# Supplementary material for: Contact prediction is hardest for the most informative contacts, but improves with the incorporation of contact potentials
Source: PLoS One. 2018 Jun 28;13(6):e0199585. doi: 10.1371/journal.pone.0199585 (PMC6023208; doi:10.1371/journal.pone.0199585)
Supplement: S1 Data — Each file in the ‘alignments’ directory herein corresponds to a protein family’s alignment and contains the accession number and sequence range of each sequence in the alignment. (TAR.GZ) [file pone.0199585.s001.tar.gz]

Archive with 133 entries (132 files):
- alignments
- alignments/TOBE
- alignments/AIRS
- alignments/CheW
- alignments/RimK
- alignments/ABM
- alignments/GntR
- alignments/Resolvase
- alignments/SBP_bac_5
- alignments/AIRS_C
- alignments/NMT1
- alignments/MCPsignal
- alignments/TP_methylase
- alignments/FCD
- alignments/EAL
- alignments/CoA_transf_3
- alignments/SLBB
- alignments/OEP
- alignments/IstB
- alignments/Fer4_NifH
- alignments/Amidohydro_3
- alignments/HlyD
- alignments/Pentapeptide
- alignments/Cytochrom_C
- alignments/HTH_11
- alignments/PD40
- alignments/UDPG_MGDP_dh_N
- alignments/Sigma70_r4
- alignments/DHH
- alignments/OmpA
- alignments/Flavodoxin_2
- alignments/SBP_bac_3
- alignments/Hpt
- alignments/N6_N4_Mtase
- alignments/Phage_integrase_test
- alignments/HATPase_c
- alignments/PQQ
- alignments/Plug
- alignments/Mur_ligase_M
- alignments/CbiA
- alignments/HTH_3
- alignments/IclR
- alignments/SBP_bac_1
- alignments/PHP
- alignments/Surf_Ag_VNR
- alignments/TrkA_N
- alignments/Glycos_transf_1
- alignments/RibD_C
- alignments/PIN
- alignments/HTH_IclR
- alignments/Rrf2
- alignments/HTH_1
- alignments/Phage_integr_N
- alignments/Bug
- alignments/Molydop_binding
- alignments/GSPII_F
- alignments/Cons_hypoth95
- alignments/Sigma54_activat
- alignments/Mur_ligase_C
- alignments/LysR_substrate
- alignments/PAS
- alignments/GGDEF
- alignments/CMD
- alignments/PilZ
- alignments/Response_reg
- alignments/N6_Mtase
- alignments/SIS
- alignments/Glycos_transf_2
- alignments/Nitroreductase
- alignments/Glyoxalase
- alignments/TonB
- alignments/AP_endonuc_2
- alignments/Flavin_Reduct
- alignments/Bac_luciferase
- alignments/TOBE_2
- alignments/Plasmid_stabil
- alignments/Fer4
- alignments/MerR
- alignments/Peptidase_M23
- alignments/UvrD-helicase
- alignments/SLT
- alignments/ArsA_ATPase
- alignments/Transposase_11
- alignments/B12-binding
- alignments/UTRA
- alignments/DNA_gyraseA_C
- alignments/BPD_transp_1
- alignments/HisKA
- alignments/AsnC_trans_reg
- alignments/Fe-ADH
- alignments/Trans_reg_C
- alignments/HTH_8
- alignments/ROK
- alignments/PhoU
- alignments/Methylase_S
- alignments/MarR
- alignments/FtsA
- alignments/GerE
- alignments/TrmB
- alignments/ParBc
- alignments/Mur_ligase
- alignments/FecCD
- alignments/Toprim
- alignments/DHHA1
- alignments/FMN_red
- alignments/PadR
- alignments/IspD
- alignments/Radical_SAM
- alignments/HD
- alignments/HemolysinCabind
- alignments/Peripla_BP_1
- alignments/Sigma70_r2
- alignments/Sigma70_r4_2
- alignments/PAS_3
- alignments/TetR_N
- alignments/LacI
- alignments/Molybdopterin
- alignments/AraC_binding
- alignments/TonB_dep_Rec
- alignments/MerR-DNA-bind
- alignments/GSPII_E
- alignments/YkuD
- alignments/HTH_AraC
- alignments/HTH_5
- alignments/Transpeptidase
- alignments/DegT_DnrJ_EryC1
- alignments/Phage_integrase
- alignments/NTP_transferase
- alignments/HxlR
- alignments/MoCF_biosynth
- alignments/Peripla_BP_2
- alignments/ATP-grasp_3
- alignments/PASTA
