# Supplementary material for: Contact prediction is hardest for the most informative contacts, but improves with the incorporation of contact potentials
Source: PLoS One. 2018 Jun 28;13(6):e0199585. doi: 10.1371/journal.pone.0199585 (PMC6023208; doi:10.1371/journal.pone.0199585)
Supplement: S1 Data — Each file in the ‘alignments’ directory herein corresponds to a protein family’s alignment and contains the accession number and sequence range of each sequence in the alignment. (TAR.GZ) [file pone.0199585.s001.tar.gz › alignments/TOBE]

A0AYW8_BURCH/140-203
A0AYW8_BURCH/214-277
A0JSX8_ARTS2/291-352
A0K1F1_ARTS2/297-355
A0K1F4_ARTS2/65-127
A0K740_BURCH/6-68
A0KCK0_BURCH/3-66
A0KCK0_BURCH/75-138
A0KIN2_AERHH/295-355
A0KT60_SHESA/290-353
A0KT63_SHESA/124-187
A0KYL4_SHESA/3-66
A0L6V1_MAGSM/293-360
A0L8E6_MAGSM/130-193
A0L8E6_MAGSM/202-265
A0LWK0_ACIC1/296-357
A0LWK3_ACIC1/65-127
A0NM53_9RHOB/264-320
A0NXG9_9RHOB/292-355
A0PSF0_MYCUA/298-363
A0PTW8_MYCUA/276-334
A0PWH4_MYCUA/3-67
A0QDM1_MYCA1/279-336
A0QGK8_MYCA1/297-362
A0QI31_MYCA1/66-128
A0QMZ1_MYCA1/3-67
A0QTZ0_MYCS2/288-353
A0QTZ3_MYCS2/65-127
A0R0W4_MYCS2/276-336
A0RMY2_CAMFF/124-187
A0RMY2_CAMFF/198-261
A0Y8V9_9GAMM/292-358
A0YMK8_LYNSP/272-328
A0YY38_LYNSP/3-66
A0Z1A0_9GAMM/294-358
A0Z1E4_9GAMM/294-348
A0ZFY7_NODSP/275-331
A1A904_ECOK1/125-189
A1A904_ECOK1/197-258
A1A907_ECOK1/290-352
A1AES3_ECOK1/8-71
A1AES3_ECOK1/81-143
A1AMF1_PELPD/299-360
A1ANZ8_PELPD/3-66
A1ANZ8_PELPD/75-138
A1AP03_PELPD/288-350
A1AP74_PELPD/131-194
A1AP74_PELPD/204-266
A1B101_PARDP/298-355
A1B183_PARDP/3-65
A1B5G0_PARDP/288-350
A1BDL7_CHLPD/3-66
A1BDL7_CHLPD/75-138
A1BDM0_CHLPD/65-127
A1BDN3_CHLPD/287-349
A1BEG2_CHLPD/131-194
A1BEG2_CHLPD/203-266
A1EI42_VIBCH/293-359
A1F0H0_VIBCH/293-359
A1JS40_YERE8/124-188
A1JS40_YERE8/196-259
A1JS73_YERE8/290-351
A1K851_AZOSB/6-68
A1KC97_AZOSB/321-385
A1KCA0_AZOSB/137-200
A1KCA0_AZOSB/208-271
A1KCA1_AZOSB/3-66
A1KCA1_AZOSB/75-138
A1KJS1_MYCBP/294-359
A1KL88_MYCBP/268-328
A1R3A8_ARTAT/291-349
A1RAG4_ARTAT/290-354
A1RAG7_ARTAT/65-127
A1SFJ6_NOCSJ/288-349
A1SFK0_NOCSJ/285-343
A1SFK3_NOCSJ/65-127
A1SWP0_PSYIN/288-351
A1T847_MYCVP/288-353
A1T850_MYCVP/65-127
A1T8C9_MYCVP/289-342
A1TNS2_ACIAC/306-369
A1TNS6_ACIAC/143-217
A1TRL9_ACIAC/6-68
A1U6J7_MARAV/295-358
A1U8W6_MYCSK/66-128
A1UGS7_MYCSK/289-354
A1UYL7_BURMS/142-205
A1UYL7_BURMS/215-278
A1V492_BURMS/6-68
A1VFJ9_DESVV/219-282
A1VFJ9_DESVV/290-353
A1VH85_DESVV/227-290
A1VH85_DESVV/374-435
A1VNW7_POLNA/134-197
A1VNW7_POLNA/208-272
A1VNX2_POLNA/292-356
A1VPZ4_POLNA/9-71
A1VY21_CAMJJ/34-96
A1WAH3_ACISJ/136-206
A1WAH6_ACISJ/301-363
A1WLW5_VEREI/302-364
A1WRI6_VEREI/162-202
A1WTG8_HALHL/293-355
A1ZQ06_9BACT/69-131
A2P2S2_VIBCH/293-359
A2PPJ0_VIBCH/293-359
A2RGJ2_STRPG/309-367
A2S0K1_BURM9/142-205
A2S0K1_BURM9/215-278
A2S360_BURM9/6-68
A2SBZ2_METPP/6-69
A2SM79_METPP/294-362
A2VIX5_MYCTU/294-359
A2VKC3_MYCTU/270-330
A2VQM0_9BURK/6-68
A2W000_9BURK/140-203
A2W000_9BURK/214-277
A2W4D8_9BURK/24-87
A2W4D8_9BURK/96-159
A2W7V4_9BURK/236-290
A2WAH5_9BURK/6-68
A2WDM2_9BURK/137-200
A2WDM2_9BURK/211-274
A2WI44_9BURK/104-167
A2WI44_9BURK/32-95
A3CS40_METMJ/285-346
A3CT95_METMJ/3-66
A3CWQ5_METMJ/294-355
A3CWQ8_METMJ/289-350
A3D310_SHEB5/3-66
A3D8F1_SHEB5/124-187
A3D8F4_SHEB5/290-353
A3DGK4_CLOTH/301-359
A3EIP6_VIBCH/293-359
A3GTI8_VIBCH/293-359
A3GV06_VIBCH/293-359
A3IPY0_9CHRO/3-66
A3J8P6_9ALTE/296-359
A3K128_9RHOB/265-325
A3K3A4_9RHOB/298-361
A3KKT1_STRAM/66-128
A3KKT4_STRAM/300-361
A3KKT5_STRAM/3-66
A3KKT5_STRAM/74-136
A3KT67_PSEAE/297-361
A3KWK9_PSEAE/296-354
A3KXA6_PSEAE/6-68
A3KZU8_PSEAE/115-178
A3KZU8_PSEAE/184-248
A3L6I6_PSEAE/296-354
A3L870_PSEAE/297-361
A3LDN7_PSEAE/6-68
A3LHU1_PSEAE/115-178
A3LHU1_PSEAE/184-248
A3MB95_BURM7/142-205
A3MB95_BURM7/215-278
A3MJB1_BURM7/6-68
A3MVW3_PYRCJ/287-343
A3MYY2_ACTP2/291-351
A3N939_BURP6/6-68
A3NMJ1_BURP6/142-205
A3NMJ1_BURP6/215-278
A3NUT4_BURP0/37-99
A3P804_BURP0/142-205
A3P804_BURP0/215-278
A3PKH4_RHOS1/265-324
A3PSB7_RHOS1/124-187
A3PSB7_RHOS1/196-259
A3PSB9_RHOS1/3-65
A3PSC2_RHOS1/296-358
A3PSH2_MYCSJ/66-128
A3Q0C7_MYCSJ/289-354
A3QIA6_SHELP/3-66
A3RNW8_RALSO/125-188
A3RNW8_RALSO/197-266
A3RX22_RALSO/6-68
A3S7D4_9RHOB/294-357
A3SHR1_9RHOB/293-355
A3SS96_9RHOB/294-357
A3TQ74_9MICO/293-351
A3TQ77_9MICO/65-127
A3TRD6_9MICO/265-320
A3TTE4_9RHOB/287-350
A3UYQ8_VIBSP/293-361
A3V8G1_9RHOB/290-353
A3VGH0_9RHOB/265-325
A3VGM4_9RHOB/292-355
A3VYV0_9RHOB/295-359
A3X9F1_9RHOB/289-344
A3X9L1_9RHOB/304-355
A3X9T5_9RHOB/291-354
A3XJG8_LEEBM/69-131
A3XJH0_LEEBM/227-284
A3Y2B8_9VIBR/296-364
A3YFD5_9GAMM/307-371
A3YQN2_CAMJE/66-128
A4A8I7_9GAMM/291-354
A4BI46_9GAMM/276-337
A4BNW7_9GAMM/5-68
A4BVS1_9GAMM/291-353
A4BVS3_9GAMM/131-194
A4BVS3_9GAMM/202-265
A4EED1_9RHOB/285-348
A4EXT5_9RHOB/304-354
A4F069_9RHOB/291-354
A4F791_SACEN/65-127
A4F794_SACEN/314-376
A4FYJ9_METM5/3-66
A4G0S2_METM5/289-351
A4GAK1_HERAR/299-360
A4GAK4_HERAR/162-225
A4GAK4_HERAR/233-296
A4JE33_BURVG/6-68
A4JLR0_BURVG/137-200
A4JLR0_BURVG/216-279
A4JQ62_BURVG/3-66
A4JQ62_BURVG/75-138
A4JRQ5_BURVG/131-194
A4JRQ5_BURVG/203-266
A4KI05_MYCTU/294-359
A4KJE5_MYCTU/268-328
A4LF90_BURPS/142-205
A4LF90_BURPS/215-278
A4LQ50_BURPS/6-68
A4MZC4_HAEIF/125-189
A4MZC8_HAEIF/1-36
A4N0B0_HAEIF/3-66
A4N5H0_HAEIF/3-66
A4N629_HAEIF/125-189
A4N632_HAEIF/290-351
A4N9N2_HAEIF/3-66
A4NBR6_HAEIF/290-351
A4NBR9_HAEIF/125-189
A4NDZ1_HAEIF/3-66
A4NGW6_HAEIF/290-351
A4NGX1_HAEIF/125-189
A4NIL3_HAEIF/3-66
A4NN17_HAEIF/125-189
A4NN21_HAEIF/290-351
A4NRN0_HAEIF/3-66
A4NS96_HAEIF/290-351
A4NSA2_HAEIF/125-189
A4NXT2_HAEIF/290-351
A4NXU2_HAEIF/40-104
A4NYG8_HAEIF/3-66
A4SCC6_PROVI/287-349
A4SFV7_PROVI/132-195
A4SFV7_PROVI/204-267
A4SG96_PROVI/287-349
A4SPF6_AERS4/313-363
A4SYI7_POLSQ/7-70
A4TBU8_MYCGI/289-342
A4TCY2_MYCGI/288-353
A4TCY9_MYCGI/63-125
A4TNR0_YERPP/290-351
A4TNR4_YERPP/124-188
A4TNR4_YERPP/196-259
A4TW39_9PROT/293-356
A4TYH5_9PROT/127-190
A4TYH5_9PROT/199-262
A4TYH6_9PROT/3-65
A4U496_9PROT/285-339
A4VJ89_PSEU5/301-365
A4VJ92_PSEU5/131-194
A4VJ92_PSEU5/202-265
A4VXN4_STRSY/310-368
A4W3X8_STRS2/310-368
A4W8A3_ENT38/125-189
A4W8A3_ENT38/197-258
A4W8A7_ENT38/290-351
A4WT63_RHOS5/265-324
A4WXX5_RHOS5/127-190
A4WXX5_RHOS5/199-262
A4X0J6_RHOS5/290-356
A4X7Y8_SALTO/64-126
A4X7Z1_SALTO/289-346
A4XRF4_PSEMY/296-354
A4XZS2_PSEMY/115-178
A4XZS2_PSEMY/186-250
A4Y0F0_PSEMY/25-87
A4Y0H2_PSEMY/311-373
A4YP10_BRASO/74-137
A4YP14_BRASO/289-355
A4YYT5_BRASO/3-66
A5CTJ1_CLAM3/95-157
A5D4U7_PELTS/1-37
A5EDL7_BRASB/74-137
A5EDM1_BRASB/292-358
A5ENR7_BRASB/3-66
A5EZT2_VIBC3/293-359
A5G6R3_GEOUR/3-66
A5G6R3_GEOUR/75-138
A5G7C9_GEOUR/299-360
A5IMT0_THEP1/299-357
A5IP82_STAA9/297-355
A5J9Z9_BURMA/142-205
A5J9Z9_BURMA/215-278
A5KIB7_CAMJE/66-128
A5KIN3_9FIRM/301-359
A5L7S6_9GAMM/293-361
A5LB75_STRPN/274-335
A5LNQ0_STRPN/274-335
A5LU27_STRPN/274-335
A5M1J3_STRPN/274-335
A5M673_STRPN/274-335
A5MF69_STRPN/274-335
A5MLW2_STRPN/274-335
A5MV29_STRPN/274-335
A5N0W0_CLOK5/169-232
A5N0W0_CLOK5/40-103
A5N1U6_CLOK5/3-66
A5TLF9_BURMA/6-68
A5U3M6_MYCTA/294-359
A5U591_MYCTA/268-328
A5UBI1_HAEIE/125-189
A5UBI4_HAEIE/290-351
A5UBX7_HAEIE/3-66
A5UEK4_HAEIG/3-66
A5UFC8_HAEIG/290-351
A5UFD1_HAEIG/125-189
A5UJF8_METS3/3-66
A5UMI4_METS3/165-226
A5UQP6_ROSS1/301-357
A5VX20_PSEP1/6-68
A5VXE9_PSEP1/115-178
A5W1S3_PSEP1/299-363
A5WNI3_MYCTF/294-359
A5WQ13_MYCTF/268-328
A5XG35_BURMA/6-68
A5XPP1_BURMA/6-68
A5XVY1_BURMA/142-205
A5XVY1_BURMA/215-278
A5Z6Y2_9FIRM/304-361
A5ZWF3_9FIRM/295-352
A5ZZA4_VIBCH/293-359
A6AIC4_VIBCH/293-359
A6AN34_VIBHA/292-360
A6AZV1_VIBPA/292-360
A6BFD1_9FIRM/301-359
A6BTA1_YERPE/290-351
A6BTA5_YERPE/124-188
A6BTA5_YERPE/196-259
A6CSC2_9BACI/297-355
A6D379_9VIBR/293-361
A6DVB6_9RHOB/291-354
A6F0G2_9ALTE/294-357
A6FBY6_9GAMM/124-196
A6FBZ2_9GAMM/291-354
A6FTT5_9RHOB/290-353
A6LM65_THEM4/300-357
A6LUY3_CLOB8/3-66
A6Q1A9_NITSB/124-180
A6QC36_SULNB/65-127
A6QC38_SULNB/124-187
A6QC38_SULNB/196-258
A6QDJ1_STAAE/297-355
A6SVY6_JANMA/6-68
A6T499_JANMA/322-383
A6T4A2_JANMA/126-189
A6T4A2_JANMA/197-260
A6T6J0_KLEP7/125-189
A6T6J0_KLEP7/197-258
A6T6J4_KLEP7/291-353
A6TLP8_ALKMQ/306-360
A6TTD3_ALKMQ/302-359
A6TX86_ALKMQ/303-359
A6TXZ8_STAA2/297-355
A6UC07_SINMW/265-324
A6UDC3_SINMW/294-356
A6UDP6_SINMW/290-347
A6UEB1_SINMW/309-358
A6UHK2_SINMW/286-344
A6ULM6_SINMW/298-356
A6USC3_METVS/3-66
A6UYV0_PSEA7/115-178
A6UYV0_PSEA7/184-248
A6V1Y5_PSEA7/6-68
A6V2N8_PSEA7/296-354
A6V6V4_PSEA7/297-361
A6VHR3_METM7/289-351
A6VJT3_METM7/1-64
A6VPL7_ACTSZ/125-189
A6VTX8_MARMS/132-195
A6VTX8_MARMS/203-266
A6VTX9_MARMS/315-378
A6W6G5_KINRD/288-347
A6WFP9_KINRD/302-367
A6WFQ2_KINRD/66-128
A6WJG4_SHEB8/290-353
A6WJG7_SHEB8/124-187
A6WLQ6_SHEB8/3-66
A6X1T7_OCHA4/8-64
A6X4B7_OCHA4/3-66
A6X5L6_OCHA4/311-358
A6X5U4_OCHA4/284-341
A6X6U8_OCHA4/290-353
A6XU12_VIBCH/293-359
A7B629_RUMGN/301-359
A7BA76_9ACTO/3-66
A7BBD7_9ACTO/616-679
A7C7I3_9GAMM/39-101
A7FF69_YERP3/236-290
A7FKN3_YERP3/290-351
A7FKN7_YERP3/124-188
A7FKN7_YERP3/196-259
A7GW15_CAMC5/3-66
A7GW15_CAMC5/74-136
A7H0J3_CAMC5/66-127
A7H0J5_CAMC5/124-187
A7H0J5_CAMC5/196-259
A7HAN0_ANADF/297-358
A7HJE7_FERNB/299-357
A7I077_CAMHC/65-126
A7I079_CAMHC/123-186
A7I079_CAMHC/196-259
A7I8U7_METB6/3-66
A7JTD7_PASHA/291-351
A7L4W8_HERSS/309-372
A7MG70_ENTS8/236-289
A7MIY4_ENTS8/124-188
A7MIY4_ENTS8/196-259
A7MIZ4_ENTS8/290-351
A7N556_VIBHB/292-360
A7NIS2_ROSCS/301-357
A7VHN7_9CLOT/301-359
A7VSS8_9CLOT/301-359
A7WXK8_STAA1/297-355
A7ZAA7_BACA2/300-355
A7ZB11_CAMC1/3-66
A7ZB11_CAMC1/74-136
A7ZFP9_CAMC1/124-187
A7ZFP9_CAMC1/195-258
A7ZFQ1_CAMC1/65-127
A7ZJD6_ECO24/125-189
A7ZJD6_ECO24/197-258
A7ZJE0_ECO24/290-352
A7ZY17_ECOHS/125-189
A7ZY17_ECOHS/197-258
A7ZY21_ECOHS/290-352
A8AJ29_CITK8/290-352
A8AJ33_CITK8/125-189
A8AJ33_CITK8/197-258
A8ANU1_CITK8/3-66
A8ANU1_CITK8/76-138
A8EE11_BURPS/6-68
A8ENS4_BURPS/142-205
A8ENS4_BURPS/215-278
A8EQU0_ARCB4/65-127
A8EQU2_ARCB4/124-187
A8EQU2_ARCB4/195-258
A8F6Q4_THELT/299-357
A8FTI4_SHESH/3-66
A8GBB0_SERP5/124-188
A8GBB0_SERP5/196-259
A8GBB9_SERP5/290-351
A8H8R0_SHEPA/3-66
A8HQQ9_AZOC5/3-66
A8I4Z7_AZOC5/149-212
A8I4Z7_AZOC5/220-283
A8I669_AZOC5/294-357
A8KD04_BURPS/142-205
A8KD04_BURPS/215-278
A8KN06_BURPS/6-68
A8L1X9_FRASN/67-129
A8L4C7_FRASN/3-66
A8L4C7_FRASN/74-137
A8L4X3_FRASN/290-354
A8L9Z8_FRASN/3-66
A8L9Z8_FRASN/74-137
A8LPF1_DINSH/293-355
A8LS06_DINSH/265-324
A8M5J8_SALAI/64-126
A8M5K1_SALAI/289-346
A8MG19_ALKOO/3-65
A8MJ32_ALKOO/110-171
A8SQ65_9FIRM/301-359
A8TC94_9VIBR/292-360
A8TKP8_9PROT/295-359
A8UB84_9LACT/300-357
A8Z0H2_STAAT/297-355
A9A696_METM6/1-64
A9A914_METM6/289-351
A9AJ07_BURM1/6-68
A9ANQ0_BURM1/137-200
A9ANQ0_BURM1/211-274
A9ATD4_BURM1/3-66
A9ATD4_BURM1/75-138
A9AXL1_HERA2/300-357
A9BF55_PETMO/285-346
A9BIX1_PETMO/298-356
A9BUQ4_DELAS/313-375
A9BUQ7_DELAS/132-198
A9C3F3_DELAS/6-68
A9CGP2_AGRT5/265-324
A9CGY4_AGRT5/277-332
A9CHL5_AGRT5/236-289
A9DHT6_9RHIZ/292-355
A9DRT7_9RHOB/265-325
A9E1C0_9RHOB/293-356
A9EYH3_9RHOB/291-354
A9FAW4_SORC5/298-348
A9GI74_9RHOB/291-354
A9GVB6_9RHOB/292-353
A9HJC5_GLUDA/3-65
A9HUX4_9RHOB/238-292
A9I547_BORPD/342-406
A9IV03_BORPD/176-239
A9IV03_BORPD/248-311
A9K738_BURMA/142-205
A9K738_BURMA/215-278
A9K7Y0_BURMA/6-68
A9KIU5_CLOPH/301-359
A9KWI2_SHEB9/3-66
A9L1U0_SHEB9/290-353
A9L1U3_SHEB9/124-187
A9MDK5_BRUC2/290-353
A9MJH3_SALAR/290-352
A9MJH7_SALAR/125-189
A9MJH7_SALAR/197-258
A9MTK0_SALPB/290-352
A9MTK4_SALPB/125-189
A9MTK4_SALPB/197-258
A9NG04_ACHLI/299-356
A9R3C0_YERPG/159-223
A9R3C0_YERPG/231-294
A9R3C5_YERPG/290-351
A9VXC0_METEP/291-353
A9W608_METEP/3-66
A9WXF5_BRUSI/290-353
A9Z9T0_YERPE/124-188
A9Z9T0_YERPE/196-259
A9Z9T5_YERPE/290-351
A9ZUU8_YERPE/290-351
A9ZUV2_YERPE/124-188
A9ZUV2_YERPE/196-259
AGLK_RHIME/237-290
AGLK_RHIME/292-352
B0AC47_9CLOT/296-353
B0BSR5_ACTPJ/291-351
B0G897_9FIRM/301-358
B0GGP0_YERPE/290-351
B0GGP5_YERPE/124-188
B0GGP5_YERPE/196-259
B0GPS7_YERPE/290-351
B0GPT1_YERPE/124-188
B0GPT1_YERPE/196-259
B0H3P6_YERPE/290-351
B0H3Q0_YERPE/124-188
B0H3Q0_YERPE/196-259
B0H6G3_YERPE/236-290
B0HEN1_YERPE/124-188
B0HEN1_YERPE/196-259
B0HEN5_YERPE/290-351
B0HIU6_YERPE/236-290
B0HZA1_YERPE/124-188
B0HZA1_YERPE/196-259
B0HZA5_YERPE/290-351
B0JXX6_MICAN/271-334
B0K667_THEPX/301-359
B0K778_THEP3/301-359
B0KHZ2_PSEPG/6-68
B0KJ51_PSEPG/115-178
B0KJ51_PSEPG/188-250
B0KLQ8_PSEPG/299-363
B0KQ50_PSEPG/3-66
B0KQ50_PSEPG/75-138
B0MLG8_9FIRM/312-369
B0NGH0_EUBSP/301-359
B0PHH1_9FIRM/3-66
B0QWG3_HAEPR/125-189
B0QWG3_HAEPR/195-252
B0QWN7_HAEPR/293-353
B0RHP6_CLAMS/95-157
B0SYB1_CAUSK/133-196
B0SYB1_CAUSK/204-263
B0TUZ3_SHEHH/3-66
B0UAN9_METS4/3-66
B0UJD5_METS4/3-66
B0UJP0_METS4/298-360
B1EF17_9ESCH/3-66
B1EF17_9ESCH/76-138
B1EP78_9ESCH/290-352
B1EP82_9ESCH/125-189
B1EP82_9ESCH/197-258
B1FCR0_9BURK/6-68
B1FJM8_9BURK/137-200
B1FJM8_9BURK/212-275
B1FQM7_9BURK/3-66
B1FQM7_9BURK/75-138
B1FVC5_9BURK/154-217
B1FVC5_9BURK/229-292
B1FXT2_9BURK/3-66
B1FXT2_9BURK/75-137
B1FYL2_9BURK/6-68
B1H7G2_BURPS/142-205
B1H7G2_BURPS/215-278
B1HIN9_BURPS/37-99
B1HP16_LYSSC/301-355
B1I7T8_STRPI/274-335
B1IXX1_ECOLC/290-352
B1IXX5_ECOLC/125-189
B1IXX5_ECOLC/197-258
B1JA43_PSEPW/299-363
B1JE57_PSEPW/115-178
B1JE57_PSEPW/186-250
B1JEX7_PSEPW/6-68
B1JPL9_YERPY/236-290
B1JSS8_YERPY/290-351
B1JST2_YERPY/124-188
B1JST2_YERPY/196-259
B1K0T5_BURCC/6-68
B1K4A4_BURCC/137-200
B1K4A4_BURCC/211-274
B1KC28_BURCC/3-66
B1KC28_BURCC/75-138
B1KLT2_SHEWM/3-66
B1L591_KORCO/284-346
B1LC71_THESQ/299-357
B1LM52_ECOSM/125-189
B1LM52_ECOSM/197-258
B1LM56_ECOSM/290-352
B1LQ52_ECOSM/16-79
B1LQ52_ECOSM/89-151
B1LXW6_METRJ/293-355
B1M400_METRJ/288-343
B1M7L3_METRJ/3-66
B1MB95_MYCA9/287-349
B1MN28_MYCA9/271-330
B1QU12_CLOBU/3-65
B1QU12_CLOBU/73-135
B1S0T1_STRPN/274-335
B1SY67_9BURK/3-66
B1SY67_9BURK/75-138
B1T2M9_9BURK/6-68
B1TCE6_9BURK/137-200
B1TCE6_9BURK/212-275
B1VML8_STRGG/66-128
B1VMM0_STRGG/582-645
B1VS99_STRGG/305-367
B1WNZ5_CYAA5/276-333
B1WS01_CYAA5/3-66
B1X791_ECODH/125-189
B1X791_ECODH/197-258
B1X795_ECODH/290-352
B1XU35_POLNS/7-70
B1Y6C1_LEPCP/302-374
B1YK78_EXIS2/300-358
B1YPJ7_BURA4/6-68
B1Z141_BURA4/137-200
B1Z141_BURA4/212-275
B1Z613_BURA4/3-66
B1Z613_BURA4/75-138
B1Z8H3_METPB/293-357
B1Z8H4_METPB/3-66
B1ZAI9_METPB/291-353
B1ZCB6_METPB/3-66
B2A5A3_NATTJ/3-66
B2DHZ2_STRPN/274-335
B2DQI6_STRPN/274-335
B2DV49_STRPN/274-335
B2E0U5_STRPN/274-335
B2E3J9_STRPN/274-335
B2GKY1_KOCRD/65-127
B2GYK2_BURPS/6-68
B2HBN7_BURPS/142-205
B2HBN7_BURPS/215-278
B2HD41_MYCMM/338-403
B2HLR2_MYCMM/3-67
B2HMB1_MYCMM/282-340
B2ID75_BEII9/4-66
B2ID77_BEII9/73-136
B2IEC9_BEII9/3-66
B2IF91_BEII9/129-192
B2IF91_BEII9/201-264
B2IHB3_BEII9/293-355
B2IJA3_BEII9/125-188
B2IJA3_BEII9/197-260
B2IST2_STRPS/274-335
B2J341_NOSP7/274-331
B2J4Z3_NOSP7/82-145
B2J5Z4_NOSP7/3-66
B2JEE4_BURP8/309-361
B2JKA5_BURP8/6-68
B2JND9_BURP8/3-66
B2JND9_BURP8/75-138
B2JQH5_BURP8/136-199
B2JQH5_BURP8/209-272
B2JZX6_YERPB/236-290
B2K8S2_YERPB/124-188
B2K8S2_YERPB/196-259
B2K8S6_YERPB/290-351
B2N701_ECOLX/290-352
B2N705_ECOLX/125-189
B2N705_ECOLX/197-258
B2NVR3_ECO57/290-352
B2NVR7_ECO57/125-189
B2NVR7_ECO57/197-258
B2P858_ECO57/125-189
B2P858_ECO57/197-258
B2P862_ECO57/290-352
B2PG98_ECO57/125-189
B2PG98_ECO57/197-258
B2PGA2_ECO57/290-352
B2PV61_PROST/3-66
B2PV61_PROST/76-138
B2Q391_PROST/150-214
B2Q391_PROST/222-285
B2Q395_PROST/290-353
B2S443_TREPS/302-357
B2SCQ6_BRUA1/290-353
B2T279_BURPP/3-66
B2T279_BURPP/75-137
B2T3J4_BURPP/6-68
B2T9J9_BURPP/136-199
B2T9J9_BURPP/211-274
B2TFR2_BURPP/111-174
B2TFR2_BURPP/39-102
B2TJH3_CLOBB/283-344
B2TUZ2_SHIB3/125-189
B2TUZ2_SHIB3/197-258
B2TUZ6_SHIB3/290-352
B2UAU6_RALPJ/6-68
B2UIB5_RALPJ/125-188
B2UIB5_RALPJ/197-267
B2V522_CLOBA/286-344
B2VBU5_ERWT9/290-351
B2VBU9_ERWT9/123-187
B2VBU9_ERWT9/192-255
B3AAU9_ECO57/125-189
B3AAU9_ECO57/197-258
B3AAV3_ECO57/290-352
B3AJM1_ECO57/125-189
B3AJM1_ECO57/197-258
B3AJM5_ECO57/290-352
B3B639_ECO57/125-189
B3B639_ECO57/197-258
B3B643_ECO57/290-352
B3BGM4_ECO57/125-189
B3BGM4_ECO57/197-258
B3BGM8_ECO57/290-352
B3BZZ1_ECO57/290-352
B3BZZ5_ECO57/125-189
B3BZZ5_ECO57/197-258
B3E2C2_GEOLS/130-193
B3E2C2_GEOLS/202-265
B3E2C7_GEOLS/287-349
B3EFI3_CHLL2/66-127
B3EH76_CHLL2/132-195
B3EH76_CHLL2/204-267
B3EM38_CHLPB/65-127
B3H0A2_ACTP7/291-351
B3HHE2_ECOLX/290-352
B3HHE6_ECOLX/125-189
B3HHE6_ECOLX/197-258
B3HQ64_ECOLX/16-79
B3HQ64_ECOLX/89-151
B3HY15_ECOLX/125-189
B3HY15_ECOLX/197-258
B3HY19_ECOLX/290-352
B3IAH9_ECOLX/125-189
B3IAH9_ECOLX/197-258
B3IAI3_ECOLX/290-352
B3ILI4_ECOLX/125-189
B3ILI4_ECOLX/197-258
B3ILI8_ECOLX/290-352
B3PJY0_CELJU/6-68
B3PS00_RHIE6/292-354
B3Q0U9_RHIE6/267-323
B3Q338_RHIE6/301-358
B3Q4R8_RHIE6/286-344
B3QC83_RHOPT/300-367
B3QC86_RHOPT/125-188
B3QC86_RHOPT/197-260
B3QC87_RHOPT/3-66
B3QLH3_CHLP8/3-66
B3QLH3_CHLP8/75-138
B3QLH5_CHLP8/287-348
B3QQ23_CHLP8/131-194
B3QQ23_CHLP8/203-266
B3QRZ6_CHLT3/145-208
B3QRZ6_CHLT3/217-280
B3R2S9_CUPTR/155-218
B3R2S9_CUPTR/227-290
B3T139_9ZZZZ/304-365
B3WS52_ECOLX/290-352
B3WS56_ECOLX/125-189
B3WS56_ECOLX/197-258
B3X6K4_SHIDY/125-189
B3X6K4_SHIDY/197-258
B3X6K8_SHIDY/290-352
B3XJK6_ECOLX/290-352
B3XJL0_ECOLX/125-189
B3XJL0_ECOLX/197-258
B3YD26_SALET/125-189
B3YD26_SALET/197-258
B3YD30_SALET/290-352
B4A8H7_SALNE/125-189
B4A8H7_SALNE/197-258
B4A8I1_SALNE/290-352
B4E8P5_BURCJ/6-68
B4EN07_BURCJ/138-201
B4EN07_BURCJ/212-275
B4EQE1_BURCJ/3-66
B4EQE1_BURCJ/75-138
B4EST5_PROMH/124-188
B4EST5_PROMH/198-259
B4EST9_PROMH/290-351
B4S4X4_PROA2/65-127
B4S9I6_PROA2/131-194
B4S9I6_PROA2/203-266
B4SCJ3_PELPB/131-194
B4SCJ3_PELPB/203-266
B4SCK3_PELPB/70-132
B4SCW5_PELPB/287-348
B4SZI2_SALNS/125-189
B4SZI2_SALNS/197-258
B4SZI6_SALNS/290-352
B4TC33_SALHS/125-189
B4TC33_SALHS/197-258
B4TC37_SALHS/290-352
B4TQS4_SALSV/125-189
B4TQS4_SALSV/197-258
B4TQS8_SALSV/290-352
B4U588_STREM/310-367
B4U916_HYDS0/122-185
B4U916_HYDS0/197-260
B4U924_HYDS0/10-64
B4UG23_ANASK/298-359
B4V7K7_9ACTO/67-129
B4V7K9_9ACTO/3-66
B4V7K9_9ACTO/74-136
B4VBB3_9ACTO/66-128
B4VD18_9ACTO/66-128
B4VJN6_9CYAN/3-66
B4W8S7_9CAUL/291-352
B4WLE8_9SYNE/304-359
B4X153_9GAMM/288-350
B5BC41_SALPK/290-352
B5BC45_SALPK/125-189
B5BC45_SALPK/197-258
B5BWR4_SALET/125-189
B5BWR4_SALET/197-258
B5BWR8_SALET/290-352
B5CD49_SALET/125-189
B5CD49_SALET/197-258
B5CD53_SALET/290-352
B5CLH3_9FIRM/301-359
B5E7N2_STRP4/274-335
B5E9G7_GEOBB/132-196
B5E9G7_GEOBB/205-268
B5E9H0_GEOBB/299-360
B5EBW4_GEOBB/288-350
B5EH83_GEOBB/287-349
B5ER97_ACIF5/3-65
B5ET66_VIBFM/294-358
B5F057_SALA4/125-189
B5F057_SALA4/197-258
B5F061_SALA4/290-352
B5FP46_SALDC/125-189
B5FP46_SALDC/197-258
B5FP50_SALDC/290-352
B5GF89_9ACTO/266-329
B5GG53_9ACTO/67-129
B5GQJ0_STRCL/71-133
B5GQJ2_STRCL/181-244
B5H5C3_STRPR/302-364
B5HLN9_9ACTO/305-367
B5HT79_9ACTO/295-356
B5HT83_9ACTO/66-128
B5IB66_ACIB4/285-347
B5ID24_ACIB4/285-347
B5IEC6_ACIB4/288-349
B5IXX8_9RHOB/278-341
B5J1P0_9RHOB/265-324
B5JIA3_9BACT/291-352
B5JSP5_9GAMM/296-360
B5JYK5_9GAMM/212-276
B5K6I9_9RHOB/278-341
B5MKR9_SALET/290-352
B5MKS3_SALET/125-189
B5MKS3_SALET/197-258
B5N5K5_SALET/125-189
B5N5K5_SALET/197-258
B5N5K9_SALET/290-352
B5NGB9_SALET/125-189
B5NGB9_SALET/197-258
B5NGC3_SALET/290-352
B5NN17_SALET/125-189
B5NN17_SALET/197-258
B5NN21_SALET/290-352
B5NYX5_SALET/125-189
B5NYX5_SALET/197-258
B5NYX9_SALET/290-352
B5PFW1_SALET/290-352
B5PFW5_SALET/125-189
B5PFW5_SALET/197-258
B5PYW9_SALHA/290-352
B5PYX3_SALHA/125-189
B5PYX3_SALHA/197-258
B5QBH6_SALVI/290-352
B5QBI0_SALVI/125-189
B5QBI0_SALVI/197-258
B5QGR8_CAMJE/34-96
B5QX50_SALEP/125-189
B5QX50_SALEP/197-258
B5QX54_SALEP/290-352
B5R746_SALG2/125-189
B5R746_SALG2/197-258
B5R750_SALG2/290-352
B5S073_RALSO/6-68
B5S5N7_RALSO/125-188
B5S5N7_RALSO/197-266
B5SDG0_RALSO/125-188
B5SDG0_RALSO/197-266
B5SLL1_RALSO/6-68
B5WHZ7_9BURK/3-66
B5WHZ7_9BURK/75-137
B5WRE1_9BURK/151-214
B5WRE1_9BURK/228-291
B5WS80_9BURK/6-68
B5WTV8_9BURK/307-361
B5XIM3_STRPZ/309-367
B5XZA2_KLEP3/290-352
B5XZA6_KLEP3/125-189
B5XZA6_KLEP3/197-258
B5YL52_THEYD/4-66
B5YRF9_ECO5E/125-189
B5YRF9_ECO5E/197-258
B5YRG3_ECO5E/290-352
B5ZK29_GLUDA/3-65
B5ZQZ2_RHILW/267-323
B5ZSQ1_RHILW/295-353
B5ZUE9_RHILW/292-354
B6A074_RHILW/285-341
B6A1M9_RHILW/300-358
B6A1Q6_RHILW/236-290
B6A3A4_RHILW/286-344
B6B1C0_9RHOB/293-355
B6B3D2_9RHOB/293-351
B6BFR5_9RHOB/291-354
B6BFZ7_9RHOB/305-354
B6BI33_9PROT/124-187
B6BI33_9PROT/195-257
B6ES49_ALISL/293-357
B6I7R5_ECOSE/125-189
B6I7R5_ECOSE/197-258
B6I7R9_ECOSE/290-352
B6IPA2_RHOCS/329-378
B6IXL0_RHOCS/3-66
B6JJU1_OLICO/3-66
B6R181_9RHOB/303-360
B6R6J4_9RHOB/292-355
B6W9J9_9FIRM/311-368
B6WR07_9DELT/230-293
B6WUE6_9DELT/262-324
B6WXB0_9DELT/3-66
B6WXB0_9DELT/75-138
B6XC58_9ENTR/7-70
B6XC58_9ENTR/80-142
B6XIR8_9ENTR/290-351
B6XIS5_9ENTR/124-188
B6XIS5_9ENTR/198-258
B6YY97_9RHOB/221-277
B6ZVA5_ECO57/290-352
B6ZVA9_ECO57/125-189
B6ZVA9_ECO57/197-258
B7A7L7_THEAQ/298-356
B7AVS3_9BACE/316-374
B7CRA6_BURPS/142-205
B7CRA6_BURPS/215-278
B7CTP5_BURPS/6-68
B7DP02_9BACL/302-360
B7IDB0_THEAB/299-357
B7JAC2_ACIF2/3-65
B7K047_CYAP8/76-139
B7KFC8_CYAP7/280-341
B7KFM1_CYAP7/76-139
B7KPU8_METC4/3-66
B7KYI9_METC4/291-353
B7L348_METC4/293-357
B7L349_METC4/3-66
B7LAG3_ECO55/125-189
B7LAG3_ECO55/197-258
B7LB73_ECO55/290-352
B7LJZ4_ESCF3/290-352
B7LJZ8_ESCF3/125-189
B7LJZ8_ESCF3/198-258
B7LWI9_ESCF3/3-66
B7LWI9_ESCF3/76-138
B7M6C4_ECO8A/125-189
B7M6C4_ECO8A/197-258
B7M6C8_ECO8A/290-352
B7MGL8_ECO45/125-189
B7MGL8_ECO45/197-258
B7MGM2_ECO45/290-352
B7MKK3_ECO45/16-79
B7MKK3_ECO45/89-151
B7MPP6_ECO81/125-189
B7MPP6_ECO81/197-258
B7MPQ0_ECO81/290-352
B7MZ29_ECO81/16-79
B7MZ29_ECO81/89-151
B7N6W2_ECOLU/16-79
B7N6W2_ECOLU/89-151
B7NA04_ECOLU/125-189
B7NA04_ECOLU/197-258
B7NA08_ECOLU/290-352
B7NNI3_ECO7I/125-189
B7NNI3_ECO7I/197-258
B7NNI7_ECO7I/290-352
B7NT77_ECO7I/16-79
B7NT77_ECO7I/89-151
B7QQT2_9RHOB/265-325
B7QZ45_9RHOB/291-354
B7R1B1_9EURY/281-343
B7RNK2_9RHOB/294-357
B7S229_9GAMM/292-355
B7UHE7_ECO27/16-79
B7UHE7_ECO27/89-151
B7ULN4_ECO27/125-189
B7ULN4_ECO27/197-258
B7ULN8_ECO27/290-352
B7UZQ6_PSEA8/6-68
B7V472_PSEA8/115-178
B7V472_PSEA8/184-248
B7V9H9_PSEA8/296-354
B7VB13_PSEA8/297-361
B7VRX6_VIBSL/310-378
B7WQN9_COMTE/3-66
B7WU90_COMTE/298-360
B7WU93_COMTE/140-207
B7WUU8_COMTE/3-66
B7WUU8_COMTE/76-137
B7X2I9_COMTE/6-68
B8CII7_SHEPW/3-66
B8D052_HALOH/304-362
B8DIP6_DESVM/3-66
B8DMX6_DESVM/314-377
B8DMX6_DESVM/386-449
B8DRB4_DESVM/224-287
B8DRB4_DESVM/296-359
B8E5E4_SHEB2/3-66
B8ED55_SHEB2/290-353
B8ED58_SHEB2/124-187
B8EI44_METSB/3-66
B8EL48_METSB/292-354
B8EN68_METSB/3-66
B8ENZ8_METSB/126-189
B8ENZ8_METSB/198-261
B8ET43_METSB/128-191
B8ET43_METSB/200-263
B8F547_HAEPS/293-353
B8F6R9_HAEPS/125-189
B8F6R9_HAEPS/195-252
B8FX49_DESHD/3-65
B8GE88_METPE/294-356
B8GIT1_METPE/294-355
B8GIT5_METPE/3-66
B8GJ22_METPE/12-75
B8GRV0_THISH/292-355
B8GRV3_THISH/126-189
B8GRV3_THISH/199-261
B8GYY1_CAUCN/125-188
B8GYY1_CAUCN/191-253
B8HCS9_ARTCA/290-349
B8HHE6_ARTCA/300-358
B8HHE9_ARTCA/65-127
B8HKV2_CYAP4/269-332
B8HP85_CYAP4/270-332
B8HS09_CYAP4/3-66
B8HS12_CYAP4/84-147
B8I8A3_CLOCE/301-361
B8IB61_METNO/3-66
B8IR94_METNO/293-356
B8IRD4_METNO/3-66
B8J1R9_DESDA/269-332
B8J2J9_DESDA/234-297
B8J3D8_DESDA/3-66
B8J3D8_DESDA/75-138
B8JF53_ANAD2/298-359
B8K717_VIBPA/292-359
B8KK05_9GAMM/292-355
B8KWM6_9GAMM/295-358
B8L5S7_9GAMM/130-193
B8L5S7_9GAMM/200-263
B8ZN69_STRPJ/274-335
B9AD21_METSM/3-66
B9AFI9_METSM/165-226
B9B6K0_9BURK/3-66
B9B6K0_9BURK/75-138
B9B772_9BURK/3-66
B9B772_9BURK/77-140
B9B8T5_9BURK/6-68
B9BK85_9BURK/137-200
B9BK85_9BURK/211-274
B9BMM0_9BURK/6-68
B9BPS9_9BURK/3-66
B9BPS9_9BURK/75-138
B9C491_9BURK/137-200
B9C491_9BURK/211-274
B9C674_9BURK/6-68
B9CA21_9BURK/3-66
B9CA21_9BURK/75-138
B9CMY0_9ACTN/3-65
B9CMY0_9ACTN/75-138
B9CZQ6_WOLRE/64-125
B9CZQ8_WOLRE/124-187
B9CZQ8_WOLRE/195-258
B9D0C0_WOLRE/3-65
B9D0C0_WOLRE/74-137
B9D5T1_WOLRE/3-65
B9D5T1_WOLRE/74-137
B9DTC1_STRU0/311-367
B9E4R4_CLOK1/3-66
B9E5K5_CLOK1/3-66
B9EA07_MACCJ/297-355
B9J7Q5_AGRRK/5-68
B9JAY8_AGRRK/265-324
B9JER8_AGRRK/294-356
B9JHT0_AGRRK/293-349
B9JK88_AGRRK/290-345
B9JLV2_AGRRK/289-344
B9JPZ7_AGRRK/265-323
B9JSJ2_AGRVS/291-353
B9K1T5_AGRVS/236-289
B9K562_AGRVS/303-358
B9K939_THENN/301-359
B9K983_THENN/289-345
B9KJH3_RHOSK/265-324
B9KX22_RHOSK/296-358
B9KX25_RHOSK/3-65
B9KX28_RHOSK/124-187
B9KX28_RHOSK/196-259
B9LQL5_HALLT/178-240
B9M705_GEOSF/287-348
B9M985_GEOSF/3-66
B9M985_GEOSF/76-138
B9MCX3_ACIET/122-188
B9MCX6_ACIET/299-361
B9NR63_9RHOB/292-355
B9NST5_9RHOB/305-354
B9QVS5_9RHOB/292-354
B9WXH5_STRSU/308-366
B9Z1D4_9NEIS/131-194
B9Z1D4_9NEIS/204-266
C0A2R2_9BACT/3-66
C0A2R5_9BACT/297-361
C0ASP5_9ENTR/3-66
C0ASP5_9ENTR/76-138
C0B213_9ENTR/290-351
C0B218_9ENTR/22-71
C0B219_9ENTR/1-58
C0BEN9_9FIRM/301-359
C0C1Y2_9CLOT/301-359
C0CK64_9FIRM/301-359
C0DWN8_EIKCO/104-167
C0DWN8_EIKCO/32-95
C0E767_9CORY/549-614
C0EB55_9CLOT/297-353
C0FMY6_9FIRM/37-90
C0FMZ3_9FIRM/327-384
C0G949_9RHIZ/301-364
C0N2L2_9GAMM/292-355
C0N2W4_9GAMM/267-328
C0PWW7_SALPC/125-189
C0PWW7_SALPC/197-258
C0PWX1_SALPC/290-352
C0QHR5_DESAH/302-355
C0QL13_DESAH/335-398
C0QSN2_PERMH/69-131
C0QSN4_PERMH/125-188
C0QSN4_PERMH/196-258
C0RK41_BRUMB/290-353
C0VTG1_9CORY/514-577
C0W8J9_9ACTO/232-299
C0X2V6_ENTFA/305-361
C0Y3H1_BURPS/142-205
C0Y3H1_BURPS/215-278
C0Y5F0_BURPS/6-68
C0ZMW9_RHOE4/290-354
C0ZMX2_RHOE4/66-128
C0ZVW6_RHOE4/3-67
C1APD6_MYCBT/294-359
C1AQW1_MYCBT/268-328
C1AUM9_RHOOB/265-325
C1B7Q0_RHOOB/289-353
C1B7Q3_RHOOB/65-127
C1C978_STRP7/274-335
C1CG53_STRZJ/274-335
C1CME3_STRZP/274-335
C1CT61_STRZT/274-335
C1D1A5_DEIDV/296-353
C1DB99_LARHH/128-191
C1DB99_LARHH/199-262
C1DBN7_LARHH/1-57
C1DBN7_LARHH/65-127
C1DGD9_AZOVD/3-66
C1DGD9_AZOVD/76-139
C1DGY6_AZOVD/301-364
C1DH15_AZOVD/294-358
C1DLG0_AZOVD/316-380
C1DM79_AZOVD/132-195
C1DM79_AZOVD/203-266
C1DM80_AZOVD/3-66
C1DM80_AZOVD/75-138
C1DPS5_AZOVD/132-195
C1DPS5_AZOVD/203-266
C1F974_ACIC5/68-130
C1HFT6_9ESCH/290-352
C1HFU1_9ESCH/125-189
C1HFU1_9ESCH/197-258
C1HJ60_9ESCH/16-79
C1HJ60_9ESCH/89-151
C1I9I4_9CLOT/113-174
C1M957_9ENTR/125-189
C1M957_9ENTR/197-258
C1M960_9ENTR/290-352
C1MAQ3_9ENTR/16-79
C1MAQ3_9ENTR/89-151
C1P8L9_BACCO/296-354
C2C8T3_VIBCH/293-359
C2CGI8_9FIRM/3-66
C2DFJ0_ENTFA/301-357
C2DKW2_ECOLX/290-352
C2DKW6_ECOLX/125-189
C2DKW6_ECOLX/197-258
C2DXA8_ECOLX/8-71
C2DXA8_ECOLX/81-143
C2EKZ1_9LACO/303-359
C2GJ21_9CORY/514-577
C2H1P8_ENTFA/301-357
C2HQL6_LACAC/303-359
C2I061_VIBCH/293-359
C2I834_VIBCH/293-359
C2ICM3_VIBCH/293-359
C2ISG0_VIBCH/293-359
C2JBM8_VIBCH/293-359
C2KG97_9LACO/301-359
C2KY56_9FIRM/13-76
C2KY56_9FIRM/83-146
C2LJA8_PROMI/124-188
C2LJA8_PROMI/198-259
C2LJB2_PROMI/290-351
C2LSJ3_STRSL/311-367
C2LT70_STRSL/310-367
C3JE35_RHOER/290-354
C3JE38_RHOER/66-128
C3JJK1_RHOER/3-67
C3K366_PSEFS/115-178
C3K366_PSEFS/186-250
C3K3U5_PSEFS/6-68
C3K9X1_PSEFS/6-68
C3KB59_PSEFS/297-361
C3LVY9_VIBCM/293-359
C3M918_RHISN/292-354
C3MGF6_RHISN/265-323
C3NWR1_VIBCJ/293-359
C3TI87_ECOLX/290-352
C3TIA7_ECOLX/125-189
C3TIA7_ECOLX/197-258
C3X735_OXAFO/295-357
C3X737_OXAFO/133-197
C3XBB6_OXAFO/3-66
C3XD19_OXAFO/295-357
C3XD22_OXAFO/120-184
C3XND8_9HELI/132-195
C3XND8_9HELI/204-265
C4AQF7_BURMA/142-205
C4AQF7_BURMA/215-278
C4B1A7_BURMA/6-68
C4F062_HAEIF/3-66
C4F1H1_HAEIF/290-351
C4F1H4_HAEIF/125-191
C4F314_HAEIF/3-66
C4F611_HAEIF/290-351
C4F614_HAEIF/125-189
C4FRE7_9FIRM/3-66
C4FYC0_9FIRM/198-256
C4G749_ABIDE/301-359
C4GC57_9FIRM/320-375
C4GHC8_9NEIS/3-65
C4GHC8_9NEIS/74-137
C4GI23_9NEIS/3-66
C4GI23_9NEIS/76-137
C4GN85_9NEIS/132-194
C4GN85_9NEIS/61-124
C4H320_YERPE/124-188
C4H320_YERPE/196-259
C4H325_YERPE/290-351
C4HCC6_YERPE/124-188
C4HCC6_YERPE/196-259
C4HCD1_YERPE/290-351
C4HRS0_YERPE/236-290
C4HSL4_YERPE/124-188
C4HSL4_YERPE/196-259
C4HSL9_YERPE/290-351
C4I8T0_BURPS/142-205
C4I8T0_BURPS/215-278
C4IC55_CLOBU/3-65
C4IC55_CLOBU/73-135
C4KX80_BURPS/6-68
C4L3L7_EXISA/297-355
C4L8Q6_TOLAT/297-360
C4L8Q8_TOLAT/144-207
C4L8Q8_TOLAT/215-278
C4LDZ6_TOLAT/149-212
C4LDZ6_TOLAT/220-283
C4LDZ8_TOLAT/3-66
C4LDZ8_TOLAT/76-138
C4LE07_TOLAT/105-169
C4RCK7_9ACTO/298-359
C4RCK9_9ACTO/64-126
C4S542_YERBE/274-335
C4S545_YERBE/124-188
C4S545_YERBE/196-259
C4SHE6_YERMO/278-339
C4SHE9_YERMO/124-188
C4SHE9_YERMO/196-259
C4SPS7_YERFR/124-188
C4SPS7_YERFR/196-259
C4SPT0_YERFR/274-335
C4SUK2_YERFR/3-66
C4SUK2_YERFR/76-138
C4T422_YERIN/124-188
C4T422_YERIN/196-259
C4T425_YERIN/278-339
C4TVU1_YERKR/3-66
C4TVU1_YERKR/76-138
C4TYI6_YERKR/197-258
C4TYJ0_YERKR/138-202
C4TYJ0_YERKR/210-273
C4UBS5_YERAL/281-342
C4UBS8_YERAL/124-188
C4UBS8_YERAL/196-259
C4UFA2_YERRU/124-188
C4UFA2_YERRU/196-259
C4UFA5_YERRU/281-342
C4UQX0_YERRO/151-215
C4UQX0_YERRO/223-286
C4UQX3_YERRO/236-297
C4UYP2_YERRO/3-66
C4UYP2_YERRO/76-138
C4V5D5_9FIRM/27-90
C4VKT9_9LACO/1-47
C4WN56_9RHIZ/284-341
C4WP51_9RHIZ/301-364
C4X5P9_KLEPN/125-189
C4X5P9_KLEPN/197-258
C4X5Q3_KLEPN/290-352
C4XIY2_DESMR/219-282
C4XIY2_DESMR/291-354
C4XMI2_DESMR/229-290
C4XMI2_DESMR/304-367
C4XPM6_DESMR/3-66
C4XQ98_DESMR/4-65
C4XR73_DESMR/3-66
C4XR96_DESMR/200-263
C4XR96_DESMR/272-335
C4ZLC7_THASP/318-382
C4ZXT2_ECOBW/125-189
C4ZXT2_ECOBW/197-258
C4ZXT6_ECOBW/290-352
C5A4E4_THEGJ/304-362
C5A6S7_THEGJ/281-343
C5AGU3_BURGB/6-68
C5AME1_BURGB/3-66
C5AME1_BURGB/75-138
C5ATI3_METEA/3-66
C5B0J1_METEA/291-353
C5BBK3_EDWI9/3-66
C5BBK3_EDWI9/76-138
C5BEK1_EDWI9/290-352
C5BEK6_EDWI9/124-188
C5BEK6_EDWI9/196-259
C5BTA5_TERTT/293-357
C5C1M2_BEUC1/65-127
C5C1M5_BEUC1/297-358
C5CNW4_VARPS/6-68
C5D6J7_GEOSW/297-355
C5EZH5_9HELI/127-190
C5EZH5_9HELI/201-260
C5G1K5_9LACO/1-54
C5N181_STAA3/297-355
C5NBY4_BURMA/142-205
C5NBY4_BURMA/215-278
C5NKV4_BURMA/6-68
C5Q465_STAAU/297-355
C5RB37_WEIPA/302-358
C5S0T8_9PAST/125-189
C5S0T8_9PAST/193-251
C5S2Q6_9PAST/289-349
C5T5W3_ACIDE/131-195
C5T5W3_ACIDE/205-267
C5TCD8_ACIDE/6-68
C5TI30_ZYMMO/4-66
C5UWI7_CLOBO/283-344
C5VV70_STRSE/308-366
C5WED7_STRDG/310-367
C5ZFJ6_BURPS/37-99
C5ZSJ6_BURPS/142-205
C5ZSJ6_BURPS/215-278
C5ZVD9_9HELI/146-208
C5ZVD9_9HELI/215-277
C6A0T6_THESM/281-343
C6A1D4_THESM/304-362
C6AMW8_AGGAN/3-66
C6ANQ1_AGGAN/290-351
C6ANQ4_AGGAN/125-189
C6ANQ4_AGGAN/198-255
C6AWU5_RHILS/267-323
C6B037_RHILS/292-354
C6B4T7_RHILS/295-353
C6B541_RHILS/299-356
C6B5A6_RHILS/302-358
C6B5D6_RHILS/236-290
C6B633_RHILS/288-344
C6B9A9_RHILS/291-347
C6BB08_RHILS/299-354
C6BH40_RALP1/6-68
C6BNB4_RALP1/125-188
C6BNB4_RALP1/197-267
C6BWD0_DESAD/255-318
C6BWD0_DESAD/326-389
C6CCT8_DICDC/124-188
C6CCT8_DICDC/196-259
C6CCU2_DICDC/290-352
C6CDF6_DICDC/3-66
C6CDF6_DICDC/76-138
C6CIV1_DICZE/3-66
C6CIV1_DICZE/76-138
C6CPP9_DICZE/290-352
C6CPQ3_DICZE/124-188
C6CPQ3_DICZE/203-265
C6CQE4_DICZE/236-290
C6DCG5_PECCP/124-188
C6DCG5_PECCP/196-259
C6DCG9_PECCP/290-352
C6DIK2_PECCP/3-66
C6DIK2_PECCP/76-138
C6DN87_MYCTK/268-328
C6DR22_MYCTK/294-359
C6E023_GEOSM/299-360
C6E026_GEOSM/124-188
C6E026_GEOSM/197-260
C6E5R4_GEOSM/287-349
C6GSA2_STRSX/308-366
C6GX64_STRS4/308-366
C6JDT0_9FIRM/302-359
C6JDT4_9FIRM/3-66
C6JIG1_FUSVA/304-363
C6LLK6_9FIRM/301-359
C6R3S8_9MICC/3-66
C6R8J0_9CORY/546-607
C6REU4_9PROT/3-65
C6REU4_9PROT/74-137
C6RHG4_9PROT/64-125
C6RHG6_9PROT/124-187
C6RHG6_9PROT/195-258
C6RI00_9PROT/2-42
C6RI00_9PROT/51-114
C6S200_VIBCH/293-359
C6SR16_STRMN/309-367
C6U118_BURPS/6-68
C6U8M7_BURPS/142-205
C6U8M7_BURPS/215-278
C6UDC6_ECOBR/125-189
C6UDC6_ECOBR/197-258
C6UDD0_ECOBR/290-352
C6V277_ECO5T/125-189
C6V277_ECO5T/197-258
C6V281_ECO5T/290-352
C6VJC3_LACPJ/302-358
C6WFG1_ACTMD/280-341
C6WFG4_ACTMD/65-127
C6X7C9_METSD/6-68
C6XA25_METSD/293-355
C6XJP7_HIRBI/305-368
C6YI75_VIBCH/293-359
C7BS02_PHOAA/290-351
C7BS05_PHOAA/144-208
C7BS05_PHOAA/219-279
C7C795_METED/3-66
C7CGD9_METED/291-353
C7CQT7_ENTFA/301-357
C7CYA5_ENTFA/301-357
C7D5T0_9RHOB/238-292
C7DBA0_9RHOB/288-351
C7GGF8_9FIRM/37-90
C7HI67_CLOTM/301-359
C7HW05_9FIRM/3-66
C7HWG1_9FIRM/302-360
C7IP27_THEET/301-359
C7LGU4_BRUMC/290-353
C7LQ01_DESBD/221-284
C7LQ01_DESBD/294-356
C7LUD8_DESBD/240-303
C7LUD8_DESBD/312-375
C7MDH4_BRAFD/65-127
C7MLY1_CRYCD/3-65
C7MLY1_CRYCD/75-138
C7N0H4_SACVD/303-362
C7N0H7_SACVD/65-127
C7N1H8_SLAHD/3-65
C7N1H8_SLAHD/73-136
C7NVC2_HALUD/169-232
C7P356_HALMD/168-231
C7Q0D6_CATAD/59-121
C7QL61_CYAP0/76-139
C7QZT9_JONDD/65-127
C7R0X9_JONDD/292-354
C7RBV6_KANKD/297-360
C7RRH3_ACCPU/292-356
C7U5C8_ENTFA/301-357
C7UCS6_ENTFA/301-357
C7ULH9_ENTFA/301-357
C7USE2_ENTFA/301-357
C7V201_ENTFA/301-357
C7V9L6_ENTFA/301-357
C7VL72_ENTFA/301-357
C7VRY8_ENTFA/301-357
C7VZP9_ENTFA/301-357
C7W5U6_ENTFA/301-357
C7WFM6_ENTFA/301-357
C7WMD0_ENTFA/301-357
C7WWL1_ENTFA/301-357
C7Y248_9LACO/303-359
C7Y5K1_9LACO/301-359
C7YE49_ENTFA/301-357
C7ZTK8_STAAU/297-355
C8A189_STAAU/297-355
C8A7M1_STAAU/297-355
C8AG52_STAAU/297-355
C8ALV1_STAAU/297-355
C8KIY3_STAAU/297-355
C8KQG6_STAAU/297-355
C8KYY1_9PAST/289-349
C8KZI3_9PAST/125-189
C8KZI3_9PAST/193-251
C8L786_STAAU/297-355
C8LB23_STAAU/297-355
C8LHY5_STAAU/297-355
C8LUE3_STAAU/297-355
C8M1K9_STAAU/297-355
C8M995_STAAU/297-355
C8MG10_STAAU/297-355
C8MMK2_STAAU/297-355
C8MTN4_STAAU/297-355
C8N0Z5_STAAU/297-355
C8NAP8_9GAMM/336-398
C8NAP8_9GAMM/407-470
C8PF01_9PROT/63-124
C8PF03_9PROT/124-187
C8PF03_9PROT/197-260
C8PF87_9PROT/3-66
C8PF87_9PROT/75-138
C8PQC4_9SPIO/3-36
C8RQS9_CORJE/291-353
C8S182_9RHOB/3-65
C8S186_9RHOB/292-355
C8SG50_9RHIZ/303-358
C8SIV8_9RHIZ/265-324
C8SIW3_9RHIZ/293-350
C8SLY3_9RHIZ/3-66
C8SLY6_9RHIZ/294-356
C8SQV2_9RHIZ/295-353
C8SUX8_9RHIZ/296-354
C8SW88_9RHIZ/236-292
C8T1B9_KLEPR/291-353
C8T1C3_KLEPR/150-214
C8T1C3_KLEPR/222-283
C8TKQ9_ECO26/125-189
C8TKQ9_ECO26/197-258
C8TKR3_ECO26/290-352
C8U3Z0_ECO10/125-189
C8U3Z0_ECO10/197-258
C8U3Z4_ECO10/290-352
C8UK53_ECO1A/125-189
C8UK53_ECO1A/197-258
C8UK57_ECO1A/290-352
C8W6Q6_DESAS/3-65
C8WE00_ZYMMN/4-66
C8WMH8_EGGLE/3-65
C8WMH8_EGGLE/75-138
C8WQX9_ALIAD/302-360
C8X3V6_DESRD/289-351
C8X9T5_NAKMY/302-366
C8X9T8_NAKMY/66-128
C9CSQ3_9RHOB/286-341
C9D1R6_9RHOB/292-355
C9D2W6_9RHOB/3-66
C9L5B6_RUMHA/303-359
C9LXJ8_9FIRM/3-66
C9MDD1_HAEIF/3-66
C9MDL9_HAEIF/290-351
C9MDM2_HAEIF/125-189
C9MI44_HAEIF/3-66
C9MIS5_HAEIF/290-351
C9MIS8_HAEIF/125-189
C9NUP5_9VIBR/293-361
C9P792_VIBME/294-362
C9P7G2_VIBME/308-367
C9PDY7_VIBFU/236-289
C9PFV5_VIBFU/293-361
C9PRP1_9PAST/293-354
C9PRP4_9PAST/126-190
C9PRV2_9PAST/3-66
C9Q9C8_9VIBR/293-359
C9QFP2_VIBOR/293-361
C9R0L2_ECOD1/290-352
C9R0L6_ECOD1/125-189
C9R0L6_ECOD1/197-258
C9R3V2_AGGAD/290-352
C9R3V5_AGGAD/125-189
C9R3V5_AGGAD/196-255
C9R4J7_AGGAD/3-66
C9SZT9_9RHIZ/290-353
C9T936_9RHIZ/290-353
C9TI18_9RHIZ/290-353
C9U7W4_BRUAB/290-353
C9UHW7_BRUAB/290-353
C9USL1_BRUAB/290-353
C9V0W4_BRUAB/290-353
C9V718_BRUNE/290-353
C9VDZ8_9RHIZ/290-353
C9VNQ4_BRUAB/290-353
C9XBT6_SALTD/125-189
C9XBT6_SALTD/197-258
C9XCE2_SALTD/290-352
C9XUU4_CROTZ/264-317
C9XZD4_CROTZ/124-188
C9XZD4_CROTZ/196-259
C9XZD8_CROTZ/304-365
C9YC91_9BURK/6-68
C9YFP9_9BURK/383-446
C9YZ93_STRSW/66-128
C9Z5L9_STRSW/301-362
C9Z5M0_STRSW/3-66
C9Z5M0_STRSW/74-136
C9ZH37_STRSW/305-367
CYSA_GLOVI/273-330
CYSA_MYCBO/270-330
CYSA_MYCPA/279-336
CYSA_MYCTU/270-330
CYSA_NOCFA/266-323
CYSA_NOSS1/275-331
CYSA_SYNE7/276-337
CYSA_THEEB/268-329
D0AVG0_BRUAB/290-353
D0B5U2_BRUME/290-353
D0BI48_BRUSU/290-353
D0BLJ9_9LACT/299-357
D0CTH8_9RHOB/38-88
D0CUK7_9RHOB/292-355
D0D335_9RHOB/292-354
D0D8H0_9RHOB/304-354
D0DHD0_9LACO/151-209
D0DQ12_9LACO/1-54
D0DZR9_9LACO/303-359
D0FU58_ERWPY/290-351
D0FU62_ERWPY/123-187
D0FU62_ERWPY/192-255
D0GC86_BRUME/290-353
D0H025_VIBMI/293-359
D0H5M8_VIBCH/293-359
D0HE97_VIBMI/307-373
D0HQS6_VIBCH/293-359
D0I2E1_VIBCH/293-359
D0I5Q5_VIBHO/290-357
D0IJD0_9VIBR/293-359
D0IVP1_COMT2/3-66
D0IVP1_COMT2/76-137
D0J1C5_COMT2/6-68
D0J779_COMT2/140-207
D0J782_COMT2/298-360
D0JHP9_YERPD/124-188
D0JHP9_YERPD/196-259
D0JHQ2_YERPD/290-351
D0JSJ9_YERP1/290-351
D0JSK2_YERP1/124-188
D0JSK2_YERP1/196-259
D0K7W8_STAAD/297-355
D0KEH6_PECWW/3-66
D0KEH6_PECWW/76-138
D0KI77_PECWW/290-352
D0KI81_PECWW/124-188
D0KI81_PECWW/196-259
D0KYY3_HALNC/303-367
D0KYY6_HALNC/130-193
D0KYY6_HALNC/200-263
D0L6T0_GORB4/293-355
D0L6T3_GORB4/65-127
D0LBY9_GORB4/267-325
D0M890_VIBSE/292-360
D0MK50_RHOM4/297-358
D0P5I1_BRUSU/290-353
D0PEG6_BRUSU/290-353
D0RD15_9RHIZ/290-353
D0WEU2_9ACTN/18-81
D0WEU2_9ACTN/89-152
D0WNX6_9ACTO/3-66
D0WP23_9ACTO/575-638
D0X1D6_VIBAL/292-360
D0X610_VIBHA/292-360
D0Z2N6_LISDA/297-359
D0Z4Q7_LISDA/126-189
D0ZBS4_EDWTE/290-352
D0ZBS9_EDWTE/124-188
D0ZBS9_EDWTE/196-259
D0ZE56_EDWTE/3-66
D0ZE56_EDWTE/76-138
D0ZR90_SALT1/125-189
D0ZR90_SALT1/197-258
D0ZR94_SALT1/290-352
D1A6W1_THECD/285-346
D1A6W4_THECD/64-126
D1AGD5_SEBTE/295-355
D1AHZ7_SEBTE/295-355
D1ALY2_SEBTE/295-355
D1APY6_SEBTE/295-355
D1B171_SULD5/124-187
D1B171_SULD5/195-258
D1B3R3_SULD5/65-127
D1B4R0_SULD5/122-185
D1B4R0_SULD5/194-255
D1BD64_SANKS/292-364
D1BLM7_VEIPT/3-66
D1BYE9_XYLCX/55-117
D1BYF2_XYLCX/305-363
D1CH99_THET1/188-238
D1CHK7_THET1/254-310
D1D218_9RHIZ/290-353
D1EJI5_9RHIZ/290-353
D1ET23_BRUME/290-353
D1F1V9_BRUME/290-353
D1FDR4_9RHIZ/290-353
D1GM30_STAA0/297-355
D1J9Z7_9ARCH/3-66
D1JBX6_9ARCH/285-344
D1JGU8_9ARCH/121-184
D1N9W2_9BACT/298-356
D1NDN2_HAEIF/91-132
D1NHR0_HAEIF/117-159
D1NPN3_CLOTM/301-359
D1NXL8_9ENTR/290-352
D1NXM4_9ENTR/138-202
D1NXM4_9ENTR/211-272
D1NZW1_9ENTR/3-66
D1NZW1_9ENTR/76-138
D1Q8G5_STAAU/297-355
D1QEF2_STAAU/297-355
D1QYK7_STAAU/297-355
D1RN04_SEROD/124-188
D1RN04_SEROD/196-259
D1RN08_SEROD/290-352
D1TQE7_YERPE/290-351
D1TQF2_YERPE/124-188
D1TQF2_YERPE/196-259
D1TRR3_YERPE/236-290
D1WAQ7_9LACO/1-47
D1WDL1_9LACO/303-359
D1XBS6_9ACTO/327-389
D1XRG2_9ACTO/586-649
D1XRG4_9ACTO/66-128
D1XRG7_9ACTO/85-147
D1Y2F9_9BACT/4-66
D1YB25_PROAC/74-136
D1YMI6_9FIRM/3-66
D2A9C1_SHIF2/290-352
D2A9C5_SHIF2/125-189
D2A9C5_SHIF2/197-258
D2B9B5_STRRD/279-340
D2B9B8_STRRD/63-125
D2BF65_STRRD/297-357
D2BSF2_DICD5/3-66
D2BSF2_DICD5/76-138
D2BT07_DICD5/236-290
D2BVE8_DICD5/124-188
D2BVE8_DICD5/196-259
D2BVF2_DICD5/290-352
D2C4E0_THENR/299-357
D2F3M3_STAAU/297-355
D2FHP7_STAAU/297-355
D2FIQ2_STAAU/297-355
D2FS16_STAAU/297-355
D2G5B4_STAAU/297-355
D2G6B0_STAAU/297-355
D2GIN2_STAAU/297-355
D2GN19_STAAU/297-355
D2L0L0_9DELT/3-66
D2L2T7_9DELT/255-318
D2L2T7_9DELT/327-390
D2L3D3_9DELT/220-283
D2L3D3_9DELT/292-355
D2L403_9DELT/222-285
D2L403_9DELT/293-349
D2L889_9DELT/3-66
D2MIM4_9BACT/297-360
D2N3R3_STAA5/297-355
D2NFC1_ECOS5/125-189
D2NFC1_ECOS5/197-258
D2NFC5_ECOS5/290-352
D2NLP1_ECOS5/16-79
D2NLP1_ECOS5/89-151
D2NRY1_ROTMD/42-105
D2PYC3_KRIFD/67-129
D2PYC6_KRIFD/285-350
D2RUK1_HALTV/162-228
D2S6P8_GEOOG/292-359
D2S706_GEOOG/286-347
D2S709_GEOOG/66-128
D2T342_ERWP6/303-364
D2T347_ERWP6/151-215
D2T347_ERWP6/220-283
D2TPG5_CITRI/125-189
D2TPG5_CITRI/197-258
D2TPG9_CITRI/290-352
D2TYD7_9ENTR/299-360
D2UIY4_STAAU/297-355
D2UW96_STAAU/297-355
D2Y9J5_VIBMI/293-359
D2YV93_VIBMI/307-373
D2ZGZ6_9ENTR/125-189
D2ZGZ6_9ENTR/197-258
D2ZH01_9ENTR/290-351
D2ZP25_METSM/165-226
D2ZRL5_METSM/3-66
D2ZZE1_NEIMU/3-66
D2ZZE1_NEIMU/75-138
D3A0Q3_NEIMU/3-66
D3A0Q3_NEIMU/75-138
D3ALB0_9CLOT/301-359
D3ASI6_9CLOT/296-354
D3CV67_9ACTO/313-370
D3CWI6_9ACTO/3-66
D3CWI6_9ACTO/74-137
D3D2X6_9ACTO/3-66
D3D2X6_9ACTO/74-137
D3D4U4_9ACTO/67-129
D3DCM0_9ACTO/350-408
D3DID1_HYDTT/6-62
D3DIX0_HYDTT/67-127
D3DIX2_HYDTT/3-65
D3E113_METRM/165-226
D3E3K8_METRM/3-66
D3E3K9_METRM/3-66
D3E3L0_METRM/3-66
D3E3L1_METRM/3-66
D3E3L2_METRM/3-66
D3ES41_STAA4/297-355
D3EZB5_CONWI/295-356
D3EZB8_CONWI/70-132
D3F872_CONWI/288-344
D3FC28_CONWI/253-309
D3FVB8_BACPE/297-355
D3GRR4_ECO44/3-66
D3GRR4_ECO44/76-138
D3GYA3_ECO44/125-189
D3GYA3_ECO44/197-258
D3GYA6_ECO44/290-352
D3KZP0_9BACT/273-335
D3L4D0_9BACT/3-66
D3LXR5_9ACTO/315-375
D3LXR7_9ACTO/155-217
D3MFW5_PROAC/71-133
D3MI93_PROAC/71-133
D3MR15_9FIRM/3-65
D3MR15_9FIRM/72-134
D3NUT3_AZOS1/294-354
D3P0Z3_AZOS1/306-360
D3P2X4_AZOS1/265-324
D3PLM6_MEIRD/299-357
D3QMU7_ECOCB/125-189
D3QMU7_ECOCB/197-258
D3QMV1_ECOCB/290-352
D3RM40_KLEVT/290-352
D3RM44_KLEVT/125-189
D3RM44_KLEVT/197-258
D3RR03_ALLVD/295-360
D3RR06_ALLVD/132-194
D3RR06_ALLVD/203-266
D3S6J4_METSF/287-349
D3SPI0_THEAH/3-66
D3SPI0_THEAH/77-139
D3T1P5_NATMM/162-225
D3T471_THEIA/301-359
D3UZT8_XENBS/319-381
D3UZU3_XENBS/124-188
D3UZU3_XENBS/196-259
D3VAQ6_XENNA/124-188
D3VAQ6_XENNA/196-259
D3VAR1_XENNA/303-364
D4BBK4_9ENTR/290-352
D4BBK8_9ENTR/125-189
D4BBK8_9ENTR/197-258
D4BV88_PRORE/3-66
D4BV88_PRORE/76-138
D4BW71_PRORE/290-353
D4BW76_PRORE/124-188
D4BW76_PRORE/196-258
D4CPX3_9FIRM/2-65
D4CPX3_9FIRM/72-135
D4DMN0_NEIEG/3-66
D4E9F6_SEROD/290-352
D4E9G1_SEROD/125-189
D4E9G1_SEROD/197-260
D4EB84_AGGAC/125-189
D4EB84_AGGAC/196-255
D4EB87_AGGAC/290-352
D4EBU1_AGGAC/3-66
D4EN68_ENTFA/301-357
D4EVX2_ENTFA/301-357
D4F2V2_EDWTA/3-66
D4F2V2_EDWTA/76-138
D4F8C5_EDWTA/290-352
D4F8D1_EDWTA/124-188
D4F8D1_EDWTA/196-259
D4G379_BACNA/299-355
D4GBL4_TREPC/302-357
D4GMN7_PANAM/124-188
D4GMN7_PANAM/193-256
D4GMP1_PANAM/290-352
D4H1T7_DENA2/3-66
D4H3Q0_DENA2/103-158
D4H3Q0_DENA2/166-229
D4H8Q6_DENA2/290-350
D4HC17_PROAS/71-133
D4HZF1_ERWAC/123-187
D4HZF1_ERWAC/192-255
D4HZF7_ERWAC/290-351
D4I925_ERWAE/123-187
D4I925_ERWAE/192-255
D4I930_ERWAE/290-351
D4IXK5_BUTFI/299-357
D4J3P1_BUTFI/40-93
D4KN49_9FIRM/37-90
D4KZP0_9FIRM/37-90
D4LA61_9FIRM/311-368
D4LHY8_9FIRM/318-366
D4LP03_9FIRM/305-360
D4LP08_9FIRM/3-66
D4LUZ5_9FIRM/296-352
D4M242_9FIRM/301-359
D4MDW7_9ENTE/301-357
D4MIJ6_9FIRM/312-369
D4S2U8_9FIRM/302-359
D4TL94_9NOST/274-331
D4TRS9_9NOST/273-331
D4U0A0_9ACTO/3-66
D4U295_9ACTO/174-237
D4U5W2_STAAU/297-355
D4UCF7_STAAU/297-355
D4UZX6_ENTFA/301-357
D4X6D7_9BURK/6-68
D4XFW6_9BURK/125-188
D4XFW6_9BURK/197-260
D4Y8H4_BACTR/297-355
D4YL52_9MICO/68-130
D5AK12_STRGZ/310-368
D5ANH1_RHOCB/123-186
D5ANH1_RHOCB/195-258
D5ANH2_RHOCB/127-190
D5ANH2_RHOCB/199-262
D5ANH5_RHOCB/290-357
D5ARW3_RHOCB/3-65
D5AUY0_RHOCB/265-323
D5B3V1_YERPZ/124-188
D5B3V1_YERPZ/196-259
D5B3V4_YERPZ/290-351
D5CE58_ENTCC/236-289
D5CGK4_ENTCC/290-351
D5CGK8_ENTCC/125-189
D5CGK8_ENTCC/197-258
D5CPX0_SIDLE/130-193
D5CPX0_SIDLE/201-264
D5CPX3_SIDLE/293-357
D5CXW3_ECOKI/125-189
D5CXW3_ECOKI/197-258
D5CXW7_ECOKI/290-352
D5CZ08_ECOKI/3-66
D5CZ08_ECOKI/76-138
D5E9L4_METMS/94-155
D5EKT6_CORAD/291-355
D5G1X7_9MYCO/5-44
D5GYJ2_LACCS/301-359
D5HDH1_9FIRM/301-359
D5MEL4_9BACT/3-65
D5MEM6_9BACT/298-359
D5MW26_BACSU/299-355
D5N7C8_9BURK/124-187
D5N7C8_9BURK/196-259
D5NAC5_9BURK/236-290
D5NBL4_9BURK/6-68
D5NH84_9BURK/136-199
D5NH84_9BURK/211-274
D5NJT0_9BURK/3-66
D5NJT0_9BURK/75-137
D5P6D8_9MYCO/146-211
D5PAH3_9MYCO/3-67
D5PHD1_9MYCO/276-334
D5PHW6_9MYCO/66-128
D5QIQ0_GLUHA/3-65
D5QK40_METTR/74-137
D5QK64_METTR/294-357
D5QU85_METTR/299-364
D5QUC2_METTR/126-189
D5QUC2_METTR/202-265
D5RGK7_9PROT/22-85
D5UEI9_CELFN/65-127
D5V3I3_ARCNC/192-255
D5V3J7_ARCNC/3-66
D5V3J7_ARCNC/73-135
D5V3K2_ARCNC/66-127
D5V3K4_ARCNC/3-66
D5V3K4_ARCNC/74-137
D5VBG9_MORCR/3-66
D5VBG9_MORCR/74-137
D5W4M8_BURSC/307-361
D5W5F1_BURSC/3-66
D5W5F1_BURSC/75-137
D5W7K7_BURSC/6-68
D5WER1_BURSC/137-200
D5WER1_BURSC/214-277
D5WWW0_BACT2/291-353
D5X3G2_THIK1/247-308
D5X3P3_THIK1/3-66
D5X3P3_THIK1/74-137
D5X3P6_THIK1/296-359
D5XUG0_MYCTU/294-359
D5XVH0_MYCTU/268-328
D5Y4F7_MYCTU/294-359
D5Y688_MYCTU/268-328
D5YG23_MYCTU/294-359
D5YHM4_MYCTU/268-328
D5YSP3_MYCTU/294-359
D5YU09_MYCTU/70-130
D5YU10_MYCTU/270-330
D5Z319_MYCTU/294-359
D5Z5S0_MYCTU/268-328
D5ZGX5_MYCTU/268-328
D5ZI30_MYCTU/294-359
D5ZTI7_9ACTO/294-351
D5ZTX7_9ACTO/306-367
D5ZV21_9ACTO/66-128
D6APE2_STRFL/305-367
D6ATY7_STRFL/586-649
D6ATY9_STRFL/66-128
D6AYD3_9ACTO/310-372
D6BAR4_9ACTO/225-288
D6BAR7_9ACTO/66-128
D6CQV9_THIS3/3-66
D6CQV9_THIS3/74-137
D6CQW2_THIS3/293-358
D6DV20_ENTCL/125-189
D6DV20_ENTCL/197-258
D6E8Z9_9ACTN/3-66
D6EJX4_STRLI/163-225
D6EPC1_STRLI/318-379
D6EPC4_STRLI/66-128
D6EQW9_STRLI/3-66
D6EQW9_STRLI/74-136
D6FIV7_MYCTU/268-328
D6FUV7_MYCTU/294-359
D6FXZ3_MYCTU/268-328
D6GGL4_9ENTR/125-189
D6GGL4_9ENTR/197-258
D6GGL8_9ENTR/290-352
D6H2Z7_STAAU/297-355
D6HDK1_STAAU/297-355
D6HUC6_ECOLX/125-189
D6HUC6_ECOLX/197-258
D6HUD0_ECOLX/290-352
D6I7P6_ECOLX/125-189
D6I7P6_ECOLX/197-258
D6I7Q1_ECOLX/290-352
D6INE9_ECOLX/125-189
D6INE9_ECOLX/197-258
D6INF2_ECOLX/290-352
D6IU70_ECOLX/3-66
D6IU70_ECOLX/76-138
D6J422_STAAU/297-355
D6J876_ECOLX/125-189
D6J876_ECOLX/197-258
D6J880_ECOLX/290-352
D6JE74_ECOLX/3-66
D6JE74_ECOLX/76-138
D6K4R5_9ACTO/306-368
D6K6H0_9ACTO/65-127
D6K6H4_9ACTO/304-365
D6KDB3_9ACTO/3-66
D6KDB3_9ACTO/74-136
D6KEJ3_9ACTO/68-130
D6KGX3_9FIRM/3-66
D6KM39_9FIRM/3-66
D6KYD4_9NEIS/3-65
D6KYD4_9NEIS/74-137
D6LRC2_9RHIZ/290-353
D6LUD6_STAAU/297-355
D6S362_9LACO/307-363
D6SDY9_STAAU/297-355
D6T4V4_STAAU/297-355
D6TFT6_9CHLR/300-358
D6TPV1_9CHLR/301-372
D6TZA3_9CHLR/3-66
D6UEC1_STAAU/297-355
D6UT95_9BACT/72-134
D6V4U5_9BRAD/3-66
D6X9E8_STRPR/1-55
D6Y5J4_THEBD/283-344
D6Y5J7_THEBD/62-124
D6Z130_DESAT/295-355
D6ZGL9_MOBCV/313-376
D6ZGM2_MOBCV/66-128
D6ZJ59_MOBCV/3-66
D6ZN38_STRP0/274-335
D7A419_STAND/295-353
D7A4I3_STAND/295-358
D7ADX0_GEOSK/287-349
D7ADX4_GEOSK/133-196
D7ADX4_GEOSK/205-268
D7AQY9_THEM3/301-359
D7AXS2_NOCDD/338-398
D7AXS5_NOCDD/63-125
D7BAR4_MEISD/283-340
D7BF97_MEISD/3-59
D7BHX8_MEISD/299-357
D7C341_STRBB/305-367
D7C8G8_STRBB/69-131
D7C8H2_STRBB/297-358
D7CLP2_SYNLT/53-113
D7CP21_SYNLT/20-82
D7CSP0_TRURR/294-353
D7E5E1_NOSA0/276-331
D7EB86_METEZ/112-174
D7EB87_METEZ/284-347
D7ERT7_MYCTU/294-359
D7ETB5_MYCTU/268-329
D7H5D8_BRUAB/290-353
D7HCA0_VIBCH/293-359
D7HN32_VIBCH/293-359
D7HZX7_PSESS/298-362
D7I610_PSESS/115-178
D7I610_PSESS/186-250
D7I6C1_PSESS/6-68
D7JL64_ECOLX/125-189
D7JL64_ECOLX/197-258
D7JL67_ECOLX/290-352
D7JT28_ECOLX/3-66
D7JT28_ECOLX/76-138
D7MYI8_9NEIS/105-168
D7MYI8_9NEIS/33-96
D7V7X7_LACPL/302-358
D7X717_ECOLX/125-189
D7X717_ECOLX/197-258
D7X721_ECOLX/290-352
D7XBJ2_ECOLX/8-71
D7XBJ2_ECOLX/81-143
D7XV49_ECOLX/125-189
D7XV49_ECOLX/197-258
D7XV53_ECOLX/290-352
D7Y7P8_ECOLX/125-189
D7Y7P8_ECOLX/197-258
D7Y7Q2_ECOLX/290-352
D7YNL4_ECOLX/125-189
D7YNL4_ECOLX/197-258
D7YNL8_ECOLX/290-352
D7YVZ3_ECOLX/8-71
D7YVZ3_ECOLX/81-143
D7Z5D2_ECOLX/290-352
D7Z5H7_ECOLX/125-189
D7Z5H7_ECOLX/197-258
D7ZCF0_ECOLX/290-352
D7ZCF4_ECOLX/125-189
D7ZCF4_ECOLX/197-258
D7ZLW8_ECOLX/8-71
D7ZLW8_ECOLX/81-143
D7ZSL6_ECOLX/290-352
D7ZSM0_ECOLX/125-189
D7ZSM0_ECOLX/197-258
D8ADD3_ECOLX/125-189
D8ADD3_ECOLX/197-258
D8ADD7_ECOLX/290-352
D8AGS4_ECOLX/8-71
D8AGS4_ECOLX/81-143
D8AJ40_ECOLX/290-352
D8AJ44_ECOLX/125-189
D8AJ44_ECOLX/197-258
D8B6C1_ECOLX/125-189
D8B6C1_ECOLX/197-258
D8B6C5_ECOLX/290-352
D8BC48_ECOLX/8-71
D8BC48_ECOLX/81-143
D8BLX7_ECOLX/290-352
D8BLY1_ECOLX/125-189
D8BLY1_ECOLX/197-258
D8C4P1_ECOLX/125-189
D8C4P1_ECOLX/197-258
D8C4P5_ECOLX/290-352
D8CGM7_ECOLX/8-71
D8CGM7_ECOLX/81-143
D8CLF3_ECOLX/290-352
D8CLF7_ECOLX/125-189
D8CLF7_ECOLX/197-258
D8D1K1_COMTE/3-66
D8D750_COMTE/6-68
D8D8E7_COMTE/3-66
D8D8E7_COMTE/76-137
D8DDE9_COMTE/298-360
D8DDF2_COMTE/127-194
D8E8I2_ECOLX/290-352
D8E8I6_ECOLX/125-189
D8E8I6_ECOLX/197-258
D8EJL2_ECOLX/125-189
D8EJL2_ECOLX/197-258
D8EJL6_ECOLX/290-352
D8F1C6_9DELT/3-66
D8FAM4_9DELT/284-345
D8FQ71_LACDE/300-358
D8FTR2_9CYAN/91-154
D8FTR4_9CYAN/4-66
D8FZG2_9CYAN/91-154
D8G558_9CYAN/3-66
D8GIR2_CLOLD/3-66
D8GKD4_CLOLD/3-66
D8HE47_STAAF/297-355
D8HJD0_AMYMU/285-349
D8HJD3_AMYMU/60-122
D8IQQ4_HERSS/6-68
D8IZM6_HERSS/129-192
D8IZM6_HERSS/201-264
D8J4D0_HALJB/165-228
D8JBA0_HALJB/281-345
D8JXE8_HYPDA/3-65
D8JZL7_DEHLB/2-64
D8K0Z5_DEHLB/295-357
D8MG38_LEUGT/299-357
D8MPV1_ERWBE/123-187
D8MPV1_ERWBE/192-255
D8MPV5_ERWBE/290-352
D8N1K5_RALSO/125-188
D8N1K5_RALSO/197-266
D8NE44_RALSO/125-188
D8NE44_RALSO/197-266
D8NJQ8_RALSO/6-68
D8NU67_RALSO/6-68
D8P579_RALSO/125-188
D8P579_RALSO/197-266
D8PHV5_9BACT/297-358
D8PHV7_9BACT/3-65
D8UQZ6_9MICC/3-66
D9N832_STRPN/274-335
D9NCD8_STRPN/274-335
D9NJY8_STRPN/274-335
D9NSQ8_STRPN/274-335
D9NWT6_STRPN/274-335
D9P4W3_ACTPL/291-351
D9P8V6_ACTPL/291-351
D9PHE9_9ZZZZ/125-188
D9PW69_METTM/282-344
D9PXE8_METTM/287-349
D9PYW9_METTM/158-220
D9QQR9_ACEAZ/286-347
D9QQS3_ACEAZ/3-65
D9R5Y3_CLOSW/301-359
D9R975_CLOSW/3-66
D9RCX5_STAAJ/297-355
D9RIZ6_STAAK/297-355
D9RYW3_THEOJ/305-358
D9SZ07_MICAI/286-347
D9SZ10_MICAI/59-121
D9SZN3_MICAI/292-354
D9TT32_THETC/301-359
D9UIB6_9ACTO/280-343
D9V374_9ACTO/380-444
D9V376_9ACTO/65-127
D9W289_9ACTO/65-127
D9W6N9_9ACTO/295-347
D9W6P2_9ACTO/65-127
D9WXK2_STRVR/287-349
D9X6V2_STRVR/302-363
D9X6V5_STRVR/66-128
D9XGW0_STRVR/3-66
D9XGW0_STRVR/74-136
D9XVY6_9ACTO/66-128
D9Y5M7_9BURK/117-180
D9Y5N0_9BURK/288-352
D9Y737_9BURK/3-66
D9Y9X1_9DELT/231-294
D9YHM3_9DELT/3-66
D9YHM3_9DELT/75-138
E0DI83_9CORY/581-646
E0DQ22_9RHIZ/290-353
E0DZR6_9RHIZ/290-353
E0E670_ACTPL/291-351
E0EC98_ACTPL/291-351
E0EIG4_ACTPL/291-351
E0EW29_ACTPL/291-351
E0F2C9_ACTPL/291-351
E0F8H4_ACTPL/291-351
E0FER0_ACTPL/291-351
E0FKM7_ACTPL/291-351
E0FUG8_9THEO/301-359
E0FZV1_ENTFA/301-357
E0GAK9_ENTFA/301-357
E0GK01_ENTFA/301-357
E0GTE5_ENTFA/301-357
E0H157_ENTFA/301-357
E0HCC9_ENTFA/301-357
E0HK82_9GAMM/3-66
E0HQK3_9GAMM/124-187
E0HQK6_9GAMM/290-353
E0HVW6_9BACT/301-357
E0ILR0_9GAMM/3-66
E0IRZ6_9GAMM/124-187
E0IRZ9_9GAMM/290-353
E0J4F7_ECOLW/290-352
E0J4G1_ECOLW/125-189
E0J4G1_ECOLW/197-258
E0J978_RHIME/294-356
E0JCY7_RHIME/290-347
E0JFD7_RHIME/299-356
E0JJX5_RHIME/265-324
E0JM72_RHIME/288-344
E0JS72_RHIME/290-347
E0JVM1_RHIME/265-324
E0JY50_RHIME/299-356
E0K1Z9_RHIME/294-356
E0K500_RHIME/288-344
E0KNC6_STRVO/301-362
E0KQZ6_STRVO/305-367
E0L274_STRVO/3-66
E0L274_STRVO/74-137
E0L2I7_STRVO/71-133
E0LUG5_9ENTR/124-188
E0LUG5_9ENTR/193-256
E0LUG9_9ENTR/290-352
E0MQD7_9RHOB/301-362
E0MX70_9CORY/545-606
E0N213_9ACTO/66-128
E0N216_9ACTO/288-351
E0N626_9ACTO/3-66
E0P094_9FIRM/27-90
E0P6L2_STAAU/297-355
E0PTX2_STRPY/309-367
E0QF01_CAMCO/66-128
E0QJS1_9FIRM/305-360
E0QV55_ECOLX/3-66
E0QV55_ECOLX/76-138
E0QVN8_ECOLX/290-352
E0QVP2_ECOLX/125-189
E0QVP2_ECOLX/197-258
E0RZW6_BUTPB/300-358
E0SFR5_DICD3/124-188
E0SFR5_DICD3/197-259
E0SFR9_DICD3/290-352
E0SLT6_DICD3/3-66
E0SLT6_DICD3/76-138
E0SM69_DICD3/236-290
E0SX11_STRZA/274-335
E0T2W8_EDWTF/3-66
E0T2W8_EDWTF/76-138
E0T4E1_EDWTF/290-352
E0T4E6_EDWTF/124-188
E0T4E6_EDWTF/196-259
E0TT82_STRZ6/274-335
E0TWV0_BACPZ/299-355
E0U6C8_CYAP2/270-331
E0U8G6_CYAP2/277-339
E0UF19_CYAP2/76-139
E0UR35_SULAO/124-187
E0UR35_SULAO/193-255
E0UR38_SULAO/65-127
E0XXK5_9PROT/24-74
E1CV71_VIBPA/292-360
E1DCA9_VIBPA/292-360
E1DMB5_VIBPA/292-360
E1E4D1_STAAU/297-355
E1EKL9_VIBPA/292-360
E1EP10_ENTFA/301-357
E1FF46_9THEO/301-359
E1H139_STRPN/274-335
E1HA17_MYCTU/280-345
E1HBK0_MYCTU/268-328
E1HNX1_ECOLX/125-189
E1HNX1_ECOLX/197-258
E1HNX5_ECOLX/290-352
E1I303_ECOLX/125-189
E1I303_ECOLX/197-258
E1I307_ECOLX/290-352
E1IVS0_ECOLX/290-352
E1IVS5_ECOLX/125-189
E1IVS5_ECOLX/197-258
E1J6S3_ECOLX/125-189
E1J6S3_ECOLX/197-258
E1J6S7_ECOLX/290-352
E1JTY1_DESFR/222-285
E1JTY1_DESFR/291-347
E1JUF1_DESFR/3-66
E1JUF2_DESFR/3-66
E1JYW1_DESFR/256-319
E1JYW1_DESFR/328-391
E1JZX8_DESFR/3-65
E1K1Y2_DESFR/221-284
E1K1Y2_DESFR/293-356
E1K362_9EURY/3-65
E1K4E4_9EURY/304-366
E1L852_9FIRM/3-66
E1LCG1_9FIRM/3-66
E1LHH7_STRMT/274-335
E1LU05_STRMT/274-335
E1MMR6_9GAMM/295-355
E1MMR7_9GAMM/3-66
E1MMR7_9GAMM/75-138
E1MMR8_9GAMM/338-374
E1MMS3_9GAMM/131-194
E1MMS3_9GAMM/204-265
E1P8T0_ECOAB/3-66
E1P8T0_ECOAB/76-138
E1PCV0_ECOAB/125-189
E1PCV0_ECOAB/197-258
E1PDJ0_ECOAB/290-352
E1R332_SPISS/3-66
E1R4M7_SPISS/290-351
E1RBJ4_SPISS/301-355
E1REC7_METP4/286-347
E1RJW1_METP4/290-352
E1RKG4_METP4/3-66
E1RY32_ECOUM/290-352
E1RY36_ECOUM/125-189
E1RY36_ECOUM/197-258
E1S179_ECOUM/3-66
E1S179_ECOUM/76-138
E1SH42_PANVC/124-188
E1SH42_PANVC/193-256
E1SH45_PANVC/290-352
E1SYM2_THESX/301-359
E1T668_BURSG/6-68
E1TCQ6_BURSG/3-66
E1TCQ6_BURSG/75-137
E1TGD6_BURSG/136-199
E1TGD6_BURSG/211-274
E1TQX6_LACPS/302-358
E1UTM5_BACAS/300-355
E1V4N7_HALED/310-367
E1VAA1_HALED/299-361
E1VGZ2_9GAMM/3-66
E1VGZ2_9GAMM/75-138
E1VIB5_9GAMM/3-66
E1VIB5_9GAMM/75-138
E1VIC5_9GAMM/143-206
E1VIC5_9GAMM/216-278
E1W5T6_HAEP3/3-66
E1W6Q1_HAEP3/290-351
E1W6Q4_HAEP3/125-189
E1W9R7_SALTS/125-189
E1W9R7_SALTS/197-258
E1W9S1_SALTS/290-352
E1X7K3_HAEI1/3-66
E1X8H7_HAEI1/289-350
E1X8I0_HAEI1/125-189
E1XCP8_STRZO/274-335
E1XLN1_STRZN/274-335
E1XSY9_STRZI/274-335
E1YFG6_9DELT/115-178
E1YFG6_9DELT/188-250
E1YL98_9DELT/3-66
E2CLX6_9RHOB/292-354
E2JRA4_ECO57/125-189
E2JRA4_ECO57/197-258
E2JRA8_ECO57/290-352
E2KDM4_ECO57/125-189
E2KDM4_ECO57/197-258
E2KDM8_ECO57/290-352
E2KYT1_ECO57/125-189
E2KYT1_ECO57/197-258
E2KYT5_ECO57/290-352
E2MAE0_PSESM/115-178
E2MAE0_PSESM/186-250
E2MK29_PSESM/6-68
E2MLC5_PSESM/298-362
E2NYR0_PASHA/291-351
E2P4F1_PASHA/291-351
E2PLI4_9RHIZ/290-353
E2Q2X2_STRCL/607-670
E2QID1_ECOLX/290-352
E2QQI1_ECOLX/8-71
E2QQI1_ECOLX/81-143
E2S4D7_9CORY/546-607
E2SBG2_9ACTO/284-342
E2SBG5_9ACTO/65-127
E2SST1_9RALS/125-188
E2SST1_9RALS/197-267
E2T2D3_9RALS/6-68
E2T9X0_MYCTU/280-345
E2TBE4_MYCTU/268-328
E2TMB0_MYCTU/280-345
E2TNU7_MYCTU/268-328
E2TYV2_MYCTU/280-345
E2U0C7_MYCTU/268-328
E2UA86_MYCTU/280-345
E2UBQ2_MYCTU/268-328
E2ULR3_MYCTU/280-345
E2UNA5_MYCTU/268-328
E2UZ17_MYCTU/280-345
E2V0K5_MYCTU/268-328
E2V983_MYCTU/280-345
E2VAR3_MYCTU/268-328
E2VIG8_MYCTU/280-345
E2VK36_MYCTU/268-328
E2VUU8_MYCTU/280-345
E2VWE4_MYCTU/268-328
E2W643_MYCTU/280-345
E2W7K8_MYCTU/268-328
E2WI26_MYCTU/294-359
E2WJN4_MYCTU/268-328
E2WSJ7_ECOLX/290-352
E2WT66_ECOLX/125-189
E2WT66_ECOLX/197-258
E2X9U9_SHIDY/3-66
E2X9U9_SHIDY/76-138
E2XAK4_SHIDY/125-189
E2XAK4_SHIDY/197-258
E2XAK8_SHIDY/290-352
E2XRH9_PSEFL/6-68
E2XRR0_PSEFL/297-361
E2XZA5_PSEFL/115-178
E2XZA5_PSEFL/186-250
E2Y0H1_PSEFL/6-68
E2Y665_ENTFA/301-357
E2YFL5_ENTFA/301-357
E2YLF3_ENTFA/301-357
E2YY13_ENTFA/301-357
E2Z7G4_ENTFA/301-357
E2ZWR9_PSEAE/296-354
E2ZXI9_PSEAE/6-68
E3A2B7_PSEAE/297-361
E3A5U1_PSEAE/115-178
E3A5U1_PSEAE/184-248
E3B6W5_9MICO/302-367
E3BKH5_9VIBR/293-360
E3CPA8_STRVE/311-367
E3CUC8_9BACT/291-354
E3DKW2_ERWSE/151-215
E3DKW2_ERWSE/220-283
E3DKW6_ERWSE/290-351
E3DQ86_HALPG/301-359
E3E087_BACA1/298-355
E3EGB7_PAEPS/302-361
E3F2K9_KETVY/283-337
E3F4N4_KETVY/291-354
E3FM96_STIAD/252-313
E3G3Q4_ENTCS/290-352
E3G3Q9_ENTCS/125-189
E3G3Q9_ENTCS/197-258
E3G5W2_ENTCS/3-66
E3G5W2_ENTCS/76-138
E3GDX2_EUBLK/3-66
E3GU27_HAEI2/125-189
E3GU30_HAEI2/290-351
E3GUH1_HAEI2/3-66
E3GW13_METFV/285-346
E3GWI3_METFV/3-66
E3GXU3_METFV/158-220
E3H5A0_ROTDC/3-66
E3HCL5_ILYPC/299-357
E3HEX9_ACHXA/125-188
E3HEX9_ACHXA/197-260
E3HT44_ACHXA/6-68
E3I412_RHOVT/126-189
E3I412_RHOVT/197-260
E3I5Q2_RHOVT/295-358
E3I5Q6_RHOVT/3-65
E3IDV6_GEOS0/297-355
E3IMU4_DESVR/254-317
E3IMU4_DESVR/401-462
E3IS86_DESVR/219-282
E3IS86_DESVR/290-353
E3IX86_FRASU/69-131
E3IX89_FRASU/315-376
E3J032_FRASU/254-309
E3J5T4_FRASU/338-397
E3PHE3_ECOH1/125-189
E3PHE3_ECOH1/197-258
E3PHE7_ECOH1/290-352
E3PX00_CLOSD/111-171
E3PY21_CLOSD/302-359
E3XIL7_ECOLX/3-66
E3XIL7_ECOLX/76-138
E3XIR1_ECOLX/125-189
E3XIR1_ECOLX/197-258
E3XIR5_ECOLX/290-352
E3Y1D6_SHIFL/290-352
E3Y1E0_SHIFL/125-189
E3Y1E0_SHIFL/197-258
E3YLR0_9LIST/60-116
E3YVD2_LISIN/3-56
E3Z463_LISIN/3-56
E3ZCN5_LISIV/1-49
E3ZLW6_LISSE/92-148
E3ZVQ9_LISSE/92-148
E4A3V4_PROAC/74-136
E4AC16_PROAC/74-136
E4ALL7_PROAC/74-136
E4AXA9_PROAC/74-136
E4AZF5_PROAC/74-136
E4B8M2_PROAC/74-136
E4BJJ3_PROAC/74-136
E4BMP9_PROAC/74-136
E4BW14_PROAC/74-136
E4C3Y3_PROAC/74-136
E4C998_PROAC/74-136
E4CGJ9_PROAC/74-136
E4CN37_PROAC/74-136
E4CZ14_PROAC/74-136
E4D4G0_PROAC/74-136
E4DH20_PROAC/74-136
E4DN42_PROAC/74-136
E4DW59_PROAC/74-136
E4DZP1_PROAC/74-136
E4E6V2_PROAC/74-136
E4EDP7_PROAC/74-136
E4EMG4_PROAC/74-136
E4ET10_PROAC/74-136
E4F277_PROAC/74-136
E4F6E8_PROAC/27-89
E4FDZ8_PROAC/74-136
E4FLB8_PROAC/74-136
E4FUU0_PROAC/74-136
E4G7D9_PROAC/74-136
E4GDJ7_PROAC/74-136
E4GHI0_PROAC/74-136
E4GMK9_PROAC/74-136
E4H120_PROAC/74-136
E4H596_PROAC/74-136
E4HCV3_PROAC/74-136
E4HIL7_PROAC/74-136
E4HWM0_PROAC/74-136
E4HZJ2_PROAC/74-136
E4L6P9_9STRE/311-367
E4LCK8_9FIRM/3-66
E4LHI6_9FIRM/3-66
E4MLZ4_9FIRM/302-359
E4N1G3_KITSK/305-366
E4NJ74_KITSK/72-134
E4NLZ6_HALBP/164-227
E4P4K0_ECO8N/3-66
E4P4K0_ECO8N/76-138
E4PAB0_ECO8N/125-189
E4PAB0_ECO8N/197-258
E4PAB4_ECO8N/290-352
E4PNV1_MARAH/3-66
E4PNV1_MARAH/75-138
E4PR13_MARAH/296-359
E4QKV5_METS6/6-68
E4QLT7_METS6/293-355
E4QUE9_HAEI6/3-66
E4QYT1_HAEI6/125-189
E4QYT4_HAEI6/290-351
E4RBY0_PSEPB/6-68
E4RDZ4_PSEPB/115-178
E4RGY6_PSEPB/299-363
E4RJH8_HALSL/301-359
E4T4B8_PALPW/3-66
E4T4B8_PALPW/73-136
E4TWI2_SULKY/3-66
E4TWI2_SULKY/74-136
E4TWI5_SULKY/62-124
E4TWY0_SULKY/124-187
E4TWY0_SULKY/195-256
E4TZT8_SULKY/66-128
E4VFL8_9HELI/135-197
E4VFL8_9HELI/204-266
E4VM42_9HELI/3-66
E4WB42_RHOE1/274-342
E4WB45_RHOE1/66-128
E5B3J5_ERWAM/123-187
E5B3J5_ERWAM/192-255
E5B3K1_ERWAM/290-351
E5QUA4_STAAH/297-355
E5R6F9_STAAG/297-355
E5TCI6_STAAU/297-355
E5TJ46_STAAU/297-355
E5TUG7_STAAU/297-355
E5U2I7_ALCXX/125-188
E5U2I7_ALCXX/197-260
E5U9D8_ALCXX/6-68
E5WES3_9BACI/297-355
E5XBS0_9ACTN/3-65
E5XBS0_9ACTN/75-138
E5XJ28_9FIRM/301-359
E5Y3P8_BILWA/245-308
E5Y3P8_BILWA/315-378
E5YCE6_9ENTR/124-188
E5YCE6_9ENTR/196-259
E5YCF0_9ENTR/290-352
E5YI87_9ENTR/3-66
E5YI87_9ENTR/76-138
E5ZNQ9_ECOLX/8-71
E5ZNQ9_ECOLX/81-143
E5ZUG4_ECOLX/290-352
E5ZUG8_ECOLX/125-189
E5ZUG8_ECOLX/197-258
E6A772_ECOLX/8-71
E6A772_ECOLX/81-143
E6AA90_ECOLX/125-189
E6AA90_ECOLX/197-258
E6AA94_ECOLX/290-352
E6AM36_ECOLX/290-352
E6AM40_ECOLX/125-189
E6AM40_ECOLX/197-258
E6ANM7_ECOLX/8-71
E6ANM7_ECOLX/81-143
E6BCB5_ECOLX/125-189
E6BCB5_ECOLX/197-258
E6BCB9_ECOLX/290-352
E6BDA0_ECOLX/125-189
E6BDA0_ECOLX/197-258
E6BDA4_ECOLX/290-352
E6BVP5_PROAC/74-136
E6C2D0_PROAC/74-136
E6CD68_PROAC/74-136
E6CIU9_PROAC/59-121
E6CPI5_PROAC/74-136
E6CZT7_PROAC/74-136
E6D3L1_PROAC/74-136
E6DF14_PROAC/74-136
E6DQ96_PROAC/74-136
E6DU47_PROAC/74-136
E6E4X8_PROAC/74-136
E6E610_PROAC/74-136
E6EFW3_PROAC/74-136
E6ENM8_ENTFA/301-357
E6F0A7_ENTFA/301-357
E6F793_ENTFA/301-357
E6FDS6_ENTFA/301-357
E6FNJ5_ENTFA/301-357
E6FSK7_ENTFA/301-357
E6G3D7_ENTFA/301-357
E6GEN8_ENTFA/301-357
E6GPU3_ENTFA/301-357
E6GU67_ENTFA/301-357
E6H600_ENTFA/301-357
E6HDG2_ENTFA/301-357
E6HKL3_ENTFA/301-357
E6HYE5_ENTFA/301-357
E6I5B7_ENTFA/301-357
E6I863_ENTFA/301-357
E6IK76_ENTFA/301-357
E6IQV9_ENTFA/301-357
E6JA60_9ACTO/268-331
E6KSE7_9ACTO/649-712
E6KTM9_9ACTO/3-66
E6KXQ4_9PAST/3-66
E6KY33_9PAST/290-352
E6KY36_9PAST/125-189
E6KY36_9PAST/198-255
E6L0W2_9PROT/65-127
E6L0W4_9PROT/124-187
E6L0W4_9PROT/195-258
E6LMY6_9FIRM/3-65
E6LMY6_9FIRM/72-134
E6LSF2_9FIRM/301-359
E6LYK4_9ACTO/313-376
E6LYK7_9ACTO/66-128
E6LZV2_9ACTO/3-66
E6M1G0_9ACTO/3-66
E6M3U1_9ACTO/66-128
E6M3U4_9ACTO/295-358
E6N6I4_9ARCH/116-179
E6PRI8_9ZZZZ/316-379
E6QBS3_9ZZZZ/3-65
E6QHT4_9ZZZZ/91-153
E6QRP2_9ZZZZ/129-192
E6QRP2_9ZZZZ/200-263
E6QRP7_9ZZZZ/292-355
E6RUG5_CAMJS/66-128
E6S0C3_CAMJC/66-128
E6S995_INTC7/266-322
E6SAC4_INTC7/65-127
E6SAC7_INTC7/287-347
E6SAV0_INTC7/287-356
E6T3R8_SHEB6/3-66
E6T7I2_SHEB6/290-353
E6T7I5_SHEB6/124-187
E6TCG9_MYCSR/289-342
E6TDX2_MYCSR/63-125
E6TDX5_MYCSR/283-348
E6TUF0_BACCJ/297-355
E6U3Z5_ETHHY/103-166
E6U886_ETHHY/3-66
E6U9A1_ETHHY/3-66
E6U9A1_ETHHY/73-136
E6UFE2_RUMA7/311-369
E6UQL9_CLOTL/301-359
E6V2Q6_VARPD/6-68
E6VFX2_RHOPX/300-367
E6VFX5_RHOPX/125-188
E6VFX5_RHOPX/197-260
E6VFX6_RHOPX/3-66
E6VS80_DESAO/221-284
E6VS80_DESAO/292-355
E6VW62_DESAO/213-276
E6VW62_DESAO/285-348
E6W1M9_DESIS/227-282
E6W1N1_DESIS/1-61
E6W1N1_DESIS/69-131
E6W1N3_DESIS/118-181
E6W1N3_DESIS/189-252
E6WC58_PANSA/124-188
E6WC58_PANSA/193-256
E6WC62_PANSA/290-352
E6WK31_PANSA/293-348
E6WK42_PANSA/3-66
E6WK42_PANSA/76-138
E7A3U8_HAEIF/125-189
E7A3V1_HAEIF/289-350
E7AGE3_HAEIF/125-189
E7AGE6_HAEIF/289-350
E7B2Y4_YERE1/124-188
E7B2Y4_YERE1/196-259
E7B2Y9_YERE1/290-351
E7C5Q6_9RHIZ/301-366
E7FHH8_PYRFU/304-362
E7G1D9_9HELI/79-142
E7G1D9_9HELI/8-70
E7G499_9HELI/79-142
E7G499_9HELI/8-70
E7GP96_CLOSY/301-359
E7H4G3_9BURK/3-66
E7H5N8_9BURK/132-195
E7H5P1_9BURK/298-365
E7HEW0_ECOLX/290-352
E7HIG0_ECOLX/125-189
E7HIG0_ECOLX/197-258
E7I1V7_ECOLX/125-189
E7I1V7_ECOLX/197-258
E7I1W1_ECOLX/290-352
E7IFH0_ECOLX/125-189
E7IFH0_ECOLX/197-258
E7IFH5_ECOLX/290-352
E7IM52_ECOLX/290-352
E7IM56_ECOLX/125-189
E7IM56_ECOLX/197-258
E7J3L5_ECOLX/290-352
E7J3L9_ECOLX/125-189
E7J3L9_ECOLX/197-258
E7JG26_ECOLX/125-189
E7JG26_ECOLX/197-258
E7JG30_ECOLX/290-352
E7JM78_ECOLX/3-66
E7JM78_ECOLX/76-138
E7K8Z2_SHISO/125-189
E7K8Z2_SHISO/197-258
E7K8Z6_SHISO/290-352
E7MBL2_9BACL/172-230
E7MIY6_STAAU/297-355
E7MRY3_STAAU/297-355
E7N362_9FIRM/3-66
E7N5U0_9ACTO/3-66
E7N7S5_9ACTO/173-236
E7NA39_9ACTO/292-364
E7NZC9_PSESG/6-68
E7NZZ5_PSESG/115-178
E7NZZ5_PSESG/186-250
E7P5P0_PSESG/298-362
E7P9J8_PSESG/298-356
E7PF28_PSESG/115-178
E7PF28_PSESG/186-250
E7PFH7_PSESG/6-68
E7PKK7_PSESG/298-356
E7PPR1_PSESG/298-362
E7QQF9_9EURY/2-64
E7QWY9_9EURY/165-228
E7RYL0_9BURK/149-212
E7RYL0_9BURK/222-284
E7SIL7_SHIDY/290-352
E7SIM1_SHIDY/125-189
E7SIM1_SHIDY/197-258
E7T0V4_SHIBO/290-352
E7T0V8_SHIBO/125-189
E7T0V8_SHIBO/197-258
E7TGS5_SHIFL/125-189
E7TGS5_SHIFL/197-258
E7TGS9_SHIFL/290-352
E7TKT3_ECO57/125-189
E7TKT3_ECO57/197-258
E7TKT7_ECO57/290-352
E7U3J8_ECOLX/290-352
E7U3K2_ECOLX/125-189
E7U3K2_ECOLX/197-258
E7U7X1_ECOLX/3-66
E7U7X1_ECOLX/76-138
E7UQX1_ECOLX/290-352
E7UQX5_ECOLX/125-189
E7UQX5_ECOLX/197-258
E7UUC5_SALTY/125-189
E7UUC5_SALTY/197-258
E7UUC9_SALTY/290-352
E7VDU8_SALMO/290-352
E7VDV2_SALMO/125-189
E7VDV2_SALMO/197-258
E7VKH6_SALMO/290-352
E7VKI0_SALMO/125-189
E7VKI0_SALMO/197-258
E7XFH4_SALMO/125-189
E7XFH4_SALMO/197-258
E7XFH8_SALMO/290-352
E7Y426_SALMO/290-352
E7Y430_SALMO/125-189
E7Y430_SALMO/197-258
E8AYH9_SALMO/125-189
E8AYH9_SALMO/197-258
E8AYI3_SALMO/290-352
E8BB23_SALMO/290-352
E8BB27_SALMO/125-189
E8BB27_SALMO/197-258
E8BSH4_SALMO/290-352
E8BSH8_SALMO/125-189
E8BSH8_SALMO/197-258
E8CF17_SALMO/290-352
E8CF21_SALMO/125-189
E8CF21_SALMO/197-258
E8D9C7_SALMO/125-189
E8D9C7_SALMO/197-258
E8D9D1_SALMO/290-352
E8DLN0_SALMO/125-189
E8DLN0_SALMO/197-258
E8DLN4_SALMO/290-352
E8F9C3_SALMO/125-189
E8F9C3_SALMO/197-258
E8F9C7_SALMO/290-352
E8FIY4_SALMO/290-352
E8FIY7_SALMO/125-189
E8FIY7_SALMO/197-258
E8FP37_SALMO/290-352
E8FP41_SALMO/125-189
E8FP41_SALMO/197-258
E8G8Z5_SALMO/290-352
E8G8Z9_SALMO/125-189
E8G8Z9_SALMO/197-258
E8GYK9_SALMO/290-352
E8GYL3_SALMO/125-189
E8GYL3_SALMO/197-258
E8HCM6_ECO57/125-189
E8HCM6_ECO57/197-258
E8HCN0_ECO57/290-352
E8HRE7_ECOLX/125-189
E8HRE7_ECOLX/197-258
E8HRF1_ECOLX/290-352
E8I5B8_ECOLX/125-189
E8I5B8_ECOLX/197-258
E8I5C2_ECOLX/290-352
E8IIR4_ECOLX/125-189
E8IIR4_ECOLX/197-258
E8IIR8_ECOLX/290-352
E8IWV8_ECOLX/125-189
E8IWV8_ECOLX/197-258
E8IWW2_ECOLX/290-352
E8JBY0_ECO57/125-189
E8JBY0_ECO57/197-258
E8JBY4_ECO57/290-352
E8KG06_9PAST/291-351
E8KV32_STRVE/311-367
E8L169_9RHIZ/292-355
E8L2Z2_9RHIZ/3-65
E8L833_9RHIZ/127-188
E8L833_9RHIZ/198-261
E8LWA5_9VIBR/292-360
E8M5L7_9VIBR/292-360
E8N6V4_MICTS/64-126
E8NUZ9_SALET/125-189
E8NUZ9_SALET/197-258
E8NV03_SALET/290-352
E8NZL4_YERPH/236-290
E8P1I6_YERPH/124-188
E8P1I6_YERPH/196-259
E8P1J1_YERPH/290-351
E8QC02_STRED/310-367
E8R8K5_DESM0/304-361
E8RA85_DESM0/319-372
E8RIL7_9DELT/287-348
E8RIM0_9DELT/131-194
E8RIM0_9DELT/203-266
E8RJA8_9DELT/213-276
E8RJA8_9DELT/286-348
E8S182_MICSL/59-121
E8S262_MICSL/286-347
E8S6T5_MICSL/292-354
E8SH98_STAPH/297-355
E8TAH6_MESCW/287-344
E8TBL3_MESCW/297-354
E8TCJ4_MESCW/265-324
E8TG69_MESCW/3-66
E8TG72_MESCW/294-356
E8TL77_MESCW/236-296
E8TQW0_ALIDB/135-199
E8TQW0_ALIDB/209-271
E8TRK0_ALIDB/295-357
E8TRK3_ALIDB/125-192
E8U918_DEIML/295-353
E8UPU5_STREJ/308-366
E8UVU6_THEBF/301-359
E8UXB4_TERSS/71-133
E8VF93_BACST/299-355
E8VUG3_VIBVU/293-361
E8W3N7_STRFA/66-128
E8W6K0_STRFA/305-367
E8W9G2_STRFA/309-370
E8WLL3_GEOS8/288-350
E8WRC9_GEOS8/132-195
E8WRC9_GEOS8/204-267
E8WRD2_GEOS8/299-360
E8X4F9_ACISM/3-65
E8X4G2_ACISM/72-134
E8XB09_SALT4/125-189
E8XB09_SALT4/197-258
E8XBP6_SALT4/290-352
E8XMG0_RAHSY/291-353
E8XMG4_RAHSY/124-188
E8XMG4_RAHSY/193-256
E8Y5D6_ECOKO/290-352
E8Y5D9_ECOKO/125-189
E8Y5D9_ECOKO/197-258
E8YF74_9BURK/6-68
E8YHH1_9BURK/3-66
E8YHH1_9BURK/75-137
E8YRC3_9BURK/171-234
E8YRC3_9BURK/246-309
E8ZN03_CLOB0/1-56
E8ZZD1_SALET/125-189
E8ZZD1_SALET/197-258
E8ZZD5_SALET/290-352
E9CKF9_9ENTR/228-290
E9DME3_9STRE/311-367
E9FND1_9STRE/274-335
E9RZD7_9FIRM/301-359
E9SGP0_RUMAL/311-369
E9SKK4_CLOSY/301-359
E9T7N1_COREQ/66-128
E9T7N4_COREQ/288-356
E9TG58_ECOLX/125-189
E9TG58_ECOLX/197-258
E9TG62_ECOLX/290-352
E9TV36_ECOLX/8-71
E9TV36_ECOLX/81-143
E9U2G9_ECOLX/290-352
E9U2H3_ECOLX/125-189
E9U2H3_ECOLX/197-258
E9U6M6_ECOLX/290-352
E9U6N0_ECOLX/125-189
E9U6N0_ECOLX/197-258
E9UHU1_ECOLX/8-71
E9UHU1_ECOLX/81-143
E9UUL8_9ACTO/64-126
E9UUM5_9ACTO/284-346
E9V4A8_ECOLX/290-352
E9V4B2_ECOLX/125-189
E9V4B2_ECOLX/197-258
E9VAX5_ECOLX/16-79
E9VAX5_ECOLX/89-151
E9VJK8_ECOLX/125-189
E9VJK8_ECOLX/197-258
E9VJL2_ECOLX/290-352
E9VMU3_ECOLX/16-79
E9VMU3_ECOLX/89-151
E9W8F5_ECOLX/125-189
E9W8F5_ECOLX/197-258
E9W8F9_ECOLX/290-352
E9WCB8_ECOLX/125-189
E9WCB8_ECOLX/197-258
E9WCC2_ECOLX/290-352
E9WQP5_ECOLX/125-189
E9WQP5_ECOLX/197-258
E9WQP9_ECOLX/290-352
E9X634_ECOLX/290-352
E9X638_ECOLX/125-189
E9X638_ECOLX/197-258
E9XNQ0_ECOLX/290-352
E9XNQ4_ECOLX/125-189
E9XNQ4_ECOLX/197-258
E9XWU8_ECOLX/125-189
E9XWU8_ECOLX/197-258
E9XWV2_ECOLX/290-352
E9YEE6_ECOLX/125-189
E9YEE6_ECOLX/197-258
E9YEF1_ECOLX/290-352
E9YRW8_ECOLX/125-189
E9YRW8_ECOLX/197-258
E9YRX2_ECOLX/290-352
E9Z4W6_ESCFE/125-189
E9Z4W6_ESCFE/198-258
E9Z4X0_ESCFE/290-352
E9ZE64_ESCFE/3-66
E9ZE64_ESCFE/76-138
E9ZJU8_MYCTU/294-359
E9ZLH6_MYCTU/270-330
F0CGA5_SALMO/290-352
F0CGA9_SALMO/125-189
F0CGA9_SALMO/197-258
F0CHZ8_SALMO/290-352
F0CI02_SALMO/125-189
F0CI02_SALMO/197-258
F0CIC2_SALMO/290-352
F0CIC6_SALMO/125-189
F0CIC6_SALMO/197-258
F0CK69_SALMO/290-352
F0CK72_SALMO/125-189
F0CK72_SALMO/197-258
F0CKA1_SALMO/125-189
F0CKA1_SALMO/197-258
F0CKA5_SALMO/290-352
F0CL19_SALMO/125-189
F0CL19_SALMO/197-258
F0CLZ2_SALMO/290-352
F0CMC7_SALMO/290-352
F0CMD1_SALMO/125-189
F0CMD1_SALMO/197-258
F0CNA2_SALMO/290-352
F0CNA6_SALMO/125-189
F0CNA6_SALMO/197-258
F0CP81_SALMO/290-352
F0CP85_SALMO/125-189
F0CP85_SALMO/197-258
F0CPW1_SALMO/290-352
F0CPW5_SALMO/125-189
F0CPW5_SALMO/197-258
F0CQT6_SALMO/290-352
F0CQU0_SALMO/125-189
F0CQU0_SALMO/197-258
F0CRR4_SALMO/290-352
F0CRR8_SALMO/125-189
F0CRR8_SALMO/197-258
F0CSI6_SALMO/290-352
F0CSJ0_SALMO/125-189
F0CSJ0_SALMO/197-258
F0CT58_SALMO/125-189
F0CT58_SALMO/197-258
F0CT62_SALMO/290-352
F0CUA8_SALMO/290-352
F0CUB2_SALMO/125-189
F0CUB2_SALMO/197-258
F0CUT5_SALMO/290-352
F0CUT9_SALMO/125-189
F0CUT9_SALMO/197-258
F0CY11_SALMO/290-352
F0CY15_SALMO/125-189
F0CY15_SALMO/197-258
F0CYY6_SALMO/290-352
F0CYZ0_SALMO/125-189
F0CYZ0_SALMO/197-258
F0CZE1_SALMO/290-352
F0CZE5_SALMO/125-189
F0CZE5_SALMO/197-258
F0D0E1_SALMO/125-189
F0D0E1_SALMO/197-258
F0D0E5_SALMO/290-352
F0D3Z3_STAAU/125-183
F0DAH5_STAAU/125-183
F0DTJ1_9FIRM/301-359
F0DYQ1_9PSED/115-178
F0E0Y5_9PSED/6-68
F0E3Q2_9PSED/299-363
F0ESP5_HAEPA/126-190
F0ESP8_HAEPA/290-351
F0ETV5_HAEPA/3-66
F0EZF2_9NEIS/3-65
F0EZF2_9NEIS/74-137
F0EZH9_9NEIS/4-67
F0EZH9_9NEIS/76-139
F0G119_9BURK/3-66
F0G119_9BURK/75-138
F0G5K4_9BURK/6-68
F0GDH2_9BURK/137-200
F0GDH2_9BURK/211-274
F0H2H8_9FIRM/302-359
F0HRZ0_9ACTN/3-65
F0HRZ0_9ACTN/75-138
F0JH36_DESDE/213-276
F0JH36_DESDE/285-348
F0JID5_DESDE/3-66
F0JSA2_ESCFE/8-71
F0JSA2_ESCFE/81-143
F0JXA1_ESCFE/290-352
F0JXA4_ESCFE/125-189
F0JXA4_ESCFE/198-258
F0KQC0_YERE3/290-351
F0L194_YERE3/124-188
F0L194_YERE3/196-259
F0L2T0_9RHIZ/294-356
F0L3B9_9RHIZ/236-289
F0L9P5_9RHIZ/304-356
F0LB86_9RHIZ/295-348
F0LBD7_9RHIZ/293-348
F0LE43_9RHIZ/276-331
F0LJB1_THEBM/307-365
F0LUV6_VIBFU/236-289
F0LXE3_VIBFU/293-361
F0M1N8_ARTPP/290-349
F0M644_ARTPP/288-346
F0M647_ARTPP/65-127
F0P4W3_STAPE/297-355
F0PAJ7_ENTF6/301-357
F0Q539_ACIAP/292-352
F0Q7F7_ACIAP/186-223
F0Q7G1_ACIAP/307-370
F0QBJ0_ACIAP/6-68
F0T1M8_SYNGF/3-66
F0T5U4_METSL/286-347
F0T5U6_METSL/3-66
F0T779_METSL/3-66
F0T782_METSL/165-227
F0TG63_LACA3/303-359
F0Z4Y8_9CLOT/301-359
F1SVM2_LACAC/303-359
F1TGT4_9CLOT/301-361
F1TLX7_PROAC/74-136
F1TUW5_PROAC/74-136
F1U2F1_PROAC/74-136
F1U9E5_PROAC/292-356
F1U9R4_PROAC/74-136
F1UI05_PROAC/74-136
F1UQF5_PROAC/74-136
F1UVB0_PROAC/74-136
F1V4E1_PROAC/74-136
F1V9Z8_PROAC/74-136
F1VJM7_PROAC/74-136
F1VSL2_MORCA/3-66
F1VSL2_MORCA/74-137
F1W8D6_MORCA/3-66
F1W8D6_MORCA/74-137
F1WG76_MORCA/3-66
F1WG76_MORCA/74-137
F1WL63_MORCA/3-66
F1WL63_MORCA/74-137
F1WMW1_MORCA/3-66
F1WMW1_MORCA/74-137
F1WU00_MORCA/3-66
F1WU00_MORCA/74-137
F1WX66_MORCA/3-66
F1WX66_MORCA/74-137
F1X696_MORCA/3-66
F1X696_MORCA/74-137
F1XAL4_MORCA/3-66
F1XAL4_MORCA/74-137
F1XEV4_MORCA/3-66
F1XEV4_MORCA/74-137
F1XS40_ECO57/125-189
F1XS40_ECO57/197-258
F1XS44_ECO57/290-352
F1XZK0_ECO57/290-352
F1XZK4_ECO57/125-189
F1XZK4_ECO57/197-258
F1YDT6_9ACTO/267-326
F1YJA2_9ACTO/65-127
F1Z4U4_9SPHN/16-79
F1Z4U4_9SPHN/88-151
F1ZGK3_ECOLX/125-189
F1ZGK3_ECOLX/197-258
F1ZGK7_ECOLX/290-352
F1ZTC1_THEET/301-359
F2A216_RHIET/267-323
F2A395_RHIET/535-593
F2ABD7_RHIET/292-354
F2AJF4_RHIET/286-344
F2B552_STRPN/274-335
F2BDV1_9NEIS/3-66
F2BDV1_9NEIS/75-138
F2C1C9_HAEAE/125-189
F2C1D2_HAEAE/290-351
F2EPA6_PANAN/124-188
F2EPA6_PANAN/193-256
F2EPB0_PANAN/290-352
F2F0Y9_9BACL/306-355
F2FKW2_SALDU/125-189
F2FKW2_SALDU/197-258
F2FKW6_SALDU/290-352
F2FQH2_SALGL/125-189
F2FQH2_SALGL/197-258
F2FQH6_SALGL/290-352
F2G9X9_ALTMD/288-352
F2GI51_MYCTU/268-328
F2GI91_MYCTU/294-359
F2GWK6_BRUME/290-353
F2HWQ8_BRUME/290-353
F2IU27_VIBCH/293-359
F2J3H2_9PROT/289-352
F2JKM9_9FIRM/3-66
F2K3X2_9GAMM/294-357
F2K6J0_PSEBR/6-68
F2KCV5_PSEBR/300-356
F2KIF7_PSEBR/295-359
F2KMB2_PSEBR/115-178
F2LCH4_BURGA/6-68
F2LKG2_BURGA/3-66
F2LKG2_BURGA/75-138
F2M1C6_LACAM/303-359
F2MT97_ENTFA/301-357
F2MXS5_PSEST/6-68
F2N000_PSEST/301-365
F2N003_PSEST/131-194
F2N003_PSEST/202-265
F2NLH0_9DEIN/298-356
F2PE91_PHOMO/124-187
F2PED0_PHOMO/296-358
F2PF21_PHOMO/3-66
F2R9T8_9ACTO/66-128
F2RC81_9ACTO/64-126
F2RC83_9ACTO/614-677
F2UVE2_ACTVI/640-703
F2UXB2_ACTVI/292-364
F2UZD1_ACTVI/3-66
F2V4C8_MYCTU/268-328
F2V9K4_MYCTU/294-359
LACK_RHIRD/236-292
MODC1_AZOVI/297-361
MODC1_BRAJA/298-363
MODC2_AZOVI/294-358
MODC2_BRAJA/296-362
MODC_AGRT5/294-356
MODC_ALCBS/296-358
MODC_AROAE/314-377
MODC_BORBR/305-369
MODC_BORPA/305-369
MODC_BORPE/305-369
MODC_BRUA2/290-353
MODC_BRUAB/290-353
MODC_BRUME/290-353
MODC_BRUSU/290-353
MODC_DECAR/295-359
MODC_ECO57/290-352
MODC_ECOL5/290-352
MODC_ECOL6/290-352
MODC_ECOLI/290-352
MODC_ECOUT/290-352
MODC_ERWCT/290-352
MODC_GRABC/315-364
MODC_HAEDU/291-351
MODC_HAEI8/290-351
MODC_HAEIN/290-351
MODC_HAHCH/294-357
MODC_MAGSA/293-354
MODC_MANSM/291-352
MODC_METCA/292-356
MODC_MYCTU/294-359
MODC_PASMU/290-351
MODC_PHOLL/290-352
MODC_PHOPR/290-353
MODC_PSE14/298-362
MODC_PSEAE/297-361
MODC_PSEF5/296-360
MODC_PSEPF/295-359
MODC_PSEPK/299-363
MODC_PSESM/298-362
MODC_PSEU2/298-362
MODC_RHIEC/292-354
MODC_RHIL3/292-354
MODC_RHILO/294-356
MODC_RHIME/294-356
MODC_RHOCA/290-357
MODC_RHOFD/306-369
MODC_RHOP2/300-367
MODC_RHOPA/300-367
MODC_RHOPB/298-365
MODC_RHOPS/300-366
MODC_RHORT/293-361
MODC_SACD2/298-361
MODC_SALCH/290-352
MODC_SALPA/290-352
MODC_SALTI/290-352
MODC_SALTY/290-352
MODC_SHEON/290-353
MODC_SHESM/290-353
MODC_SHESR/290-353
MODC_SHIBS/290-352
MODC_SHIDS/290-352
MODC_SHIFL/290-352
MODC_SHISS/290-352
MODC_THIDA/298-361
MODC_VIBCH/293-359
MODC_VIBF1/294-358
MODC_VIBPA/292-360
MODC_VIBVU/293-361
MODC_VIBVY/293-361
MODC_YERPA/290-351
MODC_YERPE/290-351
MODC_YERPN/290-351
MODC_YERPS/290-351
MODE_AZOVI/132-195
MODE_AZOVI/203-266
MODE_ECO57/125-189
MODE_ECO57/197-258
MODE_ECOLI/125-189
MODE_ECOLI/197-258
MODE_HAEIN/125-189
MODE_HERSE/129-192
MODE_HERSE/201-264
MODE_SHIFL/125-189
MODE_SHIFL/197-258
MODE_YERPE/124-188
MODE_YERPE/196-259
MOP1_CLOPA/3-66
MOP2_CLOPA/3-66
MOP3_CLOPA/3-66
MOPA_RHOCA/127-190
MOPA_RHOCA/199-262
MOPB_RHOCA/132-195
MOPB_RHOCA/204-267
MOP_HAEIN/3-66
MSMK_STRMU/309-367
MSMX_BACSU/299-355
O26577_METTH/284-346
O27003_METTH/287-349
O27513_METTH/7-70
O31231_ARTNI/288-346
O57933_PYRHO/307-365
O68113_RHOCA/265-323
O83782_TREPA/302-357
O85767_PSEPU/6-68
O87551_BACFI/297-355
P70768_9NOST/3-66
P73468_SYNY3/335-396
P96483_STRRE/304-366
Q01VD4_SOLUE/283-344
Q02L07_PSEAB/297-361
Q02PZ3_PSEAB/296-354
Q02QT0_PSEAB/6-68
Q02TS6_PSEAB/115-178
Q02TS6_PSEAB/184-248
Q04IX8_STRP2/274-335
Q07I02_RHOP5/3-66
Q07KW4_RHOP5/126-189
Q07KW4_RHOP5/197-260
Q07TL2_RHOP5/125-188
Q07TL2_RHOP5/197-260
Q07TL5_RHOP5/296-363
Q09DL4_STIAD/297-358
Q0AXQ5_SYNWW/3-66
Q0AXQ5_SYNWW/73-136
Q0AXX5_SYNWW/3-65
Q0B2R8_BURCM/3-66
Q0B2R8_BURCM/75-138
Q0BAP2_BURCM/137-200
Q0BAP2_BURCM/212-275
Q0BFP9_BURCM/6-68
Q0BPD6_GRABC/24-87
Q0FIL4_9RHOB/265-325
Q0FPG5_9RHOB/293-355
Q0FRN7_9RHOB/304-353
Q0FYQ2_9RHIZ/293-346
Q0G6V7_9RHIZ/297-362
Q0G7D4_9RHIZ/265-325
Q0HFA3_SHESM/124-187
Q0HHA6_SHESM/3-66
Q0HTL2_SHESR/3-66
Q0HYN5_SHESR/124-187
Q0KDV1_CUPNH/125-188
Q0KDV1_CUPNH/197-260
Q0RAU5_FRAAA/74-136
Q0RBV9_FRAAA/3-66
Q0RBV9_FRAAA/74-137
Q0RC93_FRAAA/67-129
Q0RQ50_FRAAA/3-66
Q0RQ50_FRAAA/74-137
Q0SAJ4_RHOSR/65-127
Q0SAJ7_RHOSR/289-353
Q0SH92_RHOSR/266-325
Q0SK14_RHOSR/1-65
Q0T6Z1_SHIF8/125-189
Q0T6Z1_SHIF8/197-258
Q0T6Z5_SHIF8/290-352
Q0TEE5_ECOL5/3-66
Q0TEE5_ECOL5/76-138
Q0TJU0_ECOL5/125-189
Q0TJU0_ECOL5/197-258
Q0W423_UNCMA/3-65
Q0YUX6_9CHLB/132-195
Q0YUX6_9CHLB/204-267
Q0YUX9_9CHLB/287-349
Q11ES8_MESSB/290-351
Q12G99_POLSJ/292-347
Q12U62_METBU/115-177
Q137N3_RHOPS/126-189
Q137N3_RHOPS/199-260
Q13CI9_RHOPS/125-188
Q13CI9_RHOPS/197-260
Q13N57_BURXL/3-66
Q13N57_BURXL/75-138
Q13RZ5_BURXL/136-199
Q13RZ5_BURXL/211-274
Q13ZK6_BURXL/6-68
Q142N2_BURXL/3-66
Q142N2_BURXL/75-137
Q165A4_ROSDO/292-353
Q167E0_ROSDO/238-292
Q16A77_ROSDO/265-324
Q1AR67_RUBXD/3-65
Q1B880_MYCSS/289-354
Q1BG16_MYCSS/66-128
Q1BI74_BURCA/3-66
Q1BI74_BURCA/75-138
Q1BLW6_BURCA/140-203
Q1BLW6_BURCA/214-277
Q1BWL3_BURCA/6-68
Q1C955_YERPA/147-211
Q1C955_YERPA/219-282
Q1CF44_YERPN/236-290
Q1CFP5_YERPN/124-188
Q1CFP5_YERPN/196-259
Q1GL37_SILST/292-355
Q1H3P9_METFK/6-68
Q1I2Z1_PSEE4/3-66
Q1I2Z1_PSEE4/75-138
Q1I3N4_PSEE4/115-178
Q1IB68_PSEE4/299-363
Q1IGL3_PSEE4/6-68
Q1IQH1_ACIBL/292-354
Q1IRF0_ACIBL/72-134
Q1IZH6_DEIGD/296-353
Q1J4L0_STRPF/309-367
Q1J9Q4_STRPB/309-367
Q1JEU3_STRPD/309-367
Q1JJV1_STRPC/309-367
Q1JXX0_DESAC/295-356
Q1JZJ7_DESAC/128-189
Q1K0Z8_DESAC/3-66
Q1LCZ6_RALME/3-66
Q1LCZ6_RALME/75-138
Q1LQX3_RALME/129-192
Q1LQX3_RALME/201-264
Q1M3C7_RHIL3/236-290
Q1M3F5_RHIL3/302-358
Q1M3M4_RHIL3/299-356
Q1M4N3_RHIL3/288-344
Q1M7N6_RHIL3/299-354
Q1MBH9_RHIL3/267-323
Q1MCI2_RHIL3/295-353
Q1N2B9_9GAMM/289-350
Q1Q0D5_9BACT/69-131
Q1Q0D6_9BACT/223-285
Q1QJ79_NITHX/125-188
Q1QJ79_NITHX/197-260
Q1QU36_CHRSD/294-357
Q1R7W7_ECOUT/16-79
Q1R7W7_ECOUT/89-151
Q1REH0_ECOUT/125-189
Q1REH0_ECOUT/197-258
Q1V8I9_VIBAL/292-360
Q1YHG6_MOBAS/301-366
Q1YHT4_MOBAS/289-343
Q1Z6Q1_PHOPR/275-338
Q1Z9Q1_PHOPR/125-188
Q1ZGC8_9GAMM/283-345
Q1ZV99_PHOAS/124-187
Q1ZV99_PHOAS/202-262
Q1ZW05_PHOAS/296-358
Q20Y21_RHOPB/3-66
Q216Z0_RHOPB/126-189
Q216Z0_RHOPB/199-260
Q21BF9_RHOPB/125-188
Q21BF9_RHOPB/197-260
Q21UI5_RHOFD/119-185
Q21XK0_RHOFD/6-68
Q28PH7_JANSC/283-346
Q2B9V7_9BACI/297-355
Q2BMX8_9GAMM/292-353
Q2BX82_9GAMM/296-358
Q2CBP2_9RHOB/292-355
Q2CED6_9RHOB/228-283
Q2FK56_STAA3/297-355
Q2FMG0_METHJ/3-66
Q2FMG6_METHJ/3-66
Q2FMK2_METHJ/292-354
Q2FNW2_METHJ/286-347
Q2FRD1_METHJ/286-347
Q2G1F0_STAA8/297-355
Q2IPP0_ANADE/298-359
Q2J1U3_RHOP2/125-188
Q2J1U3_RHOP2/197-260
Q2J1U4_RHOP2/3-66
Q2J4F3_FRASC/3-66
Q2J4F3_FRASC/74-137
Q2J5V8_FRASC/67-129
Q2JP93_SYNJB/3-66
Q2JTJ7_SYNJA/3-66
Q2JYR9_RHIEC/370-428
Q2JYX7_RHIEC/301-358
Q2JZ03_RHIEC/236-290
Q2JZK3_RHIEC/286-344
Q2K090_RHIEC/295-353
Q2K402_RHIEC/267-323
Q2KXL3_BORA1/128-191
Q2KXL3_BORA1/200-263
Q2LPH1_SYNAS/299-360
Q2LT76_SYNAS/3-66
Q2LT76_SYNAS/75-138
Q2LT79_SYNAS/287-349
Q2LWH4_SYNAS/358-420
Q2RU56_RHORT/3-65
Q2S9E6_HAHCH/308-360
Q2SJB1_HAHCH/134-197
Q2SJB1_HAHCH/205-268
Q2SVN1_BURTA/6-68
Q2T7Q9_BURTA/142-205
Q2T7Q9_BURTA/215-278
Q2W321_MAGSA/39-101
Q2W322_MAGSA/126-189
Q2W322_MAGSA/198-261
Q2YV18_STAAB/297-355
Q30QA6_SULDN/3-66
Q30QA6_SULDN/73-135
Q30QB7_SULDN/124-187
Q30QB7_SULDN/198-256
Q30V47_DESDG/304-356
Q30VI6_DESDG/221-284
Q314H4_DESDG/3-66
Q314H4_DESDG/75-138
Q31EA5_THICR/134-197
Q31EA5_THICR/207-270
Q31EA8_THICR/294-357
Q31N09_SYNE7/74-137
Q324F8_SHIBS/125-189
Q324F8_SHIBS/197-258
Q32CJ8_SHIDS/8-71
Q32CJ8_SHIDS/81-143
Q32IG4_SHIDS/125-189
Q32IG4_SHIDS/197-258
Q393L6_BURS3/137-200
Q393L6_BURS3/211-274
Q39GW4_BURS3/6-68
Q39L96_BURS3/3-66
Q39L96_BURS3/75-138
Q39YB7_GEOMG/287-349
Q39YC0_GEOMG/3-66
Q39YC0_GEOMG/75-138
Q3A0T8_PELCD/293-354
Q3A2Q8_PELCD/287-349
Q3A6H1_PELCD/287-348
Q3A6T6_PELCD/132-195
Q3A6T6_PELCD/204-267
Q3AR84_CHLCH/143-206
Q3AR84_CHLCH/215-278
Q3ATI7_CHLCH/287-349
Q3B266_PELLD/65-127
Q3B267_PELLD/287-349
Q3B2N1_PELLD/132-195
Q3B2N1_PELLD/204-267
Q3HKL4_RHOS4/124-187
Q3HKL4_RHOS4/196-259
Q3HKL6_RHOS4/3-65
Q3HKL8_RHOS4/296-358
Q3IQI2_NATPD/180-242
Q3J1R5_RHOS4/265-324
Q3JK74_BURP1/142-205
Q3JK74_BURP1/215-278
Q3JSR4_BURP1/6-68
Q3K507_PSEPF/6-68
Q3K5N9_PSEPF/115-178
Q3K5N9_PSEPF/188-250
Q3K800_PSEPF/303-356
Q3M639_ANAVT/3-66
Q3MAE6_ANAVT/82-145
Q3MD18_ANAVT/275-331
Q3Z449_SHISS/125-189
Q3Z449_SHISS/197-258
Q44529_AZOVI/3-66
Q44529_AZOVI/75-138
Q46C86_METBF/3-66
Q46CX4_METBF/289-351
Q46D14_METBF/112-174
Q46VK1_CUPPJ/3-66
Q46VK1_CUPPJ/75-138
Q46ZU6_CUPPJ/6-68
Q475C1_CUPPJ/151-214
Q475C1_CUPPJ/223-286
Q47G04_DECAR/3-66
Q47G04_DECAR/76-138
Q47G05_DECAR/134-197
Q47G05_DECAR/205-268
Q47T53_THEFY/288-348
Q47V84_COLP3/314-375
Q48394_KLEOX/302-362
Q48CA1_PSE14/6-68
Q48CR9_PSE14/106-170
Q48CR9_PSE14/35-98
Q48MC1_PSE14/298-356
Q48R80_STRPM/309-367
Q4HG62_CAMCO/66-128
Q4JTU1_CORJK/291-353
Q4K442_PSEF5/6-68
Q4K4T0_PSEF5/122-185
Q4K4T0_PSEF5/193-257
Q4K7T5_PSEF5/301-356
Q4KAL3_PSEF5/3-66
Q4KAL3_PSEF5/75-138
Q4KBT7_PSEF5/6-68
Q4QJP7_HAEI8/125-189
Q4QK79_HAEI8/3-66
Q4ZLS2_PSEU2/6-68
Q4ZMA6_PSEU2/115-178
Q4ZMA6_PSEU2/186-250
Q57RH8_SALCH/125-189
Q57RH8_SALCH/197-258
Q5FTS2_GLUOX/3-65
Q5HJG6_STAAC/297-355
Q5HWG9_CAMJR/66-128
Q5JG78_PYRKO/288-349
Q5JJ54_PYRKO/304-362
Q5LVK4_SILPO/291-354
Q5MZ14_SYNP6/74-137
Q5MZC0_SYNP6/276-337
Q5NLE8_ZYMMO/4-66
Q5PG66_SALPA/125-189
Q5PG66_SALPA/197-258
Q5SKR4_THET8/298-356
Q5UXP3_HALMA/165-228
Q5V437_HALMA/3-66
Q5X9T8_STRP6/309-367
Q5YRL2_NOCFA/285-346
Q5YRL5_NOCFA/65-127
Q603H0_METCA/292-352
Q608V8_METCA/3-66
Q608V8_METCA/75-138
Q62DX2_BURMA/122-185
Q62DX2_BURMA/195-258
Q62K57_BURMA/6-68
Q63JC9_BURPS/122-185
Q63JC9_BURPS/195-258
Q63TW2_BURPS/6-68
Q64CX4_9ARCH/121-184
Q65SV9_MANSM/125-188
Q666Z2_YERPS/236-290
Q66D75_YERPS/124-188
Q66D75_YERPS/196-259
Q6AAG0_PROAC/74-136
Q6D7D4_ERWCT/124-188
Q6D7D4_ERWCT/198-259
Q6GCR2_STAAS/297-355
Q6GKA2_STAAR/297-355
Q6LH14_PHOPR/125-188
Q6LWQ8_METMP/289-351
Q6LZJ9_METMP/3-66
Q6N0P3_RHOPA/3-66
Q6N0P4_RHOPA/125-188
Q6N0P4_RHOPA/197-260
Q6NDG1_RHOPA/126-189
Q6NDG1_RHOPA/199-260
Q6NJB4_CORDI/555-618
Q70HW1_ALIAC/302-360
Q72E08_DESVH/219-282
Q72E08_DESVH/290-353
Q72FN4_DESVH/192-255
Q72FN4_DESVH/339-400
Q72L52_THET2/298-356
Q73U17_MYCPA/3-67
Q73ZN3_MYCPA/297-362
Q741G9_MYCPA/91-153
Q748N7_GEOSL/131-194
Q748N7_GEOSL/203-266
Q748P1_GEOSL/287-349
Q7A2G3_NOSS1/3-66
Q7A7Y6_STAAN/297-355
Q7CS28_AGRT5/293-348
Q7M888_WOLSU/124-186
Q7M888_WOLSU/194-256
Q7MR16_WOLSU/80-142
Q7N6R7_PHOLL/124-188
Q7N6R7_PHOLL/199-259
Q7NDF1_GLOVI/20-82
Q7SIF7_9FIRM/3-65
Q7TZF4_MYCBO/294-359
Q7VWW6_BORPE/129-192
Q7VWW6_BORPE/201-264
Q7W9K2_BORPA/130-193
Q7W9K2_BORPA/202-265
Q7WH57_BORBR/129-192
Q7WH57_BORBR/201-264
Q7WWQ0_LACAC/303-359
Q82KN2_STRAW/3-66
Q82KN2_STRAW/74-136
Q82KN3_STRAW/65-127
Q82MD9_STRAW/300-361
Q82ME2_STRAW/63-125
Q837A5_ENTFA/301-357
Q87UI4_PSESM/6-68
Q88AA0_PSESM/115-178
Q88AA0_PSESM/186-250
Q88QX4_PSEPK/115-178
Q88QX4_PSEPK/187-250
Q88R92_PSEPK/6-68
Q88ZW4_LACPL/302-358
Q8CZW8_YERPE/236-290
Q8DNM1_STRR6/274-335
Q8EAN6_SHEON/124-187
Q8FEL5_ECOL6/16-79
Q8FEL5_ECOL6/89-151
Q8FJR7_ECOL6/125-189
Q8FJR7_ECOL6/197-258
Q8GAG7_ARTNI/288-346
Q8GCS9_EUBAC/3-66
Q8K5S0_STRP3/309-367
Q8KBM1_CHLTE/3-66
Q8KBM1_CHLTE/75-138
Q8KC82_CHLTE/131-194
Q8KC82_CHLTE/203-266
Q8KF80_CHLTE/287-349
Q8KZQ5_PSEPU/6-68
Q8NYK5_STAAW/297-355
Q8NZA8_STRP8/309-367
Q8PWK7_METMA/289-351
Q8PWM1_METMA/291-352
Q8PWN4_METMA/112-174
Q8Q0B3_METMA/3-66
Q8R8L6_THETN/301-359
Q8TRE1_METAC/18-81
Q8TRE2_METAC/3-66
Q8TTV2_METAC/289-351
Q8TTZ2_METAC/112-174
Q8TTZ3_METAC/285-346
Q8TZQ3_PYRFU/302-360
Q8XQR8_RALSO/125-188
Q8XQR8_RALSO/197-266
Q8XZQ3_RALSO/6-68
Q8YLW9_NOSS1/82-145
Q8Z8A6_SALTI/125-189
Q8Z8A6_SALTI/197-258
Q8ZQR8_SALTY/125-189
Q8ZQR8_SALTY/197-258
Q92LJ1_RHIME/290-347
Q92N05_RHIME/265-324
Q92TX6_RHIME/288-344
Q92YX8_RHIME/299-356
Q97P19_STRPN/274-335
Q982L2_RHILO/296-356
Q987D5_RHILO/291-348
Q989G1_RHILO/236-292
Q98D04_RHILO/265-324
Q98D09_RHILO/293-351
Q98EP4_RHILO/289-346
Q98GD2_RHILO/293-352
Q98IN2_RHILO/295-353
Q98KI0_RHILO/3-66
Q99X09_STAAM/297-355
Q99XX6_STRP1/309-367
Q9ABA4_CAUCR/147-210
Q9ABA4_CAUCR/213-275
Q9AK85_STRCO/3-66
Q9AK85_STRCO/74-136
Q9AN99_BRAJA/236-289
Q9CMR6_PASMU/126-190
Q9CMR6_PASMU/195-259
Q9CP44_PASMU/3-66
Q9HH32_9EURY/304-362
Q9HYG5_PSEAE/6-68
Q9HZ51_PSEAE/296-354
Q9I631_PSEAE/115-178
Q9I631_PSEAE/184-248
Q9KDS1_BACHD/297-355
Q9KWT9_SPHSX/237-290
Q9KWT9_SPHSX/295-353
Q9L0Q1_STRCO/305-367
Q9RSH1_DEIRA/330-388
Q9V293_PYRAB/303-361
Q9V306_THELI/304-362
Q9X103_THEMA/301-359
Q9X8Y5_STRCO/66-128
Q9X8Y8_STRCO/310-371
Q9YG58_AERPE/298-358
Q9YGA6_THELI/304-362
SMOK_RHOSH/265-324
WTPC_PYRAB/281-343
WTPC_PYRFU/281-343
WTPC_PYRHO/281-343
Y4FO_RHISN/276-333
