# Supplementary material for: Contact prediction is hardest for the most informative contacts, but improves with the incorporation of contact potentials
Source: PLoS One. 2018 Jun 28;13(6):e0199585. doi: 10.1371/journal.pone.0199585 (PMC6023208; doi:10.1371/journal.pone.0199585)
Supplement: S1 Data — Each file in the ‘alignments’ directory herein corresponds to a protein family’s alignment and contains the accession number and sequence range of each sequence in the alignment. (TAR.GZ) [file pone.0199585.s001.tar.gz › alignments/AIRS]

A0A547_CHICK/471-571
A0B365_BURCH/58-150
A0B778_METTP/44-133
A0B852_METTP/41-136
A0B8K7_METTP/42-137
A0B908_METTP/117-208
A0D3J4_PARTE/67-165
A0FH44_SHIBO/20-142
A0JSB9_ARTS2/469-566
A0JSB9_ARTS2/96-191
A0JXX1_ARTS2/39-143
A0K1E1_ARTS2/39-150
A0K4F6_BURCH/31-126
A0K838_BURCH/269-425
A0KJ51_AERHH/317-449
A0KL75_AERHH/35-126
A0KNG5_AERHH/25-120
A0KU67_SHESA/26-121
A0KUK6_SHESA/256-387
A0KWD0_SHESA/42-133
A0L3Z7_MAGSM/35-131
A0L4Y0_MAGSM/260-392
A0LA92_MAGSM/50-142
A0LAJ3_MAGSM/37-130
A0LFD0_SYNFM/295-399
A0LFD0_SYNFM/675-782
A0LIX8_SYNFM/31-128
A0LNE9_SYNFM/29-140
A0LNS2_SYNFM/14-106
A0LQH9_SYNFM/37-129
A0LV96_ACIC1/12-108
A0LWN3_ACIC1/41-141
A0LWN6_ACIC1/453-552
A0LWN6_ACIC1/84-179
A0M079_GRAFK/208-342
A0M637_GRAFK/40-136
A0NKK8_OENOE/94-193
A0NKL0_OENOE/447-543
A0NKL0_OENOE/78-177
A0NME7_9RHOB/29-125
A0NP25_9RHOB/436-532
A0NP25_9RHOB/74-169
A0NTJ9_9RHOB/46-146
A0P1M5_9RHOB/46-138
A0PLA6_MYCUA/465-562
A0PLA6_MYCUA/91-186
A0PLB3_MYCUA/76-175
A0PQ05_MYCUA/39-135
A0Q1I9_CLONN/710-818
A0Q2P5_CLONN/33-120
A0Q507_FRATN/16-142
A0Q8J1_FRATN/256-389
A0Q9W6_MYCA1/49-141
A0QAT5_MYCA1/53-152
A0QJB0_MYCA1/34-130
A0QPZ0_MYCS2/197-294
A0QTI1_MYCS2/49-141
A0QUP0_MYCS2/56-148
A0QV00_MYCS2/53-149
A0QVV1_MYCS2/57-150
A0R4D8_MYCS2/49-148
A0R4G4_MYCS2/465-562
A0R4G4_MYCS2/91-186
A0RG63_BACAH/41-133
A0RM65_CAMFF/17-109
A0RMV9_CAMFF/24-116
A0RNG3_CAMFF/438-533
A0RNG3_CAMFF/67-167
A0RPG7_CAMFF/41-132
A0RRQ6_CAMFF/38-137
A0RWJ0_CENSY/22-116
A0RWR1_CENSY/39-135
A0RYV3_CENSY/418-513
A0RYV3_CENSY/59-155
A0SPG8_FRATU/256-389
A0SPG9_FRATU/256-389
A0SPH0_FRATU/256-389
A0SPH1_FRATU/256-389
A0SPH2_FRATU/256-389
A0SPH3_FRANO/256-389
A0SPH4_FRANO/245-378
A0SPH5_FRATT/186-319
A0SPH6_FRATT/256-389
A0SPH7_FRATT/256-389
A0SPH8_FRATT/256-389
A0SPH9_FRATT/256-389
A0XXX2_9GAMM/255-386
A0Y4Y5_9GAMM/24-143
A0Y5L3_9GAMM/26-121
A0Y7H2_9GAMM/36-131
A0YCF1_9GAMM/438-532
A0YCH5_9GAMM/257-389
A0YE54_9GAMM/41-145
A0YJ34_LYNSP/64-161
A0YNI4_LYNSP/446-540
A0YQC0_LYNSP/37-136
A0YX56_LYNSP/25-122
A0YYV1_LYNSP/454-566
A0YYV1_LYNSP/75-170
A0Z0V9_9GAMM/27-122
A0Z5V9_9GAMM/50-142
A0Z857_9GAMM/257-389
A0Z8U1_9GAMM/54-153
A0ZAR6_NODSP/58-158
A0ZB25_NODSP/454-563
A0ZB25_NODSP/75-170
A0ZEF4_NODSP/18-136
A0ZHD8_NODSP/26-123
A1A0S1_BIFAA/290-396
A1A5S4_RAT/1-97
A1A887_ECOK1/28-123
A1ABU4_ECOK1/51-143
A1ADZ2_ECOK1/25-147
A1AE88_ECOK1/257-389
A1AES1_ECOK1/21-118
A1AN51_PELPD/299-404
A1AN51_PELPD/676-783
A1APW4_PELPD/33-142
A1AS86_PELPD/34-131
A1ASQ6_PELPD/36-129
A1AVU1_RUTMC/40-140
A1AW53_RUTMC/250-381
A1AW74_RUTMC/24-119
A1B5L3_PARDP/48-140
A1B6P9_PARDP/36-139
A1B8Z8_PARDP/32-144
A1BDB8_CHLPD/37-134
A1BEF2_CHLPD/48-140
A1BFX1_CHLPD/445-541
A1BFX1_CHLPD/74-170
A1BJJ3_CHLPD/25-137
A1C565_ASPCL/272-404
A1CM61_ASPCL/478-582
A1D042_NEOFI/272-404
A1DLW2_NEOFI/478-588
A1EJU2_VIBCH/28-143
A1EPA1_VIBCH/257-389
A1ERM4_VIBCH/37-132
A1F123_VIBCH/257-389
A1F265_VIBCH/37-132
A1F2G1_VIBCH/28-143
A1HSK8_9FIRM/1-50
A1HSU1_9FIRM/46-143
A1HSW2_9FIRM/20-145
A1HSW9_9FIRM/300-405
A1HSW9_9FIRM/677-791
A1HTX8_9FIRM/29-128
A1IG91_PHOPO/28-123
A1IG94_VIBFI/27-122
A1ITT5_NEIMA/24-119
A1JKM3_YERE8/256-388
A1JNS0_YERE8/28-123
A1JQF1_YERE8/49-141
A1JQJ5_YERE8/18-118
A1K2S2_AZOSB/42-137
A1K627_AZOSB/47-139
A1K7H0_AZOSB/258-389
A1KC64_AZOSB/47-141
A1KGU2_MYCBP/53-152
A1KMX1_MYCBP/42-138
A1KVP9_NEIMF/24-119
A1KW75_NEIMF/265-398
A1R2H3_ARTAT/466-563
A1R2H3_ARTAT/93-188
A1R7J3_ARTAT/89-193
A1RAF7_ARTAT/10-119
A1RHD7_SHESW/31-126
A1RHR3_SHESW/256-387
A1RK09_SHESW/41-132
A1RQR1_PYRIL/14-124
A1RR03_PYRIL/41-134
A1RTS2_PYRIL/33-120
A1RTT7_PYRIL/19-106
A1RXF5_THEPD/21-116
A1RYZ9_THEPD/29-114
A1S0M8_THEPD/50-143
A1S0T2_THEPD/35-122
A1S1Z5_SHEAM/52-144
A1S4C2_SHEAM/40-135
A1S670_SHEAM/37-128
A1S849_SHEAM/256-387
A1SLV5_NOCSJ/36-132
A1SPS7_NOCSJ/44-145
A1SRN5_PSYIN/53-145
A1STU3_PSYIN/46-145
A1SU77_PSYIN/37-129
A1SWW7_PSYIN/29-129
A1SZU0_PSYIN/257-389
A1T4F5_MYCVP/197-293
A1T716_MYCVP/37-133
A1T7M6_MYCVP/55-147
A1T7R8_MYCVP/60-152
A1TFD2_MYCVP/73-172
A1TJA1_ACIAC/23-118
A1TNL6_ACIAC/39-145
A1TRS5_ACIAC/266-401
A1TYX4_MARAV/28-123
A1U1V8_MARAV/63-155
A1U3J0_MARAV/257-389
A1UEB9_MYCSK/37-133
A1UEW9_MYCSK/56-148
A1ULV8_MYCSK/46-145
A1ULW6_MYCSK/464-561
A1ULW6_MYCSK/91-186
A1UNT2_MYCSK/52-144
A1USV8_BARBK/49-151
A1V0J4_BURMS/32-127
A1V4V3_BURMS/271-424
A1V9W4_DESVV/300-405
A1V9W4_DESVV/679-785
A1VE19_DESVV/19-143
A1VGV2_DESVV/37-128
A1VHA6_DESVV/30-125
A1VME1_POLNA/62-154
A1VNA3_POLNA/274-409
A1VNP0_POLNA/50-146
A1VP32_POLNA/57-146
A1VRL5_POLNA/35-141
A1VTI3_POLNA/27-122
A1VYY7_CAMJJ/34-123
A1W166_CAMJJ/17-109
A1W1B0_CAMJJ/14-106
A1W2Y4_ACISJ/23-118
A1WA54_ACISJ/39-145
A1WBG8_ACISJ/57-149
A1WFF9_VEREI/27-122
A1WIC2_VEREI/65-157
A1WIR9_VEREI/42-141
A1WNW9_VEREI/256-391
A1WUY0_HALHL/43-142
A1WVF9_HALHL/29-123
A1WZ48_HALHL/260-391
A1ZEY1_9BACT/40-137
A1ZMQ5_9BACT/441-537
A1ZMQ5_9BACT/72-168
A2AMN4_MOUSE/67-164
A2BKY5_HYPBU/32-127
A2BLL4_HYPBU/55-148
A2BNF0_PROMS/28-125
A2BPA2_PROMS/389-489
A2BTX1_PROM5/28-125
A2BUT3_PROM5/388-489
A2BYX2_PROM5/30-137
A2BZC7_PROM1/27-124
A2C0D5_PROM1/385-491
A2C5M5_PROM3/27-124
A2CCR8_PROM3/396-491
A2P6I8_VIBCH/28-143
A2PAT9_VIBCH/257-389
A2PCJ6_VIBCH/37-132
A2PTC2_VIBCH/257-389
A2PW20_VIBCH/37-132
A2QEA3_ASPNC/269-401
A2R4I8_ASPNC/473-582
A2RBZ3_STRPG/311-420
A2S5M2_BURM9/32-127
A2SBI1_BURM9/271-427
A2SC83_METPP/25-120
A2SG70_METPP/25-120
A2SGN1_METPP/267-402
A2SHW5_METPP/90-182
A2SJM6_METPP/50-143
A2SLI9_METPP/55-145
A2SPR4_METLZ/43-138
A2SQ70_METLZ/289-395
A2SQ70_METLZ/674-770
A2SQD4_METLZ/40-133
A2SQK6_METLZ/20-113
A2SQR4_METLZ/46-135
A2SRR1_METLZ/105-196
A2TNZ0_9FLAO/207-341
A2TV04_9FLAO/40-136
A2TYR4_9FLAO/40-136
A2U1E9_9FLAO/208-342
A2VGA4_MYCTU/467-564
A2VGA4_MYCTU/97-192
A2VGA9_MYCTU/53-152
A2VLV0_MYCTU/42-138
A2VSP0_9BURK/49-148
A2VT06_9BURK/31-126
A2VXM3_9BURK/337-493
A2WCF1_9BURK/49-148
A2WGP4_9BURK/58-150
A2WXS1_ORYSI/366-501
A2XZF8_ORYSI/313-448
A3CJZ2_STRSV/297-403
A3CS07_METMJ/44-139
A3CSR3_METMJ/20-112
A3CTR5_METMJ/45-135
A3CUA5_METMJ/37-129
A3CUV8_METMJ/107-198
A3CW08_METMJ/290-401
A3CW08_METMJ/680-773
A3D3S3_SHEB5/41-132
A3D6U9_SHEB5/256-387
A3D7C3_SHEB5/31-126
A3DCW1_CLOTH/297-403
A3DCW1_CLOTH/687-788
A3DEB3_CLOTH/33-120
A3DJT0_CLOTH/34-125
A3DKG6_STAMF/46-138
A3DLS7_STAMF/52-139
A3DPV0_STAMF/48-132
A3EIF5_VIBCH/257-389
A3EKC3_VIBCH/28-143
A3EPZ4_9BACT/25-122
A3EU85_9BACT/43-143
A3EVN2_9BACT/429-526
A3EVN2_9BACT/66-161
A3GJN4_VIBCH/28-143
A3GQ43_VIBCH/257-389
A3GV92_VIBCH/28-143
A3H1R1_VIBCH/257-389
A3I0Q7_9BACT/36-132
A3I2B8_9BACT/49-142
A3I2I3_9BACT/207-341
A3I464_9BACI/37-139
A3I466_9BACI/444-540
A3I466_9BACI/80-175
A3IH68_9CHRO/49-141
A3ILG0_9CHRO/450-553
A3ILG0_9CHRO/71-166
A3IR82_9CHRO/36-136
A3IR88_9CHRO/25-122
A3IWC4_9CHRO/462-556
A3J2T2_9FLAO/40-136
A3J6L4_9FLAO/212-346
A3J6L4_9FLAO/633-733
A3JEE0_9ALTE/35-130
A3JGT1_9ALTE/44-143
A3JKU0_9ALTE/452-546
A3JL80_9ALTE/257-389
A3JPA7_9RHOB/53-159
A3JSA7_9RHOB/432-527
A3JSA7_9RHOB/72-167
A3JYU3_9RHOB/431-527
A3JYU3_9RHOB/72-167
A3K6A0_9RHOB/44-144
A3K8E2_9RHOB/423-516
A3KAG2_9RHOB/27-133
A3KPM5_DANRE/67-164
A3KSK2_PSEAE/48-140
A3KYV1_PSEAE/28-123
A3L5K7_PSEAE/44-143
A3LAJ5_PSEAE/48-140
A3LEL3_PSEAE/255-387
A3LMI9_PSEAE/44-143
A3LP60_PICST/294-426
A3LWV7_PICST/466-581
A3M7V8_ACIBT/251-386
A3MA36_ACIBT/24-119
A3MCN2_BURM7/55-147
A3MKH8_BURM7/271-427
A3MRD8_BURM7/32-127
A3MSD8_PYRCJ/33-120
A3MTW6_PYRCJ/21-114
A3MWG9_PYRCJ/43-135
A3MXE8_PYRCJ/18-124
A3MYS4_ACTP2/24-119
A3N1X7_ACTP2/28-133
A3N2Y0_ACTP2/259-390
A3NAG7_BURP6/271-427
A3NDN0_BURP6/32-127
A3NGN8_BURP6/57-149
A3NW85_BURP0/271-430
A3NZE3_BURP0/32-127
A3P288_BURP0/86-178
A3PA71_PROM0/28-125
A3PB24_PROM0/390-489
A3PDW4_PROM0/43-134
A3PK40_RHOS1/451-547
A3PK40_RHOS1/92-187
A3PLP8_RHOS1/36-133
A3PQC7_RHOS1/52-144
A3PXS3_MYCSJ/37-133
A3PYC9_MYCSJ/56-148
A3Q6A9_MYCSJ/46-145
A3Q6B7_MYCSJ/464-561
A3Q6B7_MYCSJ/91-186
A3Q880_MYCSJ/52-144
A3Q959_SHELP/49-141
A3QC64_SHELP/31-126
A3QCH3_SHELP/256-387
A3QDS4_SHELP/39-130
A3RS23_RALSO/36-131
A3RY69_RALSO/54-153
A3RYE8_RALSO/274-431
A3S9V8_9RHOB/433-527
A3SB06_9RHOB/44-144
A3SBC1_9RHOB/427-527
A3SBC1_9RHOB/72-167
A3SN22_9RHOB/44-144
A3SQ78_9RHOB/428-528
A3SQ78_9RHOB/72-167
A3SUS1_9RHOB/433-527
A3SWD3_9RHOB/44-144
A3SWS0_9RHOB/427-527
A3SWS0_9RHOB/72-167
A3TPH6_9MICO/285-420
A3TPJ2_9MICO/44-145
A3TRA0_9MICO/38-133
A3TTE8_9RHOB/423-516
A3TXN1_9RHOB/44-144
A3U2V7_9RHOB/431-527
A3U2V7_9RHOB/72-167
A3U6V2_CROAH/42-138
A3U7W1_CROAH/202-336
A3UC43_9RHOB/53-145
A3UCC4_9RHOB/33-129
A3UDW4_9RHOB/442-538
A3UDW4_9RHOB/78-173
A3UJQ7_9RHOB/24-148
A3UU99_VIBSP/258-390
A3UUU2_VIBSP/35-143
A3UZW0_VIBSP/27-122
A3V4A6_9RHOB/431-527
A3V4A6_9RHOB/72-167
A3V8I9_9RHOB/42-142
A3V944_9RHOB/414-504
A3VAP2_9RHOB/437-530
A3VDF7_9RHOB/432-528
A3VDF7_9RHOB/73-168
A3VJY7_9RHOB/44-144
A3VVZ2_9RHOB/431-524
A3VWC0_9RHOB/35-144
A3W366_9RHOB/433-529
A3W366_9RHOB/72-167
A3WAM0_9SPHN/32-144
A3WCK7_9SPHN/435-531
A3WCK7_9SPHN/70-165
A3WE05_9SPHN/23-113
A3WJC8_9GAMM/31-126
A3WJX3_9GAMM/44-143
A3WP41_9GAMM/257-389
A3WVL7_9BRAD/436-532
A3WVL7_9BRAD/74-169
A3WWW2_9BRAD/25-119
A3X1K6_9BRAD/39-144
A3X8F9_9RHOB/429-522
A3XBC3_9RHOB/38-144
A3XBX9_9RHOB/433-529
A3XBX9_9RHOB/72-167
A3XHH4_LEEBM/40-136
A3XMB6_LEEBM/205-339
A3XVK2_9VIBR/258-390
A3XZ99_9VIBR/35-143
A3Y0X6_9VIBR/27-122
A3Y7M2_9GAMM/45-144
A3YEZ8_9GAMM/30-125
A3YF49_9GAMM/259-391
A3YJJ8_CAMJE/14-106
A3YJM2_CAMJE/39-138
A3YK63_CAMJE/17-109
A3YL62_CAMJE/34-123
A3YNH7_CAMJE/435-530
A3YNH7_CAMJE/67-166
A3YNR5_CAMJE/435-530
A3YNR5_CAMJE/67-166
A3YRR6_CAMJE/34-123
A3YS56_CAMJE/17-109
A3YSA4_CAMJE/14-106
A3YSC0_CAMJE/39-138
A3YUQ6_9SYNE/61-161
A3YW93_9SYNE/47-136
A3YWG5_9SYNE/458-563
A3YWG5_9SYNE/74-169
A3YWI9_9SYNE/33-131
A3YWY9_9SYNE/405-500
A3Z0T5_9SYNE/13-141
A3Z3U8_9SYNE/437-542
A3Z3U8_9SYNE/66-161
A3Z3X4_9SYNE/35-132
A3Z4E9_9SYNE/380-488
A3Z921_9SYNE/37-136
A3ZB50_CAMJE/435-530
A3ZB50_CAMJE/67-166
A3ZCG2_CAMJE/17-109
A3ZCL6_CAMJE/14-106
A3ZCN3_CAMJE/39-138
A3ZDI6_CAMJE/34-123
A3ZGD3_CAMJE/39-138
A3ZGF5_CAMJE/14-106
A3ZGJ9_CAMJE/17-109
A3ZI50_CAMJE/435-530
A3ZI50_CAMJE/67-166
A3ZIL2_CAMJE/34-123
A4A086_9PLAN/283-389
A4A086_9PLAN/660-760
A4A0I2_9PLAN/24-125
A4A1L5_9PLAN/40-146
A4A475_9GAMM/259-391
A4A6E1_9GAMM/32-127
A4A8V3_9GAMM/441-535
A4ACL6_9GAMM/24-145
A4AFY0_9ACTN/43-144
A4AG26_9ACTN/464-561
A4AG26_9ACTN/95-190
A4AL71_9ACTN/40-138
A4ANV7_MARSH/40-136
A4AQ93_MARSH/208-342
A4BAR6_9GAMM/26-120
A4BDG5_9GAMM/414-507
A4BES8_9GAMM/46-138
A4BFG2_9GAMM/45-144
A4BJD0_9GAMM/236-367
A4BNK3_9GAMM/28-123
A4BPN3_9GAMM/259-391
A4BQ12_9GAMM/53-157
A4BSN7_9GAMM/32-146
A4BWV0_9FLAO/48-140
A4BXG2_9FLAO/40-136
A4C083_9FLAO/208-342
A4C7Q2_9GAMM/255-386
A4C9F6_9GAMM/26-121
A4CFJ2_9GAMM/26-143
A4CG24_9GAMM/237-334
A4CGN3_ROBBH/40-131
A4CHJ9_ROBBH/40-136
A4CNM0_ROBBH/208-342
A4CSH6_SYNPV/37-136
A4CT77_SYNPV/382-494
A4CTY4_SYNPV/44-133
A4CWR3_SYNPV/27-124
A4CWT9_SYNPV/467-572
A4CWT9_SYNPV/96-191
A4E732_9ACTN/1-68
A4E7X9_9ACTN/289-395
A4EA40_9ACTN/41-134
A4EBR4_9ACTN/22-144
A4EFE6_9RHOB/414-504
A4EKE1_9RHOB/431-527
A4EKE1_9RHOB/72-167
A4EKU6_9RHOB/43-143
A4EQR4_9RHOB/39-144
A4ERU7_9RHOB/440-536
A4ERU7_9RHOB/79-174
A4F164_9RHOB/429-522
A4FE77_SACEN/92-186
A4FFK9_SACEN/50-142
A4FMM5_SACEN/39-135
A4FQF7_SACEN/44-144
A4FQH5_SACEN/463-560
A4FQH5_SACEN/90-185
A4FVZ3_METM5/48-138
A4FX46_METM5/25-119
A4FXR7_METM5/42-121
A4FXT7_METM5/57-148
A4FZP6_METM5/114-205
A4FZR2_METM5/40-132
A4G009_METM5/294-405
A4G009_METM5/678-777
A4G2V3_HERAR/26-121
A4G3D0_HERAR/52-144
A4G5V9_HERAR/263-412
A4G8B9_HERAR/69-168
A4GJ93_9BACT/45-144
A4GJN0_9BACT/439-535
A4GJN0_9BACT/76-171
A4HQ56_LEIBR/72-174
A4IDV5_LEIIN/72-174
A4IVX3_FRATW/256-389
A4IYR3_FRATW/16-142
A4J3X2_DESRM/8-99
A4J721_DESRM/36-145
A4J723_DESRM/434-530
A4J723_DESRM/69-164
A4J8J0_DESRM/32-129
A4JBG3_BURVG/31-126
A4JEZ6_BURVG/269-425
A4JJX1_BURVG/55-147
A4JRG8_BURVG/55-151
A4JRS4_BURVG/47-136
A4KFC2_MYCTU/53-152
A4KPZ0_FRATU/16-142
A4KTA3_FRATU/256-389
A4LCG7_BURPS/271-427
A4LL60_BURPS/55-147
A4MER0_BURPS/49-148
A4MF82_BURPS/22-117
A4MWY0_HAEIF/259-390
A4MXC1_HAEIF/25-117
A4MZT6_HAEIF/28-123
A4N025_HAEIF/37-141
A4N2Y9_HAEIF/259-390
A4N3M2_HAEIF/38-141
A4N3V1_HAEIF/26-121
A4N5B3_HAEIF/25-117
A4N7F4_HAEIF/259-390
A4N9F2_HAEIF/38-141
A4NAL6_HAEIF/28-123
A4NC79_HAEIF/25-117
A4NF23_HAEIF/259-390
A4NFF0_HAEIF/28-123
A4NFL0_HAEIF/7-100
A4NHF2_HAEIF/25-117
A4NIP6_HAEIF/28-123
A4NIY4_HAEIF/38-141
A4NK41_HAEIF/50-181
A4NM65_HAEIF/25-117
A4NPE4_HAEIF/259-390
A4NRC5_HAEIF/28-123
A4NRV6_HAEIF/37-141
A4NU05_HAEIF/25-117
A4NWW0_HAEIF/259-390
A4NYX8_HAEIF/25-117
A4NZ13_HAEIF/28-123
A4NZB1_HAEIF/38-141
A4QDT6_CORGB/39-137
A4QGY1_CORGB/48-146
A4REN6_MAGO7/265-397
A4RMA6_MAGO7/465-578
A4RZB1_OSTLU/298-433
A4S9M0_OSTLU/460-554
A4SEF8_PROVI/445-541
A4SEF8_PROVI/74-170
A4SGH7_PROVI/37-134
A4SGV2_PROVI/23-137
A4SJP3_AERS4/25-120
A4SLV7_AERS4/35-126
A4SNZ4_AERS4/265-397
A4SVD0_POLSQ/36-131
A4SXE2_POLSQ/270-403
A4SYJ5_POLSQ/53-145
A4SZR0_POLSQ/48-147
A4T7I0_MYCGI/55-154
A4TCL4_MYCGI/73-166
A4TE32_MYCGI/37-133
A4TJA8_YERPP/49-141
A4TMX7_YERPP/247-379
A4TPG5_YERPP/28-123
A4TUN9_9PROT/431-527
A4TUN9_9PROT/70-165
A4TYK7_9PROT/105-197
A4TZI3_9PROT/98-198
A4VC60_PEROL/155-235
A4VHT6_PSEU5/29-124
A4VIS4_PSEU5/255-387
A4VKS6_PSEU5/48-140
A4VNC5_PSEU5/15-114
A4VSB0_STRSY/299-405
A4VSB2_STRSY/43-146
A4VYK1_STRS2/299-405
A4VYK3_STRS2/43-146
A4W789_ENT38/28-123
A4WDC6_ENT38/257-389
A4WDT7_ENT38/35-132
A4WH94_PYRAR/33-120
A4WHD3_PYRAR/12-105
A4WKF5_PYRAR/44-137
A4WMX0_PYRAR/26-124
A4WXM0_RHOS5/52-144
A4WXX7_RHOS5/28-133
A4X187_SALTO/115-210
A4X187_SALTO/490-587
A4X190_SALTO/73-173
A4X2G3_SALTO/54-146
A4X4E5_SALTO/35-131
A4XJQ3_CALS8/39-131
A4XKZ6_CALS8/431-527
A4XKZ6_CALS8/67-162
A4XL04_CALS8/32-119
A4XV45_PSEMY/48-140
A4XXV0_PSEMY/255-387
A4XZ33_PSEMY/28-123
A4Y6H3_SHEPC/41-132
A4Y8T0_SHEPC/256-387
A4Y959_SHEPC/31-126
A4YCP4_METS5/14-115
A4YFA3_METS5/44-132
A4YFC4_METS5/32-123
A4YI72_METS5/38-133
A4YIN6_METS5/96-183
A4YNV1_BRASO/46-138
A4YTB2_BRASO/45-146
A4YW91_BRASO/29-123
A4ZH15_LACHE/445-541
A4ZH15_LACHE/78-174
A4ZH17_LACHE/23-138
A5AJ03_VITVI/114-209
A5BS32_VITVI/111-206
A5CNW7_CLAM3/108-203
A5CNW7_CLAM3/477-574
A5CNZ7_CLAM3/41-142
A5CQP0_CLAM3/42-140
A5CX24_VESOH/24-119
A5CX41_VESOH/250-381
A5CXE0_VESOH/40-140
A5CZ50_PELTS/33-144
A5D170_PELTS/20-112
A5D1K8_PELTS/41-133
A5D2D1_PELTS/263-369
A5D2D1_PELTS/640-738
A5DF24_PICGU/286-418
A5DIM2_PICGU/500-602
A5DU22_LODEL/479-581
A5E0W9_LODEL/288-420
A5E9B6_BRASB/52-149
A5EDF8_BRASB/46-138
A5EID4_BRASB/42-144
A5EKH7_BRASB/29-123
A5EUI7_BRASB/47-141
A5EXN9_DICNV/282-400
A5EXP2_DICNV/24-137
A5F356_VIBC3/257-389
A5F5Z5_VIBC3/37-132
A5FAQ1_FLAJ1/208-342
A5FAQ1_FLAJ1/614-723
A5FD00_FLAJ1/39-130
A5FLT7_FLAJ1/40-136
A5FPF9_DEHSB/37-128
A5FPQ0_DEHSB/47-138
A5FPS3_DEHSB/52-156
A5FS68_DEHSB/38-133
A5FS81_DEHSB/266-372
A5FS81_DEHSB/642-742
A5FVC4_ACICJ/38-130
A5G0D3_ACICJ/24-120
A5G1J6_ACICJ/25-146
A5G388_GEOUR/299-404
A5G388_GEOUR/676-783
A5G881_GEOUR/19-111
A5GBZ6_GEOUR/30-127
A5GFD8_GEOUR/37-129
A5GHP1_SYNPW/27-124
A5GIA2_SYNPW/388-485
A5GPU7_SYNR3/454-559
A5GPU7_SYNR3/84-179
A5GPX3_SYNR3/29-127
A5GQA4_SYNR3/348-468
A5I2V6_CLOBH/36-128
A5I511_CLOBH/268-373
A5I511_CLOBH/637-754
A5I5W1_CLOBH/41-139
A5I657_CLOBH/61-152
A5ICH5_LEGPC/17-142
A5ICH6_LEGPC/468-580
A5ICH6_LEGPC/86-186
A5IEY7_LEGPC/53-145
A5IGH9_LEGPC/26-121
A5IMV5_THEP1/32-131
A5IMW0_THEP1/384-477
A5IMW0_THEP1/49-136
A5J3Z2_BURMA/120-212
A5J8P3_BURMA/49-148
A5J950_BURMA/32-127
A5K6H3_PLAVS/710-810
A5KEF6_CAMJE/17-109
A5KEJ5_CAMJE/14-106
A5KEL0_CAMJE/39-138
A5KFF7_CAMJE/34-123
A5KK96_9FIRM/302-406
A5KK96_9FIRM/678-785
A5KLV0_9FIRM/28-138
A5KNY8_9FIRM/49-140
A5KZ03_9GAMM/27-122
A5L5Z3_9GAMM/35-143
A5L7B4_9GAMM/257-389
A5LE46_STRPN/298-404
A5LE48_STRPN/34-141
A5LIT8_STRPN/298-404
A5LIU0_STRPN/34-141
A5LVB8_STRPN/7-113
A5LVC0_STRPN/34-141
A5LXW9_STRPN/298-404
A5LXX1_STRPN/34-141
A5M5J5_STRPN/41-141
A5M5J8_STRPN/298-404
A5MFX6_STRPN/34-141
A5MFX8_STRPN/298-404
A5MKW6_STRPN/298-404
A5MKW8_STRPN/34-141
A5MWW7_STRPN/298-404
A5MWW9_STRPN/34-141
A5N2W0_CLOK5/33-120
A5N7P7_CLOK5/298-404
A5N7P7_CLOK5/677-788
A5P8B6_9SPHN/435-531
A5P8B6_9SPHN/70-165
A5PBL8_9SPHN/14-104
A5PC08_9SPHN/32-144
A5TDW9_BURMA/49-148
A5TKD5_BURMA/271-427
A5TMP0_BURMA/120-212
A5TUR4_FUSNP/298-410
A5TUR8_FUSNP/39-137
A5U0J8_MYCTA/53-152
A5U6Y8_MYCTA/42-138
A5UCB6_HAEIE/28-123
A5UDX2_HAEIE/259-390
A5UF13_HAEIG/28-123
A5UHQ6_HAEIG/259-390
A5ULE1_METS3/51-141
A5UMD5_METS3/113-208
A5UMR0_METS3/26-121
A5UNB9_METS3/43-135
A5URY1_ROSS1/53-145
A5UWC7_ROSS1/31-141
A5UWJ5_ROSS1/287-391
A5UWJ5_ROSS1/667-766
A5V291_SPHWW/43-145
A5VA12_SPHWW/24-118
A5VDE9_SPHWW/433-529
A5VDE9_SPHWW/73-168
A5VXW2_PSEP1/28-123
A5VYQ2_PSEP1/48-140
A5VZC9_PSEP1/255-387
A5WCV9_PSYWF/257-407
A5WFE4_PSYWF/34-156
A5WHT2_PSYWF/34-136
A5WKH2_MYCTF/454-551
A5WKH2_MYCTF/84-179
A5WKH8_MYCTF/53-152
A5WRN0_MYCTF/42-138
A5XGM8_BURMA/271-424
A5XL05_BURMA/55-147
A5XQ91_BURMA/271-424
A5XUN2_BURMA/49-148
A5XV43_BURMA/32-127
A5YSF4_9EURY/64-159
A5Z653_9FIRM/322-428
A5Z668_9FIRM/37-138
A5ZIM4_9BACE/208-342
A5ZLG1_9BACE/33-130
A5ZMU0_9FIRM/39-131
A5ZUH8_9FIRM/46-137
A5ZV23_9FIRM/306-415
A5ZV23_9FIRM/678-794
A5ZXD7_9FIRM/28-138
A5ZZG5_VIBCH/257-389
A6A1R8_VIBCH/28-143
A6AA30_VIBCH/37-132
A6AEY3_VIBCH/28-143
A6AHB2_VIBCH/257-389
A6ATV9_VIBHA/258-390
A6B050_VIBPA/30-143
A6B267_VIBPA/257-389
A6BA27_VIBPA/27-122
A6BBH0_VIBPA/27-143
A6BIM7_9FIRM/1-78
A6BJT3_9FIRM/49-141
A6BKL5_9FIRM/305-410
A6BKN4_9FIRM/27-138
A6BMW9_YERPE/28-123
A6BNT8_YERPE/37-142
A6BP21_YERPE/256-388
A6BQK8_YERPE/49-141
A6C222_9PLAN/58-150
A6C5H0_9PLAN/280-386
A6C5H0_9PLAN/656-756
A6CF15_9PLAN/38-152
A6CFS7_9PLAN/28-125
A6CI75_9BACI/1-63
A6CQU0_9BACI/39-139
A6CQU2_9BACI/443-539
A6CQU2_9BACI/79-174
A6CX16_9VIBR/27-122
A6D2U0_9VIBR/258-390
A6D3E8_9VIBR/36-143
A6D4R2_9VIBR/47-139
A6DAI3_9PROT/16-110
A6DB65_9PROT/26-119
A6DBX1_9PROT/34-125
A6DCK0_9PROT/441-537
A6DCK0_9PROT/75-175
A6DDK6_9PROT/39-138
A6DQ43_9BACT/26-122
A6DQM6_9BACT/304-408
A6DQM6_9BACT/683-789
A6DZJ6_9RHOB/431-524
A6DZM3_9RHOB/34-144
A6E3Z6_9RHOB/442-538
A6E3Z6_9RHOB/81-176
A6E4B6_9RHOB/69-164
A6EDJ7_9SPHI/38-134
A6EK57_9SPHI/210-344
A6ELS4_9BACT/40-137
A6EP05_9BACT/246-380
A6EUF4_9ALTE/257-389
A6EVU6_9ALTE/451-545
A6F587_9ALTE/44-143
A6F5L8_9ALTE/29-124
A6F9I8_9GAMM/257-389
A6F9X1_9GAMM/22-143
A6FBC8_9GAMM/28-123
A6FPV1_9RHOB/435-528
A6FRG5_9RHOB/433-529
A6FRG5_9RHOB/72-167
A6FS65_9RHOB/35-144
A6FYB2_9DELT/40-131
A6G366_9DELT/293-401
A6G366_9DELT/691-794
A6G515_9DELT/42-141
A6G6A8_9DELT/1-47
A6GQK6_9BURK/455-549
A6GSM3_9BURK/41-140
A6GU77_9BURK/30-125
A6GUJ9_9BURK/275-426
A6GXH5_FLAPJ/208-342
A6GXH5_FLAPJ/623-723
A6H207_FLAPJ/40-136
A6KWJ4_BACV8/208-342
A6L0S3_BACV8/37-133
A6LCY5_PARD8/48-140
A6LEY1_PARD8/208-342
A6LIV6_PARD8/35-131
A6LK03_THEM4/36-131
A6LMD8_THEM4/387-479
A6LMD8_THEM4/50-137
A6LQB3_CLOB8/33-120
A6LSA7_CLOB8/273-403
A6LSA7_CLOB8/677-779
A6LSB1_CLOB8/38-137
A6LXR5_CLOB8/36-128
A6N228_9CAUD/463-560
A6N228_9CAUD/94-189
A6NR93_9BACE/302-407
A6P0X8_9BACE/40-148
A6P167_9BACE/7-98
A6Q157_NITSB/39-138
A6Q2U6_NITSB/17-109
A6Q3M8_NITSB/36-127
A6Q9J4_SULNB/17-109
A6QAT7_SULNB/36-126
A6QCT7_SULNB/40-139
A6QST4_AJECN/271-403
A6RGC3_AJECN/470-580
A6RK71_BOTFB/473-573
A6RQ54_BOTFB/163-295
A6SVK2_JANMA/27-122
A6SX92_JANMA/48-140
A6SY86_JANMA/263-410
A6T214_JANMA/45-144
A6T5F0_KLEP7/28-123
A6T7R9_KLEP7/49-141
A6TCH1_KLEP7/257-389
A6TCZ7_KLEP7/35-132
A6TLV4_ALKMQ/33-120
A6TQL0_ALKMQ/20-111
A6UN60_METVS/37-128
A6UN81_METVS/42-121
A6UPD2_METVS/25-119
A6UQH8_METVS/44-134
A6URF9_METVS/298-409
A6URF9_METVS/682-781
A6URR1_METVS/40-132
A6URS7_METVS/114-205
A6UT57_META3/38-121
A6UUB0_META3/45-135
A6UUU6_META3/40-132
A6UUY5_META3/47-138
A6UV71_META3/41-136
A6UVF3_META3/115-206
A6UX09_META3/27-122
A6V051_PSEA7/28-123
A6V103_PSEA7/255-387
A6V7F0_PSEA7/48-140
A6VA28_PSEA7/101-200
A6VFH4_METM7/42-121
A6VFJ5_METM7/58-149
A6VG69_METM7/25-119
A6VHC0_METM7/44-134
A6VIG9_METM7/294-405
A6VIG9_METM7/675-777
A6VIR5_METM7/40-132
A6VIT1_METM7/114-205
A6VLF3_ACTSZ/258-389
A6VPE7_ACTSZ/28-123
A6VPG0_ACTSZ/36-133
A6VQ54_ACTSZ/68-160
A6VZ41_MARMS/45-144
A6W2G8_MARMS/259-391
A6W2L4_MARMS/30-125
A6W7R5_KINRD/28-124
A6W8F4_KINRD/51-143
A6W9Q5_KINRD/210-300
A6WFB4_KINRD/39-147
A6WFE2_KINRD/460-557
A6WFE2_KINRD/91-186
A6WMK9_SHEB8/41-132
A6WQN6_SHEB8/256-387
A6WR45_SHEB8/31-126
A6X2W4_OCHA4/50-142
A6XTG2_VIBCH/257-389
A6XUX6_VIBCH/37-132
A6XW24_VIBCH/28-143
A6ZTV6_YEAS7/486-589
A6ZV46_YEAS7/294-427
A7A4R7_BIFAD/33-139
A7A4S1_BIFAD/290-396
A7AI52_9PORP/35-131
A7AIN2_9PORP/208-342
A7AYI9_RUMGN/302-406
A7B4S2_RUMGN/20-138
A7B7N5_RUMGN/57-148
A7BA12_9ACTO/462-559
A7BA12_9ACTO/93-188
A7BA73_9ACTO/42-143
A7BD01_9ACTO/30-126
A7BI75_HYDTH/35-126
A7BRC9_9GAMM/26-121
A7BUZ1_9GAMM/86-218
A7C0T2_9GAMM/1-53
A7E4T4_SCLS1/478-573
A7E936_SCLS1/261-393
A7FFV0_YERP3/256-388
A7FI75_YERP3/49-141
A7FLE6_YERP3/28-123
A7FUN7_CLOB1/36-128
A7FWL1_CLOB1/300-405
A7FWL1_CLOB1/669-786
A7FXT7_CLOB1/65-156
A7G677_CLOBH/300-405
A7G677_CLOBH/669-786
A7G743_CLOBH/38-136
A7G7E0_CLOBH/62-153
A7GE78_CLOBL/36-128
A7GGG7_CLOBL/300-405
A7GGG7_CLOBL/669-786
A7GVX5_CAMC5/38-137
A7GYJ1_CAMC5/35-126
A7GYT8_CAMC5/17-109
A7H3Q8_CAMJD/34-123
A7H5G7_CAMJD/17-109
A7H5P3_CAMJD/39-138
A7H7N3_ANADF/42-135
A7HFW5_ANADF/16-108
A7HIU7_ANADF/32-128
A7HM12_FERNB/387-477
A7HM12_FERNB/49-136
A7HNM3_FERNB/26-131
A7HX89_PARL1/39-135
A7HZN1_CAMHC/38-137
A7I192_CAMHC/17-109
A7I1Q2_CAMHC/85-186
A7I447_CAMHC/47-178
A7I4F1_METB6/42-137
A7I5H9_METB6/291-402
A7I5H9_METB6/672-776
A7I6I3_METB6/105-196
A7I780_METB6/45-135
A7I870_METB6/37-129
A7IAS2_METB6/20-112
A7ID25_XANP2/50-142
A7IHD8_XANP2/51-147
A7IHS3_XANP2/42-142
A7IMR9_XANP2/449-545
A7IMR9_XANP2/87-182
A7INA9_XANP2/34-130
A7JCD3_FRATT/16-142
A7JET9_FRATT/256-389
A7JGC7_FRANO/16-142
A7JJT9_FRANO/256-389
A7JKJ0_FRANO/16-142
A7JP00_FRANO/256-389
A7JQ19_PASHA/27-122
A7JSG5_PASHA/25-117
A7JVB3_PASHA/259-390
A7JVS4_PASHA/38-141
A7K0I9_VIBSE/30-143
A7K126_VIBSE/27-122
A7K136_VIBSE/326-458
A7LBA5_USTMA/300-435
A7LYL8_BACOV/33-130
A7M2X5_BACOV/208-342
A7MF77_ENTS8/34-132
A7MFG3_ENTS8/72-167
A7MGZ6_ENTS8/258-390
A7MSG3_VIBHB/258-390
A7MWU3_VIBHB/27-122
A7NA92_FRATF/16-142
A7NEN8_FRATF/256-389
A7NK67_ROSCS/287-391
A7NK67_ROSCS/663-762
A7NKB5_ROSCS/38-141
A7NQI8_ROSCS/53-145
A7RFF5_NEMVE/287-423
A7SD96_NEMVE/453-572
A7TQT2_VANPO/477-579
A7TT24_VANPO/296-429
A7V0U6_BACUN/208-342
A7V4H5_BACUN/33-130
A7VH73_9CLOT/114-211
A7VIQ0_9CLOT/307-414
A7VJ28_9CLOT/37-138
A7VT81_9CLOT/304-410
A7VT81_9CLOT/690-793
A7VU32_9CLOT/22-142
A7YRR0_FRATU/16-142
A7YSC2_FRATU/256-389
A7Z1Z4_BACA2/25-122
A7ZAX6_CAMC1/38-137
A7ZD43_CAMC1/17-109
A7ZDM9_CAMC1/35-126
A7ZIH0_ECO24/28-123
A7ZQ00_ECO24/257-389
A7ZQG3_ECO24/35-132
A7ZX69_ECOHS/28-123
A8A365_ECOHS/257-389
A8A3K8_ECOHS/35-132
A8A901_IGNH4/23-115
A8A992_IGNH4/30-131
A8A9K5_IGNH4/80-181
A8A9S1_IGNH4/39-132
A8AD29_CITK8/301-433
A8AD90_CITK8/3-68
A8AHF7_CITK8/51-143
A8AK37_CITK8/28-123
A8ANT9_CITK8/35-132
A8AU97_STRGC/297-404
A8DJK9_9BACT/462-558
A8DJK9_9BACT/79-178
A8ECT7_BURPS/271-427
A8EI00_BURPS/49-148
A8EIF4_BURPS/32-127
A8EIX1_BURPS/90-182
A8ER52_ARCB4/40-139
A8EST1_ARCB4/18-110
A8EUN2_ARCB4/36-126
A8EVB3_ARCB4/439-537
A8EVB3_ARCB4/73-173
A8FAE9_BACP2/25-122
A8FL48_CAMJ8/34-123
A8FNC5_CAMJ8/17-109
A8FNG8_CAMJ8/14-106
A8FNI9_CAMJ8/39-138
A8FSR6_SHESH/26-121
A8FUI7_SHESH/41-132
A8FY00_SHESH/256-387
A8G1H0_SHESH/49-141
A8G211_PROM2/28-125
A8G2W3_PROM2/389-489
A8GAN9_SERP5/28-123
A8GEK0_SERP5/35-133
A8GFD1_SERP5/49-141
A8GHN2_SERP5/34-156
A8GI10_SERP5/256-388
A8GYV3_SHEPA/49-141
A8H1Q7_SHEPA/26-121
A8H257_SHEPA/256-387
A8H457_SHEPA/41-132
A8HR64_CHLRE/45-136
A8HRC1_AZOC5/116-208
A8HSA9_AZOC5/42-142
A8I0K0_AZOC5/56-152
A8I6R4_CHLRE/80-175
A8IGB9_AZOC5/42-131
A8IPE7_AZOC5/45-148
A8J3Y6_CHLRE/351-486
A8K8N7_HUMAN/270-405
A8K9T9_HUMAN/270-405
A8KL35_BURPS/271-424
A8KPQ6_BURPS/55-147
A8KUG0_BURPS/32-127
A8KWB6_BURPS/49-148
A8KZL9_FRASN/209-307
A8L3S7_FRASN/57-153
A8L5A6_FRASN/65-157
A8L7G3_FRASN/61-161
A8LH31_FRASN/62-154
A8LLS7_DINSH/435-531
A8LLS7_DINSH/76-171
A8LNI9_DINSH/428-521
A8LXM8_SALAI/114-209
A8LXM8_SALAI/489-586
A8LXN3_SALAI/70-170
A8M648_SALAI/35-131
A8M9Z8_CALMQ/27-122
A8MCJ9_CALMQ/35-135
A8MDD6_CALMQ/31-118
A8MIV9_ALKOO/5-103
A8MIX6_ALKOO/297-403
A8MLK1_ALKOO/33-120
A8N2N4_COPC7/477-577
A8N811_COPC7/280-411
A8PLC8_9COXI/28-123
A8PXL7_BRUMA/11-108
A8PYH3_MALGO/305-448
A8QDW4_MALGO/481-581
A8RAN3_9FIRM/292-399
A8RAN6_9FIRM/25-139
A8RKG5_9CLOT/300-405
A8RRZ1_9CLOT/1-74
A8RT32_9CLOT/36-139
A8S8D5_9FIRM/289-395
A8S8E0_9FIRM/43-143
A8SF70_9FIRM/47-138
A8SMV4_9FIRM/18-109
A8SN37_9FIRM/299-404
A8SN38_9FIRM/44-143
A8STW7_9FIRM/37-138
A8SZ32_9FIRM/301-406
A8T4V8_9VIBR/30-143
A8TAN9_9VIBR/258-390
A8TL34_9PROT/27-126
A8TL97_9PROT/31-137
A8TMY4_9PROT/436-532
A8TMY4_9PROT/74-169
A8UFE7_9FLAO/40-136
A8UP47_9FLAO/208-342
A8UR67_9AQUI/25-119
A8USS2_9AQUI/430-533
A8USS2_9AQUI/66-161
A8UT12_9AQUI/35-126
A8UTM0_9AQUI/37-136
A8UVI4_9AQUI/10-101
A8V1R7_9AQUI/438-505
A8V1R7_9AQUI/67-169
A8V1S0_9AQUI/35-126
A8V2B4_9AQUI/27-123
A8WQW9_CAEBR/66-163
A8XC59_CAEBR/487-585
A8XSV0_CAEBR/263-397
A8YEA2_MICAE/27-124
A8YH55_MICAE/439-542
A8YH55_MICAE/71-166
A8YKN6_MICAE/32-136
A8YNR0_MICAE/52-149
A8ZNR3_ACAM1/48-140
A8ZNV6_ACAM1/37-125
A8ZS85_DESOH/15-140
A8ZTM8_DESOH/294-398
A8ZTM8_DESOH/674-781
A9A0N5_DESOH/16-108
A9A0U4_DESOH/250-345
A9A265_NITMS/43-139
A9A3T2_NITMS/22-116
A9A5G5_NITMS/418-513
A9A5G5_NITMS/59-155
A9A806_METM6/114-205
A9A822_METM6/40-132
A9A8B6_METM6/294-405
A9A8B6_METM6/678-777
A9A9C9_METM6/48-138
A9AAI2_METM6/25-119
A9AB39_METM6/49-140
A9AB61_METM6/42-121
A9AI15_BURM1/31-126
A9AJS1_BURM1/269-425
A9AM22_BURM1/58-150
A9B1J1_HERA2/28-119
A9B322_HERA2/23-140
A9B7C5_HERA2/281-385
A9B7C5_HERA2/653-753
A9B9I0_PROM4/33-130
A9B9K0_PROM4/473-578
A9B9K0_PROM4/89-184
A9BDU9_PROM4/394-489
A9BIY1_PETMO/29-131
A9BMD5_DELAS/268-399
A9BRJ6_DELAS/23-118
A9BYT0_DELAS/34-146
A9C2H3_DELAS/372-464
A9CB00_PAPAN/471-571
A9D2W3_9GAMM/256-387
A9D4D2_9RHIZ/44-144
A9D5M6_9GAMM/49-141
A9D5U2_9GAMM/26-121
A9D6B3_9RHIZ/437-534
A9D6B3_9RHIZ/75-170
A9DC61_9GAMM/41-132
A9DNQ3_9FLAO/40-136
A9DWV7_9RHOB/432-526
A9E5B6_9RHOB/46-146
A9E671_9RHOB/431-527
A9E671_9RHOB/72-167
A9E6L8_9FLAO/208-342
A9EHW3_9GAMM/16-142
A9EM32_9RHOB/39-144
A9F327_9RHOB/433-529
A9F327_9RHOB/72-167
A9F9E1_SORC5/21-113
A9FHB4_9RHOB/429-522
A9FJZ7_9RHOB/429-522
A9FL73_9RHOB/39-144
A9FQJ7_9RHOB/433-529
A9FQJ7_9RHOB/72-167
A9G9E8_SORC5/54-143
A9GQ66_SORC5/264-398
A9GR51_SORC5/30-136
A9GZI9_9RHOB/431-527
A9GZI9_9RHOB/72-167
A9H7V3_GLUDA/47-136
A9HHZ5_GLUDA/34-130
A9HJG3_GLUDA/437-533
A9HJG3_GLUDA/76-171
A9HJV0_GLUDA/5-105
A9HQQ8_9RHOB/38-144
A9I3Z5_BORPD/48-140
A9I6F7_BORPD/24-119
A9IQU7_BORPD/267-408
A9K567_BURMA/120-212
A9K8V2_BURMA/271-424
A9KBN8_COXBN/28-123
A9KC51_COXBN/267-407
A9KR69_CLOPH/31-118
A9KS81_CLOPH/34-125
A9KT73_CLOPH/302-407
A9KWW3_SHEB9/256-387
A9KYI9_SHEB9/31-126
A9KYZ5_SHEB9/41-132
A9LB23_BURMA/32-127
A9LBI9_BURMA/49-148
A9M0M4_NEIM0/260-393
A9M2K7_NEIM0/1-82
A9MFG8_SALAR/51-143
A9MFV9_SALAR/34-132
A9MGY9_SALAR/257-389
A9MHP0_SALAR/23-147
A9MM44_SALAR/28-123
A9MX12_SALPB/28-123
A9N191_SALPB/35-132
A9N1U7_SALPB/257-389
A9N284_SALPB/49-141
A9N2X8_SALPB/23-147
A9N8T4_COXBR/28-123
A9NCB8_COXBR/257-397
A9R2K0_YERPG/28-123
A9R414_YERPG/256-388
A9R9B8_YERPG/49-141
A9S752_PHYPA/38-133
A9SF76_PHYPA/81-181
A9TZH0_PHYPA/388-523
A9U8D7_PHYPA/59-154
A9UXN2_MONBE/429-529
A9UXN4_MONBE/274-409
A9VYV6_METEP/26-122
A9W4F3_METEP/43-145
A9W777_METEP/436-532
A9W777_METEP/74-169
A9WGZ4_CHLAA/20-111
A9WJT4_CHLAA/288-390
A9WJT4_CHLAA/661-760
A9WK39_CHLAA/12-140
A9WK86_CHLAA/54-146
A9WMZ9_RENSM/62-166
A9WQZ0_RENSM/41-142
A9Y8W3_DESVM/37-128
A9Z384_YERPE/28-123
A9Z6J6_YERPE/37-142
A9ZCB6_YERPE/256-388
A9ZCN9_YERPE/49-141
A9ZKK6_COXBU/49-148
A9ZYP6_YERPE/37-142
B0A0I3_YERPE/28-123
B0A3I6_YERPE/49-141
B0A531_YERPE/256-388
B0A737_9CLOT/45-136
B0A7M4_9CLOT/300-406
B0A7M4_9CLOT/679-789
B0A7M7_9CLOT/32-139
B0ALB6_BACAN/41-133
B0AT48_BACAN/443-539
B0AT48_BACAN/79-174
B0AT50_BACAN/38-139
B0BQR4_ACTPJ/12-109
B0BSA9_ACTPJ/259-390
B0BSK5_ACTPJ/24-119
B0BT77_ACTPJ/25-117
B0C0Y5_ACAM1/44-133
B0C6M7_ACAM1/442-537
B0CAZ7_ACAM1/28-136
B0CD63_ACAM1/32-129
B0CR81_LACBS/474-574
B0E0L4_LACBS/279-409
B0G3F7_9FIRM/305-410
B0G3F7_9FIRM/675-788
B0G528_9FIRM/1-78
B0G5X4_9FIRM/40-132
B0G886_9FIRM/31-138
B0GBW0_YERPE/28-123
B0GCR1_YERPE/256-388
B0GCZ0_YERPE/37-142
B0GJ76_YERPE/49-141
B0GRH5_YERPE/49-141
B0GUV2_YERPE/256-388
B0GV34_YERPE/37-142
B0GW40_YERPE/28-123
B0H0A4_YERPE/256-388
B0H1M1_YERPE/28-123
B0H4M4_YERPE/37-142
B0HA82_YERPE/49-141
B0HD70_YERPE/49-141
B0HHM3_YERPE/37-142
B0HHV5_YERPE/256-388
B0HJ97_YERPE/28-123
B0HPB0_YERPE/256-388
B0HQW0_YERPE/37-142
B0HSU3_YERPE/49-141
B0HXW8_YERPE/28-123
B0JIQ4_MICAN/52-149
B0JV28_MICAN/439-542
B0JV28_MICAN/71-166
B0JYF1_MICAN/27-124
B0K2F1_THEPX/33-120
B0K2J9_THEPX/9-119
B0K302_THEPX/9-119
B0KA39_THEP3/33-120
B0KCS3_THEP3/9-119
B0KL72_PSEPG/28-123
B0KPF5_PSEPG/48-140
B0KRF0_PSEPG/255-387
B0MA60_9FIRM/299-405
B0MA78_9FIRM/45-136
B0MEL7_9FIRM/2-74
B0MGP9_9FIRM/35-138
B0MR44_9FIRM/272-399
B0MRA7_9FIRM/35-143
B0MTR2_9BACT/26-123
B0MVE0_9BACT/39-152
B0MVF6_9BACT/291-398
B0MZ13_9BACT/49-146
B0N3F7_9FIRM/128-221
B0N5K8_9FIRM/37-138
B0N5L2_9FIRM/310-417
B0N5L2_9FIRM/694-794
B0NCN7_EUBSP/308-413
B0NCN7_EUBSP/686-791
B0NFK2_EUBSP/6-97
B0NKM4_EUBSP/28-138
B0NTU0_BACSE/33-130
B0NVC0_BACSE/208-342
B0NYI0_9CLOT/37-138
B0NYR3_9CLOT/300-413
B0P0J3_9CLOT/47-138
B0P1X9_9CLOT/33-121
B0PFX9_9FIRM/294-401
B0PFX9_9FIRM/675-776
B0PHR5_9FIRM/26-144
B0PI01_9FIRM/19-110
B0PWR2_BACAN/41-133
B0Q4X0_BACAN/38-139
B0Q4X2_BACAN/443-539
B0Q4X2_BACAN/79-174
B0QCZ9_BACAN/41-133
B0QI28_BACAN/38-139
B0QI30_BACAN/443-539
B0QI30_BACAN/79-174
B0QTB5_HAEPR/259-390
B0QU67_HAEPR/49-141
B0QUD4_HAEPR/27-122
B0QW80_HAEPR/37-141
B0QXP2_HAEPR/1-45
B0R4C5_HALS3/28-139
B0R6V6_HALS3/18-108
B0R9W2_HALS3/24-126
B0REX4_CLAMS/66-164
B0RG09_CLAMS/41-142
B0RG51_CLAMS/109-204
B0RG51_CLAMS/478-575
B0RVD0_XANCB/25-120
B0RVH3_XANCB/249-382
B0S190_FINM2/56-147
B0S337_FINM2/703-813
B0SDW2_LEPBA/43-144
B0SGC9_LEPBA/18-112
B0SLY6_LEPBP/43-144
B0SPT0_LEPBP/18-112
B0SWP4_CAUSK/44-144
B0T1I1_CAUSK/61-157
B0T601_CAUSK/440-536
B0T601_CAUSK/76-171
B0TAU5_HELMI/20-112
B0TBD5_HELMI/276-406
B0TCN4_HELMI/37-129
B0TDV9_HELMI/53-150
B0TEC7_HELMI/38-146
B0TJZ2_SHEHH/30-125
B0TLJ7_SHEHH/256-387
B0TMV9_SHEHH/62-154
B0TVE4_SHEHH/41-132
B0TWC9_FRAP2/43-135
B0TWM0_FRAP2/123-256
B0U008_FRAP2/16-142
B0U442_XYLFM/55-164
B0U4K1_XYLFM/25-120
B0U6P4_XYLFM/261-394
B0UHS7_METS4/27-123
B0UM05_METS4/436-532
B0UM05_METS4/74-169
B0UN30_METS4/49-141
B0URQ8_HAES2/258-389
B0UU24_HAES2/29-124
B0V9X3_ACIBY/24-119
B0VDI8_ACIBY/251-386
B0VGQ9_CLOAI/21-144
B0VHS3_CLOAI/440-536
B0VHS3_CLOAI/72-168
B0VPT8_ACIBS/24-119
B0VT92_ACIBS/251-386
B0VXG8_CALJA/471-571
B0W2W4_CULQU/85-182
B0WQ22_CULQU/191-303
B0WQ22_CULQU/566-667
B0XEZ0_CULQU/30-126
B0Y2F3_ASPFC/272-404
B0YCX8_ASPFC/473-583
B1B907_CLOBO/33-120
B1BAH9_CLOBO/38-136
B1BL54_CLOPE/38-137
B1BL58_CLOPE/299-405
B1BPE0_CLOPE/38-137
B1BPE4_CLOPE/299-405
B1C1P3_9FIRM/49-150
B1C1P7_9FIRM/300-406
B1C1P7_9FIRM/684-785
B1C2L4_9FIRM/43-134
B1CAZ5_9FIRM/40-139
B1CAZ9_9FIRM/297-404
B1CC54_9FIRM/33-120
B1EF19_9ESCH/35-132
B1EIV0_9ESCH/257-389
B1EJ23_9ESCH/19-142
B1EKS1_9ESCH/28-123
B1ENR7_9ESCH/49-141
B1EUT5_BACAN/41-133
B1F4U1_BACAN/38-139
B1F4U3_BACAN/443-539
B1F4U3_BACAN/79-174
B1FAU6_9BURK/55-147
B1FBQ4_9BURK/49-148
B1FQC8_9BURK/269-425
B1FWC7_9BURK/53-152
B1FZ62_9BURK/269-427
B1FZI3_9BURK/57-149
B1G7I7_9BURK/31-126
B1GCC5_BACAN/41-133
B1GM66_BACAN/38-139
B1GM68_BACAN/443-539
B1GM68_BACAN/79-174
B1GYX9_UNCTG/28-127
B1GYZ3_UNCTG/115-221
B1GYZ3_UNCTG/492-594
B1H0F2_UNCTG/36-133
B1HAU2_BURPS/49-148
B1HCT6_BURPS/55-147
B1HJY4_BURPS/271-427
B1HTV4_LYSSC/444-540
B1HTV4_LYSSC/80-175
B1I460_DESAP/263-369
B1I460_DESAP/640-738
B1I4Z5_DESAP/19-111
B1I581_DESAP/34-144
B1I592_DESAP/40-132
B1I654_DESAP/18-110
B1I671_DESAP/30-127
B1I7V3_STRPI/298-404
B1IJI3_CLOBK/300-405
B1IJI3_CLOBK/669-786
B1ILX6_CLOBK/24-115
B1IMA1_CLOBK/36-128
B1IPG6_ECOLC/49-141
B1IUU9_ECOLC/35-132
B1IVS0_ECOLC/257-389
B1J032_ECOLC/28-123
B1J3F7_PSEPW/28-123
B1JDH2_PSEPW/255-387
B1JDU0_PSEPW/48-140
B1JIE0_YERPY/28-123
B1JLF6_YERPY/49-141
B1JRW5_YERPY/256-388
B1JTU1_BURCC/269-425
B1JVE6_BURCC/31-126
B1KJK6_SHEWM/26-121
B1KLC5_SHEWM/256-387
B1KN06_SHEWM/54-146
B1KSZ5_CLOBM/36-128
B1KXD3_CLOBM/300-405
B1KXD3_CLOBM/669-786
B1KZQ4_CLOBM/24-115
B1L3F6_KORCO/35-122
B1L5Z1_KORCO/44-137
B1L7H6_KORCO/26-122
B1LC97_THESQ/32-131
B1LCA2_THESQ/384-477
B1LCA2_THESQ/49-136
B1LDW7_ECOSM/49-141
B1LJG7_ECOSM/28-123
B1LP70_ECOSM/257-389
B1LQ50_ECOSM/35-132
B1LS26_METRJ/45-134
B1LUC2_METRJ/43-149
B1LYF6_METRJ/48-140
B1LZB0_METRJ/29-125
B1M1V1_METRJ/436-532
B1M1V1_METRJ/74-169
B1MDP1_MYCA9/31-127
B1MI02_MYCA9/49-148
B1MT64_CALMO/471-571
B1MY38_LEUCK/451-547
B1MY38_LEUCK/85-182
B1MY40_LEUCK/41-140
B1N252_BURPS/32-127
B1QAF6_CLOBO/24-115
B1QB54_CLOBO/38-136
B1QDI9_CLOBO/36-128
B1QDW3_CLOBO/300-405
B1QDW3_CLOBO/669-786
B1QGR7_CLOBO/38-136
B1QJM5_CLOBO/300-405
B1QJM5_CLOBO/671-786
B1QVJ3_CLOBU/47-138
B1QYC5_CLOBU/39-138
B1R0A8_CLOBU/33-120
B1R6K6_CLOPE/38-137
B1R6L0_CLOPE/299-405
B1RGU5_CLOPE/299-405
B1RGU9_CLOPE/38-137
B1RQQ6_CLOPE/38-137
B1RQR0_CLOPE/299-405
B1S1D4_STRPN/34-141
B1S1D6_STRPN/298-404
B1S4P4_9BIFI/290-396
B1S4Q0_9BIFI/33-139
B1SCK1_9STRE/296-404
B1SCK4_9STRE/31-140
B1TA59_9BURK/49-148
B1TC85_9BURK/269-425
B1TDK1_9BURK/55-147
B1ULX9_BACAN/41-133
B1UUC8_BACAN/38-139
B1UUD0_BACAN/443-539
B1UUD0_BACAN/79-174
B1UZD7_CLOPE/38-137
B1UZE1_CLOPE/299-405
B1VG51_CORU7/31-129
B1VIJ2_CORU7/47-145
B1VIJ7_CORU7/104-199
B1VIJ7_CORU7/471-568
B1VR49_STRGG/452-549
B1VR49_STRGG/83-178
B1VR56_STRGG/45-146
B1VYZ2_STRGG/32-128
B1WTC9_CYAA5/49-141
B1WTH4_CYAA5/459-553
B1WUV9_CYAA5/450-553
B1WUV9_CYAA5/71-166
B1WZA9_CYAA5/25-122
B1X4J0_PAUCH/28-127
B1X4P8_PAUCH/455-550
B1XB32_ECODH/257-389
B1XCQ7_ECODH/21-118
B1XF05_ECODH/28-123
B1XGM5_ECODH/49-141
B1XKZ7_SYNP2/29-126
B1XMJ9_SYNP2/427-521
B1XP63_SYNP2/447-550
B1XP63_SYNP2/72-167
B1XQD0_SYNP2/45-134
B1XRT4_POLNS/52-151
B1XU29_POLNS/53-145
B1XUS3_POLNS/270-403
B1XY93_LEPCP/53-145
B1Y0S4_LEPCP/296-431
B1Y1E5_LEPCP/53-158
B1Y5K2_LEPCP/49-142
B1Y7M5_LEPCP/25-120
B1YAL5_THENV/33-120
B1YAP7_THENV/13-106
B1YBL6_THENV/15-124
B1YBW5_THENV/64-157
B1YJ05_EXIS2/444-540
B1YJ05_EXIS2/80-175
B1YRY6_BURA4/269-428
B1YSZ1_BURA4/43-138
B1ZE45_METPB/436-532
B1ZE45_METPB/74-169
B1ZF08_METPB/45-134
B1ZJM1_METPB/26-122
B1ZKJ8_METPB/44-145
B1ZQ60_OPITP/37-130
B1ZQV5_OPITP/139-241
B1ZT02_OPITP/40-135
B1ZXI9_OPITP/45-151
B1ZXJ1_OPITP/268-400
B2A162_NATTJ/51-167
B2A1F9_NATTJ/21-113
B2A5V9_NATTJ/40-139
B2AGN9_CUPTR/48-143
B2AXH4_PODAN/457-573
B2AZB2_PODAN/263-395
B2B997_RHIFE/478-578
B2D732_VIBCH/28-143
B2DIU8_STRPN/34-141
B2DIV0_STRPN/298-404
B2DPL0_STRPN/34-141
B2DPL2_STRPN/298-404
B2DW75_STRPN/298-403
B2DW77_STRPN/34-141
B2DZG4_STRPN/298-403
B2DZG6_STRPN/34-141
B2E7D9_STRPN/34-141
B2E7E1_STRPN/298-404
B2EBL8_BIFAN/33-139
B2EBN3_BIFAN/290-396
B2FMT2_STRMK/249-382
B2FNL5_STRMK/27-122
B2FT13_STRMK/60-152
B2GFL3_KOCRD/41-145
B2GGR5_KOCRD/47-148
B2GKA9_KOCRD/60-152
B2GLT4_KOCRD/462-559
B2GLT4_KOCRD/90-185
B2GX46_BURPS/271-427
B2H0D2_BURPS/32-127
B2H0T3_BURPS/49-148
B2HH29_MYCMM/56-155
B2HH37_MYCMM/465-562
B2HH37_MYCMM/91-186
B2HIJ0_MYCMM/39-135
B2HJS2_MYCMM/70-163
B2HK97_MYCMM/56-148
B2HWT0_ACIBC/251-386
B2I2B3_ACIBC/24-119
B2I7G0_XYLF2/55-164
B2I8Q3_XYLF2/25-120
B2I9M9_XYLF2/261-394
B2ICH5_BEII9/26-122
B2IJ43_BEII9/48-144
B2IR35_STRPS/299-405
B2J5X5_NOSP7/62-160
B2J714_NOSP7/32-129
B2JGM6_BURP8/269-425
B2JGZ3_BURP8/30-125
B2JQY5_BURP8/47-136
B2JR71_BURP8/54-146
B2JX87_BURP8/49-141
B2JXA7_BURP8/41-133
B2K3S0_YERPB/49-141
B2K6T5_YERPB/28-123
B2KA36_YERPB/256-388
B2KBC5_ELUMP/36-128
B2KCF5_ELUMP/29-127
B2N1E7_ECOLX/35-132
B2N2M5_ECOLX/49-141
B2N355_ECOLX/257-389
B2N3B7_ECOLX/25-147
B2N9M3_ECOLX/28-123
B2NNF5_ECO57/257-389
B2NNL8_ECO57/20-142
B2NRH5_ECO57/35-132
B2NS00_ECO57/49-141
B2NV82_ECO57/28-123
B2P3I8_ECO57/257-389
B2P3Q3_ECO57/20-142
B2P622_ECO57/49-141
B2P782_ECO57/28-123
B2P7E5_ECO57/35-132
B2PEC0_ECO57/257-389
B2PEH5_ECO57/20-142
B2PEL8_ECO57/35-132
B2PNK8_ECO57/49-141
B2PR89_ECO57/28-123
B2PYL2_PROST/33-156
B2Q100_PROST/262-394
B2Q4B1_PROST/47-139
B2Q6Y1_PROST/42-137
B2RIK2_PORG3/34-131
B2RLE0_PORG3/208-342
B2SE99_FRATM/256-389
B2SF68_FRATM/16-142
B2SNW6_XANOP/66-161
B2SPD8_XANOP/213-346
B2SY27_BURPP/47-136
B2SYQ5_BURPP/31-126
B2T414_BURPP/269-427
B2TBC0_BURPP/59-151
B2TM78_CLOBB/37-129
B2TN70_CLOBB/275-401
B2TN74_CLOBB/38-137
B2TXX0_SHIB3/257-389
B2TZJ9_SHIB3/35-132
B2U3E9_SHIB3/49-141
B2U4M0_SHIB3/28-123
B2UBN1_RALPJ/49-148
B2UCD2_RALPJ/65-160
B2UF62_RALPJ/273-430
B2UKV3_AKKM8/45-137
B2UNI3_AKKM8/42-142
B2UP02_AKKM8/114-221
B2UP02_AKKM8/490-588
B2UPF2_AKKM8/34-130
B2UW48_HELPS/30-126
B2V1E1_CLOBA/37-129
B2V3B7_CLOBA/274-402
B2V3C1_CLOBA/38-137
B2V6E7_SULSY/438-541
B2V6E7_SULSY/67-169
B2V6K1_SULSY/32-128
B2V8K7_SULSY/15-138
B2VEB7_ERWT9/257-388
B2VHS7_ERWT9/28-123
B2WL10_PYRTR/397-498
B2WLR0_PYRTR/280-413
B2ZA78_CRIGR/471-571
B3A6X1_ECO57/35-132
B3A8N0_ECO57/20-142
B3AA53_ECO57/49-141
B3AAN2_ECO57/28-123
B3ACJ2_ECO57/257-389
B3AMD0_ECO57/28-123
B3AMY9_ECO57/20-142
B3AN53_ECO57/257-389
B3ANK2_ECO57/35-132
B3ATA4_ECO57/49-141
B3B0H6_ECO57/20-142
B3B0N7_ECO57/257-389
B3B1T5_ECO57/28-123
B3B348_ECO57/49-141
B3B513_ECO57/35-132
B3BEY6_ECO57/28-123
B3BIY4_ECO57/20-142
B3BJ49_ECO57/257-389
B3BJB3_ECO57/35-132
B3BJT2_ECO57/49-141
B3BV75_ECO57/20-142
B3BVD9_ECO57/257-389
B3BYF9_ECO57/35-132
B3BYQ8_ECO57/28-123
B3CI77_9BACE/208-342
B3CIT5_9BACE/33-130
B3CM63_WOLPP/38-140
B3CNQ8_WOLPP/295-405
B3CNQ8_WOLPP/704-809
B3DT38_BIFLD/290-396
B3DVC1_METI4/41-138
B3DWZ3_METI4/54-151
B3DXD9_METI4/38-130
B3E0M2_METI4/456-554
B3E0M2_METI4/86-188
B3E707_GEOLS/299-404
B3E707_GEOLS/676-783
B3E7K1_GEOLS/31-128
B3E8I0_GEOLS/37-129
B3ECJ7_CHLL2/455-551
B3ECJ7_CHLL2/84-180
B3EEL1_CHLL2/48-140
B3EEX0_CHLL2/37-134
B3EI30_CHLL2/24-137
B3EJ05_CHLPB/445-541
B3EJ05_CHLPB/74-170
B3EL91_CHLPB/46-138
B3ELJ6_CHLPB/37-134
B3EPU9_CHLPB/23-137
B3ERG8_AMOA5/36-132
B3EX16_SORAR/471-571
B3GUX9_SCHJA/23-119
B3GYA8_ACTP7/28-133
B3H045_ACTP7/25-120
B3H0H2_ACTP7/25-117
B3H1X6_ACTP7/62-166
B3H2S8_ACTP7/259-390
B3HCN9_ECOLX/28-123
B3HCV3_ECOLX/35-132
B3HG61_ECOLX/257-389
B3HJ13_ECOLX/49-141
B3HJH7_ECOLX/20-142
B3HQ62_ECOLX/35-132
B3HR00_ECOLX/49-141
B3HTM9_ECOLX/257-389
B3HUJ0_ECOLX/20-142
B3HW71_ECOLX/28-123
B3I694_ECOLX/257-389
B3I889_ECOLX/20-142
B3I8Y8_ECOLX/35-132
B3I9I5_ECOLX/28-123
B3IB69_ECOLX/49-141
B3II06_ECOLX/257-389
B3II67_ECOLX/20-142
B3IIW4_ECOLX/28-123
B3IJU7_ECOLX/49-141
B3ILX0_ECOLX/35-132
B3IZX0_BACAN/41-133
B3J719_BACAN/38-139
B3J720_BACAN/443-539
B3J720_BACAN/79-174
B3JEZ7_9BACE/37-133
B3JHZ6_9BACE/208-342
B3L3B6_PLAKH/700-800
B3LHS7_YEAS1/486-589
B3LIG2_YEAS1/294-427
B3MDY9_DROAN/89-186
B3MKJ4_DROAN/275-410
B3MKX0_DROAN/478-578
B3MKX0_DROAN/825-928
B3N682_DROER/474-578
B3N682_DROER/826-927
B3N9M0_DROER/3-97
B3N9S0_DROER/276-410
B3NR64_DROER/89-186
B3PBC5_CELJU/34-129
B3PEQ6_CELJU/64-163
B3PLH6_CELJU/293-425
B3Q9Q9_RHOPT/44-144
B3QGW2_RHOPT/48-140
B3QJL1_RHOPT/26-120
B3QLQ5_CHLP8/27-137
B3QN60_CHLP8/444-540
B3QN60_CHLP8/73-169
B3QQ26_CHLP8/48-140
B3QQM4_CHLP8/37-134
B3QTU8_CHLT3/40-132
B3QXM6_CHLT3/37-137
B3QXS4_CHLT3/445-541
B3QXS4_CHLT3/74-170
B3QYZ8_CHLT3/37-134
B3R564_CUPTR/265-415
B3R6U4_CUPTR/31-126
B3RXV0_TRIAD/282-417
B3S0L2_TRIAD/47-144
B3SBH6_TRIAD/471-571
B3SDS6_TRIAD/3-67
B3T403_9ARCH/43-139
B3T8Q3_9ARCH/24-119
B3T9Z5_9ZZZZ/42-137
B3TC90_9ZZZZ/450-544
B3U4I2_9BACT/437-533
B3U4I2_9BACT/72-167
B3V643_9ARCH/428-523
B3V643_9ARCH/67-162
B3V648_9ARCH/47-143
B3V6D4_9ARCH/59-155
B3V712_9ARCH/416-467
B3V712_9ARCH/57-153
B3WF95_LACCB/38-136
B3WF97_LACCB/437-533
B3WF97_LACCB/73-168
B3WKF0_ECOLX/20-142
B3WKL0_ECOLX/257-389
B3WM05_ECOLX/35-132
B3WNY4_ECOLX/49-141
B3WPR3_ECOLX/28-123
B3WYC5_SHIDY/20-142
B3WYI4_SHIDY/257-389
B3WZK5_SHIDY/28-123
B3X0V5_SHIDY/35-132
B3X2B0_SHIDY/51-143
B3XDF4_ECOLX/257-389
B3XDL3_ECOLX/20-142
B3XG30_ECOLX/49-141
B3XH28_ECOLX/28-123
B3XHE2_ECOLX/35-132
B3XNN7_LACRE/444-540
B3XNN7_LACRE/78-173
B3XNN9_LACRE/28-138
B3Y153_ECO11/256-388
B3YBB2_SALET/28-123
B3YFG2_SALET/19-142
B3YG94_SALET/257-389
B3YIG7_SALET/35-132
B3YKI5_SALET/49-141
B3YPD8_BACCE/41-133
B3YVE7_BACCE/443-539
B3YVE7_BACCE/79-174
B3YVE9_BACCE/38-139
B3ZAD9_BACCE/443-539
B3ZAD9_BACCE/79-174
B3ZAE1_BACCE/38-139
B3ZI10_BACCE/41-133
B3ZPV3_BACCE/443-539
B3ZPV3_BACCE/79-174
B3ZPV5_BACCE/38-139
B4A129_SALNE/49-141
B4A2C4_SALNE/35-132
B4A783_SALNE/28-123
B4A978_SALNE/257-389
B4A9E5_SALNE/23-147
B4AI81_BACPU/54-161
B4AI83_BACPU/443-539
B4AI83_BACPU/79-174
B4AID8_BACPU/25-122
B4ASN0_FRANO/16-142
B4AT07_FRANO/256-389
B4BRD8_9BACI/19-139
B4BRE0_9BACI/443-539
B4BRE0_9BACI/79-174
B4CVD4_9BACT/37-152
B4CVY1_9BACT/440-536
B4CVY1_9BACT/73-174
B4D453_9BACT/39-136
B4DJ93_HUMAN/23-123
B4DLS1_HUMAN/19-116
B4DWK0_HUMAN/1-97
B4E093_HUMAN/1-97
B4E5S6_BURCJ/31-126
B4EBL4_BURCJ/269-425
B4EU21_PROMH/28-123
B4EXT0_PROMH/48-140
B4EZW3_PROMH/256-388
B4F2X6_PROMH/38-135
B4G6J9_DROPE/275-410
B4GJZ2_DROPE/476-578
B4GJZ2_DROPE/808-907
B4H519_DROPE/89-186
B4HCE0_DROPE/85-195
B4HRA6_DROSE/89-186
B4HWL4_DROSE/1-94
B4HY19_DROSE/474-578
B4HY19_DROSE/824-927
B4I1Q0_DROSE/276-410
B4J758_DROGR/89-186
B4JB83_DROGR/283-417
B4JPY3_DROGR/65-158
B4JQ39_DROGR/477-577
B4JQ39_DROGR/825-927
B4KFE3_DROMO/477-577
B4KFE3_DROMO/817-923
B4KHT1_DROMO/1-94
B4KL66_DROMO/277-411
B4KSK6_DROMO/89-186
B4LMH5_DROVI/89-186
B4LRK9_DROVI/277-411
B4LV26_DROVI/472-577
B4LV26_DROVI/811-920
B4LVD5_DROVI/313-406
B4MJM5_DROWI/89-186
B4MUE3_DROWI/476-578
B4MUE3_DROWI/815-928
B4MUY2_DROWI/277-412
B4NZA5_DROYA/1-94
B4NZR4_DROYA/281-415
B4NZX2_DROYA/477-578
B4NZX2_DROYA/826-927
B4P736_DROYA/89-186
B4Q468_DROSI/276-410
B4Q5B4_DROSI/474-578
B4Q5B4_DROSI/826-927
B4Q8U6_DROSI/3-97
B4QFF3_DROSI/89-186
B4R8H0_PHEZH/48-140
B4RB27_PHEZH/28-124
B4RBQ7_PHEZH/44-144
B4RHG4_PHEZH/438-534
B4RHG4_PHEZH/74-169
B4RJC3_NEIG2/260-393
B4RMP6_NEIG2/75-174
B4RQH6_NEIG2/24-119
B4S4E1_PROA2/37-134
B4S641_PROA2/33-131
B4S676_PROA2/27-137
B4S7J8_PROA2/444-541
B4S7J8_PROA2/74-170
B4S9I8_PROA2/45-138
B4SCQ0_PELPB/48-140
B4SFU6_PELPB/45-142
B4SGX8_PELPB/23-137
B4SHA8_PELPB/445-541
B4SHA8_PELPB/74-170
B4SJ80_STRM5/249-382
B4SJC2_STRM5/27-122
B4SU03_STRM5/60-152
B4SWR1_SALNS/28-123
B4T0M9_SALNS/23-147
B4T1E2_SALNS/257-389
B4T3D2_SALNS/35-132
B4T3Y7_SALNS/49-141
B4T8R0_SALHS/28-123
B4TDD9_SALHS/257-389
B4TF45_SALHS/35-132
B4TGD4_SALHS/49-141
B4TM99_SALSV/28-123
B4TRZ8_SALSV/257-389
B4TTP4_SALSV/35-132
B4TUB4_SALSV/49-141
B4U5E6_STREM/297-404
B4U5E8_STREM/40-140
B4U670_HYDS0/33-124
B4U7I6_HYDS0/39-136
B4U7Q4_HYDS0/21-116
B4U9Y0_HYDS0/418-521
B4U9Y0_HYDS0/63-153
B4UBI4_ANASK/50-142
B4UBT4_ANASK/43-136
B4UJS8_ANASK/37-133
B4USW7_OTOGA/471-571
B4V5A6_9ACTO/28-124
B4V7H9_9ACTO/44-145
B4V7I6_9ACTO/452-549
B4V7I6_9ACTO/83-178
B4VDB3_9ACTO/54-146
B4VUB0_9CYAN/454-556
B4VUB0_9CYAN/75-170
B4VZ29_9CYAN/28-126
B4W402_9CYAN/22-136
B4W4B7_9CYAN/56-155
B4W5H0_9CYAN/456-550
B4W5V8_9CAUL/30-126
B4W985_9CAUL/49-141
B4WA86_9CAUL/437-533
B4WA86_9CAUL/73-168
B4WD22_9CAUL/48-148
B4WLV7_9SYNE/468-562
B4WQH5_9SYNE/104-199
B4WQH5_9SYNE/479-590
B4WQL8_9SYNE/37-136
B4WQR0_9SYNE/46-143
B4WRX3_9SYNE/46-135
B4WTC8_9SYNE/55-150
B4WXS9_9GAMM/53-148
B4WY64_9GAMM/248-380
B4X371_9GAMM/44-143
B4X4C8_9GAMM/422-516
B5BA78_SALPK/49-141
B5BAU5_SALPK/257-389
B5BDB3_SALPK/28-123
B5BER6_SALPK/21-118
B5BX71_SALET/19-142
B5BXP0_SALET/257-389
B5BYU5_SALET/35-132
B5BZB1_SALET/49-141
B5C4M1_SALET/28-123
B5CBJ9_SALET/35-132
B5CF42_SALET/28-123
B5CGQ8_SALET/19-142
B5CH13_SALET/257-389
B5CIL7_SALET/49-141
B5CKZ5_9FIRM/302-407
B5CLN8_9FIRM/36-138
B5CXU4_9BACE/37-133
B5D2L4_9BACE/208-342
B5DEE8_XENTR/261-396
B5DJB1_DROPS/88-197
B5E5J4_STRP4/298-404
B5E8W7_GEOBB/37-129
B5ED47_GEOBB/30-127
B5EF34_GEOBB/299-404
B5EF34_GEOBB/676-783
B5EJC1_ACIF5/57-156
B5ELM1_ACIF5/259-392
B5EP23_ACIF5/48-145
B5EQ44_ACIF5/28-125
B5EXG0_SALA4/28-123
B5F175_SALA4/23-147
B5F1E5_SALA4/257-389
B5F3U1_SALA4/35-132
B5F854_SALA4/49-141
B5FAZ8_VIBFM/258-390
B5FBG0_VIBFM/27-122
B5FJE4_SALDC/49-141
B5FKS4_SALDC/28-123
B5FRA9_SALDC/257-389
B5FT10_SALDC/35-132
B5GG14_9ACTO/464-561
B5GG14_9ACTO/95-190
B5GG22_9ACTO/47-148
B5GIW3_9ACTO/28-124
B5GT48_STRCL/55-156
B5GT54_STRCL/455-552
B5GT54_STRCL/86-181
B5H054_STRCL/28-124
B5H078_STRCL/61-153
B5H2J4_STRCL/36-128
B5H5R5_STRPR/54-155
B5H5S1_STRPR/452-549
B5H5S1_STRPR/83-178
B5HGG6_STRPR/32-128
B5HM38_9ACTO/32-105
B5HU33_9ACTO/43-144
B5HU37_9ACTO/455-552
B5HU37_9ACTO/86-181
B5I1X0_9ACTO/60-152
B5I9N5_ACIB4/40-132
B5IBB5_ACIB4/25-120
B5IBX0_ACIB4/40-132
B5ICX6_ACIB4/25-120
B5IFN6_ACIB4/36-131
B5IFY9_ACIB4/36-131
B5IGZ5_ACIB4/1-51
B5IGZ6_ACIB4/95-199
B5IH31_ACIB4/471-568
B5IH31_ACIB4/95-199
B5IIX2_9CHRO/473-578
B5IIX2_9CHRO/89-184
B5IIZ7_9CHRO/47-148
B5IK14_9CHRO/418-513
B5IM46_9CHRO/47-136
B5IPB1_9CHRO/43-135
B5IPL5_9CHRO/36-136
B5IWV0_9RHOB/46-152
B5IZP2_9RHOB/425-516
B5J7E9_9RHOB/431-527
B5J7E9_9RHOB/72-167
B5JEL6_9BACT/42-142
B5JLX3_9BACT/43-144
B5JNY9_9BACT/40-137
B5JPA2_9BACT/258-390
B5JUN1_9GAMM/16-111
B5JUP8_9GAMM/257-389
B5JXJ5_9GAMM/43-142
B5JZF2_9RHOB/425-516
B5KD26_9RHOB/431-527
B5KD26_9RHOB/72-167
B5KE62_9RHOB/40-145
B5MI21_SALET/257-389
B5MI84_SALET/58-182
B5MK70_SALET/35-132
B5MNQ3_SALET/28-123
B5MQ28_SALET/49-141
B5MZF4_SALET/19-142
B5MZM1_SALET/49-141
B5N0I4_SALET/28-123
B5N1J0_SALET/257-389
B5N4Y7_SALET/35-132
B5N8P4_SALET/28-123
B5NAD3_SALET/49-141
B5NBJ0_SALET/35-132
B5NFK8_SALET/257-389
B5NFS7_SALET/19-142
B5NNN7_SALET/35-132
B5NRH5_SALET/19-142
B5NRQ2_SALET/257-389
B5NS90_SALET/28-123
B5NU78_SALET/49-141
B5NXX6_SALET/28-123
B5P3L4_SALET/35-132
B5P5A3_SALET/23-147
B5P5G7_SALET/257-389
B5P7Y6_SALET/49-141
B5PA38_SALET/19-142
B5PCW8_SALET/28-123
B5PGS6_SALET/35-132
B5PJ76_SALET/257-389
B5PKB7_SALET/49-141
B5PS84_SALHA/28-123
B5PT91_SALHA/257-389
B5PTF9_SALHA/19-142
B5PUH8_SALHA/35-132
B5PZA7_SALHA/49-141
B5Q1M9_SALVI/19-142
B5Q813_SALVI/35-132
B5Q9A8_SALVI/257-389
B5QDE3_SALVI/49-141
B5QDM3_SALVI/28-123
B5QF49_CAMJE/34-123
B5QGX8_CAMJE/17-109
B5QIF2_CAMJE/39-138
B5QIG7_CAMJE/14-106
B5QMG5_LACRH/442-538
B5QMG5_LACRH/78-173
B5QMG8_LACRH/14-136
B5QTG7_SALEP/28-123
B5QTT3_SALEP/257-389
B5QVA7_SALEP/35-132
B5QWJ6_SALEP/49-141
B5R561_SALEP/23-147
B5R6S0_SALG2/28-123
B5RB07_SALG2/49-141
B5RCX1_SALG2/23-147
B5RD34_SALG2/257-389
B5RDI3_SALG2/35-132
B5RUY4_DEBHA/297-429
B5RVR2_RALSO/36-131
B5RW56_RALSO/54-153
B5S110_RALSO/3299-3456
B5SHK3_RALSO/54-153
B5SI93_RALSO/36-131
B5SKE4_RALSO/277-434
B5UHF6_BACCE/443-539
B5UHF6_BACCE/79-174
B5UHF8_BACCE/38-139
B5V126_BACCE/443-539
B5V126_BACCE/79-174
B5V128_BACCE/38-139
B5VIA9_YEAS6/486-589
B5VJ11_YEAS6/294-427
B5VYK2_SPIMA/36-136
B5VZ31_SPIMA/51-143
B5W2S8_SPIMA/25-122
B5W2W2_SPIMA/466-572
B5W2W2_SPIMA/87-182
B5WGH0_9BURK/269-427
B5WJZ7_9BURK/47-136
B5WMU5_9BURK/53-145
B5WRA9_9BURK/53-152
B5WV03_9BURK/32-127
B5XJ16_STRPZ/311-419
B5XNI0_KLEP3/257-389
B5XS63_KLEP3/49-141
B5XV75_KLEP3/35-132
B5Y0X4_KLEP3/28-123
B5Y6B6_COPPD/33-120
B5Y717_COPPD/436-532
B5Y717_COPPD/71-166
B5Y719_COPPD/37-135
B5Y750_COPPD/6-96
B5Y8K3_COPPD/32-119
B5Y920_COPPD/32-120
B5YB76_DICT6/37-127
B5YCG0_DICT6/1-53
B5YF24_DICT6/51-151
B5YF26_DICT6/424-521
B5YF26_DICT6/62-157
B5YIQ2_THEYD/1-78
B5YJH9_THEYD/32-125
B5YJQ7_THEYD/263-398
B5YKD2_THEYD/27-122
B5YQ53_ECO5E/49-141
B5Z130_ECO5E/257-389
B5Z393_ECO5E/35-132
B5Z3S1_ECO5E/28-123
B5Z6B2_HELPG/30-126
B5ZK44_GLUDA/437-533
B5ZK44_GLUDA/76-171
B5ZKS2_GLUDA/52-152
B6A571_RHILW/40-133
B6AL43_9BACT/43-143
B6AMK3_9BACT/25-122
B6APL0_9BACT/429-526
B6APL0_9BACT/66-161
B6AUR2_9RHOB/431-527
B6AUR2_9RHOB/72-167
B6AVP6_9RHOB/426-519
B6AX44_9RHOB/50-156
B6B6K5_9RHOB/75-168
B6BCX0_9RHOB/45-145
B6BES7_9RHOB/433-529
B6BES7_9RHOB/72-167
B6BGU6_9PROT/40-139
B6BIS5_9PROT/443-539
B6BIS5_9PROT/73-173
B6BJQ2_9PROT/17-109
B6BLH9_9PROT/27-119
B6BMU9_9PROT/36-126
B6BPG6_9RICK/12-119
B6BSQ9_9RICK/33-141
B6BT78_9RICK/432-528
B6BT78_9RICK/69-164
B6BUP3_9PROT/257-388
B6BVE1_9PROT/47-146
B6BWK7_9PROT/23-118
B6BXZ0_9GAMM/259-392
B6BZ80_9GAMM/26-121
B6C115_9GAMM/50-150
B6EH08_ALISL/258-390
B6EIA1_ALISL/27-122
B6FJI3_9CLOT/310-415
B6FPN0_9CLOT/43-120
B6FRB8_9CLOT/16-107
B6FRQ0_9CLOT/29-138
B6G1L3_9CLOT/1-68
B6G1T2_9CLOT/1-85
B6G1T2_9CLOT/348-467
B6G290_9CLOT/33-139
B6G972_9ACTN/289-395
B6G9X2_9ACTN/39-133
B6GDY1_9ACTN/43-144
B6HG99_PENCW/470-577
B6HI87_PENCW/269-401
B6HZL8_ECOSE/28-123
B6I5D1_ECOSE/257-389
B6I6B6_ECOSE/21-118
B6IBI5_ECOSE/49-141
B6IMS3_RHOCS/43-139
B6IN57_RHOCS/66-170
B6ISH6_RHOCS/442-538
B6ISH6_RHOCS/77-172
B6IZ84_COXB2/28-123
B6J150_COXB2/285-425
B6J2T8_COXB2/60-159
B6J4R7_COXB1/60-159
B6J8Q5_COXB1/28-123
B6J9G0_COXB1/285-425
B6JBP3_OLICO/439-535
B6JBP3_OLICO/77-172
B6JC85_OLICO/49-141
B6JGI5_OLICO/26-120
B6JGK6_OLICO/42-144
B6JPE0_HELP2/30-126
B6K3F6_SCHJY/474-574
B6K408_SCHJY/266-396
B6KUC7_TOXGO/731-860
B6QF43_PENMQ/271-403
B6QVF4_PENMQ/473-580
B6QX74_9RHOB/33-129
B6R0F6_9RHOB/30-125
B6R0F6_9RHOB/392-488
B6R7K4_9RHOB/44-147
B6RZB5_LISMO/4-104
B6RZC0_LISMO/4-104
B6RZD0_LISMO/4-104
B6RZJ3_LISMO/4-104
B6RZK2_LISMO/4-104
B6RZK3_LISMO/4-104
B6RZK5_LISMO/4-104
B6RZK6_LISMO/4-104
B6RZK7_LISMO/4-104
B6RZL5_LISMO/4-104
B6RZL7_LISMO/4-104
B6RZM2_LISMO/4-104
B6RZM4_LISMO/4-104
B6RZP0_LISMO/4-104
B6RZQ4_LISMO/4-104
B6RZR4_LISMO/4-104
B6RZS0_LISMO/4-104
B6RZS4_LISMO/4-104
B6RZT1_LISMO/4-104
B6RZU6_LISMO/4-104
B6VTK2_9BACE/208-342
B6VYT3_9BACE/37-133
B6WA08_9FIRM/38-139
B6WBR2_9FIRM/299-407
B6WQU1_9DELT/36-127
B6WWT5_9DELT/43-143
B6WX50_9DELT/32-127
B6WXC8_9DELT/32-127
B6WXU0_9DELT/306-411
B6WXU0_9DELT/684-791
B6XA55_9ENTR/28-123
B6XED9_9ENTR/256-388
B6XEM8_9ENTR/48-140
B6XF25_9ENTR/3-68
B6XFU5_9ENTR/40-137
B6XXD3_9BIFI/33-139
B6XXE7_9BIFI/290-396
B6Y6H2_9RICK/38-140
B6Y802_9RICK/295-405
B6Y802_9RICK/704-809
B6YRP2_AZOPC/215-340
B6YT85_THEON/39-131
B6YTL7_THEON/22-117
B6YUV4_THEON/35-124
B6YVE6_THEON/34-121
B6ZQ14_ECO57/28-123
B6ZW85_ECO57/35-132
B6ZWR0_ECO57/257-389
B6ZWX6_ECO57/20-142
B7A1X6_ECO57/49-141
B7A847_THEAQ/29-124
B7A8T9_THEAQ/30-138
B7ADQ6_9BACE/33-130
B7AHI5_9BACE/208-342
B7AQI4_9BACE/32-142
B7ASK7_9BACE/300-407
B7B553_9PORP/208-342
B7B8S6_9PORP/22-114
B7BBI3_9PORP/35-131
B7CBJ5_9FIRM/43-134
B7CCA7_9FIRM/30-140
B7CCA9_9FIRM/298-405
B7CL59_BURPS/49-148
B7CLN1_BURPS/32-127
B7CNA4_BURPS/271-427
B7CS97_BURPS/57-149
B7DM85_9BACL/26-121
B7DMB5_9BACL/433-529
B7DMB5_9BACL/76-171
B7DMB7_9BACL/23-138
B7FJ14_MEDTR/95-190
B7FQE5_PHATC/275-410
B7G2B9_PHATC/928-1030
B7G902_PHATC/453-550
B7GFU0_ANOFW/30-139
B7GU65_BIFLS/290-396
B7GUW1_ACIB3/24-119
B7GYB8_ACIB3/251-386
B7I253_ACIB5/24-119
B7I5A6_ACIB5/251-386
B7ID37_THEAB/385-479
B7ID37_THEAB/50-137
B7IGJ2_THEAB/24-131
B7J612_ACIF2/48-145
B7J6C0_ACIF2/259-392
B7J7A5_ACIF2/28-125
B7JBZ8_ACIF2/43-142
B7JF80_BACC0/41-133
B7JUY6_CYAP8/30-127
B7JZ80_CYAP8/49-141
B7K2U7_CYAP8/450-553
B7K2U7_CYAP8/71-166
B7K6Y9_CYAP7/450-553
B7K6Y9_CYAP7/71-166
B7KAJ1_CYAP7/30-127
B7KHX0_CYAP7/48-140
B7KUS5_METC4/26-122
B7KZF1_METC4/43-145
B7L010_METC4/436-532
B7L010_METC4/74-169
B7L2U6_METC4/45-134
B7L651_ECO55/28-123
B7L6N7_ECO55/49-141
B7LDE9_ECO55/257-389
B7LEE4_ECO55/21-118
B7LMH0_ESCF3/28-123
B7LQ28_ESCF3/49-141
B7LV08_ESCF3/257-389
B7LVR0_ESCF3/21-118
B7LXD7_ECO8A/21-118
B7M1H6_ECO8A/49-141
B7M3Q6_ECO8A/28-123
B7M8B4_ECO8A/257-389
B7MAX3_ECO45/49-141
B7MD75_ECO45/28-123
B7MIP1_ECO45/257-389
B7MKK1_ECO45/21-118
B7MQD2_ECO81/28-123
B7MVP1_ECO81/49-141
B7MYI7_ECO81/257-389
B7MYN2_ECO81/21-118
B7N598_ECOLU/49-141
B7N6E4_ECOLU/257-389
B7N6W0_ECOLU/21-118
B7N8W9_ECOLU/28-123
B7NJ80_ECO7I/28-123
B7NRK9_ECO7I/257-389
B7NT15_ECO7I/49-141
B7NT75_ECO7I/21-118
B7P2I9_IXOSC/26-124
B7P986_IXOSC/472-572
B7P9Z3_IXOSC/272-406
B7PL15_IXOSC/1-97
B7QRQ0_9RHOB/433-529
B7QRQ0_9RHOB/72-167
B7QTS8_9RHOB/38-144
B7QUD3_9RHOB/429-522
B7QZT5_9EURY/44-139
B7R032_9EURY/415-510
B7R032_9EURY/57-152
B7R0W0_9EURY/23-118
B7R3X9_9EURY/41-133
B7R593_9EURY/33-119
B7R5D5_9EURY/34-123
B7R791_9THEO/50-137
B7R7D9_9THEO/432-528
B7R7D9_9THEO/67-162
B7R8Y1_9THEO/8-98
B7R912_9THEO/37-135
B7R9R5_9THEO/35-124
B7RJ93_9RHOB/50-139
B7RPQ7_9RHOB/429-527
B7RPQ7_9RHOB/72-167
B7RQB3_9RHOB/45-145
B7RRL7_9RHOB/433-527
B7RT04_9GAMM/290-422
B7RWA2_9GAMM/27-122
B7RWJ2_9GAMM/67-167
B7S0S6_9GAMM/432-526
B7TWJ0_9ACTO/198-295
B7TWJ4_9ACTO/53-154
B7UGZ7_ECO27/257-389
B7UHE5_ECO27/21-118
B7UJP0_ECO27/28-123
B7USE4_ECO27/49-141
B7UV79_PSEA8/48-140
B7UYI7_PSEA8/255-387
B7V7Q7_PSEA8/28-123
B7VJA3_VIBSL/28-123
B7VJY2_VIBSL/258-390
B7WYE1_COMTE/37-146
B7X006_COMTE/266-397
B7X4C6_COMTE/23-118
B7X5C3_COMTE/57-149
B8AMR2_ORYSI/100-195
B8BSS2_THAPS/837-939
B8CE77_THAPS/280-414
B8CH53_SHEPW/49-141
B8CJN4_SHEPW/30-125
B8CKS7_SHEPW/256-387
B8CMJ3_SHEPW/40-131
B8D020_HALOH/33-120
B8D0M0_HALOH/32-141
B8D0M2_HALOH/436-532
B8D0M2_HALOH/72-167
B8D1S4_HALOH/35-127
B8D3R7_DESK1/49-141
B8D417_DESK1/422-518
B8D417_DESK1/62-157
B8D423_DESK1/33-138
B8D469_DESK1/25-132
B8D6Q8_DESK1/33-120
B8D7Y9_BUCAT/28-123
B8D9N7_BUCA5/28-123
B8DMY4_DESVM/308-413
B8DMY4_DESVM/690-796
B8DQ45_DESVM/30-125
B8DTU9_BIFA0/290-396
B8DYP6_DICTD/36-127
B8E0V5_DICTD/51-151
B8E0V7_DICTD/424-521
B8E0V7_DICTD/62-157
B8E6W8_SHEB2/31-126
B8E7F0_SHEB2/41-132
B8E9T7_SHEB2/256-387
B8EJE0_METSB/50-148
B8ENB7_METSB/18-114
B8EPT3_METSB/42-131
B8ERW3_METSB/49-141
B8F4R0_HAEPS/49-141
B8F803_HAEPS/259-390
B8F8R8_HAEPS/27-122
B8FG26_DESAA/37-129
B8FH87_DESAA/19-111
B8FJ51_DESAA/295-399
B8FJ51_DESAA/675-782
B8FJW3_DESAA/31-128
B8FNZ8_DESHD/280-407
B8FNZ8_DESHD/708-816
B8FQW3_DESHD/35-126
B8G3N8_CHLAD/50-142
B8GCM3_CHLAD/31-139
B8GCW1_CHLAD/287-389
B8GCW1_CHLAD/659-759
B8GHC5_METPE/20-112
B8GHF5_METPE/36-128
B8GIC4_METPE/415-509
B8GIC4_METPE/58-153
B8GJK1_METPE/37-129
B8GJX0_METPE/42-137
B8GJY6_METPE/45-134
B8GKN8_METPE/105-196
B8GQG8_THISH/37-128
B8GRN1_THISH/255-387
B8GRU4_THISH/25-120
B8GUL3_THISH/51-151
B8GW48_CAUCN/44-144
B8H043_CAUCN/441-537
B8H043_CAUCN/77-172
B8H536_CAUCN/56-152
B8HAC2_ARTCA/33-137
B8HBW5_ARTCA/466-563
B8HBW5_ARTCA/93-188
B8HHE0_ARTCA/53-154
B8HTU5_CYAP4/61-159
B8HTW5_CYAP4/25-122
B8I2N9_CLOCE/33-120
B8I6F5_CLOCE/37-130
B8I6I9_CLOCE/278-407
B8I6I9_CLOCE/675-788
B8INN3_METNO/49-141
B8IPI5_METNO/29-125
B8ISZ7_METNO/436-532
B8ISZ7_METNO/74-169
B8IYM0_DESDA/23-118
B8IYY1_DESDA/36-128
B8J1Z5_DESDA/43-138
B8J277_DESDA/43-143
B8J2F0_DESDA/306-411
B8J2F0_DESDA/684-791
B8J5H7_ANAD2/54-146
B8JB47_ANAD2/43-136
B8JCS2_ANAD2/37-133
B8K1B7_RABIT/471-571
B8KAA6_VIBPA/27-122
B8KE38_VIBPA/258-390
B8KE44_VIBPA/34-143
B8KF01_9GAMM/24-145
B8KFI2_9GAMM/259-391
B8KJQ1_9GAMM/406-502
B8KML1_9GAMM/44-143
B8KNQ0_9GAMM/32-127
B8KQD0_9GAMM/42-146
B8KWB4_9GAMM/27-122
B8KXG5_9GAMM/257-389
B8KXU9_9GAMM/50-142
B8KYB4_9GAMM/52-144
B8KZL2_9GAMM/48-147
B8L0U9_9GAMM/27-122
B8L106_9GAMM/210-343
B8L3V5_9GAMM/25-117
B8MAR2_TALSN/271-403
B8MTN4_TALSN/469-580
B8ND53_ASPFN/475-582
B8NQA1_ASPFN/272-404
B8P1W5_POSPM/279-414
B8PPC7_POSPM/471-571
B8ZJM8_STRPJ/298-404
B8ZS03_MYCLB/42-138
B8ZSV0_MYCLB/53-152
B9ADZ1_METSM/43-135
B9AEE7_METSM/51-141
B9AF26_METSM/39-134
B9AFD9_METSM/113-208
B9AFS5_METSM/26-121
B9AFY4_METSM/421-516
B9AFY4_METSM/62-157
B9B2G7_9BURK/80-172
B9B9B3_9BURK/31-126
B9BCS1_9BURK/49-148
B9BEM0_9BURK/269-425
B9BNV2_9BURK/47-136
B9BT81_9BURK/49-148
B9BUV3_9BURK/97-189
B9BXK1_9BURK/31-126
B9BY66_9BURK/269-425
B9C779_9BURK/269-425
B9C941_9BURK/47-136
B9CF45_9BURK/97-189
B9CFD9_9BURK/49-148
B9CJJ7_9BURK/31-126
B9CLV3_9ACTN/26-148
B9CNG1_9ACTN/307-413
B9CNH6_9ACTN/48-139
B9CTT9_STACP/39-139
B9CTU1_STACP/438-534
B9CTU1_STACP/79-174
B9CX75_9PAST/38-141
B9D022_WOLRE/72-171
B9D3F6_WOLRE/436-531
B9D3F6_WOLRE/67-167
B9D4V3_WOLRE/17-113
B9DSR2_STRU0/298-404
B9DWL3_CLOK1/33-120
B9E158_CLOK1/298-404
B9E158_CLOK1/677-788
B9F7E5_ORYSJ/98-207
B9FM04_ORYSJ/362-497
B9GSG0_POPTR/29-124
B9HT78_POPTR/324-459
B9I9L4_POPTR/44-139
B9JHN7_AGRRK/43-132
B9K5N4_AGRVS/46-135
B9K966_THENN/37-131
B9K971_THENN/387-480
B9K971_THENN/52-139
B9KED4_CAMLR/26-138
B9KF86_CAMLR/23-115
B9KFC8_CAMLR/17-109
B9KGD0_CAMLR/47-135
B9KGM3_ANAMF/314-424
B9KGM3_ANAMF/695-794
B9KGN0_ANAMF/44-148
B9KIG0_ANAMF/9-104
B9KKQ6_RHOSK/29-133
B9KUT2_RHOSK/52-144
B9KXI5_THERP/36-133
B9KYQ7_THERP/36-123
B9KZE5_THERP/40-139
B9L1C3_THERP/38-130
B9L1P3_THERP/20-111
B9L1W6_THERP/46-138
B9L5P2_NAUPA/48-141
B9L7H3_NAUPA/40-139
B9L935_NAUPA/34-125
B9L956_NAUPA/441-537
B9L956_NAUPA/75-175
B9LA58_NAUPA/16-108
B9LC06_CHLSY/12-140
B9LDA7_CHLSY/288-390
B9LDA7_CHLSY/661-760
B9LL71_CHLSY/20-111
B9LLL5_CHLSY/52-144
B9LR74_HALLT/18-108
B9LTA0_HALLT/18-119
B9LUY3_HALLT/52-147
B9M080_GEOSF/20-112
B9M1X1_GEOSF/30-127
B9M2B8_GEOSF/299-404
B9M2B8_GEOSF/676-783
B9M4A2_GEOSF/37-129
B9M4Q4_GEOSF/48-140
B9MBQ9_ACIET/23-118
B9MCS5_ACIET/39-145
B9MEW6_ACIET/57-149
B9MIM5_ACIET/266-397
B9MR90_ANATD/36-128
B9MS93_ANATD/431-527
B9MS93_ANATD/67-162
B9MSA1_ANATD/32-119
B9NNU7_9RHOB/429-522
B9NQX0_9RHOB/62-172
B9NSB8_9RHOB/437-533
B9NSB8_9RHOB/78-173
B9NYT3_PROMA/32-137
B9NZ62_PROMA/458-562
B9NZ62_PROMA/77-172
B9P020_PROMA/388-489
B9Q216_TOXGO/731-860
B9QPN7_TOXGO/730-859
B9QV41_9RHOB/29-125
B9QX65_9RHOB/31-137
B9QZW7_9RHOB/436-532
B9QZW7_9RHOB/74-169
B9R5I8_9RHOB/46-138
B9RNH2_RICCO/101-196
B9SDY9_RICCO/361-496
B9T4L5_RICCO/360-495
B9TLX7_RICCO/1-55
B9TP95_RICCO/1-69
B9W8H2_CANDC/486-588
B9WLR9_CANDC/300-432
B9WSZ5_STRSU/38-141
B9WSZ7_STRSU/296-401
B9XAT2_9BACT/67-159
B9XDK5_9BACT/25-122
B9XPG6_9BACT/38-140
B9XQX6_9BACT/72-168
B9XQX7_9BACT/11-123
B9XWR7_HELPY/30-126
B9XYJ0_HELPY/30-126
B9YBQ3_9FIRM/298-406
B9YBQ4_9FIRM/39-139
B9YZT6_9NEIS/23-118
B9Z067_9NEIS/47-139
B9Z1P1_9NEIS/42-141
B9Z3Y2_9NEIS/260-398
C0AAP7_9BACT/46-151
C0AQN0_9ENTR/1-71
C0AR98_9ENTR/23-142
C0AVS7_9ENTR/49-181
C0AYT3_9ENTR/28-123
C0AYY7_9ENTR/38-135
C0B5I9_9FIRM/40-132
C0B6H1_9FIRM/8-99
C0BB22_9FIRM/304-409
C0BDM7_9FIRM/38-139
C0BGG8_9BACT/206-340
C0BL73_9BACT/40-136
C0BPR3_9BIFI/290-396
C0BPR8_9BIFI/33-139
C0BX70_9CLOT/308-413
C0C448_9CLOT/33-138
C0C682_9CLOT/20-111
C0CMS4_9FIRM/33-121
C0CNH8_9FIRM/301-407
C0CNH8_9FIRM/668-785
C0CNL8_9FIRM/36-147
C0D1E8_9CLOT/301-406
C0D213_9CLOT/46-137
C0D493_9CLOT/33-139
C0DTN9_EIKCO/34-129
C0DUT8_EIKCO/259-392
C0DVL2_EIKCO/41-140
C0E5E0_9CORY/465-562
C0E5E0_9CORY/98-193
C0E5E6_9CORY/47-145
C0E6P8_9CORY/62-160
C0E8X5_9CLOT/45-146
C0EFP0_9CLOT/293-400
C0ELP3_NEIFL/41-140
C0ELU6_NEIFL/260-393
C0ERA1_NEIFL/24-119
C0ERP7_9FIRM/39-131
C0ETN7_9FIRM/45-136
C0EUP9_9FIRM/31-129
C0EX00_9FIRM/32-138
C0EZ87_9FIRM/300-406
C0EZ87_9FIRM/671-786
C0F9P1_9RICK/303-413
C0F9P1_9RICK/734-830
C0FAI1_9RICK/38-140
C0FR48_9FIRM/42-133
C0FRP7_9FIRM/335-442
C0FU35_9FIRM/29-138
C0FUI7_9FIRM/33-121
C0G5U5_9RHIZ/448-545
C0G5U5_9RHIZ/86-181
C0GCA1_9FIRM/28-120
C0GCU5_9FIRM/32-129
C0GDB3_9FIRM/51-167
C0GEC9_9FIRM/35-127
C0GHA8_9FIRM/432-528
C0GHA8_9FIRM/67-162
C0GHB0_9FIRM/22-139
C0H945_SALSA/471-571
C0HA78_SALSA/67-164
C0LWR0_LISIN/16-116
C0LWR2_LISIN/16-116
C0LWT4_LISIN/16-116
C0LWT5_LISIN/16-116
C0LWT6_LISIN/16-116
C0LWU2_LISMO/16-116
C0LWV0_LISMO/16-116
C0LWV6_LISMO/16-116
C0LWV9_LISMO/16-116
C0LWW2_LISMO/16-116
C0LWW4_LISMO/16-116
C0MB57_STRE4/321-426
C0MB59_STRE4/40-140
C0MC87_STRS7/40-140
C0MCA2_STRS7/319-426
C0N8C9_9GAMM/28-123
C0N946_9GAMM/259-392
C0N9A1_9GAMM/41-148
C0NTE1_AJECG/271-403
C0NX78_AJECG/468-579
C0PWQ2_SALPC/35-132
C0PYI4_SALPC/257-389
C0Q6Y6_SALPC/49-141
C0Q7U4_SALPC/28-123
C0Q8X6_DESAH/37-141
C0Q953_DESAH/49-141
C0QB25_DESAH/295-399
C0QB25_DESAH/675-782
C0QB90_DESAH/6-98
C0QLW8_DESAH/37-129
C0QQ56_PERMH/35-126
C0QQC1_PERMH/31-127
C0QSZ5_PERMH/30-138
C0QTR5_PERMH/438-541
C0QTR5_PERMH/67-169
C0QXM1_BRAHW/297-409
C0R0M8_BRAHW/58-149
C0R1C9_BRAHW/26-137
C0R205_BRAHW/30-128
C0R3V9_WOLWR/299-409
C0R3V9_WOLWR/671-782
C0R445_WOLWR/38-140
C0SCM7_PARBP/271-403
C0SGZ4_PARBP/466-575
C0VG64_9GAMM/47-136
C0VIG5_9GAMM/33-147
C0VIJ0_9GAMM/251-386
C0VLY3_9GAMM/24-119
C0VTM2_9CORY/321-435
C0VTM2_9CORY/701-804
C0VTV7_9CORY/33-131
C0VXQ9_9CORY/42-140
C0VXT6_9CORY/60-152
C0VYS5_9ACTO/53-154
C0VZD2_9ACTO/25-121
C0W242_9ACTO/459-556
C0W242_9ACTO/90-185
C0W2R7_9ACTO/28-124
C0W5L2_9ACTO/155-250
C0W5L2_9ACTO/524-621
C0W5M6_9ACTO/52-153
C0W9R7_9FIRM/300-406
C0W9R7_9FIRM/687-788
C0WDU2_9FIRM/33-142
C0WFG0_9CORY/50-142
C0WG04_9CORY/56-154
C0WGY1_9CORY/450-547
C0WGY1_9CORY/87-182
C0WH00_9CORY/40-138
C0WNA3_LACBU/450-546
C0WNA3_LACBU/84-179
C0WNA5_LACBU/25-131
C0WW61_LACFE/444-540
C0WW61_LACFE/78-173
C0WW63_LACFE/35-138
C0X617_ENTFA/39-139
C0X619_ENTFA/205-301
C0X620_ENTFA/77-172
C0X896_ENTFA/44-135
C0XJI4_LACHI/450-546
C0XJI4_LACHI/84-179
C0XJI6_LACHI/25-131
C0XPA7_9CORY/452-549
C0XPA7_9CORY/87-182
C0XPB1_9CORY/48-146
C0XPP3_9CORY/47-145
C0XZF1_BURPS/49-148
C0Y0U8_BURPS/1-71
C0Y6Q6_BURPS/22-117
C0Y8F7_BURPS/271-427
C0Z016_LACRE/444-540
C0Z016_LACRE/78-173
C0Z018_LACRE/28-138
C0ZK37_BREBN/29-126
C0ZKC6_BREBN/447-543
C0ZKC6_BREBN/81-176
C0ZP36_RHOE4/47-146
C0ZXP1_RHOE4/49-145
C0ZYD5_RHOE4/49-141
C1A3V4_GEMAT/449-545
C1A3V4_GEMAT/81-176
C1A5D5_GEMAT/60-152
C1A7Y1_GEMAT/42-138
C1A8F1_GEMAT/45-144
C1AG92_MYCBT/42-138
C1ALE4_MYCBT/53-152
C1ATA7_RHOOB/47-146
C1B2P1_RHOOB/15-111
C1BBB1_RHOOB/66-159
C1C9U9_STRP7/298-404
C1CBM2_STRZJ/298-404
C1CHV7_STRZP/298-404
C1CNS4_STRZT/298-404
C1CVZ1_DEIDV/35-150
C1CYX6_DEIDV/439-535
C1CYX6_DEIDV/74-169
C1D654_LARHH/48-140
C1D6Y8_LARHH/284-422
C1DB30_LARHH/23-118
C1DDZ7_AZOVD/255-387
C1DLD9_AZOVD/42-134
C1DLI0_AZOVD/28-123
C1DNN4_AZOVD/48-140
C1DUF0_SULAA/35-126
C1DVI0_SULAA/438-541
C1DVI0_SULAA/67-169
C1DWM9_SULAA/31-127
C1DXL8_SULAA/14-138
C1E7V6_MICSR/455-549
C1EKY2_BACC3/41-133
C1F3W9_ACIC5/27-131
C1F4L5_ACIC5/69-161
C1F5W5_ACIC5/45-155
C1F5Y2_ACIC5/463-564
C1F5Y2_ACIC5/74-191
C1FFI8_MICSR/213-348
C1FNX2_CLOBJ/36-128
C1FTD6_CLOBJ/300-405
C1FTD6_CLOBJ/669-786
C1FVV6_CLOBJ/24-115
C1GER1_PARBD/271-403
C1GG60_PARBD/477-586
C1GXF6_PARBA/465-586
C1H902_PARBA/271-403
C1HEE3_9ESCH/28-123
C1HJ62_9ESCH/35-132
C1HLD3_9ESCH/51-143
C1HNY3_9ESCH/25-147
C1HP43_9ESCH/309-441
C1HYF3_NEIGO/41-140
C1HZ74_NEIGO/24-119
C1HZL3_NEIGO/265-398
C1I460_9CLOT/51-142
C1I9K6_9CLOT/38-137
C1I9L1_9CLOT/273-402
C1I9L1_9CLOT/673-778
C1M3R2_9ENTR/49-141
C1M7P2_9ENTR/28-123
C1M7W9_9ENTR/24-147
C1M8G8_9ENTR/257-389
C1MAQ1_9ENTR/35-132
C1MZ58_MICPC/458-552
C1N218_MICPC/321-456
C1NCT0_9ESCH/35-132
C1PAX6_BACCO/443-539
C1PAX6_BACCO/79-174
C1PAX8_BACCO/27-139
C1PF98_BACCO/50-142
C2BI81_9FIRM/291-358
C2BI83_9FIRM/31-139
C2CAR8_VIBCH/28-123
C2CB30_VIBCH/28-143
C2CCW6_VIBCH/257-389
C2CF43_9FIRM/705-813
C2CF46_9FIRM/38-140
C2CKI3_9FIRM/41-132
C2CKU4_CORST/46-138
C2CMS0_CORST/34-132
C2CTA5_CORST/275-379
C2CTB4_CORST/40-138
C2CZC4_LACBR/450-546
C2CZC4_LACBR/84-179
C2CZC6_LACBR/25-131
C2DAM1_ENTFA/44-135
C2DC65_ENTFA/443-539
C2DC65_ENTFA/77-172
C2DC67_ENTFA/39-139
C2DL66_ECOLX/28-123
C2DQ96_ECOLX/51-143
C2DV67_ECOLX/25-147
C2DVC8_ECOLX/257-389
C2DXA6_ECOLX/27-132
C2EF08_9LACO/444-540
C2EF08_9LACO/78-173
C2EF10_9LACO/38-138
C2ETY3_9LACO/30-138
C2ETY5_9LACO/444-540
C2ETY5_9LACO/78-173
C2FER3_LACPA/444-540
C2FER3_LACPA/80-175
C2FER5_LACPA/38-136
C2G1N8_9SPHI/38-134
C2G540_9SPHI/208-342
C2GEM2_9CORY/42-140
C2GEP8_9CORY/60-152
C2GFX2_9CORY/33-131
C2GJ83_9CORY/332-445
C2GJ83_9CORY/711-814
C2GSD1_LACRE/28-138
C2GSD3_LACRE/444-540
C2GSD3_LACRE/78-173
C2GUK5_BIFLI/290-396
C2GUM1_BIFLI/32-139
C2H2Y0_ENTFA/44-135
C2H4C1_ENTFA/443-539
C2H4C1_ENTFA/77-172
C2H4C3_ENTFA/39-139
C2HAH0_ENTFC/446-542
C2HAH0_ENTFC/80-175
C2HAH2_ENTFC/43-142
C2HQX8_LACAC/36-138
C2HQY0_LACAC/445-541
C2HQY0_LACAC/78-174
C2HUZ6_VIBCH/28-143
C2HVE8_VIBCH/28-123
C2HVT1_VIBCH/257-389
C2I738_VIBCH/28-143
C2I775_VIBCH/28-123
C2IB17_VIBCH/257-389
C2IGR3_VIBCH/257-389
C2IIY3_VIBCH/28-143
C2IJ20_VIBCH/28-123
C2IP67_VIBCH/257-389
C2IRG3_VIBCH/28-143
C2IRK0_VIBCH/28-123
C2J6K2_VIBCH/28-123
C2J9Y4_VIBCH/257-389
C2JFX8_VIBCH/28-123
C2JG15_VIBCH/28-143
C2JKU4_ENTFA/39-139
C2JKU6_ENTFA/443-539
C2JKU6_ENTFA/77-172
C2JM66_ENTFA/44-135
C2JY80_LACRH/14-136
C2JY82_LACRH/444-540
C2JY82_LACRH/80-175
C2KKP5_LEUMC/24-140
C2KKP7_LEUMC/442-538
C2KKP7_LEUMC/75-173
C2KSS2_9ACTO/61-165
C2KTF7_9ACTO/465-562
C2KTF7_9ACTO/87-182
C2KU11_9ACTO/42-144
C2KVQ0_9FIRM/20-111
C2LGT4_PROMI/48-140
C2LH62_PROMI/25-142
C2LI32_PROMI/256-388
C2LNC6_PROMI/28-123
C2LNG5_PROMI/38-135
C2LQI1_STRSL/297-404
C2LQI3_STRSL/34-141
C2LW45_STAHO/438-534
C2LW45_STAHO/79-174
C2LW47_STAHO/39-139
C2M7R2_CAPGI/40-136
C2M8G4_CAPGI/208-342
C2MCX1_9PORP/34-131
C2ME17_9PORP/207-342
C2MFB5_BACCE/423-519
C2MFB5_BACCE/59-154
C2MFB7_BACCE/38-139
C2MVN8_BACCE/423-519
C2MVN8_BACCE/59-154
C2MVP0_BACCE/38-139
C2NC63_BACCE/423-519
C2NC63_BACCE/59-154
C2NC65_BACCE/38-139
C2NK26_BACCE/41-133
C2NTE2_BACCE/423-519
C2NTE2_BACCE/59-154
C2NTE4_BACCE/38-139
C2P9I8_BACCE/423-519
C2P9I8_BACCE/59-154
C2P9J0_BACCE/38-139
C2PQD5_BACCE/423-519
C2PQD5_BACCE/59-154
C2PQD7_BACCE/38-139
C2Q6M6_BACCE/423-519
C2Q6M6_BACCE/59-154
C2Q6M8_BACCE/38-139
C2QMQ2_BACCE/423-519
C2QMQ2_BACCE/59-154
C2QMQ4_BACCE/38-139
C2QVG7_BACCE/41-133
C2R2N2_BACCE/423-519
C2R2N2_BACCE/59-154
C2R2N4_BACCE/38-139
C2RHM3_BACCE/423-519
C2RHM3_BACCE/59-154
C2RHM5_BACCE/38-139
C2RY44_BACCE/423-519
C2RY44_BACCE/59-154
C2RY46_BACCE/38-139
C2SEL7_BACCE/423-519
C2SEL7_BACCE/59-154
C2SEL9_BACCE/38-139
C2SVG1_BACCE/423-519
C2SVG1_BACCE/59-154
C2SVG3_BACCE/38-139
C2T353_BACCE/41-133
C2TAU7_BACCE/423-519
C2TAU7_BACCE/59-154
C2TAU9_BACCE/38-139
C2TIW2_BACCE/41-133
C2TRW8_BACCE/423-519
C2TRW8_BACCE/59-154
C2TRX0_BACCE/38-139
C2U8H6_BACCE/423-519
C2U8H6_BACCE/59-154
C2U8H8_BACCE/38-139
C2UG30_BACCE/41-133
C2UQ23_BACCE/423-519
C2UQ23_BACCE/59-154
C2UQ25_BACCE/38-139
C2V6E8_BACCE/423-519
C2V6E8_BACCE/59-154
C2V6F0_BACCE/38-139
C2VN65_BACCE/423-519
C2VN65_BACCE/59-154
C2VN67_BACCE/36-139
C2W398_BACCE/423-519
C2W398_BACCE/59-154
C2WHA2_BACCE/423-519
C2WHA2_BACCE/59-154
C2WHA4_BACCE/38-139
C2X6D2_BACCE/423-519
C2X6D2_BACCE/59-154
C2X6D4_BACCE/38-139
C2XNL2_BACCE/423-519
C2XNL2_BACCE/59-154
C2XNL4_BACCE/38-139
C2Y578_BACCE/423-519
C2Y578_BACCE/59-154
C2Y580_BACCE/38-139
C2YCM5_BACCE/41-133
C2YL77_BACCE/423-519
C2YL77_BACCE/59-154
C2YL79_BACCE/38-139
C2Z2B5_BACCE/423-519
C2Z2B5_BACCE/59-154
C2Z2B7_BACCE/38-139
C2ZIZ5_BACCE/423-519
C2ZIZ5_BACCE/59-154
C2ZIZ7_BACCE/38-139
C3A0J0_BACMY/423-519
C3A0J0_BACMY/59-154
C3A0J2_BACMY/38-139
C3AGP2_BACMY/423-519
C3AGP2_BACMY/59-154
C3AGP4_BACMY/38-139
C3AYK8_BACMY/423-519
C3AYK8_BACMY/59-154
C3AYL0_BACMY/38-139
C3BF10_9BACI/423-519
C3BF10_9BACI/59-154
C3BF12_9BACI/38-139
C3BWU4_BACTU/423-519
C3BWU4_BACTU/59-154
C3BWU6_BACTU/38-139
C3C4N9_BACTU/41-133
C3CD67_BACTU/423-519
C3CD67_BACTU/59-154
C3CD69_BACTU/38-139
C3CW60_BACTU/423-519
C3CW60_BACTU/59-154
C3CW62_BACTU/38-139
C3DED8_BACTS/423-519
C3DED8_BACTS/59-154
C3DEE0_BACTS/38-139
C3DY24_BACTU/423-519
C3DY24_BACTU/59-154
C3DY26_BACTU/38-139
C3EFB5_BACTK/423-519
C3EFB5_BACTK/59-154
C3EFB7_BACTK/38-139
C3EW72_BACTU/423-519
C3EW72_BACTU/59-154
C3EW74_BACTU/38-139
C3F3Z2_BACTU/41-133
C3FEP6_BACTB/423-519
C3FEP6_BACTB/59-154
C3FEP8_BACTB/38-139
C3FXK5_BACTU/423-519
C3FXK5_BACTU/59-154
C3FXN9_BACTU/38-139
C3G509_BACTU/41-133
C3GDF1_BACTU/423-519
C3GDF1_BACTU/59-154
C3GDF3_BACTU/38-139
C3GL90_BACTU/41-133
C3GVN2_BACTU/423-519
C3GVN2_BACTU/59-154
C3GVN4_BACTU/38-139
C3HCW9_BACTU/423-519
C3HCW9_BACTU/59-154
C3HCX1_BACTU/38-139
C3HKV0_BACTU/41-133
C3HUU1_BACTU/423-519
C3HUU1_BACTU/59-154
C3HUU3_BACTU/38-139
C3IDY1_BACTU/423-519
C3IDY1_BACTU/59-154
C3IDY3_BACTU/38-139
C3J9V4_9PORP/44-136
C3JBH5_9PORP/33-130
C3JBR1_9PORP/209-341
C3JEK3_RHOER/47-146
C3JEL1_RHOER/462-559
C3JEL1_RHOER/88-183
C3JKL1_RHOER/49-141
C3JLR2_RHOER/55-151
C3K1J2_PSEFS/255-387
C3K2R7_PSEFS/28-123
C3L166_CLOB6/300-405
C3L166_CLOB6/671-786
C3LCH8_BACAC/41-133
C3LQ38_VIBCM/37-132
C3LTB9_VIBCM/257-389
C3MJP3_SULIL/91-182
C3MJR2_SULIL/27-111
C3MMI5_SULIL/94-186
C3MQE9_SULIL/38-133
C3MRJ1_SULIL/30-115
C3MT23_SULIM/66-158
C3MW27_SULIM/38-133
C3MY87_SULIM/30-115
C3MZ01_SULIM/91-182
C3MZ20_SULIM/27-111
C3MZL6_SULIA/30-115
C3N050_SULIA/91-182
C3N069_SULIA/27-111
C3N301_SULIA/94-186
C3N670_SULIA/38-133
C3N7N8_SULIY/30-115
C3N8R4_SULIY/91-182
C3N8T5_SULIY/27-111
C3NBW2_SULIY/94-186
C3NEM6_SULIY/38-133
C3NFT5_SULIN/30-115
C3NH18_SULIN/38-133
C3NMN3_SULIN/27-111
C3NMQ4_SULIN/91-182
C3NN48_SULIN/94-186
C3NNC1_VIBCJ/28-143
C3NSQ3_VIBCJ/257-389
C3NVX0_VIBCJ/28-123
C3P203_BACAA/41-133
C3PFF9_CORA7/46-138
C3PG01_CORA7/42-140
C3PIV1_CORA7/40-138
C3PT22_DASNO/471-571
C3PW56_9BACE/208-342
C3Q750_9BACE/37-133
C3QIL8_9BACE/33-130
C3QJ37_9BACE/208-342
C3QMC0_9BACE/33-130
C3QNU0_9BACE/208-342
C3R8D3_9BACE/208-342
C3RGM6_9BACE/37-133
C3RNI7_9FIRM/117-210
C3RQ78_9FIRM/37-138
C3RQ81_9FIRM/319-426
C3RQ81_9FIRM/703-803
C3SXM2_ECOLX/21-118
C3SXM3_ECOLX/21-118
C3SZB2_ECOLX/257-389
C3SZB3_ECOLX/257-389
C3T042_ECOLX/20-142
C3T727_ECOLX/49-141
C3TM32_ECOLX/28-123
C3TM35_ECOLX/28-123
C3WD64_FUSMR/31-122
C3WDE2_FUSMR/298-402
C3WDE6_FUSMR/43-141
C3WGQ5_9FUSO/43-141
C3WGQ9_9FUSO/296-407
C3WNK6_9FUSO/39-137
C3WNL0_9FUSO/298-410
C3WUU2_9FUSO/299-410
C3WUU6_9FUSO/39-137
C3X1L6_OXAFO/259-407
C3X535_OXAFO/45-144
C3X579_OXAFO/24-119
C3XAD1_OXAFO/259-407
C3XBA8_OXAFO/45-144
C3XBF4_OXAFO/24-119
C3XDF2_9HELI/40-139
C3XF65_9HELI/35-128
C3XH11_9HELI/454-561
C3XH11_9HELI/76-175
C3XJ38_9HELI/22-111
C3XK52_9HELI/35-127
C3XLZ8_9HELI/440-536
C3XLZ8_9HELI/69-169
C3XMD3_9HELI/26-118
C3XNX3_9HELI/22-116
C3XP53_9HELI/24-143
C3XX99_BRAFL/273-408
C3YV42_BRAFL/1-97
C3YXK9_BRAFL/469-571
C4AP25_BURMA/32-127
C4AU07_BURMA/49-148
C4AUC0_BURMA/271-424
C4B1K0_BURMA/120-212
C4EXB4_HAEIF/259-390
C4F000_HAEIF/38-141
C4F1N3_HAEIF/25-117
C4F1V8_HAEIF/28-123
C4F2T9_HAEIF/38-141
C4F4B2_HAEIF/259-390
C4F5Q6_HAEIF/28-123
C4F5X8_HAEIF/25-117
C4F9U9_9ACTN/290-396
C4FAX5_9ACTN/43-144
C4FG24_9BIFI/290-396
C4FG33_9BIFI/33-139
C4FJZ5_9AQUI/438-541
C4FJZ5_9AQUI/67-169
C4FLU8_9AQUI/32-128
C4FQ89_9FIRM/35-127
C4FQD6_9FIRM/46-143
C4FSI2_9FIRM/43-136
C4FSL7_9FIRM/347-454
C4FSL7_9FIRM/715-832
C4FSM5_9FIRM/34-144
C4FTH8_9FIRM/36-139
C4FTI1_9FIRM/283-395
C4G3V3_ABIDE/37-138
C4G6P4_ABIDE/20-111
C4G7J7_ABIDE/300-412
C4GAG6_9FIRM/299-405
C4GBU5_9FIRM/36-146
C4GDY4_9FIRM/33-121
C4GGS6_9NEIS/257-390
C4GK54_9NEIS/31-126
C4GL17_9NEIS/42-141
C4H621_YERPE/49-141
C4H858_YERPE/37-142
C4H8G3_YERPE/256-388
C4H991_YERPE/28-123
C4HJN4_YERPE/37-142
C4HKC0_YERPE/256-388
C4HLW8_YERPE/28-123
C4HPC7_YERPE/49-141
C4HUJ3_YERPE/49-141
C4HWI0_YERPE/37-142
C4HXF0_YERPE/256-388
C4HYK4_YERPE/28-123
C4I6Z6_BURPS/55-147
C4IEJ9_CLOBU/33-120
C4IFT2_CLOBU/47-138
C4IHQ4_CLOBU/39-138
C4IHQ8_CLOBU/274-403
C4IHQ8_CLOBU/678-779
C4IQ06_BRUAB/49-149
C4IQB4_BRUAB/448-545
C4IQB4_BRUAB/86-181
C4JA40_MAIZE/68-184
C4JM90_UNCRE/271-403
C4JNP3_UNCRE/469-579
C4K4V1_HAMD5/259-391
C4K7H3_HAMD5/28-123
C4KAD2_THASP/51-150
C4KBM2_THASP/256-387
C4KD98_THASP/50-144
C4KEE6_SULIK/66-158
C4KHN3_SULIK/38-133
C4KIU6_SULIK/30-115
C4KJ89_SULIK/91-182
C4KJA8_SULIK/27-111
C4KNF5_BURPS/271-427
C4KUE3_BURPS/49-148
C4KVA3_BURPS/32-127
C4LAD9_TOLAT/26-121
C4LAQ7_TOLAT/256-388
C4LH52_CORK4/135-230
C4LH52_CORK4/506-603
C4LH59_CORK4/58-156
C4LJE5_CORK4/15-113
C4NFK8_HELVI/92-189
C4QYT3_PICPG/299-431
C4R5I6_PICPG/470-573
C4RC46_9ACTO/30-126
C4RDE7_9ACTO/48-140
C4RJL1_9ACTO/141-236
C4RJL1_9ACTO/516-613
C4RJL6_9ACTO/70-170
C4RZD6_YERBE/1-88
C4RZZ7_YERBE/37-142
C4S0Z8_YERBE/258-390
C4S251_YERBE/36-134
C4S6E7_YERBE/25-117
C4S7T3_YERMO/1-88
C4SB59_YERMO/256-388
C4SCV2_YERMO/24-116
C4SGP7_YERMO/37-142
C4SHK2_YERMO/30-134
C4SML6_YERFR/1-88
C4SN04_YERFR/37-142
C4SN94_YERFR/256-388
C4SNZ3_YERFR/24-116
C4SU22_YERFR/37-134
C4SWY0_YERIN/1-88
C4SYX4_YERIN/37-142
C4T346_YERIN/37-134
C4T3N8_YERIN/256-388
C4T5R2_YERIN/24-116
C4TU78_YERKR/31-134
C4TVI3_YERKR/256-388
C4TWL9_YERKR/24-116
C4TXT6_YERKR/37-142
C4U295_YERKR/1-88
C4U452_YERAL/49-141
C4U9V0_YERAL/36-134
C4UBJ2_YERAL/256-388
C4UDR6_YERAL/38-142
C4UE71_YERAL/1-88
C4UGJ2_YERRU/256-388
C4UJD3_YERRU/49-141
C4UK07_YERRU/6-101
C4UKG0_YERRU/30-127
C4UMP4_YERRU/37-142
C4USG3_YERRO/256-388
C4UW23_YERRO/24-116
C4UX93_YERRO/37-142
C4UZ77_YERRO/1-88
C4V020_YERRO/37-134
C4V0W1_9FIRM/29-140
C4V238_9FIRM/37-128
C4V3Z9_9FIRM/299-405
C4V3Z9_9FIRM/682-790
C4W905_STAWA/39-139
C4W907_STAWA/438-534
C4W907_STAWA/79-174
C4WEA3_9RHIZ/67-167
C4WH62_9RHIZ/437-534
C4WH62_9RHIZ/75-170
C4WLL8_9RHIZ/74-166
C4X4G3_KLEPN/28-123
C4X721_KLEPN/49-141
C4XBW2_KLEPN/19-142
C4XC19_KLEPN/257-389
C4XCJ8_KLEPN/35-132
C4XDG6_KLEPN/42-131
C4XLD5_DESMR/304-409
C4XLD5_DESMR/682-789
C4XNP8_DESMR/22-142
C4XQL6_DESMR/30-125
C4XRI4_DESMR/52-143
C4XS59_DESMR/19-111
C4Y3Q5_CLAL4/297-429
C4YC54_CLAL4/475-577
C4YDN4_CANAW/486-588
C4YLT8_CANAW/311-443
C4Z496_EUBE2/301-406
C4Z950_EUBR3/300-406
C4ZI96_EUBR3/33-126
C4ZIX3_THASP/24-119
C4ZJZ1_THASP/47-139
C4ZTH4_ECOBW/28-123
C4ZXD2_ECOBW/257-389
C4ZZC0_ECOBW/49-141
C4ZZN4_ECOBW/21-118
C5A3F0_THEGJ/41-133
C5A3X6_THEGJ/23-118
C5A5U1_THEGJ/35-124
C5A5Y0_THEGJ/34-121
C5AAY1_BURGB/27-122
C5ABM5_BURGB/49-148
C5AFA5_BURGB/271-427
C5ALV5_BURGB/53-145
C5AP51_METEA/436-532
C5AP51_METEA/74-169
C5API9_METEA/45-134
C5AXP2_METEA/26-122
C5B2J2_METEA/43-145
C5B606_METEA/46-135
C5B7V5_EDWI9/256-388
C5B8Z7_EDWI9/40-138
C5B9Y1_EDWI9/49-141
C5BCH7_EDWI9/28-123
C5BI56_TERTT/61-150
C5BLS5_TERTT/265-397
C5BQQ7_TERTT/48-140
C5BS83_TERTT/27-122
C5C2R3_BEUC1/34-141
C5C2U3_BEUC1/462-559
C5C2U3_BEUC1/93-188
C5C3F4_BEUC1/42-138
C5C8K7_MICLC/463-560
C5C8K7_MICLC/89-184
C5CAC5_MICLC/47-151
C5CCZ2_MICLC/49-150
C5CEU2_KOSOT/28-125
C5CJF0_VARPS/23-118
C5CKC3_VARPS/48-138
C5CNT3_VARPS/274-400
C5CSL8_VARPS/43-144
C5CWE1_VARPS/56-148
C5DF96_LACTC/292-425
C5DLI3_LACTC/480-582
C5DRE1_ZYGRC/294-427
C5E4W6_ZYGRC/479-581
C5E7Z9_BIFLI/290-396
C5E818_BIFLI/32-139
C5EG22_9FIRM/38-139
C5EGR7_9FIRM/44-136
C5EK55_9FIRM/6-97
C5EU19_9FIRM/300-405
C5EXX5_9HELI/39-130
C5F0Y3_9HELI/22-112
C5F1M4_9HELI/440-536
C5F1M4_9HELI/69-169
C5F289_9HELI/30-139
C5F2A1_9HELI/30-123
C5F466_LACPA/38-136
C5F468_LACPA/442-538
C5F468_LACPA/78-173
C5FH65_ARTOC/271-403
C5FRY7_ARTOC/472-581
C5GIA5_AJEDR/271-403
C5GLK2_AJEDR/474-584
C5J076_CHICK/103-203
C5JFN0_AJEDS/271-403
C5JYZ0_AJEDS/474-584
C5K566_9ALVE/296-433
C5L072_9ALVE/6-103
C5L512_9ALVE/296-433
C5M385_CANTT/288-420
C5MCN6_CANTT/303-405
C5N4F1_STAA3/438-534
C5N4F1_STAA3/79-174
C5N4F3_STAA3/39-139
C5N7L4_BURMA/32-127
C5N814_BURMA/271-424
C5N8B9_BURMA/49-148
C5NAQ5_BURMA/55-147
C5NUP1_9BACL/23-114
C5NYY3_9BACL/35-139
C5NYY6_9BACL/292-398
C5P229_COCP7/470-579
C5P4I5_COCP7/271-403
C5Q141_STAAU/39-139
C5Q143_STAAU/438-534
C5Q143_STAAU/79-174
C5Q879_STAEP/438-534
C5Q879_STAEP/79-174
C5Q881_STAEP/39-139
C5QR76_STAEP/438-534
C5QR76_STAEP/79-174
C5QR78_STAEP/39-139
C5QW56_STAEP/438-534
C5QW56_STAEP/79-174
C5QW58_STAEP/39-139
C5RAX6_WEIPA/26-131
C5RAX8_WEIPA/450-546
C5RAX8_WEIPA/84-179
C5S1U0_9PAST/38-141
C5S2S3_9PAST/25-117
C5S309_9PAST/25-120
C5S400_9PAST/259-390
C5T0R9_ACIDE/29-124
C5T0Y0_ACIDE/9-84
C5T3S0_ACIDE/309-440
C5TCB3_ACIDE/38-146
C5TEJ4_ZYMMO/19-145
C5TF90_ZYMMO/25-118
C5THF9_ZYMMO/434-530
C5THF9_ZYMMO/74-169
C5TMS6_NEIFL/24-119
C5TP92_NEIFL/41-140
C5TPE2_NEIFL/260-393
C5UR41_CLOBO/47-138
C5UYL8_CLOBO/38-137
C5UYM2_CLOBO/274-402
C5VP17_CLOBO/33-120
C5VXE2_STRSE/296-402
C5VXE4_STRSE/38-141
C5W0H7_ECOBB/28-123
C5W4T7_ECOBB/49-141
C5W7K1_ECOBB/20-142
C5W840_ECOBB/21-118
C5WDW3_STRDG/298-404
C5WDW5_STRDG/42-142
C5WN14_SORBI/257-392
C5Y9I7_SORBI/257-392
C5YUD2_SORBI/60-184
C5YYH7_SORBI/96-187
C5ZBL5_BURPS/49-148
C5ZCW0_BURPS/32-127
C5ZI46_BURPS/271-430
C5ZMJ8_BURPS/86-178
C5ZXB1_9HELI/440-536
C5ZXB1_9HELI/69-169
C5ZXK1_9HELI/22-112
C5ZXL6_9HELI/37-132
C5ZY08_9HELI/20-139
C5ZY24_9HELI/27-120
C6A0I7_THESM/60-155
C6A204_THESM/22-117
C6A2I3_THESM/33-120
C6A3P3_THESM/55-144
C6A4K5_THESM/39-131
C6A771_BIFLB/33-139
C6A786_BIFLB/290-396
C6AE27_BARGA/29-151
C6AE39_BARGA/437-534
C6AE39_BARGA/75-170
C6AHS9_BIFAS/33-139
C6AHU4_BIFAS/290-396
C6AMM7_AGGAN/29-124
C6AND4_AGGAN/20-112
C6ANX0_AGGAN/29-133
C6APR0_AGGAN/258-389
C6AQH9_AGGAN/58-159
C6AU31_RHILS/45-145
C6AZL7_RHILS/437-534
C6AZL7_RHILS/75-170
C6BD13_RALP1/49-148
C6BDU0_RALP1/65-160
C6BIH5_RALP1/273-430
C6BX86_DESAD/30-125
C6BYB5_DESAD/17-110
C6BZ07_DESAD/300-405
C6BZ07_DESAD/678-784
C6C166_DESAD/37-128
C6C1K8_DESAD/42-142
C6C9A1_DICDC/36-138
C6CAQ0_DICDC/257-388
C6CBE3_DICDC/28-123
C6CC58_DICDC/20-142
C6CEH3_DICZE/41-138
C6CEK3_DICZE/28-123
C6CNN4_DICZE/257-388
C6CQL9_DICZE/20-142
C6CV32_PAESJ/447-543
C6CV32_PAESJ/82-177
C6CV34_PAESJ/18-139
C6CVI9_PAESJ/30-134
C6D6K2_PAESJ/50-142
C6DB35_PECCP/28-123
C6DBL2_PECCP/256-388
C6DVA8_MYCTK/454-551
C6DVA8_MYCTK/84-179
C6DVB4_MYCTK/53-152
C6DW72_MYCTK/42-138
C6E077_GEOSM/30-127
C6E321_GEOSM/37-129
C6E776_GEOSM/299-404
C6E776_GEOSM/676-783
C6ECJ3_ECOBD/49-141
C6EJD8_ECOBD/35-132
C6EKF0_ECOBD/257-389
C6EKL2_ECOBD/20-142
C6ELG7_ECOBD/28-123
C6GQV4_STRSX/296-402
C6GQV6_STRSX/38-141
C6GTS0_STRS4/296-402
C6GTS2_STRS4/38-141
C6HFJ2_AJECH/18-150
C6HI58_AJECH/469-579
C6HXC2_9BACT/44-144
C6HZ14_9BACT/32-129
C6HZI7_9BACT/432-528
C6HZI7_9BACT/67-162
C6I756_9BACE/208-342
C6I9I3_9BACE/33-130
C6IRC9_9BACE/208-342
C6IU19_9BACE/33-130
C6J0K9_9BACL/447-543
C6J0K9_9BACL/82-177
C6J0L1_9BACL/29-139
C6JCP6_9FIRM/36-138
C6JG20_9FIRM/298-407
C6JG20_9FIRM/670-786
C6JGC5_9FIRM/48-139
C6JI73_FUSVA/23-114
C6JRC2_FUSVA/30-137
C6JRC6_FUSVA/297-403
C6JRC6_FUSVA/679-782
C6L9F6_9FIRM/301-407
C6L9F6_9FIRM/678-785
C6LD50_9FIRM/20-121
C6LHA6_9FIRM/33-138
C6M443_NEISI/260-393
C6M6W9_NEISI/27-122
C6M9H7_NEISI/41-140
C6N4G7_9GAMM/28-123
C6N6L8_9GAMM/53-145
C6NVY0_9GAMM/31-142
C6NX57_9GAMM/28-125
C6NXJ6_9GAMM/48-145
C6NYT6_9GAMM/267-399
C6PPZ0_9CLOT/35-127
C6PQM8_9CLOT/277-406
C6PTC0_9CLOT/36-128
C6PYV0_9CLOT/38-136
C6Q1X0_9CLOT/13-104
C6Q2F1_9CLOT/33-120
C6R1B5_9MICC/47-166
C6R4E4_9MICC/34-145
C6R637_9MICC/462-559
C6R637_9MICC/90-185
C6R8A5_9CORY/47-139
C6R8U2_9CORY/29-127
C6RCG5_9CORY/450-547
C6RCG5_9CORY/87-182
C6RCH4_9CORY/40-138
C6RDF8_9PROT/436-531
C6RDF8_9PROT/67-167
C6RFB7_9PROT/36-145
C6RGE8_9PROT/17-113
C6RHF3_9PROT/8-100
C6RJ85_9PROT/38-137
C6RJG3_ACIRA/24-119
C6RN83_ACIRA/31-147
C6RS22_ACIRA/251-386
C6RW46_VIBCH/257-389
C6S2W5_VIBCH/28-123
C6S300_VIBCH/28-143
C6S4S8_NEIML/260-393
C6S772_NEIML/41-140
C6S8S4_NEIML/24-119
C6SBX8_NEIME/24-119
C6SF61_NEIME/41-140
C6SG39_NEIME/260-393
C6SIE5_NEIME/24-119
C6SJU3_NEIME/260-393
C6SLD8_NEIME/41-140
C6STA5_STRMN/297-404
C6STA8_STRMN/87-187
C6TAU5_SOYBN/92-187
C6TS54_BURPS/271-427
C6TXH1_BURPS/49-148
C6TYC9_BURPS/32-127
C6U7I2_BURPS/55-147
C6UBA6_ECOBR/20-142
C6UBG4_ECOBR/257-389
C6UBM9_ECOBR/28-123
C6UC79_ECOBR/21-118
C6UJ78_ECOBR/49-141
C6UQP9_ECO5T/20-142
C6UQW1_ECO5T/257-389
C6URR2_ECO5T/21-118
C6UX20_ECO5T/49-141
C6UZ55_ECO5T/28-123
C6V3R1_NEORI/31-139
C6V4B8_NEORI/34-125
C6V5T2_NEORI/294-406
C6V5T2_NEORI/688-770
C6V7K2_ECOBD/21-118
C6VJI1_LACPJ/24-133
C6VJI3_LACPJ/445-541
C6VJI3_LACPJ/80-175
C6VU01_DYAFD/35-131
C6VVT1_DYAFD/208-342
C6WG28_ACTMD/39-135
C6WPV3_ACTMD/48-148
C6WQX8_ACTMD/454-551
C6WQX8_ACTMD/84-179
C6WT62_METML/23-146
C6WUH8_METML/268-404
C6WY03_METML/23-118
C6X363_FLAB3/54-150
C6X3M2_FLAB3/18-137
C6X4A6_FLAB3/251-359
C6X7G3_METSD/24-119
C6X8K0_METSD/28-150
C6XC70_METSD/264-395
C6XF89_LIBAP/45-145
C6XGE0_LIBAP/434-531
C6XGE0_LIBAP/72-167
C6XIX6_HIRBI/24-120
C6XKN4_HIRBI/45-145
C6XNQ0_HIRBI/455-551
C6XNQ0_HIRBI/91-186
C6XXI6_PEDHD/38-134
C6Y2G1_PEDHD/208-342
C6YEZ7_VIBCH/257-389
C6YFP0_VIBCH/28-143
C6YFS8_VIBCH/37-132
C6YQ01_FRATT/16-142
C6YS07_FRATT/256-389
C6YSC3_9GAMM/16-142
C6YT68_9GAMM/52-144
C6YTR2_9GAMM/256-389
C6Z330_9BACE/208-342
C6Z518_9BACE/37-133
C6ZXI6_LISMO/33-140
C6ZXI9_LISMO/33-140
C6ZXJ2_LISMO/33-140
C6ZXJ8_LISMO/33-140
C6ZXK1_LISMO/33-140
C6ZXK4_LISMO/33-140
C6ZXK7_LISMO/33-140
C6ZXL0_LISMO/33-140
C6ZXM2_LISMO/33-140
C6ZXN4_LISMO/33-140
C6ZXR1_LISMO/34-140
C6ZYB2_LISMO/33-140
C6ZYD0_LISMO/33-140
C6ZYE2_LISMO/34-140
C7BHY4_PHOAA/46-135
C7BID5_PHOAA/48-140
C7BJP4_PHOAA/28-123
C7BRL5_PHOAA/262-394
C7BTL7_PHOAA/20-142
C7BXL4_HELPB/30-126
C7C6G7_METED/436-532
C7C6G7_METED/74-169
C7CC36_METED/26-122
C7CJ05_METED/43-145
C7CS33_ENTFA/443-539
C7CS33_ENTFA/77-172
C7CS35_ENTFA/39-139
C7CUX8_ENTFA/44-135
C7D1C3_ENTFA/44-135
C7D2Y8_ENTFA/443-539
C7D2Y8_ENTFA/77-172
C7D2Z0_ENTFA/39-139
C7D6F3_9RHOB/43-143
C7D776_9RHOB/431-527
C7D776_9RHOB/72-167
C7DFT7_9RHOB/421-514
C7G6J9_9FIRM/47-160
C7G8J7_9FIRM/37-125
C7GB20_9FIRM/49-140
C7GDN9_9FIRM/308-415
C7GNY1_YEAS2/486-589
C7GXP4_YEAS2/294-427
C7GYF9_9FIRM/296-402
C7GYT9_9FIRM/32-145
C7H113_9FIRM/42-129
C7H4Y8_9FIRM/43-143
C7H4Z3_9FIRM/289-395
C7H5M2_9FIRM/54-145
C7HC36_CLOTM/33-120
C7HEF5_CLOTM/34-125
C7HF74_CLOTM/28-138
C7HFF6_CLOTM/297-403
C7HFF6_CLOTM/687-788
C7HSF9_9FIRM/299-407
C7HSN2_9FIRM/37-139
C7HVN7_9FIRM/43-134
C7IPW7_THEET/37-135
C7IPW9_THEET/431-527
C7IPW9_THEET/66-161
C7IQQ5_THEET/9-120
C7IUA0_THEET/33-120
C7JFK4_ACEP3/48-148
C7JH95_ACEP3/434-530
C7JH95_ACEP3/73-168
C7JHE3_ACEP3/35-131
C7JIM3_ACEP3/42-131
C7JLU9_ACEPA/48-148
C7JMS5_ACEPA/434-530
C7JMS5_ACEPA/73-168
C7JMX3_ACEPA/35-131
C7JS78_ACEPA/42-131
C7JW17_ACEPA/48-148
C7JWZ1_ACEPA/434-530
C7JWZ1_ACEPA/73-168
C7JX39_ACEPA/35-131
C7K118_ACEPA/42-131
C7K6A9_ACEPA/48-148
C7K785_ACEPA/434-530
C7K785_ACEPA/73-168
C7K7D3_ACEPA/35-131
C7K9R6_ACEPA/42-131
C7KFH8_ACEPA/48-148
C7KGF4_ACEPA/434-530
C7KGF4_ACEPA/73-168
C7KGK2_ACEPA/35-131
C7KIG4_ACEPA/42-131
C7KPU4_ACEPA/48-148
C7KQR8_ACEPA/434-530
C7KQR8_ACEPA/73-168
C7KQW6_ACEPA/35-131
C7KS60_ACEPA/42-131
C7KZ59_ACEPA/48-148
C7L033_ACEPA/434-530
C7L033_ACEPA/73-168
C7L081_ACEPA/35-131
C7L0P4_ACEPA/42-131
C7L1F8_ACEPA/48-148
C7L2D2_ACEPA/434-530
C7L2D2_ACEPA/73-168
C7L2I0_ACEPA/35-131
C7L9E0_ACEPA/42-131
C7LB18_BRUMC/49-149
C7LBE1_BRUMC/437-534
C7LBE1_BRUMC/75-170
C7LSG2_DESBD/42-142
C7LT44_DESBD/35-126
C7LU24_DESBD/19-111
C7LV84_DESBD/299-404
C7LV84_DESBD/680-786
C7LY34_ACIFD/25-118
C7M1V0_ACIFD/13-137
C7M1V9_ACIFD/439-540
C7M1V9_ACIFD/67-162
C7M5C5_CAPOD/208-342
C7M6H3_CAPOD/40-136
C7MAJ3_BRAFD/47-148
C7MAQ6_BRAFD/56-150
C7MDL0_BRAFD/66-162
C7MEZ3_BRAFD/468-565
C7MEZ3_BRAFD/99-194
C7MLA0_CRYCD/291-396
C7MLI9_CRYCD/36-130
C7MMK4_CRYCD/42-164
C7MPH9_CRYCD/19-110
C7MRE5_SACVD/43-143
C7MRF6_SACVD/461-558
C7MRF6_SACVD/88-183
C7MT87_SACVD/52-144
C7MWK4_SACVD/56-149
C7MY29_SACVD/39-135
C7N0P6_SLAHD/37-131
C7N1F5_SLAHD/44-141
C7N2N5_SLAHD/12-103
C7N3X0_SLAHD/295-402
C7NB75_LEPBD/30-137
C7NB80_LEPBD/305-419
C7NGL3_KYTSD/33-128
C7NKL2_KYTSD/72-164
C7NLB8_KYTSD/470-567
C7NLB8_KYTSD/99-194
C7NLK6_KYTSD/46-147
C7NRE1_HALUD/34-125
C7NS13_HALUD/53-148
C7NS45_HALUD/36-127
C7NT72_HALUD/18-108
C7NT99_HALUD/419-517
C7NT99_HALUD/59-156
C7NVH7_HALUD/65-160
C7P059_HALMD/39-134
C7P2U6_HALMD/18-108
C7P4M7_HALMD/34-125
C7P4Q7_HALMD/420-529
C7P4Q7_HALMD/59-156
C7P5N7_METFA/424-521
C7P5N7_METFA/62-160
C7P6B1_METFA/45-135
C7P6W9_METFA/39-134
C7P7B2_METFA/40-132
C7P7W2_METFA/50-141
C7P8D7_METFA/34-121
C7P921_METFA/26-123
C7P957_METFA/115-206
C7PDK4_CHIPD/208-342
C7PDK4_CHIPD/623-723
C7PMI1_CHIPD/36-132
C7PUB9_CHIPD/449-545
C7PUB9_CHIPD/80-176
C7PXD6_CATAD/60-152
C7QCA0_CATAD/61-153
C7QH11_CATAD/32-128
C7QJA2_CATAD/104-199
C7QJA2_CATAD/475-575
C7QJA8_CATAD/40-141
C7QNT1_CYAP0/450-553
C7QNT1_CYAP0/71-166
C7QPD2_CYAP0/37-136
C7QRI5_CYAP0/49-141
C7QX55_CYAP0/30-127
C7QYT6_JONDD/35-131
C7R2J4_JONDD/41-142
C7R2K7_JONDD/462-559
C7R2K7_JONDD/91-186
C7R8N3_KANKD/26-121
C7RAB1_KANKD/259-391
C7RCV6_KANKD/43-142
C7RD68_ANAPD/40-140
C7RD71_ANAPD/705-813
C7RG06_ANAPD/41-132
C7RIJ5_ACCPU/259-393
C7RMQ4_ACCPU/50-142
C7RN57_ACCPU/65-157
C7RQE5_ACCPU/24-121
C7RR67_ACCPU/42-141
C7RTT2_ACCPU/451-545
C7TDK9_LACRG/14-136
C7TDL1_LACRG/442-538
C7TDL1_LACRG/78-173
C7TK94_LACRL/13-128
C7TK96_LACRL/442-538
C7TK96_LACRL/78-173
C7U854_ENTFA/44-135
C7U9Z0_ENTFA/39-139
C7U9Z2_ENTFA/443-539
C7U9Z2_ENTFA/77-172
C7UB86_ENTFA/44-135
C7UHM0_ENTFA/21-121
C7UHM2_ENTFA/443-539
C7UHM2_ENTFA/75-172
C7UMR0_ENTFA/44-135
C7UPK2_ENTFA/443-539
C7UPK2_ENTFA/77-172
C7UPK4_ENTFA/39-139
C7UVX1_ENTFA/39-139
C7UVX3_ENTFA/443-539
C7UVX3_ENTFA/77-172
C7UXB0_ENTFA/44-135
C7V3T9_ENTFA/44-135
C7V694_ENTFA/39-139
C7V696_ENTFA/443-539
C7V696_ENTFA/77-172
C7VAV2_ENTFA/44-135
C7VDA1_ENTFA/39-139
C7VDA3_ENTFA/443-539
C7VDA3_ENTFA/77-172
C7VJA1_ENTFA/44-135
C7VMS5_ENTFA/443-539
C7VMS5_ENTFA/77-172
C7VMS7_ENTFA/39-139
C7VTN6_ENTFA/44-135
C7VV59_ENTFA/443-539
C7VV59_ENTFA/77-172
C7VV61_ENTFA/39-139
C7W210_ENTFA/443-539
C7W210_ENTFA/77-172
C7W212_ENTFA/39-139
C7W4U5_ENTFA/44-135
C7WAW4_ENTFA/39-139
C7WAW6_ENTFA/443-539
C7WAW6_ENTFA/77-172
C7WCE1_ENTFA/44-135
C7WHD0_ENTFA/44-135
C7WLA6_ENTFA/39-139
C7WLA8_ENTFA/443-539
C7WLA8_ENTFA/77-172
C7WPQ9_ENTFA/39-139
C7WPR1_ENTFA/443-539
C7WPR1_ENTFA/77-172
C7WR20_ENTFA/44-135
C7WZT8_ENTFA/44-135
C7X1B4_ENTFA/443-539
C7X1B4_ENTFA/77-172
C7X1B6_ENTFA/39-139
C7X6L1_9PORP/35-131
C7XD58_9PORP/48-140
C7XDF2_9PORP/208-342
C7XNI6_9FUSO/39-137
C7XNJ0_9FUSO/293-406
C7XXZ8_9LACO/53-149
C7XY00_9LACO/33-138
C7YBM4_ENTFA/39-139
C7YBM6_ENTFA/443-539
C7YBM6_ENTFA/77-172
C7YCU9_ENTFA/44-135
C7Z515_NECH7/264-396
C7Z9W4_NECH7/463-573
C7ZVT6_STAAU/438-534
C7ZVT6_STAAU/79-174
C7ZVT8_STAAU/39-139
C8A5I3_STAAU/438-534
C8A5I3_STAAU/79-174
C8A5I5_STAAU/39-139
C8AAT9_STAAU/438-534
C8AAT9_STAAU/79-174
C8AAU1_STAAU/39-139
C8AJP2_STAAU/438-534
C8AJP2_STAAU/79-174
C8AJP4_STAAU/39-139
C8AQV5_STAAU/438-534
C8AQV5_STAAU/79-174
C8AQV7_STAAU/39-139
C8JYI8_LISMO/444-540
C8JYI8_LISMO/78-173
C8JYJ0_LISMO/33-140
C8K4W0_LISMO/34-140
C8K4W2_LISMO/444-540
C8K4W2_LISMO/78-173
C8KFJ1_LISMO/33-140
C8KFJ3_LISMO/444-540
C8KFJ3_LISMO/78-173
C8KP37_STAAU/438-534
C8KP37_STAAU/79-174
C8KP39_STAAU/39-139
C8KTL8_STAAU/438-534
C8KTL8_STAAU/79-174
C8KTM0_STAAU/39-139
C8KWU0_9PAST/259-390
C8KY19_9PAST/25-120
C8KYJ3_9PAST/25-117
C8L508_STAAU/39-139
C8L510_STAAU/438-534
C8L510_STAAU/79-174
C8LC44_STAAU/39-139
C8LC46_STAAU/438-534
C8LC46_STAAU/79-174
C8LLS0_STAAU/39-139
C8LLS2_STAAU/438-534
C8LLS2_STAAU/79-174
C8LTX6_STAAU/39-139
C8LTX8_STAAU/438-534
C8LTX8_STAAU/79-174
C8LZ56_STAAU/438-534
C8LZ56_STAAU/79-174
C8LZ58_STAAU/39-139
C8M647_STAAU/39-139
C8M649_STAAU/438-534
C8M649_STAAU/79-174
C8MDX3_STAAU/438-534
C8MDX3_STAAU/79-174
C8MDX5_STAAU/39-139
C8MPA0_STAAU/39-139
C8MPA2_STAAU/438-534
C8MPA2_STAAU/79-174
C8MRS1_STAAU/438-534
C8MRS1_STAAU/79-174
C8MRS3_STAAU/39-139
C8N4G8_STAAU/39-139
C8N4H0_STAAU/438-534
C8N4H0_STAAU/79-174
C8N7L4_9GAMM/32-137
C8N8A9_9GAMM/291-400
C8NK70_COREF/455-552
C8NK70_COREF/88-183
C8NK75_COREF/52-150
C8NLD0_COREF/38-136
C8P4J3_9LACO/47-138
C8P4N5_9LACO/38-138
C8P4N7_9LACO/444-540
C8P4N7_9LACO/69-173
C8PDV6_9PROT/38-137
C8PEF0_9PROT/1-78
C8PEU3_9PROT/17-109
C8PGA7_9PROT/36-148
C8PLC0_9PROT/440-535
C8PLC0_9PROT/67-167
C8PMA3_9SPIO/7-98
C8PR43_9SPIO/65-160
C8PUV9_9GAMM/26-123
C8PW84_9GAMM/44-143
C8Q190_9GAMM/261-404
C8RS45_CORJE/51-149
C8RS49_CORJE/453-550
C8RS49_CORJE/86-181
C8RTX2_CORJE/29-127
C8RZK4_9RHOB/432-528
C8RZK4_9RHOB/73-168
C8S195_9RHOB/431-524
C8S284_9RHOB/27-133
C8S2P8_9RHOB/44-144
C8SGC3_9RHIZ/28-148
C8SI62_9RHIZ/436-533
C8SI62_9RHIZ/75-170
C8SQ95_9RHIZ/54-154
C8SYX0_KLEPR/257-389
C8T3W3_KLEPR/19-142
C8T4S6_KLEPR/28-123
C8T6J2_KLEPR/25-117
C8T8Z6_KLEPR/35-132
C8TFX4_ECO26/21-118
C8TJ07_ECO26/28-123
C8TST0_ECO26/49-141
C8TVJ4_ECO26/20-142
C8TVQ2_ECO26/257-389
C8U2A1_ECO10/28-123
C8U818_ECO10/20-142
C8U8X2_ECO10/257-389
C8U9F8_ECO10/21-118
C8UA26_ECO10/49-141
C8UBL8_ECO1A/49-141
C8UE67_ECO1A/20-142
C8UEC3_ECO1A/257-389
C8UET4_ECO1A/21-118
C8UIJ8_ECO1A/28-123
C8V0S2_EMENI/470-578
C8V6N2_EMENI/271-403
C8W0C8_DESAS/264-370
C8W0C8_DESAS/656-755
C8W1K1_DESAS/36-144
C8W2B7_DESAS/43-135
C8W3P2_DESAS/48-139
C8W8N5_ATOPD/25-148
C8W995_ATOPD/47-138
C8W9J4_ATOPD/294-400
C8WBD2_ZYMMN/434-530
C8WBD2_ZYMMN/74-169
C8WBM5_ZYMMN/19-145
C8WEQ3_ZYMMN/25-118
C8WHQ9_EGGLE/49-140
C8WK22_EGGLE/290-396
C8WMS3_EGGLE/37-143
C8WPS3_EGGLE/36-130
C8WRZ3_ALIAD/26-121
C8WS22_ALIAD/433-529
C8WS22_ALIAD/76-171
C8WS24_ALIAD/23-138
C8X0S7_DESRD/42-142
C8X242_DESRD/38-129
C8X446_DESRD/16-108
C8X4R7_DESRD/29-124
C8X5J6_DESRD/300-405
C8X5J6_DESRD/679-786
C8XB27_NAKMY/48-148
C8XB35_NAKMY/114-209
C8XB35_NAKMY/495-595
C8XD55_NAKMY/55-147
C8XF01_NAKMY/20-116
C8Z821_YEAS8/486-589
C8Z8V5_YEAS8/294-427
C8ZZU9_ENTGA/448-544
C8ZZU9_ENTGA/82-177
C8ZZV1_ENTGA/40-146
C9A5H3_ENTCA/445-541
C9A5H3_ENTCA/79-174
C9A5H6_ENTCA/36-139
C9AF67_ENTFC/43-142
C9AF69_ENTFC/446-542
C9AF69_ENTFC/80-175
C9ANZ7_ENTFC/43-142
C9ANZ9_ENTFC/446-542
C9ANZ9_ENTFC/80-175
C9B1T9_ENTCA/445-541
C9B1T9_ENTCA/79-174
C9B1U1_ENTCA/36-139
C9B644_ENTFC/43-142
C9B646_ENTFC/446-542
C9B646_ENTFC/80-175
C9BCC0_ENTFC/43-142
C9BCC2_ENTFC/446-542
C9BCC2_ENTFC/80-175
C9BJJ6_ENTFC/43-142
C9BJJ8_ENTFC/446-542
C9BJJ8_ENTFC/80-175
C9BSF7_ENTFC/446-542
C9BSF7_ENTFC/80-175
C9BSF9_ENTFC/43-142
C9C1I1_ENTFC/43-142
C9C1I3_ENTFC/446-542
C9C1I3_ENTFC/80-175
C9C910_ENTFC/446-542
C9C910_ENTFC/80-175
C9C912_ENTFC/43-142
C9CQ59_ENTCA/445-541
C9CQ59_ENTCA/79-174
C9CQ61_ENTCA/36-139
C9CX71_9RHOB/429-522
C9CXD9_9RHOB/44-144
C9D468_9RHOB/429-529
C9D468_9RHOB/72-167
C9KK60_9FIRM/43-138
C9KM19_9FIRM/37-128
C9KNV0_9FIRM/298-405
C9KPE5_9FIRM/30-141
C9KV37_9BACE/33-130
C9L345_9BACE/208-342
C9L525_RUMHA/49-137
C9L9X6_RUMHA/33-138
C9LBF2_RUMHA/298-407
C9LID2_9BACT/208-342
C9LKL8_9BACT/32-128
C9LMP3_9FIRM/44-144
C9LQX7_9FIRM/303-410
C9LR03_9FIRM/34-126
C9LRA0_9FIRM/34-131
C9LRX8_9FIRM/35-141
C9LT09_9FIRM/300-407
C9LVG9_9FIRM/37-128
C9M461_LACHE/23-138
C9M463_LACHE/445-541
C9M463_LACHE/78-174
C9M6Y0_9BACT/38-126
C9M8L0_9BACT/421-517
C9M8L0_9BACT/64-155
C9M8L2_9BACT/40-136
C9M8Y7_9BACT/1-75
C9MCK5_HAEIF/25-117
C9MCR5_HAEIF/28-123
C9MEC4_HAEIF/37-141
C9MEM5_HAEIF/277-408
C9MFE4_HAEIF/277-408
C9MHY5_HAEIF/38-141
C9MIG3_HAEIF/25-117
C9MJN5_HAEIF/28-123
C9MND8_9BACT/209-350
C9MPX1_9BACT/31-127
C9MUU4_9FUSO/292-405
C9MUV3_9FUSO/39-137
C9NNK3_9VIBR/40-135
C9NQG8_9VIBR/34-143
C9NQH4_9VIBR/258-390
C9P305_VIBME/43-138
C9P343_VIBME/28-143
C9P653_VIBME/254-386
C9PB74_VIBFU/28-143
C9PBB1_VIBFU/27-122
C9PDT5_VIBFU/49-141
C9PDU1_VIBFU/35-126
C9PLB6_VIBFU/257-389
C9PN89_9PAST/30-141
C9PPU3_9PAST/27-133
C9PQP5_9PAST/29-124
C9PRQ7_9PAST/78-170
C9PS50_9PAST/258-389
C9PSX2_9BACT/208-342
C9PYJ8_9BACT/32-128
C9Q645_9VIBR/28-143
C9Q681_9VIBR/28-123
C9Q872_9VIBR/257-389
C9QJ60_VIBOR/264-396
C9QJ66_VIBOR/34-143
C9QML3_VIBOR/27-122
C9QPL6_ECOD1/257-389
C9QPS5_ECOD1/20-142
C9QQA1_ECOD1/28-123
C9QTU4_ECOD1/49-141
C9R0F2_ECOD1/35-132
C9R2C2_AGGAD/33-138
C9R3J4_AGGAD/29-124
C9R3U5_AGGAD/29-133
C9R459_AGGAD/61-153
C9R9V5_AMMDK/37-129
C9RAP1_AMMDK/30-126
C9RB40_AMMDK/46-138
C9RB46_AMMDK/32-140
C9RBZ1_AMMDK/264-370
C9RBZ1_AMMDK/642-740
C9REW8_METVM/51-142
C9RF27_METVM/35-121
C9RF69_METVM/39-134
C9RFQ2_METVM/45-135
C9RG41_METVM/424-521
C9RG41_METVM/62-160
C9RGW7_METVM/38-135
C9RH76_METVM/40-132
C9RHL7_METVM/115-206
C9RLV8_FIBSS/36-128
C9RQC3_FIBSS/257-389
C9RR83_FIBSS/13-137
C9RVM0_GEOSY/443-539
C9RVM0_GEOSY/79-174
C9RVM2_GEOSY/12-139
C9S8T6_VERA1/127-221
C9SUR7_VERA1/447-545
C9T5G8_9RHIZ/49-149
C9T5T5_9RHIZ/437-534
C9T5T5_9RHIZ/75-170
C9TF08_9RHIZ/437-534
C9TF08_9RHIZ/75-170
C9TFC5_9RHIZ/49-149
C9TMB4_9RHIZ/214-311
C9TMM6_9RHIZ/49-149
C9TUI9_9RHIZ/49-149
C9TUV8_9RHIZ/437-534
C9TUV8_9RHIZ/75-170
C9U2V2_BRUAB/49-149
C9U368_BRUAB/437-534
C9U368_BRUAB/75-170
C9UC21_BRUAB/49-149
C9UCE1_BRUAB/437-534
C9UCE1_BRUAB/75-170
C9UL97_BRUAB/49-149
C9ULL7_BRUAB/437-534
C9ULL7_BRUAB/75-170
C9UXA4_BRUAB/49-149
C9UXM0_BRUAB/437-534
C9UXM0_BRUAB/75-170
C9V9P3_BRUNE/49-149
C9VA11_BRUNE/437-534
C9VA11_BRUNE/75-170
C9VI21_9RHIZ/49-149
C9VIQ7_9RHIZ/437-534
C9VIQ7_9RHIZ/75-170
C9VS31_BRUAB/49-149
C9VS97_BRUAB/437-534
C9VS97_BRUAB/75-170
C9WZB1_NEIM8/41-140
C9X2L8_NEIM8/260-393
C9X305_NEIM8/24-119
C9X957_SALTD/28-123
C9XC20_SALTD/19-142
C9XCT6_SALTD/257-389
C9XEP4_SALTD/21-118
C9XFX7_SALTD/49-141
C9XIZ0_CLODC/28-139
C9XIZ4_CLODC/303-412
C9XMM1_CLODC/17-108
C9XX79_CROTZ/28-123
C9XXM0_CROTZ/19-142
C9XY65_CROTZ/257-389
C9Y1X0_CROTZ/49-141
C9Y2T8_CROTZ/29-132
C9Y600_9BURK/298-429
C9Y7D3_9BURK/457-551
C9YEU1_9BURK/47-142
C9YG43_9BURK/37-145
C9YI25_CLODR/28-139
C9YI29_CLODR/303-412
C9YP75_CLODR/17-108
C9Z3T8_STRSW/32-128
C9Z4L4_STRSW/61-153
C9ZDR1_STRSW/420-517
C9ZDR1_STRSW/51-146
C9ZDR6_STRSW/43-144
D0A461_TRYB9/68-170
D0AEU7_ENTFC/446-542
D0AEU7_ENTFC/80-175
D0AEU9_ENTFC/42-142
D0AME1_ENTFC/446-542
D0AME1_ENTFC/80-175
D0AME3_ENTFC/43-142
D0AWK1_BRUAB/437-534
D0AWK1_BRUAB/75-170
D0AWV9_BRUAB/49-149
D0B2E1_BRUME/49-149
D0B2Q2_BRUME/437-534
D0B2Q2_BRUME/75-170
D0BBS9_BRUSU/437-534
D0BBS9_BRUSU/75-170
D0BC38_BRUSU/49-149
D0BP88_9FUSO/39-137
D0BP92_9FUSO/295-406
D0BWQ5_9GAMM/33-147
D0C2Q2_9GAMM/251-386
D0C3L2_9GAMM/24-119
D0CBK1_ACIBA/33-147
D0CBM2_ACIBA/251-386
D0CFF1_ACIBA/24-119
D0CKF0_9SYNE/43-142
D0CLV6_9SYNE/373-465
D0CMH3_9SYNE/27-124
D0CMK0_9SYNE/153-248
D0CMK0_9SYNE/521-626
D0CQ05_9RHOB/44-144
D0CRI3_9RHOB/431-527
D0CRI3_9RHOB/72-167
D0CWH0_9RHOB/429-522
D0CZB2_9RHOB/430-523
D0D1F7_9RHOB/431-527
D0D1F7_9RHOB/72-167
D0D1M4_9RHOB/44-144
D0D5T5_9RHOB/40-129
D0D921_9RHOB/34-140
D0DVT6_LACFE/444-540
D0DVT6_LACFE/78-173
D0DVT8_LACFE/37-138
D0ESZ9_METMI/37-128
D0FQ98_ERWPY/257-388
D0FQG8_ERWPY/19-142
D0FUT8_ERWPY/28-123
D0G8K0_CLOBO/62-153
D0GFT3_BRUME/437-534
D0GFT3_BRUME/75-170
D0GG49_BRUME/49-149
D0GKW1_9FUSO/307-421
D0GKW5_9FUSO/39-137
D0GLY0_9FUSO/16-107
D0GRD1_VIBMI/28-123
D0GRG6_VIBMI/28-143
D0GS76_VIBMI/221-353
D0H3B6_VIBCH/28-143
D0H4S6_VIBCH/28-123
D0H614_VIBCH/257-389
D0HF18_VIBMI/221-353
D0HJS3_VIBMI/28-143
D0HJV8_VIBMI/28-123
D0HS54_VIBCH/28-143
D0HS90_VIBCH/28-123
D0HW08_VIBCH/37-132
D0HXB4_VIBCH/257-389
D0I144_VIBCH/28-143
D0I7N2_VIBHO/28-123
D0IAG5_VIBHO/37-144
D0ICI0_VIBHO/37-143
D0ICJ6_VIBHO/257-389
D0IGI9_9VIBR/257-389
D0ILL9_9VIBR/28-143
D0ILQ5_9VIBR/28-123
D0IQD3_DROME/1-94
D0IU35_HELP1/32-126
D0IUQ4_BURM9/57-149
D0IVY5_COMT2/23-118
D0IZR6_COMT2/65-157
D0J4G3_COMT2/37-146
D0J5G4_COMT2/266-397
D0J8W1_BLASP/294-401
D0J8W1_BLASP/675-779
D0J8W5_BLASP/28-128
D0JBF1_BLASB/22-128
D0JBF5_BLASB/278-384
D0JBF5_BLASB/657-761
D0JCS1_YERPD/37-142
D0JDE4_YERPD/256-388
D0JFY6_YERPD/28-123
D0JLW5_YERPD/24-116
D0JN48_YERP1/256-388
D0JNC9_YERP1/37-142
D0JQE0_YERP1/28-123
D0JVF8_YERP1/49-141
D0K154_HELP5/30-126
D0K3Y4_STAAD/438-534
D0K3Y4_STAAD/79-174
D0K3Y6_STAAD/39-139
D0KIY4_PECWW/20-142
D0KJK5_PECWW/28-123
D0KJY0_PECWW/256-388
D0KPF7_SULS9/33-125
D0KRB1_SULS9/27-111
D0KRD0_SULS9/98-189
D0KRT5_SULS9/30-115
D0KT41_SULS9/413-509
D0KT41_SULS9/63-158
D0KT45_SULS9/38-133
D0KXL8_HALNC/53-145
D0KYD5_HALNC/25-120
D0L096_HALNC/38-148
D0L0Z6_HALNC/259-393
D0L3Q0_GORB4/458-555
D0L3Q0_GORB4/83-178
D0L436_GORB4/52-153
D0L864_GORB4/214-303
D0LC24_GORB4/48-143
D0LF73_GORB4/51-143
D0LRS0_HALO1/75-171
D0LSL6_HALO1/48-137
D0LYA9_HALO1/39-138
D0LZ77_HALO1/451-551
D0LZ77_HALO1/84-179
D0M6Q1_VIBSE/257-389
D0MCX5_RHOM4/447-544
D0MCX5_RHOM4/77-173
D0MD26_RHOM4/37-135
D0MFY0_RHOM4/51-143
D0MI50_RHOM4/29-138
D0MSK9_PHYIT/82-180
D0NIT8_PHYIT/298-400
D0NJJ2_PHYIT/833-934
D0PC42_BRUSU/49-149
D0PCG0_BRUSU/437-534
D0PCG0_BRUSU/75-170
D0PIN2_BRUSU/437-534
D0PIN2_BRUSU/75-170
D0PK32_BRUSU/49-149
D0RGN1_9RHIZ/49-149
D0RGZ9_9RHIZ/437-534
D0RGZ9_9RHIZ/75-170
D0RNJ4_9RICK/432-529
D0RNJ4_9RICK/70-165
D0RPG1_9RICK/44-146
D0RRR4_9RICK/70-165
D0RRX7_9STRE/297-404
D0RRX9_9STRE/34-141
D0S1A7_ACICA/31-147
D0S1C7_ACICA/251-386
D0S514_ACICA/24-119
D0S9N4_ACIJO/29-118
D0SA74_ACIJO/251-387
D0SA98_ACIJO/33-147
D0SG29_ACIJO/24-119
D0SK51_ACIJU/251-386
D0SK72_ACIJU/33-147
D0SP02_ACIJU/24-119
D0STU5_ACILW/251-386
D0STX1_ACILW/31-147
D0SXI3_ACILW/24-119
D0T4Y9_ACIRA/31-147
D0T513_ACIRA/251-386
D0T7X7_ACIRA/24-119
D0TCM8_9BACE/35-131
D0TG39_9BACE/48-140
D0TIA0_9BACE/208-342
D0TX94_9BACE/33-130
D0TXL8_9BACE/208-342
D0UJ29_9PSED/255-387
D0W328_NEICI/24-119
D0W4I0_NEICI/42-141
D0W5T8_NEICI/260-393
D0WAS1_NEILA/24-119
D0WAY9_NEILA/42-141
D0WBZ2_NEILA/260-393
D0WGP1_9ACTN/40-141
D0WH88_9ACTN/37-131
D0WJG7_9ACTN/292-398
D0WLR6_9ACTO/462-559
D0WLR6_9ACTO/93-188
D0WLU2_9ACTO/38-139
D0WND5_9ACTO/58-154
D0WU18_VIBAL/27-122
D0WUC7_VIBAL/326-458
D0X424_VIBAL/30-143
D0X8G9_VIBHA/30-143
D0XDB7_VIBHA/27-122
D0XDD5_VIBHA/258-390
D0YP15_9ACTO/60-164
D0YPN5_9ACTO/464-562
D0YPN5_9ACTO/87-182
D0YQV7_9ACTO/42-144
D0YVM0_LISDA/47-139
D0YWD4_LISDA/12-143
D0YZG3_LISDA/28-123
D0YZH2_LISDA/123-255
D0Z3I2_LISDA/35-126
D0ZDB4_EDWTE/256-388
D0ZDW2_EDWTE/40-138
D0ZE91_EDWTE/28-123
D0ZEX7_EDWTE/20-142
D0ZH56_EDWTE/49-141
D0ZN01_SALT1/28-123
D0ZRR5_SALT1/23-147
D0ZSQ2_SALT1/257-389
D0ZUZ2_SALT1/35-132
D0ZW28_SALT1/49-141
D1A1I1_THECD/42-145
D1A1J3_THECD/464-561
D1A1J3_THECD/95-190
D1A2J3_THECD/44-143
D1A5C3_THECD/58-230
D1AB38_THECD/36-132
D1AID5_SEBTE/45-136
D1AK44_SEBTE/298-404
D1AK48_SEBTE/38-136
D1AS58_ANACI/56-151
D1ATX5_ANACI/57-160
D1ATY2_ANACI/298-408
D1ATY2_ANACI/679-778
D1AW67_STRM9/290-402
D1AW72_STRM9/39-137
D1AYX0_SULD5/40-139
D1B1Z9_SULD5/36-128
D1B285_SULD5/17-109
D1B2Z8_SULD5/439-535
D1B2Z8_SULD5/69-169
D1B4P5_SULD5/46-138
D1B5R8_THEAS/38-126
D1B9N9_THEAS/41-137
D1B9P1_THEAS/427-520
D1B9P1_THEAS/64-159
D1B9U1_THEAS/43-135
D1BDK0_SANKS/34-130
D1BEL3_SANKS/41-142
D1BES8_SANKS/462-559
D1BES8_SANKS/91-186
D1BKY8_VEIPT/295-402
D1BKY8_VEIPT/663-780
D1BKZ6_VEIPT/35-144
D1BLS0_VEIPT/35-127
D1BMW6_VEIPT/31-128
D1BR39_VEIPT/43-136
D1BV62_XYLCX/32-128
D1BZW2_XYLCX/42-143
D1BZY0_XYLCX/461-558
D1BZY0_XYLCX/92-187
D1C208_SPHTD/49-140
D1C275_SPHTD/39-136
D1C3A7_SPHTD/438-534
D1C3A7_SPHTD/69-164
D1C3G2_SPHTD/35-123
D1C434_SPHTD/42-147
D1C5Z5_SPHTD/43-135
D1CEL5_THET1/49-140
D1CF57_THET1/31-128
D1CG75_THET1/434-530
D1CG75_THET1/67-162
D1CIF7_THET1/48-153
D1CX80_9RHIZ/49-149
D1CXI2_9RHIZ/437-534
D1CXI2_9RHIZ/75-170
D1D367_NEIGO/41-140
D1D7G3_NEIGO/24-119
D1D7N8_NEIGO/265-398
D1D8V3_NEIGO/265-398
D1D9H3_NEIGO/24-119
D1DC11_NEIGO/41-140
D1DFI2_NEIGO/41-140
D1DFS2_NEIGO/24-119
D1DJR1_NEIGO/265-398
D1DPY0_NEIGO/41-140
D1DR95_NEIGO/24-119
D1DRF6_NEIGO/265-398
D1DTR4_NEIGO/265-398
D1DWW9_NEIGO/41-140
D1DXX7_NEIGO/24-119
D1DZF6_NEIGO/265-398
D1E3K8_NEIGO/41-140
D1E4L0_NEIGO/24-119
D1E9R6_NEIGO/41-140
D1EAA7_NEIGO/24-119
D1EAY0_NEIGO/265-398
D1EC89_NEIGO/265-398
D1EGC5_NEIGO/41-140
D1EGN4_NEIGO/24-119
D1ERK5_9RHIZ/49-149
D1ERX1_9RHIZ/437-534
D1ERX1_9RHIZ/75-170
D1EYC9_BRUME/49-149
D1EYP3_BRUME/437-534
D1EYP3_BRUME/75-170
D1F7X7_BRUME/49-149
D1F895_BRUME/437-534
D1F895_BRUME/75-170
D1FEP7_9RHIZ/49-149
D1FF11_9RHIZ/437-534
D1FF11_9RHIZ/75-170
D1GS56_STAA0/438-534
D1GS56_STAA0/79-174
D1GS58_STAA0/39-139
D1J913_9ARCH/49-139
D1J9H7_9ARCH/31-132
D1JBY6_9ARCH/114-209
D1JHF1_9ARCH/48-144
D1JIC1_9ARCH/471-568
D1JIC1_9ARCH/86-190
D1JSM5_9BACE/208-342
D1JTV0_9BACE/33-130
D1K1Q5_9BACE/208-342
D1KA92_9BACE/37-133
D1KBR3_9GAMM/253-384
D1KD00_9GAMM/40-140
D1KD79_9GAMM/45-137
D1N0Y3_9BACT/298-403
D1N0Y3_9BACT/676-782
D1N3I6_9BACT/26-122
D1N977_9BACT/44-144
D1NM62_CLOTM/297-403
D1NM62_CLOTM/687-788
D1NML6_CLOTM/33-120
D1NMT3_CLOTM/27-138
D1NR92_CLOTM/34-125
D1NUN0_9BIFI/284-390
D1NUP3_9BIFI/22-139
D1NYH8_9ENTR/48-140
D1P1M0_9ENTR/40-137
D1P3U6_9ENTR/256-388
D1P528_9ENTR/23-146
D1P6B4_9ENTR/28-123
D1P8K4_9BACT/31-127
D1PF34_9BACT/208-349
D1PMN5_9FIRM/43-143
D1PMP0_9FIRM/288-394
D1PPE7_9FIRM/32-131
D1PS71_9FIRM/49-140
D1PUA6_9BACT/208-345
D1PUY6_9BACT/31-127
D1QBV8_STAAU/438-534
D1QBV8_STAAU/79-174
D1QBW0_STAAU/39-139
D1QGU9_STAAU/438-534
D1QGU9_STAAU/79-174
D1QGV1_STAAU/39-139
D1QQB3_9BACT/32-128
D1QVU7_9BACT/208-349
D1R0N0_STAAU/438-534
D1R0N0_STAAU/79-174
D1R0N2_STAAU/39-139
D1R9A7_9CHLA/29-126
D1RDP6_LEGLO/19-142
D1RDP7_LEGLO/467-579
D1RDP7_LEGLO/86-186
D1RH10_LEGLO/26-121
D1RKK9_LEGLO/54-146
D1RSC5_SEROD/93-185
D1RUJ9_SEROD/36-133
D1RVW0_SEROD/28-123
D1RZ25_SEROD/34-156
D1RZC6_SEROD/281-413
D1TS62_YERPE/28-123
D1TU70_YERPE/256-388
D1TUW1_YERPE/37-142
D1TZZ2_YERPE/49-141
D1VUU5_9FIRM/33-120
D1VUU9_9FIRM/301-411
D1VVH7_9FIRM/7-139
D1VW68_9BACT/32-128
D1VYT1_9BACT/208-343
D1W365_9BACT/32-128
D1W6H2_9BACT/208-343
D1WPE7_STAEP/39-139
D1WPE9_STAEP/438-534
D1WPE9_STAEP/79-174
D1XE44_9ACTO/32-128
D1XKA6_9ACTO/452-549
D1XKA6_9ACTO/83-178
D1XKB3_9ACTO/45-146
D1XVJ1_9BACT/208-349
D1Y061_9BACT/31-127
D1Y4P1_9BACT/19-111
D1Y4V1_9BACT/41-137
D1Y4V3_9BACT/422-518
D1Y4V3_9BACT/64-155
D1Y5N1_9BACT/25-126
D1YBG3_PROAC/34-129
D1YFF1_PROAC/41-142
D1YFF9_PROAC/449-544
D1YFF9_PROAC/80-175
D1YMN0_9FIRM/35-127
D1YN62_9FIRM/35-144
D1YN70_9FIRM/296-402
D1YN70_9FIRM/663-780
D1YNB0_9FIRM/43-136
D1YRK4_9FIRM/31-128
D1YVN6_METPS/39-128
D1YYI0_METPS/1-77
D1YZ49_METPS/103-194
D1YZJ7_METPS/293-398
D1YZJ7_METPS/669-777
D1Z1U4_METPS/49-141
D1Z279_METPS/45-140
D1ZBE4_SORMK/429-546
D1ZIU6_SORMK/264-396
D2A2F6_TRICA/272-407
D2A8G7_SHIF2/28-123
D2AEQ1_SHIF2/49-141
D2AGU2_SHIF2/25-147
D2AHC8_SHIF2/309-441
D2AIG8_SHIF2/35-132
D2AKB1_FRATE/256-389
D2AN40_FRATE/16-142
D2ASC7_STRRD/73-165
D2ATM4_STRRD/149-237
D2AVL4_STRRD/36-132
D2B964_STRRD/463-566
D2B964_STRRD/97-192
D2B979_STRRD/35-139
D2BGN2_DEHSV/266-372
D2BGN2_DEHSV/642-742
D2BGP7_DEHSV/38-133
D2BJ09_DEHSV/52-156
D2BJ29_DEHSV/37-128
D2BJS3_DEHSV/39-130
D2BKG3_LACLK/42-140
D2BKG8_LACLK/447-543
D2BKG8_LACLK/79-174
D2BS16_DICD5/37-138
D2BU46_DICD5/28-123
D2BU80_DICD5/257-388
D2BUR1_DICD5/20-142
D2C4G5_THENR/32-131
D2C4H0_THENR/384-477
D2C4H0_THENR/49-136
D2EKX1_PEDAC/39-139
D2EKX3_PEDAC/441-537
D2EKX3_PEDAC/77-172
D2EM50_9STRE/298-404
D2EM52_9STRE/34-141
D2ESD9_9BACE/208-342
D2EUA6_9BACE/33-130
D2F5W5_STAAU/438-534
D2F5W5_STAAU/79-174
D2F5W7_STAAU/39-139
D2FC13_STAAU/438-534
D2FC13_STAAU/79-174
D2FC15_STAAU/39-139
D2FKU3_STAAU/438-534
D2FKU3_STAAU/79-174
D2FKU5_STAAU/39-139
D2FU96_STAAU/438-534
D2FU96_STAAU/79-174
D2FU98_STAAU/39-139
D2G077_STAAU/438-534
D2G077_STAAU/79-174
D2G079_STAAU/39-139
D2G8M0_STAAU/438-534
D2G8M0_STAAU/79-174
D2G8M2_STAAU/39-139
D2GF35_STAAU/438-534
D2GF35_STAAU/79-174
D2GF37_STAAU/39-139
D2GQD9_STAAU/438-534
D2GQD9_STAAU/79-174
D2GQE1_STAAU/39-139
D2HCF9_AILME/471-571
D2HGF3_AILME/272-407
D2HSW2_AILME/67-164
D2L125_9DELT/22-142
D2L1A0_9DELT/19-111
D2L1J6_9DELT/35-126
D2L4X5_9DELT/30-125
D2L7G8_9DELT/305-410
D2L7G8_9DELT/683-790
D2L8W8_9DELT/45-134
D2MI54_9BACT/1-65
D2MJR2_9BACT/439-535
D2MJR2_9BACT/74-169
D2MSB0_CAMJE/34-123
D2MT75_CAMJE/434-530
D2MT75_CAMJE/67-166
D2MUI9_CAMJE/17-109
D2MUN7_CAMJE/14-106
D2MUQ7_CAMJE/39-138
D2MWB6_CAMJE/39-138
D2MWE2_CAMJE/14-106
D2MX08_CAMJE/34-123
D2MY73_CAMJE/434-530
D2MY73_CAMJE/67-166
D2MZQ6_CAMJE/17-109
D2N644_STAA5/438-534
D2N644_STAA5/79-174
D2N646_STAA5/39-139
D2ND61_ECOS5/28-123
D2NJ40_ECOS5/49-141
D2NL56_ECOS5/25-147
D2NLB2_ECOS5/257-389
D2NLN9_ECOS5/21-118
D2NPP3_ROTMD/462-559
D2NPP3_ROTMD/90-185
D2NR50_ROTMD/67-178
D2NSM1_ROTMD/60-179
D2NUP0_LISM1/33-140
D2NUP2_LISM1/444-540
D2NUP2_LISM1/78-173
D2P636_LISM2/33-140
D2P638_LISM2/444-540
D2P638_LISM2/78-173
D2PCE8_SULID/38-133
D2PCF2_SULID/413-509
D2PCF2_SULID/63-158
D2PDK4_SULID/30-115
D2PEC2_SULID/91-182
D2PES5_SULID/27-111
D2PHT2_SULID/94-186
D2PX98_KRIFD/41-142
D2PZU6_KRIFD/454-551
D2PZU6_KRIFD/85-180
D2Q0P3_KRIFD/32-128
D2Q996_BIFDB/33-139
D2Q9A1_BIFDB/290-396
D2QDU8_SPILD/33-129
D2QEP3_SPILD/450-551
D2QEP3_SPILD/74-170
D2QHR8_SPILD/40-131
D2QL75_SPILD/63-155
D2R1W0_PIRSD/24-121
D2R2J4_PIRSD/40-146
D2R8C5_PIRSD/287-393
D2R8C5_PIRSD/662-761
D2RBQ1_GARV4/290-396
D2RBQ3_GARV4/32-139
D2RDT5_ARCPA/34-127
D2REE7_ARCPA/105-196
D2RFS1_ARCPA/468-564
D2RFS1_ARCPA/94-196
D2RGN0_ARCPA/41-136
D2RH67_ARCPA/26-119
D2RJN9_ACIFV/301-407
D2RJN9_ACIFV/690-788
D2RKN8_ACIFV/32-142
D2RQG9_HALTV/18-108
D2RQU4_HALTV/416-512
D2RQU4_HALTV/59-154
D2RRF1_HALTV/42-137
D2RY32_HALTV/22-119
D2RZQ8_HALTV/34-125
D2S093_HALTV/51-142
D2S5P0_GEOOG/41-141
D2S5P8_GEOOG/108-203
D2S5P8_GEOOG/477-574
D2SCV9_GEOOG/58-150
D2SEG9_GEOOG/28-124
D2T4M9_ERWP6/28-123
D2T6I9_ERWP6/270-401
D2T6R5_ERWP6/19-142
D2TL04_CITRI/28-123
D2TLC5_CITRI/21-118
D2TTC6_CITRI/19-142
D2TU11_CITRI/257-389
D2TUK3_CITRI/49-141
D2TWA5_9ENTR/1-91
D2TXA0_9ENTR/257-389
D2TXR7_9ENTR/21-118
D2TZB0_9ENTR/48-140
D2U213_9ENTR/29-142
D2U908_XANAP/28-136
D2UFI3_XANAP/249-382
D2UG01_XANAP/25-120
D2UL33_STAAU/438-534
D2UL33_STAAU/79-174
D2UL35_STAAU/39-139
D2UR21_STAAU/438-534
D2UR21_STAAU/79-174
D2UR23_STAAU/39-139
D2VMQ3_NAEGR/424-516
D2YD23_VIBMI/257-389
D2YIT3_VIBMI/28-123
D2YIW9_VIBMI/28-143
D2YK49_VIBMI/161-293
D2YMT7_VIBMI/48-143
D2YMX3_VIBMI/28-143
D2YW35_ZYMMO/25-118
D2Z2G1_9BACT/41-129
D2Z2K3_9BACT/35-124
D2Z456_9BACT/1-69
D2Z4P0_9BACT/431-524
D2Z4P0_9BACT/64-159
D2Z4P2_9BACT/41-137
D2Z6M4_9BACT/25-120
D2ZB97_9ENTR/51-143
D2ZFB5_9ENTR/19-142
D2ZFH5_9ENTR/257-389
D2ZFZ4_9ENTR/28-123
D2ZJK2_9ENTR/35-132
D2ZNP1_METSM/421-516
D2ZNP1_METSM/62-157
D2ZNU8_METSM/26-121
D2ZP75_METSM/113-208
D2ZPJ0_METSM/39-134
D2ZQ60_METSM/51-141
D2ZQK9_METSM/43-135
D2ZUS7_NEIMU/260-393
D2ZW26_NEIMU/41-140
D2ZY66_NEIMU/24-119
D3A699_NEISU/260-393
D3A6E5_NEISU/41-140
D3A762_NEISU/24-119
D3ADS0_9CLOT/49-140
D3AFQ6_9CLOT/310-423
D3AUP0_9CLOT/13-115
D3BJB3_POLPA/488-588
D3BT59_POLPA/8-105
D3BTI9_POLPA/278-413
D3CS03_9ACTO/61-153
D3CWP2_9ACTO/84-180
D3CZX7_9ACTO/49-149
D3D4T1_9ACTO/452-548
D3D4T1_9ACTO/77-172
D3D571_9ACTO/75-167
D3D8Z0_9ACTO/221-309
D3DHE4_HYDTT/430-533
D3DHE4_HYDTT/66-161
D3DI12_HYDTT/35-126
D3DIG7_HYDTT/37-136
D3DJ27_HYDTT/26-117
D3DJP7_HYDTT/25-119
D3DRS9_HUMAN/67-164
D3DYQ9_METRM/423-518
D3DYQ9_METRM/59-154
D3DZ87_METRM/114-209
D3DZF0_METRM/44-134
D3E0A5_METRM/39-134
D3E1F8_METRM/51-149
D3E4E0_METRM/40-132
D3E7R7_GEOS4/51-143
D3EF30_GEOS4/447-543
D3EF30_GEOS4/82-177
D3EF32_GEOS4/39-139
D3ENT1_UCYNA/25-122
D3EQK6_UCYNA/49-141
D3EVG3_STAA4/438-534
D3EVG3_STAA4/79-174
D3EVG5_STAA4/39-139
D3F3S6_CONWI/26-125
D3F771_CONWI/51-156
D3F8J7_CONWI/59-152
D3FAI6_CONWI/441-536
D3FAI6_CONWI/72-170
D3FKD6_CAMJI/34-123
D3FMG4_CAMJI/435-530
D3FMG4_CAMJI/67-166
D3FNU2_CAMJI/17-109
D3FNY6_CAMJI/14-106
D3FP04_CAMJI/39-138
D3FSD6_BACPE/26-123
D3FSM2_BACPE/443-539
D3FSM2_BACPE/79-174
D3FSM4_BACPE/22-139
D3FTS1_BACPE/20-112
D3FUC8_BACPE/35-127
D3GRR2_ECO44/35-132
D3GUB2_ECO44/28-123
D3GVH8_ECO44/49-141
D3H2Z2_ECO44/25-147
D3H3R7_ECO44/256-388
D3H678_STRM6/295-404
D3H680_STRM6/34-141
D3HI79_STRG3/297-404
D3HI81_STRG3/31-140
D3HKA3_LEGLN/54-146
D3HMN8_LEGLN/467-579
D3HMN8_LEGLN/86-186
D3HMN9_LEGLN/19-142
D3HQK2_LEGLN/26-121
D3HVQ8_9BACT/1-84
D3HWU5_9BACT/208-354
D3I383_9BACT/189-330
D3I7T0_9BACT/31-127
D3IB18_9BACT/208-346
D3IDU8_9BACT/32-128
D3IGW9_9BACT/32-128
D3IL86_9BACT/208-342
D3KN32_LISMO/34-140
D3L174_9BACT/39-135
D3L176_9BACT/439-531
D3L176_9BACT/71-166
D3L2J8_9BACT/2-112
D3L2W0_9BACT/39-127
D3L2X6_9BACT/33-122
D3L9U3_OENOE/39-138
D3L9U6_OENOE/447-543
D3L9U6_OENOE/77-177
D3LF64_ENTFC/446-542
D3LF64_ENTFC/80-175
D3LF66_ENTFC/42-142
D3LKX4_MICLU/49-150
D3LL78_MICLU/47-139
D3LPL0_MICLU/463-560
D3LPL0_MICLU/89-184
D3LSP3_9FIRM/25-146
D3LTM4_9FIRM/296-403
D3LTM4_9FIRM/664-780
D3LTQ8_9FIRM/35-127
D3LX10_9FIRM/31-129
D3M0A9_9ACTO/469-566
D3M0A9_9ACTO/94-189
D3M1S8_9ACTO/37-137
D3M4E5_9ACTO/29-125
D3M7B7_9ACTO/106-199
D3MBQ9_PROAC/34-129
D3MBY7_PROAC/41-142
D3MBZ5_PROAC/449-544
D3MBZ5_PROAC/80-175
D3MLJ8_PROAC/34-129
D3MLS0_PROAC/449-544
D3MLS0_PROAC/80-175
D3MLS8_PROAC/41-142
D3MPE3_9FIRM/35-139
D3MPE7_9FIRM/298-404
D3MR06_9FIRM/11-102
D3NTC2_AZOS1/47-143
D3NU69_AZOS1/33-139
D3NWZ5_AZOS1/443-539
D3NWZ5_AZOS1/79-174
D3P5U9_AZOS1/49-141
D3P8M2_DEFDS/442-538
D3P8M2_DEFDS/78-174
D3P8N5_DEFDS/24-112
D3P8Z5_DEFDS/35-126
D3PAQ6_DEFDS/40-141
D3PB73_DEFDS/6-97
D3PKH5_MEIRD/19-138
D3PLF8_MEIRD/435-531
D3PLF8_MEIRD/71-166
D3PVJ3_STANL/49-141
D3Q0R9_STANL/35-131
D3Q2L3_STANL/49-149
D3Q5G1_STANL/459-556
D3Q5G1_STANL/90-185
D3QDU0_STALH/39-139
D3QDU2_STALH/438-534
D3QDU2_STALH/79-174
D3QJI7_ECOCB/28-123
D3QM78_ECOCB/20-142
D3QN48_ECOCB/257-389
D3QPS8_ECOCB/35-132
D3QVM8_ECOCB/49-141
D3R4E8_BIFAB/72-179
D3R4G2_BIFAB/317-423
D3R9Y4_KLEVT/28-123
D3RJ68_KLEVT/49-141
D3RJC3_KLEVT/35-132
D3RK90_KLEVT/257-389
D3RKD9_KLEVT/19-142
D3RNJ7_ALLVD/1-87
D3RQM1_ALLVD/49-141
D3RT15_ALLVD/16-108
D3RTL6_ALLVD/258-390
D3RTQ9_ALLVD/48-148
D3RU36_ALLVD/26-121
D3RYU7_FERPA/469-565
D3RYU7_FERPA/93-197
D3RYY9_FERPA/92-183
D3RZN1_FERPA/27-127
D3S0W8_FERPA/39-133
D3S114_FERPA/36-125
D3S1A7_FERPA/17-111
D3S3Y4_METSF/116-207
D3S470_METSF/26-123
D3S4G8_METSF/45-135
D3S5C5_METSF/31-121
D3S5R2_METSF/40-132
D3S6V6_METSF/48-139
D3S6W3_METSF/39-134
D3S8J5_METSF/424-521
D3S8J5_METSF/62-160
D3S9F7_THISK/258-390
D3SAW9_THISK/30-125
D3SF01_THISK/44-144
D3SHN3_DEHSG/266-372
D3SHN3_DEHSG/642-742
D3SHQ0_DEHSG/38-133
D3SJY6_DEHSG/50-154
D3SK06_DEHSG/37-128
D3SKN5_DEHSG/37-128
D3SL70_THEAH/25-119
D3SLM8_THEAH/41-132
D3SLP3_THEAH/36-127
D3SNZ7_THEAH/38-136
D3SP74_THEAH/429-532
D3SP74_THEAH/65-160
D3SRD6_NATMM/33-118
D3STH6_NATMM/45-140
D3STS4_NATMM/18-108
D3STZ8_NATMM/437-533
D3STZ8_NATMM/59-175
D3T300_THEIA/33-120
D3T3Q5_THEIA/34-124
D3T6P8_THEIA/9-121
D3T7E1_THEIA/431-527
D3T7E1_THEIA/66-161
D3T7E3_THEIA/37-135
D3T9E2_ACIB4/471-568
D3T9E2_ACIB4/95-199
D3TD56_ACIB4/42-134
D3TNX4_GLOMM/89-186
D3TRL1_GLOMM/1-95
D3TRL2_GLOMM/1-97
D3UHC8_HELM1/35-128
D3UHT2_HELM1/454-550
D3UHT2_HELM1/85-185
D3UHV7_HELM1/8-100
D3UJ38_HELM1/24-138
D3UP57_LISSS/37-140
D3UP59_LISSS/444-540
D3UP59_LISSS/78-173
D3V0W3_XENBS/28-123
D3V1M5_XENBS/48-116
D3V384_XENBS/36-150
D3V8K2_XENBS/256-388
D3VER6_XENNA/46-135
D3VHB0_XENNA/48-140
D3VI87_XENNA/28-142
D3VK86_XENNA/28-123
D3VLL1_XENNA/256-388
D3ZAB8_RAT/1-97
D3ZFY0_RAT/67-164
D4AB17_RAT/199-334
D4AIJ5_ARTBC/472-581
D4B334_ARTBC/280-411
D4B6K2_9ENTR/257-389
D4B6T3_9ENTR/24-147
D4BAI4_9ENTR/51-143
D4BD48_9ENTR/28-123
D4BHB0_9ENTR/35-132
D4BN49_BIFBR/32-139
D4BN65_BIFBR/290-396
D4BT16_PRORE/23-146
D4BTG9_PRORE/48-140
D4BX06_PRORE/40-137
D4C1D8_PRORE/28-123
D4C503_PRORE/256-388
D4C813_9CLOT/41-138
D4C9T0_9CLOT/300-405
D4CEH3_9CLOT/1-78
D4CL31_9FIRM/6-97
D4CQH9_9FIRM/288-395
D4CQH9_9FIRM/668-769
D4CQI5_9FIRM/42-141
D4CWR6_9FUSO/152-262
D4CWS0_9FUSO/43-141
D4D9S9_TRIVH/475-582
D4DKU3_TRIVH/280-411
D4DPY8_NEIEG/260-393
D4DPZ3_NEIEG/53-128
D4DT23_NEIEG/25-120
D4DWC4_SEROD/30-125
D4E2S0_SEROD/256-388
D4E341_SEROD/20-142
D4E5Q0_SEROD/49-141
D4EB95_AGGAC/29-133
D4EBN5_AGGAC/29-124
D4EBX7_AGGAC/61-153
D4EES9_AGGAC/32-138
D4EIE0_ENTFA/2-68
D4ENS5_ENTFA/39-139
D4ENS7_ENTFA/443-539
D4ENS7_ENTFA/77-172
D4EUT4_ENTFA/443-539
D4EUT4_ENTFA/77-172
D4EUT6_ENTFA/39-139
D4EWT3_ENTFA/2-68
D4F1M2_EDWTA/23-127
D4F2K1_EDWTA/256-388
D4F2Y0_EDWTA/28-123
D4F394_EDWTA/24-147
D4F4J3_EDWTA/49-141
D4FK10_STAEP/39-139
D4FK12_STAEP/438-534
D4FK12_STAEP/79-174
D4FQL2_STROR/298-404
D4FQL4_STROR/34-141
D4G5U6_BACNA/25-122
D4G605_BACNA/443-539
D4G605_BACNA/79-174
D4G607_BACNA/37-139
D4GK26_PANAM/19-142
D4GKL1_PANAM/257-389
D4GL93_PANAM/35-130
D4GRE9_HALVD/31-117
D4GSW4_HALVD/18-108
D4GTS0_HALVD/34-125
D4GVM4_HALVD/416-512
D4GVM4_HALVD/59-154
D4GYY6_HALVD/37-132
D4H1I9_DENA2/442-538
D4H1I9_DENA2/78-174
D4H2M0_DENA2/30-121
D4H4Z3_DENA2/28-119
D4H739_DENA2/12-98
D4H765_DENA2/43-144
D4HAB1_PROAS/41-142
D4HAB9_PROAS/449-544
D4HAB9_PROAS/80-175
D4HEE2_PROAS/34-129
D4HY01_ERWAC/28-123
D4HY86_ERWAC/20-142
D4HYF4_ERWAC/257-388
D4I7Q5_ERWAE/28-123
D4I8C4_ERWAE/20-142
D4I8S1_ERWAE/257-388
D4ILP3_9BACT/26-123
D4INL2_9BACT/37-134
D4IQF1_9BACT/27-139
D4IQF5_9BACT/294-402
D4IWE0_BUTFI/35-126
D4IY96_BUTFI/33-121
D4IYK5_BUTFI/37-138
D4J735_9FIRM/61-152
D4JAD3_9FIRM/36-128
D4JAZ5_9FIRM/26-138
D4JC03_9FIRM/301-406
D4JE09_9FIRM/10-111
D4JHW1_9FIRM/33-126
D4JI94_9FIRM/45-136
D4JIS5_9FIRM/300-406
D4JJX5_9FIRM/33-138
D4JSA2_9FIRM/272-399
D4JUX9_9FIRM/35-143
D4K2V6_9FIRM/43-143
D4K2W0_9FIRM/289-395
D4K473_9FIRM/47-138
D4K571_9FIRM/43-143
D4K575_9FIRM/289-395
D4K6D8_9FIRM/47-138
D4KER0_9FIRM/40-131
D4KIC7_9FIRM/33-145
D4KJ61_9FIRM/27-138
D4KJV9_9FIRM/299-406
D4KL20_9FIRM/49-140
D4KPD7_9FIRM/33-121
D4L0M9_9FIRM/308-415
D4L2Z3_9FIRM/37-125
D4L473_9FIRM/49-140
D4L573_9FIRM/300-406
D4L573_9FIRM/686-789
D4L8C6_9FIRM/28-143
D4LAR9_9FIRM/292-399
D4LAR9_9FIRM/670-773
D4LE64_9FIRM/26-142
D4LJ85_9FIRM/49-140
D4LJM8_9FIRM/27-138
D4LJW0_9FIRM/36-128
D4LMS4_9FIRM/298-407
D4LMS4_9FIRM/670-786
D4LQK7_9FIRM/39-131
D4LRR4_9FIRM/299-407
D4LRR4_9FIRM/670-786
D4LSE6_9FIRM/46-137
D4LY11_9FIRM/28-138
D4M1M5_9FIRM/53-145
D4M266_9FIRM/32-138
D4M380_9FIRM/1-78
D4M555_9FIRM/302-407
D4MAH7_9BACT/40-129
D4MBU7_9ENTE/39-139
D4MBU9_9ENTE/443-539
D4MBU9_9ENTE/77-172
D4MCZ9_9ENTE/44-120
D4MKT3_9FIRM/272-399
D4MN80_9FIRM/35-143
D4MQK1_9FIRM/1-78
D4MY37_9FIRM/33-121
D4MZ38_9FIRM/300-413
D4N0A0_9FIRM/47-138
D4N1D2_9FIRM/37-138
D4PPL0_LISMO/444-540
D4PPL0_LISMO/78-173
D4PPL2_LISMO/34-140
D4PYR2_LISMO/33-140
D4PYR4_LISMO/444-540
D4PYR4_LISMO/78-173
D4Q5H9_LISMO/444-540
D4Q5H9_LISMO/78-173
D4Q5I1_LISMO/34-140
D4QLR3_ENTFC/43-142
D4QLR5_ENTFC/446-542
D4QLR5_ENTFC/80-175
D4QW28_ENTFC/446-542
D4QW28_ENTFC/80-175
D4QW30_ENTFC/43-142
D4R4D6_ENTFC/43-142
D4R4D8_ENTFC/446-542
D4R4D8_ENTFC/80-175
D4RAY6_ENTFC/40-139
D4RAY8_ENTFC/446-542
D4RAY8_ENTFC/80-175
D4RM23_ENTFC/8-106
D4RM25_ENTFC/446-542
D4RM25_ENTFC/80-175
D4RPI4_ENTFC/446-542
D4RPI4_ENTFC/80-175
D4RPI6_ENTFC/39-139
D4RY50_9FIRM/35-127
D4RYM7_9FIRM/14-138
D4S0S7_9FIRM/300-407
D4S459_9FIRM/37-128
D4S512_9FIRM/299-406
D4S512_9FIRM/685-791
D4S8T1_9FIRM/37-140
D4SIH8_ENTFC/446-542
D4SIH8_ENTFC/80-175
D4SII0_ENTFC/43-142
D4SW65_9XANT/37-136
D4T099_9XANT/25-120
D4T2V1_9XANT/249-382
D4T2Y0_9XANT/37-136
D4T9U8_9XANT/25-120
D4TFP4_9NOST/62-161
D4TFX6_9NOST/63-160
D4TG77_9NOST/451-555
D4TG77_9NOST/72-167
D4TM19_9NOST/33-130
D4TNE2_9NOST/37-136
D4TTI2_9NOST/33-130
D4TV99_9NOST/453-557
D4TV99_9NOST/74-169
D4TVD0_9NOST/63-160
D4TZ23_9ACTO/462-559
D4TZ23_9ACTO/93-188
D4U035_9ACTO/42-143
D4U0R2_9ACTO/30-126
D4U2T2_STAAU/438-534
D4U2T2_STAAU/79-174
D4U2T4_STAAU/39-139
D4UDR8_STAAU/438-534
D4UDR8_STAAU/79-174
D4UDS0_STAAU/39-139
D4UW83_ENTFA/443-539
D4UW83_ENTFA/77-172
D4UW85_ENTFA/39-139
D4V2G0_ENTFA/44-135
D4V8R5_BACVU/208-342
D4VBG7_BACVU/37-133
D4VN28_9BACE/208-342
D4VRG4_9BACE/33-130
D4VTN8_ENTFC/43-142
D4VTP0_ENTFC/446-542
D4VTP0_ENTFC/80-175
D4W6F8_9FIRM/295-400
D4W6G1_9FIRM/39-139
D4WH63_BACOV/208-342
D4WI52_BACOV/33-130
D4WUF2_BACOV/208-342
D4X1P3_BACOV/33-130
D4X6F5_9BURK/54-146
D4X7V6_9BURK/45-144
D4XER4_9BURK/277-418
D4XJ49_9BURK/24-119
D4XKP6_ACIHA/24-119
D4XPY0_ACIHA/44-133
D4XSB8_ACIHA/251-386
D4XSD7_ACIHA/33-147
D4Y6J4_BACTR/34-126
D4Y6N1_BACTR/44-136
D4YAA6_BACTR/443-539
D4YAA6_BACTR/79-174
D4YAA8_BACTR/39-139
D4YF78_9LACT/39-139
D4YF81_9LACT/285-393
D4YFP8_9LACT/39-139
D4YFQ0_9LACT/446-542
D4YFQ0_9LACT/80-175
D4YJI0_9MICO/57-149
D4YN54_9MICO/42-143
D4YN77_9MICO/463-560
D4YN77_9MICO/92-187
D4YP46_9MICO/38-133
D4YXM9_SPHJU/24-117
D4Z559_SPHJU/40-143
D4Z6E8_SPHJU/440-536
D4Z6E8_SPHJU/74-169
D4ZAW9_SHEVD/26-121
D4ZE95_SHEVD/49-141
D4ZI59_SHEVD/256-387
D4ZJA1_SHEVD/16-142
D4ZNI4_SPIPL/37-136
D4ZPZ3_SPIPL/51-143
D5A0P6_SPIPL/454-560
D5A0P6_SPIPL/75-170
D5A244_SPIPL/25-122
D5ACW3_PICSI/61-156
D5AF76_STRGZ/299-405
D5AF78_STRGZ/43-146
D5AN89_RHOCB/53-145
D5ANG0_RHOCB/431-527
D5ANG0_RHOCB/72-167
D5APH4_RHOCB/28-133
D5ATC6_RHOCB/44-144
D5AZR4_YERPZ/256-388
D5AZZ6_YERPZ/37-142
D5B206_YERPZ/1-88
D5B6Q9_YERPZ/49-141
D5BCR6_ZUNPS/40-136
D5BE38_ZUNPS/208-342
D5BQW3_PUNMI/445-540
D5BRH2_PUNMI/44-147
D5BRL7_PUNMI/436-532
D5BRL7_PUNMI/74-169
D5BVV7_NITHN/26-121
D5BY66_NITHN/44-150
D5BYN9_NITHN/38-126
D5BYT6_NITHN/259-392
D5C0I5_NITHN/41-138
D5C713_ENTCC/19-142
D5C7Q3_ENTCC/257-389
D5C900_ENTCC/35-132
D5CCV6_ENTCC/49-141
D5CIV7_ENTCC/28-123
D5CMH3_SIDLE/50-142
D5CNI4_SIDLE/23-118
D5CQ17_SIDLE/57-156
D5CRG2_SIDLE/48-140
D5CTU1_SIDLE/263-395
D5CVW4_ECOKI/28-123
D5CWS9_ECOKI/20-142
D5CXQ3_ECOKI/257-389
D5CZ06_ECOKI/35-132
D5D413_ECOKI/49-141
D5D9C7_BACMD/443-539
D5D9C7_BACMD/79-174
D5D9C9_BACMD/32-139
D5DWX0_BACMQ/443-539
D5DWX0_BACMQ/79-174
D5DWX2_BACMQ/32-139
D5E7C6_METMS/44-134
D5E8D3_METMS/103-195
D5E9A2_METMS/43-138
D5E9E5_METMS/418-513
D5E9E5_METMS/58-153
D5E9K2_METMS/2-94
D5EF48_AMICL/19-111
D5EFF6_AMICL/430-526
D5EFF6_AMICL/65-160
D5EFF8_AMICL/40-136
D5EG21_AMICL/40-128
D5EG38_AMICL/35-124
D5EJP5_CORAD/38-134
D5EL74_CORAD/256-391
D5EWS9_PRER2/31-127
D5EXG7_PRER2/208-346
D5GFN5_TUBMM/306-438
D5GJN1_TUBMM/14-137
D5H988_SALRM/29-138
D5HC10_SALRM/41-138
D5HCN9_SALRM/256-352
D5HCN9_SALRM/626-722
D5HI71_9FIRM/301-405
D5MG14_9BACT/6-98
D5MHU3_9BACT/30-127
D5MJN2_9BACT/50-146
D5MKL4_9BACT/437-533
D5MKL4_9BACT/72-167
D5MWU5_BACSU/443-539
D5MWU5_BACSU/79-174
D5MWU7_BACSU/37-139
D5N591_BACSU/25-122
D5NC16_9BURK/269-427
D5NDV3_9BURK/47-136
D5NJG6_9BURK/31-126
D5NN91_9BURK/53-152
D5NR81_9BURK/55-147
D5NXU3_CORAM/40-138
D5NXV0_CORAM/451-548
D5NXV0_CORAM/87-182
D5NZA6_CORAM/45-137
D5NZX4_CORAM/29-127
D5P813_9MYCO/78-177
D5P818_9MYCO/469-566
D5P818_9MYCO/95-190
D5P8Y3_9MYCO/49-141
D5PIZ4_9MYCO/37-133
D5PJA6_9MYCO/70-163
D5Q2E9_CLODI/17-108
D5Q9F2_CLODI/28-139
D5Q9F6_CLODI/303-412
D5QD39_GLUHA/59-159
D5QD91_GLUHA/35-131
D5QG11_GLUHA/436-532
D5QG11_GLUHA/75-170
D5QHU8_GLUHA/42-131
D5QNY5_METTR/42-142
D5QRG0_METTR/49-141
D5QRN8_METTR/440-536
D5QRN8_METTR/78-173
D5QX09_METTR/28-122
D5RA28_FUSNN/39-137
D5RA32_FUSNN/299-409
D5RHR5_9PROT/459-555
D5RHR5_9PROT/96-191
D5RJ03_9PROT/26-122
D5RSH4_9PROT/40-140
D5RXF3_CLODI/17-108
D5S4H7_CLODI/303-412
D5S4I1_CLODI/28-139
D5S577_STRPA/34-141
D5S579_STRPA/297-404
D5SRQ0_PLAL2/35-146
D5SUM6_PLAL2/28-125
D5SYD1_PLAL2/282-388
D5SYD1_PLAL2/658-758
D5T0R6_LEUKI/40-140
D5T0R8_LEUKI/445-541
D5T0R8_LEUKI/71-176
D5T8G5_LEGP2/53-145
D5TA95_LEGP2/26-121
D5TDS2_LEGP2/17-142
D5TDS3_LEGP2/468-580
D5TDS3_LEGP2/86-186
D5TGD5_BIFAV/33-139
D5TGF0_BIFAV/290-396
D5TM97_BACT1/443-539
D5TM97_BACT1/79-174
D5TM99_BACT1/38-139
D5U0U2_THEAM/32-128
D5U194_THEAM/44-136
D5U2H8_THEAM/34-121
D5U476_BRAM5/301-413
D5U8C0_BRAM5/58-149
D5U8V6_BRAM5/39-137
D5UB83_BRAM5/25-123
D5UGV0_CELFN/35-131
D5UKC9_CELFN/47-144
D5UKE2_CELFN/474-571
D5UKE2_CELFN/99-194
D5UTF2_TSUPD/44-140
D5UXR6_TSUPD/48-146
D5UXT3_TSUPD/455-552
D5UXT3_TSUPD/85-180
D5V195_ARCNC/435-536
D5V195_ARCNC/72-172
D5V368_ARCNC/27-119
D5V3F8_ARCNC/20-112
D5V4G1_ARCNC/40-139
D5V5A6_ARCNC/36-126
D5V905_MORCR/5-102
D5V9N1_MORCR/256-398
D5VAZ5_MORCR/43-142
D5VFH6_CAUST/437-533
D5VFH6_CAUST/73-168
D5VH16_CAUST/44-144
D5VJ58_CAUST/56-152
D5VR68_METIM/38-133
D5VRG1_METIM/415-512
D5VRG1_METIM/62-157
D5VRR6_METIM/46-137
D5VS51_METIM/43-133
D5VSI4_METIM/26-120
D5VSN9_METIM/38-130
D5VSS6_METIM/113-204
D5W2V4_CLOB2/268-373
D5W2V4_CLOB2/637-754
D5W4C7_CLOB2/38-136
D5W7Z6_BURSC/269-427
D5WC60_BURSC/53-152
D5WD81_BURSC/32-127
D5WFC6_BURSC/53-145
D5WK03_BURSC/47-136
D5WSB6_BACT2/29-126
D5WTD7_BACT2/46-138
D5WVG1_BACT2/440-536
D5WVG1_BACT2/77-172
D5WVG3_BACT2/16-139
D5WZK9_THIK1/42-141
D5WZN2_THIK1/58-150
D5WZZ6_THIK1/51-148
D5X139_THIK1/272-407
D5X311_THIK1/27-123
D5XCG8_THEPJ/31-128
D5XCJ4_THEPJ/17-109
D5XCR3_THEPJ/270-404
D5XCR3_THEPJ/681-789
D5XD47_THEPJ/40-148
D5XEU2_THEPJ/36-129
D5XR94_MYCTU/467-564
D5XR94_MYCTU/97-192
D5XRA1_MYCTU/53-152
D5XXY0_MYCTU/42-138
D5Y1D2_MYCTU/454-551
D5Y1D2_MYCTU/84-179
D5Y1D8_MYCTU/53-152
D5Y770_MYCTU/42-138
D5YBS8_MYCTU/454-551
D5YBS8_MYCTU/84-179
D5YBT4_MYCTU/53-152
D5YIT8_MYCTU/42-138
D5YP98_MYCTU/454-551
D5YP98_MYCTU/84-179
D5YPA4_MYCTU/53-152
D5YVR0_MYCTU/42-138
D5Z139_MYCTU/454-551
D5Z139_MYCTU/84-179
D5Z145_MYCTU/53-152
D5Z7G4_MYCTU/42-138
D5ZDK8_MYCTU/454-551
D5ZDK8_MYCTU/84-179
D5ZDL4_MYCTU/53-152
D5ZKH7_MYCTU/42-138
D5ZS37_9ACTO/455-552
D5ZS37_9ACTO/86-181
D5ZS43_9ACTO/47-148
D5ZUM7_9ACTO/32-128
D5ZZW6_9ACTO/55-152
D6A180_9ACTO/59-151
D6AQN9_STRFL/45-146
D6AQP6_STRFL/452-549
D6AQP6_STRFL/83-178
D6AQZ6_STRFL/32-128
D6AW36_9ACTO/452-549
D6AW36_9ACTO/83-178
D6AW39_9ACTO/44-145
D6B2C3_9ACTO/67-159
D6B8Z0_9ACTO/28-124
D6BF46_9FUSO/299-410
D6BF50_9FUSO/39-137
D6CPP8_THIS3/42-141
D6CPU5_THIS3/58-150
D6CQI1_THIS3/27-123
D6CT98_THIS3/272-407
D6CXH3_9BACE/33-130
D6D661_9BACE/208-342
D6D9H1_BIFLO/290-396
D6D9I3_BIFLO/32-139
D6DID2_CLOSC/41-138
D6DJ51_CLOSC/301-405
D6DK85_CLOSC/1-78
D6DTX5_ENTCL/49-141
D6DVS6_ENTCL/28-123
D6DX84_ENTCL/35-132
D6DYL0_9FIRM/33-138
D6E303_9FIRM/45-136
D6E3C5_9FIRM/33-126
D6E3V7_9FIRM/300-406
D6E8F7_9ACTN/36-130
D6EL36_STRLI/43-144
D6EL44_STRLI/455-552
D6EL44_STRLI/86-181
D6ERK9_STRLI/32-128
D6F274_MYCTU/454-551
D6F274_MYCTU/84-179
D6F280_MYCTU/53-152
D6FKL7_MYCTU/42-138
D6FNB0_MYCTU/454-551
D6FNB0_MYCTU/84-179
D6FNB6_MYCTU/53-152
D6FPH0_MYCTU/42-138
D6GEH3_9ENTR/257-389
D6GEN1_9ENTR/19-142
D6GFG6_9ENTR/28-123
D6GI74_9ENTR/35-132
D6GN52_9ENTR/49-141
D6GSD6_FILAD/717-823
D6GSD9_FILAD/35-141
D6GZ38_STAAU/438-534
D6GZ38_STAAU/79-174
D6GZ40_STAAU/39-139
D6H5Z6_NEIGO/24-119
D6H7A6_NEIGO/41-140
D6HBJ2_NEIGO/260-393
D6HFR7_STAAU/438-534
D6HFR7_STAAU/79-174
D6HFR9_STAAU/39-139
D6HK65_9FIRM/292-399
D6HK66_9FIRM/24-139
D6HSU5_ECOLX/28-123
D6HWT3_ECOLX/257-389
D6HXP5_ECOLX/49-141
D6HZR1_ECOLX/20-142
D6I043_ECOLX/35-132
D6I7D0_ECOLX/28-123
D6I9Z4_ECOLX/257-389
D6IAC6_ECOLX/20-142
D6IB77_ECOLX/49-141
D6ICG4_ECOLX/35-132
D6IL15_ECOLX/28-123
D6IQP2_ECOLX/49-141
D6ISL4_ECOLX/25-147
D6ISS8_ECOLX/257-389
D6IU68_ECOLX/35-132
D6IZ65_STAAU/438-534
D6IZ65_STAAU/79-174
D6IZ67_STAAU/39-139
D6J7B3_ECOLX/28-123
D6JA50_ECOLX/49-141
D6JCV3_ECOLX/20-142
D6JD31_ECOLX/257-389
D6JE72_ECOLX/35-132
D6JKB4_NEIGO/24-119
D6JLC0_NEIGO/41-140
D6JNL6_NEIGO/260-393
D6JSU3_ACIG3/251-386
D6JWC6_ACIG3/24-119
D6K212_9ACTO/32-128
D6K5V9_9ACTO/50-151
D6K5W2_9ACTO/455-552
D6K5W2_9ACTO/86-181
D6KGI2_9ACTO/55-152
D6KH16_9FIRM/35-127
D6KI33_9FIRM/31-128
D6KL69_9FIRM/43-136
D6KLA8_9FIRM/310-417
D6KLA8_9FIRM/678-795
D6KLB6_9FIRM/36-144
D6KM80_9FIRM/35-127
D6KN89_9FIRM/31-128
D6KR47_9FIRM/33-144
D6KR56_9FIRM/310-417
D6KR56_9FIRM/678-795
D6KR96_9FIRM/43-136
D6KV61_SCAIO/295-401
D6KV63_SCAIO/19-138
D6KY62_9NEIS/257-390
D6KY68_9NEIS/42-141
D6L656_PARDN/297-402
D6L658_PARDN/20-138
D6LBE2_9FUSO/293-406
D6LF80_9FUSO/292-402
D6LF84_9FUSO/43-141
D6LN25_9RHIZ/437-534
D6LN25_9RHIZ/75-170
D6LWP0_STAAU/438-534
D6LWP0_STAAU/79-174
D6LWP2_STAAU/39-139
D6M982_9CLOT/276-407
D6PBU4_9ARCH/305-410
D6PBU4_9ARCH/684-790
D6PGL1_9BACT/44-133
D6PSQ9_HUMAN/67-164
D6R7C3_9NOST/60-157
D6S6I2_PEPMA/703-813
D6S8L0_PEPMA/39-139
D6SAI1_PEPMA/56-147
D6SI23_STAAU/39-139
D6SI25_STAAU/438-534
D6SI25_STAAU/79-174
D6SLR2_9DELT/36-128
D6SNG5_9DELT/19-111
D6SQE2_9DELT/42-142
D6SRC6_9DELT/299-404
D6SRC6_9DELT/678-785
D6STQ8_9DELT/28-123
D6SWY5_GARVA/32-139
D6SWY7_GARVA/284-390
D6SZU5_GARVA/284-390
D6SZU7_GARVA/32-139
D6T736_STAAU/438-534
D6T736_STAAU/79-174
D6T738_STAAU/39-139
D6TEY3_9CHLR/68-162
D6TQR6_9CHLR/343-444
D6TQR7_9CHLR/297-401
D6TQR7_9CHLR/679-781
D6TVZ4_9CHLR/50-141
D6UBL5_STAAU/39-139
D6UBL7_STAAU/438-534
D6UBL7_STAAU/79-174
D6USS5_9BACT/26-143
D6USS6_9BACT/247-379
D6UY20_9BACT/66-158
D6UYK2_9BACT/56-156
D6V046_9BACT/43-142
D6V0Q4_9BRAD/57-149
D6V284_9BRAD/439-535
D6V284_9BRAD/77-172
D6V2W8_9BRAD/49-141
D6V615_9BRAD/44-144
D6V9W7_9BRAD/26-120
D6WQY1_TRICA/98-195
D6WWC3_TRICA/469-570
D6XN12_HELPV/30-126
D6XWP4_BACIE/20-112
D6XY11_BACIE/26-124
D6XYS1_BACIE/443-539
D6XYS1_BACIE/79-174
D6XYS3_BACIE/27-139
D6Y672_THEBD/6-102
D6Y8W2_THEBD/72-165
D6Y9J8_THEBD/449-552
D6Y9J8_THEBD/83-178
D6Y9K3_THEBD/38-139
D6Z2K4_DESAT/36-143
D6Z3R9_DESAT/32-129
D6Z4T8_DESAT/303-408
D6Z4T8_DESAT/680-787
D6Z5N8_DESAT/16-108
D6Z6I0_DESAT/53-148
D6ZBN9_SEGRD/457-554
D6ZBN9_SEGRD/85-180
D6ZEH5_SEGRD/47-146
D6ZEU1_SEGRD/40-136
D6ZK56_MOBCV/39-145
D6ZKG8_MOBCV/465-562
D6ZKG8_MOBCV/87-182
D6ZKI7_MOBCV/71-174
D6ZPM3_STRP0/298-404
D6ZPM5_STRP0/34-141
D6ZT37_BIFLJ/32-139
D6ZT53_BIFLJ/290-396
D7A188_STAND/436-532
D7A188_STAND/74-169
D7A7I4_STAND/44-144
D7A9Y8_STAND/54-146
D7AAG0_STAND/29-125
D7AAW9_STAND/46-135
D7AE57_GEOSK/36-129
D7AFB8_GEOSK/30-127
D7AFT5_GEOSK/47-139
D7AJ65_GEOSK/299-404
D7AJ65_GEOSK/676-783
D7AJJ0_GEOSK/30-142
D7API7_THEM3/33-120
D7AQ63_THEM3/34-124
D7AS45_THEM3/9-97
D7ATD9_THEM3/431-527
D7ATD9_THEM3/66-161
D7ATE1_THEM3/37-135
D7AU96_NOCDD/32-128
D7AX07_NOCDD/46-146
D7B9D1_NOCDD/464-561
D7B9D1_NOCDD/87-182
D7BCD4_MEISD/14-138
D7BD40_MEISD/444-540
D7BD40_MEISD/77-175
D7BPF6_ARCHD/30-125
D7CCA2_STRBB/32-128
D7CEF0_STRBB/452-549
D7CEF0_STRBB/83-178
D7CEF4_STRBB/47-148
D7CKA5_SYNLT/47-138
D7CKE1_SYNLT/37-129
D7CL00_SYNLT/434-530
D7CL00_SYNLT/68-163
D7CL02_SYNLT/40-141
D7CNE3_SYNLT/31-128
D7CXS1_TRURR/445-541
D7CXS1_TRURR/77-176
D7CY68_TRURR/31-155
D7CZD8_GEOSC/443-539
D7CZD8_GEOSC/79-174
D7CZE0_GEOSC/12-139
D7D844_STAHD/50-132
D7DBB1_STAHD/39-126
D7DL27_METS0/23-146
D7DL72_METS0/24-119
D7DPC9_METS0/259-395
D7DR60_METV3/431-528
D7DR60_METV3/61-159
D7DRS5_METV3/34-130
D7DSH8_METV3/47-138
D7DT48_METV3/40-135
D7DTI9_METV3/44-120
D7DUE7_METV3/47-137
D7DV27_METV3/40-132
D7DV39_METV3/114-205
D7E1K8_NOSA0/32-129
D7E1W1_NOSA0/16-136
D7E2X6_NOSA0/454-563
D7E2X6_NOSA0/75-170
D7E4S1_NOSA0/63-160
D7E5W5_METEZ/105-198
D7E944_METEZ/44-134
D7EAJ7_METEZ/419-514
D7EAJ7_METEZ/58-153
D7EBJ3_METEZ/36-133
D7EBL3_METEZ/39-134
D7EL41_TRICA/260-395
D7ENS9_MYCTU/454-551
D7ENS9_MYCTU/84-179
D7ENT5_MYCTU/53-152
D7EVX0_MYCTU/42-138
D7FG28_HELP3/30-126
D7FNJ1_ECTSI/460-557
D7GE79_PROFC/40-135
D7GIT0_PROFC/453-550
D7GIT0_PROFC/84-179
D7GIU0_PROFC/40-141
D7GTY5_9FIRM/33-138
D7GW05_9FIRM/300-405
D7H2Q2_BRUAB/49-149
D7H311_BRUAB/448-545
D7H311_BRUAB/86-181
D7HE12_VIBCH/28-143
D7HE52_VIBCH/37-132
D7HF50_VIBCH/257-389
D7HL77_VIBCH/257-389
D7HQH0_VIBCH/37-132
D7HVC3_PSESS/48-140
D7I2L4_PSESS/43-142
D7I3F0_PSESS/255-387
D7I573_PSESS/28-123
D7ICG5_9BACE/33-130
D7IIT2_9BACE/197-331
D7ING5_9BACE/35-131
D7ISU0_9BACE/48-140
D7IV37_9BACE/208-342
D7J5Q3_9BACE/33-130
D7J7B6_9BACE/208-342
D7JCN3_9BACT/37-139
D7JCQ0_9BACT/31-127
D7JDA2_9BACT/291-397
D7JK27_ECOLX/28-123
D7JP74_ECOLX/257-389
D7JR12_ECOLX/49-141
D7JRR5_ECOLX/25-147
D7JT26_ECOLX/35-132
D7K583_9BACE/33-130
D7KA28_9BACE/208-342
D7KS05_ARALL/358-493
D7LV00_ARALL/92-187
D7MU27_ARALL/89-192
D7MZN2_9NEIS/41-140
D7N1A3_9NEIS/260-393
D7N3B9_9NEIS/25-120
D7N649_9FIRM/33-120
D7N7Y1_9FIRM/39-131
D7N8S8_9FIRM/34-139
D7N8T1_9FIRM/708-817
D7NAA6_9BACT/32-128
D7ND65_9BACT/208-349
D7SXB6_VITVI/111-206
D7TLQ2_VITVI/81-183
D7U2F7_VITVI/162-257
D7UM51_LISMO/34-140
D7UM53_LISMO/444-540
D7UM53_LISMO/78-173
D7UUA6_LISGR/40-140
D7UUA8_LISGR/444-540
D7UUA8_LISGR/78-173
D7VCR9_LACPL/445-541
D7VCR9_LACPL/80-175
D7VCS1_LACPL/23-133
D7VIW4_9SPHI/38-134
D7VKD2_9SPHI/208-342
D7VKD2_9SPHI/623-723
D7VUZ5_9FLAO/40-136
D7W5Y2_9FLAO/39-137
D7W8J3_9FLAO/288-396
D7WA56_9CORY/452-549
D7WA56_9CORY/87-182
D7WA62_9CORY/44-142
D7WD58_9CORY/35-133
D7WJY3_BACCE/443-539
D7WJY3_BACCE/79-174
D7WJY5_BACCE/38-139
D7WP74_9BACI/37-139
D7WP76_9BACI/444-540
D7WP76_9BACI/80-175
D7X5E0_ECOLX/25-147
D7X795_ECOLX/257-389
D7X902_ECOLX/51-143
D7XBJ0_ECOLX/35-132
D7XCW7_ECOLX/28-123
D7XKB3_ECOLX/28-123
D7XKV4_ECOLX/25-147
D7XMQ8_ECOLX/257-389
D7XNS6_ECOLX/51-143
D7XUG6_ECOLX/35-132
D7Y1R4_ECOLX/51-143
D7Y353_ECOLX/28-123
D7Y5V0_ECOLX/35-132
D7Y9S2_ECOLX/257-389
D7YBN6_ECOLX/25-147
D7YD86_ECOLX/25-147
D7YDB7_ECOLX/35-132
D7YIC2_ECOLX/28-123
D7YK46_ECOLX/51-143
D7YR22_ECOLX/95-227
D7YVZ5_ECOLX/27-132
D7YZ23_ECOLX/25-147
D7YZA9_ECOLX/257-389
D7Z2U2_ECOLX/28-123
D7Z6J2_ECOLX/51-143
D7ZFH2_ECOLX/28-123
D7ZIB9_ECOLX/25-147
D7ZII5_ECOLX/257-389
D7ZKZ1_ECOLX/51-143
D7ZLW6_ECOLX/35-132
D7ZUH2_ECOLX/25-147
D7ZUN5_ECOLX/257-389
D7ZUW4_ECOLX/28-123
D7ZVP3_ECOLX/35-132
D7ZW41_ECOLX/51-143
D8A2L0_ECOLX/257-389
D8A645_ECOLX/28-123
D8AB05_ECOLX/51-143
D8AEK7_ECOLX/25-147
D8AGS1_ECOLX/35-132
D8AIN8_ECOLX/35-132
D8AL50_ECOLX/28-123
D8AV31_ECOLX/51-143
D8AW16_ECOLX/257-389
D8AW82_ECOLX/25-147
D8AZ60_ECOLX/35-132
D8B725_ECOLX/28-123
D8B8W1_ECOLX/51-143
D8B994_ECOLX/257-389
D8B9F7_ECOLX/25-147
D8BBV0_ECOLX/257-389
D8BC50_ECOLX/35-132
D8BCH5_ECOLX/51-143
D8BQ76_ECOLX/28-123
D8BQQ1_ECOLX/25-147
D8BTT7_ECOLX/49-141
D8BUS3_ECOLX/257-389
D8BWY2_ECOLX/20-142
D8BYQ2_ECOLX/28-123
D8C0N6_ECOLX/35-132
D8C895_ECOLX/25-147
D8CAE3_ECOLX/257-389
D8CGM9_ECOLX/27-132
D8CGX6_ECOLX/28-123
D8CKA2_ECOLX/51-143
D8D723_COMTE/266-397
D8D8X9_COMTE/65-157
D8DA82_COMTE/23-118
D8DDA8_COMTE/37-146
D8DXZ9_PREBR/209-349
D8E085_PREBR/31-127
D8E141_ECOLX/28-123
D8E1K2_ECOLX/35-132
D8E2B2_ECOLX/257-389
D8E2H8_ECOLX/25-147
D8E956_ECOLX/51-143
D8EIF7_ECOLX/35-132
D8ENG7_ECOLX/25-147
D8ENP8_ECOLX/257-389
D8EQ88_ECOLX/28-123
D8EQN4_ECOLX/51-143
D8F0T8_9DELT/16-108
D8F227_9DELT/47-147
D8F266_9DELT/36-133
D8F5D7_9DELT/37-129
D8F8C1_9DELT/294-397
D8F8C1_9DELT/674-781
D8FGJ5_9FIRM/301-411
D8FGJ9_9FIRM/33-120
D8FHH8_9FIRM/7-139
D8FMJ9_LACDE/25-138
D8FMK1_LACDE/444-540
D8FMK1_LACDE/78-173
D8FW37_9CYAN/1-49
D8G300_9CYAN/25-122
D8G9E5_9CYAN/20-136
D8GHL1_LACCZ/38-136
D8GHL3_LACCZ/442-538
D8GHL3_LACCZ/78-173
D8GKM4_CLOLD/35-127
D8GNG3_CLOLD/13-104
D8GNX0_CLOLD/13-104
D8GPL6_CLOLD/38-136
D8GR84_CLOLD/298-402
D8GR84_CLOLD/674-787
D8GTB4_CLOLD/33-120
D8GYQ1_BACAI/443-539
D8GYQ1_BACAI/79-174
D8GYQ3_BACAI/38-139
D8HHP6_STAAF/438-534
D8HHP6_STAAF/79-174
D8HHP8_STAAF/39-139
D8HKU6_AMYMU/43-143
D8HKV9_AMYMU/460-557
D8HKV9_AMYMU/87-182
D8HMQ6_AMYMU/60-152
D8HNK5_AMYMU/35-131
D8I1F2_AMYMU/49-141
D8I1T7_AMYMU/33-131
D8IDB1_BRAP9/297-409
D8IDG2_BRAP9/26-137
D8IDS5_BRAP9/54-145
D8IF27_BRAP9/26-124
D8IGI5_LACFC/37-138
D8IKR3_LACSC/444-540
D8IKR3_LACSC/78-173
D8IKR5_LACSC/38-138
D8IU78_HERSS/263-415
D8IYJ2_HERSS/45-144
D8J169_HERSS/52-144
D8J260_HERSS/27-122
D8J2D5_HALJB/423-530
D8J2D5_HALJB/59-161
D8J2H7_HALJB/31-115
D8J4S2_HALJB/40-135
D8J8K5_HALJB/34-125
D8J8R2_HALJB/18-108
D8JEA6_ACISD/31-147
D8JEC7_ACISD/251-386
D8JKU8_ACISD/24-119
D8JQF1_HYPDA/437-533
D8JQF1_HYPDA/75-170
D8JUL3_HYPDA/25-148
D8JUW5_HYPDA/40-136
D8K1E8_DEHLB/34-130
D8K1L6_DEHLB/262-368
D8K1L6_DEHLB/638-738
D8K273_DEHLB/38-130
D8K2F6_DEHLB/14-106
D8K3Q5_DEHLB/25-129
D8K6Q1_NITWC/259-392
D8K714_NITWC/49-150
D8K8L4_NITWC/26-121
D8KHT8_LACLN/447-543
D8KHT8_LACLN/79-174
D8KHU7_LACLN/42-140
D8KM94_CORPF/31-129
D8KPJ7_CORPF/44-142
D8KPK3_CORPF/457-554
D8KPK3_CORPF/90-185
D8L165_9SPIO/57-148
D8LIP1_ECTSI/367-501
D8LT70_ECTSI/829-931
D8M426_BLAHO/404-538
D8M6G6_BLAHO/663-765
D8M8K6_BLAHO/269-413
D8MG86_LEUGT/41-140
D8MG88_LEUGT/445-541
D8MG88_LEUGT/77-176
D8MNW1_ERWBE/28-123
D8MSY8_ERWBE/49-141
D8MVM8_ERWBE/42-166
D8MVS4_ERWBE/257-389
D8N6P6_RALSO/36-131
D8N7H1_RALSO/51-150
D8NBU8_RALSO/274-431
D8NIU8_RALSO/274-431
D8NNU5_RALSO/36-131
D8NPL1_RALSO/54-153
D8NTH4_RALSO/274-431
D8NY42_RALSO/62-157
D8NYX0_RALSO/51-150
D8PCM1_9BACT/36-138
D8PHK6_9BACT/38-135
D8PS90_SCHCM/471-571
D8QAY1_SCHCM/280-420
D8QXM1_SELML/269-404
D8RFS4_SELML/86-189
D8SDW9_SELML/269-404
D8SHG9_SELML/60-156
D8SP76_SELML/51-154
D8T5R3_SELML/60-156
D8TM62_VOLCA/133-198
D8TM62_VOLCA/83-139
D8TQM8_VOLCA/273-408
D8U6G4_VOLCA/79-174
D8UQ94_9MICC/42-145
D8URV5_9MICC/34-145
D8UTW6_9MICC/462-559
D8UTW6_9MICC/90-185
D8VN21_9ZZZZ/47-146
D9I098_PICME/478-581
D9MNW6_9BACT/35-126
D9MP18_9BACT/33-124
D9MP45_9BACT/46-146
D9MP64_9BACT/35-126
D9MPA4_9BACT/35-126
D9N8K6_STRPN/298-404
D9N8K8_STRPN/34-141
D9NFB3_STRPN/34-141
D9NFB5_STRPN/298-404
D9NI64_STRPN/298-404
D9NI66_STRPN/34-141
D9NPM1_STRPN/298-404
D9NPM3_STRPN/34-141
D9NYD6_STRPN/298-404
D9NYD8_STRPN/34-141
D9P3J8_ACTPL/25-120
D9P534_ACTPL/25-117
D9P6I3_ACTPL/27-133
D9P784_ACTPL/38-141
D9P8C5_ACTPL/259-390
D9P8M3_ACTPL/25-117
D9PAB1_ACTPL/38-141
D9PAF7_ACTPL/259-390
D9PBQ6_ACTPL/27-133
D9PC48_ACTPL/25-120
D9PM85_9ZZZZ/28-88
D9PNR1_PEPMA/703-813
D9PQD3_PEPMA/39-139
D9PS74_PEPMA/56-147
D9PU20_METTM/112-207
D9PUY9_METTM/44-134
D9PVK2_METTM/40-132
D9PY63_METTM/39-134
D9PYQ2_METTM/35-129
D9Q093_ACIS3/46-133
D9Q2Y3_ACIS3/16-109
D9Q2Z2_ACIS3/43-134
D9Q4D6_CORP1/44-142
D9Q4E2_CORP1/457-554
D9Q4E2_CORP1/90-185
D9Q803_CORP1/31-129
D9QA19_CORP2/31-129
D9QC98_CORP2/44-142
D9QCA4_CORP2/457-554
D9QCA4_CORP2/90-185
D9QFQ2_BRESC/437-533
D9QFQ2_BRESC/73-168
D9QHN5_BRESC/30-126
D9QJG5_BRESC/15-148
D9QN98_BRESC/49-141
D9QQ79_ACEAZ/33-120
D9QUA3_ACEAZ/19-110
D9QUJ2_ACEAZ/45-145
D9QUJ4_ACEAZ/432-528
D9QUJ4_ACEAZ/67-162
D9QVE7_ACEAZ/38-130
D9R568_CLOSW/34-125
D9R6X8_CLOSW/49-140
D9R8X6_CLOSW/297-405
D9RAC7_CLOSW/27-138
D9RG00_STAAJ/438-534
D9RG00_STAAJ/79-174
D9RG02_STAAJ/39-139
D9RP51_STAAK/438-534
D9RP51_STAAK/79-174
D9RP53_STAAK/39-139
D9RS21_PREMB/31-127
D9RTF9_PREMB/189-330
D9RY25_THEOJ/36-141
D9RY27_THEOJ/432-528
D9RY27_THEOJ/68-163
D9RZS4_THEOJ/46-137
D9S035_THEOJ/33-120
D9SCA2_GALCS/260-391
D9SGD9_GALCS/49-141
D9SGR9_GALCS/47-139
D9SJF5_GALCS/23-118
D9SJI7_GALCS/46-145
D9SUL3_CLOC7/35-127
D9SVK7_CLOC7/33-120
D9SWZ6_CLOC7/300-404
D9SWZ6_CLOC7/685-788
D9SX00_CLOC7/38-136
D9SXG6_MICAI/30-126
D9SYR5_MICAI/48-140
D9T5C7_MICAI/109-204
D9T5C7_MICAI/484-581
D9T5D1_MICAI/73-173
D9TK64_CALOO/32-119
D9TK72_CALOO/431-527
D9TK72_CALOO/67-162
D9TK74_CALOO/31-137
D9TL40_CALOO/36-128
D9TNT8_THETC/33-120
D9TNX9_THETC/35-124
D9TPV0_THETC/299-405
D9TPV0_THETC/677-787
D9TR91_THETC/37-135
D9UD12_9ACTO/28-124
D9UI86_9ACTO/452-549
D9UI86_9ACTO/83-178
D9UI94_9ACTO/47-148
D9V1C6_9ACTO/51-143
D9V850_9ACTO/43-143
D9V862_9ACTO/460-557
D9V862_9ACTO/87-182
D9VDW2_9ACTO/35-131
D9VLV8_9ACTO/54-146
D9VPZ1_9ACTO/452-549
D9VPZ1_9ACTO/83-178
D9VPZ7_9ACTO/44-145
D9W0A4_9ACTO/28-124
D9W5K9_9ACTO/53-132
D9WBH7_9ACTO/32-128
D9WUH1_9ACTO/43-144
D9WUH6_9ACTO/452-549
D9WUH6_9ACTO/83-178
D9WYT2_STRVR/47-148
D9WYT6_STRVR/455-552
D9WYT6_STRVR/86-181
D9X964_STRVR/57-149
D9XIZ1_STRVR/32-128
D9XR33_9ACTO/455-552
D9XR33_9ACTO/86-181
D9XR37_9ACTO/43-144
D9XXM1_9ACTO/32-128
D9Y2L6_9BURK/263-412
D9Y3A8_9BURK/50-142
D9Y5R9_9BURK/44-143
D9Y8F2_9BURK/40-134
D9YB91_9DELT/38-133
D9YC07_9DELT/306-411
D9YC07_9DELT/684-791
D9YEU5_9DELT/36-128
D9YGR3_9DELT/23-118
D9YHZ4_9DELT/51-151
E0DDS8_9CORY/454-551
E0DDS8_9CORY/87-182
E0DDT3_9CORY/47-145
E0DHT4_9CORY/34-132
E0DJZ9_9RHIZ/49-149
E0DL41_9RHIZ/448-545
E0DL41_9RHIZ/86-181
E0DWW1_9RHIZ/49-149
E0DX15_9RHIZ/448-545
E0DX15_9RHIZ/86-181
E0E3B6_9FIRM/298-404
E0E3C0_9FIRM/36-139
E0E615_ACTPL/24-119
E0E6E6_ACTPL/25-117
E0E8U6_ACTPL/38-141
E0E9I3_ACTPL/28-133
E0EAI0_ACTPL/259-390
E0EC43_ACTPL/24-119
E0ECH2_ACTPL/25-117
E0EEP6_ACTPL/38-141
E0EFD4_ACTPL/27-133
E0EGE8_ACTPL/259-390
E0EIB0_ACTPL/24-119
E0EIN5_ACTPL/25-117
E0EKU8_ACTPL/38-141
E0ELH9_ACTPL/27-133
E0EMK3_ACTPL/259-390
E0EPK8_ACTPL/24-119
E0EU74_ACTPL/259-390
E0EVX3_ACTPL/24-119
E0EW98_ACTPL/25-117
E0EYR3_ACTPL/38-141
E0EZF1_ACTPL/28-133
E0F0E9_ACTPL/259-390
E0F269_ACTPL/24-119
E0F2L1_ACTPL/25-117
E0F4S1_ACTPL/38-141
E0F5G8_ACTPL/28-133
E0F6H3_ACTPL/259-390
E0F8B7_ACTPL/24-119
E0F8Q1_ACTPL/25-117
E0FB56_ACTPL/38-141
E0FBU4_ACTPL/28-133
E0FCV7_ACTPL/259-390
E0FEK6_ACTPL/25-120
E0FEY7_ACTPL/25-117
E0FH45_ACTPL/38-141
E0FHT2_ACTPL/28-133
E0FIS4_ACTPL/259-390
E0FKF2_ACTPL/24-119
E0FKV0_ACTPL/25-117
E0FN92_ACTPL/38-141
E0FNV1_ACTPL/28-133
E0FPW1_ACTPL/259-390
E0FTG0_9THEO/35-124
E0FUT9_9THEO/9-117
E0FV99_9THEO/37-135
E0FVA1_9THEO/431-527
E0FVA1_9THEO/66-161
E0FX95_9THEO/33-120
E0G436_ENTFA/39-139
E0G438_ENTFA/443-539
E0G438_ENTFA/77-172
E0G759_ENTFA/44-135
E0G9R0_ENTFA/44-135
E0GDK5_ENTFA/443-539
E0GDK5_ENTFA/77-172
E0GDK7_ENTFA/39-139
E0GL49_ENTFA/443-539
E0GL49_ENTFA/77-172
E0GL51_ENTFA/39-139
E0GP32_ENTFA/44-135
E0GS99_ENTFA/443-539
E0GS99_ENTFA/77-172
E0GSA1_ENTFA/39-139
E0GZR8_ENTFA/44-135
E0H3G4_ENTFA/44-135
E0H7W2_ENTFA/39-139
E0H7W4_ENTFA/443-539
E0H7W4_ENTFA/77-172
E0HAW7_ENTFA/44-135
E0HEN4_ENTFA/443-539
E0HEN4_ENTFA/77-172
E0HEN6_ENTFA/39-139
E0HKJ9_9GAMM/21-142
E0HMD1_9GAMM/256-387
E0HMU2_9GAMM/31-126
E0HR55_9GAMM/41-132
E0HUW2_9GAMM/55-147
E0I771_9BACL/31-132
E0IAG7_9BACL/19-140
E0IAG9_9BACL/447-543
E0IAG9_9BACL/82-177
E0IGX0_9GAMM/31-126
E0IHC9_9GAMM/256-387
E0IM27_9GAMM/21-142
E0IPR8_9GAMM/41-132
E0ITP9_9GAMM/55-147
E0IXD1_ECOLW/49-141
E0J0M2_ECOLW/28-123
E0J1E9_ECOLW/20-142
E0J292_ECOLW/35-132
E0J4K3_ECOLW/257-389
E0JAJ3_RHIME/49-141
E0JBH6_RHIME/45-145
E0JDW3_RHIME/436-533
E0JDW3_RHIME/75-170
E0JWZ5_RHIME/45-145
E0JYY9_RHIME/436-533
E0JYY9_RHIME/75-170
E0K0Q5_RHIME/49-141
E0KVI6_STRVO/32-128
E0KZJ2_STRVO/460-557
E0KZJ2_STRVO/83-178
E0KZJ6_STRVO/42-143
E0LGF7_SPHCR/440-536
E0LGF7_SPHCR/74-169
E0LIE7_SPHCR/40-143
E0LK79_SPHCR/24-117
E0LTQ8_9ENTR/28-123
E0M285_9ENTR/19-142
E0M2X5_9ENTR/317-449
E0MK17_9RHOB/440-537
E0MK17_9RHOB/78-173
E0ML59_9RHOB/25-124
E0MLA6_9RHOB/47-147
E0MXI0_9CORY/56-154
E0MZW1_9CORY/40-138
E0MZY4_9CORY/450-547
E0MZY4_9CORY/87-182
E0N3F6_9ACTO/71-174
E0N3H5_9ACTO/465-562
E0N3H5_9ACTO/87-182
E0N446_9ACTO/51-157
E0N6M5_NEIME/24-119
E0N8T2_NEIME/41-140
E0NBM5_NEIME/260-393
E0NDT0_PEDAC/39-139
E0NDT2_PEDAC/441-537
E0NDT2_PEDAC/77-172
E0NJC8_9FIRM/39-131
E0NJN1_9FIRM/706-813
E0NLY9_9FIRM/49-155
E0NN64_9FIRM/33-120
E0NRW8_9BACT/32-128
E0NUE0_9BACT/208-342
E0NX44_9FIRM/29-140
E0NZ72_9FIRM/292-405
E0NZ72_9FIRM/685-790
E0P0C8_9FIRM/37-128
E0P9F7_STAAU/39-139
E0P9F9_STAAU/438-534
E0P9F9_STAAU/79-174
E0PAY7_STREI/297-404
E0PAY9_STREI/53-162
E0PGX3_STRGY/297-404
E0PGX5_STRGY/31-140
E0PNB9_STRMT/297-404
E0PNC1_STRMT/34-141
E0PYL3_STRPY/33-141
E0PYL5_STRPY/295-404
E0Q402_9STRE/297-404
E0Q404_9STRE/34-141
E0Q803_9BIFI/290-396
E0Q808_9BIFI/33-139
E0QC04_CAMCO/435-530
E0QC04_CAMCO/67-166
E0QDA0_CAMCO/17-109
E0QDE7_CAMCO/14-106
E0QDG7_CAMCO/39-138
E0QFE9_CAMCO/34-123
E0QIV1_9FIRM/288-395
E0QIV6_9FIRM/11-144
E0QJA9_9FIRM/28-119
E0QJM2_9FIRM/36-123
E0QMT3_9ACTO/61-165
E0QNG7_9ACTO/464-562
E0QNG7_9ACTO/87-182
E0QP15_9ACTO/42-144
E0QV57_ECOLX/35-132
E0QWH0_ECOLX/28-123
E0R0Q8_ECOLX/256-388
E0R0W4_ECOLX/20-142
E0R2H1_ECOLX/49-141
E0RH01_PAEP6/447-543
E0RH01_PAEP6/82-177
E0RH04_PAEP6/18-139
E0RTG1_SPITD/301-408
E0RTG4_SPITD/43-141
E0RUV9_BUTPB/34-125
E0S1A1_BUTPB/303-414
E0S1A1_BUTPB/697-801
E0S1D5_BUTPB/30-140
E0SB00_DICD3/257-388
E0SD45_DICD3/28-123
E0SE20_DICD3/20-142
E0SKF7_DICD3/35-138
E0SNT1_IGNAA/30-119
E0SP71_IGNAA/23-117
E0SQN9_IGNAA/420-518
E0SQN9_IGNAA/59-154
E0SQP5_IGNAA/23-140
E0ST48_IGNAA/40-132
E0SU25_STRZA/298-404
E0SU27_STRZA/34-141
E0T1M6_EDWTF/256-388
E0T302_EDWTF/28-123
E0T3R2_EDWTF/20-142
E0T6M6_EDWTF/24-116
E0T7G1_EDWTF/40-138
E0TC21_PARBH/40-140
E0TCS8_PARBH/531-627
E0TCS8_PARBH/70-165
E0TEC5_PARBH/23-114
E0TPG4_STRZ6/298-404
E0TPG6_STRZ6/34-141
E0TTH9_BACPZ/25-122
E0TU62_BACPZ/443-539
E0TU62_BACPZ/79-174
E0TU64_BACPZ/37-139
E0U9H9_CYAP2/48-140
E0U9P7_CYAP2/450-553
E0U9P7_CYAP2/71-166
E0UBB6_CYAP2/34-136
E0UF18_CYAP2/30-127
E0US77_SULAO/40-139
E0UTD7_SULAO/17-109
E0UTI5_SULAO/36-126
E0UTR5_SULAO/47-139
E0UV64_SULAO/443-539
E0UV64_SULAO/73-173
E0V9E3_PEDHC/265-400
E0VCB3_PEDHC/88-187
E0VLQ8_PEDHC/462-562
E0VMM7_PEDHC/57-151
E0WRJ6_9ENTR/284-416
E0WS84_9ENTR/28-123
E0WSK6_9ENTR/80-179
E0XTY8_9CHLR/41-137
E0XUM6_9BACT/37-137
E0XW73_9BACT/19-137
E0XW76_9BACT/456-552
E0XW76_9BACT/91-186
E0XWB8_9CHLR/41-144
E0XY73_9CHLR/32-119
E0XYU8_9BACT/6-105
E0Y0N9_9SPHI/441-537
E0Y0N9_9SPHI/73-169
E0Y1H4_9PROT/38-144
E1B7W7_BOVIN/64-161
E1BHE5_BOVIN/76-173
E1CYR6_VIBPA/30-143
E1D2N0_VIBPA/257-389
E1D2P8_VIBPA/27-122
E1D3V4_VIBPA/27-122
E1D3X3_VIBPA/257-389
E1D5L8_VIBPA/30-143
E1DH10_VIBPA/257-389
E1DH28_VIBPA/27-122
E1DIF0_VIBPA/30-143
E1DWM6_LACRE/444-540
E1DWM6_LACRE/78-173
E1DWM8_LACRE/28-138
E1E707_STAAU/39-139
E1E709_STAAU/438-534
E1E709_STAAU/79-174
E1EF06_VIBPA/30-143
E1EH07_VIBPA/27-122
E1EM82_VIBPA/257-389
E1EQA6_ENTFA/443-539
E1EQA6_ENTFA/77-172
E1EQA8_ENTFA/39-139
E1ERN7_ENTFA/44-135
E1FAJ6_9THEO/37-135
E1FAJ8_9THEO/431-527
E1FAJ8_9THEO/66-161
E1FB62_9THEO/9-119
E1FCF6_9THEO/9-119
E1FEQ8_9THEO/33-120
E1FKN9_LOALO/62-159
E1GWN1_9BACT/209-349
E1GXR3_9BACT/31-127
E1H3D5_STRPN/298-404
E1H3D7_STRPN/34-141
E1H715_MYCTU/453-550
E1H715_MYCTU/83-178
E1H721_MYCTU/53-152
E1HD71_MYCTU/42-138
E1HJC4_ECOLX/25-147
E1HLH7_ECOLX/35-132
E1HRY8_ECOLX/28-123
E1HTM2_ECOLX/51-143
E1HUJ6_ECOLX/257-389
E1HYQ3_ECOLX/35-132
E1I1W9_ECOLX/51-143
E1I5N5_ECOLX/25-147
E1I8C5_ECOLX/257-389
E1I9A9_ECOLX/28-123
E1IC29_9CHLR/23-141
E1IFV9_9CHLR/296-397
E1IFV9_9CHLR/666-766
E1IH10_9CHLR/50-142
E1IHR9_9CHLR/8-99
E1IKR4_ECOLX/51-143
E1IN80_ECOLX/257-389
E1INE4_ECOLX/25-147
E1IPH9_ECOLX/28-123
E1IQF9_ECOLX/35-132
E1IZU4_ECOLX/28-123
E1J3H5_ECOLX/25-147
E1J3P3_ECOLX/257-389
E1J6K4_ECOLX/51-143
E1JCR3_ECOLX/35-132
E1JM04_9LACO/28-119
E1JN45_9LACO/444-540
E1JN45_9LACO/78-173
E1JN47_9LACO/38-138
E1JRH7_DESFR/19-111
E1JTU6_DESFR/40-142
E1JUH1_DESFR/30-125
E1JYN0_DESFR/35-126
E1K0U1_DESFR/305-410
E1K0U1_DESFR/683-790
E1K3N2_9EURY/40-132
E1K401_9EURY/41-136
E1K438_9EURY/86-177
E1K487_9EURY/36-121
E1K6K7_9EURY/1-81
E1K6V3_9EURY/44-138
E1K6X5_9EURY/425-522
E1K6X5_9EURY/60-160
E1K6Z6_9EURY/45-135
E1KB98_9FIRM/277-406
E1KB98_9FIRM/673-789
E1KCY0_9FIRM/33-120
E1KI14_9FIRM/38-130
E1KI27_9FIRM/47-139
E1KI71_9FIRM/33-138
E1KQL7_9BACT/31-127
E1KQS8_9BACT/208-349
E1KVM5_PEPMA/56-147
E1KX23_PEPMA/703-813
E1KXG6_PEPMA/39-139
E1L0X7_9ACTN/40-140
E1L0X9_9ACTN/445-541
E1L0X9_9ACTN/80-175
E1L3V3_9FIRM/43-136
E1L620_9FIRM/35-127
E1L770_9FIRM/296-402
E1L770_9FIRM/677-781
E1L778_9FIRM/28-144
E1L8F6_9FIRM/31-128
E1L9U8_9FIRM/43-136
E1LBE0_9FIRM/296-402
E1LBE0_9FIRM/677-781
E1LBE8_9FIRM/28-144
E1LBQ2_9FIRM/31-128
E1LCS8_9FIRM/35-127
E1LJ05_STRMT/298-404
E1LJ07_STRMT/33-140
E1LNE2_STRMT/295-404
E1LNE4_STRMT/34-141
E1LSX5_STRMT/295-404
E1LSX7_STRMT/34-141
E1M2I6_STRMT/295-404
E1M2I8_STRMT/34-141
E1MAZ9_9STRE/297-345
E1MB02_9STRE/34-141
E1MBH3_9ACTO/464-562
E1MBH3_9ACTO/87-182
E1MD41_9ACTO/60-164
E1MDE7_9ACTO/42-144
E1MM21_9GAMM/35-145
E1MMA6_9GAMM/455-549
E1MPV6_9GAMM/252-384
E1MSH2_9GAMM/28-123
E1MSL7_9GAMM/44-133
E1MSY5_9GAMM/47-139
E1NCS3_9BIFI/290-396
E1NCS7_9BIFI/33-139
E1P2F0_NEILA/4-99
E1P2Y1_NEILA/260-393
E1P3P8_NEILA/41-140
E1P6X0_ECOAB/20-142
E1P726_ECOAB/257-389
E1P8S8_ECOAB/27-132
E1PA13_ECOAB/28-123
E1PC58_ECOAB/49-141
E1PM36_CAMJM/34-123
E1PM65_CAMJM/17-109
E1PMF7_CAMJM/14-106
E1PMH9_CAMJM/39-138
E1PP78_CAMJM/434-530
E1PP78_CAMJM/67-166
E1PXH7_HELPT/30-126
E1Q164_HELPM/32-126
E1Q3T4_HELPP/30-126
E1Q817_HELPC/34-126
E1QG07_DESB2/31-141
E1QG94_DESB2/299-403
E1QG94_DESB2/679-786
E1QJQ4_DESB2/36-132
E1QKK0_DESB2/38-130
E1QLU1_DESB2/47-139
E1QNR0_VULDI/27-129
E1QPR4_VULDI/31-118
E1QQS5_VULDI/45-138
E1QUX5_VULDI/36-135
E1QUX8_VULDI/417-518
E1QUX8_VULDI/54-153
E1QX05_OLSUV/291-397
E1QXQ7_OLSUV/45-146
E1R3S1_SPISS/48-140
E1R4Y4_SPISS/38-145
E1R4Y8_SPISS/273-391
E1REA1_METP4/39-131
E1RFM8_METP4/20-112
E1RG80_METP4/47-142
E1RHQ2_METP4/414-508
E1RHQ2_METP4/58-153
E1RJH9_METP4/46-138
E1RK34_METP4/105-196
E1RKR8_METP4/49-138
E1RLE9_XYLFG/25-120
E1RRM4_XYLFG/5-104
E1RRY7_XYLFG/249-382
E1RZN0_ECOUM/49-141
E1S0V7_ECOUM/28-123
E1S181_ECOUM/35-132
E1S3S1_ECOUM/257-389
E1S3X5_ECOUM/20-142
E1SA50_HELP9/34-126
E1SAM8_PANVC/19-142
E1SB78_PANVC/256-388
E1SF75_PANVC/28-123
E1SL85_FERBD/43-142
E1SLP3_FERBD/47-139
E1SQX6_FERBD/258-389
E1SSY9_FERBD/26-121
E1SV40_FERBD/29-133
E1SWU6_THESX/9-119
E1SY34_THESX/431-527
E1SY34_THESX/66-161
E1SY36_THESX/37-135
E1T0H4_THESX/9-119
E1T0Z2_THESX/33-120
E1T7U0_BURSG/53-152
E1T7X3_BURSG/269-427
E1T9F4_BURSG/31-126
E1TFF9_BURSG/55-147
E1TGW9_BURSG/47-136
E1TP19_LACPS/24-133
E1U941_LISML/34-140
E1U943_LISML/444-540
E1U943_LISML/78-173
E1UM90_BACAS/25-122
E1UMY9_BACAS/443-539
E1UMY9_BACAS/79-174
E1UMZ1_BACAS/37-139
E1V7N3_HALED/28-123
E1V7Z3_HALED/256-395
E1VAP0_HALED/46-139
E1VBB5_HALED/41-148
E1VIX5_9GAMM/48-140
E1VLX0_9GAMM/255-387
E1VMT7_9GAMM/34-129
E1VPU6_9GAMM/56-155
E1VSC6_ARTAR/466-563
E1VSC6_ARTAR/93-188
E1VVJ3_ARTAR/38-142
E1VYN1_ARTAR/51-172
E1W175_HAEP3/25-117
E1W3C4_HAEP3/258-389
E1W469_HAEP3/40-141
E1W5L5_HAEP3/28-123
E1W670_HAEP3/36-133
E1W8S9_SALTS/28-123
E1WAA3_SALTS/35-132
E1WCY3_SALTS/23-147
E1WFG4_SALTS/49-141
E1WJ41_SALTS/257-389
E1WU18_BACF6/223-357
E1WUL7_BACF6/33-130
E1X0W3_BACMS/277-387
E1X0W3_BACMS/670-776
E1X0W6_BACMS/43-139
E1X7C4_HAEI1/28-123
E1X7U6_HAEI1/37-141
E1X9C9_HAEI1/25-117
E1XB55_HAEI1/259-390
E1XDZ7_STRZO/298-404
E1XDZ9_STRZO/34-141
E1XH93_STRZN/298-404
E1XH95_STRZN/34-141
E1XNT5_STRZI/298-404
E1XNT7_STRZI/34-141
E1XWB7_LEGPN/17-142
E1XWB8_LEGPN/468-580
E1XWB8_LEGPN/86-186
E1Y1B1_LEGPN/26-121
E1Y320_LEGPN/53-145
E1Y8H3_9DELT/23-115
E1Y8V2_9DELT/300-403
E1Y8V2_9DELT/679-786
E1Y916_9DELT/45-145
E1YBB4_9DELT/250-345
E1YSU3_9BACE/48-140
E1YXB2_9BACE/208-342
E1YYH5_9BACE/35-131
E1Z752_9CHLO/93-188
E1ZPK6_9CHLO/207-342
E1ZQP7_9CHLO/466-561
E1ZV59_9HYME/468-575
E2ACZ3_9HYME/267-402
E2APA4_9HYME/9-106
E2BDA3_9HYME/469-574
E2BJP3_9HYME/2-97
E2CLF9_9RHOB/29-125
E2CME3_9RHOB/436-532
E2CME3_9RHOB/74-169
E2CQA9_9RHOB/53-153
E2JQW2_ECO57/257-389
E2JUI1_ECO57/35-132
E2JXP2_ECO57/28-123
E2K130_ECO57/20-142
E2K3H7_ECO57/49-141
E2K5S2_ECO57/257-389
E2K891_ECO57/35-132
E2KCP4_ECO57/20-142
E2KGH5_ECO57/28-123
E2KJ61_ECO57/49-141
E2KQV4_ECO57/20-142
E2KRL6_ECO57/257-389
E2KSM6_ECO57/35-132
E2KUY6_ECO57/49-141
E2KZM8_ECO57/28-123
E2LV24_MONPE/333-433
E2MES6_PSESM/28-123
E2MJU6_PSESM/48-140
E2MM52_PSESM/43-142
E2MMJ8_PSESM/255-387
E2MSB7_FRANO/256-389
E2MT02_FRANO/16-142
E2MTM6_9CORY/28-126
E2MUC8_9CORY/64-168
E2MWX6_9CORY/281-388
E2MWX6_9CORY/653-757
E2N3W8_CAPSP/208-342
E2N462_CAPSP/40-136
E2N9X1_9BACE/33-130
E2NMD4_9BACE/222-356
E2NNM6_9FIRM/43-134
E2NW21_9FIRM/299-405
E2NW21_9FIRM/683-784
E2NW25_9FIRM/37-138
E2NWZ1_PASHA/259-390
E2NZI7_PASHA/25-117
E2P2Y1_PASHA/38-141
E2P371_PASHA/27-122
E2P506_PASHA/259-390
E2P8X3_PASHA/38-141
E2P9E8_PASHA/27-122
E2PA34_PASHA/25-117
E2PBX7_NEIPO/24-119
E2PF11_NEIPO/71-170
E2PIM2_NEIPO/260-393
E2PNP2_9RHIZ/437-534
E2PNP2_9RHIZ/75-170
E2PNY3_9RHIZ/49-149
E2PXT1_STRCL/452-549
E2PXT1_STRCL/83-178
E2Q715_STRCL/22-114
E2Q890_STRCL/61-153
E2Q8W8_STRCL/32-128
E2QGG1_ECOLX/28-123
E2QPW2_ECOLX/20-142
E2QQ17_ECOLX/257-389
E2QQH9_ECOLX/20-118
E2QYQ9_CANFA/270-405
E2S371_9CORY/450-547
E2S371_9CORY/87-182
E2S379_9CORY/40-138
E2S437_9CORY/56-154
E2S4N7_9CORY/47-139
E2SAZ7_9ACTO/184-280
E2SC03_9ACTO/41-142
E2SF46_9ACTO/466-563
E2SF46_9ACTO/92-187
E2SHS7_9FIRM/24-139
E2T018_9RALS/49-148
E2T1Q0_9RALS/273-430
E2T4Q3_9RALS/39-134
E2TDD6_MYCTU/42-138
E2TDS7_MYCTU/53-152
E2TDT3_MYCTU/3-37
E2TDT3_MYCTU/312-409
E2TJ90_MYCTU/467-564
E2TJ90_MYCTU/97-192
E2TJ96_MYCTU/53-152
E2TQI4_MYCTU/42-138
E2U168_MYCTU/42-138
E2U2G2_MYCTU/53-152
E2U2G8_MYCTU/453-550
E2U2G8_MYCTU/83-178
E2UDT6_MYCTU/42-138
E2UE85_MYCTU/53-152
E2UE91_MYCTU/249-346
E2UIV1_MYCTU/453-550
E2UIV1_MYCTU/83-178
E2UIV7_MYCTU/53-152
E2UQ06_MYCTU/42-138
E2UV03_MYCTU/453-550
E2UV03_MYCTU/83-178
E2UV09_MYCTU/53-152
E2V177_MYCTU/42-138
E2V681_MYCTU/453-550
E2V681_MYCTU/83-178
E2V687_MYCTU/53-152
E2VCE7_MYCTU/42-138
E2VFI8_MYCTU/453-550
E2VFI8_MYCTU/83-178
E2VFJ4_MYCTU/53-152
E2VLG2_MYCTU/42-138
E2VRT9_MYCTU/454-551
E2VRT9_MYCTU/84-179
E2VRU5_MYCTU/53-152
E2VY24_MYCTU/42-138
E2W341_MYCTU/466-563
E2W341_MYCTU/96-191
E2W346_MYCTU/53-152
E2W980_MYCTU/42-138
E2WF20_MYCTU/466-563
E2WF20_MYCTU/96-191
E2WF25_MYCTU/53-152
E2WLC4_MYCTU/42-119
E2WPZ4_ECOLX/24-116
E2WS10_ECOLX/28-123
E2WXM9_ECOLX/35-132
E2WZF7_ECOLX/256-388
E2WZM1_ECOLX/20-142
E2X5L5_SHIDY/256-388
E2X5X7_SHIDY/20-142
E2X9V5_SHIDY/35-132
E2XC57_SHIDY/28-123
E2XHN7_SHIDY/49-141
E2XPP9_PSEFL/48-140
E2XW44_PSEFL/43-142
E2XXN2_PSEFL/255-387
E2XYU6_PSEFL/28-123
E2Y0V8_ENTFA/39-139
E2Y0W0_ENTFA/443-539
E2Y0W0_ENTFA/77-172
E2Y8E6_ENTFA/44-135
E2YCZ8_ENTFA/39-139
E2YD00_ENTFA/443-539
E2YD00_ENTFA/77-172
E2YF13_ENTFA/2-68
E2YNA6_ENTFA/39-139
E2YNA8_ENTFA/443-539
E2YNA8_ENTFA/77-172
E2YP64_ENTFA/2-68
E2YS00_ENTFA/44-135
E2YUI3_ENTFA/39-139
E2YUI5_ENTFA/443-539
E2YUI5_ENTFA/77-172
E2Z334_ENTFA/44-135
E2Z897_ENTFA/443-539
E2Z897_ENTFA/77-172
E2Z899_ENTFA/39-139
E2Z9E1_9FIRM/288-403
E2Z9F8_9FIRM/35-127
E2ZAH5_9FIRM/20-111
E2ZAV1_9FIRM/31-129
E2ZCW5_9FIRM/35-153
E2ZIU2_9FIRM/47-138
E2ZL58_9FIRM/289-395
E2ZL64_9FIRM/43-143
E2ZPW0_PSEAE/30-129
E2ZS48_PSEAE/48-140
E2ZYL1_PSEAE/255-387
E2ZZG7_PSEAE/28-123
E3AQI7_9SPHI/32-129
E3AX13_9SPHI/443-538
E3AX13_9SPHI/73-169
E3B0A1_9SPHI/38-134
E3B2P9_9SPHI/33-139
E3B5Y0_9MICO/44-145
E3B9Y7_9MICO/117-212
E3B9Y7_9MICO/486-583
E3BAN6_9MICO/46-137
E3BE26_9MICO/51-147
E3BLK3_9VIBR/27-122
E3BPV7_9VIBR/34-143
E3BPW3_9VIBR/258-390
E3C804_9LACO/38-138
E3C806_9LACO/444-540
E3C806_9LACO/69-173
E3C9L2_9LACO/47-138
E3CC99_STRPA/34-141
E3CCA1_STRPA/298-404
E3CGR3_STRDO/40-140
E3CGR5_STRDO/298-404
E3CSE0_STRVE/297-404
E3CSE2_STRVE/34-141
E3CUI7_9BACT/36-124
E3CWB0_9BACT/33-122
E3CY75_9BACT/40-136
E3CY77_9BACT/429-525
E3CY77_9BACT/64-159
E3CYE0_9BACT/43-135
E3D198_NEIM7/24-119
E3D3J1_NEIM7/260-393
E3D527_NEIM7/41-140
E3DA62_GARV3/290-396
E3DA64_GARV3/36-144
E3DAU5_ERWSE/19-142
E3DBL1_ERWSE/257-388
E3DIY1_ERWSE/28-123
E3DM97_HALPG/29-120
E3DMC1_HALPG/33-139
E3DQA1_HALPG/33-120
E3DQL9_HALPG/300-407
E3DQL9_HALPG/675-791
E3E159_BACA1/25-122
E3E1W8_BACA1/443-539
E3E1W8_BACA1/79-174
E3E1X0_BACA1/38-139
E3ECX1_PAEPS/447-543
E3ECX1_PAEPS/82-177
E3ECX5_PAEPS/18-139
E3EN31_BIFBS/223-396
E3EN40_BIFBS/32-139
E3EZY1_KETVY/44-144
E3F2N1_KETVY/437-533
E3F2N1_KETVY/78-173
E3F8T4_CORP9/44-142
E3F8U0_CORP9/457-554
E3F8U0_CORP9/90-185
E3F9K5_CORP9/31-129
E3FIL5_STIAD/261-393
E3G040_STIAD/15-138
E3G5W4_ENTCS/35-132
E3G6Z5_ENTCS/28-123
E3G7W6_ENTCS/257-389
E3G8R1_ENTCS/19-142
E3GAM4_ENTCS/49-141
E3GKU3_EUBLK/298-404
E3GKU3_EUBLK/669-779
E3GKU8_EUBLK/41-140
E3GN38_EUBLK/49-140
E3GPN6_EUBLK/6-102
E3GSK9_HAEI2/259-390
E3GT70_HAEI2/48-140
E3GUM6_HAEI2/38-141
E3GUU9_HAEI2/28-123
E3GVZ1_METFV/29-124
E3GWB9_METFV/44-134
E3GWE6_METFV/419-514
E3GWE6_METFV/58-153
E3GX77_METFV/41-133
E3GXX9_METFV/111-206
E3GY10_METFV/39-134
E3H0P2_ROTDC/34-145
E3H3M6_ROTDC/67-170
E3H4N7_ROTDC/462-559
E3H4N7_ROTDC/90-185
E3H8M2_ILYPC/33-120
E3HCI6_ILYPC/25-137
E3HCJ1_ILYPC/297-404
E3HD08_ILYPC/44-135
E3HHL4_ACHXA/36-144
E3HQ07_ACHXA/320-461
E3HT61_ACHXA/55-147
E3HXK7_ACHXA/24-119
E3I0J8_RHOVT/27-123
E3I2G9_RHOVT/50-142
E3I5X6_RHOVT/37-143
E3I896_RHOVT/438-534
E3I896_RHOVT/76-171
E3IEC5_GEOS0/44-136
E3IEW0_GEOS0/34-126
E3IGY1_GEOS0/39-139
E3IGY3_GEOS0/443-539
E3IGY3_GEOS0/79-174
E3ILR0_DESVR/48-140
E3IMS3_DESVR/30-125
E3INI8_DESVR/37-128
E3IRC9_DESVR/300-405
E3IRC9_DESVR/679-785
E3IRX0_DESVR/19-143
E3IUR2_FRASU/230-320
E3IW60_FRASU/32-128
E3IXE8_FRASU/49-149
E3J6F5_FRASU/64-156
E3JDD2_FRASU/255-387
E3JGT5_BUCA3/28-123
E3JIA9_BUCAF/28-123
E3JJ17_BUCAJ/28-123
E3KBS8_PUCGT/474-576
E3L5H4_PUCGT/363-503
E3LDD9_CAERE/475-576
E3M662_CAERE/66-163
E3MCV9_CAERE/261-395
E3NUY0_CAERE/66-163
E3NW35_CAERE/251-387
E3PFN4_ECOH1/28-123
E3PFY9_ECOH1/26-142
E3PGA1_ECOH1/257-389
E3PHN7_ECOH1/21-118
E3PNE8_ECOH1/49-141
E3PRH5_CLOSD/23-114
E3PUY6_CLOSD/34-145
E3PUY9_CLOSD/1090-1205
E3PUY9_CLOSD/721-827
E3PW97_CLOSD/36-123
E3QAR6_COLGM/266-398
E3QQY3_COLGM/480-584
E3RU59_PYRTT/280-413
E3RXE6_PYRTT/397-498
E3SNM7_9CAUD/25-123
E3SRA5_9CAUD/28-126
E3T622_9BACT/2-96
E3T6F5_9BACT/32-137
E3T6L8_9BACT/26-137
E3T6M2_9BACT/433-529
E3T6M2_9BACT/69-164
E3T6V1_9BACT/36-138
E3WKL1_ANODA/1233-1334
E3WKL1_ANODA/851-963
E3X2J4_ANODA/25-110
E3XAI4_ANODA/278-412
E3XDZ1_ANODA/1614-1711
E3XHD4_ECOLX/28-123
E3XIL9_ECOLX/35-132
E3XJX1_ECOLX/256-388
E3XNX7_ECOLX/49-141
E3XQS4_ECOLX/20-142
E3XXZ2_SHIFL/20-142
E3XY82_SHIFL/256-388
E3Y2V3_SHIFL/49-141
E3Y5P3_SHIFL/35-132
E3Y9I2_SHIFL/28-123
E3YH86_LISMO/34-140
E3YR55_9LIST/33-140
E3YR57_9LIST/444-540
E3YR57_9LIST/78-173
E3Z042_LISIN/33-140
E3Z044_LISIN/252-348
E3Z8K5_LISIN/32-140
E3Z8K7_LISIN/444-540
E3Z8K7_LISIN/78-173
E3ZHH0_LISIV/35-140
E3ZHH2_LISIV/1-47
E3ZRG9_LISSE/37-140
E3ZRH1_LISSE/444-540
E3ZRH1_LISSE/78-173
E4A099_LISSE/37-140
E4A0A1_LISSE/444-540
E4A0A1_LISSE/78-173
E4A703_PROAC/453-548
E4A703_PROAC/84-179
E4A711_PROAC/41-142
E4AAQ6_PROAC/34-129
E4ABN0_PROAC/34-129
E4AF21_PROAC/41-142
E4AF32_PROAC/453-550
E4AF32_PROAC/84-179
E4AJ20_PROAC/453-548
E4AJ20_PROAC/84-179
E4AJ28_PROAC/41-142
E4AR09_PROAC/34-129
E4ASW8_PROAC/34-129
E4ATI9_PROAC/453-548
E4ATI9_PROAC/84-179
E4ATJ7_PROAC/41-142
E4B1M7_PROAC/453-548
E4B1M7_PROAC/84-179
E4B1N5_PROAC/41-142
E4B554_PROAC/34-129
E4B675_PROAC/34-129
E4B6M4_PROAC/41-142
E4B6N2_PROAC/453-548
E4B6N2_PROAC/84-179
E4BDY9_PROAC/34-129
E4BIE5_PROAC/453-550
E4BIE5_PROAC/84-179
E4BIF6_PROAC/41-142
E4BRW2_PROAC/41-142
E4BRX0_PROAC/453-548
E4BRX0_PROAC/84-179
E4BSA6_PROAC/34-129
E4BXX2_PROAC/41-142
E4BXY0_PROAC/453-548
E4BXY0_PROAC/84-179
E4C124_PROAC/34-129
E4C4H2_PROAC/453-548
E4C4H2_PROAC/84-179
E4C4I0_PROAC/41-142
E4C7T5_PROAC/34-129
E4CBB5_PROAC/453-548
E4CBB5_PROAC/84-179
E4CBC4_PROAC/41-142
E4CEX7_PROAC/34-129
E4CLU1_PROAC/34-129
E4CM00_PROAC/453-548
E4CM00_PROAC/84-179
E4CM08_PROAC/41-142
E4CQN2_PROAC/453-548
E4CQN2_PROAC/84-179
E4CQP0_PROAC/41-142
E4CRU8_PROAC/34-129
E4CWM2_PROAC/41-142
E4CWN1_PROAC/453-548
E4CWN1_PROAC/84-179
E4D2G3_PROAC/34-129
E4D735_PROAC/34-129
E4D9R0_PROAC/41-142
E4D9R9_PROAC/453-548
E4D9R9_PROAC/84-179
E4DAI8_PROAC/84-125
E4DAI9_PROAC/1-83
E4DAI9_PROAC/357-452
E4DAJ7_PROAC/41-142
E4DAZ8_PROAC/34-129
E4DJC2_PROAC/34-129
E4DNG4_PROAC/41-142
E4DNH2_PROAC/453-548
E4DNH2_PROAC/84-179
E4DU59_PROAC/34-129
E4DWD0_PROAC/453-548
E4DWD0_PROAC/84-179
E4DWD8_PROAC/41-142
E4DYG8_PROAC/453-548
E4DYG8_PROAC/84-179
E4DYH6_PROAC/41-142
E4E2C7_PROAC/34-129
E4E4M8_PROAC/453-548
E4E4M8_PROAC/84-179
E4E4N6_PROAC/41-142
E4E8W9_PROAC/34-129
E4EEP3_PROAC/453-548
E4EEP3_PROAC/84-179
E4EEQ1_PROAC/41-142
E4EI74_PROAC/34-129
E4EMX3_PROAC/41-142
E4EMY1_PROAC/453-548
E4EMY1_PROAC/84-179
E4EQZ4_PROAC/34-129
E4EV92_PROAC/453-548
E4EV92_PROAC/84-179
E4EVA0_PROAC/41-142
E4EYA6_PROAC/34-129
E4F0C1_PROAC/41-142
E4F0D0_PROAC/453-548
E4F0D0_PROAC/84-179
E4F3D9_PROAC/34-129
E4F956_PROAC/34-129
E4FCG4_PROAC/453-548
E4FCG4_PROAC/84-179
E4FCH2_PROAC/41-142
E4FDU0_PROAC/41-142
E4FDU8_PROAC/453-548
E4FDU8_PROAC/84-179
E4FJN7_PROAC/34-129
E4FQ99_PROAC/41-142
E4FQA7_PROAC/453-548
E4FQA7_PROAC/84-179
E4FQG6_PROAC/34-129
E4FV31_PROAC/41-142
E4FV39_PROAC/453-548
E4FV39_PROAC/84-179
E4FZG8_PROAC/34-129
E4G154_PROAC/41-142
E4G163_PROAC/453-548
E4G163_PROAC/84-179
E4G4Q2_PROAC/34-129
E4G9U1_PROAC/34-129
E4GEG5_PROAC/453-548
E4GEG5_PROAC/84-179
E4GEH4_PROAC/41-142
E4GKX1_PROAC/41-142
E4GKY0_PROAC/453-548
E4GKY0_PROAC/84-179
E4GL67_PROAC/34-129
E4GPL4_PROAC/453-548
E4GPL4_PROAC/84-179
E4GPM2_PROAC/41-142
E4GS89_PROAC/34-129
E4GVD6_PROAC/453-548
E4GVD6_PROAC/84-179
E4GVE4_PROAC/41-142
E4GVL4_PROAC/34-129
E4H1W7_PROAC/453-548
E4H1W7_PROAC/84-179
E4H1X6_PROAC/41-142
E4H6N3_PROAC/34-129
E4HFG8_PROAC/453-548
E4HFG8_PROAC/84-179
E4HFH6_PROAC/41-142
E4HGB6_PROAC/34-129
E4HN32_PROAC/453-550
E4HN32_PROAC/84-179
E4HN43_PROAC/41-142
E4HNQ1_PROAC/34-129
E4HR63_PROAC/41-142
E4HR71_PROAC/453-548
E4HR71_PROAC/84-179
E4HS78_PROAC/34-129
E4HXF4_PROAC/453-548
E4HXF4_PROAC/84-179
E4HXG2_PROAC/41-142
E4I2N1_PROAC/34-129
E4I861_ENTFC/446-542
E4I861_ENTFC/80-175
E4I863_ENTFC/43-142
E4IE23_ENTFC/40-139
E4IE25_ENTFC/446-542
E4IE25_ENTFC/80-175
E4INC0_ENTFC/446-542
E4INC0_ENTFC/80-175
E4INC2_ENTFC/43-142
E4J1T3_ENTFC/40-139
E4J1T5_ENTFC/446-542
E4J1T5_ENTFC/80-175
E4J9G0_ENTFC/446-542
E4J9G0_ENTFC/80-175
E4J9G2_ENTFC/43-142
E4JKH1_ENTFC/40-139
E4JKH3_ENTFC/446-542
E4JKH3_ENTFC/80-175
E4K2Y9_9FIRM/32-119
E4K2Z7_9FIRM/431-527
E4K2Z7_9FIRM/67-162
E4K2Z9_9FIRM/31-137
E4K6Q5_9FIRM/36-128
E4KTL6_9PORP/34-131
E4KVA0_9PORP/207-342
E4KWQ6_9FIRM/40-131
E4KWS0_9FIRM/296-406
E4KXM3_9FIRM/33-120
E4KXP4_9FIRM/37-139
E4L8Y9_9FIRM/294-400
E4L9V7_9FIRM/290-396
E4L9V8_9FIRM/39-139
E4LAE3_9FIRM/34-131
E4LCJ1_9FIRM/31-128
E4LCQ4_9FIRM/35-127
E4LE10_9FIRM/34-144
E4LE18_9FIRM/295-402
E4LE18_9FIRM/666-780
E4LE54_9FIRM/43-136
E4LLA4_9FIRM/31-140
E4LM46_9FIRM/300-406
E4LM46_9FIRM/682-791
E4LN45_9FIRM/36-128
E4LZ24_9CLOT/291-399
E4LZ26_9CLOT/24-139
E4M165_9FIRM/6-98
E4M2Q4_9FIRM/109-204
E4M2Q4_9FIRM/551-647
E4M2Q6_9FIRM/33-155
E4M439_9FIRM/62-149
E4M8X1_9BACT/37-134
E4MAS4_9BACT/26-139
E4MAS8_9BACT/299-406
E4MEX9_9BACT/26-123
E4MGZ6_9FIRM/33-121
E4MII7_9FIRM/38-129
E4MMW1_9FIRM/31-138
E4MN02_9FIRM/301-407
E4MSE5_CAPOC/40-136
E4MUT8_CAPOC/208-342
E4MZ67_KITSK/454-551
E4MZ67_KITSK/83-178
E4MZL0_KITSK/44-145
E4NHF2_KITSK/32-128
E4NLG9_HALBP/34-124
E4NLN7_HALBP/47-142
E4NQB7_HALBP/433-529
E4NQB7_HALBP/59-171
E4NXV7_BIFBP/223-396
E4NXW5_BIFBP/32-139
E4P2P9_ECO8N/20-142
E4P3I2_ECO8N/257-389
E4P4J8_ECO8N/27-132
E4P6S8_ECO8N/28-123
E4P8P2_ECO8N/49-141
E4PHN8_MARAH/257-389
E4PII8_MARAH/66-165
E4PN41_MARAH/451-545
E4PNE2_MARAH/28-123
E4Q1Q0_CALOW/31-137
E4Q1Q2_CALOW/431-527
E4Q1Q2_CALOW/67-162
E4Q1R0_CALOW/32-119
E4Q6H9_CALOW/36-128
E4Q9M7_CALH1/32-119
E4Q9N5_CALH1/431-527
E4Q9N5_CALH1/67-162
E4Q9N7_CALH1/32-137
E4QC66_CALH1/36-128
E4QKY6_METS6/24-119
E4QLE2_METS6/259-390
E4QQ62_METS6/14-136
E4QU07_HAEI6/28-123
E4QU82_HAEI6/37-141
E4QX26_HAEI6/48-140
E4QX76_HAEI6/282-413
E4QZQ3_BIFLM/290-396
E4QZR8_BIFLM/32-139
E4R501_PSEPB/48-140
E4R6H6_PSEPB/255-387
E4RFJ6_PSEPB/43-142
E4RFT0_PSEPB/28-123
E4RJJ6_HALSL/36-123
E4RJM0_HALSL/299-405
E4RKK9_HALSL/39-139
E4RS74_LEAB4/446-547
E4RS74_LEAB4/74-170
E4RW80_LEAB4/32-128
E4S647_CALKI/36-128
E4S8T7_CALKI/31-137
E4S8T9_CALKI/431-527
E4S8T9_CALKI/67-162
E4S8U7_CALKI/32-119
E4SBJ1_CALK2/32-119
E4SBJ9_CALK2/431-527
E4SBJ9_CALK2/67-162
E4SBK1_CALK2/32-137
E4SFC8_CALK2/36-128
E4SLR8_LACAR/33-138
E4SLS0_LACAR/445-541
E4SLS0_LACAR/78-174
E4SPV6_STRTN/297-404
E4SPV8_STRTN/31-140
E4SVD6_LACDN/25-138
E4SVD8_LACDN/444-540
E4SVD8_LACDN/78-173
E4T2H4_PALPW/215-347
E4T6K9_PALPW/34-130
E4T8V0_RIEAD/21-137
E4TBB7_RIEAD/286-394
E4TCH1_RIEAD/40-136
E4TEL8_CALNY/36-127
E4TG20_CALNY/42-143
E4TGI5_CALNY/26-115
E4TGV6_CALNY/44-135
E4TI51_CALNY/443-539
E4TI51_CALNY/78-173
E4TPH8_MARTH/37-133
E4TPZ6_MARTH/208-342
E4TWT5_SULKY/40-139
E4U048_SULKY/19-111
E4U142_SULKY/443-539
E4U142_SULKY/73-173
E4U2K6_SULKY/36-124
E4U458_OCEP5/281-385
E4U458_OCEP5/652-754
E4U463_OCEP5/32-138
E4UBM3_LIBSC/45-145
E4UDD5_LIBSC/433-530
E4UDD5_LIBSC/72-167
E4UT68_ARTGP/271-402
E4UZI6_ARTGP/473-582
E4VAW0_BIFBI/219-392
E4VAW9_BIFBI/32-139
E4VGE0_9HELI/23-143
E4VIK0_9HELI/38-137
E4VJZ5_9HELI/62-167
E4VK04_9HELI/446-542
E4VK04_9HELI/79-179
E4VK37_9HELI/31-125
E4VKP0_9HELI/37-128
E4VZ53_BACFR/208-342
E4W252_BACFR/33-130
E4W9L2_RHOE1/65-158
E4WDE6_RHOE1/459-556
E4WDE6_RHOE1/87-182
E4WDF2_RHOE1/74-173
E4WEH7_RHOE1/24-116
E4WJM1_RHOE1/20-116
E4ZA67_NEIL0/260-393
E4ZBF2_NEIL0/24-119
E4ZD50_NEIL0/41-140
E4ZJ52_LEPMC/397-498
E5AEP9_LEPMC/280-413
E5AM22_BURRH/54-152
E5AMA0_BURRH/51-150
E5ARF7_BURRH/301-451
E5B2V7_ERWAM/28-123
E5B7H4_ERWAM/20-142
E5B7N3_ERWAM/257-388
E5BFY2_9FUSO/39-137
E5BFY6_9FUSO/292-396
E5BLM0_9FUSO/39-137
E5BLM4_9FUSO/292-396
E5BLM4_9FUSO/673-776
E5BU60_9FUSO/23-114
E5BW23_9FUSO/297-403
E5BW23_9FUSO/679-782
E5BW27_9FUSO/30-137
E5C2V4_9FUSO/292-396
E5C2V8_9FUSO/39-137
E5CCD8_9BACE/208-342
E5CGZ5_9BACE/33-130
E5CNH4_STAHO/39-139
E5CNH6_STAHO/438-534
E5CNH6_STAHO/79-174
E5CT23_9STAP/438-534
E5CT23_9STAP/79-174
E5CT25_9STAP/39-139
E5QY72_STAAH/39-139
E5QY74_STAAH/438-534
E5QY74_STAAH/79-174
E5RAF7_STAAG/438-534
E5RAF7_STAAG/79-174
E5RAF9_STAAG/39-139
E5S2K6_TRISP/1-67
E5SNJ1_TRISP/393-498
E5SPD2_TRISP/413-540
E5TFL0_STAAU/438-534
E5TFL0_STAAU/79-174
E5TFL2_STAAU/39-139
E5TLF9_STAAU/39-139
E5TLG1_STAAU/438-534
E5TLG1_STAAU/79-174
E5TTM2_STAAU/39-139
E5TTM4_STAAU/438-534
E5TTM4_STAAU/79-174
E5U1E5_ALCXX/54-146
E5U3B5_ALCXX/277-418
E5U5M4_ALCXX/24-119
E5UDS4_ALCXX/36-144
E5UIM2_NEIMU/260-393
E5UIR0_NEIMU/41-140
E5UK38_NEIMU/24-119
E5UMT6_9BACE/37-133
E5UXQ9_9BACE/208-342
E5V1N8_9BACL/36-139
E5V1P1_9BACL/292-398
E5V3N3_9BACL/2-68
E5VAF5_9BACE/208-342
E5VG08_9BACE/33-130
E5VGW6_9FIRM/300-413
E5VHQ7_9FIRM/33-121
E5VIN0_9FIRM/37-138
E5VK88_9FIRM/47-138
E5VQD8_9FIRM/299-405
E5VQF6_9FIRM/45-136
E5VRZ2_9FIRM/33-121
E5VVY4_9FIRM/35-138
E5W646_9BACI/34-140
E5W648_9BACI/443-539
E5W648_9BACI/79-174
E5WAJ2_9BACI/25-122
E5WNB4_9BACI/17-109
E5WTC1_9BACI/443-539
E5WTC1_9BACI/79-174
E5WTC3_9BACI/31-139
E5WTM6_9BACE/197-331
E5X431_9BACE/33-130
E5X8B6_9ACTN/36-130
E5X9E9_9ACTN/290-396
E5XAW6_9ACTN/58-164
E5XCF9_9ACTN/1-77
E5XDX5_9FIRM/302-406
E5XDX5_9FIRM/678-785
E5XH34_9FIRM/46-137
E5XHV3_9FIRM/28-138
E5XMG9_9ACTO/40-136
E5XTL5_9ACTO/464-561
E5XTL5_9ACTO/92-187
E5XV47_9ACTO/52-151
E5Y0F8_9BIFI/32-139
E5Y0H4_9BIFI/290-396
E5Y615_BILWA/43-143
E5Y7S2_BILWA/30-125
E5Y8G0_BILWA/21-114
E5YA35_BILWA/303-408
E5YA35_BILWA/690-797
E5YBF1_BILWA/36-127
E5YG37_9ENTR/49-141
E5YHL6_9ENTR/21-142
E5YHY9_9ENTR/28-123
E5YIH7_9ENTR/256-388
E5YKB7_9ENTR/37-129
E5YKP0_9ENTR/37-138
E5YSD6_9BACL/447-543
E5YSD6_9BACL/82-177
E5YSD8_9BACL/39-139
E5Z052_9BACL/29-121
E5Z6S5_CAMJE/435-530
E5Z6S5_CAMJE/67-166
E5Z7V3_CAMJE/17-109
E5Z800_CAMJE/14-106
E5Z824_CAMJE/39-138
E5Z8D3_CAMJE/34-123
E5ZAX2_CAMJE/34-123
E5ZCH4_CAMJE/14-106
E5ZDG7_CAMJE/39-138
E5ZFB2_CAMJE/17-109
E5ZGK7_CAMJE/435-530
E5ZGK7_CAMJE/67-166
E5ZJ46_CAMJE/34-123
E5ZKR9_CAMJE/434-530
E5ZKR9_CAMJE/67-166
E5ZL93_CAMJE/17-109
E5ZLD6_CAMJE/14-106
E5ZLG0_CAMJE/39-138
E5ZLZ2_ECOLX/28-123
E5ZNR1_ECOLX/35-132
E5ZS22_ECOLX/25-147
E5ZWH5_ECOLX/51-143
E6A5R4_ECOLX/28-123
E6A774_ECOLX/27-132
E6AAN7_ECOLX/25-147
E6AG98_ECOLX/51-143
E6AIM3_ECOLX/257-389
E6AIT2_ECOLX/25-147
E6AKH0_ECOLX/51-143
E6ALA3_ECOLX/28-123
E6ANM9_ECOLX/35-132
E6B5W2_ECOLX/28-123
E6B8Z8_ECOLX/20-142
E6B974_ECOLX/256-388
E6BAS1_ECOLX/35-132
E6BEV6_ECOLX/51-143
E6BGS1_ECOLX/25-147
E6BGY6_ECOLX/257-389
E6BHP7_ECOLX/28-123
E6BMT6_ECOLX/35-132
E6C0L7_PROAC/34-129
E6C0Y6_PROAC/41-142
E6C0Z4_PROAC/453-548
E6C0Z4_PROAC/84-179
E6C4X7_PROAC/34-129
E6C6J5_PROAC/453-548
E6C6J5_PROAC/84-179
E6C6K3_PROAC/41-142
E6C9A5_PROAC/41-142
E6C9B3_PROAC/453-548
E6C9B3_PROAC/84-179
E6CEX9_PROAC/34-129
E6CK56_PROAC/453-548
E6CK56_PROAC/84-179
E6CK64_PROAC/41-142
E6CL21_PROAC/34-129
E6CP01_PROAC/453-548
E6CP01_PROAC/84-179
E6CP09_PROAC/41-142
E6CUR4_PROAC/34-129
E6CZZ3_PROAC/453-548
E6CZZ3_PROAC/84-179
E6D001_PROAC/41-142
E6D3H9_PROAC/34-129
E6D490_PROAC/34-129
E6D6H8_PROAC/453-548
E6D6H8_PROAC/84-179
E6D6I6_PROAC/41-142
E6DFB1_PROAC/34-129
E6DI13_PROAC/41-142
E6DI22_PROAC/453-548
E6DI22_PROAC/84-179
E6DIP1_PROAC/34-129
E6DLC8_PROAC/41-142
E6DLD6_PROAC/453-548
E6DLD6_PROAC/84-179
E6DQG0_PROAC/453-548
E6DQG0_PROAC/84-179
E6DQG9_PROAC/41-142
E6DUK8_PROAC/34-129
E6DZJ8_PROAC/41-142
E6DZK6_PROAC/453-548
E6DZK6_PROAC/84-179
E6E300_PROAC/34-129
E6E957_PROAC/453-548
E6E957_PROAC/84-179
E6E966_PROAC/41-142
E6E9F0_PROAC/34-129
E6ED31_PROAC/453-548
E6ED31_PROAC/84-179
E6ED39_PROAC/41-142
E6EG67_PROAC/34-129
E6EM62_ENTFA/44-135
E6EPD2_ENTFA/443-539
E6EPD2_ENTFA/77-172
E6EPD4_ENTFA/39-139
E6EUY8_ENTFA/44-135
E6EYQ9_ENTFA/443-539
E6EYQ9_ENTFA/77-172
E6EYR1_ENTFA/39-139
E6F9C8_ENTFA/443-539
E6F9C8_ENTFA/77-172
E6F9D0_ENTFA/39-139
E6FAG7_ENTFA/44-135
E6FBX3_ENTFA/44-135
E6FG55_ENTFA/39-139
E6FG57_ENTFA/443-539
E6FG57_ENTFA/77-172
E6FJN5_ENTFA/39-139
E6FJN7_ENTFA/443-539
E6FJN7_ENTFA/77-172
E6FR83_ENTFA/44-135
E6FXV6_ENTFA/44-135
E6FZL2_ENTFA/39-139
E6FZL4_ENTFA/443-539
E6FZL4_ENTFA/77-172
E6G439_ENTFA/44-135
E6G7F9_ENTFA/39-139
E6G7G1_ENTFA/443-539
E6G7G1_ENTFA/77-172
E6GC82_ENTFA/443-539
E6GC82_ENTFA/77-172
E6GC84_ENTFA/39-139
E6GDV1_ENTFA/44-135
E6GHV9_ENTFA/39-139
E6GHW1_ENTFA/443-539
E6GHW1_ENTFA/77-172
E6GKB3_ENTFA/44-135
E6GW67_ENTFA/44-135
E6GWX8_ENTFA/443-539
E6GWX8_ENTFA/77-172
E6GWY0_ENTFA/39-139
E6H0H5_ENTFA/443-539
E6H0H5_ENTFA/77-172
E6H0H7_ENTFA/39-139
E6H4D2_ENTFA/44-135
E6HCK2_ENTFA/44-135
E6HEK7_ENTFA/443-539
E6HEK7_ENTFA/77-172
E6HEK9_ENTFA/39-139
E6HIB4_ENTFA/39-139
E6HIB6_ENTFA/443-539
E6HIB6_ENTFA/77-172
E6HQG6_ENTFA/44-135
E6HTV3_ENTFA/44-135
E6HXV6_ENTFA/39-139
E6HXV8_ENTFA/443-539
E6HXV8_ENTFA/77-172
E6I3Z4_ENTFA/44-135
E6I4N3_ENTFA/443-539
E6I4N3_ENTFA/77-172
E6I4N5_ENTFA/39-139
E6I9T8_ENTFA/443-539
E6I9T8_ENTFA/77-172
E6I9U0_ENTFA/39-139
E6IBN2_ENTFA/44-120
E6II92_ENTFA/44-135
E6IM18_ENTFA/443-539
E6IM18_ENTFA/77-172
E6IM20_ENTFA/39-139
E6ITI0_ENTFA/39-139
E6ITI2_ENTFA/443-539
E6ITI2_ENTFA/77-172
E6IWX4_ENTFA/44-135
E6J1Q6_STRAP/297-404
E6J1Q8_STRAP/31-140
E6J4F8_9ACTO/462-559
E6J4F8_9ACTO/87-182
E6J5T8_9ACTO/56-148
E6JA57_9ACTO/47-146
E6JD83_9ACTO/50-145
E6JEP4_RIEAN/40-136
E6JI06_RIEAN/286-394
E6JIH5_RIEAN/21-137
E6JLC4_STAEP/39-139
E6JLC5_STAEP/438-534
E6JLC5_STAEP/79-174
E6JSV7_9SPIO/43-141
E6JSW0_9SPIO/301-408
E6JZI7_PARDN/297-402
E6JZI9_PARDN/20-138
E6K632_9BACT/208-354
E6K885_9BACT/31-127
E6KJK3_STRSA/40-148
E6KJK5_STRSA/297-404
E6KPQ9_9ACTO/30-126
E6KTN3_9ACTO/42-143
E6KTR9_9ACTO/462-559
E6KTR9_9ACTO/93-188
E6KW27_9PAST/258-389
E6KY07_9PAST/29-124
E6KY20_9PAST/20-112
E6KYN2_9PAST/29-133
E6L018_9PAST/39-141
E6L197_9PROT/40-139
E6L322_9PROT/18-110
E6L6G5_9PROT/36-126
E6L6S7_9PROT/46-138
E6L754_9PROT/439-537
E6L754_9PROT/73-173
E6L7Q6_CAMUP/17-108
E6L7U9_CAMUP/38-137
E6L944_CAMUP/35-124
E6L9N2_CAMUP/435-530
E6L9N2_CAMUP/67-166
E6LBJ2_CAMUP/14-106
E6LFN5_9ENTE/447-543
E6LFN5_9ENTE/81-176
E6LFN7_9ENTE/39-139
E6LQ20_9FIRM/300-406
E6LR03_9FIRM/43-134
E6LR31_9FIRM/27-138
E6LX29_9ACTO/51-157
E6LXE2_9ACTO/465-562
E6LXE2_9ACTO/87-182
E6LXF7_9ACTO/107-210
E6M4Z4_9ACTO/71-174
E6M516_9ACTO/465-562
E6M516_9ACTO/87-182
E6M5C5_9ACTO/64-170
E6M8E6_STALU/46-146
E6M8E8_STALU/438-534
E6M8E8_STALU/79-174
E6MDY5_9FIRM/44-136
E6ME23_9FIRM/319-425
E6ME23_9FIRM/699-801
E6ME26_9FIRM/56-155
E6MMV6_9BACT/32-128
E6MSU9_9BACT/208-349
E6MVI3_NEIMH/260-393
E6MX19_NEIMH/24-119
E6MXN6_NEIMH/41-140
E6N3D7_9ARCH/34-121
E6N728_9ARCH/43-135
E6N7Z0_9ARCH/31-125
E6NB80_9ARCH/34-121
E6NFG3_HELPI/31-126
E6NGG7_HELPK/31-126
E6NLY6_HELPL/30-126
E6NTA8_HELPQ/31-126
E6P422_ECOD1/25-147
E6PEB0_9ZZZZ/463-561
E6PEB0_9ZZZZ/81-182
E6PEC5_9ZZZZ/17-140
E6PEE5_9ZZZZ/16-107
E6PJ50_9ZZZZ/29-126
E6PJK3_9ZZZZ/27-122
E6PKZ8_9ZZZZ/42-141
E6PP19_9ZZZZ/51-148
E6PRV8_9ZZZZ/270-404
E6PTT3_9ZZZZ/53-145
E6PYM9_9ZZZZ/74-174
E6Q140_9ZZZZ/29-126
E6Q9R0_9ZZZZ/48-145
E6QAI4_9ZZZZ/28-125
E6QFU5_9ZZZZ/209-342
E6QQV2_9ZZZZ/24-119
E6QT09_9ZZZZ/47-139
E6QTH3_9ZZZZ/37-129
E6QTL9_9ZZZZ/41-141
E6RB94_CRYGW/281-414
E6RFU3_CRYGW/488-591
E6RMM9_PSEU9/26-121
E6RN00_PSEU9/255-386
E6RPV5_PSEU9/24-143
E6RS43_CAMJS/435-530
E6RS43_CAMJS/67-166
E6RUD1_CAMJS/17-109
E6RUQ4_CAMJS/14-106
E6RUS4_CAMJS/39-138
E6RW21_CAMJS/34-123
E6RX52_CAMJC/34-123
E6RY11_CAMJC/435-530
E6RY11_CAMJC/67-166
E6RZK8_CAMJC/17-109
E6RZX2_CAMJC/14-106
E6RZY9_CAMJC/39-138
E6S4E0_HELPF/32-126
E6SD90_INTC7/45-146
E6SDA5_INTC7/266-402
E6SF40_INTC7/42-137
E6SIK4_THEM7/48-140
E6SKE6_THEM7/53-140
E6SMP1_THEM7/115-211
E6SMP3_THEM7/163-258
E6SMP3_THEM7/630-726
E6SQH7_BACT6/208-342
E6SRL2_BACT6/35-132
E6T075_SHEB6/55-147
E6T5D2_SHEB6/21-142
E6T6Y1_SHEB6/41-132
E6T773_SHEB6/256-387
E6T9H4_SHEB6/31-126
E6TEV5_MYCSR/73-166
E6TF52_MYCSR/477-574
E6TF52_MYCSR/91-186
E6TF59_MYCSR/52-151
E6THG2_MYCSR/37-133
E6TVT3_BACCJ/26-124
E6TWL8_BACCJ/443-539
E6TWL8_BACCJ/79-174
E6TWM0_BACCJ/38-139
E6U1N2_BACCJ/54-146
E6U4Z0_ETHHY/294-400
E6U6P5_ETHHY/35-142
E6UD23_RUMA7/35-144
E6UG78_RUMA7/36-128
E6UIX1_RUMA7/295-402
E6UIX1_RUMA7/663-776
E6UN30_CLOTL/28-138
E6UNW1_CLOTL/33-120
E6UT69_CLOTL/297-403
E6UT69_CLOTL/687-788
E6UTM4_CLOTL/34-125
E6UYI5_VARPD/59-151
E6V4J0_VARPD/43-144
E6V5D8_VARPD/23-118
E6V6F2_VARPD/49-139
E6VA03_VARPD/274-400
E6VDN3_RHOPX/44-144
E6VIQ6_RHOPX/436-532
E6VIQ6_RHOPX/74-169
E6VJB0_RHOPX/26-120
E6VKL8_RHOPX/48-140
E6VQU2_DESAO/306-411
E6VQU2_DESAO/683-790
E6VTB8_DESAO/36-127
E6VXE3_DESAO/40-145
E6VYL8_DESAO/27-122
E6VZY7_DESAO/17-109
E6W195_DESIS/439-535
E6W195_DESIS/74-169
E6W370_DESIS/47-139
E6W595_DESIS/35-146
E6W5K0_DESIS/36-128
E6W5Y6_DESIS/34-129
E6W7Y2_PANSA/28-123
E6WD02_PANSA/19-142
E6WF37_PANSA/257-389
E6WF83_PANSA/48-140
E6WJA5_PANSA/34-132
E6WMW7_PANSA/42-131
E6WQN3_PSEUU/45-140
E6WRX9_PSEUU/46-145
E6WVQ4_PSEUU/248-381
E6WXS6_NITSE/20-112
E6WYB3_NITSE/36-127
E6WYX3_NITSE/445-541
E6WYX3_NITSE/75-175
E6WZK0_NITSE/46-138
E6X3E0_NITSE/42-141
E6X707_CELAD/208-342
E6XB64_CELAD/45-141
E6XGD5_SHEP2/55-147
E6XGN8_SHEP2/21-142
E6XGW5_SHEP2/256-387
E6XIG2_SHEP2/31-126
E6XMN3_SHEP2/41-132
E6YHN4_BARC7/437-534
E6YHN4_BARC7/75-170
E6YHP5_BARC7/51-151
E6YLL4_9RHIZ/437-534
E6YLL4_9RHIZ/75-170
E6YLM5_9RHIZ/51-151
E6YQV4_9RHIZ/437-534
E6YQV4_9RHIZ/75-170
E6YQW5_9RHIZ/51-151
E6YVE1_9RHIZ/437-534
E6YVE1_9RHIZ/75-170
E6YVF2_9RHIZ/51-151
E6YZJ2_9RHIZ/50-150
E6YZK7_9RHIZ/437-534
E6YZK7_9RHIZ/75-170
E6ZLN7_9BASI/506-612
E6ZYQ2_9BASI/301-436
E7A4K9_HAEIF/28-123
E7A6E2_HAEIF/259-390
E7AA12_HELFC/21-116
E7AAQ8_HELFC/38-138
E7AAR2_HELFC/278-385
E7ACJ8_HELFC/28-119
E7AD17_HELFC/35-123
E7AE95_HAEIF/259-390
E7AG17_HAEIF/11-104
E7AGZ0_HAEIF/28-123
E7AZY3_YERE1/27-134
E7B1K5_YERE1/37-142
E7B1R9_YERE1/1-88
E7B2B8_YERE1/256-388
E7B7C1_YERE1/49-141
E7BDH8_NEIMW/272-405
E7BF15_NEIMW/24-119
E7BHS8_NEIMW/41-140
E7C7L4_9GAMM/123-255
E7FNE9_9LACO/33-138
E7FNF1_9LACO/443-539
E7FNF1_9LACO/77-172
E7FZ37_9HELI/36-123
E7G4E0_9HELI/36-123
E7G857_9FIRM/37-138
E7G862_9FIRM/300-407
E7G862_9FIRM/684-785
E7GHS0_CLOSY/19-110
E7GLI7_CLOSY/301-406
E7GUA8_CLOSY/22-138
E7GZM6_STRAP/296-404
E7GZM8_STRAP/40-140
E7GZY8_9BURK/54-146
E7H1W1_9BURK/266-415
E7H3I3_9BURK/40-139
E7H3R7_9BURK/28-122
E7HBY3_ECOLX/20-142
E7HC94_ECOLX/256-388
E7HFB1_ECOLX/35-132
E7HKK7_ECOLX/49-141
E7HMY4_ECOLX/28-123
E7HXE1_ECOLX/28-123
E7HZ25_ECOLX/35-132
E7I0B1_ECOLX/20-142
E7I2J3_ECOLX/24-116
E7I2U4_ECOLX/1-74
E7I3T2_ECOLX/49-141
E7I9Z0_ECOLX/35-132
E7IFT7_ECOLX/28-123
E7IGY1_ECOLX/256-388
E7IH53_ECOLX/20-142
E7IK87_ECOLX/24-116
E7ILG9_ECOLX/35-132
E7IS67_ECOLX/28-123
E7IUN7_ECOLX/256-388
E7IUV3_ECOLX/20-142
E7J0N0_ECOLX/24-116
E7J4J7_ECOLX/28-123
E7J568_ECOLX/256-388
E7J5B8_ECOLX/20-142
E7J7R8_ECOLX/35-132
E7JF81_ECOLX/28-123
E7JM80_ECOLX/35-132
E7JND4_ECOLX/256-388
E7JNK3_ECOLX/20-142
E7JS71_ECOLX/49-141
E7JTK5_SHISO/256-388
E7JUP7_SHISO/20-142
E7K045_SHISO/35-132
E7K2K5_SHISO/49-141
E7K805_SHISO/28-123
E7KC91_YEASA/486-589
E7KCV3_YEASA/294-427
E7KN61_YEASL/486-589
E7LEE3_TRYCR/60-162
E7LU55_YEASV/486-589
E7M3G1_9BACL/18-139
E7M4Y9_9BACL/50-142
E7MGG4_STAAU/39-139
E7MGG6_STAAU/438-534
E7MGG6_STAAU/79-174
E7MKS5_9FIRM/41-143
E7MKT0_9FIRM/295-401
E7MKT0_9FIRM/667-776
E7MT58_STAAU/39-139
E7MT60_STAAU/438-534
E7MT60_STAAU/79-174
E7N026_9FIRM/17-140
E7N2C3_9FIRM/300-406
E7N2C3_9FIRM/685-791
E7N550_9FIRM/36-128
E7N6F3_9ACTO/463-560
E7N6F3_9ACTO/94-189
E7N8R8_9ACTO/48-149
E7NAU7_9ACTO/47-143
E7NHW2_YEASO/294-427
E7NS54_TREPH/287-394
E7NS54_TREPH/672-772
E7NUN8_TREPH/39-139
E7NVE4_TREPH/39-131
E7P8G5_PSESG/43-142
E7P945_PSESG/255-387
E7PAV5_PSESG/28-123
E7PIF2_PSESG/48-140
E7PIQ9_PSESG/28-123
E7PL78_PSESG/255-387
E7PSF1_PSESG/43-142
E7PWU4_STRDY/298-404
E7PWU6_STRDY/41-141
E7Q494_YEASB/294-427
E7QEF4_YEASZ/486-589
E7QER0_YEASZ/294-427
E7QP75_9EURY/18-108
E7QRA6_9EURY/416-512
E7QRA6_9EURY/59-154
E7QUT9_9EURY/37-132
E7QY07_9EURY/31-117
E7QY39_9EURY/34-140
E7QY40_9EURY/34-125
E7R6U2_PICAD/474-577
E7RAC0_PICAD/300-433
E7RJS6_9BACL/37-139
E7RJS8_9BACL/443-539
E7RJS8_9BACL/79-174
E7RLL4_9BACT/208-354
E7RRR4_9BACT/31-127
E7RU60_9BURK/46-142
E7RVI9_9BURK/279-411
E7RXZ0_9BURK/32-144
E7RZS4_9BURK/53-145
E7S7A3_STRAG/35-142
E7S7A5_STRAG/297-404
E7S8J9_9STRE/36-144
E7S8K1_9STRE/297-404
E7SFF6_SHIDY/49-141
E7SGR1_SHIDY/20-142
E7SH44_SHIDY/256-388
E7SNG3_SHIDY/28-123
E7SUR6_SHIBO/28-123
E7SVT2_SHIBO/49-141
E7SXY2_SHIBO/20-142
E7SY53_SHIBO/257-389
E7TA74_SHIFL/257-389
E7TB19_SHIFL/28-123
E7TDS1_SHIFL/20-142
E7TGP3_SHIFL/49-141
E7TL61_ECO57/28-123
E7TVC7_ECO57/20-142
E7TVN3_ECO57/257-389
E7TYD4_ECO57/49-141
E7U1U1_ECOLX/28-123
E7U4E5_ECOLX/20-142
E7U4K6_ECOLX/257-389
E7UA12_ECOLX/49-141
E7UFQ4_ECOLX/28-123
E7UKY0_ECOLX/20-142
E7UL40_ECOLX/257-389
E7URT3_ECOLX/49-141
E7UXP5_SALTY/28-123
E7UXV6_SALTY/49-141
E7V3D5_SALTY/23-147
E7VBI3_SALMO/28-123
E7VCL7_SALMO/35-132
E7VE07_SALMO/19-142
E7VFB1_SALMO/257-389
E7VH95_SALMO/35-132
E7VK54_SALMO/257-389
E7VLR8_SALMO/49-141
E7VMD7_SALMO/19-142
E7VNW0_SALMO/28-123
E7VX89_SALMO/19-142
E7VXG0_SALMO/256-388
E7VYE1_SALMO/35-132
E7W106_SALMO/28-123
E7W754_SALMO/257-389
E7W7C6_SALMO/19-142
E7W7S8_SALMO/28-123
E7W983_SALMO/35-132
E7WBM7_SALMO/49-141
E7WJ82_SALMO/19-142
E7WJE9_SALMO/256-388
E7WLA1_SALMO/35-132
E7WLV6_SALMO/49-141
E7WPS7_SALMO/28-123
E7WYV0_SALMO/28-123
E7X0Q9_SALMO/35-132
E7X2I8_SALMO/256-388
E7X2Q9_SALMO/19-142
E7X870_SALMO/28-123
E7XA56_SALMO/49-141
E7XDW5_SALMO/19-142
E7XE05_SALMO/257-389
E7XEI1_SALMO/35-132
E7XFV2_SALMO/28-123
E7XIJ9_SALMO/35-132
E7XNB1_SALMO/49-141
E7XQ60_SALMO/19-142
E7XQN1_SALMO/257-389
E7XSM2_SALMO/28-123
E7XY13_SALMO/35-132
E7XYZ0_SALMO/49-141
E7XZX1_SALMO/257-389
E7Y233_SALMO/19-142
E7YAF7_SALMO/19-142
E7YBM0_SALMO/257-389
E7YC06_SALMO/35-132
E7YF18_SALMO/28-123
E7YK62_SALMO/28-123
E7YLA1_SALMO/49-141
E7YPN4_SALMO/35-132
E7YRK3_SALMO/257-389
E7YRS4_SALMO/19-142
E7YWU6_SALMO/49-141
E7YXU4_SALMO/28-123
E7YYK2_SALMO/35-132
E7YZ25_SALMO/19-142
E7Z5I2_SALMO/256-388
E7Z708_SALMO/257-389
E7Z778_SALMO/49-141
E7Z7P4_SALMO/19-142
E7Z852_SALMO/28-123
E7ZAW4_SALMO/35-132
E7ZKK7_SALMO/35-132
E7ZLD3_SALMO/49-141
E7ZLW8_SALMO/257-389
E7ZM39_SALMO/19-142
E7ZTM8_SALMO/28-123
E7ZV89_SALMO/28-123
E7ZXM3_SALMO/35-132
E8A059_SALMO/49-141
E8A124_SALMO/19-142
E8A5R4_SALMO/256-388
E8A631_SALMO/19-142
E8A823_SALMO/257-389
E8A9D7_SALMO/28-123
E8ABN3_SALMO/35-132
E8AFD9_SALMO/49-141
E8AJM5_SALMO/49-141
E8ANE0_SALMO/19-142
E8ANT5_SALMO/257-389
E8AQJ2_SALMO/28-123
E8ATP0_SALMO/35-132
E8AZ94_SALMO/28-123
E8B0R6_SALMO/35-132
E8B492_SALMO/19-142
E8B4K2_SALMO/49-141
E8B5Y4_SALMO/257-389
E8B7E2_SALMO/257-389
E8B7L3_SALMO/35-132
E8B9Q2_SALMO/19-142
E8BA75_SALMO/49-141
E8BH35_SALMO/28-123
E8BKA4_SALMO/19-142
E8BLZ5_SALMO/49-141
E8BMI0_SALMO/28-123
E8BP91_SALMO/35-132
E8BUM5_SALMO/257-389
E8BY36_SALMO/49-141
E8BYY8_SALMO/256-388
E8BZN5_SALMO/19-142
E8C320_SALMO/28-123
E8C6U8_SALMO/35-132
E8CFA1_SALMO/257-389
E8CH90_SALMO/28-123
E8CIX5_SALMO/49-141
E8CJ17_SALMO/23-147
E8CJ72_SALMO/35-132
E8CMJ5_SALMO/49-141
E8CPX9_SALMO/19-142
E8CRY9_SALMO/35-132
E8CT60_SALMO/256-388
E8CWI4_SALMO/28-123
E8CYD9_SALMO/28-123
E8D280_SALMO/257-389
E8D3W5_SALMO/35-132
E8D5D9_SALMO/19-142
E8D6B4_SALMO/49-141
E8DD94_SALMO/28-123
E8DDG3_SALMO/35-132
E8DHH5_SALMO/19-142
E8DLT6_SALMO/49-141
E8DSL8_SALMO/35-132
E8DV10_SALMO/28-123
E8DVD3_SALMO/19-142
E8DVK4_SALMO/257-389
E8E244_SALMO/19-142
E8E348_SALMO/257-389
E8E3Y1_SALMO/35-132
E8E752_SALMO/28-123
E8EBN8_SALMO/49-141
E8EEH7_SALMO/35-132
E8EH02_SALMO/28-123
E8EJP4_SALMO/19-142
E8EJW5_SALMO/257-389
E8EMK5_SALMO/256-388
E8EMV9_SALMO/19-142
E8EQL9_SALMO/28-123
E8ETP8_SALMO/49-141
E8EXT2_SALMO/35-132
E8F227_SALMO/19-142
E8F275_SALMO/256-388
E8F398_SALMO/35-132
E8F8M5_SALMO/28-123
E8FBL4_SALMO/49-141
E8FCD3_SALMO/257-389
E8FEY3_SALMO/19-142
E8FIJ6_SALMO/28-123
E8FJX1_SALMO/35-132
E8FNG1_SALMO/256-388
E8FPE3_SALMO/19-142
E8FRD5_SALMO/28-123
E8FTI4_SALMO/49-141
E8FWK5_SALMO/35-132
E8G1B5_SALMO/49-141
E8G236_SALMO/35-132
E8G5K8_SALMO/257-389
E8G7Q4_SALMO/28-123
E8G994_SALMO/19-142
E8GDK8_SALMO/257-389
E8GFP2_SALMO/49-141
E8GHF6_SALMO/19-142
E8GLF2_SALMO/28-123
E8GN48_SALMO/35-132
E8GQG7_SALMO/28-123
E8GRM2_SALMO/49-121
E8GU29_SALMO/35-132
E8GXU8_SALMO/19-142
E8GY26_SALMO/257-389
E8H2W7_ECO57/49-141
E8H4Y0_ECO57/20-142
E8H544_ECO57/257-389
E8H625_ECO57/35-132
E8HBF1_ECO57/28-123
E8HGZ4_ECOLX/49-141
E8HIR7_ECOLX/20-142
E8HIY0_ECOLX/257-389
E8HJK2_ECOLX/35-132
E8HQ70_ECOLX/28-123
E8HVL9_ECOLX/49-141
E8HXT2_ECOLX/20-142
E8HXZ6_ECOLX/256-388
E8HYL4_ECOLX/35-132
E8I435_ECOLX/28-123
E8I8X4_ECOLX/49-141
E8IB67_ECOLX/20-142
E8IBD0_ECOLX/257-389
E8IC78_ECOLX/35-132
E8IE28_ECOLX/28-123
E8IP75_ECOLX/20-142
E8IPD8_ECOLX/257-389
E8IQH8_ECOLX/35-132
E8ITE3_ECOLX/28-123
E8J0A0_ECOLX/49-141
E8J258_ECO57/49-141
E8J4B5_ECO57/20-142
E8J4H8_ECO57/257-389
E8J524_ECO57/35-132
E8JAT8_ECO57/28-123
E8JFU5_9ACTO/25-121
E8JHY8_9ACTO/466-563
E8JHY8_9ACTO/97-192
E8JI58_9ACTO/27-143
E8JRY6_STREI/46-155
E8JRY8_STREI/297-402
E8JX85_STRCR/298-404
E8JX87_STRCR/34-141
E8K200_9STRE/297-404
E8K202_9STRE/43-150
E8K7K4_STRPA/297-404
E8K7K6_STRPA/33-140
E8KCV2_9STRE/298-404
E8KCV4_9STRE/34-141
E8KEK4_9PAST/259-390
E8KGC9_9PAST/25-117
E8KIQ9_9PAST/37-141
E8KIV3_9PAST/25-120
E8KMG9_STRSA/297-403
E8KMH1_STRSA/34-141
E8KXE4_STRVE/297-404
E8KXE6_STRVE/52-160
E8KYJ9_9RHIZ/440-536
E8KYJ9_9RHIZ/78-173
E8KZN5_9RHIZ/44-144
E8L6C8_9RHIZ/33-128
E8L876_9RHIZ/50-142
E8LBI7_9FIRM/299-405
E8LFM5_9FIRM/47-138
E8LFS4_9FIRM/33-144
E8LHR5_9GAMM/259-391
E8LK15_9GAMM/41-140
E8LL11_9GAMM/26-121
E8LQB9_9VIBR/27-122
E8LS63_9VIBR/258-390
E8LYY7_9VIBR/34-143
E8M7N8_9VIBR/27-122
E8M9D5_9VIBR/34-143
E8MCM5_9VIBR/258-390
E8MHA6_BIFL2/32-139
E8MHC2_BIFL2/290-396
E8MM32_BIFLS/32-139
E8MSA7_BIFL1/32-139
E8MSC3_BIFL1/290-396
E8N3G3_ANATU/60-151
E8N5V1_ANATU/72-169
E8N6J5_MICTS/44-145
E8N8D4_MICTS/106-201
E8N8D4_MICTS/475-572
E8NCX1_MICTS/38-136
E8NJ00_SALET/257-389
E8NM20_SALET/49-141
E8NQS7_SALET/28-123
E8NRB3_SALET/35-132
E8NS75_SALET/19-142
E8NYI4_YERPH/49-141
E8NYN3_YERPH/28-123
E8P275_YERPH/37-142
E8P7M3_YERPH/256-388
E8P9T6_ACIB1/248-383
E8P9V9_ACIB1/33-147
E8PGH5_ACIB1/24-119
E8PJU6_THESS/25-138
E8PM91_THESS/29-124
E8PP61_THESS/429-525
E8PP61_THESS/67-162
E8QB23_STRED/298-404
E8QB25_STRED/37-141
E8QDA4_HELP7/30-126
E8QJ70_HELP4/31-126
E8QRE8_HELPR/35-126
E8QTP9_HELPW/30-126
E8QY35_ISOPI/32-133
E8R1H4_ISOPI/285-391
E8R1H4_ISOPI/671-771
E8R258_ISOPI/62-154
E8R5Y0_ISOPI/56-162
E8R7K3_DESM0/33-120
E8R8M7_DESM0/36-127
E8R8T8_DESM0/21-128
E8R9E9_DESM0/45-137
E8RBH0_9DELT/235-369
E8RBX3_9DELT/48-140
E8RCV6_9DELT/38-130
E8RFN0_9DELT/26-123
E8RIA1_9DELT/33-147
E8RSV2_9CAUL/29-125
E8RT36_9CAUL/45-145
E8RT86_9CAUL/441-537
E8RT86_9CAUL/80-175
E8S564_MICSL/109-204
E8S564_MICSL/484-581
E8S569_MICSL/73-173
E8S7Q6_MICSL/30-126
E8SAW7_MICSL/48-140
E8SF52_STAPH/438-534
E8SF52_STAPH/79-174
E8SF54_STAPH/39-139
E8SKZ0_NEIGO/24-119
E8SLF4_NEIGO/260-393
E8SQD5_NEIGO/71-170
E8SS52_GEOS2/443-539
E8SS52_GEOS2/79-174
E8SSK9_GEOS2/12-139
E8T1Z4_THEA1/35-127
E8T260_THEA1/27-128
E8T3S8_THEA1/434-530
E8T3S8_THEA1/66-163
E8T4I9_THEA1/32-141
E8T5D5_THEA1/48-140
E8TFD2_MESCW/436-533
E8TFD2_MESCW/75-170
E8TKG8_MESCW/49-149
E8TSD7_ALIDB/32-144
E8TSK8_ALIDB/266-397
E8TVC0_ALIDB/26-121
E8U0S0_ALIDB/54-146
E8U7E5_DEIML/39-154
E8UBG9_DEIML/437-533
E8UBG9_DEIML/72-167
E8UCT9_TAYEM/268-402
E8UE30_TAYEM/44-143
E8UGD4_TAYEM/26-122
E8UMD1_STREJ/299-405
E8UMD3_STREJ/38-141
E8UTW2_THEBF/33-120
E8UVW1_THEBF/37-135
E8UVW3_THEBF/431-527
E8UVW3_THEBF/66-161
E8UWT8_THEBF/9-119
E8UXX7_TERSS/32-134
E8V201_TERSS/460-581
E8V201_TERSS/85-186
E8V365_TERSS/63-165
E8VC03_BACST/25-122
E8VCW7_BACST/443-539
E8VCW7_BACST/79-174
E8VCW9_BACST/37-139
E8VML8_VIBVU/36-143
E8VPL6_VIBVU/27-122
E8VPN5_VIBVU/257-389
E8W8J5_STRFA/32-128
E8W9S2_STRFA/45-146
E8W9S9_STRFA/452-549
E8W9S9_STRFA/83-178
E8WI60_GEOS8/299-404
E8WI60_GEOS8/676-783
E8WID9_GEOS8/37-129
E8WP39_GEOS8/193-260
E8WQT8_GEOS8/30-127
E8WRU7_GEOS8/46-139
E8WUK9_GEOS8/36-142
E8WVU1_ACISM/469-571
E8WVU1_ACISM/91-197
E8WYH6_ACISM/30-127
E8X4T9_ACISM/53-155
E8XGA3_SALT4/49-141
E8XGJ0_SALT4/23-147
E8XHE3_SALT4/297-429
E8XKK6_SALT4/28-123
E8XKY6_SALT4/35-132
E8XP46_RAHSY/20-142
E8XQD8_RAHSY/28-123
E8XQI4_RAHSY/256-388
E8XR90_RAHSY/38-136
E8Y609_ECOKO/49-141
E8Y882_ECOKO/35-132
E8Y9B9_ECOKO/28-123
E8Y9R4_ECOKO/257-389
E8YAF0_ECOKO/20-142
E8YFB9_9BURK/31-126
E8YN77_9BURK/53-152
E8YNY5_9BURK/269-427
E8YS95_9BURK/55-147
E8ZPN5_CLOB0/38-136
E8ZR85_CLOB0/13-104
E8ZSC6_CLOB0/1-58
E8ZVP5_CLOB0/300-405
E8ZVP5_CLOB0/669-786
E8ZYD6_SALET/28-123
E9A275_SALET/49-141
E9A4R9_SALET/58-182
E9A521_SALET/297-429
E9A5U1_SALET/35-132
E9ATX6_LEIME/72-174
E9BUS2_LEIDO/72-174
E9BYN6_9EUKA/446-546
E9BYP6_9EUKA/97-199
E9C0C3_9EUKA/286-421
E9CL76_9ENTR/256-388
E9CNH5_9ENTR/36-142
E9CP74_9ENTR/28-123
E9CSN8_COCPS/271-403
E9DFR0_COCPS/469-579
E9DQS9_9STRE/34-141
E9DQT1_9STRE/297-404
E9DVV6_METAQ/265-397
E9ECP9_METAQ/472-573
E9EKT3_METAR/472-573
E9EZJ2_METAR/265-397
E9FJB6_9STRE/33-140
E9FJB9_9STRE/298-404
E9FQD7_9STRE/298-404
E9FQD9_9STRE/33-140
E9HDF8_DAPPU/1-97
E9ICW7_SOLIN/56-176
E9IHC3_SOLIN/283-418
E9ILC2_SOLIN/475-575
E9P9A5_YEASX/294-427
E9RP77_LACRE/444-540
E9RP77_LACRE/78-173
E9RP79_LACRE/28-138
E9RUL3_9FIRM/301-407
E9RXI5_9FIRM/33-120
E9RYK7_9FIRM/19-110
E9RYS7_9FIRM/28-138
E9S310_TREDE/1-46
E9S415_TREDE/40-162
E9S428_TREDE/288-392
E9S428_TREDE/664-764
E9SAH7_RUMAL/36-128
E9SED0_RUMAL/35-144
E9SHI4_RUMAL/303-410
E9SHI4_RUMAL/682-784
E9SJ21_CLOSY/19-110
E9SM70_CLOSY/22-138
E9SU18_CLOSY/301-406
E9T0T8_COREQ/74-173
E9T0U4_COREQ/459-556
E9T0U4_COREQ/87-182
E9T3Y4_COREQ/67-163
E9T585_COREQ/54-146
E9T7K0_COREQ/65-158
E9TBT2_ECOLX/25-147
E9TBZ4_ECOLX/257-389
E9TKI1_ECOLX/35-132
E9TLG9_ECOLX/28-123
E9TM77_ECOLX/51-143
E9TV34_ECOLX/35-132
E9TVD6_ECOLX/257-389
E9U177_ECOLX/51-143
E9U253_ECOLX/25-147
E9U3N2_ECOLX/28-123
E9U5C1_ECOLX/28-123
E9U9M9_ECOLX/25-147
E9U9Z6_ECOLX/257-389
E9UDT5_ECOLX/51-143
E9UHT9_ECOLX/35-132
E9UTK1_9ACTO/36-132
E9UX47_9ACTO/467-564
E9UX47_9ACTO/98-193
E9UX62_9ACTO/48-149
E9V5D7_ECOLX/28-123
E9V7C1_ECOLX/49-141
E9VAX7_ECOLX/35-132
E9VFB3_ECOLX/20-142
E9VGF8_ECOLX/257-389
E9VIR2_ECOLX/28-123
E9VMU5_ECOLX/35-132
E9VPJ1_ECOLX/49-141
E9VRR6_ECOLX/20-142
E9VRX3_ECOLX/257-389
E9VXU7_ECOLX/35-132
E9W083_ECOLX/49-141
E9W2S6_ECOLX/257-389
E9W2Y4_ECOLX/20-142
E9W6H1_ECOLX/28-123
E9WBD2_ECOLX/28-123
E9WFG9_ECOLX/49-141
E9WHQ5_ECOLX/20-142
E9WHU2_ECOLX/257-389
E9WJE7_ECOLX/35-132
E9WPP4_ECOLX/28-123
E9WUQ4_ECOLX/35-132
E9WV36_ECOLX/257-389
E9WV97_ECOLX/20-142
E9WXD7_ECOLX/49-141
E9X7W9_ECOLX/35-132
E9XAX1_ECOLX/28-123
E9XCR7_ECOLX/20-142
E9XCX7_ECOLX/257-389
E9XHC6_ECOLX/35-132
E9XI82_ECOLX/257-389
E9XIL8_ECOLX/43-135
E9XJ82_ECOLX/49-141
E9XK48_ECOLX/20-142
E9XPN7_ECOLX/28-123
E9XVX0_ECOLX/28-123
E9XZP8_ECOLX/49-141
E9Y1R0_ECOLX/20-142
E9Y1Z0_ECOLX/257-389
E9Y3P1_ECOLX/35-132
E9YCV2_ECOLX/49-141
E9YDI6_ECOLX/28-123
E9YFM4_ECOLX/35-132
E9YGW3_ECOLX/257-389
E9YH25_ECOLX/20-142
E9YNV5_ECOLX/49-141
E9YPH3_ECOLX/43-135
E9YR15_ECOLX/20-142
E9YR77_ECOLX/257-389
E9YTE5_ECOLX/35-132
E9YY45_ECOLX/28-123
E9Z3W2_ESCFE/28-123
E9Z7J0_ESCFE/49-141
E9Z8Y6_ESCFE/257-389
E9ZA12_ESCFE/19-142
E9ZE62_ESCFE/35-132
E9ZGQ4_MYCTU/466-563
E9ZGQ4_MYCTU/96-191
E9ZGR0_MYCTU/53-152
E9ZN67_MYCTU/42-138
E9ZSS4_NEIME/24-119
E9ZUA8_NEIME/41-140
E9ZWT8_NEIME/260-393
E9ZZY8_NEIME/41-140
F0A2C8_NEIME/260-393
F0A3N6_NEIME/24-119
F0A5F8_NEIME/41-140
F0A809_NEIME/260-393
F0A9G8_NEIME/24-119
F0AAW1_NEIME/41-140
F0ADQ5_NEIME/260-393
F0AEY2_NEIME/24-119
F0AGU5_NEIME/41-140
F0AJB1_NEIME/260-393
F0AKQ2_NEIME/24-119
F0AMR9_NEIME/41-140
F0APX9_NEIME/260-393
F0ARA8_NEIME/1-60
F0AST8_NEIME/41-140
F0AVY8_NEIME/260-393
F0AX65_NEIME/24-119
F0AYM7_NEIME/41-140
F0B182_NEIME/260-393
F0B2M6_NEIME/24-119
F0B4C3_NEIME/41-140
F0B6V5_NEIME/260-393
F0BEN9_9XANT/37-136
F0BI24_9XANT/249-382
F0BJU9_9XANT/25-120
F0BNM5_9XANT/249-382
F0BQ42_9XANT/37-136
F0BWG4_9XANT/25-120
F0C034_9XANT/249-382
F0CAF3_9XANT/25-120
F0CDC6_9XANT/37-136
F0CF01_SALMO/49-141
F0CGS7_SALMO/49-141
F0CIZ3_SALMO/49-141
F0CVA7_SALMO/49-141
F0CWT4_SALMO/49-141
F0D2R8_STAAU/268-364
F0D2S0_STAAU/39-139
F0D7W6_STAAU/79-160
F0DG73_STAAU/269-365
F0DG75_STAAU/39-139
F0DH37_STAAU/79-160
F0DN68_9FIRM/432-528
F0DN68_9FIRM/67-162
F0DN70_9FIRM/37-145
F0DNQ9_9FIRM/31-128
F0DPL7_9FIRM/28-119
F0DTS6_9FIRM/299-406
F0DTS6_9FIRM/676-787
F0DVZ2_9FIRM/26-135
F0DWU4_9FIRM/35-124
F0DX55_9FIRM/33-120
F0E0E4_9PSED/48-140
F0E4E4_9PSED/255-387
F0E5X9_9PSED/43-142
F0EB39_9PSED/28-123
F0EMB6_ENTCA/36-139
F0EMB8_ENTCA/448-544
F0EMB8_ENTCA/82-177
F0EQF0_HAEPA/258-389
F0ESJ4_HAEPA/25-117
F0ETM9_HAEPA/28-123
F0EU28_HAEPA/36-133
F0EV87_HAEPA/40-141
F0EW33_9NEIS/257-390
F0EXS7_9NEIS/42-141
F0F5R4_9BACT/60-156
F0F749_9BACT/244-385
F0FGF0_STRSA/34-141
F0FGF2_STRSA/297-403
F0FMG6_STRSA/34-141
F0FMG9_STRSA/297-403
F0FQF8_STRSA/297-404
F0FQG1_STRSA/34-141
F0G6I5_9BURK/49-148
F0GDP7_9BURK/1-129
F0GE91_9BURK/53-148
F0GG69_9BURK/55-147
F0GUV1_9FIRM/36-140
F0GUV4_9FIRM/705-813
F0H0A2_9FIRM/38-139
F0H0I6_9FIRM/299-407
F0H3P0_9BACT/198-339
F0H745_9BACT/31-127
F0HBP4_9FIRM/39-139
F0HBP7_9FIRM/295-400
F0HJU6_9ACTN/58-164
F0HK55_9ACTN/290-396
F0HMJ8_9ACTN/36-130
F0HNS2_9ACTN/1-77
F0HU13_LACDL/26-140
F0HU15_LACDL/444-540
F0HU15_LACDL/78-173
F0I508_STRSA/297-403
F0I510_STRSA/34-141
F0IAG1_STRSA/297-403
F0IAG3_STRSA/34-141
F0IFR0_9FLAO/71-167
F0IH01_9FLAO/208-342
F0IJ78_STRSA/297-403
F0IJ80_STRSA/34-141
F0IRV4_STRSA/297-403
F0IRV6_STRSA/38-141
F0J1G5_ACIMA/24-120
F0J2R8_ACIMA/38-130
F0J466_ACIMA/25-146
F0J4Z1_ACIMA/433-529
F0J4Z1_ACIMA/72-167
F0JCM8_DESDE/47-139
F0JER1_DESDE/27-122
F0JF16_DESDE/40-145
F0JFX2_DESDE/306-411
F0JFX2_DESDE/683-790
F0JKY7_DESDE/36-127
F0JMS7_ESCFE/24-116
F0JMV9_ESCFE/28-123
F0JSA4_ESCFE/35-132
F0JT46_ESCFE/257-389
F0JUC2_ESCFE/19-142
F0K3F1_LACD2/25-138
F0K3F3_LACD2/444-540
F0K3F3_LACD2/78-173
F0K592_CLOAE/277-406
F0K592_CLOAE/677-786
F0K8H2_CLOAE/36-128
F0KDY9_CLOAE/38-137
F0KHZ5_ACICP/24-119
F0KL47_ACICP/248-383
F0KRK3_YERE3/37-142
F0KUA5_YERE3/256-388
F0KV04_YERE3/49-141
F0KWD9_YERE3/27-134
F0L0V4_YERE3/1-88
F0L1N4_9RHIZ/45-145
F0L6N8_9RHIZ/436-533
F0L6N8_9RHIZ/75-170
F0LG04_9RHIZ/40-130
F0LHT2_THEBM/39-131
F0LIL5_THEBM/34-123
F0LJ12_THEBM/22-117
F0LJJ2_THEBM/34-121
F0LLI0_THEBM/44-139
F0LLI9_THEBM/415-510
F0LLI9_THEBM/57-152
F0LUH8_VIBFU/27-122
F0LUL4_VIBFU/28-143
F0LUQ2_VIBFU/49-141
F0LUQ7_VIBFU/38-129
F0LVP1_VIBFU/257-389
F0M546_ARTPP/41-145
F0M635_ARTPP/40-151
F0MAV0_ARTPP/466-563
F0MAV0_ARTPP/93-188
F0MFA1_NEIMG/24-119
F0MG62_NEIMG/260-393
F0MHY3_NEIMG/37-136
F0MM47_NEIMH/37-136
F0MPN5_NEIMM/24-119
F0MRT4_NEIMM/37-136
F0MTP7_NEIMM/260-393
F0MVL6_NEIMP/260-393
F0MXA9_NEIMP/37-136
F0MZG1_NEIMP/24-119
F0N0E8_NEIMO/260-393
F0N1J3_NEIMO/41-140
F0N4G0_NEIMO/24-119
F0N724_NEIMN/41-140
F0N8U1_NEIMN/260-393
F0NAC4_NEIMN/24-119
F0NBQ9_SULIR/30-115
F0NC98_SULIR/94-186
F0NI77_SULIR/38-133
F0NI81_SULIR/413-509
F0NI81_SULIR/63-158
F0NIP8_SULIR/91-182
F0NIS1_SULIR/27-111
F0NKS2_SULIH/30-115
F0NKZ9_SULIH/91-182
F0NL18_SULIH/27-111
F0NLW8_SULIH/94-186
F0NP56_SULIH/42-130
F0NPQ6_SULIH/38-133
F0NPR0_SULIH/413-509
F0NPR0_SULIH/63-158
F0NWD5_LACHH/445-541
F0NWD5_LACHH/78-174
F0NWD7_LACHH/46-150
F0NZG7_WEEVC/293-399
F0NZH0_WEEVC/37-137
F0P169_WEEVC/40-136
F0P3X9_STAPE/39-139
F0P3Y1_STAPE/438-534
F0P3Y1_STAPE/79-174
F0PC17_ENTF6/44-135
F0PGJ3_ENTF6/39-139
F0PGJ5_ENTF6/443-539
F0PGJ5_ENTF6/77-172
F0PUC2_BACT0/443-539
F0PUC2_BACT0/79-174
F0PUC4_BACT0/38-139
F0Q5B8_ACIAP/27-122
F0Q897_ACIAP/39-145
F0QAQ5_ACIAP/266-401
F0QE44_ACIBD/33-147
F0QKU5_ACIBD/24-119
F0QP85_ACIBD/248-383
F0QU30_VULM7/30-136
F0QVB6_VULM7/31-118
F0QVW2_VULM7/417-518
F0QVW2_VULM7/59-153
F0QVW5_VULM7/34-135
F0QZ75_BACSH/37-133
F0R1P3_BACSH/208-342
F0R9K3_CELLC/40-136
F0RIM6_CELLC/220-354
F0RNH2_DEIPM/29-145
F0RP51_DEIPM/436-532
F0RP51_DEIPM/71-166
F0RSR8_SPHGB/281-391
F0RSS2_SPHGB/44-144
F0RXL1_SPHGB/45-139
F0S0M9_DESTD/30-141
F0S1U3_DESTD/28-129
F0S2E4_DESTD/46-138
F0S3W0_DESTD/34-126
F0S4A0_DESTD/434-530
F0S4A0_DESTD/66-163
F0S9K4_PEDSD/38-134
F0SDX6_PEDSD/226-341
F0SGD8_PLABD/39-142
F0SMV2_PLABD/32-129
F0SRH0_PLABD/280-386
F0SRH0_PLABD/655-755
F0SUS7_SYNGF/25-139
F0SUS9_SYNGF/432-528
F0SUS9_SYNGF/67-162
F0T1Z9_SYNGF/34-126
F0T6R0_METSL/113-208
F0T7R8_METSL/418-513
F0T7R8_METSL/59-154
F0T7U5_METSL/43-138
F0T8N1_METSL/39-134
F0TAQ8_METSL/44-134
F0TCB6_METSL/40-132
F0TGE4_LACA3/33-138
F0TGE6_LACA3/445-541
F0TGE6_LACA3/78-174
F0TMM8_RIEAR/40-136
F0TPK2_RIEAR/296-404
F0TPQ8_RIEAR/28-147
F0UHE5_AJECA/468-579
F0UPE7_AJECA/271-403
F0VEM6_NEOCA/827-958
F0VUQ0_STRG2/297-404
F0VUQ2_STRG2/31-140
F0WI18_9STRA/289-426
F0WRB1_9STRA/837-938
F0XLK3_9PEZI/279-413
F0XPN8_9PEZI/482-600
F0Y146_9STRA/222-362
F0Y5R7_9STRA/435-566
F0Y9U8_9STRA/687-804
F0YTI3_9CLOT/16-107
F0YUG6_9CLOT/35-138
F0Z0X7_9CLOT/302-407
F0Z3C3_9CLOT/44-118
F0ZJ35_DICPU/479-589
F1A0K6_DICPU/279-414
F1A219_DICPU/1-83
F1ASK4_VIBVU/1-55
F1ASK5_VIBVU/1-55
F1KRI4_ASCSU/271-406
F1KUN6_ASCSU/455-555
F1KZP1_ASCSU/34-131
F1N4K1_BOVIN/270-405
F1N876_CHICK/68-165
F1N8R9_CHICK/115-215
F1P3N9_CHICK/471-571
F1P3P0_CHICK/330-430
F1P3P6_CHICK/469-569
F1P8E8_CANFA/62-159
F1PFD8_CANFA/69-166
F1PTG8_CANFA/509-609
F1PZA5_CANFA/101-198
F1QNJ5_DANRE/472-572
F1RG63_PIG/1-97
F1T6Q7_9ACTN/51-151
F1T6Q9_9ACTN/445-541
F1T6Q9_9ACTN/80-175
F1TA59_9CLOT/33-120
F1TG57_9CLOT/37-130
F1TG91_9CLOT/278-407
F1TG91_9CLOT/675-788
F1TH75_9CLOT/33-138
F1TQV2_PROAC/34-129
F1TRT3_PROAC/453-548
F1TRT3_PROAC/84-179
F1TRU1_PROAC/41-142
F1TVI6_PROAC/41-142
F1TVJ4_PROAC/453-548
F1TVJ4_PROAC/84-179
F1TW01_PROAC/34-129
F1U4M6_PROAC/34-129
F1U6B8_PROAC/41-142
F1U6C6_PROAC/453-548
F1U6C6_PROAC/84-179
F1UAW3_PROAC/453-548
F1UAW3_PROAC/84-179
F1UAX1_PROAC/41-142
F1UE82_PROAC/34-129
F1UJ86_PROAC/41-142
F1UJ94_PROAC/453-548
F1UJ94_PROAC/84-179
F1ULS7_PROAC/34-129
F1UT57_PROAC/34-129
F1UTK8_PROAC/453-548
F1UTK8_PROAC/84-179
F1UTL6_PROAC/41-142
F1UYX2_PROAC/34-129
F1UZW4_PROAC/453-548
F1UZW4_PROAC/84-179
F1UZX2_PROAC/41-142
F1V5I7_PROAC/34-129
F1V5T0_PROAC/453-548
F1V5T0_PROAC/84-179
F1V5T8_PROAC/41-142
F1VFX9_PROAC/34-129
F1VG72_PROAC/453-548
F1VG72_PROAC/84-179
F1VG80_PROAC/41-142
F1VI94_PROAC/41-142
F1VIA2_PROAC/453-548
F1VIA2_PROAC/84-179
F1VLQ5_PROAC/34-129
F1VPT5_MORCA/43-142
F1VQK1_MORCA/257-399
F1VR54_MORCA/4-101
F1VW28_9BURK/56-148
F1VWG3_9BURK/26-120
F1W0Y7_9BURK/2-95
F1W3K1_9BURK/263-413
F1W4V2_9BURK/51-143
F1W6Q5_MORCA/257-399
F1W7K9_MORCA/43-142
F1WAL6_MORCA/34-131
F1WAY0_MORCA/43-142
F1WC66_MORCA/257-399
F1WDF6_MORCA/4-101
F1WGG5_MORCA/4-101
F1WHJ6_MORCA/43-142
F1WIC7_MORCA/257-399
F1WM75_MORCA/4-101
F1WPZ8_MORCA/43-142
F1WR03_MORCA/257-399
F1WS71_MORCA/4-101
F1WT21_MORCA/257-399
F1WV82_MORCA/43-142
F1WY20_MORCA/43-142
F1X0C6_MORCA/34-131
F1X0P4_MORCA/257-399
F1X2Z6_MORCA/257-399
F1X6F6_MORCA/43-142
F1X7D3_MORCA/26-123
F1X7N9_MORCA/257-399
F1X9R3_MORCA/43-142
F1XBZ1_MORCA/5-102
F1XD59_MORCA/257-399
F1XEF2_MORCA/43-142
F1XHK0_MORCA/5-102
F1XML8_ECO57/257-389
F1XMX4_ECO57/20-142
F1XRB9_ECO57/49-141
F1XSD9_ECO57/28-123
F1Y0I6_ECO57/28-123
F1Y3X4_ECO57/49-141
F1Y8Q6_ECO57/257-389
F1Y9C5_ECO57/20-142
F1YEJ9_9ACTO/47-139
F1YF08_9ACTO/53-148
F1YMY4_9ACTO/49-148
F1YMZ5_9ACTO/459-556
F1YMZ5_9ACTO/87-182
F1YQR0_9PROT/434-530
F1YQR0_9PROT/73-168
F1YQV5_9PROT/35-131
F1YSZ8_9PROT/48-148
F1Z173_9STRE/33-140
F1Z175_9STRE/298-404
F1Z414_9SPHN/42-134
F1Z6Z8_9SPHN/40-147
F1Z8W1_9SPHN/436-532
F1Z8W1_9SPHN/70-165
F1ZDG9_9SPHN/26-116
F1ZFF2_ECOLX/28-123
F1ZI30_ECOLX/49-141
F1ZIR4_ECOLX/43-135
F1ZKI5_ECOLX/20-142
F1ZKV1_ECOLX/256-388
F1ZLC8_ECOLX/35-132
F1ZRW1_THEET/34-124
F1ZTU0_THEET/33-120
F1ZWL6_THEET/37-135
F1ZWL8_THEET/431-527
F1ZWL8_THEET/66-161
F1ZXS1_THEET/9-120
F2A8M7_RHIET/45-145
F2AD25_RHIET/437-534
F2AD25_RHIET/75-170
F2ASB9_RHOBA/307-413
F2ASB9_RHOBA/684-784
F2AWA9_RHOBA/24-128
F2AX39_RHOBA/39-145
F2B2H3_STRPN/298-404
F2B2H5_STRPN/34-141
F2B8Z4_9NEIS/49-144
F2BCR4_9NEIS/259-392
F2BEE9_9NEIS/55-154
F2BLQ3_STRSA/34-141
F2BLQ5_STRSA/297-404
F2BNR6_STRSA/297-403
F2BNR8_STRSA/34-141
F2BVR6_9FIRM/34-131
F2BW54_9FIRM/296-402
F2BW55_9FIRM/47-147
F2BWT7_9FIRM/294-400
F2BZW9_HAEAE/259-390
F2C242_HAEAE/28-123
F2C2Z3_HAEAE/11-104
F2C9X4_STRSA/34-141
F2C9X6_STRSA/297-403
F2CHF1_STRSA/34-141
F2CHF3_STRSA/297-404
F2CPI1_STRSA/34-141
F2CPI3_STRSA/297-404
F2CZA8_HORVD/83-183
F2DII8_HORVD/286-418
F2E6G7_HORVD/18-153
F2ENM8_PANAN/35-130
F2EQN5_PANAN/5-104
F2EQU3_PANAN/257-389
F2F7H8_9BACL/444-540
F2F7H8_9BACL/80-175
F2F7I0_9BACL/39-139
F2FE80_SALDU/19-142
F2FEE3_SALDU/257-389
F2FGH8_SALDU/28-123
F2FGY1_SALDU/35-132
F2FJB6_SALDU/51-143
F2FUF3_SALGL/23-147
F2FUL7_SALGL/257-389
F2FWA6_SALGL/35-132
F2FZ92_SALGL/28-123
F2G0B7_SALGL/51-143
F2G309_ALTMD/257-389
F2G3E2_ALTMD/15-143
F2G4P8_ALTMD/50-142
F2G6Y7_ALTMD/26-121
F2GL31_MYCTU/42-138
F2GNR8_MYCTU/454-551
F2GNR8_MYCTU/84-179
F2GNS4_MYCTU/53-152
F2GTG6_BRUME/49-149
F2GU15_BRUME/448-545
F2GU15_BRUME/86-181
F2H3U2_BACTU/443-539
F2H3U2_BACTU/79-174
F2H3U4_BACTU/38-139
F2HNH7_LACLA/42-140
F2HNI2_LACLA/447-543
F2HNI2_LACLA/79-174
F2HUV0_BRUME/49-149
F2HVN3_BRUME/448-545
F2HVN3_BRUME/86-181
F2I1M1_9RICK/432-528
F2I1M1_9RICK/70-165
F2I2F6_9RICK/44-146
F2I4I1_9LACT/442-538
F2I4I1_9LACT/77-172
F2I4I3_9LACT/39-139
F2I9T1_9FLAO/37-134
F2IHB7_9FLAO/444-540
F2IHB7_9FLAO/75-171
F2IKU1_VIBCH/257-389
F2IR04_VIBCH/28-143
F2IR40_VIBCH/28-123
F2IWM3_9PROT/29-125
F2J1D4_9PROT/437-530
F2J1K7_9PROT/42-148
F2J478_9PROT/436-532
F2J478_9PROT/74-169
F2J7H7_HELPY/34-126
F2JCZ8_HELPY/34-126
F2JJ32_9FIRM/294-401
F2JJ32_9FIRM/671-773
F2JJ36_9FIRM/22-143
F2JV48_9GAMM/259-391
F2JY36_9GAMM/45-144
F2JZL5_9GAMM/30-125
F2K9N0_PSEBR/48-140
F2KKK5_PSEBR/43-142
F2KL01_PSEBR/255-387
F2KLS4_PSEBR/28-123
F2KMI4_ARCVE/473-569
F2KMI4_ARCVE/97-201
F2KMP1_ARCVE/106-200
F2KN82_ARCVE/31-127
F2KQS4_ARCVE/26-121
F2KSW6_ARCVE/42-137
F2KXD2_9BACT/209-350
F2KZ73_9BACT/31-127
F2L0F1_9CREN/33-125
F2L1Q8_9CREN/13-106
F2L308_9CREN/33-120
F2L657_9CREN/44-137
F2L938_BURGA/32-127
F2L9A2_BURGA/49-148
F2LA80_BURGA/30-128
F2LDT4_BURGA/271-427
F2LK99_BURGA/47-136
F2LKS9_BURGA/54-146
F2LUF9_9DELT/38-137
F2LVK3_9DELT/432-528
F2LVK3_9DELT/68-163
F2LXP2_9DELT/30-117
F2LXY8_9DELT/29-124
F2M1T4_LACAM/33-138
F2M1T6_LACAM/445-541
F2M1T6_LACAM/78-174
F2M7J2_LACCA/38-136
F2M7J4_LACCA/442-538
F2M7J4_LACCA/78-173
F2MG39_LACCA/38-136
F2MG41_LACCA/442-538
F2MG41_LACCA/78-173
F2MNE2_ENTFA/39-139
F2MNE4_ENTFA/443-539
F2MNE4_ENTFA/77-172
F2MT57_ENTFA/44-135
F2MW17_PSEST/29-124
F2MW59_PSEST/255-387
F2MXH8_PSEST/48-140
F2N2M3_PSEST/43-142
F2N9A3_9ACTN/18-145
F2NBH9_9ACTN/293-397
F2NCN5_9DELT/295-399
F2NCN5_9DELT/675-782
F2NEH3_9DELT/24-139
F2NEZ8_9DELT/27-124
F2NF07_9DELT/19-111
F2NFX5_9DELT/34-126
F2NL88_9DEIN/29-124
F2NNT9_9DEIN/441-537
F2NNT9_9DEIN/72-172
F2NR84_9DEIN/35-138
F2NU45_9SPIO/308-416
F2NY52_9SPIO/33-140
F2P5W7_PHOMO/12-143
F2P639_PHOMO/257-389
F2P650_PHOMO/28-123
F2P8N5_PHOMO/46-137
F2P9P4_PHOMO/47-139
F2PN01_TRIEQ/271-402
F2Q1U4_TRIEQ/473-582
F2QGA0_STROR/298-404
F2QGA2_STROR/34-141
F2QPZ5_PICPA/299-431
F2QVF7_PICPA/470-573
F2R5D7_9ACTO/32-128
F2REJ8_9ACTO/452-549
F2REJ8_9ACTO/83-178
F2REK5_9ACTO/47-148
F2S411_TRITO/271-402
F2SAB2_TRITO/237-346
F2SVR8_TRIRU/473-582
F2SZB4_TRIRU/271-402
F2TKA0_AJEDE/474-584
F2TRP6_AJEDE/271-403
F2U4M7_9EUKA/77-174
F2UXJ1_ACTVI/463-560
F2UXJ1_ACTVI/94-189
F2V029_ACTVI/47-143
F2V0M2_ACTVI/51-152
F2V922_MYCTU/42-138
F2VCW5_MYCTU/53-152
F2VCX1_MYCTU/454-551
F2VCX1_MYCTU/84-179
HUPE_AZOCH/42-134
HYPE_AZOVI/42-134
HYPE_BRAJA/46-138
HYPE_CUPNH/51-144
HYPE_ECOLI/35-132
HYPE_RHILV/50-142
HYPE_RHOCA/28-133
O24888_HELPY/31-126
O26307_METTH/80-172
O27569_METTH/121-216
O27892_METTH/46-136
O28906_ARCFU/31-128
O30307_ARCFU/104-195
O30460_NOSS1/63-165
O34255_WOLSU/37-133
O52304_SYNP2/44-136
O53823_MYCTU/53-152
O58470_PYRHO/39-131
O59274_PYRHO/33-120
O66968_AQUAE/34-133
O67132_AQUAE/35-126
O67883_AQUAE/25-120
P72787_SYNY3/58-155
P73438_SYNY3/45-137
P95118_MYCTU/42-138
P95314_MYCTU/1-76
P95984_SULSF/98-189
P96007_SULSF/52-136
PUR2_BOVIN/471-571
PUR2_CHICK/471-571
PUR2_CHITE/473-583
PUR2_CHITE/844-946
PUR2_DICDI/500-605
PUR2_DROME/472-578
PUR2_DROME/826-927
PUR2_DROPS/476-578
PUR2_DROPS/831-929
PUR2_HUMAN/471-571
PUR2_MOUSE/471-571
PUR2_SCHPO/473-573
PUR2_YARLI/475-575
PUR2_YEAST/486-589
PUR4_ARATH/335-470
PUR4_CAEEL/261-397
PUR4_COLP3/260-392
PUR4_DICDI/274-409
PUR4_DROME/276-410
PUR4_ECO57/257-389
PUR4_ECOL5/257-389
PUR4_ECOL6/257-389
PUR4_ECOLI/257-389
PUR4_ECOUT/257-389
PUR4_ERWCT/256-387
PUR4_HAEI8/259-390
PUR4_HAEIN/259-390
PUR4_HAES1/258-389
PUR4_HAHCH/257-389
PUR4_HUMAN/270-405
PUR4_IDILO/255-387
PUR4_MANSM/258-389
PUR4_METFK/259-390
PUR4_MOUSE/270-405
PUR4_MYXXD/260-392
PUR4_NEIG1/256-389
PUR4_NEIMA/260-393
PUR4_NEIMB/260-393
PUR4_PASMU/258-389
PUR4_PHOLL/256-388
PUR4_PHOPR/257-389
PUR4_PSE14/255-387
PUR4_PSEA6/256-388
PUR4_PSEAE/255-387
PUR4_PSEF5/255-387
PUR4_PSEHT/255-386
PUR4_PSEPF/255-387
PUR4_PSEPK/255-387
PUR4_PSESM/255-387
PUR4_PSEU2/255-387
PUR4_RALSO/274-431
PUR4_SALCH/257-389
PUR4_SALPA/257-389
PUR4_SALTI/257-389
PUR4_SALTY/257-389
PUR4_SCHPO/264-394
PUR4_SHEDO/256-387
PUR4_SHEFN/256-387
PUR4_SHEON/256-387
PUR4_SHESM/256-387
PUR4_SHESR/256-387
PUR4_SHIBS/257-389
PUR4_SHIDS/257-389
PUR4_SHISS/257-389
PUR4_SODGM/256-388
PUR4_VIBCH/257-389
PUR4_VIBF1/258-390
PUR4_VIBPA/257-389
PUR4_VIBVU/257-389
PUR4_VIBVY/257-389
PUR4_XANAC/249-382
PUR4_XANCP/249-382
PUR4_XYLFA/249-382
PUR4_XYLFT/249-382
PUR4_YEAST/294-427
PUR4_YERPA/256-388
PUR4_YERPE/256-388
PUR4_YERPN/256-388
PUR4_YERPS/256-388
PUR5_ACIAD/33-147
PUR5_ACIB3/33-147
PUR5_ACIB5/33-147
PUR5_ACIBC/33-147
PUR5_ACIBS/33-147
PUR5_ACIBT/33-147
PUR5_ACIBY/33-147
PUR5_ACTP2/38-141
PUR5_ACTPJ/38-141
PUR5_ACTSZ/37-141
PUR5_AERHH/41-142
PUR5_AERS4/41-142
PUR5_AGRRK/45-145
PUR5_AGRT5/45-145
PUR5_AGRVS/45-145
PUR5_ALCBS/44-143
PUR5_ALHEH/44-144
PUR5_ALISL/38-143
PUR5_ALKMQ/33-142
PUR5_ALKOO/35-139
PUR5_ALTMD/15-143
PUR5_ANAD2/26-139
PUR5_ANADE/26-139
PUR5_ANADF/34-139
PUR5_ANASK/26-139
PUR5_ANATD/32-137
PUR5_ARATH/93-188
PUR5_ARCFU/41-136
PUR5_AROAE/44-143
PUR5_AZOSB/48-147
PUR5_AZOVD/43-142
PUR5_BACA2/37-139
PUR5_BACAA/38-139
PUR5_BACAC/38-139
PUR5_BACAH/38-139
PUR5_BACAN/38-139
PUR5_BACC0/38-139
PUR5_BACC1/38-139
PUR5_BACC2/38-139
PUR5_BACC3/38-139
PUR5_BACC4/38-139
PUR5_BACC7/38-139
PUR5_BACCN/37-139
PUR5_BACCQ/38-139
PUR5_BACCR/38-139
PUR5_BACCZ/38-139
PUR5_BACHD/24-139
PUR5_BACHK/38-139
PUR5_BACLD/33-139
PUR5_BACP2/31-139
PUR5_BACSK/19-139
PUR5_BACSU/37-139
PUR5_BACWK/38-139
PUR5_BARHE/31-151
PUR5_BARQU/42-151
PUR5_BART1/27-151
PUR5_BEII9/38-143
PUR5_BIFA0/33-139
PUR5_BIFAA/33-139
PUR5_BIFLD/32-139
PUR5_BIFLO/32-139
PUR5_BIFLS/32-139
PUR5_BORA1/45-144
PUR5_BORBR/45-144
PUR5_BORPA/45-144
PUR5_BORPD/44-144
PUR5_BORPE/45-144
PUR5_BREBN/39-139
PUR5_BRUA1/49-149
PUR5_BRUA2/49-149
PUR5_BRUAB/49-149
PUR5_BRUC2/49-149
PUR5_BRUMB/49-149
PUR5_BRUME/49-149
PUR5_BRUO2/49-149
PUR5_BRUSI/49-149
PUR5_BRUSU/49-149
PUR5_BURA4/49-148
PUR5_BURCA/49-148
PUR5_BURCC/49-148
PUR5_BURCH/49-148
PUR5_BURCJ/49-148
PUR5_BURCM/49-148
PUR5_BURM1/49-148
PUR5_BURM7/49-148
PUR5_BURM9/49-148
PUR5_BURMA/49-148
PUR5_BURMS/49-148
PUR5_BURP0/49-148
PUR5_BURP1/49-148
PUR5_BURP6/49-148
PUR5_BURP8/53-152
PUR5_BURPP/53-152
PUR5_BURPS/49-148
PUR5_BURS3/49-148
PUR5_BURTA/49-148
PUR5_BURVG/49-148
PUR5_BURXL/53-152
PUR5_CALS8/30-137
PUR5_CARHZ/25-140
PUR5_CHRSD/32-150
PUR5_CHRVO/42-141
PUR5_CLOAB/38-137
PUR5_CLOB1/38-136
PUR5_CLOB6/38-136
PUR5_CLOBJ/38-136
PUR5_CLOBK/38-136
PUR5_CLOBL/38-136
PUR5_CLOBM/38-136
PUR5_CLOCE/33-138
PUR5_CLOK1/38-136
PUR5_CLOK5/38-136
PUR5_CLONN/24-136
PUR5_CLOP1/38-137
PUR5_CLOPE/38-137
PUR5_CLOPH/28-138
PUR5_CLOTE/38-136
PUR5_CLOTH/28-138
PUR5_COLP3/43-143
PUR5_COXBN/49-148
PUR5_COXBR/49-148
PUR5_COXBU/49-148
PUR5_CUPNH/48-147
PUR5_CUPPJ/42-147
PUR5_CUPTR/42-147
PUR5_CYAA5/28-136
PUR5_CYAP4/37-136
PUR5_CYAP7/37-136
PUR5_CYAP8/37-136
PUR5_DECAR/43-142
PUR5_DESAA/35-141
PUR5_DESDG/19-143
PUR5_DESHD/33-139
PUR5_DESHY/33-139
PUR5_DESPS/40-146
PUR5_DESVM/18-143
PUR5_DINSH/48-148
PUR5_ECO24/20-142
PUR5_ECO27/20-142
PUR5_ECO45/20-142
PUR5_ECO55/20-142
PUR5_ECO57/20-142
PUR5_ECO5E/20-142
PUR5_ECO7I/20-142
PUR5_ECO81/20-142
PUR5_ECO8A/20-142
PUR5_ECOBW/20-142
PUR5_ECODH/20-142
PUR5_ECOHS/20-142
PUR5_ECOL5/20-142
PUR5_ECOL6/20-142
PUR5_ECOLC/20-142
PUR5_ECOLI/20-142
PUR5_ECOLU/20-142
PUR5_ECOSE/26-142
PUR5_ECOSM/20-142
PUR5_ECOUT/20-142
PUR5_EDWI9/20-142
PUR5_ENT38/19-142
PUR5_ENTFA/39-139
PUR5_ENTS8/19-142
PUR5_ERWCT/20-142
PUR5_ERWT9/19-142
PUR5_ERYLH/36-147
PUR5_ESCF3/19-142
PUR5_EUBE2/34-138
PUR5_EUBR3/33-138
PUR5_EXIS2/39-139
PUR5_EXISA/39-139
PUR5_FINM2/39-139
PUR5_FUSNN/39-137
PUR5_GEOBB/35-142
PUR5_GEOKA/12-139
PUR5_GEOLS/37-142
PUR5_GEOMG/24-142
PUR5_GEOSF/34-142
PUR5_GEOSL/30-142
PUR5_GEOSM/35-142
PUR5_GEOSW/37-139
PUR5_GEOTN/19-139
PUR5_GEOUR/34-142
PUR5_GLOVI/23-136
PUR5_HAEI8/38-141
PUR5_HAEIE/37-141
PUR5_HAEIG/38-141
PUR5_HAEIN/38-141
PUR5_HAEPS/38-141
PUR5_HAES1/37-141
PUR5_HAES2/37-141
PUR5_HAHCH/46-145
PUR5_HAMD5/32-142
PUR5_IDILO/18-143
PUR5_JANSC/32-145
PUR5_KLEP3/19-142
PUR5_KLEP7/19-142
PUR5_LACAC/37-138
PUR5_LACDA/26-140
PUR5_LACDB/26-140
PUR5_LACF3/37-138
PUR5_LACH4/23-138
PUR5_LACLA/42-140
PUR5_LACLM/44-142
PUR5_LACRD/28-138
PUR5_LACRJ/28-138
PUR5_LACS1/38-138
PUR5_LACSS/20-134
PUR5_LARHH/41-140
PUR5_LAWIP/43-143
PUR5_LEPIC/41-142
PUR5_LEPIN/41-142
PUR5_LISIN/33-140
PUR5_LISMC/34-140
PUR5_LISMF/34-140
PUR5_LISMH/34-140
PUR5_LISMO/33-140
PUR5_LISW6/37-140
PUR5_LYSSC/37-139
PUR5_MACCJ/39-139
PUR5_MAGSM/49-149
PUR5_MANSM/14-141
PUR5_MARAV/44-143
PUR5_MESSB/57-158
PUR5_METAC/44-139
PUR5_METBF/44-139
PUR5_METBU/44-139
PUR5_METCA/37-145
PUR5_METFK/21-143
PUR5_METJA/39-134
PUR5_METKA/44-139
PUR5_METM5/40-135
PUR5_METM6/40-135
PUR5_METM7/40-135
PUR5_METMA/44-139
PUR5_METMP/40-135
PUR5_METNO/39-143
PUR5_METS3/39-134
PUR5_METS4/38-143
PUR5_METSB/38-143
PUR5_METTH/39-134
PUR5_METVS/40-135
PUR5_MICAN/32-136
PUR5_MOOTA/34-143
PUR5_MYXXD/16-139
PUR5_NEIG1/41-140
PUR5_NEIM0/41-140
PUR5_NEIMA/41-140
PUR5_NEIMB/41-140
PUR5_NEIMF/41-140
PUR5_NITEC/50-149
PUR5_NITEU/50-149
PUR5_NITHX/38-144
PUR5_NITMU/50-149
PUR5_NITOC/50-150
PUR5_NITWN/36-144
PUR5_NOVAD/44-147
PUR5_OCEIH/39-139
PUR5_OCHA4/53-153
PUR5_PARL1/43-149
PUR5_PASMU/30-141
PUR5_PECCP/20-142
PUR5_PELCD/37-143
PUR5_PHOLL/19-142
PUR5_PHOPR/12-143
PUR5_POLSJ/38-144
PUR5_PROM0/29-137
PUR5_PROM1/37-136
PUR5_PROM2/32-137
PUR5_PROM3/37-136
PUR5_PROM4/37-136
PUR5_PROM9/37-137
PUR5_PROMA/37-136
PUR5_PROMH/25-142
PUR5_PROMM/37-136
PUR5_PROMP/37-137
PUR5_PROMS/32-137
PUR5_PROMT/37-136
PUR5_PSE14/43-142
PUR5_PSEA6/19-143
PUR5_PSEA8/44-143
PUR5_PSEAB/44-143
PUR5_PSEAE/44-143
PUR5_PSEE4/43-142
PUR5_PSEF5/43-142
PUR5_PSEFS/43-142
PUR5_PSEHT/23-143
PUR5_PSEMY/43-142
PUR5_PSEP1/43-142
PUR5_PSEPF/43-142
PUR5_PSEPG/43-142
PUR5_PSEPK/43-142
PUR5_PSEPW/43-142
PUR5_PSESM/43-142
PUR5_PSEU2/43-142
PUR5_PSYA2/20-142
PUR5_PSYCK/20-142
PUR5_PYRAB/43-138
PUR5_PYRFU/43-138
PUR5_PYRHO/43-138
PUR5_PYRKO/44-139
PUR5_RALME/42-147
PUR5_RALSO/51-150
PUR5_RHIE6/45-145
PUR5_RHIEC/45-145
PUR5_RHIL3/45-145
PUR5_RHILE/45-145
PUR5_RHILO/59-159
PUR5_RHILW/45-145
PUR5_RHIME/45-145
PUR5_RHISN/45-145
PUR5_RHOBA/39-145
PUR5_RHOFD/44-147
PUR5_RHOPA/44-144
PUR5_RHOPB/41-144
PUR5_RHORT/51-157
PUR5_RHOS1/44-144
PUR5_RHOS4/44-144
PUR5_RHOS5/44-144
PUR5_RHOSK/44-144
PUR5_ROSDO/38-144
PUR5_SACD2/49-148
PUR5_SALCH/19-142
PUR5_SALDC/19-142
PUR5_SALHS/19-142
PUR5_SALPA/19-142
PUR5_SALPC/19-142
PUR5_SALPK/19-142
PUR5_SALSV/19-142
PUR5_SALTI/20-142
PUR5_SALTY/19-142
PUR5_SHEAM/20-142
PUR5_SHEB2/21-142
PUR5_SHEB5/21-142
PUR5_SHEB8/21-142
PUR5_SHEB9/21-142
PUR5_SHEDO/18-142
PUR5_SHEFN/25-142
PUR5_SHEHH/25-143
PUR5_SHELP/16-142
PUR5_SHEON/28-149
PUR5_SHEPA/25-143
PUR5_SHEPC/21-142
PUR5_SHEPW/25-143
PUR5_SHESA/21-142
PUR5_SHESH/43-142
PUR5_SHESM/21-142
PUR5_SHESR/21-142
PUR5_SHESW/21-142
PUR5_SHEWM/12-142
PUR5_SHIB3/20-142
PUR5_SHIBS/20-142
PUR5_SHIDS/20-142
PUR5_SHIF8/20-142
PUR5_SHIFL/20-142
PUR5_SHISS/20-142
PUR5_SILPO/44-144
PUR5_SILST/44-144
PUR5_SINMW/45-145
PUR5_SODGM/20-142
PUR5_SORC5/36-138
PUR5_SPHAL/44-147
PUR5_STAA1/39-139
PUR5_STAA2/39-139
PUR5_STAA3/39-139
PUR5_STAA8/39-139
PUR5_STAA9/39-139
PUR5_STAAB/39-139
PUR5_STAAC/39-139
PUR5_STAAE/39-139
PUR5_STAAM/39-139
PUR5_STAAN/39-139
PUR5_STAAR/39-139
PUR5_STAAS/39-139
PUR5_STAAT/39-139
PUR5_STAAW/39-139
PUR5_STACT/39-139
PUR5_STAEQ/39-139
PUR5_STAES/39-139
PUR5_STAHJ/39-139
PUR5_STAS1/39-139
PUR5_STRA1/34-141
PUR5_STRA3/34-141
PUR5_STRA5/34-141
PUR5_STRGC/34-141
PUR5_STRM5/48-147
PUR5_STRMK/48-147
PUR5_STRMU/40-141
PUR5_STRP1/34-141
PUR5_STRP2/34-141
PUR5_STRP3/33-141
PUR5_STRP4/34-141
PUR5_STRP6/33-141
PUR5_STRP7/34-141
PUR5_STRP8/33-141
PUR5_STRPB/34-141
PUR5_STRPC/34-150
PUR5_STRPD/33-141
PUR5_STRPF/33-141
PUR5_STRPG/33-141
PUR5_STRPI/34-141
PUR5_STRPJ/34-141
PUR5_STRPM/34-141
PUR5_STRPN/34-141
PUR5_STRPS/34-141
PUR5_STRPZ/33-141
PUR5_STRR6/34-141
PUR5_STRSU/38-141
PUR5_STRSV/34-141
PUR5_STRT1/31-140
PUR5_STRT2/31-140
PUR5_STRTD/31-140
PUR5_STRU0/34-141
PUR5_STRZJ/34-141
PUR5_STRZP/33-141
PUR5_STRZT/34-141
PUR5_SULSO/39-134
PUR5_SULTO/27-130
PUR5_SYMTH/38-143
PUR5_SYNAS/33-141
PUR5_SYNE7/37-136
PUR5_SYNJA/42-141
PUR5_SYNJB/42-141
PUR5_SYNP2/37-136
PUR5_SYNP6/37-136
PUR5_SYNPW/37-136
PUR5_SYNPX/37-136
PUR5_SYNR3/37-136
PUR5_SYNS3/37-136
PUR5_SYNS9/37-136
PUR5_SYNSC/37-136
PUR5_SYNWW/32-142
PUR5_SYNY3/37-136
PUR5_TERTT/48-147
PUR5_THEAC/39-134
PUR5_THEEB/37-136
PUR5_THEGJ/44-139
PUR5_THELT/26-138
PUR5_THEP3/37-135
PUR5_THEPX/37-135
PUR5_THETN/37-135
PUR5_THEVO/39-134
PUR5_THEYD/39-139
PUR5_THICR/44-144
PUR5_TOLAT/43-142
PUR5_VIBC3/28-143
PUR5_VIBCH/28-143
PUR5_VIBCM/28-143
PUR5_VIBF1/39-143
PUR5_VIBFM/39-143
PUR5_VIBHB/30-143
PUR5_VIBPA/30-143
PUR5_VIBSL/35-143
PUR5_VIBVU/36-143
PUR5_VIBVY/36-143
PUR5_VIGUN/85-188
PUR5_XANAC/37-136
PUR5_XANC5/37-136
PUR5_XANC8/37-136
PUR5_XANCB/37-136
PUR5_XANCP/37-136
PUR5_XANOM/37-136
PUR5_XANOP/37-136
PUR5_XANOR/37-136
PUR5_XYLFA/44-147
PUR5_XYLFT/38-147
PUR5_YERE8/37-142
PUR5_YERP3/37-142
PUR5_YERPA/37-142
PUR5_YERPB/37-142
PUR5_YERPE/37-142
PUR5_YERPG/37-142
PUR5_YERPN/37-142
PUR5_YERPP/37-142
PUR5_YERPS/37-142
PUR5_YERPY/37-142
PURL_ACAM1/454-563
PURL_ACAM1/75-170
PURL_ACICJ/433-529
PURL_ACICJ/72-167
PURL_AGRRK/437-534
PURL_AGRRK/75-170
PURL_AGRT5/106-201
PURL_AGRT5/467-564
PURL_AGRVS/437-534
PURL_AGRVS/75-170
PURL_ALKMQ/433-529
PURL_ALKMQ/66-162
PURL_ANAD2/436-537
PURL_ANAD2/71-166
PURL_ANADE/436-537
PURL_ANADE/71-166
PURL_ANADF/436-537
PURL_ANADF/71-166
PURL_ANASK/436-537
PURL_ANASK/71-166
PURL_ANAVT/454-559
PURL_ANAVT/75-170
PURL_ANOFW/442-538
PURL_ANOFW/79-174
PURL_AQUAE/430-533
PURL_AQUAE/66-161
PURL_ARCFU/476-572
PURL_ARCFU/97-201
PURL_AZOC5/436-532
PURL_AZOC5/74-169
PURL_BACA2/443-539
PURL_BACA2/79-174
PURL_BACAA/443-539
PURL_BACAA/79-174
PURL_BACAC/443-539
PURL_BACAC/79-174
PURL_BACAH/443-539
PURL_BACAH/79-174
PURL_BACAN/443-539
PURL_BACAN/79-174
PURL_BACC0/443-539
PURL_BACC0/79-174
PURL_BACC1/443-539
PURL_BACC1/79-174
PURL_BACC2/443-539
PURL_BACC2/79-174
PURL_BACC3/443-539
PURL_BACC3/79-174
PURL_BACC4/443-539
PURL_BACC4/79-174
PURL_BACC7/443-539
PURL_BACC7/79-174
PURL_BACCN/443-539
PURL_BACCN/79-174
PURL_BACCQ/443-539
PURL_BACCQ/79-174
PURL_BACCR/443-539
PURL_BACCR/79-174
PURL_BACCZ/443-539
PURL_BACCZ/79-174
PURL_BACHD/444-540
PURL_BACHD/79-174
PURL_BACHK/443-539
PURL_BACHK/79-174
PURL_BACLD/443-539
PURL_BACLD/79-174
PURL_BACP2/443-539
PURL_BACP2/79-174
PURL_BACSK/443-539
PURL_BACSK/79-174
PURL_BACSU/443-539
PURL_BACSU/79-174
PURL_BACWK/443-539
PURL_BACWK/79-174
PURL_BARBK/437-534
PURL_BARBK/75-170
PURL_BARHE/437-534
PURL_BARHE/75-170
PURL_BARQU/437-534
PURL_BARQU/75-170
PURL_BART1/437-534
PURL_BART1/75-170
PURL_BEII9/435-531
PURL_BEII9/73-168
PURL_BRAJA/435-531
PURL_BRAJA/73-168
PURL_BRASB/435-531
PURL_BRASB/73-168
PURL_BRASO/435-531
PURL_BRASO/73-168
PURL_BRUA1/437-534
PURL_BRUA1/75-170
PURL_BRUA2/437-534
PURL_BRUA2/75-170
PURL_BRUAB/437-534
PURL_BRUAB/75-170
PURL_BRUC2/437-534
PURL_BRUC2/75-170
PURL_BRUMB/437-534
PURL_BRUMB/75-170
PURL_BRUME/437-534
PURL_BRUME/75-170
PURL_BRUO2/437-534
PURL_BRUO2/75-170
PURL_BRUSI/437-534
PURL_BRUSI/75-170
PURL_BRUSU/437-534
PURL_BRUSU/75-170
PURL_CALMQ/415-517
PURL_CALMQ/59-153
PURL_CAMC1/436-531
PURL_CAMC1/67-167
PURL_CAMC5/436-531
PURL_CAMC5/67-167
PURL_CAMHC/440-535
PURL_CAMHC/67-167
PURL_CAMJ8/434-530
PURL_CAMJ8/67-166
PURL_CAMJD/434-530
PURL_CAMJD/67-166
PURL_CAMJE/435-530
PURL_CAMJE/67-166
PURL_CAMJJ/435-530
PURL_CAMJJ/67-166
PURL_CAMJR/435-530
PURL_CAMJR/67-166
PURL_CAMLR/435-530
PURL_CAMLR/67-166
PURL_CARHZ/425-522
PURL_CARHZ/65-160
PURL_CAUCR/441-537
PURL_CAUCR/77-172
PURL_CHLCH/445-541
PURL_CHLCH/74-170
PURL_CHLTE/444-540
PURL_CHLTE/73-169
PURL_CORA7/450-547
PURL_CORA7/87-182
PURL_CORAM/451-548
PURL_CORAM/87-182
PURL_COREF/455-552
PURL_COREF/88-183
PURL_CORGB/455-552
PURL_CORGB/88-183
PURL_CORGL/455-552
PURL_CORGL/88-183
PURL_CORJK/453-550
PURL_CORJK/86-181
PURL_CYAP4/454-559
PURL_CYAP4/75-170
PURL_DEIRA/436-532
PURL_DEIRA/71-166
PURL_ENTFA/443-539
PURL_ENTFA/77-172
PURL_ERYLH/435-531
PURL_ERYLH/70-165
PURL_EXISA/443-539
PURL_EXISA/79-174
PURL_FRASC/461-558
PURL_FRASC/84-179
PURL_FRASN/467-563
PURL_FRASN/92-187
PURL_GEOKA/443-539
PURL_GEOKA/79-174
PURL_GEOSW/443-539
PURL_GEOSW/79-174
PURL_GEOTN/443-539
PURL_GEOTN/79-174
PURL_GLOVI/444-553
PURL_GLOVI/76-171
PURL_GLUOX/432-528
PURL_GLUOX/71-166
PURL_GRABC/432-528
PURL_GRABC/71-166
PURL_HALLT/450-559
PURL_HALLT/59-171
PURL_HALMA/423-519
PURL_HALMA/59-159
PURL_HALS3/417-515
PURL_HALS3/59-155
PURL_HALSA/417-515
PURL_HALSA/59-155
PURL_HALWD/432-528
PURL_HALWD/67-169
PURL_HELHP/446-542
PURL_HELHP/79-179
PURL_IGNH4/415-513
PURL_IGNH4/57-151
PURL_JANSC/431-527
PURL_JANSC/72-167
PURL_LACAC/445-541
PURL_LACAC/78-174
PURL_LACC3/442-538
PURL_LACC3/78-173
PURL_LACCA/444-540
PURL_LACCA/80-175
PURL_LACDA/444-540
PURL_LACDA/78-173
PURL_LACDB/444-540
PURL_LACDB/78-173
PURL_LACF3/444-540
PURL_LACF3/78-173
PURL_LACH4/445-541
PURL_LACH4/78-174
PURL_LACLA/447-543
PURL_LACLA/79-174
PURL_LACLC/447-543
PURL_LACLC/79-174
PURL_LACLM/447-543
PURL_LACLM/79-174
PURL_LACLS/447-543
PURL_LACLS/79-174
PURL_LACPL/445-541
PURL_LACPL/80-175
PURL_LACRD/444-540
PURL_LACRD/78-173
PURL_LACRJ/444-540
PURL_LACRJ/78-173
PURL_LACS1/444-540
PURL_LACS1/78-173
PURL_LACSS/444-540
PURL_LACSS/78-173
PURL_LEIXX/461-558
PURL_LEIXX/92-187
PURL_LEPBA/443-539
PURL_LEPBA/72-168
PURL_LEPBJ/440-540
PURL_LEPBJ/72-168
PURL_LEPBL/440-540
PURL_LEPBL/72-168
PURL_LEPBP/443-539
PURL_LEPBP/72-168
PURL_LEPIC/444-540
PURL_LEPIC/72-168
PURL_LEPIN/444-540
PURL_LEPIN/72-168
PURL_LEUMM/442-538
PURL_LEUMM/75-173
PURL_LISIN/444-540
PURL_LISIN/78-173
PURL_LISMC/444-540
PURL_LISMC/78-173
PURL_LISMF/444-540
PURL_LISMF/78-173
PURL_LISMH/444-540
PURL_LISMH/78-173
PURL_LISMO/444-540
PURL_LISMO/78-173
PURL_LISW6/444-540
PURL_LISW6/78-173
PURL_MACCJ/438-534
PURL_MACCJ/79-174
PURL_MESSB/436-533
PURL_MESSB/75-170
PURL_META3/427-524
PURL_META3/60-160
PURL_METAC/419-514
PURL_METAC/58-153
PURL_METBF/420-515
PURL_METBF/58-153
PURL_METJA/424-521
PURL_METJA/62-160
PURL_METKA/420-519
PURL_METKA/59-154
PURL_METMA/419-514
PURL_METMA/58-153
PURL_METS3/418-513
PURL_METS3/59-154
PURL_METS5/412-507
PURL_METS5/63-157
PURL_METSB/436-532
PURL_METSB/74-169
PURL_METST/418-513
PURL_METST/59-154
PURL_METTH/418-513
PURL_METTH/59-154
PURL_METTM/418-513
PURL_METTM/59-154
PURL_METTP/457-562
PURL_METTP/79-177
PURL_MOOTA/432-528
PURL_MOOTA/67-162
PURL_MYCA1/465-562
PURL_MYCA1/95-190
PURL_MYCA9/461-558
PURL_MYCA9/87-182
PURL_MYCBO/454-551
PURL_MYCBO/84-179
PURL_MYCBP/454-551
PURL_MYCBP/84-179
PURL_MYCBT/454-551
PURL_MYCBT/84-179
PURL_MYCGI/473-570
PURL_MYCGI/87-182
PURL_MYCLB/454-551
PURL_MYCLB/84-179
PURL_MYCLE/454-551
PURL_MYCLE/84-179
PURL_MYCPA/465-562
PURL_MYCPA/95-190
PURL_MYCTA/454-551
PURL_MYCTA/84-179
PURL_MYCTU/454-551
PURL_MYCTU/84-179
PURL_MYCVP/460-557
PURL_MYCVP/87-182
PURL_NATPD/423-519
PURL_NATPD/59-161
PURL_NITHX/436-532
PURL_NITHX/74-169
PURL_NITSB/439-535
PURL_NITSB/69-169
PURL_NITWN/437-533
PURL_NITWN/75-170
PURL_NOCFA/460-557
PURL_NOCFA/87-182
PURL_NOCSJ/458-555
PURL_NOCSJ/89-184
PURL_NOSP7/454-563
PURL_NOSP7/75-170
PURL_NOSS1/452-564
PURL_NOSS1/73-168
PURL_NOVAD/436-532
PURL_NOVAD/70-165
PURL_OCEIH/443-539
PURL_OCEIH/79-174
PURL_OCHA4/437-534
PURL_OCHA4/75-170
PURL_PARDP/431-527
PURL_PARDP/72-167
PURL_PARL1/436-532
PURL_PARL1/74-169
PURL_PELLD/445-541
PURL_PELLD/74-170
PURL_PELUB/432-528
PURL_PELUB/69-164
PURL_PETMO/429-525
PURL_PETMO/66-160
PURL_PICTO/452-549
PURL_PICTO/81-180
PURL_PROAC/453-548
PURL_PROAC/84-179
PURL_PROM0/458-562
PURL_PROM0/77-172
PURL_PROM1/471-576
PURL_PROM1/90-185
PURL_PROM2/458-562
PURL_PROM2/77-172
PURL_PROM3/455-561
PURL_PROM3/72-167
PURL_PROM5/458-562
PURL_PROM5/77-172
PURL_PROM9/458-562
PURL_PROM9/77-172
PURL_PROMA/458-562
PURL_PROMA/78-173
PURL_PROMM/455-561
PURL_PROMM/72-167
PURL_PROMP/457-562
PURL_PROMP/77-172
PURL_PROMS/458-562
PURL_PROMS/77-172
PURL_PROMT/471-576
PURL_PROMT/90-185
PURL_PYRAB/415-510
PURL_PYRAB/57-152
PURL_PYRAE/414-511
PURL_PYRAE/54-154
PURL_PYRAR/414-511
PURL_PYRAR/54-154
PURL_PYRCJ/412-509
PURL_PYRCJ/59-154
PURL_PYRFU/415-510
PURL_PYRFU/57-152
PURL_PYRHO/415-510
PURL_PYRHO/57-152
PURL_PYRIL/411-509
PURL_PYRIL/59-154
PURL_PYRKO/415-510
PURL_PYRKO/57-152
PURL_RENSM/464-561
PURL_RENSM/95-190
PURL_RHIE6/437-534
PURL_RHIE6/75-170
PURL_RHIEC/437-534
PURL_RHIEC/75-170
PURL_RHIFR/436-533
PURL_RHIFR/75-170
PURL_RHIL3/437-534
PURL_RHIL3/75-170
PURL_RHILO/436-533
PURL_RHILO/75-170
PURL_RHILW/437-534
PURL_RHILW/75-170
PURL_RHIME/436-533
PURL_RHIME/75-170
PURL_RHISN/436-533
PURL_RHISN/75-170
PURL_RHOE4/462-559
PURL_RHOE4/88-183
PURL_RHOOB/461-558
PURL_RHOOB/88-183
PURL_RHOP2/436-532
PURL_RHOP2/74-169
PURL_RHOP5/437-533
PURL_RHOP5/75-170
PURL_RHOPA/436-532
PURL_RHOPA/74-169
PURL_RHOPB/436-532
PURL_RHOPB/74-169
PURL_RHOPS/436-532
PURL_RHOPS/74-169
PURL_RHOPT/436-532
PURL_RHOPT/74-169
PURL_RHORT/439-536
PURL_RHORT/78-173
PURL_RHOS4/431-527
PURL_RHOS4/72-167
PURL_RHOS5/431-527
PURL_RHOS5/72-167
PURL_RHOSK/431-527
PURL_RHOSK/72-167
PURL_RHOSR/461-558
PURL_RHOSR/88-183
PURL_ROSDO/431-527
PURL_ROSDO/72-167
PURL_SALRD/446-543
PURL_SALRD/77-173
PURL_SILPO/431-527
PURL_SILPO/72-167
PURL_SILST/429-529
PURL_SILST/72-167
PURL_SINMW/436-533
PURL_SINMW/75-170
PURL_STAA1/438-534
PURL_STAA1/79-174
PURL_STAA2/438-534
PURL_STAA2/79-174
PURL_STAA3/438-534
PURL_STAA3/79-174
PURL_STAA8/438-534
PURL_STAA8/79-174
PURL_STAA9/438-534
PURL_STAA9/79-174
PURL_STAAB/438-534
PURL_STAAB/79-174
PURL_STAAC/438-534
PURL_STAAC/79-174
PURL_STAAE/438-534
PURL_STAAE/79-174
PURL_STAAM/438-534
PURL_STAAM/79-174
PURL_STAAN/438-534
PURL_STAAN/79-174
PURL_STAAR/438-534
PURL_STAAR/79-174
PURL_STAAS/438-534
PURL_STAAS/79-174
PURL_STAAT/438-534
PURL_STAAT/79-174
PURL_STAAW/438-534
PURL_STAAW/79-174
PURL_STACT/438-534
PURL_STACT/79-174
PURL_STAEQ/438-534
PURL_STAEQ/79-174
PURL_STAES/438-534
PURL_STAES/79-174
PURL_STAHJ/438-534
PURL_STAHJ/79-174
PURL_STAS1/438-534
PURL_STAS1/79-174
PURL_STRAW/455-552
PURL_STRAW/86-181
PURL_STRCO/455-552
PURL_STRCO/86-181
PURL_SULAC/414-509
PURL_SULAC/63-158
PURL_SULDN/443-539
PURL_SULDN/73-173
PURL_SULIA/413-509
PURL_SULIA/63-158
PURL_SULIK/413-509
PURL_SULIK/63-158
PURL_SULIL/413-509
PURL_SULIL/63-158
PURL_SULIM/413-509
PURL_SULIM/63-158
PURL_SULIN/413-509
PURL_SULIN/63-158
PURL_SULIY/413-509
PURL_SULIY/63-158
PURL_SULNB/444-540
PURL_SULNB/74-174
PURL_SULSO/413-509
PURL_SULSO/63-158
PURL_SULTO/412-507
PURL_SULTO/63-158
PURL_SYMTH/435-557
PURL_SYMTH/69-164
PURL_SYNE7/450-555
PURL_SYNE7/75-170
PURL_SYNJA/450-559
PURL_SYNJA/71-166
PURL_SYNJB/448-557
PURL_SYNJB/69-164
PURL_SYNP6/450-555
PURL_SYNP6/75-170
PURL_SYNPW/437-542
PURL_SYNPW/66-161
PURL_SYNPX/441-546
PURL_SYNPX/73-168
PURL_SYNS9/442-547
PURL_SYNS9/74-169
PURL_SYNSC/442-547
PURL_SYNSC/74-169
PURL_SYNY3/450-553
PURL_SYNY3/71-166
PURL_THEAC/462-559
PURL_THEAC/88-189
PURL_THEEB/441-538
PURL_THEEB/73-168
PURL_THEFY/464-561
PURL_THEFY/87-182
PURL_THEGJ/414-509
PURL_THEGJ/57-152
PURL_THELT/424-520
PURL_THELT/65-160
PURL_THEMA/386-479
PURL_THEMA/51-138
PURL_THENV/411-509
PURL_THENV/59-154
PURL_THEP3/431-527
PURL_THEP3/66-161
PURL_THEPX/431-527
PURL_THEPX/66-161
PURL_THERP/435-531
PURL_THERP/69-164
PURL_THESM/415-510
PURL_THESM/57-152
PURL_THET2/428-524
PURL_THET2/66-161
PURL_THET8/428-524
PURL_THET8/66-161
PURL_THETN/431-527
PURL_THETN/66-161
PURL_THEVO/462-559
PURL_THEVO/88-189
PURL_TROW8/463-558
PURL_TROW8/98-193
PURL_TROWT/463-558
PURL_TROWT/98-193
PURL_WOLSU/439-535
PURL_WOLSU/69-169
PURL_ZYMMO/434-530
PURL_ZYMMO/74-169
Q00SW9_OSTTA/460-554
Q016J3_OSTTA/239-374
Q01R77_SOLUE/46-138
Q01RS7_SOLUE/29-151
Q01S94_SOLUE/50-142
Q01TY5_SOLUE/440-536
Q01TY5_SOLUE/73-172
Q01XD1_SOLUE/16-107
Q02AU6_SOLUE/29-127
Q02KC7_PSEAB/48-140
Q02RN7_PSEAB/255-387
Q02SL8_PSEAB/28-123
Q02Y61_LACLS/44-140
Q037V1_LACC3/38-136
Q03E79_PEDPA/441-537
Q03E79_PEDPA/76-171
Q03E81_PEDPA/39-139
Q03N00_STRTD/297-404
Q03Y87_LEUMM/24-140
Q04EU3_OENOB/447-543
Q04EU3_OENOB/78-177
Q04EU4_OENOB/18-117
Q04N24_STRP2/298-404
Q04PS9_LEPBJ/8-112
Q04QQ7_LEPBJ/41-142
Q053X2_LEPBL/41-142
Q055K0_LEPBL/8-112
Q05Q74_9SYNE/37-136
Q05U99_9SYNE/335-438
Q05US6_9SYNE/35-138
Q05UV2_9SYNE/449-554
Q05UV2_9SYNE/78-173
Q05ZB7_9SYNE/37-136
Q062G5_9SYNE/442-547
Q062G5_9SYNE/74-169
Q062J1_9SYNE/27-124
Q063C9_9SYNE/364-465
Q07LG7_RHOP5/41-144
Q07MT3_RHOP5/26-120
Q07S86_RHOP5/48-140
Q081V7_SHEFN/38-129
Q086C2_SHEFN/26-121
Q089T2_SHEFN/49-141
Q08VK0_STIAD/51-142
Q08XM8_STIAD/264-396
Q08ZV2_STIAD/271-394
Q09BH3_STIAD/25-121
Q0A5S3_ALHEH/259-391
Q0A6Y2_ALHEH/38-126
Q0A731_ALHEH/51-143
Q0ABQ2_ALHEH/25-120
Q0AD59_NITEC/24-122
Q0AJP3_NITEC/257-389
Q0ANC0_MARMM/51-143
Q0APG5_MARMM/28-124
Q0AQ98_MARMM/33-149
Q0AQW7_MARMM/438-534
Q0AQW7_MARMM/74-169
Q0ATX4_SYNWW/7-98
Q0AUY8_SYNWW/51-167
Q0B6G5_BURCM/58-150
Q0BEG5_BURCM/269-425
Q0BID3_BURCM/31-126
Q0BK33_FRATO/256-389
Q0BNF0_FRATO/16-142
Q0BQG7_GRABC/89-189
Q0BTF2_GRABC/37-134
Q0BZA9_HYPNA/435-528
Q0BZY5_HYPNA/38-145
Q0C0V0_HYPNA/445-541
Q0C0V0_HYPNA/81-176
Q0C317_HYPNA/24-120
Q0CAP5_ASPTN/272-404
Q0CH68_ASPTN/474-582
Q0EZV6_9PROT/42-134
Q0F057_9PROT/233-364
Q0F0S7_9PROT/22-145
Q0F396_9PROT/27-120
Q0FG91_9RHOB/432-528
Q0FG91_9RHOB/73-168
Q0FGC2_9RHOB/47-147
Q0FH81_9RHOB/77-177
Q0FK74_9RHOB/433-529
Q0FK74_9RHOB/74-169
Q0FR95_9RHOB/36-140
Q0FT61_9RHOB/430-523
Q0G6F4_9RHIZ/46-148
Q0G814_9RHIZ/435-532
Q0G814_9RHIZ/73-168
Q0HJ80_SHESM/42-133
Q0HL86_SHESM/26-121
Q0HUQ3_SHESR/42-133
Q0HXI9_SHESR/26-121
Q0I3N4_HAES1/29-124
Q0IDK6_SYNS3/364-472
Q0IE53_SYNS3/27-124
Q0IE80_SYNS3/449-554
Q0IE80_SYNS3/78-173
Q0K4H9_CUPNH/52-144
Q0K6Z2_CUPNH/86-181
Q0KAB7_CUPNH/45-134
Q0KBH8_CUPNH/265-415
Q0P896_CAMJE/39-138
Q0P8F7_CAMJE/17-109
Q0PAP1_CAMJE/34-123
Q0PQQ1_9GAMM/166-305
Q0Q7I1_CAMJJ/39-138
Q0RB35_FRAAA/118-213
Q0RB35_FRAAA/495-592
Q0RD69_FRAAA/32-128
Q0RD85_FRAAA/199-287
Q0RN43_FRAAA/67-159
Q0RPQ8_FRAAA/65-157
Q0RTC3_FRAAA/240-353
Q0RUD2_FRAAA/57-157
Q0S2F3_RHOSR/11-107
Q0S760_RHOSR/47-146
Q0S7T0_RHOSR/66-159
Q0SBF2_RHOSR/211-298
Q0SR62_CLOPS/46-137
Q0SV50_CLOPS/38-137
Q0SV54_CLOPS/299-405
Q0T1F7_SHIF8/21-118
Q0T1W3_SHIF8/309-441
Q0T7H2_SHIF8/28-123
Q0TEE7_ECOL5/35-132
Q0TKM4_ECOL5/28-123
Q0TNJ3_CLOP1/46-137
Q0TTB6_CLOP1/299-405
Q0UBL3_PHANO/826-959
Q0UEC5_PHANO/445-546
Q0VMI1_ALCBS/45-140
Q0VNS5_ALCBS/422-516
Q0VRG5_ALCBS/248-380
Q0W0B0_UNCMA/106-197
Q0W120_UNCMA/25-120
Q0W3N1_UNCMA/39-134
Q0W3P5_UNCMA/39-128
Q0W6Q0_UNCMA/42-134
Q0W8Z1_UNCMA/295-400
Q0W8Z1_UNCMA/671-779
Q0YQH3_9CHLB/445-541
Q0YQH3_9CHLB/74-170
Q0YSG6_9CHLB/37-134
Q0YTF3_9CHLB/23-137
Q0YUW1_9CHLB/48-140
Q10VI8_TRIEI/463-557
Q10XH5_TRIEI/26-123
Q110U7_TRIEI/38-137
Q111N1_TRIEI/451-556
Q111N1_TRIEI/72-167
Q117W0_TRIEI/64-161
Q11S39_CYTH3/37-134
Q11UH9_CYTH3/207-342
Q123D4_POLSJ/27-122
Q12AE0_POLSJ/271-406
Q12CQ2_POLSJ/59-151
Q12Q41_SHEDO/26-121
Q12SQ1_SHEDO/49-141
Q12U75_METBU/36-133
Q12UE9_METBU/419-514
Q12UE9_METBU/58-153
Q12V38_METBU/103-196
Q12WI8_METBU/44-134
Q135Q7_RHOPS/44-144
Q136T3_RHOPS/26-120
Q13BX3_RHOPS/48-140
Q13HK1_BURXL/43-141
Q13U62_BURXL/34-129
Q13WJ6_BURXL/47-136
Q13Z03_BURXL/269-427
Q14FS3_FRAT1/256-389
Q14HV4_FRAT1/16-142
Q15W96_PSEA6/26-121
Q16SB2_AEDAE/473-583
Q16SB2_AEDAE/846-947
Q16XK1_AEDAE/89-186
Q17A67_AEDAE/273-407
Q17ZI3_HELAH/34-126
Q18CW2_CLOD6/28-139
Q18CW3_CLOD6/303-412
Q18DQ7_HALWD/18-112
Q18GW9_HALWD/55-150
Q1AHA4_VIBHA/30-143
Q1ASC8_RUBXD/26-119
Q1AX51_RUBXD/1-85
Q1AXB4_RUBXD/41-140
Q1AXB6_RUBXD/432-528
Q1AXB6_RUBXD/68-163
Q1B1B8_MYCSS/52-144
Q1B384_MYCSS/464-561
Q1B384_MYCSS/91-186
Q1B392_MYCSS/46-145
Q1BA43_MYCSS/56-148
Q1BAP3_MYCSS/37-133
Q1BH76_BURCA/269-425
Q1BR51_BURCA/58-150
Q1BZ94_BURCA/31-126
Q1C4I6_YERPA/28-123
Q1C7T4_YERPA/49-141
Q1CJ70_YERPN/49-141
Q1CL90_YERPN/28-123
Q1CVB2_HELPH/32-126
Q1CXQ9_MYXXD/25-121
Q1GGD9_SILST/429-522
Q1GR16_SPHAL/438-534
Q1GR16_SPHAL/74-174
Q1GRI7_SPHAL/31-119
Q1H3U4_METFK/24-119
Q1I5L4_PSEE4/255-387
Q1IEK9_PSEE4/48-140
Q1IFL8_PSEE4/28-123
Q1IHF6_ACIBL/29-126
Q1IHM8_ACIBL/444-540
Q1IHM8_ACIBL/70-174
Q1IM88_ACIBL/47-147
Q1IQZ5_ACIBL/51-143
Q1IVJ6_ACIBL/20-111
Q1IXX3_DEIGD/34-150
Q1J2B7_DEIGD/437-533
Q1J2B7_DEIGD/72-167
Q1J409_SPHAL/35-142
Q1J938_STRPF/311-419
Q1JE82_STRPB/311-420
Q1JJ85_STRPD/313-420
Q1JP38_STRPC/311-420
Q1JVN6_DESAC/34-142
Q1JW21_DESAC/37-134
Q1JXC5_DESAC/28-119
Q1JZ46_DESAC/299-404
Q1JZ46_DESAC/676-783
Q1KZU2_9BRAD/46-138
Q1KZW1_9BRAD/48-140
Q1LGJ8_RALME/57-149
Q1LIV7_RALME/30-125
Q1LM77_RALME/265-415
Q1LN53_RALME/50-142
Q1LNW0_RALME/65-162
Q1LSN3_BAUCH/28-123
Q1LU14_BAUCH/37-154
Q1LU83_BAUCH/258-390
Q1MLK2_RHIL3/42-131
Q1MQK0_LAWIP/33-128
Q1MQP2_LAWIP/36-127
Q1MR06_LAWIP/300-405
Q1MR06_LAWIP/679-785
Q1MYA3_9GAMM/252-384
Q1N2P0_9GAMM/28-123
Q1N6V5_9GAMM/20-143
Q1N9K0_9SPHN/40-143
Q1N9U9_9SPHN/24-117
Q1NBB5_9SPHN/440-536
Q1NBB5_9SPHN/74-169
Q1NJY3_9DELT/306-411
Q1NJY3_9DELT/683-790
Q1NM90_9DELT/51-147
Q1NML7_9DELT/51-147
Q1NMW0_9DELT/34-131
Q1NNZ0_9DELT/58-166
Q1NPP7_9DELT/20-112
Q1NV35_9DELT/20-112
Q1NVR5_9DELT/51-147
Q1NX22_9DELT/58-166
Q1NYC6_9DELT/306-411
Q1NYC6_9DELT/683-790
Q1PKA1_PROMA/32-137
Q1PL40_PROMA/390-489
Q1PUL1_9BACT/38-148
Q1Q1A8_9BACT/59-156
Q1Q6R1_9BACT/270-376
Q1Q6R1_9BACT/646-745
Q1Q832_PSYCK/29-131
Q1QEB1_PSYCK/267-417
Q1QMB3_NITHX/26-120
Q1QUD0_CHRSD/29-124
Q1QZB0_CHRSD/259-398
Q1R085_CHRSD/46-139
Q1R7W9_ECOUT/35-132
Q1RB29_ECOUT/51-143
Q1RFC3_ECOUT/28-123
Q1UZ94_PELUB/18-119
Q1UZJ1_PELUB/432-528
Q1UZJ1_PELUB/69-164
Q1V2C1_PELUB/37-141
Q1VAH9_VIBAL/257-389
Q1VAJ8_VIBAL/27-122
Q1VEV9_VIBAL/30-143
Q1VSF0_9FLAO/48-140
Q1VW30_9FLAO/40-135
Q1W0G8_9FLAO/208-342
Q1YEA6_MOBAS/457-554
Q1YEA6_MOBAS/95-190
Q1YIB8_MOBAS/43-143
Q1YP66_9GAMM/44-143
Q1YPA6_9GAMM/49-141
Q1YSE3_9GAMM/257-389
Q1YU39_9GAMM/6-103
Q1YYQ4_PHOPR/12-143
Q1Z7N4_PHOPR/28-123
Q1Z7P5_PHOPR/257-389
Q1Z7V6_PHOPR/47-139
Q1Z836_PHOPR/35-126
Q1Z9P0_PHOPR/27-118
Q1ZE28_9GAMM/44-143
Q1ZF08_9GAMM/29-124
Q1ZFJ3_9GAMM/53-145
Q1ZGM8_9GAMM/51-142
Q1ZI19_9GAMM/257-389
Q1ZJJ6_PHOAS/12-143
Q1ZPR5_PHOAS/28-123
Q1ZPS6_PHOAS/257-389
Q1ZRX7_PHOAS/47-139
Q1ZT05_PHOAS/46-137
Q20143_CAEEL/458-559
Q20XQ8_RHOPB/38-137
Q20ZZ3_RHOPB/48-140
Q214H1_RHOPB/39-133
Q21F21_SACD2/26-121
Q21KN9_SACD2/255-387
Q21R05_RHOFD/50-147
Q21UJ8_RHOFD/68-160
Q21VR6_RHOFD/294-438
Q21Y09_RHOFD/458-552
Q221M3_RHOFD/26-121
Q24QG9_DESHY/286-413
Q24QG9_DESHY/714-822
Q24UM9_DESHY/35-126
Q26D04_FLABB/207-341
Q26GW2_FLABB/40-135
Q28LN4_JANSC/428-521
Q28X55_DROPS/89-186
Q29PN1_DROPS/275-410
Q29XV0_CAMJE/39-138
Q2A1C5_FRATH/256-389
Q2A534_FRATH/16-142
Q2AC38_9BURK/27-122
Q2B0S7_9BACI/443-539
Q2B0S7_9BACI/79-174
Q2B0S9_9BACI/46-154
Q2BAC9_9BACI/17-109
Q2BBU2_9BACI/47-154
Q2BH20_9GAMM/22-136
Q2BK68_9GAMM/257-389
Q2BM01_9GAMM/30-125
Q2BN38_9GAMM/49-141
Q2C168_9GAMM/12-143
Q2C506_9GAMM/46-137
Q2C5S9_9GAMM/47-139
Q2C6A5_9GAMM/28-123
Q2C6B7_9GAMM/257-389
Q2CA02_9RHOB/431-527
Q2CA02_9RHOB/72-167
Q2CDC3_9RHOB/29-143
Q2CK67_9RHOB/424-517
Q2EF77_PSECL/43-142
Q2FN19_METHJ/46-135
Q2FN60_METHJ/37-129
Q2FPN0_METHJ/290-401
Q2FPN0_METHJ/669-773
Q2FPN1_METHJ/105-196
Q2FSV9_METHJ/20-112
Q2FT49_METHJ/42-137
Q2G9G0_NOVAD/36-127
Q2GCW2_NEOSM/294-406
Q2GCW2_NEOSM/679-770
Q2GEF0_NEOSM/33-125
Q2GF22_NEOSM/39-139
Q2GGU1_EHRCR/21-116
Q2GHB2_EHRCR/305-414
Q2GHB2_EHRCR/687-786
Q2GHC1_EHRCR/38-139
Q2GJY6_ANAPZ/23-118
Q2GLB7_ANAPZ/299-409
Q2GLB7_ANAPZ/680-779
Q2GLC0_ANAPZ/38-140
Q2GZN5_CHAGB/206-306
Q2H6U5_CHAGB/470-573
Q2IEW9_ANADE/13-105
Q2IHM4_ANADE/37-133
Q2IN64_ANADE/43-136
Q2IWR8_RHOP2/26-120
Q2IX66_RHOP2/44-144
Q2J6J4_FRASC/40-136
Q2JBL9_FRASC/60-152
Q2JE41_FRASC/54-146
Q2JGV3_FRASC/42-142
Q2JKG7_SYNJB/43-139
Q2JM85_SYNJB/48-140
Q2JTF1_SYNJA/43-139
Q2JY25_SYNJA/48-140
Q2KUA2_BORA1/50-142
Q2KY14_BORA1/24-119
Q2L1Y7_BORA1/267-404
Q2L8K5_LISMO/4-104
Q2L8K6_LISMO/4-104
Q2L8K7_LISMO/4-104
Q2L8K9_LISMO/4-104
Q2L8L0_LISMO/4-104
Q2L8L1_LISMO/4-104
Q2L8L2_LISMO/4-104
Q2L8L4_LISMO/4-104
Q2L8L5_LISMO/4-104
Q2LPP3_SYNAS/299-404
Q2LPP3_SYNAS/676-783
Q2LS79_SYNAS/4-96
Q2LVY0_SYNAS/37-129
Q2NCI2_ERYLH/24-114
Q2NE22_METST/35-130
Q2NE73_METST/111-203
Q2NEU7_METST/45-138
Q2NFI7_METST/44-134
Q2NI71_METST/39-134
Q2NV96_SODGM/28-123
Q2NZ93_XANOM/25-120
Q2P7F6_XANOM/249-382
Q2PER7_TRIPR/88-195
Q2PET3_TRIPR/88-195
Q2Q0E4_9ZZZZ/306-411
Q2Q0E4_9ZZZZ/684-791
Q2RGH4_MOOTA/40-132
Q2RI12_MOOTA/28-120
Q2RJB8_MOOTA/31-128
Q2RKM3_MOOTA/32-123
Q2RTC5_RHORT/28-124
Q2RXN5_RHORT/42-134
Q2RZV6_SALRD/41-138
Q2S2H8_SALRD/28-138
Q2S9S1_HAHCH/30-124
Q2SQC0_HAHCH/49-141
Q2SQT1_HAHCH/43-135
Q2SWP3_BURTA/329-485
Q2SZB4_BURTA/32-127
Q2T3E5_BURTA/90-182
Q2U9E0_ASPOR/475-582
Q2UAH0_ASPOR/272-404
Q2W3C5_MAGSA/1-82
Q2W4S4_MAGSA/30-126
Q2W5F6_MAGSA/197-293
Q2W6T5_MAGSA/50-142
Q2Y4H1_9ARCH/107-202
Q2Y4Q4_9ARCH/103-199
Q2Y4R5_9ARCH/46-142
Q2Y6E9_NITMU/229-368
Q2Y8F4_NITMU/37-129
Q2YD49_NITMU/32-131
Q2Z074_9GAMM/67-169
Q30JK4_VIBCH/22-129
Q30JL0_VIBCH/22-129
Q30NV7_SULDN/40-139
Q30QM8_SULDN/36-126
Q30RS2_SULDN/17-109
Q30SC2_SULDN/27-119
Q30VD3_DESDG/30-131
Q30WG1_DESDG/300-405
Q30WG1_DESDG/679-785
Q30Z74_DESDG/1-87
Q316I2_DESDG/37-128
Q31CN0_PROM9/389-489
Q31DG0_PROM9/28-125
Q31DZ3_THICR/35-126
Q31FD1_THICR/256-388
Q31FT3_THICR/27-124
Q31GV6_THICR/55-147
Q31M90_SYNE7/45-137
Q31Q02_SYNE7/51-140
Q31X92_SHIBS/21-118
Q325I4_SHIBS/28-123
Q32CK1_SHIDS/21-118
Q32JH1_SHIDS/28-123
Q38A34_9TRYP/68-170
Q39AV8_BURS3/58-150
Q39FF7_BURS3/269-425
Q39JQ3_BURS3/31-126
Q39QP8_GEOMG/30-127
Q39UA4_GEOMG/299-404
Q39UA4_GEOMG/676-783
Q39ZF9_GEOMG/50-142
Q3A4Y0_PELCD/326-431
Q3A4Y0_PELCD/704-810
Q3A6C8_PELCD/19-111
Q3A8K1_PELCD/30-127
Q3ABW5_CARHZ/36-128
Q3AE31_CARHZ/30-125
Q3AKL4_SYNSC/44-133
Q3AN70_SYNSC/373-465
Q3ANM2_SYNSC/27-124
Q3AP03_CHLCH/22-139
Q3ARA0_CHLCH/32-129
Q3AT46_CHLCH/44-136
Q3B0D9_SYNS9/361-465
Q3B0X6_SYNS9/27-124
Q3B180_PELLD/32-137
Q3B1L1_PELLD/37-134
Q3B2W8_PELLD/48-140
Q3B7A7_HUMAN/471-571
Q3BPA8_XANC5/249-382
Q3BXH8_XANC5/25-120
Q3D3V4_STRAG/34-141
Q3D3V6_STRAG/260-366
Q3D5I2_STRAG/322-378
Q3D8G4_STRAG/322-429
Q3D8G6_STRAG/41-141
Q3DFL2_STRAG/34-141
Q3DFL4_STRAG/322-429
Q3DJT6_STRAG/322-429
Q3DJT8_STRAG/34-141
Q3DPL1_STRAG/33-141
Q3DPN9_STRAG/32-141
Q3DQD6_STRAG/5-105
Q3DSB9_STRAG/322-429
Q3EWP0_BACTI/443-539
Q3EWP0_BACTI/79-174
Q3EWP2_BACTI/38-139
Q3HR35_BOMMO/93-190
Q3II30_PSEHT/28-123
Q3IP90_NATPD/39-134
Q3IPT3_NATPD/20-116
Q3IRL2_NATPD/18-108
Q3IUG7_NATPD/35-126
Q3IVV9_RHOS4/52-144
Q3J0K3_RHOS4/36-133
Q3J9X5_NITOC/259-392
Q3JCX9_NITOC/26-121
Q3JHG4_BURP1/122-214
Q3JNK7_BURP1/32-127
Q3JRE5_BURP1/281-437
Q3K402_STRA1/260-366
Q3K653_PSEPF/28-123
Q3K9R1_PSEPF/48-140
Q3M483_ANAVT/61-160
Q3MAQ1_ANAVT/26-123
Q3R1B8_XYLFA/61-164
Q3R2E1_XYLFA/261-394
Q3R3L5_XYLFA/25-120
Q3R819_XYLFA/25-120
Q3RAB2_XYLFA/55-164
Q3RBL0_XYLFA/261-394
Q3RCS0_XYLFA/25-120
Q3RH92_XYLFA/261-394
Q3RI06_XYLFA/55-164
Q3SFJ0_THIDA/10-109
Q3SGU7_THIDA/22-117
Q3SJ31_THIDA/37-131
Q3SK22_THIDA/56-148
Q3SL37_THIDA/262-394
Q3SRV9_NITWN/26-120
Q3TGI3_MOUSE/471-571
Q3UJP8_MOUSE/471-571
Q3UTT7_MOUSE/270-405
Q3XZX7_ENTFC/446-542
Q3XZX7_ENTFC/80-175
Q3XZX9_ENTFC/43-142
Q3YRF8_EHRCJ/38-139
Q3YRG5_EHRCJ/303-412
Q3YRG5_EHRCJ/685-784
Q3YRW4_EHRCJ/21-115
Q3YYD1_SHISS/21-118
Q3Z4Z2_SHISS/28-123
Q3Z661_DEHE1/37-128
Q3Z6K6_DEHE1/37-128
Q3Z6M5_DEHE1/37-142
Q3Z9F7_DEHE1/38-133
Q3Z9H4_DEHE1/266-372
Q3Z9H4_DEHE1/642-742
Q3ZW57_DEHSC/37-128
Q3ZYW1_DEHSC/37-128
Q3ZYY1_DEHSC/38-142
Q3ZZB9_DEHSC/266-372
Q3ZZB9_DEHSC/642-742
Q3ZZF3_DEHSC/38-133
Q40K90_EHRCH/305-414
Q40K90_EHRCH/687-786
Q40K97_EHRCH/38-139
Q44548_AZOVI/42-134
Q465U4_METBF/109-200
Q46BE9_METBF/42-138
Q46DN9_METBF/40-137
Q46G76_METBF/44-134
Q46H77_PROMT/385-491
Q46I38_PROMT/27-124
Q46XC4_CUPPJ/31-126
Q472C3_CUPPJ/265-415
Q476K1_CUPPJ/48-143
Q478N9_DECAR/30-123
Q479L2_DECAR/24-119
Q47ER0_DECAR/259-390
Q47L91_THEFY/43-143
Q47S86_THEFY/32-128
Q485J0_COLP3/26-121
Q48DC3_PSE14/28-123
Q48VX5_STRPM/311-420
Q4A567_9CYAN/64-161
Q4ACB9_EDWTA/6-52
Q4BUH4_CROWT/49-141
Q4BX09_CROWT/25-122
Q4BXL5_CROWT/440-534
Q4C0Z4_CROWT/36-136
Q4C5Q9_CROWT/450-553
Q4C5Q9_CROWT/71-166
Q4CNK4_TRYCR/60-162
Q4D9H8_TRYCR/64-166
Q4E861_9RICK/275-385
Q4E861_9RICK/647-758
Q4EB26_9RICK/38-140
Q4EFY9_LISMO/34-140
Q4EFZ1_LISMO/444-540
Q4EFZ1_LISMO/78-173
Q4ET66_LISMO/33-140
Q4ET68_LISMO/444-540
Q4ET68_LISMO/78-173
Q4FLU1_PELUB/18-119
Q4FMQ1_PELUB/37-141
Q4FPZ0_PSYA2/29-131
Q4FV98_PSYA2/261-407
Q4HDY1_CAMCO/39-138
Q4HED5_CAMCO/14-106
Q4HER5_CAMCO/17-109
Q4HHV3_CAMCO/34-123
Q4HIH9_CAMCO/435-530
Q4HIH9_CAMCO/67-166
Q4HQC9_CAMUP/38-137
Q4HR21_CAMUP/14-106
Q4HRV6_CAMUP/17-108
Q4HSK0_CAMUP/35-124
Q4HSU4_CAMUP/435-530
Q4HSU4_CAMUP/67-166
Q4J6L9_SULAC/33-125
Q4J8F5_SULAC/35-130
Q4JAU5_SULAC/2-96
Q4JBM3_SULAC/27-111
Q4JCH3_SULAC/86-185
Q4JUX8_CORJK/29-127
Q4JXE6_CORJK/51-149
Q4K598_PSEF5/28-123
Q4KEE8_PSEF5/48-140
Q4MHX3_BACCE/443-539
Q4MHX3_BACCE/79-174
Q4MHX5_BACCE/38-139
Q4P401_USTMA/300-435
Q4PGF1_USTMA/506-612
Q4Q0M0_LEIMA/72-174
Q4QKN0_HAEI8/28-123
Q4RJR9_TETNG/67-164
Q4SCE7_TETNG/266-403
Q4SMD7_TETNG/441-538
Q4SUM8_TETNG/1-97
Q4UQQ3_XANC8/249-382
Q4UQU5_XANC8/25-120
Q4WDH1_ASPFU/473-583
Q4WEE5_ASPFU/272-404
Q4XX62_PLACH/502-603
Q4YZ88_PLABA/497-598
Q4ZMY5_PSEU2/28-123
Q4ZYK6_PSEU2/48-140
Q50029_MYCLE/61-160
Q56RV4_DROAI/365-459
Q56RW5_DROMI/371-459
Q57KR5_SALCH/35-132
Q57PY6_SALCH/49-141
Q57SE5_SALCH/28-123
Q58MH8_BPPRM/45-144
Q59HH3_HUMAN/507-607
Q59J83_IGUIG/451-551
Q59J84_TRASC/455-555
Q59J85_CAICR/451-551
Q59MZ5_CANAL/311-443
Q5A7A0_CANAL/486-588
Q5A7H6_CANAL/247-349
Q5AUA9_EMENI/271-403
Q5AYT9_EMENI/410-519
Q5D5E8_9RICK/13-116
Q5E6Z6_VIBF1/27-122
Q5F6I3_NEIG1/24-119
Q5FFY1_EHRRG/305-414
Q5FFY1_EHRRG/683-786
Q5FG17_EHRRG/38-139
Q5FH10_EHRRG/21-116
Q5FNA0_GLUOX/34-132
Q5FPM4_GLUOX/51-151
Q5GT14_WOLTR/345-455
Q5GT14_WOLTR/722-828
Q5GT57_WOLTR/40-142
Q5GW17_XANOR/66-161
Q5H4M5_XANOR/249-382
Q5HAM2_EHRRW/38-139
Q5HAM9_EHRRW/305-414
Q5HAM9_EHRRW/683-786
Q5HB33_EHRRW/21-116
Q5HSQ7_CAMJR/39-138
Q5HSX2_CAMJR/17-109
Q5HVE5_CAMJR/34-123
Q5JDX5_PYRKO/33-120
Q5JI30_PYRKO/23-118
Q5JIC2_PYRKO/34-123
Q5JII7_PYRKO/41-133
Q5K7B4_CRYNE/488-591
Q5KB97_CRYNE/281-414
Q5KSW8_CORGL/108-203
Q5KSW8_CORGL/475-572
Q5KSX3_CORGL/48-146
Q5LAA2_BACFN/33-130
Q5LAM4_BACFN/223-357
Q5LPE9_SILPO/429-522
Q5M205_STRT1/305-412
Q5M6J7_STRT2/305-412
Q5MZN6_SYNP6/59-151
Q5N1T7_SYNP6/28-125
Q5N475_SYNP6/51-140
Q5N821_ORYSJ/366-501
Q5NEC0_FRATT/256-389
Q5NGF2_FRATT/16-142
Q5NPM7_ZYMMO/19-145
Q5NY43_AROAE/47-139
Q5NZ80_AROAE/259-390
Q5P3R5_AROAE/24-119
Q5PA04_ANAMM/44-148
Q5PA13_ANAMM/314-424
Q5PA13_ANAMM/695-794
Q5PAW3_ANAMM/23-118
Q5PE99_SALPA/21-118
Q5PFR3_SALPA/28-123
Q5PHD2_SALPA/49-141
Q5QVE6_IDILO/28-123
Q5R4H7_PONAB/270-405
Q5SL69_THET8/29-124
Q5SLC6_THET8/21-138
Q5T5U6_HUMAN/67-164
Q5T5U7_HUMAN/1-92
Q5T5U9_HUMAN/67-164
Q5TZ72_DANRE/266-401
Q5UEQ0_LISWE/25-128
Q5UXX0_HALMA/18-108
Q5V3G4_HALMA/34-125
Q5V4T0_HALMA/45-140
Q5WJP9_BACSK/26-123
Q5WTY2_LEGPL/53-145
Q5WW17_LEGPL/468-579
Q5WW17_LEGPL/86-186
Q5WW18_LEGPL/17-142
Q5WYH1_LEGPL/26-121
Q5X257_LEGPA/53-145
Q5X4M6_LEGPA/468-580
Q5X4M6_LEGPA/86-186
Q5X4M7_LEGPA/17-142
Q5X719_LEGPA/26-121
Q5XEF6_STRP6/311-420
Q5YRZ1_NOCFA/38-134
Q5Z2B6_NOCFA/46-145
Q5ZSP6_LEGPH/53-145
Q5ZUW4_LEGPH/468-580
Q5ZUW4_LEGPH/86-186
Q5ZUW5_LEGPH/28-153
Q5ZXK3_LEGPH/33-128
Q607S9_METCA/1-79
Q607V1_METCA/29-124
Q60B11_METCA/256-388
Q62B54_BURMA/55-147
Q62GZ6_BURMA/32-127
Q62JM1_BURMA/271-424
Q63QR4_BURPS/32-127
Q63V28_BURPS/271-427
Q649H9_9ARCH/48-144
Q649P1_9ARCH/470-567
Q649P1_9ARCH/86-190
Q64A72_9ARCH/470-567
Q64A72_9ARCH/86-190
Q64BX5_9ARCH/46-142
Q64DF7_9ARCH/103-199
Q64DG5_9ARCH/46-142
Q64QN4_BACFR/33-130
Q64R22_BACFR/208-342
Q65N11_BACLD/25-122
Q65SJ2_MANSM/36-133
Q65T62_MANSM/25-117
Q65TX9_MANSM/29-124
Q66DV6_YERPS/28-123
Q66I14_DANRE/1-97
Q67L71_SYMTH/21-113
Q67N28_SYMTH/4-100
Q6A6C8_PROAC/41-142
Q6A805_PROAC/34-129
Q6ACF0_LEIXX/45-146
Q6AFK0_LEIXX/38-136
Q6AKX6_DESPS/26-123
Q6APM6_DESPS/8-100
Q6AQE0_DESPS/235-369
Q6AQR4_DESPS/59-151
Q6AQZ8_DESPS/37-129
Q6BJZ8_DEBHA/482-584
Q6BZY1_YARLI/275-408
Q6CW00_KLULA/290-423
Q6CYE8_KLULA/477-579
Q6D7U4_ERWCT/35-132
Q6D846_ERWCT/28-123
Q6F6V1_ACIAD/24-119
Q6F994_ACIAD/251-387
Q6FMX3_CANGA/291-424
Q6FRK3_CANGA/476-578
Q6KZH8_PICTO/32-123
Q6L0S9_PICTO/20-115
Q6L1U9_PICTO/36-131
Q6LH23_PHOPR/27-118
Q6LU10_PHOPR/28-123
Q6LX22_METMP/44-134
Q6LY67_METMP/25-119
Q6LYV5_METMP/42-121
Q6M0H9_METMP/114-205
Q6M0J6_METMP/40-132
Q6M0T9_METMP/294-405
Q6M0T9_METMP/678-777
Q6M5N4_CORGL/15-113
Q6MIZ0_BDEBA/302-412
Q6MIZ0_BDEBA/691-801
Q6MIZ3_BDEBA/42-138
Q6MP56_BDEBA/30-126
Q6N687_RHOPA/29-123
Q6NB52_RHOPA/48-140
Q6NEX9_CORDI/294-402
Q6NEX9_CORDI/666-769
Q6NFH2_CORDI/44-142
Q6NHK4_CORDI/34-132
Q6NIU8_CORDI/64-158
Q6NZN9_MOUSE/67-164
Q6P1B6_MOUSE/67-164
Q6PKB1_MOUSE/1-97
Q6PTA2_AZOCA/45-148
Q6R2A3_SHISO/5-104
Q6R2A5_SHIDY/5-104
Q6R2A6_SHIFL/5-104
Q6R2A8_SHIBO/5-104
Q6R2B3_ECOLX/5-104
Q6T7F2_SOLTU/109-204
Q6U669_KLEPN/42-131
Q6UCP0_9PROT/439-535
Q6UCP0_9PROT/76-171
Q70IJ7_RHIET/46-146
Q71VH3_HUMAN/6-102
Q726B8_DESVH/123-228
Q726B8_DESVH/502-608
Q72C78_DESVH/19-143
Q72F88_DESVH/37-128
Q72FQ6_DESVH/30-125
Q72H76_THET2/21-138
Q72LK3_THET2/29-124
Q72UA2_LEPIC/11-118
Q73GD3_WOLPM/38-140
Q73GM9_WOLPM/344-454
Q73GM9_WOLPM/716-827
Q73N76_TREDE/106-210
Q73N76_TREDE/482-582
Q73N89_TREDE/41-162
Q73VJ6_MYCPA/60-156
Q743E6_MYCPA/53-152
Q744H5_MYCPA/24-116
Q747S1_GEOSL/30-127
Q74CN9_GEOSL/299-404
Q74CN9_GEOSL/676-783
Q74GD7_GEOSL/36-129
Q752K1_ASHGO/289-422
Q753S2_ASHGO/478-580
Q76BA1_BRABE/455-555
Q76BA3_EPTBU/460-575
Q76BA8_9CHON/455-555
Q76BB4_POTMO/455-555
Q76BC1_9CHON/455-555
Q76BC8_POLOR/455-555
Q76BD5_ACIBE/455-555
Q76BE3_AMICA/471-571
Q76BF0_LEPOS/455-555
Q76BF7_ORYLA/455-555
Q76BG4_AMBME/455-555
Q76BH1_LEPPA/455-555
Q76BH8_PROAN/455-555
Q7ABB2_ECO57/21-118
Q7AKK2_STRCO/43-144
Q7CK42_YERPE/28-123
Q7LY00_SULSO/98-189
Q7LY06_SULSO/52-136
Q7M7P5_WOLSU/44-143
Q7M911_WOLSU/13-114
Q7M9D5_WOLSU/84-177
Q7M9N4_WOLSU/37-128
Q7MB66_PHOLL/45-134
Q7MN51_VIBVY/39-134
Q7MWH5_PORGI/34-131
Q7MXB0_PORGI/208-342
Q7N0J1_PHOLL/28-123
Q7NG75_GLOVI/30-126
Q7NVF1_CHRVO/23-118
Q7NWE6_CHRVO/261-399
Q7P5P7_FUSNV/1-88
Q7P5Q1_FUSNV/47-145
Q7PYT0_ANOGA/276-410
Q7Q1H5_ANOGA/477-587
Q7Q1H5_ANOGA/854-956
Q7Q3N9_ANOGA/89-186
Q7RD94_PLAYO/552-653
Q7RXB0_NEUCR/466-573
Q7S8V0_NEUCR/264-396
Q7TXI3_MYCBO/42-138
Q7U182_MYCBO/53-152
Q7U6B7_SYNPX/44-133
Q7U9R3_SYNPX/373-465
Q7UA69_SYNPX/27-124
Q7UPP0_RHOBA/24-128
Q7URX8_RHOBA/307-413
Q7URX8_RHOBA/684-784
Q7V2Z5_PROMP/392-497
Q7V3P7_PROMP/28-125
Q7V4N9_PROMM/396-491
Q7V9C1_PROMM/27-124
Q7VDN5_PROMA/387-482
Q7VEI9_PROMA/33-130
Q7VF44_HELHP/24-156
Q7VFE3_HELHP/2-89
Q7VGS5_HELHP/38-137
Q7VJC3_HELHP/37-128
Q7VNQ1_HAEDU/25-120
Q7VTN2_BORPE/30-125
Q7VVJ1_BORPE/266-407
Q7W141_BORPA/30-125
Q7WAX3_BORPA/266-407
Q7WK29_BORBR/266-407
Q7WNT1_BORBR/30-125
Q7WRF2_ECOLX/24-147
Q7WRX3_ECOLX/24-147
Q7WRX4_ECOLX/24-147
Q7WV25_ESCF3/24-147
Q7WV26_ECOLX/24-147
Q7WV27_ECOLX/24-147
Q7WV28_ECOLX/24-147
Q7WV29_ECOLX/24-147
Q7WV30_ECOLX/24-147
Q7WV31_ECOLX/24-147
Q7WV32_ECOLX/24-147
Q7WV33_ECOLX/24-147
Q7WV34_ECOLX/24-147
Q7WV35_ECOLX/24-147
Q7WV36_ECOLX/24-147
Q7WV37_ECOLX/24-147
Q7WXP2_CUPNH/44-148
Q7X2X4_9BACT/434-530
Q7X2X4_9BACT/69-164
Q7X2X6_9BACT/26-137
Q7X375_9BACT/438-534
Q7X375_9BACT/70-168
Q7X378_9BACT/37-137
Q7ZUW1_DANRE/472-572
Q800F9_TETNG/461-561
Q802F1_DANRE/103-200
Q81BC6_BACCR/41-133
Q81NA1_BACAN/41-133
Q820P6_NITEU/80-172
Q825S9_STRAW/59-151
Q82FW8_STRAW/52-153
Q82JS8_STRAW/32-128
Q82S06_NITEU/24-122
Q82Y68_NITEU/257-389
Q831E4_ENTFA/44-135
Q83BT7_COXBU/46-141
Q83DR5_COXBU/285-425
Q83FJ9_TROWT/39-140
Q83HA3_TROW8/39-140
Q83M59_SHIFL/28-123
Q83QF0_SHIFL/21-118
Q83QJ1_SHIFL/257-389
Q83WU6_THIRO/61-153
Q84XV8_SOYBN/260-395
Q84XV9_SOYBN/260-395
Q850Z8_ORYSJ/100-195
Q86EU9_SCHJA/23-119
Q879R5_STRP3/295-404
Q87AS9_XYLFT/25-120
Q87RU2_VIBPA/27-122
Q889Q4_PSESM/28-123
Q88QH4_PSEPK/28-123
Q88U27_LACPL/24-133
Q896H5_CLOTE/301-408
Q89K82_BRAJA/31-125
Q89MR7_BRAJA/43-144
Q8A6J9_BACTN/33-130
Q8A6Z2_BACTN/208-342
Q8D289_WIGBR/35-130
Q8D2M2_WIGBR/28-142
Q8D364_WIGBR/256-388
Q8DFA1_VIBVU/39-134
Q8DGF1_THEEB/27-130
Q8DRM6_STRR6/299-405
Q8DWL5_STRMU/297-404
Q8E2G3_STRA5/297-404
Q8E7X1_STRA3/297-404
Q8EBP5_SHEON/26-121
Q8EF95_SHEON/42-133
Q8ESJ0_OCEIH/25-120
Q8F0S9_LEPIN/11-118
Q8FEL7_ECOL6/27-132
Q8FMM8_COREF/52-150
Q8FPQ5_COREF/38-136
Q8G5A8_BIFLO/290-396
Q8G9H4_PHOPO/46-104
Q8GDT0_HELMO/276-406
Q8GDT0_HELMO/679-791
Q8GE01_HELMO/6-106
Q8GE56_HELMO/36-129
Q8GGQ7_STRAZ/43-135
Q8GKU6_ANAVA/61-160
Q8I348_PLAF7/737-838
Q8K8Y9_STRP3/274-381
Q8KBJ5_CHLTE/48-140
Q8KFX1_CHLTE/37-134
Q8KG74_CHLTE/27-137
Q8MXD3_LEIMA/87-189
Q8N9T3_HUMAN/61-158
Q8NAW0_HUMAN/69-166
Q8NKU8_ACIAM/45-134
Q8NMJ0_CORGL/48-146
Q8NQV0_CORGL/41-139
Q8P314_STRP8/311-420
Q8PCM5_XANCP/25-120
Q8PPD4_XANAC/25-120
Q8PUL5_METMA/42-138
Q8PVD4_METMA/109-200
Q8PX57_METMA/40-137
Q8PYU0_METMA/44-134
Q8R9R2_THETN/35-122
Q8RCP0_THETN/7-101
Q8RDA7_THETN/57-146
Q8REU9_FUSNN/299-409
Q8TIF9_METAC/44-134
Q8TRN9_METAC/42-138
Q8TS90_METAC/116-207
Q8TUJ8_METAC/42-139
Q8TV42_METKA/43-125
Q8TV56_METKA/40-132
Q8TV99_METKA/114-207
Q8TWZ2_METKA/41-124
Q8TX80_METKA/46-135
Q8TXQ3_METKA/39-129
Q8TZV3_PYRFU/20-115
Q8U0K1_PYRFU/62-149
Q8U368_PYRFU/26-118
Q8VQY7_MYXXA/25-121
Q8VYU2_VIGUN/236-371
Q8WQH9_TETTH/87-231
Q8X814_ECO57/21-118
Q8XMK8_CLOPE/299-405
Q8XVR1_RALSO/36-131
Q8YM78_NOSS1/26-123
Q8YYZ3_NOSS1/63-160
Q8Z4B3_SALTI/21-118
Q8Z8X5_SALTI/28-123
Q8ZMI5_SALTY/21-118
Q8ZXZ1_PYRAE/15-106
Q8ZY46_PYRAE/33-121
Q8ZZK0_PYRAE/18-124
Q93FR6_EHRRU/193-297
Q93JM3_RHOSH/36-133
Q96YV6_SULTO/87-182
Q970H3_SULTO/92-184
Q974Q2_SULTO/38-122
Q975Z1_SULTO/7-122
Q97BE7_THEVO/61-153
Q97II6_CLOAB/277-406
Q97II6_CLOAB/677-786
Q97KV7_CLOAB/36-128
Q97TA4_STRPN/298-404
Q97VC5_SULSO/33-125
Q980P9_SULSO/37-122
Q9A1Z2_STRP1/311-420
Q9A7L9_CAUCR/44-144
Q9A8J2_CAUCR/56-152
Q9ANP0_BRAJA/47-140
Q9AQP6_CLODI/303-412
Q9CBC2_MYCLE/53-152
Q9CBS2_MYCLE/42-138
Q9CMT0_PASMU/29-124
Q9ETZ6_ECOLX/25-147
Q9ETZ8_ECOLX/25-147
Q9EU74_ECOLX/25-147
Q9EYH4_NOSP7/62-160
Q9F6H6_ECOLX/25-147
Q9F6H7_ECOLX/25-147
Q9F6I1_ECOLX/25-147
Q9F6I2_ECOLX/25-147
Q9F6I4_ECOLX/25-147
Q9F6I5_ECOLX/25-147
Q9F6I8_ECOLX/22-121
Q9HG45_KLULC/477-579
Q9HIQ3_THEAC/20-112
Q9HKS0_THEAC/1-70
Q9HNP1_HALSA/18-108
Q9HR39_HALSA/28-139
Q9HWX7_PSEAE/28-123
Q9I9E6_DANRE/472-572
Q9I9L4_CHICK/115-215
Q9K113_NEIMB/24-119
Q9KFD7_BACHD/26-123
Q9KPU6_VIBCH/37-132
Q9L9U7_CHRVI/1-47
Q9PES2_XYLFA/25-120
Q9RH07_ZYMMO/27-120
Q9RHY0_CORAM/40-138
Q9RUJ2_DEIRA/32-148
Q9UZ41_PYRAB/39-131
Q9V142_PYRAB/33-120
Q9X0X8_THEMA/32-131
Q9YA95_AERPE/39-126
Q9YFL3_AERPE/24-112
Q9YHV5_TAKRU/471-571
Q9ZB03_STRLI/43-144
Q9ZBR7_STRCO/32-128
Q9ZN20_HELPJ/31-126
SELD1_EUBAC/49-140
SELD2_EUBAC/69-160
SELD_ACTP2/49-141
SELD_AERHH/47-139
SELD_AERS4/47-139
SELD_ALKOO/47-138
SELD_AQUAE/42-133
SELD_ARCB4/46-138
SELD_BDEBA/49-141
SELD_BORBR/48-140
SELD_BURA4/55-147
SELD_BURCC/55-147
SELD_BURCJ/55-147
SELD_BURPS/55-147
SELD_BURXL/55-147
SELD_CAEEL/63-160
SELD_CAMJE/46-138
SELD_CAMJR/46-138
SELD_CARHZ/46-137
SELD_CLOBA/47-138
SELD_CLOBB/47-138
SELD_CLOD6/49-140
SELD_CLOPH/43-135
SELD_COLP3/47-139
SELD_DECAR/49-141
SELD_DESHD/44-135
SELD_DESHY/44-135
SELD_DESVH/48-140
SELD_DESVM/48-140
SELD_DESVV/48-140
SELD_DICDI/46-143
SELD_ECO24/49-141
SELD_ECO57/49-141
SELD_ECOHS/49-141
SELD_ECOL5/49-141
SELD_ECOL6/49-141
SELD_ECOLI/49-141
SELD_ENT38/49-141
SELD_ENTS8/49-141
SELD_EUBR3/45-136
SELD_GEOBB/46-139
SELD_GEOLS/48-140
SELD_GEOMG/45-137
SELD_GEOSL/47-139
SELD_GEOSM/46-139
SELD_HAEDU/48-140
SELD_HAEI8/49-141
SELD_HAEIG/49-141
SELD_HAEIN/48-140
SELD_METJA/51-142
SELD_METKA/46-137
SELD_METMP/37-128
SELD_METSB/49-141
SELD_MYXXD/52-143
SELD_NITEC/49-141
SELD_PASMU/52-144
SELD_PELPD/48-140
SELD_PHOLL/48-140
SELD_PHOPR/47-139
SELD_PORG3/48-140
SELD_PORGI/48-140
SELD_PSEAE/48-140
SELD_PSEOC/58-150
SELD_PSEPK/48-140
SELD_PSESM/48-140
SELD_RHIME/49-141
SELD_SALTI/49-141
SELD_SALTY/49-141
SELD_SHEB2/55-147
SELD_SHEB5/55-147
SELD_SHEB8/55-147
SELD_SHEB9/55-147
SELD_SHEON/55-147
SELD_SHEPC/55-147
SELD_SHESA/55-147
SELD_SHESM/55-147
SELD_SHESR/55-147
SELD_SHESW/55-147
SELD_SHIBS/49-141
SELD_SHIDS/49-141
SELD_SHIF8/49-141
SELD_SHIFL/49-141
SELD_SHISS/49-141
SELD_SULDN/47-139
SELD_SULNB/47-139
SELD_THETN/47-137
SELD_TREDE/52-143
SELD_YERPE/49-141
SELD_YERPS/49-141
SPS1_BOVIN/67-164
SPS1_DANRE/67-164
SPS1_DROME/89-186
SPS1_HUMAN/67-164
SPS1_MOUSE/67-164
SPS1_PONAB/67-164
SPS1_XENLA/67-164
SPS1_XENTR/67-164
SPS2_DROME/55-149
SPS2_HUMAN/118-215
SPS2_MOUSE/121-218
SPS2_PIG/121-218
THIL_ARCFU/30-122
THIL_BACSU/25-122
THIL_BUCAI/28-123
THIL_BUCAP/28-123
THIL_ECO57/28-123
THIL_ECOL6/28-123
THIL_ECOLI/28-123
THIL_HAEIN/28-123
THIL_METJA/26-123
THIL_METTH/34-128
THIL_PYRAB/24-119
THIL_PYRHO/23-118
THIL_SALTY/28-123
THIL_SYNE7/28-125
Y1416_METJA/116-207
Y640_METJA/45-135
Y676_METJA/40-132
Y787_SYNY3/42-131
Y799_METJA/38-123
