# Supplementary material for: Contact prediction is hardest for the most informative contacts, but improves with the incorporation of contact potentials
Source: PLoS One. 2018 Jun 28;13(6):e0199585. doi: 10.1371/journal.pone.0199585 (PMC6023208; doi:10.1371/journal.pone.0199585)
Supplement: S1 Data — Each file in the ‘alignments’ directory herein corresponds to a protein family’s alignment and contains the accession number and sequence range of each sequence in the alignment. (TAR.GZ) [file pone.0199585.s001.tar.gz › alignments/CheW]

A0AGE4_LISW6/17-152
A0AGE7_LISW6/492-618
A0AYP8_BURCH/13-154
A0AYQ1_BURCH/85-229
A0AYQ2_BURCH/491-622
A0K3D3_BURCH/610-742
A0K3D4_BURCH/31-168
A0KGZ3_AERHH/10-148
A0KH26_AERHH/23-168
A0KH28_AERHH/586-715
A0KI23_AERHH/593-725
A0KI28_AERHH/151-282
A0KI29_AERHH/18-155
A0KL91_AERHH/573-698
A0KL93_AERHH/14-156
A0KM47_AERHH/21-157
A0KNW3_AERHH/21-160
A0KPT0_AERHH/25-168
A0KUT4_SHESA/21-157
A0KUX7_SHESA/624-758
A0KUY1_SHESA/190-325
A0KUY2_SHESA/20-157
A0KV40_SHESA/10-148
A0KXC7_SHESA/20-157
A0KXC8_SHESA/572-703
A0KY22_SHESA/21-161
A0L5A7_MAGSM/21-159
A0L5A8_MAGSM/564-693
A0L6J6_MAGSM/3-160
A0L7P8_MAGSM/455-594
A0L7Q1_MAGSM/27-163
A0L8M0_MAGSM/22-161
A0L8P5_MAGSM/26-157
A0L8P7_MAGSM/35-169
A0L8P9_MAGSM/600-732
A0L9Z3_MAGSM/424-567
A0LCK1_MAGSM/3-156
A0LDL8_MAGSM/620-700
A0LDL8_MAGSM/717-800
A0LDL9_MAGSM/2-169
A0LDU5_MAGSM/11-152
A0LIT2_SYNFM/22-163
A0LIT5_SYNFM/1049-1180
A0LRD8_ACIC1/3-129
A0LVV4_ACIC1/5-140
A0LVV5_ACIC1/542-681
A0LVV5_ACIC1/707-833
A0LW33_ACIC1/41-178
A0LW35_ACIC1/566-694
A0NNA7_9RHOB/20-156
A0NNA8_9RHOB/499-637
A0NNA8_9RHOB/668-792
A0PZY1_CLONN/7-144
A0PZY5_CLONN/562-687
A0PZY8_CLONN/2-132
A0Q1A9_CLONN/15-148
A0RC67_BACAH/535-667
A0RC92_BACAH/17-153
A0RMU9_CAMFF/18-166
A0RMV0_CAMFF/492-623
A0RMV1_CAMFF/29-165
A0Y129_9GAMM/21-157
A0Y190_9GAMM/621-753
A0Y195_9GAMM/124-259
A0Y196_9GAMM/21-158
A0Y478_9GAMM/543-674
A0Y479_9GAMM/15-154
A0Y9Q1_9GAMM/36-172
A0Y9Q4_9GAMM/1748-1884
A0Y9Q5_9GAMM/15-151
A0YC71_9GAMM/18-155
A0YC77_9GAMM/583-715
A0YG88_9GAMM/2-97
A0YJU9_LYNSP/209-346
A0YJU9_LYNSP/5-149
A0YJV3_LYNSP/533-667
A0YM28_LYNSP/13-174
A0YM30_LYNSP/677-826
A0YP48_LYNSP/12-161
A0YP51_LYNSP/809-956
A0YZI6_LYNSP/28-171
A0YZI8_LYNSP/1099-1240
A0ZA32_NODSP/1656-1797
A0ZA34_NODSP/29-173
A0ZBL3_NODSP/20-160
A0ZBL5_NODSP/654-794
A0ZEG9_NODSP/6-152
A0ZEH1_NODSP/851-1001
A1AC46_ECOK1/18-155
A1AC47_ECOK1/526-656
A1AK45_PELPD/6-135
A1AMD5_PELPD/19-157
A1AMD6_PELPD/465-596
A1APC8_PELPD/18-160
A1APE5_PELPD/9-150
A1APF2_PELPD/570-699
A1APF4_PELPD/11-152
A1APS1_PELPD/558-689
A1APS2_PELPD/56-192
A1ARK0_PELPD/21-158
A1ATL6_PELPD/406-534
A1ATM9_PELPD/20-158
A1EJF3_VIBCH/13-152
A1EJR8_VIBCH/21-157
A1ELT8_VIBCH/30-167
A1ELT9_VIBCH/194-328
A1ELU2_VIBCH/647-780
A1EM79_VIBCH/629-761
A1EM84_VIBCH/19-156
A1EM84_VIBCH/192-337
A1EM84_VIBCH/370-507
A1EPI0_VIBCH/30-167
A1EPP8_VIBCH/5-143
A1EPP9_VIBCH/29-168
A1EPQ0_VIBCH/576-707
A1EQQ0_VIBCH/21-162
A1F1L5_VIBCH/576-707
A1F1L6_VIBCH/29-168
A1F1L7_VIBCH/5-143
A1F2I6_VIBCH/21-157
A1F3N5_VIBCH/13-152
A1F4C8_VIBCH/647-780
A1F4D1_VIBCH/194-328
A1F4D2_VIBCH/30-167
A1F8F5_VIBCH/19-156
A1F8F5_VIBCH/192-337
A1F8F5_VIBCH/370-507
A1F8G0_VIBCH/629-761
A1F8J4_VIBCH/21-162
A1FAH4_VIBCH/27-164
A1HMP8_9FIRM/543-672
A1HMP9_9FIRM/12-148
A1HN14_9FIRM/11-148
A1HN15_9FIRM/549-677
A1HR73_9FIRM/11-147
A1JT81_YERE8/18-155
A1JT85_YERE8/540-670
A1JTK9_YERE8/21-164
A1K2G7_AZOSB/22-163
A1K2H0_AZOSB/588-713
A1K5G3_AZOSB/559-691
A1K5G4_AZOSB/20-157
A1K5H0_AZOSB/21-164
A1K5H1_AZOSB/28-166
A1K5H4_AZOSB/485-611
A1K7U4_AZOSB/711-853
A1KB65_AZOSB/28-162
A1KB67_AZOSB/1755-1887
A1QZA8_BORT9/15-164
A1QZZ7_BORT9/13-162
A1QZZ9_BORT9/585-717
A1R094_BORT9/720-851
A1R095_BORT9/29-166
A1RHB2_SHESW/30-165
A1RHV2_SHESW/21-157
A1RHZ5_SHESW/601-735
A1RHZ9_SHESW/185-320
A1RI00_SHESW/20-157
A1RI58_SHESW/10-148
A1RIN1_SHESW/21-160
A1S781_SHEAM/45-184
A1S7Q0_SHEAM/10-148
A1S7X1_SHEAM/20-157
A1S7X2_SHEAM/214-349
A1S7X6_SHEAM/622-756
A1S819_SHEAM/21-157
A1SBE1_SHEAM/554-685
A1SBE2_SHEAM/15-156
A1SMR8_NOCSJ/4-139
A1SMR9_NOCSJ/434-568
A1SMR9_NOCSJ/593-720
A1TKL3_ACIAC/30-169
A1TKL5_ACIAC/1849-1980
A1TRV1_ACIAC/22-159
A1TVC9_ACIAC/21-158
A1TVD0_ACIAC/592-724
A1TZU8_MARAV/21-159
A1U228_MARAV/18-155
A1U229_MARAV/115-249
A1U234_MARAV/577-708
A1U648_MARAV/10-148
A1U769_MARAV/36-174
A1U772_MARAV/2259-2394
A1U774_MARAV/9-146
A1UYE2_BURMS/10-158
A1UYE4_BURMS/97-240
A1UYE5_BURMS/588-719
A1V3U3_BURMS/24-165
A1V909_BURMS/29-166
A1V910_BURMS/621-753
A1VCK8_DESVV/77-214
A1VCL0_DESVV/955-1084
A1VCR2_DESVV/11-152
A1VCR3_DESVV/561-688
A1VCW2_DESVV/14-151
A1VDP1_DESVV/576-704
A1VEZ7_DESVV/18-162
A1VFV8_DESVV/17-159
A1VG10_DESVV/6-147
A1VHK0_DESVV/18-165
A1VSL9_POLNA/1676-1807
A1VSM1_POLNA/29-168
A1VY06_CAMJJ/31-173
A1VY07_CAMJJ/492-623
A1VY08_CAMJJ/19-164
A1W6S2_ACISJ/21-158
A1WBR1_ACISJ/1729-1860
A1WBR3_ACISJ/30-169
A1WCC1_ACISJ/17-153
A1WCC2_ACISJ/577-709
A1WIR0_VEREI/18-163
A1WJW6_VEREI/17-154
A1WJW7_VEREI/576-708
A1WM93_VEREI/1683-1815
A1WM95_VEREI/30-168
A1WU96_HALHL/21-158
A1WU97_HALHL/155-292
A1WUA0_HALHL/593-735
A1WUE7_HALHL/21-157
A1WZ18_HALHL/37-180
A1WZ19_HALHL/553-685
A1ZV34_9BACT/11-152
A1ZV35_9BACT/535-668
A2P3H2_VIBCH/13-152
A2P4Q0_VIBCH/629-761
A2P4Q5_VIBCH/19-156
A2P4Q5_VIBCH/192-337
A2P4Q5_VIBCH/370-507
A2P653_VIBCH/21-157
A2P6C6_VIBCH/30-167
A2P6C7_VIBCH/194-328
A2P6D0_VIBCH/655-788
A2P9K0_VIBCH/576-707
A2P9K1_VIBCH/29-168
A2P9K2_VIBCH/5-143
A2PAN4_VIBCH/21-162
A2PD41_VIBCH/26-164
A2PR28_VIBCH/576-707
A2PR29_VIBCH/29-168
A2PR30_VIBCH/5-143
A2PRI0_VIBCH/13-152
A2PU99_VIBCH/30-167
A2PVN0_VIBCH/21-162
A2PXT6_VIBCH/655-751
A2S0C6_BURM9/2-150
A2S0C8_BURM9/97-240
A2S0C9_BURM9/588-719
A2S2R4_BURM9/24-165
A2S6U5_BURM9/621-753
A2S6U6_BURM9/29-166
A2SDA8_METPP/586-718
A2SDB0_METPP/30-166
A2SK34_METPP/679-823
A2SKQ0_METPP/1805-1936
A2SKQ2_METPP/30-168
A2VU59_9BURK/240-372
A2VU60_9BURK/31-168
A2W058_9BURK/85-227
A2W060_9BURK/13-154
A2W5J5_9BURK/50-190
A2WI18_9BURK/12-153
A2WI19_9BURK/87-232
A3CS22_METMJ/484-618
A3CS24_METMJ/183-317
A3CS24_METMJ/3-136
A3CU26_METMJ/538-660
A3CVS3_METMJ/6-153
A3D4E8_SHEB5/433-564
A3D4E9_SHEB5/14-151
A3D5S4_SHEB5/21-160
A3D6C0_SHEB5/10-148
A3D6M0_SHEB5/20-157
A3D6M1_SHEB5/191-326
A3D6M5_SHEB5/609-743
A3D6R8_SHEB5/21-157
A3D7G2_SHEB5/31-165
A3DBF0_CLOTH/1-85
A3DBJ2_CLOTH/4-142
A3DCP9_CLOTH/564-692
A3DCQ0_CLOTH/11-148
A3DDL5_CLOTH/19-156
A3DDL6_CLOTH/586-715
A3DDT3_CLOTH/5-142
A3DHQ7_CLOTH/558-688
A3DHQ8_CLOTH/8-141
A3DJ87_CLOTH/8-141
A3DJ88_CLOTH/451-580
A3DJU6_CLOTH/16-153
A3EH49_VIBCH/576-707
A3EHE5_VIBCH/13-152
A3EJ00_VIBCH/30-167
A3EJ19_VIBCH/19-156
A3EJ19_VIBCH/192-337
A3EJ19_VIBCH/370-507
A3EJ22_VIBCH/629-761
A3EKE0_VIBCH/21-157
A3EL54_VIBCH/194-328
A3ENH2_VIBCH/21-162
A3EPP4_9BACT/31-169
A3EPP7_9BACT/498-630
A3ER87_9BACT/19-167
A3ERH4_9BACT/2-130
A3FIJ0_BURPS/601-731
A3GIL6_VIBCH/576-707
A3GIL7_VIBCH/29-168
A3GIL8_VIBCH/5-143
A3GJL1_VIBCH/21-157
A3GLJ0_VIBCH/19-156
A3GLJ0_VIBCH/192-337
A3GLJ0_VIBCH/370-507
A3GLJ5_VIBCH/629-761
A3GML6_VIBCH/30-167
A3GN38_VIBCH/13-152
A3GRM8_VIBCH/30-167
A3GRM9_VIBCH/194-328
A3GRN2_VIBCH/647-780
A3GSL0_VIBCH/21-162
A3GVB5_VIBCH/21-157
A3GVZ3_VIBCH/13-152
A3GWG0_VIBCH/576-707
A3GWG1_VIBCH/29-168
A3GWG2_VIBCH/5-143
A3GWQ1_VIBCH/19-156
A3GWQ1_VIBCH/192-337
A3GWQ1_VIBCH/370-507
A3GWQ6_VIBCH/629-761
A3GXR1_VIBCH/30-167
A3GXR2_VIBCH/194-328
A3GXR5_VIBCH/647-780
A3GZ77_VIBCH/30-167
A3H1B9_VIBCH/21-162
A3I4V7_9BACI/16-152
A3IF05_9BACI/11-148
A3IF06_9BACI/561-690
A3IG74_9BACI/5-140
A3IM09_9CHRO/729-868
A3IM10_9CHRO/22-165
A3IMI4_9CHRO/26-165
A3IMI5_9CHRO/861-1011
A3IMI8_9CHRO/26-181
A3INE9_9CHRO/635-776
A3IQC6_9CHRO/27-174
A3IQC8_9CHRO/678-810
A3IRB9_9CHRO/29-173
A3ISZ2_9CHRO/598-734
A3ISZ4_9CHRO/12-156
A3IV77_9CHRO/36-176
A3IYC4_9CHRO/514-653
A3IYC6_9CHRO/212-349
A3IYC6_9CHRO/5-144
A3J7T3_9ALTE/10-148
A3J8A1_9ALTE/9-147
A3J8A3_9ALTE/1895-2030
A3J8A6_9ALTE/36-174
A3J9L1_9ALTE/18-155
A3J9L2_9ALTE/92-226
A3J9L7_9ALTE/548-680
A3JJ03_9ALTE/21-159
A3K8D5_9RHOB/556-689
A3K8D6_9RHOB/8-145
A3KS22_PSEAE/150-285
A3KS23_PSEAE/15-152
A3KX22_PSEAE/21-157
A3KXX5_PSEAE/491-622
A3KXX6_PSEAE/82-225
A3KXX8_PSEAE/16-157
A3L012_PSEAE/25-162
A3L014_PSEAE/2180-2322
A3L016_PSEAE/36-172
A3L0P5_PSEAE/497-630
A3L0P6_PSEAE/15-152
A3L7J4_PSEAE/619-750
A3L7J9_PSEAE/150-285
A3L7K0_PSEAE/15-152
A3LDE6_PSEAE/21-157
A3LEF8_PSEAE/82-225
A3LEF9_PSEAE/16-157
A3LGZ5_PSEAE/15-152
A3LGZ6_PSEAE/397-530
A3LHL9_PSEAE/36-172
A3LHM2_PSEAE/2180-2322
A3LHM4_PSEAE/25-162
A3M8H3_ACIBT/1220-1358
A3M8H5_ACIBT/31-167
A3MB24_BURM7/2-150
A3MB26_BURM7/97-240
A3MB27_BURM7/588-719
A3MJQ5_BURM7/24-165
A3MQU9_BURM7/621-753
A3MQV0_BURM7/29-166
A3N9J8_BURP6/24-165
A3NES7_BURP6/29-166
A3NES8_BURP6/616-748
A3NFT9_BURP6/617-747
A3NFU0_BURP6/10-149
A3NMV4_BURP6/588-719
A3NMV5_BURP6/99-242
A3NMV7_BURP6/2-150
A3NV97_BURP0/24-165
A3P0N4_BURP0/29-166
A3P0N5_BURP0/619-751
A3P8A8_BURP0/588-719
A3P8A9_BURP0/97-240
A3P8B1_BURP0/2-150
A3PG89_RHOS1/515-643
A3PG90_RHOS1/14-155
A3PG91_RHOS1/23-165
A3PIP3_RHOS1/12-149
A3PIP4_RHOS1/544-675
A3PKC1_RHOS1/954-1088
A3PKC5_RHOS1/25-160
A3PKC8_RHOS1/263-397
A3Q936_SHELP/20-161
A3Q937_SHELP/545-676
A3QCL4_SHELP/21-157
A3QCQ7_SHELP/608-742
A3QCR1_SHELP/184-319
A3QCR2_SHELP/20-157
A3QCX6_SHELP/27-165
A3QEW2_SHELP/21-161
A3RKQ5_RALSO/562-694
A3RKQ6_RALSO/16-153
A3RQI2_RALSO/1746-1878
A3RQI4_RALSO/36-172
A3RUD6_RALSO/562-694
A3RUD7_RALSO/16-153
A3UFA4_9RHOB/519-654
A3UFA4_9RHOB/680-804
A3UFA5_9RHOB/8-144
A3UL89_VIBSP/13-151
A3UTW3_VIBSP/21-157
A3UU08_VIBSP/588-721
A3UU11_VIBSP/258-392
A3UU12_VIBSP/20-157
A3UYL7_VIBSP/21-161
A3V0Q2_9RHOB/14-151
A3V153_9RHOB/334-466
A3VJD9_9RHOB/1-119
A3VJE0_9RHOB/18-155
A3VXD8_9RHOB/6-110
A3WG71_9SPHN/414-548
A3WG73_9SPHN/4-140
A3WMI0_9GAMM/6-147
A3WMQ6_9GAMM/130-266
A3WMQ7_9GAMM/22-159
A3WMR4_9GAMM/574-705
A3WMV1_9GAMM/33-169
A3WRH5_9BRAD/19-155
A3WRH6_9BRAD/495-629
A3WRH6_9BRAD/654-778
A3X9U3_9RHOB/574-705
A3X9U6_9RHOB/19-156
A3XTF0_9VIBR/13-151
A3XX09_9VIBR/21-157
A3XX54_9VIBR/596-729
A3XX59_9VIBR/20-157
A3XX60_9VIBR/236-370
A3Y402_9VIBR/21-161
A3Y8T9_9GAMM/21-157
A3Y9E9_9GAMM/636-768
A3Y9F4_9GAMM/16-153
A3Y9F5_9GAMM/211-346
A3YAA7_9GAMM/21-157
A3YDW9_9GAMM/17-154
A3YDX0_9GAMM/519-650
A3YGD6_9GAMM/24-161
A3YK86_CAMJE/492-623
A3YK87_CAMJE/19-164
A3YK89_CAMJE/31-173
A3YQK8_CAMJE/19-164
A3YQK9_CAMJE/492-623
A3YQL0_CAMJE/31-173
A3ZEV5_CAMJE/492-623
A3ZEV6_CAMJE/19-164
A3ZEV7_CAMJE/31-173
A3ZJK1_CAMJE/19-164
A3ZJK2_CAMJE/492-623
A3ZJK3_CAMJE/31-173
A3ZLD6_9PLAN/442-576
A3ZLD6_9PLAN/602-732
A3ZLD7_9PLAN/16-153
A3ZLL7_9PLAN/23-158
A3ZQG7_9PLAN/26-163
A3ZQH0_9PLAN/869-1004
A3ZTL9_9PLAN/593-725
A3ZYE2_9PLAN/21-158
A4BD11_9GAMM/611-742
A4BD13_9GAMM/19-160
A4BEI1_9GAMM/601-734
A4BEI7_9GAMM/143-278
A4BEI8_9GAMM/15-152
A4BEK9_9GAMM/25-161
A4BIH8_9GAMM/1-129
A4BII3_9GAMM/10-148
A4BIR1_9GAMM/21-157
A4BIS4_9GAMM/37-177
A4BJG3_9GAMM/511-642
A4BJG4_9GAMM/12-149
A4BK20_9GAMM/17-155
A4BK22_9GAMM/1071-1209
A4BSC0_9GAMM/40-178
A4BSC2_9GAMM/1653-1788
A4BSC3_9GAMM/10-151
A4C6A8_9GAMM/19-156
A4C6A9_9GAMM/101-236
A4C6B4_9GAMM/589-722
A4C6H4_9GAMM/21-157
A4CEV9_9GAMM/20-161
A4CEW0_9GAMM/550-681
A4CFE5_9GAMM/21-161
A4CFF0_9GAMM/2-83
A4EJX9_9RHOB/3-112
A4F060_9RHOB/21-158
A4F061_9RHOB/581-713
A4FXV8_METM5/6-145
A4FXW0_METM5/795-920
A4G1C5_HERAR/20-157
A4G1K3_HERAR/21-166
A4G3P8_HERAR/479-602
A4G4N7_HERAR/578-710
A4G4N8_HERAR/17-154
A4G874_HERAR/12-149
A4G8M3_HERAR/1669-1801
A4G8M5_HERAR/50-184
A4G9L1_HERAR/12-149
A4GAM4_HERAR/694-838
A4IMB6_GEOTN/540-668
A4IMB7_GEOTN/10-145
A4IQN5_GEOTN/3-139
A4J6G8_DESRM/8-139
A4J797_DESRM/557-687
A4J798_DESRM/12-149
A4JAC8_BURVG/614-746
A4JAC9_BURVG/25-162
A4JLK1_BURVG/13-154
A4JLK3_BURVG/91-235
A4JLK4_BURVG/569-700
A4JQQ5_BURVG/24-165
A4KDQ3_BURGL/31-168
A4KDQ4_BURGL/611-743
A4LBI8_BURPS/24-165
A4LFJ8_BURPS/588-719
A4LFJ9_BURPS/97-240
A4LFK1_BURPS/2-150
A4LLY4_BURPS/10-149
A4LLY5_BURPS/601-731
A4LN69_BURPS/621-753
A4LN70_BURPS/29-166
A4SIB2_AERS4/31-168
A4SJA4_AERS4/21-160
A4SKN7_AERS4/587-719
A4SKP2_AERS4/151-282
A4SKP3_AERS4/18-155
A4SL07_AERS4/21-157
A4SQT3_AERS4/586-715
A4SQT4_AERS4/21-166
A4SQW2_AERS4/10-148
A4TLK3_YERPP/18-155
A4TLK4_YERPP/577-707
A4TTL6_9PROT/1-64
A4TU94_9PROT/13-148
A4TUU9_9PROT/42-176
A4TUV1_9PROT/487-620
A4TVP7_9PROT/37-175
A4TVQ0_9PROT/311-443
A4TVS3_9PROT/22-159
A4TVS4_9PROT/267-398
A4TVS4_9PROT/425-549
A4TXX2_9PROT/238-369
A4TXX4_9PROT/17-154
A4U2D5_9PROT/27-114
A4V7G6_PSEFS/1660-1796
A4V7G9_PSEFS/14-157
A4VJC6_PSEU5/21-157
A4VMD9_PSEU5/21-157
A4VMK9_PSEU5/15-152
A4VML0_PSEU5/125-260
A4VML5_PSEU5/608-739
A4VRG8_PSEU5/14-147
A4VRH0_PSEU5/2159-2295
A4VRH3_PSEU5/33-169
A4WBQ4_ENT38/18-155
A4WBQ5_ENT38/533-663
A4WCQ4_ENT38/21-164
A4WP60_RHOS5/515-643
A4WP61_RHOS5/14-155
A4WP62_RHOS5/23-165
A4WT09_RHOS5/918-1055
A4WT13_RHOS5/25-161
A4WT16_RHOS5/263-396
A4WTH3_RHOS5/544-676
A4WTH4_RHOS5/12-147
A4XEU2_NOVAD/17-172
A4XEU2_NOVAD/193-328
A4XEU2_NOVAD/372-519
A4XHP1_CALS8/21-157
A4XHP2_CALS8/510-642
A4XHP5_CALS8/28-165
A4XHP7_CALS8/414-545
A4XHQ1_CALS8/193-328
A4XIZ8_CALS8/536-664
A4XIZ9_CALS8/3-136
A4XJ44_CALS8/3-138
A4XPB2_PSEMY/35-170
A4XPB5_PSEMY/2135-2271
A4XPB7_PSEMY/15-151
A4XSL4_PSEMY/17-158
A4XSL6_PSEMY/591-719
A4XSM0_PSEMY/21-157
A4XUC9_PSEMY/10-146
A4XW35_PSEMY/15-152
A4XW36_PSEMY/117-252
A4XW41_PSEMY/603-734
A4XW91_PSEMY/21-157
A4Y7V7_SHEPC/21-160
A4Y8D1_SHEPC/10-148
A4Y8I9_SHEPC/20-157
A4Y8J0_SHEPC/185-320
A4Y8J4_SHEPC/603-737
A4Y8N7_SHEPC/21-157
A4Y984_SHEPC/30-165
A4YLG6_BRASO/6-147
A4YLG9_BRASO/16-154
A4YLH0_BRASO/545-673
A4YN88_BRASO/501-635
A4YN88_BRASO/662-786
A4YN89_BRASO/14-151
A4YP68_BRASO/526-658
A4YP69_BRASO/23-160
A4Z362_BRASO/14-150
A4Z363_BRASO/501-635
A4Z363_BRASO/662-786
A5D0E6_PELTS/547-677
A5D0E7_PELTS/14-151
A5E9G1_BRASB/496-630
A5E9G1_BRASB/657-781
A5E9G2_BRASB/14-150
A5EDT5_BRASB/526-658
A5EDT6_BRASB/23-159
A5EQM2_BRASB/15-152
A5EQM3_BRASB/496-630
A5EQM3_BRASB/657-781
A5ER34_BRASB/6-147
A5ER38_BRASB/18-156
A5ER39_BRASB/541-669
A5EU16_BRASB/6-147
A5EU19_BRASB/17-155
A5EU20_BRASB/551-679
A5EXQ7_DICNV/2279-2414
A5EXQ9_DICNV/36-147
A5F0V8_VIBC3/13-152
A5F195_VIBC3/576-707
A5F196_VIBC3/29-168
A5F197_VIBC3/5-143
A5F667_VIBC3/21-157
A5F6J3_VIBC3/30-167
A5F6J4_VIBC3/194-328
A5F6J7_VIBC3/647-780
A5F6Q3_VIBC3/21-162
A5F7S9_VIBC3/30-167
A5F8C3_VIBC3/19-156
A5F8C3_VIBC3/192-337
A5F8C3_VIBC3/370-507
A5F8D5_VIBC3/629-761
A5G217_ACICJ/583-716
A5G218_ACICJ/13-150
A5G3I7_GEOUR/18-155
A5G3I8_GEOUR/573-704
A5G4Z9_GEOUR/25-160
A5G500_GEOUR/419-549
A5G5U0_GEOUR/6-147
A5G5U5_GEOUR/11-152
A5G5U7_GEOUR/574-703
A5G685_GEOUR/9-146
A5G687_GEOUR/123-260
A5G689_GEOUR/536-667
A5G944_GEOUR/38-175
A5G946_GEOUR/413-546
A5G9U4_GEOUR/18-156
A5G9U5_GEOUR/466-597
A5GAB6_GEOUR/18-160
A5GB86_GEOUR/22-161
A5GBW4_GEOUR/417-544
A5GBW6_GEOUR/8-137
A5I2P9_CLOBH/15-148
A5I5H9_CLOBH/2-131
A5I5I2_CLOBH/566-691
A5I5I6_CLOBH/7-144
A5IJ67_THEP1/4-141
A5IJ84_THEP1/545-671
A5IJ85_THEP1/12-146
A5J5F2_BURMA/29-166
A5J9T5_BURMA/10-158
A5J9T7_BURMA/588-719
A5KI99_CAMJE/31-173
A5KIA0_CAMJE/492-623
A5KIA1_CAMJE/19-164
A5KTT1_9GAMM/13-151
A5KYE9_9GAMM/21-157
A5KYJ3_9GAMM/561-694
A5KYJ6_9GAMM/242-376
A5KYJ7_9GAMM/20-157
A5L707_9GAMM/21-161
A5MZ42_CLOK5/2-133
A5MZ45_CLOK5/567-692
A5MZ49_CLOK5/7-144
A5N784_CLOK5/540-673
A5N785_CLOK5/20-156
A5PEA0_9SPHN/4-139
A5PEA1_9SPHN/413-547
A5THH2_BURMA/29-166
A5TL35_BURMA/24-165
A5UPC6_ROSS1/472-605
A5UPC8_ROSS1/34-128
A5UPC9_ROSS1/15-152
A5US01_ROSS1/9-145
A5US04_ROSS1/505-641
A5US06_ROSS1/40-173
A5V2C2_SPHWW/429-559
A5V2C3_SPHWW/4-138
A5VYM9_PSEP1/12-148
A5W0F9_PSEP1/21-158
A5W0M6_PSEP1/612-743
A5W0N1_PSEP1/151-286
A5W0N2_PSEP1/15-152
A5W6H6_PSEP1/21-157
A5W894_PSEP1/487-618
A5W895_PSEP1/79-217
A5W897_PSEP1/18-154
A5WA21_PSEP1/13-148
A5WA22_PSEP1/1365-1501
A5WA24_PSEP1/41-176
A5WHF2_PSYWF/36-133
A5WHF4_PSYWF/1305-1460
A5WHF6_PSYWF/32-173
A5XFZ9_BURMA/24-165
A5XPE6_BURMA/24-165
A5XRE5_BURMA/29-166
A5XVS1_BURMA/10-158
A6A022_VIBCH/13-152
A6A090_VIBCH/30-167
A6A1P1_VIBCH/77-209
A6A1U2_VIBCH/21-157
A6A3V3_VIBCH/30-167
A6A3V4_VIBCH/194-328
A6A3V7_VIBCH/655-788
A6A6I0_VIBCH/19-156
A6A6I0_VIBCH/192-337
A6A6I0_VIBCH/370-507
A6A6I5_VIBCH/625-757
A6A6J9_VIBCH/21-162
A6A8P0_VIBCH/13-152
A6A927_VIBCH/5-143
A6A928_VIBCH/29-168
A6A929_VIBCH/576-707
A6ABZ5_VIBCH/655-788
A6ABZ8_VIBCH/194-328
A6ABZ9_VIBCH/30-167
A6AD75_VIBCH/21-157
A6AFK0_VIBCH/19-156
A6AFK0_VIBCH/192-337
A6AFK0_VIBCH/370-507
A6AFK5_VIBCH/629-761
A6AFL8_VIBCH/30-167
A6AFT5_VIBCH/21-162
A6AL45_VIBHA/19-164
A6ASU4_VIBHA/21-157
A6AT19_VIBHA/13-151
A6AU05_VIBHA/21-162
A6AVK7_VIBHA/610-743
A6AYF7_VIBPA/28-173
A6AZZ3_VIBPA/20-157
A6AZZ4_VIBPA/227-361
A6AZZ7_VIBPA/606-739
A6B5C3_VIBPA/21-162
A6B5N3_VIBPA/13-151
A6B611_VIBPA/21-157
A6B7S5_VIBPA/21-157
A6BC51_VIBPA/1-120
A6BC93_VIBPA/1-98
A6BRW7_YERPE/18-155
A6BRW8_YERPE/579-709
A6C6G5_9PLAN/21-156
A6C6G6_9PLAN/467-603
A6C6G6_9PLAN/627-753
A6CM11_9BACI/17-153
A6CMS8_9BACI/1-123
A6CQB3_9BACI/564-691
A6CQB4_9BACI/12-146
A6CUT6_9VIBR/13-152
A6CX77_9VIBR/21-157
A6CXC1_9VIBR/599-732
A6CXC4_9VIBR/194-328
A6CXC5_9VIBR/20-157
A6D7W7_9VIBR/21-160
A6DC02_9PROT/20-168
A6DC03_9PROT/506-637
A6DC04_9PROT/26-163
A6DX42_9RHOB/267-400
A6DX45_9RHOB/27-164
A6DX48_9RHOB/1107-1235
A6E674_9RHOB/23-165
A6E676_9RHOB/13-153
A6E677_9RHOB/501-630
A6EWB7_9ALTE/21-159
A6EZ49_9ALTE/10-148
A6F106_9ALTE/18-155
A6F107_9ALTE/117-251
A6F112_9ALTE/587-718
A6F1T1_9ALTE/9-146
A6F1T3_9ALTE/2221-2356
A6F1T6_9ALTE/36-174
A6F8S6_9GAMM/18-155
A6F8S7_9GAMM/180-311
A6F8T0_9GAMM/572-707
A6F9B4_9GAMM/535-667
A6F9B5_9GAMM/17-158
A6F9I7_9GAMM/6-144
A6FHZ5_9GAMM/21-157
A6G722_9DELT/620-757
A6G723_9DELT/40-177
A6G724_9DELT/29-173
A6GQP0_9BURK/11-145
A6GQP0_9BURK/176-325
A6GQP0_9BURK/357-501
A6GS07_9BURK/519-648
A6GS08_9BURK/9-149
A6GTW3_9BURK/561-691
A6GTW5_9BURK/20-160
A6GUL3_9BURK/25-160
A6GUT8_9BURK/25-161
A6GUU1_9BURK/486-611
A6LJP6_THEM4/4-141
A6LLJ2_THEM4/8-146
A6LLJ3_THEM4/547-674
A6LRF9_CLOB8/15-149
A6M0D4_CLOB8/5-140
A6M0J8_CLOB8/19-158
A6M0J9_CLOB8/561-691
A6M113_CLOB8/572-702
A6M114_CLOB8/15-148
A6M1D4_CLOB8/2-133
A6M1D7_CLOB8/562-687
A6M1E1_CLOB8/7-144
A6M2U9_CLOB8/20-156
A6M2V6_CLOB8/548-682
A6Q1N1_NITSB/150-279
A6Q1N1_NITSB/301-427
A6Q1N1_NITSB/4-111
A6Q2K7_NITSB/22-167
A6Q2K8_NITSB/22-167
A6Q2K9_NITSB/538-666
A6Q4A3_NITSB/157-285
A6Q4A3_NITSB/3-103
A6Q4A3_NITSB/308-447
A6STX5_JANMA/480-611
A6STX6_JANMA/71-209
A6STX8_JANMA/10-150
A6SU24_JANMA/18-155
A6SWX8_JANMA/485-608
A6SZT7_JANMA/17-154
A6SZT8_JANMA/571-703
A6T1X0_JANMA/12-149
A6T295_JANMA/1603-1735
A6T297_JANMA/50-185
A6T4D0_JANMA/694-838
A6TRN1_ALKMQ/9-145
A6TRN2_ALKMQ/558-685
A6TRR5_ALKMQ/17-154
A6TSW5_ALKMQ/5-142
A6TUL1_ALKMQ/5-145
A6U614_SINMW/612-745
A6U615_SINMW/17-154
A6UB53_SINMW/13-150
A6UDJ2_SINMW/16-153
A6UJR3_SINMW/65-196
A6UJR5_SINMW/439-571
A6UNH7_METVS/6-146
A6UNQ8_METVS/832-957
A6UXW8_PSEA7/15-152
A6UXW9_PSEA7/483-616
A6UYM0_PSEA7/36-172
A6UYM3_PSEA7/2166-2308
A6UYM5_PSEA7/25-162
A6V179_PSEA7/16-157
A6V181_PSEA7/82-225
A6V182_PSEA7/486-617
A6V279_PSEA7/21-157
A6V831_PSEA7/15-152
A6V832_PSEA7/150-285
A6V837_PSEA7/614-745
A6VFL6_METM7/6-145
A6VFL8_METM7/794-919
A6VU70_MARMS/21-157
A6VXF6_MARMS/21-157
A6W0A5_MARMS/24-161
A6W0H5_MARMS/537-668
A6W0H6_MARMS/16-153
A6W0U3_MARMS/20-157
A6W0U4_MARMS/174-309
A6W0U9_MARMS/611-741
A6W4R5_KINRD/508-645
A6W4R5_KINRD/669-800
A6W4R6_KINRD/4-140
A6W943_KINRD/237-381
A6W943_KINRD/414-553
A6W943_KINRD/62-205
A6W948_KINRD/681-811
A6WNJ5_SHEB8/14-151
A6WNJ6_SHEB8/596-727
A6WPM9_SHEB8/21-160
A6WQ61_SHEB8/10-148
A6WQF6_SHEB8/20-157
A6WQF7_SHEB8/191-326
A6WQG1_SHEB8/609-743
A6WQK6_SHEB8/21-157
A6WR79_SHEB8/31-165
A6XQP9_VIBCH/13-152
A6XR32_VIBCH/5-143
A6XR33_VIBCH/29-168
A6XR34_VIBCH/571-702
A6XV62_VIBCH/19-156
A6XV62_VIBCH/192-337
A6XV62_VIBCH/370-507
A6XV67_VIBCH/629-761
A6XVQ5_VIBCH/30-167
A6XW48_VIBCH/21-157
A6XX22_VIBCH/655-788
A6XX24_VIBCH/194-328
A6XX25_VIBCH/30-167
A6Y071_VIBCH/21-162
A7BMG4_9GAMM/88-220
A7BMG5_9GAMM/12-77
A7BTN9_9GAMM/322-455
A7C1M2_9GAMM/9-148
A7C4V6_9GAMM/49-181
A7C785_9GAMM/9-145
A7C7N6_9GAMM/1-76
A7FH87_YERP3/573-703
A7FH88_YERP3/18-155
A7FUI7_CLOB1/15-148
A7FWZ5_CLOB1/2-131
A7FWZ8_CLOB1/566-691
A7FX02_CLOB1/7-144
A7GE22_CLOBL/15-148
A7GGW3_CLOBL/2-131
A7GGW6_CLOBL/566-691
A7GGX0_CLOBL/7-144
A7GNF6_BACCN/521-653
A7GNI2_BACCN/17-153
A7H093_CAMC5/29-165
A7H094_CAMC5/509-640
A7H095_CAMC5/19-165
A7H587_CAMJD/19-164
A7H588_CAMJD/492-623
A7H589_CAMJD/31-173
A7H7I4_ANADF/51-186
A7H7I7_ANADF/56-180
A7H7I8_ANADF/565-696
A7H813_ANADF/11-152
A7H814_ANADF/420-549
A7H821_ANADF/23-158
A7H824_ANADF/490-620
A7HAD6_ANADF/1-111
A7HAD6_ANADF/137-240
A7HCP9_ANADF/8-143
A7HCQ1_ANADF/37-161
A7HCQ3_ANADF/528-659
A7HCX3_ANADF/423-554
A7HCX5_ANADF/35-166
A7HCX7_ANADF/8-142
A7HG68_ANADF/546-676
A7HG69_ANADF/43-168
A7HG72_ANADF/13-143
A7HIU3_ANADF/534-662
A7HIU5_ANADF/2-131
A7HKW2_FERNB/546-673
A7HKW3_FERNB/8-143
A7HL92_FERNB/4-143
A7I7A5_METB6/26-174
A7I7Q4_METB6/38-186
A7I7Z3_METB6/534-657
A7I8N5_METB6/6-154
A7K0M2_VIBSE/369-502
A7K0M5_VIBSE/216-350
A7K2D7_VIBSE/13-151
A7K2U5_VIBSE/38-180
A7K5D4_VIBSE/21-157
A7K5U6_VIBSE/21-162
A7MED8_ENTS8/527-658
A7MED9_ENTS8/18-155
A7MFF4_ENTS8/21-164
A7MS42_VIBHB/20-157
A7MS43_VIBHB/246-380
A7MS46_VIBHB/606-739
A7MUN5_VIBHB/21-162
A7MY50_VIBHB/21-157
A7N4M2_VIBHB/19-164
A7N639_VIBHB/13-151
A7NNV7_ROSCS/20-158
A7NNW0_ROSCS/503-639
A7NNW2_ROSCS/40-173
A7NRN4_ROSCS/24-161
A7NRN5_ROSCS/1-129
A7NRN7_ROSCS/471-603
A7TBY9_NEMVE/548-684
A7Z417_BACA2/18-153
A7Z4R4_BACA2/542-670
A7Z4R5_BACA2/10-147
A7ZCE3_CAMC1/21-165
A7ZCE4_CAMC1/507-638
A7ZN14_ECO24/18-155
A7ZN15_ECO24/513-643
A8A190_ECOHS/18-155
A8A191_ECOHS/513-643
A8ADW4_CITK8/21-165
A8AFE1_CITK8/534-664
A8AFE2_CITK8/25-162
A8EDP3_BURPS/24-165
A8EH03_BURPS/29-166
A8EJM5_BURPS/10-149
A8EJM6_BURPS/617-747
A8ENH2_BURPS/10-158
A8ENH3_BURPS/97-240
A8ENH4_BURPS/588-719
A8ERX7_ARCB4/16-156
A8ESF8_ARCB4/21-160
A8ESW8_ARCB4/713-857
A8EU21_ARCB4/539-671
A8F3L0_THELT/4-141
A8F4W2_THELT/8-142
A8F4W3_THELT/532-658
A8FCL2_BACP2/18-153
A8FDA8_BACP2/548-676
A8FDA9_BACP2/10-147
A8FEY1_BACP2/5-140
A8FK71_CAMJ8/31-173
A8FK72_CAMJ8/492-623
A8FK73_CAMJ8/19-164
A8FPM5_SHESH/18-159
A8FPM6_SHESH/547-678
A8FQJ8_SHESH/33-165
A8FWR2_SHESH/21-160
A8FXD3_SHESH/10-148
A8FXS2_SHESH/19-156
A8FXS3_SHESH/232-367
A8FXS7_SHESH/597-731
A8FXX0_SHESH/21-157
A8GG45_SERP5/18-155
A8GG46_SERP5/514-644
A8H278_SHEPA/21-157
A8H2C1_SHEPA/603-737
A8H2C5_SHEPA/160-295
A8H2C6_SHEPA/19-156
A8H2K1_SHEPA/18-156
A8H3T6_SHEPA/21-160
A8IPN9_AZOC5/504-639
A8IPN9_AZOC5/664-789
A8IPP0_AZOC5/19-155
A8KEQ4_BURPS/10-158
A8KEQ5_BURPS/97-240
A8KF05_BURPS/29-166
A8KNF0_BURPS/24-165
A8MF69_ALKOO/5-142
A8MHG2_ALKOO/560-692
A8MHG3_ALKOO/6-142
A8MI66_ALKOO/17-154
A8RJQ7_9CLOT/533-668
A8RJQ8_9CLOT/7-143
A8SZT2_9VIBR/13-151
A8T4D4_9VIBR/22-164
A8T526_9VIBR/599-732
A8T531_9VIBR/214-348
A8T532_9VIBR/20-157
A8T8A1_9VIBR/21-157
A8U605_9LACT/2-133
A8U609_9LACT/552-680
A8U615_9LACT/3-139
A8UVA4_9AQUI/164-295
A8UVA4_9AQUI/3-138
A8UVA4_9AQUI/316-449
A8UVA7_9AQUI/624-745
A8UVT5_9AQUI/21-154
A8UVT6_9AQUI/512-639
A8UVT7_9AQUI/22-166
A8V203_9AQUI/106-233
A8V203_9AQUI/260-393
A8V4U6_9AQUI/294-422
A8YJJ7_MICAE/29-173
A8YN36_MICAE/568-709
A8Z6G8_CAMC1/29-165
A8ZVX2_DESOH/565-688
A8ZVX5_DESOH/10-151
A8ZWJ1_DESOH/12-149
A8ZWJ2_DESOH/589-667
A8ZWJ2_DESOH/702-783
A8ZWJ2_DESOH/813-941
A9AB17_METM6/794-919
A9AB19_METM6/6-145
A9AD35_BURM1/615-747
A9AD36_BURM1/28-165
A9AP34_BURM1/488-619
A9AP35_BURM1/87-243
A9AP37_BURM1/13-154
A9AWW9_HERA2/10-142
A9AWX0_HERA2/32-134
A9AWX2_HERA2/493-625
A9BF66_PETMO/6-144
A9BHX9_PETMO/547-673
A9BHY0_PETMO/3-139
A9BRE0_DELAS/599-731
A9BRE1_DELAS/17-154
A9BRM6_DELAS/12-149
A9BY79_DELAS/30-169
A9BY81_DELAS/1822-1953
A9BZW6_DELAS/779-925
A9C2P2_DELAS/25-170
A9CK76_AGRT5/590-723
A9CXA5_9RHIZ/15-152
A9CY40_9GAMM/562-693
A9CY42_9GAMM/26-167
A9CYF6_9RHIZ/637-770
A9CYG1_9RHIZ/4-140
A9D0N8_9RHIZ/14-151
A9D449_9GAMM/10-148
A9D9Y8_9GAMM/17-154
A9D9Z2_9GAMM/124-259
A9DA01_9GAMM/585-719
A9DA80_9GAMM/21-157
A9DJP1_9GAMM/21-160
A9EP37_SORC5/458-591
A9EP47_SORC5/27-135
A9EYK7_9RHOB/561-693
A9EYL1_9RHOB/21-158
A9F1P0_SORC5/409-538
A9F1P4_SORC5/11-152
A9FDD6_SORC5/569-739
A9FDE2_SORC5/28-178
A9FDE5_SORC5/15-151
A9FWA8_SORC5/11-152
A9FWB6_SORC5/410-538
A9GA49_SORC5/528-674
A9GA52_SORC5/4-141
A9GIA0_9RHOB/542-674
A9GIA3_9RHOB/21-158
A9GS54_9RHOB/11-148
A9GS58_9RHOB/30-158
A9H1B3_GLUDA/415-563
A9H1B8_GLUDA/44-185
A9H1C4_GLUDA/14-156
A9HHF0_GLUDA/600-735
A9HHF3_GLUDA/24-157
A9IKM8_BORPD/560-692
A9IKM9_BORPD/18-157
A9K153_BURMA/29-166
A9K6X8_BURMA/10-158
A9K6Y0_BURMA/97-240
A9K6Y1_BURMA/588-719
A9K8B9_BURMA/24-165
A9KND3_CLOPH/13-151
A9KND4_CLOPH/570-697
A9KP33_CLOPH/15-153
A9KS14_CLOPH/5-141
A9KUT4_SHEB9/10-148
A9KVV9_SHEB9/20-157
A9KVW0_SHEB9/191-326
A9KVW4_SHEB9/600-734
A9KWS7_SHEB9/21-157
A9KZ46_SHEB9/31-165
A9L2U2_SHEB9/14-151
A9L2U3_SHEB9/592-723
A9L5U2_SHEB9/21-160
A9MJB0_SALAR/21-165
A9MMQ8_SALAR/531-661
A9MNA5_SALAR/18-155
A9MU95_SALPB/530-660
A9MU96_SALPB/18-155
A9N597_SALPB/21-165
A9Q9L2_CAMJE/31-173
A9R0J0_YERPG/18-155
A9R0J1_YERPG/573-703
A9VND8_BACWK/524-656
A9VNG4_BACWK/17-153
A9W2X2_METEP/481-621
A9W2X2_METEP/646-771
A9W2X3_METEP/15-151
A9W6L9_METEP/34-169
A9W6M1_METEP/41-183
A9W6M3_METEP/465-601
A9WA83_CHLAA/11-145
A9WBS5_CHLAA/12-150
A9WBS8_CHLAA/464-596
A9WGY7_CHLAA/5-138
A9WGY9_CHLAA/479-612
A9WGZ3_CHLAA/37-170
A9ZAB5_YERPE/18-155
A9ZAB6_YERPE/577-707
A9ZXK3_YERPE/18-155
A9ZXK4_YERPE/577-707
B0AML5_BACAN/17-153
B0BZM6_ACAM1/20-161
B0BZM9_ACAM1/853-991
B0BZN0_ACAM1/22-177
B0C1X5_ACAM1/755-888
B0C1X8_ACAM1/20-135
B0C4I6_ACAM1/866-1006
B0C5L0_ACAM1/32-180
B0C6I9_ACAM1/302-449
B0C765_ACAM1/505-640
B0C767_ACAM1/284-421
B0C767_ACAM1/5-142
B0CAG9_ACAM1/760-902
B0CAH1_ACAM1/29-172
B0FPH8_LISMO/492-618
B0FPH9_LISMO/492-618
B0FPI2_LISMO/492-618
B0FPI5_LISMO/492-618
B0FPI6_LISMO/492-618
B0FPJ7_LISMO/492-618
B0FPJ8_LISMO/492-618
B0FPK1_LISMO/492-618
B0FPK7_LISMO/492-618
B0FPL2_LISMO/492-618
B0FPL3_LISMO/492-618
B0FPL5_LISMO/492-618
B0GKA6_YERPE/577-707
B0GKA7_YERPE/18-155
B0GYY0_YERPE/18-155
B0GYY1_YERPE/577-707
B0H9G5_YERPE/18-155
B0H9G6_YERPE/577-707
B0HE51_YERPE/18-155
B0HE52_YERPE/577-707
B0HQE3_YERPE/577-707
B0HQE4_YERPE/18-155
B0JM82_MICAN/29-173
B0JR80_MICAN/546-687
B0K0L4_THEPX/4-141
B0K1Q5_THEPX/3-141
B0K1Q6_THEPX/534-660
B0K952_THEP3/4-141
B0K9S2_THEP3/3-141
B0K9S3_THEP3/534-660
B0KH68_PSEPG/21-157
B0KM12_PSEPG/13-147
B0KM13_PSEPG/1366-1502
B0KM15_PSEPG/41-176
B0KPD2_PSEPG/12-148
B0KQ36_PSEPG/15-152
B0KQW6_PSEPG/149-284
B0KQX1_PSEPG/608-739
B0KR18_PSEPG/21-158
B0KRK8_PSEPG/18-154
B0KRL0_PSEPG/79-217
B0KRL1_PSEPG/489-620
B0MR08_9FIRM/21-157
B0MR50_9FIRM/572-705
B0MR51_9FIRM/33-170
B0P9R5_9FIRM/19-156
B0PA26_9FIRM/550-687
B0PA27_9FIRM/22-158
B0Q1W9_BACAN/17-153
B0QFY3_BACAN/17-153
B0R4H6_HALS3/7-132
B0R4J9_HALS3/545-668
B0R4K2_HALS3/15-169
B0RQ44_XANCB/34-170
B0RQ46_XANCB/2059-2189
B0RQ48_XANCB/10-149
B0RQS4_XANCB/19-160
B0RQS6_XANCB/536-660
B0RRX6_XANCB/18-159
B0RSS6_XANCB/13-150
B0RSU0_XANCB/531-662
B0RSU3_XANCB/276-411
B0RSW7_XANCB/422-551
B0RT20_XANCB/101-240
B0SBI2_LEPBA/15-151
B0SCG7_LEPBA/577-707
B0SCG8_LEPBA/27-164
B0SDW8_LEPBA/503-638
B0SDW9_LEPBA/20-157
B0SHH9_LEPBA/5-146
B0SHI1_LEPBA/591-718
B0SJ31_LEPBP/15-151
B0SKY9_LEPBP/577-707
B0SKZ0_LEPBP/27-164
B0SLZ2_LEPBP/503-638
B0SLZ3_LEPBP/20-157
B0SQY7_LEPBP/5-146
B0SQY9_LEPBP/591-718
B0SUJ7_CAUSK/14-150
B0T3W4_CAUSK/513-640
B0T3W7_CAUSK/158-299
B0T3W7_CAUSK/326-465
B0T3W7_CAUSK/8-119
B0T4B6_CAUSK/603-736
B0T4B7_CAUSK/14-151
B0T7K7_CAUSK/513-642
B0T7K8_CAUSK/20-161
B0T7L1_CAUSK/9-155
B0T869_CAUSK/10-145
B0TC93_HELMI/5-139
B0TC94_HELMI/552-685
B0TE78_HELMI/14-151
B0TG85_HELMI/10-148
B0TG85_HELMI/199-338
B0TG87_HELMI/512-647
B0THC8_HELMI/575-702
B0THC9_HELMI/11-148
B0TJG0_SHEHH/21-160
B0TMC2_SHEHH/21-157
B0TMG5_SHEHH/629-763
B0TMG9_SHEHH/168-303
B0TMH0_SHEHH/19-156
B0TNC6_SHEHH/10-148
B0U7B7_XYLFM/33-170
B0U7B9_XYLFM/1453-1582
B0U7C1_XYLFM/10-149
B0UBB6_METS4/627-756
B0UBC1_METS4/12-104
B0UBC1_METS4/143-280
B0UBC1_METS4/296-399
B0UCT0_METS4/24-160
B0UCT1_METS4/505-641
B0UCT1_METS4/668-795
B0UFF8_METS4/6-143
B0UFG1_METS4/471-607
B0V4W9_ACIBY/31-167
B0V4X1_ACIBY/1220-1358
B0VRX6_ACIBS/31-167
B1BA85_CLOBO/15-148
B1BCT3_CLOBO/7-144
B1BCT7_CLOBO/557-682
B1BCU0_CLOBO/2-133
B1FAH0_9BURK/13-154
B1FJK5_9BURK/491-622
B1FJK6_9BURK/86-230
B1FRF0_9BURK/227-359
B1FRF1_9BURK/25-162
B1G4F1_9BURK/624-756
B1G4F2_9BURK/30-167
B1G5A0_9BURK/21-165
B1GFX2_BACAN/17-153
B1H844_BURPS/588-719
B1H845_BURPS/97-240
B1H847_BURPS/10-158
B1HAA3_BURPS/29-166
B1HJ33_BURPS/24-165
B1HP58_LYSSC/16-152
B1HQY1_LYSSC/561-690
B1HQY2_LYSSC/11-148
B1HRU7_LYSSC/5-140
B1I533_DESAP/9-144
B1I5I0_DESAP/558-687
B1I5I1_DESAP/13-150
B1IKF7_CLOBK/2-131
B1IKG0_CLOBK/566-623
B1IKG4_CLOBK/7-144
B1ILW5_CLOBK/15-148
B1J0K0_ECOLC/513-643
B1J0K1_ECOLC/18-155
B1J2X3_PSEPW/41-176
B1J2X5_PSEPW/1347-1483
B1J2X6_PSEPW/13-146
B1J589_PSEPW/21-157
B1JC58_PSEPW/15-152
B1JC59_PSEPW/144-279
B1JC85_PSEPW/604-735
B1JCD4_PSEPW/21-158
B1JD44_PSEPW/477-608
B1JD45_PSEPW/79-217
B1JD47_PSEPW/18-154
B1JEJ7_PSEPW/12-148
B1JI96_YERPY/583-713
B1JI97_YERPY/18-155
B1JTH8_BURCC/604-736
B1JTH9_BURCC/25-162
B1K4W1_BURCC/491-622
B1K4W2_BURCC/85-229
B1K4W4_BURCC/13-154
B1KK63_SHEWM/28-165
B1KLF6_SHEWM/21-157
B1KLJ9_SHEWM/597-731
B1KLK3_SHEWM/193-328
B1KLK4_SHEWM/17-154
B1KM53_SHEWM/18-159
B1KM54_SHEWM/536-667
B1KNF5_SHEWM/11-149
B1KQI9_SHEWM/21-160
B1KS81_CLOBM/15-148
B1KYG1_CLOBM/2-131
B1KYG4_CLOBM/566-691
B1KYG8_CLOBM/7-144
B1L7Y8_THESQ/4-141
B1L805_THESQ/545-671
B1L806_THESQ/9-143
B1LQW7_ECOSM/511-641
B1LQW8_ECOSM/18-155
B1LWP0_METRJ/7-142
B1LWP2_METRJ/43-189
B1LWP4_METRJ/484-619
B1M095_METRJ/23-165
B1M096_METRJ/496-630
B1M096_METRJ/656-781
B1M854_METRJ/557-685
B1M855_METRJ/51-189
B1M857_METRJ/6-146
B1M893_METRJ/569-697
B1M894_METRJ/47-185
B1M896_METRJ/6-146
B1QDD6_CLOBO/15-148
B1QES0_CLOBO/7-144
B1QES4_CLOBO/566-691
B1QES7_CLOBO/2-131
B1QL53_CLOBO/7-144
B1QL57_CLOBO/566-691
B1QL60_CLOBO/2-131
B1QR91_CLOBO/15-148
B1QXB0_CLOBU/2-133
B1QXB3_CLOBU/559-684
B1QXB7_CLOBU/7-144
B1QYB5_CLOBU/15-150
B1SYB6_9BURK/86-230
B1SYB8_9BURK/13-154
B1T4X1_9BURK/315-446
B1TG81_9BURK/25-162
B1TG82_9BURK/227-359
B1UMI3_BACAN/17-153
B1WNF4_CYAA5/29-173
B1WR07_CYAA5/27-174
B1WR09_CYAA5/679-811
B1WRU6_CYAA5/27-166
B1WRU7_CYAA5/827-977
B1WRV1_CYAA5/26-179
B1WT50_CYAA5/626-767
B1WTF0_CYAA5/709-848
B1WTF1_CYAA5/24-167
B1WVA2_CYAA5/38-178
B1XHF5_ECODH/18-155
B1XKU5_SYNP2/14-160
B1XKU7_SYNP2/738-889
B1XL88_SYNP2/646-780
B1XL90_SYNP2/22-132
B1XLS6_SYNP2/30-175
B1XP36_SYNP2/601-740
B1XW80_LEPCP/597-726
B1XW82_LEPCP/14-155
B1XWC4_LEPCP/41-178
B1XWC9_LEPCP/24-167
B1XWD3_LEPCP/600-735
B1XX85_LEPCP/589-721
B1XZ16_LEPCP/176-311
B1XZ16_LEPCP/19-153
B1XZ16_LEPCP/348-489
B1Y6M4_LEPCP/590-713
B1Y6M6_LEPCP/15-158
B1Y8F5_LEPCP/2127-2258
B1Y8F7_LEPCP/29-168
B1YI81_EXIS2/4-139
B1YI82_EXIS2/536-663
B1YLY2_EXIS2/26-160
B1YQT9_BURA4/597-729
B1YQU0_BURA4/25-162
B1Z0W7_BURA4/13-154
B1Z0W9_BURA4/86-234
B1Z0X0_BURA4/491-622
B1ZEP5_METPB/26-166
B1ZEP7_METPB/41-182
B1ZEP9_METPB/475-611
B1ZHE0_METPB/15-151
B1ZHE1_METPB/486-626
B1ZHE1_METPB/651-776
B1ZQY8_OPITP/15-154
B1ZR56_OPITP/599-730
B1ZR57_OPITP/16-156
B1ZY69_OPITP/518-647
B1ZY70_OPITP/6-143
B2A371_NATTJ/580-712
B2A372_NATTJ/12-149
B2AI42_CUPTR/13-150
B2AI50_CUPTR/534-665
B2AI51_CUPTR/18-155
B2D7B9_VIBCH/21-157
B2D7R1_VIBCH/194-328
B2D7R2_VIBCH/30-167
B2FNU3_STRMK/20-152
B2FQA7_STRMK/14-151
B2FQB0_STRMK/527-658
B2FQB3_STRMK/269-404
B2FQB7_STRMK/484-609
B2FQV9_STRMK/22-161
B2FR31_STRMK/10-149
B2FR33_STRMK/1952-2082
B2FR35_STRMK/33-170
B2GY66_BURPS/24-165
B2H664_BURPS/10-149
B2H665_BURPS/617-747
B2H8T5_BURPS/29-166
B2H8T6_BURPS/623-755
B2HBD8_BURPS/2-150
B2HBD9_BURPS/97-240
B2HBE0_BURPS/588-719
B2HY25_ACIBC/1220-1358
B2HY27_ACIBC/31-167
B2I4N4_XYLF2/33-170
B2I4N6_XYLF2/1453-1582
B2I4N8_XYLF2/10-149
B2IGA2_BEII9/581-714
B2IGA3_BEII9/13-157
B2ITW5_NOSP7/29-173
B2ITW7_NOSP7/1566-1707
B2IU12_NOSP7/858-1007
B2IU15_NOSP7/6-152
B2J4Q9_NOSP7/473-604
B2J4R0_NOSP7/98-242
B2J4R4_NOSP7/42-182
B2J667_NOSP7/29-175
B2J669_NOSP7/712-867
B2J670_NOSP7/195-337
B2J670_NOSP7/22-162
B2J672_NOSP7/642-744
B2J7X6_NOSP7/20-160
B2J7X8_NOSP7/709-849
B2JJ41_BURP8/29-166
B2JJ42_BURP8/630-762
B2JNG7_BURP8/483-614
B2JNG8_BURP8/84-229
B2JNH0_BURP8/2-143
B2JUG8_BURP8/20-164
B2K6D5_YERPB/18-155
B2K6D6_YERPB/579-709
B2NAV7_ECOLX/513-643
B2NAV8_ECOLX/18-155
B2NVY2_ECO57/511-641
B2NVY3_ECO57/18-155
B2P2E1_ECO57/18-155
B2P2E2_ECO57/511-641
B2PR06_ECO57/511-641
B2PY07_PROST/543-674
B2PY08_PROST/17-154
B2S023_BORHD/15-164
B2S0R5_BORHD/13-162
B2S0R7_BORHD/582-714
B2S112_BORHD/722-853
B2S113_BORHD/29-166
B2S2W0_TREPS/665-796
B2S2W1_TREPS/40-178
B2S335_TREPS/22-163
B2SME9_XANOP/22-161
B2SN61_XANOP/423-552
B2SRN7_XANOP/19-160
B2SSU2_XANOP/10-149
B2SSU4_XANOP/2028-2158
B2SSU7_XANOP/33-169
B2SVB8_XANOP/13-150
B2SVD4_XANOP/533-664
B2SVD7_XANOP/205-340
B2T2M5_BURPP/21-165
B2T7C1_BURPP/32-169
B2T7C2_BURPP/625-757
B2T7T1_BURPP/526-657
B2T7T2_BURPP/77-222
B2T7T4_BURPP/4-146
B2TKC2_CLOBB/15-150
B2TLE5_CLOBB/7-144
B2TLQ6_CLOBB/552-677
B2TLQ9_CLOBB/2-131
B2U4Y5_SHIB3/18-155
B2U4Y6_SHIB3/513-643
B2U6R1_RALPJ/36-172
B2U7A5_RALPJ/1714-1846
B2UHV0_RALPJ/558-690
B2UHV1_RALPJ/16-153
B2UJB1_RALPJ/21-164
B2UTL1_HELPS/18-171
B2UUG7_HELPS/15-163
B2UUG8_HELPS/532-663
B2UUG9_HELPS/29-165
B2UW22_HELPS/21-176
B2V0H4_CLOBA/16-151
B2V1Y3_CLOBA/7-144
B2V1Y7_CLOBA/549-674
B2V1Z0_CLOBA/2-131
B2V9C8_SULSY/24-162
B2V9D0_SULSY/522-649
B2V9D1_SULSY/23-156
B2VDN5_ERWT9/41-182
B2VJD7_ERWT9/520-651
B2VJD8_ERWT9/18-155
B3ACW1_ECO57/18-155
B3ATN6_ECO57/18-155
B3ATN7_ECO57/511-641
B3B3I6_ECO57/511-641
B3B3I7_ECO57/18-155
B3BNL0_ECO57/18-155
B3BNL1_ECO57/511-641
B3C2J2_ECO57/531-661
B3C2J3_ECO57/18-155
B3E3L7_GEOLS/9-144
B3E3L8_GEOLS/112-249
B3E3M0_GEOLS/565-696
B3E4K5_GEOLS/23-160
B3E6B5_GEOLS/16-158
B3E7V3_GEOLS/23-161
B3E7V4_GEOLS/469-600
B3E823_GEOLS/20-159
B3EA27_GEOLS/409-537
B3EAL2_GEOLS/11-152
B3EAL6_GEOLS/572-701
B3EBF3_GEOLS/21-159
B3EBI4_GEOLS/406-534
B3EBK1_GEOLS/6-131
B3G3D9_ENTCL/21-165
B3HGD9_ECOLX/531-661
B3HGE0_ECOLX/18-155
B3HUN8_ECOLX/511-641
B3HUN9_ECOLX/18-155
B3IAA4_ECOLX/18-155
B3IAA5_ECOLX/511-641
B3IMH0_ECOLX/511-641
B3IMH1_ECOLX/18-155
B3J481_BACAN/17-153
B3PCN5_CELJU/17-158
B3PCN6_CELJU/590-715
B3PFF6_CELJU/15-153
B3PFF8_CELJU/2052-2188
B3PFG1_CELJU/47-184
B3PGT1_CELJU/21-157
B3PIJ2_CELJU/18-155
B3PIJ3_CELJU/190-323
B3PIJ8_CELJU/619-750
B3PPJ8_RHIE6/615-748
B3PPJ9_RHIE6/14-151
B3PQ51_RHIE6/15-152
B3PTU3_RHIE6/14-151
B3PZ40_RHIE6/9-150
B3PZ44_RHIE6/22-163
B3PZ45_RHIE6/543-672
B3Q717_RHOPT/6-146
B3Q718_RHOPT/18-156
B3Q719_RHOPT/549-677
B3Q8E3_RHOPT/506-641
B3Q8E3_RHOPT/667-791
B3Q8E4_RHOPT/24-161
B3Q8J8_RHOPT/506-641
B3Q8J8_RHOPT/667-791
B3QWP5_CHLT3/2145-2277
B3QWP6_CHLT3/18-152
B3QWP7_CHLT3/3-146
B3QXJ0_CHLT3/61-212
B3R316_CUPTR/37-178
B3R318_CUPTR/1655-1787
B3RBS5_CUPTR/8-149
B3RBS7_CUPTR/95-235
B3RBS8_CUPTR/491-624
B3RCH1_CUPTR/21-169
B3VSA4_XANCP/2074-2204
B3WR16_ECOLX/511-641
B3WR17_ECOLX/18-155
B3X401_SHIDY/18-155
B3XHK0_ECOLX/511-641
B3XHK1_ECOLX/18-155
B3YCJ6_SALET/21-165
B3YIA8_SALET/18-155
B3YIA9_SALET/530-660
B3YS19_BACCE/17-153
B3YS45_BACCE/535-667
B3Z769_BACCE/17-153
B3Z795_BACCE/535-667
B3ZP92_BACCE/17-153
B3ZPB8_BACCE/535-667
B4A0H3_SALNE/528-658
B4A0H4_SALNE/18-155
B4A7H9_SALNE/21-165
B4ADY1_BACPU/10-147
B4ADY2_BACPU/548-676
B4AEM3_BACPU/18-153
B4AL93_BACPU/5-140
B4BJ20_9BACI/10-145
B4BJ21_9BACI/540-668
B4BLF0_9BACI/3-139
B4D1M9_9BACT/465-596
B4D1N0_9BACT/70-215
B4D1N2_9BACT/2-138
B4DC60_9BACT/479-613
B4DC62_9BACT/34-168
B4DC64_9BACT/10-145
B4EE54_BURCJ/609-741
B4EE55_BURCJ/25-162
B4EMM4_BURCJ/13-157
B4EMM6_BURCJ/87-231
B4EMM7_BURCJ/491-622
B4EYQ2_PROMH/17-154
B4EYQ3_PROMH/591-722
B4R8I6_PHEZH/14-149
B4RAP5_PHEZH/577-709
B4RAP5_PHEZH/736-857
B4RAP6_PHEZH/17-154
B4RBE2_PHEZH/13-150
B4RBE3_PHEZH/587-720
B4RFM3_PHEZH/21-158
B4RFM5_PHEZH/57-185
B4RFM7_PHEZH/433-569
B4SHX6_STRM5/14-151
B4SHX9_STRM5/528-659
B4SHY2_STRM5/294-429
B4SHY6_STRM5/489-614
B4SIM2_STRM5/22-161
B4SSF0_STRM5/10-149
B4SSF2_STRM5/1939-2069
B4SSF4_STRM5/33-170
B4SVH2_SALNS/18-155
B4SVH3_SALNS/528-658
B4SYY6_SALNS/21-165
B4T820_SALHS/18-155
B4T821_SALHS/528-658
B4TBI1_SALHS/21-165
B4TPJ7_SALSV/21-165
B4TYU5_SALSV/18-155
B4TYU6_SALSV/528-658
B4U5J3_HYDS0/31-164
B4U6X7_HYDS0/55-189
B4U6X8_HYDS0/555-682
B4UCQ1_ANASK/12-153
B4UCQ2_ANASK/413-542
B4UCQ9_ANASK/16-151
B4UCR0_ANASK/38-124
B4UCR2_ANASK/488-618
B4UFG7_ANASK/11-152
B4UFG9_ANASK/527-656
B4UFH3_ANASK/25-167
B4UFH8_ANASK/578-710
B4UGI8_ANASK/45-181
B4UH47_ANASK/65-199
B4UH49_ANASK/435-568
B4UIL6_ANASK/15-162
B4UIL7_ANASK/149-288
B4UIL9_ANASK/546-676
B4UJS4_ANASK/553-680
B4UJS6_ANASK/2-131
B4UJZ4_ANASK/151-254
B4UJZ4_ANASK/8-127
B4ULR3_ANASK/13-154
B4VM52_9CYAN/31-186
B4VM54_9CYAN/800-945
B4VM55_9CYAN/26-167
B4VMR5_9CYAN/30-173
B4VNU2_9CYAN/371-527
B4VNU2_9CYAN/554-692
B4VNU3_9CYAN/6-142
B4VWN7_9CYAN/207-343
B4VWN7_9CYAN/5-143
B4VWP0_9CYAN/1117-1258
B4VZ87_9CYAN/17-172
B4VZ89_9CYAN/836-981
B4VZ90_9CYAN/25-165
B4VZE8_9CYAN/6-154
B4VZE9_9CYAN/427-568
B4VZE9_9CYAN/594-729
B4W053_9CYAN/1-105
B4W054_9CYAN/791-939
B4W058_9CYAN/29-169
B4W3W4_9CYAN/2153-2294
B4W4U1_9CYAN/27-168
B4W4U3_9CYAN/795-934
B4W4U4_9CYAN/22-186
B4W7M7_9CAUL/535-664
B4W7M8_9CAUL/20-161
B4W7N0_9CAUL/14-155
B4WCC2_9CAUL/10-146
B4WD07_9CAUL/10-147
B4WD08_9CAUL/611-744
B4WDY8_9CAUL/14-155
B4WJU7_9SYNE/16-167
B4WJU9_9SYNE/811-949
B4WJZ2_9SYNE/27-193
B4WJZ3_9SYNE/756-906
B4WJZ5_9SYNE/35-176
B4WNH3_9SYNE/1071-1212
B4WNH5_9SYNE/30-171
B4X284_9GAMM/9-144
B4X286_9GAMM/2117-2253
B4X289_9GAMM/37-174
B5BCN1_SALPK/21-165
B5BH33_SALPK/530-660
B5BH34_SALPK/18-155
B5C3U6_SALET/18-155
B5C3U7_SALET/528-658
B5C6Q3_SALET/21-165
B5CEL4_SALET/21-165
B5CHM2_SALET/18-155
B5CHM3_SALET/528-658
B5E8M7_GEOBB/563-692
B5E8Z3_GEOBB/11-152
B5ECK5_GEOBB/523-654
B5ECK7_GEOBB/58-192
B5ECK9_GEOBB/9-142
B5ED64_GEOBB/416-543
B5ED66_GEOBB/5-134
B5EE00_GEOBB/17-159
B5EE28_GEOBB/551-682
B5EE30_GEOBB/137-273
B5EE32_GEOBB/10-147
B5EEA1_GEOBB/19-157
B5EF83_GEOBB/37-171
B5EF85_GEOBB/410-541
B5EFC4_GEOBB/11-141
B5EFH8_GEOBB/19-157
B5EFH9_GEOBB/471-601
B5EGK1_GEOBB/19-156
B5EGK2_GEOBB/551-681
B5EIY8_GEOBB/565-694
B5EUG6_VIBFM/10-148
B5EUV9_VIBFM/21-161
B5EZJ3_SALA4/21-165
B5F2W3_SALA4/528-658
B5F2W4_SALA4/18-155
B5FGD0_VIBFM/20-157
B5FGD1_VIBFM/209-343
B5FGD4_VIBFM/594-726
B5FGT3_VIBFM/21-157
B5FPF3_SALDC/21-165
B5FSK7_SALDC/528-658
B5FSK8_SALDC/18-155
B5JPQ2_9BACT/6-143
B5JPQ3_9BACT/485-620
B5JPQ3_9BACT/648-777
B5JQF9_9BACT/790-921
B5JQJ0_9BACT/19-161
B5JQV2_9BACT/21-164
B5JRB7_9BACT/26-165
B5JTR5_9GAMM/34-171
B5JTR8_9GAMM/1505-1640
B5JTR9_9GAMM/6-142
B5JXA6_9GAMM/788-924
B5MIR6_SALET/21-165
B5MQ94_SALET/528-658
B5MQ95_SALET/18-155
B5N1E9_SALET/21-165
B5N539_SALET/18-155
B5N540_SALET/528-658
B5NEU3_SALET/21-165
B5NJ65_SALET/18-155
B5NJ66_SALET/528-658
B5NKM3_SALET/21-165
B5NW55_SALET/530-660
B5NW56_SALET/18-155
B5P136_SALET/18-155
B5P137_SALET/528-658
B5P377_SALET/21-165
B5PAM6_SALET/21-165
B5PHH0_SALET/18-155
B5PHH1_SALET/528-658
B5PNU8_SALHA/528-658
B5PNU9_SALHA/18-155
B5PTZ0_SALHA/21-165
B5Q2R9_SALVI/21-165
B5Q9N1_SALVI/528-658
B5Q9N2_SALVI/18-155
B5QGT1_CAMJE/19-164
B5QGT2_CAMJE/492-623
B5QGT3_CAMJE/31-173
B5R130_SALEP/530-660
B5R131_SALEP/18-155
B5R2Z5_SALEP/21-165
B5R8B6_SALG2/530-660
B5R8B7_SALG2/18-155
B5RCD9_SALG2/21-165
B5RLD8_BORDL/15-164
B5RMB9_BORDL/13-162
B5RMC1_BORDL/581-713
B5RML5_BORDL/728-860
B5RML6_BORDL/29-165
B5RPR5_BORRA/13-162
B5RPR7_BORRA/581-713
B5RQ11_BORRA/728-860
B5RQ12_BORRA/29-165
B5RRD1_BORRA/15-164
B5S3F3_RALSO/1117-1254
B5S481_RALSO/19-162
B5S921_RALSO/36-172
B5S925_RALSO/193-325
B5SB07_RALSO/16-153
B5SH44_RALSO/1162-1294
B5SH47_RALSO/36-172
B5URG5_BACCE/17-153
B5URJ1_BACCE/540-672
B5V347_BACCE/538-670
B5V373_BACCE/17-153
B5W0C3_SPIMA/29-175
B5W0C5_SPIMA/1069-1210
B5W363_SPIMA/624-710
B5W370_SPIMA/227-372
B5W370_SPIMA/5-153
B5W7Y8_SPIMA/599-729
B5W7Y9_SPIMA/14-151
B5WQD8_9BURK/27-169
B5WVT0_9BURK/276-408
B5WVT1_9BURK/31-168
B5Y6T6_COPPD/2-133
B5Y7B2_COPPD/3-135
B5Y7B3_COPPD/554-679
B5YGG1_THEYD/20-157
B5YIX9_THEYD/3-137
B5YIY0_THEYD/432-562
B5YJ23_THEYD/477-605
B5YJ24_THEYD/11-102
B5YRN3_ECO5E/18-155
B5YRN4_ECO5E/511-641
B5Z689_HELPG/21-176
B5Z6Y7_HELPG/18-171
B5Z858_HELPG/15-163
B5Z859_HELPG/525-656
B5Z860_HELPG/29-165
B5ZCW7_GLUDA/600-735
B5ZCW8_GLUDA/14-147
B5ZPB8_RHILW/9-150
B5ZPC2_RHILW/22-163
B5ZPC3_RHILW/540-669
B5ZQB6_RHILW/616-749
B5ZQB7_RHILW/14-151
B5ZSL8_RHILW/15-152
B5ZWH5_RHILW/15-152
B6AMA2_9BACT/31-169
B6AMA5_9BACT/495-627
B6AQW1_9BACT/2-129
B6AR21_9BACT/19-167
B6BFS4_9RHOB/244-375
B6BFS5_9RHOB/19-156
B6BJA2_9PROT/4-142
B6BJA4_9PROT/562-694
B6BKS0_9PROT/28-164
B6BKS1_9PROT/514-645
B6BKS2_9PROT/15-164
B6BN81_9PROT/20-164
B6BNV0_9PROT/3-142
B6BNV1_9PROT/784-913
B6BNV8_9PROT/164-294
B6BNV8_9PROT/323-452
B6BNV8_9PROT/5-138
B6C2P4_9GAMM/41-178
B6C2P6_9GAMM/1476-1611
B6C2P9_9GAMM/36-172
B6EJB3_ALISL/20-157
B6EJB4_ALISL/220-354
B6EJB7_ALISL/587-719
B6EJH0_ALISL/21-157
B6EQL0_ALISL/21-161
B6ERC0_ALISL/10-148
B6I0T9_ECOSE/18-155
B6I0U0_ECOSE/513-643
B6IQQ3_RHOCS/190-330
B6IQQ3_RHOCS/21-159
B6IQQ3_RHOCS/363-502
B6ITD6_RHOCS/24-161
B6ITD7_RHOCS/474-607
B6ITD7_RHOCS/634-758
B6ITX9_RHOCS/463-596
B6ITY2_RHOCS/57-186
B6ITY3_RHOCS/20-153
B6JIH7_OLICO/14-150
B6JIH8_OLICO/487-622
B6JIH8_OLICO/648-772
B6JLK0_HELP2/18-171
B6JMQ1_HELP2/15-163
B6JMQ2_HELP2/523-654
B6JMQ3_HELP2/29-165
B6JPB6_HELP2/21-176
B6R7E4_9RHOB/488-622
B6R7E4_9RHOB/653-777
B6R7E5_9RHOB/23-160
B6REX1_CAMJE/492-623
B6REX2_CAMJE/31-173
B6VN82_PHOAA/453-584
B6VN83_PHOAA/18-155
B6XB08_9ENTR/580-711
B6XB09_9ENTR/17-154
B6YX68_THEON/5-146
B6YX73_THEON/649-777
B7A1I9_ECO57/511-641
B7A1J0_ECO57/18-155
B7ANA7_9BACE/10-146
B7APT2_9BACE/15-152
B7ATT5_9BACE/570-697
B7ATT6_9BACE/20-157
B7CPG8_BURPS/24-165
B7CQY9_BURPS/10-158
B7CQZ1_BURPS/97-240
B7CQZ2_BURPS/588-719
B7CV74_BURPS/29-166
B7CV75_BURPS/616-748
B7DMH8_9BACL/535-664
B7DMH9_9BACL/3-141
B7DQM9_9BACL/4-142
B7DQN0_9BACL/536-665
B7GG96_ANOFW/5-142
B7GG97_ANOFW/548-676
B7GHI9_ANOFW/16-152
B7GIE4_ANOFW/17-153
B7GX97_ACIB3/31-167
B7GX99_ACIB3/1220-1358
B7HI38_BACC4/540-672
B7HI65_BACC4/17-153
B7HLT1_BACC7/538-670
B7HLV7_BACC7/17-153
B7I846_ACIB5/1220-1358
B7I848_ACIB5/31-167
B7IFZ0_THEAB/4-142
B7IHS6_THEAB/553-680
B7IHS7_THEAB/8-146
B7IQ92_BACC2/535-667
B7IQB9_BACC2/17-153
B7J1N9_BORBZ/15-164
B7J2C7_BORBZ/13-163
B7J2C9_BORBZ/582-714
B7J2M4_BORBZ/729-860
B7J2M5_BORBZ/28-165
B7JI01_BACC0/535-667
B7JIM3_BACC0/17-153
B7JUC4_CYAP8/622-753
B7JV76_CYAP8/4-150
B7JV78_CYAP8/638-765
B7JXP8_CYAP8/29-173
B7JYH6_CYAP8/587-727
B7JYH9_CYAP8/221-358
B7JYH9_CYAP8/8-150
B7JYY8_CYAP8/90-246
B7JZ97_CYAP8/22-177
B7JZA1_CYAP8/842-992
B7JZA2_CYAP8/26-168
B7K415_CYAP8/639-780
B7K4N0_CYAP8/2-142
B7K5C9_CYAP8/692-838
B7K5D1_CYAP8/17-167
B7K8J1_CYAP7/25-163
B7K8J2_CYAP7/1429-1579
B7K8J9_CYAP7/25-179
B7K8K2_CYAP7/22-165
B7K8K3_CYAP7/701-840
B7K8K5_CYAP7/21-162
B7K9J5_CYAP7/532-663
B7K9J6_CYAP7/81-227
B7KA47_CYAP7/29-173
B7KBI6_CYAP7/694-833
B7KBI8_CYAP7/27-173
B7KBS7_CYAP7/658-799
B7KDT6_CYAP7/16-137
B7KF40_CYAP7/2-134
B7KRG3_METC4/5-140
B7KRG5_METC4/41-183
B7KRG7_METC4/465-601
B7KUG7_METC4/481-621
B7KUG7_METC4/646-771
B7KUG8_METC4/15-151
B7L7U0_ECO55/18-155
B7L7U1_ECO55/513-643
B7LM61_ESCF3/38-178
B7LP05_ESCF3/530-660
B7LP06_ESCF3/15-152
B7M335_ECO8A/18-155
B7M336_ECO8A/513-643
B7MBU4_ECO45/18-155
B7MBU5_ECO45/513-643
B7MW80_ECO81/18-155
B7N2Y2_ECO81/513-643
B7NBN7_ECOLU/18-155
B7NBN8_ECOLU/513-643
B7NS32_ECO7I/513-643
B7NS33_ECO7I/18-155
B7QZ62_9RHOB/563-695
B7QZ63_9RHOB/21-158
B7R1J5_9EURY/602-738
B7R853_9THEO/520-646
B7RJ07_9RHOB/522-651
B7RJ08_9RHOB/1-131
B7RJ10_9RHOB/6-148
B7RR37_9RHOB/1-58
B7RR38_9RHOB/551-683
B7RSU8_9GAMM/36-170
B7RSV1_9GAMM/1064-1199
B7USR2_ECO27/18-155
B7USR3_ECO27/513-643
B7UW87_PSEA8/15-152
B7UW88_PSEA8/150-285
B7UW93_PSEA8/619-750
B7V0Y6_PSEA8/16-157
B7V0Y8_PSEA8/82-225
B7V294_PSEA8/15-152
B7V295_PSEA8/497-630
B7V3Z7_PSEA8/36-172
B7V400_PSEA8/2180-2322
B7V402_PSEA8/25-162
B7V4P4_PSEA8/21-157
B7VKL7_VIBSL/21-157
B7VL25_VIBSL/595-728
B7VL28_VIBSL/246-380
B7VL29_VIBSL/20-157
B7VLZ8_VIBSL/21-161
B7VQR1_VIBSL/13-151
B7WUC3_COMTE/30-169
B7WUC5_COMTE/1918-2049
B7WVZ3_COMTE/725-869
B7WX78_COMTE/17-154
B7WX79_COMTE/597-729
B7XRV6_BORGA/13-163
B7XRV8_BORGA/581-713
B7XS60_BORGA/729-860
B7XS61_BORGA/28-165
B7XSY4_BORGA/15-164
B7XU63_BORGA/13-163
B7XU65_BORGA/581-713
B7XV05_BORGA/729-860
B7XV06_BORGA/28-165
B7XVE0_BORGA/15-164
B8CKV5_SHEPW/21-157
B8CKZ9_SHEPW/590-724
B8CL03_SHEPW/158-292
B8CL05_SHEPW/19-156
B8CLB7_SHEPW/10-148
B8CPK5_SHEPW/21-160
B8CW48_HALOH/525-655
B8CW49_HALOH/17-153
B8CW50_HALOH/18-155
B8D0R9_HALOH/28-165
B8D0S0_HALOH/566-698
B8DI90_LISMH/492-618
B8DI93_LISMH/17-152
B8DIS1_DESVM/74-210
B8DJV2_DESVM/578-706
B8DJY0_DESVM/662-789
B8DJY1_DESVM/6-151
B8DKJ7_DESVM/6-147
B8DL28_DESVM/896-1024
B8DL30_DESVM/86-225
B8DL45_DESVM/19-156
B8DMK8_DESVM/17-164
B8DPF4_DESVM/14-151
B8DSC1_DESVM/24-162
B8E6T1_SHEB2/31-165
B8E6Y4_SHEB2/21-160
B8E9W7_SHEB2/21-157
B8EA10_SHEB2/608-742
B8EA14_SHEB2/186-321
B8EA15_SHEB2/20-157
B8EAC9_SHEB2/592-723
B8EAD0_SHEB2/20-157
B8EDI8_SHEB2/10-148
B8ESS4_METSB/20-157
B8ESS5_METSB/615-748
B8F8X3_DESAA/497-637
B8FAV9_DESAA/21-162
B8FCJ9_DESAA/585-716
B8FCK2_DESAA/4-141
B8FDT7_DESAA/719-863
B8FJE5_DESAA/24-161
B8FJE6_DESAA/641-773
B8FJT3_DESAA/616-748
B8FNR3_DESAA/585-718
B8FNR5_DESAA/72-206
B8FNR7_DESAA/6-142
B8FPD4_DESHD/2-138
B8FTN7_DESHD/4-143
B8FTS0_DESHD/5-142
B8FTS1_DESHD/593-724
B8G3A5_CHLAD/465-598
B8G3A8_CHLAD/12-149
B8GCG9_CHLAD/9-143
B8GE57_METPE/1-65
B8GE58_METPE/24-72
B8GF96_METPE/33-181
B8GGR4_METPE/27-175
B8GGR6_METPE/27-175
B8GH10_METPE/9-157
B8GHQ3_METPE/9-144
B8GHQ5_METPE/44-178
B8GHQ7_METPE/504-637
B8GJH5_METPE/30-178
B8GK04_METPE/757-905
B8GK10_METPE/29-176
B8GK90_METPE/536-658
B8GP52_THISH/9-147
B8GP53_THISH/1699-1833
B8GP55_THISH/37-175
B8GPI3_THISH/21-157
B8GQA6_THISH/21-157
B8GR06_THISH/556-688
B8GR11_THISH/98-231
B8GR12_THISH/15-152
B8GZ93_CAUCN/612-745
B8GZ94_CAUCN/14-151
B8H0J6_CAUCN/464-595
B8H0J6_CAUCN/621-744
B8H0J7_CAUCN/5-142
B8H1E5_CAUCN/32-168
B8H348_CAUCN/14-151
B8HM42_CYAP4/4-157
B8HM45_CYAP4/669-802
B8HNR6_CYAP4/36-182
B8HNR9_CYAP4/789-933
B8HNS0_CYAP4/25-175
B8HTI2_CYAP4/863-1001
B8HTI4_CYAP4/29-171
B8HY10_CYAP4/16-157
B8HY12_CYAP4/767-906
B8HY13_CYAP4/33-197
B8I3M9_CLOCE/13-148
B8I3N0_CLOCE/563-691
B8I411_CLOCE/4-139
B8I4Z6_CLOCE/20-156
B8I4Z7_CLOCE/529-662
B8I745_CLOCE/5-142
B8IF82_METNO/14-129
B8IF82_METNO/154-297
B8IF82_METNO/319-452
B8IF87_METNO/598-731
B8IMV0_METNO/6-144
B8IMV2_METNO/51-183
B8IMV4_METNO/469-605
B8IQX9_METNO/452-587
B8IQX9_METNO/612-738
B8IQY0_METNO/24-160
B8IZK2_DESDA/14-151
B8J0K6_DESDA/105-243
B8J0K8_DESDA/878-1007
B8J2H9_DESDA/16-158
B8J2M5_DESDA/47-190
B8J3H0_DESDA/45-178
B8J426_DESDA/25-162
B8J556_ANAD2/151-254
B8J556_ANAD2/8-127
B8J6C4_ANAD2/13-154
B8J9M8_ANAD2/43-179
B8JC62_ANAD2/12-153
B8JCG9_ANAD2/11-152
B8JCH1_ANAD2/528-657
B8JCH5_ANAD2/25-167
B8JCI0_ANAD2/564-696
B8JCR8_ANAD2/557-684
B8JCS0_ANAD2/2-131
B8JCV7_ANAD2/415-544
B8JCW4_ANAD2/16-151
B8JCW5_ANAD2/38-124
B8JCW7_ANAD2/485-615
B8JE43_ANAD2/65-199
B8JE45_ANAD2/435-568
B8JEV8_ANAD2/15-162
B8JEV9_ANAD2/149-287
B8JEW1_ANAD2/546-676
B8K3J7_VIBPA/541-672
B8K3J8_VIBPA/40-179
B8K3J9_VIBPA/6-144
B8K467_VIBPA/30-164
B8K7L3_VIBPA/20-157
B8K7L4_VIBPA/217-351
B8K7L7_VIBPA/604-737
B8K8B4_VIBPA/13-152
B8K9J9_VIBPA/21-161
B8KBZ5_VIBPA/21-157
B8L6H3_9GAMM/33-170
B8L6H5_9GAMM/1916-2046
B8L6H7_9GAMM/10-149
B8LAR3_9GAMM/483-608
B8LAR7_9GAMM/272-407
B8LAS0_9GAMM/527-658
B8LAT4_9GAMM/14-151
B8LB95_9GAMM/22-161
B8QZS8_MYXFU/455-586
B8QZT8_MYXFU/131-270
B9AB19_BORBU/15-164
B9ABH7_BORBU/729-860
B9ABH8_BORBU/28-165
B9AC80_BORBU/13-163
B9AC82_BORBU/582-714
B9B277_9BURK/13-154
B9B279_9BURK/87-243
B9B280_9BURK/488-619
B9BC79_9BURK/28-165
B9BC80_9BURK/611-743
B9BKF4_9BURK/488-619
B9BKF5_9BURK/87-239
B9BKF7_9BURK/13-154
B9C020_9BURK/311-443
B9C021_9BURK/28-165
B9C4G0_9BURK/488-619
B9C4G1_9BURK/87-239
B9C4G3_9BURK/13-154
B9CIJ6_9BURK/28-165
B9CIJ7_9BURK/607-739
B9CYS6_WOLRE/29-165
B9CYS7_WOLRE/509-640
B9CYS8_WOLRE/19-164
B9E0P9_CLOK1/540-673
B9E0Q0_CLOK1/26-162
B9E341_CLOK1/19-150
B9E344_CLOK1/567-692
B9E348_CLOK1/7-144
B9IWC9_BACCQ/538-670
B9IWF5_BACCQ/17-153
B9J945_AGRRK/596-729
B9J946_AGRRK/14-151
B9JBX4_AGRRK/17-154
B9JH35_AGRRK/13-150
B9JM20_AGRRK/17-153
B9JTN9_AGRVS/14-151
B9JTP0_AGRVS/515-648
B9JTQ1_AGRVS/16-153
B9JUK4_AGRVS/9-150
B9JUZ3_AGRVS/21-162
B9JUZ4_AGRVS/546-675
B9JX95_AGRVS/13-148
B9JXT3_AGRVS/13-150
B9K1A8_AGRVS/13-149
B9KAQ9_THENN/4-141
B9KAS6_THENN/545-671
B9KAS7_THENN/13-147
B9KDP5_CAMLR/29-172
B9KDP6_CAMLR/492-623
B9KDP7_CAMLR/18-164
B9KJB9_RHOSK/954-1088
B9KJC3_RHOSK/26-161
B9KJC6_RHOSK/263-397
B9KQA3_RHOSK/12-149
B9KQA4_RHOSK/544-675
B9KS14_RHOSK/516-644
B9KS15_RHOSK/14-155
B9KS16_RHOSK/23-165
B9L351_THERP/441-573
B9L351_THERP/603-728
B9L351_THERP/893-1027
B9L826_NAUPA/16-165
B9L827_NAUPA/559-690
B9L828_NAUPA/28-165
B9LCT4_CHLSY/11-145
B9LE97_CHLSY/12-150
B9LEA0_CHLSY/464-596
B9LL65_CHLSY/5-138
B9LL67_CHLSY/479-612
B9LL70_CHLSY/37-170
B9LRW3_HALLT/12-147
B9LRW5_HALLT/591-741
B9LZV7_GEOSF/412-545
B9LZV9_GEOSF/37-174
B9M1Z0_GEOSF/406-533
B9M1Z1_GEOSF/8-138
B9M458_GEOSF/19-158
B9M5G9_GEOSF/47-181
B9M5H0_GEOSF/417-547
B9M712_GEOSF/548-678
B9M713_GEOSF/15-152
B9M7Q9_GEOSF/18-156
B9M7R0_GEOSF/466-596
B9M849_GEOSF/17-159
B9M917_GEOSF/546-677
B9M919_GEOSF/171-308
B9M9E5_GEOSF/9-146
B9M9P2_GEOSF/567-696
B9M9P7_GEOSF/12-153
B9M9P9_GEOSF/11-152
B9MA47_ACIET/21-158
B9MF61_ACIET/1729-1860
B9MF63_ACIET/30-169
B9MGA1_ACIET/17-153
B9MGA2_ACIET/577-709
B9MKK4_ANATD/20-156
B9MKK5_ANATD/503-633
B9MLV5_ANATD/3-138
B9MM00_ANATD/3-136
B9MM01_ANATD/538-666
B9MMK3_ANATD/456-590
B9MMK9_ANATD/10-145
B9MMK9_ANATD/174-309
B9MMK9_ANATD/334-478
B9MPE0_ANATD/29-166
B9MPE2_ANATD/422-553
B9MPE6_ANATD/191-327
B9NJZ2_POPTR/84-227
B9PC55_POPTR/207-338
B9PC86_POPTR/116-247
B9PEF4_POPTR/86-245
B9R5V9_9RHOB/18-154
B9R5W0_9RHOB/428-566
B9R5W0_9RHOB/597-721
B9TBX2_RICCO/139-284
B9X2Q6_BORBU/28-165
B9X2Q7_BORBU/729-860
B9X3M9_BORBU/582-714
B9X3N2_BORBU/13-163
B9X4V3_BORBU/15-164
B9X5I0_BORBU/582-714
B9X5I2_BORBU/13-163
B9X5W3_BORBU/15-164
B9X765_BORBU/729-860
B9X766_BORBU/28-104
B9X7V1_9SPIO/729-860
B9X7V2_9SPIO/28-165
B9X8E3_9SPIO/581-713
B9X8E5_9SPIO/11-161
B9XDM1_9BACT/24-157
B9XDM3_9BACT/808-937
B9XNN3_9BACT/491-622
B9XNN4_9BACT/112-255
B9XNN6_9BACT/2-142
B9XU28_HELPY/18-171
B9XW75_HELPY/29-165
B9XW76_HELPY/521-652
B9XW77_HELPY/15-163
B9XX85_HELPY/21-176
B9XYG6_HELPY/21-176
B9XZ63_HELPY/18-171
B9XZW1_HELPY/29-165
B9XZW2_HELPY/530-661
B9XZW3_HELPY/15-163
B9Z339_9NEIS/24-169
B9Z341_9NEIS/584-709
B9Z641_9NEIS/4-139
B9Z643_9NEIS/66-200
B9Z645_9NEIS/469-600
B9Z6Q6_9NEIS/486-612
B9Z6Q9_9NEIS/25-174
B9Z6R0_9NEIS/21-163
C0A501_9BACT/157-293
C0A9U9_9BACT/14-155
C0AHC8_BORBU/582-714
C0AHD0_BORBU/13-163
C0AIK9_BORBU/729-860
C0AIL0_BORBU/28-165
C0AJ69_BORBU/15-164
C0AK53_BORBU/13-163
C0AK55_BORBU/582-714
C0AKG0_BORBU/28-165
C0AKG1_BORBU/729-860
C0AL17_BORBU/15-164
C0AME3_9SPIO/729-860
C0AME4_9SPIO/28-165
C0AMW6_9SPIO/15-164
C0ANL0_9SPIO/13-163
C0ANL2_9SPIO/582-714
C0AQD4_9SPIO/15-164
C0AV04_9ENTR/17-154
C0AV05_9ENTR/1-41
C0AV06_9ENTR/227-324
C0C1M6_9CLOT/16-153
C0C1R7_9CLOT/555-691
C0C1R8_9CLOT/18-151
C0D3I8_9CLOT/8-141
C0D3I9_9CLOT/534-669
C0D668_9CLOT/12-102
C0D669_9CLOT/2-111
C0FQG9_9FIRM/572-699
C0FQH0_9FIRM/19-77
C0FQH1_9FIRM/1-81
C0FT68_9FIRM/15-150
C0FUR9_9FIRM/16-149
C0GJE7_9FIRM/536-662
C0GJE9_9FIRM/17-154
C0GJT7_9FIRM/13-150
C0N2Q8_9GAMM/21-164
C0N3I0_9GAMM/10-147
C0N3I1_9GAMM/1732-1867
C0N3I3_9GAMM/39-176
C0N6C6_9GAMM/21-157
C0N6V9_9GAMM/14-150
C0N6W0_9GAMM/69-201
C0N6W5_9GAMM/526-658
C0N7L8_9GAMM/9-141
C0N823_9GAMM/19-97
C0Q054_SALPC/21-165
C0Q2C9_SALPC/528-658
C0Q2D0_SALPC/18-155
C0Q9Z1_DESAH/583-655
C0Q9Z1_DESAH/687-765
C0Q9Z1_DESAH/794-923
C0Q9Z2_DESAH/14-149
C0QMJ6_DESAH/21-162
C0QMJ8_DESAH/602-734
C0QPD2_PERMH/28-166
C0QPD3_PERMH/21-163
C0QPD4_PERMH/524-652
C0QWT2_BRAHW/1-122
C0QYB2_BRAHW/629-759
C0QYP7_BRAHW/579-711
C0QYP8_BRAHW/33-170
C0QZC1_BRAHW/8-145
C0SWJ8_BORBU/729-860
C0SWJ9_BORBU/28-165
C0SX40_BORBU/15-164
C0SY01_BORBU/13-163
C0SY03_BORBU/582-714
C0SZG3_BORBU/28-165
C0SZG4_BORBU/729-860
C0SZR3_BORBU/15-164
C0T0X7_BORBU/13-163
C0T0X9_BORBU/582-714
C0VH90_9GAMM/1432-1570
C0VH92_9GAMM/31-168
C0XW08_BURPS/29-166
C0XW09_BURPS/240-372
C0Y3T1_BURPS/588-719
C0Y3T2_BURPS/97-240
C0Y3T4_BURPS/2-150
C0Y7F4_BURPS/24-165
C0ZF76_BREBN/12-149
C0ZF77_BREBN/545-674
C0ZGU8_BREBN/20-157
C1A592_GEMAT/433-565
C1A593_GEMAT/31-167
C1A816_GEMAT/9-143
C1A818_GEMAT/32-164
C1A820_GEMAT/498-628
C1A886_GEMAT/1-94
C1A888_GEMAT/518-659
C1A897_GEMAT/34-162
C1D7B0_LARHH/24-162
C1DB72_LARHH/21-164
C1DB73_LARHH/25-163
C1DB76_LARHH/449-575
C1DCD0_LARHH/471-597
C1DCD3_LARHH/25-163
C1DCD4_LARHH/21-164
C1DCD8_LARHH/536-668
C1DCD9_LARHH/12-147
C1DHM6_AZOVD/545-676
C1DHM7_AZOVD/20-157
C1DW01_SULAA/19-163
C1DW03_SULAA/247-374
C1DW04_SULAA/23-156
C1ENR2_BACC3/535-667
C1ENT8_BACC3/17-153
C1F3H0_ACIC5/21-164
C1F3H2_ACIC5/465-597
C1FNR9_CLOBJ/15-148
C1FUE3_CLOBJ/2-131
C1FUE6_CLOBJ/566-691
C1FUF0_CLOBJ/7-144
C1HLR3_9ESCH/18-155
C1HLR4_9ESCH/422-552
C1I890_9CLOT/2-132
C1I893_9CLOT/556-681
C1I897_9CLOT/7-143
C1L0X0_LISMC/17-152
C1L0X3_LISMC/492-618
C1M5R1_9ENTR/18-155
C1M5R2_9ENTR/535-665
C1M712_9ENTR/21-165
C1MAR2_9ENTR/28-165
C1MAR5_9ENTR/439-572
C1P7J5_BACCO/18-153
C1PER9_BACCO/23-159
C1PG60_BACCO/556-684
C1PG61_BACCO/3-142
C2C7Q6_VIBCH/576-707
C2C7Q7_VIBCH/29-168
C2C7Q8_VIBCH/5-143
C2C831_VIBCH/13-152
C2C9U0_VIBCH/30-167
C2CAB8_VIBCH/19-156
C2CAB8_VIBCH/192-337
C2CAB8_VIBCH/370-507
C2CAC3_VIBCH/629-761
C2CB54_VIBCH/21-157
C2CC04_VIBCH/655-788
C2CC07_VIBCH/194-328
C2CC08_VIBCH/30-167
C2CCJ4_VIBCH/21-162
C2DPX1_ECOLX/511-641
C2DPX2_ECOLX/18-155
C2HS77_VIBCH/30-167
C2HTT2_VIBCH/21-162
C2HU65_VIBCH/30-167
C2HU66_VIBCH/194-328
C2HU69_VIBCH/655-788
C2HUP9_VIBCH/21-157
C2HZ05_VIBCH/567-698
C2HZ06_VIBCH/29-168
C2HZ07_VIBCH/5-143
C2HZD9_VIBCH/13-152
C2I3D0_VIBCH/30-167
C2I715_VIBCH/21-157
C2I7I6_VIBCH/21-162
C2I7T7_VIBCH/30-167
C2I7T8_VIBCH/194-328
C2I8M5_VIBCH/13-152
C2I960_VIBCH/5-143
C2I961_VIBCH/29-168
C2I962_VIBCH/576-707
C2IFQ5_VIBCH/576-707
C2IFQ6_VIBCH/29-168
C2IFQ7_VIBCH/5-143
C2IG37_VIBCH/13-152
C2II58_VIBCH/629-761
C2II63_VIBCH/19-156
C2II63_VIBCH/192-337
C2II63_VIBCH/370-507
C2IIW0_VIBCH/21-157
C2IKX2_VIBCH/30-167
C2IM03_VIBCH/21-162
C2IM56_VIBCH/30-167
C2IM57_VIBCH/194-328
C2IM60_VIBCH/647-780
C2IRD9_VIBCH/21-157
C2IS97_VIBCH/30-167
C2IS98_VIBCH/194-328
C2ISA1_VIBCH/655-788
C2IT00_VIBCH/13-152
C2ITD2_VIBCH/5-143
C2ITD3_VIBCH/29-168
C2ITD4_VIBCH/576-707
C2IV48_VIBCH/21-162
C2IVH4_VIBCH/30-167
C2IWZ6_VIBCH/629-761
C2IX01_VIBCH/19-156
C2IX01_VIBCH/192-337
C2IX01_VIBCH/370-507
C2J8I2_VIBCH/19-156
C2J8I2_VIBCH/192-337
C2J8I2_VIBCH/370-507
C2J8I7_VIBCH/629-761
C2JB16_VIBCH/13-152
C2JDP5_VIBCH/576-707
C2JDP6_VIBCH/29-168
C2JDP7_VIBCH/5-143
C2JG38_VIBCH/21-157
C2JGG4_VIBCH/647-780
C2JGG7_VIBCH/194-328
C2JGG8_VIBCH/30-167
C2JGM2_VIBCH/21-162
C2JIA7_VIBCH/30-167
C2KTL5_9ACTO/3-139
C2KTL6_9ACTO/492-629
C2KTL6_9ACTO/657-785
C2KYL0_9FIRM/554-689
C2KYL1_9FIRM/40-175
C2KYY5_9FIRM/20-157
C2LHG3_PROMI/17-154
C2LHG4_PROMI/591-722
C2MIV0_BACCE/540-672
C2MIX6_BACCE/17-153
C2MYY5_BACCE/540-672
C2MZ11_BACCE/17-153
C2NFI3_BACCE/17-153
C2NFN5_BACCE/535-667
C2NWY3_BACCE/540-672
C2NX09_BACCE/17-153
C2PD03_BACCE/537-669
C2PD29_BACCE/17-153
C2PU10_BACCE/524-656
C2PU36_BACCE/17-153
C2QA27_BACCE/548-680
C2QA53_BACCE/17-153
C2QR28_BACCE/537-669
C2QR54_BACCE/17-153
C2R658_BACCE/540-672
C2R686_BACCE/17-153
C2RL59_BACCE/540-672
C2RL85_BACCE/17-153
C2S1T0_BACCE/540-672
C2S1V7_BACCE/17-153
C2SI25_BACCE/524-656
C2SI51_BACCE/17-153
C2SZ09_BACCE/540-672
C2SZ35_BACCE/17-153
C2TEL4_BACCE/535-667
C2TEP0_BACCE/17-153
C2TVC2_BACCE/529-661
C2TVE8_BACCE/17-153
C2UBX9_BACCE/540-672
C2UC05_BACCE/17-153
C2UTE5_BACCE/529-661
C2UTH2_BACCE/17-153
C2V9U3_BACCE/529-661
C2V9W9_BACCE/17-153
C2VRW5_BACCE/535-667
C2VRZ3_BACCE/17-153
C2WKH7_BACCE/540-672
C2WKK4_BACCE/17-153
C2X9V9_BACCE/540-672
C2X9Y5_BACCE/17-153
C2XS09_BACCE/524-656
C2XS37_BACCE/17-153
C2Y8R8_BACCE/540-672
C2Y8U5_BACCE/17-153
C2YPP5_BACCE/540-672
C2YPS2_BACCE/17-153
C2Z5Y8_BACCE/528-660
C2Z615_BACCE/17-153
C2ZMM3_BACCE/528-660
C2ZMQ1_BACCE/17-153
C3A430_BACMY/17-153
C3C0E5_BACTU/535-667
C3C0G6_BACTU/17-153
C3CGU5_BACTU/540-672
C3CGX1_BACTU/17-153
C3CZQ1_BACTU/540-672
C3CZS7_BACTU/17-153
C3DHY0_BACTS/535-667
C3DI08_BACTS/17-153
C3E1L8_BACTU/540-672
C3E1P4_BACTU/17-153
C3EIT6_BACTK/540-672
C3EIV9_BACTK/17-153
C3EZP0_BACTU/535-667
C3EZR6_BACTU/17-153
C3FI79_BACTB/540-672
C3FIA5_BACTB/17-153
C3G149_BACTU/535-667
C3G175_BACTU/17-153
C3GGV7_BACTU/323-455
C3GGY3_BACTU/17-153
C3GZ31_BACTU/540-672
C3GZ57_BACTU/17-153
C3HGI2_BACTU/535-667
C3HGK8_BACTU/17-153
C3HYG6_BACTU/535-667
C3HYJ3_BACTU/17-153
C3IHI7_BACTU/535-667
C3IHL4_BACTU/17-153
C3K0G5_PSEFS/21-157
C3K0H1_PSEFS/16-153
C3K0H2_PSEFS/122-257
C3K0H7_PSEFS/603-734
C3K0R2_PSEFS/21-157
C3K1Q0_PSEFS/19-161
C3K1Q2_PSEFS/532-661
C3K2B7_PSEFS/21-157
C3K3J1_PSEFS/10-111
C3K3J2_PSEFS/1659-1795
C3K3J4_PSEFS/36-167
C3KDP9_PSEFS/12-149
C3KE11_PSEFS/18-159
C3KE13_PSEFS/85-228
C3KE14_PSEFS/477-608
C3KP35_RHISN/63-194
C3KX14_CLOB6/15-148
C3L214_CLOB6/2-131
C3L217_CLOB6/566-691
C3L221_CLOB6/7-144
C3L7Q4_BACAC/17-153
C3L8F0_BACAC/336-468
C3LM92_VIBCM/629-761
C3LM97_VIBCM/19-156
C3LM97_VIBCM/192-337
C3LM97_VIBCM/370-507
C3LMS9_VIBCM/30-167
C3LNV7_VIBCM/21-162
C3LP10_VIBCM/30-167
C3LP11_VIBCM/194-328
C3LP14_VIBCM/647-780
C3LPK6_VIBCM/21-157
C3LWL8_VIBCM/13-152
C3LX04_VIBCM/5-143
C3LX05_VIBCM/29-168
C3LX06_VIBCM/576-707
C3M9P4_RHISN/16-153
C3MEH8_RHISN/13-150
C3MG01_RHISN/617-750
C3MG02_RHISN/14-151
C3NNE4_VIBCJ/21-157
C3NNW1_VIBCJ/647-780
C3NNW4_VIBCJ/194-328
C3NNW5_VIBCJ/30-167
C3NP19_VIBCJ/21-162
C3NQ79_VIBCJ/30-167
C3NQP4_VIBCJ/19-156
C3NQP4_VIBCJ/192-337
C3NQP4_VIBCJ/370-507
C3NQP9_VIBCJ/629-761
C3NYM4_VIBCJ/576-707
C3NYM5_VIBCJ/29-168
C3NYM6_VIBCJ/5-143
C3NZ04_VIBCJ/13-152
C3T5E2_ECOLX/513-643
C3T5E3_ECOLX/513-643
C3T5E7_ECOLX/18-155
C3V9Y0_9PSED/21-157
C3XF41_9HELI/19-175
C3XG44_9HELI/17-168
C3XG45_9HELI/509-640
C3XG46_9HELI/31-167
C3XGG8_9HELI/18-174
C3XLN0_9HELI/22-168
C3XLN1_9HELI/517-648
C3XLN2_9HELI/27-164
C3XLP3_9HELI/20-175
C4AVI4_BURMA/2-150
C4AZI7_BURMA/24-165
C4B3Q9_BURMA/97-240
C4B3R0_BURMA/588-719
C4B407_BURMA/29-166
C4B408_BURMA/293-425
C4FLV1_9AQUI/25-162
C4G0W6_ABIDE/50-187
C4G677_ABIDE/12-151
C4G678_ABIDE/583-710
C4GTS5_YERPN/579-709
C4H4G6_YERPE/579-709
C4H4G7_YERPE/18-155
C4HMS7_YERPE/579-709
C4HMS8_YERPE/18-155
C4HU17_YERPE/579-709
C4HU18_YERPE/18-155
C4I938_BURPS/588-719
C4I939_BURPS/97-240
C4I941_BURPS/2-150
C4IDQ9_CLOBU/2-133
C4IDR2_CLOBU/559-684
C4IDR6_CLOBU/7-144
C4IFN8_CLOBU/15-150
C4KBT5_THASP/495-621
C4KBT8_THASP/28-166
C4KBT9_THASP/21-164
C4KC92_THASP/27-161
C4KC94_THASP/1629-1761
C4KXK6_BURPS/29-166
C4KXK7_BURPS/625-757
C4KY28_BURPS/24-165
C4L3A5_EXISA/17-152
C4L644_EXISA/538-663
C4L645_EXISA/4-141
C4RWT8_YERBE/499-631
C4RWT9_YERBE/18-155
C4S195_YERBE/21-165
C4S4H7_YERBE/18-155
C4S4H8_YERBE/531-661
C4S815_YERMO/18-155
C4S816_YERMO/537-667
C4S863_YERMO/21-164
C4SBM6_YERMO/512-643
C4SBM7_YERMO/18-155
C4SNH9_YERFR/538-668
C4SNI0_YERFR/18-155
C4SRU4_YERFR/21-164
C4T0G1_YERIN/21-165
C4T775_YERIN/542-672
C4T776_YERIN/18-155
C4TQX9_YERKR/21-165
C4TZZ8_YERKR/536-666
C4TZZ9_YERKR/18-155
C4U740_YERAL/18-155
C4U741_YERAL/529-660
C4UE89_YERAL/21-165
C4UNH3_YERRU/18-155
C4UNH4_YERRU/520-650
C4URF6_YERRO/21-164
C4UWC1_YERRO/533-663
C4UWC2_YERRO/18-155
C4V0W5_9FIRM/22-154
C4V495_9FIRM/15-152
C4V496_9FIRM/551-679
C4XGJ6_DESMR/415-543
C4XGQ2_DESMR/11-152
C4XGY5_DESMR/17-162
C4XHV9_DESMR/11-152
C4XHW2_DESMR/28-162
C4XK93_DESMR/877-1008
C4XK95_DESMR/114-250
C4XKN1_DESMR/15-152
C4XKU9_DESMR/28-162
C4XKV2_DESMR/11-152
C4XKV4_DESMR/15-152
C4XL02_DESMR/25-162
C4XL05_DESMR/11-152
C4XPT5_DESMR/11-152
C4XQ48_DESMR/74-214
C4XQQ6_DESMR/599-728
C4XR27_DESMR/23-158
C4XR52_DESMR/573-700
C4XR54_DESMR/11-152
C4XS46_DESMR/14-151
C4XSS9_DESMR/11-154
C4XT71_DESMR/11-152
C4XT72_DESMR/566-693
C4XTN4_DESMR/24-163
C4XUD3_DESMR/36-171
C4Z2Z7_EUBE2/6-145
C4Z5I4_EUBE2/584-711
C4Z5I5_EUBE2/19-156
C4Z5M6_EUBE2/20-157
C4Z8Y8_EUBR3/33-168
C4ZA85_EUBR3/20-159
C4ZA86_EUBR3/579-706
C4ZM21_THASP/590-715
C4ZM23_THASP/25-166
C4ZQH1_ECOBW/18-155
C4ZQH2_ECOBW/513-643
C5A8J7_BURGB/24-165
C5A8V5_BURGB/611-743
C5A8V6_BURGB/31-168
C5AJF5_BURGB/553-684
C5AJF6_BURGB/92-237
C5AJF8_BURGB/2-151
C5AK82_BURGB/746-875
C5AK87_BURGB/199-340
C5AK87_BURGB/29-167
C5AK87_BURGB/369-508
C5AKH1_BURGB/27-168
C5AKJ6_BURGB/25-169
C5AVU9_METEA/5-140
C5AVV1_METEA/41-183
C5AVV3_METEA/465-601
C5AZE9_METEA/480-620
C5AZE9_METEA/645-770
C5AZF0_METEA/15-151
C5BDU6_EDWI9/571-701
C5BDU7_EDWI9/18-155
C5BIY1_TERTT/562-691
C5BIY3_TERTT/19-160
C5BJQ3_TERTT/180-326
C5BJQ3_TERTT/362-484
C5BJQ3_TERTT/5-154
C5BLL1_TERTT/34-172
C5BLL4_TERTT/1998-2133
C5BLL6_TERTT/16-152
C5BRR5_TERTT/21-157
C5BSE9_TERTT/665-796
C5BSF0_TERTT/31-173
C5BSH7_TERTT/654-786
C5BSI3_TERTT/182-316
C5BSI4_TERTT/17-154
C5CL76_VARPS/1722-1853
C5CL78_VARPS/29-171
C5CXR3_VARPS/532-663
C5CXU4_VARPS/25-162
C5CXU7_VARPS/23-160
C5D434_GEOSW/3-139
C5D818_GEOSW/17-153
C5D9A8_GEOSW/547-675
C5D9A9_GEOSW/10-145
C5EJU4_9FIRM/8-142
C5EJU5_9FIRM/533-668
C5EY39_9HELI/20-175
C5EY78_9HELI/27-163
C5EY79_9HELI/524-655
C5EY80_9HELI/20-168
C5JAG6_9BACT/22-162
C5JBP9_9BACT/29-167
C5NCU6_BURMA/10-158
C5NH07_BURMA/588-719
C5NH08_BURMA/97-240
C5NHF3_BURMA/24-165
C5NIJ2_BURMA/29-166
C5T1Y8_ACIDE/17-154
C5T1Y9_ACIDE/582-714
C5T538_ACIDE/30-167
C5T540_ACIDE/1748-1879
C5T5J1_ACIDE/75-211
C5TB09_ACIDE/21-166
C5TC46_ACIDE/25-162
C5TF07_ZYMMO/632-764
C5TF12_ZYMMO/33-168
C5THQ1_ZYMMO/418-554
C5UPV7_CLOBO/2-131
C5UPW0_CLOBO/549-674
C5UPW4_CLOBO/7-144
C5UVR7_CLOBO/15-150
C5VS47_CLOBO/15-148
C5VTA0_CLOBO/2-133
C5VTA3_CLOBO/554-679
C5VTA7_CLOBO/7-144
C5W5D1_ECOBB/18-155
C5W5D2_ECOBB/513-643
C5ZFA4_BURPS/29-166
C5ZFA5_BURPS/619-751
C5ZGE1_BURPS/24-165
C5ZRU9_BURPS/2-150
C5ZRV1_BURPS/97-240
C5ZRV2_BURPS/588-719
C5ZX20_9HELI/27-163
C5ZX21_9HELI/515-646
C5ZX22_9HELI/25-168
C5ZXE1_9HELI/20-175
C6ARS1_RHILS/15-152
C6AVY2_RHILS/11-152
C6AVY6_RHILS/21-162
C6AVY7_RHILS/540-669
C6AY12_RHILS/15-152
C6B1C2_RHILS/611-744
C6B1C3_RHILS/14-151
C6BDD2_RALP1/36-172
C6BDD4_RALP1/1717-1849
C6BL05_RALP1/21-164
C6BMV0_RALP1/558-690
C6BMV1_RALP1/16-153
C6BTV5_DESAD/588-717
C6BU36_DESAD/677-808
C6BU37_DESAD/69-214
C6BU39_DESAD/2-146
C6BU49_DESAD/25-164
C6BV74_DESAD/15-152
C6BYY7_DESAD/27-162
C6BZE1_DESAD/865-998
C6BZE3_DESAD/89-224
C6BZY1_DESAD/454-586
C6C035_DESAD/26-178
C6C0Y9_DESAD/11-152
C6C163_DESAD/30-163
C6C169_DESAD/28-165
C6C1V3_DESAD/5-140
C6C1V5_DESAD/44-177
C6C1V6_DESAD/504-635
C6C347_DICDC/540-670
C6C348_DICDC/18-155
C6C950_DICDC/21-165
C6CF42_DICZE/531-661
C6CF43_DICZE/18-155
C6CM61_DICZE/21-165
C6D2U7_PAESJ/6-144
C6D2U8_PAESJ/560-689
C6D9B3_PECCP/18-155
C6D9B4_PECCP/528-658
C6DDB6_PECCP/21-164
C6DYF6_GEOSM/9-142
C6DYF8_GEOSM/57-191
C6DYG0_GEOSM/531-662
C6DZ99_GEOSM/477-619
C6DZA1_GEOSM/198-335
C6DZA1_GEOSM/6-141
C6E094_GEOSM/417-544
C6E096_GEOSM/5-134
C6E0N3_GEOSM/563-692
C6E0V8_GEOSM/17-159
C6E0Y9_GEOSM/553-684
C6E0Z1_GEOSM/138-274
C6E0Z3_GEOSM/10-147
C6E2Z4_GEOSM/11-152
C6E3S7_GEOSM/565-694
C6E423_GEOSM/551-681
C6E424_GEOSM/19-156
C6E723_GEOSM/410-541
C6E725_GEOSM/37-171
C6E857_GEOSM/19-157
C6E8K0_GEOSM/11-141
C6E9E1_GEOSM/19-157
C6E9E2_GEOSM/472-602
C6EBT9_ECOBD/513-643
C6EBU0_ECOBD/18-155
C6HWL2_9BACT/36-175
C6HWL4_9BACT/515-648
C6I0U5_9BACT/25-174
C6IVY0_9BACL/563-692
C6IVY1_9BACL/6-144
C6N284_9GAMM/411-544
C6N285_9GAMM/23-138
C6N286_9GAMM/18-183
C6N2Y0_9GAMM/441-573
C6N2Y3_9GAMM/46-179
C6N2Y5_9GAMM/1-120
C6NWJ4_9GAMM/21-164
C6NWJ7_9GAMM/501-628
C6NYF3_9GAMM/1-113
C6NYF4_9GAMM/530-657
C6PPK2_9CLOT/3-133
C6PPK5_9CLOT/559-684
C6PPK9_9CLOT/7-144
C6PWM5_9CLOT/15-148
C6PWR3_9CLOT/19-156
C6PXU2_9CLOT/550-681
C6PXU3_9CLOT/19-156
C6RE53_9PROT/19-164
C6RE54_9PROT/509-640
C6RE55_9PROT/29-165
C6RRB5_ACIRA/31-168
C6RRB7_ACIRA/1179-1317
C6RWZ6_VIBCH/27-164
C6RXM0_VIBCH/647-780
C6RXM2_VIBCH/194-328
C6RXM3_VIBCH/20-157
C6RXS4_VIBCH/21-162
C6RZA6_VIBCH/625-757
C6RZB1_VIBCH/19-156
C6RZB1_VIBCH/192-337
C6RZB1_VIBCH/370-507
C6S116_VIBCH/576-707
C6S1E1_VIBCH/13-152
C6S324_VIBCH/21-157
C6TPX4_BURPS/24-165
C6U0R1_BURPS/29-166
C6U0R2_BURPS/619-751
C6U8Y7_BURPS/588-719
C6U8Y8_BURPS/97-240
C6U8Z0_BURPS/2-150
C6UJX7_ECOBR/18-155
C6UJX8_ECOBR/513-643
C6UY64_ECO5T/18-155
C6UY65_ECO5T/513-643
C6VFC4_ECOBD/513-643
C6WJN9_ACTMD/5-142
C6WJP0_ACTMD/458-593
C6WJP0_ACTMD/617-743
C6WUX6_METML/22-159
C6WV11_METML/693-837
C6WW64_METML/20-157
C6WW65_METML/614-746
C6WW97_METML/1458-1590
C6WW99_METML/32-166
C6X6K2_METSD/1487-1619
C6X6K4_METSD/31-165
C6XBH2_METSD/35-176
C6XBH4_METSD/29-170
C6XBH7_METSD/27-168
C6XBH9_METSD/584-715
C6XBY4_METSD/658-790
C6XBY5_METSD/20-157
C6XD54_METSD/713-855
C6XL18_HIRBI/480-619
C6XL18_HIRBI/643-768
C6XL19_HIRBI/5-143
C6XM19_HIRBI/26-162
C6XM20_HIRBI/530-663
C6YBV5_VIBCH/629-761
C6YBW0_VIBCH/19-156
C6YBW0_VIBCH/192-337
C6YBW0_VIBCH/370-507
C6YCF9_VIBCH/30-167
C6YEH2_VIBCH/21-162
C6YEM5_VIBCH/30-167
C6YEM6_VIBCH/194-328
C6YEM9_VIBCH/647-780
C6YFL4_VIBCH/21-157
C6YGS6_VIBCH/13-152
C6YIV7_VIBCH/5-143
C6YIV8_VIBCH/29-168
C6YIV9_VIBCH/576-707
C7BPJ6_PHOAA/533-664
C7BXC6_HELPB/15-163
C7BXC7_HELPB/533-664
C7BXC8_HELPB/29-165
C7BXJ0_HELPB/21-176
C7BZS6_HELPB/18-171
C7C8B3_METED/481-621
C7C8B3_METED/646-771
C7C9K2_METED/15-151
C7C9P2_METED/26-160
C7C9P4_METED/41-183
C7C9P6_METED/465-601
C7G6V9_9FIRM/15-151
C7GBT3_9FIRM/15-148
C7GBT4_9FIRM/584-710
C7GFZ5_9FIRM/16-149
C7HED9_CLOTM/16-153
C7HEV5_CLOTM/5-142
C7HFR8_CLOTM/67-205
C7HG35_CLOTM/564-692
C7HG36_CLOTM/11-148
C7HH87_CLOTM/9-142
C7HH88_CLOTM/558-688
C7HHU9_CLOTM/19-156
C7HHV0_CLOTM/586-715
C7HI22_CLOTM/451-580
C7HI23_CLOTM/8-141
C7HIC7_CLOTM/20-154
C7HJS6_CLOTM/20-154
C7IPH7_THEET/534-660
C7IPH8_THEET/3-141
C7IUM4_THEET/4-141
C7LPE3_DESBD/604-762
C7LPE3_DESBD/789-918
C7LPE4_DESBD/13-149
C7LSX5_DESBD/8-149
C7LSX8_DESBD/559-682
C7LTF4_DESBD/563-686
C7LTF8_DESBD/8-149
C7LXD7_DESBD/8-149
C7M283_ACIFD/441-577
C7M283_ACIFD/601-723
C7M284_ACIFD/6-141
C7NTF3_HALUD/197-331
C7NUW2_HALUD/547-670
C7NUW4_HALUD/7-141
C7NX19_HALMD/7-140
C7NX21_HALMD/526-649
C7P4N5_HALMD/284-416
C7P7C7_METFA/842-969
C7P7C9_METFA/8-150
C7QM71_CYAP0/639-780
C7QR73_CYAP0/2-142
C7QRG4_CYAP0/26-168
C7QRG5_CYAP0/830-980
C7QRG9_CYAP0/22-177
C7QRV8_CYAP0/692-838
C7QRW0_CYAP0/17-167
C7QTS4_CYAP0/4-150
C7QTS6_CYAP0/638-765
C7QUG5_CYAP0/622-753
C7QX12_CYAP0/90-246
C7QXE0_CYAP0/29-173
C7QXI0_CYAP0/587-727
C7QXI3_CYAP0/221-358
C7QXI3_CYAP0/8-150
C7R0H7_JONDD/4-140
C7R0H8_JONDD/493-626
C7R0H8_JONDD/651-779
C7R799_KANKD/39-176
C7R7A2_KANKD/1936-2071
C7R7A4_KANKD/10-149
C7RJ89_ACCPU/586-711
C7RJ91_ACCPU/37-178
C7RJ93_ACCPU/37-178
C7RK04_ACCPU/28-163
C7RK06_ACCPU/1517-1649
C7RLD6_ACCPU/493-619
C7RLD9_ACCPU/26-164
C7RLE0_ACCPU/21-164
C8JY54_LISMO/17-152
C8JY57_LISMO/492-618
C8K357_LISMO/492-618
C8K360_LISMO/17-152
C8K9S4_LISMO/17-152
C8K9S7_LISMO/492-618
C8N700_9GAMM/40-172
C8N703_9GAMM/1432-1567
C8PLV1_9SPIO/661-792
C8PLV2_9SPIO/29-136
C8PS61_9SPIO/9-150
C8PVN1_9GAMM/32-172
C8PVN4_9GAMM/1934-2073
C8S4D1_9RHOB/574-707
C8S4D2_9RHOB/1-97
C8S4H2_9RHOB/23-165
C8S4H4_9RHOB/16-157
C8S4H5_9RHOB/502-631
C8TTC8_ECO26/18-155
C8TTC9_ECO26/513-643
C8U3H8_ECO10/18-155
C8U3H9_ECO10/513-643
C8UC64_ECO1A/18-155
C8UC65_ECO1A/513-643
C8VVG3_DESAS/17-153
C8W0W2_DESAS/549-681
C8W0W3_DESAS/21-158
C8W1C6_DESAS/561-690
C8W3N9_DESAS/5-136
C8WB77_ZYMMN/418-554
C8WD70_ZYMMN/632-764
C8WD75_ZYMMN/33-168
C8WWG9_ALIAD/535-664
C8WWH0_ALIAD/3-141
C8X0K1_DESRD/731-863
C8X0K3_DESRD/19-160
C8X1C6_DESRD/18-159
C9A3Y0_ENTGA/6-142
C9A3Y4_ENTGA/550-679
C9A3Y7_ENTGA/2-128
C9A938_ENTCA/6-142
C9A942_ENTCA/550-679
C9A945_ENTCA/2-128
C9AX93_ENTCA/6-142
C9AX97_ENTCA/550-679
C9AXA0_ENTCA/2-128
C9CLL0_ENTCA/2-128
C9CLL3_ENTCA/550-679
C9CLL7_ENTCA/6-142
C9CS63_9RHOB/21-158
C9CS64_9RHOB/561-693
C9LSR1_9FIRM/306-436
C9LSR2_9FIRM/13-150
C9LWC2_9FIRM/18-155
C9NM28_9VIBR/21-157
C9NQL3_9VIBR/30-164
C9NRV0_9VIBR/21-161
C9NS59_9VIBR/20-157
C9NS60_9VIBR/192-326
C9NS63_9VIBR/626-759
C9NSI8_9VIBR/557-687
C9NUD3_9VIBR/13-152
C9P3G9_VIBME/620-753
C9P3H2_VIBME/191-325
C9P3H3_VIBME/17-154
C9P4M6_VIBME/572-701
C9P4M8_VIBME/1-132
C9P5M0_VIBME/1-102
C9P877_VIBME/1-137
C9PAR9_VIBFU/20-157
C9PAS0_VIBFU/181-315
C9PAS3_VIBFU/622-755
C9PB55_VIBFU/1-88
C9PBR8_VIBFU/21-161
C9PDV9_VIBFU/5-141
C9PF70_VIBFU/1-137
C9PIS7_VIBFU/580-711
C9PIS8_VIBFU/182-320
C9PIS8_VIBFU/31-148
C9Q1T1_9VIBR/21-162
C9Q2A0_9VIBR/20-157
C9Q2A1_9VIBR/187-321
C9Q2A4_9VIBR/650-783
C9Q4S1_9VIBR/19-156
C9Q4S1_9VIBR/191-336
C9Q4S1_9VIBR/369-506
C9Q4S6_9VIBR/625-756
C9Q626_9VIBR/21-157
C9Q771_9VIBR/27-164
C9QAT9_9VIBR/13-152
C9QB66_9VIBR/583-714
C9QGB5_VIBOR/543-673
C9QGK7_VIBOR/13-152
C9QHA1_VIBOR/30-164
C9QIP9_VIBOR/21-161
C9QIV3_VIBOR/589-722
C9QIV6_VIBOR/188-322
C9QIV7_VIBOR/20-157
C9QLM3_VIBOR/21-157
C9QT48_ECOD1/513-643
C9QT49_ECOD1/18-155
C9RAY5_AMMDK/9-146
C9RAY6_AMMDK/535-664
C9REX1_METVM/8-150
C9REX3_METVM/819-945
C9RZE2_GEOSY/3-139
C9S0A4_GEOSY/538-666
C9S0A5_GEOSY/28-163
C9X7D7_SALTD/18-155
C9X7D8_SALTD/530-660
C9XB04_SALTD/21-165
C9XKH7_CLODC/19-156
C9XKI0_CLODC/574-709
C9XKI1_CLODC/9-145
C9XUP8_CROTZ/38-175
C9XUP9_CROTZ/529-660
C9Y1U6_CROTZ/31-174
C9Y7Q0_9BURK/1662-1794
C9Y8T7_9BURK/694-839
C9Y9E5_9BURK/178-300
C9Y9E5_9BURK/9-144
C9YAC6_9BURK/1-136
C9YB79_9BURK/22-165
C9YD49_9BURK/21-164
C9YEG2_9BURK/17-154
C9YEG3_9BURK/522-654
C9YIR7_CLODR/19-156
C9YIS0_CLODR/574-709
C9YIS1_CLODR/9-145
CHEA_BACSU/544-672
CHEA_BORBU/729-860
CHEA_ECOLI/513-643
CHEA_ENTAE/86-215
CHEA_LISIN/492-618
CHEA_LISMO/492-618
CHEA_RHIME/611-744
CHEA_RHOSH/544-675
CHEA_SALTY/530-660
CHEA_THEMA/545-671
CHEA_TREPA/665-796
CHEV_BACSU/18-153
CHEW_BACSU/10-147
CHEW_CAUCR/14-151
CHEW_ECO57/18-155
CHEW_ECOL6/18-155
CHEW_ECOLI/18-155
CHEW_ENTAE/18-154
CHEW_RHIEC/14-151
CHEW_RHIME/14-151
CHEW_RHOSH/12-149
CHEW_SALTY/18-155
CHEW_SHIFL/18-155
CHEW_THEMA/12-146
CHEW_TREPA/22-163
D0BVF8_9GAMM/31-167
D0BVG0_9GAMM/1221-1359
D0CDI0_ACIBA/31-167
D0CDI2_ACIBA/1220-1358
D0CZ89_9RHOB/564-696
D0CZ90_9RHOB/14-151
D0FQ58_ERWPY/515-646
D0FQ59_ERWPY/18-155
D0FRQ0_ERWPY/510-641
D0FRQ1_ERWPY/18-155
D0FTB6_ERWPY/21-162
D0GRU9_VIBMI/1-106
D0GSH8_VIBMI/639-772
D0GSI1_VIBMI/181-315
D0GSI2_VIBMI/20-157
D0GSN8_VIBMI/21-162
D0GUW8_VIBMI/27-164
D0GY25_VIBMI/574-705
D0GYC5_VIBMI/1-137
D0H347_VIBCH/20-157
D0H348_VIBCH/194-328
D0H351_VIBCH/647-780
D0H3D8_VIBCH/21-157
D0H3W8_VIBCH/21-162
D0H6E4_VIBCH/576-707
D0H7H2_VIBCH/1-137
D0H7Q6_VIBCH/19-156
D0H7Q6_VIBCH/192-337
D0H7Q6_VIBCH/370-507
D0H7R1_VIBCH/625-757
D0H8M6_VIBCH/27-164
D0HD25_VIBMI/1-137
D0HDB3_VIBMI/2-77
D0HDB4_VIBMI/570-701
D0HJ31_VIBMI/21-162
D0HJ93_VIBMI/20-157
D0HJ94_VIBMI/166-300
D0HJ97_VIBMI/639-772
D0HJQ3_VIBMI/1-96
D0HKE5_VIBCH/21-162
D0HN24_VIBCH/20-157
D0HN25_VIBCH/194-328
D0HN28_VIBCH/647-780
D0HNR8_VIBCH/13-152
D0HQ47_VIBCH/576-707
D0HR71_VIBCH/19-156
D0HR71_VIBCH/192-337
D0HR71_VIBCH/370-507
D0HR76_VIBCH/625-757
D0HS31_VIBCH/21-157
D0HSY0_VIBCH/27-164
D0HW72_VIBCH/625-757
D0HXH6_VIBCH/20-157
D0HXH7_VIBCH/194-328
D0HXI0_VIBCH/655-788
D0HY01_VIBCH/21-162
D0HZW9_VIBCH/21-157
D0HZZ6_VIBCH/19-156
D0HZZ6_VIBCH/192-337
D0HZZ6_VIBCH/370-507
D0I0J8_VIBCH/13-152
D0I1M1_VIBCH/571-702
D0I1Q5_VIBCH/27-164
D0I4S0_VIBHO/7-144
D0I4S1_VIBHO/26-165
D0I4S2_VIBHO/554-684
D0I9N2_VIBHO/10-148
D0I9N3_VIBHO/21-159
D0IAU4_VIBHO/20-165
D0IC77_VIBHO/18-155
D0IC78_VIBHO/190-324
D0IC81_VIBHO/583-714
D0ICC8_VIBHO/21-157
D0IF57_9VIBR/27-164
D0IHN9_9VIBR/1-90
D0IHZ3_9VIBR/572-703
D0IL17_9VIBR/21-162
D0IL68_9VIBR/20-157
D0IL69_9VIBR/189-323
D0IL72_9VIBR/643-776
D0ILK1_9VIBR/21-157
D0IQP7_HELP1/21-176
D0ISL6_HELP1/18-171
D0ITB7_HELP1/15-163
D0ITB8_HELP1/530-661
D0ITB9_HELP1/29-165
D0IYI5_COMT2/601-733
D0IYI6_COMT2/17-154
D0IZE1_COMT2/727-871
D0J6L4_COMT2/1884-2015
D0J6L6_COMT2/30-169
D0JC05_YERPD/18-155
D0JC06_YERPD/577-707
D0JWM8_YERP1/18-155
D0JWM9_YERP1/577-707
D0JZQ2_HELP5/18-171
D0K0D9_HELP5/15-163
D0K0E0_HELP5/517-648
D0K0E1_HELP5/29-165
D0K1U0_HELP5/21-176
D0KAF5_PECWW/21-164
D0KAH1_PECWW/521-651
D0KAV1_PECWW/18-155
D0KY47_HALNC/32-165
D0KY49_HALNC/1876-2012
D0KY50_HALNC/35-170
D0KYP6_HALNC/574-706
D0KYQ0_HALNC/27-170
D0L0P1_HALNC/17-155
D0LTR1_HALO1/487-620
D0LTR3_HALO1/36-169
D0LTR5_HALO1/3-135
D0LUC5_HALO1/55-193
D0LUC8_HALO1/513-647
D0M0G1_VIBSE/606-739
D0M0G5_VIBSE/20-157
D0MGB5_RHOM4/623-754
D0MGC1_RHOM4/12-149
D0S6S6_ACICA/31-167
D0S6S8_ACICA/1216-1354
D0S834_ACIJO/1210-1348
D0S836_ACIJO/31-138
D0SLH5_ACIJU/31-168
D0SLH7_ACIJU/1408-1546
D0SX48_ACILW/1202-1340
D0SX50_ACILW/31-168
D0T450_ACIRA/31-168
D0T452_ACIRA/1179-1317
D0WUX8_VIBAL/21-157
D0WVM2_VIBAL/20-157
D0WVM3_VIBAL/219-353
D0WVM6_VIBAL/608-741
D0WWQ8_VIBAL/13-151
D0WY03_VIBAL/39-180
D0X490_VIBAL/44-186
D0XB77_VIBHA/21-157
D0XBC3_VIBHA/613-746
D0XBC6_VIBHA/240-374
D0XBC7_VIBHA/20-157
D0XCE8_VIBHA/21-162
D0XEM8_VIBHA/13-151
D0XEY3_VIBHA/19-164
D0YPU2_9ACTO/3-139
D0YPU3_9ACTO/492-629
D0YPU3_9ACTO/657-785
D0YZ67_LISDA/1-122
D0YZ68_LISDA/255-389
D0YZ71_LISDA/631-764
D0YZA6_LISDA/21-157
D0ZGC7_EDWTE/559-690
D0ZGC8_EDWTE/18-155
D0ZL46_SALT1/18-155
D0ZL47_SALT1/530-660
D0ZPR0_SALT1/21-165
D1AP81_SEBTE/6-125
D1AP85_SEBTE/349-476
D1B0C3_SULD5/19-164
D1B0C4_SULD5/499-630
D1B0C5_SULD5/28-164
D1B4I4_SULD5/550-678
D1B4I7_SULD5/17-154
D1B6A0_THEAS/551-679
D1B6W7_THEAS/26-164
D1B702_THEAS/16-151
D1B8J1_THEAS/433-559
D1B8J3_THEAS/31-151
D1B8J5_THEAS/3-127
D1BCK8_SANKS/4-139
D1BCK9_SANKS/501-634
D1BCK9_SANKS/658-784
D1C9I8_SPHTD/760-891
D1JGR3_9ARCH/399-524
D1JH16_9ARCH/14-152
D1NIB8_CLOTM/19-156
D1NIB9_CLOTM/586-715
D1NII5_CLOTM/5-142
D1NKU0_CLOTM/4-142
D1NM16_CLOTM/564-692
D1NM17_CLOTM/11-148
D1NNJ8_CLOTM/9-142
D1NNJ9_CLOTM/558-688
D1NQQ8_CLOTM/8-141
D1NQQ9_CLOTM/451-580
D1NR76_CLOTM/16-153
D1NZM5_9ENTR/17-154
D1NZM6_9ENTR/566-697
D1R718_9CHLA/650-781
D1R719_9CHLA/56-200
D1R721_9CHLA/2-141
D1R7G1_9CHLA/190-324
D1R7G1_9CHLA/7-143
D1R7G3_9CHLA/469-600
D1RDL7_LEGLO/637-769
D1RDL9_LEGLO/44-180
D1RDM1_LEGLO/7-142
D1RSN6_SEROD/18-155
D1RSN7_SEROD/513-643
D1TX90_YERPE/579-709
D1TX91_YERPE/18-155
D2AI79_SHIF2/18-155
D2AI80_SHIF2/513-643
D2BWY6_DICD5/537-667
D2BWY7_DICD5/18-155
D2C2K8_DICD5/21-165
D2C6K8_THENR/9-143
D2C6K9_THENR/545-671
D2C6M6_THENR/4-141
D2K266_PSEPS/619-750
D2KX65_PSESZ/619-750
D2L008_9DELT/582-705
D2L010_9DELT/11-152
D2L1B1_9DELT/14-151
D2L1J9_9DELT/11-152
D2L1K0_9DELT/571-698
D2L2M4_9DELT/37-171
D2L2V9_9DELT/867-998
D2L2W1_9DELT/140-276
D2L3N7_9DELT/28-163
D2L3Q4_9DELT/8-149
D2L446_9DELT/21-159
D2L482_9DELT/410-538
D2L7Z1_9DELT/16-162
D2L8C0_9DELT/11-152
D2L8C2_9DELT/541-667
D2L929_9DELT/593-722
D2MRD0_CAMJE/31-173
D2MRD1_CAMJE/492-623
D2MRD2_CAMJE/19-164
D2N083_CAMJE/19-164
D2N084_CAMJE/492-623
D2N085_CAMJE/30-171
D2NJG1_ECOS5/18-155
D2NJG2_ECOS5/513-643
D2NZF2_LISM1/17-152
D2NZF5_LISM1/492-618
D2PAS7_LISM2/17-152
D2PAT0_LISM2/492-618
D2QXD7_PIRSD/841-977
D2QXE0_PIRSD/23-160
D2QXS7_PIRSD/593-732
D2QXS7_PIRSD/759-888
D2QXS8_PIRSD/6-142
D2R1M2_PIRSD/486-626
D2R1M2_PIRSD/651-778
D2R1M3_PIRSD/17-153
D2R9I7_PIRSD/6-143
D2R9I8_PIRSD/451-590
D2R9I8_PIRSD/616-746
D2RE79_ARCPA/499-626
D2RE83_ARCPA/11-149
D2RYF1_HALTV/1163-1286
D2RYF4_HALTV/37-154
D2RYF5_HALTV/16-151
D2S7V4_GEOOG/12-147
D2S7V5_GEOOG/476-610
D2S7V5_GEOOG/636-763
D2T603_ERWP6/515-646
D2T604_ERWP6/18-155
D2T9R7_ERWP6/510-641
D2T9R8_ERWP6/18-155
D2TCJ4_ERWP6/21-162
D2TH13_CITRI/21-165
D2TMY3_CITRI/18-155
D2TMY4_CITRI/532-663
D2TYI5_9ENTR/25-162
D2TYI6_9ENTR/508-639
D2UAD8_XANAP/15-152
D2UAG1_XANAP/25-164
D2UD95_XANAP/531-661
D2UD98_XANAP/233-368
D2UDA2_XANAP/456-582
D2UEX2_XANAP/11-147
D2UEX4_XANAP/1747-1877
D2UEX6_XANAP/33-169
D2Y9W6_VIBMI/574-705
D2Y9W7_VIBMI/10-149
D2Y9W8_VIBMI/5-143
D2YB90_VIBMI/27-164
D2YCX5_VIBMI/13-152
D2YD84_VIBMI/1-106
D2YDM7_VIBMI/21-162
D2YDT4_VIBMI/20-157
D2YDT5_VIBMI/185-319
D2YH34_VIBMI/639-772
D2YJS0_VIBMI/27-164
D2YMZ0_VIBMI/21-157
D2YNB6_VIBMI/639-772
D2YNB9_VIBMI/185-319
D2YNC0_VIBMI/20-157
D2YNH5_VIBMI/21-162
D2YR18_VIBMI/5-143
D2YR19_VIBMI/29-168
D2YR20_VIBMI/574-705
D2YS06_VIBMI/13-152
D2Z3J6_9BACT/540-669
D2Z4G9_9BACT/28-165
D2Z5P2_9BACT/447-582
D2Z5P4_9BACT/30-161
D2Z5P6_9BACT/3-117
D2Z7A0_9BACT/168-306
D2Z7A0_9BACT/329-472
D2Z7A0_9BACT/6-143
D2Z816_9BACT/17-152
D2ZDS0_9ENTR/18-155
D2ZDS1_9ENTR/533-663
D2ZEW8_9ENTR/21-165
D3E6S0_GEOS4/6-144
D3E6S1_GEOS4/560-689
D3F409_CONWI/9-141
D3F412_CONWI/538-669
D3FDT8_CONWI/3-128
D3FDT9_CONWI/382-510
D3FLP7_CAMJI/31-173
D3FLP8_CAMJI/492-623
D3FLP9_CAMJI/19-164
D3FSZ2_BACPE/17-153
D3FVQ6_BACPE/12-148
D3FVQ7_BACPE/567-695
D3G0N4_BACPE/18-154
D3GXE5_ECO44/18-155
D3GXE6_ECO44/513-643
D3HMR2_LEGLN/7-142
D3HMR4_LEGLN/44-180
D3HMR6_LEGLN/637-769
D3KPN4_LISMO/17-152
D3KPN8_LISMO/492-618
D3KZH6_9BACT/24-162
D3L373_9BACT/542-672
D3L4B9_9BACT/16-151
D3NV72_AZOS1/843-978
D3NV75_AZOS1/174-292
D3NV75_AZOS1/327-458
D3NV75_AZOS1/5-137
D3NX51_AZOS1/632-764
D3NX52_AZOS1/29-167
D3NZL4_AZOS1/478-608
D3NZL6_AZOS1/93-226
D3NZL8_AZOS1/32-177
D3P173_AZOS1/12-153
D3P175_AZOS1/10-150
D3P176_AZOS1/541-670
D3P3G0_AZOS1/154-282
D3P651_AZOS1/25-161
D3P652_AZOS1/504-640
D3P652_AZOS1/666-790
D3P691_AZOS1/614-741
D3P696_AZOS1/21-178
D3P696_AZOS1/215-363
D3P696_AZOS1/399-549
D3P8W9_DEFDS/23-158
D3P9R7_DEFDS/1-128
D3PAQ1_DEFDS/23-153
D3PAQ3_DEFDS/499-629
D3PAQ4_DEFDS/9-115
D3PB11_DEFDS/17-157
D3PBE5_DEFDS/421-550
D3PC55_DEFDS/1-130
D3PDJ2_DEFDS/178-317
D3PDJ2_DEFDS/348-487
D3PDJ2_DEFDS/7-147
D3PDJ9_DEFDS/830-957
D3PDK9_DEFDS/5-142
D3PF10_DEFDS/27-162
D3PF12_DEFDS/17-160
D3PF14_DEFDS/425-554
D3PKA0_RHOCS/747-876
D3PQ46_MEIRD/656-778
D3PQ50_MEIRD/8-136
D3QW04_ECOCB/18-155
D3QW05_ECOCB/513-643
D3RNL2_ALLVD/212-353
D3RNL2_ALLVD/386-525
D3RNL2_ALLVD/40-178
D3RNL7_ALLVD/668-823
D3RP29_ALLVD/36-179
D3RP32_ALLVD/456-589
D3RPN0_ALLVD/21-159
D3RRA7_ALLVD/16-153
D3RRB1_ALLVD/556-686
D3RTK1_ALLVD/24-165
D3RTK3_ALLVD/591-722
D3RVN2_ALLVD/1606-1742
D3RVN4_ALLVD/40-194
D3RVZ3_ALLVD/18-155
D3RVZ4_ALLVD/661-793
D3RXM1_FERPA/539-666
D3RXM5_FERPA/12-150
D3S8T4_THISK/21-158
D3S9I2_THISK/566-696
D3S9I7_THISK/90-224
D3S9I8_THISK/17-154
D3SE59_THISK/1556-1692
D3SE61_THISK/35-172
D3SPQ8_THEAH/18-162
D3SPQ9_THEAH/464-591
D3SPR0_THEAH/20-152
D3SRS7_NATMM/1502-1576
D3SRT0_NATMM/37-165
D3SRT1_NATMM/66-207
D3T0F7_NATMM/47-176
D3T0F9_NATMM/257-404
D3T0G2_NATMM/546-671
D3T2M1_THEIA/3-141
D3T2M2_THEIA/534-660
D3T8J0_THEIA/4-141
D3UGL7_HELM1/30-169
D3UGL8_HELM1/479-610
D3UHB3_HELM1/15-169
D3UJJ4_HELM1/33-188
D3UKL7_LISSS/17-152
D3UKM0_LISSS/490-616
D3V2T2_XENBS/573-703
D3V2T3_XENBS/18-155
D3VC32_XENNA/18-155
D3VC33_XENNA/569-699
D4B642_9ENTR/539-669
D4B643_9ENTR/25-162
D4B7B9_9ENTR/21-165
D4BH91_9ENTR/434-567
D4BH94_9ENTR/33-170
D4BV31_PRORE/17-154
D4BV32_PRORE/547-677
D4E4T5_SEROD/510-637
D4E4T6_SEROD/18-155
D4F424_EDWTA/383-514
D4F425_EDWTA/18-155
D4FVY1_BACNA/9-144
D4FWP1_BACNA/544-672
D4FWP2_BACNA/10-147
D4GAF7_TREPC/663-794
D4GAF8_TREPC/40-178
D4GAM8_TREPC/9-150
D4GGU9_PANAM/18-155
D4GGV0_PANAM/528-659
D4GL37_PANAM/21-164
D4GRR6_HALVD/16-65
D4GWZ9_HALVD/607-731
D4GX03_HALVD/16-148
D4H203_DENA2/13-154
D4H205_DENA2/562-691
D4H2Z1_DENA2/25-162
D4H362_DENA2/18-158
D4H5M9_DENA2/842-969
D4H5N6_DENA2/12-154
D4H5N6_DENA2/183-322
D4H5N6_DENA2/352-492
D4H6D0_DENA2/420-548
D4H849_DENA2/6-143
D4HVG0_ERWAC/18-155
D4HVG1_ERWAC/521-652
D4HYX2_ERWAC/18-155
D4HYX3_ERWAC/515-646
D4I140_ERWAC/21-162
D4I8V6_ERWAE/18-155
D4I8V7_ERWAE/515-646
D4IAM9_ERWAE/21-162
D4IF86_ERWAE/18-155
D4IF87_ERWAE/523-654
D4IVJ7_BUTFI/16-153
D4IVJ8_BUTFI/575-702
D4J2M9_BUTFI/16-150
D4J320_BUTFI/15-151
D4JIX8_9FIRM/15-150
D4JND5_9FIRM/15-154
D4JND6_9FIRM/579-706
D4JVW9_9FIRM/21-157
D4KMW1_9FIRM/15-151
D4KQI7_9FIRM/578-704
D4KQI8_9FIRM/15-148
D4KQL8_9FIRM/2-135
D4KW90_9FIRM/578-704
D4KW91_9FIRM/15-148
D4KWC2_9FIRM/16-149
D4KZE7_9FIRM/15-151
D4M7R1_9BACT/23-158
D4M995_9BACT/17-152
D4MJH7_9FIRM/21-157
D4MKS8_9FIRM/577-710
D4PIF1_LISMO/492-618
D4PIF4_LISMO/17-152
D4PRL7_LISMO/17-152
D4PRM0_LISMO/492-618
D4Q3C1_LISMO/492-618
D4Q3C4_LISMO/17-152
D4RZA8_9FIRM/5-141
D4RZW4_9FIRM/21-158
D4S184_9FIRM/18-155
D4S185_9FIRM/556-683
D4S5A6_9FIRM/15-152
D4S5A7_9FIRM/549-677
D4S8T5_9FIRM/22-154
D4SQB1_9XANT/79-214
D4SR24_9XANT/240-371
D4SSH0_9XANT/13-150
D4SSV4_9XANT/19-160
D4SSV6_9XANT/537-661
D4STH3_9XANT/22-161
D4SVI3_9XANT/18-159
D4SXS1_9XANT/10-149
D4SXS3_9XANT/1-87
D4SXS6_9XANT/33-169
D4T1U9_9XANT/631-761
D4T1V1_9XANT/10-149
D4T2H3_9XANT/13-150
D4T2X0_9XANT/22-161
D4T3A4_9XANT/423-552
D4T469_9XANT/289-424
D4T472_9XANT/530-661
D4T4W7_9XANT/537-661
D4T4W9_9XANT/19-160
D4T807_9XANT/18-159
D4T9J4_9XANT/33-169
D4TL36_9NOST/340-478
D4TL38_9NOST/38-182
D4TNJ6_9NOST/346-485
D4TNJ8_9NOST/38-182
D4XBW1_9BURK/265-397
D4XBW2_9BURK/18-157
D4XEF1_9BURK/504-635
D4XEF2_9BURK/79-224
D4XEF4_9BURK/20-160
D4XT46_ACIHA/1432-1570
D4XT48_ACIHA/31-168
D4Y2S8_BACTR/3-139
D4Y4L6_BACTR/553-681
D4Y4L7_BACTR/10-147
D4Y4Z0_BACTR/17-153
D4YZU5_SPHJU/406-539
D4YZU6_SPHJU/4-139
D4ZCZ6_SHEVD/30-167
D4ZDM6_SHEVD/26-167
D4ZDM7_SHEVD/561-693
D4ZI80_SHEVD/21-157
D4ZIC4_SHEVD/583-717
D4ZIC8_SHEVD/170-305
D4ZIC9_SHEVD/22-159
D4ZIM0_SHEVD/12-150
D4ZLM8_SHEVD/21-160
D4ZR04_SPIPL/29-175
D4ZR06_SPIPL/1069-1210
D4ZT35_SPIPL/609-711
D4ZT38_SPIPL/218-363
D4ZT38_SPIPL/5-153
D5A0L3_SPIPL/599-729
D5A0L4_SPIPL/10-147
D5ASK8_RHOCB/526-655
D5ASK9_RHOCB/19-158
D5ASL1_RHOCB/27-167
D5AU70_RHOCB/14-151
D5AU71_RHOCB/589-722
D5B7R1_YERPZ/18-155
D5B7R2_YERPZ/577-707
D5C0R0_NITHN/40-175
D5C0R3_NITHN/1480-1615
D5C0R5_NITHN/33-169
D5C5N3_ENTCC/535-665
D5C5N4_ENTCC/18-155
D5C656_ENTCC/21-165
D5CIL2_ENTCC/18-155
D5CIL3_ENTCC/501-630
D5CMV1_SIDLE/21-164
D5CMV2_SIDLE/32-168
D5CMV5_SIDLE/490-616
D5CQE0_SIDLE/1471-1603
D5CQE2_SIDLE/29-158
D5CS84_SIDLE/21-162
D5CS85_SIDLE/585-714
D5D4R8_ECOKI/18-155
D5D4R9_ECOKI/513-643
D5DBP6_BACMD/17-153
D5DKZ0_BACMD/2-139
D5DKZ1_BACMD/532-659
D5DQL6_BACMQ/2-139
D5DQL7_BACMQ/532-659
D5E086_BACMQ/17-153
D5ELM9_CORAD/15-101
D5ELN0_CORAD/6-136
D5ELN1_CORAD/695-825
D5ELN3_CORAD/11-145
D5HCI8_SALRM/477-617
D5HCJ2_SALRM/31-168
D5MGK1_9BACT/17-165
D5MGK3_9BACT/463-595
D5MVS2_BACSU/18-153
D5MYZ1_BACSU/543-671
D5MYZ2_BACSU/10-147
D5NAR5_9BURK/32-169
D5NAR6_9BURK/614-746
D5NB48_9BURK/518-649
D5NB49_9BURK/77-222
D5NB51_9BURK/2-144
D5NGA7_9BURK/21-165
D5Q0C5_CLODI/19-156
D5Q0C8_CLODI/564-699
D5Q0C9_CLODI/9-145
D5QH13_GLUHA/53-185
D5QH15_GLUHA/20-162
D5QKL7_METTR/15-152
D5QKL8_METTR/424-559
D5QKL8_METTR/585-709
D5QM50_METTR/15-151
D5QM53_METTR/579-712
D5QNJ9_METTR/7-148
D5QNK2_METTR/11-149
D5QNK3_METTR/514-643
D5QU54_METTR/761-890
D5QU59_METTR/193-335
D5QU59_METTR/22-159
D5QU59_METTR/366-505
D5RGU2_9PROT/1-122
D5RM09_9PROT/253-388
D5RM09_9PROT/410-536
D5RM10_9PROT/23-159
D5RMI6_9PROT/197-333
D5RQI9_9PROT/405-516
D5RSI5_9PROT/27-163
D5RSI6_9PROT/259-395
D5RSI6_9PROT/423-549
D5RSZ3_9PROT/63-202
D5RTL0_9PROT/14-149
D5RUJ6_9PROT/276-404
D5S3S7_CLODI/9-145
D5S3S8_CLODI/564-699
D5S3T1_CLODI/19-156
D5SYK8_PLAL2/483-617
D5SYK8_PLAL2/644-770
D5SYK9_PLAL2/20-156
D5TVR7_BACT1/540-672
D5TVW1_BACT1/17-153
D5U3R9_BRAM5/24-161
D5U4F5_BRAM5/33-170
D5U4F6_BRAM5/561-693
D5U5T4_BRAM5/9-146
D5U842_BRAM5/631-761
D5V1J0_ARCNC/538-670
D5V2C1_ARCNC/18-158
D5V2X1_ARCNC/20-159
D5V3C8_ARCNC/706-849
D5VEC2_CAUST/516-644
D5VEC3_CAUST/7-148
D5VEC7_CAUST/9-150
D5VK13_CAUST/11-145
D5VLS9_CAUST/11-145
D5VN76_CAUST/14-151
D5VNF2_CAUST/10-146
D5VNU9_CAUST/14-151
D5VNV0_CAUST/622-755
D5VS85_METIM/8-152
D5VS87_METIM/833-960
D5VZK1_CLOB2/15-148
D5W3L7_CLOB2/2-131
D5W3M0_CLOB2/566-691
D5W3M4_CLOB2/7-144
D5W666_BURSC/25-169
D5W6H2_BURSC/31-168
D5W6H3_BURSC/635-767
D5WPH1_BACT2/572-700
D5WPH2_BACT2/13-150
D5X0B5_THIK1/22-165
D5X0C0_THIK1/545-672
D5X0E6_THIK1/6-157
D5X0H2_THIK1/26-167
D5X0H5_THIK1/604-733
D5X5I9_THIK1/28-167
D5X5J1_THIK1/1667-1798
D5X903_THEPJ/11-148
D5X904_THEPJ/564-695
D5XBX5_THEPJ/10-147
D5XFE8_THEPJ/6-138
D5XFE9_THEPJ/574-702
D5XFM7_THEPJ/10-148
D6CLW9_THIS3/28-169
D6CLX1_THIS3/1666-1797
D6CQA1_THIS3/22-165
D6CQA6_THIS3/542-669
D6CQD3_THIS3/6-157
D6CQF5_THIS3/604-733
D6DQ49_ENTCL/526-656
D6DQ50_ENTCL/18-155
D6DRB3_ENTCL/21-165
D6DWW7_ENTCL/17-154
D6DWW8_ENTCL/514-643
D6E409_9FIRM/15-150
D6E4X4_9FIRM/15-154
D6E4X5_9FIRM/579-706
D6HP11_9FIRM/5-111
D6HP13_9FIRM/3-109
D6HP22_9FIRM/525-661
D6HP23_9FIRM/2-133
D6HY33_ECOLX/18-155
D6HY34_ECOLX/531-661
D6IBJ8_ECOLX/18-155
D6IBJ9_ECOLX/531-661
D6IR09_ECOLX/18-155
D6IR10_ECOLX/531-661
D6JAG8_ECOLX/18-155
D6JAG9_ECOLX/531-661
D6JXS2_ACIG3/1216-1354
D6JXS4_ACIG3/31-167
D6M8C0_9CLOT/19-156
D6ME92_9CLOT/555-686
D6RW21_BORVA/733-864
D6RW22_BORVA/28-165
D6RXF4_BORVA/15-164
D6RY50_BORVA/13-163
D6RY52_BORVA/580-711
D6SLQ0_9DELT/16-152
D6SM06_9DELT/14-151
D6SMQ7_9DELT/17-161
D6SQT7_9DELT/98-235
D6SQT9_9DELT/791-921
D6SRA2_9DELT/608-688
D6SRA2_9DELT/713-796
D6SRA2_9DELT/823-952
D6SSS4_9DELT/11-152
D6SSS6_9DELT/567-696
D6SUE2_9DELT/624-704
D6SUE2_9DELT/729-812
D6SUE2_9DELT/839-968
D6TKG9_9CHLR/1250-1380
D6TKH1_9CHLR/49-189
D6TR46_9CHLR/60-200
D6V7U7_9BRAD/483-618
D6V7U7_9BRAD/644-768
D6V7U8_9BRAD/14-150
D6XMY5_HELPV/21-176
D6XPK8_HELPV/18-171
D6XQT0_HELPV/15-163
D6XQT1_HELPV/524-655
D6XQT2_HELPV/29-165
D6XTY6_BACIE/555-683
D6XTY7_BACIE/11-148
D6XUB5_BACIE/18-154
D6Z0T9_DESAT/493-634
D6Z1A4_DESAT/26-163
D6Z1A8_DESAT/562-699
D6Z1B2_DESAT/637-770
D6Z1F5_DESAT/35-170
D6Z4A3_DESAT/25-165
D6Z4A4_DESAT/655-787
D6ZKF7_MOBCV/522-658
D6ZKF7_MOBCV/687-815
D6ZKF8_MOBCV/3-139
D7A024_STAND/9-141
D7A026_STAND/61-190
D7A028_STAND/476-608
D7A4M3_STAND/56-186
D7ADR0_GEOSK/470-601
D7ADR1_GEOSK/18-156
D7AFC1_GEOSK/7-135
D7AFC3_GEOSK/412-542
D7AH18_GEOSK/26-158
D7AHS5_GEOSK/11-152
D7AI71_GEOSK/566-695
D7AI80_GEOSK/11-142
D7AI81_GEOSK/11-151
D7AK14_GEOSK/19-158
D7AKW1_GEOSK/19-157
D7ALC2_GEOSK/9-146
D7ALC4_GEOSK/114-251
D7ALC6_GEOSK/557-688
D7ANL3_THEM3/4-141
D7AP59_THEM3/3-141
D7AP60_THEM3/534-660
D7BG17_MEISD/9-143
D7BG21_MEISD/661-789
D7CM22_SYNLT/564-691
D7CM23_SYNLT/17-152
D7CP50_SYNLT/749-886
D7CP55_SYNLT/15-153
D7CP55_SYNLT/184-323
D7CP55_SYNLT/352-490
D7CPA9_SYNLT/6-147
D7CZL2_GEOSC/10-145
D7CZL3_GEOSC/538-666
D7D453_GEOSC/3-139
D7DIU1_METS0/693-837
D7DIX9_METS0/1430-1562
D7DIY1_METS0/32-170
D7DJ30_METS0/24-161
D7DJ31_METS0/637-769
D7DTZ4_METV3/6-145
D7DTZ6_METV3/892-1017
D7DZ59_NOSA0/1319-1460
D7DZ61_NOSA0/29-172
D7DZL6_NOSA0/20-161
D7DZL8_NOSA0/661-807
D7E6S2_METEZ/21-159
D7E8U1_METEZ/17-155
D7E8U4_METEZ/559-690
D7FCU1_HELP3/29-165
D7FCU2_HELP3/534-665
D7FCU4_HELP3/15-163
D7FDW4_HELP3/18-171
D7FG56_HELP3/21-176
D7GSR9_9FIRM/19-156
D7GSU6_9FIRM/22-155
D7GSU7_9FIRM/566-701
D7H977_VIBCH/27-167
D7HA56_VIBCH/21-162
D7HAB1_VIBCH/30-167
D7HAB2_VIBCH/194-328
D7HAB5_VIBCH/653-786
D7HB63_VIBCH/576-707
D7HB64_VIBCH/29-168
D7HB65_VIBCH/5-143
D7HBJ2_VIBCH/13-152
D7HDZ1_VIBCH/21-157
D7HI84_VIBCH/21-162
D7HJ86_VIBCH/30-167
D7HJT9_VIBCH/19-156
D7HJT9_VIBCH/192-337
D7HJT9_VIBCH/370-507
D7HJU4_VIBCH/629-761
D7HLX9_VIBCH/647-780
D7HLY2_VIBCH/194-328
D7HLY3_VIBCH/30-167
D7HNN9_VIBCH/13-152
D7HP14_VIBCH/5-143
D7HP15_VIBCH/29-168
D7HP16_VIBCH/576-707
D7HQN0_VIBCH/21-157
D7HU95_PSESS/15-150
D7HU96_PSESS/1710-1845
D7HU98_PSESS/37-173
D7HVN0_PSESS/19-161
D7HVN2_PSESS/553-682
D7I138_PSESS/169-307
D7I138_PSESS/336-483
D7I138_PSESS/7-141
D7I1P9_PSESS/21-157
D7I250_PSESS/15-152
D7I251_PSESS/148-283
D7I256_PSESS/625-756
D7I2B0_PSESS/21-157
D7I3I2_PSESS/18-159
D7I3I4_PSESS/82-225
D7I3I5_PSESS/517-648
D7JN38_ECOLX/18-155
D7JN39_ECOLX/531-661
D7R0W4_9BACT/35-144
D7R0W5_9BACT/35-143
D7R0W6_9BACT/35-152
D7R0W7_9BACT/35-143
D7R0W8_9BACT/35-143
D7R0W9_9BACT/35-143
D7R0X0_9BACT/35-148
D7R0X1_9BACT/35-143
D7R0X2_9BACT/35-144
D7R0X3_9BACT/35-143
D7R0X4_9BACT/35-144
D7R0X5_9BACT/35-148
D7R0X6_9BACT/35-143
D7R0X7_9BACT/35-138
D7R0X8_9BACT/35-142
D7R0X9_9BACT/35-143
D7R0Y1_9BACT/35-145
D7R0Y2_9BACT/35-145
D7R0Y3_9BACT/35-143
D7R0Y4_9BACT/35-138
D7R0Y5_9BACT/35-143
D7R0Y6_9BACT/35-141
D7R0Y7_9BACT/35-142
D7R0Y8_9BACT/35-139
D7R0Y9_9BACT/35-142
D7R0Z0_9BACT/35-148
D7R0Z1_9BACT/35-143
D7R0Z2_9BACT/35-143
D7R0Z3_9BACT/35-139
D7R0Z4_9BACT/35-142
D7R0Z5_9BACT/35-143
D7R0Z6_9BACT/35-143
D7R0Z7_9BACT/35-138
D7R0Z8_9BACT/35-143
D7R0Z9_9BACT/35-143
D7R100_9BACT/35-144
D7R101_9BACT/35-144
D7R102_9BACT/35-143
D7R103_9BACT/35-143
D7R104_9BACT/35-140
D7R105_9BACT/35-140
D7R106_9BACT/35-143
D7R107_9BACT/35-142
D7R108_9BACT/35-139
D7R109_9BACT/35-136
D7R110_9BACT/35-140
D7R111_9BACT/35-143
D7R112_9BACT/35-144
D7R113_9BACT/35-139
D7R115_9BACT/35-140
D7R116_9BACT/35-143
D7R118_9BACT/35-143
D7R119_9BACT/35-139
D7R121_9BACT/35-143
D7R122_9BACT/35-139
D7R123_9BACT/35-143
D7R124_9BACT/35-139
D7R125_9BACT/35-144
D7R126_9BACT/35-143
D7R127_9BACT/35-141
D7R128_9BACT/35-139
D7R129_9BACT/35-143
D7R130_9BACT/35-146
D7R131_9BACT/35-146
D7R133_9BACT/35-148
D7R134_9BACT/35-138
D7R135_9BACT/35-143
D7R136_9BACT/35-143
D7R138_9BACT/35-139
D7R139_9BACT/35-143
D7R140_9BACT/35-143
D7R141_9BACT/35-143
D7R142_9BACT/35-143
D7R143_9BACT/35-143
D7R144_9BACT/35-143
D7R145_9BACT/35-143
D7R146_9BACT/35-140
D7R147_9BACT/35-140
D7R149_9BACT/35-140
D7R150_9BACT/35-141
D7R151_9BACT/35-143
D7R152_9BACT/35-143
D7R153_9BACT/35-143
D7R154_9BACT/35-143
D7R155_9BACT/35-146
D7R156_9BACT/35-143
D7R157_9BACT/35-144
D7R158_9BACT/35-142
D7R159_9BACT/35-143
D7R160_9BACT/35-143
D7R161_9BACT/35-142
D7R163_9BACT/35-147
D7R164_9BACT/35-146
D7R166_9BACT/35-142
D7R167_9BACT/35-140
D7R168_9BACT/35-144
D7R169_9BACT/35-143
D7R171_9BACT/35-140
D7R172_9BACT/35-143
D7R173_9BACT/35-148
D7R174_9BACT/34-142
D7R175_9BACT/35-143
D7R176_9BACT/35-139
D7R177_9BACT/35-143
D7R178_9BACT/35-142
D7R179_9BACT/35-143
D7R182_9BACT/35-141
D7R183_9BACT/35-140
D7R184_9BACT/35-143
D7R185_9BACT/35-142
D7R186_9BACT/19-127
D7R187_9BACT/35-143
D7R188_9BACT/35-140
D7R189_9BACT/35-146
D7R190_9BACT/35-142
D7R191_9BACT/35-143
D7R192_9BACT/35-143
D7R193_9BACT/35-143
D7R194_9BACT/35-139
D7R196_9BACT/35-142
D7R198_9BACT/35-143
D7R1A1_9BACT/35-145
D7R1A2_9BACT/35-143
D7R1A3_9BACT/35-139
D7R1A4_9BACT/35-144
D7R1A5_9BACT/35-140
D7R1A6_9BACT/35-143
D7R1A7_9BACT/35-143
D7R1A8_9BACT/35-146
D7R1A9_9BACT/35-143
D7R1B0_9BACT/35-143
D7R1B1_9BACT/35-144
D7R1B3_9BACT/35-144
D7R1B5_9BACT/34-139
D7R1B6_9BACT/35-143
D7R1B7_9BACT/35-143
D7R1B9_9BACT/35-142
D7R1C0_9BACT/35-140
D7R1C1_9BACT/35-143
D7R1C2_9BACT/35-143
D7R1C3_9BACT/35-140
D7R1C5_9BACT/35-143
D7R1C6_9BACT/35-152
D7R1C7_9BACT/35-126
D7R1C9_9BACT/35-139
D7R1D0_9BACT/35-146
D7R1D1_9BACT/35-140
D7R1D2_9BACT/35-141
D7R1D4_9BACT/35-143
D7R1D5_9BACT/35-141
D7R1D6_9BACT/35-144
D7R1D7_9BACT/35-143
D7R1D9_9BACT/35-139
D7R1E0_9BACT/35-143
D7R1E1_9BACT/35-143
D7R1E3_9BACT/35-146
D7R1E5_9BACT/35-143
D7R1E9_9BACT/35-138
D7R1F0_9BACT/35-143
D7R1F1_9BACT/35-143
D7R1F2_9BACT/35-143
D7R1F3_9BACT/35-143
D7R1F4_9BACT/35-149
D7R1F5_9BACT/35-141
D7R1F7_9BACT/35-139
D7R1G0_9BACT/35-149
D7R1G1_9BACT/35-144
D7R1G2_9BACT/35-143
D7R1G3_9BACT/35-143
D7R1G4_9BACT/35-146
D7R1G5_9BACT/35-146
D7R1G6_9BACT/35-143
D7R1G8_9BACT/35-143
D7R1G9_9BACT/35-143
D7R1H0_9BACT/35-143
D7R1H2_9BACT/35-139
D7R1H4_9BACT/35-143
D7R1H5_9BACT/35-141
D7R1H6_9BACT/35-139
D7R1H7_9BACT/35-153
D7R1H8_9BACT/35-142
D7R1H9_9BACT/35-140
D7R1I0_9BACT/35-143
D7R1I1_9BACT/35-153
D7R1I2_9BACT/35-139
D7R1I3_9BACT/35-143
D7R1I4_9BACT/35-136
D7R1I5_9BACT/35-143
D7R1I6_9BACT/35-141
D7R1I7_9BACT/35-138
D7R1I8_9BACT/35-143
D7R1J0_9BACT/35-140
D7R1J1_9BACT/35-140
D7R1J2_9BACT/35-143
D7R1J3_9BACT/35-144
D7R1J5_9BACT/35-143
D7R1J6_9BACT/35-144
D7R1J8_9BACT/35-140
D7R1J9_9BACT/35-147
D7R1K0_9BACT/35-142
D7R1K2_9BACT/35-139
D7R1K3_9BACT/35-143
D7R1K4_9BACT/35-139
D7R1K5_9BACT/35-140
D7R1K6_9BACT/35-143
D7R1K7_9BACT/35-138
D7R1K8_9BACT/35-140
D7R1L0_9BACT/35-143
D7R1L1_9BACT/35-142
D7R1L2_9BACT/35-139
D7R1L4_9BACT/35-143
D7R1L5_9BACT/35-142
D7R1L7_9BACT/35-139
D7R1L8_9BACT/34-141
D7R1L9_9BACT/35-138
D7R1M1_9BACT/35-136
D7R1M2_9BACT/35-143
D7R1M3_9BACT/35-143
D7R1M5_9BACT/35-143
D7R1M6_9BACT/35-143
D7R1M8_9BACT/35-139
D7R1M9_9BACT/35-139
D7R1N0_9BACT/35-143
D7R1N2_9BACT/35-143
D7R1N5_9BACT/35-143
D7R1N7_9BACT/35-143
D7R1N8_9BACT/35-143
D7R1N9_9BACT/35-139
D7R1P1_9BACT/35-143
D7R1P3_9BACT/35-143
D7R1P4_9BACT/35-143
D7R1P6_9BACT/35-138
D7R1P7_9BACT/35-143
D7R1P9_9BACT/35-143
D7R1Q0_9BACT/35-139
D7R1Q2_9BACT/35-139
D7R1Q3_9BACT/25-133
D7R1Q4_9BACT/35-137
D7R1Q5_9BACT/35-143
D7R1Q6_9BACT/23-131
D7R1Q8_9BACT/34-140
D7R1Q9_9BACT/34-140
D7R1R1_9BACT/35-140
D7R1R2_9BACT/34-142
D7R1R3_9BACT/34-141
D7R1R4_9BACT/34-140
D7R1R5_9BACT/34-138
D7R1R6_9BACT/34-137
D7R1R7_9BACT/34-142
D7UI10_LISMO/17-152
D7UI13_LISMO/492-618
D7V0D9_LISGR/17-152
D7V0E2_LISGR/492-618
D7WFM0_BACCE/17-153
D7WFP9_BACCE/336-468
D7WM70_9BACI/16-152
D7WMT8_9BACI/11-148
D7WMT9_9BACI/559-688
D7WWC8_9BACI/5-151
D7X9D7_ECOLX/18-155
D7X9D8_ECOLX/3-100
D7XP70_ECOLX/18-155
D7XP71_ECOLX/511-641
D7Y1C9_ECOLX/511-641
D7Y1D0_ECOLX/18-155
D7YKJ8_ECOLX/18-155
D7YKJ9_ECOLX/511-641
D7Z660_ECOLX/511-641
D7Z661_ECOLX/18-155
D7Z8T7_ECOLX/511-641
D7Z8T8_ECOLX/18-155
D7ZR88_ECOLX/18-155
D7ZR89_ECOLX/511-641
D8A326_ECOLX/18-155
D8A327_ECOLX/511-641
D8AVG6_ECOLX/18-155
D8AVG7_ECOLX/511-641
D8B3F5_ECOLX/511-641
D8B3F6_ECOLX/18-155
D8BGG9_ECOLX/18-155
D8BGH0_ECOLX/511-641
D8C544_ECOLX/18-155
D8C545_ECOLX/511-641
D8CJX1_ECOLX/511-641
D8CJX2_ECOLX/18-155
D8D145_COMTE/722-866
D8D5Q8_COMTE/17-154
D8D5Q9_COMTE/601-733
D8DDK6_COMTE/30-169
D8DDK8_COMTE/1871-2002
D8E6S3_ECOLX/511-641
D8E6S4_ECOLX/18-155
D8EUS5_ECOLX/18-155
D8EUS6_ECOLX/511-641
D8EXG4_9DELT/2-117
D8FCI5_9DELT/2-142
D8FCI7_9DELT/73-217
D8FCI8_9DELT/850-981
D8FU50_9CYAN/2-143
D8FU54_9CYAN/80-225
D8FU55_9CYAN/714-845
D8FU65_9CYAN/559-716
D8FZE6_9CYAN/31-174
D8G3Q4_9CYAN/1380-1521
D8G4Q7_9CYAN/218-354
D8G4Q7_9CYAN/5-144
D8GKD1_CLOLD/20-156
D8GKD2_CLOLD/525-660
D8GPU8_CLOLD/7-144
D8GPV2_CLOLD/565-690
D8GPV5_CLOLD/2-133
D8H8C3_BACAI/535-667
D8H8F0_BACAI/17-153
D8IB20_BRAP9/617-747
D8IBE3_BRAP9/33-170
D8IBE4_BRAP9/562-693
D8IFE3_BRAP9/28-164
D8IG37_BRAP9/8-145
D8IQV1_HERSS/198-339
D8IQV1_HERSS/27-165
D8IQV1_HERSS/370-509
D8IQV6_HERSS/708-837
D8IR83_HERSS/21-167
D8IRX4_HERSS/600-732
D8IRX6_HERSS/48-188
D8ISB7_HERSS/21-165
D8IUQ2_HERSS/707-851
D8IYI1_HERSS/581-706
D8IYI3_HERSS/24-165
D8IZX9_HERSS/22-159
D8IZY0_HERSS/556-688
D8J0F0_HERSS/497-628
D8J0F1_HERSS/69-207
D8J0F3_HERSS/8-148
D8J0M4_HERSS/507-630
D8J2Q8_HALJB/10-141
D8JNY5_ACISD/31-167
D8JNY7_ACISD/1215-1353
D8JST9_HYPDA/14-151
D8JVY4_HYPDA/14-151
D8JVY5_HYPDA/577-710
D8K896_NITWC/35-169
D8K898_NITWC/1478-1615
D8K8A1_NITWC/36-172
D8MPG6_ERWBE/21-166
D8MTB1_ERWBE/18-155
D8MTB2_ERWBE/516-647
D8MZN6_RALSO/19-162
D8N258_RALSO/16-153
D8N259_RALSO/558-690
D8N351_RALSO/495-626
D8N352_RALSO/86-230
D8N354_RALSO/2-143
D8N742_RALSO/1753-1885
D8N744_RALSO/36-172
D8NET8_RALSO/16-153
D8NET9_RALSO/554-686
D8NH23_RALSO/19-162
D8NN92_RALSO/1743-1875
D8NN94_RALSO/36-172
D8NXL0_RALSO/1734-1866
D8NXL2_RALSO/36-172
D8P5T1_RALSO/560-692
D8PFM6_9BACT/491-621
D8PFM7_9BACT/21-167
D8PFN0_9BACT/33-170
D8PFN7_9BACT/576-708
D8PFN8_9BACT/23-160
D8PGH1_9BACT/24-153
D8PGH2_9BACT/18-142
D8PGH3_9BACT/841-971
D8PGH5_9BACT/1-136
D9PG82_9ZZZZ/1-119
D9PMD8_9ZZZZ/21-158
D9QNZ2_BRESC/16-152
D9QNZ3_BRESC/567-699
D9QPP9_ACEAZ/7-143
D9QPQ0_ACEAZ/537-665
D9R360_CLOSW/8-89
D9R9X7_CLOSW/573-709
D9R9X8_CLOSW/31-165
D9R9Z6_CLOSW/16-153
D9S1H0_THEOJ/3-139
D9S3A5_THEOJ/528-655
D9S3A6_THEOJ/6-143
D9SER3_GALCS/21-163
D9SER4_GALCS/32-168
D9SER8_GALCS/374-501
D9SEU7_GALCS/21-163
D9SEU8_GALCS/31-167
D9SEV1_GALCS/487-614
D9SEV4_GALCS/538-666
D9SEV5_GALCS/14-151
D9SHI0_GALCS/23-165
D9SHI2_GALCS/580-709
D9SKD7_CLOC7/7-144
D9SKE1_CLOC7/557-682
D9SKE4_CLOC7/2-133
D9SLQ8_CLOC7/16-153
D9SLQ9_CLOC7/551-681
D9SQK2_CLOC7/15-149
D9SQQ2_CLOC7/19-156
D9SQQ3_CLOC7/541-671
D9SV15_CLOC7/147-284
D9TF95_CALOO/20-156
D9TF96_CALOO/503-633
D9TG28_CALOO/3-138
D9TG77_CALOO/3-136
D9TG78_CALOO/538-666
D9TGE8_CALOO/473-607
D9TGF5_CALOO/10-145
D9TGF5_CALOO/174-309
D9TGF5_CALOO/334-478
D9TIL8_CALOO/189-322
D9TML6_THETC/3-141
D9TMM0_THETC/525-651
D9TPA0_THETC/4-141
D9Y9P5_9DELT/44-179
D9YA79_9DELT/22-159
D9YB81_9DELT/16-158
D9YBH4_9DELT/17-161
D9YD01_9DELT/873-1002
D9YD04_9DELT/81-219
D9YDK0_9DELT/14-151
E0FRA7_9THEO/534-660
E0FRA8_9THEO/3-141
E0FW08_9THEO/4-141
E0FWQ1_9THEO/674-802
E0FWQ6_9THEO/16-153
E0FWQ6_9THEO/189-332
E0FWQ6_9THEO/360-500
E0HIE0_9GAMM/21-160
E0HJ88_9GAMM/20-157
E0HJ89_9GAMM/601-732
E0HM40_9GAMM/20-157
E0HM41_9GAMM/191-326
E0HM45_9GAMM/608-742
E0HM89_9GAMM/21-157
E0HMX6_9GAMM/31-165
E0HSG5_9GAMM/10-148
E0I464_9BACL/558-687
E0I465_9BACL/6-144
E0IGT6_9GAMM/31-165
E0IHH1_9GAMM/21-157
E0IHL5_9GAMM/608-742
E0IHL9_9GAMM/191-326
E0IHM0_9GAMM/20-157
E0IJC8_9GAMM/21-160
E0IJW7_9GAMM/10-148
E0IK32_9GAMM/20-157
E0IK33_9GAMM/601-732
E0IUJ0_9GAMM/20-88
E0J569_ECOLW/513-643
E0J570_ECOLW/18-155
E0JCT0_RHIME/16-153
E0JF17_RHIME/439-571
E0JF19_RHIME/65-196
E0JIW9_RHIME/13-150
E0JQP5_RHIME/611-744
E0JQP6_RHIME/14-151
E0JSC9_RHIME/16-153
E0JXT0_RHIME/439-571
E0JXT2_RHIME/65-196
E0K2B3_RHIME/13-150
E0K9P5_RHIME/611-744
E0K9P6_RHIME/14-151
E0LLT5_SPHCR/4-140
E0LLT6_SPHCR/402-535
E0LUV0_9ENTR/21-164
E0LW62_9ENTR/18-155
E0LW63_9ENTR/521-652
E0N3I5_9ACTO/3-139
E0N3I6_9ACTO/522-658
E0N3I6_9ACTO/687-815
E0NX48_9FIRM/22-154
E0P226_9FIRM/557-685
E0P227_9FIRM/15-152
E0QEX4_CAMCO/31-173
E0QEX5_CAMCO/487-618
E0QEX6_CAMCO/19-164
E0QHI3_9FIRM/571-699
E0QHI4_9FIRM/5-139
E0QJF6_9FIRM/4-140
E0QLF3_9FIRM/17-152
E0QNM2_9ACTO/3-139
E0QNM3_9ACTO/492-629
E0QNM3_9ACTO/657-785
E0R0D4_ECOLX/511-641
E0R0D5_ECOLX/18-155
E0REC5_PAEP6/3-135
E0RGE9_PAEP6/563-692
E0RGF0_PAEP6/6-144
E0RNZ5_SPITD/33-171
E0RNZ6_SPITD/645-774
E0RS41_SPITD/8-149
E0RU36_SPITD/592-724
E0RU38_SPITD/8-149
E0RUT2_BUTPB/581-708
E0RUT3_BUTPB/15-155
E0S2K9_BUTPB/15-150
E0S2V4_BUTPB/18-146
E0S2V5_BUTPB/16-149
E0SIM5_DICD3/18-155
E0SIM6_DICD3/534-664
E0SJA9_DICD3/21-165
E0T5E5_EDWTF/559-690
E0T5E6_EDWTF/18-155
E0TFX4_PARBH/374-507
E0TFX5_PARBH/15-151
E0TUD2_BACPZ/543-671
E0TUD3_BACPZ/10-147
E0U399_BACPZ/18-153
E0U5M1_CYAP2/552-683
E0U5M2_CYAP2/79-230
E0UAE7_CYAP2/2-134
E0UB18_CYAP2/608-749
E0UB23_CYAP2/204-339
E0UB23_CYAP2/5-146
E0UBR8_CYAP2/16-144
E0UEC7_CYAP2/29-173
E0UFM1_CYAP2/22-164
E0UFM2_CYAP2/1409-1559
E0UFM6_CYAP2/26-181
E0UFM9_CYAP2/22-167
E0UFN0_CYAP2/713-852
E0UFN3_CYAP2/20-162
E0UHV4_CYAP2/679-820
E0UPZ8_SULAO/16-163
E0UPZ9_SULAO/517-648
E0UQ00_SULAO/28-164
E0US02_SULAO/33-171
E0US03_SULAO/18-159
E0US06_SULAO/561-689
E0UTX6_SULAO/20-164
E1CUW7_VIBPA/13-151
E1CVE2_VIBPA/606-739
E1CVP9_VIBPA/20-157
E1CVQ0_VIBPA/229-363
E1CZ94_VIBPA/19-164
E1D110_VIBPA/21-157
E1D214_VIBPA/21-162
E1D500_VIBPA/21-162
E1D602_VIBPA/606-739
E1D605_VIBPA/229-363
E1D606_VIBPA/20-157
E1DB49_VIBPA/19-164
E1DBU5_VIBPA/21-157
E1DF58_VIBPA/13-151
E1DKD0_VIBPA/19-164
E1DML5_VIBPA/21-157
E1DP37_VIBPA/606-739
E1DP40_VIBPA/225-359
E1DP41_VIBPA/20-157
E1DQ38_VIBPA/21-162
E1DV29_VIBPA/13-151
E1EH49_VIBPA/13-151
E1EHQ4_VIBPA/21-157
E1EJF9_VIBPA/606-739
E1EJG2_VIBPA/231-365
E1EJG3_VIBPA/20-157
E1EK27_VIBPA/19-164
E1EKE9_VIBPA/21-162
E1FDS7_9THEO/4-141
E1FEE2_9THEO/3-141
E1FEE3_9THEO/534-660
E1HMB0_ECOLX/511-641
E1HMB1_ECOLX/18-155
E1I2A7_ECOLX/18-155
E1I2A8_ECOLX/511-641
E1IGH6_9CHLR/10-147
E1IGH7_9CHLR/6-134
E1IGH9_9CHLR/484-616
E1ISR4_ECOLX/511-641
E1ISR5_ECOLX/18-155
E1JFQ8_ECOLX/18-155
E1JFQ9_ECOLX/22-152
E1JRI8_DESFR/14-151
E1JS19_DESFR/403-531
E1JSW1_DESFR/8-149
E1JT24_DESFR/11-153
E1JTB0_DESFR/15-50
E1JTC7_DESFR/23-165
E1JW11_DESFR/36-171
E1JWV0_DESFR/101-237
E1JWV2_DESFR/874-1005
E1JY88_DESFR/22-159
E1JYC1_DESFR/30-163
E1JYN3_DESFR/11-152
E1JYN4_DESFR/568-696
E1K0W4_DESFR/28-162
E1K1K6_DESFR/562-691
E1K2E7_DESFR/580-707
E1K2E9_DESFR/11-152
E1K6L6_9EURY/829-954
E1K6L8_9EURY/6-146
E1KCL1_9FIRM/19-156
E1KCL2_9FIRM/579-708
E1KDR8_9FIRM/11-148
E1KDR9_9FIRM/567-695
E1KE21_9FIRM/537-669
E1KG67_9FIRM/4-139
E1KI48_9FIRM/19-156
E1KIW1_9FIRM/6-143
E1KJK5_9FIRM/19-156
E1KJK7_9FIRM/550-680
E1MBB6_9ACTO/492-629
E1MBB6_9ACTO/657-785
E1MBB7_9ACTO/3-139
E1MKW4_9GAMM/200-341
E1MKW4_9GAMM/29-167
E1MKW4_9GAMM/375-514
E1MKW9_9GAMM/748-877
E1MPA2_9GAMM/701-854
E1MPS2_9GAMM/568-700
E1MPS3_9GAMM/24-165
E1MPS5_9GAMM/14-155
E1MQQ2_9GAMM/25-166
E1MQQ4_9GAMM/25-166
E1MQQ7_9GAMM/593-721
E1MRG6_9GAMM/585-716
E1MRG8_9GAMM/22-163
E1PDU6_ECOAB/18-155
E1PDU7_ECOAB/511-641
E1PPZ3_CAMJM/31-173
E1PPZ4_CAMJM/492-623
E1PPZ5_CAMJM/19-164
E1PVW7_HELPT/18-171
E1PWL5_HELPT/15-163
E1PWL6_HELPT/548-679
E1PWL7_HELPT/29-165
E1PX73_HELPT/21-176
E1PZ75_HELPM/18-171
E1Q0C4_HELPM/15-163
E1Q0C5_HELPM/524-655
E1Q0C6_HELPM/29-165
E1Q0V5_HELPM/21-176
E1Q2Z3_HELPP/15-163
E1Q2Z4_HELPP/530-661
E1Q2Z5_HELPP/29-165
E1Q3I4_HELPP/21-176
E1Q6B0_HELPP/18-171
E1Q7L5_HELPC/15-163
E1Q7L6_HELPC/519-650
E1Q7L7_HELPC/29-165
E1Q7Z3_HELPC/21-176
E1QAZ0_HELPC/18-171
E1QER3_DESB2/501-642
E1QFY8_DESB2/320-455
E1QFY9_DESB2/554-684
E1QGB8_DESB2/3-96
E1QKH9_DESB2/293-423
E1QM92_DESB2/21-163
E1QM93_DESB2/644-776
E1QMF3_DESB2/20-161
E1R1N1_SPISS/2-143
E1R2D4_SPISS/8-148
E1R2K9_SPISS/9-150
E1R3P6_SPISS/724-855
E1R3Q3_SPISS/22-161
E1R3Q4_SPISS/644-774
E1R5N7_SPISS/37-114
E1R5P4_SPISS/10-151
E1R6C9_SPISS/578-706
E1RAC1_SPISS/23-162
E1RE29_METP4/5-159
E1REN6_METP4/5-152
E1RGD7_METP4/5-149
E1RGW2_METP4/8-152
E1RH71_METP4/6-150
E1RH73_METP4/6-150
E1RHJ6_METP4/6-150
E1RJT0_METP4/658-780
E1RLZ2_XYLFG/33-170
E1RLZ4_XYLFG/1490-1619
E1RLZ6_XYLFG/10-149
E1RY01_ECOUM/511-641
E1RY02_ECOUM/18-155
E1S8C3_HELP9/6-159
E1S9J3_HELP9/15-163
E1S9J4_HELP9/528-597
E1S9J5_HELP9/1-59
E1S9J6_HELP9/29-165
E1SA22_HELP9/21-176
E1SEL4_PANVC/21-164
E1SGM5_PANVC/18-155
E1SGM6_PANVC/519-650
E1SQU4_FERBD/21-157
E1SUS3_FERBD/592-724
E1SUS7_FERBD/94-226
E1SUS8_FERBD/19-156
E1SW18_FERBD/10-144
E1T1W7_THESX/534-660
E1T1W8_THESX/3-141
E1T2Y3_THESX/4-141
E1TBS7_BURSG/27-168
E1TBT0_BURSG/549-673
E1TCF3_BURSG/21-165
E1TCM3_BURSG/30-167
E1TCM4_BURSG/627-759
E1UE55_LISML/17-152
E1UE58_LISML/492-618
E1USL6_BACAS/18-153
E1UU26_BACAS/542-670
E1UU27_BACAS/10-147
E1VBR8_HALED/19-156
E1VBR9_HALED/556-687
E1VG20_9GAMM/612-741
E1VG21_9GAMM/21-162
E1VIT1_9GAMM/21-157
E1VJS3_9GAMM/657-788
E1VJS8_9GAMM/105-239
E1VJS9_9GAMM/16-153
E1VJT0_9GAMM/33-170
E1VL06_9GAMM/454-580
E1VL08_9GAMM/32-173
E1VR19_9GAMM/10-147
E1VR21_9GAMM/1974-2110
E1VR24_9GAMM/36-173
E1WCF4_SALTS/21-165
E1WGG1_SALTS/18-155
E1WGG2_SALTS/530-660
E1WYB5_BACMS/182-321
E1WYB5_BACMS/19-155
E1WYB5_BACMS/351-496
E1X673_BACMS/17-154
E1X674_BACMS/565-696
E1YD75_9DELT/2-109
E1YGV8_9DELT/595-733
E1YGW3_9DELT/21-162
E1YLZ2_9DELT/508-649
E2CJL1_9RHOB/490-628
E2CJL1_9RHOB/658-780
E2CJL2_9RHOB/16-152
E2JLH8_BORAF/11-161
E2JLI0_BORAF/581-713
E2JLT0_BORAF/729-860
E2JLT1_BORAF/28-165
E2JN37_BORAF/15-164
E2JNQ6_BORBU/15-164
E2JQB8_BORBU/28-165
E2JQB9_BORBU/729-860
E2JQD0_BORBU/582-714
E2JQD2_BORBU/13-163
E2K347_ECO57/511-641
E2K348_ECO57/18-155
E2KJJ4_ECO57/18-155
E2KJJ5_ECO57/511-641
E2KWB9_ECO57/18-155
E2KWC0_ECO57/511-641
E2L0X8_BORBU/729-860
E2L0X9_BORBU/28-165
E2L1M8_BORBU/582-714
E2L1N0_BORBU/13-163
E2L290_BORBU/15-164
E2M9T0_PSESM/15-152
E2M9T1_PSESM/149-284
E2M9T6_PSESM/611-742
E2M9Y9_PSESM/21-157
E2MC30_PSESM/61-197
E2ME07_PSESM/21-157
E2ME67_PSESM/18-159
E2ME69_PSESM/82-225
E2ME70_PSESM/514-646
E2MHD0_PSESM/553-682
E2MHD2_PSESM/19-161
E2MKA1_PSESM/169-307
E2MKA1_PSESM/336-483
E2MKA1_PSESM/7-142
E2ML00_PSESM/37-173
E2ML02_PSESM/1710-1845
E2ML03_PSESM/15-150
E2QN90_ECOLX/513-643
E2SPS1_9FIRM/3-136
E2SPS2_9FIRM/535-669
E2SPT2_9FIRM/5-120
E2SPT4_9FIRM/11-137
E2ST99_9RALS/16-153
E2STA0_9RALS/559-691
E2SU55_9RALS/2-144
E2SU57_9RALS/86-229
E2SU58_9RALS/510-641
E2SV51_9RALS/22-165
E2SY35_9RALS/36-172
E2SY37_9RALS/1717-1849
E2WQ52_ECOLX/18-155
E2WQ53_ECOLX/511-641
E2XLV8_PSEFL/12-149
E2XML5_PSEFL/18-159
E2XML7_PSEFL/86-229
E2XML8_PSEFL/482-613
E2XSV6_PSEFL/532-661
E2XSV8_PSEFL/19-161
E2XVU7_PSEFL/21-157
E2XVV2_PSEFL/16-153
E2XVV3_PSEFL/122-257
E2XVV8_PSEFL/606-737
E2XWU8_PSEFL/21-157
E2XZQ1_PSEFL/10-111
E2XZQ2_PSEFL/1658-1793
E2XZQ4_PSEFL/36-163
E2ZRK5_PSEAE/564-695
E2ZRL0_PSEAE/150-285
E2ZRL1_PSEAE/15-152
E2ZXB2_PSEAE/21-157
E2ZYE9_PSEAE/281-412
E2ZYF0_PSEAE/14-155
E3A618_PSEAE/25-162
E3A620_PSEAE/2184-2326
E3A623_PSEAE/36-172
E3A6T7_PSEAE/259-392
E3A6T8_PSEAE/15-152
E3BF31_9VIBR/26-160
E3BFP6_9VIBR/186-327
E3BFP6_9VIBR/21-165
E3BFP6_9VIBR/358-484
E3BGT0_9VIBR/20-157
E3BGT1_9VIBR/202-336
E3BGT4_9VIBR/622-755
E3BHR7_9VIBR/21-156
E3BID2_9VIBR/21-157
E3BMK2_9VIBR/13-152
E3CUZ2_9BACT/165-304
E3CUZ2_9BACT/332-481
E3CUZ2_9BACT/8-139
E3CVV0_9BACT/562-690
E3CWK4_9BACT/26-164
E3CWL8_9BACT/21-144
E3CZX5_9BACT/467-598
E3CZX7_9BACT/42-172
E3CZX9_9BACT/4-117
E3D0G6_9BACT/16-151
E3DC59_ERWSE/18-155
E3DC60_ERWSE/515-646
E3DDA9_ERWSE/41-182
E3DHW0_ERWSE/18-155
E3DHW1_ERWSE/510-641
E3DPL4_HALPG/532-663
E3DPL5_HALPG/25-164
E3DR18_HALPG/19-155
E3DYC0_BACA1/18-153
E3E0N2_BACA1/544-672
E3E0N3_BACA1/10-147
E3EBD8_PAEPS/3-135
E3EG51_PAEPS/569-698
E3EG52_PAEPS/6-144
E3EZ74_KETVY/522-655
E3EZ75_KETVY/1-138
E3FG88_STIAD/2-133
E3FPU8_STIAD/131-269
E3FRV4_STIAD/14-149
E3FSS4_STIAD/25-162
E3FSS6_STIAD/517-646
E3FYQ7_STIAD/1-126
E3FZ42_STIAD/545-676
E3FZ46_STIAD/11-141
E3FZJ9_STIAD/548-682
E3FZK0_STIAD/4-141
E3G009_STIAD/60-186
E3G010_STIAD/574-708
E3G0A7_STIAD/12-153
E3G3I9_ENTCS/536-666
E3G3J0_ENTCS/18-155
E3GB46_ENTCS/21-165
E3HMB6_ACHXA/474-605
E3HMB7_ACHXA/69-212
E3HMB9_ACHXA/17-158
E3HSB0_ACHXA/559-691
E3HSB1_ACHXA/18-157
E3I162_RHOVT/6-146
E3I164_RHOVT/15-156
E3I165_RHOVT/527-655
E3I694_RHOVT/25-162
E3I695_RHOVT/530-662
E3I6S2_RHOVT/445-577
E3I6S2_RHOVT/599-717
E3I6S3_RHOVT/26-163
E3I9Z8_GEOS0/10-147
E3I9Z9_GEOS0/553-681
E3IBD5_GEOS0/17-153
E3IIG8_GEOS0/3-139
E3IJI0_DESVR/18-162
E3ILN2_DESVR/18-165
E3IMH2_DESVR/11-152
E3IMH3_DESVR/561-688
E3IN13_DESVR/14-151
E3IQI3_DESVR/6-147
E3IQK5_DESVR/576-704
E3IR26_DESVR/17-159
E3ISF8_DESVR/955-1084
E3ISG0_DESVR/77-214
E3PAJ0_ECOH1/18-155
E3PAJ1_ECOH1/513-643
E3PS54_CLOSD/18-154
E3PSH9_CLOSD/5-139
E3PSI0_CLOSD/569-696
E3PT46_CLOSD/5-142
E3XPA3_ECOLX/18-155
E3XPA4_ECOLX/511-641
E3Y0B0_SHIFL/18-155
E3Y0B1_SHIFL/445-575
E3YDT5_LISMO/20-155
E3YDU0_LISMO/234-360
E3YN12_9LIST/17-152
E3YN15_9LIST/492-618
E3YWQ9_LISIN/17-152
E3YWR5_LISIN/492-618
E3Z510_LISIN/17-152
E3Z5F3_LISIN/492-618
E3ZDX5_LISIV/17-152
E3ZDX8_LISIV/1-103
E3ZN20_LISSE/17-152
E3ZN24_LISSE/1-88
E3ZWW7_LISSE/17-152
E3ZWX0_LISSE/490-616
E4K4T5_9FIRM/538-666
E4K4T6_9FIRM/3-137
E4K843_9FIRM/3-138
E4K8A2_9FIRM/503-633
E4K8A3_9FIRM/20-156
E4LKI5_9FIRM/17-154
E4LKI6_9FIRM/555-683
E4LLA8_9FIRM/22-154
E4M5P1_9FIRM/573-705
E4M5P2_9FIRM/18-154
E4MGR3_9FIRM/29-162
E4MGR4_9FIRM/585-722
E4MJ92_9FIRM/19-158
E4NP41_HALBP/25-159
E4NP43_HALBP/680-803
E4P9P6_ECO8N/18-155
E4P9P7_ECO8N/511-641
E4PG15_MARAH/36-174
E4PG18_MARAH/2250-2385
E4PG20_MARAH/9-145
E4PGE5_MARAH/18-155
E4PGE6_MARAH/124-258
E4PGF1_MARAH/584-715
E4PLA3_MARAH/21-159
E4PPK9_MARAH/10-148
E4PS52_MARAH/21-156
E4Q3A9_CALOW/16-150
E4Q3B0_CALOW/503-633
E4Q3Y9_CALOW/29-166
E4Q3Z1_CALOW/412-543
E4Q3Z5_CALOW/189-322
E4Q4W2_CALOW/3-138
E4Q507_CALOW/3-136
E4Q508_CALOW/538-666
E4Q5F7_CALOW/457-591
E4Q5G3_CALOW/10-145
E4Q5G3_CALOW/174-309
E4Q5G3_CALOW/334-478
E4Q7R5_CALH1/503-633
E4Q7R6_CALH1/20-156
E4QCX9_CALH1/538-666
E4QCY0_CALH1/3-136
E4QD96_CALH1/3-138
E4QES3_BORBN/15-164
E4QFG2_BORBN/13-163
E4QFG4_BORBN/582-714
E4QFR5_BORBN/729-860
E4QFR6_BORBN/28-165
E4QIZ5_METS6/1576-1708
E4QIZ7_METS6/31-165
E4QKQ5_METS6/647-779
E4QKQ6_METS6/20-157
E4QNH2_METS6/701-843
E4QPA8_METS6/35-176
E4QPB0_METS6/29-170
E4QPB3_METS6/27-168
E4QPB6_METS6/578-709
E4R4G8_PSEPB/12-148
E4R9A5_PSEPB/21-157
E4R9E2_PSEPB/13-147
E4R9E3_PSEPB/1365-1501
E4R9E5_PSEPB/41-176
E4RB06_PSEPB/21-158
E4RC31_PSEPB/612-743
E4RC36_PSEPB/150-285
E4RC37_PSEPB/15-152
E4RGJ8_PSEPB/487-618
E4RGJ9_PSEPB/73-211
E4RGK1_PSEPB/18-154
E4S1E0_BORBJ/15-164
E4S227_BORBJ/13-163
E4S229_BORBJ/582-714
E4S2D0_BORBJ/729-860
E4S2D1_BORBJ/28-165
E4S4Q6_CALKI/503-633
E4S4Q7_CALKI/20-156
E4S958_CALKI/538-666
E4S959_CALKI/3-137
E4S9H4_CALKI/3-138
E4SDR5_CALK2/503-633
E4SDR6_CALK2/20-156
E4SE23_CALK2/10-145
E4SE23_CALK2/174-309
E4SE23_CALK2/334-478
E4SE29_CALK2/456-590
E4SE99_CALK2/538-666
E4SEA0_CALK2/3-136
E4SEE2_CALK2/3-138
E4SGL9_CALK2/191-327
E4SGM3_CALK2/422-553
E4SGM5_CALK2/29-166
E4TFG4_CALNY/21-158
E4TG15_CALNY/24-155
E4TG17_CALNY/518-648
E4TGT6_CALNY/17-157
E4THM2_CALNY/427-555
E4THX4_CALNY/5-142
E4TY60_SULKY/707-851
E4U082_SULKY/20-164
E4U0D4_SULKY/19-165
E4U0D5_SULKY/550-681
E4U0D6_SULKY/28-164
E4U0K5_SULKY/12-149
E4U257_SULKY/566-697
E4U260_SULKY/12-149
E4U2P6_SULKY/42-180
E4U2P7_SULKY/16-158
E4U2P9_SULKY/564-693
E4VI35_9HELI/18-166
E4VI36_9HELI/508-639
E4VI37_9HELI/29-165
E4VJU2_9HELI/21-176
E4VMU8_9HELI/22-177
E5B4H5_ERWAM/21-162
E5B6F0_ERWAM/18-155
E5B6F1_ERWAM/521-652
E5B7S6_ERWAM/18-155
E5B7S7_ERWAM/515-646
E5FNN5_TREPE/22-163
E5FNQ7_TREPE/22-163
E5FNR8_TREPA/22-163
E5FNX8_TREPA/22-163
E5U3D1_ALCXX/18-159
E5U3D3_ALCXX/81-225
E5U3D4_ALCXX/475-606
E5U9X8_ALCXX/248-380
E5U9X9_ALCXX/18-157
E5W2K2_9BACI/10-147
E5W2K3_9BACI/545-673
E5W3C6_9BACI/18-154
E5WCX8_9BACI/10-147
E5WCX9_9BACI/548-676
E5WDL5_9BACI/17-153
E5WIB8_9BACI/6-142
E5YDL2_9ENTR/541-672
E5YDL3_9ENTR/18-155
E5YM84_9ENTR/21-164
E5YZT5_9BACL/6-144
E5Z8M4_CAMJE/31-173
E5Z8M5_CAMJE/492-623
E5Z8M6_CAMJE/19-164
E5ZCL2_CAMJE/31-173
E5ZCL3_CAMJE/492-623
E5ZCL4_CAMJE/19-164
E5ZH05_CAMJE/31-173
E5ZH06_CAMJE/492-623
E5ZH07_CAMJE/19-164
E5ZW41_ECOLX/511-641
E5ZW42_ECOLX/18-155
E6AGM7_ECOLX/18-155
E6AGM8_ECOLX/511-641
E6AUU7_ECOLX/18-155
E6AUU8_ECOLX/1-98
E6B339_ECOLX/511-641
E6B340_ECOLX/18-155
E6BEF6_ECOLX/511-641
E6BEF7_ECOLX/18-155
E6JSE2_9SPIO/592-724
E6JSE4_9SPIO/8-149
E6JUU2_9SPIO/8-149
E6JVM4_9SPIO/645-774
E6JVM5_9SPIO/33-171
E6L254_9PROT/16-156
E6L2N3_9PROT/21-160
E6L359_9PROT/713-857
E6L5R2_9PROT/539-671
E6L8N9_CAMUP/18-164
E6L8P0_CAMUP/487-618
E6L8P1_CAMUP/31-173
E6LXD0_9ACTO/527-663
E6LXD0_9ACTO/692-820
E6LXD1_9ACTO/3-139
E6M526_9ACTO/3-139
E6M527_9ACTO/522-658
E6M527_9ACTO/687-815
E6NBV4_HELPI/21-176
E6NDY2_HELPI/18-171
E6NEP0_HELPI/15-163
E6NEP1_HELPI/525-656
E6NEP2_HELPI/29-165
E6NH61_HELPK/21-176
E6NI18_HELPK/29-165
E6NI19_HELPK/526-657
E6NI20_HELPK/15-163
E6NJ57_HELPK/18-171
E6NMM3_HELPL/21-176
E6NNJ7_HELPL/29-165
E6NNJ8_HELPL/526-657
E6NNJ9_HELPL/15-163
E6NP96_HELPL/18-171
E6NPM5_HELPQ/21-176
E6NRE7_HELPQ/18-171
E6NSI2_HELPQ/15-163
E6NSI3_HELPQ/521-652
E6NSI4_HELPQ/29-165
E6NYZ6_ECOD1/511-641
E6PL73_9ZZZZ/1838-1970
E6PL75_9ZZZZ/28-164
E6PM81_9ZZZZ/35-176
E6PM84_9ZZZZ/598-726
E6PM88_9ZZZZ/21-163
E6PM94_9ZZZZ/496-623
E6PMC0_9ZZZZ/33-173
E6QR48_9ZZZZ/1-136
E6QR50_9ZZZZ/21-165
E6QR53_9ZZZZ/21-165
E6QWU2_9ZZZZ/19-160
E6QWU4_9ZZZZ/602-726
E6RHY0_PSEU9/21-161
E6RL21_PSEU9/22-161
E6RL22_PSEU9/534-665
E6RPG3_PSEU9/21-158
E6RPG4_PSEU9/97-232
E6RPG9_PSEU9/605-737
E6RPM8_PSEU9/21-157
E6RU70_CAMJS/31-173
E6RU71_CAMJS/492-623
E6RU72_CAMJS/19-164
E6S0A8_CAMJC/31-173
E6S0A9_CAMJC/492-623
E6S0B0_CAMJC/19-164
E6S230_HELPF/18-171
E6S2S9_HELPF/15-163
E6S2T0_HELPF/526-657
E6S2T1_HELPF/29-165
E6S457_HELPF/21-176
E6SIG1_THEM7/514-646
E6SIG2_THEM7/12-149
E6SJU5_THEM7/13-149
E6SJU6_THEM7/623-755
E6SYY5_SHEB6/20-157
E6SYY6_SHEB6/592-723
E6T300_SHEB6/21-160
E6T5F9_SHEB6/10-148
E6T6C4_SHEB6/20-157
E6T6C5_SHEB6/191-326
E6T6C9_SHEB6/600-734
E6T738_SHEB6/21-157
E6T9K8_SHEB6/31-165
E6TSU3_BACCJ/11-148
E6TSU4_BACCJ/550-678
E6U256_BACCJ/17-153
E6U4M7_ETHHY/16-152
E6U6G8_ETHHY/20-157
E6U6G9_ETHHY/570-706
E6UBP9_RUMA7/7-143
E6UDL4_RUMA7/662-798
E6UDL5_RUMA7/13-144
E6UMW1_CLOTL/4-142
E6UN80_CLOTL/20-154
E6UN82_CLOTL/20-154
E6UQF0_CLOTL/5-142
E6UR11_CLOTL/586-715
E6UR12_CLOTL/19-156
E6USD3_CLOTL/8-141
E6USD4_CLOTL/451-580
E6UTP0_CLOTL/16-153
E6UTR4_CLOTL/11-148
E6UTR5_CLOTL/564-692
E6UTY9_CLOTL/558-688
E6UTZ0_CLOTL/8-141
E6V670_VARPD/1708-1839
E6V672_VARPD/29-171
E6VI00_RHOPX/24-161
E6VI01_RHOPX/507-642
E6VI01_RHOPX/668-792
E6VKM5_RHOPX/6-147
E6VKM6_RHOPX/17-155
E6VKM7_RHOPX/534-662
E6VTB7_DESAO/44-176
E6VTD7_DESAO/421-554
E6VU62_DESAO/33-166
E6VV12_DESAO/16-160
E6VV79_DESAO/11-152
E6VXZ8_DESAO/11-152
E6VYI4_DESAO/22-159
E6VZ53_DESAO/592-720
E6VZ91_DESAO/25-162
E6VZQ4_DESAO/874-1006
E6W083_DESIS/25-161
E6W0A9_DESIS/15-152
E6W0B2_DESIS/665-794
E6W0K2_DESIS/16-159
E6W135_DESIS/21-166
E6W2Y7_DESIS/5-167
E6W4Z5_DESIS/22-161
E6W504_DESIS/665-794
E6W562_DESIS/23-158
E6W5Q9_DESIS/471-600
E6W741_DESIS/21-163
E6WAQ1_PANSA/21-164
E6WCF7_PANSA/522-653
E6WCF8_PANSA/18-155
E6WST2_PSEUU/28-165
E6WT86_PSEUU/11-148
E6WT88_PSEUU/528-657
E6WT91_PSEUU/136-272
E6WT95_PSEUU/504-633
E6WVM7_PSEUU/9-147
E6WVM9_PSEUU/2038-2167
E6WVN1_PSEUU/33-170
E6XGQ0_SHEP2/20-157
E6XGQ1_SHEP2/185-320
E6XGQ5_SHEP2/604-738
E6XGU8_SHEP2/21-157
E6XJ45_SHEP2/30-165
E6XPN7_SHEP2/21-160
E6XRD5_SHEP2/10-148
E7A9V5_HELFC/18-173
E7ABF0_HELFC/30-166
E7ABF1_HELFC/518-649
E7ABF2_HELFC/19-164
E7AD55_HELFC/21-176
E7B4P3_YERE1/21-164
E7B5E5_YERE1/538-668
E7B5E7_YERE1/18-155
E7FT05_9LACO/2-136
E7FT08_9LACO/552-681
E7FT12_9LACO/10-146
E7FZT8_9HELI/21-176
E7G0N6_9HELI/29-184
E7G132_9HELI/27-163
E7G133_9HELI/397-528
E7G134_9HELI/19-164
E7G2F0_9HELI/29-184
E7G3W3_9HELI/19-164
E7G413_9HELI/21-176
E7G476_9HELI/27-163
E7GPD9_CLOSY/11-142
E7HLL0_ECOLX/511-641
E7HLL1_ECOLX/18-155
E7I275_ECOLX/511-641
E7I276_ECOLX/18-155
E7I5I9_ECOLX/511-641
E7I5J0_ECOLX/18-155
E7IKN0_ECOLX/18-155
E7IKN1_ECOLX/511-641
E7J0H6_ECOLX/511-641
E7J0H7_ECOLX/18-155
E7JSJ8_ECOLX/18-155
E7JSJ9_ECOLX/511-641
E7K4W6_SHISO/511-641
E7K4W7_SHISO/18-155
E7M5J1_9BACL/6-144
E7M5J2_9BACL/580-709
E7N030_9FIRM/22-154
E7N0R0_9FIRM/17-154
E7N0R1_9FIRM/555-683
E7NRQ8_TREPH/32-171
E7NRQ9_TREPH/642-774
E7NVX7_TREPH/9-150
E7P0G9_PSESG/19-161
E7P0H1_PSESG/559-688
E7P3A3_PSESG/21-157
E7P3F6_PSESG/623-754
E7P3G1_PSESG/148-283
E7P3G2_PSESG/15-152
E7P6Q2_PSESG/169-307
E7P6Q2_PSESG/336-483
E7P6Q2_PSESG/7-141
E7P7F0_PSESG/21-157
E7P909_PSESG/515-646
E7P910_PSESG/82-225
E7P912_PSESG/18-159
E7P959_PSESG/11-147
E7PBN5_PSESG/15-150
E7PBN6_PSESG/1710-1845
E7PBN8_PSESG/37-173
E7PI42_PSESG/37-173
E7PI44_PSESG/1710-1845
E7PI45_PSESG/15-150
E7PJJ7_PSESG/19-161
E7PJJ9_PSESG/559-688
E7PKM9_PSESG/11-147
E7PLB0_PSESG/18-159
E7PLB2_PSESG/82-225
E7PLB3_PSESG/515-646
E7PM18_PSESG/21-157
E7PM71_PSESG/623-754
E7PM76_PSESG/148-283
E7PM77_PSESG/15-152
E7PQE3_PSESG/169-307
E7PQE3_PSESG/336-483
E7PQE3_PSESG/7-141
E7PR34_PSESG/21-157
E7QQ28_9EURY/14-160
E7QQ31_9EURY/565-688
E7QQ51_9EURY/1-126
E7RU75_9BURK/41-179
E7RU77_9BURK/1901-2032
E7SDM3_SHIDY/511-641
E7SDM4_SHIDY/18-155
E7T4F0_SHIBO/511-641
E7T4F1_SHIBO/18-155
E7TYT0_ECO57/18-155
E7TYT1_ECO57/511-641
E7U9N5_ECOLX/511-641
E7U9N6_ECOLX/18-155
E7UPI7_ECOLX/18-155
E7UPI8_ECOLX/511-641
E7UZP8_SALTY/18-155
E7UZP9_SALTY/528-658
E7V3X2_SALTY/21-165
E7V6A7_SALMO/21-165
E7V6R7_SALMO/18-155
E7V6R8_SALMO/528-658
E7VR33_SALMO/18-155
E7VR34_SALMO/528-658
E7VSW1_SALMO/21-165
E7VUI2_SALMO/18-155
E7VUI3_SALMO/528-658
E7VWH6_SALMO/21-165
E7W4J5_SALMO/21-165
E7WG41_SALMO/18-155
E7WG42_SALMO/528-658
E7WHC3_SALMO/21-165
E7WMU1_SALMO/18-155
E7WMU2_SALMO/528-658
E7WTM8_SALMO/21-165
E7WUI1_SALMO/18-155
E7WUI2_SALMO/528-658
E7XCC9_SALMO/18-155
E7XCD0_SALMO/528-658
E7XDC9_SALMO/21-165
E7XL31_SALMO/528-658
E7XL32_SALMO/18-155
E7XLZ1_SALMO/21-165
E7XVH0_SALMO/21-165
E7Y118_SALMO/18-155
E7Y119_SALMO/528-658
E7Y883_SALMO/21-165
E7YA36_SALMO/18-155
E7YA37_SALMO/528-658
E7YKV6_SALMO/18-155
E7YKV7_SALMO/528-658
E7YN61_SALMO/21-165
E7YUM2_SALMO/21-165
E7Z272_SALMO/18-155
E7Z273_SALMO/528-658
E7Z635_SALMO/21-165
E7ZBP8_SALMO/18-155
E7ZBP9_SALMO/528-658
E7ZJR4_SALMO/528-658
E7ZJR5_SALMO/18-155
E7ZK01_SALMO/21-165
E7ZVV6_SALMO/21-165
E8A462_SALMO/18-155
E8A463_SALMO/528-658
E8A6U5_SALMO/21-165
E8A7C4_SALMO/528-658
E8A7C5_SALMO/18-155
E8AJ25_SALMO/21-165
E8ALE8_SALMO/528-658
E8ALE9_SALMO/18-155
E8AWL7_SALMO/18-155
E8AWL8_SALMO/528-658
E8B173_SALMO/21-165
E8BAU5_SALMO/18-155
E8BAU6_SALMO/528-658
E8BCR8_SALMO/21-165
E8BLS0_SALMO/528-658
E8BLS1_SALMO/18-155
E8BSV9_SALMO/21-165
E8BYQ4_SALMO/21-165
E8C1F7_SALMO/18-155
E8C1F8_SALMO/528-658
E8CED1_SALMO/18-155
E8CED2_SALMO/528-658
E8CK69_SALMO/21-165
E8CLA9_SALMO/21-165
E8CP25_SALMO/18-155
E8CP26_SALMO/528-658
E8CYX9_SALMO/21-165
E8D1K7_SALMO/528-658
E8D1K8_SALMO/18-155
E8DC33_SALMO/21-165
E8DJI8_SALMO/18-155
E8DJI9_SALMO/528-658
E8DN81_SALMO/21-165
E8DQZ4_SALMO/18-155
E8DQZ5_SALMO/528-658
E8E1N1_SALMO/18-155
E8E1N2_SALMO/528-658
E8E2V6_SALMO/21-165
E8E9Q9_SALMO/21-165
E8EAV9_SALMO/18-155
E8EAW0_SALMO/528-658
E8EM88_SALMO/18-155
E8EM89_SALMO/528-658
E8EN52_SALMO/21-165
E8EYA3_SALMO/18-155
E8EYA4_SALMO/528-658
E8EYI8_SALMO/21-165
E8FDJ8_SALMO/18-155
E8FDJ9_SALMO/528-658
E8FIW6_SALMO/21-165
E8FPS8_SALMO/18-155
E8FPS9_SALMO/528-658
E8FZJ4_SALMO/21-165
E8G937_SALMO/21-165
E8GCN6_SALMO/528-658
E8GCN7_SALMO/18-97
E8GD99_SALMO/21-165
E8GGI3_SALMO/2-83
E8GHV6_SALMO/18-69
E8GHV7_SALMO/528-658
E8GUW6_SALMO/21-165
E8GV95_SALMO/528-658
E8GV96_SALMO/18-155
E8H395_ECO57/18-155
E8H396_ECO57/511-641
E8HGL1_ECOLX/18-155
E8HGL2_ECOLX/511-641
E8HVZ8_ECOLX/18-155
E8HVZ9_ECOLX/511-641
E8I9A3_ECOLX/18-155
E8I9A4_ECOLX/511-641
E8J0M8_ECOLX/18-155
E8J0M9_ECOLX/511-641
E8J2I6_ECO57/18-155
E8J2I7_ECO57/511-641
E8KYU8_9RHIZ/16-152
E8L1S7_9RHIZ/15-151
E8L1T0_9RHIZ/577-710
E8L3K4_9RHIZ/26-164
E8L3K5_9RHIZ/426-561
E8L3K5_9RHIZ/587-710
E8L7I0_9RHIZ/274-408
E8L7I3_9RHIZ/37-175
E8L7I6_9RHIZ/912-1061
E8LPQ1_9VIBR/25-164
E8LQY2_9VIBR/21-161
E8LUR1_9VIBR/600-733
E8LUR4_9VIBR/202-336
E8LUR5_9VIBR/20-157
E8LVT9_9VIBR/6-144
E8LVU0_9VIBR/42-181
E8LVU1_9VIBR/543-673
E8LYG1_9VIBR/13-152
E8M0G7_9VIBR/21-157
E8M3I6_9VIBR/6-144
E8M3I7_9VIBR/39-178
E8M3I8_9VIBR/538-669
E8M3Z7_9VIBR/13-152
E8M6G8_9VIBR/575-706
E8M6H0_9VIBR/4-145
E8M6H1_9VIBR/12-156
E8M8X9_9VIBR/21-157
E8MB98_9VIBR/29-164
E8MBK8_9VIBR/21-161
E8MBY4_9VIBR/20-157
E8MBY5_9VIBR/223-357
E8MBY8_9VIBR/602-735
E8N2Y8_ANATU/554-683
E8N2Y9_ANATU/6-143
E8NP00_SALET/18-155
E8NP01_SALET/530-660
E8NPX7_SALET/21-165
E8P7D8_YERPH/579-709
E8P7D9_YERPH/18-155
E8PBU0_ACIB1/1220-1358
E8PBU2_ACIB1/31-167
E8QD79_HELP7/21-176
E8QG39_HELP7/18-171
E8QGY8_HELP7/15-163
E8QGY9_HELP7/522-653
E8QGZ0_HELP7/29-165
E8QID4_HELP4/15-163
E8QID5_HELP4/528-659
E8QID6_HELP4/29-165
E8QJ43_HELP4/21-176
E8QLS9_HELP4/18-171
E8QPA6_HELPR/18-171
E8QQG0_HELPR/15-163
E8QQG1_HELPR/522-653
E8QQG2_HELPR/29-165
E8QRC3_HELPR/21-176
E8QSP0_HELPW/15-163
E8QSP1_HELPW/528-659
E8QSP2_HELPW/29-165
E8QTE2_HELPW/21-176
E8QVW2_HELPW/18-171
E8QZB5_ISOPI/819-973
E8QZB7_ISOPI/1297-1429
E8QZB8_ISOPI/283-439
E8QZB8_ISOPI/46-176
E8R1Y9_ISOPI/30-165
E8R1Z1_ISOPI/1018-1148
E8RCQ7_9DELT/11-152
E8RCQ9_9DELT/566-695
E8RDG2_9DELT/466-544
E8RDG2_9DELT/573-654
E8RDG2_9DELT/683-811
E8RDG4_9DELT/13-150
E8RED8_9DELT/170-305
E8RED8_9DELT/337-482
E8RED8_9DELT/7-147
E8RHS8_9DELT/12-149
E8RHS9_9DELT/424-607
E8RHS9_9DELT/633-762
E8RIB9_9DELT/18-166
E8RIC0_9DELT/862-991
E8RIC1_9DELT/48-191
E8RRB1_9CAUL/5-143
E8RRB2_9CAUL/522-654
E8RRB2_9CAUL/680-803
E8SZ79_GEOS2/3-139
E8SZI2_GEOS2/538-666
E8SZI3_GEOS2/10-145
E8T6M7_THEA1/32-167
E8T6M9_THEA1/27-167
E8T6N0_THEA1/526-654
E8TNZ1_MESCW/478-610
E8TNZ2_MESCW/85-230
E8TNZ4_MESCW/2-142
E8TQJ0_ALIDB/1656-1787
E8TQJ2_ALIDB/30-169
E8TSU6_ALIDB/17-154
E8TSU7_ALIDB/568-700
E8TWH8_ALIDB/21-158
E8US15_THEBF/4-141
E8UT44_THEBF/3-141
E8UT45_THEBF/534-660
E8VAL9_BACST/544-672
E8VAM0_BACST/10-147
E8VJQ4_BACST/18-153
E8VM10_VIBVU/21-161
E8VMS2_VIBVU/603-736
E8VMS5_VIBVU/210-344
E8VN02_VIBVU/20-157
E8VP49_VIBVU/21-157
E8VXJ7_VIBVU/5-142
E8VXJ8_VIBVU/24-163
E8VXJ9_VIBVU/560-690
E8VXS5_VIBVU/13-151
E8VY56_VIBVU/27-164
E8WIG3_GEOS8/11-152
E8WIV0_GEOS8/19-157
E8WJC8_GEOS8/19-157
E8WJC9_GEOS8/482-611
E8WK82_GEOS8/471-617
E8WK84_GEOS8/202-339
E8WK84_GEOS8/7-141
E8WKQ6_GEOS8/1-114
E8WKQ8_GEOS8/59-193
E8WKR0_GEOS8/478-610
E8WLI7_GEOS8/492-623
E8WLI9_GEOS8/181-314
E8WLI9_GEOS8/3-136
E8WP52_GEOS8/9-146
E8WP54_GEOS8/128-264
E8WP56_GEOS8/549-680
E8WP83_GEOS8/17-159
E8WQ47_GEOS8/5-134
E8WQ49_GEOS8/422-549
E8WQI3_GEOS8/561-690
E8WTE6_GEOS8/580-714
E8WTE8_GEOS8/34-168
E8WTF0_GEOS8/6-141
E8WUF3_GEOS8/19-156
E8WUF4_GEOS8/553-684
E8WUM8_GEOS8/410-542
E8WUN0_GEOS8/38-175
E8X302_ACISM/410-543
E8X303_ACISM/7-146
E8XA68_SALT4/18-155
E8XA69_SALT4/530-660
E8XEF6_SALT4/21-165
E8XXZ2_RAHSY/538-669
E8XXZ3_RAHSY/18-155
E8XZ13_RAHSY/21-165
E8Y514_ECOKO/513-643
E8Y515_ECOKO/18-155
E8YIH8_9BURK/30-167
E8YIH9_9BURK/619-751
E8YJJ4_9BURK/21-165
E8ZLX8_CLOB0/2-131
E8ZLY1_CLOB0/566-691
E8ZLY5_CLOB0/7-144
E8ZR03_CLOB0/15-148
E9A0H6_SALET/528-658
E9A0H7_SALET/18-155
E9A467_SALET/21-165
E9S4P5_TREDE/658-789
E9S4P6_TREDE/31-170
E9S4X8_TREDE/20-161
E9S9G7_RUMAL/658-793
E9S9G8_RUMAL/13-144
E9S9X3_RUMAL/7-142
E9SQW1_CLOSY/2-70
E9SUV7_CLOSY/11-142
E9THT4_ECOLX/18-155
E9THT5_ECOLX/511-641
E9TVG8_ECOLX/18-155
E9TVG9_ECOLX/511-641
E9UDF5_ECOLX/511-641
E9UDF6_ECOLX/18-155
E9V7N9_ECOLX/18-155
E9V7P0_ECOLX/511-641
E9VPW5_ECOLX/18-155
E9VPW6_ECOLX/511-641
E9W0K0_ECOLX/18-155
E9W0K1_ECOLX/526-656
E9WFU2_ECOLX/18-155
E9WFU3_ECOLX/416-546
E9WX12_ECOLX/416-546
E9WX13_ECOLX/18-155
E9X2Q8_ECOLX/511-641
E9X2Q9_ECOLX/18-155
E9XIV5_ECOLX/511-641
E9XIV6_ECOLX/18-155
E9Y024_ECOLX/18-155
E9Y025_ECOLX/526-656
E9YCH6_ECOLX/277-407
E9YCH7_ECOLX/18-155
E9YP84_ECOLX/18-155
E9YP85_ECOLX/511-641
E9Z8F3_ESCFE/15-152
E9Z8F4_ESCFE/508-638
E9Z9H6_ESCFE/21-161
F0B8H1_9XANT/10-150
F0B8H3_9XANT/2085-2215
F0B8H5_9XANT/33-169
F0BA65_9XANT/18-159
F0BEY8_9XANT/537-661
F0BEZ0_9XANT/19-160
F0BFF4_9XANT/13-150
F0BIE6_9XANT/422-551
F0BJU1_9XANT/531-662
F0BJU4_9XANT/164-299
F0BL16_9XANT/22-161
F0BMC6_9XANT/19-160
F0BMV3_9XANT/13-150
F0BTZ0_9XANT/10-149
F0BTZ2_9XANT/2132-2262
F0BTZ4_9XANT/33-169
F0BUW0_9XANT/22-161
F0BVD8_9XANT/537-661
F0BVE0_9XANT/18-159
F0BXZ6_9XANT/76-211
F0BXZ9_9XANT/533-664
F0BYH0_9XANT/124-253
F0BYH5_9XANT/1-115
F0C028_9XANT/141-276
F0C031_9XANT/530-661
F0C4T1_9XANT/22-161
F0C6D3_9XANT/33-169
F0C6D5_9XANT/2119-2249
F0C6D7_9XANT/10-150
F0C6L9_9XANT/20-144
F0C6U2_9XANT/423-552
F0C844_9XANT/539-663
F0C8N5_9XANT/13-150
F0CDH3_9XANT/18-159
F0CDS4_9XANT/20-161
F0DJA0_9FIRM/8-139
F0DNK7_9FIRM/12-149
F0DNK8_9FIRM/551-681
F0DTR5_9FIRM/16-153
F0DTR5_9FIRM/187-331
F0DTR5_9FIRM/359-499
F0DUA3_9FIRM/3-141
F0DUA4_9FIRM/527-653
F0DXC5_9FIRM/4-141
F0DXH6_9FIRM/539-669
F0DXH7_9FIRM/8-144
F0DZV7_9PSED/151-286
F0DZV8_9PSED/15-152
F0E2M0_9PSED/41-176
F0E2M2_9PSED/1368-1504
F0E2M3_9PSED/13-147
F0E3U2_9PSED/447-578
F0E4I3_9PSED/18-154
F0E6T1_9PSED/21-158
F0E9J5_9PSED/12-148
F0ECR9_9PSED/21-157
F0EEW3_9PSED/113-244
F0EEW7_9PSED/79-150
F0EFF5_ENTCA/2-128
F0EFF8_ENTCA/407-536
F0EFG3_ENTCA/3-139
F0G3C9_9BURK/329-460
F0GBE3_9BURK/28-165
F0GBE4_9BURK/277-409
F0GCJ9_9BURK/12-153
F0GFD5_9BURK/87-142
F0J537_ACIMA/560-693
F0J538_ACIMA/13-150
F0JDZ5_DESDE/819-951
F0JEC5_DESDE/620-750
F0JEU3_DESDE/22-159
F0JEY5_DESDE/11-152
F0JHX7_DESDE/20-166
F0JIU3_DESDE/731-871
F0JJC9_DESDE/28-162
F0JJS8_DESDE/16-161
F0JKX1_DESDE/414-547
F0JKY8_DESDE/49-181
F0JLW4_ESCFE/508-638
F0JLW5_ESCFE/15-152
F0JWC0_ESCFE/21-161
F0KA02_CLOAE/2-132
F0KA05_CLOAE/568-693
F0KA09_CLOAE/6-143
F0KCJ5_CLOAE/15-150
F0KD70_CLOAE/511-646
F0KD71_CLOAE/18-154
F0KN64_ACICP/1216-1354
F0KN66_ACICP/31-167
F0KS56_YERE3/21-164
F0KTG4_YERE3/538-668
F0KTG5_YERE3/18-155
F0L2P6_9RHIZ/9-150
F0L2P8_9RHIZ/20-161
F0L2P9_9RHIZ/516-644
F0L3D6_9RHIZ/15-152
F0L5Z7_9RHIZ/608-741
F0L7W9_9RHIZ/13-150
F0LNM7_VIBFU/623-756
F0LNN0_VIBFU/181-315
F0LNN1_VIBFU/20-157
F0LQS4_VIBFU/21-161
F0LUN2_VIBFU/21-157
F0LUS7_VIBFU/36-173
F0LYH4_VIBFU/13-152
F0LZ33_VIBFU/5-143
F0LZ34_VIBFU/31-170
F0LZ35_VIBFU/592-723
F0PXM0_BACT0/538-670
F0PXP5_BACT0/17-153
F0Q6K0_ACIAP/179-319
F0Q6K0_ACIAP/21-157
F0Q6K0_ACIAP/350-498
F0Q6V0_ACIAP/21-158
F0Q6V1_ACIAP/594-726
F0Q7S9_ACIAP/197-343
F0Q7S9_ACIAP/372-492
F0Q7S9_ACIAP/9-170
F0Q9G8_ACIAP/30-169
F0Q9H0_ACIAP/1857-1988
F0QAN1_ACIAP/22-159
F0QAW7_ACIAP/588-712
F0QAX0_ACIAP/30-171
F0QCG9_ACIAP/714-856
F0QFL7_ACIBD/1220-1358
F0QFL9_ACIBD/31-167
F0RPT4_DEIPM/4-113
F0RPT7_DEIPM/867-995
F0S0H7_DESTD/29-167
F0S0H9_DESTD/27-167
F0S0I0_DESTD/522-650
F0SL02_PLABD/490-623
F0SL02_PLABD/648-773
F0SL03_PLABD/20-155
F0SUK0_SYNGF/556-689
F0SUK1_SYNGF/20-156
F0SYB2_SYNGF/14-148
F0SZE8_SYNGF/619-750
F0SZE9_SYNGF/5-142
F0YWK4_9CLOT/29-127
F0YWL1_9CLOT/525-660
F0YWL2_9CLOT/8-141
F1T885_9CLOT/529-663
F1T886_9CLOT/20-156
F1TEK8_9CLOT/5-142
F1THM5_9CLOT/13-148
F1THM6_9CLOT/564-693
F1THU9_9CLOT/4-139
F1VVK1_9BURK/21-165
F1VWD7_9BURK/26-158
F1VWD8_9BURK/24-161
F1VXG4_9BURK/39-163
F1VXJ1_9BURK/1046-1178
F1VZQ8_9BURK/94-233
F1VZR3_9BURK/740-869
F1W137_9BURK/697-847
F1W1J2_9BURK/689-832
F1W2G5_9BURK/575-705
F1W3K2_9BURK/50-182
F1W3S9_9BURK/475-598
F1W3X6_9BURK/22-168
F1W4H5_9BURK/22-163
F1XRQ2_ECO57/18-155
F1XRQ3_ECO57/511-641
F1Y4A7_ECO57/18-155
F1Y4A8_ECO57/511-641
F1Z3T7_9SPHN/515-644
F1Z3T8_9SPHN/6-147
F1Z3U0_9SPHN/8-151
F1Z7Q4_9SPHN/604-736
F1Z7Q9_9SPHN/4-142
F1ZIG6_ECOLX/18-155
F1ZIG7_ECOLX/511-641
F1ZSH5_THEET/3-141
F1ZSH6_THEET/534-660
F1ZUD2_THEET/4-141
F1ZVB5_THEET/556-686
F1ZVB6_THEET/8-141
F2A240_RHIET/14-151
F2A6A9_RHIET/395-528
F2A7Z2_RHIET/35-86
F2AHP1_RHIET/563-692
F2AHP2_RHIET/21-162
F2AHP7_RHIET/9-150
F2ENH8_PANAN/21-164
F2EW77_PANAN/18-155
F2EW78_PANAN/523-654
F2F2U8_9BACL/11-147
F2F2U9_9BACL/568-697
F2F835_9BACL/17-153
F2F958_9BACL/5-140
F2FBI0_SALDU/530-660
F2FBI1_SALDU/18-155
F2FBN8_SALDU/21-165
F2FSL6_SALGL/21-165
F2FTL5_SALGL/530-660
F2FTL6_SALGL/18-155
F2G357_ALTMD/21-157
F2G400_ALTMD/615-746
F2G403_ALTMD/126-261
F2G404_ALTMD/19-156
F2G5J6_ALTMD/534-664
F2G5J7_ALTMD/17-100
F2G8N4_ALTMD/22-162
F2GD01_ALTMD/783-912
F2GD06_ALTMD/194-336
F2GD06_ALTMD/23-161
F2GD06_ALTMD/368-507
F2H490_BACTU/17-153
F2IL10_VIBCH/27-164
F2IMJ8_VIBCH/21-162
F2IQH8_VIBCH/625-757
F2IQI3_VIBCH/19-156
F2IQI3_VIBCH/192-337
F2IQI3_VIBCH/370-507
F2IQR5_VIBCH/20-157
F2IQR6_VIBCH/194-328
F2IQR9_VIBCH/655-788
F2IQY0_VIBCH/21-157
F2IT48_VIBCH/13-152
F2IUB0_VIBCH/5-143
F2IUB1_VIBCH/29-168
F2IUB2_VIBCH/576-707
F2IX86_9PROT/483-622
F2IX86_9PROT/652-776
F2IXP7_9PROT/16-152
F2J771_HELPY/21-176
F2J803_HELPY/18-171
F2JB73_HELPY/15-163
F2JB74_HELPY/528-659
F2JB75_HELPY/29-165
F2JCW9_HELPY/21-176
F2JDQ4_HELPY/18-171
F2JFM3_HELPY/15-163
F2JFM4_HELPY/528-659
F2JFM5_HELPY/29-165
F2JGP8_9FIRM/10-147
F2JGP9_9FIRM/551-677
F2JS30_9FIRM/5-142
F2JSP2_9FIRM/15-149
F2JT91_9GAMM/21-157
F2JTV4_9GAMM/586-716
F2JTV5_9GAMM/16-153
F2JZ41_9GAMM/25-162
F2K3I5_9GAMM/19-156
F2K3I6_9GAMM/294-429
F2K3J1_9GAMM/650-782
F2K449_9GAMM/21-157
F2K5F9_PSEBR/12-149
F2K678_PSEBR/14-147
F2K679_PSEBR/1700-1835
F2K682_PSEBR/36-172
F2K7U4_PSEBR/554-683
F2K7U6_PSEBR/19-161
F2KCQ8_PSEBR/18-159
F2KCR0_PSEBR/80-219
F2KCR1_PSEBR/478-609
F2KE60_PSEBR/618-749
F2KE65_PSEBR/126-261
F2KE66_PSEBR/17-154
F2KEE5_PSEBR/21-157
F2KFD7_PSEBR/568-693
F2KFD9_PSEBR/23-164
F2KFE0_PSEBR/17-158
F2KKP2_PSEBR/21-157
F2KP62_ARCVE/524-646
F2KPF0_ARCVE/6-140
F2KQK1_ARCVE/6-141
F2LHH0_BURGA/631-763
F2LHH1_BURGA/37-174
F2LJI0_BURGA/21-165
F2LQE7_BURGA/572-703
F2LQE8_BURGA/85-230
F2LQF0_BURGA/2-151
F2LTK4_9DELT/519-652
F2LTK5_9DELT/41-177
F2LTK6_9DELT/24-168
F2N1M8_PSEST/21-157
F2N2H1_PSEST/21-157
F2N418_PSEST/15-152
F2N419_PSEST/125-260
F2N424_PSEST/608-739
F2N688_PSEST/14-147
F2N690_PSEST/2137-2273
F2N694_PSEST/36-172
F2NVS5_9SPIO/39-178
F2NVS6_9SPIO/660-789
F2NVZ7_9SPIO/9-153
F2P6C1_PHOMO/21-157
F2P6G4_PHOMO/623-756
F2P6G7_PHOMO/173-307
F2P6G8_PHOMO/20-157
F2PDY0_PHOMO/11-149
F2PEJ9_PHOMO/21-160
FRZA_MYXXA/16-154
FRZB_MYXXA/26-109
FRZE_MYXXA/513-644
O05183_BURPS/29-166
O24864_HELPY/21-176
O25152_HELPY/29-165
O25153_HELPY/521-652
O25154_HELPY/15-163
O25337_HELPY/18-171
O29218_ARCFU/17-155
O29222_ARCFU/525-654
O33554_RHOSH/515-643
O33555_RHOSH/14-155
O33556_RHOSH/23-165
O51292_BORBU/15-164
O51513_BORBU/13-163
O51515_BORBU/582-714
O51613_BORBU/28-165
O52261_PSEPU/612-743
O52266_PSEPU/150-285
O52267_PSEPU/15-152
O58197_PYRHO/5-145
O58222_PYRHO/635-762
O85126_RHIRD/610-743
O85747_TREDE/654-785
O85748_TREDE/31-170
O85781_MYXXA/14-140
O85783_MYXXA/729-857
O87001_PSEAE/2185-2327
O87003_PSEAE/25-162
O87043_VIBCH/1-100
O87124_PSEAE/619-750
O87129_PSEAE/150-285
O87130_PSEAE/15-152
O87714_CAUCR/612-745
P72250_RHOCE/474-607
P72250_RHOCE/634-758
P72251_RHOCE/24-161
P73007_SYNY3/35-184
P73172_SYNY3/651-780
P73174_SYNY3/7-142
P96124_TREPA/40-178
P96569_BORBU/28-165
PILI_PSEAE/36-172
Q01VJ7_SOLUE/539-671
Q01VJ8_SOLUE/23-164
Q02JU2_PSEAB/619-750
Q02JU7_PSEAB/150-285
Q02JU8_PSEAB/15-152
Q02QI3_PSEAB/21-157
Q02RH6_PSEAB/491-622
Q02RH7_PSEAB/82-225
Q02RH9_PSEAB/16-157
Q02TZ7_PSEAB/25-162
Q02TZ9_PSEAB/2184-2326
Q02U02_PSEAB/36-172
Q02UQ0_PSEAB/497-630
Q02UQ1_PSEAB/15-152
Q04RX2_LEPBJ/8-154
Q04S71_LEPBJ/8-145
Q04U49_LEPBJ/570-700
Q04U50_LEPBJ/24-162
Q04ZH5_LEPBL/24-162
Q04ZH6_LEPBL/570-700
Q04ZZ8_LEPBL/8-145
Q051P9_LEPBL/8-154
Q07HI9_RHOP5/541-669
Q07HJ0_RHOP5/23-161
Q07HJ3_RHOP5/6-147
Q07IM6_RHOP5/519-655
Q07IM6_RHOP5/681-805
Q07IM7_RHOP5/21-156
Q07JN2_RHOP5/512-648
Q07JN2_RHOP5/674-798
Q07JN3_RHOP5/21-157
Q07KG8_RHOP5/205-347
Q07KG8_RHOP5/35-173
Q07KG8_RHOP5/373-512
Q07KH3_RHOP5/626-755
Q07SD8_RHOP5/7-144
Q07SD9_RHOP5/551-682
Q07ZL6_SHEFN/13-151
Q081A3_SHEFN/21-160
Q085K5_SHEFN/20-157
Q085K6_SHEFN/213-348
Q085L0_SHEFN/598-732
Q085Q3_SHEFN/21-157
Q08NE5_STIAD/530-661
Q08QI7_STIAD/410-539
Q08UH3_STIAD/1-122
Q08UH4_STIAD/43-186
Q08UH5_STIAD/599-728
Q08UV3_STIAD/26-161
Q08UV5_STIAD/36-168
Q08UV7_STIAD/426-556
Q08UZ4_STIAD/15-141
Q08UZ7_STIAD/48-186
Q08XU0_STIAD/90-228
Q08XU3_STIAD/43-174
Q08XU4_STIAD/495-630
Q091H2_STIAD/1-110
Q091M2_STIAD/62-193
Q091M4_STIAD/444-574
Q091N5_STIAD/213-350
Q091N6_STIAD/550-684
Q096M4_STIAD/7-142
Q09B09_STIAD/36-174
Q09B12_STIAD/503-634
Q09BG8_STIAD/560-688
Q09BH1_STIAD/1-110
Q09CI6_STIAD/12-154
Q0A9Z2_ALHEH/18-155
Q0A9Z3_ALHEH/150-285
Q0A9Z6_ALHEH/592-730
Q0AA92_ALHEH/21-157
Q0ABS2_ALHEH/27-165
Q0ABS3_ALHEH/1545-1681
Q0ABS5_ALHEH/40-177
Q0ADI3_NITEC/18-153
Q0AGV9_NITEC/27-164
Q0AGW0_NITEC/572-704
Q0AGW5_NITEC/1438-1570
Q0ARY5_MARMM/18-155
Q0ARY6_MARMM/520-656
Q0ARY6_MARMM/680-828
Q0AVS0_SYNWW/6-147
Q0AWZ2_SYNWW/785-920
Q0AWZ7_SYNWW/13-152
Q0AWZ7_SYNWW/180-319
Q0AWZ7_SYNWW/347-485
Q0AYL1_SYNWW/20-154
Q0AYL2_SYNWW/549-677
Q0B459_BURCM/491-622
Q0B460_BURCM/91-236
Q0B462_BURCM/13-154
Q0BJE2_BURCM/25-162
Q0BJE3_BURCM/598-730
Q0EY31_9PROT/3-132
Q0EY33_9PROT/598-731
Q0FIC9_9RHOB/14-151
Q0FID0_9RHOB/566-697
Q0HHX4_SHESM/21-161
Q0HIF1_SHESM/604-735
Q0HIF2_SHESM/20-157
Q0HKG7_SHESM/10-148
Q0HKN1_SHESM/20-157
Q0HKN2_SHESM/190-325
Q0HKN6_SHESM/622-756
Q0HKT0_SHESM/21-157
Q0HU74_SHESR/21-161
Q0HVI4_SHESR/20-157
Q0HVI5_SHESR/604-735
Q0HWR9_SHESR/10-148
Q0HWY2_SHESR/20-157
Q0HWY3_SHESR/190-325
Q0HWY7_SHESR/624-758
Q0HX29_SHESR/21-157
Q0JZ02_CUPNH/21-169
Q0JZJ4_CUPNH/471-604
Q0JZJ5_CUPNH/86-223
Q0JZJ7_CUPNH/3-144
Q0K4N3_CUPNH/18-155
Q0K4N4_CUPNH/525-656
Q0K4P2_CUPNH/13-150
Q0KDN3_CUPNH/1628-1760
Q0KDN5_CUPNH/37-177
Q0PBM1_CAMJE/19-164
Q0PBM2_CAMJE/492-623
Q0PBM3_CAMJE/31-173
Q0PIE6_HELMO/748-878
Q0SMI3_BORAP/28-165
Q0SMI4_BORAP/729-860
Q0SMU1_BORAP/581-713
Q0SMU3_BORAP/11-161
Q0SNJ9_BORAP/15-164
Q0T3N2_SHIF8/513-643
Q0T3N3_SHIF8/18-155
Q0TGU6_ECOL5/511-641
Q0TGU7_ECOL5/18-155
Q0VTI8_ALCBS/37-174
Q0VTJ1_ALCBS/2044-2180
Q0VTJ3_ALCBS/9-144
Q0W1T8_UNCMA/8-145
Q0W6D8_UNCMA/12-149
Q0W7Z2_UNCMA/523-652
Q0ZUC3_SPIPL/1-104
Q10WZ8_TRIEI/13-149
Q10WZ9_TRIEI/466-621
Q10WZ9_TRIEI/647-783
Q10ZG3_TRIEI/25-169
Q10ZG5_TRIEI/895-1039
Q118C5_TRIEI/12-158
Q118C7_TRIEI/721-871
Q11KS5_MESSB/436-569
Q11KS7_MESSB/63-192
Q12AQ7_POLSJ/501-635
Q12AR3_POLSJ/38-172
Q12AR5_POLSJ/2-137
Q12EF0_POLSJ/1775-1907
Q12EF2_POLSJ/29-169
Q12J02_SHEDO/22-163
Q12J04_SHEDO/590-721
Q12L69_SHEDO/10-148
Q12MA0_SHEDO/21-160
Q12PI9_SHEDO/20-157
Q12PJ0_SHEDO/196-331
Q12PJ4_SHEDO/596-730
Q12PN9_SHEDO/21-157
Q12YX0_METBU/764-894
Q12YX4_METBU/15-153
Q132T9_RHOPS/492-628
Q132T9_RHOPS/654-778
Q132U0_RHOPS/14-151
Q13SX7_BURXL/625-757
Q13SX8_BURXL/32-169
Q141M8_BURXL/21-165
Q15R80_PSEA6/21-157
Q15RF5_PSEA6/609-743
Q15RF8_PSEA6/144-279
Q15RF9_PSEA6/20-157
Q164M1_ROSDO/11-148
Q164M2_ROSDO/591-723
Q17VD5_HELAH/21-176
Q17XL0_HELAH/18-171
Q17YJ4_HELAH/15-163
Q17YJ5_HELAH/525-656
Q17YJ6_HELAH/29-165
Q188Y3_CLOD6/19-156
Q188Y4_CLOD6/9-145
Q188Y5_CLOD6/564-699
Q1BLP8_BURCA/13-154
Q1BLQ1_BURCA/85-229
Q1BLQ2_BURCA/491-622
Q1BRK7_BURCA/610-742
Q1BRK8_BURCA/31-168
Q1C6V1_YERPA/577-707
Q1C6V2_YERPA/18-155
Q1CI87_YERPN/577-707
Q1CI88_YERPN/18-155
Q1CSK4_HELPH/29-165
Q1CSK5_HELPH/520-651
Q1CSK6_HELPH/15-163
Q1CTQ8_HELPH/18-171
Q1CVD6_HELPH/21-176
Q1CWZ4_MYXXD/530-663
Q1CWZ5_MYXXD/4-141
Q1CX07_MYXXD/460-590
Q1CX09_MYXXD/57-189
Q1CX11_MYXXD/7-142
Q1CXR2_MYXXD/2-133
Q1CXR4_MYXXD/729-857
Q1CZK6_MYXXD/131-270
Q1CZK8_MYXXD/42-174
Q1CZK9_MYXXD/450-581
Q1D219_MYXXD/12-142
Q1D223_MYXXD/527-658
Q1D353_MYXXD/726-855
Q1D354_MYXXD/43-187
Q1D355_MYXXD/28-165
Q1D3Z0_MYXXD/10-130
Q1D3Z0_MYXXD/151-265
Q1D4V5_MYXXD/16-154
Q1D4V6_MYXXD/26-109
Q1D4V8_MYXXD/513-644
Q1D8X0_MYXXD/580-714
Q1D8X1_MYXXD/59-186
Q1D8X5_MYXXD/48-186
Q1GM97_SILST/209-351
Q1GM97_SILST/382-525
Q1GM97_SILST/47-187
Q1GMD6_SILST/561-693
Q1GMD7_SILST/21-158
Q1GSB9_SPHAL/413-547
Q1GSC0_SPHAL/5-141
Q1GZY4_METFK/642-774
Q1GZY5_METFK/26-163
Q1H0F9_METFK/709-851
Q1H1X3_METFK/1372-1504
Q1H1X5_METFK/33-172
Q1I3V0_PSEE4/41-177
Q1I3V2_PSEE4/1477-1613
Q1I3V3_PSEE4/13-148
Q1I722_PSEE4/21-158
Q1I773_PSEE4/600-731
Q1I778_PSEE4/161-296
Q1I779_PSEE4/15-152
Q1I7C8_PSEE4/21-157
Q1IDW6_PSEE4/483-614
Q1IDW7_PSEE4/79-217
Q1IDW9_PSEE4/18-158
Q1IEP9_PSEE4/12-148
Q1IQS6_ACIBL/6-143
Q1IQS8_ACIBL/580-712
Q1IRH3_ACIBL/10-147
Q1IRH4_ACIBL/469-603
Q1IRH4_ACIBL/629-757
Q1JVS1_DESAC/162-251
Q1JVS2_DESAC/482-607
Q1JWE7_DESAC/11-152
Q1JWP4_DESAC/566-695
Q1JWP5_DESAC/11-152
Q1JWQ4_DESAC/23-160
Q1JXR3_DESAC/565-694
Q1JXR4_DESAC/11-152
Q1JYP4_DESAC/24-159
Q1JZ63_DESAC/11-152
Q1JZ64_DESAC/569-698
Q1JZU4_DESAC/643-774
Q1K478_DESAC/30-166
Q1K480_DESAC/31-165
Q1K482_DESAC/512-644
Q1LDI1_RALME/21-165
Q1LG86_RALME/3-146
Q1LG88_RALME/86-245
Q1LG89_RALME/490-621
Q1LH14_RALME/18-155
Q1LH15_RALME/531-662
Q1LH23_RALME/35-172
Q1LQL7_RALME/1680-1811
Q1LQL9_RALME/37-171
Q1MB12_RHIL3/15-152
Q1MC07_RHIL3/544-673
Q1MC08_RHIL3/21-162
Q1MC12_RHIL3/11-152
Q1ME51_RHIL3/15-152
Q1MLH0_RHIL3/14-151
Q1MLH1_RHIL3/614-747
Q1MP53_LAWIP/17-154
Q1MP79_LAWIP/599-726
Q1MP82_LAWIP/14-152
Q1MPA6_LAWIP/16-158
Q1MQE4_LAWIP/27-163
Q1MZ03_9GAMM/15-153
Q1MZ05_9GAMM/1855-1990
Q1MZ08_9GAMM/32-169
Q1N2T5_9GAMM/16-153
Q1N2T6_9GAMM/146-280
Q1N2U2_9GAMM/589-720
Q1N2W6_9GAMM/18-157
Q1N2W7_9GAMM/557-689
Q1N307_9GAMM/21-157
Q1N4H9_9GAMM/22-101
Q1N4T0_9GAMM/21-158
Q1NGD5_9SPHN/4-140
Q1NGD6_9SPHN/420-553
Q1NIM4_9DELT/16-158
Q1NJY7_9DELT/36-170
Q1NKB2_9DELT/507-642
Q1NLP2_9DELT/36-158
Q1NLW8_9DELT/45-138
Q1NLW9_9DELT/35-172
Q1NMU5_9DELT/722-866
Q1NRW8_9DELT/86-228
Q1NRY0_9DELT/86-228
Q1NT41_9DELT/27-167
Q1NT42_9DELT/671-803
Q1NVV6_9DELT/16-158
Q1NW50_9DELT/722-866
Q1NWP6_9DELT/489-630
Q1NWT3_9DELT/509-652
Q1NWT8_9DELT/35-172
Q1PVF6_9BACT/22-158
Q1PXN9_9BACT/22-159
Q1PXP0_9BACT/473-605
Q1PYY0_9BACT/16-157
Q1Q3Q0_9BACT/34-154
Q1Q3Q1_9BACT/5-73
Q1Q8X7_PSYCK/32-165
Q1Q8Y0_PSYCK/2015-2154
Q1QI41_NITHX/487-621
Q1QI41_NITHX/647-771
Q1QI42_NITHX/14-150
Q1QVY3_CHRSD/562-693
Q1QVY4_CHRSD/18-155
Q1RAP7_ECOUT/531-661
Q1RAP8_ECOUT/18-155
Q1V3S4_VIBAL/13-151
Q1V499_VIBAL/21-162
Q1V8Z7_VIBAL/21-157
Q1V9N0_VIBAL/44-186
Q1VEQ0_VIBAL/20-157
Q1VEQ1_VIBAL/199-333
Q1VEQ4_VIBAL/608-741
Q1YLN2_MOBAS/617-750
Q1YLN3_MOBAS/24-161
Q1YVS4_PHOPR/21-160
Q1YZG0_PHOPR/11-149
Q1Z788_PHOPR/20-157
Q1Z789_PHOPR/236-370
Q1Z792_PHOPR/610-743
Q1Z7D5_PHOPR/21-157
Q1ZDF7_9GAMM/10-148
Q1ZEG7_9GAMM/21-161
Q1ZFC4_9GAMM/21-157
Q1ZFY3_9GAMM/79-168
Q1ZIV8_9GAMM/581-714
Q1ZIW3_9GAMM/79-211
Q1ZIW4_9GAMM/20-157
Q1ZPE1_PHOAS/20-157
Q1ZPE2_PHOAS/173-307
Q1ZPE5_PHOAS/616-749
Q1ZPI9_PHOAS/21-157
Q1ZUE2_PHOAS/11-149
Q1ZVS9_PHOAS/21-160
Q20XD8_RHOPB/546-674
Q20XD9_RHOPB/19-157
Q20XE4_RHOPB/6-147
Q20XK2_RHOPB/203-345
Q20XK2_RHOPB/33-171
Q20XK2_RHOPB/373-512
Q20XK7_RHOPB/623-752
Q20YL5_RHOPB/497-632
Q20YL5_RHOPB/658-782
Q20YL6_RHOPB/22-158
Q20ZU9_RHOPB/509-644
Q20ZU9_RHOPB/670-794
Q20ZV0_RHOPB/22-158
Q21EJ2_SACD2/35-173
Q21EJ5_SACD2/2054-2190
Q21EJ7_SACD2/16-150
Q21G15_SACD2/648-780
Q21G16_SACD2/33-173
Q21IK4_SACD2/21-157
Q21IQ8_SACD2/627-764
Q21IR3_SACD2/242-377
Q21IR4_SACD2/17-154
Q21NE4_SACD2/48-153
Q21NE6_SACD2/749-882
Q21YE4_RHOFD/40-177
Q21YP4_RHOFD/1599-1731
Q21YP6_RHOFD/29-168
Q21ZR8_RHOFD/28-165
Q21ZY2_RHOFD/28-165
Q220A2_RHOFD/26-167
Q220A4_RHOFD/585-709
Q221I4_RHOFD/17-154
Q221I5_RHOFD/596-728
Q221T1_RHOFD/698-842
Q222D5_RHOFD/21-164
Q24R12_DESHY/2-138
Q24T59_DESHY/585-716
Q24T60_DESHY/11-148
Q24T93_DESHY/4-143
Q28NF4_JANSC/592-725
Q28NF5_JANSC/14-150
Q2B5E7_9BACI/17-153
Q2B6E3_9BACI/58-194
Q2B7H7_9BACI/546-674
Q2B7H8_9BACI/10-147
Q2BGV8_9GAMM/38-177
Q2BJA4_9GAMM/559-691
Q2BJR4_9GAMM/657-788
Q2BJR5_9GAMM/21-162
Q2BQK3_9GAMM/28-112
Q2BQK5_9GAMM/1020-1154
Q2BQU3_9GAMM/21-159
Q2BWW9_9GAMM/21-126
Q2BZX9_9GAMM/21-157
Q2C1N6_9GAMM/11-149
Q2C5G9_9GAMM/20-157
Q2C5H0_9GAMM/173-307
Q2C5H3_9GAMM/610-743
Q2CIR9_9RHOB/505-638
Q2CIS0_9RHOB/10-96
Q2FLH7_METHJ/49-197
Q2FLT0_METHJ/22-169
Q2FMT1_METHJ/652-777
Q2FP72_METHJ/38-186
Q2FPU6_METHJ/622-776
Q2FQ07_METHJ/529-661
Q2FQ13_METHJ/13-145
Q2FQ13_METHJ/203-336
Q2FQT5_METHJ/38-169
Q2FQU0_METHJ/490-622
Q2FQU1_METHJ/21-154
Q2FR62_METHJ/20-168
Q2FRH0_METHJ/1-124
Q2FSE1_METHJ/6-153
Q2FSE2_METHJ/10-162
Q2FT02_METHJ/40-187
Q2FTL8_METHJ/4-160
Q2FUH0_METHJ/38-184
Q2IGL2_ANADE/43-179
Q2IHL8_ANADE/547-674
Q2IHM6_ANADE/2-131
Q2IJX4_ANADE/13-153
Q2IKI4_ANADE/113-216
Q2ILH3_ANADE/5-144
Q2ILH4_ANADE/15-162
Q2ILI0_ANADE/548-678
Q2INJ5_ANADE/413-542
Q2INJ6_ANADE/12-153
Q2INK4_ANADE/34-124
Q2INK5_ANADE/16-151
Q2INK7_ANADE/482-612
Q2IQ84_ANADE/65-199
Q2IQ86_ANADE/436-569
Q2IQR3_ANADE/540-672
Q2IQR7_ANADE/25-167
Q2IQS0_ANADE/11-152
Q2IQS2_ANADE/525-654
Q2IT47_RHOP2/501-637
Q2IT47_RHOP2/663-787
Q2IT48_RHOP2/25-162
Q2JI85_SYNJB/634-767
Q2JI87_SYNJB/19-174
Q2JKA4_SYNJB/26-170
Q2JKA6_SYNJB/1506-1649
Q2JRB3_SYNJA/1454-1597
Q2JRB5_SYNJA/8-152
Q2JSR9_SYNJA/19-174
Q2JSS4_SYNJA/653-786
Q2K3I6_RHIEC/15-152
Q2K4F8_RHIEC/544-673
Q2K4F9_RHIEC/21-162
Q2K4G3_RHIEC/9-150
Q2K6D7_RHIEC/14-151
Q2KCI1_RHIEC/613-746
Q2KV68_BORA1/465-596
Q2KV70_BORA1/64-202
Q2KV74_BORA1/13-152
Q2L1D6_BORA1/19-158
Q2L1D7_BORA1/529-661
Q2LR57_SYNAS/6-140
Q2LR58_SYNAS/510-644
Q2LR60_SYNAS/52-186
Q2LSK4_SYNAS/22-163
Q2LSL2_SYNAS/601-733
Q2N2L1_AERHY/18-155
Q2N2L2_AERHY/151-282
Q2N2L7_AERHY/579-711
Q2N7J6_ERYLH/401-533
Q2N7J7_ERYLH/5-140
Q2NR84_SODGM/18-149
Q2P1W6_XANOM/13-150
Q2P1X9_XANOM/533-664
Q2P1Y2_XANOM/91-226
Q2P2I9_XANOM/423-552
Q2P2P5_XANOM/22-161
Q2P4W9_XANOM/10-149
Q2P4X1_XANOM/2035-2165
Q2P4X3_XANOM/33-169
Q2P5Q1_XANOM/533-657
Q2P5Q3_XANOM/19-160
Q2RKH9_MOOTA/545-675
Q2RKI0_MOOTA/10-147
Q2RR83_RHORT/29-164
Q2RRW8_RHORT/731-862
Q2RRX3_RHORT/206-353
Q2RRX3_RHORT/34-172
Q2RRX3_RHORT/385-524
Q2RUJ2_RHORT/12-153
Q2RUJ4_RHORT/11-152
Q2RUJ5_RHORT/554-682
Q2RX20_RHORT/498-643
Q2RX20_RHORT/670-794
Q2RZC7_SALRD/31-168
Q2RZD1_SALRD/384-524
Q2SA40_HAHCH/12-146
Q2SA42_HAHCH/884-1014
Q2SA45_HAHCH/60-187
Q2SBX8_HAHCH/662-794
Q2SBY3_HAHCH/290-423
Q2SBY4_HAHCH/17-154
Q2SD15_HAHCH/21-157
Q2SD57_HAHCH/21-159
Q2SFJ5_HAHCH/8-143
Q2SFJ7_HAHCH/59-193
Q2SFJ9_HAHCH/536-670
Q2SFX8_HAHCH/571-695
Q2SFY1_HAHCH/16-157
Q2SPH5_HAHCH/36-174
Q2SPH8_HAHCH/2446-2583
Q2SPI0_HAHCH/10-151
Q2SPQ5_HAHCH/16-161
Q2SPQ8_HAHCH/24-165
Q2SPQ9_HAHCH/549-685
Q2STS3_BURTA/603-735
Q2STS4_BURTA/29-166
Q2SW05_BURTA/12-153
Q2T7Z4_BURTA/556-687
Q2T7Z5_BURTA/92-235
Q2T7Z7_BURTA/2-150
Q2T8Z0_BURTA/10-149
Q2T8Z1_BURTA/606-736
Q2TM64_DESGI/839-968
Q2TM66_DESGI/100-242
Q2W2W4_MAGSA/42-179
Q2W2W7_MAGSA/432-563
Q2W5V7_MAGSA/54-188
Q2W5V9_MAGSA/11-148
Q2WAJ5_MAGSA/457-590
Q2WAJ5_MAGSA/618-742
Q2WAJ6_MAGSA/22-159
Q2YC80_NITMU/501-635
Q2YC82_NITMU/57-191
Q2YC84_NITMU/12-147
Q30QC3_SULDN/18-164
Q30QC4_SULDN/518-649
Q30QC5_SULDN/27-163
Q30R46_SULDN/20-164
Q30RX9_SULDN/554-685
Q30RY2_SULDN/19-156
Q30WQ2_DESDG/16-158
Q30WT4_DESDG/26-162
Q30ZJ3_DESDG/579-706
Q30ZQ9_DESDG/14-151
Q311M2_DESDG/819-948
Q311M4_DESDG/100-237
Q311V4_DESDG/29-162
Q313L7_DESDG/6-147
Q315M0_DESDG/14-155
Q316F4_DESDG/18-164
Q31F69_THICR/553-685
Q31FK5_THICR/21-159
Q31G57_THICR/23-171
Q31HM2_THICR/21-163
Q31HM6_THICR/32-168
Q31HM7_THICR/518-649
Q31HP9_THICR/7-168
Q31PH3_SYNE7/15-157
Q31PH5_SYNE7/639-779
Q31PX9_SYNE7/22-195
Q31PY0_SYNE7/666-805
Q31PY2_SYNE7/21-162
Q393E8_BURS3/13-154
Q393F0_BURS3/87-231
Q393F1_BURS3/491-622
Q39KQ5_BURS3/25-162
Q39KQ6_BURS3/603-735
Q39QE4_GEOMG/19-158
Q39QJ5_GEOMG/467-598
Q39QJ6_GEOMG/18-156
Q39S17_GEOMG/16-158
Q39S46_GEOMG/504-638
Q39S48_GEOMG/64-198
Q39S50_GEOMG/6-141
Q39SX2_GEOMG/567-696
Q39SX8_GEOMG/25-166
Q39T88_GEOMG/555-686
Q39T90_GEOMG/100-237
Q39T92_GEOMG/10-147
Q39WQ4_GEOMG/552-682
Q39WQ5_GEOMG/11-148
Q3A205_PELCD/22-156
Q3A2X1_PELCD/19-160
Q3A4Q3_PELCD/518-647
Q3A4Q3_PELCD/707-843
Q3A5B0_PELCD/24-158
Q3A5B1_PELCD/747-879
Q3A5W1_PELCD/21-156
Q3A741_PELCD/36-171
Q3A8J8_PELCD/469-598
Q3A8J9_PELCD/3-93
Q3ADA4_CARHZ/774-900
Q3ADA7_CARHZ/174-318
Q3ADA7_CARHZ/342-482
Q3ADA7_CARHZ/7-144
Q3ADH0_CARHZ/559-690
Q3ADH1_CARHZ/12-149
Q3BQK1_XANC5/33-169
Q3BQK3_XANC5/2132-2262
Q3BQK5_XANC5/10-149
Q3BR60_XANC5/19-160
Q3BR62_XANC5/537-661
Q3BSA8_XANC5/18-159
Q3BTZ8_XANC5/22-161
Q3BU58_XANC5/423-552
Q3BU73_XANC5/289-424
Q3BU76_XANC5/533-664
Q3BU97_XANC5/13-150
Q3EUR1_BACTI/535-667
Q3IDV2_PSEHT/21-157
Q3IDZ4_PSEHT/591-723
Q3IE06_PSEHT/21-158
Q3IE07_PSEHT/96-231
Q3INY8_NATPD/13-145
Q3IRR5_NATPD/612-759
Q3J1W1_RHOS4/263-397
Q3J1W4_RHOS4/25-160
Q3J1W8_RHOS4/954-1087
Q3J3N7_RHOS4/544-675
Q3J3N8_RHOS4/12-149
Q3J655_RHOS4/23-165
Q3J656_RHOS4/14-155
Q3J657_RHOS4/515-643
Q3JET4_NITOC/36-172
Q3JET7_NITOC/1476-1611
Q3JET9_NITOC/41-178
Q3JJX8_BURP1/2-150
Q3JJY0_BURP1/54-197
Q3JJY1_BURP1/803-934
Q3JSB7_BURP1/24-165
Q3JY59_BURP1/619-751
Q3JY60_BURP1/29-166
Q3K5B1_PSEPF/36-172
Q3K5B3_PSEPF/1694-1829
Q3K5B4_PSEPF/14-146
Q3K763_PSEPF/12-149
Q3K8B4_PSEPF/21-157
Q3K963_PSEPF/21-157
Q3KFZ1_PSEPF/17-154
Q3KFZ2_PSEPF/165-300
Q3KFZ7_PSEPF/619-750
Q3KHF7_PSEPF/486-617
Q3KHF8_PSEPF/80-223
Q3KHG0_PSEPF/18-159
Q3M6K2_ANAVT/854-1003
Q3M6K4_ANAVT/6-152
Q3MFV5_ANAVT/29-173
Q3MFV7_ANAVT/2026-2167
Q3MH48_ANAVT/672-812
Q3MH50_ANAVT/20-161
Q3QZ94_XYLFA/519-648
Q3QZ96_XYLFA/10-149
Q3RAS7_XYLFA/33-170
Q3RAS9_XYLFA/1453-1582
Q3RAT1_XYLFA/10-149
Q3REI5_XYLFA/33-170
Q3REI7_XYLFA/1453-1582
Q3REI9_XYLFA/10-149
Q3S858_BACPF/12-148
Q3S859_BACPF/567-695
Q3SFV3_THIDA/30-164
Q3SFV5_THIDA/1678-1809
Q3SIF1_THIDA/550-682
Q3SIF2_THIDA/21-158
Q3SIH7_THIDA/21-162
Q3SVA3_NITWN/14-150
Q3SVA4_NITWN/465-599
Q3SVA4_NITWN/624-748
Q3Z2R5_SHISS/18-155
Q3Z2R6_SHISS/513-643
Q44742_BORBU/28-165
Q44875_BORBU/583-716
Q46DT2_METBF/18-156
Q46DT7_METBF/471-598
Q46PI0_CUPPJ/18-155
Q46PI1_CUPPJ/532-663
Q46PI9_CUPPJ/13-150
Q46RA1_CUPPJ/21-165
Q46V24_CUPPJ/3-145
Q46V26_CUPPJ/78-220
Q46V27_CUPPJ/485-616
Q46Y01_CUPPJ/37-173
Q46Y03_CUPPJ/1645-1777
Q478V6_DECAR/29-164
Q478V8_DECAR/1585-1716
Q47GY1_DECAR/22-163
Q47GY3_DECAR/594-719
Q47H54_DECAR/716-867
Q47I37_DECAR/498-624
Q47I40_DECAR/26-163
Q47I41_DECAR/21-164
Q47I48_DECAR/20-157
Q47I49_DECAR/645-777
Q48297_HALSA/545-668
Q485J5_COLP3/20-157
Q485J6_COLP3/95-230
Q485K1_COLP3/572-702
Q485P9_COLP3/21-157
Q48F19_PSE14/18-159
Q48F21_PSE14/82-225
Q48F22_PSE14/515-646
Q48GB2_PSE14/21-157
Q48GG5_PSE14/623-754
Q48GH0_PSE14/139-274
Q48GH1_PSE14/15-152
Q48GV6_PSE14/21-157
Q48HI2_PSE14/1-132
Q48HI2_PSE14/160-298
Q48HI2_PSE14/327-474
Q48M99_PSE14/11-147
Q48ND4_PSE14/553-682
Q48ND6_PSE14/19-161
Q48P82_PSE14/15-150
Q48P83_PSE14/1710-1845
Q48P85_PSE14/37-173
Q4BUY5_CROWT/29-85
Q4BVJ0_CROWT/338-479
Q4BZ90_CROWT/25-171
Q4BZD7_CROWT/190-329
Q4BZD8_CROWT/22-162
Q4C269_CROWT/1-88
Q4C301_CROWT/255-392
Q4C4E0_CROWT/89-228
Q4C5Z3_CROWT/7-93
Q4C7E6_CROWT/505-634
Q4C7E8_CROWT/4-143
Q4CAP5_CROWT/1-62
Q4ELP4_LISMO/17-152
Q4ELP7_LISMO/492-618
Q4EU59_LISMO/17-152
Q4EU62_LISMO/492-618
Q4FQP4_PSYA2/32-159
Q4FQP7_PSYA2/2000-2139
Q4HG86_CAMCO/19-164
Q4HG87_CAMCO/487-618
Q4HG88_CAMCO/31-173
Q4HT87_CAMUP/18-164
Q4HT88_CAMUP/491-622
Q4HT89_CAMUP/31-173
Q4K4F0_PSEF5/36-172
Q4K4F2_PSEF5/1689-1825
Q4K4F3_PSEF5/10-143
Q4K6L2_PSEF5/28-165
Q4K863_PSEF5/21-157
Q4K8Y8_PSEF5/21-157
Q4KG31_PSEF5/16-153
Q4KG32_PSEF5/140-275
Q4KG37_PSEF5/624-755
Q4KHL9_PSEF5/498-629
Q4KHM0_PSEF5/81-224
Q4KHM2_PSEF5/18-158
Q4MT63_BACCE/538-670
Q4MT89_BACCE/17-153
Q4UUA2_XANC8/13-150
Q4UUB6_XANC8/531-662
Q4UUB9_XANC8/74-209
Q4UUD5_XANC8/422-551
Q4UUI5_XANC8/22-161
Q4UVQ8_XANC8/18-159
Q4UWU1_XANC8/536-660
Q4UWU3_XANC8/19-160
Q4UXG4_XANC8/10-149
Q4UXG6_XANC8/2072-2202
Q4UXG8_XANC8/34-170
Q4ZQQ4_PSEU2/21-157
Q4ZQV6_PSEU2/623-754
Q4ZQW1_PSEU2/154-289
Q4ZQW2_PSEU2/15-152
Q4ZR93_PSEU2/21-157
Q4ZUB4_PSEU2/169-307
Q4ZUB4_PSEU2/336-483
Q4ZUB4_PSEU2/7-140
Q4ZWW4_PSEU2/511-642
Q4ZWW5_PSEU2/82-225
Q4ZWW7_PSEU2/18-159
Q4ZXC9_PSEU2/11-147
Q4ZYC8_PSEU2/558-687
Q4ZYD0_PSEU2/19-161
Q4ZZ59_PSEU2/15-150
Q4ZZ60_PSEU2/1715-1850
Q4ZZ62_PSEU2/37-173
Q55442_SYNY3/23-161
Q55443_SYNY3/1100-1249
Q55446_SYNY3/11-174
Q55527_SYNY3/629-773
Q56AR1_9VIRU/30-172
Q57M42_SALCH/21-165
Q57N77_SALCH/530-660
Q57N78_SALCH/18-155
Q5DZC4_VIBF1/21-161
Q5DZM8_VIBF1/10-148
Q5E3M2_VIBF1/21-157
Q5E3S0_VIBF1/599-731
Q5E3S3_VIBF1/209-343
Q5E3S5_VIBF1/20-157
Q5FQQ2_GLUOX/1-130
Q5FQQ3_GLUOX/540-671
Q5GYW7_XANOR/1-125
Q5GYY1_XANOR/533-664
Q5GYY4_XANOR/205-340
Q5GZJ3_XANOR/423-552
Q5GZP9_XANOR/22-161
Q5H214_XANOR/10-149
Q5H219_XANOR/34-170
Q5H2U7_XANOR/541-665
Q5H2U9_XANOR/19-160
Q5HWI2_CAMJR/19-164
Q5HWI3_CAMJR/492-623
Q5HWI4_CAMJR/31-173
Q5JF93_PYRKO/99-227
Q5JF99_PYRKO/5-144
Q5KXF5_GEOKA/3-139
Q5L0K8_GEOKA/10-145
Q5L0K9_GEOKA/538-666
Q5N496_SYNP6/21-162
Q5N498_SYNP6/665-804
Q5N499_SYNP6/22-195
Q5N4P7_SYNP6/639-779
Q5N4P9_SYNP6/15-157
Q5NP56_ZYMMO/418-554
Q5NRE7_ZYMMO/632-764
Q5NRF2_ZYMMO/33-168
Q5P6I8_AROAE/1497-1629
Q5P6J0_AROAE/28-164
Q5PMX9_SALPA/18-155
Q5PMY0_SALPA/530-660
Q5PN70_SALPA/21-165
Q5QUH0_IDILO/21-157
Q5QZQ5_IDILO/140-276
Q5QZQ6_IDILO/22-159
Q5QZR4_IDILO/582-713
Q5V0B2_HALMA/539-662
Q5V0B4_HALMA/10-141
Q5V243_HALMA/187-323
Q5WEU3_BACSK/520-648
Q5WEU4_BACSK/6-137
Q5WG28_BACSK/16-150
Q60AL8_METCA/475-606
Q60AL9_METCA/75-213
Q60AM1_METCA/40-179
Q62E31_BURMA/588-719
Q62E32_BURMA/54-197
Q62E34_BURMA/2-150
Q62G07_BURMA/621-753
Q62KF4_BURMA/12-153
Q63D85_BACCZ/17-153
Q63DB1_BACCZ/535-667
Q63J43_BURPS/10-158
Q63J45_BURPS/97-240
Q63J46_BURPS/588-719
Q63PR7_BURPS/601-733
Q63U85_BURPS/24-165
Q64CE2_9ARCH/399-524
Q64DQ3_9ARCH/297-424
Q65JK4_BACLD/10-147
Q65JK5_BACLD/545-673
Q65KA2_BACLD/18-154
Q660K0_BORGA/28-165
Q660K1_BORGA/738-869
Q660V7_BORGA/581-713
Q660V9_BORGA/13-163
Q661V3_BORGA/15-164
Q669S8_YERPS/579-709
Q669S9_YERPS/18-155
Q67P71_SYMTH/566-699
Q67P72_SYMTH/13-150
Q67P73_SYMTH/10-151
Q67PQ2_SYMTH/8-145
Q6AJV4_DESPS/13-150
Q6AJV5_DESPS/488-633
Q6AJV5_DESPS/662-791
Q6AKN7_DESPS/171-306
Q6AKN7_DESPS/343-483
Q6AKN7_DESPS/6-147
Q6D6J0_ERWCT/18-155
Q6D6J1_ERWCT/525-655
Q6D6W1_ERWCT/21-164
Q6FE15_ACIAD/1150-1288
Q6FE17_ACIAD/28-163
Q6H032_FREDI/6-151
Q6H051_FREDI/29-130
Q6HKP5_BACHK/17-153
Q6HKS1_BACHK/535-667
Q6I0P3_BACAN/17-142
Q6I0S1_BACAN/336-468
Q6LJ96_PHOPR/21-128
Q6LQW2_PHOPR/11-149
Q6LTL9_PHOPR/20-157
Q6LTM0_PHOPR/230-364
Q6LTM3_PHOPR/611-744
Q6LTR5_PHOPR/21-157
Q6LU38_PHOPR/605-731
Q6LYR1_METMP/795-920
Q6LYR3_METMP/6-146
Q6MHR9_BDEBA/12-149
Q6MHS1_BDEBA/516-664
Q6MJF0_BDEBA/172-311
Q6MJF0_BDEBA/342-487
Q6MJF0_BDEBA/9-148
Q6MQA0_BDEBA/122-254
Q6MQA1_BDEBA/435-568
Q6N972_RHOPA/24-161
Q6N973_RHOPA/506-641
Q6N973_RHOPA/667-791
Q6NDG6_RHOPA/549-677
Q6NDG7_RHOPA/18-156
Q6NDG8_RHOPA/6-146
Q6W1R2_RHISN/43-174
Q6W1R4_RHISN/438-569
Q722K5_LISMF/492-618
Q722K8_LISMF/17-152
Q72AC3_DESVH/45-182
Q72AC5_DESVH/955-1084
Q72AN1_DESVH/11-152
Q72AN2_DESVH/561-688
Q72AT6_DESVH/14-151
Q72BP0_DESVH/576-704
Q72DD7_DESVH/18-162
Q72EC6_DESVH/17-159
Q72EI6_DESVH/6-147
Q72G07_DESVH/18-165
Q72PL4_LEPIC/37-174
Q72Q72_LEPIC/8-145
Q72S62_LEPIC/571-698
Q72S64_LEPIC/8-154
Q73AJ6_BACC1/17-153
Q73AM4_BACC1/538-670
Q73MC0_TREDE/20-161
Q747R6_GEOSL/412-542
Q747R8_GEOSL/7-135
Q74A13_GEOSL/19-157
Q74AG0_GEOSL/19-158
Q74AX7_GEOSL/557-688
Q74AX9_GEOSL/21-158
Q74AY1_GEOSL/9-146
Q74DL5_GEOSL/11-151
Q74DL7_GEOSL/11-151
Q74DM6_GEOSL/566-695
Q74E22_GEOSL/11-152
Q74ET0_GEOSL/26-158
Q74FC5_GEOSL/11-151
Q74GE9_GEOSL/18-156
Q74GF0_GEOSL/470-601
Q79AD8_RHOSH/544-675
Q79T15_BURMA/29-166
Q7BYD5_BACCR/540-672
Q7CIY6_YERPE/18-155
Q7CIY7_YERPE/579-709
Q7CWM3_AGRT5/16-153
Q7CXX9_AGRT5/13-150
Q7M7U2_WOLSU/24-167
Q7M7U3_WOLSU/516-647
Q7M7U4_WOLSU/26-162
Q7M854_WOLSU/21-162
Q7M8A1_WOLSU/38-188
Q7M995_WOLSU/12-149
Q7MAG8_WOLSU/20-175
Q7MBP9_VIBVY/560-690
Q7MBQ0_VIBVY/24-163
Q7MBQ1_VIBVY/7-144
Q7MEU5_VIBVY/27-164
Q7MF91_VIBVY/13-151
Q7MIQ4_VIBVY/603-736
Q7MIQ7_VIBVY/211-345
Q7MIQ8_VIBVY/20-157
Q7MLY5_VIBVY/21-161
Q7MMV9_VIBVY/21-157
Q7MSU6_WOLSU/13-150
Q7N5T5_PHOLL/18-155
Q7N5T6_PHOLL/535-666
Q7NSH6_CHRVO/493-619
Q7NSH9_CHRVO/25-165
Q7NSI0_CHRVO/21-164
Q7NSI4_CHRVO/602-733
Q7NSI5_CHRVO/18-155
Q7NTM2_CHRVO/21-164
Q7NV36_CHRVO/576-702
Q7NV38_CHRVO/17-159
Q7NZA8_CHRVO/581-709
Q7NZB0_CHRVO/24-165
Q7VF75_HELHP/21-176
Q7VHZ2_HELHP/22-177
Q7VID3_HELHP/27-163
Q7VID4_HELHP/503-634
Q7VID5_HELHP/17-166
Q7VZ96_BORPE/18-157
Q7VZ97_BORPE/542-674
Q7WAA7_BORPA/24-163
Q7WAA8_BORPA/542-674
Q7WJF0_BORBR/18-157
Q7WJF1_BORBR/544-676
Q7X4X3_RHOCE/463-596
Q7X4X4_RHOCE/57-186
Q7X4X6_RHOCE/25-158
Q7X4Y0_RHOCE/747-874
Q7X4Y5_RHOCE/188-328
Q7X4Y5_RHOCE/19-157
Q7X4Y5_RHOCE/361-500
Q81FD8_BACCR/17-153
Q82TM0_NITEU/598-730
Q82TM1_NITEU/23-160
Q82UT2_NITEU/10-144
Q82UT2_NITEU/173-319
Q82UT2_NITEU/357-500
Q82V52_NITEU/1437-1569
Q82VR0_NITEU/29-164
Q83KP4_SHIFL/513-643
Q842G9_PSEFL/477-608
Q842H0_PSEFL/85-228
Q842H2_PSEFL/18-159
Q87D36_XYLFT/10-149
Q87D38_XYLFT/1490-1619
Q87D40_XYLFT/33-170
Q87I60_VIBPA/19-164
Q87J22_VIBPA/13-151
Q87MK4_VIBPA/606-739
Q87MK6_VIBPA/227-361
Q87N38_VIBPA/21-162
Q87VA7_PSESM/37-173
Q87VA9_PSESM/1710-1845
Q87VB0_PSESM/15-150
Q87ZA5_PSESM/21-157
Q883C6_PSESM/1-133
Q883C6_PSESM/160-298
Q883C6_PSESM/327-474
Q884U8_PSESM/15-152
Q884U9_PSESM/149-284
Q884V4_PSESM/613-744
Q885A8_PSESM/21-157
Q886S9_PSESM/514-646
Q886T0_PSESM/82-225
Q886T2_PSESM/18-159
Q887H3_PSESM/27-163
Q888V3_PSESM/553-682
Q888V5_PSESM/19-161
Q88D38_PSEPK/41-176
Q88D40_PSEPK/1365-1501
Q88D41_PSEPK/13-147
Q88ER0_PSEPK/21-158
Q88EW4_PSEPK/612-743
Q88EW9_PSEPK/151-286
Q88EX0_PSEPK/15-152
Q88L09_PSEPK/21-157
Q88MS6_PSEPK/484-615
Q88MS7_PSEPK/73-211
Q88MS9_PSEPK/18-154
Q88PP6_PSEPK/12-148
Q893S4_CLOTE/7-146
Q893S8_CLOTE/673-798
Q893T1_CLOTE/2-134
Q89SQ4_BRAJA/16-157
Q89SQ6_BRAJA/16-154
Q89SQ7_BRAJA/496-624
Q89T57_BRAJA/14-150
Q89T58_BRAJA/518-652
Q89T58_BRAJA/679-803
Q89XC1_BRAJA/518-652
Q89XC1_BRAJA/679-803
Q89XC2_BRAJA/14-151
Q8CX96_OCEIH/6-143
Q8CXH0_OCEIH/10-147
Q8D3R8_VIBVU/13-151
Q8D4X0_VIBVU/560-690
Q8D4X1_VIBVU/24-163
Q8D4X2_VIBVU/5-142
Q8D7T1_VIBVU/27-164
Q8D8I5_VIBVU/21-161
Q8DB64_VIBVU/20-157
Q8DB65_VIBVU/210-344
Q8DB68_VIBVU/603-736
Q8DFI3_VIBVU/21-157
Q8DK47_THEEB/11-158
Q8DK49_THEEB/590-720
Q8DLC6_THEEB/23-163
Q8DLC8_THEEB/653-792
Q8DLC9_THEEB/17-163
Q8DLX7_THEEB/1135-1275
Q8DLX9_THEEB/30-173
Q8EC92_SHEON/21-157
Q8ECD6_SHEON/620-754
Q8ECE0_SHEON/181-316
Q8ECE1_SHEON/20-157
Q8ECL4_SHEON/10-148
Q8EEQ3_SHEON/18-159
Q8EF65_SHEON/20-157
Q8EF66_SHEON/570-701
Q8EFI3_SHEON/21-161
Q8ENE1_OCEIH/549-678
Q8F3H6_LEPIN/8-154
Q8F3H8_LEPIN/571-698
Q8F5Z3_LEPIN/8-145
Q8F6Q0_LEPIN/564-694
Q8F6Q1_LEPIN/24-161
Q8FGP1_ECOL6/531-661
Q8GLQ0_AERHY/21-157
Q8GM68_VIBFI/21-157
Q8KLS0_RHOSH/954-1088
Q8KLS4_RHOSH/25-160
Q8KLS7_RHOSH/263-397
Q8KQ60_MYXXA/580-714
Q8KQ61_MYXXA/59-186
Q8KQ65_MYXXA/48-186
Q8KTT5_PSEFL/606-737
Q8P6P4_XANCP/34-170
Q8P6P6_XANCP/2072-2202
Q8P6P8_XANCP/10-149
Q8P7A9_XANCP/19-160
Q8P7B1_XANCP/541-665
Q8P8C9_XANCP/18-159
Q8P9B2_XANCP/22-161
Q8P9G2_XANCP/422-551
Q8P9H6_XANCP/74-209
Q8P9H8_XANCP/531-662
Q8P9J2_XANCP/13-150
Q8PHZ8_XANAC/34-170
Q8PI00_XANAC/2149-2279
Q8PI02_XANAC/10-149
Q8PIM8_XANAC/19-160
Q8PIN0_XANAC/537-661
Q8PJT3_XANAC/18-159
Q8PL19_XANAC/22-161
Q8PL75_XANAC/530-659
Q8PL97_XANAC/68-203
Q8PL99_XANAC/532-663
Q8PX92_METMA/1-137
Q8PX97_METMA/544-671
Q8Q006_METMA/15-153
Q8Q010_METMA/750-878
Q8RA13_THETN/520-646
Q8RA14_THETN/3-141
Q8RAR6_THETN/4-141
Q8RAY9_THETN/675-802
Q8RAZ4_THETN/16-153
Q8RAZ4_THETN/188-331
Q8RAZ4_THETN/359-499
Q8RBV8_THETN/4-139
Q8TLG6_METAC/38-176
Q8TLH0_METAC/751-878
Q8TUP5_METAC/19-157
Q8TUQ1_METAC/508-635
Q8VL10_AZOBR/25-161
Q8VL11_AZOBR/698-834
Q8VL11_AZOBR/860-984
Q8VQY9_MYXXA/2-133
Q8VQZ0_MYXXA/725-853
Q8VR14_MYXXA/527-658
Q8VR18_MYXXA/12-142
Q8XCF5_ECO57/513-643
Q8XQ78_RALSO/559-691
Q8XQ79_RALSO/16-153
Q8XS83_RALSO/19-161
Q8Y1L8_RALSO/1750-1882
Q8Y1M0_RALSO/36-172
Q8Y948_LISMO/17-152
Q8YV18_NOSS1/20-161
Q8YV20_NOSS1/672-812
Q8YXY6_NOSS1/15-161
Q8YXY8_NOSS1/854-1003
Q8YYC2_NOSS1/29-173
Q8YYC4_NOSS1/1684-1825
Q8Z531_SALTI/21-165
Q8Z5U8_SALTI/530-660
Q8Z5U9_SALTI/18-155
Q8ZNE6_SALTY/21-165
Q92DW4_LISIN/17-152
Q92LN3_RHIME/16-153
Q92YM5_RHIME/439-571
Q92YM7_RHIME/65-196
Q93A55_PSEPU/18-154
Q97GZ1_CLOAB/6-143
Q97GZ5_CLOAB/568-693
Q97GZ8_CLOAB/2-132
Q97JP0_CLOAB/15-150
Q97MS2_CLOAB/18-154
Q97MS3_CLOAB/511-646
Q98PC7_RHILO/4-144
Q98PC9_RHILO/85-230
Q98PD0_RHILO/478-610
Q9A418_CAUCR/14-151
Q9AA42_CAUCR/10-146
Q9AAK2_CAUCR/5-142
Q9AAK3_CAUCR/464-595
Q9AAK3_CAUCR/621-744
Q9AB02_CAUCR/612-745
Q9F5M8_RHIME/13-150
Q9F8I6_CARHY/6-97
Q9HQW5_HALSA/15-169
Q9HQW7_HALSA/545-668
Q9HQY8_HALSA/7-132
Q9HXT4_PSEAE/16-157
Q9HXT6_PSEAE/82-225
Q9HXT7_PSEAE/491-622
Q9HYP7_PSEAE/21-157
Q9I696_PSEAE/2180-2322
Q9I6V4_PSEAE/497-630
Q9I6V5_PSEAE/15-152
Q9K8N5_BACHD/554-682
Q9K8N6_BACHD/13-150
Q9KAM5_BACHD/18-154
Q9KC62_BACHD/14-150
Q9KKK9_VIBCH/576-707
Q9KKL0_VIBCH/29-168
Q9KKL1_VIBCH/5-143
Q9KKZ6_VIBCH/13-152
Q9KQ05_VIBCH/21-157
Q9KQD7_VIBCH/647-780
Q9KQE0_VIBCH/194-328
Q9KQE1_VIBCH/30-167
Q9KQJ2_VIBCH/21-162
Q9KRN4_VIBCH/30-167
Q9KS58_VIBCH/19-156
Q9KS58_VIBCH/192-337
Q9KS58_VIBCH/370-507
Q9KS63_VIBCH/629-761
Q9L3K5_BACCE/540-672
Q9L3K7_BACCE/540-672
Q9L943_PSEPU/611-742
Q9LB08_VIBPA/20-157
Q9LB09_VIBPA/235-369
Q9LB12_VIBPA/606-739
Q9PC31_XYLFA/33-170
Q9PC33_XYLFA/1483-1612
Q9PC35_XYLFA/10-149
Q9R9C5_HELPY/29-165
Q9R9C6_HELPY/15-163
Q9RBN4_TREPE/29-167
Q9RBN5_TREPE/663-794
Q9RC70_BACHD/14-136
Q9RYG6_DEIRA/4-139
Q9UYE9_PYRAB/5-145
Q9UYF4_PYRAB/641-768
Q9WZH7_THEMA/6-143
Q9X9K3_VIBPA/21-157
Q9ZA81_DESGI/11-152
Q9ZIQ6_HELPY/522-653
Q9ZKE8_HELPJ/29-165
Q9ZKE9_HELPJ/533-664
Q9ZKF0_HELPJ/15-163
Q9ZLM0_HELPJ/18-171
Q9ZN42_HELPJ/21-176
