# Supplementary material for: Contact prediction is hardest for the most informative contacts, but improves with the incorporation of contact potentials
Source: PLoS One. 2018 Jun 28;13(6):e0199585. doi: 10.1371/journal.pone.0199585 (PMC6023208; doi:10.1371/journal.pone.0199585)
Supplement: S1 Data — Each file in the ‘alignments’ directory herein corresponds to a protein family’s alignment and contains the accession number and sequence range of each sequence in the alignment. (TAR.GZ) [file pone.0199585.s001.tar.gz › alignments/RimK]

A0B877_METTP/101-286
A0B9T7_METTP/89-287
A0BKU8_PARTE/102-299
A0C4M9_PARTE/313-436
A0CR44_PARTE/308-436
A0CRD5_PARTE/105-299
A0CYR5_PARTE/96-280
A0E3S9_PARTE/105-302
A0EDW4_PARTE/105-295
A0KXW5_SHESA/104-294
A0L8V7_MAGSM/287-477
A0LMW6_SYNFM/73-254
A0M1L8_GRAFK/279-463
A0M674_GRAFK/97-286
A0NPP3_9RHOB/97-286
A0NX21_9RHOB/230-311
A0P429_9RHOB/102-290
A0Q499_FRATN/277-468
A0QH51_MYCA1/492-569
A0RTV2_CENSY/87-278
A0RW42_CENSY/86-277
A0Y2F4_9GAMM/97-286
A0YHW6_9GAMM/99-288
A0YI26_LYNSP/97-286
A0Z3Y2_9GAMM/97-286
A0ZF88_NODSP/122-305
A0ZN33_NODSP/118-299
A1CC40_ASPCL/364-479
A1DKQ0_NEOFI/273-458
A1EKA2_VIBCH/97-286
A1EKE3_VIBCH/275-460
A1F280_VIBCH/97-286
A1F2C2_VIBCH/275-460
A1K6A7_AZOSB/280-463
A1RKB0_SHESW/104-294
A1RSG7_PYRIL/102-286
A1RTS1_PYRIL/80-258
A1RU22_PYRIL/87-276
A1RVB6_PYRIL/109-293
A1S4Q8_SHEAM/275-463
A1S748_SHEAM/104-294
A1SX48_PSYIN/102-290
A1SXH4_PSYIN/96-261
A1SXH5_PSYIN/105-305
A1TWR4_MARAV/68-249
A1TZF8_MARAV/291-476
A1ZEC5_9BACT/125-320
A1ZKG5_9BACT/97-286
A1ZLG8_9BACT/69-198
A1ZRC4_9BACT/125-320
A1ZXI4_9BACT/123-317
A1ZXI5_9BACT/124-321
A2BIU1_HYPBU/103-291
A2P6W0_VIBCH/275-460
A2PA84_VIBCH/97-286
A2PQE6_VIBCH/275-460
A2PQI9_VIBCH/97-286
A2SJ25_METPP/100-288
A2SSN8_METLZ/85-260
A2TR22_9FLAO/97-286
A2U0V0_9FLAO/48-155
A2U0V8_9FLAO/97-286
A3CU98_METMJ/85-256
A3D3P1_SHEB5/104-294
A3DHH7_CLOTH/212-318
A3DHH7_CLOTH/368-471
A3DMI7_STAMF/104-292
A3EKG7_VIBCH/275-460
A3EN28_VIBCH/97-286
A3GLW5_VIBCH/275-460
A3GRJ7_VIBCH/97-286
A3GX89_VIBCH/275-460
A3H295_VIBCH/97-286
A3HYF4_9BACT/97-287
A3IIX9_9CHRO/97-286
A3J5N7_9FLAO/259-448
A3JA14_9ALTE/97-286
A3JBA9_9ALTE/87-268
A3JL31_9ALTE/288-472
A3K1N4_9RHOB/264-453
A3KTE1_PSEAE/284-475
A3L267_PSEAE/97-286
A3L7Z6_PSEAE/284-475
A3LIT0_PSEAE/97-286
A3MSD6_PYRCJ/80-258
A3MTG7_PYRCJ/109-293
A3MVY3_PYRCJ/72-261
A3MXX2_PYRCJ/102-286
A3MZK2_ACTP2/112-300
A3QHF5_SHELP/97-288
A3SD56_9RHOB/257-446
A3SP92_9RHOB/262-451
A3SY99_9RHOB/257-446
A3TQS5_9MICO/97-286
A3U2R5_9RHOB/261-450
A3U5R2_CROAH/97-286
A3U5R4_CROAH/97-286
A3UEC6_9RHOB/258-447
A3UFE5_9RHOB/280-473
A3UYK1_VIBSP/63-252
A3V2U3_9RHOB/97-286
A3VDX3_9RHOB/253-442
A3VW59_9RHOB/264-453
A3WBJ5_9SPHN/97-286
A3WJA9_9GAMM/279-470
A3WQL5_9GAMM/97-286
A3XQD4_LEEBM/97-286
A3XRQ3_9VIBR/50-239
A3ZA26_9SYNE/261-450
A3ZNF4_9PLAN/96-285
A3ZQE0_9PLAN/97-286
A3ZWT7_9PLAN/280-465
A3ZXC1_9PLAN/136-322
A4A724_9GAMM/94-210
A4A788_9GAMM/97-286
A4A975_9GAMM/261-450
A4AHU9_9ACTN/97-286
A4ANX4_MARSH/98-287
A4B9R4_9GAMM/276-471
A4BFW3_9GAMM/97-286
A4BNJ2_9GAMM/97-286
A4BRF0_9GAMM/125-301
A4BX04_9FLAO/279-463
A4C2P7_9FLAO/97-286
A4C574_9GAMM/95-263
A4C575_9GAMM/98-291
A4C713_9GAMM/97-286
A4C7D6_9GAMM/97-286
A4CCV9_9GAMM/276-466
A4CEZ0_9GAMM/104-294
A4CH69_ROBBH/259-448
A4CXW5_SYNPV/15-204
A4FHQ9_SACEN/108-318
A4FY98_METM5/96-285
A4FZ65_METM5/28-226
A4G018_METM5/91-279
A4G0X1_METM5/82-264
A4J060_FRATW/277-468
A4KP57_FRATU/12-111
A4N0R1_HAEIF/101-289
A4N719_HAEIF/5-73
A4N720_HAEIF/101-227
A4N9R9_HAEIF/101-289
A4NFG1_HAEIF/101-289
A4NMR8_HAEIF/101-289
A4NRJ0_HAEIF/105-293
A4P0D3_HAEIF/101-284
A4QWC8_MAGO7/300-414
A4RUI2_OSTLU/223-338
A4WH93_PYRAR/80-258
A4WHN7_PYRAR/107-296
A4WIU2_PYRAR/109-293
A4WN79_PYRAR/102-286
A4XHI7_CALS8/166-274
A4Y686_SHEPC/104-294
A4YD43_METS5/86-277
A4YEL5_METS5/102-290
A4YI79_METS5/84-276
A4YW40_BRASO/119-298
A5DFX3_PICGU/377-495
A5E2L9_LODEL/413-535
A5F5U1_VIBC3/275-460
A5FGR6_FLAJ1/260-449
A5GKL3_SYNPW/127-331
A5IHL5_LEGPC/279-473
A5K0U7_PLAVS/188-323
A5KT07_9BACT/97-286
A5L8W5_9GAMM/95-284
A5P859_9SPHN/97-286
A5US65_ROSS1/84-275
A5W3Z0_PSEP1/314-505
A5Z784_9FIRM/86-269
A5Z789_9FIRM/93-287
A6A3M2_VIBCH/275-460
A6A3P8_VIBCH/44-208
A6A5Y2_VIBCH/97-286
A6A9X4_VIBCH/275-460
A6AA15_VIBCH/97-286
A6ATA9_VIBHA/97-286
A6B1K1_VIBPA/97-286
A6CF71_9PLAN/106-295
A6CGT3_9PLAN/80-269
A6CH18_9PLAN/262-341
A6DGZ6_9BACT/260-449
A6E0K5_9RHOB/263-452
A6ELN6_9BACT/97-285
A6ELN8_9BACT/97-286
A6F285_9ALTE/291-476
A6F2E5_9ALTE/97-286
A6F5E9_9ALTE/68-248
A6FNP3_9RHOB/263-452
A6G119_9DELT/97-286
A6G4D7_9DELT/131-308
A6GK61_9DELT/104-290
A6GXM6_FLAPJ/260-449
A6GYM6_FLAPJ/214-329
A6H2D4_FLAPJ/62-167
A6Q3E4_NITSB/96-288
A6Q3E5_NITSB/92-258
A6Q950_SULNB/97-289
A6Q951_SULNB/97-264
A6RDD7_AJECN/521-644
A6RPG2_BOTFB/370-509
A6T6U8_KLEP7/59-248
A6UQP5_METVS/83-266
A6URF1_METVS/91-279
A6US45_METVS/89-287
A6USK0_METVS/96-285
A6UTA6_META3/72-258
A6UUH7_META3/95-284
A6UWT3_META3/105-293
A6V6M2_PSEA7/284-475
A6VHI8_METM7/82-264
A6VIG0_METM7/91-279
A6VJ70_METM7/89-287
A6VK09_METM7/96-285
A6VRM0_MARMS/102-290
A6VRM8_MARMS/69-250
A6VWD6_MARMS/281-476
A6WMD8_SHEB8/104-294
A6XUS0_VIBCH/275-460
A6XUW0_VIBCH/97-286
A7A1T3_YEAS7/366-503
A7AS69_BABBO/177-306
A7C412_9GAMM/1-124
A7EVN0_SCLS1/515-654
A7H5A7_CAMJD/91-260
A7H686_ANADF/123-312
A7HC70_ANADF/129-315
A7HCI8_ANADF/109-298
A7I8T2_METB6/89-287
A7IG91_XANP2/101-291
A7JB30_FRATT/277-468
A7JFM7_FRANO/277-468
A7JPL0_FRANO/277-468
A7JPP7_PASHA/108-296
A7JZ15_VIBSE/97-286
A7M271_BACOV/280-468
A7MF38_ENTS8/59-248
A7N292_VIBHB/82-271
A7NPM3_ROSCS/84-275
A7T840_NEMVE/201-331
A7TGD6_VANPO/357-499
A8A8I9_IGNH4/84-275
A8A8V0_IGNH4/105-286
A8ACC7_IGNH4/87-279
A8ANF6_CITK8/117-312
A8B1R9_GIAIC/240-359
A8EWS9_ARCB4/97-286
A8G0E7_SHESH/259-448
A8LNI0_DINSH/257-446
A8LW24_SALAI/119-306
A8LW61_SALAI/122-315
A8M8Q5_CALMQ/80-260
A8M8Q6_CALMQ/84-265
A8MA69_CALMQ/100-287
A8MCG3_CALMQ/109-294
A8NXF3_COPC7/237-381
A8PPK7_9COXI/97-286
A8Q6J5_MALGO/194-309
A8QHN4_BRUMA/84-288
A8TA24_9VIBR/97-286
A8TN41_9PROT/285-471
A8U8R2_9LACT/94-296
A8UJ01_9FLAO/97-286
A8UK13_9FLAO/136-322
A8XKX7_CAEBR/185-315
A8Y9R3_MICAE/97-286
A8YHW5_MICAE/122-306
A8ZSK8_DESOH/75-250
A8ZXG4_DESOH/71-262
A9A1K5_NITMS/88-279
A9A1L2_NITMS/86-275
A9A6J7_METM6/89-287
A9A7Q7_METM6/96-285
A9A8C4_METM6/91-279
A9A961_METM6/82-264
A9B3Y7_HERA2/77-267
A9B7U4_HERA2/188-333
A9B809_HERA2/91-282
A9DKK3_9FLAO/99-288
A9DLY2_9FLAO/226-298
A9DQA3_9FLAO/138-336
A9E5T4_9FLAO/261-450
A9E955_9RHOB/256-445
A9EHS3_9RHOB/97-286
A9ES14_SORC5/123-319
A9GUY9_9RHOB/256-445
A9GXD0_SORC5/97-286
A9JRK2_XENTR/231-358
A9KNJ6_CLOPH/95-281
A9KNJ7_CLOPH/95-290
A9KYW5_SHEB9/104-294
A9MIN0_SALAR/75-264
A9VHD8_BACWK/94-209
A9W3S5_METEP/99-286
A9WD16_CHLAA/84-274
A9ZJR0_COXBU/97-286
B0BU89_ACTPJ/112-300
B0JH79_MICAN/122-306
B0JT25_MICAN/97-286
B0K8G8_THEP3/379-469
B0QRY8_HAEPR/111-299
B0R2M4_HALS3/83-268
B0S9Z3_LEPBA/233-315
B0S9Z3_LEPBA/70-184
B0SSC5_LEPBP/233-315
B0SSC5_LEPBP/70-184
B0TVY4_FRAP2/277-465
B0UF37_METS4/99-286
B0V2Z4_DANRE/108-299
B0V2Z5_DANRE/80-265
B0V2Z6_DANRE/1-98
B0XZA4_ASPFC/273-458
B1ENU7_9ESCH/111-300
B1FSE3_9BURK/131-328
B1H339_XENTR/108-257
B1KH66_SHEWM/259-448
B1L530_KORCO/84-274
B1LV97_METRJ/99-287
B1Q8I4_CLOBO/376-469
B1QIQ5_CLOBO/376-469
B1R2G7_CLOBU/379-470
B1VMJ7_STRGG/90-279
B1WT72_CYAA5/105-294
B1Y0Z2_LEPCP/108-305
B1YAL4_THENV/80-258
B1YB81_THENV/88-277
B1YC05_THENV/102-286
B1YD39_THENV/109-293
B1YIV5_EXIS2/70-251
B1ZIC6_METPB/99-286
B2ASJ6_PODAN/599-718
B2G3C5_MICAE/122-306
B2G3D0_MICAE/122-306
B2IDM9_BEII9/126-311
B2IV56_NOSP7/85-270
B2J691_NOSP7/125-311
B2J8F2_NOSP7/60-202
B2JVN2_BURP8/105-299
B2JX38_BURP8/109-311
B2N655_ECOLX/97-286
B2NVI1_ECO57/97-286
B2P7M8_ECO57/97-286
B2PGN1_ECO57/97-286
B2SE96_FRATM/277-468
B2SKT9_XANOP/107-296
B2TKY0_CLOBB/504-621
B2TKY0_CLOBB/675-764
B2V0L8_CLOBA/504-621
B2WE71_PYRTR/473-614
B3A9T9_ECO57/97-286
B3AJ78_ECO57/97-286
B3B5Z0_ECO57/97-286
B3BH01_ECO57/97-286
B3BXQ9_ECO57/97-286
B3CDA1_9BACE/280-466
B3EN01_CHLPB/380-465
B3GX62_ACTP7/112-300
B3HB47_ECOLX/97-286
B3HS10_ECOLX/97-286
B3I798_ECOLX/97-286
B3IKZ1_ECOLX/97-286
B3LA88_PLAKH/188-323
B3QAE9_RHOPT/215-304
B3RHS1_YEAS1/366-503
B3RHZ6_TRIAD/97-308
B3RMC0_TRIAD/104-285
B3T3B1_9ARCH/72-263
B3T4B0_9ARCH/86-277
B3TAF0_9ARCH/86-277
B3TCF1_9ARCH/86-195
B3WMU7_ECOLX/97-286
B3X1B5_SHIDY/97-286
B3XFX3_ECOLX/97-286
B3YEJ4_SALET/97-286
B4A8T2_SALNE/97-286
B4AS46_FRANO/277-468
B4UCZ5_ANASK/104-290
B4UDU3_ANASK/97-286
B4UJV9_ANASK/121-310
B4VQ46_9CYAN/92-281
B4WGW8_9SYNE/59-248
B4WXZ4_9GAMM/97-286
B4WYS0_9GAMM/283-473
B4XYC2_9ACTO/84-275
B5BXB5_SALET/97-286
B5CDE5_SALET/97-286
B5EMS7_ACIF5/101-289
B5GG73_9ACTO/80-270
B5HEI5_STRPR/88-280
B5HTZ2_9ACTO/94-286
B5J8J2_9RHOB/261-450
B5JF30_9BACT/100-289
B5JFB9_9BACT/288-472
B5JVT9_9GAMM/97-286
B5JYY5_9RHOB/272-461
B5K062_9RHOB/80-269
B5MKG9_SALET/97-286
B5N064_SALET/97-286
B5NGM0_SALET/97-286
B5NNC0_SALET/97-286
B5NZ73_SALET/97-286
B5PFK5_SALET/97-286
B5PYM5_SALHA/97-286
B5QAK9_SALVI/97-286
B5VNU2_YEAS6/337-478
B5W3Q5_SPIMA/97-286
B5WWH4_9BURK/106-300
B6AFH4_CRYMR/191-316
B6BA45_9RHOB/97-286
B6BC65_9RHOB/262-451
B6BHI6_9PROT/97-286
B6BL95_9PROT/95-260
B6BMD0_9PROT/98-290
B6C280_9GAMM/97-286
B6C344_9GAMM/119-308
B6H5R0_PENCW/328-450
B6JV42_SCHJY/225-354
B6QTN9_PENMQ/438-554
B6R697_9RHOB/252-328
B6ZUF1_ECO57/97-286
B7A8X4_THEAQ/86-275
B7J7Q1_ACIF2/101-289
B7JUV4_CYAP8/64-271
B7JWP6_CYAP8/98-287
B7KDC9_CYAP7/87-272
B7KHU7_CYAP7/97-286
B7KXE0_METC4/99-286
B7LVG6_ESCF3/113-336
B7QP39_9RHOB/262-451
B7RHC4_9RHOB/257-446
B7S3B2_9GAMM/1-175
B7SMU4_OSCAG/122-305
B7VAS9_PSEA8/284-472
B8D5J4_DESK1/101-290
B8E7H8_SHEB2/104-294
B8E9D8_SHEB2/97-286
B8ECF6_SHEB2/97-286
B8EIJ9_METSB/113-300
B8F3P5_HAEPS/104-292
B8FAG5_DESAA/69-255
B8FJM0_DESAA/71-252
B8FLF2_DESAA/70-255
B8G9T2_CHLAD/84-274
B8GEE4_METPE/88-262
B8GLR9_THISH/284-478
B8GMV1_THISH/67-250
B8HSS1_CYAP4/128-323
B8HSS2_CYAP4/123-319
B8I4G6_CLOCE/212-329
B8ITX4_METNO/99-286
B8J6Z1_ANAD2/121-310
B8JA73_ANAD2/104-290
B8JB81_ANAD2/97-286
B8KAC1_VIBPA/97-286
B8KB21_VIBPA/97-286
B8KLL0_9GAMM/266-455
B8KPQ6_9GAMM/80-269
B8KPX1_9GAMM/94-209
B8KUV8_9GAMM/97-286
B8L668_9GAMM/137-326
B8MNV2_TALSN/427-543
B8NL73_ASPFN/335-449
B9KZP9_THERP/89-278
B9KZQ1_THERP/87-198
B9L301_THERP/87-277
B9LI63_CHLSY/84-274
B9LQD1_HALLT/97-284
B9LSJ7_HALLT/92-286
B9LTA8_HALLT/110-294
B9LTZ3_HALLT/87-280
B9MNX4_ANATD/164-274
B9QTW0_9RHOB/102-287
B9QVA0_9RHOB/97-286
B9TJB8_RICCO/104-263
B9WGW4_CANDC/338-465
C0BID0_9BACT/261-450
C0BPE0_9BACT/259-448
C0N2Z0_9GAMM/281-478
C0N3H5_9GAMM/102-291
C0N923_9GAMM/97-286
C0NYX1_AJECG/518-642
C0QI47_DESAH/133-315
C0QK04_DESAH/97-286
C0S8H2_PARBP/554-667
C0WIE5_9CORY/189-324
C1CVR5_DEIDV/88-278
C1DQL0_AZOVD/326-442
C1E475_MICSR/212-323
C1FQ78_CLOBJ/376-469
C1G078_PARBD/614-727
C1GSL8_PARBA/704-817
C1HGT4_9ESCH/97-286
C1I2P7_9CLOT/504-633
C1I3A8_9CLOT/344-469
C1I5V6_9CLOT/96-292
C1I5V7_9CLOT/95-273
C1M1K5_SCHMA/16-181
C1M9F6_9ENTR/97-286
C1MTI3_MICPC/213-326
C2CAL0_VIBCH/275-460
C2CAQ2_VIBCH/97-286
C2DKM2_ECOLX/97-286
C2FY71_9SPHI/79-268
C2HVG4_VIBCH/97-286
C2I4W8_VIBCH/275-460
C2I791_VIBCH/97-286
C2IJ36_VIBCH/97-286
C2IJ80_VIBCH/275-460
C2IRL6_VIBCH/97-286
C2IRR2_VIBCH/275-460
C2JFR8_VIBCH/275-460
C2JFW2_VIBCH/97-286
C2KUP7_9FIRM/1-190
C2SUG8_BACCE/77-192
C2W891_BACCE/74-189
C2YMY1_BACCE/77-192
C2Z432_BACCE/74-189
C2ZKL8_BACCE/74-189
C3A280_BACMY/74-189
C3GXC0_BACTU/99-286
C3HBE1_BACTU/30-216
C3K069_PSEFS/328-480
C3KAU1_PSEFS/280-466
C3KYF6_CLOB6/376-469
C3LQA5_VIBCM/275-460
C3MJ46_SULIL/86-277
C3MK31_SULIL/82-273
C3MQE2_SULIL/84-276
C3MU00_SULIM/82-273
C3MW20_SULIM/84-276
C3MYT8_SULIM/86-277
C3MZU3_SULIA/86-277
C3N0L2_SULIA/82-273
C3N663_SULIA/84-276
C3N868_SULIY/86-277
C3N8K0_SULIY/82-273
C3NEL9_SULIY/84-276
C3NF44_SULIN/86-277
C3NH24_SULIN/84-276
C3NM68_SULIN/82-273
C3NVR2_VIBCJ/275-460
C3NVV4_VIBCJ/97-286
C3QFD4_9BACE/277-464
C3QMY7_9BACE/280-467
C3TH32_ECOLX/97-286
C3XGJ5_9HELI/109-234
C3ZTH7_BRAFL/311-439
C4F183_HAEIF/101-289
C4F348_HAEIF/105-293
C4IEF3_CLOBU/379-470
C4JGQ2_UNCRE/482-604
C4KHM6_SULIK/84-276
C4KJ26_SULIK/86-277
C4KK55_SULIK/82-273
C4L5E8_EXISA/71-251
C4Q9M8_SCHMA/188-306
C4Q9M9_SCHMA/1-106
C4QVT5_PICPG/322-451
C4RAB9_9PROT/101-290
C4X620_KLEPN/97-286
C4XQD3_DESMR/100-289
C4XSQ9_DESMR/279-461
C4Y5I7_CLAL4/285-419
C5B143_METEA/99-286
C5C7U3_MICLC/97-286
C5CPW1_VARPS/100-294
C5DFG8_LACTC/369-500
C5DS14_ZYGRC/365-501
C5FGT0_ARTOC/527-650
C5GYC8_AJEDR/488-602
C5K2Y5_AJEDS/546-660
C5MGN6_CANTT/385-520
C5P3L6_COCP7/478-593
C5S2I6_9PAST/108-296
C5UVF9_CLOBO/504-621
C5UVF9_CLOBO/675-764
C5W2E4_ECOBB/97-286
C6AP35_AGGAN/105-293
C6C085_DESAD/450-648
C6C1G5_DESAD/99-285
C6C8A7_DICDC/97-286
C6CKB4_DICZE/97-286
C6EIQ3_ECOBD/97-286
C6H591_AJECH/520-644
C6ISI6_9BACE/280-468
C6LN21_GIAIB/239-356
C6MY82_9GAMM/81-270
C6N209_9GAMM/143-281
C6NS44_9GAMM/97-287
C6RRL2_ACIRA/150-340
C6S2R2_VIBCH/275-460
C6S2V0_VIBCH/97-286
C6UEI8_ECOBR/97-286
C6UNB4_ECO5T/97-286
C6VRW5_DYAFD/97-286
C6VZH0_DYAFD/381-460
C6WWF0_METML/99-288
C6X5X5_FLAB3/214-338
C6XDX1_METSD/101-291
C6XLA4_HIRBI/258-447
C6YFY7_VIBCH/275-460
C6YMV6_FRATT/277-468
C6YT45_9GAMM/277-466
C6Z860_9BACE/91-272
C7GXL2_YEAS2/360-497
C7HIG5_CLOTM/154-260
C7HIG5_CLOTM/310-413
C7IRH6_THEET/378-469
C7LTL0_DESBD/98-283
C7LY50_ACIFD/85-257
C7LY51_ACIFD/79-274
C7NE78_LEPBD/97-213
C7NLI1_KYTSD/1-166
C7NP90_HALUD/87-283
C7NPF4_HALUD/81-270
C7NW58_HALMD/98-285
C7NZA3_HALMD/81-275
C7NZZ5_HALMD/87-246
C7P665_METFA/94-285
C7P906_METFA/94-282
C7PMN6_CHIPD/199-308
C7QK69_CATAD/95-287
C7QVR7_CYAP0/98-287
C7QX89_CYAP0/64-271
C7RAZ9_KANKD/100-289
C7RCJ0_KANKD/141-326
C7Z7B0_NECH7/368-488
C8KXI6_9PAST/108-296
C8MFP6_STAAU/83-276
C8NRN7_COREF/109-287
C8T0Z9_KLEPR/97-286
C8TEN0_PLARU/122-305
C8TLW8_ECO26/97-286
C8U4D3_ECO10/97-286
C8UL76_ECO1A/97-286
C8X4P5_DESRD/99-285
C8XKI4_NAKMY/115-296
C8ZE19_YEAS8/366-503
C9D2S9_9RHOB/262-451
C9MF42_HAEIF/105-293
C9MGR4_HAEIF/105-293
C9N082_9FUSO/97-213
C9NNL8_9VIBR/97-286
C9P2Z2_VIBME/97-286
C9P6I1_VIBME/275-461
C9PBD2_VIBFU/97-286
C9PLN3_VIBFU/275-460
C9PRT6_9PAST/107-295
C9Q698_9VIBR/97-286
C9Q6D9_9VIBR/275-460
C9QMM9_VIBOR/97-286
C9QZZ9_ECOD1/97-286
C9R3Q9_AGGAD/77-265
C9RGE7_METVM/94-285
C9RHV2_METVM/97-285
C9RNX2_FIBSS/279-468
C9SUM6_VERA1/594-708
C9XCN3_SALTD/97-286
C9Y013_CROTZ/97-286
COFF_METJA/94-282
COFF_METMP/91-279
D0CR13_9RHOB/97-286
D0D5F6_9RHOB/100-287
D0DB17_9RHOB/256-445
D0GLA1_9FUSO/105-221
D0GQZ5_VIBMI/275-460
D0GRB7_VIBMI/97-286
D0H4U1_VIBCH/97-286
D0H4Y2_VIBCH/275-460
D0HGP4_VIBMI/97-286
D0HH66_VIBMI/201-386
D0HSA4_VIBCH/97-286
D0HSE5_VIBCH/275-460
D0HWF8_VIBCH/275-460
D0HXJ9_VIBCH/97-286
D0I581_VIBHO/97-286
D0ILW3_9VIBR/275-460
D0KA44_PECWW/119-312
D0KB49_PECWW/97-286
D0KRK6_SULS9/86-277
D0KT52_SULS9/84-276
D0KUY3_SULS9/102-289
D0LJU9_HALO1/97-286
D0LTG1_HALO1/104-288
D0NWC0_PHYIT/171-295
D0RSX1_9STRE/96-302
D0T8C0_ACIRA/150-347
D0TWL7_9BACE/280-467
D0WV68_VIBAL/97-286
D0XAJ9_VIBHA/97-286
D0Z0J0_LISDA/1-173
D0ZSA3_SALT1/97-286
D1B8S7_THEAS/80-268
D1C6B4_SPHTD/83-272
D1C6B6_SPHTD/91-280
D1C955_SPHTD/95-285
D1CE82_THET1/84-273
D1CE84_THET1/85-274
D1JIG7_9ARCH/112-299
D1MX69_ALTAT/97-286
D1NNS9_CLOTM/212-318
D1NNS9_CLOTM/368-471
D1RJG4_LEGLO/98-287
D1RKA9_LEGLO/214-327
D1RNZ6_SEROD/97-286
D1VVT4_9FIRM/95-280
D1XEU0_9ACTO/89-279
D1YUG7_METPS/88-286
D1ZIA0_SORMK/689-810
D2AAT5_SHIF2/97-286
D2AL32_FRATE/277-468
D2C1N3_DICD5/97-286
D2HXA0_AILME/112-303
D2I202_AILME/112-303
D2L0B9_9DELT/279-461
D2L549_9DELT/100-289
D2NG48_ECOS5/97-286
D2PCE1_SULID/84-276
D2PE55_SULID/86-277
D2PEJ1_SULID/82-269
D2QTB7_SPILD/97-288
D2QWP6_PIRSD/105-291
D2RUB8_HALTV/83-282
D2RUT6_HALTV/89-278
D2RXY8_HALTV/98-285
D2TQG7_CITRI/97-286
D2UBM7_XANAP/97-286
D2VX85_NAEGR/247-433
D2VXM9_NAEGR/184-376
D2Y9E8_VIBMI/275-460
D2YIR8_VIBMI/97-286
D2YMN0_VIBMI/275-460
D2YMS1_VIBMI/97-286
D2Z854_9BACT/85-273
D2ZAA9_9ENTR/112-301
D3BQW8_POLPA/137-262
D3EIC5_GEOS4/94-210
D3FPX0_BACPE/95-211
D3FU35_BACPE/69-250
D3GZS2_ECO44/97-286
D3HKJ3_LEGLN/214-327
D3HLC6_LEGLN/98-287
D3HLM6_LEGLN/180-331
D3L1N9_9BACT/84-273
D3L4W8_9BACT/98-284
D3L663_9BACT/84-273
D3LRH5_MICLU/97-286
D3PNS7_MEIRD/86-275
D3QNS0_ECOCB/97-286
D3RLE1_KLEVT/97-286
D3RQP1_ALLVD/98-289
D3RUP4_ALLVD/97-286
D3S0Q6_FERPA/88-283
D3S0R0_FERPA/99-290
D3S4E9_METSF/94-285
D3S623_METSF/94-282
D3SB52_THISK/97-286
D3SDC3_THISK/284-472
D3SRP9_NATMM/98-286
D3SUS7_NATMM/89-278
D3SW47_NATMM/83-274
D3T6W2_THEIA/379-469
D3ZJ79_RAT/67-254
D3ZRJ9_RAT/112-303
D4A7C3_RAT/108-299
D4ADZ3_RAT/112-303
D4AP78_ARTBC/450-569
D4BC08_9ENTR/122-311
D4D0C5_TRIVH/483-602
D4E8J2_SEROD/59-248
D4ECI9_AGGAC/77-265
D4GNC8_PANAM/98-287
D4GS23_HALVD/81-273
D4GX49_HALVD/99-286
D4GYP1_HALVD/87-276
D4H7A5_DENA2/97-286
D4SQV1_9XANT/107-296
D4T502_9XANT/57-246
D4TI28_9NOST/236-310
D4TMW8_9NOST/233-310
D4TMW8_9NOST/84-204
D4VR54_9BACE/280-467
D4WK70_BACOV/280-467
D4WWB6_BACOV/280-467
D4ZTE2_SPIPL/97-286
D5A4H9_SPIPL/129-326
D5BCN0_ZUNPS/97-286
D5BED0_ZUNPS/279-473
D5BZ22_NITHN/97-286
D5C3I2_NITHN/100-289
D5CFE9_ENTCC/97-286
D5CY55_ECOKI/97-286
D5E7D9_METMS/101-297
D5EBQ3_METMS/97-286
D5GPW9_TUBMM/474-608
D5MJV6_9BACT/99-283
D5NMC8_9BURK/116-313
D5QL58_METTR/123-310
D5SJT1_STRCL/116-276
D5SQ35_PLAL2/121-308
D5T805_LEGP2/279-473
D5T841_LEGP2/98-287
D5U2D2_THEAM/101-290
D5UZT2_ARCNC/91-261
D5UZT3_ARCNC/98-290
D5V2R7_ARCNC/97-286
D5VR43_METIM/92-277
D5VS78_METIM/93-280
D5WEW2_BURSC/106-300
D5WQY7_BACT2/147-322
D5X919_THEPJ/212-336
D6D4W6_9BACE/280-467
D6DUS5_ENTCL/63-252
D6GGY3_9ENTR/102-291
D6HUQ4_ECOLX/97-286
D6I7Y6_ECOLX/97-286
D6ILS8_ECOLX/97-286
D6J8G4_ECOLX/97-286
D6K9H0_9ACTO/93-283
D6PK09_9ZZZZ/58-173
D6RBU4_HUMAN/139-265
D6RFZ8_HUMAN/218-342
D6SMD0_9DELT/106-292
D6SMF3_9DELT/76-250
D6SMI0_9DELT/105-291
D6SMN6_9DELT/56-227
D6SNV5_9DELT/72-259
D6TDS2_9CHLR/87-277
D6TQ38_9CHLR/141-323
D6U687_9CHLR/71-199
D6XT09_BACIE/100-281
D6XT10_BACIE/101-295
D6YWF8_WADCW/105-295
D6Z049_DESAT/56-234
D6Z6R3_DESAT/280-462
D7A5F6_STAND/106-292
D7ATQ6_THEM3/379-469
D7B9U4_MEISD/86-275
D7CX06_TRURR/100-289
D7DAJ8_STAHD/118-306
D7DIP8_METS0/99-290
D7DQI3_METV3/91-281
D7DS28_METV3/97-286
D7DUL3_METV3/31-214
D7E328_NOSA0/226-313
D7E328_NOSA0/57-198
D7E6J7_METEZ/101-298
D7HE67_VIBCH/97-286
D7HEA8_VIBCH/275-460
D7HQB4_VIBCH/275-460
D7HQF5_VIBCH/97-286
D7I0K1_PSESS/316-506
D7I6H6_PSESS/97-286
D7IG29_9BACE/280-468
D7J4F2_9BACE/280-467
D7JLL3_ECOLX/97-286
D7JWH4_9BACE/280-467
D7LAG9_ARALL/196-316
D7VPE8_9SPHI/79-268
D7VXS1_9FLAO/113-300
D7W0Y7_9FLAO/124-318
D7W6Y1_9FLAO/120-310
D7XET4_ECOLX/59-248
D7XHT5_ECOLX/59-248
D7YAU5_ECOLX/59-248
D7YJ74_ECOLX/59-248
D7Z5P1_ECOLX/59-248
D7ZC53_ECOLX/1-132
D7ZC54_ECOLX/59-122
D7ZSC5_ECOLX/59-248
D8ADN5_ECOLX/59-248
D8AIU9_ECOLX/59-248
D8B4M9_ECOLX/59-248
D8BLN2_ECOLX/59-248
D8C0W5_ECOLX/97-286
D8CL57_ECOLX/59-248
D8EBG0_ECOLX/59-248
D8ELT6_ECOLX/59-248
D8EYJ1_9DELT/100-286
D8EZR5_9DELT/96-286
D8F6V1_9DELT/77-253
D8FA81_9DELT/80-259
D8FGM0_9FIRM/95-218
D8I1X6_AMYMU/127-318
D8J354_HALJB/97-284
D8J510_HALJB/87-276
D8J927_HALJB/83-276
D8JXS9_HYPDA/119-304
D8K6E8_NITWC/97-286
D8K9P1_NITWC/100-289
D8MBM5_BLAHO/36-172
D8MQ87_ERWBE/97-286
D8PP39_SCHCM/192-327
D8TJY8_VOLCA/194-329
D9MX79_9BACT/97-286
D9P3X4_ACTPL/112-300
D9PAU8_ACTPL/112-300
D9PHX8_9ZZZZ/97-275
D9PIZ1_9ZZZZ/118-314
D9PL03_9ZZZZ/80-269
D9S4H9_FIBSS/296-485
D9TIG3_CALOO/165-273
D9TRH4_THETC/210-318
D9TRH4_THETC/327-469
D9VMT2_9ACTO/95-251
E0E6W5_ACTPL/112-300
E0ECY8_ACTPL/112-300
E0EJ55_ACTPL/112-300
E0EWS0_ACTPL/112-300
E0F323_ACTPL/112-300
E0F972_ACTPL/112-300
E0FFF5_ACTPL/112-300
E0FLI9_ACTPL/112-300
E0FSW3_9THEO/379-469
E0HJQ9_9GAMM/97-286
E0HPR6_9GAMM/97-286
E0HR86_9GAMM/104-294
E0I275_9BACT/133-320
E0IE60_9BACL/88-281
E0IKK3_9GAMM/97-286
E0INH0_9GAMM/97-286
E0IPN7_9GAMM/104-294
E0IZI9_ECOLW/97-286
E0LYF2_9ENTR/97-286
E0MTI7_9RHOB/97-286
E0MU37_9CORY/189-324
E0QXT2_ECOLX/97-286
E0SMU4_DICD3/97-286
E0SQ58_IGNAA/105-293
E0SS92_IGNAA/94-284
E0TEU2_PARBH/262-451
E0UF77_CYAP2/84-271
E0UFF1_CYAP2/97-286
E0UGC2_CYAP2/122-318
E0UQ54_SULAO/103-295
E0US33_SULAO/95-260
E1BKG2_BOVIN/112-297
E1CWI6_VIBPA/97-286
E1D5G0_VIBPA/97-286
E1DUX2_VIBPA/97-286
E1ELB6_VIBPA/97-286
E1EZK6_GIAIA/239-359
E1FL08_LOALO/158-294
E1HP67_ECOLX/59-248
E1HXS8_ECOLX/59-248
E1IGN7_9CHLR/84-274
E1IQX2_ECOLX/59-248
E1JAL6_ECOLX/59-248
E1JWJ0_DESFR/100-289
E1JYY5_DESFR/279-460
E1K3J6_9EURY/98-283
E1K4R7_9EURY/91-279
E1K563_9EURY/95-284
E1KJ59_9FIRM/211-338
E1MAR0_9STRE/96-302
E1MRJ5_9GAMM/101-289
E1MS78_9GAMM/97-286
E1MUU9_9GAMM/284-469
E1PEG1_ECOAB/97-286
E1QBE5_MYCPB/90-270
E1QBE6_MYCPB/90-287
E1QDX1_DESB2/105-292
E1QLE3_DESB2/90-255
E1QR39_VULDI/109-294
E1QSU2_VULDI/79-266
E1QSU6_VULDI/87-278
E1QUB2_VULDI/104-291
E1REA7_METP4/85-259
E1RMK6_XYLFG/97-286
E1RX63_ECOUM/97-286
E1SHU7_PANVC/97-286
E1SM04_FERBD/97-286
E1SMS0_FERBD/104-296
E1SUK5_FERBD/68-250
E1SWQ7_FERBD/104-294
E1TEW6_BURSG/124-321
E1V4X3_HALED/68-248
E1V8Q0_HALED/115-304
E1VJC6_9GAMM/97-286
E1VJK8_9GAMM/283-481
E1W6T8_HAEP3/105-293
E1WBE0_SALTS/97-286
E1X3L4_BACMS/88-287
E1X4Y3_BACMS/97-286
E1X5E3_BACMS/106-296
E1X5E8_BACMS/97-286
E1X802_HAEI1/105-293
E1XXP9_LEGPN/143-254
E1Y0S1_LEGPN/279-473
E1Y0V4_LEGPN/100-289
E1YFH7_9DELT/56-240
E2CMT8_9RHOB/97-286
E2JSW4_ECO57/97-286
E2KEF7_ECO57/97-286
E2KWW0_ECO57/97-286
E2M878_PSESM/316-502
E2MIW3_PSESM/97-286
E2MRV5_FRANO/277-468
E2NK01_9BACE/280-466
E2NXJ2_PASHA/108-296
E2P6D2_PASHA/104-292
E2QIQ3_ECOLX/93-316
E2QT54_CANFA/108-299
E2R0G0_CANFA/108-299
E2RQ00_CANFA/112-297
E2WTC9_ECOLX/97-286
E2XAP1_SHIDY/59-248
E2XJV3_PSEFL/97-286
E2XPG4_PSEFL/328-485
E3A1H6_PSEAE/97-286
E3A4A6_PSEAE/284-475
E3BFY4_9VIBR/127-323
E3BLH4_9VIBR/97-286
E3CZY8_9BACT/88-276
E3DN95_HALPG/115-304
E3FD30_STIAD/99-296
E3FD79_STIAD/198-309
E3FT76_STIAD/133-322
E3FTD1_STIAD/100-277
E3G277_ENTCS/97-286
E3GM91_EUBLK/91-276
E3GUX1_HAEI2/105-293
E3HDE3_ILYPC/517-633
E3I4B4_RHOVT/256-445
E3I844_RHOVT/124-318
E3KMW8_PUCGT/178-346
E3L1N5_PUCGT/178-346
E3LXD5_CAERE/189-322
E3MZC4_CAERE/196-338
E3PI82_ECOH1/97-286
E3QIA5_COLGM/457-569
E3S1M3_PYRTT/462-602
E3XV55_ECOLX/97-286
E3XZV3_SHIFL/59-248
E4K2V3_9FIRM/98-291
E4K2V4_9FIRM/95-279
E4K831_9FIRM/164-275
E4KSI9_9PORP/152-336
E4N0Y7_KITSK/121-300
E4N6F3_KITSK/115-262
E4NRT9_HALBP/99-284
E4NS99_HALBP/87-276
E4NTU6_HALBP/80-270
E4P4L8_ECO8N/93-316
E4PB55_ECO8N/97-286
E4PI61_MARAH/71-251
E4PJF2_MARAH/307-490
E4PQE0_MARAH/97-286
E4Q3K8_CALOW/165-274
E4QQI8_METS6/101-291
E4QUI2_HAEI6/105-293
E4RBY7_PSEPB/97-286
E4RFG5_PSEPB/314-505
E4RM63_HALSL/99-286
E4SAU9_CALKI/164-274
E4SGS4_CALK2/164-274
E4ST49_STRTN/96-299
E4T5F3_PALPW/500-614
E4TUU0_MARTH/280-472
E4TVM2_MARTH/97-287
E4U9S3_OCEP5/86-274
E4V5Y9_ARTGP/409-528
E4VIP5_9HELI/97-229
E5A8L2_LEPMC/468-606
E5CD24_9BACE/280-467
E5WPI6_9BACI/94-210
E5YCX6_9ENTR/80-269
E5ZU70_ECOLX/59-248
E6AAI8_ECOLX/59-248
E6ALU3_ECOLX/59-248
E6AXV5_ECOLX/59-248
E6BCK7_ECOLX/59-248
E6KYS0_9PAST/105-293
E6L4E8_9PROT/97-286
E6L7V8_CAMUP/92-257
E6N492_9ARCH/86-278
E6N7V8_9ARCH/85-275
E6QDM3_9ZZZZ/101-289
E6RHP0_PSEU9/97-286
E6RI51_PSEU9/256-441
E6S6N6_INTC7/97-286
E6T0J6_SHEB6/97-286
E6T452_SHEB6/97-286
E6T6V1_SHEB6/104-294
E6TZP6_BACCJ/102-296
E6TZP7_BACCJ/95-279
E6UTB2_CLOTL/212-318
E6UTB2_CLOTL/368-471
E6VG70_RHOPX/215-304
E6VTZ9_DESAO/98-284
E6W0P7_DESIS/280-471
E6WB42_PANSA/97-286
E6WQ96_PSEUU/97-286
E6WZ75_NITSE/112-304
E6X573_CELAD/97-286
E6XE56_CELAD/259-448
E6XIY3_SHEP2/104-294
E6XJT4_SHEP2/97-286
E6XP42_SHEP2/97-286
E6ZWI6_9BASI/208-318
E7A4N8_HAEIF/105-293
E7AHC9_HAEIF/105-293
E7KS60_YEASL/366-503
E7LY34_YEASV/366-503
E7NZA9_PSESG/97-286
E7P6B0_PSESG/316-502
E7PGG3_PSESG/97-286
E7PNT0_PSESG/309-495
E7QIC6_YEASZ/366-503
E7QN71_9EURY/87-276
E7QQ87_9EURY/99-286
E7QRU7_9EURY/100-286
E7QT70_9EURY/98-286
E7QTT0_9EURY/83-275
E7R185_PICAD/373-495
E7RII0_9BACL/95-249
E7RII1_9BACL/87-282
E7SJ83_SHIDY/97-286
E7T5G6_SHIBO/97-286
E7TJ00_SHIFL/97-286
E7TLT5_ECO57/97-286
E7U3B0_ECOLX/97-286
E7UNK1_ECOLX/97-286
E7V287_SALTY/97-286
E8FS40_SALMO/97-286
E8G071_SALMO/1-130
E8G6X7_SALMO/97-152
E8HD08_ECO57/97-286
E8HRV6_ECOLX/97-286
E8I5X0_ECOLX/97-286
E8IJ72_ECOLX/97-286
E8IXA7_ECOLX/97-286
E8JCC9_ECO57/97-286
E8JYX0_9STRE/96-302
E8KAR0_9STRE/96-302
E8KGK6_9PAST/112-300
E8KLE4_STRSA/96-302
E8KYH1_9RHIZ/123-310
E8LQA3_9VIBR/97-286
E8M7M3_9VIBR/97-286
E8N2Q3_ANATU/86-275
E8N4B1_ANATU/86-276
E8NVA4_SALET/97-286
E8PJY2_THESS/101-290
E8R654_ISOPI/111-301
E8RA37_DESM0/101-290
E8RKI1_9CAUL/260-449
E8TE78_MESCW/101-290
E8U7G1_DEIML/84-274
E8USK5_THEBF/379-469
E8VLV2_VIBVU/275-460
E8VVP1_VIBVU/97-286
E8W272_STRFA/87-279
E8XCM1_SALT4/97-286
E8XSZ4_RAHSY/97-286
E8Y3S3_ECOKO/97-286
E8YSC9_9BURK/124-321
E8ZZN5_SALET/97-286
E9DEG3_COCPS/478-593
E9DUT7_METAQ/550-663
E9F2L4_METAR/555-668
E9PVE9_MOUSE/225-348
E9PWR1_MOUSE/219-342
E9QK51_MOUSE/64-251
E9TNM0_ECOLX/59-248
E9TWX1_ECOLX/59-248
E9U685_ECOLX/59-248
E9UJW8_ECOLX/97-286
E9UK63_ECOLX/97-286
E9UKE9_ECOLX/59-248
E9UL54_ECOLX/97-286
E9ULK2_ECOLX/97-286
E9ULU6_ECOLX/97-286
E9UML3_SHISO/97-276
E9V423_ECOLX/97-286
E9VJV0_ECOLX/97-286
E9W8P8_ECOLX/97-286
E9WCR0_ECOLX/97-152
E9WCR1_ECOLX/10-153
E9WR30_ECOLX/97-286
E9X5U3_ECOLX/97-286
E9XNA5_ECOLX/97-286
E9XX41_ECOLX/97-286
E9YL25_ECOLX/97-275
E9YS71_ECOLX/97-286
E9Z939_ESCFE/8-153
E9Z940_ESCFE/97-158
E9ZD94_ESCFE/93-315
F0BE27_9XANT/97-286
F0BWJ9_9XANT/107-296
F0BZN1_9XANT/97-286
F0CE16_SALMO/97-286
F0CFE6_SALMO/97-286
F0CG16_SALMO/97-286
F0CHQ9_SALMO/97-286
F0CII3_SALMO/97-286
F0CJY0_SALMO/97-286
F0CKJ5_SALMO/97-286
F0CKS7_SALMO/97-286
F0CKZ1_SALMO/22-211
F0CLQ3_SALMO/97-286
F0CM38_SALMO/97-286
F0CN13_SALMO/97-286
F0CNZ2_SALMO/97-286
F0CPM2_SALMO/97-286
F0CQJ7_SALMO/97-286
F0CRH5_SALMO/97-286
F0CS97_SALMO/97-286
F0CSM3_SALMO/97-286
F0CT02_SALMO/97-286
F0CTF1_SALMO/97-286
F0CUG9_SALMO/97-286
F0CW93_SALMO/97-286
F0CXS2_SALMO/97-286
F0CYP7_SALMO/97-286
F0CZ52_SALMO/97-286
F0CZW1_SALMO/97-286
F0D0N3_SALMO/97-286
F0D171_SALMO/97-286
F0DVF9_9FIRM/210-318
F0DVF9_9FIRM/326-469
F0DXU5_9PSED/97-286
F0ESL5_HAEPA/105-293
F0FLL7_STRSA/96-302
F0FQ67_STRSA/96-302
F0IBH5_STRSA/96-302
F0IK29_STRSA/101-307
F0ISQ2_STRSA/101-307
F0JJJ9_DESDE/97-286
F0JJN1_DESDE/99-285
F0JLR5_ESCFE/93-315
F0JX26_ESCFE/97-158
F0JX27_ESCFE/1-135
F0LU76_VIBFU/97-286
F0LW18_VIBFU/275-460
F0NB91_SULIR/82-273
F0NI29_SULIR/86-277
F0NI70_SULIR/84-276
F0NJ05_SULIH/82-273
F0NPP9_SULIH/84-276
F0NQ68_SULIH/86-277
F0P1N9_WEEVC/152-338
F0QSX6_VULM7/104-291
F0QTM6_VULM7/67-254
F0QTM9_VULM7/87-278
F0QW00_VULM7/109-294
F0RFN3_CELLC/265-454
F0RHW8_CELLC/98-287
F0RKF3_DEIPM/96-285
F0SRC8_PLABD/127-319
F0SRS7_PLABD/97-286
F0T6Y0_METSL/229-322
F0UHX9_AJECA/520-644
F0W7Z0_9STRA/220-348
F0X8M1_9PEZI/347-505
F0YDM4_9STRA/174-307
F1KS67_ASCSU/179-315
F1N0M1_BOVIN/54-245
F1NIR3_CHICK/119-311
F1PMS7_CANFA/132-323
F1Q7A0_DANRE/1-99
F1QZ76_DANRE/81-266
F1RTA6_PIG/150-303
F1SF91_PIG/54-245
F1SLW7_PIG/112-297
F1XLR8_ECO57/97-286
F1YCE1_ECO57/97-286
F1ZV39_THEET/379-469
F2AW85_RHOBA/134-320
F2AZR1_RHOBA/79-268
F2BKW3_STRSA/96-302
F2BPR9_STRSA/96-302
F2C2A7_HAEAE/105-293
F2C8T5_STRSA/96-302
F2CH26_STRSA/96-302
F2CNN3_STRSA/96-302
F2EPL3_PANAN/97-286
F2FLT7_SALDU/75-264
F2FR63_SALGL/97-286
F2G6B8_ALTMD/150-330
F2G6Q1_ALTMD/288-483
F2I964_9FLAO/124-318
F2IIL9_9FLAO/127-319
F2IKE9_9FLAO/97-286
F2IMY4_VIBCH/275-460
F2IR55_VIBCH/97-286
F2JJ24_9FIRM/98-292
F2JWI5_9GAMM/102-290
F2KAR6_PSEBR/97-286
F2KE87_PSEBR/328-444
F2KFC2_PSEBR/316-502
F2L3R4_9CREN/108-292
F2L3W3_9CREN/102-286
F2L4B8_9CREN/80-257
F2L544_9CREN/72-261
F2MVF8_PSEST/97-286
F2NL15_9DEIN/86-274
F2P5B4_PHOMO/97-286
F2PFH6_PHOMO/97-286
F2PTB9_TRIEQ/480-599
F2QNM5_PICPA/322-451
F2RLX6_9ACTO/115-294
F2RSJ8_TRITO/460-579
F2T143_TRIRU/460-580
F2TPX8_AJEDE/565-679
GSHAB_DESPS/505-626
LYSX_SULSO/78-269
LYSX_SULTO/88-279
LYSX_THET8/86-275
MPTN_METAC/106-320
MPTN_METJA/94-285
MPTN_METMA/106-275
MPTN_METMP/96-285
O27981_ARCFU/88-284
O31192_MYXXA/97-152
O50144_THETH/86-275
O59396_PYRHO/80-267
Q01CJ9_OSTTA/217-328
Q02L90_PSEAB/284-475
Q085C1_SHEFN/275-460
Q08SZ3_STIAD/97-285
Q08X83_STIAD/172-354
Q095N8_STIAD/38-215
Q099S1_STIAD/59-248
Q09A63_STIAD/224-335
Q09AB7_STIAD/120-317
Q0AE94_NITEC/175-287
Q0AQK8_MARMM/246-325
Q0AX96_SYNWW/212-318
Q0AX96_SYNWW/382-471
Q0BU32_GRABC/108-295
Q0BXK3_HYPNA/101-290
Q0BZ32_HYPNA/280-476
Q0CPY2_ASPTN/334-448
Q0EX58_9PROT/286-486
Q0EZZ4_9PROT/97-286
Q0FK19_9RHOB/256-445
Q0FNR9_9RHOB/100-287
Q0G4J6_9RHIZ/102-288
Q0HI49_SHESM/104-294
Q0HUE5_SHESR/104-294
Q0UIG0_PHANO/465-603
Q0W5G4_UNCMA/88-286
Q12HN3_SHEDO/97-288
Q12WH9_METBU/101-306
Q13QT2_BURXL/116-313
Q14JQ5_FRAT1/277-468
Q15N81_PSEA6/281-471
Q164W6_ROSDO/256-445
Q18E33_HALWD/87-277
Q18KD1_HALWD/81-283
Q1D7V4_MYXXD/97-285
Q1DFE7_MYXXD/130-319
Q1GIL4_SILST/262-451
Q1H0R2_METFK/104-294
Q1IZ86_DEIGD/88-283
Q1JWW6_DESAC/97-269
Q1MZS9_9GAMM/69-250
Q1N0J6_9GAMM/97-286
Q1NIS3_9DELT/87-255
Q1NJ09_9DELT/87-255
Q1NK72_9DELT/61-238
Q1NUN1_9DELT/87-255
Q1NYF7_9DELT/61-238
Q1Q0J1_9BACT/286-471
Q1QUI5_CHRSD/286-476
Q1V599_VIBAL/97-286
Q1V7L6_VIBAL/86-306
Q1VZ10_9FLAO/97-286
Q1VZN9_9FLAO/279-460
Q1YFX7_MOBAS/111-296
Q1YV12_9GAMM/258-447
Q1YXY6_PHOPR/98-291
Q1YXY7_PHOPR/103-271
Q1Z0Q1_PHOPR/97-286
Q1ZKN6_PHOAS/97-286
Q1ZRZ0_PHOAS/97-290
Q1ZRZ1_PHOAS/96-264
Q1ZUU0_PHOAS/97-286
Q21GK7_SACD2/279-466
Q26GE5_FLABB/97-286
Q2A174_FRATH/12-111
Q2B0N8_9BACI/94-210
Q2BXR7_9GAMM/82-271
Q2C0C6_9GAMM/68-257
Q2C5S5_9GAMM/96-264
Q2C5S6_9GAMM/97-290
Q2CG45_9RHOB/266-455
Q2FLB0_METHJ/85-256
Q2H2Z7_CHAGB/406-528
Q2II72_ANADE/97-286
Q2III4_ANADE/104-290
Q2ILV5_ANADE/121-310
Q2JB97_FRASC/149-224
Q2RQN4_RHORT/284-468
Q2U727_ASPOR/236-351
Q2VNP7_METAI/91-278
Q2Y8A1_NITMU/290-484
Q30PW7_SULDN/97-286
Q31ER3_THICR/106-294
Q3IMD9_NATPD/87-276
Q3INS4_NATPD/99-286
Q3IUT5_NATPD/82-273
Q3JEF7_NITOC/100-289
Q3K8R6_PSEPF/328-440
Q3KCZ7_PSEPF/312-498
Q3M378_ANAVT/124-303
Q3MCP4_ANAVT/122-306
Q3MGK3_ANAVT/235-316
Q3MGK3_ANAVT/84-192
Q3R5K0_XYLFA/97-286
Q3R9X8_XYLFA/97-286
Q3RG98_XYLFA/97-286
Q466V5_METBF/111-325
Q48IA8_PSE14/316-502
Q4BZD1_CROWT/115-304
Q4HQ92_CAMUP/95-270
Q4J8E7_SULAC/84-276
Q4JA26_SULAC/18-204
Q4JAP9_SULAC/79-270
Q4JIN4_9BACT/103-290
Q4JIT4_9BACT/99-284
Q4K8K7_PSEF5/328-438
Q4KC26_PSEF5/316-501
Q4N7X6_THEPA/186-306
Q4P0F6_USTMA/205-318
Q4SRT8_TETNG/108-299
Q4UHM6_THEAN/100-238
Q4UHN1_THEAN/169-306
Q4V8J1_RAT/218-343
Q4WEW8_ASPFU/273-458
Q4X574_PLACH/188-322
Q4YD97_PLABA/99-235
Q4ZT32_PSEU2/191-311
Q4ZTF7_PSEU2/316-502
Q54PE2_DICDI/194-298
Q5BXT5_SCHJA/9-126
Q5JFW0_PYRKO/80-267
Q5KGF8_CRYNE/212-399
Q5NIA2_FRATT/277-468
Q5NXW8_AROAE/279-462
Q5QVG4_IDILO/279-475
Q5UZ49_HALMA/87-246
Q5UZX4_HALMA/81-272
Q5V351_HALMA/97-284
Q5WFE3_BACSK/72-239
Q5WS50_LEGPA/174-292
Q5WZG0_LEGPL/279-473
Q5X4P9_LEGPA/107-282
Q5X808_LEGPA/279-473
Q5ZYJ3_LEGPH/279-473
Q603E3_METCA/104-293
Q64DC7_9ARCH/70-256
Q6BWV9_DEBHA/350-476
Q6CES1_YARLI/242-376
Q6CWN2_KLULA/364-504
Q6FJ21_CANGA/285-474
Q6KYZ8_PICTO/79-270
Q6KZ00_PICTO/82-268
Q6LJE8_PHOPR/98-291
Q6LJE9_PHOPR/103-271
Q6LWV4_METMP/82-263
Q6M036_METMP/89-287
Q6NCJ8_RHOPA/215-299
Q6R3G6_9GAMM/1-184
Q6R3H1_9GAMM/1-184
Q6R3H8_9RHIZ/101-288
Q6R3I4_9PLAN/33-220
Q6R959_9RHIZ/118-304
Q70C87_STRTR/96-299
Q71U39_METFL/104-294
Q72HE6_THET2/86-275
Q73CJ7_BACC1/94-209
Q740C9_MYCPA/490-567
Q757D1_ASHGO/408-529
Q7LXR0_SULSO/84-276
Q7MI88_VIBVY/275-460
Q7S8D6_NEUCR/687-808
Q7UPS2_RHOBA/156-342
Q7VGV6_HELHP/100-223
Q846Q7_MYXXA/97-285
Q88B30_PSESM/98-285
Q88GL5_PSEPK/133-311
Q88IP3_PSEPK/314-505
Q88Z73_LACPL/86-275
Q8A7Q0_BACTN/280-468
Q8DBN1_VIBVU/275-460
Q8EF05_SHEON/104-294
Q8ELY7_OCEIH/94-210
Q8EMD2_OCEIH/93-226
Q8EMD3_OCEIH/95-213
Q8EPN3_OCEIH/98-279
Q8EPN4_OCEIH/97-291
Q8FUF1_COREF/109-287
Q8KMJ4_METED/99-286
Q8PUI7_METMA/104-294
Q8TR23_METAC/104-294
Q8U0B7_PYRFU/80-267
Q8U482_PYRFU/80-267
Q8YLC3_NOSS1/128-323
Q8YLC4_NOSS1/122-319
Q8YRY9_NOSS1/124-303
Q8YW37_NOSS1/235-316
Q8YW37_NOSS1/86-183
Q8ZWF0_PYRAE/109-293
Q8ZXK1_PYRAE/72-261
Q8ZY47_PYRAE/80-258
Q8ZYS5_PYRAE/102-286
Q935V1_STRTR/96-299
Q970U6_SULTO/84-276
Q975C0_SULTO/109-295
Q97W91_SULSO/37-224
Q9FA40_METEX/99-286
Q9HSS5_HALSA/83-268
Q9I2G0_PSEAE/284-475
Q9I3Z9_PSEAE/313-502
Q9K6S1_BACHD/93-228
Q9K6S2_BACHD/248-340
Q9K9P7_BACHD/69-249
Q9KPN3_VIBCH/275-460
Q9RQ00_XANAU/123-313
Q9RSD1_DEIRA/95-290
Q9SRH8_ARATH/156-279
Q9UX35_SULSF/84-276
Q9V1I7_PYRAB/80-267
Q9WWQ4_ALTSP/38-234
Q9YBY7_AERPE/90-280
RIMK1_HAHCH/97-286
RIMK1_PSEA6/97-286
RIMK1_SHEAM/97-286
RIMK1_SHEB5/97-286
RIMK1_SHEB8/97-286
RIMK1_SHEB9/97-286
RIMK1_SHEDO/97-286
RIMK1_SHEFN/97-286
RIMK1_SHEON/97-286
RIMK1_SHEPC/97-286
RIMK1_SHESA/97-286
RIMK1_SHESM/97-286
RIMK1_SHESR/97-286
RIMK1_SHESW/97-286
RIMK2_HAHCH/100-289
RIMK2_PSEA6/97-286
RIMK2_SHEAM/97-286
RIMK2_SHEB5/97-286
RIMK2_SHEB8/97-286
RIMK2_SHEB9/97-286
RIMK2_SHEDO/97-286
RIMK2_SHEFN/97-286
RIMK2_SHEON/97-286
RIMK2_SHEPC/97-286
RIMK2_SHESA/97-286
RIMK2_SHESM/97-286
RIMK2_SHESR/97-286
RIMK2_SHESW/97-286
RIMKA_HUMAN/108-299
RIMKA_MOUSE/108-299
RIMKB_BOVIN/112-303
RIMKB_DANRE/108-299
RIMKB_HUMAN/112-303
RIMKB_MOUSE/112-303
RIMK_AERHH/97-286
RIMK_AERS4/97-286
RIMK_ALCBS/97-286
RIMK_ALHEH/97-286
RIMK_ALISL/97-286
RIMK_ALTMD/97-286
RIMK_AZOVD/97-286
RIMK_CELJU/97-286
RIMK_CHRSD/97-286
RIMK_CITK8/97-286
RIMK_COXB1/97-286
RIMK_COXB2/97-286
RIMK_COXBN/97-286
RIMK_COXBR/97-286
RIMK_COXBU/97-286
RIMK_DESAD/97-286
RIMK_DESPS/261-450
RIMK_ECO24/97-286
RIMK_ECO27/97-286
RIMK_ECO45/97-286
RIMK_ECO55/97-286
RIMK_ECO57/97-286
RIMK_ECO5E/97-286
RIMK_ECO7I/97-286
RIMK_ECO81/97-286
RIMK_ECO8A/97-286
RIMK_ECOBW/97-286
RIMK_ECODH/97-286
RIMK_ECOHS/97-286
RIMK_ECOK1/97-286
RIMK_ECOL5/97-286
RIMK_ECOL6/97-286
RIMK_ECOLC/97-286
RIMK_ECOLI/97-286
RIMK_ECOLU/97-286
RIMK_ECOSE/97-286
RIMK_ECOSM/97-286
RIMK_ECOUT/97-286
RIMK_ENT38/97-286
RIMK_ERWCT/97-286
RIMK_ERYLH/97-286
RIMK_ESCF3/97-286
RIMK_HAEDU/112-300
RIMK_HAEI8/105-293
RIMK_HAEIE/101-289
RIMK_HAEIG/105-293
RIMK_HAEIN/105-293
RIMK_HAES1/105-293
RIMK_HAES2/105-293
RIMK_HALHL/97-286
RIMK_IDILO/97-286
RIMK_KLEP3/97-286
RIMK_LEGPA/98-287
RIMK_LEGPC/98-287
RIMK_LEGPH/98-287
RIMK_LEGPL/98-287
RIMK_MANSM/104-292
RIMK_MARAV/97-286
RIMK_MARMM/97-286
RIMK_MARMS/97-286
RIMK_METBU/97-286
RIMK_NITOC/97-286
RIMK_PASMU/105-293
RIMK_PECCP/97-286
RIMK_PELCD/97-286
RIMK_PHOPR/97-286
RIMK_PSE14/97-286
RIMK_PSEA7/97-286
RIMK_PSEA8/97-286
RIMK_PSEAB/97-286
RIMK_PSEAE/97-286
RIMK_PSEE4/97-286
RIMK_PSEF5/97-286
RIMK_PSEFS/97-286
RIMK_PSEHT/97-286
RIMK_PSEMY/97-286
RIMK_PSEP1/97-286
RIMK_PSEPF/97-286
RIMK_PSEPG/97-286
RIMK_PSEPK/97-286
RIMK_PSEPW/97-286
RIMK_PSESM/97-286
RIMK_PSEU2/97-286
RIMK_PSEU5/97-286
RIMK_PSYIN/97-286
RIMK_RHOBA/97-286
RIMK_SACD2/97-286
RIMK_SALA4/97-286
RIMK_SALCH/97-286
RIMK_SALDC/97-286
RIMK_SALEP/97-286
RIMK_SALG2/97-286
RIMK_SALHS/97-286
RIMK_SALNS/97-286
RIMK_SALPA/97-286
RIMK_SALPB/97-286
RIMK_SALPC/97-286
RIMK_SALPK/97-286
RIMK_SALSV/97-286
RIMK_SALTI/97-286
RIMK_SALTY/97-286
RIMK_SERP5/97-286
RIMK_SHEHH/260-449
RIMK_SHELP/97-286
RIMK_SHEPA/260-449
RIMK_SHIB3/97-286
RIMK_SHIBS/97-286
RIMK_SHIDS/97-286
RIMK_SHIF8/97-286
RIMK_SHIFL/97-286
RIMK_SHISS/97-286
RIMK_SODGM/97-286
RIMK_STRM5/97-286
RIMK_STRMK/97-286
RIMK_SYNP2/97-286
RIMK_SYNPX/259-448
RIMK_TERTT/97-286
RIMK_THICR/97-286
RIMK_THISH/97-286
RIMK_TRIEI/97-286
RIMK_VIBC3/97-286
RIMK_VIBCH/97-286
RIMK_VIBCM/97-286
RIMK_VIBF1/97-286
RIMK_VIBFM/97-286
RIMK_VIBPA/97-286
RIMK_VIBSL/97-286
RIMK_VIBVU/97-286
RIMK_VIBVY/97-286
RIMK_XANAC/97-286
RIMK_XANC5/97-286
RIMK_XANC8/97-286
RIMK_XANCB/97-286
RIMK_XANCP/97-286
RIMK_XANOM/97-286
RIMK_XANOR/97-286
RIMK_XYLF2/97-286
RIMK_XYLFM/97-286
RIMK_XYLFT/97-286
VIP1_CAEEL/189-320
VIP1_SCHPO/214-354
VIP1_YEAST/366-503
VIP2_MOUSE/225-348
Y011_MYCGE/94-273
Y012_MYCGE/90-287
Y015_MYCPN/90-270
Y016_MYCPN/90-287
