# Supplementary material for: Contact prediction is hardest for the most informative contacts, but improves with the incorporation of contact potentials
Source: PLoS One. 2018 Jun 28;13(6):e0199585. doi: 10.1371/journal.pone.0199585 (PMC6023208; doi:10.1371/journal.pone.0199585)
Supplement: S1 Data — Each file in the ‘alignments’ directory herein corresponds to a protein family’s alignment and contains the accession number and sequence range of each sequence in the alignment. (TAR.GZ) [file pone.0199585.s001.tar.gz › alignments/ABM]

A0ACV9_STRAM/2-78
A0AES5_LISW6/1-76
A0AHK5_LISW6/5-80
A0AKW6_LISW6/67-140
A0ALR5_LISW6/1-77
A0AY10_BURCH/5-75
A0AZB5_BURCH/5-78
A0B0G3_BURCH/2-78
A0B1Y5_BURCH/23-98
A0JSB7_ARTS2/1-76
A0JVZ7_ARTS2/3-76
A0JW72_ARTS2/14-88
A0JX13_ARTS2/3-87
A0JZH6_ARTS2/7-78
A0K112_ARTS2/2-76
A0K6W2_BURCH/3-79
A0KIT0_AERHH/4-80
A0KKU7_AERHH/46-121
A0KKY0_AERHH/1-78
A0KS79_SHESA/2-78
A0KSJ0_SHESA/1-76
A0KSJ6_SHESA/13-89
A0LA75_MAGSM/1-78
A0LIA1_SYNFM/1-75
A0LK41_SYNFM/2-78
A0LRS5_ACIC1/1-64
A0M2N1_GRAFK/1-77
A0N0V0_9RHOO/16-91
A0NTL8_9RHOB/2-68
A0NXF1_9RHOB/9-88
A0NYW7_9RHOB/36-117
A0P1T0_9RHOB/1-78
A0P2F9_9RHOB/1-77
A0P323_9RHOB/4-80
A0PKP1_MYCUA/1-77
A0PSU8_MYCUA/4-79
A0PTA0_MYCUA/2-75
A0QA27_MYCA1/10-88
A0QAA4_MYCA1/1-75
A0QBF9_MYCA1/2-77
A0QC55_MYCA1/1-77
A0QIS9_MYCA1/2-75
A0QNY2_MYCS2/10-86
A0QSM6_MYCS2/1-76
A0QTV5_MYCS2/3-79
A0QVT5_MYCS2/2-75
A0R569_MYCS2/2-78
A0R7F3_MYCS2/2-75
A0R7Z1_PELPD/1-74
A0RAS1_BACAH/55-130
A0RCB4_BACAH/11-84
A0RDY6_BACAH/113-186
A0RFG1_BACAH/4-81
A0RFK4_BACAH/9-85
A0XYC7_9GAMM/1-78
A0Y7U8_9GAMM/2-78
A0Z3B0_9GAMM/34-111
A0Z610_9GAMM/1-79
A0Z631_9GAMM/2-69
A0Z6F6_9GAMM/2-79
A0ZE80_NODSP/1-66
A1AKS5_PELPD/5-80
A1AL13_PELPD/1-77
A1AQ70_PELPD/3-76
A1B1L6_PARDP/10-86
A1B8B8_PARDP/38-106
A1BAU9_PARDP/8-86
A1CPS0_ASPCL/5-81
A1D2L8_NEOFI/5-81
A1EHV8_VIBCH/1-77
A1F0Q5_VIBCH/1-77
A1ISX9_NEIMA/3-79
A1JIN1_YERE8/9-84
A1JN47_YERE8/2-78
A1JPD5_YERE8/1-77
A1JQT6_YERE8/1-85
A1K889_AZOSB/18-104
A1K9Y6_AZOSB/5-81
A1KBW1_AZOSB/1-79
A1KBW7_AZOSB/4-75
A1KGS7_MYCBP/4-79
A1KHQ8_MYCBP/1-77
A1KM90_MYCBP/2-75
A1KPS8_MYCBP/2-78
A1KU31_NEIMF/4-49
A1KUZ9_NEIMF/3-79
A1R2F9_ARTAT/1-76
A1R935_ARTAT/4-78
A1RFA8_SHESW/2-78
A1RFK7_SHESW/1-76
A1RFL0_SHESW/13-89
A1S2K9_SHEAM/10-86
A1SFW6_NOCSJ/1-76
A1SI14_NOCSJ/1-76
A1SJ94_NOCSJ/1-68
A1SVI5_PSYIN/4-86
A1SZL7_PSYIN/1-75
A1T7Q6_MYCVP/2-74
A1TG23_MYCVP/16-92
A1TNY7_ACIAC/1-77
A1TPJ7_ACIAC/3-81
A1U1J3_MARAV/1-77
A1U2N0_MARAV/2-82
A1UEA1_MYCSK/12-87
A1UEV6_MYCSK/2-75
A1UFI1_MYCSK/1-79
A1UMG9_MYCSK/6-82
A1V3P6_BURMS/3-81
A1VGF7_DESVV/5-81
A1VLX4_POLNA/22-98
A1VPY2_POLNA/1-79
A1VQS0_POLNA/120-197
A1VR38_POLNA/1-78
A1W9L8_ACISJ/1-77
A1W9S3_ACISJ/1-77
A1YBS9_SORCE/1-78
A1YZ69_9ACTO/9-85
A1ZPG9_9BACT/1-70
A1ZQK7_9BACT/4-80
A1ZQN3_9BACT/4-80
A2C3C7_PROM1/8-85
A2C906_PROM3/2-58
A2P308_VIBCH/1-77
A2PVW4_VIBCH/1-77
A2QBG0_ASPNC/10-89
A2RIR0_LACLM/1-77
A2RJV8_LACLM/2-80
A2S2M2_BURM9/3-81
A2SDK6_METPP/35-112
A2SDR9_METPP/10-74
A2SLR9_METPP/29-91
A2SRH8_METLZ/1-77
A2SSJ3_METLZ/28-106
A2TTJ5_9FLAO/1-77
A2TVB5_9FLAO/4-79
A2U4D2_9FLAO/1-77
A2VG97_MYCTU/4-79
A2VH32_MYCTU/1-77
A2VPZ9_MYCTU/2-78
A2VQU4_9BURK/20-96
A2VYU0_9BURK/2-78
A2VZK2_9BURK/5-78
A2W0T3_9BURK/41-111
A2W3S6_9BURK/23-98
A2WAP1_9BURK/12-88
A2WF02_9BURK/2-78
A2WIH4_9BURK/71-148
A3CZ23_SHEB5/1-77
A3CZU6_SHEB5/1-76
A3CZV2_SHEB5/13-89
A3D9J0_SHEB5/2-78
A3EPH8_9BACT/1-76
A3GSA4_VIBCH/1-77
A3HTJ1_9BACT/9-81
A3HYH0_9BACT/1-76
A3I3M2_9BACI/65-140
A3I6J1_9BACI/1-82
A3IBS1_9BACI/8-78
A3ILA1_9CHRO/6-102
A3J1E9_9FLAO/1-73
A3J267_9FLAO/1-77
A3J803_9ALTE/11-83
A3J809_9ALTE/7-69
A3JC50_9ALTE/3-78
A3JG24_9ALTE/1-77
A3JU19_9RHOB/10-86
A3JU85_9RHOB/4-60
A3JXE3_9RHOB/10-86
A3K541_9RHOB/1-78
A3K558_9RHOB/1-77
A3K8B1_9RHOB/1-79
A3K9G4_9RHOB/7-87
A3KIX8_STRAM/29-105
A3KQL1_DANRE/327-402
A3KU46_PSEAE/24-99
A3KX59_PSEAE/1-77
A3KXJ4_PSEAE/4-80
A3L0F5_PSEAE/2-78
A3L4Z7_PSEAE/2-79
A3L8G1_PSEAE/4-80
A3L8I4_PSEAE/43-119
A3L8U9_PSEAE/24-99
A3L8W5_PSEAE/247-321
A3LDI5_PSEAE/1-77
A3LE26_PSEAE/4-80
A3LH79_PSEAE/2-78
A3LLQ6_PSEAE/2-79
A3M9F2_ACIBT/1-87
A3M9N7_ACIBT/1-78
A3MJV3_BURM7/3-81
A3N2Q8_ACTP2/1-77
A3N8U6_BURP6/3-81
A3NUJ8_BURP0/3-81
A3PHQ6_RHOS1/10-86
A3PMM0_RHOS1/1-79
A3PPI6_RHOS1/1-77
A3PXQ5_MYCSJ/12-87
A3PYB6_MYCSJ/2-75
A3PZ42_MYCSJ/1-79
A3Q6X4_MYCSJ/6-82
A3Q900_SHELP/1-80
A3QGG8_SHELP/17-99
A3QHR8_SHELP/4-82
A3R4R2_9ACTO/8-84
A3R4U0_9ACTO/8-84
A3RV84_RALSO/1-76
A3RWZ8_RALSO/26-105
A3RXY7_RALSO/19-96
A3S0D4_RALSO/1-78
A3S9Z8_9RHOB/4-84
A3SDD8_9RHOB/3-88
A3SH86_9RHOB/11-86
A3SMS2_9RHOB/1-82
A3THT5_9MICO/4-79
A3TRH1_9MICO/14-90
A3TRN9_9MICO/1-77
A3U2S1_9RHOB/1-77
A3UBN2_CROAH/1-77
A3UPM4_VIBSP/7-84
A3UQL3_VIBSP/2-70
A3URD8_VIBSP/24-97
A3USF4_VIBSP/3-79
A3USK9_VIBSP/4-85
A3UZV8_VIBSP/4-86
A3VAU7_9RHOB/10-86
A3VXI2_9RHOB/11-86
A3W5M1_9RHOB/1-77
A3WDU6_9SPHN/1-77
A3WDU7_9SPHN/1-77
A3WWR9_9BRAD/1-79
A3WZB8_9BRAD/1-78
A3X3D9_9RHOB/2-80
A3X637_9RHOB/1-77
A3XA17_9RHOB/1-73
A3XD35_9RHOB/10-86
A3XRL1_LEEBM/1-77
A3XS48_9VIBR/2-70
A3XSW5_9VIBR/7-84
A3XW72_9VIBR/7-89
A3XXF0_9VIBR/24-97
A3XYM5_9VIBR/3-79
A3Y5A0_9GAMM/13-87
A3Y953_9GAMM/6-83
A3Y9T7_9GAMM/3-78
A3YD08_9GAMM/2-81
A3YFN0_9GAMM/1-79
A3YHD4_9GAMM/1-82
A3YHL2_9GAMM/3-79
A4A2R0_9PLAN/1-86
A4AE13_9GAMM/2-79
A4AHZ9_9ACTN/17-107
A4AJ91_9ACTN/1-74
A4AJD2_9ACTN/2-77
A4APR8_MARSH/6-78
A4AT49_MARSH/1-77
A4BHH8_9GAMM/3-79
A4BID1_9GAMM/11-83
A4C224_9FLAO/1-70
A4CAA0_9GAMM/4-79
A4CKG3_ROBBH/1-70
A4CN48_ROBBH/31-108
A4CXS1_SYNPV/9-86
A4ELP6_9RHOB/1-78
A4ENI1_9RHOB/1-77
A4EQF8_9RHOB/10-86
A4EW41_9RHOB/2-78
A4EWR3_9RHOB/2-80
A4F055_9RHOB/1-77
A4F115_9RHOB/1-77
A4F6V2_SACEN/1-75
A4F9Y3_SACEN/2-77
A4FAS8_SACEN/12-88
A4FBW9_SACEN/3-79
A4FEC6_SACEN/1-77
A4G1B6_HERAR/1-79
A4G270_HERAR/1-77
A4G6Z0_HERAR/2-79
A4G8X4_HERAR/1-76
A4H924_LEIBR/2-86
A4HXF6_LEIIN/2-84
A4IIN4_XENTR/248-323
A4J6X9_DESRM/2-78
A4JKZ2_BURVG/4-79
A4JMR2_BURVG/5-78
A4JNR3_BURVG/2-78
A4JSY2_BURVG/1-78
A4KFA9_MYCTU/4-79
A4KG47_MYCTU/1-77
A4KK23_MYCTU/2-75
A4KM75_MYCTU/2-78
A4LQE5_BURPS/3-81
A4QCP5_CORGB/3-79
A4QCP6_CORGB/1-76
A4QH77_CORGB/2-78
A4QI34_CORGB/2-78
A4RTS3_OSTLU/159-234
A4RTS3_OSTLU/39-114
A4S0P7_OSTLU/169-249
A4S0P7_OSTLU/18-105
A4SJ59_AERS4/4-86
A4SN12_AERS4/7-83
A4SN54_AERS4/1-78
A4SPB3_AERS4/4-80
A4TCJ7_MYCGI/2-75
A4TLT1_YERPP/2-78
A4TP19_YERPP/1-77
A4V8P2_9MICC/1-77
A4V9K1_SALPK/1-77
A4WA16_ENT38/1-76
A4WA22_ENT38/139-213
A4WA22_ENT38/28-105
A4WEG1_ENT38/1-87
A4WWJ8_RHOS5/10-86
A4X1G9_SALTO/2-76
A4X2P3_SALTO/3-79
A4X3V1_SALTO/15-91
A4X5Q3_SALTO/8-83
A4X701_SALTO/10-83
A4X701_SALTO/123-212
A4X7U4_SALTO/19-96
A4X9J6_SALTO/42-119
A4XAB7_SALTO/1-74
A4XCL0_SALTO/3-79
A4XRE5_PSEMY/2-77
A4XSF1_PSEMY/1-76
A4XT01_PSEMY/1-77
A4XVM7_PSEMY/2-78
A4XX54_PSEMY/1-77
A4XXH4_PSEMY/3-79
A4Y0S9_PSEMY/11-83
A4YAR6_SHEPC/13-89
A4YAR9_SHEPC/1-76
A4YB14_SHEPC/2-78
A4YE23_METS5/1-78
A4YM30_BRASO/1-76
A4YUM1_BRASO/1-77
A4YV96_BRASO/1-77
A4YVP0_BRASO/1-78
A4Z0G0_BRASO/1-79
A5CPX2_CLAM3/2-79
A5CSX3_CLAM3/4-77
A5CUZ2_CLAM3/4-79
A5ECV8_BRASB/1-79
A5EJ19_BRASB/1-77
A5EJY8_BRASB/1-77
A5EKC3_BRASB/1-78
A5ERU9_BRASB/1-76
A5F023_VIBC3/1-77
A5FB01_FLAJ1/1-73
A5FE70_FLAJ1/1-78
A5FFQ4_FLAJ1/349-424
A5FGC9_FLAJ1/1-76
A5FWB3_ACICJ/9-84
A5FYN9_ACICJ/1-77
A5G196_ACICJ/1-77
A5G4X6_GEOUR/3-79
A5G7G6_GEOUR/5-81
A5GCB8_GEOUR/2-78
A5GK22_SYNPW/9-86
A5GMI3_SYNPW/48-130
A5GUV7_SYNR3/9-86
A5HZI4_CLOBH/1-62
A5IP35_STAA9/1-78
A5IS22_STAA9/2-79
A5IW35_STAA9/55-131
A5IXZ4_MYCAA/1-76
A5KSN8_9BACT/2-79
A5KUA3_9GAMM/7-84
A5KUD1_9GAMM/3-79
A5KX12_9GAMM/4-81
A5KZ01_9GAMM/4-86
A5L4J9_9GAMM/24-92
A5L9M8_STRPN/2-80
A5LJM4_STRPN/2-80
A5MDY2_STRPN/2-80
A5MQP6_STRPN/2-80
A5MSA5_STRPN/2-80
A5N952_CLOK5/1-76
A5PEV7_9SPHN/1-77
A5TKZ5_BURMA/3-81
A5TXY4_FUSNP/128-204
A5U0I2_MYCTA/4-79
A5U1G4_MYCTA/1-77
A5U6A2_MYCTA/2-75
A5U8R7_MYCTA/2-78
A5UDV4_HAEIE/1-77
A5UN05_METS3/1-77
A5UUC8_ROSS1/1-78
A5UZ74_ROSS1/1-77
A5V561_SPHWW/1-78
A5V5K5_SPHWW/1-68
A5V8K8_SPHWW/2-77
A5V8L0_SPHWW/5-77
A5VDG2_SPHWW/1-78
A5VE73_SPHWW/2-82
A5VFH5_SPHWW/1-78
A5VMT1_LACRD/2-80
A5VSN8_BRUO2/1-77
A5W3Z2_PSEP1/27-103
A5W671_PSEP1/9-92
A5W6V8_PSEP1/1-77
A5W8J0_PSEP1/6-82
A5W934_PSEP1/4-80
A5W981_PSEP1/1-77
A5WKG3_MYCTF/4-79
A5WLE4_MYCTF/1-77
A5WR00_MYCTF/2-75
A5WTG1_MYCTF/2-78
A5XFY8_BURMA/3-81
A5XPA2_BURMA/3-81
A5ZHR6_9BACE/38-113
A5ZZ19_VIBCH/1-77
A6A507_VIBCH/1-70
A6A7S8_VIBCH/4-80
A6ACD6_VIBCH/4-80
A6AIL3_VIBCH/1-77
A6AK67_VIBHA/3-77
A6AKK8_VIBHA/4-81
A6ALA0_VIBHA/1-77
A6AR45_VIBHA/1-77
A6AYU5_VIBPA/4-70
A6B4X8_VIBPA/1-77
A6B725_VIBPA/1-77
A6BPF5_YERPE/1-77
A6BS98_YERPE/2-78
A6BV93_YERPE/1-77
A6BZA3_9PLAN/8-85
A6C0K5_9PLAN/9-82
A6C1E9_9PLAN/1-78
A6C2K9_9PLAN/1-77
A6CEI7_9PLAN/3-81
A6CFP7_9PLAN/1-86
A6CK76_9BACI/1-77
A6CQP3_9BACI/71-146
A6CVD0_9VIBR/3-79
A6CVS8_9VIBR/24-103
A6CWR5_9VIBR/1-77
A6D893_9VIBR/1-78
A6DNZ5_9BACT/1-77
A6DW37_9RHOB/1-77
A6DXB9_9RHOB/1-77
A6E3K1_9RHOB/1-84
A6E3V0_9RHOB/11-86
A6E7I2_9SPHI/246-323
A6EEL8_9SPHI/5-80
A6EPK1_9BACT/1-77
A6EVA0_9ALTE/2-79
A6F0A4_9ALTE/1-77
A6F2M5_9ALTE/11-83
A6F8M1_9GAMM/9-86
A6FDY4_9GAMM/10-86
A6FGG5_9GAMM/9-80
A6FQA7_9RHOB/11-86
A6FVC6_9RHOB/2-80
A6G9S2_9DELT/6-82
A6GEJ8_9DELT/5-80
A6GFD3_9DELT/1-92
A6GYK2_FLAPJ/1-76
A6H7C6_BOVIN/160-234
A6L700_BACV8/1-77
A6L9W8_PARD8/330-406
A6LA27_PARD8/29-105
A6LAX9_PARD8/3-79
A6LWY6_CLOB8/1-77
A6M1X6_CLOB8/1-77
A6Q6H2_SULNB/2-77
A6QDF1_STAAE/1-78
A6QG37_STAAE/2-79
A6QK97_STAAE/43-119
A6RH91_AJECN/4-75
A6S328_BOTFB/3-82
A6S5G8_BOTFB/3-84
A6SFV6_BOTFB/4-83
A6SU16_JANMA/1-79
A6SYM9_JANMA/24-100
A6T2P5_JANMA/1-76
A6T5C8_KLEP7/6-82
A6T7K9_KLEP7/1-77
A6TE18_KLEP7/1-87
A6TFS3_KLEP7/1-77
A6TXV0_STAA2/1-78
A6U0V3_STAA2/2-79
A6U4Z0_STAA2/55-131
A6U7R6_SINMW/30-107
A6U7R7_SINMW/38-109
A6UBY4_SINMW/1-81
A6UC32_SINMW/1-77
A6UK16_SINMW/4-79
A6UY59_PSEA7/2-78
A6V1M7_PSEA7/4-80
A6V240_PSEA7/1-77
A6V5J1_PSEA7/26-99
A6V5J7_PSEA7/247-321
A6V6B4_PSEA7/6-82
A6VKT9_ACTSZ/2-77
A6VPJ3_ACTSZ/134-209
A6VPJ3_ACTSZ/23-100
A6VSC3_MARMS/3-82
A6W1H1_MARMS/4-80
A6W1P6_MARMS/1-79
A6W454_KINRD/1-79
A6W7P6_KINRD/1-76
A6W843_KINRD/2-77
A6WA99_KINRD/1-80
A6WAL4_KINRD/42-121
A6WBF8_KINRD/4-81
A6WBL9_KINRD/7-85
A6WT25_SHEB8/13-89
A6WT31_SHEB8/1-76
A6WTE0_SHEB8/2-78
A6WV14_OCHA4/1-77
A6X0F0_OCHA4/1-78
A6X526_OCHA4/1-81
A6XTS6_VIBCH/1-77
A6YFQ5_9MICC/2-74
A7ALH0_9PORP/231-307
A7ALN7_9PORP/60-135
A7BUJ5_9GAMM/1-77
A7BZR6_9GAMM/2-78
A7DWI2_STRTE/4-80
A7DWI3_STRTE/7-83
A7E439_SCLS1/4-83
A7EDJ8_SCLS1/8-89
A7FH17_YERP3/2-78
A7FKZ8_YERP3/1-77
A7FRP8_CLOB1/1-62
A7GM00_BACCN/55-130
A7GPK8_BACCN/106-177
A7GQ93_BACCN/1-78
A7GVU0_CAMC5/19-96
A7GZS3_CAMC5/1-77
A7HHL6_ANADF/1-79
A7HS03_PARL1/3-80
A7HSW6_PARL1/1-68
A7HT26_PARL1/1-88
A7HXI8_PARL1/44-120
A7I3R4_CAMHC/1-79
A7I5T6_METB6/11-88
A7I704_METB6/1-77
A7IBM7_XANP2/221-293
A7IDN1_XANP2/12-97
A7IEB5_XANP2/1-78
A7IEU6_XANP2/110-196
A7ILA9_XANP2/27-103
A7IN18_XANP2/1-79
A7JXC9_VIBSE/1-77
A7LSR3_BACOV/1-76
A7MJS5_ENTS8/1-87
A7MM22_ENTS8/2-77
A7MRH9_ENTS8/1-77
A7MZV9_VIBHB/1-77
A7N733_VIBHB/1-77
A7NM26_ROSCS/1-78
A7NS45_ROSCS/1-77
A7SXZ3_NEMVE/222-296
A7UZ70_BACUN/228-304
A7V1W7_BACUN/1-77
A7VJ64_9CLOT/3-80
A7VMY0_STRKA/1-76
A7VW60_9CLOT/1-77
A7X156_STAA1/1-76
A7X6Z1_STAA1/43-119
A7Z1D5_BACA2/1-77
A7Z1F9_BACA2/1-78
A7Z289_BACA2/6-83
A7Z321_BACA2/65-140
A7Z3J6_BACA2/8-85
A7Z6B6_BACA2/11-85
A7ZEP4_CAMC1/1-88
A7ZG98_CAMC1/128-202
A7ZG98_CAMC1/37-96
A7ZRR1_ECO24/1-87
A8A4I6_ECOHS/1-87
A8APR0_CITK8/1-87
A8CYC3_ALCFA/10-92
A8E383_PSEVI/3-80
A8E3B1_PSEVI/3-80
A8EE88_BURPS/3-81
A8ETP5_ARCB4/3-80
A8FBM3_BACP2/65-137
A8FGA5_BACP2/11-85
A8FIV1_BACP2/267-344
A8FJ08_BACP2/1-77
A8FRJ0_SHESH/3-79
A8FSU1_SHESH/1-77
A8FYE9_SHESH/4-86
A8FZE0_SHESH/5-82
A8GBJ7_SERP5/1-77
A8GBZ4_SERP5/1-77
A8GCU0_SERP5/1-76
A8GD10_SERP5/2-78
A8GJR5_SERP5/1-85
A8H6T4_SHEPA/19-95
A8HW19_AZOC5/1-79
A8I2K9_AZOC5/6-83
A8I2N6_CHLRE/177-254
A8I2N6_CHLRE/39-115
A8I5W8_CHLRE/36-112
A8I9E9_AZOC5/13-89
A8IJ82_AZOC5/1-78
A8IWS7_CHLRE/8-74
A8KMS4_BURPS/3-81
A8KYX0_FRASN/10-104
A8KZJ6_FRASN/2-78
A8L2H5_FRASN/2-78
A8L408_FRASN/116-198
A8L413_FRASN/6-82
A8L414_FRASN/41-117
A8L8S9_FRASN/12-89
A8LDV0_FRASN/1-78
A8LKX8_DINSH/1-79
A8LNN1_DINSH/1-78
A8LR27_DINSH/10-86
A8LRN6_DINSH/1-77
A8LWU0_SALAI/8-84
A8LX06_SALAI/34-111
A8LYJ4_SALAI/2-77
A8M0U4_SALAI/1-92
A8M192_SALAI/3-79
A8M4F8_SALAI/7-84
A8M4V1_SALAI/17-94
A8R6J9_SALET/1-77
A8S4Y0_9CLOT/10-93
A8T3B2_9VIBR/1-77
A8T5A1_9VIBR/1-76
A8TJC3_9PROT/1-77
A8TNN8_9PROT/1-78
A8TWR0_9PROT/10-87
A8U3J9_9PROT/9-86
A8UN96_9FLAO/4-80
A8UNQ2_9FLAO/1-70
A8URH1_9AQUI/11-108
A8UZ30_9AQUI/1-84
A8YEF1_MICAE/1-70
A8YTX2_LACH4/301-378
A8YZ88_STAAT/1-76
A8Z3K9_STAAT/43-119
A8ZN07_ACAM1/10-85
A8ZN08_ACAM1/2-63
A8ZSX2_DESOH/107-180
A8ZV33_DESOH/1-75
A8ZYU7_DESOH/1-76
A9A4N4_NITMS/1-75
A9ABE8_BURM1/3-79
A9AKC7_BURM1/2-78
A9ALY4_BURM1/5-79
A9AM57_BURM1/1-75
A9ARZ3_BURM1/5-81
A9B2U8_HERA2/1-77
A9BC76_PROM4/9-89
A9BX49_DELAS/1-79
A9BYW7_DELAS/1-75
A9C221_DELAS/5-81
A9C2J9_DELAS/1-77
A9CGS9_AGRT5/11-86
A9CHT4_AGRT5/1-79
A9CJ79_AGRT5/1-77
A9CLL3_AGRT5/1-78
A9CV74_9GAMM/2-41
A9CZL4_9GAMM/1-77
A9D0C0_9GAMM/1-77
A9D5J1_9GAMM/118-197
A9D746_9GAMM/3-69
A9DA17_9RHIZ/1-77
A9DI07_9GAMM/13-80
A9DQF6_9RHOB/1-79
A9DV79_9RHOB/1-77
A9DVL1_9FLAO/4-103
A9DZS4_9FLAO/1-70
A9EA37_9RHOB/2-76
A9EHC0_9RHOB/2-66
A9EHU7_9RHOB/2-68
A9EIM3_9RHOB/1-77
A9EPB9_9RHOB/4-88
A9F132_SORC5/5-81
A9F1W0_9RHOB/24-100
A9FB19_SORC5/1-78
A9FDW2_9RHOB/10-86
A9FE04_9RHOB/12-87
A9FE19_9RHOB/28-102
A9FRS5_SORC5/86-164
A9FSG2_9RHOB/1-56
A9FT60_9RHOB/28-102
A9FT76_9RHOB/12-87
A9FTC1_9RHOB/10-86
A9FWT6_9RHOB/1-77
A9GDJ9_9RHOB/4-88
A9GNP9_9RHOB/1-51
A9GTF2_SORC5/1-92
A9GVP6_SORC5/1-84
A9H7R4_GLUDA/4-80
A9H8J9_GLUDA/8-84
A9HFY7_GLUDA/5-81
A9HHR4_9RHOB/5-82
A9HLS0_9RHOB/1-78
A9HM53_GLUDA/5-82
A9HP28_GLUDA/4-78
A9HPV2_9RHOB/4-79
A9HVU8_9RHOB/312-388
A9HX06_BORPD/1-78
A9HXL6_BORPD/8-117
A9ICU2_BORPD/4-84
A9K8G0_BURMA/3-81
A9KFE2_COXBN/5-81
A9KU40_SHEB9/1-77
A9L4L0_SHEB9/13-89
A9L4L6_SHEB9/1-76
A9L5E0_SHEB9/2-78
A9M178_NEIM0/3-79
A9M8P7_BRUC2/1-77
A9MBK3_BRUC2/1-81
A9MQI0_SALAR/1-87
A9N5V4_SALPB/1-87
A9NGT9_ACHLI/1-78
A9R713_YERPG/1-77
A9R7Y5_YERPG/2-78
A9V6H6_MONBE/316-392
A9VDE5_MONBE/48-128
A9VI96_BACWK/55-130
A9VJH2_BACWK/1-78
A9VK66_BACWK/1-77
A9VNJ3_BACWK/12-84
A9W1J1_METEP/1-79
A9W3C7_METEP/1-62
A9W624_METEP/1-78
A9WHC7_CHLAA/1-77
A9WHE0_CHLAA/1-74
A9WQM7_RENSM/4-78
A9WYN2_BRUSI/1-81
A9Z4R3_YERPE/1-77
A9Z7X2_YERPE/1-77
A9ZEZ7_YERPE/2-78
A9ZTX6_YERPE/2-78
A9ZWB8_YERPE/1-77
B0A2C7_YERPE/1-77
B0AKJ3_BACAN/1-78
B0AKN6_BACAN/1-77
B0AL01_BACAN/22-103
B0AMN9_BACAN/11-84
B0AQZ7_BACAN/106-179
B0ATD0_BACAN/1-78
B0AUG6_BACAN/55-130
B0BHG9_9BACT/18-87
B0BRT6_ACTPJ/1-77
B0C735_ACAM1/1-78
B0CBN7_ACAM1/1-73
B0CIR5_BRUSI/1-77
B0CVR9_LACBS/3-77
B0EKW6_ENTDI/3-76
B0EQ97_ENTDI/36-107
B0GCL3_YERPE/1-77
B0GH78_YERPE/1-77
B0GM23_YERPE/2-78
B0GNL0_YERPE/1-77
B0GWG2_YERPE/2-78
B0GYQ5_YERPE/1-77
B0H224_YERPE/1-77
B0H8S9_YERPE/1-77
B0HBE3_YERPE/2-78
B0HGL6_YERPE/1-77
B0HI99_YERPE/1-77
B0HP48_YERPE/2-78
B0HPR9_YERPE/1-77
B0HPT8_YERPE/2-78
B0HS30_YERPE/1-77
B0JKM5_MICAN/1-76
B0KHS3_PSEPG/4-80
B0KHX1_PSEPG/1-74
B0KJC2_PSEPG/9-85
B0KV69_PSEPG/6-82
B0LJ16_9ACTO/10-86
B0LJ25_9ACTO/11-86
B0LJ50_9ACTO/10-87
B0N0P8_9FIRM/2-82
B0NU80_BACSE/3-79
B0PW46_BACAN/1-77
B0PWE7_BACAN/22-103
B0PXM7_BACAN/1-78
B0Q1C4_BACAN/11-84
B0Q3T2_BACAN/106-179
B0Q5B5_BACAN/55-130
B0Q917_BACAN/1-78
B0QCK4_BACAN/1-78
B0QCR2_BACAN/1-77
B0QDY2_BACAN/22-103
B0QEF4_BACAN/106-179
B0QFL1_BACAN/11-84
B0QLV2_BACAN/55-130
B0QME3_BACAN/1-78
B0R6W3_HALS3/402-477
B0R9S8_HALS3/1-77
B0RCD1_CLAMS/4-80
B0RGE8_CLAMS/4-77
B0RIM2_CLAMS/2-79
B0RLI2_XANCB/7-81
B0SBC8_LEPBA/3-78
B0SIW7_LEPBP/3-78
B0SZR9_CAUSK/39-112
B0T3B6_CAUSK/2-78
B0T4Z3_CAUSK/1-76
B0T954_CAUSK/10-81
B0T996_CAUSK/2-78
B0TKV1_SHEHH/4-86
B0TPE5_SHEHH/15-91
B0U0R0_FRAP2/36-117
B0U8R1_METS4/1-75
B0UGX1_METS4/1-86
B0UI59_METS4/1-79
B0UJC7_METS4/1-78
B0UNE6_METS4/8-85
B0UX10_HAES2/1-77
B0V423_ACIBY/2-78
B0V581_ACIBY/3-80
B0V7X8_ACIBY/10-96
B0XQX3_ASPFC/5-81
B1EGE5_9ESCH/1-87
B1ETU1_BACAN/1-78
B1EU24_BACAN/22-103
B1EUB5_BACAN/1-77
B1EY57_BACAN/11-84
B1EYS6_BACAN/106-179
B1F1R3_BACAN/55-130
B1F4L5_BACAN/1-78
B1F7S0_9BURK/1-59
B1F8R0_9BURK/5-75
B1FI11_9BURK/2-78
B1FJH5_9BURK/1-78
B1FK43_9BURK/5-79
B1FL90_9BURK/23-98
B1FUF5_9BURK/5-78
B1GAK8_9BURK/3-79
B1GAV9_9BURK/3-78
B1GBX8_BACAN/1-77
B1GC09_BACAN/22-103
B1GD43_BACAN/1-78
B1GFZ5_BACAN/11-84
B1GI68_BACAN/106-179
B1GLC9_BACAN/55-130
B1GLW2_BACAN/1-78
B1GSM3_9ACTO/6-90
B1GSN4_9ACTO/177-253
B1HIF9_BURPS/3-81
B1HNQ4_LYSSC/1-78
B1HPD5_LYSSC/1-78
B1HQU3_LYSSC/8-78
B1HVL4_LYSSC/65-140
B1HYU4_LYSSC/1-82
B1IH99_CLOBK/29-85
B1ISC7_ECOLC/1-87
B1J182_PSEPW/6-81
B1J2B5_PSEPW/1-77
B1J3P4_PSEPW/4-80
B1J4R2_PSEPW/11-87
B1JA19_PSEPW/27-104
B1JGC6_YERPY/1-77
B1JHH5_YERPY/2-78
B1K0A2_BURCC/3-79
B1K2M6_BURCC/5-78
B1K5B1_BURCC/2-78
B1K6C6_BURCC/5-75
B1K833_BURCC/23-98
B1KFF0_SHEWM/1-77
B1KG23_SHEWM/3-79
B1KN34_SHEWM/109-196
B1KP20_SHEWM/1-80
B1KPV5_SHEWM/1-77
B1KR28_SHEWM/6-78
B1KRN5_SHEWM/26-81
B1KXJ7_CLOBM/7-72
B1LF16_ECOSM/1-87
B1M1U3_METRJ/1-78
B1M5S8_METRJ/1-79
B1M844_METRJ/7-83
B1MD37_MYCA9/1-74
B1MGN1_MYCA9/11-91
B1MGW8_MYCA9/2-78
B1MLI5_MYCA9/4-82
B1N467_ENTHI/5-76
B1S2K9_STRPN/2-80
B1SET5_9STRE/2-80
B1SZP1_9BURK/1-78
B1T3B6_9BURK/5-79
B1T906_9BURK/5-75
B1TEW5_9BURK/2-78
B1UJQ8_BACAN/1-78
B1UJZ1_BACAN/106-179
B1UL99_BACAN/1-77
B1ULL4_BACAN/22-103
B1UMF9_BACAN/11-84
B1UT60_BACAN/1-78
B1UVA4_BACAN/55-130
B1VFJ1_CORU7/1-76
B1VNT2_STRGG/2-78
B1VTB6_STRGG/15-93
B1VVD2_STRGG/1-77
B1W129_STRGG/128-214
B1W129_STRGG/27-104
B1WT71_CYAA5/1-86
B1XG34_ECODH/1-87
B1Y1C1_LEPCP/1-79
B1Y7G2_LEPCP/1-79
B1YFC5_EXIS2/1-77
B1YFR9_EXIS2/1-77
B1YG40_EXIS2/1-78
B1YGF3_EXIS2/3-77
B1YGM6_EXIS2/1-78
B1YIK6_EXIS2/3-79
B1YWP5_BURA4/2-78
B1YZ27_BURA4/23-98
B1YZF9_BURA4/5-75
B1Z250_BURA4/5-79
B1Z3V1_BURA4/1-78
B1ZA00_METPB/1-79
B1ZD47_METPB/1-78
B1ZPD8_OPITP/1-77
B2AFC0_PODAN/23-90
B2FJD2_STRMK/1-77
B2GA34_LACRJ/2-80
B2GBE1_LACF3/2-80
B2GFG4_KOCRD/18-93
B2GJS2_KOCRD/1-76
B2GKY7_KOCRD/2-77
B2GLK5_KOCRD/2-77
B2GVU0_BURPS/3-81
B2HE03_MYCMM/123-209
B2HJ32_MYCMM/2-78
B2HK04_MYCMM/2-75
B2HKZ5_MYCMM/1-74
B2HN85_MYCMM/1-78
B2HQ30_MYCMM/2-77
B2HRX7_MYCMM/4-79
B2HT29_MYCMM/1-77
B2HZU1_ACIBC/1-87
B2I218_ACIBC/3-80
B2IGS1_BEII9/24-100
B2IHG0_BEII9/4-80
B2IJU2_BEII9/1-79
B2ISM6_STRPS/2-80
B2IV61_NOSP7/1-74
B2J891_NOSP7/34-110
B2JKU8_BURP8/14-90
B2JLC4_BURP8/1-78
B2JN47_BURP8/2-83
B2JPA1_BURP8/1-77
B2JSL5_BURP8/1-79
B2JTD5_BURP8/4-79
B2K766_YERPB/2-78
B2K7T5_YERPB/1-77
B2N0W2_ECOLX/1-77
B2NBP9_ECOLX/1-87
B2NMY7_ECO57/1-87
B2NQ56_ECO57/1-77
B2P190_ECO57/1-87
B2P4S0_ECO57/1-77
B2PLV3_ECO57/1-77
B2PMV1_ECO57/1-87
B2PYQ7_PROST/1-77
B2PZD4_PROST/1-77
B2Q072_PROST/2-75
B2S865_BRUA1/1-77
B2SB91_BRUA1/1-81
B2T368_BURPP/3-79
B2TAP8_BURPP/1-79
B2TEC5_BURPP/5-78
B2U1D7_SHIB3/1-87
B2U6J0_RALPJ/1-74
B2U9S7_RALPJ/1-78
B2UDV5_RALPJ/25-104
B2UIF7_RALPJ/1-77
B2UJ93_RALPJ/1-78
B2UN12_AKKM8/50-126
B2V0H3_CLOBA/1-77
B2V725_SULSY/1-84
B2VGI2_ERWT9/1-85
B2VKP0_ERWT9/5-81
B2VTF0_PYRTR/4-79
B3A352_ECO57/1-87
B3A8K9_ECO57/1-77
B3AIV8_ECO57/1-87
B3ANW6_ECO57/1-77
B3AY67_ECO57/1-87
B3B175_ECO57/1-77
B3BE09_ECO57/1-87
B3BKF8_ECO57/1-77
B3BM64_ECO57/1-77
B3BSA2_ECO57/1-87
B3BWE3_ECO57/1-77
B3CIH6_9BACE/1-77
B3H2K7_ACTP7/1-77
B3H7S5_ECOLX/1-77
B3HEW4_ECOLX/1-87
B3HTD3_ECOLX/1-87
B3I0K5_ECOLX/1-87
B3I6U7_ECOLX/1-77
B3IE35_ECOLX/1-77
B3IF22_ECOLX/1-87
B3J081_BACAN/22-103
B3J0J6_BACAN/1-77
B3J0P1_BACAN/1-78
B3J253_BACAN/106-179
B3J458_BACAN/11-84
B3J5B7_BACAN/55-130
B3J5N5_BACAN/1-78
B3JHA0_9BACE/1-76
B3PQF3_RHIE6/5-82
B3PSE6_RHIE6/1-77
B3PSZ3_RHIE6/10-84
B3PUJ4_RHIE6/5-84
B3PX72_RHIE6/1-81
B3Q2F5_RHIE6/8-84
B3Q4T9_RHIE6/5-81
B3QEL4_RHOPT/1-79
B3QGK0_RHOPT/1-76
B3QKG6_RHOPT/1-78
B3QUY8_CHLT3/1-77
B3QY82_CHLT3/45-114
B3R224_CUPTR/4-80
B3R9H9_CUPTR/1-78
B3RCX0_CUPTR/1-77
B3WDI2_LACCB/1-77
B3WGQ7_ECOLX/1-77
B3WH63_ECOLX/1-87
B3WXA4_SHIDY/1-87
B3WXP1_SHIDY/1-77
B3XA50_ECOLX/1-77
B3XB57_ECOLX/1-87
B3YGG8_SALET/1-77
B3YLS9_SALET/1-87
B3YMX9_BACCE/22-103
B3YNF4_BACCE/1-77
B3YNK4_BACCE/1-78
B3YRZ5_BACCE/11-84
B3YUV6_BACCE/1-78
B3Z0C7_BACCE/55-130
B3Z237_BACCE/1-78
B3Z2J6_BACCE/55-130
B3Z3P5_BACCE/1-77
B3Z3Y1_BACCE/22-103
B3Z4V9_BACCE/1-78
B3Z745_BACCE/11-84
B3ZG60_BACCE/1-78
B3ZHM4_BACCE/1-78
B3ZIM0_BACCE/1-78
B3ZIX5_BACCE/1-77
B3ZJ58_BACCE/106-179
B3ZM54_BACCE/55-130
B3ZNI5_BACCE/1-78
B3ZPU2_BACCE/11-84
B4A1E6_SALNE/1-87
B4AAY8_SALNE/14-90
B4AFM1_BACPU/65-137
B4AJR8_BACPU/262-339
B4AJX4_BACPU/1-77
B4ANV5_BACPU/11-85
B4CVE2_9BACT/5-79
B4D7I7_9BACT/1-86
B4E7J8_BURCJ/3-79
B4EFW0_BURCJ/23-98
B4EG88_BURCJ/5-78
B4EJM8_BURCJ/2-78
B4EKL8_BURCJ/5-75
B4ENP5_BURCJ/38-115
B4EP85_BURCJ/4-79
B4EVX0_PROMH/1-77
B4EWJ1_PROMH/1-76
B4R9I5_PHEZH/1-77
B4RAW0_PHEZH/1-74
B4RG99_PHEZH/2-79
B4RJ14_NEIG2/18-94
B4T0S5_SALNS/2-78
B4T649_SALNS/1-87
B4TCL5_SALHS/14-90
B4TI29_SALHS/1-87
B4TPU0_SALSV/14-90
B4TVR1_SALSV/1-87
B4UC06_ANASK/17-102
B4V3Z5_9ACTO/2-78
B4V628_9ACTO/4-80
B4V7N6_9ACTO/16-89
B4V7P4_9ACTO/18-103
B4V877_9ACTO/17-93
B4VBF0_9ACTO/18-94
B4VBH8_9ACTO/1-77
B4VND5_9CYAN/5-80
B4VX43_9CYAN/1-42
B4WAD3_9CAUL/1-73
B4WD87_9CAUL/35-111
B4X077_9GAMM/1-85
B4X238_9GAMM/1-72
B4X4D5_9GAMM/1-79
B4X5B8_9GAMM/1-77
B5BFZ2_SALPK/1-87
B5BJJ6_SALPK/14-90
B5C0N5_SALET/1-87
B5C7P1_SALET/14-90
B5CFJ5_SALET/14-90
B5CGL3_SALET/1-87
B5CVN4_9BACE/238-314
B5D1Z1_9BACE/1-77
B5EBI3_GEOBB/14-91
B5EEJ7_GEOBB/1-85
B5ENA0_ACIF5/2-78
B5F0R0_SALA4/2-78
B5F673_SALA4/1-87
B5FBG5_VIBFM/4-86
B5FDU8_VIBFM/1-77
B5FE53_VIBFM/4-80
B5FPS7_SALDC/14-90
B5FV47_SALDC/1-87
B5G887_9ACTO/14-89
B5GHP4_9ACTO/8-86
B5GQS4_STRCL/3-79
B5GWL3_STRCL/25-99
B5GYM2_STRCL/127-214
B5H7G8_STRPR/2-59
B5HBJ5_STRPR/24-74
B5HFT7_STRPR/1-77
B5HJX8_STRPR/1-76
B5HR15_9ACTO/127-213
B5HR15_9ACTO/27-94
B5HRF7_9ACTO/1-78
B5HT19_9ACTO/121-201
B5HTJ5_9ACTO/5-78
B5HZY1_9ACTO/6-83
B5I712_9ACTO/14-89
B5I7C6_9ACTO/4-78
B5IXG4_9RHOB/3-79
B5K9S6_9RHOB/2-78
B5MMW5_SALET/2-78
B5MP21_SALET/1-87
B5MVN8_SALET/1-87
B5MZ23_SALET/14-90
B5NCF7_SALET/1-87
B5NH40_SALET/14-90
B5NQR3_SALET/1-87
B5NTT9_SALET/1-77
B5P4Z0_SALET/1-87
B5P7E7_SALET/14-90
B5PF34_SALET/1-87
B5PJH8_SALET/14-90
B5PWY6_SALHA/1-87
B5PX91_SALHA/14-90
B5Q510_SALVI/14-90
B5Q5V0_SALVI/1-87
B5QND3_LACRH/1-77
B5QX12_SALEP/2-78
B5QZ17_SALEP/1-87
B5RED9_SALG2/1-87
B5RF92_SALG2/2-78
B5S152_RALSO/1-78
B5S283_RALSO/19-96
B5S5J0_RALSO/1-76
B5S7W8_RALSO/26-105
B5SDB4_RALSO/1-76
B5SDV4_RALSO/26-105
B5SF43_RALSO/19-96
B5UKF2_BACCE/55-130
B5UM75_BACCE/22-104
B5UMI1_BACCE/1-77
B5UN93_BACCE/1-78
B5UU90_BACCE/1-78
B5V089_BACCE/1-78
B5V1Y8_BACCE/1-77
B5V7V2_BACCE/55-130
B5VBB1_BACCE/1-78
B5W984_SPIMA/23-95
B5WA96_SPIMA/3-79
B5WAM9_9BURK/1-78
B5WK68_9BURK/23-99
B5WNN4_9BURK/1-79
B5WSI8_9BURK/1-72
B5XSH3_KLEP3/1-77
B5XTC3_KLEP3/1-77
B5XTY6_KLEP3/1-77
B5XU54_KLEP3/1-87
B5Y0Z8_KLEP3/6-82
B5YLU0_THAPS/1-62
B5YR69_ECO5E/1-87
B5Z1X5_ECO5E/1-77
B5ZR52_RHILW/5-81
B5ZSZ6_RHILW/1-77
B5ZU49_RHILW/27-84
B5ZXF4_RHILW/5-84
B5ZZN1_RHILW/1-81
B6A016_RHILW/1-79
B6A034_RHILW/4-87
B6A084_RHILW/2-76
B6ALZ9_9BACT/1-76
B6B5H6_9RHOB/4-71
B6B5H8_9RHOB/4-66
B6B740_9RHOB/10-86
B6BA06_9RHOB/1-77
B6BB10_9RHOB/4-87
B6BCK5_9RHOB/1-77
B6BKL1_9PROT/2-77
B6BRS1_9RICK/1-75
B6CGX4_YERRU/1-77
B6EIA6_ALISL/4-86
B6ELV5_ALISL/4-80
B6HEI4_PENCW/3-79
B6I401_ECOSE/1-87
B6IAS1_ECOSE/1-77
B6JAV4_OLICO/1-79
B6JGT9_OLICO/1-78
B6Q5Y8_PENMQ/5-84
B6R4P6_9RHOB/1-77
B6R5N1_9RHOB/2-67
B6R5R8_9RHOB/1-79
B6R876_9RHOB/2-78
B6VKQ2_PHOAA/1-77
B6VUM1_9BACE/1-77
B6VUN4_9BACE/228-304
B6XIF9_9ENTR/2-75
B6XJA4_9ENTR/1-77
B6ZZ27_ECO57/1-87
B7A2L2_ECO57/1-77
B7AB98_THEAQ/1-73
B7B8V8_9PORP/65-138
B7BF74_9PORP/363-440
B7CTY2_BURPS/3-81
B7FRK6_PHATC/60-153
B7G5K2_PHATC/7-83
B7GC93_PHATC/1-68
B7GCD7_PHATC/6-85
B7GF20_ANOFW/74-149
B7GLW7_ANOFW/1-78
B7GVT2_ACIB3/1-87
B7H2N6_ACIB3/3-80
B7H668_BACC4/1-78
B7H8D4_BACC4/1-77
B7HAC8_BACC4/22-104
B7HGF7_BACC4/55-130
B7HI88_BACC4/12-84
B7HLY0_BACC7/12-84
B7HVK2_BACC7/1-78
B7HVP8_BACC7/1-77
B7HZJ6_BACC7/55-130
B7I8E8_ACIB5/3-80
B7IAR8_ACIB5/1-87
B7IKE0_BACC2/55-130
B7ILJ7_BACC2/1-78
B7ILP6_BACC2/1-77
B7IMP2_BACC2/22-107
B7IR35_BACC2/12-84
B7J7X6_ACIF2/2-78
B7JD10_BACC0/1-78
B7JD57_BACC0/1-77
B7JDM4_BACC0/55-130
B7JE79_BACC0/22-103
B7JIP8_BACC0/11-84
B7JW46_CYAP8/5-81
B7JW47_CYAP8/20-96
B7KDK1_CYAP7/5-81
B7KER4_CYAP7/1-80
B7KPH4_METC4/1-79
B7KQD9_METC4/1-78
B7KW35_METC4/4-80
B7L3U9_ESCF3/1-77
B7L7L8_ECO55/1-77
B7LD06_ECO55/1-77
B7LGH2_ECO55/1-87
B7LPZ8_ESCF3/1-87
B7LRD6_ESCF3/1-77
B7LZC0_ECO8A/1-77
B7LZH9_ECO8A/1-87
B7MA98_ECO45/1-87
B7N0G9_ECO81/1-87
B7N4S2_ECOLU/136-211
B7N4S2_ECOLU/30-105
B7N4U3_ECOLU/1-77
B7ND20_ECOLU/1-87
B7NIJ0_ECO7I/1-77
B7NJP3_ECO7I/1-87
B7QQN4_9RHOB/1-47
B7QYB7_9RHOB/10-86
B7QYP3_9RHOB/1-77
B7RGZ4_9RHOB/1-77
B7RHS1_9RHOB/3-88
B7RMJ6_9RHOB/4-86
B7RU43_9GAMM/17-94
B7RUM4_9GAMM/1-78
B7RXF6_9GAMM/2-77
B7RXP0_9GAMM/1-77
B7UIT3_ECO27/1-87
B7UZ20_PSEA8/2-79
B7V132_PSEA8/1-77
B7V2I3_PSEA8/2-78
B7V949_PSEA8/24-99
B7V955_PSEA8/247-321
B7V9Q9_PSEA8/4-80
B7VA55_PSEA8/43-119
B7VBM0_PSEA8/4-80
B7VPL7_VIBSL/24-94
B7VQ72_VIBSL/26-102
B7VQ95_VIBSL/7-84
B7VRM1_VIBSL/38-114
B7VSV5_VIBSL/4-84
B7VTB0_VIBSL/1-71
B7WSS0_COMTE/1-79
B7X0E7_COMTE/1-77
B7X464_COMTE/37-102
B8CJD9_SHEPW/3-79
B8CPC2_SHEPW/13-83
B8CQJ0_SHEPW/4-86
B8CUA6_SHEPW/3-82
B8DBD0_LISMH/1-77
B8DCA2_LISMH/10-86
B8DCC0_LISMH/5-80
B8DF97_LISMH/66-140
B8DGV7_LISMH/1-77
B8DLU7_DESVM/7-83
B8E3Z9_SHEB2/1-77
B8E675_SHEB2/2-78
B8ECH6_SHEB2/13-89
B8ECI2_SHEB2/1-76
B8EEE6_SHEB2/11-83
B8ENU3_METSB/1-79
B8ER95_METSB/1-79
B8FLW9_DESAA/1-77
B8FZZ4_DESHD/1-78
B8G899_CHLAD/1-77
B8GEM2_METPE/13-89
B8GFZ0_METPE/1-77
B8GX24_CAUCN/45-118
B8GXX4_CAUCN/1-78
B8GY64_CAUCN/2-78
B8HBW2_ARTCA/1-76
B8HD88_ARTCA/4-78
B8HGR0_ARTCA/1-78
B8HHG2_ARTCA/2-77
B8HJH0_ARTCA/12-86
B8HP39_CYAP4/12-84
B8HSM4_CYAP4/5-81
B8HT64_CYAP4/18-95
B8IHI1_METNO/8-85
B8IR18_METNO/1-78
B8IUS6_METNO/1-79
B8J4S3_DESDA/3-78
B8JC09_ANAD2/17-102
B8JHD3_ANAD2/24-96
B8K4Y4_VIBPA/1-78
B8K7H9_VIBPA/1-76
B8KB05_VIBPA/1-73
B8KF78_9GAMM/2-79
B8KSN9_9GAMM/3-79
B8KTK1_9GAMM/24-101
B8KV60_9GAMM/21-98
B8KXM5_9GAMM/1-72
B8L567_9GAMM/1-77
B8L711_9GAMM/6-90
B8LE22_THAPS/1-67
B8LE39_THAPS/214-302
B8LE39_THAPS/61-153
B8LSW4_TALSN/6-85
B8MH92_TALSN/5-76
B8NBE5_ASPFN/19-98
B8NJM7_ASPFN/5-81
B8NQA5_ASPFN/5-81
B8NUY8_ASPFN/5-81
B8NWS2_ASPFN/3-79
B8R8V7_9BACT/2-78
B8ZSF0_MYCLB/2-78
B9AG20_METSM/16-92
B9B0A8_9BURK/2-78
B9B2C9_9BURK/1-75
B9BB64_9BURK/3-80
B9BE46_9BURK/3-79
B9BIB8_9BURK/2-78
B9BMX5_9BURK/3-79
B9BNF5_9BURK/3-80
B9BS16_9BURK/1-78
B9BU70_9BURK/1-75
B9C2C3_9BURK/2-78
B9C8C1_9BURK/3-79
B9CDW3_9BURK/1-78
B9CF83_9BURK/1-75
B9CI87_9BURK/3-80
B9CPE2_STACP/43-119
B9CPN0_STACP/1-77
B9CQF5_STACP/1-78
B9CTE6_STACP/2-79
B9DIC2_STACT/1-78
B9DL26_STACT/1-77
B9DM71_STACT/2-80
B9E2I9_CLOK1/14-89
B9E9V0_MACCJ/1-78
B9IT84_BACCQ/55-130
B9IWH8_BACCQ/12-84
B9J494_BACCQ/1-78
B9J534_BACCQ/1-77
B9J6T8_AGRRK/5-82
B9J859_AGRRK/1-81
B9J8J0_AGRRK/1-83
B9J9T7_AGRRK/16-92
B9JAS7_AGRRK/1-77
B9JI68_AGRRK/1-61
B9JN89_AGRRK/1-77
B9JT63_AGRVS/3-78
B9JVC3_AGRVS/21-95
B9JXJ0_AGRVS/1-79
B9KMG2_RHOSK/1-79
B9KNH6_RHOSK/10-86
B9KU05_RHOSK/1-77
B9L0M6_THERP/1-85
B9L5E4_THERP/2-76
B9LJW1_CHLSY/1-77
B9LJX5_CHLSY/1-74
B9LRB6_HALLT/431-505
B9M4W4_GEOSF/3-79
B9MBQ1_ACIET/1-77
B9MC78_ACIET/1-77
B9NK84_POPTR/14-87
B9NQB2_9RHOB/2-80
B9NQT6_9RHOB/8-81
B9NR75_9RHOB/10-86
B9QT95_9RHOB/33-111
B9QU63_9RHOB/4-81
B9QX97_9RHOB/29-105
B9QYS4_9RHOB/12-92
B9QZS8_9RHOB/6-82
B9R334_9RHOB/6-82
B9R3I4_9RHOB/1-78
B9R5L8_9RHOB/1-77
B9TGH5_RICCO/9-79
B9TM25_RICCO/3-79
B9TMX6_RICCO/6-82
B9WWC7_STRSU/1-79
B9XAI0_9BACT/6-84
B9XHF0_9BACT/1-78
B9Z0F0_9NEIS/1-79
B9Z297_9NEIS/12-83
B9Z399_9NEIS/5-85
C0A8M1_9BACT/33-111
C0AW67_9ENTR/3-79
C0BKB6_9BACT/5-81
C0D531_9CLOT/9-88
C0DST7_EIKCO/1-77
C0E431_9CORY/2-78
C0E7T7_9CORY/1-76
C0EI92_9CLOT/3-88
C0EM06_NEIFL/3-79
C0G7U1_9RHIZ/1-77
C0GBA2_9RHIZ/1-81
C0INV9_9BACT/18-92
C0JWC9_9ACTO/15-90
C0PYV0_SALPC/1-87
C0Q429_SALPC/16-92
C0Q9E8_DESAH/3-79
C0QBA0_DESAH/11-87
C0QGM2_DESAH/1-74
C0QJ99_DESAH/3-79
C0QU32_PERMH/1-84
C0QXT5_BRAHW/204-279
C0RFF5_BRUMB/1-77
C0RL85_BRUMB/1-81
C0SDK6_PARBP/5-86
C0VNB1_9GAMM/1-87
C0VT18_9CORY/1-76
C0WF68_9CORY/1-76
C0WHS0_9CORY/2-78
C0WSN9_LACBU/1-76
C0WXN1_LACFE/2-80
C0WXW2_LACFE/71-150
C0X343_ENTFA/2-80
C0XL34_LACHI/1-76
C0XQ32_9CORY/1-76
C0XQ83_9CORY/5-80
C0YER5_BURPS/3-81
C0YZK0_LACRE/2-80
C0Z890_BREBN/1-78
C0ZEI8_BREBN/1-76
C0ZIP4_BREBN/1-77
C0ZPP4_RHOE4/2-78
C0ZSL1_RHOE4/1-78
C1A0G5_RHOE4/10-86
C1A0G5_RHOE4/110-187
C1A122_RHOE4/1-78
C1A1R6_RHOE4/1-77
C1A2S6_RHOE4/6-73
C1A3L9_GEMAT/1-77
C1A3P8_GEMAT/12-83
C1A4V9_GEMAT/1-74
C1AFL1_MYCBT/2-75
C1AI51_MYCBT/2-78
C1ALD0_MYCBT/4-79
C1AMB2_MYCBT/1-77
C1ATQ9_RHOOB/115-198
C1ATQ9_RHOOB/14-90
C1AYQ1_RHOOB/4-80
C1B582_RHOOB/1-77
C1B5P5_RHOOB/1-84
C1B7Y8_RHOOB/3-79
C1BA96_RHOOB/2-78
C1CPI0_STRZT/2-80
C1CWU3_DEIDV/1-78
C1CZU3_DEIDV/11-87
C1D164_DEIDV/11-88
C1D450_DEIDV/1-74
C1DE27_AZOVD/156-230
C1DE27_AZOVD/43-119
C1DF29_AZOVD/1-77
C1DFU6_AZOVD/1-79
C1DPX0_AZOVD/4-80
C1DU99_SULAA/1-84
C1E0R2_MICSR/46-124
C1E466_MICSR/10-84
C1E5U1_MICSR/4-82
C1E6M3_MICSR/210-290
C1E6M3_MICSR/59-147
C1EKJ6_BACC3/55-130
C1EPA0_BACC3/11-84
C1EUD4_BACC3/106-179
C1EZ10_BACC3/1-78
C1EZ54_BACC3/1-77
C1F070_BACC3/1-78
C1FA65_ACIC5/8-83
C1FG09_MICSR/193-268
C1FG09_MICSR/51-127
C1FTB2_CLOBJ/2-62
C1GFR5_PARBD/5-76
C1H551_PARBA/5-76
C1HHB1_9ESCH/1-87
C1HZR1_NEIGO/3-79
C1IA13_9CLOT/2-80
C1KXS6_LISMC/1-77
C1KYZ4_LISMC/1-77
C1L208_LISMC/5-80
C1L236_LISMC/10-86
C1M7G4_9ENTR/1-76
C1M7M5_9ENTR/6-82
C1MBH1_9ENTR/1-87
C1MDX9_9ENTR/6-81
C1MJN7_MICPC/1-49
C1MJN8_MICPC/4-80
C1MTJ1_MICPC/13-88
C1MTS5_MICPC/37-114
C1MUT0_MICPC/210-290
C1MUT0_MICPC/61-147
C1NE08_9ESCH/1-87
C1P8I9_BACCO/69-140
C1P9Y0_BACCO/1-78
C2C6V3_VIBCH/4-80
C2C967_VIBCH/1-77
C2CM03_CORST/4-79
C2D3Y3_LACBR/1-76
C2DFS7_ENTFA/2-80
C2DVS9_ECOLX/1-87
C2EK92_9LACO/110-187
C2ELI8_9LACO/115-192
C2EN75_9LACO/2-80
C2FGH2_LACPA/11-87
C2FUL8_9SPHI/12-89
C2FUP4_9SPHI/1-78
C2FW26_9SPHI/3-77
C2G205_9SPHI/2-78
C2GIM7_9CORY/1-76
C2H1Y8_ENTFA/2-80
C2H7N1_ENTFC/2-80
C2HMV3_LACAC/86-163
C2HPD4_LACAC/2-80
C2HQ02_LACAC/118-194
C2I0N8_VIBCH/1-77
C2I1A9_VIBCH/1-77
C2ICV5_VIBCH/1-77
C2IPL2_VIBCH/1-77
C2J1E4_VIBCH/1-77
C2JBV9_VIBCH/1-77
C2JQ83_ENTFA/2-80
C2JWA9_LACRH/1-77
C2KB52_9LACO/115-192
C2KFS3_9LACO/125-202
C2KFS3_9LACO/17-92
C2LG63_PROMI/48-124
C2LGE1_PROMI/1-76
C2LWG0_STAHO/1-77
C2LXA9_STAHO/1-78
C2LZ43_STAHO/44-120
C2MHA0_BACCE/55-130
C2MIZ9_BACCE/14-86
C2MM93_BACCE/4-81
C2MME5_BACCE/1-77
C2MRJ5_BACCE/1-78
C2MXD0_BACCE/55-130
C2MZ34_BACCE/12-84
C2N2J3_BACCE/1-78
C2N2L3_BACCE/1-77
C2N747_BACCE/1-78
C2NA69_BACCE/1-78
C2NE47_BACCE/55-130
C2NFT5_BACCE/11-84
C2NJ73_BACCE/1-78
C2NJC9_BACCE/1-77
C2NJN1_BACCE/1-78
C2NNP6_BACCE/1-78
C2NVE9_BACCE/55-130
C2P036_BACCE/1-78
C2P089_BACCE/1-77
C2P0J5_BACCE/6-91
C2P4L9_BACCE/1-78
C2PBG1_BACCE/55-130
C2PD55_BACCE/12-84
C2PGI4_BACCE/1-78
C2PGP6_BACCE/1-77
C2PGX7_BACCE/6-87
C2PL31_BACCE/1-78
C2PSF7_BACCE/55-130
C2PU76_BACCE/1-51
C2PX83_BACCE/1-78
C2PXC5_BACCE/1-77
C2Q1L8_BACCE/1-78
C2Q8H9_BACCE/55-130
C2QA75_BACCE/15-84
C2QDB7_BACCE/4-81
C2QDH6_BACCE/1-77
C2QI14_BACCE/1-78
C2QPH5_BACCE/55-130
C2QR77_BACCE/14-86
C2QUN6_BACCE/4-81
C2QUR8_BACCE/1-77
C2QV33_BACCE/6-87
C2QZ31_BACCE/1-78
C2R4L2_BACCE/55-130
C2R6A9_BACCE/12-84
C2R9N7_BACCE/1-78
C2R9T8_BACCE/1-77
C2RA38_BACCE/6-91
C2RE16_BACCE/1-78
C2RJK7_BACCE/55-130
C2RLA9_BACCE/12-84
C2RPL2_BACCE/1-78
C2RPS5_BACCE/9-85
C2RQ29_BACCE/6-91
C2RTX1_BACCE/1-78
C2S065_BACCE/55-130
C2S1Y2_BACCE/12-84
C2S534_BACCE/4-81
C2S579_BACCE/1-77
C2SA10_BACCE/1-78
C2SGH1_BACCE/55-130
C2SI88_BACCE/55-127
C2SLN6_BACCE/1-77
C2SLV6_BACCE/1-78
C2SQZ7_BACCE/1-78
C2SU18_BACCE/1-41
C2SXE4_BACCE/55-130
C2SZ57_BACCE/12-84
C2T2J7_BACCE/1-78
C2T2P7_BACCE/9-85
C2T723_BACCE/1-78
C2TA19_BACCE/6-92
C2TCY6_BACCE/55-130
C2TER4_BACCE/11-84
C2TI36_BACCE/1-78
C2TI82_BACCE/1-77
C2TIJ6_BACCE/6-87
C2TMW3_BACCE/1-78
C2TU31_BACCE/55-130
C2TVH1_BACCE/12-84
C2TX89_BACCE/125-194
C2TZ28_BACCE/4-81
C2TZ81_BACCE/1-77
C2TZF9_BACCE/6-87
C2U378_BACCE/1-78
C2UAD6_BACCE/55-130
C2UC28_BACCE/12-84
C2UFE1_BACCE/1-78
C2UFK1_BACCE/1-77
C2UFU3_BACCE/6-91
C2UK52_BACCE/1-78
C2URU3_BACCE/55-130
C2UTJ6_BACCE/12-84
C2UV78_BACCE/97-166
C2UWX2_BACCE/4-81
C2UX25_BACCE/1-77
C2V1C5_BACCE/1-78
C2V470_BACCE/1-78
C2V7C7_BACCE/1-80
C2V868_BACCE/55-130
C2V9Z2_BACCE/12-84
C2VBN5_BACCE/97-166
C2VDG1_BACCE/1-78
C2VDL9_BACCE/1-77
C2VDU3_BACCE/6-87
C2VHN9_BACCE/1-78
C2VQ59_BACCE/55-130
C2VRK1_BACCE/11-84
C2VVA3_BACCE/4-81
C2VVF1_BACCE/1-77
C2VZS2_BACCE/1-78
C2W4U9_BACCE/55-130
C2W6F3_BACCE/11-84
C2W7Y1_BACCE/106-191
C2W962_BACCE/4-81
C2W978_BACCE/1-77
C2W9V9_BACCE/10-87
C2WIZ8_BACCE/55-130
C2WKM7_BACCE/18-84
C2WNZ7_BACCE/1-78
C2WP51_BACCE/1-77
C2WPF3_BACCE/6-88
C2WTK0_BACCE/1-78
C2X0F1_BACCE/6-88
C2X5B1_BACCE/1-78
C2X5L7_BACCE/1-78
C2X8A9_BACCE/55-130
C2XA07_BACCE/18-84
C2XD29_BACCE/1-78
C2XD84_BACCE/1-77
C2XHJ0_BACCE/1-78
C2XK46_BACCE/6-88
C2XLV8_BACCE/1-78
C2XQG4_BACCE/55-130
C2XS77_BACCE/12-84
C2XVM9_BACCE/1-78
C2XVR8_BACCE/1-77
C2Y010_BACCE/1-78
C2Y771_BACCE/55-130
C2Y8W9_BACCE/12-84
C2YC02_BACCE/1-78
C2YCE5_BACCE/6-91
C2YG90_BACCE/1-78
C2YIV5_BACCE/1-77
C2YNA2_BACCE/55-130
C2YPU6_BACCE/11-84
C2YT43_BACCE/1-78
C2YT88_BACCE/1-77
C2YTJ0_BACCE/6-87
C2YXB4_BACCE/1-78
C2Z4A0_BACCE/55-130
C2Z636_BACCE/11-84
C2Z9G2_BACCE/1-78
C2Z9U1_BACCE/1-77
C2ZDK3_BACCE/1-78
C2ZKU6_BACCE/55-130
C2ZMS2_BACCE/11-84
C2ZR56_BACCE/1-78
C2ZR93_BACCE/1-77
C2ZV52_BACCE/1-78
C3A2G4_BACMY/55-130
C3A459_BACMY/1-51
C3A7G2_BACMY/4-81
C3A7K4_BACMY/1-77
C3ABL3_BACMY/1-78
C3AHM1_BACMY/1-85
C3AIG2_BACMY/55-130
C3AK00_BACMY/11-84
C3ALK6_BACMY/106-177
C3AMM0_BACMY/1-78
C3AMP2_BACMY/1-77
C3AZH9_BACMY/1-85
C3B069_BACMY/55-130
C3B1V3_BACMY/11-84
C3B3J1_BACMY/106-177
C3B4S1_BACMY/1-78
C3B4U1_BACMY/1-77
C3BG14_9BACI/1-85
C3BGZ8_9BACI/55-130
C3BIL8_9BACI/11-84
C3BLJ9_9BACI/4-81
C3BLL4_9BACI/1-77
C3BTK6_9BACI/106-190
C3BUL6_9BACI/17-102
C3BYT8_BACTU/55-130
C3C0J1_BACTU/12-84
C3C3V7_BACTU/1-77
C3C409_BACTU/4-81
C3C4B0_BACTU/6-91
C3C8Q4_BACTU/1-78
C3CFA8_BACTU/55-130
C3CGZ4_BACTU/11-84
C3CK89_BACTU/1-78
C3CKD1_BACTU/1-77
C3CKM3_BACTU/6-91
C3CPX3_BACTU/1-78
C3CY67_BACTU/55-130
C3CZV0_BACTU/11-84
C3D391_BACTU/1-78
C3D3D1_BACTU/1-77
C3D3K4_BACTU/6-91
C3D7W6_BACTU/1-78
C3DGB1_BACTS/55-130
C3DI32_BACTS/14-86
C3DLB1_BACTS/4-81
C3DLF5_BACTS/1-77
C3DLR6_BACTS/6-91
C3DR21_BACTS/1-78
C3E015_BACTU/55-130
C3E1W1_BACTU/12-84
C3E4W0_BACTU/1-78
C3E517_BACTU/1-77
C3E5E4_BACTU/6-91
C3E9B8_BACTU/1-78
C3ECA7_BACTU/1-78
C3EH90_BACTK/55-130
C3EM63_BACTK/1-78
C3EMB7_BACTK/1-77
C3EMJ8_BACTK/6-88
C3ERD7_BACTK/1-78
C3EY59_BACTU/55-130
C3EZU0_BACTU/11-84
C3F345_BACTU/1-78
C3F392_BACTU/1-77
C3F3M1_BACTU/22-103
C3F7V1_BACTU/1-78
C3FGQ1_BACTB/55-130
C3FIC8_BACTB/11-84
C3FLQ4_BACTB/1-78
C3FLU5_BACTB/1-77
C3FM22_BACTB/6-91
C3FRA2_BACTB/1-78
C3FZF4_BACTU/55-130
C3G0W5_BACTU/11-84
C3G4F0_BACTU/1-78
C3G4K7_BACTU/1-77
C3G4W5_BACTU/6-87
C3G8Y7_BACTU/1-78
C3GFB7_BACTU/55-130
C3GH06_BACTU/11-84
C3GKE3_BACTU/1-78
C3GKJ3_BACTU/1-77
C3GKW8_BACTU/6-87
C3GPT0_BACTU/1-78
C3GSK1_BACTU/1-78
C3GXK0_BACTU/55-130
C3GZ80_BACTU/11-84
C3H0E2_BACTU/1-78
C3H2F1_BACTU/4-81
C3H2L1_BACTU/1-77
C3H719_BACTU/1-78
C3HEY5_BACTU/55-130
C3HGN1_BACTU/11-84
C3HK17_BACTU/1-78
C3HK63_BACTU/1-77
C3HKH1_BACTU/6-87
C3HPN8_BACTU/1-78
C3HWU6_BACTU/55-130
C3HYL6_BACTU/29-102
C3I2B8_BACTU/1-78
C3I2H2_BACTU/1-77
C3I2S8_BACTU/6-88
C3I6X6_BACTU/1-78
C3IG19_BACTU/1-78
C3IHQ4_BACTU/23-95
C3IKU2_BACTU/4-81
C3IKY2_BACTU/1-77
C3IL73_BACTU/6-91
C3IQ42_BACTU/1-78
C3IST3_BACTU/55-130
C3JI91_RHOER/10-86
C3JI91_RHOER/110-187
C3JJ97_RHOER/1-78
C3JNA2_RHOER/1-78
C3JPC2_RHOER/3-79
C3JU92_RHOER/10-86
C3JUK6_RHOER/2-78
C3JXT2_PSEFS/12-88
C3JZ28_PSEFS/9-82
C3K172_PSEFS/6-81
C3K8V9_PSEFS/4-80
C3K929_PSEFS/11-86
C3KCK3_PSEFS/6-80
C3KLZ4_RHISN/4-80
C3L7L8_BACAC/11-84
C3LCU7_BACAC/55-130
C3LDM8_BACAC/22-103
C3LES6_BACAC/1-77
C3LEX4_BACAC/1-78
C3LIP7_BACAC/106-179
C3LVQ1_VIBCM/1-77
C3MA31_RHISN/16-84
C3MGB3_RHISN/2-78
C3MGD7_RHISN/1-81
C3MGI1_RHISN/1-77
C3MH54_RHISN/1-78
C3MHL9_RHISN/1-77
C3MI60_RHISN/8-85
C3MLY0_SULIL/1-78
C3MSS7_SULIM/1-78
C3N2F3_SULIA/1-78
C3NB74_SULIY/1-78
C3NKF1_SULIN/1-78
C3NX00_VIBCJ/1-77
C3NZT9_BACAA/1-78
C3NZX9_BACAA/1-77
C3P0X8_BACAA/22-103
C3P2W7_BACAA/55-130
C3P6H6_BACAA/11-84
C3P9Z7_BACAA/106-179
C3PF49_CORA7/4-79
C3PUT3_9BACE/228-304
C3PUX1_9BACE/1-77
C3QFI7_9BACE/22-97
C3QFN4_9BACE/33-108
C3QMS8_9BACE/1-76
C3R1G2_9BACE/43-119
C3R714_9BACE/228-304
C3R728_9BACE/1-77
C3RNZ8_9FIRM/2-82
C3SUE7_ECOLX/1-87
C3T9W2_ECOLX/1-77
C3WLC9_9FUSO/119-195
C3WU22_9FUSO/128-204
C3WY48_9FUSO/120-196
C3X4Z8_OXAFO/1-79
C3XB60_OXAFO/1-79
C3ZDH4_BRAFL/327-402
C4AWK8_BURMA/3-81
C4EXD6_HAEIF/1-77
C4FLB1_9AQUI/1-84
C4FQ02_9FIRM/162-238
C4FQ02_9FIRM/53-129
C4GEK9_9NEIS/23-100
C4GJF0_9NEIS/2-78
C4H1E3_YERPE/1-77
C4H480_YERPE/2-78
C4H6V1_YERPE/1-77
C4HF91_YERPE/2-78
C4HI50_YERPE/1-77
C4HIP5_YERPE/1-77
C4HTT4_YERPE/2-78
C4HY68_YERPE/1-77
C4ITA9_BRUAB/1-77
C4IVR4_BRUAB/1-81
C4JE42_UNCRE/5-81
C4KBC4_THASP/10-99
C4KCM0_THASP/1-76
C4KE52_SULIK/1-78
C4KWL7_BURPS/3-81
C4KZJ5_EXISA/2-78
C4L0B6_EXISA/1-78
C4L1I4_EXISA/1-77
C4L4F6_EXISA/1-77
C4L5N7_EXISA/1-77
C4LEU9_TOLAT/8-84
C4LF91_TOLAT/4-79
C4LHJ7_CORK4/1-77
C4LKU4_CORK4/2-80
C4LLL6_CORK4/2-79
C4M0P9_ENTHI/8-76
C4M1L5_ENTHI/2-76
C4QXY1_PICPG/22-88
C4RCQ2_9ACTO/14-88
C4RG88_9ACTO/1-75
C4RGJ4_9ACTO/2-78
C4RKI6_9ACTO/11-88
C4RNR2_9ACTO/1-75
C4RWQ6_YERBE/1-68
C4RZU5_YERBE/2-78
C4S592_YERBE/1-77
C4S8X4_YERMO/2-78
C4SBT1_YERMO/1-85
C4SGT2_YERMO/1-77
C4SIB6_YERMO/1-77
C4SLY8_YERFR/1-77
C4SQU8_YERFR/2-78
C4SQZ8_YERFR/1-85
C4STE6_YERFR/1-77
C4SVV7_YERFR/135-211
C4SVV7_YERFR/28-105
C4SXJ0_YERIN/1-77
C4SY92_YERIN/2-78
C4T2A7_YERIN/5-81
C4T3B4_YERIN/1-85
C4T4N0_YERIN/16-92
C4TSW0_YERKR/1-77
C4TTT2_YERKR/2-78
C4TUI7_YERKR/1-85
C4TVU2_YERKR/1-77
C4U5X1_YERAL/2-78
C4U6X3_YERAL/1-77
C4U882_YERAL/1-77
C4UA03_YERAL/1-85
C4UHU9_YERRU/2-78
C4UL68_YERRU/1-77
C4UQH1_YERRO/2-78
C4UU04_YERRO/2-86
C4UYN9_YERRO/1-77
C4UZB9_YERRO/1-77
C4VPQ2_9LACO/2-80
C4VR99_9LACO/1-72
C4W859_STAWA/1-77
C4W8A3_STAWA/1-79
C4WCZ4_STAWA/43-119
C4WEX6_9RHIZ/5-81
C4WFT0_9RHIZ/19-92
C4WK95_9RHIZ/1-78
C4WL24_9RHIZ/1-81
C4WZA1_KLEPN/1-87
C4X068_KLEPN/1-77
C4X392_KLEPN/1-77
C4X4D9_KLEPN/6-82
C4XKG2_DESMR/59-135
C4YNC9_CANAW/9-84
C4ZQU8_ECOBW/1-87
C4ZWT5_ECOBW/1-77
C5A7N0_BURGB/3-79
C5ABZ0_BURGB/1-79
C5ATQ8_METEA/1-78
C5AWA2_METEA/1-79
C5BA72_EDWI9/3-79
C5BJF5_TERTT/8-83
C5BM05_TERTT/2-83
C5BP80_TERTT/1-79
C5BR44_TERTT/1-77
C5C7C0_MICLC/12-88
C5C8Q8_MICLC/1-77
C5CAU5_MICLC/2-78
C5CNC2_VARPS/3-85
C5CS77_VARPS/1-86
C5CTR7_VARPS/1-85
C5D188_VARPS/10-88
C5D1G8_VARPS/2-78
C5D1S0_VARPS/2-79
C5D6H3_GEOSW/6-78
C5D6M3_GEOSW/65-140
C5DZA4_ZYGRC/5-77
C5EIQ0_9FIRM/2-79
C5F379_LACPA/25-101
C5FZG5_ARTOC/5-81
C5GPR2_AJEDR/6-81
C5JV70_AJEDS/6-81
C5N0H4_STAA3/55-131
C5N142_STAA3/1-78
C5N4L9_STAA3/2-79
C5NIT3_BURMA/3-81
C5PIR8_COCP7/5-65
C5Q0X6_STAAU/2-79
C5Q174_STAAU/1-76
C5Q1U7_STAAU/55-131
C5QBM7_STAEP/48-124
C5QBX9_STAEP/1-77
C5QCR2_STAEP/16-93
C5QM25_STAEP/1-78
C5QMX4_STAEP/1-77
C5QNA9_STAEP/48-124
C5QRU9_STAEP/2-79
C5QZR4_STAEP/48-124
C5R011_STAEP/1-77
C5R0T6_STAEP/1-78
C5RAA9_WEIPA/76-145
C5S0L5_9PAST/20-97
C5S459_9PAST/1-77
C5TAW1_ACIDE/1-77
C5TBB8_ACIDE/1-78
C5TEG7_ZYMMO/1-81
C5TGP0_ZYMMO/5-80
C5TGV5_ZYMMO/8-83
C5TGV6_ZYMMO/39-113
C5THU5_ZYMMO/4-80
C5TNE8_NEIFL/3-79
C5UVR8_CLOBO/1-77
C5W4D5_ECOBB/1-77
C5W8Y5_ECOBB/1-87
C5ZEX5_BURPS/3-81
C5ZYS5_9HELI/26-97
C6AK67_AGGAN/1-77
C6AMV6_AGGAN/1-77
C6AR56_RHILS/1-77
C6ASH8_RHILS/5-84
C6AUE0_RHILS/1-81
C6B1L0_RHILS/5-82
C6BCX1_RALP1/1-74
C6BGC2_RALP1/1-78
C6BKI1_RALP1/25-104
C6BKY7_RALP1/1-78
C6BNF6_RALP1/1-77
C6BTX5_DESAD/6-82
C6BZS6_DESAD/1-77
C6BZW1_DESAD/1-77
C6C2A2_DESAD/1-77
C6C3N2_DICDC/2-78
C6CFB7_DICZE/2-78
C6CPI1_DICZE/26-102
C6CT85_PAESJ/265-342
C6CXI8_PAESJ/1-78
C6D0N2_PAESJ/11-79
C6D0S2_PAESJ/10-88
C6D4S2_PAESJ/1-78
C6D5R6_PAESJ/1-77
C6DCM9_PECCP/1-76
C6DKU2_PECCP/2-78
C6DLF8_MYCTK/2-75
C6DMP4_MYCTK/2-78
C6DUW3_MYCTK/4-79
C6DV43_MYCTK/1-77
C6DZL7_GEOSM/3-79
C6E7N2_GEOSM/1-85
C6EEK5_ECOBD/1-77
C6EHW4_ECOBD/1-87
C6HU86_9BACT/1-78
C6HXU1_9BACT/1-76
C6I7T5_9BACE/227-303
C6IB68_9BACE/4-79
C6ISD7_9BACE/36-111
C6ISU1_9BACE/32-108
C6IWD2_9BACL/1-78
C6IYR8_9BACL/4-79
C6J0B9_9BACL/1-78
C6JIG4_FUSVA/1-77
C6KTL0_9BACT/13-90
C6KVV2_9BACT/1-70
C6KW64_9BACT/10-95
C6KWJ1_9BACT/42-119
C6L0Z6_9BACT/24-103
C6LKW0_9FIRM/2-80
C6M160_NEISI/1-57
C6N493_9GAMM/5-81
C6NSF4_9GAMM/2-78
C6PRT6_9CLOT/1-77
C6Q191_9CLOT/1-77
C6R2Y4_9MICC/1-76
C6R346_9MICC/2-74
C6R614_9MICC/1-75
C6RB58_9CORY/1-76
C6RZK7_VIBCH/1-77
C6S821_NEIML/3-79
C6SAC3_NEIME/3-79
C6SJJ4_NEIME/3-79
C6SRX6_STRMN/1-76
C6U0E7_BURPS/3-81
C6UE82_ECOBR/1-87
C6UHS0_ECOBR/1-77
C6UTR9_ECO5T/1-87
C6UUA4_ECO5T/1-77
C6VQ51_LACPJ/1-77
C6VRD9_LACPJ/71-146
C6VUR8_DYAFD/1-77
C6WE75_ACTMD/1-77
C6WGJ2_ACTMD/2-80
C6WKA4_ACTMD/1-74
C6WRG3_ACTMD/1-75
C6X698_FLAB3/3-79
C6XMD8_HIRBI/1-74
C6XMR9_HIRBI/5-81
C6XMS0_HIRBI/1-77
C6XNP6_HIRBI/1-78
C6YHY9_VIBCH/1-77
C6YW80_9GAMM/40-121
C6Z1U4_9BACE/1-77
C6ZDK2_STAXY/1-78
C7C7D3_METED/1-78
C7C973_METED/9-84
C7CGL9_METED/1-79
C7CHU0_METED/4-80
C7CR25_ENTFA/2-80
C7CYJ0_ENTFA/2-80
C7DHM5_9EURY/1-78
C7H9U1_9FIRM/36-113
C7JF21_ACEP3/4-80
C7JQT5_ACEPA/4-80
C7K000_ACEPA/4-80
C7K2R8_ACEPA/4-80
C7KBY7_ACEPA/4-80
C7KLA3_ACEPA/4-80
C7KVL6_ACEPA/4-80
C7L5E2_ACEPA/4-80
C7LEE0_BRUMC/1-77
C7LI48_BRUMC/1-81
C7LQ55_DESBD/1-85
C7LQV6_DESBD/1-77
C7LQX1_DESBD/1-76
C7LTA7_DESBD/1-79
C7LUD3_DESBD/1-78
C7M9M2_BRAFD/2-75
C7MAB6_BRAFD/2-76
C7MEP7_BRAFD/1-76
C7MET2_BRAFD/16-81
C7MHE0_BRAFD/2-72
C7MQ74_SACVD/1-75
C7MT40_SACVD/113-197
C7MT40_SACVD/5-83
C7N0D5_SACVD/8-84
C7N0D6_SACVD/4-78
C7N731_SLAHD/1-77
C7NBI7_LEPBD/110-187
C7NBI7_LEPBD/3-80
C7ND78_LEPBD/1-77
C7NGF1_KYTSD/1-76
C7NJ91_KYTSD/3-79
C7NMT5_HALUD/610-684
C7NN32_HALUD/1-77
C7P2Q0_HALMD/596-670
C7PDI0_CHIPD/154-196
C7PHS5_CHIPD/4-85
C7PM18_CHIPD/3-77
C7PNH5_CHIPD/2-78
C7PWR0_CATAD/7-85
C7Q082_CATAD/1-79
C7Q0E5_CATAD/2-81
C7Q142_CATAD/2-81
C7Q5R3_CATAD/18-94
C7Q8V8_CATAD/1-78
C7QDF4_CATAD/1-79
C7QDL2_CATAD/5-78
C7QIN2_CATAD/12-86
C7QUJ4_CYAP0/5-81
C7QUJ5_CYAP0/20-96
C7QYN0_JONDD/39-114
C7QYN2_JONDD/2-78
C7R8G8_KANKD/1-77
C7R980_KANKD/1-73
C7RR37_ACCPU/1-77
C7RRD9_ACCPU/23-99
C7RVH4_ACCPU/1-77
C7TBP6_LACRG/1-77
C7TIG8_LACRL/1-77
C7U5L6_ENTFA/2-80
C7UDG2_ENTFA/2-80
C7ULR8_ENTFA/2-80
C7USP8_ENTFA/2-80
C7V280_ENTFA/2-80
C7V9U9_ENTFA/2-80
C7VG12_ENTFA/2-80
C7VS71_ENTFA/2-80
C7VZZ3_ENTFA/2-80
C7W634_ENTFA/2-80
C7WFD4_ENTFA/2-80
C7WMV1_ENTFA/2-80
C7WX04_ENTFA/2-80
C7X749_9PORP/293-369
C7X766_9PORP/29-105
C7X829_9PORP/1-77
C7XI53_9LACO/125-202
C7XI53_9LACO/17-92
C7XLU0_9LACO/115-192
C7XSX6_9FUSO/128-204
C7XYT4_9LACO/1-80
C7Y5D5_9LACO/125-202
C7Y5D5_9LACO/17-92
C7Y7V3_9LACO/115-192
C7Y9F9_ENTFA/2-80
C7YIU1_NECH7/4-80
C7YKR1_NECH7/24-82
C7ZAU9_NECH7/6-84
C7ZGZ9_NECH7/4-80
C7ZSV0_STAAU/55-131
C7ZTH0_STAAU/1-78
C7ZW00_STAAU/2-79
C8A0I5_STAAU/55-131
C8A151_STAAU/1-78
C8A5P7_STAAU/2-79
C8A6W6_STAAU/55-131
C8A7I4_STAAU/1-78
C8AB04_STAAU/2-79
C8AFE8_STAAU/55-131
C8AG15_STAAU/1-78
C8AK16_STAAU/2-79
C8ANR7_STAAU/55-131
C8APD3_STAAU/1-78
C8AR20_STAAU/2-79
C8JSV5_LISMO/1-77
C8JVL3_LISMO/5-80
C8JVN3_LISMO/10-86
C8JYD2_LISMO/1-86
C8JYM9_LISMO/1-77
C8JZ26_LISMO/1-77
C8K2U3_LISMO/10-86
C8K2X4_LISMO/5-80
C8K5D9_LISMO/1-86
C8K708_LISMO/1-77
C8K7Y3_LISMO/1-86
C8KAY7_LISMO/5-80
C8KB11_LISMO/10-86
C8KD15_LISMO/1-77
C8KFM3_LISMO/1-77
C8KIU5_STAAU/1-78
C8KK24_STAAU/43-119
C8KKN6_STAAU/1-76
C8KQC7_STAAU/1-78
C8KRN3_STAAU/1-76
C8KT18_STAAU/43-119
C8L172_STAAU/55-131
C8L4U6_STAAU/2-79
C8L737_STAAU/1-78
C8LAK3_STAAU/55-131
C8LAY2_STAAU/1-78
C8LBK7_STAAU/2-79
C8LHT7_STAAU/1-78
C8LJ99_STAAU/55-131
C8LLK7_STAAU/2-79
C8LPS6_STAAU/55-131
C8LRJ9_STAAU/2-79
C8LU95_STAAU/1-78
C8LYV0_STAAU/55-131
C8LZC0_STAAU/2-79
C8M1G3_STAAU/1-78
C8M3P5_STAAU/55-131
C8M540_STAAU/2-79
C8M949_STAAU/1-78
C8MEM0_STAAU/2-79
C8MF00_STAAU/55-131
C8MFX3_STAAU/1-78
C8MJC6_STAAU/55-131
C8MMF4_STAAU/1-78
C8MP37_STAAU/2-79
C8MRY7_STAAU/2-79
C8MS83_STAAU/55-131
C8MTI7_STAAU/1-78
C8N141_STAAU/1-78
C8N262_STAAU/55-131
C8N4A5_STAAU/2-79
C8NNC3_COREF/1-76
C8NNC4_COREF/1-76
C8NS79_COREF/2-77
C8P5Y4_9LACO/119-195
C8P5Y4_9LACO/9-85
C8P613_9LACO/2-80
C8P8P4_9LACO/1-77
C8PU12_9SPIO/2-78
C8RQE8_CORJE/1-76
C8RZ00_9RHOB/13-81
C8RZU1_9RHOB/10-86
C8S4J1_9RHOB/1-76
C8SF07_9RHIZ/1-81
C8SMX0_9RHIZ/1-74
C8SQL9_9RHIZ/1-77
C8STI6_9RHIZ/2-78
C8STR4_9RHIZ/1-77
C8SUA1_9RHIZ/2-79
C8T4E1_KLEPR/1-87
C8T4Q1_KLEPR/6-82
C8T5D9_KLEPR/1-77
C8T6R0_KLEPR/1-77
C8TDI0_KLEPR/1-77
C8TH51_ECO26/1-87
C8TWW5_ECO10/1-87
C8U8I9_ECO10/1-77
C8UFW2_ECO1A/1-87
C8UPV8_ECO1A/1-77
C8UQM1_ECO1A/1-77
C8V461_EMENI/2-79
C8VTN9_EMENI/6-81
C8WBJ7_ZYMMN/1-81
C8WE49_ZYMMN/8-83
C8WE50_ZYMMN/39-113
C8WEM9_ZYMMN/4-80
C8WFM6_ZYMMN/5-80
C8WTH7_ALIAD/1-77
C8X1T0_DESRD/1-85
C8X741_NAKMY/1-77
C8X755_NAKMY/123-199
C8X8A6_NAKMY/1-76
C8XAF6_NAKMY/1-77
C8XE02_NAKMY/2-78
C8XHU2_NAKMY/20-96
C8XJD5_NAKMY/1-82
C8XKE4_NAKMY/11-87
C9A146_ENTGA/18-95
C9A5K8_ENTCA/3-77
C9A6U0_ENTCA/1-82
C9ACM6_ENTCA/1-79
C9AKP9_ENTFC/2-80
C9AV00_ENTCA/1-82
C9B0K6_ENTCA/1-79
C9B1X2_ENTCA/3-76
C9BAK6_ENTFC/2-80
C9BI57_ENTFC/2-80
C9BQP4_ENTFC/2-80
C9BYQ3_ENTFC/2-80
C9C6N3_ENTFC/2-80
C9CFS8_ENTFC/2-80
C9CHX3_ENTCA/1-82
C9CNX5_ENTCA/1-79
C9CQ92_ENTCA/3-76
C9CTR0_9RHOB/1-77
C9CU12_9RHOB/2-80
C9CWM0_9RHOB/17-78
C9CZX0_9RHOB/1-77
C9D3U7_9RHOB/1-68
C9KRM4_9BACE/25-100
C9LGW1_9BACT/14-91
C9M3E4_LACHE/301-378
C9MA77_HAEIF/1-77
C9MM69_9BACT/1-78
C9N0E7_9FUSO/13-89
C9NPE2_9VIBR/92-168
C9NRC6_9VIBR/4-81
C9NSD9_9VIBR/2-71
C9NVF5_9VIBR/1-77
C9NW19_9VIBR/1-78
C9NWF1_9VIBR/3-79
C9NZD5_9VIBR/1-77
C9PD53_VIBFU/3-79
C9PE80_VIBFU/10-86
C9PIX7_VIBFU/1-78
C9Q1T2_9VIBR/1-77
C9Q953_9VIBR/1-77
C9QES2_VIBOR/1-78
C9QGE1_VIBOR/3-88
C9QGR1_VIBOR/1-57
C9QGY0_VIBOR/4-81
C9QJG4_VIBOR/1-77
C9QVV2_ECOD1/1-77
C9QYY2_ECOD1/1-87
C9R4N7_AGGAD/1-77
C9R6X3_AGGAD/128-205
C9R6X3_AGGAD/21-98
C9RRW9_FIBSS/26-104
C9SVK6_VERA1/6-86
C9T139_9RHIZ/1-81
C9T3V4_9RHIZ/1-77
C9TAD2_9RHIZ/1-81
C9TCZ8_9RHIZ/1-77
C9TK33_9RHIZ/1-81
C9TP44_9RHIZ/1-77
C9TVQ1_9RHIZ/1-77
C9TZJ9_9RHIZ/1-81
C9U620_BRUAB/1-77
C9U9W6_BRUAB/1-81
C9UF96_BRUAB/1-77
C9UJH8_BRUAB/1-81
C9UPI2_BRUAB/1-77
C9UTS7_BRUAB/1-81
C9UUH6_BRUAB/1-77
C9V2G8_BRUAB/1-81
C9V5S9_BRUNE/1-81
C9VC24_BRUNE/1-77
C9VF84_9RHIZ/1-81
C9VID9_9RHIZ/1-77
C9VPV8_BRUAB/1-81
C9VW77_BRUAB/1-77
C9WYF3_NEIM8/3-79
C9XBD3_SALTD/14-90
C9XGW4_SALTD/1-87
C9XMP9_CLODC/3-87
C9Y0A3_CROTZ/1-87
C9Y0L1_CROTZ/2-77
C9Y5D0_CROTZ/1-77
C9Y9R9_9BURK/13-84
C9YPA2_CLODR/3-87
C9YUG4_STRSW/4-78
C9YYB3_STRSW/129-215
C9Z093_STRSW/17-91
C9Z5P2_STRSW/29-105
C9Z6D6_STRSW/1-78
C9Z6P8_STRSW/5-82
C9ZEK2_STRSW/115-192
C9ZFE9_STRSW/9-84
C9ZFN2_STRSW/8-84
CURD_STRCN/16-90
D0ADH2_ENTFC/2-80
D0AS32_ENTFC/2-80
D0ATZ2_BRUAB/1-81
D0AY64_BRUAB/1-77
D0B3G2_BRUME/1-77
D0B6Z8_BRUME/1-81
D0BEM6_BRUSU/1-77
D0BGX8_BRUSU/1-81
D0BTZ0_9FUSO/128-204
D0BYC8_9GAMM/10-96
D0CCS9_ACIBA/10-96
D0CJP8_9SYNE/9-86
D0CPK8_9RHOB/10-86
D0CPV5_9RHOB/6-81
D0D0G2_9RHOB/11-86
D0D788_9RHOB/1-79
D0DBG3_9RHOB/1-77
D0DHL7_9LACO/125-202
D0DHL7_9LACO/17-92
D0DI66_9LACO/115-192
D0DVH2_LACFE/2-80
D0DX65_9LACO/1-80
D0FNN4_ERWPY/1-85
D0FS89_ERWPY/5-81
D0GB13_BRUME/1-81
D0GCZ0_BRUME/1-77
D0GSN9_VIBMI/1-77
D0GZR8_VIBMI/1-77
D0H5E7_VIBCH/1-77
D0HJ30_VIBMI/1-77
D0HQJ5_VIBCH/1-77
D0HVZ1_VIBCH/1-77
D0IBC0_VIBHO/3-83
D0IJ61_9VIBR/1-77
D0IL16_9VIBR/1-77
D0IW37_COMT2/16-86
D0J3G1_COMT2/1-77
D0K451_STAAD/2-79
D0K7S4_STAAD/1-78
D0K9V1_STAAD/43-119
D0KGS9_PECWW/2-78
D0KI22_PECWW/1-76
D0KLL7_PECWW/1-77
D0KPQ2_SULS9/1-78
D0L0J1_HALNC/1-77
D0L447_GORB4/2-78
D0L7L0_GORB4/7-82
D0LDG7_GORB4/3-78
D0LK78_HALO1/1-80
D0LTB8_HALO1/45-120
D0M0M5_VIBSE/1-75
D0M1S7_VIBSE/11-79
D0M1S8_VIBSE/1-80
D0MR76_PHYIT/12-81
D0MR99_PHYIT/6-81
D0MWZ1_PHYIT/4-80
D0P3E7_PHYIT/2-79
D0P6P7_BRUSU/1-81
D0P9B4_BRUSU/1-77
D0PFR2_BRUSU/1-81
D0PLZ6_BRUSU/1-77
D0R499_LACJF/2-80
D0REA0_9RHIZ/1-81
D0RK85_9RHIZ/1-77
D0S0N9_ACICA/1-77
D0S4B1_ACICA/10-96
D0S4J8_ACICA/1-78
D0S8K1_ACIJO/2-78
D0SC86_ACIJO/1-87
D0SEK6_ACIJO/1-77
D0SJ75_ACIJU/2-78
D0SNA9_ACIJU/1-87
D0SNL6_ACIJU/1-78
D0SZH4_ACILW/1-87
D0SZL0_ACILW/2-78
D0T2S4_ACIRA/2-78
D0T9F0_9BACE/29-105
D0T9G9_9BACE/38-114
D0TCB4_9BACE/1-77
D0TWB4_9BACE/33-108
D0TWG3_9BACE/38-113
D0UZ73_9ACTO/43-120
D0W0T3_NEICI/3-79
D0WA43_NEILA/3-79
D0WVD7_VIBAL/3-79
D0WVX9_VIBAL/1-77
D0WWI0_VIBAL/1-75
D0X314_VIBAL/4-81
D0X697_VIBHA/3-79
D0X7H4_VIBHA/1-77
D0XCR2_VIBHA/1-76
D0XH06_VIBHA/4-81
D0Z7L2_EDWTE/1-76
D0Z9G9_EDWTE/3-79
D0ZPY1_SALT1/2-78
D0ZX91_SALT1/1-87
D1A3E1_THECD/1-82
D1A424_THECD/1-82
D1A496_THECD/335-410
D1A6U1_THECD/170-245
D1A9S8_THECD/1-71
D1ABM0_THECD/4-81
D1ABQ2_THECD/2-78
D1AMM7_SEBTE/1-77
D1BDF9_SANKS/1-75
D1BEA7_SANKS/11-87
D1BI99_SANKS/11-85
D1BK65_SANKS/62-137
D1BM14_VEIPT/149-225
D1BM14_VEIPT/42-116
D1BU07_XYLCX/1-78
D1C1I4_SPHTD/73-149
D1C1K6_SPHTD/1-66
D1C209_SPHTD/1-77
D1C4J6_SPHTD/1-78
D1C953_SPHTD/1-76
D1CHU1_THET1/1-76
D1D1C9_9RHIZ/1-81
D1D418_NEIGO/3-79
D1D8Q4_NEIGO/3-79
D1DJW3_NEIGO/3-79
D1DRK8_NEIGO/3-79
D1DTL3_NEIGO/3-79
D1DZA5_NEIGO/3-79
D1E747_NEIGO/3-79
D1EC38_NEIGO/3-79
D1ELI0_9RHIZ/1-81
D1ENW7_9RHIZ/1-77
D1EU96_BRUME/1-81
D1F062_BRUME/1-77
D1F3W0_BRUME/1-81
D1F544_BRUME/1-77
D1FCH0_9RHIZ/1-81
D1FGB7_9RHIZ/1-77
D1GLZ2_STAA0/1-78
D1GSL1_STAA0/2-79
D1GTU3_STAA0/43-119
D1H0B6_9ACTO/121-201
D1H0I3_9ACTO/121-194
D1JVF6_9BACE/4-79
D1K0H6_9BACE/1-77
D1K2A0_9BACE/228-304
D1N2A0_9BACT/46-123
D1N9Q2_9BACT/1-77
D1N9Q9_9BACT/1-84
D1NUL1_9BIFI/35-114
D1NY55_9ENTR/2-75
D1NZH5_9ENTR/12-87
D1Q5C6_YERPE/1-77
D1Q643_STAAU/2-79
D1Q8C4_STAAU/1-78
D1Q9Z7_STAAU/55-131
D1QEA3_STAAU/1-78
D1QGD8_STAAU/55-131
D1QK69_STAAU/2-79
D1R0U8_STAAU/2-79
D1R1H2_STAAU/1-78
D1R2U3_STAAU/55-131
D1R6Z2_9CHLA/1-77
D1RNA3_SEROD/1-77
D1RNF5_SEROD/6-82
D1RNP0_SEROD/1-77
D1RPD4_SEROD/1-76
D1RPK0_SEROD/2-78
D1RV37_SEROD/1-85
D1TT09_YERPE/1-77
D1TUU6_YERPE/1-77
D1TWN5_YERPE/2-78
D1VVY3_9FIRM/5-76
D1W3D7_9BACT/1-77
D1WEL6_9LACO/1-80
D1WK94_STAEP/1-77
D1WL34_STAEP/1-78
D1WQA1_STAEP/43-119
D1XFX7_9ACTO/32-103
D1XHT4_9ACTO/2-77
D1XLV1_9ACTO/17-93
D1XP89_9ACTO/1-77
D1YGR1_9LACO/2-80
D1YMW9_9FIRM/149-225
D1YMW9_9FIRM/42-116
D1Z8N4_SORMK/30-100
D1ZKA7_SORMK/2-80
D2A7L6_SHIF2/1-87
D2AFS2_SHIF2/1-77
D2AVP2_STRRD/2-78
D2AY38_STRRD/18-94
D2AY66_STRRD/21-96
D2AY67_STRRD/26-102
D2AZT0_STRRD/1-73
D2AZZ2_STRRD/2-85
D2B014_STRRD/2-77
D2B0H8_STRRD/1-78
D2B2U2_STRRD/492-569
D2B481_STRRD/1-77
D2B4A7_STRRD/1-77
D2B563_STRRD/7-84
D2BAT5_STRRD/3-69
D2BDE3_STRRD/98-175
D2BKH3_LACLK/2-80
D2BP55_LACLK/1-77
D2BW92_DICD5/1-77
D2BXI9_DICD5/2-78
D2EFB6_9EURY/1-81
D2EZN4_9BACE/1-77
D2F1X2_9BACE/228-304
D2F2W3_STAAU/55-131
D2F3I5_STAAU/1-78
D2F630_STAAU/2-79
D2FC78_STAAU/2-79
D2FGV4_STAAU/55-131
D2FHK9_STAAU/1-78
D2FIL3_STAAU/1-78
D2FL08_STAAU/2-79
D2FQH5_STAAU/55-131
D2FRA2_STAAU/55-131
D2FRX8_STAAU/1-78
D2FUG2_STAAU/2-79
D2G0E1_STAAU/2-79
D2G4I8_STAAU/55-131
D2G576_STAAU/1-78
D2G671_STAAU/1-78
D2G8T6_STAAU/2-79
D2GD04_STAAU/55-131
D2GF99_STAAU/2-79
D2GIJ5_STAAU/1-78
D2GKL6_STAAU/55-131
D2GM94_STAAU/55-131
D2GMY1_STAAU/1-78
D2GQK4_STAAU/2-79
D2H469_AILME/187-261
D2HLS6_AILME/214-289
D2HRI6_AILME/211-285
D2L7M5_9DELT/5-81
D2N3L9_STAA5/1-78
D2N6A9_STAA5/2-79
D2NAI9_STAA5/55-131
D2NMN1_ECOS5/1-87
D2NPS5_ROTMD/22-96
D2NQ54_ROTMD/1-76
D2NSQ3_ROTMD/2-74
D2NXX5_LISM1/1-86
D2NZ32_LISM1/1-77
D2NZW0_LISM1/1-76
D2P115_LISM1/5-80
D2P142_LISM1/10-86
D2P3V1_LISM2/5-80
D2P3X8_LISM2/10-86
D2P9E4_LISM2/1-86
D2PAF6_LISM2/1-77
D2PB84_LISM2/1-76
D2PH59_SULID/1-78
D2PL53_KRIFD/1-77
D2PW48_KRIFD/1-74
D2PW99_KRIFD/1-92
D2PY87_KRIFD/2-81
D2QEZ6_SPILD/24-98
D2QH01_SPILD/2-78
D2QLX0_SPILD/48-124
D2QNJ5_SPILD/1-77
D2QP60_SPILD/12-88
D2QWX1_PIRSD/10-84
D2R0W9_PIRSD/1-86
D2R8K3_PIRSD/55-131
D2RJS7_ACIFV/123-199
D2RJT4_ACIFV/123-199
D2RQG0_HALTV/429-503
D2RZZ8_HALTV/1-77
D2S014_HALTV/1-77
D2S3S1_GEOOG/114-189
D2S3S1_GEOOG/12-88
D2S3S1_GEOOG/229-298
D2S3S2_GEOOG/8-87
D2S436_GEOOG/21-95
D2S5A7_GEOOG/11-87
D2S8W7_GEOOG/2-76
D2SBU8_GEOOG/1-77
D2SDC8_GEOOG/1-75
D2SDS8_GEOOG/24-100
D2SDV9_GEOOG/2-78
D2SEJ1_GEOOG/1-77
D2SZ04_MICEC/5-81
D2SZ05_MICEC/7-81
D2T2V7_ERWP6/1-85
D2TAQ7_ERWP6/5-81
D2TP28_CITRI/1-77
D2TRM2_CITRI/1-87
D2UI77_STAAU/55-131
D2UIU5_STAAU/1-78
D2UL96_STAAU/2-79
D2UR85_STAAU/2-79
D2UVH3_STAAU/55-131
D2UW59_STAAU/1-78
D2VLB6_NAEGR/17-93
D2YDM6_VIBMI/1-70
D2YGY4_VIBMI/1-77
D2YM46_VIBMI/1-77
D2YNH6_VIBMI/1-70
D2ZFX8_9ENTR/6-82
D2ZKF2_9ENTR/1-87
D2ZKN7_9ENTR/1-77
D2ZNK7_METSM/16-92
D3A0J2_NEIMU/40-116
D3A120_NEIMU/3-79
D3A1R4_NEISU/39-122
D3A8D8_NEISU/3-79
D3B670_POLPA/4-80
D3CRU7_9ACTO/6-82
D3CRU8_9ACTO/9-85
D3CU14_9ACTO/1-72
D3CVB5_9ACTO/1-75
D3CYF2_9ACTO/2-78
D3D6D5_9ACTO/2-78
D3D6I8_9ACTO/24-101
D3DD05_9ACTO/6-90
D3E432_METRM/1-77
D3E5Y0_GEOS4/1-78
D3E7Z8_GEOS4/1-78
D3E9W0_GEOS4/3-82
D3EB89_GEOS4/3-74
D3EG83_GEOS4/1-79
D3EM87_GEOS4/1-77
D3ERZ3_STAA4/1-78
D3ETF9_STAA4/43-119
D3EVN0_STAA4/1-76
D3EZA8_CONWI/1-76
D3EZZ6_CONWI/1-79
D3F750_CONWI/10-86
D3FCX5_CONWI/1-77
D3FQK9_BACPE/3-79
D3FRS6_BACPE/1-78
D3FSS8_BACPE/1-77
D3FV58_BACPE/1-77
D3FVT5_BACPE/55-130
D3GSF5_ECO44/1-77
D3GVT2_ECO44/1-87
D3HDN6_STRG3/2-80
D3HGP6_STRG3/1-80
D3I6W9_9BACT/1-78
D3KJY8_LISMO/1-77
D3KK43_LISMO/1-86
D3KL57_LISMO/1-77
D3KMC3_LISMO/66-140
D3KQK7_LISMO/10-86
D3KQP1_LISMO/5-80
D3LHN3_ENTFC/2-80
D3LPR4_MICLU/1-77
D3LPW5_MICLU/12-88
D3LPY2_MICLU/2-78
D3LXB8_9ACTO/2-78
D3LZ21_9ACTO/21-98
D3M112_9ACTO/6-82
D3M117_9ACTO/1-71
D3M1C9_9ACTO/2-76
D3M1D0_9ACTO/11-87
D3M338_9ACTO/1-76
D3M520_9ACTO/1-78
D3M5I8_9ACTO/127-202
D3M5I8_9ACTO/26-102
D3NYL4_AZOS1/1-78
D3P4L8_AZOS1/8-84
D3P500_AZOS1/1-79
D3PM89_MEIRD/1-77
D3Q0L4_STANL/1-74
D3Q1H3_STANL/13-102
D3Q2M8_STANL/24-86
D3Q814_STANL/1-78
D3Q9V1_STANL/1-77
D3QAZ5_STANL/1-60
D3QBI9_STANL/1-73
D3QF17_STALH/2-79
D3QGM4_STALH/44-120
D3QHD2_STALH/1-77
D3QIA7_STALH/118-191
D3QIA7_STALH/4-81
D3QRX3_ECOCB/1-87
D3QT67_ECOCB/1-77
D3RA06_KLEVT/6-82
D3RBW4_KLEVT/1-77
D3RGE6_KLEVT/1-77
D3RGK1_KLEVT/1-87
D3RJW0_KLEVT/1-77
D3RSS9_ALLVD/1-77
D3RTW1_ALLVD/1-79
D3SA80_THISK/1-75
D3SAU1_THISK/1-77
D3STR5_NATMM/428-502
D3UM02_LISSS/5-92
D3UM27_LISSS/8-83
D3UQA2_LISSS/1-77
D3UQK1_LISSS/66-140
D3US81_LISSS/1-86
D3UZY4_XENBS/5-81
D3V6D6_XENBS/1-77
D3VE97_XENNA/1-77
D3VPM4_MYCA6/1-76
D3ZKY0_RAT/252-327
D3ZUP9_RAT/232-303
D4BBA7_9ENTR/5-81
D4BD66_9ENTR/6-82
D4BDI9_9ENTR/8-84
D4BIX0_9ENTR/6-80
D4BJQ8_9ENTR/1-87
D4BSQ8_PRORE/1-76
D4BV85_PRORE/3-79
D4BW28_PRORE/1-81
D4C318_PRORE/2-75
D4CS10_9FUSO/127-203
D4DQR7_NEIEG/4-79
D4E0S9_SEROD/1-85
D4E1Z7_SEROD/3-88
D4E7P6_SEROD/16-92
D4E8W4_SEROD/1-77
D4E953_SEROD/6-82
D4E992_SEROD/1-77
D4EFS5_AGGAC/128-205
D4EFS5_AGGAC/21-98
D4EGT0_AGGAC/1-77
D4EKQ6_ENTFA/2-80
D4ESF0_ENTFA/2-80
D4F642_EDWTA/1-76
D4F6V2_EDWTA/15-91
D4FDE9_9LACO/115-192
D4FDE9_9LACO/7-82
D4FE23_9LACO/115-192
D4FKP5_STAEP/1-77
D4FKZ5_STAEP/48-124
D4FPA9_STAEP/16-93
D4FV98_BACNA/1-78
D4FYE6_BACNA/11-85
D4G561_BACNA/1-77
D4G589_BACNA/1-78
D4G682_BACNA/1-78
D4G754_BACNA/65-140
D4GME8_PANAM/30-106
D4GN42_PANAM/1-85
D4GSX4_HALVD/412-486
D4I380_ERWAC/1-70
D4IDG9_ERWAE/5-81
D4IPZ9_9BACT/1-77
D4IW10_BUTFI/2-80
D4JAW0_9FIRM/1-79
D4MFW9_9ENTE/2-80
D4PJ21_LISMO/1-86
D4PJE8_LISMO/10-86
D4PJH0_LISMO/5-80
D4PQA3_LISMO/1-76
D4PQF1_LISMO/1-77
D4PQY9_LISMO/1-86
D4PST9_LISMO/5-80
D4PSW6_LISMO/10-86
D4PXA0_LISMO/1-77
D4PYU3_LISMO/1-77
D4Q3S6_LISMO/1-77
D4Q6E8_LISMO/1-76
D4Q6P7_LISMO/5-80
D4Q6R8_LISMO/10-86
D4Q6T5_LISMO/1-86
D4QSR9_ENTFC/2-80
D4R4Z7_ENTFC/2-80
D4R6M8_ENTFC/2-80
D4RL80_ENTFC/2-80
D4RRP5_ENTFC/2-80
D4SPU6_ENTFC/2-80
D4U301_STAAU/2-79
D4U5S1_STAAU/1-78
D4U774_STAAU/55-131
D4UBY2_STAAU/55-131
D4UCB0_STAAU/1-78
D4UD95_STAAU/2-79
D4UWG8_ENTFA/2-80
D4VRB0_9BACE/1-76
D4VRF7_9BACE/33-108
D4VZF8_ENTFC/2-80
D4WK17_BACOV/1-76
D4WL38_BACOV/43-119
D4WRR1_BACOV/1-76
D4X3D4_BACOV/33-108
D4X992_9BURK/1-77
D4XGE5_9BURK/9-100
D4XH90_9BURK/1-78
D4XU31_ACIHA/1-87
D4XWV7_9MOLU/1-74
D4Y8K0_BACTR/65-140
D4YD64_BACTR/1-78
D4YL80_9MICO/2-77
D4YMS4_9MICO/1-76
D4YNC9_9MICO/17-82
D4YVR9_9LACO/115-192
D4Z341_SPHJU/2-68
D4Z4H7_SPHJU/1-79
D4ZC70_SHEVD/7-83
D4ZEB5_SHEVD/110-187
D4ZF62_SHEVD/9-88
D4ZHF9_SHEVD/1-78
D4ZKN8_SHEVD/1-77
D4ZLQ3_SHEVD/12-80
D4ZPG0_SPIPL/3-79
D4ZTA8_SPIPL/23-95
D5APP2_RHOCB/1-77
D5AT07_RHOCB/10-86
D5B9G7_ZUNPS/1-78
D5BGM3_ZUNPS/141-214
D5BGM3_ZUNPS/30-107
D5BKU7_ZUNPS/342-415
D5BRM0_PUNMI/25-97
D5CAZ5_ENTCC/1-87
D5CC39_ENTCC/1-77
D5CG14_ENTCC/1-77
D5D0Q8_ECOKI/1-87
D5DAN5_BACMD/1-82
D5DAU3_BACMD/66-141
D5DC15_BACMD/3-79
D5DGQ6_BACMD/1-77
D5DGW2_BACMD/1-77
D5DW90_BACMQ/1-77
D5DX46_BACMQ/1-77
D5DYV3_BACMQ/1-82
D5DZ10_BACMQ/66-141
D5DZS4_BACMQ/30-84
D5E2G8_BACMQ/3-79
D5E3Z6_BACMQ/9-87
D5E4Z2_MYCCM/2-73
D5EPH9_CORAD/37-113
D5EQI7_CORAD/21-97
D5ET56_PRER2/1-78
D5GY29_LACCS/115-192
D5GY29_LACCS/7-82
D5H1Q7_LACCS/115-192
D5HA89_SALRM/1-70
D5MJI1_9BACT/1-76
D5MMH7_9BACT/1-76
D5MRI3_9ACTO/5-81
D5MRI4_9ACTO/115-190
D5MRI4_9ACTO/13-84
D5MX17_BACSU/1-78
D5N3U6_BACSU/65-140
D5N4B8_BACSU/1-77
D5N4E6_BACSU/1-78
D5N6E4_BACSU/11-85
D5NEN1_9BURK/3-79
D5NPY8_9BURK/1-79
D5NTG1_9BURK/174-247
D5NVY2_CORAM/27-102
D5P0V2_CORAM/2-78
D5P280_9MYCO/24-101
D5P8M8_9MYCO/3-79
D5PEK4_9MYCO/32-106
D5PFT9_9MYCO/23-99
D5PJJ5_9MYCO/2-75
D5Q2B5_CLODI/3-87
D5QCD2_GLUHA/5-82
D5QF00_GLUHA/23-99
D5QHR9_GLUHA/4-80
D5QHZ6_GLUHA/1-79
D5QLM5_METTR/1-79
D5QR15_METTR/9-86
D5QU24_METTR/23-99
D5RCA7_FUSNN/128-204
D5RK84_9PROT/1-83
D5RKZ4_9PROT/3-81
D5RSZ9_9PROT/1-78
D5RXB9_CLODI/3-87
D5STM2_PLAL2/1-76
D5TJT1_BACT1/1-78
D5TPV8_BACT1/1-78
D5TQ18_BACT1/1-77
D5TR32_BACT1/22-107
D5TSN5_BACT1/55-130
D5TVY4_BACT1/12-84
D5U845_BRAM5/1-76
D5UC51_CELFN/5-81
D5UST7_TSUPD/1-75
D5UTZ2_TSUPD/19-92
D5UU93_TSUPD/2-75
D5UZM3_ARCNC/3-80
D5UZM4_ARCNC/1-75
D5V038_ARCNC/4-80
D5V0A0_ARCNC/6-89
D5V3X2_ARCNC/2-78
D5V4R5_ARCNC/3-78
D5V711_ARCNC/3-80
D5V7U7_ARCNC/1-77
D5VFQ4_CAUST/1-78
D5VH03_CAUST/1-74
D5VK34_CAUST/41-117
D5VK63_CAUST/5-80
D5VKH5_CAUST/5-80
D5VPF5_CAUST/2-78
D5W6W5_BURSC/3-79
D5WFJ0_BURSC/1-79
D5WKY6_BURSC/10-82
D5X5W4_THIK1/1-79
D5X8A6_THEPJ/1-72
D5XR84_MYCTU/4-79
D5XS80_MYCTU/1-77
D5XX82_MYCTU/2-75
D5XZT3_MYCTU/2-78
D5Y1C4_MYCTU/4-79
D5Y299_MYCTU/1-77
D5Y7M5_MYCTU/2-75
D5Y9J1_MYCTU/2-78
D5YBS0_MYCTU/4-79
D5YDV5_MYCTU/1-77
D5YI49_MYCTU/2-75
D5YL43_MYCTU/2-78
D5YP90_MYCTU/4-79
D5YQ95_MYCTU/1-77
D5YUM1_MYCTU/2-75
D5YXL3_MYCTU/2-78
D5Z129_MYCTU/1-59
D5Z215_MYCTU/1-77
D5Z6S8_MYCTU/2-75
D5ZAG6_MYCTU/2-78
D5ZDJ8_MYCTU/4-79
D5ZEL3_MYCTU/1-77
D5ZJS9_MYCTU/2-75
D5ZMD6_MYCTU/2-78
D5ZNK0_9ACTO/130-216
D5ZNK0_9ACTO/27-98
D5ZPK1_9ACTO/2-76
D5ZSV3_9ACTO/1-77
D5ZY78_9ACTO/19-95
D6ALF4_STRFL/2-78
D6AM74_STRFL/15-93
D6AQ51_STRFL/128-214
D6AQ51_STRFL/26-100
D6AV04_STRFL/6-82
D6AVA6_STRFL/12-98
D6AZ00_9ACTO/2-78
D6B4U2_9ACTO/2-76
D6BHX8_9FUSO/128-204
D6CKN7_THIS3/1-79
D6D4A5_9BACE/33-108
D6D4R5_9BACE/1-76
D6DSE2_ENTCL/1-77
D6DXW2_ENTCL/1-87
D6EC50_STRLI/14-92
D6EHP6_STRLI/1-77
D6EI58_STRLI/2-77
D6ELB0_STRLI/128-214
D6ELB0_STRLI/23-97
D6EN66_STRLI/29-106
D6EUG9_STRLI/45-121
D6EVC6_STRLI/12-98
D6EVP3_STRLI/44-120
D6EWB3_STRLI/10-93
D6F266_MYCTU/4-79
D6F366_MYCTU/1-77
D6FJX3_MYCTU/2-75
D6FNA2_MYCTU/4-79
D6FNF5_MYCTU/2-75
D6FQG6_MYCTU/1-77
D6FTL0_MYCTU/2-78
D6GFE4_9ENTR/6-82
D6GJ90_9ENTR/1-87
D6GJF3_9ENTR/1-77
D6GKT6_9ENTR/1-77
D6GNF1_9ENTR/1-77
D6GUA2_9EURY/1-78
D6GZA4_STAAU/2-79
D6H280_STAAU/55-131
D6H2V9_STAAU/1-78
D6HBG5_NEIGO/18-94
D6HCU6_STAAU/55-131
D6HDG4_STAAU/1-78
D6HFY1_STAAU/2-79
D6HX30_ECOLX/1-77
D6I116_ECOLX/1-87
D6IAL7_ECOLX/1-77
D6IDV1_ECOLX/1-87
D6IPW9_ECOLX/136-211
D6IPW9_ECOLX/30-105
D6IPY5_ECOLX/1-77
D6IT68_ECOLX/1-87
D6IZD0_STAAU/2-79
D6J3Y4_STAAU/1-78
D6J4P9_STAAU/55-131
D6J9W8_ECOLX/1-77
D6JFG7_ECOLX/1-87
D6JNR4_NEIGO/18-94
D6JWT0_ACIG3/1-78
D6JX22_ACIG3/1-87
D6JYP4_ACIG3/2-78
D6K0X2_9ACTO/1-79
D6K4R3_9ACTO/29-105
D6K8V7_9ACTO/2-78
D6KDH8_9ACTO/2-72
D6KDT1_9ACTO/13-89
D6KHA6_9FIRM/149-225
D6KHA6_9FIRM/43-116
D6KMG3_9FIRM/121-197
D6KMG3_9FIRM/14-88
D6KYD3_9NEIS/1-75
D6KYE1_9NEIS/1-73
D6L5V9_PARDN/2-80
D6L7H7_PARDN/2-80
D6LCX8_9FUSO/128-204
D6LJC4_9FUSO/127-203
D6LQD1_9RHIZ/1-77
D6LSG4_9RHIZ/1-50
D6LU99_STAAU/1-78
D6LWV4_STAAU/2-79
D6M1A7_STAAU/55-131
D6M5G2_9ACTO/2-79
D6S5W1_9LACO/1-80
D6SBW4_STAAU/55-131
D6SE28_STAAU/1-76
D6SHV8_STAAU/2-79
D6T3E8_STAAU/55-131
D6T5D8_STAAU/1-78
D6T9Y1_STAAU/2-79
D6TCR1_9CHLR/9-87
D6TEV1_9CHLR/1-78
D6THY3_9CHLR/1-75
D6TKT2_9CHLR/1-78
D6TQE8_9CHLR/10-83
D6TQU4_9CHLR/107-184
D6TQU4_9CHLR/5-82
D6TSD7_9CHLR/122-194
D6TVA2_9CHLR/1-77
D6TW08_9CHLR/12-89
D6TYE3_9CHLR/1-71
D6U1Z7_9CHLR/18-95
D6U3E1_9CHLR/9-86
D6U6V5_9CHLR/10-86
D6U7T7_9CHLR/12-52
D6UBE8_STAAU/2-79
D6UEG9_STAAU/1-78
D6UF52_STAAU/55-131
D6UYE9_9BACT/1-75
D6V9T9_9BRAD/1-78
D6X7X8_STRPR/1-76
D6X9Z2_STRPR/17-93
D6XXL8_BACIE/1-77
D6Y690_THEBD/2-78
D6Y8K6_THEBD/1-73
D6YA83_THEBD/1-77
D6YAM6_THEBD/4-82
D6Z8W1_SEGRD/2-82
D6Z9W1_SEGRD/1-75
D7A2S3_STAND/4-80
D7A3D5_STAND/1-77
D7A4G6_STAND/1-77
D7A6X3_STAND/1-78
D7A709_STAND/1-74
D7A7U0_STAND/26-101
D7AAL6_STAND/1-79
D7ADM2_GEOSK/3-79
D7AWT4_NOCDD/1-76
D7AYJ9_NOCDD/15-83
D7B4D0_NOCDD/3-79
D7B897_NOCDD/13-88
D7BHV0_MEISD/1-78
D7BJC4_MEISD/4-74
D7BR87_STRBB/10-85
D7BR87_STRBB/110-187
D7BR88_STRBB/4-80
D7BVG9_STRBB/31-104
D7BZR9_STRBB/566-643
D7BZR9_STRBB/677-756
D7BZS2_STRBB/10-88
D7C2K0_STRBB/30-106
D7C4E5_STRBB/1-78
D7C5E5_STRBB/1-78
D7CAY2_STRBB/2-78
D7CBS1_STRBB/23-99
D7CD27_STRBB/12-85
D7CHI6_STRBB/127-221
D7CVU1_TRURR/1-77
D7CXD2_TRURR/1-80
D7D2F0_GEOSC/1-78
D7DSI6_METV3/5-81
D7ENR9_MYCTU/4-79
D7EPQ1_MYCTU/1-77
D7EV89_MYCTU/2-75
D7EWQ8_MYCTU/2-78
D7GEA0_PROFC/1-77
D7H026_BRUAB/1-77
D7H792_BRUAB/1-81
D7HCT0_VIBCH/1-77
D7HD14_VIBCH/4-80
D7HMV2_VIBCH/1-77
D7HZT4_PSESS/7-83
D7I1I8_PSESS/10-84
D7I3D5_PSESS/1-78
D7IG75_9BACE/1-76
D7IQ17_9BACE/293-369
D7IQ63_9BACE/29-105
D7IQY5_9BACE/1-77
D7J460_9BACE/33-108
D7J4A1_9BACE/38-113
D7JGH9_9BACT/38-115
D7JPH5_ECOLX/136-211
D7JPH5_ECOLX/30-105
D7JPJ2_ECOLX/1-77
D7JTJ1_ECOLX/1-87
D7K2L9_9BACE/43-119
D7K2R4_9BACE/1-76
D7N315_9NEIS/3-79
D7N5A4_9FIRM/1-76
D7P5T0_9ACTO/2-76
D7RFK4_AMYOR/113-188
D7UHA9_LISMO/5-80
D7UHD8_LISMO/10-86
D7UJT5_LISMO/1-86
D7UMB5_LISMO/1-77
D7UMG2_LISMO/1-77
D7UWG3_LISGR/48-123
D7UX49_LISGR/15-91
D7UX71_LISGR/24-109
D7UZS2_LISGR/103-178
D7V174_LISGR/4-80
D7V4U2_9LACO/2-80
D7V9A2_LACPL/33-109
D7VDM8_LACPL/71-146
D7VRF7_9SPHI/39-116
D7VS58_9SPHI/2-78
D7VXJ1_9FLAO/2-78
D7W6M4_9FLAO/2-78
D7WE67_9CORY/1-76
D7WEQ1_9CORY/2-78
D7WFJ2_BACCE/11-87
D7WGQ4_BACCE/1-77
D7WVJ2_9BACI/13-78
D7WVQ2_9BACI/65-140
D7WXM2_9BACI/1-82
D7WZI9_9BACI/1-78
D7X0Y5_ECOLX/126-201
D7X0Y5_ECOLX/20-95
D7X323_ECOLX/1-77
D7XFB2_ECOLX/1-87
D7XLP1_ECOLX/1-77
D7XRZ3_ECOLX/1-87
D7XZK6_ECOLX/1-87
D7Y241_ECOLX/1-77
D7YH58_ECOLX/1-87
D7YHJ1_ECOLX/1-77
D7YRU1_ECOLX/1-77
D7YTH7_ECOLX/1-87
D7Z789_ECOLX/1-87
D7Z983_ECOLX/1-77
D7Z9A3_ECOLX/126-201
D7Z9A3_ECOLX/20-95
D7ZRJ0_ECOLX/1-77
D7ZZ75_ECOLX/1-87
D8A7C2_ECOLX/1-87
D8AE71_ECOLX/1-77
D8AQE0_ECOLX/8-84
D8ATH0_ECOLX/1-87
D8AU40_ECOLX/1-77
D8AYQ1_ECOLX/1-77
D8B881_ECOLX/1-87
D8B9T1_ECOLX/1-77
D8BMR1_ECOLX/1-87
D8BSE5_ECOLX/1-77
D8BT42_ECOLX/1-87
D8BUD7_ECOLX/1-77
D8CCZ2_ECOLX/1-87
D8D3D1_COMTE/1-77
D8DA29_COMTE/15-86
D8DX81_PREBR/16-93
D8E4Q4_ECOLX/1-87
D8E9H2_ECOLX/1-77
D8EA26_ECOLX/1-77
D8ERR8_ECOLX/1-87
D8ETS4_ECOLX/1-77
D8F071_9DELT/1-77
D8F2L3_9DELT/1-74
D8FII7_9FIRM/5-76
D8FYG8_9CYAN/1-78
D8G2A9_9CYAN/8-74
D8G848_9CYAN/1-68
D8GFV0_LACCZ/1-77
D8GM44_CLOLD/1-77
D8GXF4_BACAI/1-78
D8H2A4_BACAI/1-78
D8H2F5_BACAI/1-77
D8H3I6_BACAI/22-103
D8H582_BACAI/55-130
D8H8H5_BACAI/11-84
D8HDM7_STAAF/1-78
D8HG46_STAAF/43-119
D8HI14_STAAF/2-79
D8HJX5_AMYMU/2-78
D8HYA2_AMYMU/23-96
D8I1N8_AMYMU/1-82
D8I4L4_AMYMU/3-78
D8I4L5_AMYMU/6-82
D8I7M7_AMYMU/1-76
D8IFH2_BRAP9/1-76
D8IQJ2_HERSS/1-78
D8IW49_HERSS/20-93
D8J176_HERSS/3-88
D8J8S2_HALJB/490-564
D8JLP6_ACISD/1-78
D8JMC9_ACISD/1-87
D8JSA3_HYPDA/1-79
D8JUA2_HYPDA/1-79
D8KGL9_LACLN/1-77
D8KHT3_LACLN/2-80
D8KLL0_CORPF/1-76
D8KPB8_CORPF/4-85
D8MLG5_ERWBE/1-77
D8MSK9_ERWBE/5-81
D8MX08_ERWBE/1-85
D8N1E4_RALSO/1-76
D8N9G0_RALSO/24-103
D8NKB9_RALSO/1-78
D8NNE4_RALSO/1-76
D8NQQ8_RALSO/26-105
D8NS20_RALSO/1-71
D8NUT8_RALSO/1-78
D8NZX9_RALSO/25-104
D8P9B8_9BACT/2-78
D8PC70_9BACT/8-74
D8PC75_9BACT/8-68
D8PF40_9BACT/39-113
D8PWT1_SCHCM/4-79
D8Q9I3_SCHCM/22-83
D8TRY5_VOLCA/540-613
D8U6C7_VOLCA/1-51
D8UAB5_VOLCA/63-137
D8UAC1_VOLCA/151-227
D8UAC5_VOLCA/57-133
D8UAC6_VOLCA/65-141
D8UAC7_VOLCA/64-140
D8UAX6_VOLCA/65-141
D8UTG4_9MICC/1-76
D8UTU2_9MICC/1-82
D9P7I9_ACTPL/1-77
D9PCD8_ACTPL/1-77
D9PJ34_9ZZZZ/1-77
D9Q456_CORP1/4-85
D9Q7D3_CORP1/1-76
D9Q9E1_CORP2/1-76
D9QC27_CORP2/4-85
D9QGQ7_BRESC/1-78
D9QMB6_BRESC/14-89
D9RCT6_STAAJ/1-78
D9RE32_STAAJ/43-119
D9RG65_STAAJ/2-79
D9RIG0_STAAK/1-76
D9RK53_STAAK/43-119
D9RPF7_STAAK/1-76
D9RSJ5_PREMB/1-78
D9SZ18_MICAI/3-78
D9SZ19_MICAI/1-77
D9SZ19_MICAI/102-177
D9T292_MICAI/12-87
D9T4K5_MICAI/2-78
D9T4L2_MICAI/8-83
D9T570_MICAI/1-78
D9T9F7_MICAI/1-74
D9TC80_MICAI/1-85
D9TEH9_MICAI/1-77
D9UBK9_STRPR/1-76
D9UBN4_STRPR/1-76
D9UKP1_9ACTO/6-81
D9UVW0_9ACTO/1-76
D9V159_9ACTO/1-78
D9V1J8_9ACTO/23-99
D9V2T2_9ACTO/5-82
D9V4Y4_9ACTO/2-78
D9VAI4_9ACTO/2-73
D9VCR8_9ACTO/10-86
D9VHF0_9ACTO/99-185
D9VI48_9ACTO/8-81
D9VK25_9ACTO/21-97
D9VL67_9ACTO/19-91
D9VLR1_9ACTO/1-64
D9VMP4_9ACTO/18-94
D9VMW3_9ACTO/10-85
D9VMW3_9ACTO/110-187
D9VP19_9ACTO/18-93
D9VP27_9ACTO/32-106
D9VU91_9ACTO/5-80
D9VUK0_9ACTO/4-80
D9VVY5_9ACTO/1-76
D9VW37_9ACTO/3-79
D9VWU9_9ACTO/50-124
D9W6F9_9ACTO/1-78
D9WCF2_9ACTO/1-85
D9WN95_9ACTO/3-78
D9WVC3_9ACTO/14-90
D9WW83_9ACTO/2-78
D9WWP7_9ACTO/10-86
D9WWP7_9ACTO/110-187
D9X0P1_STRVR/60-138
D9X4M1_STRVR/2-77
D9XDD0_STRVR/1-77
D9XEM1_STRVR/11-86
D9XH18_STRVR/3-78
D9XHA5_STRVR/16-92
D9XHB6_STRVR/10-86
D9XX99_9ACTO/19-95
D9Y5S8_9BURK/32-109
D9YAX1_9DELT/51-128
D9YB09_9DELT/3-79
D9ZEP2_9ZZZZ/17-68
E0DGK3_9CORY/2-77
E0DIS4_9CORY/1-76
E0DNG6_9RHIZ/1-77
E0DR91_9RHIZ/1-81
E0DZF2_9RHIZ/1-81
E0E4S3_9FIRM/1-77
E0EAA9_ACTPL/1-77
E0EG75_ACTPL/1-77
E0EMD3_ACTPL/1-77
E0F052_ACTPL/1-77
E0F6A0_ACTPL/1-77
E0FCI0_ACTPL/1-77
E0FIK2_ACTPL/1-77
E0FPN8_ACTPL/1-77
E0G485_ENTFA/2-80
E0GAV1_ENTFA/2-80
E0GKF1_ENTFA/2-80
E0GUZ4_ENTFA/2-80
E0H1H5_ENTFA/2-80
E0H9S4_ENTFA/2-80
E0HPP0_9GAMM/1-76
E0HPP6_9GAMM/13-89
E0HTW2_9GAMM/1-77
E0HUC0_9GAMM/2-78
E0I094_9BACT/1-54
E0I6Q5_9BACL/125-200
E0IGE7_9BACL/14-85
E0IGF0_9BACL/6-84
E0INJ0_9GAMM/13-89
E0INJ6_9GAMM/1-76
E0IRB7_9GAMM/1-77
E0ITA5_9GAMM/2-78
E0IVX6_ECOLW/1-87
E0IX74_ECOLW/1-77
E0JJP7_RHIME/21-97
E0JJV5_RHIME/1-81
E0JL21_RHIME/30-107
E0JL89_RHIME/4-79
E0JQ61_RHIME/1-77
E0JVK1_RHIME/1-81
E0JVP5_RHIME/21-97
E0K5U5_RHIME/4-79
E0K6U0_RHIME/1-77
E0K7X4_RHIME/30-107
E0KCR6_STRVO/6-82
E0KKH1_STRVO/4-82
E0KPV7_STRVO/1-77
E0KSC7_STRVO/2-78
E0KU15_STRVO/1-79
E0KUS5_STRVO/27-103
E0KYK5_STRVO/136-214
E0KYK5_STRVO/28-102
E0LFC2_SPHCR/2-82
E0LIW2_SPHCR/1-79
E0LKB2_SPHCR/26-100
E0LPA2_SPHCR/13-87
E0LYA4_9ENTR/1-84
E0MQK5_9RHOB/1-77
E0MUT0_9CORY/2-78
E0MWP1_9CORY/1-76
E0N7M5_NEIME/3-79
E0P594_STAAU/55-131
E0P6H4_STAAU/1-78
E0P991_STAAU/2-79
E0PDU7_STREI/19-97
E0PK71_STRGY/2-80
E0PMU7_STRGY/1-80
E0R7A2_ECOLX/1-87
E0RDH2_PAEP6/1-78
E0RH19_PAEP6/1-77
E0RI39_PAEP6/33-85
E0RMZ9_PAEP6/8-84
E0RTK2_SPITD/1-77
E0RYD5_BUTPB/2-80
E0SHR0_DICD3/20-96
E0SL02_DICD3/23-99
E0SN58_DICD3/76-152
E0T1U4_EDWTF/3-79
E0TRI3_STRZ6/2-80
E0TUW7_BACPZ/1-78
E0TXX3_BACPZ/65-140
E0U2G0_BACPZ/1-77
E0U2N9_BACPZ/11-85
E0U325_BACPZ/1-78
E0U9E5_CYAP2/2-68
E0UBC1_CYAP2/5-81
E0UBW9_CYAP2/1-70
E0UGP6_CYAP2/10-85
E0UGP6_CYAP2/116-187
E0UKN1_CYAP2/1-78
E0UUR2_SULAO/2-77
E0XQ53_9BACT/3-69
E0XXI2_9PROT/1-79
E0Y0R6_9SPHI/33-107
E1C6X4_CHICK/285-359
E1CVJ1_VIBPA/1-77
E1CWU7_VIBPA/1-77
E1CXZ9_VIBPA/5-71
E1D5B3_VIBPA/1-77
E1D663_VIBPA/1-77
E1DBL1_VIBPA/5-71
E1DN78_VIBPA/4-70
E1DP98_VIBPA/1-77
E1DTZ7_VIBPA/1-77
E1E2C5_STAAU/55-131
E1E4I0_STAAU/1-78
E1E6U1_STAAU/2-79
E1EDP4_VIBPA/1-77
E1ELC9_VIBPA/1-77
E1EML9_VIBPA/5-71
E1ENS4_ENTFA/2-80
E1H705_MYCTU/4-79
E1H7X7_MYCTU/1-77
E1HCJ3_MYCTU/2-75
E1HEZ9_MYCTU/2-78
E1HGY0_ECOLX/1-87
E1HJV0_ECOLX/1-77
E1HX50_ECOLX/1-87
E1HZF2_ECOLX/1-77
E1IKX0_ECOLX/1-87
E1IUW3_ECOLX/1-77
E1J0W9_ECOLX/1-87
E1JEG5_ECOLX/1-77
E1JU26_DESFR/9-77
E1K2P2_DESFR/5-81
E1L915_9FIRM/132-208
E1L915_9FIRM/22-99
E1LCJ6_9FIRM/149-225
E1LCJ6_9FIRM/39-116
E1P3Y9_NEILA/3-79
E1P5N3_HUMAN/172-247
E1PDB2_ECOAB/1-87
E1QLC2_DESB2/3-78
E1QR86_VULDI/1-78
E1RAK9_SPISS/1-78
E1RJR3_METP4/39-116
E1RXM7_ECOUM/1-87
E1SCP7_PANVC/1-77
E1SEB3_PANVC/1-85
E1SNW2_FERBD/1-77
E1SP79_FERBD/1-77
E1SRE8_FERBD/1-73
E1TB27_BURSG/3-81
E1TLL8_LACPS/71-146
E1TR44_LACPS/33-109
E1UAE3_LISML/66-140
E1UB99_LISML/1-77
E1UCI7_LISML/1-76
E1UDI9_LISML/1-86
E1UF98_LISML/5-80
E1UFB5_LISML/10-86
E1ULD1_BACAS/1-77
E1ULF6_BACAS/1-78
E1UN33_BACAS/1-78
E1UQR9_BACAS/65-140
E1URP1_BACAS/1-78
E1V6S4_HALED/2-78
E1V7U4_HALED/1-77
E1V866_HALED/1-77
E1V892_HALED/18-81
E1VSA7_ARTAR/1-77
E1VTR2_ARTAR/1-79
E1W0L8_ARTAR/2-78
E1W4H4_HAEP3/1-77
E1WED4_SALTS/2-78
E1WHW8_SALTS/1-87
E1WQR3_BACF6/4-79
E1WWM2_BACF6/213-289
E1XEL8_STRZO/11-89
E1Y901_9DELT/1-85
E1YH39_9DELT/1-77
E1YTS9_9BACE/29-105
E1YTY8_9BACE/75-151
E1YVB3_9BACE/3-79
E1Z9L9_9CHLO/74-155
E2CC93_9RHOB/3-79
E2CNB9_9RHOB/1-77
E2EKK3_9ACTO/4-80
E2EKL0_9ACTO/10-86
E2EKL1_9ACTO/7-82
E2K156_ECO57/1-87
E2K4V5_ECO57/1-77
E2KCR9_ECO57/1-87
E2KFD7_ECO57/1-77
E2KSE2_ECO57/1-77
E2KV77_ECO57/1-87
E2LDY2_MONPE/13-91
E2LVC5_MONPE/13-91
E2M7W7_PSESM/7-83
E2MGC3_PSESM/50-125
E2MKM1_PSESM/10-84
E2MUI5_9CORY/8-84
E2MW78_9CORY/4-79
E2N873_9BACE/229-305
E2NMJ8_9BACE/1-77
E2PFK9_NEIPO/40-121
E2PIA5_NEIPO/3-79
E2PNB1_9RHIZ/1-81
E2PVG6_STRCL/16-90
E2PVZ6_STRCL/17-92
E2PYG8_STRCL/150-237
E2Q1K1_STRCL/23-99
E2Q217_STRCL/3-79
E2QE49_ECOLX/1-87
E2RIS1_CANFA/291-366
E2S504_9CORY/1-76
E2SAH2_9ACTO/1-77
E2SCH1_9ACTO/13-89
E2SE28_9ACTO/2-78
E2SEX2_9ACTO/4-92
E2SKE1_9FIRM/3-71
E2SSN9_9RALS/1-77
E2SWC3_9RALS/25-104
E2SYD3_9RALS/1-78
E2T2T0_9RALS/1-78
E2T6A0_MYCTU/2-78
E2TCQ4_MYCTU/2-75
E2TDU3_MYCTU/4-79
E2TEZ9_MYCTU/1-77
E2TJ80_MYCTU/4-79
E2TK75_MYCTU/1-77
E2TPU0_MYCTU/2-75
E2TSB7_MYCTU/2-78
E2TVW4_MYCTU/4-79
E2TWS9_MYCTU/1-77
E2U1Z2_MYCTU/2-75
E2U3U8_MYCTU/2-78
E2U4N2_MYCTU/2-78
E2U7C3_MYCTU/4-79
E2U854_MYCTU/1-77
E2UCP3_MYCTU/2-75
E2UH95_MYCTU/2-78
E2UIU2_MYCTU/4-79
E2UJS0_MYCTU/1-77
E2UPB1_MYCTU/2-75
E2URR3_MYCTU/2-78
E2UUZ4_MYCTU/4-79
E2UVX1_MYCTU/1-77
E2UX56_MYCTU/2-75
E2V2Z2_MYCTU/2-78
E2V672_MYCTU/4-79
E2V769_MYCTU/1-77
E2VBR4_MYCTU/2-75
E2VFH7_MYCTU/4-79
E2VGG2_MYCTU/1-77
E2VKT5_MYCTU/2-75
E2VN98_MYCTU/2-78
E2VRS9_MYCTU/4-79
E2VSQ5_MYCTU/1-77
E2VXE4_MYCTU/2-75
E2VZV3_MYCTU/2-78
E2W332_MYCTU/4-79
E2W3Z9_MYCTU/1-77
E2W8K4_MYCTU/2-75
E2WB05_MYCTU/2-78
E2WF11_MYCTU/4-79
E2WFY6_MYCTU/1-77
E2WKN5_MYCTU/2-75
E2WN25_MYCTU/2-78
E2WUZ9_ECOLX/1-77
E2WYD7_ECOLX/1-87
E2X7B1_SHIDY/1-87
E2XGY1_SHIDY/1-77
E2XKS2_PSEFL/4-80
E2XM83_PSEFL/1-77
E2XPI1_PSEFL/9-95
E2XQW0_PSEFL/12-89
E2XX38_PSEFL/9-82
E2XXF8_PSEFL/6-81
E2Y5X5_ENTFA/2-80
E2YG09_ENTFA/2-80
E2YL11_ENTFA/2-80
E2YY99_ENTFA/2-80
E2Z630_ENTFA/2-80
E2ZP25_PSEAE/2-79
E2ZXF4_PSEAE/1-77
E2ZXW2_PSEAE/4-80
E3A2Z7_PSEAE/24-99
E3A303_PSEAE/247-321
E3A3C5_PSEAE/4-80
E3A3S4_PSEAE/8-82
E3A6H1_PSEAE/2-78
E3AMT5_9SPHI/1-81
E3AT91_9SPHI/2-80
E3AUV7_9SPHI/13-85
E3B955_9MICO/25-100
E3BAI3_9MICO/16-89
E3BH37_9VIBR/3-78
E3BPH2_9VIBR/3-79
E3BQK7_9VIBR/1-85
E3C749_9LACO/174-250
E3CKA7_STRDO/1-77
E3CLK3_STRDO/116-192
E3D6X2_NEIM7/3-79
E3DEY8_ERWSE/1-85
E3DGG0_ERWSE/5-81
E3DU16_BACA1/65-140
E3DVB6_BACA1/1-77
E3DW28_BACA1/1-78
E3DXC3_BACA1/2-50
E3E2R2_BACA1/1-78
E3E6U8_PAEPS/1-78
E3ECY9_PAEPS/1-77
E3EHM0_PAEPS/33-85
E3F856_CORP9/4-85
E3F8B1_CORP9/1-76
E3FDK8_STIAD/4-80
E3FF25_STIAD/1-73
E3FMR3_STIAD/13-87
E3G1U1_ENTCS/1-77
E3G3C5_ENTCS/1-87
E3G7F8_ENTCS/6-82
E3GCS3_ENTCS/1-77
E3H3C9_ROTDC/2-74
E3H3G7_ROTDC/1-76
E3H4L3_ROTDC/1-82
E3H9J2_ILYPC/1-77
E3HBH4_ILYPC/1-77
E3HLF0_ACHXA/1-78
E3HMW6_ACHXA/5-75
E3HTG5_ACHXA/1-77
E3I0H5_RHOVT/1-79
E3I3S4_RHOVT/9-86
E3IDT0_GEOS0/65-140
E3IH14_GEOS0/1-78
E3IP82_DESVR/5-81
E3ITU0_FRASU/1-74
E3IXT8_FRASU/1-74
E3IYQ1_FRASU/12-89
E3IZ74_FRASU/1-77
E3IZH0_FRASU/1-78
E3IZH1_FRASU/24-100
E3J591_FRASU/2-78
E3PJF0_ECOH1/1-87
E3PM18_ECOH1/1-77
E3QFN7_COLGM/47-89
E3R5M1_9LACO/125-202
E3R5M1_9LACO/17-92
E3RBN9_9LACO/2-80
E3RX85_PYRTT/4-79
E3S332_PYRTT/6-83
E3S484_PYRTT/4-85
E3XTS7_ECOLX/1-87
E3Y385_SHIFL/1-77
E3Y6E0_SHIFL/1-87
E3YBP3_LISMO/1-60
E3YD37_LISMO/1-86
E3YF28_LISMO/5-80
E3YF69_LISMO/10-86
E3YIL4_LISMO/86-160
E3YJN0_LISMO/1-77
E3YL81_9LIST/1-77
E3YME6_9LIST/1-86
E3YP51_9LIST/5-80
E3YP79_9LIST/10-86
E3YSF1_9LIST/66-140
E3YTB9_9LIST/1-77
E3YUT5_LISIN/1-77
E3YW16_LISIN/1-86
E3YXY6_LISIN/5-80
E3Z1F0_LISIN/66-140
E3Z2D0_LISIN/1-43
E3Z2D1_LISIN/1-44
E3Z3L8_LISIN/1-77
E3Z4U0_LISIN/1-86
E3Z6K4_LISIN/5-80
E3Z9X5_LISIN/66-140
E3ZAT1_LISIN/1-77
E3ZC41_LISIV/1-77
E3ZD82_LISIV/1-86
E3ZFB2_LISIV/5-92
E3ZFC7_LISIV/8-83
E3ZJT6_LISIV/1-77
E3ZLA8_LISSE/1-77
E3ZMB4_LISSE/1-86
E3ZP77_LISSE/5-92
E3ZPC6_LISSE/5-72
E3ZSS4_LISSE/66-140
E3ZTN9_LISSE/1-77
E3ZV81_LISSE/1-77
E3ZW86_LISSE/1-86
E3ZY68_LISSE/5-90
E4A1K1_LISSE/66-140
E4A2M7_LISSE/1-77
E4ICE9_ENTFC/1-76
E4IFZ7_ENTFC/1-76
E4IST2_ENTFC/1-76
E4J1D3_ENTFC/1-76
E4JCK9_ENTFC/1-76
E4JEB3_ENTFC/1-76
E4L318_9STRE/118-194
E4L318_9STRE/8-84
E4LB65_9FIRM/149-225
E4LB65_9FIRM/41-116
E4M2P8_9FIRM/1-95
E4M6Z5_9FIRM/1-77
E4MC93_9BACT/1-77
E4N197_KITSK/1-72
E4N522_KITSK/3-79
E4N5H3_KITSK/1-77
E4N6E3_KITSK/234-310
E4N920_KITSK/4-80
E4NAL3_KITSK/2-78
E4NB13_KITSK/1-80
E4NCU1_KITSK/18-97
E4NJ07_KITSK/19-100
E4NJ49_KITSK/20-96
E4NLI1_HALBP/421-495
E4P8V2_ECO8N/1-87
E4PHA1_MARAH/1-78
E4PKW0_MARAH/16-93
E4PLP7_MARAH/1-78
E4PRF8_MARAH/1-75
E4R5F7_PSEPB/4-80
E4R5K5_PSEPB/1-77
E4R852_PSEPB/9-91
E4RBF8_PSEPB/1-77
E4RFG7_PSEPB/7-83
E4RHH3_PSEPB/6-82
E4RTI0_LEAB4/144-220
E4RTI0_LEAB4/34-110
E4SIZ7_LACAR/2-80
E4SJW0_LACAR/112-189
E4SM55_LACAR/115-192
E4SWW1_LACDN/2-80
E4T0S8_PALPW/1-76
E4TU55_MARTH/1-77
E4TXQ0_SULKY/3-78
E4U5B9_OCEP5/1-78
E4U5D1_OCEP5/1-75
E4UWE6_ARTGP/5-81
E4VDI7_9HELI/38-109
E4W1J4_BACFR/4-79
E4W8J5_RHOE1/16-92
E4WBB3_RHOE1/3-79
E4WCT5_RHOE1/2-78
E4WGX1_RHOE1/8-84
E4WHE3_RHOE1/12-87
E4WIZ2_RHOE1/1-77
E4WJX1_RHOE1/1-69
E4ZC65_NEIL0/3-79
E4ZW39_LEPMC/4-81
E5A2Y4_LEPMC/11-83
E5AKC9_BURRH/5-79
E5B5H2_ERWAM/18-94
E5BRM1_9FUSO/1-77
E5BVP3_9FUSO/1-79
E5CD97_9BACE/1-76
E5CDC1_9BACE/39-114
E5CDE5_9BACE/43-119
E5CJ95_STAHO/44-120
E5CJJ4_STAHO/1-77
E5CKC5_STAHO/1-78
E5CLP9_STAHO/68-140
E5CQL5_9STAP/2-79
E5CTZ2_9STAP/1-77
E5CUC2_9STAP/43-119
E5CVM0_9STAP/1-78
E5QUM0_STAAH/1-76
E5QW07_STAAH/55-131
E5QXS7_STAAH/2-79
E5R634_STAAG/1-78
E5RAV2_STAAG/2-79
E5RC34_STAAG/43-119
E5RLM3_9ACTO/7-83
E5RLM4_9ACTO/4-81
E5TBG2_STAAU/43-119
E5TCH6_STAAU/1-78
E5TFS8_STAAU/2-79
E5TJ88_STAAU/1-78
E5TMW3_STAAU/43-119
E5TN76_STAAU/2-79
E5TS75_STAAU/43-119
E5TUB6_STAAU/1-78
E5TYX8_STAAU/2-79
E5U054_ALCXX/1-78
E5U768_ALCXX/16-92
E5U777_ALCXX/9-100
E5UF03_ALCXX/1-77
E5ULD8_NEIMU/3-79
E5UZ12_9BACE/1-77
E5V8U6_9BACE/198-274
E5VDQ0_9BACE/1-77
E5W0L7_9BACI/11-85
E5W463_9BACI/1-78
E5W5A9_9BACI/65-140
E5WAW9_9BACI/1-77
E5WEM3_9BACI/65-140
E5WP61_9BACI/1-77
E5WPR4_9BACI/1-78
E5WQD1_9BACI/1-77
E5WR99_9BACI/1-78
E5XRL4_9ACTO/2-78
E5XSK1_9ACTO/2-74
E5XU87_9ACTO/1-77
E5XU92_9ACTO/2-79
E5Y810_BILWA/3-79
E5YF57_9ENTR/2-78
E5YG04_9ENTR/1-85
E5YGB7_9ENTR/3-79
E5YNW7_9BACL/1-79
E5YT48_9BACL/22-84
E5YZC0_9BACL/1-78
E5Z152_9BACL/1-78
E5Z273_9BACL/2-69
E5ZQ07_ECOLX/1-87
E6A3C5_ECOLX/1-87
E6ARH7_ECOLX/1-87
E6AYK6_ECOLX/1-77
E6B4R7_ECOLX/1-87
E6BF57_ECOLX/1-87
E6BP99_ECOLX/1-77
E6ENW5_ENTFA/2-80
E6F022_ENTFA/2-80
E6F7I2_ENTFA/2-80
E6FE17_ENTFA/2-80
E6FNW7_ENTFA/2-80
E6FSU3_ENTFA/2-80
E6G3N3_ENTFA/2-80
E6G9X6_ENTFA/2-80
E6GQ48_ENTFA/2-80
E6GUE8_ENTFA/2-80
E6H5K2_ENTFA/2-80
E6HFH2_ENTFA/2-80
E6HKX3_ENTFA/22-100
E6HYN6_ENTFA/2-80
E6I5K5_ENTFA/2-80
E6I8G7_ENTFA/2-80
E6IK37_ENTFA/2-80
E6IV64_ENTFA/2-80
E6J7G2_9ACTO/2-78
E6J7R3_9ACTO/8-84
E6JB07_9ACTO/1-77
E6JPC5_STAEP/1-77
E6JPM2_STAEP/43-119
E6JQ31_STAEP/1-78
E6JUY4_9SPIO/1-77
E6JYZ0_PARDN/2-80
E6JZS9_PARDN/2-80
E6L5A0_9PROT/2-75
E6L6X6_9PROT/1-77
E6LHR8_9ENTE/2-84
E6LIB7_9ENTE/2-84
E6MAE2_STALU/118-191
E6MAE2_STALU/4-81
E6MAX1_STALU/1-77
E6MB21_STALU/46-122
E6MC15_STALU/2-79
E6N015_NEIMH/3-79
E6N2V6_9ARCH/1-60
E6NA73_9ARCH/1-75
E6P8F7_9ARCH/4-76
E6PDE4_9ZZZZ/1-80
E6PNB4_9ZZZZ/5-67
E6PT83_9ZZZZ/1-78
E6PYW0_9ZZZZ/1-76
E6Q1B8_9ZZZZ/1-79
E6QE51_9ZZZZ/2-78
E6QLD6_9ZZZZ/7-83
E6RB47_CRYGW/1-77
E6RRG1_PSEU9/1-78
E6SIA3_THEM7/1-77
E6SMP9_THEM7/1-97
E6SQY0_BACT6/26-103
E6SRM7_BACT6/1-77
E6T4U1_SHEB6/13-89
E6T4U7_SHEB6/1-76
E6T5P6_SHEB6/2-78
E6T822_SHEB6/1-77
E6TEW8_MYCSR/2-75
E6THL4_MYCSR/6-82
E6TTI9_BACCJ/1-77
E6TVW7_BACCJ/1-78
E6TW65_BACCJ/1-77
E6UWU1_VARPD/1-89
E6V013_VARPD/1-86
E6V766_VARPD/1-77
E6VC37_RHOPX/1-79
E6VIJ9_RHOPX/1-78
E6VK45_RHOPX/1-76
E6VRC8_DESAO/4-79
E6VW41_DESAO/22-91
E6W8D9_PANSA/1-77
E6WA75_PANSA/9-85
E6WD46_PANSA/1-85
E6WLZ3_PANSA/23-99
E6WM03_PANSA/1-77
E6WMD7_PANSA/6-81
E6WXM6_PSEUU/31-104
E6X8K2_CELAD/4-76
E6XAR2_CELAD/2-77
E6XP52_SHEP2/13-89
E6XQP5_SHEP2/2-78
E6ZF52_DICLA/260-335
E6ZVW8_9BASI/1-81
E7A7J4_HAEIF/1-76
E7AZP5_YERE1/1-85
E7B2M1_YERE1/1-77
E7B558_YERE1/1-77
E7BA52_YERE1/2-78
E7BJ16_NEIMW/3-79
E7FTP1_ERYRH/2-79
E7G027_9HELI/118-196
E7G027_9HELI/12-89
E7G444_9HELI/118-193
E7G444_9HELI/12-89
E7H4A5_9BURK/2-79
E7H4H6_9BURK/1-80
E7HG93_ECOLX/1-87
E7HPH6_ECOLX/1-77
E7HQ39_ECOLX/1-87
E7I9A1_ECOLX/1-87
E7II00_ECOLX/1-77
E7IQQ8_ECOLX/1-67
E7IYN9_ECOLX/1-77
E7J1K9_ECOLX/1-77
E7J8S5_ECOLX/1-87
E7JMI4_ECOLX/1-87
E7JRC6_ECOLX/2-58
E7JRC6_ECOLX/89-164
E7JXJ0_SHISO/1-87
E7M361_9BACL/1-78
E7M865_9BACL/1-78
E7M9I8_9BACL/1-78
E7MCK6_STAAU/55-131
E7MGA0_STAAU/2-79
E7MIU5_STAAU/1-78
E7MRU2_STAAU/1-78
E7MSZ4_STAAU/2-79
E7MZ38_STAAU/55-131
E7NDT5_9ACTO/2-78
E7P489_PSESG/16-88
E7P793_PSESG/10-84
E7PN04_PSESG/16-88
E7PQX7_PSESG/10-84
E7QN50_9EURY/1-78
E7QP62_9EURY/417-491
E7QY43_9EURY/10-86
E7RCF2_9BACL/1-78
E7RDG2_9BACL/4-78
E7RG53_9BACL/1-77
E7RG54_9BACL/1-77
E7RG55_9BACL/1-77
E7RGY6_9BACL/65-140
E7RJ50_9BACL/65-140
E7RKG5_9BACL/3-78
E7RLT5_9BACT/27-104
E7RUC9_9BURK/4-79
E7SGY0_SHIDY/1-87
E7SWH1_SHIBO/1-87
E7T025_SHIBO/1-77
E7TG68_SHIFL/1-87
E7TTU5_ECO57/1-77
E7TXM2_ECO57/1-87
E7U7D9_ECOLX/1-87
E7UEP2_ECOLX/1-87
E7UG42_ECOLX/1-77
E7UUU1_SALTY/1-87
E7UWJ5_SALTY/14-90
E7VF15_SALMO/1-87
E7VFU4_SALMO/1-77
E7VIQ6_SALMO/1-87
E7VN38_SALMO/1-77
E7VTP1_SALMO/1-77
E7VZ65_SALMO/1-87
E7WAZ7_SALMO/1-87
E7WF75_SALMO/1-77
E7WKC3_SALMO/1-87
E7WNM8_SALMO/1-77
E7X0F9_SALMO/1-87
E7X3P6_SALMO/1-77
E7X480_SALMO/1-87
E7X6L1_SALMO/1-77
E7XGN3_SALMO/1-87
E7XJV6_SALMO/1-77
E7XXV5_SALMO/1-77
E7Y3L0_SALMO/1-87
E7YDM8_SALMO/1-87
E7YGA5_SALMO/1-77
E7YS99_SALMO/1-87
E7YU44_SALMO/1-77
E7YZR6_SALMO/1-87
E7Z3V8_SALMO/1-77
E7Z8T6_SALMO/1-87
E7ZF17_SALMO/1-77
E7ZMG3_SALMO/1-87
E7ZQ86_SALMO/1-77
E7ZYK0_SALMO/1-87
E8A3A6_SALMO/1-77
E8AAJ5_SALMO/1-77
E8ACF3_SALMO/1-87
E8AI55_SALMO/1-87
E8AT69_SALMO/1-77
E8AVN9_SALMO/1-87
E8B227_SALMO/1-77
E8B9G7_SALMO/1-87
E8BF04_SALMO/1-77
E8BQV1_SALMO/1-87
E8BW80_SALMO/1-77
E8C0N0_SALMO/1-87
E8C240_SALMO/1-77
E8CCB9_SALMO/1-87
E8CFP4_SALMO/1-77
E8CL25_SALMO/1-77
E8CVS6_SALMO/1-87
E8D051_SALMO/1-87
E8D467_SALMO/1-77
E8DG50_SALMO/1-77
E8DLC6_SALMO/1-87
E8DQB1_SALMO/1-77
E8DTA0_SALMO/1-87
E8E162_SALMO/1-77
E8E4V6_SALMO/1-87
E8EDS8_SALMO/1-77
E8EFF3_SALMO/1-87
E8EPB9_SALMO/1-87
E8ERE2_SALMO/1-77
E8F0X2_SALMO/1-77
E8F6L9_SALMO/1-87
E8FEE7_SALMO/1-87
E8FLZ7_SALMO/1-77
E8FNR4_SALMO/1-77
E8FW01_SALMO/1-87
E8G3Y4_SALMO/1-87
E8GAB2_SALMO/1-77
E8GEN3_SALMO/1-87
E8GKQ7_SALMO/1-77
E8GVL9_SALMO/1-77
E8GYU7_SALMO/1-87
E8H6L3_ECO57/1-87
E8HF96_ECO57/1-77
E8HKG3_ECOLX/1-87
E8HU40_ECOLX/1-77
E8I031_ECOLX/1-87
E8I7Z3_ECOLX/1-77
E8ID86_ECOLX/1-87
E8ILE4_ECOLX/1-77
E8IRI7_ECOLX/1-87
E8IZI3_ECOLX/1-77
E8J632_ECO57/1-87
E8JEI1_ECO57/1-77
E8JNE9_STREI/29-105
E8KF20_9PAST/1-77
E8KF69_9PAST/3-58
E8KR21_STRSA/3-77
E8L3D0_9RHIZ/3-77
E8LQS7_9VIBR/1-77
E8LVR7_9VIBR/3-79
E8LYD0_9VIBR/1-78
E8LYF8_9VIBR/4-81
E8LZY3_9VIBR/1-69
E8M2S8_9VIBR/3-79
E8M480_9VIBR/1-78
E8M5E7_9VIBR/2-70
E8M6I7_9VIBR/4-81
E8MC24_9VIBR/1-77
E8ND55_MICTS/1-71
E8NL21_SALET/1-87
E8NSZ1_SALET/14-90
E8NX63_YERPH/1-77
E8P539_YERPH/1-77
E8P6G8_YERPH/2-78
E8PEF1_ACIB1/1-87
E8PGD1_ACIB1/3-80
E8PQQ1_THESS/1-77
E8RIX8_9DELT/2-78
E8RRY7_9CAUL/1-74
E8RWT7_MICSL/12-87
E8RZQ5_MICSL/2-56
E8RZR2_MICSL/8-83
E8RZX8_MICSL/1-74
E8S173_MICSL/1-77
E8S173_MICSL/102-177
E8S174_MICSL/3-78
E8S429_MICSL/1-85
E8S648_MICSL/1-77
E8S744_MICSL/1-78
E8SGB4_STAPH/1-78
E8SI76_STAPH/43-119
E8SKS6_NEIGO/18-94
E8TEZ1_MESCW/1-77
E8TFS6_MESCW/1-77
E8THY8_MESCW/1-74
E8TJB6_MESCW/1-81
E8TLL5_MESCW/12-88
E8TNV2_MESCW/3-80
E8U471_DEIML/1-77
E8U6U9_DEIML/10-87
E8U7W9_DEIML/8-85
E8UBC3_DEIML/8-85
E8UEJ4_TAYEM/2-82
E8UXF9_TERSS/1-76
E8V0I6_TERSS/3-79
E8V9E8_BACST/1-77
E8V9H6_BACST/1-78
E8VBR1_BACST/11-85
E8VDJ5_BACST/1-78
E8VG72_BACST/65-140
E8VHM6_BACST/1-78
E8VN56_VIBVU/1-77
E8VQN0_VIBVU/1-76
E8VWJ6_VIBVU/2-78
E8VXI8_VIBVU/4-85
E8VZT5_STRFA/22-98
E8W0T1_STRFA/17-93
E8W960_STRFA/520-595
E8WFN2_STRFA/1-77
E8WI10_GEOS8/1-85
E8WTQ2_GEOS8/1-76
E8X0X1_ACISM/4-81
E8X0Z8_ACISM/3-79
E8X404_ACISM/1-76
E8XBA8_SALT4/1-87
E8XKE6_SALT4/2-78
E8XTT4_RAHSY/1-77
E8XW74_RAHSY/77-151
E8XXT2_RAHSY/1-85
E8XY58_RAHSY/2-78
E8Y136_RAHSY/1-77
E8Y157_RAHSY/10-86
E8Y1H7_RAHSY/1-81
E8Y1J9_RAHSY/3-79
E8Y4T5_ECOKO/1-87
E8Y993_ECOKO/1-77
E8YKX9_9BURK/3-79
E8YPH8_9BURK/21-96
E8YVP5_9BURK/5-78
E9A6N0_SALET/1-87
E9A8X0_SALET/1-77
E9AR51_LEIME/2-84
E9BDA9_LEIDO/2-84
E9CD10_9EUKA/222-297
E9D4Q7_COCPS/5-81
E9E2Y6_METAQ/14-91
E9EVF0_METAR/14-91
E9R8E7_ASPFU/5-81
E9RNQ8_LACRE/2-80
E9T0Y8_COREQ/1-77
E9T1H5_COREQ/2-78
E9T3N0_COREQ/1-78
E9T6A5_COREQ/109-186
E9T6A5_COREQ/12-87
E9T6Q7_COREQ/1-74
E9T806_COREQ/3-79
E9TA10_ECOLX/1-77
E9TB89_ECOLX/1-77
E9THA3_ECOLX/1-87
E9U005_ECOLX/1-87
E9UIS3_ECOLX/1-87
E9UNZ2_9ACTO/4-89
E9UVE1_9ACTO/2-75
E9UX21_9ACTO/2-78
E9UX22_9ACTO/7-79
E9VAN3_ECOLX/1-87
E9VLG3_ECOLX/1-87
E9VYR9_ECOLX/1-87
E9VZL5_ECOLX/1-77
E9WEQ3_ECOLX/1-77
E9WIK7_ECOLX/1-87
E9WSV9_ECOLX/1-77
E9WSY4_ECOLX/1-77
E9WTU3_ECOLX/1-87
E9X3T5_ECOLX/1-77
E9X6Y7_ECOLX/1-87
E9XGP5_ECOLX/1-87
E9XK28_ECOLX/1-77
E9XZ05_ECOLX/1-77
E9Y2S0_ECOLX/1-87
E9Y8G3_ECOLX/1-77
E9Y9I6_ECOLX/1-77
E9YET0_ECOLX/1-87
E9YUD6_ECOLX/1-87
E9Z101_ECOLX/1-77
E9Z370_ESCFE/1-87
E9Z8C6_ESCFE/1-77
E9ZHP6_MYCTU/1-77
E9ZMI0_MYCTU/2-75
E9ZQ23_MYCTU/2-78
E9ZTF7_NEIME/3-79
E9ZZ28_NEIME/3-79
F0A4A6_NEIME/3-79
F0AA64_NEIME/3-79
F0AFY3_NEIME/3-79
F0ALL8_NEIME/3-79
F0AS09_NEIME/3-79
F0AXU4_NEIME/3-79
F0B3I9_NEIME/3-79
F0BFL6_9XANT/34-107
F0D2Y4_STAAU/1-76
F0D316_STAAU/55-119
F0D3V1_STAAU/1-78
F0DAL5_STAAU/1-78
F0DAU5_STAAU/55-131
F0DE43_STAAU/1-76
F0DM44_9FIRM/4-74
F0DZ66_9PSED/229-304
F0E3E7_9PSED/6-81
F0E5P1_9PSED/4-80
F0E6J2_9PSED/9-92
F0EA23_9PSED/1-77
F0EKA5_ENTCA/1-82
F0ENU9_ENTCA/1-79
F0FL44_STRSA/3-79
F0G4A8_9BURK/1-75
F0G7K5_9BURK/2-36
F0G7T0_9BURK/3-79
F0GGB4_9BURK/1-62
F0GJ67_9BURK/5-79
F0HXB8_LACDL/24-102
F0HZW2_STRSA/3-79
F0IXN2_ACIMA/8-84
F0IYP5_ACIMA/1-77
F0J3F4_ACIMA/1-77
F0J7G7_ACIMA/4-79
F0JBG1_DESDE/12-83
F0JEL0_DESDE/4-76
F0JQG4_ESCFE/1-87
F0JR07_ESCFE/1-77
F0K9L3_CLOAE/1-77
F0KFG4_ACICP/1-87
F0KRB5_YERE3/2-78
F0KX48_YERE3/1-85
F0L0B7_YERE3/1-77
F0L0Y7_YERE3/1-77
F0L204_9RHIZ/1-79
F0L2M4_9RHIZ/1-77
F0L4C1_9RHIZ/5-82
F0L7A1_9RHIZ/4-79
F0LAJ3_9RHIZ/5-81
F0LAS2_9RHIZ/11-83
F0LF69_9RHIZ/4-80
F0LFB6_9RHIZ/4-79
F0LNV5_VIBFU/1-77
F0LTE2_VIBFU/3-79
F0LYY5_VIBFU/1-78
F0M364_ARTPP/13-81
F0M3K5_ARTPP/1-77
F0M609_ARTPP/2-77
F0MAS5_ARTPP/4-78
F0MAU7_ARTPP/1-76
F0MDX3_NEIMG/3-79
F0MQB9_NEIMM/3-79
F0MYS4_NEIMP/3-79
F0N074_NEIMO/3-79
F0N8P0_NEIMN/3-79
F0NC48_SULIR/1-78
F0NMB7_SULIH/1-78
F0NSS7_LACHH/7-83
F0NVR4_LACHH/281-358
F0P408_STAPE/1-78
F0P9Q6_STAPE/43-119
F0PBV9_ENTF6/2-80
F0PJC0_BACT0/1-78
F0PQ37_BACT0/55-130
F0PX00_BACT0/1-78
F0PXS1_BACT0/11-84
F0PXV0_BACT0/1-77
F0Q124_ACIAP/1-78
F0Q422_ACIAP/3-81
F0Q6L8_ACIAP/1-77
F0QFZ4_ACIBD/3-80
F0QI86_ACIBD/1-87
F0QJ26_ACIBD/1-78
F0R6D5_BACSH/287-362
F0REK1_CELLC/1-77
F0RHZ4_CELLC/2-76
F0RKB4_DEIPM/1-77
F0RL16_DEIPM/21-96
F0RN07_DEIPM/1-77
F0SHR9_PLABD/1-77
F0SJY3_PLABD/11-89
F0SKG3_PLABD/23-98
F0T680_METSL/7-74
F0T6C9_METSL/1-77
F0T9A7_METSL/1-74
F0TE64_LACA3/2-80
F0TFJ6_LACA3/112-189
F0TJ33_LACA3/115-192
F0VUJ3_STRG2/1-80
F0VXW7_STRG2/2-80
F0XVG6_9STRA/1-68
F0XXQ6_9STRA/103-180
F0Y8Q7_9STRA/9-87
F0YQE0_9STRA/9-87
F0YTZ8_9CLOT/3-74
F0ZD53_DICPU/3-79
F1LQL8_RAT/138-213
F1LQY6_RAT/258-332
F1MHI9_BOVIN/258-333
F1N266_BOVIN/211-285
F1NBT5_CHICK/249-324
F1NVK9_CHICK/212-287
F1PER2_CANFA/257-331
F1PQE1_CANFA/223-298
F1Q531_DANRE/248-323
F1R6X4_DANRE/226-301
F1THF6_9CLOT/9-74
F1VZQ6_9BURK/1-79
F1XJB5_ECO57/1-87
F1XTE9_ECO57/1-77
F1Y7W2_ECO57/1-77
F1YCQ0_ECO57/1-87
F1YEI0_9ACTO/6-78
F1YIW2_9ACTO/1-75
F1YLW4_9ACTO/1-77
F1YMF9_9ACTO/1-76
F1YRG0_9PROT/3-81
F1YS82_9PROT/14-90
F1Z2P2_9STRE/119-195
F1Z2P2_9STRE/8-85
F1Z4W8_9SPHN/1-76
F1Z6X8_9SPHN/1-77
F1ZME0_ECOLX/1-87
F2A549_RHIET/8-84
F2A7A6_RHIET/5-84
F2A8M1_RHIET/4-80
F2A9D4_RHIET/1-77
F2ACY8_RHIET/5-82
F2AEI7_RHIET/1-81
F2AHT4_RHIET/10-84
F2AJC9_RHIET/99-175
F2ANS4_RHOBA/13-90
F2B385_STRPN/2-80
F2BBA4_9NEIS/4-79
F2BUA6_STRSA/3-79
F2EUR6_PANAN/1-85
F2F6A5_9BACL/1-83
F2FAT2_9BACL/1-78
F2FH37_SALDU/1-77
F2FKJ4_SALDU/1-87
F2FQT2_SALGL/19-95
F2FZR5_SALGL/1-87
F2GGF5_MYCTU/1-77
F2GKD2_MYCTU/2-78
F2GNQ9_MYCTU/4-79
F2GPH3_MYCTU/2-75
F2GT97_BRUME/1-77
F2GXU7_BRUME/1-81
F2H582_BACTU/11-84
F2H6J1_BACTU/1-78
F2H6N3_BACTU/1-77
F2H7N4_BACTU/22-107
F2HAE6_BACTU/1-78
F2HCN2_BACTU/55-130
F2HIY7_LACLA/1-77
F2HNI7_LACLA/2-80
F2HS90_BRUME/1-77
F2HYJ4_BRUME/1-81
F2IAZ6_9FLAO/2-80
F2ID03_9FLAO/1-76
F2IDA0_9FLAO/1-66
F2ISS9_VIBCH/1-77
F2J5R3_9PROT/1-72
F2JTU2_9GAMM/1-79
F2JUG1_9GAMM/3-91
F2JVF2_9GAMM/145-222
F2JYU2_9GAMM/4-86
F2K062_9GAMM/4-80
F2K116_9GAMM/2-81
F2K2E4_9GAMM/1-78
F2K2M8_9GAMM/3-78
F2K552_PSEBR/6-82
F2KA23_PSEBR/4-80
F2KBR0_PSEBR/6-80
F2KC96_PSEBR/5-78
F2KFU4_PSEBR/1-76
F2KI37_PSEBR/4-79
F2KIR7_PSEBR/21-98
F2KJW3_PSEBR/9-96
F2KL86_PSEBR/5-81
F2L9Z0_BURGA/3-79
F2LA23_BURGA/1-83
F2LPH0_BURGA/7-81
F2LZK6_LACAM/2-80
F2M034_LACAM/112-189
F2M2U4_LACAM/115-192
F2MB54_LACCA/1-77
F2MK66_LACCA/1-77
F2MMI4_ENTFA/2-80
F2NDL6_9DELT/1-77
F2NKW3_9DEIN/1-77
F2P8A5_PHOMO/1-79
F2P8A8_PHOMO/6-68
F2P8W3_PHOMO/4-93
F2PDQ4_PHOMO/11-83
F2PVF9_TRIEQ/5-81
F2QLE8_PICPA/22-88
F2R749_9ACTO/1-77
F2RC21_9ACTO/10-83
F2RC21_9ACTO/122-194
F2RED3_9ACTO/13-86
F2RGL7_9ACTO/132-216
F2RH57_9ACTO/1-88
F2RIV8_9ACTO/16-92
F2RKU8_9ACTO/3-78
F2RLV8_9ACTO/17-93
F2RW73_TRITO/5-81
F2SH17_TRIRU/5-81
F2T6L3_AJEDE/6-81
F2TW22_9EUKA/38-116
F2UVM1_ACTVI/26-102
F2V098_ACTVI/2-77
F2V613_MYCTU/2-78
F2V733_MYCTU/2-75
F2V9N8_MYCTU/1-77
F2VCY0_MYCTU/4-79
F2WK56_ECO57/1-77
ISDG_BACAA/1-78
ISDG_BACAC/1-78
ISDG_BACAH/1-78
ISDG_BACAN/1-78
ISDG_BACC0/1-78
ISDG_BACC1/1-78
ISDG_BACC2/1-78
ISDG_BACC3/1-78
ISDG_BACC4/1-78
ISDG_BACC7/1-78
ISDG_BACCQ/1-78
ISDG_BACCR/1-78
ISDG_BACCZ/1-78
ISDG_BACHD/1-78
ISDG_BACHK/1-78
ISDG_BACSK/1-78
ISDG_BACWK/1-78
ISDG_LISIN/1-86
ISDG_LISMC/1-86
ISDG_LISMF/1-86
ISDG_LISMH/1-86
ISDG_LISMO/1-86
ISDG_LISW6/1-86
ISDG_STAA1/1-78
ISDG_STAA3/2-79
ISDG_STAA8/2-79
ISDG_STAAB/2-79
ISDG_STAAC/2-79
ISDG_STAAM/2-79
ISDG_STAAN/2-79
ISDG_STAAR/2-79
ISDG_STAAS/2-79
ISDG_STAAT/2-79
ISDG_STAAW/2-79
ISDG_STAEQ/1-78
ISDG_STAES/1-78
ISDG_STAHJ/1-78
ISDG_STAS1/1-78
ISDI_STAA3/1-78
ISDI_STAA8/1-78
ISDI_STAAC/1-78
ISDI_STAAM/1-78
ISDI_STAAN/1-78
ISDI_STAAR/1-78
ISDI_STAAS/1-78
ISDI_STAAW/1-78
LSRG_ECO57/1-77
LSRG_ECODH/1-77
LSRG_ECOHS/1-77
LSRG_ECOLC/1-77
LSRG_ECOLI/1-77
LSRG_ECOSM/1-77
LSRG_ENT38/1-77
LSRG_KLEP7/1-77
LSRG_PHOLL/1-77
LSRG_SALCH/1-77
LSRG_SALPA/1-77
LSRG_SALPB/1-77
LSRG_SALTI/1-77
LSRG_SALTY/1-77
LSRG_SHIF8/1-77
LSRG_SHIFL/1-77
LSRG_YERE8/1-77
LSRG_YERP3/1-77
LSRG_YERPA/1-77
LSRG_YERPB/1-77
LSRG_YERPE/1-77
LSRG_YERPG/1-77
LSRG_YERPN/1-77
LSRG_YERPP/1-77
LSRG_YERPS/1-77
LSRG_YERPY/1-77
NECA1_HUMAN/251-326
NECA1_MOUSE/251-326
NECA1_PONAB/251-326
NECA1_RAT/251-326
NECA2_HUMAN/286-360
NECA2_MOUSE/289-363
NECA3_BOVIN/257-332
NECA3_HUMAN/295-370
NECA3_MOUSE/252-327
O06156_MYCTU/2-78
O06569_MYCTU/1-77
O32458_9ACTO/9-85
O32459_9ACTO/5-79
O33291_MYCTU/2-75
O54100_STRCO/29-106
O54259_STRNO/13-88
O66162_STRKA/1-51
O68922_9ACTO/6-81
O86332_MYCTU/4-79
P83693_THETH/1-77
Q014J9_OSTTA/208-288
Q014J9_OSTTA/60-144
Q01DA7_OSTTA/1-79
Q01DA7_OSTTA/114-188
Q01PY7_SOLUE/1-74
Q01ZQ2_SOLUE/1-77
Q021D0_SOLUE/3-79
Q02HK1_PSEAB/2-79
Q02LJ5_PSEAB/43-119
Q02LY4_PSEAB/4-80
Q02M68_PSEAB/247-321
Q02M74_PSEAB/24-99
Q02QM6_PSEAB/1-77
Q02R37_PSEAB/4-80
Q02UE6_PSEAB/2-78
Q02Y50_LACLS/2-80
Q03A52_LACC3/1-77
Q03R94_LACBA/75-144
Q045K4_LACGA/2-80
Q04MF4_STRP2/11-89
Q05Y30_9SYNE/9-86
Q05ZV6_9SYNE/9-86
Q07K74_RHOP5/1-76
Q07LV0_RHOP5/18-96
Q07MN7_RHOP5/1-78
Q07SA5_RHOP5/1-77
Q081E3_SHEFN/1-49
Q084Q7_SHEFN/3-79
Q088F2_SHEFN/10-86
Q089G9_SHEFN/124-177
Q08RW6_STIAD/5-81
Q08WT4_STIAD/35-109
Q08XI0_STIAD/10-84
Q09CQ8_STIAD/1-77
Q09CS8_STIAD/62-138
Q0A9W5_ALHEH/1-77
Q0ATR2_MARMM/2-68
Q0B1W2_BURCM/6-80
Q0B205_BURCM/23-100
Q0B4U6_BURCM/5-75
Q0B5I9_BURCM/3-79
Q0B7G2_BURCM/23-98
Q0B7K9_BURCM/29-120
Q0B8Z3_BURCM/2-78
Q0BA58_BURCM/5-79
Q0BUX7_GRABC/3-81
Q0BXA1_HYPNA/1-78
Q0BYV8_HYPNA/1-78
Q0C4M5_HYPNA/11-84
Q0C4Q2_HYPNA/1-74
Q0C4W6_HYPNA/1-83
Q0CBY5_ASPTN/5-81
Q0D0Y3_ASPTN/5-81
Q0F0Z3_9PROT/14-91
Q0FGS4_9RHOB/1-79
Q0FJ41_9RHOB/1-79
Q0FJP9_9RHOB/3-80
Q0FM79_9RHOB/1-79
Q0FQA9_9RHOB/21-96
Q0FR45_9RHOB/1-77
Q0FTN6_9RHOB/1-82
Q0G7X1_9RHIZ/1-79
Q0HMW1_SHESM/13-89
Q0HMW7_SHESM/5-54
Q0HN81_SHESM/2-78
Q0HQK6_SHESR/2-78
Q0HQW3_SHESR/1-76
Q0HQW9_SHESR/13-89
Q0HXM8_SHESR/12-83
Q0I166_HAES1/1-77
Q0I6R4_SYNS3/12-88
Q0IBA2_SYNS3/9-86
Q0IC26_SYNS3/47-122
Q0JYI7_CUPNH/1-77
Q0JZT3_CUPNH/1-75
Q0K0C4_CUPNH/4-81
Q0K262_CUPNH/1-78
Q0KAG8_CUPNH/4-80
Q0KJ66_9SPHN/26-102
Q0RAS1_FRAAA/13-90
Q0RC38_FRAAA/2-82
Q0RCI4_FRAAA/57-122
Q0RCY6_FRAAA/35-111
Q0RHK0_FRAAA/1-70
Q0RHK1_FRAAA/7-82
Q0RMX4_FRAAA/1-78
Q0RP66_FRAAA/54-128
Q0RQ12_FRAAA/2-78
Q0RQK8_FRAAA/1-78
Q0RUS8_RHOSR/1-89
Q0RYF9_RHOSR/1-77
Q0RZZ2_RHOSR/40-116
Q0RZZ7_RHOSR/38-114
Q0S0V9_RHOSR/4-70
Q0S2I9_RHOSR/8-83
Q0S3P3_RHOSR/1-81
Q0S6P1_RHOSR/114-197
Q0S6P1_RHOSR/14-90
Q0S8B4_RHOSR/2-78
Q0SAB0_RHOSR/3-79
Q0SC97_RHOSR/1-77
Q0SDQ3_RHOSR/1-77
Q0SFH3_RHOSR/17-93
Q0SIZ1_RHOSR/1-78
Q0SIZ4_RHOSR/10-86
Q0SJJ6_RHOSR/1-78
Q0SJK1_RHOSR/1-77
Q0T0M8_SHIF8/1-87
Q0TD81_ECOL5/1-87
Q0TZ16_PHANO/2-80
Q0UCM9_PHANO/7-83
Q0VNS0_ALCBS/1-79
Q0VQI3_ALCBS/1-83
Q0VSG1_ALCBS/1-77
Q0YUS0_9CHLB/3-79
Q11B40_MESSB/1-74
Q11IE6_MESSB/1-81
Q121S9_POLSJ/1-46
Q121V3_POLSJ/22-98
Q124B4_POLSJ/4-75
Q127Q9_POLSJ/1-77
Q129S0_POLSJ/1-77
Q12BN5_POLSJ/1-79
Q12DR9_POLSJ/12-91
Q12GM6_POLSJ/6-86
Q12GN0_POLSJ/1-69
Q12KF2_SHEDO/3-79
Q12KX7_SHEDO/3-75
Q12M09_SHEDO/1-77
Q12MR9_SHEDO/12-83
Q133L7_RHOPS/1-76
Q133L8_RHOPS/1-77
Q136Q0_RHOPS/1-78
Q138A2_RHOPS/28-106
Q13GF9_BURXL/1-82
Q13QE3_BURXL/1-79
Q13QZ1_BURXL/24-103
Q140G1_BURXL/4-79
Q140V9_BURXL/3-79
Q15PC7_PSEA6/1-75
Q15PC7_PSEA6/108-184
Q15Q00_PSEA6/1-77
Q15Q00_PSEA6/114-188
Q160G3_ROSDO/1-80
Q161T5_ROSDO/1-78
Q16C01_ROSDO/7-82
Q182L8_CLOD6/3-87
Q194R0_STRAA/1-76
Q1A2K8_ECOLX/1-77
Q1ARX3_RUBXD/1-73
Q1ATV4_RUBXD/2-76
Q1AWN0_RUBXD/1-76
Q1B2M9_MYCSS/6-82
Q1B9I2_MYCSS/1-79
Q1BA56_MYCSS/2-75
Q1BAR1_MYCSS/22-98
Q1BMA9_BURCA/5-78
Q1BNF4_BURCA/2-78
Q1BPX1_BURCA/23-98
Q1BWU1_BURCA/3-79
Q1C4Z8_YERPA/1-77
Q1C6L7_YERPA/2-78
Q1CI08_YERPN/2-78
Q1CKS5_YERPN/1-77
Q1D8D0_MYXXD/5-81
Q1DCA7_MYXXD/3-79
Q1GDS2_SILST/1-77
Q1GEB8_SILST/10-86
Q1GHD8_SILST/2-78
Q1GR49_SPHAL/3-79
Q1GUX6_SPHAL/1-77
Q1H0I8_METFK/1-77
Q1I2X5_PSEE4/11-87
Q1I4N5_PSEE4/1-77
Q1I5Q1_PSEE4/6-89
Q1I7W4_PSEE4/9-76
Q1IA04_PSEE4/7-83
Q1IAZ8_PSEE4/2-78
Q1IFB5_PSEE4/4-80
Q1IJT1_ACIBL/1-77
Q1INW9_ACIBL/41-118
Q1IRD5_ACIBL/1-78
Q1IW94_DEIGD/1-77
Q1IZZ8_DEIGD/1-77
Q1K2T8_DESAC/1-77
Q1LC26_RALME/17-90
Q1LDB0_RALME/1-76
Q1LDQ2_RALME/1-78
Q1LEA8_RALME/28-101
Q1LFE4_RALME/5-81
Q1LGN5_RALME/1-77
Q1LM34_RALME/11-87
Q1LWB9_DANRE/229-302
Q1MCZ9_RHIL3/1-81
Q1MDS7_RHIL3/5-84
Q1MEI2_RHIL3/23-99
Q1MF22_RHIL3/1-77
Q1MK16_RHIL3/44-120
Q1MKD4_RHIL3/1-77
Q1ML84_RHIL3/5-82
Q1MMK0_RHIL3/5-81
Q1N694_9GAMM/1-77
Q1NDH8_9SPHN/15-91
Q1NFV2_9SPHN/1-85
Q1NGX2_9SPHN/5-90
Q1PLE8_PROMA/24-103
Q1PYB6_9BACT/1-77
Q1QL69_NITHX/1-78
Q1QTR3_CHRSD/4-86
Q1QUM3_CHRSD/2-78
Q1QZA9_CHRSD/7-84
Q1R6W0_ECOUT/1-87
Q1RQR8_STRAM/10-83
Q1RQR8_STRAM/122-205
Q1VCB6_VIBAL/1-80
Q1VCB7_VIBAL/7-82
Q1VE24_VIBAL/4-81
Q1VEG6_VIBAL/1-75
Q1VFW1_VIBAL/1-77
Q1VXC7_9FLAO/1-77
Q1YJB4_MOBAS/1-79
Q1YLW7_MOBAS/1-79
Q1YNT4_9GAMM/1-77
Q1YQ27_9GAMM/2-79
Q1YS66_9GAMM/2-78
Q1YSK5_9GAMM/27-103
Q1Z3N0_PHOPR/4-86
Q1Z584_PHOPR/5-82
Q1Z9C4_PHOPR/20-93
Q1ZAI7_PHOPR/2-72
Q1ZQ23_PHOAS/11-83
Q1ZR24_PHOAS/1-79
Q1ZSP8_PHOAS/4-79
Q1ZX28_PHOAS/4-86
Q20X55_RHOPB/9-78
Q211M8_RHOPB/4-83
Q214D8_RHOPB/1-78
Q217A5_RHOPB/1-79
Q21K73_SACD2/3-79
Q21LL3_SACD2/1-76
Q21VC0_RHOFD/1-79
Q21WH8_RHOFD/10-89
Q24N43_DESHY/1-77
Q24QX1_DESHY/1-77
Q28LL4_JANSC/11-85
Q28PM4_JANSC/1-79
Q28QF8_JANSC/1-80
Q28SV0_JANSC/1-74
Q2B2C9_9BACI/65-140
Q2B9D4_9BACI/1-77
Q2BBH9_9BACI/1-83
Q2BDF9_9BACI/4-79
Q2BF14_9BACI/7-83
Q2BHQ5_9GAMM/44-120
Q2BJL2_9GAMM/1-79
Q2BJZ4_9GAMM/3-79
Q2BLD3_9GAMM/24-100
Q2BM37_9GAMM/1-73
Q2BMV0_9GAMM/1-77
Q2C346_9GAMM/1-79
Q2C8B5_9GAMM/4-86
Q2CA38_9RHOB/1-78
Q2CF07_9RHOB/1-78
Q2F9Z2_9VIBR/1-76
Q2FDQ1_STAA3/43-119
Q2FV13_STAA8/43-119
Q2G671_NOVAD/14-83
Q2G8F9_NOVAD/2-81
Q2G9T0_NOVAD/17-93
Q2GCF1_NOVAD/1-76
Q2IE77_ANADE/1-51
Q2IND6_ANADE/17-91
Q2IWN4_RHOP2/1-78
Q2IYY6_RHOP2/1-77
Q2IYY7_RHOP2/1-76
Q2J3T7_RHOP2/1-79
Q2J4C9_FRASC/14-91
Q2J6D1_FRASC/2-78
Q2J936_FRASC/6-82
Q2J937_FRASC/7-81
Q2JBG2_FRASC/1-77
Q2JDJ0_FRASC/68-132
Q2JEN3_FRASC/1-78
Q2JLV3_SYNJB/11-87
Q2JP61_SYNJB/5-82
Q2JQE7_SYNJA/6-83
Q2JVD0_SYNJA/1-74
Q2K560_RHIEC/1-81
Q2K608_RHIEC/5-86
Q2KBA6_RHIEC/17-84
Q2KBI1_RHIEC/1-77
Q2KH21_MAGO7/13-91
Q2KX00_BORA1/5-99
Q2KXB9_BORA1/1-78
Q2LRD4_SYNAS/1-78
Q2LS62_SYNAS/1-77
Q2MGB9_STRGR/7-82
Q2MGC0_STRGR/8-84
Q2MGC7_STRGR/4-80
Q2NCB7_ERYLH/1-80
Q2NFN4_METST/1-76
Q2NWA7_SODGM/1-73
Q2NWC6_SODGM/1-85
Q2PA06_9ACTO/13-90
Q2PZS0_9ACTO/19-94
Q2RXF1_RHORT/1-76
Q2RXF3_RHORT/1-77
Q2S1K4_SALRD/1-77
Q2SAX9_HAHCH/1-77
Q2SB27_HAHCH/3-80
Q2SEG0_HAHCH/2-79
Q2SJS0_HAHCH/1-77
Q2SVF5_BURTA/3-79
Q2UNJ4_ASPOR/5-81
Q2YKI2_BRUA2/1-81
Q2YLT4_BRUA2/1-77
Q2YWH3_STAAB/43-119
Q30QH3_SULDN/2-77
Q316A8_DESDG/1-77
Q31DN3_THICR/4-86
Q31QY4_SYNE7/1-66
Q31X03_SHIBS/1-87
Q32BT5_SHIDS/1-87
Q32G06_SHIDS/1-77
Q392C5_BURS3/5-75
Q394C7_BURS3/5-78
Q395Z3_BURS3/2-78
Q399I3_BURS3/23-98
Q39H42_BURS3/3-79
Q39V31_GEOMG/2-78
Q39WX1_GEOMG/1-76
Q3A1S2_PELCD/2-77
Q3AJD1_SYNSC/9-86
Q3AM59_SYNSC/9-86
Q3AX33_SYNS9/9-86
Q3B7X9_MOUSE/254-328
Q3B7Y0_MOUSE/266-340
Q3EM46_BACTI/9-85
Q3EMK2_BACTI/22-107
Q3ENW8_BACTI/1-78
Q3EP94_BACTI/4-81
Q3ERQ7_BACTI/12-84
Q3EUX4_BACTI/1-78
Q3EZT5_BACTI/55-130
Q3IWH4_RHOS4/1-77
Q3IZM9_RHOS4/1-79
Q3J4P3_RHOS4/10-86
Q3JSZ8_BURP1/3-81
Q3K7Q3_PSEPF/6-82
Q3K855_PSEPF/9-83
Q3K998_PSEPF/9-94
Q3KAY0_PSEPF/1-75
Q3KBB3_PSEPF/4-80
Q3KBR0_PSEPF/46-122
Q3KEU8_PSEPF/15-92
Q3KHX0_PSEPF/5-81
Q3KIE5_PSEPF/6-80
Q3KIJ5_PSEPF/4-80
Q3LCI9_ACIAM/1-78
Q3M9C4_ANAVT/7-97
Q3MGC7_ANAVT/3-72
Q3S8Q8_STRRM/1-76
Q3SQ62_NITWN/1-79
Q3SQP8_NITWN/15-95
Q3SRC5_NITWN/1-78
Q3Y3I6_ENTFC/2-80
Q3YXL1_SHISS/1-87
Q46CQ0_METBF/2-77
Q46K71_PROMT/8-85
Q46QX2_CUPPJ/1-77
Q46SP5_CUPPJ/1-77
Q46T55_CUPPJ/19-96
Q470L5_CUPPJ/4-80
Q47G09_DECAR/1-79
Q47GE1_DECAR/4-76
Q47L62_THEFY/1-79
Q47LB8_THEFY/309-384
Q47RL9_THEFY/22-106
Q47SB0_THEFY/3-79
Q481U0_COLP3/5-70
Q48H10_PSE14/10-84
Q48JP9_PSE14/20-92
Q49YM8_STAS1/65-140
Q4A067_STAS1/1-77
Q4A0V0_STAS1/1-82
Q4C5I1_CROWT/1-67
Q4EGB7_LISMO/1-77
Q4EJC4_LISMO/3-61
Q4EK10_LISMO/1-77
Q4EKM9_LISMO/5-80
Q4EKS4_LISMO/10-86
Q4EQ09_LISMO/1-77
Q4EUI4_LISMO/1-77
Q4EUV1_LISMO/5-80
Q4EUX5_LISMO/10-86
Q4EVM9_LISMO/1-86
Q4J7R2_SULAC/1-78
Q4JQI9_DANRE/247-322
Q4JU27_CORJK/1-76
Q4K701_PSEF5/1-77
Q4K793_PSEF5/6-82
Q4K812_PSEF5/9-83
Q4K932_PSEF5/9-93
Q4K976_PSEF5/1-75
Q4KDR3_PSEF5/1-77
Q4KIM8_PSEF5/15-91
Q4KIS5_PSEF5/4-80
Q4L8Z9_STAHJ/1-77
Q4L9D1_STAHJ/44-120
Q4ML47_BACCE/1-78
Q4MLM0_BACCE/1-77
Q4MPM9_BACCE/55-130
Q4MUC1_BACCE/12-84
Q4MX65_BACCE/6-87
Q4P1K6_USTMA/42-119
Q4QEB2_LEIMA/2-83
Q4R0L6_STRCX/6-81
Q4RKC6_TETNG/358-433
Q4RWZ4_TETNG/215-290
Q4SYE5_TETNG/260-335
Q4T3Z7_TETNG/241-316
Q4V0P0_XANC8/7-81
Q4ZRW9_PSEU2/20-96
Q4ZSW6_PSEU2/7-83
Q4ZWI7_PSEU2/1-78
Q53908_STRCO/10-88
Q53VV7_THET8/1-77
Q54813_STRPE/13-95
Q55222_STRSQ/17-97
Q55CR9_DICDI/5-80
Q55FY3_DICDI/7-82
Q56157_9ACTO/10-83
Q568Q5_DANRE/247-322
Q577W3_BRUAB/1-81
Q57AY7_BRUAB/1-77
Q57JT2_SALCH/1-87
Q5B764_EMENI/2-79
Q5BEG3_EMENI/6-81
Q5E578_VIBF1/4-80
Q5E5J0_VIBF1/1-77
Q5E6Z1_VIBF1/4-86
Q5F388_CHICK/249-324
Q5F7E4_NEIG1/3-79
Q5FJR4_LACAC/118-194
Q5FLP2_LACAC/115-192
Q5FP51_GLUOX/1-79
Q5FRX9_GLUOX/4-78
Q5FRY3_GLUOX/4-81
Q5FSN1_GLUOX/4-77
Q5HCU3_STAAC/43-119
Q5HL14_STAEQ/43-119
Q5HLB9_STAEQ/1-77
Q5JHD8_PYRKO/4-80
Q5KB49_CRYNE/1-77
Q5L7U1_BACFN/4-79
Q5LDI8_BACFN/213-289
Q5LMH5_SILPO/1-77
Q5LR19_SILPO/12-92
Q5LW80_SILPO/10-86
Q5N3B3_SYNP6/1-66
Q5NLK6_ZYMMO/8-83
Q5NLK7_ZYMMO/39-113
Q5NM55_ZYMMO/4-80
Q5NNB6_ZYMMO/5-80
Q5NPJ7_ZYMMO/1-81
Q5NWI2_AROAE/11-88
Q5PMT3_SALPA/1-87
Q5QU83_IDILO/2-79
Q5U914_9ACTO/10-83
Q5U914_9ACTO/122-194
Q5W5U9_9LACO/115-192
Q5WGM4_BACSK/1-79
Q5WHZ8_BACSK/1-77
Q5YYH5_NOCFA/1-82
Q5YZD6_NOCFA/1-79
Q5Z2S2_NOCFA/2-78
Q62KJ9_BURMA/3-81
Q639S0_BACCZ/1-77
Q639X4_BACCZ/4-81
Q63BI3_BACCZ/106-179
Q63D66_BACCZ/11-84
Q63ES7_BACCZ/55-130
Q63TN6_BURPS/3-81
Q64N12_BACFR/4-79
Q64UK8_BACFR/227-303
Q65HR5_BACLD/9-83
Q65JE0_BACLD/1-78
Q65LR6_BACLD/65-140
Q65ND7_BACLD/1-77
Q65QU1_MANSM/1-77
Q65SM4_MANSM/129-206
Q65SM4_MANSM/22-97
Q669K3_YERPS/2-78
Q66DG3_YERPS/1-77
Q67G52_9ACTO/10-85
Q68VK3_BACLI/11-85
Q6A287_HAEIF/1-77
Q6ARE9_DESPS/1-85
Q6ARK1_DESPS/1-74
Q6D697_ERWCT/2-78
Q6D741_ERWCT/139-213
Q6D741_ERWCT/28-105
Q6D771_ERWCT/1-76
Q6F7J5_ACIAD/1-87
Q6G666_STAAS/43-119
Q6GDJ3_STAAR/43-119
Q6HGT4_BACHK/22-103
Q6HH55_BACHK/1-77
Q6HHC7_BACHK/4-81
Q6HKM8_BACHK/11-84
Q6HMA0_BACHK/55-130
Q6HWT6_BACAN/22-103
Q6HXA4_BACAN/4-81
Q6KZE4_PICTO/1-78
Q6LGQ7_PHOPR/4-80
Q6LIE4_PHOPR/4-84
Q6LR86_PHOPR/19-92
Q6LSB5_PHOPR/5-82
Q6M6N3_CORGL/3-79
Q6MXH2_SERMA/1-77
Q6MYT2_ASPFM/5-81
Q6N3N4_RHOPA/1-76
Q6N648_RHOPA/1-78
Q6N7X9_RHOPA/1-79
Q6NFP6_CORDI/2-77
Q6NI99_CORDI/1-76
Q6RYW9_STRAU/18-94
Q6VMI5_STRAM/10-83
Q6VMI5_STRAM/122-205
Q6W1L7_RHISN/7-80
Q71WK0_LISMF/1-77
Q720U9_LISMF/10-86
Q720X9_LISMF/5-80
Q724V3_LISMF/1-77
Q72EZ0_DESVH/5-81
Q72ST9_LEPIC/21-98
Q735J0_BACC1/22-103
Q735S7_BACC1/1-77
Q735X7_BACC1/1-78
Q73AH6_BACC1/12-84
Q73CA1_BACC1/55-130
Q73W01_MYCPA/2-75
Q73WI6_MYCPA/2-51
Q742N9_MYCPA/2-77
Q743X4_MYCPA/3-79
Q746A5_THET2/1-77
Q74GI9_GEOSL/3-79
Q74JF5_LACJO/2-80
Q7A3A1_STAAN/43-119
Q7AK86_9ZZZZ/1-77
Q7BN17_SALTI/1-77
Q7BQ39_SHIFL/1-77
Q7CJ27_YERPE/2-78
Q7CJW2_YERPE/1-77
Q7CPS3_SALTY/1-87
Q7CRR7_AGRT5/5-81
Q7MCD3_VIBVY/2-78
Q7MIW2_VIBVY/1-77
Q7MQ52_VIBVY/1-76
Q7N802_PHOLL/24-100
Q7NCW9_GLOVI/4-80
Q7NEP7_GLOVI/12-87
Q7NEP7_GLOVI/121-185
Q7NGZ2_GLOVI/1-77
Q7P0V3_CHRVO/1-77
Q7P1D7_CHRVO/1-76
Q7P2V9_FUSNV/120-196
Q7S1C0_NEUCR/2-79
Q7TW46_MYCBO/2-78
Q7TXZ0_MYCBO/2-75
Q7U0M0_MYCBO/1-77
Q7U194_MYCBO/4-79
Q7UX89_RHOBA/13-90
Q7V2U5_PROMP/9-87
Q7V760_PROMM/12-89
Q7VW61_BORPE/1-78
Q7VX03_BORPE/1-78
Q7VY04_BORPE/10-111
Q7W4E5_BORPA/5-79
Q7W5M0_BORPA/1-78
Q7W7V6_BORPA/1-79
Q7W877_BORPA/10-105
Q7WD56_BORBR/1-78
Q7WFV3_BORBR/5-79
Q7WL96_BORBR/1-78
Q7WLM5_BORBR/6-102
Q7X278_9ACTO/23-99
Q7X2G5_9ACTO/121-195
Q813F8_BACCR/1-77
Q81BM7_BACCR/22-108
Q81C15_BACCR/4-81
Q81FB6_BACCR/12-84
Q81GW8_BACCR/55-130
Q81NM0_BACAN/6-87
Q81NY2_BACAN/1-77
Q81P32_BACAN/1-78
Q81QN5_BACAN/106-179
Q81SD2_BACAN/11-84
Q81U25_BACAN/55-130
Q825C8_STRAW/4-83
Q82BJ9_STRAW/4-78
Q82FQ2_STRAW/47-120
Q82I42_STRAW/10-85
Q82PL7_STRAW/2-78
Q82QK1_STRAW/12-90
Q82QK1_STRAW/120-196
Q82WP3_NITEU/1-77
Q836T4_ENTFA/2-80
Q84CJ9_9ACTO/10-83
Q84CJ9_9ACTO/120-199
Q87FT8_VIBPA/1-77
Q87MR4_VIBPA/1-77
Q87PY0_VIBPA/5-71
Q87ZH1_PSESM/10-84
Q880F7_PSESM/50-125
Q881G3_PSESM/7-83
Q88DW2_PSEPK/1-77
Q88E06_PSEPK/4-80
Q88IP5_PSEPK/27-103
Q88K12_PSEPK/4-80
Q88KQ5_PSEPK/9-91
Q88N20_PSEPK/6-82
Q88V53_LACPL/71-146
Q88WE2_LACPL/33-109
Q89D97_BRAJA/68-144
Q89DL6_BRAJA/1-79
Q89JE0_BRAJA/1-77
Q89KE7_BRAJA/1-78
Q89PS6_BRAJA/11-87
Q89QV6_BRAJA/2-82
Q89UF9_BRAJA/1-76
Q8A7U6_BACTN/1-76
Q8A7Y0_BACTN/32-108
Q8CR09_STAES/43-119
Q8CR59_STAES/1-77
Q8CZ78_STRR6/11-89
Q8D5F5_VIBVU/2-78
Q8DB13_VIBVU/1-77
Q8DVG2_STRMU/1-76
Q8EJE0_SHEON/13-89
Q8EJE6_SHEON/1-76
Q8EJR2_SHEON/2-78
Q8ERY1_OCEIH/65-140
Q8F2P1_LEPIN/20-97
Q8FDJ4_ECOL6/1-87
Q8FLN9_COREF/2-77
Q8FQY9_COREF/1-76
Q8FQZ0_COREF/17-92
Q8FW97_BRUSU/1-81
Q8FYG6_BRUSU/1-77
Q8GAG3_ARTNI/1-77
Q8GF84_PHOLU/24-100
Q8J2Y6_9CREN/3-80
Q8KL47_RHIEC/8-84
Q8KSV9_9ACTO/5-80
Q8KSW0_9ACTO/5-83
Q8KVU2_STRCO/128-214
Q8KY33_STRCU/6-79
Q8NLF1_CORGL/2-78
Q8NMA1_CORGL/2-78
Q8NRX5_CORGL/1-76
Q8NRX6_CORGL/1-76
Q8NUM1_STAAW/43-119
Q8PEE0_XANCP/7-81
Q8PWK2_METMA/2-77
Q8RDZ4_FUSNN/112-188
Q8TTU6_METAC/1-75
Q8U4Z4_AGRT5/20-98
Q8UIT6_AGRT5/6-83
Q8VWB4_9ACTO/13-88
Q8XFF1_SALTI/1-87
Q8XW80_RALSO/11-88
Q8XYB2_RALSO/23-97
Q8Y2Q3_RALSO/24-103
Q8Y476_LISMO/1-77
Q8Y7Y6_LISMO/10-86
Q8Y824_LISMO/5-80
Q8YAL6_LISMO/1-77
Q8YC27_BRUME/1-81
Q8YJD4_BRUME/1-77
Q8YZA4_NOSS1/3-86
Q927R5_LISIN/1-77
Q929G0_LISIN/66-140
Q92CU2_LISIN/5-80
Q92FF6_LISIN/1-77
Q92MY2_RHIME/1-77
Q92N21_RHIME/1-81
Q92VV2_RHIME/1-77
Q92Y06_RHIME/4-80
Q930A7_RHIME/30-107
Q930L9_RHIME/4-79
Q93HM4_STRAW/16-92
Q93LN2_FLAJO/1-76
Q93SH3_BRAJA/1-79
Q96XB3_SULTO/27-103
Q97B08_THEVO/3-51
Q97DS8_CLOAB/1-77
Q97SM8_STRPN/11-89
Q97V29_SULSO/1-78
Q983R7_RHILO/10-88
Q98DQ1_RHILO/1-77
Q98HA4_RHILO/1-77
Q98HP0_RHILO/1-74
Q98L66_RHILO/1-81
Q99IW7_9BACT/1-74
Q99R27_STAAM/43-119
Q9A6G2_CAUCR/1-78
Q9A6W1_CAUCR/113-186
Q9ABN2_CAUCR/2-78
Q9AE39_RHILE/1-81
Q9CBI8_MYCLE/2-78
Q9CFE4_LACLA/2-80
Q9CHY3_LACLA/1-77
Q9CLF6_PASMU/1-77
Q9ESB4_RAT/252-326
Q9FC02_STRCO/14-92
Q9FD14_STRCU/8-84
Q9HHS4_HALSA/1-77
Q9HKL8_THEAC/1-78
Q9HY51_PSEAE/4-80
Q9HYL5_PSEAE/1-77
Q9I1K0_PSEAE/24-99
Q9I1K5_PSEAE/247-321
Q9I1R9_PSEAE/4-80
Q9I267_PSEAE/43-119
Q9I5L9_PSEAE/2-79
Q9I6L9_PSEAE/2-78
Q9JYI1_NEIMB/3-79
Q9K649_BACHD/1-78
Q9KLV5_VIBCH/1-77
Q9L164_STRCO/44-120
Q9L4Y0_9ACTO/10-86
Q9L552_9ACTO/13-88
Q9RKA2_STRCO/1-77
Q9RSI3_DEIRA/10-86
Q9RSM4_DEIRA/18-94
Q9RTW6_DEIRA/23-100
Q9RX23_DEIRA/3-80
Q9RX69_DEIRA/1-77
Q9RXN8_DEIRA/1-77
Q9S457_SALTY/1-77
Q9X5D6_ZYMMO/7-82
Q9X9W3_STRCO/128-214
Q9XAT7_RHOER/8-84
Q9YCC3_AERPE/2-78
Q9ZBJ4_STRCO/2-77
SCHA_STRHA/23-99
TCMH_STRGA/10-86
WH42_STRCO/45-121
Y1094_HALWD/442-516
Y1783_SYNY3/49-125
Y2021_HALSA/402-477
Y2262_NATPD/511-585
Y3100_HALMA/580-654
YCNE_BACSU/1-77
YCZJ_BACSU/1-78
YETG_BACSU/1-78
YGIN_ECO57/1-87
YGIN_ECOLI/1-87
YGIN_SHIFL/1-87
YHGC_BACSU/65-140
YJCS_BACSU/13-90
YQJZ_BACSU/12-86
