# Supplementary material for: Contact prediction is hardest for the most informative contacts, but improves with the incorporation of contact potentials
Source: PLoS One. 2018 Jun 28;13(6):e0199585. doi: 10.1371/journal.pone.0199585 (PMC6023208; doi:10.1371/journal.pone.0199585)
Supplement: S1 Data — Each file in the ‘alignments’ directory herein corresponds to a protein family’s alignment and contains the accession number and sequence range of each sequence in the alignment. (TAR.GZ) [file pone.0199585.s001.tar.gz › alignments/GntR]

A0ABX3_STRAM/3-66
A0ABY5_STRAM/42-105
A0ACG7_STRAM/35-96
A0ACT8_STRAM/13-74
A0AE11_STRAM/11-73
A0AE22_STRAM/10-71
A0AE44_STRAM/14-75
A0AE58_STRAM/31-94
A0AEK9_LISW6/5-68
A0AFG3_LISW6/6-69
A0AFJ2_LISW6/10-72
A0AG27_LISW6/7-70
A0AGA2_LISW6/6-68
A0AGA4_LISW6/9-71
A0AGJ3_LISW6/9-72
A0AGL7_LISW6/5-68
A0AGL9_LISW6/10-71
A0AH23_LISW6/3-66
A0AH30_LISW6/13-76
A0AH62_LISW6/10-73
A0AH76_LISW6/10-73
A0AI58_LISW6/8-69
A0AJ25_LISW6/10-64
A0AJH8_LISW6/11-74
A0AKA9_LISW6/7-70
A0AKB0_LISW6/8-71
A0AKK7_LISW6/12-75
A0AKP7_LISW6/7-65
A0AKZ4_LISW6/12-75
A0AW16_ARTS2/6-68
A0AWL0_ARTS2/29-94
A0AXV6_BURCH/5-66
A0AXW7_BURCH/9-72
A0AYI4_BURCH/5-68
A0AYZ9_BURCH/21-83
A0AZ28_BURCH/22-85
A0AZ44_BURCH/43-106
A0B004_BURCH/26-89
A0B025_BURCH/13-76
A0B093_BURCH/18-80
A0B0B6_BURCH/18-81
A0B0Q0_BURCH/20-82
A0B0Q3_BURCH/3-66
A0B0S6_BURCH/28-90
A0B0Y6_BURCH/3-66
A0B1U3_BURCH/17-80
A0B293_BURCH/11-74
A0B2E5_BURCH/3-66
A0B2L1_BURCH/10-73
A0B2W5_BURCH/23-86
A0B367_BURCH/22-85
A0B3X3_BURCH/8-71
A0B404_BURCH/14-76
A0FL07_LACPA/6-68
A0FL30_LACPA/20-83
A0JQW2_ARTS2/5-67
A0JR23_ARTS2/32-94
A0JRB0_ARTS2/16-79
A0JRG6_ARTS2/15-76
A0JRK2_ARTS2/6-69
A0JSJ9_ARTS2/24-86
A0JSP5_ARTS2/18-80
A0JT64_ARTS2/17-80
A0JT67_ARTS2/6-69
A0JTB0_ARTS2/23-85
A0JTN9_ARTS2/21-84
A0JV50_ARTS2/8-70
A0JVM3_ARTS2/24-87
A0JVS4_ARTS2/16-76
A0JW62_ARTS2/4-66
A0JWE9_ARTS2/11-72
A0JWH5_ARTS2/18-81
A0JWN8_ARTS2/21-84
A0JX23_ARTS2/21-83
A0JXQ9_ARTS2/9-71
A0JXR6_ARTS2/5-66
A0JZC6_ARTS2/15-78
A0JZL3_ARTS2/11-74
A0K097_ARTS2/14-75
A0K0S2_ARTS2/12-70
A0K0S6_ARTS2/10-72
A0K0T2_ARTS2/21-83
A0K0U6_ARTS2/12-73
A0K0U8_ARTS2/19-82
A0K100_ARTS2/11-73
A0K1B1_ARTS2/17-79
A0K214_ARTS2/16-78
A0K229_ARTS2/18-81
A0K2B9_ARTS2/14-76
A0K2J8_ARTS2/10-72
A0K333_BURCH/22-84
A0K4H1_BURCH/8-71
A0K5J9_BURCH/19-81
A0K5Y9_BURCH/17-80
A0K725_BURCH/9-70
A0K890_BURCH/17-78
A0K895_BURCH/14-77
A0K8A8_BURCH/18-81
A0K8U5_BURCH/5-68
A0K9C1_BURCH/20-83
A0K9V5_BURCH/22-85
A0KA88_BURCH/1-34
A0KAP8_BURCH/18-81
A0KBL5_BURCH/18-80
A0KBT2_BURCH/11-73
A0KBW3_BURCH/8-70
A0KCB2_BURCH/19-82
A0KCC9_BURCH/27-90
A0KCH9_BURCH/5-68
A0KCI9_BURCH/23-86
A0KD63_BURCH/22-85
A0KD64_BURCH/3-66
A0KD97_BURCH/3-66
A0KDR7_BURCH/25-87
A0KDS4_BURCH/12-74
A0KDV5_BURCH/20-82
A0KE26_BURCH/9-72
A0KEI9_AERHH/2-65
A0KF83_AERHH/5-68
A0KFS1_AERHH/8-70
A0KIS4_AERHH/3-66
A0KJL7_AERHH/84-147
A0KL07_AERHH/8-71
A0KP61_AERHH/274-337
A0KPM5_AERHH/18-81
A0KPV2_AERHH/11-74
A0KQ65_AERHH/20-83
A0KRA3_SHESA/15-78
A0KRC5_SHESA/5-68
A0KS99_SHESA/11-74
A0KTP5_SHESA/3-66
A0KVJ7_SHESA/12-73
A0KWX9_SHESA/13-75
A0KXH6_SHESA/24-87
A0L1X3_SHESA/40-102
A0L2W9_SHESA/31-96
A0L5P4_MAGSM/7-69
A0LIF8_SYNFM/13-76
A0LKP6_SYNFM/9-70
A0LM72_SYNFM/13-75
A0LN19_SYNFM/24-85
A0LP95_SYNFM/12-73
A0LSB4_ACIC1/21-81
A0LSD7_ACIC1/25-86
A0LVW6_ACIC1/16-79
A0LW14_ACIC1/32-94
A0M0I7_GRAFK/15-78
A0NIJ3_OENOE/4-67
A0NIT7_OENOE/7-70
A0NJN7_OENOE/10-72
A0NKS8_OENOE/7-69
A0NKV1_OENOE/9-72
A0NLF6_9RHOB/1-46
A0NLZ3_9RHOB/18-76
A0NM07_9RHOB/24-86
A0NM43_9RHOB/21-82
A0NM82_9RHOB/13-76
A0NN57_9RHOB/9-71
A0NN85_9RHOB/7-69
A0NP21_9RHOB/15-78
A0NPB9_9RHOB/6-69
A0NQH8_9RHOB/21-84
A0NQS0_9RHOB/27-87
A0NRG2_9RHOB/13-76
A0NSC4_9RHOB/18-81
A0NSG9_9RHOB/2-64
A0NSK8_9RHOB/9-72
A0NT39_9RHOB/23-86
A0NTG3_9RHOB/15-78
A0NTH0_9RHOB/19-82
A0NTI7_9RHOB/26-88
A0NUG8_9RHOB/2-64
A0NUY9_9RHOB/10-73
A0NVH3_9RHOB/5-67
A0NVQ7_9RHOB/21-84
A0NW18_9RHOB/29-91
A0NWM0_9RHOB/19-83
A0NWW4_9RHOB/13-78
A0NX33_9RHOB/27-89
A0NXJ8_9RHOB/13-76
A0NXM9_9RHOB/23-85
A0NXQ5_9RHOB/14-76
A0NXS4_9RHOB/18-80
A0NY50_9RHOB/10-71
A0NZ84_9RHOB/9-71
A0NZT6_9RHOB/1-53
A0NZV8_9RHOB/13-75
A0NZZ7_9RHOB/1-60
A0P020_9RHOB/16-78
A0P0A0_9RHOB/1-47
A0P0A0_9RHOB/64-126
A0P0G2_9RHOB/14-77
A0P185_9RHOB/35-98
A0P1B1_9RHOB/12-74
A0P1D5_9RHOB/11-74
A0P1T5_9RHOB/10-72
A0P249_9RHOB/16-79
A0P3A3_9RHOB/14-76
A0P3C9_9RHOB/16-78
A0P416_9RHOB/9-72
A0PCJ9_STRCL/3-66
A0PKG5_MYCUA/9-71
A0PLK5_MYCUA/20-83
A0PMN7_MYCUA/17-80
A0PMT4_MYCUA/20-82
A0PNK7_MYCUA/6-69
A0PNZ4_MYCUA/12-74
A0PPN5_MYCUA/28-90
A0PSU9_MYCUA/26-89
A0PUA5_MYCUA/19-84
A0PUF0_MYCUA/12-74
A0PVZ8_MYCUA/15-78
A0PWK8_MYCUA/10-73
A0PYB8_CLONN/4-58
A0PYV8_CLONN/5-68
A0PZ87_CLONN/10-73
A0PZT7_CLONN/14-77
A0Q0W1_CLONN/54-97
A0Q1K6_CLONN/13-76
A0Q296_CLONN/12-75
A0Q2D9_CLONN/14-77
A0Q2E8_CLONN/10-73
A0Q2F2_CLONN/9-72
A0Q3P3_CLONN/11-74
A0Q8X2_MYCA1/10-71
A0Q9N8_MYCA1/10-72
A0QAS5_MYCA1/22-85
A0QC97_MYCA1/17-80
A0QD22_MYCA1/12-74
A0QD80_MYCA1/19-84
A0QDI1_MYCA1/19-82
A0QDQ6_MYCA1/11-76
A0QFP6_MYCA1/24-86
A0QFR4_MYCA1/11-76
A0QHK8_MYCA1/11-74
A0QI46_MYCA1/14-75
A0QJK6_MYCA1/13-75
A0QJK6_MYCA1/259-321
A0QMK1_MYCA1/16-78
A0QML3_MYCA1/1-61
A0QN39_MYCA1/10-73
A0QNQ3_MYCS2/5-68
A0QNQ8_MYCS2/20-82
A0QNU4_MYCS2/32-94
A0QNV7_MYCS2/12-74
A0QP45_MYCS2/4-67
A0QP63_MYCS2/4-63
A0QPK1_MYCS2/2-54
A0QPM9_MYCS2/10-72
A0QPQ5_MYCS2/8-70
A0QPV8_MYCS2/6-68
A0QQ19_MYCS2/4-64
A0QQJ5_MYCS2/9-74
A0QQT9_MYCS2/5-68
A0QQW0_MYCS2/15-77
A0QRA2_MYCS2/31-93
A0QRH3_MYCS2/15-80
A0QRT1_MYCS2/1-61
A0QS19_MYCS2/17-79
A0QSR3_MYCS2/20-83
A0QTX1_MYCS2/17-79
A0QTY5_MYCS2/14-76
A0QU74_MYCS2/16-79
A0QUD0_MYCS2/17-80
A0QUD9_MYCS2/13-76
A0QUH5_MYCS2/12-74
A0QV55_MYCS2/31-93
A0QV81_MYCS2/31-94
A0QV90_MYCS2/14-75
A0QVD0_MYCS2/17-78
A0QVE5_MYCS2/12-74
A0QVJ8_MYCS2/27-91
A0QVK4_MYCS2/26-91
A0QVS9_MYCS2/31-97
A0QW37_MYCS2/11-74
A0QWE1_MYCS2/9-71
A0QXL4_MYCS2/17-79
A0QXR7_MYCS2/14-74
A0QY42_MYCS2/15-77
A0QYX6_MYCS2/16-79
A0QZB0_MYCS2/12-69
A0QZC9_MYCS2/5-67
A0QZJ0_MYCS2/13-75
A0QZK5_MYCS2/1-63
A0QZR5_MYCS2/20-81
A0QZT2_MYCS2/30-93
A0R184_MYCS2/17-80
A0R2N2_MYCS2/15-78
A0R2Q8_MYCS2/27-89
A0R380_MYCS2/15-78
A0R3X6_MYCS2/9-72
A0R476_MYCS2/19-81
A0R4A1_MYCS2/18-81
A0R5T0_MYCS2/13-75
A0R5Z6_MYCS2/25-88
A0R6R0_MYCS2/10-72
A0R6X0_MYCS2/15-80
A0R708_MYCS2/15-77
A0R715_MYCS2/5-68
A0R759_MYCS2/36-98
A0R7E5_MYCS2/2-61
A0R7G9_MYCS2/9-71
A0R8M8_BACAH/19-81
A0R9M1_BACAH/16-79
A0R9R3_BACAH/4-67
A0RBC6_BACAH/1-53
A0RBH4_BACAH/11-74
A0RCD9_BACAH/32-93
A0RCZ3_BACAH/17-80
A0RD82_BACAH/15-78
A0REI0_BACAH/3-66
A0REK2_BACAH/13-76
A0REQ5_BACAH/16-79
A0REV6_BACAH/13-76
A0RF98_BACAH/11-74
A0RFL2_BACAH/13-76
A0RFM3_BACAH/23-86
A0RGB7_BACAH/14-77
A0RGH6_BACAH/11-74
A0RHD1_BACAH/13-76
A0RHG4_BACAH/15-78
A0RI58_BACAH/16-79
A0RI81_BACAH/42-105
A0RIK7_BACAH/56-119
A0RJJ9_BACAH/8-71
A0RJK6_BACAH/5-59
A0RK64_BACAH/14-77
A0XX23_9GAMM/9-72
A0XXY6_9GAMM/8-69
A0Y0M7_9GAMM/16-79
A0Y1Z1_9GAMM/8-69
A0Y264_9GAMM/5-68
A0Y4N1_9GAMM/9-72
A0Y5Z1_9GAMM/14-76
A0Y6F8_9GAMM/10-73
A0Y8G1_9GAMM/14-77
A0YAA1_9GAMM/12-75
A0YDY7_9GAMM/52-115
A0YEI8_9GAMM/4-66
A0YG27_9GAMM/13-76
A0YL29_LYNSP/14-77
A0YQ78_LYNSP/14-77
A0YXR8_LYNSP/3-66
A0Z8Y8_9GAMM/16-79
A0Z9U1_NODSP/66-129
A0ZER3_NODSP/14-77
A0ZZU8_BIFAA/11-72
A1A014_BIFAA/21-84
A1A1V3_BIFAA/67-130
A1A7F9_ECOK1/11-74
A1AB41_ECOK1/3-66
A1ABB6_ECOK1/3-65
A1ABC2_ECOK1/13-75
A1ACW7_ECOK1/24-87
A1AEK9_ECOK1/12-72
A1AEL7_ECOK1/3-66
A1AFN9_ECOK1/29-91
A1AFS7_ECOK1/9-72
A1AG11_ECOK1/14-77
A1AH18_ECOK1/15-78
A1AHE1_ECOK1/8-71
A1AHN0_ECOK1/5-68
A1AHT5_ECOK1/14-77
A1AIU9_ECOK1/15-77
A1AJJ0_ECOK1/10-73
A1AJN0_ECOK1/7-64
A1AN97_PELPD/10-73
A1ASF3_PELPD/11-74
A1AT97_PELPD/11-73
A1AYL0_PARDP/22-81
A1AYP9_PARDP/15-78
A1AYT8_PARDP/11-73
A1AZ88_PARDP/37-98
A1AZU8_PARDP/5-67
A1AZX6_PARDP/8-71
A1B120_PARDP/13-78
A1B194_PARDP/18-79
A1B1Y8_PARDP/9-71
A1B1Z1_PARDP/27-90
A1B2K1_PARDP/20-83
A1B2S5_PARDP/6-68
A1B3V3_PARDP/25-88
A1B4W8_PARDP/18-81
A1B5P2_PARDP/18-80
A1B662_PARDP/9-71
A1B669_PARDP/11-74
A1B6K9_PARDP/6-68
A1B6K9_PARDP/85-144
A1B6Z3_PARDP/5-68
A1B7G8_PARDP/12-74
A1B7K9_PARDP/7-65
A1B7L2_PARDP/6-68
A1B7W2_PARDP/7-69
A1B7Z7_PARDP/21-83
A1B8A0_PARDP/11-71
A1B916_PARDP/1-61
A1B9W2_PARDP/28-60
A1B9Y5_PARDP/18-77
A1B9Z4_PARDP/18-81
A1BAC0_PARDP/11-74
A1BAY6_PARDP/18-80
A1BB39_PARDP/26-88
A1BBF0_PARDP/7-69
A1BBJ9_PARDP/16-78
A1BBK2_PARDP/1-59
A1BBN4_PARDP/9-77
A1BBV6_PARDP/11-74
A1BC11_PARDP/37-99
A1BC83_PARDP/13-75
A1EHS6_VIBCH/2-65
A1EJM7_VIBCH/4-67
A1EKI5_VIBCH/19-81
A1EL88_VIBCH/8-71
A1EPC4_VIBCH/11-74
A1ESF0_VIBCH/4-67
A1F2V2_VIBCH/4-67
A1F5V1_VIBCH/2-65
A1F6B0_VIBCH/11-74
A1F9B1_VIBCH/19-81
A1F9W2_VIBCH/4-67
A1FAE9_VIBCH/8-71
A1HMI3_9FIRM/10-73
A1HP55_9FIRM/10-73
A1HQF9_9FIRM/10-73
A1HR75_9FIRM/16-78
A1HTX6_9FIRM/14-77
A1ISW7_NEIMA/28-88
A1ITG3_NEIMA/10-73
A1JHS7_YERE8/15-77
A1JIL7_YERE8/3-66
A1JJ09_YERE8/13-75
A1JJL7_YERE8/11-74
A1JKC1_YERE8/19-82
A1JKP1_YERE8/23-71
A1JKY1_YERE8/21-84
A1JLR7_YERE8/3-66
A1JNX5_YERE8/2-65
A1JR28_YERE8/9-72
A1JS22_YERE8/21-84
A1JS49_YERE8/3-66
A1JT42_YERE8/9-72
A1JTK6_YERE8/20-83
A1K396_AZOSB/11-73
A1K3Q5_AZOSB/14-77
A1K459_AZOSB/11-74
A1K4N2_AZOSB/11-74
A1K5R0_AZOSB/11-74
A1K6Y1_AZOSB/21-83
A1K7S4_AZOSB/4-67
A1K899_AZOSB/18-80
A1K8D0_AZOSB/3-66
A1KBF0_AZOSB/19-82
A1KEL1_MYCBP/9-71
A1KEY5_MYCBP/61-123
A1KFW9_MYCBP/19-82
A1KG63_MYCBP/12-74
A1KGS6_MYCBP/22-85
A1KHU2_MYCBP/17-80
A1KN58_MYCBP/13-77
A1KN58_MYCBP/267-330
A1KUY7_NEIMF/28-88
A1KVB7_NEIMF/10-73
A1R0V4_ARTAT/5-67
A1R0W8_ARTAT/28-90
A1R1G0_ARTAT/6-69
A1R1I7_ARTAT/5-66
A1R232_ARTAT/17-79
A1R2G6_ARTAT/13-73
A1R2W2_ARTAT/24-86
A1R316_ARTAT/19-80
A1R3A5_ARTAT/13-75
A1R3S6_ARTAT/20-82
A1R3U9_ARTAT/2-64
A1R431_ARTAT/9-72
A1R5B4_ARTAT/3-65
A1R5Z3_ARTAT/51-114
A1R679_ARTAT/25-88
A1R6D7_ARTAT/31-82
A1R6G1_ARTAT/21-84
A1R6U0_ARTAT/19-81
A1R7D7_ARTAT/82-144
A1R7S6_ARTAT/12-74
A1R882_ARTAT/27-88
A1R962_ARTAT/11-74
A1R9V7_ARTAT/3-64
A1RAK2_ARTAT/11-72
A1RB60_ARTAT/38-101
A1RB64_ARTAT/3-66
A1RB91_ARTAT/17-79
A1RBH9_ARTAT/14-76
A1RC34_ARTAT/14-76
A1RDE1_ARTAT/18-80
A1RDJ9_ARTAT/3-65
A1RDL0_ARTAT/14-76
A1RDL6_ARTAT/12-74
A1RFD1_SHESW/11-74
A1RFG5_SHESW/12-77
A1RGK1_SHESW/18-81
A1RIJ7_SHESW/22-83
A1RJ67_SHESW/11-74
A1RJD8_SHESW/13-75
A1RKH1_SHESW/17-80
A1RN15_SHESW/3-66
A1RPJ3_SHESW/33-95
A1RQ58_SHESW/5-68
A1RQ77_SHESW/15-78
A1S1N7_SHEAM/5-68
A1S2H9_SHEAM/11-74
A1S5S9_SHEAM/12-73
A1S765_SHEAM/16-79
A1SAT9_SHEAM/23-85
A1SBM0_SHEAM/15-78
A1SCM6_NOCSJ/18-80
A1SCQ0_NOCSJ/18-80
A1SCR3_NOCSJ/10-43
A1SDR0_NOCSJ/7-70
A1SE50_NOCSJ/21-84
A1SEX9_NOCSJ/25-88
A1SEY8_NOCSJ/26-89
A1SFV2_NOCSJ/16-78
A1SFV3_NOCSJ/12-74
A1SGK1_NOCSJ/15-76
A1SHB6_NOCSJ/13-76
A1SIK6_NOCSJ/17-78
A1SJV7_NOCSJ/27-91
A1SM39_NOCSJ/22-85
A1SMD3_NOCSJ/16-79
A1SNI6_NOCSJ/14-77
A1SNS1_NOCSJ/4-54
A1SP25_NOCSJ/21-86
A1SPF9_NOCSJ/21-84
A1SQ68_NOCSJ/5-67
A1SR05_PSYIN/16-78
A1SR94_PSYIN/24-87
A1SSF8_PSYIN/21-84
A1STQ7_PSYIN/6-69
A1SVD9_PSYIN/8-71
A1SVY1_PSYIN/23-85
A1SWJ8_PSYIN/21-83
A1SY85_PSYIN/26-89
A1SYR5_PSYIN/11-74
A1SYW9_PSYIN/16-79
A1T0T4_PSYIN/4-66
A1T0V8_PSYIN/10-72
A1T157_MYCVP/15-65
A1T1D1_MYCVP/18-80
A1T1L9_MYCVP/4-66
A1T1U3_MYCVP/20-82
A1T2P5_MYCVP/17-80
A1T3L9_MYCVP/21-83
A1T3P0_MYCVP/11-74
A1T667_MYCVP/16-81
A1T6J7_MYCVP/12-74
A1T6K5_MYCVP/11-75
A1T6U9_MYCVP/55-117
A1T7E6_MYCVP/66-130
A1T7F2_MYCVP/25-86
A1T998_MYCVP/12-74
A1T9K3_MYCVP/17-79
A1T9W0_MYCVP/7-69
A1TC04_MYCVP/7-70
A1TC92_MYCVP/15-78
A1TDU4_MYCVP/18-81
A1TDW5_MYCVP/27-89
A1TEY7_MYCVP/9-72
A1TGN9_MYCVP/4-67
A1TGU0_MYCVP/27-90
A1THI9_MYCVP/17-79
A1THM4_MYCVP/13-72
A1THZ9_MYCVP/10-71
A1TI46_ACIAC/10-73
A1TIN5_ACIAC/5-67
A1TL54_ACIAC/56-118
A1TL57_ACIAC/4-66
A1TL69_ACIAC/5-67
A1TMB1_ACIAC/8-70
A1TP95_ACIAC/44-107
A1TQ44_ACIAC/11-73
A1TQC3_ACIAC/31-94
A1TRE5_ACIAC/25-88
A1TSP9_ACIAC/21-83
A1TSY2_ACIAC/9-71
A1TTS0_ACIAC/17-77
A1TVI6_ACIAC/10-73
A1TWE3_ACIAC/20-80
A1TX50_MARAV/16-78
A1TXJ8_MARAV/11-74
A1TXY6_MARAV/10-72
A1TZT6_MARAV/17-79
A1U0D4_MARAV/10-73
A1U182_MARAV/11-73
A1U2F7_MARAV/4-67
A1U4V6_MARAV/13-76
A1U511_MARAV/9-70
A1U5V8_MARAV/3-66
A1U933_MYCSK/41-103
A1U9A8_MYCSK/4-67
A1U9Q8_MYCSK/11-74
A1UA77_MYCSK/15-79
A1UDV0_MYCSK/12-74
A1UE43_MYCSK/27-89
A1UEP7_MYCSK/24-88
A1UG05_MYCSK/13-73
A1UGK7_MYCSK/12-74
A1UIZ0_MYCSK/18-81
A1UKH0_MYCSK/30-93
A1UKJ1_MYCSK/25-87
A1ULF4_MYCSK/18-78
A1ULH9_MYCSK/9-72
A1UMT8_MYCSK/21-83
A1UN67_MYCSK/10-72
A1UP44_MYCSK/10-72
A1UP98_MYCSK/9-71
A1UV34_BURMS/3-66
A1UVN8_BURMS/10-73
A1UVX1_BURMS/20-82
A1UW38_BURMS/26-88
A1UWL7_BURMS/26-89
A1UZ11_BURMS/35-98
A1UZT6_BURMS/18-81
A1V0B3_BURMS/22-84
A1V0H8_BURMS/8-71
A1V0Z8_BURMS/22-85
A1V291_BURMS/20-83
A1V2W1_BURMS/23-86
A1V2X5_BURMS/5-68
A1V358_BURMS/94-157
A1V4B1_BURMS/9-70
A1V523_BURMS/12-74
A1V619_BURMS/5-68
A1V9I5_DESVV/12-75
A1VAH2_DESVV/13-76
A1VAR9_DESVV/5-68
A1VAT4_DESVV/33-96
A1VB13_DESVV/9-71
A1VCJ7_DESVV/13-76
A1VHM6_DESVV/14-77
A1VJ98_POLNA/10-73
A1VJU3_POLNA/4-66
A1VMM6_POLNA/31-94
A1VMY5_POLNA/18-80
A1VP06_POLNA/38-101
A1VP24_POLNA/3-66
A1VP37_POLNA/19-82
A1VPW3_POLNA/11-73
A1VQ43_POLNA/6-68
A1VQK3_POLNA/12-75
A1VQV5_POLNA/19-81
A1VR88_POLNA/21-84
A1VRQ2_POLNA/52-115
A1VSE2_POLNA/10-72
A1VSV0_POLNA/12-75
A1VT58_POLNA/16-79
A1VUP3_POLNA/25-87
A1VUW2_POLNA/30-92
A1VWY7_POLNA/17-80
A1W2I4_ACISJ/31-93
A1W2K8_ACISJ/21-94
A1W4Y6_ACISJ/9-71
A1W526_ACISJ/5-67
A1W535_ACISJ/50-112
A1W7E6_ACISJ/34-97
A1W7J0_ACISJ/11-73
A1W9K8_ACISJ/50-113
A1WCH4_ACISJ/10-73
A1WDD8_ACISJ/10-73
A1WDY0_VEREI/28-88
A1WEA8_VEREI/1-62
A1WEB5_VEREI/1-62
A1WFM5_VEREI/14-76
A1WFV1_VEREI/25-87
A1WFW8_VEREI/12-75
A1WG18_VEREI/16-78
A1WG64_VEREI/26-88
A1WGB6_VEREI/46-109
A1WGE0_VEREI/38-101
A1WGI3_VEREI/41-106
A1WGL2_VEREI/110-170
A1WGL2_VEREI/13-75
A1WGW4_VEREI/46-108
A1WHB6_VEREI/1-35
A1WHH3_VEREI/13-75
A1WHN0_VEREI/16-78
A1WI44_VEREI/11-74
A1WI90_VEREI/20-83
A1WJ49_VEREI/8-68
A1WJU3_VEREI/18-81
A1WJX9_VEREI/4-66
A1WKQ7_VEREI/31-92
A1WLF1_VEREI/156-219
A1WLI9_VEREI/8-70
A1WLM9_VEREI/26-88
A1WLX8_VEREI/32-94
A1WM45_VEREI/7-69
A1WNB1_VEREI/9-71
A1WNH4_VEREI/19-82
A1WNS8_VEREI/24-87
A1WP03_VEREI/21-84
A1WPF5_VEREI/3-66
A1WQ61_VEREI/22-83
A1WQC6_VEREI/13-75
A1WQK1_VEREI/27-89
A1WQT5_VEREI/24-87
A1WQW6_VEREI/4-66
A1WR01_VEREI/22-85
A1WRD5_VEREI/22-80
A1WRP0_VEREI/6-68
A1WRY8_VEREI/9-71
A1WS09_VEREI/23-86
A1WVY1_HALHL/5-68
A1X1R1_9BURK/13-75
A1ZD83_9BACT/8-71
A1ZS28_9BACT/13-76
A2BTL9_PROMS/13-76
A2BZ22_PROM5/13-76
A2C587_PROM1/13-76
A2C5Z8_PROM3/13-76
A2FJ92_TRIVA/13-76
A2P5B6_VIBCH/8-71
A2P5V5_VIBCH/19-81
A2P748_VIBCH/11-74
A2P7S1_VIBCH/2-65
A2PBI1_VIBCH/4-67
A2PNV3_VIBCH/4-67
A2PPF8_VIBCH/2-65
A2PTX1_VIBCH/19-81
A2PVF6_VIBCH/11-73
A2PXC9_VIBCH/4-67
A2PXH8_VIBCH/8-71
A2RCN1_STRPG/14-77
A2RDF3_STRPG/5-68
A2RE10_STRPG/5-58
A2RE63_STRPG/11-74
A2RE83_STRPG/12-75
A2REC7_STRPG/4-67
A2RED4_STRPG/13-76
A2REF1_STRPG/22-82
A2RFF6_STRPG/7-69
A2RGT4_STRPG/3-66
A2RIG1_LACLM/3-66
A2RJK0_LACLM/8-70
A2RK30_LACLM/8-71
A2RK48_LACLM/8-71
A2RKD5_LACLM/24-87
A2RW90_BURM9/24-86
A2RWH0_BURM9/10-73
A2RX95_BURM9/3-66
A2RXT9_BURM9/26-88
A2RYD4_BURM9/10-73
A2RYU7_BURM9/26-89
A2S0Y7_BURM9/19-82
A2S1V0_BURM9/23-86
A2S1X1_BURM9/8-69
A2S2I7_BURM9/9-70
A2S3M3_BURM9/94-157
A2S3V2_BURM9/5-68
A2S3W4_BURM9/23-86
A2S4I1_BURM9/20-83
A2S5E2_BURM9/15-77
A2S5K7_BURM9/8-71
A2S664_BURM9/18-81
A2SA97_BURM9/5-68
A2SBB7_BURM9/12-74
A2SC56_METPP/10-73
A2SDS5_METPP/3-66
A2SDU3_METPP/36-98
A2SDV1_METPP/36-98
A2SDV9_METPP/44-106
A2SEE4_METPP/14-77
A2SEI6_METPP/30-92
A2SHG0_METPP/5-68
A2SHT8_METPP/26-89
A2SIK7_METPP/1-53
A2SIL2_METPP/13-74
A2SJW3_METPP/10-72
A2SL85_METPP/21-83
A2SLJ4_METPP/37-100
A2SM22_METPP/36-98
A2SNQ6_METPP/10-72
A2SP18_METPP/37-99
A2STQ7_METLZ/13-76
A2TV96_9FLAO/15-77
A2TXQ2_9FLAO/14-77
A2TZK8_9FLAO/28-87
A2VFI0_MYCTU/15-78
A2VFR4_MYCTU/12-74
A2VG96_MYCTU/22-85
A2VH61_MYCTU/17-80
A2VMY0_MYCTU/9-71
A2VN91_MYCTU/61-123
A2VNM6_MYCTU/13-77
A2VNM6_MYCTU/267-330
A2VQN4_9BURK/9-70
A2VRL9_9BURK/47-110
A2VS16_9BURK/50-112
A2VSZ2_9BURK/59-122
A2VUE0_9BURK/45-107
A2VVA3_9BURK/18-81
A2VVP5_9BURK/1-34
A2VW05_9BURK/89-148
A2VWG6_9BURK/20-83
A2VWY3_9BURK/5-68
A2VXH2_9BURK/14-77
A2VXH7_9BURK/17-78
A2VYD0_9BURK/46-109
A2VYJ0_9BURK/65-124
A2VYL2_9BURK/3-66
A2VYL5_9BURK/20-82
A2VYY1_9BURK/18-81
A2VZ02_9BURK/1-63
A2VZ62_9BURK/13-76
A2VZ79_9BURK/26-89
A2VZS0_9BURK/43-106
A2VZT6_9BURK/19-82
A2VZW5_9BURK/21-83
A2W0C8_9BURK/111-174
A2W0V9_9BURK/239-302
A2W1H0_9BURK/29-88
A2W273_9BURK/31-93
A2W2A1_9BURK/8-71
A2W2T1_9BURK/38-101
A2W320_9BURK/32-95
A2W375_9BURK/10-73
A2W3D9_9BURK/14-77
A2W3I9_9BURK/11-74
A2W3W3_9BURK/17-80
A2W4E7_9BURK/23-86
A2W4J9_9BURK/27-90
A2W4K5_9BURK/11-74
A2W518_9BURK/26-88
A2W574_9BURK/3-66
A2W5A8_9BURK/68-131
A2W5B0_9BURK/51-114
A2W7A3_9BURK/18-81
A2W7N6_9BURK/13-76
A2W802_9BURK/22-85
A2W8G9_9BURK/20-83
A2W8X1_9BURK/5-68
A2W9F6_9BURK/14-77
A2W9G1_9BURK/17-78
A2WAI7_9BURK/9-70
A2WBE7_9BURK/47-110
A2WBU4_9BURK/42-104
A2WCQ7_9BURK/71-134
A2WDR7_9BURK/19-82
A2WDT1_9BURK/82-145
A2WE59_9BURK/65-127
A2WEF3_9BURK/19-82
A2WEP1_9BURK/13-76
A2WET4_9BURK/1-63
A2WEV2_9BURK/18-81
A2WF62_9BURK/20-82
A2WFC1_9BURK/46-109
A2WG43_9BURK/11-74
A2WG97_9BURK/3-66
A2WGD2_9BURK/10-73
A2WGP6_9BURK/22-85
A2WH15_9BURK/8-71
A2WH29_9BURK/66-127
A2WHS6_9BURK/79-142
A2WI50_9BURK/23-86
A2WIA1_9BURK/41-104
A2WJ00_9BURK/28-91
A2WJF8_9BURK/92-155
A2WJG3_9BURK/116-179
A3CK13_STRSV/5-68
A3CKY4_STRSV/10-73
A3CN16_STRSV/4-67
A3CNP4_STRSV/20-83
A3CNY1_STRSV/13-64
A3CPN0_STRSV/4-67
A3D127_SHEB5/3-66
A3D3X8_SHEB5/3-66
A3D563_SHEB5/16-79
A3D5W3_SHEB5/12-73
A3D7W6_SHEB5/18-81
A3D9H1_SHEB5/11-74
A3D9U9_SHEB5/33-95
A3D9X5_SHEB5/6-69
A3DAF5_SHEB5/5-68
A3DAH9_SHEB5/15-78
A3DDE6_CLOTH/10-73
A3DI27_CLOTH/16-78
A3DIV9_CLOTH/18-81
A3DJN7_CLOTH/13-76
A3DK75_CLOTH/16-78
A3EJ68_VIBCH/19-81
A3EL44_VIBCH/8-71
A3EM73_VIBCH/2-65
A3EMP7_VIBCH/11-74
A3ENV7_VIBCH/4-67
A3GJE6_VIBCH/4-67
A3GM40_VIBCH/2-65
A3GN80_VIBCH/19-81
A3GNE5_VIBCH/11-74
A3GS81_VIBCH/8-71
A3GYW1_VIBCH/19-81
A3GZB9_VIBCH/11-74
A3H1F2_VIBCH/2-65
A3H1H8_VIBCH/4-67
A3H3W6_VIBCH/8-71
A3H487_VIBCH/4-67
A3HYV3_9BACT/17-80
A3I506_9BACI/12-75
A3I5C6_9BACI/13-75
A3I5C8_9BACI/13-76
A3I5I9_9BACI/13-76
A3I6U9_9BACI/3-66
A3I706_9BACI/13-76
A3I716_9BACI/13-76
A3I783_9BACI/11-74
A3I7H1_9BACI/11-74
A3I7M7_9BACI/14-77
A3I8B7_9BACI/13-76
A3I937_9BACI/5-59
A3I941_9BACI/11-73
A3IA73_9BACI/13-76
A3IAD6_9BACI/16-79
A3IAP4_9BACI/19-81
A3IB60_9BACI/24-87
A3IBX6_9BACI/27-90
A3ICC2_9BACI/10-73
A3ICD0_9BACI/13-76
A3IDD3_9BACI/16-79
A3IE74_9BACI/53-116
A3IFJ9_9BACI/13-76
A3IUL6_9CHRO/9-72
A3IXM2_9CHRO/14-77
A3J3Q0_9FLAO/24-87
A3J5L5_9FLAO/27-90
A3J5Y3_9FLAO/14-77
A3J7P9_9ALTE/3-66
A3J7V7_9ALTE/11-74
A3J926_9ALTE/8-71
A3JCN0_9ALTE/20-82
A3JCN7_9ALTE/31-93
A3JCR6_9ALTE/28-90
A3JDE4_9ALTE/17-79
A3JGM0_9ALTE/11-73
A3JHP2_9ALTE/4-67
A3JI77_9ALTE/18-79
A3JIA8_9ALTE/9-71
A3JII1_9ALTE/5-67
A3JKE7_9ALTE/20-82
A3JKV7_9ALTE/19-82
A3JKW5_9ALTE/17-79
A3JMN4_9RHOB/18-81
A3JNA7_9RHOB/11-74
A3JP49_9RHOB/18-81
A3JPV2_9RHOB/14-77
A3JQ29_9RHOB/5-64
A3JRB7_9RHOB/17-77
A3JSY6_9RHOB/14-75
A3JTC2_9RHOB/78-138
A3JUC7_9RHOB/6-68
A3JUR6_9RHOB/10-72
A3JX70_9RHOB/2-61
A3JXL8_9RHOB/7-69
A3JXZ3_9RHOB/14-74
A3JY35_9RHOB/1-64
A3JYB9_9RHOB/11-74
A3JZB2_9RHOB/10-72
A3JZG3_9RHOB/7-68
A3JZV9_9RHOB/6-68
A3K114_9RHOB/17-79
A3K1H2_9RHOB/16-78
A3K1Q9_9RHOB/16-79
A3K2E5_9RHOB/16-78
A3K2K1_9RHOB/6-67
A3K390_9RHOB/5-67
A3K4E6_9RHOB/16-78
A3K4G9_9RHOB/34-96
A3K5G4_9RHOB/15-78
A3K5H6_9RHOB/5-68
A3K6N5_9RHOB/11-74
A3K6Q9_9RHOB/7-69
A3K6R8_9RHOB/17-79
A3K770_9RHOB/13-75
A3K7E4_9RHOB/9-71
A3K7F8_9RHOB/20-83
A3K7M6_9RHOB/21-83
A3K7P2_9RHOB/10-72
A3K7Q5_9RHOB/3-65
A3K7R0_9RHOB/19-81
A3K7W5_9RHOB/21-83
A3K8K2_9RHOB/9-72
A3K8S3_9RHOB/19-81
A3K9J7_9RHOB/16-79
A3K9M0_9RHOB/21-83
A3KBC6_9RHOB/21-83
A3KBD7_9RHOB/5-68
A3KIT2_STRAM/10-72
A3KJP6_STRAM/17-78
A3KKK2_STRAM/14-75
A3KKM1_STRAM/60-122
A3KKR9_STRAM/12-74
A3KKW5_STRAM/20-82
A3KKX4_STRAM/34-96
A3KR88_PSEAE/9-71
A3KRK3_PSEAE/13-75
A3KS76_PSEAE/23-85
A3KS82_PSEAE/9-71
A3KSI8_PSEAE/9-72
A3KU71_PSEAE/12-75
A3KVJ6_PSEAE/8-69
A3KVU4_PSEAE/6-69
A3KWS1_PSEAE/8-71
A3KX52_PSEAE/16-77
A3KY27_PSEAE/21-84
A3KZ28_PSEAE/3-66
A3KZ75_PSEAE/19-80
A3L0U8_PSEAE/17-79
A3L0U9_PSEAE/7-70
A3L1A6_PSEAE/25-87
A3L1J5_PSEAE/20-83
A3L1R4_PSEAE/6-69
A3L1Y1_PSEAE/13-76
A3L2F0_PSEAE/22-85
A3L2Y7_PSEAE/4-65
A3L3A7_PSEAE/11-74
A3L566_PSEAE/18-80
A3L6B2_PSEAE/8-71
A3L6S1_PSEAE/24-87
A3L7A9_PSEAE/9-71
A3L7P4_PSEAE/23-85
A3L8J3_PSEAE/3-66
A3L8Y4_PSEAE/12-75
A3L9H5_PSEAE/8-69
A3L9I9_PSEAE/9-71
A3LB50_PSEAE/6-69
A3LBK3_PSEAE/9-72
A3LCL9_PSEAE/13-75
A3LDH8_PSEAE/16-77
A3LEK8_PSEAE/21-84
A3LFM7_PSEAE/3-66
A3LFQ9_PSEAE/24-87
A3LFS9_PSEAE/19-80
A3LG43_PSEAE/20-83
A3LGD5_PSEAE/25-87
A3LGT7_PSEAE/7-70
A3LGT8_PSEAE/17-79
A3LH76_PSEAE/13-76
A3LIB9_PSEAE/6-69
A3LIJ0_PSEAE/13-76
A3LJ24_PSEAE/22-85
A3LJL1_PSEAE/4-59
A3LJZ0_PSEAE/11-74
A3LM10_PSEAE/18-80
A3M0W9_ACIBT/3-66
A3M0X3_ACIBT/18-80
A3M188_ACIBT/21-82
A3M2U0_ACIBT/9-71
A3M3M3_ACIBT/16-81
A3M3N9_ACIBT/13-76
A3M3Q0_ACIBT/3-65
A3M4A8_ACIBT/17-79
A3M4E2_ACIBT/10-73
A3M4J9_ACIBT/23-86
A3M4L6_ACIBT/3-66
A3M4N2_ACIBT/21-83
A3M5F0_ACIBT/14-77
A3M5P0_ACIBT/14-77
A3M5S3_ACIBT/16-78
A3M676_ACIBT/19-82
A3M6V2_ACIBT/10-73
A3M724_ACIBT/3-66
A3M9S7_ACIBT/21-84
A3MA54_ACIBT/22-85
A3MA82_ACIBT/4-67
A3MBP6_BURM7/22-85
A3MBR3_BURM7/35-98
A3MCM4_BURM7/23-86
A3MCP6_BURM7/8-69
A3MDC9_BURM7/3-66
A3ME89_BURM7/10-73
A3MEH8_BURM7/24-86
A3MEZ4_BURM7/26-88
A3MFK2_BURM7/10-73
A3MG23_BURM7/26-89
A3MHX7_BURM7/20-83
A3MIJ9_BURM7/23-86
A3MIL1_BURM7/5-68
A3MIU2_BURM7/94-157
A3MJY7_BURM7/9-70
A3MKP7_BURM7/12-74
A3MLT6_BURM7/5-68
A3MN24_BURM7/22-85
A3MPC5_BURM7/22-84
A3MQ63_BURM7/18-81
A3MRF4_BURM7/8-71
A3MZ41_ACTP2/12-75
A3MZT7_ACTP2/20-83
A3N130_ACTP2/9-72
A3N1A0_ACTP2/6-69
A3N5G6_BURP6/18-81
A3N6M7_BURP6/22-85
A3N785_BURP6/20-83
A3N7Z6_BURP6/23-86
A3N809_BURP6/3-66
A3N8A3_BURP6/94-157
A3N920_BURP6/9-70
A3NAQ3_BURP6/12-74
A3NBG9_BURP6/5-68
A3NDA3_BURP6/22-84
A3NDL4_BURP6/8-71
A3NGN0_BURP6/23-86
A3NGQ4_BURP6/8-69
A3NGT9_BURP6/14-77
A3NH79_BURP6/39-102
A3NHF1_BURP6/26-89
A3NI99_BURP6/33-95
A3NIF2_BURP6/18-80
A3NJ96_BURP6/3-66
A3NK06_BURP6/13-76
A3NKK9_BURP6/10-73
A3NKY6_BURP6/10-73
A3NL69_BURP6/26-88
A3NM96_BURP6/35-98
A3NMC6_BURP6/19-82
A3NP21_BURP6/34-96
A3NR63_BURP0/18-81
A3NSB0_BURP0/22-85
A3NSX4_BURP0/20-83
A3NTQ8_BURP0/23-86
A3NTS0_BURP0/5-68
A3NUR7_BURP0/9-70
A3NWH4_BURP0/12-74
A3NXA2_BURP0/5-68
A3NZ13_BURP0/22-84
A3NZC5_BURP0/8-71
A3P280_BURP0/23-86
A3P2A5_BURP0/8-69
A3P2E0_BURP0/14-77
A3P2T4_BURP0/39-102
A3P308_BURP0/26-89
A3P3W4_BURP0/24-86
A3P414_BURP0/18-80
A3P4W3_BURP0/3-66
A3P5M4_BURP0/13-76
A3P674_BURP0/10-73
A3P6J3_BURP0/10-73
A3P6S4_BURP0/26-88
A3P7Q8_BURP0/35-98
A3P7T7_BURP0/19-82
A3P9J5_BURP0/34-96
A3PFC6_PROM0/13-76
A3PGB3_RHOS1/6-67
A3PGB4_RHOS1/6-67
A3PGB4_RHOS1/85-147
A3PH21_RHOS1/1-62
A3PH73_RHOS1/17-80
A3PH76_RHOS1/9-71
A3PIG8_RHOS1/45-108
A3PK20_RHOS1/5-67
A3PK91_RHOS1/17-80
A3PLM7_RHOS1/18-80
A3PN27_RHOS1/14-74
A3PN81_RHOS1/11-74
A3PP84_RHOS1/12-75
A3PPC4_RHOS1/6-68
A3PPC7_RHOS1/7-67
A3PQ78_RHOS1/8-71
A3PQ88_RHOS1/15-77
A3PQP5_RHOS1/1-60
A3PQR4_RHOS1/12-69
A3PQS8_RHOS1/10-72
A3PQU0_RHOS1/30-86
A3PQV9_RHOS1/10-75
A3PQX3_RHOS1/10-72
A3PR68_RHOS1/13-76
A3PR71_RHOS1/27-89
A3PRL5_RHOS1/15-77
A3PS27_RHOS1/19-80
A3PS98_RHOS1/24-86
A3PSB6_RHOS1/3-64
A3PSP0_MYCSJ/41-103
A3PSW4_MYCSJ/4-67
A3PTB4_MYCSJ/11-74
A3PTT2_MYCSJ/15-79
A3PW41_MYCSJ/14-70
A3PXA4_MYCSJ/12-74
A3PXJ6_MYCSJ/27-89
A3PY54_MYCSJ/24-88
A3PZL5_MYCSJ/13-73
A3Q060_MYCSJ/12-74
A3Q2D6_MYCSJ/18-81
A3Q443_MYCSJ/11-76
A3Q470_MYCSJ/25-87
A3Q4I4_MYCSJ/30-93
A3Q4K5_MYCSJ/25-87
A3Q5V3_MYCSJ/18-78
A3Q5X8_MYCSJ/9-72
A3Q773_MYCSJ/21-83
A3Q7L5_MYCSJ/10-72
A3Q8J2_MYCSJ/10-72
A3Q8P4_MYCSJ/9-71
A3Q9K4_SHELP/22-84
A3QDY7_SHELP/11-73
A3QEZ2_SHELP/22-85
A3QFI3_SHELP/12-73
A3QHU4_SHELP/16-81
A3QIK0_SHELP/11-74
A3QJH6_SHELP/5-68
A3QJJ7_SHELP/15-78
A3R4S4_9ACTO/21-82
A3RNL0_RALSO/9-72
A3RP54_RALSO/56-119
A3RPZ8_RALSO/20-83
A3RQY8_RALSO/24-86
A3RSN6_RALSO/38-101
A3RST8_RALSO/27-89
A3RT63_RALSO/32-94
A3RTC0_RALSO/48-111
A3RTG7_RALSO/23-83
A3RTV9_RALSO/36-98
A3RUJ5_RALSO/24-87
A3RVQ5_RALSO/43-106
A3RXZ2_RALSO/30-92
A3RZ29_RALSO/17-80
A3S8C9_9RHOB/11-74
A3S987_9RHOB/22-84
A3SAJ0_9RHOB/16-79
A3SAX8_9RHOB/11-76
A3SBS8_9RHOB/9-68
A3SD84_9RHOB/1-55
A3SDP9_9RHOB/29-92
A3SDW1_9RHOB/18-81
A3SEP6_9RHOB/7-69
A3SFB2_9RHOB/9-71
A3SFM2_9RHOB/10-73
A3SG29_9RHOB/14-73
A3SG91_9RHOB/8-70
A3SH30_9RHOB/11-76
A3SIJ1_9RHOB/5-67
A3SIW0_9RHOB/12-74
A3SJ89_9RHOB/36-98
A3SJF4_9RHOB/5-67
A3SKJ5_9RHOB/7-69
A3SKK9_9RHOB/6-67
A3SL95_9RHOB/9-72
A3SLG6_9RHOB/20-82
A3SLJ2_9RHOB/13-73
A3SLM1_9RHOB/28-91
A3SLP1_9RHOB/20-82
A3SN02_9RHOB/14-77
A3SN73_9RHOB/11-74
A3SP59_9RHOB/6-68
A3SPQ4_9RHOB/1-41
A3SQ91_9RHOB/5-68
A3SQL8_9RHOB/4-65
A3SQU7_9RHOB/17-79
A3SR38_9RHOB/18-81
A3SRP2_9RHOB/34-97
A3ST91_9RHOB/11-74
A3SU49_9RHOB/9-71
A3SV85_9RHOB/14-73
A3SVE8_9RHOB/8-70
A3SVW7_9RHOB/16-79
A3SWA5_9RHOB/11-76
A3SX74_9RHOB/9-68
A3SYC4_9RHOB/1-55
A3SYS0_9RHOB/9-71
A3SZ66_9RHOB/19-81
A3SZL2_9RHOB/18-81
A3T0C7_9RHOB/27-90
A3T0F3_9RHOB/8-70
A3T0L7_9RHOB/7-69
A3TFU0_9MICO/24-86
A3TIB4_9MICO/16-79
A3TIG2_9MICO/18-80
A3TKU6_9MICO/6-66
A3TMN8_9MICO/5-67
A3TMZ3_9MICO/1-60
A3TND1_9MICO/18-81
A3TNL1_9MICO/27-89
A3TPA3_9MICO/14-75
A3TPA8_9MICO/14-76
A3TPM6_9MICO/16-79
A3TR10_9MICO/12-75
A3TR60_9MICO/25-86
A3TSV1_9RHOB/8-71
A3TT43_9RHOB/3-65
A3TTK7_9RHOB/14-75
A3TTM3_9RHOB/1-62
A3TVS0_9RHOB/2-50
A3TWB5_9RHOB/4-66
A3TY27_9RHOB/13-73
A3TYL3_9RHOB/15-78
A3TYL9_9RHOB/10-72
A3U0B0_9RHOB/12-74
A3U0D3_9RHOB/24-85
A3U0D7_9RHOB/10-73
A3U0S6_9RHOB/11-69
A3U1C7_9RHOB/22-84
A3U1F4_9RHOB/13-76
A3U2Z7_9RHOB/5-68
A3UA18_CROAH/14-77
A3UEF8_9RHOB/18-78
A3UEY0_9RHOB/15-78
A3UG92_9RHOB/26-88
A3UKG5_9RHOB/3-66
A3UNU2_VIBSP/12-75
A3UPW7_VIBSP/3-64
A3UQ60_VIBSP/9-71
A3UQQ8_VIBSP/21-83
A3UR46_VIBSP/14-77
A3UR48_VIBSP/15-78
A3URB8_VIBSP/25-87
A3URP0_VIBSP/1-41
A3US32_VIBSP/3-66
A3USF9_VIBSP/6-69
A3USL3_VIBSP/11-73
A3USQ0_VIBSP/18-81
A3UUJ2_VIBSP/9-72
A3UVK4_VIBSP/6-69
A3UW55_VIBSP/3-66
A3UWQ8_VIBSP/15-78
A3UY04_VIBSP/1-56
A3UYV7_VIBSP/11-74
A3UZK9_VIBSP/2-65
A3V547_9RHOB/37-97
A3V5F9_9RHOB/11-74
A3V5S5_9RHOB/18-81
A3V5Y1_9RHOB/19-82
A3V736_9RHOB/5-67
A3V7Y1_9RHOB/7-69
A3V809_9RHOB/10-72
A3V836_9RHOB/7-68
A3V889_9RHOB/18-81
A3V8B2_9RHOB/3-66
A3V8X5_9RHOB/17-79
A3VAU0_9RHOB/10-72
A3VCR2_9RHOB/8-65
A3VD03_9RHOB/9-71
A3VEK8_9RHOB/7-69
A3VF45_9RHOB/18-79
A3VG52_9RHOB/17-78
A3VG97_9RHOB/16-78
A3VGA4_9RHOB/11-72
A3VHJ4_9RHOB/8-68
A3VIT0_9RHOB/15-78
A3VK23_9RHOB/16-78
A3VK81_9RHOB/9-71
A3VKK5_9RHOB/20-82
A3VKP4_9RHOB/6-70
A3VLP3_9RHOB/26-90
A3VLP5_9RHOB/42-107
A3VVZ6_9RHOB/21-84
A3VXT0_9RHOB/13-73
A3VYD0_9RHOB/6-68
A3VYQ6_9RHOB/5-67
A3VZ29_9RHOB/15-78
A3VZW1_9RHOB/11-76
A3W074_9RHOB/7-67
A3W0Z6_9RHOB/31-93
A3W1S1_9RHOB/22-85
A3W2D8_9RHOB/9-72
A3W2W8_9RHOB/10-72
A3W2Y8_9RHOB/5-67
A3W4V9_9RHOB/23-85
A3W509_9RHOB/20-82
A3W5I7_9RHOB/9-71
A3W5L7_9RHOB/18-81
A3W615_9RHOB/12-77
A3W649_9RHOB/11-72
A3W906_9RHOB/11-74
A3WDQ1_9SPHN/4-66
A3WFN3_9SPHN/7-70
A3WKL7_9GAMM/3-66
A3WKZ9_9GAMM/14-76
A3WNI0_9GAMM/11-74
A3WNW1_9GAMM/8-71
A3X366_9RHOB/20-79
A3X3L6_9RHOB/19-80
A3X3P8_9RHOB/18-81
A3X3U8_9RHOB/25-83
A3X5B2_9RHOB/6-69
A3X5J9_9RHOB/14-75
A3X5K6_9RHOB/4-66
A3X5V5_9RHOB/7-69
A3X5Z1_9RHOB/39-102
A3X6P0_9RHOB/18-80
A3X840_9RHOB/18-80
A3X928_9RHOB/12-73
A3X9M8_9RHOB/10-72
A3X9S7_9RHOB/15-78
A3X9X7_9RHOB/5-67
A3XA10_9RHOB/11-73
A3XAP1_9RHOB/16-79
A3XCT5_9RHOB/4-66
A3XD39_9RHOB/14-76
A3XDD4_9RHOB/21-83
A3XDF4_9RHOB/5-67
A3XDZ1_9RHOB/10-72
A3XEX1_9RHOB/18-81
A3XF51_9RHOB/11-76
A3XFN9_9RHOB/1-48
A3XPK6_LEEBM/17-79
A3XRX6_9VIBR/9-72
A3XTJ3_9VIBR/18-81
A3XTQ2_9VIBR/2-65
A3XW62_9VIBR/11-73
A3XW96_9VIBR/42-104
A3XWI4_9VIBR/15-78
A3XWJ0_9VIBR/14-77
A3XXB8_9VIBR/3-66
A3XYM0_9VIBR/6-69
A3XYT5_9VIBR/3-66
A3XYW8_9VIBR/3-66
A3XZG9_9VIBR/9-71
A3Y111_9VIBR/6-69
A3Y288_9VIBR/8-71
A3Y2Q0_9VIBR/6-68
A3Y359_9VIBR/11-74
A3Y502_9GAMM/3-64
A3Y571_9GAMM/12-73
A3Y5Z1_9GAMM/3-66
A3Y666_9GAMM/1-59
A3Y6M0_9GAMM/3-65
A3Y7B2_9GAMM/6-69
A3Y823_9GAMM/36-99
A3Y8Y4_9GAMM/18-81
A3Y9V4_9GAMM/14-76
A3YBA4_9GAMM/23-86
A3YBZ5_9GAMM/20-82
A3YC86_9GAMM/5-68
A3YCH4_9GAMM/5-68
A3YCN5_9GAMM/20-83
A3YCR4_9GAMM/14-77
A3YD14_9GAMM/5-68
A3YE18_9GAMM/1-63
A3YEV0_9GAMM/5-68
A3YEW0_9GAMM/17-79
A3YGB6_9GAMM/23-86
A3YGP2_9GAMM/12-75
A3YH87_9GAMM/23-86
A3YHX7_9GAMM/10-71
A3YWT0_9SYNE/13-76
A3Z443_9SYNE/13-76
A3ZL98_9PLAN/36-98
A3ZMJ9_9PLAN/12-74
A3ZNN6_9PLAN/33-95
A3ZQJ7_9PLAN/18-81
A3ZRB3_9PLAN/24-87
A3ZSJ9_9PLAN/3-60
A3ZT37_9PLAN/15-78
A3ZUM9_9PLAN/28-90
A3ZUS6_9PLAN/6-68
A3ZV88_9PLAN/3-62
A3ZV88_9PLAN/83-142
A3ZXG5_9PLAN/15-77
A3ZY42_9PLAN/6-68
A3ZY53_9PLAN/16-78
A3ZY92_9PLAN/3-64
A3ZYW1_9PLAN/9-71
A3ZZJ6_9PLAN/23-86
A3ZZJ8_9PLAN/14-76
A3ZZY6_9PLAN/3-71
A4A458_9GAMM/9-72
A4AEC3_9ACTN/45-110
A4AEE9_9ACTN/41-102
A4AEP1_9ACTN/1-26
A4AEZ8_9ACTN/22-86
A4AF40_9ACTN/4-67
A4AF47_9ACTN/26-89
A4AF97_9ACTN/15-76
A4AFU4_9ACTN/38-100
A4AFU9_9ACTN/23-85
A4AFW0_9ACTN/24-86
A4AGL7_9ACTN/13-76
A4AGN3_9ACTN/15-77
A4AH46_9ACTN/8-70
A4AIT1_9ACTN/15-77
A4AJ97_9ACTN/5-67
A4AJB3_9ACTN/20-82
A4AK11_9ACTN/10-72
A4AL01_9ACTN/9-71
A4ALI0_9ACTN/9-71
A4ALJ2_9ACTN/25-90
A4ALU2_9ACTN/28-93
A4ANI8_MARSH/18-81
A4APM2_MARSH/13-77
A4ARW1_MARSH/7-69
A4AWD2_MARSH/23-86
A4BC68_9GAMM/4-66
A4BG55_9GAMM/10-73
A4BGP2_9GAMM/3-65
A4BIC2_9GAMM/5-68
A4BIU3_9GAMM/4-67
A4BJ99_9GAMM/25-88
A4BWY2_9FLAO/24-87
A4BXS6_9FLAO/14-77
A4C4N0_9GAMM/30-93
A4C7S2_9GAMM/15-78
A4C8E5_9GAMM/12-75
A4C8Z6_9GAMM/10-73
A4C9W3_9GAMM/11-74
A4CA29_9GAMM/10-72
A4CCE7_9GAMM/8-70
A4CD35_9GAMM/9-72
A4CE36_9GAMM/13-76
A4CNX5_ROBBH/15-78
A4E7Q2_9ACTN/16-79
A4E821_9ACTN/14-76
A4E875_9ACTN/13-76
A4E8Q4_9ACTN/10-72
A4E8R5_9ACTN/17-80
A4E8X6_9ACTN/16-78
A4E9T6_9ACTN/17-80
A4E9T8_9ACTN/9-72
A4E9U9_9ACTN/11-74
A4EB87_9ACTN/24-86
A4EBS3_9ACTN/14-77
A4EBW7_9ACTN/5-68
A4EBY2_9ACTN/10-73
A4EBY3_9ACTN/10-73
A4ECZ6_9ACTN/10-72
A4ED05_9ACTN/10-72
A4EE37_9RHOB/18-81
A4EEL3_9RHOB/16-78
A4EGH8_9RHOB/12-74
A4EI26_9RHOB/14-74
A4EIF0_9RHOB/27-90
A4EJU1_9RHOB/7-68
A4EJX5_9RHOB/1-57
A4EKY1_9RHOB/11-76
A4EL24_9RHOB/13-76
A4ELP3_9RHOB/8-70
A4EMN4_9RHOB/19-82
A4ENI5_9RHOB/5-67
A4ENT4_9RHOB/18-81
A4ENV0_9RHOB/12-75
A4ENY3_9RHOB/18-80
A4EP76_9RHOB/18-81
A4EPT3_9RHOB/5-68
A4EPT5_9RHOB/20-81
A4EQ63_9RHOB/7-68
A4EQ79_9RHOB/9-71
A4EQV2_9RHOB/11-76
A4ERY3_9RHOB/15-77
A4ES66_9RHOB/11-74
A4ETR5_9RHOB/33-95
A4ETT1_9RHOB/5-67
A4EUF3_9RHOB/51-114
A4EUK4_9RHOB/18-78
A4EUR4_9RHOB/20-83
A4EVP7_9RHOB/9-70
A4EWQ0_9RHOB/14-76
A4EX07_9RHOB/16-78
A4EY62_9RHOB/20-82
A4EYA7_9RHOB/8-69
A4EYD5_9RHOB/4-67
A4F0A4_9RHOB/15-78
A4F0D6_9RHOB/23-86
A4F0H7_9RHOB/18-80
A4F1N9_9RHOB/61-123
A4F6Z7_SACEN/1-35
A4F723_SACEN/21-82
A4F9Z5_SACEN/23-85
A4FAZ5_SACEN/7-69
A4FBE1_SACEN/38-98
A4FCV1_SACEN/13-74
A4FD38_SACEN/5-66
A4FDW7_SACEN/9-72
A4FEJ8_SACEN/17-80
A4FEN2_SACEN/10-73
A4FF07_SACEN/32-94
A4FF41_SACEN/3-66
A4FFC9_SACEN/11-67
A4FFF7_SACEN/23-85
A4FG36_SACEN/25-87
A4FG64_SACEN/6-68
A4FG74_SACEN/13-75
A4FGF5_SACEN/13-76
A4FGM9_SACEN/1-53
A4FGX0_SACEN/9-71
A4FHK3_SACEN/14-76
A4FHT1_SACEN/2-57
A4FHU3_SACEN/9-71
A4FI94_SACEN/27-89
A4FIJ7_SACEN/11-72
A4FJT1_SACEN/25-87
A4FJV2_SACEN/14-76
A4FK19_SACEN/5-67
A4FK38_SACEN/18-81
A4FK59_SACEN/9-72
A4FKL4_SACEN/20-84
A4FL76_SACEN/18-80
A4FLA2_SACEN/14-77
A4FLE1_SACEN/10-72
A4FLG8_SACEN/9-72
A4FLQ3_SACEN/5-66
A4FM86_SACEN/19-82
A4FMG2_SACEN/9-72
A4FML9_SACEN/9-72
A4FMM9_SACEN/27-90
A4FP40_SACEN/27-87
A4FPN9_SACEN/20-82
A4FPW6_SACEN/24-87
A4FQ38_SACEN/28-91
A4FQM8_SACEN/14-77
A4G1D6_HERAR/40-102
A4G1E0_HERAR/31-93
A4G2Y2_HERAR/17-80
A4G389_HERAR/31-94
A4G4C2_HERAR/39-101
A4G549_HERAR/4-66
A4G5Z8_HERAR/81-144
A4G7V0_HERAR/21-83
A4G8L2_HERAR/24-86
A4G8V1_HERAR/3-66
A4GA93_HERAR/14-77
A4GAA2_HERAR/16-79
A4GHV7_9BACT/9-72
A4IK97_GEOTN/1-53
A4IMF6_GEOTN/29-92
A4IND3_GEOTN/18-81
A4INV2_GEOTN/5-68
A4IP56_GEOTN/6-69
A4IP76_GEOTN/19-81
A4IPA4_GEOTN/8-71
A4IPD0_GEOTN/5-68
A4IQE8_GEOTN/10-73
A4IRQ8_GEOTN/16-79
A4IRR5_GEOTN/5-59
A4ISM6_GEOTN/14-76
A4ITB7_GEOTN/11-74
A4J0P2_DESRM/17-79
A4J4P2_DESRM/10-73
A4J6G3_DESRM/22-85
A4J6J9_DESRM/11-74
A4J6K0_DESRM/11-74
A4J852_DESRM/11-72
A4J859_DESRM/11-71
A4J8S1_DESRM/18-80
A4J9J2_DESRM/12-75
A4JBH2_BURVG/36-99
A4JCF2_BURVG/19-81
A4JCU0_BURVG/17-80
A4JE18_BURVG/9-70
A4JF41_BURVG/17-78
A4JG45_BURVG/5-68
A4JGN1_BURVG/20-83
A4JH50_BURVG/32-95
A4JHL5_BURVG/13-76
A4JHU3_BURVG/9-72
A4JI17_BURVG/18-81
A4JJB3_BURVG/26-89
A4JJX2_BURVG/22-85
A4JKB3_BURVG/8-71
A4JLE7_BURVG/5-68
A4JM57_BURVG/22-85
A4JM72_BURVG/42-105
A4JN14_BURVG/19-82
A4JND6_BURVG/28-91
A4JNJ4_BURVG/18-81
A4JNR9_BURVG/13-76
A4JNY8_BURVG/3-66
A4JP07_BURVG/28-90
A4JP51_BURVG/3-66
A4JPW4_BURVG/1-59
A4JQ56_BURVG/23-86
A4JQF9_BURVG/27-90
A4JQZ5_BURVG/27-86
A4JRR9_BURVG/19-82
A4JRT2_BURVG/3-65
A4JSR6_BURVG/22-85
A4JT66_BURVG/13-75
A4JT80_BURVG/19-82
A4JTF8_BURVG/1-46
A4JTF8_BURVG/79-119
A4JUS4_BURVG/34-97
A4KEI1_MYCTU/19-82
A4KER8_MYCTU/12-74
A4KFA8_MYCTU/22-85
A4KG81_MYCTU/17-80
A4KKW3_MYCTU/13-77
A4KKW3_MYCTU/267-330
A4KN73_MYCTU/9-71
A4KNI9_MYCTU/20-82
A4LBP7_BURPS/17-79
A4LBQ7_BURPS/37-99
A4LCQ2_BURPS/12-74
A4LDN4_BURPS/5-68
A4LEV5_BURPS/54-117
A4LEX9_BURPS/22-85
A4LGU4_BURPS/3-66
A4LHL7_BURPS/18-80
A4LHW3_BURPS/24-86
A4LJJ5_BURPS/18-81
A4LL46_BURPS/8-69
A4LL67_BURPS/23-86
A4LP84_BURPS/26-88
A4LQ76_BURPS/9-70
A4LQT6_BURPS/10-73
A4LS02_BURPS/26-89
A4LS68_BURPS/35-98
A4LVE4_BURPS/83-146
A4LVH0_BURPS/13-76
A4MEV5_BURPS/22-84
A4MF65_BURPS/8-71
A4MFS7_BURPS/20-83
A4MGD8_BURPS/22-85
A4MGT3_BURPS/94-157
A4MH17_BURPS/5-68
A4MY58_HAEIF/13-76
A4MYZ7_HAEIF/8-71
A4N2P3_HAEIF/13-76
A4N3E1_HAEIF/8-71
A4N919_HAEIF/13-76
A4NB30_HAEIF/5-68
A4NES9_HAEIF/13-76
A4NG97_HAEIF/8-71
A4NJB7_HAEIF/13-76
A4NKJ3_HAEIF/8-71
A4NR50_HAEIF/13-76
A4NTK6_HAEIF/8-71
A4NVN9_HAEIF/13-76
A4P170_HAEIF/8-71
A4QAF2_CORGB/24-87
A4QC07_CORGB/14-76
A4QCC2_CORGB/18-80
A4QCX6_CORGB/7-69
A4QG30_CORGB/8-71
A4QG34_CORGB/15-77
A4QGS7_CORGB/23-85
A4QH51_CORGB/16-79
A4QHT5_CORGB/36-97
A4QHW0_CORGB/23-86
A4QHW9_CORGB/5-67
A4QHX5_CORGB/20-82
A4QI12_CORGB/5-68
A4SI75_AERS4/11-74
A4SN79_AERS4/8-71
A4SPB9_AERS4/3-66
A4SS59_AERS4/8-70
A4SS91_AERS4/18-81
A4SSN6_AERS4/5-68
A4SSV3_AERS4/9-72
A4STH6_AERS4/2-65
A4SWF5_POLSQ/11-72
A4SWW1_POLSQ/14-77
A4SXB1_POLSQ/10-72
A4SZ44_POLSQ/14-76
A4SZD6_POLSQ/22-85
A4T2H8_MYCGI/21-84
A4T2M1_MYCGI/15-78
A4T397_MYCGI/19-82
A4T3M9_MYCGI/10-72
A4T3S7_MYCGI/4-66
A4T4F7_MYCGI/18-80
A4T4Q2_MYCGI/10-71
A4T546_MYCGI/24-86
A4T670_MYCGI/16-79
A4T6C7_MYCGI/28-91
A4T742_MYCGI/9-72
A4T936_MYCGI/17-81
A4T955_MYCGI/27-89
A4TCD2_MYCGI/26-90
A4TDN6_MYCGI/12-74
A4TDP2_MYCGI/1-61
A4TDX5_MYCGI/31-93
A4THB5_YERPP/13-75
A4THL8_YERPP/9-72
A4TJT6_YERPP/21-84
A4TJU8_YERPP/3-66
A4TK20_YERPP/32-95
A4TMR0_YERPP/25-88
A4TNC8_YERPP/1-45
A4TPT4_YERPP/11-74
A4TQR1_YERPP/13-75
A4TSH4_YERPP/15-77
A4TVT9_9PROT/15-78
A4TWR8_9PROT/1-63
A4TXS2_9PROT/12-74
A4U4H7_9PROT/14-77
A4U4U0_9PROT/17-80
A4VGN5_PSEU5/12-75
A4VL53_PSEU5/19-81
A4VL75_PSEU5/11-74
A4VMP8_PSEU5/6-69
A4VN30_PSEU5/12-75
A4VP25_PSEU5/22-84
A4VPR3_PSEU5/11-74
A4VQW5_PSEU5/33-96
A4VSW1_STRSY/4-67
A4VTC3_STRSY/3-66
A4VTH4_STRSY/18-80
A4VTH5_STRSY/12-75
A4VTR8_STRSY/13-76
A4VTT9_STRSY/3-66
A4VUQ1_STRSY/4-67
A4VVI9_STRSY/12-75
A4VZ48_STRS2/4-67
A4VZK1_STRS2/3-36
A4VZQ3_STRS2/18-80
A4VZQ5_STRS2/12-75
A4W004_STRS2/13-76
A4W033_STRS2/3-66
A4W0Z6_STRS2/4-67
A4W1U7_STRS2/12-75
A4W4R6_ENT38/5-68
A4W4S6_ENT38/2-65
A4W541_ENT38/8-71
A4W5L5_ENT38/14-75
A4W652_ENT38/3-66
A4W655_ENT38/4-67
A4W6L6_ENT38/11-74
A4W6V6_ENT38/10-73
A4W7C9_ENT38/39-102
A4W7D5_ENT38/3-66
A4W7E1_ENT38/24-86
A4W7V9_ENT38/19-82
A4W8B3_ENT38/16-79
A4W8G0_ENT38/4-67
A4WA84_ENT38/13-75
A4WAP6_ENT38/15-77
A4WAS4_ENT38/3-66
A4WE14_ENT38/12-75
A4WES6_ENT38/9-72
A4WF39_ENT38/29-92
A4WGD2_ENT38/14-77
A4WGI8_ENT38/7-70
A4WNP0_RHOS5/14-74
A4WNZ0_RHOS5/11-74
A4WP81_RHOS5/7-67
A4WP81_RHOS5/85-147
A4WQA0_RHOS5/1-62
A4WST6_RHOS5/24-86
A4WU76_RHOS5/7-67
A4WU79_RHOS5/6-68
A4WUJ9_RHOS5/17-80
A4WV87_RHOS5/18-80
A4WXD9_RHOS5/15-78
A4WXM5_RHOS5/44-106
A4WXV7_RHOS5/6-67
A4WYH6_RHOS5/12-74
A4WYP2_RHOS5/11-73
A4WYP8_RHOS5/9-71
A4WZE1_RHOS5/16-78
A4X0F3_RHOS5/7-67
A4X107_SALTO/19-82
A4X180_SALTO/10-73
A4X1J4_SALTO/7-70
A4X1N4_SALTO/6-69
A4X2L5_SALTO/10-66
A4X6G3_SALTO/18-79
A4X6X0_SALTO/17-80
A4X9P4_SALTO/28-90
A4XBS6_SALTO/26-89
A4XBT3_SALTO/6-69
A4XC81_SALTO/16-79
A4XCV2_SALTO/18-81
A4XE71_NOVAD/7-69
A4XF24_NOVAD/10-73
A4XFV7_CALS8/10-73
A4XHF6_CALS8/18-81
A4XHI6_CALS8/16-78
A4XIB4_CALS8/15-78
A4XLG2_CALS8/13-76
A4XLL7_CALS8/18-80
A4XLW3_CALS8/12-74
A4XMD9_CALS8/14-77
A4XNI8_PSEMY/22-85
A4XNR2_PSEMY/12-75
A4XNU8_PSEMY/3-66
A4XP15_PSEMY/11-72
A4XQ54_PSEMY/17-79
A4XR86_PSEMY/13-76
A4XRY2_PSEMY/10-71
A4XSG2_PSEMY/5-68
A4XU24_PSEMY/18-80
A4XUD3_PSEMY/24-87
A4XVU0_PSEMY/27-90
A4XVY8_PSEMY/9-71
A4XVZ4_PSEMY/23-85
A4XWC6_PSEMY/16-77
A4XWY3_PSEMY/24-87
A4XXJ2_PSEMY/17-80
A4XXX7_PSEMY/35-97
A4XYG5_PSEMY/11-74
A4XYT0_PSEMY/30-93
A4XZ14_PSEMY/23-85
A4XZP9_PSEMY/20-83
A4Y104_PSEMY/5-67
A4Y1G1_SHEPC/15-78
A4Y1I1_SHEPC/5-68
A4Y3X7_SHEPC/3-66
A4Y752_SHEPC/13-75
A4Y7C2_SHEPC/16-79
A4Y7Z2_SHEPC/22-83
A4Y9T3_SHEPC/18-81
A4YAW2_SHEPC/12-77
A4YAZ5_SHEPC/11-74
A4YBL8_SHEPC/33-95
A4YFM3_METS5/11-72
A4YFT6_METS5/5-66
A4YL60_BRASO/14-77
A4YMW8_BRASO/27-90
A4YNA1_BRASO/35-97
A4YNG2_BRASO/1-56
A4YNK4_BRASO/13-76
A4YNV5_BRASO/22-84
A4YNV6_BRASO/10-72
A4YP57_BRASO/17-80
A4YPA7_BRASO/15-78
A4YPB3_BRASO/15-77
A4YQS2_BRASO/8-70
A4YRA7_BRASO/16-78
A4YRA7_BRASO/99-156
A4YTR2_BRASO/11-73
A4YTS7_BRASO/10-73
A4YXN0_BRASO/29-94
A4YY33_BRASO/15-77
A4YYI7_BRASO/29-91
A4YYK0_BRASO/12-74
A4YYR0_BRASO/12-75
A4YZ49_BRASO/18-80
A4YZ63_BRASO/9-72
A4Z150_BRASO/15-77
A4Z2N5_BRASO/16-78
A4Z352_BRASO/30-92
A4Z3F1_BRASO/15-77
A5CMW7_CLAM3/15-76
A5CNL3_CLAM3/17-80
A5CNX2_CLAM3/18-79
A5CP02_CLAM3/31-93
A5CP24_CLAM3/7-69
A5CP28_CLAM3/24-87
A5CP45_CLAM3/15-77
A5CTK0_CLAM3/13-76
A5CUX4_CLAM3/13-75
A5CV54_CLAM3/33-95
A5D029_PELTS/11-74
A5D030_PELTS/22-85
A5D1E3_PELTS/13-76
A5D5N8_PELTS/13-76
A5D655_PELTS/17-79
A5E9D4_BRASB/13-75
A5E9H2_BRASB/23-85
A5E9Q0_BRASB/3-51
A5E9Z5_BRASB/35-97
A5EDG1_BRASB/10-72
A5EDG2_BRASB/10-72
A5EDR5_BRASB/19-81
A5EDS4_BRASB/17-80
A5EDX3_BRASB/12-74
A5EFG4_BRASB/8-70
A5EGD9_BRASB/29-94
A5EGK7_BRASB/41-102
A5EHZ5_BRASB/1-64
A5EJC2_BRASB/17-79
A5EMZ8_BRASB/15-77
A5END8_BRASB/26-88
A5ENE9_BRASB/12-74
A5ENP8_BRASB/12-75
A5EP27_BRASB/18-80
A5EP41_BRASB/9-72
A5EQ41_BRASB/18-80
A5EQC0_BRASB/15-78
A5EQF9_BRASB/28-91
A5EQL1_BRASB/35-97
A5ER76_BRASB/27-90
A5ET30_BRASB/1-42
A5ET34_BRASB/14-77
A5F064_VIBC3/2-65
A5F0N1_VIBC3/4-67
A5F1X9_VIBC3/4-67
A5F5M2_VIBC3/11-74
A5F8I7_VIBC3/19-81
A5FAE7_FLAJ1/23-86
A5FC46_FLAJ1/15-78
A5FCC5_FLAJ1/19-82
A5FEF9_FLAJ1/7-70
A5FID1_FLAJ1/20-83
A5FKX2_FLAJ1/14-77
A5FNP4_FLAJ1/7-70
A5FT62_ACICJ/8-67
A5FTS8_ACICJ/14-76
A5FTU7_ACICJ/6-66
A5FWB7_ACICJ/21-84
A5FXF0_ACICJ/14-77
A5FXZ6_ACICJ/16-78
A5FYT1_ACICJ/10-72
A5FZC2_ACICJ/14-76
A5FZN1_ACICJ/35-97
A5G0H8_ACICJ/24-65
A5G0Q5_ACICJ/24-86
A5G2M8_ACICJ/11-74
A5G3L6_GEOUR/11-74
A5G4B1_GEOUR/3-66
A5G936_GEOUR/11-73
A5GDH4_GEOUR/11-74
A5GI04_SYNPW/13-76
A5GQ32_SYNR3/44-107
A5HZ05_CLOBH/13-76
A5HZ58_CLOBH/8-71
A5HZA3_CLOBH/11-74
A5HZI3_CLOBH/12-75
A5I069_CLOBH/15-78
A5I0T3_CLOBH/10-73
A5I0X3_CLOBH/8-71
A5I142_CLOBH/11-74
A5I1F8_CLOBH/13-76
A5I1Z7_CLOBH/10-73
A5I3B4_CLOBH/4-67
A5I3D7_CLOBH/3-66
A5I3F8_CLOBH/24-87
A5I3I7_CLOBH/13-76
A5I3V5_CLOBH/13-76
A5I5M6_CLOBH/12-75
A5I5S1_CLOBH/13-76
A5I601_CLOBH/13-76
A5I6F7_CLOBH/15-78
A5IJ18_THEP1/13-76
A5IJY2_THEP1/9-71
A5IKE6_THEP1/1-34
A5INX9_STAA9/1-43
A5IP05_STAA9/13-75
A5IPD3_STAA9/3-66
A5IQ28_STAA9/7-69
A5IQ71_STAA9/5-68
A5ISG1_STAA9/7-69
A5IUA2_STAA9/13-76
A5IVT4_STAA9/15-76
A5J2I7_BURMA/10-73
A5J3B8_BURMA/3-66
A5J3R9_BURMA/24-86
A5J3V2_BURMA/3-66
A5J3X9_BURMA/8-69
A5J3Z7_BURMA/21-84
A5J5Y6_BURMA/5-68
A5J5Z5_BURMA/23-86
A5J6A0_BURMA/18-81
A5J7N3_BURMA/20-83
A5J8I0_BURMA/22-85
A5J8X8_BURMA/36-98
A5J934_BURMA/8-71
A5JAC4_BURMA/22-85
A5JAP6_BURMA/35-98
A5JAR8_BURMA/26-89
A5JCT1_BURMA/10-73
A5JDA4_BURMA/31-93
A5KIX3_9FIRM/13-76
A5KJE9_9FIRM/12-75
A5KJZ4_9FIRM/13-76
A5KKB3_9FIRM/16-79
A5KMZ9_9FIRM/77-140
A5KQ16_9FIRM/13-76
A5KQ85_9FIRM/9-71
A5KQB2_9FIRM/13-74
A5KQC8_9FIRM/11-74
A5KR40_9FIRM/15-77
A5KUH1_9GAMM/3-63
A5KVK1_9GAMM/9-72
A5KW59_9GAMM/12-75
A5KWR4_9GAMM/2-65
A5KWX3_9GAMM/18-81
A5KX09_9GAMM/11-73
A5KX69_9GAMM/16-79
A5KY40_9GAMM/9-74
A5L176_9GAMM/1-56
A5L1M6_9GAMM/8-71
A5L2K9_9GAMM/25-87
A5L2M5_9GAMM/7-68
A5L2Y8_9GAMM/21-83
A5L455_9GAMM/3-65
A5L4S7_9GAMM/3-66
A5L5J2_9GAMM/11-74
A5L644_9GAMM/6-69
A5L6Q5_9GAMM/14-77
A5L6Q6_9GAMM/15-78
A5LAV5_STRPN/11-74
A5LBD6_STRPN/3-66
A5LCJ4_STRPN/4-67
A5LE60_STRPN/5-68
A5LER1_STRPN/6-69
A5LFB4_STRPN/4-67
A5LIV2_STRPN/19-82
A5LN40_STRPN/11-74
A5LNH4_STRPN/6-69
A5LNX7_STRPN/4-67
A5LQ66_STRPN/4-67
A5LRG7_STRPN/4-67
A5LSP0_STRPN/4-67
A5LTJ3_STRPN/6-69
A5LVD2_STRPN/19-82
A5LVN8_STRPN/11-74
A5LWT1_STRPN/3-66
A5LXY3_STRPN/19-82
A5M0K3_STRPN/4-67
A5M0Q9_STRPN/6-69
A5M182_STRPN/11-74
A5M3N8_STRPN/3-66
A5M3S2_STRPN/4-67
A5M5I3_STRPN/19-82
A5M5W8_STRPN/11-74
A5M806_STRPN/6-69
A5M865_STRPN/4-67
A5MAR7_STRPN/4-67
A5MAZ3_STRPN/3-66
A5MF10_STRPN/3-66
A5MFH0_STRPN/11-74
A5MFW3_STRPN/19-82
A5MH93_STRPN/4-67
A5MHE6_STRPN/6-69
A5MIM8_STRPN/4-67
A5MKX9_STRPN/19-82
A5MM69_STRPN/11-74
A5MMN0_STRPN/6-69
A5MMS0_STRPN/4-67
A5MN72_STRPN/4-67
A5MRA4_STRPN/3-66
A5MT11_STRPN/6-69
A5MT52_STRPN/4-67
A5MUS3_STRPN/11-74
A5MWY1_STRPN/5-68
A5MWZ2_STRPN/4-67
A5MXU0_STRPN/3-66
A5MYY6_CLOK5/5-68
A5MZE0_CLOK5/16-79
A5MZS9_CLOK5/11-74
A5N090_CLOK5/11-73
A5N114_CLOK5/10-73
A5N1C7_CLOK5/13-76
A5N212_CLOK5/19-82
A5N356_CLOK5/5-58
A5N3X7_CLOK5/9-72
A5N4X4_CLOK5/16-79
A5N558_CLOK5/15-78
A5N8V5_CLOK5/8-72
A5P990_9SPHN/8-71
A5PDG3_9SPHN/9-70
A5TCS5_BURMA/27-89
A5TD71_BURMA/18-80
A5TD98_BURMA/10-73
A5TDN4_BURMA/36-98
A5TE36_BURMA/26-89
A5TES8_BURMA/22-85
A5TFT6_BURMA/24-86
A5TG10_BURMA/10-73
A5TGQ8_BURMA/3-66
A5TII5_BURMA/18-81
A5TJ76_BURMA/5-68
A5TK76_BURMA/12-74
A5TKV8_BURMA/9-70
A5TM28_BURMA/21-84
A5TMA2_BURMA/3-66
A5TMM8_BURMA/8-69
A5TMP5_BURMA/23-86
A5TNH3_BURMA/35-98
A5TNJ1_BURMA/19-82
A5TQE7_BURMA/20-83
A5TS07_FUSNP/8-70
A5TSY8_FUSNP/12-74
A5TWX6_FUSNP/14-77
A5TY54_FUSNP/13-76
A5TYB4_MYCTA/9-71
A5TYP0_MYCTA/61-123
A5TZM3_MYCTA/19-82
A5TZW6_MYCTA/12-74
A5U0I1_MYCTA/22-85
A5U1K0_MYCTA/17-80
A5U774_MYCTA/13-77
A5U774_MYCTA/267-330
A5UB86_HAEIE/8-71
A5UFM3_HAEIG/8-71
A5UPE1_ROSS1/6-68
A5UT02_ROSS1/7-70
A5UX34_ROSS1/9-71
A5V2D3_SPHWW/8-71
A5V2Y3_SPHWW/56-118
A5V4P2_SPHWW/9-71
A5V5F0_SPHWW/28-91
A5V6L2_SPHWW/2-58
A5V6U4_SPHWW/46-109
A5V6X1_SPHWW/13-75
A5V7I2_SPHWW/17-80
A5V7I5_SPHWW/25-88
A5V8N6_SPHWW/17-79
A5VA03_SPHWW/15-78
A5VAQ7_SPHWW/19-81
A5VAW5_SPHWW/36-98
A5VEA7_SPHWW/11-73
A5VEB7_SPHWW/12-70
A5VEE6_SPHWW/9-71
A5VEG8_SPHWW/24-87
A5VFA7_SPHWW/6-69
A5VFM6_SPHWW/15-77
A5VGW4_SPHWW/21-82
A5VI79_LACRD/5-68
A5VIS9_LACRD/4-67
A5VL65_LACRD/11-74
A5VM52_LACRD/5-67
A5VMT9_LACRD/24-87
A5VPB3_BRUO2/9-72
A5VQM7_BRUO2/17-79
A5VS73_BRUO2/17-79
A5VSD7_BRUO2/30-92
A5VSM1_BRUO2/3-66
A5VST3_BRUO2/17-78
A5VTF1_BRUO2/16-79
A5VTS5_BRUO2/14-77
A5VTX6_BRUO2/11-78
A5VU92_BRUO2/21-84
A5VUD1_BRUO2/21-80
A5VUH7_BRUO2/25-88
A5VVA1_BRUO2/48-110
A5VVI2_BRUO2/10-73
A5VVJ3_BRUO2/16-79
A5VVK9_BRUO2/15-77
A5VVS3_BRUO2/12-74
A5VWU7_PSEP1/21-83
A5VXS9_PSEP1/13-76
A5VY68_PSEP1/16-76
A5VZ59_PSEP1/10-73
A5VZJ9_PSEP1/5-65
A5W0L9_PSEP1/57-118
A5W0T1_PSEP1/35-97
A5W0T7_PSEP1/9-71
A5W102_PSEP1/35-98
A5W1M3_PSEP1/15-78
A5W1M4_PSEP1/12-75
A5W1Z3_PSEP1/34-97
A5W1Z9_PSEP1/9-72
A5W205_PSEP1/11-73
A5W261_PSEP1/19-81
A5W2C7_PSEP1/19-82
A5W2K9_PSEP1/3-66
A5W407_PSEP1/7-70
A5W455_PSEP1/49-107
A5W4D2_PSEP1/10-73
A5W4Z0_PSEP1/6-69
A5W520_PSEP1/17-80
A5W590_PSEP1/12-75
A5W603_PSEP1/18-80
A5W650_PSEP1/7-70
A5W651_PSEP1/19-79
A5W6P1_PSEP1/14-77
A5W7K6_PSEP1/8-71
A5W7N7_PSEP1/12-75
A5W9B0_PSEP1/11-74
A5W9E3_PSEP1/13-76
A5WA69_PSEP1/20-83
A5WAZ3_PSEP1/23-86
A5WB59_PSEP1/23-86
A5WDE4_PSYWF/12-75
A5WDR4_PSYWF/37-100
A5WI96_MYCTF/9-71
A5WIM0_MYCTF/61-123
A5WJK7_MYCTF/19-82
A5WJV1_MYCTF/12-74
A5WKG2_MYCTF/22-85
A5WLI0_MYCTF/17-80
A5WRW5_MYCTF/13-77
A5WRW5_MYCTF/267-330
A5XG55_BURMA/9-70
A5XGT8_BURMA/12-74
A5XIQ2_BURMA/21-84
A5XJ18_BURMA/5-68
A5XJR3_BURMA/10-73
A5XKE3_BURMA/3-66
A5XKT8_BURMA/20-82
A5XKW9_BURMA/3-66
A5XKZ4_BURMA/8-69
A5XL10_BURMA/21-84
A5XLT1_BURMA/38-101
A5XLV4_BURMA/26-89
A5XN51_BURMA/5-68
A5XNL2_BURMA/94-157
A5XPR1_BURMA/9-70
A5XQF5_BURMA/12-74
A5XRX0_BURMA/5-68
A5XS84_BURMA/18-81
A5XTL7_BURMA/20-83
A5XUG7_BURMA/22-85
A5XUW8_BURMA/36-98
A5XV27_BURMA/8-71
A5XWB0_BURMA/19-82
A5XXR6_BURMA/10-73
A5XY84_BURMA/31-93
A5Z898_9FIRM/14-77
A5Z8D0_9FIRM/14-76
A5Z9H9_9FIRM/12-75
A5Z9Q3_9FIRM/4-67
A5ZAX4_9FIRM/1-58
A5ZBP1_9BACE/9-72
A5ZH28_9BACE/16-79
A5ZHM7_9BACE/10-73
A5ZMS2_9FIRM/11-73
A5ZNF9_9FIRM/24-87
A5ZRB1_9FIRM/36-99
A5ZSN6_9FIRM/15-77
A5ZTX1_9FIRM/9-72
A5ZUK4_9FIRM/12-75
A5ZWJ3_9FIRM/15-78
A5ZXE1_9FIRM/51-114
A5ZYY3_VIBCH/2-65
A6A1E9_VIBCH/8-71
A6A1I6_VIBCH/19-81
A6A1Y3_VIBCH/3-66
A6A670_VIBCH/11-74
A6A826_VIBCH/4-67
A6ABJ3_VIBCH/2-65
A6AGZ7_VIBCH/11-74
A6AHW7_VIBCH/4-67
A6AID8_VIBCH/8-71
A6AIH5_VIBCH/19-81
A6AK50_VIBHA/2-65
A6AM30_VIBHA/27-92
A6AMF1_VIBHA/17-80
A6AMN1_VIBHA/3-64
A6AMX1_VIBHA/13-76
A6ANC1_VIBHA/18-81
A6ANW1_VIBHA/20-82
A6AS54_VIBHA/10-72
A6AVC2_VIBHA/3-66
A6AVE4_VIBHA/8-71
A6AVF5_VIBHA/5-68
A6AVM4_VIBHA/11-74
A6AVP0_VIBHA/11-73
A6AY54_VIBPA/20-82
A6AYY8_VIBPA/10-72
A6AZ65_VIBPA/5-68
A6B076_VIBPA/2-65
A6B0H4_VIBPA/18-81
A6B1U2_VIBPA/13-76
A6B3E6_VIBPA/8-71
A6B3M2_VIBPA/11-73
A6B6P0_VIBPA/17-80
A6B6W0_VIBPA/8-70
A6B6Y4_VIBPA/5-68
A6B7W8_VIBPA/3-66
A6B839_VIBPA/11-74
A6BCQ7_9FIRM/7-70
A6BD86_9FIRM/9-71
A6BD87_9FIRM/12-74
A6BDD3_9FIRM/9-71
A6BDL3_9FIRM/14-77
A6BDN5_9FIRM/15-76
A6BEC6_9FIRM/9-71
A6BFU6_9FIRM/8-70
A6BG57_9FIRM/15-77
A6BJ10_9FIRM/10-73
A6BJQ1_9FIRM/12-74
A6BKJ3_9FIRM/16-79
A6BKN1_9FIRM/11-76
A6BKU7_9FIRM/4-66
A6BLR7_9GAMM/11-74
A6BNV3_YERPE/25-88
A6BQM6_YERPE/8-71
A6BR39_YERPE/21-84
A6BR48_YERPE/3-66
A6BRB7_YERPE/32-95
A6BSY3_YERPE/22-85
A6BUT0_YERPE/9-72
A6BWB8_YERPE/15-77
A6BXV7_YERPE/13-75
A6BY50_YERPE/13-75
A6BY83_YERPE/11-74
A6C0B0_9PLAN/17-79
A6C0D8_9PLAN/11-74
A6C1T3_9PLAN/14-76
A6C1V4_9PLAN/5-67
A6C4X0_9PLAN/3-63
A6C537_9PLAN/17-79
A6C5P2_9PLAN/25-87
A6C5T4_9PLAN/12-75
A6C5T6_9PLAN/8-70
A6C5V7_9PLAN/18-81
A6C5Z6_9PLAN/13-76
A6C621_9PLAN/10-72
A6C7L9_9PLAN/18-80
A6C7P1_9PLAN/6-67
A6C7P1_9PLAN/90-149
A6C8U5_9PLAN/25-88
A6CAI9_9PLAN/26-89
A6CB37_9PLAN/23-86
A6CBF7_9PLAN/10-72
A6CBH3_9PLAN/5-67
A6CDE1_9PLAN/2-62
A6CFJ6_9PLAN/8-70
A6CFN8_9PLAN/13-75
A6CFU1_9PLAN/13-76
A6CG40_9PLAN/24-87
A6CJR8_9BACI/12-75
A6CKT2_9BACI/17-79
A6CLD9_9BACI/6-59
A6CLE8_9BACI/12-73
A6CP50_9BACI/6-69
A6CQ62_9BACI/10-73
A6CUU6_9VIBR/7-72
A6CUX0_9VIBR/6-69
A6CVB0_9VIBR/2-65
A6CVB7_9VIBR/6-69
A6CVI0_9VIBR/2-65
A6CVP2_9VIBR/3-66
A6CVR6_9VIBR/3-64
A6CVS3_9VIBR/23-86
A6CVY5_9VIBR/11-73
A6CW71_9VIBR/5-66
A6CWI7_9VIBR/37-100
A6CWP1_9VIBR/3-65
A6CX64_9VIBR/15-76
A6CXH9_9VIBR/8-71
A6CXW1_9VIBR/10-72
A6CY62_9VIBR/14-77
A6CY63_9VIBR/15-78
A6CYA0_9VIBR/4-66
A6CYB6_9VIBR/11-74
A6CYJ3_9VIBR/9-72
A6CYL9_9VIBR/7-70
A6CZ75_9VIBR/21-83
A6CZR4_9VIBR/5-68
A6D180_9VIBR/3-63
A6D2Q3_9VIBR/18-80
A6D6A4_9VIBR/11-74
A6D766_9VIBR/16-79
A6D9J1_9VIBR/6-68
A6DBS3_9PROT/12-74
A6DG02_9BACT/11-74
A6DI76_9BACT/3-64
A6DIB2_9BACT/4-63
A6DJT2_9BACT/7-70
A6DJT5_9BACT/7-70
A6DKT9_9BACT/12-74
A6DLY5_9BACT/10-73
A6DLY6_9BACT/86-148
A6DLZ7_9BACT/10-71
A6DNI6_9BACT/15-78
A6DP64_9BACT/3-66
A6DQY2_9BACT/14-77
A6DS68_9BACT/13-76
A6DUH8_9BACT/17-80
A6DUS9_9RHOB/9-72
A6DVB5_9RHOB/5-67
A6DW40_9RHOB/18-81
A6DW71_9RHOB/31-93
A6DWZ7_9RHOB/11-76
A6DXM9_9RHOB/7-67
A6DYC3_9RHOB/13-73
A6DYT3_9RHOB/12-77
A6DZK0_9RHOB/19-82
A6E0U2_9RHOB/23-85
A6E1M2_9RHOB/10-72
A6E1P9_9RHOB/22-85
A6E1W1_9RHOB/11-74
A6E1Y3_9RHOB/5-67
A6E565_9RHOB/28-90
A6E619_9RHOB/4-67
A6E9P6_9SPHI/35-98
A6EA07_9SPHI/22-85
A6EA94_9SPHI/9-72
A6EG34_9SPHI/20-83
A6EIW2_9SPHI/23-86
A6EKG4_9SPHI/7-70
A6EKI8_9SPHI/13-76
A6ELF0_9BACT/14-77
A6ENA7_9BACT/24-87
A6EUF0_9ALTE/10-72
A6EV29_9ALTE/30-93
A6EW44_9ALTE/11-74
A6EWC9_9ALTE/9-71
A6EWV2_9ALTE/11-73
A6EXB7_9ALTE/13-76
A6EZ04_9ALTE/22-84
A6EZH4_9ALTE/34-97
A6F207_9ALTE/10-72
A6F3W7_9ALTE/9-70
A6F8F0_9GAMM/10-72
A6FAY3_9GAMM/20-82
A6FBG7_9GAMM/36-99
A6FCY5_9GAMM/24-87
A6FD64_9GAMM/19-81
A6FDA3_9GAMM/2-66
A6FE20_9GAMM/5-68
A6FEK5_9GAMM/6-69
A6FF00_9GAMM/14-76
A6FHB9_9GAMM/4-67
A6FHG4_9GAMM/6-69
A6FIX4_9GAMM/7-70
A6FK89_9RHOB/14-76
A6FKG1_9RHOB/13-74
A6FKH1_9RHOB/18-81
A6FLI7_9RHOB/20-82
A6FLQ3_9RHOB/9-71
A6FMI8_9RHOB/30-92
A6FMU8_9RHOB/11-73
A6FPB2_9RHOB/20-81
A6FPD6_9RHOB/1-41
A6FPJ2_9RHOB/4-65
A6FPU7_9RHOB/24-87
A6FQ41_9RHOB/13-76
A6FQS0_9RHOB/11-76
A6FSL2_9RHOB/17-79
A6FT98_9RHOB/11-73
A6FTM9_9RHOB/11-74
A6FU73_9RHOB/5-67
A6FUR7_9RHOB/31-93
A6FVF8_9RHOB/109-164
A6FVF8_9RHOB/13-75
A6FVN2_9RHOB/20-83
A6FY61_9DELT/17-80
A6G0H2_9DELT/3-66
A6GLF1_9BURK/5-67
A6GLH0_9BURK/30-93
A6GLJ9_9BURK/9-72
A6GN60_9BURK/14-76
A6GNA8_9BURK/1-57
A6GPQ3_9BURK/28-90
A6GRI5_9BURK/19-81
A6GTI2_9BURK/7-70
A6GTT2_9BURK/19-82
A6GV62_PSEPS/26-89
A6L049_BACV8/11-74
A6L0U0_BACV8/9-72
A6LB02_PARD8/11-72
A6LBF0_PARD8/6-69
A6LLS2_THEM4/4-67
A6LM37_THEM4/13-76
A6LMQ4_THEM4/13-76
A6LQ67_CLOB8/11-74
A6LRJ5_CLOB8/11-74
A6LTK7_CLOB8/8-72
A6LTK9_CLOB8/12-74
A6LUM6_CLOB8/12-75
A6LV70_CLOB8/16-79
A6LVJ2_CLOB8/12-75
A6LVU9_CLOB8/5-68
A6LW20_CLOB8/14-76
A6LXD8_CLOB8/11-74
A6LXJ0_CLOB8/10-73
A6LY36_CLOB8/15-78
A6M002_CLOB8/4-67
A6M0J3_CLOB8/14-77
A6M0L5_CLOB8/4-67
A6M0R5_CLOB8/10-72
A6M0S6_CLOB8/19-82
A6M154_CLOB8/16-78
A6M1H3_CLOB8/13-76
A6M1T5_CLOB8/10-69
A6M1U7_CLOB8/4-67
A6M205_CLOB8/2-65
A6M240_CLOB8/3-66
A6M242_CLOB8/12-74
A6M2D8_CLOB8/10-72
A6M2S4_CLOB8/10-73
A6M2W3_CLOB8/3-65
A6M3D0_CLOB8/10-73
A6NPM3_9BACE/6-70
A6NPX4_9BACE/13-76
A6NQ66_9BACE/12-74
A6NQY2_9BACE/15-78
A6NSB2_9BACE/5-67
A6NTH9_9BACE/41-104
A6NZC8_9BACE/39-102
A6NZD0_9BACE/13-76
A6NZQ8_9BACE/4-65
A6P1H5_9BACE/7-73
A6Q8S1_SULNB/12-74
A6QD92_STAAE/3-66
A6QDB9_STAAE/13-75
A6QDN8_STAAE/3-66
A6QED0_STAAE/7-69
A6QEH0_STAAE/5-68
A6QGH6_STAAE/7-69
A6QIG0_STAAE/38-101
A6QJZ3_STAAE/15-76
A6STV1_JANMA/10-71
A6SU34_JANMA/18-80
A6SU54_JANMA/34-96
A6SU74_JANMA/3-66
A6SUG6_JANMA/9-71
A6SV30_JANMA/25-87
A6SVU1_JANMA/30-93
A6SWM1_JANMA/17-80
A6SXC5_JANMA/20-83
A6SXI3_JANMA/14-77
A6SY48_JANMA/53-116
A6SZJ8_JANMA/24-87
A6T133_JANMA/21-83
A6T157_JANMA/14-76
A6T2L3_JANMA/3-66
A6T2M2_JANMA/15-77
A6T4C2_JANMA/2-64
A6T4Q6_KLEP7/11-74
A6T535_KLEP7/12-70
A6T5K2_KLEP7/27-90
A6T5L9_KLEP7/24-86
A6T5Z9_KLEP7/4-67
A6T600_KLEP7/48-111
A6T6K9_KLEP7/13-76
A6T6R3_KLEP7/10-73
A6T8U9_KLEP7/13-75
A6T944_KLEP7/2-65
A6T9E9_KLEP7/16-78
A6T9T9_KLEP7/13-76
A6TC56_KLEP7/6-69
A6TCT7_KLEP7/8-71
A6TDH5_KLEP7/12-75
A6TED3_KLEP7/9-72
A6TEQ1_KLEP7/1-59
A6TEQ2_KLEP7/1-56
A6TF79_KLEP7/21-84
A6TFJ9_KLEP7/5-68
A6TFW1_KLEP7/3-66
A6TFY6_KLEP7/2-65
A6TFZ7_KLEP7/5-68
A6TG59_KLEP7/15-77
A6TH21_KLEP7/15-77
A6THS2_KLEP7/3-66
A6TJK3_ALKMQ/9-72
A6TK92_ALKMQ/10-73
A6TKR2_ALKMQ/11-73
A6TLH5_ALKMQ/10-73
A6TME3_ALKMQ/6-68
A6TMQ1_ALKMQ/8-71
A6TMQ2_ALKMQ/8-71
A6TMT1_ALKMQ/13-74
A6TMV7_ALKMQ/12-75
A6TNG5_ALKMQ/14-77
A6TP97_ALKMQ/10-73
A6TPZ0_ALKMQ/5-68
A6TSH5_ALKMQ/24-87
A6TSX6_ALKMQ/17-80
A6TTM7_ALKMQ/11-74
A6TUK1_ALKMQ/10-73
A6TUP0_ALKMQ/15-76
A6TV14_ALKMQ/12-73
A6TWV6_ALKMQ/15-77
A6TX77_ALKMQ/14-77
A6TXP3_STAA2/1-43
A6TXS0_STAA2/13-75
A6TY49_STAA2/3-66
A6TYV0_STAA2/7-69
A6TYZ4_STAA2/5-68
A6U196_STAA2/7-69
A6U339_STAA2/13-76
A6U4N7_STAA2/15-76
A6U5W3_SINMW/18-80
A6U6E1_SINMW/1-46
A6U6G8_SINMW/39-102
A6U9D0_SINMW/18-81
A6U9L7_SINMW/15-78
A6UA63_SINMW/14-76
A6UAX8_SINMW/62-125
A6UC69_SINMW/17-79
A6UC70_SINMW/17-80
A6UCB0_SINMW/10-72
A6UCC9_SINMW/11-74
A6UCD6_SINMW/14-77
A6UCN1_SINMW/20-83
A6UDE3_SINMW/11-74
A6UDS7_SINMW/8-70
A6UE89_SINMW/5-67
A6UEG8_SINMW/17-65
A6UEG8_SINMW/82-144
A6UER2_SINMW/16-79
A6UEZ9_SINMW/22-85
A6UFI3_SINMW/21-84
A6UFM6_SINMW/29-93
A6UFS2_SINMW/11-74
A6UFT4_SINMW/32-95
A6UFV8_SINMW/13-76
A6UFX5_SINMW/28-90
A6UG46_SINMW/10-72
A6UG69_SINMW/10-73
A6UGA6_SINMW/20-81
A6UGK9_SINMW/13-75
A6UGN4_SINMW/25-87
A6UGQ9_SINMW/19-82
A6UGR0_SINMW/20-82
A6UGX3_SINMW/20-83
A6UH97_SINMW/49-111
A6UHB1_SINMW/13-76
A6UHJ9_SINMW/22-85
A6UHR6_SINMW/21-84
A6UIR2_SINMW/11-74
A6UJ12_SINMW/21-84
A6UJ65_SINMW/15-77
A6UJN1_SINMW/13-76
A6UJT0_SINMW/3-67
A6UK35_SINMW/14-76
A6UK58_SINMW/20-79
A6UKP2_SINMW/10-73
A6UL30_SINMW/16-75
A6UL94_SINMW/37-97
A6ULG1_SINMW/8-70
A6ULK1_SINMW/17-78
A6ULK3_SINMW/1-59
A6ULK5_SINMW/9-71
A6ULM9_SINMW/19-64
A6ULN6_SINMW/4-66
A6UMH6_SINMW/19-81
A6UMM5_SINMW/11-74
A6UXQ6_PSEA7/7-70
A6UXQ7_PSEA7/17-79
A6UY56_PSEA7/13-76
A6UZW0_PSEA7/32-95
A6V063_PSEA7/15-78
A6V110_PSEA7/51-114
A6V247_PSEA7/16-77
A6V2H2_PSEA7/8-71
A6V363_PSEA7/23-84
A6V3J4_PSEA7/6-69
A6V3T7_PSEA7/8-69
A6V5Q5_PSEA7/19-82
A6V6C8_PSEA7/3-66
A6V7G5_PSEA7/9-72
A6V7X6_PSEA7/9-71
A6V7Y2_PSEA7/23-85
A6V8U0_PSEA7/13-75
A6V954_PSEA7/9-71
A6V9J3_PSEA7/17-80
A6VAH8_PSEA7/18-80
A6VCM6_PSEA7/11-74
A6VD16_PSEA7/4-65
A6VDM2_PSEA7/22-85
A6VE57_PSEA7/13-76
A6VEG4_PSEA7/6-69
A6VEP5_PSEA7/20-83
A6VF02_PSEA7/5-67
A6VKN3_ACTSZ/9-72
A6VKP3_ACTSZ/7-63
A6VKR9_ACTSZ/17-80
A6VLA3_ACTSZ/11-72
A6VQI7_ACTSZ/13-76
A6VRA0_MARMS/20-83
A6VRB4_MARMS/14-74
A6VRD4_MARMS/14-77
A6VRF0_MARMS/45-108
A6VRX1_MARMS/7-70
A6VSH9_MARMS/3-65
A6VSN2_MARMS/15-78
A6VTR2_MARMS/3-66
A6VTS8_MARMS/12-74
A6VTX4_MARMS/14-77
A6VUU5_MARMS/4-66
A6VVA0_MARMS/26-89
A6VVU4_MARMS/23-86
A6VXR3_MARMS/1-61
A6VY73_MARMS/10-72
A6VZ19_MARMS/11-74
A6W034_MARMS/5-68
A6W092_MARMS/13-74
A6W273_MARMS/27-90
A6W286_MARMS/10-72
A6W2B7_MARMS/5-68
A6W2R2_MARMS/9-71
A6W2Z3_MARMS/49-110
A6W3Q3_MARMS/19-82
A6W3R5_MARMS/5-68
A6W458_KINRD/9-71
A6W4A2_KINRD/4-66
A6W4D7_KINRD/5-62
A6W5D7_KINRD/37-98
A6W5F1_KINRD/24-89
A6W5R8_KINRD/16-79
A6W601_KINRD/12-71
A6W871_KINRD/15-77
A6W8I0_KINRD/36-100
A6W9B8_KINRD/7-68
A6W9X2_KINRD/31-93
A6W9Z0_KINRD/15-76
A6WAX7_KINRD/15-77
A6WBG4_KINRD/28-90
A6WE23_KINRD/5-66
A6WE67_KINRD/16-78
A6WEW7_KINRD/34-96
A6WFD4_KINRD/16-79
A6WFL8_KINRD/23-84
A6WFS1_KINRD/24-87
A6WFT5_KINRD/13-74
A6WFU9_KINRD/4-66
A6WGB9_KINRD/13-76
A6WHF6_SHEB8/15-78
A6WHH9_SHEB8/5-68
A6WK03_SHEB8/18-81
A6WKG7_SHEB8/12-77
A6WNX0_SHEB8/16-79
A6WPR4_SHEB8/12-73
A6WRY6_SHEB8/3-66
A6WTB8_SHEB8/11-74
A6WTK1_SHEB8/33-95
A6WVT3_OCHA4/17-80
A6WVT7_OCHA4/11-73
A6WXI5_OCHA4/36-99
A6WXX5_OCHA4/14-76
A6WY62_OCHA4/13-75
A6WYE8_OCHA4/12-74
A6WYS7_OCHA4/17-79
A6WYV1_OCHA4/16-79
A6WYW7_OCHA4/24-87
A6X109_OCHA4/16-78
A6X1J8_OCHA4/15-78
A6X2G1_OCHA4/9-72
A6X2Q3_OCHA4/13-73
A6X301_OCHA4/18-79
A6X341_OCHA4/12-74
A6X365_OCHA4/24-89
A6X3B1_OCHA4/14-77
A6X3H2_OCHA4/13-76
A6X3K0_OCHA4/50-112
A6X487_OCHA4/16-78
A6X4F3_OCHA4/19-82
A6X4L3_OCHA4/12-73
A6X4P4_OCHA4/20-83
A6X4R0_OCHA4/19-82
A6X4U6_OCHA4/24-87
A6X4Y5_OCHA4/24-87
A6X5F9_OCHA4/11-74
A6X5V6_OCHA4/13-76
A6X603_OCHA4/3-64
A6X672_OCHA4/16-78
A6X6D8_OCHA4/13-75
A6X6I5_OCHA4/31-94
A6X6J1_OCHA4/10-73
A6X7B4_OCHA4/21-81
A6X7S3_OCHA4/16-76
A6X8B4_OCHA4/10-73
A6X8B8_OCHA4/8-71
A6XQH1_VIBCH/4-67
A6XSI6_VIBCH/2-65
A6XWC4_VIBCH/19-81
A6XWV2_VIBCH/8-71
A6XZC6_VIBCH/11-74
A6Y0A2_VIBCH/4-67
A7A2R7_BIFAD/6-69
A7A3M3_BIFAD/11-72
A7A3V8_BIFAD/21-84
A7A7U4_BIFAD/13-76
A7ADZ6_9PORP/13-76
A7AHH2_9PORP/14-77
A7AZ68_RUMGN/9-71
A7AZC5_RUMGN/16-78
A7AZG3_RUMGN/13-76
A7AZX4_RUMGN/13-76
A7B0M6_RUMGN/10-76
A7B112_RUMGN/14-77
A7B113_RUMGN/7-70
A7B1B3_RUMGN/22-84
A7B319_RUMGN/9-72
A7B335_RUMGN/13-76
A7B3H8_RUMGN/11-74
A7B3K9_RUMGN/6-69
A7B6T6_RUMGN/1-64
A7B7J1_RUMGN/13-76
A7B7Q4_RUMGN/5-68
A7B885_RUMGN/9-72
A7BE43_9ACTO/11-74
A7BEH3_9ACTO/27-90
A7BEJ3_9ACTO/11-72
A7FCN7_YERP3/15-77
A7FDP8_YERP3/13-75
A7FE04_YERP3/9-72
A7FG20_YERP3/25-88
A7FIK7_YERP3/21-84
A7FIL7_YERP3/3-66
A7FIS1_YERP3/32-95
A7FK90_YERP3/3-66
A7FM43_YERP3/11-74
A7FMN5_YERP3/13-75
A7FR76_CLOB1/13-76
A7FRC7_CLOB1/8-71
A7FRH1_CLOB1/11-74
A7FRP7_CLOB1/12-75
A7FSC5_CLOB1/15-78
A7FSY6_CLOB1/10-73
A7FT22_CLOB1/8-71
A7FT88_CLOB1/11-74
A7FTK0_CLOB1/13-76
A7FU33_CLOB1/10-73
A7FV46_CLOB1/4-67
A7FV70_CLOB1/3-66
A7FV91_CLOB1/24-87
A7FVB8_CLOB1/13-76
A7FX36_CLOB1/12-75
A7FX75_CLOB1/13-76
A7FXH5_CLOB1/13-76
A7FY25_CLOB1/15-78
A7FZJ9_CLOB1/13-76
A7GAM3_CLOBL/13-76
A7GAR9_CLOBL/8-71
A7GAW2_CLOBL/11-74
A7GB39_CLOBL/12-75
A7GBR5_CLOBL/15-78
A7GCD6_CLOBL/10-73
A7GCH4_CLOBL/8-71
A7GCP4_CLOBL/11-74
A7GD21_CLOBL/13-76
A7GDK4_CLOBL/10-73
A7GEV3_CLOBL/4-67
A7GEX7_CLOBL/3-66
A7GF63_CLOBL/11-74
A7GFB7_CLOBL/13-76
A7GH08_CLOBL/12-75
A7GH53_CLOBL/13-76
A7GHD8_CLOBL/13-76
A7GHU4_CLOBL/15-78
A7GMJ1_BACCN/1-53
A7GMP5_BACCN/11-74
A7GNM4_BACCN/15-77
A7GP20_BACCN/15-78
A7GPV0_BACCN/13-76
A7GQA7_BACCN/13-76
A7GR50_BACCN/14-76
A7GRC2_BACCN/10-73
A7GS77_BACCN/1-56
A7GSA0_BACCN/13-76
A7GSN3_BACCN/13-76
A7GTP7_BACCN/8-71
A7H043_CAMC5/10-72
A7H938_ANADF/22-85
A7HK61_FERNB/13-76
A7HKH1_FERNB/20-83
A7HQH5_PARL1/25-87
A7HU13_PARL1/20-81
A7HV14_PARL1/18-81
A7HVH8_PARL1/20-83
A7IB76_XANP2/15-77
A7IBA6_XANP2/22-84
A7IBN8_XANP2/18-65
A7IBN8_XANP2/84-146
A7ICC9_XANP2/21-84
A7ICE6_XANP2/35-97
A7ICK0_XANP2/31-95
A7ICN5_XANP2/6-67
A7IEQ0_XANP2/18-82
A7IEX3_XANP2/42-105
A7IF57_XANP2/116-177
A7IF57_XANP2/28-90
A7IFM3_XANP2/17-79
A7IFQ7_XANP2/23-85
A7IFS7_XANP2/14-77
A7IG01_XANP2/280-343
A7IG01_XANP2/42-105
A7IIB2_XANP2/18-80
A7IKN3_XANP2/22-87
A7IKQ8_XANP2/66-129
A7IMB1_XANP2/1-63
A7IMQ3_XANP2/27-89
A7INH8_XANP2/14-77
A7IPC8_XANP2/30-92
A7IQB9_XANP2/22-84
A7JQW7_PASHA/7-70
A7JRN8_PASHA/14-77
A7JTX3_PASHA/12-75
A7JXV1_VIBSE/11-73
A7JY36_VIBSE/13-76
A7JYB5_VIBSE/3-66
A7JYE1_VIBSE/4-67
A7JYJ4_VIBSE/13-76
A7JYT6_VIBSE/23-86
A7JZ82_VIBSE/2-65
A7JZJ0_VIBSE/13-75
A7JZL9_VIBSE/23-86
A7JZR3_VIBSE/3-66
A7K032_VIBSE/20-82
A7K0D6_VIBSE/10-72
A7K4A9_VIBSE/8-70
A7K4L1_VIBSE/8-71
A7K5W4_VIBSE/11-74
A7K6F7_VIBSE/5-68
A7K7K9_COMTE/23-85
A7KJG7_STAXY/7-68
A7LQQ0_BACOV/9-72
A7LYW4_BACOV/6-69
A7LZH4_BACOV/59-122
A7M168_BACOV/16-79
A7M257_BACOV/16-79
A7ME41_ENTS8/12-75
A7MFN0_ENTS8/27-90
A7MG57_ENTS8/52-115
A7MGM3_ENTS8/11-74
A7MH98_ENTS8/17-80
A7MIR8_ENTS8/9-72
A7MJD3_ENTS8/29-92
A7MK45_ENTS8/12-74
A7MKC9_ENTS8/46-109
A7MLB6_ENTS8/25-87
A7MLC1_ENTS8/13-75
A7MMR0_ENTS8/3-66
A7MMV0_ENTS8/14-77
A7MN10_ENTS8/3-66
A7MNF5_ENTS8/8-71
A7MPY8_ENTS8/2-65
A7MQX3_ENTS8/6-69
A7MR44_ENTS8/12-75
A7MRG5_ENTS8/4-67
A7MRH1_ENTS8/19-82
A7MVK4_VIBHB/5-68
A7MW39_VIBHB/20-82
A7MWS2_VIBHB/10-72
A7MYR7_VIBHB/3-66
A7MYW0_VIBHB/11-74
A7MZ20_VIBHB/27-92
A7MZT5_VIBHB/8-71
A7N325_VIBHB/2-65
A7N5W6_VIBHB/54-116
A7N7B9_VIBHB/16-79
A7N7R8_VIBHB/13-76
A7NL35_ROSCS/8-70
A7NLJ6_ROSCS/11-73
A7NM75_ROSCS/9-71
A7NPQ0_ROSCS/14-75
A7NPR2_ROSCS/13-76
A7NPW5_ROSCS/8-70
A7NQN5_ROSCS/33-95
A7NQP3_ROSCS/22-85
A7UBP3_9RHOB/26-88
A7V3R3_BACUN/9-72
A7V4E6_BACUN/9-72
A7V5H2_BACUN/13-76
A7VC17_9CLOT/6-69
A7VC18_9CLOT/7-70
A7VFH1_9CLOT/9-72
A7VGD6_9CLOT/13-75
A7VHD0_9CLOT/14-77
A7VIA0_9CLOT/9-72
A7VNI2_9CLOT/11-74
A7VQ06_9CLOT/17-80
A7VRZ5_9CLOT/10-73
A7VTW3_9CLOT/16-79
A7VUH5_9CLOT/12-73
A7VXN0_9CLOT/9-72
A7WX55_STAA1/1-43
A7WX97_STAA1/8-70
A7WXS8_STAA1/3-66
A7WYL3_STAA1/7-69
A7WYT0_STAA1/5-68
A7X1R3_STAA1/7-69
A7X471_STAA1/13-76
A7X6J2_STAA1/15-76
A7XED3_AGRVI/39-102
A7YVU9_9MICC/168-229
A7Z196_BACA2/3-66
A7Z1D7_BACA2/15-78
A7Z1U3_BACA2/14-77
A7Z1V2_BACA2/15-78
A7Z1X6_BACA2/12-74
A7Z1Y3_BACA2/3-66
A7Z1Y4_BACA2/11-74
A7Z2F7_BACA2/5-68
A7Z2S1_BACA2/11-74
A7Z4V3_BACA2/10-73
A7Z5M3_BACA2/3-66
A7Z7L5_BACA2/6-59
A7Z7X2_BACA2/12-75
A7Z8G7_BACA2/10-73
A7Z8Y8_BACA2/4-67
A7Z904_BACA2/11-74
A7Z976_BACA2/11-74
A7ZAR6_BACA2/15-77
A7ZC23_CAMC1/12-74
A7ZHK2_ECO24/11-74
A7ZJB0_ECO24/6-69
A7ZLN2_ECO24/3-66
A7ZLP5_ECO24/12-74
A7ZLZ4_ECO24/3-65
A7ZM03_ECO24/13-75
A7ZNS0_ECO24/24-87
A7ZQ95_ECO24/6-66
A7ZRK8_ECO24/9-71
A7ZRY2_ECO24/9-72
A7ZSB9_ECO24/29-92
A7ZSQ0_ECO24/12-75
A7ZTF8_ECO24/8-71
A7ZTN7_ECO24/2-65
A7ZTQ0_ECO24/5-68
A7ZTW6_ECO24/14-77
A7ZU77_ECO24/7-70
A7ZUX2_ECO24/13-75
A7ZVM2_ECO24/10-73
A7ZVP6_ECO24/7-63
A7ZW62_ECOHS/11-74
A7ZXZ0_ECOHS/6-69
A7ZZZ7_ECOHS/3-66
A8A010_ECOHS/12-74
A8A088_ECOHS/3-65
A8A097_ECOHS/13-75
A8A1W6_ECOHS/24-87
A8A3E5_ECOHS/6-66
A8A4D4_ECOHS/9-71
A8A4Q6_ECOHS/9-72
A8A536_ECOHS/29-92
A8A5I1_ECOHS/12-75
A8A669_ECOHS/8-71
A8A6E3_ECOHS/2-65
A8A6F5_ECOHS/5-68
A8A6L9_ECOHS/14-77
A8A6X5_ECOHS/7-70
A8A7J9_ECOHS/13-75
A8A850_ECOHS/10-73
A8A867_ECOHS/3-66
A8A885_ECOHS/7-63
A8A885_ECOHS/91-148
A8AB72_IGNH4/201-255
A8ACJ6_CITK8/2-65
A8ACR1_CITK8/14-77
A8ADH1_CITK8/6-69
A8AEC3_CITK8/24-87
A8AFR6_CITK8/28-91
A8AGJ7_CITK8/3-66
A8AGT9_CITK8/13-75
A8AJ17_CITK8/11-74
A8AJ69_CITK8/6-69
A8AJZ4_CITK8/28-90
A8ALI1_CITK8/11-74
A8AM17_CITK8/3-66
A8AMY1_CITK8/15-77
A8ANM0_CITK8/13-70
A8ANM9_CITK8/3-66
A8APY8_CITK8/9-72
A8AQB7_CITK8/32-95
A8ARJ0_CITK8/8-71
A8AUA4_STRGC/5-68
A8AWU4_STRGC/47-110
A8AXA0_STRGC/4-67
A8AY18_STRGC/6-58
A8AYS1_STRGC/3-66
A8DVE3_NEMVE/20-82
A8E968_BURPS/18-81
A8EA73_BURPS/22-85
A8EAG0_BURPS/41-103
A8EB02_BURPS/26-89
A8EB61_BURPS/39-102
A8EBT1_BURPS/5-68
A8ECL3_BURPS/12-74
A8EDK9_BURPS/10-72
A8EE28_BURPS/9-70
A8EER5_BURPS/94-157
A8EEY6_BURPS/3-66
A8EEZ7_BURPS/23-86
A8EFY1_BURPS/20-83
A8EI40_BURPS/36-98
A8EID9_BURPS/8-71
A8EIV6_BURPS/8-69
A8EIX6_BURPS/21-84
A8EKJ3_BURPS/20-82
A8EKN8_BURPS/18-80
A8ELF2_BURPS/3-66
A8ENY4_BURPS/19-82
A8EP08_BURPS/35-98
A8EPS9_BURPS/26-88
A8EPZ2_BURPS/10-73
A8EQN9_BURPS/10-73
A8ETH3_ARCB4/10-72
A8F376_THELT/9-71
A8F3E9_THELT/4-67
A8F3M7_THELT/17-79
A8F3Q7_THELT/13-76
A8F3U5_THELT/10-72
A8F418_THELT/4-67
A8F567_THELT/13-76
A8F686_THELT/7-69
A8F6B9_THELT/27-90
A8F751_THELT/8-69
A8F787_THELT/10-73
A8F7I0_THELT/13-76
A8F7V9_THELT/9-72
A8F9F6_BACP2/13-76
A8F9V6_BACP2/3-66
A8F9Y9_BACP2/15-78
A8FA25_BACP2/13-74
A8FAD4_BACP2/13-76
A8FB00_BACP2/6-68
A8FBP8_BACP2/13-76
A8FDF1_BACP2/10-73
A8FEW9_BACP2/3-66
A8FFH9_BACP2/4-67
A8FG65_BACP2/6-59
A8FGG8_BACP2/19-82
A8FHJ9_BACP2/11-74
A8FHS7_BACP2/11-74
A8FJ90_BACP2/3-66
A8FQC0_SHESH/11-74
A8FU47_SHESH/12-73
A8FV46_SHESH/12-73
A8FW96_SHESH/22-85
A8G106_SHESH/30-92
A8G1S7_SHESH/5-68
A8G7E3_PROM2/13-76
A8G7R1_SERP5/28-91
A8G7U6_SERP5/11-74
A8G7Y2_SERP5/14-77
A8G940_SERP5/14-76
A8G9F3_SERP5/11-74
A8G9M7_SERP5/8-71
A8GA80_SERP5/24-86
A8GBM2_SERP5/7-62
A8GBN4_SERP5/15-77
A8GBQ4_SERP5/3-66
A8GDD0_SERP5/31-93
A8GDJ1_SERP5/21-84
A8GEX4_SERP5/10-73
A8GFR9_SERP5/3-66
A8GH55_SERP5/28-91
A8GHS3_SERP5/13-75
A8GHT8_SERP5/6-69
A8GI75_SERP5/18-81
A8GIR1_SERP5/39-101
A8GJ17_SERP5/11-74
A8GJM4_SERP5/14-77
A8GJW1_SERP5/21-84
A8GJX7_SERP5/9-72
A8GKE3_SERP5/7-70
A8GL05_SERP5/17-78
A8GLJ6_SERP5/15-77
A8GZK9_SHEPA/11-74
A8H2Q5_SHEPA/14-77
A8H388_SHEPA/13-73
A8H506_SHEPA/12-73
A8H5L0_SHEPA/16-79
A8H7M8_SHEPA/9-71
A8H9C6_SHEPA/8-70
A8HA93_SHEPA/5-68
A8HAB2_SHEPA/15-78
A8HL01_BURPS/35-98
A8HR28_AZOC5/36-99
A8HTD2_AZOC5/21-82
A8HVZ6_AZOC5/72-134
A8HWT2_AZOC5/9-72
A8HXM2_AZOC5/32-94
A8I1F4_AZOC5/26-87
A8I1P8_AZOC5/28-90
A8I2I3_AZOC5/12-74
A8I310_AZOC5/15-77
A8I326_AZOC5/16-79
A8I384_AZOC5/81-142
A8I3N7_AZOC5/45-106
A8I6T8_AZOC5/23-85
A8I7D2_AZOC5/10-73
A8I8C9_AZOC5/18-79
A8I8L0_AZOC5/22-84
A8I9B4_AZOC5/29-90
A8I9Z7_AZOC5/31-93
A8IA24_AZOC5/44-106
A8IAA1_AZOC5/33-95
A8IB77_AZOC5/25-87
A8IFP5_AZOC5/18-82
A8IGD2_AZOC5/26-89
A8IHJ6_AZOC5/17-65
A8IHJ6_AZOC5/85-146
A8IHM2_AZOC5/6-67
A8IHY8_AZOC5/31-93
A8IHZ4_AZOC5/28-90
A8IID1_AZOC5/31-94
A8IJE3_AZOC5/23-86
A8IJV2_AZOC5/10-71
A8IK62_AZOC5/37-98
A8IM17_AZOC5/52-116
A8IM31_AZOC5/20-82
A8IQ16_AZOC5/41-104
A8IQD9_AZOC5/64-125
A8KD71_BURPS/19-82
A8KDA1_BURPS/38-101
A8KG41_BURPS/10-73
A8KGA3_BURPS/26-88
A8KH84_BURPS/41-103
A8KHL4_BURPS/39-102
A8KHT0_BURPS/26-89
A8KJ67_BURPS/18-81
A8KKH8_BURPS/22-85
A8KLD3_BURPS/12-74
A8KLY5_BURPS/23-86
A8KLZ7_BURPS/3-66
A8KM80_BURPS/94-157
A8KMY9_BURPS/9-70
A8KNJ1_BURPS/10-72
A8KNN4_BURPS/17-79
A8KNP6_BURPS/49-111
A8KPK5_BURPS/3-66
A8KPP0_BURPS/8-69
A8KPR1_BURPS/21-84
A8KQW6_BURPS/24-86
A8KR23_BURPS/18-80
A8KRY6_BURPS/3-66
A8KU75_BURPS/20-83
A8KUE5_BURPS/8-71
A8KV48_BURPS/10-73
A8KVK2_BURPS/5-68
A8KW74_BURPS/15-77
A8KXH6_FRASN/10-75
A8KXW1_FRASN/46-108
A8KYP0_FRASN/28-89
A8L1J1_FRASN/63-128
A8L1N6_FRASN/7-69
A8L294_FRASN/14-75
A8L4F5_FRASN/68-129
A8L8X4_FRASN/14-77
A8LB98_FRASN/11-74
A8LBF7_FRASN/2-59
A8LC30_FRASN/20-82
A8LCU6_FRASN/15-75
A8LCV6_FRASN/40-105
A8LCV8_FRASN/75-137
A8LD99_FRASN/16-78
A8LDD5_FRASN/13-76
A8LEK5_FRASN/15-77
A8LFU3_FRASN/19-84
A8LIQ0_DINSH/9-72
A8LKD5_DINSH/17-77
A8LKF4_DINSH/5-67
A8LKH6_DINSH/11-74
A8LL32_DINSH/10-73
A8LN64_DINSH/21-84
A8LNG2_DINSH/20-82
A8LP29_DINSH/16-79
A8LP41_DINSH/14-76
A8LPN2_DINSH/23-86
A8LPS8_DINSH/18-81
A8LQF4_DINSH/14-77
A8LRM9_DINSH/11-76
A8LRZ8_DINSH/15-76
A8LS32_DINSH/7-68
A8LS86_DINSH/22-81
A8LSH2_DINSH/10-72
A8LSS3_DINSH/10-72
A8LSS5_DINSH/3-66
A8LSV4_DINSH/8-70
A8LTU1_DINSH/19-81
A8LUH8_DINSH/9-72
A8LUW5_SALAI/19-82
A8LVK3_SALAI/17-80
A8LX52_SALAI/28-90
A8LXM1_SALAI/10-73
A8LZA8_SALAI/6-69
A8LZA9_SALAI/6-68
A8M265_SALAI/11-74
A8M4Q5_SALAI/20-78
A8M558_SALAI/6-69
A8M6A8_SALAI/165-228
A8M6A8_SALAI/17-80
A8M6A8_SALAI/93-156
A8M6J9_SALAI/17-77
A8M6T4_SALAI/13-76
A8M7E9_SALAI/16-79
A8M8K8_SALAI/18-81
A8M9Y9_CALMQ/6-67
A8MEJ2_ALKOO/12-75
A8MF60_ALKOO/17-80
A8MK88_ALKOO/18-80
A8ML32_ALKOO/15-77
A8MM38_ALKOO/11-74
A8MM42_ALKOO/13-76
A8MM99_ALKOO/13-76
A8R8J6_9FIRM/7-68
A8RA03_9FIRM/12-75
A8RB23_9FIRM/14-77
A8RD71_9FIRM/9-72
A8RDF8_9FIRM/39-102
A8RDQ2_9FIRM/13-76
A8REV8_9FIRM/12-75
A8RG12_9CLOT/6-69
A8RG59_9CLOT/15-78
A8RGP0_9CLOT/11-74
A8RGT2_9CLOT/16-79
A8RGW9_9CLOT/11-74
A8RHG8_9CLOT/15-78
A8RHI1_9CLOT/10-76
A8RHS6_9CLOT/35-98
A8RJ68_9CLOT/10-72
A8RJE9_9CLOT/249-312
A8RJE9_9CLOT/9-72
A8RJF1_9CLOT/10-72
A8RJI2_9CLOT/14-77
A8RJY1_9CLOT/16-78
A8RK04_9CLOT/18-81
A8RL22_9CLOT/16-79
A8RLB3_9CLOT/13-78
A8RLD5_9CLOT/254-317
A8RLD5_9CLOT/7-70
A8RLJ3_9CLOT/137-198
A8RLY0_9CLOT/10-73
A8RM24_9CLOT/5-68
A8RN05_9CLOT/15-77
A8RN17_9CLOT/249-309
A8RN17_9CLOT/7-70
A8RNV8_9CLOT/9-71
A8RNY1_9CLOT/246-307
A8RNY1_9CLOT/7-70
A8RP57_9CLOT/9-71
A8RPI4_9CLOT/15-77
A8RPJ5_9CLOT/257-320
A8RPJ5_9CLOT/7-70
A8RPZ8_9CLOT/12-75
A8RQ12_9CLOT/8-67
A8RQH5_9CLOT/13-76
A8RR95_9CLOT/16-79
A8RRP9_9CLOT/15-78
A8RSA0_9CLOT/9-71
A8RSU3_9CLOT/14-77
A8RT05_9CLOT/248-308
A8RT05_9CLOT/7-70
A8RTF3_9CLOT/22-85
A8RTG3_9CLOT/12-74
A8RV84_9CLOT/9-71
A8RXP9_9CLOT/12-75
A8RXR2_9CLOT/4-35
A8RXR9_9CLOT/23-86
A8RY53_9CLOT/10-73
A8RYA1_9CLOT/17-79
A8RYB0_9CLOT/256-319
A8RYB0_9CLOT/8-70
A8RYN6_9CLOT/19-82
A8RZU1_9CLOT/7-69
A8S113_9CLOT/31-94
A8S114_9CLOT/8-67
A8S192_9CLOT/13-75
A8S1Q3_9CLOT/9-71
A8S1R7_9CLOT/21-83
A8S227_9CLOT/12-74
A8S326_9CLOT/17-80
A8S336_9CLOT/24-84
A8S384_9CLOT/7-70
A8S3J4_9CLOT/7-69
A8S432_9CLOT/27-90
A8S5I6_9CLOT/18-81
A8S6E2_9FIRM/16-79
A8S6L1_9FIRM/21-84
A8S7U0_9FIRM/13-76
A8S840_9FIRM/9-71
A8SBU7_9FIRM/7-69
A8SCT5_9FIRM/6-68
A8SD81_9FIRM/12-75
A8SE49_9FIRM/6-68
A8SFJ5_9FIRM/17-80
A8SHU5_9FIRM/5-68
A8SIV1_9FIRM/9-72
A8SJ53_9FIRM/15-78
A8SM59_9FIRM/7-69
A8SQ38_9FIRM/13-75
A8SSI5_9FIRM/13-76
A8SVQ8_9FIRM/9-72
A8SVX0_9FIRM/14-77
A8SW87_9FIRM/13-76
A8SY24_9FIRM/29-92
A8T1P3_9VIBR/5-68
A8T257_9VIBR/3-66
A8T2I3_9VIBR/20-82
A8T3Q7_9VIBR/11-73
A8T8H3_9VIBR/1-49
A8T907_9VIBR/8-71
A8TAN2_9VIBR/11-74
A8TBD5_9VIBR/2-65
A8TID7_9PROT/22-84
A8TJ28_9PROT/19-81
A8TJH3_9PROT/16-78
A8TKL1_9PROT/14-76
A8TMG7_9PROT/20-82
A8TMI3_9PROT/17-79
A8TNC8_9PROT/21-84
A8TNF4_9PROT/15-77
A8TPD5_9PROT/11-73
A8TPV3_9PROT/16-81
A8TRW6_9PROT/15-78
A8TSI8_9PROT/13-76
A8TSQ1_9PROT/14-77
A8TSS6_9PROT/17-79
A8TTJ0_9PROT/8-71
A8TV02_9PROT/13-75
A8TV46_9PROT/12-74
A8TX71_9PROT/4-66
A8TX74_9PROT/18-80
A8TZQ2_9PROT/15-78
A8U1C3_9PROT/16-76
A8U1F6_9PROT/12-75
A8U4Y9_9LACT/7-69
A8U5S4_9LACT/3-66
A8U6P2_9LACT/7-70
A8U744_9LACT/5-68
A8U773_9LACT/6-69
A8U8C2_9LACT/3-66
A8U9C8_9LACT/22-71
A8U9L2_9LACT/6-59
A8UC13_9LACT/3-66
A8UC36_9LACT/11-73
A8UCT1_9LACT/3-66
A8UL71_9FLAO/14-77
A8VZT6_AGRRH/24-87
A8Y8G8_STRAM/24-87
A8YBU7_MICAE/13-76
A8YTW2_LACH4/5-67
A8YTX8_LACH4/14-77
A8YUU2_LACH4/1-41
A8YUV0_LACH4/5-68
A8YVL7_LACH4/9-72
A8YYQ6_STAAT/15-76
A8YZ33_STAAT/3-66
A8YZ61_STAAT/13-75
A8YZL4_STAAT/5-68
A8Z0M7_STAAT/3-66
A8Z2V0_STAAT/38-101
A8Z3V7_STAAT/7-69
A8ZSL1_DESOH/5-67
A8ZU31_DESOH/23-68
A8ZVM0_DESOH/9-71
A8ZWT9_DESOH/11-74
A8ZXU3_DESOH/9-71
A9AC86_BURM1/8-80
A9ADA9_BURM1/17-80
A9AEM6_BURM1/19-81
A9AEV3_BURM1/18-81
A9AFR2_BURM1/2-64
A9AGL6_BURM1/22-85
A9AGP8_BURM1/5-68
A9AHB8_BURM1/18-81
A9AII7_BURM1/20-83
A9AIQ6_BURM1/14-77
A9AIR1_BURM1/17-78
A9AJX8_BURM1/8-70
A9AKH0_BURM1/17-80
A9AKI3_BURM1/18-80
A9AKN1_BURM1/13-76
A9AL41_BURM1/39-102
A9AL63_BURM1/19-81
A9AL77_BURM1/8-71
A9ALJ6_BURM1/24-87
A9AM20_BURM1/22-85
A9AM55_BURM1/5-68
A9AMD4_BURM1/43-106
A9AMF0_BURM1/22-85
A9AMI7_BURM1/23-86
A9AMN2_BURM1/10-73
A9AN06_BURM1/9-72
A9ANE5_BURM1/11-74
A9ANZ6_BURM1/42-105
A9AP97_BURM1/5-68
A9AQA5_BURM1/16-79
A9AQC0_BURM1/130-193
A9AQV7_BURM1/8-71
A9AQX3_BURM1/17-78
A9AR46_BURM1/11-73
A9AR96_BURM1/53-115
A9ARB2_BURM1/3-66
A9ARB5_BURM1/20-82
A9ARW8_BURM1/10-73
A9ASD5_BURM1/6-68
A9ASX0_BURM1/13-75
A9AT95_BURM1/17-79
A9ATA1_BURM1/32-94
A9ATC8_BURM1/23-86
A9ATL4_BURM1/3-66
A9ATP0_BURM1/3-66
A9ATP8_BURM1/22-85
A9AU89_HERA2/7-70
A9B1K3_HERA2/14-77
A9B5S5_HERA2/17-80
A9B867_HERA2/13-76
A9BD83_PROM4/13-76
A9BFC7_PETMO/8-71
A9BGL5_PETMO/8-69
A9BJ98_PETMO/5-68
A9BJA0_PETMO/9-70
A9BJI1_PETMO/13-76
A9BLI2_DELAS/91-153
A9BLU6_DELAS/15-77
A9BLX8_DELAS/10-73
A9BMY2_DELAS/26-89
A9BN09_DELAS/39-101
A9BNV1_DELAS/10-73
A9BPC7_DELAS/27-90
A9BPL0_DELAS/7-67
A9BPL5_DELAS/6-67
A9BQ26_DELAS/13-76
A9BQU4_DELAS/35-97
A9BQX9_DELAS/11-74
A9BRV0_DELAS/10-68
A9BSJ0_DELAS/18-80
A9BSS9_DELAS/5-68
A9BT97_DELAS/32-95
A9BTB3_DELAS/17-80
A9BTF2_DELAS/14-76
A9BTZ1_DELAS/10-72
A9BV62_DELAS/31-93
A9BV87_DELAS/5-67
A9BVJ9_DELAS/28-91
A9BVM5_DELAS/3-66
A9BVU0_DELAS/23-86
A9BVU2_DELAS/20-82
A9BVW8_DELAS/7-68
A9BXM4_DELAS/27-90
A9BXT7_DELAS/10-72
A9BXZ0_DELAS/13-73
A9BYI7_DELAS/35-98
A9BYW9_DELAS/19-81
A9BZA7_DELAS/14-76
A9BZS5_DELAS/3-66
A9C038_DELAS/47-110
A9C0I9_DELAS/4-66
A9C0Q8_DELAS/21-83
A9C0Z7_DELAS/52-112
A9C143_DELAS/18-81
A9C1I7_DELAS/18-82
A9C255_DELAS/12-73
A9C264_DELAS/12-73
A9C2J4_DELAS/24-87
A9C2N5_DELAS/11-73
A9C2R5_DELAS/16-78
A9C2R7_DELAS/16-78
A9C372_DELAS/3-65
A9C372_DELAS/84-147
A9CER0_AGRT5/17-80
A9CET5_AGRT5/17-80
A9CEW2_AGRT5/17-79
A9CEX4_AGRT5/10-73
A9CEY8_AGRT5/10-73
A9CF92_AGRT5/12-75
A9CFC4_AGRT5/36-98
A9CG36_AGRT5/9-71
A9CGC2_AGRT5/18-81
A9CGX1_AGRT5/12-75
A9CH08_AGRT5/8-70
A9CH36_AGRT5/33-96
A9CHB5_AGRT5/13-76
A9CHF3_AGRT5/14-77
A9CHL1_AGRT5/18-81
A9CIJ5_AGRT5/15-78
A9CJ36_AGRT5/11-71
A9CJ58_AGRT5/10-72
A9CJW2_AGRT5/13-75
A9CK28_AGRT5/14-77
A9CKH0_AGRT5/11-74
A9CKL6_AGRT5/15-78
A9CKN0_AGRT5/13-76
A9CL90_AGRT5/29-91
A9CLQ1_AGRT5/12-75
A9CV04_9RHIZ/31-94
A9CVD3_9RHIZ/16-79
A9CXJ7_9RHIZ/17-79
A9CXQ8_9RHIZ/17-79
A9CZF1_9RHIZ/1-60
A9CZM5_9RHIZ/13-76
A9D047_9RHIZ/10-71
A9D095_9RHIZ/14-77
A9D0T7_9RHIZ/2-60
A9D0X5_9RHIZ/24-86
A9D2J5_9RHIZ/22-85
A9D2N8_9RHIZ/12-74
A9D4V6_9GAMM/15-78
A9D4Y8_9GAMM/5-68
A9D839_9RHIZ/24-87
A9D945_9RHIZ/14-77
A9DBK8_9RHIZ/17-79
A9DC34_9GAMM/22-85
A9DCP3_9GAMM/11-74
A9DFF5_9GAMM/11-73
A9DHS8_9RHIZ/17-79
A9DK03_9FLAO/14-77
A9DN02_9GAMM/12-73
A9DQC3_9RHOB/1-60
A9DQH6_9RHOB/7-69
A9DSA1_9RHOB/24-86
A9DSG2_9RHOB/22-84
A9DTN4_9RHOB/8-70
A9DTV8_9RHOB/15-77
A9DUA6_9RHOB/9-69
A9DWR3_9RHOB/14-73
A9DWW7_9RHOB/18-81
A9DXH0_9RHOB/22-84
A9DXL7_9RHOB/23-86
A9E2T4_9RHOB/9-68
A9E537_9RHOB/11-76
A9E5Y3_9RHOB/18-80
A9E8I7_9RHOB/9-71
A9E9J3_9RHOB/9-72
A9EA04_9RHOB/16-79
A9EC76_9RHOB/7-69
A9ECW7_9FLAO/14-77
A9EEA8_9RHOB/4-67
A9EEF1_9RHOB/56-118
A9EEV6_9RHOB/34-96
A9EFH2_9RHOB/10-73
A9EFY7_9RHOB/15-77
A9EGH7_9RHOB/14-77
A9EGK5_9RHOB/10-71
A9EHI8_9RHOB/15-78
A9EHV3_9RHOB/35-95
A9EIT9_9RHOB/18-81
A9EJ08_9RHOB/14-75
A9EJ79_9RHOB/20-83
A9ELE3_9RHOB/18-80
A9ELW8_9RHOB/21-86
A9EM50_9RHOB/13-76
A9EML9_9RHOB/20-83
A9ENW2_SORC5/15-75
A9ER47_9RHOB/14-76
A9ES66_9RHOB/7-69
A9ET89_9RHOB/15-76
A9EUW6_SORC5/20-83
A9EVT6_9RHOB/8-69
A9EXY1_9RHOB/12-74
A9EYS2_9RHOB/23-86
A9EZN3_9RHOB/22-84
A9EZR7_9RHOB/13-75
A9F0S2_SORC5/25-88
A9F3I6_9RHOB/21-84
A9F6E2_SORC5/18-80
A9FFH5_9RHOB/11-74
A9FGN2_9RHOB/20-82
A9FL03_9RHOB/13-76
A9FLW3_9RHOB/11-76
A9FMN0_9RHOB/20-83
A9FQ31_9RHOB/21-84
A9FVF0_9RHOB/20-83
A9FVX0_9RHOB/14-75
A9FWF8_9RHOB/18-81
A9FYE8_9RHOB/35-95
A9FZT9_9RHOB/18-80
A9G5Y2_9RHOB/20-82
A9G7S4_9RHOB/13-75
A9G7U5_SORC5/15-78
A9G7U7_9RHOB/9-71
A9G8L8_9RHOB/11-74
A9G9P7_9RHOB/8-69
A9GAY1_9RHOB/14-76
A9GGI3_9RHOB/7-69
A9GHR1_9RHOB/12-74
A9GJB5_SORC5/12-75
A9GKB9_9RHOB/15-78
A9GKZ5_9RHOB/15-76
A9GQ16_9RHOB/23-86
A9GQI3_9RHOB/16-79
A9GUA5_SORC5/35-98
A9GVH7_9RHOB/5-67
A9GWS8_9RHOB/11-73
A9GWZ0_9RHOB/10-72
A9H171_9RHOB/28-89
A9H3M5_9RHOB/18-81
A9H3S8_9RHOB/14-74
A9H494_9RHOB/20-81
A9H5W1_9RHOB/13-75
A9H7U1_GLUDA/21-84
A9H8C7_9RHOB/8-70
A9H8K2_GLUDA/18-81
A9H972_GLUDA/12-74
A9H9T8_9RHOB/5-66
A9HCH0_GLUDA/15-78
A9HDN8_9RHOB/29-92
A9HF01_9RHOB/11-74
A9HFX2_9RHOB/20-83
A9HHY8_9RHOB/2-64
A9HLS9_9RHOB/9-71
A9HLY8_GLUDA/11-72
A9HMF5_9RHOB/5-67
A9HMN2_9RHOB/21-84
A9HN04_GLUDA/18-81
A9HNA7_GLUDA/9-72
A9HPN4_GLUDA/41-104
A9HPU0_GLUDA/21-82
A9HQ12_GLUDA/9-71
A9HQH0_9RHOB/11-76
A9HR19_9RHOB/1-63
A9HUZ5_9RHOB/13-76
A9HWZ3_BORPD/3-66
A9HXB7_BORPD/1-64
A9HXG0_BORPD/19-81
A9HXS9_BORPD/17-80
A9HXY1_BORPD/21-83
A9HYC4_BORPD/4-65
A9HYJ2_BORPD/38-101
A9I3B0_BORPD/13-74
A9I3B6_BORPD/26-88
A9I3D1_BORPD/5-68
A9I3W5_BORPD/14-77
A9I4D3_BORPD/64-127
A9I6E0_BORPD/11-74
A9I782_BORPD/16-79
A9I832_BORPD/13-76
A9I863_BORPD/14-77
A9IA51_BORPD/37-99
A9ICR3_BORPD/31-93
A9IDS6_BORPD/19-81
A9IFH4_BORPD/8-71
A9IHH2_BORPD/12-75
A9IHH6_BORPD/15-77
A9IHU5_BORPD/36-98
A9IHX2_BORPD/8-71
A9IIR5_BORPD/19-81
A9IIS5_BORPD/69-132
A9IK07_BORPD/19-82
A9IKA8_BORPD/6-69
A9ILI2_BORPD/15-77
A9IMB6_BORPD/12-75
A9IQ65_BORPD/46-109
A9IR33_BORPD/23-85
A9IS23_BORPD/37-100
A9IS69_BORPD/34-96
A9IST9_BORPD/22-85
A9ITG2_BORPD/22-85
A9IUH2_BORPD/19-80
A9IUN0_BORPD/19-81
A9IV34_BORPD/10-72
A9JXR8_BURMA/10-73
A9JXX7_BURMA/20-82
A9JYC1_BURMA/3-66
A9JYY5_BURMA/31-93
A9JZD0_BURMA/18-80
A9JZF6_BURMA/21-84
A9JZV0_BURMA/18-81
A9K1H9_BURMA/22-85
A9K2C5_BURMA/20-83
A9K333_BURMA/3-66
A9K4E9_BURMA/35-98
A9K562_BURMA/23-86
A9K581_BURMA/8-69
A9K7G1_BURMA/22-85
A9K7W2_BURMA/9-70
A9K912_BURMA/12-74
A9KA45_BURMA/5-68
A9KAJ1_BURMA/23-86
A9KAJ9_BURMA/3-66
A9KAS5_BURMA/21-84
A9KDZ0_COXBN/10-73
A9KHW8_CLOPH/10-76
A9KJ43_CLOPH/16-78
A9KK21_CLOPH/3-66
A9KK28_CLOPH/9-72
A9KKC0_CLOPH/8-70
A9KKU8_CLOPH/12-75
A9KL27_CLOPH/12-75
A9KLA1_CLOPH/13-76
A9KM26_CLOPH/14-77
A9KM49_CLOPH/9-72
A9KNL2_CLOPH/14-77
A9KNQ6_CLOPH/9-72
A9KNS4_CLOPH/20-83
A9KNT9_CLOPH/10-73
A9KPS1_CLOPH/5-68
A9KQF4_CLOPH/13-76
A9KQM2_CLOPH/11-74
A9KQX2_CLOPH/16-78
A9KR38_CLOPH/13-76
A9KRA4_CLOPH/11-74
A9KV55_SHEB9/15-78
A9KV79_SHEB9/5-68
A9L0V3_SHEB9/3-66
A9L3F0_SHEB9/18-81
A9L3P4_SHEB9/16-79
A9L5C1_SHEB9/11-74
A9L5Y0_SHEB9/12-73
A9L633_SHEB9/33-95
A9LB39_BURMA/8-71
A9LB98_BURMA/36-98
A9LGW6_9BACT/21-83
A9M0Z2_NEIM0/28-88
A9M1T1_NEIM0/9-72
A9M5B4_BRUC2/17-79
A9M8M9_BRUC2/40-103
A9M8U7_BRUC2/17-78
A9M9I5_BRUC2/9-72
A9MBA5_BRUC2/21-80
A9MBF5_BRUC2/25-88
A9MCA0_BRUC2/44-106
A9MCJ3_BRUC2/24-87
A9MCK7_BRUC2/16-79
A9MCU1_BRUC2/12-74
A9MD00_BRUC2/24-86
A9MD21_BRUC2/27-89
A9MDA0_BRUC2/10-73
A9MDE1_BRUC2/16-79
A9MDT4_BRUC2/14-77
A9MDZ2_BRUC2/11-78
A9MED8_BRUC2/18-80
A9MEF7_BRUC2/14-77
A9MG18_SALAR/26-83
A9MIE9_SALAR/6-69
A9MJF1_SALAR/1-60
A9MJP4_SALAR/14-77
A9MKW1_SALAR/24-87
A9MLC4_SALAR/5-68
A9MLK8_SALAR/13-76
A9MQ92_SALAR/11-74
A9MQY2_SALAR/3-66
A9MQZ3_SALAR/12-74
A9MRP1_SALAR/13-75
A9MS07_SALAR/10-73
A9MTJ3_SALPB/13-76
A9MUM6_SALPB/13-76
A9MVJ4_SALPB/8-71
A9MWF8_SALPB/12-75
A9MWM2_SALPB/5-68
A9MX01_SALPB/10-73
A9MXD2_SALPB/14-77
A9MYQ2_SALPB/3-66
A9MYR7_SALPB/12-74
A9MYX7_SALPB/26-89
A9MZF4_SALPB/14-77
A9MZP5_SALPB/11-74
A9MZW1_SALPB/13-75
A9N083_SALPB/13-70
A9N095_SALPB/3-66
A9N351_SALPB/6-69
A9N4M9_SALPB/9-72
A9N5E2_SALPB/83-146
A9N6B4_SALPB/1-57
A9N7J4_SALPB/24-87
A9N834_SALPB/29-92
A9N853_SALPB/14-76
A9N854_SALPB/9-71
A9NDC9_COXBR/10-73
A9QSN2_LACLK/11-74
A9QSS9_LACLK/4-67
A9QST8_LACLK/5-68
A9QYH0_YERPG/15-77
A9QZ54_YERPG/21-84
A9QZV2_YERPG/25-88
A9R1I5_YERPG/35-98
A9R1P2_YERPG/9-72
A9R1Z5_YERPG/13-75
A9R3K0_YERPG/3-66
A9R5E1_YERPG/13-75
A9R844_YERPG/32-95
A9U7Y3_PHYPA/3-66
A9VER0_BACWK/4-67
A9VFF6_BACWK/11-74
A9VFI1_BACWK/13-76
A9VGP8_BACWK/3-66
A9VGQ7_BACWK/13-76
A9VH07_BACWK/13-76
A9VHG3_BACWK/9-72
A9VHL6_BACWK/13-76
A9VI25_BACWK/17-80
A9VJA6_BACWK/11-74
A9VJR4_BACWK/8-71
A9VJS2_BACWK/5-59
A9VK80_BACWK/13-76
A9VKM9_BACWK/1-53
A9VKU0_BACWK/11-74
A9VM65_BACWK/14-77
A9VPG1_BACWK/16-77
A9VRQ0_BACWK/16-79
A9VRY3_BACWK/15-78
A9VRZ9_BACWK/13-76
A9VS03_BACWK/4-67
A9VS36_BACWK/15-78
A9VTR6_BACWK/16-79
A9VUP0_BACWK/7-70
A9VWB2_METEP/15-77
A9VY16_METEP/41-103
A9VY33_METEP/8-71
A9W214_METEP/38-103
A9W2I0_METEP/7-69
A9W559_METEP/12-75
A9W788_METEP/17-79
A9W9I4_METEP/13-74
A9WF83_CHLAA/8-71
A9WGE4_CHLAA/11-72
A9WKB0_CHLAA/11-73
A9WKW4_RENSM/15-78
A9WLF3_RENSM/32-93
A9WMI3_RENSM/20-82
A9WN23_RENSM/19-81
A9WNH4_RENSM/15-78
A9WNM4_RENSM/10-72
A9WNQ3_RENSM/9-71
A9WQC1_RENSM/26-88
A9WSF8_RENSM/11-69
A9WSG5_RENSM/23-86
A9WSX3_RENSM/46-109
A9WT73_RENSM/2-58
A9WTB6_RENSM/35-96
A9WTC5_RENSM/13-74
A9WVS7_BRUSI/24-87
A9WVT9_BRUSI/16-79
A9WW26_BRUSI/12-74
A9WW82_BRUSI/24-86
A9WWA2_BRUSI/27-89
A9WWR8_BRUSI/30-92
A9WX51_BRUSI/16-79
A9WXB3_BRUSI/10-73
A9WXN3_BRUSI/14-77
A9WXU0_BRUSI/11-78
A9WY81_BRUSI/18-80
A9WY98_BRUSI/14-77
A9WYE2_BRUSI/21-80
A9WYJ0_BRUSI/25-88
A9WZA2_BRUSI/44-106
A9YRW3_EDWIC/15-77
A9Z3I7_YERPE/3-66
A9Z517_YERPE/13-75
A9Z5A7_YERPE/35-98
A9Z6A5_YERPE/25-88
A9Z793_YERPE/13-75
A9Z8A6_YERPE/9-72
A9ZBH1_YERPE/21-84
A9ZCQ6_YERPE/8-71
A9ZDW5_YERPE/3-66
A9ZEG0_YERPE/1-45
A9ZF98_YERPE/32-95
A9ZKY4_COXBU/10-73
A9ZVA6_YERPE/3-66
A9ZXS0_YERPE/35-98
A9ZY44_YERPE/13-75
A9ZYN2_YERPE/25-88
A9ZYS2_YERPE/32-95
A9ZZ60_YERPE/15-77
ARAR_BACHD/4-67
ARAR_BACSU/4-67
ARAR_GEOSE/8-71
B0A019_YERPE/21-84
B0A387_YERPE/13-75
B0A3K4_YERPE/8-71
B0A579_YERPE/9-72
B0A6L6_9CLOT/15-77
B0A6N9_9CLOT/9-73
B0A7B2_9CLOT/9-71
B0A7C1_9CLOT/3-66
B0A7Q3_9CLOT/4-67
B0A7S6_9CLOT/14-77
B0A825_9CLOT/14-77
B0A8B7_9CLOT/33-96
B0A978_9CLOT/11-74
B0AAD7_9CLOT/14-77
B0AAE8_9CLOT/9-72
B0AAX8_9CLOT/10-73
B0AB77_9CLOT/13-74
B0AJJ4_BACAN/3-66
B0AJL2_BACAN/13-76
B0AJX5_BACAN/13-76
B0AKP6_BACAN/13-76
B0AKQ9_BACAN/13-76
B0ALP9_BACAN/9-72
B0AMR3_BACAN/16-77
B0AN45_BACAN/8-71
B0AN55_BACAN/5-59
B0ANT2_BACAN/14-77
B0APX3_BACAN/15-78
B0AQ13_BACAN/13-76
B0AQA4_BACAN/1-53
B0AQF0_BACAN/11-74
B0ASL9_BACAN/13-76
B0ATM9_BACAN/19-81
B0AUB4_BACAN/16-79
B0AW37_BACAN/13-76
B0AWM6_BACAN/10-73
B0AXM0_BACAN/4-67
B0BPW1_ACTPJ/9-72
B0BT72_ACTPJ/12-75
B0BUC9_ACTPJ/20-83
B0CB89_ACAM1/15-78
B0CGQ2_BRUSI/17-79
B0CIE6_BRUSI/40-103
B0CIW4_BRUSI/17-78
B0CKP1_BRUSI/9-72
B0G262_9FIRM/13-76
B0G3D6_9FIRM/16-79
B0G3G4_9FIRM/11-74
B0G3K0_9FIRM/4-67
B0G400_9FIRM/9-71
B0G4U7_9FIRM/18-81
B0G5D8_9FIRM/9-71
B0G5V8_9FIRM/10-73
B0G6Q2_9FIRM/3-66
B0G785_9FIRM/15-77
B0G7U2_9FIRM/13-76
B0G7W9_9FIRM/144-199
B0GBB3_YERPE/11-74
B0GBI6_YERPE/13-75
B0GCX3_YERPE/25-88
B0GEB8_YERPE/9-72
B0GFW8_YERPE/3-66
B0GI69_YERPE/21-84
B0GI81_YERPE/3-66
B0GIF4_YERPE/32-95
B0GJ93_YERPE/8-71
B0GK30_YERPE/16-78
B0GL04_YERPE/13-75
B0GQW4_YERPE/3-66
B0GRJ2_YERPE/8-71
B0GS12_YERPE/21-84
B0GS25_YERPE/3-66
B0GS95_YERPE/23-86
B0GSY3_YERPE/13-75
B0GTG5_YERPE/13-75
B0GTK1_YERPE/35-98
B0GV21_YERPE/25-88
B0GX69_YERPE/9-72
B0GZG1_YERPE/15-77
B0H0U1_YERPE/13-75
B0H0X4_YERPE/35-98
B0H390_YERPE/3-66
B0H4N7_YERPE/25-88
B0H536_YERPE/21-84
B0H6W3_YERPE/15-77
B0H7B3_YERPE/13-75
B0H7U4_YERPE/32-95
B0H9Q8_YERPE/9-72
B0HA64_YERPE/8-71
B0HCF5_YERPE/32-95
B0HCM6_YERPE/3-66
B0HCP0_YERPE/21-84
B0HD52_YERPE/8-71
B0HF44_YERPE/3-66
B0HH35_YERPE/9-72
B0HHN6_YERPE/25-88
B0HJT1_YERPE/15-77
B0HMK8_YERPE/35-98
B0HMR3_YERPE/13-75
B0HN38_YERPE/13-75
B0HQX3_YERPE/25-88
B0HRK7_YERPE/9-72
B0HS97_YERPE/3-66
B0HSB0_YERPE/21-84
B0HSS5_YERPE/8-71
B0HTG2_YERPE/15-77
B0HU96_YERPE/3-66
B0HUT1_YERPE/13-75
B0HUW4_YERPE/35-98
B0HXF1_YERPE/32-95
B0HYE9_YERPE/13-75
B0JIY9_MICAN/13-76
B0K2R6_THEPX/13-76
B0K2V8_THEPX/13-76
B0K475_THEPX/13-75
B0K4H4_THEPX/14-77
B0K6L8_THEPX/8-71
B0K8S0_THEP3/13-76
B0KAK8_THEP3/14-77
B0KBH1_THEP3/13-75
B0KCB1_THEP3/11-74
B0KCD3_THEP3/13-76
B0KG66_PSEPG/5-68
B0KGF3_PSEPG/7-70
B0KGX7_PSEPG/21-83
B0KHJ7_PSEPG/1-55
B0KHM5_PSEPG/14-76
B0KIF8_PSEPG/25-87
B0KIL2_PSEPG/26-89
B0KIT2_PSEPG/11-74
B0KIW5_PSEPG/13-76
B0KJE8_PSEPG/19-79
B0KJE9_PSEPG/7-70
B0KKD1_PSEPG/18-80
B0KLG1_PSEPG/12-75
B0KM60_PSEPG/20-83
B0KMA1_PSEPG/16-76
B0KMJ8_PSEPG/38-101
B0KMK5_PSEPG/9-72
B0KML3_PSEPG/4-66
B0KNN7_PSEPG/19-81
B0KNY0_PSEPG/6-69
B0KPL4_PSEPG/17-80
B0KPS9_PSEPG/3-66
B0KPX6_PSEPG/9-71
B0KPY2_PSEPG/23-85
B0KQ79_PSEPG/23-86
B0KQJ8_PSEPG/10-73
B0KR32_PSEPG/1-63
B0KR68_PSEPG/23-86
B0KSR7_PSEPG/16-78
B0KTR2_PSEPG/12-75
B0KTT7_PSEPG/8-71
B0KUC7_PSEPG/4-65
B0KUT7_PSEPG/14-72
B0KV13_PSEPG/10-73
B0LU74_9ACTO/61-124
B0M945_9FIRM/14-77
B0MA05_9FIRM/13-76
B0MAT2_9FIRM/256-319
B0MAT2_9FIRM/7-69
B0MBY2_9FIRM/11-74
B0MCQ8_9FIRM/6-69
B0MDK2_9FIRM/253-313
B0MDK2_9FIRM/7-70
B0MFT8_9FIRM/15-79
B0MFV5_9FIRM/7-69
B0MFW2_9FIRM/13-76
B0MGF3_9FIRM/7-71
B0MGP5_9FIRM/12-78
B0MH25_9FIRM/245-306
B0MH25_9FIRM/7-70
B0MHA0_9FIRM/16-78
B0MHC7_9FIRM/12-74
B0MHF4_9FIRM/8-71
B0MHF5_9FIRM/7-70
B0MI92_9FIRM/1-47
B0MI99_9FIRM/11-70
B0MJR5_9FIRM/11-74
B0MQ68_9FIRM/12-75
B0MRZ0_9FIRM/3-66
B0MS00_9FIRM/13-76
B0MTA0_9BACT/45-108
B0N118_9FIRM/3-66
B0N1P4_9FIRM/12-75
B0N1Y9_9FIRM/255-318
B0N1Y9_9FIRM/8-70
B0N1Z2_9FIRM/4-67
B0N3H1_9FIRM/11-74
B0N3I5_9FIRM/4-67
B0N4Z1_9FIRM/7-70
B0N538_9FIRM/3-66
B0N540_9FIRM/4-67
B0N5X4_9FIRM/14-76
B0N631_9FIRM/5-68
B0N6G6_9FIRM/11-73
B0N7P8_9FIRM/11-74
B0N8S8_9FIRM/13-76
B0N9D4_EUBSP/11-74
B0NAB1_EUBSP/23-86
B0NB02_EUBSP/9-71
B0NC55_EUBSP/23-86
B0NCQ8_EUBSP/16-79
B0NCW9_EUBSP/4-66
B0NDS4_EUBSP/8-70
B0NEF7_EUBSP/13-76
B0NG82_EUBSP/27-89
B0NGB9_EUBSP/6-69
B0NI08_EUBSP/16-78
B0NJS4_EUBSP/16-77
B0NKN0_EUBSP/25-88
B0NWK1_9CLOT/14-77
B0NX78_9CLOT/9-72
B0NYE9_9CLOT/28-90
B0NYQ2_9CLOT/10-76
B0P016_9CLOT/12-75
B0P049_9CLOT/20-83
B0P0H7_9CLOT/4-67
B0P2B2_9CLOT/13-76
B0P350_9CLOT/12-74
B0P3U8_9CLOT/26-89
B0P3Z2_9CLOT/4-67
B0P469_9CLOT/10-73
B0P5D7_9CLOT/7-70
B0P5L3_9FIRM/33-95
B0P5P3_9FIRM/22-85
B0P6X3_9FIRM/12-75
B0P6X6_9FIRM/18-81
B0P8G4_9FIRM/8-70
B0PAW5_9FIRM/7-70
B0PBA2_9FIRM/11-74
B0PCP3_9FIRM/1-41
B0PDB1_9FIRM/18-81
B0PFD5_9FIRM/23-85
B0PG71_9FIRM/12-72
B0PGQ6_9FIRM/16-79
B0PH49_9FIRM/10-73
B0PW56_BACAN/13-76
B0PX57_BACAN/9-72
B0PXH1_BACAN/13-76
B0PY04_BACAN/13-76
B0PY21_BACAN/3-66
B0PYS6_BACAN/13-76
B0PYX2_BACAN/8-71
B0PYY2_BACAN/5-59
B0PZJ7_BACAN/14-77
B0PZV9_BACAN/13-76
B0Q060_BACAN/15-78
B0Q0P9_BACAN/13-76
B0Q1A0_BACAN/16-77
B0Q2K7_BACAN/11-74
B0Q2R4_BACAN/1-53
B0Q2X9_BACAN/13-76
B0Q3F7_BACAN/1-56
B0Q442_BACAN/13-76
B0Q493_BACAN/10-73
B0Q5M7_BACAN/19-81
B0Q6I5_BACAN/16-79
B0Q793_BACAN/4-67
B0QBM0_BACAN/3-66
B0QBM7_BACAN/13-76
B0QBY8_BACAN/13-76
B0QCS1_BACAN/13-76
B0QCT4_BACAN/13-76
B0QD75_BACAN/9-72
B0QEX0_BACAN/13-76
B0QEZ2_BACAN/15-78
B0QFQ7_BACAN/16-77
B0QGY2_BACAN/13-76
B0QHA1_BACAN/8-71
B0QHB1_BACAN/5-59
B0QHY4_BACAN/14-77
B0QIE3_BACAN/19-81
B0QIP6_BACAN/1-53
B0QIV1_BACAN/11-74
B0QJG2_BACAN/13-76
B0QL53_BACAN/4-67
B0QMI4_BACAN/16-79
B0QMZ5_BACAN/15-78
B0QNR2_BACAN/13-76
B0QSR7_HAEPR/12-75
B0RCK2_CLAMS/9-80
B0RCX3_CLAMS/13-75
B0RFG8_CLAMS/22-84
B0RG17_CLAMS/21-83
B0RG46_CLAMS/18-79
B0RGP2_CLAMS/47-103
B0RGQ6_CLAMS/1-55
B0RGR0_CLAMS/24-87
B0RHQ3_CLAMS/13-76
B0RHT2_CLAMS/15-77
B0RN97_XANCB/16-78
B0RNT9_XANCB/29-92
B0RNW9_XANCB/3-66
B0RUH1_XANCB/68-130
B0RUX0_XANCB/38-101
B0RVF8_XANCB/5-68
B0RVR6_XANCB/12-75
B0S0L9_FINM2/12-75
B0S2V5_FINM2/9-72
B0S3D9_FINM2/11-74
B0SGV0_LEPBA/5-68
B0SPZ5_LEPBP/13-76
B0SV16_CAUSK/11-74
B0SVS3_CAUSK/30-93
B0SW37_CAUSK/16-74
B0SWA8_CAUSK/15-78
B0SWI2_CAUSK/32-95
B0SXU5_CAUSK/3-65
B0SYH6_CAUSK/2-64
B0SYT3_CAUSK/41-103
B0SYU9_CAUSK/6-69
B0T0B0_CAUSK/11-74
B0T0N4_CAUSK/7-70
B0T4C8_CAUSK/21-84
B0T4L1_CAUSK/7-70
B0T5V3_CAUSK/11-65
B0T6L5_CAUSK/11-71
B0T6Y2_CAUSK/6-69
B0T7X8_CAUSK/24-86
B0T8M1_CAUSK/9-66
B0T8X1_CAUSK/38-100
B0T8Z0_CAUSK/37-97
B0T9E0_CAUSK/50-113
B0TB91_HELMI/16-78
B0TIF9_HELMI/11-74
B0TK95_SHEHH/12-73
B0TM55_SHEHH/5-68
B0TQ13_SHEHH/16-79
B0TQJ6_SHEHH/19-81
B0TQQ7_SHEHH/11-74
B0TRV5_SHEHH/9-71
B0TSE4_SHEHH/12-73
B0U7E8_METS4/18-80
B0U852_METS4/9-72
B0U8D5_METS4/17-77
B0U8J3_METS4/18-83
B0U8S7_METS4/16-78
B0U956_METS4/10-73
B0U9H0_METS4/9-72
B0U9L7_METS4/13-75
B0UAJ1_METS4/26-88
B0UAX6_METS4/35-97
B0UBL5_METS4/26-88
B0UBW8_METS4/17-80
B0UFW8_METS4/22-85
B0UGE1_METS4/34-97
B0UGR6_METS4/4-64
B0UHD8_METS4/11-73
B0UHR0_METS4/18-80
B0UHZ8_METS4/15-77
B0UI18_METS4/20-82
B0UIG9_METS4/21-83
B0UIM7_METS4/14-76
B0UIN1_METS4/18-83
B0UKH3_METS4/36-98
B0UKK2_METS4/31-93
B0UKU1_METS4/28-90
B0UM67_METS4/13-75
B0UM87_METS4/18-83
B0UMN5_METS4/13-75
B0UPX3_METS4/17-79
B0UQ18_METS4/7-70
B0UQ73_METS4/28-90
B0UQL7_METS4/15-77
B0URH9_HAES2/11-74
B0UT54_HAES2/16-79
B0UWX4_HAES2/7-70
B0V4J9_ACIBY/14-77
B0V5A4_ACIBY/16-78
B0V6H1_ACIBY/19-82
B0V6K8_ACIBY/18-80
B0V6L2_ACIBY/3-66
B0V7M0_ACIBY/10-73
B0V8C4_ACIBY/9-71
B0V8W1_ACIBY/3-66
B0V999_ACIBY/21-84
B0V9Z3_ACIBY/22-85
B0VA09_ACIBY/4-67
B0VAG4_ACIBY/3-65
B0VB45_ACIBY/36-98
B0VB70_ACIBY/13-74
B0VBA2_ACIBY/10-73
B0VC10_ACIBY/18-81
B0VC19_ACIBY/21-83
B0VCE1_ACIBY/21-82
B0VE01_ACIBY/14-77
B0VL06_ACIBS/13-76
B0VLN9_ACIBS/23-86
B0VM98_ACIBS/19-82
B0VN68_ACIBS/21-84
B0VNC9_ACIBS/3-66
B0VND3_ACIBS/18-80
B0VPV4_ACIBS/22-85
B0VPZ2_ACIBS/4-67
B0VU05_ACIBS/9-71
B1A4I8_9GAMM/17-80
B1AI52_UREP2/2-50
B1B784_CLOBO/12-75
B1B8C9_CLOBO/9-72
B1B8R4_CLOBO/54-97
B1BA61_CLOBO/12-75
B1BAM8_CLOBO/10-73
B1BBZ6_CLOBO/9-72
B1BC01_CLOBO/10-73
B1BC10_CLOBO/12-75
B1BCH7_CLOBO/14-77
B1BE12_CLOBO/11-74
B1BE76_CLOBO/13-76
B1BFF8_CLOPE/9-72
B1BGJ4_CLOPE/13-76
B1BGK6_CLOPE/13-76
B1BGR1_CLOPE/13-76
B1BH18_CLOPE/4-67
B1BI92_CLOPE/10-73
B1BII8_CLOPE/11-74
B1BIQ6_CLOPE/14-77
B1BJW5_CLOPE/10-73
B1BK27_CLOPE/10-73
B1BKI9_CLOPE/12-74
B1BL92_CLOPE/15-78
B1BMU4_CLOPE/9-72
B1BNS3_CLOPE/13-76
B1BNU3_CLOPE/13-76
B1BPK1_CLOPE/11-74
B1BPX0_CLOPE/14-77
B1BQW2_CLOPE/9-72
B1BS50_CLOPE/12-74
B1BV34_CLOPE/10-73
B1BWM3_CLOPE/4-67
B1BWN2_CLOPE/10-73
B1BWY3_CLOPE/15-78
B1BX43_CLOPE/9-72
B1BXV0_CLOPE/10-73
B1BZK8_9FIRM/13-74
B1BZT2_9FIRM/11-74
B1C2H3_9FIRM/13-76
B1C392_9FIRM/13-76
B1C4A3_9FIRM/13-76
B1C506_9FIRM/14-76
B1C7Q7_9FIRM/19-82
B1C7X2_9FIRM/6-69
B1C842_9FIRM/11-74
B1C9P6_9FIRM/142-203
B1C9P7_9FIRM/8-71
B1CAD8_9FIRM/13-76
B1CAK7_9FIRM/254-317
B1CAK7_9FIRM/8-70
B1CAM7_9FIRM/9-69
B1CBA2_9FIRM/16-79
B1EFB3_9ESCH/9-72
B1EFI2_9ESCH/29-92
B1EFV5_9ESCH/27-88
B1EG99_9ESCH/3-66
B1EGA7_9ESCH/6-66
B1EGS8_9ESCH/9-72
B1EHX0_9ESCH/1-56
B1EIJ5_9ESCH/2-65
B1EIQ9_9ESCH/14-77
B1ELJ6_9ESCH/8-71
B1ELW9_9ESCH/13-75
B1ELX9_9ESCH/3-65
B1EM43_9ESCH/3-66
B1EMF6_9ESCH/11-74
B1EMW3_9ESCH/7-63
B1EMZ9_9ESCH/10-73
B1EPD0_9ESCH/12-73
B1ER24_9ESCH/24-87
B1ESU5_BACAN/13-76
B1ESY7_BACAN/13-76
B1ET64_BACAN/3-66
B1EUE7_BACAN/13-76
B1EUG0_BACAN/13-76
B1EUY6_BACAN/9-72
B1EVG3_BACAN/5-59
B1EVH3_BACAN/8-71
B1EVM1_BACAN/14-77
B1EWJ9_BACAN/13-76
B1EWV0_BACAN/13-76
B1EWY9_BACAN/15-78
B1EXS7_BACAN/11-74
B1EXX5_BACAN/1-53
B1EZ89_BACAN/10-73
B1EZD1_BACAN/13-76
B1F0R4_BACAN/16-77
B1F2D8_BACAN/19-81
B1F389_BACAN/16-79
B1F424_BACAN/4-67
B1F5L7_BACAN/13-76
B1F7Y3_9BURK/24-86
B1F8C1_9BURK/11-74
B1F8H7_9BURK/3-66
B1F940_9BURK/5-68
B1F9B6_9BURK/18-75
B1F9G5_9BURK/10-73
B1FA21_9BURK/18-80
B1FAE7_9BURK/8-71
B1FAU8_9BURK/22-85
B1FBK7_9BURK/13-75
B1FC51_9BURK/5-68
B1FCS5_9BURK/9-70
B1FD41_9BURK/16-79
B1FDB0_9BURK/22-85
B1FDL2_9BURK/14-76
B1FDR4_9BURK/1-59
B1FDY9_9BURK/26-85
B1FEB1_9BURK/27-90
B1FF47_9BURK/17-80
B1FFG4_9BURK/9-72
B1FGK6_9BURK/3-66
B1FHH0_9BURK/18-80
B1FHR1_9BURK/27-90
B1FI33_9BURK/20-83
B1FIU0_9BURK/22-85
B1FJ26_9BURK/13-76
B1FJ64_9BURK/18-81
B1FJE7_9BURK/18-81
B1FK28_9BURK/20-82
B1FKJ2_9BURK/22-85
B1FMD7_9BURK/3-66
B1FMJ6_9BURK/17-78
B1FN26_9BURK/5-68
B1FP63_9BURK/105-168
B1FPQ9_9BURK/18-81
B1FQA2_9BURK/18-81
B1FQJ7_9BURK/23-86
B1FR26_9BURK/32-95
B1FR30_9BURK/14-77
B1FR48_9BURK/32-95
B1FS55_9BURK/19-81
B1FTA6_9BURK/14-76
B1FTA8_9BURK/4-66
B1FTV5_9BURK/14-77
B1FUG9_9BURK/4-67
B1FUQ3_9BURK/33-95
B1FV47_9BURK/35-98
B1FV50_9BURK/24-86
B1FVA9_9BURK/22-85
B1FWY3_9BURK/133-196
B1FX33_9BURK/19-81
B1FX49_9BURK/11-73
B1FXX7_9BURK/19-82
B1FYH1_9BURK/7-69
B1FYH5_9BURK/20-83
B1FYN3_9BURK/10-71
B1FZ70_9BURK/27-90
B1FZG7_9BURK/20-82
B1FZH7_9BURK/9-79
B1FZQ7_9BURK/27-92
B1G012_9BURK/53-115
B1G016_9BURK/10-73
B1G0C8_9BURK/11-74
B1G0P4_9BURK/13-76
B1G0X7_9BURK/16-79
B1G0Y5_9BURK/34-97
B1G113_9BURK/18-81
B1G164_9BURK/9-72
B1G1H3_9BURK/1-64
B1G1S0_9BURK/5-67
B1G1Y5_9BURK/1-34
B1G298_9BURK/15-78
B1G2C3_9BURK/22-85
B1G2K9_9BURK/21-83
B1G397_9BURK/16-78
B1G3E1_9BURK/52-113
B1G3X5_9BURK/15-78
B1G418_9BURK/26-85
B1G4Y9_9BURK/9-70
B1G5D3_9BURK/5-68
B1G5J5_9BURK/3-66
B1G5X5_9BURK/19-81
B1G5Y4_9BURK/9-71
B1G5Y7_9BURK/20-82
B1G6H0_9BURK/14-76
B1G783_9BURK/15-77
B1G7J7_9BURK/8-71
B1G839_9BURK/9-72
B1G888_9BURK/10-73
B1G8S1_9BURK/34-97
B1G8S2_9BURK/59-122
B1G8U1_9BURK/19-80
B1G8W2_9BURK/17-80
B1G8W5_9BURK/29-91
B1GAZ1_9BURK/23-86
B1GBC7_9BURK/21-83
B1GBZ3_BACAN/13-76
B1GC07_BACAN/13-76
B1GCQ6_BACAN/9-72
B1GDE4_BACAN/3-66
B1GDG2_BACAN/13-76
B1GDS8_BACAN/13-76
B1GE80_BACAN/8-71
B1GE90_BACAN/5-59
B1GEW5_BACAN/14-77
B1GG19_BACAN/16-77
B1GGU5_BACAN/15-78
B1GGY5_BACAN/13-76
B1GHE5_BACAN/11-74
B1GHJ1_BACAN/1-53
B1GIT6_BACAN/13-76
B1GJA2_BACAN/13-76
B1GKJ0_BACAN/19-81
B1GKM8_BACAN/13-76
B1GKS1_BACAN/10-73
B1GMH9_BACAN/16-79
B1GNU7_BACAN/4-67
B1H3Z4_BURPS/41-103
B1H566_BURPS/24-86
B1H573_BURPS/18-80
B1H5Z0_BURPS/3-66
B1H6K6_BURPS/13-76
B1H6Y4_BURPS/10-73
B1H7P1_BURPS/35-98
B1H805_BURPS/19-82
B1H8C9_BURPS/10-73
B1H8F7_BURPS/26-88
B1HAR9_BURPS/36-98
B1HBE7_BURPS/20-83
B1HBX8_BURPS/14-77
B1HCT0_BURPS/21-84
B1HCV1_BURPS/8-69
B1HDK3_BURPS/5-68
B1HF17_BURPS/22-85
B1HG46_BURPS/18-81
B1HHQ2_BURPS/23-86
B1HHR4_BURPS/3-66
B1HHY7_BURPS/21-84
B1HIM3_BURPS/9-70
B1HK63_BURPS/12-74
B1HMQ2_LYSSC/13-76
B1HNA8_LYSSC/13-76
B1HNU8_LYSSC/19-81
B1HNW9_LYSSC/14-77
B1HP11_LYSSC/12-75
B1HPB3_LYSSC/13-76
B1HR23_LYSSC/10-73
B1HRR0_LYSSC/13-76
B1HRS8_LYSSC/24-87
B1HS44_LYSSC/16-79
B1HSC9_LYSSC/13-76
B1HSE0_LYSSC/13-75
B1HV70_LYSSC/14-77
B1HWR7_LYSSC/11-74
B1HWX2_LYSSC/14-77
B1HX18_LYSSC/11-73
B1HX22_LYSSC/1-43
B1HXG2_LYSSC/13-76
B1HYD5_LYSSC/13-76
B1HZR3_LYSSC/3-66
B1HZW6_LYSSC/20-83
B1I108_DESAP/18-80
B1I1R6_DESAP/18-80
B1I771_STRPI/11-74
B1I7W6_STRPI/14-77
B1I895_STRPI/3-66
B1I8X1_STRPI/4-67
B1ICJ3_STRPI/6-69
B1ICN0_STRPI/4-67
B1IDQ3_CLOBK/12-75
B1IEH8_CLOBK/13-76
B1IF26_CLOBK/8-71
B1IF69_CLOBK/11-74
B1IFM4_CLOBK/24-87
B1IG41_CLOBK/11-74
B1IGS9_CLOBK/13-76
B1IH79_CLOBK/15-78
B1IIG4_CLOBK/10-73
B1IIT5_CLOBK/8-71
B1IJ87_CLOBK/11-74
B1IJU9_CLOBK/13-76
B1IKK3_CLOBK/12-75
B1IKX2_CLOBK/10-73
B1IKY6_CLOBK/13-76
B1ILI5_CLOBK/13-76
B1IMF9_CLOBK/15-78
B1IN83_CLOBK/4-67
B1INA7_CLOBK/3-66
B1IP90_ECOLC/12-75
B1IQM7_ECOLC/11-74
B1IR74_ECOLC/13-75
B1IRL9_ECOLC/9-72
B1IS09_ECOLC/12-74
B1IS61_ECOLC/7-63
B1IS85_ECOLC/3-66
B1ISA1_ECOLC/10-73
B1ISH8_ECOLC/9-71
B1ISK8_ECOLC/3-66
B1ITV7_ECOLC/13-75
B1IV09_ECOLC/6-66
B1IW41_ECOLC/7-70
B1IWY3_ECOLC/14-77
B1IY00_ECOLC/6-69
B1IYP9_ECOLC/5-68
B1IYR0_ECOLC/2-65
B1IYY0_ECOLC/24-87
B1IZI6_ECOLC/8-71
B1J1R9_PSEPW/8-71
B1J1U0_PSEPW/14-77
B1J210_PSEPW/12-75
B1J246_PSEPW/11-74
B1J2Q3_PSEPW/20-83
B1J338_PSEPW/13-76
B1J4N8_PSEPW/3-66
B1J579_PSEPW/10-73
B1J5Y1_PSEPW/15-77
B1J663_PSEPW/23-83
B1J664_PSEPW/7-70
B1J6B0_PSEPW/18-80
B1J6K8_PSEPW/3-66
B1J6M3_PSEPW/10-72
B1J6W6_PSEPW/13-75
B1J755_PSEPW/4-66
B1J7B6_PSEPW/12-74
B1J7H7_PSEPW/9-72
B1J7I7_PSEPW/12-75
B1J7S1_PSEPW/19-81
B1J7S7_PSEPW/14-77
B1J9D1_PSEPW/17-80
B1J9P9_PSEPW/6-69
B1JA16_PSEPW/7-70
B1JA21_PSEPW/20-83
B1JAW5_PSEPW/6-69
B1JBB9_PSEPW/10-73
B1JC09_PSEPW/9-71
B1JC15_PSEPW/23-85
B1JC71_PSEPW/37-98
B1JCR1_PSEPW/18-81
B1JEZ7_PSEPW/12-75
B1JFF8_PSEPW/21-83
B1JFK6_PSEPW/23-86
B1JK55_YERPY/11-74
B1JKE8_YERPY/13-75
B1JKL6_YERPY/19-82
B1JL94_YERPY/9-72
B1JLU3_YERPY/13-75
B1JMC5_YERPY/21-84
B1JN30_YERPY/32-95
B1JR21_YERPY/15-77
B1JS30_YERPY/3-66
B1JSD7_YERPY/25-88
B1JTZ4_BURCC/17-78
B1JTZ9_BURCC/14-77
B1JV49_BURCC/5-68
B1JVG0_BURCC/18-81
B1JW93_BURCC/20-83
B1JXE2_BURCC/22-85
B1JXP7_BURCC/19-81
B1JY30_BURCC/1-34
B1JYF9_BURCC/17-80
B1JYS2_BURCC/18-81
B1K0S0_BURCC/9-70
B1K0W7_BURCC/18-80
B1K2R1_BURCC/8-70
B1K2U0_BURCC/8-71
B1K393_BURCC/43-106
B1K3G4_BURCC/3-66
B1K3M2_BURCC/28-90
B1K3P1_BURCC/22-85
B1K3S0_BURCC/21-83
B1K442_BURCC/3-66
B1K445_BURCC/20-82
B1K566_BURCC/22-85
B1K5F5_BURCC/18-81
B1K5G3_BURCC/5-68
B1K660_BURCC/23-86
B1K6G8_BURCC/9-72
B1K6N6_BURCC/10-73
B1K6P7_BURCC/5-66
B1K783_BURCC/3-66
B1K7D8_BURCC/11-74
B1K7X5_BURCC/13-72
B1K864_BURCC/18-80
B1K8H8_BURCC/1-59
B1K8R0_BURCC/13-76
B1K8T1_BURCC/26-89
B1KA59_BURCC/3-66
B1KA94_BURCC/3-66
B1KAS8_BURCC/12-74
B1KAV9_BURCC/20-82
B1KB35_BURCC/9-72
B1KBD5_BURCC/11-73
B1KBG3_BURCC/8-70
B1KBU4_BURCC/19-82
B1KBW0_BURCC/27-90
B1KC08_BURCC/5-68
B1KC18_BURCC/23-86
B1KD94_SHEWM/9-72
B1KGQ8_SHEWM/11-73
B1KIB4_SHEWM/22-85
B1KJ80_SHEWM/12-73
B1KNC2_SHEWM/11-74
B1KP57_SHEWM/5-68
B1KPV9_SHEWM/15-78
B1KPZ9_SHEWM/15-78
B1KQI4_SHEWM/5-68
B1KQL1_SHEWM/16-79
B1KUN8_CLOBM/4-67
B1KUR2_CLOBM/3-66
B1KUT5_CLOBM/24-87
B1KUW4_CLOBM/13-76
B1KV25_CLOBM/13-76
B1KVA3_CLOBM/1-56
B1KVD3_CLOBM/11-74
B1KVJ2_CLOBM/8-71
B1KVN5_CLOBM/11-74
B1KW73_CLOBM/12-75
B1KXK1_CLOBM/15-78
B1KYK6_CLOBM/12-75
B1KYU8_CLOBM/10-73
B1KZ09_CLOBM/13-76
B1KZ93_CLOBM/8-71
B1KZG9_CLOBM/11-74
B1L041_CLOBM/13-76
B1L0B8_CLOBM/15-78
B1L1N4_CLOBM/10-73
B1L7U0_THESQ/13-76
B1L954_THESQ/9-71
B1L9M8_THESQ/4-67
B1LDR0_ECOSM/10-73
B1LDU5_ECOSM/3-66
B1LEE7_ECOSM/9-71
B1LEG1_ECOSM/7-63
B1LEW1_ECOSM/13-75
B1LF01_ECOSM/9-72
B1LF75_ECOSM/3-65
B1LFG4_ECOSM/12-74
B1LFH8_ECOSM/3-66
B1LFJ7_ECOSM/9-72
B1LGJ1_ECOSM/29-92
B1LGR3_ECOSM/11-74
B1LIE5_ECOSM/12-75
B1LK43_ECOSM/8-71
B1LKY0_ECOSM/20-83
B1LL08_ECOSM/2-65
B1LL20_ECOSM/5-68
B1LL82_ECOSM/14-77
B1LMQ6_ECOSM/7-70
B1LN87_ECOSM/24-87
B1LPD7_ECOSM/6-66
B1LPE6_ECOSM/3-66
B1LPT2_ECOSM/8-42
B1LPU6_ECOSM/4-67
B1LQC1_ECOSM/13-75
B1LS21_METRJ/31-94
B1LT20_METRJ/19-81
B1LT56_METRJ/27-89
B1LTH8_METRJ/5-68
B1LTL9_METRJ/6-68
B1LUP0_METRJ/11-74
B1LV43_METRJ/11-72
B1LVN2_METRJ/23-85
B1LWH0_METRJ/20-83
B1LY62_METRJ/19-81
B1M050_METRJ/11-73
B1M2V6_METRJ/27-89
B1M361_METRJ/18-83
B1M3M6_METRJ/22-84
B1M409_METRJ/18-80
B1M413_METRJ/15-77
B1M415_METRJ/3-65
B1M613_METRJ/35-98
B1M6V2_METRJ/23-85
B1M794_METRJ/13-75
B1M7S4_METRJ/12-74
B1M7W6_METRJ/16-79
B1M7X6_METRJ/10-71
B1M7Z5_METRJ/24-87
B1M872_METRJ/15-78
B1M8C2_METRJ/21-83
B1M8E0_METRJ/26-88
B1M8P6_METRJ/3-65
B1M8R5_METRJ/20-85
B1M8T7_METRJ/46-109
B1MA79_METRJ/141-200
B1MAP9_MYCA9/16-78
B1MAT2_MYCA9/9-72
B1MCP0_MYCA9/23-84
B1MCX5_MYCA9/12-74
B1MDZ4_MYCA9/27-89
B1MEA4_MYCA9/9-71
B1MEN2_MYCA9/35-97
B1MF51_MYCA9/5-68
B1MI83_MYCA9/1-57
B1MJ89_MYCA9/9-74
B1MJX4_MYCA9/17-79
B1MKZ5_MYCA9/16-78
B1ML68_MYCA9/10-73
B1MLL4_MYCA9/11-74
B1MM07_MYCA9/11-69
B1MN78_MYCA9/15-77
B1MVI2_LEUCK/3-65
B1MWF2_LEUCK/10-73
B1MWV7_LEUCK/82-144
B1MYM3_LEUCK/3-66
B1MZR1_LEUCK/4-67
B1N042_LEUCK/8-71
B1N0A8_LEUCK/8-71
B1N1P1_BURPS/39-102
B1N1V5_BURPS/26-89
B1N238_BURPS/8-71
B1Q5R0_CLOBO/13-76
B1Q5W2_CLOBO/8-71
B1Q616_CLOBO/11-74
B1Q697_CLOBO/12-75
B1Q6Y4_CLOBO/15-78
B1Q7L4_CLOBO/10-73
B1Q7Q2_CLOBO/8-71
B1Q7X0_CLOBO/11-74
B1QAQ7_CLOBO/15-78
B1QAZ1_CLOBO/13-76
B1QB94_CLOBO/13-76
B1QBM2_CLOBO/4-67
B1QBP5_CLOBO/3-66
B1QBY9_CLOBO/11-74
B1QC29_CLOBO/13-76
B1QCE7_CLOBO/13-76
B1QCX5_CLOBO/10-73
B1QEN2_CLOBO/12-75
B1QG53_CLOBO/13-76
B1QGG6_CLOBO/8-71
B1QGL1_CLOBO/11-74
B1QGV9_CLOBO/13-76
B1QHB4_CLOBO/15-78
B1QJ13_CLOBO/10-73
B1QKI1_CLOBO/10-73
B1QKM0_CLOBO/8-71
B1QKT5_CLOBO/11-74
B1QL15_CLOBO/12-75
B1QMU1_CLOBO/11-74
B1QMZ0_CLOBO/13-76
B1QNM5_CLOBO/15-78
B1QNS8_CLOBO/13-76
B1QPN2_CLOBO/13-76
B1QR35_CLOBO/3-66
B1QR57_CLOBO/4-67
B1QT35_CLOBU/14-77
B1QTF2_CLOBU/4-67
B1QU08_CLOBU/4-67
B1QUB2_CLOBU/24-87
B1QUK9_CLOBU/10-73
B1QVI7_CLOBU/13-76
B1QVV9_CLOBU/8-71
B1QVX2_CLOBU/3-66
B1QXU7_CLOBU/13-75
B1QXW6_CLOBU/15-77
B1QY18_CLOBU/4-67
B1QY63_CLOBU/8-70
B1QZ86_CLOBU/3-66
B1QZM1_CLOBU/13-77
B1QZS2_CLOBU/11-74
B1R052_CLOBU/10-73
B1R065_CLOBU/25-74
B1R298_CLOBU/12-75
B1R340_CLOPE/14-77
B1R3B1_CLOPE/11-74
B1R432_CLOPE/13-76
B1R4A0_CLOPE/13-76
B1R4C4_CLOPE/13-76
B1R5X1_CLOPE/15-78
B1R7G0_CLOPE/4-67
B1R7S9_CLOPE/9-72
B1R7Z6_CLOPE/10-73
B1RA04_CLOPE/10-73
B1RAX5_CLOPE/10-73
B1RAZ1_CLOPE/9-72
B1RDM9_CLOPE/13-76
B1RDQ4_CLOPE/13-76
B1RDV1_CLOPE/10-73
B1REA9_CLOPE/11-74
B1REI9_CLOPE/15-78
B1RF27_CLOPE/9-72
B1RFE3_CLOPE/12-74
B1RHI9_CLOPE/14-77
B1RIN8_CLOPE/4-67
B1RJ56_CLOPE/10-73
B1RJE2_CLOPE/10-73
B1RJL4_CLOPE/9-72
B1RL97_CLOPE/14-77
B1RLG8_CLOPE/11-74
B1RND9_CLOPE/10-73
B1RNJ9_CLOPE/4-67
B1RNU6_CLOPE/13-76
B1RNZ9_CLOPE/13-76
B1RP25_CLOPE/13-76
B1RPC3_CLOPE/9-72
B1RQE9_CLOPE/15-78
B1RQW0_CLOPE/12-74
B1RSD3_CLOPE/9-72
B1RSQ1_CLOPE/10-73
B1RSY9_CLOPE/10-73
B1RUL2_UREPA/2-50
B1RW00_UREPA/2-50
B1RXD6_UREUR/2-50
B1S0H4_STRPN/3-66
B1S189_STRPN/14-77
B1S209_STRPN/4-67
B1S2C7_STRPN/4-67
B1S4B7_STRPN/11-74
B1S608_9BIFI/13-76
B1S6A1_9BIFI/13-76
B1S6V7_9BIFI/21-84
B1S793_9BIFI/13-74
B1S947_9BIFI/12-76
B1S9H4_9BIFI/15-78
B1S9L1_9BIFI/13-76
B1SDH2_9STRE/10-73
B1SDJ4_9STRE/3-66
B1SDJ9_9STRE/3-66
B1SEP7_9STRE/4-67
B1SEW4_9STRE/14-77
B1SF05_9STRE/11-74
B1SF56_9STRE/13-76
B1SF97_9STRE/4-67
B1SWV3_9BURK/3-66
B1SWZ6_9BURK/11-74
B1SXI5_9BURK/3-66
B1SXK5_9BURK/11-73
B1SXW7_9BURK/21-83
B1SY85_9BURK/5-68
B1SYN4_9BURK/40-103
B1SYQ4_9BURK/22-85
B1SYW6_9BURK/19-81
B1SZH7_9BURK/18-80
B1T054_9BURK/24-87
B1T0T4_9BURK/10-73
B1T149_9BURK/17-80
B1T2K0_9BURK/14-76
B1T2P4_9BURK/9-70
B1T301_9BURK/18-81
B1T3Y1_9BURK/8-71
B1T4S9_9BURK/26-89
B1T6J2_9BURK/18-80
B1T7E9_9BURK/20-83
B1T8A2_9BURK/5-68
B1T8E5_9BURK/13-75
B1T8Y3_9BURK/3-66
B1T9L7_9BURK/18-81
B1TAC3_9BURK/17-78
B1TAC7_9BURK/14-77
B1TB02_9BURK/13-76
B1TBJ8_9BURK/32-95
B1TCT6_9BURK/24-86
B1TD74_9BURK/5-68
B1TDK0_9BURK/22-85
B1TDX2_9BURK/22-85
B1TE56_9BURK/13-76
B1TFR3_9BURK/20-83
B1TGI6_9BURK/18-81
B1TGX3_9BURK/9-72
B1UJ36_BACAN/13-76
B1UKH8_BACAN/3-66
B1UKJ6_BACAN/13-76
B1UL12_BACAN/9-72
B1ULA9_BACAN/13-76
B1ULC2_BACAN/13-76
B1UMD5_BACAN/16-77
B1UN40_BACAN/13-76
B1UN81_BACAN/15-78
B1UNV5_BACAN/8-71
B1UNW5_BACAN/5-59
B1UPI8_BACAN/14-77
B1UPW1_BACAN/11-74
B1UQ08_BACAN/1-53
B1UQV9_BACAN/13-76
B1UR02_BACAN/10-73
B1US56_BACAN/13-76
B1USF1_BACAN/4-67
B1UTN3_BACAN/19-81
B1UUG2_BACAN/16-79
B1UWJ0_BACAN/13-76
B1UZN8_CLOPE/15-78
B1V054_CLOPE/14-77
B1V0E6_CLOPE/13-76
B1V0J5_CLOPE/10-73
B1V0Q6_CLOPE/13-76
B1V1B3_CLOPE/12-74
B1V3C7_CLOPE/9-72
B1V4L8_CLOPE/10-73
B1V5T8_CLOPE/10-73
B1V5X8_CLOPE/9-72
B1V6N7_CLOPE/4-67
B1V744_CLOPE/11-74
B1VE78_CORU7/8-71
B1VGD5_CORU7/21-84
B1VIF6_CORU7/2-64
B1VL39_STRGG/17-80
B1VLB2_STRGG/35-99
B1VM75_STRGG/12-75
B1VMA0_STRGG/10-78
B1VNF0_STRGG/19-82
B1VNL3_STRGG/11-73
B1VPI5_STRGG/19-73
B1VQV0_STRGG/21-83
B1VS14_STRGG/24-87
B1VSR8_STRGG/15-76
B1VST0_STRGG/27-90
B1VTB3_STRGG/26-88
B1VTR7_STRGG/22-85
B1VVC1_STRGG/22-85
B1VVG0_STRGG/11-72
B1VVK3_STRGG/84-146
B1VW09_STRGG/25-85
B1VXH5_STRGG/21-83
B1VXI5_STRGG/16-78
B1VXP8_STRGG/4-66
B1VXR5_STRGG/66-128
B1VZH2_STRGG/6-69
B1VZL0_STRGG/28-89
B1VZN2_STRGG/9-71
B1W163_STRGG/13-76
B1W186_STRGG/24-84
B1W1W6_STRGG/11-74
B1W263_STRGG/15-78
B1W269_STRGG/56-118
B1W2A5_STRGG/8-70
B1W2C2_STRGG/8-71
B1W2K3_STRGG/18-81
B1W393_STRGG/7-66
B1W3M9_STRGG/21-84
B1W4C7_STRGG/34-96
B1W4I4_STRGG/11-74
B1W4S3_STRGG/4-67
B1W4Y8_STRGG/15-77
B1W5D3_STRGG/14-76
B1W5D7_STRGG/14-75
B1W5U9_STRGG/11-74
B1W5V2_STRGG/6-69
B1W5Y2_STRGG/32-94
B1WWE7_CYAA5/20-83
B1X4Q3_PAUCH/13-76
B1X6R0_ECODH/6-69
B1X722_ECODH/12-75
B1X7J2_ECODH/24-87
B1X8L9_ECODH/8-71
B1X9B4_ECODH/2-65
B1X9S5_ECODH/5-68
B1X9Y1_ECODH/14-77
B1XAM8_ECODH/7-70
B1XBW9_ECODH/6-66
B1XC88_ECODH/11-74
B1XCY7_ECODH/13-75
B1XDF0_ECODH/3-66
B1XDG1_ECODH/12-74
B1XEC7_ECODH/13-75
B1XFD6_ECODH/9-71
B1XG98_ECODH/9-72
B1XI44_SYNP2/14-77
B1XUV4_POLNS/10-72
B1XV62_POLNS/14-77
B1XVL0_POLNS/12-73
B1XYJ8_LEPCP/25-88
B1XZB0_LEPCP/21-83
B1Y0B5_LEPCP/18-80
B1Y0B7_LEPCP/24-86
B1Y0L8_LEPCP/12-75
B1Y1X9_LEPCP/19-82
B1Y2W7_LEPCP/31-93
B1Y3X6_LEPCP/26-88
B1Y3Z1_LEPCP/15-78
B1Y571_LEPCP/12-75
B1Y609_LEPCP/3-65
B1Y699_LEPCP/24-84
B1Y7N2_LEPCP/27-89
B1Y893_LEPCP/31-93
B1Y8A2_LEPCP/27-90
B1YEI1_EXIS2/12-75
B1YEI4_EXIS2/3-66
B1YER1_EXIS2/9-72
B1YFT6_EXIS2/11-73
B1YFY2_EXIS2/3-66
B1YG57_EXIS2/16-78
B1YGC0_EXIS2/16-79
B1YI49_EXIS2/10-73
B1YJ32_EXIS2/13-76
B1YKB4_EXIS2/10-70
B1YN75_BURA4/18-81
B1YNC8_BURA4/9-72
B1YPI2_BURA4/9-70
B1YQI0_BURA4/18-80
B1YS34_BURA4/17-78
B1YS39_BURA4/14-77
B1YT02_BURA4/8-71
B1YT79_BURA4/5-68
B1YUA5_BURA4/20-83
B1YV07_BURA4/19-81
B1YVC4_BURA4/32-95
B1YVQ6_BURA4/17-80
B1YW06_BURA4/14-76
B1YWH8_BURA4/9-72
B1YWY5_BURA4/3-66
B1YX07_BURA4/28-90
B1YX44_BURA4/11-73
B1YX61_BURA4/3-66
B1YXX5_BURA4/23-85
B1YY91_BURA4/36-97
B1YYD3_BURA4/24-86
B1YYK9_BURA4/1-59
B1YZK9_BURA4/11-74
B1Z022_BURA4/3-66
B1Z069_BURA4/10-73
B1Z0F2_BURA4/5-68
B1Z0M7_BURA4/28-90
B1Z0N9_BURA4/23-86
B1Z183_BURA4/22-85
B1Z1J7_BURA4/22-85
B1Z1L2_BURA4/40-103
B1Z2C7_BURA4/8-71
B1Z2H2_BURA4/13-76
B1Z2R8_BURA4/19-82
B1Z351_BURA4/28-91
B1Z3A9_BURA4/18-80
B1Z3C5_BURA4/18-81
B1Z3K5_BURA4/13-75
B1Z462_BURA4/16-79
B1Z526_BURA4/3-66
B1Z565_BURA4/3-66
B1Z566_BURA4/22-85
B1Z5F6_BURA4/20-83
B1Z5L5_BURA4/27-90
B1Z619_BURA4/23-86
B1Z6E3_BURA4/18-80
B1Z6M7_BURA4/8-70
B1Z8B7_METPB/12-75
B1Z9P9_METPB/15-77
B1ZBY7_METPB/16-80
B1ZDK6_METPB/7-69
B1ZEZ2_METPB/20-82
B1ZF03_METPB/31-94
B1ZHZ7_METPB/21-83
B1ZIX5_METPB/53-115
B1ZIZ2_METPB/8-71
B1ZKD5_METPB/13-74
B1ZM48_METPB/107-164
B1ZMK7_OPITP/14-77
B1ZTT0_OPITP/14-77
B2A0M2_NATTJ/15-76
B2A3W1_NATTJ/9-72
B2A6D1_NATTJ/6-58
B2A7C8_NATTJ/12-75
B2A839_NATTJ/14-77
B2AG04_CUPTR/16-78
B2AGI5_CUPTR/16-79
B2AGJ0_CUPTR/13-76
B2AGM4_CUPTR/18-81
B2AH32_CUPTR/19-81
B2AHK8_CUPTR/8-70
B2AHN9_CUPTR/12-75
B2AHT5_CUPTR/27-90
B2AIC9_CUPTR/18-81
B2AIH9_CUPTR/17-80
B2D8G9_UREPA/2-50
B2D9X6_UREUR/2-50
B2DHJ2_STRPN/4-67
B2DIT7_STRPN/14-77
B2DJI4_STRPN/4-67
B2DJY0_STRPN/3-66
B2DKS8_STRPN/11-74
B2DL30_STRPN/6-69
B2DMC6_STRPN/11-74
B2DPK0_STRPN/14-77
B2DPQ1_STRPN/6-69
B2DPU5_STRPN/4-67
B2DQD9_STRPN/3-66
B2DQK1_STRPN/4-67
B2DT71_STRPN/6-69
B2DTB2_STRPN/4-67
B2DTX3_STRPN/11-74
B2DUZ7_STRPN/3-66
B2DW86_STRPN/5-68
B2DWK0_STRPN/4-67
B2DYD4_STRPN/6-69
B2DYH8_STRPN/4-67
B2DZ96_STRPN/11-74
B2DZH6_STRPN/14-77
B2E0P4_STRPN/3-66
B2E1T1_STRPN/4-67
B2E2X3_STRPN/11-74
B2E3E9_STRPN/3-66
B2E4S9_STRPN/6-69
B2E4X3_STRPN/4-67
B2E7D0_STRPN/14-77
B2E7H2_STRPN/4-67
B2E8M4_BIFAN/13-76
B2FIJ1_STRMK/6-69
B2FIL1_STRMK/7-70
B2FKF6_STRMK/9-72
B2FLC1_STRMK/12-75
B2FLI2_STRMK/28-91
B2FLI5_STRMK/22-85
B2FLS3_STRMK/18-81
B2FRD2_STRMK/7-70
B2FSP8_STRMK/16-78
B2FSW5_STRMK/6-69
B2G5Q5_LACRJ/5-68
B2G6A7_LACRJ/4-67
B2G8J6_LACRJ/11-74
B2G9F9_LACRJ/5-67
B2GA41_LACRJ/24-87
B2GA96_LACF3/5-68
B2GDK4_LACF3/11-74
B2GE10_LACF3/5-68
B2GEK3_LACF3/5-67
B2GGS6_KOCRD/6-67
B2GGY4_KOCRD/12-75
B2GHF0_KOCRD/13-73
B2GHI6_KOCRD/20-82
B2GHJ2_KOCRD/22-81
B2GHY4_KOCRD/8-70
B2GIC9_KOCRD/11-73
B2GJU0_KOCRD/19-83
B2GK31_KOCRD/3-65
B2GK63_KOCRD/21-83
B2GWB0_BURPS/21-84
B2GWJ7_BURPS/3-66
B2GWK8_BURPS/23-86
B2GX25_BURPS/12-74
B2GXY2_BURPS/37-99
B2GY32_BURPS/10-72
B2GY44_BURPS/17-79
B2GYL8_BURPS/9-70
B2H0E7_BURPS/8-71
B2H0P2_BURPS/36-98
B2H1J8_BURPS/18-81
B2H330_BURPS/20-83
B2H3Q4_BURPS/22-85
B2H555_BURPS/41-103
B2H5J1_BURPS/14-77
B2H6J8_BURPS/25-87
B2H6S8_BURPS/18-80
B2H7I5_BURPS/3-66
B2H897_BURPS/10-73
B2H8K6_BURPS/21-84
B2HAE1_BURPS/5-68
B2HAN3_BURPS/1-64
B2HBU6_BURPS/19-82
B2HBX0_BURPS/35-98
B2HCS1_BURPS/26-88
B2HGZ2_MYCMM/20-83
B2HHE8_MYCMM/16-75
B2HIA7_MYCMM/9-71
B2HLM2_MYCMM/10-73
B2HMT6_MYCMM/20-82
B2HP89_MYCMM/28-90
B2HPN1_MYCMM/19-84
B2HQ82_MYCMM/12-74
B2HQE4_MYCMM/12-74
B2HQN9_MYCMM/9-72
B2HQW0_MYCMM/15-78
B2HRX6_MYCMM/26-89
B2HSC9_MYCMM/17-80
B2HUF1_ACIBC/10-73
B2HUJ2_ACIBC/9-71
B2HUX6_ACIBC/3-66
B2HWI4_ACIBC/16-81
B2HXN8_ACIBC/17-79
B2HXS2_ACIBC/13-74
B2HY44_ACIBC/10-73
B2HYC5_ACIBC/23-86
B2HYD9_ACIBC/3-66
B2HYR2_ACIBC/17-79
B2I060_ACIBC/3-66
B2I064_ACIBC/18-80
B2I0D9_ACIBC/14-77
B2I0T1_ACIBC/21-84
B2I1E1_ACIBC/14-77
B2I251_ACIBC/16-78
B2I2C6_ACIBC/22-85
B2I2F7_ACIBC/4-67
B2I350_ACIBC/7-70
B2IBL7_BEII9/16-79
B2ICS5_BEII9/10-72
B2IFI4_BEII9/22-84
B2IFW1_BEII9/25-88
B2IGR6_BEII9/14-74
B2IMJ4_STRPS/4-67
B2IQL0_STRPS/6-69
B2IQR2_STRPS/7-70
B2IRE1_STRPS/19-82
B2IRW9_STRPS/11-74
B2ISY3_STRPS/3-66
B2IT93_NOSP7/14-77
B2IZE0_NOSP7/34-96
B2J7L5_NOSP7/18-79
B2JCC1_BURP8/18-81
B2JCJ4_BURP8/8-71
B2JDB0_BURP8/67-130
B2JDW4_BURP8/15-78
B2JDW8_BURP8/22-85
B2JE84_BURP8/19-82
B2JGY5_BURP8/8-71
B2JHC6_BURP8/13-76
B2JI91_BURP8/13-75
B2JKM2_BURP8/11-72
B2JLB1_BURP8/21-83
B2JLG3_BURP8/17-79
B2JLS8_BURP8/21-83
B2JLU7_BURP8/29-91
B2JLW4_BURP8/27-90
B2JLW5_BURP8/17-80
B2JM02_BURP8/16-79
B2JM30_BURP8/3-66
B2JM68_BURP8/27-92
B2JM71_BURP8/27-92
B2JMA4_BURP8/11-74
B2JMD8_BURP8/9-72
B2JN55_BURP8/22-84
B2JNC1_BURP8/20-83
B2JNF5_BURP8/10-73
B2JNP5_BURP8/18-81
B2JPP3_BURP8/21-83
B2JPZ4_BURP8/39-102
B2JQ31_BURP8/24-86
B2JQ95_BURP8/22-85
B2JQD4_BURP8/35-98
B2JQJ5_BURP8/10-73
B2JQK8_BURP8/9-72
B2JQP2_BURP8/16-79
B2JQT2_BURP8/13-76
B2JQW5_BURP8/24-86
B2JQY0_BURP8/19-82
B2JR38_BURP8/22-85
B2JR63_BURP8/23-86
B2JRD4_BURP8/21-86
B2JRP9_BURP8/4-65
B2JRT4_BURP8/3-66
B2JSC0_BURP8/41-105
B2JSD8_BURP8/22-85
B2JSM8_BURP8/5-67
B2JSU6_BURP8/32-95
B2JT63_BURP8/15-78
B2JTI7_BURP8/3-64
B2JTL0_BURP8/3-66
B2JTL2_BURP8/3-66
B2JTT6_BURP8/4-65
B2JTU0_BURP8/16-79
B2JUC4_BURP8/5-68
B2JUF1_BURP8/40-102
B2JUU0_BURP8/20-83
B2JV91_BURP8/13-75
B2JVB2_BURP8/48-111
B2JVD8_BURP8/23-86
B2JVJ2_BURP8/19-80
B2JVY3_BURP8/15-78
B2JWE4_BURP8/24-87
B2JWK9_BURP8/8-70
B2JWQ0_BURP8/9-72
B2JX76_BURP8/18-81
B2JXQ5_BURP8/16-79
B2JXS1_BURP8/9-72
B2JXT8_BURP8/10-73
B2JYG0_BURP8/24-86
B2JYG4_BURP8/24-86
B2K241_YERPB/32-95
B2K2A5_YERPB/21-84
B2K2U2_YERPB/13-75
B2K3C8_YERPB/9-72
B2K471_YERPB/13-75
B2K4H3_YERPB/11-74
B2K4L9_YERPB/19-82
B2K7I1_YERPB/15-77
B2K9G6_YERPB/3-66
B2K9L7_YERPB/25-88
B2KJH0_BURPS/26-89
B2KJN7_BURPS/35-98
B2N0E6_ECOLX/7-63
B2N0H2_ECOLX/3-66
B2N0Y3_ECOLX/13-75
B2N145_ECOLX/10-73
B2N1L3_ECOLX/6-66
B2N266_ECOLX/13-75
B2N4N0_ECOLX/7-70
B2N5I9_ECOLX/14-77
B2N6B5_ECOLX/5-68
B2N6C6_ECOLX/2-65
B2N6L5_ECOLX/24-87
B2N731_ECOLX/6-69
B2N756_ECOLX/8-71
B2N907_ECOLX/12-75
B2NAK7_ECOLX/29-92
B2NBH9_ECOLX/9-72
B2NBS8_ECOLX/8-71
B2NCF3_ECOLX/9-71
B2NCX3_ECOLX/11-74
B2NDL6_ECOLX/3-66
B2NDM6_ECOLX/12-74
B2NFB9_UREUR/2-50
B2NGA0_UREUR/2-50
B2NKD0_ECO57/2-65
B2NKQ4_ECO57/8-71
B2NL47_ECO57/12-75
B2NLH1_ECO57/34-97
B2NMS3_ECO57/9-72
B2NPG1_ECO57/7-63
B2NPH3_ECO57/3-66
B2NPJ1_ECO57/10-73
B2NQ32_ECO57/13-75
B2NQB6_ECO57/12-74
B2NQC8_ECO57/3-66
B2NQT5_ECO57/13-75
B2NRN4_ECO57/3-66
B2NRP3_ECO57/6-66
B2NSX6_ECO57/7-70
B2NUF0_ECO57/24-87
B2NWK4_ECO57/11-74
B2NXQ0_ECO57/29-92
B2NZ17_ECO57/14-77
B2NZT2_ECO57/8-71
B2P048_ECO57/12-75
B2P2Q2_ECO57/13-75
B2P436_ECO57/2-65
B2P4L8_ECO57/7-70
B2P4Y2_ECO57/12-74
B2P4Z4_ECO57/3-66
B2P5T4_ECO57/9-72
B2P681_ECO57/7-63
B2P693_ECO57/3-66
B2P6B1_ECO57/10-73
B2P7V6_ECO57/24-87
B2P9C2_ECO57/8-71
B2P9Q6_ECO57/6-66
B2P9R5_ECO57/3-66
B2PBH4_ECO57/29-92
B2PBW3_ECO57/13-75
B2PBW9_ECO57/34-97
B2PD89_ECO57/14-77
B2PDG0_ECO57/11-74
B2PF40_ECO57/6-66
B2PF49_ECO57/3-66
B2PGT6_ECO57/12-75
B2PH58_ECO57/12-75
B2PHK1_ECO57/8-71
B2PHX5_ECO57/2-65
B2PJG7_ECO57/13-75
B2PK18_ECO57/14-77
B2PKC4_ECO57/7-70
B2PL76_ECO57/9-72
B2PLJ8_ECO57/29-92
B2PLN1_ECO57/3-66
B2PLP3_ECO57/12-74
B2PLX8_ECO57/13-75
B2PM53_ECO57/10-73
B2PM71_ECO57/3-66
B2PM83_ECO57/7-63
B2PN39_ECO57/11-74
B2PP70_ECO57/24-87
B2PPH6_ECO57/8-71
B2PUX7_PROST/14-77
B2PV62_PROST/21-84
B2PWN9_PROST/29-94
B2PXR4_PROST/6-69
B2PXW2_PROST/27-89
B2PY52_PROST/10-73
B2PZU1_PROST/10-72
B2Q0K0_PROST/3-66
B2Q0L1_PROST/19-82
B2Q1S0_PROST/19-82
B2Q1W7_PROST/11-74
B2Q257_PROST/4-67
B2Q4C6_PROST/8-71
B2Q5K8_PROST/11-74
B2RKH0_PORG3/11-73
B2S5V3_BRUA1/17-79
B2S7F4_BRUA1/17-79
B2S7L9_BRUA1/30-92
B2S849_BRUA1/40-103
B2S8L8_BRUA1/17-78
B2SAL2_BRUA1/44-106
B2SBD3_BRUA1/25-88
B2SBH9_BRUA1/14-73
B2SBK6_BRUA1/21-84
B2SBM7_BRUA1/18-80
B2SBZ4_BRUA1/11-78
B2SC06_BRUA1/28-90
B2SC56_BRUA1/23-85
B2SC78_BRUA1/27-89
B2SCF5_BRUA1/10-73
B2SCJ6_BRUA1/16-79
B2SCX8_BRUA1/14-77
B2SD83_BRUA1/17-79
B2SD99_BRUA1/16-79
B2SDB2_BRUA1/24-87
B2SJI3_XANOP/1-64
B2SN33_XANOP/14-77
B2SPC0_XANOP/5-68
B2SPU5_XANOP/1-35
B2SQ49_XANOP/1-52
B2SXE0_BURPP/18-81
B2SXJ7_BURPP/11-74
B2SY32_BURPP/19-82
B2SYF8_BURPP/48-111
B2SYP5_BURPP/8-71
B2T020_BURPP/26-85
B2T1G7_BURPP/18-81
B2T219_BURPP/19-82
B2T2T7_BURPP/4-66
B2T2Y3_BURPP/5-68
B2T3H2_BURPP/10-71
B2T427_BURPP/22-85
B2T4A0_BURPP/9-71
B2T4J7_BURPP/5-68
B2T4V6_BURPP/4-67
B2T4W4_BURPP/20-82
B2T570_BURPP/13-75
B2T5T2_BURPP/3-66
B2T666_BURPP/21-83
B2T6L0_BURPP/22-85
B2T6L4_BURPP/15-78
B2T897_BURPP/27-92
B2T8D4_BURPP/20-83
B2T8F3_BURPP/3-66
B2T8G7_BURPP/18-87
B2T8H9_BURPP/16-78
B2T8I1_BURPP/12-75
B2T8P4_BURPP/12-75
B2T8V5_BURPP/4-63
B2T9P7_BURPP/35-98
B2T9S6_BURPP/22-85
B2T9Z7_BURPP/24-86
B2TAB3_BURPP/26-88
B2TAD3_BURPP/16-79
B2TB16_BURPP/19-81
B2TBD6_BURPP/20-82
B2TBI4_BURPP/28-90
B2TBK1_BURPP/29-92
B2TBK4_BURPP/32-95
B2TBP6_BURPP/22-85
B2TBW3_BURPP/14-77
B2TC07_BURPP/17-80
B2TCV4_BURPP/19-80
B2TCV6_BURPP/61-122
B2TD84_BURPP/30-92
B2TDA2_BURPP/20-82
B2TDH3_BURPP/7-69
B2TDH9_BURPP/2-64
B2TDP1_BURPP/9-71
B2TDQ2_BURPP/53-115
B2TDW8_BURPP/21-83
B2TE25_BURPP/13-76
B2TEG3_BURPP/4-67
B2TEU5_BURPP/54-117
B2TEY0_BURPP/9-72
B2TF43_BURPP/16-79
B2TF56_BURPP/20-83
B2TF80_BURPP/24-87
B2TFF3_BURPP/10-73
B2TFG2_BURPP/22-84
B2TFK6_BURPP/41-103
B2TGB2_BURPP/10-73
B2TGF1_BURPP/3-66
B2TGF3_BURPP/3-66
B2TGQ6_BURPP/9-72
B2TGS9_BURPP/4-66
B2TGT2_BURPP/22-85
B2TIB9_CLOBB/4-67
B2TIU7_CLOBB/10-73
B2TKD3_CLOBB/14-77
B2TKD8_CLOBB/14-77
B2TKT0_CLOBB/11-74
B2TKY6_CLOBB/12-75
B2TL67_CLOBB/12-75
B2TMM1_CLOBB/20-82
B2TPF7_CLOBB/11-74
B2TQ39_CLOBB/12-74
B2TQN6_CLOBB/13-76
B2TU27_SHIB3/14-77
B2TUB4_SHIB3/6-69
B2TUT8_SHIB3/2-65
B2TY87_SHIB3/24-87
B2TYT9_SHIB3/13-67
B2TYW1_SHIB3/10-73
B2U081_SHIB3/6-66
B2U0C3_SHIB3/9-72
B2U1I3_SHIB3/13-75
B2U1K2_SHIB3/9-71
B2U1V8_SHIB3/29-92
B2U2W2_SHIB3/11-74
B2U3I1_SHIB3/12-75
B2U5C1_SHIB3/8-71
B2U6H9_RALPJ/14-77
B2U704_RALPJ/38-101
B2U730_RALPJ/13-76
B2U7Y5_RALPJ/21-83
B2U7Z6_RALPJ/11-74
B2U8B5_RALPJ/28-90
B2U8Q6_RALPJ/35-98
B2U998_RALPJ/17-80
B2UBQ5_RALPJ/11-74
B2UCG4_RALPJ/5-67
B2UFZ7_RALPJ/25-87
B2UG67_RALPJ/25-87
B2UGI1_RALPJ/34-95
B2UHA9_RALPJ/8-70
B2UHR5_RALPJ/9-72
B2UHS2_RALPJ/27-89
B2UHZ6_RALPJ/14-77
B2UIG8_RALPJ/14-77
B2UJH5_RALPJ/31-93
B2UJN8_RALPJ/13-76
B2UJY0_RALPJ/7-70
B2UK93_RALPJ/19-85
B2UM47_AKKM8/9-61
B2UPI4_AKKM8/37-97
B2URC0_AKKM8/17-80
B2UXE5_CLOBA/11-74
B2UYJ5_CLOBA/12-74
B2UYX6_CLOBA/10-73
B2V0I7_CLOBA/14-77
B2V0J2_CLOBA/14-77
B2V0M4_CLOBA/12-75
B2V0Y7_CLOBA/9-71
B2V0Y8_CLOBA/7-70
B2V129_CLOBA/11-74
B2V161_CLOBA/12-75
B2V265_CLOBA/4-67
B2V2G3_CLOBA/13-76
B2V2R8_CLOBA/19-82
B2VC11_ERWT9/21-84
B2VD47_ERWT9/11-74
B2VF50_ERWT9/12-75
B2VFH8_ERWT9/2-65
B2VG85_ERWT9/3-66
B2VGH0_ERWT9/3-66
B2VH12_ERWT9/16-78
B2VHJ9_ERWT9/16-78
B2VIX7_ERWT9/21-84
B2VIZ0_ERWT9/20-83
B2XSC9_AMYMD/10-73
B3A0U7_ECO57/14-77
B3A186_ECO57/12-75
B3A1K8_ECO57/12-75
B3A206_ECO57/8-71
B3A2D3_ECO57/2-65
B3A3B9_ECO57/9-72
B3A3P3_ECO57/29-92
B3A5D4_ECO57/10-73
B3A5F2_ECO57/3-66
B3A5G5_ECO57/7-63
B3A6D3_ECO57/13-75
B3A6Q5_ECO57/6-66
B3A6R4_ECO57/3-66
B3A730_ECO57/7-70
B3A7Q0_ECO57/11-74
B3A8D4_ECO57/3-66
B3A8E6_ECO57/12-74
B3A936_ECO57/24-87
B3A9K9_ECO57/8-71
B3AEQ2_ECO57/13-75
B3AFQ5_ECO57/12-75
B3AG26_ECO57/12-75
B3AGH1_ECO57/8-71
B3AGV2_ECO57/2-65
B3AHC8_ECO57/13-75
B3AHX8_ECO57/10-73
B3AHZ6_ECO57/3-66
B3AI08_ECO57/7-63
B3ALT7_ECO57/7-70
B3AM53_ECO57/14-77
B3AND5_ECO57/6-66
B3ANE4_ECO57/3-66
B3ANU2_ECO57/13-75
B3AP26_ECO57/12-74
B3AP37_ECO57/3-66
B3AP81_ECO57/29-92
B3AQ81_ECO57/9-72
B3ARL4_ECO57/24-87
B3ASH8_ECO57/11-74
B3AU65_ECO57/8-71
B3AW82_ECO57/12-75
B3AWK6_ECO57/12-75
B3AX00_ECO57/8-71
B3AXF4_ECO57/2-65
B3AZ64_ECO57/10-73
B3AZ81_ECO57/3-66
B3AZ94_ECO57/7-63
B3B049_ECO57/13-75
B3B151_ECO57/13-75
B3B1D4_ECO57/12-74
B3B1E6_ECO57/3-66
B3B255_ECO57/7-70
B3B2F0_ECO57/24-87
B3B2U6_ECO57/9-72
B3B3W1_ECO57/6-66
B3B3X0_ECO57/3-66
B3B729_ECO57/29-92
B3B9P5_ECO57/11-74
B3BAQ8_ECO57/8-71
B3BAX5_ECO57/13-75
B3BBI1_ECO57/10-73
B3BBJ9_ECO57/3-66
B3BBL1_ECO57/7-63
B3BC99_ECO57/12-75
B3BCM4_ECO57/12-75
B3BD16_ECO57/8-71
B3BDF8_ECO57/2-65
B3BE75_ECO57/9-72
B3BEK1_ECO57/29-92
B3BFP6_ECO57/7-70
B3BG57_ECO57/14-77
B3BIN5_ECO57/8-71
B3BKL9_ECO57/12-74
B3BKN1_ECO57/3-66
B3BLX8_ECO57/24-87
B3BN51_ECO57/6-66
B3BN60_ECO57/3-66
B3BNB9_ECO57/11-74
B3BQD1_ECO57/13-75
B3BQS8_ECO57/34-97
B3BR51_ECO57/12-75
B3BRJ5_ECO57/8-71
B3BRQ3_ECO57/9-72
B3BSN6_ECO57/10-73
B3BSQ4_ECO57/3-66
B3BSR6_ECO57/7-63
B3BTJ1_ECO57/13-75
B3BUL5_ECO57/2-65
B3BVG9_ECO57/24-87
B3BWC2_ECO57/13-75
B3BWK5_ECO57/12-74
B3BWL7_ECO57/3-66
B3BWX7_ECO57/7-70
B3BZC4_ECO57/6-66
B3BZD3_ECO57/3-66
B3C0A8_ECO57/29-92
B3C0E4_ECO57/14-77
B3C1I0_ECO57/11-74
B3C4V2_ECO57/8-71
B3C8L9_9BACE/11-74
B3CEX8_9BACE/9-72
B3CIF6_9BACE/9-72
B3CK84_9DELT/1-46
B3CXF1_BURM1/8-71
B3D3A6_BURM1/1-34
B3D4L8_BURM1/22-83
B3D6B6_BURM1/40-103
B3D6X3_BURM1/6-69
B3D7R7_BURM1/28-90
B3D7Y6_BURM1/3-66
B3D886_BURM1/17-80
B3D8Y5_BURM1/17-80
B3D9G3_BURM1/3-66
B3DP04_BIFLD/54-117
B3DSW8_BIFLD/13-76
B3DT78_BIFLD/13-76
B3DWS1_METI4/13-76
B3E533_GEOLS/11-73
B3EYM3_GEOSE/8-71
B3G1D5_PSEAE/17-78
B3GXB5_ACTP7/20-83
B3H0G8_ACTP7/12-75
B3H1Q4_ACTP7/9-72
B3H7P5_ECOLX/13-75
B3H7Z4_ECOLX/12-74
B3H805_ECOLX/3-66
B3HA22_ECOLX/5-68
B3HA33_ECOLX/55-118
B3HBN5_ECOLX/11-74
B3HBP9_ECOLX/7-70
B3HD01_ECOLX/9-72
B3HDL3_ECOLX/6-66
B3HDW5_ECOLX/10-73
B3HDY0_ECOLX/6-69
B3HG77_ECOLX/24-87
B3HGL1_ECOLX/8-71
B3HGQ2_ECOLX/29-92
B3HHC3_ECOLX/12-75
B3HHP5_ECOLX/8-71
B3HIU6_ECOLX/7-63
B3HJH4_ECOLX/14-77
B3HJN5_ECOLX/13-75
B3HK28_ECOLX/9-71
B3HLE2_ECOLX/24-87
B3HM75_ECOLX/5-68
B3HMI5_ECOLX/8-71
B3HMZ5_ECOLX/7-64
B3HN24_ECOLX/10-73
B3HNT5_ECOLX/8-71
B3HPZ6_ECOLX/6-66
B3HQ06_ECOLX/3-66
B3HRZ9_ECOLX/13-75
B3HSJ0_ECOLX/9-72
B3HTC4_ECOLX/13-76
B3HTF0_ECOLX/9-72
B3HUE1_ECOLX/3-66
B3HX67_ECOLX/7-70
B3HXW5_ECOLX/13-75
B3HY79_ECOLX/11-74
B3HYN3_ECOLX/29-92
B3HZ85_ECOLX/9-71
B3HZF2_ECOLX/12-75
B3I032_ECOLX/12-75
B3I0F2_ECOLX/9-71
B3I0S2_ECOLX/9-72
B3I222_ECOLX/3-66
B3I237_ECOLX/12-74
B3I309_ECOLX/24-87
B3I3E0_ECOLX/13-75
B3I429_ECOLX/11-74
B3I584_ECOLX/10-73
B3I5A3_ECOLX/3-66
B3I5C5_ECOLX/7-63
B3I5J6_ECOLX/55-118
B3I5K7_ECOLX/5-68
B3I5R6_ECOLX/14-77
B3I624_ECOLX/7-70
B3I9Y0_ECOLX/29-92
B3IAE5_ECOLX/6-69
B3IBN0_ECOLX/6-66
B3IBZ6_ECOLX/8-71
B3IDS9_ECOLX/8-71
B3IE08_ECOLX/12-74
B3IEP9_ECOLX/13-75
B3IER1_ECOLX/3-66
B3IF91_ECOLX/9-72
B3IFI9_ECOLX/9-71
B3IGU5_ECOLX/13-75
B3IH80_ECOLX/7-70
B3IIS9_ECOLX/8-71
B3IJB6_ECOLX/12-75
B3IKG9_ECOLX/55-118
B3IKI1_ECOLX/5-68
B3IKU0_ECOLX/24-87
B3IN35_ECOLX/7-63
B3IN48_ECOLX/3-66
B3IN69_ECOLX/10-73
B3INP7_ECOLX/29-92
B3IPL4_ECOLX/6-69
B3IQP6_ECOLX/6-66
B3IR54_ECOLX/8-71
B3IRA3_ECOLX/11-74
B3IZI7_BACAN/9-72
B3J0H4_BACAN/13-76
B3J0I6_BACAN/13-76
B3J197_BACAN/13-76
B3J1K9_BACAN/13-76
B3J1M5_BACAN/3-66
B3J2P5_BACAN/13-76
B3J331_BACAN/13-76
B3J434_BACAN/16-77
B3J6G0_BACAN/14-77
B3J7C4_BACAN/19-81
B3J8P9_BACAN/13-76
B3J8T9_BACAN/15-78
B3J918_BACAN/11-74
B3J9F9_BACAN/16-79
B3JA59_BACAN/13-76
B3JAA1_BACAN/1-60
B3JAE1_BACAN/4-67
B3JB38_BACAN/1-53
B3JBY5_BACAN/5-59
B3JBZ5_BACAN/8-71
B3JFK1_9BACE/11-74
B3PBL0_CELJU/8-71
B3PBX7_CELJU/4-67
B3PCC6_CELJU/20-82
B3PHW8_CELJU/3-66
B3PJE1_CELJU/16-79
B3PJJ5_CELJU/12-75
B3PKS6_CELJU/10-72
B3PLI1_CELJU/14-76
B3PPG7_RHIE6/15-78
B3PPR9_RHIE6/15-78
B3PRW2_RHIE6/24-87
B3PS75_RHIE6/7-67
B3PSQ4_RHIE6/10-73
B3PU44_RHIE6/1-62
B3PUC1_RHIE6/22-85
B3PUD3_RHIE6/17-79
B3PXK2_RHIE6/15-78
B3PZ33_RHIE6/36-98
B3PZ77_RHIE6/9-72
B3PZK0_RHIE6/11-74
B3PZM0_RHIE6/5-67
B3PZN2_RHIE6/1-60
B3Q0C8_RHIE6/16-64
B3Q0C8_RHIE6/83-143
B3Q0F3_RHIE6/21-83
B3Q0W6_RHIE6/25-87
B3Q171_RHIE6/9-72
B3Q172_RHIE6/19-82
B3Q1H6_RHIE6/19-82
B3Q1R5_RHIE6/32-95
B3Q1R6_RHIE6/19-82
B3Q1V5_RHIE6/18-81
B3Q2B4_RHIE6/73-135
B3Q2D7_RHIE6/1-39
B3Q3A1_RHIE6/5-67
B3Q3G1_RHIE6/17-79
B3Q3Z9_RHIE6/4-67
B3Q486_RHIE6/9-72
B3Q4C6_RHIE6/13-76
B3Q4K7_RHIE6/10-73
B3Q4L4_RHIE6/10-72
B3Q4P2_RHIE6/23-85
B3Q4S8_RHIE6/16-78
B3Q525_RHIE6/9-71
B3Q5B3_RHIE6/27-90
B3Q5E4_RHIE6/27-89
B3Q5G1_RHIE6/10-72
B3Q5H9_RHIE6/15-78
B3Q5M1_RHIE6/16-79
B3Q5V3_RHIE6/13-76
B3Q642_RHOPT/39-102
B3Q680_RHOPT/26-88
B3Q6A4_RHOPT/40-102
B3QBS7_RHOPT/29-94
B3QCW3_RHOPT/11-71
B3QDK8_RHOPT/12-75
B3QES5_RHOPT/18-80
B3QG63_RHOPT/7-69
B3QGF9_RHOPT/12-74
B3QHT7_RHOPT/10-72
B3QKJ3_RHOPT/24-87
B3QKP2_RHOPT/20-82
B3R154_CUPTR/3-66
B3R1A1_CUPTR/1-53
B3R2V4_CUPTR/12-75
B3R3P1_CUPTR/13-76
B3R3P7_CUPTR/7-70
B3R3S5_CUPTR/36-98
B3R4G4_CUPTR/8-70
B3R4H2_CUPTR/11-74
B3R4N1_CUPTR/8-71
B3R4Y5_CUPTR/34-97
B3R555_CUPTR/10-73
B3R569_CUPTR/9-72
B3R5J9_CUPTR/60-123
B3R643_CUPTR/8-70
B3R6A7_CUPTR/18-81
B3R6C6_CUPTR/28-90
B3R7G9_CUPTR/10-72
B3R8L3_CUPTR/18-81
B3R910_CUPTR/30-92
B3R943_CUPTR/26-89
B3R969_CUPTR/17-80
B3R985_CUPTR/15-78
B3R9V3_CUPTR/23-85
B3RA69_CUPTR/15-77
B3RAJ3_CUPTR/19-85
B3RAK6_CUPTR/6-68
B3RB36_CUPTR/27-92
B3RB40_CUPTR/20-82
B3RB63_CUPTR/23-85
B3RB95_CUPTR/25-85
B3RBB0_CUPTR/34-97
B3RBH0_CUPTR/19-81
B3RBP5_CUPTR/3-66
B3RC26_CUPTR/27-89
B3RCH2_CUPTR/19-82
B3RD06_CUPTR/21-83
B3TB84_9ZZZZ/63-126
B3VTJ4_9BURK/31-93
B3W6T7_LACCB/6-68
B3W6X8_LACCB/3-66
B3W829_LACCB/6-69
B3W867_LACCB/14-77
B3W8C2_LACCB/5-68
B3W8P6_LACCB/6-68
B3W8T5_LACCB/5-68
B3W8X6_LACCB/20-82
B3W902_LACCB/9-72
B3W9Q0_LACCB/13-76
B3W9X3_LACCB/11-74
B3WA46_LACCB/13-76
B3WB07_LACCB/5-68
B3WB19_LACCB/3-66
B3WBB2_LACCB/3-66
B3WBD2_LACCB/13-76
B3WBK2_LACCB/1-62
B3WFC3_LACCB/10-73
B3WGJ6_ECOLX/12-74
B3WGT2_ECOLX/13-75
B3WIH8_ECOLX/10-73
B3WJ35_ECOLX/13-75
B3WJG3_ECOLX/12-75
B3WJN2_ECOLX/12-75
B3WKY9_ECOLX/8-71
B3WLJ4_ECOLX/9-72
B3WLT8_ECOLX/6-66
B3WML3_ECOLX/5-68
B3WMM4_ECOLX/2-65
B3WMQ4_ECOLX/14-77
B3WPD0_ECOLX/7-70
B3WPW1_ECOLX/24-87
B3WQB1_ECOLX/6-69
B3WQI2_ECOLX/29-92
B3WTT2_ECOLX/11-74
B3WV28_SHIDY/14-77
B3WVC4_SHIDY/8-71
B3WVD3_SHIDY/5-68
B3WW21_SHIDY/55-118
B3WWG4_SHIDY/24-87
B3WXR0_SHIDY/13-75
B3WXX9_SHIDY/3-66
B3WXZ2_SHIDY/12-74
B3WYV2_SHIDY/13-75
B3X125_SHIDY/6-66
B3X1Z9_SHIDY/11-74
B3X2X1_SHIDY/9-72
B3X3R5_SHIDY/6-69
B3X518_SHIDY/29-92
B3X6Y5_SHIDY/3-66
B3X7A9_SHIDY/8-71
B3X8R2_ECOLX/5-68
B3X8T3_ECOLX/8-71
B3X8U4_ECOLX/14-77
B3X951_ECOLX/24-87
B3XA73_ECOLX/13-75
B3XAK1_ECOLX/3-66
B3XAL2_ECOLX/12-74
B3XBB0_ECOLX/9-71
B3XBR2_ECOLX/8-71
B3XCM2_ECOLX/13-75
B3XDX1_ECOLX/10-73
B3XFN2_ECOLX/7-70
B3XGS7_ECOLX/9-72
B3XHZ2_ECOLX/29-92
B3XI39_ECOLX/6-69
B3XIQ8_ECOLX/6-66
B3XIU1_ECOLX/12-75
B3XKK7_ECOLX/11-74
B3XLJ9_LACRE/5-67
B3XMV1_LACRE/24-87
B3XNT3_LACRE/11-74
B3XQL3_LACRE/5-68
B3XR80_LACRE/4-67
B3XSF7_UREUR/2-50
B3XV36_UREUR/2-50
B3Y9W0_SALET/24-87
B3YAW0_SALET/29-92
B3YAX7_SALET/14-76
B3YAX8_SALET/9-71
B3YBC3_SALET/10-73
B3YBH1_SALET/13-75
B3YBN2_SALET/83-146
B3YCC3_SALET/51-114
B3YCU6_SALET/13-76
B3YD36_SALET/13-76
B3YD51_SALET/12-74
B3YD61_SALET/3-66
B3YDL1_SALET/8-71
B3YE42_SALET/6-69
B3YEA5_SALET/12-75
B3YF19_SALET/14-77
B3YG42_SALET/8-71
B3YGF8_SALET/11-74
B3YHP2_SALET/13-70
B3YHQ3_SALET/3-66
B3YJE4_SALET/13-76
B3YKX1_SALET/9-72
B3YLA6_SALET/11-74
B3YMN9_BACCE/9-72
B3YN07_BACCE/13-76
B3YN66_BACCE/3-66
B3YNB2_BACCE/13-76
B3YNC4_BACCE/13-76
B3YNS4_BACCE/11-74
B3YPE7_BACCE/13-76
B3YQ90_BACCE/5-59
B3YQC9_BACCE/8-71
B3YR52_BACCE/14-77
B3YRW7_BACCE/16-77
B3YTE4_BACCE/13-76
B3YTX5_BACCE/10-73
B3YU12_BACCE/13-76
B3YVT1_BACCE/13-76
B3YW71_BACCE/13-76
B3YX58_BACCE/11-74
B3YXB1_BACCE/1-53
B3YXR0_BACCE/9-72
B3YY26_BACCE/16-79
B3YY72_BACCE/4-67
B3YZ77_BACCE/19-81
B3Z0V1_BACCE/15-78
B3Z3Q5_BACCE/13-76
B3Z3R8_BACCE/13-76
B3Z4S1_BACCE/9-72
B3Z5P5_BACCE/13-76
B3Z5T5_BACCE/10-73
B3Z6V7_BACCE/13-76
B3Z718_BACCE/16-77
B3Z9G6_BACCE/15-78
B3ZAZ0_BACCE/9-72
B3ZB56_BACCE/13-76
B3ZB81_BACCE/3-66
B3ZC07_BACCE/11-74
B3ZC60_BACCE/1-53
B3ZCS6_BACCE/5-59
B3ZCT5_BACCE/8-71
B3ZD98_BACCE/19-81
B3ZE32_BACCE/16-79
B3ZEB8_BACCE/14-77
B3ZEP9_BACCE/13-76
B3ZEX1_BACCE/13-76
B3ZFF8_BACCE/4-67
B3ZGN2_BACCE/11-74
B3ZHD8_BACCE/13-76
B3ZI70_BACCE/14-77
B3ZID9_BACCE/9-72
B3ZIY4_BACCE/13-76
B3ZJ35_BACCE/11-74
B3ZJR0_BACCE/3-66
B3ZJT6_BACCE/13-76
B3ZJZ8_BACCE/1-56
B3ZK53_BACCE/13-76
B3ZLB2_BACCE/14-77
B3ZMR8_BACCE/13-76
B3ZMV4_BACCE/10-73
B3ZPR3_BACCE/16-77
B3ZRX9_BACCE/1-56
B3ZS04_BACCE/13-76
B3ZSD3_BACCE/15-78
B3ZSV0_BACCE/19-81
B3ZT55_BACCE/13-76
B3ZTI4_BACCE/1-53
B3ZTN7_BACCE/11-74
B3ZUG7_BACCE/16-79
B3ZVE3_BACCE/4-67
B3ZVQ8_BACCE/16-79
B3ZWA3_BACCE/8-71
B3ZWB3_BACCE/5-59
B3ZYD8_BACCE/20-83
B3ZZ76_SALNE/8-71
B3ZZU3_SALNE/3-66
B3ZZV3_SALNE/12-74
B4A003_SALNE/11-74
B4A033_SALNE/13-75
B4A1P5_SALNE/9-72
B4A2H9_SALNE/3-66
B4A2J0_SALNE/13-70
B4A2V0_SALNE/9-71
B4A2V1_SALNE/14-76
B4A2W7_SALNE/29-92
B4A3I7_SALNE/11-74
B4A491_SALNE/10-73
B4A4U6_SALNE/5-68
B4A578_SALNE/8-71
B4A5H3_SALNE/13-76
B4A794_SALNE/10-73
B4A7W6_SALNE/83-146
B4A886_SALNE/24-87
B4A8I7_SALNE/13-76
B4A9L0_SALNE/6-69
B4AAX7_SALNE/11-74
B4ADS8_BACPU/10-73
B4AFJ7_BACPU/13-76
B4AGI5_BACPU/11-74
B4AGQ5_BACPU/11-74
B4AHW1_BACPU/6-68
B4AIP7_BACPU/13-74
B4AIT2_BACPU/15-78
B4AIV1_BACPU/12-74
B4AIW5_BACPU/3-66
B4AK43_BACPU/3-66
B4ALA5_BACPU/3-66
B4ALH9_BACPU/4-67
B4AMD2_BACPU/6-59
B4AMW2_BACPU/13-76
B4ANP0_BACPU/12-75
B4APD3_BACPU/13-76
B4BIN5_9BACI/24-86
B4BIX9_9BACI/10-73
B4BK08_9BACI/12-75
B4BL63_9BACI/10-73
B4BM81_9BACI/5-68
B4BMB1_9BACI/8-71
B4BME3_9BACI/19-81
B4BMG4_9BACI/4-67
B4BN25_9BACI/14-76
B4BPN9_9BACI/6-69
B4BPP6_9BACI/5-59
B4BQL5_9BACI/10-73
B4BSH0_9BACI/7-70
B4CUA8_9BACT/6-69
B4CVI7_9BACT/10-69
B4CVK1_9BACT/1-56
B4CYG5_9BACT/12-75
B4D3M7_9BACT/21-79
B4D3N6_9BACT/3-55
B4D5G1_9BACT/6-68
B4D7R3_9BACT/17-78
B4D8K3_9BACT/16-78
B4DB42_9BACT/14-77
B4E6G9_BURCJ/25-88
B4E7F2_BURCJ/18-80
B4E853_BURCJ/7-70
B4E9E3_BURCJ/22-85
B4EAA2_BURCJ/18-81
B4EB85_BURCJ/19-81
B4EBA5_BURCJ/9-72
B4EC50_BURCJ/17-78
B4EC55_BURCJ/14-77
B4ECK6_BURCJ/17-80
B4EDX4_BURCJ/5-68
B4EEX0_BURCJ/18-81
B4EF65_BURCJ/21-83
B4EF96_BURCJ/22-85
B4EFB1_BURCJ/43-106
B4EFE6_BURCJ/20-83
B4EGT9_BURCJ/22-85
B4EGZ4_BURCJ/11-74
B4EHH8_BURCJ/3-66
B4EHS0_BURCJ/22-85
B4EI11_BURCJ/10-73
B4EI67_BURCJ/26-85
B4EIF6_BURCJ/26-89
B4EIH7_BURCJ/13-76
B4EIM1_BURCJ/23-86
B4EJ17_BURCJ/18-80
B4EJH7_BURCJ/18-81
B4EJQ9_BURCJ/22-85
B4EKH4_BURCJ/9-72
B4EKS1_BURCJ/20-82
B4EKS4_BURCJ/3-66
B4EL77_BURCJ/28-90
B4ELD3_BURCJ/3-66
B4ELH2_BURCJ/8-71
B4ELK2_BURCJ/14-76
B4ELZ4_BURCJ/11-74
B4EM58_BURCJ/5-68
B4ENC6_BURCJ/11-73
B4EPN2_BURCJ/27-90
B4EPQ6_BURCJ/19-82
B4EQ26_BURCJ/8-70
B4EQC2_BURCJ/23-86
B4EQH2_BURCJ/26-85
B4EUY5_PROMH/3-61
B4EVN9_PROMH/10-73
B4EWE7_PROMH/10-72
B4EX68_PROMH/3-66
B4F0D0_PROMH/14-77
B4F0Y9_PROMH/11-74
B4RA18_PHEZH/26-88
B4RA91_PHEZH/9-72
B4RCD8_PHEZH/18-81
B4RED5_PHEZH/8-71
B4REL5_PHEZH/4-66
B4REM2_PHEZH/4-66
B4RER2_PHEZH/257-318
B4RFZ6_PHEZH/9-70
B4RGI0_PHEZH/6-69
B4RH23_PHEZH/15-80
B4RJ28_NEIG2/28-88
B4RN83_NEIG2/40-103
B4SIG6_STRM5/13-76
B4SJL3_STRM5/6-69
B4SM50_STRM5/28-91
B4SM53_STRM5/65-128
B4SME1_STRM5/7-70
B4SMK2_STRM5/6-69
B4SMM3_STRM5/7-70
B4SNW6_STRM5/16-78
B4SP52_STRM5/9-72
B4SPC5_STRM5/12-75
B4SU73_SALNS/11-74
B4SWF0_SALNS/13-76
B4SWS2_SALNS/10-73
B4SXA3_SALNS/8-71
B4SXJ3_SALNS/12-75
B4SXX6_SALNS/24-87
B4SYA0_SALNS/5-68
B4SYF6_SALNS/14-77
B4SYU7_SALNS/83-146
B4SZJ2_SALNS/13-76
B4SZV5_SALNS/6-69
B4T054_SALNS/11-74
B4T366_SALNS/13-70
B4T377_SALNS/3-66
B4T4B1_SALNS/10-73
B4T5E8_SALNS/13-75
B4T5J1_SALNS/9-72
B4T5T2_SALNS/51-114
B4T5X7_SALNS/12-74
B4T5Y7_SALNS/3-66
B4T751_SALNS/29-92
B4T767_SALNS/14-76
B4T768_SALNS/9-71
B4T8D7_SALHS/13-76
B4T8S1_SALHS/10-73
B4T985_SALHS/8-71
B4T9V9_SALHS/24-87
B4TA37_SALHS/12-75
B4TA84_SALHS/5-68
B4TAZ7_SALHS/14-77
B4TBE2_SALHS/83-146
B4TC43_SALHS/13-76
B4TCG6_SALHS/6-69
B4TCK5_SALHS/11-74
B4TEX8_SALHS/13-70
B4TEY9_SALHS/3-66
B4TG85_SALHS/10-73
B4THG9_SALHS/9-72
B4THU3_SALHS/13-75
B4THX3_SALHS/11-74
B4TIL0_SALHS/12-74
B4TIM1_SALHS/3-66
B4TJB0_SALHS/11-74
B4TJR4_SALHS/29-92
B4TJT1_SALHS/14-76
B4TJT2_SALHS/9-71
B4TMB0_SALSV/10-73
B4TMV3_SALSV/12-75
B4TNK1_SALSV/24-87
B4TNR4_SALSV/14-77
B4TPT1_SALSV/11-74
B4TQT4_SALSV/13-76
B4TR13_SALSV/6-69
B4TSX2_SALSV/13-70
B4TSY3_SALSV/3-66
B4TTC7_SALSV/10-73
B4TVH8_SALSV/13-75
B4TVK9_SALSV/11-74
B4TW37_SALSV/12-74
B4TW47_SALSV/3-66
B4TWJ1_SALSV/11-74
B4TWK7_SALSV/14-76
B4TWK8_SALSV/9-71
B4TXK2_SALSV/11-74
B4TZ01_SALSV/13-76
B4TZU6_SALSV/8-71
B4U235_STREM/5-68
B4U244_STREM/6-58
B4U283_STREM/7-69
B4U286_STREM/7-70
B4U2M0_STREM/11-74
B4U2N9_STREM/12-75
B4U2U1_STREM/8-71
B4U2X6_STREM/22-82
B4U2Z9_STREM/4-67
B4U4C4_STREM/5-68
B4UKJ9_ANASK/18-81
B4ULL2_ANASK/21-84
B4UWZ9_9ACTO/13-76
B4UYB1_9ACTO/18-81
B4UZQ2_9ACTO/18-79
B4V093_9ACTO/8-71
B4V1C6_9ACTO/8-71
B4V300_9ACTO/13-76
B4V5J1_9ACTO/13-75
B4V7C9_9ACTO/26-89
B4V831_9ACTO/16-75
B4V8R0_9ACTO/4-66
B4V8S5_9ACTO/6-69
B4V958_9ACTO/24-84
B4VE72_9ACTO/9-71
B4VE92_9ACTO/6-69
B4VEI8_9ACTO/30-92
B4VEW6_9ACTO/5-68
B4VFQ5_9ACTO/66-128
B4VGQ8_9ACTO/15-76
B4W411_9CYAN/14-77
B4W5Q9_9CAUL/26-88
B4W5Z4_9CAUL/6-69
B4WAP6_9CAUL/8-71
B4WJ00_9SYNE/21-84
B4WK92_9SYNE/15-78
B4WKL3_9SYNE/1-34
B4WQP4_9SYNE/8-71
B4WRF1_9SYNE/14-77
B4WXN8_9GAMM/11-74
B4WY60_9GAMM/9-71
B4X133_9GAMM/8-70
B4X1X5_9GAMM/12-74
B4X3X9_9GAMM/13-76
B4X441_9GAMM/12-74
B4X4Y8_9GAMM/3-66
B4YIF2_9BACT/30-92
B4YIG5_9BACT/30-68
B5ABE0_9ENTR/1-26
B5B0K2_KLEOX/16-78
B5BB64_SALPK/6-69
B5BC35_SALPK/1-60
B5BCS1_SALPK/20-83
B5BDA2_SALPK/10-73
B5BEK8_SALPK/13-70
B5BEL7_SALPK/3-66
B5BF38_SALPK/24-87
B5BGR1_SALPK/1-56
B5BGR2_SALPK/9-71
B5BHP7_SALPK/13-76
B5BHX6_SALPK/8-71
B5BIH1_SALPK/12-75
B5BIQ9_SALPK/14-77
B5BJA9_SALPK/3-66
B5BJB9_SALPK/12-74
B5BJI7_SALPK/14-77
B5BJM3_SALPK/23-85
B5BK66_SALPK/13-75
B5BKW8_SALPK/10-73
B5BLE7_SALPK/11-74
B5BMF4_UREUR/2-50
B5BVB8_SALET/10-73
B5BWS4_SALET/13-76
B5BX11_SALET/6-69
B5BYC3_SALET/13-70
B5BYD5_SALET/3-66
B5C030_SALET/9-72
B5C0G4_SALET/13-75
B5C0U9_SALET/51-114
B5C0Z7_SALET/12-74
B5C107_SALET/3-66
B5C1Q3_SALET/29-92
B5C1R9_SALET/14-76
B5C1S0_SALET/9-71
B5C2A9_SALET/8-71
B5C2P6_SALET/11-74
B5C3F9_SALET/13-76
B5C498_SALET/8-71
B5C4N2_SALET/10-73
B5C549_SALET/12-75
B5C598_SALET/5-68
B5C5N6_SALET/24-87
B5C612_SALET/14-77
B5C6L4_SALET/83-146
B5C7N1_SALET/11-74
B5C838_SALET/10-73
B5C8T5_SALET/11-74
B5C9I4_SALET/13-76
B5C9S3_SALET/8-71
B5CA22_SALET/12-75
B5CAH8_SALET/13-75
B5CAK8_SALET/51-114
B5CAR8_SALET/12-74
B5CAS8_SALET/3-66
B5CC72_SALET/24-87
B5CD59_SALET/13-76
B5CF53_SALET/10-73
B5CFI6_SALET/11-74
B5CFY7_SALET/8-71
B5CG74_SALET/11-74
B5CHZ8_SALET/13-70
B5CI09_SALET/3-66
B5CJM4_SALET/14-76
B5CJM5_SALET/9-71
B5CKB1_SALET/14-77
B5CKL5_SALET/6-69
B5CLL0_9FIRM/15-77
B5CMM3_9FIRM/15-78
B5CMM4_9FIRM/10-73
B5CQN8_9FIRM/14-76
B5CQX6_9FIRM/14-77
B5CRA3_9FIRM/17-77
B5CS95_9FIRM/9-72
B5CSX7_9FIRM/13-76
B5CSY3_9FIRM/13-76
B5CTM8_9BACE/17-80
B5CUX3_9BACE/9-72
B5D1M1_9BACE/10-73
B5D1Q4_9BACE/13-76
B5E1Z7_STRP4/3-66
B5E2T9_STRP4/4-67
B5E5K6_STRP4/14-77
B5E5Q0_STRP4/6-69
B5E5U1_STRP4/4-67
B5E761_STRP4/11-74
B5E893_GEOBB/12-75
B5E9V5_GEOBB/12-75
B5EDE7_GEOBB/4-67
B5EEK1_GEOBB/11-73
B5EES1_GEOBB/14-76
B5EET0_GEOBB/12-75
B5EIV2_GEOBB/11-74
B5ELH1_ACIF5/16-78
B5ESA2_VIBFM/1-40
B5ETN5_VIBFM/5-68
B5EXA7_SALA4/8-71
B5EXH0_SALA4/10-73
B5EXY4_SALA4/24-87
B5EY59_SALA4/12-75
B5EYW0_SALA4/83-146
B5EZ21_SALA4/14-77
B5F067_SALA4/13-76
B5F0G5_SALA4/6-69
B5F0Q1_SALA4/11-74
B5F317_SALA4/13-70
B5F329_SALA4/3-66
B5F4D0_SALA4/10-73
B5F5F5_SALA4/11-74
B5F5K9_SALA4/9-72
B5F5T1_SALA4/3-66
B5F5U1_SALA4/12-74
B5F5Z5_SALA4/11-74
B5F6D4_SALA4/13-75
B5F7K0_SALA4/29-92
B5F7L7_SALA4/14-76
B5F7L8_SALA4/9-71
B5F7Z0_SALA4/11-74
B5F9G8_SALA4/13-76
B5FB17_VIBFM/1-64
B5FB92_VIBFM/1-56
B5FES8_VIBFM/2-65
B5FFH4_VIBFM/8-71
B5FHH4_SALDC/12-74
B5FHL4_SALDC/11-74
B5FHP3_SALDC/13-75
B5FI97_SALDC/11-74
B5FIR9_SALDC/29-92
B5FIT5_SALDC/14-76
B5FIT6_SALDC/9-71
B5FKM3_SALDC/13-76
B5FKT5_SALDC/10-73
B5FLH1_SALDC/8-71
B5FMW0_SALDC/24-87
B5FN03_SALDC/5-68
B5FN58_SALDC/14-77
B5FNR6_SALDC/83-146
B5FP56_SALDC/13-76
B5FPR7_SALDC/11-74
B5FPV6_SALDC/23-85
B5FQC9_SALDC/6-69
B5FS89_SALDC/13-70
B5FSV8_SALDC/3-66
B5FT60_SALDC/10-73
B5FUJ5_SALDC/9-72
B5FUU7_SALDC/3-66
B5G735_9ACTO/25-87
B5G757_9ACTO/65-127
B5G972_9ACTO/21-83
B5G984_9ACTO/20-82
B5G9G1_9ACTO/4-66
B5G9Q8_9ACTO/134-197
B5G9Q8_9ACTO/33-96
B5GAP3_9ACTO/10-71
B5GAP8_9ACTO/3-66
B5GB09_9ACTO/17-80
B5GB38_9ACTO/36-101
B5GBQ8_9ACTO/19-82
B5GC51_9ACTO/9-71
B5GCC1_9ACTO/5-68
B5GD23_9ACTO/37-97
B5GD58_9ACTO/13-76
B5GDX2_9ACTO/8-71
B5GEM9_9ACTO/27-90
B5GGA7_9ACTO/15-78
B5GGD4_9ACTO/8-70
B5GGI7_9ACTO/11-74
B5GH29_9ACTO/3-60
B5GJB3_9ACTO/15-77
B5GJL9_9ACTO/5-68
B5GK75_9ACTO/12-74
B5GKT1_9ACTO/14-77
B5GL96_STRCL/11-76
B5GMW6_STRCL/14-77
B5GNR3_STRCL/21-84
B5GP68_STRCL/17-81
B5GQC4_STRCL/24-84
B5GR09_STRCL/11-73
B5GR30_STRCL/12-75
B5GRQ2_STRCL/15-78
B5GSU4_STRCL/12-73
B5GU70_STRCL/9-71
B5GUM7_STRCL/1-64
B5GV11_STRCL/9-71
B5GW68_STRCL/66-128
B5GY80_STRCL/6-68
B5GYG9_STRCL/15-76
B5GZ09_STRCL/14-77
B5GZW8_STRCL/15-78
B5GZX3_STRCL/19-81
B5GZZ5_STRCL/10-72
B5H0X4_STRCL/11-74
B5H152_STRCL/55-119
B5H2G4_STRCL/1-53
B5H2W3_STRCL/28-91
B5H3A2_STRCL/69-131
B5H3U4_STRCL/10-73
B5H431_STRCL/13-75
B5H5A1_STRPR/21-84
B5H5G7_STRPR/14-77
B5H5G9_STRPR/15-75
B5H5J9_STRPR/14-77
B5H7D1_STRPR/13-74
B5H7N5_STRPR/17-75
B5H7W6_STRPR/11-74
B5H868_STRPR/19-82
B5H8F5_STRPR/23-82
B5H8H8_STRPR/35-99
B5H8M4_STRPR/3-66
B5H8U9_STRPR/66-128
B5H9F7_STRPR/18-81
B5H9J1_STRPR/8-70
B5H9N0_STRPR/18-80
B5H9P3_STRPR/15-78
B5H9W0_STRPR/8-71
B5HA35_STRPR/18-85
B5HB77_STRPR/24-84
B5HC30_STRPR/11-73
B5HEW0_STRPR/9-72
B5HGL2_STRPR/22-84
B5HGX1_STRPR/11-74
B5HH12_STRPR/11-74
B5HH15_STRPR/6-69
B5HHA9_STRPR/20-82
B5HHN2_STRPR/11-72
B5HHP2_STRPR/12-73
B5HJF5_STRPR/32-94
B5HK98_STRPR/12-74
B5HKF9_STRPR/9-71
B5HLT7_9ACTO/13-76
B5HLT8_9ACTO/8-70
B5HLU0_9ACTO/18-77
B5HLU2_9ACTO/20-84
B5HN21_9ACTO/24-84
B5HP65_9ACTO/25-88
B5HPD2_9ACTO/23-88
B5HPF4_9ACTO/30-95
B5HQB4_9ACTO/30-92
B5HQQ6_9ACTO/13-75
B5HR24_9ACTO/12-74
B5HR39_9ACTO/11-73
B5HRE1_9ACTO/24-86
B5HRI7_9ACTO/80-142
B5HRL7_9ACTO/13-76
B5HSL7_9ACTO/3-66
B5HTP2_9ACTO/3-66
B5HTS0_9ACTO/10-72
B5HUF1_9ACTO/14-76
B5HUQ5_9ACTO/23-86
B5HVM1_9ACTO/10-73
B5HVR6_9ACTO/15-77
B5HWB0_9ACTO/13-75
B5HWE8_9ACTO/31-94
B5HWG8_9ACTO/13-75
B5HXQ3_9ACTO/8-71
B5HYZ8_9ACTO/39-103
B5I0Q7_9ACTO/13-76
B5I0V3_9ACTO/11-74
B5I1Q7_9ACTO/12-74
B5I248_9ACTO/9-71
B5I2D0_9ACTO/66-128
B5I2F6_9ACTO/4-66
B5I2W5_9ACTO/11-74
B5I311_9ACTO/18-80
B5I365_9ACTO/8-70
B5I376_9ACTO/20-82
B5I389_9ACTO/34-96
B5I3D3_9ACTO/4-67
B5I3Y5_9ACTO/18-81
B5I405_9ACTO/3-66
B5I4V4_9ACTO/20-82
B5I575_9ACTO/3-66
B5I5B0_9ACTO/36-101
B5I6A8_9ACTO/3-66
B5I7Q4_9ACTO/12-75
B5I853_9ACTO/19-81
B5I865_9ACTO/21-83
B5IJH8_9CHRO/13-76
B5IYI3_9RHOB/35-98
B5J019_9RHOB/25-87
B5J049_9RHOB/6-68
B5J1X9_9RHOB/11-74
B5J226_9RHOB/18-81
B5J2K7_9RHOB/14-74
B5J2P8_9RHOB/8-71
B5J357_9RHOB/20-83
B5J4J0_9RHOB/19-82
B5J5G6_9RHOB/8-70
B5J7W9_9RHOB/12-74
B5J7X8_9RHOB/10-72
B5J8D0_9RHOB/7-72
B5JB50_9RHOB/19-82
B5JBI4_9RHOB/12-75
B5JBJ2_9RHOB/4-65
B5JCC3_9RHOB/30-92
B5JD71_9BACT/14-77
B5JEV6_9BACT/22-85
B5JQ62_9BACT/7-68
B5JYQ5_9RHOB/13-76
B5K083_9RHOB/28-91
B5K1Q0_9RHOB/11-73
B5K2I0_9RHOB/8-71
B5K2M2_9RHOB/14-74
B5K3G9_9RHOB/8-70
B5K6C8_9RHOB/7-72
B5KAW2_9RHOB/2-56
B5KC15_9RHOB/11-72
B5KC82_9RHOB/26-89
B5KCC7_9RHOB/18-81
B5KE46_9RHOB/1-52
B5KEB3_9RHOB/4-46
B5KEJ4_9RHOB/4-66
B5LAN9_9BURK/18-81
B5MAB3_9NOCA/18-81
B5MGT5_SALET/5-68
B5MH73_SALET/8-71
B5MHG6_SALET/13-76
B5MIE5_SALET/6-69
B5MIV4_SALET/83-146
B5MJB9_SALET/12-74
B5MJG9_SALET/11-74
B5MJK0_SALET/13-75
B5MKR3_SALET/13-76
B5ML09_SALET/11-74
B5MM40_SALET/24-87
B5MME9_SALET/10-73
B5MMX6_SALET/11-74
B5MNP2_SALET/10-73
B5MQV3_SALET/3-66
B5MQW5_SALET/13-70
B5MRF3_SALET/9-71
B5MRF4_SALET/14-76
B5MS14_SALET/9-72
B5MTR2_SALET/14-77
B5MTT8_SALET/29-92
B5MU15_SALET/8-71
B5MVB3_SALET/11-74
B5MVY7_SALET/9-72
B5MX01_SALET/13-76
B5MXF4_SALET/24-87
B5MY65_SALET/10-73
B5MZ13_SALET/11-74
B5MZ91_SALET/6-69
B5N0J4_SALET/10-73
B5N0Q4_SALET/12-75
B5N0V3_SALET/5-68
B5N127_SALET/13-70
B5N138_SALET/3-66
B5N1B1_SALET/83-146
B5N1N7_SALET/12-74
B5N1P7_SALET/3-66
B5N1Z4_SALET/51-114
B5N2V8_SALET/8-71
B5N4F4_SALET/14-76
B5N4F5_SALET/9-71
B5N5C0_SALET/8-71
B5N5L5_SALET/13-76
B5N5R1_SALET/13-75
B5N5U9_SALET/29-92
B5N6P8_SALET/14-77
B5N819_SALET/11-74
B5N8Q5_SALET/10-73
B5N9G8_SALET/10-73
B5NA94_SALET/8-71
B5NAZ4_SALET/13-75
B5NB25_SALET/11-74
B5NB78_SALET/12-74
B5NB89_SALET/3-66
B5NCW3_SALET/8-71
B5ND55_SALET/13-76
B5NDK0_SALET/14-77
B5NDU9_SALET/12-75
B5NEE2_SALET/24-87
B5NEQ8_SALET/83-146
B5NFZ0_SALET/6-69
B5NG29_SALET/3-66
B5NG39_SALET/13-70
B5NGD1_SALET/13-76
B5NH30_SALET/11-74
B5NJE6_SALET/9-71
B5NJE7_SALET/14-76
B5NJG1_SALET/29-92
B5NJW1_SALET/24-87
B5NKI5_SALET/83-146
B5NL60_SALET/13-75
B5NL91_SALET/51-114
B5NLE6_SALET/12-74
B5NLF6_SALET/3-66
B5NMG6_SALET/11-74
B5NN27_SALET/13-76
B5NR69_SALET/29-92
B5NRB4_SALET/6-69
B5NSA1_SALET/10-73
B5NSC8_SALET/13-76
B5NSL9_SALET/8-71
B5NTE3_SALET/13-76
B5NTS9_SALET/11-74
B5NUI9_SALET/12-75
B5NVL1_SALET/13-70
B5NVM2_SALET/3-66
B5NVS6_SALET/8-71
B5NVZ8_SALET/14-76
B5NVZ9_SALET/9-71
B5NWZ9_SALET/9-72
B5NXY7_SALET/10-73
B5NYY5_SALET/13-76
B5NZV8_SALET/13-75
B5NZY8_SALET/11-74
B5P040_SALET/12-74
B5P050_SALET/3-66
B5P0R1_SALET/8-71
B5P195_SALET/5-68
B5P1R2_SALET/8-71
B5P267_SALET/13-76
B5P2B1_SALET/12-75
B5P2Q3_SALET/24-87
B5P338_SALET/83-146
B5P4B6_SALET/9-72
B5P4R8_SALET/29-92
B5P539_SALET/6-69
B5P5N9_SALET/11-74
B5P768_SALET/10-73
B5P7F8_SALET/11-74
B5P8D4_SALET/13-70
B5P8E5_SALET/3-66
B5P9G1_SALET/14-76
B5P9G2_SALET/9-71
B5PAA1_SALET/6-69
B5PAR1_SALET/83-146
B5PB34_SALET/24-87
B5PBH7_SALET/5-68
B5PBW7_SALET/8-71
B5PC57_SALET/13-76
B5PDX1_SALET/13-75
B5PE01_SALET/11-74
B5PE49_SALET/12-74
B5PE59_SALET/3-66
B5PE85_SALET/11-74
B5PEN4_SALET/29-92
B5PFV0_SALET/13-76
B5PH10_SALET/8-71
B5PHR1_SALET/11-74
B5PIJ2_SALET/10-73
B5PJI9_SALET/11-74
B5PMA1_SALET/9-71
B5PMA2_SALET/14-76
B5PML3_SALET/3-66
B5PMM4_SALET/13-70
B5PN91_SALET/14-77
B5PP80_SALHA/8-71
B5PPU1_SALHA/3-66
B5PPV1_SALHA/12-74
B5PPZ6_SALHA/11-74
B5PQ26_SALHA/13-75
B5PQB9_SALHA/24-87
B5PQX7_SALHA/5-68
B5PR27_SALHA/12-75
B5PRL3_SALHA/8-71
B5PRV9_SALHA/13-76
B5PS73_SALHA/10-73
B5PTM1_SALHA/6-69
B5PU31_SALHA/83-146
B5PUN2_SALHA/3-66
B5PUP4_SALHA/13-70
B5PVU4_SALHA/10-73
B5PWC1_SALHA/9-71
B5PWC2_SALHA/14-76
B5PWD8_SALHA/29-92
B5PXA1_SALHA/11-74
B5PXQ5_SALHA/14-77
B5PYW3_SALHA/13-76
B5PZK4_SALHA/11-74
B5Q0N5_SALHA/9-72
B5Q1U1_SALVI/6-69
B5Q1Y9_SALVI/11-74
B5Q2V8_SALVI/83-146
B5Q371_SALVI/10-73
B5Q3I0_SALVI/24-87
B5Q520_SALVI/11-74
B5Q5M7_SALVI/14-77
B5Q670_SALVI/5-68
B5Q6G6_SALVI/9-72
B5Q6L4_SALVI/12-75
B5Q6V3_SALVI/8-71
B5Q7E5_SALVI/13-76
B5Q869_SALVI/3-66
B5Q880_SALVI/13-70
B5Q8X2_SALVI/9-71
B5Q8X3_SALVI/14-76
B5Q8Z0_SALVI/29-92
B5QA90_SALVI/8-71
B5QB42_SALVI/13-76
B5QBD0_SALVI/11-74
B5QBF5_SALVI/3-66
B5QBG5_SALVI/12-74
B5QBU5_SALVI/51-114
B5QBX5_SALVI/13-75
B5QDL2_SALVI/10-73
B5QJG6_LACRH/3-66
B5QKR1_LACRH/13-76
B5QLA7_LACRH/13-76
B5QLH3_LACRH/1-62
B5QLL5_LACRH/6-69
B5QMB9_LACRH/5-68
B5QNN9_LACRH/9-72
B5QNR7_LACRH/20-82
B5QNV9_LACRH/13-76
B5QPH1_LACRH/5-68
B5QPJ8_LACRH/11-74
B5QQC5_LACRH/11-74
B5QQS9_LACRH/9-73
B5QR00_LACRH/6-68
B5QR26_LACRH/6-68
B5QRJ5_LACRH/3-66
B5QTH8_SALEP/10-73
B5QTK4_SALEP/3-66
B5QTL4_SALEP/12-74
B5QTQ6_SALEP/51-114
B5QUB6_SALEP/13-75
B5QUK3_SALEP/13-70
B5QUL2_SALEP/3-66
B5QUP2_SALEP/5-68
B5QVF5_SALEP/14-77
B5QX01_SALEP/11-74
B5QX60_SALEP/1-60
B5QXL1_SALEP/26-89
B5QXN7_SALEP/33-95
B5R0D7_SALEP/24-87
B5R0N0_SALEP/14-76
B5R0N1_SALEP/9-71
B5R1N2_SALEP/10-73
B5R248_SALEP/20-83
B5R2P9_SALEP/11-74
B5R403_SALEP/13-76
B5R4E5_SALEP/6-69
B5R537_SALEP/11-74
B5R5C6_SALEP/8-71
B5R6T1_SALG2/10-73
B5R756_SALG2/1-60
B5R9P5_SALG2/10-73
B5RA59_SALG2/11-74
B5RA84_SALG2/3-66
B5RA93_SALG2/12-74
B5RAC6_SALG2/51-114
B5RAF6_SALG2/13-75
B5RBY5_SALG2/24-87
B5RCA0_SALG2/20-83
B5RCQ8_SALG2/6-69
B5RDC4_SALG2/14-70
B5RDD2_SALG2/3-66
B5RE45_SALG2/9-72
B5REV5_SALG2/14-76
B5REV6_SALG2/9-71
B5RF63_SALG2/33-95
B5RFA3_SALG2/11-74
B5RFU0_SALG2/14-77
B5RFZ5_SALG2/5-68
B5RGI5_SALG2/8-71
B5RGS4_SALG2/13-76
B5RH89_SALG2/11-74
B5RKJ6_KLEP3/8-71
B5RVX2_RALSO/23-83
B5RW33_RALSO/11-74
B5RX80_RALSO/24-86
B5RXK1_RALSO/11-73
B5RY20_RALSO/4-65
B5RYA8_RALSO/9-72
B5RZ19_RALSO/8-70
B5S277_RALSO/28-90
B5S2F8_RALSO/39-102
B5S3Z0_RALSO/13-55
B5S5G0_RALSO/38-101
B5S6A2_RALSO/17-80
B5S6I7_RALSO/56-119
B5S7A9_RALSO/32-94
B5S8W3_RALSO/20-83
B5S9P0_RALSO/15-78
B5S9W8_RALSO/4-65
B5SA75_RALSO/24-87
B5SAJ3_RALSO/8-70
B5SBS6_RALSO/9-72
B5SD88_RALSO/38-101
B5SDU1_RALSO/32-94
B5SEW6_RALSO/56-119
B5SF49_RALSO/30-92
B5SGU8_RALSO/20-83
B5SHM7_RALSO/11-74
B5SHT0_RALSO/23-83
B5SIR6_RALSO/37-100
B5SK46_RALSO/24-86
B5SKQ9_RALSO/11-73
B5SMD1_RALSO/17-80
B5SV81_9FLAO/14-77
B5U893_STRCL/3-66
B5UI28_BACCE/1-53
B5UI82_BACCE/11-74
B5UJ14_BACCE/16-79
B5UJ61_BACCE/4-67
B5UKG9_BACCE/13-76
B5ULG0_BACCE/9-72
B5UM33_BACCE/11-74
B5UMG3_BACCE/13-76
B5UNF2_BACCE/8-71
B5UNG1_BACCE/5-59
B5UP47_BACCE/14-77
B5URB7_BACCE/16-77
B5USK1_BACCE/1-26
B5USM5_BACCE/13-76
B5UT19_BACCE/13-76
B5UUF8_BACCE/11-74
B5UVA2_BACCE/15-78
B5UVI0_BACCE/16-79
B5UWC0_BACCE/13-76
B5UWE2_BACCE/3-66
B5UWV2_BACCE/1-60
B5UX73_BACCE/24-87
B5UXQ4_BACCE/13-76
B5UY90_BACCE/13-76
B5UYC4_BACCE/11-74
B5UZ95_BACCE/9-72
B5UZE3_BACCE/13-76
B5UZG7_BACCE/3-66
B5V1T4_BACCE/16-79
B5V1Z8_BACCE/13-76
B5V210_BACCE/13-76
B5V3C7_BACCE/16-77
B5V460_BACCE/15-78
B5V4F4_BACCE/16-79
B5V4Y1_BACCE/9-72
B5V705_BACCE/13-76
B5V7E3_BACCE/1-46
B5V955_BACCE/14-77
B5V9M5_BACCE/8-71
B5V9N5_BACCE/5-59
B5VAN4_BACCE/1-53
B5VAT5_BACCE/11-74
B5VBP9_BACCE/13-76
B5VC56_BACCE/19-81
B5VCG0_BACCE/4-67
B5VCI9_BACCE/10-73
B5VDB5_BACCE/14-77
B5VV07_SPIMA/14-77
B5VYV7_SPIMA/14-77
B5WAD4_9BURK/11-74
B5WAT4_9BURK/8-70
B5WAZ4_9BURK/5-67
B5WB68_9BURK/21-84
B5WBC4_9BURK/11-74
B5WC82_9BURK/72-134
B5WCP3_9BURK/10-71
B5WDV9_9BURK/19-82
B5WEK5_9BURK/17-80
B5WEM7_9BURK/31-94
B5WEM8_9BURK/37-100
B5WEP1_9BURK/84-146
B5WGF9_9BURK/22-85
B5WGR4_9BURK/23-86
B5WHF4_9BURK/26-88
B5WHP0_9BURK/22-85
B5WHP4_9BURK/15-78
B5WIU0_9BURK/11-74
B5WIZ0_9BURK/4-67
B5WJ24_9BURK/59-121
B5WJ33_9BURK/9-71
B5WJC0_9BURK/32-95
B5WK07_9BURK/1-29
B5WKS5_9BURK/13-63
B5WKU2_9BURK/14-76
B5WL23_9BURK/12-74
B5WLC2_9BURK/19-82
B5WLH3_9BURK/9-72
B5WLL1_9BURK/18-81
B5WLL9_9BURK/22-85
B5WLP9_9BURK/27-92
B5WLX6_9BURK/24-86
B5WM55_9BURK/5-68
B5WMT4_9BURK/24-83
B5WP00_9BURK/19-81
B5WP86_9BURK/18-81
B5WPD2_9BURK/13-75
B5WPD9_9BURK/17-79
B5WPF4_9BURK/37-99
B5WQI9_9BURK/34-96
B5WQL0_9BURK/9-72
B5WSC2_9BURK/16-79
B5WT08_9BURK/35-98
B5WTD0_9BURK/22-85
B5WTY3_9BURK/26-88
B5WUB5_9BURK/10-73
B5WUR9_9BURK/14-77
B5WVJ0_9BURK/28-90
B5WW05_9BURK/8-71
B5WW35_9BURK/16-77
B5WW73_9BURK/17-79
B5XIE1_STRPZ/14-77
B5XIZ0_STRPZ/3-66
B5XKL5_STRPZ/7-69
B5XLM2_STRPZ/22-82
B5XLN7_STRPZ/4-67
B5XLP4_STRPZ/4-67
B5XLT8_STRPZ/12-75
B5XLV8_STRPZ/11-74
B5XM10_STRPZ/5-58
B5XMG1_STRPZ/5-68
B5XMV1_KLEP3/8-71
B5XQN8_KLEP3/2-65
B5XR69_KLEP3/13-75
B5XSB0_KLEP3/8-70
B5XSQ8_KLEP3/9-71
B5XSQ9_KLEP3/14-76
B5XT63_KLEP3/2-65
B5XTM8_KLEP3/21-84
B5XTW5_KLEP3/9-72
B5XUN9_KLEP3/12-75
B5XVE0_KLEP3/8-71
B5XVS4_KLEP3/6-69
B5XVX4_KLEP3/2-65
B5XW15_KLEP3/5-68
B5XWU0_KLEP3/3-66
B5XX87_KLEP3/16-78
B5XYI7_KLEP3/14-77
B5XYS3_KLEP3/4-67
B5XZ81_KLEP3/13-76
B5XZK1_KLEP3/15-77
B5Y026_KLEP3/16-79
B5Y027_KLEP3/4-67
B5Y0Q1_KLEP3/24-87
B5Y0R8_KLEP3/27-90
B5Y1D7_KLEP3/12-70
B5Y1S2_KLEP3/11-74
B5Y2B1_KLEP3/10-63
B5Y2G2_KLEP3/3-66
B5Y397_KLEP3/13-75
B5Y9Q4_COPPD/21-84
B5YCU1_DICT6/11-74
B5YDG2_DICT6/7-70
B5YK04_THEYD/13-76
B5YRY6_ECO5E/9-72
B5YSV3_ECO5E/29-92
B5YTT2_ECO5E/34-97
B5YUQ7_ECO5E/12-75
B5YV48_ECO5E/24-87
B5YWA6_ECO5E/8-71
B5YX89_ECO5E/2-65
B5YY13_ECO5E/14-77
B5YZ08_ECO5E/7-70
B5YZE7_ECO5E/11-74
B5Z0V5_ECO5E/3-66
B5Z0W7_ECO5E/12-74
B5Z1G6_ECO5E/13-75
B5Z1Z8_ECO5E/13-75
B5Z276_ECO5E/6-66
B5Z285_ECO5E/3-66
B5Z3R2_ECO5E/10-73
B5Z4M8_ECO5E/3-66
B5Z4P0_ECO5E/7-63
B5ZAP6_UREU1/2-50
B5ZD66_GLUDA/11-72
B5ZFC2_GLUDA/10-73
B5ZFE0_GLUDA/6-67
B5ZGP6_GLUDA/21-84
B5ZKB3_GLUDA/15-78
B5ZNU8_RHILW/16-65
B5ZNU8_RHILW/83-143
B5ZP18_RHILW/11-74
B5ZP38_RHILW/5-67
B5ZP50_RHILW/18-81
B5ZQT9_RHILW/15-78
B5ZR04_RHILW/30-92
B5ZR23_RHILW/21-84
B5ZRZ5_RHILW/15-66
B5ZRZ5_RHILW/77-146
B5ZS76_RHILW/7-67
B5ZSQ5_RHILW/24-85
B5ZU51_RHILW/14-77
B5ZU72_RHILW/24-87
B5ZVE2_RHILW/15-78
B5ZWT1_RHILW/15-78
B5ZX95_RHILW/22-85
B5ZXA7_RHILW/17-79
B5ZYJ4_RHILW/9-72
B5ZZV6_RHILW/4-67
B5ZZW6_RHILW/13-76
B6A0A4_RHILW/15-78
B6A0C3_RHILW/10-73
B6A0D0_RHILW/10-72
B6A0E1_RHILW/15-76
B6A0G1_RHILW/17-79
B6A0H6_RHILW/16-78
B6A0U4_RHILW/13-76
B6A108_RHILW/6-69
B6A150_RHILW/23-85
B6A198_RHILW/5-68
B6A1D3_RHILW/18-81
B6A1H5_RHILW/5-67
B6A1P0_RHILW/13-76
B6A1V2_RHILW/23-85
B6A1Z1_RHILW/16-79
B6A211_RHILW/16-78
B6A256_RHILW/15-78
B6A283_RHILW/10-72
B6A2C2_RHILW/19-81
B6A2Q6_RHILW/15-77
B6A356_RHILW/18-81
B6A3A2_RHILW/21-84
B6A3E6_RHILW/19-82
B6A3E7_RHILW/16-79
B6A3P4_RHILW/19-82
B6A3W1_RHILW/19-82
B6A3W2_RHILW/9-72
B6A3Z0_RHILW/12-74
B6A3Z1_RHILW/10-72
B6A4B7_RHILW/26-88
B6A4H6_RHILW/22-77
B6A4N4_RHILW/18-79
B6A4U1_RHILW/27-90
B6A565_RHILW/16-78
B6A5D3_RHILW/20-82
B6A5F6_RHILW/17-78
B6A5L6_RHILW/21-83
B6A889_9ENTR/14-76
B6ASQ7_9RHOB/30-91
B6ASR0_9RHOB/15-77
B6ATQ0_9RHOB/1-29
B6AU62_9RHOB/27-87
B6AU71_9RHOB/5-66
B6AVF0_9RHOB/11-76
B6AVS1_9RHOB/4-66
B6AWA2_9RHOB/14-77
B6AWV7_9RHOB/16-79
B6AX60_9RHOB/4-65
B6B0N0_9RHOB/9-72
B6B114_9RHOB/11-74
B6B1S3_9RHOB/14-74
B6B1V7_9RHOB/8-70
B6B1V8_9RHOB/18-81
B6B4H8_9RHOB/20-83
B6B5D9_9RHOB/9-71
B6B667_9RHOB/15-78
B6B714_9RHOB/16-79
B6B880_9RHOB/14-76
B6B8X7_9RHOB/15-78
B6B9G3_9RHOB/7-68
B6B9T5_9RHOB/7-69
B6BAP1_9RHOB/4-66
B6BBZ9_9RHOB/18-78
B6BC51_9RHOB/7-69
B6BCH7_9RHOB/18-81
B6BD01_9RHOB/11-76
B6BD44_9RHOB/5-68
B6BDI2_9RHOB/1-61
B6BDY0_9RHOB/11-74
B6BF37_9RHOB/5-67
B6BF57_9RHOB/20-82
B6BFC1_9RHOB/16-78
B6BG24_9RHOB/15-78
B6BPP4_9RICK/7-70
B6BU37_9PROT/5-68
B6EHT1_ALISL/2-65
B6EIG4_ALISL/8-71
B6EK41_ALISL/5-68
B6ELF7_ALISL/11-74
B6EM23_ALISL/6-68
B6ERX4_ALISL/6-69
B6EUK4_9MICO/25-87
B6FJF4_9CLOT/16-79
B6FJN9_9CLOT/22-85
B6FJT4_9CLOT/11-74
B6FKF2_9CLOT/13-76
B6FKJ4_9CLOT/13-76
B6FMH2_9CLOT/13-76
B6FN79_9CLOT/9-71
B6FP70_9CLOT/13-76
B6FQW4_9CLOT/25-87
B6FRQ3_9CLOT/10-76
B6FSI9_9CLOT/13-76
B6FT31_9CLOT/7-70
B6FT32_9CLOT/9-71
B6FT62_9CLOT/7-70
B6FT63_9CLOT/25-88
B6FUT5_9CLOT/25-88
B6FWF7_9CLOT/11-74
B6FWI5_9CLOT/13-76
B6FWP3_9CLOT/14-77
B6FX33_9CLOT/13-76
B6FXI3_9CLOT/11-72
B6FZF4_9CLOT/4-67
B6FZI4_9CLOT/19-80
B6FZN9_9CLOT/13-76
B6G0G1_9CLOT/15-77
B6G0M8_9CLOT/20-83
B6G198_9CLOT/15-75
B6G1D2_9CLOT/15-78
B6G884_9ACTN/10-72
B6G8F0_9ACTN/5-68
B6G9P5_9ACTN/13-76
B6G9U2_9ACTN/13-76
B6GCT6_9ACTN/16-79
B6GD71_9ACTN/6-69
B6GDW1_9ACTN/54-117
B6GED0_9ACTN/16-79
B6HYU2_ECOSE/24-87
B6HZ88_ECOSE/11-74
B6I2K4_ECOSE/10-73
B6I2M1_ECOSE/3-66
B6I2P0_ECOSE/7-63
B6I2T3_ECOSE/34-97
B6I3I3_ECOSE/8-71
B6I3R7_ECOSE/2-65
B6I3S8_ECOSE/5-68
B6I470_ECOSE/9-72
B6I499_ECOSE/14-77
B6I4K9_ECOSE/7-70
B6I5X4_ECOSE/13-75
B6I655_ECOSE/6-66
B6I7C6_ECOSE/9-71
B6I801_ECOSE/6-69
B6IAI4_ECOSE/3-66
B6IAJ6_ECOSE/31-93
B6IAU1_ECOSE/3-65
B6IAU9_ECOSE/13-75
B6ISI7_RHOCS/19-82
B6IWC1_RHOCS/28-91
B6J0S5_COXB2/10-73
B6J6E8_COXB1/10-73
B6JB92_OLICO/7-69
B6JE35_OLICO/38-103
B6JE71_OLICO/40-102
B6JF05_OLICO/18-80
B6JGC2_OLICO/22-84
B6JHB3_OLICO/1-62
B6JIG5_OLICO/30-92
B6JJ60_OLICO/32-94
B6JJ72_OLICO/12-74
B6JJR6_OLICO/10-73
B6QX06_9RHOB/15-77
B6R137_9RHOB/13-74
B6R1M8_9RHOB/8-69
B6R2F0_9RHOB/7-69
B6R2I1_9RHOB/1-56
B6R2I6_9RHOB/16-79
B6R2J8_9RHOB/16-79
B6R2V1_9RHOB/1-46
B6R300_9RHOB/1-31
B6R317_9RHOB/17-79
B6R3T3_9RHOB/8-71
B6R3T7_9RHOB/16-79
B6R3U0_9RHOB/9-71
B6R3U8_9RHOB/18-80
B6R5S1_9RHOB/26-88
B6R6U9_9RHOB/27-89
B6R6V1_9RHOB/7-70
B6R7Y5_9RHOB/15-77
B6R8K9_9RHOB/25-88
B6R933_9RHOB/8-70
B6R9F7_9RHOB/7-70
B6R9J3_9RHOB/6-69
B6R9K6_9RHOB/9-72
B6R9R1_9RHOB/13-76
B6VJI0_9NOCA/17-80
B6VJK0_9NOCA/20-85
B6VKG8_PHOAA/15-80
B6VSJ4_9BACE/9-72
B6VYA4_9BACE/11-74
B6W7C0_9FIRM/13-76
B6WA31_9FIRM/12-75
B6WAC8_9FIRM/9-72
B6WAZ5_9FIRM/29-92
B6WPV9_9DELT/8-70
B6WTT4_9DELT/8-70
B6WUX3_9DELT/15-79
B6WW14_9DELT/13-74
B6WXB1_9DELT/23-86
B6XC99_9ENTR/6-69
B6XEP3_9ENTR/23-86
B6XFH2_9ENTR/6-69
B6XHQ8_9ENTR/5-68
B6XHS5_9ENTR/5-68
B6XHU2_9ENTR/19-82
B6XI91_9ENTR/3-66
B6XIW1_9ENTR/15-78
B6XJA6_9ENTR/10-72
B6XK54_9ENTR/16-77
B6XKG3_9ENTR/11-74
B6XUS4_9BIFI/13-76
B6XWN2_9BIFI/45-106
B6YY33_9RHOB/9-72
B6YY93_9RHOB/50-113
B6YZ33_9RHOB/7-69
B6ZPG6_ECO57/7-70
B6ZQ70_ECO57/14-77
B6ZQN0_ECO57/2-65
B6ZRQ6_ECO57/8-71
B6ZS24_ECO57/11-74
B6ZSS7_ECO57/12-75
B6ZSU4_ECO57/7-63
B6ZTA6_ECO57/3-66
B6ZTC9_ECO57/10-73
B6ZTH0_ECO57/12-75
B6ZV41_ECO57/13-75
B6ZWF7_ECO57/6-66
B6ZXS6_ECO57/29-92
B6ZYJ0_ECO57/9-72
B7A108_ECO57/8-71
B7A2I7_ECO57/13-75
B7A2T4_ECO57/12-74
B7A2U6_ECO57/3-66
B7A482_ECO57/24-87
B7AC05_THEAQ/12-74
B7AHV0_9BACE/11-74
B7ALT3_9BACE/15-78
B7AP81_9BACE/15-77
B7AQK1_9BACE/17-79
B7ASL7_9BACE/13-77
B7ASV7_9BACE/13-76
B7ASV9_9BACE/13-76
B7AV68_9BACE/5-68
B7AV95_9BACE/13-76
B7AVL8_9BACE/4-67
B7AWA5_9BACE/12-75
B7AWY8_9BACE/11-74
B7B5P4_9PORP/19-82
B7B719_9PORP/14-77
B7B8T6_9PORP/11-72
B7C7P1_9FIRM/4-67
B7C809_9FIRM/12-75
B7C8C7_9FIRM/6-69
B7CD80_9FIRM/9-72
B7CE58_9FIRM/13-76
B7CEE5_BURPS/13-76
B7CF61_BURPS/3-66
B7CG11_BURPS/86-148
B7CGB4_BURPS/24-86
B7CGS8_BURPS/10-73
B7CHT9_BURPS/20-83
B7CIF5_BURPS/22-85
B7CJJ8_BURPS/18-81
B7CLA6_BURPS/22-84
B7CLL5_BURPS/8-71
B7CM65_BURPS/5-68
B7CN15_BURPS/12-74
B7CP37_BURPS/49-111
B7CP48_BURPS/17-79
B7CPC7_BURPS/10-72
B7CQ45_BURPS/34-97
B7CRH7_BURPS/19-82
B7CRK6_BURPS/38-101
B7CS45_BURPS/3-66
B7CS84_BURPS/8-69
B7CSA5_BURPS/21-84
B7CTR2_BURPS/9-70
B7CUH6_BURPS/94-157
B7CUR2_BURPS/5-68
B7CUS6_BURPS/23-86
B7CW65_BURPS/37-99
B7CWT3_BURPS/26-89
B7CX06_BURPS/39-102
B7CYR9_BURPS/31-93
B7CZI7_BURPS/21-84
B7DM52_9BACL/8-70
B7DPB6_9BACL/14-76
B7DQ65_9BACL/8-71
B7DQE8_9BACL/15-78
B7DRL5_9BACL/20-83
B7DRM4_9BACL/11-72
B7DT10_9BACL/8-71
B7DUP9_9BACL/7-70
B7DUY0_9BACL/8-71
B7DVD9_9BACL/7-70
B7GG56_ANOFW/10-73
B7GGS1_ANOFW/6-60
B7GGS8_ANOFW/13-75
B7GGV7_ANOFW/11-74
B7GHY4_ANOFW/12-75
B7GI24_ANOFW/5-68
B7GLD7_ANOFW/22-85
B7GPL9_BIFLS/27-88
B7GTL6_BIFLS/13-76
B7GTM0_BIFLS/13-76
B7GUB3_BIFLS/13-76
B7GUU3_ACIB3/22-85
B7GV16_ACIB3/4-67
B7GVC7_ACIB3/21-84
B7GX01_ACIB3/3-65
B7GX12_ACIB3/13-76
B7GX30_ACIB3/16-81
B7GZ74_ACIB3/9-71
B7GZS8_ACIB3/3-66
B7H0D6_ACIB3/10-73
B7H1E0_ACIB3/19-82
B7H1R1_ACIB3/21-82
B7H2G7_ACIB3/18-80
B7H2H1_ACIB3/3-66
B7H2L3_ACIB3/16-78
B7H2Q5_ACIB3/14-77
B7H384_ACIB3/1-45
B7H3Z3_ACIB3/17-79
B7H409_ACIB3/3-66
B7H425_ACIB3/20-83
B7H4A6_ACIB3/10-73
B7H4C1_ACIB3/13-74
B7H4G5_ACIB3/4-66
B7H5L9_BACC4/3-66
B7H5P4_BACC4/13-76
B7H6E2_BACC4/9-72
B7H815_BACC4/1-56
B7H871_BACC4/13-76
B7H8E9_BACC4/13-76
B7H944_BACC4/1-26
B7H968_BACC4/13-76
B7H9L9_BACC4/14-77
B7HB94_BACC4/13-76
B7HBL9_BACC4/16-79
B7HBR5_BACC4/4-67
B7HDN2_BACC4/13-76
B7HDR7_BACC4/1-60
B7HFB6_BACC4/1-46
B7HFC4_BACC4/5-59
B7HH57_BACC4/1-53
B7HHA9_BACC4/11-74
B7HIB5_BACC4/16-77
B7HJB3_BACC4/16-79
B7HJT5_BACC4/15-78
B7HK79_BACC7/11-74
B7HKV4_BACC7/13-76
B7HLC7_BACC7/10-73
B7HM15_BACC7/16-77
B7HN56_BACC7/13-76
B7HNC9_BACC7/16-79
B7HNY6_BACC7/13-76
B7HP12_BACC7/15-78
B7HQZ3_BACC7/19-81
B7HRP2_BACC7/8-71
B7HRQ2_BACC7/5-59
B7HS19_BACC7/14-77
B7HSA3_BACC7/3-66
B7HSC8_BACC7/13-76
B7HTB8_BACC7/9-72
B7HTV4_BACC7/14-77
B7HV85_BACC7/16-79
B7HVD6_BACC7/4-67
B7HVQ8_BACC7/13-76
B7HVS0_BACC7/13-76
B7HYY9_BACC7/9-72
B7I0K8_BACC7/1-53
B7I273_ACIB5/22-85
B7I2A3_ACIB5/4-67
B7I2F2_ACIB5/21-82
B7I2Q5_ACIB5/3-66
B7I396_ACIB5/13-74
B7I3B1_ACIB5/10-73
B7I3W7_ACIB5/20-83
B7I3Y1_ACIB5/3-66
B7I3Z5_ACIB5/17-79
B7I6I3_ACIB5/14-77
B7I787_ACIB5/9-71
B7I7J8_ACIB5/82-116
B7I8C8_ACIB5/14-77
B7I8H1_ACIB5/16-78
B7I9I5_ACIB5/16-81
B7I9K2_ACIB5/13-76
B7I9L3_ACIB5/3-65
B7I9X2_ACIB5/19-82
B7IBG9_ACIB5/21-84
B7IBS3_ACIB5/3-66
B7IBS7_ACIB5/18-80
B7IC68_ACIB5/10-73
B7ICK9_THEAB/4-67
B7ID05_THEAB/13-76
B7ID67_THEAB/13-76
B7IIJ2_BACC2/9-72
B7IJG2_BACC2/13-76
B7IK01_BACC2/8-71
B7IK09_BACC2/5-59
B7IK87_BACC2/17-80
B7IKP8_BACC2/11-74
B7ILR5_BACC2/13-76
B7IM11_BACC2/14-77
B7IMD2_BACC2/1-53
B7IN48_BACC2/11-74
B7IQE1_BACC2/9-72
B7ITA3_BACC2/16-79
B7ITL0_BACC2/13-76
B7ITP4_BACC2/10-73
B7IU71_BACC2/15-78
B7IWG5_BACC2/1-26
B7IWI9_BACC2/13-76
B7IWV9_BACC2/16-79
B7IX07_BACC2/4-67
B7IY31_BACC2/3-66
B7IY58_BACC2/13-76
B7J660_ACIF2/16-78
B7JD89_BACC0/13-76
B7JDA1_BACC0/13-76
B7JDC7_BACC0/14-77
B7JEZ9_BACC0/1-53
B7JFT9_BACC0/11-74
B7JG86_BACC0/9-72
B7JIS7_BACC0/16-77
B7JJ33_BACC0/13-76
B7JJ71_BACC0/10-73
B7JKS3_BACC0/15-78
B7JL32_BACC0/1-26
B7JL67_BACC0/19-81
B7JLI9_BACC0/13-76
B7JLS9_BACC0/13-76
B7JMU6_BACC0/13-76
B7JPH1_BACC0/16-79
B7JPU2_BACC0/3-66
B7JPW9_BACC0/13-76
B7JQB3_BACC0/4-67
B7JQR2_BACC0/9-72
B7JQX2_BACC0/13-76
B7JRX5_BACC0/8-71
B7JRY5_BACC0/5-59
B7JSR0_BACC0/11-74
B7K324_CYAP8/14-77
B7K430_CYAP8/8-71
B7KHG5_CYAP7/14-77
B7KP95_METC4/41-103
B7KR55_METC4/16-80
B7KTJ6_METC4/7-69
B7KUT8_METC4/15-77
B7KWM5_METC4/13-74
B7L021_METC4/19-81
B7L2F2_METC4/12-75
B7L2U1_METC4/36-99
B7L4Q2_ECO55/12-75
B7L6F4_ECO55/3-66
B7L6G6_ECO55/12-74
B7L730_ECO55/8-71
B7L828_ECO55/2-65
B7L837_ECO55/5-68
B7L898_ECO55/14-77
B7L8L7_ECO55/3-65
B7L8M5_ECO55/13-75
B7L9C7_ECO55/7-70
B7L9X2_ECO55/24-87
B7LAD6_ECO55/6-69
B7LB45_ECO55/13-75
B7LDX8_ECO55/10-73
B7LDZ4_ECO55/3-66
B7LE08_ECO55/7-63
B7LE80_ECO55/6-66
B7LFY0_ECO55/11-74
B7LH33_ECO55/9-72
B7LK26_ESCF3/2-65
B7LK37_ESCF3/5-68
B7LK99_ESCF3/14-77
B7LKM8_ESCF3/6-69
B7LMM7_ESCF3/11-74
B7LMX1_ESCF3/9-72
B7LPY4_ESCF3/22-85
B7LQG1_ESCF3/10-73
B7LQT0_ESCF3/12-74
B7LQX8_ESCF3/3-66
B7LR90_ESCF3/3-66
B7LRB2_ESCF3/13-75
B7LRJ4_ESCF3/29-92
B7LRK8_ESCF3/14-76
B7LRK9_ESCF3/63-125
B7LSV8_ESCF3/15-78
B7LTL1_ESCF3/8-71
B7LU11_ESCF3/19-82
B7LUQ5_ESCF3/33-95
B7LVS4_ESCF3/6-66
B7LVX4_ESCF3/11-74
B7LW09_ESCF3/3-66
B7LXN2_ECO8A/10-73
B7LXP9_ECO8A/3-66
B7LXS0_ECO8A/7-63
B7LYS5_ECO8A/3-66
B7LZ19_ECO8A/9-71
B7LZ40_ECO8A/12-74
B7LZP3_ECO8A/3-65
B7LZQ1_ECO8A/13-75
B7M002_ECO8A/9-72
B7M153_ECO8A/11-74
B7M1S7_ECO8A/12-75
B7M482_ECO8A/24-87
B7M491_ECO8A/8-71
B7M4H3_ECO8A/2-65
B7M4I4_ECO8A/5-68
B7M5B1_ECO8A/14-77
B7M671_ECO8A/7-70
B7M699_ECO8A/6-69
B7M8L3_ECO8A/13-75
B7M9A7_ECO8A/6-66
B7M9S8_ECO45/13-75
B7MA38_ECO45/9-71
B7MA79_ECO45/9-72
B7MAP0_ECO45/11-74
B7MB27_ECO45/9-72
B7MDX2_ECO45/15-78
B7MEF6_ECO45/24-87
B7MFG8_ECO45/8-71
B7MGB6_ECO45/5-68
B7MGH5_ECO45/14-77
B7MJX7_ECO45/13-75
B7MKD5_ECO45/6-66
B7MKE4_ECO45/3-66
B7MML4_ECO45/10-73
B7MMN4_ECO45/3-66
B7MMP9_ECO45/7-63
B7MMS2_ECO45/3-66
B7MN01_ECO45/3-65
B7MNX5_ECO81/11-74
B7MQY4_ECO81/14-77
B7MRA8_ECO81/13-75
B7MSF1_ECO81/24-87
B7MUM5_ECO81/3-66
B7MUS8_ECO81/13-75
B7MX23_ECO81/24-87
B7MYW6_ECO81/6-66
B7MYX5_ECO81/3-66
B7N0A6_ECO81/9-71
B7N0E9_ECO81/9-72
B7N0P3_ECO81/9-72
B7N1Z9_ECO81/5-68
B7N250_ECO81/8-71
B7N368_ECO81/10-73
B7N379_ECO81/7-64
B7N4J6_ECOLU/3-66
B7N4K8_ECOLU/12-74
B7N4W4_ECOLU/13-75
B7N6P8_ECOLU/6-66
B7N6Q7_ECOLU/3-66
B7N7Y3_ECOLU/11-74
B7NCD1_ECOLU/24-87
B7NCN8_ECOLU/24-87
B7NCW4_ECOLU/9-71
B7ND82_ECOLU/9-72
B7NEA9_ECOLU/15-78
B7NEQ9_ECOLU/8-71
B7NF01_ECOLU/2-65
B7NF12_ECOLU/5-68
B7NF71_ECOLU/14-77
B7NFG8_ECOLU/7-70
B7NG39_ECOLU/13-75
B7NGY0_ECOLU/10-73
B7NGZ7_ECOLU/3-66
B7NH26_ECOLU/7-63
B7NI73_ECO7I/11-74
B7NIP3_ECO7I/3-65
B7NIQ2_ECO7I/13-75
B7NIX5_ECO7I/9-71
B7NJW1_ECO7I/9-72
B7NMR2_ECO7I/12-73
B7NN46_ECO7I/20-83
B7NN96_ECO7I/15-78
B7NPB3_ECO7I/8-71
B7NPN2_ECO7I/24-87
B7NQY4_ECO7I/2-65
B7NQZ5_ECO7I/5-68
B7NR58_ECO7I/14-77
B7NSE7_ECO7I/6-66
B7NSF6_ECO7I/3-66
B7NSR5_ECO7I/13-75
B7NUZ9_ECO7I/7-70
B7NV94_ECO7I/10-73
B7QPG8_9RHOB/6-67
B7QQY8_9RHOB/14-76
B7QRG2_9RHOB/7-69
B7QRI5_9RHOB/5-67
B7QSI7_9RHOB/14-76
B7QT90_9RHOB/20-83
B7QTG5_9RHOB/11-76
B7QTU7_9RHOB/13-76
B7QU10_9RHOB/22-82
B7QUM0_9RHOB/20-82
B7QUN9_9RHOB/5-67
B7QUZ7_9RHOB/9-71
B7QW86_9RHOB/11-74
B7QX73_9RHOB/20-83
B7QXI5_9RHOB/13-75
B7QXR8_9RHOB/22-82
B7QYS9_9RHOB/25-88
B7QZG1_9RHOB/31-94
B7R6L2_9THEO/14-77
B7R928_9THEO/1-56
B7R9D5_9THEO/13-75
B7RFR5_9RHOB/16-79
B7RGH6_9RHOB/13-76
B7RGR0_9RHOB/14-74
B7RGU1_9RHOB/20-82
B7RJ98_9RHOB/15-78
B7RJV8_9RHOB/11-74
B7RK76_9RHOB/14-76
B7RKH5_9RHOB/29-92
B7RLX0_9RHOB/13-74
B7RLY3_9RHOB/24-86
B7RM16_9RHOB/22-84
B7RMR9_9RHOB/8-65
B7RMS2_9RHOB/6-68
B7RNC4_9RHOB/18-81
B7RNZ2_9RHOB/22-85
B7RPA0_9RHOB/45-104
B7RPV5_9RHOB/8-70
B7RPX3_9RHOB/5-67
B7RQE6_9RHOB/16-81
B7RR04_9RHOB/2-64
B7RR83_9RHOB/11-73
B7RRF7_9RHOB/18-81
B7RRN4_9RHOB/18-81
B7RRQ4_9RHOB/14-77
B7RS00_9RHOB/25-87
B7RT31_9GAMM/11-74
B7RY34_9GAMM/24-87
B7RYS0_9GAMM/20-83
B7SUW7_THITH/28-90
B7T9X7_9PROT/27-89
B7UFB8_ECO27/24-87
B7UH83_ECO27/6-66
B7UIG1_ECO27/11-74
B7UIM6_ECO27/9-71
B7UIR7_ECO27/9-72
B7UJ01_ECO27/9-72
B7ULG0_ECO27/8-71
B7ULK6_ECO27/6-69
B7UMG2_ECO27/5-68
B7UMM0_ECO27/14-77
B7UPS6_ECO27/13-75
B7UQW2_ECO27/10-73
B7UQY6_ECO27/7-64
B7URI5_ECO27/3-66
B7URR5_ECO27/13-75
B7UV94_PSEA8/9-72
B7UVJ6_PSEA8/9-71
B7UW28_PSEA8/23-85
B7UWN4_PSEA8/8-69
B7UWR0_PSEA8/13-75
B7UX45_PSEA8/9-71
B7UYG2_PSEA8/18-80
B7UYJ4_PSEA8/21-84
B7V140_PSEA8/16-77
B7V1I1_PSEA8/11-74
B7V1W9_PSEA8/4-65
B7V237_PSEA8/7-70
B7V239_PSEA8/17-79
B7V2I0_PSEA8/13-76
B7V3J8_PSEA8/22-85
B7V509_PSEA8/15-78
B7V5H4_PSEA8/13-76
B7V5P7_PSEA8/6-69
B7V5X2_PSEA8/20-83
B7V6C1_PSEA8/19-80
B7V6E1_PSEA8/24-87
B7V6L8_PSEA8/3-66
B7V762_PSEA8/5-67
B7V7K2_PSEA8/6-69
B7V7X0_PSEA8/8-71
B7V924_PSEA8/12-75
B7VA72_PSEA8/3-66
B7VH90_VIBSL/9-71
B7VIG3_VIBSL/10-72
B7VK14_VIBSL/26-89
B7VLW6_VIBSL/8-71
B7VN09_VIBSL/6-69
B7VN39_VIBSL/17-80
B7VN40_VIBSL/15-78
B7VNC9_VIBSL/25-87
B7VPC6_VIBSL/4-67
B7VPF8_VIBSL/3-66
B7VPP8_VIBSL/3-66
B7VQV3_VIBSL/18-81
B7VR18_VIBSL/2-65
B7VRL6_VIBSL/6-69
B7VSV1_VIBSL/11-73
B7VT53_VIBSL/9-72
B7WSN4_COMTE/26-88
B7WSN8_COMTE/7-69
B7WSN9_COMTE/19-81
B7WSQ1_COMTE/11-73
B7WSV6_COMTE/6-69
B7WT21_COMTE/34-97
B7WT85_COMTE/17-80
B7WTX4_COMTE/7-67
B7WV08_COMTE/17-79
B7WVD6_COMTE/17-78
B7WW83_COMTE/10-72
B7WWD7_COMTE/16-79
B7WWF3_COMTE/14-77
B7WX91_COMTE/6-68
B7WXH2_COMTE/24-86
B7WY26_COMTE/13-76
B7WZA7_COMTE/34-97
B7X061_COMTE/24-87
B7X083_COMTE/12-75
B7X085_COMTE/21-84
B7X092_COMTE/9-72
B7X0B7_COMTE/6-67
B7X0G6_COMTE/17-80
B7X0I4_COMTE/29-92
B7X2Q4_COMTE/7-70
B7X2Y6_COMTE/35-97
B7X3P2_COMTE/1-59
B7X520_COMTE/13-73
B7X594_COMTE/36-99
B7XMB6_ENTBH/1-26
B8CGW0_SHEPW/15-78
B8CGY3_SHEPW/5-68
B8CLI7_SHEPW/38-101
B8CMB3_SHEPW/11-73
B8CNA4_SHEPW/12-73
B8CPD5_SHEPW/1-41
B8CTZ0_SHEPW/11-74
B8CV20_SHEPW/5-66
B8CWG4_HALOH/11-74
B8CY86_HALOH/11-74
B8CYC7_HALOH/13-76
B8D187_HALOH/18-81
B8D1T8_HALOH/8-71
B8D1Y2_HALOH/11-74
B8DA50_LISMH/7-70
B8DAP0_LISMH/5-68
B8DBS7_LISMH/8-71
B8DBS8_LISMH/7-70
B8DCV0_LISMH/6-69
B8DEH7_LISMH/10-73
B8DEI7_LISMH/10-73
B8DEM5_LISMH/13-76
B8DEN3_LISMH/3-66
B8DF69_LISMH/12-75
B8DGX1_LISMH/14-77
B8DGX3_LISMH/7-68
B8DH18_LISMH/12-75
B8DHH1_LISMH/6-59
B8DHP9_LISMH/8-69
B8DI19_LISMH/10-71
B8DI44_LISMH/9-72
B8DID7_LISMH/8-70
B8DID9_LISMH/6-68
B8DJ65_DESVM/12-75
B8DKJ4_DESVM/17-80
B8DKP1_DESVM/5-68
B8DLQ1_DESVM/9-71
B8DMK9_DESVM/12-75
B8DQ73_DESVM/12-75
B8DQJ9_DESVM/25-88
B8DSB2_DESVM/26-88
B8DUS4_BIFA0/13-76
B8DZI6_DICTD/10-73
B8E051_DICTD/7-70
B8E1Z8_DICTD/12-74
B8E213_DICTD/9-72
B8E3I1_SHEB2/15-78
B8E4P0_SHEB2/18-81
B8E4Y6_SHEB2/12-73
B8E653_SHEB2/11-74
B8E8C1_SHEB2/36-98
B8E9E7_SHEB2/16-79
B8EC58_SHEB2/3-66
B8EEN7_SHEB2/13-75
B8EM10_METSB/20-83
B8EMH5_METSB/25-87
B8EPS8_METSB/15-78
B8ES85_METSB/37-99
B8F398_HAEPS/12-75
B8FA83_DESAA/29-92
B8FBX8_DESAA/6-69
B8FC99_DESAA/3-66
B8FD04_DESAA/25-88
B8FDF8_DESAA/14-77
B8FFL1_DESAA/10-73
B8FGG0_DESAA/9-72
B8FJH5_DESAA/7-70
B8FJX4_DESAA/15-80
B8FKB6_DESAA/24-87
B8FKP4_DESAA/11-74
B8FP89_DESHD/20-82
B8FPA3_DESHD/11-74
B8FPD0_DESHD/5-68
B8FPJ0_DESHD/11-74
B8FPJ1_DESHD/11-74
B8FRU3_DESHD/13-70
B8FRW6_DESHD/11-74
B8FSA8_DESHD/12-75
B8FSU5_DESHD/13-76
B8FTC4_DESHD/12-75
B8FV65_DESHD/11-74
B8FV88_DESHD/10-73
B8FVE3_DESHD/11-74
B8FVL6_DESHD/11-74
B8FWM2_DESHD/11-74
B8FXN5_DESHD/11-72
B8FY52_DESHD/16-78
B8FYN0_DESHD/15-78
B8FYX4_DESHD/11-74
B8FZH9_DESHD/11-72
B8FZR2_DESHD/14-77
B8G0S3_DESHD/14-77
B8G0U5_DESHD/10-68
B8G276_DESHD/6-69
B8G6Z3_CHLAD/12-73
B8G741_CHLAD/8-71
B8GGM0_METPE/11-74
B8GRP0_THISH/10-72
B8GSC7_THISH/15-78
B8GWC7_CAUCN/8-70
B8GZF1_CAUCN/8-69
B8GZN7_CAUCN/42-105
B8H001_CAUCN/73-136
B8H0Y1_CAUCN/83-145
B8H135_CAUCN/16-69
B8H1G6_CAUCN/9-71
B8H1S0_CAUCN/7-70
B8H254_CAUCN/35-97
B8H2S4_CAUCN/5-68
B8H2U8_CAUCN/19-82
B8H3E3_CAUCN/48-111
B8H3V5_CAUCN/13-71
B8H5A0_CAUCN/23-86
B8H6L8_ARTCA/12-74
B8H6M7_ARTCA/17-79
B8H6N9_ARTCA/11-73
B8H700_ARTCA/27-90
B8H7A8_ARTCA/21-84
B8H7L5_ARTCA/21-84
B8H866_ARTCA/5-67
B8H8B0_ARTCA/17-78
B8H8D2_ARTCA/11-72
B8H8P6_ARTCA/20-82
B8H921_ARTCA/21-83
B8H9B3_ARTCA/17-80
B8HA74_ARTCA/5-67
B8HAE3_ARTCA/16-78
B8HAP1_ARTCA/6-69
B8HC35_ARTCA/24-86
B8HD48_ARTCA/15-78
B8HDE8_ARTCA/17-80
B8HDJ0_ARTCA/14-76
B8HDQ2_ARTCA/11-74
B8HDY5_ARTCA/7-70
B8HE42_ARTCA/6-71
B8HE80_ARTCA/7-69
B8HE90_ARTCA/21-83
B8HE95_ARTCA/5-66
B8HG09_ARTCA/12-73
B8HGF2_ARTCA/3-65
B8HGQ4_ARTCA/14-75
B8HH72_ARTCA/18-81
B8HHC6_ARTCA/17-79
B8HY29_CYAP4/14-77
B8HZT3_CLOCE/7-70
B8I0F7_CLOCE/11-73
B8I0P4_CLOCE/11-74
B8I1I9_CLOCE/11-74
B8I295_CLOCE/9-72
B8I362_CLOCE/15-78
B8I3C4_CLOCE/11-74
B8I3T4_CLOCE/16-78
B8I484_CLOCE/16-78
B8I529_CLOCE/13-76
B8I6U0_CLOCE/12-75
B8I6U5_CLOCE/11-74
B8I7U6_CLOCE/10-73
B8IA79_METNO/9-71
B8IC01_METNO/10-71
B8ICD3_METNO/28-90
B8IF77_METNO/5-68
B8IFI6_METNO/13-75
B8IFZ4_METNO/18-83
B8IGC1_METNO/28-91
B8IHM7_METNO/16-79
B8IHV3_METNO/20-81
B8II10_METNO/458-521
B8IIJ3_METNO/22-85
B8IIJ6_METNO/18-78
B8IJN0_METNO/11-73
B8IKG4_METNO/9-72
B8IKM7_METNO/18-83
B8IL12_METNO/52-114
B8ILJ0_METNO/11-73
B8ILM0_METNO/3-65
B8IM32_METNO/15-77
B8INB2_METNO/18-80
B8INC7_METNO/12-74
B8IND5_METNO/24-87
B8INH1_METNO/18-80
B8IQA6_METNO/16-78
B8IQB5_METNO/23-86
B8IQJ3_METNO/16-78
B8IRB1_METNO/27-89
B8ISK4_METNO/22-85
B8ISL7_METNO/22-85
B8ITK7_METNO/22-85
B8IU23_METNO/34-97
B8IV24_METNO/21-83
B8IVZ2_METNO/27-88
B8IW55_METNO/12-73
B8IWB4_METNO/5-65
B8IWC3_METNO/14-76
B8IWP6_METNO/5-67
B8IWR8_METNO/12-73
B8IWZ7_METNO/10-72
B8IX05_METNO/43-105
B8IX43_METNO/5-68
B8IX66_METNO/24-87
B8IZ34_DESDA/28-89
B8IZY9_DESDA/12-75
B8J1K9_DESDA/4-66
B8J3M0_DESDA/7-69
B8J5V9_ANAD2/21-84
B8J7S7_ANAD2/18-81
B8K443_VIBPA/22-85
B8K4I7_VIBPA/10-72
B8K5T4_VIBPA/20-82
B8K5Z5_VIBPA/6-69
B8K6Q9_VIBPA/3-66
B8K6Z5_VIBPA/12-75
B8K872_VIBPA/3-66
B8K8C2_VIBPA/2-65
B8KC77_VIBPA/5-68
B8KCH0_VIBPA/12-74
B8KD64_VIBPA/11-74
B8KFJ9_9GAMM/9-72
B8KJM7_9GAMM/24-87
B8KTF5_9GAMM/13-76
B8KTZ9_9GAMM/7-70
B8KZB7_9GAMM/16-78
B8KZR6_9GAMM/7-70
B8L176_9GAMM/5-68
B8L4S2_9GAMM/12-75
B8L4Z1_9GAMM/9-72
B8L593_9GAMM/7-70
B8L5A2_9GAMM/6-69
B8L7T2_9GAMM/22-85
B8L7T4_9GAMM/28-91
B8L899_9GAMM/17-80
B8LAM6_9GAMM/6-68
B8R4I3_9MYCO/64-126
B8R8V9_9BACT/12-67
B8R930_9BACT/20-82
B8ZJP0_STRPJ/14-77
B8ZKP0_STRPJ/6-69
B8ZKZ6_STRPJ/4-67
B8ZMH9_STRPJ/11-74
B8ZNI9_STRPJ/3-66
B8ZP82_STRPJ/4-67
B9AY37_9BURK/23-86
B9AY88_9BURK/10-73
B9AYD4_9BURK/3-66
B9AYJ6_9BURK/11-74
B9AYY5_9BURK/17-80
B9AZS9_9BURK/3-66
B9AZV2_9BURK/31-93
B9B005_9BURK/28-90
B9B024_9BURK/3-66
B9B027_9BURK/20-82
B9B0F9_9BURK/89-152
B9B0H5_9BURK/18-80
B9B0N0_9BURK/13-76
B9B0Q1_9BURK/19-81
B9B150_9BURK/37-99
B9B213_9BURK/5-68
B9B2D1_9BURK/5-68
B9B2G9_9BURK/22-85
B9B310_9BURK/8-71
B9B3I2_9BURK/18-81
B9B3Y3_9BURK/15-78
B9B4C1_9BURK/22-85
B9B4U1_9BURK/20-83
B9B585_9BURK/3-66
B9B5B7_9BURK/3-66
B9B5C6_9BURK/22-85
B9B5Z3_9BURK/13-75
B9B6C1_9BURK/16-79
B9B6E6_9BURK/17-79
B9B6F2_9BURK/13-75
B9B6J3_9BURK/23-86
B9B6T0_9BURK/24-87
B9B707_9BURK/6-69
B9B7G3_9BURK/22-85
B9B7I0_9BURK/40-103
B9B8V0_9BURK/8-70
B9B8Z0_9BURK/55-120
B9B999_9BURK/8-71
B9BAF0_9BURK/19-81
B9BBR4_9BURK/17-80
B9BDA2_9BURK/8-80
B9BDS4_9BURK/5-68
B9BFU9_9BURK/14-77
B9BFV6_9BURK/17-78
B9BH08_9BURK/16-79
B9BH26_9BURK/64-127
B9BHM1_9BURK/3-66
B9BHV9_9BURK/11-73
B9BI12_9BURK/16-78
B9BI32_9BURK/3-66
B9BI36_9BURK/20-82
B9BIG0_9BURK/89-152
B9BIH5_9BURK/18-80
B9BIN1_9BURK/13-76
B9BJ18_9BURK/6-69
B9BJA6_9BURK/24-87
B9BJI8_9BURK/69-132
B9BJX0_9BURK/40-103
B9BJY6_9BURK/22-85
B9BKM3_9BURK/5-68
B9BLF6_9BURK/1-59
B9BLL9_9BURK/7-69
B9BMN5_9BURK/8-70
B9BNU6_9BURK/19-82
B9BP52_9BURK/18-81
B9BP69_9BURK/13-75
B9BPJ6_9BURK/16-79
B9BPM2_9BURK/17-79
B9BPM9_9BURK/36-98
B9BPS2_9BURK/23-86
B9BQC3_9BURK/20-83
B9BR90_9BURK/22-85
B9BRD4_9BURK/23-86
B9BRI7_9BURK/10-73
B9BRN7_9BURK/3-66
B9BRV1_9BURK/11-74
B9BS86_9BURK/42-105
B9BSI3_9BURK/19-81
B9BTN0_9BURK/15-78
B9BU58_9BURK/18-81
B9BU68_9BURK/5-68
B9BUV1_9BURK/22-85
B9BWC4_9BURK/8-80
B9BWR4_9BURK/22-85
B9BWU9_9BURK/3-66
B9BWV9_9BURK/22-85
B9BXJ0_9BURK/18-81
B9BXX4_9BURK/17-78
B9BXY1_9BURK/14-77
B9BYI2_9BURK/19-81
B9BYJ7_9BURK/8-71
B9BYY2_9BURK/5-68
B9BZS1_9BURK/17-80
B9C192_9BURK/16-79
B9C1A9_9BURK/64-127
B9C1M4_9BURK/3-66
B9C1W3_9BURK/11-73
B9C216_9BURK/16-78
B9C235_9BURK/3-66
B9C239_9BURK/20-82
B9C2G7_9BURK/89-152
B9C2I2_9BURK/1-63
B9C2N9_9BURK/13-76
B9C326_9BURK/6-69
B9C3B4_9BURK/24-87
B9C3J5_9BURK/16-79
B9C3X5_9BURK/40-103
B9C3Z1_9BURK/22-85
B9C4M9_9BURK/5-68
B9C5G1_9BURK/1-59
B9C5M3_9BURK/7-69
B9C659_9BURK/8-70
B9C7E6_9BURK/17-78
B9C7F3_9BURK/14-77
B9C804_9BURK/5-68
B9C8H2_9BURK/22-85
B9C8K5_9BURK/24-87
B9C8L5_9BURK/22-85
B9C935_9BURK/19-82
B9C9E2_9BURK/18-81
B9C9F9_9BURK/13-75
B9C9T7_9BURK/16-79
B9C9W4_9BURK/17-79
B9C9X2_9BURK/36-98
B9CA14_9BURK/23-86
B9CAD6_9BURK/22-85
B9CBA5_9BURK/20-83
B9CBU7_9BURK/18-81
B9CCC7_9BURK/15-78
B9CD80_9BURK/23-86
B9CDD5_9BURK/10-73
B9CDI5_9BURK/3-66
B9CDP8_9BURK/11-74
B9CE32_9BURK/42-105
B9CE93_9BURK/19-81
B9CEA8_9BURK/8-71
B9CF43_9BURK/22-85
B9CF81_9BURK/5-68
B9CG35_9BURK/19-81
B9CGI1_9BURK/17-80
B9CHT4_9BURK/8-80
B9CJK8_9BURK/8-71
B9CM74_9ACTN/30-79
B9CMD3_9ACTN/39-102
B9CML8_9ACTN/4-67
B9CMV5_9ACTN/3-66
B9CN11_9ACTN/13-76
B9CN12_9ACTN/9-71
B9CN20_9ACTN/13-76
B9CNA9_9ACTN/5-68
B9CP74_9ACTN/10-72
B9CPN5_STACP/15-76
B9CUD9_STACP/13-76
B9CUS6_STACP/5-68
B9CYI6_WOLRE/3-65
B9DKQ2_STACT/5-68
B9DKX6_STACT/5-68
B9DL45_STACT/24-83
B9DLG9_STACT/7-70
B9DMA6_STACT/8-71
B9DMP4_STACT/13-76
B9DNA0_STACT/4-58
B9DS77_STRU0/4-67
B9DSA6_STRU0/11-74
B9DSM1_STRU0/5-68
B9DSS2_STRU0/7-69
B9DSS5_STRU0/7-70
B9DUB4_STRU0/4-67
B9DUF7_STRU0/13-76
B9DW51_STRU0/3-66
B9DWU8_CLOK1/5-58
B9DXK3_CLOK1/9-72
B9DYH8_CLOK1/16-79
B9DYR1_CLOK1/22-85
B9E2A0_CLOK1/8-72
B9E2Z0_CLOK1/5-68
B9E3D4_CLOK1/16-79
B9E3Q9_CLOK1/17-80
B9E461_CLOK1/11-73
B9E4W5_CLOK1/10-73
B9E558_CLOK1/24-87
B9E5R4_CLOK1/19-82
B9E7A7_MACCJ/21-83
B9E7B1_MACCJ/4-58
B9E8T3_MACCJ/14-77
B9E8X5_MACCJ/5-68
B9E9G7_MACCJ/9-72
B9EA59_MACCJ/12-75
B9EBG4_MACCJ/9-69
B9EBX5_MACCJ/13-76
B9ISR5_BACCQ/9-72
B9IUP2_BACCQ/1-53
B9IUU6_BACCQ/11-74
B9IV48_BACCQ/13-76
B9IV83_BACCQ/10-73
B9IWR6_BACCQ/11-74
B9IWU0_BACCQ/13-76
B9IWZ4_BACCQ/16-77
B9IXL4_BACCQ/13-76
B9IXX3_BACCQ/16-79
B9IYM6_BACCQ/15-78
B9J0A2_BACCQ/1-41
B9J0B2_BACCQ/5-59
B9J0F4_BACCQ/19-81
B9J1I9_BACCQ/14-77
B9J1V5_BACCQ/3-66
B9J1X5_BACCQ/1-51
B9J224_BACCQ/9-72
B9J2E3_BACCQ/10-73
B9J3V2_BACCQ/16-79
B9J4R9_BACCQ/4-67
B9J543_BACCQ/13-76
B9J559_BACCQ/13-76
B9J642_BACCQ/13-76
B9J6R2_AGRRK/14-77
B9J837_AGRRK/17-80
B9JAS1_AGRRK/9-71
B9JB21_AGRRK/21-84
B9JC54_AGRRK/17-79
B9JD76_AGRRK/10-73
B9JD79_AGRRK/14-77
B9JDC3_AGRRK/9-72
B9JDJ0_AGRRK/34-97
B9JEJ8_AGRRK/28-90
B9JF17_AGRRK/21-82
B9JF79_AGRRK/18-81
B9JFQ1_AGRRK/15-78
B9JH98_AGRRK/12-75
B9JHA7_AGRRK/22-85
B9JHG2_AGRRK/5-62
B9JHG5_AGRRK/7-69
B9JHL4_AGRRK/11-73
B9JHN2_AGRRK/15-78
B9JHS7_AGRRK/22-85
B9JHT8_AGRRK/4-66
B9JI43_AGRRK/18-81
B9JID6_AGRRK/14-77
B9JIF7_AGRRK/17-63
B9JIF7_AGRRK/84-146
B9JIK4_AGRRK/14-77
B9JIL4_AGRRK/9-71
B9JIR7_AGRRK/22-84
B9JIT3_AGRRK/10-72
B9JIV4_AGRRK/28-90
B9JIZ0_AGRRK/9-72
B9JIZ7_AGRRK/44-103
B9JJ79_AGRRK/29-92
B9JJA5_AGRRK/26-81
B9JJB2_AGRRK/2-67
B9JJB8_AGRRK/8-70
B9JJC9_AGRRK/19-82
B9JJF4_AGRRK/17-79
B9JJF6_AGRRK/20-82
B9JJG4_AGRRK/11-73
B9JJH5_AGRRK/17-78
B9JJI9_AGRRK/17-78
B9JJW0_AGRRK/18-80
B9JJW5_AGRRK/15-78
B9JJX2_AGRRK/14-76
B9JJY4_AGRRK/1-51
B9JK72_AGRRK/19-82
B9JKX5_AGRRK/17-65
B9JKX5_AGRRK/85-143
B9JL26_AGRRK/13-75
B9JL27_AGRRK/32-94
B9JLF5_AGRRK/11-74
B9JLH7_AGRRK/19-81
B9JLJ0_AGRRK/17-78
B9JLK2_AGRRK/15-78
B9JLL8_AGRRK/10-72
B9JLW4_AGRRK/13-74
B9JLX2_AGRRK/13-74
B9JLX9_AGRRK/16-78
B9JM52_AGRRK/13-75
B9JMC1_AGRRK/24-86
B9JML5_AGRRK/11-73
B9JMP6_AGRRK/9-71
B9JMQ5_AGRRK/10-72
B9JN54_AGRRK/111-169
B9JN54_AGRRK/13-75
B9JNP5_AGRRK/1-64
B9JNQ2_AGRRK/18-80
B9JPY8_AGRRK/13-74
B9JQD5_AGRRK/15-76
B9JQK4_AGRRK/11-69
B9JQU1_AGRVS/75-138
B9JSW4_AGRVS/18-80
B9JSY6_AGRVS/9-72
B9JT57_AGRVS/9-71
B9JVT2_AGRVS/16-79
B9JYB6_AGRVS/12-75
B9JYS5_AGRVS/15-78
B9K046_AGRVS/20-83
B9K055_AGRVS/20-82
B9K074_AGRVS/6-68
B9K0B5_AGRVS/7-70
B9K0T8_AGRVS/22-84
B9K0U5_AGRVS/8-70
B9K0W0_AGRVS/7-67
B9K114_AGRVS/2-62
B9K1B2_AGRVS/18-79
B9K1C5_AGRVS/19-80
B9K1J8_AGRVS/15-77
B9K1N5_AGRVS/16-79
B9K204_AGRVS/10-72
B9K217_AGRVS/107-165
B9K217_AGRVS/9-71
B9K292_AGRVS/13-76
B9K2J0_AGRVS/14-76
B9K2K9_AGRVS/11-73
B9K2W2_AGRVS/19-82
B9K301_AGRVS/18-79
B9K384_AGRVS/11-73
B9K3K4_AGRVS/55-118
B9K3P8_AGRVS/19-78
B9K3S4_AGRVS/17-78
B9K4X9_AGRVS/15-77
B9K4Z5_AGRVS/5-66
B9K4Z6_AGRVS/5-66
B9K568_AGRVS/52-115
B9K5M9_AGRVS/15-78
B9K5Q9_AGRVS/30-92
B9KAK4_THENN/47-110
B9KBL3_THENN/9-71
B9KC01_THENN/20-82
B9KC40_THENN/1-56
B9KKN4_RHOSK/20-82
B9KM44_RHOSK/1-62
B9KM95_RHOSK/19-82
B9KM98_RHOSK/9-71
B9KNC7_RHOSK/14-74
B9KNW6_RHOSK/11-74
B9KQ27_RHOSK/27-90
B9KS39_RHOSK/6-67
B9KS40_RHOSK/6-67
B9KS40_RHOSK/85-147
B9KSW3_RHOSK/5-67
B9KT39_RHOSK/17-80
B9KTJ3_RHOSK/19-80
B9KTQ2_RHOSK/12-75
B9KTU3_RHOSK/6-68
B9KTU6_RHOSK/7-67
B9KUL2_RHOSK/15-78
B9KUL8_RHOSK/23-86
B9KUN8_RHOSK/13-75
B9KVJ3_RHOSK/21-84
B9KVL4_RHOSK/15-72
B9KVL5_RHOSK/30-92
B9KVN4_RHOSK/30-86
B9KVT7_RHOSK/10-75
B9KVV2_RHOSK/24-87
B9KVW2_RHOSK/10-72
B9KW27_RHOSK/13-76
B9KW53_RHOSK/102-165
B9KW59_RHOSK/21-83
B9KW63_RHOSK/17-79
B9KWJ6_RHOSK/16-78
B9KWN8_RHOSK/8-71
B9KWP9_RHOSK/14-79
B9KWT6_RHOSK/6-69
B9KWV2_RHOSK/19-82
B9KX06_RHOSK/13-75
B9KX29_RHOSK/5-66
B9KXE2_THERP/15-77
B9L2Y9_THERP/17-80
B9L3H9_THERP/14-76
B9L3V7_THERP/9-72
B9L552_THERP/28-90
B9L5F0_THERP/22-84
B9LIP0_CHLSY/11-72
B9LM10_CHLSY/11-73
B9LM98_CHLSY/8-71
B9LWG4_HALLT/25-73
B9LZS0_GEOSF/15-77
B9LZW5_GEOSF/11-73
B9M7B2_GEOSF/19-82
B9M9T6_ACIET/10-73
B9MB23_ACIET/22-84
B9MBP1_ACIET/28-91
B9MFA7_ACIET/9-71
B9MFF2_ACIET/5-67
B9MFG1_ACIET/15-77
B9MFK8_ACIET/23-85
B9MG43_ACIET/15-78
B9MGF3_ACIET/10-73
B9MIE5_ACIET/46-112
B9MJB4_ACIET/38-101
B9MJG7_ACIET/11-73
B9MJX7_ANATD/18-80
B9MKL3_ANATD/15-77
B9MKZ0_ANATD/15-78
B9MLR8_ANATD/14-77
B9MMK1_ANATD/18-81
B9MMM1_ANATD/12-75
B9MN46_ANATD/13-76
B9MN91_ANATD/10-73
B9MNX3_ANATD/16-78
B9MQV9_ANATD/13-76
B9NH08_POPTR/7-68
B9NIN4_POPTR/8-70
B9NJS8_POPTR/20-83
B9NJT7_POPTR/30-93
B9NLK4_9RHOB/9-72
B9NLN5_9RHOB/20-82
B9NLW6_9RHOB/18-81
B9NN11_9RHOB/1-55
B9NN16_9RHOB/26-88
B9NS48_9RHOB/16-79
B9NS82_9RHOB/11-76
B9NSG4_9RHOB/11-74
B9NSP0_9RHOB/13-73
B9NTX5_9RHOB/22-84
B9NUL6_9RHOB/9-70
B9NVP9_9RHOB/11-73
B9NVT6_9RHOB/6-69
B9NVV8_9RHOB/80-141
B9NVY2_9RHOB/3-52
B9NWD2_9RHOB/20-82
B9NWG3_9RHOB/55-120
B9NWJ5_9RHOB/5-68
B9NXJ4_9RHOB/1-50
B9NYX9_PROMA/13-76
B9P8D6_POPTR/14-77
B9PBT4_POPTR/174-236
B9PD11_POPTR/310-365
B9PDN8_POPTR/29-92
B9PEB1_POPTR/70-135
B9QTY5_9RHOB/5-67
B9QU69_9RHOB/14-76
B9QUF4_9RHOB/16-78
B9QUR0_9RHOB/20-85
B9QUW4_9RHOB/13-76
B9QX62_9RHOB/15-78
B9QXY7_9RHOB/13-76
B9QY06_9RHOB/14-77
B9QY54_9RHOB/9-72
B9QYL7_9RHOB/40-102
B9QYT4_9RHOB/12-74
B9QYU9_9RHOB/8-70
B9QZB8_9RHOB/2-64
B9QZW6_9RHOB/15-78
B9R1H9_9RHOB/21-84
B9R1T7_9RHOB/14-76
B9R1U8_9RHOB/15-78
B9R1W7_9RHOB/2-64
B9R2F0_9RHOB/37-99
B9R2J8_9RHOB/10-73
B9R2Z9_9RHOB/25-87
B9R3H9_9RHOB/10-72
B9R3L4_9RHOB/25-86
B9R3Q3_9RHOB/11-73
B9R492_9RHOB/19-82
B9R4C4_9RHOB/40-103
B9R4D7_9RHOB/14-76
B9R4J1_9RHOB/15-76
B9R528_9RHOB/10-71
B9R5C0_9RHOB/23-85
B9R6B8_9RHOB/27-89
B9TAE4_RICCO/240-303
B9TCQ9_RICCO/97-160
B9TDZ4_RICCO/23-86
B9TEH5_RICCO/164-227
B9TG17_RICCO/1-51
B9TGF1_RICCO/17-79
B9TK67_RICCO/14-76
B9TM53_RICCO/18-81
B9TN80_RICCO/19-82
B9WSM6_STRSU/4-67
B9WTH4_STRSU/11-74
B9WTS3_STRSU/5-68
B9WTS4_STRSU/10-72
B9WTW5_STRSU/3-66
B9WU69_STRSU/3-66
B9WWM7_STRSU/5-68
B9XBS3_9BACT/9-72
B9XD07_9BACT/11-70
B9XJ92_9BACT/13-76
B9XLQ5_9BACT/13-76
B9XN81_9BACT/22-84
B9Y2P6_9FIRM/7-70
B9Y336_9FIRM/10-75
B9Y3F8_9FIRM/3-66
B9Y3N7_9FIRM/7-70
B9Y4B1_9FIRM/17-80
B9Y4F9_9FIRM/6-69
B9Y4H3_9FIRM/3-66
B9Y4X8_9FIRM/13-76
B9Y566_9FIRM/8-71
B9Y5M7_9FIRM/11-74
B9Y670_9FIRM/256-319
B9Y670_9FIRM/8-70
B9Y830_9FIRM/13-76
B9Y8J6_9FIRM/11-74
B9Y9M4_9FIRM/22-85
B9YBI3_9FIRM/20-83
B9YDC1_9FIRM/8-71
B9YDE6_9FIRM/3-64
B9YDT1_9FIRM/7-70
B9YEC2_9FIRM/6-69
B9YYH4_9NEIS/11-74
B9Z047_9NEIS/13-76
B9Z188_9NEIS/11-74
B9Z1F6_9NEIS/18-81
B9Z2U0_9NEIS/18-80
B9Z3K3_9NEIS/20-83
B9Z442_9NEIS/10-73
B9Z5A2_9NEIS/9-71
B9Z5D2_9NEIS/32-95
B9Z5E9_9NEIS/3-66
B9Z5F1_9NEIS/18-80
B9Z5Z5_9NEIS/9-71
B9Z5Z9_9NEIS/12-75
B9Z6Q1_9NEIS/9-71
B9Z7C5_9NEIS/11-74
B9Z7D4_9NEIS/6-69
B9Z7E3_9NEIS/12-74
B9Z7W8_9NEIS/6-69
B9Z844_9NEIS/14-77
B9Z8C9_9NEIS/22-85
B9Z982_9NEIS/24-87
B9ZXB2_UREUR/2-50
BPHR_BURXL/31-93
C0A2S4_9BACT/29-90
C0A3H8_9BACT/10-71
C0A5I0_9BACT/37-93
C0A5M1_9BACT/16-80
C0A6B8_9BACT/34-92
C0A6F2_9BACT/21-84
C0A6S8_9BACT/28-89
C0A6U7_9BACT/42-105
C0A7T2_9BACT/22-83
C0A880_9BACT/38-101
C0A8T1_9BACT/58-120
C0A8V2_9BACT/7-70
C0A984_9BACT/12-75
C0A9B1_9BACT/24-87
C0A9P2_9BACT/11-74
C0A9T2_9BACT/16-80
C0ABN6_9BACT/6-67
C0ABU4_9BACT/8-71
C0ACG1_9BACT/14-76
C0ACS4_9BACT/14-76
C0ADC6_9BACT/25-88
C0ADG3_9BACT/31-92
C0ADJ5_9BACT/12-73
C0AGX2_UREUR/2-50
C0ASJ0_9ENTR/40-103
C0ASU2_9ENTR/14-61
C0AT97_9ENTR/8-71
C0AWC9_9ENTR/16-79
C0AZU7_9ENTR/10-72
C0B2P8_9ENTR/3-66
C0B2Q7_9ENTR/10-73
C0B509_9FIRM/13-76
C0B5B9_9FIRM/39-102
C0B5P3_9FIRM/8-71
C0B6I1_9FIRM/14-75
C0B6I2_9FIRM/12-74
C0B6Q6_9FIRM/1-52
C0B7A7_9FIRM/14-76
C0B7J0_9FIRM/10-76
C0B855_9FIRM/15-77
C0B8D8_9FIRM/9-71
C0B900_9FIRM/12-75
C0BAL0_9FIRM/7-69
C0BCB5_9FIRM/13-65
C0BD46_9FIRM/9-71
C0BD47_9FIRM/7-70
C0BD75_9FIRM/12-75
C0BFA7_9FIRM/13-76
C0BI85_9BACT/10-73
C0BPA5_9BACT/14-77
C0BQC1_9BIFI/13-76
C0BQX8_9BIFI/16-77
C0BTR6_9BIFI/13-76
C0BVZ3_9CLOT/9-71
C0BWT6_9CLOT/20-82
C0BX50_9CLOT/16-79
C0BXH1_9CLOT/7-69
C0BXQ2_9CLOT/10-73
C0BXR8_9CLOT/10-73
C0BXS9_9CLOT/251-310
C0BXS9_9CLOT/7-70
C0BY80_9CLOT/11-74
C0BZ55_9CLOT/12-75
C0BZF1_9CLOT/254-317
C0BZF1_9CLOT/7-70
C0BZH5_9CLOT/8-70
C0BZT2_9CLOT/13-70
C0BZT2_9CLOT/249-309
C0C0P6_9CLOT/6-69
C0C0Y0_9CLOT/4-67
C0C1C6_9CLOT/9-70
C0C1W7_9CLOT/1-63
C0C266_9CLOT/14-77
C0C266_9CLOT/254-317
C0C2R1_9CLOT/16-79
C0C2R2_9CLOT/17-80
C0C2X3_9CLOT/13-74
C0C3K8_9CLOT/120-177
C0C425_9CLOT/29-93
C0C432_9CLOT/7-70
C0C4H4_9CLOT/13-76
C0C5I6_9CLOT/18-80
C0C5K9_9CLOT/9-72
C0C5W6_9CLOT/15-77
C0C6R5_9CLOT/2-60
C0CH48_9FIRM/8-70
C0CI92_9FIRM/23-87
C0CJB5_9FIRM/9-72
C0CJY5_9FIRM/13-75
C0CKA3_9FIRM/12-67
C0CKC0_9FIRM/5-67
C0CKL1_9FIRM/1-59
C0CL83_9FIRM/8-69
C0CLH0_9FIRM/32-95
C0CLK2_9FIRM/13-76
C0CMF6_9FIRM/42-105
C0CMI1_9FIRM/12-75
C0CMJ8_9FIRM/13-76
C0CMP1_9FIRM/15-77
C0CMQ4_9FIRM/14-76
C0CMX0_9FIRM/13-76
C0CN61_9FIRM/37-99
C0CNG6_9FIRM/9-71
C0CNM5_9FIRM/11-76
C0CNP5_9FIRM/8-70
C0CP03_9FIRM/14-77
C0CP30_9FIRM/14-77
C0CP83_9FIRM/64-126
C0CPB5_9FIRM/8-71
C0CQ30_9FIRM/11-74
C0CQ68_9FIRM/15-77
C0CQD6_9FIRM/15-75
C0CQS6_9FIRM/8-72
C0CQT4_9FIRM/10-73
C0CR61_9FIRM/7-70
C0CRA8_9FIRM/24-87
C0CRW5_9FIRM/29-92
C0CS01_9FIRM/7-69
C0CSU7_9CLOT/7-70
C0CSY7_9CLOT/12-75
C0CT42_9CLOT/12-75
C0CUC1_9CLOT/5-68
C0CUH5_9CLOT/3-66
C0CUJ8_9CLOT/9-72
C0CUV0_9CLOT/21-84
C0CUV1_9CLOT/30-93
C0CVT8_9CLOT/12-75
C0CVW5_9CLOT/13-75
C0CW42_9CLOT/10-69
C0CWT3_9CLOT/188-248
C0CXF6_9CLOT/11-74
C0CXM5_9CLOT/40-103
C0CXS9_9CLOT/13-75
C0CY01_9CLOT/18-81
C0CY01_9CLOT/260-323
C0CY29_9CLOT/49-111
C0CYE8_9CLOT/248-309
C0CYE8_9CLOT/7-70
C0CYL9_9CLOT/244-306
C0CYL9_9CLOT/7-70
C0CYP6_9CLOT/12-74
C0D049_9CLOT/272-334
C0D049_9CLOT/32-95
C0D0T8_9CLOT/29-92
C0D1G1_9CLOT/13-76
C0D1G3_9CLOT/11-74
C0D1P8_9CLOT/10-76
C0D1S2_9CLOT/12-75
C0D244_9CLOT/250-313
C0D244_9CLOT/7-70
C0D3K4_9CLOT/13-76
C0D3M1_9CLOT/14-77
C0D3Q5_9CLOT/256-319
C0D3Q5_9CLOT/8-65
C0D4D0_9CLOT/12-75
C0D4I8_9CLOT/247-306
C0D4I8_9CLOT/3-66
C0D509_9CLOT/12-75
C0D563_9CLOT/9-71
C0D5G4_9CLOT/11-73
C0D5V4_9CLOT/18-82
C0D612_9CLOT/20-83
C0D733_9CLOT/10-73
C0D734_9CLOT/12-73
C0D748_9CLOT/6-68
C0D776_9CLOT/24-87
C0D7H7_9CLOT/14-77
C0D7H8_9CLOT/11-74
C0D7L9_9CLOT/15-77
C0D7R3_9CLOT/250-310
C0D7R3_9CLOT/7-70
C0D7S9_9CLOT/10-72
C0D7T2_9CLOT/11-74
C0D850_9CLOT/13-76
C0D8D7_9CLOT/15-77
C0D8F6_9CLOT/219-282
C0D8Q2_9CLOT/11-74
C0D8U5_9CLOT/13-76
C0D954_9CLOT/16-77
C0D9N7_9CLOT/6-69
C0D9T6_9CLOT/245-305
C0D9T6_9CLOT/4-66
C0DAA5_9CLOT/30-93
C0DAQ5_9CLOT/9-71
C0DB17_9CLOT/22-84
C0DB33_9CLOT/7-70
C0DB77_9CLOT/9-72
C0DBE0_9CLOT/16-77
C0E1R3_9CORY/25-88
C0E5W2_9CORY/22-83
C0E5Z3_9CORY/4-66
C0E7U1_9CORY/9-72
C0E918_9CLOT/13-76
C0E9P1_9CLOT/8-72
C0EF66_9CLOT/13-76
C0ELI8_NEIFL/27-87
C0ER88_NEIFL/10-73
C0ETB8_9FIRM/12-75
C0ETF1_9FIRM/7-69
C0ETZ2_9FIRM/14-76
C0EUG7_9FIRM/11-74
C0EVG6_9FIRM/1-62
C0EVW0_9FIRM/9-70
C0EVW1_9FIRM/12-74
C0EWV4_9FIRM/16-79
C0EX18_9FIRM/17-80
C0EYB8_9FIRM/10-73
C0F045_9FIRM/12-75
C0FMZ1_9FIRM/12-75
C0FND7_9FIRM/32-95
C0FPC4_9FIRM/37-100
C0FTT8_9FIRM/11-74
C0FU42_9FIRM/11-74
C0FWF5_9FIRM/13-66
C0FXC3_9FIRM/19-81
C0FXL7_9FIRM/16-79
C0FXV6_9FIRM/11-73
C0FYI2_9FIRM/8-70
C0FZ68_9FIRM/12-74
C0FZ69_9FIRM/6-68
C0FZG6_9FIRM/4-67
C0G4U9_9RHIZ/9-72
C0G6J0_9RHIZ/17-79
C0G7S6_9RHIZ/40-103
C0G7Z0_9RHIZ/17-78
C0G8B7_9RHIZ/17-79
C0G8U6_9RHIZ/10-73
C0G8Y8_9RHIZ/40-103
C0G9C5_9RHIZ/14-77
C0G9H6_9RHIZ/36-98
C0G9W5_9RHIZ/30-92
C0G9Y5_9RHIZ/21-84
C0GA28_9RHIZ/21-80
C0GA76_9RHIZ/27-90
C0GAP9_9RHIZ/80-143
C0GAR0_9RHIZ/16-79
C0GAZ3_9RHIZ/28-90
C0GB66_9RHIZ/33-95
C0GB86_9RHIZ/24-86
C0GBX5_9RHIZ/54-116
C0GC76_9FIRM/13-76
C0GDF6_9FIRM/9-72
C0GE94_9FIRM/12-75
C0GH87_9FIRM/10-73
C0GJV5_9FIRM/13-76
C0GL00_9FIRM/11-74
C0IQF8_EDWTA/15-77
C0KTJ5_RHOSH/27-90
C0KTJ7_RHOSH/27-90
C0M6C0_STRE4/22-82
C0M8V1_STRE4/11-74
C0M979_STRE4/12-75
C0M9N9_STRE4/4-67
C0MA30_STRE4/5-68
C0MA39_STRE4/5-58
C0MA85_STRE4/4-67
C0MBZ9_STRE4/7-69
C0MC02_STRE4/7-70
C0MC43_STRE4/5-68
C0MCK7_STRS7/6-58
C0MCL6_STRS7/5-68
C0MFC6_STRS7/4-67
C0MFF5_STRS7/22-82
C0MFU0_STRS7/4-67
C0MG89_STRS7/12-75
C0MGK1_STRS7/11-74
C0MH72_STRS7/5-68
C0MHC0_STRS7/7-70
C0MHC3_STRS7/7-69
C0N264_9GAMM/15-78
C0N7K8_9GAMM/25-88
C0N7L4_9GAMM/15-78
C0PWJ1_SALPC/13-70
C0PWK2_SALPC/3-66
C0PWX7_SALPC/13-76
C0PY60_SALPC/9-72
C0PZA4_SALPC/6-69
C0PZQ2_SALPC/14-76
C0PZQ3_SALPC/9-71
C0Q094_SALPC/31-94
C0Q0Z0_SALPC/24-87
C0Q161_SALPC/13-76
C0Q1T6_SALPC/8-71
C0Q2K1_SALPC/5-68
C0Q2Q5_SALPC/14-77
C0Q419_SALPC/14-77
C0Q4N3_SALPC/3-66
C0Q4V8_SALPC/13-75
C0Q5L1_SALPC/11-74
C0Q7G7_SALPC/10-73
C0Q7V4_SALPC/10-73
C0Q9S3_DESAH/6-68
C0QA87_DESAH/9-71
C0QAV8_DESAH/1-63
C0QBB4_DESAH/12-73
C0QEW5_DESAH/19-82
C0QEX3_DESAH/9-71
C0QGF7_DESAH/9-71
C0QH95_DESAH/9-71
C0QHQ2_DESAH/18-77
C0QJA1_DESAH/13-76
C0QJT0_DESAH/10-73
C0QJW4_DESAH/15-77
C0QM69_DESAH/13-76
C0QMA3_DESAH/10-73
C0QME0_DESAH/6-68
C0QVN6_BRAHW/21-83
C0QWB5_BRAHW/25-85
C0QYR2_BRAHW/10-73
C0REY0_BRUMB/17-79
C0RF47_BRUMB/30-92
C0RFD8_BRUMB/40-103
C0RFK4_BRUMB/17-78
C0RHR0_BRUMB/9-72
C0RJ74_BRUMB/17-79
C0RJX6_BRUMB/16-79
C0RKB7_BRUMB/14-77
C0RKH3_BRUMB/11-78
C0RKT9_BRUMB/18-80
C0RKV5_BRUMB/14-77
C0RKZ8_BRUMB/21-80
C0RL43_BRUMB/25-88
C0RLW1_BRUMB/44-106
C0RM57_BRUMB/24-87
C0RM72_BRUMB/16-79
C0RM89_BRUMB/17-79
C0RMF5_BRUMB/12-74
C0RMM7_BRUMB/27-72
C0RMP6_BRUMB/24-86
C0RMV5_BRUMB/10-73
C0ST91_ECOLX/24-87
C0VH45_9GAMM/4-65
C0VIW7_9GAMM/18-80
C0VLI2_9GAMM/3-66
C0VLI8_9GAMM/22-85
C0VLJ9_9GAMM/16-79
C0VLW0_9GAMM/21-84
C0VMG0_9GAMM/21-83
C0VMV2_9GAMM/21-84
C0VP66_9GAMM/8-71
C0VPK3_9GAMM/1-45
C0VS61_9CORY/5-68
C0VS99_9CORY/7-69
C0VT60_9CORY/47-109
C0VU65_9CORY/13-75
C0VUB3_9CORY/42-104
C0VVF6_9CORY/19-82
C0VWN6_9CORY/15-77
C0VXJ5_9CORY/13-76
C0VXX2_9ACTO/19-82
C0VY71_9ACTO/1-52
C0VYE3_9ACTO/6-68
C0W072_9ACTO/12-74
C0W080_9ACTO/9-72
C0W2A0_9ACTO/5-66
C0W2F8_9ACTO/33-95
C0W2N7_9ACTO/14-74
C0W2W3_9ACTO/37-98
C0W5W8_9ACTO/6-68
C0W647_9ACTO/19-81
C0W6K7_9ACTO/20-83
C0W708_9ACTO/16-77
C0W793_9ACTO/14-77
C0W8W4_9ACTO/20-82
C0W8Y6_9ACTO/22-83
C0W930_9ACTO/4-65
C0W9W5_9FIRM/114-176
C0W9W5_9FIRM/18-79
C0WBX0_9FIRM/24-87
C0WC37_9FIRM/16-78
C0WCQ1_9FIRM/16-79
C0WEU7_9FIRM/14-76
C0WG94_9CORY/21-80
C0WGE1_9CORY/1-41
C0WH26_9CORY/9-72
C0WIX4_9CORY/14-76
C0WJ14_9CORY/2-64
C0WJF2_9CORY/13-73
C0WKB4_9CORY/9-71
C0WM24_LACBU/14-77
C0WM55_LACBU/9-72
C0WP93_LACBU/15-78
C0WPV1_LACBU/4-66
C0WQT4_LACBU/5-67
C0WQV5_LACBU/4-66
C0WQW2_LACBU/4-67
C0WRJ5_LACBU/14-77
C0WSV0_LACBU/20-83
C0WUS3_LACBU/5-68
C0WVC9_LACFE/11-74
C0WVF4_LACFE/5-68
C0WZ01_LACFE/34-96
C0X0N0_ENTFA/10-73
C0X138_ENTFA/4-66
C0X2N2_ENTFA/4-67
C0X3L3_ENTFA/23-82
C0X4F6_ENTFA/6-69
C0X4K4_ENTFA/7-70
C0X4Y8_ENTFA/7-70
C0X536_ENTFA/5-59
C0X5R5_ENTFA/11-74
C0X5U6_ENTFA/5-68
C0X646_ENTFA/10-72
C0X748_ENTFA/13-76
C0X826_ENTFA/12-75
C0X8K5_ENTFA/14-77
C0X9H0_ENTFA/7-70
C0XFX7_LACHI/5-68
C0XGF5_LACHI/5-67
C0XGH6_LACHI/4-66
C0XGI4_LACHI/4-67
C0XI74_LACHI/14-77
C0XIB9_LACHI/9-72
C0XL94_LACHI/20-83
C0XNB5_LACHI/4-66
C0XQW0_9CORY/10-73
C0XR89_9CORY/15-77
C0XRE1_9CORY/6-70
C0XT27_9CORY/24-86
C0XUY3_9CORY/10-73
C0XWT8_BURPS/13-76
C0XXK4_BURPS/22-85
C0XZ25_BURPS/34-96
C0XZJ7_BURPS/22-84
C0XZM0_BURPS/20-83
C0Y086_BURPS/3-66
C0Y0T3_BURPS/8-69
C0Y0V6_BURPS/23-86
C0Y1C5_BURPS/18-80
C0Y1H8_BURPS/24-86
C0Y2R9_BURPS/5-68
C0Y369_BURPS/35-98
C0Y3A0_BURPS/19-82
C0Y496_BURPS/26-88
C0Y4Q5_BURPS/21-84
C0Y5G7_BURPS/9-57
C0Y5P0_BURPS/26-89
C0Y5W3_BURPS/39-102
C0Y6N8_BURPS/8-71
C0Y7M0_BURPS/1-55
C0Y7N1_BURPS/49-111
C0Y955_BURPS/3-66
C0YBG5_BURPS/46-109
C0YBK2_BURPS/5-68
C0YBL5_BURPS/23-86
C0YD65_BURPS/10-73
C0YEG5_BURPS/18-81
C0YFY0_BURPS/12-74
C0YWV3_LACRE/2-65
C0YXG8_LACRE/5-68
C0YXV8_LACRE/23-86
C0YYV6_LACRE/5-67
C0YZK9_LACRE/24-87
C0Z4F1_BREBN/13-76
C0Z4U7_BREBN/14-77
C0Z5A4_BREBN/14-77
C0Z5B3_BREBN/15-78
C0Z5N9_BREBN/15-78
C0Z6G2_BREBN/14-75
C0Z7Q1_BREBN/16-79
C0Z7V6_BREBN/5-59
C0Z7W3_BREBN/10-73
C0Z802_BREBN/13-76
C0Z984_BREBN/14-77
C0Z989_BREBN/13-76
C0Z9D1_BREBN/19-83
C0ZD62_BREBN/14-76
C0ZDG2_BREBN/14-76
C0ZDY5_BREBN/9-71
C0ZE19_BREBN/12-75
C0ZF30_BREBN/12-73
C0ZI37_BREBN/18-81
C0ZI94_BREBN/13-76
C0ZIZ8_BREBN/15-78
C0ZJ33_BREBN/3-66
C0ZJW1_BREBN/16-78
C0ZKE4_BREBN/15-78
C0ZKZ4_BREBN/13-76
C0ZL60_BREBN/16-79
C0ZLN1_RHOE4/10-73
C0ZNI7_RHOE4/23-85
C0ZNJ3_RHOE4/7-69
C0ZNW3_RHOE4/21-83
C0ZPD6_RHOE4/7-68
C0ZQR4_RHOE4/49-112
C0ZQX7_RHOE4/11-74
C0ZR59_RHOE4/9-71
C0ZR97_RHOE4/37-99
C0ZRK7_RHOE4/5-66
C0ZRN1_RHOE4/10-73
C0ZS32_RHOE4/9-71
C0ZS69_RHOE4/14-77
C0ZSE9_RHOE4/11-74
C0ZSJ2_RHOE4/14-75
C0ZSL8_RHOE4/15-78
C0ZSM6_RHOE4/20-82
C0ZSY7_RHOE4/8-71
C0ZTG6_RHOE4/27-90
C0ZTQ1_RHOE4/7-70
C0ZTS9_RHOE4/19-82
C0ZUK9_RHOE4/12-70
C0ZUL8_RHOE4/7-65
C0ZV62_RHOE4/21-82
C0ZVL4_RHOE4/9-72
C0ZWJ5_RHOE4/42-105
C0ZX27_RHOE4/9-72
C0ZX57_RHOE4/9-71
C0ZY38_RHOE4/21-81
C0ZZ44_RHOE4/13-76
C1A165_RHOE4/32-93
C1A237_RHOE4/13-74
C1A2H4_RHOE4/11-73
C1A396_RHOE4/13-76
C1A992_GEMAT/34-91
C1ADF5_GEMAT/12-75
C1AGH9_MYCBT/13-77
C1AGH9_MYCBT/267-330
C1AJ66_MYCBT/9-71
C1AJJ0_MYCBT/61-123
C1AKH3_MYCBT/19-82
C1AKR6_MYCBT/12-74
C1ALC9_MYCBT/22-85
C1AME6_MYCBT/17-80
C1ARQ7_RHOOB/18-80
C1ARS7_RHOOB/11-72
C1ATV2_RHOOB/12-75
C1ATW6_RHOOB/29-91
C1AU12_RHOOB/11-74
C1AUJ6_RHOOB/21-84
C1AUX3_RHOOB/10-73
C1AV47_RHOOB/6-68
C1AVB0_RHOOB/19-76
C1AVD2_RHOOB/18-79
C1AVN2_RHOOB/17-80
C1AW73_RHOOB/21-83
C1AWU9_RHOOB/30-93
C1AXG5_RHOOB/11-72
C1AXI0_RHOOB/22-85
C1AXN9_RHOOB/18-80
C1AXX1_RHOOB/17-80
C1AZZ2_RHOOB/21-83
C1B097_RHOOB/10-69
C1B0X5_RHOOB/12-74
C1B1H6_RHOOB/12-75
C1B1I4_RHOOB/42-102
C1B2E5_RHOOB/12-74
C1B2W7_RHOOB/9-69
C1B2X2_RHOOB/8-71
C1B3G6_RHOOB/12-74
C1B3G8_RHOOB/25-87
C1B3H5_RHOOB/12-75
C1B3Z5_RHOOB/11-74
C1B461_RHOOB/13-76
C1B489_RHOOB/19-81
C1B4C7_RHOOB/13-76
C1B5E1_RHOOB/12-74
C1B5E5_RHOOB/19-81
C1B5K4_RHOOB/16-78
C1B5Z1_RHOOB/19-84
C1B6A1_RHOOB/18-81
C1B764_RHOOB/27-89
C1B765_RHOOB/3-64
C1B7B0_RHOOB/12-73
C1B7D6_RHOOB/16-79
C1B7J8_RHOOB/7-70
C1B7P0_RHOOB/9-72
C1B8A3_RHOOB/324-386
C1B8F9_RHOOB/16-78
C1B8H7_RHOOB/20-81
C1BA28_RHOOB/7-69
C1BAB5_RHOOB/19-82
C1BAH8_RHOOB/21-83
C1BAN6_RHOOB/14-76
C1BAX3_RHOOB/22-87
C1BBD6_RHOOB/25-88
C1BD63_RHOOB/15-77
C1BD76_RHOOB/17-79
C1BDS7_RHOOB/34-97
C1BDZ7_RHOOB/11-73
C1BE06_RHOOB/8-70
C1BE25_RHOOB/18-80
C1C7Z2_STRP7/6-69
C1C843_STRP7/4-67
C1C8V0_STRP7/11-74
C1C9F1_STRP7/3-66
C1C9W2_STRP7/14-77
C1CA65_STRP7/4-67
C1CAV9_STRP7/5-68
C1CBN4_STRZJ/14-77
C1CEY1_STRZJ/6-69
C1CF30_STRZJ/4-67
C1CFT5_STRZJ/11-74
C1CGA9_STRZJ/3-66
C1CGV0_STRZJ/4-67
C1CHX0_STRZP/14-77
C1CLA1_STRZP/6-69
C1CLE9_STRZP/4-67
C1CM50_STRZP/11-74
C1CMJ5_STRZP/3-66
C1CMW7_STRZP/4-67
C1CNT6_STRZT/14-77
C1CQR9_STRZT/4-67
C1CQW4_STRZT/6-69
C1CSX5_STRZT/11-74
C1CTB5_STRZT/3-66
C1CTS7_STRZT/4-67
C1CVB9_DEIDV/12-73
C1CVD7_DEIDV/23-86
C1CVV8_DEIDV/13-75
C1CZT0_DEIDV/22-85
C1D0Q9_DEIDV/3-65
C1D1Y0_DEIDV/3-65
C1D2F1_DEIDV/11-74
C1D2P6_DEIDV/24-87
C1D3B4_DEIDV/3-66
C1D3G8_DEIDV/13-76
C1D3H7_DEIDV/7-70
C1D429_DEIDV/9-71
C1D440_DEIDV/9-72
C1D492_DEIDV/14-74
C1D5C4_LARHH/8-71
C1D7Y4_LARHH/11-73
C1D9I0_LARHH/3-66
C1DB50_LARHH/9-71
C1DB65_LARHH/11-74
C1DDJ0_LARHH/11-74
C1DFN1_AZOVD/11-74
C1DFQ9_AZOVD/14-77
C1DHB3_AZOVD/18-80
C1DJI7_AZOVD/17-80
C1DJU2_AZOVD/10-73
C1DK15_AZOVD/7-70
C1DL28_AZOVD/12-75
C1DRA4_AZOVD/6-69
C1DSL2_AZOVD/15-77
C1ELQ7_BACC3/9-72
C1EM09_BACC3/1-53
C1EM64_BACC3/11-74
C1ENY1_BACC3/13-76
C1EP16_BACC3/10-73
C1EPC8_BACC3/16-77
C1EQV1_BACC3/13-76
C1ERB4_BACC3/16-79
C1ERU5_BACC3/13-76
C1ES49_BACC3/15-78
C1EU15_BACC3/19-81
C1EUU6_BACC3/8-71
C1EUV6_BACC3/5-59
C1EVR5_BACC3/3-66
C1EVU3_BACC3/13-76
C1EWK9_BACC3/16-79
C1EWR1_BACC3/9-72
C1EWX0_BACC3/13-76
C1EX31_BACC3/14-77
C1EXG2_BACC3/4-67
C1EY34_BACC3/11-74
C1EZ64_BACC3/13-76
C1EZ77_BACC3/13-76
C1F1V2_ACIC5/13-76
C1F2L8_ACIC5/13-76
C1F342_ACIC5/25-83
C1F5C2_ACIC5/17-80
C1F7F6_ACIC5/41-104
C1F7X9_ACIC5/24-87
C1FK44_CLOBJ/10-73
C1FK82_CLOBJ/8-71
C1FKG7_CLOBJ/15-78
C1FKT0_CLOBJ/11-74
C1FLH5_CLOBJ/13-76
C1FMZ2_CLOBJ/10-73
C1FPP3_CLOBJ/4-67
C1FPR6_CLOBJ/3-66
C1FPT4_CLOBJ/24-87
C1FQD6_CLOBJ/11-74
C1FQH6_CLOBJ/13-76
C1FSD3_CLOBJ/13-76
C1FSJ2_CLOBJ/8-71
C1FT30_CLOBJ/11-74
C1FTB1_CLOBJ/12-75
C1FUT6_CLOBJ/15-78
C1FUX2_CLOBJ/12-75
C1FV14_CLOBJ/13-76
C1FVQ3_CLOBJ/13-76
C1HHD3_9ESCH/32-95
C1HHP9_9ESCH/14-77
C1HI54_9ESCH/29-91
C1HIC0_9ESCH/9-72
C1HJC3_9ESCH/3-66
C1HJD5_9ESCH/12-72
C1HJR1_9ESCH/16-79
C1HKI7_9ESCH/3-66
C1HKS7_9ESCH/3-65
C1HKT4_9ESCH/13-75
C1HMN8_9ESCH/24-87
C1HPA7_9ESCH/7-63
C1HPT0_9ESCH/22-85
C1HQF7_9ESCH/15-77
C1HRI4_9ESCH/10-73
C1HS56_9ESCH/15-78
C1HSK1_9ESCH/13-76
C1HSX1_9ESCH/5-68
C1HT32_9ESCH/14-77
C1HYU8_NEIGO/9-72
C1HZP8_NEIGO/28-88
C1I219_9CLOT/3-67
C1I230_9CLOT/1-59
C1I2D0_9CLOT/4-67
C1I2G9_9CLOT/9-72
C1I2N4_9CLOT/16-79
C1I2V0_9CLOT/5-68
C1I361_9CLOT/13-76
C1I3J5_9CLOT/12-75
C1I424_9CLOT/11-74
C1I489_9CLOT/13-76
C1I4T0_9CLOT/14-77
C1I525_9CLOT/13-76
C1I5L9_9CLOT/15-78
C1I5R6_9CLOT/13-76
C1I6V0_9CLOT/11-74
C1I6Z7_9CLOT/16-75
C1I8E9_9CLOT/10-73
C1I9V1_9CLOT/6-69
C1I9Z5_9CLOT/3-66
C1IAH1_9CLOT/11-74
C1ITK2_STRPT/6-71
C1KV39_LISMC/5-68
C1KVM3_LISMC/6-59
C1KW24_LISMC/11-74
C1KWU7_LISMC/7-70
C1KWU8_LISMC/8-71
C1KX52_LISMC/12-75
C1KX96_LISMC/7-68
C1KX98_LISMC/14-77
C1KXJ6_LISMC/12-75
C1KZ87_LISMC/6-69
C1KZB4_LISMC/10-72
C1L0K4_LISMC/7-70
C1L0S3_LISMC/6-68
C1L0S5_LISMC/8-70
C1L116_LISMC/9-72
C1L139_LISMC/5-68
C1L141_LISMC/10-71
C1L1H4_LISMC/3-66
C1L1I2_LISMC/13-76
C1L1L9_LISMC/10-73
C1L1M9_LISMC/10-73
C1L2G1_LISMC/8-69
C1M428_9ENTR/16-81
C1M433_9ENTR/21-84
C1M4F6_9ENTR/13-75
C1M4T4_9ENTR/3-66
C1M5G2_9ENTR/21-84
C1M6E8_9ENTR/24-87
C1M6L0_9ENTR/14-77
C1M7B4_9ENTR/19-82
C1M7Q9_9ENTR/6-69
C1M870_9ENTR/28-90
C1M966_9ENTR/11-74
C1M995_9ENTR/5-68
C1M9Q8_9ENTR/14-77
C1MA23_9ENTR/32-95
C1MAI7_9ENTR/15-72
C1MAJ6_9ENTR/3-66
C1MC39_9ENTR/10-73
C1MC55_9ENTR/3-66
C1MC66_9ENTR/7-63
C1MCM4_9ENTR/11-74
C1MDR2_9ENTR/8-71
C1ME72_9ENTR/14-77
C1MFN1_9ENTR/16-78
C1MFW3_9ENTR/10-72
C1NAZ2_9ESCH/13-75
C1NBM6_9ESCH/10-73
C1NBP8_9ESCH/7-63
C1NC57_9ESCH/22-85
C1NCL6_9ESCH/12-72
C1NDM9_9ESCH/24-87
C1NDW2_9ESCH/29-91
C1NE74_9ESCH/14-77
C1NEJ5_9ESCH/32-95
C1NEZ4_9ESCH/34-97
C1NFQ8_9ESCH/13-76
C1NG04_9ESCH/16-79
C1NG16_9ESCH/5-68
C1NG78_9ESCH/14-77
C1NGI7_9ESCH/7-70
C1P736_BACCO/5-67
C1P7Y4_BACCO/18-81
C1P8V4_BACCO/71-134
C1P8W1_BACCO/6-69
C1P9C2_BACCO/10-73
C1P9S5_BACCO/5-59
C1PA80_BACCO/16-79
C1PA85_BACCO/9-72
C1PB72_BACCO/11-74
C1PBX8_BACCO/11-74
C1PC60_BACCO/13-76
C1PCV3_BACCO/14-75
C1PCV7_BACCO/5-68
C2BCM8_9FIRM/1-51
C2BF38_9FIRM/5-68
C2BFD5_9FIRM/13-76
C2BG95_9FIRM/9-72
C2BGR4_9FIRM/13-76
C2BGY1_9FIRM/5-68
C2BH96_9FIRM/12-75
C2BHA3_9FIRM/5-68
C2BHB2_9FIRM/13-76
C2BHC9_9FIRM/4-65
C2C8G2_VIBCH/4-67
C2C9A2_VIBCH/2-65
C2CA72_VIBCH/11-74
C2CAW5_VIBCH/19-81
C2CBQ2_VIBCH/1-56
C2CDG5_VIBCH/8-71
C2CHQ0_9FIRM/21-84
C2CIN6_9FIRM/13-76
C2CJ02_9FIRM/9-72
C2CJB4_9FIRM/3-66
C2CJZ7_9FIRM/15-76
C2CKG1_9FIRM/19-81
C2CKZ2_CORST/30-92
C2CLD1_CORST/10-75
C2CLK5_CORST/2-59
C2CN03_CORST/8-71
C2CNJ6_CORST/13-75
C2CPL4_CORST/12-75
C2CPQ8_CORST/13-76
C2CQC1_CORST/13-76
C2CQL9_CORST/2-64
C2CQR1_CORST/41-103
C2CRE5_CORST/15-75
C2CSW9_CORST/19-81
C2CY04_LACBR/14-77
C2CY57_LACBR/9-72
C2D166_LACBR/4-66
C2D286_LACBR/5-67
C2D2B2_LACBR/18-80
C2D2E1_LACBR/30-93
C2D2U4_LACBR/14-77
C2D443_LACBR/20-83
C2D5T3_LACBR/5-68
C2DAF3_ENTFA/12-75
C2DAW1_ENTFA/12-75
C2DBG9_ENTFA/7-70
C2DC39_ENTFA/10-72
C2DCD6_ENTFA/5-68
C2DCG8_ENTFA/11-74
C2DD52_ENTFA/5-59
C2DD91_ENTFA/7-70
C2DDI7_ENTFA/6-69
C2DDS2_ENTFA/7-70
C2DEG3_ENTFA/3-66
C2DG77_ENTFA/24-87
C2DGJ3_ENTFA/23-82
C2DHC7_ENTFA/4-66
C2DHP2_ENTFA/12-75
C2DIB1_ENTFA/13-76
C2DJ16_ECOLX/12-75
C2DJG2_ECOLX/8-71
C2DJV3_ECOLX/5-68
C2DK15_ECOLX/14-77
C2DMJ0_ECOLX/24-87
C2DMW4_ECOLX/11-74
C2DNE5_ECOLX/7-64
C2DNH4_ECOLX/10-73
C2DP29_ECOLX/7-70
C2DR05_ECOLX/13-75
C2DR15_ECOLX/3-65
C2DRB2_ECOLX/3-66
C2DS28_ECOLX/8-71
C2DT97_ECOLX/13-75
C2DU41_ECOLX/24-87
C2DVL8_ECOLX/9-71
C2DVQ9_ECOLX/9-72
C2DW07_ECOLX/14-77
C2DWC9_ECOLX/29-92
C2DX32_ECOLX/12-72
C2DX43_ECOLX/3-66
C2E3H1_LACJO/6-69
C2E3H4_LACJO/3-66
C2E3P8_LACJO/5-68
C2E3Q8_LACJO/5-67
C2E4V0_LACJO/5-68
C2E521_LACJO/16-79
C2E530_LACJO/5-68
C2E6Q9_LACJO/9-72
C2E7G2_LACJO/5-67
C2EGH0_9LACO/5-68
C2EGS9_9LACO/12-75
C2EH41_9LACO/5-68
C2EH46_9LACO/12-74
C2EK65_9LACO/9-72
C2ELK4_9LACO/5-68
C2ELS0_9LACO/5-67
C2EMM9_9LACO/3-53
C2EMN6_9LACO/8-71
C2EN18_9LACO/16-79
C2EQM3_9LACO/5-68
C2ER43_9LACO/5-68
C2ET48_9LACO/10-73
C2ET57_9LACO/5-68
C2EUQ2_9LACO/1-58
C2EVP8_9LACO/11-74
C2F8Z7_LACPA/1-62
C2F9D7_LACPA/6-69
C2F9Y3_LACPA/7-69
C2FBJ5_LACPA/13-76
C2FBS3_LACPA/11-74
C2FBZ1_LACPA/13-76
C2FD42_LACPA/9-72
C2FD69_LACPA/20-82
C2FDD2_LACPA/12-75
C2FEK7_LACPA/5-68
C2FEN7_LACPA/20-83
C2FV10_9SPHI/6-69
C2FVJ5_9SPHI/6-68
C2FWX1_9SPHI/20-83
C2G312_9SPHI/19-82
C2G3C2_9SPHI/14-76
C2G3S6_9SPHI/23-86
C2G4S1_9SPHI/8-71
C2G4Z8_9SPHI/18-81
C2GDL3_9CORY/8-70
C2GF57_9CORY/5-68
C2GIR9_9CORY/2-64
C2GJN1_9CORY/13-75
C2GJS9_9CORY/36-98
C2GKX6_9CORY/19-82
C2GL80_9CORY/15-77
C2GLS0_LACRE/2-65
C2GM81_LACRE/24-87
C2GPM4_LACRE/11-74
C2GRH9_LACRE/5-68
C2GS45_LACRE/5-67
C2GUD3_BIFLI/13-76
C2GUP2_BIFLI/13-76
C2GZ64_ENTFA/4-66
C2H008_ENTFA/13-76
C2H0F9_ENTFA/10-72
C2H0P6_ENTFA/3-66
C2H1C9_ENTFA/4-67
C2H276_ENTFA/45-97
C2H2R4_ENTFA/12-75
C2H377_ENTFA/12-75
C2H3T2_ENTFA/7-70
C2H448_ENTFA/1-60
C2H496_ENTFA/10-72
C2H4J5_ENTFA/5-68
C2H4M6_ENTFA/11-74
C2H5B1_ENTFA/5-59
C2H5G0_ENTFA/7-70
C2H5P3_ENTFA/6-69
C2H5X5_ENTFA/7-70
C2H6L8_ENTFA/24-87
C2H6Y0_ENTFA/23-82
C2H7Q0_ENTFC/19-82
C2H8S6_ENTFC/23-82
C2H973_ENTFC/3-66
C2H9H3_ENTFC/40-102
C2H9L9_ENTFC/7-70
C2HA29_ENTFC/26-89
C2HAI5_ENTFC/20-83
C2HB76_ENTFC/5-67
C2HCP6_ENTFC/7-70
C2HD89_ENTFC/21-84
C2HDR1_ENTFC/6-59
C2HE24_ENTFC/3-66
C2HE63_ENTFC/11-74
C2HE83_ENTFC/14-77
C2HMK2_LACAC/5-68
C2HMW8_LACAC/5-68
C2HN35_LACAC/5-67
C2HNW9_LACAC/3-64
C2HPA4_LACAC/5-68
C2HPW8_LACAC/9-72
C2HRN8_VIBCH/19-81
C2HT91_VIBCH/8-71
C2HW21_VIBCH/11-74
C2HXL1_VIBCH/1-56
C2I0K3_VIBCH/2-65
C2I2L5_VIBCH/8-71
C2I544_VIBCH/11-74
C2I5C5_VIBCH/1-56
C2I5P3_VIBCH/19-81
C2I8E7_VIBCH/4-67
C2IAD3_VIBCH/12-75
C2ICY8_VIBCH/2-65
C2IGB7_VIBCH/4-67
C2IHN4_VIBCH/1-56
C2II02_VIBCH/19-81
C2IJF6_VIBCH/11-74
C2ILQ3_VIBCH/8-71
C2IPQ9_VIBCH/2-65
C2IRY5_VIBCH/11-74
C2ISS8_VIBCH/4-67
C2IUU3_VIBCH/8-71
C2IWG9_VIBCH/1-56
C2IWU1_VIBCH/19-81
C2J1A2_VIBCH/2-65
C2J4U0_VIBCH/8-71
C2J7L9_VIBCH/1-56
C2J8P3_VIBCH/19-81
C2J912_VIBCH/1-56
C2JB94_VIBCH/4-67
C2JBZ1_VIBCH/2-65
C2JFJ2_VIBCH/11-74
C2JGX0_VIBCH/8-71
C2JIZ6_ENTFA/7-70
C2JJ83_ENTFA/6-69
C2JJH4_ENTFA/7-70
C2JJM2_ENTFA/5-59
C2JKI5_ENTFA/11-74
C2JKX3_ENTFA/10-72
C2JL80_ENTFA/13-76
C2JLV9_ENTFA/12-75
C2JMD4_ENTFA/12-75
C2JNB1_ENTFA/12-75
C2JNM5_ENTFA/4-66
C2JPN1_ENTFA/4-67
C2JQI8_ENTFA/10-73
C2JQZ6_ENTFA/7-70
C2JRT0_ENTFA/23-82
C2JS49_ENTFA/24-87
C2JSU3_ENTFA/5-68
C2JTF9_LACRH/19-83
C2JTS0_LACRH/6-68
C2JUB3_LACRH/1-62
C2JUI5_LACRH/3-66
C2JUM9_LACRH/1-55
C2JYC8_LACRH/7-70
C2JYZ4_LACRH/13-76
C2JZ86_LACRH/11-74
C2JZD6_LACRH/17-80
C2K044_LACRH/14-77
C2K070_LACRH/20-82
C2K0E2_LACRH/16-78
C2K0L5_LACRH/6-69
C2K151_LACRH/3-66
C2KB67_9LACO/5-68
C2KBG6_9LACO/5-67
C2KC83_9LACO/3-64
C2KC90_9LACO/5-68
C2KCK4_9LACO/27-87
C2KF90_9LACO/16-79
C2KFH3_9LACO/9-72
C2KG58_9LACO/3-62
C2KLB2_LEUMC/4-67
C2KLK2_LEUMC/14-77
C2KLR2_LEUMC/8-71
C2KLX0_LEUMC/10-73
C2KM29_LEUMC/13-75
C2KMT4_9ACTO/10-72
C2KQN1_9ACTO/21-84
C2KR04_9ACTO/13-76
C2KRP1_9ACTO/57-120
C2KTD8_9ACTO/29-92
C2KTQ9_9ACTO/13-76
C2KZ89_9FIRM/2-65
C2KZK1_9FIRM/15-77
C2L0Q2_9FIRM/5-67
C2LEB1_PROMI/21-84
C2LFI7_PROMI/10-73
C2LGL6_PROMI/3-66
C2LGU7_PROMI/8-71
C2LIJ1_PROMI/16-79
C2LP07_PROMI/10-72
C2LPI2_PROMI/3-61
C2LQN8_STRSL/4-67
C2LR95_STRSL/11-74
C2LRK3_STRSL/6-58
C2LST5_STRSL/3-66
C2LU82_STRSL/3-66
C2LVF5_STAHO/6-68
C2LWG6_STAHO/15-76
C2LY04_STAHO/8-69
C2LYE9_STAHO/5-58
C2LYK3_STAHO/7-70
C2M1I8_STAHO/13-76
C2M5R7_CAPGI/16-79
C2M9Z3_9PORP/12-75
C2MF07_BACCE/19-81
C2MFX9_BACCE/16-79
C2MG28_BACCE/4-67
C2MHW7_BACCE/1-53
C2MI23_BACCE/11-74
C2MJ29_BACCE/16-77
C2MK00_BACCE/8-71
C2ML54_BACCE/3-66
C2ML78_BACCE/20-83
C2MLF3_BACCE/1-56
C2MM27_BACCE/1-62
C2MMF5_BACCE/13-76
C2MMG6_BACCE/13-76
C2MNA7_BACCE/11-74
C2MP84_BACCE/13-76
C2MPC4_BACCE/1-60
C2MQ63_BACCE/13-76
C2MQK9_BACCE/13-76
C2MRQ3_BACCE/2-52
C2MRR3_BACCE/5-59
C2MSF5_BACCE/14-77
C2MUA5_BACCE/11-74
C2MW21_BACCE/16-79
C2MW67_BACCE/4-67
C2MXZ6_BACCE/1-53
C2MY48_BACCE/11-74
C2MZ61_BACCE/16-77
C2MZS0_BACCE/17-80
C2MZZ9_BACCE/15-78
C2N1B3_BACCE/3-66
C2N1D7_BACCE/20-83
C2N1L1_BACCE/1-56
C2N1S5_BACCE/32-95
C2N2C8_BACCE/11-74
C2N2N1_BACCE/13-76
C2N3B9_BACCE/14-76
C2N3D9_BACCE/1-55
C2N3N3_BACCE/11-74
C2N4P9_BACCE/13-76
C2N4Q2_BACCE/4-67
C2N4T5_BACCE/1-60
C2N5V1_BACCE/13-76
C2N692_BACCE/1-62
C2N7A8_BACCE/2-52
C2N7B7_BACCE/5-59
C2N879_BACCE/14-77
C2NA30_BACCE/24-87
C2NAT7_BACCE/11-74
C2NBV1_BACCE/19-81
C2NCU0_BACCE/16-79
C2NCY6_BACCE/4-67
C2NER1_BACCE/1-53
C2NEW5_BACCE/11-74
C2NFW0_BACCE/16-77
C2NGH9_BACCE/17-80
C2NGS4_BACCE/15-78
C2NI50_BACCE/3-66
C2NI76_BACCE/13-76
C2NID6_BACCE/1-56
C2NIJ2_BACCE/1-58
C2NJ00_BACCE/11-74
C2NJD8_BACCE/13-76
C2NJF1_BACCE/13-76
C2NK88_BACCE/14-77
C2NKF3_BACCE/11-74
C2NLF5_BACCE/13-76
C2NLJ7_BACCE/1-60
C2NMA9_BACCE/1-26
C2NMD3_BACCE/13-76
C2NNV7_BACCE/2-52
C2NNW7_BACCE/5-59
C2NPK0_BACCE/14-77
C2NRD0_BACCE/16-79
C2NU23_BACCE/16-79
C2NU68_BACCE/4-67
C2NW04_BACCE/1-53
C2NW56_BACCE/11-74
C2NX58_BACCE/16-77
C2NXR1_BACCE/17-80
C2NXZ0_BACCE/15-78
C2NZ86_BACCE/1-56
C2NZF3_BACCE/32-95
C2P0B0_BACCE/13-76
C2P112_BACCE/14-76
C2P1B0_BACCE/11-74
C2P2A1_BACCE/13-76
C2P2D8_BACCE/1-60
C2P348_BACCE/1-26
C2P373_BACCE/13-76
C2P3H9_BACCE/1-62
C2P4H0_BACCE/24-87
C2P4S9_BACCE/2-52
C2P4T8_BACCE/5-59
C2P5G9_BACCE/14-77
C2P779_BACCE/3-66
C2P7A7_BACCE/20-83
C2PA68_BACCE/16-79
C2PAB4_BACCE/4-67
C2PC22_BACCE/1-53
C2PC77_BACCE/11-74
C2PD81_BACCE/16-77
C2PDY5_BACCE/17-80
C2PE78_BACCE/15-78
C2PFI2_BACCE/13-76
C2PFP3_BACCE/1-56
C2PFV4_BACCE/13-76
C2PGC1_BACCE/11-74
C2PGR3_BACCE/13-76
C2PHU1_BACCE/11-74
C2PIR6_BACCE/13-76
C2PIS0_BACCE/4-67
C2PIV8_BACCE/1-60
C2PJP4_BACCE/13-76
C2PKA0_BACCE/13-76
C2PL92_BACCE/2-52
C2PLA2_BACCE/5-59
C2PLZ0_BACCE/14-77
C2PNU5_BACCE/3-66
C2PR38_BACCE/16-79
C2PR85_BACCE/4-67
C2PSA3_BACCE/30-93
C2PT47_BACCE/11-74
C2PT62_BACCE/1-53
C2PUA6_BACCE/16-77
C2PUG5_BACCE/10-73
C2PUX7_BACCE/16-79
C2PV61_BACCE/15-78
C2PWI0_BACCE/13-76
C2PWN5_BACCE/1-56
C2PWV6_BACCE/1-58
C2PWW6_BACCE/4-67
C2PXE1_BACCE/13-76
C2PZA7_BACCE/13-76
C2PZB1_BACCE/4-67
C2PZE4_BACCE/1-60
C2Q0C7_BACCE/13-76
C2Q0S0_BACCE/13-76
C2Q1S6_BACCE/8-71
C2Q1T4_BACCE/5-59
C2Q2H8_BACCE/14-77
C2Q4T4_BACCE/7-70
C2Q5P5_BACCE/16-79
C2Q780_BACCE/16-79
C2Q7B8_BACCE/4-67
C2Q8A2_BACCE/17-80
C2Q942_BACCE/1-53
C2Q995_BACCE/11-74
C2QAA1_BACCE/16-77
C2QAY2_BACCE/17-80
C2QB65_BACCE/15-78
C2QCA3_BACCE/3-66
C2QCC9_BACCE/20-83
C2QCH7_BACCE/1-56
C2QCN9_BACCE/1-58
C2QD37_BACCE/11-74
C2QDL0_BACCE/13-76
C2QED5_BACCE/11-74
C2QFK8_BACCE/1-60
C2QFP3_BACCE/13-76
C2QGK4_BACCE/1-26
C2QGM7_BACCE/13-76
C2QH15_BACCE/13-76
C2QI84_BACCE/2-52
C2QI93_BACCE/5-59
C2QIU3_BACCE/14-77
C2QM94_BACCE/19-81
C2QN72_BACCE/16-79
C2QNB8_BACCE/4-67
C2QQ47_BACCE/1-53
C2QQA1_BACCE/11-74
C2QRB3_BACCE/16-77
C2QRX3_BACCE/17-80
C2QS71_BACCE/8-71
C2QTS5_BACCE/1-56
C2QTY1_BACCE/1-58
C2QUE6_BACCE/11-74
C2QUT8_BACCE/13-76
C2QVU0_BACCE/9-72
C2QWT0_BACCE/13-76
C2QWW5_BACCE/1-60
C2QXQ2_BACCE/13-76
C2QY62_BACCE/1-62
C2QZ88_BACCE/2-52
C2QZ98_BACCE/5-59
C2QZZ2_BACCE/14-77
C2R1P1_BACCE/13-76
C2R1P9_BACCE/25-88
C2R1S0_BACCE/3-66
C2R3B6_BACCE/16-79
C2R3G2_BACCE/4-67
C2R582_BACCE/1-53
C2R5D4_BACCE/11-74
C2R6D5_BACCE/16-77
C2R719_BACCE/16-79
C2R7A1_BACCE/15-78
C2R8J3_BACCE/3-66
C2R8N3_BACCE/20-83
C2R8U7_BACCE/1-56
C2R910_BACCE/32-95
C2R9G5_BACCE/11-74
C2R9V3_BACCE/23-86
C2RAT7_BACCE/11-74
C2RBV2_BACCE/13-76
C2RBV5_BACCE/4-67
C2RBY8_BACCE/1-60
C2RCH5_BACCE/1-26
C2RCL8_BACCE/13-76
C2RD64_BACCE/13-76
C2RE60_BACCE/2-52
C2RE68_BACCE/5-59
C2REY4_BACCE/14-77
C2RI99_BACCE/16-79
C2RIE6_BACCE/4-67
C2RK82_BACCE/1-53
C2RKD4_BACCE/1-59
C2RLD5_BACCE/16-77
C2RLZ4_BACCE/16-79
C2RM73_BACCE/15-78
C2RNH1_BACCE/1-53
C2RNJ6_BACCE/20-83
C2RNU5_BACCE/1-56
C2RP04_BACCE/32-95
C2RPU3_BACCE/13-76
C2RQS7_BACCE/11-74
C2RRR1_BACCE/13-76
C2RRR3_BACCE/4-67
C2RRU6_BACCE/1-60
C2RSK6_BACCE/1-26
C2RSM9_BACCE/13-76
C2RU31_BACCE/2-52
C2RU39_BACCE/5-59
C2RUS8_BACCE/14-77
C2RX73_BACCE/1-51
C2RXV4_BACCE/19-81
C2RYU8_BACCE/16-79
C2RYZ7_BACCE/4-67
C2S0U1_BACCE/1-53
C2S0Z7_BACCE/11-74
C2S206_BACCE/16-77
C2S2J3_BACCE/8-71
C2S2N2_BACCE/17-80
C2S413_BACCE/3-66
C2S436_BACCE/20-83
C2S497_BACCE/1-56
C2S589_BACCE/13-76
C2S5A1_BACCE/13-76
C2S688_BACCE/11-74
C2S7E8_BACCE/13-76
C2S7J0_BACCE/1-60
C2S8G4_BACCE/13-76
C2S8V6_BACCE/13-76
C2S9U7_BACCE/5-59
C2SA68_BACCE/2-52
C2SAM2_BACCE/14-77
C2SCW1_BACCE/25-88
C2SF91_BACCE/16-79
C2SFD9_BACCE/4-67
C2SGB0_BACCE/30-93
C2SH35_BACCE/1-53
C2SH99_BACCE/11-74
C2SIB9_BACCE/16-77
C2SIY9_BACCE/16-79
C2SJ72_BACCE/15-78
C2SKK5_BACCE/13-76
C2SKR1_BACCE/1-56
C2SKY4_BACCE/1-58
C2SKZ3_BACCE/4-67
C2SLP5_BACCE/13-76
C2SLQ7_BACCE/13-76
C2SNQ6_BACCE/13-76
C2SNR0_BACCE/4-67
C2SNU4_BACCE/1-60
C2SPM6_BACCE/13-76
C2SQ32_BACCE/1-62
C2SR57_BACCE/2-52
C2SR65_BACCE/5-59
C2SRV3_BACCE/14-77
C2STY4_BACCE/8-70
C2STZ8_BACCE/11-74
C2SW41_BACCE/16-79
C2SW87_BACCE/4-67
C2SY32_BACCE/1-53
C2SY86_BACCE/11-74
C2SZ84_BACCE/16-77
C2T020_BACCE/16-79
C2T0A3_BACCE/15-78
C2T1H1_BACCE/3-66
C2T1J6_BACCE/20-83
C2T1Q6_BACCE/1-56
C2T1W7_BACCE/32-95
C2T2D1_BACCE/11-74
C2T2R3_BACCE/23-86
C2T3L4_BACCE/11-74
C2T4L1_BACCE/13-76
C2T4L3_BACCE/4-67
C2T4P6_BACCE/1-60
C2T5F9_BACCE/1-26
C2T5I2_BACCE/13-76
C2T5X6_BACCE/1-62
C2T6S6_BACCE/2-52
C2T6T4_BACCE/5-59
C2T7P1_BACCE/14-77
C2TAI4_BACCE/19-81
C2TBN5_BACCE/16-79
C2TBT1_BACCE/4-67
C2TDN3_BACCE/1-53
C2TDT7_BACCE/11-74
C2TEU0_BACCE/16-77
C2TGY9_BACCE/3-66
C2TH12_BACCE/13-76
C2THA9_BACCE/1-56
C2THH4_BACCE/1-58
C2THW1_BACCE/1-62
C2TIB3_BACCE/13-76
C2TIC5_BACCE/23-86
C2TJ91_BACCE/9-72
C2TK77_BACCE/13-76
C2TKB4_BACCE/1-60
C2TLB6_BACCE/17-80
C2TLN1_BACCE/13-76
C2TM12_BACCE/2-52
C2TM22_BACCE/5-59
C2TNE6_BACCE/14-77
C2TSJ0_BACCE/16-79
C2TSN9_BACCE/4-67
C2TTY0_BACCE/30-93
C2TUE3_BACCE/1-53
C2TUK4_BACCE/11-74
C2TVJ8_BACCE/16-77
C2TWA2_BACCE/17-80
C2TWI4_BACCE/15-78
C2TXX5_BACCE/6-69
C2TY01_BACCE/13-76
C2TY89_BACCE/1-56
C2TYF6_BACCE/1-58
C2TYW7_BACCE/11-74
C2TZ98_BACCE/13-76
C2U044_BACCE/11-74
C2U130_BACCE/1-60
C2U1G2_BACCE/13-76
C2U236_BACCE/13-76
C2U2H9_BACCE/13-76
C2U3J3_BACCE/2-52
C2U3K1_BACCE/5-59
C2U483_BACCE/14-77
C2U647_BACCE/19-81
C2U7G6_BACCE/7-70
C2U954_BACCE/16-79
C2U9A1_BACCE/4-67
C2UB04_BACCE/1-53
C2UB57_BACCE/11-74
C2UC55_BACCE/16-77
C2UCR5_BACCE/16-79
C2UCZ8_BACCE/15-78
C2UE62_BACCE/3-66
C2UE92_BACCE/20-83
C2UEJ3_BACCE/1-56
C2UEQ5_BACCE/1-58
C2UF38_BACCE/11-74
C2UFL7_BACCE/23-86
C2UGI7_BACCE/11-74
C2UHM6_BACCE/13-76
C2UHM9_BACCE/4-67
C2UHR2_BACCE/1-60
C2UI85_BACCE/13-76
C2UIS8_BACCE/1-26
C2UIY8_BACCE/1-62
C2UJV3_BACCE/2-52
C2UJW1_BACCE/5-59
C2UKL0_BACCE/14-77
C2UPS2_BACCE/19-81
C2UQN9_BACCE/16-79
C2UQT7_BACCE/4-67
C2USH1_BACCE/1-53
C2USM8_BACCE/11-74
C2UTM2_BACCE/16-77
C2UU86_BACCE/17-80
C2UUG6_BACCE/15-78
C2UVT5_BACCE/6-69
C2UVW0_BACCE/13-76
C2UW21_BACCE/1-56
C2UW91_BACCE/1-58
C2UWQ1_BACCE/11-74
C2UX62_BACCE/13-76
C2UXB7_BACCE/7-70
C2UXR3_BACCE/11-74
C2UXY0_BACCE/11-74
C2UYZ7_BACCE/13-76
C2UZ33_BACCE/1-60
C2V004_BACCE/13-76
C2V0G9_BACCE/13-76
C2V1P6_BACCE/8-71
C2V1Q5_BACCE/5-59
C2V283_BACCE/14-77
C2V726_BACCE/16-79
C2V775_BACCE/4-67
C2V882_BACCE/30-93
C2V8W9_BACCE/1-53
C2V926_BACCE/11-74
C2VA20_BACCE/16-77
C2VB05_BACCE/17-80
C2VB86_BACCE/15-78
C2VCE4_BACCE/6-69
C2VCL5_BACCE/1-56
C2VCS8_BACCE/1-58
C2VD89_BACCE/11-74
C2VDN6_BACCE/13-76
C2VEG8_BACCE/11-74
C2VFH6_BACCE/13-76
C2VFL4_BACCE/1-60
C2VGA6_BACCE/13-76
C2VGT8_BACCE/13-76
C2VHV1_BACCE/2-52
C2VHV9_BACCE/5-59
C2VIL0_BACCE/14-77
C2VL77_BACCE/7-70
C2VLF3_BACCE/19-81
C2VMA3_BACCE/13-76
C2VMV8_BACCE/19-81
C2VNV0_BACCE/16-79
C2VNY8_BACCE/4-67
C2VQV7_BACCE/1-53
C2VR06_BACCE/11-74
C2VRS6_BACCE/16-77
C2VSK2_BACCE/17-80
C2VSV6_BACCE/8-71
C2VU69_BACCE/3-66
C2VUA1_BACCE/13-76
C2VUH3_BACCE/1-56
C2VUM7_BACCE/1-58
C2VV70_BACCE/11-74
C2VVG2_BACCE/13-76
C2VVH4_BACCE/13-76
C2VWC7_BACCE/9-72
C2VXG4_BACCE/13-76
C2VXJ6_BACCE/1-60
C2VYE2_BACCE/13-76
C2VYT2_BACCE/17-80
C2VZY3_BACCE/2-52
C2VZZ2_BACCE/5-59
C2W0N4_BACCE/14-77
C2W3X2_BACCE/16-79
C2W428_BACCE/32-95
C2W5C7_BACCE/10-73
C2W5G2_BACCE/1-53
C2W5M7_BACCE/11-74
C2W6H1_BACCE/16-77
C2W786_BACCE/16-79
C2W7D6_BACCE/15-78
C2W8B7_BACCE/3-66
C2W8Z5_BACCE/11-74
C2W9B3_BACCE/13-76
C2W9J9_BACCE/13-76
C2W9Y4_BACCE/19-81
C2WAP1_BACCE/13-76
C2WAT8_BACCE/1-60
C2WBG8_BACCE/1-26
C2WC06_BACCE/13-76
C2WD06_BACCE/8-71
C2WD16_BACCE/5-59
C2WFP8_BACCE/16-79
C2WG34_BACCE/26-89
C2WGM6_BACCE/19-81
C2WHR8_BACCE/16-79
C2WHW5_BACCE/4-67
C2WIU4_BACCE/30-93
C2WJK6_BACCE/1-53
C2WJQ8_BACCE/11-74
C2WKQ4_BACCE/16-77
C2WLA5_BACCE/17-80
C2WLI7_BACCE/15-78
C2WMV3_BACCE/3-66
C2WMX6_BACCE/20-83
C2WN57_BACCE/1-56
C2WNC4_BACCE/13-76
C2WP67_BACCE/13-76
C2WQ97_BACCE/11-74
C2WRD5_BACCE/13-76
C2WRD8_BACCE/4-67
C2WRH2_BACCE/1-60
C2WSA0_BACCE/13-76
C2WSP2_BACCE/13-76
C2WTQ9_BACCE/2-52
C2WTR7_BACCE/5-59
C2WUE1_BACCE/14-77
C2WWC4_BACCE/14-76
C2WWF8_BACCE/13-76
C2WYG1_BACCE/4-67
C2WZM8_BACCE/17-80
C2X016_BACCE/13-76
C2X090_BACCE/6-69
C2X0I6_BACCE/7-70
C2X112_BACCE/11-74
C2X281_BACCE/13-76
C2X342_BACCE/2-52
C2X350_BACCE/5-59
C2X4V6_BACCE/19-81
C2X525_BACCE/11-74
C2X709_BACCE/16-79
C2X755_BACCE/4-67
C2X8Y2_BACCE/1-53
C2X936_BACCE/11-74
C2XA34_BACCE/16-77
C2XAP0_BACCE/17-80
C2XAW7_BACCE/15-78
C2XC18_BACCE/3-66
C2XC95_BACCE/1-56
C2XCF6_BACCE/32-95
C2XDA0_BACCE/13-76
C2XDH9_BACCE/24-87
C2XE66_BACCE/11-74
C2XEE8_BACCE/30-93
C2XFB3_BACCE/13-76
C2XFB6_BACCE/4-67
C2XFF2_BACCE/1-60
C2XG86_BACCE/13-76
C2XGM7_BACCE/13-76
C2XHQ0_BACCE/2-52
C2XHQ8_BACCE/5-59
C2XIE3_BACCE/14-77
C2XKA8_BACCE/14-76
C2XLC1_BACCE/24-87
C2XLY9_BACCE/20-83
C2XMP7_BACCE/11-74
C2XP85_BACCE/25-88
C2XPD1_BACCE/4-67
C2XQA0_BACCE/17-80
C2XR37_BACCE/1-53
C2XR93_BACCE/11-74
C2XSA3_BACCE/16-77
C2XSX8_BACCE/16-79
C2XT70_BACCE/15-78
C2XUK0_BACCE/4-67
C2XUM2_BACCE/13-76
C2XUT3_BACCE/1-56
C2XVF7_BACCE/11-74
C2XVT4_BACCE/13-76
C2XXL7_BACCE/13-76
C2XXM1_BACCE/4-67
C2XXQ4_BACCE/1-60
C2XYP6_BACCE/13-76
C2XZ55_BACCE/1-62
C2Y070_BACCE/2-52
C2Y078_BACCE/5-59
C2Y0W2_BACCE/14-77
C2Y419_BACCE/13-76
C2Y473_BACCE/28-91
C2Y5W0_BACCE/16-79
C2Y607_BACCE/4-67
C2Y7T9_BACCE/1-53
C2Y834_BACCE/11-74
C2Y8Z6_BACCE/16-77
C2Y9K6_BACCE/16-79
C2Y9T8_BACCE/15-78
C2YAX9_BACCE/3-66
C2YB05_BACCE/20-83
C2YB54_BACCE/1-56
C2YBB9_BACCE/1-58
C2YC61_BACCE/23-86
C2YD20_BACCE/11-74
C2YE06_BACCE/13-76
C2YE43_BACCE/1-60
C2YEU9_BACCE/1-26
C2YEX3_BACCE/13-76
C2YFB6_BACCE/13-76
C2YGF1_BACCE/2-52
C2YGF9_BACCE/5-59
C2YH41_BACCE/14-77
C2YKB7_BACCE/20-83
C2YLV0_BACCE/16-79
C2YLZ8_BACCE/4-67
C2YNS2_BACCE/1-53
C2YNX5_BACCE/11-74
C2YPX8_BACCE/16-77
C2YQ42_BACCE/10-73
C2YQT6_BACCE/1-33
C2YS53_BACCE/13-76
C2YSA8_BACCE/1-56
C2YSG3_BACCE/1-58
C2YSX3_BACCE/11-74
C2YT97_BACCE/13-76
C2YTA5_BACCE/13-76
C2YU51_BACCE/20-83
C2YV38_BACCE/13-76
C2YV41_BACCE/4-67
C2YV77_BACCE/1-60
C2YVZ2_BACCE/1-26
C2YW17_BACCE/13-76
C2YWG2_BACCE/13-76
C2YXG9_BACCE/2-52
C2YY75_BACCE/14-77
C2Z1G4_BACCE/17-80
C2Z1L6_BACCE/14-77
C2Z302_BACCE/16-78
C2Z351_BACCE/4-67
C2Z462_BACCE/30-93
C2Z509_BACCE/1-53
C2Z562_BACCE/11-74
C2Z661_BACCE/16-77
C2Z6S6_BACCE/17-80
C2Z8F3_BACCE/4-67
C2Z8G3_BACCE/1-58
C2Z8H6_BACCE/20-83
C2Z8N2_BACCE/1-56
C2Z985_BACCE/11-74
C2Z9X8_BACCE/13-76
C2ZBE3_BACCE/13-76
C2ZBI3_BACCE/1-60
C2ZCC1_BACCE/13-76
C2ZCR8_BACCE/1-62
C2ZDR2_BACCE/2-52
C2ZDS1_BACCE/5-59
C2ZEG5_BACCE/1-51
C2ZHU1_BACCE/15-78
C2ZJK2_BACCE/16-78
C2ZJQ2_BACCE/4-67
C2ZKP7_BACCE/30-93
C2ZLL9_BACCE/1-53
C2ZLS7_BACCE/11-74
C2ZMU8_BACCE/16-77
C2ZNG5_BACCE/17-80
C2ZQ24_BACCE/20-83
C2ZQ81_BACCE/1-56
C2ZQF1_BACCE/1-58
C2ZQG3_BACCE/4-67
C2ZQV7_BACCE/11-74
C2ZRC9_BACCE/13-76
C2ZSX6_BACCE/13-76
C2ZT16_BACCE/1-60
C2ZTV1_BACCE/13-76
C2ZUA1_BACCE/1-62
C2ZVB3_BACCE/2-52
C2ZVC2_BACCE/5-59
C2ZW16_BACCE/14-77
C2ZY75_BACCE/15-78
C3A164_BACMY/16-79
C3A1B3_BACMY/4-67
C3A2B2_BACMY/30-93
C3A330_BACMY/1-53
C3A3B1_BACMY/11-74
C3A485_BACMY/16-77
C3A4V6_BACMY/16-79
C3A545_BACMY/15-78
C3A6B7_BACMY/19-82
C3A6C5_BACMY/1-58
C3A6F2_BACMY/13-76
C3A6K5_BACMY/1-56
C3A785_BACMY/11-74
C3A7L4_BACMY/13-76
C3A7M5_BACMY/13-76
C3A9E5_BACMY/13-76
C3A9E9_BACMY/4-67
C3A9I3_BACMY/1-60
C3AAC0_BACMY/13-76
C3AAS0_BACMY/1-62
C3ABS7_BACMY/2-52
C3ABT5_BACMY/5-59
C3ACG9_BACMY/14-77
C3AHD4_BACMY/16-79
C3AHI4_BACMY/24-87
C3AIA5_BACMY/17-78
C3AJ42_BACMY/1-53
C3AJA2_BACMY/11-74
C3AK21_BACMY/16-77
C3AKM8_BACMY/16-79
C3AKX2_BACMY/15-78
C3ALV6_BACMY/3-66
C3ALW4_BACMY/28-91
C3AMA7_BACMY/11-74
C3AME8_BACMY/13-76
C3AN77_BACMY/13-76
C3AP10_BACMY/13-76
C3AP64_BACMY/1-60
C3AQ43_BACMY/13-76
C3ARK3_BACMY/8-71
C3ASJ0_BACMY/1-51
C3AUM4_BACMY/17-80
C3AWL2_BACMY/7-70
C3AZ92_BACMY/16-79
C3AZE2_BACMY/24-87
C3B018_BACMY/17-78
C3B0Z5_BACMY/1-53
C3B156_BACMY/11-74
C3B1X4_BACMY/16-77
C3B2K3_BACMY/16-79
C3B2U1_BACMY/15-78
C3B3V2_BACMY/3-66
C3B3W0_BACMY/28-91
C3B4J2_BACMY/11-74
C3B4X0_BACMY/13-76
C3B5L2_BACMY/13-76
C3B6G8_BACMY/13-76
C3B7E4_BACMY/1-26
C3B7G6_BACMY/1-48
C3B941_BACMY/8-71
C3B9Z4_BACMY/13-76
C3BC92_BACMY/17-80
C3BCC7_BACMY/1-60
C3BE34_BACMY/7-70
C3BFR8_9BACI/16-79
C3BFX7_9BACI/4-67
C3BGU6_9BACI/17-78
C3BHM0_9BACI/1-53
C3BHT0_9BACI/11-74
C3BIP0_9BACI/16-77
C3BJF1_9BACI/16-79
C3BJP6_9BACI/15-78
C3BKL2_9BACI/1-51
C3BKP1_9BACI/3-66
C3BKP9_9BACI/28-91
C3BL91_9BACI/11-74
C3BLN8_9BACI/13-76
C3BMJ6_9BACI/13-76
C3BND7_9BACI/17-80
C3BNH0_9BACI/1-60
C3BPF8_9BACI/1-26
C3BPI1_9BACI/1-48
C3BPW0_9BACI/17-80
C3BQW8_9BACI/8-71
C3BQX6_9BACI/5-59
C3BS77_9BACI/20-83
C3BTV2_9BACI/13-76
C3BUT3_9BACI/13-76
C3BVG9_9BACI/7-70
C3BWI7_BACTU/19-81
C3BXI3_BACTU/16-79
C3BXN1_BACTU/4-67
C3BZE4_BACTU/11-74
C3BZJ9_BACTU/1-53
C3C0M4_BACTU/16-77
C3C189_BACTU/17-80
C3C1H7_BACTU/8-71
C3C2P5_BACTU/3-66
C3C2R5_BACTU/13-76
C3C2X6_BACTU/13-76
C3C394_BACTU/1-58
C3C3X5_BACTU/23-86
C3C530_BACTU/11-74
C3C665_BACTU/13-76
C3C6B7_BACTU/1-60
C3C769_BACTU/1-26
C3C793_BACTU/13-76
C3C7M3_BACTU/1-62
C3C8W3_BACTU/2-52
C3C8X3_BACTU/5-59
C3C9L2_BACTU/14-77
C3CBH2_BACTU/14-77
C3CDV7_BACTU/16-79
C3CE05_BACTU/4-67
C3CFX1_BACTU/1-53
C3CG23_BACTU/1-59
C3CH23_BACTU/16-77
C3CHP8_BACTU/16-79
C3CHY6_BACTU/15-78
C3CJ47_BACTU/3-66
C3CJ75_BACTU/20-83
C3CJD4_BACTU/1-56
C3CJK3_BACTU/32-95
C3CK14_BACTU/11-74
C3CKE6_BACTU/23-86
C3CLA4_BACTU/11-74
C3CMA5_BACTU/13-76
C3CMA8_BACTU/4-67
C3CME1_BACTU/1-60
C3CNG8_BACTU/1-26
C3CNJ1_BACTU/13-76
C3CNZ4_BACTU/1-62
C3CQ34_BACTU/2-52
C3CQ43_BACTU/5-59
C3CQT3_BACTU/14-77
C3CT08_BACTU/39-102
C3CWU7_BACTU/16-79
C3CWY8_BACTU/4-67
C3CYS6_BACTU/1-53
C3CYX8_BACTU/1-59
C3CZY0_BACTU/16-77
C3D0K4_BACTU/16-79
C3D0U0_BACTU/15-78
C3D221_BACTU/3-66
C3D250_BACTU/20-83
C3D2D2_BACTU/1-56
C3D2K3_BACTU/32-95
C3D317_BACTU/11-74
C3D3E6_BACTU/23-86
C3D4D0_BACTU/11-74
C3D5D7_BACTU/13-76
C3D5E0_BACTU/4-67
C3D5H3_BACTU/1-60
C3D6I5_BACTU/13-76
C3D6Y8_BACTU/1-62
C3D827_BACTU/2-52
C3D836_BACTU/5-59
C3D8S5_BACTU/14-77
C3DCB8_BACTU/14-76
C3DCM3_BACTU/14-77
C3DD15_BACTU/39-102
C3DD88_BACTU/16-79
C3DF30_BACTS/16-79
C3DF78_BACTS/4-67
C3DGY6_BACTS/1-53
C3DH41_BACTS/11-74
C3DIR6_BACTS/17-80
C3DJ06_BACTS/15-78
C3DK61_BACTS/3-66
C3DK91_BACTS/20-83
C3DKE9_BACTS/9-72
C3DKM0_BACTS/1-58
C3DLH1_BACTS/13-76
C3DMA9_BACTS/11-74
C3DNE0_BACTS/13-76
C3DNG0_BACTS/11-74
C3DNJ3_BACTS/1-60
C3DPI4_BACTS/1-26
C3DPK7_BACTS/13-76
C3DQ09_BACTS/13-76
C3DR80_BACTS/2-52
C3DR88_BACTS/5-59
C3DRY6_BACTS/14-77
C3DTQ2_BACTS/13-76
C3DYU8_BACTU/16-79
C3DYZ6_BACTU/4-67
C3E0P0_BACTU/1-53
C3E0U5_BACTU/11-74
C3E1Q6_BACTU/16-77
C3E2F0_BACTU/16-79
C3E3U9_BACTU/3-66
C3E3X4_BACTU/20-83
C3E431_BACTU/1-56
C3E4E0_BACTU/1-48
C3E553_BACTU/23-86
C3E606_BACTU/11-74
C3E703_BACTU/13-76
C3E736_BACTU/1-60
C3E7Z5_BACTU/1-26
C3E818_BACTU/13-76
C3E8G0_BACTU/13-76
C3E9H5_BACTU/2-52
C3E9I3_BACTU/5-59
C3EA65_BACTU/14-77
C3EE40_BACTU/9-72
C3EFZ8_BACTK/16-79
C3EG59_BACTK/4-67
C3EH46_BACTK/30-93
C3EHY6_BACTK/1-53
C3EI39_BACTK/11-74
C3EJ37_BACTK/16-77
C3EJN5_BACTK/17-80
C3EJX8_BACTK/15-78
C3EL35_BACTK/3-66
C3EL56_BACTK/20-83
C3ELE5_BACTK/1-56
C3ELI6_BACTK/13-76
C3EM00_BACTK/11-74
C3EMD4_BACTK/13-76
C3ENA5_BACTK/11-74
C3EP68_BACTK/13-76
C3EP71_BACTK/4-67
C3EPA5_BACTK/1-60
C3EQ47_BACTK/1-26
C3EQ72_BACTK/13-76
C3EQR6_BACTK/1-62
C3ERJ7_BACTK/2-52
C3ERK5_BACTK/5-59
C3ES93_BACTK/14-77
C3EVV2_BACTU/19-81
C3EWU0_BACTU/16-79
C3EWY6_BACTU/4-67
C3EYR2_BACTU/1-53
C3EYW4_BACTU/11-74
C3EZW8_BACTU/16-77
C3F0S0_BACTU/15-78
C3F0W3_BACTU/6-69
C3F257_BACTU/3-66
C3F2B7_BACTU/1-56
C3F2H9_BACTU/1-58
C3F2Y0_BACTU/11-74
C3F3C1_BACTU/13-76
C3F4C6_BACTU/9-72
C3F5F9_BACTU/13-76
C3F5Q6_BACTU/1-60
C3F6P7_BACTU/13-76
C3F6Z5_BACTU/13-76
C3F812_BACTU/2-52
C3F821_BACTU/5-59
C3F8S1_BACTU/1-51
C3FAL2_BACTU/13-76
C3FAQ5_BACTU/13-76
C3FDJ8_BACTU/13-76
C3FDM5_BACTU/13-76
C3FDT1_BACTU/16-79
C3FFD4_BACTB/16-79
C3FFI1_BACTB/4-67
C3FHA9_BACTB/1-53
C3FHG1_BACTB/1-59
C3FIF7_BACTB/16-77
C3FJ33_BACTB/16-79
C3FJB8_BACTB/15-78
C3FKM6_BACTB/3-66
C3FKQ5_BACTB/20-83
C3FKV1_BACTB/1-56
C3FL21_BACTB/32-95
C3FLI1_BACTB/11-74
C3FLW3_BACTB/23-86
C3FMS6_BACTB/11-74
C3FNS9_BACTB/13-76
C3FNT2_BACTB/4-67
C3FNW5_BACTB/1-60
C3FPW6_BACTB/13-76
C3FQB8_BACTB/1-62
C3FRG3_BACTB/2-52
C3FRH2_BACTB/5-59
C3FS84_BACTB/14-77
C3FUL9_BACTB/14-77
C3FVY2_BACTB/14-76
C3FW17_BACTB/16-79
C3FW69_BACTB/39-102
C3FX94_BACTU/19-81
C3FY76_BACTU/16-79
C3FYC3_BACTU/4-67
C3G029_BACTU/1-53
C3G082_BACTU/11-74
C3G0Z0_BACTU/16-77
C3G237_BACTU/15-78
C3G3E4_BACTU/3-66
C3G3H0_BACTU/13-76
C3G3M5_BACTU/1-56
C3G3T5_BACTU/13-76
C3G4M6_BACTU/13-76
C3G5P7_BACTU/9-72
C3G6Q6_BACTU/13-76
C3G6U4_BACTU/1-60
C3G7P0_BACTU/13-76
C3G833_BACTU/1-62
C3G934_BACTU/2-52
C3G944_BACTU/5-59
C3G9T1_BACTU/14-77
C3GD32_BACTU/19-81
C3GE03_BACTU/4-67
C3GEC1_BACTU/16-79
C3GFX6_BACTU/1-53
C3GG30_BACTU/11-74
C3GH32_BACTU/16-77
C3GI08_BACTU/8-71
C3GJB7_BACTU/3-66
C3GJE1_BACTU/13-76
C3GJJ7_BACTU/1-56
C3GJR1_BACTU/13-76
C3GK69_BACTU/1-62
C3GKM3_BACTU/13-76
C3GKN5_BACTU/23-86
C3GLL3_BACTU/9-72
C3GML0_BACTU/13-76
C3GMP8_BACTU/1-60
C3GNF4_BACTU/17-80
C3GNJ8_BACTU/1-26
C3GNM2_BACTU/13-76
C3GPZ0_BACTU/2-52
C3GQ00_BACTU/5-59
C3GQM9_BACTU/14-77
C3GW98_BACTU/16-79
C3GWE4_BACTU/4-67
C3GY57_BACTU/1-53
C3GYA9_BACTU/11-74
C3GZA6_BACTU/16-77
C3GZV7_BACTU/16-79
C3H036_BACTU/15-78
C3H1E3_BACTU/3-66
C3H1G6_BACTU/20-83
C3H1L3_BACTU/9-72
C3H1T0_BACTU/32-95
C3H2M8_BACTU/13-76
C3H3S7_BACTU/11-74
C3H4R8_BACTU/13-76
C3H4V4_BACTU/1-60
C3H5S2_BACTU/13-76
C3H662_BACTU/13-76
C3H780_BACTU/2-52
C3H790_BACTU/5-59
C3H7X5_BACTU/14-77
C3HAR4_BACTU/24-87
C3HCK3_BACTU/19-81
C3HDL3_BACTU/16-79
C3HDR0_BACTU/4-67
C3HFK2_BACTU/1-53
C3HFQ6_BACTU/11-74
C3HGQ7_BACTU/16-77
C3HGW7_BACTU/10-73
C3HH87_BACTU/13-76
C3HHX2_BACTU/15-78
C3HIX4_BACTU/3-66
C3HIZ7_BACTU/13-76
C3HJ86_BACTU/1-56
C3HJE5_BACTU/1-58
C3HJU8_BACTU/11-74
C3HK72_BACTU/13-76
C3HK93_BACTU/27-90
C3HLA0_BACTU/11-74
C3HMB4_BACTU/13-76
C3HMF6_BACTU/1-60
C3HN03_BACTU/13-76
C3HNJ1_BACTU/1-26
C3HNM7_BACTU/17-80
C3HPI0_BACTU/2-52
C3HPJ0_BACTU/5-59
C3HQF2_BACTU/14-77
C3HS94_BACTU/16-79
C3HT70_BACTU/13-76
C3HVK9_BACTU/16-79
C3HVQ6_BACTU/4-67
C3HXJ1_BACTU/1-53
C3HXP4_BACTU/11-74
C3HYP4_BACTU/16-77
C3HZJ0_BACTU/17-80
C3HZS5_BACTU/15-78
C3I0Z8_BACTU/3-66
C3I125_BACTU/20-83
C3I1E6_BACTU/1-56
C3I1L4_BACTU/32-95
C3I243_BACTU/11-71
C3I2J0_BACTU/13-76
C3I4M7_BACTU/13-76
C3I4R2_BACTU/1-60
C3I5K1_BACTU/1-26
C3I5M4_BACTU/13-76
C3I620_BACTU/1-62
C3I736_BACTU/2-52
C3I744_BACTU/5-59
C3I7V5_BACTU/14-77
C3I9S7_BACTU/13-76
C3IC92_BACTU/14-76
C3IC93_BACTU/11-74
C3ICC0_BACTU/13-76
C3IEM6_BACTU/16-79
C3IES4_BACTU/4-67
C3IGL4_BACTU/1-53
C3IGR6_BACTU/11-74
C3IIC7_BACTU/17-80
C3IIL3_BACTU/15-78
C3IJT8_BACTU/3-66
C3IJW5_BACTU/20-83
C3IK15_BACTU/1-56
C3IKZ9_BACTU/13-76
C3ILV1_BACTU/11-74
C3IMT9_BACTU/1-60
C3IMX5_BACTU/13-76
C3INR1_BACTU/1-26
C3INV1_BACTU/13-76
C3IQA2_BACTU/2-52
C3IQB0_BACTU/5-59
C3IQY9_BACTU/14-77
C3IW33_BACTU/13-76
C3IW48_BACTU/11-74
C3JCD0_9PORP/10-72
C3JD91_RHOER/14-77
C3JDF7_RHOER/15-78
C3JDJ7_RHOER/11-74
C3JEC3_RHOER/21-83
C3JEU3_RHOER/10-71
C3JFC4_RHOER/33-96
C3JFI3_RHOER/11-74
C3JFS1_RHOER/9-71
C3JFX4_RHOER/9-71
C3JGI6_RHOER/17-80
C3JH89_RHOER/23-85
C3JH95_RHOER/7-69
C3JI01_RHOER/14-75
C3JIG6_RHOER/8-66
C3JIH1_RHOER/7-65
C3JIL4_RHOER/17-79
C3JIN1_RHOER/24-85
C3JKS6_RHOER/9-71
C3JKV6_RHOER/9-72
C3JLA5_RHOER/9-72
C3JLZ0_RHOER/21-81
C3JMX0_RHOER/7-70
C3JN85_RHOER/20-82
C3JN95_RHOER/15-78
C3JNC1_RHOER/14-75
C3JNJ8_RHOER/13-76
C3JP82_RHOER/14-76
C3JPN2_RHOER/8-71
C3JQB9_RHOER/55-120
C3JQD0_RHOER/133-198
C3JQX6_RHOER/10-73
C3JRF8_RHOER/27-90
C3JTM2_RHOER/11-73
C3JUG2_RHOER/22-85
C3JV56_RHOER/29-91
C3JVH5_RHOER/5-66
C3JVJ4_RHOER/10-73
C3JVV4_RHOER/32-94
C3JWB7_RHOER/19-82
C3JWR7_RHOER/13-76
C3JXF6_PSEFS/18-80
C3JXM3_PSEFS/14-77
C3JYX6_PSEFS/13-74
C3JZ24_PSEFS/9-71
C3JZG7_PSEFS/15-77
C3JZT0_PSEFS/23-85
C3K000_PSEFS/16-79
C3K0K1_PSEFS/6-69
C3K0M2_PSEFS/17-80
C3K117_PSEFS/24-87
C3K1I3_PSEFS/17-80
C3K1J8_PSEFS/3-66
C3K283_PSEFS/11-74
C3K3Z2_PSEFS/9-71
C3K463_PSEFS/3-66
C3K4F1_PSEFS/23-86
C3K4N8_PSEFS/12-75
C3K4S2_PSEFS/19-81
C3K4X9_PSEFS/15-77
C3K5L5_PSEFS/10-71
C3K6E8_PSEFS/17-80
C3K6P7_PSEFS/13-71
C3K6Z8_PSEFS/10-72
C3K6Z8_PSEFS/105-165
C3K761_PSEFS/13-76
C3K770_PSEFS/27-90
C3K7E0_PSEFS/21-84
C3K7Q7_PSEFS/109-169
C3K7Q7_PSEFS/14-76
C3K800_PSEFS/22-84
C3K8I6_PSEFS/19-81
C3K915_PSEFS/9-72
C3K946_PSEFS/30-84
C3K964_PSEFS/12-75
C3K9E2_PSEFS/8-71
C3KAR2_PSEFS/17-80
C3KAW3_PSEFS/3-66
C3KBQ0_PSEFS/12-74
C3KC95_PSEFS/5-66
C3KCG7_PSEFS/5-68
C3KCK2_PSEFS/13-76
C3KCK7_PSEFS/7-70
C3KCK8_PSEFS/24-86
C3KKR7_RHISN/16-78
C3KKU2_RHISN/13-76
C3KKU4_RHISN/13-79
C3KLU2_RHISN/10-73
C3KM40_RHISN/22-85
C3KM87_RHISN/19-81
C3KMB0_RHISN/18-81
C3KMC7_RHISN/13-76
C3KME5_RHISN/23-85
C3KMI7_RHISN/11-72
C3KMM1_RHISN/46-109
C3KMN1_RHISN/26-89
C3KMP7_RHISN/23-86
C3KMZ7_RHISN/24-86
C3KNE7_RHISN/15-78
C3KNH4_RHISN/3-66
C3KNL0_RHISN/19-81
C3KNU4_RHISN/7-67
C3KNV9_RHISN/27-90
C3KP71_RHISN/11-73
C3KPV6_RHISN/53-115
C3KQ43_RHISN/4-60
C3KQ68_RHISN/11-73
C3KQ73_RHISN/7-68
C3KQ73_RHISN/92-148
C3KQI5_RHISN/57-119
C3KR05_RHISN/18-80
C3KRM8_RHISN/16-78
C3KT07_CLOB6/10-73
C3KT46_CLOB6/8-71
C3KTD8_CLOB6/15-78
C3KTP0_CLOB6/11-74
C3KUJ2_CLOB6/13-76
C3KVF1_CLOB6/10-73
C3KXP8_CLOB6/4-67
C3KY16_CLOB6/3-66
C3KYC5_CLOB6/11-74
C3KYV7_CLOB6/13-76
C3L074_CLOB6/13-76
C3L0R4_CLOB6/8-71
C3L0W3_CLOB6/11-74
C3L259_CLOB6/12-75
C3L2G0_CLOB6/15-78
C3L2N9_CLOB6/13-76
C3L3C6_CLOB6/13-76
C3L7D3_BACAC/10-73
C3L7I9_BACAC/16-77
C3L841_BACAC/13-76
C3L8Y1_BACAC/8-71
C3L8Z2_BACAC/5-59
C3LAJ4_BACAC/11-74
C3LAQ5_BACAC/1-53
C3LB76_BACAC/14-77
C3LBE0_BACAC/9-51
C3LEQ3_BACAC/13-76
C3LER5_BACAC/13-76
C3LFU9_BACAC/11-74
C3LGD4_BACAC/4-67
C3LGI1_BACAC/16-79
C3LGY5_BACAC/13-76
C3LH50_BACAC/1-56
C3LHN0_BACAC/13-76
C3LHQ6_BACAC/3-66
C3LIU3_BACAC/13-76
C3LJZ4_BACAC/19-81
C3LKH4_BACAC/13-76
C3LKL8_BACAC/15-78
C3LKP9_BACAC/13-76
C3LLQ2_VIBCM/4-67
C3LM30_VIBCM/19-81
C3LQV8_VIBCM/11-74
C3LVL5_VIBCM/2-65
C3LWD5_VIBCM/4-67
C3M956_RHISN/34-95
C3MB86_RHISN/17-77
C3MB86_RHISN/82-144
C3MBM9_RHISN/6-68
C3MC31_RHISN/22-85
C3MCE8_RHISN/18-81
C3MD70_RHISN/15-78
C3ME86_RHISN/32-95
C3MEG6_RHISN/45-105
C3MGS0_RHISN/17-80
C3MH16_RHISN/17-80
C3MH65_RHISN/14-76
C3MHA6_RHISN/6-64
C3MHL5_RHISN/9-71
C3MHY5_RHISN/58-121
C3MI62_RHISN/9-84
C3MI83_RHISN/13-74
C3MI85_RHISN/11-74
C3MLK4_SULIL/3-65
C3MP36_SULIL/16-77
C3MUS0_SULIM/3-65
C3MV09_SULIM/16-77
C3N2N1_SULIA/16-77
C3NA43_SULIY/3-64
C3NAN1_SULIY/16-77
C3NKZ0_SULIN/16-77
C3NLG6_SULIN/3-65
C3NPB9_VIBCJ/8-71
C3NQV5_VIBCJ/19-81
C3NR89_VIBCJ/1-56
C3NVI6_VIBCJ/11-74
C3NWC8_VIBCJ/4-67
C3NX33_VIBCJ/2-65
C3NZG1_BACAA/16-79
C3NZK5_BACAA/4-67
C3NZY9_BACAA/13-76
C3P001_BACAA/13-76
C3P350_BACAA/9-72
C3P4C2_BACAA/1-53
C3P4H1_BACAA/11-74
C3P5F6_BACAA/13-76
C3P5J7_BACAA/15-78
C3P6K0_BACAA/16-77
C3P7L3_BACAA/13-76
C3P842_BACAA/15-78
C3P880_BACAA/13-76
C3P8D0_BACAA/13-76
C3PAJ1_BACAA/8-71
C3PAK1_BACAA/5-59
C3PAL8_BACAA/19-81
C3PB54_BACAA/3-66
C3PB70_BACAA/13-76
C3PC80_BACAA/13-76
C3PCJ2_BACAA/14-77
C3PED2_CORA7/2-64
C3PEF4_CORA7/18-81
C3PHE3_CORA7/13-75
C3PHW4_CORA7/8-71
C3PIH6_CORA7/10-75
C3PIP9_CORA7/15-77
C3PK83_CORA7/17-78
C3PKB9_CORA7/8-71
C3PKX5_CORA7/12-74
C3PLB2_CORA7/13-76
C3Q3U0_9BACE/11-74
C3Q767_9BACE/9-72
C3QFD9_9BACE/10-73
C3QFZ0_9BACE/26-89
C3QIX6_9BACE/9-72
C3QJN4_9BACE/16-79
C3QK74_9BACE/6-69
C3QS45_9BACE/32-95
C3QWQ4_9BACE/26-89
C3QYC1_9BACE/16-79
C3R2N6_9BACE/6-69
C3R423_9BACE/9-72
C3RCJ5_9BACE/11-74
C3RG07_9BACE/9-72
C3RH96_9FIRM/3-66
C3RHD0_9FIRM/14-76
C3RIC7_9FIRM/11-74
C3RIT6_9FIRM/12-75
C3RJH1_9FIRM/13-76
C3RLV4_9FIRM/7-70
C3RLZ8_9FIRM/3-66
C3RM00_9FIRM/13-76
C3RMU3_9FIRM/27-89
C3RNK0_9FIRM/11-74
C3RNL5_9FIRM/4-67
C3RP60_9FIRM/4-67
C3RP62_9FIRM/11-73
C3RP62_9FIRM/258-321
C3SBW5_ECOLX/3-66
C3SCM0_ECOLX/24-87
C3SEN2_ECOLX/10-73
C3SGY7_ECOLX/13-75
C3SGY8_ECOLX/13-75
C3SJN2_ECOLX/7-70
C3SKZ2_ECOLX/14-77
C3SLS7_ECOLX/2-65
C3SLT1_ECOLX/2-65
C3SMR2_ECOLX/8-71
C3SMR5_ECOLX/8-71
C3SQC2_ECOLX/34-97
C3SRZ7_ECOLX/32-95
C3STM2_ECOLX/14-77
C3SYF2_ECOLX/12-72
C3T9K2_ECOLX/13-75
C3TAL2_ECOLX/31-93
C3TAR2_ECOLX/3-66
C3TAR5_ECOLX/3-66
C3TD62_ECOLX/8-71
C3TQB7_ECOLX/11-74
C3UVB4_9BURK/40-101
C3VA36_9PSED/4-66
C3W9U1_FUSMR/7-70
C3W9W0_FUSMR/12-75
C3W9W3_FUSMR/10-73
C3WAG3_FUSMR/5-68
C3WAQ2_FUSMR/8-71
C3WBF3_FUSMR/6-69
C3WCJ6_FUSMR/13-76
C3WD19_FUSMR/12-74
C3WD39_FUSMR/14-76
C3WDK4_FUSMR/12-74
C3WEL6_FUSMR/19-81
C3WFE9_FUSMR/23-84
C3WFI4_FUSMR/12-74
C3WFZ7_FUSMR/15-78
C3WG42_FUSMR/5-68
C3WJZ1_9FUSO/8-70
C3WKV2_9FUSO/13-76
C3WLG3_9FUSO/14-77
C3WQD7_9FUSO/14-77
C3WRG2_9FUSO/8-70
C3WSI3_9FUSO/2-65
C3WSI5_9FUSO/13-76
C3WVC1_9FUSO/14-77
C3WY10_9FUSO/13-76
C3X0Z2_9FUSO/13-75
C3X3N1_OXAFO/252-314
C3X3N1_OXAFO/7-70
C3X515_OXAFO/238-300
C3X515_OXAFO/8-69
C3X8U5_OXAFO/249-311
C3X8U5_OXAFO/7-70
C3XB84_OXAFO/5-68
C4AML3_BURMA/20-83
C4ANC0_BURMA/21-84
C4ANE8_BURMA/18-80
C4AP09_BURMA/8-71
C4APC4_BURMA/3-66
C4APD7_BURMA/23-86
C4APP9_BURMA/18-81
C4AQ30_BURMA/20-82
C4AQ70_BURMA/3-66
C4ARM5_BURMA/38-101
C4ARQ0_BURMA/26-89
C4ASF1_BURMA/19-82
C4ATD7_BURMA/22-84
C4ATH6_BURMA/10-73
C4AVJ8_BURMA/12-74
C4AWD1_BURMA/23-86
C4AWZ7_BURMA/22-85
C4AXL8_BURMA/94-157
C4AYK5_BURMA/5-68
C4B0C8_BURMA/9-70
C4B1B5_BURMA/3-66
C4B1G1_BURMA/26-88
C4B1I5_BURMA/8-69
C4B8F3_9BACT/20-82
C4B8G0_9BACT/20-82
C4B8G6_9BACT/20-82
C4EZE7_HAEIF/13-76
C4F0T8_HAEIF/8-71
C4F3Q6_HAEIF/13-76
C4F9F6_9ACTN/46-109
C4F9F7_9ACTN/12-75
C4F9G0_9ACTN/16-79
C4F9G1_9ACTN/2-55
C4F9G6_9ACTN/15-78
C4FAD9_9ACTN/10-72
C4FAJ4_9ACTN/6-69
C4FAW8_9ACTN/13-76
C4FAZ5_9ACTN/8-71
C4FAZ6_9ACTN/8-71
C4FML6_9FIRM/23-85
C4FN69_9FIRM/16-78
C4FTS2_9FIRM/13-76
C4FVG5_9FIRM/42-104
C4FYC6_9FIRM/3-66
C4FZX4_ABIDE/17-80
C4G0V5_ABIDE/20-83
C4G0Y3_ABIDE/7-69
C4G1A2_ABIDE/14-77
C4G2J5_ABIDE/11-74
C4G2Z3_ABIDE/16-79
C4G2Z5_ABIDE/18-81
C4G3X3_ABIDE/13-75
C4G436_ABIDE/14-77
C4G448_ABIDE/12-76
C4G530_ABIDE/11-74
C4G5H6_ABIDE/11-74
C4G705_ABIDE/35-97
C4G8Z1_9FIRM/13-76
C4G9G8_9FIRM/9-72
C4G9T9_9FIRM/19-81
C4GDP1_9FIRM/13-76
C4GW57_YERPN/22-85
C4GZI2_YERPE/15-77
C4H2R2_YERPE/9-72
C4H3H2_YERPE/22-85
C4H5F4_YERPE/32-95
C4H5G9_YERPE/21-84
C4H601_YERPE/8-71
C4H876_YERPE/25-88
C4HA13_YERPE/11-74
C4HA55_YERPE/13-75
C4HAQ6_YERPE/13-75
C4HCK3_YERPE/11-74
C4HCP5_YERPE/13-75
C4HD60_YERPE/22-85
C4HE10_YERPE/13-75
C4HGB8_YERPE/15-77
C4HJQ2_YERPE/25-88
C4HJZ3_YERPE/9-72
C4HNH5_YERPE/32-95
C4HNR0_YERPE/3-66
C4HNS4_YERPE/21-84
C4HPA7_YERPE/8-71
C4HQY6_YERPE/9-72
C4HTQ1_YERPE/22-85
C4HU50_YERPE/21-84
C4HUD7_YERPE/3-66
C4HUX5_YERPE/8-71
C4HWJ8_YERPE/25-88
C4HXL9_YERPE/32-95
C4HZS8_YERPE/11-74
C4HZX8_YERPE/13-75
C4I0J5_YERPE/15-77
C4I1Z5_BURPS/18-80
C4I2V2_BURPS/3-66
C4I3L0_BURPS/13-76
C4I4C8_BURPS/10-73
C4I5Q6_BURPS/10-73
C4I6D1_BURPS/26-88
C4I6Y8_BURPS/23-86
C4I713_BURPS/8-69
C4I7I5_BURPS/14-77
C4I830_BURPS/35-98
C4I860_BURPS/19-82
C4I8B8_BURPS/39-102
C4I8J0_BURPS/26-89
C4IAC4_BURPS/24-86
C4IAR7_BURPS/34-96
C4ICH3_CLOBU/10-73
C4ICJ5_CLOBU/4-67
C4IEI6_CLOBU/13-75
C4IEP2_CLOBU/25-74
C4IEQ5_CLOBU/10-73
C4IFT8_CLOBU/13-76
C4IH46_CLOBU/15-77
C4IIE3_CLOBU/12-75
C4IJ61_CLOBU/24-87
C4IJQ2_CLOBU/13-77
C4IJT4_CLOBU/11-74
C4IKH6_CLOBU/14-77
C4ILL7_CLOBU/8-71
C4ILN0_CLOBU/3-66
C4IM39_CLOBU/3-66
C4IMW9_CLOBU/4-67
C4IMZ4_CLOBU/8-70
C4IN41_CLOBU/4-67
C4IRF6_BRUAB/1-51
C4IST4_BRUAB/17-79
C4IT00_BRUAB/44-106
C4IT94_BRUAB/40-103
C4ITF9_BRUAB/17-78
C4IU32_BRUAB/40-103
C4IUH3_BRUAB/14-77
C4IUS8_BRUAB/17-79
C4IUU3_BRUAB/16-79
C4IUV7_BRUAB/24-87
C4IV42_BRUAB/54-116
C4IVV8_BRUAB/27-90
C4IW03_BRUAB/21-80
C4IW26_BRUAB/21-84
C4IW43_BRUAB/30-92
C4IWF9_BRUAB/36-98
C4IWH3_BRUAB/28-90
C4IWM8_BRUAB/24-86
C4IWP7_BRUAB/33-95
C4K9S7_THASP/11-74
C4KBA5_THASP/22-84
C4KBC9_THASP/18-80
C4KDB5_THASP/11-73
C4KDY2_SULIK/3-65
C4KEH9_SULIK/16-77
C4KLK9_BURPS/10-72
C4KLQ7_BURPS/33-95
C4KLR8_BURPS/37-99
C4KP30_BURPS/12-74
C4KPH6_BURPS/18-81
C4KQT4_BURPS/5-68
C4KRT2_BURPS/22-85
C4KTF4_BURPS/20-83
C4KUI6_BURPS/22-84
C4KUY6_BURPS/23-86
C4KV01_BURPS/3-66
C4KV86_BURPS/8-71
C4KVN9_BURPS/21-84
C4KX62_BURPS/9-70
C4KZY3_EXISA/16-79
C4L0F0_EXISA/8-71
C4L1T2_EXISA/4-67
C4L211_EXISA/3-66
C4L2C7_EXISA/12-75
C4L2Z1_EXISA/9-72
C4L482_EXISA/13-71
C4L487_EXISA/5-59
C4L4G0_EXISA/13-76
C4L5Q4_EXISA/3-66
C4L6K3_EXISA/10-73
C4L6X4_EXISA/6-69
C4L7E3_TOLAT/9-70
C4L8V1_TOLAT/8-70
C4LAJ1_TOLAT/5-68
C4LAJ6_TOLAT/11-74
C4LB44_TOLAT/2-65
C4LBR9_TOLAT/14-77
C4LCH4_TOLAT/8-71
C4LD81_TOLAT/9-72
C4LFV4_TOLAT/14-76
C4LL76_CORK4/33-96
C4RBR3_9ACTO/25-89
C4RCW1_9ACTO/18-80
C4RDB5_9ACTO/3-66
C4RDD6_9ACTO/11-74
C4RFP0_9ACTO/6-69
C4RGY1_9ACTO/35-98
C4RIL5_9ACTO/12-75
C4RJT3_9ACTO/16-79
C4RK04_9ACTO/42-104
C4RL17_9ACTO/3-66
C4RLE7_9ACTO/28-90
C4RMF2_9ACTO/11-74
C4RMW2_9ACTO/9-72
C4RQ20_9ACTO/25-88
C4RQ21_9ACTO/17-80
C4RQ24_9ACTO/11-74
C4RRF8_9ACTO/14-77
C4RWD4_YERBE/8-71
C4RXD0_YERBE/15-77
C4RXL1_YERBE/5-68
C4RY14_YERBE/3-66
C4RY23_YERBE/31-94
C4RYZ4_YERBE/24-86
C4S111_YERBE/23-71
C4S172_YERBE/3-66
C4S1Y7_YERBE/11-74
C4S2R7_YERBE/19-82
C4S3L6_YERBE/6-69
C4S4E0_YERBE/1-64
C4S9C0_YERMO/3-66
C4S9Z3_YERMO/8-71
C4SAW6_YERMO/19-82
C4SB72_YERMO/23-71
C4SBH3_YERMO/13-76
C4SDT3_YERMO/11-74
C4SE46_YERMO/3-66
C4SE55_YERMO/31-94
C4SEE2_YERMO/15-77
C4SFN5_YERMO/5-68
C4SI74_YERMO/23-85
C4SI89_YERMO/24-87
C4SJ36_YERFR/11-74
C4SK25_YERFR/3-66
C4SK33_YERFR/21-84
C4SKY5_YERFR/17-79
C4SL71_YERFR/3-66
C4SLL0_YERFR/13-75
C4SM25_YERFR/5-68
C4SMB9_YERFR/15-77
C4SMH7_YERFR/2-65
C4SN79_YERFR/23-71
C4SP16_YERFR/8-71
C4SPN1_YERFR/13-76
C4SR49_YERFR/1-64
C4SSH3_YERFR/17-80
C4SU37_YERFR/12-75
C4SWC0_YERIN/11-74
C4SYE0_YERIN/13-76
C4SZ26_YERIN/40-102
C4SZ50_YERIN/18-81
C4T026_YERIN/3-66
C4T036_YERIN/21-84
C4T1L0_YERIN/13-75
C4T1W9_YERIN/2-65
C4T1X3_YERIN/8-71
C4T200_YERIN/39-102
C4T2F7_YERIN/3-66
C4T4T9_YERIN/2-65
C4T4X5_YERIN/11-74
C4T5P1_YERIN/8-71
C4T7E1_YERIN/23-71
C4T7H6_YERIN/15-77
C4T7K3_YERIN/9-72
C4TS33_YERKR/11-74
C4TSQ0_YERKR/21-83
C4TTK3_YERKR/44-107
C4TV49_YERKR/19-82
C4TVJ3_YERKR/24-71
C4TVL0_YERKR/16-78
C4TW65_YERKR/1-26
C4TW75_YERKR/3-66
C4TWP8_YERKR/11-57
C4TX74_YERKR/5-68
C4TYL8_YERKR/13-76
C4TZ50_YERKR/23-86
C4TZP3_YERKR/1-64
C4U0F5_YERKR/2-65
C4U1Y8_YERKR/2-65
C4U242_YERKR/15-77
C4U308_YERKR/8-71
C4U3T7_YERAL/3-66
C4U3U7_YERAL/29-92
C4U433_YERAL/17-80
C4U4U8_YERAL/39-102
C4U577_YERAL/3-66
C4U6I1_YERAL/3-66
C4U916_YERAL/23-71
C4UB33_YERAL/15-77
C4UCZ8_YERAL/23-85
C4UDV7_YERAL/11-74
C4UDX2_YERAL/30-93
C4UG71_YERRU/13-76
C4UGI0_YERRU/23-71
C4UGN4_YERRU/15-77
C4UI32_YERRU/11-74
C4UJB1_YERRU/8-71
C4UKD1_YERRU/3-66
C4UKE0_YERRU/21-84
C4UN02_YERRU/9-72
C4UQV4_YERRO/10-73
C4US50_YERRO/5-68
C4USD6_YERRO/15-77
C4USQ8_YERRO/19-82
C4USV1_YERRO/11-74
C4UV16_YERRO/13-76
C4UVP2_YERRO/3-66
C4UVQ2_YERRO/21-84
C4UW01_YERRO/17-80
C4UWM1_YERRO/3-66
C4UWY8_YERRO/8-71
C4UY50_YERRO/6-69
C4UZK8_YERRO/18-81
C4UZW6_YERRO/9-72
C4V0I2_9FIRM/25-87
C4V232_9FIRM/11-73
C4V360_9FIRM/24-87
C4V5D7_9FIRM/10-73
C4VL04_9LACO/9-72
C4VLW0_9LACO/3-67
C4VN14_9LACO/5-68
C4VNB5_9LACO/3-64
C4VP24_9LACO/5-68
C4VP76_9LACO/3-64
C4VQE1_9LACO/8-71
C4VQK9_9LACO/3-66
C4VQL3_9LACO/6-69
C4VRJ9_9LACO/5-68
C4VRL1_9LACO/5-67
C4VS48_9LACO/9-72
C4VT40_9LACO/4-67
C4VTH6_9LACO/5-68
C4VTK0_9LACO/5-67
C4VUB3_9LACO/5-68
C4W7I4_STAWA/5-68
C4W854_STAWA/15-76
C4W8H4_STAWA/7-69
C4WAE1_STAWA/7-70
C4WAH8_STAWA/3-66
C4WCJ9_STAWA/7-68
C4WD21_STAWA/4-58
C4WDD6_STAWA/13-76
C4WG90_9RHIZ/24-87
C4WGA3_9RHIZ/16-79
C4WGC3_9RHIZ/17-79
C4WGR7_9RHIZ/27-89
C4WH63_9RHIZ/15-78
C4WHQ6_9RHIZ/16-78
C4WHX5_9RHIZ/13-75
C4WI25_9RHIZ/17-80
C4WI30_9RHIZ/11-73
C4WIF1_9RHIZ/33-95
C4WJU3_9RHIZ/36-99
C4WK21_9RHIZ/9-72
C4WL71_9RHIZ/57-120
C4WL94_9RHIZ/18-78
C4WLR0_9RHIZ/18-79
C4WLX5_9RHIZ/11-74
C4WM93_9RHIZ/12-74
C4WMF4_9RHIZ/14-77
C4WMW3_9RHIZ/16-78
C4WN25_9RHIZ/19-82
C4WN68_9RHIZ/13-76
C4WNK0_9RHIZ/5-66
C4WNU3_9RHIZ/109-168
C4WNU3_9RHIZ/28-90
C4WPE4_9RHIZ/4-67
C4WPG2_9RHIZ/16-77
C4WPJ3_9RHIZ/20-83
C4WPK9_9RHIZ/19-82
C4WPQ4_9RHIZ/16-79
C4WPR9_9RHIZ/34-97
C4WPX6_9RHIZ/8-70
C4WPX9_9RHIZ/25-87
C4WQH2_9RHIZ/24-87
C4WQP1_9RHIZ/24-89
C4WR73_9RHIZ/13-76
C4WR89_9RHIZ/22-84
C4WYR7_KLEPN/12-75
C4WZE8_KLEPN/15-77
C4X089_KLEPN/9-72
C4X0K9_KLEPN/14-76
C4X0L0_KLEPN/9-71
C4X135_KLEPN/15-77
C4X1W6_KLEPN/21-84
C4X292_KLEPN/5-68
C4X2R1_KLEPN/3-66
C4X3D5_KLEPN/10-73
C4X3G1_KLEPN/2-65
C4X3H2_KLEPN/5-68
C4X3Q4_KLEPN/26-89
C4X439_KLEPN/12-70
C4X4L7_KLEPN/33-96
C4X4N5_KLEPN/38-100
C4X556_KLEPN/4-67
C4X557_KLEPN/48-111
C4X5S3_KLEPN/13-76
C4X5Y3_KLEPN/10-73
C4X820_KLEPN/13-75
C4X8D8_KLEPN/2-65
C4X8N3_KLEPN/16-78
C4X927_KLEPN/3-66
C4XA80_KLEPN/33-96
C4XBQ3_KLEPN/6-69
C4XCD7_KLEPN/8-71
C4XDG1_KLEPN/33-96
C4XG55_MYCFE/21-84
C4XLA7_DESMR/12-75
C4XQ67_DESMR/13-76
C4Z1Y7_EUBE2/12-75
C4Z206_EUBE2/15-77
C4Z3I6_EUBE2/21-84
C4Z3R6_EUBE2/46-109
C4Z4F2_EUBE2/15-78
C4Z4I8_EUBE2/13-76
C4Z6E9_EUBE2/14-77
C4Z6U5_EUBE2/20-83
C4Z6X2_EUBE2/1-64
C4Z6Z5_EUBE2/5-67
C4Z7S3_EUBE2/10-73
C4Z8I4_EUBR3/12-74
C4Z8I5_EUBR3/7-68
C4Z8J3_EUBR3/13-76
C4ZBH9_EUBR3/8-70
C4ZBX7_EUBR3/19-82
C4ZC14_EUBR3/9-72
C4ZCF4_EUBR3/11-74
C4ZD66_EUBR3/11-74
C4ZE54_EUBR3/28-91
C4ZF48_EUBR3/11-76
C4ZGG5_EUBR3/15-77
C4ZI41_EUBR3/13-76
C4ZIR5_THASP/23-86
C4ZJS8_THASP/11-74
C4ZJX5_THASP/3-66
C4ZME7_THASP/17-79
C4ZNA5_THASP/24-87
C4ZR10_ECOBW/9-72
C4ZRK6_ECOBW/11-74
C4ZSI5_ECOBW/24-87
C4ZT12_ECOBW/10-73
C4ZT26_ECOBW/3-66
C4ZT40_ECOBW/7-63
C4ZUN0_ECOBW/12-75
C4ZVH8_ECOBW/3-66
C4ZWK4_ECOBW/6-69
C4ZWM4_ECOBW/12-74
C4ZWV8_ECOBW/13-75
C4ZXJ6_ECOBW/8-71
C4ZYR6_ECOBW/6-66
C4ZYW1_ECOBW/2-65
C4ZYX2_ECOBW/5-68
C4ZZ34_ECOBW/14-77
C5A040_ECOBW/7-70
C5A0P6_ECOBW/9-71
C5A196_ECOBW/13-75
C5A8A0_BURGB/4-67
C5A8M0_BURGB/8-70
C5AA08_BURGB/5-68
C5AAU7_BURGB/20-83
C5AAZ0_BURGB/8-71
C5AC72_BURGB/22-85
C5ACX6_BURGB/6-69
C5ADC4_BURGB/17-80
C5AEZ0_BURGB/15-77
C5AGG5_BURGB/6-69
C5AGG9_BURGB/11-74
C5AGH5_BURGB/16-79
C5AGW0_BURGB/9-70
C5AH57_BURGB/45-108
C5AI18_BURGB/15-78
C5AIL7_BURGB/3-66
C5AJ20_BURGB/11-74
C5AJM2_BURGB/26-88
C5AJU2_BURGB/9-72
C5AJZ7_BURGB/17-80
C5AK05_BURGB/20-83
C5AK55_BURGB/23-86
C5AKQ8_BURGB/4-67
C5ALC0_BURGB/1-54
C5ALG5_BURGB/29-90
C5ALP9_BURGB/13-75
C5ALU9_BURGB/23-86
C5AM08_BURGB/1-59
C5AM88_BURGB/10-73
C5AMX6_BURGB/35-98
C5API0_METEA/15-78
C5API4_METEA/16-79
C5APL0_METEA/17-79
C5AQK8_METEA/12-75
C5AQU9_METEA/37-99
C5AQW7_METEA/8-71
C5AU04_METEA/1-55
C5AW52_METEA/1-55
C5AX57_METEA/16-80
C5AYL9_METEA/3-65
C5B611_METEA/16-79
C5B617_METEA/15-78
C5B6V5_METEA/129-172
C5B8C3_EDWI9/24-87
C5B8E4_EDWI9/14-77
C5B9H7_EDWI9/11-74
C5BDF7_EDWI9/15-77
C5BG30_EDWI9/3-66
C5BH49_EDWI9/6-69
C5BK58_TERTT/10-73
C5BN08_TERTT/14-76
C5BNU2_TERTT/23-85
C5BQ49_TERTT/10-73
C5BRV6_TERTT/14-72
C5BRV8_TERTT/15-77
C5BT50_TERTT/27-90
C5BT70_TERTT/14-77
C5BUT6_BEUC1/26-89
C5BUZ8_BEUC1/12-75
C5BV14_BEUC1/19-82
C5BWZ9_BEUC1/45-107
C5BX21_BEUC1/10-72
C5BX74_BEUC1/8-71
C5BXV3_BEUC1/22-84
C5BY50_BEUC1/9-72
C5BYM7_BEUC1/32-95
C5C058_BEUC1/14-77
C5C2K6_BEUC1/12-75
C5C2M1_BEUC1/13-75
C5C2V7_BEUC1/25-87
C5C374_BEUC1/13-75
C5C395_BEUC1/32-94
C5C3V1_BEUC1/25-88
C5C3V9_BEUC1/41-104
C5C525_BEUC1/7-70
C5C580_BEUC1/5-68
C5C5D8_BEUC1/3-66
C5C670_BEUC1/20-83
C5C6R7_MICLC/30-90
C5C6X4_MICLC/23-83
C5C6Y5_MICLC/18-80
C5C7S2_MICLC/15-77
C5CAK9_MICLC/3-65
C5CCV5_MICLC/52-115
C5CEA3_KOSOT/6-68
C5CF95_KOSOT/13-76
C5CGK4_KOSOT/12-75
C5CH64_KOSOT/8-71
C5CIE6_KOSOT/13-76
C5CJ91_VARPS/37-99
C5CKC8_VARPS/19-82
C5CKI9_VARPS/15-77
C5CKK7_VARPS/8-70
C5CLK6_VARPS/10-73
C5CLZ7_VARPS/3-66
C5CM40_VARPS/12-75
C5CMD9_VARPS/11-74
C5CME3_VARPS/5-65
C5CMY4_VARPS/24-87
C5CNL8_VARPS/6-69
C5CNP8_VARPS/13-74
C5CR74_VARPS/14-77
C5CRE2_VARPS/28-90
C5CRF4_VARPS/44-106
C5CRG6_VARPS/15-77
C5CRQ6_VARPS/8-71
C5CRR1_VARPS/10-73
C5CSI4_VARPS/36-99
C5CSY1_VARPS/14-76
C5CTA6_VARPS/20-82
C5CU27_VARPS/35-98
C5CU46_VARPS/18-80
C5CU70_VARPS/4-66
C5CU91_VARPS/7-68
C5CUZ5_VARPS/22-85
C5CV26_VARPS/23-86
C5CV36_VARPS/27-89
C5CVN7_VARPS/8-70
C5CVP8_VARPS/30-92
C5CVR0_VARPS/7-68
C5CWK6_VARPS/11-73
C5CWT8_VARPS/12-74
C5CX16_VARPS/10-73
C5CY35_VARPS/31-93
C5CYD5_VARPS/21-83
C5CYS7_VARPS/19-81
C5CZ35_VARPS/25-87
C5CZ83_VARPS/22-85
C5CZB0_VARPS/15-78
C5CZB9_VARPS/30-92
C5CZP4_VARPS/24-85
C5CZQ1_VARPS/15-77
C5CZQ8_VARPS/19-81
C5D0S7_VARPS/12-75
C5D0Z3_VARPS/25-86
C5D104_VARPS/13-76
C5D162_VARPS/31-92
C5D1B9_VARPS/16-79
C5D1I2_VARPS/3-65
C5D1S3_VARPS/19-81
C5D2C2_GEOSW/12-75
C5D2P2_GEOSW/15-78
C5D3K9_GEOSW/10-73
C5D588_GEOSW/11-74
C5D623_GEOSW/11-74
C5D671_GEOSW/6-60
C5D9E9_GEOSW/10-73
C5DAF3_GEOSW/13-76
C5DAU8_GEOSW/14-77
C5E7T0_BIFLI/13-76
C5E8G9_BIFLI/13-76
C5E964_BIFLI/20-83
C5EEF5_9FIRM/13-75
C5EEL2_9FIRM/6-69
C5EEM7_9FIRM/18-77
C5EES7_9FIRM/12-75
C5EEU8_9FIRM/10-74
C5EEV6_9FIRM/15-77
C5EF11_9FIRM/5-68
C5EF91_9FIRM/12-75
C5EFD7_9FIRM/250-313
C5EFD7_9FIRM/7-71
C5EFK5_9FIRM/10-71
C5EG74_9FIRM/7-71
C5EGC8_9FIRM/8-67
C5EGI9_9FIRM/246-309
C5EGI9_9FIRM/8-70
C5EGM9_9FIRM/252-312
C5EGM9_9FIRM/9-72
C5EHE0_9FIRM/10-71
C5EHQ2_9FIRM/14-77
C5EIE6_9FIRM/14-76
C5EK01_9FIRM/15-78
C5EKA0_9FIRM/12-74
C5EKS5_9FIRM/13-75
C5EL80_9FIRM/8-70
C5EL88_9FIRM/13-75
C5EL90_9FIRM/24-86
C5ELA4_9FIRM/1-64
C5ELP3_9FIRM/7-69
C5ELV5_9FIRM/252-311
C5ELV5_9FIRM/6-69
C5EM67_9FIRM/17-80
C5EM75_9FIRM/10-71
C5EMN3_9FIRM/19-82
C5EN74_9FIRM/13-76
C5EN79_9FIRM/7-68
C5ENE7_9FIRM/15-78
C5ENN4_9FIRM/5-67
C5ENT0_9FIRM/15-77
C5EP90_9FIRM/247-310
C5EP90_9FIRM/7-70
C5EPG3_9FIRM/9-72
C5EPH0_9FIRM/14-77
C5EPN2_9FIRM/11-74
C5EPP2_9FIRM/10-73
C5EPU6_9FIRM/10-73
C5EPY0_9FIRM/11-74
C5EQ29_9FIRM/11-73
C5EQ35_9FIRM/12-75
C5ERE4_9FIRM/10-71
C5ERE9_9FIRM/10-73
C5ERK7_9FIRM/10-73
C5ERP4_9FIRM/13-76
C5ERU8_9FIRM/17-80
C5ES38_9FIRM/9-71
C5ESJ7_9FIRM/19-82
C5ESN9_9FIRM/16-78
C5ESP3_9FIRM/12-74
C5ESQ1_9FIRM/15-77
C5ESQ3_9FIRM/11-73
C5ESR0_9FIRM/18-76
C5ESS2_9FIRM/16-79
C5ESW9_9FIRM/17-80
C5ESZ1_9FIRM/9-71
C5ESZ2_9FIRM/9-72
C5ESZ3_9FIRM/19-82
C5ET07_9FIRM/17-80
C5ET09_9FIRM/6-69
C5ET59_9FIRM/6-69
C5ET84_9FIRM/13-74
C5ETQ6_9FIRM/12-75
C5ETV3_9FIRM/15-78
C5ETW7_9FIRM/10-76
C5EU04_9FIRM/257-320
C5EU04_9FIRM/8-70
C5EVA2_9FIRM/251-310
C5EVA2_9FIRM/7-70
C5EVD9_9FIRM/9-71
C5EWB4_9FIRM/42-105
C5EWK0_9FIRM/8-70
C5EWL6_9FIRM/20-81
C5F492_LACPA/10-73
C5F4H2_LACPA/5-68
C5F5X9_LACPA/6-68
C5F6Z3_LACPA/3-66
C5F796_LACPA/3-66
C5F7H7_LACPA/1-62
C5F7Z3_LACPA/20-82
C5F819_LACPA/9-72
C5F8P8_LACPA/13-76
C5F8X0_LACPA/11-74
C5F950_LACPA/13-76
C5F9X3_LACPA/3-66
C5FAK5_LACPA/14-76
C5G1U5_9LACO/7-70
C5G2R8_9LACO/1-60
C5G490_9LACO/9-72
C5G4K8_9LACO/3-67
C5G5M5_9LACO/3-64
C5MYT7_STAA3/13-76
C5N054_STAA3/24-85
C5N0Y2_STAA3/16-79
C5N111_STAA3/13-75
C5N1D5_STAA3/3-66
C5N1Z7_STAA3/7-69
C5N2U3_STAA3/5-68
C5N519_STAA3/13-75
C5N7D5_BURMA/22-84
C5N7J8_BURMA/8-71
C5NA58_BURMA/10-73
C5NAN9_BURMA/8-69
C5NAR3_BURMA/23-86
C5NAZ6_BURMA/20-83
C5NB78_BURMA/38-101
C5NB95_BURMA/19-82
C5NCN2_BURMA/12-74
C5NE71_BURMA/18-81
C5NER9_BURMA/20-82
C5NGG4_BURMA/94-157
C5NHI4_BURMA/9-70
C5NHZ2_BURMA/27-89
C5NIV6_BURMA/3-66
C5NJL8_BURMA/3-66
C5NK19_BURMA/93-156
C5NKM2_BURMA/5-68
C5NKW9_BURMA/22-85
C5NS57_9GAMM/23-85
C5NUU6_9BACL/5-66
C5NVS3_9BACL/3-66
C5NW28_9BACL/12-75
C5NX85_9BACL/13-76
C5NXF1_9BACL/3-66
C5PXS1_STAAU/5-68
C5Q0I1_STAAU/13-75
C5Q160_STAAU/3-66
C5Q1A9_STAAU/13-75
C5Q1D7_STAAU/3-66
C5Q260_STAAU/24-85
C5Q4P1_STAAU/13-76
C5Q5F4_STAAU/7-69
C5Q6C2_STAEP/23-86
C5Q6J1_STAEP/7-70
C5Q8R5_STAEP/7-69
C5Q9V5_STAEP/4-58
C5QBY7_STAEP/15-76
C5QLN5_STAEP/12-74
C5QLU4_STAEP/13-76
C5QMW7_STAEP/15-76
C5QPK5_STAEP/6-68
C5QPM0_STAEP/7-70
C5QRM6_STAEP/7-69
C5QUF4_STAEP/23-86
C5QUN2_STAEP/7-70
C5QWP3_STAEP/7-69
C5QXV2_STAEP/4-58
C5R019_STAEP/15-76
C5R8R4_WEIPA/7-70
C5R984_WEIPA/6-68
C5R999_WEIPA/4-67
C5R9S7_WEIPA/9-72
C5RAN3_WEIPA/5-68
C5RBE4_WEIPA/8-71
C5RBH6_WEIPA/17-80
C5RCD6_WEIPA/3-66
C5S2T3_9PAST/12-75
C5S419_9PAST/16-79
C5SZG5_ACIDE/13-76
C5SZN8_ACIDE/10-73
C5T0C4_ACIDE/1-61
C5T0D3_ACIDE/2-64
C5T0I3_ACIDE/17-79
C5T0I6_ACIDE/8-70
C5T151_ACIDE/19-81
C5T170_ACIDE/18-80
C5T3I8_ACIDE/23-85
C5T553_ACIDE/11-73
C5T610_ACIDE/34-96
C5T6L9_ACIDE/13-76
C5T787_ACIDE/44-105
C5T7C0_ACIDE/28-91
C5T7G1_ACIDE/10-61
C5T7S4_ACIDE/35-98
C5T7U2_ACIDE/10-73
C5T830_ACIDE/3-66
C5T8E0_ACIDE/14-77
C5TAS5_ACIDE/5-67
C5TBU8_ACIDE/3-66
C5TI16_ZYMMO/19-82
C5TL66_NEIFL/27-87
C5TM13_NEIFL/7-39
C5UQI4_CLOBO/12-75
C5UQM0_CLOBO/11-74
C5USX3_CLOBO/10-73
C5UUF4_CLOBO/4-67
C5UUI6_CLOBO/13-76
C5UVF3_CLOBO/12-75
C5UVP8_CLOBO/14-77
C5UVQ3_CLOBO/14-77
C5UXL4_CLOBO/12-74
C5UZ79_CLOBO/11-74
C5UZC1_CLOBO/19-82
C5UZL6_CLOBO/7-70
C5UZL7_CLOBO/9-71
C5VP96_CLOBO/9-72
C5VPA0_CLOBO/12-75
C5VQ66_CLOBO/10-73
C5VQH5_CLOBO/12-75
C5VQY1_CLOBO/4-58
C5VTF4_CLOBO/14-77
C5VTV7_CLOBO/12-75
C5VW95_STRSE/4-67
C5VX05_STRSE/5-68
C5VYG4_STRSE/3-66
C5VZ94_STRSE/3-66
C5VZK7_STRSE/10-72
C5VZK8_STRSE/5-68
C5W018_STRSE/11-74
C5W038_STRSE/3-66
C5W120_ECOBB/11-74
C5W1A5_ECOBB/6-69
C5W3M7_ECOBB/3-66
C5W3N8_ECOBB/12-74
C5W467_ECOBB/8-71
C5W4Y5_ECOBB/13-75
C5W614_ECOBB/10-73
C5W6K2_ECOBB/24-87
C5W7Y0_ECOBB/6-66
C5W8T5_ECOBB/9-71
C5W947_ECOBB/9-72
C5W9G8_ECOBB/32-95
C5W9V4_ECOBB/12-75
C5WAI2_ECOBB/8-71
C5WAT8_ECOBB/5-68
C5WAZ9_ECOBB/14-77
C5WBB3_ECOBB/7-70
C5WBY3_ECOBB/13-75
C5WFL2_STRDG/10-72
C5WFL5_STRDG/5-68
C5WGE2_STRDG/4-67
C5WGH7_STRDG/22-82
C5WGK7_STRDG/4-67
C5WGR1_STRDG/12-75
C5WGT1_STRDG/11-74
C5WHI6_STRDG/9-62
C5WHJ6_STRDG/5-68
C5WI68_STRDG/5-68
C5WJI5_STRDG/3-66
C5ZAD7_BURPS/22-85
C5ZBS4_BURPS/20-83
C5ZC48_BURPS/22-84
C5ZCG0_BURPS/8-71
C5ZDC3_BURPS/23-86
C5ZDD4_BURPS/3-66
C5ZE07_BURPS/94-157
C5ZF45_BURPS/9-70
C5ZIR9_BURPS/12-74
C5ZJ72_BURPS/18-81
C5ZKB4_BURPS/5-68
C5ZLL4_BURPS/13-76
C5ZLY8_BURPS/39-102
C5ZM58_BURPS/26-89
C5ZME8_BURPS/83-146
C5ZMI2_BURPS/8-69
C5ZMK4_BURPS/23-86
C5ZPF4_BURPS/34-96
C5ZPK3_BURPS/10-73
C5ZPY1_BURPS/10-73
C5ZSS0_BURPS/33-95
C5ZSW9_BURPS/18-80
C5ZT48_BURPS/19-82
C5ZT77_BURPS/35-98
C5ZUI8_BURPS/3-66
C5ZUY7_BURPS/26-88
C5ZXT0_9HELI/9-71
C6A870_BIFLB/52-115
C6AIS8_BIFAS/52-115
C6AL47_AGGAN/3-66
C6AM07_AGGAN/13-76
C6ARN1_RHILS/22-85
C6ASC1_RHILS/22-85
C6ASD4_RHILS/17-79
C6ASV0_RHILS/15-78
C6AV71_RHILS/23-84
C6AV81_RHILS/21-83
C6AX85_RHILS/21-84
C6AXL8_RHILS/11-74
C6AXN7_RHILS/5-67
C6AXP9_RHILS/18-81
C6AY45_RHILS/16-77
C6AYB2_RHILS/20-83
C6AZ34_RHILS/9-72
C6AZE6_RHILS/16-64
C6AZE6_RHILS/83-143
C6AZL4_RHILS/15-78
C6AZW5_RHILS/24-87
C6B1W8_RHILS/17-79
C6B273_RHILS/15-78
C6B3F5_RHILS/9-72
C6B3J7_RHILS/7-67
C6B3X6_RHILS/14-77
C6B4A6_RHILS/15-78
C6B4I4_RHILS/14-77
C6B4I8_RHILS/10-73
C6B4J3_RHILS/15-76
C6B4Q4_RHILS/5-67
C6B4T3_RHILS/24-85
C6B521_RHILS/25-87
C6B538_RHILS/15-64
C6B552_RHILS/22-83
C6B5C0_RHILS/13-76
C6B5M8_RHILS/17-80
C6B5P7_RHILS/10-72
C6B5T3_RHILS/15-78
C6B635_RHILS/21-84
C6B645_RHILS/23-85
C6B674_RHILS/32-94
C6B6A5_RHILS/19-81
C6B6D8_RHILS/18-81
C6B6U8_RHILS/19-82
C6B791_RHILS/19-82
C6B795_RHILS/9-72
C6B7P4_RHILS/12-74
C6B7P5_RHILS/10-72
C6B9B3_RHILS/21-83
C6B9Y3_RHILS/25-88
C6B9Z5_RHILS/27-90
C6BA21_RHILS/27-89
C6BAT6_RHILS/3-66
C6BAV0_RHILS/7-69
C6BB06_RHILS/14-76
C6BB35_RHILS/18-80
C6BCU5_RALP1/36-97
C6BCW0_RALP1/14-77
C6BD37_RALP1/11-74
C6BFF6_RALP1/60-123
C6BFP6_RALP1/17-80
C6BGR4_RALP1/25-87
C6BHH8_RALP1/14-76
C6BHV9_RALP1/13-76
C6BI65_RALP1/21-83
C6BIJ9_RALP1/26-89
C6BJI7_RALP1/27-90
C6BJT4_RALP1/5-67
C6BJX0_RALP1/28-90
C6BL67_RALP1/31-93
C6BLC9_RALP1/13-76
C6BLM1_RALP1/7-70
C6BLY4_RALP1/19-85
C6BMA8_RALP1/8-70
C6BMR6_RALP1/9-72
C6BMS3_RALP1/67-129
C6BMZ6_RALP1/14-77
C6BNG7_RALP1/14-77
C6BRK8_DESAD/9-71
C6BRT9_DESAD/10-73
C6BTC2_DESAD/93-156
C6BU81_DESAD/15-78
C6BUX3_DESAD/14-77
C6BWI2_DESAD/9-68
C6C071_DESAD/12-74
C6C0A0_DESAD/6-69
C6C265_DESAD/11-74
C6C3B2_DICDC/27-89
C6C436_DICDC/52-115
C6C4K5_DICDC/21-84
C6C4S4_DICDC/3-66
C6C4S6_DICDC/3-46
C6C516_DICDC/13-74
C6C519_DICDC/12-75
C6C5N1_DICDC/16-79
C6C5Y2_DICDC/8-71
C6C646_DICDC/6-69
C6C792_DICDC/3-71
C6C854_DICDC/19-81
C6C997_DICDC/3-65
C6C9N3_DICDC/11-74
C6C9Y4_DICDC/10-73
C6C9Z4_DICDC/13-75
C6CA02_DICDC/21-84
C6CA81_DICDC/8-70
C6CA95_DICDC/12-75
C6CB07_DICDC/16-78
C6CBG5_DICDC/11-74
C6CBH7_DICDC/25-88
C6CBJ8_DICDC/3-66
C6CCV3_DICDC/12-74
C6CCW9_DICDC/100-151
C6CCW9_DICDC/12-74
C6CD32_DICDC/13-75
C6CDJ2_DICDC/11-73
C6CDW3_DICDC/24-86
C6CDY2_DICDC/26-87
C6CE55_DICDC/9-72
C6CEH8_DICZE/5-67
C6CGE7_DICZE/21-84
C6CHF0_DICZE/8-71
C6CJZ8_DICZE/11-74
C6CKF8_DICZE/9-72
C6CKV4_DICZE/8-70
C6CKW9_DICZE/12-75
C6CLW1_DICZE/16-78
C6CMZ8_DICZE/11-73
C6CN46_DICZE/14-76
C6CN83_DICZE/3-66
C6CNY7_DICZE/7-69
C6CNY7_DICZE/85-146
C6CQ30_DICZE/11-74
C6CQD1_DICZE/21-84
C6CQD5_DICZE/13-75
C6CRE3_PAESJ/3-66
C6CS60_PAESJ/15-77
C6CSQ3_PAESJ/3-66
C6CT21_PAESJ/6-69
C6CTI4_PAESJ/12-75
C6CVA8_PAESJ/10-73
C6CWG6_PAESJ/10-73
C6CX69_PAESJ/16-79
C6CXY7_PAESJ/6-68
C6CXY8_PAESJ/18-81
C6CZC2_PAESJ/17-80
C6D026_PAESJ/10-73
C6D121_PAESJ/8-71
C6D1G3_PAESJ/15-77
C6D1H4_PAESJ/24-87
C6D1I8_PAESJ/10-72
C6D2I0_PAESJ/15-78
C6D2Q8_PAESJ/13-76
C6D3V6_PAESJ/6-68
C6D5L5_PAESJ/11-74
C6D5N7_PAESJ/13-76
C6D668_PAESJ/12-74
C6D6C6_PAESJ/6-69
C6D6N3_PAESJ/3-65
C6D6T1_PAESJ/6-68
C6D6W6_PAESJ/16-78
C6D726_PAESJ/10-73
C6D732_PAESJ/8-71
C6D743_PAESJ/15-77
C6D8C8_PAESJ/13-67
C6D8T7_PAESJ/8-71
C6D904_PECCP/16-78
C6D9S4_PECCP/13-75
C6DA18_PECCP/3-65
C6DAC8_PECCP/11-73
C6DAZ4_PECCP/3-66
C6DB09_PECCP/24-87
C6DC34_PECCP/11-74
C6DD48_PECCP/6-68
C6DD48_PECCP/87-145
C6DDR6_PECCP/5-68
C6DE46_PECCP/12-75
C6DE99_PECCP/16-79
C6DES0_PECCP/11-74
C6DG92_PECCP/24-87
C6DGN5_PECCP/7-62
C6DHC6_PECCP/15-72
C6DHR9_PECCP/3-66
C6DI28_PECCP/16-78
C6DI45_PECCP/13-75
C6DI83_PECCP/3-66
C6DIU4_PECCP/20-83
C6DJ02_PECCP/21-84
C6DKE5_PECCP/9-72
C6DQQ4_MYCTK/9-71
C6DRH0_MYCTK/61-123
C6DT78_MYCTK/19-82
C6DTV9_MYCTK/12-74
C6DUW2_MYCTK/22-85
C6DV06_MYCTK/17-80
C6DVJ9_MYCTK/13-77
C6DVJ9_MYCTK/267-330
C6E1J0_GEOSM/14-76
C6E1J8_GEOSM/26-89
C6E3W6_GEOSM/11-74
C6E7N5_GEOSM/11-73
C6E901_GEOSM/12-75
C6E944_GEOSM/4-67
C6EAK9_ECOBD/24-87
C6EAU4_ECOBD/11-74
C6EBQ8_ECOBD/10-73
C6ED21_ECOBD/13-75
C6ED75_ECOBD/5-68
C6EDI5_ECOBD/8-71
C6EDU6_ECOBD/13-75
C6EER3_ECOBD/12-74
C6EES4_ECOBD/3-66
C6EF29_ECOBD/7-70
C6EFK2_ECOBD/12-75
C6EG47_ECOBD/14-77
C6EGT0_ECOBD/8-71
C6EH06_ECOBD/32-95
C6EHQ0_ECOBD/9-72
C6EID0_ECOBD/9-71
C6EJK8_ECOBD/6-69
C6EJW1_ECOBD/6-66
C6GMR4_STRSX/5-68
C6GQ30_STRSX/3-66
C6GQ57_STRSX/10-72
C6GQQ8_STRSX/3-66
C6GR58_STRSX/5-68
C6GRA2_STRSX/11-74
C6GRB5_STRSX/3-66
C6GRS7_STRSX/4-67
C6GTA1_STRS4/4-67
C6GUI7_STRS4/3-66
C6GUK7_STRS4/11-74
C6GUS8_STRS4/3-66
C6GVG3_STRS4/3-66
C6GVV0_STRS4/10-72
C6GVV1_STRS4/5-68
C6GY06_STRS4/5-68
C6I2A3_9BACE/7-70
C6I2L5_9BACE/11-74
C6I9E9_9BACE/13-76
C6IDS4_9BACE/9-72
C6IHD5_9BACE/16-79
C6IHG7_9BACE/9-72
C6INE9_9BACE/7-70
C6INN4_9BACE/13-76
C6IVF7_9BACL/14-77
C6IWU3_9BACL/13-74
C6IX07_9BACL/14-77
C6IXB0_9BACL/4-67
C6IXJ2_9BACL/12-74
C6IYN6_9BACL/16-79
C6IYW8_9BACL/15-78
C6IZ05_9BACL/8-71
C6IZ30_9BACL/10-73
C6IZ70_9BACL/13-76
C6IZC7_9BACL/10-73
C6J050_9BACL/13-76
C6J0L9_9BACL/11-74
C6J126_9BACL/8-71
C6J4C5_9BACL/15-78
C6J6I8_9BACL/11-65
C6J739_9BACL/15-78
C6J889_9FIRM/12-75
C6JBF9_9FIRM/14-77
C6JBS4_9FIRM/9-72
C6JC79_9FIRM/12-75
C6JCP2_9FIRM/21-86
C6JDI8_9FIRM/13-76
C6JEF0_9FIRM/13-76
C6JGR2_9FIRM/15-77
C6JHC4_9FIRM/10-73
C6JHI3_9FIRM/8-71
C6JIF9_FUSVA/12-75
C6JIL6_FUSVA/13-74
C6JJ78_FUSVA/13-76
C6JJI8_FUSVA/12-74
C6JK60_FUSVA/14-76
C6JKJ1_FUSVA/12-73
C6JKL3_FUSVA/11-74
C6JL81_FUSVA/12-75
C6JL84_FUSVA/10-73
C6JL95_FUSVA/15-78
C6JMA1_FUSVA/12-75
C6JN62_FUSVA/8-71
C6JN81_FUSVA/16-78
C6JND3_FUSVA/16-79
C6JQK3_FUSVA/12-74
C6JRE3_FUSVA/13-75
C6KTP4_9BACT/15-77
C6KTY1_9BACT/15-77
C6KUR9_9BACT/25-87
C6KUW1_9BACT/17-79
C6KVF1_9BACT/17-79
C6KWJ0_9BACT/32-94
C6L0T8_9BACT/10-72
C6L0U5_9BACT/25-87
C6L0Y3_9BACT/20-82
C6L970_9FIRM/14-74
C6L9L3_9FIRM/12-75
C6LA94_9FIRM/16-79
C6LC60_9FIRM/12-75
C6LCZ8_9FIRM/17-76
C6LD44_9FIRM/66-129
C6LDC9_9FIRM/13-76
C6LED1_9FIRM/13-76
C6LHB0_9FIRM/14-81
C6LJH1_9FIRM/17-79
C6LJR2_9FIRM/15-77
C6LKQ3_9FIRM/6-68
C6M1Y9_NEISI/27-87
C6M916_NEISI/47-110
C6N508_9GAMM/1-62
C6PMU8_9CLOT/13-76
C6PN21_9CLOT/13-76
C6PN44_9CLOT/10-73
C6PND2_9CLOT/4-67
C6PNL8_9CLOT/16-79
C6PP16_9CLOT/3-66
C6PPN6_9CLOT/15-78
C6PQG8_9CLOT/3-66
C6PRF5_9CLOT/16-79
C6PSS1_9CLOT/4-67
C6PSW8_9CLOT/20-82
C6PTI2_9CLOT/3-66
C6PTT2_9CLOT/16-79
C6PU98_9CLOT/6-69
C6PUI5_9CLOT/9-71
C6PUK5_9CLOT/10-73
C6PUK9_9CLOT/13-76
C6PVL5_9CLOT/24-87
C6PWC6_9CLOT/10-73
C6PWN8_9CLOT/6-63
C6PWY6_9CLOT/10-73
C6PXC0_9CLOT/10-72
C6PXK7_9CLOT/20-83
C6PXP1_9CLOT/14-77
C6PYK0_9CLOT/16-78
C6PZW1_9CLOT/13-76
C6Q003_9CLOT/13-76
C6Q1N4_9CLOT/11-74
C6Q2R6_9CLOT/13-76
C6Q2Y4_9CLOT/4-66
C6R390_9MICC/4-65
C6R4F5_9MICC/27-89
C6R5B6_9MICC/44-106
C6R6A8_9CORY/8-71
C6R6R5_9CORY/4-66
C6R6W2_9CORY/14-76
C6R6W5_9CORY/7-70
C6R6Z4_9CORY/13-76
C6R7C6_9CORY/8-71
C6R7G0_9CORY/20-80
C6R7V9_9CORY/10-75
C6R816_9CORY/7-69
C6RAV6_9CORY/9-71
C6RJD4_ACIRA/4-67
C6RJF8_ACIRA/9-72
C6RJU0_ACIRA/16-80
C6RJU5_ACIRA/21-84
C6RKR8_ACIRA/24-87
C6RKZ7_ACIRA/9-71
C6RM68_ACIRA/22-84
C6RQV0_ACIRA/3-66
C6RY20_VIBCH/8-71
C6RYT9_VIBCH/4-67
C6RZ54_VIBCH/18-80
C6RZP1_VIBCH/2-65
C6S2I9_VIBCH/11-74
C6S808_NEIML/28-88
C6S8F1_NEIML/9-72
C6SAR7_NEIME/28-88
C6SBQ0_NEIME/9-72
C6SJK9_NEIME/28-88
C6SML7_NEIME/9-72
C6SPD6_STRMN/5-58
C6SQ87_STRMN/11-74
C6SQK5_STRMN/4-67
C6SQK6_STRMN/12-75
C6SQP4_STRMN/21-83
C6SQW0_STRMN/4-67
C6SRN1_STRMN/24-87
C6SSX0_STRMN/3-66
C6TQ23_BURPS/10-72
C6TQK0_BURPS/33-95
C6TQL1_BURPS/49-111
C6TSE6_BURPS/12-74
C6TSM7_BURPS/18-81
C6TUC2_BURPS/5-68
C6TUY7_BURPS/22-85
C6TWD9_BURPS/20-83
C6TXL7_BURPS/22-84
C6TXY2_BURPS/23-86
C6TXZ5_BURPS/5-68
C6TYB3_BURPS/8-71
C6TZB8_BURPS/94-157
C6U102_BURPS/9-70
C6U1P1_BURPS/33-95
C6U1U6_BURPS/18-80
C6U2Q5_BURPS/3-66
C6U3L9_BURPS/13-76
C6U3T8_BURPS/34-96
C6U4U8_BURPS/10-73
C6U5L0_BURPS/21-84
C6U5U3_BURPS/27-89
C6U7H6_BURPS/23-86
C6U7J8_BURPS/8-69
C6U7N6_BURPS/93-156
C6U7Z3_BURPS/35-98
C6U823_BURPS/19-82
C6U8G6_BURPS/39-102
C6U930_BURPS/26-89
C6UC19_ECOBR/6-66
C6UDA1_ECOBR/6-69
C6UDP5_ECOBR/9-71
C6UEE4_ECOBR/9-72
C6UF51_ECOBR/32-95
C6UFX4_ECOBR/12-75
C6UG53_ECOBR/8-71
C6UH65_ECOBR/3-66
C6UHC2_ECOBR/8-71
C6UHK8_ECOBR/12-74
C6UHU4_ECOBR/13-75
C6UI16_ECOBR/5-68
C6UI78_ECOBR/14-77
C6UIX6_ECOBR/7-70
C6UKA0_ECOBR/13-75
C6UKS5_ECOBR/24-87
C6UL95_ECOBR/10-73
C6UM74_ECOBR/11-74
C6UPA9_ECO5T/10-73
C6UPC5_ECO5T/3-66
C6UPD7_ECO5T/7-63
C6URJ9_ECO5T/6-66
C6URK9_ECO5T/3-66
C6US07_ECO5T/8-71
C6UTY4_ECO5T/9-72
C6UU23_ECO5T/3-66
C6UU35_ECO5T/12-74
C6UUC7_ECO5T/13-75
C6UUP0_ECO5T/32-95
C6UVE7_ECO5T/12-75
C6UVU7_ECO5T/11-74
C6UWH5_ECO5T/15-78
C6UXN3_ECO5T/8-71
C6UYS4_ECO5T/2-65
C6UZQ3_ECO5T/14-77
C6V0S3_ECO5T/7-70
C6V1J7_ECO5T/24-87
C6V304_ECO5T/13-75
C6VIW8_LACPJ/9-72
C6VIZ3_LACPJ/9-72
C6VJ01_LACPJ/5-67
C6VJ18_LACPJ/11-71
C6VJ98_LACPJ/16-79
C6VJJ9_LACPJ/11-74
C6VJN3_LACPJ/1-62
C6VJW9_LACPJ/3-66
C6VK24_LACPJ/11-74
C6VKD0_LACPJ/5-68
C6VKN6_LACPJ/1-62
C6VKY1_LACPJ/8-71
C6VL64_LACPJ/6-69
C6VMS5_LACPJ/7-70
C6VMX1_LACPJ/4-67
C6VNF9_LACPJ/7-70
C6VNH4_LACPJ/3-66
C6VPE9_LACPJ/18-81
C6VQS3_LACPJ/10-73
C6VS04_DYAFD/23-86
C6VSF1_DYAFD/9-71
C6VSL7_DYAFD/13-76
C6VT91_DYAFD/6-68
C6VTC7_DYAFD/17-83
C6VYV2_DYAFD/19-82
C6W1F4_DYAFD/8-71
C6W3W5_DYAFD/15-78
C6W573_DYAFD/11-74
C6W580_DYAFD/19-82
C6W5M3_DYAFD/16-79
C6W908_ACTMD/15-74
C6W9K0_ACTMD/9-71
C6W9T0_ACTMD/12-75
C6WAF5_ACTMD/33-89
C6WBE9_ACTMD/9-71
C6WC33_ACTMD/9-72
C6WER4_ACTMD/11-74
C6WG34_ACTMD/18-81
C6WGQ0_ACTMD/4-66
C6WGQ5_ACTMD/18-78
C6WGV8_ACTMD/18-82
C6WHU6_ACTMD/15-77
C6WJ83_ACTMD/11-74
C6WJT7_ACTMD/11-72
C6WK37_ACTMD/13-75
C6WKC1_ACTMD/13-76
C6WL56_ACTMD/11-73
C6WME3_ACTMD/11-74
C6WMK7_ACTMD/16-79
C6WMQ1_ACTMD/25-88
C6WN37_ACTMD/16-78
C6WPN5_ACTMD/32-94
C6WQ08_ACTMD/10-73
C6WQC0_ACTMD/13-74
C6WQN9_ACTMD/19-80
C6WRI0_ACTMD/4-67
C6WRI4_ACTMD/13-76
C6WRW6_ACTMD/18-77
C6WS63_ACTMD/9-71
C6WSC0_ACTMD/25-87
C6WTX9_METML/3-66
C6WUR5_METML/13-76
C6WWP9_METML/3-66
C6WWQ5_METML/34-97
C6X937_METSD/3-66
C6XB13_METSD/20-83
C6XBB0_METSD/16-79
C6XBD6_METSD/19-82
C6XE68_METSD/3-66
C6XJ85_HIRBI/25-88
C6XP71_HIRBI/21-84
C6XPU2_HIRBI/24-86
C6XQD9_HIRBI/4-67
C6XQE8_HIRBI/6-69
C6XQG1_HIRBI/4-67
C6XSI3_PEDHD/9-72
C6XTJ3_PEDHD/26-89
C6XTL0_PEDHD/19-82
C6XUG5_PEDHD/11-74
C6XUL1_PEDHD/19-82
C6XUX8_PEDHD/6-69
C6XV64_PEDHD/20-83
C6XY01_PEDHD/18-81
C6XY14_PEDHD/18-81
C6Y087_PEDHD/17-79
C6Y1J9_PEDHD/13-76
C6Y391_PEDHD/18-81
C6Y411_PEDHD/16-79
C6YD76_VIBCH/8-71
C6YED6_VIBCH/4-67
C6YFH9_VIBCH/18-80
C6YG70_VIBCH/11-74
C6YGI5_VIBCH/3-66
C6YHV2_VIBCH/2-65
C6YZ51_9BACE/11-74
C6Z5M6_9BACE/13-76
C6ZAJ5_9BACE/9-72
C7BGN5_PHOAA/23-86
C7BIC3_PHOAA/8-71
C7BN39_PHOAA/4-67
C7BQ50_PHOAA/11-74
C7BSL1_PHOAA/15-78
C7C6H7_METED/17-79
C7C8Z7_METED/1-55
C7CB93_METED/1-40
C7CFI7_METED/22-83
C7CFQ4_METED/1-55
C7CIH4_METED/16-80
C7CJY4_METED/3-65
C7CKP6_METED/37-99
C7CKR4_METED/1-59
C7CLC5_METED/12-75
C7CNW2_ENTFA/4-66
C7CPG5_ENTFA/13-76
C7CPV6_ENTFA/10-72
C7CQH0_ENTFA/4-67
C7CR92_ENTFA/23-82
C7CRK5_ENTFA/24-87
C7CS09_ENTFA/10-72
C7CSG3_ENTFA/5-68
C7CSJ4_ENTFA/11-74
C7CT72_ENTFA/5-59
C7CTC1_ENTFA/7-70
C7CTK1_ENTFA/7-70
C7CTT0_ENTFA/7-70
C7CUR5_ENTFA/12-75
C7CV68_ENTFA/12-75
C7CVR7_ENTFA/7-70
C7CW31_ENTFA/5-66
C7CWM9_ENTFA/13-76
C7CXY9_ENTFA/4-67
C7CYY2_ENTFA/4-66
C7CZ80_ENTFA/12-75
C7CZQ3_ENTFA/24-87
C7D0B0_ENTFA/23-82
C7D159_ENTFA/12-75
C7D1M3_ENTFA/12-75
C7D1W4_ENTFA/4-67
C7D2G5_ENTFA/7-70
C7D2W4_ENTFA/10-72
C7D356_ENTFA/5-68
C7D387_ENTFA/11-74
C7D3W8_ENTFA/5-59
C7D400_ENTFA/7-70
C7D481_ENTFA/7-70
C7D4G4_ENTFA/7-70
C7D5L7_9RHOB/7-67
C7D5P5_9RHOB/16-79
C7D6C3_9RHOB/11-76
C7D7E6_9RHOB/14-74
C7DA84_9RHOB/9-70
C7DBL1_9RHOB/18-81
C7DC12_9RHOB/11-74
C7DCA2_9RHOB/7-68
C7DCV8_9RHOB/1-62
C7DDN3_9RHOB/6-68
C7DDW4_9RHOB/9-72
C7DEI0_9RHOB/22-83
C7G763_9FIRM/21-83
C7G813_9FIRM/71-132
C7G9U0_9FIRM/18-81
C7GAR0_9FIRM/13-76
C7GB33_9FIRM/11-74
C7GBL0_9FIRM/9-72
C7GDT8_9FIRM/12-74
C7GFN8_9FIRM/6-63
C7GGD5_9FIRM/12-75
C7GGI4_9FIRM/16-79
C7GH83_9FIRM/8-70
C7H0J0_9FIRM/1-63
C7H1V7_9FIRM/6-68
C7H471_9FIRM/22-84
C7H528_9FIRM/13-76
C7H6B2_9FIRM/11-74
C7H6B8_9FIRM/12-75
C7H6X7_9FIRM/28-91
C7H821_9FIRM/17-80
C7H8H3_9FIRM/16-79
C7HBB1_CLOTM/18-81
C7HCR9_CLOTM/16-78
C7HD27_CLOTM/10-73
C7HDE4_CLOTM/16-78
C7HJD1_CLOTM/13-76
C7HS71_9FIRM/29-92
C7HSP9_9FIRM/12-75
C7HTM1_9FIRM/3-66
C7HVP7_9FIRM/3-65
C7HVV3_9FIRM/19-81
C7HW79_9FIRM/13-75
C7HWL8_9FIRM/9-72
C7HWT6_9FIRM/13-76
C7IQ70_THEET/14-77
C7IRR9_THEET/11-74
C7IRU8_THEET/13-76
C7IS20_THEET/13-75
C7IS75_THEET/2-55
C7JE90_ACEP3/19-82
C7JEM4_ACEP3/18-80
C7JGE4_ACEP3/25-87
C7JIM8_ACEP3/21-84
C7JLC8_ACEPA/18-80
C7JM77_ACEPA/25-87
C7JQF0_ACEPA/19-82
C7JS83_ACEPA/21-84
C7JVJ6_ACEPA/18-80
C7JWE5_ACEPA/25-87
C7JZL5_ACEPA/19-82
C7K123_ACEPA/21-84
C7K2D3_ACEPA/19-82
C7K5T8_ACEPA/18-80
C7K6N7_ACEPA/25-87
C7K9S1_ACEPA/21-84
C7KBK2_ACEPA/19-82
C7KF07_ACEPA/18-80
C7KFV6_ACEPA/25-87
C7KIG9_ACEPA/21-84
C7KKW8_ACEPA/19-82
C7KPC3_ACEPA/18-80
C7KQ72_ACEPA/25-87
C7KS65_ACEPA/21-84
C7KV79_ACEPA/19-82
C7KYN8_ACEPA/18-80
C7KZI7_ACEPA/25-87
C7L0P9_ACEPA/21-84
C7L1T6_ACEPA/25-87
C7L507_ACEPA/19-82
C7L8G2_ACEPA/18-80
C7L9E5_ACEPA/21-84
C7LAM3_BRUMC/9-72
C7LC53_BRUMC/17-79
C7LDV2_BRUMC/17-79
C7LE27_BRUMC/30-92
C7LEC2_BRUMC/40-103
C7LEI9_BRUMC/17-78
C7LGM7_BRUMC/16-79
C7LH22_BRUMC/14-77
C7LH82_BRUMC/8-70
C7LHN2_BRUMC/18-80
C7LHQ2_BRUMC/14-77
C7LHV1_BRUMC/21-80
C7LI02_BRUMC/25-88
C7LIT7_BRUMC/44-106
C7LJ33_BRUMC/10-73
C7LJ47_BRUMC/16-79
C7LJ64_BRUMC/17-79
C7LJD3_BRUMC/12-74
C7LJJ6_BRUMC/24-86
C7LJL7_BRUMC/27-89
C7LJU7_BRUMC/10-73
C7LM53_MYCML/11-74
C7LN94_DESBD/10-73
C7LN98_DESBD/12-74
C7LNP5_DESBD/11-74
C7LU98_DESBD/16-81
C7LVT6_DESBD/13-76
C7LW91_DESBD/5-68
C7LXI5_DESBD/8-67
C7LYS1_ACIFD/27-89
C7LZU4_ACIFD/31-95
C7M025_ACIFD/8-71
C7M0M8_ACIFD/18-79
C7M287_ACIFD/9-71
C7M2B7_ACIFD/22-86
C7M9N7_BRAFD/21-83
C7M9U3_BRAFD/13-76
C7M9Z8_BRAFD/7-70
C7MB07_BRAFD/17-79
C7MB32_BRAFD/17-79
C7MBT8_BRAFD/32-99
C7MBU2_BRAFD/3-65
C7MC38_BRAFD/7-70
C7MDX0_BRAFD/9-72
C7MF20_BRAFD/11-74
C7MF33_BRAFD/8-70
C7MF52_BRAFD/5-68
C7MF59_BRAFD/27-90
C7MHG8_BRAFD/4-68
C7MIB1_BRAFD/7-70
C7MID1_BRAFD/10-71
C7ML89_CRYCD/14-77
C7MPD0_CRYCD/14-77
C7MQ08_SACVD/15-76
C7MQE4_SACVD/10-73
C7MS10_SACVD/11-74
C7MSH6_SACVD/26-88
C7MTG7_SACVD/13-76
C7MTU5_SACVD/5-68
C7MUC9_SACVD/15-77
C7MUL7_SACVD/18-81
C7MW81_SACVD/21-83
C7MWS0_SACVD/13-76
C7MX74_SACVD/13-75
C7MXB0_SACVD/10-72
C7MY25_SACVD/13-76
C7MYB5_SACVD/14-77
C7MYJ3_SACVD/12-74
C7N0B4_SACVD/15-78
C7N1I7_SLAHD/14-77
C7N1L9_SLAHD/13-76
C7N268_SLAHD/14-75
C7N4H8_SLAHD/12-75
C7N4N0_SLAHD/12-75
C7N7I1_SLAHD/21-84
C7N8Y9_LEPBD/3-66
C7N9W1_LEPBD/3-66
C7NB68_LEPBD/3-66
C7NIG9_KYTSD/12-73
C7NJP1_KYTSD/10-73
C7NL94_KYTSD/18-81
C7PBK4_CHIPD/32-95
C7PFQ3_CHIPD/19-82
C7PHH5_CHIPD/14-77
C7PJ35_CHIPD/23-86
C7PKE8_CHIPD/1-46
C7PKJ8_CHIPD/23-86
C7PM28_CHIPD/14-77
C7PM30_CHIPD/6-69
C7PMS1_CHIPD/7-70
C7PMV7_CHIPD/19-82
C7PMW6_CHIPD/8-71
C7PNJ8_CHIPD/3-61
C7PRY4_CHIPD/7-70
C7PUL3_CHIPD/17-80
C7PV95_CHIPD/9-72
C7PVP5_CATAD/43-105
C7PWM1_CATAD/18-79
C7PWX2_CATAD/17-80
C7PX28_CATAD/11-73
C7PY65_CATAD/11-72
C7PYQ1_CATAD/9-72
C7PZ56_CATAD/7-70
C7PZ79_CATAD/20-83
C7PZL4_CATAD/18-79
C7Q089_CATAD/3-66
C7Q0L8_CATAD/13-76
C7Q1W7_CATAD/8-70
C7Q276_CATAD/1-26
C7Q2Q7_CATAD/12-73
C7Q344_CATAD/3-66
C7Q353_CATAD/21-84
C7Q380_CATAD/28-91
C7Q3T9_CATAD/14-77
C7Q3U2_CATAD/32-95
C7Q3V7_CATAD/23-85
C7Q4S4_CATAD/8-70
C7Q719_CATAD/16-77
C7Q7L0_CATAD/42-106
C7Q7P7_CATAD/6-69
C7Q8W1_CATAD/3-66
C7Q9D0_CATAD/35-97
C7Q9W2_CATAD/18-81
C7QA89_CATAD/18-80
C7QBU9_CATAD/17-80
C7QBW3_CATAD/18-81
C7QBW4_CATAD/15-78
C7QCT4_CATAD/17-80
C7QCX1_CATAD/45-107
C7QDA0_CATAD/21-83
C7QDV8_CATAD/38-98
C7QEN7_CATAD/17-78
C7QF14_CATAD/38-100
C7QFM7_CATAD/9-70
C7QFU1_CATAD/13-76
C7QFX9_CATAD/8-70
C7QGT2_CATAD/24-87
C7QI34_CATAD/20-82
C7QIN5_CATAD/16-78
C7QJN6_CATAD/11-74
C7QJW7_CATAD/19-81
C7QPL4_CYAP0/14-77
C7QPM5_CYAP0/8-71
C7QZD9_JONDD/7-70
C7R029_JONDD/4-66
C7R059_JONDD/3-64
C7R0S7_JONDD/12-75
C7R1B4_JONDD/20-82
C7R537_JONDD/10-73
C7R5H4_JONDD/18-81
C7R677_KANKD/12-75
C7R6H8_KANKD/11-74
C7RA77_KANKD/10-73
C7RCF1_KANKD/8-71
C7RE45_ANAPD/14-76
C7REM3_ANAPD/16-76
C7RF68_ANAPD/3-64
C7RFG0_ANAPD/9-72
C7RFI2_ANAPD/13-76
C7RFL6_ANAPD/13-76
C7RG66_ANAPD/12-75
C7RIP7_ACCPU/7-70
C7RLY6_ACCPU/12-74
C7RQX3_ACCPU/11-73
C7RQY9_ACCPU/15-78
C7RS10_ACCPU/18-80
C7RUY7_ACCPU/6-69
C7T6P3_LACRG/13-76
C7T7K9_LACRG/5-68
C7T7N7_LACRG/3-66
C7T7U7_LACRG/3-66
C7T7W5_LACRG/13-76
C7T830_LACRG/1-62
C7T8L1_LACRG/6-68
C7T8W6_LACRG/9-73
C7T9D4_LACRG/6-68
C7TA53_LACRG/3-66
C7TDR3_LACRG/5-68
C7TDW3_LACRG/20-82
C7TDY9_LACRG/9-72
C7TEN8_LACRG/13-76
C7TEU8_LACRG/11-74
C7TFA6_LACRL/9-71
C7TFL6_LACRL/9-73
C7TG30_LACRL/6-68
C7TGA0_LACRL/6-69
C7TGT4_LACRL/3-66
C7TKE8_LACRL/5-68
C7TKK4_LACRL/20-82
C7TKN0_LACRL/9-72
C7TLD7_LACRL/13-76
C7TLI9_LACRL/11-74
C7TLT1_LACRL/13-76
C7TMV7_LACRL/1-45
C7TMZ8_LACRL/3-66
C7TN65_LACRL/1-62
C7U351_ENTFA/12-75
C7U3M9_ENTFA/4-66
C7U449_ENTFA/13-76
C7U511_ENTFA/4-67
C7U5S4_ENTFA/23-82
C7U639_ENTFA/24-87
C7U6J1_ENTFA/7-70
C7U6S1_ENTFA/7-70
C7U6W0_ENTFA/7-70
C7U772_ENTFA/5-59
C7U7Q8_ENTFA/12-75
C7U8B7_ENTFA/12-75
C7U908_ENTFA/11-74
C7U939_ENTFA/5-68
C7U9U6_ENTFA/7-70
C7UA16_ENTFA/10-72
C7UB21_ENTFA/12-75
C7UBI7_ENTFA/12-75
C7UCC9_ENTFA/13-76
C7UDA2_ENTFA/10-72
C7UEN8_ENTFA/4-66
C7UF01_ENTFA/12-75
C7UFL8_ENTFA/24-87
C7UFY0_ENTFA/23-82
C7UG92_ENTFA/7-70
C7UGD7_ENTFA/5-59
C7UH01_ENTFA/7-70
C7UHA4_ENTFA/11-74
C7UHD5_ENTFA/5-68
C7UHV5_ENTFA/10-72
C7UHY9_ENTFA/9-72
C7UII4_ENTFA/7-70
C7UIR9_ENTFA/6-69
C7UJ97_ENTFA/4-66
C7UJZ1_ENTFA/13-76
C7UKC8_ENTFA/10-72
C7UKK4_ENTFA/3-66
C7UL61_ENTFA/4-67
C7ULY4_ENTFA/23-82
C7UM95_ENTFA/24-87
C7UMZ9_ENTFA/12-75
C7UPE9_ENTFA/7-70
C7UPH8_ENTFA/10-72
C7UPX3_ENTFA/5-68
C7UQ04_ENTFA/11-74
C7UQA4_ENTFA/5-59
C7UQF2_ENTFA/7-70
C7UQN2_ENTFA/6-69
C7UQU3_ENTFA/7-70
C7URR8_ENTFA/12-75
C7USW1_ENTFA/13-76
C7UUB7_ENTFA/7-70
C7UUK0_ENTFA/6-69
C7UVC0_ENTFA/5-59
C7UVG2_ENTFA/7-70
C7UVM1_ENTFA/11-74
C7UVQ2_ENTFA/5-68
C7UVZ7_ENTFA/10-72
C7UWF9_ENTFA/7-70
C7UX13_ENTFA/12-75
C7UXH4_ENTFA/12-75
C7UY36_ENTFA/23-82
C7UZS1_ENTFA/4-66
C7V0G6_ENTFA/4-66
C7V0V7_ENTFA/13-76
C7V1N4_ENTFA/4-67
C7V2L0_ENTFA/24-87
C7V2W7_ENTFA/23-82
C7V3J1_ENTFA/12-75
C7V400_ENTFA/12-75
C7V4S3_ENTFA/7-70
C7V505_ENTFA/6-69
C7V583_ENTFA/7-70
C7V5Z2_ENTFA/11-74
C7V623_ENTFA/5-68
C7V6C0_ENTFA/10-72
C7V6R5_ENTFA/7-70
C7V742_ENTFA/26-85
C7V7F9_ENTFA/24-87
C7V830_ENTFA/13-76
C7VAK5_ENTFA/12-75
C7VB16_ENTFA/12-75
C7VBS3_ENTFA/7-70
C7VC06_ENTFA/6-69
C7VC88_ENTFA/7-70
C7VCC2_ENTFA/5-59
C7VCZ8_ENTFA/11-74
C7VD29_ENTFA/5-68
C7VDC9_ENTFA/10-72
C7VDY4_ENTFA/7-70
C7VFG2_ENTFA/4-66
C7VGB9_ENTFA/7-70
C7VHA4_ENTFA/4-66
C7VHP1_ENTFA/13-76
C7VJ03_ENTFA/12-75
C7VJG4_ENTFA/12-75
C7VK38_ENTFA/23-82
C7VKE6_ENTFA/24-87
C7VKV3_ENTFA/3-66
C7VMQ1_ENTFA/10-72
C7VMZ7_ENTFA/5-68
C7VN28_ENTFA/11-74
C7VNQ2_ENTFA/5-59
C7VNT8_ENTFA/7-70
C7VP20_ENTFA/6-69
C7VPA4_ENTFA/7-70
C7VQ12_ENTFA/4-66
C7VQT3_ENTFA/13-76
C7VRM3_ENTFA/4-67
C7VSX4_ENTFA/23-82
C7VTH3_ENTFA/12-75
C7VTY6_ENTFA/12-75
C7VUP3_ENTFA/7-70
C7VV36_ENTFA/10-72
C7VVD4_ENTFA/5-68
C7VVG6_ENTFA/11-74
C7VWA6_ENTFA/5-59
C7VWF0_ENTFA/7-70
C7VWN2_ENTFA/6-69
C7VWX2_ENTFA/7-70
C7VXD4_ENTFA/5-68
C7VXL8_ENTFA/4-66
C7VYJ1_ENTFA/13-76
C7W061_ENTFA/23-82
C7W0H4_ENTFA/24-87
C7W111_ENTFA/12-75
C7W1K1_ENTFA/7-70
C7W1Y7_ENTFA/10-72
C7W279_ENTFA/5-68
C7W2B0_ENTFA/11-74
C7W2X4_ENTFA/5-59
C7W326_ENTFA/7-70
C7W3A7_ENTFA/6-69
C7W3J6_ENTFA/7-70
C7W4N1_ENTFA/12-75
C7W5F6_ENTFA/4-67
C7W6T8_ENTFA/7-70
C7W7J7_ENTFA/4-66
C7W7W6_ENTFA/12-75
C7W8H6_ENTFA/24-87
C7W8U3_ENTFA/23-82
C7W8Z0_ENTFA/12-75
C7W9K4_ENTFA/6-69
C7W9T7_ENTFA/7-70
C7W9Y8_ENTFA/5-59
C7WAL0_ENTFA/11-74
C7WAP2_ENTFA/5-68
C7WAZ0_ENTFA/10-72
C7WBG9_ENTFA/7-70
C7WC49_ENTFA/12-75
C7WCM5_ENTFA/13-76
C7WDM5_ENTFA/7-70
C7WE72_ENTFA/12-75
C7WES8_ENTFA/24-87
C7WF41_ENTFA/23-82
C7WFZ2_ENTFA/4-67
C7WGL6_ENTFA/3-66
C7WH72_ENTFA/13-76
C7WHJ4_ENTFA/12-75
C7WIK7_ENTFA/12-75
C7WIX4_ENTFA/4-66
C7WJS2_ENTFA/7-70
C7WK03_ENTFA/6-69
C7WK83_ENTFA/7-70
C7WL07_ENTFA/11-74
C7WL38_ENTFA/5-68
C7WLD2_ENTFA/10-72
C7WN84_ENTFA/7-70
C7WNH5_ENTFA/6-69
C7WNQ9_ENTFA/7-70
C7WNU2_ENTFA/5-59
C7WPF9_ENTFA/11-74
C7WPI9_ENTFA/5-68
C7WPT5_ENTFA/10-72
C7WQ41_ENTFA/7-70
C7WQS3_ENTFA/12-75
C7WR83_ENTFA/12-75
C7WSC1_ENTFA/13-76
C7WSX8_ENTFA/4-66
C7WTQ0_ENTFA/23-82
C7WTX7_ENTFA/4-67
C7WUE8_ENTFA/24-87
C7WV65_ENTFA/13-76
C7WVL4_ENTFA/3-66
C7WW89_ENTFA/4-67
C7WXM8_ENTFA/4-66
C7WYF8_ENTFA/24-87
C7WYS8_ENTFA/23-82
C7WZM5_ENTFA/12-75
C7X028_ENTFA/12-75
C7X0R3_ENTFA/7-70
C7X190_ENTFA/10-72
C7X1I5_ENTFA/5-68
C7X1L7_ENTFA/11-74
C7X290_ENTFA/5-59
C7X2C6_ENTFA/7-70
C7X2K8_ENTFA/6-69
C7X2U6_ENTFA/7-70
C7X858_9PORP/11-72
C7X8J9_9PORP/6-69
C7XGH3_9LACO/3-64
C7XGI0_9LACO/5-68
C7XH82_9LACO/15-75
C7XHA9_9LACO/16-79
C7XI17_9LACO/9-72
C7XLS6_9LACO/8-71
C7XM21_9LACO/5-67
C7XN82_9FUSO/18-80
C7XQH8_9FUSO/14-77
C7XR50_9FUSO/11-74
C7XRA4_9FUSO/2-65
C7XRA6_9FUSO/13-76
C7XT69_9FUSO/8-70
C7XU74_9LACO/5-68
C7XUB7_9LACO/3-64
C7XV79_9LACO/5-67
C7XWF7_9LACO/5-68
C7XXG0_9LACO/11-74
C7XXM8_9LACO/5-67
C7XZD9_9LACO/3-67
C7XZK9_9LACO/3-64
C7XZY5_9LACO/9-72
C7Y0P8_9LACO/16-79
C7Y1Z9_9LACO/5-68
C7Y2B5_9LACO/15-75
C7Y2E8_9LACO/5-68
C7Y2F5_9LACO/3-64
C7Y386_9LACO/5-67
C7Y750_9LACO/16-79
C7Y783_9LACO/9-72
C7Y7T9_9LACO/8-71
C7Y8H7_ENTFA/13-76
C7Y9T9_ENTFA/7-70
C7YA47_ENTFA/5-59
C7YAH5_ENTFA/6-69
C7YAX9_ENTFA/11-74
C7YB68_ENTFA/7-70
C7YBD5_ENTFA/5-68
C7YBP9_ENTFA/10-72
C7YC91_ENTFA/7-70
C7YCB3_ENTFA/12-75
C7YD12_ENTFA/12-75
C7YDX1_ENTFA/3-66
C7YEU6_ENTFA/12-75
C7YFD6_ENTFA/4-66
C7YGC5_ENTFA/23-82
C7YGP0_ENTFA/24-87
C7ZSJ8_STAAU/15-76
C7ZSK8_STAAU/8-71
C7ZTE0_STAAU/13-75
C7ZTR8_STAAU/3-66
C7ZUA2_STAAU/7-69
C7ZUE5_STAAU/5-68
C7ZWM5_STAAU/7-69
C7ZYH6_STAAU/38-101
C7ZZ98_STAAU/7-69
C8A084_STAAU/15-76
C8A093_STAAU/8-71
C8A120_STAAU/13-75
C8A1E3_STAAU/3-66
C8A3G3_STAAU/7-69
C8A622_STAAU/38-101
C8A7F4_STAAU/13-75
C8A7S4_STAAU/3-66
C8A8A4_STAAU/7-69
C8A981_STAAU/15-76
C8A990_STAAU/8-71
C8A9F6_STAAU/5-68
C8ABE4_STAAU/7-69
C8ADG3_STAAU/38-101
C8AF44_STAAU/14-75
C8AF53_STAAU/8-71
C8AFY5_STAAU/13-75
C8AGA5_STAAU/3-66
C8AGZ1_STAAU/7-69
C8AKF4_STAAU/7-69
C8AL56_STAAU/38-101
C8AM03_STAAU/3-66
C8AMI5_STAAU/7-69
C8ANG4_STAAU/15-76
C8ANH3_STAAU/8-71
C8APA3_STAAU/13-75
C8APH6_STAAU/5-68
C8ARG1_STAAU/7-69
C8ATG0_STAAU/38-101
C8JQZ5_LISMO/12-75
C8JR92_LISMO/14-77
C8JRD9_LISMO/12-75
C8JRN8_LISMO/8-71
C8JRN9_LISMO/10-73
C8JRR8_LISMO/12-74
C8JSL7_LISMO/5-68
C8JTS4_LISMO/3-66
C8JTT1_LISMO/13-76
C8JTW9_LISMO/10-73
C8JTX9_LISMO/10-73
C8JUS1_LISMO/6-59
C8JV17_LISMO/8-70
C8JV19_LISMO/6-68
C8JV96_LISMO/7-70
C8JW10_LISMO/8-69
C8JWN2_LISMO/9-72
C8JWR1_LISMO/5-68
C8JWR3_LISMO/10-71
C8JX51_LISMO/6-69
C8JXV4_LISMO/11-74
C8JZB7_LISMO/5-68
C8K0A1_LISMO/6-59
C8K115_LISMO/13-76
C8K155_LISMO/10-73
C8K165_LISMO/10-73
C8K1W5_LISMO/8-69
C8K3A4_LISMO/8-70
C8K3A6_LISMO/6-68
C8K3I4_LISMO/7-70
C8K3N2_LISMO/7-68
C8K3N4_LISMO/14-77
C8K3Y3_LISMO/12-75
C8K594_LISMO/10-71
C8K596_LISMO/5-68
C8K5B9_LISMO/9-72
C8K616_LISMO/12-75
C8K637_LISMO/6-69
C8K664_LISMO/10-72
C8K6W3_LISMO/10-73
C8K6W4_LISMO/8-71
C8K7R2_LISMO/7-70
C8K880_LISMO/8-69
C8K960_LISMO/6-59
C8K9N0_LISMO/6-68
C8K9N2_LISMO/8-70
C8K9X7_LISMO/9-72
C8KA07_LISMO/5-68
C8KA09_LISMO/10-71
C8KAE4_LISMO/3-66
C8KAF1_LISMO/13-76
C8KAI8_LISMO/10-73
C8KAJ8_LISMO/10-73
C8KBQ9_LISMO/12-74
C8KBT9_LISMO/10-73
C8KBU0_LISMO/8-71
C8KC41_LISMO/12-75
C8KC88_LISMO/14-77
C8KCI5_LISMO/12-75
C8KCS1_LISMO/5-68
C8KF69_LISMO/6-69
C8KFE9_LISMO/11-74
C8KJ34_STAAU/3-66
C8KJN6_STAAU/7-69
C8KLM0_STAAU/8-70
C8KLP3_STAAU/1-43
C8KMQ8_STAAU/15-76
C8KQ42_STAAU/7-69
C8KQL5_STAAU/3-66
C8KUI2_STAAU/7-69
C8KUJ5_STAAU/1-43
C8KUM1_STAAU/8-70
C8KVP5_STAAU/15-76
C8KVZ1_STAAU/13-76
C8KWM2_9PAST/16-79
C8KYI5_9PAST/12-75
C8KZ45_9PAST/6-69
C8L1H8_STAAU/15-76
C8L1Q0_STAAU/5-68
C8L3R9_STAAU/13-76
C8L412_STAAU/7-69
C8L6Y0_STAAU/1-43
C8L707_STAAU/13-75
C8L7D8_STAAU/3-66
C8L7X7_STAAU/7-69
C8L8D3_STAAU/38-101
C8LB73_STAAU/3-66
C8LCS1_STAAU/3-66
C8LCU9_STAAU/13-75
C8LDE3_STAAU/7-69
C8LDN5_STAAU/7-69
C8LE51_STAAU/5-68
C8LFI1_STAAU/15-76
C8LFL8_STAAU/13-75
C8LFP5_STAAU/1-43
C8LG93_STAAU/13-76
C8LGZ2_STAAU/7-69
C8LHR0_STAAU/5-68
C8LI35_STAAU/3-66
C8LJ71_STAAU/15-76
C8LKD7_STAAU/7-69
C8LNZ1_STAAU/13-75
C8LP18_STAAU/1-43
C8LPL5_STAAU/13-76
C8LQ33_STAAU/15-76
C8LQC0_STAAU/7-69
C8LSD9_STAAU/5-68
C8LUJ3_STAAU/3-66
C8LVR5_STAAU/7-69
C8LYJ4_STAAU/15-76
C8LZM1_STAAU/13-76
C8M0Q5_STAAU/13-75
C8M0T3_STAAU/1-43
C8M1B3_STAAU/5-68
C8M1R0_STAAU/3-66
C8M295_STAAU/7-69
C8M2S6_STAAU/7-69
C8M3R9_STAAU/15-76
C8M4F1_STAAU/13-76
C8M5T3_STAAU/7-69
C8M6T8_STAAU/7-69
C8M8P9_STAAU/1-43
C8M8S6_STAAU/13-75
C8M9E6_STAAU/3-66
C8M9Y2_STAAU/5-68
C8MBA5_STAAU/5-68
C8MCC4_STAAU/38-101
C8MET0_STAAU/7-69
C8MFR6_STAAU/3-66
C8MFU4_STAAU/13-75
C8MGZ2_STAAU/3-66
C8MH28_STAAU/7-69
C8MHU4_STAAU/16-77
C8MIQ5_STAAU/13-75
C8MIT2_STAAU/1-43
C8MKE2_STAAU/5-68
C8MM39_STAAU/41-104
C8MMQ3_STAAU/3-66
C8MN91_STAAU/7-69
C8MNU2_STAAU/7-69
C8MQ74_STAAU/15-76
C8MSJ0_STAAU/15-76
C8MT21_STAAU/13-75
C8MT48_STAAU/1-43
C8MTT4_STAAU/3-66
C8MUJ0_STAAU/5-68
C8MVY4_STAAU/7-69
C8MWG2_STAAU/41-104
C8MXR8_STAAU/7-69
C8MZ39_STAAU/41-104
C8N0U5_STAAU/3-66
C8N1V9_STAAU/15-76
C8N2C9_STAAU/1-43
C8N2F5_STAAU/13-75
C8N505_STAAU/5-68
C8N524_STAAU/7-69
C8N5T8_STAAU/7-69
C8N9E7_9GAMM/9-72
C8NDX1_9LACT/4-67
C8NF71_9LACT/8-71
C8NF86_9LACT/4-67
C8NFW0_9LACT/11-74
C8NGG3_9LACT/3-66
C8NHH0_9LACT/10-40
C8NHM6_9LACT/20-82
C8NIS1_9LACT/16-78
C8NJD0_COREF/6-66
C8NJG5_COREF/26-87
C8NK30_COREF/13-76
C8NMV6_COREF/16-77
C8NN16_COREF/42-104
C8NN19_COREF/14-76
C8NQI6_COREF/42-104
C8NQT3_COREF/8-73
C8NR37_COREF/17-79
C8NSA0_COREF/8-71
C8P455_9LACO/11-74
C8P5J4_9LACO/1-58
C8P9G4_9LACO/4-67
C8P9V8_9LACO/5-68
C8PA48_9LACO/21-83
C8PBY2_9LACO/5-68
C8PDF4_9LACO/5-67
C8PGY7_9PROT/12-74
C8PRF5_9SPIO/9-72
C8PT15_9SPIO/12-75
C8PUG6_9GAMM/8-70
C8PYV5_9GAMM/3-66
C8RTR3_CORJE/13-76
C8RUN4_CORJE/4-67
C8RVP2_CORJE/8-71
C8RW16_CORJE/5-66
C8RWZ1_9RHOB/6-66
C8RWZ4_9RHOB/18-81
C8RZA9_9RHOB/10-72
C8S0F0_9RHOB/1-62
C8S0L5_9RHOB/17-80
C8S0U8_9RHOB/8-70
C8S1U0_9RHOB/13-76
C8S3D5_9RHOB/13-72
C8SDB2_9RHIZ/9-71
C8SF22_9RHIZ/24-87
C8SF99_9RHIZ/21-83
C8SFF7_9RHIZ/9-72
C8SFG8_9RHIZ/12-75
C8SFJ5_9RHIZ/17-79
C8SFP5_9RHIZ/5-68
C8SFQ9_9RHIZ/20-87
C8SFR5_9RHIZ/9-71
C8SFW3_9RHIZ/21-83
C8SFX4_9RHIZ/15-78
C8SFZ4_9RHIZ/11-74
C8SG19_9RHIZ/16-77
C8SGR7_9RHIZ/9-71
C8SGW4_9RHIZ/14-76
C8SH07_9RHIZ/18-81
C8SH14_9RHIZ/17-65
C8SI60_9RHIZ/15-78
C8SIP7_9RHIZ/21-84
C8SJ56_9RHIZ/5-67
C8SJV8_9RHIZ/21-83
C8SJX1_9RHIZ/15-76
C8SMP7_9RHIZ/13-75
C8SN50_9RHIZ/10-72
C8SN90_9RHIZ/21-84
C8SND1_9RHIZ/13-76
C8SNS0_9RHIZ/21-82
C8SNU5_9RHIZ/16-78
C8SPD2_9RHIZ/10-72
C8SQC7_9RHIZ/22-85
C8SQD3_9RHIZ/19-81
C8SQE5_9RHIZ/28-90
C8SQU3_9RHIZ/14-76
C8SQU8_9RHIZ/24-85
C8SQW9_9RHIZ/22-84
C8SRJ5_9RHIZ/14-77
C8SRP0_9RHIZ/37-99
C8SRP3_9RHIZ/52-113
C8SRV5_9RHIZ/16-77
C8ST41_9RHIZ/16-79
C8STJ0_9RHIZ/24-87
C8SU65_9RHIZ/13-75
C8SUD8_9RHIZ/16-79
C8SUI0_9RHIZ/3-64
C8SUY7_9RHIZ/16-65
C8SVP3_9RHIZ/8-70
C8SVU0_9RHIZ/12-72
C8SXP9_KLEPR/12-75
C8SZ09_KLEPR/15-77
C8SZ90_KLEPR/10-73
C8SZB7_KLEPR/2-65
C8SZC8_KLEPR/5-68
C8SZJ2_KLEPR/17-80
C8SZX0_KLEPR/5-68
C8T137_KLEPR/10-73
C8T196_KLEPR/13-76
C8T1U7_KLEPR/48-111
C8T1U9_KLEPR/4-67
C8T242_KLEPR/27-90
C8T2F6_KLEPR/24-86
C8T3B9_KLEPR/8-71
C8T3P9_KLEPR/6-69
C8T5G1_KLEPR/9-72
C8T8S7_KLEPR/8-71
C8T9S4_KLEPR/2-65
C8TA44_KLEPR/13-75
C8TAJ5_KLEPR/15-78
C8TAZ2_KLEPR/28-77
C8TBY1_KLEPR/3-66
C8TD20_KLEPR/15-77
C8TH02_ECO26/9-71
C8THB3_ECO26/9-72
C8THE1_ECO26/11-74
C8TIC7_ECO26/32-95
C8TIR3_ECO26/12-75
C8TK63_ECO26/7-70
C8TKN4_ECO26/6-69
C8TL53_ECO26/14-77
C8TLB7_ECO26/5-68
C8TLC7_ECO26/2-65
C8TLM1_ECO26/8-71
C8TMY7_ECO26/13-75
C8TQ70_ECO26/10-73
C8TQ85_ECO26/3-66
C8TQB2_ECO26/7-64
C8TQJ9_ECO26/8-71
C8TRH6_ECO26/12-74
C8TRQ3_ECO26/3-65
C8TRR2_ECO26/13-75
C8TU27_ECO26/24-87
C8TW26_ECO26/6-66
C8TWR5_ECO10/9-71
C8TX92_ECO10/9-72
C8TXL5_ECO10/32-95
C8TXZ1_ECO10/12-75
C8TY98_ECO10/12-75
C8TYJ2_ECO10/7-70
C8TYU2_ECO10/14-77
C8TZ02_ECO10/5-68
C8TZ13_ECO10/2-65
C8TZB0_ECO10/8-71
C8U030_ECO10/13-75
C8U0S2_ECO10/10-73
C8U0T8_ECO10/3-66
C8U0V6_ECO10/7-63
C8U1I3_ECO10/11-74
C8U372_ECO10/6-69
C8U644_ECO10/24-87
C8U6U9_ECO10/8-71
C8U8B5_ECO10/3-66
C8U8C7_ECO10/12-74
C8U8K7_ECO10/3-65
C8U8L5_ECO10/13-75
C8U997_ECO10/6-66
C8UD35_ECO1A/24-87
C8UEM2_ECO1A/6-66
C8UFR4_ECO1A/9-71
C8UG56_ECO1A/9-72
C8UGH7_ECO1A/32-95
C8UGY2_ECO1A/11-74
C8UHK6_ECO1A/12-75
C8UIZ4_ECO1A/8-71
C8UJ72_ECO1A/2-65
C8UJ83_ECO1A/5-68
C8UJE6_ECO1A/14-77
C8UK28_ECO1A/6-69
C8UKC9_ECO1A/7-70
C8ULV1_ECO1A/13-75
C8UN31_ECO1A/10-73
C8UN47_ECO1A/3-66
C8UN67_ECO1A/7-63
C8UNU3_ECO1A/8-71
C8UPN3_ECO1A/3-66
C8UPP6_ECO1A/12-74
C8UPX7_ECO1A/3-65
C8UPY5_ECO1A/13-75
C8UXJ6_LACRG/11-74
C8VVK1_DESAS/6-67
C8VWD4_DESAS/11-74
C8W1P4_DESAS/18-80
C8W2Z9_DESAS/23-85
C8W7Q0_ATOPD/10-72
C8W8G7_ATOPD/4-67
C8W8S5_ATOPD/3-66
C8W8X7_ATOPD/37-100
C8W964_ATOPD/13-76
C8WA95_ATOPD/6-68
C8WDY7_ZYMMN/19-82
C8WGT7_EGGLE/11-74
C8WI94_EGGLE/16-77
C8WKV5_EGGLE/16-77
C8WKW6_EGGLE/19-80
C8WKY6_EGGLE/14-77
C8WL32_EGGLE/16-77
C8WLJ9_EGGLE/13-76
C8WM82_EGGLE/17-78
C8WMK0_EGGLE/13-76
C8WNQ4_EGGLE/8-70
C8WPU2_EGGLE/259-321
C8WPU2_EGGLE/7-70
C8WQ18_ALIAD/14-76
C8WQ70_ALIAD/10-71
C8WRJ0_ALIAD/8-70
C8WS51_ALIAD/19-82
C8WTF2_ALIAD/15-78
C8WV68_ALIAD/8-71
C8WV72_ALIAD/8-71
C8WW00_ALIAD/20-83
C8WW09_ALIAD/11-73
C8WX04_ALIAD/9-71
C8WXP8_ALIAD/7-70
C8WZI3_DESRD/13-76
C8X1B5_DESRD/18-78
C8X1D3_DESRD/55-117
C8X2W1_DESRD/5-68
C8X6S4_NAKMY/16-79
C8X724_NAKMY/7-69
C8X795_NAKMY/16-79
C8X871_NAKMY/16-79
C8X887_NAKMY/16-79
C8X8T5_NAKMY/15-78
C8X8W4_NAKMY/23-85
C8X8X7_NAKMY/30-92
C8X8Y6_NAKMY/32-94
C8XAJ8_NAKMY/6-67
C8XAM0_NAKMY/10-71
C8XAN0_NAKMY/20-82
C8XBI9_NAKMY/29-91
C8XC96_NAKMY/15-77
C8XDN7_NAKMY/19-82
C8XDU4_NAKMY/21-84
C8XDX5_NAKMY/21-83
C8XDZ3_NAKMY/5-66
C8XE27_NAKMY/27-90
C8XFB9_NAKMY/14-77
C8XGL9_NAKMY/33-95
C8XI39_NAKMY/16-78
C8XJC3_NAKMY/9-71
C8XJX4_NAKMY/14-76
C8XKB9_NAKMY/14-77
C8ZWS7_ENTGA/20-82
C8ZX32_ENTGA/13-76
C8ZX76_ENTGA/12-75
C8ZXL3_ENTGA/5-68
C8ZXW2_ENTGA/14-77
C8ZXY2_ENTGA/6-70
C8ZZN1_ENTGA/8-70
C9A047_ENTGA/11-76
C9A0N5_ENTGA/15-78
C9A0V0_ENTGA/7-70
C9A117_ENTGA/12-75
C9A132_ENTGA/10-72
C9A150_ENTGA/3-66
C9A1F8_ENTGA/7-69
C9A1M3_ENTGA/4-67
C9A1W6_ENTGA/14-77
C9A2B8_ENTGA/15-78
C9A2E0_ENTGA/7-70
C9A2E5_ENTGA/7-70
C9A354_ENTGA/14-71
C9A3A3_ENTGA/5-59
C9A3M1_ENTGA/4-66
C9A3R9_ENTGA/3-66
C9A406_ENTGA/8-71
C9A410_ENTGA/3-66
C9A545_ENTCA/10-76
C9A5Y1_ENTCA/6-69
C9A6J9_ENTCA/5-68
C9A6Z5_ENTCA/5-69
C9A828_ENTCA/8-70
C9A8W0_ENTCA/3-66
C9A963_ENTCA/3-66
C9A967_ENTCA/3-66
C9A980_ENTCA/11-72
C9A9B9_ENTCA/10-72
C9A9C6_ENTCA/4-67
C9A9F5_ENTCA/14-77
C9A9W9_ENTCA/10-73
C9A9Y3_ENTCA/7-70
C9AA15_ENTCA/7-69
C9AA70_ENTCA/3-66
C9AAA6_ENTCA/6-69
C9ABM3_ENTCA/5-59
C9ABU7_ENTCA/7-70
C9ABX4_ENTCA/14-76
C9ABX9_ENTCA/3-65
C9AC67_ENTCA/15-78
C9ACD1_ENTCA/7-70
C9ACK1_ENTCA/12-75
C9ACN1_ENTCA/6-69
C9AD19_ENTCA/20-82
C9AEH6_ENTFC/19-81
C9AF55_ENTFC/20-83
C9AFK9_ENTFC/3-66
C9AG07_ENTFC/7-70
C9AGJ2_ENTFC/7-70
C9AH06_ENTFC/23-82
C9AHE7_ENTFC/3-66
C9AHP0_ENTFC/6-68
C9AHT1_ENTFC/7-70
C9AI98_ENTFC/6-59
C9AIK5_ENTFC/3-66
C9AIP2_ENTFC/11-74
C9AIQ6_ENTFC/4-67
C9AKR8_ENTFC/5-68
C9ALA3_ENTFC/7-70
C9ALS9_ENTFC/7-70
C9AN97_ENTFC/19-81
C9ANY5_ENTFC/20-83
C9APE2_ENTFC/3-66
C9AQX1_ENTFC/3-66
C9AR76_ENTFC/6-68
C9ARC4_ENTFC/6-59
C9ARM8_ENTFC/4-67
C9ARP5_ENTFC/11-74
C9ART3_ENTFC/3-66
C9ASW7_ENTFC/7-70
C9ATJ1_ENTFC/5-68
C9ATN1_ENTCA/10-76
C9ATS0_ENTCA/6-69
C9AUQ0_ENTCA/5-68
C9AV54_ENTCA/5-69
C9AX09_ENTCA/3-66
C9AXB8_ENTCA/3-66
C9AXC2_ENTCA/3-66
C9AXH1_ENTCA/10-72
C9AXH8_ENTCA/4-67
C9AXL9_ENTCA/14-77
C9AXS4_ENTCA/7-70
C9AXV5_ENTCA/7-69
C9AXY1_ENTCA/4-67
C9AY08_ENTCA/3-66
C9AYH9_ENTCA/10-73
C9AYI9_ENTCA/6-69
C9AZH9_ENTCA/5-59
C9AZW2_ENTCA/14-76
C9AZW7_ENTCA/3-65
C9B051_ENTCA/15-78
C9B0B8_ENTCA/7-70
C9B0I6_ENTCA/12-75
C9B0L1_ENTCA/6-69
C9B2D4_ENTCA/20-82
C9B3D2_ENTFC/7-70
C9B3U1_ENTFC/27-90
C9B3Z0_ENTFC/7-70
C9B5G6_ENTFC/19-81
C9B632_ENTFC/12-75
C9B6I9_ENTFC/3-66
C9B6M4_ENTFC/6-69
C9B7W5_ENTFC/11-74
C9B809_ENTFC/3-66
C9B8A9_ENTFC/6-59
C9B8S3_ENTFC/3-66
C9B913_ENTFC/6-68
C9BA50_ENTFC/7-70
C9BAM3_ENTFC/5-68
C9BBN2_ENTFC/19-81
C9BCA8_ENTFC/20-83
C9BCR3_ENTFC/3-66
C9BDA2_ENTFC/7-70
C9BDW4_ENTFC/7-70
C9BEU7_ENTFC/6-68
C9BF40_ENTFC/3-66
C9BFI1_ENTFC/23-82
C9BFV8_ENTFC/4-67
C9BFX5_ENTFC/11-74
C9BG11_ENTFC/3-66
C9BGB7_ENTFC/6-59
C9BHP8_ENTFC/7-70
C9BI75_ENTFC/5-68
C9BIX5_ENTFC/19-81
C9BJI4_ENTFC/12-75
C9BJY9_ENTFC/3-66
C9BKG7_ENTFC/3-66
C9BKQ6_ENTFC/6-68
C9BKT6_ENTFC/7-70
C9BM02_ENTFC/7-70
C9BMN5_ENTFC/11-74
C9BMS7_ENTFC/3-66
C9BN27_ENTFC/6-59
C9BNH5_ENTFC/6-69
C9BNZ7_ENTFC/27-90
C9BP41_ENTFC/7-70
C9BQR1_ENTFC/5-68
C9BRH2_ENTFC/10-72
C9BS17_ENTFC/3-66
C9BT34_ENTFC/19-81
C9BTR0_ENTFC/7-70
C9BU58_ENTFC/27-90
C9BUA3_ENTFC/7-70
C9BUN4_ENTFC/23-82
C9BV25_ENTFC/3-66
C9BVC1_ENTFC/6-68
C9BW68_ENTFC/9-72
C9BWC7_ENTFC/7-70
C9BWX9_ENTFC/3-66
C9BX81_ENTFC/6-59
C9BXX8_ENTFC/11-74
C9BYS0_ENTFC/5-68
C9BZB6_ENTFC/10-72
C9C0V3_ENTFC/19-81
C9C1G9_ENTFC/12-75
C9C1X6_ENTFC/3-66
C9C2F6_ENTFC/7-70
C9C3B5_ENTFC/27-90
C9C3G0_ENTFC/7-70
C9C3P0_ENTFC/10-72
C9C486_ENTFC/3-66
C9C4H5_ENTFC/6-68
C9C4L0_ENTFC/7-70
C9C590_ENTFC/11-74
C9C5I0_ENTFC/3-66
C9C5T4_ENTFC/6-59
C9C5Y4_ENTFC/2-65
C9C5Y5_ENTFC/8-71
C9C6L6_ENTFC/5-68
C9C7R1_ENTFC/10-72
C9C8L7_ENTFC/3-66
C9C924_ENTFC/12-75
C9C9N9_ENTFC/19-81
C9CAU6_ENTFC/3-66
C9CB37_ENTFC/6-68
C9CB76_ENTFC/7-70
C9CC73_ENTFC/7-70
C9CDJ7_ENTFC/24-87
C9CE43_ENTFC/7-70
C9CEI8_ENTFC/3-66
C9CEU1_ENTFC/6-59
C9CFI0_ENTFC/11-74
C9CFU5_ENTFC/5-68
C9CGG9_ENTFC/10-72
C9CHA8_ENTCA/10-76
C9CI25_ENTCA/5-69
C9CIL1_ENTCA/6-69
C9CIS7_ENTCA/5-68
C9CKC1_ENTCA/6-69
C9CKG6_ENTCA/3-66
C9CKJ2_ENTCA/4-67
C9CKL8_ENTCA/7-69
C9CKP9_ENTCA/7-70
C9CKR3_ENTCA/10-73
C9CL92_ENTCA/14-77
C9CLD3_ENTCA/4-67
C9CLE0_ENTCA/10-72
C9CLI8_ENTCA/3-66
C9CLJ2_ENTCA/3-66
C9CLV1_ENTCA/3-66
C9CMV4_ENTCA/5-59
C9CN85_ENTCA/14-76
C9CN90_ENTCA/3-65
C9CNH2_ENTCA/15-78
C9CNN7_ENTCA/7-70
C9CNV5_ENTCA/12-75
C9CNY0_ENTCA/6-69
C9CQN0_ENTCA/20-82
C9CRE9_9RHOB/6-69
C9CT36_9RHOB/10-71
C9CT72_9RHOB/11-73
C9CT94_9RHOB/4-66
C9CTC4_9RHOB/17-79
C9CTE9_9RHOB/5-67
C9CTN6_9RHOB/20-83
C9CTV1_9RHOB/18-81
C9CUF0_9RHOB/6-68
C9CUP4_9RHOB/6-68
C9CV68_9RHOB/14-75
C9CVK3_9RHOB/19-81
C9CXH1_9RHOB/11-76
C9CXN3_9RHOB/20-83
C9CY42_9RHOB/24-86
C9CYL2_9RHOB/20-82
C9CYM8_9RHOB/23-85
C9CYN8_9RHOB/14-76
C9CYW0_9RHOB/10-72
C9CZH1_9RHOB/18-78
C9D0B3_9RHOB/11-74
C9D0P0_9RHOB/23-87
C9D1A1_9RHOB/6-74
C9D1L2_9RHOB/14-75
C9D213_9RHOB/43-105
C9D2Y8_9RHOB/14-77
C9D4N9_9RHOB/2-65
C9E4G7_9ENTR/3-66
C9KLA8_9FIRM/28-91
C9KN05_9FIRM/3-66
C9KPM9_9FIRM/16-78
C9KQK5_9FIRM/14-77
C9KVQ0_9BACE/43-106
C9KVX2_9BACE/16-79
C9L4N4_RUMHA/23-86
C9L5C7_RUMHA/38-99
C9L5F5_RUMHA/13-75
C9L604_RUMHA/13-76
C9L612_RUMHA/11-74
C9L6E5_RUMHA/14-77
C9L6F3_RUMHA/8-71
C9L6S3_RUMHA/16-79
C9L842_RUMHA/11-74
C9L8G4_RUMHA/22-85
C9L8I2_RUMHA/10-73
C9L9H6_RUMHA/13-76
C9L9X3_RUMHA/13-76
C9LA82_RUMHA/11-74
C9LI92_9BACT/9-72
C9LNF6_9FIRM/9-72
C9LSV1_9FIRM/18-80
C9LZ35_LACHE/9-72
C9LZV6_LACHE/5-68
C9M0B3_LACHE/5-68
C9M0C0_LACHE/1-41
C9M2D0_LACHE/5-68
C9M362_LACHE/5-52
C9M3D7_LACHE/5-68
C9M3F5_LACHE/5-67
C9M594_9BACT/6-68
C9M5N7_9BACT/14-77
C9M5X0_9BACT/13-75
C9M610_9BACT/8-70
C9M7J3_9BACT/16-78
C9M8S2_9BACT/5-67
C9MBG7_HAEIF/8-71
C9MC96_HAEIF/13-76
C9MHB0_HAEIF/13-76
C9MHP0_HAEIF/25-88
C9MMD7_9BACT/9-72
C9MUS0_9FUSO/3-66
C9MUW6_9FUSO/3-65
C9MWW8_9FUSO/5-68
C9NMZ7_9VIBR/11-74
C9NN61_9VIBR/1-56
C9NR58_9VIBR/3-66
C9NRJ2_9VIBR/8-71
C9NT66_9VIBR/10-72
C9NTV6_9VIBR/10-73
C9NU27_9VIBR/18-81
C9NUC0_9VIBR/2-65
C9NUM6_9VIBR/3-64
C9NVS6_9VIBR/5-68
C9NWP6_9VIBR/21-83
C9NXL2_9VIBR/1-53
C9NXU7_9VIBR/13-76
C9NZS2_9VIBR/20-82
C9P1H1_VIBME/11-74
C9P408_VIBME/11-73
C9P4X0_VIBME/13-75
C9P577_VIBME/6-69
C9P5Q3_VIBME/8-71
C9P6Y1_VIBME/2-65
C9P7E1_VIBME/6-69
C9P7F0_VIBME/3-66
C9P8Q6_VIBME/10-73
C9PBC9_VIBFU/16-79
C9PC82_VIBFU/3-66
C9PD67_VIBFU/17-79
C9PE46_VIBFU/6-69
C9PEU4_VIBFU/8-71
C9PFC7_VIBFU/6-69
C9PG21_VIBFU/23-86
C9PG49_VIBFU/7-70
C9PGI5_VIBFU/10-73
C9PGM5_VIBFU/10-71
C9PHA8_VIBFU/2-65
C9PHF0_VIBFU/3-65
C9PI98_VIBFU/9-71
C9PID4_VIBFU/3-66
C9PIN5_VIBFU/11-73
C9PIY0_VIBFU/13-76
C9PL06_VIBFU/11-74
C9PQ58_9PAST/14-76
C9Q3U6_9VIBR/8-71
C9Q3Z0_9VIBR/8-71
C9Q439_9VIBR/4-67
C9Q4Y9_9VIBR/18-80
C9Q6L0_9VIBR/11-74
C9Q919_9VIBR/2-65
C9QA33_9VIBR/17-80
C9QC92_VIBOR/1-56
C9QCL1_VIBOR/11-74
C9QEM1_VIBOR/9-71
C9QET2_VIBOR/24-87
C9QEX3_VIBOR/5-71
C9QF22_VIBOR/11-73
C9QGT2_VIBOR/2-65
C9QH30_VIBOR/24-86
C9QHH0_VIBOR/18-81
C9QHV9_VIBOR/21-83
C9QII2_VIBOR/8-71
C9QKM0_VIBOR/6-69
C9QLB9_VIBOR/3-66
C9QM46_VIBOR/54-116
C9QRW7_ECOD1/24-87
C9QS43_ECOD1/11-74
C9QSW2_ECOD1/7-63
C9QSX7_ECOD1/3-66
C9QSZ3_ECOD1/10-73
C9QU95_ECOD1/13-75
C9QUG7_ECOD1/5-68
C9QUH8_ECOD1/2-65
C9QUQ7_ECOD1/8-71
C9QVS9_ECOD1/13-75
C9QW15_ECOD1/12-74
C9QW26_ECOD1/3-66
C9QW87_ECOD1/7-70
C9QWQ8_ECOD1/12-75
C9QX82_ECOD1/14-77
C9QXP7_ECOD1/32-95
C9QY10_ECOD1/8-71
C9QYR9_ECOD1/9-72
C9QZ25_ECOD1/9-71
C9R0P1_ECOD1/6-69
C9R0X7_ECOD1/6-66
C9R505_AGGAD/8-71
C9R6D4_AGGAD/13-76
C9RA44_AMMDK/15-77
C9RBT4_AMMDK/12-75
C9RJV7_FIBSS/1-60
C9RKF2_FIBSS/14-77
C9RNY3_FIBSS/1-59
C9RQN0_FIBSS/3-60
C9RSG6_GEOSY/12-75
C9RSQ0_GEOSY/5-68
C9RT09_GEOSY/3-66
C9RT39_GEOSY/19-81
C9RT74_GEOSY/8-71
C9RTH9_GEOSY/5-59
C9RTI5_GEOSY/16-79
C9RV34_GEOSY/8-70
C9RWD7_GEOSY/11-74
C9S002_GEOSY/10-73
C9S0E5_GEOSY/10-73
C9SZH5_9RHIZ/10-73
C9SZM0_9RHIZ/16-79
C9T018_9RHIZ/14-77
C9T076_9RHIZ/11-78
C9T0M5_9RHIZ/30-92
C9T0P6_9RHIZ/14-77
C9T0U4_9RHIZ/21-80
C9T0Z4_9RHIZ/25-88
C9T1S1_9RHIZ/44-106
C9T217_9RHIZ/24-87
C9T231_9RHIZ/16-79
C9T249_9RHIZ/17-79
C9T2B8_9RHIZ/12-74
C9T2H1_9RHIZ/24-86
C9T2J1_9RHIZ/33-95
C9T3Q7_9RHIZ/17-78
C9T3X1_9RHIZ/36-99
C9T421_9RHIZ/9-72
C9T6I3_9RHIZ/17-79
C9T7Q6_9RHIZ/17-79
C9T7X1_9RHIZ/30-92
C9T8S0_9RHIZ/10-73
C9T8W5_9RHIZ/16-79
C9T9B5_9RHIZ/14-77
C9T9H3_9RHIZ/11-78
C9T9W9_9RHIZ/30-92
C9T9Z0_9RHIZ/14-77
C9TA38_9RHIZ/21-80
C9TA87_9RHIZ/25-88
C9TB12_9RHIZ/44-106
C9TBA6_9RHIZ/24-87
C9TBC0_9RHIZ/16-79
C9TBD8_9RHIZ/17-79
C9TBK5_9RHIZ/12-74
C9TBQ8_9RHIZ/24-86
C9TBS8_9RHIZ/33-95
C9TCT2_9RHIZ/9-72
C9TCY1_9RHIZ/36-99
C9TD45_9RHIZ/17-78
C9TGF9_9RHIZ/17-79
C9TGM3_9RHIZ/30-92
C9TGV1_9RHIZ/17-79
C9THU1_9RHIZ/14-77
C9TI87_9RHIZ/16-79
C9TID3_9RHIZ/10-73
C9TIL9_9RHIZ/33-95
C9TIN9_9RHIZ/24-86
C9TIU2_9RHIZ/12-74
C9TJ08_9RHIZ/2-60
C9TJ29_9RHIZ/16-79
C9TJ44_9RHIZ/24-87
C9TJD8_9RHIZ/44-106
C9TK78_9RHIZ/25-88
C9TKD0_9RHIZ/21-80
C9TKH7_9RHIZ/14-77
C9TKJ7_9RHIZ/30-92
C9TKX2_9RHIZ/11-78
C9TLM4_9RHIZ/17-79
C9TNZ6_9RHIZ/17-78
C9TP62_9RHIZ/36-99
C9TPL5_9RHIZ/9-72
C9TRF0_9RHIZ/30-92
C9TRL4_9RHIZ/17-79
C9TSH2_9RHIZ/17-79
C9TSN8_9RHIZ/30-92
C9TU44_9RHIZ/9-72
C9TVN3_9RHIZ/36-99
C9TVT3_9RHIZ/17-79
C9TW30_9RHIZ/17-78
C9TYB5_9RHIZ/12-74
C9TYI2_9RHIZ/2-60
C9TYK1_9RHIZ/16-79
C9TYL5_9RHIZ/24-87
C9TYV9_9RHIZ/44-106
C9TZP5_9RHIZ/33-95
C9TZR4_9RHIZ/24-86
C9TZZ9_9RHIZ/10-73
C9U045_9RHIZ/16-79
C9U0I9_9RHIZ/14-77
C9U0P7_9RHIZ/11-78
C9U125_9RHIZ/30-92
C9U146_9RHIZ/14-77
C9U194_9RHIZ/21-80
C9U1E4_9RHIZ/25-88
C9U2F9_BRUAB/9-72
C9U5A9_BRUAB/17-79
C9U5J7_BRUAB/17-79
C9U5R4_BRUAB/30-92
C9U605_BRUAB/36-99
C9U668_BRUAB/17-78
C9U7N0_BRUAB/14-77
C9U833_BRUAB/16-79
C9U879_BRUAB/10-73
C9U8G0_BRUAB/27-89
C9U8I0_BRUAB/24-86
C9U8N3_BRUAB/12-74
C9U8V0_BRUAB/17-79
C9U8W7_BRUAB/16-79
C9U8Y1_BRUAB/24-87
C9U973_BRUAB/44-106
C9UA11_BRUAB/25-88
C9UA62_BRUAB/21-80
C9UA89_BRUAB/14-77
C9UAB0_BRUAB/30-92
C9UAN7_BRUAB/11-78
C9UBM8_BRUAB/9-72
C9UEB6_BRUAB/17-79
C9UER9_BRUAB/17-79
C9UEY7_BRUAB/30-92
C9UF78_BRUAB/36-99
C9UFE3_BRUAB/17-78
C9UH41_BRUAB/11-78
C9UH54_BRUAB/12-74
C9UHA7_BRUAB/24-86
C9UHC7_BRUAB/27-89
C9UHK5_BRUAB/10-73
C9UHP8_BRUAB/16-79
C9UI47_BRUAB/14-77
C9UIF8_BRUAB/17-79
C9UIH6_BRUAB/16-79
C9UIJ0_BRUAB/24-87
C9UIT6_BRUAB/44-106
C9UJM2_BRUAB/25-88
C9UJS4_BRUAB/21-80
C9UJV1_BRUAB/14-77
C9UJX2_BRUAB/30-92
C9UKQ0_BRUAB/9-72
C9UMB4_BRUAB/17-79
C9UP06_BRUAB/17-79
C9UP74_BRUAB/30-92
C9UPG5_BRUAB/36-99
C9UPN1_BRUAB/17-78
C9UR94_BRUAB/44-106
C9URJ0_BRUAB/24-87
C9URK4_BRUAB/16-79
C9URM3_BRUAB/17-79
C9URU2_BRUAB/12-74
C9US14_BRUAB/27-89
C9US35_BRUAB/24-86
C9US97_BRUAB/10-73
C9USE4_BRUAB/16-79
C9USU3_BRUAB/14-77
C9UT00_BRUAB/11-78
C9UTC9_BRUAB/30-92
C9UTF1_BRUAB/14-77
C9UTH9_BRUAB/21-80
C9UTN1_BRUAB/25-88
C9UUF8_BRUAB/36-99
C9UUM4_BRUAB/17-78
C9UWV9_BRUAB/9-72
C9UYC1_BRUAB/17-79
C9UZY9_BRUAB/17-79
C9V059_BRUAB/30-92
C9V0K1_BRUAB/10-73
C9V0P4_BRUAB/16-79
C9V142_BRUAB/14-77
C9V1E9_BRUAB/17-79
C9V1G7_BRUAB/16-79
C9V1I1_BRUAB/24-87
C9V1S7_BRUAB/44-106
C9V2L2_BRUAB/25-88
C9V2R4_BRUAB/21-80
C9V2U1_BRUAB/14-77
C9V2W2_BRUAB/30-92
C9V392_BRUAB/11-78
C9V3A5_BRUAB/12-74
C9V3F9_BRUAB/24-86
C9V3H9_BRUAB/27-89
C9V4C3_BRUNE/33-95
C9V4E4_BRUNE/24-86
C9V4J6_BRUNE/12-74
C9V4R4_BRUNE/17-79
C9V4T1_BRUNE/16-79
C9V4U5_BRUNE/24-87
C9V538_BRUNE/44-106
C9V5X3_BRUNE/25-88
C9V623_BRUNE/21-80
C9V672_BRUNE/14-77
C9V692_BRUNE/30-92
C9V6N3_BRUNE/11-78
C9V6U0_BRUNE/14-77
C9V787_BRUNE/16-79
C9V7D0_BRUNE/10-73
C9V998_BRUNE/9-72
C9VAQ6_BRUNE/17-79
C9VC07_BRUNE/36-99
C9VC70_BRUNE/17-78
C9VD28_BRUNE/17-79
C9VD95_BRUNE/30-92
C9VDN7_9RHIZ/10-73
C9VDT0_9RHIZ/16-79
C9VEC2_9RHIZ/11-78
C9VER4_9RHIZ/30-92
C9VET4_9RHIZ/14-77
C9VEY3_9RHIZ/21-80
C9VF33_9RHIZ/25-88
C9VF72_9RHIZ/14-77
C9VFX2_9RHIZ/44-106
C9VG63_9RHIZ/24-87
C9VG76_9RHIZ/16-79
C9VGG1_9RHIZ/12-74
C9VGL3_9RHIZ/24-86
C9VGN4_9RHIZ/33-95
C9VHM8_9RHIZ/9-72
C9VIC1_9RHIZ/36-99
C9VII6_9RHIZ/17-78
C9VK69_9RHIZ/16-79
C9VM75_9RHIZ/17-79
C9VME5_9RHIZ/30-92
C9VMM9_BRUAB/33-95
C9VMP9_BRUAB/24-86
C9VMV7_BRUAB/12-74
C9VN83_BRUAB/14-77
C9VNF2_BRUAB/16-79
C9VNH9_BRUAB/17-79
C9VNJ6_BRUAB/16-79
C9VNL2_BRUAB/24-87
C9VNX0_BRUAB/10-73
C9VP71_BRUAB/44-106
C9VQ16_BRUAB/30-92
C9VQ69_BRUAB/25-88
C9VQ95_BRUAB/21-80
C9VQC0_BRUAB/14-77
C9VQM5_BRUAB/11-78
C9VRI5_BRUAB/9-72
C9VTI2_BRUAB/17-79
C9VUL9_BRUAB/17-79
C9VUU2_BRUAB/30-92
C9VW63_BRUAB/36-99
C9VWC7_BRUAB/17-78
C9WY21_NEIM8/9-72
C9WYG5_NEIM8/28-88
C9X6E4_SALTD/11-74
C9X6I4_SALTD/8-71
C9X724_SALTD/13-76
C9X7Y1_SALTD/8-71
C9X8W0_SALTD/12-75
C9X968_SALTD/10-73
C9X9D7_SALTD/24-87
C9X9K3_SALTD/5-68
C9X9R0_SALTD/14-77
C9XAB2_SALTD/83-146
C9XBC3_SALTD/11-74
C9XBV9_SALTD/6-69
C9XCE8_SALTD/1-60
C9XEI5_SALTD/13-70
C9XEJ4_SALTD/3-66
C9XEY0_SALTD/10-73
C9XGB5_SALTD/26-89
C9XH39_SALTD/13-75
C9XH68_SALTD/51-114
C9XHL7_SALTD/12-74
C9XHM7_SALTD/3-66
C9XI12_SALTD/32-95
C9XI28_SALTD/14-76
C9XI29_SALTD/9-71
C9XJA4_CLODC/13-74
C9XJP4_CLODC/13-76
C9XKT4_CLODC/10-72
C9XKT8_CLODC/13-76
C9XL48_CLODC/24-87
C9XL78_CLODC/24-87
C9XM45_CLODC/6-69
C9XMB7_CLODC/11-73
C9XMG5_CLODC/12-75
C9XNG8_CLODC/18-81
C9XNH1_CLODC/28-91
C9XNP5_CLODC/10-73
C9XP49_CLODC/11-69
C9XPB9_CLODC/7-69
C9XPQ0_CLODC/9-72
C9XPS3_CLODC/11-74
C9XPU7_CLODC/5-68
C9XQ43_CLODC/14-77
C9XQG4_CLODC/5-68
C9XRT7_CLODC/13-76
C9XS41_CLODC/10-72
C9XSG9_CLODC/15-77
C9XSU7_CLODC/7-70
C9XSY4_CLODC/13-76
C9XTX4_CROTZ/23-86
C9XU76_CROTZ/13-76
C9XUC7_CROTZ/8-71
C9XUU1_CROTZ/26-89
C9XVI8_CROTZ/8-71
C9XVS2_CROTZ/37-100
C9XXS1_CROTZ/38-101
C9XZA9_CROTZ/12-75
C9XZL3_CROTZ/22-85
C9XZX8_CROTZ/4-67
C9Y266_CROTZ/12-75
C9Y2E4_CROTZ/12-75
C9Y3F7_CROTZ/30-93
C9Y3T1_CROTZ/3-66
C9Y3Z1_CROTZ/9-72
C9Y402_CROTZ/2-65
C9Y489_CROTZ/14-76
C9Y4H9_CROTZ/58-120
C9Y4M9_CROTZ/8-71
C9Y4W8_CROTZ/13-75
C9Y5D6_CROTZ/19-82
C9Y5E6_CROTZ/6-69
C9Y6G3_9BURK/20-83
C9Y7Y7_9BURK/14-76
C9Y9P5_9BURK/34-97
C9YAX9_9BURK/52-115
C9YBT3_9BURK/14-77
C9YCH9_9BURK/33-95
C9YCW2_9BURK/34-96
C9YCX9_9BURK/33-96
C9YEM9_9BURK/44-107
C9YEV3_9BURK/43-105
C9YF56_9BURK/27-90
C9YFV5_9BURK/18-80
C9YG72_9BURK/16-79
C9YH23_9BURK/20-82
C9YHB6_9BURK/43-106
C9YHD2_9BURK/46-108
C9YJ23_CLODR/10-72
C9YJ27_CLODR/13-76
C9YJJ5_CLODR/6-69
C9YJR7_CLODR/11-73
C9YJW5_CLODR/12-75
C9YK28_CLODR/18-81
C9YK31_CLODR/28-91
C9YKA5_CLODR/10-73
C9YKX7_CLODR/9-72
C9YL02_CLODR/14-77
C9YL59_CLODR/13-76
C9YL99_CLODR/13-74
C9YLQ1_CLODR/11-69
C9YLR2_CLODR/11-74
C9YMX7_CLODR/13-76
C9YNJ4_CLODR/24-87
C9YNM5_CLODR/24-87
C9YQ38_CLODR/7-69
C9YQB6_CLODR/5-68
C9YQR2_CLODR/5-68
C9YRI0_CLODR/13-76
C9YRQ6_CLODR/10-72
C9YS34_CLODR/15-77
C9YSD7_CLODR/7-70
C9YT16_STRSW/24-87
C9YT37_STRSW/62-124
C9YTL6_STRSW/14-77
C9YTR5_STRSW/10-72
C9YUH9_STRSW/6-69
C9YWK1_STRSW/10-73
C9YWM8_STRSW/19-82
C9YWR3_STRSW/17-79
C9YWS5_STRSW/27-89
C9YX52_STRSW/1-63
C9YX71_STRSW/3-66
C9YXU1_STRSW/35-97
C9YXZ2_STRSW/16-79
C9YYC0_STRSW/12-74
C9YYD4_STRSW/6-68
C9YZ73_STRSW/16-79
C9YZV7_STRSW/11-74
C9YZY8_STRSW/3-66
C9Z0I5_STRSW/4-66
C9Z0K4_STRSW/59-121
C9Z125_STRSW/14-75
C9Z125_STRSW/81-143
C9Z1G2_STRSW/13-76
C9Z2T4_STRSW/18-80
C9Z2X6_STRSW/8-70
C9Z2Z6_STRSW/3-66
C9Z403_STRSW/17-79
C9Z454_STRSW/11-74
C9Z4G7_STRSW/30-94
C9Z4J3_STRSW/7-66
C9Z4R1_STRSW/9-71
C9Z6D4_STRSW/7-69
C9Z6N1_STRSW/31-93
C9Z756_STRSW/1-64
C9Z7M1_STRSW/4-67
C9Z7R4_STRSW/34-96
C9Z7S7_STRSW/20-82
C9Z7V1_STRSW/35-98
C9Z7W7_STRSW/2-59
C9Z8N2_STRSW/10-72
C9Z8R4_STRSW/3-66
C9Z8V1_STRSW/27-89
C9Z968_STRSW/17-80
C9Z9E7_STRSW/6-69
C9ZA19_STRSW/42-101
C9ZA56_STRSW/255-316
C9ZAD1_STRSW/24-84
C9ZB71_STRSW/28-90
C9ZB74_STRSW/6-67
C9ZC51_STRSW/21-83
C9ZC99_STRSW/39-103
C9ZD26_STRSW/9-72
C9ZD85_STRSW/10-72
C9ZDB1_STRSW/8-71
C9ZEB8_STRSW/24-87
C9ZEF2_STRSW/23-86
C9ZFF5_STRSW/1-64
C9ZFF6_STRSW/8-71
C9ZFL0_STRSW/14-77
C9ZGC5_STRSW/11-73
C9ZGI0_STRSW/15-78
C9ZGZ7_STRSW/23-86
C9ZGZ9_STRSW/20-80
C9ZHN7_STRSW/14-76
CSIR_ECOLI/6-66
D0ACE8_ENTFC/7-70
D0AD55_ENTFC/3-66
D0ADF3_ENTFC/6-68
D0ADI9_ENTFC/5-68
D0AEC6_ENTFC/6-69
D0AEF6_ENTFC/6-69
D0AEW1_ENTFC/12-75
D0AFP1_ENTFC/10-72
D0AGB7_ENTFC/6-59
D0AGL8_ENTFC/3-66
D0AGS4_ENTFC/7-70
D0AH53_ENTFC/7-70
D0AH97_ENTFC/27-90
D0AIL7_ENTFC/11-74
D0AIT8_ENTFC/2-65
D0AIT9_ENTFC/8-71
D0AJ45_ENTFC/9-72
D0AK82_ENTFC/3-66
D0AKG5_ENTFC/6-68
D0AL04_ENTFC/7-70
D0ALV0_ENTFC/10-72
D0AM01_ENTFC/6-69
D0AMF4_ENTFC/12-75
D0ANR2_ENTFC/7-70
D0ANV6_ENTFC/27-90
D0APG2_ENTFC/5-67
D0AQL1_ENTFC/6-59
D0AQW0_ENTFC/3-66
D0AR01_ENTFC/48-96
D0ARG2_ENTFC/8-71
D0ARG3_ENTFC/2-65
D0ARR7_ENTFC/11-74
D0AS49_ENTFC/5-68
D0ASH4_ENTFC/10-72
D0ASZ2_BRUAB/17-79
D0AT10_BRUAB/16-79
D0AT23_BRUAB/24-87
D0ATB2_BRUAB/44-106
D0AU32_BRUAB/25-88
D0AU81_BRUAB/21-80
D0AUA8_BRUAB/21-84
D0AUC9_BRUAB/18-80
D0AUP2_BRUAB/11-78
D0AUQ5_BRUAB/22-84
D0AUV7_BRUAB/24-86
D0AUX7_BRUAB/27-89
D0AV55_BRUAB/10-73
D0AV97_BRUAB/16-79
D0AVN7_BRUAB/14-77
D0AXA0_BRUAB/9-72
D0AY46_BRUAB/36-99
D0AYA6_BRUAB/17-78
D0AZQ0_BRUAB/17-79
D0B197_BRUAB/30-92
D0B1G2_BRUAB/17-79
D0B209_BRUME/9-72
D0B3E6_BRUME/36-99
D0B3K5_BRUME/17-78
D0B5I6_BRUME/10-73
D0B5M9_BRUME/16-79
D0B617_BRUME/14-77
D0B672_BRUME/11-78
D0B6I7_BRUME/18-80
D0B6K8_BRUME/21-84
D0B6Q6_BRUME/21-80
D0B6V7_BRUME/25-88
D0B7M2_BRUME/44-106
D0B7V9_BRUME/24-87
D0B7X2_BRUME/16-79
D0B7Y9_BRUME/17-79
D0B855_BRUME/22-84
D0B8C7_BRUME/27-58
D0B8E9_BRUME/24-86
D0B9E4_BRUME/17-79
D0BA08_BRUME/30-92
D0BA74_BRUME/17-79
D0BB38_BRUSU/17-79
D0BCH7_BRUSU/9-72
D0BEI3_BRUSU/17-78
D0BEP3_BRUSU/36-99
D0BFJ4_BRUSU/27-89
D0BFL4_BRUSU/24-86
D0BFR5_BRUSU/22-84
D0BFY0_BRUSU/2-60
D0BFZ8_BRUSU/16-79
D0BG11_BRUSU/24-87
D0BGA1_BRUSU/44-106
D0BH18_BRUSU/25-88
D0BH66_BRUSU/21-80
D0BHB4_BRUSU/21-84
D0BHD5_BRUSU/18-80
D0BHR8_BRUSU/11-78
D0BHX4_BRUSU/14-77
D0BIB0_BRUSU/16-79
D0BIF3_BRUSU/10-73
D0BKX9_9LACT/11-74
D0BLL3_9LACT/8-71
D0BN31_9LACT/10-73
D0BNF8_9LACT/3-66
D0BQT2_9FUSO/14-77
D0BTK8_9FUSO/13-76
D0BTQ3_9FUSO/13-75
D0BYF2_9GAMM/3-65
D0BZA8_9GAMM/21-84
D0C0B1_9GAMM/23-86
D0C0B7_9GAMM/3-66
D0C0D1_9GAMM/21-83
D0C151_9GAMM/3-66
D0C1E3_9GAMM/9-71
D0C1R1_9GAMM/21-82
D0C2Z4_9GAMM/10-73
D0C3M6_9GAMM/22-85
D0C3Q4_9GAMM/10-73
D0C447_9GAMM/4-67
D0C4D4_9GAMM/14-77
D0C4R6_9GAMM/18-80
D0C4S0_9GAMM/3-66
D0C4T6_9GAMM/14-77
D0C4W2_9GAMM/16-78
D0C5K5_ACIBA/3-66
D0C5S6_ACIBA/10-73
D0C6E7_ACIBA/19-82
D0C6V9_ACIBA/16-78
D0C6Z4_ACIBA/14-77
D0C7D1_ACIBA/14-77
D0C849_ACIBA/21-83
D0C865_ACIBA/18-81
D0C881_ACIBA/23-86
D0C8G1_ACIBA/10-73
D0C8H6_ACIBA/13-74
D0C8L6_ACIBA/36-98
D0C9I6_ACIBA/9-71
D0CB80_ACIBA/21-82
D0CCF5_ACIBA/21-84
D0CE40_ACIBA/16-81
D0CE59_ACIBA/13-76
D0CE70_ACIBA/3-65
D0CET5_ACIBA/18-80
D0CET9_ACIBA/3-66
D0CFA7_ACIBA/4-67
D0CFD8_ACIBA/22-85
D0CM27_9SYNE/70-133
D0CP07_9RHOB/12-74
D0CQJ8_9RHOB/16-79
D0CQZ5_9RHOB/23-84
D0CRE4_9RHOB/11-76
D0CU00_9RHOB/13-76
D0CU07_9RHOB/9-72
D0CU31_9RHOB/5-67
D0CU40_9RHOB/20-82
D0CUD2_9RHOB/18-81
D0CV55_9RHOB/13-73
D0CVD6_9RHOB/24-87
D0CXS8_9RHOB/35-97
D0CXT3_9RHOB/7-68
D0CZY0_9RHOB/7-69
D0D0A3_9RHOB/23-86
D0D2L6_9RHOB/24-87
D0D2U0_9RHOB/9-72
D0D2Z0_9RHOB/27-89
D0D3D0_9RHOB/28-90
D0D3D2_9RHOB/8-70
D0D3H4_9RHOB/9-71
D0D3X7_9RHOB/14-74
D0D404_9RHOB/19-81
D0D4G1_9RHOB/13-75
D0D4N6_9RHOB/7-69
D0D4X4_9RHOB/7-69
D0D521_9RHOB/12-73
D0D5S3_9RHOB/55-117
D0D5T0_9RHOB/15-78
D0D6R9_9RHOB/8-68
D0D6W2_9RHOB/12-73
D0D7Y5_9RHOB/18-80
D0D8B2_9RHOB/18-80
D0D8F4_9RHOB/5-66
D0D8F5_9RHOB/12-68
D0D8F5_9RHOB/85-146
D0D8G6_9RHOB/22-84
D0D9I3_9RHOB/11-73
D0D9N5_9RHOB/13-75
D0DAR0_9RHOB/15-79
D0DAZ5_9RHOB/12-76
D0DBM9_9RHOB/18-80
D0DBR9_9RHOB/21-83
D0DBT4_9RHOB/29-91
D0DBV0_9RHOB/16-78
D0DCC5_9RHOB/17-79
D0DCL5_9RHOB/31-93
D0DCZ7_9RHOB/21-84
D0DD01_9RHOB/23-86
D0DD57_9RHOB/5-68
D0DDC6_9RHOB/11-72
D0DDD9_9RHOB/17-80
D0DDL1_9RHOB/15-77
D0DDQ7_9RHOB/10-72
D0DDW8_9RHOB/9-71
D0DDX6_9RHOB/19-79
D0DDZ6_9RHOB/14-76
D0DDZ9_9RHOB/24-85
D0DE66_9RHOB/12-74
D0DEX9_9LACO/3-64
D0DEY6_9LACO/5-68
D0DF21_9LACO/15-75
D0DGG1_9LACO/16-79
D0DGP3_9LACO/9-72
D0DI80_9LACO/8-71
D0DIE7_9LACO/5-67
D0DJI8_9LACO/13-76
D0DM11_9LACO/3-67
D0DMH8_9LACO/9-72
D0DMU4_9LACO/3-64
D0DNH8_9LACO/5-68
D0DPU7_9LACO/1-60
D0DQ97_9LACO/5-68
D0DS27_LACFE/5-67
D0DT87_LACFE/11-74
D0DUC3_LACFE/5-68
D0DWE5_9LACO/9-72
D0DXF9_9LACO/3-67
D0DYA6_9LACO/3-64
D0DZ25_9LACO/16-79
D0DZI1_9LACO/5-68
D0FPM2_ERWPY/11-74
D0FQB6_ERWPY/13-75
D0FQU6_ERWPY/20-83
D0FQX3_ERWPY/21-84
D0FRY4_ERWPY/8-71
D0FU08_ERWPY/21-84
D0FV46_ERWPY/16-78
D0FW65_ERWPY/3-66
D0G992_BRUME/10-73
D0G9A4_BRUME/16-79
D0G9L0_BRUME/33-64
D0G9N1_BRUME/24-86
D0G9T4_BRUME/22-84
D0GA02_BRUME/17-79
D0GA18_BRUME/16-79
D0GA31_BRUME/24-87
D0GAC6_BRUME/44-106
D0GB59_BRUME/25-88
D0GBA9_BRUME/21-80
D0GBF6_BRUME/21-84
D0GBH7_BRUME/18-80
D0GBU9_BRUME/11-78
D0GC06_BRUME/14-77
D0GCU3_BRUME/17-78
D0GD08_BRUME/36-99
D0GDA2_BRUME/30-92
D0GDH3_BRUME/17-79
D0GF40_BRUME/17-79
D0GGJ3_BRUME/9-72
D0GIN4_9FUSO/3-66
D0GIN9_9FUSO/3-66
D0GM04_9FUSO/8-67
D0GMQ2_9FUSO/13-76
D0GN33_9FUSO/12-75
D0GQS3_VIBMI/11-74
D0GTM8_VIBMI/8-71
D0GWI2_VIBMI/18-80
D0GWY7_VIBMI/4-67
D0GXQ1_VIBMI/17-80
D0GZN0_VIBMI/2-65
D0H0H7_VIBMI/7-68
D0H2H6_VIBCH/8-71
D0H555_VIBCH/11-74
D0H5B1_VIBCH/2-65
D0H796_VIBCH/3-66
D0H7W0_VIBCH/18-80
D0H878_VIBCH/4-67
D0HDM1_VIBMI/17-80
D0HEP2_VIBMI/2-65
D0HG16_VIBMI/4-67
D0HGC3_VIBMI/18-80
D0HHD0_VIBMI/11-74
D0HHU9_VIBMI/1-41
D0HIE8_VIBMI/8-71
D0HLX0_VIBCH/8-71
D0HNZ4_VIBCH/3-66
D0HQG1_VIBCH/2-65
D0HR36_VIBCH/4-67
D0HRD0_VIBCH/18-80
D0HSL7_VIBCH/11-74
D0HV87_VIBCH/4-67
D0HVN0_VIBCH/8-71
D0HWU1_VIBCH/3-66
D0HX38_VIBCH/11-74
D0HYS0_VIBCH/18-80
D0HZI3_VIBCH/2-65
D0I024_VIBCH/17-80
D0I468_VIBHO/13-76
D0I4V5_VIBHO/11-74
D0I601_VIBHO/3-65
D0I6F2_VIBHO/6-68
D0I745_VIBHO/8-71
D0I8T1_VIBHO/12-74
D0I9I5_VIBHO/2-65
D0IAP4_VIBHO/6-69
D0IFK1_9VIBR/4-67
D0IIA1_9VIBR/17-80
D0IIZ9_9VIBR/2-65
D0IK43_9VIBR/18-80
D0IKQ3_9VIBR/8-71
D0IM33_9VIBR/11-74
D0IVD7_COMT2/6-67
D0IVG5_COMT2/3-66
D0IVH3_COMT2/3-66
D0IVH5_COMT2/12-75
D0IWA3_COMT2/30-92
D0IWB6_COMT2/24-87
D0IWG8_COMT2/20-83
D0IWR4_COMT2/11-73
D0IXS4_COMT2/13-76
D0IY38_COMT2/18-81
D0IYS3_COMT2/10-72
D0IYV0_COMT2/24-86
D0IZU5_COMT2/36-99
D0J019_COMT2/1-63
D0J0L3_COMT2/1-62
D0J0U6_COMT2/49-112
D0J110_COMT2/6-69
D0J1W1_COMT2/11-74
D0J207_COMT2/26-88
D0J2Z1_COMT2/7-69
D0J2Z2_COMT2/5-67
D0J325_COMT2/5-68
D0J334_COMT2/13-73
D0J3E1_COMT2/29-92
D0J526_COMT2/1-45
D0J593_COMT2/14-77
D0J5N9_COMT2/33-96
D0J612_COMT2/17-78
D0J6W0_COMT2/7-70
D0J835_COMT2/17-80
D0JC83_YERPD/15-77
D0JCT8_YERPD/25-88
D0JET0_YERPD/9-72
D0JHB8_YERPD/1-53
D0JHF3_YERPD/13-75
D0JI18_YERPD/13-75
D0JIH3_YERPD/3-66
D0JL76_YERPD/32-95
D0JLD9_YERPD/3-66
D0JLF0_YERPD/21-84
D0JLU8_YERPD/8-71
D0JNB3_YERP1/25-88
D0JP99_YERP1/9-72
D0JRF0_YERP1/11-74
D0JRX0_YERP1/13-75
D0JS84_YERP1/3-66
D0JSR2_YERP1/13-75
D0JVH5_YERP1/8-71
D0JVX3_YERP1/21-84
D0JVY4_YERP1/3-66
D0JW46_YERP1/32-95
D0JWP2_YERP1/15-77
D0K4J7_STAAD/7-69
D0K6J1_STAAD/13-76
D0K792_STAAD/1-43
D0K7B8_STAAD/13-75
D0K819_STAAD/3-66
D0K979_STAAD/15-76
D0K9C4_STAAD/7-69
D0K9G9_STAAD/5-68
D0KAU3_PECWW/24-87
D0KC11_PECWW/15-72
D0KC89_PECWW/3-66
D0KCD8_PECWW/8-71
D0KCI1_PECWW/7-62
D0KCW4_PECWW/8-71
D0KDN3_PECWW/3-66
D0KED7_PECWW/22-85
D0KES1_PECWW/20-83
D0KF23_PECWW/16-78
D0KF45_PECWW/13-75
D0KFN6_PECWW/21-84
D0KH30_PECWW/9-72
D0KH61_PECWW/8-71
D0KIN5_PECWW/13-75
D0KJN0_PECWW/24-87
D0KJP4_PECWW/3-66
D0KJT0_PECWW/11-74
D0KLH5_PECWW/3-65
D0KLS4_PECWW/16-79
D0KM11_PECWW/11-74
D0KNA6_SULS9/16-77
D0KUK5_SULS9/3-65
D0KX54_HALNC/13-76
D0KXK3_HALNC/25-88
D0KZ06_HALNC/28-89
D0KZ27_HALNC/14-76
D0KZR7_HALNC/20-82
D0L3L6_GORB4/10-73
D0L3L7_GORB4/4-66
D0L4M3_GORB4/12-72
D0L579_GORB4/6-69
D0L583_GORB4/13-75
D0L594_GORB4/8-70
D0L5R6_GORB4/7-67
D0L6R1_GORB4/18-80
D0L6X7_GORB4/17-80
D0L6Y8_GORB4/11-73
D0L7R5_GORB4/47-110
D0L9R0_GORB4/4-66
D0L9U3_GORB4/25-88
D0LBV3_GORB4/28-90
D0LC41_GORB4/13-76
D0LC78_GORB4/11-73
D0LEJ9_GORB4/9-71
D0LF85_GORB4/19-82
D0LUB0_HALO1/10-73
D0LUY6_HALO1/59-122
D0M2L1_VIBSE/1-56
D0MDV0_RHOM4/12-75
D0MEU8_RHOM4/8-70
D0MHT9_RHOM4/14-77
D0MI11_RHOM4/12-75
D0P568_BRUSU/10-73
D0P5B3_BRUSU/16-79
D0P5Q0_BRUSU/14-77
D0P5V7_BRUSU/11-78
D0P684_BRUSU/30-92
D0P6A5_BRUSU/14-77
D0P6F4_BRUSU/21-80
D0P6K3_BRUSU/25-88
D0P7D5_BRUSU/44-106
D0P7N0_BRUSU/24-87
D0P7P4_BRUSU/16-79
D0P7R4_BRUSU/17-79
D0P7Y0_BRUSU/12-74
D0P853_BRUSU/33-95
D0P8E8_BRUSU/17-79
D0P8L6_BRUSU/30-92
D0P997_BRUSU/36-99
D0P9G3_BRUSU/17-78
D0PBP8_BRUSU/9-72
D0PD62_BRUSU/17-79
D0PEP6_BRUSU/14-77
D0PEV3_BRUSU/11-78
D0PFA1_BRUSU/30-92
D0PFC2_BRUSU/14-77
D0PFG9_BRUSU/21-80
D0PFL8_BRUSU/25-88
D0PGD6_BRUSU/44-106
D0PGQ6_BRUSU/10-73
D0PGV2_BRUSU/16-79
D0PGY8_BRUSU/24-87
D0PH02_BRUSU/16-79
D0PH86_BRUSU/12-74
D0PHD8_BRUSU/24-86
D0PHF8_BRUSU/33-95
D0PHX0_BRUSU/30-92
D0PIA0_BRUSU/9-72
D0PKH1_BRUSU/17-79
D0PLX8_BRUSU/36-99
D0PM45_BRUSU/17-78
D0QZJ4_BACTU/13-76
D0R1T2_LACJF/3-66
D0R1T5_LACJF/6-69
D0R239_LACJF/5-67
D0R251_LACJF/5-68
D0R365_LACJF/5-67
D0R3W1_LACJF/9-72
D0R5E6_LACJF/5-68
D0R5L8_LACJF/5-68
D0RCM8_9RHIZ/16-79
D0RD27_9RHIZ/10-73
D0RD85_9RHIZ/11-78
D0RDN2_9RHIZ/18-80
D0RDQ2_9RHIZ/21-84
D0RDV1_9RHIZ/21-80
D0RE00_9RHIZ/25-88
D0REZ1_9RHIZ/44-106
D0RF87_9RHIZ/24-87
D0RFA1_9RHIZ/16-79
D0RFI5_9RHIZ/22-84
D0RFQ5_9RHIZ/27-89
D0RFS6_9RHIZ/24-86
D0RG01_9RHIZ/17-79
D0RG72_9RHIZ/30-92
D0RIF1_9RHIZ/9-72
D0RIM3_9RHIZ/17-79
D0RK66_9RHIZ/36-99
D0RKD3_9RHIZ/17-78
D0RRY5_9STRE/5-68
D0RSM4_9STRE/10-73
D0RTK2_9STRE/4-67
D0RU09_9STRE/16-79
D0RVM4_9STRE/6-58
D0RWB7_9STRE/3-66
D0RWK9_9STRE/24-87
D0RYT5_ACICA/7-70
D0RZT0_ACICA/3-65
D0RZV2_ACICA/16-81
D0S0U9_ACICA/9-71
D0S223_ACICA/3-66
D0S2G1_ACICA/13-74
D0S2T5_ACICA/19-82
D0S326_ACICA/20-83
D0S342_ACICA/18-81
D0S357_ACICA/21-83
D0S4Q1_ACICA/21-84
D0S528_ACICA/22-85
D0S558_ACICA/4-67
D0S5W8_ACICA/21-82
D0S7F0_ACICA/18-80
D0S7F4_ACICA/3-66
D0S8H1_ACIJO/21-84
D0S8H9_ACIJO/8-71
D0SAD3_ACIJO/3-66
D0SB49_ACIJO/9-71
D0SB85_ACIJO/14-76
D0SFF3_ACIJO/4-67
D0SFQ6_ACIJO/10-73
D0SH71_ACIJO/4-65
D0SHZ3_ACIJU/3-66
D0SIJ4_ACIJU/15-77
D0SJB6_ACIJU/3-66
D0SJC7_ACIJU/22-85
D0SJD3_ACIJU/14-77
D0SKQ8_ACIJU/9-71
D0SNN8_ACIJU/21-84
D0SP36_ACIJU/4-67
D0SQK3_ACIJU/4-53
D0SR10_ACIJU/18-80
D0SU35_ACILW/9-71
D0SUV2_ACILW/19-81
D0SWA1_ACILW/21-84
D0SWI7_ACILW/3-66
D0SZW1_ACILW/2-63
D0T0A2_ACILW/3-66
D0T150_ACIRA/22-84
D0T2S6_ACIRA/24-87
D0T494_ACIRA/9-71
D0T4T8_ACIRA/3-66
D0T5H3_ACIRA/21-84
D0T5H8_ACIRA/16-80
D0T7Y2_ACIRA/9-72
D0T805_ACIRA/4-67
D0TBV0_9BACE/6-69
D0TC91_9BACE/11-72
D0TNR0_9BACE/16-79
D0TQ16_9BACE/6-69
D0TQS7_9BACE/43-106
D0TWL2_9BACE/10-73
D0TWY6_9BACE/9-72
D0UWI5_9ACTO/82-145
D0UYD4_BACSU/3-66
D0UYE5_BACSU/3-66
D0UYE8_BACSU/3-66
D0UZ71_9ACTO/6-69
D0VFD4_STRSU/1-62
D0W0R8_NEICI/28-88
D0W528_NEICI/11-74
D0W6E6_NEILA/27-90
D0WA62_NEILA/28-88
D0WE51_9ACTN/21-84
D0WGL8_9ACTN/13-76
D0WGS3_9ACTN/14-77
D0WKJ6_9ACTO/82-144
D0WKM6_9ACTO/34-97
D0WLJ1_9ACTO/53-116
D0WP12_9ACTO/19-82
D0WRM2_9ACTO/5-68
D0WSB7_VIBAL/9-72
D0WT14_VIBAL/8-70
D0WTE0_VIBAL/11-73
D0WTJ6_VIBAL/13-76
D0WVG4_VIBAL/2-65
D0WXF1_VIBAL/5-68
D0WXM0_VIBAL/23-86
D0WYH0_VIBAL/4-67
D0WZ80_VIBAL/11-74
D0WZT9_VIBAL/23-86
D0WZW1_VIBAL/13-75
D0X078_VIBAL/8-71
D0X1L6_VIBAL/20-82
D0X280_VIBAL/14-77
D0X281_VIBAL/15-78
D0X2R0_VIBAL/13-76
D0X3A4_VIBAL/3-66
D0X3G6_VIBAL/15-76
D0X3X4_VIBAL/10-72
D0X4I9_VIBHA/61-124
D0X4R3_VIBHA/5-66
D0X5A2_VIBHA/11-73
D0X688_VIBHA/13-76
D0X6F9_VIBHA/17-80
D0X8T6_VIBHA/9-74
D0X8V6_VIBHA/15-78
D0X8V8_VIBHA/14-77
D0X9D0_VIBHA/10-72
D0XA95_VIBHA/11-74
D0XCI2_VIBHA/8-71
D0XCZ5_VIBHA/10-72
D0XF82_VIBHA/13-76
D0XGI9_VIBHA/2-65
D0XGN8_VIBHA/23-86
D0XGR6_VIBHA/8-70
D0XHJ2_VIBHA/5-68
D0XI41_VIBHA/50-112
D0YPL9_9ACTO/11-74
D0YPY7_9ACTO/13-76
D0YQU3_9ACTO/21-84
D0YS21_9ACTO/22-85
D0YT47_9ACTO/13-76
D0YTH2_9ACTO/10-72
D0YW96_LISDA/11-74
D0Z094_LISDA/6-68
D0Z0Z5_LISDA/13-76
D0Z3R9_LISDA/8-70
D0Z4L5_LISDA/82-145
D0Z4Q0_LISDA/12-74
D0Z8Z3_EDWTE/24-87
D0Z9D6_EDWTE/14-77
D0ZAB6_EDWTE/3-66
D0ZBA3_EDWTE/6-69
D0ZBK7_EDWTE/6-69
D0ZCM4_EDWTE/11-74
D0ZES8_EDWTE/11-74
D0ZGG7_EDWTE/29-92
D0ZH37_EDWTE/8-71
D0ZHE7_EDWTE/15-77
D0ZI03_SALT1/3-66
D0ZIC6_SALT1/14-76
D0ZIC7_SALT1/9-71
D0ZJ83_SALT1/8-71
D0ZJY9_SALT1/11-74
D0ZKF7_SALT1/13-76
D0ZLH4_SALT1/8-71
D0ZLT3_SALT1/12-75
D0ZMP8_SALT1/5-68
D0ZMV9_SALT1/14-77
D0ZN13_SALT1/10-73
D0ZNF8_SALT1/24-87
D0ZPL8_SALT1/83-146
D0ZPW9_SALT1/11-74
D0ZRA0_SALT1/13-76
D0ZRJ5_SALT1/6-69
D0ZU17_SALT1/13-70
D0ZU72_SALT1/10-73
D0ZUS7_SALT1/3-66
D0ZWJ1_SALT1/9-72
D0ZXH8_SALT1/13-75
D0ZXL4_SALT1/51-114
D0ZXS4_SALT1/12-74
D0ZY41_SALT1/32-95
D1A1X6_THECD/24-86
D1A3B7_THECD/14-76
D1A422_THECD/58-120
D1A4Q9_THECD/25-87
D1A4X8_THECD/282-345
D1A4X8_THECD/36-98
D1A560_THECD/7-70
D1A562_THECD/6-68
D1A5F0_THECD/5-68
D1A640_THECD/8-73
D1A661_THECD/43-105
D1A676_THECD/21-84
D1A877_THECD/15-78
D1A878_THECD/11-74
D1A879_THECD/23-86
D1A9E4_THECD/53-116
D1ABV9_THECD/6-69
D1ACH1_THECD/23-83
D1AD64_THECD/34-98
D1ADE4_THECD/10-73
D1ADW2_THECD/7-70
D1AEI9_THECD/22-85
D1AF17_THECD/12-75
D1AFC5_SEBTE/9-72
D1AFG1_SEBTE/3-65
D1AG81_SEBTE/6-69
D1AGD6_SEBTE/16-78
D1AGD7_SEBTE/13-75
D1AJI3_SEBTE/5-68
D1AL48_SEBTE/9-72
D1AMM8_SEBTE/10-73
D1ANN7_SEBTE/3-66
D1ANP2_SEBTE/13-76
D1APC6_SEBTE/3-66
D1APK9_SEBTE/6-69
D1APL0_SEBTE/14-77
D1APY8_SEBTE/6-68
D1AQ46_SEBTE/17-80
D1AQ77_SEBTE/5-67
D1AQ84_SEBTE/1-63
D1AQI9_SEBTE/13-76
D1AQQ1_SEBTE/12-75
D1AQX8_SEBTE/8-67
D1ARE1_SEBTE/3-66
D1ARF1_SEBTE/4-67
D1AVL8_STRM9/7-70
D1AX23_STRM9/9-72
D1B0Q7_SULD5/12-74
D1B6F2_THEAS/11-74
D1B6M8_THEAS/8-70
D1B774_THEAS/32-92
D1B792_THEAS/15-77
D1B795_THEAS/14-77
D1B817_THEAS/6-68
D1B836_THEAS/7-69
D1B874_THEAS/11-74
D1B8G9_THEAS/16-78
D1B934_THEAS/14-76
D1BAC6_SANKS/3-64
D1BAK8_SANKS/32-94
D1BB02_SANKS/14-75
D1BCT0_SANKS/7-70
D1BDP8_SANKS/3-64
D1BE81_SANKS/16-79
D1BFT8_SANKS/4-67
D1BGP6_SANKS/11-69
D1BHX0_SANKS/12-75
D1BJE2_SANKS/13-74
D1BJF6_SANKS/10-72
D1BJS8_SANKS/29-92
D1BJU8_SANKS/13-76
D1BKG1_SANKS/8-71
D1BPB7_VEIPT/16-78
D1BPN7_VEIPT/23-85
D1BRQ7_XYLCX/8-71
D1BUC7_XYLCX/15-77
D1BVE3_XYLCX/3-64
D1BVQ2_XYLCX/14-77
D1BWE7_XYLCX/10-72
D1BZB4_XYLCX/17-80
D1BZC1_XYLCX/30-93
D1BZH1_XYLCX/14-76
D1C1K1_SPHTD/11-74
D1C5C8_SPHTD/30-92
D1C6M2_SPHTD/13-76
D1C6U3_SPHTD/11-73
D1C6W3_SPHTD/8-71
D1C8R6_SPHTD/4-66
D1CA90_SPHTD/11-74
D1CAQ0_SPHTD/20-82
D1CB55_THET1/20-82
D1CGJ9_THET1/16-78
D1CGM9_THET1/23-86
D1CGU2_THET1/10-73
D1CH22_THET1/12-75
D1CHG2_THET1/7-70
D1CHJ2_THET1/40-102
D1CI93_THET1/9-72
D1CIR6_THET1/7-70
D1CSM6_9RHIZ/4-65
D1CSR0_9RHIZ/27-89
D1CT07_9RHIZ/2-48
D1CTP6_SINTE/9-72
D1CU14_9RHIZ/36-99
D1CWT6_9RHIZ/9-72
D1CY61_9RHIZ/17-79
D1CZ94_9RHIZ/17-79
D1CZG3_9RHIZ/30-92
D1CZT2_9RHIZ/14-77
D1CZY9_9RHIZ/11-78
D1D0L3_9RHIZ/17-79
D1D0N0_9RHIZ/16-79
D1D0P4_9RHIZ/27-90
D1D1G0_9RHIZ/25-88
D1D1L0_9RHIZ/21-80
D1D1N5_9RHIZ/14-77
D1D1V1_9RHIZ/2-63
D1D283_9RHIZ/16-79
D1D432_NEIGO/28-88
D1D6W3_NEIGO/9-72
D1D8R8_NEIGO/28-88
D1DDH7_NEIGO/9-72
D1DGC1_NEIGO/9-72
D1DJV0_NEIGO/28-88
D1DQN4_NEIGO/9-72
D1DRJ5_NEIGO/28-88
D1DTM7_NEIGO/28-88
D1DXB6_NEIGO/9-72
D1DZB9_NEIGO/28-88
D1E401_NEIGO/9-72
D1E761_NEIGO/28-88
D1EA61_NEIGO/9-72
D1EC52_NEIGO/28-88
D1EGZ1_NEIGO/9-72
D1EIF7_9RHIZ/25-88
D1EIK8_9RHIZ/21-80
D1EIQ7_9RHIZ/14-77
D1EIS7_9RHIZ/30-92
D1EJ52_9RHIZ/11-78
D1EJA9_9RHIZ/14-77
D1EJQ4_9RHIZ/16-79
D1EJU7_9RHIZ/10-73
D1EK25_9RHIZ/27-89
D1EK44_9RHIZ/24-86
D1EK96_9RHIZ/12-74
D1EKI2_9RHIZ/16-79
D1EKJ6_9RHIZ/24-87
D1EKU3_9RHIZ/44-106
D1ELV4_9RHIZ/17-79
D1EM26_9RHIZ/30-92
D1EMC0_9RHIZ/17-79
D1ENU9_9RHIZ/36-99
D1EP12_9RHIZ/17-78
D1ER61_9RHIZ/9-72
D1ESR1_BRUME/10-73
D1ESV4_BRUME/16-79
D1ETA1_BRUME/14-77
D1ETF7_BRUME/11-78
D1ETT0_BRUME/18-80
D1ETU9_BRUME/14-77
D1ETZ8_BRUME/21-80
D1EU50_BRUME/25-88
D1EUX9_BRUME/44-106
D1EV76_BRUME/24-87
D1EV90_BRUME/16-79
D1EVA8_BRUME/17-79
D1EVH6_BRUME/12-74
D1EVP5_BRUME/33-64
D1EVR5_BRUME/24-86
D1EXY6_BRUME/9-72
D1EZD8_BRUME/17-79
D1EZM1_BRUME/17-79
D1EZU1_BRUME/30-92
D1F045_BRUME/36-99
D1F0A6_BRUME/17-78
D1F228_BRUME/16-79
D1F272_BRUME/10-73
D1F2F4_BRUME/33-64
D1F2H4_BRUME/24-86
D1F2M8_BRUME/12-74
D1F2U8_BRUME/17-79
D1F2W5_BRUME/16-79
D1F2X9_BRUME/24-87
D1F373_BRUME/44-106
D1F403_BRUME/25-88
D1F456_BRUME/2-51
D1F4A6_BRUME/14-77
D1F4C7_BRUME/30-92
D1F4Q3_BRUME/11-78
D1F4V9_BRUME/14-77
D1F526_BRUME/36-99
D1F591_BRUME/17-78
D1F7I2_BRUME/9-72
D1F8Y8_BRUME/17-79
D1FAK6_BRUME/17-79
D1FAS7_BRUME/30-92
D1FB15_9RHIZ/33-95
D1FB36_9RHIZ/24-86
D1FB88_9RHIZ/12-74
D1FBH5_9RHIZ/16-79
D1FBJ0_9RHIZ/24-87
D1FBT5_9RHIZ/44-106
D1FCI4_9RHIZ/14-77
D1FCM5_9RHIZ/25-88
D1FCS5_9RHIZ/21-80
D1FCX5_9RHIZ/14-77
D1FCZ5_9RHIZ/30-92
D1FDD5_9RHIZ/11-78
D1FDY2_9RHIZ/16-79
D1FE26_9RHIZ/10-73
D1FEA4_9RHIZ/9-72
D1FFQ5_9RHIZ/17-79
D1FGA0_9RHIZ/36-99
D1FGG5_9RHIZ/17-78
D1FJR9_9RHIZ/17-79
D1FJY9_9RHIZ/30-92
D1GMG6_STAA0/3-66
D1GNY7_STAA0/7-69
D1GP29_STAA0/5-68
D1GPC4_STAA0/13-76
D1GT08_STAA0/15-76
D1GT87_STAA0/7-69
D1GUP5_STAA0/8-70
D1JDF6_9ARCH/19-76
D1JQP2_9BACE/11-74
D1JQZ7_9BACE/7-70
D1JV83_9BACE/13-76
D1JX65_9BACE/9-72
D1K6Y8_9BACE/11-74
D1KA10_9BACE/9-72
D1MPX9_BACAN/1-53
D1MYS8_9MICC/168-229
D1N0H2_9BACT/8-68
D1N0L0_9BACT/7-69
D1N0L9_9BACT/6-68
D1N0M9_9BACT/3-66
D1N0P1_9BACT/10-64
D1N0U4_9BACT/19-69
D1N0W2_9BACT/6-69
D1N0W3_9BACT/7-70
D1N0W6_9BACT/8-69
D1N0X1_9BACT/8-71
D1N100_9BACT/5-68
D1N110_9BACT/2-64
D1N133_9BACT/20-83
D1N1D5_9BACT/5-67
D1N1H1_9BACT/9-72
D1N1J0_9BACT/6-67
D1N1L4_9BACT/6-68
D1N1M8_9BACT/8-70
D1N1N9_9BACT/6-69
D1N1V3_9BACT/4-66
D1N1Y6_9BACT/21-83
D1N257_9BACT/16-79
D1N279_9BACT/9-72
D1N282_9BACT/5-66
D1N2E9_9BACT/6-66
D1N2F5_9BACT/9-69
D1N2I4_9BACT/17-68
D1N2L0_9BACT/6-69
D1N2N1_9BACT/7-70
D1N2W8_9BACT/10-73
D1N2Y0_9BACT/7-70
D1N342_9BACT/6-69
D1N3D5_9BACT/6-69
D1N3N9_9BACT/11-73
D1N3P2_9BACT/4-67
D1N401_9BACT/5-66
D1N434_9BACT/6-66
D1N443_9BACT/8-69
D1N482_9BACT/17-80
D1N4C0_9BACT/8-69
D1N4C6_9BACT/6-69
D1N4G2_9BACT/9-71
D1N4H7_9BACT/9-72
D1N4I9_9BACT/6-65
D1N4J5_9BACT/8-71
D1N4Q6_9BACT/5-68
D1N4R9_9BACT/9-69
D1N4S0_9BACT/16-79
D1N4Y8_9BACT/13-76
D1N4Z3_9BACT/12-73
D1N503_9BACT/3-64
D1N507_9BACT/12-75
D1N508_9BACT/15-78
D1N554_9BACT/15-77
D1N593_9BACT/6-69
D1N5A0_9BACT/13-74
D1N5A7_9BACT/16-79
D1N5B2_9BACT/12-72
D1N5C4_9BACT/11-74
D1N5D5_9BACT/5-66
D1N5E1_9BACT/14-72
D1N5H3_9BACT/3-64
D1N5J8_9BACT/3-61
D1N5K5_9BACT/5-66
D1N5L1_9BACT/6-69
D1N5M7_9BACT/9-72
D1N5N1_9BACT/3-66
D1N5R2_9BACT/6-67
D1N5U4_9BACT/6-68
D1N5V2_9BACT/13-70
D1N5W0_9BACT/19-65
D1N5W3_9BACT/4-67
D1N604_9BACT/9-67
D1N618_9BACT/9-70
D1N6A3_9BACT/2-63
D1N6F5_9BACT/6-69
D1N6H6_9BACT/9-66
D1N6L5_9BACT/6-67
D1N6M3_9BACT/9-70
D1N6M7_9BACT/69-131
D1N6N6_9BACT/8-71
D1N6Q7_9BACT/5-68
D1N6R5_9BACT/7-66
D1N6S8_9BACT/13-76
D1N6T8_9BACT/9-73
D1N6W6_9BACT/11-74
D1N7M0_9BACT/10-73
D1N7Q0_9BACT/5-68
D1N7S1_9BACT/5-68
D1N7W3_9BACT/6-67
D1N860_9BACT/6-69
D1N866_9BACT/9-72
D1N883_9BACT/14-76
D1N884_9BACT/8-71
D1N8D9_9BACT/12-74
D1N8F7_9BACT/9-71
D1N8I9_9BACT/7-69
D1N8P5_9BACT/10-71
D1N8T2_9BACT/2-64
D1N8X6_9BACT/15-78
D1N918_9BACT/5-67
D1N9F6_9BACT/5-68
D1N9G0_9BACT/6-69
D1N9I0_9BACT/6-67
D1N9M9_9BACT/5-68
D1N9T8_9BACT/9-72
D1N9V0_9BACT/16-79
D1N9V8_9BACT/8-70
D1NA35_9BACT/9-70
D1NA43_9BACT/7-67
D1NA69_9BACT/3-61
D1NA98_9BACT/4-67
D1NAD2_9BACT/12-75
D1NAI6_9BACT/7-68
D1NAQ2_9BACT/8-69
D1NAQ3_9BACT/5-65
D1NAR2_9BACT/15-78
D1NAT7_9BACT/10-73
D1NAU9_9BACT/3-66
D1NAV6_9BACT/7-70
D1NB15_9BACT/30-91
D1NB16_9BACT/8-71
D1NB36_9BACT/4-67
D1NB47_9BACT/10-69
D1NB51_9BACT/5-68
D1NB72_9BACT/6-67
D1NB96_9BACT/4-67
D1NBC1_9BACT/13-76
D1NBE2_9BACT/5-66
D1NBI6_9BACT/11-74
D1NC07_9BACT/7-67
D1NKD9_CLOTM/16-78
D1NMJ3_CLOTM/10-73
D1NN79_CLOTM/18-81
D1NNY3_CLOTM/16-78
D1NR28_CLOTM/13-76
D1NV72_9BIFI/15-79
D1NWZ5_9BIFI/50-112
D1NXZ9_9ENTR/3-66
D1NYG5_9ENTR/23-86
D1NYW5_9ENTR/19-82
D1P203_9ENTR/6-69
D1P415_9ENTR/11-74
D1P5I5_9ENTR/10-72
D1P5S1_9ENTR/15-78
D1P779_9ENTR/15-77
D1PE64_9BACT/9-72
D1PJT2_9FIRM/13-76
D1PKI2_9FIRM/7-70
D1PMV0_9FIRM/11-74
D1PMV5_9FIRM/24-87
D1PNN9_9FIRM/12-75
D1PNZ5_9FIRM/7-70
D1PPQ3_9FIRM/11-73
D1PQX7_9FIRM/4-65
D1PSA2_9FIRM/46-109
D1Q4Q4_YERPE/13-75
D1Q7D5_STAAU/7-69
D1QAA1_STAAU/15-76
D1QAW0_STAAU/3-66
D1QAY9_STAAU/13-75
D1QB91_STAAU/5-68
D1QBH7_STAAU/7-69
D1QCN5_STAAU/3-66
D1QDN3_STAAU/38-101
D1QEK3_STAAU/3-66
D1QG28_STAAU/15-76
D1QHE4_STAAU/7-69
D1QHN3_STAAU/7-69
D1QIV7_STAAU/13-76
D1QJH3_STAAU/1-43
D1QJK1_STAAU/13-75
D1QKN4_STAAU/5-68
D1QWV4_STAAU/7-69
D1QYQ7_STAAU/3-66
D1QZA2_STAAU/7-69
D1R1B4_STAAU/1-43
D1R1E2_STAAU/13-75
D1R235_STAAU/13-76
D1R2X3_STAAU/15-76
D1R327_STAAU/5-68
D1RN87_SEROD/18-81
D1RNC5_SEROD/7-62
D1RND5_SEROD/15-77
D1RNF2_SEROD/3-66
D1RPW8_SEROD/28-90
D1RQ06_SEROD/21-84
D1RQP4_SEROD/2-65
D1RR25_SEROD/3-66
D1RRP1_SEROD/13-76
D1RRY9_SEROD/10-73
D1RSF5_SEROD/8-71
D1RSW3_SEROD/23-86
D1RTA7_SEROD/11-74
D1RTX2_SEROD/13-76
D1RTX9_SEROD/44-107
D1RUF0_SEROD/11-74
D1RUZ4_SEROD/7-70
D1RV76_SEROD/21-84
D1RV93_SEROD/9-72
D1RVG7_SEROD/24-86
D1RWP8_SEROD/11-74
D1RXE6_SEROD/15-77
D1RXM9_SEROD/11-74
D1RZ62_SEROD/13-75
D1RZS5_SEROD/20-82
D1S097_SEROD/14-76
D1S102_SEROD/19-82
D1TPM3_YERPE/22-85
D1TQJ1_YERPE/13-75
D1TQM9_YERPE/35-98
D1TTY3_YERPE/9-72
D1TUF8_YERPE/25-88
D1TXG7_YERPE/15-77
D1TY80_YERPE/32-95
D1TYP2_YERPE/13-75
D1U011_YERPE/8-71
D1U188_YERPE/21-84
D1VU24_9FIRM/13-76
D1VU57_9FIRM/11-71
D1W8Z8_9BACT/10-73
D1W9Q4_9LACO/3-67
D1WB07_9LACO/5-68
D1WBD7_9LACO/3-64
D1WBH3_9LACO/5-68
D1WCC7_9LACO/3-67
D1WD26_9LACO/9-72
D1WES1_9LACO/3-64
D1WEW4_9LACO/16-79
D1WGZ0_9LACO/5-68
D1WHN8_9LACO/9-72
D1WI38_9LACO/3-64
D1WIL5_STAEP/13-76
D1WK20_STAEP/7-70
D1WKA2_STAEP/15-76
D1WMT1_STAEP/4-58
D1WNZ8_STAEP/7-69
D1XCX7_9ACTO/21-84
D1XD79_9ACTO/24-84
D1XDA0_9ACTO/13-76
D1XDR7_9ACTO/16-79
D1XFN2_9ACTO/11-74
D1XFW5_9ACTO/11-73
D1XGP9_9ACTO/9-71
D1XHH8_9ACTO/84-146
D1XHJ6_9ACTO/4-66
D1XHK8_9ACTO/13-74
D1XHN7_9ACTO/10-71
D1XJF8_9ACTO/14-75
D1XJG1_9ACTO/41-102
D1XKL3_9ACTO/200-262
D1XKU5_9ACTO/7-74
D1XLC1_9ACTO/21-83
D1XLG3_9ACTO/43-97
D1XLJ0_9ACTO/11-72
D1XM78_9ACTO/2-59
D1XMB5_9ACTO/30-92
D1XMB9_9ACTO/15-78
D1XMR1_9ACTO/4-60
D1XMU7_9ACTO/27-91
D1XN05_9ACTO/3-66
D1XNX7_9ACTO/6-69
D1XNY2_9ACTO/11-74
D1XP09_9ACTO/61-123
D1XPA0_9ACTO/23-86
D1XPR4_9ACTO/6-69
D1XQK7_9ACTO/8-71
D1XRU1_9ACTO/24-86
D1XS05_9ACTO/17-80
D1XSA5_9ACTO/11-74
D1XST3_9ACTO/34-96
D1XTQ5_9ACTO/14-77
D1XTR7_9ACTO/2-64
D1Y0T3_9BACT/9-72
D1Y185_9BACT/5-67
D1Y1D7_9BACT/19-79
D1Y1D8_9BACT/7-69
D1Y1M4_9BACT/17-78
D1Y2N4_9BACT/11-73
D1Y3J8_9BACT/7-69
D1Y4F4_9BACT/13-73
D1Y4K6_9BACT/9-72
D1Y4X1_9BACT/5-67
D1Y5J6_9BACT/10-73
D1Y603_9BACT/5-46
D1Y6V8_9BACT/15-77
D1Y7M4_9BACT/11-74
D1Y7Z1_9BACT/15-77
D1Y832_9BACT/24-87
D1Y988_PROAC/51-114
D1YAC7_PROAC/29-91
D1YAC8_PROAC/8-70
D1YAT5_PROAC/12-74
D1YAW2_PROAC/20-83
D1YD20_PROAC/20-83
D1YDX2_PROAC/19-80
D1YFN4_9LACO/8-71
D1YGE6_9LACO/5-62
D1YGH6_9LACO/5-68
D1YI58_9LACO/5-68
D1YIC6_9LACO/4-67
D1YIP2_9LACO/9-72
D1YKQ9_9LACO/5-67
D1YKY7_9LACO/3-66
D1YPQ7_9FIRM/23-85
D1YQ23_9FIRM/16-78
D2A7G4_SHIF2/9-71
D2A821_SHIF2/9-72
D2A8S8_SHIF2/32-95
D2A9H2_SHIF2/34-97
D2AAI3_SHIF2/13-76
D2AB76_SHIF2/5-68
D2AB86_SHIF2/2-65
D2ABT7_SHIF2/14-77
D2ACH1_SHIF2/7-70
D2AD42_SHIF2/16-79
D2ADY6_SHIF2/24-87
D2AE16_SHIF2/10-73
D2AFB1_SHIF2/7-63
D2AFP6_SHIF2/13-75
D2AH10_SHIF2/31-93
D2AHL0_SHIF2/6-66
D2AHZ4_SHIF2/11-74
D2AR21_STRRD/58-121
D2ARH5_STRRD/23-85
D2ARK2_STRRD/20-83
D2ARN2_STRRD/8-70
D2ASG7_STRRD/17-79
D2AT76_STRRD/20-82
D2AU36_STRRD/32-94
D2AUG7_STRRD/11-74
D2AV23_STRRD/11-73
D2AV78_STRRD/20-82
D2AVZ0_STRRD/13-76
D2AWE2_STRRD/17-80
D2AXC6_STRRD/3-66
D2AXM8_STRRD/12-75
D2AXN0_STRRD/18-80
D2AXR0_STRRD/6-69
D2AXT6_STRRD/23-88
D2AXW0_STRRD/4-55
D2AXX2_STRRD/10-73
D2AXX2_STRRD/87-150
D2AXX9_STRRD/7-70
D2AYF4_STRRD/2-51
D2AZ20_STRRD/11-71
D2AZI9_STRRD/8-71
D2B052_STRRD/3-68
D2B1D1_STRRD/17-79
D2B1I1_STRRD/4-67
D2B2B4_STRRD/15-78
D2B2W0_STRRD/11-72
D2B2Z3_STRRD/8-71
D2B376_STRRD/22-85
D2B3L8_STRRD/14-77
D2B3P7_STRRD/2-61
D2B476_STRRD/9-72
D2B483_STRRD/14-77
D2B483_STRRD/89-152
D2B4G5_STRRD/10-72
D2B4S7_STRRD/13-76
D2B529_STRRD/13-78
D2B5Q9_STRRD/22-85
D2B610_STRRD/9-72
D2B627_STRRD/9-72
D2B6S6_STRRD/9-72
D2B6U6_STRRD/18-81
D2B712_STRRD/12-75
D2B8F0_STRRD/6-69
D2B8X7_STRRD/11-72
D2BAD9_STRRD/8-70
D2BAU9_STRRD/6-67
D2BAY0_STRRD/16-79
D2BAY5_STRRD/12-75
D2BBQ1_STRRD/7-69
D2BBQ9_STRRD/4-66
D2BBX7_STRRD/23-85
D2BCE6_STRRD/4-67
D2BDB9_STRRD/7-70
D2BE11_STRRD/12-73
D2BE20_STRRD/4-67
D2BEA8_STRRD/11-74
D2BEQ5_STRRD/12-75
D2BF81_STRRD/13-76
D2BFF4_STRRD/18-81
D2BFK0_STRRD/23-88
D2BFN8_STRRD/15-76
D2BFU5_STRRD/34-92
D2BFW8_STRRD/8-71
D2BKA0_LACLK/8-71
D2BKB6_LACLK/8-71
D2BKS3_LACLK/8-70
D2BNV7_LACLK/3-66
D2BRD6_LACLK/3-66
D2BRP2_DICD5/9-72
D2BS12_DICD5/5-67
D2BSG7_DICD5/22-84
D2BSY3_DICD5/13-74
D2BTE7_DICD5/13-75
D2BTF4_DICD5/21-84
D2BUX6_DICD5/25-88
D2BV41_DICD5/16-78
D2BV44_DICD5/20-82
D2BVJ4_DICD5/7-69
D2BVJ4_DICD5/85-146
D2BVV4_DICD5/12-75
D2BVX0_DICD5/9-70
D2BWI6_DICD5/11-74
D2BZ13_DICD5/21-84
D2BZL9_DICD5/6-69
D2BZP0_DICD5/11-74
D2BZU1_DICD5/8-71
D2C0H2_DICD5/5-68
D2C1F6_DICD5/3-66
D2C2T4_DICD5/16-79
D2C365_DICD5/11-73
D2C5U0_THENR/9-71
D2C6S4_THENR/13-76
D2C7R0_THENR/4-67
D2DXU3_9BACT/31-93
D2EGV7_PEDAC/9-72
D2EH23_PEDAC/5-68
D2EH99_PEDAC/13-70
D2EHB7_PEDAC/11-73
D2EIM0_PEDAC/3-66
D2EIM4_PEDAC/8-71
D2EIS2_PEDAC/1-41
D2EJ24_PEDAC/5-68
D2EJ84_PEDAC/3-66
D2EJ85_PEDAC/8-69
D2EJM3_PEDAC/5-67
D2EJX4_PEDAC/1-62
D2EK83_PEDAC/11-74
D2EKU9_PEDAC/5-68
D2ELW6_PEDAC/4-67
D2EM66_9STRE/5-68
D2EP88_9STRE/11-74
D2EQB7_9STRE/6-69
D2ERD4_9STRE/4-67
D2ETV8_9BACE/9-72
D2EVN2_9BACE/9-72
D2EZJ7_9BACE/11-74
D2EZL3_9BACE/11-74
D2F0H5_9BACE/142-200
D2F1I4_9BACE/13-76
D2F3F5_STAAU/13-75
D2F3S7_STAAU/3-66
D2F4B5_STAAU/7-69
D2F585_STAAU/5-68
D2F6H3_STAAU/7-69
D2F8K1_STAAU/38-101
D2FA66_STAAU/15-76
D2FA75_STAAU/8-71
D2FAK5_STAAU/7-69
D2FAQ0_STAAU/5-68
D2FCM0_STAAU/7-69
D2FEH2_STAAU/38-101
D2FGK2_STAAU/15-76
D2FGL1_STAAU/8-71
D2FHH9_STAAU/13-75
D2FHY1_STAAU/3-66
D2FIC3_STAAU/3-66
D2FII5_STAAU/13-75
D2FJC2_STAAU/7-69
D2FJG5_STAAU/1-57
D2FLF6_STAAU/7-69
D2FNJ8_STAAU/38-101
D2FQ66_STAAU/15-76
D2FRU8_STAAU/13-75
D2FS69_STAAU/3-66
D2FSQ7_STAAU/7-69
D2FSV3_STAAU/5-68
D2FUV5_STAAU/7-69
D2FWT2_STAAU/38-101
D2FYK0_STAAU/15-76
D2FYK9_STAAU/8-71
D2FYT9_STAAU/5-68
D2G0S9_STAAU/7-69
D2G2T7_STAAU/38-101
D2G485_STAAU/15-76
D2G494_STAAU/10-73
D2G546_STAAU/13-75
D2G5G7_STAAU/3-66
D2G604_STAAU/7-69
D2G641_STAAU/13-75
D2G6G4_STAAU/3-66
D2G715_STAAU/7-69
D2G759_STAAU/5-68
D2G980_STAAU/7-69
D2GB50_STAAU/38-101
D2GCP9_STAAU/15-76
D2GCQ8_STAAU/10-73
D2GDP4_STAAU/5-68
D2GFP1_STAAU/7-69
D2GHT2_STAAU/38-101
D2GIG4_STAAU/13-75
D2GIT5_STAAU/3-66
D2GJD5_STAAU/7-69
D2GKB5_STAAU/15-76
D2GKC4_STAAU/8-71
D2GLY7_STAAU/15-76
D2GLZ6_STAAU/8-71
D2GMV1_STAAU/13-75
D2GN72_STAAU/3-66
D2GNT4_STAAU/7-69
D2GP68_STAAU/5-68
D2GR02_STAAU/7-69
D2GT33_STAAU/38-101
D2J8K7_STAEP/5-68
D2JBC9_ENTFC/11-74
D2JC16_STAEP/5-68
D2KKV9_9ACTO/3-67
D2L261_9DELT/12-75
D2L5Q6_9DELT/13-76
D2MQN2_9FIRM/12-75
D2MZT8_CAMJE/9-71
D2N3I9_STAA5/8-70
D2N3W8_STAA5/3-66
D2N4N1_STAA5/7-69
D2N4S3_STAA5/5-68
D2N6Q5_STAA5/7-69
D2N8U5_STAA5/13-76
D2NA89_STAA5/14-75
D2NBS4_ECOS5/11-74
D2NC66_ECOS5/12-75
D2NCK5_ECOS5/8-71
D2NDC0_ECOS5/5-68
D2NDI4_ECOS5/14-77
D2NF78_ECOS5/12-73
D2NF96_ECOS5/6-69
D2NFM3_ECOS5/13-75
D2NGZ9_ECOS5/10-73
D2NH25_ECOS5/7-63
D2NHP8_ECOS5/8-71
D2NIC9_ECOS5/3-66
D2NIK1_ECOS5/13-75
D2NK49_ECOS5/24-87
D2NLH7_ECOS5/6-66
D2NMH0_ECOS5/9-71
D2NML1_ECOS5/9-72
D2NMV3_ECOS5/14-77
D2NN67_ECOS5/32-95
D2NPB9_ROTMD/44-106
D2NR62_ROTMD/27-89
D2NRB3_ROTMD/11-73
D2NVF7_LISM1/12-74
D2NVI7_LISM1/7-70
D2NVI8_LISM1/8-71
D2NW70_LISM1/12-75
D2NWP7_LISM1/14-77
D2NWZ4_LISM1/12-75
D2NXA7_LISM1/6-69
D2NY71_LISM1/7-70
D2NYX8_LISM1/6-68
D2NYY0_LISM1/8-70
D2NZK5_LISM1/9-72
D2NZN4_LISM1/5-68
D2NZN6_LISM1/10-71
D2P046_LISM1/5-68
D2P0F2_LISM1/3-66
D2P0F9_LISM1/13-76
D2P0L8_LISM1/10-73
D2P0M8_LISM1/10-73
D2P1M7_LISM1/8-69
D2P2K6_LISM1/10-64
D2P358_LISM1/11-74
D2P3G4_LISM2/10-73
D2P4G3_LISM2/8-69
D2P5E2_LISM2/10-64
D2P5Z4_LISM2/11-74
D2P6T2_LISM2/12-74
D2P6W2_LISM2/7-70
D2P6W3_LISM2/8-71
D2P7J5_LISM2/12-75
D2P7P0_LISM2/14-77
D2P8B9_LISM2/12-75
D2P8S6_LISM2/6-69
D2PA26_LISM2/7-70
D2PAA3_LISM2/6-68
D2PAA5_LISM2/8-70
D2PAY0_LISM2/9-72
D2PB09_LISM2/5-68
D2PB11_LISM2/10-71
D2PBH0_LISM2/5-68
D2PBS4_LISM2/3-66
D2PBT1_LISM2/13-76
D2PBX0_LISM2/10-73
D2PG61_SULID/3-65
D2PGP6_SULID/16-77
D2PKU8_KRIFD/4-67
D2PLR9_KRIFD/25-88
D2PLY4_KRIFD/7-66
D2PMN4_KRIFD/16-79
D2PMR5_KRIFD/7-67
D2PMU8_KRIFD/10-72
D2PNE3_KRIFD/16-79
D2PP58_KRIFD/25-87
D2PPX5_KRIFD/18-81
D2PQE2_KRIFD/4-67
D2PQJ3_KRIFD/17-80
D2PQL6_KRIFD/2-63
D2PRF0_KRIFD/8-71
D2PRF9_KRIFD/14-77
D2PRS5_KRIFD/6-69
D2PS37_KRIFD/11-74
D2PSA5_KRIFD/26-88
D2PSD1_KRIFD/478-541
D2PSD4_KRIFD/11-74
D2PUJ0_KRIFD/13-76
D2PV51_KRIFD/3-65
D2PVD7_KRIFD/13-76
D2PVL3_KRIFD/11-74
D2PVT6_KRIFD/24-85
D2PWC8_KRIFD/8-70
D2PWD7_KRIFD/15-77
D2PWJ0_KRIFD/14-77
D2PWR5_KRIFD/14-76
D2PX75_KRIFD/28-91
D2PY37_KRIFD/14-76
D2PYH6_KRIFD/35-97
D2PZM2_KRIFD/4-67
D2PZR1_KRIFD/18-79
D2PZX1_KRIFD/14-75
D2Q110_KRIFD/5-67
D2Q144_KRIFD/3-66
D2Q2F7_KRIFD/39-101
D2Q2G9_KRIFD/12-74
D2Q2J5_KRIFD/21-83
D2Q382_KRIFD/19-81
D2Q388_KRIFD/18-80
D2Q3A9_KRIFD/30-92
D2Q3Q9_KRIFD/25-88
D2Q4B8_KRIFD/20-85
D2Q4U3_KRIFD/3-66
D2Q7D5_BIFDB/12-76
D2Q7Z9_BIFDB/29-92
D2Q843_BIFDB/13-74
D2Q8B3_BIFDB/30-93
D2Q8N5_BIFDB/13-76
D2Q9J6_BIFDB/13-76
D2QFE6_SPILD/29-89
D2QG74_SPILD/6-68
D2QHG9_SPILD/7-70
D2QHI5_SPILD/18-81
D2QIZ1_SPILD/15-78
D2QK51_SPILD/9-71
D2QLR7_SPILD/19-79
D2QN59_SPILD/43-106
D2QX24_PIRSD/10-72
D2QYF1_PIRSD/4-65
D2QYJ2_PIRSD/10-72
D2QYY4_PIRSD/17-79
D2R2N5_PIRSD/45-108
D2RAN0_GARV4/7-67
D2RGU2_ARCPA/162-214
D2RK71_ACIFV/7-70
D2RKV7_ACIFV/121-183
D2RKV7_ACIFV/8-70
D2RL56_ACIFV/16-78
D2RMA5_ACIFV/24-87
D2RMQ7_ACIFV/3-65
D2RNH1_ACIFV/16-79
D2S200_HALTV/284-332
D2S3W6_GEOOG/9-71
D2S6J9_GEOOG/14-77
D2S7K2_GEOOG/12-74
D2S7L4_GEOOG/13-75
D2S7L9_GEOOG/304-366
D2S7P3_GEOOG/40-102
D2SAD6_GEOOG/13-76
D2SBV0_GEOOG/15-77
D2SC08_GEOOG/29-92
D2SD21_GEOOG/23-85
D2SDH4_GEOOG/10-76
D2SGI3_GEOOG/5-66
D2SHD7_GEOOG/17-80
D2T530_ERWP6/12-75
D2T5E2_ERWP6/16-78
D2T6K8_ERWP6/15-77
D2T7J4_ERWP6/20-83
D2T7N7_ERWP6/25-88
D2T815_ERWP6/21-84
D2TAE3_ERWP6/8-71
D2TE08_ERWP6/21-84
D2TGQ0_CITRI/11-74
D2TH82_CITRI/15-77
D2THW6_CITRI/5-68
D2THX8_CITRI/2-65
D2THX9_CITRI/2-65
D2TIC4_CITRI/13-75
D2TIG5_CITRI/13-76
D2TJC8_CITRI/12-74
D2TJE3_CITRI/3-66
D2TJR5_CITRI/8-71
D2TKM9_CITRI/13-76
D2TKU4_CITRI/21-84
D2TM09_CITRI/8-71
D2TM68_CITRI/15-78
D2TP58_CITRI/29-92
D2TPH9_CITRI/13-76
D2TQP3_CITRI/24-87
D2TR06_CITRI/9-72
D2TRU2_CITRI/7-62
D2TSM9_CITRI/3-66
D2TUG0_CITRI/6-68
D2TZA1_9ENTR/8-71
D2U1U4_9ENTR/11-74
D2UAV1_XANAP/12-75
D2UAX3_XANAP/29-92
D2UC64_XANAP/25-88
D2UGK1_XANAP/13-75
D2UHX3_STAAU/15-76
D2UIR6_STAAU/13-75
D2UJ36_STAAU/3-66
D2UJM9_STAAU/7-69
D2UJS3_STAAU/5-68
D2ULP1_STAAU/7-69
D2UNT0_STAAU/14-77
D2UPM3_STAAU/5-68
D2URM6_STAAU/7-69
D2UTM0_STAAU/38-101
D2UV71_STAAU/14-75
D2UV79_STAAU/8-71
D2UW29_STAAU/13-75
D2UWE7_STAAU/3-66
D2UX00_STAAU/7-69
D2YAJ5_VIBMI/17-80
D2YC09_VIBMI/13-74
D2YC63_VIBMI/7-68
D2YCV6_VIBMI/11-74
D2YGC4_VIBMI/1-56
D2YH12_VIBMI/10-73
D2YHG8_VIBMI/1-41
D2YIA4_VIBMI/8-71
D2YJG2_VIBMI/18-80
D2YKE3_VIBMI/7-68
D2YMG0_VIBMI/11-74
D2YNV1_VIBMI/8-71
D2YPG4_VIBMI/18-80
D2YRE2_VIBMI/17-80
D2YSH5_VIBMI/4-67
D2YSJ4_VIBMI/15-78
D2Z2V0_9BACT/4-66
D2Z302_9BACT/8-70
D2Z4Y3_9BACT/5-67
D2Z531_9BACT/10-72
D2Z534_9BACT/14-77
D2Z6E8_9BACT/14-75
D2Z7F9_9BACT/5-67
D2Z7J8_9BACT/15-77
D2Z7N3_9BACT/8-69
D2Z845_9BACT/11-74
D2Z8K5_9BACT/15-77
D2Z8V5_9BACT/10-72
D2Z9H1_9ENTR/11-74
D2ZA28_9ENTR/4-67
D2ZAT1_9ENTR/5-66
D2ZBX7_9ENTR/13-75
D2ZCN3_9ENTR/15-77
D2ZCR0_9ENTR/3-66
D2ZDG6_9ENTR/8-71
D2ZEH8_9ENTR/24-87
D2ZFQ2_9ENTR/10-73
D2ZG44_9ENTR/51-113
D2ZG52_9ENTR/24-86
D2ZGW8_9ENTR/6-69
D2ZH07_9ENTR/1-60
D2ZH83_9ENTR/4-67
D2ZHA5_9ENTR/14-75
D2ZHY4_9ENTR/8-71
D2ZI46_9ENTR/14-77
D2ZIA7_9ENTR/5-68
D2ZJU4_9ENTR/12-75
D2ZKQ5_9ENTR/9-72
D2ZL29_9ENTR/29-92
D2ZT67_NEIMU/11-71
D2ZUB4_NEIMU/10-73
D3A3R9_NEISU/27-87
D3A772_NEISU/10-73
D3A9L7_9CLOT/19-82
D3A9L7_9CLOT/261-322
D3A9M3_9CLOT/248-307
D3A9M3_9CLOT/7-70
D3AA22_9CLOT/12-75
D3AAH4_9CLOT/15-78
D3AC45_9CLOT/15-77
D3ADI8_9CLOT/12-75
D3ADJ3_9CLOT/9-72
D3ADQ0_9CLOT/9-72
D3ADZ4_9CLOT/20-83
D3AEL0_9CLOT/15-77
D3AEM7_9CLOT/15-79
D3AEU6_9CLOT/11-74
D3AF64_9CLOT/10-73
D3AFH3_9CLOT/257-320
D3AFH3_9CLOT/7-70
D3AFS9_9CLOT/26-92
D3AGC3_9CLOT/9-72
D3AGC4_9CLOT/17-80
D3AGC8_9CLOT/250-313
D3AGC8_9CLOT/7-70
D3AGJ0_9CLOT/276-338
D3AHD1_9CLOT/8-70
D3AHK1_9CLOT/284-347
D3AHK1_9CLOT/36-98
D3AI10_9CLOT/10-66
D3AIU5_9CLOT/11-74
D3AJF3_9CLOT/20-83
D3AJN9_9CLOT/10-72
D3AJY5_9CLOT/11-74
D3AKM4_9CLOT/187-248
D3AM20_9CLOT/12-75
D3AMG0_9CLOT/12-74
D3AMS2_9CLOT/23-86
D3APV7_9CLOT/243-306
D3APV7_9CLOT/3-66
D3AQY7_9CLOT/38-100
D3AR70_9CLOT/19-82
D3AR70_9CLOT/260-322
D3ASC7_9CLOT/11-61
D3ASP9_9CLOT/18-80
D3ASU1_9CLOT/11-74
D3AU23_9CLOT/13-76
D3AUD1_9CLOT/1-61
D3CR42_9ACTO/4-64
D3CSY2_9ACTO/36-98
D3CV75_9ACTO/63-128
D3CVL5_9ACTO/18-81
D3CWI9_9ACTO/22-83
D3CXI4_9ACTO/45-107
D3CYY2_9ACTO/13-75
D3CZP4_9ACTO/14-70
D3D077_9ACTO/289-350
D3D077_9ACTO/29-91
D3D0C6_9ACTO/22-84
D3D118_9ACTO/37-109
D3D234_9ACTO/17-79
D3D284_9ACTO/18-78
D3D285_9ACTO/1-59
D3D2C5_9ACTO/13-75
D3D2C8_9ACTO/32-94
D3D5H0_9ACTO/12-74
D3D8Q7_9ACTO/17-80
D3DB11_9ACTO/8-71
D3DB39_9ACTO/11-73
D3DBG3_9ACTO/9-70
D3DBJ5_9ACTO/11-73
D3DC42_9ACTO/13-75
D3DDU6_9ACTO/29-92
D3DY77_RALME/8-70
D3E5V7_GEOS4/12-75
D3E625_GEOS4/18-81
D3E6E4_GEOS4/17-80
D3E7V5_GEOS4/11-74
D3E9W7_GEOS4/15-78
D3EA08_GEOS4/1-64
D3EAB8_GEOS4/13-76
D3EAE2_GEOS4/10-73
D3EAY1_GEOS4/14-77
D3EBD2_GEOS4/3-66
D3EC05_GEOS4/5-68
D3EC22_GEOS4/8-71
D3ECE7_GEOS4/5-68
D3ECG1_GEOS4/10-73
D3ECH0_GEOS4/12-75
D3ECN1_GEOS4/11-65
D3ED00_GEOS4/15-78
D3ED38_GEOS4/15-77
D3EE98_GEOS4/9-72
D3EGF8_GEOS4/14-74
D3EHF4_GEOS4/17-80
D3EHM7_GEOS4/6-69
D3EHN8_GEOS4/4-67
D3EII6_GEOS4/11-74
D3EIP8_GEOS4/2-65
D3EJC6_GEOS4/13-75
D3EJD3_GEOS4/11-73
D3EJK6_GEOS4/13-75
D3EJX7_GEOS4/6-69
D3EJX8_GEOS4/5-68
D3EJZ3_GEOS4/12-75
D3EK13_GEOS4/14-77
D3EKT9_GEOS4/15-78
D3EL27_GEOS4/14-77
D3ELE1_GEOS4/10-73
D3ELE8_GEOS4/11-74
D3ELR4_GEOS4/9-72
D3EM26_GEOS4/12-74
D3EQ69_UCYNA/14-77
D3ERE7_STAA4/1-43
D3ERH4_STAA4/8-70
D3ES91_STAA4/3-66
D3ET54_STAA4/15-76
D3ETK6_STAA4/7-69
D3ETP8_STAA4/5-68
D3EW23_STAA4/7-69
D3EXY0_STAA4/13-76
D3EYW4_CONWI/13-70
D3EZ18_CONWI/19-81
D3F0I6_CONWI/27-89
D3F0T2_CONWI/16-81
D3F0V8_CONWI/24-85
D3F1T2_CONWI/5-66
D3F3E3_CONWI/35-97
D3F3L7_CONWI/32-92
D3F477_CONWI/22-84
D3F4F2_CONWI/30-92
D3F4K5_CONWI/19-81
D3F4P4_CONWI/27-88
D3F4P6_CONWI/27-88
D3F4U7_CONWI/17-79
D3F4W7_CONWI/17-79
D3F5G1_CONWI/22-85
D3F640_CONWI/11-74
D3F6A5_CONWI/7-66
D3F6A8_CONWI/6-66
D3F6G4_CONWI/23-85
D3F6R3_CONWI/22-84
D3F6T0_CONWI/37-100
D3F6T8_CONWI/35-97
D3F6Y2_CONWI/21-83
D3F759_CONWI/10-72
D3F7H9_CONWI/21-84
D3F7Q0_CONWI/25-88
D3F7R0_CONWI/26-89
D3F7S9_CONWI/13-74
D3F7T2_CONWI/19-81
D3F8J3_CONWI/15-77
D3F8U9_CONWI/15-78
D3F9A0_CONWI/16-79
D3F9H3_CONWI/17-80
D3F9U1_CONWI/24-86
D3F9X5_CONWI/37-100
D3FAM1_CONWI/14-76
D3FAM4_CONWI/10-72
D3FAN4_CONWI/16-78
D3FB08_CONWI/25-87
D3FBE6_CONWI/18-81
D3FBK4_CONWI/13-76
D3FBL0_CONWI/24-86
D3FBY4_CONWI/24-84
D3FCE8_CONWI/13-75
D3FCW2_CONWI/11-68
D3FD65_CONWI/19-82
D3FD92_CONWI/18-80
D3FDM0_CONWI/11-74
D3FDQ1_CONWI/9-71
D3FDR4_CONWI/13-76
D3FDS2_CONWI/21-83
D3FES1_CONWI/3-66
D3FF38_CONWI/34-95
D3FGZ2_MYCGH/1-64
D3FI40_MYCGF/1-64
D3FIF7_MYCGF/9-72
D3FQ56_BACPE/5-68
D3FQ67_BACPE/11-73
D3FS77_BACPE/10-73
D3FTY5_BACPE/9-72
D3FUF4_BACPE/6-68
D3FVC9_BACPE/15-78
D3FW13_BACPE/11-73
D3FWT6_BACPE/29-92
D3FWZ1_BACPE/8-71
D3FWZ9_BACPE/5-59
D3FXA0_BACPE/7-70
D3FY70_BACPE/11-73
D3FYM0_BACPE/13-76
D3FZU5_BACPE/11-74
D3GRH1_ECO44/3-66
D3GRI3_ECO44/31-93
D3GSH6_ECO44/13-75
D3GTY2_ECO44/13-75
D3GVN2_ECO44/9-71
D3GWR3_ECO44/9-72
D3GXV9_ECO44/32-95
D3GXX5_ECO44/10-73
D3GXZ8_ECO44/7-63
D3GZJ3_ECO44/12-75
D3GZW6_ECO44/24-87
D3H0B7_ECO44/15-78
D3H1P0_ECO44/8-71
D3H1Y4_ECO44/8-71
D3H309_ECO44/2-65
D3H320_ECO44/5-68
D3H3X3_ECO44/14-77
D3H491_ECO44/11-74
D3H4S4_ECO44/12-72
D3H4T2_ECO44/3-66
D3H503_ECO44/7-70
D3H689_STRM6/5-68
D3H7I8_STRM6/11-74
D3H7Z4_STRM6/6-69
D3H9P1_STRM6/4-67
D3HAN3_STRM6/5-68
D3HC75_STRG3/3-66
D3HCK8_STRG3/5-58
D3HCV8_STRG3/13-76
D3HD69_STRG3/11-74
D3HDE7_STRG3/4-67
D3HDJ3_STRG3/4-67
D3HDS2_STRG3/14-77
D3HGJ9_STRG3/3-66
D3HI69_STRG3/3-66
D3I5P3_9BACT/9-72
D3KJ82_LISMO/5-68
D3KJH3_LISMO/10-73
D3KJH4_LISMO/8-71
D3KKB4_LISMO/10-72
D3KKE3_LISMO/6-69
D3KL90_LISMO/7-70
D3KLF9_LISMO/6-68
D3KLG1_LISMO/8-70
D3KLL4_LISMO/13-76
D3KLM0_LISMO/3-66
D3KMZ1_LISMO/11-74
D3KN92_LISMO/10-73
D3KNA1_LISMO/10-73
D3KNJ7_LISMO/12-75
D3KNY8_LISMO/5-68
D3KNZ0_LISMO/10-71
D3KPU8_LISMO/8-69
D3KQ10_LISMO/12-75
D3KQU4_LISMO/14-77
D3KQU6_LISMO/7-68
D3KQX5_LISMO/9-72
D3KQY8_LISMO/6-59
D3KZM8_9BACT/14-76
D3L0J2_9BACT/36-97
D3L0L6_9BACT/18-80
D3L116_9BACT/2-65
D3L156_9BACT/11-74
D3L199_9BACT/22-85
D3L4Y1_9BACT/17-80
D3L4Y2_9BACT/11-73
D3L5P5_9BACT/14-79
D3L776_OENOE/7-70
D3LA30_OENOE/3-66
D3LAF8_OENOE/4-67
D3LAV5_OENOE/10-72
D3LBN4_OENOE/7-69
D3LBX0_OENOE/9-72
D3LDS7_ENTFC/6-68
D3LEN0_ENTFC/3-66
D3LEY4_ENTFC/7-70
D3LFI9_ENTFC/3-66
D3LFX6_ENTFC/7-70
D3LHC8_ENTFC/6-59
D3LHJ2_ENTFC/5-68
D3LII6_ENTFC/11-74
D3LIJ1_ENTFC/7-70
D3LJ14_ENTFC/6-69
D3LJC3_ENTFC/24-87
D3LJJ3_ENTFC/6-69
D3LJK9_ENTFC/9-72
D3LL02_MICLU/19-82
D3LMY9_MICLU/9-79
D3LN12_MICLU/15-77
D3LN20_MICLU/3-65
D3LPT1_MICLU/7-70
D3LQZ5_MICLU/3-65
D3LRB6_MICLU/3-65
D3LRR2_MICLU/11-73
D3LRS2_MICLU/6-67
D3LSE8_MICLU/30-90
D3LSW9_9FIRM/12-75
D3LU71_9FIRM/20-82
D3LY28_9ACTO/60-125
D3M0C9_9ACTO/8-71
D3M0I6_9ACTO/11-76
D3M0K6_9ACTO/22-87
D3M274_9ACTO/23-83
D3M3I5_9ACTO/13-74
D3M3I5_9ACTO/94-140
D3M406_9ACTO/13-78
D3M418_9ACTO/14-79
D3M782_9ACTO/13-76
D3M7F9_9ACTO/10-72
D3M7P1_9ACTO/9-72
D3M9E6_9ACTO/12-75
D3MA40_9ACTO/14-77
D3MBH6_PROAC/14-76
D3MBP0_PROAC/6-68
D3MCG4_PROAC/20-83
D3MEB2_PROAC/19-80
D3MFR1_PROAC/20-83
D3MGY1_PROAC/1-61
D3MI37_PROAC/20-83
D3MIZ4_PROAC/51-114
D3MK46_PROAC/47-115
D3MKD9_PROAC/20-83
D3MM16_PROAC/19-80
D3MN74_PROAC/2-64
D3MND9_PROAC/6-68
D3MQ84_9FIRM/14-76
D3MQS1_9FIRM/2-64
D3MRE9_9FIRM/16-79
D3MS52_9FIRM/3-66
D3MS99_9FIRM/6-68
D3MSY0_9FIRM/13-76
D3MTN8_9FIRM/11-74
D3MTZ8_9FIRM/14-77
D3NS62_AZOS1/17-80
D3NYT9_AZOS1/11-74
D3NZ16_AZOS1/11-74
D3NZN1_AZOS1/17-82
D3NZQ3_AZOS1/75-140
D3P046_AZOS1/25-87
D3P0X3_AZOS1/16-79
D3P1B2_AZOS1/28-90
D3P1E9_AZOS1/30-91
D3P1L5_AZOS1/60-123
D3P1X0_AZOS1/68-129
D3P286_AZOS1/30-93
D3P2C1_AZOS1/14-77
D3P2F4_AZOS1/22-84
D3P2I4_AZOS1/35-98
D3P2I8_AZOS1/18-81
D3P2K6_AZOS1/9-71
D3P2M1_AZOS1/20-82
D3P2N7_AZOS1/27-89
D3P2X9_AZOS1/36-99
D3P2Z7_AZOS1/26-89
D3P300_AZOS1/46-108
D3P3S4_AZOS1/11-74
D3P4Y2_AZOS1/28-90
D3P5M0_AZOS1/47-109
D3P5N5_AZOS1/41-103
D3P5P4_AZOS1/49-111
D3P6L7_AZOS1/21-84
D3P724_AZOS1/12-75
D3P7D8_AZOS1/13-75
D3P7I1_AZOS1/15-78
D3P7Q2_AZOS1/11-74
D3P7U8_AZOS1/10-72
D3P8M5_DEFDS/13-75
D3P8M6_DEFDS/10-72
D3P9B7_DEFDS/7-69
D3PA13_DEFDS/13-75
D3PCT2_DEFDS/8-71
D3PDY3_DEFDS/10-73
D3PKN4_MEIRD/11-74
D3PLJ2_MEIRD/2-61
D3PMA9_MEIRD/8-70
D3PMI0_MEIRD/13-73
D3PN64_MEIRD/10-72
D3PNA2_MEIRD/9-71
D3PNI7_MEIRD/12-74
D3PPD2_MEIRD/15-78
D3PPF8_MEIRD/5-66
D3PQH4_MEIRD/9-70
D3PRX5_MEIRD/7-70
D3PSJ2_MEIRD/13-76
D3PUH2_STANL/23-86
D3PUQ8_STANL/6-68
D3PV22_STANL/13-76
D3PW95_STANL/11-73
D3PWW3_STANL/6-69
D3PX31_STANL/17-79
D3PX41_STANL/19-80
D3PX57_STANL/16-78
D3PX59_STANL/15-77
D3PXE4_STANL/13-75
D3PZD5_STANL/14-76
D3Q1E6_STANL/14-77
D3Q1T7_STANL/13-76
D3Q250_STANL/14-77
D3Q290_STANL/24-87
D3Q2A3_STANL/12-74
D3Q2V4_STANL/450-513
D3Q2W5_STANL/15-75
D3Q377_STANL/19-82
D3Q484_STANL/24-86
D3Q674_STANL/8-71
D3Q6K2_STANL/25-87
D3Q7A6_STANL/22-85
D3Q7D3_STANL/8-70
D3Q966_STANL/6-72
D3Q9J1_STANL/8-69
D3QA80_STANL/15-78
D3QBW6_STANL/16-78
D3QC34_STANL/9-71
D3QDA5_STALH/7-66
D3QEZ4_STALH/8-71
D3QG53_STALH/7-70
D3QGM9_STALH/3-66
D3QGN6_STALH/5-68
D3QHD8_STALH/15-76
D3QIR4_STALH/13-76
D3QJN5_ECOCB/24-87
D3QKA9_ECOCB/13-75
D3QMB8_ECOCB/10-73
D3QMD7_ECOCB/3-66
D3QMF0_ECOCB/7-63
D3QPL5_ECOCB/6-66
D3QPM4_ECOCB/3-66
D3QQV0_ECOCB/8-71
D3QRE0_ECOCB/9-71
D3QS39_ECOCB/9-72
D3QSU0_ECOCB/32-95
D3QSY7_ECOCB/3-66
D3QSZ8_ECOCB/31-93
D3QT90_ECOCB/13-75
D3QTK0_ECOCB/34-97
D3QUA5_ECOCB/15-78
D3QV32_ECOCB/8-71
D3QVJ8_ECOCB/11-74
D3QW81_ECOCB/2-65
D3QX57_ECOCB/14-77
D3QXG0_ECOCB/7-70
D3QYY8_CLOB3/11-73
D3R1K4_CLOB3/8-71
D3R2H2_CLOB3/12-75
D3R2L2_CLOB3/5-67
D3R2P2_CLOB3/12-75
D3R5E9_BIFAB/105-168
D3R8L0_KLEVT/16-79
D3R8L1_KLEVT/4-67
D3R9D0_KLEVT/24-87
D3R9N6_KLEVT/8-71
D3R9T2_KLEVT/27-90
D3RA70_KLEVT/5-68
D3RAN9_KLEVT/12-70
D3RAY4_KLEVT/2-65
D3RBJ2_KLEVT/11-74
D3RC38_KLEVT/8-71
D3RCU1_KLEVT/10-63
D3RD72_KLEVT/21-84
D3RDG3_KLEVT/3-66
D3RDR3_KLEVT/3-66
D3REL1_KLEVT/16-78
D3RF72_KLEVT/13-75
D3RF87_KLEVT/9-71
D3RF88_KLEVT/14-76
D3RFK7_KLEVT/9-72
D3RFQ0_KLEVT/2-65
D3RGU3_KLEVT/13-75
D3RHS0_KLEVT/12-75
D3RIE3_KLEVT/15-77
D3RJJ0_KLEVT/8-71
D3RJP5_KLEVT/8-70
D3RJW7_KLEVT/3-61
D3RKX9_KLEVT/6-69
D3RL28_KLEVT/2-65
D3RLH7_KLEVT/4-67
D3RM20_KLEVT/13-76
D3RVE1_ALLVD/23-85
D3T3S3_THEIA/8-71
D3T3Z5_THEIA/25-88
D3T5K4_THEIA/13-76
D3T5R4_THEIA/13-75
D3T709_THEIA/11-74
D3T7Y4_THEIA/14-77
D3UKI2_LISSS/6-68
D3UKI4_LISSS/9-71
D3UL36_LISSS/5-68
D3UL38_LISSS/10-71
D3ULH2_LISSS/3-66
D3ULH9_LISSS/13-76
D3ULL3_LISSS/10-73
D3ULM8_LISSS/10-73
D3UMI6_LISSS/8-69
D3UNF9_LISSS/6-59
D3UP14_LISSS/11-74
D3UPV3_LISSS/7-70
D3UPV4_LISSS/8-71
D3UQ58_LISSS/12-75
D3UQM9_LISSS/12-75
D3URM3_LISSS/6-69
D3URQ7_LISSS/10-72
D3USH1_LISSS/7-70
D3USW6_LISSS/7-70
D3UY54_XENBS/16-81
D3UZ90_XENBS/12-74
D3V1N7_XENBS/8-71
D3V3D8_XENBS/3-66
D3V4J5_XENBS/27-90
D3V6G0_XENBS/20-83
D3V763_XENBS/21-84
D3V8E8_XENBS/15-78
D3V8V2_XENNA/11-74
D3VEN3_XENNA/3-66
D3VFN6_XENNA/7-70
D3VG87_XENNA/21-84
D3VHF9_XENNA/8-71
D3VJE5_XENNA/12-74
D3VKY2_XENNA/16-79
D4B6F3_9ENTR/28-91
D4B6Z7_9ENTR/6-69
D4B7M1_9ENTR/14-77
D4B7Z5_9ENTR/24-87
D4B9C6_9ENTR/3-66
D4B9K9_9ENTR/163-207
D4B9R3_9ENTR/13-75
D4BA37_9ENTR/21-84
D4BA41_9ENTR/16-81
D4BA49_9ENTR/8-71
D4BBB1_9ENTR/3-61
D4BBG7_9ENTR/5-68
D4BBJ4_9ENTR/11-74
D4BD00_9ENTR/28-90
D4BE98_9ENTR/7-70
D4BEN7_9ENTR/10-73
D4BEQ7_9ENTR/1-38
D4BES9_9ENTR/7-63
D4BFA7_9ENTR/11-74
D4BHG5_9ENTR/3-66
D4BHH3_9ENTR/13-70
D4BIN2_9ENTR/8-71
D4BJ25_9ENTR/5-68
D4BJ88_9ENTR/14-77
D4BJF9_9ENTR/9-72
D4BK50_9ENTR/1-61
D4BKL5_9ENTR/13-75
D4BLW7_BIFBR/55-117
D4BN11_BIFBR/13-76
D4BNK9_BIFBR/13-76
D4BRI3_BIFBR/21-84
D4BTF6_PRORE/27-90
D4BTR0_PRORE/8-40
D4BTY1_PRORE/19-82
D4BVP7_PRORE/17-77
D4BWF7_PRORE/32-95
D4BXG2_PRORE/6-69
D4BY04_PRORE/10-73
D4BY32_PRORE/16-81
D4BYA6_PRORE/24-87
D4BYN4_PRORE/10-72
D4C0D0_PRORE/11-74
D4C387_PRORE/3-66
D4C3L9_PRORE/10-73
D4C4W6_PRORE/23-64
D4C5M5_PRORE/6-68
D4C5P3_PRORE/7-70
D4C5W6_PRORE/16-77
D4C6F9_9CLOT/13-76
D4C7I5_9CLOT/31-94
D4C978_9CLOT/17-79
D4C9F3_9CLOT/26-87
D4CA07_9CLOT/10-76
D4CB46_9CLOT/10-73
D4CB49_9CLOT/10-73
D4CBE9_9CLOT/18-80
D4CC14_9CLOT/4-67
D4CDF9_9CLOT/5-68
D4CDZ7_9CLOT/9-70
D4CE66_9CLOT/13-75
D4CEC3_9CLOT/27-90
D4CHL3_9CLOT/13-76
D4CIL2_9FIRM/14-76
D4CJG9_9FIRM/5-68
D4CN30_9FIRM/12-75
D4CNV0_9FIRM/10-73
D4CP15_9FIRM/8-71
D4CRX4_9FUSO/18-81
D4CT52_9FUSO/13-76
D4CUF5_9FUSO/8-68
D4DS51_NEIEG/13-75
D4DW62_SEROD/10-73
D4DWR8_SEROD/57-119
D4DX06_SEROD/34-97
D4DXJ6_SEROD/11-74
D4DXT8_SEROD/23-86
D4DXY3_SEROD/14-76
D4DZG0_SEROD/15-77
D4DZM2_SEROD/7-70
D4DZQ7_SEROD/11-74
D4E1C5_SEROD/9-72
D4E1E0_SEROD/12-75
D4E1T6_SEROD/11-74
D4E219_SEROD/26-88
D4E284_SEROD/12-75
D4E2K2_SEROD/18-81
D4E307_SEROD/13-75
D4E3I7_SEROD/38-101
D4E539_SEROD/3-66
D4E5B9_SEROD/10-73
D4E5L9_SEROD/8-71
D4E654_SEROD/10-73
D4E6F2_SEROD/16-78
D4E781_SEROD/31-94
D4E7J5_SEROD/36-99
D4E7J6_SEROD/25-88
D4E967_SEROD/15-77
D4E977_SEROD/7-64
D4EG85_AGGAC/8-71
D4EGD1_AGGAC/13-76
D4EHF7_ENTFA/3-66
D4EI75_ENTFA/12-75
D4EIT1_ENTFA/13-76
D4EJE5_ENTFA/12-75
D4EK31_ENTFA/7-70
D4EKC0_ENTFA/6-69
D4EKK8_ENTFA/7-70
D4EKP3_ENTFA/5-59
D4ELM2_ENTFA/23-82
D4ELX9_ENTFA/4-66
D4EMI1_ENTFA/4-67
D4EMU3_ENTFA/24-87
D4EN01_ENTFA/7-70
D4ENV1_ENTFA/10-72
D4EQQ2_ENTFA/11-74
D4EQT3_ENTFA/5-68
D4ERG0_ENTFA/7-70
D4ET69_ENTFA/5-68
D4ETA0_ENTFA/11-74
D4ETT2_ENTFA/5-59
D4ETW7_ENTFA/7-70
D4EU54_ENTFA/6-69
D4EUE2_ENTFA/7-70
D4EUR0_ENTFA/10-72
D4EV74_ENTFA/12-75
D4EWD0_ENTFA/3-66
D4EWL7_ENTFA/12-75
D4EX21_ENTFA/13-76
D4EX91_ENTFA/4-67
D4EXU0_ENTFA/4-66
D4EYH1_ENTFA/23-82
D4EYS2_ENTFA/24-87
D4F0W1_EDWTA/6-69
D4F280_EDWTA/11-74
D4F4F8_EDWTA/8-71
D4F6B3_EDWTA/10-73
D4F6E0_EDWTA/32-95
D4F6P9_EDWTA/28-91
D4F6R9_EDWTA/14-77
D4F7G2_EDWTA/3-66
D4F860_EDWTA/27-89
D4FB08_EDWTA/15-77
D4FC04_9LACO/3-64
D4FED7_9LACO/9-72
D4FEG9_9LACO/5-68
D4FEN0_9LACO/15-75
D4FF92_9LACO/5-67
D4FGJ0_9LACO/5-62
D4FGW2_9LACO/5-68
D4FH17_9LACO/5-68
D4FIC2_STAEP/4-58
D4FJH9_STAEP/7-69
D4FKN7_STAEP/15-76
D4FM89_STAEP/23-86
D4FMM5_STAEP/7-70
D4FPZ3_STROR/3-66
D4FQM4_STROR/5-68
D4FSJ5_STROR/4-67
D4FTR3_STROR/6-69
D4FUC9_STROR/12-75
D4FUW7_BACNA/14-77
D4FWT1_BACNA/10-73
D4G010_BACNA/9-62
D4G0C7_BACNA/12-75
D4G119_BACNA/10-73
D4G1L9_BACNA/4-67
D4G1P4_BACNA/11-74
D4G1Z9_BACNA/11-74
D4G402_BACNA/19-81
D4G410_BACNA/3-66
D4G4M9_BACNA/4-67
D4G4P4_BACNA/18-81
D4G523_BACNA/3-66
D4G563_BACNA/16-79
D4G5K9_BACNA/24-87
D4G5M1_BACNA/17-80
D4G5N1_BACNA/14-77
D4G5S5_BACNA/12-74
D4G5U1_BACNA/3-66
D4G6D8_BACNA/7-68
D4G6S5_BACNA/11-74
D4G6Y5_BACNA/15-78
D4GCN0_PANAM/24-87
D4GD86_PANAM/11-74
D4GDE2_PANAM/26-86
D4GDT4_PANAM/11-74
D4GEJ6_PANAM/35-97
D4GG39_PANAM/8-71
D4GG96_PANAM/2-65
D4GH69_PANAM/28-91
D4GH88_PANAM/34-97
D4GHP9_PANAM/11-73
D4GIF7_PANAM/13-75
D4GJ18_PANAM/11-74
D4GJ64_PANAM/57-120
D4GJK2_PANAM/15-77
D4GK80_PANAM/11-74
D4GKH8_PANAM/26-88
D4GL45_PANAM/9-71
D4GMC3_PANAM/10-73
D4GN04_PANAM/725-788
D4GN82_PANAM/42-105
D4GNS0_PANAM/26-89
D4GQY9_HALVD/6-67
D4H0N4_DENA2/13-75
D4H0N5_DENA2/12-74
D4H258_DENA2/11-74
D4H276_DENA2/15-78
D4H277_DENA2/8-72
D4H528_DENA2/12-77
D4H6G9_DENA2/9-72
D4H8S2_DENA2/8-70
D4H919_PROAS/1-61
D4HAD9_PROAS/19-80
D4HBR5_PROAS/20-83
D4HCK1_PROAS/14-76
D4HCR5_PROAS/6-68
D4HDC4_PROAS/20-83
D4HVE9_ERWAC/22-85
D4HXA5_ERWAC/16-78
D4HXE9_ERWAC/21-84
D4HXH8_ERWAC/20-83
D4HYD6_ERWAC/15-77
D4HZL3_ERWAC/42-105
D4HZU3_ERWAC/12-75
D4I406_ERWAC/8-71
D4I761_ERWAE/16-78
D4I7F8_ERWAE/21-84
D4I7I7_ERWAE/20-83
D4I8H0_ERWAE/15-77
D4I981_ERWAE/21-84
D4IBI0_ERWAE/3-66
D4IEC9_ERWAE/8-71
D4IG41_ERWAE/11-74
D4IP38_9BACT/9-72
D4IP88_9BACT/10-72
D4IW23_BUTFI/5-68
D4IWJ3_BUTFI/15-77
D4IXB1_BUTFI/12-74
D4IYJ6_BUTFI/9-72
D4IZI8_BUTFI/4-67
D4J0S1_BUTFI/5-68
D4J172_BUTFI/13-74
D4J1E2_BUTFI/3-66
D4J6U6_9FIRM/14-76
D4J731_9FIRM/5-67
D4J7E2_9FIRM/10-73
D4J7S7_9FIRM/7-70
D4J9T5_9FIRM/14-77
D4J9U9_9FIRM/7-70
D4JBD9_9FIRM/13-76
D4JC95_9FIRM/11-76
D4JCG7_9FIRM/9-72
D4JCQ8_9FIRM/8-70
D4JER7_9FIRM/13-76
D4JFV0_9FIRM/20-83
D4JHI5_9FIRM/13-76
D4JHR0_9FIRM/13-76
D4JI36_9FIRM/12-74
D4JI44_9FIRM/13-76
D4JK65_9FIRM/15-77
D4JL11_9FIRM/9-72
D4JLU8_9FIRM/11-76
D4JNA5_9FIRM/8-71
D4JNA6_9FIRM/5-68
D4JP00_9FIRM/11-74
D4JPA2_9FIRM/11-74
D4JPG9_9FIRM/8-70
D4JWB1_9FIRM/11-74
D4JXL7_9FIRM/16-79
D4JYU5_9FIRM/8-71
D4JZC6_9FIRM/11-74
D4JZF2_9FIRM/7-69
D4K067_9FIRM/6-68
D4K0L4_9FIRM/12-75
D4K0Z8_9FIRM/11-74
D4K1A3_9FIRM/16-79
D4K1D0_9FIRM/11-74
D4K230_9FIRM/12-75
D4K3S8_9FIRM/17-80
D4K534_9FIRM/13-76
D4K667_9FIRM/17-80
D4K7U4_9FIRM/6-68
D4K8V3_9FIRM/7-69
D4K962_9FIRM/12-75
D4KA79_9FIRM/6-68
D4KAP7_9FIRM/12-75
D4KB15_9FIRM/16-79
D4KBH4_9FIRM/9-71
D4KBN3_9FIRM/13-76
D4KEG3_9FIRM/7-68
D4KEJ9_9FIRM/1-53
D4KEL1_9FIRM/18-80
D4KF93_9FIRM/11-74
D4KGX0_9FIRM/21-84
D4KH30_9FIRM/9-71
D4KH45_9FIRM/68-130
D4KHD9_9FIRM/18-81
D4KI27_9FIRM/11-74
D4KJT0_9FIRM/12-74
D4KKS7_9FIRM/6-69
D4KL33_9FIRM/11-74
D4KL41_9FIRM/13-76
D4KM34_9FIRM/9-72
D4KMI2_9FIRM/21-83
D4KPN8_9FIRM/13-76
D4KPS0_9FIRM/16-79
D4KQU7_9FIRM/8-70
D4KRT5_9FIRM/13-74
D4KSA1_9FIRM/6-69
D4KSC6_9FIRM/12-69
D4KVE3_9FIRM/13-76
D4KVH4_9FIRM/16-79
D4KWM8_9FIRM/71-132
D4KXM2_9FIRM/8-70
D4KYP5_9FIRM/9-72
D4KZ55_9FIRM/21-83
D4L0J7_9FIRM/12-74
D4L3E1_9FIRM/6-69
D4L485_9FIRM/11-74
D4L4W5_9FIRM/12-75
D4L8J8_9FIRM/16-79
D4LAL8_9FIRM/13-76
D4LBL5_9FIRM/12-75
D4LC22_9FIRM/12-75
D4LG18_9FIRM/12-75
D4LGH6_9FIRM/13-76
D4LI03_9FIRM/10-73
D4LI14_9FIRM/15-77
D4LJN3_9FIRM/13-76
D4LKE1_9FIRM/11-73
D4LLX4_9FIRM/13-76
D4LMQ2_9FIRM/5-67
D4LPZ5_9FIRM/10-73
D4LQH7_9FIRM/13-76
D4LQM2_9FIRM/10-73
D4LSG9_9FIRM/12-75
D4LTR7_9FIRM/13-76
D4LTV5_9FIRM/13-76
D4LVQ5_9FIRM/25-88
D4LWN5_9FIRM/13-76
D4LWS6_9FIRM/13-76
D4LXU4_9FIRM/12-75
D4LYP7_9FIRM/14-76
D4LZ54_9FIRM/3-66
D4M1L1_9FIRM/20-83
D4M2G3_9FIRM/13-74
D4M3G9_9FIRM/12-75
D4M433_9FIRM/8-71
D4M434_9FIRM/4-67
D4M477_9FIRM/15-77
D4M5B1_9FIRM/16-79
D4M5N4_9FIRM/9-71
D4M677_9FIRM/9-72
D4M6B4_9FIRM/10-76
D4M6B8_9FIRM/13-76
D4M6T9_9FIRM/6-66
D4M722_9BACT/9-71
D4MAG8_9BACT/27-86
D4MAV0_9BACT/15-77
D4MB36_9ENTE/5-59
D4MBL1_9ENTE/11-74
D4MBN4_9ENTE/5-68
D4MBW8_9ENTE/10-72
D4MC94_9ENTE/7-70
D4MCR8_9ENTE/12-75
D4MD51_9ENTE/12-75
D4ME65_9ENTE/4-67
D4MEY9_9ENTE/13-76
D4MFK0_9ENTE/4-66
D4MG24_9ENTE/23-82
D4MGB6_9ENTE/24-87
D4MHC5_9ENTE/6-69
D4MHJ6_9ENTE/7-70
D4MJ55_9FIRM/11-74
D4MJY5_9FIRM/12-75
D4ML04_9FIRM/13-76
D4MN33_9FIRM/3-66
D4MPB3_9FIRM/4-68
D4MQF5_9FIRM/12-75
D4MQM0_9FIRM/18-80
D4MRI7_9FIRM/17-79
D4MTG4_9FIRM/10-76
D4MU80_9FIRM/28-90
D4MUZ6_9FIRM/7-70
D4MV69_9FIRM/4-67
D4MXZ0_9FIRM/14-77
D4MYC4_9FIRM/12-74
D4MZ16_9FIRM/14-77
D4MZ44_9FIRM/10-76
D4MZA5_9FIRM/9-72
D4N0B6_9FIRM/13-76
D4PHN7_LISMO/10-73
D4PHP7_LISMO/10-73
D4PHT7_LISMO/13-76
D4PHU5_LISMO/3-66
D4PI82_LISMO/10-71
D4PI84_LISMO/5-68
D4PIA7_LISMO/9-72
D4PIK0_LISMO/8-70
D4PIK2_LISMO/6-68
D4PIS9_LISMO/7-70
D4PJT8_LISMO/6-59
D4PKR4_LISMO/8-69
D4PLJ7_LISMO/5-68
D4PM79_LISMO/12-75
D4PMH8_LISMO/14-77
D4PMI0_LISMO/7-68
D4PN37_LISMO/8-71
D4PN38_LISMO/10-73
D4PNX3_LISMO/10-72
D4PP01_LISMO/6-69
D4PQ84_LISMO/12-75
D4PR93_LISMO/7-70
D4PRH3_LISMO/6-68
D4PRH5_LISMO/8-70
D4PRS4_LISMO/9-72
D4PRV3_LISMO/5-68
D4PRV5_LISMO/10-71
D4PS92_LISMO/3-66
D4PSA0_LISMO/13-76
D4PSD9_LISMO/10-73
D4PSE9_LISMO/10-73
D4PT97_LISMO/8-69
D4PU85_LISMO/6-59
D4PV26_LISMO/12-74
D4PV56_LISMO/10-73
D4PV57_LISMO/8-71
D4PVG0_LISMO/12-75
D4PVK7_LISMO/14-77
D4PVV5_LISMO/12-75
D4PX06_LISMO/5-68
D4PY87_LISMO/6-69
D4PYL9_LISMO/11-74
D4Q0J1_LISMO/5-68
D4Q0U2_LISMO/10-71
D4Q177_LISMO/3-66
D4Q185_LISMO/13-76
D4Q1C2_LISMO/10-73
D4Q1D2_LISMO/10-73
D4Q1W0_LISMO/6-59
D4Q292_LISMO/12-75
D4Q2J0_LISMO/14-77
D4Q2J2_LISMO/7-68
D4Q2N6_LISMO/12-75
D4Q345_LISMO/8-71
D4Q346_LISMO/10-73
D4Q3G9_LISMO/8-70
D4Q3H1_LISMO/6-68
D4Q3P7_LISMO/7-70
D4Q4H8_LISMO/8-69
D4Q569_LISMO/6-69
D4Q594_LISMO/10-72
D4Q5M4_LISMO/11-74
D4Q7V1_LISMO/9-72
D4QIE8_ENTFC/3-66
D4QII7_ENTFC/4-67
D4QIL0_ENTFC/11-74
D4QIU1_ENTFC/5-67
D4QJA1_ENTFC/5-68
D4QJG6_ENTFC/6-59
D4QJN7_ENTFC/7-70
D4QK93_ENTFC/3-66
D4QL01_ENTFC/3-66
D4QLP9_ENTFC/12-75
D4QMB6_ENTFC/7-70
D4QML2_ENTFC/6-68
D4QMX3_ENTFC/7-70
D4QN18_ENTFC/24-87
D4QQJ1_ENTFC/7-70
D4QRE2_ENTFC/3-66
D4QRK0_ENTFC/6-68
D4QRU4_ENTFC/3-66
D4QSA4_ENTFC/3-66
D4QST6_ENTFC/5-68
D4QTC2_ENTFC/11-74
D4QTQ3_ENTFC/7-70
D4QU88_ENTFC/7-70
D4QUI6_ENTFC/24-87
D4QW43_ENTFC/11-74
D4QX38_ENTFC/5-67
D4QXQ8_ENTFC/6-59
D4QYB0_ENTFC/7-70
D4QYU3_ENTFC/5-67
D4QZ26_ENTFC/10-72
D4QZA4_ENTFC/5-68
D4QZT4_ENTFC/24-87
D4R0I3_ENTFC/6-68
D4R0M9_ENTFC/7-70
D4R1E1_ENTFC/6-59
D4R1G7_ENTFC/7-70
D4R2F2_ENTFC/3-66
D4R2U5_ENTFC/11-74
D4R3B2_ENTFC/3-66
D4R4C3_ENTFC/12-75
D4R4H9_ENTFC/3-66
D4R6K7_ENTFC/3-66
D4R6P5_ENTFC/5-68
D4R6U2_ENTFC/24-87
D4R7G9_ENTFC/3-66
D4R7K0_ENTFC/3-66
D4R7Y1_ENTFC/10-73
D4R955_ENTFC/5-67
D4R990_ENTFC/11-74
D4RA10_ENTFC/13-76
D4RA12_ENTFC/10-70
D4RA27_ENTFC/9-72
D4RAE3_ENTFC/7-70
D4RAR3_ENTFC/6-59
D4RAX3_ENTFC/12-75
D4RBJ1_ENTFC/6-68
D4RBV0_ENTFC/7-70
D4RD59_ENTFC/6-69
D4RDH7_ENTFC/7-70
D4RE34_ENTFC/6-69
D4REG5_ENTFC/11-74
D4RER9_ENTFC/12-75
D4RET5_ENTFC/5-68
D4RF22_ENTFC/24-87
D4RF68_ENTFC/7-70
D4RFR8_ENTFC/6-59
D4RGL2_ENTFC/7-70
D4RHH4_ENTFC/10-72
D4RHL1_ENTFC/3-66
D4RJ98_ENTFC/3-66
D4RJT0_ENTFC/10-73
D4RK54_ENTFC/6-68
D4RK80_ENTFC/2-65
D4RK81_ENTFC/8-71
D4RKJ8_ENTFC/48-96
D4RLB1_ENTFC/5-67
D4RLV3_ENTFC/3-66
D4RM64_ENTFC/7-70
D4RMM8_ENTFC/3-66
D4RMS4_ENTFC/5-68
D4RN90_ENTFC/6-68
D4RNC3_ENTFC/7-70
D4RNK2_ENTFC/6-69
D4RP85_ENTFC/3-66
D4RQX9_ENTFC/7-70
D4RS12_ENTFC/7-70
D4RSA0_ENTFC/5-67
D4RSZ0_ENTFC/24-87
D4RTR8_ENTFC/3-66
D4RTW0_ENTFC/11-74
D4RUQ6_ENTFC/6-59
D4RUS8_ENTFC/12-75
D4RYB9_9FIRM/15-77
D4RYM1_9FIRM/13-76
D4RZL4_9FIRM/38-101
D4S1G3_9FIRM/29-91
D4S1J2_9FIRM/13-76
D4S549_9FIRM/5-69
D4S7M8_9FIRM/16-78
D4SIA6_ENTFC/5-67
D4SIJ4_ENTFC/12-75
D4SIQ9_ENTFC/6-59
D4SJ67_ENTFC/24-87
D4SJP9_ENTFC/3-66
D4SK25_ENTFC/7-70
D4SKK6_ENTFC/6-69
D4SLM3_ENTFC/11-74
D4SMR4_ENTFC/7-70
D4SMV0_ENTFC/3-66
D4SNY9_ENTFC/6-68
D4SP52_ENTFC/3-66
D4SPA5_ENTFC/7-70
D4SPW7_ENTFC/5-68
D4SQY7_9XANT/16-78
D4SS75_9XANT/12-75
D4SUR7_9XANT/5-68
D4SUU8_9XANT/8-70
D4SWJ8_9XANT/12-75
D4T059_9XANT/51-114
D4T084_9XANT/3-66
D4T261_9XANT/8-70
D4T686_9XANT/16-78
D4T6N0_9XANT/12-75
D4T753_9XANT/5-68
D4T817_9XANT/12-75
D4T9Q8_9XANT/51-114
D4T9T3_9XANT/3-66
D4TIE2_9NOST/14-77
D4TLU5_9NOST/7-70
D4TSH4_9NOST/7-70
D4TWA7_9ACTO/11-72
D4TWC8_9ACTO/27-90
D4TXD3_9ACTO/11-74
D4U3E8_STAAU/7-69
D4U5P3_STAAU/13-75
D4U615_STAAU/3-66
D4U6V4_STAAU/38-101
D4U7A0_STAAU/15-76
D4U954_STAAU/5-68
D4UA57_STAAU/7-69
D4UAB8_STAAU/1-43
D4UBM5_STAAU/15-76
D4UC53_STAAU/1-43
D4UC80_STAAU/13-75
D4UCK8_STAAU/3-66
D4UD48_STAAU/7-69
D4UEI5_STAAU/7-69
D4UGG0_STAAU/5-68
D4UHN0_STAAU/13-76
D4UW91_ENTFA/4-67
D4UWQ6_ENTFA/5-68
D4UX97_ENTFA/5-59
D4UYX9_ENTFA/12-75
D4UZ57_ENTFA/10-72
D4UZ68_ENTFA/4-66
D4UZD8_ENTFA/7-70
D4V045_ENTFA/13-76
D4V0Q8_ENTFA/12-75
D4V1B6_ENTFA/7-70
D4V1P4_ENTFA/6-69
D4V1T2_ENTFA/7-70
D4V1W3_ENTFA/23-82
D4V296_ENTFA/12-75
D4V2R2_ENTFA/24-87
D4V2Y5_ENTFA/11-74
D4V3G7_BACVU/11-74
D4V3Z9_BACVU/9-72
D4VEP5_9BACE/11-74
D4VKQ8_9BACE/9-72
D4VR60_9BACE/10-73
D4VRM9_9BACE/16-79
D4VSS8_9BACE/30-93
D4VTY0_ENTFC/5-67
D4VUH3_ENTFC/7-70
D4VV52_ENTFC/12-75
D4VV61_ENTFC/3-66
D4VWM7_ENTFC/6-59
D4VWZ4_ENTFC/24-87
D4VX44_ENTFC/7-70
D4VXK8_ENTFC/3-66
D4VXS1_ENTFC/11-74
D4VXW0_ENTFC/3-66
D4VZA2_ENTFC/4-67
D4VZD9_ENTFC/5-68
D4VZW7_ENTFC/6-68
D4W054_ENTFC/6-68
D4W0C0_ENTFC/23-82
D4W184_ENTFC/7-70
D4W1G2_9FIRM/13-76
D4W287_9FIRM/5-66
D4W3A5_9FIRM/4-67
D4W4D5_9FIRM/4-67
D4W539_9FIRM/12-77
D4W772_9FIRM/16-79
D4W7M7_9FIRM/1-35
D4W8F9_9FIRM/14-75
D4W8T2_9FIRM/5-68
D4WAI7_BACOV/16-79
D4WDF1_BACOV/30-93
D4WMI0_BACOV/9-72
D4WNV7_BACOV/11-74
D4WRA0_BACOV/16-79
D4WSD9_BACOV/11-74
D4WWB0_BACOV/10-73
D4WXH2_BACOV/30-93
D4X149_BACOV/9-72
D4X3T8_9BURK/30-93
D4X421_9BURK/12-75
D4X4E9_9BURK/8-71
D4X4L1_9BURK/3-66
D4X4U6_9BURK/38-100
D4X531_9BURK/12-75
D4X5J4_9BURK/34-97
D4X6B0_9BURK/12-75
D4X6C9_9BURK/31-93
D4X6N2_9BURK/37-99
D4X6P9_9BURK/19-77
D4X6S6_9BURK/21-84
D4X7E0_9BURK/10-72
D4X7F0_9BURK/23-86
D4X7K9_9BURK/18-78
D4X8T9_9BURK/7-69
D4X986_9BURK/30-92
D4X9C8_9BURK/27-90
D4X9X3_9BURK/6-69
D4XA95_9BURK/53-115
D4XB94_9BURK/12-75
D4XBB6_9BURK/38-100
D4XBG9_9BURK/16-78
D4XBI0_9BURK/14-77
D4XBL3_9BURK/41-104
D4XBR3_9BURK/9-70
D4XC21_9BURK/15-78
D4XC71_9BURK/22-84
D4XCB7_9BURK/27-90
D4XCK6_9BURK/16-79
D4XCP6_9BURK/14-76
D4XCW7_9BURK/13-76
D4XD14_9BURK/12-75
D4XD49_9BURK/10-72
D4XD88_9BURK/4-66
D4XDC9_9BURK/19-82
D4XEE4_9BURK/36-98
D4XFE6_9BURK/34-97
D4XG09_9BURK/10-72
D4XG67_9BURK/21-84
D4XG92_9BURK/20-83
D4XGE4_9BURK/14-76
D4XGL1_9BURK/11-73
D4XGZ0_9BURK/14-76
D4XHA6_9BURK/12-74
D4XHS2_9BURK/11-73
D4XI34_9BURK/23-85
D4XIC2_9BURK/3-65
D4XIJ4_9BURK/4-66
D4XIM5_9BURK/24-87
D4XIV9_9BURK/18-80
D4XIY7_9BURK/31-93
D4XJ90_9BURK/61-124
D4XJC5_9BURK/16-79
D4XJG7_9BURK/16-78
D4XJH1_9BURK/3-66
D4XJM3_9BURK/18-80
D4XJN4_9BURK/16-81
D4XKC6_ACIHA/18-79
D4XKT6_ACIHA/21-84
D4XL83_ACIHA/18-80
D4XN49_ACIHA/21-83
D4XPU8_ACIHA/24-87
D4XQ73_ACIHA/8-71
D4XQM2_ACIHA/15-77
D4XRH7_ACIHA/3-66
D4XRI4_ACIHA/22-85
D4XSZ0_ACIHA/4-65
D4XUG9_ACIHA/21-84
D4XWN4_9MOLU/1-55
D4Y2L7_BACTR/10-73
D4Y3X6_BACTR/11-74
D4Y413_BACTR/2-64
D4Y419_BACTR/5-59
D4Y4Q7_BACTR/10-73
D4Y5B6_BACTR/12-75
D4Y670_BACTR/19-81
D4Y6A0_BACTR/3-66
D4Y715_BACTR/11-74
D4Y725_BACTR/13-76
D4Y9I8_BACTR/11-74
D4Y9J1_BACTR/12-75
D4Y9J8_BACTR/13-75
D4YAN6_BACTR/14-77
D4YCI2_BACTR/8-70
D4YER2_9LACT/7-69
D4YFS8_9LACT/3-66
D4YHI3_9LACT/7-69
D4YI00_9LACT/3-66
D4YIT6_9LACT/12-75
D4YMW3_9MICO/3-65
D4YPB8_9MICO/19-82
D4YQB9_9MICO/13-76
D4YQP3_9MICO/12-75
D4YQQ7_9MICO/10-73
D4YRA2_9LACO/9-72
D4YRJ6_9LACO/29-92
D4YVJ5_9LACO/5-67
D4YVR4_9LACO/12-75
D4YX04_SPHJU/27-89
D4YXH9_SPHJU/1-53
D4YYJ6_SPHJU/22-85
D4Z3I0_SPHJU/8-71
D4Z3N2_SPHJU/12-74
D4Z5F3_SPHJU/1-50
D4Z7I2_SPHJU/26-87
D4Z7R3_SPHJU/12-72
D4Z898_SPHJU/18-80
D4Z8W7_SPHJU/7-69
D4ZAK9_SHEVD/14-76
D4ZCZ4_SHEVD/5-71
D4ZEK4_SHEVD/11-74
D4ZF83_SHEVD/5-68
D4ZF99_SHEVD/15-78
D4ZJ29_SHEVD/12-73
D4ZL83_SHEVD/22-85
D4ZP04_SPIPL/35-98
D5A5I3_SPIPL/14-77
D5AFR3_STRGZ/4-67
D5AG51_STRGZ/3-66
D5AG97_STRGZ/18-80
D5AG98_STRGZ/12-75
D5AGN2_STRGZ/13-76
D5AGQ1_STRGZ/3-66
D5AHI4_STRGZ/4-67
D5AI14_STRGZ/12-75
D5AKS1_RHOCB/11-72
D5AKX9_RHOCB/18-81
D5ALW0_RHOCB/19-81
D5AMC1_RHOCB/13-73
D5AME5_RHOCB/11-74
D5ARI4_RHOCB/28-90
D5ARS9_RHOCB/8-70
D5AS71_RHOCB/6-68
D5ASA2_RHOCB/1-62
D5AUK2_RHOCB/17-80
D5AVC9_RHOCB/8-71
D5AZY0_YERPZ/25-88
D5B0Y1_YERPZ/9-72
D5B310_YERPZ/1-53
D5B3G9_YERPZ/13-75
D5B3Q5_YERPZ/13-75
D5B4L4_YERPZ/3-66
D5B6S7_YERPZ/8-71
D5B774_YERPZ/21-84
D5B784_YERPZ/32-95
D5B8D4_YERPZ/15-77
D5BC61_ZUNPS/17-80
D5BHX1_ZUNPS/13-76
D5BKY4_ZUNPS/15-78
D5BME3_PUNMI/21-79
D5BN74_PUNMI/17-80
D5BNN0_PUNMI/17-80
D5BPZ0_PUNMI/33-96
D5BQ55_PUNMI/12-74
D5BQ68_PUNMI/8-71
D5BSF3_PUNMI/20-82
D5BZ43_NITHN/15-78
D5C6C4_ENTCC/8-71
D5C822_ENTCC/3-66
D5C839_ENTCC/15-77
D5C990_ENTCC/12-75
D5C9D7_ENTCC/5-68
D5C9S2_ENTCC/13-75
D5CA67_ENTCC/2-65
D5CBD1_ENTCC/5-68
D5CC56_ENTCC/9-72
D5CCH5_ENTCC/3-66
D5CCP6_ENTCC/14-75
D5CE71_ENTCC/16-78
D5CG06_ENTCC/3-66
D5CG08_ENTCC/4-67
D5CGD7_ENTCC/4-67
D5CGJ8_ENTCC/16-79
D5CGZ9_ENTCC/14-77
D5CH97_ENTCC/11-74
D5CHE3_ENTCC/6-69
D5CI43_ENTCC/10-73
D5CJ00_ENTCC/27-90
D5CJE2_ENTCC/24-86
D5CJT7_ENTCC/24-87
D5CR43_SIDLE/11-73
D5CV46_ECOKI/11-74
D5CYF5_ECOKI/6-66
D5CYG4_ECOKI/3-66
D5D0K0_ECOKI/9-71
D5D0P1_ECOKI/9-72
D5D0Z8_ECOKI/8-71
D5D1B4_ECOKI/14-77
D5D210_ECOKI/29-92
D5D2H0_ECOKI/3-66
D5D2Q2_ECOKI/3-65
D5D2Q8_ECOKI/13-75
D5D3I9_ECOKI/12-75
D5D4A9_ECOKI/8-71
D5D4K2_ECOKI/5-68
D5D542_ECOKI/14-77
D5D6B3_ECOKI/24-87
D5D7B0_ECOKI/13-75
D5D893_ECOKI/10-73
D5D8D2_ECOKI/7-64
D5DCK0_BACMD/7-68
D5DCP5_BACMD/14-69
D5DCS0_BACMD/10-73
D5DCY3_BACMD/11-74
D5DDC0_BACMD/10-73
D5DDT8_BACMD/12-74
D5DE29_BACMD/11-73
D5DEB5_BACMD/12-75
D5DFK0_BACMD/13-76
D5DFU4_BACMD/11-74
D5DFX5_BACMD/11-74
D5DGH3_BACMD/1-50
D5DGT0_BACMD/13-76
D5DH77_BACMD/3-66
D5DHI0_BACMD/13-76
D5DI05_BACMD/4-67
D5DIP7_BACMD/1-53
D5DIS2_BACMD/4-67
D5DIX1_BACMD/14-77
D5DJ87_BACMD/16-79
D5DJC9_BACMD/11-74
D5DKL8_BACMD/19-81
D5DKV3_BACMD/10-73
D5DMW9_BACMD/12-75
D5DNZ7_BACMQ/3-66
D5DP39_BACMQ/19-81
D5DP87_BACMQ/16-79
D5DPC9_BACMQ/11-74
D5DPK2_BACMQ/18-81
D5DPR7_BACMQ/12-74
D5DQ43_BACMQ/10-73
D5DQE3_BACMQ/11-73
D5DR69_BACMQ/13-76
D5DRT1_BACMQ/12-75
D5DSJ8_BACMQ/11-74
D5DSL9_BACMQ/11-74
D5DTV3_BACMQ/8-71
D5DU69_BACMQ/13-76
D5DUX5_BACMQ/1-50
D5DV21_BACMQ/12-74
D5DW32_BACMQ/4-67
D5DWB4_BACMQ/13-76
D5DZ15_BACMQ/14-69
D5DZ41_BACMQ/10-73
D5DZA6_BACMQ/11-74
D5DZH3_BACMQ/3-66
D5E0N7_BACMQ/10-73
D5E0R5_BACMQ/4-67
D5E173_BACMQ/15-78
D5E1J2_BACMQ/10-73
D5E1S8_BACMQ/13-76
D5E2A7_BACMQ/7-68
D5E2L3_BACMQ/4-67
D5E2Q0_BACMQ/14-77
D5E6D5_MYCCM/8-71
D5ECJ5_AMICL/14-77
D5ED91_AMICL/20-83
D5ED93_AMICL/10-72
D5EDD2_AMICL/14-77
D5EDE6_AMICL/14-76
D5EDG4_AMICL/1-63
D5EDL6_AMICL/9-71
D5EFT9_AMICL/12-74
D5EFU7_AMICL/13-76
D5EFV8_AMICL/12-75
D5EGM6_AMICL/6-68
D5EGT6_AMICL/15-78
D5EH44_AMICL/11-72
D5EHF5_AMICL/6-68
D5EUB1_PRER2/9-72
D5FU75_PSEPU/8-71
D5GXX8_LACCS/9-72
D5GYM8_LACCS/6-69
D5H1S7_LACCS/5-68
D5H211_LACCS/5-67
D5H2V1_LACCS/3-64
D5H2V8_LACCS/5-68
D5H5L2_SALRM/9-72
D5H9D5_SALRM/14-77
D5HDX9_9FIRM/12-75
D5HEP0_9FIRM/13-76
D5HEY9_9FIRM/13-75
D5HIR0_9FIRM/9-72
D5HIV6_9FIRM/14-77
D5HJ29_9FIRM/11-74
D5IGF9_9SPHN/15-77
D5K8E6_RHOS4/45-108
D5MWG7_BACSU/19-81
D5MWH6_BACSU/3-66
D5MXC8_BACSU/11-74
D5MXK2_BACSU/11-74
D5MXM5_BACSU/4-67
D5MXQ2_BACSU/15-77
D5MZ30_BACSU/10-73
D5N1I3_BACSU/10-73
D5N1U6_BACSU/7-68
D5N251_BACSU/12-75
D5N2F5_BACSU/6-59
D5N2R8_BACSU/4-67
D5N2T3_BACSU/18-81
D5N336_BACSU/14-77
D5N3J2_BACSU/11-74
D5N3N1_BACSU/15-78
D5N485_BACSU/3-66
D5N4C0_BACSU/16-79
D5N4N7_BACSU/15-78
D5N4P9_BACSU/14-77
D5N4S0_BACSU/14-77
D5N4U9_BACSU/12-74
D5N5Q2_BACSU/23-86
D5N6G2_BACSU/3-66
D5N6I5_9BURK/14-77
D5N702_9BURK/20-82
D5N720_9BURK/30-92
D5N764_9BURK/34-96
D5N7Y6_9BURK/22-85
D5N897_9BURK/7-66
D5N8F6_9BURK/13-75
D5N8G9_9BURK/12-73
D5N8T6_9BURK/28-90
D5N8Y0_9BURK/1-59
D5N955_9BURK/4-67
D5N9C6_9BURK/8-70
D5N9K8_9BURK/16-79
D5N9T1_9BURK/13-76
D5NA65_9BURK/22-85
D5NA69_9BURK/15-78
D5NAI9_9BURK/1-29
D5NBJ2_9BURK/10-71
D5NCM2_9BURK/25-87
D5NCS9_9BURK/42-104
D5NDM3_9BURK/3-66
D5NDN8_9BURK/15-78
D5NDV8_9BURK/19-82
D5NE01_9BURK/22-85
D5NE52_9BURK/19-81
D5NE72_9BURK/24-86
D5NEG7_9BURK/24-87
D5NEI8_9BURK/8-70
D5NFE9_9BURK/14-76
D5NFF2_9BURK/14-76
D5NFQ4_9BURK/19-82
D5NGI1_9BURK/5-68
D5NH51_9BURK/10-72
D5NH51_9BURK/97-157
D5NHC8_9BURK/36-99
D5NI75_9BURK/21-83
D5NIR6_9BURK/13-75
D5NIY4_9BURK/3-66
D5NJF1_9BURK/18-81
D5NJR6_9BURK/8-71
D5NK76_9BURK/17-80
D5NK96_9BURK/32-95
D5NK97_9BURK/18-81
D5NKB7_9BURK/28-90
D5NLY0_9BURK/22-84
D5NLY5_9BURK/10-73
D5NMK6_9BURK/12-75
D5NML1_9BURK/18-80
D5NML7_9BURK/11-74
D5NMS0_9BURK/21-83
D5NMT0_9BURK/18-80
D5NND9_9BURK/24-86
D5NNE1_9BURK/11-73
D5NNH5_9BURK/14-73
D5NNL6_9BURK/34-95
D5NP30_9BURK/26-88
D5NQ14_9BURK/27-92
D5NQF1_9BURK/12-75
D5NR70_9BURK/20-82
D5NRF0_9BURK/23-85
D5NSP8_9BURK/8-70
D5NSQ2_9BURK/67-129
D5NVA8_CORAM/22-84
D5NW25_CORAM/18-78
D5NWL4_CORAM/12-75
D5NWU3_CORAM/10-72
D5NXJ1_CORAM/9-71
D5NXN4_CORAM/50-113
D5NYF6_CORAM/21-81
D5NYG2_CORAM/2-64
D5NZ87_CORAM/12-74
D5NZF3_CORAM/19-81
D5NZU1_CORAM/8-70
D5P061_CORAM/10-72
D5P099_CORAM/21-83
D5P0C7_CORAM/25-87
D5P0G3_CORAM/6-69
D5P0I4_CORAM/24-87
D5P103_CORAM/6-69
D5P2R0_9MYCO/11-74
D5P838_9MYCO/22-85
D5P9T9_9MYCO/10-71
D5PAB8_9MYCO/10-73
D5PAM7_9MYCO/20-82
D5PBR7_9MYCO/15-78
D5PCT5_9MYCO/11-73
D5PFY9_9MYCO/17-80
D5PGN7_9MYCO/12-74
D5PGX9_9MYCO/16-81
D5PIN6_9MYCO/254-316
D5PIN6_9MYCO/9-71
D5PZF6_CLODI/10-72
D5Q0M7_CLODI/10-72
D5Q0N1_CLODI/13-76
D5Q142_CLODI/6-69
D5Q1B7_CLODI/11-73
D5Q1G7_CLODI/12-75
D5Q314_CLODI/24-87
D5Q3U5_CLODI/13-76
D5Q4R2_CLODI/13-76
D5Q583_CLODI/18-81
D5Q586_CLODI/28-91
D5Q5G2_CLODI/10-73
D5Q635_CLODI/9-72
D5Q662_CLODI/14-77
D5Q6B5_CLODI/13-76
D5Q6I7_CLODI/13-74
D5Q6S6_CLODI/11-72
D5Q6T8_CLODI/11-74
D5Q7E0_CLODI/13-76
D5Q872_CLODI/5-68
D5Q8K8_CLODI/5-68
D5Q8L2_CLODI/5-68
D5Q8T5_CLODI/7-69
D5Q9S1_CLODI/7-70
D5QA13_CLODI/27-89
D5QCG9_GLUHA/17-79
D5QEH5_GLUHA/13-75
D5QER7_GLUHA/3-66
D5QEV1_GLUHA/16-79
D5QFJ2_GLUHA/15-77
D5QFJ8_GLUHA/19-80
D5QHS1_GLUHA/24-82
D5QHU3_GLUHA/21-84
D5QPW8_METTR/21-84
D5QX61_METTR/6-68
D5RBB6_FUSNN/14-77
D5RBR4_FUSNN/8-70
D5RDA6_FUSNN/13-76
D5RDA8_FUSNN/2-65
D5RDF4_FUSNN/8-50
D5REB9_FUSNN/18-80
D5RG74_9PROT/21-83
D5RGV8_9PROT/30-92
D5RH24_9PROT/31-93
D5RHT5_9PROT/14-76
D5RJ14_9PROT/13-75
D5RJ40_9PROT/19-80
D5RJI6_9PROT/8-70
D5RJR6_9PROT/3-66
D5RJT9_9PROT/20-82
D5RJU9_9PROT/12-74
D5RJZ7_9PROT/10-72
D5RKQ7_9PROT/7-70
D5RMF9_9PROT/9-72
D5RMT3_9PROT/61-123
D5RNJ0_9PROT/9-71
D5RNL4_9PROT/48-110
D5RPB1_9PROT/22-84
D5RPG6_9PROT/19-82
D5RPH5_9PROT/16-79
D5RPM7_9PROT/10-72
D5RPW5_9PROT/21-83
D5RQ00_9PROT/22-85
D5RQG0_9PROT/13-75
D5RQN2_9PROT/23-86
D5RR07_9PROT/23-84
D5RRZ9_9PROT/15-77
D5RS02_9PROT/10-72
D5RS67_9PROT/26-89
D5RSW1_9PROT/16-78
D5RU76_9PROT/1-44
D5RUK6_9PROT/17-79
D5RUU4_CLODI/5-68
D5RV63_CLODI/5-68
D5RV68_CLODI/5-68
D5RVD9_CLODI/7-69
D5RW10_CLODI/12-75
D5RW60_CLODI/11-73
D5RWD3_CLODI/6-69
D5RXW1_CLODI/13-76
D5RY49_CLODI/24-87
D5RYL7_CLODI/11-72
D5RYM8_CLODI/11-74
D5RZT9_CLODI/13-76
D5S112_CLODI/13-76
D5S191_CLODI/10-72
D5S1J9_CLODI/27-89
D5S1U1_CLODI/7-70
D5S248_CLODI/13-74
D5S294_CLODI/13-76
D5S2E7_CLODI/14-77
D5S2H3_CLODI/9-72
D5S344_CLODI/10-73
D5S3C0_CLODI/28-91
D5S3C3_CLODI/18-81
D5S3H4_CLODI/13-76
D5S3H8_CLODI/10-72
D5S567_STRPA/5-68
D5S6P8_STRPA/3-66
D5S7S1_STRPA/10-73
D5S832_STRPA/4-67
D5SII7_STRCL/34-97
D5SMQ7_PLAL2/53-104
D5SXV1_PLAL2/2-64
D5SXV1_PLAL2/89-146
D5T1N8_LEUKI/5-68
D5T1Z4_LEUKI/10-73
D5T2D8_LEUKI/5-67
D5T2G5_LEUKI/3-66
D5T4B8_LEUKI/8-71
D5T4X5_LEUKI/8-71
D5THD4_BIFAV/52-115
D5TJY8_BACT1/8-71
D5TJZ6_BACT1/5-59
D5TLL6_BACT1/3-66
D5TLP0_BACT1/13-76
D5TM14_BACT1/1-62
D5TMM4_BACT1/9-72
D5TNY2_BACT1/11-74
D5TPH5_BACT1/16-79
D5TPM2_BACT1/4-67
D5TQ35_BACT1/13-76
D5TSY8_BACT1/9-72
D5TTM7_BACT1/1-53
D5TU66_BACT1/11-74
D5TUP7_BACT1/13-76
D5TUP8_BACT1/4-67
D5TUT0_BACT1/15-78
D5TW11_BACT1/16-77
D5TWA8_BACT1/1-26
D5TWD3_BACT1/69-132
D5TXD6_BACT1/16-79
D5TY03_BACT1/15-78
D5U3N8_BRAM5/25-85
D5U4E1_BRAM5/4-67
D5UCA0_CELFN/15-78
D5UCH2_CELFN/13-76
D5UCV8_CELFN/12-74
D5UCZ1_CELFN/16-77
D5UFW5_CELFN/48-110
D5UJ94_CELFN/25-84
D5UL07_CELFN/3-66
D5ULB4_CELFN/7-70
D5ULN7_CELFN/8-71
D5ULZ9_CELFN/15-78
D5UN66_TSUPD/8-67
D5UNU3_TSUPD/16-77
D5UPF7_TSUPD/7-70
D5UQ55_TSUPD/9-72
D5UTP6_TSUPD/12-75
D5UTT3_TSUPD/9-71
D5UTW9_TSUPD/23-84
D5UWC9_TSUPD/28-91
D5UWU4_TSUPD/8-71
D5UWX0_TSUPD/18-81
D5UX78_TSUPD/10-72
D5V063_ARCNC/12-74
D5V0M2_ARCNC/12-74
D5V2W8_ARCNC/9-71
D5V2W9_ARCNC/9-71
D5V3B5_ARCNC/15-77
D5V3E7_ARCNC/10-72
D5V5I8_ARCNC/6-68
D5V9P2_MORCR/11-74
D5VDI1_CAUST/3-64
D5VG97_CAUST/42-103
D5VGA7_CAUST/10-71
D5VGA7_CAUST/162-223
D5VGP0_CAUST/22-85
D5VI65_CAUST/13-71
D5VI94_CAUST/25-88
D5VIA3_CAUST/7-70
D5VIH1_CAUST/32-94
D5VJC3_CAUST/6-69
D5VKK0_CAUST/17-75
D5VLQ6_CAUST/25-87
D5VM59_CAUST/36-99
D5VMB7_CAUST/8-71
D5VMM8_CAUST/11-74
D5VMP2_CAUST/17-80
D5VMX8_CAUST/16-79
D5VND2_CAUST/9-71
D5VNT9_CAUST/19-82
D5VUE9_CLOB2/12-75
D5VUU1_CLOB2/13-76
D5VVG4_CLOB2/15-78
D5VVM7_CLOB2/15-78
D5VWT5_CLOB2/10-73
D5VWX2_CLOB2/8-71
D5VXE9_CLOB2/11-74
D5VY54_CLOB2/13-76
D5VYZ5_CLOB2/10-73
D5W0A5_CLOB2/4-67
D5W0C9_CLOB2/3-66
D5W0R5_CLOB2/13-76
D5W378_CLOB2/13-76
D5W3P9_CLOB2/8-71
D5W3U2_CLOB2/11-74
D5W443_CLOB2/12-75
D5W481_CLOB2/13-76
D5W597_BURSC/19-82
D5W6N4_BURSC/5-68
D5W7I6_BURSC/10-71
D5W807_BURSC/22-85
D5W8R2_BURSC/12-74
D5W9A2_BURSC/3-66
D5WAT8_BURSC/18-81
D5WBW3_BURSC/22-85
D5WBW7_BURSC/15-78
D5WCL8_BURSC/27-90
D5WD73_BURSC/8-71
D5WDH7_BURSC/40-102
D5WDL0_BURSC/18-81
D5WDY6_BURSC/29-91
D5WED1_BURSC/24-86
D5WEL1_BURSC/35-98
D5WF03_BURSC/9-72
D5WFL7_BURSC/27-92
D5WFW4_BURSC/22-84
D5WG91_BURSC/10-73
D5WGQ9_BURSC/21-83
D5WGT6_BURSC/28-90
D5WGU5_BURSC/35-98
D5WGU6_BURSC/35-98
D5WGW7_BURSC/17-80
D5WGY6_BURSC/16-77
D5WH18_BURSC/32-95
D5WHS3_BURSC/14-77
D5WHU4_BURSC/22-85
D5WHZ1_BURSC/5-68
D5WI58_BURSC/8-67
D5WIN6_BURSC/37-99
D5WJ14_BURSC/13-76
D5WJ83_BURSC/16-79
D5WJD3_BURSC/9-72
D5WJG4_BURSC/20-83
D5WJM5_BURSC/24-85
D5WJN3_BURSC/4-67
D5WJX2_BURSC/12-75
D5WJZ8_BURSC/19-82
D5WK63_BURSC/20-82
D5WKH0_BURSC/24-85
D5WKW8_BURSC/21-84
D5WLC3_BURSC/11-74
D5WLP7_BURSC/2-64
D5WM21_BURSC/17-80
D5WM84_BURSC/2-64
D5WM96_BURSC/19-81
D5WPM4_BACT2/11-73
D5WPW4_BACT2/16-79
D5WQS7_BACT2/10-73
D5WQY9_BACT2/7-69
D5WRB4_BACT2/1-62
D5WS31_BACT2/45-107
D5WSD6_BACT2/20-83
D5WST3_BACT2/5-59
D5WT10_BACT2/32-95
D5WT43_BACT2/13-76
D5WTR5_BACT2/11-73
D5WTU1_BACT2/13-76
D5WU75_BACT2/13-76
D5WU88_BACT2/19-82
D5WVJ2_BACT2/36-98
D5WW98_BACT2/20-82
D5WWF1_BACT2/10-73
D5WXR1_BACT2/9-71
D5X3L3_THIK1/27-90
D5X404_THIK1/33-95
D5X478_THIK1/9-72
D5X4M6_THIK1/38-101
D5X6Y1_THIK1/25-88
D5X8D4_THEPJ/12-75
D5X921_THEPJ/16-78
D5XBH9_THEPJ/14-77
D5XBM9_THEPJ/5-68
D5XC84_THEPJ/13-76
D5XC87_THEPJ/13-76
D5XMX9_MYCTU/61-123
D5XPE4_MYCTU/9-71
D5XQB3_MYCTU/19-82
D5XQK9_MYCTU/12-74
D5XR83_MYCTU/22-85
D5XSB7_MYCTU/17-80
D5XY59_MYCTU/13-77
D5XY59_MYCTU/267-330
D5Y0Q7_MYCTU/12-74
D5Y1C3_MYCTU/22-85
D5Y7X7_MYCTU/13-77
D5Y7X7_MYCTU/267-330
D5YAN2_MYCTU/9-71
D5YB09_MYCTU/61-123
D5YBR9_MYCTU/22-85
D5YCH6_MYCTU/19-82
D5YCS4_MYCTU/12-74
D5YDZ1_MYCTU/17-80
D5YJ22_MYCTU/13-77
D5YJ22_MYCTU/267-330
D5YM73_MYCTU/9-71
D5YMK1_MYCTU/61-123
D5YND6_MYCTU/19-82
D5YNN4_MYCTU/12-74
D5YP89_MYCTU/22-85
D5YQC8_MYCTU/17-80
D5YW03_MYCTU/13-77
D5YW03_MYCTU/267-330
D5YYP6_MYCTU/9-71
D5YZ16_MYCTU/61-123
D5Z071_MYCTU/19-82
D5Z0G2_MYCTU/12-74
D5Z128_MYCTU/22-85
D5Z254_MYCTU/17-80
D5Z7P6_MYCTU/13-77
D5Z7P6_MYCTU/267-330
D5Z9J4_MYCTU/9-71
D5Z9W9_MYCTU/61-123
D5ZB81_MYCTU/9-71
D5ZBL6_MYCTU/61-123
D5ZCL8_MYCTU/1-64
D5ZCX1_MYCTU/12-74
D5ZDJ7_MYCTU/22-85
D5ZEQ6_MYCTU/17-80
D5ZKR7_MYCTU/13-77
D5ZKR7_MYCTU/267-330
D5ZNK4_9ACTO/24-86
D5ZNL6_9ACTO/11-73
D5ZP54_9ACTO/71-133
D5ZPP3_9ACTO/11-73
D5ZPY1_9ACTO/19-82
D5ZRA4_9ACTO/19-82
D5ZRB5_9ACTO/18-80
D5ZRE9_9ACTO/8-70
D5ZRN0_9ACTO/24-84
D5ZSB5_9ACTO/26-90
D5ZSD7_9ACTO/7-66
D5ZSW2_9ACTO/4-66
D5ZSY0_9ACTO/65-127
D5ZT82_9ACTO/14-77
D5ZTC3_9ACTO/20-81
D5ZTC5_9ACTO/15-75
D5ZTT1_9ACTO/34-96
D5ZTU0_9ACTO/20-82
D5ZV33_9ACTO/1-38
D5ZV97_9ACTO/32-94
D5ZVA0_9ACTO/14-75
D5ZWB4_9ACTO/20-82
D5ZXG9_9ACTO/17-78
D5ZXG9_9ACTO/84-146
D5ZXI1_9ACTO/9-72
D5ZYU6_9ACTO/24-84
D5ZZD1_9ACTO/96-157
D6A0B5_9ACTO/8-71
D6A1M8_9ACTO/13-75
D6A1Z9_9ACTO/21-84
D6A287_9ACTO/6-69
D6A2P5_9ACTO/44-105
D6A2T2_9ACTO/31-94
D6A348_9ACTO/6-69
D6A486_9ACTO/17-80
D6A5G1_9ACTO/21-83
D6A5N8_9ACTO/50-113
D6A5Q6_9ACTO/31-93
D6A608_9ACTO/20-82
D6A7I6_9ACTO/1-64
D6A856_9ACTO/9-71
D6A8S5_9ACTO/15-78
D6A952_9ACTO/14-79
D6A970_9ACTO/15-77
D6A9D8_9ACTO/9-72
D6A9E0_9ACTO/10-73
D6AAG4_9ACTO/14-77
D6AAT9_9ACTO/4-67
D6ABH5_STRFL/24-87
D6ABL7_STRFL/6-69
D6ABU8_STRFL/73-135
D6ABZ3_STRFL/11-72
D6ACU6_STRFL/13-76
D6AFL9_STRFL/14-78
D6AFN3_STRFL/40-102
D6AGM5_STRFL/21-84
D6AGR8_STRFL/13-74
D6AHJ7_STRFL/12-75
D6AIJ5_STRFL/14-75
D6AJ55_STRFL/26-89
D6AK64_STRFL/34-96
D6AKU3_STRFL/8-71
D6AM05_STRFL/11-73
D6AM65_STRFL/11-74
D6AMF8_STRFL/24-84
D6AMI1_STRFL/13-76
D6AMZ1_STRFL/8-70
D6AN31_STRFL/38-100
D6AN37_STRFL/15-78
D6AP59_STRFL/11-74
D6APM7_STRFL/20-83
D6AQW1_STRFL/14-77
D6ARN4_STRFL/22-84
D6ASF9_STRFL/9-71
D6ASJ3_STRFL/27-88
D6AT32_STRFL/66-128
D6AT51_STRFL/4-66
D6ATD5_STRFL/6-69
D6AU86_STRFL/16-78
D6AU95_STRFL/4-66
D6AUV0_STRFL/5-68
D6AV75_STRFL/12-74
D6AWA9_9ACTO/11-79
D6AXD3_9ACTO/14-77
D6AXE4_9ACTO/7-71
D6AXH0_9ACTO/82-144
D6AXS6_9ACTO/24-87
D6AXU8_9ACTO/9-71
D6AYF3_9ACTO/5-68
D6AYS0_9ACTO/17-80
D6B016_9ACTO/31-93
D6B071_9ACTO/15-77
D6B1C5_9ACTO/7-69
D6B1K3_9ACTO/6-69
D6B1K8_9ACTO/4-67
D6B1L5_9ACTO/13-76
D6B2T8_9ACTO/6-69
D6B415_9ACTO/21-84
D6B4N5_9ACTO/8-71
D6B593_9ACTO/16-78
D6B5S4_9ACTO/32-92
D6B6L6_9ACTO/13-76
D6B746_9ACTO/14-75
D6B7I8_9ACTO/13-76
D6B884_9ACTO/76-138
D6B8F6_9ACTO/10-72
D6B8Q6_9ACTO/14-77
D6B9H2_9ACTO/5-53
D6B9T9_9ACTO/14-77
D6BAA0_9ACTO/37-101
D6BAH0_9ACTO/8-70
D6BAK6_9ACTO/19-80
D6BAU1_9ACTO/16-78
D6BB13_9ACTO/58-120
D6BB33_9ACTO/6-68
D6BBD1_9ACTO/46-109
D6BBL4_9ACTO/11-74
D6BCC6_9ACTO/13-74
D6BCG4_9ACTO/12-74
D6BCV3_9FUSO/14-77
D6BDG1_9FUSO/13-76
D6BI42_9FUSO/13-75
D6C4A9_9ACTO/9-71
D6CKP8_THIS3/16-79
D6CLA1_THIS3/38-101
D6CN04_THIS3/25-88
D6CNU7_THIS3/24-86
D6CQR1_THIS3/27-90
D6CV91_THIS3/11-73
D6CX75_9BACE/9-72
D6D4W1_9BACE/10-73
D6D824_9BACE/6-69
D6D8I4_9BACE/11-74
D6D9J9_BIFLO/13-76
D6DAY4_BIFLO/54-117
D6DE31_CLOSC/4-68
D6DEF2_CLOSC/9-70
D6DEM4_CLOSC/5-68
D6DHW0_CLOSC/31-94
D6DJ33_CLOSC/10-76
D6DKU6_CLOSC/17-79
D6DL30_CLOSC/26-87
D6DLI6_CLOSC/10-73
D6DM04_CLOSC/18-80
D6DMG1_ENTCL/9-72
D6DMR2_ENTCL/29-92
D6DPL3_ENTCL/5-68
D6DPR1_ENTCL/14-77
D6DPZ4_ENTCL/14-75
D6DQC4_ENTCL/8-71
D6DQT5_ENTCL/3-66
D6DQU7_ENTCL/15-77
D6DSD9_ENTCL/50-113
D6DSE1_ENTCL/4-67
D6DSQ4_ENTCL/13-75
D6DTH6_ENTCL/11-74
D6DTT8_ENTCL/8-71
D6DUV7_ENTCL/4-67
D6DV11_ENTCL/17-80
D6DV39_ENTCL/6-69
D6DVM2_ENTCL/25-87
D6DVN2_ENTCL/27-89
D6DVS0_ENTCL/6-69
D6DW35_ENTCL/10-73
D6DYB5_9FIRM/15-77
D6E1C9_9FIRM/11-76
D6E1V7_9FIRM/9-72
D6E373_9FIRM/7-68
D6E374_9FIRM/12-74
D6E3K8_9FIRM/13-76
D6E3Q8_9FIRM/13-76
D6E5K6_9FIRM/8-70
D6E5V2_9FIRM/11-74
D6E655_9FIRM/11-74
D6E798_9ACTN/20-82
D6E933_9ACTN/30-91
D6E945_9ACTN/20-81
D6E955_9ACTN/19-80
D6E959_9ACTN/14-77
D6EAC3_9ACTN/35-98
D6EC61_STRLI/13-75
D6ECN7_STRLI/21-84
D6EDB0_STRLI/20-82
D6EDD8_STRLI/10-73
D6EDL0_STRLI/23-85
D6EDU5_STRLI/31-94
D6EEK6_STRLI/13-76
D6EEN5_STRLI/13-74
D6EG19_STRLI/18-57
D6EGA6_STRLI/21-84
D6EGB9_STRLI/12-74
D6EGS6_STRLI/20-82
D6EHL9_STRLI/9-71
D6EJK5_STRLI/53-115
D6EJP4_STRLI/19-82
D6EK00_STRLI/11-74
D6EK21_STRLI/17-77
D6EK23_STRLI/22-86
D6EKQ0_STRLI/62-124
D6EL95_STRLI/20-82
D6ELD0_STRLI/8-70
D6ELL0_STRLI/11-74
D6EMD6_STRLI/4-67
D6EML5_STRLI/13-76
D6EMM7_STRLI/18-80
D6EMR4_STRLI/8-70
D6ENA6_STRLI/13-76
D6ENA8_STRLI/10-72
D6ENP4_STRLI/29-93
D6ENR9_STRLI/4-56
D6EP24_STRLI/20-83
D6EP32_STRLI/4-66
D6EP54_STRLI/66-128
D6EPK5_STRLI/15-77
D6EQ09_STRLI/34-96
D6EQ17_STRLI/20-82
D6EQY6_STRLI/12-74
D6ES67_STRLI/35-97
D6ES93_STRLI/14-75
D6ESH9_STRLI/16-79
D6ESP5_STRLI/13-76
D6EUQ7_STRLI/24-84
D6EW94_STRLI/8-71
D6EWL2_STRLI/3-63
D6EX06_STRLI/18-81
D6F1J3_MYCTU/12-74
D6F265_MYCTU/22-85
D6F3A2_MYCTU/17-80
D6F941_MYCTU/13-77
D6F941_MYCTU/267-330
D6FKV7_MYCTU/13-77
D6FKV7_MYCTU/267-330
D6FM95_MYCTU/12-74
D6FNA1_MYCTU/22-85
D6FQ38_MYCTU/13-77
D6FQ38_MYCTU/267-330
D6FQK4_MYCTU/17-80
D6FVF3_MYCTU/9-71
D6FW65_MYCTU/61-123
D6FYA3_MYCTU/19-82
D6GBF3_9ENTR/15-78
D6GBK2_9ENTR/5-68
D6GCM2_9ENTR/3-66
D6GD03_9ENTR/16-78
D6GDB5_9ENTR/2-65
D6GDN3_9ENTR/13-75
D6GET8_9ENTR/6-69
D6GEY5_9ENTR/1-57
D6GF38_9ENTR/12-70
D6GFL8_9ENTR/27-90
D6GFN5_9ENTR/24-87
D6GG28_9ENTR/4-67
D6GG29_9ENTR/16-79
D6GGN8_9ENTR/13-76
D6GGU7_9ENTR/4-67
D6GI10_9ENTR/8-71
D6GIQ0_9ENTR/12-75
D6GJH4_9ENTR/9-72
D6GJU5_9ENTR/14-76
D6GJU6_9ENTR/9-71
D6GK22_9ENTR/17-80
D6GKH1_9ENTR/15-77
D6GKM9_9ENTR/2-65
D6GL09_9ENTR/8-71
D6GLW2_9ENTR/15-77
D6GMG9_9ENTR/11-74
D6GMY5_9ENTR/10-63
D6GN32_9ENTR/3-66
D6GN97_9ENTR/8-70
D6GQ84_FILAD/9-72
D6GQH8_FILAD/15-75
D6GTB9_FILAD/8-70
D6GTS2_FILAD/11-74
D6GXB4_STAAU/5-68
D6GZP8_STAAU/7-69
D6H1E5_STAAU/38-101
D6H2S9_STAAU/13-75
D6H350_STAAU/3-66
D6H3P0_STAAU/7-69
D6H4N2_STAAU/15-76
D6H4P1_STAAU/8-71
D6H6M9_NEIGO/10-73
D6HBF0_NEIGO/28-88
D6HCJ4_STAAU/15-76
D6HCK3_STAAU/8-71
D6HDD4_STAAU/13-75
D6HDQ3_STAAU/3-66
D6HE86_STAAU/7-69
D6HED1_STAAU/5-68
D6HGC1_STAAU/7-69
D6HID5_STAAU/38-101
D6HJ76_9FIRM/13-76
D6HK40_9FIRM/242-303
D6HK40_9FIRM/7-70
D6HK79_9FIRM/36-97
D6HLH5_9FIRM/9-72
D6HLL1_9FIRM/7-70
D6HLL2_9FIRM/6-69
D6HMS9_9FIRM/258-321
D6HMS9_9FIRM/7-70
D6HP38_9FIRM/16-79
D6HPX2_9FIRM/13-76
D6HQ06_9FIRM/8-69
D6HQ72_9FIRM/13-76
D6HQ76_9FIRM/22-85
D6HRY3_9FIRM/250-311
D6HRY3_9FIRM/7-69
D6HTV6_ECOLX/24-87
D6HUA2_ECOLX/6-69
D6HVQ9_ECOLX/8-71
D6HWM4_ECOLX/3-66
D6HWN6_ECOLX/12-74
D6HX51_ECOLX/3-65
D6HX59_ECOLX/13-75
D6HYL2_ECOLX/30-93
D6HZX9_ECOLX/12-72
D6I0W8_ECOLX/9-71
D6I182_ECOLX/9-72
D6I1J8_ECOLX/32-95
D6I254_ECOLX/12-75
D6I2M1_ECOLX/8-71
D6I2U7_ECOLX/2-65
D6I2V8_ECOLX/5-68
D6I321_ECOLX/14-77
D6I3C1_ECOLX/7-70
D6I3Y4_ECOLX/16-78
D6I4H1_ECOLX/10-73
D6I4I7_ECOLX/3-66
D6I4K6_ECOLX/7-63
D6I506_ECOLX/11-74
D6I6Z8_ECOLX/8-71
D6I919_ECOLX/3-66
D6I929_ECOLX/12-74
D6I9G6_ECOLX/24-87
D6IC97_ECOLX/12-72
D6ICA6_ECOLX/3-66
D6IDQ1_ECOLX/9-71
D6IE15_ECOLX/9-72
D6IED2_ECOLX/32-95
D6IF35_ECOLX/12-75
D6IFJ0_ECOLX/8-71
D6IFT4_ECOLX/2-65
D6IFZ9_ECOLX/14-77
D6IGA1_ECOLX/7-70
D6IH44_ECOLX/13-75
D6IHM5_ECOLX/10-73
D6IHP2_ECOLX/3-66
D6IHR6_ECOLX/7-63
D6II72_ECOLX/11-74
D6IIS0_ECOLX/13-75
D6IJG5_ECOLX/10-73
D6IJI3_ECOLX/3-66
D6IJL2_ECOLX/7-63
D6IK18_ECOLX/22-85
D6IP52_ECOLX/8-71
D6IPP7_ECOLX/3-66
D6IPQ9_ECOLX/12-74
D6IQ04_ECOLX/13-75
D6IRK0_ECOLX/24-87
D6IT14_ECOLX/9-71
D6ITD0_ECOLX/9-72
D6ITQ3_ECOLX/29-92
D6IU05_ECOLX/12-72
D6IU14_ECOLX/3-66
D6IV17_ECOLX/24-87
D6IVP3_ECOLX/15-78
D6IW40_ECOLX/8-71
D6IWD4_ECOLX/2-65
D6IWE5_ECOLX/5-68
D6IWK2_ECOLX/14-77
D6IWU8_ECOLX/7-70
D6IXM4_STAAU/7-69
D6IZT5_STAAU/7-69
D6J0I5_STAAU/38-101
D6J3E9_STAAU/15-76
D6J3F8_STAAU/8-71
D6J3V4_STAAU/13-75
D6J475_STAAU/3-66
D6J579_ECOLX/13-75
D6J5X3_ECOLX/11-74
D6J647_ECOLX/10-73
D6J665_ECOLX/3-66
D6J679_ECOLX/7-63
D6J9F2_ECOLX/8-71
D6JAT4_ECOLX/3-66
D6JAU6_ECOLX/12-74
D6JBZ6_ECOLX/24-87
D6JE04_ECOLX/12-72
D6JE13_ECOLX/3-66
D6JEX6_ECOLX/9-72
D6JFB6_ECOLX/9-71
D6JFM7_ECOLX/32-95
D6JGS0_ECOLX/8-71
D6JH14_ECOLX/2-65
D6JH26_ECOLX/5-68
D6JH82_ECOLX/14-77
D6JHI5_ECOLX/7-70
D6JKW5_NEIGO/10-73
D6JNQ1_NEIGO/28-88
D6JP43_ACIG3/16-78
D6JP52_ACIG3/17-80
D6JQ93_ACIG3/17-79
D6JQA7_ACIG3/3-66
D6JQC0_ACIG3/23-86
D6JQK4_ACIG3/10-73
D6JQN4_ACIG3/19-82
D6JRE7_ACIG3/7-69
D6JRG3_ACIG3/13-76
D6JRH9_ACIG3/16-81
D6JSB5_ACIG3/9-71
D6JTE3_ACIG3/7-70
D6JUA2_ACIG3/3-66
D6JUZ3_ACIG3/21-82
D6JW79_ACIG3/4-67
D6JWA9_ACIG3/22-85
D6JWP0_ACIG3/21-84
D6JYA5_ACIG3/30-93
D6JYE3_ACIG3/18-80
D6JYE7_ACIG3/3-66
D6JZR3_9ACTO/8-71
D6K0I4_9ACTO/24-84
D6K1N7_9ACTO/25-85
D6K288_9ACTO/1-60
D6K3F6_9ACTO/65-127
D6K3I0_9ACTO/15-77
D6K4U5_9ACTO/21-83
D6K4W2_9ACTO/24-84
D6K611_9ACTO/24-87
D6K670_9ACTO/11-74
D6K6F6_9ACTO/11-74
D6K6K7_9ACTO/20-82
D6K6L5_9ACTO/34-96
D6K6S5_9ACTO/14-76
D6K7S0_9ACTO/1-49
D6K7Y1_9ACTO/12-74
D6K8P8_9ACTO/8-70
D6K8T1_9ACTO/18-80
D6K912_9ACTO/30-92
D6K9T2_9ACTO/9-72
D6KBU6_9ACTO/9-71
D6KC46_9ACTO/3-64
D6KC85_9ACTO/22-84
D6KCV9_9ACTO/26-90
D6KDD9_9ACTO/20-82
D6KDE6_9ACTO/27-89
D6KDE7_9ACTO/36-97
D6KDG0_9ACTO/32-94
D6KDI5_9ACTO/36-98
D6KDZ8_9ACTO/13-75
D6KE46_9ACTO/1-29
D6KEV3_9ACTO/16-77
D6KF75_9ACTO/1-43
D6KG46_9ACTO/1-55
D6KG56_9ACTO/38-99
D6KGV1_9ACTO/3-66
D6KJM3_9FIRM/23-85
D6KJZ0_9FIRM/16-78
D6KQ07_9FIRM/23-85
D6KQF7_9FIRM/16-78
D6L812_9FUSO/8-70
D6L9Y4_9FUSO/14-77
D6LBQ2_9FUSO/18-80
D6LD65_9FUSO/2-65
D6LD67_9FUSO/13-76
D6LGJ5_9FUSO/12-74
D6LI25_9FUSO/8-70
D6LJ89_9FUSO/14-77
D6LK78_9RHIZ/17-79
D6LKE3_9RHIZ/42-104
D6LNU2_9RHIZ/9-72
D6LPX4_9RHIZ/1-51
D6LQB1_9RHIZ/40-103
D6LQH8_9RHIZ/17-78
D6LR13_9RHIZ/10-73
D6LR59_9RHIZ/16-79
D6LS37_9RHIZ/11-78
D6LSK8_9RHIZ/25-88
D6LSQ4_9RHIZ/19-82
D6LSR8_9RHIZ/16-79
D6LST7_9RHIZ/17-79
D6LT10_9RHIZ/22-84
D6LT82_9RHIZ/18-80
D6LTA9_9RHIZ/44-100
D6LTG5_9RHIZ/21-80
D6LTL4_9RHIZ/14-77
D6LTX7_9RHIZ/24-86
D6LU68_STAAU/8-70
D6LUI8_STAAU/1-38
D6LV45_STAAU/7-69
D6LV89_STAAU/5-68
D6LX95_STAAU/13-75
D6LZE3_STAAU/13-76
D6M105_STAAU/24-85
D6M114_STAAU/5-68
D6M299_9ACTO/1-45
D6M2A0_9ACTO/1-57
D6M2N0_9ACTO/3-64
D6M317_9ACTO/24-87
D6M348_9ACTO/89-151
D6M3J5_9ACTO/25-87
D6M3N6_9ACTO/41-105
D6M421_9ACTO/53-116
D6M4D6_9ACTO/14-77
D6M4P0_9ACTO/13-74
D6M5S3_9ACTO/13-76
D6MA77_9CLOT/13-76
D6MB11_9CLOT/13-76
D6MEH7_9CLOT/3-66
D6MF55_9CLOT/10-72
D6S281_9LACO/3-64
D6S2Q3_9LACO/5-68
D6S2V7_9LACO/16-79
D6S5H2_9LACO/9-72
D6S663_9LACO/3-67
D6S7N3_PEPMA/9-72
D6S8D2_PEPMA/12-75
D6S8X2_PEPMA/11-74
D6SC63_STAAU/8-71
D6SC72_STAAU/24-85
D6SD71_STAAU/7-69
D6SDT3_STAAU/3-66
D6SE59_STAAU/13-75
D6SF52_STAAU/76-139
D6SGT3_STAAU/5-68
D6SHG3_STAAU/13-75
D6SP35_9DELT/9-71
D6SUS9_9DELT/10-71
D6SY81_GARVA/7-67
D6T2F2_GARVA/7-67
D6T314_STAAU/15-76
D6T4G6_STAAU/7-69
D6T506_STAAU/3-66
D6T589_STAAU/1-43
D6T5A8_STAAU/13-75
D6T7K0_STAAU/7-69
D6T9C5_STAAU/5-68
D6T9I8_STAAU/13-76
D6TBL1_9CHLR/11-73
D6TCN7_9CHLR/24-87
D6TFM8_9CHLR/42-104
D6TGC3_9CHLR/22-83
D6TI70_9CHLR/1-52
D6TJF7_9CHLR/12-75
D6TKW8_9CHLR/6-69
D6TL58_9CHLR/5-68
D6TM24_9CHLR/10-73
D6TMJ1_9CHLR/35-98
D6TS96_9CHLR/23-86
D6TSI2_9CHLR/14-77
D6TSJ8_9CHLR/18-80
D6TU78_9CHLR/15-78
D6TU88_9CHLR/24-87
D6TUG4_9CHLR/24-87
D6TVI8_9CHLR/11-74
D6TWS3_9CHLR/13-76
D6TWW8_9CHLR/10-73
D6TXP4_9CHLR/23-86
D6TYU6_9CHLR/15-77
D6U063_9CHLR/19-82
D6U3H8_9CHLR/15-78
D6U4C4_9CHLR/14-77
D6U4D6_9CHLR/12-74
D6U5C2_9CHLR/12-75
D6U5T7_9CHLR/13-76
D6U8S4_9CHLR/18-82
D6UAZ9_STAAU/13-75
D6UCY8_STAAU/5-68
D6UDG0_STAAU/13-76
D6UDL8_STAAU/7-69
D6UE66_STAAU/3-66
D6UEK3_STAAU/13-75
D6UFF9_STAAU/24-85
D6ULZ0_9BACT/24-80
D6UMR2_9BACT/9-69
D6UNP7_9BACT/23-86
D6UPX1_9BACT/10-72
D6UQN9_9BACT/15-77
D6UQT1_9BACT/30-92
D6URI7_9BACT/12-75
D6UTC4_9BACT/27-90
D6UTN3_9BACT/23-84
D6UV72_9BACT/9-72
D6UYB1_9BACT/14-77
D6UYQ4_9BACT/25-87
D6V0N2_9BRAD/14-76
D6V1R3_9BRAD/21-83
D6V449_9BRAD/9-72
D6V5K8_9BRAD/31-96
D6V7R3_9BRAD/13-74
D6V7Y0_9BRAD/14-76
D6V817_9BRAD/1-59
D6V8F5_9BRAD/19-81
D6V8K7_9BRAD/22-84
D6V8T2_9BRAD/7-69
D6V947_9BRAD/22-84
D6V9E1_9BRAD/17-80
D6VB36_9BRAD/22-84
D6X5C2_STRPR/34-96
D6X8G8_STRPR/3-73
D6X9F8_STRPR/83-145
D6XAM5_9ACTO/22-84
D6XB23_9ACTO/15-78
D6XCH7_9ACTO/14-75
D6XCH8_9ACTO/37-99
D6XCL2_9ACTO/26-90
D6XSR7_BACIE/4-58
D6XSS2_BACIE/5-68
D6XU23_BACIE/9-72
D6XUB1_BACIE/11-74
D6XVD5_BACIE/10-73
D6XVV2_BACIE/10-73
D6XVV5_BACIE/10-73
D6XWP2_BACIE/4-67
D6XX58_BACIE/10-73
D6XXF2_BACIE/10-73
D6XXM7_BACIE/7-70
D6XYH2_BACIE/4-67
D6Y0W4_BACIE/12-75
D6Y287_THEBD/9-72
D6Y292_THEBD/11-73
D6Y2M3_THEBD/10-72
D6Y3L3_THEBD/7-69
D6Y3N9_THEBD/7-70
D6Y6D3_THEBD/21-84
D6Y6W8_THEBD/13-74
D6Y7V4_THEBD/6-69
D6Y7X7_THEBD/7-67
D6Y7X9_THEBD/3-66
D6Y7X9_THEBD/80-143
D6Y7Y1_THEBD/7-70
D6Y8L7_THEBD/15-77
D6Y8N0_THEBD/8-71
D6Y971_THEBD/13-76
D6Y9Q6_THEBD/12-75
D6YAH8_THEBD/11-74
D6YAZ3_THEBD/47-110
D6YB63_THEBD/16-79
D6YB86_THEBD/14-79
D6YQ69_PANVC/20-82
D6YQX1_PANVC/8-71
D6YR91_PANVC/22-84
D6Z793_SEGRD/22-84
D6Z810_SEGRD/7-66
D6ZDL1_SEGRD/9-72
D6ZHR9_MOBCV/4-67
D6ZJL2_MOBCV/8-71
D6ZKV3_MOBCV/10-72
D6ZMS2_STRP0/4-67
D6ZMU4_STRP0/11-74
D6ZNL5_STRP0/3-66
D6ZPN6_STRP0/19-82
D6ZRT6_STRP0/4-67
D6ZRZ3_STRP0/6-69
D6ZT15_BIFLJ/13-76
D6ZTD0_BIFLJ/13-76
D6ZTD5_BIFLJ/13-76
D6ZYC9_STAND/12-74
D6ZYD8_STAND/18-80
D6ZYL3_STAND/24-86
D6ZZ68_STAND/3-66
D6ZZ87_STAND/13-75
D7A075_STAND/14-77
D7A0L8_STAND/34-97
D7A0M1_STAND/16-79
D7A0N5_STAND/29-90
D7A0P3_STAND/37-100
D7A0U7_STAND/16-79
D7A102_STAND/21-83
D7A112_STAND/17-80
D7A134_STAND/16-78
D7A139_STAND/4-66
D7A1I6_STAND/10-73
D7A1Q7_STAND/22-85
D7A2J7_STAND/4-67
D7A2K9_STAND/33-95
D7A2M6_STAND/23-85
D7A2R1_STAND/6-68
D7A363_STAND/4-66
D7A3C9_STAND/39-101
D7A426_STAND/31-93
D7A457_STAND/28-91
D7A4E1_STAND/29-92
D7A4G3_STAND/14-76
D7A4G7_STAND/11-73
D7A4W6_STAND/9-71
D7A5U7_STAND/10-72
D7A628_STAND/18-80
D7A631_STAND/30-92
D7A6F7_STAND/15-76
D7A6Q4_STAND/23-86
D7A6Q6_STAND/29-94
D7A6U7_STAND/20-82
D7A6W7_STAND/6-68
D7A820_STAND/20-82
D7A861_STAND/17-79
D7A8K0_STAND/12-74
D7A9A6_STAND/29-94
D7A9D2_STAND/23-85
D7A9J2_STAND/17-78
D7A9W5_STAND/5-67
D7A9X3_STAND/17-76
D7A9Y3_STAND/21-83
D7A9Z9_STAND/41-103
D7AA60_STAND/14-77
D7AA64_STAND/18-80
D7AAA0_STAND/17-79
D7AAA8_STAND/21-80
D7AAQ1_STAND/43-105
D7AAQ4_STAND/29-90
D7AAS0_STAND/13-76
D7AAW4_STAND/15-78
D7ADN2_GEOSK/10-73
D7AG81_GEOSK/11-73
D7AGA8_GEOSK/11-71
D7AJ56_GEOSK/11-74
D7ALV4_GEOSK/12-75
D7AMZ6_THEM3/14-77
D7AQ80_THEM3/8-71
D7AQR7_THEM3/7-70
D7ASQ0_THEM3/11-74
D7ASV7_THEM3/13-76
D7AT08_THEM3/13-75
D7AUV4_NOCDD/19-81
D7AW23_NOCDD/12-75
D7AX57_NOCDD/11-74
D7AX89_NOCDD/22-84
D7AXC6_NOCDD/17-80
D7AXD4_NOCDD/27-89
D7AXG3_NOCDD/9-72
D7AXI8_NOCDD/24-87
D7AXM5_NOCDD/18-65
D7AXT7_NOCDD/15-78
D7AXV6_NOCDD/11-74
D7AXX0_NOCDD/15-78
D7AYN0_NOCDD/14-76
D7AZ53_NOCDD/12-72
D7AZW3_NOCDD/12-75
D7B052_NOCDD/15-77
D7B099_NOCDD/19-81
D7B0A7_NOCDD/6-69
D7B0N7_NOCDD/20-82
D7B2Z1_NOCDD/14-76
D7B383_NOCDD/10-71
D7B3B2_NOCDD/38-100
D7B3C6_NOCDD/11-74
D7B472_NOCDD/20-83
D7B4G6_NOCDD/24-86
D7B4M0_NOCDD/27-90
D7B519_NOCDD/8-70
D7B574_NOCDD/15-76
D7B5N8_NOCDD/11-74
D7B5X4_NOCDD/30-89
D7B6Y5_NOCDD/6-69
D7B6Y6_NOCDD/5-68
D7B720_NOCDD/10-73
D7B764_NOCDD/14-66
D7B908_NOCDD/10-73
D7BB89_MEISD/5-69
D7BBE6_MEISD/11-74
D7BBH3_MEISD/13-76
D7BCN2_MEISD/16-78
D7BE96_MEISD/10-72
D7BFG8_MEISD/2-61
D7BIT2_MEISD/5-66
D7BIV5_MEISD/20-83
D7BLB8_ARCHD/4-65
D7BLL2_ARCHD/28-91
D7BLU4_ARCHD/19-82
D7BMD7_ARCHD/45-108
D7BMK6_ARCHD/16-79
D7BPL3_ARCHD/12-72
D7BPT1_STRBB/10-72
D7BPT8_STRBB/10-71
D7BRG5_STRBB/30-92
D7BRT0_STRBB/8-71
D7BSG4_STRBB/15-78
D7BSI3_STRBB/18-80
D7BSQ2_STRBB/5-66
D7BST3_STRBB/3-66
D7BTA0_STRBB/5-68
D7BTG9_STRBB/10-73
D7BTL3_STRBB/22-85
D7BTY3_STRBB/1-55
D7BUG7_STRBB/21-83
D7BV36_STRBB/29-91
D7BW05_STRBB/10-71
D7BW05_STRBB/80-141
D7BW22_STRBB/9-71
D7BW85_STRBB/31-97
D7BWK6_STRBB/7-70
D7BXU0_STRBB/8-71
D7BXZ6_STRBB/12-74
D7BY18_STRBB/1-63
D7BY24_STRBB/6-69
D7BY70_STRBB/33-94
D7BY75_STRBB/14-75
D7BYM4_STRBB/17-79
D7BYP3_STRBB/6-68
D7BYS0_STRBB/2-60
D7BYW9_STRBB/28-92
D7BZ69_STRBB/8-70
D7BZC2_STRBB/29-91
D7C0A1_STRBB/20-82
D7C0X0_STRBB/20-82
D7C1S8_STRBB/17-79
D7C274_STRBB/15-75
D7C465_STRBB/9-71
D7C4E8_STRBB/6-68
D7C4I2_STRBB/9-72
D7C4P9_STRBB/36-97
D7C538_STRBB/20-82
D7C5F1_STRBB/7-69
D7C653_STRBB/3-66
D7C658_STRBB/15-66
D7C6E7_STRBB/13-75
D7C6Q2_STRBB/24-86
D7C7P5_STRBB/7-66
D7C7W4_STRBB/35-98
D7C8C5_STRBB/13-76
D7C8G7_STRBB/28-91
D7C8L4_STRBB/8-70
D7C8N2_STRBB/84-146
D7C922_STRBB/3-66
D7CAJ9_STRBB/17-79
D7CBS9_STRBB/1-58
D7CBU0_STRBB/22-84
D7CCF0_STRBB/13-76
D7CCS9_STRBB/14-76
D7CD61_STRBB/9-71
D7CDK1_STRBB/1-64
D7CDN0_STRBB/10-72
D7CDX3_STRBB/27-84
D7CF23_STRBB/8-63
D7CF29_STRBB/11-74
D7CF52_STRBB/35-98
D7CFD7_STRBB/383-445
D7CFD8_STRBB/15-77
D7CG58_STRBB/11-74
D7CGI8_STRBB/13-76
D7CHK0_STRBB/35-98
D7CHN0_STRBB/69-129
D7CI21_STRBB/5-68
D7CI44_STRBB/11-73
D7CIC4_STRBB/11-74
D7CIN7_SYNLT/17-79
D7CL37_SYNLT/27-90
D7CMY1_SYNLT/13-76
D7CP76_SYNLT/12-75
D7CQG5_TRURR/18-80
D7CS69_TRURR/21-84
D7CZH3_GEOSC/10-73
D7D048_GEOSC/11-74
D7D0J8_GEOSC/8-70
D7D204_GEOSC/5-59
D7D210_GEOSC/16-79
D7D2E8_GEOSC/7-69
D7D4C0_GEOSC/15-78
D7D694_GEOSC/8-71
D7D6C3_GEOSC/19-81
D7D6F5_GEOSC/3-66
D7D6R3_GEOSC/5-68
D7D6Z9_GEOSC/12-75
D7DHI5_METS0/31-94
D7DIZ2_METS0/3-66
D7DLA5_METS0/20-83
D7DNQ9_METS0/14-77
D7DQ74_METS0/25-88
D7E174_NOSA0/14-77
D7E3D6_NOSA0/21-84
D7EMV9_MYCTU/19-82
D7EN59_MYCTU/12-74
D7ENR8_MYCTU/22-85
D7EPT5_MYCTU/17-80
D7ETS5_MYCTU/13-77
D7ETS5_MYCTU/267-330
D7EXS7_MYCTU/9-71
D7EY43_MYCTU/61-123
D7GEN8_PROFC/11-72
D7GEP3_PROFC/21-84
D7GFP8_PROFC/34-96
D7GFT6_PROFC/22-85
D7GG62_PROFC/12-74
D7GGU0_PROFC/19-81
D7GIS2_PROFC/12-71
D7GNZ7_9FIRM/4-67
D7GPF0_9FIRM/12-75
D7GPZ9_9FIRM/10-73
D7GQI4_9FIRM/8-71
D7GR44_9FIRM/6-68
D7GSN9_9FIRM/15-77
D7GX44_9FIRM/12-75
D7GXA2_9FIRM/11-76
D7H010_BRUAB/40-103
D7H069_BRUAB/17-78
D7H2B4_BRUAB/9-72
D7H3N9_BRUAB/17-79
D7H412_BRUAB/17-79
D7H477_BRUAB/30-92
D7H4E6_BRUAB/25-88
D7H4J7_BRUAB/21-80
D7H4M2_BRUAB/21-84
D7H4P3_BRUAB/18-80
D7H509_BRUAB/11-78
D7H562_BRUAB/14-77
D7H5K5_BRUAB/25-88
D7H5P4_BRUAB/10-73
D7H5X0_BRUAB/27-89
D7H5Z0_BRUAB/24-86
D7H641_BRUAB/22-84
D7H6A1_BRUAB/17-79
D7H6B7_BRUAB/16-79
D7H6D1_BRUAB/24-87
D7H6L5_BRUAB/48-110
D7H851_VIBCH/4-67
D7H8G9_VIBCH/19-81
D7H9W4_VIBCH/8-71
D7HCP7_VIBCH/2-65
D7HEI3_VIBCH/11-74
D7HII3_VIBCH/8-71
D7HJZ9_VIBCH/19-81
D7HKB5_VIBCH/4-67
D7HMS0_VIBCH/2-65
D7HNG1_VIBCH/4-67
D7HQ37_VIBCH/11-74
D7HTU4_PSESS/3-66
D7HU92_PSESS/12-74
D7HUM6_PSESS/21-84
D7HUT1_PSESS/10-71
D7HWT0_PSESS/10-72
D7HXJ5_PSESS/8-71
D7HY00_PSESS/24-86
D7HY05_PSESS/9-71
D7HYH3_PSESS/6-69
D7HYN6_PSESS/18-80
D7HZF6_PSESS/8-70
D7HZR0_PSESS/4-66
D7I085_PSESS/19-81
D7I104_PSESS/10-71
D7I140_PSESS/15-78
D7I141_PSESS/30-93
D7I165_PSESS/16-79
D7I185_PSESS/12-75
D7I2G8_PSESS/20-82
D7I2Y7_PSESS/12-75
D7I3T0_PSESS/17-80
D7I4P3_PSESS/110-169
D7I4P3_PSESS/14-76
D7I6L0_PSESS/24-86
D7I6Q9_PSESS/23-86
D7I743_PSESS/29-91
D7IHY8_9BACE/16-79
D7IR08_9BACE/11-72
D7ITY2_9BACE/6-69
D7IYG4_9BACE/43-106
D7J4E7_9BACE/10-73
D7J5E8_9BACE/9-72
D7J840_9BACE/30-93
D7JAA2_9BACE/16-79
D7JHB8_ECOLX/7-63
D7JHS8_ECOLX/22-85
D7JIA8_ECOLX/13-75
D7JJ02_ECOLX/10-73
D7JJ19_ECOLX/3-66
D7JMR2_ECOLX/8-71
D7JNN9_ECOLX/3-66
D7JPB3_ECOLX/12-74
D7JPL3_ECOLX/13-75
D7JPR8_ECOLX/24-87
D7JSI7_ECOLX/12-72
D7JSJ6_ECOLX/3-66
D7JST1_ECOLX/24-87
D7JTQ6_ECOLX/9-72
D7JU27_ECOLX/29-92
D7JUG9_ECOLX/15-78
D7JUS7_ECOLX/2-65
D7JUT8_ECOLX/5-68
D7JVC5_ECOLX/14-77
D7JVX5_ECOLX/7-70
D7JWG6_9BACE/16-79
D7JY32_9BACE/9-72
D7K606_9BACE/59-122
D7K9X8_9BACE/16-79
D7KAF3_9BACE/9-72
D7N0T9_9NEIS/27-87
D7N1W1_9NEIS/10-73
D7N7M8_9FIRM/15-77
D7N8Q1_9FIRM/13-76
D7UET1_LISMO/5-68
D7UFQ5_LISMO/8-71
D7UFQ6_LISMO/10-73
D7UGG1_LISMO/12-75
D7UGR0_LISMO/14-77
D7UGR2_LISMO/7-68
D7UGX4_LISMO/3-66
D7UGY0_LISMO/13-76
D7UH19_LISMO/10-73
D7UH29_LISMO/10-73
D7UHW3_LISMO/6-68
D7UHW5_LISMO/8-70
D7UJK6_LISMO/9-72
D7UJM9_LISMO/5-68
D7UJN1_LISMO/10-71
D7UK89_LISMO/8-69
D7UKF9_LISMO/7-70
D7UKZ9_LISMO/12-75
D7UL72_LISMO/6-69
D7UL99_LISMO/10-72
D7UM85_LISMO/6-59
D7UUY4_LISGR/10-73
D7UVD0_LISGR/7-70
D7UW14_LISGR/6-69
D7UWF2_LISGR/7-69
D7UWN3_LISGR/12-75
D7UWQ2_LISGR/12-75
D7UWR2_LISGR/3-65
D7UWT2_LISGR/7-70
D7UWX9_LISGR/6-69
D7UXB5_LISGR/7-70
D7UXF2_LISGR/9-71
D7UYW3_LISGR/6-59
D7V0A4_LISGR/6-68
D7V0A6_LISGR/9-70
D7V0T6_LISGR/9-72
D7V0U6_LISGR/10-73
D7V1M4_9LACO/5-68
D7V1V4_9LACO/4-67
D7V1V8_9LACO/5-68
D7V3R8_9LACO/9-72
D7V4G5_9LACO/5-67
D7V4K1_9LACO/20-83
D7V5L4_9LACO/6-69
D7V5L6_9LACO/3-66
D7V5T4_9LACO/5-68
D7V5U6_9LACO/5-67
D7V6A7_9LACO/8-71
D7V7V1_LACPL/16-79
D7V844_LACPL/24-87
D7V8A2_LACPL/11-74
D7V8J9_LACPL/1-62
D7VAX4_LACPL/9-72
D7VBJ6_LACPL/10-73
D7VCL9_LACPL/1-62
D7VCQ3_LACPL/11-74
D7VCV1_LACPL/11-71
D7VCW8_LACPL/5-67
D7VDB8_LACPL/12-75
D7VDE7_LACPL/5-68
D7VE15_LACPL/4-67
D7VE56_LACPL/7-70
D7VE71_LACPL/15-78
D7VEG4_LACPL/26-89
D7VEQ9_LACPL/7-70
D7VJL6_9SPHI/20-83
D7VK37_9SPHI/8-71
D7VK88_9SPHI/18-81
D7VLR6_9SPHI/23-86
D7VQL4_9SPHI/6-68
D7VR02_9SPHI/10-68
D7VR43_9SPHI/6-69
D7VSW2_9SPHI/19-82
D7VTC0_9SPHI/14-76
D7VUJ8_9FLAO/6-69
D7W1U9_9FLAO/6-69
D7W316_9FLAO/23-86
D7W362_9FLAO/30-93
D7W382_9FLAO/6-69
D7W9C1_9CORY/8-71
D7WAK2_9CORY/10-73
D7WCA8_9CORY/9-72
D7WCT1_9CORY/13-76
D7WGN7_BACCE/13-76
D7WGS1_BACCE/11-74
D7WHR1_BACCE/15-78
D7WJ44_BACCE/11-74
D7WJL4_BACCE/13-76
D7WMP5_9BACI/10-73
D7WMQ4_9BACI/13-76
D7WN68_9BACI/13-76
D7WP50_9BACI/8-71
D7WPR9_9BACI/5-59
D7WPS3_9BACI/11-73
D7WQE8_9BACI/10-73
D7WRP5_9BACI/13-76
D7WRX9_9BACI/4-67
D7WT83_9BACI/14-77
D7WTL3_9BACI/11-74
D7WTU0_9BACI/11-74
D7WTZ1_9BACI/13-76
D7WU81_9BACI/13-76
D7WUB3_9BACI/14-77
D7WUZ5_9BACI/11-73
D7WV61_9BACI/14-75
D7WVN7_9BACI/11-72
D7WWF4_9BACI/24-87
D7WWK5_9BACI/13-76
D7WX36_9BACI/13-76
D7WX91_9BACI/3-66
D7WXB0_9BACI/14-77
D7WY49_9BACI/13-76
D7WY96_9BACI/13-76
D7WY98_9BACI/13-75
D7WYA1_9BACI/11-74
D7WZ13_9BACI/13-76
D7WZE5_9BACI/19-81
D7X051_9BACI/16-79
D7X094_ECOLX/24-87
D7X0H2_ECOLX/14-77
D7X190_ECOLX/2-65
D7X1A2_ECOLX/5-68
D7X1G1_ECOLX/14-77
D7X2P9_ECOLX/8-71
D7X3L8_ECOLX/7-70
D7X548_ECOLX/13-75
D7X5Y7_ECOLX/13-75
D7X6D3_ECOLX/32-95
D7X829_ECOLX/12-72
D7X839_ECOLX/3-66
D7X8C6_ECOLX/8-71
D7X8G7_ECOLX/12-75
D7X9P7_ECOLX/10-73
D7X9R7_ECOLX/3-66
D7X9U8_ECOLX/7-63
D7XBR1_ECOLX/12-74
D7XBS5_ECOLX/3-66
D7XCF7_ECOLX/9-71
D7XDW2_ECOLX/11-74
D7XF00_ECOLX/24-87
D7XGF5_ECOLX/3-66
D7XGG6_ECOLX/12-74
D7XHG9_ECOLX/24-87
D7XJE9_ECOLX/14-77
D7XJI9_ECOLX/5-68
D7XJK0_ECOLX/2-65
D7XLL2_ECOLX/13-75
D7XLM0_ECOLX/3-65
D7XN79_ECOLX/32-95
D7XQI6_ECOLX/10-73
D7XQK7_ECOLX/3-66
D7XQN0_ECOLX/7-63
D7XR53_ECOLX/11-74
D7XRQ6_ECOLX/9-72
D7XRZ0_ECOLX/13-76
D7XS50_ECOLX/9-71
D7XSW9_ECOLX/7-70
D7XTJ3_ECOLX/13-75
D7XUN1_ECOLX/12-72
D7XUV1_ECOLX/8-71
D7XV23_ECOLX/6-69
D7XWE9_ECOLX/12-75
D7XWU3_ECOLX/8-71
D7XYA9_ECOLX/14-77
D7XYK4_ECOLX/10-73
D7XYP8_ECOLX/7-63
D7XZ57_ECOLX/14-77
D7XZF9_ECOLX/12-72
D7XZR6_ECOLX/9-71
D7Y048_ECOLX/24-87
D7Y0F1_ECOLX/12-74
D7Y0G3_ECOLX/3-66
D7Y178_ECOLX/5-68
D7Y192_ECOLX/2-62
D7Y216_ECOLX/13-75
D7Y3N2_ECOLX/6-69
D7Y4M6_ECOLX/36-99
D7Y581_ECOLX/32-95
D7Y5E4_ECOLX/7-70
D7Y653_ECOLX/12-75
D7Y701_ECOLX/11-74
D7Y7E4_ECOLX/8-71
D7Y8V9_ECOLX/8-71
D7YA92_ECOLX/13-75
D7YC33_ECOLX/12-74
D7YC47_ECOLX/3-66
D7YCA1_ECOLX/8-71
D7YDH8_ECOLX/9-72
D7YEP5_ECOLX/12-72
D7YFK9_ECOLX/11-74
D7YGC5_ECOLX/8-71
D7YGV3_ECOLX/24-87
D7YH01_ECOLX/9-71
D7YIZ0_ECOLX/13-75
D7YLX5_ECOLX/2-65
D7YLY7_ECOLX/5-68
D7YM51_ECOLX/14-77
D7YN16_ECOLX/7-70
D7YN99_ECOLX/32-95
D7YNI8_ECOLX/6-69
D7YP95_ECOLX/7-63
D7YPB7_ECOLX/3-66
D7YPD6_ECOLX/10-73
D7YQD1_ECOLX/12-75
D7YRW3_ECOLX/3-65
D7YRX2_ECOLX/13-75
D7YSV2_ECOLX/8-71
D7YT25_ECOLX/24-87
D7YTA7_ECOLX/14-77
D7YTJ6_ECOLX/9-72
D7YTQ1_ECOLX/9-71
D7YVK9_ECOLX/3-66
D7YVS1_ECOLX/7-70
D7YX40_ECOLX/24-87
D7YY58_ECOLX/10-73
D7YY89_ECOLX/7-64
D7Z0D5_ECOLX/14-77
D7Z0J7_ECOLX/5-68
D7Z0X0_ECOLX/8-71
D7Z125_ECOLX/12-75
D7Z1V6_ECOLX/3-66
D7Z1W7_ECOLX/12-72
D7Z354_ECOLX/13-75
D7Z3H4_ECOLX/13-75
D7Z3I1_ECOLX/3-65
D7Z4F5_ECOLX/29-92
D7Z5Z7_ECOLX/11-74
D7Z738_ECOLX/8-71
D7Z7E6_ECOLX/9-71
D7Z883_ECOLX/12-74
D7Z896_ECOLX/3-66
D7Z8E9_ECOLX/8-42
D7Z8F7_ECOLX/4-67
D7Z956_ECOLX/13-75
D7Z963_ECOLX/3-65
D7Z9J6_ECOLX/5-68
D7Z9L1_ECOLX/8-71
D7Z9U3_ECOLX/3-66
D7Z9V2_ECOLX/12-72
D7ZA37_ECOLX/24-87
D7ZCL9_ECOLX/14-77
D7ZD56_ECOLX/24-87
D7ZDF5_ECOLX/10-73
D7ZDH8_ECOLX/3-66
D7ZDJ9_ECOLX/7-63
D7ZE28_ECOLX/13-75
D7ZEE1_ECOLX/14-77
D7ZES4_ECOLX/32-95
D7ZH26_ECOLX/7-70
D7ZKF9_ECOLX/11-74
D7ZLA8_ECOLX/2-65
D7ZNN5_ECOLX/8-71
D7ZPH0_ECOLX/8-71
D7ZQV2_ECOLX/10-73
D7ZRD0_ECOLX/12-74
D7ZRE3_ECOLX/3-66
D7ZRG5_ECOLX/13-75
D7ZSP7_ECOLX/6-69
D7ZTX3_ECOLX/32-95
D7ZVH5_ECOLX/12-72
D7ZWM2_ECOLX/24-87
D7ZX16_ECOLX/12-75
D7ZYL5_ECOLX/7-70
D7ZYS5_ECOLX/11-74
D7ZZ17_ECOLX/9-71
D7ZZE3_ECOLX/9-72
D7ZZJ2_ECOLX/7-63
D7ZZL8_ECOLX/13-75
D8A094_ECOLX/2-62
D8A0A7_ECOLX/5-68
D8A0G8_ECOLX/14-77
D8A0U9_ECOLX/14-77
D8A4N0_ECOLX/12-75
D8A502_ECOLX/24-87
D8A5I2_ECOLX/20-83
D8A8N1_ECOLX/30-93
D8A914_ECOLX/32-95
D8A9D2_ECOLX/10-73
D8AA03_ECOLX/11-74
D8ABL9_ECOLX/12-74
D8ABN1_ECOLX/3-66
D8ABT9_ECOLX/8-71
D8AC63_ECOLX/7-63
D8ACU7_ECOLX/8-71
D8AE43_ECOLX/13-75
D8AE50_ECOLX/3-65
D8AFE6_ECOLX/13-75
D8AG48_ECOLX/2-65
D8AG60_ECOLX/5-68
D8AGJ9_ECOLX/12-72
D8AGL0_ECOLX/3-66
D8AHX0_ECOLX/13-75
D8AI08_ECOLX/7-63
D8AIE7_ECOLX/12-75
D8AJ71_ECOLX/6-69
D8AK41_ECOLX/5-68
D8AK52_ECOLX/2-65
D8AKV1_ECOLX/24-87
D8ALH2_ECOLX/8-71
D8ALJ8_ECOLX/12-74
D8ALL1_ECOLX/3-66
D8ALR0_ECOLX/7-70
D8ANM7_ECOLX/10-73
D8AP27_ECOLX/12-72
D8AR52_ECOLX/11-74
D8ASF8_ECOLX/32-95
D8AT86_ECOLX/14-77
D8AT98_ECOLX/9-72
D8ATM9_ECOLX/9-71
D8AU65_ECOLX/13-75
D8AVU3_ECOLX/8-71
D8AXX9_ECOLX/8-71
D8AZ04_ECOLX/10-73
D8AZK5_ECOLX/24-87
D8B0R9_ECOLX/8-71
D8B1T8_ECOLX/11-74
D8B2M9_ECOLX/5-68
D8B2P0_ECOLX/2-65
D8B465_ECOLX/12-75
D8B595_ECOLX/7-70
D8B5M6_ECOLX/12-72
D8B5Q9_ECOLX/13-75
D8B694_ECOLX/6-69
D8B7P0_ECOLX/12-74
D8B7Q3_ECOLX/3-66
D8B823_ECOLX/9-71
D8B8F2_ECOLX/14-77
D8B901_ECOLX/32-95
D8B959_ECOLX/14-77
D8B9V5_ECOLX/13-75
D8BA41_ECOLX/7-63
D8BCF1_ECOLX/3-66
D8BDP9_ECOLX/30-93
D8BE51_ECOLX/13-75
D8BEQ9_ECOLX/29-92
D8BFY3_ECOLX/24-87
D8BHN0_ECOLX/8-71
D8BHU2_ECOLX/14-77
D8BIB0_ECOLX/11-74
D8BIS4_ECOLX/7-70
D8BKQ6_ECOLX/5-68
D8BL14_ECOLX/3-66
D8BL25_ECOLX/12-72
D8BM55_ECOLX/10-73
D8BM86_ECOLX/7-64
D8BMJ8_ECOLX/9-71
D8BMP1_ECOLX/9-72
D8BMS1_ECOLX/13-76
D8BND9_ECOLX/13-75
D8BP52_ECOLX/8-71
D8BS56_ECOLX/13-75
D8BSK8_ECOLX/1-57
D8BSX9_ECOLX/9-71
D8BT25_ECOLX/9-72
D8BT95_ECOLX/3-66
D8BTD6_ECOLX/7-70
D8BUY1_ECOLX/7-63
D8BW08_ECOLX/34-97
D8BY68_ECOLX/9-72
D8BZL5_ECOLX/24-87
D8BZV8_ECOLX/6-66
D8C0D0_ECOLX/6-69
D8C2R8_ECOLX/8-71
D8C322_ECOLX/1-26
D8C334_ECOLX/5-68
D8C3D2_ECOLX/11-74
D8C3Q4_ECOLX/29-92
D8C4I6_ECOLX/14-77
D8C4R5_ECOLX/12-74
D8C4T5_ECOLX/13-75
D8C5K4_ECOLX/8-71
D8C915_ECOLX/7-70
D8C985_ECOLX/3-66
D8C9F1_ECOLX/8-71
D8CAY4_ECOLX/8-71
D8CB97_ECOLX/5-68
D8CBF8_ECOLX/14-77
D8CBP9_ECOLX/13-75
D8CCD5_ECOLX/29-92
D8CCR1_ECOLX/14-77
D8CD12_ECOLX/9-72
D8CD56_ECOLX/9-71
D8CDC7_ECOLX/10-73
D8CDF9_ECOLX/7-64
D8CET4_ECOLX/24-87
D8CHW0_ECOLX/11-74
D8CIE7_ECOLX/13-75
D8CIF6_ECOLX/3-65
D8CIP0_ECOLX/12-75
D8CJ86_ECOLX/12-72
D8CJ97_ECOLX/3-66
D8D0V8_COMTE/10-72
D8D1D6_COMTE/1-63
D8D1H5_COMTE/25-88
D8D1J1_COMTE/24-86
D8D203_COMTE/14-77
D8D218_COMTE/33-96
D8D233_COMTE/1-59
D8D3B1_COMTE/29-92
D8D3V4_COMTE/7-69
D8D3V5_COMTE/5-67
D8D3W2_COMTE/24-86
D8D558_COMTE/11-73
D8D5V9_COMTE/13-76
D8D778_COMTE/11-74
D8D7C4_COMTE/26-88
D8D7T3_COMTE/28-90
D8D998_COMTE/6-69
D8D9F9_COMTE/49-112
D8D9V2_COMTE/17-80
D8DBQ1_COMTE/12-75
D8DBQ3_COMTE/21-84
D8DBR0_COMTE/3-66
D8DBT8_COMTE/6-67
D8DCA5_COMTE/25-87
D8DCI9_COMTE/11-73
D8DCT7_COMTE/20-83
D8DCZ5_COMTE/24-87
D8DDS6_COMTE/17-78
D8DE28_COMTE/13-73
D8DE37_COMTE/5-68
D8DZ99_PREBR/9-72
D8E331_ECOLX/8-71
D8E3I2_ECOLX/13-75
D8E4Q7_ECOLX/13-76
D8E4Y8_ECOLX/9-72
D8E586_ECOLX/24-87
D8E5H2_ECOLX/11-74
D8E6W2_ECOLX/8-71
D8E743_ECOLX/2-65
D8E894_ECOLX/12-75
D8E8L3_ECOLX/6-69
D8E999_ECOLX/12-74
D8E9B1_ECOLX/3-66
D8EA47_ECOLX/2-65
D8EA57_ECOLX/13-75
D8EAL5_ECOLX/7-70
D8EAT9_ECOLX/10-73
D8EAV9_ECOLX/3-66
D8EAY1_ECOLX/7-63
D8EBM9_ECOLX/9-71
D8EC62_ECOLX/9-72
D8ECD1_ECOLX/5-68
D8ECI5_ECOLX/32-95
D8ECZ0_ECOLX/14-77
D8EGK1_ECOLX/14-77
D8EGS0_ECOLX/5-68
D8EGT2_ECOLX/2-65
D8EH17_ECOLX/8-71
D8EHI7_ECOLX/9-71
D8EIM6_ECOLX/12-72
D8EIZ1_ECOLX/7-63
D8EJF8_ECOLX/11-74
D8EJX1_ECOLX/3-66
D8EJY4_ECOLX/12-74
D8EK19_ECOLX/6-69
D8EKV3_ECOLX/8-71
D8ELH5_ECOLX/9-72
D8EN58_ECOLX/32-95
D8EPK3_ECOLX/13-75
D8EQV4_ECOLX/10-73
D8ES24_ECOLX/24-87
D8ESG0_ECOLX/8-42
D8ESI2_ECOLX/4-67
D8ET20_ECOLX/7-70
D8ETP2_ECOLX/13-75
D8ETQ3_ECOLX/3-65
D8F2C9_9DELT/23-88
D8F796_9DELT/12-69
D8F8Q6_9DELT/10-75
D8F9Q3_9DELT/4-66
D8FAV0_9DELT/20-83
D8FET7_9DELT/24-86
D8FHJ7_9FIRM/11-71
D8FJI3_9FIRM/13-76
D8FK57_9FIRM/1-51
D8FLT8_LACDE/5-67
D8FMA5_LACDE/12-75
D8FNM5_LACDE/4-67
D8FNU0_LACDE/3-66
D8FPD1_LACDE/5-68
D8FR16_LACDE/9-72
D8FVU6_9CYAN/13-76
D8G475_9CYAN/14-77
D8G7S6_9CYAN/16-72
D8G9Y3_LACCZ/9-72
D8GAN9_LACCZ/13-76
D8GAV4_LACCZ/6-68
D8GB41_LACCZ/11-74
D8GBQ4_LACCZ/13-76
D8GCC7_LACCZ/7-69
D8GDF5_LACCZ/3-66
D8GDR4_LACCZ/3-66
D8GE44_LACCZ/3-66
D8GEC2_LACCZ/1-62
D8GHN8_LACCZ/10-73
D8GHR8_LACCZ/5-68
D8GHW1_LACCZ/20-82
D8GHY6_CLOLD/15-78
D8GI07_CLOLD/10-73
D8GIE1_CLOLD/16-79
D8GIL5_CLOLD/16-79
D8GIU7_CLOLD/13-76
D8GIX5_CLOLD/9-71
D8GJR1_CLOLD/11-74
D8GK99_CLOLD/4-67
D8GLZ7_CLOLD/11-74
D8GMD5_CLOLD/13-76
D8GNC2_CLOLD/5-68
D8GPB3_CLOLD/13-76
D8GPP4_CLOLD/2-65
D8GQ08_CLOLD/16-78
D8GQU8_CLOLD/13-76
D8GRR6_CLOLD/19-82
D8GSI8_CLOLD/13-76
D8GSN9_CLOLD/10-73
D8GVA2_BACAI/15-78
D8GVH5_BACAI/13-76
D8GXM5_BACAI/19-81
D8GYB5_BACAI/8-71
D8GYC4_BACAI/5-59
D8GZ45_BACAI/3-66
D8GZ74_BACAI/13-76
D8H029_BACAI/9-72
D8H085_BACAI/13-76
D8H0G2_BACAI/14-77
D8H0U1_BACAI/16-79
D8H0Y6_BACAI/4-67
D8H1E2_BACAI/11-74
D8H2G3_BACAI/13-76
D8H2H5_BACAI/13-76
D8H5R1_BACAI/9-72
D8H690_BACAI/1-53
D8H6T0_BACAI/11-74
D8H7G5_BACAI/13-76
D8H7Y7_BACAI/15-78
D8H8K2_BACAI/16-77
D8H9H4_BACAI/1-26
D8H9J7_BACAI/15-78
D8HAV7_STAAF/7-69
D8HCW4_STAAF/13-76
D8HDJ8_STAAF/13-75
D8HEA0_STAAF/3-66
D8HFH1_STAAF/15-76
D8HFV7_STAAF/7-69
D8HG01_STAAF/5-68
D8HIW0_AMYMU/11-72
D8HJ00_AMYMU/23-85
D8HJK1_AMYMU/24-84
D8HK43_AMYMU/12-75
D8HK92_AMYMU/2-65
D8HKN7_AMYMU/16-78
D8HKQ5_AMYMU/6-69
D8HKY9_AMYMU/9-71
D8HM56_AMYMU/7-68
D8HMC4_AMYMU/22-84
D8HMG3_AMYMU/5-68
D8HN75_AMYMU/10-72
D8HNK1_AMYMU/18-81
D8HNQ7_AMYMU/10-75
D8HNR5_AMYMU/15-80
D8HNZ1_AMYMU/20-83
D8HP40_AMYMU/26-89
D8HP54_AMYMU/10-72
D8HPE4_AMYMU/13-76
D8HPK2_AMYMU/18-82
D8HPK5_AMYMU/5-68
D8HPM0_AMYMU/4-66
D8HQD9_AMYMU/20-82
D8HQF6_AMYMU/19-81
D8HQX8_AMYMU/30-93
D8HR48_AMYMU/13-76
D8HRR7_AMYMU/11-74
D8HS09_AMYMU/6-68
D8HS15_AMYMU/1-63
D8HT14_AMYMU/11-71
D8HT87_AMYMU/10-73
D8HU32_AMYMU/1-63
D8HV01_AMYMU/13-76
D8HVA1_AMYMU/37-99
D8HVJ9_AMYMU/12-75
D8HVX5_AMYMU/8-69
D8HWL0_AMYMU/29-89
D8HX11_AMYMU/18-81
D8HXH9_AMYMU/17-79
D8HZ56_AMYMU/13-76
D8HZD1_AMYMU/21-82
D8I2H6_AMYMU/16-78
D8I2K3_AMYMU/27-90
D8I2P9_AMYMU/5-68
D8I3T2_AMYMU/13-76
D8I3Z5_AMYMU/1-61
D8I4H0_AMYMU/14-76
D8I4T4_AMYMU/11-73
D8I4V1_AMYMU/22-85
D8I5C5_AMYMU/2-64
D8I5G1_AMYMU/22-87
D8I5J4_AMYMU/1-60
D8I5L3_AMYMU/2-63
D8I5T9_AMYMU/13-75
D8I601_AMYMU/1-52
D8I6C9_AMYMU/30-91
D8I6F7_AMYMU/26-86
D8I6F7_AMYMU/273-335
D8I795_AMYMU/2-64
D8I7V5_AMYMU/14-76
D8I7W9_AMYMU/18-81
D8I887_AMYMU/25-85
D8I985_AMYMU/14-77
D8I9K2_AMYMU/18-81
D8IFD4_BRAP9/6-69
D8IIR9_LACFC/5-68
D8IJ47_LACFC/5-67
D8IM11_LACSC/5-68
D8IMK5_LACSC/12-74
D8IML0_LACSC/5-68
D8IP66_HERSS/10-73
D8IPA2_HERSS/9-71
D8IPM4_HERSS/20-82
D8IQT9_HERSS/6-69
D8IQZ7_HERSS/42-105
D8IRJ4_HERSS/40-103
D8ISV8_HERSS/17-80
D8IU92_HERSS/32-95
D8IUC1_HERSS/17-79
D8IUH2_HERSS/10-73
D8IUI6_HERSS/9-71
D8IUJ2_HERSS/27-89
D8IV52_HERSS/22-85
D8IVW7_HERSS/5-66
D8IWC1_HERSS/1-56
D8IWC5_HERSS/11-73
D8IWX1_HERSS/10-72
D8IX27_HERSS/13-76
D8IX32_HERSS/19-82
D8IXF2_HERSS/7-70
D8IXT1_HERSS/7-69
D8IXZ0_HERSS/21-84
D8IYY2_HERSS/32-95
D8IZ20_HERSS/10-72
D8IZX3_HERSS/103-166
D8J0G5_HERSS/8-71
D8J0J6_HERSS/30-93
D8J161_HERSS/20-83
D8J1H9_HERSS/45-108
D8J1P0_HERSS/22-84
D8J214_HERSS/11-74
D8J227_HERSS/11-74
D8JFC7_ACISD/9-71
D8JFS6_ACISD/3-66
D8JHG3_ACISD/34-97
D8JID9_ACISD/21-82
D8JJ61_ACISD/18-80
D8JJ65_ACISD/3-66
D8JKA6_ACISD/1-45
D8JKQ2_ACISD/4-67
D8JKT2_ACISD/22-85
D8JLJ6_ACISD/21-84
D8JLR9_ACISD/21-83
D8JLT4_ACISD/3-66
D8JLU8_ACISD/23-86
D8JM33_ACISD/10-73
D8JMI4_ACISD/17-79
D8JMJ2_ACISD/19-82
D8JP59_ACISD/3-65
D8JP70_ACISD/13-76
D8JP95_ACISD/16-81
D8JPL5_HYPDA/25-88
D8JS23_HYPDA/8-71
D8JS95_HYPDA/25-88
D8JV77_HYPDA/24-86
D8JZ71_HYPDA/15-78
D8KBV0_NITWC/15-78
D8KGA6_LACLN/3-66
D8KHH4_LACLN/8-70
D8KI06_LACLN/8-71
D8KI22_LACLN/8-71
D8KIA9_LACLN/24-87
D8KK28_CORPF/6-68
D8KQA5_CORPF/30-92
D8KQE9_CORPF/8-71
D8KQJ0_CORPF/11-73
D8MD92_LEUGT/10-73
D8MDJ7_LEUGT/4-67
D8MDN2_LEUGT/5-67
D8MDQ4_LEUGT/3-66
D8ME53_LEUGT/8-71
D8MED3_LEUGT/8-71
D8MI46_LEUGT/3-66
D8MKL4_ERWBE/11-74
D8MKL8_ERWBE/25-88
D8MKY7_ERWBE/3-66
D8ML08_ERWBE/8-71
D8ML46_ERWBE/7-62
D8ML46_ERWBE/87-148
D8MLK1_ERWBE/38-100
D8MLL6_ERWBE/10-73
D8MLR3_ERWBE/7-70
D8MLT6_ERWBE/5-68
D8MMG7_ERWBE/16-78
D8MMG8_ERWBE/7-70
D8MMJ8_ERWBE/10-73
D8MMW2_ERWBE/16-78
D8MN05_ERWBE/19-79
D8MN71_ERWBE/11-74
D8MNH5_ERWBE/16-78
D8MP39_ERWBE/112-172
D8MP39_ERWBE/17-79
D8MPC3_ERWBE/21-83
D8MPF1_ERWBE/8-70
D8MPG4_ERWBE/3-65
D8MPK9_ERWBE/27-81
D8MQ39_ERWBE/21-84
D8MQ44_ERWBE/21-84
D8MQV5_ERWBE/3-66
D8MR21_ERWBE/25-87
D8MSE6_ERWBE/12-74
D8MSQ6_ERWBE/16-81
D8MSR0_ERWBE/21-84
D8MT08_ERWBE/8-71
D8MTY1_ERWBE/11-73
D8MU88_ERWBE/16-81
D8MUI9_ERWBE/13-75
D8MUW6_ERWBE/21-84
D8MUZ2_ERWBE/20-83
D8MVG0_ERWBE/11-73
D8MW16_ERWBE/12-74
D8MW25_ERWBE/11-74
D8MWD0_ERWBE/12-75
D8MWY9_ERWBE/3-66
D8MYA1_ERWBE/11-74
D8MYK6_RALSO/8-70
D8MYS2_RALSO/4-65
D8MZ76_RALSO/7-70
D8N100_RALSO/5-68
D8N1B8_RALSO/14-77
D8N2H5_RALSO/9-72
D8N3W7_RALSO/11-73
D8N4I2_RALSO/24-86
D8N5M1_RALSO/24-87
D8N793_RALSO/31-94
D8N7E7_RALSO/11-74
D8N9Y5_RALSO/28-90
D8N9Z2_RALSO/23-83
D8NA10_RALSO/5-67
D8NAP7_RALSO/11-74
D8NAU0_RALSO/32-94
D8NCF3_RALSO/56-119
D8NCQ4_RALSO/17-80
D8NDV6_RALSO/18-81
D8NEL3_RALSO/13-74
D8NF17_RALSO/9-72
D8NFP6_RALSO/8-70
D8NGC8_RALSO/88-148
D8NGC8_RALSO/9-71
D8NGD1_RALSO/4-65
D8NGD7_RALSO/7-70
D8NL59_RALSO/17-80
D8NLB3_RALSO/11-73
D8NLM2_RALSO/24-86
D8NLT4_RALSO/52-115
D8NNF9_RALSO/13-74
D8NP04_RALSO/20-83
D8NPD7_RALSO/23-83
D8NPI6_RALSO/12-74
D8NS15_RALSO/30-92
D8NS26_RALSO/21-83
D8NSG6_RALSO/39-102
D8NV60_RALSO/11-73
D8NVI8_RALSO/17-80
D8NW08_RALSO/24-86
D8NW46_RALSO/35-98
D8NXS3_RALSO/31-94
D8NYU5_RALSO/11-74
D8P108_RALSO/5-68
D8P194_RALSO/21-83
D8P1D0_RALSO/3-65
D8P1P4_RALSO/39-102
D8P2L1_RALSO/7-70
D8P4Y4_RALSO/38-101
D8P6D2_RALSO/9-72
D8P724_RALSO/8-70
D8URL8_9MICC/4-66
D8URU6_9MICC/15-77
D8USH6_9MICC/9-71
D8VMS4_9ZZZZ/17-80
D8VMV6_9ZZZZ/3-66
D8VMY4_9ZZZZ/1-59
D8VN35_9ZZZZ/1-64
D9IVD1_STRGL/24-87
D9N6G0_STRPN/6-69
D9N7N8_STRPN/4-67
D9N8M0_STRPN/19-82
D9N9L2_STRPN/4-67
D9NB37_STRPN/3-66
D9NB64_STRPN/11-74
D9NC80_STRPN/3-66
D9NCY0_STRPN/6-69
D9NEZ6_STRPN/4-67
D9NFA2_STRPN/19-82
D9NFQ3_STRPN/11-74
D9NHK8_STRPN/4-67
D9NI77_STRPN/19-82
D9NJL3_STRPN/11-74
D9NK45_STRPN/3-66
D9NLH7_STRPN/6-69
D9NLN1_STRPN/4-67
D9NNV6_STRPN/4-67
D9NPN4_STRPN/14-77
D9NRZ3_STRPN/6-69
D9NS43_STRPN/4-67
D9NSD1_STRPN/11-74
D9NSW4_STRPN/3-66
D9NVC7_STRPN/4-67
D9NWG0_STRPN/11-74
D9NWZ3_STRPN/3-66
D9NXE9_STRPN/6-69
D9NXK3_STRPN/4-67
D9NYF0_STRPN/19-82
D9P1Q9_STRPN/4-67
D9P422_ACTPL/16-79
D9P530_ACTPL/12-75
D9P845_ACTPL/9-72
D9P8P0_ACTPL/12-75
D9PD01_ACTPL/9-72
D9PEF6_ACTPL/16-79
D9PGK2_9ZZZZ/12-75
D9PPQ4_PEPMA/9-72
D9PRN4_PEPMA/11-74
D9PSS3_PEPMA/5-68
D9PTG6_PEPMA/12-75
D9Q028_ACIS3/13-71
D9Q530_CORP1/21-83
D9Q571_CORP1/8-71
D9Q5B7_CORP1/11-73
D9Q5T8_CORP1/21-84
D9Q5W0_CORP1/6-68
D9QCZ4_CORP2/30-92
D9QD35_CORP2/8-71
D9QDC1_CORP2/11-73
D9QDQ4_CORP2/21-84
D9QDS6_CORP2/6-68
D9QMZ0_BRESC/17-80
D9QNH1_BRESC/6-69
D9QNM1_BRESC/23-86
D9QR67_ACEAZ/15-78
D9QS12_ACEAZ/12-75
D9QS17_ACEAZ/12-75
D9QSG4_ACEAZ/10-73
D9QZ47_CLOSW/12-75
D9R0P0_CLOSW/18-81
D9R0P1_CLOSW/16-77
D9R1M5_CLOSW/16-79
D9R1P1_CLOSW/13-76
D9R1P3_CLOSW/8-71
D9R1V0_CLOSW/9-72
D9R1Z9_CLOSW/10-72
D9R2J2_CLOSW/11-74
D9R3Q4_CLOSW/9-71
D9R3Q5_CLOSW/8-71
D9R400_CLOSW/5-66
D9R409_CLOSW/22-85
D9R443_CLOSW/15-77
D9R5A3_CLOSW/9-72
D9R6K7_CLOSW/12-73
D9R6V1_CLOSW/15-78
D9R7B4_CLOSW/13-74
D9R7B8_CLOSW/16-79
D9R7F7_CLOSW/13-76
D9R875_CLOSW/10-73
D9R8E4_CLOSW/6-67
D9R8G0_CLOSW/9-72
D9R8J2_CLOSW/13-76
D9R8L3_CLOSW/7-70
D9R8V9_CLOSW/22-88
D9R9A5_CLOSW/8-71
D9R9D8_CLOSW/4-67
D9R9F9_CLOSW/13-74
D9R9J4_CLOSW/11-74
D9R9L8_CLOSW/16-79
D9R9M0_CLOSW/13-76
D9R9M3_CLOSW/6-69
D9R9M4_CLOSW/8-71
D9RAD9_CLOSW/13-74
D9RAW8_CLOSW/10-73
D9RBB4_STAAJ/13-76
D9RCQ7_STAAJ/8-70
D9RDG8_STAAJ/3-66
D9RDT0_STAAJ/15-76
D9RED9_STAAJ/7-69
D9REI1_STAAJ/5-68
D9RGK4_STAAJ/7-69
D9RID0_STAAK/13-75
D9RIY2_STAAK/15-76
D9RJ51_STAAK/3-66
D9RL26_STAAK/7-69
D9RLE5_STAAK/5-68
D9RN30_STAAK/13-76
D9RRN6_PREMB/9-72
D9RZE3_THEOJ/16-78
D9S0P0_THEOJ/8-71
D9S0U2_THEOJ/10-73
D9S108_THEOJ/13-76
D9S113_THEOJ/11-74
D9S140_THEOJ/17-80
D9S143_THEOJ/12-74
D9S1T7_THEOJ/6-69
D9S2D0_THEOJ/5-68
D9S2K2_THEOJ/5-58
D9SB00_FIBSS/3-60
D9SCG2_GALCS/3-66
D9SDD7_GALCS/26-88
D9SHL9_GALCS/13-76
D9SI80_GALCS/11-73
D9SMQ9_CLOC7/12-75
D9SNI1_CLOC7/15-77
D9SP27_CLOC7/13-74
D9SPM4_CLOC7/13-76
D9SQY1_CLOC7/8-72
D9SR64_CLOC7/11-74
D9SRG0_CLOC7/16-79
D9SUR6_CLOC7/14-77
D9SUV3_CLOC7/15-77
D9SY44_MICAI/6-69
D9SYC8_MICAI/7-70
D9SYP9_MICAI/11-74
D9T044_MICAI/4-66
D9T088_MICAI/26-89
D9T312_MICAI/19-82
D9T4G3_MICAI/5-68
D9T4I0_MICAI/15-77
D9T649_MICAI/28-90
D9T6D4_MICAI/16-79
D9T7S3_MICAI/14-77
D9T7Y8_MICAI/18-81
D9T8Y5_MICAI/18-81
D9T9W3_MICAI/15-78
D9TAE0_MICAI/11-74
D9TBC2_MICAI/8-67
D9TBQ0_MICAI/16-78
D9TBQ5_MICAI/15-76
D9TCN5_MICAI/14-77
D9TDJ3_MICAI/33-95
D9TDK1_MICAI/32-95
D9TDW6_MICAI/8-70
D9TDX3_MICAI/3-66
D9TEK2_MICAI/11-74
D9TFA4_CALOO/12-74
D9TFM7_CALOO/15-78
D9TGE6_CALOO/18-81
D9TGG5_CALOO/12-75
D9TGX5_CALOO/10-73
D9THB8_CALOO/14-77
D9TI39_CALOO/13-76
D9TIG2_CALOO/17-79
D9TJY6_CALOO/18-80
D9TMY1_THETC/41-103
D9TNE0_THETC/11-74
D9TNI8_THETC/14-77
D9TNZ1_THETC/13-76
D9TPK1_THETC/13-75
D9TQ07_THETC/12-74
D9TS33_THETC/9-72
D9TSV0_THETC/13-76
D9TTH2_THETC/7-70
D9UAQ1_MARHY/11-74
D9UC42_9ACTO/78-141
D9UCQ0_9ACTO/18-81
D9UDC8_9ACTO/26-90
D9UDS7_9ACTO/14-76
D9UEB9_9ACTO/8-70
D9UEF7_9ACTO/21-84
D9UF34_9ACTO/65-127
D9UF52_9ACTO/4-66
D9UFF2_9ACTO/11-74
D9UFV5_9ACTO/11-74
D9UFX5_9ACTO/15-77
D9UGK5_9ACTO/3-64
D9UH55_9ACTO/21-83
D9UH67_9ACTO/4-66
D9UHJ4_9ACTO/87-149
D9UHV3_9ACTO/9-71
D9UI27_9ACTO/4-67
D9UIG1_9ACTO/24-87
D9UKD9_9ACTO/4-67
D9UKW4_9ACTO/13-75
D9ULY4_9ACTO/10-71
D9ULZ4_9ACTO/3-66
D9UMX2_9ACTO/12-74
D9UN99_9ACTO/9-72
D9UNK4_9ACTO/15-75
D9UNK4_9ACTO/86-143
D9UP02_9ACTO/1-56
D9UQL7_9ACTO/13-76
D9UQR1_9ACTO/49-111
D9UQR4_9ACTO/20-81
D9UQU4_9ACTO/36-101
D9URA1_9ACTO/25-88
D9USP8_9ACTO/8-71
D9UTW4_9ACTO/37-97
D9UTY7_9ACTO/13-76
D9UU55_9ACTO/13-74
D9UUC4_9ACTO/11-74
D9UV85_9ACTO/10-73
D9UVN5_9ACTO/13-76
D9UW40_9ACTO/3-66
D9UW87_9ACTO/12-74
D9UWA0_9ACTO/15-77
D9UXJ8_9ACTO/69-132
D9UXP5_9ACTO/23-83
D9UY56_9ACTO/11-73
D9UYB2_9ACTO/13-75
D9UYE7_9ACTO/15-77
D9UZ86_9ACTO/25-85
D9UZE8_9ACTO/5-67
D9V0I0_9ACTO/29-91
D9V0Y2_9ACTO/13-75
D9V134_9ACTO/11-74
D9V1N9_9ACTO/22-84
D9V1W9_9ACTO/16-79
D9V2D3_9ACTO/8-71
D9V2E0_9ACTO/20-81
D9V3E3_9ACTO/21-82
D9V3Y3_9ACTO/10-71
D9V3Z3_9ACTO/20-83
D9V434_9ACTO/7-69
D9V452_9ACTO/14-75
D9V496_9ACTO/10-73
D9V4A2_9ACTO/26-89
D9V4P4_9ACTO/9-69
D9V5T1_9ACTO/23-86
D9V5T4_9ACTO/23-85
D9V5T6_9ACTO/7-69
D9V607_9ACTO/10-72
D9V6T0_9ACTO/13-76
D9V7D4_9ACTO/19-84
D9V895_9ACTO/9-71
D9V8C4_9ACTO/6-67
D9V8F0_9ACTO/22-84
D9V981_9ACTO/14-76
D9VAD7_9ACTO/25-87
D9VAE6_9ACTO/10-72
D9VAU9_9ACTO/5-66
D9VAV6_9ACTO/21-84
D9VAZ3_9ACTO/6-67
D9VC71_9ACTO/16-79
D9VC97_9ACTO/11-73
D9VD45_9ACTO/16-78
D9VDM6_9ACTO/9-74
D9VDQ5_9ACTO/29-91
D9VDV6_9ACTO/20-83
D9VDX8_9ACTO/15-78
D9VE21_9ACTO/23-87
D9VE24_9ACTO/16-79
D9VE36_9ACTO/1-53
D9VEF3_9ACTO/17-79
D9VEM6_9ACTO/16-78
D9VEU8_9ACTO/4-67
D9VFD6_9ACTO/9-72
D9VFU3_9ACTO/22-85
D9VGA9_9ACTO/13-74
D9VGB4_9ACTO/18-81
D9VGN7_9ACTO/72-134
D9VGZ2_9ACTO/19-80
D9VHK9_9ACTO/11-71
D9VI60_9ACTO/13-74
D9VIE9_9ACTO/11-76
D9VJU5_9ACTO/34-96
D9VKF2_9ACTO/6-66
D9VKM5_9ACTO/21-82
D9VKT7_9ACTO/1-38
D9VL45_9ACTO/18-81
D9VM03_9ACTO/13-76
D9VM09_9ACTO/34-96
D9VMG4_9ACTO/18-81
D9VML6_9ACTO/14-77
D9VMN2_9ACTO/13-76
D9VMU1_9ACTO/5-68
D9VNE5_9ACTO/39-102
D9VNH9_9ACTO/34-98
D9VNS2_9ACTO/28-90
D9VPD3_9ACTO/32-94
D9VPU2_9ACTO/11-74
D9VS62_9ACTO/13-76
D9VT42_9ACTO/10-72
D9VUU6_9ACTO/11-73
D9VUW2_9ACTO/15-77
D9VXQ7_9ACTO/27-87
D9VXR6_9ACTO/8-71
D9VXX7_9ACTO/11-74
D9VYA2_9ACTO/6-68
D9VYA3_9ACTO/103-158
D9VYA3_9ACTO/31-94
D9VYJ4_9ACTO/24-84
D9VYU7_9ACTO/78-141
D9VYU7_9ACTO/9-70
D9W0P7_9ACTO/6-69
D9W1N7_9ACTO/66-128
D9W1Q6_9ACTO/4-66
D9W1X6_9ACTO/14-76
D9W2H4_9ACTO/36-98
D9W2Q2_9ACTO/14-76
D9W372_9ACTO/79-141
D9W4Q8_9ACTO/91-152
D9W659_9ACTO/12-75
D9W684_9ACTO/15-77
D9W6E8_9ACTO/78-139
D9W6F7_9ACTO/16-78
D9W6M3_9ACTO/62-124
D9W6U7_9ACTO/13-75
D9W781_9ACTO/11-74
D9W7C9_9ACTO/12-73
D9W7Q4_9ACTO/53-113
D9W7R9_9ACTO/11-73
D9W7Y0_9ACTO/1-40
D9W8C9_9ACTO/13-76
D9W8T2_9ACTO/1-59
D9W8Y2_9ACTO/9-71
D9W9A1_9ACTO/38-82
D9W9D0_9ACTO/10-71
D9W9F1_9ACTO/40-102
D9W9F2_9ACTO/11-72
D9W9R7_9ACTO/31-93
D9W9T4_9ACTO/66-128
D9WAG9_9ACTO/12-75
D9WAJ1_9ACTO/14-77
D9WC44_9ACTO/15-77
D9WCH3_9ACTO/25-87
D9WCK9_9ACTO/14-77
D9WDH6_9ACTO/11-74
D9WEX8_9ACTO/15-78
D9WEZ4_9ACTO/18-80
D9WF60_9ACTO/16-79
D9WFE4_9ACTO/52-108
D9WFE8_9ACTO/15-77
D9WFP5_9ACTO/14-75
D9WFW6_9ACTO/9-71
D9WGC9_9ACTO/27-87
D9WGE8_9ACTO/2-64
D9WGJ7_9ACTO/12-74
D9WHC6_9ACTO/29-91
D9WHK5_9ACTO/3-66
D9WHT1_9ACTO/19-82
D9WIS8_9ACTO/9-71
D9WIY6_9ACTO/9-71
D9WJK1_9ACTO/26-88
D9WJT9_9ACTO/8-71
D9WL38_9ACTO/11-74
D9WLN9_9ACTO/42-105
D9WM72_9ACTO/11-74
D9WMR8_9ACTO/31-94
D9WN13_9ACTO/42-104
D9WP26_9ACTO/19-82
D9WP40_9ACTO/7-70
D9WP75_9ACTO/37-97
D9WPQ4_9ACTO/12-74
D9WR13_9ACTO/7-66
D9WRD7_9ACTO/3-66
D9WS35_9ACTO/1-63
D9WS84_9ACTO/21-83
D9WSG3_9ACTO/5-68
D9WTG8_9ACTO/13-75
D9WTT6_9ACTO/24-87
D9WTU0_9ACTO/3-66
D9WTW4_9ACTO/20-82
D9WUN6_9ACTO/14-77
D9WUP2_9ACTO/163-225
D9WUP2_9ACTO/7-71
D9WUP2_9ACTO/85-148
D9WUS4_9ACTO/1-58
D9WV24_9ACTO/18-80
D9WVP1_9ACTO/9-72
D9WVR6_9ACTO/14-76
D9WVW6_9ACTO/16-79
D9WWV5_9ACTO/9-72
D9WXD5_STRVR/7-66
D9WXG1_STRVR/26-90
D9WXP4_STRVR/19-82
D9WXQ6_STRVR/14-76
D9WXQ9_STRVR/14-74
D9WXR1_STRVR/25-88
D9WYD1_STRVR/3-66
D9WYE9_STRVR/8-70
D9WYJ5_STRVR/18-80
D9WYL3_STRVR/13-76
D9WZ32_STRVR/59-121
D9WZL0_STRVR/11-74
D9WZY7_STRVR/10-73
D9X0L8_STRVR/11-73
D9X0N6_STRVR/12-74
D9X0X8_STRVR/27-89
D9X146_STRVR/10-72
D9X183_STRVR/3-66
D9X1U9_STRVR/11-73
D9X1W6_STRVR/10-72
D9X2E8_STRVR/12-73
D9X3H5_STRVR/9-71
D9X3R0_STRVR/15-77
D9X409_STRVR/80-138
D9X440_STRVR/18-80
D9X455_STRVR/15-78
D9X5Q5_STRVR/20-82
D9X6K6_STRVR/23-86
D9X763_STRVR/19-81
D9X7Z5_STRVR/9-72
D9X8P8_STRVR/31-94
D9X8Z3_STRVR/17-79
D9X907_STRVR/28-91
D9X9K3_STRVR/1-48
D9XA04_STRVR/12-75
D9XAH6_STRVR/3-66
D9XB48_STRVR/21-84
D9XBQ8_STRVR/14-77
D9XC94_STRVR/24-87
D9XCB6_STRVR/2-65
D9XCY1_STRVR/8-71
D9XEH3_STRVR/24-84
D9XEU2_STRVR/13-76
D9XFX9_STRVR/11-74
D9XGL2_STRVR/13-75
D9XGL6_STRVR/26-88
D9XGU1_STRVR/11-74
D9XHV1_STRVR/13-76
D9XHX5_STRVR/71-132
D9XI47_STRVR/20-82
D9XI62_STRVR/34-96
D9XJN2_9ACTO/9-72
D9XJN4_9ACTO/10-73
D9XJT5_9ACTO/15-76
D9XKQ0_9ACTO/23-84
D9XKV1_9ACTO/11-74
D9XLA8_9ACTO/11-73
D9XM24_9ACTO/21-83
D9XM60_9ACTO/22-85
D9XMN0_9ACTO/9-71
D9XN40_9ACTO/24-86
D9XNJ3_9ACTO/19-82
D9XNQ1_9ACTO/24-84
D9XP91_9ACTO/19-82
D9XQ08_9ACTO/6-69
D9XQ10_9ACTO/4-67
D9XQ16_9ACTO/13-76
D9XQP4_9ACTO/76-125
D9XQT1_9ACTO/8-71
D9XR83_9ACTO/11-73
D9XRG4_9ACTO/11-74
D9XRY8_9ACTO/16-75
D9XRZ2_9ACTO/3-66
D9XS98_9ACTO/18-80
D9XSL0_9ACTO/4-66
D9XT29_9ACTO/8-70
D9XT44_9ACTO/10-73
D9XT91_9ACTO/38-103
D9XTD1_9ACTO/66-128
D9XTQ8_9ACTO/5-68
D9XUL2_9ACTO/10-73
D9XVM0_9ACTO/4-67
D9XVV7_9ACTO/20-82
D9XVZ7_9ACTO/11-74
D9XW51_9ACTO/15-77
D9XW71_9ACTO/18-81
D9XWH1_9ACTO/6-69
D9XX07_9ACTO/18-79
D9XXE1_9ACTO/10-73
D9XZK6_9ACTO/31-94
D9XZM1_9ACTO/15-75
D9Y133_9ACTO/20-82
D9Y144_9ACTO/19-82
D9Y3H2_9BURK/6-68
D9Y3Q5_9BURK/19-82
D9Y5C9_9BURK/23-86
D9Y7B7_9BURK/6-68
D9Y7R1_9BURK/12-73
D9Y9K3_9DELT/79-141
D9YBN2_9DELT/7-68
D9YBS3_9DELT/7-69
D9YC37_9DELT/20-83
D9YD95_9DELT/18-81
D9YDP7_9DELT/16-79
D9YEW3_9DELT/23-84
D9YHH2_9DELT/2-64
D9YHZ6_9DELT/25-88
D9ZET1_9ZZZZ/5-67
D9ZF15_9ZZZZ/13-76
D9ZF60_9ZZZZ/11-74
DASR_STRAW/24-84
DASR_STRCO/24-84
DASR_STRGR/23-83
DGOR_ECOLI/5-68
E0DEB7_9CORY/22-83
E0DEE4_9CORY/4-66
E0DHJ4_9CORY/25-88
E0DIS8_9CORY/30-93
E0DJ78_9RHIZ/17-78
E0DMX2_9RHIZ/17-79
E0DN39_9RHIZ/30-92
E0DNC5_9RHIZ/36-99
E0DP78_9RHIZ/9-72
E0DPN7_9RHIZ/12-75
E0DPZ0_9RHIZ/10-73
E0DQ42_9RHIZ/14-77
E0DQA0_9RHIZ/11-78
E0DQM1_9RHIZ/21-84
E0DR18_9RHIZ/14-73
E0DR64_9RHIZ/25-88
E0DRW3_9RHIZ/24-87
E0DRX7_9RHIZ/16-79
E0DRZ4_9RHIZ/17-79
E0DS60_9RHIZ/22-84
E0DSQ3_9RHIZ/11-78
E0DU35_9RHIZ/9-72
E0DV06_9RHIZ/14-77
E0DV29_9RHIZ/14-73
E0DV72_9RHIZ/17-79
E0DW48_9RHIZ/14-77
E0DWA9_9RHIZ/22-84
E0DWH9_9RHIZ/27-90
E0DWJ2_9RHIZ/16-79
E0DWK9_9RHIZ/17-79
E0DXD3_9RHIZ/40-103
E0DYF0_9RHIZ/16-79
E0DYU5_9RHIZ/30-92
E0DZC4_9RHIZ/25-88
E0E016_9RHIZ/17-79
E0E0U3_9FIRM/16-79
E0E116_9FIRM/14-76
E0E1E6_9FIRM/11-74
E0E1X5_9FIRM/12-75
E0E2I9_9FIRM/12-76
E0E4M0_9FIRM/1-51
E0E510_9FIRM/3-66
E0E541_9FIRM/12-74
E0E6D3_ACTPL/12-75
E0E773_ACTPL/20-83
E0E8L8_ACTPL/9-72
E0ECG7_ACTPL/12-75
E0ED42_ACTPL/16-79
E0EEF2_ACTPL/9-72
E0EIN0_ACTPL/12-75
E0EJA0_ACTPL/16-79
E0EKM7_ACTPL/9-72
E0EW93_ACTPL/12-75
E0EX27_ACTPL/20-83
E0EYI1_ACTPL/9-72
E0F2J4_ACTPL/12-75
E0F377_ACTPL/16-79
E0F4J6_ACTPL/9-72
E0F8N8_ACTPL/12-75
E0F9I0_ACTPL/20-83
E0FAX7_ACTPL/9-72
E0FEY2_ACTPL/12-75
E0FFL2_ACTPL/16-79
E0FKU4_ACTPL/12-75
E0FLN1_ACTPL/16-79
E0FN01_ACTPL/9-72
E0FRG5_9THEO/13-76
E0FRW3_9THEO/13-75
E0FT30_9THEO/9-72
E0FUD3_9THEO/8-71
E0FUJ4_9THEO/15-78
E0FW42_9THEO/13-76
E0FWD8_9THEO/14-77
E0G0N7_ENTFA/10-72
E0G0S7_ENTFA/3-66
E0G1G8_ENTFA/6-69
E0G1Q2_ENTFA/7-70
E0G276_ENTFA/23-82
E0G2J9_ENTFA/24-87
E0G2X5_ENTFA/13-76
E0G3F9_ENTFA/10-72
E0G3T1_ENTFA/11-74
E0G3W2_ENTFA/5-68
E0G5J8_ENTFA/4-67
E0G5Z7_ENTFA/7-70
E0G6G1_ENTFA/12-75
E0G6M7_ENTFA/4-66
E0G6Z4_ENTFA/12-75
E0G7F9_ENTFA/12-75
E0G8C4_ENTFA/5-59
E0G8H7_ENTFA/7-70
E0G9F6_ENTFA/12-75
E0G9X4_ENTFA/12-75
E0GB82_ENTFA/13-76
E0GCV3_ENTFA/7-70
E0GDI1_ENTFA/10-72
E0GDT1_ENTFA/5-68
E0GDW2_ENTFA/11-74
E0GEK1_ENTFA/7-70
E0GET8_ENTFA/6-69
E0GEW1_ENTFA/5-59
E0GFD7_ENTFA/4-66
E0GFX2_ENTFA/7-70
E0GGB8_ENTFA/23-82
E0GGN2_ENTFA/24-87
E0GHH1_ENTFA/6-69
E0GJF8_ENTFA/7-70
E0GJQ4_ENTFA/13-76
E0GL25_ENTFA/10-72
E0GLC3_ENTFA/5-68
E0GLF4_ENTFA/11-74
E0GLS4_ENTFA/7-70
E0GMT3_ENTFA/24-87
E0GN80_ENTFA/23-82
E0GNJ0_ENTFA/4-66
E0GP96_ENTFA/12-75
E0GPZ8_ENTFA/12-75
E0GQM4_ENTFA/3-66
E0GQY5_ENTFA/5-59
E0GR39_ENTFA/7-70
E0GRK8_ENTFA/7-70
E0GS73_ENTFA/10-72
E0GSH2_ENTFA/5-68
E0GSK3_ENTFA/11-74
E0GSW7_ENTFA/12-75
E0GUM5_ENTFA/7-70
E0GV76_ENTFA/7-70
E0GVB0_ENTFA/5-59
E0GVJ1_ENTFA/6-69
E0GVR3_ENTFA/24-87
E0GWP2_ENTFA/13-76
E0GXK7_ENTFA/23-82
E0GY08_ENTFA/4-67
E0GYI3_ENTFA/4-66
E0GZ53_ENTFA/10-73
E0GZK1_ENTFA/12-75
E0H024_ENTFA/14-77
E0H1Z2_ENTFA/24-87
E0H2B2_ENTFA/23-82
E0H309_ENTFA/12-75
E0H3A0_ENTFA/12-75
E0H401_ENTFA/7-70
E0H4N7_ENTFA/5-59
E0H4T9_ENTFA/7-70
E0H5D5_ENTFA/4-66
E0H5H8_ENTFA/6-69
E0H5Q9_ENTFA/7-70
E0H694_ENTFA/13-76
E0H7K7_ENTFA/11-74
E0H7N8_ENTFA/5-68
E0H7Y8_ENTFA/10-72
E0H8C0_ENTFA/4-67
E0H8Z1_ENTFA/10-72
E0HA77_ENTFA/45-97
E0HAQ2_ENTFA/12-75
E0HB70_ENTFA/12-75
E0HCV8_ENTFA/7-70
E0HD45_ENTFA/6-69
E0HDE0_ENTFA/7-70
E0HDH6_ENTFA/5-59
E0HE41_ENTFA/24-87
E0HEL0_ENTFA/10-72
E0HEW0_ENTFA/5-68
E0HEZ1_ENTFA/11-74
E0HFG0_ENTFA/12-75
E0HFS3_ENTFA/4-66
E0HG92_ENTFA/3-66
E0HGN3_ENTFA/13-76
E0HH01_ENTFA/7-70
E0HHY3_ENTFA/23-82
E0HJQ0_9GAMM/16-79
E0HNP0_9GAMM/3-66
E0HRE6_9GAMM/8-71
E0HSV8_9GAMM/12-73
E0HTH2_9GAMM/6-69
E0HTJ9_9GAMM/33-95
E0HU31_9GAMM/5-68
E0HU55_9GAMM/15-78
E0HUA1_9GAMM/11-74
E0HXI4_9BACT/1-34
E0HXJ6_9BACT/7-68
E0HXT7_9BACT/1-41
E0HZM7_9BACT/13-76
E0I010_9BACT/19-81
E0I028_9BACT/8-69
E0I075_9BACT/17-79
E0I0A3_9BACT/13-75
E0I0Z1_9BACT/16-79
E0I2G4_9BACT/4-67
E0I2S5_9BACT/13-76
E0I2T4_9BACT/8-71
E0I381_9BACL/15-77
E0I3G4_9BACL/11-74
E0I4I3_9BACL/3-65
E0I4Q1_9BACL/10-73
E0I506_9BACL/16-79
E0I5A5_9BACL/13-75
E0I6N4_9BACL/13-75
E0I7Q2_9BACL/15-77
E0I7U1_9BACL/15-78
E0I8U5_9BACL/13-76
E0IA34_9BACL/16-79
E0IBY9_9BACL/14-68
E0ICP7_9BACL/11-74
E0IDK8_9BACL/6-68
E0IFG4_9BACL/10-73
E0IGH2_9BACL/11-74
E0IJG5_9GAMM/12-73
E0IKJ4_9GAMM/16-79
E0IP17_9GAMM/3-66
E0IPH7_9GAMM/8-71
E0IQ94_9GAMM/5-68
E0IQB8_9GAMM/15-78
E0IT05_9GAMM/6-69
E0IT32_9GAMM/33-95
E0IT86_9GAMM/11-74
E0IV74_ECOLW/8-71
E0IVL3_ECOLW/12-74
E0IVM4_ECOLW/3-66
E0IW24_ECOLW/9-71
E0IWN8_ECOLW/9-72
E0IX44_ECOLW/13-75
E0IX53_ECOLW/3-65
E0IYR8_ECOLW/11-74
E0J000_ECOLW/12-75
E0J096_ECOLW/13-75
E0J2M4_ECOLW/32-95
E0J2X1_ECOLW/14-77
E0J334_ECOLW/5-68
E0J345_ECOLW/2-65
E0J463_ECOLW/7-63
E0J482_ECOLW/3-66
E0J4T5_ECOLW/7-70
E0J5N5_ECOLW/6-66
E0J6F8_ECOLW/6-69
E0J6N5_ECOLW/24-87
E0J7C7_ECOLW/8-71
E0J7G7_ECOLW/10-73
E0J870_RHIME/21-84
E0J8A1_RHIME/29-93
E0J8D3_RHIME/10-73
E0J8E4_RHIME/15-78
E0J8H6_RHIME/13-76
E0J8J3_RHIME/15-77
E0J8P7_RHIME/10-72
E0J8R9_RHIME/10-73
E0J8V6_RHIME/20-81
E0J954_RHIME/11-74
E0J9V7_RHIME/20-83
E0JA24_RHIME/7-70
E0JA31_RHIME/8-71
E0JA53_RHIME/19-79
E0JA66_RHIME/15-78
E0JA78_RHIME/20-82
E0JAB4_RHIME/3-67
E0JAG9_RHIME/17-78
E0JAH1_RHIME/21-83
E0JAH2_RHIME/9-71
E0JCC4_RHIME/20-83
E0JCR0_RHIME/23-85
E0JDN5_RHIME/17-65
E0JDN5_RHIME/82-144
E0JDW1_RHIME/15-78
E0JEA3_RHIME/21-84
E0JED8_RHIME/11-74
E0JF46_RHIME/4-66
E0JF78_RHIME/17-80
E0JFD4_RHIME/10-64
E0JG80_RHIME/22-85
E0JH87_RHIME/17-80
E0JHR6_RHIME/17-79
E0JHR7_RHIME/17-80
E0JHV8_RHIME/10-72
E0JHX7_RHIME/11-74
E0JI09_RHIME/8-70
E0JIJ8_RHIME/15-77
E0JIM7_RHIME/13-75
E0JIP6_RHIME/25-87
E0JIR8_RHIME/19-82
E0JIR9_RHIME/20-82
E0JJ58_RHIME/12-74
E0JJC3_RHIME/4-67
E0JJM2_RHIME/29-92
E0JLD3_RHIME/11-74
E0JM08_RHIME/21-84
E0JM69_RHIME/22-85
E0JMH4_RHIME/16-79
E0JMP6_RHIME/21-84
E0JN88_RHIME/17-80
E0JQ89_RHIME/23-86
E0JQQ7_RHIME/16-75
E0JQX2_RHIME/19-81
E0JRK1_RHIME/14-77
E0JRS0_RHIME/13-76
E0JT25_RHIME/21-84
E0JTB2_RHIME/20-81
E0JTE9_RHIME/10-73
E0JTH1_RHIME/10-72
E0JTM5_RHIME/15-77
E0JTP2_RHIME/13-76
E0JTS4_RHIME/15-78
E0JTT5_RHIME/30-93
E0JTW7_RHIME/29-93
E0JUA7_RHIME/20-83
E0JUH5_RHIME/20-82
E0JUH6_RHIME/19-82
E0JUJ8_RHIME/25-87
E0JUL7_RHIME/13-75
E0JVT7_RHIME/17-79
E0JVT8_RHIME/17-80
E0JVY0_RHIME/10-72
E0JW00_RHIME/11-74
E0JW32_RHIME/8-70
E0JXV9_RHIME/4-66
E0JXZ2_RHIME/17-80
E0JY47_RHIME/10-64
E0JYL9_RHIME/20-83
E0JYY7_RHIME/15-78
E0JZD8_RHIME/11-74
E0JZH4_RHIME/21-84
E0K0H6_RHIME/29-92
E0K0I3_RHIME/3-67
E0K0N8_RHIME/17-78
E0K0P0_RHIME/36-98
E0K0P1_RHIME/9-71
E0K0S9_RHIME/19-79
E0K0U1_RHIME/15-78
E0K0V3_RHIME/20-82
E0K145_RHIME/22-85
E0K4B9_RHIME/16-79
E0K4H4_RHIME/7-69
E0K503_RHIME/22-85
E0K5F2_RHIME/15-77
E0K5N3_RHIME/12-74
E0K5Y9_RHIME/17-80
E0K6E7_RHIME/11-74
E0K6J9_RHIME/16-75
E0K6V3_RHIME/14-77
E0K6W7_RHIME/23-85
E0K722_RHIME/21-84
E0K769_RHIME/13-76
E0K814_RHIME/13-76
E0K8G4_RHIME/21-84
E0K9B8_RHIME/17-65
E0K9B8_RHIME/82-144
E0K9Q2_RHIME/19-81
E0KA48_RHIME/14-76
E0KB34_RHIME/17-80
E0KBK1_STRVO/26-91
E0KBN6_STRVO/7-70
E0KCR7_STRVO/23-86
E0KCS6_STRVO/10-72
E0KD01_STRVO/16-78
E0KD10_STRVO/17-79
E0KE93_STRVO/13-75
E0KF21_STRVO/15-76
E0KF60_STRVO/10-73
E0KGL7_STRVO/16-78
E0KGX4_STRVO/14-76
E0KGY8_STRVO/85-147
E0KH03_STRVO/19-81
E0KH84_STRVO/10-71
E0KI06_STRVO/7-66
E0KIC6_STRVO/29-93
E0KIH5_STRVO/21-84
E0KIT5_STRVO/15-77
E0KJ08_STRVO/15-77
E0KJ20_STRVO/24-84
E0KJB1_STRVO/29-92
E0KJD5_STRVO/32-94
E0KJZ9_STRVO/14-77
E0KKN7_STRVO/16-78
E0KKP9_STRVO/32-93
E0KLB7_STRVO/25-85
E0KLM2_STRVO/42-104
E0KM72_STRVO/14-77
E0KMI2_STRVO/3-66
E0KMI8_STRVO/16-79
E0KN54_STRVO/11-72
E0KN55_STRVO/14-76
E0KNK8_STRVO/11-74
E0KPH3_STRVO/11-74
E0KPR4_STRVO/9-71
E0KPU0_STRVO/7-68
E0KQC3_STRVO/5-68
E0KR04_STRVO/6-69
E0KS01_STRVO/34-94
E0KS70_STRVO/25-87
E0KT73_STRVO/13-75
E0KTM4_STRVO/8-71
E0KUH1_STRVO/26-88
E0KV13_STRVO/25-88
E0KV54_STRVO/15-78
E0KVD5_STRVO/18-80
E0KW76_STRVO/5-67
E0KWM4_STRVO/27-89
E0KWN9_STRVO/11-74
E0KWT9_STRVO/11-73
E0KXR3_STRVO/18-80
E0KXT3_STRVO/14-76
E0KXV6_STRVO/3-66
E0KY21_STRVO/11-74
E0KY70_STRVO/3-66
E0KYY8_STRVO/20-83
E0KZ37_STRVO/13-76
E0KZM5_STRVO/14-75
E0L006_STRVO/20-82
E0L0P5_STRVO/31-92
E0L0R6_STRVO/20-83
E0L2Q1_STRVO/14-76
E0LG86_SPHCR/8-71
E0LGS7_SPHCR/18-80
E0LH76_SPHCR/12-74
E0LIW4_SPHCR/18-81
E0LKJ2_SPHCR/9-70
E0LLV9_SPHCR/27-89
E0LMU5_SPHCR/18-80
E0LN13_SPHCR/5-67
E0LN85_SPHCR/16-79
E0LPT7_SPHCR/7-69
E0LQL9_SPHCR/12-72
E0LRF0_SPHCR/27-89
E0LRX5_SPHCR/11-72
E0LSP6_9ENTR/1-56
E0LT03_9ENTR/8-71
E0LUM9_9ENTR/21-84
E0LUQ1_9ENTR/16-78
E0LUV8_9ENTR/6-67
E0LVU5_9ENTR/8-71
E0LWM6_9ENTR/21-83
E0LWR1_9ENTR/15-77
E0LX02_9ENTR/11-74
E0LXI3_9ENTR/9-72
E0LXW3_9ENTR/12-75
E0LY81_9ENTR/3-66
E0LZM9_9ENTR/13-75
E0M0W9_9ENTR/11-74
E0M129_9ENTR/7-64
E0M137_9ENTR/26-89
E0M142_9ENTR/11-74
E0M1B5_9ENTR/14-77
E0M1C9_9ENTR/8-71
E0M1W8_9ENTR/17-80
E0M2E8_9ENTR/8-70
E0M3S4_9ENTR/10-72
E0M4W4_9ENTR/3-66
E0MJT7_9RHOB/16-79
E0MMI5_9RHOB/5-68
E0MRE5_9RHOB/5-67
E0MSU3_9RHOB/1-63
E0MT76_9RHOB/29-91
E0MTD8_9RHOB/22-85
E0MTR6_9RHOB/10-72
E0MTV8_9RHOB/24-86
E0MTY6_9RHOB/16-81
E0MU56_9CORY/9-72
E0MVY7_9CORY/14-68
E0MVZ4_9CORY/14-76
E0MW36_9CORY/2-64
E0MWH4_9CORY/24-86
E0MYW6_9CORY/9-71
E0MZR7_9CORY/13-73
E0N0N0_9CORY/21-80
E0N339_9ACTO/10-72
E0N4P2_9ACTO/8-71
E0N5F3_9ACTO/22-85
E0N727_NEIME/9-72
E0N7N8_NEIME/28-88
E0NEF3_PEDAC/4-67
E0NEI7_PEDAC/1-41
E0NEM1_PEDAC/11-74
E0NEM5_PEDAC/25-88
E0NFQ0_PEDAC/5-68
E0NFZ5_PEDAC/11-74
E0NG88_PEDAC/10-73
E0NH17_PEDAC/13-75
E0NH36_PEDAC/3-66
E0NHN2_PEDAC/36-99
E0NHT3_PEDAC/1-62
E0NI06_PEDAC/3-66
E0NI07_PEDAC/8-69
E0NIE3_PEDAC/5-67
E0NJ88_9FIRM/13-76
E0NJG9_9FIRM/1-51
E0NKX2_9FIRM/13-76
E0NLV6_9FIRM/7-69
E0NNW1_9FIRM/13-76
E0NP72_9FIRM/12-75
E0NWR5_9FIRM/24-87
E0NWX0_9FIRM/16-78
E0P3A3_STAAU/13-76
E0P4W7_STAAU/24-85
E0P5Z8_STAAU/13-75
E0P630_STAAU/3-66
E0P6Z9_STAAU/13-74
E0P8U3_STAAU/13-75
E0PAW3_STAAU/5-68
E0PBB0_STREI/3-66
E0PBB8_STREI/9-72
E0PBU2_STREI/18-80
E0PBU4_STREI/7-70
E0PC55_STREI/13-76
E0PCQ5_STREI/5-58
E0PDC5_STREI/11-74
E0PDJ6_STREI/4-67
E0PDN6_STREI/4-67
E0PDP5_STREI/6-69
E0PDQ3_STREI/4-67
E0PF99_STREI/5-68
E0PGS6_STREI/3-66
E0PHA8_STRGY/3-66
E0PHB9_STRGY/9-72
E0PJ82_STRGY/5-58
E0PJI6_STRGY/17-80
E0PJP6_STRGY/11-74
E0PJX8_STRGY/4-67
E0PK30_STRGY/4-67
E0PKA7_STRGY/14-77
E0PMZ3_STRGY/3-66
E0PND5_STRMT/47-110
E0PQX9_STRMT/4-67
E0PRY6_STRMT/6-69
E0PSD4_STRMT/12-75
E0PTM9_STRPY/3-66
E0PU58_STRPY/14-77
E0PUZ1_STRPY/5-68
E0PVE4_STRPY/5-58
E0PVQ9_STRPY/12-75
E0PVV4_STRPY/4-67
E0PVW2_STRPY/13-76
E0PW73_STRPY/41-104
E0PWX2_STRPY/7-69
E0PZ88_9STRE/3-66
E0PZR7_9STRE/12-75
E0Q0F5_9STRE/6-69
E0Q1H1_9STRE/4-67
E0Q1X4_9STRE/14-77
E0Q416_9STRE/5-68
E0Q635_9BIFI/13-76
E0Q7P6_9BIFI/13-76
E0Q8H8_9BIFI/13-76
E0Q8V2_9BIFI/21-84
E0Q926_9BIFI/13-74
E0QA05_9BIFI/15-78
E0QAQ2_9BIFI/1-59
E0QHB0_9FIRM/26-89
E0QHJ4_9FIRM/57-120
E0QL10_9FIRM/17-78
E0QNF0_9ACTO/29-92
E0QNR7_9ACTO/13-76
E0QPC2_9ACTO/10-72
E0QPD1_9ACTO/16-78
E0QS94_9ACTO/21-84
E0QSJ6_9ACTO/13-76
E0QT84_9ACTO/57-120
E0QVB3_ECOLX/3-66
E0QVC2_ECOLX/6-66
E0QY76_ECOLX/13-75
E0QY84_ECOLX/3-65
E0QYJ0_ECOLX/3-66
E0QZF9_ECOLX/8-71
E0R1W1_ECOLX/24-87
E0R3A2_ECOLX/11-74
E0R3R2_ECOLX/7-64
E0R3T0_ECOLX/3-66
E0R3V9_ECOLX/10-73
E0R4M9_ECOLX/13-75
E0R4Z8_ECOLX/14-77
E0R557_ECOLX/5-68
E0R5F0_ECOLX/8-71
E0R5S8_ECOLX/12-75
E0R6F4_ECOLX/9-72
E0R6I1_ECOLX/9-72
E0R6M1_ECOLX/9-71
E0R6V7_ECOLX/29-92
E0R9M0_PAEP6/18-81
E0R9Q6_PAEP6/13-76
E0RAH8_PAEP6/58-120
E0RC03_PAEP6/19-82
E0RD01_PAEP6/11-65
E0RDM8_PAEP6/13-75
E0RDU6_PAEP6/24-55
E0RFA0_PAEP6/15-78
E0RFC5_PAEP6/6-68
E0RG30_PAEP6/17-80
E0RHC6_PAEP6/13-76
E0RHF4_PAEP6/3-66
E0RHX0_PAEP6/14-76
E0RK96_PAEP6/12-75
E0RKH7_PAEP6/10-76
E0RL54_PAEP6/3-66
E0RMI3_PAEP6/3-65
E0RMU0_PAEP6/14-76
E0RMV2_PAEP6/18-80
E0RMX2_PAEP6/4-67
E0RPK2_SPITD/11-73
E0RPT1_SPITD/14-76
E0RQP9_SPITD/12-74
E0RR00_SPITD/11-74
E0RU78_SPITD/9-72
E0RWH0_BUTPB/12-75
E0RZY0_BUTPB/7-70
E0S1D9_BUTPB/11-76
E0S216_BUTPB/16-78
E0S3D1_BUTPB/13-76
E0SCA4_DICD3/35-98
E0SCR0_DICD3/8-71
E0SCX6_DICD3/13-75
E0SCX9_DICD3/20-82
E0SE97_DICD3/21-84
E0SEH4_DICD3/53-116
E0SEI7_DICD3/8-70
E0SEP2_DICD3/10-73
E0SFW0_DICD3/7-69
E0SFW0_DICD3/85-146
E0SG53_DICD3/11-74
E0SGF8_DICD3/3-66
E0SHM9_DICD3/34-96
E0SIC3_DICD3/11-73
E0SJ16_DICD3/16-79
E0SKF1_DICD3/24-86
E0SKT2_DICD3/9-72
E0SM83_DICD3/19-81
E0SM91_DICD3/59-122
E0SNE3_DICD3/5-68
E0SU38_STRZA/14-77
E0SUS7_STRZA/6-69
E0SV54_STRZA/4-67
E0SWI0_STRZA/11-74
E0SXE2_STRZA/3-66
E0SY74_STRZA/4-67
E0T2Q0_EDWTF/15-77
E0T341_EDWTF/1-64
E0T3D8_EDWTF/11-74
E0T404_EDWTF/6-69
E0T5H9_EDWTF/29-92
E0T662_EDWTF/8-71
E0T7P9_EDWTF/6-69
E0T9K7_EDWTF/11-74
E0TAE5_EDWTF/24-87
E0TAG5_EDWTF/14-77
E0TL00_MYCHH/25-88
E0TM67_STRZ6/4-67
E0TMC0_STRZ6/6-69
E0TPH7_STRZ6/14-77
E0TPX6_STRZ6/4-67
E0TSI0_STRZ6/11-74
E0TTE2_STRZ6/3-66
E0TTH4_BACPZ/3-66
E0TTU5_BACPZ/23-86
E0TV07_BACPZ/10-73
E0TVK2_BACPZ/7-68
E0TWM8_BACPZ/6-59
E0TWY4_BACPZ/11-74
E0TXQ9_BACPZ/15-78
E0TY68_BACPZ/12-75
E0TZ77_BACPZ/19-81
E0TZ86_BACPZ/3-66
E0U0R9_BACPZ/10-73
E0U0U5_BACPZ/4-67
E0U0W0_BACPZ/18-81
E0U0Z1_BACPZ/14-77
E0U262_BACPZ/15-77
E0U2C7_BACPZ/3-66
E0U2V3_BACPZ/4-67
E0U2X6_BACPZ/11-74
E0U2Z9_BACPZ/16-79
E0U3M8_BACPZ/11-74
E0U4C0_BACPZ/15-78
E0U4D2_BACPZ/14-77
E0U4F2_BACPZ/14-77
E0U4I2_BACPZ/12-74
E0UD97_CYAP2/14-77
E0X9D7_PSEPU/10-73
E0XPG5_9BACT/2-65
E0XTW9_9PROT/12-74
E0XXG1_9PROT/8-70
E0XXK9_9DELT/2-64
E0XZ58_9RHIZ/20-81
E0Y1J6_9PROT/19-81
E0Y1L4_9PROT/11-72
E1CBR1_ECOLX/3-66
E1CQM9_VIBPA/5-68
E1CQX9_VIBPA/23-86
E1CRC2_VIBPA/17-80
E1CS68_VIBPA/20-82
E1CW14_VIBPA/11-74
E1CWE0_VIBPA/13-75
E1CXL1_VIBPA/8-70
E1CXV7_VIBPA/10-72
E1CZW0_VIBPA/2-65
E1D0A6_VIBPA/11-73
E1D1B7_VIBPA/8-71
E1D245_VIBPA/13-76
E1D2X8_VIBPA/3-66
E1D3K5_VIBPA/5-68
E1D4B2_VIBPA/2-65
E1D4L9_VIBPA/13-75
E1D6G6_VIBPA/17-80
E1D6P7_VIBPA/11-73
E1D6R0_VIBPA/11-74
E1D7K1_VIBPA/23-86
E1D8D9_VIBPA/5-68
E1D8G4_VIBPA/3-66
E1D8V5_VIBPA/20-82
E1DBH0_VIBPA/10-72
E1DCT2_VIBPA/13-76
E1DDD8_VIBPA/8-70
E1DEY3_VIBPA/9-72
E1DFD9_VIBPA/8-71
E1DHM5_VIBPA/20-82
E1DLW8_VIBPA/8-70
E1DMY1_VIBPA/5-68
E1DN35_VIBPA/10-72
E1DPP9_VIBPA/11-74
E1DR17_VIBPA/8-71
E1DRQ0_VIBPA/3-66
E1DRY8_VIBPA/2-65
E1DS97_VIBPA/13-75
E1DSP3_VIBPA/5-68
E1DSZ5_VIBPA/23-86
E1DUA5_VIBPA/17-80
E1DUI5_VIBPA/11-73
E1DUR9_VIBPA/13-76
E1DVR5_LACRE/4-67
E1DW69_LACRE/24-87
E1DXK4_LACRE/5-67
E1DY77_LACRE/5-68
E1DZJ1_LACRE/11-74
E1E2N2_STAAU/24-85
E1E3N2_STAAU/7-69
E1E476_STAAU/3-66
E1E4L5_STAAU/13-75
E1E6E5_STAAU/13-75
E1E963_STAAU/13-76
E1EAH8_VIBPA/8-70
E1ECC6_VIBPA/5-68
E1EE01_VIBPA/17-80
E1EE82_VIBPA/11-73
E1EEG6_VIBPA/13-76
E1EFQ4_VIBPA/11-74
E1EGH9_VIBPA/23-86
E1EIC2_VIBPA/8-71
E1EIG6_VIBPA/3-66
E1EJ52_VIBPA/20-82
E1EKR3_VIBPA/2-65
E1EL23_VIBPA/13-75
E1ELY9_VIBPA/9-72
E1EMH7_VIBPA/10-72
E1EMY3_ENTFA/7-70
E1EN65_ENTFA/6-69
E1ENE5_ENTFA/7-70
E1EPG7_ENTFA/7-70
E1EQ82_ENTFA/10-72
E1EQS2_ENTFA/5-68
E1EQV3_ENTFA/11-74
E1ERB5_ENTFA/12-75
E1ES35_ENTFA/5-59
E1ES93_ENTFA/12-75
E1ETP7_ENTFA/4-66
E1ETR3_ENTFA/10-72
E1EUN6_ENTFA/13-76
E1EV41_ENTFA/24-87
E1EVF6_ENTFA/23-82
E1FA21_9THEO/13-75
E1FAZ5_9THEO/13-76
E1FCB8_9THEO/13-76
E1FD40_9THEO/14-77
E1FG02_9THEO/8-71
E1GY29_9BACT/9-72
E1GYU8_STRPN/4-67
E1H061_STRPN/11-74
E1H0C9_STRPN/4-67
E1H0T1_STRPN/6-69
E1H0Y7_STRPN/3-66
E1H3E7_STRPN/19-82
E1H579_MYCTU/20-82
E1H659_MYCTU/15-78
E1H6F2_MYCTU/12-74
E1H704_MYCTU/22-85
E1H812_MYCTU/17-80
E1HDG3_MYCTU/13-77
E1HDG3_MYCTU/267-330
E1HG00_MYCTU/9-71
E1HG64_ECOLX/24-87
E1HH39_ECOLX/9-71
E1HHT4_ECOLX/14-77
E1HIB5_ECOLX/13-75
E1HIR0_ECOLX/8-71
E1HIZ4_ECOLX/2-65
E1HJ05_ECOLX/5-68
E1HJS7_ECOLX/13-75
E1HK73_ECOLX/14-77
E1HKJ6_ECOLX/32-95
E1HLP1_ECOLX/12-72
E1HLR1_ECOLX/3-66
E1HLS4_ECOLX/12-74
E1HMW2_ECOLX/12-75
E1HPJ4_ECOLX/11-74
E1HQL7_ECOLX/10-73
E1HQN7_ECOLX/3-66
E1HQQ7_ECOLX/7-63
E1HSA4_ECOLX/5-68
E1HTT7_ECOLX/6-69
E1HU52_ECOLX/8-71
E1HUW7_ECOLX/7-70
E1HVI4_ECOLX/14-77
E1HW61_ECOLX/10-73
E1HWD1_ECOLX/8-71
E1HWL6_ECOLX/2-65
E1HWZ8_ECOLX/9-72
E1HXD0_ECOLX/9-71
E1HY62_ECOLX/3-66
E1HY76_ECOLX/12-74
E1HYZ5_ECOLX/32-95
E1HZC2_ECOLX/13-75
E1HZD1_ECOLX/3-65
E1I0W9_ECOLX/8-71
E1I1N1_ECOLX/12-72
E1I2N4_ECOLX/4-67
E1I2X7_ECOLX/6-69
E1I3B1_ECOLX/8-42
E1I3K2_ECOLX/7-70
E1I463_ECOLX/5-68
E1I727_ECOLX/12-75
E1I7A2_ECOLX/24-87
E1I7R1_ECOLX/11-74
E1I883_ECOLX/7-63
E1I8R6_ECOLX/13-75
E1IJB5_ECOLX/24-87
E1IL42_ECOLX/9-72
E1ILH7_ECOLX/32-95
E1IMA9_ECOLX/9-71
E1IMG3_ECOLX/12-74
E1IMH6_ECOLX/3-66
E1IMT5_ECOLX/8-71
E1INW0_ECOLX/12-75
E1IQ91_ECOLX/12-72
E1IRK8_ECOLX/10-73
E1IRM8_ECOLX/3-66
E1IRP9_ECOLX/7-63
E1IRV3_ECOLX/14-77
E1IS22_ECOLX/5-68
E1IS33_ECOLX/2-65
E1IT14_ECOLX/11-74
E1IUT0_ECOLX/13-75
E1IUU0_ECOLX/3-65
E1IV93_ECOLX/13-75
E1IWT4_ECOLX/6-69
E1IWW6_ECOLX/8-71
E1IXV2_ECOLX/7-70
E1J0N3_ECOLX/9-72
E1J0W6_ECOLX/13-76
E1J1S5_ECOLX/12-75
E1J3C1_ECOLX/13-75
E1J4W1_ECOLX/7-70
E1J551_ECOLX/3-66
E1J574_ECOLX/7-63
E1J651_ECOLX/11-74
E1J6A3_ECOLX/8-71
E1J764_ECOLX/9-71
E1J7M1_ECOLX/32-95
E1J9W5_ECOLX/10-73
E1J9Y4_ECOLX/24-87
E1JA58_ECOLX/6-69
E1JB37_ECOLX/8-71
E1JB80_ECOLX/14-77
E1JBZ6_ECOLX/3-65
E1JC06_ECOLX/13-75
E1JC86_ECOLX/5-68
E1JCE4_ECOLX/12-72
E1JCY8_ECOLX/12-74
E1JD46_ECOLX/2-65
E1JEN0_ECOLX/3-66
E1JLK6_9LACO/5-68
E1JNB8_9LACO/5-67
E1JNC3_9LACO/5-68
E1JQ25_9LACO/12-75
E1JTE5_DESFR/8-71
E1JV86_DESFR/15-80
E1JVN6_DESFR/13-75
E1JX93_DESFR/13-76
E1K062_DESFR/12-75
E1KA05_9FIRM/14-77
E1KA55_9FIRM/11-74
E1KC64_9FIRM/12-75
E1KCV0_9FIRM/10-72
E1KD57_9FIRM/16-78
E1KEE5_9FIRM/13-76
E1KEK8_9FIRM/15-77
E1KG98_9FIRM/10-73
E1KGI6_9FIRM/11-74
E1KKZ5_9FIRM/13-76
E1KLA4_9FIRM/16-78
E1KQ80_9BACT/9-72
E1KV96_PEPMA/11-74
E1KWY7_PEPMA/9-72
E1KZV2_PEPMA/12-75
E1L2D3_9ACTN/14-77
E1L2E1_9ACTN/10-72
E1L3B6_9ACTN/5-68
E1L3K0_9ACTN/7-69
E1L6E2_9FIRM/16-78
E1L7G6_9FIRM/28-90
E1LCV7_9FIRM/28-90
E1LDS4_9FIRM/16-78
E1LGI1_STRMT/4-67
E1LGQ8_STRMT/6-69
E1LHC9_STRMT/11-74
E1LJ18_STRMT/5-68
E1LKA4_STRMT/4-67
E1LKE6_STRMT/6-69
E1LM08_STRMT/11-74
E1LNF8_STRMT/5-68
E1LRQ0_STRMT/4-67
E1LSW1_STRMT/6-69
E1LSY9_STRMT/5-68
E1LTU9_STRMT/11-74
E1LVR4_STROR/11-74
E1M0J1_STRMT/6-69
E1M0P0_STRMT/4-67
E1M183_STRMT/11-74
E1M2J7_STRMT/19-82
E1M625_9STRE/11-74
E1M680_9STRE/13-76
E1M801_9STRE/4-67
E1MB14_9STRE/5-68
E1MBI9_9ACTO/29-92
E1MC51_9ACTO/22-85
E1MCA6_9ACTO/21-84
E1MCR6_9ACTO/13-76
E1MFG7_9ACTO/16-78
E1MFH6_9ACTO/10-72
E1MG65_9ACTO/13-76
E1MSL1_9GAMM/4-67
E1N864_9BIFI/13-76
E1NA23_9BIFI/13-76
E1NAA9_9BIFI/1-59
E1ND97_9BIFI/13-76
E1NDL0_9BIFI/13-74
E1NDT2_9BIFI/21-84
E1NE80_9LACO/9-72
E1NEJ6_9LACO/5-66
E1NFH1_9LACO/5-67
E1NGC0_9LACO/5-68
E1NIG0_9LACO/5-68
E1NIV9_9LACO/5-67
E1NK10_9LACO/9-72
E1NLW5_9LACO/5-68
E1NME9_9LACO/9-72
E1NN02_9LACO/5-67
E1NSF4_9LACO/5-67
E1NUP1_9LACO/9-72
E1NV59_9LACO/5-68
E1NWI6_9LACO/5-68
E1NXY0_9LACO/5-67
E1NYH0_9LACO/5-67
E1NYN4_9LACO/9-72
E1P3X7_NEILA/28-88
E1P7B1_ECOAB/5-68
E1P7X8_ECOAB/6-66
E1P7Y7_ECOAB/3-66
E1P856_ECOAB/14-77
E1P8J9_ECOAB/3-66
E1P9H2_ECOAB/3-65
E1P9H9_ECOAB/13-75
E1P9U8_ECOAB/7-70
E1PC98_ECOAB/24-87
E1PCL4_ECOAB/13-75
E1PD53_ECOAB/9-71
E1PD93_ECOAB/9-72
E1PE67_ECOAB/9-72
E1PFV2_ECOAB/32-95
E1PG43_ECOAB/10-73
E1PG72_ECOAB/7-64
E1PGM4_ECOAB/24-87
E1PIA3_ECOAB/12-75
E1PJD2_ECOAB/11-74
E1PJN6_ECOAB/8-71
E1PJZ4_ECOAB/8-71
E1PT35_MYCFJ/8-71
E1QD93_DESB2/20-83
E1QH29_DESB2/11-74
E1QHH2_DESB2/37-100
E1QI94_DESB2/25-87
E1QVV2_OLSUV/11-74
E1QW15_OLSUV/5-68
E1QW58_OLSUV/23-86
E1QWK0_OLSUV/12-73
E1QWK1_OLSUV/3-66
E1QXD4_OLSUV/49-112
E1QXD5_OLSUV/23-86
E1QXT5_OLSUV/23-86
E1QXX3_OLSUV/5-68
E1QXY5_OLSUV/12-75
E1QYB2_OLSUV/13-76
E1QYE1_OLSUV/13-76
E1QYL2_OLSUV/20-83
E1QYR3_OLSUV/9-72
E1QYT3_OLSUV/3-66
E1QYW7_OLSUV/31-94
E1QYW8_OLSUV/9-72
E1QZ48_OLSUV/12-75
E1QZC3_OLSUV/11-74
E1R0R7_9ACTO/17-81
E1R0U1_SPISS/13-74
E1R262_SPISS/19-81
E1R265_SPISS/10-71
E1R2A2_SPISS/21-83
E1R2J2_SPISS/30-92
E1R2S4_SPISS/3-66
E1R2X7_SPISS/13-76
E1R3T9_SPISS/9-72
E1R3V8_SPISS/14-76
E1R3V9_SPISS/11-72
E1R3X4_SPISS/26-89
E1R452_SPISS/12-75
E1R4E5_SPISS/8-71
E1R5D3_SPISS/9-72
E1R5Y1_SPISS/15-78
E1R6E6_SPISS/3-67
E1R6G5_SPISS/8-71
E1R6T0_SPISS/11-74
E1R7K8_SPISS/8-71
E1R7R4_SPISS/3-66
E1R8D6_SPISS/12-75
E1R8S4_SPISS/10-72
E1R8T7_SPISS/11-74
E1R910_SPISS/22-85
E1R942_SPISS/17-78
E1R9J3_SPISS/12-75
E1RAI8_SPISS/13-76
E1RAL4_SPISS/11-74
E1RAM5_SPISS/10-72
E1RAT8_SPISS/26-87
E1RB41_SPISS/11-74
E1RB51_SPISS/15-78
E1RB62_SPISS/11-73
E1RBD6_SPISS/12-75
E1RBP3_SPISS/11-74
E1RC46_SPISS/9-72
E1RC57_SPISS/13-75
E1RC86_SPISS/17-79
E1RC87_SPISS/10-72
E1RCB4_SPISS/9-72
E1RCP7_SPISS/6-68
E1RSG3_ECOUM/8-71
E1RSS4_ECOUM/12-75
E1RU81_ECOUM/8-71
E1RUX8_ECOUM/5-68
E1RV63_ECOUM/29-92
E1RV89_ECOUM/24-87
E1RVQ6_ECOUM/14-77
E1RWS8_ECOUM/9-72
E1RXP7_ECOUM/9-72
E1RXT8_ECOUM/9-71
E1RZB6_ECOUM/13-75
E1S1H6_ECOUM/13-75
E1S1I4_ECOUM/3-65
E1S222_ECOUM/3-66
E1S231_ECOUM/6-66
E1S2U9_ECOUM/10-73
E1S338_ECOUM/3-66
E1S3L9_ECOUM/7-64
E1S5D0_ECOUM/11-74
E1SAW3_PANVC/8-70
E1SBN6_PANVC/21-83
E1SCE5_PANVC/15-77
E1SDB6_PANVC/12-75
E1SE90_PANVC/3-66
E1SEG9_PANVC/16-78
E1SEM2_PANVC/4-67
E1SEZ3_PANVC/9-72
E1SFC2_PANVC/8-71
E1SFQ9_PANVC/19-81
E1SHH4_PANVC/11-74
E1SHP9_PANVC/21-84
E1SHV6_PANVC/10-72
E1SI32_PANVC/7-64
E1SI40_PANVC/26-89
E1SI45_PANVC/11-74
E1SJ52_PANVC/13-75
E1SJH5_PANVC/14-77
E1SJY4_PANVC/18-80
E1SKU3_PANVC/3-66
E1SMT6_FERBD/12-73
E1SN84_FERBD/11-74
E1SPN5_FERBD/9-71
E1SQL4_FERBD/8-70
E1SR37_FERBD/4-67
E1SRI6_FERBD/8-71
E1SX85_THESX/13-76
E1SXT6_THESX/8-71
E1SZ04_THESX/14-77
E1T0L0_THESX/13-76
E1T138_THESX/13-75
E1T3F5_BURSG/3-66
E1T612_BURSG/57-119
E1T648_BURSG/10-71
E1T6D0_BURSG/21-83
E1T6G4_BURSG/18-81
E1T7K8_BURSG/22-85
E1T7L2_BURSG/15-78
E1T7Y4_BURSG/25-88
E1T8S1_BURSG/15-78
E1T9K6_BURSG/21-84
E1T9Q4_BURSG/20-83
E1TAF2_BURSG/13-75
E1TB82_BURSG/13-75
E1TC58_BURSG/19-82
E1TCC7_BURSG/5-68
E1TDL1_BURSG/13-76
E1TE59_BURSG/10-73
E1TED9_BURSG/5-67
E1TEK1_BURSG/9-72
E1TF05_BURSG/27-92
E1TFG4_BURSG/9-79
E1TFH4_BURSG/20-82
E1TG30_BURSG/28-90
E1TG42_BURSG/40-103
E1TG43_BURSG/34-97
E1TG62_BURSG/17-80
E1TGF8_BURSG/19-80
E1TGQ2_BURSG/35-98
E1TGT4_BURSG/22-85
E1TGW4_BURSG/54-117
E1TH68_BURSG/24-86
E1THL0_BURSG/145-201
E1THL0_BURSG/49-110
E1THL9_BURSG/9-72
E1THX7_BURSG/11-74
E1THY9_BURSG/12-75
E1TI22_BURSG/49-111
E1TIC9_BURSG/37-99
E1TIP4_BURSG/21-84
E1TJ43_BURSG/4-67
E1TJA0_BURSG/14-77
E1TK05_BURSG/18-81
E1TK65_BURSG/1-62
E1TKC6_BURSG/16-79
E1TKI6_LACPS/8-71
E1TMS0_LACPS/7-70
E1TN92_LACPS/3-66
E1TNM4_LACPS/9-72
E1TNP9_LACPS/9-72
E1TNQ8_LACPS/5-67
E1TNS6_LACPS/11-71
E1TP35_LACPS/11-74
E1TP71_LACPS/1-62
E1TPD9_LACPS/18-81
E1TPZ1_LACPS/5-68
E1TQV1_LACPS/16-79
E1TRB7_LACPS/6-69
E1TRI6_LACPS/6-69
E1TRK2_LACPS/3-66
E1TS64_LACPS/11-74
E1TSW0_LACPS/1-62
E1TT38_LACPS/10-73
E1TTX6_LACPS/7-70
E1TU14_LACPS/4-67
E1U8L7_LISML/5-68
E1U9S3_LISML/7-70
E1U9S4_LISML/8-71
E1UA27_LISML/12-75
E1UA72_LISML/7-68
E1UA74_LISML/14-77
E1UAH1_LISML/12-75
[truncated: 208,204 more chars]
