# Supplementary material for: Contact prediction is hardest for the most informative contacts, but improves with the incorporation of contact potentials
Source: PLoS One. 2018 Jun 28;13(6):e0199585. doi: 10.1371/journal.pone.0199585 (PMC6023208; doi:10.1371/journal.pone.0199585)
Supplement: S1 Data — Each file in the ‘alignments’ directory herein corresponds to a protein family’s alignment and contains the accession number and sequence range of each sequence in the alignment. (TAR.GZ) [file pone.0199585.s001.tar.gz › alignments/Resolvase]

A0A3B6_LACS1/2-136
A0A3H7_LACS1/3-142
A0A7Q0_9CAUD/56-192
A0AED5_9BACT/17-170
A0AEE0_9BACT/3-137
A0AGR8_LISW6/2-136
A0AVZ0_ARTS2/5-139
A0AVZ3_ARTS2/20-154
A0AW59_ARTS2/2-137
A0AWI6_ARTS2/10-145
A0AWW5_ARTS2/2-143
A0EWN6_9CAUD/3-149
A0FJX9_BACCO/2-135
A0JC18_9VIRU/2-137
A0JE45_PSEAE/5-139
A0JE49_PSEAE/2-143
A0JS46_ARTS2/5-139
A0JS50_ARTS2/5-142
A0K9E7_BURCH/5-146
A0KYJ5_SHESA/3-140
A0L3A3_SHESA/5-139
A0L6Z5_MAGSM/13-166
A0L9E5_MAGSM/9-162
A0LAX0_MAGSM/11-164
A0LB21_MAGSM/11-164
A0LBC7_MAGSM/10-163
A0LBK7_MAGSM/11-164
A0LBS4_MAGSM/10-163
A0LPU3_SYNFM/17-170
A0NI50_OENOE/5-144
A0P0J5_9RHOB/9-107
A0P0T1_9RHOB/2-137
A0P2R6_9RHOB/15-139
A0P4D6_9RHOB/3-151
A0PAW4_PASPI/13-166
A0PBE0_PASPI/13-166
A0PCL0_SALIN/5-139
A0PSX1_MYCUA/2-118
A0PZI7_CLONN/3-149
A0PZJ3_CLONN/17-176
A0PZJ4_CLONN/16-166
A0Q0X4_CLONN/2-151
A0Q362_CLONN/7-161
A0QCU5_MYCA1/20-170
A0QJ74_MYCA1/16-164
A0R7X7_PELPD/2-136
A0R803_PELPD/2-143
A0R827_PELPD/3-137
A0R833_PELPD/8-142
A0R850_PELPD/5-139
A0RB95_BACAH/28-166
A0RDH9_BACAH/5-163
A0REP3_BACAH/1-78
A0RH74_BACAH/3-149
A0RLR8_BACAH/11-148
A0SEJ9_PROMI/1-139
A0SJ91_BORBR/1-120
A0YME7_LYNSP/53-181
A0YRR0_LYNSP/3-146
A0YY24_LYNSP/18-130
A0ZBT1_NODSP/56-115
A0ZD57_NODSP/56-197
A0ZDF6_NODSP/56-195
A0ZIF1_NODSP/59-200
A0ZLB9_NODSP/12-129
A0ZLC9_NODSP/59-199
A0ZLJ0_NODSP/59-145
A0ZSZ4_9GAMM/5-139
A1A2Y2_BIFAA/21-155
A1AJU0_ECOK1/4-145
A1AKN8_PELPD/3-151
A1AKN9_PELPD/3-147
A1AKP0_PELPD/6-143
A1AN29_PELPD/5-139
A1ANM5_PELPD/8-142
A1AS66_PELPD/3-137
A1AY68_PARDP/2-137
A1AY78_PARDP/4-146
A1AY79_PARDP/3-145
A1AZ05_PARDP/3-156
A1B1B3_PARDP/2-137
A1B3H0_PARDP/3-145
A1B3S9_PARDP/13-166
A1B6R0_PARDP/3-145
A1B7A8_PARDP/3-145
A1BTY3_9CAUD/5-153
A1BU80_9CAUD/5-153
A1BYS1_BACCE/2-136
A1BYW9_BACCE/3-140
A1BYX1_BACCE/1-118
A1BYY0_BACCE/2-150
A1BYZ3_BACCE/2-136
A1BZC2_BACCE/2-136
A1BZE9_BACCE/2-136
A1BZG3_BACCE/25-173
A1BZK2_BACCE/3-140
A1BZK5_BACCE/2-138
A1BZK8_BACCE/3-140
A1EQY5_VIBCH/120-263
A1F7J8_VIBCH/120-263
A1HR28_9FIRM/2-149
A1IHL3_STAAU/9-157
A1JV13_ENTFC/3-142
A1JV26_ENTFC/3-140
A1K3I7_AZOSB/4-142
A1KG82_MYCBP/60-197
A1KH53_MYCBP/52-192
A1KMD5_MYCBP/52-192
A1KMN0_MYCBP/152-292
A1KMX3_MYCBP/52-191
A1KQG3_MYCBP/62-200
A1KWX3_STAAU/6-57
A1KWX7_STAAU/2-145
A1R1W6_ARTAT/3-141
A1RCY2_ARTAT/1-138
A1RCZ9_ARTAT/9-147
A1RD00_ARTAT/1-134
A1RD62_ARTAT/6-144
A1RDR1_ARTAT/5-139
A1RF17_SHESW/3-137
A1RK32_SHESW/3-135
A1RMX9_SHESW/2-136
A1RQD0_SHESW/4-139
A1RSP1_PYRIL/4-156
A1SFM0_NOCSJ/10-158
A1SFM2_NOCSJ/5-154
A1SRJ8_PSYIN/2-137
A1SU51_PSYIN/4-149
A1SV77_PSYIN/3-145
A1T531_MYCVP/3-152
A1TA60_MYCVP/4-140
A1TDT0_MYCVP/4-126
A1TJI0_ACIAC/3-155
A1TMP3_ACIAC/5-163
A1TPT3_ACIAC/2-137
A1TPT6_ACIAC/4-137
A1TQN4_ACIAC/2-136
A1TT57_ACIAC/4-137
A1TX72_MARAV/2-136
A1TXP3_MARAV/2-136
A1TY53_MARAV/3-159
A1TYB0_MARAV/20-154
A1U027_MARAV/5-139
A1U311_MARAV/1-33
A1U7N8_MARAV/2-136
A1UHW3_MYCSK/5-157
A1UIX7_MYCSK/5-155
A1UJS5_MYCSK/3-150
A1UQP1_MYCSK/16-164
A1URJ4_BARBK/3-139
A1VBU1_DESVV/7-160
A1VJB0_POLNA/16-166
A1VQ19_POLNA/1-155
A1VU96_POLNA/5-139
A1VUT4_POLNA/2-136
A1VX25_POLNA/3-136
A1VX61_POLNA/4-138
A1W3Y7_ACISJ/2-135
A1W6W6_ACISJ/4-145
A1WDH4_ACISJ/4-147
A1WDM4_ACISJ/3-137
A1WHQ9_VEREI/2-136
A1WLT1_VEREI/16-128
A1WN74_VEREI/13-166
A1WSW6_VEREI/12-146
A1WZW4_CAMJJ/2-145
A1Y2T2_9BACT/6-157
A1YLB6_ECOLX/14-149
A1YRL8_STAAU/4-148
A1YRL9_STAAU/9-156
A1YRM0_STAAU/4-148
A1YRM1_STAAU/9-156
A1YWK7_SALTY/3-139
A1ZJX4_9BACT/1-80
A1ZJX5_9BACT/14-57
A2BLZ0_HYPBU/5-58
A2BT91_PROMS/38-175
A2BYP1_PROM5/54-191
A2CBA8_PROM3/22-160
A2CBY1_PROM3/2-52
A2CBY2_PROM3/1-66
A2CDP3_PROM3/22-160
A2RFM1_STRPG/4-153
A2RJ63_LACLM/2-138
A2SF16_METPP/19-168
A2SK46_METPP/19-169
A2TXN4_9FLAO/2-151
A2VFT0_MYCTU/52-189
A2VGL8_MYCTU/52-192
A2VLC6_MYCTU/52-192
A2VLL9_MYCTU/152-292
A2VLV1_MYCTU/52-191
A2VMK4_MYCTU/62-200
A2VQ34_9BURK/18-176
A2WD64_9BURK/7-148
A3CY30_METMJ/5-150
A3D458_SHEB5/3-42
A3D4C2_SHEB5/4-145
A3D4L3_SHEB5/3-156
A3DB39_SHEB5/3-162
A3DB88_SHEB5/3-156
A3DBB4_CLOTH/9-158
A3DCT1_CLOTH/4-144
A3DEZ7_CLOTH/1-119
A3DFV4_CLOTH/22-171
A3DG15_CLOTH/29-178
A3DG42_CLOTH/1-150
A3DG43_CLOTH/19-167
A3DH07_CLOTH/17-132
A3DHU5_CLOTH/5-55
A3DHU7_CLOTH/4-95
A3DHU8_CLOTH/4-160
A3F4D5_LACLC/5-49
A3FG35_9PSEU/26-160
A3GR85_VIBCH/120-263
A3GVK4_VIBCH/4-165
A3H248_VIBCH/120-263
A3I5Q4_9BACI/3-149
A3ITN8_9CHRO/57-183
A3IVK2_9CHRO/56-192
A3J5Y8_9FLAO/4-137
A3J612_9FLAO/4-152
A3JAP2_9ALTE/1-64
A3JLW6_9RHOB/4-145
A3JQG2_9RHOB/3-140
A3JQY7_9RHOB/6-143
A3JR01_9RHOB/2-140
A3JRX6_9RHOB/3-136
A3JTH4_9RHOB/9-147
A3KD09_9NOCA/4-138
A3KS93_PSEAE/4-142
A3LEW9_PSEAE/2-136
A3M2H6_ACIBT/13-166
A3MAB2_ACIBT/6-157
A3MXL5_PYRCJ/4-156
A3N489_BURP6/4-145
A3NCC7_BURP6/12-146
A3PF05_PROM0/21-158
A3PLB4_RHOS1/2-139
A3PQH8_RHOS1/21-171
A3PYR7_MYCSJ/12-146
A3Q1C9_MYCSJ/5-157
A3Q2P9_MYCSJ/32-180
A3Q3F6_MYCSJ/19-169
A3QBL4_SHELP/2-143
A3QJS7_SHELP/4-139
A3QMZ5_ENTFC/3-139
A3RSF5_RALSO/2-137
A3RWC9_RALSO/3-136
A3RY40_RALSO/19-168
A3SCL1_9RHOB/5-146
A3SD99_9RHOB/7-148
A3SHG5_9RHOB/3-140
A3SKH4_9RHOB/3-140
A3SLA2_9RHOB/4-145
A3SRX9_9RHOB/34-168
A3SXC7_9RHOB/9-170
A3SYG5_9RHOB/2-140
A3T1H2_9RHOB/1-117
A3T1U4_9RHOB/5-148
A3T1V3_9RHOB/3-137
A3T2D1_9RHOB/1-48
A3T2G2_9RHOB/13-147
A3T2G4_9RHOB/5-142
A3T2H9_9RHOB/7-141
A3T2U4_9RHOB/1-93
A3T330_9RHOB/2-136
A3T349_9RHOB/1-132
A3T359_9RHOB/2-136
A3TM37_9MICO/3-150
A3TZY4_9RHOB/1-30
A3U320_9RHOB/3-137
A3U4A7_9RHOB/2-136
A3U6S4_CROAH/2-143
A3UEJ4_9RHOB/11-153
A3UHP5_9RHOB/12-161
A3UKQ6_9RHOB/4-152
A3V5V8_9RHOB/25-173
A3V9X0_9RHOB/5-146
A3VBH5_9RHOB/9-151
A3VDK1_9RHOB/8-161
A3VEF3_9RHOB/14-159
A3VF70_9RHOB/2-137
A3VJD2_9RHOB/1-89
A3VKS1_9RHOB/3-137
A3VVW7_9RHOB/4-157
A3VWH0_9RHOB/11-164
A3VWI2_9RHOB/11-148
A3VWK0_9RHOB/11-164
A3VWL3_9RHOB/11-148
A3W1V9_9RHOB/5-139
A3W3P3_9RHOB/1-118
A3W401_9RHOB/4-152
A3W8L5_9RHOB/15-165
A3W8M4_9RHOB/3-137
A3W8W7_9RHOB/3-137
A3WCW1_9SPHN/18-154
A3WNM5_9GAMM/3-159
A3WU15_9BRAD/8-149
A3WU68_9BRAD/14-167
A3WW94_9BRAD/14-167
A3WWL1_9BRAD/1-79
A3WXC5_9BRAD/11-164
A3WXE3_9BRAD/14-152
A3WXH8_9BRAD/15-168
A3WY12_9BRAD/17-166
A3WYM5_9BRAD/18-165
A3X0D4_9BRAD/19-168
A3X0V1_9BRAD/11-164
A3X0V7_9BRAD/31-184
A3X0X1_9BRAD/7-149
A3X1D9_9BRAD/3-144
A3X2A3_9BRAD/8-149
A3X2X7_9BRAD/11-164
A3X3V5_9RHOB/4-152
A3X3V9_9RHOB/4-145
A3X4G4_9RHOB/4-152
A3X5T6_9RHOB/11-164
A3X6H1_9RHOB/4-140
A3X9D0_9RHOB/2-139
A3XDT4_9RHOB/5-148
A3XEI8_9RHOB/3-137
A3Y3Q2_9VIBR/3-148
A3Y3Q3_9VIBR/4-166
A3ZFS0_CAMJE/2-145
A3ZP69_9PLAN/1-143
A3ZPR7_9PLAN/7-151
A3ZQE1_9PLAN/17-163
A3ZSK5_9PLAN/59-201
A3ZX78_9PLAN/4-152
A4ACU9_9GAMM/11-164
A4AK46_9ACTN/23-158
A4AK52_9ACTN/3-151
A4BBC8_9GAMM/9-148
A4BLK0_9GAMM/4-66
A4BN32_9GAMM/4-152
A4BP41_9GAMM/4-152
A4BPN9_9GAMM/4-152
A4BQ03_9GAMM/19-130
A4BTD5_9GAMM/4-152
A4BVI2_9GAMM/4-54
A4CTL7_SYNPV/1-34
A4CWB7_SYNPV/5-143
A4CY05_SYNPV/41-176
A4E855_9ACTN/10-156
A4EAC2_9ACTN/4-153
A4ED52_9ACTN/30-167
A4EEC3_9RHOB/2-138
A4EFJ2_9RHOB/1-146
A4EGN1_9RHOB/2-138
A4ESV7_9RHOB/3-134
A4F125_9RHOB/2-136
A4GD41_LACLA/3-142
A4H274_STRPY/12-160
A4H2U3_STRPN/2-136
A4IKG2_GEOTN/3-161
A4IMK3_GEOTN/5-151
A4IUH7_YERRU/2-143
A4IUR4_YERPE/2-143
A4IUS8_YERPE/13-166
A4IVB2_SALNS/13-166
A4J2Y1_DESRM/36-183
A4J2Z6_DESRM/3-152
A4JAI4_BURVG/4-138
A4JB03_BURVG/4-145
A4JJ09_BURVG/21-174
A4JUW9_BURVG/6-126
A4JV07_BURVG/2-143
A4JV21_BURVG/2-136
A4JWA8_BURVG/4-157
A4KET5_MYCTU/60-197
A4KFM3_MYCTU/52-192
A4KK66_MYCTU/52-192
A4KKE9_MYCTU/152-292
A4KKN7_MYCTU/52-191
A4KLZ0_MYCTU/3-150
A4KMU4_MYCTU/62-200
A4KVC3_RHIME/16-166
A4KVH3_RHIME/4-138
A4KVM2_RHIME/4-145
A4KVM8_RHIME/3-138
A4N4S7_HAEIF/3-141
A4NT92_HAEIF/3-141
A4NTA6_HAEIF/3-139
A4QA52_CORGB/3-144
A4QA74_CORGB/3-144
A4QA75_CORGB/4-145
A4QBA6_CORGB/73-210
A4QBD0_CORGB/4-138
A4QBD2_CORGB/157-294
A4SU33_AERS4/5-139
A4SUM4_AERS4/2-136
A4SUQ5_AERS4/2-143
A4T6J4_MYCGI/1-141
A4T917_MYCGI/5-131
A4TBA2_MYCGI/5-158
A4TGI6_MYCGI/1-131
A4TGK9_MYCGI/28-163
A4TSL9_YERPP/3-139
A4TSX0_YERPP/3-159
A4TUH5_9PROT/9-155
A4TVX4_9PROT/1-144
A4TZ86_9PROT/12-165
A4U0E8_9PROT/1-97
A4U330_9PROT/3-145
A4U5T3_9PROT/9-155
A4UQR6_9RHIZ/2-136
A4V9H6_SALPK/2-143
A4VC22_BACUN/10-139
A4VC71_9LACT/2-134
A4VG33_PSEU5/2-143
A4VG48_PSEU5/2-136
A4VUY0_STRSY/29-178
A4W179_STRS2/29-178
A4WCX3_ENT38/13-165
A4WGJ8_ENT38/4-145
A4WM93_PYRAR/4-156
A4WY89_RHOS5/14-142
A4WZ94_RHOS5/6-148
A4X0I0_RHOS5/3-139
A4X0I7_RHOS5/5-64
A4X0K1_RHOS5/3-137
A4X0R3_RHOS5/2-137
A4X0S3_RHOS5/2-124
A4X6D7_SALTO/23-170
A4X7B5_SALTO/64-108
A4XCA9_SALTO/31-166
A4XCC7_SALTO/4-86
A4XDZ6_NOVAD/1-135
A4XFW4_CALS8/60-123
A4XGS8_CALS8/1-91
A4XJ35_CALS8/60-193
A4XMM1_CALS8/55-207
A4Y097_PSEMY/22-182
A4Y1S0_SHEPC/2-136
A4Y1U2_SHEPC/3-137
A4YCJ9_SHEPC/3-159
A4YFS2_METS5/59-199
A4YKK4_BRASO/16-167
A4YUW0_BRASO/2-67
A4YUW1_BRASO/9-80
A4Z1K0_BRASO/5-139
A4Z1L3_BRASO/3-139
A4Z1L5_BRASO/3-145
A4ZF67_9CAUD/3-149
A4ZNP0_STAHA/5-155
A4ZNP1_STAEP/5-155
A4ZNP3_STAEP/9-155
A5CLK8_CLAM3/6-143
A5CSR0_CLAM3/4-136
A5CTD1_CLAM3/13-166
A5CTE2_CLAM3/3-145
A5CZG3_PELTS/2-151
A5CZZ6_PELTS/3-150
A5D367_PELTS/3-150
A5D4E3_PELTS/4-151
A5D5W2_PELTS/32-179
A5D5X5_PELTS/5-154
A5E972_BRASB/7-156
A5EBZ3_BRASB/46-195
A5ELB3_BRASB/4-146
A5ER46_BRASB/6-148
A5ESP2_BRASB/1-126
A5EZI0_VIBC3/4-165
A5F0F0_VIBC3/120-263
A5F4L9_VIBC3/2-136
A5FFM0_FLAJ1/5-154
A5FPJ2_DEHSB/7-157
A5FPJ3_DEHSB/3-147
A5FQB3_DEHSB/3-149
A5FSE2_DEHSB/3-150
A5FSM5_DEHSB/8-156
A5FSR3_DEHSB/3-150
A5FSY1_DEHSB/3-149
A5FTD9_ACICJ/7-68
A5FTK4_ACICJ/50-194
A5FTL8_ACICJ/23-138
A5FTR7_ACICJ/14-164
A5FU17_ACICJ/2-140
A5FU20_ACICJ/15-149
A5FU69_ACICJ/2-137
A5FU78_ACICJ/3-139
A5FU86_ACICJ/2-140
A5FZJ2_ACICJ/12-153
A5G114_ACICJ/5-146
A5GTX2_SYNR3/3-141
A5GWL6_SYNR3/4-71
A5GZ62_9CAUD/30-179
A5H885_ACIBA/1-92
A5I4G9_CLOBH/3-149
A5IIA9_LEGPC/1-33
A5IIB0_LEGPC/2-49
A5INT7_STAA9/9-157
A5INT8_STAA9/4-148
A5IWE8_STAA9/2-138
A5JHJ2_9GAMM/10-145
A5KIS1_9FIRM/227-380
A5KIU6_9FIRM/12-162
A5KJ73_9FIRM/2-148
A5KJU3_9FIRM/1-90
A5KJU4_9FIRM/28-177
A5KJV0_9FIRM/50-200
A5KNB3_9FIRM/1-58
A5KP69_9FIRM/6-155
A5KPH0_9FIRM/3-150
A5KS58_9BACT/7-158
A5KT60_9BACT/2-144
A5KT64_9BACT/24-150
A5L0J0_9GAMM/1-73
A5L0J9_9GAMM/3-159
A5L1R9_9GAMM/1-104
A5L3F6_9GAMM/150-298
A5L3F9_9GAMM/4-163
A5LD42_STRPN/8-159
A5LD81_STRPN/1-129
A5LKU5_STRPN/8-158
A5LME8_STRPN/28-177
A5LW16_STRPN/8-159
A5LX05_STRPN/29-178
A5M405_STRPN/8-158
A5MA33_STRPN/1-88
A5MB31_STRPN/1-58
A5MB56_STRPN/2-131
A5MBP8_STRPN/8-158
A5MEI7_STRPN/8-158
A5MQM5_STRPN/8-158
A5MQX8_STRPN/29-178
A5MTQ7_STRPN/8-158
A5MYI4_CLOK5/6-155
A5MYT9_CLOK5/4-152
A5N0I6_CLOK5/30-179
A5N0I8_CLOK5/31-180
A5N176_CLOK5/6-149
A5N185_CLOK5/18-147
A5N289_CLOK5/23-173
A5N2H7_CLOK5/3-151
A5N327_CLOK5/1-48
A5N3W2_CLOK5/1-124
A5N3X1_CLOK5/34-183
A5N3X3_CLOK5/23-172
A5N3X4_CLOK5/6-120
A5N4T4_CLOK5/25-182
A5N4W9_CLOK5/5-66
A5N4X0_CLOK5/1-72
A5PAN9_9SPHN/6-159
A5PAT2_9SPHN/6-159
A5PDE8_9SPHN/10-158
A5TXM5_FUSNP/4-151
A5TZY6_MYCTA/60-197
A5U0W1_MYCTA/52-192
A5U2U2_MYCTA/9-156
A5U6E5_MYCTA/52-192
A5U6P1_MYCTA/152-292
A5U6Z0_MYCTA/52-191
A5U9F7_MYCTA/62-200
A5V6G9_SPHWW/17-170
A5V8G2_SPHWW/22-167
A5VBR4_SPHWW/7-156
A5VBV0_SPHWW/16-166
A5VG09_SPHWW/5-140
A5VGH2_SPHWW/1-135
A5VGU1_SPHWW/2-137
A5VGY5_SPHWW/2-136
A5VHB3_SPHWW/28-163
A5VHD6_SPHWW/7-142
A5VJN5_LACRD/1-95
A5VNK8_BRUO2/30-181
A5VW53_FUSNP/2-141
A5WDD2_PSYWF/3-150
A5WI46_PSYWF/3-159
A5WJX0_MYCTF/60-197
A5WKU3_MYCTF/52-192
A5WR43_MYCTF/52-192
A5WRD8_MYCTF/152-292
A5WRN2_MYCTF/52-191
A5WU48_MYCTF/62-200
A5Y458_ACIBA/3-154
A5YT64_STAAU/4-148
A5Z5D8_9FIRM/8-158
A5Z5J8_9FIRM/35-184
A5Z6W6_9FIRM/6-158
A5Z6W7_9FIRM/22-175
A5Z6W8_9FIRM/2-126
A5Z7F2_9FIRM/31-180
A5Z7F5_9FIRM/10-124
A5Z7P5_9FIRM/8-162
A5ZA26_9FIRM/5-159
A5ZI98_9BACE/4-156
A5ZMY9_9FIRM/5-157
A5ZMZ0_9FIRM/1-127
A5ZNN9_9FIRM/13-163
A5ZNR3_9FIRM/22-171
A5ZNT5_9FIRM/433-586
A5ZPJ0_9FIRM/8-162
A5ZPQ0_9FIRM/6-155
A5ZPV0_9FIRM/20-168
A5ZV57_9FIRM/12-163
A5ZWD6_9FIRM/2-148
A5ZZJ8_VIBCH/4-146
A6AE47_VIBCH/3-159
A6AV91_VIBHA/3-141
A6B0Z0_VIBPA/3-141
A6B326_VIBPA/5-147
A6BD29_9FIRM/309-462
A6BDX9_9FIRM/1-146
A6BEV3_9FIRM/6-155
A6BGE4_9FIRM/1-38
A6BK09_9FIRM/13-163
A6BYT7_9PLAN/11-148
A6C7Q6_9PLAN/14-75
A6C7S6_9PLAN/60-208
A6CM94_9BACI/16-164
A6CSE3_9BACI/1-72
A6CV24_9VIBR/1-146
A6D0U1_9VIBR/3-164
A6D0Z7_9VIBR/11-170
A6D144_9VIBR/4-165
A6D159_9VIBR/5-153
A6D165_9VIBR/3-140
A6D1G1_9VIBR/8-179
A6D403_9VIBR/5-165
A6DII5_9BACT/2-148
A6DLK1_9BACT/3-148
A6DQA5_9BACT/3-145
A6DSB7_9BACT/2-152
A6E5H1_9RHOB/5-142
A6E5H4_9RHOB/3-137
A6EBF3_9SPHI/4-153
A6EJ99_9SPHI/48-198
A6FQ65_9RHOB/4-145
A6FQL1_9RHOB/3-138
A6FV66_9RHOB/3-144
A6GUP3_9BURK/12-146
A6H930_9ZZZZ/3-139
A6H958_9ZZZZ/16-169
A6H959_9ZZZZ/4-157
A6KXI2_BACV8/4-150
A6KZF7_BACV8/2-144
A6L553_BACV8/4-139
A6L9Z0_PARD8/3-157
A6LBE2_PARD8/2-144
A6LCB5_PARD8/2-144
A6LCX8_PARD8/2-142
A6LK15_THEM4/11-156
A6LN32_THEM4/4-148
A6LRT2_CLOB8/3-149
A6LTU9_CLOB8/3-152
A6M3P5_YERPE/3-139
A6M450_YERPE/3-159
A6M972_9VIRU/3-151
A6MYV1_9RICK/1-77
A6MYW6_9RICK/4-145
A6N8V3_9BACT/1-135
A6NPY6_9BACE/6-157
A6NSA5_9BACE/33-180
A6NTN9_9BACE/15-156
A6NTU2_9BACE/6-157
A6NU37_9BACE/31-174
A6NUG8_9BACE/20-169
A6NUH0_9BACE/31-180
A6NUU7_9BACE/6-160
A6NVA4_9BACE/57-201
A6NWA6_9BACE/5-126
A6NWM1_9BACE/22-168
A6NWM2_9BACE/3-118
A6NWV0_9BACE/22-171
A6NX88_9BACE/1-120
A6NX89_9BACE/6-165
A6NX94_9BACE/6-165
A6NXB5_9BACE/1-77
A6NXB6_9BACE/2-57
A6NXH1_9BACE/3-150
A6NXH6_9BACE/2-136
A6NXL9_9BACE/3-131
A6NXM0_9BACE/7-168
A6NXM1_9BACE/26-181
A6NXM2_9BACE/8-163
A6NXU6_9BACE/10-159
A6NXX1_9BACE/63-215
A6NYI6_9BACE/1-108
A6P018_9BACE/19-168
A6P020_9BACE/1-150
A6P0F7_9BACE/2-136
A6P0H6_9BACE/20-161
A6P159_9BACE/7-159
A6P1I2_9BACE/13-164
A6P285_9BACE/22-171
A6P299_9BACE/7-149
A6P2A2_9BACE/23-171
A6P2T0_9BACE/36-185
A6PYC8_CAMFE/64-204
A6Q199_NITSB/2-135
A6Q6C2_SULNB/2-134
A6QFY2_STAAE/3-149
A6QIZ2_STAAE/5-67
A6T1H5_JANMA/16-169
A6T1N1_JANMA/11-164
A6T2W2_JANMA/4-166
A6T3Q3_JANMA/19-169
A6T8E7_KLEP7/7-46
A6TIL4_KLEP7/3-139
A6TIL7_KLEP7/1-37
A6TIW8_KLEP7/3-139
A6TIY5_KLEP7/2-143
A6TIZ4_KLEP7/3-156
A6TM51_ALKMQ/16-168
A6TMS3_ALKMQ/4-151
A6TN42_ALKMQ/16-168
A6TNL1_ALKMQ/16-168
A6TQ75_ALKMQ/30-180
A6TQR3_ALKMQ/3-150
A6TR11_ALKMQ/3-150
A6TRF0_ALKMQ/4-152
A6TV69_ALKMQ/29-178
A6TV71_ALKMQ/22-171
A6TVZ9_ALKMQ/16-168
A6TXJ7_STAA2/9-157
A6TXJ8_STAA2/4-148
A6U5C4_STAA2/2-138
A6UND0_METVS/7-142
A6UXG9_PSEA7/2-136
A6VC82_PSEA7/1-82
A6VC85_PSEA7/1-135
A6VF86_METM7/2-137
A6VJC4_METM7/2-137
A6VK84_METM7/7-142
A6WG98_KINRD/1-148
A6WH76_KINRD/10-144
A6WIV6_SHEB8/3-138
A6WUL1_SHEB8/3-156
A6WUN0_SHEB8/3-157
A6WYG9_OCHA4/3-158
A6WZ75_OCHA4/4-146
A6X3N9_OCHA4/3-145
A6X431_OCHA4/3-158
A6X7T9_OCHA4/3-138
A6X809_OCHA4/4-138
A6X879_OCHA4/4-145
A6X8A1_OCHA4/3-137
A6XBS8_ACTPL/3-141
A6YFF4_9MICC/2-141
A6YFL8_9MICC/3-141
A6YFP5_9MICC/3-138
A6YFR7_9MICC/3-150
A7AEC9_9PORP/2-142
A7AGB5_9PORP/2-145
A7AKH4_9PORP/2-144
A7AY22_RUMGN/17-167
A7AYS9_RUMGN/50-200
A7AYT4_RUMGN/28-177
A7AYT5_RUMGN/61-208
A7AYU2_RUMGN/12-162
A7AZN6_RUMGN/22-171
A7B0Q0_RUMGN/7-162
A7B0Q1_RUMGN/27-180
A7B0Q2_RUMGN/9-168
A7B1J0_RUMGN/3-158
A7B3P5_RUMGN/78-228
A7B6L4_RUMGN/3-155
A7B7V4_RUMGN/13-163
A7B819_RUMGN/8-158
A7BTW7_9GAMM/55-197
A7C1K0_9GAMM/58-157
A7DTE2_STRPN/30-179
A7DV79_VIBVU/3-137
A7FES8_YERP3/15-166
A7FWH2_CLOB1/3-157
A7GFR9_CLOBL/2-132
A7GFY1_CLOBL/4-151
A7GI50_CLOBL/2-129
A7GIA9_CLOBL/3-151
A7GKW7_BACCN/27-176
A7GL27_BACCN/9-167
A7GLS4_BACCN/5-163
A7GLS7_BACCN/17-93
A7GPE0_BACCN/4-149
A7GQ35_BACCN/5-87
A7GR31_BACCN/3-149
A7GSU3_BACCN/3-148
A7GVJ9_BACCN/8-157
A7GVK1_BACCN/3-161
A7GVL5_BACCN/2-140
A7GVM1_BACCN/5-154
A7HDR1_ANADF/3-150
A7HNG9_FERNB/30-179
A7HP92_PARL1/5-154
A7HPW0_PARL1/3-151
A7HTZ1_PARL1/4-145
A7I678_METB6/3-149
A7IBW3_XANP2/19-169
A7IBZ2_XANP2/7-156
A7ICP9_XANP2/2-137
A7IDH9_XANP2/3-145
A7IE97_XANP2/1-113
A7IEA5_XANP2/9-154
A7IHJ5_XANP2/2-137
A7IJ98_XANP2/20-169
A7IP47_XANP2/3-144
A7IPR6_XANP2/15-149
A7IPS7_XANP2/17-166
A7IVV8_PBCVN/74-205
A7J3A9_STAHA/1-76
A7J3B0_STAEP/1-76
A7J3B1_STAEP/1-76
A7JS67_PASHA/13-139
A7JXI3_VIBSE/3-141
A7K1Q2_VIBSE/1-92
A7K4V2_VIBSE/9-151
A7K7H7_COMTE/5-139
A7KZW2_SALDU/4-146
A7LWE8_BACOV/3-151
A7M3J8_BACOV/8-136
A7M5M2_BACOV/2-144
A7MAF9_PSEAE/1-77
A7MAG5_PSEAE/19-172
A7MFZ6_ENTS8/5-161
A7MRB4_ENTS8/2-136
A7N5T5_VIBHB/3-141
A7N8S3_VIBHB/3-127
A7N8Z1_VIBHB/2-137
A7RAM3_PBCVA/52-180
A7V9R7_BACUN/3-145
A7VCS3_9CLOT/20-160
A7VE08_9CLOT/17-118
A7VFU6_9CLOT/4-94
A7VFU7_9CLOT/3-53
A7VG02_9CLOT/10-159
A7VG16_9CLOT/20-169
A7VQJ2_9CLOT/10-115
A7VQJ5_9CLOT/19-168
A7VQJ7_9CLOT/27-176
A7VRL7_9CLOT/12-161
A7VSI7_9CLOT/2-145
A7VSK4_9CLOT/5-158
A7VT46_9CLOT/3-148
A7VUJ3_9CLOT/23-172
A7VUQ4_9CLOT/23-131
A7VUQ6_9CLOT/2-95
A7VUQ9_9CLOT/19-168
A7VUR1_9CLOT/27-176
A7VVE0_9CLOT/5-151
A7VWB5_9CLOT/11-160
A7VWP6_9CLOT/1-130
A7VWP7_9CLOT/3-145
A7VXB6_9CLOT/3-147
A7VXY3_9CLOT/22-171
A7VXZ9_9CLOT/11-160
A7VZ37_9CLOT/13-163
A7WWY0_STAA1/9-157
A7WWY3_STAA1/4-148
A7YFI0_KLEPN/10-166
A7Z554_BACA2/3-149
A7Z5R9_BACA2/15-167
A7ZH69_ECO24/3-162
A7ZL32_ECO24/4-165
A7ZM08_ECO24/4-145
A7ZQ62_ECO24/13-165
A8A0A2_ECOHS/4-145
A8D7V3_STREQ/28-177
A8EDL0_BURPS/12-147
A8EDL3_BURPS/42-177
A8ETF5_ARCB4/4-147
A8F336_RICM5/3-135
A8FDP9_BACP2/3-149
A8G715_PROM2/34-171
A8G8P9_SERP5/14-147
A8GC07_SERP5/3-144
A8GC08_SERP5/9-169
A8GX30_RICB8/10-160
A8H6A0_SHEPA/3-145
A8HXQ6_AZOC5/10-151
A8KHF8_BURPS/1-124
A8KNI7_BURPS/2-137
A8KNJ0_BURPS/2-137
A8KTA2_BURPS/4-145
A8KYP7_FRASN/51-190
A8L0Z9_FRASN/21-173
A8L5F7_FRASN/8-157
A8L844_FRASN/21-174
A8L975_FRASN/1-54
A8LA77_FRASN/5-152
A8LAW9_FRASN/23-159
A8LB49_FRASN/33-178
A8LCN5_FRASN/43-181
A8LER9_FRASN/2-136
A8LEZ5_FRASN/1-67
A8LG81_FRASN/14-152
A8LGI2_FRASN/25-177
A8LN01_DINSH/16-157
A8LT46_DINSH/5-142
A8LT49_DINSH/2-143
A8LTB1_DINSH/3-137
A8LTL4_DINSH/3-137
A8LU45_DINSH/3-137
A8LU89_DINSH/2-136
A8LUA5_DINSH/3-137
A8LZQ5_SALAI/3-154
A8M170_SALAI/23-192
A8MD21_CALMQ/63-195
A8MDJ6_CALMQ/4-148
A8MGG9_ALKOO/4-157
A8MHV3_ALKOO/3-150
A8QMV2_PSEPU/5-139
A8QVX4_PSEAE/5-139
A8QYT0_9GAMM/2-137
A8QYU6_9GAMM/2-136
A8R6Z4_SALDU/2-142
A8R703_SALDU/2-143
A8R730_SALDU/5-139
A8R782_SALDU/4-146
A8R7E9_BPMR1/3-149
A8R802_9FIRM/2-140
A8R8Q3_9FIRM/13-163
A8R8T8_9FIRM/22-171
A8RA42_9FIRM/1-88
A8RA43_9FIRM/3-57
A8RB36_9FIRM/8-157
A8RCY2_9FIRM/2-155
A8RDB6_9FIRM/3-149
A8RH81_9CLOT/13-126
A8RHC7_9CLOT/3-135
A8RK28_9CLOT/1-80
A8RN37_9CLOT/1-141
A8RN39_9CLOT/29-178
A8RN42_9CLOT/18-134
A8RRJ5_9CLOT/31-174
A8RRV6_9CLOT/30-92
A8RSS0_9CLOT/17-166
A8RUP1_9CLOT/32-183
A8RUP3_9CLOT/26-175
A8RVE2_9CLOT/8-155
A8RVJ9_9CLOT/11-161
A8RVL9_9CLOT/1-124
A8RVR3_9CLOT/13-163
A8S017_9CLOT/5-151
A8S0M4_9CLOT/8-161
A8S3Q7_9CLOT/7-149
A8S425_9CLOT/1-129
A8S5S1_9CLOT/2-121
A8S5Y0_9FIRM/11-143
A8S631_9FIRM/11-160
A8S6R5_9FIRM/22-171
A8S883_9FIRM/38-190
A8S9Q3_9FIRM/3-148
A8SA15_9FIRM/47-194
A8SA53_9FIRM/16-167
A8SAG8_9FIRM/3-148
A8SBA3_9FIRM/3-151
A8SBK5_9FIRM/73-218
A8SBN9_9FIRM/15-179
A8SBS2_9FIRM/38-190
A8SC34_9FIRM/3-148
A8SC57_9FIRM/38-190
A8SCA0_9FIRM/12-162
A8SCD0_9FIRM/22-171
A8SCF0_9FIRM/11-162
A8SCK3_9FIRM/8-155
A8SDI0_9FIRM/3-148
A8SDU7_9FIRM/1-53
A8SDY0_9FIRM/3-167
A8SDY9_9FIRM/3-151
A8SGL4_9FIRM/3-148
A8SGP0_9FIRM/38-190
A8SH91_9FIRM/11-156
A8SH92_9FIRM/47-194
A8SHA4_9FIRM/8-148
A8SHD3_9FIRM/22-171
A8SHI3_9FIRM/11-160
A8SHS6_9FIRM/8-159
A8SHS8_9FIRM/7-166
A8SHT0_9FIRM/33-162
A8SHW0_9FIRM/8-77
A8SHW1_9FIRM/1-90
A8SIT4_9FIRM/10-160
A8SK71_9FIRM/8-156
A8SK72_9FIRM/2-148
A8SKB0_9FIRM/29-178
A8SSK4_9FIRM/25-175
A8SVD0_9FIRM/35-184
A8SWZ7_9FIRM/7-62
A8SWZ8_9FIRM/8-157
A8SX28_9FIRM/11-162
A8SX56_9FIRM/1-90
A8T9L5_9VIBR/2-137
A8T9L8_9VIBR/3-145
A8TJU8_9PROT/2-68
A8TQ40_9PROT/1-115
A8TU25_9PROT/10-163
A8TU88_9PROT/101-224
A8TUA4_9PROT/17-170
A8TY07_9PROT/1-147
A8TY19_9PROT/16-169
A8TYF7_9PROT/17-93
A8TYG0_9PROT/4-145
A8TZ34_9PROT/17-170
A8U1L1_9PROT/17-170
A8U238_9PROT/12-165
A8U2E2_9PROT/16-169
A8U2S2_9PROT/1-61
A8U403_9PROT/17-170
A8U4N1_9PROT/16-169
A8U6C1_9LACT/1-51
A8U834_9LACT/4-153
A8U979_9LACT/2-136
A8UX34_9AQUI/7-146
A8V2U1_9AQUI/4-128
A8V3L8_9AQUI/60-198
A8V4T4_9AQUI/4-146
A8YAL6_MICAE/50-180
A8YGC6_MICAE/12-132
A8YJK4_MICAE/52-159
A8YV62_LACH4/1-96
A8YVY1_LACH4/55-198
A8YW67_LACH4/72-211
A8YWD8_LACH4/55-198
A8YX32_LACH4/77-216
A8YXX3_LACH4/3-143
A8YYW1_STAAT/9-157
A8YYW2_STAAT/4-148
A8Z5L7_STAAT/2-138
A8Z5M8_STAAT/2-145
A8Z5P3_STAA3/2-138
A8Z5P4_STAA3/2-145
A8ZMY3_ACAM1/3-105
A8ZQU2_ACAM1/2-143
A9A7Y2_METM6/2-137
A9AF54_BURM1/6-147
A9APW9_BURM1/9-167
A9AVI5_HERA2/5-139
A9B8V5_HERA2/3-131
A9B903_HERA2/2-136
A9BFJ8_PETMO/22-171
A9BFJ9_PETMO/29-178
A9BTQ4_DELAS/5-139
A9BV72_DELAS/2-136
A9CY60_9RHIZ/13-147
A9CZ40_9RHIZ/1-34
A9CZR3_9RHIZ/6-159
A9D065_9RHIZ/6-159
A9D922_9GAMM/3-157
A9DFP4_9RHIZ/19-171
A9DFR7_9RHIZ/3-138
A9DNY7_9FLAO/24-171
A9DR24_9RHOB/3-138
A9DT21_9FLAO/1-131
A9E089_9RHOB/4-151
A9E6G7_9RHOB/4-152
A9E7Y5_9RHOB/6-160
A9EBI5_9RHOB/3-137
A9EDW2_9FLAO/1-115
A9EPR3_9RHOB/4-140
A9ER22_SORC5/14-166
A9FCA8_9RHOB/2-140
A9FG70_9RHOB/25-160
A9FGB4_9RHOB/2-137
A9GHB6_SORC5/7-155
A9GS14_9RHOB/7-148
A9GSJ0_SORC5/14-91
A9GTB9_9RHOB/12-147
A9GTE2_9RHOB/13-162
A9GXG3_9RHOB/2-138
A9GYJ0_9RHOB/6-159
A9GYP9_9RHOB/22-172
A9GZL0_GLUDA/15-165
A9H569_9RHOB/1-71
A9H6V5_GLUDA/2-141
A9HA11_9RHOB/15-150
A9HC39_GLUDA/6-147
A9HC80_GLUDA/3-144
A9HCV0_GLUDA/1-126
A9HE74_9RHOB/13-143
A9HLN0_GLUDA/17-156
A9HQ50_9RHOB/1-69
A9HQL2_GLUDA/28-169
A9HRA7_GLUDA/3-144
A9HSI9_9RHOB/22-139
A9HSX1_GLUDA/2-138
A9IEF9_BORPD/18-169
A9IEK4_BORPD/1-89
A9IKB7_BART1/4-146
A9KQ42_CLOPH/4-154
A9KUU4_SHEB9/3-139
A9L054_SHEB9/3-138
A9L6D4_SHEB9/3-137
A9L6D6_SHEB9/3-156
A9L6N9_SHEB9/3-157
A9LK83_SALEN/10-163
A9M541_9VIBR/2-137
A9M545_9VIBR/3-145
A9M593_BRUC2/21-157
A9M7U6_BRUC2/17-153
A9MF49_SALAR/2-136
A9MG46_SALAR/2-79
A9MQ33_SALAR/1-67
A9MR78_SALAR/4-157
A9N054_SALPB/3-137
A9NFR7_ACHLI/29-178
A9NH65_ACHLI/2-148
A9QNT3_SALET/27-162
A9QNU5_SALET/1-82
A9QNU7_SALET/24-111
A9QNX3_SALET/2-155
A9QYE6_YERPG/3-159
A9R9M8_YERPG/3-139
A9VJZ4_BACWK/5-150
A9VMM8_BACWK/2-139
A9VPX4_BACWK/3-149
A9VT21_BACWK/5-163
A9VT38_BACWK/3-156
A9VUM1_BACWK/4-68
A9VUM1_BACWK/65-121
A9VVD2_BACWK/2-137
A9VXJ0_METEP/29-172
A9VZD6_METEP/3-138
A9VZZ2_METEP/332-401
A9W0Q3_METEP/3-138
A9W3Z8_METEP/14-173
A9W5H1_METEP/28-178
A9W5J0_METEP/27-169
A9W7U4_METEP/6-146
A9W9L4_METEP/3-138
A9WCX4_CHLAA/3-149
A9WJY1_CHLAA/60-149
A9WP83_RENSM/1-41
A9WQS1_RENSM/43-173
A9ZD18_YERPE/3-159
A9ZFD5_YERPE/3-139
B0A3U8_YERPE/3-139
B0A5M5_YERPE/3-159
B0AVL1_BACAN/5-163
B0AYB5_BACAN/3-149
B0AYW6_BACAN/2-136
B0BZK4_ACAM1/15-144
B0CGN1_BRUSI/17-153
B0CJN8_BRUSI/30-181
B0EYM4_ECOLX/10-163
B0G1D6_9FIRM/31-182
B0G4M3_9FIRM/67-211
B0G6A3_9FIRM/5-160
B0G6W0_9FIRM/14-74
B0G6W1_9FIRM/8-157
B0G6Z1_9FIRM/1-95
B0G6Z2_9FIRM/24-184
B0G6Z3_9FIRM/7-163
B0G7A1_9FIRM/76-216
B0G9V4_9FIRM/10-160
B0GA65_9FIRM/25-175
B0GA93_9FIRM/12-162
B0GAA3_9FIRM/22-171
B0GAC9_9FIRM/94-247
B0GKW5_YERPE/3-139
B0GLN0_YERPE/3-159
B0GYC5_YERPE/3-139
B0GZX1_YERPE/3-159
B0HB43_YERPE/3-159
B0HBT3_YERPE/3-139
B0HNN1_YERPE/3-159
B0HNQ5_YERPE/3-139
B0HZU0_YERPE/3-139
B0I0Z0_YERPE/3-159
B0I319_STAAU/5-155
B0JIL3_MICAN/50-188
B0JKN3_MICAN/50-188
B0JLB5_MICAN/50-189
B0JS70_MICAN/50-189
B0JSC2_MICAN/57-198
B0JSJ6_MICAN/50-188
B0K4R6_THEPX/8-153
B0K693_THEPX/60-193
B0K6T9_THEPX/22-171
B0K6U1_THEPX/30-179
B0K7A3_THEP3/60-194
B0KD18_THEP3/62-107
B0KDF7_THEP3/25-147
B0MAA3_9FIRM/10-156
B0MAZ1_9FIRM/29-178
B0MAZ2_9FIRM/20-169
B0MBV5_9FIRM/14-161
B0MEX5_9FIRM/8-157
B0MEX7_9FIRM/9-162
B0MEZ1_9FIRM/13-163
B0MG31_9FIRM/6-157
B0MG32_9FIRM/4-118
B0MIC6_9FIRM/23-77
B0MRN7_9FIRM/13-163
B0MRT0_9FIRM/6-155
B0MRU4_9FIRM/3-145
B0MTG1_9BACT/2-144
B0MUC8_9BACT/49-84
B0MUF8_9BACT/2-144
B0MW60_9BACT/7-153
B0N3L8_9FIRM/3-149
B0N6D2_9FIRM/5-151
B0N7S3_9FIRM/5-151
B0N7Z9_9FIRM/4-150
B0N9D7_EUBSP/5-159
B0N9J3_EUBSP/11-160
B0N9M4_EUBSP/13-163
B0N9R9_EUBSP/30-179
B0N9S1_EUBSP/40-189
B0N9Y5_EUBSP/21-169
B0NAW3_EUBSP/22-172
B0NC45_EUBSP/5-151
B0NER0_EUBSP/4-95
B0NEV9_EUBSP/5-151
B0NF12_EUBSP/4-149
B0NFX7_EUBSP/11-156
B0NGI7_EUBSP/1-92
B0NH31_EUBSP/7-152
B0NH86_EUBSP/1-80
B0NID6_EUBSP/8-157
B0NID7_EUBSP/13-68
B0NIS7_EUBSP/4-150
B0NLL6_BACSE/4-138
B0NLU8_BACSE/2-144
B0NMN3_BACSE/3-145
B0NZ51_9CLOT/8-158
B0NZ83_9CLOT/2-85
B0P010_9CLOT/1-135
B0P0P3_9CLOT/8-157
B0P121_9CLOT/42-154
B0P1Z7_9CLOT/10-160
B0P4W4_9CLOT/12-163
B0P5W1_9FIRM/18-162
B0P641_9FIRM/5-161
B0P642_9FIRM/8-136
B0P6F2_9FIRM/5-151
B0P747_9FIRM/3-154
B0P8S7_9FIRM/11-160
B0P8W1_9FIRM/45-113
B0P8W6_9FIRM/34-183
B0P8W8_9FIRM/29-177
B0PBT9_9FIRM/1-141
B0PBW0_9FIRM/22-171
B0PBW5_9FIRM/2-114
B0PDD2_9FIRM/360-513
B0PDF9_9FIRM/11-162
B0PDH6_9FIRM/22-171
B0PDK2_9FIRM/17-166
B0PEL5_9FIRM/11-161
B0PEU2_9FIRM/46-189
B0Q7N6_BACAN/5-163
B0QA59_BACAN/3-149
B0QAZ1_BACAN/2-136
B0QF35_BACAN/5-163
B0QQA5_BACAN/3-149
B0QQQ3_BACAN/2-136
B0RCW8_CLAMS/2-113
B0RGU6_CLAMS/4-136
B0RJ57_CLAMS/6-143
B0RKT3_YEREN/31-167
B0RL57_YEREN/3-162
B0S209_FINM2/8-168
B0SUJ3_CAUSK/3-131
B0SYD9_CAUSK/16-165
B0SZG6_CAUSK/2-138
B0T614_CAUSK/5-165
B0T7K2_CAUSK/14-128
B0TA15_CAUSK/2-137
B0TA24_CAUSK/2-137
B0TCI3_HELMI/30-179
B0TCI6_HELMI/23-172
B0TCK0_HELMI/50-185
B0TD52_HELMI/36-185
B0TD54_HELMI/39-188
B0TD56_HELMI/7-128
B0TDG2_HELMI/22-171
B0TDG4_HELMI/29-178
B0TGH2_HELMI/15-72
B0TGH3_HELMI/1-91
B0TQW0_SHEHH/2-138
B0TV46_SHEHH/3-140
B0U0D9_FRAP2/4-141
B0U3P4_XYLFM/2-136
B0U3P6_XYLFM/69-211
B0U750_XYLFM/2-103
B0U759_XYLFM/63-205
B0U999_METS4/3-138
B0UA06_METS4/3-138
B0UF15_METS4/6-147
B0UFN9_METS4/6-143
B0UGK3_METS4/3-138
B0UIE7_METS4/2-137
B0UKM4_METS4/3-158
B0UKP7_METS4/6-143
B0UKZ0_METS4/6-147
B0URB9_METS4/3-138
B0URE6_METS4/3-151
B0URG4_METS4/3-138
B0VD94_ACIBY/2-143
B0VP63_ACIBS/3-153
B0VS55_ACIBS/3-139
B0YN40_9NEIS/3-137
B0YR25_MYXFU/55-199
B0ZB97_9BURK/88-241
B0ZE07_ECOLX/10-163
B1A4I7_9GAMM/3-137
B1A4K4_9GAMM/5-139
B1B3L9_STAAU/2-145
B1B5G6_TETHA/2-135
B1B5G7_TETHA/2-136
B1B8G6_CLOBO/7-161
B1BB89_CLOBO/3-148
B1BBN0_CLOBO/38-179
B1BD30_CLOBO/60-201
B1BED7_CLOBO/62-106
B1BEI8_CLOPE/21-160
B1BER7_CLOPE/19-168
B1BFB0_CLOPE/23-168
B1BFK0_CLOPE/4-151
B1BHK2_CLOPE/21-160
B1BKP4_CLOPE/2-141
B1BLD0_CLOPE/23-168
B1BLI6_CLOPE/2-141
B1BLJ6_CLOPE/3-150
B1BLK2_CLOPE/1-86
B1BMS5_CLOPE/4-150
B1BMS7_CLOPE/16-181
B1BMZ4_CLOPE/13-163
B1BSX3_CLOPE/1-56
B1BU12_CLOPE/23-168
B1BU37_CLOPE/2-141
B1BUN2_CLOPE/48-193
B1BVG7_CLOPE/4-157
B1BVQ1_CLOPE/4-157
B1BVT5_CLOPE/4-157
B1BW24_CLOPE/2-136
B1BXA0_CLOPE/19-168
B1BXK2_CLOPE/7-147
B1BXT1_CLOPE/48-193
B1BY53_CLOPE/2-138
B1C0C7_9FIRM/8-110
B1C3Z4_9FIRM/19-167
B1C5L4_9FIRM/3-148
B1C6Y1_9FIRM/25-175
B1C781_9FIRM/17-167
B1C9W4_9FIRM/9-158
B1CAS4_9FIRM/13-158
B1EJB6_9ESCH/3-158
B1EL56_9ESCH/3-141
B1F3V6_BACAN/5-163
B1F694_BACAN/3-149
B1F6U2_BACAN/2-136
B1F9Q1_9BURK/4-145
B1FTH9_9BURK/17-166
B1G4D0_9BURK/5-124
B1GH42_BACAN/5-163
B1GQF4_BACAN/3-149
B1GR65_BACAN/2-136
B1GVE9_9STAP/4-148
B1GVF0_9STAP/9-157
B1GVG1_9STAP/4-148
B1GVG2_9STAP/9-157
B1HMM8_LYSSC/69-209
B1HPI9_LYSSC/17-166
B1HRJ7_LYSSC/8-154
B1HUC4_LYSSC/10-158
B1HYJ6_LYSSC/2-133
B1I2W7_DESAP/5-153
B1I417_DESAP/3-110
B1I623_DESAP/63-204
B1I6W4_DESAP/61-200
B1IBJ7_STRPI/8-158
B1IIZ5_CLOBK/2-128
B1IJ55_CLOBK/3-157
B1IR69_ECOLC/4-145
B1IWT3_ECOLC/2-136
B1J377_PSEPW/2-131
B1J7U2_PSEPW/5-139
B1J7X7_PSEPW/4-146
B1JC01_PSEPW/3-139
B1JF49_PSEPW/3-157
B1JWX5_BURCC/4-145
B1K1C0_BURCC/35-184
B1KCE5_BURCC/2-137
B1KCE6_BURCC/2-137
B1KTW2_CLOBM/3-165
B1L6Q3_KORCO/64-207
B1M1E6_METRJ/12-154
B1M1R6_METRJ/29-181
B1M9Q4_METRJ/2-136
B1M9W9_METRJ/2-137
B1M9Y4_METRJ/2-137
B1MA00_METRJ/3-138
B1MA40_METRJ/2-137
B1MA85_METRJ/2-137
B1MAA4_METRJ/2-137
B1MAD7_MYCA9/3-138
B1MAE3_MYCA9/4-140
B1MM94_MYCA9/22-100
B1MNK3_MYCA9/12-150
B1MPD1_MYCA9/5-157
B1MU39_SALDU/10-163
B1MU84_SALDU/16-169
B1MUC9_SALDU/3-138
B1N0I2_LEUCK/14-148
B1N0K2_LEUCK/2-136
B1N0K5_LEUCK/3-39
B1N1I3_BURPS/1-124
B1Q2R0_9LACT/3-142
B1QG93_CLOBO/3-165
B1QNE1_CLOBO/4-152
B1QPJ6_CLOBO/55-197
B1QRU3_CLOBO/4-169
B1QRV6_CLOBO/4-169
B1QS28_CLOBU/4-153
B1QU87_CLOBU/2-167
B1QVR0_CLOBU/3-149
B1QWV2_CLOBU/2-137
B1R0D6_CLOBU/5-156
B1R102_CLOBU/2-138
B1R3Z5_CLOPE/21-178
B1R838_CLOPE/2-138
B1R8L3_CLOPE/6-151
B1R974_CLOPE/48-193
B1R9F0_CLOPE/4-157
B1R9G5_CLOPE/2-144
B1RAE5_CLOPE/5-159
B1RAY5_CLOPE/4-151
B1RC09_CLOPE/2-141
B1RC35_CLOPE/48-193
B1RFF2_CLOPE/5-166
B1RIX7_CLOPE/2-143
B1RKN6_CLOPE/51-190
B1RKQ8_CLOPE/2-141
B1RYA3_UREUR/5-158
B1RYA4_UREUR/23-178
B1RYA5_UREUR/4-161
B1S038_STRPN/29-178
B1S069_STRPN/8-158
B1SDG9_9STRE/6-156
B1SE22_9STRE/3-142
B1T339_9BURK/4-145
B1T703_9BURK/48-183
B1TFS5_9BURK/2-137
B1UNS4_BACAN/5-163
B1UXW3_BACAN/3-149
B1UYI3_BACAN/2-136
B1V0C9_CLOPE/27-176
B1V1J3_CLOPE/23-168
B1V1L0_CLOPE/97-235
B1V1M6_CLOPE/4-157
B1V2I0_CLOPE/62-199
B1V2K8_CLOPE/4-149
B1V364_CLOPE/23-168
B1V632_CLOPE/1-75
B1V6M0_CLOPE/2-144
B1V7W8_CLOPE/2-67
B1V7Z2_CLOPE/7-143
B1VCH2_ECOLX/15-151
B1VDZ2_CORU7/2-136
B1VFP7_CORU7/9-158
B1VHI1_CORU7/2-70
B1VIA9_CORU7/2-115
B1VIB3_CORU7/4-61
B1W2K4_STRGG/2-138
B1XBJ8_ECODH/3-139
B1XCK1_ECODH/4-145
B1XE20_ECODH/47-189
B1XED2_ECODH/4-145
B1XGE0_ECODH/4-164
B1XJ75_SYNP2/15-128
B1XQT1_SYNP2/3-151
B1XR16_SYNP2/3-135
B1XRC6_SYNP2/1-49
B1Y112_LEPCP/16-151
B1Y2K6_LEPCP/3-161
B1YDF0_THENV/4-156
B1YE73_EXIS2/3-149
B1YGK6_EXIS2/2-135
B1Z6F1_BURA4/2-137
B1Z6F3_BURA4/2-137
B1Z6H3_BURA4/2-136
B1Z8S7_METPB/17-165
B1Z9E5_METPB/6-143
B1Z9K7_METPB/46-191
B1Z9K8_METPB/48-194
B1ZBM8_METPB/55-197
B1ZG65_METPB/15-140
B1ZGM9_METPB/1-146
B1ZM42_METPB/2-140
B1ZM54_METPB/2-137
B2A5F2_NATTJ/7-161
B2A5F7_NATTJ/2-151
B2A8P5_NATTJ/4-151
B2CPK3_ENTAE/13-166
B2DCN0_STASA/9-157
B2DCN1_STASA/4-148
B2DN15_STRPN/8-159
B2DN46_STRPN/29-178
B2E1B9_STRPN/1-127
B2E5V4_STRPN/8-158
B2FM56_STRMK/13-166
B2G2N2_PRORE/26-162
B2G2Q7_PRORE/4-146
B2G3J5_9BACL/3-136
B2G750_LACRJ/1-95
B2GBH8_LACF3/3-142
B2GEN7_LACF3/1-109
B2GLG5_KOCRD/8-154
B2GLH7_KOCRD/3-150
B2GY33_BURPS/2-137
B2GY36_BURPS/42-177
B2H3J0_BURPS/4-145
B2HDG6_MYCMM/6-152
B2HFZ5_MYCMM/5-157
B2HN81_MYCMM/16-164
B2HP11_MYCMM/10-148
B2I1R9_ACIBC/22-155
B2I3S9_ACIBC/10-144
B2I3Y1_ACIBC/1-146
B2I416_MYCMM/4-140
B2I423_MYCMM/3-138
B2IAT3_XYLF2/2-137
B2IPJ5_STRPS/8-158
B2IQ45_STRPS/29-178
B2IQF6_STRPS/2-136
B2ITG0_NOSP7/4-146
B2IUE2_NOSP7/20-143
B2J031_NOSP7/3-135
B2J097_NOSP7/4-145
B2JE99_BURP8/4-145
B2JSE0_BURP8/18-170
B2JWV4_BURP8/30-161
B2JY29_BURP8/14-166
B2KAH0_YERPB/3-139
B2KB34_ELUMP/9-159
B2LSB6_9VIBR/20-173
B2LYF4_LACRE/3-142
B2MUJ6_LACRE/3-151
B2NC72_ECOLX/2-136
B2NM44_ECO57/3-158
B2NPM6_ECO57/26-165
B2NT34_ECO57/2-136
B2NT84_ECO57/2-136
B2NXT5_ECO57/4-164
B2P3D9_ECO57/3-158
B2P5A4_ECO57/2-136
B2P6E8_ECO57/26-165
B2P8I1_ECO57/2-136
B2P8N9_ECO57/4-164
B2PIY3_ECO57/3-158
B2PP21_ECO57/2-136
B2PPQ9_ECO57/2-136
B2PQ28_ECO57/26-165
B2PS69_ECO57/4-164
B2Q773_PROST/2-118
B2S5T6_BRUA1/17-153
B2TMW9_CLOBB/3-152
B2TRZ8_CLOBB/4-153
B2TSC6_CLOBB/2-156
B2TSC7_CLOBB/2-136
B2U5N1_ECOLX/1-99
B2U9Y4_RALPJ/2-137
B2UC43_RALPJ/2-140
B2UWM2_CLOBA/7-156
B2V2D8_CLOBA/4-152
B2V6Y2_SULSY/59-198
B2VB81_ERWT9/3-162
B2VBA0_ERWT9/3-162
B2VBA2_ERWT9/5-148
B3A5A0_ECO57/26-165
B3A7R3_ECO57/2-136
B3ABN8_ECO57/3-158
B3AD21_ECO57/2-136
B3AHU3_ECO57/26-165
B3AQG6_ECO57/2-136
B3AR13_ECO57/2-136
B3ATS9_ECO57/3-158
B3AW08_ECO57/3-139
B3AZ30_ECO57/26-165
B3B1H1_ECO57/2-136
B3B2G6_ECO57/2-136
B3B456_ECO57/4-164
B3B6I7_ECO57/3-158
B3BHI3_ECO57/3-158
B3BIG9_ECO57/4-164
B3BJL7_ECO57/2-136
B3BKP0_ECO57/2-136
B3BL02_ECO57/2-136
B3BSK0_ECO57/26-165
B3BVL8_ECO57/2-136
B3BXI6_ECO57/2-136
B3BZ43_ECO57/4-164
B3BZQ6_ECO57/3-158
B3C4F5_ECO57/4-164
B3C653_9BACE/3-136
B3CB55_9BACE/2-144
B3CD10_9BACE/4-151
B3CKE6_ENTFC/2-145
B3CP76_WOLPP/7-158
B3CPF2_WOLPP/7-158
B3CPL6_WOLPP/7-158
B3D8F5_BURM1/3-126
B3DFI6_SALET/4-139
B3DU50_BIFLD/58-195
B3DUN6_METI4/64-202
B3DW77_METI4/64-202
B3DYM1_METI4/64-202
B3DYR1_METI4/64-202
B3E0V3_METI4/68-210
B3E1H2_GEOLS/3-151
B3E4Z0_GEOLS/21-169
B3E518_GEOLS/11-159
B3E556_GEOLS/3-145
B3E6M9_GEOLS/3-137
B3E886_GEOLS/21-171
B3E8C7_GEOLS/5-141
B3ERU4_AMOA5/3-139
B3EUC5_AMOA5/3-139
B3G0Z8_PSEAE/3-155
B3G100_PSEAE/21-184
B3GPP9_ACTPL/4-148
B3GW52_9CORY/11-151
B3H7P0_ECOLX/4-145
B3HAL5_ECOLX/5-138
B3HC93_ECOLX/4-164
B3HG70_ECOLX/3-136
B3HIP8_ECOLX/3-162
B3HKW1_ECOLX/2-136
B3HTM3_ECOLX/2-136
B3I4G7_ECOLX/4-145
B3I741_ECOLX/2-136
B3I8J9_ECOLX/2-136
B3I9S7_ECOLX/2-136
B3IEP4_ECOLX/4-145
B3IGA4_ECOLX/4-145
B3IGD3_ECOLX/4-165
B3IL98_ECOLX/6-164
B3ILA6_ECOLX/3-141
B3IM04_ECOLX/2-136
B3IP34_ECOLX/40-152
B3J8J8_BACAN/5-163
B3JCV2_BACAN/3-149
B3JDC9_BACAN/2-136
B3JID8_9BACE/2-136
B3JIF9_9BACE/3-157
B3JJF1_9BACE/2-137
B3JNG9_9BACE/64-207
B3JNM8_9BACE/5-140
B3JQ98_9BACE/4-156
B3JQB1_9BACE/2-144
B3PCB1_CELJU/2-136
B3PCC0_CELJU/9-157
B3Q225_RHIE6/32-166
B3R0Y8_CUPTR/11-145
B3R931_CUPTR/14-145
B3SGP4_ECOLX/16-158
B3T0D0_9ZZZZ/90-235
B3T0D1_9ZZZZ/3-153
B3T0G4_9ZZZZ/3-150
B3T6M9_9ZZZZ/4-149
B3VG09_9CAUD/32-181
B3VG98_9CAUD/5-154
B3VGS6_9CAUD/32-181
B3VH20_9CAUD/32-181
B3VMW7_KLEPN/25-159
B3VMY0_KLEPN/15-151
B3W7W4_LACCB/2-136
B3W8C4_LACCB/3-142
B3WG51_ECOLX/3-142
B3WG61_ECOLX/4-165
B3WME1_ECOLX/4-145
B3WNR9_ECOLX/2-136
B3WP03_ECOLX/2-136
B3WTG0_ECOLX/2-136
B3WUD1_ECOLX/5-139
B3WZ52_SHIDY/4-162
B3WZC1_SHIDY/3-141
B3X0B7_SHIDY/4-166
B3X4E2_SHIDY/3-136
B3X6G3_SHIDY/2-40
B3XA78_ECOLX/4-145
B3XAB4_ECOLX/4-145
B3XCT7_ECOLX/4-164
B3XF70_ECOLX/2-136
B3XIR8_ECOLX/13-165
B3XSM6_UREUR/4-161
B3XSM7_UREUR/23-178
B3XSM8_UREUR/5-158
B3Y0D8_ECO11/4-165
B3Y0I8_ECO11/2-136
B3Y0S7_ECO11/8-142
B3Y136_ECO11/2-136
B3Y988_LACPL/3-146
B3YHM0_SALET/3-137
B3YS85_BACCE/3-154
B3YTG6_BACCE/3-149
B3Z203_BACCE/3-137
B3Z2D3_BACCE/3-151
B3Z4E2_BACCE/5-163
B3Z4E7_BACCE/5-163
B3Z5G3_BACCE/3-149
B3ZDW1_BACCE/2-136
B3ZGA4_BACCE/3-156
B3ZH60_BACCE/2-136
B3ZNE0_BACCE/3-149
B3ZS23_BACCE/5-163
B3ZWL3_BACCE/2-139
B3ZXC4_BACCE/2-137
B3ZYT9_BACCE/5-153
B4A2L5_SALNE/3-137
B4AC90_SALNE/2-136
B4ADH7_BACPU/3-149
B4BKU9_9BACI/3-149
B4BQU1_9BACI/30-175
B4CXH7_9BACT/14-165
B4DCU4_9ENTR/5-139
B4DCU9_9ENTR/2-143
B4ECA3_BURCJ/6-147
B4F348_COREQ/2-139
B4F371_COREQ/4-138
B4F3A7_RHOE1/2-139
B4F3D2_RHOE1/4-138
B4F4B7_STAAU/4-148
B4F4G4_SALTY/5-139
B4F6A2_PSEAE/5-101
B4F6A4_PSEAE/2-143
B4RFJ8_PHEZH/16-122
B4RGV3_PHEZH/3-139
B4S7U0_PROA2/11-148
B4S7V0_PROA2/3-139
B4S9P5_PROA2/3-139
B4S9Q4_PROA2/11-148
B4SG23_PELPB/2-136
B4T343_SALNS/3-137
B4TEA2_SALHS/3-137
B4TH75_SALHS/2-143
B4TH86_SALHS/3-139
B4TL99_SALET/2-143
B4TLZ7_SALSV/25-159
B4TM12_SALSV/5-139
B4TM50_SALSV/13-166
B4TRG8_SALSV/2-136
B4TSV0_SALSV/3-137
B4U3A1_STREM/2-148
B4UL15_ANASK/5-146
B4UYZ6_9ACTO/4-147
B4UZ89_9ACTO/42-149
B4VHZ1_9CYAN/23-128
B4VUL1_9CYAN/1-115
B4VWR3_9CYAN/56-192
B4WSU3_9SYNE/2-137
B4WT55_9SYNE/2-137
B4WU52_9SYNE/2-67
B4WU53_9SYNE/1-52
B4WUS1_9SYNE/2-137
B4WUY9_9SYNE/2-83
B4WV35_9SYNE/1-67
B4WW32_9SYNE/3-135
B4WW77_9SYNE/2-137
B4WW98_9SYNE/2-137
B4YKH9_ENTCL/25-159
B4YKI3_ENTCL/2-143
B5AXC3_ECOLX/3-158
B5BP11_STAAU/9-157
B5BY98_SALET/3-137
B5CDP0_SALET/2-136
B5CHX5_SALET/3-137
B5CJY6_SALET/25-159
B5CKQ2_9FIRM/10-155
B5CLJ9_9FIRM/71-208
B5CM73_9FIRM/1-146
B5CQ37_9FIRM/8-158
B5CRG5_9FIRM/1-40
B5CX59_9BACE/3-136
B5D0T2_9BACE/4-156
B5D4G3_9BACE/3-157
B5D4I3_9BACE/2-136
B5DC77_GEOSE/3-151
B5E4G0_STRP4/8-158
B5E830_GEOBB/6-143
B5E834_GEOBB/6-145
B5EA51_GEOBB/6-143
B5EC20_GEOBB/4-141
B5EDN9_GEOBB/4-165
B5EDP2_GEOBB/3-137
B5EK29_ACIF5/7-166
B5FH27_SALDC/3-138
B5FH80_SALDC/16-169
B5GAE8_9ACTO/4-150
B5GAZ7_9ACTO/23-181
B5GC59_9ACTO/3-153
B5GD54_9ACTO/11-159
B5GEL0_9ACTO/24-180
B5GMK0_STRCL/24-158
B5H6I7_STRPR/1-134
B5HAF2_STRPR/84-147
B5IHK5_ACIB4/4-149
B5IKH1_9CHRO/8-170
B5IL90_9CHRO/2-156
B5IL91_9CHRO/38-186
B5ILA0_9CHRO/1-89
B5INZ0_9CHRO/1-62
B5IXF5_9RHOB/2-137
B5J152_9RHOB/27-168
B5J3P2_9RHOB/10-151
B5J663_9RHOB/1-88
B5J816_9RHOB/4-149
B5J9D0_9RHOB/6-159
B5JBW8_9RHOB/1-89
B5JC87_9RHOB/3-104
B5JZL4_9RHOB/3-138
B5K620_9RHOB/1-82
B5K8A0_9RHOB/2-124
B5K8E2_9RHOB/6-159
B5K966_9RHOB/1-35
B5KBG5_9RHOB/1-126
B5KCR6_9RHOB/1-86
B5KF05_9RHOB/1-67
B5LLP0_9CAUD/32-181
B5LW92_9PHYC/59-206
B5LZ13_SALVI/4-30
B5M691_ECOLX/3-84
B5MF26_STAAU/5-155
B5MJ37_SALET/3-162
B5MQZ0_SALET/3-137
B5MTZ4_SALET/3-159
B5N102_SALET/3-137
B5N748_SALET/27-162
B5NF62_SALET/3-137
B5NVI9_SALET/3-137
B5P8B1_SALET/3-137
B5P980_SALET/10-163
B5PNC0_SALET/3-137
B5PQD9_SALHA/2-143
B5PQF6_SALHA/5-125
B5PUR8_SALHA/3-137
B5Q621_SALVI/2-143
B5Q8K2_SALVI/3-137
B5QBH4_SALVI/4-157
B5QIV4_CAMJE/64-205
B5QPA3_LACRH/59-189
B5RHN5_STAAU/4-148
B5RHN6_STAAU/16-164
B5RKD8_KLEP3/3-162
B5RKI9_KLEP3/3-162
B5RSE5_LACRH/3-144
B5RXH3_RALSO/12-163
B5S031_RALSO/1-89
B5S480_RALSO/12-113
B5S6I4_RALSO/2-122
B5SDS7_RALSO/19-168
B5SJT1_RALSO/3-136
B5SZN2_SALET/3-139
B5SZP3_SALET/4-30
B5SZQ3_SALET/4-29
B5TTG9_9BACT/2-143
B5TTI2_9BACT/4-140
B5TTL8_9BACT/2-143
B5TTM3_9BACT/13-166
B5TTN6_9BACT/4-140
B5TTS1_9BACT/2-143
B5TTU0_9BACT/1-33
B5U1X7_9BACT/1-82
B5UAS5_9VIRU/2-137
B5UKM6_BACCE/3-149
B5UW02_BACCE/5-150
B5UYN4_BACCE/1-129
B5UYR1_BACCE/2-136
B5V3T1_BACCE/5-153
B5VCU4_BACCE/3-149
B5W0G5_SPIMA/22-128
B5W0N6_SPIMA/59-187
B5W0S7_SPIMA/63-197
B5W2D0_SPIMA/59-187
B5W351_SPIMA/59-187
B5W422_SPIMA/59-128
B5W6P4_SPIMA/59-187
B5WBE5_9BURK/13-174
B5WD55_9BURK/19-168
B5WFQ5_9BURK/10-145
B5WYU1_PSEAE/2-143
B5XHS6_COXBN/2-45
B5XMR7_LACCZ/3-142
B5XQB7_KLEP3/5-159
B5XQB9_KLEP3/4-166
B5XR43_KLEP3/2-136
B5Y181_KLEP3/5-159
B5Y1A6_KLEP3/13-164
B5YUE6_ECO5E/2-136
B5YW31_ECO5E/4-164
B5YYW1_ECO5E/3-158
B5Z1J9_ECO5E/2-136
B5Z3M7_ECO5E/26-165
B5Z525_BACCE/2-138
B5Z528_BACCE/3-140
B5Z542_BACCE/2-136
B5Z598_BACCE/2-136
B5Z636_BACCE/5-155
B5ZCJ8_GLUDA/2-141
B5ZFX5_GLUDA/3-144
B5ZG42_GLUDA/3-144
B5ZGE9_GLUDA/4-146
B5ZJJ4_GLUDA/4-146
B5ZL02_GLUDA/4-146
B5ZWW7_RHILW/3-156
B5ZXN5_RHILW/3-144
B6ASC8_9BACT/4-145
B6ASJ1_9RHOB/2-73
B6AT13_9RHOB/11-149
B6ATJ2_9RHOB/2-138
B6AW21_9RHOB/11-149
B6AXF2_9RHOB/1-53
B6AZ63_9RHOB/1-37
B6B788_9RHOB/9-152
B6BAH4_9RHOB/4-145
B6BAI9_9RHOB/13-161
B6BE53_9RHOB/14-162
B6BEH1_9RHOB/10-144
B6BEI4_9RHOB/9-150
B6BHM2_9PROT/2-137
B6BL45_9PROT/1-70
B6C6I3_9GAMM/2-136
B6D4X4_ECOLX/15-135
B6DT20_ENTAE/3-84
B6DT22_ENTAE/2-142
B6DT26_ENTAE/3-139
B6DYX6_SALNE/4-30
B6ET13_ALISL/2-137
B6ET15_ALISL/3-159
B6ET46_ALISL/3-159
B6EWU2_9BACT/12-146
B6F187_CLOPE/48-193
B6FK42_9CLOT/8-158
B6FKN2_9CLOT/23-132
B6FKS2_9CLOT/8-158
B6FLI2_9CLOT/9-119
B6FLM9_9CLOT/25-180
B6FLN0_9CLOT/7-168
B6FLN1_9CLOT/6-105
B6FLP4_9CLOT/8-155
B6FLR0_9CLOT/11-100
B6FM17_9CLOT/12-163
B6FM74_9CLOT/2-89
B6FMF9_9CLOT/11-160
B6FMK9_9CLOT/8-158
B6FNR0_9CLOT/8-155
B6FNY3_9CLOT/22-171
B6FP06_9CLOT/12-162
B6FPE6_9CLOT/10-160
B6FQK5_9CLOT/13-163
B6FQS7_9CLOT/37-185
B6FRJ8_9CLOT/1-52
B6FRJ9_9CLOT/8-157
B6FT28_9CLOT/35-184
B6FU11_9CLOT/27-176
B6FUX2_9CLOT/5-157
B6FUX3_9CLOT/4-157
B6FVJ7_9CLOT/8-126
B6FWT2_9CLOT/3-151
B6G0S8_9CLOT/3-168
B6G276_9CLOT/8-157
B6GDL0_9ACTN/6-150
B6I0J9_ECOSE/4-164
B6I1F9_ECOSE/4-145
B6I7P9_ECOSE/2-136
B6I8P5_ECOSE/8-142
B6IPV0_RHOCS/17-170
B6J9M2_COXB1/2-45
B6JB16_OLICO/10-163
B6JD83_OLICO/13-166
B6R146_9RHOB/3-138
B6RAG0_9RHOB/2-142
B6RFL1_KLEPN/2-142
B6RFN2_KLEPN/5-139
B6SBW6_9CAUD/4-151
B6UYQ0_KLEPN/1-37
B6UYT2_KLEPN/3-139
B6V379_STAAU/2-138
B6V6C0_KLEPN/2-136
B6VQR7_STAAU/9-157
B6VQR8_STAAU/4-148
B6VX83_9BACE/32-174
B6VXD5_9BACE/2-144
B6VYK4_9BACE/5-41
B6VYP8_9BACE/4-139
B6W3C2_9BACE/3-138
B6W6D4_9FIRM/8-179
B6WQ08_9DELT/63-205
B6WSV9_9DELT/5-141
B6WUE1_9DELT/4-149
B6XVV7_9BIFI/58-195
B6Y9D3_9RICK/7-158
B6Y9I2_9RICK/7-158
B6Y9K8_9RICK/7-158
B6YPY8_9STRE/1-152
B6YRW4_AZOPC/2-146
B6YRX6_AZOPC/2-145
B6YS81_AZOPC/2-146
B6YSB0_AZOPC/2-145
B6YSD5_AZOPC/2-146
B6YXQ8_THEON/1-126
B6ZHP3_ENTFA/11-150
B6ZHP7_ENTFA/3-145
B6ZQK5_ECO57/2-136
B6ZRC2_ECO57/2-136
B6ZU01_ECO57/26-165
B6ZXA5_ECO57/3-158
B6ZZH3_ECO57/4-164
B7AF45_9BACE/8-160
B7AFJ6_9BACE/2-144
B7AFP5_9BACE/2-144
B7AFR1_9BACE/4-156
B7AH35_9BACE/3-145
B7AMG2_9BACE/1-96
B7AMK3_9BACE/4-154
B7AMK5_9BACE/21-169
B7AMT9_9BACE/1-110
B7ANJ1_9BACE/20-119
B7ANJ4_9BACE/31-146
B7ANN8_9BACE/2-141
B7APQ3_9BACE/12-162
B7AR53_9BACE/2-147
B7AR74_9BACE/13-167
B7ARE9_9BACE/15-91
B7ARF8_9BACE/10-160
B7AT57_9BACE/13-71
B7AT58_9BACE/1-90
B7AT59_9BACE/9-158
B7AT65_9BACE/50-200
B7ATF9_9BACE/1-42
B7AUX3_9BACE/7-169
B7AUX4_9BACE/25-175
B7AUX5_9BACE/10-169
B7B9P3_9PORP/2-144
B7BBE7_9PORP/2-142
B7BCM0_9PORP/2-144
B7BEZ8_9PORP/2-144
B7BF91_9PORP/4-136
B7C929_9FIRM/1-112
B7C9A5_9FIRM/12-162
B7C9B4_9FIRM/13-162
B7CBY2_9FIRM/7-161
B7CED0_9FIRM/1-112
B7CX86_BURPS/4-145
B7DRG2_9BACL/3-153
B7DRQ5_9BACL/6-154
B7E2K8_9ENTR/5-139
B7GH60_ANOFW/3-151
B7GI88_ANOFW/3-149
B7GK96_ANOFW/2-146
B7GM65_ANOFW/61-189
B7GMJ6_ANOFW/55-198
B7GPJ3_BIFLS/58-195
B7GR84_BIFLS/21-157
B7GUR9_BIFLS/5-62
B7HCG8_BACC4/3-149
B7HKQ4_BACC7/3-149
B7HU85_BACC7/9-167
B7HW65_BACC7/2-136
B7I0R2_BACC7/2-150
B7I0S9_BACC7/2-136
B7I1B9_BACC7/2-136
B7I1H3_BACC7/3-140
B7I1H5_BACC7/1-118
B7I2J2_ACIB5/3-139
B7I2J6_ACIB5/2-143
B7I2Y8_ACIB5/22-155
B7IKF2_BACC2/3-154
B7IPF3_BACC2/5-163
B7IRZ6_BACC2/10-159
B7ISN1_BACC2/3-149
B7ITD0_BACC2/8-156
B7IUF9_BACC2/3-156
B7J7K8_ACIF2/52-192
B7J853_ACIF2/50-189
B7J8Y6_ACIF2/60-194
B7J9I0_ACIF2/18-170
B7JIC5_BACC0/3-149
B7JIH4_BACC0/7-155
B7JIH6_BACC0/3-154
B7JLP9_BACC0/5-163
B7JP27_BACC0/3-156
B7JP85_BACC0/9-167
B7JQ85_BACC0/4-155
B7JQX8_BACC0/19-164
B7JQX9_BACC0/1-134
B7JRF1_BACC0/9-158
B7JRF5_BACC0/4-154
B7JRF6_BACC0/20-167
B7JTL7_BACC0/2-136
B7JTP7_BACC0/2-136
B7JTR5_BACC0/4-152
B7JTV0_BACC0/2-136
B7JTW4_BACC0/11-148
B7JTW7_BACC0/2-138
B7JTX0_BACC0/11-148
B7JWQ1_CYAP8/19-133
B7K2C3_CYAP8/59-200
B7K4D6_CYAP8/58-194
B7K7E9_CYAP7/58-188
B7K9Y3_CYAP7/66-205
B7KBD2_CYAP7/24-134
B7KG17_CYAP7/62-194
B7KNE7_METC4/38-183
B7KNE8_METC4/37-184
B7KWQ3_METC4/3-151
B7KX80_METC4/7-146
B7KZV8_METC4/2-137
B7L165_METC4/20-169
B7L2V3_METC4/8-144
B7L2V4_METC4/68-212
B7L350_METC4/3-138
B7L3E7_METC4/3-138
B7L3T6_ESCF3/2-143
B7L3U0_ESCF3/15-151
B7LB99_ECO55/4-164
B7LIG4_ECO81/4-145
B7LIH3_ECO81/1-37
B7LII7_ECO81/12-72
B7LNR1_ESCF3/4-145
B7LWU0_ECO55/33-169
B7LZQ6_ECO8A/4-145
B7MNH8_ECO45/4-145
B7MYR8_ECO81/4-138
B7N4W9_ECOLU/4-145
B7NGL2_ECOLU/5-139
B7NK98_ECO7I/2-136
B7NSD5_ECO7I/3-80
B7NZZ6_SALET/1-90
B7R591_9EURY/63-203
B7R6E0_9THEO/8-153
B7R741_9THEO/55-198
B7R7Y7_9THEO/60-191
B7R886_9THEO/60-187
B7R9F7_9THEO/10-142
B7RKB0_9RHOB/10-160
B7RP21_9RHOB/16-166
B7SFQ4_PROMI/5-148
B7SFQ7_PROMI/5-139
B7SJP4_PSEAE/2-143
B7SJQ5_9PSED/2-143
B7SL78_PSEAE/2-136
B7UF19_YERPS/4-145
B7UF60_YERPS/5-100
B7UH46_ECO27/2-136
B7UMT0_ECO27/2-136
B7UQS4_ECO27/3-145
B7US85_ECO27/2-136
B7VET0_9VIRU/3-149
B7WTR5_COMTE/5-139
B7WU11_COMTE/3-138
B7WX62_COMTE/2-135
B7WYP2_COMTE/5-139
B7XA15_9LACO/3-142
B7XGG7_PSEPU/5-139
B7XGU7_PSEPU/14-143
B8CRC3_SHEPW/4-160
B8CX78_HALOH/3-149
B8D2R8_DESK1/63-204
B8D326_DESK1/63-204
B8D3T3_DESK1/63-204
B8D451_DESK1/65-206
B8D5I7_DESK1/65-212
B8D640_DESK1/63-204
B8D6R8_DESK1/63-210
B8DGF4_LISMH/3-65
B8DGF5_LISMH/1-60
B8DH39_LISMH/2-144
B8DHG0_LISMH/20-169
B8DJ03_DESVM/6-143
B8DJ05_DESVM/14-176
B8E5C8_SHEB2/3-135
B8E743_SHEB2/4-139
B8E8N3_SHEB2/3-138
B8EFK8_SHEB2/3-157
B8EFL6_SHEB2/5-139
B8EFL8_SHEB2/3-156
B8EFX3_SHEB2/3-156
B8EKZ3_METSB/3-138
B8ENV0_METSB/17-166
B8ERI2_METSB/2-137
B8F0B7_THASP/2-143
B8F0D7_THASP/15-157
B8FB35_DESAA/4-158
B8FU52_DESHD/29-178
B8FU54_DESHD/30-179
B8GF15_METPE/5-149
B8H4X2_CAUCN/22-158
B8H910_ARTCA/5-139
B8HDE5_ARTCA/8-145
B8HI32_ARTCA/2-140
B8HJ90_ARTCA/4-144
B8HJ91_ARTCA/1-95
B8HJF1_ARTCA/5-139
B8HV36_CYAP4/20-133
B8HZ40_CYAP4/2-136
B8I076_CLOCE/13-159
B8I433_CLOCE/23-172
B8I453_CLOCE/4-158
B8I5Z3_CLOCE/5-154
B8I5Z6_CLOCE/30-177
B8I604_CLOCE/2-145
B8I6D0_CLOCE/3-152
B8I7G7_CLOCE/30-179
B8I7G9_CLOCE/24-173
B8I7H1_CLOCE/7-125
B8I7N7_CLOCE/30-179
B8I7N9_CLOCE/22-171
B8I8I7_CLOCE/14-154
B8I938_CLOCE/6-154
B8IAY9_METNO/15-165
B8IC44_METNO/4-152
B8IG91_METNO/3-138
B8IKY6_METNO/1-46
B8ILV5_METNO/31-182
B8IMP9_METNO/3-138
B8IPE2_METNO/6-147
B8IVU7_METNO/4-133
B8IWB7_METNO/8-58
B8IXX6_METNO/6-143
B8IY06_METNO/9-163
B8IY48_METNO/4-140
B8IY53_METNO/7-155
B8J6W1_ANAD2/13-164
B8J6Z9_ANAD2/7-152
B8KCS3_VIBPA/2-137
B8KCS6_VIBPA/3-145
B8L4E3_9GAMM/1-83
B8PWH6_PROMI/1-58
B8Q5B2_9VIRU/14-148
B8R885_9CAUD/3-150
B8ZMR3_STRPJ/2-96
B9A8S5_9RICK/4-152
B9A8Y9_9RICK/4-152
B9BB34_9BURK/1-30
B9BNC5_9BURK/76-225
B9CIB7_9BURK/76-225
B9CSC2_STACP/4-148
B9CSC3_STACP/6-153
B9CVF4_STACP/2-145
B9CVF5_STACP/2-138
B9CVJ7_STACP/2-145
B9CVT1_9PAST/13-159
B9DWS6_CLOK1/1-48
B9DXJ1_CLOK1/1-124
B9DXJ8_CLOK1/1-150
B9DXK0_CLOK1/23-172
B9DYE6_CLOK1/25-182
B9DYH4_CLOK1/1-72
B9E2U4_CLOK1/12-160
B9E4E7_CLOK1/30-179
B9E4E9_CLOK1/31-180
B9E520_CLOK1/6-149
B9E526_CLOK1/18-147
B9E5Y7_CLOK1/23-173
B9E654_CLOK1/8-156
B9ECA2_MACCJ/2-138
B9ECB3_MACCJ/2-136
B9ECB9_MACCJ/3-144
B9ECC0_MACCJ/3-140
B9ITS0_BACCQ/1-117
B9IU74_BACCQ/1-82
B9IUL1_BACCQ/3-149
B9IZ62_BACCQ/2-136
B9IZ84_BACCQ/7-158
B9IZ86_BACCQ/13-158
B9IZ87_BACCQ/4-154
B9J3Q1_BACCQ/2-140
B9J5Z5_BACCQ/3-137
B9J611_BACCQ/3-137
B9J694_BACCQ/2-145
B9J6C1_BACCQ/4-152
B9J6K8_BACCQ/2-136
B9JHH5_AGRRK/2-137
B9JHI8_AGRRK/2-137
B9JP91_AGRRK/4-145
B9JP96_AGRRK/2-41
B9JP96_AGRRK/39-95
B9JPH4_AGRRK/74-208
B9JPU8_AGRRK/16-168
B9JQI9_AGRRK/14-107
B9JQQ2_AGRRK/3-138
B9K004_AGRVS/2-137
B9K3B9_AGRVS/17-151
B9K605_AGRVS/4-145
B9KGG8_CAMLR/2-145
B9KGJ6_CAMLR/2-144
B9KUE6_RHOSK/6-148
B9LBG6_CHLSY/55-144
B9LHP4_CHLSY/3-149
B9LMC6_HALLT/4-93
B9LX24_HALLT/4-155
B9M0C1_GEOSF/4-148
B9M0D0_GEOSF/6-166
B9M107_GEOSF/4-148
B9M114_GEOSF/10-170
B9MEI8_ACIET/3-136
B9MGX6_ACIET/19-168
B9MH33_ACIET/22-175
B9MQA8_ANATD/60-193
B9NLC6_9RHOB/1-146
B9NLD2_9RHOB/1-140
B9NR47_9RHOB/12-161
B9NR49_9RHOB/13-148
B9NRJ4_9RHOB/2-139
B9NSM2_9RHOB/1-67
B9NUE8_9RHOB/1-102
B9NV32_9RHOB/9-146
B9NXG3_9RHOB/39-180
B9NXY9_9RHOB/9-146
B9NYL3_PROMA/34-171
B9P7Y9_POPTR/1-77
B9PFP7_POPTR/2-71
B9QRD7_9RHOB/49-183
B9QRG6_9RHOB/4-145
B9R5G8_9RHOB/6-143
B9T8Z8_RICCO/242-394
B9TDB5_RICCO/31-183
B9UN55_ACIBA/10-144
B9V2B5_STAAU/9-156
B9V2B6_STAAU/4-148
B9VGT8_9STAP/5-155
B9VGV3_9STAP/5-155
B9WSJ5_STRSU/1-92
B9WT43_STRSU/2-130
B9WXA4_STRSU/29-178
B9XI08_9BACT/6-145
B9XI16_9BACT/15-174
B9XUC6_HELPY/65-206
B9Y2X7_9FIRM/2-148
B9Y5R8_9FIRM/2-138
B9Y5V2_9FIRM/40-189
B9Y7F5_9FIRM/10-156
B9YBS2_9FIRM/16-167
B9YBU6_9FIRM/2-138
B9YBW0_9FIRM/22-171
B9YBZ3_9FIRM/27-176
B9YCN5_9FIRM/7-149
B9YED4_9FIRM/32-177
B9Z4V7_9NEIS/7-155
BIN3_STAAU/2-145
BINL_STAAU/2-138
BINR_STAAU/2-138
C0A1V3_9BACT/20-172
C0A3I2_9BACT/20-172
C0A686_9BACT/23-175
C0AG95_UREUR/4-161
C0AG96_UREUR/23-178
C0AG98_UREUR/5-158
C0B527_9FIRM/1-146
C0B5D5_9FIRM/67-119
C0B627_9FIRM/12-162
C0B7W9_9FIRM/35-184
C0B9J7_9FIRM/14-172
C0B9J8_9FIRM/24-184
C0B9J9_9FIRM/7-163
C0BC17_9FIRM/19-161
C0BCZ4_9FIRM/9-112
C0BCZ6_9FIRM/11-165
C0BDJ6_9FIRM/22-171
C0BE65_9FIRM/11-162
C0BEC6_9FIRM/5-160
C0BEH3_9FIRM/3-149
C0BEU8_9FIRM/50-200
C0BG25_9BACT/4-147
C0BWZ5_9CLOT/6-146
C0BXI9_9CLOT/9-158
C0C0D0_9CLOT/24-170
C0C0G2_9CLOT/4-150
C0C157_9CLOT/3-152
C0C317_9CLOT/4-149
C0CJE0_9FIRM/15-164
C0CM35_9FIRM/2-145
C0CS11_9FIRM/23-178
C0CXZ2_9CLOT/1-90
C0CY90_9CLOT/20-178
C0D3A2_9CLOT/2-123
C0D711_9CLOT/9-162
C0DSU1_EIKCO/13-152
C0E198_9CORY/1-52
C0E392_9CORY/2-83
C0E5J2_9CORY/10-163
C0E9V7_9CLOT/6-156
C0ECR2_9CLOT/24-177
C0ECX6_9CLOT/12-164
C0EDA1_9CLOT/41-132
C0EDW1_9CLOT/3-147
C0EET4_9CLOT/12-161
C0EEU4_9CLOT/9-158
C0EFW8_9CLOT/24-184
C0EFX0_9CLOT/12-161
C0EI11_9CLOT/11-162
C0EI44_9CLOT/11-154
C0EI98_9CLOT/24-184
C0EIV9_9CLOT/1-97
C0ERT5_9FIRM/34-131
C0ESV3_9FIRM/48-207
C0ESV4_9FIRM/33-184
C0ESV5_9FIRM/7-168
C0ETL3_9FIRM/25-173
C0EU70_9FIRM/5-159
C0EWN2_9FIRM/24-133
C0EWS1_9FIRM/2-141
C0EXI1_9FIRM/8-158
C0EZ16_9FIRM/4-169
C0EZ44_9FIRM/7-163
C0EZG6_9FIRM/27-176
C0FPH2_9FIRM/23-176
C0FPH3_9FIRM/18-170
C0FQR0_9FIRM/11-160
C0FQS2_9FIRM/24-181
C0FQV0_9FIRM/20-169
C0FR05_9FIRM/8-157
C0FR07_9FIRM/1-52
C0FSD9_9FIRM/94-238
C0FSE0_9FIRM/33-191
C0FSS7_9FIRM/6-155
C0FST0_9FIRM/10-71
C0FSU9_9FIRM/30-179
C0FSV1_9FIRM/38-187
C0FTP9_9FIRM/7-149
C0FVA5_9FIRM/16-167
C0FW05_9FIRM/20-160
C0FW29_9FIRM/22-171
C0FX25_9FIRM/2-132
C0FX44_9FIRM/3-153
C0FXL3_9FIRM/7-149
C0FXR4_9FIRM/10-169
C0FXR5_9FIRM/25-175
C0FXR6_9FIRM/7-169
C0FXT2_9FIRM/13-172
C0FXT3_9FIRM/37-187
C0FXT4_9FIRM/5-164
C0G425_9RHIZ/30-181
C0G6H1_9RHIZ/21-157
C0J1Q0_9BURK/5-139
C0LEH4_YEREN/3-164
C0M6M0_STRE4/1-152
C0M6W3_STRE4/7-156
C0M9Q6_STRE4/4-161
C0MEH8_STRS7/2-148
C0MHL5_STRS7/8-158
C0MQJ6_ACIBA/3-156
C0N424_9GAMM/13-155
C0PW40_SALPC/1-129
C0Q8M6_SALPC/3-138
C0Q923_DESAH/3-139
C0QB95_DESAH/8-146
C0QE46_DESAH/3-139
C0QMM6_DESAH/3-139
C0QMN7_DESAH/2-144
C0QMP8_DESAH/3-139
C0R327_WOLWR/7-158
C0R3L2_WOLWR/4-152
C0R4T6_WOLWR/4-152
C0RGY2_BRUMB/17-153
C0RJ54_BRUMB/21-157
C0SQN7_LACBR/2-145
C0VLN6_9GAMM/6-157
C0VMU8_9GAMM/2-136
C0VS02_9CORY/3-144
C0VZG2_9ACTO/27-176
C0VZG3_9ACTO/9-157
C0W1Z3_9ACTO/2-67
C0W804_9ACTO/2-138
C0W969_9FIRM/27-176
C0W970_9FIRM/20-168
C0WA70_9FIRM/17-166
C0WC45_9FIRM/15-164
C0WGL8_9CORY/6-151
C0WJD4_9CORY/1-33
C0WQQ5_LACBU/3-144
C0WR06_LACBU/3-139
C0X424_ENTFA/6-142
C0X429_ENTFA/3-142
C0X435_ENTFA/23-172
C0X445_ENTFA/2-136
C0X7M1_ENTFA/11-160
C0X8X9_ENTFA/3-136
C0X956_ENTFA/3-145
C0XKU1_LACHI/3-142
C0XKU5_LACHI/5-53
C0XKX1_LACHI/2-135
C0Y9K9_BURPS/1-86
C0YD99_BURPS/3-152
C0Z1B0_LACRE/1-95
C0Z727_BREBN/3-149
C0ZAU0_BREBN/2-102
C0ZAU8_BREBN/2-145
C0ZAV6_BREBN/2-98
C0ZFK2_BREBN/4-153
C0ZFL2_BREBN/4-153
C0ZHM9_BREBN/3-151
C0ZW65_RHOE4/3-152
C0ZWM3_RHOE4/3-152
C0ZXV8_RHOE4/4-147
C0ZY06_RHOE4/14-163
C0ZZ10_RHOE4/2-98
C0ZZ14_RHOE4/2-139
C1A251_RHOE4/20-168
C1AFQ6_MYCBT/52-192
C1AG01_MYCBT/152-292
C1AG94_MYCBT/52-191
C1AIT4_MYCBT/62-200
C1AKT5_MYCBT/60-197
C1ALQ5_MYCBT/52-192
C1AS29_RHOOB/1-112
C1ASB9_RHOOB/6-150
C1ASJ6_RHOOB/61-144
C1B2H6_RHOOB/3-143
C1B339_RHOOB/61-139
C1B6M7_RHOOB/4-144
C1B835_RHOOB/2-139
C1BCB4_RHOOB/3-54
C1BCB7_RHOOB/3-143
C1BCI9_RHOOB/2-139
C1BDA9_RHOOB/7-141
C1BDB0_RHOOB/1-60
C1BEC0_RHOOB/2-138
C1C746_STRP7/8-158
C1CGJ9_STRZJ/7-156
C1CX42_DEIDV/12-163
C1CX48_DEIDV/11-149
C1D595_LARHH/4-165
C1D8C1_LARHH/3-145
C1DFP1_AZOVD/4-144
C1DRY4_AZOVD/3-151
C1END1_BACC3/3-149
C1ERE0_BACC3/8-156
C1ESG4_BACC3/5-163
C1ESH2_BACC3/5-163
C1EZB6_BACC3/4-150
C1FPY4_CLOBJ/2-156
C1FRE4_CLOBJ/4-153
C1FS34_CLOBJ/4-151
C1HJK0_9ESCH/14-54
C1I200_9PSED/2-136
C1I4H9_9CLOT/12-157
C1I5E8_9CLOT/13-162
C1IAZ9_9CLOT/12-161
C1IBJ8_9CLOT/8-157
C1IUK5_ENTCL/15-151
C1IUL5_ENTCL/4-145
C1IUN0_ENTCL/46-180
C1IV05_ENTCL/13-166
C1ME91_9ENTR/3-159
C1MF64_9ENTR/1-91
C1NBH9_9ESCH/1-109
C1PDL9_BACCO/22-171
C1PDM2_BACCO/30-106
C1PDM4_BACCO/1-66
C1PF55_BACCO/3-149
C2BCK8_9FIRM/8-168
C2BFY5_9FIRM/4-161
C2BFY7_9FIRM/26-181
C2BG59_9FIRM/6-156
C2BGN0_9FIRM/1-50
C2BHR1_9FIRM/8-163
C2BHZ2_9FIRM/1-139
C2CF21_9FIRM/5-158
C2CF22_9FIRM/23-178
C2CF23_9FIRM/4-161
C2CGZ7_9FIRM/8-168
C2CJ39_9FIRM/1-108
C2CJ40_9FIRM/4-92
C2CPL9_CORST/15-152
C2CSN6_CORST/3-105
C2CSY0_CORST/5-154
C2D1G3_LACBR/1-69
C2D3S7_LACBR/1-67
C2D634_LACBR/3-144
C2D648_LACBR/3-73
C2D649_LACBR/25-95
C2DAZ5_ENTFA/2-116
C2DE59_ENTFA/2-123
C2DEA3_ENTFA/1-33
C2DEA4_ENTFA/2-105
C2DEB5_ENTFA/1-134
C2DED2_ENTFA/1-122
C2DED3_ENTFA/17-86
C2DED4_ENTFA/7-50
C2DG30_ENTFA/3-136
C2DGP4_ENTFA/1-79
C2DH02_ENTFA/8-147
C2DQR5_ECOLX/2-136
C2EKZ4_9LACO/55-199
C2ENN0_9LACO/3-144
C2EQC6_9LACO/5-139
C2EVH6_9LACO/36-185
C2FAC5_LACPA/23-142
C2FAK9_LACPA/3-142
C2FAL5_LACPA/3-144
C2FUQ8_9SPHI/4-156
C2FW16_9SPHI/1-121
C2G1G0_9SPHI/4-153
C2GF26_9CORY/3-144
C2GLI0_LACRE/1-95
C2GLU9_LACRE/20-169
C2GLV1_LACRE/29-178
C2GMM5_LACRE/3-139
C2GMM6_LACRE/12-142
C2GNY9_LACRE/31-180
C2GNZ1_LACRE/19-156
C2GPC4_LACRE/6-155
C2GPD4_LACRE/3-142
C2GPW8_LACRE/19-168
C2GPW9_LACRE/31-180
C2GQD0_LACRE/3-139
C2GQD1_LACRE/8-142
C2GSG3_LACRE/7-143
C2GSG4_LACRE/3-137
C2GUY1_BIFLI/58-195
C2GY22_BIFLI/11-168
C2GYV2_ENTFA/26-165
C2H0H8_ENTFA/1-33
C2H0H9_ENTFA/2-105
C2H0J0_ENTFA/1-134
C2H0K7_ENTFA/1-122
C2H0K8_ENTFA/17-86
C2H0K9_ENTFA/7-50
C2H6I6_ENTFA/3-136
C2H731_ENTFC/5-139
C2H7K4_ENTFC/2-145
C2H8X2_ENTFC/3-138
C2HMZ5_LACAC/31-177
C2I224_VIBCH/3-159
C2IBG4_VIBCH/2-143
C2IGI4_VIBCH/74-217
C2IZW3_VIBCH/8-169
C2J1W6_VIBCH/74-217
C2JBG0_VIBCH/74-217
C2JQH9_ENTFA/1-94
C2JRI7_ENTFA/11-112
C2JS96_ENTFA/3-136
C2JSQ5_ENTFA/3-142
C2K0Y7_LACRH/59-189
C2K1R6_LACRH/1-118
C2KE45_9LACO/12-145
C2KFX4_9LACO/64-198
C2KGC0_9LACO/3-127
C2KHB9_LEUMC/1-79
C2KHC9_LEUMC/7-47
C2KHF4_LEUMC/3-137
C2KM04_LEUMC/3-136
C2KNU8_9ACTO/29-178
C2KNU9_9ACTO/20-169
C2LML9_PROMI/3-139
C2LT35_STRSL/2-136
C2LYV8_STAHO/2-145
C2LZH2_STAHO/2-145
C2LZW5_STAHO/5-155
C2M048_STAHO/2-145
C2M055_STAHO/2-145
C2MGH4_BACCE/9-158
C2MGH8_BACCE/1-129
C2MGH9_BACCE/1-99
C2MLD9_BACCE/1-56
C2MP27_BACCE/3-149
C2MRC5_BACCE/7-158
C2MRC8_BACCE/13-158
C2MRC9_BACCE/1-134
C2MU78_BACCE/9-167
C2MUG5_BACCE/2-136
C2MUM9_BACCE/1-113
C2MUN1_BACCE/1-118
C2N118_BACCE/2-136
C2N153_BACCE/3-154
C2N4E9_BACCE/3-149
C2N4Y7_BACCE/9-162
C2N889_BACCE/12-144
C2N8F7_BACCE/3-138
C2N9Y6_BACCE/1-29
C2NA72_BACCE/8-156
C2NIC5_BACCE/1-78
C2NL92_BACCE/3-149
C2NSI5_BACCE/6-151
C2P242_BACCE/3-149
C2P7I1_BACCE/3-148
C2P7Z8_BACCE/1-39
C2PIK8_BACCE/3-149
C2PKV2_BACCE/7-158
C2PKV8_BACCE/1-92
C2PKV9_BACCE/1-92
C2PP40_BACCE/1-120
C2PP88_BACCE/1-129
C2PP94_BACCE/2-136
C2PPD3_BACCE/9-167
C2PPF2_BACCE/2-138
C2PPF4_BACCE/1-113
C2PPF6_BACCE/1-118
C2PPG6_BACCE/2-150
C2PPH1_BACCE/2-146
C2PXZ3_BACCE/4-152
C2PYG3_BACCE/1-67
C2PZ67_BACCE/3-149
C2Q4D3_BACCE/1-113
C2Q4X9_BACCE/3-53
C2QDZ1_BACCE/8-156
C2QF92_BACCE/3-149
C2QGW3_BACCE/2-140
C2QHT0_BACCE/3-138
C2QHU6_BACCE/4-155
C2QHV1_BACCE/1-114
C2QHV2_BACCE/1-120
C2QKP0_BACCE/1-113
C2QKP2_BACCE/1-118
C2QKW0_BACCE/2-135
C2QKW7_BACCE/1-89
C2QL94_BACCE/2-136
C2QLB2_BACCE/2-136
C2QW87_BACCE/3-149
C2QY95_BACCE/2-140
C2QY97_BACCE/11-159
C2RAM5_BACCE/5-163
C2RBN3_BACCE/3-149
C2RRE3_BACCE/3-149
C2RW26_BACCE/2-138
C2RWE8_BACCE/24-173
C2S771_BACCE/3-149
C2SB47_BACCE/1-29
C2SB63_BACCE/14-162
C2SBF3_BACCE/2-136
C2SCY7_BACCE/2-137
C2SCZ5_BACCE/1-113
C2SCZ7_BACCE/1-113
C2SD44_BACCE/2-150
C2SD94_BACCE/2-136
C2SDD1_BACCE/2-136
C2SJQ2_BACCE/4-149
C2SK83_BACCE/2-58
C2SNI7_BACCE/3-149
C2SQT5_BACCE/3-151
C2STM0_BACCE/1-92
C2STX9_BACCE/1-67
C2SZV3_BACCE/6-157
C2T4E1_BACCE/3-149
C2T9I3_BACCE/5-150
C2TBE9_BACCE/12-155
C2TK13_BACCE/3-149
C2TLF8_BACCE/7-155
C2TMN9_BACCE/7-158
C2TMQ2_BACCE/1-131
C2TMQ3_BACCE/10-160
C2TQ67_BACCE/1-92
C2TQ70_BACCE/2-138
C2TQ72_BACCE/1-113
C2TQP3_BACCE/1-129
C2TW41_BACCE/1-89
C2U0W5_BACCE/3-149
C2U1I7_BACCE/2-136
C2U1J3_BACCE/1-112
C2U632_BACCE/63-204
C2U6B7_BACCE/3-66
C2U6V8_BACCE/3-151
C2U794_BACCE/1-59
C2U795_BACCE/1-51
C2U7C9_BACCE/1-100
C2U7D4_BACCE/2-130
C2UHB4_BACCE/3-149
C2UMD7_BACCE/2-138
C2UNW0_BACCE/1-113
C2UXI6_BACCE/6-164
C2UYQ3_BACCE/3-149
C2V0A4_BACCE/2-136
C2V4B9_BACCE/3-66
C2V4K0_BACCE/4-152
C2V4Y8_BACCE/1-97
C2V4Z2_BACCE/2-130
C2V4Z7_BACCE/1-100
C2V551_BACCE/1-89
C2V599_BACCE/63-203
C2VAF8_BACCE/1-89
C2VF79_BACCE/3-149
C2VKK9_BACCE/2-130
C2VKL4_BACCE/1-100
C2VL90_BACCE/1-97
C2VLI3_BACCE/63-204
C2VM08_BACCE/1-126
C2VT50_BACCE/5-163
C2VX51_BACCE/3-149
C2VZH8_BACCE/2-135
C2VZI6_BACCE/14-162
C2WAJ3_BACCE/3-149
C2WQ40_BACCE/5-163
C2WR78_BACCE/3-149
C2WUF1_BACCE/12-144
C2WW67_BACCE/3-156
C2WWH4_BACCE/66-200
C2WWR3_BACCE/14-162
C2X1N5_BACCE/3-149
C2XDG7_BACCE/4-152
C2XF56_BACCE/3-149
C2XMB6_BACCE/2-136
C2XU67_BACCE/2-136
C2XUH9_BACCE/1-113
C2XW85_BACCE/5-163
C2XWK4_BACCE/2-139
C2XXC4_BACCE/3-149
C2XZE0_BACCE/6-152
C2XZE4_BACCE/9-143
C2Y2G5_BACCE/13-162
C2Y2G7_BACCE/3-161
C2Y438_BACCE/5-118
C2Y5Q7_BACCE/2-140
C2YDU5_BACCE/3-149
C2YJ19_BACCE/2-138
C2YJG3_BACCE/1-92
C2YJJ5_BACCE/2-35
C2YJK3_BACCE/1-113
C2YJK4_BACCE/2-136
C2YKF5_BACCE/3-148
C2YKG3_BACCE/2-136
C2YNY8_BACCE/12-144
C2YTV7_BACCE/1-102
C2YZV4_BACCE/8-157
C2YZV6_BACCE/27-185
C2Z0D4_BACCE/1-113
C2Z0D6_BACCE/1-113
C2Z0V0_BACCE/3-149
C2Z0Y3_BACCE/3-148
C2Z105_BACCE/8-156
C2Z183_BACCE/1-126
C2Z196_BACCE/2-150
C2Z198_BACCE/2-136
C2Z1D9_BACCE/2-137
C2Z3J4_BACCE/1-132
C2Z3J7_BACCE/1-134
C2Z3J8_BACCE/2-133
C2Z473_BACCE/5-162
C2Z4G3_BACCE/3-151
C2Z866_BACCE/3-154
C2Z9G8_BACCE/1-67
C2ZB80_BACCE/3-149
C2ZGU0_BACCE/8-156
C2ZH22_BACCE/1-134
C2ZH23_BACCE/1-131
C2ZH27_BACCE/7-158
C2ZHB9_BACCE/2-148
C2ZHJ4_BACCE/1-126
C2ZHK8_BACCE/2-150
C2ZHL0_BACCE/1-113
C2ZHL2_BACCE/1-118
C2ZHR1_BACCE/2-136
C2ZHX9_BACCE/2-136
C2ZI38_BACCE/2-137
C2ZI58_BACCE/2-116
C2ZKQ8_BACCE/5-162
C2ZL43_BACCE/3-151
C2ZPQ8_BACCE/3-154
C2ZSR6_BACCE/3-149
C2ZV09_BACCE/7-158
C2ZXS2_BACCE/2-136
C2ZXV7_BACCE/2-148
C2ZY04_BACCE/2-136
C2ZY38_BACCE/1-134
C2ZY39_BACCE/1-131
C2ZYI9_BACCE/1-132
C2ZYJ2_BACCE/1-124
C2ZYJ3_BACCE/2-133
C2ZYU8_BACCE/2-150
C2ZYW2_BACCE/1-126
C2ZYW8_BACCE/2-137
C2ZZE9_BACCE/1-67
C2ZZH2_BACCE/2-116
C2ZZK1_BACCE/1-113
C2ZZK3_BACCE/1-113
C2ZZR6_BACCE/8-156
C3A979_BACMY/3-149
C3AF41_BACMY/1-67
C3AFC6_BACMY/3-137
C3AFV3_BACMY/3-137
C3AH89_BACMY/9-167
C3AH93_BACMY/2-122
C3AH94_BACMY/13-159
C3AIY6_BACMY/2-136
C3ALC9_BACMY/4-149
C3ANV3_BACMY/3-149
C3AP99_BACMY/3-156
C3AU55_BACMY/3-40
C3AUG5_BACMY/3-53
C3AVG6_BACMY/4-152
C3AVM0_BACMY/5-153
C3AW40_BACMY/2-137
C3AW72_BACMY/1-69
C3AW92_BACMY/1-57
C3AWC4_BACMY/1-140
C3AWE0_BACMY/4-150
C3AX96_BACMY/1-116
C3AX99_BACMY/25-173
C3AXK0_BACMY/12-157
C3AZ48_BACMY/9-167
C3AZ52_BACMY/2-122
C3AZ53_BACMY/13-159
C3B3C4_BACMY/4-149
C3B698_BACMY/3-149
C3B6N4_BACMY/3-156
C3BBU1_BACMY/5-153
C3BC81_BACMY/5-71
C3BCH6_BACMY/1-116
C3BCQ0_BACMY/2-136
C3BD28_BACMY/1-69
C3BD50_BACMY/1-45
C3BD51_BACMY/2-145
C3BDA7_BACMY/14-162
C3BEA1_BACMY/2-136
C3BIY2_9BACI/2-136
C3BN79_9BACI/3-149
C3BNM7_9BACI/3-156
C3BTE7_9BACI/1-86
C3BU35_9BACI/3-40
C3BU97_9BACI/5-139
C3BUJ7_9BACI/1-45
C3BUP0_9BACI/1-116
C3BVL8_9BACI/5-150
C3BVS1_9BACI/1-102
C3BVS2_9BACI/5-37
C3C319_BACTU/1-78
C3C5W3_BACTU/3-149
C3CBH7_BACTU/2-136
C3CBW6_BACTU/2-93
C3CE78_BACTU/2-136
C3CI88_BACTU/5-75
C3CM46_BACTU/3-149
C3CMK1_BACTU/3-156
C3CN25_BACTU/2-136
C3CPR5_BACTU/2-136
C3CX71_BACTU/2-136
C3D138_BACTU/5-75
C3D1T1_BACTU/5-154
C3D577_BACTU/3-149
C3D5J9_BACTU/3-156
C3D622_BACTU/2-136
C3D7Q8_BACTU/2-136
C3DDF3_BACTU/14-162
C3DGV0_BACTS/2-140
C3DN53_BACTS/3-149
C3DQU1_BACTS/19-167
C3DSW5_BACTS/1-75
C3DTX1_BACTS/1-115
C3DUT3_BACTS/6-131
C3DVR2_BACTS/14-161
C3DWP2_BACTS/5-163
C3E6S3_BACTU/3-149
C3E754_BACTU/3-156
C3EC06_BACTU/11-159
C3EC26_BACTU/14-162
C3EC74_BACTU/2-132
C3ECU4_BACTU/8-156
C3ED40_BACTU/1-140
C3ED61_BACTU/5-139
C3EDS7_BACTU/2-138
C3EEI1_BACTU/2-137
C3EHI1_BACTK/2-139
C3EP08_BACTK/3-149
C3ESA3_BACTK/12-144
C3EV22_BACTK/14-161
C3F119_BACTU/5-163
C3F553_BACTU/3-149
C3F9H8_BACTU/2-136
C3FD01_BACTU/1-129
C3FDV7_BACTU/14-162
C3FFQ7_BACTB/2-136
C3FJL7_BACTB/5-75
C3FNL9_BACTB/3-149
C3FNY3_BACTB/3-156
C3FPF4_BACTB/2-136
C3FR41_BACTB/2-136
C3FU12_BACTB/8-157
C3G2V2_BACTU/2-135
C3G6H4_BACTU/3-149
C3G717_BACTU/3-156
C3GBQ8_BACTU/2-86
C3GC31_BACTU/2-135
C3GC90_BACTU/1-120
C3GCH9_BACTU/8-156
C3GCK4_BACTU/2-136
C3GCL0_BACTU/14-161
C3GME7_BACTU/3-149
C3GSR2_BACTU/2-139
C3GTY3_BACTU/5-150
C3H0E6_BACTU/2-136
C3H4J8_BACTU/3-149
C3H500_BACTU/3-156
C3H8N2_BACTU/2-136
C3HD08_BACTU/14-162
C3HH70_BACTU/5-163
C3HM50_BACTU/3-149
C3HT58_BACTU/8-156
C3I4I1_BACTU/3-149
C3I8L9_BACTU/14-147
C3IA52_BACTU/1-120
C3IAC8_BACTU/2-136
C3IAS8_BACTU/1-113
C3IAY7_BACTU/2-150
C3IBU9_BACTU/5-150
C3IMP8_BACTU/3-149
C3IP27_BACTU/2-136
C3IU76_BACTU/1-120
C3IUB5_BACTU/14-162
C3IUI8_BACTU/14-162
C3IVN4_BACTU/2-138
C3IVN9_BACTU/3-156
C3IW81_BACTU/8-157
C3IW83_BACTU/30-188
C3IW92_BACTU/7-155
C3IW94_BACTU/11-162
C3IWM1_BACTU/1-120
C3IWY2_BACTU/3-140
C3IX91_BACTU/11-159
C3JGM7_RHOER/11-157
C3JH69_RHOER/2-138
C3JHN8_RHOER/33-88
C3JL78_RHOER/6-82
C3JNQ0_RHOER/3-139
C3JNS6_RHOER/1-104
C3JSD8_RHOER/2-138
C3K288_PSEFS/4-138
C3K2A6_PSEFS/19-168
C3KFK9_PSEFL/3-159
C3KS55_CLOB6/1-121
C3KSW9_CLOB6/4-169
C3KZS6_CLOB6/4-153
C3L942_BACAC/3-149
C3LKA7_BACAC/5-163
C3LLC5_BACAC/2-136
C3LW59_VIBCM/120-263
C3M8B4_HAMD5/5-139
C3MLP3_SULIL/59-193
C3MM76_SULIL/59-195
C3MMW8_SULIL/59-197
C3MYH6_SULIM/59-193
C3NA44_SULIY/59-193
C3NAA3_SULIY/59-193
C3NAB9_SULIY/59-198
C3NAQ5_SULIY/59-193
C3NAR1_SULIY/59-193
C3NAW2_SULIY/59-192
C3NAX2_SULIY/59-193
C3NBG3_SULIY/59-193
C3NBJ4_SULIY/59-193
C3NBK7_SULIY/59-199
C3NC36_SULIY/63-198
C3NCS4_SULIY/59-193
C3NCT2_SULIY/59-193
C3NIA0_SULIN/56-191
C3NIR2_SULIN/59-191
C3NIS1_SULIN/59-193
C3NJJ5_SULIN/59-193
C3NJL2_SULIN/59-193
C3NJM8_SULIN/59-193
C3NK83_SULIN/59-193
C3NK92_SULIN/56-191
C3NKP3_SULIN/59-193
C3NKT6_SULIN/59-192
C3NKU5_SULIN/59-193
C3NKV3_SULIN/59-193
C3NKW6_SULIN/59-193
C3NL85_SULIN/59-198
C3NLA1_SULIN/59-193
C3NLG5_SULIN/59-191
C3NWJ3_VIBCJ/74-217
C3NXE9_VIBCJ/8-169
C3P4Q6_BACAA/3-149
C3P8S9_BACAA/5-163
C3PE29_BACAA/2-136
C3PKH8_CORA7/1-77
C3PPD5_RICAE/2-136
C3PWS4_9BACE/2-144
C3Q415_9BACE/5-158
C3Q8F2_9BACE/8-141
C3QKY4_9BACE/9-153
C3QL97_9BACE/2-136
C3QLG2_9BACE/1-155
C3QTH8_9BACE/9-153
C3R0L1_9BACE/7-159
C3R2D5_9BACE/4-156
C3R351_9BACE/6-138
C3R399_9BACE/2-136
C3R3A9_9BACE/3-157
C3R9I9_9BACE/22-170
C3R9J0_9BACE/4-154
C3RCA1_9BACE/5-160
C3RCT6_9BACE/4-139
C3RFY0_9BACE/2-136
C3RGU7_9BACE/2-144
C3RI09_9FIRM/4-150
C3RIA2_9FIRM/5-151
C3RLC8_9FIRM/3-149
C3RMR0_9FIRM/5-151
C3RQD2_9FIRM/3-149
C3W8J8_SALET/3-139
C3W999_FUSMR/2-169
C3WB76_FUSMR/12-155
C3WED2_FUSMR/1-138
C3WEQ4_FUSMR/7-156
C3WIU8_9FUSO/63-194
C3WP90_9FUSO/4-150
C3WQ00_9FUSO/7-152
C3WQW7_9FUSO/2-149
C3WVK4_9FUSO/4-150
C3WWR2_9FUSO/2-148
C3WYH1_9FUSO/2-148
C3X1P8_OXAFO/11-162
C3XP69_9HELI/2-145
C4B6A0_CLOBO/2-143
C4F0J6_HAEIF/3-139
C4F8C7_9ACTN/7-146
C4FY08_9FIRM/12-152
C4G563_ABIDE/15-164
C4G8M1_9FIRM/7-157
C4GD68_9FIRM/16-105
C4GE12_9FIRM/29-178
C4GE73_9FIRM/8-158
C4HBD3_YERPE/3-139
C4HBM6_YERPE/3-159
C4HPY8_YERPE/3-159
C4I0T2_YERPE/3-139
C4I168_YERPE/3-159
C4ICU5_CLOBU/5-156
C4IE36_CLOBU/2-138
C4IHB2_CLOBU/2-137
C4IHJ3_CLOBU/4-158
C4II70_CLOBU/3-149
C4IL97_CLOBU/2-167
C4ILC3_CLOBU/4-154
C4ILG4_CLOBU/4-153
C4IP63_BRUAB/21-157
C4K4H8_HAMD5/2-136
C4K4Z7_HAMD5/3-60
C4K4Z8_HAMD5/1-64
C4K592_HAMD5/2-136
C4K5G3_HAMD5/1-46
C4K5G8_HAMD5/4-129
C4K5Y4_HAMD5/2-143
C4K634_HAMD5/3-162
C4K819_HAMD5/5-139
C4KEL6_SULIK/1-106
C4KGS2_SULIK/59-193
C4KLJ9_BURPS/2-137
C4KLK8_BURPS/12-147
C4KM33_BURPS/4-145
C4KS97_BURPS/4-145
C4KTA8_BURPS/4-145
C4L2T0_EXISA/3-149
C4N134_STAHA/4-148
C4N135_STAHA/9-157
C4NUT6_ECOLX/13-166
C4NV12_ECOLX/5-139
C4NVA9_SALCH/13-166
C4NZW5_SALTY/3-139
C4P4J3_ENTFA/16-142
C4RBN3_9ACTO/33-180
C4RCF1_9ACTO/38-172
C4S4C3_YERBE/1-134
C4S596_YERBE/17-178
C4SAJ3_YERMO/2-136
C4SF04_YERMO/2-136
C4SFB8_YERMO/22-173
C4SFT0_YERMO/2-44
C4SIK0_YERMO/4-145
C4SSJ5_YERFR/1-77
C4SVW9_YERFR/1-134
C4SYH3_YERIN/13-163
C4T100_YERIN/3-142
C4TFB4_STAAU/4-148
C4UID1_YERRU/5-144
C4UMA8_YERRU/1-137
C4UMB4_YERRU/2-143
C4UNC9_YERRU/2-136
C4UNX0_YERRU/3-162
C4UP73_YERRU/1-34
C4UP83_YERRU/5-148
C4VMY8_9LACO/41-175
C4VR07_9LACO/41-175
C4VU68_9LACO/19-168
C4VU70_9LACO/31-180
C4WAW8_STAWA/2-138
C4WDD1_STAWA/100-207
C4XD72_KLEPN/5-139
C4XDK0_KLEPN/4-145
C4XFQ9_MYCFE/11-150
C4XM00_DESMR/12-163
C4XM02_DESMR/1-91
C4XM83_DESMR/2-136
C4XP23_DESMR/2-136
C4XT98_DESMR/16-167
C4XUL3_DESMR/10-159
C4XUM1_DESMR/25-159
C4XUN8_DESMR/4-148
C4YZJ6_9RICK/4-145
C4YZQ0_9RICK/3-68
C4YZR8_9RICK/2-149
C4Z5S3_EUBE2/17-164
C4Z7Z8_EUBR3/7-157
C4ZAA9_EUBR3/50-207
C4ZE41_EUBR3/11-160
C4ZE64_EUBR3/7-155
C4ZEM7_EUBR3/20-160
C4ZEQ6_EUBR3/22-171
C4ZFI1_EUBR3/7-168
C4ZFI2_EUBR3/28-179
C4ZFI3_EUBR3/11-170
C4ZGP7_EUBR3/66-206
C4ZHF9_EUBR3/42-153
C4ZPK5_THASP/1-135
C4ZPP1_THASP/3-137
C4ZPP8_THASP/2-136
C4ZUY8_ECOBW/4-164
C4ZVB6_ECOBW/4-145
C4ZWW2_ECOBW/4-145
C5A7B1_THEGJ/56-201
C5AC25_BURGB/4-145
C5AFX4_BURGB/7-165
C5AXD3_METEA/3-138
C5AZP6_METEA/3-130
C5B392_METEA/3-138
C5B5U0_METEA/48-196
C5B6N7_METEA/7-142
C5B6S2_METEA/2-137
C5B6S7_METEA/23-158
C5B6X2_METEA/14-149
C5BBU7_EDWI9/5-142
C5BWV1_BEUC1/11-162
C5C9K5_MICLC/2-137
C5CBW5_MICLC/13-148
C5D538_GEOSW/3-149
C5D9K5_GEOSW/3-149
C5E9T7_BIFLI/56-192
C5EGZ2_9FIRM/24-184
C5ENX2_9FIRM/7-158
C5EWP3_9FIRM/6-157
C5EWP4_9FIRM/3-125
C5EWS9_9FIRM/8-157
C5EZ15_9HELI/64-204
C5F9S1_LACPA/2-136
C5FB21_LACPA/3-144
C5FB68_LACPA/3-142
C5G2C1_9LACO/41-175
C5J9R6_PSEAE/1-135
C5N257_STAA3/7-150
C5N261_STAA3/2-138
C5N2I7_STAA3/5-67
C5NNF4_PASPI/7-160
C5Q4C6_STAAU/2-145
C5Q5X9_STAEP/2-145
C5Q624_STAEP/2-138
C5Q625_STAEP/2-145
C5Q634_STAEP/2-135
C5Q7U0_STAEP/1-59
C5QA94_STAEP/2-145
C5QAQ8_STAEP/16-164
C5QAQ9_STAEP/10-154
C5QAS8_STAEP/5-155
C5QBI1_STAEP/13-50
C5QR35_STAEP/2-138
C5QR39_STAEP/1-91
C5QU13_STAEP/2-145
C5QU21_STAEP/2-135
C5QU34_STAEP/3-137
C5QUG6_STAEP/2-145
C5QYB2_STAEP/5-57
C5QYK2_STAEP/10-154
C5QYK3_STAEP/9-157
C5QZM3_STAEP/4-41
C5R0V9_STAEP/2-145
C5S4A3_9PAST/4-148
C5T352_ACIDE/3-136
C5T7N6_ACIDE/2-136
C5T7Q1_ACIDE/2-143
C5T8X9_ACIDE/1-88
C5TBX4_ACIDE/22-182
C5TFG5_ZYMMO/2-140
C5THP5_ZYMMO/2-136
C5UQ47_CLOBO/4-169
C5UUD2_CLOBO/2-114
C5UX89_CLOBO/8-184
C5UY92_CLOBO/3-152
C5UYC3_CLOBO/2-140
C5VNM7_CLOBO/7-161
C5VP30_CLOBO/63-199
C5VPX2_CLOBO/25-175
C5VPX3_CLOBO/17-176
C5VPX6_CLOBO/3-149
C5VSU0_CLOBO/55-196
C5VSV0_CLOBO/3-150
C5VSV4_CLOBO/3-150
C5VSV9_CLOBO/4-153
C5VTQ1_CLOBO/63-199
C5VUF3_9VIRU/62-196
C5W290_ECOBB/4-87
C5W3I0_ECOBB/4-145
C5W4Z0_ECOBB/4-145
C5W7X0_ECOBB/13-165
C5WHH5_STRDG/9-160
C5ZXP4_9HELI/1-98
C5ZZN7_ECOLX/30-166
C6A0A8_THESM/57-198
C6A591_THESM/57-199
C6AF07_BARGA/4-146
C6BKU9_RALP1/2-137
C6BNR3_RALP1/2-140
C6BQJ8_RALP1/10-147
C6BRQ2_DESAD/4-149
C6CCH5_DICDC/2-136
C6CG99_DICZE/2-136
C6CR21_DICZE/3-159
C6CX63_PAESJ/11-162
C6CZ73_PAESJ/16-165
C6CZ76_PAESJ/3-153
C6CZ77_PAESJ/4-148
C6DP56_MYCTK/62-200
C6DTX8_MYCTK/60-197
C6DW70_MYCTK/52-191
C6DWG9_MYCTK/52-192
C6DWV3_MYCTK/152-292
C6DX51_MYCTK/52-192
C6DXL2_CLOBO/9-150
C6E2C3_GEOSM/6-140
C6EDU1_ECOBD/4-145
C6EFL7_ECOBD/4-145
C6EIR0_ECOBD/2-85
C6EJX1_ECOBD/13-165
C6EKE9_ECOBD/4-164
C6G9U8_ECOLX/2-155
C6GNM0_STRSX/29-178
C6GWI0_STRS4/4-157
C6GWI1_STRS4/25-180
C6GWI2_STRS4/4-160
C6GYS6_STRS4/3-142
C6HTN0_9BACT/1-59
C6HTN1_9BACT/5-67
C6I4K7_9BACE/2-144
C6I5Z9_9BACE/2-144
C6IBI5_9BACE/3-155
C6IDC4_9BACE/9-142
C6IMN9_9BACE/5-140
C6INZ6_9BACE/8-136
C6IQL0_9BACE/3-138
C6IUF7_9BACE/3-136
C6IUK8_9BACE/3-157
C6J5U1_9BACL/3-151
C6J942_9FIRM/9-158
C6J944_9FIRM/8-162
C6J9Q0_9FIRM/66-205
C6JA26_9FIRM/11-160
C6JA32_9FIRM/4-161
C6JA41_9FIRM/28-177
C6JAB3_9FIRM/24-173
C6JB72_9FIRM/20-168
C6JBE0_9FIRM/11-160
C6JCY3_9FIRM/25-175
C6JEF3_9FIRM/14-172
C6JEF4_9FIRM/24-184
C6JEF5_9FIRM/7-163
C6JFP6_9FIRM/23-170
C6JGM7_9FIRM/7-164
C6JGM8_9FIRM/26-179
C6JGM9_9FIRM/20-174
C6JHT4_9FIRM/1-131
C6JQL2_FUSVA/7-156
C6KTQ0_9BACT/16-150
C6KU67_9BACT/3-137
C6KVL6_9BACT/3-144
C6KW54_9BACT/5-139
C6LBI2_9FIRM/8-157
C6LD77_9FIRM/10-161
C6LDE0_9FIRM/6-158
C6LDE1_9FIRM/22-175
C6LDE2_9FIRM/2-157
C6LFU1_9FIRM/21-170
C6LGB0_9FIRM/29-178
C6LGB1_9FIRM/35-185
C6LJ39_9FIRM/13-163
C6LJI9_9FIRM/7-149
C6LJV0_9FIRM/15-170
C6LLY8_9FIRM/33-182
C6LLZ0_9FIRM/30-179
C6M794_NEISI/4-156
C6MXH8_9GAMM/2-136
C6MXI0_9GAMM/2-143
C6N0U6_9GAMM/7-154
C6N1F4_9GAMM/3-146
C6N1U1_9GAMM/2-136
C6N1V1_9GAMM/2-136
C6N1Y5_9GAMM/4-147
C6N3E8_9GAMM/1-34
C6N3I2_9GAMM/4-147
C6N485_9GAMM/4-147
C6N6I5_9GAMM/1-127
C6N7A1_9GAMM/2-136
C6NTM5_9GAMM/13-166
C6NXQ6_9GAMM/3-137
C6PRP4_9CLOT/3-156
C6PSD8_9CLOT/3-150
C6PV37_9CLOT/63-201
C6PZN1_9CLOT/2-116
C6PZQ4_9CLOT/3-150
C6RAD6_9CORY/20-168
C6RBF1_9CORY/24-173
C6RJW2_ACIRA/5-139
C6RK75_ACIRA/3-138
C6RRD1_ACIRA/5-139
C6S1T5_VIBCH/120-263
C6SQ32_STRMN/1-130
C6TQ13_BURPS/86-221
C6TQ20_BURPS/2-137
C6TW92_BURPS/4-145
C6UC09_ECOBR/13-165
C6UCD3_ECOBR/4-164
C6UE45_ECOBR/2-85
C6UH15_ECOBR/4-145
C6UHU9_ECOBR/4-145
C6UP72_ECO5T/5-144
C6UPV8_ECO5T/3-158
C6URU6_ECO5T/4-164
C6UXV7_ECO5T/2-136
C6V0P9_ECO5T/2-136
C6V1R6_ECO5T/4-164
C6VRT3_DYAFD/15-100
C6VZQ3_DYAFD/2-135
C6W8P8_ACTMD/24-174
C6XDU6_METSD/5-147
C6XR25_HIRBI/2-138
C6YIE6_VIBCH/120-263
C6YZC8_9BACE/2-144
C6YZV6_9BACE/2-144
C6Z2W8_9BACE/6-138
C6Z5T9_9BACE/2-144
C6Z6Y6_9BACE/12-140
C6Z8W8_9BACE/13-136
C6Z9B9_9BACE/3-138
C6ZAS0_9BACE/4-138
C6ZBI1_9BACE/8-141
C6ZBQ7_9BACE/6-154
C7BCU8_STAAU/1-145
C7BCU9_9STAP/1-145
C7BCV0_9STAP/5-155
C7BCV1_STAAU/5-155
C7BCV2_STAAU/5-155
C7BCV3_9STAP/5-155
C7BTY3_PHOAA/3-137
C7BU93_PHOAA/2-143
C7BX44_HELPB/55-190
C7C747_METED/2-137
C7CCD6_METED/5-151
C7CCE8_METED/18-171
C7CE80_METED/1-85
C7CE81_METED/37-184
C7CEG0_METED/3-132
C7CH75_METED/29-172
C7CIS8_METED/3-138
C7CL55_METED/11-162
C7CNA6_METED/1-123
C7CPX5_ENTFA/10-71
C7CRP9_ENTFA/3-136
C7CW83_ENTFA/1-124
C7CX40_ENTFA/3-142
C7CX67_ENTFA/1-124
C7CX68_ENTFA/1-131
C7CYM3_ENTFA/32-171
C7CZY2_ENTFA/3-136
C7D0W0_ENTFA/11-160
C7D4T9_ENTFA/5-144
C7D4U4_ENTFA/29-178
C7D4V5_ENTFA/2-136
C7D4Y2_ENTFA/3-139
C7DA98_9RHOB/1-39
C7DAB2_9RHOB/6-138
C7DAC9_9RHOB/1-69
C7DCG0_9RHOB/2-140
C7DD76_9RHOB/1-41
C7DYD3_PSEPU/2-143
C7ENY2_ACIBA/1-120
C7F8K5_9VIRU/1-100
C7G6N5_9FIRM/28-170
C7GB88_9FIRM/8-157
C7GC54_9FIRM/2-141
C7GC56_9FIRM/8-162
C7GCW1_9FIRM/8-158
C7GD97_9FIRM/7-171
C7GD98_9FIRM/33-197
C7GDA0_9FIRM/51-138
C7GEU3_9FIRM/367-520
C7GF96_9FIRM/20-103
C7GGS5_9FIRM/38-187
C7GGS7_9FIRM/30-179
C7GGY5_9FIRM/11-86
C7GGZ8_9FIRM/7-169
C7GGZ9_9FIRM/25-175
C7GH00_9FIRM/1-95
C7GH35_9FIRM/5-157
C7GH36_9FIRM/28-179
C7GH37_9FIRM/11-170
C7GHB9_9FIRM/12-162
C7GHI3_9FIRM/16-135
C7GI17_9FIRM/8-157
C7GIC8_9FIRM/11-160
C7GIE0_9FIRM/10-111
C7GZ41_9FIRM/2-148
C7H1C6_9FIRM/12-162
C7H290_9FIRM/3-148
C7H296_9FIRM/7-149
C7H2T1_9FIRM/22-171
C7H3E6_9FIRM/3-148
C7H3H5_9FIRM/16-167
C7H3L2_9FIRM/12-162
C7H566_9FIRM/38-188
C7H6Q1_9FIRM/24-181
C7H6U6_9FIRM/8-155
C7H6Z2_9FIRM/10-159
C7H711_9FIRM/20-169
C7H713_9FIRM/3-103
C7H7K1_9FIRM/7-148
C7H883_9FIRM/3-148
C7H8A3_9FIRM/3-148
C7H8C4_9FIRM/36-194
C7H8M5_9FIRM/3-131
C7H8M6_9FIRM/7-168
C7H8M7_9FIRM/26-181
C7H8M8_9FIRM/8-163
C7H8U1_9FIRM/1-86
C7H9D9_9FIRM/47-194
C7H9Q7_9FIRM/1-97
C7HA79_9FIRM/12-157
C7HAC5_9FIRM/3-148
C7HAH0_9FIRM/35-184
C7HB27_9FIRM/1-146
C7HFC2_CLOTM/1-119
C7HHF6_CLOTM/8-164
C7HJ93_CLOTM/22-171
C7HJ95_CLOTM/29-178
C7HJG8_CLOTM/19-163
C7HJH4_CLOTM/5-167
C7HJP5_CLOTM/14-134
C7HSV3_9FIRM/8-168
C7HT51_9FIRM/12-165
C7HT52_9FIRM/26-181
C7HT53_9FIRM/4-161
C7HTL3_9FIRM/28-177
C7HVJ7_9FIRM/10-160
C7IP54_THEET/60-193
C7IQN1_THEET/1-129
C7IUK1_THEET/62-107
C7IUP1_THEET/22-171
C7IUP3_THEET/29-132
C7JDL9_ACEP3/17-136
C7JEZ8_ACEP3/2-141
C7JFB4_ACEP3/4-146
C7JFF0_ACEP3/2-141
C7JGA6_ACEP3/9-148
C7JH44_ACEP3/6-145
C7JH73_ACEP3/5-142
C7JI66_ACEP3/15-135
C7JIT3_ACEP3/1-33
C7JJ66_ACEP3/8-143
C7JJ77_ACEP3/1-46
C7JJ80_ACEP3/1-72
C7JJ84_ACEP3/15-158
C7JJA4_ACEP3/2-70
C7JJC0_ACEP3/1-115
C7JKT7_ACEPA/17-136
C7JLP5_ACEPA/2-141
C7JMQ3_ACEPA/5-142
C7JQR2_ACEPA/2-141
C7JR28_ACEPA/4-146
C7JRJ8_ACEPA/9-148
C7JRV1_ACEPA/6-145
C7JS98_ACEPA/15-135
C7JSI1_ACEPA/1-33
C7JSW1_ACEPA/8-143
C7JSX2_ACEPA/1-46
C7JSX5_ACEPA/1-72
C7JSX9_ACEPA/15-158
C7JSZ9_ACEPA/2-70
C7JT15_ACEPA/1-115
C7JT89_ACEPA/9-148
C7JTJ2_ACEPA/6-145
C7JV05_ACEPA/17-136
C7JVW3_ACEPA/2-141
C7JWW9_ACEPA/5-142
C7JZX7_ACEPA/2-141
C7K093_ACEPA/4-146
C7K0L1_ACEPA/15-135
C7K178_ACEPA/1-33
C7K1K8_ACEPA/8-143
C7K1L9_ACEPA/1-46
C7K1M2_ACEPA/1-72
C7K1M6_ACEPA/15-158
C7K1P6_ACEPA/2-70
C7K1R2_ACEPA/1-115
C7K2P5_ACEPA/2-141
C7K311_ACEPA/4-146
C7K3I1_ACEPA/9-148
C7K3T4_ACEPA/6-145
C7K597_ACEPA/17-136
C7K655_ACEPA/2-141
C7K763_ACEPA/5-142
C7K9A9_ACEPA/15-135
C7K9X6_ACEPA/1-33
C7KAA6_ACEPA/8-143
C7KAB7_ACEPA/1-46
C7KAC0_ACEPA/1-72
C7KAC4_ACEPA/15-158
C7KAE4_ACEPA/2-70
C7KAG0_ACEPA/1-115
C7KBW4_ACEPA/2-141
C7KC80_ACEPA/4-146
C7KCQ0_ACEPA/9-148
C7KD03_ACEPA/6-145
C7KEG6_ACEPA/17-136
C7KFC4_ACEPA/2-141
C7KGD2_ACEPA/5-142
C7KI07_ACEPA/15-135
C7KIM4_ACEPA/1-33
C7KJ04_ACEPA/8-143
C7KJ15_ACEPA/1-46
C7KJ18_ACEPA/1-72
C7KJ22_ACEPA/15-158
C7KJ42_ACEPA/2-70
C7KJ58_ACEPA/1-115
C7KL80_ACEPA/2-141
C7KLJ6_ACEPA/4-146
C7KM16_ACEPA/9-148
C7KMB9_ACEPA/6-145
C7KNT2_ACEPA/17-136
C7KPP0_ACEPA/2-141
C7KQP6_ACEPA/5-142
C7KRQ3_ACEPA/15-135
C7KSC0_ACEPA/1-33
C7KSQ0_ACEPA/8-143
C7KSR1_ACEPA/1-46
C7KSR4_ACEPA/1-72
C7KSR8_ACEPA/15-158
C7KST8_ACEPA/2-70
C7KSV4_ACEPA/1-115
C7KVJ3_ACEPA/2-141
C7KVV9_ACEPA/4-146
C7KWD1_ACEPA/9-148
C7KWU2_ACEPA/6-145
C7KY47_ACEPA/17-136
C7KZ05_ACEPA/2-141
C7L011_ACEPA/5-142
C7L087_ACEPA/15-135
C7L0V4_ACEPA/1-33
C7L184_ACEPA/8-143
C7L195_ACEPA/1-46
C7L198_ACEPA/1-72
C7L1A2_ACEPA/15-158
C7L1C2_ACEPA/2-70
C7L1D8_ACEPA/1-115
C7L2B0_ACEPA/5-142
C7L5B9_ACEPA/2-141
C7L5N5_ACEPA/4-146
C7L676_ACEPA/9-148
C7L708_ACEPA/6-145
C7L7X1_ACEPA/17-136
C7L8S9_ACEPA/2-141
C7L8Y3_ACEPA/15-135
C7L9K0_ACEPA/1-33
C7L9Y0_ACEPA/8-143
C7L9Z1_ACEPA/1-46
C7L9Z4_ACEPA/1-72
C7L9Z8_ACEPA/15-158
C7LA18_ACEPA/2-70
C7LA34_ACEPA/1-115
C7LC34_BRUMC/17-153
C7LFW3_BRUMC/30-181
C7LPF9_DESBD/5-139
C7LPG7_DESBD/6-143
C7M041_ACIFD/53-124
C7M0Q5_ACIFD/8-120
C7M8W5_CAPOD/2-144
C7MGE0_BRAFD/2-141
C7MGE8_BRAFD/11-154
C7MNM6_CRYCD/10-160
C7MWR1_SACVD/1-129
C7N7Z4_SLAHD/15-167
C7N813_SLAHD/11-170
C7N818_SLAHD/2-141
C7NF29_KYTSD/22-183
C7NGC4_KYTSD/8-145
C7NKT5_KYTSD/2-137
C7P6U3_METFA/63-201
C7PFF7_CHIPD/7-155
C7PIX1_CHIPD/7-155
C7PJG5_CHIPD/25-176
C7PJI8_CHIPD/3-120
C7PN42_CHIPD/24-173
C7PUI9_CHIPD/7-155
C7QDI3_CATAD/44-196
C7QED6_CATAD/9-160
C7QGB6_CATAD/18-172
C7QGG5_CATAD/13-163
C7QNC4_CYAP0/59-182
C7QNC5_CYAP0/57-199
C7QQT7_CYAP0/58-194
C7QVS2_CYAP0/19-133
C7RGX1_ANAPD/28-177
C7RI61_ANAPD/8-158
C7RIW6_ACCPU/18-170
C7RJI6_ACCPU/11-164
C7RQB1_ACCPU/18-170
C7RW29_ACCPU/5-139
C7RW63_ACCPU/2-143
C7RW88_ACCPU/3-137
C7RWA0_ACCPU/4-157
C7T556_PSEPU/73-226
C7T593_PSEPU/2-143
C7T9N8_LACRG/3-144
C7TCT9_LACRG/2-136
C7TGL9_LACRL/59-189
C7TNJ6_LACRL/3-144
C7U669_ENTFA/3-136
C7UAE5_ENTFA/1-124
C7UAJ9_ENTFA/3-142
C7UBT9_ENTFA/1-150
C7UBU0_ENTFA/28-177
C7UDC2_ENTFA/2-105
C7UDC9_ENTFA/3-142
C7UDJ7_ENTFA/1-122
C7UDJ8_ENTFA/28-97
C7UFI7_ENTFA/3-136
C7UKE8_ENTFA/2-105
C7UKF4_ENTFA/3-142
C7UKG9_ENTFA/1-122
C7UKH0_ENTFA/28-97
C7UMD8_ENTFA/3-136
C7URI1_ENTFA/11-160
C7URY0_ENTFA/3-142
C7UTD6_ENTFA/1-124
C7UTD7_ENTFA/1-131
C7UYH0_ENTFA/3-136
C7UYT0_ENTFA/28-177
C7UYT1_ENTFA/1-150
C7V2H7_ENTFA/3-136
C7V3F7_ENTFA/4-56
C7V6U2_ENTFA/11-150
C7V746_ENTFA/3-145
C7V7I0_ENTFA/11-49
C7V7K8_ENTFA/3-136
C7V7Y5_ENTFA/3-139
C7V8L0_ENTFA/2-105
C7V8L7_ENTFA/3-142
C7V8N4_ENTFA/1-122
C7V8N5_ENTFA/28-97
C7VBB1_ENTFA/11-160
C7VE89_ENTFA/2-145
C7VE92_ENTFA/2-138
C7VGD7_ENTFA/3-139
C7VGG1_ENTFA/3-142
C7VGQ8_ENTFA/8-158
C7VI40_ENTFA/2-136
C7VI46_ENTFA/3-142
C7VI62_ENTFA/2-152
C7VI73_ENTFA/29-178
C7VI78_ENTFA/1-96
C7VKI4_ENTFA/3-136
C7VKY9_ENTFA/1-131
C7VKZ0_ENTFA/1-124
C7VPL0_ENTFA/1-140
C7VPP2_ENTFA/3-140
C7VPQ2_ENTFA/3-145
C7VQ16_ENTFA/1-121
C7VSM1_ENTFA/3-136
C7VY62_ENTFA/4-153
C7VZ26_ENTFA/5-141
C7W0K6_ENTFA/3-136
C7W4E1_ENTFA/1-95
C7W4W8_ENTFA/7-141
C7W504_ENTFA/3-141
C7W523_ENTFA/11-150
C7W535_ENTFA/3-142
C7W5D6_ENTFA/1-122
C7W5D7_ENTFA/28-97
C7W8D6_ENTFA/3-136
C7WD05_ENTFA/2-105
C7WD18_ENTFA/3-142
C7WD24_ENTFA/29-178
C7WD32_ENTFA/2-136
C7WD38_ENTFA/2-152
C7WD90_ENTFA/3-139
C7WEP1_ENTFA/3-136
C7WFI5_ENTFA/4-140
C7WGQ0_ENTFA/28-97
C7WGQ1_ENTFA/1-122
C7WGR2_ENTFA/3-77
C7WGR9_ENTFA/2-105
C7WGV9_ENTFA/12-160
C7WLR0_ENTFA/3-142
C7WLX9_ENTFA/1-56
C7WLY0_ENTFA/11-85
C7WM08_ENTFA/11-128
C7WM64_ENTFA/11-150
C7WUI1_ENTFA/3-136
C7WUR8_ENTFA/11-150
C7WUZ0_ENTFA/11-150
C7WV02_ENTFA/3-145
C7WV18_ENTFA/2-136
C7WV24_ENTFA/11-150
C7WV27_ENTFA/2-138
C7WYC5_ENTFA/3-136
C7WYU0_ENTFA/9-160
C7X3A9_ENTFA/3-145
C7X8I9_9PORP/5-147
C7X9D0_9PORP/9-142
C7X9M8_9PORP/4-156
C7XAC3_9PORP/2-144
C7XC17_9PORP/2-144
C7XD65_9PORP/2-142
C7XG15_9PORP/2-136
C7XG39_9PORP/3-157
C7XHK5_9LACO/60-191
C7XPX1_9FUSO/7-153
C7XPX4_9FUSO/7-118
C7XSA4_9FUSO/25-172
C7XVW1_9LACO/1-91
C7XVW2_9LACO/19-168
C7XWZ6_9LACO/3-137
C7Y5W6_9LACO/64-198
C7Y684_9LACO/3-127
C7Y6K2_9LACO/59-191
C7Y916_ENTFA/3-142
C7Y923_ENTFA/3-145
C7Y953_ENTFA/3-142
C7Y967_ENTFA/2-136
C7YDZ7_ENTFA/28-97
C7YDZ8_ENTFA/1-122
C7YE73_ENTFA/3-142
C7YE81_ENTFA/2-105
C7YEC2_ENTFA/2-124
C7YG20_ENTFA/3-136
C7ZTM6_STAAU/2-138
C7ZY85_STAAU/7-57
C7ZY89_STAAU/2-145
C7ZZ68_STAAU/2-138
C8A5T5_STAAU/7-57
C8A5T9_STAAU/2-145
C8A5U0_STAAU/1-124
C8AE53_STAAU/7-57
C8AE55_STAAU/2-145
C8AE56_STAAU/1-102
C8AJU9_STAAU/3-149
C8AKW2_STAAU/7-57
C8AKW6_STAAU/2-145
C8AKW7_STAAU/2-138
C8ATA7_STAAU/2-71
C8ATB1_STAAU/2-145
C8ATB2_STAAU/2-138
C8BNE7_9EURY/3-150
C8BPZ8_9PAST/1-147
C8C0F3_9BACT/15-151
C8C0F8_9BACT/1-87
C8C0G7_9BACT/1-64
C8C0K7_9BACT/15-151
C8C0P0_9BACT/15-151
C8C0Q9_9BACT/1-37
C8C170_9BACT/1-37
C8CG27_PSEAE/5-139
C8CGX2_9VIRU/3-149
C8CMC7_ENTCL/5-139
C8JWJ1_LISMO/2-145
C8K6H1_LISMO/2-138
C8K6H5_LISMO/2-136
C8K6J3_LISMO/5-147
C8K6N0_LISMO/3-148
C8KEL7_LISMO/2-145
C8KFY9_LISMO/3-148
C8KVH7_STAAU/5-67
C8KXR6_9PAST/8-146
C8L6T5_STAAU/9-157
C8L6T6_STAAU/4-148
C8L998_STAAU/2-135
C8LA72_STAAU/2-145
C8LBR7_STAAU/2-138
C8LCM5_STAAU/9-157
C8LCM6_STAAU/4-148
C8LD86_STAAU/5-67
C8LFL4_STAAU/28-162
C8LFU0_STAAU/4-148
C8LFU1_STAAU/9-157
C8LIZ2_STAAU/2-138
C8LNY5_STAAU/3-149
C8LP63_STAAU/4-148
C8LP64_STAAU/9-157
C8LQY4_STAAU/2-138
C8LZ11_STAAU/2-145
C8M6K2_STAAU/3-149
C8MB58_STAAU/52-198
C8MB60_STAAU/2-138
C8MID4_STAAU/3-149
C8MIX6_STAAU/4-148
C8MIX7_STAAU/9-157
C8MMB4_STAAU/2-138
C8MT88_STAAU/4-148
C8MT89_STAAU/9-157
C8N285_STAAU/9-157
C8N286_STAAU/4-148
C8N2H6_STAAU/2-138
C8N2H7_STAAU/2-145
C8NKR8_COREF/190-327
C8P410_9LACO/1-87
C8P6D4_9LACO/31-180
C8P6D5_9LACO/19-168
C8P9T3_9LACO/1-85
C8PC11_9LACO/27-170
C8PV42_9GAMM/3-139
C8PV66_9GAMM/5-138
C8PVX6_9GAMM/3-139
C8PY20_9GAMM/1-124
C8Q159_9GAMM/3-158
C8RQ69_CORJE/7-68
C8RRW7_CORJE/4-89
C8RU75_CORJE/17-165
C8RU76_CORJE/28-177
C8S1S7_9RHOB/1-109
C8SG92_9RHIZ/17-164
C8SMT4_9RHIZ/4-146
C8SP27_9RHIZ/19-168
C8T011_KLEPR/3-139
C8T047_KLEPR/5-142
C8T3X2_KLEPR/4-145
C8T460_KLEPR/3-138
C8T8I5_KLEPR/6-140
C8TAW1_KLEPR/2-136
C8TRR5_ECO26/4-145
C8U2R8_ECO10/4-145
C8U494_ECO10/3-144
C8U9W8_ECO10/2-136
C8UL39_ECO1A/3-144
C8UP06_ECO1A/3-141
C8VVS1_DESAS/119-230
C8VVS3_DESAS/25-173
C8VVS5_DESAS/33-182
C8VVS6_DESAS/27-176
C8VYF4_DESAS/63-201
C8VZS3_DESAS/13-137
C8W0J2_DESAS/2-150
C8W0X4_DESAS/17-172
C8W1L6_DESAS/62-202
C8W1T0_DESAS/62-200
C8W292_DESAS/62-200
C8W2N6_DESAS/29-176
C8W2Y7_DESAS/5-152
C8W4K9_DESAS/5-158
C8W5E2_DESAS/62-200
C8W5L9_DESAS/9-158
C8WB71_ZYMMN/2-136
C8WDN3_ZYMMN/4-88
C8WDR2_ZYMMN/3-144
C8WEY5_ZYMMN/2-140
C8WG06_ZYMMN/31-167
C8WLT0_EGGLE/16-160
C8WS87_ALIAD/3-152
C8WSN3_ALIAD/51-191
C8WV24_ALIAD/3-153
C8WW38_ALIAD/6-154
C8XDA8_NAKMY/2-137
C8XEZ2_NAKMY/5-143
C8XFC0_NAKMY/45-190
C8XFJ0_NAKMY/5-142
C8XI68_NAKMY/12-168
C8ZLQ3_ERWPY/3-139
C8ZLR1_ERWPY/4-145
C8ZX30_ENTGA/5-139
C9A1V8_ENTGA/3-138
C9A5Q7_ENTCA/5-141
C9A9E8_ENTCA/3-138
C9AAD8_ENTCA/5-139
C9AH49_ENTFC/3-138
C9AK87_ENTFC/2-135
C9AKL1_ENTFC/1-124
C9AKL2_ENTFC/4-57
C9ANU7_ENTFC/46-196
C9AQM3_ENTFC/3-138
C9AXL1_ENTCA/3-138
C9AYM2_ENTCA/5-139
C9B2U7_ENTCA/3-142
C9B2X7_ENTCA/3-139
C9B8I6_ENTFC/3-138
C9BD12_ENTFC/2-138
C9BFD7_ENTFC/3-138
C9BIV8_ENTFC/8-157
C9BK83_ENTFC/3-138
C9BQU0_ENTFC/2-138
C9BQU3_ENTFC/1-124
C9BR13_ENTFC/2-145
C9BR27_ENTFC/5-139
C9BR36_ENTFC/3-139
C9BR42_ENTFC/1-124
C9BR88_ENTFC/4-154
C9BRG1_ENTFC/3-150
C9BRG4_ENTFC/1-122
C9BUS4_ENTFC/3-138
C9BW80_ENTFC/3-153
C9BW81_ENTFC/9-158
C9BYX0_ENTFC/3-145
C9BZR5_ENTFC/1-140
C9C019_ENTFC/2-145
C9C047_ENTFC/2-145
C9C052_ENTFC/3-139
C9C3Z9_ENTFC/3-138
C9C604_ENTFC/5-139
C9C615_ENTFC/3-140
C9C8F4_ENTFC/2-145
C9C8H7_ENTFC/2-145
C9CAK9_ENTFC/3-138
C9CCU2_ENTFC/22-171
C9CD50_ENTFC/4-154
C9CFZ9_ENTFC/3-150
C9CG02_ENTFC/3-131
C9CG95_ENTFC/1-124
C9CGD1_ENTFC/3-135
C9CGN2_ENTFC/5-148
C9CGN8_ENTFC/3-140
C9CGP9_ENTFC/5-139
C9CGU8_ENTFC/3-139
C9CK88_ENTCA/5-139
C9CL99_ENTCA/45-180
C9CR51_ENTCA/3-139
C9CR84_ENTCA/11-150
C9DC17_9CAUD/11-169
C9DGR2_BPD10/2-136
C9DQ14_PARAH/2-137
C9KIQ9_9FIRM/62-201
C9KJV8_9FIRM/1-135
C9KLA9_9FIRM/55-202
C9KLH8_9FIRM/62-194
C9KLN6_9FIRM/2-137
C9KLS7_9FIRM/68-201
C9KLV5_9FIRM/55-201
C9KTE8_9BACE/6-132
C9KYE2_9BACE/4-156
C9L0B9_9BACE/10-145
C9L0U5_9BACE/3-157
C9L1F4_9BACE/10-145
C9L3Q8_9BACE/1-48
C9L555_RUMHA/29-135
C9L5C4_RUMHA/3-150
C9L5M2_RUMHA/9-168
C9L5M3_RUMHA/27-180
C9L5M4_RUMHA/7-162
C9L6J5_RUMHA/8-157
C9L7G5_RUMHA/11-160
C9L7I2_RUMHA/22-171
C9L814_RUMHA/24-181
C9LAS8_RUMHA/12-162
C9LBX6_RUMHA/13-163
C9LHK0_9BACT/2-144
C9LP68_9FIRM/4-151
C9LWL9_9FIRM/22-161
C9M164_LACHE/1-78
C9M1M0_LACHE/3-142
C9M322_LACHE/24-158
C9M4Q0_LACHE/3-142
C9M4X2_LACHE/55-198
C9M9S7_9BACT/1-32
C9N211_9FUSO/2-144
C9NQJ9_9VIBR/3-145
C9NSK6_9VIBR/9-147
C9PBH9_VIBFU/3-142
C9PLT2_VIBFU/2-137
C9PLT5_VIBFU/3-145
C9Q0W3_9BACT/6-124
C9Q387_9VIBR/1-151
C9Q5S8_9VIBR/7-168
C9Q9Q6_9VIBR/15-186
C9QJZ6_VIBOR/1-63
C9QK00_VIBOR/3-160
C9QQZ9_ECOD1/21-163
C9QVS4_ECOD1/4-145
C9QWY2_ECOD1/4-145
C9QYF5_ECOD1/2-136
C9R7K9_AMMDK/64-206
C9R7M3_AMMDK/63-203
C9R8B7_AMMDK/64-190
C9R9B6_AMMDK/64-207
C9RAL9_AMMDK/63-203
C9RAX8_AMMDK/64-193
C9RB12_AMMDK/62-203
C9RBB6_AMMDK/63-203
C9RBK8_AMMDK/63-202
C9RBP4_AMMDK/63-203
C9RCB3_AMMDK/62-203
C9RCI3_AMMDK/63-203
C9RCV6_AMMDK/64-193
C9RDB3_AMMDK/62-203
C9S0J8_GEOSY/3-149
C9S0X0_GEOSY/3-151
C9T4U4_9RHIZ/11-56
C9T6G3_9RHIZ/21-157
C9TC09_9RHIZ/11-56
C9TGT1_9RHIZ/21-157
C9TLP4_9RHIZ/17-134
C9TS44_9RHIZ/30-180
C9TTB7_9RHIZ/30-180
C9TVI5_9RHIZ/17-153
C9U3V1_BRUAB/1-136
C9UAU6_BRUAB/1-136
C9UL08_BRUAB/1-136
C9UYA2_BRUAB/1-136
C9V8G8_BRUNE/30-180
C9VAN6_BRUNE/17-153
C9VK49_9RHIZ/17-153
C9VLC8_9RHIZ/30-180
C9VQQ9_BRUAB/17-153
C9XDV0_SALTD/3-137
C9XJD4_CLODC/3-149
C9XQS3_CLODC/8-157
C9XS48_CLODC/2-136
C9XSI3_CLODC/4-142
C9YMD9_CLODR/8-155
C9YMG5_CLODR/12-162
C9YMG6_CLODR/8-157
C9YMI1_CLODR/22-171
C9YML7_CLODR/3-149
C9YQU1_CLODR/8-157
C9YRR3_CLODR/2-136
C9YS48_CLODR/4-142
C9YWH1_STRSW/36-190
C9YWJ6_STRSW/17-168
C9Z8J0_STRSW/5-106
C9Z8X1_STRSW/19-175
C9Z9K0_STRSW/1-148
C9ZE31_STRSW/19-169
CISA_BACSU/2-146
D0AC54_ENTFC/3-139
D0ACW1_ENTFC/3-138
D0AHY6_ENTFC/4-154
D0AIP1_ENTFC/2-145
D0AIP3_ENTFC/2-136
D0AJH7_ENTFC/2-145
D0AJY9_ENTFC/3-138
D0AKJ4_ENTFC/3-153
D0AKJ5_ENTFC/9-158
D0AKX8_ENTFC/2-145
D0ASF9_ENTFC/2-145
D0AVY5_BRUAB/17-153
D0B4Y7_BRUME/30-180
D0B9G2_BRUME/21-157
D0BB57_BRUSU/17-153
D0C564_9GAMM/4-140
D0CEY4_ACIBA/3-152
D0CEZ3_ACIBA/13-166
D0CS02_9RHOB/6-146
D0D8P0_9RHOB/5-142
D0D9F9_9RHOB/15-112
D0D9K5_9RHOB/21-170
D0DAX1_9RHOB/14-99
D0DHZ1_9LACO/64-198
D0DK44_9LACO/12-145
D0DKY5_9LACO/3-127
D0DS50_LACFE/3-142
D0E7E4_ECOLX/1-92
D0GF59_BRUME/17-153
D0H4C0_VIBCH/4-165
D0H729_VIBCH/120-263
D0HF00_VIBMI/12-158
D0HKC7_VIBCH/120-263
D0I2Q5_VIBHO/3-162
D0I2R0_VIBHO/3-145
D0I6L8_VIBHO/1-34
D0IUG5_HELP1/65-206
D0IY17_COMT2/5-139
D0J5Q7_COMT2/3-137
D0JMC7_YERPD/3-139
D0JMK0_YERPD/3-159
D0JY50_YERP1/3-139
D0JYC6_YERP1/3-159
D0KA20_STAAD/3-137
D0KHU0_PECWW/3-158
D0KKB8_PECWW/3-142
D0KNC6_SULS9/56-191
D0KP00_SULS9/56-191
D0KP58_SULS9/56-189
D0KPC1_SULS9/59-193
D0KQX1_SULS9/56-190
D0KQY7_SULS9/56-190
D0KU35_SULS9/56-191
D0KUF3_SULS9/56-190
D0KVD8_SULS9/56-189
D0L019_HALNC/5-139
D0L6E6_GORB4/17-167
D0L6F5_GORB4/13-169
D0L8A2_GORB4/3-136
D0LCK8_GORB4/2-140
D0LEF2_GORB4/3-138
D0LEH9_GORB4/9-157
D0LLL4_HALO1/12-165
D0LLP4_HALO1/18-171
D0LMW3_HALO1/18-171
D0LN15_HALO1/18-171
D0LNE7_HALO1/11-164
D0LP67_HALO1/18-171
D0LPD9_HALO1/18-171
D0LPM7_HALO1/11-164
D0LQK1_HALO1/18-171
D0LQR9_HALO1/18-171
D0LS84_HALO1/18-171
D0M4L7_VIBSE/5-147
D0M5T1_VIBSE/1-81
D0M6S8_VIBSE/3-145
D0MC84_VIBSE/2-156
D0PAX1_BRUSU/30-180
D0PD41_BRUSU/21-157
D0PJ86_BRUSU/1-136
D0R0F2_9VIRU/17-165
D0R0F3_9VIRU/27-176
D0RIK2_9RHIZ/17-153
D0RLQ1_9RHIZ/30-180
D0RX78_9STRE/3-142
D0S185_ACICA/3-150
D0S186_ACICA/3-143
D0S3W3_ACICA/3-144
D0SF07_ACIJO/5-139
D0SGP4_ACIJO/5-139
D0SGV0_ACIJO/12-152
D0SHG4_ACIJO/6-157
D0SHJ3_ACIJO/3-138
D0SHL4_ACIJO/63-203
D0SQL7_ACIJU/1-56
D0SRL1_ACIJU/1-115
D0SXC4_ACILW/59-196
D0T021_ACILW/5-140
D0T040_ACILW/5-139
D0T0B6_ACILW/5-139
D0T8M7_ACIRA/5-139
D0T8U6_ACIRA/6-157
D0T8W8_ACIRA/3-138
D0TAR1_9BACE/2-144
D0TBV9_9BACE/2-144
D0TG32_9BACE/2-142
D0TP06_9BACE/8-157
D0TXU5_9BACE/14-157
D0TY17_9BACE/3-157
D0TY93_9BACE/2-136
D0UIR1_AGGAD/3-141
D0UIT3_AGGAD/2-136
D0UZG9_BACTK/12-144
D0VDM9_HELPY/41-182
D0VDN3_HELPY/41-182
D0VDZ7_STAAU/9-157
D0WPX8_9ACTO/11-160
D0WTQ1_VIBAL/3-141
D0X4T4_VIBHA/3-141
D0XHM7_VIBHA/4-160
D0Z4T9_LISDA/2-143
D0Z4Z4_LISDA/3-159
D0Z515_LISDA/3-162
D0Z555_LISDA/19-175
D0ZHP1_EDWTE/9-162
D0ZHT5_SALT1/3-138
D0ZTY7_SALT1/3-137
D1AH67_SEBTE/4-162
D1ANC8_SEBTE/4-152
D1AQX9_SEBTE/4-145
D1ARY5_SEBTE/2-158
D1AYY6_SULD5/5-144
D1BBN5_SANKS/3-141
D1BJN8_SANKS/9-155
D1C1U3_SPHTD/8-114
D1C3V6_SPHTD/16-165
D1C6M6_SPHTD/7-154
D1C6R3_SPHTD/16-163
D1CHR7_THET1/17-138
D1CTR0_SINTE/35-76
D1EBX9_NEIGO/2-140
D1EMA0_9RHIZ/17-153
D1EQD2_9RHIZ/30-180
D1EZB8_BRUME/21-157
D1F1Q8_BRUME/30-180
D1F6P9_BRUME/30-180
D1F8W7_BRUME/21-157
D1FFN5_9RHIZ/17-153
D1FHT9_9RHIZ/30-180
D1GPV6_STAA0/18-165
D1GTG8_STAA0/2-138
D1GUJ0_STAA0/9-157
D1GUJ1_STAA0/4-148
D1GUZ6_STAA0/2-145
D1JCJ2_9ARCH/3-147
D1JTR4_9BACE/2-144
D1JVM6_9BACE/4-156
D1JW57_9BACE/3-153
D1JWR4_9BACE/3-157
D1JWT7_9BACE/2-136
D1K0X3_9BACE/8-157
D1K306_9BACE/2-144
D1K5B2_9BACE/4-151
D1K5E4_9BACE/4-156
D1K5G2_9BACE/2-144
D1KF69_PSEAE/23-157
D1LHJ3_ENTFA/3-142
D1LHK6_ENTFA/2-138
D1LHK8_ENTFA/3-142
D1N2R1_9BACT/9-162
D1N7I8_9BACT/8-161
D1N9Y3_9BACT/55-178
D1NAE2_9BACT/3-65
D1NAE2_9BACT/56-178
D1NJ87_CLOTM/1-119
D1NJY6_CLOTM/29-178
D1NJY8_CLOTM/22-171
D1NLU0_CLOTM/5-154
D1NP21_CLOTM/8-164
D1NQH4_CLOTM/4-149
D1NQH7_CLOTM/4-149
D1NRE6_CLOTM/17-132
D1NRJ2_CLOTM/14-134
D1NSN5_9BIFI/50-192
D1NSR0_9BIFI/58-188
D1NT37_9BIFI/1-114
D1NTD5_9BIFI/57-193
D1NTF6_9BIFI/92-227
D1NTK3_9BIFI/50-192
D1NUJ6_9BIFI/1-126
D1NV82_9BIFI/58-142
D1NX56_9BIFI/58-188
D1P3K8_9ENTR/1-101
D1PDE2_9BACT/55-195
D1PJU4_9FIRM/16-105
D1PJW4_9FIRM/12-162
D1PK21_9FIRM/8-163
D1PK22_9FIRM/26-181
D1PK23_9FIRM/7-168
D1PK24_9FIRM/3-131
D1PK74_9FIRM/6-159
D1PK75_9FIRM/1-150
D1PK76_9FIRM/6-161
D1PKB9_9FIRM/3-35
D1PKC0_9FIRM/1-89
D1PKF1_9FIRM/40-190
D1PKF8_9FIRM/7-149
D1PLZ4_9FIRM/22-171
D1PN48_9FIRM/22-171
D1PPD5_9FIRM/8-158
D1PPL5_9FIRM/1-133
D1PQK3_9FIRM/1-93
D1PQK4_9FIRM/3-48
D1PQP9_9FIRM/50-199
D1PSJ0_9FIRM/10-159
D1PSJ2_9FIRM/3-147
D1PSQ9_9FIRM/3-147
D1QC72_STAAU/3-149
D1QCH4_STAAU/8-72
D1QDF6_STAAU/16-164
D1QDF7_STAAU/4-148
D1QE03_STAAU/2-135
D1QE36_STAAU/2-138
D1QJC8_STAAU/9-157
D1QJC9_STAAU/4-148
D1R3R0_STAAU/2-145
D1R5F6_9CHLA/1-61
D1R5F7_9CHLA/1-81
D1R7Z1_9CHLA/3-89
D1RML2_LEGLO/2-136
D1U226_YERPE/3-159
D1U2M6_YERPE/3-139
D1VU88_9FIRM/8-166
D1VV19_9FIRM/4-161
D1VV21_9FIRM/23-178
D1VV23_9FIRM/5-158
D1VV52_9FIRM/13-162
D1W833_9BACT/5-157
D1WFA2_9LACO/41-175
D1WJH7_STAEP/2-145
D1WK21_STAEP/2-138
D1WLZ7_STAEP/1-59
D1WPI0_STAEP/2-145
D1WPI1_STAEP/2-138
D1WPI8_STAEP/3-137
D1XKL6_9ACTO/64-166
D1XV22_9BACT/2-62
D1XVV1_9BACT/1-82
D1XZQ8_9BACT/3-75
D1YIF9_9LACO/1-78
D1YII4_9LACO/1-100
D1YJS0_9LACO/55-166
D1ZVL9_SORMK/14-122
D1ZVP1_SORMK/2-134
D1ZVZ6_SORMK/2-59
D1ZWG4_SORMK/2-128
D1ZXT6_SORMK/122-256
D1ZY85_SORMK/48-189
D1ZYY5_SORMK/55-138
D2ABE8_SHIF2/2-40
D2AC87_SHIF2/5-139
D2ACD9_SHIF2/6-164
D2AHD3_SHIF2/2-136
D2AUI3_STRRD/10-159
D2B505_STRRD/4-139
D2B546_STRRD/97-244
D2BGC7_DEHSV/29-177
D2BJ82_DEHSV/14-164
D2BJ83_DEHSV/3-147
D2BJ92_DEHSV/7-157
D2BJ93_DEHSV/3-147
D2BPF4_LACLK/2-134
D2BRG9_LACLK/2-138
D2BRH2_LACLK/5-133
D2BYH7_DICD5/2-136
D2EIP2_PEDAC/2-143
D2ERI4_9STRE/7-147
D2ESY1_9BACE/8-139
D2F0Q0_9BACE/3-145
D2F1Q7_9BACE/3-157
D2F1R5_9BACE/4-156
D2FA98_STAAU/7-57
D2FAA2_STAAU/2-145
D2FAA3_STAAU/2-138
D2FH92_STAAU/9-157
D2FH93_STAAU/4-148
D2FHR8_STAAU/7-57
D2FHS8_STAAU/2-138
D2FP62_STAAU/7-69
D2FQY9_STAAU/7-57
D2FR06_STAAU/2-138
D2FYN2_STAAU/2-71
D2FYN6_STAAU/2-145
D2FYN7_STAAU/2-138
D2G4Y5_STAAU/9-157
D2G4Y6_STAAU/4-148
D2G619_STAAU/2-138
D2G623_STAAU/2-145
D2G7P1_STAAU/7-57
D2G7R1_STAAU/2-138
D2GA59_STAAU/2-138
D2GDF5_STAAU/16-164
D2GDF6_STAAU/4-148
D2GE54_STAAU/7-57
D2GE72_STAAU/2-138
D2GH90_STAAU/2-138
D2GPN2_STAAU/2-71
D2GPQ6_STAAU/2-138
D2GSD9_STAAU/2-138
D2IYS3_9CAUD/8-158
D2IYY4_9CAUD/8-158
D2IZ47_9CAUD/8-158
D2IZC1_9CAUD/8-158
D2IZI4_9CAUD/8-158
D2IZP3_9CAUD/8-158
D2IZV7_9CAUD/8-158
D2J5X3_STAAU/2-145
D2J5X4_STAAU/2-138
D2J611_STAAU/2-138
D2J612_STAAU/2-145
D2J616_STAAU/7-57
D2J6B7_STAAU/2-138
D2J6D7_STAEP/3-137
D2J6E7_STAEP/2-135
D2J6G2_STAEP/2-138
D2J6J2_STAAU/2-135
D2J6J4_STAAU/2-145
D2J6L4_STAAU/2-135
D2J6P1_9STAP/2-138
D2J6P2_9STAP/2-145
D2J6R3_9STAP/2-135
D2J6S2_STAAU/7-57
D2J6U2_STAAU/2-138
D2J6Y0_9STAP/58-191
D2J6Y8_9STAP/2-138
D2J724_STAAU/2-138
D2J728_STAAU/2-145
D2J7C4_STAAU/3-137
D2J7G7_STAAU/2-145
D2J7R1_STAAU/2-77
D2J7R1_STAAU/76-120
D2J7V7_STAAU/2-145
D2J7W1_STAAU/2-138
D2J7Z9_STAAU/7-150
D2J8D6_STAAU/2-145
D2J8H5_STAEP/2-145
D2J8Q7_STAAU/3-138
D2J8S2_STAAU/2-145
D2J9D2_STAAU/7-82
D2J9D2_STAAU/81-125
D2J9F7_STAAU/2-145
D2J9G1_STAAU/4-50
D2J9R0_STAAU/2-145
D2J9U9_STAAU/2-138
D2JA03_STAAU/2-138
D2JA79_STAAU/28-162
D2JAK3_STAAU/4-50
D2JAQ3_STAAU/7-57
D2JBD7_ENTFC/5-139
D2JBE9_ENTFC/1-92
D2JBI7_STAAU/4-51
D2JBM5_STAAU/2-138
D2JBU7_STAAU/2-138
D2JBV2_STAAU/2-145
D2JC32_STAEP/2-145
D2JC47_STAEP/2-145
D2JC65_STAEP/2-145
D2JC66_STAEP/2-138
D2JC94_STAEP/2-124
D2JC99_STAEP/2-135
D2JCD9_STAEP/2-138
D2JCH2_STAEP/2-145
D2JCM0_STAEP/2-145
D2JCP8_STAEP/3-137
D2JCY8_STAEP/2-145
D2JD42_STAEP/2-138
D2JD43_STAEP/2-145
D2JD70_STAAU/2-145
D2JD71_STAAU/2-138
D2JDJ9_STAAU/3-137
D2JDL4_9STAP/3-137
D2JDU7_STAAU/3-137
D2JEG3_STAAU/2-138
D2JEU1_ENTFC/3-38
D2JEW1_ENTFC/2-145
D2JF33_STAAU/2-135
D2JF35_STAAU/2-145
D2JF40_STAAU/2-142
D2JF83_STAAU/2-145
D2JF90_STAAU/2-135
D2JKW4_STAAU/1-85
D2JL34_STAAU/3-138
D2JL64_STAAU/3-137
D2JLH1_STAAU/2-138
D2KKW7_9ACTO/1-152
D2KRD2_9CAUD/8-157
D2L4I9_9DELT/2-137
D2L5E2_9DELT/2-136
D2L9C2_9DELT/5-139
D2MN18_9FIRM/2-148
D2MPC8_9FIRM/8-163
D2MPD5_9FIRM/10-160
D2MXK5_CAMJE/2-145
D2N375_STAA5/5-155
D2N390_STAA5/5-155
D2NHH2_ECOS5/4-164
D2NXL6_LISM1/3-148
D2P2Y9_LISM1/31-180
D2P2Z1_LISM1/25-174
D2P2Z2_LISM1/9-123
D2P381_LISM1/2-136
D2P386_LISM1/2-144
D2P3F5_LISM1/7-143
D2P5S5_LISM2/31-180
D2P5S7_LISM2/25-174
D2P5S8_LISM2/9-123
D2P8Z1_LISM2/3-148
D2PG85_SULID/56-189
D2PGN2_SULID/59-198
D2PGX2_SULID/59-198
D2PI88_SULID/59-139
D2PIA6_SULID/59-198
D2PIR6_SULID/59-197
D2PJ46_SULID/59-197
D2PN80_KRIFD/8-157
D2QPB0_SPILD/2-144
D2QQN2_SPILD/2-136
D2QRB4_SPILD/4-138
D2QVX1_SPILD/3-139
D2R009_PIRSD/20-153
D2R284_PIRSD/4-152
D2R2S5_PIRSD/8-159
D2R2T0_PIRSD/17-163
D2R3A6_PIRSD/4-148
D2RAA0_GARV4/25-173
D2RAD4_GARV4/2-103
D2RAX9_GARV4/1-64
D2RBA8_GARV4/19-169
D2RDL3_ARCPA/62-202
D2RDN7_ARCPA/3-148
D2RHY1_ARCPA/3-150
D2RKB5_ACIFV/20-168
D2SAI1_GEOOG/5-154
D2SBP9_GEOOG/9-163
D2SBW2_GEOOG/5-142
D2SEX9_GEOOG/12-161
D2TE42_ERWP6/4-145
D2TE52_ERWP6/3-139
D2TNP9_CITRI/2-136
D2TQ79_CITRI/2-136
D2TR85_CITRI/3-137
D2TSR6_CITRI/13-147
D2TV67_CITRI/3-159
D2U9C2_XANAP/16-169
D2UDG9_XANAP/4-138
D2UFD4_XANAP/16-169
D2UPG2_STAAU/7-69
D2UQ54_STAAU/2-138
D2UT04_STAAU/2-138
D2UVX2_STAAU/16-164
D2UVX3_STAAU/4-148
D2WFA2_ECOLX/5-139
D2XR37_9VIRU/1-95
D2XRN4_9CAUD/39-188
D2Y5N8_STAHA/1-65
D2Y5N9_9STAP/1-65
D2Y5P0_STASC/1-65
D2Y5P1_STASC/1-65
D2Y5P2_STASC/1-65
D2Y5P3_STASC/1-65
D2Y5P4_STASC/1-65
D2Y5P5_STASC/1-65
D2Y5P6_STASC/1-65
D2Y5P7_STASC/1-65
D2Y5P8_9STAP/1-65
D2Y5P9_9STAP/1-65
D2Y5Q0_STASC/1-65
D2Y5Q1_STASC/1-65
D2ZT03_NEIMU/4-106
D2ZT04_NEIMU/3-51
D3AFE7_9CLOT/11-164
D3AFK6_9CLOT/7-149
D3AFN0_9CLOT/8-140
D3AFN2_9CLOT/12-166
D3AFN3_9CLOT/24-177
D3AFN4_9CLOT/4-159
D3AGH3_9CLOT/11-160
D3AJD3_9CLOT/11-161
D3AK38_9CLOT/20-178
D3APF2_9CLOT/8-162
D3APF3_9CLOT/5-148
D3APF4_9CLOT/11-164
D3BB63_POLPA/669-780
D3BHX2_POLPA/1-74
D3BNF7_POLPA/168-265
D3CRA2_9ACTO/25-176
D3CX62_9ACTO/2-138
D3CY13_9ACTO/13-160
D3D1W3_9ACTO/24-163
D3D7U3_9ACTO/40-178
D3DB08_9ACTO/1-77
D3DD02_9ACTO/1-132
D3DDK0_9ACTO/3-151
D3DDM0_9ACTO/2-53
D3DGM6_HYDTT/5-152
D3DHN5_HYDTT/58-199
D3ERA0_STAA4/9-157
D3ERA1_STAA4/4-148
D3FAT3_CONWI/3-150
D3FEC1_CONWI/11-176
D3FTU5_BACPE/18-164
D3FXW1_BACPE/2-136
D3G1Y4_BACPE/4-138
D3G217_BACPE/3-147
D3G224_BACPE/1-38
D3GSI1_ECO44/4-145
D3H359_ECO44/5-139
D3H737_STRM6/5-154
D3H9H8_STRM6/2-148
D3HAQ5_STRM6/30-179
D3HSV9_LEGLN/2-136
D3HTV0_LEGLN/2-136
D3IP01_SERMA/3-139
D3JCW0_STAAU/9-156
D3JCW1_STAAU/4-148
D3JWU1_9DELT/16-168
D3KPT9_LISMO/3-151
D3L8F9_OENOE/2-144
D3LCN4_OENOE/2-141
D3LCP2_OENOE/2-143
D3LE08_ENTFC/3-138
D3LHB2_ENTFC/4-154
D3LJD9_ENTFC/2-136
D3LK52_ENTFC/3-139
D3LK59_ENTFC/2-145
D3LK63_ENTFC/2-145
D3LKQ2_MICLU/8-160
D3LL67_MICLU/5-142
D3LL77_MICLU/4-85
D3LLC6_MICLU/5-142
D3LQG1_MICLU/4-138
D3LWX9_9FIRM/11-162
D3M405_9ACTO/8-157
D3M9Z3_9ACTO/4-125
D3MPL7_9FIRM/8-177
D3MRM6_9FIRM/6-159
D3MRM7_9FIRM/23-178
D3MRM8_9FIRM/4-161
D3MSU2_9FIRM/8-156
D3MTV4_9FIRM/29-178
D3MUI1_9FIRM/2-139
D3NSX5_AZOS1/3-145
D3NTU9_AZOS1/3-157
D3NUE3_AZOS1/2-139
D3NYA9_AZOS1/8-136
D3NYC3_AZOS1/2-107
D3NYE1_AZOS1/14-164
D3P0F6_AZOS1/4-138
D3P0G0_AZOS1/5-69
D3P0V9_AZOS1/11-152
D3P388_AZOS1/14-164
D3P3A0_AZOS1/14-164
D3P4V8_AZOS1/14-164
D3P6S9_AZOS1/18-159
D3P848_AZOS1/3-138
D3P871_AZOS1/2-136
D3P8D1_AZOS1/14-164
D3PWM5_STANL/26-195
D3Q0G3_STANL/5-107
D3Q2C3_STANL/5-152
D3QDF0_STALH/2-138
D3QFI6_STALH/3-149
D3QKP5_ECOCB/4-164
D3QL48_ECOCB/3-158
D3QN54_ECOCB/14-148
D3QND4_ECOCB/4-145
D3QUP5_ECOCB/2-136
D3QYR5_ECOCB/3-162
D3RAE4_KLEVT/5-159
D3RAE6_KLEVT/4-166
D3RB81_KLEVT/2-136
D3RWH1_ALLVD/3-148
D3S130_FERPA/59-198
D3S8S5_METSF/61-199
D3SH27_DEHSG/3-150
D3SH93_DEHSG/8-156
D3SK62_DEHSG/7-157
D3SK64_DEHSG/3-147
D3SK77_DEHSG/8-158
D3SK79_DEHSG/3-147
D3SK90_DEHSG/7-157
D3SK92_DEHSG/3-147
D3SV76_NATMM/60-198
D3SWA0_NATMM/60-198
D3SXD4_NATMM/10-164
D3SXD5_NATMM/117-223
D3TZD5_9RHIZ/10-152
D3UT48_9ENTR/15-151
D3UW84_XENBS/14-81
D3V2U7_XENBS/3-137
D3VC23_XENNA/3-137
D3VCU4_XENNA/2-143
D3VCW7_XENNA/1-71
D3VCX2_XENNA/3-106
D3VH37_XENNA/1-29
D3VH38_XENNA/2-105
D3VM00_XENNA/4-157
D3VM24_XENNA/12-47
D3VM25_XENNA/1-97
D3VM29_XENNA/10-146
D3VM33_XENNA/5-142
D3VM46_XENNA/2-143
D3VWX7_PSEAC/5-139
D3VWY1_PSEAC/7-148
D3VWY3_9PSED/2-136
D3VX00_COMTE/12-165
D3VX07_COMTE/7-148
D3W9G9_STAAU/5-155
D3X7J1_STAST/2-138
D3X7L3_STAST/9-152
D3XF36_RICAM/3-139
D3XF61_RICAM/3-135
D4AH33_9STAP/6-153
D4AH34_9STAP/2-148
D4BQM8_BIFBR/58-195
D4C6A8_9CLOT/11-161
D4C6B6_9CLOT/1-91
D4C6D7_9CLOT/12-162
D4C6N7_9CLOT/22-171
D4C6P4_9CLOT/8-157
D4C6Q9_9CLOT/11-160
D4C886_9CLOT/7-149
D4C8E3_9CLOT/24-132
D4C9J1_9CLOT/13-163
D4C9V5_9CLOT/20-169
D4C9X7_9CLOT/17-166
D4C9X8_9CLOT/1-52
D4C9X9_9CLOT/1-116
D4CAH2_9CLOT/32-174
D4CAI1_9CLOT/11-112
D4CAK3_9CLOT/377-530
D4CB02_9CLOT/14-165
D4CB59_9CLOT/1-98
D4CBS0_9CLOT/5-167
D4CBS1_9CLOT/25-177
D4CBS2_9CLOT/12-172
D4CC02_9CLOT/34-85
D4CDM0_9CLOT/32-181
D4CMQ0_9FIRM/15-164
D4CRE2_9FIRM/9-160
D4CRF0_9FIRM/1-124
D4CRL8_9FUSO/2-140
D4CRY0_9FUSO/63-194
D4DTY2_NEIEG/13-152
D4DVQ1_SEROD/1-44
D4DW02_SEROD/32-145
D4EA79_SEROD/3-138
D4EA96_SEROD/5-142
D4EIN0_ENTFA/1-113
D4EL93_ENTFA/29-178
D4EL97_ENTFA/3-145
D4ELA1_ENTFA/3-142
D4ELE4_ENTFA/3-136
D4EMY0_ENTFA/3-139
D4EPB0_ENTFA/2-136
D4EPB5_ENTFA/26-165
D4ESZ2_ENTFA/3-136
D4EWX1_ENTFA/3-142
D4EWX5_ENTFA/3-145
D4EWX9_ENTFA/23-172
D4EY62_ENTFA/1-113
D4EYG5_ENTFA/2-136
D4EYV9_ENTFA/6-142
D4EZB7_ENTFA/26-165
D4FBN4_9LACO/3-127
D4FC99_9LACO/12-75
D4FK68_STAEP/1-59
D4FL53_STAEP/1-85
D4FL56_STAEP/2-138
D4FL57_STAEP/13-50
D4FMH8_STAEP/3-137
D4FMK6_STAEP/2-145
D4FMV9_STAEP/5-153
D4FX90_BACNA/3-149
D4FZQ2_BACNA/2-126
D4GSU2_HALVD/6-155
D4H4W7_DENA2/3-145
D4HF67_PROAS/34-183
D4HF68_PROAS/21-170
D4I4P9_ERWAC/4-145
D4IGM9_ERWAE/4-145
D4IKP8_9BACT/4-135
D4IMY7_9BACT/2-144
D4J4A9_9FIRM/6-155
D4J6P6_9FIRM/50-200
D4J8N9_9FIRM/15-163
D4JA67_9FIRM/20-169
D4JCL6_9FIRM/8-157
D4JEB8_9FIRM/8-157
D4JJ13_9FIRM/7-169
D4JJ14_9FIRM/25-175
D4JJ15_9FIRM/10-169
D4JJ94_9FIRM/34-183
D4JJR3_9FIRM/7-168
D4JJR4_9FIRM/28-179
D4JJR5_9FIRM/11-170
D4JMP9_9FIRM/12-162
D4JMT9_9FIRM/11-170
D4JMU0_9FIRM/28-179
D4JMU1_9FIRM/5-157
D4JN20_9FIRM/26-132
D4JN23_9FIRM/10-120
D4JQW3_9FIRM/16-167
D4JRA7_9FIRM/6-155
D4JS55_9FIRM/6-155
D4JS67_9FIRM/13-161
D4JT13_9FIRM/34-184
D4JT15_9FIRM/32-181
D4JT18_9FIRM/22-171
D4JT34_9FIRM/50-200
D4JXP5_9FIRM/63-215
D4JXU5_9FIRM/8-163
D4JXU6_9FIRM/7-168
D4JXU7_9FIRM/3-131
D4JYF0_9FIRM/3-153
D4JYR6_9FIRM/3-148
D4JYZ6_9FIRM/8-158
D4JZR5_9FIRM/8-164
D4JZW5_9FIRM/11-161
D4JZX4_9FIRM/1-126
D4JZY5_9FIRM/22-171
D4K000_9FIRM/8-158
D4K1A0_9FIRM/3-148
D4K1L0_9FIRM/12-162
D4K1V4_9FIRM/3-148
D4K1V6_9FIRM/3-148
D4K2S7_9FIRM/13-155
D4K3A3_9FIRM/8-158
D4K3D1_9FIRM/7-149
D4K3G4_9FIRM/3-53
D4K3J0_9FIRM/24-181
D4K4J1_9FIRM/11-102
D4K4N0_9FIRM/8-159
D4K542_9FIRM/8-148
D4K6N3_9FIRM/19-168
D4K6T2_9FIRM/8-155
D4K6X7_9FIRM/27-176
D4K6Z0_9FIRM/3-148
D4K710_9FIRM/3-167
D4K7E7_9FIRM/3-148
D4K8K2_9FIRM/19-169
D4K8Q3_9FIRM/3-148
D4K9A5_9FIRM/1-91
D4K9B6_9FIRM/3-148
D4K9V4_9FIRM/8-158
D4KA41_9FIRM/19-168
D4KAC8_9FIRM/3-150
D4KAD5_9FIRM/3-167
D4KAL2_9FIRM/3-148
D4KBB2_9FIRM/8-158
D4KBG3_9FIRM/5-156
D4KBP6_9FIRM/3-148
D4KCJ5_9FIRM/7-157
D4KCR8_9FIRM/9-161
D4KCT9_9FIRM/3-148
D4KKJ1_9FIRM/11-170
D4KKJ2_9FIRM/28-179
D4KKJ3_9FIRM/5-163
D4KL66_9FIRM/25-174
D4KL68_9FIRM/30-179
D4KMR1_9FIRM/12-162
D4KMS8_9FIRM/11-160
D4KNE0_9FIRM/24-181
D4KNQ9_9FIRM/13-163
D4KNZ5_9FIRM/8-158
D4KP29_9FIRM/8-157
D4KQ02_9FIRM/33-177
D4KQ03_9FIRM/31-195
D4KQ04_9FIRM/7-171
D4KS24_9FIRM/16-166
D4KSL3_9FIRM/12-131
D4KT37_9FIRM/10-169
D4KT38_9FIRM/25-175
D4KT39_9FIRM/7-169
D4KUM7_9FIRM/53-202
D4KUS9_9FIRM/1-146
D4KV00_9FIRM/11-168
D4KV01_9FIRM/31-184
D4KV03_9FIRM/4-161
D4KV26_9FIRM/7-149
D4KVQ7_9FIRM/24-167
D4KVQ8_9FIRM/33-197
D4KVQ9_9FIRM/7-171
D4KXT3_9FIRM/6-161
D4KXT4_9FIRM/26-179
D4KXT5_9FIRM/9-167
D4KY24_9FIRM/3-150
D4L005_9FIRM/3-158
D4L073_9FIRM/10-169
D4L074_9FIRM/25-175
D4L075_9FIRM/7-169
D4L0X6_9FIRM/13-163
D4L1Y1_9FIRM/8-155
D4L206_9FIRM/11-160
D4L227_9FIRM/18-167
D4L3B6_9FIRM/17-119
D4L3B9_9FIRM/22-135
D4L3N0_9FIRM/16-166
D4L4D3_9FIRM/8-157
D4L4F8_9FIRM/8-157
D4L4K4_9FIRM/19-168
D4L4M6_9FIRM/8-157
D4L4M7_9FIRM/8-63
D4L956_9FIRM/3-145
D4L997_9FIRM/8-155
D4L9D4_9FIRM/22-171
D4L9F5_9FIRM/8-157
D4L9T6_9FIRM/2-145
D4L9W4_9FIRM/50-200
D4LBK4_9FIRM/6-155
D4LCX0_9FIRM/7-157
D4LEK4_9FIRM/9-162
D4LEK9_9FIRM/3-137
D4LFS4_9FIRM/11-170
D4LFS5_9FIRM/28-179
D4LFS6_9FIRM/7-168
D4LIS2_9FIRM/1-116
D4LJH7_9FIRM/4-169
D4LKH1_9FIRM/5-157
D4LKH2_9FIRM/4-157
D4LM16_9FIRM/4-149
D4LMC5_9FIRM/3-158
D4LQ30_9FIRM/3-150
D4LQI0_9FIRM/14-172
D4LQI1_9FIRM/24-184
D4LQI2_9FIRM/7-163
D4LTQ2_9FIRM/10-160
D4LVB8_9FIRM/18-167
D4LWG8_9FIRM/32-181
D4LWL2_9FIRM/8-158
D4LWM1_9FIRM/8-159
D4LWP0_9FIRM/22-171
D4LWU9_9FIRM/26-174
D4LWW5_9FIRM/12-162
D4LX54_9FIRM/8-162
D4LXN8_9FIRM/22-171
D4LY59_9FIRM/7-149
D4LZX0_9FIRM/28-179
D4LZX1_9FIRM/7-168
D4M1Y6_9FIRM/19-168
D4M200_9FIRM/11-160
D4M217_9FIRM/377-530
D4M3J6_9FIRM/12-161
D4M3M5_9FIRM/8-155
D4M3W6_9FIRM/8-157
D4M3Y7_9FIRM/8-158
D4M400_9FIRM/3-46
D4M6R4_9FIRM/131-253
D4M7P9_9BACT/2-140
D4MFW0_9ENTE/2-138
D4MGI5_9ENTE/3-136
D4MGQ5_9ENTE/3-142
D4MGV6_9ENTE/3-145
D4MHP0_9FIRM/2-141
D4MIL5_9FIRM/28-177
D4MKI8_9FIRM/6-155
D4MKQ8_9FIRM/19-168
D4MKQ9_9FIRM/32-181
D4MKZ2_9FIRM/8-148
D4ML40_9FIRM/8-157
D4ML41_9FIRM/15-70
D4MLS7_9FIRM/8-158
D4MPV6_9FIRM/27-176
D4MQV2_9FIRM/4-149
D4MS78_9FIRM/7-149
D4MSG6_9FIRM/11-169
D4MSG7_9FIRM/6-168
D4MVK2_9FIRM/5-157
D4MWD3_9FIRM/8-158
D4MWE5_9FIRM/2-85
D4MY20_9FIRM/10-160
D4N1I8_9FIRM/14-162
D4N5I7_9BACT/1-73
D4N5J6_9BACT/2-143
D4N5M7_9BACT/2-140
D4P0V0_STAAU/2-145
D4P8T2_9BACI/2-136
D4PLX5_LISMO/3-148
D4PQR7_LISMO/2-136
D4PQS1_LISMO/2-138
D4PQW2_LISMO/5-147
D4PY32_LISMO/2-145
D4Q742_LISMO/3-148
D4QI53_ENTFC/3-138
D4QM51_ENTFC/3-142
D4QM81_ENTFC/1-37
D4QM91_ENTFC/1-127
D4QQ99_ENTFC/5-139
D4QQB0_ENTFC/3-140
D4QQC4_ENTFC/2-145
D4QS39_ENTFC/3-138
D4QVJ7_ENTFC/9-158
D4QVJ8_ENTFC/3-153
D4QWC3_ENTFC/3-139
D4QWC8_ENTFC/3-142
D4QYL8_ENTFC/2-145
D4QYW2_ENTFC/3-139
D4R274_ENTFC/3-138
D4R4W2_ENTFC/2-152
D4R794_ENTFC/1-127
D4R9M0_ENTFC/3-138
D4RA03_ENTFC/2-145
D4RAH3_ENTFC/4-154
D4RAH9_ENTFC/2-145
D4RC89_ENTFC/1-46
D4RC92_ENTFC/2-145
D4RC95_ENTFC/2-138
D4RDZ8_ENTFC/3-139
D4RFK4_ENTFC/3-142
D4RFL7_ENTFC/3-140
D4RFM5_ENTFC/1-46
D4RFM8_ENTFC/2-145
D4RFN1_ENTFC/2-138
D4RH53_ENTFC/3-138
D4RR58_ENTFC/2-138
D4RR61_ENTFC/2-145
D4RRX3_ENTFC/3-139
D4RSB7_ENTFC/8-157
D4RSD0_ENTFC/4-154
D4RU70_ENTFC/1-122
D4RU72_ENTFC/3-150
D4RVN4_ENTFC/3-138
D4RWU4_9FIRM/1-137
D4RXX2_9FIRM/22-171
D4RZQ1_9FIRM/7-169
D4RZQ2_9FIRM/25-175
D4RZQ3_9FIRM/10-169
D4RZZ2_9FIRM/3-145
D4S0W6_9FIRM/20-169
D4S596_9FIRM/8-142
D4S838_9FIRM/10-159
D4SIP1_ENTFC/1-37
D4SIW8_ENTFC/2-145
D4SN06_ENTFC/1-117
D4SN88_ENTFC/3-138
D4SQ90_9XANT/12-60
D4SQ93_9XANT/5-160
D4SW59_9XANT/3-137
D4SYH9_9XANT/6-141
D4SYI8_9XANT/2-140
D4T0H5_9XANT/5-160
D4T0K0_9XANT/5-111
D4T2J4_9XANT/1-103
D4T2J5_9XANT/5-158
D4T9V3_9XANT/5-160
D4TA06_9XANT/5-160
D4TA14_9XANT/3-137
D4TBV5_9XANT/5-140
D4TD71_9NOST/19-126
D4TD82_9NOST/66-206
D4TFB0_9NOST/66-202
D4TFQ0_9NOST/66-206
D4THC5_9NOST/66-206
D4THU4_9NOST/66-205
D4TIR0_9NOST/66-163
D4TIZ8_9NOST/66-206
D4TLZ0_9NOST/66-206
D4TNM2_9NOST/13-126
D4TQE4_9NOST/18-151
D4TRA2_9NOST/59-142
D4U9E3_STAAU/28-162
D4UA85_STAAU/2-138
D4UAA4_STAAU/2-145
D4UAG6_STAAU/9-157
D4UAG7_STAAU/4-148
D4UC11_STAAU/9-157
D4UC12_STAAU/4-148
D4UH92_STAAU/3-149
D4UIF5_STAAU/2-145
D4UIF6_STAAU/2-138
D4V1D1_ENTFA/3-136
D4V7P3_BACVU/3-157
D4VA93_BACVU/2-144
D4VBD9_BACVU/6-154
D4VGB4_9BACE/3-151
D4VH84_9BACE/8-157
D4VIS7_9BACE/6-138
D4VQ33_9BACE/2-144
D4VVA0_ENTFC/7-77
D4VVA2_ENTFC/4-45
D4VZX3_ENTFC/1-51
D4W0G7_ENTFC/3-138
D4W0T7_ENTFC/3-137
D4W0T8_ENTFC/3-142
D4W417_9FIRM/8-152
D4W964_9FIRM/2-136
D4W974_9FIRM/63-166
D4W9J0_BACOV/4-156
D4WBD8_BACOV/3-157
D4WCH3_BACOV/6-138
D4WGZ3_BACOV/4-156
D4WLT2_BACOV/4-156
D4WM55_BACOV/4-138
D4WN56_BACOV/3-137
D4WPW3_BACOV/8-157
D4WST8_BACOV/9-142
D4WTQ7_BACOV/18-160
D4X2I6_BACOV/3-151
D4X8Q3_9BURK/25-167
D4XJZ9_ACIHA/6-157
D4XK02_ACIHA/25-159
D4XK35_ACIHA/3-138
D4XK82_ACIHA/2-143
D4Y3F3_BACTR/4-157
D4Y3F8_BACTR/4-157
D4Y4X2_BACTR/3-149
D4Y6T3_BACTR/3-56
D4Y6T4_BACTR/1-94
D4Y754_BACTR/4-150
D4Y7N9_BACTR/3-161
D4YAG2_BACTR/3-151
D4YAH7_BACTR/9-167
D4YC36_BACTR/3-151
D4YCJ7_BACTR/3-59
D4YD45_BACTR/10-159
D4YD49_BACTR/3-153
D4YD50_BACTR/14-159
D4YDN3_BACTR/2-105
D4YDU6_9LACT/35-174
D4YFW0_9LACT/2-136
D4YGE3_9LACT/15-149
D4YGP7_9LACT/2-145
D4YJ29_9LACT/14-148
D4YK06_9MICO/13-161
D4YKC6_9MICO/5-153
D4YL36_9MICO/15-137
D4YQI4_9MICO/3-141
D4YVU6_9LACO/1-67
D4YYA0_SPHJU/22-156
D4YYD1_SPHJU/2-143
D4YYE8_SPHJU/2-136
D4YYF2_SPHJU/3-137
D4YYL3_SPHJU/2-136
D4YZ98_SPHJU/5-167
D4YZC0_SPHJU/2-136
D4Z4E4_SPHJU/9-162
D4Z8L3_SPHJU/17-169
D4Z9C1_SPHJU/2-134
D5A1S1_SPIPL/59-189
D5AMM1_RHOCB/4-145
D5ANU4_RHOCB/16-169
D5APU0_RHOCB/2-137
D5ASC8_RHOCB/4-152
D5AUN6_RHOCB/2-139
D5AXX9_RICPP/2-121
D5B8T0_YERPZ/3-139
D5B903_YERPZ/3-159
D5BJT7_ZUNPS/4-153
D5BJW4_ZUNPS/4-153
D5BTD4_PUNMI/2-138
D5BVJ1_NITHN/61-203
D5BWS9_NITHN/59-199
D5BYS3_NITHN/6-154
D5C0I7_NITHN/55-183
D5C5B7_NITHN/59-199
D5C7B5_ENTCC/1-98
D5C7B7_ENTCC/1-29
D5C7H7_ENTCC/13-166
D5C7I6_ENTCC/2-143
D5CAU9_ENTCC/25-189
D5CAW3_ENTCC/3-158
D5CCX2_ENTCC/30-187
D5CKS7_ENTCC/2-136
D5CTB1_SIDLE/3-148
D5D7T0_ECOKI/2-136
D5DKQ9_BACMD/13-159
D5DQ01_BACMQ/3-149
D5E4A9_BACMQ/2-135
D5EIC4_CORAD/4-147
D5GYH5_LACCS/66-143
D5GZV3_LACCS/64-198
D5H119_LACCS/46-180
D5H1P9_LACCS/67-199
D5H1V1_LACCS/3-142
D5H1V8_LACCS/55-198
D5H201_LACCS/63-198
D5H480_SALRM/2-136
D5H4B9_SALRM/51-195
D5HE87_9FIRM/8-158
D5HH15_9FIRM/7-149
D5HHI4_9FIRM/7-155
D5HHP1_9FIRM/6-155
D5HIG8_9FIRM/8-158
D5HII8_9FIRM/13-163
D5K8C9_PSEAE/5-139
D5K9G9_NEIGO/2-140
D5KTW3_KLEPN/10-166
D5LLC2_XYLFA/12-145
D5MH74_9BACT/3-150
D5MP80_PSEPU/13-151
D5MPF0_PSEPU/25-159
D5MPH5_PSEPU/3-139
D5MZD5_BACSU/3-149
D5N5R9_BACSU/2-83
D5N5S2_BACSU/2-78
D5NDD7_9BURK/1-55
D5NR40_9BURK/18-153
D5NTK1_9BURK/18-170
D5NYZ1_CORAM/3-144
D5NZ01_CORAM/2-140
D5NZ05_CORAM/5-153
D5P031_CORAM/16-82
D5P041_CORAM/24-85
D5P276_9MYCO/16-164
D5P2K6_9MYCO/1-129
D5P2Y5_9MYCO/1-135
D5P4X2_9MYCO/5-157
D5P582_9MYCO/52-192
D5P6L5_9MYCO/12-148
D5P6U5_9MYCO/14-149
D5PGF8_9MYCO/19-169
D5Q082_CLODI/30-179
D5Q084_CLODI/17-166
D5Q488_CLODI/3-149
D5Q491_CLODI/7-168
D5Q492_CLODI/31-182
D5Q493_CLODI/11-170
D5Q4E8_CLODI/2-137
D5Q4H3_CLODI/8-158
D5Q5M5_CLODI/3-156
D5Q6P2_CLODI/2-138
D5Q9Z9_CLODI/4-142
D5QA97_GLUHA/2-138
D5QBY5_GLUHA/4-146
D5QDQ6_GLUHA/3-144
D5QF03_GLUHA/7-158
D5QPN1_METTR/14-156
D5QV28_METTR/2-137
D5QWG4_METTR/7-79
D5QWR6_METTR/3-76
D5QWT9_METTR/3-76
D5QWU9_METTR/2-137
D5QX63_METTR/1-33
D5QX98_METTR/2-89
D5QXC1_METTR/1-60
D5RGI0_9PROT/19-172
D5RKT8_9PROT/2-142
D5RZE8_CLODI/3-149
D5S1L3_CLODI/4-142
D5S2Y1_CLODI/3-156
D5SZJ6_LEUKI/2-136
D5SZS8_LEUKI/3-137
D5T4Z0_LEUKI/2-135
D5TBD6_LEGP2/1-33
D5TBD7_LEGP2/2-49
D5TQ14_BACT1/2-90
D5TUH8_BACT1/3-149
D5TYS2_BACT1/4-152
D5TYT0_BACT1/3-140
D5TYU2_BACT1/2-136
D5U1P5_THEAM/73-209
D5UBP0_CELFN/7-156
D5UH62_CELFN/14-148
D5UIM8_CELFN/1-150
D5UMK2_TSUPD/3-152
D5UXG0_TSUPD/3-149
D5V005_ARCNC/4-147
D5VHI6_CAUST/3-139
D5VWA9_CLOB2/2-129
D5W1T4_CLOB2/2-132
D5WM55_BURSC/21-154
D5WP41_BURSC/16-166
D5WPU8_BACT2/61-206
D5WR63_BACT2/51-191
D5WSG7_BACT2/62-212
D5WTX4_BACT2/60-201
D5WUW3_BACT2/63-208
D5WVH3_BACT2/61-201
D5WWZ4_BACT2/60-202
D5WX09_BACT2/61-206
D5WX13_BACT2/60-115
D5WXC0_BACT2/62-210
D5WY52_BACT2/61-202
D5X727_THIK1/2-143
D5X732_THIK1/4-111
D5X750_THIK1/1-135
D5X759_THIK1/3-137
D5XFN2_MYCMR/3-138
D5XFN3_MYCMR/4-140
D5XNZ5_MYCTU/62-200
D5XQM9_MYCTU/30-168
D5XRM1_MYCTU/52-192
D5XWW1_MYCTU/9-156
D5XXC6_MYCTU/52-192
D5XXM7_MYCTU/152-292
D5XXY2_MYCTU/52-191
D5Y0S6_MYCTU/60-197
D5Y1P9_MYCTU/27-167
D5Y6X5_MYCTU/152-292
D5Y772_MYCTU/52-191
D5Y7R8_MYCTU/52-192
D5YA87_MYCTU/62-200
D5YCU4_MYCTU/60-197
D5YD98_MYCTU/52-192
D5YF94_MYCTU/9-156
D5YI93_MYCTU/52-192
D5YIJ3_MYCTU/152-292
D5YIU0_MYCTU/52-191
D5YLT2_MYCTU/62-200
D5YNQ2_MYCTU/60-197
D5YPM3_MYCTU/52-192
D5YUR4_MYCTU/52-192
D5YVG9_MYCTU/152-292
D5YVR2_MYCTU/52-191
D5YYA4_MYCTU/62-200
D5Z0I2_MYCTU/60-197
D5Z1G2_MYCTU/52-192
D5Z6X3_MYCTU/52-192
D5Z770_MYCTU/152-292
D5Z7G6_MYCTU/52-191
D5Z952_MYCTU/62-200
D5ZCZ1_MYCTU/60-197
D5ZDZ3_MYCTU/52-192
D5ZG28_MYCTU/9-156
D5ZJX3_MYCTU/52-192
D5ZK78_MYCTU/152-292
D5ZKH9_MYCTU/62-160
D5ZN34_MYCTU/62-200
D6AAT4_9ACTO/2-156
D6AAU9_9ACTO/12-170
D6BE42_9FUSO/4-147
D6BE58_9FUSO/1-139
D6BIS4_9FUSO/1-141
D6CIC8_9PSED/5-139
D6CID5_9PSED/2-136
D6CK58_XANAP/2-136
D6CKA0_XANAP/16-169
D6CTG3_THIS3/11-164
D6CVS4_THIS3/2-136
D6CVT7_THIS3/2-136
D6CY79_9BACE/3-151
D6D2P4_9BACE/2-144
D6D7Y5_9BACE/4-156
D6DE40_CLOSC/34-85
D6DEA4_CLOSC/8-159
D6DFI4_CLOSC/11-162
D6DFS7_CLOSC/4-149
D6DG48_CLOSC/1-147
D6DI60_CLOSC/1-93
D6DI65_CLOSC/11-161
D6DIW5_CLOSC/3-157
D6DIY6_CLOSC/22-171
D6DJ71_CLOSC/4-149
D6DJJ6_CLOSC/13-166
D6DJL6_CLOSC/20-169
D6DKL2_CLOSC/8-155
D6DKP7_CLOSC/11-162
D6DKR6_CLOSC/8-157
D6DKZ7_CLOSC/13-163
D6DUE8_ENTCL/2-136
D6DYI7_9FIRM/66-206
D6DZC4_9FIRM/17-164
D6E052_9FIRM/17-119
D6E055_9FIRM/22-135
D6E491_9FIRM/8-161
D6E4A6_9FIRM/8-158
D6E4B3_9FIRM/28-179
D6E4C7_9FIRM/30-179
D6E4C9_9FIRM/25-174
D6E6E0_9ACTN/7-153
D6E7N9_9ACTN/3-149
D6E9L6_9ACTN/16-85
D6EAV5_9ACTN/5-151
D6ECZ6_STRLI/30-178
D6EIK7_STRLI/10-147
D6EIL2_STRLI/7-169
D6F1L2_MYCTU/60-197
D6F2K4_MYCTU/52-192
D6FK18_MYCTU/52-192
D6FKC0_MYCTU/152-292
D6FKL9_MYCTU/52-191
D6FMB3_MYCTU/60-197
D6FNJ9_MYCTU/52-192
D6FP27_MYCTU/52-192
D6FP77_MYCTU/152-292
D6FPH2_MYCTU/52-191
D6FUM9_MYCTU/62-200
D6GBU4_9ENTR/5-159
D6GBU5_9ENTR/4-166
D6GEE3_9ENTR/2-136
D6GF70_9ENTR/5-159
D6GIX8_9ENTR/3-142
D6GNH2_9ENTR/2-136
D6GPK2_FILAD/4-161
D6GPK3_FILAD/26-179
D6GPK4_FILAD/13-172
D6GRG0_FILAD/8-156
D6H4U7_STAAU/2-71
D6H4V1_STAAU/2-145
D6H4V2_STAAU/2-138
D6HJ11_STAAU/7-57
D6HJ15_STAAU/2-145
D6HJ16_STAAU/2-138
D6HK41_9FIRM/7-161
D6HK88_9FIRM/1-126
D6HK98_9FIRM/11-161
D6HKF2_9FIRM/1-124
D6HKG8_9FIRM/11-161
D6HKL8_9FIRM/12-162
D6HMY2_9FIRM/4-150
D6HN83_9FIRM/22-171
D6HN85_9FIRM/28-177
D6HNC9_9FIRM/2-141
D6HPP1_9FIRM/22-178
D6HRV4_9FIRM/20-178
D6HT81_ECOLX/4-164
D6HVM9_ECOLX/2-136
D6I5I5_ECOLX/4-164
D6I5M3_ECOLX/4-145
D6IGH9_ECOLX/2-136
D6INM6_ECOLX/5-139
D6IQ09_ECOLX/4-145
D6J4X8_STAAU/7-57
D6J4Y2_STAAU/2-145
D6J4Y3_STAAU/2-138
D6JBE7_ECOLX/8-142
D6JDZ6_ECOLX/3-81
D6KPB4_9FIRM/8-153
D6KUB6_SCAIO/8-155
D6L6H0_PARDN/2-137
D6L8I3_9FUSO/3-150
D6LDF1_9FUSO/63-194
D6LLI8_9RHIZ/17-153
D6LTZ9_STAAU/9-157
D6LU00_STAAU/4-148
D6LVQ6_STAAU/7-57
D6LW73_STAAU/2-138
D6LYU8_STAAU/2-138
D6MAI6_9CLOT/3-156
D6MY54_9EURY/17-165
D6S6Q2_PEPMA/29-178
D6S6Q4_PEPMA/19-168
D6SG99_STAAU/2-138
D6SGC0_STAAU/7-57
D6SIM6_STAAU/2-138
D6SVK0_GARVA/48-197
D6SVK1_GARVA/22-171
D6T1Z8_GARVA/1-91
D6T2B0_GARVA/22-171
D6T2B2_GARVA/29-178
D6T548_STAAU/9-157
D6T549_STAAU/4-148
D6T8H0_STAAU/3-149
D6TAG1_STAAU/2-138
D6TB18_STAAU/3-149
D6TBN7_9CHLR/51-192
D6TBS9_9CHLR/62-202
D6TC25_9CHLR/2-136
D6TC35_9CHLR/62-202
D6TC40_9CHLR/59-200
D6TC55_9CHLR/3-151
D6TC98_9CHLR/35-202
D6TCL7_9CHLR/51-192
D6TCS8_9CHLR/51-192
D6TCV0_9CHLR/51-192
D6TCZ9_9CHLR/13-164
D6TDE3_9CHLR/2-136
D6TE29_9CHLR/51-192
D6TED9_9CHLR/51-192
D6TEH8_9CHLR/51-191
D6TES1_9CHLR/18-164
D6TFK2_9CHLR/52-194
D6TFM6_9CHLR/51-192
D6TGC5_9CHLR/4-153
D6THR3_9CHLR/53-196
D6THV4_9CHLR/59-200
D6TI27_9CHLR/60-203
D6TI64_9CHLR/51-192
D6TIC0_9CHLR/63-203
D6TJ59_9CHLR/51-194
D6TJA0_9CHLR/61-201
D6TJB9_9CHLR/59-186
D6TJD1_9CHLR/53-196
D6TK06_9CHLR/62-202
D6TK65_9CHLR/19-171
D6TKV8_9CHLR/3-145
D6TLX4_9CHLR/51-192
D6TPP6_9CHLR/19-171
D6TQ70_9CHLR/61-201
D6TQH8_9CHLR/11-157
D6TR14_9CHLR/52-194
D6TRK8_9CHLR/50-189
D6TS65_9CHLR/4-147
D6TS98_9CHLR/59-200
D6TSX0_9CHLR/3-151
D6TT76_9CHLR/51-192
D6TTH1_9CHLR/53-196
D6TTY9_9CHLR/2-73
D6TU02_9CHLR/51-192
D6TUN4_9CHLR/53-196
D6TW97_9CHLR/54-196
D6TWB4_9CHLR/59-200
D6TWF3_9CHLR/51-191
D6TWN4_9CHLR/62-201
D6TWR5_9CHLR/62-201
D6TXL4_9CHLR/61-201
D6TXS5_9CHLR/2-136
D6TZJ2_9CHLR/53-196
D6TZK1_9CHLR/63-203
D6TZT9_9CHLR/53-196
D6U010_9CHLR/59-201
D6U0D3_9CHLR/53-196
D6U0D6_9CHLR/51-192
D6U0K3_9CHLR/5-147
D6U0S1_9CHLR/51-192
D6U121_9CHLR/53-196
D6U280_9CHLR/51-192
D6U2R1_9CHLR/6-154
D6U3B6_9CHLR/51-192
D6U3E2_9CHLR/2-104
D6U3V2_9CHLR/6-56
D6U449_9CHLR/3-151
D6U4X2_9CHLR/53-196
D6U5K0_9CHLR/61-201
D6U5R4_9CHLR/3-151
D6U652_9CHLR/51-192
D6U690_9CHLR/2-136
D6U6B2_9CHLR/54-196
D6U6H0_9CHLR/59-199
D6U7H4_9CHLR/53-193
D6U7L5_9CHLR/4-149
D6U8P3_9CHLR/2-136
D6UD54_STAAU/7-150
D6UD59_STAAU/2-138
D6V1H8_9BRAD/5-164
D6V1I1_9BRAD/4-140
D6V4C4_9BRAD/20-169
D6V7W1_9BRAD/6-159
D6VAV0_9BRAD/3-137
D6XU54_BACIE/3-149
D6XZG2_BACIE/29-178
D6XZG3_BACIE/31-182
D6XZG4_BACIE/33-182
D6XZG4_BACIE/580-731
D6XZU5_BACIE/26-175
D6XZW1_BACIE/26-175
D6XZW2_BACIE/23-171
D6XZW9_BACIE/26-175
D6XZX0_BACIE/18-166
D6Z8Y5_SEGRD/11-159
D6ZD44_SEGRD/4-138
D6ZFW4_MOBCV/28-177
D6ZFW5_MOBCV/18-167
D6ZL99_STRP0/8-130
D6ZY25_BIFLJ/58-195
D6ZY41_BIFLJ/58-195
D7A2S7_STAND/11-160
D7A4P0_STAND/24-162
D7A586_STAND/11-160
D7A5I1_STAND/4-145
D7A6C5_STAND/32-142
D7APV6_THEM3/8-164
D7AWI9_NOCDD/6-159
D7B9Y6_MEISD/18-166
D7BKT6_ARCHD/1-91
D7BKT7_ARCHD/28-177
D7BPS0_ARCHD/28-177
D7BQD3_STRBB/1-106
D7BQD5_STRBB/2-145
D7BQX9_STRBB/3-165
D7BTH4_STRBB/1-134
D7C2Y3_STRBB/3-149
D7CA34_STRBB/99-246
D7CFS2_STRBB/91-238
D7CG52_STRBB/14-159
D7CIL5_SYNLT/8-164
D7CMH0_SYNLT/8-164
D7CPG0_SYNLT/3-150
D7CPS3_SYNLT/4-154
D7CZ08_GEOSC/3-149
D7D962_STAHD/56-198
D7DL87_METS0/11-149
D7DNJ0_METS0/4-169
D7DQR1_METV3/2-137
D7DSN1_METV3/2-137
D7DSR9_METV3/2-137
D7DSS0_METV3/9-144
D7DXI4_NOSA0/119-243
D7E7T6_METEZ/55-195
D7E803_METEZ/55-195
D7EA86_METEZ/55-195
D7EN78_MYCTU/60-197
D7EP04_MYCTU/52-192
D7EVD1_MYCTU/52-192
D7EVM8_MYCTU/152-292
D7EVX2_MYCTU/52-191
D7EXD9_MYCTU/60-198
D7GFJ4_PROFC/1-90
D7GGX3_PROFC/3-141
D7GH06_PROFC/8-141
D7GPC0_9FIRM/14-164
D7GQJ5_9FIRM/8-154
D7GT52_9FIRM/8-159
D7GT74_9FIRM/11-160
D7GTA1_9FIRM/24-181
D7GTS5_9FIRM/2-141
D7GTX4_9FIRM/10-94
D7GUB0_9FIRM/7-149
D7GUW9_9FIRM/8-148
D7GWK2_9FIRM/22-171
D7H1J4_BRUAB/17-153
D7HH62_VIBCH/3-159
D7HN97_VIBCH/120-263
D7HVH5_PSESS/1-80
D7HX73_PSESS/23-161
D7HXC1_PSESS/8-161
D7I705_PSESS/9-143
D7I7C3_9BACE/8-136
D7IFX1_9BACE/3-157
D7IFX8_9BACE/4-156
D7IIB1_9BACE/8-157
D7ISU7_9BACE/2-142
D7ITZ0_9BACE/2-144
D7IUD9_9BACE/2-144
D7IXM9_9BACE/2-136
D7IXP7_9BACE/2-136
D7IYP1_9BACE/4-156
D7IYP6_9BACE/3-149
D7J5W1_9BACE/3-136
D7J6U2_9BACE/8-140
D7JA50_9BACE/6-138
D7JPL8_ECOLX/4-145
D7N6K3_9FIRM/4-161
D7N6K4_9FIRM/26-179
D7N6K5_9FIRM/13-172
D7N6P8_9FIRM/8-83
D7N8N8_9FIRM/8-79
D7N918_9FIRM/8-156
D7PCF4_LISMO/5-147
D7PJF5_9DINO/1-33
D7PJF6_9DINO/6-93
D7PJL2_9DINO/10-153
D7PJN2_9DINO/3-146
D7RTY2_KLEOX/2-142
D7RU10_KLEOX/3-104
D7RU12_KLEOX/1-71
D7RU19_KLEOX/42-176
D7RVG3_ECOLX/2-142
D7RWL2_9CAUD/5-154
D7UIP1_LISMO/20-168
D7UIP3_LISMO/40-189
D7UMR9_LISMO/2-136
D7UMT7_LISMO/5-147
D7UNI7_LISMO/2-138
D7UUT7_LISGR/18-161
D7V1J6_LISGR/2-138
D7V759_9LACO/3-142
D7VTD5_9SPHI/4-153
D7VTL7_9SPHI/2-144
D7W0Y5_9FLAO/4-153
D7W1F7_9FLAO/4-153
D7W7L1_9FLAO/2-144
D7WBW9_9CORY/7-159
D7WDW4_9CORY/5-154
D7WI22_BACCE/5-163
D7WL84_BACCE/3-149
D7WLQ6_9BACI/2-147
D7WQ34_9BACI/3-151
D7WXW2_9BACI/8-154
D7X059_9BACI/2-140
D7X2I0_ECOLX/5-139
D7X5Z2_ECOLX/4-145
D7X6V4_ECOLX/4-138
D7XM57_ECOLX/5-139
D7XPF0_ECOLX/24-158
D7XPK3_ECOLX/1-50
D7XRC1_ECOLX/2-121
D7XRG7_ECOLX/4-145
D7XST4_ECOLX/5-139
D7XY70_ECOLX/8-166
D7XZE8_ECOLX/3-95
D7Y211_ECOLX/4-145
D7Y282_ECOLX/26-165
D7Y497_ECOLX/1-86
D7Y6C4_ECOLX/4-165
D7Y763_ECOLX/15-154
D7YAV9_ECOLX/4-138
D7YAZ1_ECOLX/2-136
D7YCW4_ECOLX/2-136
D7YF17_ECOLX/1-67
D7YGK6_ECOLX/13-165
D7YGN2_ECOLX/4-145
D7YJP1_ECOLX/15-151
D7YL29_ECOLX/14-81
D7YPQ9_ECOLX/1-130
D7YQX2_ECOLX/4-138
D7YR81_ECOLX/5-139
D7Z7Q8_ECOLX/3-139
D7Z882_ECOLX/4-145
D7ZB70_ECOLX/14-148
D7ZCW1_ECOLX/10-163
D7ZQ16_ECOLX/4-145
D7ZST4_ECOLX/5-138
D8A6G0_ECOLX/2-136
D8ACK5_ECOLX/3-139
D8AE38_ECOLX/4-145
D8AHY2_ECOLX/15-151
D8AKM8_ECOLX/16-97
D8AM51_ECOLX/3-137
D8B007_ECOLX/5-139
D8B5D6_ECOLX/15-151
D8B5D8_ECOLX/10-163
D8BBG5_ECOLX/15-151
D8C2N4_ECOLX/5-139
D8C699_ECOLX/15-153
D8C6A8_ECOLX/4-168
D8D6C3_COMTE/3-137
D8DED4_COMTE/5-139
D8DX19_PREBR/4-140
D8E7H0_ECOLX/4-165
D8ECY7_ECOLX/2-136
D8EED9_ECOLX/2-143
D8EFM6_ECOLX/4-145
D8EFX4_ECOLX/2-94
D8EM94_ECOLX/2-136
D8EMX3_ECOLX/13-165
D8EQS8_ECOLX/15-151
D8EV25_ECOLX/5-139
D8EVD8_ECOLX/4-145
D8EVJ6_ECOLX/1-74
D8FAW7_9DELT/11-155
D8FBM5_9DELT/3-147
D8FBU9_9DELT/26-176
D8FH49_9FIRM/28-177
D8FIV7_9FIRM/8-82
D8FJ36_9FIRM/13-162
D8FJC4_9FIRM/18-168
D8FK77_9FIRM/8-168
D8FL15_9FIRM/29-178
D8FR53_LACDE/69-209
D8FRM8_LACDE/65-108
D8FX02_9CYAN/55-196
D8G302_9CYAN/20-127
D8GD65_LACCZ/2-136
D8GI52_CLOLD/3-150
D8GLR2_CLOLD/32-181
D8GLR3_CLOLD/26-175
D8GSJ0_CLOLD/9-157
D8GVY9_BACAI/5-163
D8GW88_BACAI/7-158
D8GW91_BACAI/3-153
D8H016_BACAI/4-63
D8H533_BACAI/4-153
D8H7A4_BACAI/3-149
D8HA81_BACAI/2-136
D8HAR9_BACAI/2-135
D8HDB9_STAAF/5-67
D8HHV2_STAAF/3-149
D8HRY1_AMYMU/101-253
D8I959_AMYMU/32-185
D8IN77_LACSC/3-142
D8IN86_LACSC/2-136
D8JAX7_HALJB/3-148
D8JC13_HALJB/3-148
D8JUD7_HYPDA/4-140
D8JVH3_HYPDA/3-145
D8K303_DEHLB/17-170
D8K985_NITWC/2-136
D8K9A7_NITWC/3-135
D8K9B2_NITWC/2-48
D8K9B5_NITWC/3-139
D8KH33_LACLN/2-138
D8MHF0_LEUGT/5-154
D8MJD5_ERWBE/3-159
D8N3I6_RALSO/12-154
D8N8Z4_RALSO/2-137
D8NC68_RALSO/12-165
D8NDB4_RALSO/19-168
D8NI35_RALSO/2-136
D8NIK9_RALSO/3-152
D8NLE4_RALSO/12-165
D8NT48_RALSO/4-145
D8NV93_RALSO/16-169
D8P3H8_RALSO/12-165
D8P8R0_9BACT/3-151
D8P9E9_9BACT/16-169
D8P9Q6_9BACT/8-152
D8URP5_9MICC/2-137
D9I5Q3_COREQ/2-139
D9I5S6_COREQ/4-138
D9N6X2_STRPN/8-158
D9N904_STRPN/29-178
D9NES8_STRPN/8-158
D9NFX0_STRPN/29-178
D9NMZ3_STRPN/29-178
D9NP58_STRPN/8-158
D9NVA7_STRPN/8-158
D9NVS0_STRPN/29-178
D9P1N9_STRPN/8-158
D9P1Z0_STRPN/29-178
D9PDL8_ACTPL/2-136
D9PJZ4_9ZZZZ/10-154
D9PNX5_PEPMA/8-158
D9PQQ3_PEPMA/4-161
D9PQQ4_PEPMA/23-178
D9PQQ5_PEPMA/5-158
D9PSS9_PEPMA/8-167
D9Q1F0_ACIS3/59-197
D9QF66_BRESC/7-165
D9QF72_BRESC/4-140
D9QI49_BRESC/10-163
D9QNJ7_BRESC/3-145
D9QVP4_ACEAZ/59-198
D9R0E5_CLOSW/7-156
D9R219_CLOSW/24-183
D9R2A2_CLOSW/8-158
D9R5W6_CLOSW/28-177
D9R694_CLOSW/30-179
D9R696_CLOSW/25-174
D9R6L3_CLOSW/10-162
D9R8H3_CLOSW/6-116
D9R8H5_CLOSW/23-172
D9R8H7_CLOSW/34-183
D9R998_CLOSW/21-170
D9RA45_CLOSW/7-163
D9RA46_CLOSW/23-177
D9RA47_CLOSW/12-166
D9RC44_STAAJ/9-157
D9RC45_STAAJ/4-148
D9RIA5_STAAJ/2-138
D9RIA9_STAAJ/7-150
D9RJL2_STAAK/2-138
D9RN62_STAAK/2-145
D9RPA9_STAAK/5-67
D9RQF5_STAAK/9-157
D9RQF6_STAAK/4-148
D9SGN1_GALCS/3-152
D9SH11_GALCS/3-144
D9SLH8_CLOC7/18-165
D9SLI2_CLOC7/20-166
D9SLI3_CLOC7/28-177
D9SLP1_CLOC7/65-216
D9SPU5_CLOC7/4-152
D9SSH4_CLOC7/21-169
D9SSH5_CLOC7/30-179
D9SSL9_CLOC7/21-169
D9SSM0_CLOC7/30-179
D9T734_MICAI/29-180
D9TAM6_MICAI/10-162
D9TLY2_THETC/22-171
D9TLY3_THETC/29-178
D9TNK2_THETC/13-162
D9TQ58_THETC/3-148
D9UEN9_9ACTO/20-171
D9UKA5_9ACTO/14-163
D9UN87_9ACTO/3-160
D9UQZ4_9ACTO/3-160
D9UTY3_9ACTO/11-159
D9V756_9ACTO/54-199
D9V7N0_9ACTO/31-185
D9VIC3_9ACTO/13-160
D9VKM8_9ACTO/17-169
D9VUQ0_9ACTO/54-190
D9VXP9_9ACTO/1-135
D9W467_9ACTO/24-158
D9WPJ8_9ACTO/22-165
D9WZY2_STRVR/1-133
D9X099_STRVR/1-92
D9XFP1_STRVR/41-147
D9Y1G7_9ACTO/6-149
D9Y8A1_9BURK/4-145
D9Y8Q1_9BURK/44-123
D9Z4Z5_ECOLX/37-173
D9Z5C2_ECOLX/29-172
D9ZEC3_9ZZZZ/377-530
DNIV_BPMU/2-136
DNIV_BPP1/2-136
DNIV_BPP7/2-136
E0A3E6_STREI/22-158
E0D3V3_9SPHN/4-146
E0DKS4_9RHIZ/11-162
E0E310_9FIRM/2-140
E0E3U1_9FIRM/29-178
E0E3U2_9FIRM/25-173
E0E424_9FIRM/28-177
E0E425_9FIRM/20-168
E0E4B1_9FIRM/4-161
E0E4B2_9FIRM/26-179
E0E4B3_9FIRM/13-172
E0ERU1_ACTPL/61-195
E0FRM0_9THEO/8-153
E0FSC4_9THEO/60-184
E0FW92_9THEO/10-124
E0FYZ1_9THEO/10-144
E0G0H3_ENTFA/3-139
E0G0Q6_ENTFA/1-33
E0G0Q7_ENTFA/2-105
E0G2P1_ENTFA/3-136
E0G369_ENTFA/22-163
E0G3C9_ENTFA/11-150
E0G4H7_ENTFA/4-140
E0G4Z8_ENTFA/4-153
E0G5Q3_ENTFA/2-152
E0G650_ENTFA/1-122
E0G651_ENTFA/17-86
E0G652_ENTFA/7-50
E0G7R5_ENTFA/1-128
E0G8W4_ENTFA/18-156
E0G8W5_ENTFA/1-124
E0GFM4_ENTFA/11-150
E0GFN0_ENTFA/2-136
E0GGS2_ENTFA/3-136
E0GH95_ENTFA/3-139
E0GI24_ENTFA/1-80
E0GII3_ENTFA/8-147
E0GLH0_ENTFA/3-145
E0GM47_ENTFA/1-122
E0GM48_ENTFA/17-86
E0GM49_ENTFA/7-50
E0GMW2_ENTFA/3-136
E0GQP0_ENTFA/23-159
E0GQP3_ENTFA/22-92
E0GRC3_ENTFA/1-80
E0GU19_ENTFA/3-136
E0GX62_ENTFA/23-172
E0GX71_ENTFA/2-136
E0GX79_ENTFA/1-124
E0GX80_ENTFA/18-156
E0GX91_ENTFA/11-150
E0GXT5_ENTFA/3-142
E0GZ94_ENTFA/11-150
E0GZ99_ENTFA/11-160
E0H1V6_ENTFA/3-136
E0H2D4_ENTFA/7-77
E0H2E9_ENTFA/2-145
E0H2Z3_ENTFA/8-157
E0H6T0_ENTFA/2-34
E0H6U5_ENTFA/11-150
E0H6Z6_ENTFA/26-165
E0H703_ENTFA/3-145
E0H894_ENTFA/2-152
E0H8V9_ENTFA/1-134
E0H8X0_ENTFA/2-105
E0H8X1_ENTFA/1-33
E0H9E6_ENTFA/26-165
E0HA65_ENTFA/8-158
E0HBD2_ENTFA/7-50
E0HBD3_ENTFA/17-86
E0HBD4_ENTFA/1-122
E0HE95_ENTFA/3-136
E0HG38_ENTFA/3-142
E0HVA3_9GAMM/3-138
E0I4K8_9BACL/4-162
E0ID85_9BACL/12-157
E0ITZ4_9GAMM/3-156
E0IU20_9GAMM/3-157
E0IU65_9GAMM/3-138
E0IUF2_9GAMM/1-40
E0IX39_ECOLW/4-145
E0IZK2_ECOLW/2-136
E0J796_ECOLW/2-136
E0J7W9_ECOLW/2-136
E0JIQ5_RHIME/21-75
E0JKV1_RHIME/1-33
E0JR16_RHIME/16-94
E0K0A7_RHIME/3-137
E0K4G6_RHIME/3-138
E0K4H0_RHIME/4-79
E0K8L5_RHIME/2-137
E0KB18_RHIME/18-170
E0KF54_STRVO/5-153
E0KNJ0_STRVO/23-121
E0KNL4_STRVO/5-155
E0KUX7_STRVO/1-132
E0KXM0_STRVO/1-68
E0KZV4_STRVO/28-182
E0L0T4_STRVO/1-43
E0L1Z4_STRVO/7-157
E0L2T0_STRVO/4-155
E0LKA1_SPHCR/4-145
E0LLF2_SPHCR/9-162
E0LQF6_SPHCR/2-138
E0LQX4_SPHCR/4-138
E0LQZ2_SPHCR/2-143
E0MK96_9RHOB/1-91
E0MN91_9RHOB/3-138
E0MNC3_9RHOB/8-157
E0MND2_9RHOB/4-152
E0MZT7_9CORY/1-33
E0N2K5_9ACTO/19-167
E0N2K6_9ACTO/28-177
E0N3M6_9ACTO/29-178
E0N3M7_9ACTO/20-169
E0NEK2_PEDAC/2-143
E0NG38_PEDAC/6-149
E0NJW0_9FIRM/6-156
E0NK17_9FIRM/19-168
E0NK19_9FIRM/29-178
E0NKB3_9FIRM/12-165
E0NKB4_9FIRM/26-181
E0NKB5_9FIRM/4-161
E0NM65_9FIRM/27-177
E0NM96_9FIRM/8-163
E0NMK1_9FIRM/11-161
E0NWB4_9FIRM/18-164
E0NWB5_9FIRM/1-131
E0NWF6_9FIRM/2-150
E0P0Z1_9FIRM/2-144
E0P3V0_STAAU/5-67
E0P553_STAAU/2-138
E0P5G3_STAAU/5-155
E0P5U1_STAAU/9-157
E0P5U2_STAAU/4-148
E0PR55_STRMT/2-148
E0PX17_STRPY/4-153
E0QML2_9ACTO/29-178
E0QML3_9ACTO/20-169
E0QUQ0_ECOLX/3-139
E0QWY3_ECOLX/4-166
E0QWY5_ECOLX/4-145
E0RCB7_PAEP6/2-150
E0RHU3_PAEP6/32-181
E0RZS1_BUTPB/48-199
E0S136_BUTPB/4-171
E0S221_BUTPB/4-149
E0S409_BUTPB/1-146
E0S410_BUTPB/5-181
E0S417_BUTPB/7-181
E0SF34_DICD3/2-136
E0SYN2_STRZA/5-158
E0SYN3_STRZA/23-178
E0SYN4_STRZA/4-161
E0SZR7_STRZA/8-158
E0TH17_PARBH/14-162
E0TNI7_STRZ6/1-127
E0TQM4_STRZ6/7-156
E0TVV7_BACPZ/3-149
E0U4U6_BACPZ/2-78
E0U4U9_BACPZ/2-83
E0U7L8_CYAP2/50-188
E0UAC4_CYAP2/2-118
E0UF58_CYAP2/21-135
E0UMW3_CYAP2/2-136
E0US59_SULAO/2-133
E0UTC1_SULAO/2-145
E0WJW4_HELPY/65-120
E0WK80_LISMO/2-138
E0WKA2_LISMO/2-144
E0WKU8_LISGR/2-138
E0WU54_9ENTR/7-143
E0WV45_9ENTR/2-140
E0X595_ENTFA/3-142
E0X5A5_ENTFA/1-113
E0XSN2_9PROT/3-139
E0XSQ6_9PROT/1-53
E0XW29_9PROT/3-145
E0XZ34_9RHIZ/4-145
E1AYJ3_XANMN/5-160
E1CR68_VIBPA/3-141
E1CUX0_VIBPA/5-162
E1CUX2_VIBPA/12-158
E1D2J8_VIBPA/12-158
E1D6B2_VIBPA/3-141
E1DA25_VIBPA/4-162
E1DA26_VIBPA/3-144
E1DGX7_VIBPA/12-158
E1DMV2_VIBPA/1-140
E1DU51_VIBPA/3-141
E1DV32_VIBPA/5-162
E1DV34_VIBPA/12-158
E1DV81_LACRE/6-155
E1DWQ0_LACRE/8-142
E1DWQ1_LACRE/3-139
E1DX45_LACRE/12-142
E1DX46_LACRE/3-139
E1DX99_LACRE/3-137
E1DXA0_LACRE/7-143
E1DZ04_LACRE/29-178
E1DZ06_LACRE/20-169
E1DZ48_LACRE/31-180
E1DZ49_LACRE/19-168
E1DZB1_LACRE/31-180
E1DZB3_LACRE/19-156
E1E0G4_LACRE/1-95
E1E4T7_STAAU/10-154
E1E4T8_STAAU/9-157
E1E9E9_STAAU/2-138
E1E9F3_STAAU/7-82
E1E9F3_STAAU/81-125
E1EDU7_VIBPA/3-141
E1EF69_VIBPA/12-158
E1EH44_VIBPA/12-158
E1EH46_VIBPA/5-162
E1ESW6_ENTFA/3-145
E1ETT2_ENTFA/2-105
E1EUY7_ENTFA/3-136
E1FF20_9THEO/60-193
E1FFS9_9THEO/30-179
E1FFT1_9THEO/22-171
E1GTP6_9BACT/2-144
E1H3M7_STRPN/8-158
E1H3Y0_STRPN/7-156
E1H4Z7_STRPN/29-178
E1H6G9_MYCTU/52-189
E1H7D2_MYCTU/52-192
E1H984_MYCTU/9-156
E1HCN3_MYCTU/52-192
E1HCX9_MYCTU/52-192
E1HD73_MYCTU/52-191
E1HFM5_MYCTU/52-190
E1HJS2_ECOLX/4-145
E1HW46_ECOLX/26-165
E1HZB7_ECOLX/4-145
E1HZZ2_ECOLX/13-165
E1I6M1_ECOLX/14-148
E1I786_ECOLX/15-151
E1IFQ7_9CHLR/51-189
E1IHC0_9CHLR/4-151
E1IVP3_ECOLX/4-164
E1IXP0_ECOLX/16-169
E1IZ93_ECOLX/5-139
E1J2I5_ECOLX/5-139
E1JBG5_ECOLX/5-139
E1JC11_ECOLX/4-49
E1JC12_ECOLX/1-67
E1JFZ2_ECOLX/46-180
E1JG54_ECOLX/1-37
E1JG64_ECOLX/2-113
E1K118_DESFR/5-142
E1KA44_9FIRM/4-158
E1KAT9_9FIRM/5-154
E1KBB6_9FIRM/21-168
E1KBB7_9FIRM/29-178
E1KBB8_9FIRM/18-167
E1KDP7_9FIRM/9-162
E1KEG4_9FIRM/7-157
E1KHY2_9FIRM/4-151
E1KIK8_9FIRM/3-148
E1KK81_9FIRM/2-136
E1KLL9_9FIRM/19-171
E1KUW1_PEPMA/8-156
E1KWM3_PEPMA/13-162
E1L033_PEPMA/4-161
E1L034_PEPMA/23-178
E1L035_PEPMA/5-158
E1LGE7_STRMT/2-148
E1LLC8_STRMT/2-148
E1LLV0_STRMT/7-147
E1LTI4_STRMT/25-177
E1LTL1_STRMT/30-182
E1LTL8_STRMT/15-157
E1M5F1_9STRE/7-51
E1M9U0_9STRE/7-147
E1MAM5_9STRE/3-70
E1MDP2_9ACTO/28-177
E1MJG6_9GAMM/6-147
E1MS08_9GAMM/2-43
E1NER1_9LACO/2-136
E1NG90_9LACO/2-132
E1NGI2_9LACO/1-37
E1NGU2_9LACO/5-123
E1NI65_9LACO/1-37
E1NM20_9LACO/3-147
E1NMS2_9LACO/27-170
E1NMV3_9LACO/1-37
E1NTM5_9LACO/1-37
E1NU81_9LACO/2-136
E1NX18_9LACO/1-37
E1PAE5_ECOAB/2-136
E1PL10_PANVC/10-169
E1PRG3_MYCFJ/2-141
E1PVE0_HELPT/61-202
E1Q9W6_HELPC/61-202
E1QI16_DESB2/17-170
E1QK30_DESB2/14-167
E1QK70_DESB2/14-167
E1QMJ4_SALET/2-143
E1QS01_VULDI/17-171
E1RLK4_XYLFG/1-98
E1RNU1_XYLFG/19-79
E1RS37_XYLFG/12-145
E1S2K3_ECOUM/3-142
E1S2X5_ECOUM/2-42
E1SEF1_PANVC/2-136
E1SKV7_ENTFA/3-142
E1SVI7_FERBD/4-141
E1SXE1_THESX/30-179
E1SXE3_THESX/22-171
E1SYC7_THESX/60-193
E1T0F4_THESX/8-153
E1T3Z4_BURSG/23-172
E1TU24_LACPS/2-135
E1TU58_LACPS/2-144
E1UA07_LISML/2-144
E1UEG8_LISML/1-60
E1UEG9_LISML/4-66
E1UGU4_LISML/20-169
E1UJG5_BACAS/15-167
E1ULP3_BACAS/1-45
E1UUA9_BACAS/3-140
E1UUW7_BACAS/3-149
E1VKN7_9GAMM/5-139
E1VM39_9GAMM/11-164
E1VRG0_ARTAR/4-142
E1VRG8_ARTAR/4-144
E1VRJ5_ARTAR/11-156
E1VSK1_ARTAR/41-194
E1VTE7_ARTAR/4-142
E1VTT2_ARTAR/4-138
E1VZU9_ARTAR/15-176
E1VZW9_ARTAR/28-165
E1W050_ARTAR/1-138
E1W4H0_HAEP3/3-141
E1WA23_SALTS/3-137
E1WR93_BACF6/2-144
E1WT41_BACF6/4-139
E1X5U7_BACMS/17-164
E1X8Z4_HAEI1/3-139
E1X911_HAEI1/3-141
E1XJI9_STRZN/44-194
E1XK91_STRZN/29-178
E1Y3D3_LEGPN/2-136
E1Y987_9DELT/5-152
E1YRN8_9BACE/3-157
E1YST6_9BACE/2-142
E1YUG4_9BACE/2-144
E1YWD8_9BACE/2-144
E2CC14_9RHOB/2-135
E2CC75_9RHOB/7-142
E2CGK4_9RHOB/14-162
E2CGL3_9RHOB/2-135
E2CIU2_9RHOB/4-145
E2CIV5_9RHOB/12-153
E2CR74_9RHOB/6-159
E2CRI9_9RHOB/3-136
E2CRL1_9RHOB/11-161
E2CS41_9RHOB/2-137
E2CSA5_9RHOB/8-142
E2CSD0_9RHOB/32-169
E2CSL8_9RHOB/35-176
E2CSM5_9RHOB/2-137
E2JB06_9RHIZ/1-138
E2JQT3_ECO57/2-136
E2JSA6_ECO57/4-164
E2JVI8_ECO57/2-136
E2JYM7_ECO57/3-158
E2K1F1_ECO57/26-165
E2KBC9_ECO57/2-136
E2KBF8_ECO57/3-158
E2KD11_ECO57/26-165
E2KD60_ECO57/4-164
E2KFF6_ECO57/2-136
E2KM72_ECO57/2-136
E2KMT6_ECO57/4-164
E2KPY7_ECO57/3-158
E2KSZ5_ECO57/26-165
E2KZ51_ECO57/2-136
E2MMM1_PSESM/3-159
E2MMZ7_PSESM/1-124
E2MN68_PSESM/7-158
E2MZR5_CAPSP/2-144
E2N1R6_CAPSP/2-144
E2N7T4_9BACE/2-144
E2NDE5_9BACE/5-157
E2NH56_9BACE/8-160
E2NUL7_9FIRM/40-189
E2NUM0_9FIRM/8-157
E2NUQ8_9FIRM/8-158
E2PNC8_9RHIZ/11-162
E2PS51_9RHIZ/21-157
E2QKN9_ECOLX/4-164
E2QM93_ECOLX/4-145
E2QQ83_ECOLX/4-138
E2S4W9_9CORY/11-151
E2S5R3_9CORY/8-164
E2S7C7_9CORY/11-151
E2SE19_9ACTO/15-161
E2SEQ8_9ACTO/1-147
E2SGH1_9FIRM/1-146
E2SGJ8_9FIRM/3-157
E2SGK0_9FIRM/4-149
E2SHQ5_9FIRM/8-157
E2SMZ8_9FIRM/4-150
E2SN40_9FIRM/8-157
E2SN76_9FIRM/2-140
E2SQ69_9FIRM/7-149
E2SRB7_9FIRM/22-171
E2SRH3_9FIRM/10-116
E2SSB7_9FIRM/8-157
E2SZ21_9RALS/13-166
E2T521_9RALS/3-140
E2T5G8_9RALS/5-139
E2T5N5_9RALS/1-140
E2T6X5_MYCTU/52-190
E2TCU2_MYCTU/52-192
E2TD43_MYCTU/52-192
E2TDD8_MYCTU/52-191
E2TEC0_MYCTU/52-189
E2TFI7_MYCTU/52-192
E2TGT0_MYCTU/3-150
E2TIP0_MYCTU/52-189
E2TJK8_MYCTU/52-192
E2TPY2_MYCTU/52-192
E2TQ92_MYCTU/52-192
E2TQI6_MYCTU/52-191
E2TRY2_MYCTU/3-150
E2TT03_MYCTU/52-190
E2TTC9_MYCTU/52-190
E2TVC7_MYCTU/52-189
E2TW91_MYCTU/52-192
E2U0X4_MYCTU/52-192
E2U170_MYCTU/52-191
E2U232_MYCTU/52-192
E2U3G4_MYCTU/3-150
E2U5B4_MYCTU/52-190
E2U7G9_MYCTU/52-192
E2UCT3_MYCTU/52-192
E2UD26_MYCTU/52-189
E2UDJ5_MYCTU/52-192
E2UDT8_MYCTU/52-191
E2UFC2_MYCTU/9-156
E2UFZ8_MYCTU/52-190
E2UIA3_MYCTU/52-189
E2UJ72_MYCTU/52-192
E2UPF3_MYCTU/52-192
E2UPR6_MYCTU/52-192
E2UQ08_MYCTU/52-191
E2URF8_MYCTU/3-150
E2USE8_MYCTU/52-190
E2UUF0_MYCTU/52-189
E2UVB8_MYCTU/52-192
E2UX15_MYCTU/52-192
E2V0Y2_MYCTU/152-292
E2V179_MYCTU/52-191
E2V2K5_MYCTU/9-156
E2V3N1_MYCTU/52-190
E2V5M8_MYCTU/52-189
E2V6M3_MYCTU/52-192
E2VBV6_MYCTU/52-192
E2VC55_MYCTU/52-192
E2VCE9_MYCTU/52-191
E2VDU4_MYCTU/3-150
E2VEW6_MYCTU/52-189
E2VFV5_MYCTU/52-192
E2VKX6_MYCTU/52-192
E2VL72_MYCTU/52-192
E2VLG4_MYCTU/52-191
E2VMW3_MYCTU/9-156
E2VP84_MYCTU/52-190
E2VR84_MYCTU/52-189
E2VS57_MYCTU/52-192
E2VTV9_MYCTU/9-156
E2VXI8_MYCTU/52-192
E2VXT6_MYCTU/52-192
E2VY26_MYCTU/52-191
E2W0J1_MYCTU/52-190
E2W1L3_MYCTU/3-150
E2W2I6_MYCTU/52-189
E2W3F8_MYCTU/52-192
E2W8P4_MYCTU/52-192
E2W8Y9_MYCTU/52-192
E2W982_MYCTU/52-191
E2WBP3_MYCTU/52-190
E2WEG7_MYCTU/52-189
E2WFD9_MYCTU/52-192
E2WH92_MYCTU/3-150
E2WKS8_MYCTU/52-192
E2WL29_MYCTU/52-192
E2WLC6_MYCTU/52-191
E2WNP3_MYCTU/52-190
E2WTB3_ECOLX/2-109
E2WU41_ECOLX/4-145
E2X2L1_SHIDY/1-94
E2X5K8_SHIDY/1-37
E2Y213_ENTFA/1-122
E2Y214_ENTFA/17-86
E2Y215_ENTFA/7-50
E2Y4C5_ENTFA/1-33
E2Y4C6_ENTFA/2-105
E2Y4D7_ENTFA/1-134
E2Y547_ENTFA/6-142
E2Y5L9_ENTFA/3-136
E2Y811_ENTFA/9-143
E2Y9N1_ENTFA/3-136
E2YB68_ENTFA/29-178
E2YB72_ENTFA/3-145
E2YB76_ENTFA/3-142
E2YEN5_ENTFA/11-150
E2YG39_ENTFA/3-139
E2YG51_ENTFA/2-136
E2YGJ5_ENTFA/1-113
E2YK32_ENTFA/6-142
E2YLR0_ENTFA/29-178
E2YLR4_ENTFA/3-145
E2YLR8_ENTFA/3-142
E2YNW5_ENTFA/1-113
E2YNY4_ENTFA/2-136
E2YPY2_ENTFA/11-150
E2YR44_ENTFA/3-136
E2YSG9_ENTFA/11-160
E2YSS1_ENTFA/8-158
E2YTQ1_ENTFA/25-167
E2YTU6_ENTFA/2-136
E2YTU8_ENTFA/11-123
E2YTX0_ENTFA/1-134
E2YTY1_ENTFA/2-105
E2YTY2_ENTFA/1-33
E2YU35_ENTFA/3-145
E2YWB5_ENTFA/3-41
E2YWE8_ENTFA/3-136
E2YYD1_ENTFA/3-139
E2YYJ9_ENTFA/1-107
E2YYV7_ENTFA/1-122
E2YYV8_ENTFA/17-86
E2YYV9_ENTFA/7-50
E2YZC4_ENTFA/3-142
E2YZF3_ENTFA/1-38
E2YZG8_ENTFA/2-152
E2Z2G4_ENTFA/4-153
E2Z6E1_ENTFA/3-136
E2Z9T3_9FIRM/7-156
E2ZAU2_9FIRM/5-150
E2ZF57_9FIRM/22-171
E2ZGF8_9FIRM/12-161
E2ZGI3_9FIRM/47-110
E2ZHT8_9FIRM/8-153
E2ZHV3_9FIRM/12-157
E2ZIW2_9FIRM/3-148
E2ZJ95_9FIRM/15-179
E2ZJC8_9FIRM/3-148
E2ZJD9_9FIRM/3-148
E2ZJQ5_9FIRM/3-148
E2ZJS4_9FIRM/3-148
E2ZJX5_9FIRM/3-148
E2ZLP2_9FIRM/355-508
E2ZLU5_9FIRM/14-162
E2ZLZ4_9FIRM/12-162
E2ZM08_9FIRM/8-148
E2ZM39_9FIRM/22-171
E2ZMX6_9FIRM/14-160
E2ZN38_9FIRM/10-159
E2ZN98_9FIRM/8-136
E2ZQ17_PSEAE/1-37
E2ZQ18_PSEAE/5-89
E2ZS93_PSEAE/3-143
E2ZVD9_PSEAE/5-139
E2ZWY5_PSEAE/4-163
E3A3A9_PSEAE/2-136
E3AM90_9SPHI/4-153
E3AMC2_9SPHI/4-141
E3AMG6_9SPHI/4-140
E3AT18_9SPHI/4-154
E3AUX6_9SPHI/3-154
E3AX05_9SPHI/4-153
E3AY41_9SPHI/4-153
E3AZ29_9SPHI/1-113
E3AZD3_9SPHI/1-86
E3B8S3_9MICO/5-143
E3BAG0_9MICO/8-147
E3BAU2_9MICO/9-146
E3BE20_9MICO/5-143
E3BST2_9LACO/55-193
E3BSU1_9LACO/63-173
E3BTC2_9LACO/27-170
E3BVJ1_9LACO/23-172
E3C0K2_9LACO/1-37
E3C1D7_9LACO/2-132
E3C2K8_9LACO/2-132
E3C4F8_9LACO/1-37
E3C7H0_9LACO/2-115
E3C7I6_9LACO/3-142
E3C7R2_9LACO/3-142
E3CQI1_STRVE/29-178
E3CUV2_9BACT/12-165
E3DL71_ERWSE/4-145
E3DLE6_HALPG/4-150
E3DWI3_BACA1/7-157
E3DX72_BACA1/65-204
E3E1R0_BACA1/4-53
E3E1S1_BACA1/24-173
E3E1S2_BACA1/15-151
E3E2Z2_BACA1/3-149
E3E3S7_BACA1/3-140
E3EH51_PAEPS/6-151
E3EIK4_PAEPS/6-151
E3EZV9_KETVY/12-161
E3F1Q2_KETVY/5-147
E3F2B0_KETVY/16-169
E3FF33_STIAD/10-159
E3FGC7_STIAD/6-157
E3G768_ENTCS/2-136
E3GHV5_EUBLK/12-162
E3GIE8_EUBLK/3-148
E3GJW3_EUBLK/35-185
E3GK89_EUBLK/4-150
E3GKJ3_EUBLK/3-148
E3GL04_EUBLK/13-163
E3GPA9_EUBLK/20-165
E3H7F1_ILYPC/5-153
E3H8B6_ILYPC/4-153
E3H9N3_ILYPC/7-150
E3HC14_ILYPC/2-33
E3HDZ2_ILYPC/2-147
E3HE05_ILYPC/3-141
E3HE36_ILYPC/15-194
E3HE57_ILYPC/4-138
E3I119_RHOVT/3-138
E3IDH3_GEOS0/4-156
E3IEI3_GEOS0/9-167
E3IF02_GEOS0/3-151
E3IIU1_GEOS0/3-149
E3IXH5_FRASU/54-212
E3J8T0_FRASU/18-164
E3PAS6_ECOH1/2-136
E3PC66_ECOH1/2-136
E3PEI1_ECOH1/2-136
E3PGA9_ECOH1/2-112
E3PKD3_ECOH1/2-64
E3PPG6_ECOH1/2-136
E3PS34_CLOSD/3-152
E3PVS9_CLOSD/18-167
E3PWE6_CLOSD/62-198
E3PWX0_CLOSD/1-53
E3PZ25_STAAU/2-128
E3R7B4_9LACO/5-139
E3R7C1_9LACO/59-207
E3RC72_9LACO/1-96
E3T5C8_9VIRU/74-203
E3USD2_ENTFC/2-152
E3UST9_ENTFC/9-152
E3USU2_ENTFC/2-145
E3UT27_ENTFC/2-136
E3VY70_MIMIV/62-189
E3VYE2_MIMIV/60-191
E3W082_MIMIV/62-186
E3WD42_ENTFA/11-150
E3WDA3_ENTFA/3-142
E3XGK5_ECOLX/10-144
E3XHR7_ECOLX/1-90
E3XK25_ECOLX/2-136
E3XNR7_ECOLX/2-136
E3XV71_ECOLX/2-136
E3XVG7_ECOLX/2-99
E3XY10_SHIFL/2-155
E3XY88_SHIFL/2-136
E3XZL3_SHIFL/4-162
E3Y560_SHIFL/4-42
E3YGN9_LISMO/19-129
E3YZT2_LISIN/1-51
E3YZT4_LISIN/22-171
E3Z5R6_LISIN/1-60
E3Z5R7_LISIN/3-65
E3ZDA4_LISIV/4-138
E3ZSY9_LISSE/20-165
E3ZU02_LISSE/2-136
E3ZUJ8_LISSE/2-67
E3ZUK4_LISSE/14-130
E3ZZA3_LISSE/2-136
E4A1X2_LISSE/3-148
E4A3I2_PROAC/1-33
E4BT41_PROAC/34-183
E4BT42_PROAC/1-111
E4BUR0_PROAC/34-183
E4BUR1_PROAC/1-111
E4BXR4_PROAC/9-56
E4CI59_PROAC/34-183
E4CI60_PROAC/1-111
E4EAQ2_PROAC/1-111
E4EAQ3_PROAC/34-183
E4ECT1_PROAC/34-183
E4ECT2_PROAC/1-111
E4EK07_PROAC/34-183
E4EK08_PROAC/1-111
E4ERZ0_PROAC/34-183
E4ERZ1_PROAC/1-111
E4EV13_PROAC/1-33
E4EV74_PROAC/58-192
E4GNW9_PROAC/1-111
E4GNX0_PROAC/34-183
E4GQD9_PROAC/10-60
E4H9D0_PROAC/1-33
E4HH63_PROAC/58-198
E4HMW6_PROAC/4-140
E4HMX1_PROAC/2-139
E4I549_ENTFC/3-138
E4I702_ENTFC/1-124
E4I705_ENTFC/5-141
E4IBP6_ENTFC/1-124
E4IBQ2_ENTFC/2-136
E4IC42_ENTFC/6-142
E4ICA8_ENTFC/3-150
E4ICB1_ENTFC/3-145
E4ICU9_ENTFC/3-142
E4IFC5_ENTFC/6-142
E4IIQ9_ENTFC/3-138
E4IKK2_ENTFC/3-150
E4IKK4_ENTFC/3-145
E4IKL6_ENTFC/2-136
E4IKW2_ENTFC/2-63
E4IKW4_ENTFC/1-124
E4IKW5_ENTFC/1-70
E4IL13_ENTFC/5-139
E4ILC4_ENTFC/3-142
E4ILN9_ENTFC/1-113
E4INJ0_ENTFC/3-138
E4IRN9_ENTFC/1-124
E4ISL0_ENTFC/5-139
E4ISX4_ENTFC/1-113
E4ITA9_ENTFC/6-142
E4IVM9_ENTFC/3-150
E4IVX2_ENTFC/3-138
E4IWL2_ENTFC/3-145
E4J0R8_ENTFC/3-142
E4J0V0_ENTFC/4-46
E4J141_ENTFC/6-142
E4J288_ENTFC/4-46
E4J2Q4_ENTFC/2-136
E4J3H8_ENTFC/5-141
E4J4H0_ENTFC/3-138
E4J524_ENTFC/3-145
E4J8C6_ENTFC/3-150
E4J9W5_ENTFC/2-136
E4JAD6_ENTFC/1-124
E4JAD9_ENTFC/5-141
E4JAS0_ENTFC/1-124
E4JBJ8_ENTFC/3-139
E4JBK6_ENTFC/3-142
E4JDK0_ENTFC/3-138
E4JDS4_ENTFC/1-113
E4JGJ1_ENTFC/3-145
E4JGJ3_ENTFC/3-150
E4JIG1_ENTFC/5-139
E4JIV9_ENTFC/2-136
E4JJS0_ENTFC/3-139
E4JKD8_ENTFC/3-142
E4JKS0_ENTFC/1-124
E4JL24_ENTFC/25-167
E4JM00_ENTFC/1-124
E4K423_9FIRM/55-205
E4KME6_9LACT/1-74
E4KME7_9LACT/2-59
E4KRJ3_9LACT/2-80
E4KYS6_9FIRM/4-161
E4KYS7_9FIRM/26-181
E4KYS8_9FIRM/12-165
E4L0S9_9FIRM/8-158
E4L192_9STRE/4-161
E4L193_9STRE/23-178
E4L194_9STRE/5-158
E4L1S1_9STRE/28-177
E4L5B8_9STRE/8-168
E4L5Y3_9STRE/8-158
E4L624_9STRE/13-162
E4L646_9STRE/29-178
E4LJ96_9FIRM/28-177
E4LJ97_9FIRM/18-164
E4LJF5_9FIRM/28-177
E4LJF6_9FIRM/18-164
E4LLF3_9FIRM/28-177
E4LLF4_9FIRM/7-153
E4LLK6_9FIRM/28-177
E4LLK7_9FIRM/75-221
E4LLL8_9FIRM/16-166
E4LLX3_9FIRM/3-72
E4LR84_9CLOT/22-171
E4LR86_9CLOT/25-174
E4LRS0_9CLOT/14-164
E4LTA5_9CLOT/8-157
E4LTB7_9CLOT/12-161
E4LU50_9CLOT/3-124
E4LUZ8_9CLOT/4-150
E4M071_9CLOT/8-155
E4MEU5_9BACT/8-136
E4MGS9_9FIRM/4-149
E4MNF9_9FIRM/5-155
E4N5S2_KITSK/12-166
E4N7H7_KITSK/37-161
E4ND10_KITSK/26-174
E4NER4_KITSK/17-167
E4NEY2_KITSK/5-156
E4NF04_KITSK/19-171
E4NHK6_KITSK/25-170
E4NHP7_KITSK/20-172
E4NZD1_BIFBP/15-161
E4P1R3_ECO8N/4-164
E4P5Z5_ECO8N/4-145
E4PEH1_ECO8N/8-79
E4PRU3_MARAH/9-162
E4PXH8_STAAH/2-145
E4PXI2_STAAH/2-138
E4PYB3_STAAU/2-145
E4PYG1_STAAU/28-162
E4PYI7_STAAU/2-145
E4PYJ9_STAAU/3-137
E4QB29_CALH1/55-197
E4QY54_HAEI6/3-141
E4QY67_HAEI6/3-139
E4RFU8_PSEPB/1-33
E4RG82_PSEPB/15-166
E4RKG5_HALSL/7-153
E4RVJ3_LEAB4/4-153
E4RXZ2_LEAB4/4-154
E4S5G4_CALKI/55-205
E4S9Y8_CALKI/60-195
E4SCW6_CALK2/60-194
E4SHK0_CALK2/59-192
E4SHQ7_CALK2/60-183
E4SUE7_LACDN/69-209
E4SUS0_LACDN/65-204
E4SWP8_LACDN/65-204
E4SWY2_LACDN/65-204
E4SXD9_LACDN/65-205
E4SXX9_LACDN/65-204
E4SYB2_LACDN/69-209
E4SYH6_LACDN/65-204
E4SYM9_LACDN/65-205
E4TMW1_MARTH/6-148
E4TWA3_SULKY/2-133
E4U0Z0_SULKY/2-140
E4U3L0_SULKY/2-143
E4U3X3_SULKY/2-140
E4U411_SULKY/2-140
E4U421_SULKY/2-143
E4VG22_9HELI/40-180
E4VHV7_9HELI/2-144
E4VVF1_BACFR/4-156
E4VXV2_BACFR/2-144
E4W0P9_BACFR/8-141
E4W338_BACFR/2-135
E4W362_BACFR/2-136
E4WKI9_RHOE1/11-157
E4WLJ0_LISDA/19-175
E4ZFN8_9VIRU/17-165
E4ZFN9_9VIRU/27-176
E5AK76_BACCE/1-126
E5AZL1_STAAG/2-145
E5AZL2_STAAG/2-138
E5BB21_ERWAM/4-145
E5BF08_9FUSO/3-146
E5BFC3_9FUSO/9-160
E5BFN5_9FUSO/8-168
E5BFX0_9FUSO/2-147
E5BHW8_9FUSO/2-87
E5BI52_9FUSO/5-151
E5BK19_9FUSO/4-147
E5BKD8_9FUSO/5-151
E5BM94_9FUSO/8-159
E5BWW8_9FUSO/19-170
E5C2C0_9FUSO/4-152
E5C2T5_9FUSO/5-158
E5C2T6_9FUSO/23-178
E5C2T7_9FUSO/4-161
E5C2X2_9FUSO/2-147
E5CIQ7_STAHO/2-145
E5CP17_STAHO/3-79
E5CP26_STAHO/1-85
E5CP70_STAHO/17-150
E5CP71_STAHO/2-138
E5CP72_STAHO/2-145
E5CP87_STAHO/2-145
E5CPW8_9STAP/5-139
E5CPW9_9STAP/3-138
E5CPX6_9STAP/5-148
E5CV28_9STAP/4-148
E5CV29_9STAP/9-157
E5CVC1_9STAP/1-58
E5DNF8_9STAP/4-148
E5DNF9_9STAP/9-157
E5DV73_9VIRU/3-151
E5FD68_KLEPN/1-120
E5FFF9_9CAUD/18-153
E5G5I1_VIBHA/3-137
E5G5M4_VIBHA/1-88
E5G6I8_SALET/3-139
E5L704_EDWTA/25-159
E5LG99_9GAMM/4-140
E5QV43_STAAH/10-154
E5QV44_STAAH/16-164
E5RP67_MICAE/56-192
E5RP69_MICAE/56-192
E5RP71_MICAE/56-193
E5RP73_MICAE/56-195
E5RUN4_STASC/4-148
E5RUN5_STASC/9-157
E5RUN6_STAHA/4-148
E5RUN7_STAHA/9-156
E5TAU0_STAAU/2-138
E5THR3_STAAU/2-138
E5THS0_STAAU/7-57
E5TQI1_STAAU/7-69
E5TR35_STAAU/9-157
E5TR36_STAAU/4-148
E5TR72_STAAU/2-145
E5TR86_STAAU/2-138
E5TTG1_STAAU/3-149
E5TXC5_STAAU/9-157
E5TXC6_STAAU/4-148
E5UNF8_9BACE/2-144
E5UNY4_9BACE/2-144
E5UPT7_9BACE/21-169
E5USE0_9BACE/10-138
E5USY9_9BACE/8-138
E5UT74_9BACE/3-137
E5UTS2_9BACE/2-144
E5UZC7_9BACE/3-157
E5UZE4_9BACE/2-136
E5UZP2_9BACE/12-140
E5V225_9BACL/2-136
E5V4F4_9BACL/4-161
E5V4F5_9BACL/26-179
E5V4F6_9BACL/13-172
E5V4W0_9BACL/2-144
E5V4W3_9BACL/2-75
E5V506_9BACL/8-158
E5V5D0_9BACL/8-156
E5VCU5_9BACE/3-145
E5VDC2_9BACE/3-138
E5VF90_9BACE/3-152
E5VFS0_9BACE/7-149
E5VKK0_9FIRM/15-164
E5VKQ4_9FIRM/1-109
E5VLX7_9FIRM/62-201
E5VLY4_9FIRM/1-135
E5VMR5_9FIRM/67-115
E5VP38_9FIRM/8-158
E5VPE4_9FIRM/27-176
E5VQH9_9FIRM/5-151
E5VY26_9FIRM/14-161
E5VYP3_9FIRM/8-154
E5W1Z5_9BACI/3-149
E5W238_9BACI/24-175
E5W607_9BACI/3-149
E5W6U5_9BACI/3-151
E5WCH7_9BACI/3-149
E5WEK2_9BACI/3-151
E5WQH3_9BACI/2-47
E5WQV4_9BACI/9-154
E5WQW1_9BACI/4-138
E5WRJ6_9BACI/3-140
E5WSQ4_9BACI/2-136
E5WTZ3_9BACE/4-139
E5WWL8_9BACE/6-141
E5X024_9BACE/4-154
E5X039_9BACE/2-144
E5X1A8_9BACE/4-158
E5X1P5_9BACE/3-145
E5X3P8_9BACE/6-141
E5X408_9BACE/3-136
E5X475_9BACE/8-160
E5X586_9ACTN/11-170
E5X588_9ACTN/24-175
E5X589_9ACTN/2-160
E5XD13_9FIRM/8-159
E5XF89_9FIRM/11-160
E5XFC9_9FIRM/3-150
E5XGE2_9FIRM/27-176
E5XGE4_9FIRM/22-171
E5XGP3_9FIRM/3-155
E5XH92_9FIRM/8-157
E5XHF0_9FIRM/338-491
E5XHG9_9FIRM/12-162
E5XIJ4_9FIRM/12-161
E5XIQ7_9FIRM/12-163
E5XJP8_9FIRM/6-156
E5XKD8_9FIRM/2-148
E5Y6V4_BILWA/4-149
E5Y718_BILWA/4-149
E5YFA1_9ENTR/3-162
E5YLD6_9ENTR/3-142
E5YPH0_9BACL/6-154
E5YPI6_9BACL/8-111
E5YT80_9BACL/3-151
E5YYL0_9BACL/1-85
E5Z1X6_9BACL/3-59
E5Z1Y2_9BACL/7-153
E5ZF22_CAMJE/1-123
E6AC96_ECOLX/4-145
E6AJX3_ECOLX/1-37
E6AV59_ECOLX/4-145
E6AY78_ECOLX/1-29
E6AZ78_ECOLX/2-99
E6B2X2_ECOLX/3-139
E6B5L9_ECOLX/2-49
E6B5M0_ECOLX/6-98
E6BAD2_ECOLX/4-138
E6BPD4_ECOLX/4-145
E6BS55_ECOLX/5-139
E6BTJ5_ECOLX/5-139
E6BTN0_ECOLX/46-180
E6BTR5_ECOLX/1-92
E6BU24_ECOLX/1-37
E6BUC1_ECOLX/4-86
E6BUC2_ECOLX/1-34
E6BUI0_ECOLX/4-74
E6CQS2_PROAC/1-111
E6CQS3_PROAC/34-183
E6CSC4_PROAC/10-60
E6D3V2_PROAC/58-191
E6DYG7_PROAC/1-33
E6E568_PROAC/1-98
E6E915_PROAC/58-192
E6EKK4_ENTFA/2-111
E6EQ66_ENTFA/1-33
E6EQ67_ENTFA/2-105
E6EQ79_ENTFA/1-134
E6ERD7_ENTFA/3-136
E6ETL9_ENTFA/11-160
E6EUE5_ENTFA/3-136
E6EVK2_ENTFA/8-158
E6EVW0_ENTFA/8-147
E6EVY7_ENTFA/3-145
E6EWY6_ENTFA/7-50
E6EWY7_ENTFA/17-86
E6EWY8_ENTFA/1-122
E6EXJ9_ENTFA/1-33
E6EXK0_ENTFA/2-105
E6EXL1_ENTFA/1-134
E6EY13_ENTFA/12-151
E6F0R7_ENTFA/2-152
E6F192_ENTFA/3-139
E6F3G3_ENTFA/2-136
E6F3I5_ENTFA/11-150
E6F3I9_ENTFA/7-143
E6F5V4_ENTFA/3-136
E6FA31_ENTFA/9-143
E6FCT2_ENTFA/2-152
E6FGD7_ENTFA/3-136
E6FID8_ENTFA/26-165
E6FIF1_ENTFA/3-145
E6FNI1_ENTFA/3-142
E6FPN7_ENTFA/2-136
E6FPQ1_ENTFA/1-103
E6FQU4_ENTFA/3-136
E6FUC3_ENTFA/3-136
E6G0E8_ENTFA/26-165
E6G191_ENTFA/3-145
E6G1K1_ENTFA/3-136
E6G7Y8_ENTFA/2-136
E6G8B8_ENTFA/8-147
E6GA25_ENTFA/1-33
E6GA26_ENTFA/2-105
E6GA37_ENTFA/1-134
E6GBK4_ENTFA/3-136
E6GED6_ENTFA/7-50
E6GED7_ENTFA/17-86
E6GED8_ENTFA/1-122
E6GJP6_ENTFA/1-122
E6GJP7_ENTFA/17-86
E6GJP8_ENTFA/7-50
E6GJS2_ENTFA/1-38
E6GK08_ENTFA/3-136
E6GLC1_ENTFA/1-106
E6GLD2_ENTFA/2-105
E6GLD3_ENTFA/1-33
E6GPY5_ENTFA/4-140
E6GQG6_ENTFA/3-142
E6GT08_ENTFA/3-136
E6GW46_ENTFA/3-139
E6GXZ6_ENTFA/5-154
E6H4I6_ENTFA/3-142
E6H6T1_ENTFA/5-154
E6H7J9_ENTFA/3-136
E6H7S3_ENTFA/6-142
E6HBA0_ENTFA/1-122
E6HBA1_ENTFA/17-86
E6HBA2_ENTFA/7-50
E6HDR1_ENTFA/2-145
E6HDR4_ENTFA/5-141
E6HH33_ENTFA/3-136
E6HIT8_ENTFA/1-124
E6HIT9_ENTFA/18-156
E6HLH2_ENTFA/3-136
E6HMP1_ENTFA/11-150
E6HMQ6_ENTFA/3-142
E6HPA6_ENTFA/44-183
E6HS78_ENTFA/1-33
E6HS79_ENTFA/2-105
E6HS90_ENTFA/1-134
E6HVL9_ENTFA/3-136
E6I0Y2_ENTFA/3-136
E6I739_ENTFA/3-145
E6I7M3_ENTFA/1-33
E6I7M4_ENTFA/2-105
E6I7N5_ENTFA/1-134
E6I7R1_ENTFA/2-138
E6I7R4_ENTFA/2-145
E6I7S8_ENTFA/2-145
E6IA89_ENTFA/8-157
E6IAB7_ENTFA/1-122
E6IAB8_ENTFA/17-86
E6IAB9_ENTFA/7-50
E6IAE4_ENTFA/11-160
E6IBK2_ENTFA/1-134
E6IEF8_ENTFA/3-41
E6IEI8_ENTFA/3-136
E6IET3_ENTFA/3-33
E6IG82_ENTFA/3-33
E6IHR7_ENTFA/11-150
E6IJN1_ENTFA/3-136
E6IL67_ENTFA/8-147
E6IQF7_ENTFA/8-158
E6IQL5_ENTFA/1-33
E6IQL6_ENTFA/2-105
E6IQM6_ENTFA/1-134
E6IS31_ENTFA/3-136
E6IV85_ENTFA/7-50
E6IV86_ENTFA/17-86
E6IV87_ENTFA/1-122
E6IX15_ENTFA/5-155
E6J232_STRAP/9-160
E6J265_STRAP/29-178
E6J2A8_STRAP/1-152
E6J2A9_STRAP/23-178
E6J2B0_STRAP/4-161
E6J5D8_9ACTO/1-137
E6JD47_9ACTO/69-206
E6JM40_STAEP/1-112
E6JNR5_STAEP/2-145
E6JQD4_STAEP/2-135
E6JQD5_STAEP/2-145
E6JQD8_STAEP/3-138
E6JZS6_PARDN/20-74
E6K216_PARDN/2-137
E6KSV7_9ACTO/15-152
E6KUL7_9ACTO/9-158
E6KUS8_9ACTO/3-138
E6KV93_9PAST/7-157
E6L509_9PROT/9-152
E6LEA9_9ENTE/75-211
E6LEW6_9ENTE/2-138
E6LGE1_9ENTE/5-141
E6LIL4_9ENTE/9-152
E6LIT0_9ENTE/4-49
E6LIT1_9ENTE/3-79
E6LJ50_9ENTE/1-103
E6LM27_9FIRM/10-160
E6LNK0_9FIRM/28-180
E6LNP5_9FIRM/1-54
E6LSJ0_9FIRM/9-160
E6LTE8_9LACO/1-41
E6LXY1_9ACTO/28-177
E6LXY2_9ACTO/18-167
E6M3B9_9ACTO/29-178
E6M3C0_9ACTO/20-169
E6MHS2_9FIRM/10-80
E6MJB0_9FIRM/2-145
E6MJH2_9FIRM/27-175
E6NEI3_HELPI/51-135
E6NX66_ECOD1/47-189
E6PBZ3_9ZZZZ/9-146
E6PFR4_9ZZZZ/51-189
E6PH16_9ZZZZ/4-153
E6PH41_9ZZZZ/10-158
E6PJF0_9ZZZZ/2-136
E6PLC6_9ZZZZ/13-162
E6PQD3_9ZZZZ/2-136
E6PV12_9ZZZZ/2-136
E6PY44_9ZZZZ/25-178
E6Q246_9ZZZZ/10-158
E6Q2I5_9ZZZZ/53-126
E6Q3T1_9ZZZZ/51-189
E6Q9U5_9ZZZZ/2-52
E6Q9U6_9ZZZZ/1-64
E6QH51_9ZZZZ/1-79
E6QH69_9ZZZZ/3-137
E6QH70_9ZZZZ/1-47
E6QJL9_9ZZZZ/5-139
E6QLS0_9ZZZZ/48-188
E6QLV3_9ZZZZ/52-192
E6QS97_9ZZZZ/1-86
E6QS99_9ZZZZ/2-49
E6QUX8_9ZZZZ/4-152
E6QVS8_9ZZZZ/23-155
E6QWL8_9ZZZZ/1-37
E6QWS7_9ZZZZ/3-150
E6RWY9_CAMJS/2-145
E6S1B1_CAMJC/2-145
E6SPN8_BACT6/3-145
E6T536_SHEB6/3-138
E6T5G9_SHEB6/3-139
E6T9X7_SHEB6/5-139
E6T9Y5_SHEB6/3-157
E6TM19_MYCSR/5-131
E6TQ92_MYCSR/4-140
E6TS01_BACCJ/3-149
E6TZ51_BACCJ/8-157
E6U2S9_ETHHY/8-159
E6U2T0_ETHHY/7-166
E6U3T1_ETHHY/3-148
E6U622_ETHHY/2-137
E6U8W4_ETHHY/18-166
E6U9N1_ETHHY/9-159
E6U9W6_ETHHY/3-150
E6UA19_ETHHY/20-168
E6UA20_ETHHY/30-179
E6UAH1_RUMA7/13-141
E6UCQ9_RUMA7/32-181
E6UCR1_RUMA7/20-169
E6UDU9_RUMA7/6-155
E6UEV4_RUMA7/7-180
E6UG61_RUMA7/7-156
E6UGD9_RUMA7/3-137
E6UGE3_RUMA7/6-155
E6UIH6_RUMA7/6-155
E6UJ47_RUMA7/3-137
E6UJ52_RUMA7/6-155
E6UJR7_RUMA7/7-156
E6UJX1_RUMA7/3-114
E6UK66_RUMA7/7-156
E6UKL7_RUMA7/4-157
E6UKQ2_RUMA7/20-169
E6UKQ4_RUMA7/32-181
E6UKY7_RUMA7/19-167
E6UKY8_RUMA7/30-179
E6UL65_RUMA7/4-169
E6UMY4_CLOTL/11-158
E6UP36_CLOTL/29-178
E6UP38_CLOTL/22-171
E6URB2_CLOTL/14-134
E6UT05_CLOTL/8-164
E6UT30_CLOTL/5-167
E6UT34_CLOTL/19-163
E6VH75_RHOPX/3-138
E6VMK5_RHOPX/6-148
E6VP48_RHOPX/12-161
E6VX86_DESAO/17-170
E6W6X9_DESIS/3-137
E6WNE8_PANSA/4-145
E6WNL4_PANSA/4-145
E6X3A9_NITSE/2-142
E6XFX9_SHEP2/3-159
E6XL19_SHEP2/3-159
E6XSA3_SHEP2/5-142
E6XSB2_SHEP2/3-139
E6XSC0_SHEP2/2-136
E6YRU5_9RHIZ/62-205
E6YU36_9RHIZ/4-146
E6YVD4_9RHIZ/1-150
E6Z0S6_9RHIZ/4-146
E7A8X9_HELFC/64-205
E7ABQ0_HELFC/12-80
E7ABQ1_HELFC/1-69
E7BAV3_YERE1/1-90
E7BLE1_PARAH/2-143
E7C8T6_9GAMM/3-99
E7DYM6_9PSED/2-143
E7FLV6_9SPHN/22-156
E7FLV9_9SPHN/2-143
E7FLW2_9SPHN/3-137
E7FQP1_9LACO/60-186
E7FRC5_9LACO/1-92
E7G0V6_9HELI/1-104
E7G4A7_9HELI/1-104
E7G6K5_9FIRM/8-157
E7G759_9FIRM/6-116
E7G7Z2_9FIRM/19-169
E7GAK6_9FIRM/5-150
E7GBQ5_9FIRM/4-149
E7GDN2_9FIRM/9-160
E7GDN3_9FIRM/21-175
E7GFZ1_9FIRM/8-157
E7GGH4_CLOSY/1-92
E7GGH6_CLOSY/4-145
E7GGL0_CLOSY/27-133
E7GIH1_CLOSY/8-159
E7GJU9_CLOSY/1-150
E7GJV0_CLOSY/19-167
E7GJV1_CLOSY/10-129
E7GM92_CLOSY/8-148
E7GMC0_CLOSY/22-171
E7GME8_CLOSY/8-148
E7GQ83_CLOSY/8-157
E7GQ84_CLOSY/13-68
E7GSH6_CLOSY/7-149
E7GUM2_CLOSY/11-114
E7GUQ3_CLOSY/7-149
E7H269_9BURK/13-159
E7H2G4_9BURK/6-145
E7HAR2_ECOLX/4-145
E7HNC9_ECOLX/1-101
E7HUS4_ECOLX/4-145
E7I0K5_ECOLX/2-112
E7I136_ECOLX/1-106
E7I2P3_ECOLX/2-136
E7I2V3_ECOLX/1-104
E7I3J9_ECOLX/1-99
E7I4C2_ECOLX/1-32
E7I4G3_ECOLX/4-162
E7IF44_ECOLX/1-37
E7IF47_ECOLX/2-81
E7IFI5_ECOLX/2-40
E7IFY8_ECOLX/1-34
E7IG12_ECOLX/2-110
E7IGX5_ECOLX/2-136
E7II37_ECOLX/4-145
E7IK66_ECOLX/2-136
E7IN74_ECOLX/1-86
E7IP58_ECOLX/3-141
E7IZU4_ECOLX/2-136
E7J1H6_ECOLX/4-145
E7J6G2_ECOLX/1-78
E7JEJ8_ECOLX/1-106
E7JQF4_ECOLX/2-136
E7JS11_ECOLX/2-136
E7JSZ1_ECOLX/17-74
E7JTL1_SHISO/1-62
E7JTM1_SHISO/2-136
E7JUF3_SHISO/2-136
E7JWU1_SHISO/4-165
E7K1Y9_SHISO/5-164
E7K2G4_SHISO/2-47
E7M618_9BACL/14-163
E7M648_9BACL/5-155
E7M957_9BACL/3-151
E7M9R8_9BACL/10-159
E7MC61_9BACL/5-154
E7MF88_STAAU/5-67
E7MFX7_STAAU/2-145
E7MFX8_STAAU/2-138
E7MHW4_STAAU/16-164
E7MHW5_STAAU/10-154
E7MMS3_9FIRM/1-117
E7MNL3_9FIRM/8-158
E7MNQ1_9FIRM/8-156
E7MNQ9_9FIRM/1-74
E7MNT9_9FIRM/20-125
E7MPK2_9FIRM/28-93
E7MQP6_9FIRM/2-136
E7MQP7_9FIRM/4-155
E7MRA6_STAAU/5-67
E7MWN0_STAAU/2-138
E7MWN1_STAAU/2-145
E7MWQ4_STAAU/10-154
E7MWQ5_STAAU/16-164
E7MZV4_9FIRM/1-114
E7N3D4_9FIRM/1-131
E7N5S0_9ACTO/22-175
E7NRJ1_TREPH/1-57
E7P2N0_PSESG/2-137
E7PD35_PSESG/3-137
E7PD41_PSESG/13-166
E7PD44_PSESG/5-139
E7PDR0_PSESG/3-159
E7PE25_PSESG/11-164
E7PE39_PSESG/1-140
E7PE56_PSESG/7-160
E7PE79_PSESG/18-153
E7PEC2_PSESG/7-160
E7PEI9_PSESG/1-45
E7PH48_PSESG/23-98
E7PTW8_PSESG/11-132
E7PU01_PSESG/1-29
E7PU12_PSESG/3-159
E7PU52_PSESG/1-48
E7PU56_PSESG/7-160
E7PUD8_PSESG/1-103
E7PVT5_STRDY/28-177
E7PVV2_STRDY/4-115
E7RH80_9BACL/5-151
E7S1S6_STRAG/4-160
E7S201_STRAG/10-160
E7S596_STRAG/29-178
E7S5V3_STRAG/28-177
E7S6G9_STRAG/3-142
E7SG69_SHIDY/1-86
E7SJ69_SHIDY/2-136
E7SU87_SHIBO/1-68
E7SUH9_SHIBO/4-165
E7SX65_SHIBO/2-47
E7SY58_SHIBO/2-136
E7T060_SHIBO/4-145
E7T189_SHIBO/4-162
E7T295_SHIBO/4-166
E7T7Q9_SHIFL/2-136
E7TJ15_SHIFL/17-151
E7TML1_ECO57/2-136
E7TMM8_ECO57/1-92
E7TSC8_ECO57/26-165
E7U0C6_ECO57/4-164
E7U2D5_ECOLX/4-165
E7UAK6_ECOLX/4-145
E7UFG0_ECOLX/4-145
E7UHF2_ECOLX/3-142
E7UN36_ECOLX/4-164
E7UNI6_ECOLX/2-136
E7UQV6_ECOLX/4-145
E7V1N3_SALTY/3-137
E7VC97_SALMO/2-136
E7VH23_SALMO/2-136
E7VLY2_SALMO/2-136
E7VY13_SALMO/2-136
E7W7J1_SALMO/2-136
E7WB90_SALMO/2-136
E7WK39_SALMO/2-136
E7WLP2_SALMO/2-136
E7WW30_SALMO/2-136
E7XH83_SALMO/2-136
E7XN48_SALMO/2-136
E7XZF0_SALMO/2-136
E7Y1N3_SALMO/2-136
E7Y5G8_SALMO/1-86
E7Y8J0_SALMO/2-136
E7Y923_SALMO/2-136
E7YHV4_SALMO/2-136
E7YL36_SALMO/2-136
E7YX10_SALMO/2-136
E7Z2Z7_SALMO/2-136
E7ZD21_SALMO/2-136
E7ZEV5_SALMO/2-136
E7ZLJ7_SALMO/2-136
E7ZRS0_SALMO/2-136
E7ZYT5_SALMO/2-136
E8A0C3_SALMO/2-136
E8ABA0_SALMO/2-136
E8AEU1_SALMO/1-68
E8AF75_SALMO/2-136
E8AJG2_SALMO/2-136
E8AU20_SALMO/2-136
E8AVY9_SALMO/2-136
E8B4D8_SALMO/2-136
E8B781_SALMO/2-136
E8BA12_SALMO/2-136
E8BJS0_SALMO/1-68
E8BN37_SALMO/2-136
E8BPV3_SALMO/2-136
E8BYA4_SALMO/2-136
E8C7T5_SALMO/2-136
E8C878_SALMO/2-136
E8CHZ6_SALMO/2-136
E8CLY9_SALMO/2-136
E8CMQ9_SALMO/2-136
E8D2I5_SALMO/2-136
E8DA17_SALMO/2-136
E8DBI9_SALMO/2-136
E8DIT3_SALMO/2-136
E8DSZ5_SALMO/2-136
E8E3K3_SALMO/2-136
E8EBH5_SALMO/2-136
E8EE49_SALMO/2-136
E8ETW2_SALMO/2-136
E8EXF4_SALMO/2-136
E8F3M7_SALMO/2-136
E8F4T2_SALMO/2-136
E8FBF1_SALMO/2-136
E8FEK3_SALMO/2-136
E8FU29_SALMO/2-136
E8FWD0_SALMO/2-136
E8G9E8_SALMO/2-136
E8GCH8_SALMO/2-136
E8GFH8_SALMO/2-136
E8GNH6_SALMO/2-136
E8GRF8_SALMO/2-136
E8GYG1_SALMO/2-136
E8H4K9_ECO57/3-158
E8HIE5_ECOLX/3-158
E8HPX7_ECOLX/4-145
E8HQL9_ECOLX/4-164
E8HXG1_ECOLX/3-158
E8I3W8_ECOLX/4-145
E8I4K8_ECOLX/4-164
E8IAU5_ECOLX/3-158
E8INS2_ECOLX/3-158
E8IVX2_ECOLX/4-145
E8J047_ECOLX/2-136
E8J466_ECO57/3-158
E8JB82_ECO57/4-164
E8JGV2_9ACTO/9-158
E8JIX8_9ACTO/13-157
E8JT40_STRCR/28-177
E8KDR4_9STRE/2-136
E8KKR1_9PAST/3-147
E8KZP7_9RHIZ/4-145
E8L5Y0_9RHIZ/15-168
E8L6S7_9RHIZ/3-138
E8L6S9_9RHIZ/2-82
E8L8C6_9RHIZ/3-137
E8L8E8_9RHIZ/12-161
E8L8F9_9RHIZ/3-138
E8L8J3_9RHIZ/5-142
E8L8K1_9RHIZ/4-53
E8L8K2_9RHIZ/1-34
E8LA93_9RHIZ/17-169
E8LBZ1_9FIRM/2-139
E8LBZ4_9FIRM/4-147
E8LDI5_9FIRM/11-162
E8LDP8_9FIRM/1-133
E8LGL3_9FIRM/6-149
E8LGL5_9FIRM/28-177
E8LGL6_9FIRM/20-169
E8LXU3_9VIBR/3-145
E8M0I2_9VIBR/3-138
E8MJW6_BIFLS/1-136
E8NQ67_SALET/3-137
E8NVT1_SALET/27-162
E8P837_YERPH/3-139
E8P8E3_YERPH/3-159
E8PJ63_ACIB1/5-158
E8PKD4_THESS/54-193
E8PRH8_9BACT/4-157
E8PRN1_9BACT/16-150
E8PRS0_9BACT/2-143
E8PRW8_9BACT/2-140
E8PS45_9BACT/2-140
E8PS85_YERPE/4-145
E8PSI9_YERPE/3-139
E8QBF2_STRED/8-158
E8QWT5_ISOPI/10-161
E8QWT8_ISOPI/24-176
E8QXI1_ISOPI/18-171
E8RAC7_DESM0/64-200
E8RBU1_9DELT/5-142
E8RCB0_9DELT/3-139
E8RK85_FILAD/10-160
E8RKC0_FILAD/34-157
E8RKE5_9CAUL/23-107
E8RW04_9CAUL/2-136
E8RX81_MICSL/1-148
E8RZP9_MICSL/16-168
E8S5D7_MICSL/10-163
E8S8R3_MICSL/3-152
E8S9B1_MICSL/46-180
E8SBE7_MICSL/1-118
E8SEF1_STAPH/2-138
E8SFL5_STAPH/3-126
E8SRW4_NEIGO/2-140
E8STV7_GEOS2/3-151
E8T056_GEOS2/3-149
E8T8S1_MESCW/9-152
E8T8W6_MESCW/4-147
E8TXF5_ALIDB/13-166
E8U2M7_ALIDB/1-135
E8U2R4_ALIDB/1-135
E8U2U5_ALIDB/3-137
E8U2V1_ALIDB/2-143
E8U2W9_ALIDB/2-136
E8U502_DEIML/5-143
E8U5T2_DEIML/5-143
E8UAI2_DEIML/8-153
E8UHQ6_MYCFM/2-141
E8UKZ3_STREJ/17-165
E8UKZ4_STREJ/1-144
E8UMQ0_STREJ/13-163
E8UMS7_STREJ/29-178
E8UW48_THEBF/60-193
E8UZ19_TERSS/15-149
E8VDS7_BACST/1-111
E8VJ14_BACST/3-149
E8WH86_STRFA/91-238
E8WSW4_GEOS8/4-138
E8WUW7_GEOS8/17-170
E8WW40_ACISM/6-143
E8X2D8_ACISM/2-136
E8X2E6_ACISM/12-161
E8X789_ACISM/21-155
E8X791_ACISM/5-142
E8X7H1_ACISM/19-153
E8X7M7_ACISM/6-143
E8X7W4_ACISM/6-143
E8X800_ACISM/22-156
E8X811_ACISM/14-151
E8X813_ACISM/22-156
E8X821_ACISM/6-126
E8XJD2_SALT4/3-137
E8XLJ1_SALT4/27-162
E8Y1F7_RAHSY/4-145
E8Y2P2_ECOKO/39-173
E8Y4E5_ECOKO/2-136
E8Y960_ECOKO/4-145
E8YB09_ECOKO/2-136
E8YIU9_9BURK/4-145
E8YJD9_9BURK/3-152
E8YP35_9BURK/7-166
E8ZD76_9VIRU/23-172
E8ZDJ1_9VIRU/19-168
E8ZDY7_9VIRU/23-172
E8ZE43_9VIRU/23-172
E8ZR48_CLOB0/5-154
E8ZV12_CLOB0/56-210
E8ZVL4_CLOB0/8-157
E9A5B2_SALET/3-137
E9CKH8_9ENTR/1-141
E9CN93_9ENTR/4-145
E9CN96_9ENTR/2-136
E9CNR6_9ENTR/1-141
E9CQN7_9ENTR/1-84
E9FMS4_9STRE/16-158
E9FN24_9STRE/7-147
E9FQ54_9STRE/16-158
E9FQK3_9STRE/2-141
E9FQK4_9STRE/22-104
E9FQL4_9STRE/22-174
E9FQL5_9STRE/22-174
E9LMD6_ECOLX/65-197
E9LT67_9VIRU/3-149
E9N3P4_ENTAE/5-139
E9P5U5_9VIRU/4-152
E9RGS8_STAEP/9-157
E9RGS9_STAEP/4-148
E9RMM3_LACRE/1-95
E9RRW2_9FIRM/2-148
E9RT47_9FIRM/9-168
E9RT48_9FIRM/30-183
E9RT49_9FIRM/58-182
E9RUK7_9FIRM/4-154
E9RV18_9FIRM/12-161
E9RVC2_9FIRM/28-177
E9RVC4_9FIRM/21-170
E9RXY6_9FIRM/12-163
E9S1Z8_TREDE/2-157
E9S3G8_TREDE/2-144
E9S764_TREDE/2-144
E9S7P1_RUMAL/10-162
E9S8G5_RUMAL/13-143
E9S8G6_RUMAL/10-162
E9S8L1_RUMAL/12-159
E9S8L6_RUMAL/3-93
E9S974_RUMAL/26-175
E9S9M3_RUMAL/6-132
E9S9M5_RUMAL/10-162
E9SAC4_RUMAL/12-160
E9SAE0_RUMAL/3-94
E9SBH9_RUMAL/10-159
E9SBY7_RUMAL/9-158
E9SCH5_RUMAL/13-162
E9SDD6_RUMAL/110-185
E9SDD9_RUMAL/6-155
E9SDR2_RUMAL/50-200
E9SEA5_RUMAL/11-160
E9SEA7_RUMAL/6-155
E9SEF7_RUMAL/3-87
E9SEV6_RUMAL/1-97
E9SEW1_RUMAL/9-161
E9SEX7_RUMAL/1-47
E9SFA7_RUMAL/12-101
E9SFU4_RUMAL/10-162
E9SFU7_RUMAL/10-162
E9SG15_RUMAL/1-104
E9SG16_RUMAL/7-156
E9SG25_RUMAL/1-33
E9SGF4_RUMAL/14-163
E9SHG7_RUMAL/9-161
E9SKD6_CLOSY/13-162
E9SNK6_CLOSY/356-509
E9SNP1_CLOSY/20-178
E9SPV5_CLOSY/26-174
E9SPV8_CLOSY/29-178
E9SPW0_CLOSY/22-171
E9SR01_CLOSY/22-171
E9SR40_CLOSY/8-155
E9T8M3_ECOLX/15-151
E9T962_ECOLX/2-140
E9T964_ECOLX/28-164
E9TAG2_ECOLX/2-136
E9TAQ2_ECOLX/5-139
E9TCF4_ECOLX/6-147
E9TQC0_ECOLX/40-174
E9TVE5_ECOLX/2-136
E9U699_ECOLX/4-138
E9U701_ECOLX/4-164
E9U7X3_ECOLX/1-37
E9UBS0_ECOLX/3-91
E9UCL6_ECOLX/25-159
E9UGS8_ECOLX/4-165
E9UGT8_ECOLX/3-142
E9UK86_ECOLX/2-106
E9UK87_ECOLX/1-29
E9UKG4_ECOLX/2-136
E9ULL8_ECOLX/2-136
E9ULT2_ECOLX/2-136
E9UMA1_SHISO/2-40
E9UNL3_9ACTO/1-131
E9V540_ECOLX/2-136
E9V5S8_ECOLX/5-138
E9VGZ0_ECOLX/2-136
E9VN75_ECOLX/2-42
E9W616_ECOLX/14-148
E9W6V9_ECOLX/4-164
E9WBT1_ECOLX/4-164
E9WCP5_ECOLX/2-136
E9WE89_ECOLX/4-145
E9WEI2_ECOLX/5-139
E9WGA0_ECOLX/2-136
E9WR15_ECOLX/2-136
E9WSW9_ECOLX/2-143
E9WT11_ECOLX/4-145
E9X3Q2_ECOLX/4-145
E9X567_ECOLX/34-200
E9X589_ECOLX/5-165
E9XAH2_ECOLX/2-136
E9XEN5_ECOLX/2-143
E9XFU0_ECOLX/10-163
E9XRB1_ECOLX/3-142
E9Y0M1_ECOLX/2-136
E9Y3W5_ECOLX/2-136
E9Y7M3_ECOLX/5-139
E9Y8H1_ECOLX/2-143
E9Y8K2_ECOLX/3-139
E9Y9C0_ECOLX/4-145
E9YFU8_ECOLX/13-165
E9YLW7_ECOLX/2-120
E9YM67_ECOLX/10-163
E9YM69_ECOLX/5-139
E9YN49_ECOLX/4-145
E9YRC2_ECOLX/4-145
E9YS37_ECOLX/27-185
E9YYK3_ECOLX/4-164
E9Z083_ECOLX/5-142
E9Z1P7_ECOLX/2-136
E9Z4M4_ESCFE/14-66
E9Z952_ESCFE/4-138
E9ZAW6_ESCFE/4-145
E9ZEK4_ESCFE/2-79
E9ZEZ5_ESCFE/10-163
E9ZEZ6_ESCFE/5-148
E9ZF04_ESCFE/3-139
E9ZG55_MYCTU/52-189
E9ZH30_MYCTU/52-192
E9ZMM1_MYCTU/52-192
E9ZMX2_MYCTU/52-192
E9ZN69_MYCTU/52-191
E9ZPN3_MYCTU/3-150
E9ZQR2_MYCTU/52-190
F0BWT2_9XANT/2-51
F0CDS1_9XANT/3-84
F0CET8_SALMO/2-136
F0CGZ1_SALMO/2-136
F0CJ57_SALMO/2-136
F0CVH1_SALMO/2-136
F0CWZ8_SALMO/2-136
F0DKL4_9FIRM/3-150
F0DM78_9FIRM/41-106
F0DMJ6_9FIRM/62-200
F0DQE5_9FIRM/5-158
F0DQI8_9FIRM/1-90
F0DQJ3_9FIRM/57-197
F0DT61_9FIRM/1-91
F0DYS0_9PSED/5-139
F0E1H7_9PSED/2-136
F0E349_9PSED/3-159
F0EF10_ENTCA/5-139
F0EGP6_ENTCA/45-180
F0EJD9_ENTCA/4-139
F0EJE8_ENTCA/49-199
F0EQ49_ENTCA/2-145
F0F4E3_9BACT/2-144
F0F9V8_9BACT/41-183
F0FY21_9BURK/5-139
F0FY25_9BURK/2-143
F0FZ45_9BURK/29-180
F0G0M9_9BURK/4-145
F0G8X5_9BURK/4-120
F0GMW0_9LACO/1-37
F0GR77_9LACO/1-37
F0GW95_9FIRM/28-177
F0GWC0_9FIRM/28-177
F0GWC2_9FIRM/19-168
F0GXK7_9FIRM/4-161
F0GXK8_9FIRM/23-178
F0GXK9_9FIRM/5-158
F0GYM2_9FIRM/1-90
F0GYM3_9FIRM/8-158
F0GYW7_9FIRM/6-69
F0GYW8_9FIRM/1-60
F0H2H2_9FIRM/28-177
F0H389_9FIRM/4-161
F0H390_9FIRM/23-178
F0H391_9FIRM/5-158
F0H451_9BACT/2-144
F0HAY8_9BACT/2-144
F0HDG9_9FIRM/4-146
F0HFP3_9FIRM/9-154
F0HQY7_9ACTN/17-170
F0HWB1_LACDL/1-70
F0HYH8_LACDL/69-209
F0I1M0_STRSA/1-150
F0I1M1_STRSA/8-156
F0I1S2_STRSA/79-229
F0I3T4_STRSA/3-142
F0I6G1_STRSA/8-156
F0I6G2_STRSA/1-150
F0IGQ9_9FLAO/2-144
F0J000_ACIMA/1-140
F0J029_ACIMA/1-126
F0J050_ACIMA/1-126
F0J2J4_ACIMA/1-126
F0J379_ACIMA/4-145
F0J5V4_ACIMA/5-142
F0J717_ACIMA/3-118
F0J7C2_ACIMA/4-145
F0J7K2_ACIMA/5-142
F0J7Q3_ACIMA/4-138
F0J7U1_ACIMA/3-139
F0J7Z0_ACIMA/15-149
F0J806_ACIMA/2-140
F0J824_ACIMA/9-144
F0J830_ACIMA/23-125
F0J852_ACIMA/2-137
F0JNY0_ESCFE/4-103
F0JVA7_ESCFE/4-164
F0JXK5_ESCFE/2-136
F0JXR2_ESCFE/5-139
F0K131_LACD2/3-90
F0K2K5_LACD2/60-191
F0K781_CLOAE/3-151
F0K7X8_CLOAE/3-151
F0K7Y4_CLOAE/3-151
F0KAJ2_CLOAE/3-153
F0KCJ0_CLOAE/14-161
F0KEH8_CLOAE/1-33
F0KPL3_ACICP/18-151
F0KPL4_ACICP/3-149
F0KPN7_ACICP/3-133
F0KSI2_YERE3/6-159
F0L1H6_YERE3/4-145
F0LN93_THEBM/5-59
F0LPT9_VIBFU/3-142
F0M666_ARTPP/5-139
F0MC62_ARTPP/5-139
F0MCF1_ARTPP/3-141
F0MCF5_ARTPP/1-136
F0MCM2_ARTPP/1-119
F0ND50_SULIR/56-191
F0NLJ5_SULIH/56-191
F0NRV6_LACHH/30-145
F0NVT2_LACHH/55-198
F0NW43_LACHH/5-78
F0NW47_LACHH/1-96
F0NX61_LACHH/3-142
F0P1C4_WEEVC/2-144
F0P7Y3_STAPE/3-142
F0P9R1_STAPE/2-138
F0PEM5_ENTF6/3-136
F0PFY7_ENTF6/3-145
F0PGB9_ENTF6/2-105
F0PGC9_ENTF6/3-142
F0PGE6_ENTF6/1-122
F0PGE8_ENTF6/1-61
F0PGE9_ENTF6/7-50
F0PI96_ENTF6/11-150
F0PIC7_ENTF6/3-142
F0PJ70_BACT0/1-101
F0PNM5_BACT0/3-149
F0PZK7_BACT0/2-135
F0PZP8_BACT0/2-137
F0PZQ4_BACT0/4-152
F0PZZ9_BACT0/2-136
F0QL28_ACIBD/2-143
F0QL42_ACIBD/13-141
F0QL48_ACIBD/1-77
F0QPP3_ACIBD/1-150
F0QX66_VULM7/4-158
F0R355_BACSH/4-156
F0R3B4_BACSH/3-155
F0R7I9_BACSH/11-135
F0R7S8_BACSH/4-135
F0R9A4_BACSH/3-136
F0R9B1_BACSH/2-137
F0RR60_DEIPM/5-148
F0RRA6_DEIPM/2-136
F0RU48_SPHGB/29-178
F0RU49_SPHGB/33-180
F0RU50_SPHGB/17-166
F0RU58_SPHGB/66-217
F0S018_DESTD/59-198
F0S1R8_DESTD/62-209
F0S2R3_DESTD/59-198
F0S7I8_PEDSD/4-155
F0SHC1_PLABD/58-205
F0SJ72_PLABD/15-162
F0SLP9_PLABD/10-165
F0SQC5_PLABD/40-181
F0SR73_PLABD/17-162
F0SSR1_PLABD/59-206
F0SSU4_PLABD/14-160
F0SVL7_SYNGF/4-148
F0SXC9_SYNGF/25-183
F0TH16_LACA3/2-140
F0VYI6_STRG2/3-142
F0YZ56_9CLOT/13-163
F0YZ91_9CLOT/2-140
F0YZ99_9CLOT/10-160
F0Z4G0_9CLOT/4-149
F0ZZT6_DICPU/23-97
F1A358_DICPU/355-453
F1A8F5_KLEPN/1-67
F1BUU6_9VIRU/1-67
F1BYR4_STAST/2-145
F1CNF7_HAEPR/3-141
F1JTR9_ACIBA/22-146
F1JTV5_ACIBA/1-121
F1SVL4_SALTY/3-138
F1SZL8_TETHA/2-136
F1SZR2_9ENTE/2-136
F1SZT3_TETHA/2-135
F1SZU1_TETHA/2-136
F1T169_STRGR/2-138
F1T8I1_9CLOT/9-158
F1TFY5_9CLOT/5-154
F1TG16_9CLOT/3-170
F1TG18_9CLOT/30-177
F1TG29_9CLOT/3-152
F1TG31_9CLOT/3-157
F1TH98_9CLOT/13-139
F1TIJ5_9CLOT/7-121
F1TIJ7_9CLOT/24-173
F1TIJ9_9CLOT/30-179
F1TIR1_9CLOT/4-158
F1TMF3_PROAC/1-33
F1TU41_PROAC/34-183
F1TU42_PROAC/1-111
F1UAM8_PROAC/1-33
F1UFS8_PROAC/34-183
F1UFS9_PROAC/1-111
F1UJA6_PROAC/58-193
F1UJD5_PROAC/1-33
F1V565_PROAC/1-33
F1V8Z2_PROAC/58-193
F1VC45_PROAC/1-111
F1VC46_PROAC/34-183
F1VF34_PROAC/1-33
F1VUK0_9BURK/1-95
F1VW81_9BURK/1-113
F1WXR3_MORCA/33-172
F1XHU6_ECO57/2-136
F1XLF1_ECO57/26-165
F1XPC1_ECO57/1-106
F1XPS3_ECO57/2-136
F1XUM6_ECO57/4-164
F1Y1A9_ECO57/26-165
F1Y752_ECO57/4-164
F1Y8Z8_ECO57/1-92
F1YA43_ECO57/4-164
F1YBF5_ECO57/2-136
F1YE56_9ACTO/2-140
F1YEB1_9ACTO/22-172
F1YJE4_9ACTO/9-158
F1YRW8_9PROT/2-141
F1YS97_9PROT/2-141
F1YTL8_9PROT/26-169
F1YTL9_9PROT/3-138
F1YUP8_9PROT/40-176
F1YUR0_9PROT/2-137
F1YUR1_9PROT/3-141
F1YVI2_9PROT/16-151
F1YVL2_9PROT/12-134
F1YWD5_9PROT/53-188
F1YWH7_9PROT/9-144
F1YWJ9_9PROT/9-144
F1YZ77_9STRE/2-138
F1Z691_9SPHN/3-148
F1ZFZ4_ECOLX/4-145
F1ZL19_ECOLX/2-136
F1ZRZ7_THEET/65-206
F1ZT96_THEET/10-143
F1ZTS1_THEET/62-190
F1ZV92_THEET/62-107
F1ZW48_THEET/8-153
F1ZWN3_THEET/10-143
F1ZXP3_THEET/10-143
F1ZXV4_THEET/63-114
F2A012_THEET/10-44
F2A026_THEET/10-75
F2A0C5_THEET/10-72
F2A159_THEET/10-61
F2A165_THEET/62-150
F2ACH9_RHIET/16-166
F2AHU0_RHIET/17-166
F2AJU4_RHIET/32-166
F2AN38_RHOBA/100-249
F2AN40_RHOBA/90-239
F2B8I3_9NEIS/14-167
F2BQR9_STRSA/8-156
F2BQS0_STRSA/1-150
F2BR79_STRSA/120-270
F2CNH7_STRSA/3-142
F2EUU9_PANAN/14-148
F2EZK6_PANAN/12-104
F2F4J7_9BACL/6-152
F2F569_9BACL/6-157
F2FAY8_9ZZZZ/2-143
F2FAZ7_9ZZZZ/14-148
F2FPF2_SALDU/3-138
F2FPL0_SALDU/16-169
F2G1I2_SALGL/27-162
F2G324_ALTMD/3-116
F2G5Z4_ALTMD/5-139
F2GDI7_MYCTU/60-198
F2GIE8_MYCTU/52-192
F2GL29_MYCTU/52-191
F2GLE3_MYCTU/60-200
F2GMQ0_MYCTU/60-197
F2GPB1_MYCTU/80-220
F2GQX0_BRUME/1-50
F2H078_BACTU/3-156
F2H850_BACTU/2-136
F2H873_BACTU/2-136
F2H8A8_BACTU/3-154
F2H9J8_BACTU/2-136
F2HB10_BACTU/5-75
F2HDX7_BACTU/3-149
F2HH08_BACTU/4-152
F2HMF6_LACLA/5-154
F2HQ40_LACLA/2-138
F2HQ54_LACLA/2-136
F2HQJ7_BRUME/17-153
F2I640_9LACT/5-158
F2I641_9LACT/4-161
F2IEY6_9FLAO/24-173
F2IUM3_9PROT/2-136
F2IUT1_9PROT/2-136
F2J1X1_9PROT/2-136
F2J3N9_9PROT/16-169
F2J6R7_9PROT/16-169
F2J6Y6_9PROT/17-151
F2J738_9PROT/2-140
F2JIF5_9FIRM/3-146
F2JIX8_9FIRM/3-146
F2JKW1_9FIRM/3-156
F2JPC1_9FIRM/9-158
F2JSV4_9FIRM/4-170
F2KVT0_9BACT/2-144
F2KX53_9BACT/2-144
F2L317_9CREN/4-156
F2L6S4_9PSEU/22-156
F2LGK1_BURGA/19-170
F2LGQ0_BURGA/4-145
F2LNC8_BURGA/2-137
F2LU45_9DELT/4-110
F2LVL3_9DELT/3-150
F2M1N0_LACAM/2-135
F2M3N4_LACAM/2-136
F2M613_LACCA/3-137
F2M6U3_LACCA/3-142
F2MEF9_LACCA/2-136
F2MFP1_LACCA/3-142
F2MM29_LACCA/3-144
F2MM93_ENTFA/3-136
F2N5M1_PSEST/2-136
F2NGP2_9DELT/7-149
F2NNB7_9DEIN/67-135
F2NSM2_9SPIO/11-162
F2NT88_9SPIO/7-149
F2NV35_9SPIO/2-144
F2NW95_9SPIO/2-144
F2PGA5_PHOMO/3-155
F2PGB7_PHOMO/3-145
F2Q673_9BACT/2-143
F2Q690_9BACT/14-148
F2QFV9_STROR/2-136
F2UYR0_ACTVI/35-188
F2V7N1_MYCTU/60-200
F2V807_MYCTU/62-200
F2V8C6_MYCTU/80-220
F2V924_MYCTU/52-191
F2VBP1_MYCTU/60-197
F2VC00_MYCTU/52-192
HIN_SALAE/3-137
HIN_SALTY/3-137
O05415_CLOPE/8-158
O05913_MYCTU/52-192
O06511_ENTCL/5-139
O06516_ECOLX/5-139
O06604_MYCTU/9-156
O06963_ALCSP/5-139
O07024_ENTAG/5-33
O07490_YEREN/3-83
O07773_MYCTU/60-197
O07795_MYCTU/62-200
O30699_ACEPA/4-138
O30899_SALTY/3-98
O32381_RHORU/2-136
O32773_9LACT/2-136
O33334_MYCTU/52-192
O33829_THIFE/2-138
O50350_LACHE/3-142
O52217_PSEPS/13-151
O52219_SALTY/3-138
O58922_PYRHO/3-150
O64015_BPSPB/15-167
O66021_PSEST/8-47
O66023_PSEST/2-143
O66046_PSEST/5-139
O68004_ENTFA/3-142
O68534_PSEAC/2-136
O68710_YERPE/3-139
O69044_RHORH/3-139
O69908_STRCO/27-178
O69933_STRCO/23-174
O85855_SPHAR/1-135
O87231_9LACT/30-162
O87255_9LACT/2-89
O87256_9LACT/2-45
O87357_STAAU/3-137
P71275_ENTCL/2-109
P71419_KLEOX/6-114
P72240_9PROT/3-112
P74983_YEREN/4-145
P75014_PSEFL/2-136
P89925_9CAUD/1-81
P94882_9LACT/2-134
P95116_MYCTU/52-191
P95541_PSEPU/2-139
P96098_THIFE/3-137
P97057_STRAG/3-142
P97102_9ZZZZ/2-142
PARA4_ECOLX/16-169
PINE_ECOLI/2-136
PINH_ECOLI/1-70
PINQ_ECOLI/4-145
PINR_ECOL6/4-145
PINR_ECOLI/4-145
Q01TG9_SOLUE/28-170
Q01TS9_SOLUE/7-157
Q023B5_SOLUE/28-170
Q028A0_SOLUE/18-165
Q02Q54_PSEAB/4-163
Q02Q70_PSEAB/3-137
Q02RR6_PSEAB/5-139
Q02VB1_LACLS/2-138
Q02VB6_LACLS/2-134
Q033I5_LACC3/3-144
Q03BJ8_LACC3/3-142
Q03BW4_LACC3/2-136
Q03C69_LACC3/2-135
Q03DJ4_PEDPA/2-143
Q03GT2_PEDPA/2-135
Q03N38_LACBA/2-135
Q03N44_LACBA/3-142
Q03UF7_LEUMM/3-137
Q041M5_LACGA/29-161
Q041M6_LACGA/19-168
Q04560_ECOLX/4-146
Q047M0_LACDB/3-91
Q04AA3_LACDB/1-108
Q04FZ9_OENOB/2-144
Q04KP9_STRP2/8-158
Q05517_ECOLX/2-136
Q05UQ2_9SYNE/10-151
Q06WH6_SALTY/4-125
Q070K0_CPRV/4-143
Q07GC4_ROSDO/2-136
Q07GN4_ROSDO/4-145
Q07JX8_RHOP5/5-143
Q07SQ3_RHOP5/16-166
Q07SU3_RHOP5/4-145
Q07XF7_SHEFN/3-137
Q07XF9_SHEFN/2-136
Q07XG9_SHEFN/5-139
Q07ZW2_SHEFN/25-188
Q08JQ3_ECOLX/1-85
Q08KY4_BORPE/81-234
Q08ZZ5_STIAD/14-165
Q095B1_STIAD/14-165
Q0ACV7_NITEC/2-143
Q0ACW0_NITEC/3-138
Q0AD05_NITEC/5-139
Q0AD30_NITEC/2-143
Q0ADV0_NITEC/13-166
Q0APJ2_MARMM/2-136
Q0ATB9_MARMM/8-161
Q0AWY2_SYNWW/15-165
Q0BCZ0_BURCM/4-145
Q0BZ44_HYPNA/13-166
Q0BZ70_HYPNA/23-173
Q0E6B8_PSEAE/2-143
Q0E6C6_PSEAE/4-157
Q0E6C7_PSEAE/16-169
Q0E6E6_PSEAE/5-139
Q0F092_9PROT/5-166
Q0F1R0_9PROT/1-115
Q0FJB6_9RHOB/15-165
Q0FKL1_9RHOB/13-155
Q0FKL2_9RHOB/7-132
Q0FQE4_9RHOB/4-65
Q0FUH8_9RHOB/3-137
Q0FUM4_9RHOB/3-144
Q0FUN1_9RHOB/15-165
Q0FXS9_9RHIZ/40-181
Q0G2L1_9RHIZ/1-139
Q0GQS8_9BURK/1-110
Q0GU22_9LACT/2-134
Q0GU31_9LACT/3-142
Q0H3G2_PEDAC/5-144
Q0HGG5_SHESM/3-145
Q0HVR1_SHESR/21-175
Q0I2A9_HAES1/3-141
Q0I2B2_HAES1/3-73
Q0KDY7_CUPNH/25-160
Q0KJN3_9SPHN/3-110
Q0KJQ1_9SPHN/1-136
Q0KJR4_9SPHN/2-136
Q0KJU8_9SPHN/3-35
Q0KKA7_9CAUD/5-166
Q0KKL7_9ZZZZ/16-169
Q0KKM7_9ZZZZ/30-164
Q0P7G2_STAAU/5-155
Q0PNF4_LACRE/3-143
Q0QC55_KLEPN/3-84
Q0QC86_KLEPN/2-142
Q0QC92_KLEPN/13-166
Q0QCB3_KLEPN/2-142
Q0QXF1_PSEPU/3-139
Q0RC83_FRAAA/8-107
Q0RGX3_FRAAA/41-193
Q0RLL2_FRAAA/97-205
Q0RLN1_FRAAA/37-185
Q0RLZ3_FRAAA/19-167
Q0RTY7_FRAAA/19-167
Q0RV46_RHOSR/2-138
Q0RX70_RHOSR/10-162
Q0RYR7_RHOSR/2-139
Q0S2A9_RHOSR/10-165
Q0SBT4_RHOSR/1-136
Q0SBW7_RHOSR/2-138
Q0SBX4_RHOSR/1-134
Q0SC21_RHOSR/3-139
Q0SC25_RHOSR/2-138
Q0SIR0_RHOSR/24-99
Q0SKI4_RHOSR/18-158
Q0SPM0_CLOPS/2-141
Q0SPN4_CLOPS/2-141
Q0SUE2_CLOPS/62-197
Q0SWG9_CLOPS/1-63
Q0T1V8_SHIF8/2-136
Q0T5X8_SHIF8/6-164
Q0TMZ4_CLOP1/4-150
Q0TMZ6_CLOP1/8-171
Q0TMZ7_CLOP1/13-162
Q0TQN9_CLOP1/4-151
Q0TUT8_CLOP1/4-160
Q0VUU7_9ZZZZ/3-137
Q0VUV1_9ZZZZ/1-148
Q0WYL1_ENTFA/3-140
Q0YUN1_9CHLB/1-121
Q0ZKC7_9CORY/16-83
Q0ZKH0_9CORY/24-161
Q0ZKL8_9STAP/2-138
Q0ZKN1_9STAP/1-45
Q10YE3_TRIEI/57-196
Q10YW2_TRIEI/18-136
Q113S3_TRIEI/61-148
Q119A2_TRIEI/61-203
Q11AJ7_MESSB/4-145
Q11BQ3_MESSB/13-161
Q11G64_MESSB/4-146
Q11MP2_MESSB/17-151
Q11QW2_CYTH3/4-154
Q11QX3_CYTH3/2-142
Q11Z21_CYTH3/4-153
Q11Z22_CYTH3/5-155
Q11ZB5_POLSJ/27-118
Q12YE4_METBU/7-126
Q12ZF5_METBU/1-67
Q131R1_RHOPS/4-145
Q13FR1_BURXL/2-137
Q13FS0_BURXL/18-115
Q13H13_BURXL/29-78
Q13JG2_BURXL/13-162
Q13ZF9_BURXL/3-152
Q140I9_BURXL/7-155
Q14SL2_PSEAE/1-131
Q157E9_9NOCA/11-164
Q15JE5_STAWA/9-157
Q15JE6_STAWA/4-148
Q15JH1_STAEP/9-157
Q15JH2_STAEP/4-148
Q15JH3_STAEP/9-157
Q15JH4_STAEP/4-148
Q168Y3_ROSDO/10-160
Q17U52_ECOLX/2-142
Q17ZR7_SALIN/15-151
Q180L7_CLOD6/27-176
Q181H9_CLOD6/4-142
Q184E0_CLOD6/4-151
Q187J5_CLOD6/3-156
Q187L8_CLOD6/3-149
Q188M4_CLOD6/29-178
Q188V9_CLOD6/12-160
Q18B94_CLOD6/3-156
Q18DG5_HALWD/3-152
Q19NJ9_ECOK1/1-113
Q19T74_RHIRD/3-138
Q1AXC4_RUBXD/5-126
Q1B0B2_MYCSS/16-164
Q1B4B3_MYCSS/6-153
Q1B5B2_MYCSS/3-150
Q1B659_MYCSS/5-155
Q1B762_MYCSS/5-157
Q1BUP0_BURCA/5-146
Q1BZR2_YERPA/3-139
Q1C000_YERPA/3-159
Q1CC75_YERPN/3-159
Q1CPJ9_STRPF/4-153
Q1CPV2_STRPB/4-153
Q1CQI7_STRPD/4-153
Q1CR10_STRPC/4-153
Q1CUV3_HELPH/55-188
Q1DB40_MYXXD/14-165
Q1G108_STAEP/9-157
Q1G109_STAEP/4-148
Q1G110_STAEP/9-157
Q1G111_STAEP/4-148
Q1G112_STAEP/16-164
Q1G113_STAEP/4-148
Q1G114_STAEP/16-164
Q1G116_STAAU/16-164
Q1G121_STAAU/4-148
Q1G6A4_VIBCH/5-139
Q1GA27_LACDA/1-125
Q1GG38_SILST/12-149
Q1H175_METFK/5-139
Q1H264_METFK/13-166
Q1H9X8_9ZZZZ/2-136
Q1H9Y7_9ZZZZ/2-143
Q1HAL0_STAAU/4-148
Q1HW62_ENTFC/12-160
Q1ICJ5_PSEE4/8-161
Q1IIM8_ACIBL/1-104
Q1IIN7_ACIBL/4-146
Q1IJI7_ACIBL/3-150
Q1ISK9_ACIBL/8-154
Q1IYM1_DEIGD/3-142
Q1J4R7_STRPF/4-161
Q1J4R8_STRPF/23-178
Q1J4R9_STRPF/6-159
Q1JB66_STRPB/13-163
Q1JBA3_STRPB/26-175
Q1KLS2_STAAU/9-142
Q1KS27_STAAU/1-83
Q1KY31_9BURK/33-162
Q1LDD9_RALME/2-143
Q1LEG5_RALME/5-139
Q1LK90_RALME/3-162
Q1M3G7_RHIL3/16-166
Q1M810_RHIL3/15-165
Q1M9S9_RHIL3/16-150
Q1MA90_RHIL3/3-138
Q1MC85_RHIL3/4-146
Q1MHA6_RHIL3/3-137
Q1N8F7_9SPHN/2-136
Q1NBQ3_9SPHN/2-143
Q1NEB4_9SPHN/3-147
Q1PAE6_STAAU/2-118
Q1PJD7_PROMA/42-179
Q1PLK4_CLOPE/48-193
Q1Q7T7_PSYCK/5-41
Q1Q7T8_PSYCK/1-105
Q1Q7U0_PSYCK/3-150
Q1QB17_PSYCK/1-144
Q1QF24_NITHX/6-154
Q1QFL6_NITHX/1-90
Q1QGQ4_NITHX/12-161
Q1QGT0_NITHX/3-145
Q1QGU7_NITHX/2-137
Q1QIY4_NITHX/12-99
Q1QJN3_NITHX/15-167
Q1QP56_NITHX/15-168
Q1QQ23_NITHX/11-164
Q1QQM3_NITHX/4-141
Q1QQN9_NITHX/15-164
Q1QRG7_NITHX/16-166
Q1QRV3_NITHX/9-169
Q1RE09_ECOUT/2-136
Q1RFS2_ECOUT/5-144
Q1RJE2_RICBR/10-160
Q1V890_VIBAL/6-148
Q1V893_VIBAL/6-166
Q1VBK2_VIBAL/4-176
Q1VG36_VIBAL/3-141
Q1VU14_9FLAO/17-157
Q1VZ97_9FLAO/1-118
Q1W532_PSEAE/5-89
Q1W533_PSEAE/1-37
Q1WBW4_ECOLX/2-96
Q1WLJ1_RHIME/1-37
Q1WLM1_RHIME/34-177
Q1XG14_STAAU/52-198
Q1XGQ1_PSEPU/3-159
Q1YE80_MOBAS/3-158
Q1YJR6_MOBAS/6-147
Q1Z3H8_PHOPR/13-152
Q1Z7I7_PHOPR/124-274
Q1Z7J0_PHOPR/5-162
Q1ZJN0_PHOAS/1-146
Q1ZKF4_PHOAS/1-67
Q209K1_AERHY/3-137
Q209L3_AERHY/2-137
Q210J5_RHOPB/7-148
Q21AM6_RHOPB/4-145
Q21H07_SACD2/11-164
Q24NK8_DESHY/13-144
Q24NL0_DESHY/46-157
Q24NL1_DESHY/25-174
Q24NL3_DESHY/1-140
Q24RX3_DESHY/48-173
Q24RX4_DESHY/11-121
Q24RX5_DESHY/25-174
Q24RX7_DESHY/48-197
Q24SC2_DESHY/13-163
Q27TB9_ECOK1/4-145
Q27W37_NEIGO/6-130
Q28N99_JANSC/12-154
Q2A092_9VIRU/6-141
Q2A6M8_PASTR/3-141
Q2AZY7_9BACI/19-70
Q2B0T2_9BACI/3-149
Q2B8U0_9BACI/3-149
Q2B8U8_9BACI/19-153
Q2BR60_9GAMM/3-159
Q2BR65_9GAMM/3-158
Q2BRM1_9GAMM/38-196
Q2BX30_9GAMM/3-155
Q2C196_9GAMM/1-146
Q2CH09_9RHOB/6-159
Q2FCW9_ACIBA/22-155
Q2FCY4_ACIBA/2-143
Q2FDB0_STAA3/28-162
Q2FKM0_STAA3/4-148
Q2FKM1_STAA3/9-157
Q2FWA6_STAA8/5-67
Q2G8D0_NOVAD/6-159
Q2GB00_NOVAD/22-173
Q2I8D7_9CAUD/6-157
Q2IFM7_ANADE/13-164
Q2IHV7_ANADE/9-154
Q2IKC3_ANADE/15-158
Q2IKC7_ANADE/4-150
Q2ILP8_ANADE/3-84
Q2J1M6_RHOP2/6-148
Q2J5H0_FRASC/1-97
Q2J5K9_FRASC/40-136
Q2J5V3_FRASC/27-174
Q2J7F7_FRASC/58-197
Q2J9G1_FRASC/4-153
Q2J9J7_FRASC/51-190
Q2J9X7_FRASC/2-101
Q2J9Z8_FRASC/31-186
Q2JAF2_FRASC/36-185
Q2JAG2_FRASC/26-160
Q2JAH4_FRASC/2-136
Q2JAR0_FRASC/4-130
Q2JB61_FRASC/18-90
Q2JB72_FRASC/5-119
Q2JB82_FRASC/16-168
Q2JCD2_FRASC/27-174
Q2JEJ8_FRASC/14-169
Q2JEL5_FRASC/5-110
Q2JF87_FRASC/5-152
Q2JG12_FRASC/26-175
Q2JQ86_SYNJB/58-189
Q2JQ92_SYNJB/58-189
Q2JQC2_SYNJA/66-197
Q2JQE5_SYNJA/58-189
Q2JQU0_SYNJA/66-197
Q2JRF9_SYNJA/66-197
Q2JRQ5_SYNJA/66-197
Q2JS25_SYNJA/58-189
Q2JS38_SYNJA/58-189
Q2JSI8_SYNJA/66-197
Q2JT62_SYNJA/66-197
Q2JTB9_SYNJA/66-197
Q2JTF9_SYNJA/58-189
Q2JTR3_SYNJA/58-189
Q2JU27_SYNJA/66-197
Q2JUH8_SYNJA/66-197
Q2JUK7_SYNJA/58-189
Q2JUR7_SYNJA/66-197
Q2JW58_SYNJA/58-189
Q2JWC9_SYNJA/58-189
Q2JWP8_SYNJA/66-197
Q2JX76_SYNJA/58-189
Q2K2D0_RHIEC/14-164
Q2K2K8_RHIEC/15-165
Q2K8Q8_RHIEC/2-138
Q2KDM7_RHIEC/3-137
Q2L5K2_CLOPE/48-193
Q2L5W3_CLOPE/48-193
Q2LA78_9NEIS/2-143
Q2LIA5_9CAUD/3-154
Q2LIF8_9CAUD/3-154
Q2LMN9_9BACT/5-139
Q2LV20_SYNAS/18-166
Q2MEU9_BORBR/18-153
Q2N529_9DELT/17-170
Q2NV41_SODGM/3-137
Q2PFA0_9SPHN/4-138
Q2PYE2_9BACT/9-164
Q2QCN4_9PSED/2-143
Q2QCQ7_9PSED/13-151
Q2QCS3_9PSED/3-137
Q2QCS6_9PSED/18-152
Q2RI69_MOOTA/3-148
Q2RMM7_RHORT/2-133
Q2RMN6_RHORT/2-61
Q2RMN9_RHORT/2-136
Q2RP38_RHORT/22-173
Q2S8I3_HAHCH/8-156
Q2S8J0_HAHCH/1-90
Q2SAH0_HAHCH/11-164
Q2SAP1_HAHCH/11-164
Q2STM4_BURTA/4-145
Q2STW9_BURTA/5-145
Q2SUY9_BURTA/19-170
Q2T2L3_BURTA/19-168
Q2T3Q2_BURTA/35-176
Q2TF12_STAAU/2-138
Q2UVH6_STREQ/44-194
Q2UZ99_9ACTO/1-107
Q2V0X6_ECOLX/1-135
Q2V4W5_LISMO/2-145
Q2VHN4_9LACT/2-138
Q2VHN9_9LACT/2-134
Q2VHY2_9NOCA/1-106
Q2VL30_PASPI/10-147
Q2VP06_ECOLX/3-162
Q2VYK7_MAGSA/6-143
Q2VZX7_MAGSA/31-168
Q2W1N9_MAGSA/10-128
Q2W212_MAGSA/10-144
Q2W251_MAGSA/2-100
Q2W2F2_MAGSA/1-129
Q2W5K9_MAGSA/2-135
Q2W820_MAGSA/13-166
Q2W824_MAGSA/22-169
Q2WAH7_MAGSA/9-162
Q2XVV3_9CAUD/6-157
Q2Y571_NITMU/2-137
Q2Y572_NITMU/1-29
Q2YAD2_NITMU/1-84
Q2YCV5_NITMU/4-169
Q2YPZ7_BRUA2/17-153
Q2YY25_STAAB/2-145
Q306Y5_HELPY/55-191
Q30BE5_ENTFA/30-179
Q30PT4_SULDN/3-135
Q30XJ8_DESDG/3-140
Q30XM6_DESDG/51-214
Q310B4_DESDG/17-170
Q310W4_DESDG/3-140
Q314E9_DESDG/17-170
Q318M8_PROM9/38-175
Q31P23_SYNE7/16-130
Q321J4_SHIBS/2-136
Q323R2_SHIBS/2-136
Q32D10_SHIDS/2-136
Q32F83_SHIDS/2-136
Q32GU6_SHIDS/3-142
Q32XA1_9XANT/7-160
Q32XA8_9XANT/2-136
Q32XB5_9XANT/12-165
Q331V0_CBCP/62-196
Q331Z3_CBCP/60-199
Q33E36_ENTFC/2-145
Q37839_9CAUD/10-152
Q38184_9CAUD/5-154
Q38194_BPPHC/15-174
Q38ZK2_LACSS/2-135
Q39498_CYLFU/6-149
Q39503_CYLFU/6-149
Q39QW8_GEOMG/6-166
Q39QW9_GEOMG/4-148
Q39TB8_GEOMG/4-141
Q3AFC1_CARHZ/3-111
Q3B325_PELLD/11-148
Q3B4L2_PELLD/11-148
Q3BL13_9BACT/2-143
Q3BL25_9BACT/17-170
Q3BT55_XANC5/2-143
Q3C001_XANC5/3-137
Q3C0A7_XANC5/5-160
Q3C0C3_XANC5/2-136
Q3CYE7_STRAG/1-122
Q3CYG0_STRAG/1-29
Q3CYH2_STRAG/2-138
Q3DFF9_STRAG/15-164
Q3DFG1_STRAG/17-165
Q3EK68_BACTI/1-50
Q3EKA0_BACTI/3-156
Q3EKL4_BACTI/14-162
Q3ERI7_BACTI/2-136
Q3ETK3_BACTI/1-89
Q3ETU8_BACTI/22-156
Q3EUA4_BACTI/30-188
Q3EUB2_BACTI/7-155
Q3EUB4_BACTI/11-162
Q3F102_BACTI/2-138
Q3F157_BACTI/8-156
Q3HKZ2_9CAUD/6-157
Q3HL23_9CAUD/6-157
Q3HQV4_9CAUD/9-167
Q3IRH5_NATPD/37-186
Q3IUZ3_RHOS4/3-137
Q3IV50_RHOS4/3-137
Q3IV58_RHOS4/45-188
Q3IW72_RHOS4/6-148
Q3IXY7_RHOS4/21-171
Q3J212_RHOS4/2-155
Q3JD86_NITOC/2-136
Q3JF62_NITOC/2-136
Q3JJA6_BURP1/5-118
Q3JS86_BURP1/12-147
Q3JS88_BURP1/86-221
Q3JUQ8_BURP1/4-145
Q3K262_STRA1/15-164
Q3K263_STRA1/17-165
Q3KAG6_PSEPF/18-152
Q3KAI6_PSEPF/4-166
Q3L8Y8_RHOE4/4-138
Q3L8Z5_RHOE4/2-140
Q3L9A0_RHOE4/1-88
Q3M1Q4_ANAVT/8-149
Q3M1Q5_ANAVT/4-61
Q3M8F8_ANAVT/15-129
Q3MN31_LACPA/3-142
Q3MN65_LACPA/3-142
Q3QYL9_XYLFA/2-136
Q3R0Z1_XYLFA/4-145
Q3R3H6_XYLFA/12-145
Q3R422_XYLFA/2-136
Q3R4N9_XYLFA/2-137
Q3R4X3_XYLFA/7-113
Q3R4Y0_XYLFA/63-205
Q3R7B5_XYLFA/69-211
Q3R7U9_XYLFA/55-115
Q3RAK1_XYLFA/15-122
Q3RAL9_XYLFA/1-60
Q3RAM0_XYLFA/15-77
Q3RC76_XYLFA/7-113
Q3RC86_XYLFA/2-137
Q3RDN9_XYLFA/2-136
Q3REC4_XYLFA/63-205
Q3RGY7_XYLFA/69-211
Q3SLV3_THIDA/68-208
Q3SMV6_NITWN/25-176
Q3SMY5_NITWN/23-172
Q3SNE6_NITWN/11-164
Q3SNP8_NITWN/4-151
Q3SQ51_NITWN/14-168
Q3SR80_NITWN/17-170
Q3SR88_NITWN/16-169
Q3ST80_NITWN/18-165
Q3SUE2_NITWN/1-86
Q3SUN8_NITWN/9-157
Q3T2M5_STAAU/5-155
Q3T564_9GAMM/5-139
Q3XWB4_ENTFC/2-152
Q3XWI7_ENTFC/3-139
Q3XXS8_ENTFC/1-86
Q3XYE3_ENTFC/2-152
Q3XYM4_ENTFC/1-96
Q3XYM7_ENTFC/9-152
Q3Y024_ENTFC/2-145
Q3Y3B0_ENTFC/3-153
Q3Y3B1_ENTFC/9-158
Q3Y3W8_ENTFC/2-145
Q3YK45_STAAU/9-146
Q3YK46_STAAU/4-148
Q3YN15_BACTK/5-150
Q3Z0W8_SHISS/3-142
Q3Z0X9_SHISS/4-165
Q3Z2P4_SHISS/3-142
Q3Z6A0_DEHE1/17-165
Q3Z7L5_DEHE1/22-171
Q3Z7L7_DEHE1/23-172
Q3Z9S4_DEHE1/3-149
Q3ZA45_DEHE1/3-151
Q3ZAC1_DEHE1/3-149
Q3ZAD4_DEHE1/3-151
Q3ZR58_LACPA/3-142
Q3ZX86_DEHSC/4-149
Q3ZZ29_DEHSC/3-147
Q3ZZ30_DEHSC/7-157
Q44111_NOSS1/4-147
Q45156_BACFI/4-138
Q46M17_CUPPJ/81-234
Q46RH3_CUPPJ/4-144
Q46W10_CUPPJ/2-150
Q46W15_CUPPJ/4-166
Q47547_ECOLX/3-90
Q47756_ENTFA/2-145
Q47770_ENTFA/1-37
Q479V0_DECAR/3-145
Q47A79_DECAR/5-139
Q47D48_DECAR/6-143
Q47GG8_DECAR/5-139
Q47HX3_DECAR/6-143
Q48385_KLEAE/2-143
Q48489_KLEPN/5-148
Q48640_9LACT/2-63
Q489L6_COLP3/6-166
Q48AY4_PSE14/2-136
Q48B54_PSE14/7-160
Q48B80_PSE14/4-141
Q48BA2_PSE14/7-160
Q48E48_PSE14/5-145
Q48QA5_PSE14/20-171
Q48SW8_STRPM/8-158
Q49HK9_9BACT/15-165
Q49KE0_PSEPU/5-139
Q49UH4_STAS1/3-137
Q4A135_STAS1/5-155
Q4A145_STAS1/4-148
Q4A146_STAS1/9-157
Q4A4I9_PSEAE/5-139
Q4AC82_9SPHN/19-172
Q4BW26_CROWT/60-149
Q4C9D7_CROWT/57-198
Q4CAW4_CROWT/25-163
Q4E6L6_9RICK/1-123
Q4EA80_9RICK/1-78
Q4EAN4_9RICK/7-121
Q4EAP8_9RICK/4-115
Q4ED62_9RICK/1-70
Q4EFF3_LISMO/1-86
Q4EJ35_LISMO/15-131
Q4EJ45_LISMO/2-145
Q4EJJ6_LISMO/3-148
Q4ER12_LISMO/2-145
Q4ES36_LISMO/3-148
Q4HDC8_CAMCO/8-161
Q4HDI1_CAMCO/1-123
Q4HP31_CAMUP/2-145
Q4J7B3_SULAC/61-204
Q4JB06_SULAC/3-155
Q4JFB1_STAAU/9-157
Q4JFB2_STAAU/4-148
Q4KTJ1_9LACT/2-138
Q4L0V0_HAEIF/3-141
Q4L1P8_SALCH/3-138
Q4L359_STAHJ/2-138
Q4L3S2_STAHJ/3-149
Q4L408_STAHJ/2-145
Q4L409_STAHJ/2-138
Q4LAG0_STAHJ/5-155
Q4LBT3_SODGL/6-141
Q4LCG6_9ZZZZ/2-140
Q4MIU1_BACCE/1-50
Q4MJV6_BACCE/3-149
Q4MKA5_BACCE/3-156
Q4MS88_BACCE/2-136
Q4MUS6_BACCE/2-136
Q4MV72_BACCE/4-134
Q4QPA4_HAEI8/3-141
Q4QPC0_HAEI8/15-151
Q4UJ96_RICFE/3-135
Q4UJH4_RICFE/3-139
Q4UMJ8_RICFE/10-161
Q4UTH3_XANC8/3-137
Q4V0V6_BACCZ/23-168
Q4V0W3_BACCZ/2-137
Q4V219_BACCZ/2-138
Q4V224_BACCZ/2-136
Q4V284_BACCZ/1-60
Q4W1Q9_PSEAE/13-151
Q4W1S1_PSEAE/2-136
Q4W1S4_PSEAE/3-137
Q4W2R8_9PAST/4-148
Q4W2S6_9PAST/4-148
Q4W2T6_9PAST/4-148
Q4ZA74_9CAUD/3-149
Q4ZAE8_9CAUD/3-149
Q4ZDB7_9CAUD/3-149
Q4ZDJ7_9CAUD/3-149
Q4ZFT2_CLOPE/48-193
Q4ZT15_PSEU2/2-143
Q51568_PSEAE/5-54
Q52760_RHILV/4-144
Q52T87_VIBCH/3-145
Q53534_PSEAE/4-138
Q53628_STRAG/3-142
Q53757_STAAU/2-145
Q53978_SHIDY/2-136
Q53IL7_STAAU/9-157
Q53IL8_STAAU/4-148
Q53W45_THET8/3-99
Q55553_SYNY3/20-131
Q56379_9ZZZZ/3-138
Q56406_LISMO/2-136
Q56439_ERWAM/1-120
Q56450_9XANT/2-143
Q56GX3_VIBCH/3-159
Q57284_XANAC/2-136
Q57343_SHISO/2-136
Q573P2_9BACT/5-139
Q57437_STRPY/3-142
Q57D55_BRUAB/17-153
Q57L04_SALCH/3-137
Q58AI6_RALME/28-162
Q58IY8_PSEAE/1-130
Q58KC7_9BACT/5-139
Q58KD2_9BACT/4-145
Q58KD6_9BACT/13-71
Q58KG5_9BACT/4-146
Q58KH2_9BACT/5-139
Q5CZG7_BACFN/3-136
Q5DWB6_CLOPE/2-141
Q5DY89_VIBF1/12-166
Q5FLJ5_LACAC/31-177
Q5FS16_GLUOX/3-138
Q5G3L7_ENTFA/11-150
Q5H7L7_SHIFL/3-139
Q5HJV5_STAAC/4-148
Q5HK52_STAEQ/9-157
Q5HK53_STAEQ/4-148
Q5HMX5_STAEQ/18-165
Q5HS46_STAEQ/2-135
Q5HS63_STAEQ/2-138
Q5HXI8_GLUOX/31-174
Q5HXI9_GLUOX/24-159
Q5HXK9_GLUOX/4-145
Q5HXP3_GLUOX/19-156
Q5I227_HAEPR/3-141
Q5I2Q9_9NEIS/4-122
Q5I379_STAAU/9-151
Q5I381_STAAU/9-151
Q5I383_STAAU/9-151
Q5I699_VIBCH/15-151
Q5IK50_9ACTO/1-148
Q5J421_SALCH/13-166
Q5J464_SALCH/192-279
Q5J466_SALCH/2-114
Q5J472_SALCH/1-53
Q5J483_SALCH/27-162
Q5J5I7_9CAUD/5-154
Q5J5R8_9CAUD/2-149
Q5JEK9_PYRKO/57-198
Q5JF72_PYRKO/63-202
Q5KRN3_CORGL/73-210
Q5KRN6_CORGL/157-294
Q5KRN8_CORGL/4-138
Q5KRU8_CORGL/3-144
Q5KRV6_CORGL/4-145
Q5KRV7_CORGL/3-144
Q5L0C1_GEOKA/3-149
Q5L1L1_GEOKA/3-147
Q5L2E5_GEOKA/13-155
Q5L2E6_GEOKA/3-155
Q5L2F0_GEOKA/10-159
Q5L2Q7_GEOKA/9-167
Q5LBP4_BACFN/2-144
Q5LI09_BACFN/24-177
Q5LK70_BACHK/5-150
Q5LU36_SILPO/4-149
Q5MPE7_9CREN/67-203
Q5N545_SYNP6/16-130
Q5NDB2_KLEPN/1-93
Q5NMI1_ZYMMO/2-140
Q5NP48_ZYMMO/2-136
Q5NUY9_RALME/5-139
Q5NWE6_AROAE/18-170
Q5P670_AROAE/1-147
Q5P8G4_AROAE/3-117
Q5Q1Q2_9BACI/4-152
Q5QFZ6_PSESH/3-159
Q5QGM9_KLEOX/3-159
Q5UIQ7_BACMQ/4-154
Q5W1P8_YEREN/6-91
Q5W312_SALTY/5-139
Q5W397_9BACT/4-138
Q5W398_9BACT/3-137
Q5W3I3_9ZZZZ/2-143
Q5W3I5_9ZZZZ/17-170
Q5WE11_BACSK/3-151
Q5WG04_BACSK/10-156
Q5WRV5_LEGPL/13-46
Q5WRW5_LEGPL/7-141
Q5WS94_LEGPA/2-136
Q5XBB0_STRP6/44-194
Q5XBF3_STRP6/20-167
Q5XBF4_STRP6/28-177
Q5YGN8_PSEAE/1-131
Q5YM60_NOCFA/2-136
Q5YM70_NOCFA/23-169
Q5YMP5_NOCFA/2-138
Q5YR92_NOCFA/1-112
Q5ZHG3_9BACT/16-169
Q5ZHI7_9BACT/16-150
Q5ZNC9_BACME/3-149
Q5ZSE5_LEGPH/2-136
Q60212_9ZZZZ/3-135
Q604B2_METCA/13-166
Q607Y6_METCA/2-137
Q633W0_BACCZ/3-137
Q637D8_BACCZ/3-149
Q63AS8_BACCZ/4-63
Q63BY1_BACCZ/5-163
Q63NB0_BURPS/4-145
Q63UB3_BURPS/2-137
Q63UB5_BURPS/12-147
Q64RX3_BACFR/2-144
Q64S75_BACFR/6-138
Q64SL4_BACFR/2-144
Q64Z14_BACFR/24-177
Q65CS9_BACLD/7-156
Q65CT1_BACLD/3-70
Q65J40_BACLD/3-149
Q663P7_YERPS/3-139
Q66W72_KLEPN/2-136
Q676I7_RHIRD/3-138
Q67FR4_DELAC/1-110
Q67SM2_SYMTH/36-186
Q68E21_AERPU/2-136
Q68E60_AERPU/5-139
Q68E63_AERPU/3-137
Q68E71_AERPU/2-137
Q68I90_HELPY/65-178
Q68I91_HELPY/65-178
Q68I92_HELPY/65-178
Q68I95_HELPY/65-178
Q68I98_HELPY/65-179
Q68I99_HELPY/65-178
Q68IA2_HELPY/65-178
Q68IA3_HELPY/65-178
Q68IA4_HELPY/65-178
Q68IA5_HELPY/65-178
Q68IA9_HELPY/65-178
Q68IB0_HELPY/65-178
Q68IB1_HELPY/65-178
Q68IB2_HELPY/65-178
Q68IB3_HELPY/65-178
Q68IB5_HELPY/65-178
Q68IB9_HELPY/65-178
Q68IC0_HELPY/65-179
Q68IC2_HELPY/65-178
Q68IC3_HELPY/65-178
Q68IC4_HELPY/65-179
Q68IC5_HELPY/65-179
Q68IC6_HELPY/65-179
Q68IC7_HELPY/65-178
Q68IC9_HELPY/65-178
Q68ID0_HELPY/65-178
Q69BB0_CAMJE/2-145
Q69BG0_CAMCO/2-145
Q6A252_HAEIF/3-139
Q6A4H9_CAMJE/64-205
Q6ABZ7_LEIXX/1-46
Q6ACE2_LEIXX/11-157
Q6ACJ1_LEIXX/8-68
Q6AG29_LEIXX/9-170
Q6AI87_DESPS/5-139
Q6AR83_DESPS/13-149
Q6D486_ERWCT/4-165
Q6D489_ERWCT/5-159
Q6DW20_HELPY/55-197
Q6DW22_HELPY/55-190
Q6DW26_HELPY/55-188
Q6DW29_HELPY/55-190
Q6DW33_HELPY/55-190
Q6DW37_HELPY/55-190
Q6DW41_HELPY/55-190
Q6DW48_HELPY/55-190
Q6EMC2_ECOLX/3-139
Q6EMD3_ECOLX/5-139
Q6G5V0_STAAS/2-138
Q6GD57_STAAS/4-148
Q6GD58_STAAS/9-156
Q6GFV8_STAAR/2-138
Q6GIX5_STAAR/2-138
Q6GKP1_STAAR/4-148
Q6GKP2_STAAR/9-157
Q6HFB1_BACHK/3-149
Q6HGD6_BACHK/5-163
Q6HI62_BACHK/5-63
Q6HIU8_BACHK/2-135
Q6I7E0_STAAU/5-155
Q6J2D9_PSEYM/7-160
Q6J2E5_PSEYM/18-153
Q6J2J0_PSEYM/7-160
Q6LTS5_PHOPR/5-147
Q6LWC4_PHOPR/3-159
Q6LWD5_LACPL/2-136
Q6LWH0_LACPL/2-135
Q6LZ63_METMP/2-137
Q6MB56_PARUW/5-139
Q6N168_RHOPA/3-138
Q6N7Q0_RHOPA/19-163
Q6NDV7_RHOPA/2-137
Q6RWC8_HELPY/55-189
Q6SJ62_ECOLX/3-139
Q6SJ77_ECOLX/5-148
Q6SKD7_ARTAU/2-143
Q6SKF4_ARTAU/9-147
Q6SKF6_ARTAU/1-109
Q6SYZ4_STRPY/28-177
Q6SYZ5_STRPY/20-167
Q6U5Q4_KLEPN/28-162
Q6U637_KLEPN/4-145
Q6UB85_STAAU/30-164
Q6UB88_STAAU/2-135
Q6UB90_STAAU/5-148
Q6UB93_STAAU/6-141
Q6UP46_CUPPJ/17-170
Q6V7T7_9CAUD/7-165
Q6VAG7_BACUN/7-149
Q6VAJ9_STAAU/1-135
Q6VEC3_PSESY/1-120
Q6W229_RHISN/18-170
Q6WRY1_ENTFA/8-157
Q6X3G9_PSEAE/11-146
Q6X3H0_PSEAE/42-176
Q6X441_STAAU/1-96
Q6X447_STAEP/1-96
Q6X4Y0_STAAU/1-135
Q6X4Y5_STAAU/1-135
Q6X4Y6_STAWA/1-135
Q6X4Y7_STAEP/1-135
Q6X500_STAHO/1-124
Q6X502_STAEP/1-124
Q6X503_STAHO/1-124
Q6X506_STAAU/1-124
Q6X507_STAEP/1-124
Q6XUQ8_9PSED/13-151
Q6ZE63_SYNY3/3-135
Q6ZEE9_SYNY3/2-143
Q6ZYM5_SALTY/15-151
Q70SI2_9PSED/5-139
Q70W49_YEREN/3-139
Q70W79_YEREN/10-165
Q71TD8_BPP1/2-136
Q72WX8_BACC1/27-185
Q72WY0_BACC1/8-157
Q72ZR0_BACC1/9-159
Q72ZR1_BACC1/13-158
Q72ZR9_BACC1/4-155
Q733D3_BACC1/3-149
Q73D64_BACC1/20-167
Q73D65_BACC1/4-154
Q73D69_BACC1/9-158
Q73ED9_BACC1/30-179
Q73EE1_BACC1/22-171
Q73HD2_WOLPM/7-158
Q73I88_WOLPM/7-158
Q73KP1_TREDE/9-160
Q74CG3_GEOSL/3-137
Q74YV1_YERPE/31-167
Q75SX6_ECOLX/22-164
Q75SY2_ECOLX/16-158
Q76M09_DELAC/2-136
Q76M22_DELAC/2-143
Q79A56_ENTFA/3-142
Q79BN5_ENTAE/2-143
Q79C09_XANCA/2-136
Q79CM1_9ZZZZ/4-146
Q79DR0_PSESX/1-120
Q79PA5_KLEPN/5-139
Q79PB2_KLEPN/3-139
Q79SB8_9ZZZZ/2-142
Q79ZU3_STAAW/2-138
Q7A2J8_STAAM/3-137
Q7A2Z8_STAAM/4-148
Q7A2Z9_STAAM/9-157
Q7A8B5_STAAN/4-148
Q7A8B6_STAAN/9-157
Q7AHF0_ECO57/2-136
Q7AK96_9ZZZZ/5-139
Q7AQU9_SALTI/5-139
Q7ARB5_YERPE/3-159
Q7ARH2_YERPE/3-139
Q7AUV4_9BACT/2-143
Q7AWY9_STAHA/2-145
Q7AXT9_PSEPU/5-139
Q7B8A2_KLEPN/3-139
Q7BEI7_SHIFL/5-139
Q7BGA0_SHIFL/5-139
Q7BGF0_LACLC/2-138
Q7BL31_AERSA/1-120
Q7BMI5_STRPY/44-194
Q7BN92_ACICA/5-139
Q7BP60_SHIFL/5-139
Q7BSM6_PSEAE/3-139
Q7BT64_ECOLX/5-139
Q7BWE1_STAAU/3-140
Q7CME2_BACAN/2-136
Q7CTG4_AGRT5/3-158
Q7D2N7_AGRT5/74-208
Q7D421_AGRT5/3-154
Q7D5I2_MYCTU/3-150
Q7DL26_9ACTO/3-137
Q7MB09_PHOLL/4-145
Q7MQX6_WOLSU/4-149
Q7MW03_PORGI/2-144
Q7NAA5_PHOLL/3-137
Q7NEJ3_GLOVI/15-156
Q7TVK5_MYCBO/62-200
Q7TXI1_MYCBO/52-191
Q7TXV2_MYCBO/52-192
Q7U109_MYCBO/52-192
Q7U1N1_MYCBO/60-197
Q7U6I7_SYNPX/22-181
Q7U778_SYNPX/28-185
Q7UC05_SHIFL/13-166
Q7URZ3_RHOBA/7-156
Q7USZ5_RHOBA/6-75
Q7UZY0_PROMP/42-179
Q7V575_PROMM/1-107
Q7V8P2_PROMM/22-160
Q7VEX0_MYCBO/9-156
Q7VMR4_HAEDU/3-139
Q7WU27_STAAU/2-138
Q7WYA9_PSEAE/5-138
Q7X124_XANCI/5-160
Q7X185_9BACT/1-72
Q7X3A9_9BACT/5-139
Q7X3B2_9BACT/1-120
Q7X3V2_9ENTR/4-145
Q7X4I1_SALEN/3-139
Q81A93_BACCR/3-149
Q81EP6_BACCR/6-157
Q81R57_BACAN/5-163
Q81Y07_BACAN/3-149
Q82BZ9_STRAW/4-152
Q82C06_STRAW/12-162
Q82EZ5_STRAW/5-155
Q82S22_NITEU/11-164
Q82W59_NITEU/5-139
Q82WD8_NITEU/5-139
Q82XK8_NITEU/15-150
Q82XM1_NITEU/5-154
Q82YI7_ENTFA/3-142
Q82YQ0_ENTFA/3-142
Q82YR0_ENTFA/3-142
Q832E7_ENTFA/9-160
Q839H3_ENTFA/3-136
Q83LJ2_SHIFL/4-162
Q83QI9_SHIFL/2-136
Q83SV1_SALTI/2-136
Q83XB3_PSEAE/5-139
Q83XJ2_VIBAN/4-145
Q83YM0_ACILW/1-28
Q83YU8_ACISE/5-139
Q83Z92_ENTFA/29-167
Q83ZC0_9GAMM/1-28
Q83ZD2_STAAU/16-164
Q83ZD3_STAAU/1-136
Q83ZR4_CORJE/18-155
Q840E7_9GAMM/5-139
Q840R1_9GAMM/3-137
Q844Y6_PARPN/2-143
Q845R1_AERSA/2-127
Q847K3_PSEPU/3-159
Q848U8_ENTFC/1-124
Q84BN7_STAAU/9-157
Q84BN8_STAAU/4-148
Q84EX0_LACFE/2-140
Q84GD4_CORGL/157-294
Q84IH4_9SPHN/15-165
Q857I8_BPMB2/8-167
Q858X3_9CAUD/19-177
Q877P4_PSESM/15-166
Q87D97_XYLFT/31-138
Q87FN3_VIBPA/8-146
Q87J17_VIBPA/12-158
Q87J19_VIBPA/5-162
Q87RY6_VIBPA/14-160
Q87Y02_PSESM/8-167
Q883N1_PSESM/1-92
Q883N3_PSESM/5-165
Q88AT8_PSESM/3-159
Q88BP6_PSESM/18-174
Q88BQ3_PSESM/3-139
Q88BV1_PSESM/3-159
Q88IH3_PSEPK/8-165
Q88NT6_PSEPK/4-166
Q88NT8_PSEPK/4-143
Q892F0_CLOTE/8-153
Q894I6_CLOTE/1-92
Q896E0_CLOTE/4-158
Q89BZ0_BRAJA/22-172
Q89ET0_BRAJA/1-110
Q89K99_BRAJA/21-158
Q89TT0_BRAJA/26-146
Q89U77_BRAJA/10-152
Q89W18_BRAJA/22-168
Q89YC4_BRAJA/21-172
Q89YV7_BACTN/2-144
Q8ABW4_BACTN/3-157
Q8CM56_BRUSU/17-153
Q8CME3_SHEON/2-136
Q8CPR7_STAES/1-59
Q8CQI9_STAES/4-148
Q8CQJ0_STAES/9-156
Q8CQJ6_STAES/4-148
Q8CQJ7_STAES/9-157
Q8CUC1_STAES/1-104
Q8CUC3_STAES/14-157
Q8CUC9_STAES/3-138
Q8CUD3_STAES/17-150
Q8CUD4_STAES/1-104
Q8CUD5_STAES/2-145
Q8CUF0_STAES/3-148
Q8CXG4_OCEIH/3-149
Q8DPY2_STRR6/8-158
Q8E7Z6_SHEON/3-145
Q8E848_SHEON/3-137
Q8E853_SHEON/3-159
Q8E891_SHEON/4-55
Q8ETT3_OCEIH/2-64
Q8FLF1_COREF/190-327
Q8GAC0_ARTNI/2-118
Q8GAC3_ARTNI/3-137
Q8GC42_FLAS2/4-138
Q8GE86_MYCAV/5-150
Q8GEF4_KLEPN/5-139
Q8GEH5_ERWPY/3-139
Q8GEI2_ERWPY/4-145
Q8GGX5_ECOLX/5-139
Q8GHN3_PSERE/14-143
Q8GI03_PSERE/5-139
Q8GLC4_ACIBA/5-50
Q8GMK9_9GAMM/5-139
Q8GML9_9GAMM/5-139
Q8GMZ5_PSEYM/3-139
Q8GMZ6_PSEYM/3-139
Q8GQN2_SERMA/4-145
Q8GQW5_ACICA/5-92
Q8KKQ9_RHIEC/15-165
Q8KKT2_RHIEC/32-166
Q8KLC8_RHIEC/16-166
Q8KMT8_ENTFA/3-145
Q8KNQ3_BACTI/4-152
Q8KNS5_BACTI/3-140
Q8KNT9_BACTI/2-138
Q8KQE4_LACDE/3-75
Q8KSE4_ENTFC/1-125
Q8KU97_ENTFA/18-156
Q8KU98_ENTFA/1-124
Q8KVS6_STAEP/2-145
Q8KVS8_STAEP/2-138
Q8KVT1_STAEP/2-145
Q8KVY7_9RHOB/1-48
Q8KVZ5_9RHOB/3-137
Q8KW50_9RHOB/9-152
Q8KWA6_9RHOB/9-152
Q8L2B4_PROVU/2-134
Q8L2E0_PROVU/3-162
Q8LTD8_9VIRU/3-148
Q8NLI4_CORGL/1-53
Q8NPU8_CORGL/17-157
Q8NUE8_STAAW/7-82
Q8NUE8_STAAW/81-125
Q8NYW7_STAAW/4-148
Q8NYW8_STAAW/9-157
Q8P1T5_STRP8/4-153
Q8PA59_XANCP/3-137
Q8PJU7_XANAC/3-156
Q8PRH1_XANAC/3-137
Q8PRM9_XANAC/2-140
Q8PRP2_XANAC/3-137
Q8PTF2_METMA/2-144
Q8R865_THETN/15-104
Q8R9E3_THETN/4-131
Q8RAT4_THETN/60-190
Q8RBS0_THETN/60-193
Q8RBU4_THETN/69-210
Q8RBV3_THETN/60-193
Q8RBW7_THETN/60-194
Q8RBX4_THETN/60-193
Q8RC60_THETN/60-194
Q8RCA9_THETN/60-191
Q8RD84_THETN/10-62
Q8RJD7_9BACT/2-136
Q8RLM9_CORJE/24-161
Q8RMJ2_CORDI/11-151
Q8RN54_CORJE/24-161
Q8RPD2_STAAU/9-156
Q8RPD3_STAAU/4-148
Q8RR72_STAHO/9-156
Q8RSH7_9BACT/1-110
Q8RSK2_9BACT/5-139
Q8TZH1_PYRFU/69-208
Q8TZK6_PYRFU/64-127
Q8VML2_PSEPU/1-139
Q8VMQ2_PSEPU/3-159
Q8VNK7_GLUOX/20-155
Q8VPP0_9MICC/2-139
Q8VPP7_9MICC/5-142
Q8VPR7_9MICC/335-471
Q8VR11_9BACE/3-148
Q8VRE8_HAEIF/3-153
Q8VT17_ENTFA/11-150
Q8VT62_9RHIZ/2-83
Q8VUU7_STAAU/9-157
Q8VUU8_STAAU/4-148
Q8VUV3_STAAU/9-157
Q8VUV4_STAAU/4-148
Q8VUX1_STAHO/4-148
Q8VVK1_CORGL/157-294
Q8VVQ2_STAAU/3-137
Q8X2X2_ECO57/2-136
Q8X718_ECO57/4-164
Q8X7L1_ECO57/14-148
Q8XC90_ECO57/5-144
Q8XCL3_ECO57/3-158
Q8XUE4_RALSO/16-169
Q8XUL7_RALSO/16-169
Q8Y102_RALSO/12-165
Q8Y4U8_LISMO/3-148
Q8YF66_BRUME/30-181
Q8YHA1_BRUME/17-153
Q8YVA6_NOSS1/15-129
Q8YWY3_NOSS1/4-147
Q8Z339_SALTI/2-136
Q8Z4H4_SALTI/4-138
Q8Z6S3_SALTI/2-136
Q8Z7B7_SALTI/1-82
Q8ZMU9_SALTY/2-136
Q8ZSZ1_PYRAE/4-156
Q91UM8_9ZZZZ/2-143
Q91UN9_9ZZZZ/11-164
Q925Y8_RHIME/18-170
Q926K1_LISIN/2-145
Q926K4_LISIN/2-138
Q928V6_LISIN/3-148
Q92BC7_LISIN/9-158
Q92CE1_LISIN/3-151
Q92K40_RHIME/4-53
Q92S36_RHIME/2-137
Q92X43_RHIME/21-75
Q932M3_STAAM/3-112
Q932N3_STAAM/1-30
Q934J8_9BACL/3-137
Q934S3_THIFE/5-139
Q936H7_STAAU/5-155
Q936T4_PSESP/2-136
Q937A4_PSESD/2-143
Q937H0_9ENTR/2-67
Q937I0_9ENTR/2-53
Q937J9_ECOLX/2-53
Q937Z7_MYCAV/5-139
Q938U1_CORJE/18-155
Q93AV2_SERMA/18-124
Q93AV4_SERMA/1-131
Q93I88_STAAU/5-155
Q93K24_9LACT/2-136
Q93LA2_BACME/1-69
Q93LA7_BACCE/3-137
Q93MB5_CLOPE/2-61
Q93MJ2_CORJK/24-161
Q93S54_MYCCE/51-190
Q93SA4_STAAU/5-155
Q93SQ8_STAEP/2-145
Q93SQ9_STAEP/2-138
Q93T67_RIEAN/2-137
Q96XM3_SULTO/59-193
Q96XP9_SULTO/59-191
Q96Z93_SULTO/59-193
Q972P0_SULTO/59-197
Q972T0_SULTO/35-170
Q978B3_THEVO/4-150
Q979B4_THEVO/1-110
Q97AN2_THEVO/61-100
Q97AW5_THEVO/1-91
Q97GW8_CLOAB/3-153
Q97HQ2_CLOAB/3-151
Q97HQ7_CLOAB/3-151
Q97HZ1_CLOAB/3-151
Q97JP5_CLOAB/14-161
Q97R01_STRPN/8-158
Q97TL9_CLOAB/1-33
Q97U52_SULSO/56-190
Q97U67_SULSO/56-190
Q97UQ9_SULSO/56-192
Q97WZ6_SULSO/59-124
Q97X25_SULSO/59-139
Q97X40_SULSO/59-193
Q97XB5_SULSO/56-189
Q97XI0_SULSO/56-191
Q97XQ1_SULSO/56-191
Q97XZ4_SULSO/56-189
Q97Y49_SULSO/9-99
Q97YH2_SULSO/56-190
Q97YI6_SULSO/56-190
Q97YU0_SULSO/56-190
Q97YX0_SULSO/56-190
Q97Z60_SULSO/9-144
Q981R4_RHILO/16-150
Q982K4_RHILO/3-138
Q983Y1_RHILO/17-166
Q989Q6_RHILO/3-138
Q989Z6_RHILO/21-173
Q98AD7_RHILO/15-167
Q98DH0_RHILO/3-139
Q98DK0_RHILO/1-152
Q98EX9_RHILO/2-137
Q98P26_RHILO/2-66
Q98P92_RHILO/3-153
Q9A0R5_STRP1/4-153
Q9A335_CAUCR/22-158
Q9AC75_STAAN/52-198
Q9AC77_STAAN/2-138
Q9AC91_9ZZZZ/2-142
Q9ADT6_SALTY/4-139
Q9AGM2_9MICC/5-139
Q9AJD0_PSEPU/5-139
Q9AJQ6_9MICC/5-139
Q9AKZ9_ENTFA/3-139
Q9ALK4_ECOLX/2-142
Q9AN44_BRAJA/4-152
Q9ANF0_BRAJA/4-152
Q9B086_BPMB1/5-154
Q9ETU3_COREQ/4-138
Q9ETV4_COREQ/2-139
Q9EUI2_SALET/3-138
Q9EUM1_CORGL/157-294
Q9EUN2_CORGL/2-136
Q9EV75_9PROT/3-139
Q9EV76_PSESP/5-139
Q9EV87_PSEAE/5-139
Q9EVD1_ERWAM/4-145
Q9F167_9ZZZZ/31-167
Q9F1I8_ENTFA/3-145
Q9F277_AGGAC/2-136
Q9F2H8_STAHA/2-145
Q9F2H9_STAHA/2-138
Q9F2Z6_STRCO/1-123
Q9F3W2_9PROT/2-143
Q9F5I1_AGRRH/4-145
Q9F903_STRPN/44-194
Q9FB54_CORST/11-151
Q9HKN4_THEAC/59-170
Q9HXD9_PSEAE/2-136
Q9JML1_9VIRU/20-171
Q9JRM4_STEMA/2-145
Q9K4N0_STAHA/2-138
Q9KAD5_BACHD/3-149
Q9KJ13_LACLA/2-138
Q9KJ84_SALNE/10-111
Q9KJA1_CLODI/12-160
Q9KLF1_VIBCH/120-263
Q9KWM1_STAWA/1-69
Q9KWM2_STAWA/2-145
Q9KXL7_STRCO/7-169
Q9L1H4_STRCO/30-178
Q9L2A9_STRCO/11-157
Q9L440_RHOER/3-73
Q9L441_RHOER/3-70
Q9L452_9ACTO/3-137
Q9L785_CLODI/8-158
Q9L976_9LACT/3-142
Q9L9A3_9LACT/3-142
Q9PBV7_XYLFA/2-136
Q9PHI6_XYLFA/5-139
Q9R2I6_9ZZZZ/3-159
Q9R3U2_STAAU/9-157
Q9R3W9_STAAU/4-148
Q9R484_RHIRD/1-117
Q9R6N3_RHIRD/4-138
Q9R6N7_RHIRD/17-151
Q9R705_RHIRD/17-151
Q9R778_9LACT/2-138
Q9RAJ2_MYCSX/1-133
Q9RBP9_STEMA/1-65
Q9RBR3_9PSED/2-136
Q9RCD3_XANCA/2-136
Q9REE7_LYSSH/2-138
Q9REE8_BACME/4-138
Q9RGN9_STAAU/3-142
Q9RGR7_ACEAC/1-121
Q9RHG6_BACCE/2-136
Q9RHV7_STAAU/9-157
Q9RL95_STAAU/2-136
Q9RMU7_HELPY/65-206
Q9RZH9_DEIRA/6-140
Q9S0L6_STAAU/4-148
Q9S139_ECOLX/1-94
Q9T193_BPA18/3-148
Q9T200_BPPH1/12-160
Q9T221_BPPHC/7-166
Q9UXS2_ACIAM/56-191
Q9V1M0_PYRAB/64-201
Q9WW35_BACAN/2-136
Q9WW47_PEDPE/2-136
Q9WXA6_ERWCA/2-136
Q9X538_CORGL/5-142
Q9X553_SALTY/4-139
Q9X5L4_NEIME/1-87
Q9X690_9BACT/5-139
Q9X778_MYCFO/4-125
Q9X8S7_STRCO/4-146
Q9X9M6_STRTR/3-144
Q9X9R1_9SPHN/16-166
Q9XAW5_PSEAC/17-152
Q9XB94_STAAU/9-157
Q9XB96_STAAU/4-148
Q9XDX5_BACME/2-136
Q9XJF6_9CAUD/4-153
Q9ZBZ3_STRCO/11-168
Q9ZGZ4_YERPE/3-159
RES1_CLOPE/2-141
RES2_CLOPE/2-141
RES4_ECOLX/3-139
STBA_PSESM/7-160
TNPT_PSEPU/3-139
TNR0_ECOLX/4-145
TNR1_ECOLI/3-139
TNR2_ECOLX/5-139
TNR3_ECOLX/3-139
TNR3_KLEPN/3-139
TNR4_KLEPN/3-139
TNR5_PSEAE/5-139
TNR6_ENTFC/3-140
TNR7_ECOLX/5-139
TNR7_ENTFA/2-136
TNR7_PSEPU/5-139
UVP1_ECOLX/2-142
Y014_METJA/64-202
Y2886_MYCTU/152-292
Y2910_MYCBO/152-292
Y4BA_RHISN/18-170
Y4CG_RHISN/16-150
Y4LS_RHISN/3-138
YAGL_ECOLI/47-189
YBCK_ECOLI/4-164
YEFC_BACSU/9-57
YIM3_BPPH1/12-81
YL103_MIMIV/60-191
YNEB_BACSU/3-149
YOKA_BACSU/15-167
YR080_MIMIV/62-189
YR771_MIMIV/62-186
