# Supplementary material for: Contact prediction is hardest for the most informative contacts, but improves with the incorporation of contact potentials
Source: PLoS One. 2018 Jun 28;13(6):e0199585. doi: 10.1371/journal.pone.0199585 (PMC6023208; doi:10.1371/journal.pone.0199585)
Supplement: S1 Data — Each file in the ‘alignments’ directory herein corresponds to a protein family’s alignment and contains the accession number and sequence range of each sequence in the alignment. (TAR.GZ) [file pone.0199585.s001.tar.gz › alignments/SBP_bac_5]

A8L4E2_FRASN/90-445
G9YKX0_9FIRM/92-476
A4N269_HAEIF/75-462
H4QCM6_ECOLX/164-306
H7MR05_STRPN/77-526
E4DEL1_PROAA/91-475
F0IB34_STRSA/76-525
E7W9Y7_SALMO/77-457
G9Q5C8_9BACI/78-461
A5EM45_BRASB/60-439
F5S0V4_9ENTR/163-481
H6LEC1_ACEWD/80-446
D1YEC0_PROAA/94-478
H8JTV0_VIBCL/66-433
A1WN46_VEREI/88-455
C6J390_9BACL/47-435
A4VLR5_PSEU5/111-521
B7IEY9_THEAB/66-519
C7CH42_METED/85-447
D2WXM6_BRAPL/64-450
E0DIH8_9CORY/84-457
A9VZL0_METEP/123-542
H8LI37_STRPN/75-522
Q7W3C3_BORPA/68-456
F5KD04_PSEAI/71-452
C6CFU3_DICZE/82-456
C0XRK9_9CORY/75-415
E9Z801_ESCFE/77-457
D4CG88_9CLOT/100-447
Q57HY3_SALCH/133-337
F9Q1L8_STROR/75-523
F0PGT6_ENTF6/75-221
A5IRG8_STAA9/90-491
I0NHU9_SALET/163-400
C0PX36_SALPC/70-431
A3GY77_VIBCL/77-458
D7Y8Z9_ECOLX/73-455
H1F325_ECOLX/163-502
H3PDH7_BRUAO/82-449
G4GAP1_9EURY/268-591
A3X774_9RHOB/68-253
Q28NH6_JANSC/68-449
D2RPC2_HALTV/308-623
F6A224_GARVH/79-464
C2P1T8_BACCE/95-482
H7KEU8_STRPN/77-526
E8DKW3_SALMO/1-152
E9ULS1_ECOLX/60-421
G6K1W8_STRPN/75-522
C6R6A7_9CORY/74-424
H4N5S3_ECOLX/77-434
C2HQC0_LACAI/2-118
A0YVS6_LYNSP/84-497
F9QH49_9MYCO/99-477
Q1GMU3_SILST/107-477
D8MLL9_ERWBE/68-426
A5CT25_CLAM3/97-524
Q4JYJ6_STRPN/77-120
D4IE80_ERWAE/80-464
Q48HM9_PSE14/71-205
H0FAZ6_9BURK/83-479
A5I1I9_CLOBH/81-444
Q2BJ13_9GAMM/99-512
H4BLL7_STAAU/26-118
E9XYF5_ECOLX/78-459
H0G4D7_RHIML/63-416
A6TPQ2_ALKMQ/85-443
D1F2G5_BRUML/62-435
F4DJ71_CHLPE/72-393
C2XV94_BACCE/78-460
E9WST5_ECOLX/47-404
D7A2K8_STAND/108-477
B9LQY7_HALLT/315-662
B7M7A5_ECO8A/70-431
E6K1X6_PARDN/134-491
G5MZN2_SALET/73-484
D2NI48_ECOS5/78-459
Q2FK61_STAA3/249-591
G1VWY2_9FIRM/73-462
H0CHP3_STAAU/73-452
D1EID5_9RHIZ/65-448
H1SHI1_9BURK/71-445
A4ELV1_9RHOB/67-445
E7T0C8_SHIBO/163-502
H0RV54_9BRAD/59-437
F5RL51_9FIRM/76-477
A0KJT1_AERHH/49-459
G8Q994_PSEFL/70-461
D8MN26_ERWBE/163-474
A1AFT7_ECOK1/75-455
G2LI77_CHLTF/96-477
H7XXD7_CAMJU/62-422
Q5SIN3_THET8/61-421
E1LU69_STRMT/77-526
C5EZQ1_9HELI/69-430
G4B0Q5_AGGAC/1-160
D3NYW4_AZOS1/1-146
B7I031_BACC7/97-485
B5GLD9_STRCL/20-356
A7NHS4_ROSCS/110-554
F0LBC3_AGRSH/69-435
F3U4E4_RHOSH/75-444
C2XNC6_BACCE/84-466
B7LS36_ESCF3/81-464
C4KA18_THASP/189-635
D6GED7_9ENTR/78-459
H1C277_ECOLX/97-395
D2FKL4_STAAU/75-460
H4GDJ7_STAAU/2-152
I0J9W4_STAAU/249-591
F3R1V0_ENTFL/1-75
C8X2K2_DESRD/66-432
H3PT53_BRUAO/73-437
D4MA20_9BACT/66-427
Q2B4A2_9BACI/91-472
Q9HLG7_THEAC/267-728
A5KUG0_9GAMM/163-350
H7JAM7_STRPN/75-521
C2QCY5_BACCE/78-460
D0B852_BRUME/68-422
D6ZNM5_STRP0/77-526
A3SHQ6_9RHOB/66-426
Q714U3_HAEIF/78-480
A9WPE4_RENSM/1-410
C3IIG6_BACTU/90-476
H0UMQ3_9BACT/73-459
G2NQK6_9ACTO/76-444
H3SIL3_9BACL/109-496
H1QIM4_9ACTO/112-510
H3QYL1_BRUAO/81-437
B7V040_PSEA8/70-453
D1BEP3_SANKS/88-465
G4A3C6_AGGAC/63-438
C3HUP1_BACTU/112-499
D5U7B6_BRAM5/69-456
D3FZH1_BACPE/95-474
Q4MQ01_BACCE/78-459
H8NRN2_RAHAQ/76-437
B7CCL8_9FIRM/74-488
G6WQ55_STRPN/75-521
F9T0U2_9VIBR/165-353
C0CIH4_9FIRM/88-446
F2M8H6_LACCC/76-461
H1TNE9_STAAU/90-491
H3XVQ2_STAAU/75-460
G9UCB5_SALMO/165-337
E6HEZ1_ENTFL/103-511
I1DWW4_9GAMM/80-462
A5CPJ6_CLAM3/86-434
D6LEK6_9FUSO/81-441
C7VT96_ENTFL/77-462
G7LM54_9ENTR/79-450
G7HW10_9CORY/91-454
H5RUW2_9NOCA/71-453
H4D8Z4_STAAU/75-460
H7IF41_STRPN/77-526
E8B723_SALMO/164-371
F8DE11_HALXS/65-456
C3AKR8_BACMY/90-476
E9VLH1_ECOLX/75-455
H4T2C6_ECOLX/163-502
H5CIX8_ECOLX/70-431
H0P4Q6_9SYNC/87-492
C6JKT6_FUSVA/77-422
C7WUS9_ENTFL/83-472
G1XYD8_9PROT/41-390
G7GHL3_9GAMM/101-516
F9RPQ0_9VIBR/82-464
D2T3W3_ERWP6/85-434
E7YNQ6_SALMO/81-464
Q48Q03_PSE14/66-448
H5RLA4_9NOCA/42-406
E1QHJ5_DESB2/77-426
E8HHX1_ECOLX/97-508
B8DYN8_DICTD/82-526
E2Y0U1_PSEFL/67-449
E8Y9W4_ECOKO/77-434
GSIB_SHIF8/70-433
B5GDV0_9ACTO/88-467
F3ZGX1_9ACTO/91-446
SGRR_ECOLI/163-502
Q3JFE1_BURP1/78-446
Q5N461_SYNP6/76-439
D2FHP3_STAAU/249-591
B2VKN1_ERWT9/77-458
D2Q1N2_KRIFD/81-461
G5G8A2_HAEAP/63-438
D1RTA4_SEROD/62-442
F6FCN9_CHLPS/106-565
Q87WI7_PSESM/67-450
E4UA87_OCEP5/68-508
C2R9B7_BACCE/12-394
H5NRH3_ECOLX/97-508
F4UXK1_ECOLX/163-472
H0S7G5_9BRAD/81-466
B1XCF8_ECODH/77-457
C3TLP2_ECOLX/164-306
H3VE53_STAEP/65-413
A3VWT5_9RHOB/91-507
D0RWH2_9STRE/73-519
D2ZS50_METSM/80-449
Q0TN45_CLOP1/112-497
B3W911_LACCB/80-476
H0SZL5_9BRAD/107-454
F0FQD9_STRSA/74-521
Q2IZ82_RHOP2/123-541
E6CXR7_PROAA/91-475
A7IAY0_METB6/95-474
E7HS49_ECOLX/78-459
C2ZSF9_BACCE/97-485
F5QKD3_SHIFL/77-457
D7VB26_LACPN/76-468
H4XB38_ECOLX/67-441
D5RKG9_9PROT/54-433
Q8Z7A5_SALTI/77-457
H4FES0_ECOLX/164-306
A8KZ39_FRASN/98-463
E3YUZ5_LISIO/78-469
H4UIG6_ECOLX/1-269
G2GC88_9ACTO/66-452
B5VB53_BACCE/82-465
G8PSR3_PSEUV/99-530
E1X9E2_HAEI1/91-434
C7BLI2_PHOAA/79-461
H2G8P3_CORDP/84-449
F7QSZ2_9LACO/82-497
F9RM61_9VIBR/66-432
H0CRW0_STAAU/249-591
C6R626_9MICC/125-488
A4WSN6_RHOS5/103-517
H2J1G0_RAHAC/68-438
G5RUZ0_SALET/77-271
C9BKD3_ENTFC/96-511
H4XJI9_ECOLX/77-457
E5BL77_9FUSO/77-428
F3K6R1_PSESZ/105-520
H5KC28_ECOLX/81-464
H3PWZ5_BRUAO/118-529
B6XX30_9BIFI/104-484
D6HWZ8_ECOLX/77-434
G8LX51_CLOCD/96-471
D0K7W3_STAAD/249-591
H3N3T1_KLEOX/73-455
D6ZEI0_SEGRD/76-448
E2VT90_MYCTU/90-467
H4XMM0_ECOLX/97-508
I0VER6_SHIFL/97-508
C2Y4X2_BACCE/78-459
A7FTA8_CLOB1/87-452
E7W6A5_SALMO/64-446
Q8TPJ7_METAC/77-442
D5E8S1_METMS/86-449
D0B6X8_BRUME/65-448
E8FSP1_SALMO/70-431
E5TD68_STAAU/26-118
D4BTI2_PRORE/89-473
H0FWG0_RHIML/68-451
F7KNG4_9FIRM/80-430
Q7VWG3_BORPE/74-476
F3GN10_PSESJ/1-99
I0E7W7_HELPX/90-466
F6DEC2_THETG/96-512
B6XWB9_9BIFI/92-471
H2K0E5_STRHJ/557-673
D2TAN3_ERWP6/74-455
B1G9E7_9BURK/80-463
Q93IU5_STRCO/335-480
F0CDY9_SALMO/70-431
D3F5J4_CONWI/98-467
Q0S425_RHOSR/114-498
Q39F01_BURS3/116-534
C7V1X0_ENTFL/84-474
F2F682_SOLSS/117-531
A4MWL0_HAEIF/2-243
H3TQT0_STAAU/1-170
Q83KE2_SHIFL/97-508
A3W6Y4_9RHOB/101-454
GSIB_ECOK1/70-431
C2PSS1_BACCE/83-466
C7URE7_ENTFL/77-462
C3G1H8_BACTU/78-461
H0L727_SALMO/97-508
G0BLD0_9ENTR/70-441
F8DDI9_HALXS/102-504
H3VEE3_STAEP/64-431
C2I400_VIBCL/74-458
B7IZV4_BORBZ/72-448
C9L9K5_RUMHA/89-445
D2NPQ9_ROTMD/160-526
A3EQ61_9BACT/40-439
B8H857_ARTCA/88-456
G0UFT4_9LACT/74-456
Q4A6L2_MYCS5/310-717
E4GWR6_PROAA/73-427
H1S923_9BURK/81-463
H0JG65_9PSED/36-398
C4SDR8_YERMO/73-455
E0GH80_ENTFL/81-466
E4U6W8_OCEP5/62-443
C3P430_BACAA/97-485
E3BJS3_9VIBR/89-471
G7C0Z9_VIBCL/99-511
F2R1F1_STRVP/579-717
A5EQD7_BRASB/70-413
F3NUI4_CHLPS/143-602
H2HCH2_CORDP/89-346
G7LM70_9ENTR/84-433
G2ULL4_MYCTU/75-464
D4EP04_ENTFL/87-477
A3IAE8_9BACI/67-440
F3E1W5_9PSED/101-513
H7SYJ5_CAMCO/62-422
I0AAZ7_SALET/97-508
F5N9Q9_SHIFL/67-441
F8WJW5_BRUSU/69-443
F5WPP2_STAAU/65-413
F4AGJ6_LACJH/99-506
Q7W2T1_BORPA/122-504
E3CF01_STRPA/76-525
D2N3Q8_STAA5/25-118
E8BA79_SALMO/80-461
C4XLV7_DESMR/67-446
D2AAC1_SHIF2/73-455
E4SVX8_LACDN/78-467
Q3J2N0_RHOS4/103-515
H5PGC3_ECOLX/70-431
I0QX65_9ENTR/74-432
F4XWX9_9CYAN/126-510
H1J604_9FIRM/81-450
E6GEU9_ENTFL/87-477
B3Q133_RHIE6/100-525
Q1ZWA8_PHOAS/164-327
D1Y1B0_9BACT/82-433
D8NB03_RALSL/67-441
H4PJ65_ECOLX/77-457
D7I0Y6_PSESS/71-433
H0MHR3_SALMO/164-371
B1K3W3_BURCC/78-458
H0A7X4_9PROT/61-434
A6FT20_9RHOB/84-437
D8H5J7_BACAI/86-469
H7ZJJ2_CAMJU/61-421
C3JEE9_RHOER/60-413
D4XBQ2_9BURK/65-425
A1F5V8_VIBCL/105-517
G9PF50_9ACTO/96-475
H5BPQ8_ECOLX/64-445
E2UXM3_MYCTU/69-452
D7WPF7_9BACI/88-445
G8T552_BRUAO/65-448
Q9HMW9_HALSA/67-205
F9V101_MYCBO/105-545
D5CIY6_ENTCC/164-307
F3IEL2_PSESL/103-516
C4X6D7_KLEPN/103-485
C0X964_ENTFL/1-367
B2K5E5_YERPB/77-458
A7VRD9_9CLOT/74-461
D2FS12_STAAU/26-118
E9YS49_ECOLX/70-431
C3HVT3_BACTU/82-508
B7DV43_9BACL/80-463
F4HCS4_GALAU/71-453
H4SAS2_ECOLX/67-424
C2KI86_LEUMC/72-236
G5QVS8_SALSE/165-342
H4IMU0_ECOLX/164-306
B8IR57_METNO/123-505
B7LHI8_ECO55/81-464
Q2YJJ6_BRUA2/81-437
Q1VAL7_VIBAL/90-490
F4BKX0_CARS1/87-477
G9E8Z4_9GAMM/71-433
H1DSU6_ECOLX/73-455
B3I2D0_ECOLX/64-445
C3HHS5_BACTU/90-476
H4UW82_ECOLX/164-306
Q253A1_CHLFF/157-603
E2SHY8_9FIRM/34-354
D6M3T3_9ACTO/27-388
B1GE25_BACAN/78-460
A6EZY4_9ALTE/69-436
E7Y5X5_SALMO/163-444
F2ZT71_9PSED/101-513
H5YE65_9BRAD/119-537
H0J0E7_9GAMM/259-546
E7TIR2_SHIFL/70-431
D5RHU8_9PROT/83-451
E4NV47_HALBP/89-456
H0A567_9PROT/73-446
Q0EXV7_9PROT/82-456
G6F3U1_LACDE/95-484
A6W497_KINRD/96-466
F2RL50_STRVP/78-438
C9TAA9_9RHIZ/65-448
H4B7P0_STAAU/90-491
H1M1V8_9BACT/73-452
G9YUZ1_9FIRM/91-476
G2FHC3_9GAMM/151-583
E3G8Y3_ENTCS/78-458
Q82IH2_STRAW/121-520
C8T678_KLEPR/78-458
C7X345_ENTFL/77-473
E6HZ23_ENTFL/77-462
C9UG18_BRUAO/118-529
D4FGL9_9LACO/100-187
H7QF28_STRPN/76-525
D5RBV3_FUSNC/80-430
F7Y7R1_MESOW/68-450
G2B972_ECOLX/47-404
E0DWA6_9RHIZ/68-422
G2SV20_BIFAN/169-543
F6BQ70_SINMB/63-436
F3G7G4_PSESJ/1-268
E4EXN4_PROAA/73-428
D4I033_ERWAC/70-431
C7N0A5_SACVD/82-477
F7JL29_9FIRM/95-455
D0P6M5_BRUSS/65-448
C2LGE7_PROMI/78-459
A3PPK3_RHOS1/102-459
E0T926_EDWTF/163-472
G4C3X8_SALIN/80-461
H4C9W3_STAAU/26-118
F5I5I2_ACIBA/78-513
C7TN44_LACRL/74-458
F6AZ87_DELSC/84-464
Q03P54_LACBA/73-467
B7NJ49_ECO7I/164-306
D4JYE0_9FIRM/103-552
F3N0B1_LACRH/72-112
G4APG7_AGGAC/90-433
Q83NT1_TROW8/73-449
F9JM73_STAAU/65-413
Q2J3M3_RHOP2/76-452
E7MGP4_STAAU/90-491
G6XSG0_RHIRD/82-448
F4LQN0_TEPAE/83-469
G7T409_SALPS/97-508
H0TAJ2_9BRAD/82-487
E2K4E2_ECO57/70-451
G4LFG6_PSEAI/98-509
B3X9C7_ECOLX/97-508
E8KX80_STRVE/78-468
D3RCZ8_KLEVT/73-455
Q2SQY8_HAHCH/74-441
E8NNP9_SALET/77-457
G8AZP1_AZOBR/84-464
C2TVT7_BACCE/70-453
E8P7Y4_YERPH/73-455
C2RZ23_BACCE/102-506
C9UVA1_BRUAO/108-527
A6W3M0_MARMS/77-460
Q7P5A3_FUSNV/75-422
G0BQ89_9ENTR/76-456
F4U3E7_ECOLX/163-502
F5L761_9BACI/93-451
Q45N65_9MICC/87-468
D4FGM0_9LACO/13-313
Q0G808_9RHIZ/70-437
D4M8I4_9BACT/67-455
D7HZG4_PSESS/103-516
F8B997_LISMM/83-474
D8B452_ECOLX/97-508
F3CG04_PSESG/3-73
B6R3A5_9RHOB/76-438
C3PII2_CORA7/95-481
A1TDF9_MYCVP/97-473
Q982C6_RHILO/71-437
A3GNS8_VIBCL/90-457
G1YP10_ECOLX/77-457
I1B1G7_9RHOB/105-478
F2AF48_RHIET/74-429
H4EKR7_STAAU/26-118
C2E7C2_LACJH/1-37
Q8ZP68_SALTY/77-457
G0HA22_CORVD/81-245
C0AWI2_9ENTR/17-197
B1B8W1_CLOBO/77-409
E1VU96_ARTAR/81-466
F4BMI5_CARS1/85-472
C9V567_BRUNE/82-449
Q0SZD7_SHIF8/73-455
G0LQK5_STAAU/65-413
F6EAG5_SINMK/76-443
B6BD41_9RHOB/66-432
G6QJQ6_STRPN/75-522
C7VXX2_ENTFL/80-472
C3C0T8_BACTU/86-468
F9ELG0_FUSNU/83-443
E1SET7_PANVC/82-465
D0ZY99_CHLPP/70-451
E7G384_9HELI/65-439
A4Z2P2_BRASO/91-460
C9UTU0_BRUAO/117-531
C4EYC1_HAEIF/75-462
E7TEK8_SHIFL/77-434
F2FR38_SALGL/70-431
F4HAK3_GALAU/80-467
H8GNV7_METAL/174-594
G6ESJ5_LACDE/98-510
A8YCJ6_MICAE/72-484
C6B6Y4_RHILS/86-529
C7US28_ENTFL/85-470
Q3MSG2_KLEOX/78-459
G9U4R6_SALMO/164-368
F2MH04_LACCD/94-490
G0D5X2_ECOLX/54-436
H2WXH2_CAEJA/71-451
B7IJS2_BACC2/78-460
G2B4N1_ECOLX/163-502
D3FZG6_BACPE/105-479
F7V090_EEGSY/96-450
G2CDJ9_ECOLX/163-473
G5WZB1_ECOLX/67-441
D4BM99_BIFBR/91-454
H4APQ4_STAAU/73-452
B9NLY5_9RHOB/113-527
H1ALK0_9FIRM/69-475
D7GX60_9FIRM/1-214
A9MWC1_SALPB/165-342
H4GUI5_STAAU/73-452
F7X541_SINMM/80-459
Q81YA8_BACAN/92-480
A4YS55_BRASO/79-459
F3EHG7_PSESL/68-451
E8IE60_ECOLX/164-306
H4FE66_9RHIZ/76-445
F6G176_RALS8/64-438
D4XHQ5_9BURK/80-448
G6SWD5_STRPN/75-521
B0KBN1_THEP3/83-472
I0Q7A5_STROR/76-522
C1ERH5_BACC3/85-471
H5EI02_ECOLX/47-404
E6Q3S9_9ZZZZ/66-448
A0NSM2_9RHOB/124-538
G6VWW0_STRPN/76-525
D4Z4Y7_SPHJU/86-343
G8WCN8_KLEOK/74-454
E3PKM9_ECOH1/81-464
Q6A6P8_PROAC/97-484
C1M580_9ENTR/106-489
B2V5B5_CLOBA/80-478
H3SJ35_9BACL/103-511
F0PDR3_ENTF6/87-477
E3F4B4_KETVY/67-445
E8AF97_SALMO/87-450
F3UB61_STRSA/73-519
E7PPL6_PSESG/69-441
C3LX09_VIBCM/78-441
F6C4K9_SINMB/98-524
A0LI50_SYNFM/96-470
F5LIK7_9BACL/92-491
E3HPD7_ACHXA/71-453
D9V2E3_9ACTO/78-436
B1BMX8_CLOPF/112-497
F8M8Z1_MYCA0/75-464
Q92PT7_RHIME/106-519
D3F4F8_CONWI/108-463
F0DA16_STAAU/75-460
F2H802_BACTU/102-505
D8AMD9_ECOLX/84-464
G7GL79_9ACTO/86-484
F3A3R5_9BACL/102-511
D7WR26_9BACI/93-476
E6S8F8_INTC7/88-478
E5B2Q4_ERWAM/71-440
E8HLX8_ECOLX/73-455
C4LIX3_CORK4/73-306
G6XWS9_RHIRD/80-450
C1D2B7_DEIDV/63-435
H5BXH8_ECOLX/54-436
B1T3T7_9BURK/96-446
E6WJF8_PANSA/78-486
D4FV15_BACNA/82-468
Q9Z7V5_CHLPN/159-605
D6IDU5_ECOLX/75-455
F9BZM6_VIBCL/77-458
B1ZJ25_METPB/127-546
F0KVE1_YERE3/71-433
E1EJN4_VIBPA/1-218
P70831_BORBG/72-267
F3J775_PSEAP/65-346
E2UW20_MYCTU/105-545
G8PQ22_PSEUV/68-448
H7HX56_STRPN/75-522
D7CBP9_STRBB/1-215
Q661T9_BORGA/70-442
G7B4Z0_VIBCL/74-458
G8R934_STAAU/24-118
G0ENV5_BRAIP/63-450
C9NT64_9VIBR/78-459
I0IKI6_9BACT/47-445
C7DFE5_9RHOB/103-476
D2GN15_STAAU/26-118
E4HJI2_PROAA/1-252
F8ZL86_VIBCL/163-381
E2Z0H1_ENTFL/103-511
Q04CG5_LACDB/77-464
E6CUJ4_PROAA/73-428
G2JB95_9BURK/2-198
G0TK71_MYCCP/75-464
H7WT07_CAMCO/81-441
F8FJY3_PAEMK/96-468
E8VIR3_BACST/86-467
E9TWU8_ECOLX/70-431
F9RRG7_9VIBR/76-458
H7CNL0_LISMN/89-477
C3DZG1_BACTU/168-494
C3DE14_BACTS/84-465
D9XQR9_9ACTO/106-306
A0QRE2_MYCS2/84-450
E4N8Z7_KITSK/92-428
C4KMV2_BURPE/80-463
A6CMK1_9BACI/82-434
H8FWY9_RHOMO/91-462
B6R9V3_9RHOB/81-450
B7RQ47_9RHOB/69-483
OPPA_SALTY/81-464
F7UDC9_RHIRD/69-453
C3IC86_BACTU/85-467
F7TRU1_BRELA/61-469
H5YRB7_9BRAD/106-508
D7JPF3_ECOLX/77-434
D2PI25_SULID/86-555
G7A3K0_VIBCL/163-381
D2MNM8_9FIRM/75-527
D5TRU2_BACT1/86-448
F9AE65_VIBCL/66-433
G5YFJ0_ECOLX/96-479
B1HY08_LYSSC/89-446
B3YTS3_BACCE/98-486
D8JZU2_DEHLB/78-452
H4N1V8_ECOLX/164-306
B4TJH2_SALHS/88-469
Q1ZLE0_PHOAS/96-499
I0RIR4_MYCPH/89-467
F1ZDJ2_9SPHN/224-452
E2T299_9RALS/77-438
H5LZ00_ECOLX/70-431
H3YUP4_STAAU/65-413
C8T304_KLEPR/82-465
C2HS23_VIBCL/66-433
F4MUI2_YEREN/70-441
D4YHL8_9LACT/92-486
D9VXS7_9ACTO/571-708
D3H9K0_STRM6/77-525
H3L0C1_BIFBR/80-463
F4N2K4_YEREN/73-455
D0SMG2_ACIJU/100-516
C9UIU6_BRUAO/3-185
C9QFL0_VIBOR/163-314
E0DSS4_9RHIZ/69-443
C2U0M1_BACCE/97-485
E5YUD9_9BACL/87-475
G7M231_9CLOT/82-443
C2PDI6_BACCE/70-453
D9RCX0_STAAJ/249-591
E0QM14_9FIRM/91-478
H0QU19_ARTGO/83-442
A8INR2_AZOC5/69-424
B3ADG6_ECO57/96-479
A7K215_VIBSE/166-508
H4PIU5_ECOLX/47-404
Q576V0_BRUAB/68-422
F7KXG9_9FUSO/82-442
E3GA31_ENTCS/73-455
Q4MGA4_BACCE/97-485
E4CHB4_PROAA/86-422
H5AU38_ECOLX/77-457
E1EMJ5_VIBPA/78-459
D7H4M3_BRUAO/76-437
H3UA06_STAAU/65-413
A8HXK3_AZOC5/90-459
F9YB33_9RHOB/79-457
E4D259_PROAA/73-428
F2I6Q3_AERUA/72-458
D0KAE3_PECWW/78-421
G7BWT2_VIBCL/163-381
E6FBB7_ENTFL/80-472
C0EQK0_NEIFL/93-506
B3WGE4_ECOLX/77-457
C7CZ31_ENTFL/103-511
Q99V99_STAAM/90-491
G4CYZ9_9ACTO/73-406
H0MYG0_SALMO/64-446
D6GCU4_9ENTR/74-452
D1B4M6_SULD5/74-449
G5LLG3_SALET/70-431
D4KF83_9FIRM/75-457
E3F528_KETVY/2-273
Q8E213_STRA5/82-448
D8AMA0_ECOLX/1-269
B3DS92_BIFLD/80-464
E4NKU9_HALBP/110-480
A6AZS4_VIBPA/165-329
E6B1J8_ECOLX/54-436
F0JS00_ESCFE/81-464
D5AZ61_YERPZ/59-421
C3BHA3_9BACI/67-450
F2M6G0_LACCC/74-458
H3PCI6_BRUAO/73-437
B6AXY6_9RHOB/103-476
E6BKA0_ECOLX/97-508
D3QJL6_ECOCB/169-311
H4T3Q3_ECOLX/164-306
F7ZYW1_CELGA/70-503
B2A7Z5_NATTJ/266-565
A8IE62_AZOC5/87-433
F3L543_9GAMM/77-460
H0AZF1_STAAU/249-591
H0UKQ4_9BACT/65-442
H0QA61_ECOLI/78-459
D8IPZ8_HERSS/92-461
H6SPA9_RHOPH/79-448
G6LVI2_STRPN/75-521
Q3K005_STRA1/74-449
C5ERV6_9FIRM/90-455
H7W6U6_CAMCO/81-441
E8XHU8_SALT4/164-371
F3R047_ENTFL/2-122
D2RFU0_ARCPA/88-453
F0K2C5_LACD2/3-327
B1J0F4_ECOLC/67-441
D3SY81_NATMM/88-527
H0ULP4_9BACT/72-454
C2KD54_9LACO/84-471
C1EYU4_BACC3/168-494
F8C4N8_THESO/79-451
E8NNR2_SALET/88-469
E6P192_ECOD1/99-510
D0WWW8_VIBAL/163-504
D7ZUS8_ECOLX/164-306
C4WPW9_9RHIZ/64-436
G7SW15_PASMD/76-478
A6UUC6_META3/249-409
A4NY40_HAEIF/75-397
G4IZ43_9PSEU/97-479
E8FWF2_SALMO/87-450
B2KBL2_ELUMP/69-497
A7MPX0_CROS8/73-451
D9TE08_MICAI/78-455
C7WP11_ENTFL/83-473
A7GQ11_BACCN/78-460
C8LSK8_STAAU/73-452
A8LZS6_SALAI/92-439
E1I0Q7_ECOLX/96-479
D8N3Y6_RALSL/114-541
G5WVI3_ECOLX/97-508
F8FJX1_PAEMK/174-521
D6U1F5_9CHLR/89-484
E4LGZ0_9FIRM/73-426
F3QCX3_9ENTR/163-460
Q744D2_MYCPA/77-464
E8AP56_SALMO/77-457
E1S0S8_ECOUM/164-305
G0GUT8_KLEPN/104-489
C9BF87_ENTFC/103-511
F4HLL4_PYRSN/128-599
G7D4A8_BRAJP/67-427
H1LI09_9LACO/74-463
C2R2E3_BACCE/78-459
H4F8B0_9RHIZ/98-448
H1XXF8_9BACT/87-371
A5EJM9_BRASB/82-461
F9NP60_PROAA/100-471
C9CI33_ENTCA/107-516
E8BAE0_SALMO/81-464
Q28MU5_JANSC/78-462
H4LB94_ECOLX/70-451
E5WRP4_9BACI/96-480
D2YCA1_VIBMI/169-362
ALIA_STRPN/76-525
E6BN38_ECOLX/84-464
E6FAY6_ENTFL/87-477
H7IIX7_STRPN/75-522
Q9KWT3_VIBAL/6-387
A5MI00_STRPN/18-159
G0APF5_BORBD/71-446
Q3KE81_PSEPF/112-522
E5BWF7_9FUSO/91-463
D6EW83_STRLI/335-480
B5HQV3_9ACTO/109-486
D7BY27_STRBB/98-470
F6BYE9_SINMB/72-434
E8MUJ3_BIFL1/80-468
D0DA20_9RHOB/78-431
F4F7E8_VERMA/79-457
A0NUL4_9RHOB/124-537
B5F7U4_SALA4/163-446
F5N521_SHIFL/97-508
A6X7U8_OCHA4/69-414
G8UBX0_BACCE/87-441
D2BLF4_LACLK/103-517
E8GFK0_SALMO/87-450
C3JZB5_PSEFS/115-464
G2B8Y3_ECOLX/65-445
G0GPH6_KLEPN/164-310
C4X7B2_KLEPN/78-459
G7BJU2_VIBCL/163-351
C2RR90_BACCE/97-485
F9YBP8_9RHOB/76-450
F7Q928_9GAMM/89-461
B4T9F1_SALHS/165-342
F4SF70_ECOLX/163-502
G2EMY2_CORGT/81-430
F0NSB1_LACHH/101-505
Q0G772_9RHIZ/68-451
Q837M9_ENTFA/77-462
H1TKC0_STAAU/65-413
H7RW05_CAMCO/81-441
A6QFK0_STAAE/75-460
H0HF23_RHIRD/89-469
H3MCC7_KLEOX/73-455
E4B4U8_PROAA/73-428
G8PVZ8_PSEUV/70-444
H8GEY6_9PSEU/81-428
D6M5H8_9ACTO/87-483
E1E3F6_STAAU/73-452
H7PV09_STRPN/30-479
B6XIC5_9ENTR/79-461
Q8D7A6_VIBVU/163-352
Q82BT5_STRAW/91-439
I0I4H6_9CHLR/16-214
H5IDY6_ECOLX/163-502
F3XE81_STRPN/75-521
D5NXN5_CORAM/117-480
H7TPL5_CAMCO/81-441
G7B7Z3_VIBCL/163-381
C7WHS2_ENTFL/77-462
D0JUF0_YERP1/73-455
F8XHP9_ECOLX/84-464
H4LSZ2_ECOLX/70-451
H0A449_9PROT/75-456
A6TX72_ALKMQ/77-451
G6VNS6_STRPN/77-526
G2BSH1_ECOLX/97-508
O52230_STRPN/77-526
H2J038_RAHAC/77-445
F9BUP3_VIBCL/67-430
G7ADZ4_VIBCL/64-445
C3WSQ8_9FUSO/78-430
C8JSY8_LISMN/80-445
B9JKG7_AGRRK/72-480
B5V0M0_BACCE/78-460
Q93QH9_9LACT/66-513
C5NIX5_BURML/77-439
F9PMC2_9ACTO/79-439
H5EXS9_ECOLX/81-464
A6UJL6_SINMW/70-423
E4NZN6_BIFBP/97-438
I0SLV1_STRMT/76-523
F3KUE9_9BURK/63-440
Q1QT65_CHRSD/90-472
H2G457_CORDP/133-547
C7YED8_ENTFL/86-476
D5HFD6_9FIRM/90-448
H4K0A9_ECOLX/70-431
G7ZM95_STAAU/90-491
G6YBF3_9RHIZ/108-472
F2RDZ4_STRVP/79-447
F7ZLK3_ROSLO/71-437
Q8ET02_OCEIH/84-448
F0P418_STAPE/70-418
E6F654_ENTFL/87-477
A8UZA9_9AQUI/99-497
H9UML3_9SPIO/97-497
F0I3N7_STRSA/74-521
H3QQE0_BRUAO/1-106
F4GPU9_PUSST/68-454
E7HJ90_ECOLX/164-307
E1IT57_ECOLX/77-434
G5W893_ECOLX/97-508
G2T5S4_ROSHA/107-476
E2MIR0_PSEUB/66-448
F0KR00_YERE3/122-503
C7BHF6_PHOAA/73-455
C2W556_BACCE/67-450
G6JI80_STRPN/75-521
D3R7Y9_KLEVT/75-446
H3L8V4_KLEOX/56-441
H1E9Z7_ECOLX/70-431
A8MCL9_CALMQ/97-519
G9YKX8_9FIRM/2-358
H4MKN9_ECOLX/164-306
H4ABK7_STAAU/90-491
Q6MS18_MYCMS/442-807
C2TUC8_BACCE/87-470
A4W7V6_ENT38/70-441
Q1AU79_RUBXD/1-234
C5F8E6_LACPA/74-462
F0FR01_STRSA/73-519
G0BHE8_9ENTR/83-464
F9CD40_VIBCL/66-429
E3DH35_ERWSE/80-464
E8KJS6_9PAST/42-424
Q2CCS3_9RHOB/78-443
H5U4B7_9ACTO/86-472
B3AYP9_ECO57/164-306
E8E840_SALMO/97-508
A9WQR7_RENSM/82-470
B0NFR8_EUBSP/67-430
Q9I2T3_PSEAE/111-521
D8E784_ECOLX/84-464
E1E4D6_STAAU/249-591
B5N9W9_SALET/77-457
B7NHN0_ECO7I/77-457
Q986H7_RHILO/116-505
C4RAL3_9ACTO/71-459
D5E014_BACMQ/98-501
D8GXT1_BACAI/109-496
H2GVX2_CORDP/83-429
C2KDX4_9LACO/2-282
G4AJH0_AGGAC/2-203
F2R6N0_STRVP/92-473
F5WRW7_ERYRF/73-510
C2PAD9_BACCE/106-510
B0A045_YERPE/77-458
B0UDF0_METS4/77-449
A8ABS5_IGNH4/21-265
Q2T1P2_BURTA/65-448
I0CW37_BACAN/78-459
D0ZTX4_SALT1/163-482
D8KFQ3_LACLN/74-470
F0HQ61_9ACTN/99-426
C2Y6S3_BACCE/86-448
E9X5W7_ECOLX/70-259
H5BN39_ECOLX/70-431
E5UEK7_ALCXX/67-441
H0RET4_9ACTO/82-490
D8FPS2_LACDE/73-457
H2X543_CAEJA/50-433
F6IWS6_LACPE/87-475
G7A984_VIBCL/82-464
C0D009_9CLOT/105-499
D7BBH9_MEISD/78-475
I0DJD5_CORPS/91-422
B2DQD1_STRPN/77-526
F5RER5_9RHOO/68-574
A9WZ79_BRUSI/82-449
Q67QL5_SYMTH/72-118
E9SIE5_CLOSY/103-459
F9AZ75_VIBCL/74-458
F9M1R0_STRPA/75-521
Q39CF6_BURS3/68-451
E1SAH3_PANVC/67-432
A6CVZ9_9VIBR/69-452
C6DJ81_PECCP/77-458
C9V2U2_BRUAO/76-437
H4PMR8_ECOLX/97-508
F9BRF5_VIBCL/99-511
G7VKK3_LEUME/165-485
F1DGI4_9ACTO/101-453
H3K4H1_9FIRM/75-457
Q1LKF3_RALME/83-456
A2P9J7_VIBCL/79-442
A1WQB9_VEREI/76-438
A3P4T6_BURP0/78-446
H5WYQ8_9PSEU/90-448
B3YDE7_SALET/64-446
H4VMY3_ECOLX/64-446
H0UKZ6_9BACT/73-430
F9KVC3_STAAU/249-591
E6EWR6_ENTFL/80-472
D7HDW2_VIBCL/74-458
F0LIP0_THEBM/273-717
E5Y579_BILWA/78-445
D9VXS7_9ACTO/91-300
C0RG76_BRUMB/115-526
E7WVP8_SALMO/80-461
B2K3E2_YERPB/70-441
C4ZTZ0_ECOBW/78-459
Q62BN7_BURMA/76-444
E0DI45_9CORY/78-458
E1UR27_BACAS/104-480
A9HY74_BORPD/67-456
E8JEF9_ECO57/77-434
Q3Z179_SHISS/84-464
E4H695_PROAA/97-484
B6B451_9RHOB/70-478
H4RUM3_ECOLX/81-464
D5XEM3_THEPJ/81-442
H4BP59_STAAU/75-460
D0D256_9RHOB/104-518
C8T1T4_KLEPR/70-441
I0J970_STRPN/75-384
B3QIS3_RHOPT/82-491
B5VYQ0_SPIMA/92-498
G4CWB6_9ACTO/94-478
Q87JD6_VIBPA/189-387
G4G816_9EURY/74-433
G4MBX6_9BURK/1-191
D8GCF1_LACCZ/81-467
C1DDV8_AZOVD/124-501
B2JIR4_BURP8/131-551
G6GEV1_9FIRM/79-460
E1J9N4_ECOLX/124-463
E1TJG9_BURSG/80-448
E6FK93_ENTFL/77-473
Q81AI2_BACCR/97-485
A4T8R4_MYCGI/105-481
D5NZB5_CORAM/131-476
E2JN54_BORAF/80-455
E8SB08_MICSL/109-496
A8GC15_SERP5/70-431
C8AAK9_STAAU/75-460
D4UW01_ENTFL/83-473
A4WCK8_ENT38/97-507
D1C5I2_SPHTD/135-493
C2QWE4_BACCE/103-491
D5UKS4_CELFN/94-593
B1ETL0_BACAN/178-501
H5I2Z1_ECOLX/78-459
D4FGR8_9LACO/1-211
E0DCF1_9CORY/105-483
H4H489_STAAU/26-118
G8TGI6_NIAKG/71-463
B1IRX1_ECOLC/77-434
E8WEV2_STRFA/328-476
E4APK8_PROAA/97-484
Q63YD9_BURPS/80-463
B7M3G2_ECO8A/73-455
I0G6H4_9BRAD/67-442
D9WJS9_9ACTO/313-574
C1HPM9_9ESCH/170-509
C7C6Y5_METED/115-525
C4WNL6_9RHIZ/82-475
E9UL77_ECOLX/70-431
G0FUE9_AMYMD/72-450
Q0T9W3_ECOL5/70-441
C3KU95_CLOB6/76-450
D4JAQ6_9FIRM/94-482
B6IA11_ECOSE/78-459
D7JLJ0_ECOLX/70-431
E7JVH6_SHISO/1-172
Q8G621_BIFLO/80-464
D2A9S3_SHIF2/67-441
D5WAK7_BURSC/65-448
B3I6N2_ECOLX/164-306
G9UW03_SALMO/164-367
Q736I1_BACC1/178-501
D1C2E2_SPHTD/123-471
Q7P432_FUSNV/6-201
D3QB35_STANL/100-502
C2YBM5_BACCE/78-252
D3F1T1_CONWI/100-470
E8K3I2_STRPA/75-521
C2SWU3_BACCE/175-500
F7YA17_MESOW/106-469
G5QRA5_SALRU/64-445
H3NLP9_9FIRM/99-555
F3UCP8_STRSA/81-529
G2S152_ENTAL/97-508
D5UML3_TSUPD/85-467
D3CSU6_9ACTO/90-445
G8WBJ0_KLEOK/68-450
D0GPJ1_9FUSO/99-495
F9BMA7_VIBCL/163-381
G2KTS8_LACSM/100-513
B8DZL6_DICTD/75-441
D9ZEA9_9ZZZZ/88-492
C2NGM0_BACCE/90-476
E4S325_BORBJ/74-450
F2H4E7_BACTU/78-460
G0HNU7_THES4/59-421
F3LA04_STRPO/82-473
B4END7_BURCJ/107-457
F5KBH2_PSEAI/74-234
B6FU32_9CLOT/83-442
A2VUN9_9BURK/80-463
E6LDF1_9ENTE/89-469
G9RN84_9FIRM/82-459
D4KI48_9FIRM/74-438
A3CQ68_STRSV/81-529
D1AIY5_SEBTE/81-524
B1K2L6_BURCC/90-473
B0HDP9_YERPE/79-461
G2EL95_CORGT/82-475
A8DPT6_OENOE/81-186
B7R0D5_9EURY/264-704
C3BWP2_BACTU/112-499
F7UBZ1_RHIRD/156-574
F0J0Y3_ACIMA/2-219
Q2B340_9BACI/85-449
F0RPA6_DEIPM/113-529
E2KV71_ECO57/75-456
F9JBS4_ACIBA/78-513
F4GCE9_ALIDK/64-438
Q0IBM0_SYNS3/84-448
F0CQM4_SALMO/70-431
B3PZK1_RHIE6/74-440
E8G9S8_SALMO/77-457
F7TGG2_PASMD/69-451
C0Q3T3_SALPC/77-457
E5W296_9BACI/83-464
F0TFS6_LACA3/101-505
B1SGB4_9STRE/79-470
H4RLS3_ECOLX/67-441
C1EMN8_BACC3/97-485
D4GIT7_PANAM/69-440
C6AT87_RHILS/67-449
G2UCK7_PSEAI/70-453
D2TGH5_CITRI/163-475
B6C1J8_9GAMM/76-421
H3LX15_KLEOX/163-490
E6AT08_ECOLX/84-464
A8IFS4_AZOC5/97-468
C8RZ46_9RHOB/103-516
F5LU52_GARVA/79-464
A1WRN2_VEREI/72-435
C7W0B9_ENTFL/87-477
Q8XXV7_RALSO/74-445
B7JL99_BACC0/84-465
F5KDR2_PSEAI/1-241
H0A2K2_9PROT/72-454
C5W096_STRSE/100-507
I0A9K1_SALET/42-423
H2H2R8_CORDP/83-429
I0MAH3_SALET/163-482
G4PML0_BRUML/62-435
F5JAQ8_9RHIZ/154-572
Q8ZNK0_SALTY/97-508
H5DV03_ECOLX/163-502
E6IL57_ENTFL/83-472
E6D357_PROAA/73-427
E8GRP7_SALMO/97-508
C8L781_STAAU/249-591
B5RLR5_BORDL/71-445
C3K9P2_PSEFS/103-516
D2B1I2_STRRD/94-446
B7MM06_ECO45/77-457
D2NZ21_LISM1/83-474
B0GFX6_YERPE/98-508
Q2J001_RHOP2/67-445
G5JQH3_STRCG/84-474
G0CYQ8_CORUB/108-437
D0GN97_9FUSO/68-452
B5XN08_KLEP3/73-455
C8NGT8_9LACT/114-524
Q2KU48_BORA1/67-456
G9ZX07_9PROT/76-444
Y2948_BRUAB/117-531
C2UNX0_BACCE/84-466
G6J1Y6_STRPN/76-525
D5TBP3_LEGP2/158-588
F0LDJ9_AGRSH/88-468
E9U3R2_ECOLX/122-264
G4KFU0_YEREN/164-379
G5UXW2_ECOLX/73-455
A9CF88_AGRT5/73-444
H5FKX8_ECOLX/73-455
B1SXV1_9BURK/79-441
E7Z5P9_SALMO/164-371
E8F8B1_SALMO/97-508
G2ZQY4_9RALS/53-427
H3UM71_STAEP/1-139
A4J7B1_DESRM/82-449
I0NJL4_SALET/70-431
D5DA97_BACMD/78-433
Q6HNF8_BACHK/82-508
H3L6S9_KLEOX/78-459
D4MR16_9FIRM/9-339
C2JML3_ENTFL/77-462
C8W529_DESAS/76-439
C2LRA3_STRSL/74-523
Q87YS5_PSESM/101-513
Q9F1X4_RHOSH/67-451
E7V1M0_SALTM/163-482
Q57NR3_SALCH/120-503
C7Y5A4_9LACO/2-299
C8NGT7_9LACT/104-513
A5MW57_STRPN/75-521
B1K0B7_BURCC/80-463
F5PJ44_SHIFL/67-441
H3MVH6_KLEOX/71-447
C9M8S6_9BACT/73-430
F4HLY1_PYRSN/266-706
H3P712_BRUAO/68-213
A3ZVY4_9PLAN/1-312
E6NQL0_HELPQ/76-452
E1IT95_ECOLX/73-455
Q1LD29_RALME/72-451
G9XF79_9FIRM/85-432
C8UGT9_ECO1A/163-502
Q1GGR6_SILST/108-478
E7TI25_SHIFL/1-357
E4E9J2_PROAA/91-475
C7NN20_HALUD/258-588
F7P3D6_MYCPA/81-443
C4UCL0_YERAL/163-476
F6DCD8_THICA/77-424
I0DNW0_PROST/83-467
A1WPG6_VEREI/141-560
F1W2F6_9BURK/133-462
C1HMX7_9ESCH/99-510
F3IQ79_PSESL/101-513
C6DDS3_PECCP/71-432
E6FVF7_ENTFL/80-472
F9MA02_9STRE/77-433
G6W9K8_STRPN/76-525
G5X9R0_ECOLX/97-508
B7R8F4_9THEO/90-510
D8I757_AMYMU/77-452
G7SXS5_SALPS/70-431
I0CY21_BACAN/85-447
D4MFG1_9ENTE/102-510
Q21X29_RHOFD/79-461
F2IEE5_FLUTR/81-484
C6UM33_ECOBR/163-502
H1T4V6_STAAU/65-413
F5YQR4_TREPZ/87-453
E1XMV3_STRZI/77-526
G6LS04_STRPN/76-525
D1LHE0_ENTFL/81-470
I0NI79_SALET/81-464
G5FIE3_9CLOT/90-441
E8NDV8_MICTS/78-439
E0SG16_DICD3/84-466
Q0TD87_ECOL5/75-455
Q1YGT6_MOBAS/76-440
Q2T5C6_BURTA/79-447
H1PP33_9FUSO/75-426
Q8TPJ6_METAC/96-510
H4MM25_ECOLX/70-431
Q6DA15_ERWCT/81-455
E6WLP8_PANSA/65-423
C2PRT6_BACCE/168-494
E9ZM20_MYCTU/90-473
A9WYL3_BRUSI/65-480
C9CSX0_9RHOB/68-404
C2KFZ5_9LACO/7-185
A2PBA9_VIBCL/90-457
F3RXB6_VIBPA/142-341
C4S0T4_YERBE/76-447
D7V8N1_LACPN/81-468
Q500G0_PSEU2/105-520
B1EI83_9ESCH/73-455
E5BQJ3_9FUSO/74-424
Q87WI5_PSESM/68-451
G2F1H4_ECOLX/77-457
Q21J41_SACD2/78-463
G0ALD6_BORBD/80-455
H5SWU8_LACLL/83-472
G7S4W1_STRSU/100-507
F0HZL8_STRSA/75-450
F5U8U0_STREQ/81-472
C4IV66_BRUAO/82-449
B3J8Y0_BACAN/85-471
C4X915_KLEPN/71-453
E7PFX2_PSESG/66-448
F9EBD3_STRSA/74-521
F8BWY7_OLICO/75-445
D3T0T7_NATMM/87-449
D8HHH0_STAAF/75-460
D0JHE5_YERPD/70-390
E8A890_SALMO/64-446
D8GBN0_LACCZ/73-462
F4VF86_ECOLX/47-404
A1WQQ2_VEREI/77-440
G4PFT6_BRUML/68-338
I1A6R4_9MOLU/353-737
C6B013_RHILS/81-460
E8XPV8_RAHSY/164-380
E8MZ28_ANATU/15-229
B7UJR8_ECO27/164-306
Q89C76_BRAJA/126-512
G2BF77_ECOLX/73-455
A9DTM4_9RHOB/41-405
H0A322_9PROT/80-461
F9BMM5_VIBCL/90-490
E1LJF3_STRMT/73-519
E1QWC7_OLSUV/84-455
A5IJP3_THEP1/82-480
G5VIP7_ECOLX/163-502
F7PFA7_9EURY/45-179
F7WU03_MYCTD/75-464
C8ALU7_STAAU/249-591
B6BDE9_9RHOB/107-477
Q71XW9_LISMF/169-495
Q87TM1_VIBPA/66-432
E0N3C4_9ACTO/100-495
Q5PE35_SALPA/97-508
E0G3H0_ENTFL/77-473
D8BLQ4_ECOLX/70-431
E8PMW8_THESS/84-486
B7RPG6_9RHOB/68-476
B7CCB1_9FIRM/69-472
B7L046_METC4/119-529
F7K3A1_9FIRM/102-462
G0BX90_9ENTR/83-466
E5XM22_9ACTO/62-471
C2LGR1_PROMI/82-466
Q28PY5_JANSC/101-513
B7KQ20_METC4/72-454
D8HHH1_STAAF/90-491
D0JBY1_YERPD/77-458
D2NI77_ECOS5/77-457
H3RWL5_STAAU/75-460
C6BI51_RALP1/78-451
C4H640_YERPE/83-466
Q88IC1_PSEPK/129-542
C2GT08_BIFLN/89-442
E8MB38_9VIBR/88-491
I0PLB9_MYCAB/62-443
H4AJX3_STAAU/75-460
G5NW36_SALET/79-490
D2Q941_BIFDB/122-488
H7HCM8_STRPN/75-521
H7KYD1_STRPN/77-526
F6FDL9_CHLPS/31-408
B6I8F0_ECOSE/70-431
A4W3U2_STRS2/138-542
E3GKW7_EUBLK/79-442
G8QAL5_PSEFL/71-433
B9LRN4_HALLT/163-524
H8EDI5_CLOTM/75-465
F5JG01_9RHIZ/80-444
E1EP41_ENTFL/86-476
H0D6D8_STAAU/249-591
E7PAA0_PSESG/67-450
A4SY88_POLSQ/105-534
G4D2A7_9FIRM/111-488
E6FQK0_ENTFL/77-462
D6TVS8_9CHLR/88-483
A3IEF2_9BACI/89-446
E2YSL2_ENTFL/77-462
H4J6W9_ECOLX/81-155
D2BXU4_DICD5/79-461
B3W9E4_LACCB/74-462
D4W8Y6_9FIRM/82-546
H0S1F0_9BRAD/54-414
G5VJT1_ECOLX/164-307
D6HNN3_9FIRM/84-521
F0D422_STAAU/65-413
H4LS36_ECOLX/1-303
C5DA11_GEOSW/104-535
H0D9L1_STAAU/65-413
Q5HKH3_STAEQ/73-452
B8HE60_ARTCA/86-441
B5UHS1_BACCE/87-470
H4XWB5_ECOLX/163-502
G5FFP1_9CLOT/100-462
D0REY2_9RHIZ/69-443
Q3F0U9_BACTI/114-495
F9KLP3_STAAU/75-460
B7HJF2_BACC4/85-471
E8YCW4_ECOKO/67-441
E8M8K0_9VIBR/93-496
C8KP95_STAAU/75-460
E2VNJ1_MYCTU/90-473
E8XU07_RAHSY/163-475
E5BY86_9FUSO/75-420
F7MDJ0_9FUSO/83-447
G8VVY2_KLEPN/82-465
Q21A05_RHOPB/83-469
Y489_MYCLE/92-471
E6H5T4_ENTFL/86-476
E4Q787_CALH1/77-459
D6S4Q6_9LACO/90-508
F0Q3J3_ACIAP/70-449
F0DQA0_9FIRM/80-441
H5XUB3_9FIRM/76-450
A8IGU2_AZOC5/154-572
A0Q0H5_CLONN/82-477
G6F4C8_LACDE/36-498
B8IZL2_DESDA/82-462
E6FDP5_ENTFL/86-476
D2FIP8_STAAU/26-118
F3SV12_STAEP/70-437
E9FEC9_9STRE/75-521
C8LCC3_STAAU/75-460
H0EZU2_9BURK/55-428
C7X1A6_ENTFL/78-468
H1F4Z4_ECOLX/78-459
G0FPY5_AMYMD/69-444
B7NEJ6_ECOLU/73-455
E6NT19_HELPQ/90-505
G7HUG0_9CORY/94-476
D0ATD9_BRUAO/82-449
G8NM38_BRUSS/76-437
D8BAX3_ECOLX/84-464
C7VGZ4_ENTFL/80-472
E6G5P5_ENTFL/103-511
Q9LAT7_LISMN/89-477
E6WJG6_PANSA/98-454
Q0B8F8_BURCM/75-443
G5HLU3_9CLOT/119-485
C4RWE2_YERBE/163-475
Q65SX8_MANSM/111-459
D4S8S3_9FIRM/60-423
D1FB14_9RHIZ/81-438
E2JNP1_BORBG/70-441
F4N0E3_YEREN/87-187
C0ZRG8_RHOE4/80-443
D4PQ30_LISMN/169-495
E3G9N9_ENTCS/80-461
G0B2B6_SERSA/78-420
F2PBR2_PHOMO/66-432
C7DED4_9RHOB/80-436
D3R8L8_KLEVT/82-488
G2CUV8_ECOLX/164-306
D2BUX8_DICD5/91-471
G2C5V8_ECOLX/97-508
E9TFY8_ECOLX/67-441
H2CL31_9LEPT/101-522
C8TR30_ECO26/77-457
C2QAG4_BACCE/83-465
D8GXA9_BACAI/87-441
F3A8U6_9BACL/102-513
D5WSS2_BACT2/95-477
C3ENP9_BACTK/95-483
Q12BQ2_POLSJ/68-445
B7ITY1_BACC2/78-459
A8LQ45_DINSH/109-425
C0ZJN0_BREBN/117-500
C2S4N2_BACCE/179-502
H5XXA7_9FIRM/81-454
B9LCN3_CHLSY/110-462
Q5FMI1_LACAC/77-464
B7RR13_9RHOB/85-462
D2T4U4_ERWP6/123-494
H7SB75_CAMCO/62-422
G5VC85_ECOLX/97-508
A7HPN8_PARL1/118-531
C6BA01_RHILS/83-462
F3IQQ2_PSESL/115-464
B4WJ95_9SYNE/1-281
F7Y4B4_MESOW/81-466
E4H276_PROAA/86-457
H3Q7X1_BRUAO/108-527
G0BNX0_9ENTR/163-475
Q18K43_HALWD/314-617
B8EMM9_METSB/109-521
E6BQQ7_ECOLX/77-434
B9BHL4_9BURK/75-443
H8Z0T8_9GAMM/86-427
B3IBE8_ECOLX/163-502
G7U154_CORPS/83-445
H3L5U0_KLEOX/82-464
D5QSC8_METTR/115-522
G2IGJ6_9CLOT/118-516
F0PUX9_BACT0/178-501
F2I4F4_AERUA/81-464
A9U8D6_PHYPA/15-296
C2YUP7_BACCE/109-497
Q3Z1N0_SHISS/77-434
Q9KKK6_VIBCH/78-441
G1YTF5_ECOLX/139-458
A6BCE0_VIBPA/1-146
C7UKL6_ENTFL/75-221
E1CRF9_VIBPA/81-463
E4HQA3_PROAA/91-475
Q4BVS9_CROWT/78-490
D5EDH7_AMICL/68-429
E8MZ28_ANATU/426-638
Q2SJ50_HAHCH/98-508
H4XYK2_ECOLX/70-187
B2T6F8_BURPP/77-438
F3FG67_PSESX/3-114
E5R6I2_STAAG/65-413
A3UQF8_VIBSP/76-419
D2C175_DICD5/73-438
E5V4L5_9BACL/111-515
F3DJ09_9PSED/70-461
H2GKX2_CORDP/84-450
A5KYA1_9GAMM/162-502
Q7U0H6_MYCBO/105-545
H5VUM2_SALEN/163-455
F0JZ94_LACD2/75-155
H8XL46_BACAM/74-373
C7WPR9_ENTFL/78-468
E6DRL2_PROAA/94-478
C2TTD2_BACCE/86-448
H7U7Q1_CAMCO/62-422
Q98CJ7_RHILO/96-447
A6B2H4_VIBPA/163-504
Q6D2Y1_ERWCT/73-438
F6C6Z2_BIFBA/80-433
Q5LP55_SILPO/128-478
B2U7X1_RALPJ/78-451
H5V907_HELBI/60-435
D8MU57_ERWBE/104-456
E9A1J2_SALET/77-457
G5VFS5_ECOLX/73-455
C3L9F0_BACAC/97-485
A1ENB7_VIBCL/90-457
A1WFX5_VEREI/84-449
G6YLX9_9RHIZ/107-455
B9DVR6_STRU0/82-473
E3H8N4_ILYPC/88-473
F8L1Q8_PARAV/167-614
G9A0Y8_RHIFH/68-451
F9KHP0_STAAU/65-413
H1GZ78_9FLAO/73-452
B0USD5_HAES2/79-466
A4NMP8_HAEIF/78-391
E7YL58_SALMO/87-450
C1KYY5_LISMC/83-474
F3GUC3_PSESX/30-443
Q8ZMP5_SALTY/163-482
A9IUM0_BORPD/68-424
G6F8N5_LACDE/12-249
E6WB23_PANSA/69-430
F5JLS4_ACIBA/84-521
A3T0R5_9RHOB/100-452
E1LJF6_STRMT/75-524
C4HZW9_YERPE/70-390
E1M3R8_STRMT/75-521
E5L3Y2_STAEP/1-112
E1CU80_VIBPA/76-457
E9X071_ECOLX/73-455
D4F4L4_EDWTA/100-483
H4Y0D7_ECOLX/77-457
G5MHX1_SALET/80-461
I1SF04_MYCTU/75-464
E4FDC9_PROAA/97-484
F3HHA4_PSEYM/103-516
F3I9U3_PSESF/103-516
F8FI44_PAEMK/87-447
B2U276_SHIB3/163-502
C7V7B2_ENTFL/87-477
H0J0I2_9GAMM/123-538
D4GEV4_PANAM/67-432
Q2CB12_9RHOB/83-469
D0B711_BRUME/117-531
F3I7C4_PSESF/115-464
C3K9P7_PSEFS/95-507
G9X497_9FIRM/92-477
E0H4V1_ENTFL/77-473
E6GEK7_ENTFL/86-476
D4GNB3_PANAM/69-430
G9TSB3_SALMO/87-450
Q97D48_CLOAB/87-479
D5N383_BACPN/87-464
D3AFI8_9CLOT/1-152
G7WN96_METH6/75-431
D0REB3_9RHIZ/117-531
H0M861_SALMO/70-431
D0BQH0_9FUSO/84-450
F7Z7K2_MYCBH/426-801
H5JK99_ECOLX/97-508
I0DZH3_PROST/79-460
Q7MPV9_VIBVY/91-491
E9XYJ5_ECOLX/77-457
D5RTY6_9PROT/71-206
A0NLF2_9RHOB/68-450
Q8G4N3_BIFLO/80-468
G6QP89_STRPN/76-525
A3XSR0_9VIBR/163-355
F8APM0_BIFLN/80-464
G0TH60_MYCCP/105-545
D7CE42_STRBB/83-491
I0RXC8_MYCXE/88-468
Q3KI48_PSEPF/70-453
A3EJI4_VIBCL/82-464
H5CWT0_ECOLX/163-502
A7K0R9_VIBSE/68-434
H3M450_KLEOX/78-458
Q11FR4_MESSB/76-429
Q46ZE0_CUPPJ/117-533
C5C8D5_MICLC/92-483
A7ZP01_ECO24/97-508
B3HGW3_ECOLX/164-306
H8DYG2_9NEIS/91-474
A8M0P4_SALAI/62-439
D2NZC2_LISM1/78-470
F5PYA3_SHIFL/64-446
I0SFH2_STRAP/75-524
E8A4W3_SALMO/97-508
D1NYJ3_9ENTR/76-459
C0EST2_9FIRM/82-454
A4NPQ5_HAEIF/84-466
G9Z8P4_9ENTR/81-464
B5F580_SALA4/80-461
H2IHW7_9VIBR/102-534
Q18KK7_HALWD/111-474
C2Z4V7_BACCE/86-469
H4T766_ECOLX/64-445
F0KZT5_YERE3/164-379
G6F6G5_LACDE/2-170
C6AFQ4_BIFAS/97-435
Q2VHN1_9LACT/102-517
Q6HPI2_BACHK/84-465
F3ZLV0_9ACTO/79-446
C2H7B5_ENTFC/85-448
H4NZ10_ECOLX/163-504
F0KYJ2_YERE3/163-475
D4UYY4_ENTFL/80-472
E4R0H9_BIFLM/89-442
A3LCX2_PSEAI/100-511
F0PS79_BACT0/84-465
H5Y650_9FIRM/83-443
G2F5G6_ECOLX/73-455
H2C736_9CREN/317-769
B9KZQ3_THERP/118-488
B3HRX4_ECOLX/70-441
E3EY03_KETVY/66-449
Q73A65_BACC1/83-465
H0RW48_9BRAD/74-450
C8TAE8_KLEPR/315-569
C9A657_ENTCA/81-466
Q7NZ25_CHRVO/68-452
DDPA_ECOLI/77-434
E7SYM2_SHIBO/77-457
D0DI78_9LACO/65-427
E7MP54_9FIRM/94-480
G7V755_THELD/405-561
B0A2U2_YERPE/63-446
E8BIY5_SALMO/97-508
A9CF79_AGRT5/78-443
F4VSX0_ECOLX/70-431
A5UXR1_ROSS1/175-614
C0X189_ENTFL/103-511
E4WC71_RHOE1/102-452
F9ALF7_VIBCL/66-433
H4FDR6_9RHIZ/75-441
E7ZEA2_SALMO/97-508
A6BQ44_YERPE/77-458
C9MAW6_HAEIF/75-462
C2WGV6_BACCE/84-466
H0TCS2_9BRAD/76-432
A1WG40_VEREI/91-465
A8LBN1_FRASN/94-449
F2ISP6_VIBCL/99-511
F7QWK2_9LACO/72-465
G6RWM3_STRPN/77-526
D6DY98_9FIRM/162-555
A7N4Z0_VIBHB/163-493
E4RCX0_PSEPB/66-448
D2ZC88_9ENTR/68-450
G4L7N7_TETHN/76-407
C8TQQ2_ECO26/81-464
C6LDK8_9FIRM/77-462
G9WTQ8_9FIRM/90-480
A5GRW5_SYNR3/80-443
H3SKC8_9BACL/111-494
F5ZS30_SALTU/77-457
F3WB77_STRPN/75-521
Q32FZ3_SHIDS/78-459
E8THN2_MESCW/116-462
H4AY45_STAAU/249-591
H3UF66_STAEP/73-452
H7Q7U5_STRPN/77-526
B5YAT1_DICT6/70-487
F6ABN1_PSEF1/111-523
H4FBQ9_9RHIZ/66-425
H2HTM0_CORDP/133-547
D1BUR0_XYLCX/103-484
A1AZM6_PARDP/70-476
B8D2M4_DESK1/485-711
D9NGX7_STRPN/77-526
D0ZH77_EDWTE/82-465
F9GHR8_HAEHA/84-226
F9VL30_ARTSS/74-305
G6JPG0_STRPN/75-521
F3DJ06_9PSED/68-427
C7ZVK4_STAAU/75-460
F3L4X5_9GAMM/91-440
C0R1K6_BRAHW/71-455
H1GLK8_9FLAO/73-452
F8XPX2_9GAMM/39-429
D2NSF2_ROTMD/114-548
G2ADL8_ECOLX/70-431
H3M432_KLEOX/78-459
A0Q2U6_CLONN/43-372
B9TN84_RICCO/37-255
H0TTT2_9BRAD/26-387
G2FWK9_9FIRM/78-435
C8W7C4_ATOPD/92-440
D1C507_SPHTD/131-500
H5UU00_9MICO/129-500
E2KZ38_ECO57/70-431
C2KDM9_9LACO/78-461
H7JBN2_STRPN/77-526
F9PZP2_9STRE/2-262
D8E7V0_ECOLX/67-441
Q13K08_BURXL/79-441
H0U5G5_BRELA/116-501
E4U4U4_OCEP5/93-539
D2AHU9_SHIF2/163-502
E0GS90_ENTFL/86-476
B5PEF1_SALET/77-457
C3H234_BACTU/78-460
H3PMB8_BRUAO/81-454
E2YMJ2_ENTFL/83-473
E0EHE5_ACTPL/83-465
G6W049_STRPN/75-521
C3E2J0_BACTU/90-476
F0JZU7_LACD2/76-461
F1T4G3_9ACTN/84-456
H4PJA6_ECOLX/64-445
B9KRT6_RHOSK/81-445
E1DV02_VIBPA/93-496
E6BXZ3_PROAA/86-457
F0LAB0_AGRSH/72-486
C6CFS8_DICZE/95-476
F9Q4A1_STROR/75-521
D2ERY2_9STRE/74-520
D4ECT3_AGGAC/75-462
D1WFP1_9LACO/97-154
G9A525_RHIFH/109-530
C2EMF4_9LACO/86-506
D7DD20_CHLTD/76-443
E0M1H2_9ENTR/73-455
F2M142_LACAL/81-464
G4F434_9GAMM/70-431
H7NRK9_STRPN/75-521
D2RD28_GARV4/77-413
C2SJ41_BACCE/90-476
C8LUD8_STAAU/26-118
F9EKZ2_FUSNU/83-447
F5TTA2_9ACTO/97-484
F3APX1_9FIRM/93-468
A5XSL6_BURML/80-463
E1DG90_VIBPA/93-496
D5WK20_BURSC/72-442
Q2RT28_RHORT/74-439
I0D5H0_BACAN/97-485
F9W1Q8_9ACTO/91-484
C3A8X3_BACMY/97-485
D6L5X5_PARDN/124-514
E4S1F7_BORBJ/80-455
E9XKB8_ECOLX/58-415
E7C6F2_9BACT/68-444
G3Z9K4_AGGAC/75-279
E2CM01_9RHOB/96-518
C3F4U6_BACTU/97-485
C2SV87_BACCE/84-466
F7JV67_9FIRM/87-469
H6N0N1_GORPV/86-498
Q3M258_ANAVT/113-481
E7W7P2_SALMO/165-337
H0M8X8_SALMO/97-508
F0T4C0_CHLP6/76-392
B0UQX3_METS4/85-468
E2JSN2_ECO57/163-504
D5RQN1_9PROT/73-433
F7XD01_SINMM/73-441
B0AS47_BACAN/97-485
F0FDL9_STRSA/73-519
C2MJU4_BACCE/90-387
G7ACC6_VIBCL/66-429
H4CYR1_STAAU/73-452
G4AAV1_AGGAC/75-462
D2RXU4_HALTV/282-539
D6IT60_ECOLX/96-476
F8BFI6_LISMM/89-477
SGRR_ECO57/163-504
A8IDU6_AZOC5/67-427
C0X464_ENTFL/77-473
C6C8F4_DICDC/99-509
A1VTZ7_POLNA/113-482
D9USS3_9ACTO/530-671
G9TGV3_SALMO/81-464
E2KED3_ECO57/70-431
F8BEK8_LISMM/169-495
H4YI14_ECOLX/97-508
Q2CD22_9RHOB/103-517
G6U857_STRPN/30-479
H2BJN5_STRPN/76-523
B3J4Y0_BACAN/85-447
SGRR_SHISS/163-502
A4AJI7_9ACTN/79-459
H5SMZ8_9BACT/96-518
G8LG18_ENTCL/70-431
A6D1M2_9VIBR/163-484
D6TZR8_9CHLR/90-484
C4XEE8_MYCFE/384-762
Q211A6_RHOPB/77-444
G8TWR2_9FIRM/75-303
H1S8W2_9BURK/58-419
C2R4X1_BACCE/89-472
H5PJH0_ECOLX/47-404
B9YA03_9FIRM/85-448
H6MMV5_TREPL/84-461
D4H4D9_DENA2/65-430
Q46F87_METBF/94-458
D0I776_VIBHO/95-494
F2M143_LACAL/79-466
G0F8K3_ECOLX/54-436
Q9WYD6_THEMA/73-504
D5W8Y5_BURSC/120-540
D6EU87_STRLI/73-426
A1VH94_DESVV/70-435
A9DYG0_9RHOB/82-279
H2A7A7_STRMD/79-469
E7JPF8_ECOLX/97-508
F3R9Y0_LISMN/80-445
C9PPF5_9PAST/68-450
E6W938_PANSA/163-474
G5NE70_SALET/2-309
F0RPA7_DEIPM/103-519
H4U2W8_ECOLX/47-404
D0SU46_ACILW/76-511
A9VJ83_BACWK/171-494
Q73WP5_MYCPA/118-510
A7GQT3_BACCN/95-482
G6FE53_LACLC/77-468
H3Z2L5_STAAU/90-491
F8YLA7_ECOLX/67-441
A0KBB6_BURCH/80-463
D0HH51_VIBMI/169-358
D0BJ67_9LACT/110-519
B5N401_SALET/80-461
D7H0U1_BRUAO/118-529
B3BT21_ECO57/164-306
E4NGH6_KITSK/118-508
Q6L2N6_PICTO/83-555
I0CXV6_BACAN/168-494
H4KG00_ECOLX/77-457
E0MM46_9RHOB/110-529
D4E6H0_SEROD/105-453
C0AC60_9BACT/74-463
F9KKT8_STAAU/73-452
Q6NBR6_RHOPA/75-451
Q11H77_MESSB/78-451
Q981R0_RHILO/79-438
C4WKY8_9RHIZ/75-458
C3NCI6_SULIY/86-555
E6ALW6_ECOLX/70-412
F5VG65_9LACO/72-465
E2ZTI0_PSEAI/74-457
H4DYI9_STAAU/75-460
D0ITU8_HELP1/90-505
E3GV78_HAEI2/78-480
H4F500_9RHIZ/102-516
E6FVW4_ENTFL/77-462
H4YMB7_ECOLX/73-455
C9Q912_9VIBR/99-511
E0NJI3_9FIRM/106-481
D0BN37_9LACT/87-471
G9SJD3_CITFR/81-438
Q03JP7_STRTD/74-523
B3ZN28_BACCE/98-486
D1YZM3_METPS/52-436
H5B8U9_ECOLX/77-457
G2BDR0_ECOLX/75-455
D6TZ50_9CHLR/87-461
E2YQL4_ENTFL/81-470
H3LMV4_KLEOX/68-450
A8H604_SHEPA/75-456
G7Z6M1_AZOL4/113-532
B3XFT9_ECOLX/70-431
E1ICA4_9CHLR/419-638
C0XK79_LACHI/76-460
Q1B4P0_MYCSS/103-487
E4CUW9_PROAA/97-484
C1M4S1_9ENTR/71-453
E0N425_9ACTO/94-470
F0Q0K4_ACIAP/92-453
E6HNG0_ENTFL/83-147
A7NLV6_ROSCS/147-587
E4SB29_CALK2/77-459
G9EFD0_9GAMM/71-437
D6SDZ3_STAAU/249-591
F4HIZ5_PYRSN/130-608
C3JV60_RHOER/97-455
E1LXN9_STROR/76-522
Q8PU81_METMA/98-463
H0SA91_9BRAD/70-445
C4X571_KLEPN/70-441
Q1QR77_NITHX/121-533
B1LID9_ECOSM/67-441
D7ZJF2_ECOLX/96-479
D4C354_PRORE/79-460
B7LRX1_ESCF3/77-457
C3NTH5_VIBCJ/66-433
A1UTK4_BARBK/74-446
H0T1G1_9BRAD/58-430
H7TGQ5_CAMCO/81-441
G6BN31_CLODI/84-495
D5THX1_BIFAV/80-466
F6KUJ0_HAEDC/81-478
H0RX91_9BRAD/92-461
F7WWC3_MYCTD/90-473
G5KHL6_9STRE/83-474
C7Q101_CATAD/90-467
E3D7V4_GARV3/85-448
F8LR55_STRE8/74-523
F2HCY6_BACTU/97-485
Q81V45_BACAN/102-506
E2Y3P5_ENTFL/1-338
A9R5G2_YERPG/73-455
D7ZZ66_ECOLX/75-455
E6AVZ3_ECOLX/70-441
F0SZM6_SYNGF/73-448
I0QZZ2_9MICO/85-504
H0A1H9_9PROT/84-455
D3QS90_ECOCB/84-464
Q6LQK9_PHOPR/83-465
C0Z5Q9_BREBN/88-468
E4N2S5_KITSK/104-491
B2UZ29_CLOBA/77-302
F4UMJ0_ECOLX/47-259
F3K6F4_PSESZ/111-522
Q39BC9_BURS3/77-457
Q6N6H4_RHOPA/80-450
D9VKH8_9ACTO/175-450
C9V7P7_BRUNE/108-527
H4J6X0_ECOLX/1-303
G5WN75_ECOLX/163-502
H8DJ37_9ENTR/74-455
F5UMX9_9CYAN/91-475
H3L4B6_KLEOX/81-487
B2DIR6_STRPN/76-525
G7HQM5_9BURK/83-246
C1CLM6_STRZP/75-521
GSIB_SALTI/70-431
F3RSR6_VIBPA/78-459
H1R1A0_VIBFI/75-458
A7NL25_ROSCS/153-592
B8F393_HAEPS/69-451
Q1H070_METFK/74-412
F8B5L3_FRADG/113-484
H1J7C9_9FIRM/79-467
D0RDQ1_9RHIZ/76-437
I0N5B4_STRPN/77-526
D3P4P2_AZOS1/107-454
D8GTB6_CLOLD/82-459
Q32GV7_SHIDS/81-464
C3WB66_FUSMR/74-284
E0GF75_ENTFL/103-511
E5BAK9_ERWAM/73-455
C5R079_STAEP/65-413
D2FYG8_STAAU/73-452
E6GFM1_ENTFL/77-462
B7ILD0_BACC2/86-469
H0SA92_9BRAD/85-471
F0P9U8_ENTF6/77-462
D1EK24_9RHIZ/81-438
F1XTH7_ECO57/77-434
B7QVE7_9RHOB/70-481
E8CPK9_SALMO/77-457
E8D969_SALMO/165-337
C3HZM7_BACTU/90-476
D1F399_BRUML/82-449
B5PS46_SALHA/165-342
F5RZS3_9ENTR/97-508
B9R5U5_9RHOB/74-457
C1HH09_9ESCH/169-310
H5PAS1_ECOLX/54-436
B8I765_CLOCE/94-467
C9M8R8_9BACT/70-421
F7NJB8_9FIRM/77-446
H4BP60_STAAU/90-491
F9JXP3_STAAU/26-118
H4FTE8_STAAU/73-452
E1EJN3_VIBPA/93-220
H5URG1_9MICO/90-475
F6C501_SINMB/75-438
I0M9F6_SALET/87-450
Q9HTN7_PSEAE/66-445
H9UEE5_FERPE/78-475
Q6LJ68_PHOPR/164-314
A4ZH36_LACHE/74-493
A0Z801_9GAMM/83-466
Q4EF46_LISMN/1-218
E7XBN8_SALMO/163-444
E3Z2C0_LISIO/105-496
C1FUN6_CLOBJ/385-749
G8U8H6_BACCE/98-486
Q1QLP9_NITHX/118-532
Q4ZVL5_PSEU2/111-522
G6XT86_RHIRD/72-482
G6EVK7_LACDE/76-461
B5HDT9_STRPR/83-481
H0BU36_9BURK/96-511
E9W4X7_ECOLX/78-459
D0JUK6_YERP1/79-461
G2NSW6_STRVO/102-301
Q11GY3_MESSB/76-428
F0LE78_AGRSH/74-439
E6HDJ3_ENTFL/86-476
E7MGP5_STAAU/75-460
F0NMP3_SULIH/86-555
H3SGL0_9BACL/99-480
E0DUG2_9RHIZ/68-451
B2U9Q4_RALPJ/96-532
E9X3W8_ECOLX/67-424
F3KQ92_9BURK/44-441
A6CWU3_9VIBR/166-316
H4WQ72_ECOLX/81-464
F4FJ82_STAAU/75-460
G2KJ03_LISMN/169-495
A7GD58_CLOBL/81-444
A0K269_ARTS2/111-488
B6YV26_THEON/243-721
E7HJZ5_ECOLX/81-464
D3RKQ3_KLEVT/82-464
B3J795_BACAN/84-465
H3WV14_STALU/73-453
B5Y0T4_KLEP3/164-310
C2XX13_BACCE/97-485
Q1M6Y4_RHIL3/100-525
F7XBY5_SINMM/74-352
E8NWA4_YERPH/69-431
H0BGP3_9ACTO/74-456
C1CCD2_STRZJ/76-525
D8FR39_LACDE/82-468
F9AQD8_VIBCL/90-490
H1KML3_METEX/72-454
G6YEZ2_9RHIZ/108-473
H5ACL4_ECOLX/77-457
F7SK72_9GAMM/71-433
G6BUR9_CLODI/76-439
I0QFZ4_STROR/74-520
F3JX16_PSESZ/66-448
A0KMU2_AERHH/79-463
I0FCB0_9SPIO/71-445
E4GSF9_PROAA/73-428
C2IVL9_VIBCL/163-382
C4FKK6_9AQUI/97-494
B3H1I5_ACTP7/88-478
E8IEV0_ECOLX/67-441
D6YK67_CHLTG/73-452
F5YJY3_TREPZ/79-429
E8J6V8_ECO57/67-441
D6DET5_CLOSC/118-490
E0T209_EDWTF/80-462
H3PNU8_BRUAO/65-448
C3AYC8_BACMY/112-535
G9SC50_CITFR/73-455
D2Z8T2_9BACT/26-263
B2SBB1_BRUA1/65-448
C7Q7C6_CATAD/116-527
E0SMC5_DICD3/77-445
D6HYT8_ECOLX/99-510
F2IUB5_VIBCL/67-430
H4CM34_STAAU/44-392
G0GMI5_KLEPN/73-455
F4VCF5_ECOLX/122-483
D2AAR5_SHIF2/70-431
I0CW43_BACAN/84-465
D9P325_ACTPL/84-446
Q3D3L7_STRAG/36-402
F9QXP0_ECOLX/78-459
C2JNB7_ENTFL/80-472
E0RP02_SPITD/87-468
D2EPU3_9STRE/75-521
F0JZE0_LACD2/41-73
E4INP1_ENTFC/96-511
B5P9Q8_SALET/163-482
D0BFK5_BRUSS/62-435
Q6AFU5_LEIXX/79-460
A9W9V4_CHLAA/110-462
B9JQB9_AGRRK/96-453
F3GUG3_PSESX/80-458
I0MPZ3_SALET/80-461
Q16AQ7_ROSDO/107-477
D1AG60_SEBTE/75-459
H5JVU4_ECOLX/70-431
D1D0C0_9RHIZ/82-448
C0AL33_BORBG/70-441
A8UB15_9LACT/87-477
A2BRM7_PROMS/70-434
E7UM09_ECOLX/67-441
Q7CJS8_YERPE/69-431
F9UN51_LACPL/76-468
H3TXA4_STAAU/75-460
F3I1Q1_PSESF/70-338
H5L071_ECOLX/54-436
A6TPV4_ALKMQ/89-445
G2BKV4_ECOLX/70-431
C3AIS0_BACMY/86-469
E0LZW4_9ENTR/67-432
D6SZW6_GARVA/149-503
A5F2J3_VIBC3/82-464
C6B9M7_RHILS/81-449
B7IU10_BACC2/109-496
H7DC62_9CLOT/1-161
G6URY2_STRPN/77-526
D3RLG2_KLEVT/70-431
Q02KV3_PSEAB/100-511
D0DLC8_9LACO/2-373
E9SW71_COREQ/76-439
Q6FD38_ACIAD/103-519
F9CHM0_ECOLX/77-434
C1HSD8_9ESCH/73-455
Q7N461_PHOLL/83-467
F6FB47_CHLPS/73-393
Q1CDF1_YERPN/73-455
H4AHE6_STAAU/65-413
Q2A1W3_FRATH/82-419
E2W4F5_MYCTU/90-467
H3MHC5_KLEOX/163-473
A3TGU5_9MICO/84-487
F2PCD0_PHOMO/77-459
C6AJB1_BIFAS/80-466
E8UU25_THEBF/112-502
C0CU52_9CLOT/55-415
C2TAL0_BACCE/78-459
D0GLM2_9FUSO/95-443
D0M0T5_VIBSE/98-480
A6UL31_SINMW/76-440
G8RLS8_MYCRN/76-427
E0GNV2_ENTFL/80-442
Q0RLY8_FRAAA/112-509
D4HE86_PROAS/73-428
H4A3G6_STAAU/75-460
H5RWQ2_9NOCA/42-426
E2QP43_ECOLX/97-508
Q4K0E7_STRPN/77-112
Q3KI47_PSEPF/70-453
C7VH47_ENTFL/103-511
G8PRW0_PSEUV/131-537
H4QMN9_ECOLX/75-456
H7V676_CAMCO/81-441
D1F2F3_BRUML/81-438
C4UHG8_YERRU/164-390
A6Q5F4_NITSB/59-419
E7IFX0_ECOLX/164-306
B9LM08_CHLSY/100-486
B6R7X7_9RHOB/68-448
H5GE08_ECOLX/97-508
F2ZLT2_9PSED/103-516
E4EF69_PROAA/86-457
A4XIB1_CALS8/76-457
B9YA00_9FIRM/83-449
C0X3E9_ENTFL/87-477
E4M1C9_9FIRM/279-563
E6HNF9_ENTFL/1-173
E0I2B7_9BACT/54-282
G9QFA7_9BACI/84-466
C4HPE7_YERPE/83-466
G7DMN5_BRAJP/90-459
A8YCC2_MICAE/80-448
E6FJD0_ENTFL/86-476
H8FHG2_XANCI/77-450
G9AIR8_RHIFH/153-571
D1AVY8_STRM9/80-447
C8TGJ9_ECO26/163-502
A1QZC2_BORT9/72-445
F9YEN2_CHLTC/146-594
G2UQ27_MYCTU/105-545
Q3JFC9_BURP1/76-444
C2Y7J0_BACCE/91-474
G0HE28_CORVD/92-480
G7W4L7_PAETH/104-459
C3LBT9_BACAC/82-465
E7TES4_SHIFL/99-510
D0DIY3_9LACO/78-461
F3EHD2_PSESL/71-426
D7H9F8_VIBCL/77-458
A3JMD1_9RHOB/84-452
H0N8P8_SALET/87-450
E8YVB4_9BURK/80-448
F5QHM3_SHIFL/60-421
GSIB_SHIDS/70-431
G8LDQ3_ENTCL/77-458
F3HTN4_PSEYM/68-451
G6XWQ0_RHIRD/106-455
G6XNE1_RHIRD/65-419
B5CF77_SALET/165-342
Q63LP9_BURPS/76-444
D3NXA8_AZOS1/80-449
Q7P4Q8_FUSNV/71-420
C4FT66_9FIRM/92-498
GSIB_ERWCT/71-432
E1L5G3_9FIRM/71-496
B7GSK5_BIFLS/104-489
C5EKW1_9FIRM/89-463
E2CRW6_9RHOB/68-450
A3K9H3_9RHOB/69-487
F9GYV1_HAEHA/84-466
C2Z3Y5_BACCE/86-448
F6E643_SINMK/69-422
C2V689_BACCE/112-499
G0M3J1_LACPE/79-524
H4LIN8_ECOLX/54-436
E0G446_ENTFL/86-476
C9V673_BRUNE/76-437
C7VKU1_ENTFL/75-221
A9BP25_DELAS/74-429
D8FUX1_9CYAN/80-495
I0I9P4_9CHLR/104-492
G4GDC2_9EURY/73-424
Q89XK3_BRAJA/76-447
B2UAY1_RALPJ/73-434
Q2L0P8_BORA1/80-478
C7MEH3_BRAFD/92-466
Q62BM8_BURMA/78-446
D7DIM0_METS0/100-473
H7P7P5_STRPN/76-525
H7L4G2_STRPN/77-526
D9Q7K5_CORP1/78-449
Q9LCD3_OCHAN/70-428
Q32HX7_SHIDS/99-510
B5QRR0_LACRH/72-461
C0BSI2_9BIFI/84-469
F7ZUM9_CLOAT/81-473
F7XRE5_TREPU/84-461
D7ZPB7_ECOLX/73-455
B8FAD6_DESAA/67-432
C6JID6_FUSVA/90-441
G6EP23_STRTR/3-218
Q3ZY45_DEHSC/90-475
D7HCM6_VIBCL/163-351
D7YZP9_ECOLX/97-508
E3BH05_9VIBR/161-319
C4WQL2_9RHIZ/134-516
D9P0T3_STRPN/75-521
E9RZ69_9FIRM/93-468
A3TXR6_9RHOB/69-482
Q8F1P5_LEPIN/106-488
F2HFQ4_BACTU/30-412
A4JNQ6_BURVG/127-544
Q397J4_BURS3/78-446
H4IQY6_ECOLX/77-457
D9Q9L5_CORP2/78-449
E8TB83_MESCW/82-440
F0EJR3_ENTCA/84-469
A4UAC4_LACHE/78-465
C4KDH9_THASP/70-450
A3EMZ4_VIBCL/74-458
C9Y571_CROTZ/78-458
I1ANA6_PSEAI/68-450
H1DYS9_ECOLX/77-434
C3WEH2_FUSMR/82-452
E3IK56_DESVR/110-522
Q7NYU4_CHRVO/180-336
I0QXX5_9ENTR/78-467
Q81HF5_BACCR/168-493
Q4QL73_HAEI8/78-480
A5M9T6_STRPN/76-525
I0YAX9_9BURK/79-448
E2V7C0_MYCTU/112-552
C7LUT0_DESBD/74-432
E0HFM4_ENTFL/102-510
Q0KC31_CUPNH/72-452
C2Z6W5_BACCE/90-476
D9XT51_9ACTO/84-453
G3A6R0_9RALS/175-602
F5MZK8_SHIFL/60-421
Q31Q16_SYNE7/76-439
F2IZT5_POLGS/128-541
B1F326_BACAN/97-485
H3XNN3_STAAU/65-413
G0FNP1_AMYMD/104-514
H3QQD8_BRUAO/68-213
Q8NP35_CORGL/84-457
E8MCK6_9VIBR/82-464
C0AMY1_9SPIO/70-442
D3D2D4_9ACTO/128-498
E1VKA3_9GAMM/119-535
G9ZWP2_9PROT/83-460
D6ZXU9_BIFLJ/89-442
B2PHE0_ECO57/73-455
F3HDZ6_PSEYM/66-448
H5P6F7_ECOLX/97-508
C8KD48_LISMN/80-445
G4QCP7_TAYAM/69-453
C5BCK4_EDWI9/164-366
H1I1P0_9BACI/85-468
C8TJ38_ECO26/164-307
H1E4K0_ECOLX/67-441
E8M5J2_9VIBR/163-313
E1KUW4_PEPMA/89-457
F6CTP9_MARPP/64-424
Q6D3E3_ERWCT/68-450
A3YEP8_9GAMM/73-441
Q7CG20_YERPE/73-455
G7WKZ1_METH6/80-432
E9XY53_ECOLX/81-464
C3MT61_SULIM/87-508
H3LL33_KLEOX/82-464
C9LND3_9FIRM/62-426
Q1ZIH7_9GAMM/85-467
B8H7H8_ARTCA/88-473
H4HJD4_STAAU/249-591
G8RD06_STAAU/89-491
I0SLN4_STRMT/75-522
D8A7H0_ECOLX/96-479
D4MDB1_9ENTE/77-462
F0Y191_AURAN/33-79
E8WEV2_STRFA/519-656
C0C707_9CLOT/16-178
B7JSK6_BACC0/78-460
E7PJV5_PSESG/67-450
F8ZW74_VIBCL/163-381
E6JP36_STAEP/73-452
F1VAL0_PROAA/97-484
G0M409_LACPE/87-475
B6A3H0_RHILW/68-453
B0KJK2_PSEPG/95-461
G2BBK2_ECOLX/97-508
C8T878_KLEPR/3-322
C9PCT0_VIBFU/77-458
Q7MQG4_VIBVY/66-432
A3XRZ1_9VIBR/81-463
Q8DDW7_VIBVU/91-491
F2JZX2_MARM1/95-455
E7TQK2_ECO57/163-504
F2B1E0_RHOBT/86-194
G5TSY5_ECOLX/163-502
G8SV38_BRUCA/81-280
D9XRK7_9ACTO/81-452
F3EBF0_PSESL/64-438
B3X4D6_SHIDY/97-508
D0I2I7_VIBCL/82-464
A3KKQ9_STRAM/78-446
D3R288_CLOB3/97-448
F0JWM4_ESCFE/97-508
G7HQD4_9BURK/96-446
E4HNH1_PROAA/73-428
F0K228_LACD2/68-205
H5LT77_ECOLX/54-436
F3F020_9PSED/71-433
C0XNC8_LACHI/75-461
D9PZ03_ACIS3/136-542
F5JIM6_9RHIZ/69-453
H5VP30_SALSE/81-464
B0HGY5_YERPE/163-475
D6DDT4_CLOSC/99-446
D6YCT0_CHLT5/73-452
C2T273_BACCE/78-460
D3PSI8_MEIRD/92-493
C3FJ70_BACTB/90-476
B9JL54_AGRRK/91-469
B1IZP9_ECOLC/73-455
B8F1K6_BORGR/71-446
F3JZU2_PSESZ/71-433
D3L510_9BACT/33-274
G5QK28_SALRU/87-450
C2INS3_VIBCL/74-458
A7A8W7_BIFAD/92-477
C7C6Y4_METED/123-542
B2V5B0_CLOBA/79-471
D0YWC7_LISDA/93-491
F3TVE3_STAEP/74-459
C7D5E5_9RHOB/103-516
D2GLV5_STAAU/73-452
B3B4E1_ECO57/70-451
B3HTE1_ECOLX/75-455
G5N4P0_SALET/164-366
Q16B85_ROSDO/100-526
I1D092_9PSEU/81-428
H0FT78_RHIML/63-437
D1Y3W5_9BACT/67-451
F0I4B9_STRSA/76-525
C5BG45_EDWI9/104-510
A9GN25_SORC5/107-479
C3GD65_BACTU/84-465
H4D7F4_STAAU/65-413
H6M5C0_CORPS/78-449
A1TKP6_ACIAC/68-444
E2WV86_ECOLX/81-155
G6GFJ1_9FIRM/84-445
Q89UJ3_BRAJA/124-542
D6YBK2_THEBD/107-500
G7WDW6_DESOD/89-468
E6DY28_PROAA/97-484
D4UYI4_ENTFL/87-477
Q65GY2_BACLD/81-455
Q3Z8Y3_DEHE1/77-483
F7Y1N3_MESOW/96-447
E0RJG9_PAEP6/86-469
I1R9E8_GIBZE/2-319
E9W529_ECOLX/96-479
E9U6F8_ECOLX/70-431
G0D4X6_ECOLX/97-508
G4PKQ7_BRUML/76-437
Q4ZNK6_PSEU2/67-450
C0Z5K9_BREBN/95-466
B3HB24_ECOLX/70-431
H0DGC7_9STAP/66-414
Q8CVQ3_ECOL6/96-476
E4J4B8_ENTFC/96-511
Q0RET3_FRAAA/65-422
F3JDV9_PSESX/105-479
F5JSZ0_ACIBA/99-515
H1R2C0_VIBFI/66-432
F2HTS0_BRUMM/91-510
H1D0L7_9FIRM/77-442
D4FAL3_EDWTA/110-492
G6XT78_RHIRD/84-427
A4WZK3_RHOS5/57-426
H2A4M9_STRMD/81-471
F2BIX4_STRSA/73-519
A5F7K5_VIBC3/77-458
G9U059_SALMO/87-450
G5QS25_SALRU/175-383
E0QH74_9FIRM/101-486
D0CNZ6_9RHOB/120-505
H1AWM4_9FIRM/73-462
D8H6L2_BACAI/97-485
G6UJM2_STRPN/65-511
A3K350_9RHOB/3-93
D5UVW9_TSUPD/61-512
B7I030_BACC7/98-486
F7SQU2_9GAMM/68-449
A6ABI6_VIBCL/105-517
C3DIV6_BACTS/89-475
G5M0X0_SALET/70-388
E1KWW1_PEPMA/83-473
D8CF18_ECOLX/97-508
F4M4R7_ECOLX/70-451
D7ZNC0_ECOLX/84-464
E0LVE0_9ENTR/68-450
E0GJJ1_ENTFL/77-473
A9VZL1_METEP/119-529
D2Z5V3_9BACT/78-434
B7JHE3_BACC0/97-485
C6CLD3_DICZE/79-440
B9Z2C5_9NEIS/68-450
E6VNZ8_RHOPX/81-467
C2DRL1_ECOLX/84-464
D3H8G1_STRM6/76-523
C3G1D8_BACTU/83-465
D7UJ46_LISMN/80-445
E5UEB5_ALCXX/81-445
H5LCK9_ECOLX/67-441
G5HHJ8_9CLOT/95-473
E4CE80_PROAA/73-428
A1TXT1_MARAV/69-436
H4K268_ECOLX/77-457
A9JQJ3_THETE/103-463
D1F5X6_BRUML/108-407
F3B0I3_9FIRM/89-463
H3QWI4_BRUAO/3-185
E9VWU3_ECOLX/81-464
E8KKT9_9PAST/67-132
E7ZQL2_SALMO/164-371
F5L2C9_9FIRM/78-460
F5J8A2_9RHIZ/66-425
B1C061_9FIRM/69-477
Q5YYZ7_NOCFA/65-436
H3PNU7_BRUAO/65-448
D7Y6V6_ECOLX/124-463
E2XQ88_PSEFL/76-445
H0H3I3_RHIRD/74-449
F7YFB2_MESOW/116-527
H6PBP1_STRIC/79-470
B5C1Z7_SALET/163-400
B0QR13_BACAN/57-439
E7S357_STRAG/74-449
C7XJB1_9LACO/76-469
D6BHJ5_9FUSO/78-428
F9YWC2_PROAA/73-428
C2KD16_9LACO/78-464
Q6HHL6_BACHK/178-501
F5SDV2_9BACL/81-462
C3LBT3_BACAC/86-469
E0FGV7_ACTPL/93-434
E0GI21_ENTFL/79-468
E2XRJ7_PSEFL/19-397
C2IAB1_VIBCL/163-351
G6UQU0_STRPN/75-521
C7LJK5_BRUMC/81-454
C0Q8R5_DESAH/76-440
F3HW39_PSESF/101-513
B3TC45_9ZZZZ/181-557
D8FCJ2_9DELT/86-496
G1YS34_ECOLX/98-508
B3A847_ECO57/70-451
D4XFK8_9BURK/74-434
D2KMP2_VIBHA/93-475
Q8RBE2_THETN/88-450
H4BWK7_STAAU/1-371
F7SX98_ALCXX/67-445
H8JAT7_MYCIT/118-508
E9UMI3_SHISO/60-196
F3LWK9_ECOLX/60-421
F5VVY7_STROR/76-525
H0FXR9_RHIML/153-572
E6I894_ENTFL/86-476
Q8NN86_CORGL/81-444
D9WP97_9ACTO/95-469
F9MJL9_STRMT/77-525
D8HIG6_AMYMU/89-467
SGRR_YERPE/163-475
D4PVA2_LISMN/169-495
A4ECP6_9ACTN/98-445
C3P3N7_BACAA/69-452
H4Z914_ECOLX/164-307
E3B777_9MICO/108-478
E2WWS1_ECOLX/67-441
F5QXF4_SHIFL/64-445
H0A136_9PROT/77-459
E1MCA5_9ACTO/91-450
D4F514_EDWTA/79-275
C2TJR0_BACCE/97-485
G8W6Y5_KLEOK/65-439
F3K2W7_PSESZ/71-426
E6G8K7_ENTFL/1-76
H4IDL1_ECOLX/97-508
H5ATZ4_ECOLX/64-445
F7KW56_9FIRM/87-459
D7CQH0_TRURR/112-545
E2XAQ5_SHIDY/60-421
H4Q7Y8_ECOLX/54-436
B1Q7Z5_CLOBO/87-452
D2TZ94_9ENTR/1-338
H7LYD5_STRPN/76-525
F6ABN0_PSEF1/103-514
C4STM4_YERFR/69-431
G2MKZ8_9ARCH/101-460
C8PSM7_9SPIO/81-454
G5SI49_SALET/64-446
D8BYM1_ECOLX/164-306
H4ZVJ5_ECOLX/47-404
E6TMW0_MYCSR/84-465
E7IVU0_ECOLX/97-508
F7TR53_BRELA/178-531
E3YSR7_9LIST/172-482
A9D0Q0_9RHIZ/70-476
C2TAP8_BACCE/112-499
F5PIU7_SHIFL/54-436
F6EAS9_SINMK/106-455
D6THA8_9CHLR/109-484
C7NEE5_LEPBD/70-454
B6EUY5_9BACT/95-466
Q985N6_RHILO/72-453
C3FXC4_BACTU/84-466
C5CWF5_VARPS/74-449
D7X4H7_ECOLX/73-455
E7FNE0_9LACO/81-468
B7JR00_BACC0/87-441
D1Q8G0_STAAU/26-118
F3UHT5_STRSA/73-519
A6B3G6_VIBPA/97-479
C3XGK9_9HELI/67-504
D0AD18_ENTFC/96-511
C3EF14_BACTK/84-466
G0PVL9_STRGR/74-443
C2V7W4_BACCE/86-448
I0HVI8_RUBGE/64-442
C6LE35_9FIRM/71-435
G6PJA2_STRPN/76-525
G5XI83_ECOLX/67-441
E4DA01_PROAA/86-457
E4NJR7_KITSK/118-500
E8J3G8_ECO57/97-508
Q2KC86_RHIEC/68-451
A3DDW5_CLOTH/96-472
D7JNF8_ECOLX/78-459
A5EL33_BRASB/89-465
D6K1D5_9ACTO/108-503
B3EIN8_CHLL2/78-479
A3YAM8_9GAMM/97-486
C2YDJ0_BACCE/97-485
H3KRP5_ECOLX/97-508
G9EW75_CLOSG/82-447
F3NA64_9ACTO/102-456
B0UB43_METS4/103-558
D1GM26_STAA0/26-118
E0E075_9RHIZ/113-524
E0Q5K4_9BIFI/76-465
G9RFW6_9ENTR/73-455
F0KP73_ACICP/97-430
C3PAP1_BACAA/78-459
Q4ENN5_LISMN/169-495
D8MSX2_ERWBE/80-464
B5HXR3_9ACTO/337-491
Q24ZW0_DESHY/97-447
G3ZYG8_AGGAC/75-462
D1EVP4_BRUML/81-438
B5Y6R5_COPPD/74-438
B5NA37_SALET/81-464
H0LZE1_SALMO/97-508
G5UU10_ECOLX/97-508
C1D9E2_LARHH/101-514
G7U166_CORPS/472-525
A8RXV6_9CLOT/113-492
Q98AQ8_RHILO/79-440
C0CHZ8_9FIRM/83-448
E6WJ29_PANSA/74-453
C2UWJ2_BACCE/80-462
G0GKT4_KLEPN/163-462
E8YDM1_ECOKO/163-502
A4CVS1_SYNPV/85-449
F1ZJF2_ECOLX/97-508
B9R320_9RHOB/135-578
B0TWZ0_FRAP2/82-476
D4YVR6_9LACO/69-444
C0W7Y0_9ACTO/36-399
E6E8S0_PROAA/86-457
F6BX59_SINMB/73-441
E7SYR5_SHIBO/70-451
E3YRX4_9LIST/169-495
Q73J20_TREDE/75-461
D6JGK8_ECOLX/73-455
B0B9U8_CHLT2/76-443
C3A2S4_BACMY/91-474
G6H578_9ACTO/101-465
B5BJ37_SALPK/80-461
Q1BMR6_BURCA/77-438
E0R5T5_ECOLX/67-441
G2ZZ15_9RALS/73-435
E8IM85_ECOLX/163-502
F3U577_ECOLX/75-455
C7XRH6_9FUSO/78-430
H4WFD1_ECOLX/75-455
G4PL36_BRUML/65-448
I0QXY1_9ENTR/89-468
A7MFJ7_CROS8/164-310
E9XM69_ECOLX/96-479
D5D1V4_ECOKI/78-459
H6NG95_9BACL/85-476
E3GN69_EUBLK/74-448
A5TGS7_BURML/78-446
G7C5K2_VIBCL/82-464
G7VKA7_LEUME/69-456
B6R5Q7_9RHOB/67-445
B1JJS2_YERPY/79-460
D4BQ53_BIFBR/1-108
G6PXD0_STRPN/76-525
G9ZZ92_9PROT/71-454
C2PQ51_BACCE/84-466
E1ECT0_VIBPA/163-375
D4F505_EDWTA/81-462
G4QVR0_CORPS/472-525
E4DJH5_PROAA/73-428
C3TQY0_ECOLX/163-502
A6UDF7_SINMW/80-463
D0REW4_9RHIZ/82-449
E8GCD4_SALMO/97-508
B1VY11_STRGG/97-479
E4RJQ0_HALSL/81-435
F3F7T1_9PSED/2-80
H5STF9_9BACT/81-552
I0SZL1_STRMT/75-524
C1CXI5_DEIDV/67-488
H2BJP0_9STRE/73-519
H3PYP4_BRUAO/68-422
I0NPS7_STRPN/75-521
F5QUE4_SHIFL/121-263
D9WJS7_9ACTO/83-464
I0USN6_9MICC/108-487
H8NUZ1_RAHAQ/86-443
A3W949_9RHOB/134-554
E8NJU3_SALET/163-444
C1I5Z8_9CLOT/78-469
E7PRL1_PSESG/111-520
C2UTV8_BACCE/70-453
A6BQ28_YERPE/79-461
A1WE74_VEREI/80-431
F9K519_STAAU/1-118
D4HXU6_ERWAC/71-440
H1FTT8_9HELI/59-420
C2LGF8_PROMI/86-467
H2HJ12_CORDP/84-450
D3NY43_AZOS1/98-522
F3YYL6_DESAF/93-463
Q07K39_RHOP5/122-534
C9AQI8_ENTFC/77-526
G5XVZ5_ECOLX/78-459
C8MG05_STAAU/249-591
C7WWH9_ENTFL/84-474
F0SWK2_SYNGF/80-433
C9P4B3_VIBME/63-444
D2NA49_STAA5/73-452
D7DG30_CHLTL/66-388
D8A7D0_ECOLX/75-455
A6TXZ3_STAA2/249-591
H0S802_9BRAD/75-457
F9QW01_ECOLX/70-431
C9AXR7_ENTCA/104-513
B8K9R4_VIBPA/93-475
A9DET8_9RHIZ/53-428
Q7W1B3_BORPA/67-445
C0W2F9_9ACTO/106-453
F9I4I5_ECOLX/77-457
C9QXV7_ECOD1/96-479
H0TJG0_9BRAD/82-436
D6EW83_STRLI/538-662
A0NLS6_9RHOB/75-500
E6N2Z2_9ARCH/1-229
I1AHB0_PSEAI/66-445
D4EQ90_ENTFL/83-473
D7CUT4_TRURR/67-427
A5LCT2_STRPN/75-481
A5MF02_STRPN/77-526
C0RL65_BRUMB/65-448
B8DH85_LISMH/169-495
Q8P2L9_STRP8/78-522
C2KMI5_9ACTO/106-579
D2AXT8_STRRD/101-480
C9CAQ9_ENTFC/96-511
E5W5J6_9BACI/83-453
H3TDJ6_PSEAE/100-511
H0RTA5_9BRAD/91-469
E8TNP4_MESCW/72-453
E8MUF1_BIFL1/80-464
Q63H09_BACCZ/84-465
B9C7P2_9BURK/120-538
F7KVU1_9FIRM/87-447
C4HFR6_YERPE/73-455
D3AAX3_9CLOT/107-468
D2AQM0_STRRD/64-429
D6U4T1_9CHLR/91-485
H3K7K5_9FIRM/78-434
E2M851_PSEUB/1-169
Q44372_RHIRD/89-441
G6L1L0_STRPN/76-525
B9M3F7_GEOSF/82-451
A1RZL3_THEPD/487-715
F4SGW4_ECOLX/105-488
E3BKR5_9VIBR/89-473
F1TYN0_PROAA/73-428
F0YXD6_9CLOT/77-459
B9XH58_9BACT/93-473
E0F439_ACTPL/81-463
I0W1W5_9STRE/5-308
B9KWU2_RHOSK/83-464
Q3DDD3_STRAG/82-473
Q2KZH1_BORA1/72-435
A3UMN5_VIBSP/88-491
H3NK06_9LACT/79-527
H4XYK3_ECOLX/1-233
D7X4S9_ECOLX/84-464
E1M1I6_STRMT/77-526
C2CJI9_9FIRM/122-640
A0YT66_LYNSP/80-486
C2YDI8_BACCE/95-482
Q21A23_RHOPB/77-457
F5RUZ2_9ENTR/164-305
E2NXU5_PASHA/83-501
Q1BGF0_BURCA/96-446
C9V1V4_BRUAO/82-449
Q0I4W2_HAES1/89-446
D6AIQ4_STRFL/78-446
H3QZB3_BRUAO/68-213
F6CQB3_DESK7/78-449
G8Q7L6_PSEFL/103-516
C8JYN9_LISMN/76-467
C5Q7R4_STAEP/1-219
F9KVC3_STAAU/26-118
E6HML3_ENTFL/81-466
F3LWU5_ECOLX/65-445
B0QCB3_BACAN/178-501
F8DDF0_HALXS/105-513
E8Y032_RAHSY/84-433
E8TEK9_MESCW/80-456
Q930Z3_RHIME/73-441
G5FCS7_9CLOT/98-457
H5CCE8_ECOLX/67-441
F0GUU3_9FIRM/99-470
H0UEI4_BRELA/76-442
F4CNS1_PSEUX/99-462
E7ZLH5_SALMO/87-450
A3PRT1_RHOS1/67-450
D3F1S6_CONWI/102-472
G2UR20_MYCTU/90-467
H5A3I3_ECOLX/54-436
F5INH9_ACIBA/99-515
D1Y4K8_9BACT/68-428
D1AG58_SEBTE/65-445
B5IAN6_ACIB4/88-502
E8L400_9RHIZ/131-543
C3PAP5_BACAA/84-466
F2I6Q4_AERUA/72-458
F7YFE0_MESOW/77-433
H5L4Y3_ECOLX/81-464
Q98DU9_RHILO/103-466
E2PN98_9RHIZ/117-531
C8NIW7_9LACT/76-460
B4VKC0_9CYAN/99-483
C2NIU7_BACCE/78-460
H5DG07_ECOLX/70-431
D2NW15_LISM1/169-495
D2S049_HALTV/53-472
G7GLV9_9ACTO/73-458
H5LKD1_ECOLX/81-464
C9LNI3_9FIRM/76-429
D5Y9R3_MYCTU/75-464
E5L3W6_STAEP/1-112
A6LP33_THEM4/66-519
F2MF92_LACCD/89-512
D3GRM0_ECO44/77-434
H1SJG9_STAAU/73-452
A5EDC9_BRASB/59-429
E3F1Q0_KETVY/72-426
D0ZPF1_SALT1/97-508
E7JKH6_ECOLX/54-436
C4WLV8_9RHIZ/77-445
B7N4P9_ECOLU/77-434
Q6GI97_STAAR/75-460
A8RIQ5_9CLOT/119-480
I0DLZ7_CORPS/489-542
D4BVE2_PRORE/71-435
Q87WI9_PSESM/70-453
B9LUB9_HALLT/366-646
Q65QV0_MANSM/69-451
D1AV17_STRM9/99-501
H8K2D5_VIBCL/66-429
I0S5B5_STRMT/75-520
Q988N0_RHILO/71-430
C9UHC8_BRUAO/81-437
A4NC66_HAEIF/91-434
H5M0M4_ECOLX/77-457
H7JHS6_STRPN/77-526
C2VUY0_BACCE/78-460
B4EXB1_PROMH/82-466
A2WFC4_9BURK/75-443
E9YVK1_ECOLX/67-441
G0JHJ8_YERPE/73-455
E3DMS6_HALPG/77-451
Q8KNH4_MICEC/67-440
F9LA74_STAEP/70-437
H8GWM6_DEIGI/76-448
E9VUB7_ECOLX/73-455
G6SUV5_STRPN/76-525
F7Y1M9_MESOW/97-447
D0C7P1_ACIBA/80-515
D6D9L6_BIFLN/115-470
C2XQS6_BACCE/87-470
H7NXG5_STRPN/75-521
D6K0B7_9ACTO/94-488
H4MJD5_ECOLX/163-504
F8FPF6_PAEMK/174-502
E2Y2E7_ENTFL/83-473
E3ZC87_LISIV/78-469
G8PEN5_PEDCP/71-465
G9AY54_PANAN/73-434
H3MTT2_KLEOX/73-455
G5I8D3_9CLOT/114-476
H5F1B9_ECOLX/97-314
C2ZIS2_BACCE/1-100
G9QA95_9BACI/70-453
C3BC17_BACMY/176-339
A1UK39_MYCSK/104-478
D5RH04_9PROT/76-450
D3QRS1_ECOCB/78-459
E7QS37_9EURY/64-508
C1A765_GEMAT/80-456
G6NQ13_STRPN/75-521
C2GHY8_9CORY/82-473
B5YSB9_ECO5E/70-431
I0J956_STRPN/75-386
A2RI74_LACLM/74-470
Q89C75_BRAJA/128-504
E6WCS0_PANSA/68-450
B3W7K2_LACCB/73-462
B9L0B5_THERP/127-503
A8TYN2_9PROT/70-426
D6BA04_9ACTO/99-481
H2GYF8_CORDP/84-450
E9S1F8_TREDN/231-606
D4YRH1_9LACO/77-340
C0BS57_9BIFI/78-467
F3E353_9PSED/98-476
F9RP00_9VIBR/163-313
H7FD05_9CLOT/114-506
D0ZIA7_SALT1/80-461
H0STE9_9BRAD/70-446
C3I1X8_BACTU/78-460
E4A1I3_LISSE/90-478
Q8TJ83_METAC/79-455
E4SLA9_LACAR/77-465
B6G1E2_9FIRM/484-633
D3RCE7_KLEVT/104-489
E7Z6P9_SALMO/164-371
D5TLA7_BACT1/84-465
H5JGN2_ECOLX/81-155
D3HA52_STRM6/75-521
F3RUA2_VIBPA/66-432
H6QZP7_NOCCG/83-427
C9CHQ0_ENTCA/84-469
F1VFP7_PROAA/86-457
G5Q3T1_SALMO/128-491
H2HGJ3_CORDP/102-466
D5U3L9_BRAM5/70-457
B0QNW3_BACAN/69-452
H0CSG7_STAAU/65-413
A1RA71_ARTAT/95-469
E7UUK0_SALTM/70-185
F6EDS8_SINMK/78-436
G0I2I3_CORPS/78-449
G6WR48_STRPN/30-479
E1S3Z5_ECOUM/78-459
H4TI88_ECOLX/163-502
D0LNM6_HALO1/87-448
B3J4S5_BACAN/168-494
F9TKJ2_9VIBR/77-460
H3MXD9_KLEOX/74-452
F3J8S4_PSEAP/103-373
C4SNX6_YERFR/82-465
G3ZAU9_AGGAC/3-277
C3DVK1_BACTS/85-467
F5JLS3_ACIBA/80-515
H3W432_STAEP/65-413
D8ARM5_ECOLX/97-508
Q2BEK1_9BACI/44-148
E7X9U9_SALMO/87-450
F9KTI6_STAAU/73-452
E6WDP4_PANSA/78-459
C2WIJ7_BACCE/31-393
A6XSH8_VIBCL/105-517
E0E800_ACTPL/74-464
F6EE43_SINMK/104-465
F9APA9_VIBCL/67-430
G4CVA2_9ACTO/107-526
C0R828_BORVA/74-450
D9UG54_9ACTO/88-442
F4ES53_BACAM/82-463
SGRR_SALTY/163-400
F3EXV9_9PSED/19-156
C4IEK1_CLOBU/78-300
G8PHQ8_PSEUV/81-466
A9MYP5_SALPB/163-400
G2Z9D7_LISIP/80-443
G5ETL5_9MICC/112-487
C8T120_KLEPR/70-431
D1EIQ8_9RHIZ/76-437
D7HXU0_PSESS/101-513
A6WZ94_OCHA4/68-451
E8EIM1_SALMO/81-464
H5MCA9_ECOLX/164-306
E5TUG2_STAAU/26-118
Q15RH4_PSEA6/82-464
C6JNZ6_FUSVA/78-429
G9UZT3_SALMO/81-464
Q2K1H6_RHIEC/126-476
H1TSY6_STAAU/249-591
E2PQS5_9RHIZ/113-524
G1Y914_ECOLX/78-459
D7I3S3_PSESS/67-450
H5JDX1_ECOLX/164-306
B5Q3A7_SALVI/97-508
G4GNV8_9EURY/88-456
D0KFU9_PECWW/82-463
C9Z6J2_STRSW/45-418
C2SGT0_BACCE/91-474
B1SXH8_9BURK/75-443
D7XIQ4_ECOLX/73-455
H4FKI2_ECOLX/67-441
C0WUF3_LACBU/74-460
H3PKP1_BRUAO/68-213
A0P1E1_9RHOB/75-451
E9VGL8_ECOLX/77-457
C6APH5_AGGAN/75-462
B1Y9B4_THENV/20-272
G9Q855_9BACI/80-460
G1Y8B6_ECOLX/81-464
E7A5E7_HAEIF/75-462
H0LH18_SALMO/165-337
G7TSI3_VIBCL/163-381
B7VRP1_VIBSL/174-365
F9P7I1_STRCV/30-278
C6AXL9_RHILS/74-440
B6IAP0_ECOSE/77-434
F3CWF3_PROAA/97-484
B7RK86_9RHOB/98-525
H5HNK1_ECOLX/1-303
G0JDF5_YERPE/163-475
E7MTD8_STAAU/90-491
E0Q1F9_9STRE/75-523
C2X652_BACCE/84-465
C1KXV9_LISMC/80-445
D2G6D5_STAAU/65-413
C1D3Q7_DEIDV/83-489
H1RAF9_SALMO/73-455
D6DRL3_ENTCL/59-430
G6RYD1_STRPN/76-525
F0IJP4_STRSA/76-525
B4EGA0_BURCJ/90-474
G1FKZ6_LACLL/102-517
H6SA75_MYCTU/75-464
H5QA17_ECOLX/164-306
E7GIE7_CLOSY/103-459
H4CEZ8_STAAU/75-460
Q28QP8_JANSC/74-441
E3HIM8_ACHXA/65-442
H5LGD7_ECOLX/163-502
Q04CB9_LACDB/83-472
B1G0P7_9BURK/83-463
C6C9Y1_DICDC/69-426
D5WMK9_BURSC/96-515
B8CXP0_HALOH/22-190
H0P4L6_9SYNC/106-517
G8NMG0_BRUSS/65-448
F9UM05_LACPL/78-470
G2CTP8_ECOLX/163-502
G6F3U6_LACDE/83-472
G2TNW9_BACCO/85-476
A8MAP4_CALMQ/79-499
A3UFU0_9RHOB/76-485
C4UGZ1_YERRU/73-455
C2DA49_ENTFL/77-462
B3R1U0_CUPTR/124-540
C2T436_BACCE/95-482
A8I2Z3_AZOC5/90-464
F2I8Q3_AERUA/73-461
G5X5C9_ECOLX/70-431
B9JQ54_AGRRK/95-441
A7IC05_XANP2/74-448
G5XLR3_ECOLX/163-502
A9CF60_AGRT5/106-455
B4TWY9_SALSV/77-457
B4WSI0_9SYNE/57-490
D1C9Y7_SPHTD/124-495
B4EZP9_PROMH/67-442
E0SLN0_DICD3/72-437
H0GA05_RHIML/80-459
F9YQK7_CAPCC/70-448
G4I5H5_MYCRH/87-465
F2RDZ5_STRVP/79-448
C8W4W0_DESAS/67-425
F7KMT3_9FIRM/78-464
E1USC2_BACAS/82-463
G5XRH4_ECOLX/77-434
C2Q6E3_BACCE/76-454
G4GI46_9EURY/79-439
E3F4U0_KETVY/80-442
A9VY87_METEP/72-454
D3QE10_STALH/75-460
G2IAY3_9CLOT/119-516
C2KN29_9ACTO/84-476
C6EHX3_ECOBD/75-455
G6JLA9_STRPN/76-525
C0EEF2_9CLOT/30-458
Q2L1V3_BORA1/65-438
A0R7D1_MYCS2/60-416
D3MRL5_9FIRM/84-461
I1D1D3_9PSEU/89-448
C5EF22_9FIRM/90-444
E2M7G9_PSEUB/67-450
D4U2E4_9ACTO/76-454
G5P065_SALET/64-446
H3PT47_BRUAO/81-437
Q4ZNN1_PSEU2/71-426
D5UAG6_BRAM5/71-458
E5CNN5_STAHO/76-463
A3VFQ0_9RHOB/68-453
E1WC22_SALTS/80-461
H3SLK0_9BACL/87-448
E4QSM2_MYCH1/151-706
F5LRQ9_9BACL/76-452
F6G1Z2_RALS8/78-439
A2PSF7_VIBCL/74-458
Q5LMM6_SILPO/129-550
C3GPN4_BACTU/80-434
B7CYF6_BURPE/80-463
I0EY48_HELPX/90-505
I0AEM0_SALET/64-446
C1F259_ACIC5/92-445
H5JH18_ECOLX/77-457
G5GPY3_9FIRM/76-429
D5BU25_PUNMI/250-541
H4IX43_ECOLX/75-455
E4IFJ7_ENTFC/83-473
B5MXM9_SALET/97-508
G0C7N9_9ENTR/68-450
I0BTZ4_9BACL/175-511
Q2SX42_BURTA/174-592
A5IP77_STAA9/26-118
G0Q6F0_STRGR/83-451
G2KAG5_LISMN/80-445
C7NYL4_HALMD/84-535
D1C512_SPHTD/126-508
C5A566_THEGJ/267-707
F9Y2F6_BIFBU/80-463
D8A139_ECOLX/97-508
Q87LX9_VIBPA/78-461
H1C2M9_ECOLX/78-459
E4RG18_PSEPB/76-447
E1T5T4_BURSG/65-448
Q81EF3_BACCR/85-471
H3K5Y7_9FIRM/79-443
E7Z2R3_SALMO/77-457
Q92YV6_RHIME/65-416
E8M6B6_9VIBR/68-430
B1UTU7_BACAN/84-465
A7JXR1_VIBSE/81-463
H3PMC5_BRUAO/73-437
E8XFU7_SALT4/73-455
E8A0R0_SALMO/77-457
G6LWL6_STRPN/77-526
C1CTC0_STRZT/77-526
H7DJJ4_9CLOT/74-305
A3WRU9_9BRAD/121-533
D2S048_HALTV/72-485
A4F8G3_SACEN/99-487
B1F2B0_BACAN/84-465
G2J8M2_9BURK/94-278
E5UEM5_ALCXX/65-421
H2FPL0_CORPS/2-267
Q7WEP2_BORBR/68-456
F4Y3X7_9CYAN/84-497
F0NLA5_SULIH/82-488
Q1C7B8_YERPA/77-458
H5XK07_9PSEU/96-491
C6C4F8_DICDC/77-458
H7K160_STRPN/75-521
B5WJV9_9BURK/99-468
D0BST4_9FUSO/78-450
F8YYP2_VIBCL/99-511
D8NJM5_RALSL/73-435
C3EXR4_BACTU/85-447
E5ZSF9_ECOLX/70-441
E7H086_9BURK/77-440
D4GPI5_HALVD/83-441
C9U6U5_BRUAO/118-529
Q4K4Z7_PSEF5/99-467
H6LIB7_ACEWD/86-440
E4GRC1_PROAA/86-457
Q88PG6_PSEPK/68-451
A9IX97_BART1/78-453
A7BVE7_9GAMM/1-79
G4QVQ9_CORPS/2-267
F2J6D1_POLGS/77-455
A3L4A5_PSEAI/74-457
G6F4U6_LACDE/54-446
Q74D86_GEOSL/81-451
E0GUE7_ENTFL/77-462
F1YEN6_9ACTO/97-506
G7UAJ2_PANAN/81-438
H0L8I5_SALMO/81-464
E4S1F5_BORBJ/70-441
F3VVD1_SHIBO/60-421
D5BRE9_PUNMI/70-443
F3TI83_STAAU/249-591
F2ETS0_PANAA/69-440
C2DVS0_ECOLX/75-455
Q63A67_BACCZ/178-501
B5ND24_SALET/64-446
C9U8N6_BRUAO/68-433
H0FKT5_BACAM/86-462
G8WAH0_KLEOK/75-446
A9E470_9RHOB/69-483
Q8D4K3_VIBVU/71-451
B3YY97_BACCE/102-506
D1RSA6_SEROD/83-466
H5L6B0_ECOLX/77-457
B6AW14_9RHOB/65-441
E9SVP8_COREQ/91-447
E8HU08_ECOLX/77-434
E7TB48_SHIFL/164-306
D2UIY0_STAAU/249-591
A1A3E7_BIFAA/98-445
G1VKX2_9FIRM/70-482
G9ZYQ8_9PROT/100-481
D5UXU3_TSUPD/86-439
H8MN24_CORCM/132-408
E6NJZ0_HELPK/77-453
A9EE56_9RHOB/41-327
E1UCL0_LISML/80-445
A3VX33_9RHOB/102-473
H4B402_STAAU/26-118
H4LVZ1_ECOLX/97-508
C0GBW7_9RHIZ/69-443
G2CJX3_ECOLX/64-445
Q1JES1_STRPD/84-450
D8NAD8_RALSL/75-448
H3PUR4_BRUAO/69-242
E7ZPP5_SALMO/163-444
C1HS50_9ESCH/67-441
G5I621_9CLOT/99-458
E1Q559_HELPP/90-466
E2YUJ3_ENTFL/86-476
B1XVA0_POLNS/105-534
E3CN82_STRVE/74-523
B7UIS7_ECO27/75-455
A1ZL09_9BACT/76-469
C9U8H1_BRUAO/62-435
E2MDI6_PSEUB/157-567
C0RCK1_BORBG/72-448
C9AUE6_ENTCA/84-469
E8HBI2_ECO57/164-306
H0K877_9PSEU/67-422
H5EH17_ECOLX/81-155
F2KGK9_PSEBN/71-433
H5F5H1_ECOLX/2-267
H1QMW7_9ACTO/78-446
Q2B9B5_9BACI/57-467
E7Z2S6_SALMO/80-461
I0GB22_9BRAD/71-410
B6BB66_9RHOB/70-479
F5J9N9_9RHIZ/78-447
H2IPB9_RAHAC/71-440
E8N3A7_ANATU/180-592
H4T5F0_ECOLX/70-431
Q7UHZ0_RHOBA/232-576
F5ICG0_ACIBA/99-515
E0SQ18_IGNAA/81-439
B1G1D6_9BURK/89-473
C3NLA3_SULIN/82-488
I0G1E7_9BRAD/107-507
D7X4Q3_ECOLX/1-269
Q6LPF2_PHOPR/76-457
D7CUX0_TRURR/65-422
E1LR69_STRMT/75-521
C2PYW7_BACCE/97-485
A3UL47_VIBSP/96-290
E8Y113_RAHSY/71-426
C5RAU2_WEIPA/92-477
C4VPW9_9LACO/3-329
B3WDQ6_LACCB/78-468
C8ZY75_ENTGA/78-468
C7CUI7_ENTFL/77-462
G5MQB5_SALET/175-374
C8KIX9_STAAU/249-591
B5E205_STRP4/77-526
C8L9X6_STAAU/73-452
Q0EE42_PSESF/67-450
G4GP24_9EURY/304-631
A8M917_CALMQ/80-494
C2TF32_BACCE/78-461
G4JQ28_9CREN/482-708
B5G9C3_9ACTO/113-488
H5WH57_RALSL/64-437
F6FVR5_ISOV2/90-471
C1HJX6_9ESCH/105-488
F5ZWE6_SALTU/164-371
G8T516_BRUAO/117-531
G5KD95_9STRE/79-470
G5P5S2_SALET/81-464
C7L1W7_ACEPA/90-481
F3NI56_9ACTO/83-477
G2CW09_ECOLX/60-421
G5PKH4_SALET/70-431
C8WSL2_ALIAD/108-514
D5Q187_CLODI/76-439
Q490V0_STRP1/78-522
C3XD13_OXAFO/61-496
Q3D8Y0_STRAG/82-178
F3J776_PSEAP/5-85
H0UFH6_BRELA/83-461
A6VZV5_MARMS/106-455
D8F0T2_9DELT/72-431
C0CTN7_9CLOT/102-455
D0GDT4_BRUML/1-106
C2JSL7_ENTFL/81-470
G4KGP9_YEREN/83-466
D0X6Y0_VIBHA/81-463
E0HAH1_ENTFL/77-462
B8GBG4_CHLAD/84-452
H4DH63_STAAU/1-371
F7KP10_9FIRM/80-443
H1ENF2_ECOLX/70-441
H5RXE4_9NOCA/83-448
Q6F219_MESFL/271-548
F5LPN7_9BACL/103-465
H1HF45_FUSNU/77-429
Q88EK4_PSEPK/81-435
H7E3Z1_SALHO/163-444
F7UCB6_RHIRD/91-451
Q0FVN9_9RHOB/78-444
E2U8L5_MYCTU/90-467
G9W2I8_SALET/70-431
H5RFY2_ECOLX/73-455
Q7VUD9_BORPE/67-445
C3K8D1_PSEFS/74-435
C9VVA8_BRUAO/118-529
G9WCC1_SALET/175-382
D7UGK7_LISMN/89-477
B1A0N5_9BACT/134-560
G6EX13_LACDE/75-155
Q1M5R0_RHIL3/63-437
C3WW92_9FUSO/84-450
Q5FMI2_LACAC/79-462
D9NCR3_STRPN/75-524
F8E0S2_CORRG/85-448
C3MGD0_RHISN/80-459
G2FWF5_9FIRM/72-454
G2N6B6_MYCTU/105-545
Q0RTT3_FRAAA/90-473
C4SJD2_YERFR/56-427
H4SHX5_ECOLX/54-436
B7WU45_COMTE/73-425
C1DM43_AZOVD/111-521
A9CF80_AGRT5/92-466
A5XKG4_BURML/74-442
E7U0X9_ECOLX/163-502
A9IXA4_BART1/80-455
A9QZ82_YERPG/79-461
F8GJQ2_NITSI/153-592
F5YLF7_TREPZ/65-420
C7WU65_ENTFL/84-474
B3BX43_ECO57/77-457
G4HAY7_9BACL/92-449
D7UWY9_LISGR/50-474
F2R1G0_STRVP/80-465
E9XD60_ECOLX/73-455
C3XCK2_OXAFO/58-496
F8CSZ0_BACTR/51-461
E7AG05_HAEIF/91-434
A6B5I0_VIBPA/163-375
G9WNJ3_9FIRM/101-456
A9EI08_9RHOB/123-543
E3FP11_STIAD/36-435
C8JR40_LISMN/89-477
E8WEV2_STRFA/106-317
B9K5R1_AGRVS/69-443
D5D160_ECOKI/81-464
E6FJ75_ENTFL/77-462
E7HS07_ECOLX/77-457
B4T3U4_SALNS/87-450
I0M5A4_SALET/80-461
C2N235_BACCE/78-460
Q8YEE3_BRUME/115-526
D2RQL1_HALTV/85-443
C3FXB9_BACTU/78-459
B6GEF2_9ACTN/93-437
B5QD88_SALVI/165-342
F7VFD8_9PROT/84-437
B9MKZ3_ANATD/77-458
G0FCE1_ECOLX/164-306
H4V5Y4_ECOLX/75-455
E2JZG8_ECO57/73-455
H0BX36_9BURK/51-430
G9R832_9ENTR/97-508
A8RJE1_9CLOT/78-436
D3MGD8_PROAA/73-428
E2YU12_ENTFL/81-470
Q0FX69_9RHOB/106-455
D4I2P9_ERWAC/68-450
D5B6B7_YERPZ/77-458
G8VHS1_PROAA/100-471
A3NKH7_BURP6/77-439
H1PJ76_9FIRM/73-419
C8A185_STAAU/26-118
E7MI05_STAAU/73-452
G4AHP4_AGGAC/75-169
A1KLT3_MYCBP/90-473
G4PLR8_BRUML/82-449
H8LJZ4_STRPN/30-479
F4SXP3_ECOLX/84-464
G9WX57_9FIRM/117-682
D4X6L0_9BURK/72-460
G7CDU7_MYCTH/83-438
B5J4N8_9RHOB/65-445
I0ECB0_HELPX/90-466
C0RDY0_BORBG/74-450
E2YIA1_ENTFL/75-221
E8U9E9_DEIML/81-498
H6MKR3_ECOLX/163-502
E3IG30_GEOS0/51-461
B9L2R0_THERP/118-514
H5NNH5_ECOLX/78-459
C3NQ02_VIBCJ/77-458
D6YEZ9_CHLT7/76-443
G8T0U0_BRUAO/118-529
B2VHP3_ERWT9/71-442
Q97VF7_SULSO/87-508
H5SRT1_9BACT/68-523
F5VYT7_9STRE/73-519
H2JN99_STRHJ/83-452
G8SY86_BRUAO/1-106
G9ZKA4_9LACO/92-476
OPPA_BACSU/82-468
H7D4J4_9CLOT/109-504
A8YX37_LACH4/78-465
Q4EF31_LISMN/1-384
Q04CC0_LACDB/78-467
D4CLR6_9FIRM/100-485
C9R3F5_AGGAD/57-459
F3JCR7_PSESX/67-246
H1IIX0_9FIRM/80-468
C3XDV7_9HELI/62-441
D8ELZ6_ECOLX/70-431
D6EA84_9ACTN/97-461
E8TTD9_ALIDB/102-518
Y1311_MYCBO/136-513
C3HWB1_BACTU/149-475
F7JM45_9FIRM/107-463
H3RIR7_ERWST/73-455
F3ZW32_MAHA5/138-567
D6L9K4_9FUSO/75-422
H0DVC3_STAEP/73-452
H5J0C8_ECOLX/47-404
F3IRE3_PSESL/69-441
C4HGM3_YERPE/79-461
H5YAP1_9BRAD/73-429
E6H8B2_ENTFL/81-466
F3BT53_PROAA/97-484
H0H501_RHIRD/65-419
G8AH75_AZOBR/79-448
C3KRW7_RHISN/70-454
G9XB35_9FIRM/88-468
C3P3N1_BACAA/82-465
H4E4G5_STAAU/249-591
I0MZE9_SALET/97-508
H3MTM4_KLEOX/65-439
H1BUF9_ECOLX/163-482
G9UHU3_SALMO/97-508
E6FI96_ENTFL/77-473
C3LK28_BACAC/84-466
G7DM11_BRAJP/74-450
A3X3J2_9RHOB/107-533
D2FHV3_STAAU/65-413
Q8U121_PYRFU/257-697
I0VPU5_ECOLX/60-421
E5AI77_CHLP1/80-400
F3UJD9_STRSA/97-453
H5J851_ECOLX/54-436
C9QYZ1_ECOD1/75-455
A6D6P1_9VIBR/163-321
H8NYX7_RAHAQ/163-475
G5Q994_SALMO/64-446
B7A3C6_ECO57/70-451
B3QMK9_CHLP8/78-479
E6BLP9_ECOLX/96-479
A6U4J9_STAA2/73-452
G8MHK2_9BURK/111-459
C2NKY8_BACCE/97-485
A5VUJ8_BRUO2/65-448
E8XRL4_RAHSY/69-427
E6SHM0_THEM7/92-475
I0M6L7_SALET/80-461
H3P083_LACPN/87-475
C2EMF3_9LACO/98-506
G6ALH2_LACRH/79-465
G9A8H3_RHIFH/98-448
B9K4F7_AGRVS/84-452
C3NQ34_VIBCJ/163-381
C0WRZ9_LACBU/2-130
D9XJC5_9ACTO/2-364
E4LGF7_9FIRM/1-349
A1AH12_ECOK1/67-441
C3K5B6_PSEFS/68-452
A3Y6P6_9GAMM/62-424
G6S2D1_STRPN/77-526
C2QEW8_BACCE/95-482
H0AZC2_STAAU/65-413
H5A703_ECOLX/163-502
D9P7Y2_ACTPL/93-434
H4MQM8_ECOLX/77-434
H2FU85_OCESG/77-459
F9NNS8_PROAA/97-484
E3F107_KETVY/64-419
H6M7T4_CORPS/489-836
E9VWZ7_ECOLX/78-459
A7K4N9_VIBSE/76-457
D0FS16_ERWPE/82-465
G0FPU0_AMYMD/77-452
A6AQT0_VIBHA/163-501
H4YVA1_ECOLX/1-269
G3ZC94_AGGAC/77-479
E4GQ16_PROAA/97-484
A6M354_CLOB8/82-472
B9JHJ7_AGRRK/89-469
H7H7G7_STRPN/77-526
H6MLU4_ECOLX/164-306
B5XQA2_KLEP3/82-465
H4IGD7_ECOLX/75-455
H3RD44_ERWST/76-457
H0IJ19_MYCAB/54-426
A6X501_OCHA4/65-448
H0AH69_STAAU/73-452
H5G3F0_ECOLX/67-441
A9KKM1_CLOPH/127-235
B1B905_CLOBO/78-442
H3NK05_9LACT/79-527
B5S2K9_RALSL/64-438
Q9FAS9_VIBPA/66-422
Q17Z43_HELAH/2-150
H3R676_BRUAO/118-529
G6RHY0_STRPN/30-479
C2NBY2_BACCE/84-466
H7T339_CAMCO/81-441
E0T940_EDWTF/102-483
E3F2Y0_KETVY/71-437
F0IKD4_STRSA/81-529
D8K5H1_NITWC/70-415
G4A1M7_AGGAC/90-131
C0E084_9CORY/105-483
E7QZ22_9EURY/106-492
F5TE00_9FIRM/98-504
F3U4N9_RHOSH/40-421
G9ZZI7_9PROT/80-487
Q254W1_CHLFF/73-393
B5BAB8_SALPK/87-450
G3ZUW4_AGGAC/63-438
C2VD65_BACCE/179-502
A9WW92_BRUSI/81-454
B7VS19_VIBSL/163-367
C4HID1_YERPE/69-431
C9QBF0_9VIBR/66-432
A4N397_HAEIF/84-466
E8TBK3_MESCW/81-480
F9LFH5_STAEP/74-459
H5LCV8_ECOLX/64-446
I1AS78_9RHOB/65-438
H5PUW7_ECOLX/164-306
H0QZ94_9ACTO/74-441
C4ZPZ2_ECOBW/163-502
C0N882_9GAMM/162-586
C7RGA5_ANAPD/93-475
D4KBT0_9FIRM/94-496
C5F3S3_LACPA/97-511
H4ECN3_STAAU/26-118
G0HJP3_THES4/209-714
E1DDJ6_VIBPA/90-490
E0DZE5_9RHIZ/65-448
A6E0R4_9RHOB/101-454
D9PPM8_PEPMA/83-473
D4EWE2_ENTFL/75-221
F0EGJ1_ENTCA/104-158
A9MIP9_SALAR/70-431
F9KV93_STAAU/65-413
C5Q490_STAAU/65-413
B5ZXK4_RHILW/81-435
D2GK84_STAAU/73-452
Q8D524_VIBVU/102-537
B2ULU5_AKKM8/73-532
A5IJY6_THEP1/77-517
B4WJ96_9SYNE/94-165
D8N4Y1_RALSL/73-435
A1BDZ6_CHLPD/124-523
H7QRF7_STRPN/77-526
C8KX55_9PAST/90-444
B1W1M4_STRGG/105-317
D8FMS0_LACDE/100-512
H7J445_STRPN/77-526
F8IJG3_ALIAT/108-514
E8ZTT1_CLOB0/86-476
Q4KBH6_PSEF5/101-513
C2XVD4_BACCE/203-525
C2URH7_BACCE/86-448
H5W9E1_RALSL/107-534
A3YDF2_9GAMM/79-462
Q8XAU4_ECO57/77-434
E0TR51_STRZ6/75-521
D7GJ51_PROFC/81-482
F0ND36_SULIR/118-604
D9RFS2_STAAJ/75-460
B8DBE0_LISMH/83-474
A4SS03_AERS4/164-486
C2GIU3_9CORY/97-431
G1UZD1_9DELT/78-445
F0M440_ARTPP/86-441
H8DJP0_9ENTR/68-450
A9FY07_9RHOB/123-543
D0RWH3_9STRE/74-520
A0RAE6_BACAH/85-447
D2YLI0_VIBMI/66-432
Q83M50_SHIFL/72-214
E9T778_COREQ/103-455
B7R780_9THEO/85-465
C3BHB1_9BACI/86-469
G2TPH9_BACCO/86-456
B9CCZ9_9BURK/68-451
Q28KP1_JANSC/67-421
G9EGX3_9GAMM/137-552
D1P456_9ENTR/117-269
F5VNY6_ENTSA/73-455
B1YPC7_BURA4/80-463
B6EHX5_ALISL/107-506
E0FK28_ACTPL/67-449
F7YKE3_VIBA7/86-468
B1XNW0_SYNP2/94-462
G6YLI2_9RHIZ/66-421
E6BDP5_ECOLX/70-431
C9M8P5_9BACT/63-416
C6WKW7_ACTMD/95-477
D5H1S5_LACCS/65-440
D6JRK3_ACIG3/99-515
G6XB85_MYCAB/78-455
C3BY81_BACTU/175-502
D1FB21_9RHIZ/73-437
F3EDC4_PSESL/71-433
I0NQ08_SALET/77-457
G4KGP8_YEREN/82-465
C2LUE8_STRSL/74-523
C8T4W6_KLEPR/164-310
E3DE49_ERWSE/163-401
H8AX31_CAMJU/62-422
E6SMH1_THEM7/99-511
D5U3L8_BRAM5/71-455
E4M652_9FIRM/99-511
E8GRI0_SALMO/87-450
B5EHB6_GEOBB/81-452
G6XVF6_RHIRD/72-425
F0JZE1_LACD2/1-214
H5BXG8_ECOLX/67-441
D7XW38_ECOLX/67-441
E8GS19_SALMO/163-444
Q1J1K7_DEIGD/75-481
I0SS30_STROR/76-522
F1VS08_MORCA/80-523
H4FYP5_STAAU/75-460
Q6D5P9_ERWCT/77-458
E5BFR0_9FUSO/57-382
F7PHL4_9EURY/89-489
E7V7W5_SALMO/163-444
Q0FMM5_9RHOB/57-415
G9YRZ7_9FIRM/98-465
G7R1K9_MYCBO/75-464
E7IBK3_ECOLX/78-459
H3PCE9_BRUAO/65-448
E0FA84_ACTPL/74-460
B2U4B5_SHIB3/67-441
Q3DLY4_STRAG/1-160
H4QYI4_ECOLX/77-434
B3XB64_ECOLX/75-455
C5ZVP5_9HELI/59-420
E7Y4R0_SALMO/163-444
H3PLQ7_BRUAO/76-437
C9YPP5_CLODR/90-452
D4H726_DENA2/90-462
C0B7B4_9FIRM/109-554
G2ZWA1_9RALS/74-445
E7JX50_SHISO/64-445
D7Z7W4_ECOLX/1-269
H4WA65_ECOLX/70-451
C2HQ77_LACAI/101-508
H0MFV1_SALMO/80-461
D4EHZ9_ENTFL/77-462
B7DV25_9BACL/100-504
E3ZSA0_LISSE/169-423
G5FZX2_9PSED/70-453
F0SVS1_SYNGF/75-445
F3IWT1_PSEAP/105-440
H7YL19_CAMJU/62-422
B9JHL3_AGRRK/66-437
F8AWM4_FRADG/86-464
C2TJQ9_BACCE/97-485
Q03NJ7_LACBA/80-467
H6NPW2_9BACL/89-467
B7HNI4_BACC7/85-471
F4DCX6_AERVB/79-463
A8T3M6_9VIBR/81-463
D8HRN2_AMYMU/104-514
G4CKA2_9NEIS/93-476
H0TGP9_9BRAD/85-471
H0IB11_9MYCO/80-451
E0HAB3_ENTFL/83-472
E2Y747_ENTFL/80-472
C2WNR3_BACCE/179-502
E5G7E1_CHLPS/53-160
D6TSH4_9CHLR/87-484
B1UTR7_BACAN/89-476
D6XZG6_BACIE/100-464
E7YI56_SALMO/77-457
C7Y7U1_9LACO/65-440
C2GGK7_9CORY/112-490
H4T6D8_ECOLX/81-464
F9N3B5_9FIRM/72-427
C0XQP4_9CORY/74-447
C8S5F6_9RHOB/76-451
G7DMJ1_BRAJP/79-451
E5BLP8_9FUSO/84-451
E4CSE8_PROAA/73-428
H6CS21_9BACL/85-456
E7X087_SALMO/64-446
G9VXY5_SALMO/97-508
B3Q444_RHIE6/80-433
I0GGV3_9BRAD/79-451
E2YGA2_ENTFL/77-473
E4F9F9_PROAA/73-428
G8NKP7_BRUSS/81-438
I0J912_STRPN/1-296
D4BS49_BIFBR/80-464
A9MUR7_SALPB/64-446
G9WH94_9LACT/84-474
H0RZW2_9BRAD/67-449
E5YF10_9ENTR/73-435
G1ZZ22_ECOLX/1-342
E7PA70_PSESG/71-426
E6C9Q3_PROAA/95-520
D7XY59_ECOLX/70-431
D4U5J0_STAAU/73-452
B9BHL1_9BURK/78-446
H8EUB1_MYCTE/90-473
Q8FKA3_ECOL6/169-310
E5XLW6_9ACTO/78-426
F1Y7Z1_ECO57/77-434
A5TXZ4_FUSNP/73-418
F2AEW2_RHIET/71-427
F1YCG3_ECO57/70-431
Q978Q9_THEVO/340-853
Q9K5F7_BORGA/72-447
F2N8G8_CORGP/93-482
C3GM41_BACTU/95-482
C0QJD6_DESAH/121-504
D7JK57_ECOLX/164-306
E4GV78_PROAA/94-478
D3GZP8_ECO44/70-431
E7SG29_SHIDY/47-404
E2QLR0_ECOLX/78-459
C2SVB1_BACCE/112-499
E6FLG6_ENTFL/87-477
E8WEU5_STRFA/79-465
Q8NRF0_CORGL/100-422
F3VC50_SHIDY/164-306
G6CC49_9STRE/77-526
E1H830_MYCTU/49-489
C9RY27_GEOSY/87-470
G2UCL0_PSEAI/71-452
G5W2Z6_ECOLX/77-434
C8WGF3_EGGLE/97-465
C5CZ04_VARPS/74-427
E0EDY2_ACTPL/81-463
B9C1L4_9BURK/78-446
I0A9I8_SALET/77-457
I1DB63_9VIBR/163-313
O69634_MYCTU/75-464
A9R148_YERPG/163-475
C6UTE4_ECO5T/78-459
E0DCF2_9CORY/89-484
H1B867_9FIRM/92-471
H0HF38_RHIRD/89-439
C2KUE6_9FIRM/112-677
C9V5U9_BRUNE/65-448
Q6HGQ0_BACHK/160-320
C7VH32_ENTFL/81-466
I0SWE7_STRMT/76-523
E0DZE6_9RHIZ/65-448
Q6D8G6_ERWCT/74-443
D8BRI9_ECOLX/77-434
A9EMG3_9RHOB/69-486
Q03UW9_LEUMM/78-465
F6C496_SINMB/97-448
G5QEM8_SALRU/165-455
B5C3J0_SALET/64-446
Q5L5R7_CHLAB/74-451
I1A2I6_9MOLU/377-760
E1VY11_ARTAR/89-460
E4DQG1_PROAA/94-478
E6M5A4_9ACTO/94-470
B1LCP6_THESQ/80-525
D7WCF1_9CORY/85-503
G4NUU0_BACPN/176-486
Q65VD7_MANSM/63-438
A9ALB1_BURM1/78-458
G4IMH5_9RHIZ/104-549
F7L0K7_9FUSO/75-422
A1W6X2_ACISJ/103-519
A8I8G5_AZOC5/86-452
G7APT1_VIBCL/64-445
G6XTC2_RHIRD/98-524
B9L0D5_THERP/115-489
E4HCC5_PROAA/94-478
F7YPA2_VIBA7/93-475
A3LKZ9_PSEAI/70-453
A2VYC2_9BURK/100-468
A4XQJ6_PSEMY/68-451
G4R5Y5_PELHB/69-434
E3DJQ9_ERWSE/112-523
E6IE93_ENTFL/87-477
D0B9K3_BRUME/68-338
E1R7X5_SPISS/89-517
D5RFD6_FUSNC/75-422
G4BYT3_SALIN/101-464
C8AI84_STAAU/31-273
D2TQE6_CITRI/86-447
E6B798_ECOLX/164-306
E6GHX0_ENTFL/86-476
Q48E14_PSE14/122-505
H5SMN0_9BACT/85-575
F1ZYY7_THEET/88-451
E0P9N8_STAAU/75-460
B9Z4F5_9NEIS/94-508
G5S954_SALET/70-431
Q0SFW0_RHOSR/75-429
B9JKQ3_AGRRK/86-528
C6UDZ3_ECOBR/51-412
I1D9K8_9VIBR/76-458
H7WXX2_CAMCO/81-441
A0JYI3_ARTS2/85-467
G5ETL2_9MICC/125-488
D0GPI8_9FUSO/1-89
B9NT97_9RHOB/69-429
C0QYA7_BRAHW/69-456
A4YLP4_BRASO/70-446
G9AHX6_RHIFH/106-455
C0ZDE1_BREBN/76-455
B7J9W0_ACIF2/82-472
C6C9I4_DICDC/163-474
B1QP81_CLOBO/81-444
G6ZBK0_VIBCL/163-351
H8NND0_RAHAQ/83-465
H6RM22_BLASD/83-434
C2E4M7_LACJH/3-330
C9A671_ENTCA/84-469
B2A2U0_NATTJ/82-449
F8IJI9_ALIAT/25-260
C2JKV6_ENTFL/86-476
H3V5H8_STAEP/89-489
F4FAV7_VERMA/74-439
G9WP26_9FIRM/110-677
H0BLS3_9ACTO/83-481
E4SYH3_LACDN/76-470
F1UK44_PROAA/86-457
D8JAT7_HALJB/261-587
A3MDC2_BURM7/76-444
E6HYS3_ENTFL/80-472
E7PCG3_PSESG/66-448
D3EJA1_GEOS4/125-513
B3HZR1_ECOLX/73-455
H7C7K8_BORBU/74-450
C3I463_BACTU/102-490
C2ZI55_BACCE/1-100
H2X408_CAEJA/294-571
O31306_BORBG/80-455
F2IL50_VIBCL/163-381
B7LZ87_ECO8A/77-434
A1R2Z9_ARTAT/118-491
E1LMI3_STRMT/75-522
E5BRT9_9FUSO/81-432
H0SWC5_9BRAD/81-466
C8NBJ0_9GAMM/64-447
F1VJA6_PROAA/86-457
D1CD46_THET1/78-514
G9W192_SALET/165-339
A5I165_CLOBH/87-452
Q7W6M1_BORPA/69-447
C7WIR8_ENTFL/103-511
C5VP15_CLOBO/79-444
F4VBX8_ECOLX/78-459
C4I497_BURPE/77-439
A9ABQ7_BURM1/80-463
B3BN76_ECO57/163-504
B2TVR3_SHIB3/97-508
E6GNI3_ENTFL/81-469
E5UEK8_ALCXX/69-441
F3J4Q4_PSEAP/64-438
B5I883_9ACTO/94-488
C8U2D2_ECO10/164-306
E6A5N3_ECOLX/164-305
Q5PHP4_SALPA/77-457
F6C8J4_BIFBA/123-498
F5YIR4_TREPZ/72-450
B5BMW0_UREUR/385-761
D0FUY4_ERWPE/71-440
G0LKA0_HALWC/36-165
G0B4Y2_SERSA/71-440
C0ZJH0_BREBN/96-474
A3UJL6_9RHOB/77-456
E6UZ94_VARPE/88-454
C7Y687_9LACO/1-250
D6ESZ4_STRLI/112-510
Q2FPU3_METHJ/68-430
E6HEX5_ENTFL/81-155
F0KWM2_YERE3/73-455
H0R6I3_9ACTO/78-442
H4K1U1_ECOLX/1-303
Q7CHD2_YERPE/98-508
Q5HSK7_CAMJR/62-422
Q049Q9_LACDB/98-510
C3FNB9_BACTB/97-485
H7G624_STAA5/249-591
D2BFI3_STRRD/86-429
F2NXM1_TRES6/69-423
H3QUM3_BRUAO/108-527
A5M9A2_STRPN/75-521
G2J8K6_9BURK/81-464
F1ZU22_THEET/112-502
G7APP8_VIBCL/163-381
A0NWN3_9RHOB/135-575
H3QZB5_BRUAO/1-106
D2Q5B3_BIFDB/78-253
H5TW06_9ACTO/76-467
F2AJ29_RHIET/102-515
H8LRT5_CORPS/70-411
I0VHZ3_SHIFL/67-441
I0NAC6_SALET/164-366
D2PGH1_SULID/118-604
D5UNL5_TSUPD/74-437
F5NPH2_SHIFL/1-58
H3XCA0_STAAU/65-264
C0FZC4_9FIRM/95-447
A2PPD6_VIBCL/163-351
E8WDU4_STRFA/100-494
E6M4V9_9ACTO/100-495
D4X5X9_9BURK/73-456
D8NDR3_RALSL/110-458
G2NS67_9ACTO/96-490
H3PTN0_BRUAO/65-448
G9UZZ3_SALMO/80-461
D8A9V6_ECOLX/163-502
E0GNR4_ENTFL/81-466
D8IEZ6_BRAP9/69-456
Q7WNM9_BORBR/82-428
A1A2M0_BIFAA/92-477
D0BMS2_9LACT/103-511
F4BHL6_FRACN/82-476
D4CF10_9CLOT/118-490
G7U6U0_PROAA/107-486
D7Y322_ECOLX/164-306
C3ANJ6_BACMY/97-485
F6B482_DESCC/85-444
F7T366_ALCXX/53-409
D9T239_MICAI/107-472
B7HRU3_BACC7/84-465
F2GW77_BRUM5/73-437
Q1YLS3_MOBAS/71-454
D6BDA1_9FUSO/83-443
G0ENV4_BRAIP/70-456
C2VD30_BACCE/80-462
F8ZR22_VIBCL/66-429
G5R179_SALSE/2-309
F6BPJ4_SINMB/80-463
Q0VQ80_ALCBS/116-526
I1AY56_9RHOB/60-422
I0IH28_9BACT/82-507
B5SIV2_RALSL/53-427
D0Z375_LISDA/164-347
C7M9Z7_BRAFD/107-470
G4RMC6_THETK/103-463
C5NJW9_BURML/74-442
G0FFN8_ECOLX/47-404
C1M508_9ENTR/77-457
Q46ER8_METBF/80-444
G0PZ72_STRGR/113-484
F6A0Y1_GARVH/97-444
C0RBW6_9SPIO/74-450
SGRR_PHOLL/163-322
C6DEK1_PECCP/98-509
E0PKY1_STRGY/79-470
A5YTT4_STROR/87-533
A6A458_VIBCL/214-431
H4JVP0_ECOLX/70-441
G2LA90_PSEAI/70-453
D8HVI0_AMYMU/85-470
C6R623_9MICC/112-487
D4GKV6_PANAM/87-458
H4L6I7_ECOLX/70-441
H3UAP7_STAAU/75-460
Q1ML81_RHIL3/68-451
D3AJ60_9CLOT/108-482
E6HIZ0_ENTFL/80-472
Q5LPL3_SILPO/89-445
D0SAE7_ACIJO/97-513
Q637P0_BACCZ/98-486
G2JGS2_ACIBA/94-529
B5HXS7_9ACTO/99-481
D3Q145_STANL/74-448
E2K150_ECO57/75-456
Q2JCH5_FRASC/99-500
F4NNJ9_9ENTR/67-441
G8WL49_KLEOK/163-491
C3K5B9_PSEFS/70-461
F9ELD2_FUSNU/48-105
G2NSW6_STRVO/311-484
D8HIZ3_AMYMU/70-441
E3Z1D0_LISIO/90-478
C0YGF3_BURPE/65-448
G5GTV5_FUSNP/84-449
F8IHG1_ALIAT/93-497
H4EJR7_STAAU/73-452
B5V4S3_BACCE/97-485
G8UAX2_BACCE/85-471
D7GX61_9FIRM/111-463
D0M4B0_VIBSE/66-432
C3HWF7_BACTU/86-448
I0M5B7_SALET/77-457
F4TDJ9_ECOLX/78-459
H0G478_RHIML/110-531
Q8DDB9_VIBVU/66-432
Q033W1_LACC3/74-458
A6B4S8_VIBPA/68-434
A5F447_VIBC3/90-457
A6DZY5_9RHOB/88-504
A7GI17_CLOBL/86-476
G7CUR3_AERSA/79-441
Q7VSR6_BORPE/71-444
E1LQJ3_STRMT/73-519
F9EBD2_STRSA/75-524
E9XW02_ECOLX/164-306
E0FE28_ACTPL/84-446
A5EEY1_BRASB/101-471
A2VQ99_9BURK/107-524
E4C0T4_PROAA/97-484
G8W8G8_KLEOK/78-459
E5BR21_9FUSO/78-429
E1LRS3_STRMT/76-523
E9Z9A7_ESCFE/70-431
C7WSR1_ENTFL/81-466
Q8REJ1_FUSNN/99-459
G2C3Q6_ECOLX/77-457
D9USS3_9ACTO/88-300
H4E4G5_STAAU/26-118
F4BM88_CARS1/83-469
G6WXD9_CORGT/81-403
D7B535_NOCDD/82-341
G6XWT8_RHIRD/78-443
D5TTU2_BACT1/95-482
C9PMF6_9PAST/82-469
D6MFC0_9CLOT/81-440
E8B2W2_SALMO/165-337
G0FD62_ECOLX/81-464
Q3IPR8_NATPD/74-418
E6IY32_ENTFL/80-472
B2Q3P9_PROST/89-473
G7LMT8_9ENTR/76-431
F9LH08_STAEP/65-413
I1F2P4_AMPQE/751-984
F3HXK9_PSESF/105-520
C2UYE8_BACCE/97-485
G2IE59_9CLOT/114-502
F8ZA14_VIBCL/64-445
H5MW32_ECOLX/97-508
E6VEK3_RHOPX/77-445
F7TWK2_BRELA/84-459
C8LWU5_STAAU/75-460
H5S2L6_9NOCA/75-487
D5WK56_BURSC/80-448
D1BKP4_SANKS/244-534
Q6HPG0_BACHK/109-496
F2LX82_HIPMA/63-432
B3IZ32_BACAN/98-486
H4XQ36_ECOLX/75-455
F2BKP1_STRSA/74-521
H1PXE2_9FUSO/76-426
C6C520_DICDC/83-463
Q1GMN0_SILST/70-431
B8G1Z7_DESHD/88-449
H5IF43_ECOLX/164-306
A7HXW8_PARL1/124-537
C7DBR3_9RHOB/119-544
A5J3C5_BURML/76-444
H5WTG5_9BURK/76-429
C2PBR7_BACCE/4-325
B5BZ66_SALET/87-450
E8N7L9_MICTS/86-494
G2TDZ0_RHORU/63-438
B1LJA4_ECOSM/73-455
D0AGF8_ENTFC/84-474
Y3092_BRUAB/76-437
H4WAA3_ECOLX/77-457
G9Y4B7_HAFAL/124-506
H2JD46_9CLOT/121-504
D4KPS2_9FIRM/97-475
Q1J4I9_STRPF/84-450
A8MCD5_CALMQ/84-513
Q5ZWX5_LEGPH/164-594
D4R740_ENTFC/96-511
B2DUC8_STRPN/75-521
Q828K0_STRAW/83-452
Q7MFW1_VIBVY/162-360
C8K5X7_LISMN/169-495
F4B5E1_ACIHW/85-501
H5GME4_ECOLX/164-306
E5BSG3_9FUSO/81-465
E4G4Y7_PROAA/97-484
D7BBI2_MEISD/93-493
B7MJV1_ECO45/70-441
D6ZKL9_MOBCV/100-495
G4F8B8_9GAMM/67-436
F5SQN3_9GAMM/90-473
G7Z8D3_AZOL4/110-521
G0I6G4_CORPS/83-452
G8SVE1_BRUCA/68-422
G9ASA8_PANAN/78-460
C9V4D5_BRUNE/62-435
G6PT96_STRPN/63-278
C5QYI8_STAEP/70-437
G5HHE8_9CLOT/101-467
D6LBD7_9FUSO/71-420
I0AC72_SALET/163-482
H5JXL8_ECOLX/81-464
G4QCY3_TAYAM/66-447
G9YKS2_9FIRM/77-446
H4ZCI0_ECOLX/70-451
G8VDC7_PROAA/94-478
C0RG77_BRUMB/108-527
G0BX89_9ENTR/83-466
C6JK32_FUSVA/76-426
F7ZNE6_CLOAT/17-350
I0Y4I2_9BURK/72-435
E6FI81_ENTFL/81-466
G2CAP3_ECOLX/73-455
C0ZHE7_BREBN/179-492
F3WNY3_SHIBO/67-441
E5BLM7_9FUSO/75-425
D3UIB5_HELM1/90-513
F4FWN0_LACBN/102-514
F3R6V5_ENTFL/83-473
B3QM25_CHLP8/107-506
C4UKU2_YERRU/98-508
F3SHY4_STRSA/73-519
B3ZKG3_BACCE/78-460
G0EVP5_CUPNN/110-458
A4WWG5_RHOS5/102-458
E8XSS5_RAHSY/97-507
G5X3M4_ECOLX/164-307
G9VYE1_SALMO/163-444
F6BTE5_SINMB/110-531
F9TLR2_9VIBR/90-489
I1A668_9MOLU/369-738
F9Y791_9RHOB/67-445
F9ENK2_FUSNU/99-465
H1S170_9BURK/81-446
F0IAU4_STRSA/81-529
H3TS48_STAAU/73-452
B7M3T8_ECO8A/164-306
Q9ZGP2_STAAU/27-406
D2Q576_BIFDB/76-465
B0A1E7_YERPE/73-455
C0M9I6_STRE4/82-473
E7SI67_SHIDY/67-441
Q1Z2B6_PHOPR/66-432
Q1C7R7_YERPA/83-466
B6B8E9_9RHOB/93-441
A0NW76_9RHOB/102-455
G5IKH4_9CLOT/81-433
H6RN65_BLASD/84-441
B5Y6V3_COPPD/283-705
B1JS36_YERPY/98-508
B6XTD1_9BIFI/86-475
H0HA44_RHIRD/107-527
F1XQI3_ECO57/96-479
H2HUR0_CORDP/72-415
Q6L2N7_PICTO/89-568
B5NX58_SALET/164-371
C9M981_9BACT/67-453
E6L877_CAMUP/60-421
D4B7L4_9ENTR/97-507
H1LR59_9PAST/78-480
F3JCR5_PSESX/68-224
C6WQH6_ACTMD/296-405
D1WE29_9LACO/90-508
A6AMQ7_VIBHA/70-450
Q1YHL1_MOBAS/102-522
Q927S4_LISIN/83-474
C9V5R6_BRUNE/117-531
H4E4J3_STAAU/65-413
D7BQJ8_STRBB/117-516
Q4KIC1_PSEF5/70-453
G6UDF4_STRPN/75-521
H5LIR2_ECOLX/70-431
G2JB27_9BURK/1-218
B9QZS4_9RHOB/79-454
F8YF79_ECOLX/77-457
E6AJV4_ECOLX/73-455
E2YRC5_ENTFL/87-477
A5TPN6_BURML/74-455
H0HDP7_RHIRD/98-524
F8IBU9_SULAT/75-303
B7D038_BURPE/138-556
B9K506_AGRVS/88-450
D2P874_LISM2/89-477
OPPA_LACLL/102-517
C4HLF2_YERPE/165-359
D4TXH4_9ACTO/82-413
Q8TPJ5_METAC/70-442
H0A7S7_9PROT/74-455
D4ZAB2_SHEVD/75-455
D1FH44_9RHIZ/108-527
B9JK34_AGRRK/107-455
E2VGX5_MYCTU/90-467
D3MMY0_PROAA/94-478
Q2CGQ3_9RHOB/69-442
F0LRP0_VIBFN/66-443
E6VWB0_DESAO/70-480
D6IAI5_ECOLX/77-434
G4MGC8_9BURK/87-472
B9KU24_RHOSK/102-459
A7ZLB9_ECO24/78-459
C2YL22_BACCE/102-488
A5FPK6_DEHSB/83-457
D5NUP8_CORAM/74-452
A6X361_OCHA4/73-438
F2A2D9_RHIET/68-453
B5J9P8_9RHOB/2-104
F7NGP2_9FIRM/74-461
C7CZK8_ENTFL/87-477
B2NSJ9_ECO57/77-457
C7VQ91_ENTFL/81-466
C4EYM2_HAEIF/78-480
E4FCX1_PROAA/97-484
I0QUD5_9ENTR/68-451
A3EN09_VIBCL/213-430
E5Z7F1_CAMJU/50-410
G4K3U5_9RHIZ/114-463
C7GGI2_9FIRM/120-448
A3S8G9_9RHOB/131-552
B8EMW6_METSB/123-534
B1ZBI1_METPB/85-447
G2S9Z3_ENTAL/73-455
Q1BGM4_BURCA/111-528
B5INJ0_9CHRO/83-447
H2J1Q3_RAHAC/77-420
B3A8I0_ECO57/77-434
B0CI31_BRUSI/108-527
H4ZCM4_ECOLX/77-457
C9MAG1_HAEIF/84-466
C3IMC3_BACTU/30-418
G6XEW9_9PROT/64-426
B7RJT0_9RHOB/106-478
B7L632_ECO55/73-455
D2S1L3_HALTV/89-494
H4I2N7_ECOLX/54-436
I0VA44_SHIFL/72-214
B3ZSN8_BACCE/109-496
G8QBL9_PSEFL/99-510
G6UGH9_STRPN/76-525
D8MRY5_ERWBE/80-466
D5XNG4_MYCTU/75-464
C4SA71_YERMO/77-458
C2UPU2_BACCE/4-128
C3GD64_BACTU/84-466
C4WED7_9RHIZ/81-465
H6CKP6_9BACL/96-453
H8DEK2_ECOLX/73-455
F3D536_PROAA/97-484
C9LZC9_LACHE/94-505
H4IYC0_ECOLX/67-441
E7UG15_ECOLX/47-404
D6EW83_STRLI/105-309
C0R756_BORBG/72-448
G6NMS3_STRPN/76-525
G7ZCK8_AZOL4/68-429
G7AP50_VIBCL/99-511
H4G8T1_STAAU/75-460
G5UEE4_ECOLX/73-455
D8P180_RALSL/75-448
E0DMK1_9RHIZ/68-451
B0HDN3_YERPE/77-458
D0XC84_VIBHA/78-461
F7QZX2_9LACO/101-510
F8VDD3_SALBC/81-464
F3ISN5_PSEAP/6-274
B5XWV1_KLEP3/71-453
F3EP60_PSESL/1-255
D2N3T8_STAA5/65-413
I0A7C3_SALET/70-431
H5VPA0_SALSE/77-200
Q974E5_SULTO/427-672
A5W1L6_PSEP1/76-447
G5N7U0_SALET/64-446
H7JPA3_STRPN/30-479
I0V8P4_9PSEU/100-483
Q73L17_TREDE/68-440
E1W0D8_ARTAR/80-434
E0HDX1_ENTFL/83-473
F4SUR3_ECOLX/164-305
A4AJJ1_9ACTN/83-516
A5FXR5_ACICJ/65-452
H4VVD8_ECOLX/1-269
F4FJ83_STAAU/90-491
H3Q6P7_BRUAO/1-106
G9AQN2_PANAN/116-469
H1CAA4_9FIRM/91-476
B1LCC3_THESQ/70-454
C9VF56_9RHIZ/65-448
G8LPD2_ENTCL/42-424
D3A9C4_9CLOT/99-534
C1NFI2_9ESCH/73-455
H4P7L8_ECOLX/97-508
A5WBD9_PSYWF/95-477
D6DQU1_ENTCL/71-453
E0SJ96_DICD3/62-432
D9WDX1_9ACTO/5-312
C2D5B1_LACBR/74-460
F3J8Z5_PSEAP/23-346
B4V1B3_9ACTO/8-145
F2GYR2_BRUM5/69-443
Q664C7_YERPS/73-455
E2CRB9_9RHOB/100-514
F5VZC3_9STRE/75-521
F2HE95_BACTU/86-469
E1DEK3_VIBPA/163-504
H4ECN3_STAAU/249-591
G6EX14_LACDE/11-242
E8I7D9_ECOLX/77-457
F2BU48_STRSA/75-450
B7IJ54_BACC2/86-448
H2INQ2_9VIBR/81-463
D2WXM7_BRAPL/69-455
B7J1Q6_BORBZ/80-455
F4DJ69_CHLPE/87-466
F3GHE2_PSESJ/103-181
B2VIJ6_ERWT9/98-508
H5H6E9_ECOLX/77-457
D4H0F7_HALVD/106-474
E1JCQ3_ECOLX/77-434
D5RPJ0_9PROT/59-427
H2JF37_9CLOT/71-461
D4YTP7_9LACO/79-464
C7U7Y8_ENTFL/83-473
C3JWF3_RHOER/82-466
C7Q606_CATAD/103-474
A7ZZS2_ECOHS/77-457
F0J4L6_ACIMA/77-464
H0HT53_9RHIZ/154-574
E9FKJ8_9STRE/75-521
B7N7U5_ECOLU/170-509
H0QBD5_ECOLI/164-306
H8D8G1_ECOLX/77-457
D3F4Y8_CONWI/95-457
H3RU59_STAAU/26-118
C7VSE6_ENTFL/87-477
H2I191_CORDP/133-546
E2MGG3_PSEUB/80-450
C2XDJ4_BACCE/85-467
Q881R9_PSESM/64-438
Q11AX5_MESSB/120-531
C2GZH9_ENTFL/80-472
D9UDH0_9ACTO/83-452
Q87N50_VIBPA/147-550
H3M696_KLEOX/104-489
B9QY29_9RHOB/70-401
E1ICA4_9CHLR/16-226
E3F4I6_KETVY/65-425
D8NSS4_RALSL/67-441
G6JYV5_STRPN/76-525
B0CI30_BRUSI/118-529
I0S5N8_STRAP/84-461
H8M5J1_SALTM/42-423
C8A185_STAAU/249-591
Q1GMJ9_SILST/67-441
F0RR54_DEIPM/40-456
A9CIN5_AGRT5/109-530
C3WHS6_9FUSO/106-515
G1WUH2_9FIRM/83-442
D5UB12_BRAM5/71-460
G9AS94_PANAN/76-457
Q8PTZ0_METMA/84-448
C5TIY5_NEIFL/80-458
G6ZDY9_VIBCL/82-464
G8R934_STAAU/249-591
H7PUC6_STRPN/6-388
H1M0K9_9BACT/65-413
H7WIZ9_CAMCO/81-441
D0DJ62_9LACO/79-466
C5AEJ1_BURGB/76-459
I0SP30_STRMT/77-526
E3F5R4_KETVY/76-227
H7W9E1_CAMCO/81-441
G0LSV9_STAAU/90-491
G7UFT8_PANAN/78-460
F5JJX8_9RHIZ/73-435
H0NKW2_BACCE/89-476
B1GNS1_BACAN/102-506
D4GUS3_HALVD/96-469
H2G683_CORDP/102-466
C0Z991_BREBN/100-454
B9KY51_THERP/137-524
D9Q5B8_CORP1/102-458
E8W5W4_STRFA/75-437
C8ALU7_STAAU/26-118
I0QYG8_9ENTR/73-432
F3CLH4_PROAA/91-475
E0MTA9_9RHOB/87-454
G6EUN0_LACDE/1-207
B0GQX2_YERPE/98-508
D1D0A2_9RHIZ/69-443
G2AWU4_ECOLX/97-508
H1PW66_9FUSO/81-465
A8FBX9_BACP2/87-464
Q1DAS6_MYXXD/36-431
A5YTV3_STROR/75-521
F3ZA88_9ACTO/501-693
E7S7X8_9STRE/77-526
D7I3S1_PSESS/68-451
E8NE51_MICTS/82-462
C7XQW8_9FUSO/75-422
B1JUJ2_BURCC/117-535
B9B7Y8_9BURK/90-474
Q2KYJ9_BORA1/67-445
E0SL04_DICD3/77-437
F6AFP1_PSEF1/70-453
G5MT29_SALET/77-457
A1JNM2_YERE8/164-378
C3EHM8_BACTK/72-455
A3D316_SHEB5/75-456
C3IDR2_BACTU/84-466
F9CBQ2_VIBCL/99-511
G4C120_SALIN/2-365
H0T612_9BRAD/79-457
F3U2N6_RHOSH/102-459
I1AYT6_9RHOB/70-478
H2ILG1_9VIBR/163-492
Q1GT09_SPHAL/78-412
D4M7X7_9BACT/72-422
D6ZE31_SEGRD/101-471
F5RMA7_9FIRM/76-438
E9TSP7_ECOLX/67-441
G2IL66_9SPHN/128-541
F7WEW6_MYCTC/75-464
H1D6J4_9FUSO/1-255
H0DR57_STAEP/74-459
G5IEH2_9CLOT/108-469
H3QFG4_BRUAO/81-437
G2B603_ECOLX/164-306
I0YGY4_9BURK/83-437
C0WJS6_9CORY/69-422
C3HEH4_BACTU/85-447
C2HSJ3_VIBCL/77-458
E8T2U1_THEA1/102-502
D3H2M4_ECO44/81-464
Q6ADX1_LEIXX/57-512
A6UBI6_SINMW/98-448
B4X2D2_9GAMM/115-526
Q0AVE7_SYNWW/83-451
B9ITW2_BACCQ/98-486
C9XDT8_SALTD/163-482
C3PD71_BACAA/78-460
C0QY31_BRAHW/32-299
E2M7G8_PSEUB/70-461
E4KNI2_9LACT/70-454
H4NCQ9_ECOLX/67-441
A6CRK3_9BACI/25-274
E9VBQ9_ECOLX/163-502
A6TXZ3_STAA2/26-118
B4SWH9_SALNS/64-446
H9UY00_ECOLX/67-441
A9IMV4_BORPD/81-441
D2T4T9_ERWP6/71-440
D9VNL7_9ACTO/83-452
F0JVH4_ESCFE/64-446
A9BIY2_PETMO/65-423
A4J1S7_DESRM/84-444
D9VFN6_9ACTO/77-463
F3TMR3_STAAU/90-491
B4E9M5_BURCJ/68-451
Q2BEK0_9BACI/2-286
A6ARM0_VIBHA/163-483
E6ENZ7_ENTFL/87-477
B5GHK5_9ACTO/109-484
E6KSJ4_9ACTO/75-453
E4CLI3_PROAA/73-428
G8Q9L6_PSEFL/117-466
G6ND85_STRPN/77-526
C2TWE0_BACCE/90-476
D1BT29_XYLCX/81-467
F9AU71_VIBCL/163-381
E4SKB6_LACAR/98-507
E5Y1Q3_BILWA/76-440
E2YD08_ENTFL/86-476
H2IX19_RAHAC/84-467
A5I007_CLOBH/385-749
D1RVM2_SEROD/72-453
F8GM37_CUPNN/72-449
A8M930_CALMQ/75-504
A3XC87_9RHOB/136-556
C3BJJ2_9BACI/85-471
Q9X0V3_THEMA/72-458
H2IL36_9VIBR/89-451
H5YLX3_9BRAD/81-466
E2KEH8_ECO57/70-451
A8U935_9LACT/87-478
Q11AV3_MESSB/77-437
H0A8X1_9PROT/81-430
C5B1I0_METEA/85-447
H4F4A4_9RHIZ/107-528
A5UQE1_ROSS1/429-650
C2Z269_BACCE/112-499
E5RM12_PSESX/72-323
A7JU21_PASHA/54-441
A5UWY9_ROSS1/107-514
F4BMA8_CARS1/82-468
D6J418_STAAU/26-118
E2ZEE1_9FIRM/94-484
F5Y0P5_RAMTT/67-445
C9VF57_9RHIZ/65-448
H3MI38_KLEOX/164-373
GSIB_SALPA/70-431
Q8TN11_METAC/77-453
G5TV18_ECOLX/70-431
E9TU83_ECOLX/97-508
D4CSX3_9FUSO/81-431
G5S2F8_SALET/64-446
B9NT04_9RHOB/106-479
F8AB64_THEID/67-430
H0F353_9BURK/74-439
D4M7E2_9BACT/68-436
E0HWY2_9BACT/65-420
G4CDZ0_9CLOT/109-504
B0HRR3_YERPE/163-475
A1F4Q6_VIBCL/82-464
F5NDQ8_SHIFL/70-431
B1Z2T1_BURA4/77-439
F3Q5N7_9ENTR/71-453
G0FE10_ECOLX/77-457
A9WMS1_RENSM/85-177
H5WUP5_9BURK/72-450
Q62J76_BURMA/138-556
H5WML8_9BURK/84-529
E1IH49_9CHLR/108-478
D1F0Y5_BRUML/108-527
A1WK28_VEREI/76-469
E7PPB5_PSESG/103-516
H3QMF9_BRUAO/3-185
E8CKI5_SALMO/80-461
F8DIA6_STREP/79-528
G6YJE8_9RHIZ/106-469
C2ZYJ6_BACCE/31-393
B1QA89_CLOBO/86-476
E9UGM2_ECOLX/1-269
F2C3R5_HAEAE/75-462
E1SK35_PANVC/73-455
H3PGF1_BRUAO/118-529
G8XFD5_STREN/95-527
Q8Y071_RALSO/107-534
E0SLZ5_DICD3/99-510
B3R058_PHYMT/95-473
C7D8J4_9RHOB/75-489
F2GVN1_BRUM5/91-510
D5E1G0_BACMQ/90-471
F5T546_9FIRM/90-480
C7LM36_MYCML/272-609
C2IW56_VIBCL/82-464
H1RLF8_COMTE/88-464
F4FMV9_STAAU/65-413
A9CGB6_AGRT5/69-453
B2Q0G4_PROST/79-460
F3DET5_9PSED/71-433
F0P8I6_STAPE/77-462
H3X6X2_STAAU/90-491
B1L8W4_THESQ/82-479
I0MPT8_SALET/81-464
G7LWE1_9ENTR/86-472
Q8GIP4_THENE/77-519
C9NVM9_9VIBR/165-349
C9UTF0_BRUAO/76-437
E5QWM5_STAAH/73-452
C7V479_ENTFL/77-462
G0C780_9ENTR/164-365
E1R135_SPISS/82-437
H9ZQK6_THETH/62-441
D6Y3L2_THEBD/57-424
B8KXM9_9GAMM/120-503
C9BMY6_ENTFC/83-473
C5BB50_EDWI9/110-492
Q8FUX7_BRUSU/81-454
Q692J3_STRPN/84-270
A4BMD9_9GAMM/164-597
Q88C98_PSEPK/66-448
F3T1P5_STAAU/26-118
F6E1R0_SINMK/71-426
C2TMR5_BACCE/87-441
Q65KW4_BACLD/83-464
A5L4Q3_9GAMM/78-461
H6P2I5_SALTI/97-508
B5QXV3_SALEP/70-431
B2S037_BORHD/71-445
Q0S1C2_RHOSR/98-489
E6EJI9_PROAA/86-457
F4TRR8_ECOLX/77-457
Q2YWU5_STAAB/75-460
H8GCE7_9PSEU/96-485
E9WS61_ECOLX/78-459
F1TR98_PROAA/91-475
D1YYW4_METPS/85-478
G6XYF9_RHIRD/109-530
A4W9Y3_ENT38/66-440
E9ZHU9_MYCTU/112-552
D4X8U1_9BURK/69-441
F4TLY9_ECOLX/73-455
F0G1V6_9BURK/77-439
E8I6W9_ECOLX/96-479
A7MGH9_CROS8/78-458
E6II23_ENTFL/77-462
B5GTX0_STRCL/79-270
Q7VSW7_BORPE/70-452
I0TU55_STAAU/74-459
Q3IWF8_RHOS4/98-456
D6DGI7_CLOSC/100-457
H3PT60_BRUAO/81-454
E8MS67_BIFL1/115-470
C2XNC2_BACCE/78-459
F2ZWK5_9PSED/1-164
D1TPN3_YERPE/98-508
I0U7Y6_BACTR/73-427
D5ZMK6_MYCTU/75-464
E9UR85_9ACTO/86-481
D3EK48_GEOS4/177-495
C9V3I0_BRUAO/81-437
G9VEQ5_SALMO/81-464
A3GM47_VIBCL/105-517
C7LLG0_MYCML/437-807
G8VS98_KLEPN/64-446
B7WW57_COMTE/74-440
G6UY15_STRPN/75-521
F8LUS4_STRTR/1-249
G6ZRI7_VIBCL/82-464
B9B718_9BURK/77-439
A9MC91_BRUC2/69-443
Q7VP82_HAEDU/82-464
D3L8Y0_OENOE/1-72
D0ZC57_EDWTE/163-472
F9P3J2_STRMT/75-521
G5Q095_SALMO/70-431
G8PA35_LACLC/102-517
D2RRT7_HALTV/80-440
D3UUU7_CHLTS/146-594
B3E3J4_GEOLS/90-460
C9TDS0_9RHIZ/108-527
Q0TI66_ECOL5/78-459
F2BE16_9NEIS/81-459
G2ARY3_ECOLX/60-421
D8J3T0_HALJB/90-554
I0GKL0_9BACT/259-646
G8B005_AZOBR/72-444
Q0JYC6_CUPNH/73-442
Q2YL39_BRUA2/82-449
H2FQW2_CORPS/91-422
C3JPC1_RHOER/110-462
A8I077_AZOC5/107-519
H0S8U8_9BRAD/71-424
I0Y2C5_9BURK/82-465
B3QIU6_RHOPT/121-535
D2PAE5_LISM2/83-474
G0BAQ0_SERSA/164-365
D5U2N2_THEAM/86-490
F2AFW1_RHIET/67-449
H7N828_STRPN/75-521
Q3KE82_PSEPF/99-510
H1HED6_FUSNU/56-430
E2XLH5_PSEFL/70-461
E8GVE8_SALMO/164-371
D8IBG3_BRAP9/73-460
Q5LWP6_SILPO/71-448
B5QUR9_SALEP/164-366
A1UVK9_BURMS/77-439
B0STH7_LEPBP/121-504
H4K778_ECOLX/75-455
D2BH66_DEHSV/77-451
E8UPQ8_STREJ/100-507
F5VMH5_ENTSA/65-423
D5EIG1_CORAD/82-499
A6CJU3_9BACI/84-467
C6BJC3_RALP1/68-442
D1TTL6_YERPE/59-421
C5NEU2_BURML/80-463
D4SP14_ENTFC/96-511
H0HCD6_RHIRD/73-435
F6F5U6_CHLPS/38-416
G6YE49_9RHIZ/73-451
H4AHB8_STAAU/249-591
B5H4P6_STRPR/98-468
B1VZY1_STRGG/83-481
F0PBN7_ENTF6/103-511
A5EHZ7_BRASB/76-432
Q81PC9_BACAN/178-501
G9XSQ9_DESHA/93-458
C2UNY6_BACCE/83-465
G7CPJ0_AERSA/68-167
F3NA38_9ACTO/26-388
I0C7F1_STAA5/73-452
Q5N548_SYNP6/79-492
Q65M86_BACLD/83-453
C3BWP1_BACTU/102-523
C2YBM4_BACCE/1-171
H5TMS5_9ACTO/56-442
H3Y7W4_STAAU/65-413
F1V965_PROAA/94-478
F3IMZ1_PSESL/67-311
A7NQN3_ROSCS/131-482
G8W354_KLEPN/70-441
C9A6N1_ENTCA/85-448
A5PA23_9SPHN/67-410
F0HX73_LACDL/74-450
E4LET9_9FIRM/90-445
E7HMQ0_ECOLX/97-508
H3M4L4_KLEOX/68-450
C4SSH9_YERFR/98-508
E7VHG9_SALMO/81-464
F3LXD8_ECOLX/58-415
E4P3B1_ECO8N/96-479
F2MNQ9_ENTFO/80-472
D9WF68_9ACTO/83-452
H7G4A8_STAA5/73-452
C9X9U3_SALTD/165-342
H4DLV2_STAAU/73-452
Q46CT6_METBF/98-509
I0LPA5_SALET/70-431
B9MIZ8_ACIET/68-446
B7R9E7_9THEO/113-507
F6CBS4_LACKZ/78-466
E3DKI3_ERWSE/73-455
G5INN2_9CLOT/95-455
A1WPK4_VEREI/86-439
G2MNQ6_9ARCH/292-612
A2C3N5_PROM1/74-438
F0FF64_STRSA/77-433
G6VH96_STRPN/75-522
D5CY33_ECOKI/70-431
B2VHN6_ERWT9/71-440
D6GCN2_9ENTR/71-453
E2URY5_MYCTU/75-464
G0C2X7_9ENTR/163-475
D4GG03_PANAM/691-1075
A8LHZ4_DINSH/69-427
Q32AQ5_SHIDS/67-441
A0KM62_AERHH/104-492
C4AW43_BURML/80-463
E2JSU1_ECO57/70-431
H4ZSC7_ECOLX/70-431
B0BBC6_CHLTB/66-388
C6JKF8_FUSVA/74-425
G6ZLF7_VIBCL/163-351
B2H1W9_BURPE/65-448
D0GTL3_VIBMI/90-522
G4QLS8_GLANF/80-462
G7UHB2_PANAN/163-477
A3K4D0_9RHOB/59-441
H2X754_CAEJA/70-135
D0CZM2_9RHOB/115-530
Q8CVL5_ECOL6/67-441
H2IX04_RAHAC/73-433
E3BNM1_9VIBR/76-458
H4NGZ2_ECOLX/163-504
A6A932_VIBCL/79-442
Q2J3L7_RHOP2/85-439
Q6D4R5_ERWCT/70-453
E6S7T2_INTC7/85-437
F0HUL4_LACDL/30-67
E6EDY8_PROAA/91-475
B6BQS2_9PROT/67-444
E8XQX8_RAHSY/91-449
D3E4S4_METRM/77-443
D7Y6H4_ECOLX/1-269
Q30WH8_DESDG/85-439
E8QV39_HELPW/90-465
Q1MMX8_RHIL3/104-524
G5RUX0_SALET/80-461
H0HDX8_RHIRD/88-450
D5RMU3_9PROT/73-447
D0D8D9_9RHOB/69-487
H7QCX0_STRPN/75-521
D2Q577_BIFDB/71-457
E2YJV5_ENTFL/77-462
Q2CDL9_9RHOB/115-541
E4NU26_HALBP/116-562
C0ZER9_BREBN/93-472
D9WI82_9ACTO/116-512
H3QUM4_BRUAO/118-529
H5FE10_ECOLX/47-404
F9MLW4_STRMT/76-523
C0BAL5_9FIRM/84-479
H0NPW6_BACCE/168-494
D3EIB9_GEOS4/90-461
G6VUT5_STRPN/77-526
C4IIZ9_CLOBU/74-432
I0VQU1_ECOLX/164-306
G6ETP6_LACDE/1-231
F4LGM9_BORPC/70-452
C4KDW7_SULIK/35-277
Q87T98_VIBPA/90-490
C2P1T9_BACCE/97-485
C2MZV9_BACCE/90-476
Q5YXW0_NOCFA/85-435
Q4MUM7_BACCE/83-465
H5GY83_ECOLX/67-441
Q6D5R3_ERWCT/82-463
C4KKS1_SULIK/83-488
E7S0U2_9BURK/66-446
B1UUQ9_BACAN/168-494
C3JE84_RHOER/103-452
H5VRT8_SALSE/164-356
E8JP47_STREI/79-470
E6DBZ1_PROAA/86-457
B3B1A3_ECO57/77-434
F7YTT5_9THEM/73-447
G9RA27_9ENTR/71-453
G9Q3N4_9BACI/30-418
C0ZPJ5_RHOE4/83-458
I0DNE0_CORPS/102-458
F3IC75_PSESL/71-433
D3Q9H4_STANL/91-488
F6CQ99_DESK7/82-442
G2IEA7_9CLOT/74-303
B5HVA9_9ACTO/77-440
F3C2C3_PSESG/5-388
B6BC31_9RHOB/100-526
C9T330_9RHIZ/108-527
E1CV97_VIBPA/165-329
E7RGB9_9BACL/86-438
D9WK24_9ACTO/26-380
B3I8D4_ECOLX/96-479
H7Y6W9_CAMJU/62-422
F4SHN6_ECOLX/84-464
G6ESA0_LACDE/1-79
E8TAD3_MESCW/96-447
G0E4G2_ENTAK/104-489
H0SYT6_9BRAD/54-414
Q167M6_ROSDO/63-438
A9GJ24_9RHOB/68-400
H1FA54_ECOLX/73-455
E0LVI0_9ENTR/78-460
C2WQS0_BACCE/95-482
G2C405_ECOLX/81-464
F0FGH5_STRSA/74-520
F9IXZ9_ACIBA/78-513
C6UTH8_ECO5T/77-457
B9JLF4_AGRRK/74-439
G8MKL7_9BURK/115-485
C8PNP9_9SPIO/72-445
G0B4I5_SERSA/70-441
G2MNU7_9ARCH/91-485
B1M931_METRJ/66-441
H4HCW5_STAAU/65-413
B1GGQ4_BACAN/85-471
F6E8P3_SINMK/74-437
E5XYX1_9BIFI/89-442
C5T0C3_ACIDE/78-442
C4HGK7_YERPE/77-458
C2VVR2_BACCE/176-336
I0HZ96_9CHLR/101-545
F2ERX7_PANAA/87-458
B9Y3R7_9FIRM/106-496
C2VS97_BACCE/78-461
H0FF22_9BURK/105-607
G9ASE1_PANAN/68-450
H5CSQ6_ECOLX/67-441
D7X0F1_ECOLX/77-434
E7SU44_SHIBO/67-441
C3LE14_BACAC/85-447
E1NPN6_9LACO/101-505
E6ELR5_ENTFL/77-462
F3DBL7_9PSED/103-516
F4BNV6_CARS1/90-476
C8MH19_STAAU/65-413
D5RN30_9PROT/73-443
H0N4F4_SALET/81-464
A4Y5J2_SHEPC/75-456
H3N9A3_KLEOX/165-367
B7RJZ8_9RHOB/100-452
F3VY64_SHIBO/81-464
H3PYH5_BRUAO/73-437
B4VAC0_9ACTO/83-452
C3WH42_9FUSO/81-441
D0DD21_9RHOB/77-432
F9Y600_9RHOB/74-445
H0H8M0_RHIRD/76-444
C2XPY0_BACCE/168-494
G6CBR6_9STRE/75-521
H3P714_BRUAO/1-106
E8FKY1_SALMO/64-446
C8KQG1_STAAU/26-118
C2PV15_BACCE/90-476
H3QEF5_BRUAO/117-531
H1JXP8_9MYCO/49-437
C1M2W4_9ENTR/82-464
E7YGJ6_SALMO/64-446
E4EZM7_PROAA/94-478
F9S498_9VIBR/82-464
Q315Z7_DESDG/118-530
H5EH18_ECOLX/1-303
D2BNZ4_LACLK/77-468
B5MJ22_SALET/77-457
A9I5U5_BORPD/69-446
E8AST3_SALMO/64-446
Q3DAR7_STRAG/36-402
E6IFN0_ENTFL/83-473
H7R7B8_CAMCO/81-441
G0EKZ9_BRAIP/70-457
E0TRP7_STRZ6/76-525
F8HBI4_STRE5/78-468
Q81RK3_BACAN/85-471
H4ECR2_STAAU/65-413
A8GFX7_SERP5/71-440
E4IMP1_ENTFC/83-473
H8F0Z0_MYCTE/71-460
B1H5X5_BURPE/76-444
F0NLI1_SULIH/118-604
C1BD68_RHOOB/67-421
H0HB37_RHIRD/109-530
B5WBM4_9BURK/118-532
G8LT37_CLOCD/78-469
B1FW24_9BURK/65-448
G4L4B8_TETHN/80-470
B5RFW8_SALG2/164-366
E6GE87_ENTFL/77-462
Q1M4D5_RHIL3/81-433
C0QWN9_BRAHW/72-459
H0A1Z6_9PROT/87-470
H1HDI5_FUSNU/71-420
E4APA4_PROAA/73-428
B0H296_YERPE/59-421
D3NSY6_AZOS1/89-459
H0RP36_9BRAD/76-432
D1C828_SPHTD/111-461
E1TTJ6_LACPS/76-463
A4MXD6_HAEIF/91-201
B2N9J4_ECOLX/164-306
Q21J42_SACD2/84-468
A6D7V5_9VIBR/78-461
E3XHA3_ECOLX/164-306
Q8X4K7_ECO57/73-455
D4GP95_HALVD/104-499
F0LC11_AGRSH/78-444
F7MF94_9FUSO/71-420
C2P9D0_BACCE/102-488
B9NIF2_POPTR/1-86
H5SN42_9CHLR/109-466
G0HBP7_CORVD/87-471
A6TPC8_ALKMQ/75-435
C2NVQ2_BACCE/91-474
A8I3E8_AZOC5/75-457
H0F4I6_9BURK/96-464
C7YF85_ENTFL/103-511
H5GI93_ECOLX/67-441
A3XFE1_9RHOB/97-357
H8WEI7_MARHY/107-518
B4AEY2_BACPU/81-462
A9VNT2_BACWK/97-485
C6R627_9MICC/115-489
C3NLE8_SULIN/35-278
E9WTV2_ECOLX/75-455
C2YKZ1_BACCE/84-465
Q13NE0_BURXL/81-449
H7HZ61_STRPN/76-525
A3STB4_9RHOB/106-478
H1E8G8_ECOLX/164-306
C8ZWL8_ENTGA/83-473
E4FYL6_PROAA/73-428
E8QIY2_HELP4/92-507
B7GX61_ACIB3/99-515
F2M341_LACAL/142-348
Q63CC6_BACCZ/85-471
B8D512_DESK1/78-467
E1QWC2_OLSUV/92-461
G2GR13_STRSL/74-523
D2ERY3_9STRE/87-533
G6XUK5_RHIRD/154-572
I0VN99_ECOLX/64-445
F3UQJ5_STRSA/75-450
F5LIG1_9BACL/177-507
E1R4E2_SPISS/88-441
C2MV59_BACCE/84-465
Q6A5V4_PROAC/94-478
F3JSY5_PSESX/1-70
A6CRK2_9BACI/44-150
F7XEG2_SINMM/72-434
G0LQH7_STAAU/249-591
B5C8P0_SALET/163-444
G6Y5P3_9RHIZ/116-477
B3A346_ECO57/75-456
C4WPU4_9RHIZ/72-547
B3HP50_ECOLX/78-459
Q9C4L4_9EURY/259-699
D8G9Z3_LACCZ/80-476
B0QF98_BACAN/85-471
A6TPT8_ALKMQ/77-428
B7HJN0_BACC4/84-466
A8S3S5_9CLOT/105-464
D8FNV9_LACDE/78-467
D7BEL7_MEISD/76-481
H7Q5M4_STRPN/75-522
E7G5Z4_9FIRM/71-464
F8B0P5_FRADG/87-432
E2MDI5_PSEUB/101-513
C3FDF0_BACTU/160-318
F8FZK3_PSEPU/72-454
G2K6W6_LISMN/169-495
H3L7K7_KLEOX/74-454
F1V6Y3_PROAA/73-428
G0ASR2_9GAMM/75-456
Q1VZP4_9FLAO/62-439
A1JNM1_YERE8/164-510
H8IDE5_PASMH/76-478
I0E5Y4_HELPX/90-505
H6MEJ3_ECOLX/77-457
E9SMZ3_CLOSY/100-446
E7H0D8_9BURK/71-438
E1VUA1_ARTAR/111-520
I0GFT1_9BRAD/89-493
H0KJV8_BIFAN/136-510
A9WWA3_BRUSI/81-438
E8CDW7_SALMO/64-446
C5ET15_9FIRM/98-476
F5W2W3_STAAU/1-225
Q2SMW9_HAHCH/114-497
H0QKN3_ARTGO/87-456
C0R056_BRAHW/66-453
I0QW70_9ENTR/97-478
E5L3Y6_STAEP/1-112
E8DA39_SALMO/87-450
A8RK07_9CLOT/93-440
A5IL37_THEP1/70-469
I0LBV3_9ACTO/82-470
E7ADR0_HAEIF/84-466
Q123L2_POLSJ/76-436
E5XAJ8_9ACTN/86-441
D4B8T5_9ENTR/81-464
A3SRG2_9RHOB/53-412
F5YNF6_TREPZ/91-450
C4RW61_YERBE/75-215
C2Z378_BACCE/102-505
B6WUF0_9DELT/2-316
E8PE71_ACIB1/80-515
B7ID95_THEAB/80-482
Q1GMJ8_SILST/65-445
G9WXJ7_9FIRM/79-441
H7IUU0_STRPN/76-525
F4HNE3_PYRSN/266-706
Q7AET8_ECO57/81-464
A7NG66_ROSCS/86-453
D0JDL2_YERPD/59-421
F9M0E2_STRPA/78-527
A1KPZ5_MYCBP/75-464
F5MDA0_ECOLX/97-508
A8F7F3_THELT/82-507
Q2VLI1_HAEIF/84-466
B9BJG8_9BURK/98-482
F0CZ79_SALMO/70-431
C0ZJZ5_BREBN/74-452
Q8TSF8_METAC/104-469
E6TFD5_MYCSR/79-434
G9W557_SALET/80-427
C2MG59_BACCE/102-505
H3Z8K8_STAEP/65-413
D3PW17_STANL/108-496
Q4K242_STRPN/77-120
C0BXG4_9CLOT/87-448
G9Q3N2_9BACI/97-485
E1WFC2_SALTS/87-450
A3PYX6_MYCSJ/85-466
E1HF66_MYCTU/67-456
C3NFK9_SULIN/86-555
F8Z9Y1_VIBCL/163-381
G6U0X5_STRPN/75-522
A1V7R0_BURMS/80-463
C9AQS4_ENTFC/96-511
G0GTA3_KLEPN/71-453
B2K6N5_YERPB/73-455
C4FV58_9FIRM/76-460
E1HVU1_ECOLX/77-434
B3HWT0_ECOLX/70-431
C2MF36_BACCE/84-465
E4B5T9_PROAA/86-457
G4IWI1_9PSEU/56-268
Q4MPW1_BACCE/109-496
F0GZZ5_9FIRM/45-427
D5C4U5_NITHN/142-527
D0HYP7_VIBCL/66-433
G0IJJ2_BACAM/86-462
C7H507_9FIRM/103-551
B5FCU6_VIBFM/66-432
E6H9G7_ENTFL/83-473
D2TA99_ERWP6/73-282
E4PCQ8_ECO8N/97-508
H4TL24_ECOLX/70-431
F9LT58_STAEP/65-413
H3X7L9_STAAU/249-591
F9SCB0_VIBSP/163-367
H3KMU7_ECOLX/77-457
A8MDY2_CALMQ/286-512
H6M3J6_CORPS/91-481
F3DAI9_9PSED/115-464
Q99X14_STAAM/26-118
F2FCZ0_SALDU/163-455
C4H3G2_YERPE/98-508
F2MSC6_ENTFO/87-477
C6JF28_9FIRM/76-433
F3IQS2_PSESL/105-520
G1ZIL3_ECOLX/1-223
C9VPL9_BRUAO/117-531
G0GIF4_KLEPN/82-464
F7JB46_9FIRM/105-487
F7L280_9FUSO/78-430
Q02E45_PSEAB/66-445
G2TG12_RHORU/62-436
C2S6R1_BACCE/109-497
G9Q892_9BACI/178-501
C2SFH2_BACCE/106-510
D4X8U0_9BURK/67-469
G7CK90_MYCTH/90-468
C7T809_LACRG/74-458
G6Q1R1_STRPN/77-526
C4PPI2_CHLTJ/73-452
Q168K8_ROSDO/97-449
E5TJ51_STAAU/249-591
F2M0I4_LACAL/87-507
B2SXP1_BURPP/95-515
E5U8P3_ALCXX/64-438
E6IGX3_ENTFL/77-473
E4LK00_9FIRM/69-476
I0CUQ1_LISMN/83-474
Q9X268_THEMA/67-447
Q89RA4_BRAJA/74-434
G5P8R7_SALET/77-457
H7Q1I0_STRPN/77-526
Q692J6_STRPN/76-522
E4F5Z1_PROAA/91-475
H4HTW4_ECOLX/70-431
H0MQI9_SALMO/97-508
H8P0L4_RAHAQ/68-438
Q8XVG1_RALSO/53-427
F5MGM9_SHIFL/163-502
A9KWI8_SHEB9/59-440
E1IAJ2_9CHLR/84-468
C7NCR9_LEPBD/78-453
G0FNP2_AMYMD/91-472
C9MY84_9FUSO/87-172
F0QBS5_ACIAP/73-420
C8T879_KLEPR/82-108
Q73P15_TREDE/131-526
E7N6X6_9ACTO/96-477
A9ZWP2_YERPE/59-421
B7RNU7_9RHOB/4-172
G9AGW5_RHIFH/98-523
D6GML8_9ENTR/163-460
F7SDI6_LACJH/97-506
B2HWE9_ACIBC/99-515
F5TZT4_STRAP/73-519
C2HSC2_VIBCL/163-381
Q031X5_LACLS/77-466
B9L1J5_THERP/151-556
H4VLS1_ECOLX/75-455
A4QD63_CORGB/100-422
C4AQL2_BURML/94-475
F3W3U1_SHIBO/1-357
G5GTA1_FUSNP/82-442
E6FFE7_ENTFL/83-473
A3MBF2_BURM7/94-475
B5QP32_LACRH/73-461
C1DTW8_SULAA/96-494
B6R4B5_9RHOB/68-450
E0I0Z2_9BACT/85-476
A7K0C0_VIBSE/78-459
A9VPF1_BACWK/84-465
F3IBI1_PSESL/64-438
D2YPY5_VIBMI/82-464
F5YWI7_MYCSD/48-454
D8IAM7_BRAP9/72-455
Q03V87_LEUMM/73-456
D3F6Y5_CONWI/92-455
G4BXE5_SALIN/163-444
E9X4B8_ECOLX/77-457
H3QMH5_BRUAO/82-449
A7MMI1_CROS8/80-463
D7ZWQ4_ECOLX/67-441
H7EJB0_9SPIO/83-472
C5RB96_WEIPA/108-509
Q8ZRB7_SALTY/165-342
Q21ZX2_RHOFD/97-463
F4UMI9_ECOLX/1-129
F9L4J3_STACP/65-115
G6PAR8_STRPN/77-526
C7VRV8_ENTFL/84-474
E2Z0F3_ENTFL/81-466
D4Q2D7_LISMN/89-477
H6CP36_9BACL/68-421
D8A1V1_ECOLX/1-269
H0LKR4_SALMO/73-455
B7MGT7_ECO45/70-431
H4T7A7_ECOLX/77-457
D1B0R4_SULD5/77-452
D0GYW4_VIBMI/102-537
D1NY21_9ENTR/57-438
C0CV05_9CLOT/99-488
H2GIL5_CORDP/72-415
H3M2R6_KLEOX/70-431
C7R6C8_KANKD/81-462
D6TIX8_9CHLR/91-483
H0HFS3_RHIRD/69-452
B9AZR8_9BURK/78-446
D6HDJ7_STAAU/26-118
F2C0E3_HAEAE/86-468
I0J8Z0_STRPN/76-522
C2LVY5_STAHO/76-463
D4GYQ7_HALVD/106-515
C8KXE4_9PAST/101-440
D2ARB8_STRRD/78-453
E1CTH5_VIBPA/90-490
C4T221_YERIN/73-455
G7V1M8_LACRH/100-511
H3XTQ9_STAAU/65-413
B4SFL1_PELPB/85-484
B9JI41_AGRRK/76-432
F8IAY1_SULAT/90-493
C0R9Y6_BORBG/71-447
Q3ELI4_BACTI/87-155
F6A9G3_PSEF1/62-445
H7DV01_9FIRM/86-447
H4JL05_ECOLX/81-155
Q88FF0_PSEPK/101-513
E2PWB6_STRCL/87-454
A2P622_VIBCL/82-464
E3H8S4_ILYPC/81-444
G5VVH7_ECOLX/73-455
G6ASD2_LACRH/73-461
A4LTR2_BURPE/80-463
G7TSL7_VIBCL/64-445
D8NSF6_RALSL/97-472
B9CAT8_9BURK/42-316
D6IFC1_ECOLX/73-455
H1T4S7_STAAU/26-118
B2VCJ0_ERWT9/73-455
G6Y0Y3_RHIRD/89-470
O51307_BORBU/70-441
A7JT18_PASHA/69-451
D9WCW8_9ACTO/116-514
Q3DGB7_STRAG/36-402
F8LR56_STRE8/74-523
D0P848_BRUSS/73-437
D3F5D5_CONWI/89-468
D1C3S5_SPHTD/100-478
E6H872_ENTFL/80-282
C7RF09_ANAPD/130-647
I0YBA8_9BURK/111-459
E8JX34_STRCR/76-525
F7V8X1_CLOSS/84-444
D7GV71_9FIRM/99-498
B5R6V7_SALG2/165-339
Q3DLY3_STRAG/82-311
F2BPK9_STRSA/75-524
F5W4J8_STAAU/65-413
H4UA44_ECOLX/54-436
D0LCN0_GORB4/86-465
E0GA51_ENTFL/77-462
E1R6Q7_SPISS/78-428
B7HGU0_BACC4/87-470
B0PB75_9FIRM/92-441
Q81IV5_BACCR/109-496
F3V0E3_STRSA/76-525
E3YBT4_LISMN/1-107
E0QAL5_9BIFI/98-435
C3HGX8_BACTU/25-174
H5QQS5_ECOLX/70-431
D8NI70_RALSL/64-438
G4I408_MYCRH/97-459
A8TMZ6_9PROT/107-509
B3WJF7_ECOLX/67-441
D7YSH1_ECOLX/84-464
B8KC51_VIBPA/93-496
H6MB61_ECOLX/81-464
E6B7P9_ECOLX/163-502
B7RYU5_9GAMM/119-543
D2DIQ5_9BACT/197-618
E6KKR5_STRSA/87-533
B1ELR5_9ESCH/96-479
H4K4P8_ECOLX/1-172
G2MFJ9_HELPX/90-505
B4TN25_SALSV/175-383
A8GFF2_SERP5/78-420
F3K2T5_PSESZ/68-451
B2P583_ECO57/70-451
E5XML0_9ACTO/62-204
H3S331_STAAU/26-118
Q2CJD1_9RHOB/69-437
I0J973_STRPN/75-384
G6XEK8_MYCAB/4-103
G2NFH7_9ACTO/325-485
C8TQZ4_ECO26/78-459
Q9HVR9_PSEAE/68-450
B2IEL1_BEII9/91-473
C0W2A1_9ACTO/101-455
H4AR19_STAAU/65-413
A0RD30_BACAH/90-476
C2CPC7_CORST/91-471
H0S851_9BRAD/26-387
B5PFN5_SALET/70-431
C8TRK7_ECO26/77-434
E8DJB5_SALMO/164-371
F0D261_STAAU/75-460
G6XW21_RHIRD/69-435
I0TWS6_STAAU/73-452
Q8VTU4_STRTR/74-523
A6GJ72_9DELT/286-504
G7H8M7_9BURK/72-452
E8AF05_SALMO/81-464
D9PDH5_ACTPL/69-451
G6KFB0_STRPN/77-526
E6HTG7_ENTFL/81-466
E4H1W2_PROAA/151-530
D4X8J1_9BURK/81-445
B5JC69_9RHOB/30-406
B5N7X7_SALET/163-444
F6DN09_DESRL/80-446
I0J9Z3_STAAU/65-413
F6FAZ8_CHLPS/38-416
C3DXU3_BACTU/84-466
C9US13_BRUAO/81-437
E3Y260_SHIFL/81-464
A6TMB2_ALKMQ/86-440
C1D3C6_DEIDV/66-418
B7N4D7_ECOLU/77-457
I0UHQ6_BACLI/74-428
H0KM93_BIFAN/97-435
D4DZY3_SEROD/74-456
H3STM7_PSEAE/71-452
H1SAU5_9BURK/72-450
B7VSD6_VIBSL/165-359
D7ZFD9_ECOLX/164-306
F8ZDJ7_VIBCL/66-433
A8ME95_CALMQ/87-504
G4R273_STRPY/78-522
H7P091_STRPN/76-525
G2GNC4_9ACTO/78-444
Q6N9R5_RHOPA/106-474
H0BK79_9ACTO/90-461
E8ZXM4_SALET/163-444
H4U4S4_ECOLX/97-508
G4HAE3_9BACL/174-493
H1F6E4_ECOLX/70-431
F8L4Q5_SIMNZ/683-1059
C7RG25_ANAPD/76-425
B6BDZ8_9RHOB/69-482
Q7NWK8_CHRVO/72-513
C7D3Q0_ENTFL/83-473
G2CJT4_ECOLX/77-457
B3YFC8_SALET/81-464
Q2KVU1_BORA1/65-442
E1RJL0_METP4/81-442
A8L5D2_FRASN/89-439
C7Y5U6_9LACO/1-258
A4YR00_BRASO/54-414
B9LUB9_HALLT/55-207
A5VMW1_BRUO2/118-529
G7LTE2_9ENTR/66-425
D5T293_LEUKI/78-466
D1Y1B1_9BACT/71-424
G6ZFG8_VIBCL/163-381
H5C4Y6_ECOLX/78-459
E0G6T4_ENTFL/103-511
F8I775_SULAT/75-466
A9WFU7_CHLAA/127-499
E2U418_MYCTU/67-456
C2TT91_BACCE/168-494
F2CDF0_STRSA/73-519
Q57G02_BRUAB/118-529
D7D1R4_GEOSC/88-471
B7ICW4_THEAB/67-520
D2C4I8_THENR/70-456
D9ZEA8_9ZZZZ/96-500
C8M1K4_STAAU/26-118
E9SVT9_COREQ/92-500
E8BNN1_SALMO/77-457
G9Z1C3_9ENTR/73-455
G9ZWI7_9PROT/78-456
E9WCI9_ECOLX/70-431
C3A0C7_BACMY/102-519
C8N4P6_STAAU/90-491
H5ME23_ECOLX/81-464
B8K502_VIBPA/162-331
E3EZ90_KETVY/81-459
G4D3L4_9FIRM/74-254
D3MP56_PROAA/100-471
Q93EH8_HELHT/1-79
E0P4T1_STAAU/73-452
D1D1N6_9RHIZ/76-437
F5NFL9_SHIFL/1-303
B9JUK8_AGRVS/70-454
B1GKG6_BACAN/78-459
C9QEJ1_VIBOR/163-386
H5XFS2_9PSEU/81-428
A0JRB9_ARTS2/104-463
E1SBB9_PANVC/71-440
A0AEV3_LISW6/80-445
G4AAY1_AGGAC/63-438
C3GD58_BACTU/78-459
C8S1A1_9RHOB/71-441
A4VK88_PSEU5/167-581
H4PZ77_ECOLX/81-464
B1YJC8_EXIS2/82-460
E3XPL8_ECOLX/77-457
B0QPD3_BACAN/98-486
B5JWT8_9GAMM/192-616
I0X6R5_9SPIO/99-466
B1GKG1_BACAN/84-466
H3R3R7_BRUAO/65-448
I0J968_STRPN/1-434
G5NK61_SALET/175-382
C7MF57_BRAFD/92-477
H1CE47_9FIRM/85-438
H7JDL9_STRPN/76-525
B1J9R8_PSEPW/39-404
C4WPQ0_9RHIZ/78-458
D4XEL7_9BURK/64-148
E1IGT3_9CHLR/109-527
F4CGA0_CHLP6/77-393
E6DQW1_PROAA/86-457
A5KWL0_9GAMM/125-538
C8S553_9RHOB/1-160
A7IIN1_XANP2/116-533
B3ZSK4_BACCE/78-459
B9BVU6_9BURK/68-451
B8HVJ6_CYAP4/69-435
D3RFM2_KLEVT/80-455
C3AIR3_BACMY/67-450
E9Z7Y8_ESCFE/93-474
D5W696_BURSC/81-464
E6LQJ5_9FIRM/95-462
C2QNE4_BACCE/106-508
A8DPT7_OENOE/84-474
E7YCK3_SALMO/81-464
I0SRP3_STROR/76-525
B9LE57_CHLSY/430-643
Q1N8M6_9SPHN/78-211
Q0SL40_BORAP/74-450
A9K6G1_BURML/65-448
C6XCD7_METSD/68-405
D7YJ50_ECOLX/70-431
H7JML7_STRPN/75-521
H1I4T4_9BACI/84-458
B0QI94_BACAN/84-466
G6YBH4_9RHIZ/110-472
Q8NXD6_STAAW/91-491
D5U7A0_BRAM5/71-458
F0K002_LACD2/6-130
A5WTN2_MYCTF/75-464
C7D4S3_ENTFL/81-469
C9NPS9_9VIBR/167-361
H4REB1_ECOLX/81-464
E0LZS1_9ENTR/98-509
C9ARZ3_ENTFC/83-473
D2ZCW9_9ENTR/77-458
E2WUP5_ECOLX/77-457
D7BTQ9_STRBB/449-844
A8TQH0_9PROT/76-456
F9I3G1_ECOLX/164-307
B5JL13_9BACT/134-531
A0RRE7_CAMFF/62-420
E8NV81_SALET/70-431
D3KJL1_LISMN/169-495
H3PCJ3_BRUAO/81-454
C2MV58_BACCE/84-466
A8F8U6_THELT/64-433
B5QJV0_LACRH/89-511
D2BIA1_DEHSV/90-475
D4SQG8_9XANT/78-450
F7X6W5_SINMM/64-438
F9CH62_ECOLX/78-459
H4Q0F4_ECOLX/70-451
C2DUC2_ECOLX/97-508
F5ILR5_ACIBA/84-521
Q7A3N0_STAAN/73-452
D3NZS0_AZOS1/69-451
B9KZ69_THERP/115-486
H3XHC8_STAAU/64-431
E3PI60_ECOH1/70-431
G9ZIF5_9GAMM/63-446
C7WZC5_ENTFL/77-462
H8IFL0_PASMH/83-470
D3R6W8_BIFAB/119-457
F0GI47_9BURK/68-451
D7CYX1_GEOSC/104-504
G8PLZ8_PSEUV/95-516
F7ZBT5_ROSLO/97-449
E1W2P9_HAEP3/85-467
G7WE11_DESOD/82-454
C8KNA1_STAAU/73-452
C3ML47_SULIL/82-488
A3SR44_9RHOB/83-436
Q6NBR7_RHOPA/81-469
Q0FQ12_9RHOB/110-483
D8K9J9_NITWC/142-530
F4VKJ7_ECOLX/73-455
F3Z4N8_9ACTO/113-508
C0D7Y4_9CLOT/90-473
Q6MLN5_BDEBA/62-410
Q5YTF4_NOCFA/84-482
D2BC11_STRRD/72-434
H4M957_ECOLX/77-457
E7WBR9_SALMO/87-450
G5WST2_ECOLX/77-434
Q0VQ81_ALCBS/101-513
C6U4R5_BURPE/77-439
Y210_BRUME/73-437
Q67T61_SYMTH/106-482
C7UZK5_ENTFL/81-466
G0J9V9_YERPE/70-390
E3XLD6_ECOLX/163-502
B5R6K6_SALG2/81-464
D3R8J9_KLEVT/70-441
C3EJS8_BACTK/90-476
A9QZP4_YERPG/165-359
F5SKB0_9BACL/77-452
E0G2E4_ENTFL/87-477
C2ZSF8_BACCE/95-482
Q6HHP3_BACHK/78-460
F7TWX1_BRELA/82-463
C2U8B9_BACCE/112-499
D0LVQ4_HALO1/106-475
A6APL1_VIBHA/93-496
H0DNR3_STAEP/65-413
F2FU77_SALGL/64-446
E2S200_9CORY/107-485
E1EBS0_VIBPA/78-461
H3XGB3_STAAU/90-491
F3P1A8_9ACTO/73-428
F3IQ80_PSESL/111-521
F8DFA6_STREP/73-520
B7M113_ECO8A/163-502
E6WG37_PANSA/98-508
E8W8E8_STRFA/74-470
G8VYQ5_KLEPN/78-458
F9K520_STAAU/25-118
G7ZE92_AZOL4/76-458
F9E959_STRSA/73-519
A3SZ65_9RHOB/94-458
F1WA14_MORCA/80-523
H0SI67_9BRAD/69-446
B6XEL4_9ENTR/74-457
E8S792_MICSL/111-496
A8MCV7_CALMQ/82-496
G6VAE9_STRPN/75-521
F4N106_YEREN/3-216
Q9EWQ0_STRCO/84-448
C7XNJ6_9FUSO/71-420
H7XGJ8_CAMJU/62-422
Q89LF4_BRAJA/115-529
F9NX57_PROAA/80-484
E3BKD1_9VIBR/163-320
D6ER03_STRLI/80-448
I0J8V6_STRPN/76-102
G5VMU0_ECOLX/78-459
A8LRG7_DINSH/65-445
H5SQE7_9BACT/88-342
E6V3F7_VARPE/78-461
F4BNK9_CARS1/82-473
F9C4D2_VIBCL/74-458
C2ICZ5_VIBCL/104-516
G1URA1_9DELT/109-480
B7HRT9_BACC7/78-459
D0PHF9_BRUSS/81-438
F8ASA1_BIFLN/115-470
D6GYH7_STAAU/75-460
F7MSR4_ECOLX/163-502
C0AJ86_BORBG/72-447
H5DI68_ECOLX/78-459
C3MSB6_SULIM/83-488
D2BAR3_STRRD/78-491
E2TSI9_MYCTU/67-456
Q81CC5_BACCR/78-460
G6B6X8_CLODI/76-439
B7HJN1_BACC4/84-465
D4FEZ3_9LACO/3-327
F3UCQ0_STRSA/75-524
A6WCC3_KINRD/140-533
H2GJK5_CORDP/83-424
Q10Z67_TRIEI/95-462
A4A0R3_9PLAN/403-650
H7H112_STRPN/75-522
G0CMG2_CORUL/92-473
Q6YQL2_ONYPE/3-157
E2K710_ECO57/163-504
H8ATL1_CAMJU/62-422
F5RYF9_9ENTR/69-451
A3SCA2_9RHOB/67-449
H2GJT3_CORDP/102-466
E0DR84_9RHIZ/65-480
F0CKG7_SALMO/70-431
Q73EW1_BACC1/102-523
E4P796_ECO8N/70-441
H5TBA7_9ALTE/105-487
F5TFK6_9FIRM/74-455
Q1CL57_YERPN/165-359
D9XM61_9ACTO/105-486
H7GHR4_9DEIN/83-492
F8CD46_MYXFH/605-963
C7NWB3_HALMD/108-550
H4BLL7_STAAU/249-590
D3KJW6_LISMN/80-445
F3TFF2_STAAU/73-452
H5XK06_9PSEU/111-512
A0QZP5_MYCS2/85-466
H3Z0M7_STAAU/249-591
D6KS41_9FIRM/78-460
C2RHG7_BACCE/112-499
D0RFI2_9RHIZ/68-422
F6CBY6_LACKZ/74-467
A9VXF8_METEP/102-464
H0HSL3_9RHIZ/75-441
C0AQB8_9SPIO/72-447
C7Y9J7_ENTFL/77-473
I0RA04_9FIRM/92-466
H7G9V4_PROAA/97-484
C8MDP9_STAAU/75-460
Q4MPZ8_BACCE/84-465
H3ZY36_STAAU/73-452
B1UT15_BACAN/87-441
G0IN02_BACAM/114-496
E8H824_ECO57/67-441
G0EB40_ENTAK/80-461
F5YIC7_TREPZ/80-458
E9FHU7_9STRE/75-521
C2WKZ6_BACCE/70-453
G4LKH1_PSEAI/70-453
A3VB29_9RHOB/79-429
E4Q927_CALH1/87-499
E8XS68_RAHSY/71-442
H5I2M2_ECOLX/81-464
A3I9D1_9BACI/95-482
H7E6R2_SALHO/165-407
G7I153_9CORY/108-487
I0VWH5_ECOLX/64-446
B0ATQ8_BACAN/84-465
G5HNP0_9CLOT/347-571
D3EZ78_CONWI/100-477
G4CPQ4_9NEIS/110-523
E6BHS8_ECOLX/164-306
E3IF38_GEOS0/76-440
G6K9H5_STRPN/76-525
Q11BX0_MESSB/86-442
A9CV95_9RHIZ/73-423
D4H9V7_PROAS/97-484
G4FBU1_9GAMM/71-433
B0QTV0_HAEPR/90-455
D0YQU2_9ACTO/91-450
E7WVR1_SALMO/77-457
F9AFB1_VIBCL/82-464
G8VT13_KLEPN/104-489
G5LPW0_SALET/127-478
F6DK60_DESRL/92-463
H5IV95_ECOLX/163-502
H2G978_CORDP/81-444
D5RAX1_FUSNC/78-450
E5TD68_STAAU/249-591
H4J7L8_ECOLX/77-457
E6GVK8_ENTFL/81-466
E0NK13_9FIRM/89-457
Q1MAA5_RHIL3/79-458
F7UDY2_RHIRD/69-452
G0ENA0_BRAIP/68-452
H0F4L9_9BURK/72-428
F0PMQ0_BACT0/98-486
A3PS99_RHOS1/75-444
A1UV55_BURMS/78-446
B3IJM3_ECOLX/67-441
G2F1R5_ECOLX/81-464
B5XQL1_KLEP3/80-455
E7H2R8_9BURK/82-452
E6WDY6_PANSA/93-469
G2ZFT1_LISIP/83-474
Q2KCL1_RHIEC/77-432
F3M838_9BACL/125-512
D3F308_CONWI/97-530
C5ZUH9_BURPE/76-444
G4FIR2_9SYNE/75-439
E3F610_KETVY/81-442
G2NFR1_9ACTO/90-457
E7ZR70_SALMO/80-461
E6JZ74_PARDN/123-497
G6UEH3_STRPN/77-526
G2MZJ7_MYCTU/90-473
I0GP19_SELRU/81-439
D4FGW0_9LACO/76-451
H5VD28_HELBI/1-204
Q66A74_YERPS/77-458
G4A678_AGGAC/77-479
Q81UG6_BACAN/85-447
I0NSG6_SALET/70-431
E1ETE2_ENTFL/80-472
F2UVZ8_ACTVI/253-544
D6GL57_9ENTR/69-451
C7NUP3_HALUD/92-475
H2HJS5_CORDP/89-346
H4MR66_ECOLX/77-457
B7DVC0_9BACL/1-109
D1QAN8_STAAU/90-491
B9XBN6_9BACT/105-512
B2NE24_UREUR/385-758
C0SXM9_BORBG/72-447
G2F1L0_ECOLX/78-459
C3A098_BACMY/84-466
G7UZ09_LACRH/78-468
I0QNJ9_9ENTR/98-509
F9H1E5_HAEHA/91-434
E1M875_9STRE/76-522
E0MM47_9RHOB/119-535
H6CKI1_9BACL/91-489
A3MT89_PYRCJ/86-448
G6K1N1_STRPN/77-526
D2TRK9_CITRI/97-508
G1YLM1_ECOLX/164-306
E6ET79_ENTFL/87-477
H5L3C4_ECOLX/162-304
E8XUN6_RAHSY/73-433
H7E851_SALHO/89-470
C6EF98_ECOBD/67-441
A5KYZ1_9GAMM/66-432
C3H439_BACTU/95-483
F9HNY7_STRMT/75-134
G2C0H3_ECOLX/164-306
Q67TJ6_SYMTH/92-488
G4DAZ5_9GAMM/77-423
D4U5V7_STAAU/249-591
C6C4I5_DICDC/74-444
F0FRK9_STRSA/75-450
Q4L9S4_STAHJ/70-438
I0AGI8_9BACT/75-473
F7TAW2_ALCXX/74-472
C7VXT3_ENTFL/81-466
G8S058_ACTS5/74-455
A6Q8P0_SULNB/63-429
F3PBT8_9ACTO/105-470
H3MK26_KLEOX/82-464
G6EVR4_LACDE/54-446
H3NCK9_9LACT/86-471
H5EY29_ECOLX/77-457
D7BC80_MEISD/97-508
C6RWS2_VIBCL/64-445
E8ELC3_SALMO/97-508
C0D4Z1_9CLOT/1-250
Q2RRH1_RHORT/58-432
H0DAF4_STAAU/75-460
A4EE75_9RHOB/117-542
E7Z1P7_SALMO/81-464
G0JG98_YERPE/79-461
F5QRE2_SHIFL/54-436
D7BAX6_MEISD/58-440
B2T6X5_BURPP/85-468
C2HM00_LACAI/77-464
C2D003_LACBR/74-463
C1EQE7_BACC3/78-461
F8VNE6_SALBC/165-349
A7HPN9_PARL1/157-572
D6LTD4_9RHIZ/82-449
A5XW36_BURML/94-475
H3SBZ6_9BACL/257-608
A4IKK6_GEOTN/84-455
D0GI80_9FUSO/62-442
E1LHY0_STRMT/75-522
C3LGA8_BACAC/102-506
G7W5S3_DESOD/82-465
B3BKC4_ECO57/70-451
H7G624_STAA5/26-118
Q0T3X4_SHIF8/84-464
F3EPK4_PSESL/3-74
B5J519_9RHOB/107-478
D5C7U7_ENTCC/77-458
E1SQ18_FERBD/72-452
A4MXD5_HAEIF/2-236
A8L1S8_FRASN/95-474
F6AXV5_DELSC/74-420
Q2NSV3_SODGM/77-458
H5L4Q0_ECOLX/70-431
A7GNY7_BACCN/85-471
F3QB00_9ENTR/82-465
G9TRE9_SALMO/70-431
I0PD02_MYCAB/80-305
C4RF76_9ACTO/1-245
D1F3Y1_BRUML/65-448
G2BUU1_ECOLX/67-441
H7GNE1_STRPN/77-526
B0HXI3_YERPE/165-359
C9NP10_9VIBR/78-461
H5K524_ECOLX/67-441
H2K0L5_STRHJ/84-478
O50260_RHIRD/67-423
A7ZJP7_ECO24/70-431
SGRR_SALCH/163-444
E3JCX8_FRASU/84-469
F3DBH0_9PSED/80-450
H4L054_ECOLX/97-508
C6C4Y9_DICDC/70-425
F3R226_ENTFL/77-468
B3H8H8_ECOLX/73-455
H8JD13_MYCIT/77-468
A8S5S4_9CLOT/113-488
D0GZM2_VIBMI/91-503
D8FPE1_LACDE/83-475
B9MJN7_ACIET/103-519
C8KQG1_STAAU/249-591
E6J0P9_STRAP/73-519
D2GN44_STAAU/65-413
F5NNX0_SHIFL/67-441
I0I7J1_9CHLR/117-516
F7MH02_9FUSO/78-428
A8U8P6_9LACT/89-474
A3YY25_9SYNE/69-433
F7YUR1_9THEM/74-517
F9YBV3_9RHOB/70-423
E4SNV0_LACAR/76-462
A3ZCT4_CAMJU/62-422
A4ALV4_9ACTN/86-438
E4SZL7_LACDN/77-465
G6Y4I5_9RHIZ/88-513
Q3D5K8_STRAG/1-257
F0PRB3_BACT0/86-469
G6TVI8_STRPN/77-526
C5A3M1_THEGJ/267-748
G9PP67_9ACTO/102-486
E2QIJ6_ECOLX/70-431
D9PZI2_ACIS3/656-804
B8H7V5_ARTCA/135-509
B3YRQ4_BACCE/83-465
H8M5X4_SALTM/81-464
C8NQU7_COREF/65-445
D3SY80_NATMM/85-493
E3YIJ5_LISMN/89-477
H2J1H4_RAHAC/107-493
B5NEL6_SALET/97-508
D4FFY0_9LACO/78-464
A0JRX9_ARTS2/90-461
F6BXU7_SINMB/75-438
H0A430_9PROT/72-447
F0FF58_STRSA/75-450
C2MF31_BACCE/76-454
D9T8Y6_MICAI/98-456
G4GAE1_9EURY/84-448
I1DB27_9VIBR/163-387
Q9RIN5_STRPN/77-526
C4IWP8_BRUAO/81-437
H4ZPP4_ECOLX/163-502
H3YRS4_STAAU/75-460
D2G6A6_STAAU/249-591
H5MM09_ECOLX/64-446
Q92MS4_RHIME/63-436
G8QDS7_BORGR/70-442
Q5PFM3_SALPA/165-342
F0T471_CHLP6/38-416
A4XF47_NOVAD/97-446
F3ZHC4_9ACTO/93-452
E5U190_ALCXX/78-432
G9VEI4_SALMO/77-457
C0AQB7_9SPIO/80-455
B5QAV1_SALVI/80-461
F3RRC0_VIBPA/76-457
F5XLJ3_MICPN/88-469
F7TK89_PASMD/69-451
B3PYA8_RHIE6/82-436
G5FFQ6_9CLOT/91-452
A9B401_HERA2/168-545
B2NGA8_UREUR/385-760
A8GEA8_SERP5/77-434
H3RV66_STAAU/73-452
E4AID9_PROAA/69-447
E6WL12_PANSA/50-440
H5N8L0_ECOLX/64-445
C4XB19_KLEPN/108-479
E9TEY8_ECOLX/96-479
H2HIT1_CORDP/79-452
B0AX89_BACAN/86-469
D5S385_CLODI/84-495
D6KUW4_SCAIO/82-468
F0LF04_AGRSH/88-450
A3JSQ0_9RHOB/103-515
Q8YDF9_BRUAO/81-454
C5N017_STAA3/73-452
H0RBB5_9ACTO/86-467
F3R7L3_ENTFL/18-394
F5JB83_9RHIZ/65-419
F9R6R4_9VIBR/99-512
G4RGB5_PELHB/71-433
G9YZF1_9ENTR/163-312
F9MH31_STRMT/75-521
G7LWC3_9ENTR/77-458
E6WM96_PANSA/104-489
O59644_SULSF/100-498
E0E076_9RHIZ/108-527
A4ETC3_9RHOB/68-250
F3MS60_LACRH/6-108
G0I2J2_CORPS/70-411
F3IQD2_PSESL/80-450
A1JLQ0_YERE8/98-509
Q63LQ9_BURPS/78-446
D0RFR1_9RHIZ/73-437
G0BGE4_9ENTR/95-476
E3FBR9_CORP9/95-494
B6AVY4_9RHOB/128-546
H3PUA5_BRUAO/82-449
H0NJV4_BACCE/84-466
A9Z3J6_YERPE/98-508
E5RBG5_STAAG/73-452
H3PM56_BRUAO/68-422
G0PPR6_STRGR/326-471
C6JLD6_FUSVA/68-418
B1BQT1_CLOPF/112-497
Q3DRD5_STRAG/74-449
H7SEQ4_CAMCO/62-422
A5IRG7_STAA9/75-460
G0AHB3_COLFT/71-401
H5STH2_9BACT/75-510
D9QVB6_ACEAZ/94-468
C4L566_EXISA/82-461
E8TMW7_MESCW/77-433
I0V545_9PSEU/111-511
H4FYP4_STAAU/90-491
F0PKQ4_BACT0/85-471
E3YBY5_LISMN/1-213
Q8FPK9_COREF/82-472
H5FD77_ECOLX/81-464
D4GFN0_PANAM/73-434
D6GG21_9ENTR/83-489
Q8VTU6_STRTR/74-523
A8L8C4_FRASN/48-403
D0YT55_9ACTO/95-471
F0IPP4_STRSA/75-450
A6FX41_9DELT/61-435
I0MJD4_SALET/165-342
A8AIT8_CITK8/70-431
F6C0C2_SINMB/75-449
Q8Z8U8_SALTI/165-345
H3PTN1_BRUAO/65-448
E0HEM6_ENTFL/86-476
E9WLZ3_ECOLX/73-455
Q2G443_NOVAD/80-428
G3A388_9RALS/75-448
E3ZIE1_LISIV/169-495
C6UAM3_BURPE/94-475
E0DIS9_9CORY/122-481
E8IT00_ECOLX/73-455
Q1M342_RHIL3/73-440
F0JZE3_LACD2/83-473
Q880R4_PSESM/79-457
G6ZMV9_VIBCL/66-429
G9ZYL0_9PROT/71-443
C3AHZ9_BACMY/157-481
A7FI57_YERP3/83-466
F2EVE3_PANAA/92-475
G2S665_ENTAL/77-458
H4LH71_ECOLX/75-455
A5MN11_STRPN/75-521
D7DDV1_CHLTD/145-594
A4AFM7_9ACTN/83-446
G5IFI7_9CLOT/126-481
A1WNE1_VEREI/92-447
C9NMH4_9VIBR/66-431
F0E9G5_9PSED/73-456
F8A7G6_CELGA/93-515
A4BK45_9GAMM/70-452
G0DCZ8_ECOLX/164-305
H4X559_ECOLX/47-404
D4BIF8_9ENTR/73-455
D4XE70_9BURK/91-451
E7PA98_PSESG/70-453
G9AN73_PANAN/69-440
Q87HU2_VIBPA/163-375
G7AUE1_VIBCL/74-458
E4SQI4_STRTN/74-523
F0KR16_YERE3/77-458
Q9K3Y9_STRCO/80-448
C6UGA6_ECOBR/81-464
Q6L159_PICTO/447-778
E9YZS6_ECOLX/78-459
F2HK44_LACLV/77-468
Q8X8M7_ECO57/84-464
E1PUK0_HELPT/90-466
G1FE81_CITFR/78-459
F0HWR4_LACDL/83-472
A9VQC9_BACWK/102-527
B7JLC5_BACC0/109-496
H4AY73_STAAU/65-413
D0K940_STAAD/73-452
B5HXR3_9ACTO/103-305
C3WQJ2_9FUSO/69-441
C4WM20_9RHIZ/71-433
H1BDG0_9FIRM/73-462
F4F1Y2_VERMA/32-429
I0I1K7_9CHLR/15-266
G3YPL0_9RALS/64-438
E8HQA2_ECOLX/164-306
E7WYY5_SALMO/165-337
D3H3K0_ECO44/78-459
A0KNG2_AERHH/66-433
B1VS90_STRGG/81-429
A4EN45_9RHOB/83-468
C9Q8R5_9VIBR/74-457
D4EM79_ENTFL/81-470
G0PPR4_STRGR/84-462
C0Q5G5_SALPC/163-448
E4WAN0_RHOE1/76-439
C8KTE5_STAAU/75-460
B1LGD4_ECOSM/70-451
H7RDZ6_CAMCO/81-441
E3A261_PSEAI/128-538
C1NFA1_9ESCH/67-441
B7L045_METC4/123-542
Q736M4_BACC1/78-460
F3H308_PSESX/64-438
E0EYF9_ACTPL/93-434
F9TQS2_9VIBR/70-446
SGRR_SALTI/163-444
E7JCX1_ECOLX/163-502
H5CTA6_ECOLX/54-436
D2BZ22_DICD5/74-443
E4EN03_PROAA/91-475
I1BCN4_ECOLX/60-421
H8D863_ECOLX/81-464
H5P3I3_ECOLX/70-451
A8TXK5_9PROT/102-529
E3EY78_KETVY/71-455
C0WP34_LACBU/82-469
I0FZZ6_9BRAD/74-450
E8YC93_ECOKO/78-459
Q1ZA08_PHOPR/162-355
A8T0U8_9VIBR/163-366
H4Y099_ECOLX/70-451
O31304_BORBG/70-441
F1TNI6_PROAA/73-428
B9C3H6_9BURK/98-482
F2FP30_SALDU/97-508
E8N2W8_ANATU/56-397
E1E788_STAAU/91-491
G7DAN6_BRAJP/113-527
C9QX23_ECOD1/77-457
F9H3Q3_HAEHA/78-480
D1EK99_9RHIZ/68-422
I0RGM7_MYCPH/90-504
B5SJ74_RALSL/64-438
F4CNP3_PSEUX/81-431
E8JJB3_9ACTO/79-457
G0GM82_KLEPN/97-508
Q8TSU4_METAC/141-513
H5M0I6_ECOLX/70-451
H3YUI6_STAAU/249-591
D7WVA5_9BACI/93-459
B5V3L2_BACCE/78-461
F6DYG2_SINMK/80-459
H5Q5M3_ECOLX/54-436
E3DIS7_ERWSE/63-434
G4PU98_ECOLX/67-441
G4B2G6_AGGAC/1-153
G4RBK8_PELHB/70-434
G7QRM5_MYCBO/90-473
G4EY37_BACIU/169-480
G5K4Y9_9STRE/82-473
F5Y6S7_TREAZ/96-487
A4TIV0_YERPP/77-458
E7FRP6_9LACO/83-468
C5S325_9PAST/101-440
F2K898_PSEBN/70-453
C7PE02_CHIPD/68-460
E1QFX4_DESB2/73-442
B1F533_BACAN/69-452
E6HRR6_ENTFL/77-462
E6SI83_THEM7/72-167
A8LG74_FRASN/172-288
I0RIE0_MYCXE/98-468
H7MDR5_STRPN/77-526
G6ES98_LACDE/1-138
G4F4D4_9GAMM/85-462
C2EJB9_9LACO/72-465
I0D5G8_BACAN/98-486
C2N2A5_BACCE/179-502
D6T4X7_STAAU/65-413
G2J8M2_9BURK/270-394
C2Z092_BACCE/84-125
C3FYE9_BACTU/106-510
E3DAS1_GARV3/79-464
E8WEV0_STRFA/85-463
C2PQ47_BACCE/78-459
H3QX40_BRUAO/117-531
C4FT65_9FIRM/96-498
B0KCV7_THEP3/96-481
C9RJ89_FIBSS/119-499
C9NQ14_9VIBR/74-455
C1EY11_BACC3/178-501
F7X2R5_SINMM/98-448
C2NG21_BACCE/90-472
E0I2F7_9BACT/72-457
H2INB6_9VIBR/102-536
E8DPR3_SALMO/81-464
D4QRY3_ENTFC/96-511
F2LRD0_BURGS/121-535
C9T152_9RHIZ/117-531
C5FAM8_LACPA/81-467
E4EQS4_PROAA/73-428
F6A3K3_GARVH/127-502
C3DE13_BACTS/84-466
B3XBW7_ECOLX/96-479
E6KKR6_STRSA/75-521
G5JD60_CROWT/78-476
F9NST8_PROAA/73-418
D4I9K4_ERWAE/70-431
B1VQM6_STRGG/79-441
G6VGI0_STRPN/77-526
Q3Z142_SHISS/78-459
F9BBW6_VIBCL/64-445
H3YUI6_STAAU/26-118
B1R0A6_CLOBU/78-300
F7XNJ0_METZD/85-448
F4NGX2_9ENTR/105-488
D6EN60_STRLI/80-442
Q3KMN0_CHLTA/66-388
G0EUG5_CUPNN/80-481
H3WXL1_STALU/70-437
C3MSA2_SULIM/82-488
E4CR40_PROAA/86-457
A6CXG1_9VIBR/93-475
G4IHD3_9EURY/115-478
E8LC53_9FIRM/77-441
E8F847_SALMO/165-337
G5J9W6_CROWT/95-462
D2TAI0_ERWP6/82-465
B7QUJ3_9RHOB/68-273
D1BLB5_VEIPT/78-460
A3I8F5_9BACI/90-450
F4LUS3_TEPAE/90-465
A1F783_VIBCL/74-458
D4S519_9FIRM/93-446
C4URU8_YERRO/70-441
H5SET0_9CHLR/518-754
C4WR82_9RHIZ/104-476
C4SLW8_YERFR/73-455
G7W3I3_PAETH/85-456
B5NHP9_SALET/165-342
I0IET4_9BACT/137-522
C6YLK5_VIBCL/66-433
A3MYD5_ACTP2/67-449
I0CYS4_BACAN/82-465
D2BSY6_DICD5/71-426
B0KNS9_PSEPG/92-503
D8C087_ECOLX/70-431
H3Y0N7_STAAU/65-413
E3C3X0_9LACO/102-505
F3NMH8_9ACTO/83-462
A0PPE3_MYCUA/109-487
H5W3Y2_SALEN/164-366
E3EE76_PAEPS/86-469
B0NJW2_EUBSP/87-459
G8AIN2_AZOBR/108-522
F3IMZ2_PSESL/1-147
C2SEG3_BACCE/112-499
G2NPZ5_9ACTO/97-448
G9W6Z3_SALET/42-453
B9CP44_9ACTN/125-511
Q7MJJ1_VIBVY/170-514
B0GH35_YERPE/73-455
E6YR09_9RHIZ/107-520
C3NCD2_SULIY/87-490
B0JP35_MICAN/72-484
G2F709_ECOLX/75-455
F0YU65_9CLOT/88-437
F3G6F2_PSESJ/1-379
B1YNR1_BURA4/68-451
G4K1J6_9RHIZ/116-527
H0LWV2_SALMO/81-464
H8IAT0_METCZ/83-478
Q833Y2_ENTFA/78-468
E4RII3_HALSL/71-429
H0MXJ7_SALMO/163-444
C3LK29_BACAC/84-465
B0H1Q1_YERPE/165-359
D1RWZ5_SEROD/163-475
F7MFF5_9FUSO/83-443
E4BXF2_PROAA/86-457
O67429_AQUAE/96-495
H3N8K7_KLEOX/163-489
Q92FA6_LISIN/78-469
F7MRB0_CLOBO/1-168
A6FA90_9GAMM/167-365
C7BIB2_PHOAA/79-460
G2FMZ4_9FIRM/81-445
H2I7B2_CORDP/83-431
I0DJS6_CORPS/98-438
E7I7A4_ECOLX/64-446
F0CSY4_SALMO/70-431
H4TZH1_ECOLX/70-431
I1F338_AMPQE/159-398
H4AXT3_STAAU/73-452
C7UJE5_ENTFL/103-511
D8J664_HALJB/97-535
D7Z7S5_ECOLX/84-464
G1Z6X4_ECOLX/97-508
Q8XE51_ECO57/164-306
D7UUS2_LISGR/77-467
G5IVZ5_9ENTE/84-474
F3DJD4_9PSED/69-441
B9YA02_9FIRM/81-434
Q24RK9_DESHY/84-452
C1DQ27_AZOVD/68-451
C6CCV2_DICDC/65-423
G7VL15_LEUME/78-465
D5CE83_ENTCC/82-464
D8JPC5_ACISD/55-471
C4WR44_9RHIZ/86-416
D1P0N3_9ENTR/69-451
C7CPY7_ENTFL/75-221
Q48I08_PSE14/65-422
A7U542_KLEPN/78-459
H0CAE6_STAAU/26-118
E9XPK5_ECOLX/164-306
F7N2I3_ECOLX/54-436
A4EEY8_9RHOB/46-413
H1TQ43_STAAU/73-452
E7YH86_SALMO/164-371
H6NUT8_SALTI/165-345
D8E2X1_ECOLX/96-479
H5R265_ECOLX/163-502
E7MYE7_STAAU/73-452
B8G366_CHLAD/27-233
Q9ZAS6_STRPY/82-448
D4IFX3_ERWAE/163-400
G7LT59_9ENTR/79-449
G7R124_MYCBO/105-545
C4VUF2_9LACO/96-276
Q89Q96_BRAJA/71-410
D2S253_HALTV/85-468
Q6L5T4_STROR/75-521
F7THN8_PASMD/69-451
O31313_BORBG/70-441
E6HJ63_ENTFL/77-462
Q2CJE4_9RHOB/76-444
F7ZA84_ROSLO/107-477
B2TJ02_CLOBB/77-303
E6HP96_ENTFL/1-173
C2JZQ8_LACRH/73-461
F2N3V4_PSEU6/102-514
Q1J8G5_STRPF/81-525
D3R054_CLOB3/99-438
D6PDU8_9BACT/48-347
Q47XM8_COLP3/76-455
C9T9Y9_9RHIZ/76-331
C4LHT3_CORK4/120-461
H3R403_BRUAO/81-437
B9KC09_THENN/112-280
E3PFR1_ECOH1/164-306
A1F4F8_VIBCL/77-458
B9K4U6_AGRVS/68-447
C9U6U6_BRUAO/108-527
G8TSA3_9FIRM/86-460
G0ENV3_BRAIP/68-452
A3PFY6_RHOS1/69-452
H3P127_LACPN/76-468
E5ZP61_ECOLX/84-464
B3XC57_ECOLX/77-457
F9DQY0_9BACL/107-462
E0NZ87_9FIRM/76-425
C7CY75_ENTFL/84-474
F1TEM8_9CLOT/93-455
G5HGE1_9CLOT/113-467
E5Y0U1_9BIFI/80-464
D5TQX7_BACT1/168-494
C7WTX1_ENTFL/85-470
G8UEX4_BACCE/178-501
C9NRK7_9VIBR/82-464
C9LYI8_9FIRM/82-434
B0ATI4_BACAN/87-441
H0B5H0_9ACTO/86-480
A5ED72_BRASB/107-454
H0F532_9BURK/69-446
G5MAG9_SALET/175-382
E0PHN1_STRGY/81-471
G9ZGH2_9GAMM/69-452
A0KDZ5_BURCH/96-446
G7DR07_BRAJP/98-500
A9GGP5_9RHOB/110-536
D5W697_BURSC/90-473
D0G9L6_BRUML/73-437
C9VCE4_BRUNE/1-106
C4W970_STAWA/75-460
F0ITJ8_STRSA/75-450
A4LGV2_BURPE/76-444
F9QTB2_9MYCO/74-465
D7Z945_ECOLX/67-441
A1WQT7_VEREI/78-447
G0BLM6_9ENTR/100-488
F5R5Y5_SHIFL/67-441
B1JJT6_YERPY/77-458
H2GBK0_CORDP/133-547
E7V5M4_SALMO/164-371
G9RTK9_9FIRM/31-368
E0PKX9_STRGY/85-475
C2DGZ4_ENTFL/83-472
B3WMW9_ECOLX/70-431
H3R462_BRUAO/69-242
C3TBF6_ECOLX/84-464
A7FK98_YERP3/98-508
Q0FZX9_9RHIZ/111-523
C5QVV6_STAEP/74-459
H8L9I0_ENTFU/83-473
C4FN48_9FIRM/2-210
H8NS26_RAHAQ/71-440
G7DL04_BRAJP/66-425
G1YMQ4_ECOLX/70-431
F0CG43_SALMO/70-431
B9J6Y2_AGRRK/82-448
F0I7G0_STRSA/97-453
E8W6D9_STRFA/97-479
A4SG13_PROVI/95-494
H7NGD0_STRPN/76-525
G0H6M3_BIFAN/2-118
D0AUQ2_BRUAO/68-422
H1RGR5_SALMO/77-457
H5UXH9_ESCHE/97-508
A5UG15_HAEIG/91-434
F9YA94_9RHOB/127-540
E6C6B6_PROAA/86-457
E9X9S1_ECOLX/163-502
C8W7E9_ATOPD/87-458
E2CBR7_9RHOB/66-398
D4YH99_9LACT/1-169
F5YVF1_MYCSD/86-462
H4NCF8_ECOLX/75-456
Q04HR8_STRP2/75-521
A9H2R4_GLUDA/96-474
D5RS04_9PROT/71-450
G6F435_LACDE/1-138
F7QKH2_9BRAD/89-456
Q81YA9_BACAN/97-485
C6DID0_PECCP/67-432
G9AFY1_RHIFH/87-467
F3JLC0_PSESX/111-522
A3JDF1_9ALTE/70-432
G4R761_PELHB/69-427
F5WEX0_STAAU/90-491
E7B081_YERE1/98-508
F9IHM8_ACIBA/99-515
Q89V46_BRAJA/70-430
A6BN00_YERPE/165-359
F9TGG9_9VIBR/77-433
D4JXE7_9FIRM/89-466
F3JRT3_PSESX/71-433
C3G462_BACTU/179-502
B3H877_ECOLX/77-457
B5NSF7_SALET/64-446
A1AAG7_ECOK1/105-488
F7ZE39_ROSLO/65-445
C8M6C6_STAAU/75-460
C7VQ69_ENTFL/103-511
G7RFL4_ECOC2/67-441
C0BZ88_9CLOT/76-458
C9XN42_CLODC/90-452
E6H9Z2_ENTFL/80-472
D7GDB6_PROFC/82-438
Q2CJJ0_9RHOB/78-518
G7CXF3_AERSA/93-480
I0ZFL8_HELPX/76-452
E0IYB9_ECOLW/97-508
Q4MGA3_BACCE/97-485
C3PFH0_CORA7/111-449
C4TR24_YERKR/73-455
Q18AZ4_CLOD6/84-495
B2U6T9_RALPJ/64-438
E2YKU3_ENTFL/80-472
E7VB41_SALMO/81-464
H1FDX8_ECOLX/75-455
G2MNX9_9ARCH/100-461
D5PGC8_9MYCO/99-477
C2P9A8_BACCE/80-462
C7BLI7_PHOAA/80-462
B5YAF9_DICT6/81-522
F7MUN1_ECOLX/70-431
I1B9J8_ECOLX/81-464
G2UCK4_PSEAI/68-450
E2KZQ8_ECO57/164-306
D0DDT6_9RHOB/85-462
D9NJ62_STRPN/75-524
H0H3S1_RHIRD/73-444
B5Y1X4_KLEP3/163-460
C6R8B8_9CORY/122-457
E5BZG4_9FUSO/73-423
D6A0A4_9ACTO/105-300
G9ZN91_9LACO/66-452
H5GYG9_ECOLX/54-436
A9AE54_BURM1/68-451
H7P484_STRPN/77-526
G6PCS1_STRPN/76-525
F3JEG5_PSESX/65-422
H5WML7_9BURK/87-532
A1BA05_PARDP/79-445
D8FNE5_LACDE/76-470
H4YB76_ECOLX/163-502
G1ZZ21_ECOLX/70-104
F9VQB0_9ACTO/97-486
D1B7J6_THEAS/75-461
G5XQY2_ECOLX/78-459
D1TY23_YERPE/79-461
H1EI90_ECOLX/77-457
C3GEX8_BACTU/85-447
D1EID4_9RHIZ/65-448
Q1V7X5_VIBAL/163-368
F3TUX8_STAEP/73-452
A2WFC9_9BURK/78-446
H7KQX1_STRPN/75-521
B7RNU8_9RHOB/70-258
C2MNR9_BACCE/97-485
H5FVJ9_ECOLX/70-451
D2B6S8_STRRD/93-463
H4GMG9_STAAU/26-118
D4FR35_STROR/74-520
E8TZI2_ALIDB/70-433
H2HJR1_CORDP/80-452
H5CKY4_ECOLX/47-404
I1D5X4_9PSEU/109-510
B5BIN1_SALPK/47-227
H1F0D5_ECOLX/97-508
D8JTY3_HYPDA/114-526
I0S8R5_STRCV/75-524
F5NXA9_SHIFL/97-508
A4EMC8_9RHOB/104-475
F9PW04_9STRE/75-521
E4FWJ9_PROAA/86-457
Q0BY91_HYPNA/76-459
E8UGS6_MYCFM/384-762
F2UVZ1_ACTVI/96-478
C6IWF2_9BACL/180-495
Q84BY0_STRUB/78-469
C0ZHI6_BREBN/80-455
B7RS01_9RHOB/69-431
H5F9I4_ECOLX/163-502
Q4EMW1_LISMN/80-445
F7MVX2_ECOLX/96-479
E4E2N4_PROAA/86-457
H1BZ05_ECOLX/163-502
G6QCS3_STRPN/75-522
H3W3A3_STAEP/73-452
E8NU61_SALET/73-455
C2V663_BACCE/84-465
C1D4A7_DEIDV/70-444
Q48KY0_PSE14/157-568
H0D1E3_STAAU/90-491
G7GVH7_9ACTO/89-473
C5C4S5_BEUC1/88-464
Q254W3_CHLFF/86-464
C5URK6_CLOBO/79-471
D5RS36_9PROT/92-468
F8K2L5_STREN/84-450
H5J7W6_ECOLX/67-441
E8AYP5_SALMO/70-431
Q031X6_LACLS/74-470
Q63FA1_BACCZ/85-447
Q9CP30_PASMU/69-451
H3TUL0_STAAU/249-591
B5J9Z2_9RHOB/75-495
G5H007_9FIRM/74-451
A5EEZ2_BRASB/67-447
B7L7I6_ECO55/77-434
G0IJI7_BACAM/81-467
E2Z187_ENTFL/77-473
G5INR2_9CLOT/101-467
A5ME47_STRPN/76-525
F4UF97_ECOLX/67-441
G2MFU5_9ARCH/101-462
D0C7P0_ACIBA/84-521
C9VJX6_9RHIZ/108-527
E6VLI6_RHOPX/95-475
G5YIT7_ECOLX/97-508
Q81IX8_BACCR/84-465
F3NMH3_9ACTO/151-359
Q81AI4_BACCR/87-474
Q2IVH9_RHOP2/84-450
G2ABF4_ECOLX/164-306
G6FYV4_9CYAN/87-454
G6ZY92_VIBCL/66-429
I0EJ59_HELPX/92-507
H8NNN7_RAHAQ/77-445
C7YAU5_ENTFL/83-473
G6EA81_9SPHN/73-432
Q12HG7_POLSJ/109-458
A4YFK9_METS5/111-594
E2XNL7_PSEFL/71-461
E6I0K5_ENTFL/87-477
G8U8H8_BACCE/97-485
B5J988_9RHOB/52-421
F9T8Q5_9VIBR/78-459
E4CVY0_PROAA/86-457
E5QUA8_STAAH/26-118
F5SMJ1_9GAMM/135-550
B3ZDC6_BACCE/84-465
F0KC42_CLOAE/80-472
E1HZV8_ECOLX/73-455
Q3DIS1_STRAG/1-373
F5R9Q7_9RHOO/91-438
F3I940_PSESF/79-456
E2KYP6_ECO57/96-479
C2H781_ENTFC/1-222
F3A8N6_9BACL/78-439
D3FBJ1_CONWI/94-463
F3RWR1_VIBPA/163-490
Q9KRG2_VIBCH/77-458
C3X6D2_OXAFO/75-513
Q6HD29_BACHK/87-441
H1D0M9_9FIRM/87-446
B1MHZ3_MYCA9/74-446
C3HUM0_BACTU/84-465
H5Q8L7_ECOLX/163-502
A6NRE1_9FIRM/105-557
D3AHD5_9CLOT/107-453
H3R677_BRUAO/108-527
D1EU74_BRUML/65-448
E2KCR3_ECO57/75-456
C2U0M0_BACCE/97-485
F7T0R7_ALCXX/76-464
D1RAN0_9CHLA/143-590
G7BML0_VIBCL/163-381
F1U6F0_PROAA/107-486
D2T8A7_ERWP6/98-509
G2D552_ECOLX/67-441
F7T345_ALCXX/67-441
H3XCD0_STAAU/26-118
C2RBC8_BACCE/95-482
E0GNP9_ENTFL/103-511
D1BJE4_SANKS/102-490
D9V6M3_9ACTO/81-477
E0P9N7_STAAU/90-491
E8C8V0_SALMO/70-431
F7T3K7_ALCXX/72-435
A6CW11_9VIBR/100-512
H4SMW9_ECOLX/164-306
F7KZP8_9FUSO/81-431
H8MFW8_CORCM/605-964
E8GCK0_SALMO/87-450
E0MY91_9CORY/103-504
F0DG61_STAAU/67-446
B6R1W8_9RHOB/95-516
C0R7B0_BORBG/74-450
G4NV23_BACPN/94-475
C9MY83_9FUSO/9-318
F4CMH1_PSEUX/86-466
H5H5Z6_ECOLX/81-464
E3G8T3_ENTCS/68-450
I0QVG9_9ENTR/65-423
B0AA51_9FIRM/82-506
D8J574_HALJB/91-453
A4JIA6_BURVG/68-451
H7Y1P7_CAMJU/62-422
G6U756_STRPN/75-522
G1XZQ9_9PROT/108-469
A9BJ37_PETMO/102-546
G4APL4_AGGAC/77-479
G8MRH7_AGGAC/41-384
H3PPL7_BRUAO/1-106
G7VPX8_PAETH/91-489
F8FLA4_PAEMK/93-470
D9WSL9_9ACTO/92-431
B9ITW3_BACCQ/97-485
E7B1V0_YERE1/164-379
H0A413_9PROT/77-454
F3RY86_VIBPA/163-505
F9R1E6_ECOLX/164-306
A9MG53_SALAR/101-464
E4WA01_RHOE1/88-443
H7Q0J1_STRPN/75-521
Q92YS7_RHIME/72-434
G1YNY6_ECOLX/64-445
F9PPG2_9FIRM/100-507
E3Y815_SHIFL/67-441
Q2G2P5_STAA8/44-392
G0EKT2_BRAIP/69-456
G2S651_ENTAL/78-458
D4XP42_ACIHA/102-518
G6RNH8_STRPN/75-522
C5QZ67_STAEP/73-452
Q8G559_BIFLO/115-470
E4FL27_PROAA/91-475
D4HWU6_ERWAC/98-508
H8WD32_MARHY/80-447
F5Y6S4_TREAZ/94-486
D4X988_9BURK/82-446
B9NVK9_9RHOB/134-569
H1BWH9_ECOLX/70-431
B1IST1_ECOLC/77-457
D0DWR9_9LACO/90-508
B8F163_BORGR/74-450
H0DLW0_STAEP/73-452
E7RHW6_9BACL/83-476
G5GNV7_9FIRM/69-428
F4H3K3_CELFA/93-467
G5SBG4_SALET/77-265
B3C4B8_ECO57/97-508
C1EL91_BACC3/82-465
G4R798_PELHB/84-454
H4F4S7_9RHIZ/9-375
D6V1N9_9BRAD/77-441
A8FBY7_BACP2/82-471
G7LV03_9ENTR/71-455
B1ZYM9_OPITP/79-461
Q8DNI1_STRR6/77-526
H3L972_KLEOX/81-464
E7U3D2_ECOLX/70-431
A3SUC7_9RHOB/68-417
G2MN14_9ARCH/268-572
G6TIS5_STRPN/77-526
H4E5Q5_STAAU/75-460
F2AAH8_RHIET/98-448
O84201_CHLTR/76-443
C4WQL3_9RHIZ/79-460
C7VRL7_ENTFL/85-470
A8A4H7_ECOHS/75-455
Q9WXS6_THEMA/76-519
F5JXT2_PSEAI/100-511
H1M179_9BACT/69-436
H3MQ98_KLEOX/99-510
C3PIM3_CORA7/109-487
B7UPQ1_ECO27/70-441
E3GK48_EUBLK/79-447
C2CRA0_CORST/75-448
E2UFJ1_MYCTU/67-456
C0WKY3_9CORY/107-506
C6SSN7_STRMN/80-470
D8NXG7_RALSL/53-427
F9T767_9VIBR/66-433
D0YTS3_9ACTO/121-588
B8QAI7_EDWTA/82-465
H0U6U1_BRELA/96-494
Q7VVH3_BORPE/68-427
C9V548_BRUNE/69-443
Q11GM0_MESSB/108-472
H5H6A9_ECOLX/1-269
E1ENN7_ENTFL/1-320
B9K991_THENN/70-455
H4TEF0_ECOLX/54-436
G6Y5R9_9RHIZ/68-448
D2S1L2_HALTV/89-494
H4HBD3_STAAU/73-452
F8ZFG8_VIBCL/99-511
G2S616_ENTAL/82-464
F7UG22_RHIRD/76-445
F4V1J5_ECOLX/84-464
H4HMJ3_STAAU/75-460
C4TWK1_YERKR/106-489
Q2NWZ0_SODGM/73-455
G0BRI6_9ENTR/72-453
B2K6W5_YERPB/165-359
E6DG63_PROAA/73-428
F5JH20_9RHIZ/78-443
G6YK17_9RHIZ/38-415
F4FKW5_STAAU/73-452
D9TSA4_THETC/87-465
A9E387_9RHOB/75-479
D3F376_CONWI/69-422
F9TN43_9VIBR/162-366
H4CQN4_STAAU/73-452
H7G3N9_STAA5/75-460
H4P440_ECOLX/47-404
H4X2Y1_ECOLX/70-431
E4NWP4_HALBP/112-499
B1TBF8_9BURK/72-452
Q7WAS2_BORPA/71-422
E8XFI2_SALT4/87-450
F4VBS2_ECOLX/105-488
B3ZMF8_BACCE/82-465
B5NDM9_SALET/175-382
B5Y015_KLEP3/70-441
H4TMN7_ECOLX/64-445
H7IGY5_STRPN/76-525
YBAE_ECOLI/164-306
D3UQR8_LISSS/78-470
D2RCA6_GARV4/124-500
Q6N7D1_RHOPA/77-445
D9XPV4_9ACTO/121-516
I1A7Q2_PSEAI/98-509
F2M6B3_LACCC/89-512
G2B735_ECOLX/70-431
D2TJW2_CITRI/56-438
Q7MG37_VIBVY/72-452
H4J385_ECOLX/163-502
F7U096_BRELA/89-465
F7UBV2_RHIRD/74-439
F2ZT69_9PSED/149-420
E8LZ31_9VIBR/96-509
A3Q202_MYCSJ/80-431
D2C722_THENR/70-469
C8MRA8_STAAU/75-460
A8LK33_DINSH/107-478
D2RXT7_HALTV/230-557
F0HWQ8_LACDL/78-467
E5UF13_ALCXX/72-435
A0RB11_BACAH/82-465
H0UKY4_9BACT/69-422
Q8FNC0_COREF/123-466
Q7WG05_BORBR/84-461
F3PCW2_9ACTO/79-439
Q9V2D2_PYRAB/92-478
E7B8W9_YERE1/73-455
D4CB56_9CLOT/92-469
D3VH92_XENNA/84-469
A6T803_KLEP7/78-459
B3I038_ECOLX/67-441
G2TBB3_RHORU/106-518
H7VUQ9_CAMCO/81-441
B0B9S5_CHLT2/73-452
F0YVL0_9CLOT/78-436
Q93H35_STRAW/117-504
E9W4U1_ECOLX/77-457
Q8KRB4_STRCL/80-475
D8UTV3_9MICC/122-492
G5NA33_SALET/1-125
G9Z5P4_9ENTR/70-452
E4HQV9_PROAA/63-442
Q83NT0_TROW8/76-458
A4F6D3_SACEN/65-457
G0EXB0_CUPNN/72-446
H3X6X3_STAAU/75-460
D4FFU9_9LACO/78-461
D5RN60_9PROT/80-449
E4LM37_9FIRM/79-432
F3D047_PROAA/86-457
E7TUG4_ECO57/70-451
D6YHL3_CHLT0/76-443
C3MS93_SULIM/100-498
B3BCV5_ECO57/73-455
C4UWP8_YERRO/102-485
F3FWU7_PSESX/1-80
C4WP93_9RHIZ/72-452
G6NVB9_STRPN/75-521
E3E900_PAEPS/29-400
C6VJ51_LACPJ/81-468
C2ZQT6_BACCE/203-526
C6DJ89_PECCP/80-455
D1AV16_STRM9/101-511
G7LYS1_9CLOT/90-477
B0R7P4_HALS3/122-564
Q0T5A3_SHIF8/78-459
A6FVM6_9RHOB/64-444
E5TPV5_STAAU/73-452
D5D349_ECOKI/67-441
F3XJ05_STRPN/76-525
A6FSR9_9RHOB/107-478
F3NMH3_9ACTO/574-692
G2SQF7_LACRR/80-456
B7N1J2_ECO81/73-455
Q9HVS4_PSEAE/71-452
E8VVB8_VIBVM/148-331
C6JIL9_FUSVA/78-431
D9S203_THEOJ/78-469
D3ES36_STAA4/249-591
Q5HH94_STAAC/75-460
C2W348_BACCE/89-479
D0FSG2_ERWPE/68-450
G0GB12_9SPIO/85-479
C3C3J5_BACTU/78-460
B9CCK3_9BURK/80-463
F1XZ58_ECO57/96-479
C3JVD2_RHOER/80-443
G6F4P0_LACDE/76-461
F5UAE1_STREQ/82-448
D0KHH2_PECWW/68-450
G2U4U6_PSEAI/66-445
I1BES2_ECOLX/97-508
D4K944_9FIRM/48-279
E2UJX2_MYCTU/49-489
C4WEQ8_9RHIZ/118-529
A6SX97_JANMA/106-517
B8IM11_METNO/107-510
H5N8P8_ECOLX/77-457
D0B6K7_BRUME/76-437
D8P1N5_RALSL/74-445
Q1JJS6_STRPC/84-450
B2DUZ0_STRPN/77-526
C2TRL6_BACCE/78-459
F5LNX2_9BACL/109-493
H6LEE2_ACEWD/75-449
F3YCB3_MELPT/79-467
G7UHN0_PANAN/71-442
E3HUC9_ACHXA/72-460
F3UMQ3_STRSA/75-524
Q0B608_BURCM/78-458
B5ZP19_RHILW/74-440
B6BBH9_9RHOB/120-541
F0D842_STAAU/67-446
D3UQR5_LISSS/80-443
E0HXN0_9BACT/72-451
G5MEM5_SALET/165-342
E0MSX0_9RHOB/100-453
H4KQJ6_ECOLX/70-441
B2Z3T5_AGRRK/2-293
I1AU14_9RHOB/95-459
G9SJS9_CITFR/77-457
C7WW83_ENTFL/77-462
G2J7J2_9BURK/81-463
H5NLU9_ECOLX/70-431
G7HDT0_9BURK/80-463
H5UYF9_ESCHE/165-309
D2ZI39_9ENTR/73-455
B0UJX2_METS4/95-456
F2AI41_RHIET/100-525
B1IMW5_CLOBK/86-476
D2PPS2_KRIFD/105-502
F5PAF7_SHIFL/77-457
F2BLA7_STRSA/76-525
Q0T2U4_SHIF8/97-508
E0FMK7_ACTPL/81-480
Q724S0_LISMF/80-445
F9B2I2_VIBCL/163-351
D8NRM9_RALSL/76-449
C3CCY6_BACTU/78-459
H5DI15_ECOLX/81-464
Q5FJJ4_LACAC/86-505
F4U848_ECOLX/77-457
F9Y9D7_9RHOB/70-424
B3WVL9_SHIDY/73-455
B7QSU8_9RHOB/69-486
G2CHB8_ECOLX/60-421
Q0FPT1_9RHOB/84-461
H3KFL5_9BURK/1-131
G7R2H1_ECOC2/73-455
H5URK1_9MICO/42-384
Q82IT5_STRAW/104-478
H0S285_9BRAD/26-387
Q5HLJ3_STAEQ/65-413
Q2JB55_FRASC/46-430
C7WKK2_ENTFL/83-473
C6WAP1_ACTMD/74-457
B6B7R3_9RHOB/68-403
H3TAJ2_PSEAE/71-452
A8H8R8_SHEPA/64-442
F8K523_STREN/113-505
D7YFQ3_ECOLX/124-464
A6VBL2_PSEA7/71-452
A3LL02_PSEAI/74-457
E6T3S4_SHEB6/75-456
B5N3Y8_SALET/77-457
C9Z312_STRSW/79-448
H1X9J8_LACCO/74-462
D8ICC0_BRAP9/69-455
D6DQZ5_ENTCL/71-428
D6TT39_9CHLR/87-460
G8SVJ0_BRUCA/69-443
Q5E019_VIBF1/163-355
B3H7V4_ECOLX/77-434
F9N761_9FIRM/71-476
E1EIE2_VIBPA/97-479
B9JIR6_AGRRK/96-467
C4RZA7_YERBE/164-352
C1DM44_AZOVD/102-513
H3THK4_PSEAE/98-509
B9QYT9_9RHOB/101-454
F5YI62_TREPZ/91-441
D8C7M7_ECOLX/1-269
B9KTB3_RHOSK/76-451
G0LHR5_HALWC/111-474
B2DJX5_STRPN/77-526
Q11L62_MESSB/82-412
D6BFV7_9FUSO/83-447
B7L5S8_ECO55/67-441
F9S3J9_9VIBR/76-458
Q31ZT5_SHIBS/81-464
SGRR_ECOL5/163-502
Q2CJQ5_9RHOB/82-288
H4ZCS5_ECOLX/47-404
B1EN65_9ESCH/78-459
A3EM78_VIBCL/105-517
I0JKI2_HALHO/97-482
E8LH92_9GAMM/113-477
B5V4S1_BACCE/97-485
H4C347_STAAU/26-118
C4ZV77_ECOBW/77-457
C8RZ86_9RHOB/76-445
A9VJ49_BACWK/87-470
E0PT30_STRMT/77-526
Q9KE42_BACHD/91-455
Q2CJP0_9RHOB/63-438
B3XIL9_ECOLX/163-502
G8PN85_PSEUV/96-521
H1WBZ0_9CYAN/77-483
F5XI26_MICPN/99-461
E4SL67_LACAR/98-503
G2LDB8_CHLTF/82-433
Q7CZR9_AGRT5/65-419
G4K773_9RHIZ/116-462
F6FR45_ISOV2/95-464
G6NZM9_STRPN/76-525
E8W034_STRFA/77-438
H0FTA0_RHIML/64-438
G6G741_9FIRM/84-453
H4CAY3_STAAU/73-452
G8PM95_PSEUV/68-450
G4HIA1_9BACL/119-507
B9LBA9_CHLSY/138-506
D1C871_SPHTD/130-501
E7XN70_SALMO/87-450
G9SHP5_CITFR/82-464
E0SXF2_STRZA/77-526
D4X814_9BURK/65-442
Q2FE32_STAA3/73-452
C4IR91_BRUAO/1-106
A0NYB1_9RHOB/72-424
G4BC00_HAEAP/50-392
D5WFY4_BURSC/118-532
F3TU20_STAEP/65-413
B8DYY9_DICTD/102-518
F9M9Z7_9STRE/75-450
H4H5J2_STAAU/91-491
H3QQD9_BRUAO/1-78
H8M8M4_SALTM/97-508
G5L6W8_SALET/3-264
E3ISH1_DESVR/104-475
F9VJC1_ARTSS/109-504
H3Q6P8_BRUAO/1-78
F9L4J2_STACP/1-281
G4NWE4_BACPN/82-468
G0B724_SERSA/163-475
D2FZZ6_STAAU/75-460
I0LDX7_9ACTO/84-479
E2XC94_SHIDY/121-263
F3I1Q4_PSESF/1-54
G4JTS2_9RHIZ/69-406
E6DN98_PROAA/97-484
B1ICU8_STRPI/75-521
A6T6S8_KLEP7/70-431
G4JQX8_9CREN/32-318
C3HPE9_BACTU/80-434
F3V5G0_SHIDY/47-404
H0TAZ3_9BRAD/75-457
E8HKF7_ECOLX/75-456
F2HAP7_BACTU/175-501
E6W8V5_PANSA/67-432
H3PN56_BRUAO/69-242
H0CLV1_STAAU/90-491
G2NTW6_STRVO/95-450
C0B438_9ENTR/78-276
F7YJC3_VIBA7/75-442
C6AY88_RHILS/94-453
C2WY09_BACCE/84-466
A8A600_ECOHS/73-455
H8YZC7_9GAMM/189-619
H4CKP7_STAAU/90-491
G6PN94_STRPN/77-526
D7D381_GEOSC/84-455
C8A340_STAAU/75-460
C9Z9X5_STRSW/85-480
F8BY03_OLICO/114-523
B8ZR20_MYCLB/101-479
Y1280_MYCTU/136-513
C7XSY6_9FUSO/73-336
C8S1T5_9RHOB/73-435
B5HXS8_9ACTO/83-470
B3HMP4_ECOLX/73-455
E1QW69_OLSUV/87-468
E5B3U4_ERWAM/70-431
C0ZIC2_BREBN/94-476
H5AX40_ECOLX/97-508
D1CAX6_SPHTD/106-472
F7Q9V9_9GAMM/68-450
D6B7X6_9ACTO/85-483
D2NPR2_ROTMD/112-487
G9Q9A4_9BACI/168-493
F2LQT7_BURGS/79-459
C0AJ87_BORBG/80-455
H7P9M0_STRPN/75-521
Q2S752_HAHCH/83-464
E5BZN3_9FUSO/74-420
C3N1N4_SULIA/81-486
A4YDW6_METS5/44-290
A3JY33_9RHOB/86-452
A1V831_BURMS/65-448
D7YZG2_ECOLX/96-479
E9VGP7_ECOLX/78-459
E5AI79_CHLP1/74-451
A6XYK8_VIBCL/82-464
Q9RTP5_DEIRA/65-448
B7NP41_ECO7I/73-455
F2HZZ4_BRUMM/68-422
B4TE89_SALHS/163-482
D3T811_THEIA/88-450
C2JUD5_LACRH/74-458
Q2KWR5_BORA1/65-420
A7MVD0_VIBHB/94-476
E8IRI1_ECOLX/75-456
A0NWL6_9RHOB/72-468
G9Y5A2_HAFAL/193-404
B6QYY2_9RHOB/99-530
D9WWS6_9ACTO/83-431
Q6W270_RHISN/87-467
I0U1A1_STAAU/26-118
F3NLF2_9ACTO/83-452
F9HL53_STRMT/75-521
A6UKK1_SINMW/75-443
C4REX8_9ACTO/79-431
H4JU75_ECOLX/64-446
Q2K249_RHIEC/81-452
C0C0U9_9CLOT/95-467
B8I2X6_CLOCE/117-499
F3XKT9_STRPN/75-521
C4S2S5_YERBE/70-432
D0KB10_PECWW/98-508
D6ILQ5_ECOLX/70-431
E3YLB8_9LIST/2-211
H1TE02_STAAU/89-491
H5P3S1_ECOLX/77-457
A4WAW6_ENT38/77-458
G6PU73_STRPN/75-521
B6EH49_ALISL/93-475
C4SG82_YERMO/62-433
B7HAV9_BACC4/97-485
D1C9F0_SPHTD/133-498
F4DCH0_AERVB/77-459
C4PRF9_CHLTJ/146-594
G6RVB4_STRPN/75-521
D9X5U7_STRVR/85-427
G7AT76_VIBCL/66-433
E1LT30_STRMT/77-525
E3J0J9_FRASU/92-453
C4WRB6_9RHIZ/96-450
F3SN73_STAWA/75-460
F1YMC6_9ACTO/91-465
A8DVB1_NEMVE/2-102
A9JXP4_BURML/77-439
C2ZNK4_BACCE/90-476
C9VMM8_BRUAO/81-437
F2LG03_BURGS/76-459
F5KWI4_PSEAI/71-452
C9CHN3_ENTCA/81-466
F9V1E6_MYCBO/75-464
D3VQ06_MYCA6/422-801
Q28NH3_JANSC/63-433
G2JA41_9BURK/11-391
B9K9B8_THENN/100-545
E3JCY9_FRASU/79-453
G8MBQ6_9BURK/72-435
D6EI87_STRLI/89-453
H5WHN1_9BURK/66-445
A5IJW1_THEP1/68-521
H7J0X3_STRPN/76-525
H7PGE1_STRPN/77-526
A3UMM8_VIBSP/125-538
E3DNP4_HALPG/74-519
E4CZD2_PROAA/97-484
F7T5V2_ALCXX/47-401
D4YPN6_9MICO/103-209
H5T684_MELPD/79-468
H2X7A9_CAEJA/74-159
I0JBR4_STAAU/75-460
E7H5J4_9BURK/68-447
Q9CIL3_LACLA/74-470
F0NSB2_LACHH/86-504
C4VRU7_9LACO/96-507
G9UBE1_SALMO/87-450
F0MAI0_ARTPP/84-442
D1FCX6_9RHIZ/76-437
F9QHV1_9MYCO/90-472
F3HJY7_PSEYM/111-521
G6IZM6_LACRH/80-476
C2PB22_BACCE/85-447
B7VJJ9_VIBSL/78-461
D5REK1_FUSNC/83-447
H4KUF7_ECOLX/164-306
F3V139_SHIDY/163-502
Q0AMR2_MARMM/69-423
H5GP21_ECOLX/70-431
F5NBL0_SHIFL/163-502
F3YN38_LISMN/78-470
G7TTG4_VIBCL/74-458
D1NX51_9BIFI/110-459
H4ILU2_ECOLX/163-502
A4WAC3_ENT38/42-424
C2RHE4_BACCE/84-465
F6E0M3_SINMK/68-451
D0JQB2_YERP1/165-359
H8IAR9_METCZ/100-463
H5YCZ2_9BRAD/70-430
E6HEX4_ENTFL/1-238
G5HGM3_9CLOT/106-480
F2HN49_LACLV/109-517
F3D6V0_PROAA/73-428
C0WQ43_LACBU/2-79
E8UFG0_TAYEM/66-447
F3TD03_STAAU/65-413
G9UFN0_SALMO/77-457
F9BRE0_VIBCL/163-351
E6FCB5_ENTFL/77-462
E9WWC0_ECOLX/97-508
A0R0X8_MYCS2/90-505
O87329_CORGT/130-499
Q739N0_BACC1/130-516
H8B311_CAMJU/81-441
E8IAC3_ECOLX/97-508
H0HJD8_9RHIZ/74-450
F8LLI5_STREH/74-523
C6BHK1_RALP1/77-438
E1MDM6_9ACTO/84-476
B0Q805_BACAN/82-465
C3ENP8_BACTK/97-485
E6V1R7_VARPE/72-435
F4LU08_TEPAE/85-437
B3GZQ4_ACTP7/69-451
F6AFP4_PSEF1/69-452
B3ZPK4_BACCE/83-465
A6AWF2_VIBHA/163-492
H1R3Z6_VIBFI/163-355
G0E3C3_ENTAK/81-464
C9QEM3_VIBOR/78-459
D5D0Q1_ECOKI/75-455
D8H115_BACAI/106-510
F8JBH4_HYPSM/186-630
C7WAX4_ENTFL/78-468
E8XUQ7_RAHSY/86-443
F5LKS2_9BACL/175-531
C5N471_STAA3/90-491
B3JAG7_BACAN/102-506
E8HTI4_ECOLX/77-457
D6KEC4_9ACTO/96-470
F8DCB5_HALXS/110-501
E0Q853_9BIFI/122-488
B6A408_RHILW/100-525
G0UHA7_9LACT/76-464
H7N911_STRPN/77-526
F1Y0S3_ECO57/163-504
Q044F3_LACGA/121-527
D3UQI4_LISSS/90-478
H1L408_GEOME/81-452
Q0SZJ7_SHIF8/67-441
A3H1G7_VIBCL/74-458
C3WA23_FUSMR/72-423
Q0A9P9_ALHEH/93-447
F1VE01_PROAA/73-428
C3EF15_BACTK/84-465
Q4JYY4_STRPN/77-120
D4I3A7_ERWAC/74-455
H3KUZ8_ECOLX/67-441
F4H8L5_CELFA/72-519
Q49WC4_STAS1/74-459
E0EHS8_ACTPL/84-446
G4P9Q7_BACIU/176-492
E1D4I9_VIBPA/165-363
Q03MT5_STRTD/81-473
C3LK57_BACAC/89-476
G2CYD5_ECOLX/81-464
D0ZGQ4_EDWTE/80-462
F0EJP2_ENTCA/97-482
B3ZSL1_BACCE/84-465
A0ZKN6_NODSP/85-498
E8VWS3_VIBVM/163-360
B5HPN5_9ACTO/88-461
C5Q7R3_STAEP/74-242
A8AGA5_CITK8/78-459
G5N463_SALET/64-446
H5L2K4_ECOLX/163-502
I0MB93_SALET/163-482
G5I8J6_9CLOT/103-453
D0GR13_VIBMI/82-464
C0X7I7_ENTFL/77-462
B7VA45_PSEA8/98-509
G6MQ58_STRPN/76-525
H0S960_9BRAD/90-459
E7XBB7_SALMO/81-464
D8N0C2_RALSL/79-440
D0JKB6_YERPD/73-455
F9E0M5_STRSA/73-519
A2SM59_METPP/74-514
Q8FUW6_BRUSU/81-438
A7N806_VIBHB/99-481
Q1YL79_MOBAS/80-461
H3ZPD1_THELI/90-456
G5U7J1_ECOLX/77-457
Q2FKI7_STAA3/70-437
D0RFR7_9RHIZ/62-435
D1F2N1_BRUML/68-422
A1WF03_VEREI/67-442
O07041_STRPN/76-466
B1HUR7_LYSSC/93-459
D9VFZ1_9ACTO/94-558
Q6ADX6_LEIXX/77-440
G7ZS89_STAAU/73-452
F2FW41_SALGL/77-457
G7ZM94_STAAU/75-460
G6F3U5_LACDE/5-132
C3MET2_RHISN/98-448
G2MZP3_MYCTU/75-464
H4U1I7_ECOLX/1-269
G6WM01_STRPN/76-525
D2C2D7_DICD5/68-450
D5U608_BRAM5/32-299
C7URS5_ENTFL/81-470
I0F3A1_9BACI/92-473
G7D096_AERSA/67-448
E3GBZ3_ENTCS/100-511
Q2W5U2_MAGSA/12-384
C2CLI1_CORST/101-478
Q48937_METBA/101-465
H7L304_STRPN/75-521
A0NI02_OENOE/70-515
A9GH06_9RHOB/67-434
D5RGZ2_9PROT/104-468
C9XTK7_CROTZ/87-468
B7JHD9_BACC0/95-482
D7DJR3_METS0/71-416
C7VXR8_ENTFL/103-511
Q9Z8Y6_CHLPN/76-454
H3UZI5_STAEP/65-413
C2W333_BACCE/84-465
C2DC57_ENTFL/86-476
Q5SL24_THET8/82-484
H8H0K5_DEIGI/74-434
C8KZJ0_9PAST/81-475
D6LMC7_9RHIZ/108-527
B1JZD0_BURCC/68-451
Q9WYE5_THEMA/114-535
F3EXG5_9PSED/101-513
F5P6R1_SHIFL/121-263
C2QU87_BACCE/78-460
E8RY05_MICSL/97-466
C7LI26_BRUMC/65-448
D3F4X0_CONWI/91-444
B4EXB0_PROMH/82-466
E2Y1C6_ENTFL/75-221
C0E2G5_9CORY/74-486
G9U1X6_SALMO/97-508
E4KNW3_9LACT/99-504
G4HK97_9BACL/256-606
D0ZKJ9_SALT1/73-455
G2TNX4_BACCO/105-504
Q5E720_VIBF1/103-489
A6T9S8_KLEP7/71-453
I0G0B8_9BRAD/73-491
A2W2D9_9BURK/78-458
B0ATQ7_BACAN/84-466
E1P7R4_ECOAB/77-457
D6Y1A5_BACIE/111-472
C6UTR3_ECO5T/75-456
F0PBM0_ENTF6/81-466
H5W8R7_RALSL/73-434
H0L3W4_SALMO/70-431
G4CC66_9CLOT/74-305
Q62MY0_BURMA/65-448
C2QEW9_BACCE/97-485
G8T5L1_BRUAO/81-437
H3SCJ5_9BACL/89-451
B9K0Q0_AGRVS/92-473
D0WXZ1_VIBAL/93-496
H7VK43_CAMCO/81-441
H7FEF2_STASA/22-114
D4EV10_ENTFL/77-462
C6J1Z2_9BACL/98-475
D4J9Q0_9FIRM/99-459
A6VWZ9_MARMS/70-439
A1WJK8_VEREI/135-522
D2BYA5_DICD5/90-471
C9ZBY7_STRSW/83-470
E4WEF2_RHOE1/105-458
I0Y6R4_9BURK/5-359
A7GL92_BACCN/100-507
G6Y3E4_9RHIZ/94-447
Q0S8L3_RHOSR/77-461
D9NN77_STRPN/75-521
C6D3X4_PAESJ/174-497
G9GZW5_9BACT/6-34
B4E8I7_BURCJ/80-463
Q6M4W7_CORGL/82-475
A0R8Q5_BACAH/78-459
D9WHQ2_9ACTO/100-459
F2F9V6_SOLSS/101-468
C9U9A1_BRUAO/82-449
G2GWF7_9ENTR/77-458
A3ZYC1_9PLAN/82-576
F3U634_ECOLX/54-436
G6ZWW3_VIBCL/99-511
D7X0K3_ECOLX/70-431
D2ADT3_SHIF2/78-459
Q3JAA6_NITOC/177-605
H0B4Z7_9ACTO/82-428
A8L676_FRASN/98-453
D8BVE6_ECOLX/77-457
C2IVP9_VIBCL/77-458
A1RT07_PYRIL/18-272
H5I331_ECOLX/77-457
C4FT64_9FIRM/96-502
D7V730_9LACO/96-507
D4UW75_ENTFL/78-468
C8W7A7_ATOPD/132-515
F5NRF4_SHIFL/164-306
F8FLR1_PAEMK/88-458
F5P808_SHIFL/70-431
B9JMC4_AGRRK/63-418
G4AVC7_AGGAC/90-433
B5R4B3_SALEP/77-457
D4IDI2_ERWAE/77-458
F3TMR4_STAAU/75-460
C9RQJ7_FIBSS/56-490
C0DBY0_9CLOT/82-188
E2X8T0_SHIDY/67-441
E3EYB1_KETVY/72-443
O86572_STRCO/112-510
Q7WHK3_BORBR/69-447
G6YI93_9RHIZ/1-376
D5UAF4_BRAM5/69-453
F8B1G4_FRADG/86-469
I0QW88_9ENTR/84-469
F9P472_STRCV/73-519
G4K747_9RHIZ/38-414
B2J9K8_NOSP7/95-461
B3EPK7_CHLPB/77-478
Q4JUD6_CORJK/104-443
E8A601_SALMO/164-371
Q8VTU5_STRTR/74-523
D3Q6C7_STANL/79-450
F9EA42_STRSA/97-453
H8MMS7_CORCM/86-441
H6NXQ3_SALTI/64-446
A4WPW8_RHOS5/126-546
E1D1D7_VIBPA/97-479
A9DF27_9RHIZ/97-450
F5ZS44_SALTU/80-461
F4DBT4_AERVB/84-446
D6KUV9_SCAIO/112-497
G9V391_SALMO/97-508
H4YTJ8_ECOLX/70-431
A9N385_SALPB/120-483
A4ZH35_LACHE/98-503
D5RTB6_9PROT/76-444
E8PPW0_THESS/67-439
Q633U5_BACCZ/87-441
C3AM84_BACMY/196-520
G7ZQI2_STAAU/28-118
Q6N3K1_RHOPA/108-525
D0T4S7_ACIRA/102-518
D3CVX1_9ACTO/89-457
G6F4F7_LACDE/76-101
D8BUN1_ECOLX/67-441
D9TCB6_MICAI/84-435
G2A2A6_ECOLX/97-508
H4LZL5_ECOLX/67-441
D0GI40_BRUML/108-527
G0DDI5_ECOLX/75-455
E4R565_PSEPB/70-461
B5S7C4_RALSL/75-447
G5LFN2_SALET/64-446
D5Z269_MYCTU/105-545
E4AVD2_PROAA/73-428
E0PXU6_STRPY/78-522
C6A3B3_THESM/82-444
B7M2N9_ECO8A/67-441
F7KHT3_9FIRM/137-561
E4HXP9_PROAA/94-478
G7HBT5_9BURK/77-439
G2JTL7_LISMN/83-474
H1Q758_9ACTO/98-460
G4QY42_CORPS/78-449
D4J6F4_9FIRM/97-447
D2PG76_SULID/35-277
G4QDJ1_TAYAM/78-465
G9UNJ7_SALMO/77-457
C3D2W2_BACTU/78-460
G8N940_9DEIN/96-507
H7KUH5_STRPN/76-525
E9W7I5_ECOLX/73-455
D7H5X5_BRUAO/73-437
E1DKP9_VIBPA/163-375
C3IGA3_BACTU/87-470
Q67T64_SYMTH/96-474
H4WMT7_ECOLX/164-306
D6B4P0_9ACTO/522-656
D1TU31_YERPE/163-475
F7JWT1_9FIRM/109-496
E0FE63_ACTPL/69-451
H0HSR3_9RHIZ/107-525
G5LBM4_SALET/74-485
D6JC78_ECOLX/97-508
F8Z6H2_VIBCL/99-511
F3QBV8_9ENTR/74-451
G0BSJ6_9ENTR/164-365
Q4MN23_BACCE/103-505
Q0SLX3_BORAP/71-447
C8K510_LISMN/78-470
G4C3Z1_SALIN/65-445
D9RJ21_STAAK/65-413
C6PRS3_9CLOT/378-743
E6PG59_9ZZZZ/76-462
D5RSX9_9PROT/77-450
E8BJX1_SALMO/70-431
C2IMP6_VIBCL/66-433
C4RW60_YERBE/3-216
D2Z7A7_9BACT/73-457
Q1MAY2_RHIL3/82-525
G6TCE3_STRPN/77-526
C1DMJ2_AZOVD/65-428
H4G4Q7_STAAU/249-591
D6UFJ7_STAAU/73-452
F0ITJ2_STRSA/97-453
G2KAD0_LISMN/83-474
E6YPP1_9RHIZ/80-453
F1T6B2_9ACTN/95-477
G2K0L2_LISMN/169-495
Q47PF1_THEFY/106-503
E6E2P6_PROAA/73-428
E8AMG7_SALMO/164-371
C8RYB8_9RHOB/96-447
H0HCN2_RHIRD/74-439
F9LZQ9_STRMT/75-521
Q311N4_DESDG/101-376
I0BM78_9BACL/89-467
F9P7H9_STRCV/75-462
C5ZHK8_BURPE/80-463
D4EBG4_AGGAC/90-131
C3KTL2_CLOB6/86-476
Q92P42_RHIME/71-447
B5RB50_SALG2/87-450
E6WNB3_PANSA/74-454
B2SBK7_BRUA1/76-437
F7XC88_SINMM/79-434
F0LTM5_VIBFN/74-457
F4M1I8_ECOLX/163-502
D5Q5C1_CLODI/84-495
H0H3Q1_RHIRD/80-449
F2N8G3_CORGP/113-504
D2FQ32_STAAU/73-452
I1D5X5_9PSEU/96-492
G5K1Q6_9STRE/74-145
G5TD17_ECOLX/164-307
G1YYY9_ECOLX/163-502
G8SV45_BRUCA/73-437
F4UU44_ECOLX/67-441
Q0EE40_PSESF/68-451
H4XK54_ECOLX/77-434
F4UI37_ECOLX/163-502
Q2JKE9_SYNJB/83-448
H0TZR4_9BRAD/106-510
E3H4M2_ROTDC/145-519
D6YCV3_CHLT5/76-443
F5L4P7_9BACI/87-444
B0A880_9FIRM/79-434
D6L9T3_9FUSO/78-450
C3NX55_VIBCJ/163-351
H4YYC9_ECOLX/97-508
G4QPG7_CORPS/102-458
C3JPB6_RHOER/110-462
G8NN62_BRUSS/69-443
G5XP44_ECOLX/70-431
I0HCZ6_ACTMI/91-465
F4FZY7_METCR/45-291
D8HDR2_STAAF/249-591
H3R3R6_BRUAO/65-448
H3LM40_KLEOX/78-458
F9YBC1_9RHOB/71-425
C9CTP8_9RHOB/1-110
F3US04_STRSA/73-519
F6G0E6_RALS8/85-459
F9YBS0_9RHOB/257-558
E5ZXF6_ECOLX/67-441
C7VBH8_ENTFL/77-473
A4SRR4_AERS4/73-454
Q8GGN1_STRAZ/91-434
E1VVB7_ARTAR/95-532
E8SAD5_MICSL/84-435
H7FD33_9CLOT/74-305
F4T9P2_ECOLX/163-502
E2Z7U6_ENTFL/77-462
G6YBM9_9RHIZ/76-432
D2C302_DICD5/63-433
Q5Z3I3_NOCFA/100-473
Q4J9Y4_SULAC/312-764
A3P9C2_BURP0/94-475
I0J8V1_STRPN/75-196
F2KG75_PSEBN/95-450
I0XNU3_9LEPT/116-500
F0EQ72_HAEPA/75-462
F5Q7Q3_SHIFL/97-508
H4KCV7_ECOLX/164-306
D4JY22_9FIRM/92-471
A3ELV0_VIBCL/90-457
I0LV58_SALET/163-482
Q08QJ7_STIAD/95-471
E8MI52_BIFL2/80-464
H4F872_9RHIZ/69-453
E6BN00_ECOLX/1-269
A0NUL3_9RHOB/114-532
A6XWT7_VIBCL/90-490
E2JYC6_ECO57/164-306
E6H8D6_ENTFL/103-511
H5KTD9_ECOLX/81-464
A8KXU7_FRASN/85-463
D8MSL5_ERWBE/77-458
E7GIM0_CLOSY/100-446
B1UTL0_BACAN/78-459
D1ENM5_9RHIZ/68-451
E0HG28_ENTFL/69-457
D0ZMS9_SALT1/164-371
C6C2X6_DICDC/62-432
C4XLE8_DESMR/102-474
C0RLT8_BRUMB/82-449
G8TX08_9FIRM/90-493
C0VR09_9CORY/113-490
A6X4T0_OCHA4/100-479
F0D0K6_SALMO/70-431
F7Y3X5_MESOW/76-452
H2GY38_CORDP/81-445
Q1BMC0_BURCA/90-473
F5YA50_TREAZ/82-416
H5ANY5_ECOLX/163-502
C2US44_BACCE/92-475
SGRR_SALPA/163-444
D0LC91_GORB4/81-438
F9T3Z8_9VIBR/174-383
D6Z3Z4_DESAT/80-448
E5YGY5_9ENTR/75-455
Q729G7_DESVH/110-522
F3QN94_9BURK/112-493
E1PI97_ECOAB/67-441
F2QF95_STROU/76-522
D3QNP6_ECOCB/70-431
G8LM38_ENTCL/163-506
G1V5T5_9DELT/71-432
E4G9N3_PROAA/91-475
H0FCL4_9BURK/67-445
B1VAW6_PHYAS/89-440
H1T9G3_STAAU/26-118
E5UAM1_ALCXX/164-603
F2K899_PSEBN/70-461
B3Q5B9_RHIE6/84-463
H4C925_STAAU/1-371
G2AEP0_ECOLX/81-155
D6LUG1_STAAU/65-413
H4NIA4_ECOLX/164-306
G0STG5_VIBMI/99-511
G4QQK4_CORPS/96-495
D8JTY2_HYPDA/104-549
F0M117_ARTPP/89-459
Q8REU1_FUSNN/71-420
G3Z5W3_9NEIS/81-460
G1ZB00_ECOLX/67-299
F3MEF1_9BACL/92-463
C7Y6A7_9LACO/78-464
D6KJX9_9FIRM/75-438
D4TF41_9NOST/86-499
E4A5Y9_PROAA/97-484
D8CD01_ECOLX/75-455
F5SKH9_9BACL/104-483
G0CWD4_CORUB/90-481
C4G6Z5_ABIDE/123-565
H1EK36_ECOLX/70-431
D6I7W3_ECOLX/70-431
E7XB58_SALMO/80-461
D2C760_THENR/77-519
B5P0K2_SALET/81-464
B3BI89_ECO57/96-479
G6ZNZ0_VIBCL/66-433
D9UHC3_9ACTO/107-483
B2Q3Q0_PROST/73-456
H0FT98_RHIML/71-444
C7LJL8_BRUMC/81-438
C7ME19_BRAFD/82-452
Q7WDI5_BORBR/71-444
D8AWM3_ECOLX/96-479
C2D194_LACBR/75-461
E5WSI3_9BACI/87-229
D6LTB7_9RHIZ/69-443
Q3DDW7_STRAG/80-472
Q11LB8_MESSB/94-469
I0J8L2_STRMT/84-389
H8K128_VIBCL/99-511
B5FUA2_SALDC/80-461
D5MVF9_BACPN/94-475
E7H082_9BURK/72-414
G6LBQ5_STRPN/77-526
I0C335_STAA5/75-460
B9ME40_ACIET/74-426
E6YDU8_STRTA/83-295
C8WRK9_ALIAD/94-497
B6WQS4_9DELT/69-440
E1X3D0_BACMS/75-464
A0NLY5_9RHOB/76-432
A9AQU7_BURM1/34-402
H4DWI1_STAAU/249-591
C2PQ82_BACCE/112-499
D4XVZ9_9MOLU/168-719
Q8KUE4_VIBFI/76-457
E8LX12_9VIBR/161-319
H7EED4_SALHO/64-446
Q0K8E7_CUPNH/88-460
D0DDH5_9RHOB/73-447
Q03PN7_LACBA/77-461
C4SLM1_YERFR/80-451
F4MAQ1_ECOLX/70-431
I0J8X0_STRPN/77-385
C2X7Q0_BACCE/175-500
Q8KJ81_RHILI/73-441
F6CLQ1_DESK7/87-451
H4A7E7_STAAU/73-452
D6A0A0_9ACTO/121-513
G4CYP8_9ACTO/1-116
E7P6T3_PSESG/80-450
F0EP83_ENTCA/84-474
B6ZYQ6_ECO57/97-508
B9YA05_9FIRM/89-446
H0RT53_9BRAD/69-445
F3ZEJ1_9ACTO/79-432
E2KRG5_ECO57/77-457
F9R1S3_ECOLX/73-455
B2PQ86_ECO57/77-457
Q03JP9_STRTD/74-523
A5XT40_BURML/65-448
H0HG74_RHIRD/84-423
F0FGH3_STRSA/78-526
Q7NGG5_GLOVI/199-571
Q7CK26_YERPE/165-359
D9PZI2_ACIS3/51-281
H4T9X8_ECOLX/97-508
F8YHS6_ECOLX/97-508
H7NYM2_STRPN/77-526
C4S7Q4_YERMO/152-349
H7UH03_CAMCO/81-441
Q87WL2_PSESM/71-426
C6GS67_STRSX/100-507
Q48E10_PSE14/68-451
F8M2T7_MYCA0/90-473
D0AUX2_BRUAO/73-437
C6BGA1_RALP1/96-532
F5LVP8_GARVA/138-494
C6M616_NEISI/65-444
Q146I9_BURXL/65-448
E0FE62_ACTPL/67-449
D2S0N2_HALTV/38-448
G5KVS9_ECOLX/70-441
F8YDQ8_ECOLX/70-431
F9KLP2_STAAU/90-491
Q7A6F2_STAAN/75-460
O59612_PYRHO/121-622
G8RIN0_MYCRN/86-468
F0YZI6_9CLOT/84-444
H4SA59_ECOLX/65-445
G6T620_STRPN/77-526
E7PYX0_STRDY/78-522
C9CSS8_9RHOB/74-433
B1W5U8_STRGG/97-447
G5G395_HAEAP/101-443
H3VEG8_STAEP/73-452
E8P5S5_YERPH/98-508
Q8YCP1_BRUME/69-443
Q2JYU5_RHIEC/106-455
H6R6H2_NOCCG/93-467
A1R315_ARTAT/131-484
E0I215_9BACT/72-441
F9JMD0_STAAU/8-409
F9Y0G3_BIFBU/85-447
E3Z0W5_LISIO/2-112
B4T6T6_SALNS/80-461
C2NUY2_BACCE/86-448
D9PAM2_ACTPL/67-449
D2BNA6_LACLK/74-470
E0QYS2_ECOLX/78-459
C9QJY6_VIBOR/76-458
I0FZW6_9BRAD/42-402
E6F114_ENTFL/103-511
C6WF45_ACTMD/88-481
F9Y4U4_9RHOB/66-449
H4L784_ECOLX/163-502
C7WDC0_ENTFL/81-470
B5F0X3_SALA4/70-431
F7Y2D8_MESOW/69-421
G0PPR6_STRGR/591-724
G4B7I6_AGGAC/1-153
I0J911_STRPN/76-386
F2M414_LACCC/82-468
E7YI38_SALMO/80-461
G8U8H7_BACCE/97-485
D5U1H5_THEAM/29-316
E6TZ04_BACCJ/72-428
H0KH41_AGGAC/75-462
C3E6G7_BACTU/97-485
H0T8K2_9BRAD/106-520
D2YG14_VIBMI/82-464
E5TCJ1_STAAU/65-413
D0KDQ9_PECWW/94-477
A6FBC6_9GAMM/85-467
C2PAW2_BACCE/168-494
C6XTE8_PEDHD/72-463
D5Z2J0_MYCTU/2-280
Q13N70_BURXL/109-457
C9YJN5_CLODR/76-439
H7LLC1_STRPN/76-525
B7NNR1_ECO7I/70-431
E0EK59_ACTPL/9-391
C2Z925_BACCE/78-460
E7H5L2_9BURK/69-430
C8UL55_ECO1A/70-431
C3D4X4_BACTU/98-486
E8ETU0_SALMO/87-450
Q47NW5_THEFY/102-501
C7W3T8_ENTFL/77-473
E7VDH4_SALMO/64-446
Q4QLH0_HAEI8/75-462
I0MEC5_SALET/70-431
Q6MU57_MYCMS/273-585
C7XQ48_9FUSO/84-450
A3K389_9RHOB/70-429
A0AEX4_LISW6/78-469
C6B6H4_RHILS/63-437
G9Z4A2_9ENTR/164-414
F7MI48_9FUSO/77-429
E7ZX23_SALMO/64-446
C0ZB27_BREBN/96-472
A6B3J3_VIBPA/81-463
A5F940_VIBC3/74-458
C1B0I5_RHOOB/93-465
D8FD40_9DELT/101-476
G6G5S0_9FIRM/80-457
A9JYA1_BURML/74-442
H5PIP1_ECOLX/70-451
D5U5A6_BRAM5/72-459
B3I6R5_ECOLX/77-434
H5JGT8_ECOLX/78-459
D4W0D4_ENTFC/77-526
E8XS73_RAHSY/71-440
F5WBJ4_STAAU/26-118
Q8EG09_SHEON/59-440
F0Z1Q4_9CLOT/76-432
H5VTA9_SALSE/70-431
G6ETP5_LACDE/82-241
C2C6F1_VIBCL/163-351
B1JLT6_YERPY/70-441
F5MHN7_SHIFL/121-263
H5V1F0_ESCHE/73-455
D7V7Z5_LACPN/87-475
E3HPG4_ACHXA/69-447
D6LGL7_9FUSO/110-517
H5R973_ECOLX/77-434
H2GM68_CORDP/102-466
A3SB38_9RHOB/69-483
A0RGX9_BACAH/97-485
B1W2Z6_STRGG/83-451
H6MIX6_ECOLX/67-441
E2XR15_PSEFL/111-521
B2U1M8_SHIB3/77-434
E2CK15_9RHOB/79-442
G6F6P4_LACDE/82-476
E8FZ52_SALMO/97-508
G8MH63_9BURK/82-438
F3SLB2_STRSA/74-521
F2NRB1_MARHT/62-421
E8TIH0_MESCW/108-472
F2EYJ4_PANAA/100-510
B3YZL4_BACCE/86-469
E7RWT0_9BURK/114-528
G2JIM9_ACIBA/99-515
C7V1M8_ENTFL/85-470
H0H312_RHIRD/81-444
C4FDG8_9BIFI/97-461
D0HQ44_VIBCL/66-429
C9A2X4_ENTGA/84-474
H2HJF8_CORDP/81-445
H5A882_ECOLX/47-404
H7GNU4_STRPN/75-521
E7QN05_9EURY/83-456
E8YNK7_9BURK/118-479
D5WBV6_BURSC/118-480
F4CR92_PSEUX/90-452
D3STK0_NATMM/18-134
B0UNK6_METS4/105-525
F3GE25_PSESJ/64-438
E6DYJ5_PROAA/94-478
D0HEN5_VIBMI/99-511
G6Y1S5_RHIRD/69-453
D9VAZ8_9ACTO/75-442
H0UCR5_BRELA/61-469
G6U444_STRPN/76-525
H6LLV5_STAAU/90-491
H0BJL8_9ACTO/598-735
H0ILX7_MYCAB/50-434
C1FL27_CLOBJ/86-476
H0L463_SALMO/163-444
B8DTP9_BIFA0/129-503
D3R132_CLOB3/61-425
G6B523_CLODI/78-440
E8DD08_SALMO/81-464
F6C1L5_SINMB/69-422
H3PZ31_BRUAO/76-437
B2TS76_CLOBB/81-479
H3WF45_STAEP/73-452
H0A3G0_9PROT/71-443
D5XE88_THEPJ/80-450
Q7MHY3_VIBVY/75-458
E5TJ20_STAAU/65-413
D4EHE4_ENTFL/1-76
A0JYT1_ARTS2/84-470
A3X844_9RHOB/30-392
B8I3V5_CLOCE/72-462
E3BJC5_9VIBR/163-392
C4IAJ3_BURPE/94-475
C2T437_BACCE/97-485
E1M8A9_9STRE/76-366
C6CBH5_DICDC/91-468
C1AMS3_MYCBT/136-513
C1A9A8_GEMAT/69-450
H4DYJ2_STAAU/1-371
H4G8T0_STAAU/86-200
E9A3Z5_SALET/97-508
D0DKU2_9LACO/1-250
A5EFN4_BRASB/54-414
H3YSE8_STAAU/73-452
F3YN23_LISMN/80-445
F3XBH2_STRPN/76-525
C5CQN9_VARPS/85-451
F3RLG1_LISMN/169-495
I0N4C4_STRPN/75-521
A7ZW20_ECOHS/163-502
G9Y7E7_HAFAL/75-455
E6QRW5_9ZZZZ/144-578
GSIB_ECOLI/70-431
F3HGD2_PSEYM/70-406
H4BUU2_STAAU/249-591
G4BAA0_AGGAC/70-445
Q141K3_BURXL/108-523
F3R795_ENTFL/80-472
C5F6C1_LACPA/73-462
D9W7Q1_9ACTO/90-431
B6R330_9RHOB/76-437
F0GBV9_9BURK/80-463
E6SMF2_THEM7/97-500
A6VWW0_MARMS/78-441
B7H3J5_ACIB3/78-513
C3WZ29_9FUSO/75-422
D3P6N8_AZOS1/113-540
H9YK22_ECOKO/96-479
C2VAB0_BACCE/78-461
C2V477_BACCE/176-336
F7TRN8_BRELA/89-467
A1WJ13_VEREI/72-450
E5XZU1_9BIFI/80-468
D6V6L8_9BRAD/104-518
C1HKC9_9ESCH/84-464
C4TV61_YERKR/59-421
Q1RC65_ECOUT/78-459
E1TRF0_LACPS/87-475
H3STM4_PSEAE/70-453
B0NEG3_EUBSP/80-430
G6C2Z9_9FUSO/80-160
Q7NR48_CHRVO/95-477
E9UGU9_ECOLX/96-479
H8NNU1_RAHAQ/65-423
E4E3R9_PROAA/97-484
C5EGK5_9FIRM/94-456
Q2FI86_STAA3/90-491
E9W442_ECOLX/97-508
A6X7A1_OCHA4/72-452
E1I0K0_ECOLX/1-269
B3ZVB3_BACCE/102-506
D6U4W3_9CHLR/96-491
H6NZ58_SALTI/77-457
E8N729_MICTS/86-459
B2DYS6_STRPN/75-521
F3T966_STAAU/75-460
A5EL11_BRASB/75-441
G0I445_CORPS/95-494
F8K2L0_STREN/75-437
G8SAI2_ACTS5/89-480
B5YZS9_ECO5E/70-451
Q3J2X7_RHOS4/60-424
B1J8K0_PSEPW/95-508
G0SSP3_VIBMI/102-537
F5N9X9_SHIFL/64-446
C6B9S4_RHILS/71-426
F9R301_ECOLX/75-455
A4F810_SACEN/72-460
F3BRA8_PROAA/91-475
D0GM09_9FUSO/83-472
E6J5U0_9ACTO/96-391
C5BUT0_BEUC1/85-466
Q0FFZ9_9RHOB/64-434
A4VCB3_9LACT/102-517
G2J946_9BURK/73-455
C7VDB2_ENTFL/78-468
D6FQL9_MYCTU/105-545
B1QM73_CLOBO/76-450
D8A1Y7_ECOLX/84-464
G0CW50_CORUB/75-422
E0F7T6_ACTPL/84-446
B1LAB7_THESQ/70-469
F2H5E7_BACTU/178-501
E0SI81_DICD3/95-444
E6CF82_PROAA/73-428
B9JQL1_AGRRK/95-464
C2Q6E7_BACCE/84-466
H7NQJ6_STRPN/76-525
E0SJ36_DICD3/75-436
H0QR85_ARTGO/84-484
D3D120_9ACTO/96-478
C0CII3_9FIRM/92-460
I0NZ83_STRPN/76-525
E7TPN3_ECO57/54-436
H1H9X5_9FLAO/73-452
Q1H130_METFK/105-517
G0SQI6_VIBMI/74-457
E4D7D8_PROAA/73-428
B7RMT0_9RHOB/3-264
D4E5S1_SEROD/82-465
G4B9W8_AGGAC/2-203
C7QAX9_CATAD/100-479
Q83RL7_SHIFL/78-459
H0PM00_9SYNC/106-517
D2FS12_STAAU/249-591
H3L6U7_KLEOX/78-458
C2RJ46_BACCE/85-447
B7VT70_VIBSL/98-480
H0S6V4_9BRAD/91-460
Q8X525_ECO57/75-456
F6FDL8_CHLPS/76-454
C0RP35_BORBG/71-447
D7ASZ0_THEM3/112-503
F4DG23_AERVB/85-465
G8AWZ6_AZOBR/79-440
H7Q9U8_STRPN/76-525
F4B3K5_KROS4/78-459
H5T5K4_MELPD/85-475
H3KIQ4_ECOLX/163-502
B9LY66_BORBG/74-450
F3DFI0_9PSED/101-513
E8YTP4_9BURK/83-463
F9U3R7_MARPU/176-604
Q733Q6_BACC1/97-485
D4FGP2_9LACO/79-466
Q0K7J6_CUPNH/78-479
E8XS40_RAHSY/91-448
D4I7K4_ERWAE/71-440
C3AU87_BACMY/176-339
E7NW51_TREPH/36-306
E2YPY5_ENTFL/83-472
H3USK4_STAEP/73-452
H6MJM0_ECOLX/73-455
F0GZV3_9FIRM/117-629
B9K5I6_AGRVS/124-479
G5IAY8_9CLOT/108-489
A0KDN2_BURCH/83-465
F7PBK5_MYCPA/1-348
E1TGY2_BURSG/127-541
A9WBN5_CHLAA/33-234
D6LIM7_9FUSO/76-424
B5EPZ9_ACIF5/39-429
C2NG58_BACCE/78-461
I0T5B9_STRMT/77-525
G8R962_STAAU/65-413
Q26CV4_FLABB/70-448
D8BQ46_ECOLX/122-264
D2F3L9_STAAU/26-118
B1REZ4_CLOPF/111-496
D2A8K3_SHIF2/121-263
E0J5W0_ECOLW/70-431
D6T6V7_STAAU/90-491
Q8XI48_CLOPE/111-496
E0E8J7_ACTPL/93-434
H5XCQ4_9PSEU/113-495
C7XQP6_9FUSO/78-450
G4REG9_PELHB/67-445
C9CTP7_9RHOB/68-226
E0NJ07_9FIRM/69-423
D4E3W9_SEROD/108-518
C6CP28_DICZE/72-437
G1WW04_9FIRM/79-466
H8WLX1_CHLTH/66-388
Q0RID8_FRAAA/90-462
A1B2M4_PARDP/73-456
C1AIB8_MYCBT/75-464
D2YJ11_VIBMI/77-458
F1V179_PROAA/97-484
H5W4J6_SALEN/64-446
C2HKM5_LACAI/1-220
B1YX73_BURA4/78-446
E6HAX0_ENTFL/1-76
G6T1V7_STRPN/76-525
G7D7Z0_BRAJP/70-438
E5U954_ALCXX/87-456
A0KYK8_SHESA/75-456
H8MHN9_CORCM/98-496
H5MSE5_ECOLX/1-171
Q3D771_STRAG/82-451
G7V272_LACRH/72-461
H0JP63_9NOCA/95-497
B1MWS9_LEUCK/77-465
I0RTK7_MYCPH/94-472
G9V006_SALMO/77-457
B7V042_PSEA8/68-450
E2PRS6_9RHIZ/68-451
B5UJS5_BACCE/175-501
A2PBP1_VIBCL/90-490
A9MD10_BRUC2/81-454
H1PT72_9FUSO/73-422
A7MF22_CROS8/70-431
H3PCY7_BRUAO/117-531
G9TEF3_SALMO/80-461
C2LIN2_PROMI/163-356
Q113Z9_TRIEI/94-467
Q13L42_BURXL/79-459
B4V142_9ACTO/98-493
C2FE12_LACPA/73-462
G2AM57_ECOLX/73-455
D2TB59_ERWP6/68-450
E3D926_GARV3/117-499
A5IN33_THEP1/64-422
H7F8V8_9LIST/75-467
E7NBF6_9ACTO/78-438
A8SJU9_9FIRM/132-531
G2NTU4_STRVO/80-446
A6UKX3_SINMW/104-537
B1WYA4_CYAA5/85-488
E7IXX8_ECOLX/77-434
B2IIT6_BEII9/78-444
H2BJM9_STRPN/75-447
G7LMD9_9ENTR/82-456
E8NYK0_YERPH/165-359
D2Z8T2_9BACT/395-544
B2PB02_ECO57/163-504
B4TAW7_SALHS/175-376
Q1M4U3_RHIL3/87-449
E3ZLF5_LISSE/78-470
H3T5D3_PSEAE/98-509
B1QCI5_CLOBO/81-444
B4WMZ8_9SYNE/93-476
C1B4D5_RHOOB/96-496
E7P308_PSESG/101-513
G9U353_SALMO/70-431
D1CAI3_SPHTD/133-520
G5HHC7_9CLOT/109-496
E1LXR5_STROR/76-525
I0L2E8_9ACTO/84-464
F4CUB8_PSEUX/86-459
G2IGJ7_9CLOT/117-514
F5SV59_9GAMM/141-565
E1HRH6_ECOLX/84-464
G8NDI7_9DEIN/67-439
D4X8V4_9BURK/65-421
MPPA_ECOLI/77-457
C2X8M1_BACCE/87-470
D5P8U2_9MYCO/73-464
C2UA06_BACCE/85-447
G0CXT3_CORUB/91-422
D9XCZ3_STRVR/86-466
F0NGD5_SULIR/35-277
E1IVE3_ECOLX/84-464
B5YAT6_DICT6/102-518
E0MZE1_9CORY/83-425
C4SAX5_YERMO/50-412
C9CYV5_9RHOB/77-445
G9ZQW7_9LACO/108-525
D3RT56_ALLVD/166-594
E1WC09_SALTS/77-457
G9ZZC6_9PROT/95-154
G9VV56_SALMO/87-450
D2C4N8_THENR/64-422
E8QCT8_STRED/78-522
F8IC43_SULAT/80-483
E6I4M5_ENTFL/86-476
C7D0S0_ENTFL/77-462
F0ETU3_HAEPA/92-460
B5C5Y2_SALET/175-376
C3IGA9_BACTU/91-474
H2CIK9_9LEPT/100-477
F0Q5H8_ACIAP/72-435
E9Y9Y8_ECOLX/77-457
G8P5E8_LACLC/83-472
B7HJM5_BACC4/78-459
H2I7U4_CORDP/80-452
D1WKG6_STAEP/10-92
D2UKV7_STAAU/75-460
E9Y2S8_ECOLX/75-455
F3UJD3_STRSA/64-439
F3HAN1_PSESX/2-82
Q5JJ92_PYRKO/133-612
A6CIY3_9BACI/160-319
H4NN35_ECOLX/70-451
F0FMI8_STRSA/74-521
F9NQV4_PROAA/94-478
A2RCJ8_STRPG/81-525
E0DRA4_9RHIZ/117-531
Q89D29_BRAJA/102-472
G2B0W7_ECOLX/67-441
E9YBN0_ECOLX/82-493
E6CIM0_PROAA/91-475
A9CGM8_AGRT5/80-459
C8U7E8_ECO10/77-457
C9XWJ6_CROTZ/115-526
F7SDN8_LACJH/99-506
H8DR38_9ENTR/69-430
F6EDW5_SINMK/88-456
F3IMW5_PSESL/71-426
B9JKE4_AGRRK/61-441
F7U3X7_RHIRD/107-527
G2ICG7_9CLOT/114-506
Q1C4L6_YERPA/165-359
D1FJF5_9RHIZ/68-451
D6SDW4_STAAU/65-413
I0P1Z6_STRPN/76-525
C3GVF2_BACTU/84-466
Q03V52_LEUMM/165-485
E9WDS3_ECOLX/81-464
C0BUW5_9BIFI/103-444
F8CTK6_BACTR/73-427
H5U8C4_9ACTO/95-483
D7VA28_LACPN/78-470
C8AF13_STAAU/73-452
H4UG73_ECOLX/70-431
Q3M1P3_ANAVT/77-443
A3I4D8_9BACI/108-524
B3Z352_BACCE/168-495
H7KGR5_STRPN/76-525
E3EHP2_PAEPS/115-499
D3PAM0_DEFDS/86-457
E5XMK9_9ACTO/1-232
H8BIH2_CAMJU/62-422
E8BQM9_SALMO/164-371
E6ARI7_ECOLX/75-455
Q1ZMH5_PHOAS/77-459
C4FBF9_9ACTN/96-445
C5CBC6_MICLC/112-539
F7KFP3_9FIRM/99-499
D9WTH4_9ACTO/141-493
Q1BW33_BURCA/83-465
Q5HQH5_STAEQ/74-459
H0LNJ4_SALMO/165-337
F0CPP9_SALMO/70-431
C6LB16_9FIRM/52-417
H6N9C8_9BACL/82-446
C3NAA0_SULIY/82-488
Q8DW25_STRMU/80-470
B6XID7_9ENTR/84-465
E3BZK0_9LACO/101-505
E7H6C9_9BURK/89-445
A4JP55_BURVG/75-443
D9PQH0_PEPMA/124-533
D2PAR4_LISM2/80-445
G5ETL3_9MICC/124-490
Q89K55_BRAJA/67-442
A7BBY9_9ACTO/94-445
B6GEE5_9ACTN/80-522
F3FRX8_PSESX/108-485
G2JQ82_LISMN/89-477
H1PQS6_9FUSO/78-429
D5DNP0_BACMQ/84-459
G7UF49_PANAN/76-459
A7K6A7_VIBSE/78-461
E6D0C4_PROAA/107-486
H5JU62_ECOLX/164-306
F9QYC2_ECOLX/97-508
E6F5M3_ENTFL/77-473
E6IDG0_ENTFL/103-511
I0T8Y6_STRMT/76-523
B5YCX4_DICT6/75-441
D2PMG3_KRIFD/73-457
Q4L500_STAHJ/74-459
Q7WAD4_BORPA/88-427
D3SI70_DEHSG/78-452
A8MGZ9_ALKOO/92-484
B4SDZ5_PELPB/116-516
E3HL50_ACHXA/89-449
F0LS07_VIBFN/82-464
A9MQ36_SALAR/80-461
E4Q421_CALOW/77-459
C9TK20_9RHIZ/117-531
E8NCK0_MICTS/94-460
F5KA71_PSEAI/1-241
G0E519_ENTAK/163-475
D4R2L8_ENTFC/83-473
D1RS46_SEROD/81-462
E8TMT5_MESCW/107-527
D2U1G1_9ENTR/66-440
Q9EY53_STAAU/249-591
E0M342_9ENTR/71-440
H4XIF8_ECOLX/70-431
E9SY05_COREQ/92-446
C9QVY1_ECOD1/77-434
D0DK98_9LACO/25-329
F6E0S5_SINMK/106-519
C7MIU6_MYCML/272-609
G7LWJ9_9ENTR/163-361
C6UGU2_ECOBR/78-459
F3VKI2_STRPN/77-526
C9UTQ4_BRUAO/65-448
A6U097_STAA2/90-491
H4D2R1_STAAU/75-460
Q2T689_BURTA/77-439
H3QXN6_BRUAO/65-448
H1C2K3_ECOLX/77-457
B1KW83_CLOBM/82-448
D2UIY0_STAAU/26-118
I0GC46_9BRAD/68-446
F3GLN3_PSESJ/1-144
G2CM13_ECOLX/47-404
E8QND2_HELPR/90-466
G0I111_CORPS/91-422
Q930N2_RHIME/75-448
E8VLZ6_VIBVM/94-497
D2TK91_CITRI/77-457
B7UFJ4_ECO27/97-508
G8T551_BRUAO/65-448
E8Y4K1_ECOKO/70-431
Q8TRD1_METAC/78-440
B1ZJW9_METPB/72-454
I0N450_SALET/80-461
D7BRS0_STRBB/329-598
F9QTH0_9MYCO/103-495
H4IAJ5_ECOLX/77-457
A4LNF8_BURPE/94-475
A0AEW4_LISW6/78-470
G0G3T4_AMYMD/68-404
E2XUV8_PSEFL/115-464
C9C449_ENTFC/96-511
A5URU3_ROSS1/112-482
B9YZL6_9NEIS/68-451
C0Z992_BREBN/94-448
H3RU87_STAAU/65-413
A1R8F3_ARTAT/119-505
Q3AD10_CARHZ/80-450
E7VAW9_SALMO/77-457
B5GQ66_STRCL/77-483
C3IMC2_BACTU/95-482
E8WAK1_STRFA/104-501
Q1J9M7_STRPB/84-450
A5KEQ6_CAMJU/81-441
F6IXJ3_LACPE/75-462
A8MD54_CALMQ/90-508
G5Q2B1_SALMO/42-423
G8LD04_ENTCL/97-479
F9S5W1_9VIBR/78-461
G5M5Q9_SALET/102-513
B3XC21_ECOLX/64-445
C6CL99_DICZE/68-450
A0NZ99_9RHOB/81-444
D9UKM5_9ACTO/84-468
A9WZ96_BRUSI/69-443
G7W452_PAETH/86-469
D5WKM2_BURSC/78-443
H1YJT4_9GAMM/75-456
C3TBX0_ECOLX/78-459
H1C8R9_9FIRM/84-429
F9REI4_9VIBR/66-432
G6SEJ8_STRPN/75-521
F2GW70_BRUM5/81-438
B3B614_ECO57/70-431
B7XT01_BORGR/80-455
F9BBT2_VIBCL/163-381
E6G7G9_ENTFL/86-476
H5TZU2_9ACTO/90-507
B7GIJ5_ANOFW/84-455
H8B8S5_CAMJU/81-441
G5RF71_SALET/42-435
C2DJ96_ECOLX/73-455
F9H2T5_HAEHA/91-434
I0TUC3_STAAU/90-491
E0FDU3_ACTPL/83-465
B8IGZ0_METNO/107-456
E3E8Y5_PAEPS/177-449
B6A5G4_RHILW/78-430
B8ZNJ7_STRPJ/77-526
H5PDL7_ECOLX/163-502
B9JE31_AGRRK/81-460
G5MJH6_SALET/87-450
D3QHR1_STALH/70-438
B9E183_CLOK1/92-452
C8A7L7_STAAU/249-591
F4R2A2_BREDI/67-430
B3DQV2_BIFLD/80-464
H0GAQ2_RHIML/58-409
E9UJZ1_ECOLX/1-171
E6E5H8_PROAA/91-475
D3AKN7_9CLOT/139-489
A5KX30_9GAMM/157-517
C8WZK7_DESRD/100-512
D5RS12_9PROT/77-453
H0MFP3_SALMO/81-464
Q52188_ENTFL/83-472
Q5V092_HALMA/102-474
D4I3G5_ERWAC/79-462
F8B5I2_FRADG/92-500
Y3859_BRUME/76-437
E4M4I0_9FIRM/116-471
B5FK50_SALDC/87-450
A6XR37_VIBCL/79-442
H0G995_RHIML/80-463
E2ZTI5_PSEAI/70-453
B8IB49_METNO/72-446
H1XNX0_9BACT/67-441
E1IFD7_9CHLR/138-509
G6AAB3_STRIT/73-519
D2BJ71_DEHSV/82-456
H4VRE9_ECOLX/163-502
Q133I2_RHOPS/114-526
F5Y7A6_TREAZ/73-451
H5BQ35_ECOLX/47-404
B3BKI7_ECO57/77-434
C7BYN8_HELPB/90-466
F3F3B0_9PSED/80-458
Q2K036_RHIEC/100-525
H3STM2_PSEAE/68-450
H1QNQ7_9ACTO/82-451
G8T5G0_BRUAO/76-437
G4R7E1_PELHB/76-421
H5G7N3_ECOLX/164-306
A2W4L6_9BURK/75-440
C7CP28_ENTFL/103-511
H7I8N9_STRPN/75-521
B4TWV6_SALSV/163-444
E4LFJ6_9FIRM/75-439
H0A0U1_9PROT/71-440
C3GHF5_BACTU/78-461
G6F3U4_LACDE/1-214
D9I7L7_9BACT/73-455
D6TK09_9CHLR/105-488
C9T0P5_9RHIZ/76-331
C8ZXN9_ENTGA/85-447
C6WIT2_ACTMD/93-467
Q8TKF2_METAC/94-458
H5M7B5_ECOLX/54-436
B8ICE4_METNO/66-449
G5MVR3_SALET/1-121
C2HKM2_LACAI/82-468
H7N4P0_STRPN/76-525
Q6URQ6_XENNE/84-469
F3K2T7_PSESZ/67-450
Q7WQA7_BORBR/77-442
D9TBQ3_MICAI/83-434
F0CUJ6_SALMO/70-431
H5MAH7_ECOLX/163-502
D2C1S9_DICD5/99-509
A1SSF1_PSYIN/66-433
D9TPU5_THETC/107-500
D2FU16_STAAU/1-371
C4HVI1_YERPE/79-461
B8ICG8_METNO/121-532
F3S5X9_9PROT/82-474
I0D5G9_BACAN/109-497
G5NC98_SALET/33-416
G2H8K8_9DELT/70-435
C2VKM8_BACCE/176-336
D6KRY6_9FIRM/81-436
Q692I9_STRPN/75-254
H8JMA1_MYCIT/112-502
C8UI26_ECO1A/73-455
D6DVP3_ENTCL/164-305
E3WD53_ENTFL/68-457
C8MTQ7_STAAU/65-413
C2E7C1_LACJH/96-297
D6TGM8_9CHLR/91-485
I0SFG6_STRAP/75-524
H7M9A7_STRPN/76-525
G0CPE9_CORUL/91-422
E2UNU0_MYCTU/90-473
F9RIR7_9VIBR/99-512
D6FMM2_MYCTU/90-473
F9THT0_9VIBR/163-353
C9T1P4_9RHIZ/82-449
G1ZIL4_ECOLX/47-172
C0Z995_BREBN/90-444
B8E1L8_DICTD/75-473
C4X1Z0_KLEPN/65-439
F9DUF8_9BACL/92-498
D5X0M8_THIK1/118-529
F9BB15_VIBCL/99-511
A7GWK1_CAMC5/61-432
B2S7R8_BRUA1/108-527
E4HF06_PROAA/86-457
A4NY11_HAEIF/3-213
D4TPR9_9NOST/86-499
D0PMS4_BRUSS/108-527
Q1GKP5_SILST/77-445
B2JDX4_BURP8/122-484
G2EYW4_ECOLX/70-431
H0KGA9_AGGAC/90-433
B7QTC4_9RHOB/107-477
A7K4J4_VIBSE/108-490
F5PQ45_SHIFL/64-445
A6DXL2_9RHOB/70-476
I0ZXP1_ECOLX/73-455
E8HEP4_ECO57/77-457
F3ARK3_9FIRM/105-487
E1LEZ4_STRMT/75-521
B0QWG4_HAEPR/87-449
B5GGX6_9ACTO/101-498
C3WX11_9FUSO/59-429
A9G566_9RHOB/101-469
E8N2W8_ANATU/518-579
G6ETF3_LACDE/9-225
Q8Y486_LISMO/83-474
E6AYZ4_ECOLX/65-445
B9L1T9_THERP/130-498
F3E186_9PSED/115-464
Q9ADY2_RHIRD/84-440
A0B0Z9_BURCH/78-446
Q73DI8_BACC1/102-505
Q9Z8Y9_CHLPN/77-456
Q841Z6_9LACT/102-517
F2LXA4_HIPMA/72-430
H0MJF4_SALMO/163-444
E6HXW7_ENTFL/86-476
E8XKW4_SALT4/120-503
H3ZVW1_STAAU/75-460
H4ZC17_ECOLX/81-464
F5RVV6_9ENTR/163-475
B7V037_PSEA8/71-452
F3WPE8_SHIBO/63-445
H5HW05_ECOLX/54-436
F2GYP3_BRUM5/82-449
D2F3L9_STAAU/249-591
C4WKZ1_9RHIZ/65-448
I0XEI4_STAAU/90-491
C4LJS2_CORK4/101-452
D0GK14_9FUSO/103-491
G2CXF3_ECOLX/78-459
Q8TN16_METAC/96-468
C3KTR3_CLOB6/87-452
E8KL72_STRSA/74-520
Q1IQW7_KORVE/64-383
F1VX79_9BURK/74-509
Q1BB02_MYCSS/80-440
C9A213_ENTGA/104-513
H2I565_CORDP/102-466
Q12GF2_POLSJ/76-438
Q2FMW7_METHJ/72-442
G7T2X9_SALPS/80-461
D7ZCX2_ECOLX/97-508
B3IEW0_ECOLX/77-434
D1BE86_SANKS/87-462
D8FTD1_9CYAN/94-461
F2K896_PSEBN/68-451
Q83RN0_SHIFL/81-464
C3IDR3_BACTU/84-465
B8G671_CHLAD/130-497
A4QGI0_CORGB/93-492
G7BTH4_VIBCL/74-458
Q828J9_STRAW/79-448
G6U1Z3_STRPN/77-526
Q6HM01_BACHK/82-465
F0LX25_VIBFN/163-351
G8NKP1_BRUSS/73-437
C8T698_KLEPR/78-459
G4CYP9_9ACTO/99-337
G4AJG8_AGGAC/77-171
E0UK03_CYAP2/78-490
H5V9W6_HELBI/55-414
E1I4Q7_ECOLX/97-508
B0UNN5_METS4/76-447
B5UKX3_BACCE/97-485
B9E0H9_CLOK1/79-455
F3CAH1_PSESG/144-553
A4WPG4_RHOS5/75-444
G4L6W3_TETHN/1-51
D1FB91_9RHIZ/68-422
A4QEZ7_CORGB/82-455
B7RJM8_9RHOB/68-419
I0R175_9MICO/87-520
H3VKS7_STAHO/87-491
F4UR15_ECOLX/97-508
F5N215_SHIFL/70-451
G8LC95_ENTCL/71-428
E1JF67_ECOLX/84-464
F2JWX1_MARM1/71-453
C5ESY7_9FIRM/98-473
F7VAA9_9PROT/88-462
Y2616_MYCBO/90-473
H0UMD6_9BACT/81-475
B3Z562_BACCE/98-486
H0RH79_9ACTO/1-80
E3XSN8_ECOLX/67-441
B8D2M4_DESK1/27-270
D0GB35_BRUML/65-448
B8F5G1_HAEPS/68-449
G2KEQ9_LISMN/80-445
B1M5U8_METRJ/107-509
G6MZ86_STRPN/75-521
Q9PKL9_CHLMU/73-451
Q2YKG1_BRUA2/65-448
F1XWW9_ECO57/67-441
E2WUH7_ECOLX/67-424
F4FVH1_LACBN/101-518
E3F2F5_KETVY/75-452
C0X2S4_ENTFL/86-476
Q6GCR7_STAAS/26-118
D2Y9W3_VIBMI/67-430
C9T117_9RHIZ/65-448
G7T2G0_SALPS/77-457
Q2RPI4_RHORT/106-518
H4W7R9_ECOLX/70-431
E8XK08_SALT4/77-457
E9RRQ4_9FIRM/111-554
G6C7Y7_9STRE/89-535
C3K470_PSEFS/67-449
A8GFX2_SERP5/71-442
Q6AP19_DESPS/93-467
D4CL81_9FIRM/128-518
H5YGX9_9BRAD/71-443
G7CX48_AERSA/66-433
F4D753_AERVB/71-453
F2AC94_RHIET/104-550
G5XYX3_ECOLX/97-508
A4ESZ6_9RHOB/76-440
H3Y690_STAAU/64-431
E6YVJ6_9RHIZ/77-490
E1J0X7_ECOLX/75-455
A7JRL7_PASHA/69-451
E0MWZ2_9CORY/127-449
C6VJD9_LACPJ/87-475
A5WXX3_RHIRD/67-423
D4MQ09_9FIRM/1-251
F7XE48_SINMM/76-443
Q2T342_BURTA/90-471
G9WBI5_SALET/64-446
G2N9J9_9ACTO/91-451
B8F2Q8_BORGR/74-450
F8EUI1_ZYMMT/54-395
H0N4M8_SALET/77-457
D0X4Y5_VIBHA/73-473
F0HX08_LACDL/76-461
B8F5X9_HAEPS/90-455
I0XKP1_STAAU/65-413
D4C340_PRORE/84-465
E0IYV9_ECOLW/163-502
B1L1G7_CLOBM/76-450
D8FQ74_LACDE/75-464
E0RIT6_PAEP6/115-498
C7NN81_HALUD/196-580
D0CUF4_9RHOB/116-539
G9ZWB2_9PROT/71-451
A3YJS3_CAMJU/62-422
A9WW97_BRUSI/73-437
D5B1J4_YERPZ/165-359
F5U170_STRAP/75-187
G0GLZ5_KLEPN/78-459
E6QM96_9ZZZZ/76-433
D6B4P8_9ACTO/81-466
E4N2E0_KITSK/86-471
C9V5V0_BRUNE/65-448
C2LEZ4_PROMI/74-456
E6TRL6_BACCJ/98-500
B7HMP1_BACC7/78-461
Q7P3K3_FUSNV/2-215
H4MTX9_ECOLX/97-508
F3CAH2_PSESG/52-464
Q5E2W2_VIBF1/75-458
E4EST2_PROAA/91-475
B6A4M3_RHILW/71-426
D4U2K2_STAAU/90-491
E3F6L2_CORP9/89-479
G7D397_BRAJP/92-462
E2JNP0_BORBG/72-447
C6UVQ7_ECO5T/163-504
H4AGB3_STAAU/73-452
H4RQU2_ECOLX/164-306
D0GTC3_VIBMI/74-457
E3Z3R7_LISIO/78-469
D5RPR0_9PROT/60-415
D1QYK2_STAAU/249-591
G9Z785_9ENTR/78-458
B5PYQ3_SALHA/70-431
H7NF54_STRPN/77-526
D6DTD7_ENTCL/163-498
D9P4A2_ACTPL/81-480
G2S307_ENTAL/68-450
D0I7B2_VIBHO/64-485
F9A134_VIBCL/74-458
H7PIQ9_STRPN/76-525
H0J9S5_9PSED/68-452
G6GTX2_9CHRO/85-488
C7JWH6_ACEPA/90-481
Q73CY2_BACC1/168-494
D6H322_STAAU/65-413
F5JGW9_9RHIZ/133-482
F7MGX5_9FUSO/64-430
F9LKX5_STAEP/73-452
G8SWX8_BRUCA/76-437
E8BN58_SALMO/87-450
C0RQB8_9SPIO/72-448
H3TAI9_PSEAE/70-453
G5KSJ8_ECOLX/75-455
C2NKY6_BACCE/98-486
C3MMM4_SULIL/87-508
D1EUV2_BRUML/82-449
A5ES89_BRASB/74-449
Q8DAJ1_VIBVU/170-514
H0A854_9PROT/81-484
Q5L1T4_GEOKA/66-449
F0HD34_9FIRM/96-559
F0MBK4_ARTPP/83-428
G2S3X4_ENTAL/70-431
A3K510_9RHOB/65-430
D1Q774_STAAU/73-452
D4BWZ7_PRORE/67-431
G7FZU2_9GAMM/73-455
F0TFS5_LACA3/87-507
D2UW93_STAAU/249-591
D7Y773_ECOLX/96-479
H5PIK9_ECOLX/81-464
F2B1E0_RHOBT/232-576
B1RPF8_CLOPF/112-497
D6I7F9_ECOLX/164-306
E6FSH6_ENTFL/86-476
H4UHX3_ECOLX/81-464
D2FZZ7_STAAU/1-371
C2MZF5_BACCE/78-461
Q2C074_9GAMM/1-362
H0SXM5_9BRAD/1-310
G0LJ29_HALWC/99-469
E7V1E6_SALTM/87-450
A6E1S7_9RHOB/134-555
D2TKQ4_CITRI/19-393
E6INI8_ENTFL/83-473
E0HC98_ENTFL/86-476
H8DG70_ECOLX/70-441
E0H8C6_ENTFL/77-462
E8T8A4_MESCW/79-451
E6EJ50_PROAA/97-484
A8A5T4_ECOHS/67-441
D4GB14_TREPC/81-458
G9R8A5_9ENTR/91-462
F5LWW1_GARVA/97-444
C3E4N6_BACTU/179-502
E9ZI62_MYCTU/90-467
E8K0M6_9STRE/76-523
H1FM39_ECOLX/164-306
B0RC68_CLAMS/92-440
H4XG69_ECOLX/163-502
C2WQS2_BACCE/97-485
E1XVR0_LEGPN/164-594
B2SZD3_BURPP/57-430
A6UGL3_SINMW/69-422
C0QW95_BRAHW/69-453
C5CAA4_MICLC/85-477
Q98L42_RHILO/74-423
G6ZT12_VIBCL/163-381
H4H5J1_STAAU/75-460
F9Y660_9RHOB/68-263
C4WPS7_9RHIZ/80-463
F9T7L7_9VIBR/165-311
E8IKD1_ECOLX/96-479
E3DQS0_HALPG/73-444
F9T7U4_9VIBR/163-387
D4E5S2_SEROD/83-466
F8DD95_HALXS/102-503
C6JID8_FUSVA/89-439
E7ZR57_SALMO/77-457
G6JVM8_STRPN/75-522
C7WS98_ENTFL/80-472
D2AEY8_SHIF2/99-510
A8T6J5_9VIBR/90-490
C2Z3S4_BACCE/175-501
E8JDX1_ECO57/78-459
E6PS65_9ZZZZ/110-522
H1WI41_9CYAN/101-468
A4JFB8_BURVG/120-538
A5WXU7_RHIRD/77-432
A8R8I2_9FIRM/70-528
C2NT62_BACCE/84-466
H7NUX0_STRPN/76-525
D7BZZ7_STRBB/86-441
B5XP33_KLEP3/97-508
E1DDZ6_VIBPA/76-457
C7CXY3_ENTFL/85-470
E0R1N7_ECOLX/97-508
H3LQP6_KLEOX/75-446
F4V026_ECOLX/122-483
B7MR85_ECO81/70-441
H4KX24_ECOLX/77-457
G5CZG0_9GAMM/68-446
H8GUP1_DEIGI/74-484
H5CND7_ECOLX/97-508
H0FZU7_RHIML/70-454
G9ZKA2_9LACO/75-459
Q9RJ53_STRCO/83-452
D8MLB3_ERWBE/71-453
F3R0M7_ENTFL/77-462
I0M6K4_SALET/77-457
H1QX39_VIBFI/93-492
D5B6A3_YERPZ/79-461
E0GMN5_ENTFL/87-477
B2DRU6_STRPN/76-525
D4TXP0_9ACTO/84-452
I0ZRR1_ECOLX/67-424
A5IXH6_MYCAP/427-801
B7ITY5_BACC2/84-465
D0CS68_9RHOB/99-469
C0GID1_9FIRM/85-449
E2QF00_ECOLX/163-472
B0VAB4_ACIBY/99-515
F3SY17_STAEP/65-413
C2DN15_ECOLX/124-463
E6S8F5_INTC7/103-512
F3R046_ENTFL/86-339
A9N6G5_SALPB/97-508
Q3EJZ1_BACTI/70-453
H8P017_RAHAQ/71-426
Q13IK3_BURXL/78-443
A8YYZ7_STAAT/70-437
H3ULU4_STAEP/74-459
A5W1L8_PSEP1/78-447
A9MXK4_SALPB/77-457
E2Y784_ENTFL/81-466
A9CH15_AGRT5/66-425
B5VZZ9_SPIMA/84-499
D6L924_9FUSO/78-430
Q0RH10_FRAAA/88-492
B9KT93_RHOSK/67-450
F5LUV5_GARVA/117-499
E2P7R5_PASHA/1-143
E7ZRC8_SALMO/81-464
B1VEM2_CORU7/94-486
F0JZ93_LACD2/30-234
C2GII5_9CORY/92-465
C4F4L3_HAEIF/84-466
D4K257_9FIRM/100-490
E7WIU9_SALMO/97-508
E8QKW6_HELP4/76-452
C2KYW3_9FIRM/103-458
F0JHG0_DESDE/91-457
Q0RGA8_FRAAA/86-427
F2LLQ7_BURGS/81-449
F5ZQY9_SALTU/120-503
C7XJX0_9LACO/2-282
C9TKH8_9RHIZ/76-437
D2YH19_VIBMI/99-511
G5RF86_SALET/77-457
A6FAC8_9GAMM/105-517
C3BEX3_9BACI/84-465
G6IIV9_9DELT/71-440
E6J574_9ACTO/95-455
B2SAN8_BRUA1/82-449
B4BRS4_9BACI/90-451
H7LNC7_STRPN/77-526
H4A9N1_STAAU/26-118
B9LRM6_HALLT/108-477
B0TFB4_HELMI/65-425
A3PXG5_MYCSJ/80-440
F9ZYG6_METMM/169-589
Q039X9_LACC3/78-468
A9GNN8_SORC5/83-217
C6ADH4_BARGA/78-454
C7LHQ1_BRUMC/76-437
A9VQD0_BACWK/109-496
E1UB90_LISML/83-474
I0P938_MYCAB/99-483
A0P101_9RHOB/91-471
A5EEZ8_BRASB/87-449
E4G018_PROAA/97-484
F8D498_HALXS/332-664
D7AY44_NOCDD/87-488
C7U416_ENTFL/81-466
G7ZQI2_STAAU/249-591
E8GLB7_SALMO/165-337
H7DNU2_9CLOT/109-504
I0QJ70_STRSL/78-468
Q8KCJ8_CHLTE/92-493
D4V0P7_ENTFL/77-473
A1WVY8_HALHL/45-297
A4LJY2_BURPE/65-448
D8A4N6_ECOLX/67-441
G9RCP4_9ENTR/70-431
H0S893_9BRAD/106-520
E5AQC7_BURRH/109-528
G2APJ4_ECOLX/163-502
Q2JXU4_SYNJA/83-448
G6Z6Y5_VIBCL/163-381
GSIB_SHIBS/70-431
Q62DS2_BURMA/94-475
A4KG93_MYCTU/105-545
B1LG98_ECOSM/77-457
H7QQ72_STRPN/75-521
G4PAE2_BACIU/87-464
G5KKS6_ECOLX/60-421
F2C8W8_STRSA/75-524
H1GEB2_LISIO/113-504
D3UYL9_XENBS/74-456
B3DU22_BIFLD/69-422
B1KZU4_CLOBM/87-452
F5QYY8_SHIFL/77-457
F3EIS8_PSESL/105-520
H4S500_ECOLX/163-504
F2FF04_SALDU/65-445
E3RAY3_9LACO/100-506
F6DIN5_THETG/65-440
H5RLG7_9NOCA/85-455
B0KQ86_PSEPG/72-454
H3M1L4_KLEOX/70-441
F1UEP7_PROAA/91-475
D5DDK7_BACMD/84-459
G6LKI3_STRPN/76-525
D4XGV6_9BURK/77-448
C3FG59_BACTB/175-501
C2YKY6_BACCE/76-454
F8II89_ALIAT/81-481
G4KZ40_OSCVS/77-477
E4NH91_KITSK/108-505
I0J8K5_STRMT/73-519
D1TQK1_YERPE/70-359
F8A1Q9_CELGA/90-470
SGRR_YERE8/163-475
F0T4B9_CHLP6/73-393
F5JHR1_9RHIZ/80-459
Q64K09_9LACT/74-470
G1WFD1_9ACTN/93-486
F7QXP0_9LACO/74-467
H2I4V1_CORDP/134-545
B6B1G3_9RHOB/67-448
F3H1D5_PSESX/67-110
Q7V6L2_PROMM/77-441
H4Y043_ECOLX/81-155
C2RR88_BACCE/95-482
C3H437_BACTU/30-418
F2BA40_9NEIS/94-507
F0E2W5_9PSED/71-453
F9HC69_STRMT/73-519
I0SZM6_STRMT/73-519
Q6D3K8_ERWCT/98-509
Q3XWI2_ENTFC/83-473
A9NHJ2_ACHLI/90-225
G7TVI0_VIBCL/66-429
B6BQG3_9PROT/71-420
D4F6E2_EDWTA/19-352
B1LV35_METRJ/63-418
F8BP90_OLICM/77-440
G9PP87_9ACTO/247-539
E2YDX9_ENTFL/80-472
F4VC17_ECOLX/84-464
D5ZAN7_MYCTU/75-464
E8LZE2_9VIBR/76-457
Q0TFR2_ECOL5/97-508
D7FC78_HELP3/92-507
C7MT21_SACVD/89-440
E6GFW7_ENTFL/81-466
Q3D2K4_STRAG/82-473
G1Y9N6_ECOLX/47-404
F3EWV7_9PSED/80-450
Q89KK9_BRAJA/74-442
C3N237_SULIA/35-277
F6FDG8_CHLPS/38-416
Q0K3A9_CUPNH/95-477
C7KRL6_ACEPA/75-467
H3Q037_BRUAO/69-242
E2XR13_PSEFL/4-110
Q8RD39_THETN/88-467
E7W582_SALMO/164-371
D8GV59_BACAI/85-471
H6MC31_ECOLX/75-456
E7QPL3_9EURY/116-482
D5RT15_9PROT/80-466
D3EPZ1_UCYNA/76-488
F8I6G8_SULAT/85-488
E6PGF0_9ZZZZ/70-452
I0GJW1_9BACT/71-443
Q2KYY4_BORA1/72-437
Q73P12_TREDE/138-530
F3MT78_LACRH/1-69
H5DEC0_ECOLX/164-307
G0E844_ENTAK/164-309
C4L1K7_EXISA/160-337
H4LZV7_ECOLX/54-436
F3VBZ0_SHIDY/67-441
H4SRK3_ECOLX/47-404
A3MYD6_ACTP2/69-451
F7ZAB2_ROSLO/127-547
D9TE31_MICAI/83-471
F9HNY8_STRMT/3-385
B3QFL1_RHOPT/77-445
D9P360_ACTPL/69-451
A0AZS3_BURCH/77-438
F2LYI0_LACAL/76-462
Q88HY0_PSEPK/76-455
D7ZC78_ECOLX/70-431
B0R7N9_HALS3/39-177
E7XUS3_SALMO/81-464
Q0FFQ3_9RHOB/97-448
B6YYM3_9RHOB/103-538
G8W977_KLEOK/78-458
C0X5A4_ENTFL/83-473
B9R3T2_9RHOB/67-446
H7PUC7_STRPN/75-134
F2BKP0_STRSA/75-524
B4VCP7_9ACTO/79-447
Q1MAI0_RHIL3/65-424
B1MFX5_MYCA9/78-455
E9Z6L5_ESCFE/71-434
E5YML9_9ENTR/80-462
D0J085_COMT2/73-428
D0KG27_PECWW/81-454
E5XY47_9BIFI/80-464
D7BBH4_MEISD/68-423
Q0TX86_PHANO/47-328
C2WGV2_BACCE/78-459
G6ZBL5_VIBCL/99-511
G8V8F9_PROAA/100-471
I0SWE8_9STRE/77-526
F7X3S2_SINMM/110-531
F5UC61_9CYAN/93-460
H7JJ50_STRPN/76-525
D3A3K6_NEISU/80-458
F0CM65_SALMO/70-431
G5TWZ1_ECOLX/77-457
H1XCV8_9XANT/77-450
E4BE67_PROAA/73-428
E3D825_GARV3/97-442
H7M176_STRPN/77-526
H4F1C1_9RHIZ/72-486
E0N3F9_9ACTO/88-474
D3L1N5_9BACT/75-446
F9EKK7_FUSNU/66-413
D8ICJ7_BRAP9/66-452
C7QLY0_CYAP0/88-493
Q0EE43_PSESF/70-461
E7WVI8_SALMO/81-464
D1R0F2_STAAU/90-491
A5F1A9_VIBC3/78-441
B7HEY2_BACC4/85-447
Q2J3W6_RHOP2/75-444
H1C325_ECOLX/73-455
D5AQ24_RHOCB/77-445
D4M718_9BACT/69-424
H6Q7J5_PYROT/97-459
D3VF59_XENNA/74-456
C5ZUG0_BURPE/78-446
C8LWU4_STAAU/90-491
F8YXH3_VIBCL/82-464
Q6LPY9_PHOPR/67-436
E1IB87_9CHLR/119-513
E1X6U7_HAEI1/75-462
D2G5B0_STAAU/249-591
E8TA28_MESCW/114-463
C7V4I3_ENTFL/77-473
F8Y265_STRAG/74-449
Q5WDN4_BACSK/244-580
A5ETB2_BRASB/69-429
I0EES3_HELPX/92-507
B9LL04_CHLSY/116-521
C9Y476_CROTZ/70-452
H7N1B9_STRPN/75-522
B3J796_BACAN/84-466
A1WFX0_VEREI/83-448
E9S2K5_TREDN/82-434
Q4FSW8_PSYA2/100-515
C3NFF9_SULIN/87-508
A5IFV0_LEGPC/158-588
H0A0T3_9PROT/68-450
D5TIA6_BIFAV/93-476
C2XX14_BACCE/95-483
C7YGI9_ENTFL/87-477
E6FUN9_ENTFL/87-477
E7K795_SHISO/67-424
C3LVK7_VIBCM/105-517
I0VMQ7_ECOLX/67-336
C7VPK0_ENTFL/77-473
C2MM05_BACCE/179-502
E7Z0I5_SALMO/163-444
E4SKB5_LACAR/87-507
H2H0M1_CORDP/133-546
A4YS56_BRASO/59-438
E6Z0F8_BARSR/74-446
C9U982_BRUAO/69-242
E4QET9_BORBN/72-447
D9T1J3_MICAI/81-478
E0M3V5_9ENTR/106-457
Q6GDW8_STAAR/73-452
F0LDS3_AGRSH/66-438
H1I271_9BACI/88-458
C9QBX7_VIBOR/81-463
B0Q1K0_BACAN/85-447
B5I5A8_9ACTO/100-487
C1DD25_LARHH/67-452
H0A3B0_9PROT/73-457
Q52012_RHIRD/83-440
D4Q6B5_LISMN/80-445
E9XLV2_ECOLX/78-459
D6Y095_BACIE/105-466
G5H083_9FIRM/78-431
G5HSN8_9CLOT/103-478
B6WUE9_9DELT/67-113
A6AQD0_VIBHA/81-463
C3SP62_ECOLX/67-441
C7CU73_ENTFL/77-473
Y2552_BRUO2/76-437
Q2CC33_9RHOB/88-449
C5NAB8_BURML/82-500
G1Z3S9_ECOLX/77-457
G9XWP7_DESHA/105-483
C2H1C2_ENTFL/77-462
D9W7Y8_9ACTO/85-440
D7XZD9_ECOLX/67-441
C1A5Y9_GEMAT/72-437
Q9KFX3_BACHD/81-439
G9ZXJ8_9PROT/85-448
H5U8R0_9ACTO/1-303
B0S2S9_FINM2/83-473
C2WZL6_BACCE/70-453
A8LGH4_FRASN/90-444
H5DQN6_ECOLX/67-441
F2CGV5_STRSA/74-521
F5ZPB7_SALTU/87-450
C3I464_BACTU/97-485
D7C2F6_STRBB/68-424
A9DTN1_9RHOB/72-436
C2DHI1_ENTFL/103-511
F0CLT0_SALMO/70-431
D8GH72_LACCZ/97-511
D6ENK2_STRLI/83-452
Q39C30_BURS3/80-463
F2CNC9_STRSA/78-526
H3U1S6_STAAU/26-118
B3KM10_KLEPN/78-180
E6DBM2_PROAA/94-478
E5BQ31_9FUSO/90-407
E0QVH1_ECOLX/70-431
E7JX81_SHISO/77-457
H1YF02_9SPHI/73-465
I0EU11_9HELI/89-464
H4TN60_ECOLX/47-404
C6AMG5_AGGAN/50-392
D1R0F1_STAAU/75-460
C2JIP6_ENTFL/77-473
D9UST0_9ACTO/83-469
F9ANQ6_VIBCL/99-511
B1IK89_CLOBK/81-444
Q1GLQ7_SILST/68-420
D3PL45_MEIRD/65-427
C9D0N8_9RHOB/81-448
F5WPS0_STAAU/26-118
B3AWK0_ECO57/67-441
A9DS99_9RHOB/73-435
A9QYU2_YERPG/77-458
B7JSN6_BACC0/178-501
F5YLU0_TREPZ/65-430
E4KWL6_9FIRM/73-426
C6TT35_BURPE/138-556
G0CQU9_CORUL/81-448
A9VET6_BACWK/103-543
H3QP11_BRUAO/81-454
G2J9H4_9BURK/59-443
G0EPH0_BRAIP/30-416
E1TF37_BURSG/109-457
F9KHF9_STAAU/249-591
B2PFF4_ECO57/164-306
F9JZW3_STAAU/90-491
E7X1Z8_SALMO/97-508
H3YIN1_STAAU/65-413
B0KQE7_PSEPG/73-456
F2FBX6_SALDU/54-436
H0RKL3_9ACTO/67-449
Q1MMT5_RHIL3/82-440
H4YVY2_ECOLX/47-404
B6A3T1_RHILW/86-529
A6U6A7_SINMW/68-451
H4H779_STAAU/73-452
Q2T221_BURTA/80-463
E6TB26_MYCSR/73-435
D6TDZ9_9CHLR/86-461
H7DK47_9CLOT/119-516
F3U2N5_RHOSH/98-456
B1X7T4_ECODH/67-441
E4M6M8_9FIRM/106-489
Q1R9P2_ECOUT/99-510
C6JNH2_FUSVA/74-424
H4J7I7_ECOLX/1-269
H8P0C3_RAHAQ/84-433
I0VI52_SHIFL/73-455
G9VTR5_SALMO/164-371
Q6GAT5_STAAS/91-491
D4EAY2_AGGAC/57-246
H2G9R9_CORDP/80-452
Q7CIR0_YERPE/79-461
G7A6W5_VIBCL/66-433
A4YW67_BRASO/85-457
F0K357_LACD2/48-510
Q692K0_STRPN/73-519
A5UQ83_ROSS1/9-143
Q98BN6_RHILO/116-528
Q0T7D8_SHIF8/72-214
Q39WA4_GEOMG/81-452
C4WPN0_9RHIZ/110-489
F0CP19_SALMO/70-431
E5BV25_9FUSO/82-433
F3MLU7_LACHE/16-423
B0AKA1_BACAN/178-501
F2AH73_RHIET/109-543
A8U3L1_9PROT/73-420
C5TCA6_ACIDE/74-425
B6JJN2_OLICO/58-428
E1M1R5_STRMT/75-522
H4SHN1_ECOLX/67-441
H0ULE9_9BACT/67-453
A4WCE2_ENT38/75-446
F2NJ51_DESAR/79-440
E6A6E0_ECOLX/70-441
A6E080_9RHOB/81-452
E3HQV2_ACHXA/67-469
F5KEH6_PSEAI/100-511
B8KCF6_VIBPA/66-433
B2H587_BURPE/94-475
I0JBR5_STAAU/90-491
E8C7Y9_SALMO/165-337
F5W2D0_9STRE/76-523
C6C3E1_DICDC/85-459
B3YTS2_BACCE/97-485
C0GGX0_9FIRM/21-115
D4F308_EDWTA/9-254
D5YXT5_MYCTU/75-464
F9Q326_STROR/76-525
C4KKP4_SULIK/100-498
Q8D610_VIBVU/165-359
A6X540_OCHA4/94-508
D0ZYA0_CHLPP/77-456
E7GRR4_CLOSY/96-485
A1TDR4_MYCVP/76-463
C9Q8Z9_9VIBR/163-345
Q6DB26_ERWCT/80-454
H4DV38_STAAU/73-452
H5YKN6_9BRAD/91-461
C2YNG1_BACCE/91-474
G5MYU4_SALET/87-450
D0I9C8_VIBHO/86-449
Q71I68_LACDL/1-54
Q63FZ0_BACCZ/102-505
D1NEA3_HAEIF/1-150
F6BTP6_SINMB/106-519
C3PAP6_BACAA/84-465
F0L9X2_AGRSH/89-469
H1E2E8_ECOLX/77-434
C5Q460_STAAU/26-118
D5RN65_9PROT/88-453
D2FIP8_STAAU/249-591
D3HEE2_STRG3/79-469
F7T9H9_ALCXX/64-438
F4M7J3_ECOLX/47-404
O52614_TREDN/79-493
A0PUP5_MYCUA/92-467
A1SRP0_PSYIN/104-512
F0LQ03_VIBFN/66-432
C0XSQ4_9CORY/80-463
E5YZ13_9BACL/176-489
Q9KM11_VIBCH/163-351
B0VNT2_ACIBS/80-515
Q67SR5_SYMTH/78-487
Q7A7W6_STAAN/65-413
F3I6L8_PSESF/71-433
G0GS71_KLEPN/82-489
E0NL45_9FIRM/77-426
D1F5X4_BRUML/115-526
B2GFJ1_KOCRD/84-459
E2X0H9_ECOLX/1-172
G9VWH1_SALMO/80-461
G6F4V5_LACDE/1-97
G8M4S3_9BURK/98-518
C3JF02_RHOER/82-454
F8KLC6_STALN/70-438
E9S422_TREDN/80-453
G2NSY0_STRVO/82-468
A9G693_9RHOB/67-248
D0WW74_VIBAL/90-490
E2YF94_ENTFL/75-221
D7XC24_ECOLX/163-482
E6JKQ5_STAEP/65-413
E9T5B0_COREQ/105-458
E6YHT1_BARC7/77-490
B7LXZ8_ECO8A/81-464
H5EUA1_ECOLX/164-307
C3BJ38_9BACI/78-461
C0R870_BORVA/71-446
E7PQH3_PSESG/80-450
C2MJB8_BACCE/70-453
D7BB08_MEISD/71-443
A4SJE5_AERS4/93-480
E2VSW4_MYCTU/49-489
E9YA95_ECOLX/3-107
E6BZG0_PROAA/73-428
C3WFE0_FUSMR/81-410
F3UDR0_STRSA/76-525
F3Q9Z9_9ENTR/1-222
D9UTQ4_9ACTO/110-505
B2KAB2_YERPB/69-431
F2IMC6_VIBCL/82-464
H3PPL6_BRUAO/1-78
E1IDS1_9CHLR/84-455
F8VME6_SALBC/56-438
E7IEH3_ECOLX/163-502
F2NLD7_MARHT/64-442
B1SXH3_9BURK/78-446
C9Y3S2_CROTZ/73-453
E1H8D8_MYCTU/90-467
B3HY46_ECOLX/163-502
H2GKT4_CORDP/81-444
H7TW74_CAMCO/81-441
H3P247_LACPN/78-470
B9R6B3_9RHOB/68-450
Q8RGT7_FUSNN/78-431
F3X8M9_STRPN/75-521
H3ZRI5_THELI/548-776
F2ZD26_9PSED/66-449
A1U0V3_MARAV/115-526
G0M1I4_LACPE/77-469
G5F0N7_9ACTO/100-471
A5U1L5_MYCTA/105-545
G6ID06_9DELT/79-439
E0F7X0_ACTPL/67-449
P94310_BACFI/92-471
H5GBI9_ECOLX/47-404
Q5FIJ7_LACAC/74-467
Q7WD66_BORBR/72-435
O50271_RHIRD/79-434
B9Y3R6_9FIRM/79-468
Q87QH8_VIBPA/76-457
E1S586_ECOUM/163-502
E7MJ10_STAAU/65-413
B8GNU6_THISH/145-533
B7R6I6_9THEO/88-450
H4QUA2_ECOLX/164-306
G6MLS1_STRPN/75-521
I0RBH8_9FIRM/76-475
G7W2U2_PAETH/114-497
B7MEQ2_ECO45/73-455
B8KPA3_9GAMM/120-510
H1HH96_FUSNU/83-447
C1KWZ7_LISMC/169-495
F0KE63_CLOAE/79-460
D4F515_EDWTA/2-181
B7QXM1_9RHOB/76-440
C6B5M4_RHILS/73-440
D4BN22_BIFBR/80-463
F2A6Q3_RHIET/69-435
E8HRT2_ECOLX/70-431
F7NFQ2_9FIRM/75-449
H3PDJ3_BRUAO/3-185
G7BRS8_VIBCL/66-429
H5D2F3_ECOLX/47-404
B0UTY8_HAES2/76-418
F0LJM0_THEBM/530-769
E8F9V8_SALMO/64-446
Q7CVL9_AGRT5/66-438
F3VXE1_SHIBO/47-404
H0QA10_ECOLI/81-464
D3AAR4_9CLOT/112-469
A5ELU1_BRASB/39-408
B3J772_BACAN/89-476
B3PR51_RHIE6/81-460
C3WCL2_FUSMR/79-428
Q4KBW3_PSEF5/94-465
B1LJK2_ECOSM/164-306
B5R837_SALG2/70-431
F3BBQ1_9FIRM/86-472
E0H125_ENTFL/86-476
G8W4X7_KLEPN/65-439
A2PR25_VIBCL/79-442
G9VEJ6_SALMO/80-461
C5EBW6_BIFLI/80-468
E5XMW3_9ACTO/76-460
F0CZL5_SALMO/70-431
Q11F25_MESSB/79-439
E8K5G1_STRPA/94-543
E3YUY2_LISIO/78-470
A7IM48_XANP2/123-536
E3YUX3_LISIO/80-355
A1WS22_VEREI/86-447
A6NYV5_9FIRM/92-471
H7GUT3_STRPN/75-522
A9IXB2_BART1/80-456
C7PXV9_CATAD/93-485
F3GAF4_PSESJ/115-464
B5N7C9_SALET/175-382
H4PQP5_ECOLX/67-441
C7UAI6_ENTFL/82-417
G0BJ20_9ENTR/83-466
H0LR31_SALMO/70-431
F8HX45_LEUS2/78-465
C2NIY0_BACCE/179-502
H0QC34_ECOLI/70-431
B0NBR1_EUBSP/84-453
D2F5M2_STAAU/1-371
B3QEB0_RHOPT/81-469
A4X7Q8_SALTO/80-466
C2QS13_BACCE/90-476
C0B577_9FIRM/89-483
A5JA52_BURML/94-475
E0IV17_ECOLW/96-479
B0UT26_HAES2/79-481
H4ES28_STAAU/249-591
E8KL70_STRSA/78-303
H8GCE6_9PSEU/109-510
F5QVN1_SHIFL/60-421
E7PJV7_PSESG/70-453
I0MRP2_SALET/164-366
G4G895_9EURY/102-512
A9EXX0_9RHOB/70-446
H0SEE7_9BRAD/1-83
C9M983_9BACT/68-454
Q3Z6F5_DEHE1/83-457
E4AZ77_PROAA/91-475
G9W573_SALET/77-457
F3EXV8_9PSED/103-357
B0Q5F0_BACAN/89-476
G7ZEL8_AZOL4/102-470
E3BIW2_9VIBR/86-472
D8FQX5_LACDE/77-464
F6EDK8_SINMK/82-442
E6FYS5_ENTFL/83-473
E5B5Z2_ERWAM/80-464
C8L585_STAAU/75-460
F4BYH7_METCG/69-430
H2HZ27_CORDP/83-429
G8MA01_9BURK/75-458
Q98MM6_RHILO/107-522
D4JAJ3_9FIRM/98-458
G4K9U9_YEREN/73-455
H8NUX1_RAHAQ/73-433
F9ZFE9_9PROT/139-597
C3BWL3_BACTU/78-459
Q87FE0_VIBPA/81-463
D4W990_9FIRM/71-456
F9HZS8_ECOLX/67-441
C3T3L7_ECOLX/99-510
D8FPD4_LACDE/74-450
G8S8G5_ACTS5/85-461
C5CEG1_KOSOT/79-472
D6EGL2_STRLI/92-435
C6CFQ7_DICZE/79-461
E0QYP3_ECOLX/77-457
A4CDA2_9GAMM/70-454
F2AAI3_RHIET/95-445
F5JY37_PSEAI/66-445
Q2SSV8_MYCCT/84-585
E5BNN0_9FUSO/74-424
B6JCK0_OLICO/68-431
D9R1R6_CLOSW/90-481
H4NV35_ECOLX/54-436
A4SLK7_AERS4/82-463
B2TAS2_BURPP/109-457
E6I548_ENTFL/86-476
B1T8D9_9BURK/68-451
Q3ATJ8_CHLCH/80-481
Q1B9P8_MYCSS/85-466
B0KQE9_PSEPG/68-451
C3A0C8_BACMY/112-499
G9TLW4_SALMO/64-446
B3YZ31_BACCE/109-496
C2D386_LACBR/76-460
F3DTY1_9PSED/64-438
I0P309_SALET/163-400
H5N454_ECOLX/163-502
H2GVZ2_CORDP/102-466
E9S6P1_TREDN/137-528
G1YIG6_ECOLX/163-502
E4WGU6_RHOE1/92-500
A3RVP6_RALSL/85-459
H5HYY5_ECOLX/163-502
G9PRF9_9ACTO/79-302
E7XW44_SALMO/64-446
D8E7C3_ECOLX/1-269
E6VK13_RHOPX/112-524
B7MAJ4_ECO45/163-502
B5PV95_SALHA/163-396
D6ITZ1_ECOLX/168-487
G7CUZ7_AERSA/49-459
F7WH46_MYCTC/105-545
B3T2R0_9ARCH/28-273
B4V1B4_9ACTO/100-322
C7WGK4_ENTFL/75-221
G6LNT4_STRPN/75-521
D4J4K5_9FIRM/106-473
F7NEQ7_9FIRM/81-455
E9FEA9_9STRE/93-137
A3X9J0_9RHOB/67-434
E8XBW1_SALT4/70-431
H2GDR2_CORDP/83-429
H7MJE2_STRPN/77-526
D0G9M2_BRUML/62-435
F4CLB0_PSEUX/100-462
C8LI09_STAAU/65-413
H3QEU1_BRUAO/76-437
F8JBH3_HYPSM/116-528
B2K3T8_YERPB/83-466
Q93IU5_STRCO/543-667
F2BPA0_STRSA/76-525
Q7D2F4_AGRT5/83-440
H5Y662_9FIRM/81-450
G8UDN2_BACCE/102-506
H1S651_9BURK/89-461
H7H9J6_STRPN/76-525
Q99RG6_STAAM/73-452
H7F9I9_9LIST/83-474
F2MU85_ENTFO/77-462
B2TFE0_BURPP/79-459
G2AU21_ECOLX/64-445
B7RAC3_9THEO/89-468
B7RPU4_9RHOB/66-442
H5VWD2_SALEN/71-434
C7YF70_ENTFL/81-466
G7VK88_LEUME/73-456
C8LB18_STAAU/26-118
E2KAT2_ECO57/67-441
Q6G3A9_BARHE/107-521
H1LDK0_9LACO/72-441
A8F434_THELT/76-518
G9ZX53_9PROT/73-448
Q4QNX7_HAEI8/91-434
E7VVN5_SALMO/64-446
G5LA82_SALET/2-311
A6TS91_ALKMQ/88-441
D6YL37_CHLTG/146-594
I0NEG3_SALET/73-455
D0WV93_VIBAL/68-434
B5Q025_SALHA/87-450
I1AD57_PSEAI/111-521
B0AK76_BACAN/78-460
C6DK20_PECCP/83-465
H5S8L3_9BACT/131-603
H0SUU4_9BRAD/103-520
Q3DRM9_STRAG/36-402
G0DVK7_PROAA/86-511
Q4KBH7_PSEF5/111-522
E1VXH5_ARTAR/87-467
D0HIG1_VIBMI/90-522
C7GZM2_9FIRM/118-466
C9P415_VIBME/163-490
H1K1S6_9MYCO/86-453
C6DMW8_MYCTK/75-464
B2E0N4_STRPN/77-526
A4MVM4_HAEIF/75-462
D0IKR8_9VIBR/90-490
H2ISG8_RAHAC/110-491
Q9KGM7_BACHD/93-457
F5VHZ8_ENTSA/78-459
F7SP79_9GAMM/71-436
H5JPW1_ECOLX/73-455
A6ABH0_VIBCL/163-351
G6YJ97_9RHIZ/108-472
H5GII3_ECOLX/54-436
C7WM75_ENTFL/83-472
B1C514_9FIRM/78-445
C0AQQ7_9ENTR/1-134
G4K1J5_9RHIZ/108-526
C6C2S3_BORBG/72-448
E8X359_ACISM/61-417
D6BFT1_9FUSO/39-386
H4XJ94_ECOLX/81-464
C6EL18_ECOBD/164-306
C6WKW8_ACTMD/108-523
C9V4C2_BRUNE/81-438
I0MTA0_SALET/73-455
C9CIW0_ENTCA/85-448
D6LCY8_9FUSO/73-418
H6RKU2_BLASD/106-493
F5NFT0_SHIFL/70-183
E0GIJ4_ENTFL/81-470
F9Q973_9PAST/75-462
F3DVS6_9PSED/80-450
B3YNU4_BACCE/178-501
C0X2M6_ENTFL/77-462
B2P054_ECO57/67-441
H3U301_STAAU/73-452
D8FMR9_LACDE/24-498
F1VTU3_9BURK/75-449
G6UU97_STRPN/76-525
D9QAR7_CORP2/95-494
D0GZK8_VIBMI/163-352
B6G1E2_9FIRM/82-374
F8LAT1_9CHLA/1-155
F3YMZ0_LISMN/83-474
C8RY56_9RHOB/70-477
B3EUP1_BORBO/107-474
C7Y5U7_9LACO/86-505
B2U4Q0_SHIB3/164-306
Q6NFZ5_CORDI/83-429
D4FK92_STAEP/74-459
E2Y7A1_ENTFL/103-511
D9Q1M2_ACIS3/366-832
Q3DUY9_STRAG/82-473
I0INN4_9BACT/39-408
B1QDB7_CLOBO/88-443
H1RGY5_SALMO/81-464
F0PS72_BACT0/78-459
A3GWF7_VIBCL/78-441
F0NCM9_SULIR/82-488
H8WM03_CHLTH/73-452
C0ZRI0_RHOE4/84-458
A4TPD4_YERPP/165-359
F9BMD9_VIBCL/77-458
E3XX21_SHIFL/97-508
F9YZH7_PROAA/97-484
D6LH17_9FUSO/59-394
G8M9V7_9BURK/81-464
D3H103_ECO44/73-455
A7Z3C6_BACA2/86-462
I0EVN7_HELPX/90-466
B7J390_BORBZ/74-450
H6RLQ2_BLASD/48-159
G4B2G4_AGGAC/75-207
E4R1Z8_BIFLM/80-468
F9Q9C7_9PAST/80-462
E6G3U1_ENTFL/81-416
C6YJL7_VIBCL/74-458
B9K0T9_AGRVS/15-343
F8JK28_STREN/90-363
F2HXA0_BRUMM/73-437
E6Q4X9_9ZZZZ/76-462
C1D0U7_DEIDV/95-513
G4AJA5_AGGAC/73-416
D1JC57_9ARCH/146-511
B1VQ85_STRGG/93-461
A3LBD5_PSEAI/98-509
Q1M8R5_RHIL3/83-462
A5VUM8_BRUO2/75-444
E3F7X9_CORP9/91-422
D7GRV3_9FIRM/91-462
F0EEH6_9PSED/75-440
C3CYG8_BACTU/91-474
H1ELZ0_ECOLX/163-502
H3PYG9_BRUAO/81-437
D5QFF7_GLUHA/59-416
F0QP57_ACIBD/84-521
F5KWI7_PSEAI/70-208
H7VAU3_CAMCO/81-441
H5QD57_ECOLX/81-464
I0RHL8_MYCPH/80-462
D3UIM3_HELM1/71-447
E2UC85_MYCTU/90-473
E7FQU5_9LACO/76-461
C4L563_EXISA/88-471
H5E0J4_ECOLX/64-445
F6BSV2_SINMB/68-451
B1GK80_BACAN/168-494
A3IWP0_9CHRO/78-490
F6F8N1_CHLPS/76-454
C2H0Q8_ENTFL/75-221
D2YNT7_VIBMI/90-522
A5MGI4_STRPN/83-417
E3HJV6_ACHXA/74-439
C3F2T0_BACTU/78-460
B7ULA3_ECO27/73-455
E6BIN9_ECOLX/67-441
Q92NE7_RHIME/98-448
G7DK37_BRAJP/119-537
Q6A890_PROAC/73-428
H6NZ72_SALTI/80-461
F1W405_9BURK/66-420
D9UQV7_9ACTO/91-446
G9ZXB2_9PROT/73-456
Q1NJC3_9DELT/127-474
C5B355_METEA/123-542
Q576M2_BRUAB/81-437
H5H1V1_ECOLX/163-502
E8H435_ECO57/97-508
B7HAV8_BACC4/95-482
I0U5K9_BACTR/76-440
A6DXI4_9RHOB/83-436
F4CP96_PSEUX/105-468
A4AG91_9ACTN/76-439
F9E2G4_STRSA/87-534
A3N3U8_ACTP2/83-465
C2VV11_BACCE/179-502
E4QLL2_METS6/57-394
F3AB69_9FIRM/164-571
H0AX21_STAAU/90-491
H1SCR1_9BURK/75-437
D2BZM4_DICD5/73-455
B2NCT2_ECOLX/77-457
B3YAU0_SALET/97-508
A7NLY6_ROSCS/147-562
D4MH21_9ENTE/77-473
B3YZ01_BACCE/84-465
D0I029_VIBCL/71-451
C3GER7_BACTU/149-475
H7FWR1_9LACO/73-488
C2YQN7_BACCE/99-485
B9XU40_HELPX/90-505
I0P6V7_MYCAB/54-426
A4XCV7_SALTO/94-521
B1UVT3_BACAN/82-465
E9WS99_ECOLX/77-457
A9Z5W3_YERPE/73-455
E0ERH1_ACTPL/77-476
Q3J6J2_RHOS4/84-446
Q4ZNK4_PSEU2/68-451
E0FJZ4_ACTPL/84-446
G7C6Y2_VIBCL/163-381
G0BJ63_9ENTR/78-420
D5EJS8_CORAD/83-465
F3DJ10_9PSED/70-453
G5RHT8_SALET/74-485
E8G7C7_SALMO/163-444
G7HUV5_9CORY/86-461
E0SSU6_IGNAA/120-482
H0HU04_9RHIZ/78-456
B9YA30_9FIRM/86-447
A4IL67_GEOTN/42-425
C6CMA1_DICZE/84-433
D0FR53_ERWPE/98-509
D8A4S6_ECOLX/73-455
A3VYT4_9RHOB/107-470
B0QUV3_HAEPR/236-430
F4W193_ECOLX/73-455
D6KV51_SCAIO/111-462
A9ZEC4_YERPE/59-421
E6BJ26_ECOLX/124-463
D5RA99_FUSNC/98-464
D7CQ52_TRURR/65-423
H2BJP4_9STRE/73-519
F0LAY9_AGRSH/81-444
C8LUR8_STAAU/90-491
G0BEQ4_SERSA/83-464
B2PI78_ECO57/97-508
C0AJ85_BORBG/70-441
E3YLA0_9LIST/80-445
Q6FZ32_BARQU/80-455
B5J9P7_9RHOB/3-208
D7GVB5_9FIRM/102-467
A6CP04_9BACI/166-497
H8DCT9_ECOLX/75-455
A4KMD3_MYCTU/75-464
E8H1X8_ECO57/163-504
E7TN56_ECO57/97-508
E4QX14_HAEI6/91-434
F1XJA9_ECO57/75-456
Q9I257_PSEAE/98-509
E1D5T6_VIBPA/66-422
B7GQ56_BIFLS/88-470
H5N900_ECOLX/81-155
E5BFY9_9FUSO/92-442
G1WUG6_9FIRM/82-444
Q1GYN4_METFK/76-452
H8IAP6_METCZ/80-450
C8X897_NAKMY/101-496
B1XHT7_SYNP2/39-443
B3YC08_SALET/165-339
O84486_CHLTR/145-594
E3Y2B4_SHIFL/64-445
D6SFK6_STAAU/75-460
G1Y1K5_9PROT/46-444
Q0BBE5_BURCM/68-451
A4T2Z2_MYCGI/79-441
D5UF63_CELFN/84-480
G8Q6X6_PSEFL/66-448
E3DFX7_ERWSE/70-452
F3FC34_PSESX/70-243
C2SXR0_BACCE/87-470
H8CNE3_CAMJU/62-422
H5K919_ECOLX/163-502
D5RLQ2_9PROT/69-444
D3L8X7_OENOE/84-311
E4NIP6_KITSK/101-456
H1IUV4_9BACT/81-476
C1HK96_9ESCH/78-459
A5EAE9_BRASB/91-461
H8NVE3_RAHAQ/73-454
A9EFU7_9RHOB/62-164
D7HKM5_VIBCL/82-464
D8H191_BACAI/78-460
H7I5K7_STRPN/76-525
G7LJT9_9ENTR/88-438
E6IMC9_ENTFL/81-466
C2PRZ3_BACCE/85-447
G9XIG6_DESHA/84-451
E6GTE9_ENTFL/87-477
Q6LT34_PHOPR/105-487
Q8VQK9_BRUAO/81-437
H3PPL5_BRUAO/68-213
C1CUY7_DEIDV/82-484
C4LAD1_TOLAT/66-433
A4SL02_AERS4/90-471
E9UD80_ECOLX/73-455
B3EMR6_CHLPB/144-543
B5KC47_9RHOB/103-469
C9T1R2_9RHIZ/69-443
B0ATT9_BACAN/89-476
G6FJ89_9EURY/69-433
F5NTQ3_SHIFL/70-451
E5ZP29_ECOLX/1-269
C9N052_9FUSO/1-219
H0KC61_AGGAC/63-438
D6KC98_9ACTO/77-440
D4ZSY5_SPIPL/87-502
G9VJ35_SALMO/163-444
D7C6R0_STRBB/91-476
G8P7V4_LACLC/77-468
Q1Z161_PHOPR/105-487
B1ZJ26_METPB/120-531
D3FP55_CAMJI/62-422
D9VXS7_9ACTO/295-463
G7LN75_9ENTR/98-508
H4JI81_ECOLX/164-306
H1P1R6_9BACT/59-245
H5GKM3_ECOLX/163-502
A5D268_PELTS/86-453
D8B872_ECOLX/75-455
A8LFY3_FRASN/96-479
D7Z798_ECOLX/75-455
C9D0V7_9RHOB/71-456
E8XH18_SALT4/163-400
B4VAB9_9ACTO/72-439
F5HX43_ACIBA/78-513
A3MVI9_PYRCJ/491-716
H1C276_ECOLX/2-93
D4X6L2_9BURK/64-453
D5ZJA8_MYCTU/90-473
D0KUM0_SULS9/32-275
C2CN02_CORST/77-404
F4LBL1_BORPC/67-445
H2GUQ6_CORDP/72-415
A3NNT9_BURP6/94-475
A9G0Q2_9RHOB/97-448
A2TW39_9FLAO/77-458
E0H744_ENTFL/83-473
H0HSV4_9RHIZ/69-404
E7WA00_SALMO/80-461
H0G3B7_RHIML/98-524
C6LB72_9FIRM/116-680
Q8RC37_THETN/87-467
E4FRN0_PROAA/73-428
D6YXM6_CHLT9/76-443
E0R4Q7_ECOLX/70-441
E1L6F3_9FIRM/72-436
C9R7B2_AGGAD/63-438
Q6HPI3_BACHK/84-466
Q0W8F3_UNCMA/86-476
E2QJX0_ECOLX/70-441
H7SMT3_CAMCO/81-441
C0G3E6_9RHIZ/108-527
G1Y701_ECOLX/70-431
A7MMS2_CROS8/70-452
G8NFB7_BRUSS/108-527
H4BTH0_STAAU/73-452
C7HEY8_CLOTM/96-472
A5WLW0_MYCTF/136-513
H4TQI1_ECOLX/97-508
F7KPV8_9FIRM/84-453
Q8Y3D6_RALSO/75-448
C9CXK2_9RHOB/108-478
H0F1R5_9BURK/81-445
F0I798_STRSA/75-450
D4CSI8_9FUSO/60-393
G0M4D9_LACPE/73-461
A1R862_ARTAT/109-490
C9PKX0_VIBFU/74-457
C7LSQ5_DESBD/96-503
B7HET3_BACC4/175-501
H4WGZ9_ECOLX/67-441
B2SB79_BRUA1/117-531
F4PFR4_BATDJ/87-478
F3U443_RHOSH/76-451
B6XFU6_9ENTR/68-432
E0QKZ5_9FIRM/111-526
D6KQE7_9FIRM/75-438
I0GAV4_9BRAD/86-462
D0BFJ3_BRUSS/81-438
B5YWX0_ECO5E/97-508
G7W1Q2_PAETH/177-404
H2IB36_9VIBR/66-432
E6KRX7_9ACTO/87-436
A4LQQ9_BURPE/77-439
C9P8Z3_VIBME/66-433
G2MU38_9THEO/113-503
B2P196_ECO57/75-456
B9AZS2_9BURK/75-443
G9U7M6_SALMO/64-446
C2C9A9_VIBCL/104-516
I0F2J0_9BACI/176-489
E8HLB2_ECOLX/67-441
D7XH87_ECOLX/97-508
G5YE61_ECOLX/70-431
A6ACL0_VIBCL/74-458
D3RDH5_KLEVT/71-453
H8GZZ6_DEIGI/67-487
H5KCL3_ECOLX/77-457
Q1ZLD7_PHOAS/89-488
B3BE03_ECO57/75-456
G2TD81_RHORU/85-472
E5WGF5_9BACI/82-456
H6SAX6_MYCTU/105-545
F5Q4N2_SHIFL/81-464
B1M8C0_METRJ/72-456
B5S0A7_RALSL/73-435
H4MQ69_ECOLX/81-155
H3XKA5_STAAU/73-452
D4T3K4_9XANT/78-451
Q4BYN6_CROWT/85-490
D2RV82_HALTV/77-437
F3EC71_PSESL/144-548
C7NSD3_HALUD/99-566
D2AKX3_FRATE/1-291
E8HEK7_ECO57/78-459
G2CG89_ECOLX/164-306
C6RUP4_VIBCL/74-458
C2QEX0_BACCE/97-485
G6ETZ0_LACDE/30-62
D9XPV1_9ACTO/66-452
D0ZAD2_EDWTE/91-497
Q9PKJ4_CHLMU/78-444
C5Q460_STAAU/249-591
G2CMF9_ECOLX/97-508
H0SYQ2_9BRAD/86-462
C3T3L8_ECOLX/99-510
D7YS78_ECOLX/73-455
F3JSJ7_PSESX/1-177
B3YRM2_BACCE/78-461
F7YGG8_MESOW/68-450
Q5LVP0_SILPO/74-439
G0FKQ8_AMYMD/75-472
E4SVY0_LACDN/78-467
H0F482_9BURK/74-434
C5T4A3_ACIDE/124-539
H1E7L2_ECOLX/77-457
B7MQG1_ECO81/164-305
F3H1D4_PSESX/1-208
F6CVU7_MARPP/70-452
B1FMX1_9BURK/120-538
H7M7I5_STRPN/77-526
C0XH84_LACHI/76-460
E8SEL7_STAPH/77-462
D0BQ38_9FUSO/1-238
B9NTF3_9RHOB/66-231
B2PH52_ECO57/67-441
C2BF99_9FIRM/130-636
H1Q6P6_9ACTO/83-427
A6CYR2_9VIBR/76-419
Q71XG9_LISMF/89-477
G7BW33_VIBCL/99-511
B6A5G5_RHILW/61-415
H4WQU3_ECOLX/77-434
B7KAX7_CYAP7/78-490
H0RV53_9BRAD/79-459
A3W603_9RHOB/68-417
A5ZYN9_9FIRM/75-435
B2TZY8_SHIB3/81-464
B1M804_METRJ/79-447
F3J6I4_PSEAP/67-450
G7CVN3_AERSA/164-486
A3SJ99_9RHOB/96-450
D0JXW6_YERP1/59-368
C5C2H1_BEUC1/95-462
C7UJJ2_ENTFL/80-472
H3KFR3_9BURK/84-445
H0NJV1_BACCE/78-459
D0YXF3_LISDA/82-463
E4SK80_LACAR/81-464
E5UDZ0_ALCXX/65-442
F9DSA3_9BACL/82-440
B9LKZ8_CHLSY/118-523
F7Y9S2_MESOW/72-453
D3R5Z2_BIFAB/80-466
A7A8G9_BIFAD/86-475
Q8E250_STRA5/80-472
H1KMM6_METEX/85-447
B9KSF6_RHOSK/69-481
D0BSS5_9FUSO/75-422
F4XVW6_9CYAN/401-480
A5M0B7_STRPN/75-521
E8DPJ1_SALMO/77-457
F2BPL1_STRSA/81-529
A3DL77_STAMF/81-460
H8DLY6_9ENTR/71-440
G6Y5P9_9RHIZ/114-323
H5RFN3_ECOLX/67-441
B9K9P5_THENN/135-368
C9VVA9_BRUAO/108-527
G9ZLX3_9LACO/73-179
D4GPC3_HALVD/81-441
A3EHN7_VIBCL/77-458
H3XL78_STAAU/75-460
C2V662_BACCE/84-466
H3YM06_STAAU/75-460
C7XU82_9LACO/73-461
Q06PU0_PASHA/85-446
Q9RIN1_STRPN/77-104
B3BCL8_ECO57/67-441
E4IV99_ENTFC/83-473
Q830P9_ENTFA/77-462
H0CJ57_STAAU/75-460
D5VX43_CLOB2/76-450
H3KKG2_ECOLX/164-306
E1SZA0_THESX/88-451
A2BX36_PROM5/70-434
Q2KVB9_BORA1/72-449
A8GAR7_SERP5/164-481
C3F034_BACTU/90-472
H1T6F2_STAAU/1-226
F4UJH7_ECOLX/164-306
D1C6I5_SPHTD/133-536
Q48HF4_PSE14/80-451
D7GS42_9FIRM/119-479
F4LBC8_BORPC/69-447
F4STL3_ECOLX/163-502
D2N5X0_STAA5/75-460
A5TUB1_FUSNP/82-442
F3LWC1_ECOLX/81-464
A3SBK6_9RHOB/75-483
A5IVP8_STAA9/73-452
A0RB17_BACAH/101-484
C3WGE4_FUSMR/74-419
H5UL21_9ACTO/96-488
A5YT46_9EURY/314-617
B2EA79_BIFAN/93-476
H4AY45_STAAU/26-118
G0HCU6_CORVD/82-478
E6GU36_ENTFL/86-476
D0BYZ4_9GAMM/80-515
G3YRF2_9RALS/78-451
H1SHE6_9BURK/66-440
D4XA97_9BURK/67-439
C2FA01_LACPA/81-467
F3I812_PSESF/64-438
H0S8C9_9BRAD/76-438
B6A2T0_RHILW/98-448
E0UR31_SULAO/62-423
C1EU77_BACC3/109-496
F9K520_STAAU/249-473
E7XV98_SALMO/80-461
D6S7I1_PEPMA/82-472
C3MCG4_RHISN/106-519
Q8FVP2_BRUSU/82-449
H4KFG8_ECOLX/81-464
G2P3N8_STRVO/84-305
C3KUM6_CLOB6/81-444
Q882P9_PSESM/71-433
H0K4B2_9PSEU/69-452
A0QA08_MYCA1/70-457
D3HEE3_STRG3/79-470
E8K317_9STRE/76-522
E7PJV6_PSESG/70-461
I0CTD4_LISMN/169-495
I0UE55_BACLI/88-467
A1AAR6_ECOK1/78-459
Q7WDS9_BORBR/70-452
E1W5D6_HAEP3/78-480
F3NVP9_CHLPS/74-451
G4KGU9_YEREN/71-433
D1RSE8_SEROD/78-420
B8IQ62_METNO/78-439
C3E6G6_BACTU/95-482
D7I6W2_PSESS/115-464
C4GZ35_YERPE/73-455
H5E890_ECOLX/67-441
C9A147_ENTGA/82-472
D3R0P0_CLOB3/97-457
F9T447_9VIBR/66-448
H7XNA6_CAMJU/62-422
C6R480_9MICC/114-553
C3BL72_9BACI/78-460
G6S6H2_STRPN/76-525
G6RBK2_STRPN/77-526
C9TIM4_9RHIZ/73-437
D2FU15_STAAU/75-460
H0DTU9_STAEP/33-418
A3GM61_VIBCL/163-351
C9PJF8_VIBFU/66-432
D4GG03_PANAM/93-476
E0F1P1_ACTPL/84-446
D1EVQ0_BRUML/73-437
H4LIE9_ECOLX/67-441
G5RXU0_SALET/74-485
G2Z9F0_LISIP/78-469
G6WJ97_STRPN/75-521
F4AG66_LACJH/97-506
G7UIN2_PANAN/69-440
H1U1E2_9BACT/151-577
G8W042_KLEPN/164-310
H7EHB8_9SPIO/102-530
B9JNM9_AGRRK/77-460
G0CYX0_CORUB/92-455
E4C8X3_PROAA/86-457
D6LGL8_9FUSO/105-515
G6V4G0_STRPN/77-526
Q99X14_STAAM/249-591
D4W0L6_ENTFC/103-511
D6L5Y1_PARDN/82-467
A3IE84_9BACI/77-429
Q3EQI2_BACTI/30-418
C8SZS2_KLEPR/73-455
E5BDW1_9FUSO/73-423
E9TF45_ECOLX/1-269
G6QJM8_STRPN/77-526
Q7CRW6_AGRT5/110-474
B6I9V6_ECOSE/81-464
F9CDE0_ECOLX/163-502
Q8CQD0_STAES/73-452
E4FPQ2_PROAA/97-484
E3HQV8_ACHXA/69-440
B2E1M0_STRPN/76-525
G0ALD5_BORBD/72-447
G8V5U8_STAAU/65-413
G5W0N4_ECOLX/70-431
H1SNB0_STAAU/90-491
E0FZS0_ENTFL/86-476
E8KAM4_9STRE/75-521
H4L4B3_ECOLX/54-436
E0HBQ9_ENTFL/77-473
G5UQY4_ECOLX/77-457
E1TL54_LACPS/78-470
H7G1I5_9LACO/72-465
I0QVB2_9ENTR/64-442
H1PRT5_9FUSO/87-405
G0CYP6_CORUB/76-449
Q2SHI3_HAHCH/80-461
Q88AW6_PSESM/116-531
C2NBX6_BACCE/78-459
B0HTU0_YERPE/73-455
C8AAL0_STAAU/1-371
D4ZX76_SPIPL/95-462
C2CR98_CORST/92-466
B3W945_LACCB/76-461
Q9Z8Y7_CHLPN/71-390
C6J5C7_9BACL/127-510
Q0YU38_9CHLB/124-523
B3R091_PHYMT/92-457
H4DWL0_STAAU/65-413
E7P309_PSESG/111-520
G8WIS5_KLEOK/104-489
F0LC20_AGRSH/73-444
B8D221_HALOH/73-517
G6ABD5_STRIT/75-524
C0ZN15_RHOE4/103-452
Q0BDX3_BURCM/120-538
F2MNC3_ENTFO/77-473
G4QXA7_CORPS/91-422
E8U462_DEIML/72-446
F5NSB0_SHIFL/70-431
H4G4Q7_STAAU/24-118
H7J4C2_STRPN/75-521
E3YSD2_9LIST/89-477
A5W3S0_PSEP1/86-499
F0M971_ARTPP/138-513
Q17Y98_HELAH/87-463
D0I068_VIBCL/74-458
E1TDK7_BURSG/83-463
D2C5W1_THENR/68-520
C3WWX1_9FUSO/81-431
C3NX40_VIBCJ/104-516
B7KBY2_CYAP7/82-488
G5GPQ7_9FIRM/132-546
B0HSW2_YERPE/63-446
D6Y404_THEBD/109-480
D8J196_HERSS/77-438
F2H1S0_BACTU/84-466
H0RGJ1_9ACTO/73-430
D6H4K0_STAAU/73-452
E0TTE9_STRZ6/77-526
H5W6D9_SALEN/80-461
F2CN67_STRSA/70-426
F7NFG8_9FIRM/72-466
D0Z452_LISDA/66-465
E3Y7S0_SHIFL/73-455
Q5UXL1_HALMA/107-522
E8B882_SALMO/163-444
I0Y1F5_9BURK/68-451
H4HVN4_ECOLX/77-457
E7VBL8_SALMO/165-337
F2BK69_STRSA/75-450
G5WS50_ECOLX/96-479
Q4EMZ8_LISMN/55-447
E4A2L8_LISSE/2-119
B1IGK0_CLOBK/385-749
D3R4B1_BIFAB/136-510
D0S3K5_ACICA/76-511
E4DIT4_PROAA/94-478
E3PW96_CLOSD/83-468
F3YW63_DESAF/81-447
I0VVZ2_ECOLX/19-393
D4HB08_PROAS/94-478
D3QFT0_STALH/70-437
D3H0K9_ECO44/99-510
A4FBS4_SACEN/77-458
G0ICN0_STRES/7-402
F4U5P0_ECOLX/70-431
E3B786_9MICO/105-497
G7C3W8_VIBCL/74-458
H7ETU1_PSEST/111-521
F9A573_VIBCL/66-429
F1XLU0_ECO57/70-431
F8KQL6_HELBC/77-509
B5WLF0_9BURK/78-443
D4FU11_STROR/75-521
E3CDD8_STRPA/78-527
F5X4S0_STRPX/81-471
C4SZD7_YERIN/82-463
E1CUP6_VIBPA/78-461
C3H436_BACTU/95-482
H3MIL8_KLEOX/81-491
D4J9Q6_9FIRM/94-455
H5GBM3_ECOLX/77-457
E1W5X1_HAEP3/78-457
A1UV40_BURMS/76-444
H0HRK5_9RHIZ/70-437
C0AQQ6_9ENTR/82-311
B5IB15_ACIB4/110-535
H2HCF8_CORDP/80-452
C6CG52_DICZE/99-480
Q0B1S5_BURCM/96-446
Q57MC3_SALCH/97-508
E8VUA3_VIBVM/163-352
G1ZU43_ECOLX/163-502
E4WDL7_RHOE1/103-452
D9WYC4_STRVR/83-452
C5BJA1_TERTT/81-468
G9ZVE5_9PROT/64-410
B1LA94_THESQ/116-537
G7AB85_VIBCL/163-351
H3XZS5_STAAU/75-460
A2SRD8_METLZ/80-442
E9S6X3_TREDN/79-493
C4ICF2_CLOBU/78-456
F8DI51_STREP/94-543
E9SSX9_CLOSY/90-441
A0KJF6_AERHH/59-441
F9K823_STAAU/65-413
E4QZX1_BIFLM/115-470
D9Q3W7_CORP1/83-452
E8NBH9_MICTS/100-517
H1DM67_ECOLX/75-455
B2JPC4_BURP8/80-448
F3A3R7_9BACL/105-513
F9HT51_ECOLX/70-431
Q5Z3I4_NOCFA/101-473
G7RRG7_ECOC1/84-464
A7HM82_FERNB/65-519
F3YKI8_LISMN/89-477
G2NY72_STRVO/103-499
B2H7G5_BURPE/78-446
G5HYN7_9CLOT/91-461
G4GJB5_9EURY/265-588
H0F4N5_9BURK/72-460
Q601N8_MYCH2/150-706
A2VX88_9BURK/134-552
D9USS3_9ACTO/301-462
G9G2D5_KLEPN/71-447
DPPA_ECOLI/73-455
E8S9H1_MICSL/85-454
F3RLT6_LISMN/89-477
E6FNH2_ENTFL/80-472
F0I3N5_STRSA/81-529
E9XNC7_ECOLX/70-431
Q1IEE8_PSEE4/68-451
C2YMK5_BACCE/149-475
C2EL89_9LACO/84-472
C2MGV8_BACCE/86-448
G5ETL0_9MICC/114-485
A3RXT9_RALSL/78-440
H6LVZ0_FRATU/9-403
G7LTW0_9ENTR/67-432
F5PLT5_SHIFL/121-263
F7UEV7_RHIRD/72-482
H1HUV5_9FIRM/137-698
Q2KDT6_RHIEC/104-524
Q6HLZ5_BACHK/86-469
A8U4H6_9PROT/78-443
D1C7Q9_SPHTD/136-540
Q7M9E3_WOLSU/85-464
F5VDM7_9LACO/74-459
D0G9K9_BRUML/81-438
D6PE69_9BACT/1-256
A1WPN1_VEREI/58-430
I0MYG5_SALET/81-464
A3S9S4_9RHOB/79-125
H0AX22_STAAU/75-460
Q4ZNK7_PSEU2/70-461
D6YPG9_CHLT1/66-388
H1PSJ1_9FUSO/75-425
E8PQ06_THESS/97-512
C4L562_EXISA/81-431
C2TDA5_BACCE/101-484
F9E2G2_STRSA/81-529
A0B7A0_METTP/69-426
E0G944_ENTFL/77-462
E1IA56_9CHLR/62-402
E2Z8L5_ENTFL/80-472
E7YVG9_SALMO/97-508
E9S6P8_TREDN/88-482
E2XBL1_SHIDY/97-508
B5FBE5_VIBFM/93-492
C9M4S4_LACHE/100-505
F9TSN9_9VIBR/68-436
F2ABK7_RHIET/84-463
E6WM95_PANSA/89-468
G4FEJ7_THEMA/64-422
C8M990_STAAU/26-118
C9TXB7_9RHIZ/118-529
I0I1M7_9CHLR/70-421
D6Z7I8_SEGRD/90-459
E0FGA5_ACTPL/77-476
D4XG62_9BURK/104-606
D4W8T8_9FIRM/92-481
A0K8I6_BURCH/117-535
F9A819_VIBCL/163-381
H8DN38_9ENTR/67-432
F6AUM7_DELSC/79-448
H3Z069_STAAU/73-452
H0BJL1_9ACTO/68-454
E2KEL4_ECO57/77-457
H1CUT0_CLOPF/79-302
Q3IXT5_RHOS4/82-441
H3MIX3_KLEOX/70-441
F9L1Z4_STAAU/25-118
D7ZK63_ECOLX/73-455
H8EFD1_CLOTM/103-479
F3ADS0_9FIRM/92-460
E8GA31_SALMO/81-464
C3CE31_BACTU/102-505
H3S5Y7_STAAU/75-460
E8JY01_9STRE/77-526
D0HZJ0_VIBCL/99-511
E7VW94_SALMO/164-371
H4EGK4_STAAU/90-491
Q9WXR2_THEMA/119-541
G7A0I8_VIBCL/74-458
E2Z992_ENTFL/81-466
C7CS25_ENTFL/78-468
G8PLZ9_PSEUV/89-500
B9QTP5_9RHOB/96-521
E4M666_9FIRM/101-483
Q1MGP0_RHIL3/102-515
C3JTV5_RHOER/136-524
Q7WNV4_BORBR/73-456
B0BBH8_CHLTB/76-443
E6WF66_PANSA/83-467
F3HTG3_PSEYM/115-464
H5P3C8_ECOLX/81-464
D8KGG2_LACLN/77-468
E7UM74_ECOLX/78-459
C9TAB0_9RHIZ/65-448
E2Y0W8_ENTFL/86-476
H7FF32_STASA/66-414
F5X1V6_STRG1/79-470
C2BFX2_9FIRM/131-651
F8YW09_VIBCL/74-458
G5URC4_ECOLX/77-434
G4L2X1_TETHN/75-460
A7MGM1_CROS8/78-459
G0VWG2_PAEPO/79-432
D0SKN7_ACIJU/80-516
G2STL6_BIFAN/119-457
H0A6P9_9PROT/67-440
A3S9S4_9RHOB/123-275
H8E583_9MICO/86-512
F5W2W4_STAAU/86-183
B7AVQ8_9FIRM/103-454
H1GEY5_LISIO/99-491
G5YGA8_ECOLX/77-434
F0LED9_AGRSH/69-452
Q8YQE9_NOSS1/85-500
A1RWH9_THEPD/27-281
A7FY99_CLOB1/86-476
H2FT94_OCESG/70-452
B5QP33_LACRH/73-461
F6C5J8_BIFBA/80-463
C3HEA7_BACTU/168-495
H1QHX9_9ACTO/125-517
E6IUU7_ENTFL/83-473
C7WIQ2_ENTFL/81-466
G0PVN6_STRGR/97-447
G5UE45_ECOLX/67-441
A5TUQ1_FUSNP/73-422
Q57Q38_SALCH/87-450
H4V396_ECOLX/95-506
F8D8R6_HALXS/262-586
A2RIL6_LACLM/77-468
H5AB13_ECOLX/70-431
Q5FJ99_LACAC/97-503
B1RYV2_STRPN/76-525
A6QDI6_STAAE/249-591
E7SKQ4_SHIDY/99-510
C2UH10_BACCE/97-485
G9Y7Z9_HAFAL/89-472
A9EZD3_9RHOB/89-450
A9CLH3_AGRT5/65-437
I1ARY4_9RHOB/78-447
E9UQC8_9ACTO/141-449
F6DZE4_SINMK/63-436
B5BY86_SALET/163-482
Q311N1_DESDG/1-66
F9IV74_ACIBA/99-515
A5V227_ROSS1/124-534
D6ZV14_BIFLJ/80-468
A4AGM0_9ACTN/80-454
F3FQW3_PSESX/103-516
G7RI63_ECOC1/70-441
D0AYX7_BRUAO/108-527
G6TVL2_STRPN/75-521
E1VS97_ARTAR/112-492
G9AX46_PANAN/83-465
D2FS41_STAAU/65-413
E2P0J9_PASHA/86-468
H3U1S6_STAAU/249-591
G6AS13_LACRH/83-479
G6TBD6_STRPN/75-521
H2GG78_CORDP/89-346
A4WJH8_PYRAR/76-302
F4ACM2_LACJH/96-507
D6U4B4_9CHLR/87-482
F6BZR0_SINMB/106-455
E9VAP1_ECOLX/75-455
E0GYN2_ENTFL/103-511
G8RVN4_MYCRN/101-478
C5C0X2_BEUC1/87-538
B0AS45_BACAN/98-486
B2SC66_BRUA1/81-454
F7ZAE5_ROSLO/69-428
D4JK82_9FIRM/162-555
D3LVL7_9FIRM/74-455
F4GX72_PUSST/173-612
D3P2Q3_AZOS1/96-457
E3HQX9_ACHXA/65-421
E8XKQ5_SALT4/88-469
B1JBF6_PSEPW/68-451
E2XQ60_PSEFL/70-425
D1Y0V7_9BACT/76-434
G8AUA9_AZOBR/82-450
E1Q9Y8_HELPC/90-466
E8BA92_SALMO/77-457
G7BV07_VIBCL/82-464
E8B5B7_SALMO/64-446
G5S353_SALET/175-382
Q5LVJ5_SILPO/134-559
F4U9J2_ECOLX/58-415
I1ANA0_PSEAI/74-457
H3PN73_BRUAO/82-449
F4GJQ1_SPICD/98-462
G4EJ65_9BACL/120-506
B8K6P8_VIBPA/70-473
B7I033_BACC7/97-485
H4DH60_STAAU/75-460
I0DNW1_PROST/73-456
D4B9D8_9ENTR/71-453
A1RBE0_ARTAT/115-491
Q81HA9_BACCR/22-384
H3TD65_PSEAE/66-445
G9UCY2_SALMO/70-431
A7X6C5_STAA1/73-452
Q254W2_CHLFF/77-454
F0NZW7_WEEVC/77-453
D2ZA85_9ENTR/70-431
E7VNE1_SALMO/164-371
B3YEY9_SALET/175-382
E8N898_MICTS/81-432
B6IV22_RHOCS/82-462
Q5LSW7_SILPO/123-471
Q0TBQ7_ECOL5/73-455
E4N870_KITSK/119-493
B5N644_SALET/81-464
C1CL50_STRZP/83-466
Q6MF22_PARUW/166-613
E0SHH3_DICD3/81-456
G6L5R8_STRPN/77-526
E1I0F9_ECOLX/84-464
G0B8E2_SERSA/76-456
H8M8B9_SALTM/70-431
E3ICP0_GEOS0/85-468
F2KCJ4_PSEBN/80-451
I0Q0C9_STROR/75-521
C8LLZ8_STAAU/90-491
Q4EGA7_LISMN/76-467
B1Z255_BURA4/65-449
C7HWC0_9FIRM/130-644
Q4ZU62_PSEU2/71-433
G2IL67_9SPHN/128-539
I0G7I4_9BRAD/109-523
C2VWT9_BACCE/109-497
E6WH94_PANSA/67-424
E1SY58_THESX/83-472
G9XVM5_DESHA/90-441
Q1VDR1_VIBAL/78-459
Q1GDI2_SILST/98-519
A6X3J2_OCHA4/80-452
H0QEI0_ECOLI/75-455
G6NT45_STRPN/76-525
B0PEI1_9FIRM/99-459
C3L7U9_BACAC/87-441
D1CFW2_THET1/172-564
G0EW84_CUPNN/110-458
E6UTH3_CLOTL/75-465
Q05633_ECOLX/67-309
D5CK19_ENTCC/97-508
F3F2U9_9PSED/105-520
C3DFX8_BACTS/86-448
F5Q0B3_SHIFL/163-502
C5D5U2_GEOSW/85-456
H0HPG5_9RHIZ/97-448
A8MCI8_CALMQ/77-477
A0LTX8_ACIC1/101-494
E8XZ53_RAHSY/80-461
I1D7G1_9PSEU/85-477
H1QHX6_9ACTO/105-309
B0GXI8_YERPE/77-458
A5VMW2_BRUO2/96-515
H3ZHN4_9ALTE/72-454
F5RXI7_9ENTR/71-428
F9K607_STAAU/65-413
E6GCT5_ENTFL/83-473
G4PVI7_ECOLX/78-459
G0SMY5_VIBMI/67-430
F2GXW2_BRUM5/117-531
E3PCW9_ECOH1/97-508
H7X2G9_CAMJU/62-422
E1JLP8_9LACO/74-459
E1NAT8_9BIFI/94-473
H7HX00_STRPN/77-526
H1DAI4_9FUSO/73-418
D7H7T9_VIBCL/82-464
A1S0U1_THEPD/76-463
C7Q862_CATAD/104-486
D0PGC7_BRUSS/69-443
E6DCL7_PROAA/97-484
C2ZIU8_BACCE/102-527
F2NKB5_MARHT/99-502
H5U5V8_9ACTO/93-476
A7HNT1_FERNB/68-522
E1PJ53_ECOAB/73-455
A5WB01_PSEP1/66-448
F3QCJ7_9ENTR/164-310
C4TTV2_YERKR/164-364
D6T0T7_GARVA/78-463
F2ZT70_9PSED/3-114
F0LC09_AGRSH/78-443
H5FYV6_ECOLX/97-508
A6UAA6_SINMW/71-447
D1Q8G0_STAAU/249-591
F5ZSV3_SALTU/97-508
Q6CZS5_ERWCT/77-448
H4UZM9_ECOLX/64-445
C9NUR9_9VIBR/163-313
E1NCJ7_9BIFI/78-466
H5R8A1_ECOLX/81-464
F1Z9N9_9SPHN/67-435
G6MS41_STRPN/75-522
E7VMS7_SALMO/77-457
H8D3S5_CAMJU/62-422
B5WET3_9BURK/80-448
Q8RIR5_FUSNN/66-438
F6E6P2_SINMK/153-572
D2BNN0_LACLK/77-466
I0JWK3_9BACT/89-466
B1KAZ8_BURCC/96-446
Q88FF1_PSEPK/110-522
E5TUG2_STAAU/249-591
G2UCL1_PSEAI/74-457
D1BKP8_SANKS/117-526
F0QAV2_ACIAP/72-443
C6B6K1_RHILS/69-435
H3L7Y8_KLEOX/67-444
F3DF20_9PSED/71-449
B0B9P7_CHLT2/66-388
E8NLW5_SALET/87-450
H8ERM9_CLOTM/75-465
D6F3N6_MYCTU/136-513
C6C4E1_DICDC/95-476
C7LF66_BRUMC/107-518
E6ELI5_ENTFL/77-462
Q822T0_CHLCV/81-401
D6I2F3_ECOLX/67-441
A7NI59_ROSCS/37-239
H3QCI6_BRUAO/1-106
F4SQK7_ECOLX/67-441
C4USP8_YERRO/69-431
H4ASR8_STAAU/75-460
G0PYK2_STRGR/79-441
G9RB48_9ENTR/164-310
D9VC23_9ACTO/79-472
A9VPF0_BACWK/84-466
E0PZ24_9STRE/77-526
D8DAD8_COMTE/104-480
F2G114_SALGL/87-450
B0USD6_HAES2/87-473
G4P2N4_BACIU/86-467
B6JJE0_OLICO/128-537
H0A7R6_9PROT/79-453
D1C2E5_SPHTD/127-500
A6TCP6_KLEP7/163-479
D6YHJ0_CHLT0/73-452
F3CDT3_PSESG/68-224
C3CXJ3_BACTU/175-501
H5FVN9_ECOLX/77-457
C2GSK5_BIFLN/55-437
B5GEB7_9ACTO/83-449
A8AGP3_CITK8/81-438
D0SB67_ACIJO/83-520
A0ALQ6_LISW6/83-474
F9T1R6_9VIBR/100-513
E5B6M6_ERWAM/66-427
F5KZG7_9FIRM/75-438
D3F4G7_CONWI/84-464
Q1VD13_VIBAL/165-358
E7ZCU4_SALMO/80-461
E6C6W2_PROAA/73-428
G9TEL2_SALMO/81-464
C3LA41_BACAC/98-486
C7MV57_SACVD/66-448
D1A092_CHLPP/159-605
I0SXC0_STRMT/75-521
A5LYU4_STRPN/76-525
Q9Z692_9STRE/82-473
E1LFG8_STRMT/76-523
D1BGL1_SANKS/82-433
C2NUT4_BACCE/175-501
D3AF69_9CLOT/102-494
B7LMZ4_ESCF3/70-431
D8VMY5_9ZZZZ/93-446
F4NNS6_9ENTR/73-455
E8JAX0_ECO57/164-306
Q04IR8_STRP2/77-526
B6JKM7_HELP2/90-466
H3X9W9_STAAU/73-452
E1DPT6_VIBPA/78-461
E0Q072_9STRE/75-521
A1AIS3_ECOK1/70-441
F2KEX5_PSEBN/103-516
B9J0I6_BACCQ/84-466
D6AS22_STRFL/97-480
E2Q969_STRCL/83-462
E6SHV3_THEM7/166-538
E6HNB9_ENTFL/83-147
B1KLS6_SHEWM/75-456
H4F9H7_9RHIZ/76-435
E5WLU0_9BACI/84-443
G9UR49_SALMO/64-446
E1LQJ2_STRMT/76-523
G5KTW4_ECOLX/67-441
E2P0K7_PASHA/1-143
D9NYP8_STRPN/73-519
H0FW93_RHIML/72-434
D1F4A7_BRUML/76-437
B0MR56_9FIRM/74-464
A9R3J3_YERPG/98-508
A8RHG6_9CLOT/42-219
F4N4Y7_YEREN/163-475
B3IQ49_ECOLX/163-502
G8MHK7_9BURK/104-453
G5LR17_SALET/1-378
D2UKV8_STAAU/90-491
F3UK67_STRSA/76-525
G0ICQ5_STRES/77-526
E6G3G8_ENTFL/86-476
G8AQ61_AZOBR/106-517
B9JYQ8_AGRVS/124-544
E0EVH5_ACTPL/67-449
F4TUG7_ECOLX/97-508
F5PPY7_SHIFL/81-464
E9SKR0_CLOSY/103-489
E7U516_ECOLX/97-508
H3RDA6_ERWST/83-467
Q73EW0_BACC1/109-496
E5BKX3_9FUSO/75-433
I0LR45_SALET/163-400
C2HWT3_VIBCL/82-464
C2Z964_BACCE/178-501
A1F1L2_VIBCL/78-441
C8PUB3_9GAMM/120-538
B1ILU0_CLOBK/88-443
B0UQY8_METS4/74-457
D2TKC1_CITRI/78-459
E8UCV3_TAYEM/79-466
H5R4B2_ECOLX/3-302
E3CCK8_STRPA/73-519
A2S816_BURM9/74-457
Y3691_BRUME/116-530
D1ETU8_BRUML/76-437
D4BLV8_BIFBR/102-464
G7ZDD6_AZOL4/84-454
B3IFY0_ECOLX/164-306
F3U6I2_ECOLX/67-441
D3SF47_THISK/142-530
G8SVK8_BRUCA/82-449
B0H9V7_YERPE/163-475
E8GUB6_SALMO/80-461
B9LAJ9_CHLSY/114-507
F3NBU7_9ACTO/87-449
E7XNN1_SALMO/164-371
B3BR45_ECO57/67-441
F2AH10_RHIET/107-456
F6A0J3_GARVH/85-448
A9R8L5_YERPG/63-446
Q8U499_PYRFU/117-619
G1ZYJ9_ECOLX/77-434
E0FMD3_ACTPL/74-464
G8WJI4_KLEOK/82-464
F2BPK8_STRSA/74-521
F5ZII4_STRPW/76-525
D0CPX0_9RHOB/10-428
H3MZM6_KLEOX/71-425
A8SM66_9FIRM/92-445
F5R0I3_SHIFL/97-508
H7JVU6_STRPN/30-479
E5ZQ16_ECOLX/75-455
G2ZYW7_9RALS/53-427
A8GGV4_SERP5/98-508
A1SJC0_NOCSJ/112-511
Q0F1X4_9PROT/67-411
E4ARB9_PROAA/97-484
D9NVM8_STRPN/76-525
C7N098_SACVD/70-466
B5WU84_9BURK/93-458
H4I7B2_ECOLX/164-306
E6IJE7_ENTFL/87-477
H2HR52_CORDP/81-444
E0G352_ENTFL/77-462
Q1I7T0_PSEE4/111-522
E1DKX8_VIBPA/163-505
C2YSV2_BACCE/180-502
C1A6E3_GEMAT/89-468
E8T720_MESCW/68-450
F4UZ39_ECOLX/164-306
Q1GAP4_LACDA/76-470
G9PYZ7_9BACT/15-255
B1M398_METRJ/110-532
C1CBE7_STRP7/76-525
F3JS55_PSESX/1-373
C7MR19_SACVD/93-485
H3MN34_KLEOX/104-489
F3L6P8_STRPO/82-448
D5RQM4_9PROT/82-464
C3X010_9FUSO/78-431
Q9CBX3_MYCLE/102-493
G6DYX1_9GAMM/59-440
Q0SNI3_BORAP/72-447
F3EL72_PSESL/103-516
G8SWK5_BRUCA/65-480
D2Q3J7_KRIFD/104-515
D7UVN6_LISGR/81-472
B5MU40_SALET/175-382
H4KNG5_ECOLX/54-436
A9EUZ1_9RHOB/68-400
F5NPH1_SHIFL/77-396
F3HYV2_PSESF/66-448
E7HTZ4_ECOLX/97-508
D3SPW4_THEAH/72-473
F9L0R4_STAAU/73-452
H4P048_ECOLX/164-306
G2S7L0_ENTAL/199-364
D5GYR6_LACCS/79-466
D1RSA7_SEROD/83-466
C8WJN6_EGGLE/96-461
A5D3R8_PELTS/49-413
B7NHH8_ECO7I/170-509
Q3ES24_BACTI/90-476
F8M6L1_MYCA0/136-513
D6T4U9_STAAU/26-118
C9MZL8_9FUSO/78-442
F7UFU5_RHIRD/78-443
H1FII3_ECOLX/97-508
H8GXW6_DEIGI/70-443
B5NU25_SALET/87-450
F4HKG8_PYRSN/88-454
Q2N5X3_ERYLH/199-423
A2PB93_VIBCL/213-431
B0HJ67_YERPE/165-359
H0RRW5_9BRAD/82-438
E0F1S5_ACTPL/69-451
F2ZEC4_9PSED/115-464
C0XJ62_LACHI/76-472
G5UA87_ECOLX/97-508
E2T6G6_MYCTU/67-456
D5XSD5_MYCTU/105-545
D1WKG5_STAEP/1-189
D3ED58_GEOS4/75-452
E5YHS9_9ENTR/164-375
Q87Q03_VIBPA/78-459
C7UY97_ENTFL/87-477
D6ZSZ8_BIFLJ/131-486
H0L8P5_SALMO/80-461
G2EPC0_CORGT/82-455
G6NC35_STRPN/75-521
E9W7R4_ECOLX/67-441
G7C079_VIBCL/66-433
C0D8K2_9CLOT/103-455
D1BPC8_VEIPT/75-438
F8E813_FLESM/66-433
C7VJP1_ENTFL/2-289
H1SJW8_STAAU/249-591
D2C4J1_THENR/70-454
Q67L09_SYMTH/82-434
G8AIJ7_AZOBR/82-468
E9U7I7_ECOLX/67-441
G5QLM0_SALRU/74-485
E8DPK4_SALMO/80-461
D7I6U4_PSESS/105-520
B9KTA7_RHOSK/70-423
B3ZYS3_BACCE/84-466
E0FQV5_ACTPL/83-465
Q1BNY0_BURCA/75-443
G0AHA3_COLFT/71-454
B3GZL9_ACTP7/84-446
B4A3N0_SALNE/163-444
G5LZQ7_SALET/165-337
Q4MRH3_BACCE/85-471
E7ZJ31_SALMO/64-446
F3P5I4_9ACTO/86-479
Q9K6U0_BACHD/122-525
E0PTV3_STRPY/82-448
D5RLE2_9PROT/78-457
D7H0U2_BRUAO/108-527
H5D4U3_ECOLX/97-508
C0INR1_9BACT/118-498
H1HWH2_9FIRM/97-483
C2ZKA9_BACCE/175-501
C5AIM2_BURGB/85-453
D8UTV6_9MICC/99-486
G9UVC8_SALMO/163-444
I0QGX6_STRSL/80-529
F3QZN5_ENTFL/2-125
H9UT07_ECOLX/1-380
A8YLN2_MICAE/83-488
B4U9Q6_HYDS0/99-494
A8M8T5_CALMQ/154-632
G2B8U5_ECOLX/64-445
C9UA90_BRUAO/76-437
F9VY15_9ACTO/90-460
C3GX64_BACTU/85-447
F4U7J2_ECOLX/81-464
F9NYG6_PROAA/107-478
H0LV29_SALMO/87-450
E7N123_9FIRM/76-442
G2P692_STRVO/79-448
E9X4F5_ECOLX/78-459
C2MNR8_BACCE/97-485
E1HRS0_ECOLX/96-479
E9UK40_ECOLX/60-421
H1ERD3_ECOLX/67-441
E2YIA0_ENTFL/1-76
G2SM04_LACRR/102-511
E6H6Z0_ENTFL/77-462
E2SH57_9FIRM/70-483
E3PMD4_ECOH1/73-455
G0BWM5_9ENTR/73-455
H5E0N8_ECOLX/77-457
F9TG65_9VIBR/66-428
E0GG23_ENTFL/80-472
A4MV97_HAEIF/78-480
C7NEE2_LEPBD/67-449
A4EVM1_9RHOB/97-445
E0EXQ3_ACTPL/81-480
G6X885_MYCAB/99-483
B1USH7_BACAN/102-506
B3ZN29_BACCE/97-485
D3R6D7_BIFAB/93-476
G5T4D7_ECOLX/73-455
E4PK33_MARAH/80-447
F6KUI9_HAEDC/81-478
F1T9W6_9CLOT/121-503
Q6ML31_BDEBA/103-479
B9JXG4_AGRVS/83-440
E1LKR5_STRMT/76-523
F4ATN4_GLAS4/82-464
G6FB75_LACLC/43-451
E0RL86_PAEP6/95-472
C3BXQ6_BACTU/106-510
C1AWC3_RHOOB/111-481
I0J959_STRPN/2-372
B5GDV2_9ACTO/314-460
B9X4W9_BORBG/70-441
F3HGA0_PSEYM/71-426
F3NBX9_9ACTO/91-439
G8NDJ1_9DEIN/66-422
B6UV76_ECOLX/1-153
I0J984_STRPN/26-419
I0UII8_BACLI/81-455
B3AIV2_ECO57/75-456
F3BFC2_PSEHA/73-455
Q8ZLA9_SALTY/73-455
C0WP39_LACBU/77-465
E0P6K8_STAAU/26-118
G6RDA4_STRPN/76-525
B1QLX7_CLOBO/86-476
F8Y095_STRAG/82-473
E8HUH9_ECOLX/163-504
Y2585_MYCTU/90-468
E4FC05_PROAA/86-457
C3ML38_SULIL/100-498
D7YNY1_ECOLX/97-508
C2ZIS3_BACCE/84-465
H0F4V6_9BURK/58-414
H2XE78_CAEJA/421-745
F9MLI5_STRMT/75-522
F4DKQ9_CHLPE/158-602
D4EVU1_ENTFL/86-476
C2IUV8_VIBCL/99-499
G4K2C2_9RHIZ/97-447
H6CIG2_9BACL/114-497
B9L1W2_THERP/149-525
C3PA88_BACAA/87-441
E5Y262_BILWA/69-435
D9TFN0_CALOO/77-458
G2P0C6_STRVO/445-843
A5UPI1_ROSS1/138-514
D7AS17_THEM3/96-481
C3GTX0_BACTU/96-478
H5QGS2_ECOLX/97-508
F0JZC5_LACD2/75-461
H8FZ93_PEDPE/73-466
D0PA38_BRUSS/118-529
C7LIS8_BRUMC/69-443
F2ZEE3_9PSED/105-181
E4WEY8_RHOE1/107-487
F5Y8C3_TREAZ/91-438
B9BQT7_9BURK/8-279
A1B2G4_PARDP/70-431
C6A938_BIFLB/93-476
H0SGZ5_9BRAD/82-487
E8LEZ9_9FIRM/84-443
D0Z7K2_EDWTE/72-435
E1SAA3_HELP9/92-507
E7IBR2_ECOLX/81-310
B3A7K9_ECO57/163-504
Q5LSV7_SILPO/161-531
Q8G778_BIFLO/69-422
Q577U3_BRUAB/65-448
F7RAY8_SHIFL/97-508
C2F918_LACPA/74-458
D7UX43_LISGR/83-475
F1U6F1_PROAA/151-530
Q6L5R6_STROR/93-398
G7RT50_ECOC1/169-310
C3CW11_BACTU/112-499
G6MSS7_STRPN/77-526
G8PH19_PSEUV/121-535
Q8ZPY3_SALTY/87-450
A0Y3U2_9GAMM/75-457
Q89IN8_BRAJA/78-458
A1B8M2_PARDP/71-454
B2JKI7_BURP8/69-452
H5QNS5_ECOLX/163-502
C9PHJ7_VIBFU/163-352
I0U594_BACTR/93-442
E8DWU2_SALMO/163-444
A3ULH0_VIBSP/84-466
D3T574_THEIA/90-510
F9KSK3_STAAU/1-152
E9VZI1_ECOLX/47-404
B0PE96_9FIRM/106-477
B2T6K3_BURPP/115-476
Q8FV39_BRUSU/68-422
C1BBA2_RHOOB/108-462
SGRR_YERPS/163-475
E6KIU2_STRSA/77-526
A8YYM4_STAAT/73-452
G2K2B3_LISMN/83-474
F9XZ97_BIFBU/123-498
E8Y8M8_ECOKO/164-306
C5ABE4_BURGB/89-473
E5U7Z5_ALCXX/64-452
H0NQ90_BACCE/92-480
Q11IR6_MESSB/69-429
C2HLH0_LACAI/74-467
G2I7F7_GLUXN/83-475
B2SC79_BRUA1/81-437
G6ZAG5_VIBCL/66-433
Q3APQ9_CHLCH/113-513
B6B637_9RHOB/68-274
D1JAI2_9ARCH/140-515
E4VC72_BIFBI/133-488
E6V352_VARPE/72-451
G2IAY4_9CLOT/109-504
B1LYT3_METRJ/74-467
A9AHP7_BURM1/120-538
B6ZHQ8_ENTFL/83-472
I0I7L0_9CHLR/86-482
Q981W3_RHILO/97-446
B0UQE3_METS4/63-418
D6L650_PARDN/146-497
A3GXF8_VIBCL/90-457
A3KT16_PSEAI/111-521
D6U003_9CHLR/97-471
A7IPD4_XANP2/90-459
F4LWY6_TEPAE/79-500
C2MWS3_BACCE/175-501
E9S3C3_TREDN/68-440
F0QIL7_ACIBD/99-515
E8MX67_BIFL1/89-442
D5V659_ARCNC/60-427
D0IK71_9VIBR/163-374
H7ZAT5_CAMJU/62-422
Q6NDK3_RHOPA/76-445
F0HX64_LACDL/36-428
E4EUU4_PROAA/86-457
D7VEC2_LACPN/73-461
E7STR6_SHIBO/73-455
D5Y2S1_MYCTU/136-513
F3EJC5_PSESL/80-450
A4NSF2_HAEIF/75-462
B2PMZ7_ECO57/163-504
F9Q349_STROR/55-501
Q97D46_CLOAB/81-473
F5ML73_SHIFL/81-464
E8XTC2_RAHSY/73-455
Q5WLZ9_BACSK/88-454
Q1M5L9_RHIL3/62-445
A8TW74_9PROT/63-441
H5RTP4_9NOCA/98-448
B7JDY5_BACC0/82-465
Q1ZF10_9GAMM/72-429
F4SPU9_ECOLX/75-455
G8QVP0_SPHPG/22-215
H4YEC4_ECOLX/81-155
D3L5L8_9BACT/83-450
C4X5Z8_KLEPN/70-431
D7V419_9LACO/112-527
F8LYJ8_STRTR/74-523
A3K1S7_9RHOB/145-520
B4SUD5_SALNS/81-464
E4WFC2_RHOE1/106-460
E5BXA6_9FUSO/68-418
E8TSS4_ALIDB/80-433
I0EPP7_9HELI/92-465
D5T428_LEUKI/75-458
E5B5C4_ERWAM/16-398
H7FBJ7_9CLOT/119-516
A6NWH7_9FIRM/84-456
F9XZP4_BIFBU/81-465
D6RXH0_BORVA/72-447
F2V6N3_MYCTU/75-464
E2YV30_ENTFL/83-473
C0GGX0_9FIRM/241-513
G4AHP5_AGGAC/3-126
H0TNJ2_9BRAD/72-454
Q9ZJX5_HELPJ/92-507
Q03UD1_LACBA/73-458
F7T0S1_ALCXX/64-453
E8KTZ6_STRVE/74-523
E5BVF0_9FUSO/81-431
D9VEA8_9ACTO/78-429
A8L8C3_FRASN/2-342
C7WYK4_ENTFL/87-477
D2UJ08_STAAU/65-413
B5XRV5_KLEP3/78-458
C4SNX5_YERFR/102-485
H7QLY7_STRPN/76-525
D9PD22_ACTPL/93-434
C2VEY2_BACCE/95-482
F1YQA3_9PROT/65-456
F9YBJ3_9RHOB/76-447
Q63H10_BACCZ/84-466
F9B4H5_VIBCL/64-445
C0R2D8_BRAHW/58-448
A4SQC2_AERS4/79-463
E3G9X0_ENTCS/163-507
Q1IYP5_DEIGD/124-543
Q6FZ33_BARQU/79-452
C0Q7Y1_SALPC/165-339
G0C130_9ENTR/70-441
G0B9C2_SERSA/98-508
Q2A0N1_SALET/78-178
D6DG70_CLOSC/97-443
F5QD99_SHIFL/67-441
F8JKD1_STREN/61-493
E4BWT7_PROAA/94-478
H0A0F1_9PROT/57-427
B2P547_ECO57/77-457
H1SJW8_STAAU/26-118
G8VR64_PROAA/94-478
Q8EMR6_OCEIH/80-443
F7XJ16_SINMM/71-446
Q3A3E6_PELCD/81-452
B3HNZ2_ECOLX/96-479
D8FR23_LACDE/102-486
C2ZAV1_BACCE/95-482
G9ULX9_SALMO/70-431
C2HLZ9_LACAI/79-462
D1F5X5_BRUML/1-118
G9X5W5_9FIRM/106-517
C2YM28_BACCE/107-511
G6S1C8_STRPN/75-522
Q8YAH4_LISMO/78-470
D6SCA3_STAAU/73-452
G5ILN4_9CLOT/78-432
D4S4U4_9FIRM/76-436
D4DX88_SEROD/163-477
G2MAR4_HELPX/90-505
D3FQA7_BACPE/89-453
E2ZDX0_9FIRM/62-441
Q67KR7_SYMTH/55-470
A5IMY0_THEP1/70-454
H5YGN6_9BRAD/68-447
Q7WJH7_BORBR/68-427
D0Z8C6_EDWTE/77-458
A9IGG0_BORPD/81-445
D9P358_ACTPL/67-422
C7CLN7_METED/72-454
A2WEG2_9BURK/77-439
D5AP99_RHOCB/70-477
D2P7E0_LISM2/169-495
C7M242_ACIFD/73-442
A3X7P5_9RHOB/70-478
C7NHD6_KYTSD/119-509
B6BTR8_9PROT/79-451
I1D2B5_9PSEU/81-463
Q57Q62_SALCH/101-481
C8ZX88_ENTGA/75-460
H5JXS1_ECOLX/70-451
D4M8I5_9BACT/67-451
F3ZJK0_9ACTO/87-462
C4WGR4_9RHIZ/90-446
D4W855_9FIRM/96-559
H5EEU0_ECOLX/70-431
G2L944_PSEAI/128-538
Q5V0Q7_HALMA/110-552
C5S1A5_9PAST/83-465
E8XX79_RAHSY/86-468
G0D2X5_ECOLX/70-431
C0BQL0_9BIFI/92-471
H7KKR9_STRPN/75-521
G6YBK8_9RHIZ/68-451
C6CG80_DICZE/69-440
Q98CJ3_RHILO/97-447
A8AK08_CITK8/165-314
Q89VK9_BRAJA/90-459
E6G2W7_ENTFL/77-473
D4QPV4_ENTFC/83-473
C3N3L0_SULIA/86-555
H8H5R1_HELPX/77-453
Q93QH8_9LACT/74-470
E6V995_VARPE/74-443
G9ZLX2_9LACO/2-236
H4YVE3_ECOLX/77-457
A7NFU9_ROSCS/138-514
C2DGP7_ENTFL/3-99
E2P7S3_PASHA/86-468
E9S2A0_TREDN/9-106
G6A053_9PROT/97-449
A8AGC5_CITK8/77-457
C9P6P6_VIBME/163-313
F6E9P4_SINMK/75-438
B1JBN6_PSEPW/101-513
H0FZS8_RHIML/97-448
H8GAR0_9PSEU/113-496
C2FF59_LACPA/89-512
E8TA23_MESCW/116-498
Q8FAX5_ECOL6/70-441
Q8ZXG1_PYRAE/72-298
D4EJS1_ENTFL/83-472
D6U1F2_9CHLR/80-442
E1KXK3_PEPMA/124-533
G6Z584_VIBCL/82-464
I0C141_STAA5/26-118
I0EAE0_HELPX/90-505
C6ULJ2_ECOBR/97-508
D6ZQK3_STRP0/77-526
E8ISR7_ECOLX/67-441
F4W110_ECOLX/67-441
E0SBE2_DICD3/83-468
H0N6R4_SALET/165-342
F8ZFF4_VIBCL/163-351
Q8YDH3_BRUME/81-438
H5R041_ECOLX/54-436
Q3F0S2_BACTI/84-465
E4PCX0_ECO8N/67-441
D6J9L5_ECOLX/81-464
C3BMX9_9BACI/95-483
H7GXA7_STRPN/76-525
E5W4W5_9BACI/88-464
A6UJL9_SINMW/70-420
H9UDD8_FERPE/65-516
H8C0A6_CAMJU/62-422
Q0A6C1_ALHEH/99-511
B3HMW9_ECOLX/67-441
B5EQ04_ACIF5/53-469
D0HPF1_VIBCL/82-464
G8S7H6_ACTS5/89-457
Q2FMZ6_METHJ/95-458
A7JVM7_PASHA/85-446
F3RNM9_VIBPA/78-461
Q14F37_ECOLX/46-159
C7MAE2_BRAFD/115-499
F6FPS2_ISOV2/93-468
D9RIV2_STAAK/67-446
E2XDI5_SHIDY/64-446
E8FIG1_SALMO/165-337
Q81F13_BACCR/70-453
H5PF99_ECOLX/164-306
C7PWD3_CATAD/89-506
Q0BVX9_GRABC/79-455
B1GHV3_BACAN/82-465
E8VYS2_STRFA/97-447
A3DP63_STAMF/33-250
E9T1Q9_COREQ/92-441
G8XJ28_MYCHR/301-712
A9AQV2_BURM1/75-443
Q3JLS0_BURP1/77-439
G7WGM4_DESOD/80-511
G4IY40_9PSEU/108-459
B5FNM2_SALDC/97-508
F5R5P1_SHIFL/64-446
A3I7A3_9BACI/61-505
C2IZU6_VIBCL/66-433
A1WJE7_VEREI/71-450
C6BJJ5_RALP1/78-450
C9D1N9_9RHOB/77-462
C3EJC8_BACTK/70-453
SGRR_SHIF8/163-502
H3WAM1_STAEP/65-413
C2YNF5_BACCE/82-465
H3QWK0_BRUAO/82-449
C2FC98_LACPA/74-462
D7CBF1_STRBB/73-426
F5L0E1_9FIRM/74-429
D6FJF2_MYCTU/90-473
Q1C5C0_YERPA/69-431
C7XKV9_9LACO/78-461
D1Q8I9_STAAU/65-413
G5PMK3_SALET/33-416
G6G5U9_9FIRM/79-450
Q9PJR3_CHLMU/147-594
F2KQ42_ARCVS/80-452
G0B4X7_SERSA/71-442
E8H6K7_ECO57/75-455
G4QSU1_CORPS/89-479
D4GF28_PANAM/68-450
C8JT03_LISMN/78-470
F5TVE4_9ACTO/73-428
B1YFT1_EXIS2/160-344
H0TKE6_9BRAD/119-533
E1WD60_SALTS/56-438
D9NSX2_STRPN/77-526
A6BQJ2_YERPE/83-466
B5PPJ4_SALHA/80-461
D5V4Z3_ARCNC/63-424
D7Z381_ECOLX/70-441
G2KES3_LISMN/78-470
H3X5B7_STAAU/65-413
D6LSF2_9RHIZ/117-531
G8N2N3_GEOTH/105-505
F2FZC8_SALGL/165-339
I0BAJ3_9BACL/112-496
E1RSR7_ECOUM/67-441
A3V1C7_9RHOB/66-452
C1EMN9_BACC3/97-485
B4ELS9_BURCJ/78-446
C2WY10_BACCE/84-465
E8UBC6_DEIML/75-500
H3TUN9_STAAU/65-413
F3SMR6_STAWA/65-413
Q48KY1_PSE14/101-513
C2GK68_9CORY/146-493
B5MV70_SALET/163-400
E3PUD4_CLOSD/110-495
A6FQW6_9RHOB/79-486
E3GVH5_HAEI2/75-462
E3HF67_ACHXA/67-445
F4B4H3_ACIHW/29-275
B5MKJ6_SALET/70-431
F5YKV1_TREPZ/77-456
Q577U2_BRUAB/65-448
C3DMU2_BACTS/1-53
G1YJN4_ECOLX/163-475
A1WEZ0_VEREI/88-439
D6GCC5_9ENTR/104-489
D2TDX5_ERWP6/70-431
E7WBZ3_SALMO/163-444
C2YL23_BACCE/112-499
E4VJK7_9HELI/90-505
D4FFU8_9LACO/77-464
G7LNH8_9ENTR/77-420
H0NDC8_SALET/164-367
Q8PVV1_METMA/135-506
C0YBD2_BURPE/77-439
C6CQ18_DICZE/73-455
C2CEK4_VIBCL/74-458
Q8NMX4_CORGL/93-492
H3QP18_BRUAO/73-437
D4PQG1_LISMN/76-467
Q9KRJ3_VIBCH/213-431
G8AJB8_AZOBR/71-419
E1L1F1_9ACTN/83-455
B5SE99_RALSL/75-447
E8ECL2_SALMO/163-444
F5Q2M2_SHIFL/70-431
F0ESZ1_HAEPA/99-441
G2D0Z4_ECOLX/97-508
E2QLK2_ECOLX/81-464
H7MCS3_STRPN/75-521
I0J8K3_STRMT/7-193
H5GRL5_ECOLX/47-404
B7JQE1_BACC0/102-506
D7AWG8_NOCDD/87-481
G8FDH5_CAMJU/62-422
I0FZZ7_9BRAD/80-466
E4AQM8_PROAA/86-457
E4H6Y7_PROAA/73-428
H0RJ44_9ACTO/66-411
B2Z3P7_AERME/66-433
G9YWM6_9FIRM/102-497
A8TST7_9PROT/96-458
F2M2G2_LACAL/73-466
H3STM8_PSEAE/74-457
G8MVL4_AGGAC/63-438
A4J4T7_DESRM/84-458
E7S7H0_9STRE/79-528
C3G662_BACTU/98-486
H0UKZ1_9BACT/70-421
G6WWR5_CORGT/84-457
F3T2M7_STAAU/90-491
E8UAG1_DEIML/64-445
A8F8K0_THELT/63-424
G5KM92_ECOLX/70-451
G5QAD9_SALMO/175-379
E6LX51_9ACTO/105-481
OPPA_LACLA/109-517
C8UPS8_ECO1A/77-434
C3CVY7_BACTU/84-465
C0Q2M7_SALPC/141-345
B8EG98_BORBG/72-448
A4XU06_PSEMY/117-527
F3UJK3_STRSA/74-521
F5Q656_SHIFL/77-457
E6VF78_RHOPX/1-351
H0FSH6_RHIML/73-441
E6IYH2_STRAP/75-446
G0EL00_BRAIP/66-453
E0GSX2_ENTFL/80-472
E8NLU3_SALET/101-481
C0ZZ52_RHOE4/85-487
B4V1B4_9ACTO/325-442
Q2RW92_RHORT/75-444
E7YWY8_SALMO/87-450
E3F341_KETVY/82-465
H0QW57_9ACTO/82-473
H4Z2Q7_ECOLX/54-436
E4C1X8_PROAA/91-475
F4TG01_ECOLX/47-404
B6BHQ3_9PROT/59-420
B7V5K8_PSEA8/66-445
D4YED8_9LACT/80-462
F9LJ05_STAEP/74-459
Q73CR4_BACC1/86-448
E8D714_SALMO/164-371
E3H4M7_ROTDC/100-486
Q123Q9_POLSJ/81-436
D7DG89_CHLTL/76-443
B7JTX8_BACC0/84-466
D1C148_SPHTD/141-513
Q7VM01_HAEDU/81-478
D6JZS0_9ACTO/329-462
E8XNU7_RAHSY/83-465
F9US48_LACPL/73-461
Q67LZ6_SYMTH/90-465
H4WLN2_ECOLX/163-502
H5SET0_9CHLR/52-305
B8JBA4_ANAD2/139-321
H3TDJ7_PSEAE/111-521
E3HDT6_ILYPC/76-464
C0XKD2_LACHI/82-412
E9FP02_9STRE/75-522
F1UE14_PROAA/73-428
I0J8R8_STRPN/75-385
H8E1R4_9MICO/85-430
C3KQ32_RHISN/65-419
E6C5B5_PROAA/94-478
E1ISW8_ECOLX/124-463
SAPA_SALTY/80-461
Q4MPZ9_BACCE/84-466
H2AH77_BACAM/74-373
D9XHN4_STRVR/81-420
D4ET58_ENTFL/81-470
G9VL50_SALMO/64-446
C2U893_BACCE/84-466
B5FPB6_SALDC/70-431
Q9CMC1_PASMU/76-478
H5UV35_9MICO/107-484
Q2G1F5_STAA8/249-591
E5UB89_ALCXX/74-439
G5LA83_SALET/87-129
E5UMC8_NEIMU/93-506
H2BJP3_9STRE/76-523
F3KFZ5_9GAMM/1-396
D0D8A9_9RHOB/76-424
H3PCI0_BRUAO/81-437
D0YWX8_LISDA/77-458
H4QP08_ECOLX/67-441
E0DQM0_9RHIZ/76-437
G9TFI2_SALMO/165-342
E7ID13_ECOLX/97-508
A4TL39_YERPP/69-431
C7UE78_ENTFL/85-470
D6IBX8_ECOLX/99-510
G5L0Y4_STRSU/100-506
E6A4W4_ECOLX/97-508
B9LBB6_CHLSY/115-527
D6Z0K1_DESAT/27-294
B6IP99_RHOCS/70-459
Q8KMT2_ENTFL/83-472
D4GJQ2_PANAM/200-514
G7UB24_PANAN/69-430
H5P0E0_ECOLX/164-306
C2V7S5_BACCE/175-501
C3C5K6_BACTU/79-467
B3AY61_ECO57/75-456
Q0FP13_9RHOB/76-451
F5LTZ0_GARVA/85-448
B0UB61_METS4/107-510
E1LKB6_STRMT/77-525
F7MW39_ECOLX/70-451
H7QJ98_STRPN/75-521
Q5X6E5_LEGPA/154-585
E7WGZ2_SALMO/77-457
B9BGJ3_9BURK/120-538
E7J9H9_ECOLX/67-441
B9R3K4_9RHOB/67-445
H5FPW0_ECOLX/163-502
H2IZH9_RAHAC/164-377
D3F4A5_CONWI/81-449
I0GP08_SELRU/81-444
F5SQN2_9GAMM/96-480
C2PUK8_BACCE/68-451
D3QJW9_ECOCB/97-508
B0BPD2_ACTPJ/88-478
H3SH28_9BACL/168-370
C7V701_ENTFL/81-469
H3Q4L1_BRUAO/118-529
C7TIP7_LACRL/78-468
SGRR_SHIDS/163-502
E7JFB1_ECOLX/164-306
F4DGK2_AERVB/80-461
F8DZK8_CORRG/113-446
E8FR99_SALMO/165-337
D0SU47_ACILW/90-526
B9KBJ3_THENN/70-522
D1GSX8_STAA0/73-452
H6SJG8_RHOPH/103-514
E2YPK7_ENTFL/77-473
Q7P3K2_FUSNV/4-114
H4JCJ0_ECOLX/75-455
Q9CC82_MYCLE/101-479
F0CKV4_SALMO/70-431
G5JIE3_9STAP/26-118
F5PDI5_SHIFL/97-508
H5HJN5_ECOLX/163-502
C3G1Z4_BACTU/90-476
E7QXJ7_9EURY/250-536
E7WE80_SALMO/97-508
D3P4F5_AZOS1/77-458
F6E8Y2_SINMK/98-524
G9TGQ7_SALMO/80-461
G9AR38_PANAN/73-455
E4SVY3_LACDN/83-472
F5JGL9_9RHIZ/74-449
E8XZN5_RAHSY/68-438
G5WBU9_ECOLX/67-441
A4NY10_HAEIF/78-216
H0F5Y9_9BURK/71-434
F2V0C4_ACTVI/105-470
F3HTL7_PSEYM/64-438
A8LZP5_SALAI/69-475
A8RJ73_9CLOT/116-492
F2MPI5_ENTFO/81-466
G7Z7F2_AZOL4/82-435
Q0ARC9_MARMM/75-454
F9KWL6_STAAU/1-152
Q87MY5_VIBPA/97-479
D4JAT8_9FIRM/96-467
C2PYW6_BACCE/95-482
E6GC73_ENTFL/86-476
F0RSC9_SPHGB/80-437
H0BH67_9ACTO/67-435
E7XJX7_SALMO/97-508
B8K5C1_VIBPA/76-455
D6IVN7_ECOLX/67-441
E2YF93_ENTFL/1-76
H5F8R8_ECOLX/163-502
E4Q8C6_CALH1/77-496
H9UY98_ECOLX/73-455
F3ME01_9BACL/177-495
E0RJ70_PAEP6/96-453
G7SIE1_STRSU/100-507
C2H8U0_ENTFC/77-526
D8BVI3_ECOLX/64-445
F5ILR4_ACIBA/94-529
C8AQM5_STAAU/75-460
H5PY32_ECOLX/78-459
D9XEA4_STRVR/94-488
A9WIH8_CHLAA/950-1310
E0RLU2_PAEP6/177-445
B7GQ90_BIFLS/79-466
G1ZL77_ECOLX/97-508
G5FT92_9PSED/111-521
A3VES7_9RHOB/115-541
H6R6H1_NOCCG/104-478
G3ZXY5_AGGAC/3-277
Q6LVY6_PHOPR/66-432
G6MAF9_STRPN/77-526
E6LXF4_9ACTO/129-515
C5F2C4_9HELI/94-505
H0AME1_STAAU/90-491
Q8THB6_METAC/95-467
E1M3E4_STRMT/75-524
B5YBT0_DICT6/81-517
E7GR58_CLOSY/95-441
E5WL74_9BACI/83-457
Q46CZ5_METBF/101-465
Q03PN6_LACBA/75-459
C9A9K3_ENTCA/104-513
F8KIJ0_STALN/70-437
E3BM57_9VIBR/78-461
G6F8N4_LACDE/75-155
E6C5R1_PROAA/97-484
Q2VYY2_MAGSA/113-524
D6U506_9CHLR/86-479
C8UDA7_ECO1A/97-508
D5ZVZ4_9ACTO/83-481
E6M4Z7_9ACTO/88-474
B5NPX2_SALET/165-339
C5CRG1_VARPS/76-438
C2PKY6_BACCE/80-434
C9UJG5_BRUAO/117-531
B9JWR0_AGRVS/116-530
F2FEJ0_SALDU/141-343
B7HUF6_BACC7/78-460
B3WBI4_LACCB/74-458
E6AYH1_ECOLX/47-404
E7UCB4_ECOLX/70-441
E7K845_SHISO/164-306
F1ZE97_ECOLX/163-502
E7MTD9_STAAU/75-460
Q2CEF6_9RHOB/83-434
C2SEG2_BACCE/39-425
Q9RLV1_9LACT/77-444
Q9KDQ2_BACHD/173-495
Q123J8_POLSJ/247-540
C6TR07_BURPE/80-463
A7Z3D1_BACA2/81-467
F5YAF8_TREAZ/105-552
H1C2U2_ECOLX/81-464
H4QG33_ECOLX/81-155
A3TGU8_9MICO/85-475
B9K0F7_AGRVS/89-467
GSIB_SALTY/70-431
G5S7K4_SALET/165-342
F2V4X5_MYCTU/136-513
A3JGA1_9ALTE/122-535
D1D1D7_9RHIZ/65-448
E1NWT9_9LACO/101-505
Q136Y5_RHOPS/108-522
E1XLU1_STRZN/77-526
F2A8A2_RHIET/104-524
G5WK02_ECOLX/67-441
E4TXQ8_SULKY/59-420
G3YSU9_9RALS/77-438
I0J8Z6_STRPN/30-476
A4EY63_9RHOB/67-434
E6IYH0_STRAP/82-531
B7XT00_BORGR/73-447
Q2IVD1_RHOP2/77-445
B6I3B4_ECOSE/73-455
D8F6B1_9DELT/68-463
E9Y700_ECOLX/73-455
D8FNV8_LACDE/12-123
F3J6I1_PSEAP/68-451
F5ZH55_STRPW/78-469
D7XPR8_ECOLX/84-464
B9JSU9_AGRVS/72-487
O54584_BORBG/72-447
B3H8B3_ECOLX/70-451
C3AGJ4_BACMY/112-534
C4ZQT9_ECOBW/75-455
F0LBX8_AGRSH/106-455
F9PET8_9STRE/76-234
G9RHN6_9ENTR/78-459
E1XBF7_HAEI1/84-466
C8WS28_ALIAD/96-475
B9K0U6_AGRVS/65-424
H0BEF1_9ACTO/97-483
G7H5F9_9ACTO/89-464
H5H1D1_ECOLX/163-502
E3HUT6_ACHXA/73-442
C8KV06_STAAU/73-452
B6AMS1_9BACT/40-439
C2MRE9_BACCE/80-434
C5E8I8_BIFLI/115-470
G4JQ28_9CREN/25-267
F7NUD3_9GAMM/75-457
B0QT62_HAEPR/79-466
H8F794_STRPY/82-448
E1M3C4_STRMT/73-519
I1DJJ2_9VIBR/78-459
B3IEG3_ECOLX/70-451
E4DJ36_PROAA/97-484
C2ZAV2_BACCE/97-485
E5YFX9_9ENTR/77-458
F5SKI0_9BACL/77-459
H4KWZ5_ECOLX/64-445
Q64DU7_9ARCH/76-399
F9K852_STAAU/25-118
I0U6P8_BACTR/85-468
C5ERW6_9FIRM/87-442
D7I3S4_PSESS/100-491
E7XYJ6_SALMO/164-371
E4QEU0_BORBN/80-455
Q1R6X0_ECOUT/96-476
E4SY00_LACDN/72-182
E8BA33_SALMO/87-450
H1TE03_STAAU/75-460
F2ZD27_9PSED/70-461
D3R649_BIFAB/2-118
F4VHF0_ECOLX/97-508
D7JTI2_ECOLX/96-476
I0ZQD6_ECOLX/60-421
B8FV31_DESHD/97-447
C5CT82_VARPS/70-448
C2XAC7_BACCE/80-463
D6BFT8_9FUSO/78-450
D5RP82_9PROT/67-441
A0QWJ4_MYCS2/90-469
H5TG65_9ACTO/93-477
B9YAH2_9FIRM/72-460
I0VMQ6_ECOLX/1-85
H3R3N2_BRUAO/117-531
E7JMJ1_ECOLX/75-455
H1FPJ5_ECOLX/77-434
F3H156_PSESX/111-522
D3QT34_ECOCB/77-434
F4M6D0_ECOLX/121-263
G4K2C6_9RHIZ/96-446
B1T5Y5_9BURK/46-411
D3E5C5_GEOS4/91-446
B5HMD9_9ACTO/101-496
E6B8C1_ECOLX/81-464
H5GQR9_ECOLX/81-464
H4EGK3_STAAU/75-460
D1QFY8_STAAU/73-452
A5MHZ9_STRPN/75-323
Q7WEA8_BORBR/85-450
Q983K9_RHILO/108-472
A8U5B4_9LACT/86-476
F2EWR9_PANAA/81-438
E7RDQ8_9BACL/147-521
Q9Z9P0_BACHO/89-454
G6B823_CLODI/84-495
C3NA91_SULIY/12-211
F2KF80_PSEBN/74-430
E7N019_9FIRM/86-448
D6BF39_9FUSO/62-411
B1J003_ECOLC/164-306
I0US25_9MICC/111-488
I0MFF0_SALET/97-508
F9CN76_ECOLX/67-441
H5HE41_ECOLX/54-436
E7PAA2_PSESG/68-451
F5YHF0_TREPZ/81-437
G8QPG9_AZOSU/78-452
F2ZD28_9PSED/70-453
A7ZLG0_ECO24/77-457
A0RCJ4_BACAH/90-472
C2TFJ0_BACCE/90-476
F0EQN9_HAEPA/95-477
G4R7J8_PELHB/76-460
B2JA50_NOSP7/84-507
A6FE34_9GAMM/75-457
C2VWT8_BACCE/98-486
A6A2R8_VIBCL/74-458
D0KNZ3_SULS9/87-508
H7LD38_STRPN/76-525
G4K8L7_YEREN/70-441
F3MQ35_LACHE/97-212
A8U302_9PROT/57-425
I0HN54_RUBGE/69-452
E1XCV4_STRZO/30-479
E9YY78_ECOLX/164-306
C0ZGV5_BREBN/178-505
Q98BM2_RHILO/135-514
G9AVZ4_PANAN/69-430
C3K550_PSEFS/76-447
C3ANJ7_BACMY/95-483
H4F7R1_9RHIZ/63-437
F8B9H2_LISMM/78-470
H2BJL2_STRPN/76-522
H5IA08_ECOLX/67-441
D8GXP9_BACAI/78-459
D0AUX8_BRUAO/81-437
H2K313_STRHJ/93-444
F0LY20_VIBFN/162-502
G8VJU5_PROAA/94-478
F8YLT4_ECOLX/73-455
F7UEJ7_RHIRD/66-436
C2Z243_BACCE/84-465
C7MBI0_BRAFD/88-472
D0HT55_VIBCL/64-445
D6LI12_9FUSO/84-448
D2Z791_9BACT/75-460
D2NB32_ECOS5/163-502
H5Y5T7_9FIRM/82-452
B2T6X1_BURPP/80-463
I0NG55_SALET/165-342
F9R4Y4_ECOLX/67-441
B3WGM7_ECOLX/77-434
Q9KUA3_VIBCH/74-458
C2QPT6_BACCE/91-474
G0VU57_PAEPO/115-499
H3PZI0_BRUAO/117-531
Q13T40_BURXL/80-463
D8ABH9_ECOLX/1-287
Q9EY53_STAAU/26-118
C1B8P2_RHOOB/90-461
B7UL28_ECO27/67-441
G8MK32_9BURK/76-460
B5WJ92_9BURK/120-540
G7DAT2_BRAJP/81-466
F8AGW1_PYRYC/113-613
G5SB79_SALET/81-464
F4VY54_ECOLX/97-508
D1A5X5_THECD/84-430
F9SZT8_9VIBR/163-313
I0HAA4_ACTMI/85-416
E5YLG2_9ENTR/82-464
H5ACH2_ECOLX/64-445
D4BMZ3_BIFBR/114-467
D8CL80_ECOLX/70-431
D8GRD4_CLOLD/88-447
H1E459_ECOLX/75-455
D6YAU6_THEBD/72-451
B1M4A9_METRJ/68-449
C0YF37_BURPE/80-463
H0A269_9PROT/72-303
A9VJ55_BACWK/86-469
F5U169_STRAP/38-487
D5U7L4_BRAM5/77-464
Q1R3I2_ECOUT/70-441
C3B0I1_BACMY/86-469
F8DDN0_HALXS/107-466
H1UL75_ACEPA/90-481
F0KP97_ACICP/100-449
C2H1L7_ENTFL/86-476
E0EEJ0_ACTPL/93-434
B3Q377_RHIE6/106-455
G2PAF0_STRVO/107-474
C3C3N0_BACTU/178-501
Q1B6I6_MYCSS/80-431
H8DAP3_ECOLX/97-508
C9AUT3_ENTCA/85-448
E2S1C0_9CORY/47-430
H9UAK6_FERPE/70-469
I0T227_STRMT/75-521
C1M524_9ENTR/78-459
E8YBV7_ECOKO/73-455
G9UJ61_SALMO/164-368
E6WK22_PANSA/81-438
A8U2V5_9PROT/110-496
F3GHE3_PSESJ/1-333
E7A7M6_HAEIF/91-434
C7UPJ4_ENTFL/78-468
E6A087_ECOLX/163-502
D4DS06_NEIEG/98-511
B8DWV1_BIFA0/97-435
H7LGE8_STRPN/75-521
E6ET14_ENTFL/80-472
H4QVI9_ECOLX/70-431
C6DGM0_PECCP/73-455
C0X1B0_ENTFL/81-466
B7HML0_BACC7/83-465
G6ZFM3_VIBCL/64-445
D9Q8Q7_CORP1/95-494
E4M1C9_9FIRM/53-156
A1WMS1_VEREI/91-460
D9Q980_CORP2/91-422
Q6NAG7_RHOPA/78-457
C4ULQ0_YERRU/163-475
C5BV62_BEUC1/84-480
G2CXJ1_ECOLX/77-457
E1SET6_PANVC/83-467
D5RJL6_9PROT/81-453
D6IYY4_STAAU/75-460
F0RT08_SPHGB/78-428
D7D8X2_STAHD/35-260
C2JRZ7_ENTFL/87-477
H4DFN0_STAAU/2-149
C6DGJ1_PECCP/65-435
H4WBN4_ECOLX/97-508
F3JFC1_PSESX/115-464
E8FH32_SALMO/163-444
D9VDJ9_9ACTO/81-474
H4AQZ1_STAAU/26-118
I0G7N0_9BRAD/84-469
A2VYB5_9BURK/78-446
E3R5Z4_9LACO/77-464
G5RUP7_SALET/33-416
D1EUX0_BRUML/69-443
G8NFB6_BRUSS/107-518
F7PFA7_9EURY/328-631
F3V1Y3_SHIDY/65-445
H5WIH8_9BURK/66-443
G4PTH8_ECOLX/163-502
C9M883_9BACT/72-454
B9NQV2_9RHOB/69-487
E8VWC7_VIBVM/71-451
F9UT07_LACPL/87-475
G4JX79_9RHIZ/154-567
C2Q6B0_BACCE/112-499
E0H7X2_ENTFL/86-476
D9RFS7_STAAJ/75-460
B0QB82_BACAN/57-439
G0F963_ECOLX/163-502
E2P1N3_PASHA/79-466
G6EVY0_LACDE/4-335
C7K833_ACEPA/75-467
F0LJM0_THEBM/23-299
G5Q237_SALMO/33-416
E4WGZ3_RHOE1/91-447
B6R7Y2_9RHOB/70-450
C3WE10_FUSMR/80-400
E6GFY2_ENTFL/103-511
F7YSW9_VIBA7/210-424
D0X5X3_VIBHA/163-362
A1TP77_ACIAC/90-441
I0U1A1_STAAU/249-591
F7ZGI7_ROSLO/82-290
I0QYZ4_9ENTR/163-474
D3V1K6_XENBS/82-466
A6NZV5_9FIRM/106-467
H3R479_BRUAO/82-449
D4YH30_9LACT/1-77
B7CCC7_9FIRM/72-480
A4TIT2_YERPP/79-461
C3HCN5_BACTU/84-465
C8AG77_STAAU/65-413
E5TQM2_STAAU/70-437
G2DLH7_9NEIS/90-473
G4GEN2_9EURY/158-569
Q1R5E2_ECOUT/67-441
F7Y3Z3_MESOW/116-462
Q822S9_CHLCV/77-455
F0GYP2_9FIRM/89-457
C9QBY3_VIBOR/66-432
G4K311_9RHIZ/72-453
E1VCW4_HALED/71-437
B8FI06_DESAA/78-454
E3ZVB7_LISSE/80-443
I0D3F4_BACAN/179-502
A4EWF1_9RHOB/129-550
C5A3S5_THEGJ/72-463
Q81UM5_BACAN/168-494
G4BGL9_HAEAP/70-445
C3HCR5_BACTU/112-499
F5XSF5_MICPN/36-378
G6ZLH2_VIBCL/99-511
H5QSV9_ECOLX/81-464
C4FT67_9FIRM/93-497
H7KRS3_STRPN/77-526
C8NBJ1_9GAMM/64-445
Q6L5R4_STRMT/75-521
G2SNZ9_LACRR/74-467
F4HMA8_PYRSN/109-609
A8TWK4_9PROT/66-454
F3VMK8_STRPN/76-525
E8D5Q8_SALMO/64-446
I0J8S4_STRPN/75-383
H6CPD8_9BACL/85-441
Q52268_9ZZZZ/81-470
A0RA95_BACAH/175-501
E7H1S8_9BURK/73-435
D7UKS6_LISMN/169-495
B7XVF8_BORGR/80-455
H7Z3E9_CAMJU/81-441
D8D6G6_COMTE/73-428
E4IIN4_ENTFC/96-511
G3ZG01_AGGAC/75-279
D9VHL0_9ACTO/75-428
G6WK90_STRPN/77-526
E1LMB0_STRMT/77-526
B2HN74_MYCMM/109-487
D9TQM9_THETC/93-476
H0H372_RHIRD/69-435
A3K9P9_9RHOB/69-482
Y1049_BRUA2/73-437
Q8KNE6_MICEC/59-480
Q6W0X1_RHISN/89-467
D7XK82_ECOLX/164-306
C3GFL8_BACTU/82-465
D3SK50_DEHSG/83-457
D5RT38_9PROT/73-445
Q7P577_FUSNV/64-430
B1H6N6_BURPE/77-439
F3TYK4_STAEP/73-452
C0AL34_BORBG/72-447
E2L2A7_BORBG/80-455
H4XGQ0_ECOLX/164-306
C3AM53_BACMY/78-393
C7CRF3_ENTFL/87-477
Q6I4H7_BACAN/89-476
F3E2F0_9PSED/69-441
H5WGU9_RALSL/85-459
Q1YHL2_MOBAS/120-532
E8XKP4_SALT4/165-342
D0GDT3_BRUML/82-352
B7XVF6_BORGR/70-442
Q03ZA6_LEUMM/52-439
B5WHN4_9BURK/119-481
F7P3C4_MYCPA/92-474
C2DFF8_ENTFL/86-476
Q6MQU9_BDEBA/75-457
E4MGB5_9FIRM/91-445
G2ICL6_9CLOT/74-305
G5X7I3_ECOLX/77-434
G0HHH6_CORVD/111-490
F2HYH1_BRUMM/65-448
G9SJJ6_CITFR/71-453
D9XQR9_9ACTO/505-626
C3AZV9_BACMY/168-492
B7H3J4_ACIB3/84-521
B8DY19_BORAF/71-447
H4VVH8_ECOLX/77-457
F3WEN1_SHIBO/164-306
A6X619_OCHA4/82-480
Q1MCP6_RHIL3/102-536
F4FB63_VERMA/80-466
D6DUU2_ENTCL/70-431
C3LVJ4_VIBCM/163-351
G5GJ05_9FIRM/73-425
Q03V42_LEUMM/75-460
B3ZDM5_BACCE/78-461
H5LSZ8_ECOLX/67-441
H5B1G3_ECOLX/54-436
G5NTL7_SALET/33-416
E4RP93_HALSL/72-437
H2BJN6_STRPN/73-519
C0W0N7_9ACTO/98-522
B8DFB4_LISMH/89-477
B9JMS1_AGRRK/76-445
Q48I50_PSE14/69-441
H3XGB4_STAAU/75-460
G0M408_LACPE/87-475
F9PPG1_9FIRM/107-509
A5WBD8_PSYWF/70-453
D0IIX8_9VIBR/163-348
B9DIQ7_STACT/76-461
F7NFG9_9FIRM/73-434
D0H591_VIBCL/163-351
G7W3B6_PAETH/68-421
E2PBI1_PASHA/79-466
I0ZF88_HELPX/90-505
F3K2T8_PSESZ/70-461
C7YBN3_ENTFL/78-468
C3D529_BACTU/97-485
B5MW22_SALET/165-342
F2MT66_ENTFO/86-476
D6JZS0_9ACTO/519-654
B5HET1_STRPR/93-472
Q67QF1_SYMTH/309-594
B3Q5M0_RHIE6/109-543
E8T8U5_MESCW/107-521
E6HQ66_ENTFL/77-462
I0VB48_SHIFL/70-433
Q465A2_METBF/78-440
G5PV00_SALET/175-378
Q9CN51_PASMU/69-451
E2WGE5_MYCTU/90-467
G5KU45_ECOLX/73-455
G9TWF8_SALMO/165-337
C7VQC8_ENTFL/80-472
Q7VX39_BORPE/113-608
F6CJQ5_DESK7/76-438
H2INT3_RAHAC/73-455
H3YD31_STAAU/1-371
Q3Z029_SHISS/97-508
A6TPS9_ALKMQ/89-454
D8FNW2_LACDE/1-195
H4WHR8_ECOLX/54-436
D6YPK4_CHLT1/73-452
B7HIQ3_BACC4/78-461
D1KBF0_9GAMM/79-574
F4CG99_CHLP6/2-224
F3SLB1_STRSA/75-524
D2NPQ4_ROTMD/137-508
G0EAY7_ENTAK/66-425
G0EJL9_BRAIP/59-446
Q9KB57_BACHD/27-404
Q7VIX9_HELHP/82-497
B1UJG0_BACAN/178-501
G8VYN4_KLEPN/78-459
B1HKG1_BURPE/138-556
G7HK72_9BURK/78-446
Q67QM0_SYMTH/131-535
D2AUT0_STRRD/107-485
B9EBY1_MACCJ/166-342
B1M3Z2_METRJ/68-450
C7XLS8_9LACO/65-440
D4IXT7_BUTFI/91-490
E9UMI4_SHISO/1-220
H0NL93_BACCE/178-501
G5RD21_SALET/70-431
A4QEM9_CORGB/82-475
D5RKN1_9PROT/91-502
F6BVF1_SINMB/71-426
C8SYM1_KLEPR/97-508
H4TUG7_ECOLX/67-441
D8B406_ECOLX/67-441
Q1YLC6_MOBAS/80-451
F7UFT4_RHIRD/77-448
G9XJX2_DESHA/88-449
H3PN57_BRUAO/3-185
A2VV01_9BURK/105-488
Q03DW7_PEDPA/73-466
A9WRE9_RENSM/102-375
H0MTS9_SALMO/80-461
F2PCM8_PHOMO/161-319
G2ZP46_9RALS/75-448
C7WUT5_ENTFL/81-416
Q8Q0X8_METMA/73-452
E6DLG9_PROAA/94-478
D9VNL6_9ACTO/79-447
E4NTI8_HALBP/284-568
C4UFN1_YERRU/91-472
E7UND4_ECOLX/70-431
C5C2H0_BEUC1/98-467
E7B8J1_YERE1/75-456
G0SIN8_VIBMI/90-522
Q895A1_CLOTE/90-443
H5DIB0_ECOLX/77-457
Q54907_STRPY/78-522
F9S9D3_VIBSP/142-479
G5WZW9_ECOLX/73-455
A4NFS8_HAEIF/78-480
F7PUK5_9BACT/71-491
H3TAI7_PSEAE/68-450
A9EGM1_9RHOB/72-429
D8ICD6_BRAP9/69-456
D2ATF8_STRRD/91-434
B9ITY0_BACCQ/82-465
H4E5Q6_STAAU/90-491
H4SR45_ECOLX/78-459
D2N5W5_STAA5/75-460
A7B7A5_RUMGN/109-496
Q5WDD6_BACSK/119-524
H0ARK7_STAAU/249-591
E8AZR8_SALMO/77-457
H0RY11_9BRAD/103-520
G0EB23_ENTAK/78-458
D9RIJ2_STAAK/249-591
H0A3Z0_9PROT/73-453
B5P5T3_SALET/163-400
H5JHF5_ECOLX/47-404
H4N6B8_ECOLX/77-457
Q83PR9_SHIFL/73-455
G2TDL3_RHORU/71-450
C9U8G5_BRUAO/73-437
H7FJM8_STASA/74-459
E6IAU8_ENTFL/77-462
C3CHT9_BACTU/90-476
Q5E1T3_VIBF1/66-432
D7WR21_9BACI/118-525
E4JH85_ENTFC/83-473
F2MHS7_LACCD/74-462
D5TNS6_BACT1/78-460
H5V536_ESCHE/80-463
A7FHN1_YERP3/79-460
E8IKR6_ECOLX/78-459
D7UNZ1_9PSED/2-137
E2NZP8_PASHA/71-453
F2EV76_PANAA/78-460
H1FMG8_ECOLX/73-455
F3M1B8_9LACO/43-505
G7BD50_VIBCL/66-429
C4T6V7_YERIN/82-465
H5E9M4_ECOLX/54-436
B7N1C1_ECO81/67-441
D5UKR9_CELFN/87-529
C3L6R8_BACAC/83-401
F9S965_VIBSP/161-318
F7SDN9_LACJH/94-504
G7B2N6_VIBCL/66-429
D8D2T9_COMTE/100-516
Q5NYD4_AROAE/160-590
F6C0X2_SINMB/153-572
E4ENQ0_PROAA/97-484
D2SF47_GEOOG/114-511
B7HVG2_BACC7/102-506
Q81C94_BACCR/179-502
H2BJP7_9STRE/73-519
E4BLZ3_PROAA/86-457
G6KB35_STRPN/76-525
A9WPS3_RENSM/112-455
Q39G21_BURS3/127-544
I0SR60_9STRE/75-521
D0JVE2_YERP1/63-446
C6WHP4_ACTMD/82-457
E3HZ54_RHOVT/115-527
G5HIJ6_9CLOT/98-485
A5VV93_BRUO2/69-443
E0QPX1_9ACTO/84-476
G9ZZQ7_9PROT/72-451
A9DXR2_9RHOB/72-450
H0BI97_9ACTO/101-470
Q7NZW9_CHRVO/75-452
G6C2Z8_9FUSO/1-246
E4NGG3_KITSK/85-465
D0GAF2_BRUML/82-449
H0U7W8_BRELA/185-539
H1CB65_9FIRM/93-471
G4C7T7_SALIN/73-455
B9K176_AGRVS/100-526
C3WZ20_9FUSO/68-440
B1HGV9_BURPE/74-457
C9CL43_ENTCA/104-513
E4A8K7_PROAA/86-457
D0BGZ7_BRUSS/65-448
B5F9J9_SALA4/64-446
D5RH23_9PROT/69-440
F3V294_SHIDY/81-464
C7W5R5_ENTFL/84-474
D8HML0_AMYMU/69-444
E1Y9U8_9DELT/106-491
F9YAV0_9RHOB/96-470
H4KC00_ECOLX/163-502
H0MTY8_SALMO/81-464
D2C629_THENR/82-480
H5N6Z9_ECOLX/70-431
D5N388_BACPN/53-468
H4WNR7_ECOLX/70-431
H3L7E5_KLEOX/71-453
G6FDW8_LACLC/74-470
F5Y7E9_TREAZ/165-582
G6M2P2_STRPN/75-521
H8WKD0_CHLTH/146-594
F8VJG6_SALBC/77-457
H1FFR6_ECOLX/70-431
H5N901_ECOLX/1-303
Q4KWM2_VIBFL/163-346
D9R7T9_CLOSW/95-457
I1B1E4_9RHOB/104-518
G8QKB8_AZOSU/66-437
B5R3M5_SALEP/81-464
A3RZC3_RALSL/64-438
F1YW22_9PROT/87-479
H5H355_ECOLX/164-306
E8ERH9_SALMO/64-446
C8TAU7_KLEPR/67-452
E2NP21_9FIRM/77-466
F4VU13_ECOLX/81-464
C4UY69_YERRO/163-475
H0D6A9_STAAU/65-413
H2FRR2_CORPS/98-438
B7RR03_9RHOB/67-439
G0E741_ENTAK/65-439
E0SBB2_DICD3/79-422
D2AWX7_STRRD/91-462
D1F0Y4_BRUML/115-526
F6F8I2_CHLPS/38-416
E4U4A8_OCEP5/80-475
G4NP94_CHLT4/146-594
I0I8V8_9CHLR/114-557
D8MNZ0_ERWBE/162-305
E5WQZ7_9BACI/87-441
D1CWN6_9RHIZ/68-451
H5JF95_ECOLX/70-431
A4NK23_HAEIF/84-466
H4Y7S9_ECOLX/54-436
F4SXL1_ECOLX/78-459
Q1YDI1_MOBAS/118-544
D5B0T6_YERPZ/163-475
B5PAW0_SALET/97-508
B9KXP5_THERP/122-490
F0HBJ9_9FIRM/82-546
H1PPA2_9FUSO/78-429
Q8KWF7_YERPS/69-431
G8Q7A1_PSEFL/71-426
Q97GJ0_CLOAB/102-174
H4DFK1_STAAU/26-118
A4SJP6_AERS4/66-433
D3P1N6_AZOS1/127-498
Q54231_STRGN/4-349
B1K9E3_BURCC/77-438
A7MSQ3_VIBHB/90-491
E7VLW0_SALMO/87-450
C2U0L9_BACCE/95-482
A3YCP7_9GAMM/70-452
C4F1P6_HAEIF/91-434
H0HZN2_9RHIZ/107-469
C7NPJ2_HALUD/108-493
F7R429_SHIFL/163-502
H0A5S7_9PROT/15-365
C2XCQ8_BACCE/80-460
Q62CC5_BURMA/77-439
E0QP25_9ACTO/109-576
Q1BAX8_MYCSS/85-456
D1YQ12_9FIRM/75-438
F9YB45_9RHOB/77-440
E5TJ51_STAAU/26-118
H4JL06_ECOLX/1-303
G4L6W2_TETHN/78-411
B9J6S0_AGRRK/105-525
G6PKH4_STRPN/75-522
A0YNG2_LYNSP/100-467
H3N9K3_KLEOX/81-487
E0GEC4_ENTFL/83-473
E1XPJ6_STRZI/76-525
D7I3S5_PSESS/122-505
B6R507_9RHOB/78-431
F7ZGM7_ROSLO/100-526
F9PZ95_9STRE/30-479
F3E1W6_9PSED/111-521
F9N587_9FIRM/80-444
A1ILX7_STROR/75-521
A4NHD1_HAEIF/91-434
F6AXM7_DELSC/67-447
F7XGU6_SINMM/75-438
F9GP08_HAEHA/84-466
E6VGH4_RHOPX/78-458
E1SHT0_PANVC/84-445
Q88PG8_PSEPK/81-464
E8GUF6_SALMO/81-464
Q167M5_ROSDO/65-445
H4J5E5_ECOLX/70-431
B5F4K4_SALA4/81-464
C3EW14_BACTU/112-499
Q2BXJ3_9GAMM/76-458
A7FP41_YERP3/73-455
C2R6M8_BACCE/78-461
E8GD09_SALMO/97-508
D4I3G4_ERWAC/80-464
F3UCC2_STRSA/77-433
E6F7Q6_ENTFL/81-466
C2RLM8_BACCE/70-453
A9CEK8_AGRT5/82-451
C0WPJ0_LACBU/74-463
B0GV66_YERPE/59-421
E6SFC4_INTC7/107-534
C7CT03_ENTFL/83-473
D6T1H1_GARVA/77-413
H0FBS7_9BURK/77-437
I1BCU8_ECOLX/67-441
A3SH38_9RHOB/68-488
D2TZ84_9ENTR/1-336
E8VTG4_VIBVM/91-491
G6MCH5_STRPN/76-525
G6Y5U0_9RHIZ/100-370
B9CNM7_9ACTN/85-454
C8WSL3_ALIAD/83-487
E7QP25_9EURY/34-459
D4Q3T6_LISMN/76-467
H7F5K5_9LIST/169-490
H6NUK0_SALTI/87-450
H5KAY2_ECOLX/70-431
C7WLW4_ENTFL/83-472
E4REA5_PSEPB/101-513
H4VDH2_ECOLX/70-431
D6EW80_STRLI/120-516
F7YRW6_VIBA7/163-352
F0L9N0_AGRSH/69-453
E6F132_ENTFL/81-466
A9MGG2_SALAR/43-330
E0T5H8_EDWTF/65-439
E6LSC8_9FIRM/102-501
A6ABV7_VIBCL/77-458
E9YZL9_ECOLX/96-479
E4HG32_PROAA/97-484
C6UU74_ECO5T/77-434
D5U799_BRAM5/80-467
E8CPS9_SALMO/81-464
G0ALD4_BORBD/70-442
B1YJD2_EXIS2/87-469
A6XYX3_VIBCL/90-457
H4SQ54_ECOLX/81-464
F2EZI3_PANAA/67-432
E2WG32_MYCTU/112-552
E8HWY8_ECOLX/97-508
A5CTR4_CLAM3/88-438
F3F0K9_9PSED/69-441
F5N146_SHIFL/81-464
E8WZ03_ACISM/73-451
F5JH30_9RHIZ/80-450
B7R463_9EURY/311-732
GSIB_ECO57/70-431
C3PGQ2_CORA7/80-466
H3UY40_STAEP/73-452
C4SWN7_YERIN/40-411
G4K5V6_9RHIZ/70-424
E4SSN7_STRTN/3-138
F3IYR4_PSEAP/42-424
E5XDA3_9FIRM/105-487
D2ENC2_9STRE/77-526
C3FGZ5_BACTB/87-470
D8GKH4_CLOLD/79-438
C3DIG1_BACTS/1-154
B1W3L8_STRGG/77-438
D0ATC1_BRUAO/69-242
H8WMX5_CHLTH/73-452
A6UBX8_SINMW/80-459
H2HIU3_CORDP/89-347
D0PA39_BRUSS/108-527
B9J0L5_BACCQ/102-523
Q8CVK7_ECOL6/73-455
H4SYT2_ECOLX/67-441
D2PL30_KRIFD/89-455
B8LEL7_THAPS/252-576
Q2RST1_RHORT/79-451
F5SRU5_9GAMM/81-463
C1D3V5_DEIDV/65-449
Q66CU5_YERPS/98-508
B3ZN30_BACCE/97-485
G8QDS8_BORGR/74-448
A5ERZ4_BRASB/103-520
F3Q1S9_9ENTR/73-455
B9LXH5_HALLT/108-481
D2GEV4_STAAU/1-371
E8MKN4_BIFLS/80-464
D2FA31_STAAU/73-452
F3EC68_PSESL/8-135
Q2CK11_9RHOB/148-569
D6YXK3_CHLT9/73-452
D1TY39_YERPE/77-458
E6WES2_PANSA/105-454
H8NZG3_RAHAQ/107-493
G7D7I7_BRAJP/72-454
G5HZL5_9CLOT/97-481
Q98K32_RHILO/109-473
A8EQL8_BURPE/77-439
H4C347_STAAU/249-591
B8K9Z2_VIBPA/163-325
E4D6R7_PROAA/97-484
F0Q3C1_ACIAP/72-447
D1JC40_9ARCH/134-499
H5FGK4_ECOLX/97-508
E9FEA8_9STRE/76-525
D4GP84_HALVD/114-487
Q12LB4_SHEDO/71-452
E5UA32_ALCXX/73-448
E8TE27_MESCW/110-512
F7KHN6_9FIRM/109-461
H3Z2L4_STAAU/75-460
A3USA9_VIBSP/174-365
E0ENF7_ACTPL/83-465
C3HHC3_BACTU/78-461
H0LCW6_SALMO/163-444
C6DGB9_PECCP/76-447
C4WQ07_9RHIZ/193-559
H5NBG2_ECOLX/97-508
E3DIH1_ERWSE/66-440
H3L7C1_KLEOX/68-450
Q8RIE8_FUSNN/75-422
H8JXT3_VIBCL/77-458
C5TJW2_NEIFL/93-506
G9R980_9ENTR/82-465
C5QNZ8_STAEP/73-452
D9Y882_9BURK/173-618
C9A5Z5_ENTCA/84-474
YEJA_ECOLI/97-508
F5YJ63_TREPZ/81-441
B5NZ46_SALET/70-431
H4LS35_ECOLX/81-155
F8XCG9_ECOLX/1-269
B7VT11_VIBSL/68-430
D7Y0C7_ECOLX/77-434
B0BPU0_ACTPJ/93-434
B9DP36_STACT/67-399
H4PQG7_ECOLX/54-436
D2N3Q8_STAA5/249-591
G2TB37_RHORU/74-439
H4XRT5_ECOLX/67-441
B2N7C2_ECOLX/73-455
G0IB63_STRES/75-521
A9C1X5_DELAS/98-513
F9BTF6_VIBCL/163-351
E4P3H0_ECO8N/78-459
F9TK18_9VIBR/72-438
H5FRS1_ECOLX/47-404
C4SA58_YERMO/117-498
C9TAY5_9RHIZ/82-449
G5P0Y2_SALET/175-382
A6WZZ9_OCHA4/81-465
E8GK06_SALMO/163-444
C2NT58_BACCE/78-459
H1TKE8_STAAU/26-118
A9AUL3_HERA2/114-495
D1B497_SULD5/60-420
B9J374_BACCQ/78-460
H0S8X2_9BRAD/54-414
B1W1M4_STRGG/591-724
H0SK84_9BRAD/92-461
Q4HPI1_CAMUP/60-421
G5M4J6_SALET/128-491
H4B7N9_STAAU/75-460
D1CEI3_THET1/152-539
C0B5S8_9FIRM/83-469
I0S4R8_MYCPH/72-423
H0K3W4_9PSEU/83-471
F8K5P7_MYCL9/441-683
H4QZ29_ECOLX/70-451
Q8AYC5_ONCTS/168-551
E9UR80_9ACTO/106-514
F1U3M8_PROAA/73-427
F0QP56_ACIBD/80-515
F0PEY7_ENTF6/83-473
E3HW22_ACHXA/93-461
D6U0E5_9CHLR/90-451
H5BKQ3_ECOLX/163-502
F8EA02_FLESM/93-464
H4Z7X5_ECOLX/163-502
D0XD18_VIBHA/78-459
F8BKG6_OLICM/75-445
Q741P4_MYCPA/92-474
A8U676_9LACT/84-470
H7E4Y6_SALHO/97-508
D0RJZ1_9RHIZ/68-451
E1CWH3_VIBPA/165-363
D9R4S9_CLOSW/92-527
D0X2U0_VIBAL/76-458
C7GBN0_9FIRM/99-490
D0IRG6_HELP1/90-466
F3QFJ1_9ENTR/84-469
F8FSI9_PSEPU/91-503
Q66F16_YERPS/74-445
A0NZE0_9RHOB/107-456
B2A2X0_NATTJ/91-451
B9BF86_9BURK/57-437
D4YU86_9LACO/75-330
G8NMF9_BRUSS/65-480
C8N2U7_STAAU/73-452
H7HQ34_STRPN/75-521
D3STK0_NATMM/265-551
F5WYY8_STRG1/81-471
E8GE20_SALMO/80-461
F4CT36_PSEUX/101-498
B7CGW1_BURPE/77-439
G4AJG9_AGGAC/1-77
E7ZD43_SALMO/87-450
C0E727_9CORY/78-458
B2S7R7_BRUA1/113-524
D4PYT3_LISMN/83-474
D4W4K1_9FIRM/90-569
G7SZ14_SALPS/163-455
H8IL32_MYCIA/105-480
F1XCE6_MORCA/80-523
B7L4J0_ECO55/163-502
C8WSN0_ALIAD/80-463
D6U1K5_9CHLR/88-483
D0GLF9_9FUSO/80-456
C7W969_ENTFL/77-462
H8ZYK9_STRPN/2-414
E8HF62_ECO57/77-140
H5NKI9_ECOLX/164-306
E3BXU4_9LACO/51-505
E8VHG4_BACST/82-468
C5RBH0_WEIPA/76-464
F9EA36_STRSA/75-450
F7KAG6_9FIRM/132-580
E9VQZ2_ECOLX/97-508
A0JTR0_ARTS2/86-441
A8LGF2_FRASN/84-487
D5B336_YERPZ/70-390
H0L8Q8_SALMO/77-457
C6D5G1_PAESJ/77-469
A4A5U9_9GAMM/121-511
H8BYN7_CAMJU/62-422
F7ZE38_ROSLO/63-437
Q5LVY4_SILPO/105-530
B0BP77_ACTPJ/81-480
A8LFQ7_FRASN/86-441
E0Q5K3_9BIFI/77-463
H1GEX5_LISIO/78-469
F0EKN6_ENTCA/107-246
H8IU50_MYCIA/102-481
E7A646_HAEIF/84-466
F4E4K7_BACAM/114-496
H5RRN0_9NOCA/100-451
D2S9X5_GEOOG/86-469
F3UZC0_STRSA/74-520
C2Z268_BACCE/102-527
G7LLG7_9ENTR/73-438
E0DRJ9_9RHIZ/82-449
C3GFM4_BACTU/91-474
C7BQ06_PHOAA/163-313
Q21WK1_RHOFD/102-516
C0QYS9_BRAHW/73-459
F0GAA1_9BURK/3-216
G9X7M2_9FIRM/79-382
C5C1H3_BEUC1/100-482
G6W1C2_STRPN/77-526
A4YLZ1_BRASO/103-520
H4GXJ5_STAAU/26-118
H0H4N7_RHIRD/91-444
F9QHZ5_9MYCO/72-434
E3F443_KETVY/127-540
E9T2C4_COREQ/84-468
E2TEK1_MYCTU/90-467
A6QFK1_STAAE/90-491
Q2CJ73_9RHOB/10-181
B9DPB0_STACT/90-494
D7XZL8_ECOLX/75-455
E7HJ63_ECOLX/65-445
H0AZF1_STAAU/26-118
D3NZ00_AZOS1/82-464
Q9YC61_AERPE/273-729
C3EF38_BACTK/112-499
D6B4V2_9ACTO/85-446
D4PW17_LISMN/80-445
E9TIJ1_ECOLX/124-463
A7N1A6_VIBHB/68-434
G4G359_9EURY/260-592
Q46YT6_CUPPJ/76-443
Q31G25_THICR/73-417
C9CWT2_9RHOB/99-446
C1DK05_AZOVD/62-444
B0N0A5_9FIRM/69-475
H0F149_9BURK/64-438
Q63KQ6_BURPS/77-439
Q8R797_THETN/115-509
P72407_STRCH/120-516
A6BSY8_YERPE/98-508
E6CKG1_PROAA/107-486
I0G226_9BRAD/98-499
B9K1K2_AGRVS/107-456
F9KSK2_STAAU/90-491
E8KL69_STRSA/1-193
D3EAD1_GEOS4/92-463
E8NX10_YERPH/77-458
F0EK45_ENTCA/85-448
C0R9U5_BORBG/74-450
D8FGL6_9FIRM/72-418
C2T059_BACCE/90-476
D0HCN8_VIBMI/102-537
Q88PG5_PSEPK/70-461
A3JT61_9RHOB/70-476
A7JZF8_VIBSE/165-348
A1W4F4_ACISJ/74-426
G6ETY8_LACDE/5-132
G4JUQ7_9RHIZ/110-474
A9MLH6_SALAR/73-455
C4SJR0_YERFR/92-473
F4FTD1_LACBN/76-460
C7W4Z7_ENTFL/82-471
B8K4I9_VIBPA/78-459
G4B0Q4_AGGAC/1-233
F5ZXI5_SALTU/73-455
D7V468_9LACO/96-280
C1ARK3_RHOOB/97-448
H3MW28_KLEOX/2-305
D5XCP2_THEPJ/85-456
B1M4X9_METRJ/74-452
D8E5L7_ECOLX/124-463
G6JJA0_STRPN/77-526
F2H1R7_BACTU/78-459
B9K5J5_AGRVS/95-454
C3IB35_BACTU/176-336
B6IP96_RHOCS/73-457
E1EBK6_VIBPA/163-505
H1X866_LACCO/71-460
B1QNG6_CLOBO/385-749
F4XTI6_9CYAN/424-684
F9DXI5_9BACL/73-454
Q74IP7_LACJO/94-504
H0HG66_RHIRD/72-486
E1WZZ2_BACMS/71-212
D0PHE7_BRUSS/3-280
D8CIP6_ECOLX/67-441
G9UNC4_SALMO/81-464
A3VKP0_9RHOB/81-448
H6M671_CORPS/102-458
C1FLK7_CLOBJ/81-444
E2WSR7_ECOLX/60-421
A3XAK2_9RHOB/107-479
D6HFI6_STAAU/75-460
F2V465_MYCTU/105-545
C9UG19_BRUAO/108-527
E5BJ27_9FUSO/73-433
B4TZ30_SALSV/64-446
C2GZC3_ENTFL/103-511
A8I8F3_AZOC5/90-460
A5INB9_THEP1/128-574
A7GKC7_BACCN/109-496
F8A872_THEID/66-436
D5RS72_9PROT/66-439
D3T0T6_NATMM/87-449
H3NID5_9LACT/88-475
I0WXE5_9NOCA/90-460
H4D661_STAAU/73-452
C6DJS1_PECCP/81-460
C2JPM5_ENTFL/77-462
A4ABG7_9GAMM/80-462
Q692J1_STRPN/76-522
D0RE85_9RHIZ/75-444
F8HBM2_STRE5/74-523
E9WPS3_ECOLX/164-306
G6Y4L9_9RHIZ/81-467
A6VBL1_PSEA7/74-457
A5LQL6_STRPN/77-526
A4NX15_HAEIF/84-466
F5YG57_TREAZ/103-516
G1ZQB6_ECOLX/54-436
D5DUY9_BACMQ/73-428
C2CKV5_CORST/85-418
F8BV09_OLICO/59-416
D3AKW3_9CLOT/101-281
H3QDU9_BRUAO/3-185
G7BSA2_VIBCL/66-433
B3WG41_ECOLX/96-479
E4SK81_LACAR/79-466
B3WVP7_SHIDY/67-441
F8CGD0_MYXFH/94-370
C4SJS4_YERFR/77-458
E0SEQ9_DICD3/73-455
C2ZQX6_BACCE/78-460
F3JCS1_PSESX/70-420
F1TCK7_9CLOT/71-461
Q7A9Z2_ECO57/73-455
H0HU37_9RHIZ/16-375
Q7WL65_BORBR/74-476
F3ZA88_9ACTO/100-312
B5Y034_KLEP3/82-489
G5TXB2_ECOLX/77-434
H2H323_CORDP/102-466
D3FDD8_CONWI/88-442
C3D530_BACTU/97-485
D4E3C2_SEROD/1-236
G2AI52_ECOLX/97-508
H5BHZ5_ECOLX/54-436
G2TBU1_RHORU/79-451
E3DK38_ERWSE/85-434
D0R5U2_LACJF/96-507
C3EVY3_BACTU/84-465
H2I8X0_CORDP/72-415
G6ESJ6_LACDE/26-498
G6F3U3_LACDE/38-70
D6JG56_ECOLX/67-441
D8ESP6_ECOLX/97-508
D9R1E7_CLOSW/103-464
A7BDU6_9ACTO/84-452
H5BGP7_ECOLX/67-441
C0AQB9_9SPIO/70-442
H5I0A8_ECOLX/47-404
F4EQA7_BACAM/86-462
A9CL69_AGRT5/17-160
F4H8M0_CELFA/80-519
E5B3D4_ERWAM/85-434
E5XMK7_9ACTO/103-463
A6F3C0_9ALTE/108-520
F2KI88_PSEBN/99-510
D2GIM8_STAAU/26-118
H7NAU7_STRPN/75-521
E9T8V1_ECOLX/77-434
G6YEH0_9RHIZ/131-549
E9ZAK0_ESCFE/163-313
B1LH57_ECOSM/96-479
H3NID4_9LACT/80-463
G7RAB4_ECOC2/96-476
D5TTU4_BACT1/97-485
E0DR85_9RHIZ/65-448
H4W2U2_ECOLX/73-455
C4W7X4_STAWA/65-413
B7MQT3_ECO81/70-431
I0XTN5_9LEPT/117-427
E7PGH9_PSESG/115-464
D0L6S3_GORB4/75-435
F0GMQ6_9LACO/51-505
D6EW76_STRLI/81-467
G5FJE5_9CLOT/92-494
F9USS1_LACPL/81-468
E3I2A6_RHOVT/115-531
H5EW69_ECOLX/70-431
O54107_STRCO/80-442
A3I7Y1_9BACI/88-446
C9VP98_BRUAO/82-449
A9IXA6_BART1/80-456
H2GMB8_CORDP/83-431
D6AKY1_STRFL/84-462
H4J273_ECOLX/70-441
C8MHX7_STAAU/73-452
A6TS97_ALKMQ/93-485
C3F4U4_BACTU/98-486
C5BVI9_BEUC1/100-468
A0NTH7_9RHOB/66-434
H2H8Z1_CORDP/72-415
C2PWZ0_BACCE/203-526
C1FKV2_CLOBJ/87-452
H3SB09_9BACL/169-504
B9K9P6_THENN/1-169
C7TKP0_LACRL/80-476
E5ZLW1_ECOLX/164-305
F3W3E2_SHIBO/67-441
I0MDG0_SALET/165-342
F2IVU6_POLGS/66-445
F3CT21_PROAA/97-484
F9YN21_9RHIZ/80-449
C6C4Z3_DICDC/74-443
C4U4Z0_YERAL/73-455
I0ZR89_ECOLX/64-445
D1D1D8_9RHIZ/65-448
H0CA19_STAAU/90-491
H5Y9G5_9BRAD/78-458
D3FCH4_CONWI/90-449
D1EX16_BRUML/68-338
F9UT08_LACPL/87-475
Q5PCY4_SALPA/120-503
B1V3B0_CLOPF/79-305
Q841Z5_9LACT/102-517
C8A7L7_STAAU/26-118
E8AES6_SALMO/77-457
D6IYY5_STAAU/1-371
E0IUW4_ECOLW/78-459
D1JAH7_9ARCH/141-512
D2ZD94_9ENTR/81-464
H3LV20_KLEOX/65-439
G7V4F5_LACRH/73-461
C1FNP6_CLOBJ/88-443
Q02LK6_PSEAB/98-509
A6UBI1_SINMW/98-448
C3NZN0_BACAA/102-506
C9LUI6_9FIRM/73-436
B2P6G7_ECO57/97-508
Q71IR7_LACDL/1-51
F9YL48_9RHIZ/81-454
D6KUX5_SCAIO/128-497
Q8DYG3_STRA5/74-449
G9PDM6_9ACTO/101-464
O58537_PYRHO/81-457
Q82YN7_ENTFA/69-457
F3PZ47_9ENTR/70-441
D2ASJ5_STRRD/91-452
H0TID9_9BRAD/89-530
E9Y5A3_ECOLX/163-502
E2YYU0_ENTFL/77-473
D1JCA0_9ARCH/141-512
Q1CUK5_HELPH/90-466
B5BD75_SALPK/86-267
C9TXB8_9RHIZ/108-527
H1E7Q0_ECOLX/78-459
A5LSF3_STRPN/75-521
D6IF29_ECOLX/67-441
C7HTK9_9FIRM/89-457
C6C4C1_DICDC/77-459
F5JDV3_9RHIZ/69-452
A1WDB5_ACISJ/68-446
F1URP6_PROAA/73-428
Q0TN62_CLOP1/79-302
E5W4V7_9BACI/81-464
B3XAP4_ECOLX/77-434
C7UZM1_ENTFL/103-511
H1IMZ6_9BACT/80-470
F3EGT1_PSESL/80-458
E9T208_COREQ/104-457
C9VFU6_9RHIZ/82-449
E2PN05_9RHIZ/82-449
Q037H1_LACC3/80-476
C2XNF7_BACCE/112-499
A8IQF7_AZOC5/110-467
F0Q9K4_ACIAP/68-444
C3EYG2_BACTU/91-474
H7HR28_STRPN/77-526
H4CM63_STAAU/26-118
H4EKR7_STAAU/249-591
E3XPP7_ECOLX/64-445
A1RZL3_THEPD/44-273
G8QBM0_PSEFL/99-509
D6J5T2_ECOLX/163-502
F3D3W8_PROAA/91-475
Q2ISR8_RHOP2/89-458
G2BV29_ECOLX/73-455
E7T000_SHIBO/47-269
Q4ELF2_LISMN/89-477
H3RWL6_STAAU/90-491
F4FF68_VERMA/83-434
E7J665_ECOLX/97-508
F7KZL6_9FUSO/56-430
C2CZ00_LACBR/76-472
E7T302_SHIBO/97-508
H3LKN5_KLEOX/70-431
A8MB36_CALMQ/88-503
G5P8G9_SALET/64-446
I0MR12_SALET/163-400
G5GY88_FUSNP/81-445
H0I3P8_9RHIZ/68-451
F2AAS2_RHIET/52-408
H0S7F6_9BRAD/70-427
A8KYR8_FRASN/112-507
B0VD29_ACIBY/80-515
G5VV79_ECOLX/67-441
D2YSI7_VIBMI/108-520
Q3ZWY3_DEHSC/77-451
G3ZFS2_AGGAC/77-479
C3FEG5_BACTB/84-466
A5KJD2_9FIRM/1-206
G8WXY3_STREN/93-455
B8FI98_DESAA/88-471
E3Z3Q6_LISIO/78-470
G6SM26_STRPN/77-526
H2X8D7_CAEJA/1-307
Q7MBV7_VIBVY/102-537
I0W0B1_9STRE/77-526
H4RKI1_ECOLX/75-456
C8RWN7_9RHOB/119-538
C8MDQ0_STAAU/90-491
F7TF14_PASMD/83-470
H5D016_ECOLX/70-431
G5ITX8_9ENTE/82-472
C5Q3N2_STAAU/1-63
B3J7A1_BACAN/78-459
E2SWN6_9RALS/78-451
E8EIX5_SALMO/97-508
C4WPW8_9RHIZ/80-453
H0HCS8_RHIRD/154-572
F6IVL0_LACPE/78-470
E3HCJ8_ILYPC/72-457
F9L1Z4_STAAU/249-591
D7HXU1_PSESS/111-522
B5RLR6_BORDL/101-476
G7CHL6_MYCTH/71-431
A0L9L1_MAGSM/94-505
E0HZZ6_9BACT/24-283
C2PI94_BACCE/98-486
B1RA33_CLOPF/79-302
D0DI10_9LACO/86-505
G7SW81_PASMD/69-451
H2IBV4_9VIBR/90-490
H5Y452_9FIRM/91-442
Q73NT0_TREDE/31-295
H0FGQ5_BACAM/74-372
D4MFE9_9ENTE/81-466
G5W544_ECOLX/78-459
E4B8W1_PROAA/107-486
A7JWJ2_PASHA/90-449
F3EIR1_PSESL/115-464
C3WGT7_9FUSO/77-426
G9Y828_HAFAL/104-485
B5XIR5_STRPZ/36-402
C6CIU1_DICZE/76-447
D2YSN3_VIBMI/163-352
H5K5B9_ECOLX/54-436
Q1V3R9_VIBAL/81-426
D1Y7Q6_9BACT/68-447
E9XLR8_ECOLX/77-457
Q9RMW8_BACAN/57-439
H4X9J9_ECOLX/75-455
F0HJE4_9ACTN/100-454
I0ZRE3_ECOLX/81-464
A6A9Q7_VIBCL/82-464
B8G0Y5_DESHD/84-442
C1AZH1_RHOOB/92-475
A5XKF0_BURML/76-444
C4SCT4_YERMO/102-485
H0J298_9GAMM/67-436
C9NPZ7_9VIBR/170-313
F7L073_9FUSO/84-450
H1PPW1_9FUSO/81-432
A5I6Z1_CLOBH/76-450
H7CN06_LISMN/169-495
F9Y9H7_9RHOB/71-437
F4T337_ECOLX/75-455
F3H835_PSESX/65-422
A8YX36_LACH4/78-461
D9QYV5_MYCMG/442-807
E4C4X1_PROAA/86-457
E8EIF0_SALMO/77-457
I0QE73_STROR/75-521
E7T6L1_SHIFL/70-451
F9T323_9VIBR/116-277
F2R1F4_STRVP/85-468
A3XVB8_9VIBR/125-538
F5VDN9_9LACO/73-488
A6G1T1_9DELT/61-370
E7N309_9FIRM/73-426
Q92MM0_RHIME/64-438
H4FEY5_ECOLX/77-434
H0NFU6_BACCE/85-471
G9PGR2_9ACTO/101-479
D0GI41_BRUML/115-526
D8EZR3_9DELT/83-494
C1EXX9_BACC3/78-460
D4M814_9BACT/68-444
C5F828_LACPA/80-476
E6HLP5_ENTFL/87-477
H1D3U4_9FUSO/77-428
Q2VNK2_METAI/124-535
F9DSU7_9BACL/92-463
F2HCY5_BACTU/97-485
E0RAA2_PAEP6/115-503
D7BRQ4_STRBB/73-459
F2MLG4_LACCD/82-468
G0CMH2_CORUL/75-422
Q01NK1_SOLUE/5-250
B5JKG9_9BACT/75-444
H3W7T5_STAEP/74-459
E9T7I4_COREQ/104-456
C5RCL6_WEIPA/74-456
C2RZM2_BACCE/175-501
H5QZU9_ECOLX/67-441
Q02GU1_PSEAB/70-453
F9ANP2_VIBCL/163-351
E2KSB4_ECO57/77-434
G5ULA8_ECOLX/163-502
Q6NJR9_CORDI/72-415
H4UXB1_ECOLX/70-431
D5RPW2_9PROT/1-101
A6UGQ7_SINMW/71-450
A3X5F0_9RHOB/74-433
G7FKU8_9GAMM/73-455
B2VC18_ERWT9/70-431
E2QGQ2_ECOLX/73-455
E3PL54_ECOH1/78-459
F5MVE2_SHIFL/64-446
F2M028_LACAL/152-377
C6UGS2_ECOBR/73-455
E6MBR1_STALU/70-437
A8G5B8_PROM2/72-436
A4YWR3_BRASO/46-171
B3YEH4_SALET/70-431
G3ZFP6_AGGAC/90-433
G7Z498_AZOL4/67-428
E5Z0W9_9BACL/91-301
E6YKI5_9RHIZ/53-427
E6UPX8_CLOTL/103-479
C7QE15_CATAD/115-514
G2RMD3_BACME/87-471
A4EJB2_9RHOB/52-432
H4NMZ3_ECOLX/77-457
B0BCB8_CHLTB/146-594
A1VNU8_POLNA/101-513
E3RB43_9LACO/103-513
A0Q888_FRATN/82-476
F6F7E5_CHLPS/106-565
D0BFJ9_BRUSS/73-437
C3HCM8_BACTU/78-459
C3L4E6_AMOA5/79-502
B5GDV2_9ACTO/93-308
F6DW09_SINMK/98-448
H8BSL4_CAMJU/62-422
E4HHG5_PROAA/106-485
C2V8K7_BACCE/92-475
D2C2U9_DICD5/79-440
B0G8I6_9FIRM/79-466
G9RBU8_9ENTR/82-489
D4UCF2_STAAU/26-118
D6TQE2_9CHLR/89-480
D7I0L9_PSESS/69-441
C5T678_ACIDE/72-455
H5YE66_9BRAD/115-528
D5WKJ8_BURSC/86-454
H0HTQ7_9RHIZ/109-473
H0J0E7_9GAMM/32-128
C4ATK4_BURML/77-439
F0EI26_ENTCA/84-474
G0EU49_CUPNN/87-476
C8KP96_STAAU/90-491
H2INN1_9VIBR/163-503
D2SSM0_RHIET/104-525
F9Y5I9_9RHOB/98-513
Q9HVS5_PSEAE/74-457
E7JA79_ECOLX/54-436
H5CKG3_ECOLX/78-459
E9S1F8_TREDN/10-119
B4U4V9_STREM/76-525
B0QI93_BACAN/84-465
H8DKD9_9ENTR/163-474
D3LNT4_MICLU/92-483
G8N546_GEOTH/1-191
C2TTL9_BACCE/92-475
A0KM52_AERHH/127-508
F4V7H0_ECOLX/67-441
D4R2C4_ENTFC/96-511
Q1LM15_RALME/115-504
F3HUV4_PSEYM/70-104
H5MEP5_ECOLX/77-457
F0KBD0_CLOAE/17-350
C8MQB2_STAAU/73-452
D6KQE6_9FIRM/77-441
E5VVG7_9FIRM/111-455
H3PAZ3_BRUAO/118-529
B0UH40_METS4/75-457
F6DKY3_DESRL/84-445
G9RQ12_9FIRM/52-404
YHJP_BACSU/176-487
C7W203_ENTFL/78-468
A6CLS9_9BACI/65-438
F7RWN2_9GAMM/75-457
H3MYM5_KLEOX/81-464
B1FQD2_9BURK/65-449
B0KNT0_PSEPG/101-513
B2N6Q0_ECOLX/97-508
C3B4G8_BACMY/196-520
E8JE08_ECO57/78-458
I0R559_9FIRM/1-273
G6APG4_LACRH/118-529
H4BLP5_STAAU/65-413
Q11C71_MESSB/88-438
G9YPG0_9FIRM/84-429
G0HN93_THES4/201-641
F9GVD1_HAEHA/91-434
A6E210_9RHOB/107-470
C6W7W1_ACTMD/90-501
Q926H1_RHIME/98-524
A3XAU6_9RHOB/69-483
F2ZEE2_9PSED/2-340
H4MQ70_ECOLX/1-303
D7HMQ0_VIBCL/163-351
H7PL99_STRPN/75-521
C2CJJ0_9FIRM/122-633
H1T416_STAAU/75-460
F2EZX1_PANAA/73-434
C4G1C9_ABIDE/124-519
G0EUW4_CUPNN/68-442
B5CB12_SALET/77-457
A6GS17_9BURK/164-616
D4I895_ERWAE/85-434
E0SF53_DICD3/71-442
E8DRQ6_SALMO/97-508
G4A6A0_AGGAC/90-433
E0DCF0_9CORY/89-475
B3J5S8_BACAN/87-441
F6AFP0_PSEF1/70-453
G4C3B0_SALIN/81-464
Q0RGE8_FRAAA/95-444
I0PHV2_MYCAB/80-451
C2H670_ENTFL/77-473
D7XFA3_ECOLX/75-455
C3IFG5_BACTU/86-448
C7MMN4_CRYCD/117-475
E6IRW7_ENTFL/102-510
F4LHM5_BORPC/68-427
B8IV67_METNO/67-450
E8NBH7_MICTS/93-478
H3VJZ2_STAHO/61-429
C3JHD2_RHOER/83-461
E7U2A6_ECOLX/164-306
Q8R8S9_THETN/110-472
F0PUU6_BACT0/78-460
C7UA00_ENTFL/78-468
Q1IWG8_DEIGD/67-487
D1FBU4_9RHIZ/69-443
H1D6J3_9FUSO/75-170
G5FZX0_9PSED/68-450
G4QY51_CORPS/97-437
G4B7I7_AGGAC/75-279
E7GLN3_CLOSY/103-489
C4SW77_YERIN/163-476
C4VUF1_9LACO/11-222
F8FVX7_PSEPU/70-461
E8ZVS7_CLOB0/76-450
A1B0J8_PARDP/110-529
C9VPX9_BRUAO/65-448
D6APT2_STRFL/86-448
F1W274_9BURK/58-435
H5Y942_9BRAD/117-478
G8ZIA5_PYRAB/78-463
G2BNL0_ECOLX/64-177
E3CRM0_STRVE/74-523
C8NGT9_9LACT/106-513
Q0T5F5_SHIF8/81-464
G4QZL1_CORPS/95-494
E2Z0B5_ENTFL/80-472
F3F1W4_9PSED/64-438
C4RR36_9ACTO/109-496
F9GW74_HAEHA/78-480
G9PYJ9_9BACT/68-443
G5U7R2_ECOLX/77-434
H5II12_ECOLX/77-457
E6AQS0_ECOLX/97-508
H5JGN3_ECOLX/1-303
H6CRD9_9BACL/10-237
Q2NUE9_SODGM/98-507
O31305_BORBG/72-447
H4LKR4_ECOLX/70-441
G6EQE0_STRTR/1-253
E2WV87_ECOLX/1-303
H0CH23_STAAU/249-591
E8V3G1_TERSS/95-466
G5PQ95_SALET/72-483
E2NZ03_PASHA/90-449
C9V4C9_BRUNE/73-437
H8NS02_RAHAQ/68-432
E8G5M3_SALMO/64-446
F9R6Y4_9VIBR/163-313
A6XSZ4_VIBCL/77-458
E2XLH2_PSEFL/68-452
A3ME58_BURM7/77-439
F7YF33_MESOW/71-425
D0GB00_BRUML/117-531
E0EKK6_ACTPL/93-434
A9JQJ2_THETE/29-288
Q4K9G2_PSEF5/87-442
B6EP54_ALISL/66-432
Q7CSG3_AGRT5/80-450
D8EQ52_ECOLX/164-306
D5DAI6_BACMD/98-501
B9JKX0_AGRRK/154-572
E3HFL8_ACHXA/67-440
A8M8L3_SALAI/95-522
H7FRF4_9FLAO/73-453
G5RGP6_SALET/2-311
F9JBB9_ACIBA/99-515
G8SV51_BRUCA/81-454
E4L6M0_9STRE/82-448
B5XJS7_STRPZ/78-522
H4ZAB6_ECOLX/70-431
C7W2Q7_ENTFL/83-473
B9KDX7_CAMLR/61-421
F0IAU1_STRSA/74-521
B7CF88_BURPE/74-442
E7SQ10_SHIDY/77-457
D3NYQ7_AZOS1/74-442
H5KTS1_ECOLX/70-451
C6JNF2_FUSVA/66-416
D4LLW5_9FIRM/88-456
G6R0E5_STRPN/76-525
F0K3D1_LACD2/76-101
H5KVU4_ECOLX/97-508
E1XS75_STRZI/75-521
A4F0F4_9RHOB/68-401
C2H6R9_ENTFL/87-477
F8BKH3_OLICM/71-430
E7N0W4_9FIRM/74-434
Q7NQ13_CHRVO/80-459
B9IX56_BACCQ/83-465
D5ARH8_RHOCB/87-474
D0DWR8_9LACO/97-504
Q46C31_METBF/129-501
E3H422_ROTDC/61-489
H3LMX8_KLEOX/71-453
C6WUN4_METML/73-406
G2T0P2_ROSHA/65-682
F4NPE0_9ENTR/122-483
E8IJ48_ECOLX/70-431
B1YX68_BURA4/75-443
H5EQ77_ECOLX/67-441
C2ENI1_9LACO/79-452
B5QL38_LACRH/78-468
D7FF65_HELP3/76-452
H2H9X6_CORDP/102-466
Q3IX89_RHOS4/67-450
B1UVS7_BACAN/86-469
D2B7P5_STRRD/80-462
C3CVY4_BACTU/78-459
E0GDJ7_ENTFL/86-476
E8N400_ANATU/85-464
D8GEA1_LACCZ/74-458
H5SWU7_LACLL/74-470
C9TK56_9RHIZ/65-448
Q4K3S5_PSEF5/65-447
D0LQ65_HALO1/103-461
D9XPB1_9ACTO/71-425
G6LQ22_STRPN/30-479
B7MKZ5_ECO45/81-464
G4D7M5_9GAMM/120-597
E1W9Y5_SALTS/70-431
Q021G0_SOLUE/79-484
C6IWW5_9BACL/108-491
A5VYX2_PSEP1/73-456
C3F4U5_BACTU/109-497
H2FZ46_OCESG/66-432
F2JVQ8_MARM1/106-455
H3QH18_BRUAO/108-527
C9PQY1_9PAST/69-451
C4TUT9_YERKR/77-458
E7J4G4_ECOLX/164-306
H3ZRR2_STAAU/65-413
B5YC91_DICT6/75-473
H3LQY6_KLEOX/104-515
F9VJC0_ARTSS/119-516
F3M8J6_9BACL/113-505
F2BU54_STRSA/97-453
G8WBM2_KLEOK/104-515
F0CZY8_SALMO/70-431
F4NE33_9ENTR/97-508
D0BGW5_BRUSS/117-531
A3PM95_RHOS1/125-547
E6G4Z0_ENTFL/77-462
C2S298_BACCE/1-66
E4AB80_PROAA/73-428
F3T6J6_STAAU/73-452
A6DW63_9RHOB/65-448
F3EHG4_PSESL/70-174
Q66A60_YERPS/79-460
A3SIW5_9RHOB/69-431
C0BVG3_9BIFI/94-473
E6FCX3_ENTFL/77-462
F0P4Z5_STAPE/88-493
B7VH98_VIBSL/66-432
B5PPK7_SALHA/77-457
C5ZQE9_BURPE/77-439
G1WFB2_9ACTN/92-442
H8XHL1_BACAM/112-494
H5HP10_ECOLX/47-404
E0S2P7_BUTPB/260-749
A3SHX1_9RHOB/74-427
D2C7V1_THENR/125-544
E7B4C4_YERE1/163-475
G3ZG00_AGGAC/1-153
C7V098_ENTFL/81-466
O83594_TREPA/84-461
E6YU91_9RHIZ/53-427
A4WWL2_RHOS5/69-452
G0BFF5_SERSA/82-463
B3R6Y3_CUPTR/72-446
E6IVA1_ENTFL/1-76
B8H9R1_ARTCA/108-482
D1RR74_SEROD/71-440
F0I1S8_STRSA/73-519
G5TH60_ECOLX/77-457
C9BFG9_ENTFC/77-526
D8JCZ0_HALJB/6-106
F3MNW2_LACHE/78-461
G9PF51_9ACTO/99-480
D6KKJ0_9FIRM/81-436
Q9F353_STRCO/81-467
C6EAY6_ECOBD/163-502
B1HP00_LYSSC/255-602
Q97YQ1_SULSO/35-278
C9UR67_BRUAO/82-449
C2GJT0_9CORY/87-446
G7WGE3_DESOD/79-444
E6I6P3_ENTFL/80-472
G6W5J1_STRPN/75-521
C9TIN0_9RHIZ/62-435
F6BXM3_SINMB/65-416
A1JQ72_YERE8/83-466
G2ZTD6_9RALS/73-435
D7ZN82_ECOLX/1-269
C6EGM4_ECOBD/96-479
H3YIK1_STAAU/26-118
E8TAC9_MESCW/97-447
E7U5U2_ECOLX/77-457
C7TJT8_LACRL/100-511
B2NLV5_ECO57/97-508
Q6GAT6_STAAS/75-460
A1EQW1_VIBCL/213-431
A3U1A0_9RHOB/74-453
F0L2D8_AGRSH/76-444
H0CH23_STAAU/26-118
G9ZKA6_9LACO/77-462
C9YU17_STRSW/96-449
H0FKT0_BACAM/81-467
F9RFI4_9VIBR/82-464
B6B383_9RHOB/69-428
G9SE57_CITFR/163-310
C9YSR2_STRSW/83-443
D2U3H7_9ENTR/73-455
B9IS61_BACCQ/86-448
F2MH94_LACCD/76-461
B4UEG1_ANASK/139-309
Q81PF9_BACAN/78-460
F0L2V3_AGRSH/98-524
E2P094_PASHA/69-451
A9MWP2_SALPB/81-464
Q9HIL0_THEAC/97-469
D7D820_STAHD/93-488
I1DI51_9VIBR/165-311
D3AVC0_9CLOT/1-167
F7PYK4_9BACT/75-471
I0H3U0_ACTMI/86-443
B6A360_RHILW/78-461
G5LNG9_SALET/1-186
G6G5R2_9FIRM/77-440
F9RA07_9VIBR/163-397
E9S703_TREDN/64-419
D4KDL6_9FIRM/34-390
A3VG51_9RHOB/96-462
Q8U1J8_PYRFU/77-462
I0CW42_BACAN/84-466
C2ZN44_BACCE/78-461
D4EXR9_ENTFL/87-477
C7D2Y0_ENTFL/78-468
H5YFY1_9BRAD/86-462
G2NF61_9ACTO/78-423
B5V4S0_BACCE/98-486
F9HU25_ECOLX/163-502
H0A4T9_9PROT/75-456
Q3SIA4_THIDA/158-586
A8M479_SALAI/80-466
D6SFK3_STAAU/1-371
G8M503_9BURK/114-476
F9GMV4_HAEHA/91-434
A7MN62_CROS8/68-450
B6R2U8_9RHOB/81-466
A3JUS2_9RHOB/74-441
F4FXF6_LACBN/74-467
G9AUV7_PANAN/81-438
H5FDH0_ECOLX/77-457
B0PDW0_9FIRM/93-439
H5CY03_ECOLX/164-307
E2P3Q8_PASHA/85-446
A9M6L6_BRUC2/108-527
E5QR08_STAAH/1-226
Q83N26_TROWT/76-458
H3MLA6_KLEOX/78-459
D7A1X3_STAND/124-539
F5LEX5_9BACL/174-519
D8NUV8_RALSL/175-602
E2XI21_SHIDY/77-457
G9USM9_SALMO/87-450
G6VDX6_STRPN/76-525
C8LLZ9_STAAU/75-460
A9E7D6_9FLAO/76-456
F3NBZ4_9ACTO/1-325
G8F8W8_CAMJU/81-441
I0XKL1_STAAU/26-118
E4NQE6_HALBP/110-547
C4PPK4_CHLTJ/76-443
H4QB72_ECOLX/81-155
F7YUS0_9THEM/113-537
G5MTC7_SALET/33-416
C9TYY6_9RHIZ/82-449
E4SZQ7_LACDN/76-462
F7XA96_SINMM/80-463
E6X1D6_NITSE/62-424
C6WQH6_ACTMD/49-291
B7VQ47_VIBSL/163-356
B0H5G4_YERPE/63-446
A9ENV5_9RHOB/70-478
Q2FI87_STAA3/75-460
GSIB_ECOL6/70-431
F9HAD1_STRMT/75-521
E9FED0_9STRE/87-533
G6P1L6_STRPN/75-521
H5YKA7_9BRAD/106-509
F5QJ51_SHIFL/81-155
B3J0Z9_BACAN/78-460
F7KY78_9FUSO/75-452
F3ETV7_9PSED/70-181
A4AG30_9ACTN/100-471
H3VAQ7_STAEP/73-452
Q31VF0_SHIBS/67-441
Q9ZBG2_STRCO/89-452
G8T0T9_BRUAO/91-510
F5YPG6_TREPZ/96-512
F6C4B5_SINMB/70-454
I0AT15_CORPS/95-494
C2YBQ9_BACCE/179-502
G8UDZ3_BACCE/86-469
C2GYQ6_ENTFL/81-470
C9UJK0_BRUAO/65-448
E8KBX2_9STRE/76-523
H1G932_LISIO/169-495
A3DLE8_STAMF/271-729
A5LWS1_STRPN/77-526
A7MUT7_VIBHB/78-461
G7ZAB1_AZOL4/69-451
H0A381_9PROT/69-451
E6N7N9_9ARCH/35-289
H3R3Z7_BRUAO/73-437
Q8Z7F0_SALTI/120-503
F0GAA2_9BURK/78-227
A8RHG6_9CLOT/346-571
B9IY28_BACCQ/85-471
C3FIQ2_BACTB/78-461
H3PAZ2_BRUAO/108-527
E6I9M9_ENTFL/80-472
C4B1C2_BURML/76-444
D1JC45_9ARCH/138-495
A0KNR8_AERHH/93-480
F3NMI7_9ACTO/80-459
E8IKV4_ECOLX/77-457
E8U2Y9_DEIML/89-482
F0LSK8_VIBFN/77-458
D7BLM0_ARCHD/99-523
C0Q386_SALPC/120-503
Q1Z1J9_PHOPR/76-458
F2F4R5_SOLSS/27-121
A9BUI1_DELAS/67-447
H4Z2G8_ECOLX/67-441
E8XJB9_SALT4/163-482
Q13X70_BURXL/135-555
G3A6T9_9RALS/283-657
A6CYC4_9VIBR/163-323
G0ICB4_STRES/75-524
Q8YQQ7_NOSS1/62-495
C7U346_ENTFL/80-472
F4UEG2_ECOLX/73-455
C9U8F9_BRUAO/81-437
D1AZD4_SULD5/72-425
C4V413_9FIRM/76-427
H1LT04_9FIRM/91-443
C8A052_STAAU/73-452
G9Q3N5_9BACI/95-482
C3DMU5_BACTS/97-485
G6XWU0_RHIRD/78-456
D4E3C1_SEROD/68-219
G2IWS7_PSEUL/94-508
G7CD07_MYCTH/76-453
Q9RXF0_DEIRA/78-498
F3X8E9_STRPN/77-526
B2TV98_SHIB3/70-431
E6VK12_RHOPX/119-537
H3ZVV8_STAAU/1-225
A9MPC8_SALAR/81-464
F4UM39_ECOLX/1-144
G2UJP1_PSEAI/128-538
Q65U97_MANSM/79-483
H8H6H0_HELPX/90-505
H1FHC4_ECOLX/163-475
Q7UKD3_RHOBA/453-707
H9ZPR0_THETH/95-507
C6PRH3_9CLOT/77-443
G8QVP0_SPHPG/328-553
B7RPX2_9RHOB/94-458
B2TB32_BURPP/80-448
G7HLA9_9BURK/111-528
B1F8X4_9BURK/96-446
E4NGH8_KITSK/116-500
H7TEN9_CAMCO/81-441
E8UQS9_THEBF/96-481
H3R3Z0_BRUAO/81-454
A6TMC4_ALKMQ/90-462
H4DDT6_STAAU/73-452
E6ENJ6_ENTFL/86-476
A9GE20_9RHOB/70-478
F0HEJ2_9FIRM/90-569
C4ZW25_ECOBW/67-441
B7LSL2_ESCF3/71-434
E6F1Q2_ENTFL/77-473
E8SU16_GEOS2/84-455
E7U7D3_ECOLX/75-455
E4BTE1_PROAA/97-484
C2P9A4_BACCE/78-459
G6XZF4_RHIRD/69-452
H5NNZ5_ECOLX/47-404
F9QXI4_ECOLX/81-464
H0I3J3_9RHIZ/98-522
Q9HMW4_HALSA/122-564
A8IG24_AZOC5/96-472
H8JIV3_MYCIT/102-481
E6HL31_ENTFL/77-473
Q0FQ36_9RHOB/104-518
H4GA30_STAAU/73-452
C2QMF5_BACCE/84-466
B7XVF7_BORGR/73-447
G2GC81_9ACTO/510-637
B7QZN7_9EURY/73-468
I0Y882_9BURK/79-462
D7EPV0_MYCTU/105-545
D0B0Y1_BRUAO/68-213
G5K922_9STRE/76-525
H3MKW6_KLEOX/68-450
D8AR97_ECOLX/124-464
F5JG59_9RHIZ/69-435
D2BYF8_DICD5/69-439
B9X5U7_BORBG/70-441
D1P1L9_9ENTR/82-446
B1W1L7_STRGG/81-468
D0SKN6_ACIJU/84-522
H3RDZ0_ERWST/105-455
H4E376_STAAU/73-452
A8G9Q4_SERP5/163-475
F0CRK2_SALMO/70-431
Q88AY4_PSESM/115-464
H1LYS4_9FIRM/89-488
G7ULN2_PANAN/98-508
I0VNH1_ECOLX/96-479
Q0FSN9_9RHOB/65-436
F5VKR9_ENTSA/163-473
Y3164_BRUA2/117-531
F6BF78_METIK/83-443
F3CPB4_PROAA/86-457
H0A2M7_9PROT/72-487
F1ZUQ2_THEET/96-481
B5C5W0_SALET/97-508
F6F8N0_CHLPS/73-393
E8JY96_9STRE/76-381
G9U5L2_SALMO/64-446
E7X5F5_SALMO/64-446
E0SNB4_DICD3/82-456
I0X9A5_9SPIO/108-520
F0PGK3_ENTF6/38-428
I0WY05_9NOCA/67-421
F9SG02_VIBSP/163-522
C6JL60_FUSVA/75-420
H1EJ61_ECOLX/164-305
H3U9X7_STAAU/249-591
D1YLL9_9LACO/96-507
H5EHJ3_ECOLX/65-445
D1Y729_9BACT/18-178
H1LF46_9LACO/92-506
E3DNN9_HALPG/70-308
C2WJC5_BACCE/101-484
A4YKY2_BRASO/26-386
F7TW26_BRELA/6-358
C7R017_JONDD/85-436
H4CU76_STAAU/1-371
A7GNP7_BACCN/83-465
F4HEF3_GALAU/85-418
A4YUH0_BRASO/119-533
E4PB34_ECO8N/70-431
G0V4P4_9CLOT/78-457
E6H0G6_ENTFL/86-476
Q8ES70_OCEIH/85-449
F3ETS6_9PSED/71-426
E0G113_ENTFL/81-470
F7XHG0_SINMM/70-433
B5ZUC1_RHILW/81-460
A0PVA0_MYCUA/119-508
D1RR69_SEROD/71-442
Q92LE5_RHIME/76-454
H0FEC4_9BURK/78-457
F0YTY8_9CLOT/134-489
E7RF30_9BACL/163-357
Q5E0R7_VIBF1/76-457
G6F3L6_LACDE/1-197
G2AFD9_ECOLX/77-457
H5UV46_9MICO/88-473
D2Q9H1_BIFDB/94-473
E3F2H4_KETVY/77-455
D2Z6R3_9BACT/69-423
G2NFH9_9ACTO/84-465
E0R5K7_ECOLX/73-455
E8FBH3_SALMO/87-450
B9NVU0_9RHOB/61-422
Q7NDV6_GLOVI/82-458
F8WUI9_9FUSO/54-164
H0G6G7_RHIML/106-455
E8LTK7_9VIBR/163-318
A9HX94_BORPD/166-607
A3RXC5_RALSL/75-447
C3K5B8_PSEFS/71-454
E1QPD4_VULDI/32-301
F8ZSQ4_VIBCL/99-511
C2J452_VIBCL/163-381
E0R7B2_ECOLX/75-455
Q89NB1_BRAJA/77-459
B5YC59_DICT6/80-513
H6SF70_MYCTU/90-473
Q5P021_AROAE/77-444
H8HG93_STRPY/78-522
H0DI64_9STAP/76-462
F6E3R0_SINMK/71-447
Q03TY2_LACBA/106-521
Q04Z53_LEPBL/107-489
A6T4K7_KLEP7/163-460
H2BJN9_9STRE/76-523
F9Q952_9PAST/91-432
F4MP57_MYCML/259-584
E8B4G0_SALMO/87-450
D5QI07_GLUHA/79-471
C5BE04_EDWI9/71-434
E4L466_9STRE/76-525
C4G6Z7_ABIDE/121-562
E3CK24_STRDO/85-475
D6U4T0_9CHLR/90-484
D5RA40_FUSNC/71-420
E8TSB3_ALIDB/64-438
D2EN95_9STRE/74-520
F8DH49_STREP/76-525
E0SJ64_DICD3/101-475
G6Z326_VIBCL/99-511
F4BYU4_METCG/74-372
Q24WE2_DESHY/80-468
G0M2T5_LACPE/78-470
C0DAD3_9CLOT/13-390
A3IX67_9CHRO/2-283
E0XXL3_9DELT/62-460
H2FMC5_CORPS/95-494
C8NP75_COREF/64-454
F3ISN6_PSEAP/90-232
E8NKP1_SALET/97-508
C3CYG2_BACTU/87-470
H4X705_ECOLX/97-508
H0UKY5_9BACT/68-422
H6CJD6_9BACL/104-459
D3AMC4_9CLOT/96-457
E1TB61_BURSG/63-420
B0BYT3_ACAM1/77-489
E4AFP6_PROAA/94-248
E2WR01_ECOLX/163-502
B2TS70_CLOBB/79-471
B5ZYW1_RHILW/67-449
G5NCK9_SALET/77-457
C0ZJZ0_BREBN/92-470
E6DIS5_PROAA/73-428
Q48JA2_PSE14/103-516
C0R1K4_BRAHW/87-474
H5DW89_ECOLX/164-307
E6GVI4_ENTFL/103-511
A0KAZ4_BURCH/71-454
A7ZT89_ECO24/73-455
C8A341_STAAU/1-371
B5SIQ6_RALSL/85-459
A1S0Q3_THEPD/81-449
G3YRM7_9RALS/78-450
F3G3M8_PSESJ/70-453
Q13UU5_BURXL/115-476
G6QQD2_STRPN/75-521
F3FG68_PSESX/90-513
A3JXK7_9RHOB/47-419
F7X2S0_SINMM/98-448
G6V3U8_STRPN/75-521
C7NHC2_KYTSD/142-531
E0F7G0_ACTPL/83-465
H3Y7Z2_STAAU/249-591
B9XTM9_HELPX/90-466
H4FAN4_9RHIZ/80-459
E5ZU93_ECOLX/70-385
D6L5Z3_PARDN/123-497
C3EXK4_BACTU/175-500
D3UTY5_CHLTS/73-452
H0K7I6_9PSEU/81-428
A3NQT4_BURP0/65-448
C8KCE0_LISMN/89-477
H3QH17_BRUAO/118-529
E8I0P9_ECOLX/67-441
A4IPU7_GEOTN/87-455
F2JFB8_HELP9/92-507
G4NWD9_BACPN/87-463
E8PG53_ACIB1/99-515
D6UBU7_STAAU/75-460
G9YR62_9FIRM/115-481
H5VJZ7_SALSE/165-342
B5R4A0_SALEP/80-461
A6AI78_VIBCL/90-490
D0BJ70_9LACT/100-509
E8WPV9_GEOS8/80-451
C9W360_9ACTO/77-462
C9QIJ6_VIBOR/82-464
C9Z5D4_STRSW/119-516
B7HUJ2_BACC7/178-501
H7UE14_CAMCO/81-441
B5HXR3_9ACTO/520-647
G0M484_LACPE/81-468
I0TK86_STAAU/73-452
D4FR15_STROR/77-526
B1LAS7_THESQ/67-447
Q0FGQ3_9RHOB/100-510
B1ETM3_BACAN/78-460
H4IHM4_ECOLX/54-436
C7IQT8_THEET/97-482
E6ECJ9_PROAA/97-484
D1C939_SPHTD/144-525
A4T906_MYCGI/84-466
H5QT13_ECOLX/70-451
A6XSG3_VIBCL/163-351
C9V4J9_BRUNE/68-422
B1KS56_CLOBM/88-443
D4GF61_PANAM/80-462
Q8VPI7_LACDE/48-510
A3UYE3_VIBSP/78-461
B4BNQ0_9BACI/90-458
E2YW39_ENTFL/87-477
G6XSF2_RHIRD/90-469
E5AH08_CHLP1/143-602
H3X175_STALU/75-305
C2ND97_BACCE/175-501
H6M9B0_ECOLX/77-434
D4KMB4_9FIRM/111-556
H0TUL4_9BRAD/108-520
C2QAJ7_BACCE/70-453
F5VR73_ENTSA/70-431
C3P802_BACAA/85-471
B6A4U7_RHILW/84-463
G4LCR1_PSEAI/100-511
C6EFT8_ECOBD/78-459
B8D3P2_DESK1/34-318
D4QIA3_ENTFC/103-511
F9I267_ECOLX/77-434
C2R4X7_BACCE/91-474
D1VV68_9FIRM/96-480
H3PMD1_BRUAO/81-437
Q1B4Z8_MYCSS/104-478
A6TFA3_KLEP7/65-439
B5GEB6_9ACTO/83-452
G4ID21_9EURY/106-527
H8GXL3_DEIGI/77-461
A0B7Z8_METTP/69-439
H5C5F7_ECOLX/47-404
C1A2R4_RHOE4/96-484
E2YLV0_ENTFL/77-462
F1TT07_PROAA/91-475
C3TCL2_ECOLX/81-464
D2S1L1_HALTV/89-492
I0NAY4_SALET/165-342
B7LCB3_ECO55/70-431
H0QDD8_ECOLI/97-508
B1V393_CLOPF/112-497
C5CMK5_VARPS/82-470
D7H644_BRUAO/68-433
F3FYX4_PSESX/6-46
Q3DKX1_STRAG/61-436
E5XT90_9ACTO/91-464
Q54232_STRGN/82-531
Q5PLK8_SALPA/73-455
Q89EY3_BRAJA/125-527
B9AB36_BORBG/72-447
A8TLT7_9PROT/76-445
E2ZSC7_PSEAI/66-445
H2GSX5_CORDP/72-415
H2IR51_RAHAC/163-475
F4UUL9_ECOLX/73-455
E8UVL6_THEBF/83-472
D7XS01_ECOLX/75-455
B7VGX0_VIBSL/76-458
D0KD74_PECWW/67-432
G1Y8X5_ECOLX/77-457
C9TNC0_9RHIZ/118-529
B1ZSC0_OPITP/98-475
F9AVS3_VIBCL/66-433
D2Z789_9BACT/75-461
I0J8L0_STRMT/73-519
F6FDL7_CHLPS/73-393
B3Q532_RHIE6/71-426
Q3Z4V3_SHISS/164-306
A5VYX5_PSEP1/70-461
C7MN88_CRYCD/89-441
D3QBI4_STANL/78-460
E1RX85_ECOUM/70-431
Y4TO_RHISN/76-453
F0LGE4_AGRSH/111-545
D6IRS5_ECOLX/98-508
G8UB53_BACCE/84-466
E4NMN7_HALBP/96-457
Q1I2U4_PSEE4/66-448
F4MWR1_YEREN/164-379
G6KYK7_STRPN/75-521
E7FMP3_9LACO/80-457
D3H453_ECO44/170-480
H3LEJ3_KLEOX/73-455
E4VBC6_BIFBI/97-437
E7TQF9_ECO57/67-441
H3L134_BIFBR/123-499
F8ZLB9_VIBCL/64-445
A4W6H3_ENT38/163-502
C4UWM7_YERRO/91-501
Q92NF1_RHIME/98-448
G5EY04_9ACTO/73-428
H4VFK5_ECOLX/47-404
H2CHQ4_9LEPT/455-805
D7ZSZ5_ECOLX/65-422
G2IZ64_PSEUL/68-451
C2ZIS0_BACCE/78-459
C3SNC2_ECOLX/73-455
C2PE25_BACCE/90-476
E8RWM1_MICSL/83-434
B9JLZ3_AGRRK/44-409
UF71_DEIRA/81-482
G2S012_MYCPK/84-483
D2B9X8_STRRD/72-429
A9BS88_DELAS/91-468
E7HHU3_ECOLX/54-436
H1EIB9_ECOLX/78-459
F0EDU8_9PSED/94-507
B3XTW9_UREUR/385-760
G8MEX0_9BURK/80-459
G5XQQ2_ECOLX/96-479
F3TI83_STAAU/26-118
A3X6L9_9RHOB/68-398
C2R2E7_BACCE/84-466
D5SVG7_PLAL2/362-776
H4XJE9_ECOLX/64-445
F4SLL3_ECOLX/122-483
E2JTK3_ECO57/97-508
D3GV75_ECO44/164-306
D5EED9_AMICL/72-422
G6C209_9FUSO/78-283
H5YB26_9BRAD/72-454
A0NI24_OENOE/84-416
F7SBD3_9PROT/84-471
H3MY43_KLEOX/78-459
B5V9C8_BACCE/84-465
D8MSN3_ERWBE/74-455
F3CFQ6_PSESG/3-99
H3WTA8_STAEP/74-459
F7YWX2_9THEM/60-419
D4CY41_9FUSO/81-445
I0J8Y2_STRPN/75-386
C2DEH8_ENTFL/1-69
F6F5Z7_CHLPS/31-408
D7CUA7_TRURR/69-419
Q92FB6_LISIN/78-470
F3GYT0_PSESX/71-433
H1CFU6_9FIRM/84-383
D6DW32_ENTCL/55-412
D2NPR1_ROTMD/166-542
A9H4T1_GLUDA/87-479
G5LN86_SALET/33-416
G4PMM3_BRUML/81-438
H7H163_STRPN/77-526
E8ZZK8_SALET/70-431
D5XEM2_THEPJ/78-438
G5LV67_SALET/64-446
D5XSQ8_MYCTU/136-513
B3PJF3_CELJU/80-426
H7LU74_STRPN/77-526
F3MQ91_LACHE/1-231
D3RYT4_FERPA/89-454
C9THL2_9RHIZ/68-338
H4F897_9RHIZ/98-524
B4TX59_SALSV/81-464
C3TBW7_ECOLX/78-459
A3VE40_9RHOB/80-491
F4V3W6_ECOLX/97-508
E4GDW6_PROAA/97-484
E8T9W7_MESCW/80-467
H7MJI9_STRPN/75-521
B0Q5K4_BACAN/78-459
B3Z9L9_BACCE/85-471
Q3K1A8_STRA1/82-473
E2SRM3_9FIRM/62-450
G2ISG9_9SPHN/59-395
D4YHL7_9LACT/78-464
D8KP34_CORPF/83-452
E8JTF8_STRCR/73-519
A1WFA8_VEREI/83-523
C2UAP5_BACCE/87-470
A9ZJD8_COXBE/173-600
Q74HU5_LACJO/96-507
F3J6I6_PSEAP/70-401
C0W839_9ACTO/133-514
C3HDT6_BACTU/102-506
E7FQ07_9LACO/102-510
G7SYL4_SALPS/175-376
G5NR71_SALET/70-431
D1YF30_PROAA/107-486
F4DJ70_CHLPE/73-452
C3FLC6_BACTB/78-460
C3FEG6_BACTB/84-465
F7MH96_9FUSO/84-450
H4LBC3_ECOLX/77-457
B0GCD8_YERPE/39-401
C5QC49_STAEP/65-413
B9J0I7_BACCQ/84-465
E9WL05_ECOLX/163-502
C2Q7W4_BACCE/168-493
C0BS58_9BIFI/73-461
A9M6B5_BRUC2/118-529
A0KFL5_AERHH/174-494
C3D075_BACTU/78-461
C7LIR0_BRUMC/82-449
C6B4A7_RHILS/81-433
H4NUU1_ECOLX/67-441
F3B233_9FIRM/95-447
I0JTK1_HALHO/94-480
E3J3Q7_FRASU/105-458
D9PDI2_ACTPL/88-478
H1T083_STAAU/73-452
C3HZ50_BACTU/78-461
G0B4T1_SERSA/100-488
E8E542_SALMO/80-461
A4X1F1_SALTO/80-477
Q8DR61_STRR6/76-525
B3YL60_SALET/163-400
Q6I0C5_BACAN/83-401
H5NJL4_ECOLX/163-502
E2XGW4_SHIDY/64-445
C6C7H2_DICDC/68-443
B2H7H8_BURPE/76-444
H4YF09_ECOLX/77-457
D6J9T5_ECOLX/77-434
G6UYH2_STRPN/77-526
C7TBX6_LACRG/78-468
B1W1M4_STRGG/308-470
H7CQ50_LISMN/80-445
C8UPC9_ECO1A/77-457
F5HYD5_ACIBA/99-515
C0BGH9_9BACT/72-451
B0AZA9_BACAN/57-439
D5N3Z7_BACPN/176-483
Q9HLF3_THEAC/261-684
F9QE26_9MOLU/196-738
D3E556_GEOS4/87-477
D1YF29_PROAA/105-484
C9KNL3_9FIRM/79-434
Q8E7L0_STRA3/80-472
D4UCF2_STAAU/249-591
D7YQ00_ECOLX/1-269
D5WVB0_BACT2/82-456
C3WE05_FUSMR/75-439
Q5FJF1_LACAC/2-118
G4IX00_9PSEU/83-476
Q8CN67_STAES/65-413
F3UQI9_STRSA/97-453
E0SG99_DICD3/163-473
C7UHN0_ENTFL/78-468
C6U2P7_BURPE/76-444
F7SRH5_9GAMM/114-530
B4Y8H9_ENTFL/62-451
D7B8X7_NOCDD/119-544
D3V1K5_XENBS/82-466
E8XXV5_RAHSY/95-446
C2VMY4_BACCE/78-459
F9PZP3_9STRE/73-519
H1SXT5_STAAU/26-118
E4R564_PSEPB/68-451
C7VZL8_ENTFL/84-474
C5ZIF7_BURPE/65-448
I0MW69_SALET/163-482
G6M5X0_STRPN/76-525
B1M452_METRJ/75-435
B7MNS8_ECO81/163-502
E8AP43_SALMO/80-461
E6A2H2_ECOLX/84-464
D0LYQ6_HALO1/112-491
G7LT30_9ENTR/65-434
C8MMJ7_STAAU/249-591
G8VQZ2_PROAA/100-471
F3HH78_PSEYM/80-456
A1AH87_ECOK1/73-455
E1LGG9_STRMT/81-529
Q1LIJ6_RALME/76-450
I0J9W4_STAAU/26-118
D2GCM2_STAAU/73-452
H3UAL1_STAAU/73-452
E3E1U8_BACA1/58-270
A7JNP6_FRANO/82-476
H4G2L2_STAAU/65-413
H8JVJ2_VIBCL/74-458
I1EUD1_AMPQE/140-510
B7JSB8_BACC0/168-494
G5MVR2_SALET/70-320
F8K3J9_STREN/150-571
H0QRX8_ARTGO/85-467
C9Z0C3_STRSW/79-420
G9ZZC2_9PROT/1-161
G9SNQ8_ENTFC/96-511
H6M5D0_CORPS/97-437
Q4LA69_STAHJ/70-437
LPQW_MYCS2/106-492
Q4QM48_HAEI8/86-468
C7XGV1_9LACO/79-466
F0PMQ1_BACT0/97-485
C2DEH7_ENTFL/75-221
C3A1X1_BACMY/168-496
C0Y963_BURPE/76-444
C7JGH5_ACEP3/90-481
A3TGJ3_9MICO/83-472
F5YVA4_MYCSD/90-482
E9S299_TREDN/75-305
E5B6T8_ERWAM/98-508
G2CXY3_ECOLX/47-404
F9KVX7_STAAU/65-413
B0VNT3_ACIBS/84-521
A6B3W3_VIBPA/189-387
D0WYN2_VIBAL/163-491
E8KRA5_STRSA/75-450
I0VSH1_ECOLX/97-508
Q8DIX3_THEEB/80-446
A9VPQ1_BACWK/78-461
G7DQI3_BRAJP/86-462
E0I1K4_9BACT/69-427
Q02X15_LACLS/102-517
I1BEJ0_ECOLX/64-445
G0PVX9_STRGR/93-461
E1XI15_STRZN/76-525
D9RIJ2_STAAK/26-118
F3B1T0_9FIRM/74-473
A9CKL4_AGRT5/107-527
E0F7X1_ACTPL/69-451
H8H349_DEIGI/71-490
Q7UCQ5_SHIFL/78-459
C3A4I5_BACMY/68-451
D6ZF68_SEGRD/97-482
Q4JZ60_STRPN/77-120
E1DQZ7_VIBPA/97-479
B6BFI4_9RHOB/87-443
G7VDP8_9CREN/91-318
B4EWJ7_PROMH/78-459
A6D257_9VIBR/66-432
G5R7S6_SALSE/175-382
D7HCP0_VIBCL/105-517
G5R2H1_SALSE/81-492
B8IKI2_METNO/124-554
I0QRE0_9ENTR/165-495
D5RQM5_9PROT/91-474
C3GVH7_BACTU/112-499
A6X2M4_OCHA4/86-416
D1CGV5_THET1/153-563
B1JHR3_YERPY/165-359
H7DGG4_9CLOT/119-516
D7YEJ2_ECOLX/77-434
E5TSN2_STAAU/73-452
B9IR80_BACCQ/168-494
C9VGM2_9RHIZ/62-435
C6WWB6_METML/86-459
Q7P516_FUSNV/81-455
F3WCB4_STRPN/77-526
B0UM35_METS4/84-458
G2MUY8_9THEO/96-481
D4I4C7_ERWAC/73-455
D7CVU9_TRURR/71-506
F5JCL1_9RHIZ/84-438
C4X4K3_KLEPN/164-310
Q9CJT1_PASMU/83-470
D2C0J1_DICD5/82-456
C9MIF1_HAEIF/91-434
G2RN67_BACME/73-428
C2Q8S7_BACCE/87-470
C7JNM3_ACEPA/75-467
C7LI25_BRUMC/65-448
G0HRE5_HALHT/102-474
F7IU28_STRPQ/78-522
G1Z3A1_ECOLX/1-303
F9LZB8_STRMT/76-522
E9WZA2_ECOLX/163-502
B0SLS3_LEPBP/66-409
B9K548_AGRVS/72-435
G5PJ78_SALET/165-342
C2IHC4_VIBCL/82-464
D1CGZ4_THET1/158-597
A0NU99_9RHOB/101-454
F7PB76_MYCPA/112-504
A5TG34_BURML/77-439
E1DAI5_VIBPA/165-329
Q031J2_LACLS/77-468
G0ERN0_CUPNN/88-461
G5KIN7_ECOLX/163-502
H6M7S2_CORPS/83-445
B8F6R8_HAEPS/87-449
E7VAY2_SALMO/80-461
F4CKP5_PSEUX/98-477
Q8D8T7_VIBVU/76-457
F3IMY9_PSESL/70-315
G6IDX0_9DELT/120-501
E9V444_ECOLX/60-421
D8MSX3_ERWBE/83-466
B6UV75_ECOLX/1-144
F0IUN5_STRSA/73-519
E8NPM1_SALET/120-503
F3GLB8_PSESJ/13-143
E6I181_ENTFL/103-511
Q6KZT9_PICTO/83-560
D7DBX4_STAHD/12-49
F0V101_9VIBR/177-369
C8KD61_LISMN/78-470
A2BL15_HYPBU/133-349
E9SXI1_COREQ/102-452
E0J6D4_ECOLW/77-434
G7VT61_PAETH/83-439
H5LWK1_ECOLX/163-502
H7LA62_STRPN/75-521
B2A5Y0_NATTJ/103-490
E0I2B7_9BACT/505-784
G5IRX3_9ENTE/78-468
G2JAP6_9BURK/62-445
C2SN86_BACCE/97-485
C5NFQ7_BURML/65-448
G0H740_BIFAN/93-476
D4ME71_9ENTE/77-462
D3FDA5_CONWI/117-472
Q987L9_RHILO/89-439
G0HF15_CORVD/116-471
A4EYP8_9RHOB/70-478
E6IDH7_ENTFL/81-466
A3JV23_9RHOB/68-443
C2BFC3_9FIRM/96-506
H9ZT28_THETH/83-485
Q9F3B2_STRCO/84-437
H2K0F6_STRHJ/116-504
A0NM16_9RHOB/51-392
D1A732_THECD/103-455
H2C538_9CREN/427-701
A5L1K9_9GAMM/82-464
Q7M967_WOLSU/69-438
E9XB04_ECOLX/164-307
F2HTR9_BRUMM/115-526
E4WBS7_RHOE1/104-457
H5S8X4_9BACT/131-603
B1LA80_THESQ/76-519
A8GF22_SERP5/83-464
A1SZD3_PSYIN/129-274
E2U8A4_MYCTU/105-545
G6C531_9FUSO/4-124
E2S6E0_9CORY/88-438
H9UUC5_ECOLX/97-508
D9YER1_9DELT/100-471
Q73NT1_TREDE/79-493
E4LFK0_9FIRM/77-441
B4TFN4_SALHS/87-450
D9UDG9_9ACTO/83-451
E8A9H3_SALMO/165-337
C0MG21_STRS7/79-528
E6GL56_ENTFL/75-221
D0XFR0_VIBHA/81-426
C3L5F0_BACAC/85-471
A7WXP2_STAA1/65-413
Q83YD7_STRHY/93-444
A6ULG8_SINMW/64-438
H3XNR2_STAAU/249-591
B5Z0Q0_ECO5E/77-457
D6ZWV4_BIFLJ/123-498
F7Z372_BACC6/105-504
F4D4H3_HELPX/90-466
A6T772_KLEP7/65-447
H7M1D9_STRPN/75-521
H3LHH5_KLEOX/163-491
E3GQL8_EUBLK/76-439
I0SRH8_STROR/74-520
E8HCY4_ECO57/70-431
I1DF40_9VIBR/165-353
H7JXZ3_STRPN/76-525
H0HG33_RHIRD/88-468
G6C467_9FUSO/63-390
G4FET1_THEMA/120-551
E6FPT5_ENTFL/103-511
G7WDA0_DESOD/84-464
B3B4K2_ECO57/77-457
D4PPC4_LISMN/80-445
C2ZSG0_BACCE/95-483
D1RR24_SEROD/100-488
D0BJ68_9LACT/99-508
B1W5T0_STRGG/74-443
B9XXS5_HELPX/88-464
F3BU23_PROAA/73-428
D4X9A3_9BURK/72-435
B8DYW1_DICTD/81-516
H0UCG1_BRELA/89-465
E2S657_9CORY/94-475
C9UTQ5_BRUAO/65-448
B0C8C1_ACAM1/89-456
H0BK13_9ACTO/89-457
Q98QF1_MYCPU/324-713
G8AVV9_AZOBR/78-447
A9DXP5_9RHOB/68-450
A8F8S8_THELT/66-524
D7Y4T7_ECOLX/97-508
C0SXN0_BORBG/80-455
D5Y5H3_MYCTU/90-473
Q4KIC3_PSEF5/68-451
G4PPD1_ECOLX/75-455
D6TSF7_9CHLR/86-475
C8W7E4_ATOPD/86-456
F4SJE1_ECOLX/164-306
B6XSW8_9BIFI/103-450
B7RIG6_9RHOB/143-564
G2FWF2_9FIRM/81-465
G0DAD1_ECOLX/77-457
B0PYF5_BACAN/78-460
G5PFU1_SALET/34-241
H5G339_ECOLX/54-436
A5TTM5_FUSNP/80-430
E0H245_ENTFL/87-477
A7ZZN5_ECOHS/78-459
Q2YWY7_STAAB/75-278
G6RK95_STRPN/76-525
E0G6F6_ENTFL/80-472
E6G5E4_ENTFL/80-472
H5RWG9_9NOCA/85-431
F2C2X9_HAEAE/91-434
C8AI85_STAAU/1-371
D6Y6Z5_THEBD/79-443
C3A099_BACMY/84-465
D5C8Y4_ENTCC/69-451
E1J5K5_ECOLX/70-431
A6AVA6_VIBHA/82-464
C6A8Q3_BIFLB/80-466
B6IP97_RHOCS/84-468
G2NFH7_9ACTO/106-317
D3ES64_STAA4/65-413
C9VJX5_9RHIZ/118-529
D1Y1X4_9BACT/70-438
H3RKH3_ERWST/67-428
H2G586_CORDP/72-415
Q7CU99_AGRT5/111-545
A4Z277_BRASO/92-461
Q24TM5_DESHY/91-469
B3XU45_UREUR/385-760
F5JXT3_PSEAI/111-521
C0CUX0_9CLOT/110-476
E7WA59_SALMO/81-464
E1SJ96_PANVC/98-508
B5BWY5_SALET/70-431
H5FKP9_ECOLX/67-441
B8EML5_METSB/67-449
A4JK88_BURVG/78-458
H0NAW5_SALET/163-444
D2S500_GEOOG/85-436
E1LUF5_STRMT/75-522
H1LFM1_9LACO/77-461
A4BA19_9GAMM/69-450
H6NW92_SALTI/163-444
H4IAG5_ECOLX/64-445
Q0FS05_9RHOB/80-465
F9PCY5_9STRE/76-525
D0RFQ4_9RHIZ/81-438
E8CG94_SALMO/97-508
D8KP44_CORPF/1-278
A3ZV27_9PLAN/144-533
E7J2B6_ECOLX/81-464
C7XY24_9LACO/90-508
A4FN70_SACEN/94-447
Q1VGB1_VIBAL/81-463
E3HZ53_RHOVT/121-546
F2FW28_SALGL/88-469
E7Z817_SALMO/165-337
D4RRE1_ENTFC/96-511
Q2C077_9GAMM/89-345
F5MX42_SHIFL/163-502
G6RSA5_STRPN/76-525
H4AJX4_STAAU/90-491
G1ZYY0_ECOLX/77-457
B1W542_STRGG/113-484
C4F560_HAEIF/75-462
Q48BW3_PSE14/149-564
Q0BQL4_GRABC/120-532
D8MDH5_LEUGT/78-466
Q165R9_ROSDO/103-517
D2YIM9_VIBMI/74-457
Q63EH8_BACCZ/86-469
D3MER0_PROAA/94-478
Q6FC26_ACIAD/100-480
A1WHG1_VEREI/68-444
B8HS93_CYAP4/76-491
H1PUT2_9FUSO/78-431
D0DLC9_9LACO/1-246
A7N3P7_VIBHB/117-455
D5VY90_CLOB2/81-444
E6F0D8_ENTFL/86-476
C0BS90_9BIFI/102-490
F3I1Q0_PSESF/1-232
E5AI78_CHLP1/77-455
G2MLG4_9ARCH/108-481
H4C269_STAAU/73-452
G5TLA0_ECOLX/97-508
C3LTY8_VIBCM/82-464
D6HDM5_STAAU/65-413
B6R537_9RHOB/96-521
F5ZUA2_SALTU/163-400
Q1YKF3_MOBAS/1-90
F4TQD9_ECOLX/81-464
G5QFZ6_SALRU/33-416
A5EEU3_BRASB/86-473
H6RDL0_NOCCG/95-480
A4NSQ6_HAEIF/78-480
C8L7B0_STAAU/65-413
H4X425_ECOLX/70-451
E0PPH4_STRMT/76-522
F3M647_9BACL/86-475
E7INJ4_ECOLX/64-446
H4PBB1_ECOLX/67-441
Q836P8_ENTFA/77-473
E3F2E2_KETVY/76-447
C9XCK7_SALTD/70-431
E8CJY5_SALMO/77-457
H4N6G0_ECOLX/70-451
Q04MA0_STRP2/76-525
D0Z8D8_EDWTE/102-483
H5WRU5_9BURK/72-452
D0XID6_VIBHA/1-69
D6S4Q4_9LACO/26-433
F5Y0P2_RAMTT/67-444
H4GMG9_STAAU/249-591
E0DJU0_9RHIZ/113-524
D5RQC7_9PROT/74-462
Q8CW44_ECOL6/105-488
F4U6I7_ECOLX/164-306
F9M1G7_STRPA/73-519
H1ELE7_ECOLX/96-479
H5R8S7_ECOLX/77-457
E6NHI9_HELPK/92-507
F7MW63_ECOLX/77-457
Q1V6E0_VIBAL/108-490
C7W7W1_ENTFL/80-472
I0VYY8_ECOLX/163-502
F4SIS7_ECOLX/47-404
Q0A6L5_ALHEH/66-315
C1AMG1_MYCBT/105-545
C2ZIU9_BACCE/112-499
B0AB43_9FIRM/91-455
G4IIR7_9EURY/98-447
B5KA05_9RHOB/67-453
F0HWQ7_LACDL/1-174
E5Y2D7_BILWA/63-427
E4BKE9_PROAA/69-450
E8RIE6_DESPD/102-516
I0ZVI5_ECOLX/75-455
G0A8B9_COLFT/71-434
H4EZL4_9RHIZ/86-465
C3EX12_BACTU/106-510
B8IPU3_METNO/84-458
H5YBM2_9BRAD/90-459
F5X261_STRPX/79-469
E7S6X5_STRAG/80-176
G2RKH2_BACME/85-448
Q8YAJ0_LISMO/80-445
H1F8Q2_ECOLX/164-307
A2VZJ2_9BURK/90-473
F3M366_9BACL/258-604
A3V2M4_9RHOB/67-415
G4KJH4_YEREN/87-468
B9JKA8_AGRRK/95-445
D6MAL3_9CLOT/378-743
D4FEH5_9LACO/76-469
Q2K5M4_RHIEC/67-449
C7PXH7_CATAD/96-466
Q7CVI9_AGRT5/154-572
C3JI84_RHOER/87-442
Q929H6_LISIN/90-478
E7G5Y6_9FIRM/77-471
F7MDK9_9FUSO/78-450
F9CFM6_ECOLX/70-431
G5WHA2_ECOLX/70-431
I0WWH7_9NOCA/87-460
H4L8I3_ECOLX/164-306
F8ZT59_VIBCL/74-458
D7EWX5_MYCTU/75-464
D4JE65_9FIRM/70-466
F3P5G3_9ACTO/247-538
E2P2E9_PASHA/90-432
G5KMC3_ECOLX/77-457
B6AXL1_9RHOB/61-425
D0HWV2_VIBCL/148-366
B8F656_HAEPS/76-465
B7G9Q2_PHATC/2-88
C7WEX8_ENTFL/87-477
B2NWP5_ECO57/96-479
H5WMM0_9BURK/86-528
E1NUE8_9LACO/102-505
G0H0S7_METMI/9-373
D4EW53_ENTFL/80-472
A8TZ98_9PROT/87-453
E8XS48_RAHSY/68-432
F8CBP1_MYXFH/71-446
D5RBS0_FUSNC/61-429
A6CGF9_9PLAN/168-557
Q04PS3_LEPBJ/93-449
Q31P20_SYNE7/77-490
E0EVH6_ACTPL/69-451
E0LVQ9_9ENTR/82-465
D4F0E3_EDWTA/88-469
D4EWE3_ENTFL/1-76
H2X7U1_CAEJA/68-447
G9ZYU7_9PROT/56-426
F3BWG9_PROAA/86-457
G6K6L5_STRPN/75-521
E8N9Z9_MICTS/86-460
F2MSX0_ENTFO/83-473
H4G8S9_STAAU/1-121
H3MY25_KLEOX/78-458
E6ESX5_ENTFL/81-466
I1DQR4_9PROT/61-419
Q1C9B4_YERPA/98-508
G6A5R9_STRIT/75-524
H0B299_STAAU/73-452
B0PH76_9FIRM/100-469
H7EJM3_9SPIO/78-445
C9TBK2_9RHIZ/68-422
E8FGJ6_SALMO/80-461
B5YAD9_DICT6/101-534
H6LP60_STAAU/65-413
B5N9Y2_SALET/88-469
F2RLR0_STRVP/94-465
E5V4L3_9BACL/74-512
E1X4U4_BACMS/69-451
C7VLA3_ENTFL/84-474
SGRR_SHIBS/163-502
D6HDJ7_STAAU/249-591
D6S9F3_PEPMA/74-428
C6R956_9CORY/107-485
D6II33_ECOLX/163-473
E8AJI4_SALMO/87-450
Q13J74_BURXL/62-431
G7HDE1_9BURK/68-451
F7ZUW2_CLOAT/104-491
Q97YN6_SULSO/419-644
I0GCG3_9BRAD/72-449
D7XPM9_ECOLX/1-269
Q4MPW2_BACCE/102-516
H7JRK4_STRPN/76-525
A5ERP8_BRASB/106-508
D1GRP0_STAA0/75-460
H3WMY4_STAEP/70-437
D1C367_SPHTD/82-454
A9KKM8_CLOPH/123-703
G0AA69_COLFT/80-518
A9GNN8_SORC5/293-668
F0HC52_9FIRM/92-481
D2G6A6_STAAU/26-118
C0E7H4_9CORY/84-457
H7JUV9_STRPN/75-521
B5UUL2_BACCE/80-460
B2JSX6_BURP8/63-420
E0PPH5_STRMT/73-519
H5HDV5_ECOLX/67-441
I0QPI0_9ENTR/70-430
Q7MSD1_WOLSU/103-514
E1UCM2_LISML/78-470
H7HH64_STRPN/75-521
H6LEC8_ACEWD/64-421
D3FEK5_CONWI/116-472
H1RLN0_COMTE/73-441
C9U145_9RHIZ/76-437
C0WMX8_LACBU/76-472
D6H2Z3_STAAU/249-591
C5CJ62_VARPS/81-464
E0F1S4_ACTPL/67-449
F0K7M0_CLOAE/103-486
C7NKB6_KYTSD/94-486
C3GM46_BACTU/97-485
F3U424_RHOSH/67-450
D0IFW9_9VIBR/82-464
A8ALN3_CITK8/163-472
H2AGS7_BACAM/104-480
D8AY57_ECOLX/84-464
F0HTZ2_LACDL/2-107
D5AL61_RHOCB/63-424
H2G208_CORDP/80-452
F5XXQ9_RAMTT/97-511
C7V2Q8_ENTFL/87-477
E1T706_BURSG/77-438
E9YZV9_ECOLX/77-457
H1SGF2_9BURK/72-446
E7NDR0_9ACTO/90-456
A5U5T5_MYCTA/90-468
H4S249_ECOLX/67-441
A4XQJ3_PSEMY/69-452
G7R3N9_ECOC2/105-488
A6X1T4_OCHA4/78-433
Q9AL82_BRUSS/69-443
D6SYY1_GARVA/124-500
E9TTK8_ECOLX/73-455
H2HIY6_CORDP/81-444
A9VRT8_BACWK/85-471
D3PN81_MEIRD/65-447
F5NNK9_SHIFL/54-436
D9TDK8_MICAI/111-496
F5T4K7_9FIRM/117-682
Q2YV22_STAAB/26-118
C7XGR6_9LACO/78-464
C9M8R1_9BACT/95-448
B5YE27_DICT6/27-283
C2VPJ1_BACCE/175-502
Q92XV7_RHIME/88-456
D6YEU1_CHLT7/66-387
C9XNK6_CLODC/84-495
C2JRH5_ENTFL/1-286
D3L8X8_OENOE/1-76
G8V0I4_STAAU/73-452
F7X8N2_SINMM/68-451
D6ZEZ5_SEGRD/100-476
F9Y7N4_9RHOB/64-452
G6WSL4_CORGT/76-448
G0EIY3_BRAIP/56-444
B3Q1Q0_RHIE6/68-453
F0CEW0_SALMO/87-450
G9YUZ3_9FIRM/92-470
H5W8C8_RALSL/75-448
H4Y7K1_ECOLX/67-441
G7RRD9_ECOC1/78-459
E6H812_ENTFL/77-462
I1AYF5_9RHOB/69-425
F2GW84_BRUM5/81-454
A9CF37_AGRT5/74-449
A7C4Y2_9GAMM/10-151
F5QX95_SHIFL/81-464
E7T5I8_SHIBO/2-363
I0N2Y3_SALET/87-450
G4NNE8_CHLT4/76-443
F0K001_LACD2/1-241
E0U143_BACPZ/53-468
G2SQG7_LACRR/76-461
E6YPP2_9RHIZ/83-457
H5RVK7_9NOCA/106-482
Q28TG8_JANSC/73-438
B4U0W8_STREM/82-473
Q29XU4_CAMJU/62-360
E0QAP3_9BIFI/81-443
E1EHW4_VIBPA/66-432
D6I8B5_ECOLX/84-464
H5AC31_ECOLX/81-464
H5IA96_ECOLX/54-436
E8M333_9VIBR/78-459
B0BU38_ACTPJ/83-465
F7XG92_SINMM/70-454
B3A4H4_ECO57/164-306
E8KXV8_9RHIZ/108-520
B5H829_STRPR/92-452
E1L6F7_9FIRM/76-440
D4GIK3_PANAM/98-508
C5UUK3_CLOBO/80-443
E0HXA5_9BACT/79-472
B3ZDC0_BACCE/78-459
D5TLA3_BACT1/78-459
O28507_ARCFU/241-520
H8HHF7_STRPY/82-450
F6CTA3_MARPP/81-442
G6YLJ2_9RHIZ/72-453
Q9KFB8_BACHD/83-455
A6QDL3_STAAE/65-413
Q5HJH1_STAAC/26-118
E4HKY2_PROAA/69-450
G6YK26_9RHIZ/2-230
Q8XDA4_ECO57/81-464
D2BWN2_DICD5/163-477
D4EUS6_ENTFL/86-476
B9JJI3_AGRRK/73-424
C9YBI3_9BURK/111-525
E3ZVD0_LISSE/78-469
G4G357_9EURY/262-590
I0GAV0_9BRAD/75-457
Q1ZGJ3_9GAMM/66-432
D3FHX9_MYCGF/189-738
G4JRP6_9RHIZ/107-521
Q0FNL7_9RHOB/116-532
E2T2Z1_9RALS/64-438
E0QWE0_ECOLX/164-306
G6NXJ4_STRPN/77-526
E9SRV8_CLOSY/98-457
G4AVL2_AGGAC/75-462
A1B078_PARDP/67-399
D6BAE5_9ACTO/83-452
G4RD85_PELHB/72-424
E4TH79_CALNY/80-452
B5GTX0_STRCL/275-461
F5QFB9_SHIFL/163-502
H4KBJ6_ECOLX/70-441
E3CR26_STRVE/84-439
C0R0E7_BRAHW/60-448
H0J9S6_9PSED/69-452
E5U316_ALCXX/74-472
C0C732_9CLOT/1-85
D2R3K9_PIRSD/203-595
F8APA0_BIFLN/80-468
F9YXD5_PROAA/100-471
F3ZA86_9ACTO/88-467
I1EA50_AMPQE/1-144
I0J8X3_STRPN/73-519
H2FPL1_CORPS/489-542
A9ELR3_9GAMM/21-402
D9WYC3_STRVR/79-447
H0PTI7_9RHOO/159-591
D6KM14_9FIRM/78-460
C9VMP0_BRUAO/81-454
G2NTZ7_STRVO/75-423
G6L7T0_STRPN/76-525
E7XMP4_SALMO/80-461
G2FMW8_9FIRM/84-447
C6S113_VIBCL/66-429
Q8XY77_RALSO/67-441
A5INA9_THEP1/120-535
B3C1M5_ECO57/163-504
F7T2F6_ALCXX/65-442
E1IJV6_ECOLX/1-269
C7QKP5_CATAD/108-571
C2Y4X7_BACCE/84-465
D7JV38_ECOLX/73-455
Q31YY5_SHIBS/99-510
E4KPM3_9LACT/77-461
A4NJY8_HAEIF/75-462
D6LUD2_STAAU/26-118
C3JNK6_RHOER/85-487
B2PLS4_ECO57/77-434
C1B9Y7_RHOOB/77-461
C2LZE2_STAHO/61-429
Q7P5S0_FUSNV/52-397
G6JWL6_STRPN/77-526
H4DFK1_STAAU/249-591
Q97FR0_CLOAB/79-460
Q4MP87_BACCE/78-460
D3FD63_CONWI/115-487
F3NMI8_9ACTO/83-469
D6GGW2_9ENTR/70-431
E7RJ32_9BACL/86-468
D6DP18_ENTCL/64-446
C2CC51_VIBCL/82-464
H5QTI2_ECOLX/47-404
G0D9C2_ECOLX/81-464
E6PFE7_9ZZZZ/75-466
F2LF19_BURGS/70-453
D9VRK5_9ACTO/93-444
C9V2F5_BRUAO/117-531
E2TKK9_MYCTU/90-467
D3PW26_STANL/75-448
H5IL61_ECOLX/97-508
E5BTF3_9FUSO/76-426
C2JHK8_VIBCL/163-381
G5HDP1_9CLOT/93-445
G2ZJL0_9RALS/94-521
G9XGW2_DESHA/84-489
C4X243_KLEPN/73-455
H4S6V3_ECOLX/164-306
D2ZCP0_9ENTR/71-453
H3Q036_BRUAO/3-185
B5MNL6_SALET/165-342
G2NQN4_9ACTO/83-448
D6V3V5_9BRAD/114-523
Q5PCZ2_SALPA/80-461
C7V9A2_ENTFL/85-470
B8G0X9_DESHD/84-495
H5KSJ8_ECOLX/70-431
A1SWR8_PSYIN/74-455
H0MQN4_SALMO/164-371
H6SMT7_RHOPH/74-452
C2RBD0_BACCE/97-485
A2P7U2_VIBCL/163-351
D8BMQ1_ECOLX/75-455
B3EH21_CHLL2/109-508
Q9UYG6_PYRAB/72-463
G7U6M5_PROAA/73-428
E8PPV6_THESS/66-422
D9XZI1_9ACTO/92-451
I0BRA9_9BACL/88-458
E2XPY8_PSEFL/74-430
D8IBS7_BRAP9/83-470
Q92YV8_RHIME/69-423
G9TTP8_SALMO/81-464
B1F2B1_BACAN/84-466
D3D2Z8_9ACTO/495-895
B7MF92_ECO45/97-508
F9HR76_ECOLX/97-508
Q1QR78_NITHX/146-563
H3Y0R6_STAAU/249-591
F9HAA3_STRMT/77-526
G4REN6_PELHB/87-456
G0UFV7_9LACT/76-464
H8WMZ8_CHLTH/76-443
G8RUE1_MYCRN/98-486
B5NLQ1_SALET/80-461
B7KZS0_METC4/85-447
C7Y6E1_9LACO/79-466
A3NAZ9_BURP6/138-556
Q2C5N8_9GAMM/82-464
E8AET9_SALMO/80-461
D9QZY5_CLOSW/98-490
D3SRX9_NATMM/311-639
H0MKD6_SALMO/165-337
F9NK95_STREQ/82-448
E2CBV0_9RHOB/79-311
F7V9L7_9PROT/44-436
B9JLK3_AGRRK/77-437
A6FEH8_9GAMM/104-516
D2Q1Y2_KRIFD/82-459
E1R9M5_SPISS/98-468
C7UAU3_ENTFL/77-462
C9Z373_STRSW/79-470
A9VNT3_BACWK/97-485
G7VUR6_PAETH/113-500
A6D8A4_9VIBR/79-461
G9VI05_SALMO/87-450
G0I2Y5_CORPS/89-479
E8NRY8_SALET/170-344
C2VN17_BACCE/89-476
C2Y6M4_BACCE/168-494
Q5PKW0_SALPA/47-227
B1VAW7_PHYAS/93-447
F0HTZ3_LACDL/92-134
C5Q2A4_STAAU/73-452
C0QIM4_DESAH/66-431
C7YDV7_ENTFL/75-221
G6JF61_STRPN/76-525
E6YGH7_BARC7/113-486
A0P196_9RHOB/71-429
F2HYH0_BRUMM/65-448
B1JBF3_PSEPW/70-461
H4VB46_ECOLX/163-502
C0XQN3_9CORY/104-444
Q2NIU7_AYWBP/87-431
H2HGE9_CORDP/83-429
G5UI69_ECOLX/164-307
I0I347_9CHLR/108-496
E2KMA9_ECO57/67-441
E6N7T2_9ARCH/36-287
C2S297_BACCE/78-374
A3XS39_9VIBR/162-503
GSIB_SALCH/70-431
F7WW39_MYCTD/105-545
E4REL8_PSEPB/86-499
H2IUP3_RAHAC/95-446
H0SD10_9BRAD/75-457
C4F913_9ACTN/74-483
C3EGV0_BACTK/86-448
D8EUI8_ECOLX/77-434
A4T264_MYCGI/79-434
I0J907_STRPN/73-519
A4W8H5_ENT38/70-431
G9ZZF9_9PROT/10-385
B3YTS0_BACCE/108-496
D7H7B7_BRUAO/65-448
H4V793_ECOLX/67-441
C9UHC2_BRUAO/73-437
D5U4Q8_BRAM5/71-457
F9HHF7_9STRE/9-454
D6YU48_WADCW/157-596
G2JBY0_9BURK/57-237
Q8RTF6_OENOE/83-473
F3T2M8_STAAU/75-460
H4HEV3_STAAU/75-460
B4SWU9_SALNS/165-342
A4LGX0_BURPE/78-446
F5PZ07_SHIFL/67-441
E0RNX6_SPITD/74-447
F2IXQ8_POLGS/71-454
C6D1X9_PAESJ/100-478
Q02GU5_PSEAB/74-457
Q1MGU0_RHIL3/74-440
F9PCH4_9STRE/78-527
F1U7J4_PROAA/91-475
H2GDX2_CORDP/102-466
E6F762_ENTFL/86-476
Q0G7R0_9RHIZ/155-573
Q1R553_ECOUT/73-455
I0J8K9_STRMT/76-523
H3MZQ5_KLEOX/91-462
H5X9U3_9PSEU/111-503
Q11AX4_MESSB/108-527
F5XNS8_MICPN/122-508
AGPA_RHIME/153-572
F8AQN4_BIFLN/81-465
B5ICI6_ACIB4/87-481
E0GTH6_ENTFL/86-476
D7B196_NOCDD/78-418
F0QCS2_ACIAP/68-446
E5AMS8_BURRH/106-489
Q9RQL4_STRPN/76-204
C3FZR2_BACTU/66-449
F5JET8_9RHIZ/109-530
H0M1Z1_SALMO/73-455
H0HN44_9RHIZ/97-448
Q7WP18_BORBR/67-445
F3WHU1_SHIBO/47-269
G8AZA8_AZOBR/69-427
A3JNU2_9RHOB/120-541
F5Q1B4_SHIFL/121-263
O84141_CHLTR/66-388
E3IGT6_GEOS0/73-427
C4H6N0_YERPE/79-461
C0ZAZ6_BREBN/88-466
G8V8Q7_PROAA/97-484
C4PMZ0_CHLTZ/146-594
B2A4J3_NATTJ/101-490
H1CLQ6_9FIRM/93-444
A9CVU2_9RHIZ/114-531
Q8ENN0_OCEIH/94-473
E8DY58_SALMO/64-446
B3AJ54_ECO57/70-431
B5GK18_9ACTO/53-407
F5TPS2_9ACTO/73-428
I0M1Q5_SALET/81-464
Q8RCR3_THETN/95-480
C7VKA0_ENTFL/87-477
G5RQA2_SALET/163-312
H5H9F9_ECOLX/97-508
B7HZV6_BACC7/82-465
E0LVQ8_9ENTR/83-467
D1YQJ3_9FIRM/78-460
B0Q6E1_BACAN/98-486
G0BZS7_9ENTR/100-488
H0ULF1_9BACT/68-454
C4T1L9_YERIN/70-441
H7KE58_STRPN/75-521
F8FI82_PAEMK/90-481
C1B5H6_RHOOB/105-479
F9Y3Z6_9RHOB/65-425
A4JSR2_BURVG/97-447
E3G580_ENTCS/81-464
D6U2U5_9CHLR/87-470
F9P1X3_STRMT/76-522
F7TQX2_BRELA/91-452
D0X0Q6_VIBAL/76-457
Q4ZTE1_PSEU2/64-438
A5TPZ1_BURML/65-448
E4NN25_HALBP/95-457
H0LJJ8_SALMO/70-431
E3HM00_ACHXA/81-445
A9ZAJ5_YERPE/79-461
C4US12_YERRO/73-455
C8MMJ7_STAAU/26-118
G0AF97_COLFT/72-446
C3PFS2_CORA7/95-469
D2G8E4_STAAU/75-460
G8PL23_PSEUV/65-444
Q733Q7_BACC1/98-486
B5K8H9_9RHOB/107-478
F4SQT6_ECOLX/73-455
H4MRA7_ECOLX/70-451
F3N0C2_LACRH/3-288
B3B7A2_ECO57/97-508
E6IBC8_ENTFL/77-462
G9EZT4_CLOSG/76-449
Q3SVY5_NITWN/125-537
G2PZD6_9FIRM/77-458
G6VQU9_STRPN/76-525
I0LVY9_SALET/163-400
D2YY71_EDWTA/14-72
C2WAC6_BACCE/94-482
Q0FL44_9RHOB/70-478
F0LA96_AGRSH/80-459
B0HF36_YERPE/98-508
I1AWM0_9RHOB/68-430
C6B6L5_RHILS/68-453
E7MMP2_9FIRM/72-425
E3EYA0_KETVY/64-452
B4BRM4_9BACI/84-455
F3EP28_PSESL/3-332
B9K1N3_AGRVS/101-535
H6REL2_9BACT/98-503
E5G7E0_CHLAO/53-160
F5KN00_PSEAI/1-241
E9XQQ4_ECOLX/163-502
F8WJQ0_BRUAB/81-454
B1QXK7_CLOBU/82-473
D3PL06_MEIRD/95-486
E7H295_9BURK/69-431
C4RIY2_9ACTO/82-455
B7I5N0_ACIB5/84-521
H5X9U8_9PSEU/95-492
I1DCU0_9VIBR/66-448
Q3KMI7_CHLTA/73-452
E3E8H1_PAEPS/90-488
E2PKL3_9RHIZ/76-437
F7YCG1_MESOW/76-457
C6YMR0_FRATL/9-403
C7MFB2_BRAFD/88-462
D3LBB7_OENOE/71-515
F0PT83_BACT0/109-496
H4D064_STAAU/249-591
C2I2Y1_VIBCL/82-464
F0FPR1_STRSA/76-525
E3EN77_BIFBS/97-440
Q32BS9_SHIDS/75-455
D6B4P0_9ACTO/99-311
A3PRV0_RHOS1/76-451
G4BA01_AGGAC/90-433
A5E9Y8_BRASB/91-460
D0GUS1_VIBMI/169-383
I0V544_9PSEU/97-472
E8GE79_SALMO/81-464
A2WIJ2_9BURK/141-557
D1C4Z5_SPHTD/132-501
F0DAI0_STAAU/249-591
D9QDC2_CORP2/102-458
B1IRA9_ECOLC/163-502
H3LM22_KLEOX/78-459
D4BTI1_PRORE/74-457
E0FGG8_ACTPL/81-463
A5WQJ3_MYCTF/90-473
E4M6W3_9FIRM/90-450
G9YUZ4_9FIRM/63-447
D0KNU2_SULS9/86-555
Q0FPB5_9RHOB/70-424
B6R324_9RHOB/99-533
F0DHA5_9FIRM/85-444
I0Q6K1_STROR/74-520
C5QP10_STAEP/70-437
H0TQL5_9BRAD/67-449
E6EMS4_ENTFL/77-473
B9YDA7_9FIRM/77-438
E8ET44_SALMO/81-464
H1DVS2_ECOLX/164-306
E6FI64_ENTFL/103-511
H7HFV1_STRPN/76-525
D7CP13_SYNLT/81-447
C8U7B3_ECO10/78-459
E2YHD4_ENTFL/77-462
H3TQS9_STAAU/8-205
Q6LN56_PHOPR/93-492
F8VJJ0_SALBC/79-460
A3I4D3_9BACI/92-475
G7CZZ8_AERSA/90-471
C2TBV7_BACCE/102-506
F3HTN2_PSEYM/1-331
E3ENW6_BIFBS/128-507
H4UP72_ECOLX/75-455
H3PKN9_BRUAO/1-106
C9UR85_BRUAO/11-213
H0UBD1_BRELA/82-463
E6KX03_9PAST/90-433
H2JIW8_9CLOT/93-466
G8LGP3_ENTCL/73-455
F9BIU4_VIBCL/74-457
C7CZ46_ENTFL/81-466
B9NQF3_9RHOB/97-523
F8F4J5_SPICH/75-450
C4KKR6_SULIK/81-486
F3G3M4_PSESJ/68-451
E7W280_SALMO/80-461
H1UE31_ACEPA/90-481
D8EU83_ECOLX/96-479
Q2B901_9BACI/93-494
H0A1V6_9PROT/88-465
H9USX2_ECOLX/84-464
A8F7Y6_THELT/69-524
H2IWE0_RAHAC/86-443
B6AX07_9RHOB/104-518
C8LUR9_STAAU/75-460
D3EV84_STAA4/90-491
A7ZIK3_ECO24/164-306
E4H1W3_PROAA/107-486
B6HZ49_ECOSE/163-502
A4AKK1_9ACTN/77-507
H8DIX4_9ENTR/78-461
E4W9Y1_RHOE1/105-456
B9JJK0_AGRRK/39-393
F9T196_9VIBR/159-363
G1ZGN8_ECOLX/60-421
B2GHG9_KOCRD/79-466
C9AUD1_ENTCA/81-466
H2I3G6_CORDP/84-450
I0BM20_9BACL/174-517
F0HXV4_LACDL/29-67
Q03U89_LACBA/80-466
D0SUX3_ACILW/101-517
D7V099_LISGR/77-462
F7XEJ6_SINMM/69-423
Q63CX1_BACCZ/83-465
C1CGB9_STRZJ/77-526
B5GKQ1_9ACTO/98-297
H4A3G0_STAAU/75-460
G4QSC9_CORPS/83-445
E6IMZ5_ENTFL/77-462
G9X143_9FIRM/92-477
H3RHV7_ERWST/81-438
G9RII6_9ENTR/163-460
E8FNI0_SALMO/77-457
E8D0C1_SALMO/163-444
G2TA59_RHORU/88-468
F8BNT5_OLICM/59-416
F3C288_PSESG/66-421
G9RYM5_9FIRM/71-523
H7DYS2_9FIRM/83-464
A1JNE1_YERE8/77-458
F0TI74_LACA3/79-466
E4A6K2_PROAA/91-475
E5L3W4_STAEP/1-112
D4J7P2_9FIRM/104-452
G6G4J3_9FIRM/88-467
B3Q1Q8_RHIE6/69-435
E5CTR8_9STAP/65-413
B9K1I2_AGRVS/81-422
G2EQU0_CORGT/81-403
D7V7Z4_LACPN/87-475
A6D580_9VIBR/76-458
A9HW53_BORPD/70-452
G0FZA0_AMYMD/73-444
E9WIL6_ECOLX/75-455
C1C8B7_STRP7/75-521
A9VNT1_BACWK/97-485
E2MHW5_PSEUB/79-458
C3FNB8_BACTB/97-485
G5JMA3_9STAP/74-459
B9BZ97_9BURK/80-463
F8K4N0_STREN/95-488
Q661T7_BORGA/80-455
G5QIJ2_SALRU/80-461
Q168X3_ROSDO/69-427
B5EYZ1_SALA4/175-382
A1EP31_VIBCL/74-458
A9Z354_YERPE/165-359
A1JQ77_YERE8/108-491
F4L9A1_BORPC/77-442
E5YQZ0_9BACL/91-455
F3VQS7_STRPN/75-521
Q1K1E4_DESAC/97-468
H7DK46_9CLOT/109-504
H0QW68_9ACTO/101-483
E6WF24_PANSA/76-451
D2TAP4_ERWP6/77-458
A5G371_GEOUR/83-454
E0EXW1_ACTPL/74-460
F9V6I8_LACGT/75-476
Q2II54_ANADE/156-309
E1JCW2_ECOLX/97-508
G6YR98_9ALTE/77-490
A3WRV0_9BRAD/120-539
Q3B302_PELLD/78-479
H4K4P7_ECOLX/97-316
C6RQW1_ACIRA/102-518
I0Q2A7_STROR/77-526
E4EZ73_PROAA/86-457
F7T8N4_ALCXX/59-428
C0VZP4_9ACTO/105-488
A8ER07_ARCB4/75-435
A9ERX8_9RHOB/110-536
A0B3P9_BURCH/78-458
E8E3D5_SALMO/164-371
A2W719_9BURK/98-481
I0URY7_9MICC/120-488
C4IW27_BRUAO/76-437
D0HMH3_VIBCL/74-458
C3A8X4_BACMY/97-485
A5VD32_SPHWW/87-450
E0E807_ACTPL/9-391
E3ENS2_BIFBS/78-466
F0PRA7_BACT0/82-465
D1FBW2_9RHIZ/82-449
C6C8M7_DICDC/68-450
D4LIN1_9FIRM/80-439
H5Q380_ECOLX/97-508
E8US40_THEBF/90-510
Q73X19_MYCPA/88-465
G7UMV4_PANAN/67-428
O68907_9ACTO/328-712
C2EGJ2_9LACO/73-488
F9GHB0_HAEHA/78-480
C2V659_BACCE/78-459
D8AZB9_ECOLX/73-455
H8XIR9_BACAM/81-467
G9W4Y1_SALET/33-416
C1KXF1_LISMC/89-477
A6DXU7_9RHOB/68-417
B1BQR4_CLOPF/79-302
B7HGU6_BACC4/86-469
I0J967_STRPN/1-271
G6WTK1_CORGT/82-475
Q5LRQ9_SILPO/103-517
C3K5C0_PSEFS/70-453
E5B8J5_ERWAM/163-400
D8J6K5_HALJB/74-441
F2C8W9_STRSA/74-520
Q7MEB2_VIBVY/163-352
B4F198_PROMH/163-356
G7V362_LACRH/79-465
H4SXH4_ECOLX/75-456
Q5WIM7_BACSK/90-469
F2R1F1_STRVP/341-495
E1RZ91_ECOUM/70-441
Q87WI8_PSESM/70-461
Q7VVQ0_BORPE/71-422
Q5XDU8_STRP6/78-522
B2UN56_AKKM8/183-569
F0M7J8_ARTPP/85-466
E7YE70_SALMO/164-371
B3YEM3_SALET/80-461
H5V597_ESCHE/78-459
D4PMC5_LISMN/89-477
Q1GCH6_SILST/67-278
H3UQA8_STAEP/73-452
H1SXT5_STAAU/249-591
A5UIP8_HAEIG/75-462
D4J4L9_9FIRM/102-460
D2G5D9_STAAU/65-413
A6BUY0_YERPE/163-475
F3FC35_PSESX/61-444
E6GLW3_ENTFL/77-462
B1F3I7_BACAN/168-494
D0BDW5_BRUSS/108-527
A6T9L4_KLEP7/74-451
B1LWG4_METRJ/79-462
B2HSB6_MYCMM/105-500
G8NN45_BRUSS/82-449
G6XWU9_RHIRD/73-444
E8QR15_HELPR/92-507
G9Z6Z6_9ENTR/82-463
Q9F1J4_ENTFL/75-452
H3YZU0_STAAU/65-413
D2PPS4_KRIFD/86-446
F6IUH0_LACPE/73-461
G5NTU6_SALET/80-461
E2YNB6_ENTFL/86-476
G4JR32_9CREN/76-454
C2Z4U9_BACCE/82-465
E6D9S6_PROAA/107-486
D1FCJ9_9RHIZ/65-448
D8HKG6_AMYMU/42-439
E3H4M4_ROTDC/122-492
G0F379_ECOLX/70-431
B5UVS3_BACCE/84-465
E8F2Y0_SALMO/80-461
B3PJT1_CELJU/79-494
C0E7G7_9CORY/151-515
E2QE40_ECOLX/75-455
B9AB35_BORBG/70-441
A4G7H0_HERAR/116-527
B2P4U9_ECO57/77-434
F7NNA9_9FIRM/377-740
G9W096_SALET/2-309
A8S2U8_9CLOT/97-481
G8M9J1_9BURK/79-441
A6X5E3_OCHA4/77-445
D7B421_NOCDD/106-501
C2UF13_BACCE/78-460
A3SPD0_9RHOB/69-485
H7JGV0_STRPN/75-521
H4R459_ECOLX/75-456
I0J9A7_STRPN/31-431
B0B853_CHLT2/146-594
G6PVS8_STRPN/77-526
D2PIG6_SULID/85-458
E8EW67_SALMO/163-444
F4FTG6_LACBN/73-466
A9E5Y4_9RHOB/67-442
F9ULM7_LACPL/81-465
H6M7X6_CORPS/92-455
D0CVZ8_9RHOB/97-447
E8W439_STRFA/91-472
G2DRY6_9NEIS/104-517
H6CRR5_9BACL/74-427
Q82VE2_NITEU/181-613
C3MSH6_SULIM/118-605
H5EYM7_ECOLX/47-404
E7AA67_HELFC/69-443
G0EEC1_PYRF1/49-293
H0M6J3_SALMO/80-461
E0DXG6_9RHIZ/117-531
D1Y728_9BACT/23-262
H7HDP2_STRPN/77-526
H6RQD6_BLASD/120-515
H0SND6_9BRAD/51-419
B2SC03_BRUA1/68-422
Q6L182_PICTO/110-588
F0KMW2_ACICP/80-515
I0TPA5_STAAU/65-413
F5UPM5_9CYAN/75-492
H4WQG5_ECOLX/77-457
C9TBS3_9RHIZ/73-437
D5TWN5_BACT1/78-461
C9X6A2_SALTD/163-400
C5CER0_KOSOT/70-527
G5ETL4_9MICC/124-499
G6C5D0_9FUSO/73-418
B9T8J6_RICCO/97-222
F4FWD6_LACBN/74-460
B4T6S3_SALNS/77-457
E9Z543_ESCFE/97-508
A6TY21_STAA2/44-392
A3K2T3_9RHOB/79-432
H8JX89_VIBCL/82-464
C2DF64_ENTFL/77-462
H5PYL0_ECOLX/47-404
H5YAN5_9BRAD/73-429
A9NHJ2_ACHLI/294-645
F9YBE1_9RHOB/86-435
A3MYA1_ACTP2/84-446
G5W580_ECOLX/77-457
B1L5S6_KORCO/22-288
H1XAI7_LACCO/105-517
D6EQ78_STRLI/97-479
H3VKS8_STAHO/75-460
H4IHE0_ECOLX/67-441
E8G8L8_SALMO/80-461
C9UIU5_BRUAO/69-242
B5UKX5_BACCE/95-482
I0T2S8_9STRE/75-524
A6UL63_SINMW/89-457
H1THS6_STAAU/90-491
F0ED53_9PSED/91-503
E6U6Q9_ETHHY/95-449
Q9CMX3_PASMU/97-441
D5WBP8_BURSC/77-439
H4C9W3_STAAU/249-591
B1JKA3_YERPY/163-475
Q28KI2_JANSC/131-547
E6S3X5_HELPF/90-505
F5VVL9_STROR/75-523
G9X698_9FIRM/1-204
G2GR12_STRSL/74-523
B5Q235_SALVI/163-459
C0A9N1_9BACT/84-338
H5N5F9_ECOLX/164-306
H5Y4L9_9FIRM/81-451
Q6D5U6_ERWCT/83-465
B1REX7_CLOPF/79-302
B7HRU2_BACC7/84-466
E7VA38_SALMO/97-508
D3AFI9_9CLOT/115-237
A3SUN1_9RHOB/79-275
D1BQG2_VEIPT/74-429
E0DXN5_9RHIZ/82-448
B1TFN4_9BURK/77-439
C5S566_9PAST/68-450
F9JBS3_ACIBA/84-521
E6A2X9_ECOLX/96-479
B0HA94_YERPE/73-455
E7X8A5_SALMO/165-337
Q1GBW3_LACDA/65-454
D3KMA5_LISMN/89-477
F4DAR5_AERVB/93-481
Q0RJ06_FRAAA/100-474
H5AT41_ECOLX/81-464
E0QDM9_CAMCO/81-441
Q7VPX7_CHLPN/154-600
Q1GD48_SILST/81-447
C9TDR9_9RHIZ/118-529
D9WVP6_9ACTO/99-520
D0KUN4_SULS9/419-644
C6B753_RHILS/154-572
G7DM41_BRAJP/70-430
G9UNQ5_SALMO/97-508
D6HSX7_ECOLX/164-306
G9TD12_SALMO/163-444
A5CP38_CLAM3/85-473
C4ZTK2_ECOBW/164-306
A5WBE0_PSYWF/97-481
E8HFP1_ECOLX/163-504
Q472S2_CUPPJ/79-459
E2YGS6_ENTFL/87-477
G7BHA5_VIBCL/82-464
H3ZU96_STAAU/26-118
B3ZZJ4_SALNE/78-459
G0B908_SERSA/72-453
Q89FI6_BRAJA/167-545
C2V8K1_BACCE/87-470
F5KD01_PSEAI/70-230
G2MH54_9ARCH/102-542
C4RL34_9ACTO/84-462
D0JUJ0_YERP1/77-458
C9D0S0_9RHOB/75-441
H1R628_SALMO/97-508
D6AMW5_STRFL/83-451
F6G4L0_RALS8/75-448
H1ED82_ECOLX/73-455
C0XN01_LACHI/74-463
G3J0J8_9GAMM/184-604
D5Q1X2_CLODI/78-440
C3MTA9_SULIM/86-555
I1DE70_9VIBR/174-383
D6U4S9_9CHLR/88-482
B5GDU5_9ACTO/83-469
A6FUM8_9RHOB/101-454
F8L823_SIMNZ/73-451
D9NYQ0_STRPN/75-524
C2URD4_BACCE/175-501
A3TS32_9MICO/73-450
Q2K350_RHIEC/81-460
Q30UF6_SULDN/59-420
A9WGL0_CHLAA/86-453
G8VUR5_KLEPN/65-447
G4AEJ6_AGGAC/70-445
D6T6V6_STAAU/75-460
E6NCP3_HELPI/76-452
F9Y5Z3_9RHOB/75-452
Q8DKP9_THEEB/73-479
A4YLP5_BRASO/85-471
G5IBX2_9CLOT/110-475
D5U804_BRAM5/70-457
D4C7A7_9CLOT/82-472
D5ZES2_MYCTU/105-545
F3LQT7_9BURK/165-609
E3DBC3_ERWSE/70-431
H1THS5_STAAU/75-460
D4EJW6_ENTFL/77-473
Q4A8E8_MYCH7/150-706
F8LHQ2_STREH/74-523
H8LZJ2_SALTM/163-482
D6YEX6_CHLT7/73-452
A7K3C1_VIBSE/165-323
D0D8C1_9RHOB/76-434
D9UUB1_9ACTO/92-524
C3L9E8_BACAC/97-485
E5ZZT3_ECOLX/73-455
B9JL82_AGRRK/95-450
I0AVK4_CORPS/102-458
G9YE24_HAFAL/82-464
G2UJP0_PSEAI/100-511
H6NQQ3_9BACL/175-511
E3CFF7_STRPA/79-528
D1AW88_STRM9/70-454
D8AL20_ECOLX/164-306
H1WDA6_9CYAN/84-499
C3MLL9_SULIL/35-277
A3LL01_PSEAI/71-452
H1SUG5_STAAU/73-452
B6ERA2_ALISL/76-457
A5LL06_STRPN/75-521
A4NU18_HAEIF/91-434
F3Z6H2_9ACTO/77-446
H7RB95_CAMCO/81-441
B7JKN0_BACC0/85-471
D4GLX6_PANAM/83-465
G6RAI4_STRPN/75-521
D4GSM4_HALVD/107-476
F0HY45_LACDL/76-470
F0FMI6_STRSA/78-526
H5B8Q7_ECOLX/64-445
H2I1U7_CORDP/80-452
H5VD29_HELBI/77-306
C6UGX7_ECOBR/77-457
B2EBD2_BIFAN/80-466
G9F0I5_CLOSG/384-748
E6XFU4_SHEP2/75-456
H0MD74_SALMO/70-431
B7IRN1_BACC2/30-418
H0A369_9PROT/120-488
E4AFP7_PROAA/1-252
A1UII9_MYCSK/80-431
G9VAU7_SALMO/164-371
F2F4K8_SOLSS/71-491
H4NTJ6_ECOLX/75-456
E7QQU9_9EURY/34-396
F9A4D4_VIBCL/163-351
F9HVA8_ECOLX/96-479
F8VFZ2_SALBC/119-482
E2M7H1_PSEUB/85-468
H3RDA7_ERWST/77-460
G6MIN4_STRPN/76-525
F9LU76_STAEP/74-459
B3PVI3_RHIE6/67-449
A6WUU1_OCHA4/118-529
E7ACX8_HELFC/91-508
D8FR55_LACDE/77-465
A8ME10_CALMQ/82-491
E7U5X1_ECOLX/70-451
A7B6V6_RUMGN/82-464
I0QFS6_STROR/77-526
C3LSM5_VIBCM/74-458
Q6ASJ7_BORGA/71-446
C3EYF6_BACTU/82-465
F3LJ10_9GAMM/92-503
A5IPA5_STAA9/44-392
H4LEH2_ECOLX/97-508
C7MDG7_BRAFD/94-475
A5MSH1_STRPN/76-525
F5XNY4_MICPN/89-483
F9TB08_9VIBR/96-478
B5V0I5_BACCE/178-501
F7S7J5_9PROT/111-473
H0A746_9PROT/79-460
C5NBS7_BURML/94-475
Q250W5_DESHY/94-463
E7H334_9BURK/69-430
F5XPS8_MICPN/78-455
Q47RR1_THEFY/102-480
H2JMV0_STRHJ/82-468
G8VFY3_PROAA/97-484
G2L493_PSEAI/66-445
E6JAF2_9ACTO/48-312
Q8NQ01_CORGL/130-522
D2Q6K9_BIFDB/98-436
E1J907_ECOLX/96-479
H4HCT6_STAAU/26-118
H4ET38_STAAU/73-452
B8IL02_METNO/76-448
F9EBD1_STRSA/81-529
H5EBS7_ECOLX/163-502
D2WXM8_BRAPL/66-346
C6EED6_ECOBD/73-455
A4ABG8_9GAMM/79-462
A9EFZ1_9RHOB/65-215
D4EWF2_ENTFL/81-466
C2QB19_BACCE/90-476
B5QLQ7_LACRH/79-465
Q9V0P3_PYRAB/258-698
B1VXI3_STRGG/103-489
F9M4R1_STRPA/76-525
F1YXJ9_9STRE/78-469
F5VYT8_9STRE/76-522
F2HCY2_BACTU/98-486
B4A8Q4_SALNE/70-431
Q0AG44_NITEC/151-583
B1HXX8_LYSSC/86-440
I0GF82_9BRAD/92-462
Q11KW0_MESSB/78-452
G2M962_HELPX/90-466
I0CN05_LISMN/80-445
SGRR_ERWCT/163-330
A1ELP2_VIBCL/77-458
H1CA76_9FIRM/102-326
B4EXB5_PROMH/69-433
Q63SW8_BURPS/138-556
C8A7P6_STAAU/65-413
G2T0N9_ROSHA/98-498
Q692K1_STRPN/76-523
H1SU58_STAAU/75-460
C6YE26_VIBCL/82-464
H5ARC6_ECOLX/70-431
G9ZA72_9ENTR/97-508
B1S7K1_9BIFI/78-466
B8KKL5_9GAMM/63-446
G2C381_ECOLX/47-404
E1HXQ6_ECOLX/70-431
F6FF57_CHLPS/106-565
H7I3I9_STRPN/77-526
C9AH99_ENTFC/103-511
Q1T7E6_STRMT/87-533
Q1Z943_PHOPR/83-465
G4FHM3_THEMA/112-533
B2FH62_BIFBI/128-507
E3IV48_FRASU/106-486
H3ZKM2_THELI/83-445
A1TS78_ACIAC/138-555
G5FST9_9PSED/66-445
Q3KLL8_CHLTA/146-594
E7K0T5_SHISO/54-436
E6GXP1_ENTFL/83-473
C3GK18_BACTU/78-460
H6R256_NOCCG/65-466
G6NR24_STRPN/77-526
C3LQ10_VIBCM/90-457
F7UFU3_RHIRD/60-426
E6ITJ0_ENTFL/86-476
Q055J5_LEPBL/93-449
C3NUQ9_VIBCJ/74-458
H8DHE4_ECOLX/70-431
G8WA51_KLEOK/165-455
G2MDY3_HELPX/90-466
H0A7X0_9PROT/74-446
I0J8J8_9STRE/1-128
A4XBC8_SALTO/79-455
C9X9N3_SALTD/164-371
H2K7K8_STRHJ/110-505
G8PKI1_PSEUV/68-430
C4UU97_YERRO/164-361
B9J4U7_BACCQ/103-505
H2GHF9_CORDP/133-546
E5WKQ9_9BACI/87-445
C6CJU8_DICZE/163-474
E4G4E6_PROAA/73-428
F5LA42_9BACI/90-449
C6M1K2_NEISI/92-504
E2PAK9_PASHA/90-449
E6W7G9_PANSA/69-440
C7X3A1_ENTFL/81-469
F9JMA2_STAAU/249-591
D4PVQ9_LISMN/89-477
Q929X3_LISIN/169-495
C7W7S1_ENTFL/81-466
H5KS67_ECOLX/77-457
H4A1C8_STAAU/65-413
E9SMB0_CLOSY/42-403
G7LKJ4_9ENTR/84-467
G6NJL5_STRPN/77-526
H4SL28_ECOLX/163-502
B3R578_CUPTR/91-465
C3B0H4_BACMY/67-450
F4TRN7_ECOLX/78-459
C4HCN6_YERPE/70-390
G5X3X3_ECOLX/163-502
H4SGC8_ECOLX/75-456
D7CSH7_TRURR/96-509
B5GVG2_STRCL/108-506
H4J4H4_ECOLX/164-306
Q92W87_RHIME/74-437
G9SG81_CITFR/165-455
E7YJP4_SALMO/97-508
D9ZEH2_9ZZZZ/117-684
E3FAZ5_CORP9/102-458
E6YU90_9RHIZ/80-453
B0AUM6_BACAN/168-494
Q1AXN9_RUBXD/100-459
C7ZVK5_STAAU/1-371
G9AS32_PANAN/76-459
C9MBU4_HAEIF/78-480
E4CVP6_PROAA/94-478
F2JE72_HELP9/91-467
G6F6S2_LACDE/9-254
Q81VK2_BACAN/84-465
G6Y2H3_9RHIZ/86-447
E7W2D9_SALMO/81-464
G1V654_9DELT/76-440
D0BR55_9FUSO/82-442
B8DL42_DESVM/115-485
H0HUX6_9RHIZ/108-472
B5BIA1_SALPK/120-503
E1J7T2_ECOLX/1-269
F2IS41_VIBCL/66-433
D3PNZ7_MEIRD/66-427
F0CK07_SALMO/70-431
D8ML51_ERWBE/77-445
I0QM05_9ENTR/77-445
E8IYX5_ECOLX/78-459
H1ZEK1_9FLAO/74-454
H5UXA0_ESCHE/70-431
A1TT82_ACIAC/73-424
C8KFL3_LISMN/76-467
I0HJ81_ACTMI/92-491
F5WBJ4_STAAU/249-591
A6UH15_SINMW/153-572
B3GZQ3_ACTP7/67-449
H4YSE8_ECOLX/164-307
Q92N26_RHIME/80-459
H4F3Q9_9RHIZ/88-466
A4EMT1_9RHOB/103-516
I0W570_9STRE/75-524
E3GQU8_EUBLK/75-435
E8VLH9_VIBVM/76-457
C4RYY6_YERBE/70-441
H8WM26_CHLTH/76-443
Q2C734_9GAMM/164-332
E6FPR8_ENTFL/81-466
H3T2F9_PSEAE/66-445
D2C2X5_DICD5/85-465
I0YBB3_9BURK/94-443
C1B5W6_RHOOB/86-441
F5JCL9_9RHIZ/72-482
C7UU24_ENTFL/77-473
F8E327_CORRG/98-456
E6L156_9PROT/113-473
Q5WHL5_BACSK/83-428
E5YY39_9BACL/82-456
E8C856_SALMO/87-450
F5WDZ9_STAAU/73-452
C8NCU5_9GAMM/69-452
H5HM26_ECOLX/70-431
E0LTT6_9ENTR/162-308
E9CLT6_9ENTR/80-461
H2K0E5_STRHJ/134-372
H3LJ00_KLEOX/81-487
D8CDU3_ECOLX/124-463
Q8PP32_XANAC/72-445
H7US34_CAMCO/81-441
E6HBF4_ENTFL/77-473
B2S038_BORHD/71-448
F8IQD3_STREC/76-525
C3N1N6_SULIA/83-488
D8H6K9_BACAI/97-485
C8M6C5_STAAU/90-491
E8FHV5_SALMO/164-371
A1HNQ5_9FIRM/80-444
G1ZQ34_ECOLX/67-441
E7HRC5_ECOLX/67-441
B2JSR6_BURP8/111-459
H7Z6M8_CAMJU/62-422
G2Z9E0_LISIP/78-470
B5PU76_SALHA/97-508
F6CUH6_MARPP/73-443
C4SCT6_YERMO/82-465
E6Q7C0_9ZZZZ/70-451
A8TN42_9PROT/100-471
E4UA90_OCEP5/69-505
I0J8U7_STRPN/76-522
D7YYL8_ECOLX/124-463
Q8KJF0_RHILI/76-453
E5Y285_BILWA/71-432
E0PEJ2_STREI/79-469
Q8NXD7_STAAW/75-460
H3QEJ0_BRUAO/65-448
F2J7C8_HELP9/91-467
B5I555_9ACTO/79-446
D6IPI9_ECOLX/77-457
E6NNG4_HELPL/90-466
F7V0N5_EEGSY/94-463
H4WT33_ECOLX/97-508
C0D7G3_9CLOT/102-464
H6N4H3_GORPV/97-454
B8ZL79_STRPJ/76-525
G7HFA3_9BURK/90-474
E7T479_SHIBO/4-98
D0CXP8_9RHOB/104-529
D2NPQ6_ROTMD/115-489
F5Y6Z4_TREAZ/81-455
C5AL26_BURGB/121-536
E2Z975_ENTFL/103-511
H0HJR4_9RHIZ/109-528
Q83N27_TROWT/73-449
C8A950_STAAU/73-452
F0PM74_BACT0/86-448
F6CV81_MARPP/79-462
G0F0M1_CUPNN/124-540
F6ETT1_SPHCR/76-411
E6JK61_STAEP/74-459
D5UA13_BRAM5/70-458
D9RCX0_STAAJ/26-118
Q9F5U6_BACTU/87-470
C1IBB3_9CLOT/76-426
E6HEJ9_ENTFL/86-476
I1D2N0_9PSEU/93-446
E6EGH3_PROAA/73-428
B3DT96_BIFLD/115-470
G2CAF8_ECOLX/67-441
E1T478_BURSG/106-526
G6VMS8_STRPN/75-521
E6EYQ1_ENTFL/86-476
B5PCT4_SALET/165-342
C4FEP4_9BIFI/95-478
C9U9Y8_BRUAO/65-448
Q2FK61_STAA3/26-118
D1BAK1_SANKS/87-418
E6Z0F9_BARSR/80-454
B6WRI2_9DELT/74-444
B2P7K4_ECO57/70-431
H7CYX6_CLOPF/112-497
F6C9M7_BIFBA/81-465
F0LA03_AGRSH/79-438
E3DAA5_GARV3/138-494
H8BNV9_CAMJU/62-422
G5ZXN5_9PROT/110-482
B7UM25_ECO27/70-431
F8KI44_STALN/73-453
E1L6F4_9FIRM/13-237
A8GFB3_SERP5/83-466
A0PMQ3_MYCUA/102-497
H8DPT9_9ENTR/98-509
D9XCZ1_STRVR/103-306
E9XGQ1_ECOLX/75-455
E6RV56_CAMJS/62-422
Q11MD2_MESSB/73-455
D0HQF4_VIBCL/99-511
A7X0L2_STAA1/90-491
A1R636_ARTAT/89-459
E7YXX9_SALMO/165-337
D0WWR3_VIBAL/81-426
E6VAK2_VARPE/83-472
A0NN93_9RHOB/71-454
D9QEC9_CORP2/89-479
F9B7T4_VIBCL/74-458
E9U5F3_ECOLX/122-263
C6YUA7_9GAMM/82-476
C2D387_LACBR/77-462
Q11M96_MESSB/80-430
G5KAB0_9STRE/82-448
Q1ZK19_PHOAS/66-432
C0T0A1_BORBG/70-441
G9WHI4_9LACT/85-517
G7ZB17_AZOL4/77-445
G5RWC2_SALET/1-330
C2J2P6_VIBCL/66-429
A3UPV3_VIBSP/163-355
Q07K38_RHOP5/120-537
I0GYT8_ACTMI/77-467
A5M7S7_STRPN/1-358
D4GD99_PANAM/81-438
F4MWN5_YEREN/71-433
C0XI08_LACHI/104-520
Q8NZ87_STRP8/82-448
C5N1A6_STAA3/65-413
F8B5I0_FRADG/89-493
F3SJH6_STRSA/75-450
D3ESM6_STAA4/73-452
E8IYG8_ECOLX/96-479
A6FSL1_9RHOB/86-448
A1WE48_VEREI/73-428
G0LKA0_HALWC/314-617
A9ZU70_YERPE/98-508
A3SE73_9RHOB/78-458
E8E529_SALMO/77-457
C1M9D2_9ENTR/94-455
F8YUT1_VIBCL/66-433
H4LN99_ECOLX/164-306
H5UZY4_ESCHE/163-312
F9YGA8_9RHIZ/107-518
I0J972_STRPN/34-480
E5TDJ7_STAAU/75-460
H4B0M0_STAAU/75-460
C6D6L0_PAESJ/101-472
Q6NEV3_CORDI/84-450
B9AB37_BORBG/80-455
B1HVZ7_LYSSC/58-502
B0MHD5_9FIRM/111-455
C6WJK7_ACTMD/77-464
I0DZG1_PROST/82-463
E2ZLD5_9FIRM/151-624
F8XG21_ECOLX/70-431
F9Y907_9RHOB/70-429
F9E2G3_STRSA/75-524
I0CW70_BACAN/89-476
E9YA96_ECOLX/105-395
G7UBM1_PANAN/105-458
C2SG44_BACCE/86-448
C5WGC8_STRDG/84-184
G7LR51_9ENTR/76-445
F0HWR2_LACDL/12-123
G4EXU8_BACIU/82-468
D7VEA3_LACPN/86-470
C2BFX3_9FIRM/134-653
E5U8J2_ALCXX/71-453
C3A724_BACMY/78-460
F3J292_PSEAP/103-516
C2HUR9_VIBCL/74-458
D3EIE2_GEOS4/123-507
B7QZ88_9RHOB/67-434
B2A2X8_NATTJ/95-481
C3MGM8_RHISN/68-451
G8T4E8_BRUAO/1-169
G6EVS3_LACDE/1-97
E8MP50_BIFLS/89-442
C7UR36_ENTFL/77-473
C2K034_LACRH/80-476
D7Z5L8_ECOLX/70-412
F9N2Z9_PEPMA/83-473
A7JQU0_PASHA/83-501
B1QKV8_CLOBO/87-452
C6B2C5_RHILS/82-438
G6ETZ3_LACDE/1-241
G9TCA0_SALMO/97-508
H5Y5W7_9FIRM/82-443
I0ART8_CORPS/78-449
F2F8S5_SOLSS/95-477
D8JCZ0_HALJB/238-530
D5B481_YERPZ/98-508
E4EKD5_PROAA/86-457
B5SLH5_RALSL/78-440
Q18HF0_HALWD/103-473
Q8CW41_ECOL6/78-459
H4QYY8_ECOLX/77-457
E4AHC6_PROAA/106-485
D0GPJ0_9FUSO/87-501
B1X7G0_ECODH/70-431
E7FQV5_9LACO/73-460
F6CPQ9_DESK7/79-441
E1V3A1_HALED/100-509
D4ENT5_ENTFL/86-476
E6VNM2_RHOPX/84-449
E5ZYD4_ECOLX/97-508
Q1M7M8_RHIL3/104-552
H2BJM8_STRPN/76-522
D9PBB1_ACTPL/83-465
H2HZJ4_CORDP/72-415
F4Y3S1_9CYAN/39-456
E4SQI1_STRTN/74-523
D7H6N9_BRUAO/82-449
Q65LD0_BACLD/88-467
A3TWP9_9RHOB/85-439
A7FM90_YERP3/163-475
G8GCV7_SULS9/82-488
F9K9F4_STAAU/90-491
C9V2J0_BRUAO/65-448
D4BD13_9ENTR/165-360
H7EMR1_9SPIO/121-477
B4TAP0_SALHS/97-508
G2PBW8_STRVO/111-465
D0I874_VIBHO/78-460
B0HWM5_YERPE/77-458
G6STL3_STRPN/77-526
D0Z474_LISDA/74-456
G6N2A2_STRPN/76-525
G7TSR7_VIBCL/66-433
E6LDM3_9ENTE/80-469
D1RS29_SEROD/83-464
E3F082_KETVY/81-439
F6CXW9_MARPP/106-455
D4C7A8_9CLOT/91-481
H8E8D5_9MICO/84-517
D0HM94_VIBCL/66-433
G7A220_VIBCL/82-464
I1B2Y7_9RHOB/113-529
C5C3J0_BEUC1/81-458
F6FB48_CHLPS/76-454
C7WSS6_ENTFL/103-511
F0PIU5_BACT0/83-465
E0Q2T3_9STRE/76-522
E7ZCN3_SALMO/81-464
E2TBW9_MYCTU/90-473
B7IHB5_THEAB/64-422
C4SBG7_YERMO/105-515
C7G7D7_9FIRM/111-556
A3PMK1_RHOS1/75-444
A5J2K7_BURML/77-439
C2ZJT0_BACCE/102-505
G9T5X7_SALMO/70-431
H4FN84_ECOLX/70-423
H2IQP2_RAHAC/76-437
E6IVA0_ENTFL/75-221
I0BNV1_9BACL/83-464
F0TI73_LACA3/81-464
G9YA13_HAFAL/163-473
C3JHC1_RHOER/82-457
D7CWP1_TRURR/65-420
Q81TR8_BACAN/70-453
A4AGC1_9ACTN/83-465
D4CPA2_9FIRM/103-457
H3QDU8_BRUAO/69-242
H1TW78_9BACT/89-480
H8AC67_CAMJU/62-422
B2U0J4_SHIB3/78-459
F7X603_SINMM/71-447
I0J9E1_STRPN/77-384
E2ML76_PSEUB/146-561
F5VSH5_STROR/76-522
F2A2M7_RHIET/89-469
D2ZG31_9ENTR/164-307
B8FZX8_DESHD/80-468
F4SHB8_ECOLX/78-459
H0CSJ6_STAAU/249-591
A0RCN1_BACAH/78-461
E7GY75_STRAP/75-524
Y1090_BRUSU/73-437
G8VFJ9_PROAA/73-428
B5CCE4_SALET/97-508
D7YF02_ECOLX/73-455
B9QSE4_9RHOB/129-543
E5XY90_9BIFI/115-470
G6H7I5_9ACTO/96-476
D8IFS4_BRAP9/77-464
C9M1P2_LACHE/78-465
F5PTA4_SHIFL/97-508
I0QIH5_STRSL/74-523
B3PPG6_RHIE6/77-432
G6EG01_9SPHN/86-434
C3WQK7_9FUSO/83-447
A3NJ68_BURP6/78-446
B4WKZ3_9SYNE/53-430
G9UYG1_SALMO/87-450
G6J683_STRPN/77-526
B5ICR8_ACIB4/110-535
G6RPL0_STRPN/77-526
G8V5D0_STAAU/26-118
A0R261_MYCS2/111-490
Q84HQ9_RHIRD/89-441
H2G631_CORDP/83-431
F4BNK8_CARS1/87-478
B9JIH1_AGRRK/71-451
D9XHI5_STRVR/107-503
E4SVY1_LACDN/12-123
Q8TN17_METAC/94-470
F6EDE4_SINMK/72-434
D8P4T9_RALSL/110-458
D2YET4_VIBMI/66-432
I0JG48_STAAU/73-452
A1K1Y0_AZOSB/105-454
I0J8J6_9STRE/4-159
D0BP98_9FUSO/71-420
F9RUU7_9VIBR/76-458
A9GHQ1_9RHOB/70-446
E2Q5P4_STRCL/80-475
B1G159_9BURK/80-448
F8KNI1_STALN/75-460
C1CFA9_STRZJ/75-521
B7RGM6_9RHOB/89-457
G5MKK2_SALET/97-508
B2DCN9_STASA/52-398
H4RF16_ECOLX/77-457
E2PJZ4_9RHIZ/65-448
H0M5Y9_SALMO/87-450
D4GR48_HALVD/106-481
E4ASK7_PROAA/91-475
D2S645_GEOOG/88-487
F0J7U8_ACIMA/86-472
A1A8B4_ECOK1/164-305
E4WCJ9_RHOE1/78-462
A3Q4G2_MYCSJ/103-487
C0AAQ2_9BACT/100-486
D3FCD2_CONWI/52-397
Q692J0_STRPN/73-519
D4EXN9_ENTFL/83-472
E8XW91_RAHSY/75-443
B9CP63_9ACTN/94-444
D4EBG5_AGGAC/3-277
C9P8C8_VIBME/77-463
A0R9U2_BACAH/102-506
C7CWA0_ENTFL/82-471
E6V4U8_VARPE/96-512
B5Z1U7_ECO5E/77-434
D8IQ35_HERSS/70-444
A5WFM6_PSYWF/83-465
B3Z0Z1_BACCE/85-471
F2ZPH1_9PSED/117-466
G0DQT6_9GAMM/75-456
C2JPX0_ENTFL/86-476
C2UFB2_BACCE/179-502
C0GBB5_9RHIZ/118-532
Q2SP22_HAHCH/72-452
A9ECF7_9RHOB/77-205
F9GQF6_HAEHA/78-480
C2ZGX1_BACCE/1-337
H2J0V7_RAHAC/65-423
A3SX03_9RHOB/75-483
A9BB62_PROM4/81-444
G5UXZ7_ECOLX/67-441
C7TDZ7_LACRG/80-476
F5YK16_TREPZ/92-454
I0I3C2_9CHLR/100-544
E9YG48_ECOLX/73-455
D0DE52_9RHOB/68-435
C3CD13_BACTU/112-499
H0L202_SALMO/164-371
E9WDY1_ECOLX/78-459
Q5HD84_STAAC/73-452
E4BAZ0_PROAA/73-428
G7U165_CORPS/2-267
Q4ZT05_PSEU2/65-422
E4AJR5_PROAA/91-435
A4NA37_HAEIF/2-319
G0PPR6_STRGR/105-317
G6BGS9_CLODI/76-439
F6F5Z6_CHLPS/76-454
B6A1Y7_RHILW/73-440
F5KZH0_9FIRM/77-441
A5EL55_BRASB/109-476
E1J8E5_ECOLX/73-455
D1FCF7_9RHIZ/1-396
E2YGC3_ENTFL/81-470
C9XTR6_CROTZ/112-495
Q89PZ3_BRAJA/86-462
G8WDE6_KLEOK/70-441
E7PA99_PSESG/70-461
A8U8Q9_9LACT/77-465
Q4EG80_LISMN/169-495
Q9HMW9_HALSA/353-657
G2H559_9DELT/115-485
A4FIE4_SACEN/82-439
G7VU95_PAETH/81-434
B2VKU7_ERWT9/82-465
D5QC23_GLUHA/83-475
H0NQ88_BACCE/98-486
F1XQ13_ECO57/70-451
A4W8Y3_ENT38/82-464
D8KLT6_CORPF/78-449
E9VDZ9_ECOLX/67-441
A6AS05_VIBHA/76-457
C2ID10_VIBCL/163-351
H6RNY0_BLASD/87-485
C2UAQ1_BACCE/91-474
A7NQN6_ROSCS/109-478
B9CP43_9ACTN/128-513
F9Q0B1_STROR/76-525
E8MGK8_BIFL2/69-422
C0ZJZ4_BREBN/91-469
E6EZH9_ENTFL/83-473
H0K7S6_9PSEU/72-464
B2Q096_PROST/82-463
F2M341_LACAL/79-151
C7JI43_ACEP3/75-467
G6EWY1_LACDE/10-396
H0BFA7_9ACTO/82-444
E1VZI5_ARTAR/89-469
B7HA70_BACC4/78-460
A8UP27_9FLAO/122-502
Q46JY3_PROMT/74-438
C2S6R0_BACCE/98-486
C5C266_BEUC1/92-437
G2UJ92_PSEAI/71-447
Q1M4M7_RHIL3/73-433
C7VF52_ENTFL/80-282
D7EUT1_MYCTU/90-433
A5IP77_STAA9/249-591
Q73EZ8_BACC1/78-459
E9SM93_CLOSY/92-494
C5CPM1_VARPS/68-445
D0HHL3_VIBMI/64-445
F3FC37_PSESX/68-256
F4DG33_AERVB/104-492
G6XUQ4_RHIRD/66-425
I0GI36_9BACT/259-635
D4S415_9FIRM/82-443
Q9RUU1_DEIRA/64-448
B7H5X8_BACC4/178-501
A3N4M5_BURP6/80-463
H5IQK7_ECOLX/73-455
C3PJU3_CORA7/80-454
B7QXV6_9RHOB/123-544
F3MS61_LACRH/47-250
A7MU94_VIBHB/161-319
A0YBC8_9GAMM/55-438
H3QXY7_BRUAO/76-437
F9SKL8_VIBSP/81-463
Q32JK3_SHIDS/121-263
D7WM38_9BACI/253-599
A6UJI7_SINMW/75-443
Q9Z8Y8_CHLPN/70-451
B5ZA64_HELPG/90-466
G4RMK1_THETK/29-288
C2RPA8_BACCE/179-502
A7YUV0_FRATU/82-476
C8VVZ5_DESAS/69-427
C2CLD7_CORST/119-499
F8ZZU7_VIBCL/63-430
G4PVV3_ECOLX/73-455
Q1MXK9_9GAMM/88-463
E7SR13_SHIDY/163-502
H5GB31_ECOLX/70-451
B1ZLE7_METPB/71-461
A4YNZ4_BRASO/67-450
H7NK95_STRPN/75-521
C6C3G8_DICDC/75-436
H7F7D1_9LIST/81-472
H4EKU5_STAAU/65-413
C5S2G4_9PAST/81-475
H2IP16_RAHAC/68-450
E8S8M5_MICSL/78-455
E3PR87_CLOSD/97-470
F3H155_PSESX/91-513
H0LTU0_SALMO/163-444
B1YLJ0_EXIS2/73-425
A7FMM7_YERP3/70-441
D9V3Z2_9ACTO/93-450
AMIA_STRPN/77-526
E0RLV5_PAEP6/85-456
B2P2A7_ECO57/164-306
B2NXD4_ECO57/164-306
E1NCX3_9BIFI/122-488
C4I2U2_BURPE/76-444
H4TMC4_ECOLX/81-464
D8IRM9_HERSS/78-441
G6C0F5_9FUSO/71-420
G7RNG2_ECOC1/170-509
E1IAJ4_9CHLR/86-458
A9GH64_9RHOB/89-450
G0EI39_BRAIP/33-299
G8PBE3_PEDCP/76-462
B1YJ52_EXIS2/83-466
H3MLC7_KLEOX/78-458
D4H6N4_DENA2/97-507
C4X366_KLEPN/163-458
G5HHK6_9CLOT/97-472
E8KH34_9PAST/81-479
E5L3X2_STAEP/1-112
G2K2F6_LISMN/78-470
B1RA50_CLOPF/112-497
H3N033_KLEOX/132-543
G2C1J1_ECOLX/70-431
E6V329_VARPE/73-424
F5J562_9RHIZ/107-527
Q4J816_SULAC/422-682
I0SUB3_STROR/75-521
B1HNJ6_LYSSC/72-445
E0QSK4_9ACTO/116-492
A4X7Q7_SALTO/80-466
Q0Q7I0_CAMJJ/62-422
A2SGM0_METPP/172-615
C6ADH3_BARGA/80-455
F0J0Y5_ACIMA/111-256
C2R2E8_BACCE/84-465
F9BB30_VIBCL/163-351
E8P3C9_YERPH/163-475
H4SZ25_ECOLX/54-436
B1I1Z9_DESAP/74-438
B8D310_DESK1/76-454
H3PYI2_BRUAO/81-454
A8TZ42_9PROT/50-433
C9PHB5_VIBFU/99-512
G8WCG1_KLEOK/81-487
Q6GCN8_STAAS/65-413
C8JRJ6_LISMN/169-495
B9CEE9_9BURK/75-455
Q8D8J9_VIBVU/94-497
Q3IX77_RHOS4/70-423
H4GUW5_STAAU/1-371
Q2CCM7_9RHOB/91-457
B1M3J2_METRJ/72-452
B1G6T7_9BURK/80-448
F7KFL4_9FIRM/102-481
E7JQV5_ECOLX/78-459
Q8Z2P8_SALTI/164-366
C2PG97_BACCE/179-502
B2K9G0_YERPB/98-508
E0LYD8_9ENTR/69-430
G2GC83_9ACTO/85-464
H5YGM7_9BRAD/69-429
Q28KM9_JANSC/87-440
I0I9F7_9CHLR/80-451
F3E383_9PSED/68-296
B3XRU4_LACRE/75-462
C2DGP1_ENTFL/37-80
B1M6W0_METRJ/70-430
C9YTE4_STRSW/72-434
F6G360_RALS8/107-534
E7G2G2_9HELI/69-498
C7Q7C3_CATAD/106-510
C3F0M8_BACTU/90-476
D6FTS6_MYCTU/75-464
E9UYN6_9ACTO/87-467
H0I2B7_9RHIZ/91-467
B5I556_9ACTO/83-452
A4QH52_CORGB/99-464
E0EHW2_ACTPL/69-451
E2PUI8_STRCL/96-443
B9KU23_RHOSK/98-456
E3A3R5_PSEAI/98-509
H2GY86_CORDP/110-389
H1R3D8_VIBFI/76-457
C3PHP7_CORA7/83-455
Q8YEE4_BRUME/108-527
C3BZ39_BACTU/82-465
I0T972_STRMT/75-521
A4F8F0_SACEN/99-452
E0EDR9_ACTPL/81-480
H0BDJ1_9ACTO/112-483
Q11MA3_MESSB/79-462
D7UWS5_LISGR/99-505
H5HRP0_ECOLX/97-508
I0BFY5_9BACL/61-438
Q2NT77_SODGM/83-466
H4FH63_ECOLX/97-508
E4D5Q9_PROAA/86-457
F7YD14_MESOW/116-498
B1M5K7_METRJ/72-450
B3AWT8_ECO57/73-455
F7XG71_SINMM/103-454
G7D6N8_BRAJP/67-442
H4L3U5_ECOLX/67-441
C0GFT1_9FIRM/79-439
G4BE54_HAEAP/75-462
Q3JJ43_BURP1/94-475
A5L3L1_9GAMM/163-367
B1HQD5_LYSSC/91-474
D1CA62_SPHTD/121-471
B5W1I2_SPIMA/101-468
I0LMQ5_CORGL/102-467
G5X6W8_ECOLX/77-457
Q1ATC7_RUBXD/94-482
A5EDQ6_BRASB/86-462
G7DRL7_BRAJP/71-409
E0MKM7_9RHOB/108-527
Q1JNG0_STRPC/81-525
D0JYJ9_HELP5/90-466
F4FB37_VERMA/79-456
G7ZGS2_AZOL4/142-569
Q2G3N9_NOVAD/71-416
G9TAS5_SALMO/87-450
D0I6R0_VIBHO/70-452
B0A4L5_YERPE/163-475
G2SMT0_LACRR/83-468
C2JK20_ENTFL/83-473
D5PG07_9MYCO/118-507
E1XKU9_STRZN/75-521
G5YFV0_ECOLX/78-459
E6LDM4_9ENTE/84-474
F3LVR1_9BURK/74-431
Q72UX4_LEPIC/95-449
E3GD55_ENTCS/80-462
C5D0U8_VARPS/79-443
Q8FWB9_BRUSU/65-480
F4FW73_LACBN/77-466
C3EVX6_BACTU/78-459
F8LYK1_STRTR/74-523
H2GTZ6_CORDP/133-546
A3K8P9_9RHOB/57-428
H7RTC7_CAMCO/81-441
H8NM56_RAHAQ/73-455
D0KUN4_SULS9/54-284
B7CJY0_BURPE/65-448
F7X6W3_SINMM/71-444
F2IVI7_POLGS/108-520
F1VH48_PROAA/94-478
C2H2I2_ENTFL/77-462
D4UZ21_ENTFL/81-466
D3F859_CONWI/114-458
E9YL50_ECOLX/70-431
F8L824_SIMNZ/73-455
F5LRM6_9BACL/175-524
F3GA94_PSESJ/42-424
C3GWY9_BACTU/175-501
D8KH22_LACLN/102-517
I0SXD7_STRMT/77-526
G5JIE3_9STAP/249-590
H1J318_9FIRM/88-449
F3F5B5_9PSED/2-273
G6JCP5_STRPN/77-526
F2HYK9_BRUMM/117-531
A2RGL1_STRPG/84-450
F5YM10_TREPZ/79-448
F2NNH8_MARHT/74-507
Q1GFL3_SILST/97-445
F9SAH7_VIBSP/82-464
H4ULE8_ECOLX/97-508
C6CT94_PAESJ/80-460
E0GJX0_ENTFL/86-476
E3F7P5_CORP9/83-452
I0DKX4_CORPS/96-495
B0A7H3_9FIRM/84-457
H4UDU1_ECOLX/163-502
F2C9G9_STRSA/76-525
A5UCN6_HAEIE/78-480
Q6CYS9_ERWCT/65-435
G6HDL5_9ACTO/94-455
C2RJ00_BACCE/168-494
D1NTE2_9BIFI/81-465
F4VUA8_ECOLX/77-457
C0QXU9_BRAHW/58-445
C0R1K5_BRAHW/70-456
A5CR19_CLAM3/84-462
C3EVY2_BACTU/84-466
C3HJS5_BACTU/179-502
F8FDF7_PAEMK/82-446
A6WET7_KINRD/96-446
H3LJ20_KLEOX/70-441
F0CXU9_SALMO/70-431
F1V2T1_PROAA/86-457
E1HRL3_ECOLX/78-459
A4XG73_CALS8/77-497
D1C3T0_SPHTD/123-534
G5KLY2_ECOLX/81-464
H6MWD7_GORPV/100-519
G6ETY7_LACDE/83-472
E8BJR8_SALMO/80-461
Q7CM83_BACAN/57-439
F3Z6P2_9ACTO/76-452
H4HJK7_STAAU/67-446
G7DA46_BRAJP/106-508
D7XMK1_ECOLX/96-479
A0QIB0_MYCA1/92-474
E1W7Y1_SALTS/163-400
F2C3W2_HAEAE/78-480
C6DDW2_PECCP/68-450
H8NN49_RAHAQ/75-443
F8B4W3_FRADG/90-441
C4FN45_9FIRM/77-441
F3HW38_PSESF/111-521
E5U5E4_ALCXX/67-445
H2IPB4_RAHAC/71-441
E2UK80_MYCTU/90-467
G7VYW9_PAETH/95-472
D1EPN7_9RHIZ/118-529
D7WTR9_9BACI/71-491
D7BKG3_ARCHD/112-486
Q11DM2_MESSB/66-431
F8GZG2_PSEUT/111-521
F0FJU3_STRSA/73-519
G0PPQ9_STRGR/81-468
G6CD99_LACCU/76-469
C8M1N2_STAAU/65-413
G5QIL1_SALRU/77-268
C8TY92_ECO10/67-441
D7EQ69_MYCTU/136-513
E0SNI0_IGNAA/34-287
C3L299_CLOB6/385-749
B5YDG7_DICT6/70-442
A9CGN3_AGRT5/84-440
B9L4I5_THERP/105-474
B3BRD4_ECO57/73-455
H5M057_ECOLX/81-464
A3EM88_VIBCL/163-351
E1EVI8_ENTFL/1-76
B2A7Z5_NATTJ/29-134
Q7M9E4_WOLSU/43-418
G7AME5_VIBCL/82-464
I0DLY4_CORPS/83-445
H3S331_STAAU/249-591
B3AUP2_ECO57/163-504
E1SI21_PANVC/90-476
C0RMF2_BRUMB/68-422
H0HHP1_RHIRD/68-439
E0MRZ1_9RHOB/106-485
C6R628_9MICC/114-485
E5ZC10_CAMJU/62-422
E6WH28_PANSA/97-448
I1DJP5_9VIBR/159-363
A8KRX8_BURPE/76-444
G3Z9K3_AGGAC/1-153
G0DBS8_ECOLX/70-441
E8TJ97_MESCW/69-407
Q6N9U0_RHOPA/85-439
C9TK55_9RHIZ/65-448
E3NUN1_CAERE/97-430
F9TTK6_9VIBR/82-465
F9PET9_9STRE/2-262
F5PN24_SHIFL/60-249
F1XSH0_ECO57/164-306
B2JIP0_BURP8/81-464
E5BZA1_9FUSO/73-418
F9SZC2_9VIBR/78-461
F7QZM1_9LACO/73-460
D9USS5_9ACTO/88-467
H0TTD0_9BRAD/73-428
E8L9Z0_9RHIZ/118-530
G2DU62_9NEIS/84-467
E7GS62_CLOSY/85-438
A4SFJ1_PROVI/78-480
G7W3I8_PAETH/93-448
D5BZ95_NITHN/122-465
F9SMD0_VIBOR/171-394
Q99VA0_STAAM/75-460
B2EC57_BIFAN/97-435
C4WEQ9_9RHIZ/108-527
F2A3P2_RHIET/117-470
D1FA94_BRUML/68-338
Q72LG1_THET2/83-485
H7MGS5_STRPN/76-525
C9Q4F0_9VIBR/82-464
F6A1H9_GARVH/138-494
F5LXY9_RHOSH/84-453
D0AUW6_BRUAO/62-435
F9LDH5_STAEP/65-413
I0D8G9_BACAN/80-434
A6FPB1_9RHOB/72-479
D0H9H7_VIBCL/74-458
A0NPC4_9RHOB/76-437
B9JJ85_AGRRK/85-464
C2JTC3_LACRH/72-461
B4S915_PROA2/77-478
B4V197_9ACTO/83-467
B7ITG2_BACC2/85-471
F5QTG5_SHIFL/163-502
E0EXW9_ACTPL/9-391
F4EUW7_9FIRM/74-436
G6A5S0_STRIT/75-524
E0DJU1_9RHIZ/108-527
F3JLC1_PSESX/101-513
F4HAK2_GALAU/80-467
H3Y0R6_STAAU/26-118
H3KHR0_9BURK/78-461
G5F0Y5_9ACTN/130-515
F8KRL4_HELBC/62-421
F7KI61_9FIRM/97-475
A3XW39_9VIBR/165-359
E6H270_ENTFL/77-473
F2IVI8_POLGS/61-478
C2KHN6_LEUMC/15-397
A9DW46_9RHOB/128-546
G7D499_BRAJP/68-446
C1M4K9_9ENTR/81-438
F3UZB8_STRSA/81-529
Q1BT45_BURCA/71-454
A7H5T6_CAMJD/62-422
C2RXZ3_BACCE/112-499
G9RD33_9ENTR/82-464
E0Q2R3_9STRE/77-526
H4YC25_ECOLX/164-306
A5Z5Y7_9FIRM/89-439
G7SB24_STRSU/100-508
F3S140_VIBPA/81-463
E5L3Z2_STAEP/1-112
H4IQV7_ECOLX/70-451
C2X7V0_BACCE/85-447
C0WNW7_LACBU/74-463
E1E4D6_STAAU/26-118
A5GM69_SYNPW/85-449
E6FZM2_ENTFL/86-476
E1E4A7_STAAU/65-413
E0FMY0_ACTPL/93-434
E1WA11_SALTS/163-482
A6X2N6_OCHA4/94-466
F9HAM8_STRMT/75-521
E8XDQ6_SALT4/97-508
D1JCG6_9ARCH/132-496
Q11H97_MESSB/94-483
F0K091_LACD2/1-97
A5UX26_ROSS1/146-586
F3I1M4_PSESF/71-283
C0WPW4_LACBU/75-461
A7MQ56_CROS8/163-473
E6F3H2_ENTFL/83-472
H8WHV5_CHLTH/73-452
E1SD22_PANVC/72-443
H3RU59_STAAU/249-591
A8RIT5_9CLOT/101-460
B0TLT9_SHEHH/75-456
D7GQ04_9FIRM/103-470
B1INF5_CLOBK/76-450
G7D5H2_BRAJP/80-436
A5EQD0_BRASB/81-466
H4JZ90_ECOLX/164-306
C3WHS5_9FUSO/109-518
C2QWE5_BACCE/97-485
H4JL92_ECOLX/77-457
Q9ZG34_CHLTH/2-88
D0AQQ1_ENTFC/83-473
B5XYQ7_KLEP3/70-431
E7Y6X0_SALMO/1-172
F2CGV4_STRSA/75-524
C2H541_ENTFL/83-473
C9TIU5_9RHIZ/68-422
D5NVI2_CORAM/84-459
C0GAA2_9RHIZ/65-448
E2CEC1_9RHOB/113-525
I0BF57_9BACL/174-502
D6DR60_ENTCL/69-451
F9Y7L6_9RHOB/71-455
G6AQG0_LACRH/74-458
F5M2C9_RHOSH/84-446
A5VUR0_BRUO2/118-532
C2SED3_BACCE/84-466
C2DRP3_ECOLX/1-269
A8Z0G7_STAAT/26-118
A5UCY1_HAEIE/75-462
E4AY79_PROAA/86-457
F1WKJ3_MORCA/80-523
D6HVW0_ECOLX/105-488
G8SSG3_BRUCA/68-199
D2NDW5_ECOS5/164-305
E0SFZ5_DICD3/80-461
F3CRD2_PROAA/73-428
B9LIL1_CHLSY/127-499
G8PIK5_PSEUV/99-533
F2R1L5_STRVP/98-492
F7ZY97_CLOAT/103-486
B5PK64_SALET/87-450
Q28UB3_JANSC/71-425
F4T5B0_ECOLX/73-455
E0MJT2_9RHOB/77-429
D8ATT7_ECOLX/73-455
E0SL63_DICD3/72-437
B0S3N6_FINM2/91-456
C7TEB8_LACRG/73-461
E9Y0Z3_ECOLX/97-508
F0NWV4_LACHH/90-478
H7CQ58_LISMN/78-470
C3BMY0_9BACI/95-483
B9TDE7_RICCO/1-151
F7KYI6_9FUSO/71-420
Q28M51_JANSC/75-491
B1M7S0_METRJ/65-427
Q1IZ48_DEIGD/62-446
H5JXW3_ECOLX/77-457
E7UW00_SALTM/175-382
G2S5T0_ENTAL/163-503
F7KHZ5_9FIRM/89-447
D6KVT5_SCAIO/137-484
C0C289_9CLOT/87-459
H3LMP6_KLEOX/104-489
C9AU74_ENTCA/84-474
E9WEM0_ECOLX/47-404
B6IA47_ECOSE/77-457
E9V5A9_ECOLX/164-305
D9W803_9ACTO/76-443
G7WQW1_METH6/75-431
E4J779_ENTFC/83-473
C4H6X5_YERPE/69-431
H7W163_CAMCO/81-441
E8A0P7_SALMO/80-461
I0CTU1_LISMN/89-477
G6M9G4_STRPN/75-521
G2ATM3_ECOLX/81-464
E7TTX2_ECO57/77-434
C2YUP6_BACCE/98-486
Q65HR3_BACLD/74-428
C8KBY3_LISMN/169-495
G4KZC2_OSCVS/99-449
D9WCT2_9ACTO/105-546
B9X5U6_BORBG/72-447
B9J0L6_BACCQ/109-496
B4VD28_9ACTO/94-477
G8U1D8_9FIRM/90-481
Q2YJK7_BRUA2/81-454
B0BYT0_ACAM1/88-516
G6KZG7_STRPN/77-526
E4I0A6_PROAA/73-428
B3WEV1_LACCB/89-512
H3MXJ9_KLEOX/71-453
H0H3M8_RHIRD/106-455
E5WR10_9BACI/91-445
H5PY73_ECOLX/65-445
E0RHA7_PAEP6/90-488
H4RP69_ECOLX/163-504
A8SAL8_9FIRM/95-499
H7UY94_CAMCO/81-441
G1ZI75_ECOLX/65-445
E1Q8J1_HELPC/90-505
C2SL54_BACCE/203-526
B0Q1F5_BACAN/168-494
F3FF86_PSESX/65-422
C7CP45_ENTFL/80-472
C6B7S4_RHILS/100-525
F9Y2D0_BIFBU/114-467
H3W155_STAEP/74-459
G5YCT6_ECOLX/164-307
G2K7S6_LISMN/89-477
G6MVA8_STRPN/76-525
B3BK88_ECO57/77-457
D5DZM4_BACMQ/111-496
G6F6G4_LACDE/1-76
F0CWC0_SALMO/70-431
A6EIP3_9SPHI/69-460
G8PEX4_PEDCP/74-461
D9WF69_9ACTO/79-448
H0A6H3_9PROT/66-453
F0RQ29_DEIPM/112-534
I0Q1J7_STROR/74-520
G4C8H9_SALIN/164-371
H3QXN5_BRUAO/65-448
D3LLA0_MICLU/85-477
F5T6R4_9FIRM/96-486
F9Y111_BIFBU/91-442
E8JEX6_9ACTO/85-517
A8LEV8_FRASN/89-444
C2KLS5_LEUMC/8-395
D4DXN8_SEROD/72-452
Q14T94_9MICO/1-313
B5NLN8_SALET/77-457
H6CPR9_9BACL/81-434
H7NSK4_STRPN/77-526
G4PMZ3_ECOLX/70-431
C3KB35_PSEFS/73-437
E3GBA8_ENTCS/65-439
D3AKW2_9CLOT/1-201
C0RKV4_BRUMB/76-437
I0WBP6_9NOCA/108-481
G0D542_ECOLX/67-441
Q1GA71_LACDA/77-463
C8W4V2_DESAS/77-451
D6LGL9_9FUSO/109-518
H8DL53_9ENTR/70-441
Q89R95_BRAJA/68-447
H3L0F0_BIFBR/114-467
H7K4B5_STRPN/76-525
B9KXN6_THERP/131-535
Q7VXF2_BORPE/69-447
B1Z9H7_METPB/78-440
F2ZN44_9PSED/71-433
G6REI3_STRPN/75-521
E3ZAS2_LISIO/113-504
F4FA36_VERMA/109-496
B9KMD9_RHOSK/84-453
E0T6P3_EDWTF/82-465
G9SJU4_CITFR/78-459
A9WJA2_CHLAA/138-506
H7RM89_CAMCO/62-422
C1D3D3_DEIDV/66-426
C7WLB6_ENTFL/78-468
C9M9T9_9BACT/79-473
Q6URQ7_XENNE/82-465
B1SBJ9_9STRE/81-461
F1UY80_PROAA/73-428
G9QFD8_9BACI/109-496
B7NHV1_ECO7I/77-434
H7E8N6_SALHO/81-464
C9LZC8_LACHE/16-423
A7JAY7_FRATL/9-403
E3ZIW4_LISIV/90-478
B0QIA9_BACAN/89-476
C2EQG3_9LACO/78-465
H3PUG5_BRUAO/68-422
F3DAK8_9PSED/105-521
H4VMG5_ECOLX/67-441
A5IL14_THEP1/116-537
F0Q2M7_ACIAP/78-445
H4J0K0_ECOLX/70-441
C7CIN6_METED/79-447
C4VLD1_9LACO/97-154
C0AUA1_9ENTR/39-414
H3KMQ8_ECOLX/64-445
E2JN52_BORAF/70-442
D6LSI9_9RHIZ/65-448
B7URD8_ECO27/77-457
E8I467_ECOLX/164-306
H3ND22_9LACT/83-454
H5B499_ECOLX/163-502
Q5FP37_GLUOX/74-421
D2TL73_CITRI/80-463
G1V5M6_9DELT/122-486
A9CLC1_AGRT5/83-437
D7DGP0_CHLTL/145-594
I0I1L2_9CHLR/3-169
F5LWI8_GARVA/127-503
Q6G6K3_STAAS/73-452
H0CUG5_STAAU/90-491
A7HJY0_FERNB/68-524
C0D2G2_9CLOT/84-456
E7FRP4_9LACO/77-462
F3WHI9_SHIBO/70-451
H1D7V0_9FUSO/50-372
D6UEC6_STAAU/26-118
D5ZQT8_9ACTO/64-426
H0NJV5_BACCE/84-465
Q5FHS2_LACAC/76-463
Q1RCJ3_ECOUT/105-488
H9UMD2_9SPIO/82-450
H5MPM1_ECOLX/163-502
E6GIT7_ENTFL/87-477
C9TJG6_9RHIZ/82-449
A1VT56_POLNA/96-467
E2KFA9_ECO57/77-434
D6BER3_9FUSO/15-367
D8HAM9_BACAI/83-465
D9XW07_9ACTO/80-448
G9VFI2_SALMO/70-431
E8WDH6_STRFA/84-415
E6F3X6_ENTFL/77-462
H0FU55_RHIML/74-449
A1WHG4_VEREI/86-463
C2JNH8_ENTFL/103-511
E8HTE7_ECOLX/78-459
G9TMH8_SALMO/164-367
Q1J3J0_DEIGD/83-485
D8EBD8_ECOLX/70-431
D8IPK6_HERSS/106-520
H4VTS6_ECOLX/70-431
H3TXA3_STAAU/89-491
D4GF75_PANAM/79-460
A8E8U9_BURPE/65-448
E2Z7J5_ENTFL/86-476
A9IJ98_BORPD/71-444
F7WGT0_MYCTC/90-473
H4M998_ECOLX/64-445
A4XU05_PSEMY/102-514
G6Q002_STRPN/83-466
G4DG30_9GAMM/82-450
E0GBM4_ENTFL/77-473
C5PY47_STAAU/90-491
G8SCD2_ACTS5/105-503
C4SQT0_YERFR/164-406
B3XD33_ECOLX/164-306
D5NUV2_CORAM/91-472
F4NLB2_9ENTR/170-509
B8FSX0_DESHD/89-467
H2AHP2_BACAM/82-463
G7RDT1_ECOC2/97-508
A5KU07_9GAMM/79-461
D9S1V8_THEOJ/84-455
C8ZWH1_ENTGA/80-469
E1DN54_VIBPA/78-329
E8A5K5_SALMO/164-371
D5WUV4_BACT2/97-458
F0D260_STAAU/90-491
H9UTA4_ECOLX/96-479
E5QUA8_STAAH/249-591
H4PZX1_ECOLX/77-434
F6CJY4_DESK7/75-433
H7QZ50_CAMCO/81-441
H7G3P5_STAA5/75-460
D1QGM1_STAAU/75-460
E1SHY9_PANVC/105-458
E0U1W2_BACPZ/94-475
C0ZRA1_RHOE4/97-455
B1LCU2_THESQ/64-422
C2S4J5_BACCE/78-460
C2XQT2_BACCE/98-481
Q54234_STRGN/1-435
A9GPW4_9RHOB/81-439
A6VRH7_MARMS/70-452
F2CGV2_STRSA/81-529
B0H398_YERPE/98-508
E6GL55_ENTFL/1-76
C3ENP7_BACTK/95-482
B3ZSI7_BACCE/85-471
A4BDT1_9GAMM/98-509
E5TLP8_STAAU/90-491
E0F432_ACTPL/74-464
D2ZUN9_NEIMU/66-445
H3NA37_KLEOX/70-431
B0Q5J8_BACAN/84-465
D3LAY4_OENOE/83-473
F3RGI0_LISMN/83-474
B2DB18_UREUR/385-760
F4H907_GALAU/76-480
F3TI55_STAAU/65-413
H1PXZ5_9FUSO/75-420
F1YYZ7_9STRE/76-525
A3XZT2_9VIBR/76-458
B9Y3Q4_9FIRM/87-476
A9VVC5_BACWK/85-467
B5CKG3_SALET/87-450
B7VSW9_VIBSL/163-523
C7QKN8_CATAD/114-493
B5RVJ7_RALSL/53-427
E2CQU6_9RHOB/72-440
Q3KBJ6_PSEPF/99-512
A6V710_PSEA7/100-511
E0G3B5_ENTFL/84-471
E8QEM2_HELP7/77-453
F3CW00_PROAA/91-475
D7H5Y0_BRUAO/81-454
D3F7R1_CONWI/112-514
D9UCT2_9ACTO/113-508
Q0TKJ6_ECOL5/164-306
F0FM16_STRSA/76-525
H1T9G3_STAAU/249-591
G0JKA0_YERPE/98-508
E8IF35_ECOLX/73-455
F9TQ80_9VIBR/66-433
H0D9I3_STAAU/249-591
C7XIT0_9LACO/102-505
G4QYH0_CORPS/102-458
G8AFM5_AZOBR/3-48
G5UGN4_ECOLX/163-502
A9B1C7_HERA2/84-456
D0IV07_COMT2/104-480
C2Q8T3_BACCE/91-474
D0ATX9_BRUAO/117-531
F3H1D2_PSESX/4-331
E8NB13_MICTS/84-431
B6QY79_9RHOB/121-535
C0GB65_9RHIZ/81-438
D5TTC0_BACT1/87-470
E2XR14_PSEFL/86-377
E7T6G5_SHIFL/67-441
G5RSU2_SALET/70-431
B1Y201_LEPCP/171-613
C7BII7_PHOAA/83-467
G5FEP9_9CLOT/103-459
Q3SSH0_NITWN/118-531
C2SV88_BACCE/84-465
A1W3V7_ACISJ/65-441
G6ETZ2_LACDE/95-484
G8W188_KLEPN/97-508
F3MTW8_LACRH/2-240
D3SRX7_NATMM/286-638
C7MKK0_MYCML/437-807
F9LZC0_STRMT/73-519
H0S359_9BRAD/102-516
A1WS14_VEREI/79-452
A5VUJ7_BRUO2/65-448
B1LF10_ECOSM/75-455
H4YQY2_ECOLX/163-502
O58238_PYRHO/77-467
A9EGD4_9RHOB/1-165
C3ELX7_BACTK/179-502
B3Z3H7_BACCE/82-465
G6FRG2_9CYAN/85-501
E8CKN2_SALMO/164-371
F2N8D9_CORGP/127-503
H2HR77_CORDP/84-450
E2T170_9RALS/71-443
H3KYS4_BIFBR/91-444
H0HGL9_RHIRD/69-453
C2XT26_BACCE/90-476
B1KX08_CLOBM/385-749
H7H3F4_STRPN/76-525
D5RCI9_FUSNC/99-459
A8M0K0_SALAI/72-526
I1DJD0_9VIBR/66-433
F7XDQ8_SINMM/106-455
C2WAC4_BACCE/93-480
H5XUJ1_9FIRM/88-453
E4SQQ8_STRTN/1-254
G0DYK1_ENTAK/70-431
H0SEE5_9BRAD/79-457
F2HQ10_LACLV/74-470
D0PFC1_BRUSS/76-437
B3ZFZ9_BACCE/178-501
B1F3Z9_BACAN/102-506
G9AGF2_RHIFH/70-454
H0S1E3_9BRAD/67-446
Q6NEY1_CORDI/81-444
A3SWG7_9RHOB/69-483
E6UX17_VARPE/72-451
F7ZEL5_ROSLO/89-458
B4ED54_BURCJ/101-519
H4EUW2_STAAU/75-460
F4U248_ECOLX/70-441
G7WEJ3_DESOD/82-442
C9QVK2_ECOD1/73-455
E8VMH7_VIBVM/82-464
D3V0Y6_XENBS/84-466
Q1M429_RHIL3/77-443
C7UM44_ENTFL/87-477
G4JZI7_9RHIZ/80-456
A0JY07_ARTS2/120-508
F5NPZ0_SHIFL/163-502
C3WBP1_FUSMR/73-423
E1ERR3_ENTFL/83-473
D4MKS4_9FIRM/74-464
G9XKA1_DESHA/86-455
F3V222_SHIDY/78-459
D4FUT5_BACNA/176-489
H0G2A5_RHIML/71-447
G9EX41_CLOSG/81-444
E5ZKN9_CAMJU/62-422
G0SS62_VIBMI/169-383
H3P713_BRUAO/1-78
F8GVK7_CUPNN/81-446
F9YDM7_CHLTC/73-452
C0VMD4_9GAMM/84-521
H5AF76_ECOLX/97-508
C3HLU2_BACTU/109-497
D8L2I1_KLEPN/78-459
H3X174_STALU/1-152
D9NK53_STRPN/77-526
F9NDW7_9ACTO/97-484
E9SMC3_CLOSY/82-444
A9CLQ4_AGRT5/74-427
C3WAC1_FUSMR/87-438
B1F280_BACAN/89-476
A7ZXA3_ECOHS/164-306
D5TG97_BIFAV/136-510
Q98AA9_RHILO/93-483
E1ECQ2_VIBPA/165-329
Q5WLH8_BACSK/72-425
D7JHN7_ECOLX/163-475
C7CP99_ENTFL/81-466
F9S5K0_9VIBR/76-458
G6TKS8_STRPN/76-525
C9BG68_ENTFC/83-473
C2HQH3_LACAI/111-517
G3ZAU8_AGGAC/90-131
A7NJK1_ROSCS/121-491
Q8RC38_THETN/89-468
F7XFD9_SINMM/82-466
C4WKZ2_9RHIZ/65-448
A4YDW6_METS5/422-702
Q8XE80_ECO57/99-510
D2R1C5_PIRSD/77-564
H1LKW9_9LACO/66-452
C3DE10_BACTS/78-459
E0NNT7_9FIRM/97-480
I0V3F2_9PSEU/93-485
Q0SBH4_RHOSR/101-454
Q0K920_CUPNH/124-540
H4S861_ECOLX/70-431
H7Q6K8_STRPN/76-525
D4B8Z1_9ENTR/78-459
H5G8X4_ECOLX/70-431
E6WF67_PANSA/82-465
C5CHP8_KOSOT/64-422
H5T172_LACLL/104-517
C3WBH8_FUSMR/69-412
D3T5P6_THEIA/112-503
E0PSQ0_STRMT/75-521
H7M7D8_STRPN/75-521
C2WY04_BACCE/78-459
Q6CYW1_ERWCT/73-455
H4MBP3_ECOLX/97-508
H1S8G5_9BURK/437-801
G9ZKA3_9LACO/78-462
H0HUB2_9RHIZ/67-449
Q81TS4_BACAN/82-465
C8AND3_STAAU/73-452
Q1IEE5_PSEE4/70-461
D3FBU9_CONWI/106-485
E6FKH9_ENTFL/83-472
I0NLN2_STRPN/77-526
H0K3W5_9PSEU/98-499
Q649J7_9ARCH/70-434
F0ISX6_STRSA/81-529
D4YKU0_9MICO/2-275
E6NLP7_HELPL/92-507
E0GPG2_ENTFL/77-462
Q72I61_THET2/95-507
Q049R0_LACDB/26-498
E8K318_9STRE/73-519
D0X2V0_VIBAL/37-418
D2G5B0_STAAU/26-118
B6A1Z2_RHILW/108-543
B0AS46_BACAN/97-485
H0TB45_9BRAD/4-178
C4LJ30_CORK4/71-437
D6J447_STAAU/65-413
F0VVI7_STRG2/81-471
G5F3Q6_9ACTN/90-455
B5GZ22_STRCL/76-443
F3YLI0_LISMN/170-328
H5RNU9_9NOCA/83-483
F1XGA6_MORCA/80-523
F1V642_PROAA/97-484
C2QMF6_BACCE/84-465
D1NT13_9BIFI/79-467
G0VUM1_PAEPO/86-469
E6I2W6_ENTFL/83-473
G2AQP0_ECOLX/164-306
F7SR61_9GAMM/78-421
G1YNS3_ECOLX/81-464
C5USD3_CLOBO/77-302
Q1C7A2_YERPA/79-461
C3GHW7_BACTU/90-476
H0STE8_9BRAD/85-471
G4B9W9_AGGAC/57-242
B7JL98_BACC0/84-466
G0BC09_SERSA/68-450
D8EXJ4_9DELT/104-515
D0ZEB3_EDWTE/164-366
H1SFQ4_9BURK/69-449
H4R5I6_ECOLX/54-436
E6PGX4_9ZZZZ/72-454
E6UXV9_VARPE/68-445
C6EIV2_ECOBD/70-431
G6BVV5_CLODI/84-495
F4DJ72_CHLPE/106-481
B1G2C9_9BURK/118-479
A7HNB3_FERNB/72-458
F7NMC6_9FIRM/71-453
G9RA93_9ENTR/74-451
G0CZU7_CORUB/102-465
E8W6K8_STRFA/79-424
Q5X9R8_STRP6/84-450
F0PCF9_ENTF6/77-473
O25069_HELPY/90-466
A7NMU7_ROSCS/141-531
A8DPT8_OENOE/83-473
F9NF55_STREQ/78-522
F0NFT9_SULIR/86-555
G5NFB2_SALET/73-484
B8E056_DICTD/70-442
Q63FG5_BACCZ/168-495
D9WP34_9ACTO/46-433
A3QFW6_SHELP/75-456
G7DGS1_BRAJP/93-473
C3LK23_BACAC/78-459
H2H7K4_CORDP/133-547
F0EGJ0_ENTCA/2-344
I0J9C2_STRPN/73-519
G0BXS5_9ENTR/70-430
A4NAE1_HAEIF/75-462
H4UQS7_ECOLX/54-436
F4D8V9_AERVB/73-454
A9DAS6_9RHIZ/100-526
H5F1C0_ECOLX/4-134
F7UAQ4_RHIRD/65-419
E5BJ48_9FUSO/95-434
A0ZA59_NODSP/90-457
G0BTI6_9ENTR/77-434
D7X8H3_ECOLX/67-441
H3PWZ4_BRUAO/108-527
G8T5J7_BRUAO/81-454
B7JDZ1_BACC0/86-469
B7N4B2_ECOLU/78-459
F4M5J6_ECOLX/77-457
C3WI68_9FUSO/84-449
B1G2I1_9BURK/77-439
E0DFM2_9CORY/98-510
D1C6Y7_SPHTD/130-509
B5C9L3_SALET/64-446
H5X9D7_9PSEU/108-460
C7UVY1_ENTFL/78-468
G6I1M2_9FIRM/87-337
F5TKY7_9ACTO/94-478
F0ND22_SULIR/100-498
C9ACM7_ENTCA/82-473
C3GZZ6_BACTU/90-476
E9YZ04_ECOLX/163-502
F9YBT6_9RHOB/81-442
D1C489_SPHTD/127-493
Q74TY5_YERPE/83-466
B2GKD2_KOCRD/89-515
C3I219_BACTU/179-502
G9ZZC3_9PROT/69-300
B1RPH3_CLOPF/79-302
E2JNN9_BORBG/80-455
D3FQX1_BACPE/94-458
H4W6P6_ECOLX/164-306
C0ZCW6_BREBN/90-450
F6DZY8_SINMK/85-458
C5CLV6_VARPS/95-507
C4WL38_9RHIZ/118-532
F4CJD5_PSEUX/98-457
F0JSN3_ESCFE/71-434
C6RZR3_VIBCL/163-351
B5XRX5_KLEP3/78-459
C9PRH5_9PAST/96-440
G5YFY6_ECOLX/77-457
E2WK72_MYCTU/90-468
G5VMX6_ECOLX/77-457
Q92LR1_RHIME/80-463
Q2K0Y2_RHIEC/69-435
E5BRU1_9FUSO/91-441
C7YDJ2_ENTFL/77-462
F3G3M6_PSESJ/67-450
E0FK29_ACTPL/69-451
G5XF89_ECOLX/97-508
Q880X1_PSESM/103-516
D7BT84_STRBB/85-417
Q320S6_SHIBS/77-434
F9P2V9_STRMT/74-520
D8KLU5_CORPF/70-411
I1ANA1_PSEAI/71-452
B4AFA9_BACPU/82-467
F5RJ69_9FIRM/71-430
D1Y6F1_9BACT/1-211
C8U8G0_ECO10/77-434
F6E8H7_SINMK/70-454
H8M5H8_SALTM/65-445
C9TZI6_9RHIZ/117-531
D6ESS2_STRLI/62-426
E8UGJ0_TAYEM/69-453
G9YUZ8_9FIRM/95-451
C9VP80_BRUAO/11-213
E4CMB5_PROAA/97-484
G7T334_SALPS/81-464
Q4KIC0_PSEF5/70-461
G6I1K9_9FIRM/84-442
E5BRU3_9FUSO/78-429
G0C6P5_9ENTR/77-434
Q71IS5_LACDL/1-40
F9CVS2_9ARCH/12-266
F8X932_ECOLX/67-441
G5WSC5_ECOLX/78-459
Q53480_9SPIO/71-445
Q2YPL7_BRUA2/107-518
G0EYI3_CUPNN/74-435
G6S7M7_STRPN/75-521
H8NMV8_RAHAQ/68-450
C6AUQ0_RHILS/102-536
C2NXU8_BACCE/90-476
I0M328_SALET/164-366
Q3Z0V7_SHISS/81-464
D9NJ60_STRPN/73-519
H5L670_ECOLX/78-459
E7SFX6_SHIDY/164-306
G5FZX5_9PSED/71-452
Q2C486_9GAMM/66-432
A3XDX9_9RHOB/93-452
F2EV48_PANAA/68-450
G5F103_9ACTN/96-445
B0GRF4_YERPE/63-446
A2RMQ8_LACLM/99-517
Q4ESU3_LISMN/89-477
G4I417_MYCRH/21-121
E5TU26_STAAU/65-413
A7GQT4_BACCN/94-482
D3CWZ6_9ACTO/92-447
E8B3L1_SALMO/97-508
F8E1P4_CORRG/153-531
B5IXX2_9RHOB/71-424
H0CUG4_STAAU/75-460
H3QEI9_BRUAO/65-448
A5EL37_BRASB/78-443
C2TYQ6_BACCE/80-462
E2KRC9_ECO57/70-451
A7K413_VIBSE/93-496
Q1I7S9_PSEE4/99-511
H7LB33_STRPN/77-526
G6EC92_9SPHN/71-400
A9MBL6_BRUC2/117-531
C9BX39_ENTFC/83-473
A1UYS5_BURMS/94-475
F3KQC3_9BURK/95-513
F3DX42_9PSED/66-448
G4PL77_BRUML/117-531
G5TWI2_ECOLX/96-479
B1LKS6_ECOSM/97-508
D7WD23_9CORY/88-429
C6JFS8_9FIRM/75-444
C7MPX6_SACVD/80-427
H0RY10_9BRAD/106-518
G8P6E1_LACLC/102-517
C7VMR7_ENTFL/78-468
E8JCA5_ECO57/70-431
A5EJ70_BRASB/99-513
D2Z9L8_9ENTR/163-502
D8JKK8_ACISD/84-521
G2LA86_PSEAI/74-457
D7E371_NOSA0/85-498
I0Q1J6_STROR/76-522
B5ZP59_RHILW/102-515
C6AXQ8_RHILS/102-516
C9Y304_CROTZ/84-466
A4SLV0_AERS4/79-441
F3GZF9_PSESX/105-520
E1CTU4_VIBPA/66-432
F3XLJ5_STRPN/77-526
A3CMS5_STRSV/73-519
D8NAN8_RALSL/74-449
E8MCD4_9VIBR/66-433
F7R681_SHIFL/60-421
F0Q8X7_ACIAP/99-516
F5QM19_SHIFL/97-508
E4HQW1_PROAA/107-486
I0SKK8_STRAP/73-516
F3ZA88_9ACTO/313-473
E7TJJ8_SHIFL/163-502
H3X7L9_STAAU/26-118
E8KJ27_9PAST/91-478
D7DVY8_NOSA0/88-455
H3TTQ4_STAAU/70-437
D5TNW1_BACT1/178-501
G0H6F2_BIFAN/80-466
D8CBS6_ECOLX/70-441
F3T1L7_STAAU/65-413
F2HZ65_BRUMM/82-449
G6ETZ4_LACDE/6-119
Q0TBY2_ECOL5/67-441
H5WL11_9BURK/70-453
H8LQY5_CORPS/91-422
H4D7C6_STAAU/249-591
C0X1E1_ENTFL/80-472
F0PI45_ENTF6/83-472
F5XYT3_RAMTT/74-429
B3PIB8_CELJU/77-290
G1Z0D6_ECOLX/164-307
E6BNU4_ECOLX/73-455
C3IMC5_BACTU/97-485
B2ISZ0_STRPS/77-526
A3U2J0_9RHOB/100-453
C7R1X9_JONDD/59-520
C5URK1_CLOBO/80-478
D6Y1G3_BACIE/105-469
D6A0A4_9ACTO/318-479
G9T7E6_SALMO/64-446
E7P5T4_PSESG/3-364
A5ESB0_BRASB/71-429
G6TFL8_STRPN/76-525
D3UPZ2_LISSS/169-495
C3JVW4_RHOER/97-453
A8GGL7_SERP5/76-463
F7X8X1_SINMM/71-426
H0UKW9_9BACT/68-421
A4WJH8_PYRAR/515-740
E8LTG7_9VIBR/78-459
B0KAF7_THEP3/88-451
D9WJS9_9ACTO/116-315
F6EDB1_SINMK/69-423
I0XYJ2_9BURK/72-440
D4B9K0_9ENTR/81-438
C3I462_BACTU/98-486
E8I118_ECOLX/73-455
C8UHV6_ECO1A/67-441
F9N8S3_9ACTO/94-478
B2V8K2_SULSY/97-494
H5BSL3_ECOLX/97-508
E3CCM7_STRPA/75-521
C9TR50_9RHIZ/68-451
E6EPC4_ENTFL/86-476
D9RDE0_STAAJ/66-414
B7LAK1_ECO55/97-508
B4TX02_SALSV/80-461
D5YQE4_MYCTU/105-545
C0RLV6_BRUMB/69-443
C3P1R9_BACAA/85-447
C6A9L3_BIFLB/97-435
G4A1M8_AGGAC/3-277
I0ARE7_CORPS/91-422
C9A834_ENTCA/92-449
A1ASD8_PELPD/82-453
F6KUJ1_HAEDC/81-478
E1N9G6_9BIFI/76-465
B2ND17_ECOLX/163-502
G7WFJ3_DESOD/84-447
F2L717_PSEUX/93-447
G7LXM2_9CLOT/77-438
D0P7C6_BRUSS/69-443
E6HAW9_ENTFL/75-221
C3WLV4_9FUSO/78-450
H0A7Q2_9PROT/71-454
D4FVL4_BACNA/86-467
H1D8D1_9FUSO/84-451
G5WSG1_ECOLX/77-457
H1CD42_9FIRM/95-451
D4Q644_LISMN/78-470
B0KBJ5_THEP3/112-502
A6FAH7_9GAMM/66-430
D3VI38_XENNA/96-477
D2YDV8_VIBMI/102-537
Q8CJP2_STRCO/95-527
G8MRF2_AGGAC/77-479
D8B246_ECOLX/77-434
D0H6E7_VIBCL/66-429
B1Z295_BURA4/78-458
C8RSP2_CORJE/1-355
E1I721_ECOLX/67-441
F9HL83_STRMT/76-523
I0I387_9CHLR/90-502
C2PI96_BACCE/97-485
F8ZRK7_VIBCL/66-433
G4PAE7_BACIU/82-468
C0M8C2_STRE4/79-528
E6G1T9_ENTFL/87-477
C6USI7_ECO5T/81-464
F9C5Z8_VIBCL/82-464
H2IP98_RAHAC/68-432
Q9ZMD7_HELPJ/87-463
E4P0U1_BIFBP/128-507
C3NAJ5_SULIY/421-640
B8J5F4_ANAD2/76-399
B3DQR1_BIFLD/80-468
E8W6W5_STRFA/80-449
B1HQD0_LYSSC/114-524
Q1QCR1_PSYCK/86-468
G1WIS9_9ACTN/93-459
E8JDI9_ECO57/96-479
F7YF98_MESOW/122-501
E9V8N5_ECOLX/97-508
A0B6H7_METTP/69-429
B0QTZ0_HAEPR/69-451
D5TLA6_BACT1/84-466
C0Q0S4_SALPC/97-508
H0A4V7_9PROT/75-458
C9UQA9_BRUAO/118-529
C9V1T6_BRUAO/69-242
C0ZI75_BREBN/78-462
F9NUL1_PROAA/18-255
D1F2F9_BRUML/72-262
F8I7D1_SULAT/86-460
A9VIJ2_BACWK/78-460
E0SVS8_STRZA/76-525
G8SSG5_BRUCA/1-106
E2KUK9_ECO57/163-504
H3LAA0_KLEOX/71-425
G0ELI1_BRAIP/69-456
E6HTF0_ENTFL/103-511
D9SVI7_CLOC7/81-471
D6CSL9_THIS3/117-528
G6SL12_STRPN/75-521
H0FJE9_BACAM/82-463
G7Z9Q4_AZOL4/80-449
B6JJM4_OLICO/71-430
C7T903_LACRG/72-461
E1IMZ8_ECOLX/96-479
A3GJ84_VIBCL/82-464
A8RIL7_9CLOT/95-450
C7VV51_ENTFL/78-468
F3H1D6_PSESX/1-332
C3KWS1_CLOB6/88-443
G7RXQ2_STRSU/100-507
E8JRQ0_STREI/80-470
C9Y488_CROTZ/53-411
F7WHM8_MYCTC/90-467
E5R6F4_STAAG/26-118
Q7WG91_BORBR/65-442
B8F653_HAEPS/69-451
B8K642_VIBPA/68-430
H7PX52_STRPN/76-525
F3H1D1_PSESX/70-108
E8KRB1_STRSA/97-453
D4GGI7_PANAM/117-499
E0MSA0_9RHOB/77-496
G0DZN9_ENTAK/82-464
C4S0E9_YERBE/69-451
G6KRT3_STRPN/75-522
C6EFQ2_ECOBD/77-457
G7T7B7_SALPS/64-446
F5ZNR3_SALTU/70-431
C3MMS6_SULIL/86-555
H0HPY2_9RHIZ/83-524
D1CCC1_THET1/76-510
D8GG30_LACCZ/78-468
H4X0N5_ECOLX/163-502
C4UJE9_YERRU/102-485
B4X2D3_9GAMM/102-514
B3ZFC9_BACCE/102-506
D1VVB4_9FIRM/1-283
E0E5L6_ACTPL/67-449
Q3IX71_RHOS4/76-451
H3Z7W5_STAEP/73-452
A5W165_PSEP1/147-559
F4M3W4_ECOLX/81-464
C2SZH4_BACCE/70-453
G0CW41_CORUB/92-473
A2P7S8_VIBCL/99-511
E7TXL6_ECO57/75-456
C5EMD5_9FIRM/106-468
F4A6K3_CLOBO/80-414
H0L891_SALMO/165-337
Q2JAA7_FRASC/96-201
I0T4H7_STRMT/77-526
C7D5D5_ENTFL/83-472
Q8VPI8_LACDE/98-510
A6BWN5_YERPE/73-455
A5TRK9_FUSNP/81-445
D8AY18_ECOLX/1-269
F4XTV4_9CYAN/91-458
E0Q5G8_9BIFI/78-466
C7XNU9_9FUSO/64-430
H6NV35_SALTI/175-377
F2EPJ8_PANAA/69-430
F4CN74_PSEUX/100-465
Q9KGU4_LEPIR/1-248
B3WR82_ECOLX/163-502
B5H8L6_STRPR/83-452
Q3KBP3_PSEPF/103-516
F9EKL7_FUSNU/78-450
E8K3L6_STRPA/73-519
G7LW64_9ENTR/85-467
D9UXT6_9ACTO/106-479
B3A1K2_ECO57/67-441
B7QV37_9RHOB/68-417
B7K6D8_CYAP8/92-460
F5VQ82_ENTSA/164-310
E2SCV3_9ACTO/241-543
F8ZHC6_VIBCL/74-458
H0A0F8_9PROT/77-462
G4L4K2_TETHN/79-474
D4QMN4_ENTFC/77-526
F2ZE43_9PSED/66-448
H1C5T7_ECOLX/77-434
A9GNN6_SORC5/102-227
E2L2A6_BORBG/72-447
G6MGK7_STRPN/77-526
D1QZZ4_STAAU/73-452
F7UP90_SYNYG/87-492
G1YFG5_ECOLX/67-441
D4HW23_ERWAC/66-427
Q7A7Y9_STAAN/26-118
G5IQZ1_9ENTE/83-473
C4FRG6_9FIRM/78-460
C7WIL2_ENTFL/80-472
H9UEW1_FERPE/68-522
E8PLQ1_THESS/63-444
H5P450_ECOLX/77-434
G6N067_STRPN/77-526
F0K358_LACD2/100-512
C9PLZ8_9PAST/96-452
F3GZ62_PSESX/30-412
G2D3M9_ECOLX/75-455
Q1MAT7_RHIL3/94-453
E6AYV8_ECOLX/78-459
A4N7R1_HAEIF/84-466
G7V3Q4_LACRH/80-476
C4HA45_YERPE/70-390
Q1I8W1_PSEE4/125-538
H0GAB5_RHIML/98-448
H2K5B9_STRHJ/101-460
B0BBF5_CHLTB/73-452
G4QVX5_CORPS/89-479
E0E5I2_ACTPL/84-446
D2JDE0_STAAU/59-250
B3AUB2_ECO57/96-479
C9Y6H3_9BURK/52-434
D6L6K2_PARDN/78-435
C2VWU1_BACCE/97-485
F0NP70_SULIH/74-445
B7IS57_BACC2/78-461
D5AMF4_RHOCB/118-536
Q1BSS5_BURCA/80-463
A0R0H2_MYCS2/86-468
C9TY40_9RHIZ/68-451
A4ELD0_9RHOB/101-514
D2UV43_STAAU/73-452
F1UHJ5_PROAA/73-428
D1Y3K4_9BACT/79-429
B9BJ08_9BURK/77-439
F9RJJ4_9VIBR/78-462
F3SJI2_STRSA/97-453
G4JP57_9CREN/78-466
C6RWV4_VIBCL/163-381
C9YX93_STRSW/80-429
F3FC38_PSESX/1-200
E8JP46_STREI/85-475
Q82ZH6_ENTFA/81-466
I0RUM5_MYCXE/105-500
F5P5Q7_SHIFL/163-502
Q1CM08_YERPN/70-390
D4FLH8_STAEP/73-452
B2N847_ECOLX/67-441
E5RM12_PSESX/320-440
H4SU99_ECOLX/97-508
F3C4J1_PSESG/1-166
B5NLV5_SALET/81-464
G7GD79_9GAMM/57-493
E3G5D4_ENTCS/70-441
F1ZFI7_ECOLX/164-306
F3K1L3_PSESZ/80-458
F9R844_9VIBR/76-458
G9UFP3_SALMO/80-461
I0J8X6_STRPN/75-386
B5KCG1_9RHOB/122-549
G5KPV3_ECOLX/97-508
D6KJX8_9FIRM/77-441
F2ACZ1_RHIET/68-451
C7CZ75_ENTFL/80-472
C2RP72_BACCE/78-460
H7D4I9_9CLOT/119-455
Q7W4I2_BORPA/84-461
G5PMQ4_SALET/77-457
D1C1K0_SPHTD/134-490
G7REY9_ECOC2/170-509
G4FEC0_THEMA/70-456
H1S7D2_9BURK/84-460
Q8KBZ8_CHLTE/60-459
G7AYB1_VIBCL/64-445
H7D480_9CLOT/114-506
A6X500_OCHA4/65-448
C6V9G5_ECOBD/51-412
B2VFJ8_ERWT9/84-445
G8T4E7_BRUAO/64-237
E4S411_CALKI/77-458
A6SUK7_JANMA/118-497
F3AQ64_9FIRM/97-458
F0HT84_LACDL/82-468
C9NW12_9VIBR/162-363
Q0I2I9_HAES1/100-442
D4E7Z5_SEROD/71-440
D5YE07_MYCTU/105-545
D5RN90_9PROT/55-432
D0R3F5_LACJF/94-504
D0CH45_9SYNE/67-431
B3ZMG4_BACCE/86-469
A9GSN8_SORC5/401-781
G4LKG8_PSEAI/68-450
E3IMT6_DESVR/70-435
I0J9B3_STRPN/75-384
B2JA51_NOSP7/85-501
H1LFM2_9LACO/77-461
D1YBW7_PROAA/73-428
C7V0B9_ENTFL/103-511
H7HIC3_STRPN/77-526
C2XQ32_BACCE/86-448
C2GUR4_BIFLN/115-470
F1V0E1_PROAA/86-457
C4X8V5_KLEPN/74-451
C0MHG6_STRS7/72-447
A6NZV4_9FIRM/103-465
C7USB1_ENTFL/84-474
G0A884_COLFT/114-463
C9TZQ0_9RHIZ/73-437
A3WZ21_9BRAD/95-508
F3Q2U8_9ENTR/65-439
I0TUI5_STAAU/75-460
Q6HKB8_BACHK/83-246
H4ASR9_STAAU/90-491
G7LUL9_9ENTR/71-432
F8FSJ0_PSEPU/92-504
A5YTT5_STROR/75-521
F4VQP2_ECOLX/163-472
H1HES4_FUSNU/84-450
Q81GL0_BACCR/86-469
F9BZC3_VIBCL/163-381
D7C7V3_STRBB/97-529
H4ABK6_STAAU/75-460
H0A6S6_9PROT/117-529
F9RY39_9VIBR/163-346
C0GBV2_9RHIZ/82-449
C0ACT2_9BACT/102-501
E8ANY3_SALMO/81-464
F3X558_STRPN/76-525
E8EY03_SALMO/164-371
B2NQ85_ECO57/77-434
F2H1S1_BACTU/84-465
C2PW53_BACCE/78-460
A6B435_VIBPA/78-461
E3J1Q7_FRASU/107-501
C9B8N5_ENTFC/96-511
C6A735_BIFLB/136-510
G0H9Q5_CORVD/98-456
C3NZ99_BACAA/57-439
B2J173_NOSP7/80-497
F9Y5M5_9RHOB/72-426
Q83R72_SHIFL/84-464
F5MAN6_ECOLX/96-479
E0H6R8_ENTFL/103-511
D1JC95_9ARCH/140-506
F8XCB2_ECOLX/1-363
C7UGQ5_ENTFL/83-473
H5LNS9_ECOLX/97-508
A6W6I8_KINRD/84-456
F9BV82_VIBCL/66-433
B1ENW9_9ESCH/70-431
A5F073_VIBC3/163-351
G5PP51_SALET/2-309
H3V6N1_STAEP/65-413
G7LLE5_9ENTR/74-454
Y3312_BRUA2/76-437
F9AD07_VIBCL/74-457
F8A463_CELGA/96-466
C5N176_STAA3/249-591
F0ED52_9PSED/101-485
G0CQB4_CORUL/102-465
H6MHG7_ECOLX/97-508
D4IG79_ERWAE/66-427
A3CL86_STRSV/77-433
B1M747_METRJ/74-450
G0BLS2_9ENTR/71-442
A8LRH2_DINSH/2-375
C2JHH6_VIBCL/77-458
G0BXZ7_9ENTR/78-420
B7NMZ2_ECO7I/97-508
E6S540_HELPF/90-466
E0FGG1_ACTPL/74-464
E2ML94_PSEUB/115-464
G0HYC9_HALHT/93-535
A3Y2R9_9VIBR/78-461
Q3B2F6_PELLD/110-510
C9NV84_9VIBR/99-512
B3I7B9_ECOLX/70-431
B3QJ69_RHOPT/78-457
D9UXF8_9ACTO/107-502
H5NNC0_ECOLX/81-464
G8NAU8_9DEIN/62-422
D3ES36_STAA4/26-118
A6X5K6_OCHA4/71-433
E7S4G8_STRAG/82-473
C9Z311_STRSW/83-452
F0VS50_STRG2/79-469
E7QWM4_9EURY/273-589
B4A4R7_SALNE/175-375
B3ZKM5_BACCE/178-501
A6WWK1_OCHA4/68-428
H5QDW4_ECOLX/47-404
G9TEE0_SALMO/77-457
H1QJY4_9ACTO/95-527
H5QKC0_ECOLX/73-455
Q6KZ20_PICTO/91-470
F2ZPG0_9PSED/116-464
H4UFD1_ECOLX/164-306
F6FB49_CHLPS/31-408
E7UQ98_ECOLX/54-436
Q97ED4_CLOAB/103-486
E6E091_PROAA/86-457
D6A7I7_9ACTO/97-446
Q2PJ92_ENTFO/87-477
E6LFV8_9ENTE/81-471
F7UEU9_RHIRD/112-453
B5P1E6_SALET/64-446
D1NWS0_9BIFI/95-441
E7UTF6_SALTM/165-342
G2KDT1_LISMN/76-467
A1WRD6_VEREI/142-500
B6ZS63_ECO57/73-455
C1EU49_BACC3/84-465
C9TB03_9RHIZ/69-443
A7MUN6_VIBHB/93-496
H4CU73_STAAU/75-460
F9JXP3_STAAU/249-591
D1BF70_SANKS/131-563
E2JN53_BORAF/72-447
F3VRX6_STRPN/77-526
E3PCC2_ECOH1/163-502
H4U2K3_ECOLX/77-457
C3F2V8_BACTU/179-502
Q13T39_BURXL/85-468
Q7VKX6_HAEDU/83-425
H4Y044_ECOLX/1-303
F7TLS7_PASMD/83-470
E8KFV8_9PAST/84-446
B1EKP0_9ESCH/164-305
C3LN05_VIBCM/77-458
C7VNI4_ENTFL/83-473
C7VI32_ENTFL/86-475
D1C3X8_SPHTD/138-495
F9HN68_STRMT/73-519
E4LI72_9FIRM/71-422
C9CNX6_ENTCA/82-473
C3C8L0_BACTU/80-434
G9XD69_9FIRM/92-477
B7AWG9_9FIRM/128-501
B9Y005_HELPX/92-507
D3H4A8_ECO44/77-457
H4KVE8_ECOLX/70-431
H5IHU8_ECOLX/1-269
A5EEZ4_BRASB/65-435
E6HX35_ENTFL/83-473
A6X4Z8_OCHA4/65-448
B5Q603_SALVI/164-371
A8M0M4_SALAI/71-489
H7K6V4_STRPN/75-521
Q8ZXG1_PYRAE/512-736
D4BY36_PRORE/80-445
A3T0F2_9RHOB/66-161
B6JI50_OLICO/73-430
E5ZQG9_ECOLX/96-479
B9BFZ0_9BURK/80-463
E6A2D4_ECOLX/73-455
D0S3K6_ACICA/84-521
Q7U8B2_SYNPX/77-441
F2FAC6_SOLSS/97-459
Q0TJL9_ECOL5/70-96
Q83PT7_SHIFL/67-441
B0GJ43_YERPE/163-475
Q9KLZ8_VIBCH/105-517
E7XGD2_SALMO/163-444
E4SWM3_LACDN/73-110
Q637N8_BACCZ/97-485
H3PTC9_BRUAO/76-437
H6SLM3_RHOPH/198-439
B7ILC4_BACC2/87-470
Q16DI4_ROSDO/103-469
F4UM38_ECOLX/1-217
Q8Z0F7_NOSS1/95-461
G6NIJ4_STRPN/75-521
Q04B31_LACDB/76-470
C7QUB6_CYAP0/101-511
D8I3G3_AMYMU/68-404
H1CA24_9FIRM/95-463
B9L4J0_THERP/4-284
H4INZ7_ECOLX/70-431
B5WJR8_9BURK/65-448
F0GD66_9BURK/96-446
B9L1M1_THERP/122-492
F2G430_ALTMD/77-497
Q877Y4_STRPQ/84-450
H4A9N1_STAAU/249-591
C6DU91_MYCTK/136-513
B7NEA3_ECOLU/67-441
C3WB56_FUSMR/76-427
C8WAY5_ZYMMN/51-389
Q8TKE5_METAC/86-449
C6JPX5_FUSVA/75-425
D4CWY3_9FUSO/71-420
E6VB75_VARPE/80-449
D4E5M9_SEROD/82-425
E0MNQ0_9RHOB/64-445
H5JPM1_ECOLX/67-441
F3TL18_STAAU/73-452
A3N0L5_ACTP2/69-451
D8ES70_ECOLX/84-464
B7DV58_9BACL/93-497
Q926H6_RHIME/75-438
G6KE84_STRPN/75-521
B2DKN9_STRPN/75-521
G7VDP8_9CREN/531-755
C6AKN3_AGGAN/63-438
Q3K4M9_PSEPF/66-448
A1BC88_PARDP/86-439
H5EKP0_ECOLX/97-499
C0G9Y4_9RHIZ/76-437
Q98BV1_RHILO/68-451
C3HFA8_BACTU/82-465
E4QHI4_BORBN/74-450
D3HIT5_LEGLN/162-589
A8TRB0_9PROT/45-421
C6C6P6_DICDC/67-432
D0LD41_GORB4/117-507
D1WL84_STAEP/74-459
H2AGT2_BACAM/81-467
G6LH06_STRPN/75-521
G6C532_9FUSO/81-325
F3K2T9_PSESZ/70-454
G7H436_9ACTO/109-530
B5P0D5_SALET/77-457
F5VMN3_ENTSA/68-450
C2HQC1_LACAI/78-183
E1S4X3_ECOUM/96-479
A9FU41_SORC5/101-472
Q1C3R0_YERPA/70-390
Q4J816_SULAC/43-289
C2S6R2_BACCE/2-293
B2IR47_STRPS/75-521
B9JK48_AGRRK/69-422
D8IEM9_BRAP9/60-446
C9B9F6_ENTFC/85-448
F9L8H4_STACP/49-258
D1Y6N1_9BACT/70-448
G4AHP6_AGGAC/1-153
Q7NM21_GLOVI/85-461
H0MVK5_SALMO/165-337
G5HQQ5_9CLOT/119-481
D3RD48_KLEVT/65-439
C3KKU1_RHISN/73-439
G6GVM2_9CHRO/78-490
E8W7C8_STRFA/102-462
E8I7W1_ECOLX/77-434
H5B6U8_ECOLX/70-431
E1IJJ8_ECOLX/97-508
B0HU88_YERPE/98-508
G4EXV4_BACIU/87-465
E0EK52_ACTPL/74-464
D4X5F1_9BURK/71-444
D8J1M6_HERSS/110-459
B2DMY1_STRPN/75-521
Q1CYE4_MYXXD/605-963
D1EKX0_9RHIZ/82-449
B9KC08_THENN/11-245
D5RWX7_CLODI/78-440
E4RKC2_HALSL/70-430
C8MMM5_STAAU/65-413
Y4WM_RHISN/108-529
Q8TSB5_METAC/79-445
G5TNK7_ECOLX/67-441
G4K1M3_9RHIZ/77-433
F4FY16_METCR/355-807
E7GQT6_CLOSY/98-457
B4TJ67_SALHS/163-400
G2P3S9_STRVO/82-433
E8I5U6_ECOLX/70-431
C9NU06_9VIBR/165-360
G7ADW1_VIBCL/163-381
H4B402_STAAU/249-591
D4FCR5_9LACO/103-171
D2T956_ERWP6/66-440
F8Z6X8_VIBCL/74-458
D4KYM8_9FIRM/99-490
C6CZR7_PAESJ/109-490
F5W379_STAAU/73-452
C2TRP6_BACCE/112-499
G5FKF0_9CLOT/100-446
D2Z7L6_9BACT/68-445
D5RID5_9PROT/110-526
E6G316_ENTFL/77-462
B1LVW6_METRJ/111-522
B3C1T0_ECO57/96-479
H6N4T4_GORPV/87-462
C2DHJ6_ENTFL/81-466
Q8NN36_CORGL/76-448
D0KXS7_HALNC/120-532
H9UN61_ECOLX/163-502
C3FEG3_BACTB/78-459
F2GXE2_BRUM5/76-437
E5CIU5_STAHO/60-428
D8MNQ7_ERWBE/71-440
E4W9X8_RHOE1/103-455
E1UQ02_BACAS/114-496
Q5WIP8_BACSK/85-452
F9AUA7_VIBCL/64-445
C3THD7_ECOLX/70-431
C4HTP2_YERPE/98-508
C0D7C3_9CLOT/118-482
G5IRK2_9ENTE/85-447
C9TBR7_9RHIZ/62-435
G7LPN9_9ENTR/84-469
Q31GE6_THICR/146-572
C8ALX6_STAAU/65-413
D0BDW6_BRUSS/118-529
F0VS51_STRG2/79-470
E8ZYH1_SALET/165-342
B2T2Q2_BURPP/128-542
B9LQS3_HALLT/329-632
H7G653_STAA5/65-413
B1SAC1_9BIFI/98-436
B2VDA0_ERWT9/163-469
E1M6C8_9STRE/77-526
F9YDQ1_CHLTC/76-443
G5G365_HAEAP/75-462
G7TX06_VIBCL/163-351
D7H9C3_VIBCL/213-431
E7NZ93_PSESG/115-464
D6TM21_9CHLR/96-471
C2WGV7_BACCE/84-465
F9NUL0_PROAA/94-201
H5Q5D0_ECOLX/67-441
E8TMT6_MESCW/116-527
C6AF80_BIFAS/93-476
H8DT22_9ENTR/163-309
E5UFM6_ALCXX/71-444
B1VZ51_STRGG/89-456
Q5WBR6_BACSK/90-447
F3E380_9PSED/67-440
G0C3E0_9ENTR/76-456
F2GXS3_BRUM5/65-448
B3HFK0_ECOLX/163-502
C7VVX2_ENTFL/83-473
E2ZTI8_PSEAI/68-450
A5XH25_BURML/174-592
Q3MCV0_ANAVT/62-493
Q6D6Y0_ERWCT/78-421
F9S4D7_9VIBR/66-432
H8FQS6_RHOMO/104-513
G9YUZ5_9FIRM/92-475
G6TS66_STRPN/76-525
Q1J0X8_DEIGD/77-496
A8I931_AZOC5/72-455
F5W4M7_STAAU/249-591
I0C141_STAA5/249-591
Q62EV5_BURMA/80-463
D1D1B6_9RHIZ/117-531
C9V7P6_BRUNE/118-529
H4K238_ECOLX/1-269
C6JPH0_FUSVA/75-426
I0GCC6_9BRAD/80-436
E0I0Z3_9BACT/80-474
G6HEA5_9ACTO/106-503
D4E8V1_SEROD/68-428
Q252A7_DESHY/81-446
B1T220_9BURK/80-463
E4V8J7_BIFBI/78-466
D7JNI1_ECOLX/77-457
C6B280_RHILS/104-524
H5C3E4_ECOLX/70-431
C0RL64_BRUMB/65-448
H4LAY1_ECOLX/81-464
F9CH99_ECOLX/77-457
D7Z131_ECOLX/67-441
H7PC38_STRPN/76-525
D2ADN0_SHIF2/81-464
D3FCD4_CONWI/104-449
Q6ASN6_BORGA/77-453
D8ML61_ERWBE/67-432
D2C2L6_DICD5/84-433
E1IZX5_ECOLX/164-306
H2I1V9_CORDP/89-348
A7C5T1_9GAMM/72-145
B0S0A5_FINM2/121-530
I0BNK6_9BACL/98-470
E1EMT8_ENTFL/77-462
Q5L6X2_CHLAB/156-602
B9KR81_RHOSK/87-449
Q07MV4_RHOP5/115-529
E7H466_9BURK/103-468
H0SHI0_9BRAD/80-484
H0LWK0_SALMO/164-371
B5GTX3_STRCL/118-512
C7BHU2_PHOAA/81-462
D3T1W9_NATMM/82-458
B1H3Y0_BURPE/94-475
H6NK81_9BACL/90-481
B6A1V7_RHILW/73-433
F6BF73_METIK/97-456
D3MJK6_PROAA/92-479
A3MDA6_BURM7/78-446
F4VKB6_ECOLX/67-441
C7LZB9_ACIFD/95-532
E0LV50_9ENTR/75-446
E1Q108_HELPM/90-505
G6JBU8_STRPN/75-521
F0FLD2_STRSA/97-453
C6VII6_LACPJ/73-461
F4BVQ8_METCG/66-429
F3RM52_LISMN/80-445
D5D6X4_ECOKI/97-508
E8YHX0_9BURK/80-463
H5FTC8_ECOLX/70-431
D1BPD1_VEIPT/77-441
G9Y7Y5_HAFAL/77-458
C3D2Z3_BACTU/179-502
A9MD16_BRUC2/73-437
D9QBT9_CORP2/83-452
D2YR23_VIBMI/67-430
C7JXT9_ACEPA/75-467
C5TAK4_ACIDE/66-445
E0DCE9_9CORY/104-482
E5YIY0_9ENTR/163-473
G0EPU7_BRAIP/62-449
A5N710_CLOK5/79-455
D7YPU1_ECOLX/96-479
Q2YJS2_BRUA2/68-422
D0X590_VIBHA/68-435
C2QUC1_BACCE/178-501
F3I1P9_PSESF/70-204
G5M2X0_SALET/33-416
H5KEM2_ECOLX/47-404
E2WYE7_ECOLX/75-455
G8LWD1_CLOCD/74-464
H5HNU4_ECOLX/77-457
B3X8D6_ECOLX/67-441
G6F433_LACDE/1-79
H5JY95_ECOLX/77-434
G0H9H6_BIFAN/154-528
F4M309_ECOLX/97-508
G2BNG9_ECOLX/77-457
D6HCG0_STAAU/73-452
G6XSA2_RHIRD/79-448
B2VKQ2_ERWT9/74-455
A9WW23_BRUSI/68-422
F9SII8_VIBSP/125-538
E8J150_ECO57/163-504
E2Z6R6_ENTFL/87-477
E7ZH66_SALMO/163-444
H7ILW4_STRPN/77-526
E1EKZ1_VIBPA/165-363
A9CHP9_AGRT5/76-444
E6LDF7_9ENTE/86-471
G5XVN4_ECOLX/96-479
F8FLE4_PAEMK/89-467
D3P2H1_AZOS1/90-458
H5FRI9_ECOLX/164-307
B6JFA1_OLICO/102-516
B5PHV7_SALET/163-444
G2SAY5_ENTAL/85-450
F5QRN6_SHIFL/67-441
Q3AZ07_SYNS9/58-422
F9K338_STAAU/90-491
G4PML7_BRUML/73-437
H3R463_BRUAO/3-185
D6IVY0_ECOLX/73-455
E4I3T3_PROAA/97-484
G4QP66_CORPS/70-411
D3FRU8_BACPE/88-453
B1M8D2_METRJ/74-453
A8HT93_AZOC5/93-454
B3H1N3_ACTP7/93-434
G9ZXZ1_9PROT/79-459
SGRR_SHIFL/163-502
B9LJ92_CHLSY/86-453
D0GBF7_BRUML/76-437
B8KX63_9GAMM/128-518
H8M2J7_SALTM/87-450
E2TPD1_MYCTU/90-473
F4AGJ7_LACJH/94-504
D7X1G9_ECOLX/96-479
G7AP65_VIBCL/163-351
G0PV07_STRGR/77-438
C2IL16_VIBCL/163-381
F3STM7_STAWA/87-466
F0IAU2_STRSA/75-524
E8LR12_9VIBR/78-461
D6K8M4_9ACTO/83-452
H1TSY6_STAAU/26-118
A9AL31_BURM1/77-439
C2R9L7_BACCE/179-502
G4IB86_9EURY/53-428
Q7N9M2_PHOLL/73-455
B0HI28_YERPE/59-421
C5E8W3_BIFLI/89-442
E1PY19_HELPM/90-466
E4N5N7_KITSK/90-442
Q3JBF7_NITOC/76-421
Q31AH6_PROM9/70-434
H1KJZ7_METEX/123-542
D1WFP2_9LACO/101-508
E3ED50_PAEPS/118-517
F4TLP0_ECOLX/67-441
D5B843_YERPZ/73-455
G6QW13_STRPN/75-522
Q0RIC5_FRAAA/92-461
Q47RG9_THEFY/83-462
E7XTB8_SALMO/165-337
C7CQQ6_ENTFL/84-474
C8UP94_ECO1A/78-459
D0RE23_9RHIZ/65-448
F4FMC0_STAAU/249-591
G2RRX4_BACME/78-433
B5QAP5_SALVI/81-464
E8XSP9_RAHSY/74-447
F1TSD7_PROAA/97-484
G0AMU6_BORBD/74-450
D1GMD8_STAA0/65-413
B5HAA9_STRPR/46-427
F9HQ83_STRMT/77-525
B7LJR9_ESCF3/111-522
D7UZT8_LISGR/87-474
B2NCA7_ECOLX/75-455
D6GYH8_STAAU/1-371
D7AAK0_STAND/125-538
Q5I9D3_OCHAN/1-177
E8G6V0_SALMO/70-431
P97008_STRPN/76-178
F0S1P7_DESTD/98-497
G8SII1_ACTS5/77-466
A9BFP8_PETMO/65-438
Q827B4_STRAW/91-458
B1HZE9_LYSSC/67-428
G0B273_SERSA/83-466
H4W1D2_ECOLX/75-455
E1I975_ECOLX/164-307
E9X4K9_ECOLX/96-170
H4YKR3_ECOLX/75-455
B1MLH6_MYCA9/99-483
H6P024_SALTI/81-464
E9FM67_9STRE/76-523
Q1BNY6_BURCA/78-446
H5BPU9_ECOLX/77-457
H4QDY6_ECOLX/70-431
D0ZVJ0_SALT1/87-450
G9Y1B8_HAFAL/103-512
E7JLG2_ECOLX/67-441
H0FXU5_RHIML/106-519
D8NN57_RALSL/41-415
A4WB91_ENT38/82-465
E9U1Q1_ECOLX/84-464
D7BRS0_STRBB/102-309
F3ETV5_9PSED/70-187
B1IY92_ECOLC/97-508
H5KK11_ECOLX/64-446
A3M541_ACIBT/80-515
G6SPA4_STRPN/76-525
H5F5H0_ECOLX/67-176
I0D3C2_BACAN/78-460
A1TBK5_MYCVP/74-429
G6XUG5_RHIRD/74-439
F6EQT4_AMYSD/105-481
H5VPA1_SALSE/2-257
B5Z3V2_ECO5E/164-306
D3RAC7_KLEVT/82-465
Q1NSI3_9DELT/130-542
E6GVP9_ENTFL/80-282
B5VD22_BACCE/82-508
Y3409_BRUSU/76-437
C7LJL1_BRUMC/73-437
G2JBY8_9BURK/83-468
D7HMR3_VIBCL/105-517
C2KDX3_9LACO/100-207
B8DGR9_LISMH/78-470
H2X4J4_CAEJA/74-267
F1Y7H3_ECO57/77-457
C2MXN8_BACCE/87-470
A8MH05_ALKOO/82-435
E6WDQ7_PANSA/74-455
E1RJL9_METP4/82-445
B9JSU8_AGRVS/92-495
H2BJK1_STRPN/77-446
D0BEW3_BRUSS/68-199
D2BBP3_STRRD/85-456
H3LAL3_KLEOX/132-543
G8AIN1_AZOBR/112-529
E1N9G5_9BIFI/77-463
E7JVH7_SHISO/97-316
A8LK88_DINSH/103-515
H4N5E9_ECOLX/81-155
F9B2G9_VIBCL/99-511
D7AXV0_NOCDD/117-518
H5WEJ0_RALSL/71-445
G7HAA1_9BURK/75-443
A3IY91_9CHRO/85-207
F4NG10_9ENTR/77-434
B5F897_SALA4/87-450
F5TK95_9ACTO/100-471
C2IJX1_VIBCL/74-458
C8N4P7_STAAU/75-460
E6JCF1_9ACTO/87-449
D1EKV2_9RHIZ/69-443
Q5QUD5_IDILO/75-454
E7U628_ECOLX/96-479
C2QMF3_BACCE/78-459
F4M5Z4_ECOLX/67-441
G7BEK1_VIBCL/66-433
B7I9F3_ACIB5/99-515
E6VSL3_DESAO/72-451
B2ILQ9_STRPS/77-526
B1K322_BURCC/75-443
C4RF09_9ACTO/81-478
F0QSN7_VULM7/99-575
H7ISY8_STRPN/77-526
E4U4Y2_OCEP5/64-422
B5WBT0_9BURK/94-445
D6V3V6_9BRAD/113-531
H5SB22_9BACT/58-530
D5CBJ8_ENTCC/64-446
A5MRB4_STRPN/77-526
Q5LQD6_SILPO/96-462
H4D092_STAAU/65-413
E1UR32_BACAS/81-467
H3MF94_KLEOX/71-447
B2NZW9_ECO57/73-455
E3BQY2_9LACO/102-505
F5LIL2_9BACL/95-473
E7Y3W6_SALMO/70-431
A9FM91_9RHOB/107-477
G4JZU9_9RHIZ/106-469
E8IX83_ECOLX/70-431
E3J1Q2_FRASU/90-494
H4N2Z6_ECOLX/70-431
D3Q6T2_STANL/91-489
F5JIT2_9RHIZ/111-545
D2GIQ7_STAAU/65-413
F6B237_DELSC/104-519
D0KCD1_PECWW/65-435
A9KKM1_CLOPH/365-721
B5BE21_SALPK/52-463
D4PPB1_LISMN/78-470
G0GSX5_KLEPN/70-441
D7BP36_ARCHD/87-449
E2WB77_MYCTU/67-456
H4DQV4_STAAU/75-460
E4D4N6_PROAA/94-478
G6XWJ2_RHIRD/63-438
E3DVI0_BACA1/86-462
C6RU73_VIBCL/66-433
G7R698_ECOC2/169-310
D7WDP8_9CORY/105-432
F7JN30_9FIRM/86-468
H7IP84_STRPN/76-525
A3Y792_9GAMM/96-450
C1FLD7_CLOBJ/76-450
Q82ZL3_ENTFA/80-472
E1SCQ7_PANVC/74-445
E1JCB0_ECOLX/67-441
C2KR11_9ACTO/116-492
C6CJ85_DICZE/75-418
A9W272_METEP/137-504
D2AQQ1_STRRD/97-482
C7WRF5_ENTFL/77-462
F8VFN3_SALBC/70-431
E8SVC7_GEOS2/82-463
Q4JZV0_STRPN/77-120
E5TTV7_STAAU/90-491
B6I341_ECOSE/67-441
D2RBS6_GARV4/141-516
C5CZ05_VARPS/73-425
F3HJY6_PSEYM/101-513
E8S9K1_MICSL/83-471
Q6GKA6_STAAR/26-118
E3E907_PAEPS/93-448
Q6HMX9_BACHK/168-494
D5BNP3_PUNMI/68-420
B1K316_BURCC/78-446
C3E0D6_BACTU/91-474
D0WTX6_VIBAL/81-463
C3HFB4_BACTU/91-474
A5U1X8_MYCTA/136-513
C4H958_YERPE/165-359
C7M0D5_ACIFD/96-527
F0FRK3_STRSA/97-453
F9EIY2_9ACTO/249-540
Q3IZP8_RHOS4/84-453
Q3J6G1_RHOS4/69-452
F9PR40_9FIRM/78-431
A4WXP5_RHOS5/76-451
Q661T8_BORGA/72-447
B7JL93_BACC0/78-459
B0KQF0_PSEPG/70-461
B7IKM5_BACC2/178-501
D8IBG5_BRAP9/59-446
C7XQR0_9FUSO/83-447
E2YC84_ENTFL/83-473
D5AUC2_RHOCB/104-518
E9FM66_9STRE/73-519
Q0S9Q8_RHOSR/73-445
G0AGM2_COLFT/81-456
E5XAQ9_9ACTN/96-461
G5M346_SALET/80-461
H3QZB4_BRUAO/1-78
D6I756_ECOLX/105-488
G2GC81_9ACTO/110-451
C5ZQ16_BURPE/94-475
B3R4E3_CUPTR/79-458
E6HJR9_ENTFL/83-473
H3WI30_STAEP/73-452
G2A9B3_ECOLX/163-502
H0BZV4_9BURK/69-450
G9V9V0_SALMO/97-508
G5GU86_FUSNP/74-421
Q8Z6C4_SALTI/87-450
H3PZE5_BRUAO/65-448
B5J9P6_9RHOB/36-76
I0I258_9CHLR/79-450
B8R942_9BACT/70-444
Q1BHM5_BURCA/117-535
G2AU61_ECOLX/65-445
A9FN75_9RHOB/69-486
C8WJH9_EGGLE/100-454
Q1GIR8_SILST/70-481
A5UQE1_ROSS1/38-239
C9QAA5_9VIBR/102-537
H3PC46_BRUAO/76-437
H5QW12_ECOLX/97-508
F4LGT5_BORPC/71-444
C4UPM3_YERRO/77-458
F9SI14_VIBSP/66-433
E6HKI2_ENTFL/86-476
C2W8X0_BACCE/196-520
Q81VK3_BACAN/84-466
C2NC09_BACCE/112-499
D9T172_MICAI/97-466
H5P2V4_ECOLX/70-431
A6QDI6_STAAE/26-118
H3UC45_STAEP/65-413
B6ISF0_RHOCS/108-473
C6B5M9_RHILS/108-543
Q5LP03_SILPO/111-479
A8ELE5_BURPE/76-444
F4CP92_PSEUX/107-469
D0BSV1_9FUSO/83-447
B4TQZ3_SALSV/70-431
F2GGK4_MYCTU/90-473
E3F4T1_KETVY/96-470
E8DKU0_SALMO/80-461
B3YWV2_BACCE/175-501
F0IMP8_STRSA/73-519
E8LBP8_9FIRM/73-433
D5YKI0_MYCTU/90-473
G5L1G1_STRSU/114-518
F2IC63_FLUTR/80-483
H3VYM9_STAEP/65-413
G8QW52_SPHPG/73-428
E8AQF6_SALMO/165-337
Q1QWD3_CHRSD/74-440
C7Y4B7_9LACO/78-461
D9T8P6_MICAI/77-442
F2LLQ8_BURGS/76-444
H1CIM9_9FIRM/93-469
H3KDU0_9BURK/5-101
C6UGK4_ECOBR/67-441
E2WU93_ECOLX/78-459
B7RZF8_9GAMM/77-460
D0D406_9RHOB/95-459
E8DGB7_SALMO/163-444
F7NDW3_9FIRM/83-452
G4HE68_9BACL/86-476
F6FPJ0_ISOV2/113-529
F3HC21_PSESX/1-39
G8U5W8_BACCE/78-461
A0KL82_AERHH/87-449
A7WXK1_STAA1/249-591
F2MPK1_ENTFO/103-511
F9PM11_9ACTO/96-484
H4VSR0_ECOLX/164-306
G7DM10_BRAJP/81-462
G7I1A5_9CORY/93-472
F2EV88_PANAA/76-457
F8I1Z8_SULAT/96-450
E8XVJ5_RAHSY/86-467
B7CA42_9FIRM/76-490
H4W5S3_ECOLX/163-502
E9S6P4_TREDN/137-531
C7WXC9_ENTFL/80-472
G7HUR7_9CORY/112-489
G6S8W5_STRPN/77-526
E1EVI7_ENTFL/75-221
D4JS93_9FIRM/74-464
I0PBS4_MYCAB/78-455
I0HYC6_RUBGE/76-518
G2DIV3_9NEIS/103-516
Q81IY2_BACCR/69-450
H4WXM0_ECOLX/54-436
A4YNJ4_BRASO/81-466
C3WLB5_9FUSO/73-420
B3QGN2_RHOPT/115-527
D3SJA3_DEHSG/90-475
B7GTW1_BIFLS/69-422
H4JE81_ECOLX/67-441
D3VH93_XENNA/82-465
G7M7K9_9CLOT/84-475
E8T7Y5_MESCW/104-468
H8F5I9_STRPY/78-522
D2FBT3_STAAU/75-460
B5IAT2_ACIB4/87-481
G5M9R8_SALET/64-446
F3YT27_LISMN/169-495
A1QZC3_BORT9/71-447
H3YIK1_STAAU/249-591
Q2C3Y6_9GAMM/167-377
Q1G9K6_LACDA/36-498
C4XB97_KLEPN/97-508
C9UH51_BRUAO/68-422
C5AE92_BURGB/65-448
I0T6I5_STRMT/75-521
A3CL92_STRSV/38-413
Q2IEU9_ANADE/74-395
E6I8Z4_ENTFL/77-473
H4S2E6_ECOLX/54-436
F7MRA8_CLOBO/79-272
G6FB74_LACLC/36-451
Q92X18_RHIME/71-424
I0GAJ0_9BRAD/85-442
F8ADI3_THEID/71-431
C8WR98_ALIAD/105-507
E0SSB0_IGNAA/101-477
E9XT23_ECOLX/67-441
E3PX37_CLOSD/80-441
G4D3L5_9FIRM/1-157
F5VZ51_9STRE/77-526
B7R6D1_9THEO/90-465
C2Q6A9_BACCE/102-488
D8KQJ1_CORPF/102-458
C9RT79_GEOSY/82-463
C2WGY1_BACCE/112-499
O31315_BORBG/74-450
H8K115_VIBCL/163-351
G9WX46_9FIRM/96-486
A3GPU8_VIBCL/74-458
G9XQ13_DESHA/108-458
Q12GJ8_POLSJ/94-495
B9JSZ7_AGRVS/90-516
G0GSG2_KLEPN/74-451
C8LB18_STAAU/249-591
F8Z8F2_VIBCL/82-464
A9F4K0_SORC5/104-478
G7U3M3_CORPS/78-449
E1SE56_PANVC/78-460
D8UQF6_9MICC/95-523
C9V2I9_BRUAO/65-448
Q2RWU9_RHORT/88-468
F7JMK7_9FIRM/88-350
F4CJK7_PSEUX/103-466
Q3MC54_ANAVT/85-500
D0XCK2_VIBHA/115-497
G5VRC9_ECOLX/97-508
C2SN87_BACCE/95-483
C5NVM9_9BACL/105-512
F3F060_9PSED/66-448
H5TMA7_9ACTO/104-529
D6UE97_STAAU/65-413
E8D4W1_SALMO/77-457
E8I7A2_ECOLX/78-459
D4KDB4_9FIRM/71-444
F1VYT0_9BURK/48-473
C3WAB9_FUSMR/77-427
E4SQL0_STRTN/74-523
C9U1G6_9RHIZ/65-448
H1K885_9MYCO/89-470
C2PBR1_BACCE/82-465
G1Y5S9_ECOLX/164-306
C2EKP3_9LACO/100-504
Q24Q07_DESHY/90-495
H7XST7_CAMJU/62-422
C3B2N9_BACMY/85-471
H4FK28_ECOLX/77-457
D0FUY9_ERWPE/71-442
E6VKF1_RHOPX/85-440
Q8NMC6_CORGL/99-464
B6IPA0_RHOCS/71-457
A2VHH5_MYCTU/136-394
H2BJP5_9STRE/75-447
H5UCG0_9ACTO/92-447
B1FCC3_9BURK/68-451
G5IQU6_9ENTE/72-461
F1TJL5_COREQ/107-487
Q03P67_LACBA/58-451
E1WHE9_SALTS/97-508
B5RGE0_SALG2/163-455
C0E086_9CORY/105-483
H3SXD4_PSEAE/100-511
C9V3A2_BRUAO/68-422
F4MR22_MYCML/441-807
H4KLZ9_ECOLX/75-455
A9CG31_AGRT5/69-452
C3MBY1_RHISN/109-530
A5UR88_ROSS1/86-453
E7P694_PSESG/64-438
F8LTK4_STRTR/3-139
C6J026_9BACL/96-474
C2ZI57_BACCE/1-89
LPQW_MYCTU/105-545
G0CQ19_CORUL/76-449
C6Q2E9_9CLOT/76-453
H5Y673_9FIRM/81-435
G2NUM6_STRVO/97-445
D7BGA3_MEISD/67-428
E1X8C7_HAEI1/78-480
H8KWC8_SOLCM/75-464
F9E2F5_STRSA/75-450
C3NRS0_VIBCJ/82-464
Q03QJ9_LACBA/82-469
Q8DZW7_STRA5/82-473
SGRR_YERPA/163-475
F7K710_9FIRM/99-456
Q1Z1B8_PHOPR/78-460
F3A3R6_9BACL/101-514
H5X7Q7_9PSEU/78-453
D2YQE8_VIBMI/169-383
Q72FP4_DESVH/70-435
F5JH08_9RHIZ/37-408
C8WV56_ALIAD/92-481
F9YAV9_9RHOB/80-442
D8MUN5_ERWBE/98-509
E6EP43_ENTFL/83-473
C0MF18_STRS7/82-473
H3QF90_BRUAO/68-422
A6TFF2_KLEP7/64-446
Q4K321_STRPN/77-120
D3QR12_ECOCB/96-479
G9ACX8_RHIFH/108-529
I0LBM2_9ACTO/109-496
C8TLU6_ECO26/70-431
E8CQL4_SALMO/64-446
H4D8Z5_STAAU/90-491
E3XSE9_ECOLX/73-455
D0WPN8_9ACTO/80-512
H1N699_9PLAN/377-724
B7A6T5_THEAQ/83-485
A8A240_ECOHS/97-508
I0XKL1_STAAU/249-591
E6SGC4_THEM7/115-470
D2GN15_STAAU/249-591
F3NVJ7_CHLPS/38-416
H4FKA3_ECOLX/81-464
A5ZY61_9FIRM/70-430
D6K2S1_9ACTO/101-486
B5WH87_9BURK/90-473
H0RPU7_9BRAD/82-461
F9MW96_9FIRM/79-454
E1TRE9_LACPS/87-475
B0H5J5_YERPE/77-458
F0HUM2_LACDL/78-464
G7SUC8_PASMD/69-451
H3S5Z1_STAAU/1-371
G8AWN9_AZOBR/75-435
G0GM14_KLEPN/78-458
Q038J0_LACC3/89-512
F5PA56_SHIFL/70-451
E6AAG5_ECOLX/70-411
B5UUI1_BACCE/178-501
C9U9V3_BRUAO/117-531
F9PFV3_9STRE/76-523
F3R5Z5_ENTFL/86-476
A5CMG9_CLAM3/121-475
B5SD44_RALSL/81-429
H7DNT3_9CLOT/114-506
D9UE37_9ACTO/88-470
F7UEU2_RHIRD/80-459
H3KFL4_9BURK/110-229
I0ARU7_CORPS/70-411
B7MA89_ECO45/75-455
G8UDY7_BACCE/82-465
E0GWB6_ENTFL/77-473
F0CI59_SALMO/70-431
A0R5A7_MYCS2/82-441
E3XVC1_ECOLX/70-431
H2BJN7_STRPN/75-447
E4DDZ4_PROAA/73-428
H3Y7Z2_STAAU/26-118
A1W3V4_ACISJ/68-445
C2JWJ0_LACRH/78-468
C0ZCZ6_BREBN/84-466
F6C673_BIFBA/102-464
A9Z9E4_YERPE/63-446
F4HLG1_PYRSN/90-476
H8GYV1_DEIGI/71-491
B8G8Q5_CHLAD/120-525
H5CHN5_ECOLX/164-307
H8D5U9_ECOLX/164-305
D1GM26_STAA0/249-591
B5WH88_9BURK/81-464
B4EZ87_PROMH/73-455
C7KZL8_ACEPA/90-481
H4YEW8_ECOLX/1-269
I0X079_STRIT/73-519
D6ZK78_MOBCV/105-481
G5W2I8_ECOLX/78-459
G6P402_STRPN/77-526
G5Q4Y3_SALMO/72-483
G4JV39_9RHIZ/80-461
H4UZE0_ECOLX/81-464
A5TJY6_BURML/138-556
E3HEL3_ACHXA/72-428
Q1YKF2_MOBAS/89-352
G4PLT7_BRUML/64-438
H4Y0P4_ECOLX/77-434
E8Q8F7_STRED/81-472
G0BWA0_9ENTR/82-463
E8B5L8_SALMO/164-371
F2GRG1_BRUM5/68-338
F8GZG3_PSEUT/102-514
A5YTW7_STROR/2-236
E7SQ56_SHIDY/81-464
F5LYN2_RHOSH/69-481
E4P383_ECO8N/163-472
C7Y7H2_9LACO/76-469
F4GYY3_CELFA/83-479
A3IWN5_9CHRO/92-460
E6IME6_ENTFL/103-511
F9RS72_9VIBR/117-355
E5L3X4_STAEP/1-112
E8GI94_SALMO/64-446
E3F5M3_KETVY/70-443
D1BEU5_SANKS/90-460
D4Q7E2_LISMN/173-331
D5E5D8_MYCCM/438-787
D6SPF1_9DELT/100-505
E0ERI9_ACTPL/81-463
A6XXT9_VIBCL/74-458
C9US26_BRUAO/62-435
C8AQM6_STAAU/1-371
A9WKA8_CHLAA/100-486
B0A0L3_YERPE/165-359
E9Z7T8_ESCFE/81-464
C0CN53_9FIRM/125-483
C2TRL9_BACCE/84-466
E3HQS0_ACHXA/72-456
C1IAM9_9CLOT/88-489
E4EXS6_PROAA/97-484
F0M5V1_ARTPP/70-459
F2HAU9_BACTU/85-447
Q32GK2_SHIDS/84-464
B8KEC1_VIBPA/99-512
Q5M6C6_STRT2/74-523
B5V9C3_BACCE/76-454
F0HWL9_LACDL/77-464
E1PDA3_ECOAB/75-455
E7P5H7_PSESG/103-516
B1T3C1_9BURK/90-474
F9YBG1_9RHOB/75-436
H1HWD6_9FIRM/94-485
E0EBP8_ACTPL/69-451
F1WTH1_MORCA/80-523
H0HIC6_RHIRD/102-467
B7GLM3_ANOFW/102-484
A8F3N8_THELT/65-429
G5SE64_SALET/80-491
Q6U5U5_KLEPN/78-421
B4WJX9_9SYNE/94-469
H2K0E5_STRHJ/343-496
H9UKS9_9SPIO/78-439
H7IBS1_STRPN/75-522
E8R9D1_DESM0/31-319
D3NRN7_AZOS1/114-528
A3JYQ4_9RHOB/70-476
F0KBM6_CLOAE/81-473
H3L0Q7_BIFBR/80-464
F0HXV5_LACDL/3-293
D6YAE7_THEBD/92-470
Q6LNL1_PHOPR/84-467
B1UTU8_BACAN/84-466
C2ND17_BACCE/102-506
C2YQ86_BACCE/78-461
G0B274_SERSA/83-466
C2N446_BACCE/95-482
D4ESI9_ENTFL/77-473
H0G7F8_RHIML/75-423
E8ITH5_ECOLX/164-306
H3WZH6_STALU/70-385
A3XRU4_9VIBR/68-430
B0RBC8_CLAMS/88-475
B0UNK5_METS4/122-533
E0QYY1_ECOLX/96-479
H4R7K8_ECOLX/163-504
G5U731_ECOLX/96-479
H5UKQ1_9ACTO/86-442
E0QL83_9FIRM/99-446
F3JSV4_PSESX/1-117
C2RXT6_BACCE/84-466
A5J758_BURML/65-448
F4DRG1_PSEMN/102-514
A5CRC9_CLAM3/88-475
F5KA73_PSEAI/68-450
C2DHN6_ENTFL/80-472
B4AGJ4_BACPU/84-457
F2FSR7_SALGL/164-366
A4KSV3_FRATU/82-419
F3WZK2_9SPHN/110-375
H4Q0B1_ECOLX/77-457
F4U4I5_ECOLX/163-502
E7XMQ7_SALMO/77-457
H5HNQ5_ECOLX/1-269
H4MGH1_ECOLX/64-446
C6D4C6_PAESJ/136-568
H7KAS3_STRPN/76-525
B7GPM4_BIFLS/86-446
F4LEM5_BORPC/74-476
G4KDI0_YEREN/77-458
A8AB98_IGNH4/57-426
D6HW97_ECOLX/84-464
F2JQB7_CELLD/90-452
C9CTP6_9RHOB/98-478
A9WLS2_RENSM/37-232
B0G1J8_9FIRM/85-451
D9Q6G4_CORP1/91-481
F3XFE0_STRPN/77-526
C8MPH9_STAAU/75-460
Q7A6F1_STAAN/90-491
C2ZLB0_BACCE/82-465
F2ITX7_VIBCL/163-351
E3HTG1_ACHXA/79-443
F3LPB3_9BURK/75-521
E5BQG6_9FUSO/66-416
E2QLT9_ECOLX/77-457
C4H6L4_YERPE/77-458
G4NN80_CHLT4/66-388
G9F1G6_CLOSG/88-443
H8IB96_PASMH/69-451
F0CWX6_SALMO/87-450
H2I1L3_CORDP/102-466
E3XYX4_SHIFL/65-445
H2JBG5_9CLOT/89-436
F5P2V5_SHIFL/67-441
H9ZUB6_THETH/64-419
D1CUU9_9RHIZ/118-529
G2CQ98_ECOLX/75-455
F2KI87_PSEBN/106-516
D6IL45_ECOLX/164-306
B9K765_THENN/77-519
E6JZ61_PARDN/82-467
D9P5W4_ACTPL/69-451
C2VPQ4_BACCE/31-393
G7HQM6_9BURK/1-205
F7ZUM7_CLOAT/87-479
A0QCN4_MYCA1/103-480
C3B5Z3_BACMY/95-483
E8UUM9_THEBF/88-451
B5N037_SALET/70-431
H4QKA2_ECOLX/97-508
D8GKI7_CLOLD/78-439
C6PVM2_9CLOT/78-441
C3BGS3_9BACI/176-338
H2AFM4_BACAM/112-494
H5AQA8_ECOLX/164-307
C2EGL4_9LACO/74-459
E2VWY1_MYCTU/90-473
C5WJ47_STRDG/81-472
E8RW64_MICSL/77-442
F3T1P5_STAAU/249-591
C9VGZ2_9RHIZ/68-451
E4F0R0_PROAA/97-484
H7PMC6_STRPN/77-526
H0LCK4_SALMO/97-508
F6C5D2_BIFBA/100-488
F6E6C8_SINMK/71-446
F4GPI6_PUSST/90-455
Q8L1E3_VIBAN/1-172
G7VGV5_9CREN/21-273
H3MND8_KLEOX/81-464
H0I047_9RHIZ/72-452
F2J5V0_POLGS/74-435
B3PIB7_CELJU/1-166
F8VF15_SALBC/97-508
B0KSN1_PSEPG/82-453
G5GJ15_9FIRM/104-458
G0LQH7_STAAU/26-118
Q72J10_THET2/62-441
C7IQ46_THEET/88-451
D5E019_BACMQ/87-471
E5C2V1_9FUSO/92-442
E0FJR1_ACTPL/83-465
I0P0C6_STRPN/77-526
E8VP47_VIBVM/170-514
D5RGQ7_9PROT/70-445
E8R9G2_DESM0/85-465
G2PEC8_STRVO/86-441
F8K748_MYCL9/271-583
C0ZNY4_RHOE4/110-463
F3WDL2_SHIBO/163-502
D4MG76_9ENTE/87-477
G2GBX7_9ACTO/110-508
D3R9U6_KLEVT/164-310
C7VF91_ENTFL/81-466
Q9X0N4_THEMA/66-424
G0HZ81_HALHT/74-418
F3R1U9_ENTFL/75-221
G8T5K4_BRUAO/73-437
E0RB95_PAEP6/97-460
E7IS33_ECOLX/164-307
B7VTM3_VIBSL/125-538
E1R578_SPISS/96-507
A4ERE6_9RHOB/7-285
F2FJH0_SALDU/71-434
H7F5R7_9LIST/89-477
A3M542_ACIBT/84-521
C9X5S7_SALTD/120-503
D3P9X7_DEFDS/70-451
D8C7Q9_ECOLX/84-464
H3RES7_ERWST/98-509
D0RZX5_ACICA/99-515
B0QN51_BACAN/168-494
Q0K255_CUPNH/72-450
D9RNQ0_STAAK/75-460
A2PQB8_VIBCL/77-458
C8MRA7_STAAU/90-491
H4JS55_ECOLX/75-455
E6F2G6_ENTFL/77-462
E6ACK8_ECOLX/67-441
A3STD0_9RHOB/131-552
G2C9A6_ECOLX/75-455
H6CCU4_9BACL/97-460
E6I003_ENTFL/77-473
F9AAW0_VIBCL/163-351
F5VZU1_9STRE/76-525
F3IHE1_PSESL/1-160
F0M639_ARTPP/81-430
Q2LVZ1_SYNAS/131-501
E5BVS4_9FUSO/73-422
H4GUW2_STAAU/75-460
B0BPD9_ACTPJ/69-450
H5R5C2_ECOLX/164-306
F6EDB4_SINMK/65-416
E6BV41_PROAA/91-475
D0IKA5_9VIBR/64-445
B1L9I6_THESQ/73-504
Q7MD29_VIBVY/165-348
H0FM70_BACAM/105-487
D7WPJ3_9BACI/84-438
C3CLU4_BACTU/97-485
H3XNR2_STAAU/26-118
H1PRG3_9FUSO/68-418
F5WQD8_STAAU/1-225
F2EXU6_PANAA/192-506
E9XL67_ECOLX/97-508
F7KW83_9FIRM/86-459
H0T1K2_9BRAD/69-445
Q5WLH5_BACSK/77-441
B4TCU7_SALHS/70-431
F2GFN2_MYCTU/136-513
C2MHK3_BACCE/82-465
H0D8M1_STAAU/73-452
A3K4Y3_9RHOB/80-465
A8S2Q8_9CLOT/134-496
H5VP86_SALSE/80-461
F0E9G9_9PSED/70-461
E7J221_ECOLX/65-445
G8NKG5_BRUSS/68-422
G4PE72_BRUML/110-521
H2HVJ2_CORDP/83-431
A9HY69_BORPD/66-453
G2DAE0_9GAMM/68-409
B1F324_BACAN/97-485
B9LQS3_HALLT/58-180
C2FD33_LACPA/94-490
Q52193_ENTFL/83-472
A6NR94_9FIRM/94-435
F4BQN4_CARS1/84-462
Q5WFB1_BACSK/93-503
E4R562_PSEPB/64-447
E0PPJ1_STRMT/76-525
F8DCD9_HALXS/96-488
C4L871_TOLAT/156-569
ALIB_STRR6/75-521
C9Z9F7_STRSW/65-432
E8KLS5_STRSA/76-525
F8YZH6_VIBCL/64-445
E0F3X6_ACTPL/81-480
A5KVN9_9GAMM/81-463
D4UCI0_STAAU/65-413
F6BR26_SINMB/85-458
D8E5Z4_ECOLX/73-455
B3ZZD8_SALNE/81-464
F2R465_STRVP/107-502
E6EVU8_ENTFL/81-470
Q2BDV1_9BACI/80-462
D1C7X6_SPHTD/97-469
D8JJZ2_ACISD/100-449
E2Z889_ENTFL/86-476
G2A5J9_ECOLX/67-441
H6CEZ1_9BACL/86-469
D4YQZ5_9MICO/78-415
E7UMV0_ECOLX/96-479
H2X3J6_CAEJA/1-213
F7K8J0_9FIRM/78-427
G5MUJ4_SALET/165-339
H3QFF8_BRUAO/73-437
H5IZV0_ECOLX/77-457
B8HC89_ARTCA/84-484
A8F7C9_THELT/63-428
D3UTV1_CHLTS/66-388
F4BYT8_METCG/90-450
E9WE18_ECOLX/77-457
E3ZTM3_LISSE/2-119
H5MS31_ECOLX/77-457
C5EGW0_9FIRM/100-466
D9R382_CLOSW/100-481
A7IJ08_XANP2/80-451
Q5FJS3_LACAC/76-463
A4F974_SACEN/90-457
H1CIY8_9FIRM/72-441
H1SJD9_STAAU/65-413
E2W847_MYCTU/90-473
E2MKF2_PSEUB/71-433
E0H6Q2_ENTFL/81-466
F2L1H5_THEU7/81-514
E6LIH5_9ENTE/105-466
C0Z4R7_BREBN/87-465
Q2G1F5_STAA8/26-118
H4CKC1_STAAU/73-452
A6BP93_YERPE/69-431
A8LH29_FRASN/95-450
F9Y5T8_9RHOB/81-439
A6CQV4_9BACI/2-316
D4MAZ4_9BACT/22-371
C2MGQ6_BACCE/175-500
H8CTE7_CAMJU/62-422
C9CEP9_ENTFC/83-473
H0Q7K9_ECOLI/67-441
A1F8H5_VIBCL/213-431
B8HC65_ARTCA/83-428
A7MSV0_VIBHB/76-457
F4A5J9_CLOBO/81-476
E6GWW9_ENTFL/86-476
B7UQD3_ECO27/81-464
G9R9R6_9ENTR/104-489
E4CBQ1_PROAA/94-478
G6MMU0_STRPN/77-526
H7IYZ5_STRPN/77-526
G0HZ80_HALHT/73-430
G0M0H8_LACPE/71-353
D9WP79_9ACTO/89-443
F3FNX7_PSESX/71-433
D4F4V5_EDWTA/71-419
C9P4F7_VIBME/71-451
C3GH64_BACTU/90-472
C4U8N3_YERAL/77-458
D6GPI3_FILAD/85-426
C7UNY4_ENTFL/83-473
G7LUR1_9ENTR/81-457
H5MSE4_ECOLX/70-259
A5CSF2_CLAM3/85-464
F0E9G8_9PSED/68-411
G6Q3N5_STRPN/76-525
H4ZKB5_ECOLX/67-441
H0TRM7_9BRAD/1-198
Q1V8D4_VIBAL/163-490
Q7CWQ0_AGRT5/98-524
B3YWP4_BACCE/85-447
H4R1F5_ECOLX/97-508
C7U998_ENTFL/78-473
D6I890_ECOLX/78-459
E9UFG4_ECOLX/97-508
E8THL4_MESCW/76-452
D5UAF2_BRAM5/69-456
Q6W118_RHISN/106-455
F9A4B9_VIBCL/99-511
E4H3B9_PROAA/91-475
H3QYK5_BRUAO/73-437
C3L6N1_BACAC/78-461
G8M8E4_9BURK/75-443
Q28QP2_JANSC/79-474
C9BUP6_ENTFC/77-526
H0C8R2_STAAU/65-413
A4TBR3_MYCGI/84-464
C9URT9_BRUAO/68-418
Q3JWQ5_BURP1/65-448
C2I965_VIBCL/67-430
Q7AP52_LISMO/89-477
C1CPN4_STRZT/76-525
G0HUB1_HALHT/102-517
F9Y3P1_9RHOB/72-440
G7QKA1_LEPII/95-449
A1SSD4_PSYIN/71-451
C2J9C4_VIBCL/82-464
C7JMB0_ACEPA/90-481
G5TNW4_ECOLX/73-455
G9A973_RHIFH/80-459
D1Q430_YERPE/73-455
B1LFC9_ECOSM/77-434
F7TZC8_BRELA/116-501
F7K7H2_9FIRM/106-492
B6AQ30_9BACT/78-448
G6GBH5_9FIRM/82-452
F6BYJ2_SINMB/88-456
H4CM63_STAAU/249-538
B3DZ94_METI4/152-558
Q11GY2_MESSB/76-429
D5TLD1_BACT1/65-452
GSIB_SHIFL/70-431
E8R9T6_DESM0/76-454
Q4MPD1_BACCE/178-501
E4BR29_PROAA/91-475
C2YDI9_BACCE/97-485
F3NX61_9ACTO/79-460
E4RPS2_HALSL/243-532
A3P4V5_BURP0/76-444
C3TQX7_ECOLX/163-504
D0SB66_ACIJO/78-513
F4E6I0_BACAM/81-467
C0E085_9CORY/88-474
C7WXF8_ENTFL/81-466
D0ZY98_CHLPP/71-390
Q1V4Y9_VIBAL/78-460
E1TQ41_LACPS/73-461
C4KPS2_BURPE/138-556
H2H598_CORDP/79-452
C4KKQ3_SULIK/82-488
C1CUP1_DEIDV/62-446
H7T747_CAMCO/81-441
A3SDC5_9RHOB/66-424
D6UEC6_STAAU/249-591
H4M2G6_ECOLX/163-504
Q981R2_RHILO/79-438
G9PYZ7_9BACT/388-548
C8UIM9_ECO1A/164-307
Q254P9_CHLFF/76-454
E7GIE0_CLOSY/100-477
D0ZI92_SALT1/77-457
F9PWV9_9STRE/76-525
D1FB27_9RHIZ/62-435
H3QYJ8_BRUAO/81-454
F3DFH9_9PSED/111-522
A5EM46_BRASB/79-458
F4VZQ7_ECOLX/75-455
Q465K7_METBF/97-467
E9A7V0_SALET/73-455
B6YYY9_9RHOB/70-444
Q48R61_STRPM/84-450
E7GKN2_CLOSY/100-462
C6R7W5_9CORY/80-461
G5TU21_ECOLX/164-307
D5XDW3_THEPJ/86-461
H2XA94_CAEJA/2-327
D4XD13_9BURK/86-442
B1LMC3_ECOSM/70-431
B3X861_ECOLX/73-455
C3GD95_BACTU/112-499
C0RL96_BRUMB/117-531
E1JM98_9LACO/72-465
F4GPW8_PUSST/69-444
B5CDB8_SALET/70-431
B4VKQ1_9CYAN/79-493
F9VKX8_ARTSS/114-506
H0LF68_SALMO/81-416
E8BV89_SALMO/163-444
C6JIE0_FUSVA/81-432
C8LYC7_STAAU/73-452
H4IUB3_ECOLX/97-508
H2K0F8_STRHJ/78-464
Q7AA47_ECO57/67-441
Q4MM85_BACCE/82-465
G5TWV5_ECOLX/78-459
C9TYB8_9RHIZ/68-422
F6C2I2_SINMB/70-433
G0PXK8_STRGR/103-489
F5TSX7_9ACTO/95-520
G4PX95_ECOLX/77-434
C3B4D8_BACMY/78-460
Q1QW60_CHRSD/104-514
F0THL9_LACA3/76-462
H4PVG4_ECOLX/164-306
A8MC89_CALMQ/78-490
C4XD18_KLEPN/78-421
H4VF23_ECOLX/1-269
A3K7D5_9RHOB/79-439
H0TCT3_9BRAD/74-442
E7IHW1_ECOLX/77-434
B7QS92_9RHOB/77-444
F9UJE2_9MOLU/388-781
F9B6S7_VIBCL/66-433
E1LAE9_9FIRM/78-460
F3VXW6_SHIBO/77-457
B1MCI6_MYCA9/100-471
D7ZYX0_ECOLX/124-463
B2A0U0_NATTJ/95-451
C9AH18_ENTFC/77-526
G4PWA7_ECOLX/77-457
E4NY74_BIFBP/133-488
F5QD02_SHIFL/54-436
B9JNJ5_AGRRK/79-459
B5NKE4_SALET/97-508
C2H923_ENTFC/103-511
E6IM93_ENTFL/80-472
F5R9Q6_9RHOO/95-441
C9M301_LACHE/108-188
H1DA77_9FUSO/74-424
Q7W4R5_BORPA/65-442
H4YLW8_ECOLX/67-441
D0JP53_YERP1/163-475
G0Q1I0_STRGR/97-479
B3R0R6_PHYMT/135-517
B5NY13_SALET/165-342
C8PSD7_9SPIO/106-486
A9KHF1_CLOPH/89-446
Q7N3X5_PHOLL/81-462
D0KFT7_PECWW/77-458
H4H489_STAAU/249-591
A5MB03_STRPN/17-466
F3VY05_SHIBO/64-445
F2JBC7_HELP9/92-507
F2BKN8_STRSA/81-529
D2PYW8_KRIFD/110-502
C9D1S2_9RHOB/78-455
A7ZZH9_ECOHS/81-464
G9ZYK8_9PROT/41-411
H8C8U1_CAMJU/62-422
Q1V8Q9_VIBAL/76-457
H4VVV7_ECOLX/47-404
G1ZF78_ECOLX/164-306
Q7VU86_BORPE/65-442
Q98MF6_RHILO/80-467
Q8RTF7_OENOE/84-474
E6P5A2_ECOD1/64-445
D7XR06_ECOLX/124-463
H0P838_9SYNC/87-492
B1EHR5_9ESCH/67-441
Q841Z4_9LACT/102-517
Q81AI3_BACCR/92-480
E0GGI5_ENTFL/87-477
E7B7E2_YERE1/83-466
E7T6Q0_SHIFL/81-464
E3GAQ3_ENTCS/97-448
F5M2G1_RHOSH/69-452
C3F066_BACTU/78-461
A3U466_9RHOB/70-474
H7XAM6_CAMJU/62-422
G4QU80_CORPS/91-422
E8R8N4_DESM0/84-445
A6WLR2_SHEB8/59-440
F9AMN3_VIBCL/74-458
E4SZ85_LACDN/77-465
F9JMA2_STAAU/26-118
F2PF62_PHOMO/164-346
D8NKD9_RALSL/107-534
A2RJ53_LACLM/102-517
G0E4I1_ENTAK/97-508
C5BD97_EDWI9/82-465
C9T2I0_9RHIZ/62-435
D8UTV1_9MICC/116-490
H7VNJ3_CAMCO/81-441
C7NVT6_HALMD/178-591
B6A3F4_RHILW/69-435
H4PWX9_ECOLX/70-431
E7IP67_ECOLX/81-464
E6SMF7_THEM7/101-482
G6QY46_STRPN/77-526
F9TNJ2_9VIBR/99-511
C0VJU0_9GAMM/102-518
I1A1Q2_9MOLU/377-760
G7A3N3_VIBCL/64-445
F3REQ3_LISMN/169-495
E9X5W6_ECOLX/1-171
Q8ZTU7_PYRAE/22-272
E8DIQ9_SALMO/87-234
H7QVD0_CAMCO/81-441
G2G2I2_9FIRM/1-146
I0MMF3_SALET/87-450
E0MVG3_9CORY/95-490
A6UC88_SINMW/63-437
E2K2H1_ECO57/96-479
C3WU32_9FUSO/73-418
D8F8B0_9DELT/226-606
G8SWK4_BRUCA/65-448
G1WG75_9ACTN/40-406
E0HVS7_9BACT/20-471
H8LI12_STRPN/77-526
Q48E12_PSE14/67-450
C2TYU2_BACCE/179-502
D0FRI9_ERWPE/66-440
C2I798_VIBCL/99-499
E7VS63_SALMO/97-508
H1X2Y2_LEUCI/77-465
A3XMN0_LEEBM/82-462
E1FD20_9THEO/88-451
F5SAB8_9BACL/84-470
C2PQ52_BACCE/84-465
Q8TRD0_METAC/85-447
F9UBJ0_9GAMM/167-594
D7YTI6_ECOLX/75-455
G9QYG0_9FIRM/69-475
H5E3V3_ECOLX/97-508
H4D2R3_STAAU/1-371
F8Z4Y8_VIBCL/66-429
F9K339_STAAU/75-460
F0FH45_STRSA/76-525
H5IWD4_ECOLX/164-306
I0A556_SALET/163-400
A4EH09_9RHOB/69-423
Q3HKJ7_RHOS4/75-444
A6T3W5_JANMA/68-438
F9YDJ0_CHLTC/66-388
C0GAA3_9RHIZ/87-470
Q0FJT6_9RHOB/73-417
A6T821_KLEP7/78-458
D7DBP3_STAHD/266-724
I0Y3B9_9BURK/87-466
H5W333_SALEN/165-342
C6UWG9_ECO5T/67-441
G3ZXY4_AGGAC/90-131
I1B593_ECOLX/163-502
D1NY33_9ENTR/84-465
F4V7P4_ECOLX/73-455
E9DQH4_9STRE/74-523
A9CGS7_AGRT5/73-435
G9PMX2_9ACTO/105-470
D5WJ69_BURSC/102-451
C1A016_RHOE4/102-458
B9JPK8_AGRRK/77-447
G8U1D9_9FIRM/77-249
E6SCR6_INTC7/108-479
G2NFI4_9ACTO/79-465
Q3K9S5_PSEPF/104-519
A4TQQ3_YERPP/70-390
A9DZ90_9RHOB/70-403
G4LCR2_PSEAI/128-538
E4CIQ7_PROAA/91-475
C1EU42_BACC3/78-459
E8BME5_SALMO/165-337
F4UKF0_ECOLX/70-431
D6DAE1_BIFLN/89-442
H0RW47_9BRAD/85-471
D4MS52_9FIRM/118-490
H6KW36_TREPG/84-461
O50117_PYRHO/273-713
Q12H88_POLSJ/75-438
F3LP13_9BURK/69-452
D2PQ48_KRIFD/86-433
C3P1L4_BACAA/168-494
H0A1X9_9PROT/82-497
C3RIM2_9FIRM/69-475
F3HGS3_PSEYM/80-450
C7KHA2_ACEPA/75-467
E8AZT1_SALMO/80-461
Q5E711_VIBF1/94-493
D0FS77_ERWPE/77-458
B5PC27_SALET/64-446
G6ESG9_LACDE/76-101
F3DUQ0_9PSED/80-458
A9EKR0_9RHOB/97-448
Q0P844_CAMJE/62-422
G5L182_STRSU/82-443
A3YBX9_9GAMM/166-525
H7VCG7_CAMCO/81-441
H5DJ02_ECOLX/47-404
Q327S2_SHIDS/73-455
D5SXG3_PLAL2/423-770
F5TQB3_9ACTO/97-484
E7I717_ECOLX/67-441
E3XTT3_ECOLX/75-455
Q2K0I3_RHIEC/86-529
G9ZX35_9PROT/82-449
I0W208_9STRE/75-521
H3ZU96_STAAU/249-591
E5TTV8_STAAU/75-460
Q5FHR9_LACAC/76-462
Q8Y5L4_LISMO/169-495
B1QUN0_CLOBU/78-456
H6CS25_9BACL/93-443
H7TTH4_CAMCO/81-441
G0GDC0_9SPIO/74-447
A0P1D2_9RHOB/65-425
H0LSP8_SALMO/73-455
H4IJJ5_ECOLX/70-441
F9HHF8_9STRE/77-526
B2HZG1_ACIBC/84-521
H1EQ37_ECOLX/75-455
C0XKD3_LACHI/2-56
D8ECU2_ECOLX/77-434
A9AYQ9_HERA2/121-498
H8GVR2_DEIGI/84-485
H8DIX5_9ENTR/83-467
H5GQX9_ECOLX/78-459
D9UYR7_9ACTO/84-463
C0RRM2_BORBG/74-450
F3T965_STAAU/90-491
G9VKZ6_SALMO/165-337
G8SWG7_BRUCA/117-531
D4QQW6_ENTFC/83-473
C3GVF3_BACTU/84-465
G7LQF3_9ENTR/90-465
F9SAT9_VIBSP/162-499
B4TMD4_SALSV/165-342
SGRR_ECOL6/163-502
C3ANJ5_BACMY/95-483
C2S0H5_BACCE/82-465
G2BJQ0_ECOLX/164-306
F3G3M7_PSESJ/70-461
H7MPV8_STRPN/75-521
H1SSQ3_STAAU/65-413
Q1GBN6_LACDA/76-461
G3ZK41_AGGAC/63-438
F6EHA3_AMYSD/76-439
H4V7H5_ECOLX/64-446
C2MLW6_BACCE/78-460
E3DMN4_HALPG/71-431
Q1D1Y7_MYXXD/92-373
G6KLM5_STRPN/77-526
H7CPI3_LISMN/83-474
Q73EZ2_BACC1/84-465
C9X5M4_SALTD/80-461
E8AKL5_SALMO/97-508
C7QTQ6_CYAP0/92-460
B3AMG2_ECO57/164-306
Q3D3X2_STRAG/61-436
G0M598_LACPE/17-462
Q8Z585_SALTI/97-508
G7LW98_9ENTR/82-463
E0Q7T3_9BIFI/94-473
F5P9Z6_SHIFL/1-303
E3XMS8_ECOLX/81-464
D6TZD4_9CHLR/83-481
G7V1A8_LACRH/74-458
E6EST1_ENTFL/103-511
F3QA00_9ENTR/70-213
F3EHG3_PSESL/1-269
Q1CG49_YERPN/98-508
G6WDU9_STRPN/77-526
D8KP45_CORPF/489-542
Q7WLD6_BORBR/112-608
C2XX12_BACCE/95-482
Q986I3_RHILO/1-350
B5ZWT8_RHILW/104-524
Q6GCR7_STAAS/249-591
H5RKK0_9NOCA/85-459
H0D6D8_STAAU/26-118
C2Z6F7_BACCE/78-461
E1DBI7_VIBPA/78-459
C9XVM5_CROTZ/163-470
B5PRT0_SALHA/64-446
B3ZUT5_BACCE/168-494
B2SF27_FRATM/72-466
G6F7Y1_LACDE/4-330
E6GN68_ENTFL/103-511
Q6N6G9_RHOPA/82-491
B3DUT1_METI4/93-470
H1RET9_SALMO/70-431
D9VGR6_9ACTO/83-473
F3RPP4_VIBPA/107-489
E2KID3_ECO57/96-479
Q2RVR5_RHORT/76-455
H8JPB5_MYCIT/105-480
Q6ARZ9_DESPS/64-430
E8AGG1_SALMO/163-444
B6HZQ2_ECOSE/164-306
B5XX19_KLEP3/74-452
B0UKA3_METS4/77-444
D6ZDI7_SEGRD/78-421
C3A762_BACMY/203-527
H7IA09_STRPN/77-526
D9XKV7_9ACTO/83-444
D0PLT3_BRUSS/68-199
E0G0U0_ENTFL/1-76
D2NHZ0_ECOS5/81-464
Q1R132_CHRSD/74-450
C7V9I5_ENTFL/84-474
A8GF40_SERP5/82-463
A9IX95_BART1/79-452
G6ZKC9_VIBCL/66-429
C5Q3T9_STAAU/1-79
I0BCJ1_9BACL/82-446
F2ZD24_9PSED/68-451
I1AV62_9RHOB/78-435
E8S4D1_MICSL/81-478
B6XX80_9BIFI/129-492
F7MYG4_ECOLX/97-508
C2VMZ0_BACCE/84-465
G2AEP1_ECOLX/1-303
D0DI11_9LACO/105-225
G1YWC8_ECOLX/73-455
B1GKC9_BACAN/89-476
A1KI67_MYCBP/136-513
B0PCD3_9FIRM/85-448
G2S573_ENTAL/71-453
D4EZD5_ENTFL/103-511
F3JTF2_PSESZ/2-335
B9DWL5_CLOK1/82-459
F9BLH5_VIBCL/67-430
E6TQF3_BACCJ/173-517
H8ZYL3_STRPN/2-414
Q99XV9_STRP1/82-448
G2BN38_ECOLX/50-407
D8IDB0_BRAP9/64-450
F7PL55_9EURY/110-495
G8SSG4_BRUCA/1-78
E7YCR2_SALMO/80-461
D4YJK1_9MICO/85-467
G5UJC6_ECOLX/70-431
A3IB66_9BACI/83-455
C4WKG8_9RHIZ/77-456
D4YRH2_9LACO/2-123
E6HYB5_ENTFL/86-476
C2LLC2_PROMI/69-433
C2W562_BACCE/87-470
G7AY77_VIBCL/163-381
E1HIJ8_ECOLX/97-508
C2QPT0_BACCE/82-465
Q8FWB8_BRUSU/65-448
F4TZU5_ECOLX/73-455
B1M2H8_METRJ/69-447
D3D2T8_9ACTO/95-477
Q3DE81_STRAG/74-449
G9ZWV0_9PROT/75-457
F5WQE1_STAAU/75-460
D8H396_BACAI/85-447
D6DCW5_BIFLN/80-464
Q8G4J5_BIFLO/80-464
H4FCW3_9RHIZ/72-448
E7PJY5_PSESG/71-426
C7NKJ0_KYTSD/96-510
G7U3N2_CORPS/70-410
Q1M4X4_RHIL3/107-482
F7TNQ0_PASMD/69-451
A8S4Y7_9CLOT/104-477
F4DAL7_AERVB/86-453
D4Q7H6_LISMN/169-495
D8GAC7_LACCZ/74-462
F5LIP5_9BACL/93-452
F2C8W6_STRSA/81-375
C9MGG0_HAEIF/75-462
Q67T80_SYMTH/95-462
G0EN99_BRAIP/71-458
H4WXE2_ECOLX/67-441
F5TBM9_9FIRM/78-332
C8MA20_STAAU/73-452
D2B656_STRRD/107-474
A3GYC4_VIBCL/82-464
B3GZF6_ACTP7/83-465
F9BHL9_VIBCL/66-433
H9UWQ8_ECOLX/75-455
C8XJP2_NAKMY/103-475
H4UQI9_ECOLX/67-441
D6XRC5_HELPV/92-507
Q609H0_METCA/161-593
G7LV75_9ENTR/76-447
H0TT40_9BRAD/102-479
E1M9E2_9STRE/76-523
A5W164_PSEP1/101-513
A8FTW3_SHESH/65-425
D7H780_BRUAO/117-531
D0KFZ0_PECWW/84-466
A6X068_OCHA4/77-456
A1SXD5_PSYIN/94-466
F3ZEN1_9ACTO/99-475
B1EN44_9ESCH/77-457
F5RX74_9ENTR/73-455
Q1WR10_LACS1/72-465
H5LKV0_ECOLX/77-457
H3PCQ5_BRUAO/68-422
H0HG80_RHIRD/80-459
A0NXI4_9RHOB/75-454
F7YDM9_MESOW/110-474
C0GHX5_9FIRM/41-419
A1A0M7_BIFAA/129-461
H7SUY9_CAMCO/81-441
G7BMP3_VIBCL/64-445
A6XT26_VIBCL/213-430
F9RAJ1_9VIBR/78-462
E2MTS0_9CORY/170-504
Q04UC1_LEPBJ/107-489
D8EJB3_ECOLX/124-463
D6AKX9_STRFL/319-484
E2UWD6_MYCTU/90-467
Q11PD2_CYTH3/86-494
A8FNP2_CAMJ8/62-422
C0D6L3_9CLOT/124-472
B9J7V2_AGRRK/67-449
A3PR76_RHOS1/82-441
Q3ITR3_NATPD/163-522
H8D8D2_ECOLX/78-459
D4BPC4_BIFBR/81-465
B1L933_THESQ/68-520
F9Y8S3_9RHOB/73-469
G8LDM6_ENTCL/78-458
E6DXM2_PROAA/97-484
F2CEJ0_STRSA/75-450
E8QT85_HELPW/93-508
D1C0G7_XYLCX/86-453
H8WIR7_CHLTH/146-594
E8JYS5_9STRE/75-521
D1RXT5_SEROD/73-455
F5VN48_ENTSA/78-458
C4HYN7_YERPE/165-359
H9UBI5_FERPE/67-522
D3NRN6_AZOS1/96-507
C5VNX2_CLOBO/77-408
D5GZD1_LACCS/76-469
A3TVM3_9RHOB/119-538
A3TIW0_9MICO/37-395
F4TZL2_ECOLX/67-441
F6F5Z5_CHLPS/73-393
D4DW93_SEROD/165-463
E9X0E9_ECOLX/67-441
E4JDQ2_ENTFC/96-511
F7SLD1_9GAMM/64-431
H5IGB6_ECOLX/70-431
I0HF73_ACTMI/89-458
F2A8U4_RHIET/74-440
C9VF97_9RHIZ/117-531
Q396E5_BURS3/163-490
Q8XZL5_RALSO/73-435
E0FAV5_ACTPL/93-434
C4SX08_YERIN/165-361
Q9K5J9_BORAF/72-447
Q98BN5_RHILO/107-527
E1W3I6_HAEP3/75-462
H0TBH0_9BRAD/26-386
Q9KT14_VIBCH/82-464
F1UMQ4_PROAA/86-454
F3KI84_9ARCH/18-267
E9VIU0_ECOLX/164-305
H2IP90_RAHAC/91-448
Q1RC35_ECOUT/84-464
C5BY73_BEUC1/104-462
A0YL83_LYNSP/84-488
C6B639_RHILS/73-433
I0G0R1_9BRAD/72-454
I0J8T8_STRPN/1-142
E6WMC0_PANSA/74-457
H5B5L2_ECOLX/164-307
E0DIH2_9CORY/151-515
C7ZTK4_STAAU/249-591
H4UIY1_ECOLX/47-404
E7XD57_SALMO/97-508
C9RLA2_FIBSS/90-486
D4LIM7_9FIRM/81-452
B1AJJ7_UREP2/386-759
H9UGG0_9SPIO/77-429
E7JWS9_SHISO/81-464
C6JMP8_FUSVA/76-440
D9XQR9_9ACTO/327-468
B5IZK4_9RHOB/91-445
D8KQ37_CORPF/21-385
C1D2P5_DEIDV/83-486
F8FTN8_PSEPU/127-540
B1QZ37_CLOBU/79-465
C5NW21_9BACL/80-439
H0R9G2_9ACTO/87-462
H5LKR0_ECOLX/1-56
E7IN02_ECOLX/78-459
C7VBF2_ENTFL/77-462
A9WMS0_RENSM/3-99
Q7MLW7_VIBVY/94-497
G6QRH8_STRPN/77-526
H0U8K3_BRELA/91-452
A7A4L5_BIFAD/129-480
B5CKL0_SALET/175-383
A5YTV2_STROR/87-533
D8I9Q8_BRAP9/67-455
B1SGB3_9STRE/85-475
C3CLU3_BACTU/98-486
G8LV71_CLOCD/78-465
C6B562_RHILS/106-455
E4DT17_PROAA/73-428
B0Q7Z9_BACAN/86-469
B2PUR3_PROST/89-471
H4DQV5_STAAU/90-491
E1P6T6_ECOAB/96-479
E8N2Y6_ANATU/147-554
D6B4P3_9ACTO/83-463
A8A044_ECOHS/77-434
Q9R6E0_RHIRD/83-439
E3DH36_ERWSE/69-452
C3XJM6_9HELI/94-504
G2EMS7_CORGT/76-448
E0WU24_9ENTR/77-151
Q6HPI8_BACHK/76-454
I0J979_STRPN/75-384
D2UWB9_STAAU/65-413
H0UCC7_BRELA/89-465
Q92RW0_RHIME/68-451
D3LMI4_MICLU/108-539
D0RE24_9RHIZ/65-448
C0R055_BRAHW/69-456
C2VS55_BACCE/86-468
D6SWV9_GARVA/141-517
E7IPN2_ECOLX/67-441
H4V0C1_ECOLX/47-404
D7WTY1_9BACI/88-441
H0BIK8_9ACTO/72-439
F5W4M7_STAAU/26-118
E6WK74_PANSA/71-430
A9CKY0_AGRT5/77-447
D0AU11_BRUAO/65-448
Q2K1I1_RHIEC/94-444
D2TQN7_CITRI/75-446
F1YXR9_9STRE/82-473
G8PNB4_PSEUV/78-431
F3UCQ1_STRSA/74-521
G9APQ3_PANAN/98-508
B8E3C2_DICTD/80-521
G2BNL1_ECOLX/1-269
F3JFA3_PSESX/105-520
B9NMP1_9RHOB/97-447
E0FME0_ACTPL/81-463
D5CVZ4_ECOKI/164-305
D4CL82_9FIRM/132-522
H1T6F3_STAAU/8-139
B1LTM0_METRJ/74-453
F0D198_SALMO/70-431
Q8ZKX2_SALTY/164-371
Q5LT71_SILPO/79-447
E1EH84_VIBPA/76-457
F3Z9B2_9ACTO/83-469
E3XR52_ECOLX/97-508
A9U7Y5_PHYPA/92-354
H1RED9_SALMO/164-371
C6A1A0_THESM/83-491
F3SSD7_STAWA/69-436
H4PBK4_ECOLX/54-436
A9WMR8_RENSM/2-111
D7UJ54_LISMN/78-470
C9XZY8_CROTZ/80-441
B0GBZ3_YERPE/165-359
Q8U3U8_PYRFU/72-462
B8H7U8_ARTCA/89-459
E8UG01_TAYEM/78-465
Q1LNI5_RALME/74-436
F3J5Q7_PSEAP/71-433
E7PW62_STRDY/82-448
C7LI61_BRUMC/117-531
H5VMM0_SALSE/64-446
H7IWG4_STRPN/75-522
H0MTR6_SALMO/77-457
E7QUE2_9EURY/97-465
A3MRK8_BURM7/80-463
F5WBG5_STAAU/65-413
G2A5T1_ECOLX/54-436
H8HR54_MYCTU/136-513
H1US91_ACEPA/75-467
G9ZZ32_9PROT/71-457
F5Q402_SHIFL/70-451
D4KYY9_9FIRM/111-556
B9JPE1_AGRRK/109-466
E1TNV6_LACPS/76-468
E2XLH6_PSEFL/70-453
H8DJK3_9ENTR/78-460
I0N437_SALET/77-457
E2MTD3_9CORY/71-412
B1F3P7_BACAN/87-441
C2UYE7_BACCE/95-482
A9WTB5_RENSM/85-280
G6XS04_RHIRD/76-444
F4A6F6_CLOBO/59-424
D4CGK8_9CLOT/84-445
B5NGJ2_SALET/70-431
D4JYD9_9FIRM/101-551
G2F8B3_ECOLX/77-434
A5LBE4_STRPN/77-526
C8TJY5_ECO26/73-455
Q1V745_VIBAL/93-496
H5CKK5_ECOLX/77-457
A8F4X5_THELT/86-485
C9T116_9RHIZ/65-448
Q1JDI6_STRPB/81-525
E7XZH3_SALMO/87-450
C9UJV2_BRUAO/76-437
G7HRZ3_9BURK/117-535
G6V6W4_STRPN/76-482
Q095W9_STIAD/605-964
D5RQM6_9PROT/73-456
Q8FPA1_COREF/85-458
C7UEU1_ENTFL/103-511
E9UGI9_ECOLX/84-464
A1KHV7_MYCBP/105-545
B0BRI8_ACTPJ/84-446
B2VBG4_ERWT9/85-434
D9Q771_CORP1/91-422
E6LDX5_9ENTE/104-512
D5GY99_LACCS/96-504
F6BIN9_THEXL/85-467
C0VSX4_9CORY/92-465
C2JNF6_ENTFL/81-466
A9FW27_9RHOB/73-440
A3NJ87_BURP6/76-444
C3BWL6_BACTU/84-466
H3QN49_BRUAO/65-448
D5EGU0_AMICL/72-427
F1XKK1_ECO57/163-504
C9UQB0_BRUAO/108-527
F9KSK4_STAAU/75-305
Q9YFD7_AERPE/315-717
H8F0H9_MYCTE/105-545
D3MLB2_PROAA/73-428
B3X4V7_SHIDY/163-502
E7SC28_9STRE/85-534
E1PJ85_ECOAB/163-502
H1FNC1_ECOLX/96-479
I0SH20_STRMT/77-525
H5Y538_9FIRM/84-455
C8MPH8_STAAU/90-491
D4I6Z7_ERWAE/98-508
H0HJR5_9RHIZ/120-531
C2WLE5_BACCE/90-476
E4M671_9FIRM/99-502
H4D064_STAAU/26-118
E0DV05_9RHIZ/76-437
A4TZS2_9PROT/99-460
G5GYG0_FUSNP/73-418
C6AZ35_RHILS/65-424
D0PGA9_BRUSS/82-449
B6A1K2_RHILW/106-455
A9WYL4_BRUSI/65-448
I0QQ80_9ENTR/85-434
B0GU53_YERPE/73-455
D1ELJ4_9RHIZ/75-444
G2J7F2_9BURK/1-115
C8LB46_STAAU/65-413
G4I4X0_MYCRH/102-500
Q73QP5_TREDE/82-447
E0P6N7_STAAU/65-413
F1ZNU4_ECOLX/54-436
D6AJW0_STRFL/83-445
D8FNP2_LACDE/76-461
Q2J3M4_RHOP2/81-467
D6LIM6_9FUSO/82-432
A9IRM7_BORPD/67-426
E4PTD2_MYCLG/437-807
H5LKR1_ECOLX/70-384
C9VGM8_9RHIZ/73-437
G4PE73_BRUML/108-527
Q4JYN2_STRPN/79-122
D8H980_BACAI/78-461
G9ZXB3_9PROT/77-458
C7V6A4_ENTFL/78-468
F7PQF1_9EURY/260-591
B7DV61_9BACL/105-506
I1AUD4_9RHOB/77-428
D2ZFQ5_9ENTR/71-428
B1FJY9_9BURK/78-446
I0H5Y7_ACTMI/83-473
B6GC89_9ACTN/94-460
A5L6F4_9GAMM/69-505
G5QZ51_SALSE/33-416
C2VEY3_BACCE/97-485
G5I3L9_9CLOT/92-476
D0P842_BRUSS/62-435
A2WIY6_9BURK/229-620
E2MVX5_9CORY/118-504
A8ZWE4_DESOH/117-524
B7ITY4_BACC2/84-466
H8DKQ0_9ENTR/73-455
D7WLY0_9BACI/95-482
F4LJB7_TREBD/82-438
C3DGL7_BACTS/30-413
H2HNW8_CORDP/102-466
B3YYZ4_BACCE/78-459
G9SYL7_ENTFC/96-511
E3ZLG5_LISSE/78-469
F3FG65_PSESX/143-200
F3DWN1_9PSED/71-433
E0HGA5_ENTFL/1-76
Q465A1_METBF/83-445
C9T2J2_9RHIZ/81-438
H3MC54_KLEOX/65-439
C9LMT3_9FIRM/78-443
G9V8G1_SALMO/163-444
F4HDV7_GALAU/69-451
E3F4X7_KETVY/71-424
E9YVU0_ECOLX/73-455
A6UL08_SINMW/105-454
A3GIL3_VIBCL/78-441
C2TCI4_BACCE/31-393
A6X5I9_OCHA4/75-444
D5EH58_AMICL/398-552
B8HAG0_ARTCA/83-440
F3H1A4_PSESX/89-465
C2WY34_BACCE/112-499
A4EK12_9RHOB/75-467
H0CMT8_STAAU/73-452
E9TED2_ECOLX/73-455
H5GR17_ECOLX/77-457
E4IW24_ENTFC/96-511
H0QGK4_ARTGO/114-488
C6WL44_ACTMD/90-479
D5DF12_BACMD/81-444
D6JZS8_9ACTO/64-450
E8JJZ7_9ACTO/83-431
E2M7G7_PSEUB/70-453
C0E443_9CORY/16-355
H4MDL0_ECOLX/75-456
E4RPS2_HALSL/17-110
G9TTX1_SALMO/77-457
F2HW83_BRUMM/1-106
B4EWK8_PROMH/86-467
H5YD19_9BRAD/74-450
F9V1S2_MYCBO/136-513
C4HV04_YERPE/83-466
F7T7R0_ALCXX/73-450
B7I098_BACC7/86-469
H0ARU2_STAAU/65-413
D2SCW2_GEOOG/7-212
B5ML55_SALET/163-404
G8UUR7_LEGPN/164-594
D3FDD3_CONWI/104-454
H0LBH0_SALMO/77-457
E2M862_PSEUB/64-438
H1R7K0_SALMO/163-444
H6N460_GORPV/86-467
E2K4S7_ECO57/77-434
B1G551_9BURK/92-442
C7RF08_ANAPD/120-633
A6FBB2_9GAMM/110-492
C9VET3_9RHIZ/76-437
G2IV25_PSEUL/68-450
E6YGH8_BARC7/74-448
G9VQ34_SALMO/73-455
F5QGC9_SHIFL/121-263
E8GTJ2_SALMO/77-457
A2SRD9_METLZ/85-447
H2HEK2_CORDP/133-491
F2K819_PSEBN/117-466
F3R9Z2_LISMN/78-470
A8FCA5_BACP2/81-462
H1HUX5_9FIRM/85-452
G0SS91_VIBMI/64-445
C1CMK2_STRZP/77-526
E4R2B5_BIFLM/80-464
E9W6K3_ECOLX/164-306
D6GG40_9ENTR/70-441
I0RM86_MYCXE/68-452
C3SP65_ECOLX/67-441
H3WLA5_STAEP/65-413
H1HEH6_FUSNU/78-428
D4MBV6_9ENTE/78-468
C9UJJ9_BRUAO/65-448
G6NF97_STRPN/76-525
D6ZM76_STRP0/75-522
F2I7F5_AERUA/81-465
F2BSC3_STRSA/73-519
Q9PKP9_CHLMU/66-390
F6C286_SINMB/71-446
B8INH3_METNO/70-430
C6YHU4_VIBCL/105-517
Q73BW8_BACC1/82-465
C3K552_PSEFS/78-447
A5WLJ5_MYCTF/105-545
E6GIG0_ENTFL/80-472
A0RX69_CENSY/14-257
B7I5M9_ACIB5/78-513
Q213B9_RHOPB/81-450
G0EBD0_ENTAK/81-439
E7XB45_SALMO/77-457
E4U4D3_OCEP5/64-441
F1V253_PROAA/91-475
H7D6X1_9CLOT/73-304
B1KAP4_BURCC/83-465
C0BPX2_9BIFI/129-481
A0R0E1_MYCS2/75-426
E6LPL6_9FIRM/92-466
E8CH37_SALMO/81-464
H3Y1L3_STAAU/73-452
H3R4W8_BRUAO/76-437
F7VG91_9PROT/72-464
F8FLL2_PAEMK/83-464
H1IDV2_9FIRM/95-445
C2WFE5_BACCE/160-320
G5UMS9_ECOLX/164-307
C7TL16_LACRL/67-455
A9WLS1_RENSM/2-168
G8T6B8_BRUAO/68-422
Q1M5U8_RHIL3/68-453
C0MBT7_STRE4/72-447
D3CWD9_9ACTO/88-467
E1K0P3_DESFR/96-468
E5WSI2_9BACI/1-233
C2JDP2_VIBCL/66-429
H2HNP2_CORDP/83-431
D4IE81_ERWAE/79-462
E9Z0Y6_ECOLX/58-415
C7MY11_SACVD/108-510
B1IXD9_ECOLC/70-431
H4M8N1_ECOLX/47-404
B4A812_SALNE/97-508
H3KXD8_ECOLX/70-441
D0GY22_VIBMI/67-430
E3R7K4_9LACO/86-505
I0G531_9BRAD/77-455
G2MJK2_9ARCH/108-520
E2YKP2_ENTFL/103-511
D9PDF6_ACTPL/81-480
E6KNG4_STRSA/75-521
C3A094_BACMY/78-459
E6GW26_ENTFL/77-473
A6EZ33_9ALTE/76-437
C0ATN3_9ENTR/3-171
H7CYV9_CLOPF/79-302
F2V5Q8_MYCTU/90-473
G5NQ01_SALET/165-337
A7IKR7_XANP2/88-474
E7IBR1_ECOLX/1-152
H3XQN4_STAAU/249-591
D3P115_AZOS1/84-453
D8HFE0_STAAF/73-452
C1B5W5_RHOOB/89-439
E1W6I1_HAEP3/99-441
D7XVJ2_ECOLX/70-431
F8ZWA7_VIBCL/64-445
F4GNF2_PUSST/72-447
H3VWT1_STAEP/73-452
F3FUW8_PSESX/1-158
B0APT1_BACAN/85-471
C2R760_BACCE/90-476
Q57SA7_SALCH/170-344
H0AME2_STAAU/75-460
E9VT93_ECOLX/163-502
B4ENJ4_BURCJ/83-465
E9ZQ93_MYCTU/74-463
F8HV38_LEUS2/75-458
F5YQF7_TREPZ/79-473
H5IZK5_ECOLX/81-464
E0EVE1_ACTPL/84-446
F6C8R9_BIFBA/80-464
F6BNN8_SINMB/71-447
Q57NY3_SALCH/77-457
D3EPU6_UCYNA/92-457
E2CBX8_9RHOB/67-446
G0FQI2_AMYMD/85-470
D9PAM3_ACTPL/69-451
C0T0A3_BORBG/80-455
D3T1S0_NATMM/274-563
G6ULW4_STRPN/76-525
G8WKJ4_KLEOK/81-464
A3SZD8_9RHOB/78-436
Q03H30_PEDPA/74-461
G6PT95_STRPN/1-156
G8SY85_BRUAO/1-78
I0I1K6_9CHLR/175-408
C6B4B5_RHILS/72-440
Q63GY7_BACCZ/109-496
C6GWU2_STRS4/100-507
C2XEU6_BACCE/97-485
OPPA_LACLS/102-517
H4PPE4_ECOLX/75-456
E7VZX8_SALMO/163-444
D4E600_SEROD/83-464
E9DPH5_9STRE/78-468
D6T2X6_STAAU/73-452
G2U413_PSEAI/98-509
C3HLU1_BACTU/98-486
A2SPG3_METLZ/75-444
D8H1C1_BACAI/179-502
Q2C814_9GAMM/77-459
Q28JR1_JANSC/69-459
E6W813_PANSA/162-312
H4BD75_STAAU/26-118
Q7M8T0_WOLSU/70-333
D8HE70_STAAF/65-413
F3H1D9_PSESX/2-352
F8JCI4_HYPSM/101-515
A7HNC4_FERNB/79-479
Q4EP39_LISMN/76-467
E9XDD3_ECOLX/67-441
F1UB94_PROAA/97-484
E2KNB9_ECO57/97-508
D0D280_9RHOB/108-481
A4J1I4_DESRM/82-443
E6I165_ENTFL/81-466
G2ZD55_LISIP/169-495
Q0I339_HAES1/79-481
H4Y699_ECOLX/75-455
A4VXJ5_STRSY/2-347
B3R4Y7_CUPTR/83-448
F9I9M9_ACIBA/84-521
H1FLE6_ECOLX/67-441
Q0SNI2_BORAP/80-455
D2AH92_SHIF2/84-464
D3R074_CLOB3/94-427
C4TSQ7_YERKR/70-441
H1QHX6_9ACTO/324-475
D7XYI5_ECOLX/84-464
A8KJJ6_BURPE/65-448
H4Y3G8_ECOLX/97-508
H2GG66_CORDP/80-452
B6BUM0_9PROT/90-393
F0PIB3_ENTF6/81-470
A3S9H0_9RHOB/68-417
G9TQS3_SALMO/163-444
Q02KV4_PSEAB/111-521
C2D0U4_LACBR/74-463
F7R1Z4_9LACO/83-468
E0GQN8_ENTFL/1-76
E0G0T9_ENTFL/75-221
G5RMT7_SALET/175-407
Q316H4_DESDG/91-454
Q7VJ33_HELHP/59-440
B1L968_THESQ/120-551
A1B1F9_PARDP/82-449
A6AYX0_VIBPA/55-436
E7YCS5_SALMO/77-457
G6HEB0_9ACTO/89-493
A4WUI2_RHOS5/102-466
B1QQ80_CLOBO/88-443
B9LXK6_BORBG/71-447
Q0PRU9_VIBFU/82-464
B2A0S3_NATTJ/265-582
G6YFM4_9RHIZ/1-142
G9RFR4_9ENTR/65-439
G5NV84_SALET/128-491
E7WK13_SALMO/80-461
B7A384_ECO57/77-457
F7XBG0_SINMM/88-456
A8F7V8_THELT/64-419
G7TZE8_CORPS/95-494
B5FBD5_VIBFM/103-490
C4U6H5_YERAL/98-508
Q7TVZ7_MYCBO/75-464
A9EFD5_9RHOB/1-271
Q6G2I2_BARHE/80-456
G9AXR5_PANAN/67-432
C3NAJ5_SULIY/54-283
H3NIF8_9LACT/73-422
A4MWL1_HAEIF/84-227
I0UE61_BACLI/81-464
A3K3D6_9RHOB/66-506
H2FPG5_CORPS/89-479
A1R7M8_ARTAT/159-548
E7PJV3_PSESG/68-451
C7UEV7_ENTFL/81-466
C7WMY7_ENTFL/77-473
E1M876_9STRE/51-497
C9X7S2_SALTD/56-438
H4LNJ9_ECOLX/77-434
D6AU88_STRFL/83-468
Q12AJ3_POLSJ/79-453
E2NW09_9FIRM/72-449
D4HYP7_ERWAC/85-434
D3F8E1_CONWI/104-431
E3DX37_BACA1/84-465
D9WJ74_9ACTO/95-449
D5P0L3_CORAM/77-459
B9IX87_BACCQ/78-461
H0MFW4_SALMO/77-457
G9XMW1_DESHA/80-468
H3U9X7_STAAU/26-118
B0HWK7_YERPE/79-461
E0SSZ8_IGNAA/88-494
G7UF50_PANAN/83-467
G6EUM8_LACDE/77-120
A9KHT3_CLOPH/85-473
H3MRD3_KLEOX/81-438
D4M386_9FIRM/81-441
B2JIP1_BURP8/85-468
H4VF64_ECOLX/65-445
Q7CVF6_AGRT5/74-439
H8NM53_RAHAQ/74-447
H2GRV2_CORDP/133-547
G9RHL6_9ENTR/78-458
D7HZE0_PSESS/80-458
B3YEL0_SALET/77-457
E6J573_9ACTO/97-457
I0XE56_STAAU/1-152
G5GTH0_FUSNP/60-414
G8UB54_BACCE/84-465
H2FYF5_OCESG/90-478
F7R1Z6_9LACO/77-462
G6XD50_MYCAB/54-426
H5NFT5_ECOLX/54-436
D6SV96_GARVA/124-500
C2TF02_BACCE/86-468
E1DJ50_VIBPA/76-457
D8JYL1_HYPDA/100-514
E0IZP4_ECOLW/67-441
E8E787_SALMO/165-337
Q89U19_BRAJA/93-473
C2W701_BACCE/90-476
B9K4W1_AGRVS/78-443
F8BRC5_OLICO/77-440
E5R9Z9_STAAG/75-460
E6CS48_PROAA/97-484
F7UGF0_RHIRD/69-435
G4G4V0_9EURY/266-549
D3EAI7_GEOS4/104-468
D4TIZ1_9NOST/90-457
G4I3Y4_MYCRH/76-460
C6WCL0_ACTMD/83-454
F5MCC3_ECOLX/70-451
B8CRE7_SHEPW/75-456
Q1QAU1_PSYCK/100-515
A2SB25_BURM9/138-556
G4R7C8_PELHB/71-461
D6KUX6_SCAIO/122-498
Q9RYR2_DEIRA/62-445
D5RIW0_9PROT/73-455
Q3ZZ43_DEHSC/83-457
E6VKC5_RHOPX/89-458
A6TBI5_KLEP7/75-446
D6LMC6_9RHIZ/118-529
G7C2D8_VIBCL/66-429
C7W499_ENTFL/77-462
A9AUA2_HERA2/68-417
G5R709_SALSE/64-446
B7JJI2_BACC0/78-461
F4TAW0_ECOLX/164-306
G0BR70_9ENTR/98-508
E5YGQ0_9ENTR/103-512
C7QZ07_JONDD/80-508
APPA_BACSU/87-465
C9TAE5_9RHIZ/117-531
A9EZ65_9RHOB/1-233
C2NKY7_BACCE/109-497
H3QFF1_BRUAO/81-454
E2Y5C0_ENTFL/87-477
B7RGJ0_9RHOB/79-455
E7MRX8_STAAU/26-118
C5BFP3_EDWI9/82-463
H8HCC9_STRPY/78-522
E4E8Q1_PROAA/73-428
C2NZR3_BACCE/80-460
C8U703_ECO10/81-464
Q92T30_RHIME/110-531
A5UJX7_METS3/77-446
H6RUB9_BLASD/86-469
D6L9R4_9FUSO/83-447
E7RF59_9BACL/113-516
B5UR20_BACCE/78-461
A3V770_9RHOB/125-530
C2VB43_BACCE/90-476
C5JB42_9BACT/98-509
C2RXT7_BACCE/84-465
I0LSW6_SALET/97-508
E7XV85_SALMO/77-457
G4RA04_PELHB/78-463
D3A868_NEISU/93-506
B3BXT3_ECO57/70-431
D4LVP8_9FIRM/75-443
A6B8B1_VIBPA/93-496
G7SN71_STRSU/100-507
A4WM31_PYRAR/24-273
B8G386_CHLAD/114-507
H8L8L7_ENTFU/96-511
Q8G3D8_BRUSU/108-527
I0I242_9CHLR/187-599
A4GU89_STRIN/76-525
Q316S0_DESDG/88-453
H5ATK8_ECOLX/47-404
E7WXQ5_SALMO/163-444
F9JYH5_STAAU/73-452
F0JZD9_LACD2/78-467
D2NPQ8_ROTMD/125-488
E6NF73_HELPI/90-505
I0QYN3_9ENTR/95-466
B1JBN5_PSEPW/111-522
H4QB17_ECOLX/163-504
Q4A0J1_STAS1/66-414
H3PUR3_BRUAO/3-185
F3EXG4_9PSED/111-522
F9NEB3_9ACTO/100-471
F7TC41_PASMD/76-478
E8VX58_VIBVM/102-537
G2JGS3_ACIBA/64-501
Q1YT92_9GAMM/100-483
D6HW60_ECOLX/78-459
B8HBN2_ARTCA/85-466
H4ZKJ7_ECOLX/73-455
B5FUL4_SALDC/77-457
F6AGL8_PSEF1/77-447
D1RNQ2_SEROD/70-431
G0C5K0_9ENTR/72-453
C6DGX7_PECCP/83-466
H3P005_LACPN/73-461
C2RM23_BACCE/90-476
D1CUV0_9RHIZ/108-527
H0GAQ5_RHIML/69-423
I0MKG2_SALET/70-431
D9P280_STRPN/77-526
C7HS00_9FIRM/93-475
G4IGZ5_9EURY/109-485
F4CK21_PSEUX/90-460
Q11F15_MESSB/77-437
B6I176_ECOSE/97-508
E6H6B9_ENTFL/87-477
G5RBN2_SALET/165-342
B0BRM2_ACTPJ/69-451
D3FAN7_CONWI/91-442
E7NVW7_TREPH/75-448
B1GHU7_BACAN/86-469
G4PS06_ECOLX/97-508
C9PCG1_VIBFU/65-447
Q1WRJ7_LACS1/74-459
B8ICG7_METNO/101-521
G8PQ17_PSEUV/74-454
E6GQB9_ENTFL/77-473
A5M3P8_STRPN/77-526
B1LVW5_METRJ/126-546
D6SVH3_GARVA/78-463
E8DD59_SALMO/165-337
O50927_BORBU/72-448
A9EZ61_9RHOB/67-182
G5WFN1_ECOLX/164-307
D6J418_STAAU/249-591
A7JSB6_PASHA/86-468
G9ZUY3_9PROT/44-418
H1Q7K6_9ACTO/83-433
G9VQP6_SALMO/165-337
A5TTC2_FUSNP/84-449
H1KZY9_9EURY/84-447
H4IYL0_ECOLX/54-436
F9JQS9_STAAU/73-452
F0L086_YERE3/70-441
E0TEV5_PARBH/63-444
H4CKP6_STAAU/75-460
E8FD21_SALMO/81-464
B6A4I4_RHILW/81-452
E6F9C0_ENTFL/86-476
H1CGH6_9FIRM/102-497
C7Q6W4_CATAD/117-505
D6KUX7_SCAIO/135-510
E9WGM4_ECOLX/97-508
C2DGD0_ENTFL/87-477
E8DUB1_SALMO/165-337
A8T8Z1_9VIBR/92-474
C2NT87_BACCE/112-499
C2TAL6_BACCE/84-466
Q7BV15_STRPN/76-525
B5QNN1_LACRH/80-476
D1CFB0_THET1/131-509
G2TBP6_RHORU/72-441
H5HVS0_ECOLX/67-441
A8GHD9_SERP5/68-450
F9VVJ3_9ACTO/100-457
C3WAQ0_FUSMR/72-424
D2PU06_KRIFD/121-506
F7VH81_9PROT/42-409
C4S4P4_YERBE/83-466
E7YEY3_SALMO/165-337
C4HVG5_YERPE/77-458
D0PFP1_BRUSS/65-448
G5HLV3_9CLOT/91-449
E7K6B5_SHISO/67-441
C3A2R8_BACMY/87-470
C8TJR5_ECO26/67-441
H0NKB6_BACCE/78-460
B5WGH7_9BURK/77-449
Q2KV60_BORA1/65-437
F1WD19_MORCA/80-523
H0I882_9MYCO/87-471
F9YBF2_9RHOB/70-443
E3YJL9_LISMN/76-467
C7ULE8_ENTFL/86-476
H3VQJ7_STAEP/65-413
E2YZM5_ENTFL/83-427
D3L5A7_9BACT/3-316
C2QE21_BACCE/84-466
C0WNZ8_LACBU/76-460
G4ITB0_9RHIZ/100-514
Q6L5T5_STROR/87-533
E4DYC7_PROAA/94-478
E4SV89_LACDN/100-512
C2YKZ0_BACCE/84-466
F0JWZ8_ESCFE/1-165
E1R144_SPISS/97-477
D8KH43_LACLN/65-230
Q6HFL4_BACHK/95-482
H8AMG4_CAMJU/62-422
D6YQX9_PANVC/78-468
E7BA29_YERE1/164-516
H1DVK1_ECOLX/78-459
G9Z6N3_9ENTR/80-462
B7GRY1_BIFLS/104-488
G9XV63_DESHA/88-473
Q692J8_STRPN/84-270
D0P6A4_BRUSS/76-437
B0A061_YERPE/79-461
H4HRN9_ECOLX/163-502
Q986Q9_RHILO/71-425
E4RIU5_HALSL/69-458
E4SWN1_LACDN/75-461
G4G4V0_9EURY/9-134
Q81VK8_BACAN/78-459
C2HQ76_LACAI/86-505
E6V658_VARPE/77-439
H4RV44_ECOLX/47-404
D1C963_SPHTD/135-497
Q3ELI5_BACTI/1-133
B5Q7B5_SALVI/64-446
C0E7U2_9CORY/92-451
B5P0E8_SALET/88-469
D8FNW1_LACDE/4-87
F7T015_ALCXX/62-444
H0E1Q1_9ACTN/100-468
C2KFZ6_9LACO/105-259
H3XZS3_STAAU/1-371
C6C5N7_DICDC/82-458
C0G7K5_9RHIZ/82-465
Q2K1V9_RHIEC/84-463
D0GB34_BRUML/65-448
C7V5I7_ENTFL/83-473
B1ISD6_ECOLC/75-455
D2MUW2_CAMJU/62-422
D8ESB2_ECOLX/1-269
Q9HMI3_HALSA/95-467
F4ED27_STRSU/100-508
D7AXK3_NOCDD/103-491
E6WMA6_PANSA/77-454
G6IUF5_LACRH/100-511
D7JMX3_ECOLX/96-479
A8MF86_ALKOO/87-460
C0T0A2_BORBG/72-447
A9K9A2_BURML/138-556
H1G5W6_9GAMM/146-534
C9MH13_HAEIF/78-481
G5EUU8_9ACTO/94-478
E6GN53_ENTFL/81-466
E7UK44_ECOLX/97-508
H4XBB9_ECOLX/54-436
C4IVT6_BRUAO/65-448
H5SLA8_9CHLR/83-464
D7AXA9_NOCDD/101-481
E8I8A6_ECOLX/163-502
G4AVE9_AGGAC/77-479
A6A0K3_VIBCL/82-464
[truncated: 145,678 more chars]
