# Supplementary material for: Contact prediction is hardest for the most informative contacts, but improves with the incorporation of contact potentials
Source: PLoS One. 2018 Jun 28;13(6):e0199585. doi: 10.1371/journal.pone.0199585 (PMC6023208; doi:10.1371/journal.pone.0199585)
Supplement: S1 Data — Each file in the ‘alignments’ directory herein corresponds to a protein family’s alignment and contains the accession number and sequence range of each sequence in the alignment. (TAR.GZ) [file pone.0199585.s001.tar.gz › alignments/AIRS_C]

A0A547_CHICK/606-775
A0B365_BURCH/178-356
A0B778_METTP/162-303
A0B852_METTP/164-306
A0B8K7_METTP/169-330
A0B908_METTP/241-392
A0D3J4_PARTE/378-549
A0FH44_SHIBO/176-340
A0JSB9_ARTS2/223-380
A0JSB9_ARTS2/602-749
A0JXX1_ARTS2/171-318
A0K1E1_ARTS2/184-358
A0K4F6_BURCH/153-302
A0K838_BURCH/463-623
A0K838_BURCH/860-1032
A0KJ51_AERHH/491-651
A0KJ51_AERHH/887-1030
A0KL75_AERHH/162-313
A0KNG5_AERHH/147-301
A0KU67_SHESA/148-304
A0KUK6_SHESA/429-589
A0KUK6_SHESA/824-967
A0KWD0_SHESA/165-318
A0L3Z7_MAGSM/160-320
A0L4Y0_MAGSM/430-590
A0L4Y0_MAGSM/826-967
A0LA92_MAGSM/170-345
A0LAJ3_MAGSM/163-313
A0LFD0_SYNFM/434-587
A0LFD0_SYNFM/827-981
A0LIX8_SYNFM/157-318
A0LNE9_SYNFM/174-344
A0LNS2_SYNFM/134-314
A0LQH9_SYNFM/162-315
A0LV96_ACIC1/136-278
A0LWN3_ACIC1/175-344
A0LWN6_ACIC1/211-368
A0LWN6_ACIC1/588-728
A0LYL0_GRAFK/182-384
A0M079_GRAFK/380-537
A0M079_GRAFK/772-908
A0M637_GRAFK/165-330
A0NKK8_OENOE/227-393
A0NKL0_OENOE/210-367
A0NKL0_OENOE/579-717
A0NME7_9RHOB/154-314
A0NP25_9RHOB/201-357
A0NP25_9RHOB/568-708
A0NTJ9_9RHOB/180-348
A0P1M5_9RHOB/171-323
A0PLA6_MYCUA/218-380
A0PLA6_MYCUA/599-742
A0PLB3_MYCUA/209-378
A0Q1I9_CLONN/1233-1364
A0Q1I9_CLONN/854-1007
A0Q2P5_CLONN/151-306
A0Q507_FRATN/176-347
A0Q8J1_FRATN/431-591
A0Q8J1_FRATN/829-970
A0Q9W6_MYCA1/169-330
A0QAT5_MYCA1/186-355
A0QJB0_MYCA1/158-301
A0QPZ0_MYCS2/317-454
A0QTI1_MYCS2/169-330
A0QUP0_MYCS2/181-335
A0QV00_MYCS2/177-318
A0QVV1_MYCS2/183-336
A0R4D8_MYCS2/182-352
A0R4G4_MYCS2/218-380
A0R4G4_MYCS2/599-742
A0RG63_BACAH/167-320
A0RM65_CAMFF/137-267
A0RMV9_CAMFF/144-317
A0RNG3_CAMFF/199-355
A0RPG7_CAMFF/167-314
A0RRQ6_CAMFF/171-327
A0RWJ0_CENSY/142-295
A0RWR1_CENSY/171-330
A0RYV3_CENSY/186-339
A0RYV3_CENSY/546-678
A0SPG8_FRATU/431-591
A0SPG8_FRATU/824-965
A0SPG9_FRATU/431-591
A0SPG9_FRATU/824-965
A0SPH0_FRATU/431-591
A0SPH0_FRATU/824-965
A0SPH1_FRATU/431-591
A0SPH1_FRATU/824-965
A0SPH2_FRATU/431-591
A0SPH2_FRATU/824-965
A0SPH3_FRANO/431-591
A0SPH3_FRANO/824-965
A0SPH4_FRANO/420-580
A0SPH4_FRANO/813-953
A0SPH5_FRATT/361-521
A0SPH5_FRATT/754-895
A0SPH6_FRATT/431-591
A0SPH6_FRATT/824-965
A0SPH7_FRATT/431-591
A0SPH8_FRATT/431-591
A0SPH9_FRATT/431-591
A0SPH9_FRATT/824-965
A0XXX2_9GAMM/428-588
A0XXX2_9GAMM/822-968
A0Y4Y5_9GAMM/177-344
A0Y5L3_9GAMM/148-302
A0Y7H2_9GAMM/158-313
A0YCF1_9GAMM/560-738
A0YCH5_9GAMM/431-591
A0YCH5_9GAMM/828-970
A0YE54_9GAMM/179-346
A0YJ34_LYNSP/194-346
A0YNI4_LYNSP/568-746
A0YQC0_LYNSP/170-340
A0YX56_LYNSP/151-310
A0YYV1_LYNSP/202-357
A0YYV1_LYNSP/607-765
A0Z0V9_9GAMM/149-295
A0Z5V9_9GAMM/171-346
A0Z857_9GAMM/427-587
A0Z857_9GAMM/821-952
A0Z8U1_9GAMM/187-353
A0ZAR6_NODSP/191-343
A0ZB25_NODSP/203-358
A0ZB25_NODSP/604-753
A0ZEF4_NODSP/170-338
A0ZHD8_NODSP/151-317
A1A0S1_BIFAA/432-585
A1A5S4_RAT/125-300
A1A887_ECOK1/150-303
A1ABU4_ECOK1/171-347
A1ADZ2_ECOK1/181-349
A1AE88_ECOK1/431-591
A1AE88_ECOK1/821-969
A1AES1_ECOK1/151-301
A1AN51_PELPD/439-589
A1AN51_PELPD/823-971
A1APW4_PELPD/176-343
A1AS86_PELPD/160-317
A1ASQ6_PELPD/162-313
A1AVU1_RUTMC/174-333
A1AW53_RUTMC/420-579
A1AW53_RUTMC/812-955
A1AW74_RUTMC/146-296
A1B5L3_PARDP/168-346
A1B6P9_PARDP/172-324
A1B8Z8_PARDP/177-344
A1BDB8_CHLPD/163-335
A1BEF2_CHLPD/173-326
A1BFX1_CHLPD/202-363
A1BFX1_CHLPD/582-731
A1BJJ3_CHLPD/171-328
A1BLZ6_9GAMA/834-977
A1BM63_9GAMA/825-968
A1C565_ASPCL/449-607
A1C565_ASPCL/868-1021
A1CM61_ASPCL/622-806
A1D042_NEOFI/449-608
A1D042_NEOFI/867-1020
A1DLW2_NEOFI/628-812
A1EJU2_VIBCH/177-344
A1EPA1_VIBCH/431-591
A1EPA1_VIBCH/826-970
A1ERM4_VIBCH/159-315
A1F123_VIBCH/431-591
A1F123_VIBCH/826-970
A1F265_VIBCH/159-315
A1F2G1_VIBCH/177-344
A1HSK8_9FIRM/78-256
A1HSU1_9FIRM/172-328
A1HSW2_9FIRM/179-348
A1HSW9_9FIRM/442-595
A1HTX8_9FIRM/161-315
A1IG91_PHOPO/150-306
A1IG94_VIBFI/149-306
A1ITT5_NEIMA/147-301
A1JKM3_YERE8/430-590
A1JKM3_YERE8/822-969
A1JNS0_YERE8/150-304
A1JQF1_YERE8/169-344
A1JQJ5_YERE8/151-301
A1K2S2_AZOSB/164-318
A1K627_AZOSB/167-344
A1K7H0_AZOSB/427-587
A1K7H0_AZOSB/820-985
A1KC64_AZOSB/174-329
A1KGU2_MYCBP/186-356
A1KMX1_MYCBP/166-278
A1KVP9_NEIMF/147-301
A1KW75_NEIMF/436-596
A1KW75_NEIMF/826-1000
A1R2H3_ARTAT/220-377
A1R2H3_ARTAT/599-746
A1RAF7_ARTAT/153-327
A1RHD7_SHESW/153-309
A1RHR3_SHESW/429-589
A1RHR3_SHESW/824-967
A1RK09_SHESW/164-317
A1RQR1_PYRIL/152-303
A1RR03_PYRIL/164-319
A1RTS2_PYRIL/149-303
A1RYZ9_THEPD/142-276
A1S0M8_THEPD/173-330
A1S0T2_THEPD/153-313
A1S1Z5_SHEAM/172-345
A1S4C2_SHEAM/163-319
A1S670_SHEAM/160-313
A1S849_SHEAM/429-589
A1S849_SHEAM/822-967
A1SLV5_NOCSJ/159-269
A1SPS7_NOCSJ/179-354
A1SRN5_PSYIN/173-349
A1STU3_PSYIN/179-346
A1SU77_PSYIN/162-315
A1SZU0_PSYIN/431-591
A1SZU0_PSYIN/823-971
A1T4F5_MYCVP/354-452
A1T716_MYCVP/161-306
A1T7M6_MYCVP/180-334
A1T7R8_MYCVP/185-337
A1TFD2_MYCVP/206-375
A1TJA1_ACIAC/145-309
A1TNL6_ACIAC/179-351
A1TRS5_ACIAC/439-598
A1TRS5_ACIAC/842-1014
A1TYX4_MARAV/150-299
A1U1V8_MARAV/183-358
A1U3J0_MARAV/431-591
A1U3J0_MARAV/828-974
A1UEB9_MYCSK/161-304
A1UEW9_MYCSK/181-333
A1ULV8_MYCSK/179-348
A1ULW6_MYCSK/218-379
A1ULW6_MYCSK/598-745
A1UNT2_MYCSK/172-333
A1USV8_BARBK/185-356
A1V0J4_BURMS/154-301
A1V4V3_BURMS/462-622
A1V4V3_BURMS/862-1031
A1V9W4_DESVV/440-592
A1V9W4_DESVV/825-971
A1VE19_DESVV/177-346
A1VGV2_DESVV/161-312
A1VME1_POLNA/182-360
A1VNA3_POLNA/447-607
A1VNA3_POLNA/837-1012
A1VNP0_POLNA/179-333
A1VP32_POLNA/190-313
A1VRL5_POLNA/175-343
A1VTI3_POLNA/153-315
A1VYY7_CAMJJ/154-303
A1W1B0_CAMJJ/134-308
A1W2Y4_ACISJ/145-308
A1WA54_ACISJ/179-348
A1WBG8_ACISJ/177-355
A1WFF9_VEREI/149-315
A1WIC2_VEREI/185-361
A1WIR9_VEREI/175-352
A1WNW9_VEREI/433-593
A1WNW9_VEREI/829-1006
A1WUY0_HALHL/176-340
A1WVF9_HALHL/150-304
A1WZ48_HALHL/435-594
A1WZ48_HALHL/825-976
A1ZI58_9BACT/176-392
A1ZMQ5_9BACT/200-356
A1ZMQ5_9BACT/582-726
A2AMN4_MOUSE/192-368
A2BLL4_HYPBU/179-329
A2BNF0_PROMS/152-312
A2BPA2_PROMS/527-722
A2BTX1_PROM5/152-310
A2BUT3_PROM5/527-722
A2BYX2_PROM5/171-339
A2C0D5_PROM1/529-715
A2CCR8_PROM3/529-629
A2P6I8_VIBCH/177-344
A2PAT9_VIBCH/431-591
A2PAT9_VIBCH/826-970
A2PCJ6_VIBCH/159-315
A2PTC2_VIBCH/431-591
A2PTC2_VIBCH/826-970
A2PW20_VIBCH/159-315
A2QEA3_ASPNC/446-605
A2QEA3_ASPNC/863-1017
A2R4I8_ASPNC/622-798
A2RBZ3_STRPG/455-608
A2S5M2_BURM9/154-301
A2SBI1_BURM9/465-625
A2SBI1_BURM9/865-1034
A2SC83_METPP/147-306
A2SG70_METPP/148-302
A2SGN1_METPP/444-603
A2SGN1_METPP/838-1014
A2SHW5_METPP/210-387
A2SJM6_METPP/176-330
A2SLI9_METPP/177-314
A2SPR4_METLZ/170-328
A2SQ70_METLZ/431-584
A2SQD4_METLZ/167-322
A2SQR4_METLZ/164-311
A2SRR1_METLZ/229-382
A2TNZ0_9FLAO/379-535
A2TNZ0_9FLAO/762-906
A2TUN6_9FLAO/182-381
A2TV04_9FLAO/165-329
A2TYR4_9FLAO/165-337
A2TZY6_9FLAO/182-384
A2U1E9_9FLAO/387-544
A2U1E9_9FLAO/778-914
A2VGA4_MYCTU/224-382
A2VGA4_MYCTU/601-744
A2VGA9_MYCTU/186-356
A2VLV0_MYCTU/166-278
A2VSP0_9BURK/182-349
A2VT06_9BURK/153-302
A2VXM3_9BURK/531-691
A2VXM3_9BURK/928-1100
A2W9K6_9BURK/1-97
A2WCF1_9BURK/182-349
A2WGP4_9BURK/178-356
A2WXS1_ORYSI/540-698
A2WXS1_ORYSI/940-1082
A2XZF8_ORYSI/487-645
A2XZF8_ORYSI/884-1029
A3CJZ2_STRSV/439-592
A3CS07_METMJ/171-329
A3CSR3_METMJ/140-273
A3CTR5_METMJ/155-310
A3CUA5_METMJ/160-311
A3CUV8_METMJ/231-383
A3CW08_METMJ/437-590
A3CW08_METMJ/819-955
A3D3S3_SHEB5/164-317
A3D6U9_SHEB5/429-589
A3D6U9_SHEB5/824-967
A3D7C3_SHEB5/153-309
A3DCW1_CLOTH/439-592
A3DEB3_CLOTH/151-308
A3DJT0_CLOTH/155-306
A3DKG6_STAMF/168-322
A3DLS7_STAMF/169-326
A3DPV0_STAMF/160-316
A3EIF5_VIBCH/431-591
A3EIF5_VIBCH/826-970
A3EKC3_VIBCH/177-344
A3EPZ4_9BACT/152-308
A3EU85_9BACT/178-348
A3EVN2_9BACT/193-348
A3EVN2_9BACT/567-701
A3GJN4_VIBCH/177-344
A3GQ43_VIBCH/431-591
A3GQ43_VIBCH/826-970
A3GTV7_VIBCH/10-166
A3GV92_VIBCH/177-344
A3H1R1_VIBCH/431-591
A3H1R1_VIBCH/826-970
A3HUE4_9BACT/158-321
A3HXW5_9BACT/178-379
A3I0Q7_9BACT/161-326
A3I2B8_9BACT/170-346
A3I2I3_9BACT/379-534
A3I2I3_9BACT/766-910
A3I464_9BACI/173-343
A3I466_9BACI/207-363
A3I466_9BACI/576-715
A3IH68_9CHRO/174-323
A3ILG0_9CHRO/198-375
A3ILG0_9CHRO/594-740
A3IR82_9CHRO/170-340
A3IR88_9CHRO/150-310
A3IWC4_9CHRO/584-762
A3J0Z3_9FLAO/182-384
A3J2T2_9FLAO/166-330
A3J6L4_9FLAO/390-547
A3J6L4_9FLAO/781-917
A3JEE0_9ALTE/157-307
A3JGT1_9ALTE/177-342
A3JKU0_9ALTE/574-752
A3JL80_9ALTE/431-591
A3JL80_9ALTE/824-974
A3JPA7_9RHOB/192-359
A3JSA7_9RHOB/199-354
A3JSA7_9RHOB/562-696
A3JYU3_9RHOB/199-354
A3JYU3_9RHOB/562-697
A3K6A0_9RHOB/177-344
A3K8E2_9RHOB/543-712
A3KAG2_9RHOB/166-319
A3KSK2_PSEAE/168-344
A3KYV1_PSEAE/150-301
A3L5K7_PSEAE/177-345
A3LAJ5_PSEAE/168-344
A3LEL3_PSEAE/429-590
A3LEL3_PSEAE/826-973
A3LMI9_PSEAE/177-345
A3LP60_PICST/470-631
A3LP60_PICST/861-998
A3LWV7_PICST/616-786
A3M7V8_ACIBT/424-584
A3M7V8_ACIBT/816-957
A3MA36_ACIBT/147-289
A3MCN2_BURM7/175-353
A3MKH8_BURM7/465-625
A3MKH8_BURM7/865-1034
A3MRD8_BURM7/154-301
A3MSD8_PYRCJ/149-305
A3MWG9_PYRCJ/166-316
A3MXE8_PYRCJ/152-305
A3MYS4_ACTP2/146-301
A3N1X7_ACTP2/166-318
A3N2Y0_ACTP2/432-592
A3N2Y0_ACTP2/827-971
A3NAG7_BURP6/465-625
A3NAG7_BURP6/865-1034
A3NDN0_BURP6/154-301
A3NGN8_BURP6/177-355
A3NW85_BURP0/468-628
A3NW85_BURP0/868-1037
A3NZE3_BURP0/154-301
A3P288_BURP0/206-384
A3PA71_PROM0/152-311
A3PB24_PROM0/527-722
A3PDW4_PROM0/164-304
A3PK40_RHOS1/219-374
A3PK40_RHOS1/582-716
A3PLP8_RHOS1/166-319
A3PQC7_RHOS1/172-351
A3PXS3_MYCSJ/161-304
A3PYC9_MYCSJ/181-333
A3Q6A9_MYCSJ/179-348
A3Q6B7_MYCSJ/218-379
A3Q6B7_MYCSJ/598-745
A3Q880_MYCSJ/172-333
A3Q959_SHELP/169-344
A3QC64_SHELP/153-309
A3QCH3_SHELP/429-589
A3QCH3_SHELP/821-966
A3QDS4_SHELP/162-315
A3RS23_RALSO/158-313
A3RY69_RALSO/187-354
A3RYE8_RALSO/469-629
A3RYE8_RALSO/874-1043
A3S9V8_9RHOB/554-721
A3SB06_9RHOB/177-344
A3SBC1_9RHOB/199-354
A3SBC1_9RHOB/562-700
A3SN22_9RHOB/177-344
A3SQ78_9RHOB/199-354
A3SQ78_9RHOB/563-697
A3SUS1_9RHOB/554-721
A3SWD3_9RHOB/177-344
A3SWS0_9RHOB/199-354
A3SWS0_9RHOB/562-700
A3TPH6_9MICO/458-616
A3TPH6_9MICO/849-992
A3TPJ2_9MICO/179-349
A3TTE8_9RHOB/543-713
A3TXN1_9RHOB/177-347
A3U2V7_9RHOB/199-354
A3U2V7_9RHOB/562-697
A3U7W1_CROAH/374-530
A3U7W1_CROAH/770-901
A3UB97_CROAH/182-384
A3UC43_9RHOB/173-351
A3UCC4_9RHOB/158-318
A3UDW4_9RHOB/206-361
A3UDW4_9RHOB/574-712
A3UJQ7_9RHOB/183-345
A3UU99_VIBSP/432-592
A3UU99_VIBSP/833-983
A3UUU2_VIBSP/177-344
A3UZW0_VIBSP/149-305
A3V4A6_9RHOB/199-355
A3V4A6_9RHOB/562-698
A3V8I9_9RHOB/175-342
A3V944_9RHOB/530-698
A3VAP2_9RHOB/557-728
A3VDF7_9RHOB/200-355
A3VDF7_9RHOB/564-699
A3VJY7_9RHOB/177-343
A3VVZ2_9RHOB/551-722
A3VWC0_9RHOB/177-345
A3W366_9RHOB/199-354
A3W366_9RHOB/564-699
A3WAM0_9SPHN/178-346
A3WCK7_9SPHN/197-353
A3WCK7_9SPHN/571-728
A3WE05_9SPHN/139-263
A3WJC8_9GAMM/153-309
A3WJX3_9GAMM/177-344
A3WP41_9GAMM/431-588
A3WP41_9GAMM/825-971
A3WVL7_9BRAD/202-357
A3WVL7_9BRAD/568-711
A3WWW2_9BRAD/148-302
A3X1K6_9BRAD/178-349
A3X8F9_9RHOB/549-715
A3XBC3_9RHOB/177-344
A3XBX9_9RHOB/199-354
A3XBX9_9RHOB/564-700
A3XHH4_LEEBM/165-328
A3XJK7_LEEBM/182-384
A3XMB6_LEEBM/377-533
A3XMB6_LEEBM/765-905
A3XVK2_9VIBR/432-592
A3XVK2_9VIBR/825-977
A3XZ99_9VIBR/177-344
A3Y0X6_9VIBR/149-305
A3Y7M2_9GAMM/178-344
A3YEZ8_9GAMM/152-305
A3YF49_9GAMM/433-593
A3YF49_9GAMM/823-972
A3YJJ8_CAMJE/134-308
A3YJM2_CAMJE/172-328
A3YL62_CAMJE/154-303
A3YNH7_CAMJE/198-354
A3YNH7_CAMJE/554-707
A3YNR5_CAMJE/198-354
A3YNR5_CAMJE/566-707
A3YRR6_CAMJE/154-303
A3YSA4_CAMJE/134-308
A3YSC0_CAMJE/172-328
A3YUQ6_9SYNE/195-364
A3YW93_9SYNE/172-304
A3YWG5_9SYNE/201-356
A3YWG5_9SYNE/604-759
A3YWI9_9SYNE/159-323
A3YWY9_9SYNE/532-711
A3Z0T5_9SYNE/174-320
A3Z3U8_9SYNE/193-348
A3Z3U8_9SYNE/583-738
A3Z4E9_9SYNE/529-705
A3Z921_9SYNE/170-337
A3ZB50_CAMJE/198-354
A3ZB50_CAMJE/566-707
A3ZCL6_CAMJE/134-308
A3ZCN3_CAMJE/172-328
A3ZDI6_CAMJE/154-303
A3ZGD3_CAMJE/172-328
A3ZGF5_CAMJE/134-308
A3ZI50_CAMJE/198-354
A3ZI50_CAMJE/554-707
A3ZIL2_CAMJE/154-303
A4A086_9PLAN/419-574
A4A086_9PLAN/805-952
A4A1L5_9PLAN/180-353
A4A475_9GAMM/439-598
A4A475_9GAMM/830-972
A4A6E1_9GAMM/154-268
A4A8V3_9GAMM/564-738
A4ACL6_9GAMM/179-346
A4AFY0_9ACTN/178-344
A4AG26_9ACTN/222-379
A4AG26_9ACTN/597-745
A4ANV7_MARSH/165-330
A4AQ93_MARSH/380-536
A4AQ93_MARSH/768-907
A4AVP1_MARSH/182-384
A4BAR6_9GAMM/146-297
A4BDG5_9GAMM/533-702
A4BES8_9GAMM/166-338
A4BFG2_9GAMM/178-345
A4BJD0_9GAMM/411-571
A4BJD0_9GAMM/803-952
A4BNK3_9GAMM/149-304
A4BPN3_9GAMM/433-592
A4BPN3_9GAMM/829-972
A4BQ12_9GAMM/190-343
A4BSN7_9GAMM/180-347
A4BWV0_9FLAO/168-343
A4BXG2_9FLAO/165-335
A4C083_9FLAO/387-543
A4C083_9FLAO/780-914
A4C361_9FLAO/182-382
A4C7Q2_9GAMM/428-588
A4C7Q2_9GAMM/820-967
A4C9F6_9GAMM/148-302
A4CFJ2_9GAMM/177-344
A4CGN3_ROBBH/164-318
A4CHJ9_ROBBH/165-335
A4CNM0_ROBBH/380-536
A4CNM0_ROBBH/769-905
A4CSH6_SYNPV/170-336
A4CT77_SYNPV/530-718
A4CTY4_SYNPV/163-301
A4CWT9_SYNPV/223-378
A4CWT9_SYNPV/613-767
A4E732_9ACTN/96-275
A4E7X9_9ACTN/431-584
A4EA40_9ACTN/167-317
A4EBR4_9ACTN/178-364
A4EFE6_9RHOB/530-698
A4EKE1_9RHOB/199-354
A4EKE1_9RHOB/562-697
A4EKU6_9RHOB/176-344
A4EQR4_9RHOB/177-344
A4ERU7_9RHOB/206-361
A4ERU7_9RHOB/571-707
A4F164_9RHOB/549-717
A4FE77_SACEN/219-370
A4FFK9_SACEN/170-331
A4FMM5_SACEN/163-290
A4FQF7_SACEN/178-346
A4FQH5_SACEN/217-378
A4FQH5_SACEN/597-740
A4FVZ3_METM5/167-309
A4FXR7_METM5/153-273
A4FXT7_METM5/176-345
A4FZP6_METM5/240-388
A4FZR2_METM5/162-314
A4G009_METM5/441-595
A4G009_METM5/823-965
A4G2V3_HERAR/148-303
A4G3D0_HERAR/172-351
A4G5V9_HERAR/450-610
A4G5V9_HERAR/842-1013
A4G8B9_HERAR/202-369
A4GJ93_9BACT/178-337
A4GJN0_9BACT/203-359
A4GJN0_9BACT/571-711
A4HQ56_LEIBR/203-383
A4IDV5_LEIIN/204-384
A4IVX3_FRATW/431-591
A4IVX3_FRATW/824-965
A4IYR3_FRATW/176-347
A4J3X2_DESRM/128-307
A4J721_DESRM/179-348
A4J723_DESRM/196-351
A4J723_DESRM/566-709
A4J8J0_DESRM/158-316
A4JBG3_BURVG/153-302
A4JEZ6_BURVG/463-623
A4JEZ6_BURVG/860-1032
A4JJX1_BURVG/175-354
A4JRG8_BURVG/184-337
A4JRS4_BURVG/190-304
A4KFC2_MYCTU/186-356
A4KPZ0_FRATU/176-347
A4KTA3_FRATU/431-591
A4KTA3_FRATU/824-965
A4LCG7_BURPS/465-625
A4LCG7_BURPS/865-1034
A4LL60_BURPS/175-353
A4MER0_BURPS/182-349
A4MF82_BURPS/144-291
A4MWX9_HAEIF/1-52
A4MWX9_HAEIF/287-432
A4MXC1_HAEIF/145-321
A4MZT6_HAEIF/150-302
A4N025_HAEIF/175-342
A4N2Y9_HAEIF/433-592
A4N2Y9_HAEIF/827-972
A4N3M2_HAEIF/175-342
A4N3V1_HAEIF/148-300
A4N5B3_HAEIF/145-321
A4N7F4_HAEIF/433-592
A4N7F4_HAEIF/827-972
A4N9F2_HAEIF/175-342
A4NAL6_HAEIF/150-302
A4NC79_HAEIF/145-321
A4NF23_HAEIF/432-592
A4NF23_HAEIF/827-972
A4NFF0_HAEIF/150-302
A4NFL0_HAEIF/134-301
A4NHF2_HAEIF/145-321
A4NIP6_HAEIF/150-302
A4NIY4_HAEIF/175-342
A4NK41_HAEIF/224-383
A4NK41_HAEIF/618-763
A4NM65_HAEIF/145-321
A4NPE4_HAEIF/432-592
A4NPE4_HAEIF/827-972
A4NRC5_HAEIF/150-302
A4NRV6_HAEIF/175-342
A4NU05_HAEIF/145-321
A4NWV4_HAEIF/39-184
A4NWW0_HAEIF/432-592
A4NYX8_HAEIF/145-321
A4NZ13_HAEIF/150-302
A4NZB1_HAEIF/175-342
A4QDT6_CORGB/166-314
A4QGY1_CORGB/180-350
A4REN6_MAGO7/444-599
A4REN6_MAGO7/868-1022
A4RMA6_MAGO7/613-785
A4RZB1_OSTLU/472-632
A4RZB1_OSTLU/866-1009
A4S6J7_OSTLU/171-374
A4S9M0_OSTLU/582-754
A4SEF8_PROVI/202-363
A4SEF8_PROVI/581-731
A4SGH7_PROVI/163-335
A4SGV2_PROVI/171-329
A4SJP3_AERS4/147-302
A4SLV7_AERS4/162-313
A4SNZ4_AERS4/439-599
A4SNZ4_AERS4/835-978
A4SVD0_POLSQ/159-313
A4SXE2_POLSQ/441-601
A4SXE2_POLSQ/843-1014
A4SYJ5_POLSQ/173-353
A4SZR0_POLSQ/181-347
A4T7I0_MYCGI/188-357
A4TCL4_MYCGI/199-351
A4TE32_MYCGI/161-298
A4TJA8_YERPP/169-284
A4TMX7_YERPP/421-581
A4TMX7_YERPP/813-960
A4TPG5_YERPP/150-304
A4TUN9_9PROT/197-353
A4TUN9_9PROT/563-706
A4TYK7_9PROT/230-383
A4TZI3_9PROT/232-401
A4TZI6_9PROT/13-171
A4VHT6_PSEU5/151-303
A4VIS4_PSEU5/429-589
A4VIS4_PSEU5/825-972
A4VKS6_PSEU5/168-344
A4VNC5_PSEU5/148-317
A4VSB0_STRSY/440-593
A4VSB2_STRSY/180-345
A4VYK1_STRS2/440-593
A4VYK3_STRS2/180-345
A4W789_ENT38/150-304
A4WDC6_ENT38/431-590
A4WDC6_ENT38/821-969
A4WDT7_ENT38/165-316
A4WH94_PYRAR/149-308
A4WKF5_PYRAR/167-322
A4WMX0_PYRAR/152-305
A4WXM0_RHOS5/172-350
A4WXX7_RHOS5/166-319
A4X187_SALTO/242-395
A4X187_SALTO/628-773
A4X190_SALTO/207-378
A4X2G3_SALTO/174-336
A4X4E5_SALTO/159-305
A4XJQ3_CALS8/165-315
A4XKZ6_CALS8/194-350
A4XKZ6_CALS8/563-704
A4XL04_CALS8/150-305
A4XV45_PSEMY/168-344
A4XXV0_PSEMY/429-589
A4XXV0_PSEMY/825-972
A4XZ33_PSEMY/150-301
A4Y6H3_SHEPC/164-317
A4Y8T0_SHEPC/429-589
A4Y8T0_SHEPC/824-967
A4Y959_SHEPC/153-309
A4YCP4_METS5/141-297
A4YEV4_METS5/292-443
A4YFA3_METS5/180-331
A4YFC4_METS5/155-311
A4YI72_METS5/163-313
A4YIN6_METS5/217-365
A4YNV1_BRASO/171-324
A4YTB2_BRASO/180-351
A4YW91_BRASO/152-310
A4ZH15_LACHE/207-364
A4ZH15_LACHE/577-716
A4ZH17_LACHE/172-342
A5AJ03_VITVI/243-417
A5BS32_VITVI/240-405
A5CNW7_CLAM3/235-392
A5CNW7_CLAM3/610-757
A5CNZ7_CLAM3/176-345
A5CQP0_CLAM3/168-329
A5CX41_VESOH/420-580
A5CX41_VESOH/812-941
A5CXE0_VESOH/174-333
A5CZ50_PELTS/178-346
A5D170_PELTS/140-319
A5D1K8_PELTS/166-318
A5D2D1_PELTS/400-555
A5D2D1_PELTS/779-917
A5DF24_PICGU/462-623
A5DF24_PICGU/853-990
A5DIM2_PICGU/637-805
A5DU22_LODEL/616-785
A5E0W9_LODEL/464-625
A5E0W9_LODEL/855-1004
A5E9B6_BRASB/182-332
A5EDF8_BRASB/171-324
A5EID4_BRASB/178-348
A5EKH7_BRASB/152-311
A5EUI7_BRASB/174-325
A5EXN9_DICNV/435-588
A5EXP2_DICNV/171-329
A5F356_VIBC3/431-591
A5F356_VIBC3/826-970
A5F5Z5_VIBC3/159-315
A5FAQ1_FLAJ1/380-536
A5FAQ1_FLAJ1/763-907
A5FD00_FLAJ1/163-315
A5FHD4_FLAJ1/182-384
A5FLT7_FLAJ1/165-337
A5FPF9_DEHSB/160-323
A5FPQ0_DEHSB/171-324
A5FPS3_DEHSB/190-353
A5FS68_DEHSB/162-315
A5FS81_DEHSB/403-558
A5FS81_DEHSB/782-929
A5FVC4_ACICJ/163-313
A5G0D3_ACICJ/149-295
A5G1J6_ACICJ/179-347
A5G388_GEOUR/439-590
A5G388_GEOUR/823-971
A5G881_GEOUR/139-317
A5GBZ6_GEOUR/156-311
A5GFD8_GEOUR/162-315
A5GHP1_SYNPW/151-311
A5GIA2_SYNPW/522-715
A5GPU7_SYNR3/211-366
A5GPU7_SYNR3/605-757
A5GQA4_SYNR3/508-679
A5I2V6_CLOBH/159-313
A5I511_CLOBH/409-562
A5I5W1_CLOBH/173-334
A5I657_CLOBH/180-358
A5ICH5_LEGPC/176-346
A5ICH6_LEGPC/221-388
A5ICH6_LEGPC/617-757
A5IEY7_LEGPC/178-331
A5IGH9_LEGPC/148-302
A5IMV5_THEP1/162-307
A5IMW0_THEP1/168-323
A5J3Z2_BURMA/240-418
A5J8P3_BURMA/182-349
A5J950_BURMA/154-301
A5K6H3_PLAVS/924-1149
A5KEJ5_CAMJE/134-308
A5KEL0_CAMJE/172-328
A5KFF7_CAMJE/154-303
A5KK96_9FIRM/442-595
A5KLV0_9FIRM/172-340
A5KNH2_9FIRM/150-301
A5KNY8_9FIRM/168-348
A5KZ03_9GAMM/149-305
A5L5Z3_9GAMM/177-344
A5L7B4_9GAMM/431-591
A5L7B4_9GAMM/824-970
A5LE46_STRPN/439-592
A5LE48_STRPN/175-340
A5LIJ3_9BACI/21-160
A5LIT8_STRPN/439-592
A5LIU0_STRPN/175-340
A5LVB8_STRPN/148-301
A5LVC0_STRPN/175-340
A5LXW9_STRPN/439-592
A5LXX1_STRPN/175-340
A5M5J5_STRPN/175-340
A5M5J8_STRPN/439-592
A5MFX6_STRPN/175-340
A5MFX8_STRPN/439-592
A5MKW6_STRPN/439-592
A5MKW8_STRPN/175-340
A5MWW7_STRPN/439-592
A5MWW9_STRPN/175-340
A5N2W0_CLOK5/151-307
A5N7P7_CLOK5/441-593
A5P8B6_9SPHN/197-353
A5P8B6_9SPHN/571-721
A5PBL8_9SPHN/133-264
A5PC08_9SPHN/178-347
A5TDW9_BURMA/182-349
A5TKD5_BURMA/465-625
A5TKD5_BURMA/865-1034
A5TMP0_BURMA/240-418
A5TUR4_FUSNP/445-597
A5TUR8_FUSNP/171-336
A5U0J8_MYCTA/186-356
A5U6Y8_MYCTA/166-278
A5UCB6_HAEIE/150-302
A5UDX2_HAEIE/432-592
A5UDX2_HAEIE/827-972
A5UF13_HAEIG/150-302
A5UHQ6_HAEIG/433-592
A5UHQ6_HAEIG/827-972
A5ULE1_METS3/147-312
A5UMD5_METS3/242-395
A5UMR0_METS3/147-289
A5UNB9_METS3/168-318
A5URY1_ROSS1/178-331
A5UWC7_ROSS1/174-341
A5UWJ5_ROSS1/421-576
A5UWJ5_ROSS1/807-961
A5V291_SPHWW/179-348
A5VA12_SPHWW/149-294
A5VDE9_SPHWW/200-356
A5VDE9_SPHWW/570-705
A5VXW2_PSEP1/150-303
A5VYQ2_PSEP1/168-344
A5VZC9_PSEP1/429-589
A5VZC9_PSEP1/825-973
A5WCV9_PSYWF/450-620
A5WCV9_PSYWF/861-1003
A5WFE4_PSYWF/190-363
A5WHT2_PSYWF/165-320
A5WKH2_MYCTF/211-369
A5WKH2_MYCTF/588-731
A5WKH8_MYCTF/186-356
A5WRN0_MYCTF/166-278
A5XGM8_BURMA/462-622
A5XGM8_BURMA/862-1031
A5XL05_BURMA/175-353
A5XQ91_BURMA/462-622
A5XQ91_BURMA/862-1031
A5XUN2_BURMA/182-349
A5XV43_BURMA/154-301
A5YSF4_9EURY/190-348
A5Z653_9FIRM/464-617
A5Z668_9FIRM/172-339
A5Z7T1_9FIRM/144-300
A5ZFZ5_9BACE/173-374
A5ZIM4_9BACE/380-536
A5ZIM4_9BACE/770-911
A5ZLG1_9BACE/160-319
A5ZMU0_9FIRM/164-317
A5ZQT1_9FIRM/88-175
A5ZUH8_9FIRM/165-343
A5ZV23_9FIRM/450-603
A5ZXD7_9FIRM/172-340
A5ZZG5_VIBCH/431-591
A5ZZG5_VIBCH/826-970
A6A1R8_VIBCH/177-344
A6A8M9_VIBCH/41-197
A6AA30_VIBCH/159-315
A6AEY3_VIBCH/177-344
A6AHB2_VIBCH/431-591
A6AHB2_VIBCH/826-970
A6ATV9_VIBHA/432-592
A6ATV9_VIBHA/825-971
A6B050_VIBPA/177-344
A6B267_VIBPA/431-591
A6B267_VIBPA/830-975
A6BA27_VIBPA/149-306
A6BF49_9FIRM/148-299
A6BIM7_9FIRM/106-285
A6BJT3_9FIRM/174-326
A6BKL5_9FIRM/445-598
A6BKN4_9FIRM/172-340
A6BMA2_9BACI/21-160
A6BMA3_9BACI/21-160
A6BMA5_9BACI/21-160
A6BMA6_9BACI/21-160
A6BMA7_9BACI/21-160
A6BMW9_YERPE/150-304
A6BNT8_YERPE/176-344
A6BP21_YERPE/430-590
A6BP21_YERPE/822-969
A6BQK8_YERPE/169-344
A6C222_9PLAN/183-337
A6C5H0_9PLAN/417-572
A6C5H0_9PLAN/801-946
A6CF15_9PLAN/186-360
A6CFS7_9PLAN/154-289
A6CI75_9BACI/91-270
A6CQU0_9BACI/173-342
A6CQU2_9BACI/206-361
A6CQU2_9BACI/575-713
A6CX16_9VIBR/149-304
A6D2U0_9VIBR/432-592
A6D2U0_9VIBR/825-976
A6D3E8_9VIBR/177-344
A6D4R2_9VIBR/167-340
A6DB65_9PROT/147-325
A6DBX1_9PROT/157-305
A6DCK0_9PROT/207-363
A6DCK0_9PROT/570-707
A6DDK6_9PROT/170-328
A6DPG1_9BACT/183-384
A6DQM6_9BACT/445-598
A6DQM6_9BACT/829-974
A6DZJ6_9RHOB/551-722
A6DZM3_9RHOB/177-345
A6E3Z6_9RHOB/208-363
A6E3Z6_9RHOB/573-708
A6E4B6_9RHOB/197-350
A6EDJ7_9SPHI/163-325
A6EE37_9SPHI/179-384
A6EK57_9SPHI/382-538
A6EK57_9SPHI/765-908
A6ELS4_9BACT/166-330
A6EMM8_9BACT/182-384
A6EP05_9BACT/418-575
A6EP05_9BACT/814-946
A6EUF4_9ALTE/431-591
A6EUF4_9ALTE/828-974
A6EVU6_9ALTE/573-752
A6F587_9ALTE/177-342
A6F5L8_9ALTE/151-301
A6F9I8_9GAMM/431-591
A6F9I8_9GAMM/827-970
A6F9X1_9GAMM/177-344
A6FBC8_9GAMM/150-324
A6FPV1_9RHOB/555-724
A6FRG5_9RHOB/199-354
A6FRG5_9RHOB/564-698
A6FS65_9RHOB/177-345
A6FYB2_9DELT/164-310
A6G366_9DELT/444-597
A6G366_9DELT/834-980
A6G515_9DELT/175-347
A6G6A8_9DELT/77-260
A6GQK6_9BURK/579-757
A6GSM3_9BURK/174-341
A6GUJ9_9BURK/464-623
A6GUJ9_9BURK/855-1024
A6GXG6_FLAPJ/182-384
A6GXH5_FLAPJ/380-537
A6GXH5_FLAPJ/768-909
A6H207_FLAPJ/165-334
A6KWJ4_BACV8/380-536
A6KWJ4_BACV8/768-912
A6KWK8_BACV8/179-381
A6L0S3_BACV8/164-322
A6LCY5_PARD8/173-326
A6LDR8_PARD8/179-380
A6LEY1_PARD8/380-535
A6LEY1_PARD8/770-908
A6LIV6_PARD8/160-321
A6LK03_THEM4/163-301
A6LMD8_THEM4/169-323
A6LQB3_CLOB8/151-307
A6LSA7_CLOB8/439-592
A6LSB1_CLOB8/171-331
A6LXR5_CLOB8/159-312
A6MZJ8_ORYSI/1-106
A6N228_9CAUD/222-378
A6N228_9CAUD/596-745
A6NR93_9BACE/443-596
A6P0X8_9BACE/182-351
A6P167_9BACE/126-305
A6Q157_NITSB/172-328
A6Q3M8_NITSB/158-309
A6QAT7_SULNB/158-308
A6QCT7_SULNB/173-328
A6QST4_AJECN/448-607
A6QST4_AJECN/863-1017
A6RGC3_AJECN/617-789
A6RK71_BOTFB/608-779
A6RQ54_BOTFB/339-498
A6RQ54_BOTFB/763-913
A6SVK2_JANMA/149-304
A6SX92_JANMA/168-346
A6SY86_JANMA/448-608
A6SY86_JANMA/839-1009
A6T214_JANMA/178-345
A6T5F0_KLEP7/150-304
A6T7R9_KLEP7/169-345
A6TCH1_KLEP7/431-591
A6TCH1_KLEP7/821-969
A6TCZ7_KLEP7/165-315
A6TLV4_ALKMQ/151-308
A6TQL0_ALKMQ/139-319
A6UN60_METVS/156-325
A6UN81_METVS/137-273
A6UQH8_METVS/163-306
A6URF9_METVS/445-599
A6URF9_METVS/827-970
A6URR1_METVS/162-314
A6URS7_METVS/240-388
A6UT57_META3/165-274
A6UUB0_META3/175-307
A6UUU6_META3/162-314
A6UUY5_META3/166-336
A6UV71_META3/168-335
A6UVF3_META3/241-388
A6V051_PSEA7/150-301
A6V103_PSEA7/429-589
A6V103_PSEA7/825-972
A6V7F0_PSEA7/168-344
A6VA28_PSEA7/234-402
A6VFH4_METM7/153-273
A6VFJ5_METM7/177-346
A6VHC0_METM7/163-305
A6VIG9_METM7/441-595
A6VIG9_METM7/823-965
A6VIR5_METM7/162-314
A6VIT1_METM7/240-388
A6VLF3_ACTSZ/431-591
A6VLF3_ACTSZ/826-971
A6VPE7_ACTSZ/151-312
A6VPG0_ACTSZ/166-317
A6VQ54_ACTSZ/188-364
A6VZ41_MARMS/178-345
A6W2G8_MARMS/433-593
A6W2G8_MARMS/824-972
A6W2L4_MARMS/152-305
A6W8F4_KINRD/171-313
A6W9Q5_KINRD/351-453
A6WFB4_KINRD/181-348
A6WFE2_KINRD/218-375
A6WFE2_KINRD/597-744
A6WMK9_SHEB8/164-317
A6WQN6_SHEB8/429-589
A6WQN6_SHEB8/824-967
A6WR45_SHEB8/153-309
A6X2W4_OCHA4/170-349
A6XTG2_VIBCH/431-591
A6XTG2_VIBCH/826-970
A6XUX6_VIBCH/159-315
A6XW24_VIBCH/177-344
A6ZTV6_YEAS7/624-793
A6ZV46_YEAS7/471-630
A6ZV46_YEAS7/863-1007
A7A4R7_BIFAD/173-344
A7A4S1_BIFAD/432-585
A7ABI9_9PORP/179-381
A7AIN2_9PORP/380-535
A7AIN2_9PORP/770-907
A7ALQ7_9PORP/4-72
A7AYI9_RUMGN/442-595
A7B4S2_RUMGN/172-340
A7B5B2_RUMGN/152-315
A7B7N5_RUMGN/176-353
A7BA12_9ACTO/220-377
A7BA12_9ACTO/601-752
A7BA73_9ACTO/177-348
A7BI75_HYDTH/158-310
A7BRC9_9GAMM/148-334
A7BUZ1_9GAMM/256-416
A7BUZ1_9GAMM/697-847
A7C0T2_9GAMM/87-278
A7E4T4_SCLS1/608-778
A7E936_SCLS1/437-596
A7E936_SCLS1/861-1011
A7FFV0_YERP3/430-590
A7FFV0_YERP3/822-969
A7FI75_YERP3/169-344
A7FLE6_YERP3/150-304
A7FUN7_CLOB1/159-313
A7FWL1_CLOB1/441-594
A7FXT7_CLOB1/184-362
A7G677_CLOBH/441-594
A7G743_CLOBH/170-331
A7G7E0_CLOBH/181-359
A7GE78_CLOBL/159-313
A7GGG7_CLOBL/441-594
A7GVX5_CAMC5/171-327
A7GYJ1_CAMC5/158-309
A7GYT8_CAMC5/136-268
A7H3Q8_CAMJD/154-303
A7H5P3_CAMJD/172-327
A7H7N3_ANADF/166-320
A7HFW5_ANADF/136-316
A7HIU7_ANADF/156-303
A7HM12_FERNB/168-323
A7HNM3_FERNB/163-308
A7HX89_PARL1/164-322
A7HZN1_CAMHC/171-327
A7I1Q2_CAMHC/218-369
A7I447_CAMHC/206-378
A7I4F1_METB6/169-324
A7I5H9_METB6/437-591
A7I5H9_METB6/822-958
A7I6I3_METB6/229-382
A7I780_METB6/155-311
A7I870_METB6/160-311
A7ID25_XANP2/170-349
A7IHD8_XANP2/180-333
A7IHS3_XANP2/176-346
A7IMR9_XANP2/214-370
A7IMR9_XANP2/581-723
A7INA9_XANP2/159-321
A7JCD3_FRATT/176-347
A7JET9_FRATT/431-591
A7JET9_FRATT/824-965
A7JGC7_FRANO/176-347
A7JJT9_FRANO/431-591
A7JJT9_FRANO/824-965
A7JKJ0_FRANO/176-347
A7JP00_FRANO/431-591
A7JP00_FRANO/831-969
A7JQ19_PASHA/149-305
A7JSG5_PASHA/145-321
A7JVB3_PASHA/432-591
A7JVB3_PASHA/824-971
A7JVS4_PASHA/175-343
A7K0I9_VIBSE/177-344
A7K126_VIBSE/149-306
A7K136_VIBSE/500-660
A7K136_VIBSE/892-1039
A7LYL8_BACOV/162-319
A7M2X5_BACOV/380-536
A7M2X5_BACOV/770-911
A7M4L7_BACOV/173-374
A7MF77_ENTS8/165-316
A7MFG3_ENTS8/194-350
A7MGZ6_ENTS8/432-592
A7MGZ6_ENTS8/822-970
A7MSG3_VIBHB/432-592
A7MSG3_VIBHB/825-971
A7MWU3_VIBHB/149-306
A7NA92_FRATF/176-347
A7NEN8_FRATF/431-591
A7NEN8_FRATF/824-965
A7NK67_ROSCS/421-576
A7NK67_ROSCS/803-956
A7NKB5_ROSCS/174-341
A7NQI8_ROSCS/178-330
A7RFF5_NEMVE/462-621
A7RFF5_NEMVE/871-1017
A7SD96_NEMVE/607-785
A7TQT2_VANPO/614-784
A7TT24_VANPO/473-632
A7TT24_VANPO/868-1010
A7V0U6_BACUN/380-536
A7V0U6_BACUN/770-911
A7V4H5_BACUN/159-321
A7V7A7_BACUN/173-375
A7VEH2_9CLOT/159-306
A7VH73_9CLOT/245-409
A7VIQ0_9CLOT/449-602
A7VJ28_9CLOT/172-340
A7VT81_9CLOT/446-599
A7VU32_9CLOT/176-344
A7YRR0_FRATU/176-347
A7YSC2_FRATU/431-591
A7YSC2_FRATU/824-965
A7Z1Z4_BACA2/151-304
A7ZAX6_CAMC1/171-327
A7ZDM9_CAMC1/158-309
A7ZIH0_ECO24/150-303
A7ZQ00_ECO24/431-591
A7ZQ00_ECO24/821-969
A7ZQG3_ECO24/165-315
A7ZX69_ECOHS/150-303
A8A365_ECOHS/431-591
A8A365_ECOHS/821-969
A8A3K8_ECOHS/165-315
A8A992_IGNH4/159-311
A8A9S1_IGNH4/164-316
A8AD29_CITK8/475-635
A8AD29_CITK8/865-1012
A8AD90_CITK8/102-270
A8AHF7_CITK8/171-347
A8AK37_CITK8/150-305
A8ANT9_CITK8/165-315
A8AU97_STRGC/439-592
A8DJK9_9BACT/210-366
A8DJK9_9BACT/594-744
A8ECT7_BURPS/465-625
A8ECT7_BURPS/865-1034
A8EI00_BURPS/182-349
A8EIF4_BURPS/154-301
A8EIX1_BURPS/210-388
A8ER52_ARCB4/173-331
A8EUN2_ARCB4/158-311
A8EVB3_ARCB4/205-361
A8EVB3_ARCB4/573-714
A8FAE9_BACP2/151-306
A8FL48_CAMJ8/154-303
A8FNG8_CAMJ8/134-308
A8FNI9_CAMJ8/172-328
A8FSR6_SHESH/148-304
A8FUI7_SHESH/164-317
A8FY00_SHESH/429-588
A8FY00_SHESH/825-965
A8G1H0_SHESH/169-343
A8G211_PROM2/152-311
A8G2W3_PROM2/527-722
A8GAN9_SERP5/150-303
A8GEK0_SERP5/166-317
A8GFD1_SERP5/169-341
A8GHN2_SERP5/190-358
A8GI10_SERP5/430-590
A8GI10_SERP5/822-970
A8GYV3_SHEPA/169-344
A8H1Q7_SHEPA/148-302
A8H257_SHEPA/429-589
A8H257_SHEPA/825-967
A8H457_SHEPA/164-317
A8HR64_CHLRE/134-310
A8HRC1_AZOC5/236-415
A8HSA9_AZOC5/176-345
A8I0K0_AZOC5/181-342
A8I6R4_CHLRE/209-373
A8IGB9_AZOC5/179-299
A8IPE7_AZOC5/181-334
A8J3Y6_CHLRE/525-683
A8J3Y6_CHLRE/915-1066
A8K8N7_HUMAN/444-603
A8K8N7_HUMAN/847-991
A8K9T9_HUMAN/444-603
A8K9T9_HUMAN/847-991
A8KL35_BURPS/462-622
A8KL35_BURPS/862-1031
A8KPQ6_BURPS/175-353
A8KUG0_BURPS/154-301
A8KWB6_BURPS/182-349
A8KZL9_FRASN/304-458
A8L3S7_FRASN/181-327
A8L5A6_FRASN/190-347
A8L7G3_FRASN/195-376
A8LH31_FRASN/187-341
A8LLS7_DINSH/203-358
A8LLS7_DINSH/566-702
A8LNI9_DINSH/548-709
A8LXM8_SALAI/241-394
A8LXM8_SALAI/627-772
A8LXN3_SALAI/204-375
A8M648_SALAI/160-278
A8MCJ9_CALMQ/164-326
A8MDD6_CALMQ/147-304
A8MDU7_CALMQ/276-457
A8MIX6_ALKOO/439-592
A8MLK1_ALKOO/151-309
A8N2N4_COPC7/611-780
A8N811_COPC7/449-609
A8N811_COPC7/866-1015
A8PLC8_9COXI/150-306
A8PXL7_BRUMA/136-308
A8PYH3_MALGO/490-650
A8PYH3_MALGO/902-1055
A8QDW4_MALGO/616-788
A8RAN3_9FIRM/434-587
A8RAN6_9FIRM/173-343
A8RKG5_9CLOT/441-594
A8RRZ1_9CLOT/102-281
A8RT32_9CLOT/174-343
A8S8D5_9FIRM/431-584
A8S8E0_9FIRM/177-347
A8SF70_9FIRM/167-343
A8SMV4_9FIRM/137-316
A8SN37_9FIRM/439-592
A8SN38_9FIRM/178-346
A8SRC0_9FIRM/176-332
A8STW7_9FIRM/172-340
A8SZ32_9FIRM/441-594
A8T4V8_9VIBR/177-344
A8TAN9_9VIBR/432-592
A8TAN9_9VIBR/825-970
A8TL97_9PROT/171-339
A8TMY4_9PROT/201-357
A8TMY4_9PROT/568-714
A8UFE7_9FLAO/165-328
A8UHP9_9FLAO/182-384
A8UP47_9FLAO/380-537
A8UP47_9FLAO/771-908
A8USS2_9AQUI/193-347
A8USS2_9AQUI/575-718
A8UT12_9AQUI/158-310
A8UTM0_9AQUI/170-335
A8UVI4_9AQUI/129-303
A8V1R7_9AQUI/201-357
A8V1S0_9AQUI/158-311
A8WQW9_CAEBR/191-365
A8XC59_CAEBR/643-811
A8XSV0_CAEBR/436-595
A8XSV0_CAEBR/835-989
A8YEA2_MICAE/152-310
A8YH55_MICAE/199-354
A8YH55_MICAE/583-730
A8YKN6_MICAE/170-341
A8YNR0_MICAE/182-334
A8ZNR3_ACAM1/173-306
A8ZNV6_ACAM1/156-315
A8ZS85_DESOH/174-344
A8ZTM8_DESOH/433-585
A8ZTM8_DESOH/826-970
A9A0N5_DESOH/136-316
A9A0U4_DESOH/373-512
A9A265_NITMS/175-336
A9A3T2_NITMS/143-295
A9A5G5_NITMS/186-338
A9A5G5_NITMS/547-693
A9A806_METM6/240-388
A9A822_METM6/162-314
A9A8B6_METM6/441-595
A9A8B6_METM6/823-965
A9A9C9_METM6/167-309
A9AB39_METM6/168-337
A9AB61_METM6/166-273
A9AI15_BURM1/153-303
A9AJS1_BURM1/463-622
A9AJS1_BURM1/860-1032
A9AM22_BURM1/178-356
A9B1J1_HERA2/147-327
A9B322_HERA2/174-337
A9B7C5_HERA2/415-570
A9B7C5_HERA2/794-939
A9B9K0_PROM4/218-371
A9B9K0_PROM4/619-778
A9BDU9_PROM4/530-716
A9BIY1_PETMO/165-320
A9BMD5_DELAS/441-600
A9BMD5_DELAS/836-1009
A9BRJ6_DELAS/145-302
A9BYT0_DELAS/180-348
A9C2H3_DELAS/492-671
A9CB00_PAPAN/606-777
A9D2W3_9GAMM/429-589
A9D2W3_9GAMM/822-967
A9D4D2_9RHIZ/178-348
A9D5M6_9GAMM/169-343
A9D5U2_9GAMM/148-304
A9D6B3_9RHIZ/202-357
A9D6B3_9RHIZ/570-712
A9DC61_9GAMM/164-317
A9DNQ3_9FLAO/165-329
A9DWV7_9RHOB/553-723
A9E5B6_9RHOB/179-346
A9E671_9RHOB/199-353
A9E671_9RHOB/562-697
A9E6L8_9FLAO/387-543
A9E6L8_9FLAO/781-913
A9E8R6_9FLAO/228-430
A9EHW3_9GAMM/176-343
A9EM32_9RHOB/177-344
A9F327_9RHOB/199-354
A9F327_9RHOB/564-699
A9F9E1_SORC5/146-299
A9FHB4_9RHOB/549-718
A9FJZ7_9RHOB/549-718
A9FL73_9RHOB/177-344
A9FQJ7_9RHOB/199-354
A9FQJ7_9RHOB/564-699
A9G9E8_SORC5/170-312
A9GQ66_SORC5/443-602
A9GQ66_SORC5/832-986
A9GR51_SORC5/162-286
A9GZI9_9RHOB/199-354
A9GZI9_9RHOB/562-696
A9H7V3_GLUDA/189-308
A9HHZ5_GLUDA/159-304
A9HJG3_GLUDA/203-359
A9HJG3_GLUDA/573-713
A9HJV0_GLUDA/138-304
A9HQQ8_9RHOB/177-344
A9I3Z5_BORPD/168-344
A9I6F7_BORPD/149-301
A9IQU7_BORPD/446-606
A9IQU7_BORPD/850-1020
A9K567_BURMA/240-418
A9K8V2_BURMA/462-622
A9K8V2_BURMA/862-1031
A9KBN8_COXBN/150-302
A9KC51_COXBN/446-605
A9KC51_COXBN/837-979
A9KR69_CLOPH/166-312
A9KS81_CLOPH/155-305
A9KT73_CLOPH/442-595
A9KWW3_SHEB9/429-589
A9KWW3_SHEB9/824-967
A9KYI9_SHEB9/153-309
A9KYZ5_SHEB9/164-317
A9LB23_BURMA/154-301
A9LBI9_BURMA/182-349
A9M0M4_NEIM0/431-591
A9M0M4_NEIM0/829-1003
A9M2K7_NEIM0/109-264
A9MFG8_SALAR/171-347
A9MFV9_SALAR/165-315
A9MGY9_SALAR/431-591
A9MGY9_SALAR/821-969
A9MHP0_SALAR/181-349
A9MM44_SALAR/150-304
A9MX12_SALPB/150-308
A9N191_SALPB/165-315
A9N1U7_SALPB/431-591
A9N1U7_SALPB/821-969
A9N284_SALPB/169-345
A9N2X8_SALPB/181-349
A9N8T4_COXBR/150-302
A9NCB8_COXBR/436-595
A9NCB8_COXBR/827-969
A9R2K0_YERPG/150-304
A9R414_YERPG/430-590
A9R414_YERPG/822-969
A9R9B8_YERPG/169-344
A9S752_PHYPA/167-333
A9SF76_PHYPA/215-381
A9TZH0_PHYPA/562-720
A9TZH0_PHYPA/961-1109
A9U8D7_PHYPA/186-300
A9UXN2_MONBE/564-730
A9UXN4_MONBE/448-608
A9UXN4_MONBE/847-986
A9UZY5_MONBE/35-158
A9VYV6_METEP/151-306
A9W4F3_METEP/180-349
A9W777_METEP/201-357
A9W777_METEP/568-709
A9WGZ4_CHLAA/139-316
A9WJT4_CHLAA/420-575
A9WJT4_CHLAA/801-944
A9WK39_CHLAA/174-342
A9WK86_CHLAA/179-332
A9WMZ9_RENSM/194-331
A9WQZ0_RENSM/176-347
A9Y8W3_DESVM/161-311
A9Z384_YERPE/150-304
A9Z6J6_YERPE/176-344
A9ZCB6_YERPE/430-590
A9ZCB6_YERPE/822-969
A9ZCN9_YERPE/169-344
A9ZKK6_COXBU/182-349
A9ZYP6_YERPE/176-344
B0A0I3_YERPE/150-304
B0A3I6_YERPE/169-344
B0A531_YERPE/430-590
B0A531_YERPE/822-969
B0A737_9CLOT/164-341
B0A7M4_9CLOT/442-595
B0A7M7_9CLOT/173-329
B0ALB6_BACAN/167-320
B0AT48_BACAN/206-362
B0AT48_BACAN/575-713
B0AT50_BACAN/173-342
B0BQR4_ACTPJ/142-294
B0BSA9_ACTPJ/432-592
B0BSA9_ACTPJ/827-971
B0BSK5_ACTPJ/146-301
B0BT77_ACTPJ/145-318
B0C0Y5_ACAM1/160-301
B0C6M7_ACAM1/565-742
B0CAZ7_ACAM1/170-348
B0CD63_ACAM1/157-318
B0CR81_LACBS/608-777
B0E0L4_LACBS/452-612
B0E0L4_LACBS/862-1011
B0E315_LACBS/50-199
B0G3F7_9FIRM/445-598
B0G472_9FIRM/115-271
B0G528_9FIRM/106-285
B0G5X4_9FIRM/165-318
B0G886_9FIRM/172-340
B0GBW0_YERPE/150-304
B0GCR1_YERPE/430-590
B0GCR1_YERPE/822-969
B0GCZ0_YERPE/176-344
B0GJ76_YERPE/169-344
B0GRH5_YERPE/169-344
B0GUV2_YERPE/430-590
B0GUV2_YERPE/822-969
B0GV34_YERPE/176-344
B0GW40_YERPE/150-304
B0H0A4_YERPE/430-590
B0H0A4_YERPE/822-969
B0H1M1_YERPE/150-304
B0H4M4_YERPE/176-344
B0HA82_YERPE/169-344
B0HD70_YERPE/169-344
B0HHM3_YERPE/176-344
B0HHV5_YERPE/430-590
B0HHV5_YERPE/822-969
B0HJ97_YERPE/150-304
B0HPB0_YERPE/430-590
B0HPB0_YERPE/822-969
B0HQW0_YERPE/176-344
B0HSU3_YERPE/169-344
B0HXW8_YERPE/150-304
B0JIQ4_MICAN/182-334
B0JV28_MICAN/199-354
B0JV28_MICAN/583-729
B0JYF1_MICAN/152-310
B0K2F1_THEPX/151-307
B0KA39_THEP3/151-307
B0KL72_PSEPG/150-303
B0KPF5_PSEPG/168-344
B0KRF0_PSEPG/429-589
B0KRF0_PSEPG/825-973
B0MA60_9FIRM/441-594
B0MA78_9FIRM/164-341
B0MEL7_9FIRM/105-261
B0MGP9_9FIRM/172-341
B0MR44_9FIRM/434-587
B0MRA7_9FIRM/177-345
B0MTR2_9BACT/152-293
B0MVE0_9BACT/186-354
B0MVF6_9BACT/433-585
B0MVF6_9BACT/809-919
B0MZ13_9BACT/178-343
B0N3F7_9FIRM/255-419
B0N5K8_9FIRM/172-340
B0N5L2_9FIRM/453-605
B0NBN5_EUBSP/120-271
B0NCN7_EUBSP/448-601
B0NFK2_EUBSP/125-304
B0NKM4_EUBSP/172-340
B0NTU0_BACSE/159-320
B0NVC0_BACSE/380-536
B0NVC0_BACSE/769-912
B0NVS5_BACSE/173-375
B0NYI0_9CLOT/172-340
B0NYR3_9CLOT/448-601
B0NYR3_9CLOT/839-938
B0P0J3_9CLOT/166-345
B0P1X9_9CLOT/152-307
B0PFX9_9FIRM/436-589
B0PHR5_9FIRM/178-346
B0PI01_9FIRM/138-317
B0PWR2_BACAN/167-320
B0Q4X0_BACAN/173-342
B0Q4X2_BACAN/206-362
B0Q4X2_BACAN/575-713
B0QCZ9_BACAN/167-320
B0QI28_BACAN/173-342
B0QI30_BACAN/206-362
B0QI30_BACAN/575-713
B0QTB5_HAEPR/432-592
B0QTB5_HAEPR/827-971
B0QU67_HAEPR/169-345
B0QUD4_HAEPR/149-303
B0QW80_HAEPR/175-342
B0R2T1_HALS3/156-314
B0R4C5_HALS3/170-328
B0R6V6_HALS3/134-277
B0R9W2_HALS3/157-313
B0REX4_CLAMS/192-316
B0RG09_CLAMS/176-345
B0RG51_CLAMS/236-393
B0RG51_CLAMS/611-758
B0RVD0_XANCB/147-307
B0RVH3_XANCB/421-581
B0RVH3_XANCB/874-1025
B0S190_FINM2/175-354
B0S337_FINM2/849-1002
B0SDW2_LEPBA/178-342
B0SGC9_LEPBA/138-263
B0SLY6_LEPBP/178-342
B0SPT0_LEPBP/138-263
B0SWP4_CAUSK/179-341
B0T1I1_CAUSK/186-339
B0T601_CAUSK/203-359
B0T601_CAUSK/572-710
B0TAU5_HELMI/140-319
B0TBD5_HELMI/442-595
B0TCN4_HELMI/162-314
B0TDV9_HELMI/177-352
B0TEC7_HELMI/180-348
B0TJZ2_SHEHH/152-308
B0TLJ7_SHEHH/429-589
B0TLJ7_SHEHH/825-966
B0TMV9_SHEHH/182-356
B0TVE4_SHEHH/165-317
B0TWC9_FRAP2/167-320
B0TWM0_FRAP2/298-458
B0TWM0_FRAP2/693-832
B0U008_FRAP2/176-347
B0U442_XYLFM/198-367
B0U4K1_XYLFM/148-305
B0U6P4_XYLFM/433-593
B0U6P4_XYLFM/862-1000
B0UHS7_METS4/152-307
B0UM05_METS4/201-357
B0UM05_METS4/568-710
B0UN30_METS4/169-348
B0URQ8_HAES2/431-591
B0URQ8_HAES2/823-971
B0UU24_HAES2/152-318
B0V9X3_ACIBY/147-289
B0VDI8_ACIBY/424-584
B0VDI8_ACIBY/816-957
B0VGQ9_CLOAI/178-343
B0VHS3_CLOAI/200-356
B0VHS3_CLOAI/572-717
B0VPT8_ACIBS/147-289
B0VT92_ACIBS/424-584
B0VT92_ACIBS/816-957
B0VXG8_CALJA/606-775
B0W2W4_CULQU/210-383
B0WQ22_CULQU/338-503
B0WQ22_CULQU/702-871
B0XEZ0_CULQU/154-325
B0Y2F3_ASPFC/449-608
B0Y2F3_ASPFC/866-1020
B0YCX8_ASPFC/623-807
B1B907_CLOBO/151-307
B1BAH9_CLOBO/170-329
B1BL54_CLOPE/171-333
B1BL58_CLOPE/441-594
B1BPE0_CLOPE/171-333
B1BPE4_CLOPE/441-594
B1C1P3_9FIRM/184-352
B1C1P7_9FIRM/443-595
B1CAZ5_9FIRM/173-341
B1CAZ9_9FIRM/439-592
B1CC54_9FIRM/148-305
B1EF19_9ESCH/165-315
B1EIV0_9ESCH/431-591
B1EIV0_9ESCH/821-969
B1EJ23_9ESCH/176-344
B1EKS1_9ESCH/150-302
B1ENR7_9ESCH/169-345
B1EUT5_BACAN/167-320
B1F4U1_BACAN/173-342
B1F4U3_BACAN/206-362
B1F4U3_BACAN/575-713
B1FAU6_9BURK/175-353
B1FBQ4_9BURK/182-349
B1FQC8_9BURK/463-623
B1FQC8_9BURK/860-1032
B1FWC7_9BURK/186-352
B1FZ62_9BURK/465-625
B1FZ62_9BURK/866-1037
B1FZI3_9BURK/177-356
B1G7I7_9BURK/153-304
B1GCC5_BACAN/167-320
B1GM66_BACAN/173-342
B1GM68_BACAN/206-362
B1GM68_BACAN/575-713
B1GYX9_UNCTG/161-319
B1GYZ3_UNCTG/251-403
B1GYZ3_UNCTG/634-784
B1H0F2_UNCTG/162-317
B1HAU2_BURPS/182-349
B1HCT6_BURPS/175-353
B1HJY4_BURPS/465-625
B1HJY4_BURPS/865-1034
B1HTV4_LYSSC/207-362
B1HTV4_LYSSC/576-715
B1I460_DESAP/400-555
B1I460_DESAP/779-919
B1I4Z5_DESAP/139-318
B1I581_DESAP/178-346
B1I592_DESAP/165-317
B1I654_DESAP/138-317
B1I671_DESAP/156-313
B1I7V3_STRPI/439-592
B1IJI3_CLOBK/441-594
B1ILX6_CLOBK/143-321
B1IMA1_CLOBK/159-313
B1IPG6_ECOLC/169-345
B1IUU9_ECOLC/165-315
B1IVS0_ECOLC/431-591
B1IVS0_ECOLC/821-969
B1J032_ECOLC/150-303
B1J3F7_PSEPW/150-300
B1JDH2_PSEPW/429-589
B1JDH2_PSEPW/825-973
B1JDU0_PSEPW/168-344
B1JIE0_YERPY/150-304
B1JLF6_YERPY/169-344
B1JRW5_YERPY/430-590
B1JRW5_YERPY/822-969
B1JTU1_BURCC/463-623
B1JTU1_BURCC/860-1032
B1JVE6_BURCC/153-302
B1KJK6_SHEWM/148-304
B1KLC5_SHEWM/429-589
B1KLC5_SHEWM/824-966
B1KN06_SHEWM/174-349
B1KSZ5_CLOBM/159-313
B1KXD3_CLOBM/441-594
B1KZQ4_CLOBM/143-321
B1L3F6_KORCO/151-310
B1L5Z1_KORCO/168-321
B1L7H6_KORCO/149-302
B1LC97_THESQ/162-307
B1LCA2_THESQ/168-323
B1LDW7_ECOSM/169-345
B1LJG7_ECOSM/150-303
B1LP70_ECOSM/431-591
B1LP70_ECOSM/821-969
B1LQ50_ECOSM/165-315
B1LS26_METRJ/193-304
B1LUC2_METRJ/183-352
B1LYF6_METRJ/168-346
B1LZB0_METRJ/154-310
B1M1V1_METRJ/201-357
B1M1V1_METRJ/568-710
B1MDP1_MYCA9/155-268
B1MI02_MYCA9/182-350
B1MT64_CALMO/606-776
B1MY38_LEUCK/214-372
B1MY38_LEUCK/583-720
B1MY40_LEUCK/174-340
B1N252_BURPS/154-301
B1QAF6_CLOBO/143-321
B1QB54_CLOBO/170-331
B1QDI9_CLOBO/159-313
B1QDW3_CLOBO/441-594
B1QGR7_CLOBO/170-331
B1QJM5_CLOBO/441-594
B1QQT3_CLOBO/30-148
B1QVJ3_CLOBU/166-345
B1QYC5_CLOBU/172-332
B1R0A8_CLOBU/153-307
B1R6K6_CLOPE/171-333
B1R6L0_CLOPE/441-594
B1RGU5_CLOPE/441-594
B1RGU9_CLOPE/171-333
B1RQQ6_CLOPE/171-333
B1RQR0_CLOPE/441-594
B1S1D4_STRPN/175-340
B1S1D6_STRPN/439-592
B1S4P4_9BIFI/432-585
B1S4Q0_9BIFI/174-344
B1SCK1_9STRE/439-592
B1SCK4_9STRE/175-339
B1TA59_9BURK/182-349
B1TC85_9BURK/463-623
B1TC85_9BURK/860-1032
B1TDK1_9BURK/175-353
B1ULX9_BACAN/167-320
B1UUC8_BACAN/173-342
B1UUD0_BACAN/206-362
B1UUD0_BACAN/575-713
B1UZD7_CLOPE/171-333
B1UZE1_CLOPE/441-594
B1VIJ2_CORU7/179-347
B1VIJ7_CORU7/231-387
B1VIJ7_CORU7/608-756
B1VR49_STRGG/210-367
B1VR49_STRGG/585-727
B1VR56_STRGG/180-350
B1VYZ2_STRGG/156-295
B1WTC9_CYAA5/174-323
B1WTH4_CYAA5/581-760
B1WUV9_CYAA5/198-368
B1WUV9_CYAA5/594-741
B1WZA9_CYAA5/150-310
B1X4P8_PAUCH/598-791
B1XB32_ECODH/431-591
B1XB32_ECODH/821-969
B1XCQ7_ECODH/151-301
B1XF05_ECODH/150-303
B1XGM5_ECODH/169-345
B1XKZ7_SYNP2/154-312
B1XMJ9_SYNP2/549-729
B1XP63_SYNP2/199-355
B1XP63_SYNP2/591-737
B1XQD0_SYNP2/161-304
B1XRT4_POLNS/185-351
B1XU29_POLNS/173-353
B1XUS3_POLNS/441-601
B1XUS3_POLNS/845-1013
B1XY93_LEPCP/173-353
B1Y0S4_LEPCP/469-628
B1Y0S4_LEPCP/864-1038
B1Y1E5_LEPCP/193-358
B1Y5K2_LEPCP/175-330
B1Y7M5_LEPCP/147-311
B1YAL5_THENV/149-308
B1YBL6_THENV/152-304
B1YBW5_THENV/187-342
B1YJ05_EXIS2/207-363
B1YJ05_EXIS2/576-712
B1YRY6_BURA4/466-626
B1YRY6_BURA4/863-1035
B1YSZ1_BURA4/165-312
B1ZE45_METPB/201-357
B1ZE45_METPB/568-709
B1ZF08_METPB/192-302
B1ZJM1_METPB/151-306
B1ZKJ8_METPB/180-348
B1ZQ60_OPITP/163-316
B1ZQV5_OPITP/266-414
B1ZXI9_OPITP/185-353
B1ZXJ1_OPITP/486-645
B1ZXJ1_OPITP/903-1087
B2A162_NATTJ/198-346
B2A1F9_NATTJ/141-320
B2A5V9_NATTJ/173-343
B2AGN9_CUPTR/171-347
B2AXH4_PODAN/608-777
B2AZB2_PODAN/439-584
B2AZB2_PODAN/839-992
B2B997_RHIFE/613-784
B2D732_VIBCH/177-344
B2DIU8_STRPN/175-340
B2DIV0_STRPN/439-592
B2DPL0_STRPN/175-340
B2DPL2_STRPN/439-592
B2DW75_STRPN/439-592
B2DW77_STRPN/175-340
B2DZG4_STRPN/439-592
B2DZG6_STRPN/175-340
B2E7D9_STRPN/175-340
B2E7E1_STRPN/439-592
B2EBL8_BIFAN/173-343
B2EBN3_BIFAN/432-585
B2FMT2_STRMK/421-581
B2FMT2_STRMK/820-970
B2FNL5_STRMK/150-309
B2FT13_STRMK/180-359
B2GFL3_KOCRD/172-307
B2GGR5_KOCRD/182-362
B2GKA9_KOCRD/180-323
B2GLT4_KOCRD/217-374
B2GLT4_KOCRD/595-740
B2GX46_BURPS/465-625
B2GX46_BURPS/865-1034
B2H0D2_BURPS/154-301
B2H0T3_BURPS/182-349
B2HH29_MYCMM/189-358
B2HH37_MYCMM/218-380
B2HH37_MYCMM/599-742
B2HJS2_MYCMM/196-349
B2HK97_MYCMM/176-336
B2HWT0_ACIBC/424-584
B2HWT0_ACIBC/816-957
B2I2B3_ACIBC/147-289
B2I7G0_XYLF2/198-367
B2I8Q3_XYLF2/148-305
B2I9M9_XYLF2/433-593
B2I9M9_XYLF2/862-1003
B2ICH5_BEII9/151-310
B2IJ43_BEII9/177-328
B2IR35_STRPS/440-593
B2J5X5_NOSP7/193-345
B2J714_NOSP7/157-319
B2JGM6_BURP8/463-623
B2JGM6_BURP8/863-1029
B2JGZ3_BURP8/152-302
B2JQY5_BURP8/186-305
B2JR71_BURP8/174-353
B2JX87_BURP8/174-327
B2JXA7_BURP8/165-320
B2K3S0_YERPB/169-344
B2K6T5_YERPB/150-304
B2KA36_YERPB/430-590
B2KA36_YERPB/822-969
B2KBC5_ELUMP/161-314
B2KCF5_ELUMP/161-319
B2N1E7_ECOLX/165-315
B2N2M5_ECOLX/169-345
B2N355_ECOLX/431-591
B2N355_ECOLX/821-969
B2N3B7_ECOLX/181-349
B2N9M3_ECOLX/150-303
B2NNF5_ECO57/431-591
B2NNF5_ECO57/821-969
B2NNL8_ECO57/176-344
B2NRH5_ECO57/165-315
B2NS00_ECO57/169-345
B2NV82_ECO57/150-303
B2P3I8_ECO57/431-591
B2P3I8_ECO57/821-969
B2P3Q3_ECO57/176-344
B2P622_ECO57/169-345
B2P782_ECO57/150-303
B2P7E5_ECO57/165-315
B2PEC0_ECO57/431-591
B2PEC0_ECO57/821-969
B2PEH5_ECO57/176-344
B2PEL8_ECO57/165-315
B2PNK8_ECO57/169-345
B2PR89_ECO57/150-303
B2PYL2_PROST/190-358
B2Q100_PROST/436-596
B2Q100_PROST/827-974
B2Q4B1_PROST/167-342
B2Q6Y1_PROST/164-320
B2RIK2_PORG3/160-329
B2RLE0_PORG3/382-538
B2RLE0_PORG3/777-904
B2RME6_PORG3/179-380
B2SE99_FRATM/431-591
B2SE99_FRATM/824-965
B2SF68_FRATM/176-347
B2SNW6_XANOP/188-348
B2SPD8_XANOP/385-545
B2SPD8_XANOP/840-991
B2SY27_BURPP/190-305
B2SYQ5_BURPP/153-304
B2T414_BURPP/465-625
B2T414_BURPP/864-1035
B2TBC0_BURPP/179-358
B2TM78_CLOBB/163-316
B2TN70_CLOBB/439-592
B2TN74_CLOBB/171-331
B2TXX0_SHIB3/431-591
B2TXX0_SHIB3/821-969
B2TZJ9_SHIB3/165-315
B2U3E9_SHIB3/169-345
B2U4M0_SHIB3/150-303
B2UBN1_RALPJ/182-349
B2UCD2_RALPJ/187-342
B2UF62_RALPJ/468-628
B2UF62_RALPJ/870-1040
B2UKV3_AKKM8/170-318
B2UNI3_AKKM8/176-331
B2UP02_AKKM8/251-406
B2UP02_AKKM8/628-775
B2UPF2_AKKM8/160-291
B2UW48_HELPS/158-311
B2V1E1_CLOBA/163-316
B2V3B7_CLOBA/439-592
B2V3C1_CLOBA/171-331
B2V6E7_SULSY/201-357
B2V6E7_SULSY/581-727
B2V8K7_SULSY/172-340
B2VEB7_ERWT9/430-590
B2VEB7_ERWT9/820-967
B2VHS7_ERWT9/150-303
B2WL10_PYRTR/534-704
B2WLR0_PYRTR/458-618
B2WLR0_PYRTR/868-1020
B2ZA78_CRIGR/606-777
B3A6X1_ECO57/165-315
B3A8N0_ECO57/176-344
B3AA53_ECO57/169-345
B3AAN2_ECO57/150-303
B3ACJ2_ECO57/431-591
B3ACJ2_ECO57/821-969
B3AMD0_ECO57/150-303
B3AMY9_ECO57/176-344
B3AN53_ECO57/431-591
B3AN53_ECO57/821-969
B3ANK2_ECO57/165-315
B3ATA4_ECO57/169-345
B3B0H6_ECO57/176-344
B3B0N7_ECO57/431-591
B3B0N7_ECO57/821-969
B3B1T5_ECO57/150-303
B3B348_ECO57/169-345
B3B513_ECO57/165-315
B3BEY6_ECO57/150-303
B3BIY4_ECO57/176-344
B3BJ49_ECO57/431-591
B3BJ49_ECO57/821-969
B3BJB3_ECO57/165-315
B3BJT2_ECO57/169-345
B3BV75_ECO57/176-344
B3BVD9_ECO57/431-591
B3BVD9_ECO57/821-969
B3BYF9_ECO57/165-315
B3BYQ8_ECO57/150-303
B3CFW1_9BACE/173-375
B3CI77_9BACE/380-536
B3CI77_9BACE/770-912
B3CIT5_9BACE/159-321
B3CM63_WOLPP/175-336
B3CNQ8_WOLPP/440-590
B3CNQ8_WOLPP/854-1004
B3DT38_BIFLD/432-585
B3DVC1_METI4/172-335
B3DWZ3_METI4/179-292
B3DXD9_METI4/163-314
B3E0M2_METI4/220-376
B3E0M2_METI4/590-735
B3E707_GEOLS/439-592
B3E707_GEOLS/823-970
B3E7K1_GEOLS/157-316
B3E8I0_GEOLS/162-315
B3ECJ7_CHLL2/212-373
B3ECJ7_CHLL2/591-741
B3EEL1_CHLL2/173-326
B3EEX0_CHLL2/163-334
B3EI30_CHLL2/171-329
B3EJ05_CHLPB/202-363
B3EJ05_CHLPB/579-729
B3EL91_CHLPB/172-324
B3ELJ6_CHLPB/163-334
B3EPU9_CHLPB/171-328
B3ERG8_AMOA5/161-324
B3EX16_SORAR/606-775
B3GUX9_SCHJA/147-323
B3GYA8_ACTP7/166-318
B3H045_ACTP7/147-302
B3H0H2_ACTP7/145-318
B3H1X6_ACTP7/200-368
B3H2S8_ACTP7/432-592
B3H2S8_ACTP7/827-971
B3HCN9_ECOLX/150-303
B3HCV3_ECOLX/165-315
B3HG61_ECOLX/431-591
B3HG61_ECOLX/821-969
B3HJ13_ECOLX/169-345
B3HJH7_ECOLX/176-344
B3HQ62_ECOLX/165-315
B3HR00_ECOLX/169-345
B3HTM9_ECOLX/431-591
B3HTM9_ECOLX/821-969
B3HUJ0_ECOLX/176-344
B3HW71_ECOLX/150-303
B3I694_ECOLX/431-591
B3I694_ECOLX/821-969
B3I889_ECOLX/176-344
B3I8Y8_ECOLX/165-315
B3I9I5_ECOLX/150-303
B3IB69_ECOLX/169-345
B3II06_ECOLX/431-591
B3II06_ECOLX/821-969
B3II67_ECOLX/176-344
B3IIW4_ECOLX/150-303
B3IJU7_ECOLX/169-345
B3ILX0_ECOLX/165-315
B3IZX0_BACAN/167-320
B3J719_BACAN/173-342
B3J720_BACAN/206-362
B3J720_BACAN/575-713
B3JEZ7_9BACE/165-323
B3JHZ6_9BACE/380-536
B3JHZ6_9BACE/775-912
B3JKW7_9BACE/173-375
B3L3B6_PLAKH/902-1127
B3LHS7_YEAS1/624-793
B3LIG2_YEAS1/471-630
B3LIG2_YEAS1/863-1007
B3MDY9_DROAN/214-387
B3MKJ4_DROAN/452-611
B3MKJ4_DROAN/857-1009
B3MKX0_DROAN/613-777
B3MKX0_DROAN/963-1130
B3N682_DROER/613-777
B3N682_DROER/963-1130
B3N9M0_DROER/132-308
B3N9S0_DROER/451-611
B3N9S0_DROER/861-1009
B3NR64_DROER/214-387
B3PBC5_CELJU/157-312
B3PEQ6_CELJU/197-364
B3PLH6_CELJU/463-623
B3PLH6_CELJU/857-1001
B3Q9Q9_RHOPT/178-349
B3QGW2_RHOPT/173-327
B3QJL1_RHOPT/149-303
B3QLQ5_CHLP8/171-329
B3QN60_CHLP8/201-362
B3QN60_CHLP8/580-730
B3QQ26_CHLP8/173-326
B3QQM4_CHLP8/163-333
B3QTU8_CHLT3/165-317
B3QXM6_CHLT3/171-328
B3QXS4_CHLT3/204-362
B3QXS4_CHLT3/581-734
B3QYZ8_CHLT3/163-336
B3R564_CUPTR/453-613
B3R564_CUPTR/850-1021
B3R6U4_CUPTR/153-308
B3RXU9_TRIAD/1-111
B3RXU9_TRIAD/323-467
B3S0L2_TRIAD/172-344
B3SBH6_TRIAD/607-784
B3SDS6_TRIAD/103-223
B3T086_9ZZZZ/3-150
B3T403_9ARCH/175-336
B3T5E7_9ZZZZ/32-178
B3T8Q3_9ARCH/145-300
B3T9Z5_9ZZZZ/169-318
B3TC90_9ZZZZ/572-752
B3U4I2_9BACT/199-355
B3U4I2_9BACT/569-716
B3V643_9ARCH/194-349
B3V643_9ARCH/565-706
B3V648_9ARCH/180-345
B3V6D4_9ARCH/186-338
B3V712_9ARCH/184-335
B3WF95_LACCB/169-332
B3WF97_LACCB/200-358
B3WF97_LACCB/569-706
B3WKF0_ECOLX/176-344
B3WKL0_ECOLX/431-591
B3WKL0_ECOLX/821-969
B3WM05_ECOLX/165-315
B3WNY4_ECOLX/169-345
B3WPR3_ECOLX/150-303
B3WYC5_SHIDY/176-344
B3WYI4_SHIDY/431-591
B3WYI4_SHIDY/821-969
B3WZK5_SHIDY/150-303
B3X0V5_SHIDY/165-315
B3X2B0_SHIDY/171-347
B3XDF4_ECOLX/431-591
B3XDF4_ECOLX/821-969
B3XDL3_ECOLX/176-344
B3XG30_ECOLX/169-345
B3XH28_ECOLX/150-303
B3XHE2_ECOLX/165-315
B3XNN7_LACRE/205-363
B3XNN7_LACRE/576-712
B3XNN9_LACRE/172-335
B3Y153_ECO11/430-590
B3Y153_ECO11/820-968
B3YBB2_SALET/150-308
B3YFG2_SALET/176-344
B3YG94_SALET/431-591
B3YG94_SALET/821-969
B3YIG7_SALET/165-315
B3YKI5_SALET/169-345
B3YPD8_BACCE/167-320
B3YVE7_BACCE/206-362
B3YVE7_BACCE/575-713
B3YVE9_BACCE/173-342
B3ZAD9_BACCE/206-362
B3ZAD9_BACCE/575-713
B3ZAE1_BACCE/173-342
B3ZI10_BACCE/167-320
B3ZPV3_BACCE/206-362
B3ZPV3_BACCE/575-713
B3ZPV5_BACCE/173-342
B4A129_SALNE/169-345
B4A2C4_SALNE/165-315
B4A783_SALNE/150-308
B4A978_SALNE/431-591
B4A978_SALNE/821-969
B4A9E5_SALNE/181-349
B4AI81_BACPU/195-364
B4AI83_BACPU/206-361
B4AI83_BACPU/575-713
B4AID8_BACPU/151-306
B4ASN0_FRANO/176-347
B4AT07_FRANO/431-591
B4AT07_FRANO/829-970
B4BRD8_9BACI/173-342
B4BRE0_9BACI/206-362
B4BRE0_9BACI/575-712
B4CVD4_9BACT/186-348
B4CVY1_9BACT/206-360
B4CVY1_9BACT/572-721
B4D453_9BACT/165-293
B4DJ26_HUMAN/20-179
B4DJ26_HUMAN/423-567
B4DJ93_HUMAN/158-329
B4DLS1_HUMAN/144-320
B4DWK0_HUMAN/125-301
B4E093_HUMAN/125-300
B4E5S6_BURCJ/153-302
B4EBL4_BURCJ/463-623
B4EBL4_BURCJ/860-1032
B4EU21_PROMH/150-304
B4EXT0_PROMH/168-343
B4EZW3_PROMH/430-589
B4EZW3_PROMH/822-970
B4F2X6_PROMH/168-319
B4G4C8_DROPE/132-308
B4G6J9_DROPE/451-612
B4G6J9_DROPE/857-1004
B4GJZ2_DROPE/613-778
B4GJZ2_DROPE/943-1110
B4GQ31_DROPE/189-359
B4GVX0_DROPE/184-358
B4H519_DROPE/214-387
B4H9K8_DROPE/48-222
B4HCE0_DROPE/223-364
B4HRA6_DROSE/214-387
B4HWL4_DROSE/129-305
B4HY19_DROSE/613-778
B4HY19_DROSE/963-1130
B4I1Q0_DROSE/451-611
B4I1Q0_DROSE/860-1008
B4J758_DROGR/214-387
B4JB83_DROGR/458-619
B4JB83_DROGR/869-1015
B4JPY3_DROGR/193-368
B4JQ39_DROGR/612-775
B4JQ39_DROGR/963-1132
B4KFE3_DROMO/612-771
B4KFE3_DROMO/959-1126
B4KHT1_DROMO/128-303
B4KL66_DROMO/452-613
B4KL66_DROMO/862-1015
B4KSK6_DROMO/214-387
B4LMH5_DROVI/214-387
B4LRK9_DROVI/454-615
B4LRK9_DROVI/864-1010
B4LV26_DROVI/612-778
B4LV26_DROVI/958-1125
B4LVD5_DROVI/441-617
B4MJM5_DROWI/214-387
B4MUE3_DROWI/613-779
B4MUE3_DROWI/964-1131
B4MUY2_DROWI/455-616
B4MUY2_DROWI/864-1015
B4NZA5_DROYA/129-223
B4NZR4_DROYA/456-616
B4NZR4_DROYA/865-1014
B4NZX2_DROYA/613-777
B4NZX2_DROYA/963-1130
B4P736_DROYA/214-387
B4Q468_DROSI/451-611
B4Q468_DROSI/860-1009
B4Q5B4_DROSI/613-777
B4Q5B4_DROSI/963-1130
B4Q8U6_DROSI/132-308
B4QFF3_DROSI/214-387
B4R8H0_PHEZH/168-347
B4RB27_PHEZH/154-301
B4RBQ7_PHEZH/179-341
B4RHG4_PHEZH/201-357
B4RHG4_PHEZH/570-707
B4RJC3_NEIG2/431-591
B4RJC3_NEIG2/821-987
B4RMP6_NEIG2/208-375
B4RQH6_NEIG2/147-301
B4S4E1_PROA2/163-334
B4S641_PROA2/160-315
B4S676_PROA2/171-329
B4S7J8_PROA2/202-363
B4S7J8_PROA2/579-729
B4S9I8_PROA2/171-324
B4SCQ0_PELPB/173-326
B4SGX8_PELPB/171-330
B4SHA8_PELPB/202-362
B4SHA8_PELPB/581-731
B4SJ80_STRM5/421-581
B4SJ80_STRM5/820-970
B4SJC2_STRM5/150-309
B4SU03_STRM5/180-359
B4SWR1_SALNS/150-308
B4T0M9_SALNS/181-349
B4T1E2_SALNS/431-591
B4T1E2_SALNS/821-969
B4T3D2_SALNS/165-315
B4T3Y7_SALNS/169-345
B4T8R0_SALHS/150-308
B4TDD9_SALHS/431-591
B4TDD9_SALHS/821-969
B4TF45_SALHS/165-315
B4TGD4_SALHS/169-345
B4TM99_SALSV/150-302
B4TRZ8_SALSV/431-591
B4TRZ8_SALSV/821-969
B4TTP4_SALSV/165-315
B4TUB4_SALSV/169-345
B4U5E6_STREM/439-592
B4U5E8_STREM/174-339
B4U670_HYDS0/156-307
B4U7I6_HYDS0/170-332
B4U7Q4_HYDS0/142-298
B4U9Y0_HYDS0/185-341
B4U9Y0_HYDS0/563-706
B4UBI4_ANASK/170-350
B4UBT4_ANASK/167-321
B4UJS8_ANASK/161-307
B4USW7_OTOGA/606-777
B4V5A6_9ACTO/152-291
B4V7H9_9ACTO/179-347
B4V7I6_9ACTO/210-367
B4V7I6_9ACTO/585-727
B4VDB3_9ACTO/179-331
B4VUB0_9CYAN/202-369
B4VUB0_9CYAN/597-751
B4VZ29_9CYAN/154-316
B4W402_9CYAN/170-346
B4W4B7_9CYAN/188-340
B4W5H0_9CYAN/578-755
B4W5V8_9CAUL/155-315
B4W985_9CAUL/169-277
B4WA86_9CAUL/200-356
B4WA86_9CAUL/569-707
B4WD22_9CAUL/183-345
B4WLV7_9SYNE/590-774
B4WQH5_9SYNE/231-387
B4WQH5_9SYNE/631-782
B4WQL8_9SYNE/170-351
B4WRX3_9SYNE/162-304
B4WTC8_9SYNE/183-332
B4WY64_9GAMM/422-582
B4WY64_9GAMM/818-967
B4X371_9GAMM/177-341
B4X4C8_9GAMM/544-726
B5BA78_SALPK/169-345
B5BAU5_SALPK/431-591
B5BAU5_SALPK/821-969
B5BDB3_SALPK/150-302
B5BER6_SALPK/151-301
B5BX71_SALET/176-344
B5BXP0_SALET/431-591
B5BXP0_SALET/821-969
B5BYU5_SALET/165-315
B5BZB1_SALET/169-345
B5C4M1_SALET/150-308
B5CBJ9_SALET/165-315
B5CF42_SALET/150-302
B5CGQ8_SALET/176-344
B5CH13_SALET/431-591
B5CH13_SALET/821-969
B5CIL7_SALET/169-345
B5CKZ5_9FIRM/442-595
B5CL78_9FIRM/174-329
B5CLN8_9FIRM/172-340
B5CXU4_9BACE/162-323
B5D2D5_9BACE/201-403
B5D2L4_9BACE/380-536
B5D2L4_9BACE/768-911
B5DEE8_XENTR/435-594
B5DEE8_XENTR/833-977
B5DJ04_DROPS/189-359
B5DJB1_DROPS/225-400
B5DMT0_DROPS/186-360
B5DRN0_DROPS/211-385
B5DRN1_DROPS/175-349
B5E5J4_STRP4/439-592
B5E8W7_GEOBB/162-315
B5ED47_GEOBB/156-307
B5EF34_GEOBB/439-589
B5EF34_GEOBB/823-971
B5EJC1_ACIF5/190-356
B5ELM1_ACIF5/430-589
B5ELM1_ACIF5/821-964
B5EP23_ACIF5/178-331
B5EQ44_ACIF5/153-316
B5EXG0_SALA4/150-308
B5F175_SALA4/181-349
B5F1E5_SALA4/431-591
B5F1E5_SALA4/821-969
B5F3U1_SALA4/165-315
B5F854_SALA4/169-345
B5FAZ8_VIBFM/432-592
B5FAZ8_VIBFM/832-976
B5FBG0_VIBFM/149-306
B5FJE4_SALDC/169-345
B5FKS4_SALDC/150-308
B5FRA9_SALDC/431-591
B5FRA9_SALDC/821-969
B5FT10_SALDC/165-315
B5GG14_9ACTO/222-379
B5GG14_9ACTO/597-739
B5GG22_9ACTO/182-351
B5GIW3_9ACTO/152-290
B5GT48_STRCL/190-359
B5GT54_STRCL/213-370
B5GT54_STRCL/588-730
B5H078_STRCL/186-338
B5H2J4_STRCL/161-313
B5H5R5_STRPR/189-357
B5H5S1_STRPR/210-367
B5H5S1_STRPR/585-727
B5HU33_9ACTO/178-347
B5HU37_9ACTO/213-370
B5HU37_9ACTO/588-730
B5I1X0_9ACTO/185-337
B5I9N5_ACIB4/161-316
B5IBX0_ACIB4/161-316
B5IFN6_ACIB4/163-315
B5IFY9_ACIB4/163-315
B5IGZ5_ACIB4/87-225
B5IGZ6_ACIB4/231-386
B5IH31_ACIB4/231-386
B5IH31_ACIB4/604-742
B5IIX2_9CHRO/216-371
B5IIX2_9CHRO/619-780
B5IIZ7_9CHRO/176-333
B5IK14_9CHRO/544-721
B5IM46_9CHRO/167-305
B5IPB1_9CHRO/178-324
B5IPL5_9CHRO/170-338
B5IWV0_9RHOB/185-353
B5IZP2_9RHOB/543-708
B5J7E9_9RHOB/199-354
B5J7E9_9RHOB/562-697
B5JEL6_9BACT/175-324
B5JLX3_9BACT/178-359
B5JPA2_9BACT/432-591
B5JPA2_9BACT/824-969
B5JUN1_9GAMM/138-286
B5JUP8_9GAMM/435-595
B5JUP8_9GAMM/829-976
B5JXJ5_9GAMM/176-341
B5JZF2_9RHOB/543-708
B5KD26_9RHOB/199-354
B5KD26_9RHOB/562-697
B5KE62_9RHOB/178-347
B5MI21_SALET/431-591
B5MI21_SALET/821-969
B5MI84_SALET/216-384
B5MK70_SALET/165-315
B5MNQ3_SALET/150-308
B5MQ28_SALET/169-345
B5MZF4_SALET/176-344
B5MZM1_SALET/169-345
B5N0I4_SALET/150-302
B5N1J0_SALET/431-591
B5N1J0_SALET/821-969
B5N4Y7_SALET/165-315
B5N8P4_SALET/150-302
B5NAD3_SALET/169-345
B5NBJ0_SALET/165-315
B5NFK8_SALET/431-591
B5NFK8_SALET/821-969
B5NFS7_SALET/176-344
B5NNN7_SALET/165-315
B5NRH5_SALET/176-344
B5NRQ2_SALET/431-591
B5NRQ2_SALET/821-969
B5NS90_SALET/150-308
B5NU78_SALET/169-345
B5NXX6_SALET/150-308
B5P3L4_SALET/165-315
B5P5A3_SALET/181-349
B5P5G7_SALET/431-591
B5P5G7_SALET/821-969
B5P7Y6_SALET/169-345
B5PA38_SALET/176-344
B5PCW8_SALET/150-308
B5PGS6_SALET/165-315
B5PJ76_SALET/431-591
B5PJ76_SALET/821-969
B5PKB7_SALET/169-345
B5PS84_SALHA/150-308
B5PT91_SALHA/431-591
B5PT91_SALHA/821-969
B5PTF9_SALHA/176-344
B5PUH8_SALHA/165-315
B5PZA7_SALHA/169-345
B5Q1M9_SALVI/176-344
B5Q813_SALVI/165-315
B5Q9A8_SALVI/431-591
B5Q9A8_SALVI/821-969
B5QDE3_SALVI/169-345
B5QDM3_SALVI/150-308
B5QF49_CAMJE/154-303
B5QIF2_CAMJE/172-328
B5QIG7_CAMJE/134-308
B5QMG5_LACRH/205-363
B5QMG5_LACRH/574-711
B5QMG8_LACRH/169-332
B5QTG7_SALEP/150-308
B5QTT3_SALEP/431-591
B5QTT3_SALEP/821-969
B5QVA7_SALEP/165-315
B5QWJ6_SALEP/169-345
B5R561_SALEP/181-348
B5R6S0_SALG2/150-308
B5RB07_SALG2/169-345
B5RCX1_SALG2/181-349
B5RD34_SALG2/431-591
B5RD34_SALG2/821-969
B5RDI3_SALG2/165-315
B5RUY4_DEBHA/473-634
B5RUY4_DEBHA/865-1006
B5RW56_RALSO/187-354
B5S110_RALSO/3494-3654
B5S110_RALSO/3899-4068
B5SHK3_RALSO/187-354
B5SI93_RALSO/158-313
B5SKE4_RALSO/472-632
B5SKE4_RALSO/877-1046
B5UHF6_BACCE/206-362
B5UHF6_BACCE/575-713
B5UHF8_BACCE/173-342
B5V126_BACCE/206-362
B5V126_BACCE/575-713
B5V128_BACCE/173-342
B5VIA9_YEAS6/624-733
B5VJ11_YEAS6/471-630
B5VJ11_YEAS6/863-1007
B5VYK2_SPIMA/170-340
B5VZ31_SPIMA/176-327
B5W2S8_SPIMA/165-311
B5W2W2_SPIMA/214-379
B5W2W2_SPIMA/613-772
B5WGH0_9BURK/465-625
B5WGH0_9BURK/863-1033
B5WJZ7_9BURK/182-305
B5WMU5_9BURK/173-352
B5WRA9_9BURK/186-352
B5WV03_9BURK/154-250
B5XJ16_STRPZ/455-608
B5XNI0_KLEP3/431-591
B5XNI0_KLEP3/821-969
B5XS63_KLEP3/169-345
B5XV75_KLEP3/165-315
B5Y0X4_KLEP3/150-305
B5Y6B6_COPPD/151-309
B5Y717_COPPD/198-352
B5Y717_COPPD/568-710
B5Y719_COPPD/169-337
B5Y750_COPPD/124-303
B5Y8K3_COPPD/170-288
B5Y920_COPPD/149-299
B5YB76_DICT6/160-312
B5YCG1_DICT6/1-153
B5YF24_DICT6/186-353
B5YF26_DICT6/190-346
B5YF26_DICT6/557-698
B5YIQ2_THEYD/106-284
B5YJH9_THEYD/158-311
B5YJQ7_THEYD/437-595
B5YJQ7_THEYD/827-973
B5YKD2_THEYD/148-316
B5YQ53_ECO5E/169-345
B5Z130_ECO5E/431-591
B5Z130_ECO5E/821-969
B5Z393_ECO5E/165-315
B5Z3S1_ECO5E/150-303
B5Z6B2_HELPG/158-311
B5ZK44_GLUDA/203-359
B5ZK44_GLUDA/573-713
B5ZKS2_GLUDA/185-351
B6A571_RHILW/167-321
B6AL43_9BACT/178-348
B6APL0_9BACT/193-348
B6APL0_9BACT/562-702
B6AUR2_9RHOB/199-354
B6AUR2_9RHOB/562-710
B6AVP6_9RHOB/546-718
B6AX44_9RHOB/189-357
B6B6K5_9RHOB/195-364
B6BCX0_9RHOB/178-345
B6BES7_9RHOB/199-354
B6BES7_9RHOB/564-699
B6BGU6_9PROT/173-331
B6BIS5_9PROT/205-361
B6BIS5_9PROT/575-714
B6BLH9_9PROT/147-324
B6BMU9_9PROT/158-311
B6BSQ9_9RICK/175-336
B6BT78_9RICK/199-352
B6BT78_9RICK/564-706
B6BUP3_9PROT/427-586
B6BUP3_9PROT/813-959
B6BVE1_9PROT/180-344
B6BWK7_9PROT/167-300
B6BXZ0_9GAMM/434-593
B6BXZ0_9GAMM/828-970
B6BZ80_9GAMM/148-304
B6C115_9GAMM/184-350
B6EH08_ALISL/432-592
B6EH08_ALISL/827-977
B6EIA1_ALISL/150-306
B6FJI3_9CLOT/450-603
B6FPN0_9CLOT/152-307
B6FRB8_9CLOT/135-314
B6FRQ0_9CLOT/172-340
B6G1L3_9CLOT/96-276
B6G1T2_9CLOT/120-273
B6G290_9CLOT/173-357
B6G972_9ACTN/431-584
B6G9X2_9ACTN/166-314
B6GDY1_9ACTN/178-364
B6HG99_PENCW/617-793
B6HI87_PENCW/446-605
B6HI87_PENCW/863-1016
B6HZL8_ECOSE/150-303
B6I5D1_ECOSE/431-591
B6I5D1_ECOSE/821-969
B6I6B6_ECOSE/151-301
B6IBI5_ECOSE/169-345
B6IMS3_RHOCS/168-326
B6IN57_RHOCS/204-374
B6ISH6_RHOCS/204-360
B6ISH6_RHOCS/574-714
B6IZ84_COXB2/150-302
B6J150_COXB2/464-623
B6J150_COXB2/856-997
B6J2T8_COXB2/193-360
B6J4R7_COXB1/193-360
B6J8Q5_COXB1/150-302
B6J9G0_COXB1/464-623
B6J9G0_COXB1/855-997
B6JBP3_OLICO/205-360
B6JBP3_OLICO/571-713
B6JC85_OLICO/169-348
B6JGI5_OLICO/149-305
B6JGK6_OLICO/178-348
B6JPE0_HELP2/158-311
B6K3F6_SCHJY/609-778
B6K408_SCHJY/439-598
B6K408_SCHJY/846-990
B6KUC7_TOXGO/917-1161
B6QF43_PENMQ/448-606
B6QF43_PENMQ/866-1019
B6QVF4_PENMQ/620-808
B6QX74_9RHOB/158-319
B6R0F6_9RHOB/157-312
B6R0F6_9RHOB/524-665
B6R7K4_9RHOB/181-352
B6RZB5_LISMO/138-237
B6RZC0_LISMO/138-237
B6RZD0_LISMO/138-237
B6RZJ3_LISMO/138-237
B6RZK2_LISMO/138-237
B6RZK3_LISMO/138-237
B6RZK5_LISMO/138-237
B6RZK6_LISMO/138-237
B6RZK7_LISMO/138-237
B6RZL5_LISMO/138-237
B6RZL7_LISMO/138-237
B6RZM2_LISMO/138-237
B6RZM4_LISMO/138-237
B6RZP0_LISMO/138-237
B6RZQ4_LISMO/138-237
B6RZR4_LISMO/138-237
B6RZS0_LISMO/138-237
B6RZS4_LISMO/138-237
B6RZT1_LISMO/138-237
B6RZU6_LISMO/138-237
B6VTI7_9BACE/173-375
B6VTK2_9BACE/380-536
B6VTK2_9BACE/768-912
B6VYT3_9BACE/164-322
B6WA08_9FIRM/173-340
B6WBR2_9FIRM/443-596
B6WQU1_9DELT/160-312
B6WWT5_9DELT/177-347
B6WX50_9DELT/155-333
B6WXU0_9DELT/446-599
B6WXU0_9DELT/831-977
B6XA55_9ENTR/150-304
B6XED9_9ENTR/430-590
B6XED9_9ENTR/821-967
B6XEM8_9ENTR/168-343
B6XF25_9ENTR/102-270
B6XFU5_9ENTR/170-322
B6XXD3_9BIFI/173-344
B6XXE7_9BIFI/432-585
B6Y6H2_9RICK/175-336
B6Y802_9RICK/440-590
B6Y802_9RICK/854-1004
B6YRG1_AZOPC/177-378
B6YRP2_AZOPC/378-534
B6YRP2_AZOPC/772-897
B6YT85_THEON/160-315
B6YTL7_THEON/143-296
B6YUV4_THEON/154-310
B6YVE6_THEON/152-311
B6ZQ14_ECO57/150-303
B6ZW85_ECO57/165-315
B6ZWR0_ECO57/431-591
B6ZWR0_ECO57/821-969
B6ZWX6_ECO57/176-344
B7A1X6_ECO57/169-345
B7A5C0_THEAQ/54-194
B7A847_THEAQ/149-301
B7A8T9_THEAQ/172-332
B7ADQ6_9BACE/160-320
B7AEU0_9BACE/173-375
B7AHI5_9BACE/380-536
B7AHI5_9BACE/769-912
B7AQI4_9BACE/176-345
B7ASK7_9BACE/442-595
B7AVF9_9BACE/132-284
B7B553_9PORP/380-535
B7B553_9PORP/769-907
B7BEJ0_9PORP/179-381
B7CBJ5_9FIRM/162-338
B7CCA7_9FIRM/174-343
B7CCA9_9FIRM/440-593
B7CL59_BURPS/182-349
B7CLN1_BURPS/154-301
B7CNA4_BURPS/465-625
B7CNA4_BURPS/865-1034
B7CS97_BURPS/177-355
B7DM85_9BACL/148-307
B7DMB5_9BACL/203-357
B7DMB5_9BACL/566-709
B7DMB7_9BACL/172-341
B7FJ14_MEDTR/224-389
B7FQE5_PHATC/449-607
B7FQE5_PHATC/835-981
B7G2B9_PHATC/1063-1233
B7G902_PHATC/579-763
B7GFU0_ANOFW/173-340
B7GU65_BIFLS/432-585
B7GUW1_ACIB3/147-289
B7GYB8_ACIB3/424-584
B7GYB8_ACIB3/816-957
B7I253_ACIB5/147-289
B7I5A6_ACIB5/424-584
B7I5A6_ACIB5/816-957
B7ID37_THEAB/169-324
B7IGJ2_THEAB/163-298
B7J612_ACIF2/178-331
B7J6C0_ACIF2/430-589
B7J6C0_ACIF2/821-964
B7J7A5_ACIF2/153-316
B7JBZ8_ACIF2/176-342
B7JF80_BACC0/167-320
B7JUY6_CYAP8/155-315
B7JZ80_CYAP8/174-323
B7K2U7_CYAP8/198-353
B7K2U7_CYAP8/594-741
B7K6Y9_CYAP7/198-353
B7K6Y9_CYAP7/594-740
B7KAJ1_CYAP7/155-313
B7KHX0_CYAP7/173-323
B7KUS5_METC4/151-305
B7KZF1_METC4/180-349
B7L010_METC4/201-357
B7L010_METC4/568-709
B7L2U6_METC4/190-302
B7L651_ECO55/150-303
B7L6N7_ECO55/169-345
B7LDE9_ECO55/431-591
B7LDE9_ECO55/821-969
B7LEE4_ECO55/151-301
B7LMH0_ESCF3/150-303
B7LQ28_ESCF3/169-345
B7LV08_ESCF3/431-591
B7LV08_ESCF3/821-969
B7LVR0_ESCF3/151-301
B7LXD7_ECO8A/151-301
B7M1H6_ECO8A/169-345
B7M3Q6_ECO8A/150-303
B7M8B4_ECO8A/431-591
B7M8B4_ECO8A/821-969
B7MAX3_ECO45/169-345
B7MD75_ECO45/150-303
B7MIP1_ECO45/431-591
B7MIP1_ECO45/821-969
B7MKK1_ECO45/151-301
B7MQD2_ECO81/150-303
B7MVP1_ECO81/169-345
B7MYI7_ECO81/431-591
B7MYI7_ECO81/821-969
B7MYN2_ECO81/151-301
B7N598_ECOLU/169-345
B7N6E4_ECOLU/431-591
B7N6E4_ECOLU/821-969
B7N6W0_ECOLU/151-301
B7N8W9_ECOLU/150-303
B7NJ80_ECO7I/150-303
B7NRK9_ECO7I/431-591
B7NRK9_ECO7I/821-969
B7NT15_ECO7I/169-345
B7NT75_ECO7I/151-301
B7P2I9_IXOSC/152-311
B7P986_IXOSC/606-773
B7P9Z3_IXOSC/445-604
B7P9Z3_IXOSC/840-979
B7PL15_IXOSC/125-255
B7QRQ0_9RHOB/199-354
B7QRQ0_9RHOB/564-699
B7QTS8_9RHOB/177-344
B7QUD3_9RHOB/549-718
B7QZT5_9EURY/171-328
B7R032_9EURY/184-341
B7R032_9EURY/544-684
B7R0W0_9EURY/144-295
B7R3X9_9EURY/162-317
B7R593_9EURY/148-305
B7R5D5_9EURY/153-309
B7R791_9THEO/168-324
B7R7D9_9THEO/194-350
B7R7D9_9THEO/564-706
B7R8Y1_9THEO/126-305
B7R912_9THEO/169-336
B7R9R5_9THEO/157-309
B7RJ93_9RHOB/167-307
B7RPQ7_9RHOB/199-354
B7RPQ7_9RHOB/562-697
B7RQB3_9RHOB/178-345
B7RRL7_9RHOB/554-721
B7RT04_9GAMM/464-624
B7RT04_9GAMM/853-999
B7RWA2_9GAMM/149-296
B7RWJ2_9GAMM/201-367
B7S0S6_9GAMM/556-734
B7TWJ0_9ACTO/1-113
B7TWJ0_9ACTO/331-473
B7TWJ4_9ACTO/188-356
B7UGZ7_ECO27/431-591
B7UGZ7_ECO27/821-969
B7UHE5_ECO27/151-301
B7UJP0_ECO27/150-303
B7USE4_ECO27/169-345
B7UV79_PSEA8/168-344
B7UYI7_PSEA8/429-589
B7UYI7_PSEA8/825-972
B7V7Q7_PSEA8/150-301
B7VJA3_VIBSL/150-306
B7VJY2_VIBSL/432-592
B7VJY2_VIBSL/825-977
B7WYE1_COMTE/180-347
B7X006_COMTE/435-594
B7X006_COMTE/830-1002
B7X4C6_COMTE/145-308
B7X5C3_COMTE/177-356
B8AMR2_ORYSI/229-398
B8BSS2_THAPS/972-1143
B8CE77_THAPS/453-611
B8CE77_THAPS/844-987
B8CH53_SHEPW/169-345
B8CJN4_SHEPW/152-308
B8CKS7_SHEPW/429-589
B8CKS7_SHEPW/821-967
B8CMJ3_SHEPW/163-316
B8D020_HALOH/151-306
B8D0M0_HALOH/175-345
B8D0M2_HALOH/199-354
B8D0M2_HALOH/568-710
B8D1S4_HALOH/160-313
B8D3R7_DESK1/172-325
B8D417_DESK1/188-343
B8D417_DESK1/555-704
B8D423_DESK1/167-330
B8D469_DESK1/160-313
B8D6Q8_DESK1/150-307
B8D7Y9_BUCAT/150-300
B8D9N7_BUCA5/150-300
B8DMY4_DESVM/449-601
B8DMY4_DESVM/836-982
B8DTU9_BIFA0/432-585
B8DYP6_DICTD/160-312
B8E0V5_DICTD/186-353
B8E0V7_DICTD/190-346
B8E0V7_DICTD/557-698
B8E6W8_SHEB2/153-309
B8E7F0_SHEB2/164-317
B8E9T7_SHEB2/429-589
B8E9T7_SHEB2/824-967
B8EJE0_METSB/181-333
B8ENB7_METSB/144-305
B8EPT3_METSB/180-300
B8ERW3_METSB/174-327
B8F4R0_HAEPS/169-345
B8F803_HAEPS/432-592
B8F803_HAEPS/827-971
B8F8R8_HAEPS/149-303
B8FG26_DESAA/162-315
B8FH87_DESAA/139-314
B8FJ51_DESAA/434-587
B8FJ51_DESAA/827-972
B8FJW3_DESAA/157-317
B8FNZ8_DESHD/445-598
B8FNZ8_DESHD/847-984
B8FQW3_DESHD/158-307
B8G3N8_CHLAD/175-328
B8GCM3_CHLAD/173-341
B8GCW1_CHLAD/419-574
B8GCW1_CHLAD/800-943
B8GHF5_METPE/160-320
B8GIC4_METPE/185-339
B8GJK1_METPE/160-310
B8GJX0_METPE/169-325
B8GJY6_METPE/166-309
B8GKN8_METPE/229-382
B8GQG8_THISH/161-311
B8GRN1_THISH/430-588
B8GRN1_THISH/824-966
B8GRU4_THISH/147-296
B8GUL3_THISH/185-351
B8GW48_CAUCN/179-341
B8H043_CAUCN/204-360
B8H043_CAUCN/573-711
B8H536_CAUCN/181-338
B8HBW5_ARTCA/220-377
B8HBW5_ARTCA/599-746
B8HHE0_ARTCA/188-362
B8HTU5_CYAP4/192-345
B8HTW5_CYAP4/150-309
B8I2N9_CLOCE/151-308
B8I6F5_CLOCE/163-316
B8I6I9_CLOCE/443-596
B8INN3_METNO/169-348
B8IPI5_METNO/154-310
B8ISZ7_METNO/201-357
B8ISZ7_METNO/568-710
B8IYM0_DESDA/146-323
B8IYY1_DESDA/161-312
B8J277_DESDA/177-346
B8J2F0_DESDA/446-599
B8J2F0_DESDA/831-977
B8J5H7_ANAD2/174-354
B8JB47_ANAD2/167-321
B8JCS2_ANAD2/152-307
B8K1B7_RABIT/606-777
B8KAA6_VIBPA/149-305
B8KE38_VIBPA/432-592
B8KE38_VIBPA/825-971
B8KE44_VIBPA/177-344
B8KF01_9GAMM/179-347
B8KFI2_9GAMM/434-593
B8KFI2_9GAMM/824-969
B8KJQ1_9GAMM/531-704
B8KML1_9GAMM/171-326
B8KQD0_9GAMM/180-347
B8KWB4_9GAMM/149-300
B8KXG5_9GAMM/427-587
B8KXG5_9GAMM/820-961
B8KXU9_9GAMM/175-326
B8KYB4_9GAMM/172-348
B8KZL2_9GAMM/181-351
B8L0U9_9GAMM/149-310
B8L106_9GAMM/382-542
B8L106_9GAMM/781-931
B8L3V5_9GAMM/145-324
B8LBF8_9GAMM/5-166
B8MAR2_TALSN/448-606
B8MAR2_TALSN/867-1019
B8MTN4_TALSN/620-808
B8ND53_ASPFN/622-807
B8NQA1_ASPFN/449-608
B8NQA1_ASPFN/867-1019
B8P1W5_POSPM/458-618
B8P1W5_POSPM/866-1014
B8PPC7_POSPM/605-693
B8ZJM8_STRPJ/439-592
B8ZS03_MYCLB/166-270
B8ZSV0_MYCLB/186-356
B9ADZ1_METSM/168-318
B9AEE7_METSM/147-312
B9AF26_METSM/166-331
B9AFD9_METSM/242-395
B9AFS5_METSM/147-289
B9AFY4_METSM/189-346
B9AFY4_METSM/551-697
B9B2G7_9BURK/200-378
B9B9B3_9BURK/153-301
B9BCS1_9BURK/182-349
B9BEM0_9BURK/463-623
B9BEM0_9BURK/860-1032
B9BNV2_9BURK/191-304
B9BT81_9BURK/182-349
B9BUV3_9BURK/217-395
B9BXK1_9BURK/153-301
B9BY66_9BURK/463-623
B9BY66_9BURK/860-1032
B9C779_9BURK/463-623
B9C779_9BURK/860-1032
B9C941_9BURK/191-304
B9CF45_9BURK/217-395
B9CFD9_9BURK/182-349
B9CLV3_9ACTN/182-361
B9CNG1_9ACTN/449-602
B9CNH6_9ACTN/167-347
B9CTT9_STACP/173-339
B9CTU1_STACP/206-362
B9CTU1_STACP/569-700
B9CX75_9PAST/175-342
B9D022_WOLRE/205-361
B9D3F6_WOLRE/199-355
B9D3F6_WOLRE/567-705
B9D4V3_WOLRE/140-269
B9DSR2_STRU0/439-592
B9DWL3_CLOK1/151-307
B9E158_CLOK1/441-593
B9F7E5_ORYSJ/241-410
B9FM04_ORYSJ/536-694
B9FM04_ORYSJ/933-1078
B9GSG0_POPTR/158-321
B9HMK5_POPTR/106-264
B9HMK5_POPTR/506-648
B9HT78_POPTR/498-656
B9HT78_POPTR/896-1040
B9I9L4_POPTR/173-336
B9IB96_POPTR/5-68
B9JHN7_AGRRK/175-301
B9K5N4_AGRVS/180-302
B9K966_THENN/162-306
B9K971_THENN/171-325
B9KED4_CAMLR/172-329
B9KF86_CAMLR/143-319
B9KGD0_CAMLR/166-315
B9KGM3_ANAMF/459-611
B9KGM3_ANAMF/841-988
B9KGN0_ANAMF/183-351
B9KIG0_ANAMF/133-287
B9KKQ6_RHOSK/166-319
B9KUT2_RHOSK/172-351
B9KXI5_THERP/164-319
B9KYQ7_THERP/154-318
B9KZE5_THERP/173-344
B9L1C3_THERP/162-325
B9L1P3_THERP/139-322
B9L1W6_THERP/171-325
B9L5P2_NAUPA/169-347
B9L7H3_NAUPA/171-329
B9L935_NAUPA/157-305
B9L956_NAUPA/207-363
B9L956_NAUPA/570-706
B9LC06_CHLSY/174-342
B9LDA7_CHLSY/420-575
B9LDA7_CHLSY/801-944
B9LL71_CHLSY/139-316
B9LLL5_CHLSY/177-330
B9LR74_HALLT/136-285
B9LTA0_HALLT/148-307
B9LUY3_HALLT/178-337
B9M080_GEOSF/140-320
B9M1X1_GEOSF/156-311
B9M2B8_GEOSF/439-590
B9M2B8_GEOSF/823-970
B9M4A2_GEOSF/162-315
B9M4Q4_GEOSF/168-346
B9MBQ9_ACIET/145-308
B9MCS5_ACIET/179-348
B9MEW6_ACIET/177-355
B9MIM5_ACIET/439-598
B9MIM5_ACIET/834-1001
B9MR90_ANATD/162-312
B9MS93_ANATD/194-350
B9MS93_ANATD/563-703
B9MSA1_ANATD/150-306
B9NNU7_9RHOB/549-718
B9NQX0_9RHOB/205-372
B9NSB8_9RHOB/205-360
B9NSB8_9RHOB/568-703
B9NYT3_PROMA/171-340
B9NZ62_PROMA/204-360
B9NZ62_PROMA/603-748
B9P020_PROMA/527-722
B9Q216_TOXGO/917-1161
B9QPN7_TOXGO/916-1160
B9QV41_9RHOB/154-314
B9QX65_9RHOB/171-339
B9QZW7_9RHOB/201-357
B9QZW7_9RHOB/568-708
B9R5I8_9RHOB/171-323
B9RNH2_RICCO/230-394
B9SDY9_RICCO/535-693
B9SDY9_RICCO/932-1077
B9T4L5_RICCO/534-692
B9T4L5_RICCO/931-1076
B9TLX7_RICCO/82-237
B9TP95_RICCO/114-238
B9W8H2_CANDC/623-793
B9WLR9_CANDC/476-637
B9WLR9_CANDC/875-1019
B9WSZ5_STRSU/175-340
B9WSZ7_STRSU/437-590
B9XAT2_9BACT/192-345
B9XPG6_9BACT/174-350
B9XQX6_9BACT/200-356
B9XQX7_9BACT/159-316
B9XWR7_HELPY/158-311
B9XYJ0_HELPY/158-287
B9YBQ3_9FIRM/440-593
B9YBQ4_9FIRM/173-341
B9YZT6_9NEIS/145-299
B9Z067_9NEIS/167-346
B9Z1P1_9NEIS/175-342
B9Z3Y2_9NEIS/436-596
B9Z3Y2_9NEIS/830-997
C0AAP7_9BACT/185-353
C0AET6_9BACT/1-81
C0AET6_9BACT/333-483
C0AQN1_9ENTR/11-186
C0AR98_9ENTR/176-344
C0AVS5_9ENTR/161-308
C0AVS6_9ENTR/2-147
C0AYT3_9ENTR/150-304
C0AYY7_9ENTR/168-319
C0B5I9_9FIRM/165-318
C0B6H2_9FIRM/1-110
C0B9V8_9FIRM/162-318
C0BB22_9FIRM/445-598
C0BDM7_9FIRM/173-341
C0BGG8_9BACT/378-533
C0BGG8_9BACT/763-904
C0BL73_9BACT/165-329
C0BMI9_9BACT/182-384
C0BPR3_9BIFI/432-585
C0BPR8_9BIFI/173-344
C0BX70_9CLOT/448-601
C0C1G4_9CLOT/112-268
C0C448_9CLOT/172-340
C0C682_9CLOT/139-317
C0CMS4_9FIRM/152-307
C0CNH8_9FIRM/442-595
C0CNL8_9FIRM/181-349
C0D1E8_9CLOT/441-594
C0D213_9CLOT/165-342
C0D493_9CLOT/173-344
C0DBU4_9CLOT/66-174
C0DTN9_EIKCO/156-310
C0DUT8_EIKCO/430-590
C0DUT8_EIKCO/820-986
C0DVL2_EIKCO/174-341
C0E5E0_9CORY/226-382
C0E5E0_9CORY/603-739
C0E5E6_9CORY/179-347
C0E8X5_9CLOT/180-347
C0EFP0_9CLOT/435-588
C0ELP3_NEIFL/174-341
C0ELU6_NEIFL/431-591
C0ELU6_NEIFL/831-987
C0ERA1_NEIFL/146-301
C0ERP7_9FIRM/164-317
C0ETN7_9FIRM/164-341
C0EUP9_9FIRM/191-347
C0EX00_9FIRM/172-340
C0EZ87_9FIRM/442-595
C0F936_9RICK/23-184
C0F9P1_9RICK/448-598
C0F9P1_9RICK/875-1025
C0FR48_9FIRM/161-338
C0FRP7_9FIRM/477-630
C0FRP7_9FIRM/860-988
C0FU35_9FIRM/172-340
C0FUI7_9FIRM/152-307
C0G5U5_9RHIZ/213-369
C0G5U5_9RHIZ/581-722
C0GCA1_9FIRM/148-327
C0GCU5_9FIRM/158-318
C0GDB3_9FIRM/199-346
C0GEC9_9FIRM/160-312
C0GHA8_9FIRM/194-350
C0GHA8_9FIRM/564-708
C0GHB0_9FIRM/173-340
C0HA78_SALSA/192-368
C0LWR0_LISIN/150-231
C0LWR2_LISIN/150-231
C0LWT4_LISIN/150-231
C0LWT5_LISIN/150-231
C0LWT6_LISIN/150-231
C0LWU2_LISMO/150-231
C0LWV0_LISMO/150-231
C0LWV6_LISMO/150-231
C0LWV9_LISMO/150-231
C0LWW2_LISMO/150-231
C0LWW4_LISMO/150-231
C0MB57_STRE4/461-614
C0MB59_STRE4/174-339
C0MC87_STRS7/174-339
C0MCA2_STRS7/461-614
C0N8C9_9GAMM/150-304
C0N946_9GAMM/434-593
C0N946_9GAMM/829-973
C0N9A1_9GAMM/182-349
C0NTE1_AJECG/448-607
C0NTE1_AJECG/863-1017
C0NX78_AJECG/616-788
C0PWQ2_SALPC/165-315
C0PYI4_SALPC/431-591
C0PYI4_SALPC/821-969
C0Q6Y6_SALPC/169-345
C0Q7U4_SALPC/150-308
C0Q8X6_DESAH/175-345
C0Q953_DESAH/169-349
C0QB25_DESAH/434-587
C0QB25_DESAH/827-975
C0QB90_DESAH/126-301
C0QLW8_DESAH/162-315
C0QQ56_PERMH/158-311
C0QQC1_PERMH/153-300
C0QSZ5_PERMH/172-340
C0QTR5_PERMH/201-357
C0QTR5_PERMH/581-727
C0QXM1_BRAHW/444-597
C0R0M8_BRAHW/177-357
C0R1C9_BRAHW/171-332
C0R3V9_WOLWR/444-594
C0R3V9_WOLWR/827-977
C0R445_WOLWR/175-336
C0SCM7_PARBP/448-607
C0SCM7_PARBP/864-1017
C0SGZ4_PARBP/612-784
C0VG64_9GAMM/171-306
C0VIG5_9GAMM/181-347
C0VIJ0_9GAMM/424-584
C0VIJ0_9GAMM/815-955
C0VLY3_9GAMM/148-288
C0VTM2_9CORY/469-621
C0VXQ9_9CORY/174-343
C0VXT6_9CORY/183-334
C0VYS5_9ACTO/188-357
C0VZD2_9ACTO/152-297
C0W242_9ACTO/217-373
C0W242_9ACTO/598-749
C0W5L2_9ACTO/282-438
C0W5L2_9ACTO/663-788
C0W5M6_9ACTO/187-363
C0W9R7_9FIRM/442-595
C0WDU2_9FIRM/176-346
C0WFG0_9CORY/170-312
C0WGY1_9CORY/214-371
C0WGY1_9CORY/585-739
C0WH00_9CORY/172-342
C0WNA3_LACBU/211-369
C0WNA3_LACBU/582-719
C0WNA5_LACBU/165-335
C0WW61_LACFE/205-363
C0WW61_LACFE/576-713
C0WW63_LACFE/172-343
C0X617_ENTFA/173-340
C0X619_ENTFA/1-124
C0X619_ENTFA/337-473
C0X896_ENTFA/163-339
C0XJI4_LACHI/211-369
C0XJI4_LACHI/582-719
C0XJI6_LACHI/165-335
C0XPA7_9CORY/214-370
C0XPA7_9CORY/592-733
C0XPB1_9CORY/180-349
C0XZF1_BURPS/182-349
C0Y0U8_BURPS/99-277
C0Y6Q6_BURPS/144-291
C0Y8F7_BURPS/465-625
C0Y8F7_BURPS/865-1034
C0Z016_LACRE/205-363
C0Z016_LACRE/576-712
C0Z018_LACRE/172-335
C0ZK37_BREBN/155-315
C0ZKC6_BREBN/208-364
C0ZKC6_BREBN/579-722
C0ZP36_RHOE4/180-349
C0ZXP1_RHOE4/173-316
C0ZYD5_RHOE4/174-327
C1A3V4_GEMAT/208-363
C1A3V4_GEMAT/581-727
C1A5D5_GEMAT/185-337
C1A7Y1_GEMAT/164-303
C1A8F1_GEMAT/178-346
C1AG92_MYCBT/166-278
C1ALE4_MYCBT/186-356
C1ATA7_RHOOB/180-349
C1B2P1_RHOOB/139-260
C1BBB1_RHOOB/192-345
C1C9U9_STRP7/439-592
C1CBM2_STRZJ/439-592
C1CHV7_STRZP/439-592
C1CNS4_STRZT/439-592
C1CVZ1_DEIDV/184-352
C1CYX6_DEIDV/201-357
C1CYX6_DEIDV/575-715
C1D654_LARHH/168-347
C1D6Y8_LARHH/460-620
C1D6Y8_LARHH/856-1021
C1DB30_LARHH/145-296
C1DDZ7_AZOVD/429-589
C1DDZ7_AZOVD/824-972
C1DLD9_AZOVD/167-320
C1DLI0_AZOVD/150-300
C1DNN4_AZOVD/168-344
C1DUF0_SULAA/158-311
C1DVI0_SULAA/201-357
C1DVI0_SULAA/581-727
C1DXL8_SULAA/172-340
C1E7V6_MICSR/577-752
C1E8K7_MICSR/173-376
C1EKY2_BACC3/167-320
C1F3W9_ACIC5/161-297
C1F4L5_ACIC5/194-352
C1F5W5_ACIC5/189-358
C1F5Y2_ACIC5/223-378
C1F5Y2_ACIC5/600-754
C1FFI8_MICSR/387-547
C1FFI8_MICSR/771-927
C1FNX2_CLOBJ/159-313
C1FTD6_CLOBJ/441-594
C1FVV6_CLOBJ/143-321
C1GER1_PARBD/448-607
C1GG60_PARBD/623-795
C1GXF6_PARBA/623-794
C1H902_PARBA/448-607
C1H902_PARBA/864-1017
C1HEE3_9ESCH/150-303
C1HJ62_9ESCH/165-315
C1HLD3_9ESCH/171-347
C1HNY3_9ESCH/181-349
C1HP43_9ESCH/483-643
C1HP43_9ESCH/873-1021
C1HYF3_NEIGO/174-341
C1HZ74_NEIGO/147-301
C1HZL3_NEIGO/436-596
C1HZL3_NEIGO/826-992
C1I460_9CLOT/170-350
C1I9K6_9CLOT/171-331
C1I9L1_9CLOT/438-591
C1M3R2_9ENTR/169-345
C1M7P2_9ENTR/150-305
C1M7W9_9ENTR/181-349
C1M8G8_9ENTR/431-591
C1M8G8_9ENTR/821-969
C1MAQ1_9ENTR/165-315
C1MZ58_MICPC/580-755
C1MZW1_MICPC/173-375
C1N218_MICPC/495-655
C1N218_MICPC/890-1040
C1NCT0_9ESCH/165-315
C1PAX6_BACCO/206-362
C1PAX6_BACCO/584-723
C1PAX8_BACCO/172-341
C1PF98_BACCO/170-349
C2BI81_9FIRM/434-586
C2BI83_9FIRM/173-333
C2CAR8_VIBCH/150-306
C2CB30_VIBCH/177-344
C2CCW6_VIBCH/431-591
C2CCW6_VIBCH/826-970
C2CF43_9FIRM/850-1002
C2CF46_9FIRM/174-338
C2CKI3_9FIRM/160-337
C2CKU4_CORST/166-309
C2CTA5_CORST/416-569
C2CTB4_CORST/172-342
C2CZC4_LACBR/211-369
C2CZC4_LACBR/582-719
C2CZC6_LACBR/165-335
C2DAM1_ENTFA/163-339
C2DC65_ENTFA/204-362
C2DC65_ENTFA/575-711
C2DC67_ENTFA/173-340
C2DL66_ECOLX/150-303
C2DQ96_ECOLX/171-347
C2DV67_ECOLX/181-349
C2DVC8_ECOLX/431-591
C2DVC8_ECOLX/821-969
C2DXA6_ECOLX/165-315
C2EF08_9LACO/205-363
C2EF08_9LACO/576-713
C2EF10_9LACO/172-343
C2ETY3_9LACO/172-343
C2ETY5_9LACO/205-363
C2ETY5_9LACO/576-714
C2FER3_LACPA/207-365
C2FER3_LACPA/576-713
C2FER5_LACPA/169-332
C2FY73_9SPHI/187-391
C2G1N8_9SPHI/163-328
C2G540_9SPHI/380-537
C2G540_9SPHI/771-908
C2GEM2_9CORY/174-343
C2GEP8_9CORY/183-334
C2GJ83_9CORY/479-631
C2GSD1_LACRE/172-335
C2GSD3_LACRE/205-363
C2GSD3_LACRE/576-712
C2GUK5_BIFLI/432-585
C2GUM1_BIFLI/173-343
C2H2Y0_ENTFA/163-339
C2H4C1_ENTFA/204-362
C2H4C1_ENTFA/575-711
C2H4C3_ENTFA/173-340
C2HAH0_ENTFC/207-365
C2HAH0_ENTFC/578-715
C2HAH2_ENTFC/176-345
C2HQX7_LACAC/1-45
C2HQX8_LACAC/172-283
C2HQY0_LACAC/206-364
C2HQY0_LACAC/577-714
C2HUZ6_VIBCH/177-344
C2HVE8_VIBCH/150-306
C2HVT1_VIBCH/431-591
C2HVT1_VIBCH/826-970
C2I738_VIBCH/177-344
C2I775_VIBCH/150-306
C2IB17_VIBCH/431-591
C2IB17_VIBCH/826-970
C2IGR3_VIBCH/431-591
C2IGR3_VIBCH/826-970
C2IIY3_VIBCH/177-344
C2IJ20_VIBCH/150-306
C2IP67_VIBCH/431-591
C2IP67_VIBCH/826-970
C2IRG3_VIBCH/177-344
C2IRK0_VIBCH/150-306
C2J6K2_VIBCH/150-306
C2J9Y4_VIBCH/431-591
C2J9Y4_VIBCH/826-970
C2JFX8_VIBCH/150-306
C2JG15_VIBCH/177-344
C2JKU4_ENTFA/173-340
C2JKU6_ENTFA/204-362
C2JKU6_ENTFA/575-711
C2JM66_ENTFA/163-339
C2JY80_LACRH/169-332
C2JY82_LACRH/207-365
C2JY82_LACRH/576-713
C2KKP5_LEUMC/174-339
C2KKP7_LEUMC/205-363
C2KKP7_LEUMC/574-711
C2KSS2_9ACTO/198-351
C2KTF7_9ACTO/214-371
C2KTF7_9ACTO/604-749
C2KU12_9ACTO/50-169
C2KVQ0_9FIRM/139-319
C2LGT4_PROMI/168-343
C2LH62_PROMI/176-344
C2LI32_PROMI/430-589
C2LI32_PROMI/822-970
C2LNC6_PROMI/150-304
C2LNG5_PROMI/168-319
C2LQI1_STRSL/439-592
C2LQI3_STRSL/175-340
C2LW45_STAHO/206-362
C2LW47_STAHO/173-339
C2M7R2_CAPGI/165-325
C2M8G4_CAPGI/380-536
C2M8G4_CAPGI/774-908
C2M8H3_CAPGI/178-380
C2MCT6_9PORP/177-378
C2MCX1_9PORP/160-325
C2ME17_9PORP/382-536
C2ME17_9PORP/772-906
C2MFB5_BACCE/186-362
C2MFB5_BACCE/555-693
C2MFB7_BACCE/173-342
C2MVN8_BACCE/186-342
C2MVN8_BACCE/555-693
C2MVP0_BACCE/173-342
C2NC63_BACCE/186-342
C2NC63_BACCE/555-693
C2NC65_BACCE/173-342
C2NK26_BACCE/167-320
C2NTE2_BACCE/186-342
C2NTE2_BACCE/555-693
C2NTE4_BACCE/173-342
C2P9I8_BACCE/186-342
C2P9I8_BACCE/555-693
C2P9J0_BACCE/173-342
C2PQD5_BACCE/186-342
C2PQD5_BACCE/555-693
C2PQD7_BACCE/173-343
C2Q6M6_BACCE/186-342
C2Q6M6_BACCE/555-693
C2Q6M8_BACCE/173-342
C2QMQ2_BACCE/186-363
C2QMQ2_BACCE/555-693
C2QMQ4_BACCE/173-342
C2QVG7_BACCE/167-320
C2R2N2_BACCE/186-342
C2R2N2_BACCE/555-693
C2R2N4_BACCE/173-342
C2RHM3_BACCE/186-342
C2RHM3_BACCE/555-693
C2RHM5_BACCE/173-342
C2RY44_BACCE/186-342
C2RY44_BACCE/555-693
C2RY46_BACCE/173-342
C2SEL7_BACCE/186-342
C2SEL7_BACCE/555-693
C2SEL9_BACCE/173-343
C2SVG1_BACCE/186-342
C2SVG1_BACCE/555-693
C2SVG3_BACCE/173-342
C2T353_BACCE/167-320
C2TAU7_BACCE/186-342
C2TAU7_BACCE/555-693
C2TAU9_BACCE/173-342
C2TIW2_BACCE/167-320
C2TRW8_BACCE/186-342
C2TRW8_BACCE/555-693
C2TRX0_BACCE/173-342
C2U8H6_BACCE/186-342
C2U8H6_BACCE/555-693
C2U8H8_BACCE/173-342
C2UG30_BACCE/167-320
C2UQ23_BACCE/186-342
C2UQ23_BACCE/555-693
C2UQ25_BACCE/173-342
C2V6E8_BACCE/186-342
C2V6E8_BACCE/555-693
C2V6F0_BACCE/173-342
C2VN65_BACCE/186-342
C2VN65_BACCE/555-693
C2VN67_BACCE/173-342
C2W398_BACCE/186-342
C2W398_BACCE/555-693
C2WF86_BACCE/1-45
C2WHA2_BACCE/186-342
C2WHA2_BACCE/555-693
C2WHA4_BACCE/173-342
C2X6D2_BACCE/186-342
C2X6D2_BACCE/555-693
C2X6D4_BACCE/173-342
C2XNL2_BACCE/186-342
C2XNL2_BACCE/555-693
C2XNL4_BACCE/173-342
C2Y578_BACCE/186-342
C2Y578_BACCE/555-693
C2Y580_BACCE/173-342
C2YCM5_BACCE/167-320
C2YL77_BACCE/186-342
C2YL77_BACCE/555-693
C2YL79_BACCE/173-342
C2Z2B5_BACCE/186-342
C2Z2B5_BACCE/555-693
C2Z2B7_BACCE/173-342
C2ZIZ5_BACCE/186-342
C2ZIZ5_BACCE/555-693
C2ZIZ7_BACCE/173-342
C3A0J0_BACMY/186-342
C3A0J0_BACMY/555-693
C3A0J2_BACMY/173-343
C3AGP2_BACMY/186-342
C3AGP2_BACMY/555-693
C3AGP4_BACMY/173-342
C3AYK8_BACMY/186-342
C3AYK8_BACMY/555-693
C3AYL0_BACMY/173-342
C3BF10_9BACI/186-342
C3BF10_9BACI/555-693
C3BF12_9BACI/173-342
C3BWU4_BACTU/186-363
C3BWU4_BACTU/555-693
C3BWU6_BACTU/173-342
C3C4N9_BACTU/167-320
C3CD67_BACTU/186-342
C3CD67_BACTU/555-693
C3CD69_BACTU/173-342
C3CW60_BACTU/186-342
C3CW60_BACTU/555-693
C3CW62_BACTU/173-342
C3DED8_BACTS/186-342
C3DED8_BACTS/555-693
C3DEE0_BACTS/173-342
C3DY24_BACTU/186-342
C3DY24_BACTU/555-693
C3DY26_BACTU/173-342
C3EFB5_BACTK/186-342
C3EFB5_BACTK/555-693
C3EFB7_BACTK/173-342
C3EW72_BACTU/186-342
C3EW72_BACTU/555-693
C3EW74_BACTU/173-342
C3F3Z2_BACTU/167-320
C3FEP6_BACTB/186-342
C3FEP6_BACTB/555-693
C3FEP8_BACTB/173-342
C3FXK5_BACTU/186-342
C3FXK5_BACTU/555-693
C3FXN9_BACTU/173-342
C3G509_BACTU/167-320
C3GDF1_BACTU/186-342
C3GDF1_BACTU/555-693
C3GDF3_BACTU/173-342
C3GL90_BACTU/167-320
C3GVN2_BACTU/186-342
C3GVN2_BACTU/555-693
C3GVN4_BACTU/173-342
C3HCW9_BACTU/186-342
C3HCW9_BACTU/555-693
C3HCX1_BACTU/173-342
C3HKV0_BACTU/167-320
C3HUU1_BACTU/186-342
C3HUU1_BACTU/555-693
C3HUU3_BACTU/173-342
C3IDY1_BACTU/186-342
C3IDY1_BACTU/555-693
C3IDY3_BACTU/173-342
C3J9V4_9PORP/164-339
C3JBH5_9PORP/159-323
C3JBR1_9PORP/381-535
C3JBR1_9PORP/766-909
C3JC62_9PORP/191-392
C3JEK3_RHOER/180-349
C3JEL1_RHOER/215-377
C3JEL1_RHOER/596-739
C3JKL1_RHOER/174-327
C3JLR2_RHOER/179-321
C3K1J2_PSEFS/430-589
C3K1J2_PSEFS/825-971
C3K2R7_PSEFS/150-301
C3KX68_CLOB6/30-148
C3L166_CLOB6/441-594
C3LCH8_BACAC/167-320
C3LQ38_VIBCM/159-315
C3LTB9_VIBCM/431-591
C3LTB9_VIBCM/826-970
C3MJP3_SULIL/216-364
C3MJR2_SULIL/140-292
C3MMI5_SULIL/218-374
C3MMQ6_SULIL/339-445
C3MQE9_SULIL/163-314
C3MT23_SULIM/190-346
C3MT92_SULIM/338-445
C3MW27_SULIM/163-314
C3MZ01_SULIM/216-364
C3MZ20_SULIM/140-292
C3N050_SULIA/216-364
C3N069_SULIA/140-292
C3N301_SULIA/218-374
C3N3J3_SULIA/339-445
C3N670_SULIA/163-314
C3N8R4_SULIY/216-364
C3N8T5_SULIY/140-292
C3NBW2_SULIY/218-374
C3NCG5_SULIY/339-445
C3NEM6_SULIY/163-314
C3NFJ2_SULIN/339-445
C3NH18_SULIN/163-314
C3NMN3_SULIN/140-292
C3NMQ4_SULIN/216-364
C3NN48_SULIN/218-374
C3NNC1_VIBCJ/177-344
C3NSQ3_VIBCJ/431-591
C3NSQ3_VIBCJ/826-970
C3NVX0_VIBCJ/150-306
C3P203_BACAA/167-320
C3PFF9_CORA7/166-307
C3PIV1_CORA7/172-341
C3PIW5_CORA7/1-51
C3PT22_DASNO/606-777
C3PW56_9BACE/380-536
C3PW56_9BACE/768-912
C3PW72_9BACE/179-381
C3Q750_9BACE/164-322
C3QDJ4_9BACE/173-374
C3QIL8_9BACE/160-319
C3QJ37_9BACE/380-536
C3QJ37_9BACE/770-911
C3QMC0_9BACE/162-319
C3QNU0_9BACE/380-536
C3QNU0_9BACE/770-911
C3QSH0_9BACE/173-374
C3R8D3_9BACE/380-536
C3R8D3_9BACE/768-912
C3R8E7_9BACE/179-381
C3RGM6_9BACE/164-322
C3RNI7_9FIRM/244-408
C3RQ78_9FIRM/172-340
C3RQ81_9FIRM/462-614
C3SXM2_ECOLX/151-301
C3SXM3_ECOLX/151-301
C3SZB2_ECOLX/431-591
C3SZB2_ECOLX/821-969
C3SZB3_ECOLX/431-591
C3SZB3_ECOLX/821-969
C3T042_ECOLX/176-344
C3T727_ECOLX/169-345
C3TM32_ECOLX/150-303
C3TM35_ECOLX/150-303
C3WD64_FUSMR/150-328
C3WDE2_FUSMR/438-591
C3WDE6_FUSMR/175-334
C3WGQ5_9FUSO/175-340
C3WGQ9_9FUSO/441-594
C3WNK6_9FUSO/171-337
C3WNL0_9FUSO/445-597
C3WUU2_9FUSO/444-597
C3WUU6_9FUSO/171-337
C3X1L6_OXAFO/446-605
C3X1L6_OXAFO/839-995
C3X535_OXAFO/178-343
C3X579_OXAFO/146-298
C3XAD1_OXAFO/445-605
C3XAD1_OXAFO/837-995
C3XBA8_OXAFO/178-344
C3XBF4_OXAFO/146-300
C3XDF2_9HELI/173-330
C3XF65_9HELI/166-315
C3XH11_9HELI/207-363
C3XH11_9HELI/599-768
C3XK52_9HELI/162-313
C3XLZ8_9HELI/201-357
C3XMD3_9HELI/146-324
C3XP53_9HELI/177-332
C3XX99_BRAFL/447-604
C3XX99_BRAFL/849-992
C3YV42_BRAFL/125-298
C3YXK9_BRAFL/606-776
C4AP25_BURMA/154-301
C4AU07_BURMA/182-349
C4AUC0_BURMA/462-622
C4AUC0_BURMA/862-1031
C4B1K0_BURMA/240-418
C4EXB4_HAEIF/433-592
C4EXB4_HAEIF/827-972
C4F000_HAEIF/175-342
C4F1N3_HAEIF/145-321
C4F1V8_HAEIF/150-302
C4F2T9_HAEIF/175-342
C4F4B2_HAEIF/432-592
C4F4B2_HAEIF/827-972
C4F5Q6_HAEIF/150-302
C4F5X8_HAEIF/145-321
C4F9U9_9ACTN/432-585
C4FAX5_9ACTN/178-364
C4FG24_9BIFI/432-585
C4FG33_9BIFI/173-344
C4FJZ5_9AQUI/201-357
C4FJZ5_9AQUI/581-727
C4FQ89_9FIRM/160-314
C4FQD6_9FIRM/172-321
C4FSI2_9FIRM/164-342
C4FSL7_9FIRM/489-642
C4FSM5_9FIRM/178-347
C4FTH8_9FIRM/173-334
C4FTI1_9FIRM/431-584
C4G3V3_ABIDE/172-341
C4G443_ABIDE/156-311
C4G6P4_ABIDE/139-319
C4G7J7_ABIDE/447-600
C4GAG6_9FIRM/440-593
C4GBU5_9FIRM/180-348
C4GDY4_9FIRM/152-309
C4GGS6_9NEIS/428-588
C4GGS6_9NEIS/818-965
C4GK54_9NEIS/153-307
C4GL17_9NEIS/175-342
C4H621_YERPE/169-344
C4H858_YERPE/176-344
C4H8G3_YERPE/430-590
C4H8G3_YERPE/822-969
C4H991_YERPE/150-304
C4HJN4_YERPE/176-344
C4HKC0_YERPE/430-590
C4HKC0_YERPE/822-969
C4HLW8_YERPE/150-304
C4HPC7_YERPE/169-344
C4HUJ3_YERPE/169-344
C4HWI0_YERPE/176-344
C4HXF0_YERPE/430-590
C4HXF0_YERPE/822-969
C4HYK4_YERPE/150-304
C4I6Z6_BURPS/175-353
C4IEJ9_CLOBU/153-307
C4IFT2_CLOBU/166-345
C4IHQ4_CLOBU/172-332
C4IHQ8_CLOBU/440-592
C4IQ06_BRUAB/183-354
C4IQB4_BRUAB/213-369
C4IQB4_BRUAB/581-722
C4JA40_MAIZE/218-387
C4JM90_UNCRE/448-608
C4JM90_UNCRE/864-1015
C4JNP3_UNCRE/616-788
C4K4V1_HAMD5/433-593
C4K4V1_HAMD5/826-973
C4K7H3_HAMD5/150-308
C4KAD2_THASP/184-353
C4KBM2_THASP/425-585
C4KBM2_THASP/820-985
C4KD98_THASP/177-332
C4KEE6_SULIK/190-346
C4KEZ0_SULIK/339-445
C4KHN3_SULIK/163-314
C4KJ89_SULIK/216-364
C4KJA8_SULIK/140-292
C4KNF5_BURPS/465-625
C4KNF5_BURPS/865-1034
C4KUE3_BURPS/182-349
C4KVA3_BURPS/154-301
C4LAD9_TOLAT/148-303
C4LAQ7_TOLAT/430-590
C4LAQ7_TOLAT/827-967
C4LH52_CORK4/262-419
C4LH52_CORK4/671-814
C4LH59_CORK4/190-357
C4LJE5_CORK4/142-266
C4NFK8_HELVI/217-390
C4QML1_SCHMA/94-270
C4QYT3_PICPG/476-636
C4QYT3_PICPG/865-1013
C4R5I6_PICPG/608-777
C4RC46_9ACTO/154-299
C4RDE7_9ACTO/168-329
C4RJL1_9ACTO/268-421
C4RJL1_9ACTO/653-800
C4RJL6_9ACTO/204-375
C4RZD6_YERBE/115-269
C4RZZ7_YERBE/176-344
C4S0Z8_YERBE/432-592
C4S0Z8_YERBE/824-971
C4S251_YERBE/167-317
C4S6E7_YERBE/145-320
C4S7T3_YERMO/115-270
C4SB59_YERMO/430-590
C4SB59_YERMO/822-969
C4SCV2_YERMO/144-319
C4SGP7_YERMO/176-344
C4SHK2_YERMO/167-317
C4SML6_YERFR/115-268
C4SN04_YERFR/176-344
C4SN94_YERFR/430-590
C4SN94_YERFR/822-970
C4SNZ3_YERFR/144-320
C4SU22_YERFR/167-317
C4SWY0_YERIN/115-270
C4SYX4_YERIN/176-344
C4T346_YERIN/167-317
C4T3N8_YERIN/430-590
C4T3N8_YERIN/822-968
C4T5R2_YERIN/144-319
C4TU78_YERKR/167-317
C4TVI3_YERKR/430-590
C4TVI3_YERKR/822-969
C4TWL8_YERKR/1-121
C4TXT6_YERKR/176-344
C4U295_YERKR/115-270
C4U452_YERAL/169-344
C4U9V0_YERAL/167-317
C4UBJ2_YERAL/430-590
C4UBJ2_YERAL/823-969
C4UDR6_YERAL/176-344
C4UE71_YERAL/115-269
C4UGJ2_YERRU/430-590
C4UGJ2_YERRU/822-970
C4UJD3_YERRU/169-342
C4UK07_YERRU/128-280
C4UKG0_YERRU/160-310
C4UMP4_YERRU/176-343
C4USG3_YERRO/430-590
C4USG3_YERRO/823-969
C4UW23_YERRO/144-319
C4UX93_YERRO/176-344
C4UZ77_YERRO/115-269
C4V020_YERRO/167-317
C4V0W1_9FIRM/174-344
C4V238_9FIRM/161-315
C4V3Z9_9FIRM/441-594
C4V3Z9_9FIRM/827-915
C4W905_STAWA/173-340
C4W907_STAWA/206-362
C4W907_STAWA/569-697
C4WEA3_9RHIZ/201-372
C4WH62_9RHIZ/202-358
C4WH62_9RHIZ/570-711
C4WLL8_9RHIZ/194-373
C4X4G3_KLEPN/150-304
C4X721_KLEPN/169-345
C4XBW2_KLEPN/176-344
C4XC19_KLEPN/431-591
C4XC19_KLEPN/821-969
C4XCJ8_KLEPN/165-315
C4XDG6_KLEPN/148-300
C4XLD5_DESMR/445-597
C4XLD5_DESMR/829-975
C4XNP8_DESMR/176-345
C4XQL6_DESMR/154-308
C4XRI4_DESMR/176-329
C4XS59_DESMR/139-319
C4Y3Q5_CLAL4/473-634
C4Y3Q5_CLAL4/865-1014
C4YC54_CLAL4/612-782
C4YDN4_CANAW/623-793
C4YLT8_CANAW/487-648
C4YLT8_CANAW/885-1026
C4Z424_EUBE2/137-294
C4Z496_EUBE2/442-595
C4Z950_EUBR3/441-594
C4Z950_EUBR3/822-952
C4ZI96_EUBR3/157-314
C4ZIX3_THASP/146-300
C4ZJZ1_THASP/167-346
C4ZTH4_ECOBW/150-303
C4ZXD2_ECOBW/431-591
C4ZXD2_ECOBW/821-969
C4ZZC0_ECOBW/169-345
C4ZZN4_ECOBW/151-301
C5A3F0_THEGJ/162-317
C5A3X6_THEGJ/144-295
C5A5U1_THEGJ/154-310
C5A5Y0_THEGJ/152-309
C5AAY1_BURGB/149-298
C5ABM5_BURGB/182-349
C5AFA5_BURGB/465-625
C5AFA5_BURGB/862-1032
C5ALV5_BURGB/173-350
C5AP51_METEA/201-357
C5AP51_METEA/568-709
C5API9_METEA/193-303
C5AXP2_METEA/151-304
C5B2J2_METEA/180-349
C5B606_METEA/193-303
C5B7V5_EDWI9/430-590
C5B7V5_EDWI9/821-969
C5B8Z7_EDWI9/171-322
C5B9Y1_EDWI9/169-342
C5BCH7_EDWI9/150-304
C5BI56_TERTT/195-318
C5BLS5_TERTT/435-593
C5BLS5_TERTT/826-972
C5BQQ7_TERTT/168-343
C5BS83_TERTT/149-300
C5C2R3_BEUC1/175-342
C5C2U3_BEUC1/220-377
C5C2U3_BEUC1/600-750
C5C3F4_BEUC1/166-319
C5C8K7_MICLC/216-374
C5C8K7_MICLC/598-745
C5CCZ2_MICLC/184-360
C5CEU2_KOSOT/157-296
C5CJF0_VARPS/145-303
C5CKC3_VARPS/165-307
C5CNT3_VARPS/442-601
C5CNT3_VARPS/833-1006
C5CSL8_VARPS/178-345
C5CWE1_VARPS/176-353
C5DF96_LACTC/469-628
C5DF96_LACTC/860-1000
C5DLI3_LACTC/617-786
C5DRE1_ZYGRC/471-630
C5DRE1_ZYGRC/863-1008
C5E4W6_ZYGRC/616-785
C5E7Z9_BIFLI/432-585
C5E818_BIFLI/173-343
C5EG22_9FIRM/173-343
C5EGR7_9FIRM/164-341
C5EK55_9FIRM/125-303
C5EU19_9FIRM/440-593
C5EXX5_9HELI/165-317
C5F1M4_9HELI/201-357
C5F289_9HELI/173-330
C5F2A1_9HELI/151-332
C5F466_LACPA/169-332
C5F468_LACPA/205-363
C5F468_LACPA/574-711
C5FH65_ARTOC/448-607
C5FH65_ARTOC/864-1017
C5FRY7_ARTOC/618-792
C5GIA5_AJEDR/448-607
C5GIA5_AJEDR/863-1016
C5GLK2_AJEDR/621-792
C5J076_CHICK/238-369
C5JFN0_AJEDS/448-607
C5JFN0_AJEDS/863-1016
C5JYZ0_AJEDS/621-792
C5K566_9ALVE/472-630
C5K566_9ALVE/871-1026
C5KKW8_9ALVE/43-218
C5L072_9ALVE/131-312
C5L512_9ALVE/472-630
C5L512_9ALVE/871-1026
C5M385_CANTT/464-625
C5M385_CANTT/857-998
C5MCN6_CANTT/440-610
C5N4F1_STAA3/206-362
C5N4F1_STAA3/569-700
C5N4F3_STAA3/173-339
C5N7L4_BURMA/154-301
C5N814_BURMA/462-622
C5N814_BURMA/862-1031
C5N8B9_BURMA/182-349
C5NAQ5_BURMA/175-353
C5NUP1_9BACL/142-319
C5NYY3_9BACL/173-334
C5NYY6_9BACL/433-586
C5P229_COCP7/616-788
C5P4I5_COCP7/448-607
C5P4I5_COCP7/864-1015
C5Q141_STAAU/173-339
C5Q143_STAAU/206-362
C5Q143_STAAU/569-700
C5Q879_STAEP/206-362
C5Q879_STAEP/569-699
C5Q881_STAEP/173-339
C5QR76_STAEP/206-362
C5QR76_STAEP/569-700
C5QR78_STAEP/173-339
C5QW56_STAEP/206-362
C5QW56_STAEP/569-700
C5QW58_STAEP/173-339
C5RAX6_WEIPA/165-334
C5RAX8_WEIPA/211-370
C5RAX8_WEIPA/582-720
C5S1U0_9PAST/175-342
C5S2S3_9PAST/145-321
C5S309_9PAST/147-301
C5S400_9PAST/432-592
C5S400_9PAST/827-970
C5T0Y0_ACIDE/112-290
C5T3S0_ACIDE/478-637
C5T3S0_ACIDE/873-1045
C5TCB3_ACIDE/180-313
C5TEJ4_ZYMMO/179-347
C5TF90_ZYMMO/149-306
C5THF9_ZYMMO/201-357
C5THF9_ZYMMO/571-711
C5TMS6_NEIFL/146-301
C5TP92_NEIFL/174-341
C5TPE2_NEIFL/431-591
C5TPE2_NEIFL/821-973
C5UR41_CLOBO/166-345
C5UYL8_CLOBO/171-331
C5UYM2_CLOBO/439-592
C5VP17_CLOBO/151-308
C5VXE2_STRSE/437-590
C5VXE4_STRSE/175-340
C5W0H7_ECOBB/150-303
C5W4T7_ECOBB/169-345
C5W7K1_ECOBB/176-344
C5W840_ECOBB/151-301
C5WDW3_STRDG/439-592
C5WDW5_STRDG/176-341
C5WN14_SORBI/431-589
C5WN14_SORBI/828-973
C5Y9I7_SORBI/431-589
C5Y9I7_SORBI/830-973
C5YUD2_SORBI/218-387
C5YYH7_SORBI/238-407
C5ZBL5_BURPS/182-349
C5ZCW0_BURPS/154-301
C5ZI46_BURPS/468-628
C5ZI46_BURPS/868-1037
C5ZMJ8_BURPS/206-384
C5ZXB1_9HELI/201-357
C5ZXL6_9HELI/166-319
C5ZY08_9HELI/173-330
C5ZY24_9HELI/148-329
C6A0I7_THESM/187-344
C6A204_THESM/143-294
C6A2I3_THESM/151-310
C6A3P3_THESM/174-331
C6A4K5_THESM/160-313
C6A771_BIFLB/173-343
C6A786_BIFLB/432-585
C6AE27_BARGA/185-355
C6AE39_BARGA/203-358
C6AE39_BARGA/570-711
C6AHS9_BIFAS/173-343
C6AHU4_BIFAS/432-585
C6AMM7_AGGAN/151-303
C6AND4_AGGAN/140-316
C6ANX0_AGGAN/166-316
C6APR0_AGGAN/431-591
C6APR0_AGGAN/825-971
C6AQH9_AGGAN/193-362
C6AU31_RHILS/179-349
C6AZL7_RHILS/202-358
C6AZL7_RHILS/570-713
C6BD13_RALP1/182-349
C6BDU0_RALP1/187-342
C6BIH5_RALP1/468-628
C6BIH5_RALP1/870-1040
C6BX86_DESAD/153-309
C6BYB5_DESAD/138-318
C6BZ07_DESAD/441-592
C6BZ07_DESAD/824-969
C6C166_DESAD/161-314
C6C1K8_DESAD/176-345
C6C9A1_DICDC/171-321
C6CAQ0_DICDC/430-590
C6CAQ0_DICDC/821-969
C6CBE3_DICDC/150-302
C6CC58_DICDC/176-344
C6CEH3_DICZE/171-321
C6CEK3_DICZE/150-303
C6CNN4_DICZE/430-590
C6CNN4_DICZE/821-968
C6CQL9_DICZE/176-344
C6CV32_PAESJ/209-365
C6CV32_PAESJ/579-722
C6CV34_PAESJ/173-342
C6CVI9_PAESJ/163-329
C6D6K2_PAESJ/170-348
C6DB35_PECCP/150-305
C6DBL2_PECCP/430-590
C6DBL2_PECCP/821-969
C6DVA8_MYCTK/211-369
C6DVA8_MYCTK/588-731
C6DVB4_MYCTK/186-356
C6DW72_MYCTK/166-278
C6E077_GEOSM/156-307
C6E321_GEOSM/163-315
C6E776_GEOSM/439-589
C6E776_GEOSM/823-971
C6ECJ3_ECOBD/169-345
C6EJD8_ECOBD/165-315
C6EKF0_ECOBD/431-591
C6EKF0_ECOBD/821-969
C6EKL2_ECOBD/176-344
C6ELG7_ECOBD/150-303
C6GQV4_STRSX/437-590
C6GQV6_STRSX/175-340
C6GTS0_STRS4/437-590
C6GTS2_STRS4/175-340
C6HFJ2_AJECH/195-354
C6HFJ2_AJECH/610-764
C6HI58_AJECH/616-788
C6HXC2_9BACT/178-348
C6HZ14_9BACT/158-319
C6HZI7_9BACT/198-350
C6I5H0_9BACE/179-380
C6I756_9BACE/380-536
C6I756_9BACE/770-912
C6ILE9_9BACE/173-374
C6IRC9_9BACE/380-536
C6IRC9_9BACE/770-912
C6IU19_9BACE/159-319
C6J0K9_9BACL/209-365
C6J0K9_9BACL/579-722
C6J0L1_9BACL/173-343
C6JCP6_9FIRM/172-340
C6JD17_9FIRM/30-186
C6JG20_9FIRM/442-595
C6JGC5_9FIRM/167-345
C6JI73_FUSVA/142-320
C6JRC2_FUSVA/171-330
C6JRC6_FUSVA/438-591
C6L9F6_9FIRM/442-595
C6LD50_9FIRM/185-340
C6LHA6_9FIRM/172-340
C6M443_NEISI/431-591
C6M443_NEISI/821-973
C6M6W9_NEISI/149-305
C6M9H7_NEISI/174-341
C6N4G7_9GAMM/150-304
C6N6L8_9GAMM/178-331
C6NVY0_9GAMM/177-343
C6NX57_9GAMM/153-319
C6NXJ6_9GAMM/178-331
C6NYT6_9GAMM/438-597
C6NYT6_9GAMM/828-970
C6PPZ0_9CLOT/160-313
C6PQM8_9CLOT/442-595
C6PTC0_9CLOT/161-314
C6PYV0_9CLOT/170-330
C6Q1X0_9CLOT/132-310
C6Q2F1_9CLOT/151-307
C6R4E4_9MICC/179-357
C6R637_9MICC/217-374
C6R637_9MICC/597-742
C6R8A5_9CORY/167-325
C6RCG5_9CORY/214-371
C6RCG5_9CORY/585-739
C6RCH4_9CORY/172-342
C6RDF8_9PROT/199-355
C6RDF8_9PROT/567-705
C6RFB7_9PROT/177-328
C6RGE8_9PROT/140-269
C6RHF3_9PROT/128-301
C6RJ85_9PROT/171-327
C6RJG3_ACIRA/148-290
C6RN83_ACIRA/181-347
C6RS22_ACIRA/424-584
C6RS22_ACIRA/816-956
C6RW46_VIBCH/431-591
C6RW46_VIBCH/826-970
C6S2W5_VIBCH/150-306
C6S300_VIBCH/177-344
C6S4S8_NEIML/431-591
C6S4S8_NEIML/821-995
C6S772_NEIML/174-341
C6S8S4_NEIML/147-301
C6SBX8_NEIME/147-301
C6SF61_NEIME/174-341
C6SG39_NEIME/431-591
C6SG39_NEIME/821-995
C6SIE5_NEIME/147-301
C6SJU3_NEIME/431-591
C6SJU3_NEIME/821-995
C6SLD8_NEIME/174-341
C6STA5_STRMN/439-592
C6STA8_STRMN/221-386
C6TAU5_SOYBN/221-387
C6TS54_BURPS/465-625
C6TS54_BURPS/865-1034
C6TXH1_BURPS/182-349
C6TYC9_BURPS/154-301
C6U7I2_BURPS/175-353
C6UBA6_ECOBR/176-344
C6UBG4_ECOBR/431-591
C6UBG4_ECOBR/821-969
C6UBM9_ECOBR/150-303
C6UC79_ECOBR/151-301
C6UJ78_ECOBR/169-345
C6UQP9_ECO5T/176-344
C6UQW1_ECO5T/431-591
C6UQW1_ECO5T/821-969
C6URR2_ECO5T/151-301
C6UX20_ECO5T/169-345
C6UZ55_ECO5T/150-303
C6V3R1_NEORI/172-321
C6V4B8_NEORI/153-280
C6V5T2_NEORI/441-593
C6V7K2_ECOBD/151-301
C6VJI1_LACPJ/167-335
C6VJI3_LACPJ/207-365
C6VJI3_LACPJ/577-714
C6VU01_DYAFD/160-323
C6VVT1_DYAFD/380-536
C6VVT1_DYAFD/764-906
C6W056_DYAFD/180-380
C6WG28_ACTMD/163-309
C6WPV3_ACTMD/182-351
C6WQX8_ACTMD/211-370
C6WQX8_ACTMD/588-728
C6WT62_METML/180-346
C6WUH8_METML/447-607
C6WUH8_METML/841-981
C6WY03_METML/145-301
C6X363_FLAB3/179-344
C6X3M2_FLAB3/171-329
C6X4A6_FLAB3/394-546
C6X7G3_METSD/146-302
C6X8K0_METSD/184-349
C6XC70_METSD/433-593
C6XC70_METSD/825-971
C6XF89_LIBAP/180-349
C6XGE0_LIBAP/200-355
C6XGE0_LIBAP/567-710
C6XIX6_HIRBI/149-307
C6XKN4_HIRBI/180-341
C6XNQ0_HIRBI/218-373
C6XNQ0_HIRBI/587-732
C6XXI6_PEDHD/163-326
C6Y2G1_PEDHD/380-536
C6Y2G1_PEDHD/763-906
C6Y2G6_PEDHD/179-384
C6YEZ7_VIBCH/431-591
C6YEZ7_VIBCH/826-970
C6YFP0_VIBCH/177-344
C6YFS8_VIBCH/159-315
C6YQ01_FRATT/176-347
C6YS07_FRATT/431-591
C6YS07_FRATT/824-965
C6YSC3_9GAMM/176-347
C6YT68_9GAMM/176-329
C6YTR2_9GAMM/431-591
C6YTR2_9GAMM/824-965
C6Z330_9BACE/380-536
C6Z330_9BACE/768-912
C6Z345_9BACE/179-381
C6Z518_9BACE/164-322
C6ZXI6_LISMO/174-344
C6ZXI9_LISMO/174-343
C6ZXJ2_LISMO/174-344
C6ZXJ8_LISMO/174-344
C6ZXK1_LISMO/174-344
C6ZXK4_LISMO/174-344
C6ZXK7_LISMO/174-344
C6ZXL0_LISMO/174-344
C6ZXM2_LISMO/174-344
C6ZXN4_LISMO/174-344
C6ZXR1_LISMO/174-344
C6ZYB2_LISMO/174-344
C6ZYD0_LISMO/174-344
C6ZYE2_LISMO/174-344
C7BHY4_PHOAA/160-304
C7BID5_PHOAA/168-344
C7BJP4_PHOAA/150-306
C7BRL5_PHOAA/436-595
C7BRL5_PHOAA/827-974
C7BTL7_PHOAA/176-343
C7BXL4_HELPB/158-311
C7C6G7_METED/201-357
C7C6G7_METED/568-709
C7CC36_METED/151-305
C7CJ05_METED/180-349
C7CS33_ENTFA/204-362
C7CS33_ENTFA/575-711
C7CS35_ENTFA/173-340
C7CUX8_ENTFA/163-339
C7D1C3_ENTFA/163-339
C7D2Y8_ENTFA/204-362
C7D2Y8_ENTFA/575-711
C7D2Z0_ENTFA/173-340
C7D6F3_9RHOB/176-344
C7D776_9RHOB/199-355
C7D776_9RHOB/562-696
C7DFT7_9RHOB/541-713
C7G6J8_9FIRM/1-122
C7G8J7_9FIRM/156-311
C7GB20_9FIRM/168-345
C7GDN9_9FIRM/450-603
C7GDN9_9FIRM/830-976
C7GNY1_YEAS2/624-793
C7GXP4_YEAS2/471-630
C7GXP4_YEAS2/863-1007
C7GYF9_9FIRM/438-591
C7GYT0_9FIRM/438-570
C7GYT9_9FIRM/179-354
C7H113_9FIRM/160-318
C7H4Y8_9FIRM/177-347
C7H4Z4_9FIRM/2-115
C7H5M2_9FIRM/173-350
C7HC36_CLOTM/151-308
C7HEF5_CLOTM/155-306
C7HF74_CLOTM/172-340
C7HFF6_CLOTM/439-592
C7HSF9_9FIRM/443-596
C7HSN2_9FIRM/173-340
C7HVN7_9FIRM/162-339
C7IPW7_THEET/169-336
C7IPW9_THEET/193-349
C7IPW9_THEET/563-706
C7IUA0_THEET/151-307
C7JFK4_ACEP3/181-347
C7JH95_ACEP3/200-356
C7JH95_ACEP3/571-709
C7JHE3_ACEP3/160-311
C7JIM3_ACEP3/191-304
C7JLU9_ACEPA/181-347
C7JMS5_ACEPA/200-356
C7JMS5_ACEPA/571-709
C7JMX3_ACEPA/160-311
C7JS78_ACEPA/191-304
C7JW17_ACEPA/181-347
C7JWZ1_ACEPA/200-356
C7JWZ1_ACEPA/571-709
C7JX39_ACEPA/160-311
C7K118_ACEPA/191-304
C7K6A9_ACEPA/181-347
C7K785_ACEPA/200-356
C7K785_ACEPA/571-709
C7K7D3_ACEPA/160-311
C7K9R6_ACEPA/191-304
C7KFH8_ACEPA/181-347
C7KGF4_ACEPA/200-356
C7KGF4_ACEPA/571-709
C7KGK2_ACEPA/160-311
C7KIG4_ACEPA/191-304
C7KPU4_ACEPA/181-347
C7KQR8_ACEPA/200-356
C7KQR8_ACEPA/571-709
C7KQW6_ACEPA/160-311
C7KS60_ACEPA/191-304
C7KZ59_ACEPA/181-347
C7L033_ACEPA/200-356
C7L033_ACEPA/571-709
C7L081_ACEPA/160-311
C7L0P4_ACEPA/191-304
C7L1F8_ACEPA/181-347
C7L2D2_ACEPA/200-356
C7L2D2_ACEPA/571-709
C7L2I0_ACEPA/160-311
C7L9E0_ACEPA/191-304
C7LB18_BRUMC/183-354
C7LBE1_BRUMC/202-358
C7LBE1_BRUMC/570-711
C7LSG2_DESBD/176-345
C7LT44_DESBD/159-312
C7LU24_DESBD/139-316
C7LV84_DESBD/440-592
C7LV84_DESBD/826-971
C7LY34_ACIFD/145-287
C7M1V0_ACIFD/171-336
C7M1V9_ACIFD/194-348
C7M1V9_ACIFD/576-714
C7M5C5_CAPOD/380-536
C7M5C5_CAPOD/775-908
C7M6H3_CAPOD/165-328
C7M748_CAPOD/180-382
C7MAJ3_BRAFD/182-351
C7MAQ6_BRAFD/178-337
C7MEZ3_BRAFD/226-383
C7MEZ3_BRAFD/606-752
C7MLA0_CRYCD/433-585
C7MLI9_CRYCD/163-313
C7MMK4_CRYCD/198-370
C7MPH9_CRYCD/138-321
C7MRE5_SACVD/177-346
C7MRF6_SACVD/215-376
C7MRF6_SACVD/595-738
C7MT87_SACVD/172-333
C7MWK4_SACVD/182-334
C7MY29_SACVD/163-306
C7N0P6_SLAHD/164-316
C7N1F5_SLAHD/175-347
C7N2N5_SLAHD/131-314
C7N3X0_SLAHD/437-590
C7NB75_LEPBD/171-330
C7NB80_LEPBD/454-607
C7NKL2_KYTSD/192-347
C7NLB8_KYTSD/226-383
C7NLB8_KYTSD/603-758
C7NLK6_KYTSD/181-349
C7NRE1_HALUD/157-315
C7NS13_HALUD/179-339
C7NS45_HALUD/159-319
C7NT72_HALUD/134-279
C7NT99_HALUD/188-345
C7NT99_HALUD/555-693
C7NVH7_HALUD/193-345
C7P059_HALMD/165-323
C7P2U6_HALMD/134-278
C7P4M7_HALMD/157-314
C7P4Q7_HALMD/188-343
C7P4Q7_HALMD/565-708
C7P5N7_METFA/192-346
C7P5N7_METFA/563-706
C7P6B1_METFA/164-307
C7P6W9_METFA/166-333
C7P7B2_METFA/163-315
C7P7W2_METFA/169-340
C7P8D7_METFA/152-275
C7P957_METFA/241-389
C7PDK4_CHIPD/380-535
C7PDK4_CHIPD/771-909
C7PL16_CHIPD/179-383
C7PMI1_CHIPD/161-324
C7PUB9_CHIPD/208-364
C7PUB9_CHIPD/581-728
C7PXD6_CATAD/180-322
C7QCA0_CATAD/181-343
C7QJA2_CATAD/231-388
C7QJA2_CATAD/611-758
C7QJA8_CATAD/175-344
C7QNT1_CYAP0/198-369
C7QNT1_CYAP0/594-741
C7QPD2_CYAP0/170-340
C7QRI5_CYAP0/174-323
C7QX55_CYAP0/155-315
C7QYT6_JONDD/159-316
C7R2J4_JONDD/176-344
C7R2K7_JONDD/218-375
C7R2K7_JONDD/600-748
C7R8N3_KANKD/133-305
C7RAB1_KANKD/433-593
C7RAB1_KANKD/827-971
C7RCV6_KANKD/176-344
C7RD68_ANAPD/174-338
C7RD71_ANAPD/849-1002
C7RG06_ANAPD/160-337
C7RIJ5_ACCPU/434-604
C7RIJ5_ACCPU/843-1007
C7RMQ4_ACCPU/175-327
C7RN57_ACCPU/185-366
C7RQE5_ACCPU/148-302
C7RR67_ACCPU/175-341
C7RTT2_ACCPU/575-754
C7TDK9_LACRG/169-332
C7TDL1_LACRG/205-363
C7TDL1_LACRG/574-711
C7TK93_LACRL/39-202
C7TK96_LACRL/205-363
C7TK96_LACRL/574-711
C7U854_ENTFA/163-339
C7U9Z0_ENTFA/173-340
C7U9Z2_ENTFA/204-362
C7U9Z2_ENTFA/575-711
C7UB86_ENTFA/163-339
C7UHM0_ENTFA/155-322
C7UHM2_ENTFA/204-362
C7UHM2_ENTFA/575-711
C7UMR0_ENTFA/163-339
C7UPK2_ENTFA/204-362
C7UPK2_ENTFA/575-710
C7UPK4_ENTFA/173-340
C7UVX1_ENTFA/173-340
C7UVX3_ENTFA/204-362
C7UVX3_ENTFA/575-711
C7UXB0_ENTFA/163-339
C7V3T9_ENTFA/163-339
C7V694_ENTFA/173-340
C7V696_ENTFA/204-362
C7V696_ENTFA/575-711
C7VAV2_ENTFA/163-339
C7VDA1_ENTFA/173-340
C7VDA3_ENTFA/204-362
C7VDA3_ENTFA/575-711
C7VJA1_ENTFA/163-339
C7VMS5_ENTFA/204-362
C7VMS5_ENTFA/575-711
C7VMS7_ENTFA/173-340
C7VTN6_ENTFA/163-339
C7VV59_ENTFA/204-362
C7VV59_ENTFA/575-711
C7VV61_ENTFA/173-340
C7W210_ENTFA/204-362
C7W210_ENTFA/575-711
C7W212_ENTFA/173-340
C7W4U5_ENTFA/163-339
C7WAW4_ENTFA/173-340
C7WAW6_ENTFA/204-362
C7WAW6_ENTFA/575-711
C7WCE1_ENTFA/163-339
C7WHD0_ENTFA/163-339
C7WLA6_ENTFA/173-340
C7WLA8_ENTFA/204-362
C7WLA8_ENTFA/575-711
C7WPQ9_ENTFA/173-340
C7WPR1_ENTFA/204-362
C7WPR1_ENTFA/575-711
C7WR20_ENTFA/163-339
C7WZT8_ENTFA/163-339
C7X1B4_ENTFA/204-362
C7X1B4_ENTFA/575-711
C7X1B6_ENTFA/173-340
C7X6L1_9PORP/160-321
C7XC73_9PORP/179-380
C7XD58_9PORP/173-326
C7XDF2_9PORP/380-535
C7XDF2_9PORP/770-908
C7XNI6_9FUSO/171-337
C7XNJ0_9FUSO/440-593
C7XXZ8_9LACO/185-322
C7XY00_9LACO/172-243
C7XY01_9LACO/1-85
C7YBM4_ENTFA/173-340
C7YBM6_ENTFA/204-362
C7YBM6_ENTFA/575-711
C7YCU9_ENTFA/163-339
C7Z515_NECH7/440-599
C7Z515_NECH7/867-1019
C7Z9W4_NECH7/608-774
C7ZVT6_STAAU/206-362
C7ZVT6_STAAU/569-700
C7ZVT8_STAAU/173-339
C8A5I3_STAAU/206-362
C8A5I3_STAAU/569-700
C8A5I5_STAAU/173-339
C8AAT9_STAAU/206-362
C8AAT9_STAAU/569-700
C8AAU1_STAAU/173-339
C8AJP2_STAAU/206-362
C8AJP2_STAAU/569-700
C8AJP4_STAAU/173-339
C8AQV5_STAAU/206-362
C8AQV5_STAAU/569-700
C8AQV7_STAAU/173-339
C8JYI8_LISMO/205-363
C8JYI8_LISMO/576-715
C8JYJ0_LISMO/174-344
C8K4W0_LISMO/174-344
C8K4W2_LISMO/205-363
C8K4W2_LISMO/576-715
C8KFJ1_LISMO/174-344
C8KFJ3_LISMO/205-363
C8KFJ3_LISMO/576-715
C8KP37_STAAU/206-362
C8KP37_STAAU/569-700
C8KP39_STAAU/173-339
C8KTL8_STAAU/206-362
C8KTL8_STAAU/569-700
C8KTM0_STAAU/173-339
C8KWU0_9PAST/432-592
C8KWU0_9PAST/827-971
C8KY19_9PAST/147-301
C8KYJ3_9PAST/145-321
C8L508_STAAU/173-339
C8L510_STAAU/206-362
C8L510_STAAU/569-700
C8LC44_STAAU/173-339
C8LC46_STAAU/206-362
C8LC46_STAAU/569-700
C8LLS0_STAAU/173-339
C8LLS2_STAAU/206-362
C8LLS2_STAAU/569-700
C8LTX6_STAAU/173-339
C8LTX8_STAAU/206-362
C8LTX8_STAAU/569-700
C8LZ56_STAAU/206-362
C8LZ56_STAAU/569-700
C8LZ58_STAAU/173-339
C8M647_STAAU/173-339
C8M649_STAAU/206-362
C8M649_STAAU/569-700
C8MDX3_STAAU/206-362
C8MDX3_STAAU/569-700
C8MDX5_STAAU/173-339
C8MPA0_STAAU/173-339
C8MPA2_STAAU/206-362
C8MPA2_STAAU/569-700
C8MRS1_STAAU/206-362
C8MRS1_STAAU/569-700
C8MRS3_STAAU/173-339
C8N4G8_STAAU/173-339
C8N4H0_STAAU/206-362
C8N4H0_STAAU/569-700
C8N7L4_9GAMM/171-327
C8N8A9_9GAMM/435-588
C8NK70_COREF/215-372
C8NK70_COREF/590-728
C8NK75_COREF/184-354
C8NLD0_COREF/165-278
C8P4J3_9LACO/166-341
C8P4N5_9LACO/172-343
C8P4N7_9LACO/205-363
C8P4N7_9LACO/576-713
C8PDV6_9PROT/171-327
C8PEF0_9PROT/106-279
C8PEU3_9PROT/280-399
C8PGA7_9PROT/179-331
C8PLC0_9PROT/199-355
C8PMA3_9SPIO/126-309
C8PR43_9SPIO/188-365
C8PUV9_9GAMM/151-307
C8PW84_9GAMM/178-348
C8Q190_9GAMM/447-612
C8Q190_9GAMM/866-1000
C8RS45_CORJE/183-352
C8RS49_CORJE/213-370
C8RS49_CORJE/595-743
C8RZK4_9RHOB/200-355
C8RZK4_9RHOB/563-699
C8S195_9RHOB/550-729
C8S284_9RHOB/166-319
C8S2P8_9RHOB/177-344
C8SGC3_9RHIZ/181-334
C8SI62_9RHIZ/202-357
C8SI62_9RHIZ/569-718
C8SQ95_9RHIZ/188-359
C8SYX0_KLEPR/431-591
C8SYX0_KLEPR/821-969
C8T3W3_KLEPR/176-344
C8T4S6_KLEPR/150-305
C8T6J2_KLEPR/145-321
C8T8Z6_KLEPR/165-315
C8TFX4_ECO26/151-301
C8TJ07_ECO26/150-303
C8TST0_ECO26/169-345
C8TVJ4_ECO26/176-344
C8TVQ2_ECO26/431-591
C8TVQ2_ECO26/821-969
C8U2A1_ECO10/150-303
C8U818_ECO10/176-344
C8U8X2_ECO10/431-591
C8U8X2_ECO10/821-969
C8U9F8_ECO10/151-301
C8UA26_ECO10/169-345
C8UBL8_ECO1A/169-345
C8UE67_ECO1A/176-344
C8UEC3_ECO1A/431-591
C8UEC3_ECO1A/821-969
C8UET4_ECO1A/151-301
C8UIJ8_ECO1A/150-303
C8V0S2_EMENI/618-799
C8V6N2_EMENI/448-607
C8V6N2_EMENI/863-1017
C8W0C8_DESAS/401-556
C8W0C8_DESAS/797-936
C8W1K1_DESAS/178-346
C8W2B7_DESAS/163-344
C8W3P2_DESAS/167-346
C8W8N5_ATOPD/182-359
C8W995_ATOPD/166-343
C8W9J4_ATOPD/436-589
C8WBD2_ZYMMN/201-357
C8WBD2_ZYMMN/571-711
C8WBM5_ZYMMN/179-347
C8WEQ3_ZYMMN/149-306
C8WHQ9_EGGLE/168-351
C8WK22_EGGLE/432-585
C8WMS3_EGGLE/177-350
C8WPS3_EGGLE/163-314
C8WRZ3_ALIAD/148-307
C8WS22_ALIAD/203-357
C8WS22_ALIAD/566-709
C8WS24_ALIAD/172-342
C8X0S7_DESRD/176-342
C8X242_DESRD/162-315
C8X446_DESRD/136-312
C8X5J6_DESRD/441-593
C8X5J6_DESRD/826-971
C8XB27_NAKMY/182-351
C8XB35_NAKMY/241-411
C8XB35_NAKMY/632-776
C8XD55_NAKMY/175-334
C8XF01_NAKMY/144-286
C8Z821_YEAS8/624-793
C8Z8V5_YEAS8/471-630
C8Z8V5_YEAS8/863-1007
C8ZZU9_ENTGA/209-367
C8ZZU9_ENTGA/580-718
C8ZZV1_ENTGA/180-351
C9A5H3_ENTCA/206-364
C9A5H3_ENTCA/577-715
C9A5H6_ENTCA/173-342
C9AF67_ENTFC/176-345
C9AF69_ENTFC/207-365
C9AF69_ENTFC/578-715
C9ANZ7_ENTFC/176-345
C9ANZ9_ENTFC/207-365
C9ANZ9_ENTFC/578-715
C9B1T9_ENTCA/206-364
C9B1T9_ENTCA/577-713
C9B1U1_ENTCA/173-342
C9B644_ENTFC/176-345
C9B646_ENTFC/207-365
C9B646_ENTFC/578-715
C9BCC0_ENTFC/176-345
C9BCC2_ENTFC/207-365
C9BCC2_ENTFC/578-715
C9BJJ6_ENTFC/176-346
C9BJJ8_ENTFC/207-365
C9BJJ8_ENTFC/578-715
C9BSF7_ENTFC/207-365
C9BSF7_ENTFC/578-715
C9BSF9_ENTFC/176-346
C9C1I1_ENTFC/176-346
C9C1I3_ENTFC/207-365
C9C1I3_ENTFC/578-715
C9C910_ENTFC/207-365
C9C910_ENTFC/578-715
C9C912_ENTFC/176-346
C9CQ59_ENTCA/206-364
C9CQ59_ENTCA/577-713
C9CQ61_ENTCA/173-342
C9CX71_9RHOB/550-719
C9CXD9_9RHOB/177-344
C9D468_9RHOB/199-354
C9D468_9RHOB/564-700
C9KK60_9FIRM/171-327
C9KM19_9FIRM/161-314
C9KNV0_9FIRM/441-594
C9KNV0_9FIRM/822-944
C9KPE5_9FIRM/175-344
C9KV37_9BACE/159-319
C9L2L2_9BACE/173-374
C9L345_9BACE/380-536
C9L345_9BACE/770-912
C9L525_RUMHA/168-324
C9L9X6_RUMHA/172-341
C9LBF2_RUMHA/442-595
C9LI46_9BACT/180-381
C9LID2_9BACT/380-536
C9LID2_9BACT/768-912
C9LKL8_9BACT/157-326
C9LMP3_9FIRM/178-347
C9LQX7_9FIRM/445-598
C9LQX7_9FIRM/815-933
C9LR03_9FIRM/157-308
C9LRA0_9FIRM/160-311
C9LRX8_9FIRM/175-344
C9LT10_9FIRM/2-144
C9LVG9_9FIRM/159-312
C9M461_LACHE/172-342
C9M463_LACHE/207-364
C9M463_LACHE/577-716
C9M6Y0_9BACT/155-308
C9M8L0_9BACT/187-343
C9M8L0_9BACT/553-689
C9M8L2_9BACT/170-332
C9M8Y7_9BACT/103-282
C9MCK5_HAEIF/145-321
C9MCR5_HAEIF/150-302
C9MEC4_HAEIF/175-342
C9MEM5_HAEIF/451-610
C9MEM5_HAEIF/845-990
C9MFE4_HAEIF/451-610
C9MFE4_HAEIF/845-990
C9MHY5_HAEIF/175-342
C9MIG3_HAEIF/145-321
C9MJN5_HAEIF/150-302
C9MND8_9BACT/388-545
C9MND8_9BACT/781-909
C9MPX1_9BACT/159-351
C9MQF3_9BACT/178-379
C9MUU4_9FUSO/440-593
C9MUV3_9FUSO/171-330
C9NNK3_9VIBR/162-319
C9NQG8_9VIBR/177-344
C9NQH4_9VIBR/432-592
C9NQH4_9VIBR/825-971
C9P305_VIBME/165-319
C9P343_VIBME/177-344
C9P653_VIBME/429-588
C9P653_VIBME/824-968
C9PB74_VIBFU/177-344
C9PBB1_VIBFU/149-305
C9PDT5_VIBFU/169-345
C9PDU1_VIBFU/158-308
C9PLB6_VIBFU/431-591
C9PLB6_VIBFU/831-975
C9PN89_9PAST/175-344
C9PPU3_9PAST/166-318
C9PQP5_9PAST/151-303
C9PRQ7_9PAST/198-374
C9PS50_9PAST/431-591
C9PS50_9PAST/825-971
C9PSX2_9BACT/388-544
C9PSX2_9BACT/789-932
C9PYJ8_9BACT/159-335
C9PZR4_9BACT/208-409
C9Q645_9VIBR/177-344
C9Q681_9VIBR/150-305
C9Q872_9VIBR/431-591
C9Q872_9VIBR/826-970
C9QJ60_VIBOR/438-598
C9QJ60_VIBOR/837-983
C9QJ66_VIBOR/177-344
C9QML3_VIBOR/149-305
C9QPL6_ECOD1/431-591
C9QPL6_ECOD1/821-969
C9QPS5_ECOD1/176-344
C9QQA1_ECOD1/150-303
C9QTU4_ECOD1/169-345
C9R0F2_ECOD1/165-315
C9R2C2_AGGAD/172-340
C9R3J4_AGGAD/151-309
C9R3U5_AGGAD/166-316
C9R459_AGGAD/181-354
C9R9V5_AMMDK/162-314
C9RAP1_AMMDK/154-315
C9RB40_AMMDK/166-346
C9RB46_AMMDK/175-341
C9RBZ1_AMMDK/402-556
C9RBZ1_AMMDK/780-902
C9REW8_METVM/170-341
C9RF27_METVM/152-275
C9RF69_METVM/166-332
C9RFQ2_METVM/166-307
C9RG41_METVM/192-346
C9RG41_METVM/563-706
C9RH76_METVM/163-315
C9RHL7_METVM/241-389
C9RQC3_FIBSS/431-591
C9RQC3_FIBSS/823-970
C9RR83_FIBSS/171-340
C9RVM0_GEOSY/206-362
C9RVM0_GEOSY/575-711
C9RVM2_GEOSY/173-341
C9S8T6_VERA1/279-435
C9S8T6_VERA1/678-832
C9SUR7_VERA1/580-749
C9T5G8_9RHIZ/183-354
C9T5T5_9RHIZ/202-358
C9T5T5_9RHIZ/570-711
C9TF08_9RHIZ/202-358
C9TF08_9RHIZ/570-711
C9TFC5_9RHIZ/183-354
C9TMB4_9RHIZ/1-135
C9TMB4_9RHIZ/347-488
C9TMM6_9RHIZ/183-354
C9TUI9_9RHIZ/183-354
C9TUV8_9RHIZ/202-358
C9TUV8_9RHIZ/570-711
C9U2V2_BRUAB/183-354
C9U368_BRUAB/202-358
C9U368_BRUAB/570-711
C9UC21_BRUAB/183-354
C9UCE1_BRUAB/202-358
C9UCE1_BRUAB/570-711
C9UL97_BRUAB/183-354
C9ULL7_BRUAB/202-358
C9ULL7_BRUAB/570-711
C9UXA4_BRUAB/183-354
C9UXM0_BRUAB/202-358
C9UXM0_BRUAB/570-711
C9V9P3_BRUNE/183-354
C9VA11_BRUNE/202-358
C9VA11_BRUNE/570-711
C9VI21_9RHIZ/183-354
C9VIQ7_9RHIZ/202-358
C9VIQ7_9RHIZ/570-711
C9VS31_BRUAB/183-354
C9VS97_BRUAB/202-358
C9VS97_BRUAB/570-711
C9WZB1_NEIM8/174-341
C9X2L8_NEIM8/431-591
C9X2L8_NEIM8/829-1003
C9X305_NEIM8/147-301
C9X957_SALTD/150-302
C9XC20_SALTD/176-344
C9XCT6_SALTD/431-591
C9XCT6_SALTD/821-969
C9XEP4_SALTD/151-301
C9XFX7_SALTD/169-345
C9XIZ0_CLODC/173-330
C9XIZ4_CLODC/448-601
C9XMM1_CLODC/136-316
C9XX79_CROTZ/150-306
C9XXM0_CROTZ/176-344
C9XY65_CROTZ/431-591
C9XY65_CROTZ/821-969
C9Y1X0_CROTZ/169-345
C9Y2T8_CROTZ/165-316
C9Y600_9BURK/471-631
C9Y600_9BURK/860-1033
C9Y7D3_9BURK/585-762
C9YEU1_9BURK/159-336
C9YG43_9BURK/179-348
C9YI25_CLODR/173-330
C9YI29_CLODR/448-601
C9YP75_CLODR/136-316
C9Z3T8_STRSW/156-295
C9Z4L4_STRSW/186-338
C9ZDR1_STRSW/178-335
C9ZDR1_STRSW/553-695
C9ZDR6_STRSW/178-348
D0A461_TRYB9/198-372
D0AEU7_ENTFC/207-365
D0AEU7_ENTFC/578-715
D0AEU9_ENTFC/176-230
D0AEV0_ENTFC/1-123
D0AME1_ENTFC/207-365
D0AME1_ENTFC/578-715
D0AME3_ENTFC/176-346
D0AWK1_BRUAB/202-358
D0AWK1_BRUAB/570-711
D0AWV9_BRUAB/183-354
D0B2E1_BRUME/183-354
D0B2Q2_BRUME/202-358
D0B2Q2_BRUME/570-711
D0BBS9_BRUSU/202-358
D0BBS9_BRUSU/570-711
D0BC38_BRUSU/183-354
D0BP88_9FUSO/171-337
D0BP92_9FUSO/440-593
D0BWQ5_9GAMM/181-347
D0C2Q2_9GAMM/424-584
D0C2Q2_9GAMM/816-957
D0C3L2_9GAMM/148-289
D0CBK1_ACIBA/181-347
D0CBM2_ACIBA/424-584
D0CBM2_ACIBA/816-957
D0CFF1_ACIBA/147-289
D0CKF0_9SYNE/176-345
D0CLV6_9SYNE/501-675
D0CMK0_9SYNE/280-435
D0CMK0_9SYNE/667-820
D0CQ05_9RHOB/177-344
D0CRI3_9RHOB/199-354
D0CRI3_9RHOB/562-697
D0CWH0_9RHOB/549-719
D0CZB2_9RHOB/550-719
D0D1F7_9RHOB/199-354
D0D1F7_9RHOB/562-696
D0D1M4_9RHOB/177-344
D0D5T5_9RHOB/186-297
D0D921_9RHOB/173-325
D0DVT6_LACFE/205-363
D0DVT6_LACFE/576-713
D0DVT8_LACFE/172-343
D0ESZ9_METMI/156-326
D0FQ98_ERWPY/430-590
D0FQ98_ERWPY/820-967
D0FQG8_ERWPY/176-344
D0FUT8_ERWPY/150-303
D0G8K0_CLOBO/181-359
D0GFT3_BRUME/202-358
D0GFT3_BRUME/570-711
D0GG49_BRUME/183-354
D0GKW1_9FUSO/456-609
D0GKW5_9FUSO/171-330
D0GLY0_9FUSO/135-312
D0GRD1_VIBMI/150-306
D0GRG6_VIBMI/177-344
D0GS76_VIBMI/395-555
D0GS76_VIBMI/789-934
D0H3B6_VIBCH/177-344
D0H4S6_VIBCH/150-306
D0H614_VIBCH/431-591
D0H614_VIBCH/826-970
D0HF18_VIBMI/395-555
D0HF18_VIBMI/789-934
D0HJS3_VIBMI/177-344
D0HJV8_VIBMI/150-306
D0HS54_VIBCH/177-344
D0HS90_VIBCH/150-306
D0HW08_VIBCH/159-315
D0HXB4_VIBCH/431-591
D0HXB4_VIBCH/826-970
D0I144_VIBCH/177-344
D0I7N2_VIBHO/150-307
D0IAG5_VIBHO/177-327
D0ICI0_VIBHO/177-344
D0ICJ6_VIBHO/431-591
D0ICJ6_VIBHO/823-975
D0IGI9_9VIBR/431-590
D0IGI9_9VIBR/826-970
D0ILL9_9VIBR/177-344
D0ILQ5_9VIBR/150-306
D0IQD3_DROME/129-305
D0IU35_HELP1/158-311
D0IUQ4_BURM9/177-355
D0IVY5_COMT2/145-307
D0IZR6_COMT2/185-364
D0J4G3_COMT2/180-347
D0J5G4_COMT2/435-594
D0J5G4_COMT2/830-1002
D0J8W1_BLASP/436-588
D0J8W5_BLASP/163-328
D0JBF1_BLASB/163-327
D0JBF5_BLASB/419-571
D0JCS1_YERPD/176-344
D0JDE4_YERPD/430-590
D0JDE4_YERPD/822-969
D0JFY6_YERPD/150-304
D0JLW5_YERPD/144-319
D0JN48_YERP1/430-590
D0JN49_YERP1/71-218
D0JNC9_YERP1/176-344
D0JQE0_YERP1/150-304
D0JVF8_YERP1/169-344
D0K154_HELP5/158-311
D0K3Y4_STAAD/206-362
D0K3Y4_STAAD/569-700
D0K3Y6_STAAD/173-339
D0KIY4_PECWW/176-344
D0KJK5_PECWW/150-304
D0KJY0_PECWW/430-590
D0KJY0_PECWW/821-969
D0KNW0_SULS9/339-445
D0KPF7_SULS9/157-314
D0KRB1_SULS9/140-292
D0KRD0_SULS9/223-371
D0KT41_SULS9/190-339
D0KT41_SULS9/542-685
D0KT45_SULS9/163-314
D0KXL8_HALNC/173-349
D0KYD5_HALNC/148-301
D0L096_HALNC/182-349
D0L0Z6_HALNC/437-597
D0L0Z6_HALNC/830-975
D0L3Q0_GORB4/210-373
D0L3Q0_GORB4/592-735
D0L436_GORB4/187-355
D0L864_GORB4/331-462
D0LC24_GORB4/171-320
D0LF73_GORB4/171-313
D0LRS0_HALO1/199-375
D0LSL6_HALO1/165-304
D0LYA9_HALO1/172-353
D0LZ77_HALO1/211-367
D0LZ77_HALO1/587-735
D0M6Q1_VIBSE/431-591
D0M6Q1_VIBSE/823-970
D0MCX5_RHOM4/205-361
D0MCX5_RHOM4/580-731
D0MD26_RHOM4/163-327
D0MFY0_RHOM4/176-328
D0MI50_RHOM4/172-333
D0MSK9_PHYIT/208-381
D0NIT8_PHYIT/442-607
D0NIT8_PHYIT/843-994
D0NJJ2_PHYIT/967-1137
D0PC42_BRUSU/183-354
D0PCG0_BRUSU/202-358
D0PCG0_BRUSU/570-711
D0PIN2_BRUSU/202-358
D0PIN2_BRUSU/570-711
D0PK32_BRUSU/183-354
D0RGN1_9RHIZ/183-354
D0RGZ9_9RHIZ/202-358
D0RGZ9_9RHIZ/570-711
D0RNJ4_9RICK/197-353
D0RNJ4_9RICK/568-706
D0RPG1_9RICK/180-339
D0RRX7_9STRE/439-592
D0RRX9_9STRE/175-340
D0S1A7_ACICA/181-346
D0S1C7_ACICA/424-584
D0S1C7_ACICA/816-956
D0S514_ACICA/147-289
D0S9N4_ACIJO/148-288
D0SA74_ACIJO/425-584
D0SA74_ACIJO/817-958
D0SA98_ACIJO/181-347
D0SG29_ACIJO/147-290
D0SK51_ACIJU/424-584
D0SK51_ACIJU/815-955
D0SK72_ACIJU/181-347
D0SP02_ACIJU/147-288
D0STU5_ACILW/425-584
D0STU5_ACILW/818-956
D0STX1_ACILW/181-347
D0SXI3_ACILW/147-290
D0T4Y9_ACIRA/181-347
D0T513_ACIRA/424-584
D0T513_ACIRA/816-956
D0T7X7_ACIRA/148-290
D0TCM8_9BACE/160-321
D0TG39_9BACE/173-326
D0TH21_9BACE/179-380
D0TIA0_9BACE/380-535
D0TIA0_9BACE/770-908
D0TV98_9BACE/173-374
D0TX94_9BACE/160-319
D0TXL8_9BACE/380-536
D0TXL8_9BACE/770-911
D0U1R4_MHV68/819-960
D0U1R5_MHV68/819-925
D0U1R6_MHV68/837-948
D0UJ29_9PSED/429-589
D0UJ29_9PSED/825-972
D0UZU4_HHV8/800-941
D0W328_NEICI/146-301
D0W4I0_NEICI/175-342
D0W5T8_NEICI/431-591
D0W5T8_NEICI/821-988
D0WAS1_NEILA/148-301
D0WAY9_NEILA/175-342
D0WBZ2_NEILA/431-591
D0WBZ2_NEILA/821-988
D0WGP1_9ACTN/175-348
D0WH88_9ACTN/164-316
D0WJG7_9ACTN/434-586
D0WLR6_9ACTO/220-377
D0WLR6_9ACTO/601-753
D0WLU2_9ACTO/173-337
D0WND5_9ACTO/181-301
D0WU18_VIBAL/149-306
D0WUC7_VIBAL/500-660
D0WUC7_VIBAL/895-1039
D0X424_VIBAL/177-344
D0X8G9_VIBHA/177-344
D0XDB7_VIBHA/149-306
D0XDD5_VIBHA/432-592
D0XDD5_VIBHA/827-971
D0YP15_9ACTO/197-350
D0YPN5_9ACTO/214-371
D0YPN5_9ACTO/604-749
D0YTC8_9ACTO/26-145
D0YVM0_LISDA/167-343
D0YWD4_LISDA/177-344
D0YZG3_LISDA/150-308
D0YZH2_LISDA/297-457
D0YZH2_LISDA/690-837
D0Z3I2_LISDA/158-309
D0ZDB4_EDWTE/430-590
D0ZDB4_EDWTE/821-969
D0ZDW2_EDWTE/171-322
D0ZE91_EDWTE/150-304
D0ZEX7_EDWTE/176-344
D0ZH56_EDWTE/169-342
D0ZN01_SALT1/150-302
D0ZRR5_SALT1/181-349
D0ZSQ2_SALT1/431-591
D0ZSQ2_SALT1/821-969
D0ZUZ2_SALT1/165-315
D0ZW28_SALT1/169-345
D1A1I1_THECD/179-346
D1A1J3_THECD/222-379
D1A1J3_THECD/597-736
D1A2J3_THECD/171-334
D1A5C3_THECD/263-414
D1AB38_THECD/160-274
D1AID5_SEBTE/164-342
D1AK44_SEBTE/440-592
D1AK48_SEBTE/170-329
D1AS58_ANACI/180-334
D1ATX5_ANACI/195-363
D1ATY2_ANACI/443-595
D1ATY2_ANACI/825-970
D1AW67_STRM9/437-590
D1AW72_STRM9/171-331
D1AYX0_SULD5/173-331
D1B1Z9_SULD5/160-313
D1B285_SULD5/136-269
D1B2Z8_SULD5/201-357
D1B2Z8_SULD5/571-707
D1B4P5_SULD5/166-342
D1B5R8_THEAS/155-310
D1B9N9_THEAS/171-331
D1B9P1_THEAS/191-345
D1B9U1_THEAS/163-344
D1BEL3_SANKS/176-345
D1BES8_SANKS/218-375
D1BES8_SANKS/600-749
D1BKY8_VEIPT/437-590
D1BKZ6_VEIPT/178-348
D1BLS0_VEIPT/160-314
D1BMW6_VEIPT/157-306
D1BR39_VEIPT/164-342
D1BZW2_XYLCX/177-347
D1BZY0_XYLCX/219-376
D1BZY0_XYLCX/599-745
D1C208_SPHTD/168-349
D1C275_SPHTD/167-322
D1C3A7_SPHTD/196-350
D1C3A7_SPHTD/569-715
D1C3G2_SPHTD/154-316
D1C434_SPHTD/181-351
D1C5Z5_SPHTD/167-331
D1CEL5_THET1/168-352
D1CF57_THET1/157-311
D1CG75_THET1/194-348
D1CG75_THET1/565-709
D1CIF7_THET1/188-353
D1CX80_9RHIZ/183-354
D1CXI2_9RHIZ/202-358
D1CXI2_9RHIZ/570-711
D1D367_NEIGO/174-341
D1D7G3_NEIGO/147-301
D1D7N8_NEIGO/436-596
D1D7N8_NEIGO/826-992
D1D8V3_NEIGO/436-596
D1D8V3_NEIGO/826-992
D1D9H3_NEIGO/147-301
D1DC11_NEIGO/174-341
D1DFI2_NEIGO/174-341
D1DFS2_NEIGO/147-301
D1DJR1_NEIGO/436-596
D1DJR1_NEIGO/826-992
D1DPY0_NEIGO/174-341
D1DR95_NEIGO/147-301
D1DRF6_NEIGO/436-596
D1DRF6_NEIGO/826-992
D1DTR4_NEIGO/436-596
D1DTR4_NEIGO/826-992
D1DWW9_NEIGO/174-341
D1DXX7_NEIGO/147-301
D1DZF6_NEIGO/436-596
D1DZF6_NEIGO/826-992
D1E3K8_NEIGO/174-341
D1E4L0_NEIGO/147-301
D1E9R6_NEIGO/174-341
D1EAA7_NEIGO/147-301
D1EAY0_NEIGO/436-596
D1EAY0_NEIGO/826-992
D1EC89_NEIGO/436-596
D1EC89_NEIGO/826-992
D1EGC5_NEIGO/174-341
D1EGN4_NEIGO/147-301
D1ERK5_9RHIZ/183-354
D1ERX1_9RHIZ/202-358
D1ERX1_9RHIZ/570-711
D1EYC9_BRUME/183-354
D1EYP3_BRUME/202-358
D1EYP3_BRUME/570-711
D1F7X7_BRUME/183-354
D1F895_BRUME/202-358
D1F895_BRUME/570-711
D1FEP7_9RHIZ/183-354
D1FF11_9RHIZ/202-358
D1FF11_9RHIZ/570-711
D1GS56_STAA0/206-362
D1GS56_STAA0/569-700
D1GS58_STAA0/173-339
D1J913_9ARCH/168-312
D1J9H7_9ARCH/158-319
D1JBY6_9ARCH/242-395
D1JHF1_9ARCH/182-348
D1JIC1_9ARCH/221-372
D1JIC1_9ARCH/606-752
D1JPU2_9BACE/179-380
D1JSM5_9BACE/380-536
D1JSM5_9BACE/770-912
D1K1Q5_9BACE/380-536
D1K1Q5_9BACE/768-912
D1K1S0_9BACE/179-381
D1KA92_9BACE/164-322
D1KBR3_9GAMM/423-583
D1KBR3_9GAMM/817-958
D1KD00_9GAMM/174-333
D1KD79_9GAMM/165-340
D1N0Y3_9BACT/439-592
D1N0Y3_9BACT/822-966
D1N977_9BACT/177-347
D1NDN4_HAEIF/1-115
D1NM62_CLOTM/439-592
D1NML6_CLOTM/151-308
D1NMT3_CLOTM/172-340
D1NR92_CLOTM/155-306
D1NUN0_9BIFI/426-579
D1NUP3_9BIFI/173-343
D1NYH8_9ENTR/168-343
D1P1M0_9ENTR/170-322
D1P3U6_9ENTR/430-590
D1P3U6_9ENTR/821-967
D1P528_9ENTR/180-348
D1P6B4_9ENTR/150-306
D1P8K4_9BACT/215-355
D1PBE2_9BACT/173-374
D1PF34_9BACT/387-543
D1PF34_9BACT/776-920
D1PMN5_9FIRM/177-347
D1PMP0_9FIRM/430-583
D1PPE7_9FIRM/163-315
D1PS71_9FIRM/168-345
D1PUA6_9BACT/405-562
D1PUA6_9BACT/799-946
D1PUY6_9BACT/196-352
D1PYP2_9BACT/178-379
D1QBV8_STAAU/206-362
D1QBV8_STAAU/569-700
D1QBW0_STAAU/173-339
D1QGU9_STAAU/206-362
D1QGU9_STAAU/569-700
D1QGV1_STAAU/173-339
D1QQB3_9BACT/194-356
D1QUW8_9BACT/196-397
D1QVU7_9BACT/387-541
D1QVU7_9BACT/776-920
D1R0N0_STAAU/206-362
D1R0N0_STAAU/569-700
D1R0N2_STAAU/173-339
D1R9A7_9CHLA/155-312
D1RDP6_LEGLO/176-346
D1RDP7_LEGLO/223-389
D1RDP7_LEGLO/615-755
D1RH10_LEGLO/148-300
D1RKK9_LEGLO/179-332
D1RSC5_SEROD/213-386
D1RUJ9_SEROD/166-317
D1RVW0_SEROD/150-303
D1RZ25_SEROD/190-358
D1RZC6_SEROD/455-615
D1RZC6_SEROD/848-995
D1TS62_YERPE/150-304
D1TU70_YERPE/430-590
D1TU70_YERPE/822-969
D1TUW1_YERPE/176-344
D1TZZ2_YERPE/169-344
D1VUU5_9FIRM/151-307
D1VUU9_9FIRM/446-599
D1VVH7_9FIRM/173-341
D1VW68_9BACT/215-361
D1VWJ6_9BACT/177-378
D1VYT1_9BACT/381-538
D1VYT1_9BACT/769-914
D1W365_9BACT/211-351
D1W5B9_9BACT/177-378
D1W6H2_9BACT/381-537
D1W6H2_9BACT/769-914
D1WPE7_STAEP/173-339
D1WPE9_STAEP/206-362
D1WPE9_STAEP/569-699
D1XE44_9ACTO/156-294
D1XKA6_9ACTO/210-367
D1XKA6_9ACTO/585-727
D1XKB3_9ACTO/180-349
D1XVJ1_9BACT/387-543
D1XVJ1_9BACT/777-917
D1XYH1_9BACT/172-373
D1Y061_9BACT/159-356
D1Y4P1_9BACT/139-319
D1Y4V1_9BACT/171-331
D1Y4V3_9BACT/187-343
D1Y5N1_9BACT/159-308
D1YBG3_PROAC/157-294
D1YFF1_PROAC/176-342
D1YFF9_PROAC/207-364
D1YFF9_PROAC/580-723
D1YMN0_9FIRM/160-314
D1YN62_9FIRM/178-348
D1YN70_9FIRM/437-590
D1YNB0_9FIRM/164-342
D1YRK4_9FIRM/157-306
D1YVN6_METPS/157-300
D1YYI0_METPS/105-257
D1YZ49_METPS/227-380
D1YZJ7_METPS/433-586
D1YZJ7_METPS/822-966
D1Z1U4_METPS/172-324
D1Z279_METPS/172-330
D1ZBE4_SORMK/581-749
D1ZIU6_SORMK/440-599
D1ZIU6_SORMK/863-1017
D1ZX46_SORMK/1-49
D2A2F6_TRICA/446-605
D2A2F6_TRICA/837-980
D2A8G7_SHIF2/150-303
D2AEQ1_SHIF2/169-345
D2AGU2_SHIF2/181-349
D2AHC8_SHIF2/483-643
D2AHC8_SHIF2/873-1021
D2AIG8_SHIF2/165-315
D2AKB1_FRATE/431-591
D2AKB1_FRATE/824-965
D2AN40_FRATE/176-347
D2ASC7_STRRD/193-344
D2ATM4_STRRD/270-423
D2AVL4_STRRD/160-306
D2B964_STRRD/224-381
D2B964_STRRD/602-743
D2B979_STRRD/173-341
D2BGN2_DEHSV/403-558
D2BGN2_DEHSV/782-929
D2BGP7_DEHSV/162-315
D2BJ09_DEHSV/190-353
D2BJ29_DEHSV/161-314
D2BJS3_DEHSV/162-324
D2BKG3_LACLK/175-337
D2BKG8_LACLK/206-364
D2BKG8_LACLK/579-717
D2BS16_DICD5/171-321
D2BU46_DICD5/150-301
D2BU80_DICD5/430-590
D2BU80_DICD5/821-968
D2BUR1_DICD5/176-344
D2C4G5_THENR/162-307
D2C4H0_THENR/168-323
D2EKX1_PEDAC/173-343
D2EKX3_PEDAC/204-362
D2EKX3_PEDAC/573-709
D2EM50_9STRE/439-592
D2EM52_9STRE/175-340
D2ESD9_9BACE/380-536
D2ESD9_9BACE/770-911
D2EUA6_9BACE/159-321
D2EUR3_9BACE/179-381
D2F5W5_STAAU/206-362
D2F5W5_STAAU/569-700
D2F5W7_STAAU/173-339
D2FC13_STAAU/206-362
D2FC13_STAAU/569-700
D2FC15_STAAU/173-339
D2FKU3_STAAU/206-362
D2FKU3_STAAU/569-700
D2FKU5_STAAU/173-339
D2FU96_STAAU/206-362
D2FU96_STAAU/569-700
D2FU98_STAAU/173-339
D2G077_STAAU/206-362
D2G077_STAAU/569-700
D2G079_STAAU/173-339
D2G8M0_STAAU/206-362
D2G8M0_STAAU/569-700
D2G8M2_STAAU/173-339
D2GF35_STAAU/206-362
D2GF35_STAAU/569-700
D2GF37_STAAU/173-339
D2GQD9_STAAU/206-362
D2GQD9_STAAU/569-700
D2GQE1_STAAU/173-339
D2HCF9_AILME/606-777
D2HGF3_AILME/446-605
D2HGF3_AILME/849-992
D2HSW2_AILME/192-368
D2L125_9DELT/176-345
D2L1A0_9DELT/139-317
D2L1J6_9DELT/159-312
D2L4X5_9DELT/154-307
D2L7G8_9DELT/446-598
D2L7G8_9DELT/830-975
D2L8W8_9DELT/161-301
D2MI54_9BACT/94-255
D2MJR2_9BACT/201-355
D2MJR2_9BACT/571-721
D2MSB0_CAMJE/154-303
D2MT75_CAMJE/198-354
D2MT75_CAMJE/566-707
D2MUN7_CAMJE/134-308
D2MUQ7_CAMJE/172-328
D2MWB6_CAMJE/172-329
D2MWE2_CAMJE/134-308
D2MX08_CAMJE/154-303
D2MY73_CAMJE/198-354
D2MY73_CAMJE/566-707
D2N644_STAA5/206-362
D2N644_STAA5/569-700
D2N646_STAA5/173-339
D2ND61_ECOS5/150-303
D2NJ40_ECOS5/169-345
D2NL56_ECOS5/181-349
D2NLB2_ECOS5/431-591
D2NLB2_ECOS5/821-969
D2NLN9_ECOS5/151-301
D2NPP3_ROTMD/217-374
D2NPP3_ROTMD/597-742
D2NR50_ROTMD/212-391
D2NUP0_LISM1/174-344
D2NUP2_LISM1/205-363
D2NUP2_LISM1/576-715
D2P636_LISM2/174-344
D2P638_LISM2/205-363
D2P638_LISM2/576-715
D2PCE8_SULID/163-314
D2PCF2_SULID/190-338
D2PCF2_SULID/546-685
D2PEC2_SULID/216-364
D2PES5_SULID/140-292
D2PHT2_SULID/218-374
D2PI04_SULID/339-445
D2PX98_KRIFD/176-351
D2PZU6_KRIFD/212-369
D2PZU6_KRIFD/589-731
D2Q0P3_KRIFD/156-297
D2Q996_BIFDB/174-344
D2Q9A1_BIFDB/432-585
D2QDU8_SPILD/158-323
D2QEP3_SPILD/202-357
D2QEP3_SPILD/588-731
D2QHR8_SPILD/164-323
D2QL75_SPILD/184-359
D2QT35_SPILD/178-381
D2R1W0_PIRSD/150-287
D2R2J4_PIRSD/180-353
D2R8C5_PIRSD/423-578
D2R8C5_PIRSD/806-957
D2RBQ1_GARV4/432-585
D2RBQ3_GARV4/173-343
D2RDT5_ARCPA/174-323
D2REE7_ARCPA/229-381
D2RFS1_ARCPA/228-384
D2RFS1_ARCPA/601-737
D2RGN0_ARCPA/168-325
D2RH67_ARCPA/145-293
D2RJN9_ACIFV/442-595
D2RKN8_ACIFV/176-346
D2RQG9_HALTV/134-293
D2RQU4_HALTV/186-340
D2RQU4_HALTV/548-694
D2RRF1_HALTV/168-326
D2RY32_HALTV/148-303
D2RZQ8_HALTV/157-316
D2S093_HALTV/170-335
D2S5P0_GEOOG/175-344
D2S5P8_GEOOG/235-392
D2S5P8_GEOOG/610-752
D2SCV9_GEOOG/178-339
D2SEG9_GEOOG/156-286
D2T4M9_ERWP6/150-303
D2T6I9_ERWP6/443-603
D2T6I9_ERWP6/833-980
D2T6R5_ERWP6/176-344
D2TL04_CITRI/150-307
D2TLC5_CITRI/151-301
D2TTC6_CITRI/176-344
D2TU11_CITRI/431-591
D2TU11_CITRI/821-969
D2TUK3_CITRI/169-345
D2TWA5_9ENTR/119-273
D2TXA0_9ENTR/431-590
D2TXA0_9ENTR/822-968
D2TXR7_9ENTR/151-302
D2TZB0_9ENTR/169-344
D2U213_9ENTR/176-344
D2U908_XANAP/170-338
D2UFI3_XANAP/421-581
D2UFI3_XANAP/834-980
D2UG01_XANAP/147-306
D2UL33_STAAU/206-362
D2UL33_STAAU/569-700
D2UL35_STAAU/173-339
D2UR21_STAAU/206-362
D2UR21_STAAU/569-700
D2UR23_STAAU/173-339
D2VMQ3_NAEGR/544-734
D2YD23_VIBMI/431-591
D2YD23_VIBMI/825-970
D2YIT3_VIBMI/150-306
D2YIW9_VIBMI/177-344
D2YK49_VIBMI/335-495
D2YK49_VIBMI/729-874
D2YMT7_VIBMI/170-326
D2YMX3_VIBMI/177-344
D2YW35_ZYMMO/149-306
D2Z2G1_9BACT/158-314
D2Z2K3_9BACT/156-306
D2Z456_9BACT/97-278
D2Z4P0_9BACT/191-346
D2Z4P0_9BACT/560-699
D2Z4P2_9BACT/171-330
D2Z6M4_9BACT/151-309
D2ZB97_9ENTR/171-347
D2ZFB5_9ENTR/176-344
D2ZFH5_9ENTR/431-591
D2ZFH5_9ENTR/821-969
D2ZFZ4_9ENTR/150-304
D2ZJK2_9ENTR/165-316
D2ZNP1_METSM/189-346
D2ZNP1_METSM/551-697
D2ZNU8_METSM/147-289
D2ZP75_METSM/242-395
D2ZPJ0_METSM/166-331
D2ZQ60_METSM/147-312
D2ZQK9_METSM/168-318
D2ZUS7_NEIMU/431-591
D2ZUS7_NEIMU/821-974
D2ZW26_NEIMU/174-341
D2ZY66_NEIMU/146-302
D3A699_NEISU/431-591
D3A699_NEISU/827-984
D3A6E5_NEISU/174-341
D3A762_NEISU/146-301
D3AAD7_9CLOT/13-168
D3ADS0_9CLOT/168-348
D3AFQ6_9CLOT/458-611
D3AU24_9CLOT/61-229
D3BJB3_POLPA/621-796
D3BT59_POLPA/133-304
D3BTI9_POLPA/452-613
D3BTI9_POLPA/846-994
D3CS03_9ACTO/252-362
D3CWP2_9ACTO/208-368
D3CZX7_9ACTO/183-364
D3D4T1_9ACTO/204-367
D3D4T1_9ACTO/584-727
D3D571_9ACTO/200-353
D3D8Z0_9ACTO/304-455
D3DHE4_HYDTT/193-348
D3DHE4_HYDTT/572-718
D3DI12_HYDTT/158-310
D3DIG7_HYDTT/170-334
D3DJ27_HYDTT/145-322
D3DJP7_HYDTT/145-291
D3DRS9_HUMAN/192-368
D3DYQ9_METRM/186-342
D3DYQ9_METRM/553-709
D3DZ87_METRM/243-396
D3DZF0_METRM/145-305
D3E0A5_METRM/166-331
D3E4E0_METRM/165-316
D3E7R7_GEOS4/171-350
D3EF30_GEOS4/209-365
D3EF30_GEOS4/579-722
D3EF32_GEOS4/173-341
D3ENT1_UCYNA/150-309
D3EQK6_UCYNA/174-325
D3EVG3_STAA4/206-362
D3EVG3_STAA4/569-700
D3EVG5_STAA4/173-339
D3F771_CONWI/191-356
D3F8J7_CONWI/185-341
D3FAI6_CONWI/202-358
D3FAI6_CONWI/572-720
D3FKD6_CAMJI/154-303
D3FMG4_CAMJI/198-354
D3FMG4_CAMJI/554-707
D3FNY6_CAMJI/134-308
D3FP04_CAMJI/172-328
D3FSD6_BACPE/152-310
D3FSM2_BACPE/206-362
D3FSM2_BACPE/575-711
D3FSM4_BACPE/173-342
D3FTS1_BACPE/140-319
D3FUC8_BACPE/158-310
D3GRR2_ECO44/165-315
D3GUB2_ECO44/150-303
D3GVH8_ECO44/169-345
D3H2Z2_ECO44/181-349
D3H3R7_ECO44/430-590
D3H3R7_ECO44/820-968
D3H678_STRM6/439-592
D3H680_STRM6/175-340
D3HI79_STRG3/439-592
D3HI81_STRG3/174-339
D3HKA3_LEGLN/179-332
D3HMN8_LEGLN/223-389
D3HMN8_LEGLN/615-755
D3HMN9_LEGLN/176-346
D3HQK2_LEGLN/148-300
D3HVQ8_9BACT/121-313
D3HWU5_9BACT/392-548
D3HWU5_9BACT/791-932
D3HY93_9BACT/173-374
D3I383_9BACT/368-525
D3I383_9BACT/758-900
D3I4V3_9BACT/178-379
D3I7T0_9BACT/159-353
D3IAP4_9BACT/178-380
D3IB18_9BACT/388-544
D3IB18_9BACT/778-921
D3IDU8_9BACT/165-336
D3IGW9_9BACT/159-334
D3IHL8_9BACT/178-379
D3IL86_9BACT/388-544
D3IL86_9BACT/789-932
D3KN32_LISMO/174-344
D3L174_9BACT/169-331
D3L176_9BACT/198-354
D3L176_9BACT/568-700
D3L2J8_9BACT/140-322
D3L2W0_9BACT/156-310
D3L2X6_9BACT/155-303
D3L9U3_OENOE/172-338
D3L9U5_OENOE/2-116
D3L9U6_OENOE/210-368
D3LF64_ENTFC/207-365
D3LF64_ENTFC/578-715
D3LF66_ENTFC/176-230
D3LKX4_MICLU/184-360
D3LPL0_MICLU/216-374
D3LPL0_MICLU/598-745
D3LSP3_9FIRM/180-349
D3LTM4_9FIRM/438-591
D3LTM4_9FIRM/817-941
D3LTQ8_9FIRM/160-313
D3M0A9_9ACTO/221-384
D3M0A9_9ACTO/602-744
D3M1S8_9ACTO/171-351
D3M4E5_9ACTO/153-263
D3M7B7_9ACTO/232-385
D3MBQ9_PROAC/157-294
D3MBY7_PROAC/176-343
D3MBZ5_PROAC/207-364
D3MBZ5_PROAC/580-723
D3MLJ8_PROAC/157-294
D3MLS0_PROAC/207-364
D3MLS0_PROAC/580-723
D3MLS8_PROAC/176-343
D3MPE3_9FIRM/173-357
D3MPE7_9FIRM/440-593
D3MR06_9FIRM/130-310
D3NTC2_AZOS1/172-329
D3NU69_AZOS1/173-343
D3NWZ5_AZOS1/206-361
D3NWZ5_AZOS1/575-714
D3P5U9_AZOS1/174-327
D3P8M2_DEFDS/206-362
D3P8M2_DEFDS/574-716
D3P8Z5_DEFDS/156-305
D3PAQ6_DEFDS/176-344
D3PB73_DEFDS/125-303
D3PKH5_MEIRD/172-335
D3PLF8_MEIRD/199-352
D3PLF8_MEIRD/567-708
D3PVJ3_STANL/174-328
D3Q0R9_STANL/159-303
D3Q2L3_STANL/183-353
D3Q5G1_STANL/217-374
D3Q5G1_STANL/592-735
D3QDU0_STALH/173-340
D3QDU2_STALH/206-362
D3QDU2_STALH/569-701
D3QJI7_ECOCB/150-303
D3QM78_ECOCB/176-344
D3QN48_ECOCB/431-591
D3QN48_ECOCB/821-969
D3QPS8_ECOCB/165-315
D3QVM8_ECOCB/169-345
D3R4E8_BIFAB/213-383
D3R4G2_BIFAB/459-612
D3R9Y4_KLEVT/150-305
D3RJ68_KLEVT/169-345
D3RJC3_KLEVT/165-315
D3RK90_KLEVT/431-591
D3RK90_KLEVT/821-969
D3RKD9_KLEVT/176-344
D3RNJ7_ALLVD/115-294
D3RQM1_ALLVD/174-326
D3RT15_ALLVD/136-315
D3RTL6_ALLVD/434-593
D3RTL6_ALLVD/827-972
D3RTQ9_ALLVD/182-348
D3RU36_ALLVD/148-299
D3RYU7_FERPA/229-384
D3RYU7_FERPA/601-734
D3RYY9_FERPA/216-367
D3RZN1_FERPA/174-323
D3S0W8_FERPA/162-318
D3S114_FERPA/154-290
D3S1A7_FERPA/137-285
D3S3Y4_METSF/242-390
D3S4G8_METSF/164-307
D3S5C5_METSF/169-275
D3S5R2_METSF/163-315
D3S6V6_METSF/167-338
D3S6W3_METSF/166-333
D3S8J5_METSF/192-346
D3S8J5_METSF/563-706
D3S9F7_THISK/433-593
D3S9F7_THISK/825-970
D3SAW9_THISK/152-308
D3SF01_THISK/178-348
D3SHN3_DEHSG/403-558
D3SHN3_DEHSG/782-929
D3SHQ0_DEHSG/162-315
D3SJY6_DEHSG/188-351
D3SK06_DEHSG/161-314
D3SKN5_DEHSG/160-323
D3SL70_THEAH/145-292
D3SLM8_THEAH/160-338
D3SLP3_THEAH/159-310
D3SNZ7_THEAH/170-335
D3SP74_THEAH/192-347
D3SP74_THEAH/571-715
D3SRD6_NATMM/147-300
D3SSD5_NATMM/157-314
D3STH6_NATMM/171-329
D3STS4_NATMM/135-281
D3STZ8_NATMM/207-361
D3STZ8_NATMM/571-715
D3T300_THEIA/151-307
D3T3Q5_THEIA/157-309
D3T7E1_THEIA/193-349
D3T7E1_THEIA/563-705
D3T7E3_THEIA/169-336
D3T9E2_ACIB4/231-386
D3T9E2_ACIB4/604-742
D3TD56_ACIB4/163-318
D3TNX4_GLOMM/214-387
D3TQY9_GLOMM/230-378
D3TRL1_GLOMM/126-302
D3TRL2_GLOMM/126-302
D3UHC8_HELM1/159-312
D3UHT2_HELM1/217-373
D3UHT2_HELM1/586-726
D3UHV7_HELM1/126-301
D3UJ38_HELM1/172-328
D3UP57_LISSS/174-343
D3UP59_LISSS/205-363
D3UP59_LISSS/576-715
D3V0W3_XENBS/150-305
D3V1M4_XENBS/1-62
D3V384_XENBS/184-349
D3V8K2_XENBS/430-589
D3V8K2_XENBS/821-967
D3VER6_XENNA/171-305
D3VHB0_XENNA/168-339
D3VI87_XENNA/176-341
D3VK86_XENNA/150-305
D3VLL1_XENNA/430-590
D3VLL1_XENNA/821-967
D3ZFY0_RAT/192-368
D4AB17_RAT/373-532
D4AB17_RAT/776-924
D4AIJ5_ARTBC/618-792
D4B334_ARTBC/456-615
D4B334_ARTBC/872-1025
D4B6K2_9ENTR/431-591
D4B6K2_9ENTR/821-969
D4B6T3_9ENTR/181-349
D4BAI4_9ENTR/171-347
D4BD48_9ENTR/150-305
D4BHB0_9ENTR/165-315
D4BN49_BIFBR/173-343
D4BN65_BIFBR/432-585
D4BT16_PRORE/180-348
D4BTG9_PRORE/168-343
D4BX06_PRORE/170-322
D4C1D8_PRORE/150-307
D4C503_PRORE/430-590
D4C503_PRORE/821-967
D4C813_9CLOT/172-342
D4C9T0_9CLOT/441-594
D4CAY5_9CLOT/17-175
D4CEH3_9CLOT/106-285
D4CL31_9FIRM/125-305
D4CQH9_9FIRM/431-583
D4CQI5_9FIRM/175-346
D4CWR6_9FUSO/297-450
D4CWS0_9FUSO/175-340
D4D9S9_TRIVH/619-793
D4DKU3_TRIVH/456-615
D4DKU3_TRIVH/872-1025
D4DPY8_NEIEG/431-591
D4DPY9_NEIEG/181-333
D4DPZ4_NEIEG/55-222
D4DT23_NEIEG/147-303
D4DWC4_SEROD/152-304
D4E2S0_SEROD/430-590
D4E2S0_SEROD/824-970
D4E341_SEROD/176-344
D4E5Q0_SEROD/169-337
D4EB95_AGGAC/166-316
D4EBN5_AGGAC/151-309
D4EBX7_AGGAC/181-357
D4EES9_AGGAC/172-340
D4EIE0_ENTFA/96-272
D4ENS5_ENTFA/173-340
D4ENS7_ENTFA/204-362
D4ENS7_ENTFA/575-711
D4EUT4_ENTFA/204-362
D4EUT4_ENTFA/575-711
D4EUT6_ENTFA/173-340
D4EWT3_ENTFA/96-272
D4F1M2_EDWTA/160-311
D4F2K1_EDWTA/430-590
D4F2K1_EDWTA/822-969
D4F2Y0_EDWTA/150-305
D4F394_EDWTA/181-327
D4F4J3_EDWTA/169-341
D4FK10_STAEP/173-339
D4FK12_STAEP/206-362
D4FK12_STAEP/569-699
D4FQL2_STROR/439-592
D4FQL4_STROR/175-340
D4G5U6_BACNA/151-308
D4G605_BACNA/206-362
D4G605_BACNA/575-712
D4G607_BACNA/173-342
D4GK26_PANAM/176-344
D4GKL1_PANAM/431-591
D4GKL1_PANAM/822-969
D4GL93_PANAM/157-311
D4GRE9_HALVD/146-303
D4GSW4_HALVD/134-281
D4GTS0_HALVD/157-317
D4GVM4_HALVD/186-339
D4GVM4_HALVD/546-679
D4GYY6_HALVD/163-321
D4H1I9_DENA2/206-362
D4H1I9_DENA2/574-716
D4H2M0_DENA2/153-301
D4H4Z3_DENA2/147-325
D4H765_DENA2/178-343
D4HAB1_PROAS/176-343
D4HAB9_PROAS/207-364
D4HAB9_PROAS/580-723
D4HEE2_PROAS/157-294
D4HY01_ERWAC/150-304
D4HY86_ERWAC/176-344
D4HYF4_ERWAC/430-590
D4HYF4_ERWAC/820-967
D4I7Q5_ERWAE/150-304
D4I8C4_ERWAE/176-344
D4I8S1_ERWAE/430-590
D4I8S1_ERWAE/820-967
D4ILP3_9BACT/152-295
D4INL2_9BACT/163-324
D4IQF1_9BACT/173-341
D4IQF5_9BACT/436-587
D4IWE0_BUTFI/157-306
D4IY96_BUTFI/152-306
D4IYK5_BUTFI/172-340
D4J6I5_9FIRM/155-309
D4J735_9FIRM/180-357
D4JAD3_9FIRM/161-313
D4JAZ5_9FIRM/172-340
D4JC03_9FIRM/442-595
D4JC03_9FIRM/819-938
D4JE09_9FIRM/145-313
D4JHW1_9FIRM/157-313
D4JI94_9FIRM/164-342
D4JIS5_9FIRM/441-594
D4JIS5_9FIRM/822-952
D4JJX5_9FIRM/172-340
D4JSA2_9FIRM/434-587
D4JUX9_9FIRM/177-345
D4K2V6_9FIRM/177-347
D4K2W0_9FIRM/431-584
D4K473_9FIRM/166-343
D4K571_9FIRM/177-347
D4K575_9FIRM/431-584
D4K6D8_9FIRM/167-343
D4KER0_9FIRM/161-337
D4KIC6_9FIRM/5-90
D4KIC7_9FIRM/179-270
D4KJ61_9FIRM/172-340
D4KJV9_9FIRM/441-594
D4KJV9_9FIRM/821-967
D4KL20_9FIRM/168-345
D4KPD7_9FIRM/152-307
D4L0M9_9FIRM/450-603
D4L0M9_9FIRM/830-976
D4L2Z3_9FIRM/156-311
D4L473_9FIRM/168-345
D4L573_9FIRM/443-595
D4L8C6_9FIRM/178-344
D4LAR9_9FIRM/434-587
D4LE64_9FIRM/176-344
D4LJ85_9FIRM/168-346
D4LJM8_9FIRM/172-340
D4LJW0_9FIRM/161-314
D4LMS4_9FIRM/442-595
D4LPG3_9FIRM/1-160
D4LQK7_9FIRM/164-317
D4LRR4_9FIRM/442-595
D4LSE6_9FIRM/165-343
D4LWE1_9FIRM/20-175
D4LY11_9FIRM/172-340
D4M1M5_9FIRM/178-331
D4M266_9FIRM/172-340
D4M286_9FIRM/210-304
D4M380_9FIRM/106-286
D4M555_9FIRM/442-595
D4MAH7_9BACT/158-315
D4MBU7_9ENTE/173-340
D4MBU9_9ENTE/204-362
D4MBU9_9ENTE/575-711
D4MCZ8_9ENTE/53-229
D4MKT3_9FIRM/434-587
D4MN80_9FIRM/177-345
D4MQK1_9FIRM/106-285
D4MQZ0_9FIRM/17-175
D4MY37_9FIRM/152-307
D4MZ38_9FIRM/448-601
D4MZ38_9FIRM/839-938
D4N0A0_9FIRM/166-345
D4N1D2_9FIRM/172-340
D4PPL0_LISMO/205-363
D4PPL0_LISMO/576-715
D4PPL2_LISMO/174-344
D4PYR2_LISMO/174-344
D4PYR4_LISMO/205-363
D4PYR4_LISMO/576-715
D4Q5H9_LISMO/205-363
D4Q5H9_LISMO/576-715
D4Q5I1_LISMO/174-344
D4QLR3_ENTFC/176-345
D4QLR5_ENTFC/207-365
D4QLR5_ENTFC/578-715
D4QW28_ENTFC/207-365
D4QW28_ENTFC/578-715
D4QW30_ENTFC/176-346
D4R4D6_ENTFC/176-346
D4R4D8_ENTFC/207-365
D4R4D8_ENTFC/578-715
D4RAY6_ENTFC/173-343
D4RAY8_ENTFC/207-365
D4RAY8_ENTFC/578-715
D4RM23_ENTFC/140-310
D4RM25_ENTFC/207-365
D4RM25_ENTFC/578-715
D4RPI4_ENTFC/207-365
D4RPI4_ENTFC/578-715
D4RPI6_ENTFC/173-237
D4RUR5_ENTFC/3-71
D4RY50_9FIRM/157-316
D4RYM7_9FIRM/172-340
D4S0S7_9FIRM/442-595
D4S459_9FIRM/161-314
D4S512_9FIRM/442-595
D4S8T1_9FIRM/174-344
D4SIH8_ENTFC/207-365
D4SIH8_ENTFC/578-715
D4SII0_ENTFC/176-345
D4SQD4_9XANT/295-446
D4SW65_9XANT/170-340
D4T099_9XANT/147-307
D4T140_9XANT/288-439
D4T2V1_9XANT/421-581
D4T2Y0_9XANT/170-340
D4T9U8_9XANT/147-307
D4TFP4_9NOST/195-364
D4TFX6_9NOST/193-345
D4TG77_9NOST/199-354
D4TG77_9NOST/596-745
D4TM19_9NOST/158-327
D4TNE2_9NOST/170-339
D4TTI2_9NOST/158-327
D4TV99_9NOST/201-384
D4TV99_9NOST/598-747
D4TVD0_9NOST/193-345
D4TZ23_9ACTO/220-377
D4TZ23_9ACTO/601-752
D4U035_9ACTO/177-348
D4U2T2_STAAU/206-362
D4U2T2_STAAU/569-700
D4U2T4_STAAU/173-339
D4UDR8_STAAU/206-362
D4UDR8_STAAU/569-700
D4UDS0_STAAU/173-339
D4UW83_ENTFA/204-362
D4UW83_ENTFA/575-711
D4UW85_ENTFA/173-340
D4V2G0_ENTFA/163-339
D4V8R5_BACVU/380-536
D4V8R5_BACVU/768-912
D4V8S9_BACVU/173-375
D4VBG7_BACVU/164-322
D4VJM6_9BACE/173-374
D4VN28_9BACE/380-536
D4VN28_9BACE/770-911
D4VRG4_9BACE/160-319
D4VTN8_ENTFC/176-345
D4VTP0_ENTFC/207-365
D4VTP0_ENTFC/578-715
D4W6F8_9FIRM/435-588
D4W6G1_9FIRM/173-341
D4WBR1_BACOV/173-374
D4WH63_BACOV/380-536
D4WH63_BACOV/770-911
D4WI52_BACOV/162-319
D4WUF2_BACOV/380-536
D4WUF2_BACOV/770-911
D4WYQ1_BACOV/173-374
D4X1P3_BACOV/160-319
D4X6F5_9BURK/174-353
D4X7V6_9BURK/178-345
D4XER4_9BURK/456-616
D4XER4_9BURK/860-1031
D4XJ49_9BURK/137-303
D4XKP6_ACIHA/148-288
D4XPY0_ACIHA/163-303
D4XSB8_ACIHA/424-584
D4XSB8_ACIHA/815-955
D4XSD7_ACIHA/181-347
D4Y6J4_BACTR/156-309
D4Y6N1_BACTR/169-323
D4YAA6_BACTR/206-362
D4YAA6_BACTR/575-711
D4YAA8_BACTR/173-342
D4YF78_9LACT/173-341
D4YF81_9LACT/427-580
D4YFP8_9LACT/173-344
D4YFQ0_9LACT/207-365
D4YFQ0_9LACT/578-715
D4YJI0_9MICO/177-324
D4YN54_9MICO/177-342
D4YN77_9MICO/219-376
D4YN77_9MICO/596-745
D4YXM9_SPHJU/147-289
D4Z559_SPHJU/177-346
D4Z6E8_SPHJU/201-357
D4Z6E8_SPHJU/576-701
D4ZAW9_SHEVD/148-304
D4ZE95_SHEVD/169-343
D4ZI59_SHEVD/429-589
D4ZI59_SHEVD/822-967
D4ZJA1_SHEVD/176-343
D4ZNI4_SPIPL/170-340
D4ZPZ3_SPIPL/176-327
D5A0P6_SPIPL/202-358
D5A0P6_SPIPL/601-760
D5A244_SPIPL/165-311
D5ABU1_PICSI/1-71
D5ACW3_PICSI/190-357
D5AF76_STRGZ/440-593
D5AF78_STRGZ/180-345
D5AN89_RHOCB/173-350
D5ANG0_RHOCB/199-354
D5ANG0_RHOCB/562-696
D5APH4_RHOCB/166-319
D5ATC6_RHOCB/177-345
D5AZR4_YERPZ/430-590
D5AZR4_YERPZ/822-969
D5AZZ6_YERPZ/176-344
D5B206_YERPZ/115-269
D5B6Q9_YERPZ/169-344
D5BE38_ZUNPS/380-537
D5BE38_ZUNPS/767-908
D5BI57_ZUNPS/182-384
D5BQW3_PUNMI/567-741
D5BRH2_PUNMI/181-350
D5BRL7_PUNMI/201-356
D5BRL7_PUNMI/568-713
D5BVV7_NITHN/148-303
D5BY66_NITHN/184-351
D5BYN9_NITHN/157-317
D5BYT6_NITHN/438-594
D5BYT6_NITHN/827-971
D5C0I5_NITHN/171-324
D5C713_ENTCC/176-344
D5C7Q3_ENTCC/431-591
D5C7Q3_ENTCC/821-969
D5C900_ENTCC/165-315
D5CCV6_ENTCC/169-345
D5CIV7_ENTCC/150-305
D5CMH3_SIDLE/175-328
D5CNI4_SIDLE/145-298
D5CQ17_SIDLE/190-357
D5CRG2_SIDLE/168-347
D5CTU1_SIDLE/433-593
D5CTU1_SIDLE/825-970
D5CVW4_ECOKI/150-303
D5CWS9_ECOKI/176-344
D5CXQ3_ECOKI/431-591
D5CXQ3_ECOKI/821-969
D5CZ06_ECOKI/165-315
D5D413_ECOKI/169-345
D5D9C7_BACMD/206-362
D5D9C7_BACMD/575-715
D5D9C9_BACMD/173-340
D5DWX0_BACMQ/206-362
D5DWX0_BACMQ/575-715
D5DWX2_BACMQ/173-340
D5E7C6_METMS/166-306
D5E8D3_METMS/228-381
D5E9A2_METMS/170-328
D5E9E5_METMS/185-341
D5E9E5_METMS/551-690
D5E9K2_METMS/122-270
D5EF48_AMICL/139-322
D5EFF6_AMICL/192-348
D5EFF8_AMICL/170-330
D5EG21_AMICL/158-315
D5EG38_AMICL/157-306
D5EL74_CORAD/432-587
D5EL74_CORAD/818-976
D5EMR0_CORAD/181-381
D5EWS9_PRER2/208-350
D5EXG7_PRER2/385-542
D5EXG7_PRER2/776-918
D5EYN0_PRER2/178-379
D5GFN5_TUBMM/482-641
D5GFN5_TUBMM/892-1046
D5GJN1_TUBMM/172-340
D5H988_SALRM/172-336
D5HC10_SALRM/166-340
D5HCN9_SALRM/384-540
D5HCN9_SALRM/759-908
D5HFG1_9FIRM/183-338
D5HI71_9FIRM/441-594
D5MG14_9BACT/126-306
D5MHU3_9BACT/155-326
D5MJN2_9BACT/184-355
D5MKL4_9BACT/199-354
D5MKL4_9BACT/569-710
D5MWU5_BACSU/206-362
D5MWU5_BACSU/575-712
D5MWU7_BACSU/173-342
D5N591_BACSU/151-308
D5NC16_9BURK/465-625
D5NC16_9BURK/864-1035
D5NDV3_9BURK/185-304
D5NJG6_9BURK/153-301
D5NN91_9BURK/186-352
D5NR81_9BURK/175-354
D5NXU3_CORAM/172-341
D5NXV0_CORAM/214-371
D5NXV0_CORAM/586-727
D5NZA6_CORAM/165-310
D5P813_9MYCO/211-381
D5P818_9MYCO/222-384
D5P818_9MYCO/603-746
D5P8Y3_9MYCO/169-330
D5PJA6_9MYCO/196-349
D5Q2E9_CLODI/136-316
D5Q9F2_CLODI/173-330
D5Q9F6_CLODI/448-601
D5QD39_GLUHA/192-358
D5QD91_GLUHA/160-308
D5QG11_GLUHA/202-358
D5QG11_GLUHA/573-712
D5QHU8_GLUHA/192-303
D5QNY5_METTR/175-344
D5QRG0_METTR/174-328
D5QRN8_METTR/205-361
D5QRN8_METTR/573-711
D5QX09_METTR/149-308
D5RA28_FUSNN/171-337
D5RA32_FUSNN/444-597
D5RHR5_9PROT/223-379
D5RHR5_9PROT/590-730
D5RJ03_9PROT/151-304
D5RSH4_9PROT/174-343
D5RXF3_CLODI/136-316
D5S4H7_CLODI/448-601
D5S4I1_CLODI/173-330
D5S577_STRPA/175-340
D5S579_STRPA/439-592
D5SRQ0_PLAL2/180-353
D5SYD1_PLAL2/418-573
D5SYD1_PLAL2/803-942
D5T0R6_LEUKI/174-340
D5T0R8_LEUKI/208-366
D5T0R8_LEUKI/577-713
D5T8G5_LEGP2/178-331
D5TA95_LEGP2/148-302
D5TDS2_LEGP2/176-346
D5TDS3_LEGP2/221-388
D5TDS3_LEGP2/617-757
D5TGD5_BIFAV/173-343
D5TGF0_BIFAV/432-585
D5TM97_BACT1/206-362
D5TM97_BACT1/575-713
D5TM99_BACT1/173-342
D5U194_THEAM/167-318
D5U2H8_THEAM/151-310
D5U476_BRAM5/448-601
D5U8C0_BRAM5/177-357
D5U8V6_BRAM5/171-332
D5UGV0_CELFN/159-302
D5UKC9_CELFN/178-349
D5UKE2_CELFN/226-383
D5UKE2_CELFN/612-757
D5UTF2_TSUPD/168-292
D5UXR6_TSUPD/180-349
D5UXT3_TSUPD/212-370
D5UXT3_TSUPD/589-732
D5V195_ARCNC/205-360
D5V195_ARCNC/572-712
D5V368_ARCNC/147-324
D5V4G1_ARCNC/173-331
D5V5A6_ARCNC/158-311
D5V905_MORCR/131-289
D5V9N1_MORCR/441-604
D5V9N1_MORCR/836-979
D5VAZ5_MORCR/176-348
D5VFH6_CAUST/200-356
D5VFH6_CAUST/569-706
D5VH16_CAUST/179-341
D5VJ58_CAUST/181-338
D5VR68_METIM/165-328
D5VRG1_METIM/190-340
D5VRG1_METIM/554-696
D5VRR6_METIM/165-333
D5VS51_METIM/162-305
D5VSN9_METIM/159-310
D5VSS6_METIM/237-385
D5W2V4_CLOB2/409-562
D5W4C7_CLOB2/170-325
D5W7Z6_BURSC/465-625
D5W7Z6_BURSC/863-1033
D5WC60_BURSC/186-352
D5WD81_BURSC/154-305
D5WFC6_BURSC/173-352
D5WK03_BURSC/187-305
D5WSB6_BACT2/154-313
D5WTD7_BACT2/171-324
D5WVG1_BACT2/204-358
D5WVG1_BACT2/571-766
D5WVG3_BACT2/173-345
D5WZK9_THIK1/175-342
D5WZN2_THIK1/178-357
D5WZZ6_THIK1/181-334
D5X139_THIK1/445-604
D5X139_THIK1/842-1012
D5X311_THIK1/150-305
D5XCG8_THEPJ/157-318
D5XCJ4_THEPJ/137-315
D5XCR3_THEPJ/440-593
D5XCR3_THEPJ/824-941
D5XD47_THEPJ/182-351
D5XEU2_THEPJ/162-315
D5XR94_MYCTU/224-382
D5XR94_MYCTU/601-744
D5XRA1_MYCTU/186-356
D5XXY0_MYCTU/166-278
D5Y1D2_MYCTU/211-369
D5Y1D2_MYCTU/588-731
D5Y1D8_MYCTU/186-356
D5Y770_MYCTU/166-278
D5YBS8_MYCTU/211-369
D5YBS8_MYCTU/588-731
D5YBT4_MYCTU/186-356
D5YIT8_MYCTU/166-278
D5YP98_MYCTU/211-369
D5YP98_MYCTU/588-731
D5YPA4_MYCTU/186-356
D5YVR0_MYCTU/166-278
D5Z139_MYCTU/211-369
D5Z139_MYCTU/588-731
D5Z145_MYCTU/186-356
D5Z7G4_MYCTU/166-278
D5ZDK8_MYCTU/211-369
D5ZDK8_MYCTU/588-731
D5ZDL4_MYCTU/186-356
D5ZKH7_MYCTU/166-266
D5ZS37_9ACTO/213-370
D5ZS37_9ACTO/588-730
D5ZS43_9ACTO/182-351
D5ZZW6_9ACTO/180-341
D6A180_9ACTO/184-336
D6AQN9_STRFL/180-349
D6AQP6_STRFL/210-367
D6AQP6_STRFL/585-727
D6AQZ6_STRFL/156-295
D6AW36_9ACTO/210-367
D6AW36_9ACTO/585-727
D6AW39_9ACTO/179-347
D6B2C3_9ACTO/187-342
D6B8Z0_9ACTO/152-290
D6BF46_9FUSO/444-597
D6BF50_9FUSO/171-337
D6CPP8_THIS3/175-341
D6CPU5_THIS3/178-357
D6CQI1_THIS3/150-305
D6CT98_THIS3/445-604
D6CT98_THIS3/842-1012
D6CXH3_9BACE/159-319
D6D1L3_9BACE/173-374
D6D661_9BACE/380-536
D6D661_9BACE/770-911
D6D9H1_BIFLO/432-585
D6D9I3_BIFLO/173-343
D6DID2_CLOSC/172-342
D6DJ51_CLOSC/441-594
D6DK85_CLOSC/106-285
D6DLM7_CLOSC/17-175
D6DTX5_ENTCL/169-345
D6DVS6_ENTCL/150-307
D6DX84_ENTCL/166-316
D6DYL0_9FIRM/172-340
D6E303_9FIRM/164-342
D6E3C5_9FIRM/157-314
D6E3V7_9FIRM/441-594
D6E3V7_9FIRM/822-952
D6E8F7_9ACTN/163-314
D6EL36_STRLI/178-347
D6EL44_STRLI/213-370
D6EL44_STRLI/588-730
D6ERK9_STRLI/156-295
D6F274_MYCTU/211-369
D6F274_MYCTU/588-731
D6F280_MYCTU/186-356
D6FKL7_MYCTU/166-278
D6FNB0_MYCTU/211-369
D6FNB0_MYCTU/588-731
D6FNB6_MYCTU/186-356
D6FPH0_MYCTU/166-278
D6GEH3_9ENTR/431-591
D6GEH3_9ENTR/821-969
D6GEN1_9ENTR/176-344
D6GFG6_9ENTR/150-305
D6GI74_9ENTR/165-315
D6GN52_9ENTR/169-345
D6GSD6_FILAD/859-1012
D6GSD9_FILAD/175-343
D6GZ38_STAAU/206-362
D6GZ38_STAAU/569-700
D6GZ40_STAAU/173-339
D6H5Z6_NEIGO/147-301
D6H7A6_NEIGO/174-341
D6HBJ2_NEIGO/431-591
D6HBJ2_NEIGO/821-987
D6HFR7_STAAU/206-362
D6HFR7_STAAU/569-700
D6HFR9_STAAU/173-339
D6HK65_9FIRM/434-587
D6HK66_9FIRM/173-343
D6HSU5_ECOLX/150-303
D6HWT3_ECOLX/431-591
D6HWT3_ECOLX/821-969
D6HXP5_ECOLX/169-345
D6HZR1_ECOLX/176-344
D6I043_ECOLX/165-315
D6I7D0_ECOLX/150-303
D6I9Z4_ECOLX/431-591
D6I9Z4_ECOLX/821-969
D6IAC6_ECOLX/176-344
D6IB77_ECOLX/169-345
D6ICG4_ECOLX/165-315
D6IL15_ECOLX/150-303
D6IQP2_ECOLX/169-345
D6ISL4_ECOLX/181-349
D6ISS8_ECOLX/431-591
D6ISS8_ECOLX/821-969
D6IU68_ECOLX/165-315
D6IZ65_STAAU/206-362
D6IZ65_STAAU/569-700
D6IZ67_STAAU/173-339
D6J7B3_ECOLX/150-303
D6JA50_ECOLX/169-345
D6JCV3_ECOLX/176-344
D6JD31_ECOLX/431-591
D6JD31_ECOLX/821-969
D6JE72_ECOLX/165-315
D6JKB4_NEIGO/147-301
D6JLC0_NEIGO/174-341
D6JNL6_NEIGO/431-591
D6JNL6_NEIGO/821-987
D6JSU3_ACIG3/424-584
D6JSU3_ACIG3/816-957
D6JWC6_ACIG3/147-289
D6K212_9ACTO/156-293
D6K5V9_9ACTO/185-352
D6K5W2_9ACTO/213-370
D6K5W2_9ACTO/588-730
D6KGI2_9ACTO/180-341
D6KH16_9FIRM/160-314
D6KI33_9FIRM/157-306
D6KL69_9FIRM/164-342
D6KLA8_9FIRM/452-605
D6KLB6_9FIRM/178-348
D6KM80_9FIRM/160-314
D6KN89_9FIRM/157-306
D6KR47_9FIRM/178-348
D6KR56_9FIRM/452-605
D6KR96_9FIRM/164-342
D6KV61_SCAIO/437-590
D6KV63_SCAIO/172-343
D6KY62_9NEIS/430-589
D6KY62_9NEIS/820-971
D6KY68_9NEIS/175-342
D6L656_PARDN/438-591
D6L658_PARDN/172-343
D6LBE2_9FUSO/440-593
D6LF80_9FUSO/437-590
D6LF84_9FUSO/175-340
D6LN25_9RHIZ/202-358
D6LN25_9RHIZ/570-711
D6LWP0_STAAU/206-362
D6LWP0_STAAU/569-700
D6LWP2_STAAU/173-339
D6M982_9CLOT/442-534
D6PBU4_9ARCH/446-599
D6PBU4_9ARCH/830-980
D6PGL1_9BACT/174-300
D6PNY5_9BRAS/14-156
D6PNY7_9BRAS/14-156
D6PNY9_9BRAS/14-156
D6PNZ0_9BRAS/14-156
D6PSQ9_HUMAN/192-313
D6R7C3_9NOST/190-342
D6S6I2_PEPMA/849-1002
D6S8L0_PEPMA/173-339
D6SAI1_PEPMA/175-354
D6SI23_STAAU/173-339
D6SI25_STAAU/206-362
D6SI25_STAAU/569-701
D6SLR2_9DELT/161-314
D6SNG5_9DELT/139-319
D6SQE2_9DELT/176-341
D6SRC6_9DELT/439-592
D6SRC6_9DELT/825-972
D6STQ8_9DELT/150-303
D6SWY5_GARVA/173-343
D6SWY7_GARVA/426-579
D6SZU5_GARVA/426-579
D6SZU7_GARVA/173-343
D6T736_STAAU/206-362
D6T736_STAAU/569-700
D6T738_STAAU/173-339
D6TEY3_9CHLR/195-348
D6TQR6_9CHLR/478-645
D6TQR7_9CHLR/431-586
D6TQR7_9CHLR/821-985
D6TVZ4_9CHLR/169-342
D6UBL5_STAAU/173-339
D6UBL7_STAAU/206-362
D6UBL7_STAAU/569-700
D6USS5_9BACT/177-348
D6USS6_9BACT/420-579
D6USS6_9BACT/806-950
D6UY20_9BACT/191-347
D6UYK2_9BACT/190-360
D6V046_9BACT/172-323
D6V0Q4_9BRAD/177-356
D6V284_9BRAD/205-360
D6V284_9BRAD/571-713
D6V2W8_9BRAD/169-348
D6V615_9BRAD/178-349
D6V9W7_9BRAD/149-304
D6WQY1_TRICA/223-396
D6WWC3_TRICA/605-774
D6XAQ7_9ACTO/37-176
D6XN12_HELPV/158-311
D6XWP4_BACIE/140-321
D6XY11_BACIE/153-312
D6XYS1_BACIE/206-362
D6XYS1_BACIE/575-713
D6XYS3_BACIE/173-343
D6Y672_THEBD/130-281
D6Y8W2_THEBD/198-351
D6Y9J8_THEBD/210-367
D6Y9J8_THEBD/588-729
D6Y9K3_THEBD/173-340
D6Z2K4_DESAT/177-345
D6Z3R9_DESAT/158-316
D6Z4T8_DESAT/443-596
D6Z4T8_DESAT/827-971
D6Z5N8_DESAT/136-317
D6Z6I0_DESAT/181-350
D6ZBN9_SEGRD/212-372
D6ZBN9_SEGRD/591-734
D6ZEH5_SEGRD/180-349
D6ZEU1_SEGRD/164-315
D6ZK56_MOBCV/178-331
D6ZKG8_MOBCV/214-371
D6ZKG8_MOBCV/604-751
D6ZKI7_MOBCV/209-404
D6ZPM3_STRP0/439-592
D6ZPM5_STRP0/175-340
D6ZT37_BIFLJ/173-343
D6ZT53_BIFLJ/432-585
D7A188_STAND/201-357
D7A188_STAND/568-710
D7A7I4_STAND/178-349
D7A9Y8_STAND/174-353
D7AAG0_STAND/154-316
D7AAW9_STAND/183-303
D7AE57_GEOSK/162-316
D7AFB8_GEOSK/156-311
D7AFT5_GEOSK/167-345
D7AJ65_GEOSK/439-591
D7AJ65_GEOSK/823-971
D7AJJ0_GEOSK/176-345
D7API7_THEM3/151-307
D7AQ63_THEM3/157-309
D7ATD9_THEM3/193-349
D7ATD9_THEM3/563-705
D7ATE1_THEM3/169-336
D7AU96_NOCDD/156-306
D7AX07_NOCDD/180-347
D7B9D1_NOCDD/214-370
D7B9D1_NOCDD/597-737
D7BCD4_MEISD/172-335
D7BD40_MEISD/208-362
D7BD40_MEISD/576-718
D7BPF6_ARCHD/154-272
D7CBX6_STRBB/14-167
D7CCA2_STRBB/156-294
D7CEF0_STRBB/210-367
D7CEF0_STRBB/585-726
D7CEF4_STRBB/182-351
D7CKA5_SYNLT/166-345
D7CKE1_SYNLT/162-312
D7CL00_SYNLT/195-350
D7CL00_SYNLT/566-706
D7CL02_SYNLT/177-344
D7CNE3_SYNLT/157-318
D7CXS1_TRURR/208-363
D7CXS1_TRURR/581-724
D7CY68_TRURR/189-347
D7CZD8_GEOSC/206-362
D7CZD8_GEOSC/575-711
D7CZE0_GEOSC/173-341
D7D844_STAHD/160-315
D7DBB1_STAHD/156-314
D7DL27_METS0/180-344
D7DL72_METS0/146-303
D7DPC9_METS0/438-598
D7DPC9_METS0/830-972
D7DR60_METV3/191-346
D7DR60_METV3/569-713
D7DSH8_METV3/166-334
D7DT48_METV3/167-332
D7DTI9_METV3/140-273
D7DUE7_METV3/176-309
D7DV27_METV3/162-314
D7DV39_METV3/240-388
D7E1K8_NOSA0/157-326
D7E1W1_NOSA0/170-339
D7E2X6_NOSA0/203-358
D7E2X6_NOSA0/604-769
D7E4S1_NOSA0/193-345
D7E5W5_METEZ/231-384
D7E944_METEZ/147-305
D7EAJ7_METEZ/185-342
D7EAJ7_METEZ/552-689
D7EBJ3_METEZ/161-309
D7EBL3_METEZ/166-323
D7EL41_TRICA/434-593
D7EL41_TRICA/825-968
D7ENS9_MYCTU/211-369
D7ENS9_MYCTU/588-731
D7ENT5_MYCTU/186-356
D7EVX0_MYCTU/166-278
D7FG28_HELP3/158-311
D7FNJ1_ECTSI/587-794
D7GE79_PROFC/163-291
D7GIT0_PROFC/211-368
D7GIT0_PROFC/586-729
D7GIU0_PROFC/175-345
D7GSC9_9FIRM/15-168
D7GTY5_9FIRM/172-342
D7GW05_9FIRM/441-594
D7H2Q2_BRUAB/183-354
D7H311_BRUAB/213-369
D7H311_BRUAB/581-722
D7HE12_VIBCH/177-344
D7HE52_VIBCH/159-315
D7HF50_VIBCH/431-591
D7HF50_VIBCH/826-970
D7HL77_VIBCH/431-591
D7HL77_VIBCH/826-970
D7HQH0_VIBCH/159-315
D7HQK8_VIBCH/46-213
D7HVC3_PSESS/168-344
D7I2L4_PSESS/176-345
D7I3F0_PSESS/429-589
D7I3F0_PSESS/858-1002
D7I573_PSESS/151-302
D7I8D6_9BACE/173-374
D7ICG5_9BACE/161-319
D7IIT2_9BACE/369-525
D7IIT2_9BACE/759-901
D7ING5_9BACE/160-321
D7IRV9_9BACE/179-380
D7ISU0_9BACE/173-326
D7IV37_9BACE/380-535
D7IV37_9BACE/770-908
D7J5B4_9BACE/173-374
D7J5Q3_9BACE/162-319
D7J7B6_9BACE/380-536
D7J7B6_9BACE/770-911
D7JCN3_9BACT/173-342
D7JCQ0_9BACT/163-320
D7JDA2_9BACT/432-585
D7JK27_ECOLX/150-303
D7JP74_ECOLX/431-591
D7JP74_ECOLX/821-969
D7JR12_ECOLX/169-345
D7JRR5_ECOLX/181-349
D7JT26_ECOLX/165-315
D7K583_9BACE/162-319
D7K8V6_9BACE/179-380
D7KA28_9BACE/380-536
D7KA28_9BACE/770-911
D7KS05_ARALL/532-690
D7KS05_ARALL/930-1075
D7LV00_ARALL/221-388
D7MZN2_9NEIS/174-341
D7N1A3_9NEIS/431-591
D7N1A3_9NEIS/821-972
D7N3B9_9NEIS/147-303
D7N649_9FIRM/151-309
D7N7Y1_9FIRM/159-336
D7N8S8_9FIRM/173-342
D7N8T1_9FIRM/853-1006
D7N9B2_9BACT/182-383
D7NAA6_9BACT/194-359
D7ND65_9BACT/387-541
D7ND65_9BACT/776-920
D7SXB6_VITVI/240-315
D7TLQ2_VITVI/222-347
D7TLQ2_VITVI/581-723
D7U2F7_VITVI/291-456
D7UM51_LISMO/174-344
D7UM53_LISMO/205-363
D7UM53_LISMO/576-715
D7UUA6_LISGR/174-344
D7UUA8_LISGR/205-362
D7UUA8_LISGR/576-713
D7VCR9_LACPL/207-365
D7VCR9_LACPL/577-714
D7VCS1_LACPL/167-335
D7VIW4_9SPHI/163-328
D7VKD2_9SPHI/380-537
D7VKD2_9SPHI/771-908
D7VPF0_9SPHI/187-391
D7VUZ5_9FLAO/165-330
D7W5Y2_9FLAO/171-327
D7W8J3_9FLAO/430-583
D7W8J3_9FLAO/798-914
D7WA56_9CORY/214-370
D7WA56_9CORY/589-742
D7WA62_9CORY/176-344
D7WJY3_BACCE/206-362
D7WJY3_BACCE/575-713
D7WJY5_BACCE/173-342
D7WP74_9BACI/173-343
D7WP76_9BACI/207-363
D7WP76_9BACI/576-715
D7X5E0_ECOLX/181-349
D7X795_ECOLX/431-591
D7X795_ECOLX/821-969
D7X902_ECOLX/171-347
D7XBJ0_ECOLX/165-315
D7XCW7_ECOLX/150-303
D7XKB3_ECOLX/150-303
D7XKV4_ECOLX/181-349
D7XMQ8_ECOLX/431-591
D7XMQ8_ECOLX/821-969
D7XNS6_ECOLX/171-347
D7XUG6_ECOLX/165-315
D7Y1R4_ECOLX/171-347
D7Y353_ECOLX/150-303
D7Y5V0_ECOLX/165-315
D7Y9S2_ECOLX/431-591
D7Y9S2_ECOLX/821-969
D7YBN6_ECOLX/181-349
D7YD86_ECOLX/181-349
D7YDB7_ECOLX/165-315
D7YIC2_ECOLX/150-303
D7YK46_ECOLX/171-347
D7YR22_ECOLX/269-429
D7YR22_ECOLX/659-807
D7YVZ5_ECOLX/165-315
D7YZ23_ECOLX/181-349
D7YZA9_ECOLX/431-591
D7YZA9_ECOLX/821-969
D7Z2U2_ECOLX/150-303
D7Z6J2_ECOLX/171-347
D7ZFH2_ECOLX/150-303
D7ZIB9_ECOLX/181-349
D7ZII5_ECOLX/431-591
D7ZII5_ECOLX/821-969
D7ZKZ1_ECOLX/171-347
D7ZLW6_ECOLX/165-315
D7ZUH2_ECOLX/181-349
D7ZUN5_ECOLX/431-591
D7ZUN5_ECOLX/821-969
D7ZUW4_ECOLX/150-303
D7ZVP3_ECOLX/165-315
D7ZW41_ECOLX/171-347
D8A2L0_ECOLX/431-591
D8A2L0_ECOLX/821-969
D8A645_ECOLX/150-303
D8AB05_ECOLX/171-347
D8AEK7_ECOLX/181-349
D8AGS1_ECOLX/165-315
D8AIN8_ECOLX/165-315
D8AL50_ECOLX/150-303
D8AV31_ECOLX/171-347
D8AW16_ECOLX/431-591
D8AW16_ECOLX/821-969
D8AW82_ECOLX/181-349
D8AZ60_ECOLX/165-315
D8B725_ECOLX/150-303
D8B8W1_ECOLX/171-347
D8B994_ECOLX/431-591
D8B994_ECOLX/821-969
D8B9F7_ECOLX/181-349
D8BBV0_ECOLX/431-591
D8BBV0_ECOLX/821-969
D8BC50_ECOLX/165-315
D8BCH5_ECOLX/171-347
D8BQ76_ECOLX/150-303
D8BQQ1_ECOLX/181-349
D8BTT7_ECOLX/169-345
D8BUS3_ECOLX/431-591
D8BUS3_ECOLX/821-969
D8BWY2_ECOLX/176-344
D8BYQ2_ECOLX/150-303
D8C0N6_ECOLX/165-315
D8C895_ECOLX/181-349
D8CAE3_ECOLX/431-591
D8CAE3_ECOLX/821-969
D8CGM9_ECOLX/165-315
D8CGX6_ECOLX/150-303
D8CKA2_ECOLX/171-347
D8D723_COMTE/435-536
D8D8X9_COMTE/185-364
D8DA82_COMTE/145-308
D8DBZ6_COMTE/1-55
D8DBZ6_COMTE/291-463
D8DDA8_COMTE/180-347
D8DWU8_PREBR/180-381
D8DXZ9_PREBR/387-543
D8DXZ9_PREBR/783-927
D8E085_PREBR/206-362
D8E141_ECOLX/150-303
D8E1K2_ECOLX/165-315
D8E2B2_ECOLX/431-591
D8E2B2_ECOLX/821-969
D8E2H8_ECOLX/181-349
D8E956_ECOLX/171-347
D8EIF7_ECOLX/165-315
D8ENG7_ECOLX/181-349
D8ENP8_ECOLX/431-591
D8ENP8_ECOLX/821-969
D8EQ88_ECOLX/150-303
D8EQN4_ECOLX/171-347
D8F0T8_9DELT/136-316
D8F227_9DELT/181-351
D8F266_9DELT/162-323
D8F5D7_9DELT/162-315
D8F8C1_9DELT/433-585
D8F8C1_9DELT/827-971
D8FGJ5_9FIRM/446-599
D8FGJ9_9FIRM/151-307
D8FHH8_9FIRM/173-341
D8FMJ9_LACDE/172-343
D8FMK1_LACDE/205-363
D8FMK1_LACDE/576-713
D8FW37_9CYAN/90-250
D8G300_9CYAN/150-319
D8G9E5_9CYAN/170-340
D8GHL1_LACCZ/169-332
D8GHL3_LACCZ/205-363
D8GHL3_LACCZ/574-711
D8GKM4_CLOLD/160-313
D8GNG3_CLOLD/132-310
D8GNX0_CLOLD/132-309
D8GPL6_CLOLD/170-329
D8GR84_CLOLD/439-592
D8GTB4_CLOLD/151-306
D8GYQ1_BACAI/206-362
D8GYQ1_BACAI/575-713
D8GYQ3_BACAI/173-342
D8HHP6_STAAF/206-362
D8HHP6_STAAF/569-700
D8HHP8_STAAF/173-339
D8HKU6_AMYMU/177-345
D8HKV9_AMYMU/214-375
D8HKV9_AMYMU/594-737
D8HMQ6_AMYMU/184-336
D8I1F2_AMYMU/169-309
D8I1T7_AMYMU/159-315
D8IDB1_BRAP9/444-597
D8IDG2_BRAP9/171-334
D8IDS5_BRAP9/173-353
D8IGI5_LACFC/172-343
D8IKR3_LACSC/205-363
D8IKR3_LACSC/576-713
D8IKR5_LACSC/172-343
D8IU78_HERSS/453-613
D8IU78_HERSS/846-1015
D8IYJ2_HERSS/178-345
D8J169_HERSS/173-348
D8J260_HERSS/149-303
D8J2D5_HALJB/193-346
D8J2D5_HALJB/566-720
D8J2H7_HALJB/144-298
D8J4S2_HALJB/166-324
D8J8K5_HALJB/157-312
D8J8R2_HALJB/134-275
D8JEA6_ACISD/181-347
D8JEC7_ACISD/424-584
D8JEC7_ACISD/816-957
D8JKU8_ACISD/148-289
D8JQF1_HYPDA/202-358
D8JQF1_HYPDA/569-721
D8JUL3_HYPDA/182-358
D8JUW5_HYPDA/165-323
D8K1E8_DEHLB/159-311
D8K1L6_DEHLB/399-554
D8K1L6_DEHLB/778-924
D8K273_DEHLB/163-317
D8K2F6_DEHLB/134-314
D8K3Q5_DEHLB/161-323
D8K6Q1_NITWC/434-593
D8K6Q1_NITWC/828-971
D8K714_NITWC/184-351
D8K8L4_NITWC/148-303
D8KHT8_LACLN/206-364
D8KHT8_LACLN/579-717
D8KHU7_LACLN/175-337
D8KM94_CORPF/158-277
D8KPJ7_CORPF/176-346
D8KPK3_CORPF/218-374
D8KPK3_CORPF/595-730
D8L165_9SPIO/176-353
D8LIP1_ECTSI/540-698
D8LIP1_ECTSI/942-1089
D8LT70_ECTSI/964-1156
D8M426_BLAHO/577-735
D8M426_BLAHO/962-1107
D8M457_BLAHO/83-256
D8M6G6_BLAHO/798-968
D8M8K6_BLAHO/467-644
D8M8K6_BLAHO/892-1030
D8MG86_LEUGT/174-340
D8MG88_LEUGT/208-366
D8MG88_LEUGT/577-714
D8MNW1_ERWBE/150-305
D8MSY8_ERWBE/169-344
D8MVM8_ERWBE/200-368
D8MVS4_ERWBE/431-591
D8MVS4_ERWBE/822-969
D8N6P6_RALSO/158-313
D8N7H1_RALSO/184-351
D8NBU8_RALSO/469-629
D8NBU8_RALSO/871-1041
D8NIU8_RALSO/469-629
D8NIU8_RALSO/874-1043
D8NNU5_RALSO/158-313
D8NPL1_RALSO/187-354
D8NTH4_RALSO/469-629
D8NTH4_RALSO/871-1040
D8NY42_RALSO/184-339
D8NYX0_RALSO/184-351
D8PCM1_9BACT/172-342
D8PHK6_9BACT/164-328
D8PS90_SCHCM/605-774
D8QAY1_SCHCM/459-619
D8QAY1_SCHCM/869-1017
D8QXM1_SELML/444-601
D8QXM1_SELML/844-986
D8RFS4_SELML/223-389
D8SDW9_SELML/444-601
D8SDW9_SELML/844-986
D8SHG8_SELML/159-316
D8SHG9_SELML/191-355
D8SP76_SELML/188-354
D8T5R3_SELML/191-355
D8TM62_VOLCA/226-385
D8TQM8_VOLCA/447-605
D8TQM8_VOLCA/838-986
D8U6G4_VOLCA/208-372
D8URV5_9MICC/179-357
D8UTW6_9MICC/217-374
D8UTW6_9MICC/597-740
D8VN21_9ZZZZ/180-347
D9I098_PICME/616-781
D9MNW6_9BACT/154-328
D9MP18_9BACT/152-326
D9MP45_9BACT/180-348
D9MP64_9BACT/154-328
D9MPA4_9BACT/154-328
D9MPK4_DROAI/1-102
D9MPK5_DROMI/1-102
D9MPK7_DROMI/1-102
D9MPK8_DROMI/1-102
D9MPK9_DROMI/1-102
D9MPL8_DROMI/1-102
D9MPM0_9MUSC/1-102
D9MPM1_9MUSC/1-102
D9MPM5_9MUSC/1-102
D9N8K6_STRPN/439-592
D9N8K8_STRPN/175-340
D9NFB3_STRPN/175-340
D9NFB5_STRPN/439-592
D9NI64_STRPN/439-592
D9NI66_STRPN/175-340
D9NPM1_STRPN/439-592
D9NPM3_STRPN/175-340
D9NYD6_STRPN/439-592
D9NYD8_STRPN/175-340
D9P3J8_ACTPL/147-302
D9P534_ACTPL/145-318
D9P6I3_ACTPL/166-318
D9P784_ACTPL/175-343
D9P8C5_ACTPL/432-592
D9P8C5_ACTPL/827-971
D9P8M3_ACTPL/145-318
D9PAB1_ACTPL/175-343
D9PAF7_ACTPL/432-592
D9PAF7_ACTPL/827-971
D9PBQ6_ACTPL/166-318
D9PC48_ACTPL/147-302
D9PNR1_PEPMA/849-1002
D9PQD3_PEPMA/173-339
D9PS74_PEPMA/175-354
D9PU20_METTM/241-392
D9PUY9_METTM/163-306
D9PVK2_METTM/165-316
D9PY63_METTM/166-329
D9PYQ2_METTM/157-310
D9Q093_ACIS3/164-323
D9Q1L0_ACIS3/345-456
D9Q2Y3_ACIS3/137-283
D9Q2Z2_ACIS3/166-335
D9Q4D6_CORP1/176-346
D9Q4E2_CORP1/218-374
D9Q4E2_CORP1/595-730
D9Q803_CORP1/158-277
D9QA19_CORP2/158-277
D9QC98_CORP2/176-346
D9QCA4_CORP2/218-374
D9QCA4_CORP2/595-730
D9QFQ2_BRESC/200-356
D9QFQ2_BRESC/569-707
D9QHN5_BRESC/155-314
D9QJG5_BRESC/183-343
D9QN98_BRESC/169-347
D9QQ79_ACEAZ/151-308
D9QUA3_ACEAZ/138-316
D9QUJ2_ACEAZ/179-347
D9QUJ4_ACEAZ/194-349
D9QUJ4_ACEAZ/564-705
D9QVE7_ACEAZ/162-315
D9R2Z9_CLOSW/71-168
D9R568_CLOSW/155-306
D9R6X8_CLOSW/168-348
D9R8X6_CLOSW/441-594
D9RAC7_CLOSW/172-340
D9RG00_STAAJ/206-362
D9RG00_STAAJ/569-700
D9RG02_STAAJ/173-339
D9RP51_STAAK/206-362
D9RP51_STAAK/569-700
D9RP53_STAAK/173-339
D9RS21_PREMB/159-356
D9RTF9_PREMB/368-525
D9RTF9_PREMB/758-900
D9RVP8_PREMB/178-379
D9RY25_THEOJ/175-344
D9RY27_THEOJ/195-350
D9RY27_THEOJ/564-707
D9RZS4_THEOJ/165-345
D9S035_THEOJ/151-308
D9SCA2_GALCS/429-588
D9SCA2_GALCS/820-964
D9SGD9_GALCS/175-326
D9SGR9_GALCS/167-346
D9SJF5_GALCS/145-297
D9SJI7_GALCS/179-346
D9SUL3_CLOC7/160-313
D9SVK7_CLOC7/151-307
D9SWZ6_CLOC7/441-594
D9SX00_CLOC7/170-329
D9SXG6_MICAI/154-298
D9SYR5_MICAI/168-310
D9T5C7_MICAI/236-389
D9T5C7_MICAI/621-768
D9T5D1_MICAI/207-378
D9TK64_CALOO/150-306
D9TK72_CALOO/194-350
D9TK72_CALOO/563-704
D9TK74_CALOO/171-341
D9TL40_CALOO/162-312
D9TNT8_THETC/153-307
D9TNX9_THETC/157-310
D9TPV0_THETC/442-594
D9TR91_THETC/169-336
D9UD12_9ACTO/152-290
D9UI86_9ACTO/210-367
D9UI86_9ACTO/585-727
D9UI94_9ACTO/182-351
D9V1C6_9ACTO/171-331
D9V850_9ACTO/177-345
D9V862_9ACTO/214-375
D9V862_9ACTO/594-737
D9VDW2_9ACTO/159-278
D9VLV8_9ACTO/179-331
D9VPZ1_9ACTO/210-367
D9VPZ1_9ACTO/585-727
D9VPZ7_9ACTO/179-348
D9W0A4_9ACTO/152-290
D9W5K9_9ACTO/164-317
D9WBH7_9ACTO/156-295
D9WUH1_9ACTO/178-346
D9WUH6_9ACTO/210-367
D9WUH6_9ACTO/585-726
D9WYT2_STRVR/182-351
D9WYT6_STRVR/213-370
D9WYT6_STRVR/588-730
D9X964_STRVR/182-335
D9XIZ1_STRVR/156-295
D9XR33_9ACTO/213-370
D9XR33_9ACTO/588-730
D9XR37_9ACTO/178-347
D9XXM1_9ACTO/156-295
D9Y2L6_9BURK/451-610
D9Y2L6_9BURK/840-991
D9Y3A8_9BURK/175-328
D9Y5R9_9BURK/177-342
D9Y8F2_9BURK/170-324
D9YC07_9DELT/446-599
D9YC07_9DELT/831-977
D9YEU5_9DELT/161-314
D9YGR3_9DELT/146-323
D9YHZ4_9DELT/185-355
E0DDS8_9CORY/215-371
E0DDS8_9CORY/592-728
E0DDT3_9CORY/179-347
E0DHT4_9CORY/161-280
E0DJZ9_9RHIZ/183-354
E0DL41_9RHIZ/213-369
E0DL41_9RHIZ/581-722
E0DWW1_9RHIZ/183-354
E0DX15_9RHIZ/213-369
E0DX15_9RHIZ/581-722
E0E3B6_9FIRM/440-593
E0E3C0_9FIRM/173-330
E0E615_ACTPL/146-301
E0E6E6_ACTPL/145-318
E0E8U6_ACTPL/175-343
E0E9I3_ACTPL/166-318
E0EAI0_ACTPL/432-592
E0EAI0_ACTPL/827-971
E0EC43_ACTPL/146-301
E0ECH2_ACTPL/145-318
E0EEP6_ACTPL/175-343
E0EFD4_ACTPL/166-318
E0EGE8_ACTPL/432-592
E0EGE8_ACTPL/827-971
E0EIB0_ACTPL/146-301
E0EIN5_ACTPL/145-318
E0EKU8_ACTPL/175-343
E0ELH9_ACTPL/166-318
E0EMK3_ACTPL/432-592
E0EMK3_ACTPL/827-971
E0EPK8_ACTPL/146-301
E0EU74_ACTPL/432-592
E0EU74_ACTPL/827-971
E0EVX3_ACTPL/146-301
E0EW98_ACTPL/145-318
E0EYR3_ACTPL/175-343
E0EZF1_ACTPL/166-318
E0F0E9_ACTPL/432-592
E0F0E9_ACTPL/827-971
E0F269_ACTPL/146-301
E0F2L1_ACTPL/145-321
E0F4S1_ACTPL/175-343
E0F5G8_ACTPL/166-318
E0F6H3_ACTPL/432-592
E0F6H3_ACTPL/827-971
E0F8B7_ACTPL/146-301
E0F8Q1_ACTPL/145-318
E0FB56_ACTPL/175-343
E0FBU4_ACTPL/166-318
E0FCV7_ACTPL/432-592
E0FCV7_ACTPL/827-971
E0FEK6_ACTPL/147-302
E0FEY7_ACTPL/145-318
E0FH45_ACTPL/175-343
E0FHT2_ACTPL/166-318
E0FIS4_ACTPL/432-592
E0FIS4_ACTPL/827-971
E0FKF2_ACTPL/146-301
E0FKV0_ACTPL/145-318
E0FN92_ACTPL/175-343
E0FNV1_ACTPL/166-318
E0FPW1_ACTPL/432-592
E0FPW1_ACTPL/827-971
E0FTG0_9THEO/157-309
E0FV99_9THEO/169-336
E0FVA1_9THEO/193-349
E0FVA1_9THEO/563-705
E0FX95_9THEO/151-307
E0G436_ENTFA/173-340
E0G438_ENTFA/204-362
E0G438_ENTFA/575-711
E0G759_ENTFA/163-339
E0G9R0_ENTFA/163-339
E0GDK5_ENTFA/204-362
E0GDK5_ENTFA/575-711
E0GDK7_ENTFA/173-340
E0GL49_ENTFA/204-362
E0GL49_ENTFA/575-711
E0GL51_ENTFA/173-340
E0GP32_ENTFA/163-339
E0GS99_ENTFA/204-362
E0GS99_ENTFA/575-711
E0GSA1_ENTFA/173-340
E0GZR8_ENTFA/163-339
E0H3G4_ENTFA/163-339
E0H7W2_ENTFA/173-340
E0H7W4_ENTFA/204-362
E0H7W4_ENTFA/575-711
E0HAW7_ENTFA/163-339
E0HEN4_ENTFA/204-362
E0HEN4_ENTFA/575-711
E0HEN6_ENTFA/173-340
E0HKJ9_9GAMM/176-343
E0HMD1_9GAMM/429-589
E0HMD1_9GAMM/824-967
E0HMU2_9GAMM/153-309
E0HR55_9GAMM/164-317
E0HUW2_9GAMM/175-349
E0I771_9BACL/161-368
E0IAG7_9BACL/174-343
E0IAG9_9BACL/209-365
E0IAG9_9BACL/579-723
E0IGX0_9GAMM/153-309
E0IHC9_9GAMM/429-589
E0IHC9_9GAMM/824-967
E0IM27_9GAMM/176-343
E0IPR8_9GAMM/164-317
E0ITP9_9GAMM/175-349
E0IXD1_ECOLW/169-345
E0J0M2_ECOLW/150-303
E0J1E9_ECOLW/176-344
E0J292_ECOLW/165-315
E0J4K3_ECOLW/431-591
E0J4K3_ECOLW/821-969
E0JAJ3_RHIME/169-348
E0JBH6_RHIME/179-348
E0JDW3_RHIME/202-357
E0JDW3_RHIME/570-713
E0JWZ5_RHIME/179-348
E0JYY9_RHIME/202-357
E0JYY9_RHIME/570-713
E0K0Q5_RHIME/169-348
E0KVI6_STRVO/156-296
E0KZJ2_STRVO/210-375
E0KZJ2_STRVO/593-734
E0KZJ6_STRVO/177-346
E0LGF7_SPHCR/201-357
E0LGF7_SPHCR/576-693
E0LIE7_SPHCR/177-346
E0LK79_SPHCR/147-288
E0LTQ8_9ENTR/150-304
E0M285_9ENTR/176-344
E0M2X5_9ENTR/491-651
E0M2X5_9ENTR/882-1028
E0MK17_9RHOB/205-361
E0MK17_9RHOB/573-714
E0ML59_9RHOB/147-308
E0MLA6_9RHOB/180-348
E0MZW1_9CORY/172-342
E0MZY4_9CORY/214-371
E0MZY4_9CORY/585-739
E0N3F6_9ACTO/209-404
E0N3H5_9ACTO/214-371
E0N3H5_9ACTO/604-751
E0N446_9ACTO/190-343
E0N6M5_NEIME/147-301
E0N8T2_NEIME/174-341
E0NBM5_NEIME/431-591
E0NBM5_NEIME/821-995
E0NDT0_PEDAC/173-343
E0NDT2_PEDAC/204-362
E0NDT2_PEDAC/573-710
E0NJC8_9FIRM/159-333
E0NJN1_9FIRM/849-1002
E0NLY9_9FIRM/189-357
E0NN64_9FIRM/151-307
E0NR21_9BACT/178-379
E0NRW8_9BACT/160-335
E0NUE0_9BACT/380-536
E0NUE0_9BACT/782-924
E0NX44_9FIRM/174-344
E0NZ72_9FIRM/441-594
E0P0C8_9FIRM/161-315
E0P9F7_STAAU/173-339
E0P9F9_STAAU/206-362
E0P9F9_STAAU/569-700
E0PAY7_STREI/439-592
E0PAY9_STREI/196-361
E0PGX3_STRGY/439-592
E0PGX5_STRGY/174-339
E0PNB9_STRMT/439-592
E0PNC1_STRMT/175-340
E0PYL3_STRPY/175-340
E0PYL5_STRPY/439-592
E0Q402_9STRE/439-592
E0Q404_9STRE/175-340
E0Q803_9BIFI/432-585
E0Q808_9BIFI/174-344
E0QC04_CAMCO/198-354
E0QC04_CAMCO/566-707
E0QDE7_CAMCO/134-308
E0QDG7_CAMCO/172-328
E0QFE9_CAMCO/154-303
E0QIV1_9FIRM/430-583
E0QIV6_9FIRM/178-347
E0QJA9_9FIRM/147-327
E0QJM2_9FIRM/154-306
E0QMT3_9ACTO/198-351
E0QNG7_9ACTO/214-371
E0QNG7_9ACTO/604-749
E0QP15_9ACTO/320-439
E0QV57_ECOLX/165-315
E0QWH0_ECOLX/150-303
E0R0Q8_ECOLX/430-590
E0R0Q8_ECOLX/820-968
E0R0W4_ECOLX/176-344
E0R2H1_ECOLX/169-345
E0RH01_PAEP6/209-365
E0RH01_PAEP6/579-722
E0RH04_PAEP6/173-341
E0RTG1_SPITD/443-596
E0RTG4_SPITD/175-336
E0RUV9_BUTPB/160-309
E0S082_BUTPB/151-308
E0S1A1_BUTPB/449-602
E0S1D5_BUTPB/174-343
E0SB00_DICD3/430-590
E0SB00_DICD3/821-968
E0SD45_DICD3/150-302
E0SE20_DICD3/176-344
E0SKF7_DICD3/171-321
E0SNT1_IGNAA/150-313
E0SQN9_IGNAA/185-339
E0SQN9_IGNAA/555-703
E0SQP5_IGNAA/169-332
E0ST48_IGNAA/163-315
E0SU25_STRZA/439-592
E0SU27_STRZA/175-340
E0T1M6_EDWTF/430-590
E0T1M6_EDWTF/821-969
E0T302_EDWTF/150-304
E0T3R2_EDWTF/176-344
E0T6M6_EDWTF/144-317
E0T7G1_EDWTF/171-322
E0TC21_PARBH/175-332
E0TCS8_PARBH/197-357
E0TCS8_PARBH/663-804
E0TEC5_PARBH/146-298
E0TPG4_STRZ6/439-592
E0TPG6_STRZ6/175-340
E0TTH9_BACPZ/151-308
E0TU62_BACPZ/206-362
E0TU62_BACPZ/575-712
E0TU64_BACPZ/173-342
E0U9H9_CYAP2/173-323
E0U9P7_CYAP2/198-353
E0U9P7_CYAP2/594-740
E0UBB6_CYAP2/170-340
E0UF18_CYAP2/155-315
E0US77_SULAO/173-330
E0UTI5_SULAO/158-309
E0UTR5_SULAO/167-342
E0UV64_SULAO/205-361
E0UV64_SULAO/575-714
E0V9E3_PEDHC/438-596
E0V9E3_PEDHC/834-978
E0VCB3_PEDHC/215-388
E0VLQ8_PEDHC/597-766
E0VMM7_PEDHC/182-353
E0WRJ6_9ENTR/466-626
E0WRJ6_9ENTR/870-1016
E0WS84_9ENTR/150-304
E0WSK6_9ENTR/213-380
E0XTY8_9CHLR/165-317
E0XUM6_9BACT/171-341
E0XW73_9BACT/171-340
E0XW76_9BACT/218-374
E0XW76_9BACT/588-738
E0XWB8_9CHLR/171-324
E0XY73_9CHLR/150-312
E0XYU8_9BACT/139-308
E0Y0L1_9SPHI/181-381
E0Y0N9_9SPHI/201-356
E0Y0N9_9SPHI/577-719
E0Y1H4_9PROT/177-344
E1B7W7_BOVIN/189-364
E1BHE5_BOVIN/201-376
E1CYR6_VIBPA/177-344
E1D2N0_VIBPA/431-591
E1D2N0_VIBPA/830-975
E1D2P8_VIBPA/149-269
E1D3V4_VIBPA/149-306
E1D3X3_VIBPA/431-591
E1D3X3_VIBPA/830-975
E1D5L8_VIBPA/177-344
E1DH10_VIBPA/431-591
E1DH10_VIBPA/830-975
E1DH28_VIBPA/149-306
E1DIF0_VIBPA/177-344
E1DWM6_LACRE/205-363
E1DWM6_LACRE/576-712
E1DWM8_LACRE/172-335
E1E707_STAAU/173-339
E1E709_STAAU/206-362
E1E709_STAAU/569-700
E1EF06_VIBPA/177-344
E1EH07_VIBPA/149-306
E1EM82_VIBPA/431-591
E1EM82_VIBPA/830-975
E1EQA6_ENTFA/204-362
E1EQA6_ENTFA/575-711
E1EQA8_ENTFA/173-340
E1ERN7_ENTFA/163-339
E1FAJ6_9THEO/169-336
E1FAJ8_9THEO/193-349
E1FAJ8_9THEO/563-706
E1FEQ8_9THEO/151-307
E1FKN9_LOALO/187-359
E1GWF1_9BACT/178-379
E1GWN1_9BACT/387-543
E1GWN1_9BACT/776-918
E1GXR3_9BACT/205-355
E1H3D5_STRPN/439-592
E1H3D7_STRPN/175-340
E1H715_MYCTU/210-368
E1H715_MYCTU/587-730
E1H721_MYCTU/186-356
E1HD71_MYCTU/166-278
E1HJC4_ECOLX/181-349
E1HLH7_ECOLX/165-315
E1HRY8_ECOLX/150-303
E1HTM2_ECOLX/171-347
E1HUJ6_ECOLX/431-591
E1HUJ6_ECOLX/821-969
E1HYQ3_ECOLX/165-315
E1I1W9_ECOLX/171-347
E1I5N5_ECOLX/181-349
E1I8C5_ECOLX/431-591
E1I8C5_ECOLX/821-969
E1I9A9_ECOLX/150-303
E1IC29_9CHLR/175-338
E1IFV9_9CHLR/427-582
E1IFV9_9CHLR/807-951
E1IH10_9CHLR/175-327
E1IHR9_9CHLR/127-307
E1IKR4_ECOLX/171-347
E1IN80_ECOLX/431-591
E1IN80_ECOLX/821-969
E1INE4_ECOLX/181-349
E1IPH9_ECOLX/150-303
E1IQF9_ECOLX/165-315
E1IZU4_ECOLX/150-303
E1J3H5_ECOLX/181-349
E1J3P3_ECOLX/431-591
E1J3P3_ECOLX/821-969
E1J6K4_ECOLX/171-347
E1JCR3_ECOLX/165-315
E1JM04_9LACO/147-324
E1JN45_9LACO/205-363
E1JN45_9LACO/576-714
E1JN47_9LACO/172-343
E1JRH7_DESFR/139-317
E1JTU6_DESFR/176-345
E1JUH1_DESFR/154-308
E1JYN0_DESFR/159-312
E1K0U1_DESFR/445-598
E1K0U1_DESFR/830-976
E1K3N2_9EURY/162-314
E1K401_9EURY/168-334
E1K438_9EURY/212-341
E1K487_9EURY/137-273
E1K6K7_9EURY/109-277
E1K6X5_9EURY/192-347
E1K6X5_9EURY/563-706
E1K6Z6_9EURY/176-307
E1KB98_9FIRM/442-595
E1KCY0_9FIRM/151-308
E1KI14_9FIRM/160-311
E1KI27_9FIRM/167-343
E1KI71_9FIRM/172-340
E1KQL7_9BACT/219-355
E1KQS8_9BACT/387-544
E1KQS8_9BACT/777-919
E1KSL6_9BACT/172-373
E1KVM5_PEPMA/175-354
E1KX23_PEPMA/849-1002
E1KXG6_PEPMA/173-339
E1L0X7_9ACTN/174-325
E1L0X9_9ACTN/207-365
E1L0X9_9ACTN/577-713
E1L3V3_9FIRM/164-341
E1L620_9FIRM/160-314
E1L770_9FIRM/438-591
E1L778_9FIRM/178-348
E1L8F6_9FIRM/157-305
E1L9U8_9FIRM/164-341
E1LBE0_9FIRM/438-591
E1LBE8_9FIRM/178-348
E1LBQ2_9FIRM/157-305
E1LCS9_9FIRM/14-168
E1LJ05_STRMT/439-592
E1LJ07_STRMT/174-339
E1LNE2_STRMT/439-592
E1LNE4_STRMT/175-340
E1LSX5_STRMT/439-592
E1LSX7_STRMT/175-340
E1M2I6_STRMT/439-592
E1M2I8_STRMT/175-340
E1MB00_9STRE/61-214
E1MB02_9STRE/175-340
E1MBH3_9ACTO/214-371
E1MBH3_9ACTO/604-749
E1MD41_9ACTO/197-350
E1MH23_9ACTO/15-131
E1MM21_9GAMM/179-345
E1MMA3_9GAMM/6-178
E1MMA6_9GAMM/577-756
E1MPV6_9GAMM/425-585
E1MPV6_9GAMM/818-965
E1MSH2_9GAMM/150-293
E1MSL7_9GAMM/160-302
E1MSY5_9GAMM/172-326
E1MV32_9GAMM/2-50
E1NCS3_9BIFI/432-585
E1NCS7_9BIFI/174-344
E1P2F0_NEILA/126-281
E1P2Y1_NEILA/431-591
E1P2Y1_NEILA/821-988
E1P3P8_NEILA/174-341
E1P6X0_ECOAB/176-344
E1P726_ECOAB/431-591
E1P726_ECOAB/821-969
E1P8S8_ECOAB/165-315
E1PA13_ECOAB/150-303
E1PC58_ECOAB/169-345
E1PM36_CAMJM/154-303
E1PMF7_CAMJM/134-308
E1PMH9_CAMJM/172-328
E1PP78_CAMJM/198-354
E1PP78_CAMJM/566-707
E1PXH7_HELPT/158-311
E1Q164_HELPM/158-311
E1Q3T4_HELPP/158-311
E1Q817_HELPC/158-311
E1QG07_DESB2/175-346
E1QG94_DESB2/438-591
E1QG94_DESB2/831-976
E1QJQ4_DESB2/160-318
E1QKK0_DESB2/163-316
E1QLU1_DESB2/167-346
E1QPR4_VULDI/147-305
E1QQS5_VULDI/168-326
E1QUX5_VULDI/164-325
E1QUX8_VULDI/184-337
E1QUX8_VULDI/555-702
E1QX05_OLSUV/433-586
E1QXQ7_OLSUV/180-357
E1R3S1_SPISS/168-346
E1R4Y4_SPISS/179-343
E1R4Y8_SPISS/426-578
E1REA1_METP4/162-312
E1RG80_METP4/174-332
E1RHQ2_METP4/185-339
E1RHQ2_METP4/542-657
E1RJH9_METP4/166-332
E1RK34_METP4/229-379
E1RKR8_METP4/167-314
E1RLE9_XYLFG/148-305
E1RRM4_XYLFG/138-307
E1RRY7_XYLFG/421-581
E1RRY7_XYLFG/850-991
E1RZN0_ECOUM/169-345
E1S0V7_ECOUM/150-303
E1S181_ECOUM/165-315
E1S3S1_ECOUM/431-591
E1S3S1_ECOUM/821-969
E1S3X5_ECOUM/176-344
E1SA50_HELP9/158-311
E1SAM8_PANVC/176-344
E1SB78_PANVC/430-590
E1SB78_PANVC/821-968
E1SF75_PANVC/150-306
E1SL85_FERBD/176-343
E1SLP3_FERBD/167-341
E1SQX6_FERBD/431-590
E1SQX6_FERBD/825-970
E1SSY9_FERBD/148-302
E1SV40_FERBD/166-318
E1SY34_THESX/193-349
E1SY34_THESX/563-706
E1SY36_THESX/169-336
E1T0Z2_THESX/151-307
E1T7U0_BURSG/186-352
E1T7X3_BURSG/465-625
E1T7X3_BURSG/866-1037
E1T9F4_BURSG/153-305
E1TFF9_BURSG/175-354
E1TGW9_BURSG/185-305
E1TP19_LACPS/167-335
E1U941_LISML/174-344
E1U943_LISML/205-363
E1U943_LISML/576-715
E1UM90_BACAS/151-272
E1UMY9_BACAS/206-362
E1UMY9_BACAS/575-713
E1UMZ1_BACAS/173-341
E1V7N3_HALED/150-301
E1V7Z3_HALED/438-597
E1V7Z3_HALED/836-981
E1VAP0_HALED/167-342
E1VBB5_HALED/182-351
E1VIX5_9GAMM/168-344
E1VLX0_9GAMM/429-589
E1VLX0_9GAMM/820-966
E1VMT7_9GAMM/156-311
E1VPU6_9GAMM/189-356
E1VSC6_ARTAR/220-377
E1VSC6_ARTAR/601-748
E1VYN1_ARTAR/206-379
E1W175_HAEP3/145-320
E1W3C4_HAEP3/431-591
E1W3C4_HAEP3/826-971
E1W469_HAEP3/175-343
E1W5L5_HAEP3/150-304
E1W670_HAEP3/166-317
E1W8S9_SALTS/150-302
E1WAA3_SALTS/165-315
E1WCY3_SALTS/181-349
E1WFG4_SALTS/169-345
E1WJ41_SALTS/431-591
E1WJ41_SALTS/821-969
E1WLU8_BACF6/179-380
E1WU18_BACF6/395-551
E1WU18_BACF6/785-927
E1X0W3_BACMS/422-575
E1X0W3_BACMS/820-947
E1X0W6_BACMS/173-327
E1X7C4_HAEI1/150-302
E1X7U6_HAEI1/175-342
E1X9C9_HAEI1/145-321
E1XB55_HAEI1/433-592
E1XB55_HAEI1/827-972
E1XDZ7_STRZO/439-592
E1XDZ9_STRZO/175-340
E1XH93_STRZN/439-592
E1XH95_STRZN/175-340
E1XNT5_STRZI/439-592
E1XNT7_STRZI/175-340
E1XWB7_LEGPN/176-346
E1XWB8_LEGPN/223-389
E1XWB8_LEGPN/617-757
E1Y1B1_LEGPN/148-302
E1Y320_LEGPN/178-331
E1Y8H3_9DELT/143-323
E1Y8V2_9DELT/438-591
E1Y8V2_9DELT/832-976
E1Y916_9DELT/179-349
E1YBB4_9DELT/373-517
E1YSU3_9BACE/173-326
E1YXB2_9BACE/380-535
E1YXB2_9BACE/768-908
E1YYH5_9BACE/160-321
E1YZ31_9BACE/179-380
E1Z752_9CHLO/222-385
E1ZPK6_9CHLO/381-526
E1ZPK6_9CHLO/599-744
E1ZQP7_9CHLO/589-765
E1ZV59_9HYME/610-774
E2A3Z3_9HYME/147-320
E2APA4_9HYME/134-307
E2BDA3_9HYME/609-778
E2BJP3_9HYME/125-298
E2BK45_9HYME/301-421
E2BRR5_9HYME/111-250
E2CLF9_9RHOB/154-314
E2CME3_9RHOB/201-356
E2CME3_9RHOB/568-709
E2CQA9_9RHOB/187-358
E2JQW2_ECO57/431-591
E2JQW2_ECO57/821-969
E2JUI1_ECO57/165-315
E2JXP2_ECO57/150-303
E2K130_ECO57/176-344
E2K3H7_ECO57/169-345
E2K5S2_ECO57/431-591
E2K5S2_ECO57/821-969
E2K891_ECO57/165-315
E2KCP4_ECO57/176-344
E2KGH5_ECO57/150-303
E2KJ61_ECO57/169-345
E2KQV4_ECO57/176-344
E2KRL6_ECO57/431-591
E2KRL6_ECO57/821-969
E2KSM6_ECO57/165-315
E2KUY6_ECO57/169-345
E2KZM8_ECO57/150-303
E2L6U5_MONPE/2-128
E2L997_MONPE/81-169
E2LRL9_MONPE/20-185
E2MES6_PSESM/150-302
E2MJU6_PSESM/168-344
E2MM52_PSESM/176-345
E2MMJ8_PSESM/429-589
E2MMJ8_PSESM/826-971
E2MSB7_FRANO/431-591
E2MSB7_FRANO/829-970
E2MT02_FRANO/176-347
E2MTM6_9CORY/155-282
E2MUC8_9CORY/207-359
E2MWX6_9CORY/422-575
E2N1U5_CAPSP/180-382
E2N3W8_CAPSP/380-536
E2N3W8_CAPSP/774-908
E2N462_CAPSP/165-329
E2N9X1_9BACE/159-320
E2NFY0_9BACE/173-375
E2NMD4_9BACE/394-550
E2NMD4_9BACE/784-926
E2NNM6_9FIRM/162-339
E2NW21_9FIRM/441-594
E2NW25_9FIRM/172-340
E2NWZ1_PASHA/432-592
E2NWZ1_PASHA/824-972
E2NZI7_PASHA/145-321
E2P2Y1_PASHA/175-343
E2P371_PASHA/149-305
E2P506_PASHA/432-592
E2P506_PASHA/824-972
E2P8X3_PASHA/175-343
E2P9E8_PASHA/149-305
E2PA34_PASHA/145-320
E2PBX7_NEIPO/146-301
E2PF11_NEIPO/204-371
E2PIM2_NEIPO/431-591
E2PIM2_NEIPO/821-988
E2PNP2_9RHIZ/202-358
E2PNP2_9RHIZ/570-711
E2PNY3_9RHIZ/183-354
E2PXT1_STRCL/210-367
E2PXT1_STRCL/585-727
E2Q715_STRCL/147-299
E2Q890_STRCL/186-338
E2QGG1_ECOLX/150-303
E2QPW2_ECOLX/176-344
E2QQ17_ECOLX/431-591
E2QQ17_ECOLX/821-969
E2QQH9_ECOLX/151-301
E2QYQ9_CANFA/444-603
E2QYQ9_CANFA/847-991
E2S371_9CORY/214-371
E2S371_9CORY/585-739
E2S379_9CORY/172-342
E2S4N7_9CORY/167-325
E2SAZ7_9ACTO/307-450
E2SC03_9ACTO/176-348
E2SF46_9ACTO/219-381
E2SF46_9ACTO/599-738
E2SHS7_9FIRM/173-343
E2T018_9RALS/182-349
E2T1Q0_9RALS/468-628
E2T1Q0_9RALS/870-1040
E2T4Q3_9RALS/161-316
E2TDD6_MYCTU/166-278
E2TDS7_MYCTU/186-356
E2TDT3_MYCTU/446-589
E2TDT3_MYCTU/69-227
E2TJ90_MYCTU/224-382
E2TJ90_MYCTU/601-744
E2TJ96_MYCTU/186-356
E2TQI4_MYCTU/166-278
E2U168_MYCTU/166-278
E2U2G2_MYCTU/186-356
E2U2G8_MYCTU/210-368
E2U2G8_MYCTU/587-730
E2UDT6_MYCTU/166-278
E2UE85_MYCTU/186-356
E2UE91_MYCTU/383-526
E2UE91_MYCTU/6-164
E2UIV1_MYCTU/210-368
E2UIV1_MYCTU/587-730
E2UIV7_MYCTU/186-356
E2UQ06_MYCTU/166-278
E2UV03_MYCTU/210-368
E2UV03_MYCTU/587-730
E2UV09_MYCTU/186-356
E2V177_MYCTU/166-278
E2V681_MYCTU/210-368
E2V681_MYCTU/587-730
E2V687_MYCTU/186-356
E2VCE7_MYCTU/166-278
E2VFI8_MYCTU/210-368
E2VFI8_MYCTU/587-730
E2VFJ4_MYCTU/186-356
E2VLG2_MYCTU/166-278
E2VRT9_MYCTU/211-369
E2VRT9_MYCTU/588-731
E2VRU5_MYCTU/186-356
E2VY24_MYCTU/166-278
E2W341_MYCTU/223-381
E2W341_MYCTU/600-743
E2W346_MYCTU/186-356
E2W980_MYCTU/166-278
E2WF20_MYCTU/223-381
E2WF20_MYCTU/600-743
E2WF25_MYCTU/186-356
E2WLC3_MYCTU/26-145
E2WPZ4_ECOLX/144-320
E2WS10_ECOLX/150-303
E2WXM9_ECOLX/165-315
E2WZF7_ECOLX/430-590
E2WZF7_ECOLX/820-968
E2WZM1_ECOLX/176-344
E2X5L5_SHIDY/430-590
E2X5L5_SHIDY/820-968
E2X5X7_SHIDY/176-344
E2X9V5_SHIDY/165-315
E2XC57_SHIDY/150-306
E2XHN7_SHIDY/169-345
E2XPP9_PSEFL/168-344
E2XW44_PSEFL/176-345
E2XXN2_PSEFL/430-589
E2XXN2_PSEFL/825-971
E2XYU6_PSEFL/150-301
E2Y0V8_ENTFA/173-340
E2Y0W0_ENTFA/204-362
E2Y0W0_ENTFA/575-711
E2Y8E6_ENTFA/163-339
E2YCZ8_ENTFA/173-340
E2YD00_ENTFA/204-362
E2YD00_ENTFA/575-711
E2YF13_ENTFA/96-272
E2YNA6_ENTFA/173-340
E2YNA8_ENTFA/204-362
E2YNA8_ENTFA/575-711
E2YP64_ENTFA/96-272
E2YS00_ENTFA/163-339
E2YUI3_ENTFA/173-340
E2YUI5_ENTFA/204-362
E2YUI5_ENTFA/575-711
E2Z334_ENTFA/163-339
E2Z897_ENTFA/204-362
E2Z897_ENTFA/575-711
E2Z899_ENTFA/173-303
E2Z9E1_9FIRM/438-591
E2Z9E1_9FIRM/814-934
E2Z9F8_9FIRM/160-313
E2ZAH5_9FIRM/139-318
E2ZAV1_9FIRM/158-308
E2ZCW5_9FIRM/187-357
E2ZIU2_9FIRM/166-343
E2ZL58_9FIRM/431-584
E2ZL64_9FIRM/177-347
E2ZPW0_PSEAE/163-331
E2ZS48_PSEAE/168-344
E2ZYL1_PSEAE/429-589
E2ZYL1_PSEAE/825-972
E2ZZG7_PSEAE/150-301
E3AQI7_9SPHI/158-307
E3AX13_9SPHI/201-356
E3AX13_9SPHI/575-716
E3AX21_9SPHI/180-384
E3B2P9_9SPHI/172-326
E3B5Y0_9MICO/179-348
E3B9Y7_9MICO/244-401
E3B9Y7_9MICO/619-758
E3BAN6_9MICO/165-311
E3BLK3_9VIBR/149-306
E3BPV7_9VIBR/177-344
E3BPW3_9VIBR/433-592
E3BPW3_9VIBR/824-972
E3C804_9LACO/172-343
E3C806_9LACO/205-363
E3C806_9LACO/576-713
E3C9L2_9LACO/166-342
E3CC99_STRPA/175-340
E3CCA1_STRPA/439-592
E3CGR3_STRDO/174-339
E3CGR5_STRDO/439-592
E3CSE0_STRVE/439-592
E3CSE2_STRVE/175-340
E3CUI7_9BACT/153-308
E3CWB0_9BACT/156-304
E3CY75_9BACT/170-332
E3CY77_9BACT/191-347
E3CY77_9BACT/561-700
E3CYE0_9BACT/163-344
E3D198_NEIM7/147-301
E3D3J1_NEIM7/431-591
E3D3J1_NEIM7/821-995
E3D527_NEIM7/174-341
E3DA62_GARV3/432-585
E3DA64_GARV3/179-348
E3DAU5_ERWSE/176-344
E3DBL1_ERWSE/430-590
E3DBL1_ERWSE/820-967
E3DIY1_ERWSE/150-303
E3DM97_HALPG/148-326
E3DMC1_HALPG/173-340
E3DQA1_HALPG/151-308
E3DQL9_HALPG/443-595
E3DQL9_HALPG/830-944
E3E159_BACA1/151-307
E3E1W8_BACA1/206-361
E3E1W8_BACA1/575-712
E3E1X0_BACA1/173-342
E3ECX1_PAEPS/209-365
E3ECX1_PAEPS/579-722
E3ECX5_PAEPS/173-341
E3EN31_BIFBS/432-585
E3EN40_BIFBS/173-343
E3EZY1_KETVY/177-345
E3F2N1_KETVY/205-360
E3F2N1_KETVY/568-702
E3F8T4_CORP9/176-346
E3F8U0_CORP9/218-374
E3F8U0_CORP9/595-730
E3F9K5_CORP9/158-277
E3FIL5_STIAD/435-595
E3FIL5_STIAD/827-975
E3G040_STIAD/172-342
E3G5W4_ENTCS/165-316
E3G6Z5_ENTCS/150-303
E3G7W6_ENTCS/431-591
E3G7W6_ENTCS/821-969
E3G8R1_ENTCS/176-344
E3GAM4_ENTCS/169-345
E3GKU3_EUBLK/439-592
E3GKU3_EUBLK/807-921
E3GKU8_EUBLK/174-342
E3GN38_EUBLK/168-347
E3GSK9_HAEI2/432-592
E3GSK9_HAEI2/827-972
E3GT70_HAEI2/168-344
E3GUM6_HAEI2/175-342
E3GUU9_HAEI2/150-302
E3GVZ1_METFV/152-315
E3GWB9_METFV/170-306
E3GWE6_METFV/185-343
E3GWE6_METFV/549-697
E3GX77_METFV/166-318
E3GXX9_METFV/240-393
E3GY10_METFV/165-331
E3H0P2_ROTDC/179-357
E3H4N7_ROTDC/217-374
E3H4N7_ROTDC/597-740
E3H8M2_ILYPC/151-309
E3HCI6_ILYPC/171-330
E3HCJ1_ILYPC/438-591
E3HD08_ILYPC/163-341
E3HHL4_ACHXA/178-345
E3HQ07_ACHXA/499-659
E3HQ07_ACHXA/903-1074
E3HT61_ACHXA/175-354
E3HXK7_ACHXA/148-302
E3I0J8_RHOVT/151-311
E3I2G9_RHOVT/175-328
E3I5X6_RHOVT/177-346
E3I896_RHOVT/203-359
E3I896_RHOVT/569-711
E3IEC5_GEOS0/169-323
E3IEW0_GEOS0/156-309
E3IGY1_GEOS0/173-342
E3IGY3_GEOS0/206-362
E3IGY3_GEOS0/575-711
E3ILR0_DESVR/168-347
E3INI8_DESVR/161-312
E3IRC9_DESVR/440-592
E3IRC9_DESVR/825-971
E3IRX0_DESVR/177-346
E3IUR2_FRASU/315-471
E3IW60_FRASU/156-299
E3IXE8_FRASU/183-362
E3J6F5_FRASU/229-386
E3JDD2_FRASU/426-586
E3JDD2_FRASU/825-971
E3JGT5_BUCA3/150-300
E3JIA9_BUCAF/150-300
E3JJ17_BUCAJ/150-300
E3KBS8_PUCGT/611-786
E3L5H4_PUCGT/548-711
E3L5H4_PUCGT/955-1105
E3LDD9_CAERE/612-784
E3M662_CAERE/192-367
E3MCV9_CAERE/437-601
E3MCW1_CAERE/238-326
E3NUY0_CAERE/192-367
E3NW35_CAERE/425-567
E3PFN4_ECOH1/150-303
E3PFY9_ECOH1/176-344
E3PGA1_ECOH1/431-591
E3PGA1_ECOH1/821-969
E3PHN7_ECOH1/151-301
E3PNE8_ECOH1/169-345
E3PRH5_CLOSD/142-324
E3PUY6_CLOSD/179-349
E3PUY9_CLOSD/1233-1362
E3PUY9_CLOSD/863-1016
E3PW97_CLOSD/154-311
E3QAR6_COLGM/445-599
E3QAR6_COLGM/866-1018
E3QQY3_COLGM/619-789
E3RU59_PYRTT/458-618
E3RU59_PYRTT/867-1020
E3RXE6_PYRTT/534-704
E3SNM7_9CAUD/161-291
E3SRA5_9CAUD/157-309
E3T350_9ZZZZ/146-295
E3T622_9BACT/130-259
E3T6F5_9BACT/171-342
E3T6L8_9BACT/171-341
E3T6M2_9BACT/196-352
E3T6M2_9BACT/565-715
E3T6V1_9BACT/172-342
E3T6V7_9BACT/46-197
E3WKL1_ANODA/1369-1538
E3WKL1_ANODA/998-1170
E3X2J4_ANODA/138-309
E3XAI4_ANODA/451-611
E3XAI4_ANODA/866-1014
E3XDZ1_ANODA/1739-1907
E3XHD4_ECOLX/150-303
E3XIL9_ECOLX/165-315
E3XJX1_ECOLX/430-590
E3XJX1_ECOLX/820-968
E3XNX7_ECOLX/169-345
E3XQS4_ECOLX/176-344
E3XXZ2_SHIFL/176-344
E3XY82_SHIFL/430-590
E3XY82_SHIFL/820-968
E3Y2V3_SHIFL/169-345
E3Y5P3_SHIFL/165-315
E3Y9I2_SHIFL/150-303
E3YH86_LISMO/174-344
E3YH88_LISMO/6-145
E3YR55_9LIST/174-344
E3YR57_9LIST/205-363
E3YR57_9LIST/576-715
E3Z042_LISIN/174-344
E3Z044_LISIN/13-171
E3Z044_LISIN/384-523
E3Z8K5_LISIN/174-344
E3Z8K7_LISIN/205-363
E3Z8K7_LISIN/576-715
E3ZHH0_LISIV/174-342
E3ZHH2_LISIV/83-222
E3ZRG9_LISSE/174-344
E3ZRH1_LISSE/205-363
E3ZRH1_LISSE/576-715
E4A099_LISSE/174-344
E4A0A1_LISSE/205-363
E4A0A1_LISSE/576-715
E4A703_PROAC/211-368
E4A703_PROAC/584-727
E4A711_PROAC/176-343
E4AAQ6_PROAC/157-294
E4ABN0_PROAC/158-297
E4AF21_PROAC/176-343
E4AF32_PROAC/211-368
E4AF32_PROAC/586-729
E4AJ20_PROAC/211-368
E4AJ20_PROAC/584-727
E4AJ28_PROAC/176-343
E4AR09_PROAC/157-294
E4ASW8_PROAC/157-294
E4ATI9_PROAC/211-368
E4ATI9_PROAC/584-727
E4ATJ7_PROAC/176-343
E4B1M7_PROAC/211-368
E4B1M7_PROAC/584-727
E4B1N5_PROAC/176-343
E4B554_PROAC/157-294
E4B675_PROAC/157-294
E4B6M4_PROAC/176-342
E4B6N2_PROAC/211-368
E4B6N2_PROAC/584-727
E4BDY9_PROAC/158-297
E4BIE5_PROAC/211-368
E4BIE5_PROAC/586-729
E4BIF6_PROAC/176-343
E4BRW2_PROAC/176-343
E4BRX0_PROAC/211-368
E4BRX0_PROAC/584-727
E4BSA6_PROAC/157-294
E4BXX2_PROAC/176-343
E4BXY0_PROAC/211-368
E4BXY0_PROAC/584-727
E4C124_PROAC/157-294
E4C4H2_PROAC/211-368
E4C4H2_PROAC/584-727
E4C4I0_PROAC/176-343
E4C7T5_PROAC/157-294
E4CBB5_PROAC/211-368
E4CBB5_PROAC/584-727
E4CBC4_PROAC/176-343
E4CEX7_PROAC/157-294
E4CLU1_PROAC/157-294
E4CM00_PROAC/211-368
E4CM00_PROAC/584-727
E4CM08_PROAC/176-343
E4CQN2_PROAC/211-368
E4CQN2_PROAC/584-727
E4CQP0_PROAC/176-343
E4CRU8_PROAC/157-294
E4CWM2_PROAC/176-343
E4CWN1_PROAC/211-368
E4CWN1_PROAC/584-727
E4D2G3_PROAC/157-294
E4D735_PROAC/157-294
E4D9R0_PROAC/176-343
E4D9R9_PROAC/211-368
E4D9R9_PROAC/584-727
E4DAI9_PROAC/115-272
E4DAI9_PROAC/488-631
E4DAJ7_PROAC/176-343
E4DAZ8_PROAC/157-294
E4DJC2_PROAC/157-294
E4DNG4_PROAC/176-343
E4DNH2_PROAC/211-368
E4DNH2_PROAC/584-727
E4DU59_PROAC/157-294
E4DWD0_PROAC/211-368
E4DWD0_PROAC/584-727
E4DWD8_PROAC/176-343
E4DYG8_PROAC/211-368
E4DYG8_PROAC/584-727
E4DYH6_PROAC/176-343
E4E2C7_PROAC/157-294
E4E4M8_PROAC/211-368
E4E4M8_PROAC/584-727
E4E4N6_PROAC/176-343
E4E8W9_PROAC/157-294
E4EEP3_PROAC/211-368
E4EEP3_PROAC/584-727
E4EEQ1_PROAC/176-343
E4EI74_PROAC/157-294
E4EMX3_PROAC/176-343
E4EMY1_PROAC/211-368
E4EMY1_PROAC/584-727
E4EQZ4_PROAC/157-294
E4EV92_PROAC/211-368
E4EV92_PROAC/584-727
E4EVA0_PROAC/176-343
E4EYA6_PROAC/157-294
E4F0C1_PROAC/176-343
E4F0D0_PROAC/211-368
E4F0D0_PROAC/584-727
E4F3D9_PROAC/157-294
E4F956_PROAC/157-294
E4FCG4_PROAC/211-368
E4FCG4_PROAC/584-727
E4FCH2_PROAC/176-343
E4FDU0_PROAC/176-343
E4FDU8_PROAC/211-368
E4FDU8_PROAC/584-727
E4FJN7_PROAC/157-294
E4FQ99_PROAC/176-343
E4FQA7_PROAC/211-368
E4FQA7_PROAC/584-727
E4FQG6_PROAC/157-294
E4FV31_PROAC/176-343
E4FV39_PROAC/211-368
E4FV39_PROAC/584-727
E4FZG8_PROAC/157-294
E4G154_PROAC/176-343
E4G163_PROAC/211-368
E4G163_PROAC/584-727
E4G4Q2_PROAC/157-294
E4G9U1_PROAC/157-294
E4GEG5_PROAC/211-368
E4GEG5_PROAC/584-727
E4GEH4_PROAC/176-343
E4GKX1_PROAC/176-343
E4GKY0_PROAC/211-368
E4GKY0_PROAC/584-727
E4GL67_PROAC/157-294
E4GPL4_PROAC/211-368
E4GPL4_PROAC/584-727
E4GPM2_PROAC/176-343
E4GS89_PROAC/157-294
E4GVD6_PROAC/211-368
E4GVD6_PROAC/584-727
E4GVE4_PROAC/176-342
E4GVL4_PROAC/157-294
E4H1W7_PROAC/211-368
E4H1W7_PROAC/584-727
E4H1X6_PROAC/176-343
E4H6N3_PROAC/157-294
E4HFG8_PROAC/211-368
E4HFG8_PROAC/584-727
E4HFH6_PROAC/176-343
E4HGB6_PROAC/157-294
E4HN32_PROAC/211-368
E4HN32_PROAC/586-729
E4HN43_PROAC/176-343
E4HNQ1_PROAC/158-297
E4HR63_PROAC/176-342
E4HR71_PROAC/211-368
E4HR71_PROAC/584-727
E4HS78_PROAC/157-294
E4HXF4_PROAC/211-368
E4HXF4_PROAC/584-727
E4HXG2_PROAC/176-343
E4I2N1_PROAC/157-294
E4I861_ENTFC/207-365
E4I861_ENTFC/578-715
E4I863_ENTFC/176-346
E4IE23_ENTFC/173-343
E4IE25_ENTFC/207-365
E4IE25_ENTFC/578-715
E4INC0_ENTFC/207-365
E4INC0_ENTFC/578-715
E4INC2_ENTFC/176-346
E4J1T3_ENTFC/173-343
E4J1T5_ENTFC/207-365
E4J1T5_ENTFC/578-715
E4J9G0_ENTFC/207-365
E4J9G0_ENTFC/578-715
E4J9G2_ENTFC/176-346
E4JKH1_ENTFC/173-343
E4JKH3_ENTFC/207-365
E4JKH3_ENTFC/578-715
E4K2Y9_9FIRM/150-305
E4K2Z7_9FIRM/194-348
E4K2Z7_9FIRM/563-703
E4K2Z9_9FIRM/171-341
E4K6Q5_9FIRM/162-312
E4KT90_9PORP/173-374
E4KTL6_9PORP/160-332
E4KVA0_9PORP/382-536
E4KVA0_9PORP/772-906
E4KWQ6_9FIRM/159-333
E4KWS0_9FIRM/441-594
E4KXM3_9FIRM/151-308
E4KXP4_9FIRM/173-341
E4L8Y9_9FIRM/436-589
E4L9V7_9FIRM/431-583
E4L9V8_9FIRM/174-342
E4LAE3_9FIRM/160-308
E4LCJ1_9FIRM/157-306
E4LCQ4_9FIRM/160-314
E4LE10_9FIRM/178-347
E4LE18_9FIRM/437-590
E4LE54_9FIRM/164-342
E4LLA4_9FIRM/174-344
E4LM46_9FIRM/442-595
E4LN45_9FIRM/161-314
E4LZ24_9CLOT/434-586
E4LZ26_9CLOT/173-343
E4M165_9FIRM/126-307
E4M2Q4_9FIRM/236-391
E4M2Q4_9FIRM/684-812
E4M2Q6_9FIRM/189-357
E4M439_9FIRM/180-344
E4M8X1_9BACT/168-330
E4MAS4_9BACT/173-341
E4MAS8_9BACT/441-593
E4MEX9_9BACT/152-296
E4MGZ6_9FIRM/152-308
E4MII7_9FIRM/160-310
E4MMW1_9FIRM/172-340
E4MN02_9FIRM/442-595
E4MNY4_CAPOC/180-382
E4MSE5_CAPOC/165-328
E4MUT8_CAPOC/380-536
E4MUT8_CAPOC/777-910
E4MZ67_KITSK/210-367
E4MZ67_KITSK/587-729
E4MZL0_KITSK/179-346
E4NLG9_HALBP/150-294
E4NLN7_HALBP/173-331
E4NPF3_HALBP/157-315
E4NQB7_HALBP/203-356
E4NQB7_HALBP/564-696
E4NXV7_BIFBP/432-585
E4NXW5_BIFBP/173-343
E4P2P9_ECO8N/176-344
E4P3I2_ECO8N/431-591
E4P3I2_ECO8N/821-969
E4P4J8_ECO8N/165-315
E4P6S8_ECO8N/150-303
E4P8P2_ECO8N/169-345
E4PHN8_MARAH/431-591
E4PHN8_MARAH/828-975
E4PII8_MARAH/199-365
E4PN41_MARAH/573-752
E4PNE2_MARAH/150-299
E4Q1Q0_CALOW/171-341
E4Q1Q2_CALOW/194-350
E4Q1Q2_CALOW/563-704
E4Q1R0_CALOW/150-306
E4Q6H9_CALOW/162-312
E4Q9M7_CALH1/150-305
E4Q9N5_CALH1/194-349
E4Q9N5_CALH1/563-704
E4Q9N7_CALH1/171-341
E4QC66_CALH1/162-312
E4QKY6_METS6/146-301
E4QLE2_METS6/428-588
E4QLE2_METS6/820-966
E4QQ62_METS6/170-335
E4QU07_HAEI6/150-302
E4QU82_HAEI6/175-342
E4QX26_HAEI6/168-344
E4QX76_HAEI6/455-615
E4QX76_HAEI6/850-995
E4QZQ3_BIFLM/432-585
E4QZR8_BIFLM/173-343
E4R501_PSEPB/168-344
E4R6H6_PSEPB/429-589
E4R6H6_PSEPB/825-973
E4RFJ6_PSEPB/176-345
E4RFT0_PSEPB/150-303
E4RJJ6_HALSL/154-311
E4RJM0_HALSL/442-594
E4RJM0_HALSL/826-944
E4RKK9_HALSL/173-345
E4RS74_LEAB4/202-357
E4RS74_LEAB4/584-722
E4RU04_LEAB4/178-382
E4RW80_LEAB4/157-315
E4S647_CALKI/162-312
E4S8T7_CALKI/171-341
E4S8T9_CALKI/194-348
E4S8T9_CALKI/563-703
E4S8U7_CALKI/150-305
E4SBJ1_CALK2/150-306
E4SBJ9_CALK2/194-350
E4SBJ9_CALK2/563-703
E4SBK1_CALK2/171-341
E4SFC8_CALK2/162-312
E4SLR8_LACAR/172-343
E4SLS0_LACAR/206-364
E4SLS0_LACAR/577-714
E4SPV6_STRTN/439-592
E4SPV8_STRTN/174-339
E4SVD6_LACDN/172-343
E4SVD8_LACDN/205-363
E4SVD8_LACDN/576-713
E4T2H4_PALPW/385-540
E4T2H4_PALPW/769-914
E4T3Y8_PALPW/179-380
E4T8V0_RIEAD/171-329
E4T9H4_RIEAD/155-317
E4TBB7_RIEAD/428-581
E4TCH1_RIEAD/165-335
E4TEL8_CALNY/159-307
E4TG20_CALNY/177-345
E4TGV6_CALNY/163-337
E4TI51_CALNY/205-361
E4TI51_CALNY/577-717
E4TLK3_MARTH/162-326
E4TPH8_MARTH/162-323
E4TPZ6_MARTH/380-536
E4TPZ6_MARTH/771-910
E4TTV1_MARTH/178-379
E4TWT5_SULKY/173-331
E4U142_SULKY/205-361
E4U142_SULKY/575-713
E4U2K6_SULKY/156-309
E4U458_OCEP5/415-570
E4U458_OCEP5/795-941
E4U463_OCEP5/172-336
E4UBM3_LIBSC/180-349
E4UDD5_LIBSC/199-354
E4UDD5_LIBSC/567-703
E4UT68_ARTGP/447-606
E4UT68_ARTGP/863-1016
E4UZI6_ARTGP/619-793
E4VAW0_BIFBI/428-581
E4VAW9_BIFBI/173-343
E4VGE0_9HELI/177-334
E4VGF5_9HELI/75-256
E4VIK0_9HELI/170-335
E4VK04_9HELI/211-367
E4VK04_9HELI/578-716
E4VK37_9HELI/153-347
E4VKP0_9HELI/160-309
E4VUP6_BACFR/179-380
E4VZ53_BACFR/380-536
E4VZ53_BACFR/775-912
E4W9L2_RHOE1/191-344
E4WDE6_RHOE1/214-374
E4WDE6_RHOE1/593-736
E4WDF2_RHOE1/207-376
E4WEH7_RHOE1/144-304
E4WJM1_RHOE1/144-273
E4XAP1_OIKDI/79-252
E4Z0Y1_OIKDI/36-209
E4ZA67_NEIL0/431-591
E4ZA67_NEIL0/821-988
E4ZBF2_NEIL0/147-301
E4ZD50_NEIL0/174-341
E4ZJ52_LEPMC/534-703
E5AEP9_LEPMC/458-618
E5AEP9_LEPMC/868-1019
E5AM22_BURRH/179-329
E5AMA0_BURRH/184-351
E5ARF7_BURRH/489-649
E5ARF7_BURRH/889-1060
E5B2V7_ERWAM/150-304
E5B7H4_ERWAM/176-344
E5B7N3_ERWAM/430-590
E5B7N3_ERWAM/820-967
E5BFY2_9FUSO/171-336
E5BFY6_9FUSO/433-585
E5BLM0_9FUSO/171-336
E5BLM4_9FUSO/433-585
E5BU60_9FUSO/142-320
E5BW23_9FUSO/438-591
E5BW27_9FUSO/171-330
E5C2V4_9FUSO/433-585
E5C2V8_9FUSO/171-336
E5C5V1_9BACE/173-374
E5CCD8_9BACE/380-536
E5CCD8_9BACE/770-912
E5CGZ5_9BACE/162-319
E5CNH4_STAHO/173-339
E5CNH6_STAHO/206-362
E5CT23_9STAP/206-362
E5CT23_9STAP/569-700
E5CT25_9STAP/173-339
E5QY72_STAAH/173-339
E5QY74_STAAH/206-362
E5QY74_STAAH/569-700
E5RAF7_STAAG/206-362
E5RAF7_STAAG/569-700
E5RAF9_STAAG/173-339
E5S2K6_TRISP/95-243
E5SNJ1_TRISP/486-612
E5SPD2_TRISP/580-735
E5SPD2_TRISP/951-1092
E5T126_TRISP/2-170
E5TFL0_STAAU/206-362
E5TFL0_STAAU/569-700
E5TFL2_STAAU/173-339
E5TLF9_STAAU/173-339
E5TLG1_STAAU/206-362
E5TLG1_STAAU/569-700
E5TTM2_STAAU/173-339
E5TTM4_STAAU/206-362
E5TTM4_STAAU/569-700
E5U1E5_ALCXX/174-352
E5U3B5_ALCXX/456-616
E5U3B5_ALCXX/860-1031
E5UDS4_ALCXX/178-344
E5UIM2_NEIMU/431-591
E5UIM2_NEIMU/827-984
E5UIR0_NEIMU/174-341
E5UK38_NEIMU/146-301
E5UMT6_9BACE/164-322
E5UXP3_9BACE/179-381
E5UXQ9_9BACE/380-536
E5UXQ9_9BACE/768-912
E5V1N8_9BACL/173-334
E5V1P1_9BACL/433-586
E5V3N3_9BACL/96-273
E5VAF5_9BACE/380-536
E5VAF5_9BACE/770-911
E5VEI2_9BACE/179-381
E5VG08_9BACE/159-321
E5VGW6_9FIRM/448-601
E5VGW6_9FIRM/839-938
E5VHQ7_9FIRM/152-307
E5VIN0_9FIRM/172-340
E5VK88_9FIRM/166-345
E5VQD8_9FIRM/441-594
E5VQF6_9FIRM/164-342
E5VRZ2_9FIRM/152-308
E5VVY4_9FIRM/172-341
E5W646_9BACI/174-342
E5W648_9BACI/206-362
E5W648_9BACI/575-712
E5WAJ2_9BACI/151-307
E5WNB4_9BACI/137-316
E5WTC1_9BACI/206-362
E5WTC1_9BACI/575-712
E5WTC3_9BACI/173-341
E5WTM6_9BACE/369-525
E5WTM6_9BACE/758-901
E5WY17_9BACE/172-374
E5X431_9BACE/160-320
E5X8B6_9ACTN/163-314
E5X9E9_9ACTN/432-585
E5XAW6_9ACTN/198-371
E5XCF9_9ACTN/105-269
E5XDX5_9FIRM/442-595
E5XH34_9FIRM/165-345
E5XHV3_9FIRM/172-340
E5XJJ9_9FIRM/150-301
E5XMG9_9ACTO/164-319
E5XTL5_9ACTO/219-379
E5XTL5_9ACTO/598-741
E5XV47_9ACTO/185-303
E5Y0F8_9BIFI/173-343
E5Y0H4_9BIFI/432-585
E5Y615_BILWA/177-345
E5Y8G0_BILWA/142-317
E5YA35_BILWA/452-605
E5YA35_BILWA/837-981
E5YBF1_BILWA/160-309
E5YG37_9ENTR/169-342
E5YHL6_9ENTR/176-344
E5YHY9_9ENTR/150-304
E5YIH7_9ENTR/430-590
E5YIH7_9ENTR/824-970
E5YKB7_9ENTR/161-315
E5YKP0_9ENTR/171-322
E5YSD6_9BACL/209-365
E5YSD6_9BACL/579-722
E5YSD8_9BACL/173-341
E5Z052_9BACL/149-328
E5Z6S5_CAMJE/198-354
E5Z6S5_CAMJE/554-707
E5Z800_CAMJE/134-308
E5Z824_CAMJE/172-328
E5Z8D3_CAMJE/154-303
E5ZAX2_CAMJE/154-303
E5ZCH4_CAMJE/134-308
E5ZDG7_CAMJE/172-328
E5ZGK7_CAMJE/198-354
E5ZGK7_CAMJE/554-707
E5ZJ46_CAMJE/154-303
E5ZKR9_CAMJE/198-354
E5ZKR9_CAMJE/566-707
E5ZLD6_CAMJE/134-308
E5ZLG0_CAMJE/172-328
E5ZLZ2_ECOLX/150-303
E5ZNR1_ECOLX/165-315
E5ZS22_ECOLX/181-349
E5ZWH5_ECOLX/171-347
E6A5R4_ECOLX/150-303
E6A774_ECOLX/165-315
E6AAN7_ECOLX/181-349
E6AG98_ECOLX/171-347
E6AIM3_ECOLX/431-591
E6AIM3_ECOLX/821-969
E6AIT2_ECOLX/181-349
E6AKH0_ECOLX/171-347
E6ALA3_ECOLX/150-303
E6ANM9_ECOLX/165-315
E6B5W2_ECOLX/150-303
E6B8Z8_ECOLX/176-344
E6B974_ECOLX/430-590
E6B974_ECOLX/820-968
E6BAS1_ECOLX/165-315
E6BEV6_ECOLX/171-347
E6BGS1_ECOLX/181-349
E6BGY6_ECOLX/431-591
E6BGY6_ECOLX/821-969
E6BHP7_ECOLX/150-303
E6BMT6_ECOLX/165-315
E6C0L7_PROAC/157-294
E6C0Y6_PROAC/176-343
E6C0Z4_PROAC/211-368
E6C0Z4_PROAC/584-727
E6C4X7_PROAC/157-294
E6C6J5_PROAC/211-368
E6C6J5_PROAC/584-727
E6C6K3_PROAC/176-343
E6C9A5_PROAC/176-343
E6C9B3_PROAC/211-368
E6C9B3_PROAC/584-727
E6CEX9_PROAC/157-294
E6CK56_PROAC/211-368
E6CK56_PROAC/584-727
E6CK64_PROAC/176-342
E6CL21_PROAC/157-294
E6CP01_PROAC/211-368
E6CP01_PROAC/584-727
E6CP09_PROAC/176-343
E6CUR4_PROAC/157-294
E6CZZ3_PROAC/211-368
E6CZZ3_PROAC/584-727
E6D001_PROAC/176-342
E6D3H9_PROAC/157-294
E6D490_PROAC/157-294
E6D6H8_PROAC/211-368
E6D6H8_PROAC/584-727
E6D6I6_PROAC/176-342
E6DFB1_PROAC/157-294
E6DI13_PROAC/176-343
E6DI22_PROAC/211-368
E6DI22_PROAC/584-727
E6DIP1_PROAC/157-294
E6DLC8_PROAC/176-343
E6DLD6_PROAC/211-368
E6DLD6_PROAC/584-727
E6DQG0_PROAC/211-368
E6DQG0_PROAC/584-727
E6DQG9_PROAC/176-343
E6DUK8_PROAC/157-294
E6DZJ8_PROAC/176-343
E6DZK6_PROAC/211-368
E6DZK6_PROAC/584-727
E6E300_PROAC/157-294
E6E957_PROAC/211-368
E6E957_PROAC/584-727
E6E966_PROAC/176-343
E6E9F0_PROAC/157-294
E6ED31_PROAC/211-368
E6ED31_PROAC/584-727
E6ED39_PROAC/176-343
E6EG67_PROAC/157-294
E6EM62_ENTFA/163-339
E6EPD2_ENTFA/204-362
E6EPD2_ENTFA/575-711
E6EPD4_ENTFA/173-340
E6EUY8_ENTFA/163-339
E6EYQ9_ENTFA/204-362
E6EYQ9_ENTFA/575-711
E6EYR1_ENTFA/173-340
E6F9C8_ENTFA/204-362
E6F9C8_ENTFA/575-711
E6F9D0_ENTFA/173-340
E6FAG7_ENTFA/163-339
E6FBX3_ENTFA/163-339
E6FG55_ENTFA/173-340
E6FG57_ENTFA/204-362
E6FG57_ENTFA/575-711
E6FJN5_ENTFA/173-340
E6FJN7_ENTFA/204-362
E6FJN7_ENTFA/575-711
E6FR83_ENTFA/163-339
E6FXV6_ENTFA/163-339
E6FZL2_ENTFA/173-340
E6FZL4_ENTFA/204-362
E6FZL4_ENTFA/575-711
E6G439_ENTFA/163-339
E6G7F9_ENTFA/173-340
E6G7G1_ENTFA/204-362
E6G7G1_ENTFA/575-711
E6GC82_ENTFA/204-362
E6GC82_ENTFA/575-710
E6GC84_ENTFA/173-340
E6GDV1_ENTFA/163-339
E6GHV9_ENTFA/173-340
E6GHW1_ENTFA/204-362
E6GHW1_ENTFA/575-711
E6GKB3_ENTFA/163-339
E6GW67_ENTFA/163-339
E6GWX8_ENTFA/204-362
E6GWX8_ENTFA/575-711
E6GWY0_ENTFA/173-340
E6H0H5_ENTFA/204-362
E6H0H5_ENTFA/575-711
E6H0H7_ENTFA/173-340
E6H4D2_ENTFA/163-339
E6HCK2_ENTFA/163-339
E6HEK7_ENTFA/204-362
E6HEK7_ENTFA/575-711
E6HEK9_ENTFA/173-340
E6HIB4_ENTFA/173-340
E6HIB6_ENTFA/204-362
E6HIB6_ENTFA/575-711
E6HQG6_ENTFA/163-339
E6HTV3_ENTFA/163-339
E6HXV6_ENTFA/173-340
E6HXV8_ENTFA/204-362
E6HXV8_ENTFA/575-711
E6I3Z4_ENTFA/163-339
E6I4N3_ENTFA/204-362
E6I4N3_ENTFA/575-711
E6I4N5_ENTFA/173-340
E6I9T8_ENTFA/204-362
E6I9T8_ENTFA/575-711
E6I9U0_ENTFA/173-340
E6IBN3_ENTFA/53-229
E6II92_ENTFA/163-339
E6IM18_ENTFA/204-362
E6IM18_ENTFA/575-711
E6IM20_ENTFA/173-340
E6ITI0_ENTFA/173-340
E6ITI2_ENTFA/204-362
E6ITI2_ENTFA/575-711
E6IWX4_ENTFA/163-339
E6J1Q6_STRAP/439-592
E6J1Q8_STRAP/174-339
E6J4F8_9ACTO/214-377
E6J4F8_9ACTO/596-739
E6J5T8_9ACTO/176-317
E6JA57_9ACTO/180-347
E6JD83_9ACTO/174-302
E6JEP4_RIEAN/165-335
E6JI06_RIEAN/428-581
E6JIH5_RIEAN/171-329
E6JJH5_RIEAN/159-319
E6JLC4_STAEP/173-339
E6JLC5_STAEP/206-362
E6JLC5_STAEP/569-700
E6JSV7_9SPIO/175-336
E6JSW0_9SPIO/443-596
E6JZI7_PARDN/438-591
E6JZI9_PARDN/172-343
E6K632_9BACT/392-548
E6K632_9BACT/791-932
E6K885_9BACT/223-356
E6K8S2_9BACT/194-395
E6KJK3_STRSA/182-347
E6KJK5_STRSA/439-592
E6KTN3_9ACTO/177-348
E6KTR9_9ACTO/220-377
E6KTR9_9ACTO/601-752
E6KW27_9PAST/431-591
E6KW27_9PAST/825-971
E6KY07_9PAST/151-309
E6KY20_9PAST/140-313
E6KYN2_9PAST/166-316
E6L018_9PAST/175-343
E6L197_9PROT/173-331
E6L6G5_9PROT/158-311
E6L6S7_9PROT/166-345
E6L754_9PROT/205-361
E6L754_9PROT/573-714
E6L7U9_CAMUP/171-328
E6L944_CAMUP/155-304
E6L9N2_CAMUP/198-354
E6L9N2_CAMUP/566-704
E6LBJ2_CAMUP/134-308
E6LFN5_9ENTE/208-366
E6LFN5_9ENTE/579-715
E6LFN7_9ENTE/173-344
E6LQ20_9FIRM/441-594
E6LQF8_9FIRM/52-171
E6LR03_9FIRM/162-339
E6LR31_9FIRM/172-340
E6LX29_9ACTO/190-343
E6LXE2_9ACTO/214-371
E6LXE2_9ACTO/604-751
E6LXF7_9ACTO/245-440
E6M4Z4_9ACTO/209-404
E6M516_9ACTO/214-371
E6M516_9ACTO/604-751
E6M5C5_9ACTO/203-356
E6M8E6_STALU/180-347
E6M8E8_STALU/206-362
E6M8E8_STALU/569-701
E6MDY5_9FIRM/169-322
E6ME23_9FIRM/461-614
E6ME26_9FIRM/189-358
E6ML88_9BACT/173-375
E6MMV6_9BACT/160-349
E6MSU9_9BACT/387-543
E6MSU9_9BACT/776-919
E6MVI3_NEIMH/431-591
E6MVI3_NEIMH/821-995
E6MX19_NEIMH/146-301
E6MXN6_NEIMH/174-341
E6N3D7_9ARCH/152-305
E6N728_9ARCH/166-317
E6N7N8_9ARCH/44-197
E6N7Z0_9ARCH/151-305
E6NB80_9ARCH/152-305
E6NFG3_HELPI/158-311
E6NGG7_HELPK/158-311
E6NLY6_HELPL/158-311
E6NTA8_HELPQ/158-311
E6P422_ECOD1/181-349
E6PEB0_9ZZZZ/216-385
E6PEB0_9ZZZZ/598-747
E6PEC5_9ZZZZ/174-335
E6PEE5_9ZZZZ/135-313
E6PJ50_9ZZZZ/154-309
E6PJK3_9ZZZZ/149-303
E6PKZ8_9ZZZZ/175-342
E6PP19_9ZZZZ/181-334
E6PRV8_9ZZZZ/442-601
E6PRV8_9ZZZZ/836-1005
E6PTT3_9ZZZZ/173-349
E6PWT4_9ZZZZ/2-101
E6PYM9_9ZZZZ/208-376
E6Q140_9ZZZZ/154-309
E6Q9R0_9ZZZZ/178-331
E6QA84_9ZZZZ/29-195
E6QAI4_9ZZZZ/153-316
E6QFU5_9ZZZZ/380-539
E6QFU5_9ZZZZ/771-914
E6QQV2_9ZZZZ/177-333
E6QT09_9ZZZZ/167-346
E6QTH3_9ZZZZ/162-313
E6QTL9_9ZZZZ/175-342
E6QTU9_9ZZZZ/441-616
E6QTU9_9ZZZZ/48-208
E6RB94_CRYGW/457-619
E6RB94_CRYGW/868-1018
E6RFU3_CRYGW/625-795
E6RMM9_PSEU9/148-302
E6RN00_PSEU9/428-588
E6RN00_PSEU9/822-968
E6RPV5_PSEU9/177-344
E6RS43_CAMJS/198-354
E6RS43_CAMJS/566-707
E6RUQ4_CAMJS/134-308
E6RUS4_CAMJS/172-328
E6RW21_CAMJS/154-303
E6RX52_CAMJC/154-303
E6RY11_CAMJC/198-354
E6RY11_CAMJC/566-707
E6RZX2_CAMJC/134-243
E6RZY9_CAMJC/172-328
E6S4E0_HELPF/158-311
E6SD90_INTC7/180-351
E6SDA5_INTC7/440-598
E6SDA5_INTC7/841-981
E6SF40_INTC7/169-328
E6SIK4_THEM7/168-349
E6SKE6_THEM7/171-337
E6SMP1_THEM7/245-414
E6SMP3_THEM7/290-446
E6SMP3_THEM7/762-923
E6SQH7_BACT6/380-536
E6SQH7_BACT6/769-911
E6SRL2_BACT6/161-322
E6SV27_BACT6/179-381
E6T075_SHEB6/175-349
E6T5D2_SHEB6/176-343
E6T6Y1_SHEB6/164-317
E6T773_SHEB6/429-589
E6T773_SHEB6/824-967
E6T9H4_SHEB6/153-309
E6TEV5_MYCSR/199-351
E6TF52_MYCSR/218-392
E6TF52_MYCSR/611-752
E6TF59_MYCSR/185-354
E6THG2_MYCSR/161-298
E6TVT3_BACCJ/153-312
E6TWL8_BACCJ/206-362
E6TWL8_BACCJ/575-714
E6TWM0_BACCJ/173-342
E6U1N2_BACCJ/174-354
E6U4Z0_ETHHY/436-589
E6U6P5_ETHHY/176-344
E6UD23_RUMA7/178-346
E6UG78_RUMA7/161-314
E6UIX1_RUMA7/437-590
E6UN30_CLOTL/172-340
E6UNW1_CLOTL/151-308
E6UT69_CLOTL/439-592
E6UTM4_CLOTL/155-306
E6UYI5_VARPD/179-357
E6V4J0_VARPD/178-345
E6V5D8_VARPD/145-302
E6V6F2_VARPD/166-308
E6VA03_VARPD/442-601
E6VA03_VARPD/833-1004
E6VDN3_RHOPX/178-349
E6VIQ6_RHOPX/201-357
E6VIQ6_RHOPX/568-710
E6VJB0_RHOPX/149-302
E6VKL8_RHOPX/173-327
E6VQU2_DESAO/447-598
E6VQU2_DESAO/830-976
E6VTB8_DESAO/160-313
E6VXE3_DESAO/179-349
E6VYL8_DESAO/151-302
E6VZY7_DESAO/137-315
E6W195_DESIS/201-357
E6W195_DESIS/572-716
E6W370_DESIS/168-343
E6W595_DESIS/180-349
E6W5K0_DESIS/160-313
E6W7Y2_PANSA/150-303
E6WD02_PANSA/176-344
E6WF37_PANSA/431-591
E6WF37_PANSA/822-969
E6WF83_PANSA/168-342
E6WJA5_PANSA/165-316
E6WMW7_PANSA/157-300
E6WQN3_PSEUU/167-327
E6WRX9_PSEUU/179-348
E6WVQ4_PSEUU/420-580
E6WVQ4_PSEUU/818-969
E6WYB3_NITSE/159-312
E6WYX3_NITSE/207-363
E6WYX3_NITSE/577-718
E6WZK0_NITSE/166-344
E6X3E0_NITSE/175-332
E6X707_CELAD/380-537
E6X707_CELAD/770-907
E6XA56_CELAD/182-384
E6XB64_CELAD/170-332
E6XGD5_SHEP2/175-347
E6XGN8_SHEP2/176-343
E6XGW5_SHEP2/429-589
E6XGW5_SHEP2/824-967
E6XIG2_SHEP2/153-309
E6XMN3_SHEP2/164-317
E6YHN4_BARC7/202-358
E6YHN4_BARC7/570-712
E6YHP5_BARC7/185-356
E6YLL4_9RHIZ/203-357
E6YLL4_9RHIZ/570-712
E6YLM5_9RHIZ/185-356
E6YQV4_9RHIZ/202-358
E6YQV4_9RHIZ/570-711
E6YQW5_9RHIZ/185-356
E6YVE1_9RHIZ/203-358
E6YVE1_9RHIZ/570-712
E6YVF2_9RHIZ/185-356
E6YZJ2_9RHIZ/184-355
E6YZK7_9RHIZ/202-357
E6YZK7_9RHIZ/570-712
E6ZLN7_9BASI/647-823
E6ZYQ2_9BASI/479-651
E6ZYQ2_9BASI/899-1058
E7A4K9_HAEIF/150-302
E7A6E2_HAEIF/432-592
E7A6E2_HAEIF/827-972
E7AAQ8_HELFC/172-339
E7AAR2_HELFC/420-574
E7ACJ8_HELFC/146-318
E7AD17_HELFC/157-306
E7AE95_HAEIF/433-592
E7AE95_HAEIF/827-972
E7AG17_HAEIF/132-308
E7AGZ0_HAEIF/150-302
E7AZY3_YERE1/167-317
E7B1K5_YERE1/176-344
E7B1R9_YERE1/115-270
E7B2B8_YERE1/430-590
E7B2B8_YERE1/822-969
E7B7C1_YERE1/169-344
E7BDH8_NEIMW/443-603
E7BDH8_NEIMW/833-1007
E7BF15_NEIMW/146-301
E7BHS8_NEIMW/174-341
E7C7L4_9GAMM/298-456
E7C7L4_9GAMM/699-842
E7FNE9_9LACO/172-343
E7FNF1_9LACO/204-362
E7FNF1_9LACO/575-714
E7FZ37_9HELI/159-308
E7G4E0_9HELI/159-308
E7G857_9FIRM/172-340
E7G862_9FIRM/443-594
E7GHS0_CLOSY/138-316
E7GLI7_CLOSY/441-594
E7GUA8_CLOSY/172-342
E7GZM6_STRAP/439-592
E7GZM8_STRAP/174-339
E7GZY8_9BURK/179-332
E7H1W1_9BURK/453-612
E7H1W1_9BURK/845-994
E7H3I3_9BURK/173-335
E7H3R7_9BURK/157-312
E7HBY3_ECOLX/176-344
E7HC94_ECOLX/430-590
E7HC94_ECOLX/820-968
E7HFB1_ECOLX/165-315
E7HKK7_ECOLX/169-345
E7HMY4_ECOLX/150-303
E7HXE1_ECOLX/150-303
E7HZ25_ECOLX/165-315
E7I0B1_ECOLX/176-344
E7I0J5_ECOLX/119-267
E7I2J3_ECOLX/144-320
E7I2U4_ECOLX/116-276
E7I3T2_ECOLX/169-345
E7I9Z0_ECOLX/165-315
E7IFT7_ECOLX/150-303
E7IGY1_ECOLX/430-590
E7IGY1_ECOLX/820-968
E7IH53_ECOLX/176-344
E7IK87_ECOLX/144-320
E7ILG9_ECOLX/165-315
E7IS67_ECOLX/150-303
E7IUN7_ECOLX/430-590
E7IUN7_ECOLX/820-968
E7IUV3_ECOLX/176-344
E7J0N0_ECOLX/144-320
E7J4J7_ECOLX/150-303
E7J568_ECOLX/430-590
E7J568_ECOLX/820-968
E7J5B8_ECOLX/176-344
E7J7R8_ECOLX/165-315
E7JF81_ECOLX/150-303
E7JM80_ECOLX/165-315
E7JND4_ECOLX/430-590
E7JND4_ECOLX/820-968
E7JNK3_ECOLX/176-344
E7JS71_ECOLX/169-345
E7JTK5_SHISO/430-590
E7JTK5_SHISO/820-968
E7JUP7_SHISO/176-344
E7K045_SHISO/165-315
E7K2K5_SHISO/169-345
E7K805_SHISO/150-303
E7KC91_YEASA/624-793
E7KCV3_YEASA/471-630
E7KCV3_YEASA/863-1007
E7KN61_YEASL/624-793
E7LEE3_TRYCR/191-363
E7LU55_YEASV/624-793
E7M3G1_9BACL/173-342
E7M4Y9_9BACL/170-349
E7MGG4_STAAU/173-339
E7MGG6_STAAU/206-362
E7MGG6_STAAU/569-700
E7MKS5_9FIRM/177-347
E7MKT0_9FIRM/437-590
E7MT58_STAAU/173-339
E7MT60_STAAU/206-362
E7MT60_STAAU/569-700
E7N026_9FIRM/174-344
E7N2C3_9FIRM/442-595
E7N550_9FIRM/161-314
E7N6F3_9ACTO/221-377
E7N6F3_9ACTO/602-756
E7N8R8_9ACTO/183-359
E7NAU7_9ACTO/171-344
E7NHW2_YEASO/471-630
E7NHW2_YEASO/863-1007
E7NS54_TREPH/430-583
E7NUN8_TREPH/173-340
E7NVE4_TREPH/159-334
E7P8G5_PSESG/176-345
E7P945_PSESG/429-589
E7P945_PSESG/826-972
E7PAV5_PSESG/151-302
E7PIF2_PSESG/169-344
E7PIQ9_PSESG/151-302
E7PL78_PSESG/429-589
E7PL78_PSESG/826-972
E7PSF1_PSESG/176-345
E7PWU4_STRDY/439-592
E7PWU6_STRDY/175-340
E7Q494_YEASB/471-630
E7Q494_YEASB/863-1007
E7QEF4_YEASZ/624-793
E7QER0_YEASZ/471-630
E7QER0_YEASZ/863-1007
E7QP75_9EURY/134-279
E7QRA6_9EURY/186-339
E7QRA6_9EURY/547-682
E7QUT9_9EURY/163-320
E7QY07_9EURY/146-297
E7QY39_9EURY/172-330
E7QY40_9EURY/157-315
E7R6U2_PICAD/612-778
E7RAC0_PICAD/478-638
E7RAC0_PICAD/869-1019
E7RJS6_9BACL/173-344
E7RJS8_9BACL/206-362
E7RJS8_9BACL/575-710
E7RLL4_9BACT/396-553
E7RLL4_9BACT/786-929
E7RRR4_9BACT/159-336
E7RSZ0_9BACT/173-374
E7RVI9_9BURK/456-615
E7RVI9_9BURK/850-1016
E7RXZ0_9BURK/178-351
E7RZS4_9BURK/173-352
E7S7A3_STRAG/176-341
E7S7A5_STRAG/439-592
E7S8J9_9STRE/178-343
E7S8K1_9STRE/439-592
E7SFF6_SHIDY/169-345
E7SGR1_SHIDY/176-344
E7SH44_SHIDY/430-590
E7SH44_SHIDY/820-968
E7SNG3_SHIDY/150-303
E7SUR6_SHIBO/150-303
E7SVT2_SHIBO/169-345
E7SXY2_SHIBO/176-344
E7SY53_SHIBO/431-591
E7SY53_SHIBO/821-969
E7TA74_SHIFL/431-591
E7TA74_SHIFL/821-969
E7TB19_SHIFL/150-303
E7TDS1_SHIFL/176-344
E7TGP3_SHIFL/169-345
E7TL61_ECO57/150-303
E7TVC7_ECO57/176-344
E7TVN3_ECO57/431-591
E7TVN3_ECO57/821-969
E7TYD4_ECO57/169-345
E7U1U1_ECOLX/150-303
E7U4E5_ECOLX/176-344
E7U4K6_ECOLX/431-591
E7U4K6_ECOLX/821-969
E7UA12_ECOLX/169-345
E7UFQ4_ECOLX/150-303
E7UKY0_ECOLX/176-344
E7UL40_ECOLX/431-591
E7UL40_ECOLX/821-969
E7URT3_ECOLX/169-345
E7UXP5_SALTY/150-302
E7UXV6_SALTY/169-345
E7V3D5_SALTY/181-349
E7VBI3_SALMO/150-302
E7VCL7_SALMO/165-315
E7VE07_SALMO/176-344
E7VFB1_SALMO/431-591
E7VFB1_SALMO/821-969
E7VH95_SALMO/165-315
E7VK54_SALMO/431-591
E7VK54_SALMO/821-969
E7VLR8_SALMO/169-345
E7VMD7_SALMO/176-344
E7VNW0_SALMO/150-302
E7VX89_SALMO/176-344
E7VXG0_SALMO/430-590
E7VXG0_SALMO/820-968
E7VYE1_SALMO/165-315
E7W106_SALMO/150-302
E7W754_SALMO/431-591
E7W754_SALMO/821-969
E7W7C6_SALMO/176-344
E7W7S8_SALMO/150-302
E7W983_SALMO/165-315
E7WBM7_SALMO/169-345
E7WJ82_SALMO/176-344
E7WJE9_SALMO/430-590
E7WJE9_SALMO/820-968
E7WLA1_SALMO/165-315
E7WLV6_SALMO/169-345
E7WPS7_SALMO/150-302
E7WYV0_SALMO/150-302
E7X0Q9_SALMO/165-315
E7X2I8_SALMO/430-590
E7X2I8_SALMO/820-968
E7X2Q9_SALMO/176-344
E7X870_SALMO/150-302
E7XA56_SALMO/169-345
E7XDW5_SALMO/176-344
E7XE05_SALMO/431-591
E7XE05_SALMO/821-969
E7XEI1_SALMO/165-315
E7XFV2_SALMO/150-302
E7XIJ9_SALMO/165-315
E7XNB1_SALMO/169-345
E7XQ60_SALMO/176-344
E7XQN1_SALMO/431-591
E7XQN1_SALMO/821-969
E7XSM2_SALMO/150-302
E7XVE5_SALMO/275-423
E7XY13_SALMO/165-315
E7XYZ0_SALMO/169-345
E7XZX1_SALMO/431-545
E7Y233_SALMO/176-344
E7YAF7_SALMO/176-344
E7YBM0_SALMO/431-591
E7YBM0_SALMO/821-969
E7YC06_SALMO/165-315
E7YF18_SALMO/150-302
E7YK62_SALMO/150-302
E7YLA1_SALMO/169-345
E7YPN4_SALMO/165-315
E7YRK3_SALMO/431-591
E7YRK3_SALMO/821-969
E7YRS4_SALMO/176-344
E7YWU6_SALMO/169-345
E7YXU4_SALMO/150-302
E7YYK2_SALMO/165-315
E7YZ25_SALMO/176-344
E7Z5I2_SALMO/430-590
E7Z5I2_SALMO/820-968
E7Z708_SALMO/431-591
E7Z708_SALMO/821-969
E7Z778_SALMO/169-345
E7Z7P4_SALMO/176-344
E7Z852_SALMO/150-302
E7ZAW4_SALMO/165-315
E7ZKK7_SALMO/165-315
E7ZLD3_SALMO/169-345
E7ZLW8_SALMO/431-591
E7ZLW8_SALMO/821-969
E7ZM39_SALMO/176-344
E7ZTM8_SALMO/150-302
E7ZV89_SALMO/150-302
E7ZXM3_SALMO/165-315
E8A059_SALMO/169-345
E8A124_SALMO/176-344
E8A5R4_SALMO/430-590
E8A5R4_SALMO/820-968
E8A631_SALMO/176-344
E8A823_SALMO/431-591
E8A823_SALMO/821-969
E8A9D7_SALMO/150-302
E8ABN3_SALMO/165-315
E8AFD9_SALMO/169-345
E8AJM5_SALMO/169-345
E8ANE0_SALMO/176-344
E8ANT5_SALMO/431-591
E8ANT5_SALMO/821-969
E8AQJ2_SALMO/150-302
E8ATP0_SALMO/165-315
E8AZ94_SALMO/150-302
E8B0R6_SALMO/165-315
E8B492_SALMO/176-344
E8B4K2_SALMO/169-345
E8B5Y4_SALMO/431-591
E8B5Y4_SALMO/821-969
E8B7E2_SALMO/431-591
E8B7E2_SALMO/821-969
E8B7L3_SALMO/165-315
E8B9Q2_SALMO/176-344
E8BA75_SALMO/169-345
E8BH35_SALMO/150-302
E8BKA4_SALMO/176-344
E8BLZ5_SALMO/169-345
E8BMI0_SALMO/150-302
E8BP91_SALMO/165-315
E8BUM5_SALMO/431-591
E8BUM5_SALMO/821-969
E8BY36_SALMO/169-345
E8BYY8_SALMO/430-590
E8BYY8_SALMO/820-968
E8BZN5_SALMO/176-344
E8C320_SALMO/150-302
E8C6U8_SALMO/165-315
E8CFA1_SALMO/431-591
E8CFA1_SALMO/821-969
E8CH90_SALMO/150-302
E8CIX5_SALMO/169-345
E8CJ17_SALMO/181-349
E8CJ72_SALMO/165-315
E8CMJ5_SALMO/169-345
E8CPX9_SALMO/176-344
E8CRY9_SALMO/165-315
E8CT60_SALMO/430-590
E8CT60_SALMO/820-968
E8CWI4_SALMO/150-302
E8CYD9_SALMO/150-302
E8D280_SALMO/431-591
E8D280_SALMO/821-969
E8D3W5_SALMO/165-315
E8D5D9_SALMO/176-344
E8D6B4_SALMO/169-345
E8DD94_SALMO/150-302
E8DDG3_SALMO/165-315
E8DHH5_SALMO/176-344
E8DLT6_SALMO/169-345
E8DSL8_SALMO/165-315
E8DV10_SALMO/150-302
E8DVD3_SALMO/176-344
E8DVK4_SALMO/431-591
E8DVK4_SALMO/821-969
E8E244_SALMO/176-344
E8E348_SALMO/431-591
E8E348_SALMO/821-969
E8E3Y1_SALMO/165-315
E8E752_SALMO/150-302
E8EBN8_SALMO/169-345
E8EEH7_SALMO/165-315
E8EH02_SALMO/150-302
E8EJP4_SALMO/176-344
E8EJW5_SALMO/431-591
E8EJW5_SALMO/821-969
E8EMK5_SALMO/430-590
E8EMK5_SALMO/820-968
E8EMV9_SALMO/176-344
E8EQL9_SALMO/150-302
E8ETP8_SALMO/169-345
E8EXT2_SALMO/165-315
E8F227_SALMO/176-344
E8F275_SALMO/430-590
E8F275_SALMO/820-968
E8F398_SALMO/165-315
E8F8M5_SALMO/150-302
E8FBL4_SALMO/169-345
E8FCD3_SALMO/431-591
E8FCD3_SALMO/821-969
E8FEY3_SALMO/176-344
E8FIJ6_SALMO/150-302
E8FJX1_SALMO/165-315
E8FNG1_SALMO/430-590
E8FNG1_SALMO/820-968
E8FPE3_SALMO/176-344
E8FRD5_SALMO/150-302
E8FTI4_SALMO/169-345
E8FWK5_SALMO/165-315
E8G1B5_SALMO/169-345
E8G236_SALMO/165-315
E8G5K8_SALMO/431-591
E8G5K8_SALMO/821-969
E8G7Q4_SALMO/150-302
E8G994_SALMO/176-344
E8GDK8_SALMO/431-591
E8GDK8_SALMO/821-969
E8GFP2_SALMO/169-345
E8GHF6_SALMO/176-344
E8GLF2_SALMO/150-302
E8GN48_SALMO/165-315
E8GQG7_SALMO/150-302
E8GSZ3_SALMO/43-219
E8GU29_SALMO/165-315
E8GXU8_SALMO/176-344
E8GY26_SALMO/431-591
E8GY26_SALMO/821-969
E8H2W7_ECO57/169-345
E8H4Y0_ECO57/176-344
E8H544_ECO57/431-591
E8H544_ECO57/821-969
E8H625_ECO57/165-315
E8HBF1_ECO57/150-303
E8HGZ4_ECOLX/169-345
E8HIR7_ECOLX/176-344
E8HIY0_ECOLX/431-591
E8HIY0_ECOLX/821-969
E8HJK2_ECOLX/165-315
E8HQ70_ECOLX/150-303
E8HVL9_ECOLX/169-345
E8HXT2_ECOLX/176-344
E8HXZ6_ECOLX/430-590
E8HXZ6_ECOLX/820-968
E8HYL4_ECOLX/165-315
E8I435_ECOLX/150-303
E8I8X4_ECOLX/169-345
E8IB67_ECOLX/176-344
E8IBD0_ECOLX/431-591
E8IBD0_ECOLX/821-969
E8IC78_ECOLX/165-315
E8IE28_ECOLX/150-303
E8IP75_ECOLX/176-344
E8IPD8_ECOLX/431-591
E8IPD8_ECOLX/821-969
E8IQH8_ECOLX/165-315
E8ITE3_ECOLX/150-303
E8J0A0_ECOLX/169-345
E8J258_ECO57/169-345
E8J4B5_ECO57/176-344
E8J4H8_ECO57/431-591
E8J4H8_ECO57/821-969
E8J524_ECO57/165-315
E8JAT8_ECO57/150-303
E8JHY8_9ACTO/224-381
E8JHY8_9ACTO/605-756
E8JI58_9ACTO/177-351
E8JRY6_STREI/189-354
E8JRY8_STREI/439-592
E8JX85_STRCR/439-592
E8JX87_STRCR/175-340
E8K200_9STRE/439-592
E8K202_9STRE/184-349
E8K7K4_STRPA/439-592
E8K7K6_STRPA/174-339
E8KCV2_9STRE/439-592
E8KCV4_9STRE/175-340
E8KEK4_9PAST/432-592
E8KEK4_9PAST/827-971
E8KGC9_9PAST/145-320
E8KIQ9_9PAST/175-343
E8KIV3_9PAST/147-302
E8KMG9_STRSA/439-592
E8KMH1_STRSA/175-340
E8KXE4_STRVE/439-592
E8KXE6_STRVE/194-359
E8KYJ9_9RHIZ/205-361
E8KYJ9_9RHIZ/572-712
E8KZN5_9RHIZ/177-348
E8L6C8_9RHIZ/155-282
E8L876_9RHIZ/175-329
E8LBI7_9FIRM/441-594
E8LFM5_9FIRM/166-345
E8LFS4_9FIRM/178-348
E8LHR5_9GAMM/433-592
E8LHR5_9GAMM/825-972
E8LK15_9GAMM/174-343
E8LL11_9GAMM/148-304
E8LQB9_9VIBR/149-305
E8LS63_9VIBR/432-592
E8LS63_9VIBR/825-971
E8LYY7_9VIBR/177-344
E8M7N8_9VIBR/149-305
E8M9D5_9VIBR/177-344
E8MCM5_9VIBR/432-592
E8MCM5_9VIBR/825-971
E8MHA6_BIFL2/173-343
E8MHC2_BIFL2/432-585
E8MM32_BIFLS/173-343
E8MSA7_BIFL1/173-343
E8MSC3_BIFL1/432-585
E8N3G3_ANATU/179-357
E8N5V1_ANATU/202-355
E8N6J5_MICTS/179-352
E8N8D4_MICTS/233-390
E8N8D4_MICTS/608-757
E8NCX1_MICTS/164-312
E8NJ00_SALET/431-591
E8NJ00_SALET/821-969
E8NM20_SALET/169-345
E8NQS7_SALET/150-308
E8NRB3_SALET/165-315
E8NS75_SALET/176-344
E8NYI4_YERPH/169-344
E8NYN3_YERPH/150-304
E8P275_YERPH/176-344
E8P7M3_YERPH/430-590
E8P7M3_YERPH/822-969
E8P9T6_ACIB1/421-581
E8P9T6_ACIB1/813-954
E8P9V9_ACIB1/181-347
E8PGH5_ACIB1/147-289
E8PJU6_THESS/172-333
E8PM91_THESS/150-299
E8PP61_THESS/195-347
E8PP61_THESS/560-706
E8QB23_STRED/439-592
E8QB25_STRED/175-340
E8QDA4_HELP7/158-311
E8QJ70_HELP4/158-311
E8QRE8_HELPR/158-311
E8QTP9_HELPW/160-311
E8R1H4_ISOPI/421-576
E8R1H4_ISOPI/811-957
E8R258_ISOPI/182-375
E8R5Y0_ISOPI/196-367
E8R7K3_DESM0/150-308
E8R8M7_DESM0/159-328
E8R8T8_DESM0/156-311
E8R9E9_DESM0/168-321
E8RBH0_9DELT/409-566
E8RBH0_9DELT/792-937
E8RBX3_9DELT/168-354
E8RCV6_9DELT/164-316
E8RFN0_9DELT/152-309
E8RIA1_9DELT/181-349
E8RSV2_9CAUL/154-304
E8RT36_9CAUL/180-342
E8RT86_9CAUL/207-363
E8RT86_9CAUL/573-714
E8S564_MICSL/236-389
E8S564_MICSL/621-768
E8S569_MICSL/207-378
E8S7Q6_MICSL/154-297
E8SAW7_MICSL/168-310
E8SF52_STAPH/206-362
E8SF52_STAPH/569-702
E8SF54_STAPH/173-339
E8SKZ0_NEIGO/147-301
E8SLF4_NEIGO/431-591
E8SLF4_NEIGO/821-987
E8SQD5_NEIGO/204-371
E8SS52_GEOS2/206-362
E8SS52_GEOS2/575-711
E8SSK9_GEOS2/173-341
E8T1Z4_THEA1/158-308
E8T260_THEA1/155-301
E8T3S8_THEA1/195-352
E8T3S8_THEA1/570-714
E8T4I9_THEA1/175-344
E8T5D5_THEA1/168-347
E8TFD2_MESCW/202-357
E8TFD2_MESCW/569-718
E8TKG8_MESCW/183-354
E8TSD7_ALIDB/178-344
E8TSK8_ALIDB/435-595
E8TSK8_ALIDB/830-1000
E8TVC0_ALIDB/148-311
E8U0S0_ALIDB/174-352
E8U7E5_DEIML/188-355
E8UBG9_DEIML/199-355
E8UBG9_DEIML/572-714
E8UCT9_TAYEM/440-600
E8UCT9_TAYEM/831-1000
E8UE30_TAYEM/177-349
E8UMD1_STREJ/440-593
E8UMD3_STREJ/175-340
E8UTW2_THEBF/151-307
E8UVW1_THEBF/169-336
E8UVW3_THEBF/193-349
E8UVW3_THEBF/563-706
E8UXX7_TERSS/164-306
E8V201_TERSS/218-376
E8V201_TERSS/622-777
E8V365_TERSS/199-366
E8VC03_BACST/151-308
E8VCW7_BACST/206-362
E8VCW7_BACST/575-712
E8VCW9_BACST/173-342
E8VML8_VIBVU/177-344
E8VPL6_VIBVU/149-305
E8VPN5_VIBVU/431-591
E8VPN5_VIBVU/825-970
E8W8J5_STRFA/156-295
E8W9S2_STRFA/180-349
E8W9S9_STRFA/210-367
E8W9S9_STRFA/585-727
E8WI60_GEOS8/440-589
E8WI60_GEOS8/823-971
E8WID9_GEOS8/162-315
E8WQT8_GEOS8/156-307
E8WRU7_GEOS8/167-343
E8WUK9_GEOS8/176-343
E8WVU1_ACISM/229-384
E8WVU1_ACISM/623-752
E8WYH6_ACISM/157-281
E8X4T9_ACISM/189-360
E8XGA3_SALT4/169-345
E8XGJ0_SALT4/181-349
E8XHE3_SALT4/471-631
E8XHE3_SALT4/861-1009
E8XKK6_SALT4/150-302
E8XKY6_SALT4/165-315
E8XP46_RAHSY/176-344
E8XQD8_RAHSY/150-300
E8XQI4_RAHSY/430-590
E8XQI4_RAHSY/822-969
E8XR90_RAHSY/169-318
E8Y609_ECOKO/169-345
E8Y882_ECOKO/165-315
E8Y9B9_ECOKO/150-303
E8Y9R4_ECOKO/431-591
E8Y9R4_ECOKO/821-969
E8YAF0_ECOKO/176-344
E8YFB9_9BURK/153-303
E8YN77_9BURK/186-352
E8YNY5_9BURK/465-625
E8YNY5_9BURK/866-1037
E8YS95_9BURK/175-354
E8ZPN5_CLOB0/170-331
E8ZR85_CLOB0/132-310
E8ZSC6_CLOB0/89-243
E8ZVP5_CLOB0/441-594
E8ZYD6_SALET/150-308
E9A275_SALET/169-345
E9A4R9_SALET/216-384
E9A521_SALET/471-631
E9A521_SALET/861-1009
E9A5U1_SALET/165-315
E9ATX6_LEIME/203-384
E9BUS2_LEIDO/204-383
E9BYN6_9EUKA/580-770
E9BYP6_9EUKA/227-408
E9C0C3_9EUKA/471-631
E9C0C3_9EUKA/875-1020
E9CL76_9ENTR/430-590
E9CL76_9ENTR/822-970
E9CNH5_9ENTR/176-344
E9CP74_9ENTR/150-302
E9CSN8_COCPS/448-607
E9CSN8_COCPS/864-1015
E9DFR0_COCPS/616-788
E9DQS9_9STRE/175-340
E9DQT1_9STRE/439-592
E9DVV6_METAQ/446-603
E9DVV6_METAQ/865-1019
E9ECP9_METAQ/608-774
E9EKT3_METAR/608-774
E9EZJ2_METAR/446-603
E9EZJ2_METAR/865-1019
E9FJB6_9STRE/174-339
E9FJB9_9STRE/439-592
E9FQD7_9STRE/439-592
E9FQD9_9STRE/174-339
E9HDF8_DAPPU/125-298
E9ICW7_SOLIN/204-377
E9IHC3_SOLIN/457-615
E9IHC3_SOLIN/863-1007
E9ILC2_SOLIN/610-785
E9J1U0_SOLIN/218-391
E9M5Q8_9GAMA/819-963
E9M5Q9_9GAMA/821-957
E9P9A5_YEASX/471-630
E9P9A5_YEASX/863-1006
E9RP77_LACRE/205-363
E9RP77_LACRE/576-712
E9RP79_LACRE/172-335
E9RUL3_9FIRM/442-595
E9RXI5_9FIRM/151-306
E9RYK7_9FIRM/138-318
E9RYS7_9FIRM/172-340
E9S310_TREDE/74-257
E9S415_TREDE/196-360
E9S428_TREDE/422-576
E9S428_TREDE/805-948
E9SAH7_RUMAL/161-314
E9SED0_RUMAL/178-346
E9SHI4_RUMAL/445-598
E9SHI4_RUMAL/812-933
E9SJ21_CLOSY/138-316
E9SM70_CLOSY/172-342
E9SU18_CLOSY/441-594
E9T0T8_COREQ/207-376
E9T0U4_COREQ/214-374
E9T0U4_COREQ/593-736
E9T3Y4_COREQ/191-320
E9T585_COREQ/174-334
E9T7K0_COREQ/191-344
E9TBT2_ECOLX/181-349
E9TBZ4_ECOLX/431-591
E9TBZ4_ECOLX/821-969
E9TKI1_ECOLX/165-315
E9TLG9_ECOLX/150-303
E9TM77_ECOLX/171-347
E9TV34_ECOLX/165-315
E9TVD6_ECOLX/431-591
E9TVD6_ECOLX/821-969
E9U177_ECOLX/171-347
E9U253_ECOLX/181-349
E9U3N2_ECOLX/150-303
E9U5C1_ECOLX/150-303
E9U9M9_ECOLX/181-349
E9U9Z6_ECOLX/431-591
E9U9Z6_ECOLX/821-969
E9UDT5_ECOLX/171-347
E9UHT9_ECOLX/165-315
E9UTK1_9ACTO/159-312
E9UX47_9ACTO/225-382
E9UX47_9ACTO/600-737
E9UX62_9ACTO/183-353
E9V5D7_ECOLX/150-303
E9V7C1_ECOLX/169-345
E9VAX7_ECOLX/165-315
E9VFB3_ECOLX/176-344
E9VGF8_ECOLX/431-591
E9VGF8_ECOLX/821-969
E9VIR2_ECOLX/150-303
E9VMU5_ECOLX/165-315
E9VPJ1_ECOLX/169-345
E9VRR6_ECOLX/176-344
E9VRX3_ECOLX/431-591
E9VRX3_ECOLX/821-969
E9VXU7_ECOLX/165-315
E9W083_ECOLX/169-345
E9W2S6_ECOLX/431-591
E9W2S6_ECOLX/821-969
E9W2Y4_ECOLX/176-344
E9W6H1_ECOLX/150-303
E9WBD2_ECOLX/150-303
E9WFG9_ECOLX/169-345
E9WHQ5_ECOLX/176-344
E9WHU2_ECOLX/431-591
E9WHU2_ECOLX/821-969
E9WJE7_ECOLX/165-315
E9WPP4_ECOLX/150-303
E9WUQ4_ECOLX/165-315
E9WV36_ECOLX/431-591
E9WV36_ECOLX/821-969
E9WV97_ECOLX/176-344
E9WXD7_ECOLX/169-345
E9X301_ECOLX/138-314
E9X7W9_ECOLX/165-315
E9XAX1_ECOLX/150-303
E9XCR7_ECOLX/176-344
E9XCX7_ECOLX/431-591
E9XCX7_ECOLX/821-969
E9XHC6_ECOLX/165-315
E9XI82_ECOLX/431-591
E9XI82_ECOLX/821-969
E9XIL8_ECOLX/167-322
E9XJ82_ECOLX/169-345
E9XK48_ECOLX/176-344
E9XPN7_ECOLX/150-303
E9XVX0_ECOLX/150-303
E9XZP8_ECOLX/169-345
E9Y1R0_ECOLX/176-344
E9Y1Z0_ECOLX/431-591
E9Y1Z0_ECOLX/821-969
E9Y3P1_ECOLX/165-315
E9YCV2_ECOLX/169-345
E9YDI6_ECOLX/150-303
E9YFM4_ECOLX/165-315
E9YGW3_ECOLX/431-591
E9YGW3_ECOLX/821-969
E9YH25_ECOLX/176-344
E9YNV5_ECOLX/169-345
E9YPH3_ECOLX/167-322
E9YR15_ECOLX/176-344
E9YR77_ECOLX/431-591
E9YR77_ECOLX/821-969
E9YTE5_ECOLX/165-315
E9YY45_ECOLX/150-303
E9Z3W2_ESCFE/150-303
E9Z7J0_ESCFE/169-345
E9Z8Y6_ESCFE/431-591
E9Z8Y6_ESCFE/821-969
E9ZA12_ESCFE/176-344
E9ZE62_ESCFE/165-315
E9ZGQ4_MYCTU/223-381
E9ZGQ4_MYCTU/600-743
E9ZGR0_MYCTU/186-356
E9ZN67_MYCTU/166-278
E9ZSS4_NEIME/146-301
E9ZUA8_NEIME/174-341
E9ZWT8_NEIME/431-591
E9ZWT8_NEIME/821-995
E9ZYF7_NEIME/4-159
E9ZZY8_NEIME/174-341
F0A2C8_NEIME/431-591
F0A2C8_NEIME/829-1003
F0A3N6_NEIME/147-301
F0A5F8_NEIME/174-341
F0A809_NEIME/431-591
F0A809_NEIME/821-995
F0A9G8_NEIME/147-301
F0AAW1_NEIME/174-341
F0ADQ5_NEIME/431-591
F0ADQ5_NEIME/821-995
F0AEY2_NEIME/147-301
F0AGU5_NEIME/174-341
F0AJB1_NEIME/431-591
F0AJB1_NEIME/829-1003
F0AKQ2_NEIME/147-301
F0AMR9_NEIME/174-341
F0APX9_NEIME/431-591
F0APX9_NEIME/821-995
F0ARA8_NEIME/87-242
F0AST8_NEIME/174-341
F0AVY8_NEIME/431-591
F0AVY8_NEIME/821-995
F0AX65_NEIME/147-301
F0AYM7_NEIME/174-341
F0B182_NEIME/431-591
F0B182_NEIME/821-995
F0B2M6_NEIME/146-301
F0B4C3_NEIME/174-341
F0B6V5_NEIME/431-591
F0B6V5_NEIME/821-995
F0BEN9_9XANT/170-339
F0BI24_9XANT/421-581
F0BI24_9XANT/872-1023
F0BJU9_9XANT/148-307
F0BNM5_9XANT/421-581
F0BNM5_9XANT/873-1025
F0BQ42_9XANT/170-339
F0BWG4_9XANT/147-307
F0C034_9XANT/421-581
F0C034_9XANT/874-1025
F0CAF3_9XANT/147-307
F0CDC6_9XANT/170-340
F0CF01_SALMO/169-345
F0CGS7_SALMO/169-345
F0CIZ3_SALMO/169-345
F0CVA7_SALMO/169-345
F0CWT4_SALMO/169-345
F0D2R8_STAAU/36-192
F0D2R8_STAAU/399-530
F0D2S0_STAAU/173-339
F0DG73_STAAU/37-193
F0DG73_STAAU/400-531
F0DG75_STAAU/173-339
F0DN68_9FIRM/194-349
F0DN68_9FIRM/564-707
F0DN70_9FIRM/179-347
F0DNQ9_9FIRM/157-316
F0DPL7_9FIRM/147-327
F0DTS6_9FIRM/441-594
F0DVZ2_9FIRM/169-336
F0DWU4_9FIRM/157-309
F0DX55_9FIRM/153-307
F0E0E4_9PSED/168-344
F0E4E4_9PSED/429-589
F0E4E4_9PSED/825-973
F0E5X9_9PSED/176-345
F0EB39_9PSED/150-303
F0EMB6_ENTCA/173-342
F0EMB8_ENTCA/209-367
F0EMB8_ENTCA/580-718
F0EQF0_HAEPA/431-591
F0EQF0_HAEPA/826-971
F0ESJ4_HAEPA/145-320
F0ETM9_HAEPA/150-304
F0EU28_HAEPA/166-317
F0EV87_HAEPA/175-343
F0EW33_9NEIS/428-588
F0EW33_9NEIS/818-965
F0EXS7_9NEIS/175-342
F0F5R4_9BACT/188-380
F0F749_9BACT/423-580
F0F749_9BACT/813-955
F0F7J1_9BACT/178-379
F0FGF0_STRSA/175-340
F0FGF2_STRSA/439-592
F0FMG6_STRSA/175-340
F0FMG9_STRSA/439-592
F0FQF8_STRSA/439-592
F0FQG1_STRSA/175-340
F0G6I5_9BURK/182-349
F0GDP7_9BURK/167-327
F0GDP7_9BURK/564-736
F0GG69_9BURK/175-335
F0GUV1_9FIRM/174-338
F0GUV4_9FIRM/849-1002
F0H0A2_9FIRM/173-340
F0H0I6_9FIRM/443-596
F0H3P0_9BACT/377-534
F0H3P0_9BACT/767-908
F0H745_9BACT/215-360
F0H7J1_9BACT/172-373
F0HBP4_9FIRM/173-341
F0HBP7_9FIRM/435-588
F0HJU6_9ACTN/198-371
F0HK55_9ACTN/432-585
F0HMJ8_9ACTN/163-314
F0HNS2_9ACTN/105-288
F0HU13_LACDL/174-345
F0HU15_LACDL/205-363
F0HU15_LACDL/576-713
F0I508_STRSA/439-592
F0I510_STRSA/175-340
F0IAG1_STRSA/439-592
F0IAG3_STRSA/175-340
F0IH01_9FLAO/380-537
F0IH01_9FLAO/774-908
F0IH31_9FLAO/179-380
F0IJ78_STRSA/439-592
F0IJ80_STRSA/175-340
F0IRV4_STRSA/439-592
F0IRV6_STRSA/175-340
F0J1G5_ACIMA/149-295
F0J2R8_ACIMA/163-313
F0J466_ACIMA/179-347
F0J4Z1_ACIMA/199-355
F0J4Z1_ACIMA/564-705
F0JCM8_DESDE/167-345
F0JF16_DESDE/179-349
F0JFX2_DESDE/447-598
F0JFX2_DESDE/830-975
F0JKY7_DESDE/160-313
F0JMS7_ESCFE/144-320
F0JMV9_ESCFE/150-303
F0JSA4_ESCFE/165-315
F0JT46_ESCFE/431-591
F0JT46_ESCFE/821-969
F0JUC2_ESCFE/176-344
F0K3F1_LACD2/172-343
F0K3F3_LACD2/205-363
F0K3F3_LACD2/576-713
F0K592_CLOAE/442-595
F0K8H2_CLOAE/161-314
F0KDY9_CLOAE/171-332
F0KHZ5_ACICP/147-289
F0KL47_ACICP/421-581
F0KL47_ACICP/813-954
F0KL70_ACICP/32-197
F0KRK3_YERE3/176-344
F0KUA5_YERE3/430-590
F0KUA5_YERE3/822-969
F0KV04_YERE3/169-344
F0KWD9_YERE3/167-317
F0L0V4_YERE3/115-270
F0L1N4_9RHIZ/179-349
F0L6N8_9RHIZ/202-357
F0L6N8_9RHIZ/569-713
F0LG04_9RHIZ/157-298
F0LHT2_THEBM/160-315
F0LIL5_THEBM/153-310
F0LJ12_THEBM/143-294
F0LJJ2_THEBM/152-311
F0LLI0_THEBM/171-329
F0LLI9_THEBM/184-341
F0LLI9_THEBM/545-686
F0LUH8_VIBFU/149-305
F0LUL4_VIBFU/177-344
F0LUQ2_VIBFU/169-345
F0LUQ7_VIBFU/161-311
F0LVP0_VIBFU/287-431
F0LVP1_VIBFU/431-526
F0M635_ARTPP/185-359
F0MAV0_ARTPP/220-377
F0MAV0_ARTPP/599-746
F0MFA1_NEIMG/147-301
F0MG62_NEIMG/431-591
F0MG62_NEIMG/821-995
F0MHY3_NEIMG/170-337
F0MM47_NEIMH/170-337
F0MPN5_NEIMM/147-301
F0MRT4_NEIMM/170-337
F0MTP7_NEIMM/431-591
F0MTP7_NEIMM/829-1003
F0MVL6_NEIMP/431-591
F0MVL6_NEIMP/829-1003
F0MXA9_NEIMP/170-337
F0MZG1_NEIMP/147-301
F0N0E8_NEIMO/431-591
F0N0E8_NEIMO/821-987
F0N1J3_NEIMO/174-341
F0N4G0_NEIMO/147-301
F0N724_NEIMN/174-341
F0N8U1_NEIMN/431-591
F0N8U1_NEIMN/829-1003
F0NAC4_NEIMN/147-301
F0NC98_SULIR/218-375
F0NDG3_SULIR/339-445
F0NI77_SULIR/163-314
F0NI81_SULIR/190-338
F0NI81_SULIR/546-685
F0NIP8_SULIR/216-364
F0NIS1_SULIR/140-292
F0NKZ9_SULIH/216-364
F0NL18_SULIH/140-292
F0NLW8_SULIH/218-374
F0NMM2_SULIH/339-445
F0NP56_SULIH/179-329
F0NPQ6_SULIH/163-314
F0NPR0_SULIH/190-338
F0NPR0_SULIH/546-685
F0NWD5_LACHH/206-364
F0NWD5_LACHH/577-714
F0NWD7_LACHH/184-355
F0NZG7_WEEVC/434-587
F0NZH0_WEEVC/171-330
F0P169_WEEVC/165-330
F0P3X9_STAPE/173-339
F0P3Y1_STAPE/206-362
F0P3Y1_STAPE/569-702
F0PC17_ENTF6/163-339
F0PGJ3_ENTF6/173-340
F0PGJ5_ENTF6/204-362
F0PGJ5_ENTF6/575-711
F0PUC2_BACT0/206-362
F0PUC2_BACT0/575-713
F0PUC4_BACT0/173-342
F0Q5B8_ACIAP/149-313
F0Q897_ACIAP/179-351
F0QAQ5_ACIAP/439-598
F0QAQ5_ACIAP/835-1007
F0QE44_ACIBD/181-347
F0QKU5_ACIBD/147-289
F0QP85_ACIBD/421-581
F0QP85_ACIBD/813-954
F0QVB6_VULM7/147-305
F0QVW2_VULM7/184-338
F0QVW2_VULM7/555-702
F0QVW5_VULM7/164-326
F0QZ75_BACSH/162-322
F0R1P3_BACSH/380-536
F0R1P3_BACSH/773-911
F0R612_BACSH/179-381
F0R9K3_CELLC/165-329
F0RIA3_CELLC/182-384
F0RIM6_CELLC/392-549
F0RIM6_CELLC/779-918
F0RNH2_DEIPM/179-346
F0RP51_DEIPM/198-354
F0RP51_DEIPM/575-718
F0RSR8_SPHGB/427-580
F0RSS2_SPHGB/178-343
F0RXL1_SPHGB/167-340
F0S0M9_DESTD/175-344
F0S2E4_DESTD/166-344
F0S3W0_DESTD/157-308
F0S4A0_DESTD/195-352
F0S4A0_DESTD/570-714
F0S9K4_PEDSD/163-326
F0SD32_PEDSD/179-383
F0SDX6_PEDSD/379-535
F0SDX6_PEDSD/763-909
F0SGD8_PLABD/176-349
F0SMV2_PLABD/159-294
F0SRH0_PLABD/416-571
F0SRH0_PLABD/799-949
F0SUS7_SYNGF/173-338
F0SUS9_SYNGF/194-350
F0SUS9_SYNGF/564-703
F0T1Z9_SYNGF/157-308
F0T6R0_METSL/242-395
F0T7R8_METSL/186-342
F0T7R8_METSL/548-695
F0T7U5_METSL/167-323
F0T8N1_METSL/166-333
F0TAQ8_METSL/163-306
F0TCB6_METSL/165-316
F0TGE4_LACA3/172-343
F0TGE6_LACA3/206-364
F0TGE6_LACA3/577-714
F0TMM8_RIEAR/165-335
F0TNX0_RIEAR/159-321
F0TPK2_RIEAR/438-591
F0TPQ8_RIEAR/181-339
F0UHE5_AJECA/616-788
F0UPE7_AJECA/448-607
F0UPE7_AJECA/863-1017
F0VEM6_NEOCA/1017-1260
F0VUQ0_STRG2/439-592
F0VUQ2_STRG2/174-339
F0WI18_9STRA/464-625
F0WI18_9STRA/860-1002
F0WRB1_9STRA/971-1142
F0XLK3_9PEZI/468-625
F0XLK3_9PEZI/903-1048
F0XPN8_9PEZI/635-807
F0Y146_9STRA/401-559
F0Y146_9STRA/795-944
F0Y5R7_9STRA/595-774
F0Y9U8_9STRA/839-1019
F0YTI3_9CLOT/135-314
F0YUG6_9CLOT/172-340
F0Z0X7_9CLOT/442-595
F0Z3C3_9CLOT/153-308
F0ZJ35_DICPU/622-792
F1A0K6_DICPU/453-614
F1A0K6_DICPU/853-1001
F1A219_DICPU/111-281
F1ASK4_VIBVU/89-148
F1ASK5_VIBVU/89-148
F1KRI4_ASCSU/446-608
F1KRI4_ASCSU/845-988
F1KUN6_ASCSU/591-761
F1KZP1_ASCSU/159-331
F1N4K1_BOVIN/445-603
F1N4K1_BOVIN/848-991
F1N876_CHICK/193-369
F1N8R9_CHICK/250-420
F1P3N9_CHICK/606-777
F1P3P0_CHICK/465-634
F1P3P6_CHICK/604-773
F1P8E8_CANFA/187-362
F1PFD8_CANFA/194-370
F1PTG8_CANFA/644-814
F1PZA5_CANFA/226-402
F1QNJ5_DANRE/607-774
F1RG63_PIG/125-300
F1T6Q7_9ACTN/185-340
F1T6Q9_9ACTN/207-365
F1T6Q9_9ACTN/577-714
F1TA59_9CLOT/151-308
F1TG57_9CLOT/163-316
F1TG91_9CLOT/443-596
F1TH75_9CLOT/172-339
F1TQV2_PROAC/157-294
F1TRT3_PROAC/211-368
F1TRT3_PROAC/584-727
F1TRU1_PROAC/176-343
F1TVI6_PROAC/176-343
F1TVJ4_PROAC/211-368
F1TVJ4_PROAC/584-727
F1TW01_PROAC/157-294
F1U4M6_PROAC/157-294
F1U6B8_PROAC/176-342
F1U6C6_PROAC/211-368
F1U6C6_PROAC/584-727
F1UAW3_PROAC/211-368
F1UAW3_PROAC/584-727
F1UAX1_PROAC/176-343
F1UE82_PROAC/157-294
F1UJ86_PROAC/176-343
F1UJ94_PROAC/211-368
F1UJ94_PROAC/584-727
F1ULS7_PROAC/157-294
F1UT57_PROAC/157-294
F1UTK8_PROAC/211-368
F1UTK8_PROAC/584-727
F1UTL6_PROAC/176-343
F1UYX2_PROAC/157-294
F1UZW4_PROAC/211-368
F1UZW4_PROAC/584-727
F1UZX2_PROAC/176-343
F1V5I7_PROAC/157-294
F1V5T0_PROAC/211-368
F1V5T0_PROAC/584-727
F1V5T8_PROAC/176-343
F1VFX9_PROAC/157-294
F1VG72_PROAC/211-368
F1VG72_PROAC/584-727
F1VG80_PROAC/176-343
F1VI94_PROAC/176-343
F1VIA2_PROAC/211-368
F1VIA2_PROAC/584-727
F1VLQ5_PROAC/157-294
F1VPT5_MORCA/176-348
F1VQK1_MORCA/442-605
F1VQK1_MORCA/837-980
F1VR54_MORCA/130-288
F1VW28_9BURK/176-354
F1VWG3_9BURK/147-302
F1W0Y7_9BURK/129-295
F1W3K1_9BURK/451-611
F1W3K1_9BURK/846-1014
F1W4V2_9BURK/176-329
F1W6Q5_MORCA/442-605
F1W6Q5_MORCA/838-980
F1W7K9_MORCA/176-348
F1WAL6_MORCA/160-318
F1WAY0_MORCA/176-348
F1WC66_MORCA/442-605
F1WC66_MORCA/837-980
F1WDF6_MORCA/130-288
F1WGG5_MORCA/130-288
F1WHJ6_MORCA/176-348
F1WIC7_MORCA/442-605
F1WIC7_MORCA/837-980
F1WM75_MORCA/130-288
F1WPZ8_MORCA/176-348
F1WR03_MORCA/442-605
F1WR03_MORCA/837-980
F1WS71_MORCA/130-288
F1WT21_MORCA/442-605
F1WT21_MORCA/837-980
F1WV82_MORCA/176-348
F1WY20_MORCA/176-348
F1X0C6_MORCA/160-317
F1X0P4_MORCA/442-605
F1X0P4_MORCA/837-980
F1X2Z6_MORCA/442-605
F1X2Z6_MORCA/837-980
F1X6F6_MORCA/176-348
F1X7D3_MORCA/152-310
F1X7N9_MORCA/442-605
F1X7N9_MORCA/837-980
F1X9R3_MORCA/176-348
F1XBZ1_MORCA/131-289
F1XD59_MORCA/442-605
F1XD59_MORCA/837-980
F1XEF2_MORCA/176-348
F1XHK0_MORCA/131-289
F1XML8_ECO57/431-591
F1XML8_ECO57/821-969
F1XMX4_ECO57/176-344
F1XRB9_ECO57/169-345
F1XSD9_ECO57/150-303
F1Y0I6_ECO57/150-303
F1Y3X4_ECO57/169-345
F1Y8Q6_ECO57/431-591
F1Y8Q6_ECO57/821-969
F1Y9C5_ECO57/176-344
F1YEJ9_9ACTO/167-310
F1YF08_9ACTO/177-326
F1YMY4_9ACTO/182-349
F1YMZ5_9ACTO/214-374
F1YMZ5_9ACTO/593-749
F1YQR0_9PROT/200-356
F1YQR0_9PROT/570-709
F1YQV5_9PROT/160-312
F1YSZ8_9PROT/181-347
F1Z173_9STRE/174-339
F1Z175_9STRE/439-592
F1Z414_9SPHN/167-316
F1Z6Z8_9SPHN/181-349
F1Z8W1_9SPHN/198-353
F1Z8W1_9SPHN/572-703
F1ZDG9_9SPHN/146-281
F1ZFF2_ECOLX/150-303
F1ZI30_ECOLX/169-345
F1ZIR4_ECOLX/167-322
F1ZKI5_ECOLX/176-344
F1ZKV1_ECOLX/430-590
F1ZKV1_ECOLX/820-968
F1ZLC8_ECOLX/165-315
F1ZRW1_THEET/157-309
F1ZTU0_THEET/151-307
F1ZWL6_THEET/169-336
F1ZWL8_THEET/193-349
F1ZWL8_THEET/563-706
F2A8M7_RHIET/179-349
F2AD25_RHIET/202-358
F2AD25_RHIET/570-713
F2ASB9_RHOBA/443-598
F2ASB9_RHOBA/829-987
F2AWA9_RHOBA/155-289
F2AX39_RHOBA/179-358
F2B2H3_STRPN/439-592
F2B2H5_STRPN/175-340
F2B8Z4_9NEIS/171-327
F2BCR4_9NEIS/430-590
F2BCR4_9NEIS/823-976
F2BEE9_9NEIS/188-355
F2BLQ3_STRSA/175-340
F2BLQ5_STRSA/439-592
F2BNR6_STRSA/439-592
F2BNR8_STRSA/175-340
F2BVR5_9FIRM/11-128
F2BW54_9FIRM/437-589
F2BW55_9FIRM/182-350
F2BWT7_9FIRM/436-589
F2BWT7_9FIRM/805-924
F2BZX0_HAEAE/1-115
F2BZX0_HAEAE/350-468
F2C242_HAEAE/150-302
F2C2Z3_HAEAE/132-308
F2C9X4_STRSA/175-340
F2C9X6_STRSA/439-592
F2CHF1_STRSA/175-340
F2CHF3_STRSA/439-592
F2CPI1_STRSA/175-340
F2CPI3_STRSA/439-592
F2CZA8_HORVD/217-383
F2DII8_HORVD/461-623
F2DII8_HORVD/870-1021
F2E6G7_HORVD/203-364
F2E6G7_HORVD/597-748
F2ENM8_PANAN/157-311
F2EQN5_PANAN/138-306
F2EQU3_PANAN/431-591
F2EQU3_PANAN/822-969
F2F7H8_9BACL/207-363
F2F7H8_9BACL/576-714
F2F7I0_9BACL/173-343
F2FE80_SALDU/176-344
F2FEE3_SALDU/431-591
F2FEE3_SALDU/821-969
F2FGH8_SALDU/150-308
F2FGY1_SALDU/165-315
F2FJB6_SALDU/171-347
F2FUF3_SALGL/181-349
F2FUL7_SALGL/431-591
F2FUL7_SALGL/821-969
F2FWA6_SALGL/165-315
F2FZ92_SALGL/150-308
F2G0B7_SALGL/171-347
F2G309_ALTMD/431-591
F2G309_ALTMD/826-968
F2G3E2_ALTMD/177-343
F2G4P8_ALTMD/175-327
F2G6Y7_ALTMD/148-302
F2GL31_MYCTU/166-278
F2GNR8_MYCTU/211-369
F2GNR8_MYCTU/588-731
F2GNS4_MYCTU/186-356
F2GTG6_BRUME/183-354
F2GU15_BRUME/213-369
F2GU15_BRUME/581-722
F2H3U2_BACTU/206-362
F2H3U2_BACTU/575-713
F2H3U4_BACTU/173-342
F2HNH7_LACLA/175-337
F2HNI2_LACLA/206-364
F2HNI2_LACLA/579-717
F2HUV0_BRUME/183-354
F2HVN3_BRUME/213-369
F2HVN3_BRUME/581-722
F2I1M1_9RICK/197-353
F2I1M1_9RICK/564-705
F2I2F5_9RICK/1-83
F2I4I1_9LACT/205-362
F2I4I1_9LACT/574-711
F2I4I3_9LACT/173-345
F2I9C9_9FLAO/179-380
F2IHB7_9FLAO/203-359
F2IHB7_9FLAO/580-721
F2IKU1_VIBCH/431-591
F2IKU1_VIBCH/826-970
F2IR04_VIBCH/177-344
F2IR40_VIBCH/150-306
F2IWM3_9PROT/154-314
F2J1D4_9PROT/556-738
F2J1K7_9PROT/182-351
F2J478_9PROT/202-357
F2J478_9PROT/568-709
F2J7H7_HELPY/158-311
F2JCZ8_HELPY/158-311
F2JJ32_9FIRM/436-589
F2JJ36_9FIRM/177-345
F2JV48_9GAMM/433-592
F2JV48_9GAMM/824-973
F2JY36_9GAMM/178-345
F2JZL5_9GAMM/153-304
F2K9N0_PSEBR/168-344
F2KKK5_PSEBR/176-345
F2KL01_PSEBR/430-589
F2KL01_PSEBR/825-972
F2KLS4_PSEBR/150-302
F2KMI4_ARCVE/233-390
F2KMI4_ARCVE/605-744
F2KMP1_ARCVE/233-386
F2KN82_ARCVE/174-324
F2KQS4_ARCVE/147-285
F2KSW6_ARCVE/169-328
F2KXD2_9BACT/388-544
F2KXD2_9BACT/778-920
F2KYK2_9BACT/172-373
F2KZ73_9BACT/222-362
F2L0F1_9CREN/157-313
F2L308_9CREN/149-307
F2L657_9CREN/167-322
F2L938_BURGA/154-305
F2L9A2_BURGA/182-349
F2LA80_BURGA/156-310
F2LDT4_BURGA/465-625
F2LDT4_BURGA/862-1034
F2LK99_BURGA/193-304
F2LKS9_BURGA/174-353
F2LUF9_9DELT/170-335
F2LVK3_9DELT/195-350
F2LVK3_9DELT/567-703
F2LXP2_9DELT/148-301
F2LXY8_9DELT/152-293
F2M1T4_LACAM/172-343
F2M1T6_LACAM/206-364
F2M1T6_LACAM/577-714
F2M7J2_LACCA/169-332
F2M7J4_LACCA/205-363
F2M7J4_LACCA/574-711
F2MG39_LACCA/169-332
F2MG41_LACCA/205-363
F2MG41_LACCA/574-711
F2MNE2_ENTFA/173-340
F2MNE4_ENTFA/204-362
F2MNE4_ENTFA/575-711
F2MT57_ENTFA/163-339
F2MW17_PSEST/151-303
F2MW59_PSEST/429-589
F2MW59_PSEST/825-972
F2MXH8_PSEST/168-344
F2N2M3_PSEST/176-345
F2N9A3_9ACTN/179-366
F2NBH9_9ACTN/432-585
F2NCN5_9DELT/434-585
F2NCN5_9DELT/827-969
F2NEH3_9DELT/173-340
F2NEZ8_9DELT/153-312
F2NF07_9DELT/139-319
F2NFX5_9DELT/158-311
F2NL88_9DEIN/149-302
F2NNT9_9DEIN/207-359
F2NNT9_9DEIN/573-714
F2NR84_9DEIN/172-335
F2NU45_9SPIO/451-604
F2NY52_9SPIO/174-355
F2P5W7_PHOMO/177-344
F2P639_PHOMO/431-591
F2P639_PHOMO/823-974
F2P650_PHOMO/152-306
F2P8N5_PHOMO/169-322
F2P9P4_PHOMO/167-342
F2PN01_TRIEQ/447-606
F2PN01_TRIEQ/863-1016
F2Q1U4_TRIEQ/619-793
F2QGA0_STROR/439-592
F2QGA2_STROR/175-340
F2QPZ5_PICPA/476-636
F2QPZ5_PICPA/865-1013
F2QVF7_PICPA/608-777
F2R5D7_9ACTO/156-294
F2REJ8_9ACTO/210-367
F2REJ8_9ACTO/585-727
F2REK5_9ACTO/182-350
F2S411_TRITO/447-606
F2S411_TRITO/863-1016
F2SAB2_TRITO/383-557
F2SVR8_TRIRU/619-793
F2SZB4_TRIRU/447-606
F2SZB4_TRIRU/863-1016
F2TKA0_AJEDE/621-792
F2TRP6_AJEDE/448-607
F2TRP6_AJEDE/863-1016
F2U4M7_9EUKA/202-370
F2UXJ1_ACTVI/221-377
F2UXJ1_ACTVI/602-755
F2V029_ACTVI/171-342
F2V0M2_ACTVI/186-362
F2V922_MYCTU/166-278
F2VCW5_MYCTU/186-356
F2VCX1_MYCTU/211-369
F2VCX1_MYCTU/588-731
HUPE_AZOCH/167-320
HYPE_AZOVI/167-320
HYPE_BRAJA/171-325
HYPE_CUPNH/177-330
HYPE_ECOLI/165-315
HYPE_RHILV/175-329
HYPE_RHOCA/166-319
MTP_EBVA8/822-963
MTP_EBVB9/822-963
MTP_EBVG/822-963
O24888_HELPY/158-311
O26307_METTH/205-357
O27569_METTH/250-401
O27892_METTH/165-308
O28906_ARCFU/175-322
O30307_ARCFU/228-381
O30460_NOSS1/198-351
O34255_WOLSU/169-307
O40949_HHV8/441-582
O41976_MHV68/819-960
O41977_MHV68/798-923
O41978_MHV68/804-944
O52304_SYNP2/169-319
O53823_MYCTU/186-356
O58470_PYRHO/160-315
O59274_PYRHO/150-307
O66968_AQUAE/167-331
O67132_AQUAE/158-311
O67883_AQUAE/146-295
P72787_SYNY3/183-348
P73438_SYNY3/170-321
P88964_HHV8/800-941
P88967_HHV8/788-929
P95118_MYCTU/166-278
P95984_SULSF/223-371
P96007_SULSF/165-317
PUR2_BOVIN/606-777
PUR2_CHICK/606-775
PUR2_CHITE/618-783
PUR2_CHITE/981-1150
PUR2_DICDI/638-808
PUR2_DROME/613-778
PUR2_DROME/963-1131
PUR2_DROPS/613-777
PUR2_DROPS/965-1132
PUR2_HUMAN/606-777
PUR2_MOUSE/606-777
PUR2_SCHPO/608-777
PUR2_YARLI/610-779
PUR2_YEAST/624-793
PUR4_ARATH/509-667
PUR4_ARATH/907-1052
PUR4_CAEEL/436-594
PUR4_CAEEL/839-996
PUR4_COLP3/435-594
PUR4_COLP3/832-980
PUR4_DICDI/448-609
PUR4_DICDI/849-995
PUR4_DROME/451-611
PUR4_DROME/860-1009
PUR4_ECO57/431-591
PUR4_ECO57/821-969
PUR4_ECOL5/431-591
PUR4_ECOL5/821-969
PUR4_ECOL6/431-591
PUR4_ECOL6/821-969
PUR4_ECOLI/431-591
PUR4_ECOLI/821-969
PUR4_ECOUT/431-591
PUR4_ECOUT/821-969
PUR4_ERWCT/430-589
PUR4_ERWCT/820-968
PUR4_HAEI8/433-592
PUR4_HAEI8/827-972
PUR4_HAEIN/433-592
PUR4_HAEIN/827-972
PUR4_HAES1/431-591
PUR4_HAES1/823-971
PUR4_HAHCH/431-591
PUR4_HAHCH/825-973
PUR4_HUMAN/444-603
PUR4_HUMAN/847-991
PUR4_IDILO/429-586
PUR4_IDILO/824-968
PUR4_MANSM/431-591
PUR4_MANSM/825-971
PUR4_METFK/428-588
PUR4_METFK/822-964
PUR4_MOUSE/444-603
PUR4_MOUSE/847-990
PUR4_MYXXD/434-593
PUR4_MYXXD/825-972
PUR4_NEIG1/427-587
PUR4_NEIG1/817-983
PUR4_NEIMA/431-591
PUR4_NEIMA/821-995
PUR4_NEIMB/431-591
PUR4_NEIMB/821-995
PUR4_PASMU/431-591
PUR4_PASMU/825-971
PUR4_PHOLL/430-589
PUR4_PHOLL/821-968
PUR4_PHOPR/431-591
PUR4_PHOPR/824-974
PUR4_PSE14/429-589
PUR4_PSE14/826-972
PUR4_PSEA6/430-590
PUR4_PSEA6/821-968
PUR4_PSEAE/429-589
PUR4_PSEAE/825-972
PUR4_PSEF5/429-589
PUR4_PSEF5/825-972
PUR4_PSEHT/428-588
PUR4_PSEHT/824-968
PUR4_PSEPF/429-589
PUR4_PSEPF/825-971
PUR4_PSEPK/429-589
PUR4_PSEPK/825-973
PUR4_PSESM/429-589
PUR4_PSESM/826-971
PUR4_PSEU2/429-589
PUR4_PSEU2/826-972
PUR4_RALSO/469-629
PUR4_RALSO/871-1040
PUR4_SALCH/431-591
PUR4_SALCH/821-969
PUR4_SALPA/431-591
PUR4_SALPA/821-969
PUR4_SALTI/431-591
PUR4_SALTI/821-969
PUR4_SALTY/431-591
PUR4_SALTY/821-969
PUR4_SCHPO/437-596
PUR4_SCHPO/844-987
PUR4_SHEDO/429-589
PUR4_SHEDO/821-967
PUR4_SHEFN/429-589
PUR4_SHEFN/821-967
PUR4_SHEON/429-589
PUR4_SHEON/824-967
PUR4_SHESM/429-589
PUR4_SHESM/824-967
PUR4_SHESR/429-589
PUR4_SHESR/824-967
PUR4_SHIBS/431-591
PUR4_SHIBS/821-969
PUR4_SHIDS/431-591
PUR4_SHIDS/821-969
PUR4_SHISS/431-591
PUR4_SHISS/821-969
PUR4_SODGM/430-589
PUR4_SODGM/821-969
PUR4_VIBCH/431-591
PUR4_VIBCH/826-970
PUR4_VIBF1/432-592
PUR4_VIBF1/831-976
PUR4_VIBPA/431-591
PUR4_VIBPA/830-975
PUR4_VIBVU/431-591
PUR4_VIBVU/825-970
PUR4_VIBVY/431-591
PUR4_VIBVY/825-970
PUR4_XANAC/421-581
PUR4_XANAC/874-1025
PUR4_XANCP/421-581
PUR4_XANCP/874-1025
PUR4_XYLFA/421-581
PUR4_XYLFA/850-991
PUR4_XYLFT/421-581
PUR4_XYLFT/850-991
PUR4_YEAST/471-630
PUR4_YEAST/863-1007
PUR4_YERPA/430-590
PUR4_YERPA/822-969
PUR4_YERPE/430-590
PUR4_YERPE/822-969
PUR4_YERPN/430-590
PUR4_YERPN/822-969
PUR4_YERPS/430-590
PUR4_YERPS/822-969
PUR5_ACIAD/181-346
PUR5_ACIB3/181-347
PUR5_ACIB5/181-347
PUR5_ACIBC/181-347
PUR5_ACIBS/181-347
PUR5_ACIBT/181-347
PUR5_ACIBY/181-347
PUR5_ACTP2/175-343
PUR5_ACTPJ/175-343
PUR5_ACTSZ/175-343
PUR5_AERHH/176-343
PUR5_AERS4/176-343
PUR5_AGRRK/179-349
PUR5_AGRT5/179-349
PUR5_AGRVS/179-348
PUR5_ALCBS/177-340
PUR5_ALHEH/178-343
PUR5_ALISL/177-344
PUR5_ALKMQ/176-345
PUR5_ALKOO/173-341
PUR5_ALTMD/177-343
PUR5_ANAD2/173-342
PUR5_ANADE/173-342
PUR5_ANADF/173-339
PUR5_ANASK/173-342
PUR5_ANATD/171-341
PUR5_ARATH/222-389
PUR5_ARCFU/168-324
PUR5_AROAE/177-345
PUR5_AZOSB/181-350
PUR5_AZOVD/176-344
PUR5_BACA2/173-341
PUR5_BACAA/173-342
PUR5_BACAC/173-342
PUR5_BACAH/173-342
PUR5_BACAN/173-342
PUR5_BACC0/173-342
PUR5_BACC1/173-342
PUR5_BACC2/173-342
PUR5_BACC3/173-342
PUR5_BACC4/173-342
PUR5_BACC7/173-342
PUR5_BACCN/173-341
PUR5_BACCQ/173-342
PUR5_BACCR/173-342
PUR5_BACCZ/173-342
PUR5_BACHD/173-342
PUR5_BACHK/173-342
PUR5_BACLD/173-341
PUR5_BACP2/173-342
PUR5_BACSK/173-342
PUR5_BACSU/173-342
PUR5_BACWK/173-343
PUR5_BARHE/185-356
PUR5_BARQU/185-356
PUR5_BART1/185-355
PUR5_BEII9/177-348
PUR5_BIFA0/173-343
PUR5_BIFAA/173-344
PUR5_BIFLD/173-343
PUR5_BIFLO/173-343
PUR5_BIFLS/173-343
PUR5_BORA1/178-345
PUR5_BORBR/178-346
PUR5_BORPA/178-346
PUR5_BORPD/178-347
PUR5_BORPE/178-346
PUR5_BREBN/173-342
PUR5_BRUA1/183-354
PUR5_BRUA2/183-354
PUR5_BRUAB/183-354
PUR5_BRUC2/183-354
PUR5_BRUMB/183-354
PUR5_BRUME/183-354
PUR5_BRUO2/183-354
PUR5_BRUSI/183-354
PUR5_BRUSU/183-354
PUR5_BURA4/182-349
PUR5_BURCA/182-349
PUR5_BURCC/182-349
PUR5_BURCH/182-349
PUR5_BURCJ/182-349
PUR5_BURCM/182-349
PUR5_BURM1/182-349
PUR5_BURM7/182-349
PUR5_BURM9/182-349
PUR5_BURMA/182-349
PUR5_BURMS/182-349
PUR5_BURP0/182-349
PUR5_BURP1/182-349
PUR5_BURP6/182-349
PUR5_BURP8/186-353
PUR5_BURPP/186-352
PUR5_BURPS/182-349
PUR5_BURS3/182-349
PUR5_BURTA/182-349
PUR5_BURVG/182-349
PUR5_BURXL/186-352
PUR5_CALS8/171-341
PUR5_CARHZ/174-342
PUR5_CHRSD/184-353
PUR5_CHRVO/175-342
PUR5_CLOAB/171-332
PUR5_CLOB1/170-331
PUR5_CLOB6/170-331
PUR5_CLOBJ/170-331
PUR5_CLOBK/170-331
PUR5_CLOBL/170-331
PUR5_CLOBM/170-331
PUR5_CLOCE/172-340
PUR5_CLOK1/170-329
PUR5_CLOK5/170-329
PUR5_CLONN/170-329
PUR5_CLOP1/171-333
PUR5_CLOPE/171-333
PUR5_CLOPH/172-339
PUR5_CLOTE/170-331
PUR5_CLOTH/172-340
PUR5_COLP3/177-344
PUR5_COXBN/182-349
PUR5_COXBR/182-349
PUR5_COXBU/182-349
PUR5_CUPNH/181-348
PUR5_CUPPJ/181-348
PUR5_CUPTR/181-348
PUR5_CYAA5/170-339
PUR5_CYAP4/170-365
PUR5_CYAP7/170-340
PUR5_CYAP8/170-340
PUR5_DECAR/177-344
PUR5_DESAA/175-345
PUR5_DESDG/177-345
PUR5_DESHD/173-338
PUR5_DESHY/173-338
PUR5_DESPS/180-349
PUR5_DESVM/177-346
PUR5_DINSH/181-349
PUR5_ECO24/176-344
PUR5_ECO27/176-344
PUR5_ECO45/176-344
PUR5_ECO55/176-344
PUR5_ECO57/176-344
PUR5_ECO5E/176-344
PUR5_ECO7I/176-344
PUR5_ECO81/176-344
PUR5_ECO8A/176-344
PUR5_ECOBW/176-344
PUR5_ECODH/176-344
PUR5_ECOHS/176-344
PUR5_ECOL5/176-344
PUR5_ECOL6/176-344
PUR5_ECOLC/176-344
PUR5_ECOLI/176-344
PUR5_ECOLU/176-344
PUR5_ECOSE/176-344
PUR5_ECOSM/176-344
PUR5_ECOUT/176-344
PUR5_EDWI9/176-344
PUR5_ENT38/176-344
PUR5_ENTFA/173-340
PUR5_ENTS8/176-344
PUR5_ERWCT/176-344
PUR5_ERWT9/176-344
PUR5_ERYLH/181-350
PUR5_ESCF3/176-344
PUR5_EUBE2/172-340
PUR5_EUBR3/172-340
PUR5_EXIS2/173-341
PUR5_EXISA/173-341
PUR5_FINM2/173-339
PUR5_FUSNN/171-337
PUR5_GEOBB/176-342
PUR5_GEOKA/173-341
PUR5_GEOLS/176-344
PUR5_GEOMG/176-345
PUR5_GEOSF/176-343
PUR5_GEOSL/176-345
PUR5_GEOSM/176-342
PUR5_GEOSW/173-341
PUR5_GEOTN/173-342
PUR5_GEOUR/176-342
PUR5_GLOVI/170-336
PUR5_HAEI8/175-342
PUR5_HAEIE/175-342
PUR5_HAEIG/175-342
PUR5_HAEIN/175-342
PUR5_HAEPS/175-342
PUR5_HAES1/175-343
PUR5_HAES2/175-343
PUR5_HAHCH/179-346
PUR5_HAMD5/177-347
PUR5_IDILO/177-344
PUR5_JANSC/178-345
PUR5_KLEP3/176-344
PUR5_KLEP7/176-344
PUR5_LACAC/172-343
PUR5_LACDA/174-345
PUR5_LACDB/174-345
PUR5_LACF3/172-343
PUR5_LACH4/172-342
PUR5_LACLA/175-337
PUR5_LACLM/177-339
PUR5_LACRD/172-335
PUR5_LACRJ/172-335
PUR5_LACS1/172-343
PUR5_LACSS/168-339
PUR5_LARHH/174-341
PUR5_LAWIP/177-346
PUR5_LEPIC/176-344
PUR5_LEPIN/176-344
PUR5_LISIN/174-344
PUR5_LISMC/174-344
PUR5_LISMF/174-344
PUR5_LISMH/174-344
PUR5_LISMO/174-344
PUR5_LISW6/174-344
PUR5_LYSSC/173-343
PUR5_MACCJ/173-338
PUR5_MAGSM/183-351
PUR5_MANSM/175-343
PUR5_MARAV/177-342
PUR5_MESSB/192-363
PUR5_METAC/171-329
PUR5_METBF/171-329
PUR5_METBU/171-329
PUR5_METCA/179-345
PUR5_METFK/177-343
PUR5_METJA/166-333
PUR5_METKA/176-339
PUR5_METM5/167-333
PUR5_METM6/167-332
PUR5_METM7/167-333
PUR5_METMA/171-329
PUR5_METMP/167-333
PUR5_METNO/177-348
PUR5_METS3/166-331
PUR5_METS4/177-348
PUR5_METSB/177-348
PUR5_METTH/166-329
PUR5_METVS/167-331
PUR5_MICAN/170-341
PUR5_MOOTA/177-346
PUR5_MYXXD/173-343
PUR5_NEIG1/174-341
PUR5_NEIM0/174-341
PUR5_NEIMA/174-341
PUR5_NEIMB/174-341
PUR5_NEIMF/174-341
PUR5_NITEC/183-350
PUR5_NITEU/183-350
PUR5_NITHX/178-349
PUR5_NITMU/183-348
PUR5_NITOC/184-350
PUR5_NITWN/178-349
PUR5_NOVAD/181-349
PUR5_OCEIH/173-339
PUR5_OCHA4/187-358
PUR5_PARL1/183-354
PUR5_PASMU/175-343
PUR5_PECCP/176-344
PUR5_PELCD/177-344
PUR5_PHOLL/176-344
PUR5_PHOPR/177-344
PUR5_POLSJ/178-345
PUR5_PROM0/171-340
PUR5_PROM1/170-338
PUR5_PROM2/171-340
PUR5_PROM3/170-338
PUR5_PROM4/170-336
PUR5_PROM9/171-340
PUR5_PROMA/170-338
PUR5_PROMH/176-344
PUR5_PROMM/170-338
PUR5_PROMP/172-339
PUR5_PROMS/171-340
PUR5_PROMT/170-340
PUR5_PSE14/176-345
PUR5_PSEA6/177-343
PUR5_PSEA8/177-345
PUR5_PSEAB/177-345
PUR5_PSEAE/177-345
PUR5_PSEE4/176-345
PUR5_PSEF5/176-345
PUR5_PSEFS/176-345
PUR5_PSEHT/177-344
PUR5_PSEMY/176-345
PUR5_PSEP1/176-345
PUR5_PSEPF/176-345
PUR5_PSEPG/176-345
PUR5_PSEPK/176-345
PUR5_PSEPW/176-345
PUR5_PSESM/176-345
PUR5_PSEU2/176-345
PUR5_PSYA2/176-349
PUR5_PSYCK/176-349
PUR5_PYRAB/170-328
PUR5_PYRFU/170-327
PUR5_PYRHO/170-328
PUR5_PYRKO/171-329
PUR5_RALME/181-348
PUR5_RALSO/184-351
PUR5_RHIE6/179-349
PUR5_RHIEC/179-349
PUR5_RHIL3/179-349
PUR5_RHILE/179-349
PUR5_RHILO/193-364
PUR5_RHILW/179-349
PUR5_RHIME/179-348
PUR5_RHISN/179-348
PUR5_RHOBA/179-358
PUR5_RHOFD/181-348
PUR5_RHOPA/178-349
PUR5_RHOPB/178-348
PUR5_RHORT/192-361
PUR5_RHOS1/177-345
PUR5_RHOS4/177-345
PUR5_RHOS5/177-345
PUR5_RHOSK/177-345
PUR5_ROSDO/177-344
PUR5_SACD2/182-347
PUR5_SALCH/176-344
PUR5_SALDC/176-344
PUR5_SALHS/176-344
PUR5_SALPA/176-344
PUR5_SALPC/176-344
PUR5_SALPK/176-344
PUR5_SALSV/176-344
PUR5_SALTI/176-344
PUR5_SALTY/176-344
PUR5_SHEAM/176-343
PUR5_SHEB2/176-343
PUR5_SHEB5/176-343
PUR5_SHEB8/176-343
PUR5_SHEB9/176-343
PUR5_SHEDO/176-343
PUR5_SHEFN/176-343
PUR5_SHEHH/177-344
PUR5_SHELP/176-343
PUR5_SHEON/183-350
PUR5_SHEPA/177-344
PUR5_SHEPC/176-343
PUR5_SHEPW/177-344
PUR5_SHESA/176-343
PUR5_SHESH/176-343
PUR5_SHESM/176-343
PUR5_SHESR/176-343
PUR5_SHESW/176-343
PUR5_SHEWM/176-343
PUR5_SHIB3/176-344
PUR5_SHIBS/176-344
PUR5_SHIDS/176-344
PUR5_SHIF8/176-344
PUR5_SHIFL/176-344
PUR5_SHISS/176-344
PUR5_SILPO/177-344
PUR5_SILST/177-344
PUR5_SINMW/179-347
PUR5_SODGM/176-344
PUR5_SORC5/172-341
PUR5_SPHAL/181-349
PUR5_STAA1/173-339
PUR5_STAA2/173-339
PUR5_STAA3/173-339
PUR5_STAA8/173-339
PUR5_STAA9/173-339
PUR5_STAAB/173-339
PUR5_STAAC/173-339
PUR5_STAAE/173-339
PUR5_STAAM/173-339
PUR5_STAAN/173-339
PUR5_STAAR/173-339
PUR5_STAAS/173-339
PUR5_STAAT/173-339
PUR5_STAAW/173-339
PUR5_STACT/173-340
PUR5_STAEQ/173-339
PUR5_STAES/173-339
PUR5_STAHJ/173-339
PUR5_STAS1/173-338
PUR5_STRA1/175-340
PUR5_STRA3/175-340
PUR5_STRA5/175-340
PUR5_STRFR/2-171
PUR5_STRGC/175-340
PUR5_STRM5/181-351
PUR5_STRMK/181-351
PUR5_STRMU/175-340
PUR5_STRP1/175-340
PUR5_STRP2/175-340
PUR5_STRP3/175-340
PUR5_STRP4/175-340
PUR5_STRP6/175-340
PUR5_STRP7/175-340
PUR5_STRP8/175-340
PUR5_STRPB/175-340
PUR5_STRPC/184-349
PUR5_STRPD/175-340
PUR5_STRPF/175-340
PUR5_STRPG/175-340
PUR5_STRPI/175-340
PUR5_STRPJ/175-340
PUR5_STRPM/175-340
PUR5_STRPN/175-340
PUR5_STRPS/175-340
PUR5_STRPZ/175-340
PUR5_STRR6/175-340
PUR5_STRSU/175-340
PUR5_STRSV/175-340
PUR5_STRT1/174-339
PUR5_STRT2/174-339
PUR5_STRTD/174-339
PUR5_STRU0/175-340
PUR5_STRZJ/175-340
PUR5_STRZP/175-340
PUR5_STRZT/175-340
PUR5_SULSO/164-315
PUR5_SULTO/160-311
PUR5_SYMTH/177-350
PUR5_SYNAS/175-345
PUR5_SYNE7/170-339
PUR5_SYNJA/175-340
PUR5_SYNJB/175-339
PUR5_SYNP2/170-341
PUR5_SYNP6/170-339
PUR5_SYNPW/170-337
PUR5_SYNPX/170-340
PUR5_SYNR3/170-339
PUR5_SYNS3/170-339
PUR5_SYNS9/170-338
PUR5_SYNSC/170-339
PUR5_SYNWW/176-345
PUR5_SYNY3/170-340
PUR5_TERTT/181-348
PUR5_THEAC/166-329
PUR5_THEEB/170-338
PUR5_THEGJ/171-329
PUR5_THELT/172-337
PUR5_THEP3/169-336
PUR5_THEPX/169-336
PUR5_THETN/169-336
PUR5_THEVO/166-329
PUR5_THEYD/173-343
PUR5_THICR/178-345
PUR5_TOLAT/176-343
PUR5_VIBC3/177-344
PUR5_VIBCH/177-344
PUR5_VIBCM/177-344
PUR5_VIBF1/177-344
PUR5_VIBFM/177-344
PUR5_VIBHB/177-344
PUR5_VIBPA/177-344
PUR5_VIBSL/177-344
PUR5_VIBVU/177-344
PUR5_VIBVY/177-344
PUR5_VIGUN/222-388
PUR5_XANAC/170-340
PUR5_XANC5/170-339
PUR5_XANC8/170-340
PUR5_XANCB/170-340
PUR5_XANCP/170-340
PUR5_XANOM/170-339
PUR5_XANOP/170-339
PUR5_XANOR/170-339
PUR5_XYLFA/181-349
PUR5_XYLFT/181-350
PUR5_YERE8/176-344
PUR5_YERP3/176-344
PUR5_YERPA/176-344
PUR5_YERPB/176-344
PUR5_YERPE/176-344
PUR5_YERPG/176-344
PUR5_YERPN/176-344
PUR5_YERPP/176-344
PUR5_YERPS/176-344
PUR5_YERPY/176-344
PURL_ACAM1/202-359
PURL_ACAM1/604-754
PURL_ACICJ/199-355
PURL_ACICJ/564-705
PURL_AGRRK/202-358
PURL_AGRRK/570-712
PURL_AGRT5/233-388
PURL_AGRT5/600-744
PURL_AGRVS/202-357
PURL_AGRVS/570-712
PURL_ALKMQ/194-349
PURL_ALKMQ/565-708
PURL_ANAD2/198-354
PURL_ANAD2/573-725
PURL_ANADE/198-354
PURL_ANADE/573-725
PURL_ANADF/198-354
PURL_ANADF/573-724
PURL_ANASK/198-354
PURL_ANASK/573-725
PURL_ANAVT/202-358
PURL_ANAVT/600-747
PURL_ANOFW/206-362
PURL_ANOFW/574-712
PURL_AQUAE/193-349
PURL_AQUAE/572-718
PURL_ARCFU/233-390
PURL_ARCFU/608-743
PURL_AZOC5/201-357
PURL_AZOC5/568-710
PURL_BACA2/206-362
PURL_BACA2/575-712
PURL_BACAA/206-362
PURL_BACAA/575-713
PURL_BACAC/206-362
PURL_BACAC/575-713
PURL_BACAH/206-362
PURL_BACAH/575-713
PURL_BACAN/206-362
PURL_BACAN/575-713
PURL_BACC0/206-362
PURL_BACC0/575-713
PURL_BACC1/206-362
PURL_BACC1/575-713
PURL_BACC2/206-362
PURL_BACC2/575-713
PURL_BACC3/206-362
PURL_BACC3/575-713
PURL_BACC4/206-362
PURL_BACC4/575-713
PURL_BACC7/206-362
PURL_BACC7/575-713
PURL_BACCN/206-362
PURL_BACCN/575-713
PURL_BACCQ/206-362
PURL_BACCQ/575-713
PURL_BACCR/206-362
PURL_BACCR/575-713
PURL_BACCZ/206-362
PURL_BACCZ/575-713
PURL_BACHD/206-362
PURL_BACHD/576-714
PURL_BACHK/206-362
PURL_BACHK/575-713
PURL_BACLD/206-362
PURL_BACLD/575-712
PURL_BACP2/206-361
PURL_BACP2/575-713
PURL_BACSK/206-362
PURL_BACSK/575-712
PURL_BACSU/206-362
PURL_BACSU/575-712
PURL_BACWK/206-362
PURL_BACWK/575-713
PURL_BARBK/202-357
PURL_BARBK/570-712
PURL_BARHE/202-357
PURL_BARHE/570-711
PURL_BARQU/202-358
PURL_BARQU/570-711
PURL_BART1/203-358
PURL_BART1/570-711
PURL_BEII9/200-356
PURL_BEII9/567-708
PURL_BRAJA/201-356
PURL_BRAJA/567-709
PURL_BRASB/201-356
PURL_BRASB/567-709
PURL_BRASO/201-356
PURL_BRASO/567-709
PURL_BRUA1/202-358
PURL_BRUA1/570-711
PURL_BRUA2/202-358
PURL_BRUA2/570-711
PURL_BRUAB/202-358
PURL_BRUAB/570-711
PURL_BRUC2/202-358
PURL_BRUC2/570-711
PURL_BRUMB/202-358
PURL_BRUMB/570-711
PURL_BRUME/202-358
PURL_BRUME/570-711
PURL_BRUO2/202-358
PURL_BRUO2/570-711
PURL_BRUSI/202-358
PURL_BRUSI/570-711
PURL_BRUSU/202-358
PURL_BRUSU/570-711
PURL_CALMQ/184-337
PURL_CALMQ/555-697
PURL_CAMC1/199-355
PURL_CAMC1/567-704
PURL_CAMC5/199-355
PURL_CAMC5/567-704
PURL_CAMHC/199-355
PURL_CAMJ8/198-354
PURL_CAMJ8/566-707
PURL_CAMJD/198-354
PURL_CAMJD/566-707
PURL_CAMJE/198-354
PURL_CAMJE/554-707
PURL_CAMJJ/198-354
PURL_CAMJJ/554-707
PURL_CAMJR/198-354
PURL_CAMJR/566-707
PURL_CAMLR/198-354
PURL_CAMLR/566-704
PURL_CARHZ/192-348
PURL_CARHZ/559-702
PURL_CAUCR/204-360
PURL_CAUCR/573-711
PURL_CHLCH/202-363
PURL_CHLCH/581-732
PURL_CHLTE/201-362
PURL_CHLTE/580-730
PURL_CORA7/214-371
PURL_CORA7/585-735
PURL_CORAM/214-371
PURL_CORAM/587-727
PURL_COREF/215-372
PURL_COREF/590-728
PURL_CORGB/215-372
PURL_CORGB/588-726
PURL_CORGL/215-372
PURL_CORGL/588-726
PURL_CORJK/213-370
PURL_CORJK/602-747
PURL_CYAP4/202-358
PURL_CYAP4/600-749
PURL_DEIRA/198-354
PURL_DEIRA/572-720
PURL_ENTFA/204-362
PURL_ENTFA/575-711
PURL_ERYLH/197-353
PURL_ERYLH/571-726
PURL_EXISA/206-362
PURL_EXISA/575-711
PURL_FRASC/211-374
PURL_FRASC/594-736
PURL_FRASN/219-382
PURL_FRASN/599-743
PURL_GEOKA/206-362
PURL_GEOKA/575-712
PURL_GEOSW/206-362
PURL_GEOSW/575-711
PURL_GEOTN/206-362
PURL_GEOTN/575-712
PURL_GLOVI/203-358
PURL_GLOVI/593-737
PURL_GLUOX/198-354
PURL_GLUOX/570-707
PURL_GRABC/198-354
PURL_GRABC/563-699
PURL_HALLT/203-356
PURL_HALLT/597-736
PURL_HALMA/191-346
PURL_HALMA/555-698
PURL_HALS3/187-340
PURL_HALS3/550-677
PURL_HALSA/187-340
PURL_HALSA/550-677
PURL_HALWD/201-354
PURL_HALWD/563-695
PURL_HELHP/211-366
PURL_HELHP/578-716
PURL_IGNH4/182-337
PURL_IGNH4/550-688
PURL_JANSC/199-355
PURL_JANSC/562-697
PURL_LACAC/206-364
PURL_LACAC/577-714
PURL_LACC3/205-363
PURL_LACC3/574-711
PURL_LACCA/207-365
PURL_LACCA/576-713
PURL_LACDA/205-363
PURL_LACDA/576-713
PURL_LACDB/205-363
PURL_LACDB/576-713
PURL_LACF3/205-363
PURL_LACF3/576-713
PURL_LACH4/207-364
PURL_LACH4/577-716
PURL_LACLA/206-364
PURL_LACLA/579-717
PURL_LACLC/206-364
PURL_LACLC/579-717
PURL_LACLM/206-364
PURL_LACLM/579-717
PURL_LACLS/206-364
PURL_LACLS/579-717
PURL_LACPL/207-365
PURL_LACPL/577-714
PURL_LACRD/205-363
PURL_LACRD/576-712
PURL_LACRJ/205-363
PURL_LACRJ/576-712
PURL_LACS1/205-363
PURL_LACS1/576-713
PURL_LACSS/205-363
PURL_LACSS/576-713
PURL_LEIXX/219-376
PURL_LEIXX/594-743
PURL_LEPBA/201-357
PURL_LEPBA/582-724
PURL_LEPBJ/201-356
PURL_LEPBJ/576-722
PURL_LEPBL/201-356
PURL_LEPBL/576-722
PURL_LEPBP/201-357
PURL_LEPBP/582-724
PURL_LEPIC/201-357
PURL_LEPIC/576-721
PURL_LEPIN/201-357
PURL_LEPIN/576-721
PURL_LEUMM/205-363
PURL_LEUMM/574-711
PURL_LISIN/205-363
PURL_LISIN/576-715
PURL_LISMC/205-363
PURL_LISMC/576-715
PURL_LISMF/205-363
PURL_LISMF/576-715
PURL_LISMH/205-363
PURL_LISMH/576-715
PURL_LISMO/205-363
PURL_LISMO/576-715
PURL_LISW6/205-363
PURL_LISW6/576-715
PURL_MACCJ/206-362
PURL_MESSB/202-357
PURL_MESSB/569-716
PURL_META3/192-347
PURL_META3/562-704
PURL_METAC/185-342
PURL_METAC/552-690
PURL_METBF/185-342
PURL_METBF/553-690
PURL_METJA/192-346
PURL_METJA/563-706
PURL_METKA/186-343
PURL_METKA/557-701
PURL_METMA/185-342
PURL_METMA/552-690
PURL_METS3/186-343
PURL_METS3/548-694
PURL_METS5/189-338
PURL_METS5/541-681
PURL_METSB/201-357
PURL_METSB/568-710
PURL_METST/187-343
PURL_METST/548-696
PURL_METTH/186-342
PURL_METTH/548-692
PURL_METTM/186-342
PURL_METTM/548-691
PURL_METTP/215-381
PURL_METTP/599-743
PURL_MOOTA/194-349
PURL_MOOTA/564-706
PURL_MYCA1/222-380
PURL_MYCA1/599-742
PURL_MYCA9/214-376
PURL_MYCA9/595-738
PURL_MYCBO/211-369
PURL_MYCBO/588-731
PURL_MYCBP/211-369
PURL_MYCBP/588-731
PURL_MYCBT/211-369
PURL_MYCBT/588-731
PURL_MYCGI/214-388
PURL_MYCGI/607-752
PURL_MYCLB/211-369
PURL_MYCLB/588-731
PURL_MYCLE/211-369
PURL_MYCLE/588-731
PURL_MYCPA/222-380
PURL_MYCPA/599-742
PURL_MYCTA/211-369
PURL_MYCTA/588-731
PURL_MYCTU/211-369
PURL_MYCTU/588-731
PURL_MYCVP/214-375
PURL_MYCVP/594-735
PURL_NATPD/193-346
PURL_NATPD/554-690
PURL_NITHX/202-357
PURL_NITHX/568-711
PURL_NITSB/201-357
PURL_NITSB/571-709
PURL_NITWN/203-358
PURL_NITWN/569-711
PURL_NOCFA/214-375
PURL_NOCFA/594-737
PURL_NOCSJ/216-373
PURL_NOCSJ/591-728
PURL_NOSP7/203-358
PURL_NOSP7/604-752
PURL_NOSS1/200-356
PURL_NOSS1/605-752
PURL_NOVAD/198-353
PURL_NOVAD/572-718
PURL_OCEIH/206-361
PURL_OCEIH/575-714
PURL_OCHA4/202-358
PURL_OCHA4/570-712
PURL_PARDP/199-354
PURL_PARDP/562-697
PURL_PARL1/201-357
PURL_PARL1/568-712
PURL_PELLD/202-363
PURL_PELLD/581-731
PURL_PELUB/197-352
PURL_PELUB/564-707
PURL_PETMO/192-345
PURL_PETMO/562-704
PURL_PICTO/212-368
PURL_PICTO/584-702
PURL_PROAC/211-368
PURL_PROAC/584-727
PURL_PROM0/204-360
PURL_PROM0/603-753
PURL_PROM1/221-373
PURL_PROM1/617-787
PURL_PROM2/204-360
PURL_PROM2/603-748
PURL_PROM3/199-354
PURL_PROM3/602-759
PURL_PROM5/204-360
PURL_PROM5/604-748
PURL_PROM9/204-360
PURL_PROM9/604-748
PURL_PROMA/209-361
PURL_PROMA/603-763
PURL_PROMM/199-354
PURL_PROMM/602-757
PURL_PROMP/204-360
PURL_PROMP/604-743
PURL_PROMS/204-360
PURL_PROMS/603-753
PURL_PROMT/219-373
PURL_PROMT/617-774
PURL_PYRAB/184-341
PURL_PYRAB/543-680
PURL_PYRAE/185-339
PURL_PYRAE/546-663
PURL_PYRAR/185-339
PURL_PYRAR/546-659
PURL_PYRCJ/185-337
PURL_PYRCJ/544-657
PURL_PYRFU/184-341
PURL_PYRFU/543-679
PURL_PYRHO/184-341
PURL_PYRHO/543-681
PURL_PYRIL/185-337
PURL_PYRIL/544-674
PURL_PYRKO/184-341
PURL_PYRKO/544-684
PURL_RENSM/222-379
PURL_RENSM/597-743
PURL_RHIE6/202-358
PURL_RHIE6/570-712
PURL_RHIEC/202-358
PURL_RHIEC/570-713
PURL_RHIFR/202-357
PURL_RHIFR/569-714
PURL_RHIL3/202-358
PURL_RHIL3/570-713
PURL_RHILO/202-357
PURL_RHILO/569-718
PURL_RHILW/202-358
PURL_RHILW/570-713
PURL_RHIME/202-357
PURL_RHIME/570-713
PURL_RHISN/202-357
PURL_RHISN/569-713
PURL_RHOE4/215-377
PURL_RHOE4/596-739
PURL_RHOOB/215-376
PURL_RHOOB/595-738
PURL_RHOP2/201-357
PURL_RHOP2/568-710
PURL_RHOP5/202-358
PURL_RHOP5/569-711
PURL_RHOPA/201-357
PURL_RHOPA/568-710
PURL_RHOPB/201-357
PURL_RHOPB/568-709
PURL_RHOPS/201-357
PURL_RHOPS/568-710
PURL_RHOPT/201-357
PURL_RHOPT/568-710
PURL_RHORT/205-361
PURL_RHORT/572-716
PURL_RHOS4/199-354
PURL_RHOS4/562-697
PURL_RHOS5/199-354
PURL_RHOS5/562-699
PURL_RHOSK/199-354
PURL_RHOSK/562-697
PURL_RHOSR/215-376
PURL_RHOSR/595-738
PURL_ROSDO/199-354
PURL_ROSDO/562-697
PURL_SALRD/205-361
PURL_SALRD/580-729
PURL_SILPO/199-354
PURL_SILPO/562-697
PURL_SILST/199-354
PURL_SILST/564-699
PURL_SINMW/202-357
PURL_SINMW/569-714
PURL_STAA1/206-362
PURL_STAA1/569-700
PURL_STAA2/206-362
PURL_STAA2/569-700
PURL_STAA3/206-362
PURL_STAA3/569-700
PURL_STAA8/206-362
PURL_STAA8/569-700
PURL_STAA9/206-362
PURL_STAA9/569-700
PURL_STAAB/206-362
PURL_STAAB/569-700
PURL_STAAC/206-362
PURL_STAAC/569-700
PURL_STAAE/206-362
PURL_STAAE/569-700
PURL_STAAM/206-362
PURL_STAAM/569-700
PURL_STAAN/206-362
PURL_STAAN/569-700
PURL_STAAR/206-362
PURL_STAAR/569-700
PURL_STAAS/206-362
PURL_STAAS/569-700
PURL_STAAT/206-362
PURL_STAAT/569-700
PURL_STAAW/206-362
PURL_STAAW/569-700
PURL_STACT/206-362
PURL_STACT/569-701
PURL_STAEQ/206-362
PURL_STAEQ/569-699
PURL_STAES/206-362
PURL_STAES/569-699
PURL_STAHJ/206-362
PURL_STAHJ/569-701
PURL_STAS1/206-362
PURL_STAS1/569-702
PURL_STRAW/213-370
PURL_STRAW/588-730
PURL_STRCO/213-370
PURL_STRCO/588-730
PURL_SULAC/190-338
PURL_SULAC/543-684
PURL_SULDN/205-361
PURL_SULDN/575-712
PURL_SULIA/190-338
PURL_SULIA/546-685
PURL_SULIK/190-338
PURL_SULIK/546-685
PURL_SULIL/190-338
PURL_SULIL/546-685
PURL_SULIM/190-338
PURL_SULIM/546-685
PURL_SULIN/190-338
PURL_SULIN/546-685
PURL_SULIY/190-338
PURL_SULIY/546-685
PURL_SULNB/206-362
PURL_SULNB/576-717
PURL_SULSO/190-339
PURL_SULSO/542-685
PURL_SULTO/190-337
PURL_SULTO/547-681
PURL_SYMTH/196-354
PURL_SYMTH/593-740
PURL_SYNE7/202-358
PURL_SYNE7/596-748
PURL_SYNJA/198-353
PURL_SYNJA/595-739
PURL_SYNJB/196-351
PURL_SYNJB/597-740
PURL_SYNP6/202-358
PURL_SYNP6/596-748
PURL_SYNPW/193-348
PURL_SYNPW/583-737
PURL_SYNPX/200-355
PURL_SYNPX/587-738
PURL_SYNS9/201-356
PURL_SYNS9/588-740
PURL_SYNSC/201-356
PURL_SYNSC/588-740
PURL_SYNY3/198-354
PURL_SYNY3/594-739
PURL_THEAC/221-377
PURL_THEAC/595-733
PURL_THEEB/200-356
PURL_THEEB/579-732
PURL_THEFY/214-368
PURL_THEFY/598-739
PURL_THEGJ/184-340
PURL_THEGJ/543-683
PURL_THELT/193-348
PURL_THELT/556-698
PURL_THEMA/170-325
PURL_THENV/185-337
PURL_THENV/544-663
PURL_THEP3/193-349
PURL_THEP3/563-706
PURL_THEPX/193-349
PURL_THEPX/563-706
PURL_THERP/196-348
PURL_THERP/567-712
PURL_THESM/184-341
PURL_THESM/545-685
PURL_THET2/194-346
PURL_THET2/559-699
PURL_THET8/194-346
PURL_THET8/559-699
PURL_THETN/193-349
PURL_THETN/563-705
PURL_THEVO/221-377
PURL_THEVO/597-734
PURL_TROW8/225-382
PURL_TROW8/594-737
PURL_TROWT/225-382
PURL_TROWT/594-737
PURL_WOLSU/201-357
PURL_WOLSU/571-709
PURL_ZYMMO/201-357
PURL_ZYMMO/571-711
Q00SW9_OSTTA/582-758
Q00X08_OSTTA/212-415
Q016J3_OSTTA/607-749
Q01R77_SOLUE/171-323
Q01RS7_SOLUE/185-355
Q01S94_SOLUE/175-326
Q01TY5_SOLUE/204-360
Q01TY5_SOLUE/571-717
Q01XD1_SOLUE/135-306
Q02AU6_SOLUE/155-287
Q02KC7_PSEAB/168-344
Q02RN7_PSEAB/429-589
Q02RN7_PSEAB/825-972
Q02SL8_PSEAB/150-301
Q02Y61_LACLS/175-337
Q037V1_LACC3/169-332
Q03E79_PEDPA/203-361
Q03E79_PEDPA/573-710
Q03E81_PEDPA/173-342
Q03N00_STRTD/439-592
Q03Y87_LEUMM/174-339
Q04EU3_OENOB/210-367
Q04EU3_OENOB/579-717
Q04EU4_OENOB/151-317
Q04N24_STRP2/439-592
Q04PS9_LEPBJ/138-282
Q04QQ7_LEPBJ/176-344
Q053X2_LEPBL/176-344
Q055K0_LEPBL/138-282
Q05Q74_9SYNE/170-338
Q05U99_9SYNE/476-654
Q05UV2_9SYNE/205-360
Q05UV2_9SYNE/595-747
Q05ZB7_9SYNE/170-338
Q062G5_9SYNE/201-356
Q062G5_9SYNE/588-740
Q062J1_9SYNE/151-309
Q063C9_9SYNE/500-675
Q07LG7_RHOP5/178-348
Q07MT3_RHOP5/149-303
Q07S86_RHOP5/173-327
Q081V7_SHEFN/161-314
Q086C2_SHEFN/148-304
Q089T2_SHEFN/169-338
Q08VK0_STIAD/170-350
Q08XM8_STIAD/438-598
Q08XM8_STIAD/830-978
Q08ZV2_STIAD/428-598
Q09BH3_STIAD/148-294
Q0A5S3_ALHEH/429-589
Q0A5S3_ALHEH/821-967
Q0A6Y2_ALHEH/157-318
Q0A731_ALHEH/176-329
Q0ABQ2_ALHEH/147-306
Q0AD59_NITEC/149-308
Q0AJP3_NITEC/428-589
Q0AJP3_NITEC/824-977
Q0ANC0_MARMM/171-349
Q0APG5_MARMM/153-305
Q0AQ98_MARMM/184-346
Q0AQW7_MARMM/201-357
Q0AQW7_MARMM/570-711
Q0ATX4_SYNWW/126-304
Q0AUY8_SYNWW/198-345
Q0B6G5_BURCM/178-356
Q0BEG5_BURCM/463-623
Q0BEG5_BURCM/860-1032
Q0BID3_BURCM/153-302
Q0BK33_FRATO/431-591
Q0BK33_FRATO/824-965
Q0BNF0_FRATO/176-347
Q0BQG7_GRABC/222-388
Q0BTF2_GRABC/164-312
Q0BZA9_HYPNA/555-727
Q0BZY5_HYPNA/180-342
Q0C0V0_HYPNA/209-363
Q0C0V0_HYPNA/577-724
Q0C317_HYPNA/149-292
Q0CAP5_ASPTN/449-606
Q0CAP5_ASPTN/867-1020
Q0CH68_ASPTN/622-804
Q0EZV6_9PROT/167-319
Q0F057_9PROT/407-566
Q0F057_9PROT/802-949
Q0F0S7_9PROT/179-349
Q0F396_9PROT/148-274
Q0FG91_9RHOB/200-356
Q0FG91_9RHOB/563-698
Q0FGC2_9RHOB/180-347
Q0FH81_9RHOB/210-377
Q0FK74_9RHOB/201-356
Q0FK74_9RHOB/564-699
Q0FR95_9RHOB/173-326
Q0FT61_9RHOB/550-720
Q0G6F4_9RHIZ/182-353
Q0G814_9RHIZ/201-356
Q0G814_9RHIZ/568-710
Q0HJ80_SHESM/165-318
Q0HL86_SHESM/148-304
Q0HUQ3_SHESR/165-318
Q0HXI9_SHESR/148-304
Q0I3N4_HAES1/152-318
Q0IDK6_SYNS3/508-707
Q0IE80_SYNS3/205-360
Q0IE80_SYNS3/595-750
Q0JH25_ORYSJ/311-456
Q0K4H9_CUPNH/172-350
Q0K6Z2_CUPNH/208-363
Q0KAB7_CUPNH/184-302
Q0KBH8_CUPNH/453-613
Q0KBH8_CUPNH/850-1021
Q0P896_CAMJE/172-328
Q0PAP1_CAMJE/154-303
Q0PQQ1_9GAMM/341-424
Q0PQT5_9GAMM/17-163
Q0Q7I1_CAMJJ/172-328
Q0RB35_FRAAA/245-408
Q0RB35_FRAAA/628-770
Q0RD69_FRAAA/156-315
Q0RD85_FRAAA/335-447
Q0RN43_FRAAA/192-344
Q0RPQ8_FRAAA/190-344
Q0RTC3_FRAAA/375-486
Q0RUD2_FRAAA/191-370
Q0S2F3_RHOSR/135-256
Q0S760_RHOSR/180-349
Q0S7T0_RHOSR/192-345
Q0SBF2_RHOSR/347-435
Q0SR62_CLOPS/165-343
Q0SV50_CLOPS/171-333
Q0SV54_CLOPS/441-594
Q0T1F7_SHIF8/151-301
Q0T1W3_SHIF8/483-643
Q0T1W3_SHIF8/873-1021
Q0T7H2_SHIF8/150-303
Q0TEE7_ECOL5/165-315
Q0TKM4_ECOL5/150-303
Q0TNJ3_CLOP1/165-343
Q0TTB6_CLOP1/441-594
Q0UBL3_PHANO/1004-1164
Q0UBL3_PHANO/1414-1567
Q0UEC5_PHANO/582-752
Q0VNS5_ALCBS/544-725
Q0VRG5_ALCBS/422-582
Q0VRG5_ALCBS/818-965
Q0W0B0_UNCMA/230-383
Q0W120_UNCMA/148-299
Q0W3N1_UNCMA/166-325
Q0W3P5_UNCMA/165-300
Q0W6Q0_UNCMA/165-317
Q0W8Z1_UNCMA/435-588
Q0W8Z1_UNCMA/824-968
Q0YQH3_9CHLB/202-363
Q0YQH3_9CHLB/581-731
Q0YSG6_9CHLB/163-334
Q0YTF3_9CHLB/171-329
Q0YUW1_9CHLB/173-326
Q10VI8_TRIEI/585-755
Q110U7_TRIEI/171-332
Q111N1_TRIEI/199-355
Q111N1_TRIEI/597-745
Q117W0_TRIEI/194-346
Q11S39_CYTH3/163-326
Q11UH9_CYTH3/380-536
Q11UH9_CYTH3/764-909
Q11YU7_CYTH3/180-379
Q123D4_POLSJ/153-314
Q12AE0_POLSJ/444-603
Q12AE0_POLSJ/872-1047
Q12CQ2_POLSJ/179-357
Q12Q41_SHEDO/148-304
Q12SQ1_SHEDO/169-344
Q12U75_METBU/162-309
Q12UE9_METBU/185-341
Q12UE9_METBU/552-690
Q12V38_METBU/229-382
Q12WI8_METBU/163-304
Q135Q7_RHOPS/178-348
Q136T3_RHOPS/149-302
Q13BX3_RHOPS/173-327
Q13HK1_BURXL/174-326
Q13U62_BURXL/156-305
Q13WJ6_BURXL/177-305
Q13Z03_BURXL/465-625
Q13Z03_BURXL/864-1035
Q14FS3_FRAT1/431-591
Q14FS3_FRAT1/824-965
Q14HV4_FRAT1/176-347
Q15W96_PSEA6/148-302
Q16SB2_AEDAE/618-783
Q16SB2_AEDAE/982-1150
Q16XK1_AEDAE/214-387
Q173K3_AEDAE/95-267
Q17A67_AEDAE/446-607
Q17A67_AEDAE/853-1002
Q17ZI3_HELAH/158-311
Q18CW2_CLOD6/173-330
Q18CW3_CLOD6/448-601
Q18DQ7_HALWD/138-285
Q18GW9_HALWD/181-339
Q1AHA4_VIBHA/177-344
Q1ASC8_RUBXD/147-299
Q1AX51_RUBXD/113-290
Q1AXB4_RUBXD/174-340
Q1AXB6_RUBXD/195-351
Q1AXB6_RUBXD/564-705
Q1B1B8_MYCSS/172-333
Q1B384_MYCSS/218-379
Q1B384_MYCSS/598-745
Q1B392_MYCSS/179-348
Q1BA43_MYCSS/181-333
Q1BAP3_MYCSS/161-304
Q1BH76_BURCA/463-623
Q1BH76_BURCA/860-1032
Q1BR51_BURCA/178-356
Q1BZ94_BURCA/153-302
Q1C4I6_YERPA/150-304
Q1C7T4_YERPA/169-344
Q1CJ70_YERPN/169-344
Q1CL90_YERPN/150-304
Q1CVB2_HELPH/158-311
Q1CXQ9_MYXXD/148-293
Q1GGD9_SILST/549-720
Q1GR16_SPHAL/206-362
Q1GR16_SPHAL/574-715
Q1GRI7_SPHAL/150-303
Q1H3U4_METFK/146-301
Q1HR64_AEDAE/95-267
Q1I5L4_PSEE4/429-589
Q1I5L4_PSEE4/825-972
Q1IEK9_PSEE4/168-344
Q1IFL8_PSEE4/150-299
Q1IHF6_ACIBL/155-296
Q1IHM8_ACIBL/206-362
Q1IHM8_ACIBL/578-728
Q1IM88_ACIBL/181-349
Q1IQZ5_ACIBL/176-328
Q1IVJ6_ACIBL/139-320
Q1IXX3_DEIGD/184-352
Q1J2B7_DEIGD/199-355
Q1J2B7_DEIGD/573-718
Q1J409_SPHAL/175-328
Q1J938_STRPF/455-608
Q1JE82_STRPB/455-608
Q1JJ85_STRPD/455-608
Q1JP38_STRPC/455-608
Q1JVN6_DESAC/176-342
Q1JW21_DESAC/163-319
Q1JXC5_DESAC/147-326
Q1JZ46_DESAC/439-588
Q1JZ46_DESAC/823-968
Q1KZU2_9BRAD/171-325
Q1KZW1_9BRAD/173-327
Q1LGJ8_RALME/177-356
Q1LIV7_RALME/152-307
Q1LM77_RALME/453-613
Q1LM77_RALME/852-1021
Q1LN53_RALME/175-328
Q1LNW0_RALME/195-349
Q1LSN3_BAUCH/151-304
Q1LU14_BAUCH/188-356
Q1LU83_BAUCH/432-589
Q1LU83_BAUCH/825-971
Q1MLK2_RHIL3/158-300
Q1MQP2_LAWIP/160-312
Q1MR06_LAWIP/440-592
Q1MR06_LAWIP/825-968
Q1MYA3_9GAMM/427-586
Q1MYA3_9GAMM/822-970
Q1N2P0_9GAMM/151-289
Q1N6V5_9GAMM/177-344
Q1N9K0_9SPHN/177-346
Q1N9U9_9SPHN/147-289
Q1NBB5_9SPHN/201-357
Q1NBB5_9SPHN/576-700
Q1NJY3_9DELT/446-598
Q1NJY3_9DELT/830-977
Q1NM90_9DELT/243-354
Q1NML7_9DELT/246-354
Q1NMW0_9DELT/160-319
Q1NNZ0_9DELT/200-368
Q1NPP7_9DELT/140-320
Q1NV35_9DELT/140-320
Q1NVR5_9DELT/243-354
Q1NX22_9DELT/200-368
Q1NYC6_9DELT/446-598
Q1NYC6_9DELT/830-977
Q1PKA1_PROMA/172-340
Q1PL40_PROMA/527-722
Q1PUL1_9BACT/182-357
Q1Q1A8_9BACT/185-324
Q1Q6R1_9BACT/406-561
Q1Q6R1_9BACT/785-931
Q1Q832_PSYCK/160-275
Q1QEB1_PSYCK/460-631
Q1QEB1_PSYCK/877-1014
Q1QMB3_NITHX/149-304
Q1QUD0_CHRSD/151-303
Q1QZB0_CHRSD/441-600
Q1QZB0_CHRSD/838-983
Q1R085_CHRSD/167-343
Q1R7W9_ECOUT/165-315
Q1RB29_ECOUT/171-347
Q1RFC3_ECOUT/150-303
Q1UZJ1_PELUB/197-352
Q1UZJ1_PELUB/564-707
Q1V2C1_PELUB/175-336
Q1VAH9_VIBAL/431-591
Q1VAH9_VIBAL/826-970
Q1VAJ8_VIBAL/149-306
Q1VEV9_VIBAL/177-344
Q1VSF0_9FLAO/168-344
Q1VSJ4_9FLAO/180-382
Q1VW30_9FLAO/164-331
Q1W0G8_9FLAO/381-535
Q1W0G8_9FLAO/767-907
Q1YEA6_MOBAS/222-378
Q1YEA6_MOBAS/590-731
Q1YIB8_MOBAS/177-348
Q1YP66_9GAMM/177-345
Q1YPA6_9GAMM/169-349
Q1YSE3_9GAMM/427-585
Q1YSE3_9GAMM/823-965
Q1YU39_9GAMM/130-283
Q1YYQ4_PHOPR/177-344
Q1Z7N4_PHOPR/150-308
Q1Z7P5_PHOPR/431-591
Q1Z7P5_PHOPR/824-974
Q1Z7V6_PHOPR/167-345
Q1Z836_PHOPR/158-309
Q1Z9P0_PHOPR/146-323
Q1ZE28_9GAMM/177-344
Q1ZF08_9GAMM/151-308
Q1ZFJ3_9GAMM/173-343
Q1ZGM8_9GAMM/175-326
Q1ZI19_9GAMM/431-590
Q1ZI19_9GAMM/828-971
Q1ZJJ6_PHOAS/177-344
Q1ZPR5_PHOAS/150-306
Q1ZPS6_PHOAS/431-591
Q1ZPS6_PHOAS/826-974
Q1ZRX7_PHOAS/167-343
Q1ZT05_PHOAS/169-322
Q20143_CAEEL/595-766
Q20XQ8_RHOPB/170-323
Q20ZZ3_RHOPB/173-326
Q214H1_RHOPB/162-318
Q21F21_SACD2/148-318
Q21KN9_SACD2/425-584
Q21KN9_SACD2/817-963
Q21R05_RHOFD/180-333
Q21UJ8_RHOFD/188-365
Q21VR6_RHOFD/489-660
Q21VR6_RHOFD/890-1064
Q21Y09_RHOFD/582-759
Q221M3_RHOFD/152-319
Q24QG9_DESHY/451-604
Q24QG9_DESHY/852-990
Q24UM9_DESHY/158-307
Q26D04_FLABB/379-535
Q26D04_FLABB/770-906
Q26FH9_FLABB/182-384
Q28LN4_JANSC/548-711
Q28X55_DROPS/214-387
Q29PN1_DROPS/451-612
Q29PN1_DROPS/857-1003
Q29XV0_CAMJE/172-328
Q2A1C5_FRATH/431-591
Q2A1C5_FRATH/824-965
Q2A534_FRATH/176-347
Q2AC38_9BURK/149-313
Q2B0S7_9BACI/206-362
Q2B0S7_9BACI/575-713
Q2BAC9_9BACI/137-315
Q2BBU2_9BACI/188-357
Q2BH19_9GAMM/29-196
Q2BK68_9GAMM/431-591
Q2BK68_9GAMM/826-974
Q2BM01_9GAMM/152-303
Q2BN38_9GAMM/174-326
Q2C168_9GAMM/177-344
Q2C506_9GAMM/169-322
Q2C5S9_9GAMM/167-262
Q2C6A5_9GAMM/150-306
Q2C6B7_9GAMM/431-591
Q2C6B7_9GAMM/826-974
Q2CA02_9RHOB/199-354
Q2CA02_9RHOB/562-697
Q2CDC3_9RHOB/176-343
Q2CK67_9RHOB/544-711
Q2EF77_PSECL/176-345
Q2FN19_METHJ/168-311
Q2FN60_METHJ/161-311
Q2FPN0_METHJ/436-590
Q2FPN0_METHJ/819-955
Q2FPN1_METHJ/229-379
Q2FSV9_METHJ/140-273
Q2FT49_METHJ/169-327
Q2G9G0_NOVAD/156-266
Q2GCW2_NEOSM/441-593
Q2GEF0_NEOSM/153-292
Q2GF22_NEOSM/172-322
Q2GGU1_EHRCR/145-299
Q2GHB2_EHRCR/449-601
Q2GHB2_EHRCR/831-981
Q2GHC1_EHRCR/174-340
Q2GJY6_ANAPZ/147-301
Q2GLB7_ANAPZ/444-596
Q2GLB7_ANAPZ/824-971
Q2GLC0_ANAPZ/175-344
Q2GZN5_CHAGB/350-458
Q2GZN5_CHAGB/729-882
Q2H6U5_CHAGB/609-783
Q2IEW9_ANADE/133-313
Q2IHM4_ANADE/152-307
Q2IN64_ANADE/167-321
Q2IWR8_RHOP2/150-304
Q2IX66_RHOP2/178-348
Q2J6J4_FRASC/164-285
Q2JBL9_FRASC/185-337
Q2JE41_FRASC/179-331
Q2JGV3_FRASC/176-355
Q2JKG7_SYNJB/167-323
Q2JM85_SYNJB/168-345
Q2JTF1_SYNJA/167-324
Q2JY25_SYNJA/168-346
Q2KUA2_BORA1/170-348
Q2KY14_BORA1/156-302
Q2L1Y7_BORA1/442-602
Q2L1Y7_BORA1/846-1017
Q2L8K5_LISMO/138-237
Q2L8K6_LISMO/138-237
Q2L8K7_LISMO/138-237
Q2L8K9_LISMO/138-237
Q2L8L0_LISMO/138-237
Q2L8L1_LISMO/138-237
Q2L8L2_LISMO/138-237
Q2L8L4_LISMO/138-237
Q2L8L5_LISMO/138-237
Q2LPP3_SYNAS/439-589
Q2LPP3_SYNAS/823-967
Q2LS79_SYNAS/124-305
Q2LVY0_SYNAS/162-315
Q2NCI2_ERYLH/144-271
Q2NE22_METST/157-316
Q2NE73_METST/237-390
Q2NEU7_METST/171-323
Q2NFI7_METST/164-306
Q2NI71_METST/166-333
Q2NV96_SODGM/151-305
Q2NZ93_XANOM/147-307
Q2P7F6_XANOM/421-581
Q2P7F6_XANOM/876-1027
Q2PER7_TRIPR/230-394
Q2PET3_TRIPR/230-394
Q2Q0E4_9ZZZZ/447-599
Q2Q0E4_9ZZZZ/831-981
Q2RGH4_MOOTA/165-316
Q2RI12_MOOTA/148-327
Q2RJB8_MOOTA/157-317
Q2RKM3_MOOTA/153-313
Q2RTC5_RHORT/153-311
Q2RXN5_RHORT/167-319
Q2RZV6_SALRD/166-340
Q2S2H8_SALRD/172-336
Q2S9S1_HAHCH/150-304
Q2SQC0_HAHCH/169-342
Q2SQT1_HAHCH/168-321
Q2SWP3_BURTA/523-683
Q2SWP3_BURTA/923-1091
Q2SZB4_BURTA/145-301
Q2T3E5_BURTA/210-388
Q2U9E0_ASPOR/622-807
Q2UAH0_ASPOR/449-608
Q2UAH0_ASPOR/867-1019
Q2VSG8_9GAMA/825-968
Q2VSN3_9GAMA/834-977
Q2W3C5_MAGSA/116-285
Q2W5F6_MAGSA/1-119
Q2W5F6_MAGSA/329-472
Q2W6T5_MAGSA/175-328
Q2Y4H1_9ARCH/235-388
Q2Y4Q4_9ARCH/232-385
Q2Y4R5_9ARCH/180-346
Q2Y6E9_NITMU/406-568
Q2Y6E9_NITMU/809-978
Q2Y8F4_NITMU/162-312
Q2YD49_NITMU/158-323
Q2Z074_9GAMM/203-368
Q30JK4_VIBCH/163-313
Q30JL0_VIBCH/163-313
Q30NV7_SULDN/173-330
Q30QM8_SULDN/158-311
Q30SC2_SULDN/147-325
Q30WG1_DESDG/441-593
Q30WG1_DESDG/825-969
Q30Z74_DESDG/115-295
Q316I2_DESDG/161-312
Q31CN0_PROM9/527-722
Q31DZ3_THICR/161-312
Q31FD1_THICR/430-589
Q31FD1_THICR/824-969
Q31FT3_THICR/152-305
Q31GV6_THICR/175-356
Q31M90_SYNE7/170-318
Q31Q02_SYNE7/185-310
Q31X92_SHIBS/151-301
Q325I4_SHIBS/150-303
Q32CK1_SHIDS/151-301
Q32JH1_SHIDS/150-306
Q38A34_9TRYP/198-372
Q39AV8_BURS3/178-356
Q39FF7_BURS3/463-623
Q39FF7_BURS3/860-1032
Q39JQ3_BURS3/153-301
Q39QP8_GEOMG/156-310
Q39UA4_GEOMG/439-590
Q39UA4_GEOMG/823-971
Q39ZF9_GEOMG/175-328
Q3A4Y0_PELCD/466-615
Q3A4Y0_PELCD/850-995
Q3A6C8_PELCD/139-326
Q3A8K1_PELCD/156-310
Q3ABW5_CARHZ/161-311
Q3AE31_CARHZ/154-311
Q3AKL4_SYNSC/175-302
Q3AN70_SYNSC/501-674
Q3AP03_CHLCH/173-331
Q3ARA0_CHLCH/158-353
Q3AT46_CHLCH/169-323
Q3B0D9_SYNS9/500-672
Q3B0X6_SYNS9/151-311
Q3B180_PELLD/171-329
Q3B1L1_PELLD/163-336
Q3B2W8_PELLD/173-324
Q3B7A7_HUMAN/606-777
Q3BPA8_XANC5/421-581
Q3BPA8_XANC5/873-1025
Q3BXH8_XANC5/147-307
Q3D3V4_STRAG/175-340
Q3D3V6_STRAG/401-554
Q3D5E0_STRAG/75-228
Q3D8G4_STRAG/464-617
Q3D8G6_STRAG/175-340
Q3DFL2_STRAG/175-340
Q3DFL4_STRAG/464-617
Q3DJT6_STRAG/464-617
Q3DJT8_STRAG/175-340
Q3DPL1_STRAG/175-273
Q3DQD6_STRAG/139-304
Q3DSB9_STRAG/464-617
Q3EWP0_BACTI/206-362
Q3EWP0_BACTI/575-713
Q3EWP2_BACTI/173-342
Q3HR35_BOMMO/218-391
Q3II30_PSEHT/150-303
Q3IP90_NATPD/165-324
Q3IPT3_NATPD/145-300
Q3IRL2_NATPD/134-278
Q3IUG7_NATPD/157-314
Q3IVV9_RHOS4/172-351
Q3J0K3_RHOS4/166-319
Q3J9X5_NITOC/434-593
Q3J9X5_NITOC/828-970
Q3JCX9_NITOC/148-304
Q3JHG4_BURP1/242-420
Q3JNK7_BURP1/154-301
Q3JRE5_BURP1/475-635
Q3JRE5_BURP1/875-1044
Q3K402_STRA1/401-554
Q3K653_PSEPF/150-302
Q3K9R1_PSEPF/168-344
Q3M483_ANAVT/193-346
Q3M865_ANAVT/194-361
Q3MAQ1_ANAVT/151-312
Q3R1B8_XYLFA/198-367
Q3R2E1_XYLFA/433-593
Q3R2E1_XYLFA/862-1000
Q3R3L5_XYLFA/148-305
Q3R819_XYLFA/148-305
Q3RAB2_XYLFA/198-367
Q3RBL0_XYLFA/433-593
Q3RBL0_XYLFA/862-1000
Q3RCS0_XYLFA/148-305
Q3RH92_XYLFA/433-593
Q3RH92_XYLFA/862-1000
Q3RI06_XYLFA/198-367
Q3SFJ0_THIDA/143-309
Q3SGU7_THIDA/144-299
Q3SJ31_THIDA/163-314
Q3SK22_THIDA/176-354
Q3SL37_THIDA/433-591
Q3SL37_THIDA/826-995
Q3SRV9_NITWN/149-304
Q3TGI3_MOUSE/606-777
Q3UJP8_MOUSE/606-777
Q3XZX7_ENTFC/207-365
Q3XZX7_ENTFC/578-715
Q3XZX9_ENTFC/176-346
Q3YIY8_HAEPR/1-59
Q3YIY8_HAEPR/294-374
Q3YRF8_EHRCJ/174-340
Q3YRG5_EHRCJ/447-600
Q3YRG5_EHRCJ/829-977
Q3YRW4_EHRCJ/144-298
Q3YYD1_SHISS/151-301
Q3Z4Z2_SHISS/150-303
Q3Z661_DEHE1/160-322
Q3Z6K6_DEHE1/161-314
Q3Z6M5_DEHE1/176-339
Q3Z9F7_DEHE1/163-315
Q3Z9H4_DEHE1/403-558
Q3Z9H4_DEHE1/782-928
Q3ZW57_DEHSC/160-323
Q3ZYW1_DEHSC/161-314
Q3ZYY1_DEHSC/176-339
Q3ZZB9_DEHSC/403-558
Q3ZZB9_DEHSC/782-929
Q3ZZF3_DEHSC/162-315
Q40I70_EHRCH/42-196
Q40K90_EHRCH/449-601
Q40K90_EHRCH/831-981
Q40K97_EHRCH/174-340
Q44548_AZOVI/167-320
Q465U4_METBF/233-386
Q46BE9_METBF/169-326
Q46DN9_METBF/165-313
Q46G76_METBF/163-306
Q46H77_PROMT/529-715
Q46XC4_CUPPJ/153-308
Q472C3_CUPPJ/453-613
Q472C3_CUPPJ/850-1020
Q476K1_CUPPJ/171-347
Q478N9_DECAR/156-309
Q479L2_DECAR/146-303
Q47ER0_DECAR/430-589
Q47ER0_DECAR/823-987
Q47L91_THEFY/177-345
Q47S86_THEFY/156-308
Q485J0_COLP3/148-302
Q48DC3_PSE14/151-302
Q48VX5_STRPM/455-608
Q4A567_9CYAN/194-346
Q4ACB9_EDWTA/86-254
Q4BUH4_CROWT/174-323
Q4BXL5_CROWT/562-739
Q4C0Z4_CROWT/170-339
Q4C5Q9_CROWT/198-354
Q4C5Q9_CROWT/594-741
Q4CNK4_TRYCR/191-362
Q4D9H8_TRYCR/195-366
Q4E861_9RICK/420-570
Q4E861_9RICK/803-953
Q4EB26_9RICK/175-336
Q4EFY9_LISMO/174-344
Q4EFZ1_LISMO/205-363
Q4EFZ1_LISMO/576-715
Q4ET66_LISMO/174-344
Q4ET68_LISMO/205-363
Q4ET68_LISMO/576-715
Q4FMQ1_PELUB/175-336
Q4FV98_PSYA2/450-621
Q4FV98_PSYA2/870-1007
Q4HDY1_CAMCO/172-328
Q4HED5_CAMCO/134-308
Q4HHV3_CAMCO/154-303
Q4HIH9_CAMCO/198-354
Q4HIH9_CAMCO/566-707
Q4HQC9_CAMUP/171-328
Q4HR21_CAMUP/134-308
Q4HSK0_CAMUP/155-304
Q4HSU4_CAMUP/198-354
Q4HSU4_CAMUP/566-705
Q4J6L9_SULAC/157-315
Q4J8F5_SULAC/160-312
Q4JAU5_SULAC/123-279
Q4JBM3_SULAC/140-272
Q4JCH3_SULAC/220-366
Q4JXE6_CORJK/183-352
Q4K598_PSEF5/150-301
Q4KEE8_PSEF5/168-344
Q4MHX3_BACCE/206-362
Q4MHX3_BACCE/575-713
Q4MHX5_BACCE/173-342
Q4P401_USTMA/478-650
Q4P401_USTMA/898-1057
Q4PGF1_USTMA/647-823
Q4Q0M0_LEIMA/204-384
Q4QKN0_HAEI8/150-302
Q4RJR9_TETNG/192-368
Q4SCE7_TETNG/442-599
Q4SCE7_TETNG/848-989
Q4SMD7_TETNG/610-779
Q4SUM8_TETNG/125-304
Q4UQQ3_XANC8/421-581
Q4UQQ3_XANC8/874-1025
Q4UQU5_XANC8/147-307
Q4WDH1_ASPFU/623-807
Q4WEE5_ASPFU/449-608
Q4WEE5_ASPFU/866-1020
Q4X975_PLACH/102-194
Q4X975_PLACH/205-313
Q4XX62_PLACH/681-779
Q4XX62_PLACH/781-892
Q4YZ88_PLABA/680-894
Q4ZMY5_PSEU2/150-302
Q4ZYK6_PSEU2/169-344
Q50030_MYCLE/3-140
Q52709_RHOCA/1-124
Q53CQ9_9GAMA/807-950
Q55037_SYNSP/28-180
Q57KR5_SALCH/165-315
Q57PY6_SALCH/169-345
Q57SE5_SALCH/150-308
Q58MH8_BPPRM/176-331
Q59HH3_HUMAN/642-813
Q59J83_IGUIG/586-756
Q59J84_TRASC/590-760
Q59J85_CAICR/586-748
Q59MZ5_CANAL/487-648
Q59MZ5_CANAL/885-1026
Q5A7A0_CANAL/623-793
Q5A7H6_CANAL/384-554
Q5AUA9_EMENI/448-607
Q5AUA9_EMENI/863-1017
Q5AYT9_EMENI/559-740
Q5E6Z6_VIBF1/149-306
Q5F6I3_NEIG1/147-301
Q5FFY1_EHRRG/449-602
Q5FFY1_EHRRG/831-979
Q5FG17_EHRRG/174-338
Q5FH10_EHRRG/145-299
Q5FNA0_GLUOX/161-309
Q5FPM4_GLUOX/184-349
Q5GT14_WOLTR/490-641
Q5GT14_WOLTR/873-1023
Q5GT57_WOLTR/177-342
Q5GW17_XANOR/188-348
Q5H4M5_XANOR/421-581
Q5H4M5_XANOR/876-1027
Q5HAM2_EHRRW/174-338
Q5HAM9_EHRRW/449-602
Q5HAM9_EHRRW/831-979
Q5HB33_EHRRW/145-299
Q5HSQ7_CAMJR/172-328
Q5HVE5_CAMJR/154-303
Q5JDX5_PYRKO/151-310
Q5JI30_PYRKO/144-295
Q5JIC2_PYRKO/153-309
Q5JII7_PYRKO/162-317
Q5K7B4_CRYNE/625-796
Q5KB97_CRYNE/457-619
Q5KB97_CRYNE/868-1018
Q5KSW8_CORGL/235-392
Q5KSW8_CORGL/608-746
Q5KSX3_CORGL/180-350
Q5LAM4_BACFN/395-551
Q5LAM4_BACFN/785-927
Q5LH10_BACFN/179-380
Q5LPE9_SILPO/549-718
Q5M205_STRT1/447-600
Q5M6J7_STRT2/447-600
Q5MZN6_SYNP6/184-331
Q5N1T7_SYNP6/153-309
Q5N475_SYNP6/185-310
Q5N821_ORYSJ/540-698
Q5N821_ORYSJ/937-1082
Q5NEC0_FRATT/431-591
Q5NEC0_FRATT/824-965
Q5NGF2_FRATT/176-347
Q5NPM7_ZYMMO/179-347
Q5NY43_AROAE/167-345
Q5NZ80_AROAE/428-588
Q5NZ80_AROAE/821-986
Q5P3R5_AROAE/146-300
Q5PA04_ANAMM/183-351
Q5PA13_ANAMM/459-611
Q5PA13_ANAMM/841-986
Q5PAW3_ANAMM/147-301
Q5PE99_SALPA/151-301
Q5PFR3_SALPA/150-302
Q5PHD2_SALPA/169-345
Q5QVE6_IDILO/150-306
Q5R4H7_PONAB/444-603
Q5R4H7_PONAB/848-991
Q5SL69_THET8/150-300
Q5SLC6_THET8/172-333
Q5SUR1_MOUSE/1-94
Q5T5U9_HUMAN/232-297
Q5TZ72_DANRE/440-599
Q5TZ72_DANRE/838-979
Q5UEQ0_LISWE/162-288
Q5UXX0_HALMA/134-278
Q5V3G4_HALMA/157-314
Q5V4T0_HALMA/171-331
Q5V6B2_HALMA/45-209
Q5WJP9_BACSK/152-310
Q5WTY2_LEGPL/178-331
Q5WW17_LEGPL/221-389
Q5WW17_LEGPL/617-757
Q5WW18_LEGPL/176-346
Q5WYH1_LEGPL/148-302
Q5X257_LEGPA/178-331
Q5X4M6_LEGPA/221-388
Q5X4M6_LEGPA/617-757
Q5X4M7_LEGPA/176-346
Q5X719_LEGPA/148-302
Q5XEF6_STRP6/455-608
Q5YRZ1_NOCFA/162-309
Q5Z2B6_NOCFA/179-347
Q5ZSP6_LEGPH/178-331
Q5ZUW4_LEGPH/221-388
Q5ZUW4_LEGPH/617-757
Q5ZUW5_LEGPH/187-357
Q5ZXK3_LEGPH/155-309
Q607S9_METCA/112-261
Q607V1_METCA/151-304
Q60B11_METCA/428-587
Q60B11_METCA/823-964
Q62B54_BURMA/175-353
Q62GZ6_BURMA/154-301
Q62JM1_BURMA/462-622
Q62JM1_BURMA/862-1031
Q63QR4_BURPS/154-301
Q63V28_BURPS/465-625
Q63V28_BURPS/865-1034
Q64907_9GAMA/836-980
Q649H9_9ARCH/182-348
Q649P1_9ARCH/221-373
Q649P1_9ARCH/605-751
Q64A72_9ARCH/221-372
Q64A72_9ARCH/605-751
Q64BX5_9ARCH/180-346
Q64DF7_9ARCH/232-385
Q64DG5_9ARCH/180-346
Q64R22_BACFR/380-536
Q64R22_BACFR/770-912
Q64XW4_BACFR/179-380
Q65N11_BACLD/151-307
Q65SJ2_MANSM/166-318
Q65T62_MANSM/145-320
Q65TX9_MANSM/151-311
Q66542_EBVG/822-963
Q66DV6_YERPS/150-304
Q66I14_DANRE/125-312
Q67L71_SYMTH/141-322
Q6A6C8_PROAC/176-343
Q6A805_PROAC/157-294
Q6ACF0_LEIXX/180-348
Q6AKX6_DESPS/150-311
Q6APM6_DESPS/128-308
Q6AQE0_DESPS/408-565
Q6AQE0_DESPS/792-937
Q6AQR4_DESPS/184-338
Q6AQZ8_DESPS/161-319
Q6BJZ8_DEBHA/619-790
Q6BZY1_YARLI/452-612
Q6BZY1_YARLI/841-987
Q6CW00_KLULA/467-626
Q6CW00_KLULA/858-1002
Q6CYE8_KLULA/614-784
Q6D7U4_ERWCT/165-316
Q6D846_ERWCT/150-304
Q6F6V1_ACIAD/147-290
Q6F994_ACIAD/425-585
Q6F994_ACIAD/819-957
Q6FMX3_CANGA/468-627
Q6FMX3_CANGA/859-997
Q6FRK3_CANGA/613-781
Q6KZH8_PICTO/153-312
Q6L1U9_PICTO/163-325
Q6LB84_OLICO/62-215
Q6LH23_PHOPR/146-323
Q6LU10_PHOPR/150-308
Q6LX22_METMP/163-305
Q6LYV5_METMP/141-273
Q6M0H9_METMP/240-388
Q6M0J6_METMP/162-314
Q6M0T9_METMP/441-595
Q6M0T9_METMP/823-965
Q6M5N4_CORGL/142-290
Q6MIZ0_BDEBA/447-600
Q6MIZ0_BDEBA/846-981
Q6MIZ3_BDEBA/172-330
Q6MP56_BDEBA/153-309
Q6N687_RHOPA/152-306
Q6NB52_RHOPA/173-327
Q6NEX9_CORDI/436-589
Q6NFH2_CORDI/176-346
Q6NIU8_CORDI/189-335
Q6NZN9_MOUSE/192-368
Q6P1B6_MOUSE/192-368
Q6P4B4_HUMAN/257-401
Q6PTA2_AZOCA/181-334
Q6PVN2_GOSHI/1-128
Q6PWM5_BOVIN/1-54
Q6R2A3_SHISO/138-287
Q6R2A5_SHIDY/138-287
Q6R2A6_SHIFL/138-287
Q6R2A8_SHIBO/138-287
Q6R2B3_ECOLX/138-287
Q6T7F2_SOLTU/238-404
Q6U669_KLEPN/148-300
Q6UCP0_9PROT/203-359
Q6UCP0_9PROT/571-710
Q71I61_LACDL/1-112
Q726B8_DESVH/263-415
Q726B8_DESVH/648-794
Q72C78_DESVH/177-346
Q72F88_DESVH/161-312
Q72H76_THET2/172-333
Q72LK3_THET2/150-300
Q72UA2_LEPIC/144-288
Q73GD3_WOLPM/175-337
Q73GM9_WOLPM/489-639
Q73GM9_WOLPM/872-1022
Q73N76_TREDE/240-394
Q73N76_TREDE/623-766
Q73N89_TREDE/196-361
Q73VJ6_MYCPA/184-327
Q743E6_MYCPA/186-355
Q744H5_MYCPA/144-305
Q747S1_GEOSL/156-311
Q74CN9_GEOSL/439-591
Q74CN9_GEOSL/823-971
Q74GD7_GEOSL/162-316
Q752K1_ASHGO/466-626
Q752K1_ASHGO/858-993
Q753S2_ASHGO/615-785
Q76BA1_BRABE/590-759
Q76BA3_EPTBU/610-780
Q76BA8_9CHON/591-756
Q76BB4_POTMO/590-757
Q76BC1_9CHON/591-760
Q76BC8_POLOR/591-759
Q76BD5_ACIBE/590-759
Q76BE3_AMICA/606-776
Q76BF0_LEPOS/590-760
Q76BF7_ORYLA/591-757
Q76BG4_AMBME/590-760
Q76BH1_LEPPA/590-759
Q76BH8_PROAN/590-759
Q7ABB2_ECO57/151-301
Q7AKK2_STRCO/178-347
Q7CK42_YERPE/150-304
Q7LY00_SULSO/223-371
Q7LY06_SULSO/165-317
Q7M7P5_WOLSU/177-335
Q7M9D5_WOLSU/205-383
Q7M9N4_WOLSU/159-312
Q7MB66_PHOLL/167-304
Q7MN51_VIBVY/161-317
Q7MWH5_PORGI/160-329
Q7MXB0_PORGI/382-538
Q7MXB0_PORGI/777-904
Q7MXT4_PORGI/204-405
Q7N0J1_PHOLL/150-306
Q7NG75_GLOVI/154-312
Q7NVF1_CHRVO/145-297
Q7NWE6_CHRVO/437-597
Q7NWE6_CHRVO/828-998
Q7P5P7_FUSNV/123-275
Q7P5Q1_FUSNV/179-345
Q7PYT0_ANOGA/449-609
Q7PYT0_ANOGA/860-1012
Q7Q1H5_ANOGA/622-793
Q7Q1H5_ANOGA/991-1158
Q7Q2W8_ANOGA/95-268
Q7Q3N9_ANOGA/214-387
Q7RD94_PLAYO/724-935
Q7RXB0_NEUCR/608-776
Q7S8V0_NEUCR/440-599
Q7S8V0_NEUCR/863-1017
Q7TXI3_MYCBO/166-278
Q7U182_MYCBO/186-356
Q7U6B7_SYNPX/169-301
Q7U9R3_SYNPX/500-674
Q7UPP0_RHOBA/155-289
Q7URX8_RHOBA/443-598
Q7URX8_RHOBA/829-987
Q7V2Z5_PROMP/535-730
Q7V3P7_PROMP/152-311
Q7V4N9_PROMM/529-729
Q7VDN5_PROMA/520-708
Q7VEI9_PROMA/157-316
Q7VFE3_HELHP/118-297
Q7VGS5_HELHP/170-335
Q7VJC3_HELHP/159-307
Q7VNQ1_HAEDU/147-300
Q7VTN2_BORPE/155-309
Q7VVJ1_BORPE/445-605
Q7VVJ1_BORPE/849-1020
Q7W141_BORPA/155-309
Q7WAX3_BORPA/445-605
Q7WAX3_BORPA/849-1020
Q7WK29_BORBR/445-605
Q7WK29_BORBR/849-1020
Q7WNT1_BORBR/155-309
Q7WRF2_ECOLX/181-330
Q7WRX3_ECOLX/181-330
Q7WRX4_ECOLX/181-330
Q7WV25_ESCF3/181-330
Q7WV26_ECOLX/181-330
Q7WV27_ECOLX/181-330
Q7WV28_ECOLX/181-330
Q7WV29_ECOLX/181-330
Q7WV30_ECOLX/181-330
Q7WV31_ECOLX/181-330
Q7WV32_ECOLX/181-330
Q7WV33_ECOLX/181-330
Q7WV34_ECOLX/181-330
Q7WV35_ECOLX/181-330
Q7WV36_ECOLX/181-330
Q7WV37_ECOLX/181-330
Q7WXP2_CUPNH/181-333
Q7X2X4_9BACT/196-352
Q7X2X4_9BACT/566-715
Q7X2X6_9BACT/171-342
Q7X375_9BACT/200-356
Q7X375_9BACT/570-724
Q7X378_9BACT/171-341
Q7ZUW1_DANRE/607-776
Q800F9_TETNG/596-765
Q802F1_DANRE/228-317
Q80BK5_SHV2/818-960
Q80BR1_SHV2/772-909
Q81BC6_BACCR/167-320
Q81NA1_BACAN/167-320
Q820P6_NITEU/200-380
Q825S9_STRAW/184-336
Q82FW8_STRAW/187-356
Q82JS8_STRAW/156-295
Q82S06_NITEU/149-313
Q82Y68_NITEU/427-589
Q82Y68_NITEU/823-980
Q831E4_ENTFA/163-339
Q83BT7_COXBU/168-320
Q83DR5_COXBU/464-623
Q83DR5_COXBU/855-997
Q83FJ9_TROWT/174-333
Q83HA3_TROW8/174-333
Q83M59_SHIFL/150-303
Q83QF0_SHIFL/151-301
Q83QJ1_SHIFL/431-591
Q83QJ1_SHIFL/821-969
Q83WU6_THIRO/186-339
Q84XV8_SOYBN/434-592
Q84XV8_SOYBN/831-976
Q84XV9_SOYBN/434-592
Q84XV9_SOYBN/831-976
Q850Z8_ORYSJ/229-398
Q86EU9_SCHJA/147-323
Q879R5_STRP3/439-592
Q87AS9_XYLFT/148-305
Q87RU2_VIBPA/149-306
Q889Q4_PSESM/150-302
Q88QH4_PSEPK/150-303
Q88U27_LACPL/167-335
Q896H5_CLOTE/443-596
Q89K82_BRAJA/154-311
Q89MR7_BRAJA/178-348
Q8A010_BACTN/179-380
Q8A6J9_BACTN/161-319
Q8A6Z2_BACTN/380-536
Q8A6Z2_BACTN/770-912
Q8AZ23_9GAMA/862-996
Q8B409_9GAMA/856-998
Q8B415_9GAMA/856-998
Q8BEM8_9GAMA/827-970
Q8BL02_MOUSE/1-171
Q8D289_WIGBR/158-313
Q8D2M2_WIGBR/176-342
Q8D364_WIGBR/430-587
Q8D364_WIGBR/822-968
Q8DFA1_VIBVU/161-317
Q8DGF1_THEEB/158-314
Q8DRM6_STRR6/440-593
Q8DWL5_STRMU/439-592
Q8E2G3_STRA5/439-592
Q8E7X1_STRA3/439-592
Q8EBP5_SHEON/148-304
Q8EF95_SHEON/165-318
Q8ESJ0_OCEIH/148-305
Q8F0S9_LEPIN/144-288
Q8FEL7_ECOL6/165-315
Q8FMM8_COREF/184-354
Q8FPQ5_COREF/165-278
Q8G5A8_BIFLO/432-585
Q8GDT0_HELMO/442-595
Q8GDT0_HELMO/815-910
Q8GE01_HELMO/140-308
Q8GE56_HELMO/162-318
Q8GGQ7_STRAZ/167-322
Q8GKU6_ANAVA/193-346
Q8I348_PLAF7/940-1170
Q8JNB5_9GAMA/1-86
Q8JYD7_9GAMA/859-998
Q8K8Y9_STRP3/416-569
Q8KBJ5_CHLTE/173-326
Q8KFX1_CHLTE/163-334
Q8KG74_CHLTE/171-329
Q8MXD3_LEIMA/219-399
Q8N9T3_HUMAN/186-361
Q8NAW0_HUMAN/194-369
Q8NKU8_ACIAM/167-316
Q8NMJ0_CORGL/180-350
Q8NQV0_CORGL/168-316
Q8P314_STRP8/455-608
Q8PCM5_XANCP/147-307
Q8PPD4_XANAC/147-307
Q8PUL5_METMA/169-327
Q8PVD4_METMA/233-386
Q8PX57_METMA/165-313
Q8PYU0_METMA/163-306
Q8R9R2_THETN/153-309
Q8RDA7_THETN/179-331
Q8REU9_FUSNN/444-597
Q8TIF9_METAC/163-306
Q8TRN9_METAC/169-327
Q8TS90_METAC/240-393
Q8TUJ8_METAC/167-314
Q8TV42_METKA/156-277
Q8TV56_METKA/162-310
Q8TV99_METKA/242-395
Q8TWZ2_METKA/154-275
Q8TX80_METKA/164-306
Q8TXQ3_METKA/156-303
Q8TZV3_PYRFU/141-283
Q8U0K1_PYRFU/179-336
Q8U368_PYRFU/147-302
Q8UZJ7_9GAMA/818-959
Q8VQY7_MYXXA/148-293
Q8VYU2_VIGUN/410-568
Q8VYU2_VIGUN/807-952
Q8WQH9_TETTH/259-431
Q8X814_ECO57/151-301
Q8XIK1_CLOPE/68-246
Q8XMK8_CLOPE/441-594
Q8XVR1_RALSO/158-313
Q8YM78_NOSS1/151-312
Q8YRC3_NOSS1/241-408
Q8YYZ3_NOSS1/193-346
Q8Z4B3_SALTI/151-301
Q8Z8X5_SALTI/150-302
Q8ZMI5_SALTY/151-301
Q8ZY46_PYRAE/150-309
Q8ZZK0_PYRAE/153-306
Q93FR6_EHRRU/1-113
Q93FR6_EHRRU/342-490
Q93JM3_RHOSH/166-318
Q96YV6_SULTO/216-365
Q970H3_SULTO/216-373
Q974Q2_SULTO/151-300
Q975Z1_SULTO/149-304
Q979X9_THEVO/47-196
Q97BE7_THEVO/185-347
Q97II6_CLOAB/442-595
Q97KV7_CLOAB/161-314
Q97TA4_STRPN/439-592
Q97VC5_SULSO/157-314
Q97VI8_SULSO/340-446
Q98145_HHV8/799-940
Q99CW7_BHV4/812-951
Q99D25_BHV4/794-933
Q9A1Z2_STRP1/455-608
Q9A7L9_CAUCR/179-341
Q9A8J2_CAUCR/181-338
Q9ANP0_BRAJA/173-327
Q9AQP6_CLODI/448-601
Q9BR56_HUMAN/69-213
Q9CBC2_MYCLE/186-356
Q9CBS2_MYCLE/166-270
Q9CMT0_PASMU/151-303
Q9ETZ6_ECOLX/181-349
Q9ETZ8_ECOLX/181-349
Q9EU74_ECOLX/181-349
Q9EYH4_NOSP7/193-345
Q9F6H6_ECOLX/181-349
Q9F6H7_ECOLX/181-349
Q9F6I1_ECOLX/181-349
Q9F6I2_ECOLX/181-349
Q9F6I4_ECOLX/181-349
Q9F6I5_ECOLX/181-349
Q9F6I8_ECOLX/155-323
Q9HG45_KLULC/614-784
Q9HHP1_HALSA/48-204
Q9HIQ3_THEAC/144-307
Q9HNP1_HALSA/134-277
Q9HR39_HALSA/170-328
Q9HSM1_HALSA/156-314
Q9HWX7_PSEAE/150-301
Q9I9E6_DANRE/607-776
Q9I9L4_CHICK/250-420
Q9J2G9_9GAMA/807-950
Q9K113_NEIMB/146-301
Q9KFD7_BACHD/152-309
Q9KPU6_VIBCH/159-315
Q9L9U7_CHRVI/75-254
Q9PES2_XYLFA/148-305
Q9QR70_HHV8/800-941
Q9RH07_ZYMMO/151-308
Q9RHY0_CORAM/172-341
Q9RUJ2_DEIRA/182-350
Q9SEZ0_SOYBN/164-296
Q9UZ41_PYRAB/160-315
Q9V142_PYRAB/150-307
Q9WRL9_9GAMA/807-950
Q9X0X8_THEMA/162-307
Q9YA95_AERPE/157-315
Q9YHV5_TAKRU/606-776
Q9YTJ1_ATHV3/818-961
Q9YTQ9_ATHV3/765-904
Q9ZB03_STRLI/178-347
Q9ZBR7_STRCO/156-295
Q9ZN20_HELPJ/158-311
SELD1_EUBAC/168-347
SELD2_EUBAC/188-367
SELD_ACTP2/169-342
SELD_AERHH/167-343
SELD_AERS4/167-342
SELD_ALKOO/166-346
SELD_AQUAE/161-336
SELD_ARCB4/166-345
SELD_BDEBA/169-349
SELD_BORBR/168-343
SELD_BURA4/175-353
SELD_BURCC/175-353
SELD_BURCJ/175-353
SELD_BURPS/175-353
SELD_BURXL/175-354
SELD_CAEEL/188-364
SELD_CAMJE/166-340
SELD_CAMJR/166-340
SELD_CARHZ/165-343
SELD_CLOBA/166-345
SELD_CLOBB/166-345
SELD_CLOD6/168-348
SELD_CLOPH/163-340
SELD_COLP3/167-342
SELD_DECAR/169-348
SELD_DESHD/163-338
SELD_DESHY/163-337
SELD_DESVH/168-347
SELD_DESVM/168-346
SELD_DESVV/168-347
SELD_DICDI/171-342
SELD_ECO24/169-345
SELD_ECO57/169-345
SELD_ECOHS/169-345
SELD_ECOL5/169-345
SELD_ECOL6/169-345
SELD_ECOLI/169-345
SELD_ENT38/169-345
SELD_ENTS8/169-345
SELD_EUBR3/164-342
SELD_GEOBB/167-342
SELD_GEOLS/168-346
SELD_GEOMG/165-343
SELD_GEOSL/167-345
SELD_GEOSM/167-341
SELD_HAEDU/168-344
SELD_HAEI8/169-345
SELD_HAEIG/169-345
SELD_HAEIN/168-344
SELD_METJA/170-341
SELD_METKA/163-326
SELD_METMP/156-326
SELD_METSB/169-348
SELD_MYXXD/171-351
SELD_NITEC/169-349
SELD_PASMU/172-348
SELD_PELPD/168-348
SELD_PHOLL/168-344
SELD_PHOPR/167-345
SELD_PORG3/168-346
SELD_PORGI/168-346
SELD_PSEAE/168-344
SELD_PSEOC/178-357
SELD_PSEPK/168-344
SELD_PSESM/168-344
SELD_RHIME/169-348
SELD_SALTI/169-345
SELD_SALTY/169-345
SELD_SHEB2/175-349
SELD_SHEB5/175-349
SELD_SHEB8/175-349
SELD_SHEB9/175-349
SELD_SHEON/175-348
SELD_SHEPC/175-348
SELD_SHESA/175-349
SELD_SHESM/175-349
SELD_SHESR/175-349
SELD_SHESW/175-348
SELD_SHIBS/169-345
SELD_SHIDS/169-345
SELD_SHIF8/169-345
SELD_SHIFL/169-345
SELD_SHISS/169-345
SELD_SULDN/167-342
SELD_SULNB/167-342
SELD_THETN/165-344
SELD_TREDE/171-354
SELD_YERPE/169-344
SELD_YERPS/169-344
SPS1_BOVIN/192-368
SPS1_DANRE/192-368
SPS1_DROME/214-387
SPS1_HUMAN/192-368
SPS1_MOUSE/192-368
SPS1_PONAB/192-368
SPS1_XENLA/192-368
SPS1_XENTR/192-368
SPS2_DROME/184-360
SPS2_HUMAN/243-418
SPS2_MOUSE/246-421
SPS2_PIG/246-421
THIL_BACSU/151-308
THIL_BUCAI/150-300
THIL_BUCAP/150-305
THIL_ECO57/150-303
THIL_ECOL6/150-303
THIL_ECOLI/150-303
THIL_HAEIN/150-302
THIL_METTH/156-309
THIL_PYRAB/145-288
THIL_PYRHO/144-287
THIL_SALTY/150-302
THIL_SYNE7/153-309
VG75_EHV2/843-986
VP03_ALHV1/836-980
VP03_EHV2/847-990
VP03_SHV21/772-908
VP75_ALHV1/824-967
VP75_SHV21/819-962
Y1416_METJA/242-390
Y640_METJA/165-307
Y676_METJA/163-315
Y787_SYNY3/158-301
Y799_METJA/154-277
