# Supplementary material for: Contact prediction is hardest for the most informative contacts, but improves with the incorporation of contact potentials
Source: PLoS One. 2018 Jun 28;13(6):e0199585. doi: 10.1371/journal.pone.0199585 (PMC6023208; doi:10.1371/journal.pone.0199585)
Supplement: S1 Data — Each file in the ‘alignments’ directory herein corresponds to a protein family’s alignment and contains the accession number and sequence range of each sequence in the alignment. (TAR.GZ) [file pone.0199585.s001.tar.gz › alignments/NMT1]

A0AWM2_ARTS2/57-270
A0AXZ5_BURCH/21-139
A0AXZ9_BURCH/18-177
A0AZD2_BURCH/82-280
A0B013_BURCH/58-274
A0B0J2_BURCH/53-243
A0B179_BURCH/62-253
A0JQV8_ARTS2/67-280
A0JSG4_ARTS2/78-238
A0JZE2_ARTS2/55-270
A0JZJ2_ARTS2/54-272
A0K2R1_BURCH/44-263
A0K514_BURCH/76-241
A0K720_BURCH/60-255
A0KBU7_BURCH/49-260
A0KDR4_BURCH/64-215
A0KE69_BURCH/58-253
A0KF56_AERHH/105-286
A0KLM4_AERHH/41-250
A0KMH1_AERHH/46-252
A0KMW0_AERHH/186-342
A0L494_MAGSM/46-255
A0LD30_MAGSM/38-245
A0LKD5_SYNFM/37-247
A0LP06_SYNFM/77-271
A0LP08_SYNFM/120-327
A0LPP1_SYNFM/56-223
A0LTA2_ACIC1/100-309
A0LTA6_ACIC1/22-219
A0M1V0_GRAFK/16-216
A0NM64_9RHOB/55-212
A0NNB7_9RHOB/35-247
A0NNG8_9RHOB/113-257
A0NSQ0_9RHOB/54-252
A0P151_9RHOB/41-249
A0P1I9_9RHOB/39-258
A0P1J6_9RHOB/39-250
A0P3R6_9RHOB/77-294
A0PZJ8_CLONN/45-79
A0Q948_MYCA1/46-247
A0QFE2_MYCA1/70-262
A0QJ91_MYCA1/48-241
A0QPR1_MYCS2/49-261
A0QPX3_MYCS2/46-248
A0QR46_MYCS2/91-246
A0QRL5_MYCS2/54-265
A0QRT6_MYCS2/120-282
A0QU70_MYCS2/40-255
A0QV60_MYCS2/49-252
A0QVA4_MYCS2/49-262
A0QVN3_MYCS2/54-268
A0R117_MYCS2/90-271
A0R6B8_MYCS2/85-277
A0R986_BACAH/44-258
A0RA04_BACAH/49-264
A0RFA3_BACAH/40-256
A0Y237_9GAMM/32-242
A0Y806_9GAMM/57-266
A0YHR0_9GAMM/42-187
A0YS52_LYNSP/57-263
A0YS97_LYNSP/57-205
A0YYV7_LYNSP/54-267
A1A2K0_BIFAA/53-266
A1A9L3_ECOK1/71-260
A1AP73_PELPD/69-279
A1AY09_PARDP/32-244
A1AZT2_PARDP/83-233
A1B4K1_PARDP/67-259
A1B749_PARDP/50-253
A1B9B1_PARDP/37-247
A1B9I1_PARDP/138-331
A1BA79_PARDP/46-255
A1BC22_PARDP/59-251
A1BC28_PARDP/56-271
A1C590_ASPCL/15-238
A1D065_NEOFI/15-238
A1ELL5_VIBCH/61-218
A1EPT2_VIBCH/50-262
A1F7D0_VIBCH/50-262
A1F8C7_VIBCH/61-218
A1HLY3_9FIRM/49-259
A1HPY3_9FIRM/60-300
A1HSY1_9FIRM/47-257
A1HTA8_9FIRM/59-274
A1K6T0_AZOSB/57-215
A1KBC2_AZOSB/44-261
A1R2R7_ARTAT/97-270
A1R4Q3_ARTAT/88-242
A1R7R2_ARTAT/46-271
A1R901_ARTAT/150-366
A1RD13_ARTAT/47-265
A1S1M2_SHEAM/31-242
A1S6T9_SHEAM/40-252
A1SR06_PSYIN/49-234
A1SX97_PSYIN/34-246
A1SXU9_PSYIN/97-244
A1SY47_PSYIN/36-246
A1T6F5_MYCVP/120-218
A1TAK7_MYCVP/76-268
A1TL42_ACIAC/43-259
A1TL51_ACIAC/43-260
A1TN50_ACIAC/78-244
A1TQI2_ACIAC/53-272
A1TRE8_ACIAC/39-249
A1TRM4_ACIAC/68-251
A1TVR2_ACIAC/48-259
A1U2C5_MARAV/60-218
A1UG09_MYCSK/55-243
A1UP69_MYCSK/52-269
A1V8J9_BURMS/47-266
A1VI89_POLNA/49-259
A1VJN6_POLNA/63-257
A1VJR9_POLNA/68-263
A1VLN7_POLNA/67-231
A1VMW0_POLNA/69-289
A1VPZ8_POLNA/79-271
A1VQN0_POLNA/61-270
A1WEW4_VEREI/35-253
A1WFG5_VEREI/55-275
A1WFJ5_VEREI/44-258
A1WFZ1_VEREI/85-296
A1WG56_VEREI/50-272
A1WGX6_VEREI/47-265
A1WJS0_VEREI/39-255
A1WML7_VEREI/48-259
A1WNM1_VEREI/49-258
A1WP00_VEREI/37-247
A1WQT4_VEREI/39-232
A1WS53_VEREI/54-267
A1WTZ0_HALHL/66-225
A2P4M6_VIBCH/50-262
A2PC11_VIBCH/61-218
A2PTH8_VIBCH/61-218
A2QUJ9_ASPNC/86-168
A2R6B8_ASPNC/24-149
A2S1J2_BURM9/2-147
A2S7B3_BURM9/47-266
A2SM51_METPP/48-254
A2TPE6_9FLAO/13-221
A2TS23_9FLAO/15-233
A2U2W3_9FLAO/16-221
A2VSI0_9BURK/111-280
A2VTT1_9BURK/63-282
A2VY38_9BURK/62-253
A2VYR3_9BURK/80-270
A2VZI7_9BURK/82-280
A2W539_9BURK/64-215
A2WAJ1_9BURK/94-290
A2WCA0_9BURK/71-240
A2WE34_9BURK/116-310
A2WF35_9BURK/82-272
A2WIF8_9BURK/66-277
A3CRA4_STRSV/47-261
A3DFR7_CLOTH/61-275
A3DH95_CLOTH/54-268
A3EJ41_VIBCH/50-262
A3EKY1_VIBCH/61-218
A3GR34_VIBCH/50-262
A3GRN9_VIBCH/61-218
A3GWS9_VIBCH/50-262
A3H0C0_VIBCH/61-218
A3I879_9BACI/90-307
A3IC13_9BACI/42-255
A3J7D6_9FLAO/13-222
A3JBR7_9ALTE/59-216
A3JCL9_9ALTE/54-225
A3JD24_9ALTE/57-231
A3JFF4_9ALTE/58-237
A3JHS7_9ALTE/60-218
A3JLT3_9RHOB/56-232
A3JUG8_9RHOB/37-256
A3JWR3_9RHOB/35-250
A3JX33_9RHOB/40-207
A3K0S7_9RHOB/133-282
A3K0T0_9RHOB/55-254
A3K3N3_9RHOB/33-247
A3K476_9RHOB/38-255
A3K478_9RHOB/51-238
A3K4I3_9RHOB/66-277
A3K756_9RHOB/32-252
A3K843_9RHOB/51-161
A3KB52_9RHOB/45-255
A3KIW5_STRAM/78-278
A3KUZ1_PSEAE/55-252
A3KUZ3_PSEAE/54-244
A3KUZ6_PSEAE/54-245
A3KXB4_PSEAE/58-250
A3KYJ2_PSEAE/20-247
A3L0N7_PSEAE/68-265
A3L189_PSEAE/56-216
A3LCP7_PSEAE/54-245
A3LCQ8_PSEAE/55-252
A3LCR0_PSEAE/54-244
A3LDP5_PSEAE/58-250
A3LF36_PSEAE/20-247
A3LGF2_PSEAE/56-216
A3LH05_PSEAE/68-265
A3LS33_PICST/15-238
A3LZ11_PICST/13-236
A3M0T1_ACIBT/62-258
A3M468_ACIBT/49-259
A3MCB0_BURM7/2-147
A3MPN4_BURM7/47-266
A3MZQ4_ACTP2/34-246
A3N2N6_ACTP2/59-247
A3N422_BURP6/47-266
A3NLJ5_BURP6/44-249
A3NPQ2_BURP0/47-266
A3P758_BURP0/44-249
A3PGC0_RHOS1/56-195
A3PJ49_RHOS1/37-242
A3PKQ3_RHOS1/32-251
A3PM35_RHOS1/29-241
A3PMY5_RHOS1/35-252
A3PQG0_RHOS1/57-220
A3PQZ1_RHOS1/50-259
A3PRL8_RHOS1/48-259
A3PZL9_MYCSJ/55-243
A3Q8L7_MYCSJ/52-269
A3QET8_SHELP/42-254
A3QJK7_SHELP/37-248
A3RQ85_RALSO/53-273
A3RX17_RALSO/96-292
A3RZD2_RALSO/68-263
A3S9F0_9RHOB/53-215
A3SD67_9RHOB/32-244
A3SEC0_9RHOB/39-257
A3SFE5_9RHOB/52-220
A3SGD5_9RHOB/35-254
A3SHH3_9RHOB/115-262
A3SIM8_9RHOB/57-227
A3SIN7_9RHOB/38-247
A3SLN1_9RHOB/115-280
A3SMJ6_9RHOB/99-250
A3SN62_9RHOB/35-254
A3SVJ2_9RHOB/35-254
A3SYA8_9RHOB/32-244
A3SYU8_9RHOB/52-220
A3SZ04_9RHOB/49-267
A3SZ56_9RHOB/35-254
A3TFX8_9MICO/52-266
A3TT92_9RHOB/39-256
A3TTK6_9RHOB/39-253
A3TXE1_9RHOB/31-243
A3TZR6_9RHOB/54-215
A3TZT5_9RHOB/38-245
A3U078_9RHOB/47-255
A3U0C3_9RHOB/41-224
A3U0L2_9RHOB/60-224
A3U0U4_9RHOB/53-218
A3U2Q3_9RHOB/34-254
A3U9R6_CROAH/20-221
A3UKX9_VIBSP/39-251
A3UZ09_VIBSP/55-227
A3V0R3_9RHOB/119-256
A3V0Z3_9RHOB/34-253
A3V802_9RHOB/33-251
A3V8B0_9RHOB/17-230
A3VAN1_9RHOB/39-258
A3VCB3_9RHOB/23-239
A3VCL4_9RHOB/35-253
A3VD79_9RHOB/1-93
A3VEA6_9RHOB/52-262
A3VEC1_9RHOB/45-260
A3VFQ5_9RHOB/55-207
A3VFY8_9RHOB/40-255
A3VFZ0_9RHOB/57-229
A3VH23_9RHOB/34-253
A3VHS2_9RHOB/56-255
A3VIU9_9RHOB/42-115
A3VL77_9RHOB/38-203
A3VLI7_9RHOB/31-243
A3VLM8_9RHOB/52-223
A3VMI4_9RHOB/35-108
A3W105_9RHOB/35-254
A3W4X5_9RHOB/30-242
A3W643_9RHOB/95-246
A3W646_9RHOB/80-229
A3W8Z1_9RHOB/17-236
A3WRZ2_9BRAD/42-247
A3WTV4_9BRAD/35-253
A3X337_9RHOB/109-236
A3X5J8_9RHOB/40-255
A3X8N3_9RHOB/33-253
A3XBU2_9RHOB/54-207
A3XIM2_LEEBM/12-219
A3XVX1_9VIBR/39-251
A3Y1Z1_9VIBR/55-227
A3Y680_9GAMM/31-238
A3Y779_9GAMM/57-229
A3YA60_9GAMM/33-242
A3YAD9_9GAMM/33-246
A3YDR0_9GAMM/122-292
A3YX06_9SYNE/72-281
A3ZWX8_9PLAN/45-250
A4AED4_9ACTN/59-263
A4AEF0_9ACTN/51-274
A4AEI1_9ACTN/70-276
A4AJU7_9ACTN/57-264
A4AS51_MARSH/13-212
A4B9R1_9GAMM/36-247
A4BB61_9GAMM/36-243
A4BBB4_9GAMM/36-253
A4BFM8_9GAMM/35-253
A4C0U2_9FLAO/16-220
A4C168_9FLAO/13-231
A4C7V9_9GAMM/24-234
A4CL31_ROBBH/14-222
A4EE34_9RHOB/42-250
A4EEL2_9RHOB/39-254
A4EG98_9RHOB/36-255
A4EJM3_9RHOB/31-243
A4EQN2_9RHOB/33-253
A4ERM9_9RHOB/64-216
A4EX73_9RHOB/40-246
A4F0A2_9RHOB/55-232
A4F778_SACEN/62-277
A4FI07_SACEN/69-271
A4FI26_SACEN/45-254
A4G3P0_HERAR/70-228
A4IPY4_GEOTN/54-266
A4ISL8_GEOTN/80-281
A4J4U8_DESRM/67-264
A4J7L3_DESRM/51-267
A4J883_DESRM/46-259
A4J9F3_DESRM/50-264
A4J9G2_DESRM/80-271
A4J9W4_BURVG/44-263
A4JBY6_BURVG/71-236
A4JLU5_BURVG/82-150
A4JLY1_BURVG/82-151
A4JNC6_BURVG/58-274
A4JNU0_BURVG/80-270
A4JPE5_BURVG/58-253
A4JQG0_BURVG/49-260
A4LMN7_BURPS/47-266
A4LPP7_BURPS/44-249
A4MXX6_HAEIF/1-167
A4N6N4_HAEIF/1-193
A4N8V3_HAEIF/35-247
A4NEL5_HAEIF/35-247
A4NJ45_HAEIF/35-247
A4NQX7_HAEIF/35-247
A4NVX2_HAEIF/1-193
A4QB85_CORGB/41-254
A4QDI5_CORGB/66-255
A4QDQ0_CORGB/59-277
A4SNT0_AERS4/41-250
A4SQ10_AERS4/6-211
A4SSR0_AERS4/63-223
A4SW24_POLSQ/58-269
A4SXV7_POLSQ/68-247
A4SY32_POLSQ/41-248
A4SY37_POLSQ/47-267
A4SZ09_POLSQ/63-237
A4TDI2_MYCGI/83-211
A4TH88_YERPP/72-262
A4TT34_YERPP/44-257
A4TUJ3_9PROT/77-205
A4TY22_9PROT/127-261
A4TZ94_9PROT/45-257
A4TZB8_9PROT/55-204
A4U137_9PROT/42-251
A4U4B6_9PROT/92-248
A4U4I5_9PROT/49-253
A4U4L9_9PROT/54-248
A4VL25_PSEU5/40-253
A4VLL8_PSEU5/43-203
A4VNJ4_PSEU5/34-251
A4VNM8_PSEU5/72-271
A4VRS0_PSEU5/56-225
A4VSU7_STRSY/51-264
A4VZ36_STRS2/51-264
A4W8V5_ENT38/61-248
A4WQ28_RHOS5/29-241
A4WQJ3_RHOS5/62-260
A4WQK5_RHOS5/39-251
A4WQL9_RHOS5/46-247
A4WSJ6_RHOS5/32-251
A4WTV3_RHOS5/39-242
A4WWU7_RHOS5/36-253
A4WYU1_RHOS5/57-221
A4XBK1_SALTO/53-264
A4XS10_PSEMY/53-252
A4XS15_PSEMY/43-238
A4XY79_PSEMY/63-222
A4Y0G2_PSEMY/54-248
A4Y0G4_PSEMY/67-264
A4Y0S7_PSEMY/57-238
A4Y0Y1_PSEMY/42-251
A4YJY9_BRASO/53-227
A4YKP4_BRASO/42-249
A4YL33_BRASO/40-210
A4YL53_BRASO/35-241
A4YNK3_BRASO/33-243
A4YQX6_BRASO/73-213
A4YVU5_BRASO/54-266
A4YW30_BRASO/50-238
A4YYS8_BRASO/59-271
A4YZ22_BRASO/50-251
A4YZ95_BRASO/40-262
A4Z098_BRASO/57-255
A4Z211_BRASO/50-268
A4Z227_BRASO/106-194
A4Z2L8_BRASO/48-253
A4Z2S4_BRASO/48-258
A4Z2S6_BRASO/43-253
A5AAD8_ASPNC/15-238
A5CRY3_CLAM3/77-269
A5D452_PELTS/45-261
A5DFA7_PICGU/9-222
A5DH68_PICGU/15-238
A5E731_LODEL/14-237
A5E8Q0_BRASB/50-226
A5EA10_BRASB/48-253
A5EAJ9_BRASB/106-194
A5EAL7_BRASB/48-266
A5EB74_BRASB/43-260
A5EBG1_BRASB/25-230
A5EBQ6_BRASB/84-294
A5ED24_BRASB/38-235
A5EET2_BRASB/60-274
A5EEX6_BRASB/45-252
A5EF71_BRASB/59-257
A5EGV7_BRASB/51-266
A5EGW2_BRASB/50-239
A5EGW7_BRASB/49-238
A5EL23_BRASB/74-267
A5EP00_BRASB/56-258
A5EP67_BRASB/34-253
A5EQC1_BRASB/33-243
A5EQK1_BRASB/82-207
A5ESI3_BRASB/54-266
A5ET41_BRASB/31-237
A5ET62_BRASB/36-243
A5ETI2_BRASB/50-264
A5ETJ8_BRASB/43-249
A5EWC1_DICNV/79-226
A5EWC7_DICNV/32-244
A5EWP5_DICNV/85-249
A5F8F7_VIBC3/50-262
A5F8Q3_VIBC3/61-218
A5FG09_FLAJ1/14-223
A5FWS1_ACICJ/42-253
A5G241_ACICJ/54-255
A5G8A5_GEOUR/48-267
A5G8B7_GEOUR/62-269
A5IC61_LEGPC/17-231
A5IJT7_THEP1/31-245
A5J494_BURMA/11-157
A5J4Y7_BURMA/47-266
A5KJ72_9FIRM/1-110
A5KJ89_9FIRM/59-165
A5KV16_9GAMM/39-251
A5L242_9GAMM/55-227
A5LBU2_STRPN/49-263
A5LLQ9_STRPN/49-263
A5LQW8_STRPN/49-263
A5M1R5_STRPN/49-263
A5M8S0_STRPN/49-263
A5MIG9_STRPN/49-263
A5MQC5_STRPN/49-263
A5MU41_STRPN/49-263
A5MZ93_CLOK5/9-98
A5N0Z4_CLOK5/62-289
A5THY2_BURMA/47-266
A5TMZ6_BURMA/2-147
A5TT50_FUSNP/47-261
A5TUK1_FUSNP/50-271
A5UAD0_HAEIE/35-247
A5UGG3_HAEIG/35-247
A5UR36_ROSS1/40-257
A5UWY1_ROSS1/53-266
A5UYU5_ROSS1/81-252
A5V6J5_SPHWW/14-219
A5V9A1_SPHWW/53-244
A5VNE2_BRUO2/35-250
A5VQW6_BRUO2/60-212
A5VUE0_BRUO2/138-355
A5VW29_BRUO2/38-245
A5VX12_PSEP1/37-243
A5WFE8_PSYWF/40-248
A5XLB1_BURMA/11-157
A5XQX9_BURMA/47-266
A5YSM8_9EURY/47-266
A5ZA49_9FIRM/64-226
A5ZGR1_9BACE/8-120
A5ZIQ8_9BACE/44-252
A5ZIR8_9BACE/37-247
A5ZWE8_9FIRM/49-155
A6A1L7_VIBCH/50-262
A6A2Q0_VIBCH/61-218
A6ABL2_VIBCH/50-262
A6AG98_VIBCH/61-218
A6AMZ1_VIBHA/37-249
A6ANZ0_VIBHA/56-212
A6ASK8_VIBHA/55-226
A6AY48_VIBPA/56-219
A6B2S0_VIBPA/54-224
A6B4A6_VIBPA/37-249
A6BA71_VIBPA/36-213
A6BAH9_VIBPA/37-189
A6BC29_VIBPA/22-93
A6BGM4_9FIRM/62-279
A6BXY4_YERPE/72-262
A6CLP2_9BACI/50-265
A6CPB8_9BACI/49-262
A6CXL0_9VIBR/57-213
A6D2X4_9VIBR/37-249
A6D3K5_9VIBR/55-230
A6DDS7_9PROT/39-247
A6DEB8_9PROT/51-223
A6DKI2_9BACT/38-244
A6DVL1_9RHOB/95-252
A6E0V7_9RHOB/30-242
A6E1U6_9RHOB/17-236
A6E269_9RHOB/34-193
A6E5R6_9RHOB/25-152
A6EUZ5_9ALTE/60-216
A6EYS6_9ALTE/93-271
A6EYW8_9ALTE/42-248
A6F008_9ALTE/29-133
A6F3W1_9ALTE/59-217
A6F6B4_9GAMM/41-250
A6FF10_9GAMM/37-249
A6FH38_9GAMM/61-240
A6FKE2_9RHOB/36-248
A6FPC1_9RHOB/96-269
A6FRF9_9RHOB/110-243
A6FSL7_9RHOB/74-248
A6FW93_9RHOB/35-254
A6GL76_9BURK/37-249
A6GL78_9BURK/38-249
A6GQ50_9BURK/65-283
A6GT72_9BURK/31-241
A6GYF7_FLAPJ/15-215
A6LR11_CLOB8/51-261
A6LR18_CLOB8/37-257
A6LR23_CLOB8/73-304
A6LRT1_CLOB8/47-186
A6LUT1_CLOB8/59-273
A6LV78_CLOB8/51-265
A6M3Y5_YERPE/44-257
A6NXY9_9BACE/62-274
A6Q5D8_NITSB/54-260
A6Q8K7_SULNB/36-244
A6R0V4_AJECN/4-207
A6RTZ6_BOTFB/15-238
A6SIV1_BOTFB/12-228
A6SRY5_BOTFB/37-262
A6SWR4_JANMA/60-253
A6SWW8_JANMA/71-237
A6T1A9_JANMA/50-253
A6T1B2_JANMA/60-255
A6T2M9_JANMA/51-246
A6T737_KLEP7/59-246
A6TA40_KLEP7/25-230
A6TA46_KLEP7/38-243
A6TKW1_ALKMQ/39-255
A6TLD6_ALKMQ/69-236
A6TX53_ALKMQ/70-227
A6U8K0_SINMW/52-258
A6UC25_SINMW/36-255
A6UE91_SINMW/33-254
A6UGG5_SINMW/49-257
A6UJ13_SINMW/38-253
A6UL55_SINMW/13-164
A6UL57_SINMW/34-168
A6UXX8_PSEA7/68-265
A6V0G9_PSEA7/20-247
A6V1X7_PSEA7/59-251
A6VF23_PSEA7/61-216
A6VQT8_ACTSZ/65-216
A6VQU1_ACTSZ/54-209
A6VW61_MARMS/57-226
A6VWH5_MARMS/91-244
A6VYQ6_MARMS/50-215
A6VYT5_MARMS/38-255
A6W2R9_MARMS/44-261
A6W2X7_MARMS/61-211
A6W540_KINRD/69-270
A6W7K1_KINRD/64-278
A6WCN6_KINRD/70-277
A6WGE1_KINRD/70-265
A6WVK7_OCHA4/35-250
A6WVS0_OCHA4/38-257
A6X1N9_OCHA4/81-250
A6X383_OCHA4/42-251
A6X4Q9_OCHA4/44-260
A6X4R4_OCHA4/45-265
A6X4Z6_OCHA4/40-257
A6X5S5_OCHA4/36-240
A6X6E9_OCHA4/98-247
A6X7R1_OCHA4/46-256
A6XV91_VIBCH/50-262
A6XY29_VIBCH/61-218
A6ZQB4_YEAS7/15-238
A6ZQB8_YEAS7/15-238
A7A8U4_BIFAD/53-266
A7B3P4_RUMGN/1-185
A7B867_RUMGN/53-86
A7BCC4_9ACTO/54-267
A7BD79_9ACTO/8-224
A7BD81_9ACTO/6-219
A7C0T5_9GAMM/54-223
A7EZD0_SCLS1/15-236
A7FDL8_YERP3/72-262
A7GKS1_BACCN/44-258
A7GLF4_BACCN/44-259
A7GQ65_BACCN/43-259
A7GZ16_CAMC5/47-216
A7HE76_ANADF/36-247
A7HRI3_PARL1/46-256
A7HSH8_PARL1/59-253
A7IFI4_XANP2/50-269
A7IG87_XANP2/73-262
A7IJ21_XANP2/89-303
A7IKZ6_XANP2/43-275
A7IL02_XANP2/45-265
A7ILT7_XANP2/36-253
A7IMN1_XANP2/83-278
A7IQG6_XANP2/55-256
A7JU89_PASHA/54-211
A7JY51_VIBSE/37-249
A7K028_VIBSE/56-223
A7K529_VIBSE/72-243
A7KMP5_9BASI/1-84
A7KMP9_9BASI/1-80
A7KMQ2_9BASI/1-84
A7KMQ3_9BASI/1-83
A7KMQ5_9BASI/1-87
A7M2S8_BACOV/44-252
A7MEW2_ENTS8/60-247
A7MWD5_VIBHB/55-226
A7MZL9_VIBHB/56-223
A7N7T7_VIBHB/58-270
A7NH44_ROSCS/41-258
A7NLS2_ROSCS/55-268
A7NS87_ROSCS/88-260
A7VET2_9CLOT/59-229
A7VR18_9CLOT/69-282
A7Z2Q1_BACA2/38-254
A7ZFY0_CAMC1/34-245
A7ZK40_ECO24/71-261
A7ZYN9_ECOHS/71-261
A8AID6_CITK8/62-212
A8AZY8_STRGC/46-260
A8EGJ1_BURPS/47-266
A8EPG4_BURPS/44-249
A8EVB1_ARCB4/35-245
A8EVK4_ARCB4/31-234
A8EXS0_RICCK/57-224
A8F0V3_RICM5/71-230
A8FPY1_SHESH/35-248
A8FZV8_SHESH/42-254
A8GCK2_SERP5/64-253
A8GGI5_SERP5/34-245
A8GMI5_RICAH/54-223
A8GR46_RICRS/54-215
A8GVT3_RICB8/64-224
A8I2W1_AZOC5/65-284
A8I344_AZOC5/43-260
A8I618_AZOC5/59-273
A8I6X8_AZOC5/34-246
A8IA04_AZOC5/54-267
A8IA71_AZOC5/38-252
A8IAC6_AZOC5/70-282
A8IAY5_AZOC5/44-261
A8IC55_AZOC5/57-251
A8IC73_AZOC5/65-273
A8IC76_AZOC5/73-265
A8IC91_AZOC5/65-264
A8IG29_AZOC5/51-268
A8IGU4_CHLRE/15-238
A8IJL1_AZOC5/60-213
A8IKD8_AZOC5/35-254
A8IKF0_AZOC5/54-272
A8KFM9_BURPS/47-266
A8KGL5_BURPS/44-249
A8KZU5_FRASN/73-264
A8L370_FRASN/100-295
A8L7A7_FRASN/65-275
A8LD42_FRASN/49-263
A8LHW8_DINSH/48-259
A8LIG3_DINSH/43-253
A8LJ94_DINSH/34-254
A8LJA4_DINSH/36-246
A8LJG3_DINSH/73-217
A8LNY4_DINSH/101-222
A8LP00_DINSH/37-254
A8LRA1_DINSH/51-221
A8LRU7_DINSH/31-243
A8LS28_DINSH/60-208
A8LSS7_DINSH/53-267
A8LUF8_DINSH/45-254
A8LUI2_DINSH/57-254
A8M4D5_SALAI/55-266
A8MIE5_ALKOO/43-258
A8MM69_ALKOO/64-267
A8NU96_COPC7/4-168
A8PP65_9COXI/42-254
A8PX37_MALGO/1-179
A8R906_9FIRM/95-222
A8RYL1_9CLOT/54-270
A8S2R0_9CLOT/109-320
A8S2T1_9CLOT/63-293
A8SQE6_9FIRM/57-222
A8SQH5_9FIRM/59-279
A8T2H8_9VIBR/57-224
A8T8E4_9VIBR/55-226
A8TIY9_9PROT/38-255
A8TKN2_9PROT/34-246
A8TKY9_9PROT/42-253
A8TM43_9PROT/34-242
A8TM89_9PROT/61-223
A8TML0_9PROT/114-222
A8TU05_9PROT/35-254
A8TV87_9PROT/36-253
A8TVP8_9PROT/53-212
A8TX68_9PROT/39-238
A8TZB1_9PROT/52-269
A8U2X4_9PROT/53-231
A8U6Z3_9LACT/47-252
A8UMB4_9FLAO/12-222
A8YG85_MICAE/32-242
A9AEH0_BURM1/52-249
A9AFK9_BURM1/72-245
A9AJ94_BURM1/44-263
A9AKP3_BURM1/58-274
A9ALX2_BURM1/63-261
A9AN63_BURM1/82-151
A9AN92_BURM1/82-150
A9AQR4_BURM1/58-253
A9AQS7_BURM1/59-253
A9B1Y5_HERA2/64-259
A9B3J8_HERA2/54-268
A9B4Q7_HERA2/49-260
A9B8Q1_HERA2/51-266
A9B914_HERA2/54-269
A9BMI3_DELAS/61-280
A9BSG7_DELAS/50-268
A9BSG9_DELAS/44-259
A9BXH0_DELAS/80-298
A9C0H4_DELAS/58-256
A9C344_DELAS/49-260
A9C3F8_DELAS/72-253
A9CF84_AGRT5/21-165
A9CGV5_AGRT5/41-254
A9CHW9_AGRT5/36-255
A9CJJ9_AGRT5/46-264
A9CKZ1_AGRT5/39-254
A9CTY9_9RHIZ/31-243
A9CV12_9RHIZ/37-247
A9D2F6_9RHIZ/35-254
A9D2Z1_9GAMM/37-187
A9D848_9GAMM/63-224
A9D9C5_9RHIZ/39-249
A9DAZ6_9RHIZ/62-259
A9DD97_9RHIZ/34-252
A9DDV8_9RHIZ/113-243
A9DRI8_9RHOB/39-256
A9DT52_9RHOB/99-239
A9DTU1_9RHOB/53-262
A9DVA5_9RHOB/35-254
A9DZ97_9RHOB/53-215
A9E4M9_9RHOB/35-270
A9E7Q0_9RHOB/32-244
A9EBF9_9FLAO/15-222
A9EEM7_9RHOB/52-217
A9EGK0_9RHOB/43-253
A9EJ07_9RHOB/40-255
A9EM68_9RHOB/33-253
A9EVX5_SORC5/73-291
A9F6X5_SORC5/64-261
A9F7V8_SORC5/64-274
A9F8Z8_9RHOB/38-192
A9FKT0_9RHOB/33-253
A9FPH1_9RHOB/54-208
A9FPW9_SORC5/49-258
A9FVX3_9RHOB/40-255
A9G0X1_SORC5/64-262
A9G2Q4_SORC5/10-217
A9GLU1_SORC5/103-295
A9GN59_SORC5/60-270
A9H3N5_9RHOB/38-268
A9H558_9RHOB/56-237
A9HDL5_GLUDA/51-261
A9HE06_9RHOB/35-254
A9HIY1_9RHOB/31-243
A9HNK2_9RHOB/107-220
A9HR99_9RHOB/35-254
A9HU59_9RHOB/49-250
A9HUT3_9RHOB/46-255
A9HVN9_BORPD/82-213
A9HXT7_BORPD/67-136
A9I3Y6_BORPD/63-261
A9I9U3_BORPD/58-214
A9IJY8_BORPD/70-218
A9IMS3_BORPD/57-252
A9IP33_BORPD/35-246
A9IS31_BORPD/3-153
A9K0T6_BURMA/47-266
A9K4X0_BURMA/2-147
A9KN31_CLOPH/52-268
A9KP62_CLOPH/40-255
A9M5L0_BRUC2/81-216
A9M7F1_BRUC2/35-250
A9MBB4_BRUC2/40-257
A9MDA7_BRUC2/38-245
A9PK65_9ROSI/15-238
A9Q131_9RHIZ/38-257
A9R481_YERPG/43-241
A9S7S0_PHYPA/85-268
A9VFL0_BACWK/44-259
A9VSJ3_BACWK/44-258
A9VZA8_METEP/63-209
A9VZK2_METEP/40-250
A9W1W5_METEP/79-291
A9W3G0_METEP/34-241
A9W3G4_METEP/41-247
A9W3H3_METEP/34-253
A9W3P9_METEP/48-258
A9W766_METEP/61-252
A9W7M7_METEP/56-253
A9WDR9_CHLAA/41-258
A9WG89_CHLAA/13-178
A9WGD2_CHLAA/56-270
A9WI52_CHLAA/45-256
A9WRL7_RENSM/95-285
A9WXC0_BRUSI/38-245
A9WYF0_BRUSI/40-257
A9Z7E8_YERPE/72-262
A9ZFF3_YERPE/44-257
B0A358_YERPE/72-262
B0A5P1_YERPE/44-257
B0AB15_9CLOT/57-252
B0AKD5_BACAN/40-256
B0AR40_BACAN/44-258
B0AW76_BACAN/44-259
B0B984_CHLT2/298-511
B0BAW3_CHLTB/298-511
B0BRR4_ACTPJ/59-244
B0BUA3_ACTPJ/34-246
B0BWJ4_RICRO/54-221
B0C1I0_ACAM1/159-275
B0CD25_ACAM1/80-217
B0CDZ0_ACAM1/66-270
B0CGZ2_BRUSI/81-216
B0CJ68_BRUSI/35-250
B0DA75_LACBS/22-167
B0G1D7_9FIRM/1-184
B0G398_9FIRM/58-86
B0G7M5_9FIRM/69-288
B0GKX7_YERPE/72-262
B0GLZ8_YERPE/44-257
B0GSV4_YERPE/72-262
B0GZF4_YERPE/44-257
B0H782_YERPE/72-262
B0HBX2_YERPE/44-257
B0HMN6_YERPE/72-262
B0HNG5_YERPE/44-257
B0I0G5_YERPE/72-262
B0I0N0_YERPE/44-257
B0JKK4_MICAN/367-554
B0K525_THEPX/43-258
B0KB96_THEP3/43-258
B0KH26_PSEPG/63-261
B0KH51_PSEPG/32-244
B0KIR6_PSEPG/75-261
B0KJK5_PSEPG/79-273
B0KJL0_PSEPG/17-167
B0KKG3_PSEPG/54-251
B0KRP9_PSEPG/50-239
B0KSM8_PSEPG/59-250
B0MFY4_9FIRM/48-264
B0MJ89_9FIRM/48-264
B0MP46_9FIRM/11-135
B0MP46_9FIRM/241-326
B0MS18_9FIRM/101-243
B0MSC5_9FIRM/59-274
B0N1W8_9FIRM/106-237
B0N8Z1_9FIRM/120-243
B0NHA5_EUBSP/59-274
B0NKD8_EUBSP/70-288
B0NY01_9CLOT/64-273
B0P7I0_9FIRM/115-228
B0PXY5_BACAN/40-256
B0Q854_BACAN/44-258
B0Q8B4_BACAN/44-259
B0QCF9_BACAN/40-256
B0QK45_BACAN/44-258
B0QNH8_BACAN/44-259
B0QTG6_HAEPR/57-210
B0REW7_CLAMS/77-269
B0SBG6_LEPBA/39-247
B0SC65_LEPBA/41-249
B0SJ35_LEPBP/39-247
B0SKJ5_LEPBP/41-249
B0SY42_CAUSK/44-228
B0SYR1_CAUSK/43-252
B0T084_CAUSK/57-265
B0U8E0_METS4/35-251
B0UAU9_METS4/60-220
B0UBL3_METS4/45-261
B0UCH4_METS4/49-251
B0UEI5_METS4/59-215
B0UEJ7_METS4/32-242
B0UJB5_METS4/47-245
B0UME3_METS4/64-233
B0UNI7_METS4/67-248
B0USE4_HAES2/82-251
B0V5V7_ACIBY/62-258
B0V7E3_ACIBY/61-250
B0VB10_ACIBY/49-259
B0VFY7_CLOAI/51-263
B0VH74_CLOAI/59-269
B0VMN1_ACIBS/62-258
B0Y2C8_ASPFC/15-238
B1C5F5_9FIRM/114-238
B1CB12_9FIRM/50-266
B1ETG7_BACAN/40-256
B1F0G6_BACAN/44-258
B1F4E6_BACAN/44-259
B1FB00_9BURK/44-263
B1FFH7_9BURK/67-213
B1FGR6_9BURK/71-240
B1FIS2_9BURK/62-253
B1FK46_9BURK/12-196
B1FSR1_9BURK/35-240
B1FT72_9BURK/75-264
B1FU35_9BURK/42-261
B1FVS4_9BURK/54-248
B1FW85_9BURK/85-237
B1FX44_9BURK/44-251
B1G1N3_9BURK/40-254
B1G2Y8_9BURK/55-253
B1G2Z9_9BURK/64-261
B1G370_9BURK/57-266
B1G5F1_9BURK/71-258
B1G6E1_9BURK/82-150
B1GA55_9BURK/66-238
B1GNP4_BACAN/44-258
B1GP29_BACAN/44-259
B1H9T7_BURPS/44-249
B1HAM6_BURPS/47-266
B1HP93_LYSSC/42-255
B1HZ36_LYSSC/11-226
B1IA10_STRPI/49-263
B1IVZ5_ECOLC/57-243
B1J928_PSEPW/41-246
B1JEU7_PSEPW/65-262
B1JEW4_PSEPW/32-244
B1JKB9_YERPY/72-262
B1JWL4_BURCC/71-241
B1K0R5_BURCC/60-255
B1K1E5_BURCC/44-263
B1K2C8_BURCC/62-253
B1K2L0_BURCC/63-261
B1K4P7_BURCC/53-243
B1K6D7_BURCC/18-173
B1K6E1_BURCC/21-139
B1K8S2_BURCC/58-274
B1KAS4_BURCC/64-215
B1KB60_BURCC/58-253
B1KBF1_BURCC/49-260
B1KEU9_SHEWM/46-258
B1KEZ0_SHEWM/54-215
B1KM14_SHEWM/33-246
B1L456_KORCO/53-231
B1L4N2_KORCO/95-248
B1L909_THESQ/31-245
B1LJS6_ECOSM/57-247
B1LSL3_METRJ/45-252
B1LSN8_METRJ/81-257
B1M1L6_METRJ/63-250
B1M1X4_METRJ/73-261
B1M345_METRJ/100-254
B1M5T8_METRJ/49-246
B1M878_METRJ/84-296
B1M881_METRJ/49-237
B1M8D7_METRJ/42-252
B1M8I4_METRJ/78-259
B1M8N5_METRJ/12-224
B1MAM8_MYCA9/85-277
B1QT74_CLOBU/50-260
B1QT76_CLOBU/46-260
B1QZI1_CLOBU/52-259
B1R2L0_CLOBU/48-263
B1S308_STRPN/49-263
B1S723_9BIFI/56-269
B1S9H6_9BIFI/58-259
B1T0X9_9BURK/44-263
B1T398_9BURK/67-213
B1T4R4_9BURK/18-172
B1T652_9BURK/62-253
B1T6W1_9BURK/71-240
B1TEH3_9BURK/23-140
B1TF34_9BURK/58-274
B1UJK1_BACAN/40-256
B1UW03_BACAN/44-258
B1UW78_BACAN/44-259
B1VT53_STRGG/49-263
B1VTZ7_STRGG/31-226
B1VU01_STRGG/36-256
B1X8P0_ECODH/57-243
B1XVT3_POLNS/55-212
B1XVV3_POLNS/109-233
B1XZA6_LEPCP/63-265
B1Y3X2_LEPCP/59-274
B1YQ23_BURA4/44-263
B1YU07_BURA4/71-240
B1YXB3_BURA4/62-253
B1Z335_BURA4/58-274
B1Z7E9_METPB/45-252
B1ZB24_METPB/39-258
B1ZB33_METPB/41-247
B1ZB37_METPB/34-241
B1ZC41_METPB/55-250
B1ZJ17_METPB/40-250
B1ZKZ2_METPB/50-238
B1ZKZ6_METPB/77-289
B1ZPM1_OPITP/77-235
B1ZW88_OPITP/37-243
B2ACJ7_PODAN/51-244
B2AH29_CUPTR/78-296
B2CZR9_9HYPO/15-238
B2D6V7_VIBCH/50-262
B2DHY0_STRPN/49-263
B2DP10_STRPN/49-263
B2DUQ8_STRPN/49-263
B2E0A4_STRPN/49-263
B2E5H9_STRPN/49-263
B2E8G4_BIFAN/61-256
B2EB34_BIFAN/55-268
B2FSU0_STRMK/41-265
B2GHM0_KOCRD/120-222
B2H9E9_BURPS/47-266
B2HCB7_BURPS/44-249
B2HU79_ACIBC/61-250
B2HXK3_ACIBC/49-259
B2I017_ACIBC/62-258
B2IBV6_BEII9/64-260
B2IEP7_BEII9/56-225
B2IEY5_BEII9/72-246
B2IEY7_BEII9/63-250
B2IF14_BEII9/75-273
B2IGE0_BEII9/56-286
B2IHM7_BEII9/103-193
B2IHN2_BEII9/75-258
B2IHT4_BEII9/62-251
B2II93_BEII9/41-255
B2IIN8_BEII9/53-263
B2IJV0_BEII9/63-202
B2INL6_STRPS/49-263
B2J999_NOSP7/364-556
B2J9X2_NOSP7/44-255
B2JA94_NOSP7/67-261
B2JFW7_BURP8/132-244
B2JMH4_BURP8/58-254
B2JMH5_BURP8/79-265
B2JMH7_BURP8/63-249
B2JMI6_BURP8/121-237
B2JP79_BURP8/40-259
B2JP94_BURP8/62-265
B2JPS9_BURP8/59-256
B2JRL1_BURP8/50-259
B2JUR3_BURP8/68-266
B2JW12_BURP8/57-241
B2JWC0_BURP8/54-254
B2JWK7_BURP8/40-251
B2K4U6_YERPB/72-262
B2N5A4_ECOLX/71-261
B2NV21_ECO57/57-243
B2PAG8_ECO57/57-243
B2PSW7_ECO57/57-243
B2RJ31_PORG3/45-253
B2S640_BRUA1/81-216
B2S8J7_BRUA1/35-250
B2SBH0_BRUA1/40-257
B2SCG2_BRUA1/38-245
B2SWY8_BURPP/54-250
B2T0B6_BURPP/90-237
B2T2T9_BURPP/63-282
B2T303_BURPP/61-248
B2T4J0_BURPP/64-261
B2T4R5_BURPP/67-237
B2T7Y5_BURPP/67-262
B2T8C3_BURPP/68-263
B2TD82_BURPP/70-280
B2TEA0_BURPP/42-261
B2TEA3_BURPP/63-282
B2TUE2_SHIB3/71-261
B2U721_RALPJ/53-273
B2UAU1_RALPJ/64-260
B2UBQ8_RALPJ/57-254
B2UHU0_RALPJ/36-257
B2UJ01_RALPJ/49-265
B2VC87_ERWT9/60-251
B2VK19_ERWT9/31-243
B2VRU4_PYRTR/15-238
B2WHN6_PYRTR/19-189
B3AAT3_ECO57/57-243
B3AR94_ECO57/57-243
B3B533_ECO57/57-243
B3BHR8_ECO57/57-243
B3DQ68_BIFLD/53-266
B3E2T3_GEOLS/55-265
B3E6Z1_GEOLS/60-271
B3GX78_ACTP7/34-246
B3GYS1_ACTP7/59-244
B3HDB3_ECOLX/57-243
B3HSA4_ECOLX/57-243
B3I7V1_ECOLX/57-243
B3ISH5_ECOLX/57-243
B3J0U3_BACAN/40-256
B3J7G0_BACAN/44-258
B3JB98_BACAN/44-259
B3LHB9_YEAS1/15-238
B3PBF1_CELJU/52-243
B3PHC9_CELJU/66-273
B3PJV5_CELJU/71-165
B3PJW2_CELJU/87-274
B3PJX2_CELJU/18-274
B3PJX5_CELJU/75-184
B3PQ64_RHIE6/41-253
B3PXA5_RHIE6/35-254
B3Q328_RHIE6/45-263
B3Q4P9_RHIE6/60-271
B3Q9E5_RHOPT/77-206
B3QA13_RHOPT/55-214
B3QAE5_RHOPT/81-286
B3QAS2_RHOPT/80-207
B3QE18_RHOPT/39-261
B3QEU0_RHOPT/57-215
B3QH07_RHOPT/79-290
B3QHU0_RHOPT/42-250
B3QIN4_RHOPT/55-250
B3QIN9_RHOPT/40-248
B3QIP4_RHOPT/42-258
B3QIQ0_RHOPT/53-250
B3QJF4_RHOPT/48-247
B3QK86_RHOPT/61-254
B3R6B0_CUPTR/41-251
B3R936_CUPTR/49-249
B3RB85_CUPTR/35-252
B3RC03_CUPTR/255-413
B3RCF0_CUPTR/69-281
B3SCK1_TRIAD/10-226
B3T0Z8_9ZZZZ/47-247
B3WAG6_LACCB/61-257
B3WNB6_ECOLX/57-243
B3X4T8_SHIDY/57-243
B3XGR2_ECOLX/57-243
B3YNR3_BACCE/40-256
B3YV16_BACCE/44-258
B3Z0N3_BACCE/44-259
B3Z3H1_BACCE/44-259
B3ZAM6_BACCE/44-258
B3ZGM1_BACCE/40-256
B3ZJ46_BACCE/40-256
B3ZQ44_BACCE/44-258
B3ZU86_BACCE/44-259
B4BN17_9BACI/110-305
B4BNK8_9BACI/54-266
B4D2M0_9BACT/58-267
B4E6N0_BURCJ/44-263
B4E848_BURCJ/60-255
B4ECV8_BURCJ/71-240
B4EGA6_BURCJ/63-261
B4EIG5_BURCJ/58-274
B4EK29_BURCJ/53-243
B4EKK3_BURCJ/21-140
B4EKK7_BURCJ/18-170
B4ENG1_BURCJ/61-209
B4EQ35_BURCJ/49-260
B4EQA8_BURCJ/59-253
B4FBP6_MAIZE/15-238
B4RHS0_PHEZH/44-255
B4RP32_NEIG2/41-168
B4S623_PROA2/52-265
B4ULN6_ANASK/33-244
B4UYN8_9ACTO/63-219
B4VD78_9ACTO/70-235
B4VDP6_9ACTO/57-268
B4VI24_9CYAN/65-274
B4W9M0_9CAUL/57-263
B4WL46_9SYNE/48-260
B4WLK0_9SYNE/62-273
B4WP93_9SYNE/72-235
B4WPV2_9SYNE/65-275
B4WPV8_9SYNE/68-290
B4WPW9_9SYNE/70-275
B4X5J1_9GAMM/55-251
B5CRJ9_9FIRM/52-260
B5CTF6_9FIRM/67-283
B5E3U4_STRP4/49-263
B5EBK9_GEOBB/38-247
B5EF68_GEOBB/61-234
B5EHY9_GEOBB/77-222
B5EIZ8_GEOBB/44-251
B5ET94_VIBFM/37-249
B5FGF3_VIBFM/57-228
B5G795_9ACTO/70-232
B5GHX8_9ACTO/51-271
B5GLL6_STRCL/34-246
B5H4I4_STRPR/49-263
B5HF80_STRPR/73-234
B5HJZ7_STRPR/48-257
B5HN55_9ACTO/93-264
B5HPP1_9ACTO/67-275
B5HSL3_9ACTO/49-267
B5HYP5_9ACTO/91-240
B5I2E3_9ACTO/59-278
B5I6L2_9ACTO/49-267
B5IBF3_ACIB4/372-530
B5IBF3_ACIB4/75-241
B5ICW2_ACIB4/369-530
B5ICW2_ACIB4/75-241
B5IIJ8_9CHRO/53-258
B5IYK2_9RHOB/95-277
B5J2P3_9RHOB/36-255
B5J2P6_9RHOB/38-247
B5J2T3_9RHOB/119-277
B5J4D4_9RHOB/55-259
B5J4Y8_9RHOB/32-244
B5J6V9_9RHOB/18-230
B5J875_9RHOB/109-235
B5JCA6_9RHOB/2-91
B5JN06_9BACT/85-305
B5JR59_9BACT/41-243
B5JYP4_9RHOB/105-196
B5K0S0_9RHOB/32-244
B5K1H1_9RHOB/65-226
B5K2I2_9RHOB/4-148
B5K2I5_9RHOB/36-255
B5K3X6_9RHOB/31-243
B5K892_9RHOB/109-236
B5K9D4_9RHOB/93-277
B5MAB9_9NOCA/48-262
B5QRC4_LACRH/61-256
B5RXE0_RALSO/53-273
B5S068_RALSO/67-263
B5SBM5_RALSO/68-263
B5SEM7_RALSO/53-273
B5SLL6_RALSO/96-292
B5UIM5_BACCE/44-258
B5UJF6_BACCE/44-259
B5UUE5_BACCE/40-256
B5V0F3_BACCE/40-256
B5V1F0_BACCE/44-258
B5V1X9_BACCE/53-265
B5V9Y9_BACCE/44-259
B5VHX2_YEAS6/1-96
B5VU04_YEAS6/15-34
B5W208_SPIMA/51-263
B5WDC1_9BURK/57-226
B5WEX7_9BURK/82-151
B5WFX6_9BURK/72-278
B5WFX7_9BURK/61-258
B5WGQ2_9BURK/48-267
B5WIW7_9BURK/42-261
B5WIX0_9BURK/52-272
B5WJL6_9BURK/73-270
B5WN42_9BURK/137-332
B5WNW3_9BURK/62-275
B5WQ04_9BURK/97-289
B5WV49_9BURK/60-246
B5WWE8_9BURK/77-239
B5XRU8_KLEP3/58-255
B5XWG4_KLEP3/38-243
B5XWH1_KLEP3/41-246
B5XX71_KLEP3/34-245
B5XXD8_KLEP3/45-247
B5XY61_KLEP3/55-244
B5Y5J9_PHATC/56-274
B5YPA1_THAPS/38-258
B5YT70_ECO5E/57-243
B5ZLX0_GLUDA/39-249
B5ZMN2_RHILW/35-254
B5ZP05_RHILW/41-252
B5ZSN2_RHILW/41-253
B6A0U3_RHILW/47-258
B6A1N9_RHILW/45-264
B6A2V1_RHILW/59-205
B6A2X3_RHILW/39-256
B6AUN1_9RHOB/38-268
B6AYD5_9RHOB/35-254
B6B237_9RHOB/93-255
B6B5R5_9RHOB/33-253
B6B864_9RHOB/37-246
B6BEK9_9RHOB/56-209
B6BFH1_9RHOB/70-246
B6BH30_9PROT/34-244
B6BHL9_9PROT/1-203
B6BHU7_9PROT/30-239
B6BKU9_9PROT/36-244
B6BNR7_9PROT/31-242
B6BRE7_9RICK/73-236
B6BSZ6_9RICK/45-275
B6EL36_ALISL/57-227
B6ERB2_ALISL/37-249
B6FIT9_9CLOT/58-274
B6FJQ0_9CLOT/28-244
B6FUW5_9CLOT/52-266
B6FX52_9CLOT/46-261
B6G9Z9_9ACTN/64-276
B6GAU7_9ACTN/79-295
B6HK67_PENCW/15-238
B6I910_ECOSE/57-243
B6IPG0_RHOCS/82-221
B6IPL3_RHOCS/117-248
B6IT93_RHOCS/44-254
B6J9X6_OLICO/38-243
B6JA35_OLICO/53-250
B6JJ49_OLICO/57-192
B6JJ71_OLICO/36-250
B6JJ74_OLICO/37-252
B6K7Z3_SCHJY/15-237
B6Q6P6_PENMQ/15-238
B6Q6P7_PENMQ/1-180
B6QR98_PENMQ/12-229
B6QXW1_9RHOB/55-213
B6QYU2_9RHOB/72-245
B6R2I5_9RHOB/45-254
B6R318_9RHOB/57-229
B6R392_9RHOB/110-246
B6R516_9RHOB/38-256
B6R7D0_9RHOB/34-246
B6R9X1_9RHOB/92-268
B6W655_9FIRM/89-296
B6WBL0_9FIRM/4-167
B6WSB2_9DELT/54-217
B6WXB3_9DELT/121-257
B6XT97_9BIFI/53-266
B6YSX2_THEON/81-220
B6ZTT6_ECO57/57-243
B7A7C1_THEAQ/42-256
B7A9Q1_THEAQ/48-220
B7AA14_THEAQ/80-212
B7AA16_THEAQ/74-215
B7AQR3_9BACE/56-274
B7AW50_9BACE/116-239
B7CA84_9FIRM/82-224
B7CA86_9FIRM/93-246
B7CA87_9FIRM/103-230
B7CC16_9FIRM/41-260
B7CVQ3_BURPS/47-266
B7CZ55_BURPS/44-249
B7GQ08_BIFLS/53-266
B7H0M2_ACIB3/61-250
B7H2Z5_ACIB3/62-258
B7H4J9_ACIB3/49-259
B7H611_BACC4/40-256
B7H7I1_BACC4/44-258
B7HDE8_BACC4/44-259
B7HT76_BACC7/44-258
B7HUM7_BACC7/40-256
B7HVN9_BACC7/53-265
B7HWF0_BACC7/44-259
B7IB98_ACIB5/61-250
B7IBM6_ACIB5/62-258
B7IC08_ACIB5/49-259
B7IKR0_BACC2/40-256
B7IVT5_BACC2/44-258
B7IXZ8_BACC2/44-259
B7JN77_BACC0/44-258
B7JRA7_BACC0/44-259
B7JSS2_BACC0/40-256
B7KAG1_CYAP7/63-209
B7KQB0_METC4/52-249
B7KR08_METC4/79-291
B7KWC8_METC4/60-252
B7KWR6_METC4/34-241
B7KWS0_METC4/41-247
B7KWS9_METC4/39-258
B7KX13_METC4/56-253
B7KXB5_METC4/48-258
B7KXW7_METC4/63-213
B7KZ44_METC4/40-250
B7KZP4_METC4/46-239
B7LE36_ECO55/57-246
B7LIJ2_ECO81/53-247
B7LNV3_ESCF3/57-247
B7M865_ECO8A/57-243
B7MHP5_ECO45/57-246
B7MS54_ECO81/57-246
B7N3A5_ECOLU/57-236
B7NM38_ECO7I/57-247
B7QPL0_9RHOB/113-243
B7QS96_9RHOB/54-210
B7QTY1_9RHOB/33-253
B7R3B5_9EURY/84-227
B7R970_9THEO/43-258
B7RGK9_9RHOB/52-218
B7RGM0_9RHOB/35-254
B7RIB0_9RHOB/35-254
B7RJ83_9RHOB/39-254
B7RJL3_9RHOB/53-215
B7RPY4_9RHOB/110-222
B7RRI2_9RHOB/32-244
B7RSD3_9RHOB/64-279
B7RU82_9GAMM/62-193
B7RXH9_9GAMM/31-196
B7UN22_ECO27/57-246
B7UYP8_PSEA8/58-250
B7V2A3_PSEA8/68-265
B7V321_PSEA8/54-245
B7V324_PSEA8/54-244
B7V326_PSEA8/55-252
B7V782_PSEA8/56-216
B7VAI4_PSEA8/20-247
B7VIC7_VIBSL/55-227
B7VS68_VIBSL/39-251
B7WQU9_COMTE/48-151
B7WRE6_COMTE/37-254
B7WS47_COMTE/41-256
B7WSA6_COMTE/67-266
B7WUR4_COMTE/79-272
B7WWK7_COMTE/48-245
B7WWT5_COMTE/50-261
B7WWZ3_COMTE/40-238
B7X088_COMTE/40-250
B7X2I3_COMTE/78-267
B7X3D1_COMTE/52-270
B7X3Q8_COMTE/40-254
B7X481_COMTE/40-247
B7X5L8_COMTE/40-256
B8CU66_SHEPW/60-218
B8DKP7_DESVM/41-260
B8DSY4_BIFA0/55-268
B8DTI7_BIFA0/61-256
B8EJJ3_METSB/72-270
B8EJQ8_METSB/48-261
B8EJY9_METSB/53-247
B8EKQ7_METSB/76-201
B8ENK0_METSB/46-251
B8EQ34_METSB/51-249
B8EQA3_METSB/82-296
B8EQH2_METSB/64-260
B8EQZ3_METSB/55-249
B8ERY3_METSB/62-217
B8ET74_METSB/91-217
B8F7T5_HAEPS/57-210
B8F9G6_DESAA/55-238
B8FDR7_DESAA/37-247
B8FFK2_DESAA/45-233
B8FGW9_DESAA/1-102
B8FGX3_DESAA/61-166
B8FLE1_DESAA/40-255
B8FLR8_DESAA/41-243
B8FMN8_DESAA/49-260
B8FR45_DESHD/60-268
B8FV39_DESHD/116-244
B8FW73_DESHD/48-262
B8FX55_DESHD/52-267
B8G592_CHLAD/54-268
B8G5J2_CHLAD/75-240
B8G7E0_CHLAD/43-260
B8G8F5_CHLAD/79-290
B8GBL9_CHLAD/14-232
B8GH72_METPE/77-294
B8GH82_METPE/71-288
B8GQ03_THISH/37-246
B8GRT6_THISH/104-207
B8GSA4_THISH/37-247
B8H0V3_CAUCN/45-254
B8HGH4_ARTCA/80-283
B8HKR1_CYAP4/62-199
B8HYI7_CYAP4/81-226
B8IAZ2_METNO/61-214
B8ICH2_METNO/60-213
B8IE81_METNO/71-252
B8IH52_METNO/41-273
B8II66_METNO/35-251
B8IME7_METNO/43-254
B8ITU2_METNO/50-250
B8IUA9_METNO/57-224
B8J699_ANAD2/33-244
B8K8I9_VIBPA/42-254
B8K925_VIBPA/54-226
B8KDQ0_VIBPA/47-231
B8LY02_TALSN/15-238
B8LY06_TALSN/1-180
B8NQ74_ASPFN/15-238
B8ZQ89_STRPJ/49-263
B9AZM9_9BURK/71-266
B9AZP3_9BURK/59-253
B9B3B8_9BURK/52-249
B9B7U1_9BURK/29-262
B9B7V3_9BURK/54-257
B9B7Z5_9BURK/63-261
B9BCK6_9BURK/72-245
B9BD48_9BURK/75-294
B9BEX4_9BURK/58-274
B9BHH1_9BURK/80-275
B9BHI6_9BURK/59-253
B9BIP5_9BURK/58-274
B9BJG2_9BURK/63-261
B9BJL4_9BURK/54-256
B9BJM6_9BURK/29-262
B9BP31_9BURK/56-261
B9BT20_9BURK/72-245
B9BVQ6_9BURK/52-249
B9BWI1_9BURK/75-294
B9C1H5_9BURK/80-275
B9C1J0_9BURK/59-253
B9C2Q3_9BURK/58-274
B9C3H0_9BURK/63-261
B9C3M1_9BURK/54-256
B9C3N3_9BURK/29-262
B9C9C1_9BURK/56-261
B9CD39_9BURK/52-249
B9CFK0_9BURK/72-245
B9CHM8_9BURK/75-294
B9CL21_9ACTN/61-277
B9CZJ6_WOLRE/52-258
B9D1A1_WOLRE/34-245
B9E4U6_CLOK1/72-299
B9EBH6_MACCJ/43-258
B9J2M1_BACCQ/44-258
B9J441_BACCQ/40-256
B9J4C8_BACCQ/53-265
B9J519_BACCQ/44-259
B9J8L5_AGRRK/36-255
B9J8R7_AGRRK/41-253
B9J8Y0_AGRRK/46-247
B9JD96_AGRRK/45-263
B9JHR9_AGRRK/13-161
B9JHS3_AGRRK/54-252
B9JIM9_AGRRK/31-254
B9JL96_AGRRK/53-247
B9JLB8_AGRRK/40-257
B9JM54_AGRRK/47-254
B9JM55_AGRRK/37-248
B9JM71_AGRRK/39-248
B9JNM2_AGRRK/61-264
B9JPI9_AGRRK/39-254
B9JPV6_AGRRK/31-137
B9JQB1_AGRRK/44-256
B9JQB2_AGRRK/44-258
B9JQF9_AGRRK/1-90
B9JR69_AGRVS/36-255
B9JRE2_AGRVS/42-254
B9JZS3_AGRVS/11-228
B9K0Y6_AGRVS/35-252
B9K141_AGRVS/56-252
B9K4T4_AGRVS/14-174
B9K4V0_AGRVS/60-263
B9K4W6_AGRVS/53-248
B9KBG7_THENN/29-243
B9KIG6_ANAMF/124-288
B9KJT2_RHOSK/32-251
B9KL66_RHOSK/29-241
B9KN84_RHOSK/35-252
B9KR42_RHOSK/37-242
B9KS46_RHOSK/56-195
B9KVB3_RHOSK/57-220
B9KVM9_RHOSK/33-237
B9KVY2_RHOSK/48-257
B9KWJ9_RHOSK/48-259
B9KYP7_THERP/65-279
B9KZI1_THERP/94-320
B9L903_NAUPA/51-224
B9LIF8_CHLSY/41-258
B9LK77_CHLSY/45-256
B9LKY4_CHLSY/74-239
B9LL29_CHLSY/56-270
B9LSF8_HALLT/96-254
B9M043_GEOSF/52-280
B9M261_GEOSF/56-265
B9NT73_9RHOB/34-254
B9NU16_9RHOB/31-243
B9NUC1_9RHOB/53-207
B9NWC5_9RHOB/37-252
B9QS18_9RHOB/115-245
B9QTZ1_9RHOB/53-209
B9QZ20_9RHOB/39-258
B9R3S5_9RHOB/43-248
B9R4B6_9RHOB/37-251
B9R5M5_9RHOB/40-256
B9R5X0_9RHOB/35-247
B9R6A7_9RHOB/39-257
B9TA58_RICCO/59-240
B9TC77_RICCO/40-227
B9TDT2_RICCO/165-236
B9TDT2_RICCO/27-120
B9TIQ2_RICCO/53-193
B9TJ51_RICCO/41-102
B9TNA8_RICCO/62-134
B9WMJ6_CANDC/11-227
B9WMU2_CANDC/15-238
B9WU82_STRSU/51-263
B9XA60_9BACT/32-240
B9Z1W6_9NEIS/43-119
BCSP_BRUAB/81-216
BCSP_BRUME/81-216
C0AC78_9BACT/41-247
C0B7H9_9FIRM/1-185
C0BDS0_9FIRM/70-279
C0BSG2_9BIFI/104-317
C0BYM3_9CLOT/59-275
C0CK78_9FIRM/54-270
C0CQQ6_9FIRM/45-275
C0CS82_9FIRM/45-261
C0CV50_9CLOT/98-250
C0CW28_9CLOT/101-257
C0CY39_9CLOT/118-313
C0CZE1_9CLOT/50-265
C0D077_9CLOT/77-293
C0ECX0_9CLOT/43-258
C0ELN7_NEIFL/41-262
C0EUH6_9FIRM/50-252
C0EXU0_9FIRM/31-245
C0EZ02_9FIRM/56-272
C0FVE1_9FIRM/78-280
C0G3X9_9RHIZ/54-269
C0G6S9_9RHIZ/104-239
C0G8V3_9RHIZ/38-245
C0GA37_9RHIZ/138-355
C0GDF9_9FIRM/76-241
C0GKC4_9FIRM/70-250
C0GKX9_9FIRM/72-243
C0N2J6_9GAMM/42-248
C0N5T0_9GAMM/41-251
C0NQC4_AJECG/15-238
C0QC96_DESAH/47-253
C0QDS8_DESAH/27-256
C0QEA6_DESAH/55-261
C0QGQ7_DESAH/4-92
C0QGS3_DESAH/35-246
C0QI29_DESAH/60-235
C0QJL9_DESAH/100-309
C0QMB3_DESAH/39-254
C0QXF9_BRAHW/40-250
C0QXG3_BRAHW/49-260
C0QXG4_BRAHW/18-229
C0QXI4_BRAHW/53-255
C0QZ12_BRAHW/41-233
C0QZK2_BRAHW/48-259
C0RGR1_BRUMB/35-250
C0RJG1_BRUMB/81-216
C0RL07_BRUMB/40-257
C0RMW2_BRUMB/38-245
C0SFU4_PARBP/15-238
C0VIB3_9GAMM/47-260
C0VJ06_9GAMM/67-263
C0VJ07_9GAMM/50-263
C0VLJ5_9GAMM/40-245
C0VMH5_9GAMM/79-274
C0VNT6_9GAMM/49-257
C0VYF5_9ACTO/51-260
C0W1K0_9ACTO/69-281
C0W3J8_9ACTO/59-268
C0WAJ1_9FIRM/78-237
C0WB09_9FIRM/70-260
C0WBF6_9FIRM/52-248
C0WED5_9FIRM/54-223
C0XWJ1_BURPS/47-266
C0Y4N4_BURPS/44-249
C0Z5T6_BREBN/57-254
C0ZE66_BREBN/56-270
C0ZMV6_RHOE4/51-267
C0ZQ83_RHOE4/69-280
C0ZQH9_RHOE4/50-267
C0ZUB2_RHOE4/40-256
C0ZV68_RHOE4/51-265
C0ZV75_RHOE4/59-233
C0ZV80_RHOE4/55-275
C0ZVG0_RHOE4/49-259
C0ZX61_RHOE4/81-283
C1A282_RHOE4/46-258
C1ATJ2_RHOOB/52-265
C1ATJ3_RHOOB/69-284
C1ATK4_RHOOB/83-211
C1AX45_RHOOB/46-258
C1B0Q8_RHOOB/58-216
C1B6S0_RHOOB/45-127
C1B6S3_RHOOB/45-255
C1B6U3_RHOOB/54-190
C1CBH5_STRP7/49-263
C1CHJ7_STRZJ/49-263
C1CNH2_STRZP/49-263
C1CUB5_STRZT/49-263
C1D1B0_DEIDV/53-221
C1DFF5_AZOVD/45-259
C1DG71_AZOVD/54-244
C1DG77_AZOVD/42-252
C1DGC2_AZOVD/68-262
C1DGS7_AZOVD/84-302
C1DID9_AZOVD/66-255
C1DMM8_AZOVD/36-233
C1DMN2_AZOVD/59-258
C1DNA8_AZOVD/78-290
C1DNU8_AZOVD/67-254
C1DNX8_AZOVD/57-254
C1DPE4_AZOVD/62-213
C1EC32_MICSR/14-48
C1EC32_MICSR/60-251
C1EVF1_BACC3/44-258
C1EYI9_BACC3/44-259
C1EYU7_BACC3/40-256
C1GL03_PARBD/15-238
C1H5Z7_PARBA/15-237
C1HFM5_9ESCH/71-260
C1HZF1_NEIGO/41-168
C1I4L7_9CLOT/44-242
C1I5E4_9CLOT/49-91
C1IA08_9CLOT/47-262
C1M9M0_9ENTR/65-234
C1MS86_MICPC/22-64
C1MS86_MICPC/70-263
C1PAQ4_BACCO/44-258
C1PEE0_BACCO/77-272
C1PFG1_BACCO/41-255
C2BD44_9FIRM/74-265
C2CAT4_VIBCH/50-262
C2CE51_VIBCH/61-218
C2CG28_9FIRM/71-262
C2CGS8_9FIRM/62-278
C2DKD6_ECOLX/57-246
C2FB80_LACPA/61-257
C2GW77_BIFLI/53-266
C2HAD1_ENTFC/65-280
C2HRK7_VIBCH/50-262
C2HTU8_VIBCH/61-217
C2I1K9_VIBCH/61-232
C2I5S4_VIBCH/50-262
C2II34_VIBCH/50-262
C2IKH4_VIBCH/61-218
C2IN32_VIBCH/61-232
C2IWX3_VIBCH/50-262
C2J8L1_VIBCH/50-262
C2JEC6_VIBCH/61-218
C2JYN1_LACRH/61-256
C2KPW1_9ACTO/59-278
C2KUV5_9FIRM/83-301
C2KUZ4_9FIRM/128-336
C2LZG3_STAHO/13-230
C2MFK1_BACCE/37-251
C2MGD2_BACCE/36-251
C2MM39_BACCE/40-256
C2MVD7_BACCE/37-251
C2MWG2_BACCE/7-222
C2N2E0_BACCE/40-256
C2NCF1_BACCE/37-251
C2NDS3_BACCE/36-251
C2NJ11_BACCE/40-256
C2NTN6_BACCE/37-251
C2NUG4_BACCE/36-251
C2NZY0_BACCE/40-256
C2P9T5_BACCE/37-251
C2PAK9_BACCE/35-250
C2PGD2_BACCE/40-256
C2PQQ3_BACCE/37-251
C2PRH4_BACCE/36-251
C2Q6T8_BACCE/37-251
C2Q7Q0_BACCE/36-251
C2QD47_BACCE/40-256
C2QMP2_BACCE/37-251
C2QNL3_BACCE/36-251
C2QUF8_BACCE/40-256
C2R2X8_BACCE/37-251
C2R3Q7_BACCE/36-251
C2R9H6_BACCE/40-256
C2RHW1_BACCE/37-251
C2RIN9_BACCE/36-251
C2RPD8_BACCE/40-256
C2RYG3_BACCE/37-251
C2RZ92_BACCE/36-251
C2S4R5_BACCE/40-256
C2S570_BACCE/52-204
C2SEW1_BACCE/37-251
C2SFN8_BACCE/36-251
C2SVQ4_BACCE/37-251
C2SWH7_BACCE/36-251
C2T2E2_BACCE/40-256
C2TB45_BACCE/37-251
C2TC24_BACCE/36-251
C2THX3_BACCE/40-256
C2TS66_BACCE/37-251
C2TSY7_BACCE/36-251
C2TY72_BACCE/40-256
C2U8R7_BACCE/37-251
C2U9Z5_BACCE/36-251
C2UF49_BACCE/40-256
C2UQC1_BACCE/37-251
C2UR35_BACCE/36-251
C2UWR1_BACCE/40-256
C2V6P5_BACCE/37-251
C2V7H2_BACCE/36-251
C2VDA0_BACCE/40-256
C2VNF4_BACCE/37-251
C2VP82_BACCE/36-251
C2VV80_BACCE/40-256
C2W3K1_BACCE/37-251
C2W4A8_BACCE/36-251
C2WH93_BACCE/37-251
C2WI59_BACCE/36-251
C2WNU5_BACCE/40-256
C2WYI8_BACCE/36-251
C2X6M5_BACCE/37-251
C2X7F0_BACCE/36-251
C2XCX4_BACCE/40-256
C2XNV6_BACCE/37-251
C2XPL7_BACCE/36-251
C2Y5H0_BACCE/37-251
C2Y6A5_BACCE/36-251
C2YBU3_BACCE/40-256
C2YLG9_BACCE/37-251
C2YM98_BACCE/35-250
C2YSY5_BACCE/40-256
C2Z2K9_BACCE/1-184
C2Z3E8_BACCE/36-251
C2Z994_BACCE/40-256
C2ZJ80_BACCE/1-184
C2ZJZ7_BACCE/36-251
C2ZQY9_BACCE/40-256
C3A0S9_BACMY/37-251
C3A1L0_BACMY/36-251
C3AHR2_BACMY/36-251
C3AYT0_BACMY/38-252
C3AZM3_BACMY/36-251
C3BFH8_9BACI/37-251
C3BG56_9BACI/36-251
C3BX30_BACTU/37-251
C3BXX4_BACTU/36-251
C3C3R2_BACTU/40-146
C3CDG3_BACTU/37-251
C3CEE6_BACTU/29-244
C3CK27_BACTU/40-256
C3CWF7_BACTU/37-251
C3CXB4_BACTU/29-244
C3D330_BACTU/40-256
C3DEK6_BACTS/37-251
C3DFH9_BACTS/35-250
C3DL41_BACTS/40-256
C3DYE8_BACTU/37-251
C3DZB4_BACTU/36-251
C3E4Q9_BACTU/40-256
C3EFL1_BACTK/37-251
C3EGE5_BACTK/36-251
C3EM12_BACTK/40-256
C3EWG7_BACTU/37-251
C3EXA1_BACTU/36-251
C3F2Z0_BACTU/40-256
C3FEZ1_BACTB/37-251
C3FFV1_BACTB/29-244
C3FLJ4_BACTB/40-256
C3FXM2_BACTU/37-251
C3FYL9_BACTU/36-251
C3G490_BACTU/40-256
C3GDP5_BACTU/37-251
C3GEG9_BACTU/36-251
C3GK82_BACTU/40-256
C3GVX5_BACTU/37-251
C3GWN5_BACTU/36-251
C3H296_BACTU/40-256
C3HD74_BACTU/37-251
C3HE06_BACTU/36-251
C3HJV8_BACTU/40-256
C3HV49_BACTU/37-251
C3HW06_BACTU/36-251
C3I256_BACTU/40-256
C3IE58_BACTU/37-251
C3IF19_BACTU/36-251
C3IKN6_BACTU/40-256
C3J7U1_9PORP/48-255
C3JE21_RHOER/51-267
C3JHW6_RHOER/46-258
C3JKS2_RHOER/103-305
C3JM69_RHOER/40-256
C3JUW4_RHOER/69-280
C3JW48_RHOER/84-271
C3JW99_RHOER/55-275
C3JWA4_RHOER/59-233
C3JWB1_RHOER/51-265
C3JXR7_PSEFS/57-248
C3JXU4_PSEFS/69-282
C3JXU6_PSEFS/54-245
C3JXU7_PSEFS/59-256
C3JZF5_PSEFS/30-243
C3K004_PSEFS/67-254
C3K9X0_PSEFS/82-269
C3KCM2_PSEFS/60-259
C3KE55_PSEFS/24-246
C3KKJ8_RHISN/12-224
C3KNJ5_RHISN/47-244
C3L633_BACAC/1-184
C3LFB0_BACAC/44-259
C3LFT8_BACAC/40-256
C3LM64_VIBCM/50-262
C3LRG1_VIBCM/61-218
C3MGH4_RHISN/36-255
C3NQS3_VIBCJ/50-262
C3NRK8_VIBCJ/61-218
C3P0L0_BACAA/44-259
C3PBW6_BACAA/44-258
C3PDC4_BACAA/40-256
C3PMN9_RICAE/54-220
C3QIZ1_9BACE/44-252
C3QNP9_9BACE/44-252
C3QQE7_9BACE/35-243
C3RJM8_9FIRM/108-231
C3RP83_9FIRM/106-237
C3TFZ7_ECOLX/57-243
C3WCZ4_FUSMR/53-230
C3WFB2_FUSMR/55-250
C3WGJ1_9FUSO/47-261
C3WI11_9FUSO/54-271
C3WSM0_9FUSO/47-261
C3WY44_9FUSO/47-261
C3X805_OXAFO/44-258
C4AVW2_BURMA/47-266
C4AZH6_BURMA/11-157
C4EZ80_HAEIF/35-247
C4F446_HAEIF/35-247
C4FAA4_9ACTN/116-332
C4FDT0_9BIFI/55-268
C4FUZ0_9FIRM/44-258
C4G787_ABIDE/69-274
C4G794_ABIDE/85-289
C4G8R9_9FIRM/56-214
C4GA62_9FIRM/56-269
C4HAT6_YERPE/72-262
C4HBJ3_YERPE/44-257
C4HE40_YERPE/72-262
C4HPS3_YERPE/44-257
C4I110_YERPE/44-257
C4I750_BURPS/44-249
C4IGP2_CLOBU/48-263
C4IJY3_CLOBU/52-259
C4IK12_CLOBU/50-260
C4IK14_CLOBU/46-260
C4IN76_BRUAB/54-269
C4IRP3_BRUAB/104-239
C4IVZ6_BRUAB/63-280
C4IWY2_BRUAB/38-245
C4JQA2_UNCRE/15-238
C4K100_RICPU/54-221
C4KAM5_THASP/46-253
C4KYH8_BURPS/47-266
C4L8P2_TOLAT/40-253
C4LCI9_TOLAT/49-249
C4LEH6_TOLAT/77-240
C4PLI1_CHLTZ/298-511
C4PQP5_CHLTJ/298-511
C4R6R6_PICPG/15-237
C4R743_PICPG/9-128
C4RAT0_9ACTO/53-264
C4RH17_9ACTO/139-356
C4UV53_YERRO/39-249
C4V2C4_9FIRM/40-248
C4V534_9FIRM/111-226
C4WH27_9RHIZ/52-267
C4WI12_9RHIZ/38-257
C4WMD5_9RHIZ/42-251
C4WN39_9RHIZ/36-240
C4WPK8_9RHIZ/96-312
C4WPL3_9RHIZ/45-265
C4WQ03_9RHIZ/40-257
C4WQY4_9RHIZ/73-252
C4WQZ1_9RHIZ/71-249
C4X6A8_KLEPN/59-246
C4X8P4_KLEPN/34-245
C4X9D6_KLEPN/41-246
C4X9E2_KLEPN/38-243
C4XK05_DESMR/45-255
C4XSG0_DESMR/35-254
C4Y2Q3_CLAL4/11-131
C4YML4_CANAW/11-227
C4YMW2_CANAW/15-238
C4YVY4_9RICK/70-232
C4Z3Q3_EUBE2/36-250
C4Z6C7_EUBE2/68-202
C4ZAU0_EUBR3/47-223
C4ZIS3_THASP/57-259
C4ZIY4_THASP/56-206
C4ZQ62_ECOBW/57-243
C5A1X5_THEGJ/87-228
C5A669_THEGJ/46-257
C5ADS5_BURGB/58-255
C5APB4_METEA/46-213
C5AX04_METEA/79-291
C5AYY0_METEA/70-252
C5AZ38_METEA/56-253
C5B0E2_METEA/34-241
C5B0E6_METEA/41-247
C5B0U1_METEA/34-253
C5B117_METEA/48-258
C5B1F4_METEA/46-239
C5B348_METEA/40-250
C5BX39_BEUC1/60-276
C5BXD5_BEUC1/56-279
C5C256_BEUC1/57-264
C5C6A1_BEUC1/58-269
C5CKI6_VARPS/42-257
C5CMA4_VARPS/38-245
C5CNW7_VARPS/77-255
C5CNX1_VARPS/59-243
C5CR62_VARPS/39-250
C5CUT3_VARPS/47-261
C5CV24_VARPS/55-249
C5CV47_VARPS/52-267
C5CV50_VARPS/62-211
C5CVA1_VARPS/65-283
C5CVB1_VARPS/67-266
C5CVS0_VARPS/43-258
C5CVT0_VARPS/43-261
C5CW70_VARPS/37-255
C5CX13_VARPS/41-251
C5CY25_VARPS/49-271
C5D0S1_VARPS/43-254
C5D0Z2_VARPS/35-249
C5D4K8_GEOSW/75-239
C5D5P8_GEOSW/44-260
C5DCF2_LACTC/15-238
C5DCQ9_LACTC/10-190
C5DQF1_ZYGRC/15-238
C5DSE9_ZYGRC/12-228
C5EE15_BIFLI/53-266
C5EQ09_9FIRM/52-268
C5EQW5_9FIRM/47-243
C5ES44_9FIRM/11-236
C5ETY5_9FIRM/85-284
C5F9H0_LACPA/61-257
C5FYY5_ARTOC/15-238
C5GTH8_AJEDR/15-238
C5JKY9_AJEDS/15-238
C5M8C2_CANTT/11-223
C5MIM4_CANTT/15-238
C5NF55_BURMA/47-266
C5NH46_BURMA/11-157
C5NV78_9BACL/44-258
C5P6D8_COCP7/15-238
C5QB89_STAEP/13-230
C5QPG0_STAEP/13-230
C5QZB2_STAEP/18-235
C5RAR2_WEIPA/61-254
C5RYX8_9PAST/56-210
C5T184_ACIDE/59-277
C5T6I9_ACIDE/72-291
C5T7S7_ACIDE/41-251
C5T852_ACIDE/43-257
C5T951_ACIDE/67-236
C5TAA0_ACIDE/61-252
C5TNS2_NEIFL/40-262
C5VTS6_CLOBO/45-78
C5VYF4_STRSE/51-264
C5W2Y0_ECOBB/57-243
C5ZG71_BURPS/47-266
C5ZU65_BURPS/44-249
C6A1E7_THESM/74-244
C6A8C9_BIFLB/61-256
C6A901_BIFLB/55-268
C6AF43_BIFAS/55-268
C6AIY7_BIFAS/61-256
C6ASZ3_RHILS/53-247
C6AUH5_RHILS/35-254
C6AW85_RHILS/24-171
C6AY28_RHILS/41-253
C6B490_RHILS/41-251
C6B5B9_RHILS/45-263
C6BA13_RHILS/87-296
C6BAN0_RHILS/39-256
C6BAP9_RHILS/60-205
C6BD40_RALP1/57-254
C6BEP3_RALP1/82-150
C6BH35_RALP1/64-260
C6BHV0_RALP1/53-272
C6BMU0_RALP1/36-257
C6BP25_RALP1/49-265
C6BUE0_DESAD/53-262
C6C3U6_DICDC/69-258
C6C5P4_DICDC/39-255
C6CDN9_DICDC/69-262
C6CFK0_DICZE/61-251
C6CFW0_DICZE/43-249
C6CM71_DICZE/75-268
C6CM86_DICZE/72-268
C6CTA2_PAESJ/58-273
C6CXG9_PAESJ/53-264
C6CZ14_PAESJ/57-271
C6D0E2_PAESJ/59-270
C6D177_PAESJ/56-269
C6D326_PAESJ/58-271
C6D367_PAESJ/34-248
C6D3C6_PAESJ/90-295
C6D7C5_PAESJ/51-256
C6D7H8_PAESJ/73-281
C6DDA0_PECCP/91-282
C6DGK2_PECCP/83-273
C6DHK7_PECCP/62-259
C6DK47_PECCP/54-247
C6DZG3_GEOSM/38-247
C6E3R8_GEOSM/44-251
C6E740_GEOSM/61-231
C6EI46_ECOBD/57-243
C6GQP8_STRSX/51-264
C6GUR8_STRS4/51-264
C6HS53_AJECH/15-238
C6I710_9BACE/14-222
C6IR73_9BACE/44-252
C6IV83_9BACL/54-265
C6IYP6_9BACL/69-282
C6JDS9_9FIRM/64-281
C6JHU6_9FIRM/19-125
C6JKP2_FUSVA/47-247
C6JNX6_FUSVA/57-252
C6K7X8_BRUAB/6-74
C6KWI4_9BACT/44-260
C6LGN6_9FIRM/44-251
C6LKC1_9FIRM/44-260
C6M5D0_NEISI/40-262
C6N2Z8_9GAMM/17-231
C6PVH3_9CLOT/47-262
C6PX79_9CLOT/58-268
C6R5Z1_9MICC/61-267
C6RCW3_9PROT/93-269
C6RKI7_ACIRA/49-257
C6RRP1_ACIRA/60-256
C6RRP2_ACIRA/47-260
C6RTQ1_VIBCH/55-212
C6RZ84_VIBCH/21-233
C6SRM1_STRMN/61-274
C6TPN0_BURPS/47-266
C6U6L4_BURPS/44-249
C6UES1_ECOBR/57-243
C6UNK2_ECO5T/57-243
C6WA49_ACTMD/65-282
C6WCC2_ACTMD/57-196
C6WMN2_ACTMD/75-284
C6WQM4_ACTMD/55-266
C6WYP7_METML/31-272
C6X879_METSD/81-281
C6X880_METSD/67-265
C6XAG8_METSD/53-262
C6XCB8_METSD/42-251
C6XML4_HIRBI/49-218
C6XPL1_HIRBI/21-152
C6YBT0_VIBCH/50-262
C6YJE4_VIBCH/61-218
C7C6P3_METED/46-195
C7C6X6_METED/40-250
C7C8D5_METED/48-258
C7CDK7_METED/61-252
C7CDT1_METED/56-253
C7CHI0_METED/52-249
C7CHQ5_METED/79-291
C7CL48_METED/34-241
C7CM19_METED/41-247
C7CM28_METED/34-253
C7DB91_9RHOB/37-256
C7DDS1_9RHOB/38-252
C7G8A9_9FIRM/53-274
C7G987_9FIRM/21-201
C7G996_9FIRM/72-275
C7G9R8_9FIRM/86-222
C7HDW8_CLOTM/43-257
C7HF04_CLOTM/61-275
C7HVU0_9FIRM/63-272
C7IU63_THEET/43-258
C7JHG8_ACEP3/48-253
C7JHT5_ACEP3/38-245
C7JMZ8_ACEPA/48-253
C7JNB5_ACEPA/38-245
C7JX64_ACEPA/48-253
C7JXI1_ACEPA/38-245
C7K7F8_ACEPA/48-253
C7K7S5_ACEPA/38-245
C7KGM7_ACEPA/48-253
C7KGZ4_ACEPA/38-245
C7KQZ1_ACEPA/48-253
C7KRA8_ACEPA/38-245
C7KSZ4_ACEPA/48-253
C7L2K5_ACEPA/48-253
C7L2X2_ACEPA/38-245
C7LCE4_BRUMC/81-216
C7LFR6_BRUMC/35-250
C7LHW0_BRUMC/40-257
C7LJV4_BRUMC/38-245
C7LPJ7_DESBD/32-244
C7LSE9_DESBD/62-234
C7LTY3_DESBD/61-269
C7LY11_ACIFD/49-259
C7MGM2_BRAFD/48-268
C7MMA8_CRYCD/127-293
C7MTV5_SACVD/44-261
C7N0J2_SACVD/42-256
C7N3J4_SLAHD/68-277
C7N654_SLAHD/62-278
C7NBH1_LEPBD/38-253
C7P0M9_HALMD/91-251
C7QD88_CATAD/76-278
C7QEN8_CATAD/53-276
C7QFA7_CATAD/80-157
C7QJT0_CATAD/56-263
C7RPP4_ACCPU/49-235
C7RSY7_ACCPU/111-321
C7T6Z3_LACRG/61-257
C7TM40_LACRL/61-256
C7XRD8_9FUSO/47-261
C7YVZ8_NECH7/15-238
C8L013_9PAST/56-210
C8N9V7_9GAMM/33-250
C8NBC1_9GAMM/42-254
C8NKF8_COREF/83-190
C8NLX5_COREF/103-215
C8S0P7_9RHOB/45-256
C8S571_9RHOB/33-252
C8SDI7_9RHIZ/8-209
C8SEQ2_9RHIZ/37-249
C8SET2_9RHIZ/34-244
C8SFZ2_9RHIZ/52-259
C8SG38_9RHIZ/40-250
C8SN59_9RHIZ/56-204
C8SPW8_9RHIZ/63-253
C8SQA8_9RHIZ/44-264
C8SQK9_9RHIZ/58-219
C8SRJ0_9RHIZ/296-508
C8SSX9_9RHIZ/35-254
C8SVD2_9RHIZ/51-250
C8SX77_9RHIZ/59-268
C8T0Q7_KLEPR/59-246
C8T2B3_KLEPR/2-179
C8T2V8_KLEPR/41-246
C8T2W6_KLEPR/38-243
C8TA86_KLEPR/34-245
C8TM52_ECO26/57-247
C8U4L6_ECO10/57-243
C8ULF9_ECO1A/57-247
C8V5S5_EMENI/15-238
C8W5T0_DESAS/49-261
C8W9N5_ATOPD/64-280
C8WEX8_ZYMMN/14-232
C8WFE6_ZYMMN/81-274
C8X3D4_DESRD/35-245
C8X584_DESRD/33-247
C8XFU8_NAKMY/65-277
C8XJR4_NAKMY/95-288
C8Z6M8_YEAS8/114-215
C8Z6M8_YEAS8/15-65
C8ZBV6_YEAS8/15-238
C8ZGJ3_YEAS8/15-238
C8ZXH1_ENTGA/42-246
C9A6F6_ENTCA/53-257
C9AFA7_ENTFC/44-259
C9AP38_ENTFC/44-259
C9AUL4_ENTCA/53-257
C9B687_ENTFC/44-259
C9BCG0_ENTFC/44-259
C9BJN9_ENTFC/44-259
C9BSB7_ENTFC/44-259
C9C1M4_ENTFC/44-259
C9C8X0_ENTFC/44-259
C9CIP0_ENTCA/53-257
C9CTJ7_9RHOB/113-232
C9CXC5_9RHOB/33-253
C9CXX4_9RHOB/57-226
C9D1L3_9RHOB/38-253
C9D1T1_9RHOB/31-243
C9D4C9_9RHOB/60-281
C9KMU3_9FIRM/66-230
C9LA14_RUMHA/45-260
C9LBT5_RUMHA/60-270
C9LQG0_9FIRM/74-240
C9LQM5_9FIRM/90-267
C9LT16_9FIRM/63-220
C9M682_9BACT/58-268
C9M6F3_9BACT/51-264
C9M721_9BACT/60-271
C9M9W3_9BACT/51-211
C9MA00_9BACT/26-166
C9MCY5_HAEIF/35-247
C9MHH8_HAEIF/35-247
C9MLY7_9BACT/42-245
C9MUQ8_9FUSO/38-253
C9NSN4_9VIBR/37-249
C9NT31_9VIBR/57-227
C9NVR4_9VIBR/38-250
C9NZV6_9VIBR/54-226
C9P2S5_VIBME/108-226
C9P9R6_VIBFU/55-222
C9PDP1_VIBFU/40-252
C9PH50_VIBFU/37-249
C9PKM5_VIBFU/1-212
C9PP03_9PAST/36-248
C9PQR8_9PAST/54-211
C9Q0H2_9BACT/49-162
C9Q227_9VIBR/55-214
C9Q4V7_9VIBR/50-262
C9QE66_VIBOR/47-259
C9QGG3_VIBOR/37-249
C9QN23_VIBOR/55-227
C9QZE0_ECOD1/57-243
C9RB87_AMMDK/36-249
C9RQ21_FIBSS/39-261
C9SVY6_VERA1/15-238
C9SZI2_9RHIZ/38-245
C9T0V3_9RHIZ/40-257
C9T523_9RHIZ/35-250
C9T6S5_9RHIZ/81-216
C9T8S7_9RHIZ/38-245
C9TA47_9RHIZ/40-257
C9TEB6_9RHIZ/35-250
C9TH44_9RHIZ/81-216
C9TIC5_9RHIZ/38-245
C9TKC0_9RHIZ/40-257
C9TLD4_9RHIZ/81-216
C9TMS6_9RHIZ/35-250
C9TT36_9RHIZ/35-250
C9TWB2_9RHIZ/81-216
C9U006_9RHIZ/38-245
C9U1A4_9RHIZ/40-257
C9U431_BRUAB/81-216
C9U7E7_BRUAB/35-250
C9U871_BRUAB/38-170
C9UA52_BRUAB/40-257
C9UD32_BRUAB/81-216
C9UGM1_BRUAB/35-250
C9UHL2_BRUAB/38-245
C9UJR3_BRUAB/40-257
C9UMK7_BRUAB/81-216
C9UQW1_BRUAB/32-247
C9USA4_BRUAB/38-245
C9UTJ0_BRUAB/40-257
C9UVU9_BRUAB/35-250
C9UYL4_BRUAB/81-216
C9V0K8_BRUAB/38-245
C9V2Q4_BRUAB/40-257
C9V614_BRUNE/63-280
C9V7C3_BRUNE/38-245
C9V889_BRUNE/35-250
C9VAZ6_BRUNE/88-216
C9VDP4_9RHIZ/38-245
C9VEZ3_9RHIZ/63-280
C9VKF8_9RHIZ/81-216
C9VKV2_9RHIZ/35-250
C9VNX8_BRUAB/38-170
C9VQ05_BRUAB/27-244
C9VTS2_BRUAB/81-216
C9VVV6_BRUAB/35-250
C9XJL0_CLODC/51-265
C9XQ09_CLODC/61-256
C9XT21_CLODC/61-256
C9Y0N3_CROTZ/29-206
C9YC80_9BURK/61-271
C9YCC9_9BURK/23-239
C9YGY4_9BURK/73-241
C9YHD7_9BURK/41-256
C9YL81_CLODR/61-256
C9YMU3_CLODR/51-265
C9YQF9_CLODR/61-256
C9Z0N9_STRSW/70-229
C9Z7D3_STRSW/86-234
C9ZBI2_STRSW/46-264
D0AEQ7_ENTFC/44-259
D0AMA1_ENTFC/44-259
D0AU71_BRUAB/40-257
D0AV62_BRUAB/38-245
D0AZG2_BRUAB/35-250
D0AZY5_BRUAB/81-216
D0B4R4_BRUME/35-250
D0B5J3_BRUME/38-245
D0B6R6_BRUME/40-257
D0B960_BRUME/81-216
D0BAV3_BRUSU/81-216
D0BDD2_BRUSU/35-250
D0BH56_BRUSU/40-257
D0BIE6_BRUSU/38-245
D0BTY6_9FUSO/47-261
D0BWV8_9GAMM/61-250
D0BXI9_9GAMM/49-259
D0C3H4_9GAMM/62-258
D0C8Q0_ACIBA/49-259
D0CF28_ACIBA/62-258
D0CRB8_9RHOB/55-219
D0CSR4_9RHOB/31-243
D0CST0_9RHOB/34-254
D0CZ54_9RHOB/39-256
D0CZV4_9RHOB/35-249
D0D1H8_9RHOB/55-217
D0D1N4_9RHOB/31-239
D0DC32_9RHOB/44-249
D0DCM0_9RHOB/30-243
D0DCM1_9RHOB/23-234
D0DCV6_9RHOB/6-115
D0DCY9_9RHOB/114-220
D0DDA2_9RHOB/44-253
D0DDY7_9RHOB/35-255
D0DDZ3_9RHOB/45-257
D0FTQ6_ERWPY/61-251
D0FWX9_ERWPY/31-243
D0G985_BRUME/38-245
D0GBA0_BRUME/27-244
D0GEV1_BRUME/81-216
D0GHJ4_BRUME/35-250
D0GJI0_9FUSO/53-269
D0GUE5_VIBMI/55-212
D0GW64_VIBMI/1-176
D0H2X4_VIBCH/55-212
D0H7T1_VIBCH/21-233
D0HC64_VIBMI/47-203
D0HGF3_VIBMI/50-263
D0HM16_VIBCH/55-212
D0HRA0_VIBCH/21-233
D0HXR1_VIBCH/93-245
D0I1T4_VIBCH/21-233
D0I964_VIBHO/39-254
D0ICR4_VIBHO/55-236
D0IJV2_9VIBR/55-214
D0IK11_9VIBR/1-115
D0IUS8_COMT2/42-256
D0IUT0_COMT2/37-254
D0IVF9_COMT2/82-247
D0IVH0_COMT2/35-247
D0IW89_COMT2/52-270
D0IYQ7_COMT2/62-260
D0J1D2_COMT2/78-267
D0J2L6_COMT2/40-256
D0J438_COMT2/82-150
D0J7T3_COMT2/50-261
D0JHZ4_YERPD/72-262
D0JMH1_YERPD/44-257
D0JST5_YERP1/72-262
D0JY94_YERP1/44-257
D0KAF0_PECWW/86-279
D0KCE8_PECWW/82-273
D0KD06_PECWW/62-259
D0KGF1_PECWW/54-247
D0KYW6_HALNC/36-244
D0LE16_GORB4/75-271
D0LE83_GORB4/80-274
D0LFX7_HALO1/63-273
D0LSK5_HALO1/46-253
D0LUM2_HALO1/44-252
D0LVL3_HALO1/95-302
D0M2P3_VIBSE/55-226
D0P575_BRUSU/38-245
D0P6G3_BRUSU/40-257
D0PAP1_BRUSU/35-250
D0PDF5_BRUSU/81-216
D0PFH9_BRUSU/40-257
D0PGR3_BRUSU/38-245
D0PKR3_BRUSU/81-216
D0PNC7_BRUSU/35-250
D0RD34_9RHIZ/38-245
D0RDW0_9RHIZ/40-257
D0RJ99_9RHIZ/81-216
D0RLK6_9RHIZ/35-250
D0RQA0_9RICK/78-228
D0RXN8_9STRE/47-261
D0S2Q1_ACICA/49-259
D0S7J5_ACICA/62-258
D0S849_ACIJO/70-248
D0S950_ACIJO/49-285
D0SCK1_ACIJO/56-244
D0SFY1_ACIJO/61-257
D0SKB4_ACIJU/53-266
D0SQV7_ACIJU/49-262
D0SQV8_ACIJU/68-264
D0SWH4_ACILW/49-257
D0SY78_ACILW/60-256
D0T2J9_ACIRA/49-257
D0T892_ACIRA/47-260
D0T893_ACIRA/60-256
D0TXR4_9BACE/44-252
D0W247_NEICI/43-262
D0WA84_NEILA/41-262
D0WFR5_9ACTN/46-261
D0WMX4_9ACTO/42-255
D0WT44_VIBAL/55-226
D0WTL1_VIBAL/58-270
D0X1L0_VIBAL/56-223
D0X5G8_VIBHA/57-228
D0X666_VIBHA/45-257
D0X999_VIBHA/55-223
D0XAG3_VIBHA/65-259
D0XG70_VIBHA/56-219
D0YSX5_9ACTO/59-278
D0Z0C5_LISDA/55-213
D0Z4S1_LISDA/37-249
D0ZZ06_CHLPP/300-513
D1A3D8_THECD/67-259
D1AA22_THECD/58-225
D1AA30_THECD/69-263
D1AA32_THECD/58-259
D1AA37_THECD/63-146
D1AK04_SEBTE/41-254
D1AMY0_SEBTE/44-253
D1AS52_ANACI/113-263
D1AXD1_STRM9/35-248
D1B0N2_SULD5/51-214
D1B416_SULD5/32-242
D1B8K5_THEAS/69-223
D1B9U7_THEAS/54-230
D1BHE1_SANKS/80-284
D1BIY7_SANKS/80-287
D1BJD5_SANKS/54-275
D1BVJ3_XYLCX/75-275
D1BVX2_XYLCX/88-290
D1C3S2_SPHTD/52-264
D1C3W5_SPHTD/49-264
D1C8H9_SPHTD/99-321
D1C8I0_SPHTD/86-311
D1CBG5_THET1/63-274
D1CDZ5_THET1/102-318
D1CEG8_THET1/70-281
D1CHA2_THET1/65-261
D1CVE7_9RHIZ/35-250
D1CYF0_9RHIZ/81-216
D1D1K0_9RHIZ/40-257
D1D731_NEIGO/40-167
D1D9V3_NEIGO/40-167
D1DG50_NEIGO/41-168
D1DQW3_NEIGO/41-168
D1DXJ4_NEIGO/41-168
D1E480_NEIGO/41-168
D1EAN7_NEIGO/41-168
D1EH58_NEIGO/41-168
D1EIJ8_9RHIZ/63-280
D1EJU0_9RHIZ/38-245
D1EML0_9RHIZ/81-216
D1EQ84_9RHIZ/35-250
D1ESR8_BRUME/38-245
D1EU08_BRUME/27-244
D1EW01_BRUME/81-216
D1F1I1_BRUME/35-250
D1F264_BRUME/38-245
D1F445_BRUME/27-244
D1F6H4_BRUME/35-250
D1F978_BRUME/81-216
D1FCR5_9RHIZ/63-280
D1FE19_9RHIZ/38-245
D1FFZ5_9RHIZ/81-216
D1FHP1_9RHIZ/35-250
D1JSS1_9BACE/14-222
D1KAV1_9GAMM/1-49
D1N837_9BACT/33-249
D1NJV8_CLOTM/61-275
D1NQA2_CLOTM/54-268
D1NS48_9BIFI/80-272
D1NSQ8_9BIFI/7-220
D1PA81_9BACT/54-259
D1PPP4_9FIRM/69-280
D1Q4M4_YERPE/5-145
D1R4E3_9CHLA/284-496
D1RGR2_LEGLO/17-231
D1RP85_SEROD/65-223
D1RQ09_SEROD/45-255
D1RQ24_SEROD/51-256
D1RRQ2_SEROD/57-251
D1RT17_SEROD/34-245
D1RT97_SEROD/376-572
D1RTC8_SEROD/47-252
D1RTD4_SEROD/38-243
D1TYS1_YERPE/72-262
D1U296_YERPE/2-197
D1W211_9BACT/51-255
D1W2T3_9BACT/53-260
D1WPX5_STAEP/13-230
D1XHD9_9ACTO/71-237
D1XJ38_9ACTO/46-250
D1XP34_9ACTO/85-273
D1XRX0_9ACTO/49-269
D1XYN2_9BACT/40-247
D1Y298_9BACT/35-246
D1Y2A3_9BACT/47-258
D1Y3Z0_9BACT/59-228
D1Y570_9BACT/78-210
D1Y571_9BACT/66-215
D1Y6Q0_9BACT/40-251
D1Y6Y1_9BACT/53-262
D1Y6Y3_9BACT/51-263
D1YY82_METPS/73-227
D1YZF8_METPS/48-258
D1ZMW7_SORMK/15-238
D2ABI9_SHIF2/71-261
D2ASY7_STRRD/51-231
D2ASZ3_STRRD/117-278
D2ATD3_STRRD/50-265
D2AYY8_STRRD/65-260
D2BA04_STRRD/49-260
D2BE14_STRRD/24-215
D2BTF2_DICD5/39-249
D2BXP9_DICD5/61-251
D2C0L4_DICD5/43-249
D2C5Y4_THENR/29-243
D2EMN2_9STRE/49-263
D2K6J0_9RHIZ/1-102
D2L317_9DELT/49-259
D2L380_9DELT/45-255
D2L500_9DELT/218-425
D2L991_9DELT/35-254
D2NGC8_ECOS5/71-260
D2NPU5_ROTMD/108-314
D2PRY3_KRIFD/74-271
D2Q376_KRIFD/48-263
D2Q5I7_BIFDB/56-269
D2Q7Z7_BIFDB/58-259
D2QPI9_SPILD/14-230
D2RAQ0_GARV4/48-261
D2RAQ4_GARV4/75-264
D2RE21_ARCPA/89-308
D2RJJ4_ACIFV/66-262
D2RJY9_ACIFV/67-230
D2RMY3_ACIFV/73-235
D2RWH4_HALTV/56-267
D2RWH9_HALTV/150-362
D2S1Y5_HALTV/35-256
D2S1Y6_HALTV/15-231
D2SD20_GEOOG/73-252
D2T980_ERWP6/31-243
D2TDN9_ERWP6/61-251
D2TS73_CITRI/118-307
D2TTX2_CITRI/61-255
D2VJA0_NAEGR/2-232
D2VJA1_NAEGR/1-219
D2VSL5_NAEGR/297-486
D2X5X9_9BASI/16-102
D2YHZ2_VIBMI/61-218
D2YJD0_VIBMI/50-263
D2YPC9_VIBMI/41-254
D2YUK8_VIBMI/61-218
D2Z5B7_9BACT/48-214
D2Z6D4_9BACT/43-238
D2Z6T5_9BACT/77-225
D2Z6Z3_9BACT/55-250
D2Z7T9_9BACT/57-248
D2Z7W7_9BACT/36-248
D2Z839_9BACT/38-248
D2ZX46_NEIMU/41-262
D3A359_NEISU/41-262
D3ADC8_9CLOT/67-214
D3AJL3_9CLOT/77-285
D3AKJ1_9CLOT/83-303
D3AP31_9CLOT/77-291
D3CSA0_9ACTO/61-265
D3CVD9_9ACTO/2-164
D3D227_9ACTO/47-264
D3D339_9ACTO/87-279
D3D3S2_9ACTO/8-218
D3D6X7_9ACTO/59-232
D3D900_9ACTO/1-206
D3EBU5_GEOS4/56-269
D3EDP1_GEOS4/64-270
D3EDZ0_GEOS4/68-274
D3EGI8_GEOS4/73-249
D3EGJ0_GEOS4/14-227
D3EGJ1_GEOS4/73-260
D3EK20_GEOS4/46-260
D3EM55_GEOS4/59-269
D3EZ51_CONWI/80-273
D3F0R9_CONWI/50-256
D3F0Z4_CONWI/46-260
D3F2G3_CONWI/66-274
D3F2G4_CONWI/84-270
D3F2G6_CONWI/34-235
D3F4N4_CONWI/79-285
D3F5N3_CONWI/81-161
D3F5X1_CONWI/62-275
D3F7V6_CONWI/62-265
D3F9W5_CONWI/64-272
D3FVM5_BACPE/109-234
D3FVN3_BACPE/75-246
D3FXG8_BACPE/46-260
D3H0G5_ECO44/57-236
D3HBN4_STRM6/73-287
D3HFU7_STRG3/64-261
D3HQU7_LEGLN/17-231
D3HW95_9BACT/60-265
D3I4A6_9BACT/53-255
D3II48_9BACT/49-252
D3JWV5_9DELT/42-248
D3L2I1_9BACT/55-222
D3L3H7_9BACT/32-244
D3L5G3_9BACT/62-225
D3L817_OENOE/1-197
D3LDC7_ENTFC/44-259
D3LRC9_MICLU/58-263
D3M0X4_9ACTO/87-288
D3M1F8_9ACTO/433-647
D3M708_9ACTO/57-256
D3MUH7_9FIRM/49-265
D3NS13_AZOS1/44-261
D3NUQ4_AZOS1/35-247
D3NV53_AZOS1/43-263
D3NZ24_AZOS1/68-281
D3NZ28_AZOS1/78-267
D3P035_AZOS1/47-254
D3P0C7_AZOS1/56-265
D3P298_AZOS1/74-225
D3P2A2_AZOS1/72-257
D3P2A8_AZOS1/33-239
D3P2N0_AZOS1/52-254
D3P349_AZOS1/480-675
D3P5P5_AZOS1/40-259
D3P9B2_DEFDS/55-222
D3PLQ1_MEIRD/73-233
D3PQV6_MEIRD/31-244
D3PRS4_MEIRD/34-252
D3PSG3_MEIRD/47-219
D3PT56_MEIRD/37-267
D3PX14_STANL/60-247
D3Q3H6_STANL/40-258
D3QFX1_STALH/13-230
D3QPD3_ECOCB/57-243
D3QZE3_CLOB3/87-285
D3R5L0_BIFAB/121-315
D3R696_BIFAB/71-284
D3RCB1_KLEVT/38-243
D3RCB7_KLEVT/41-246
D3REJ8_KLEVT/34-245
D3RER3_KLEVT/45-247
D3RI66_KLEVT/58-255
D3RKT2_KLEVT/55-244
D3RND3_ALLVD/46-256
D3RV85_ALLVD/64-274
D3RXS7_FERPA/123-245
D3SAM5_THISK/53-262
D3SQA9_THEAH/31-241
D3STM7_NATMM/223-420
D3SXG2_NATMM/15-231
D3SXG3_NATMM/72-291
D3SXG4_NATMM/84-226
D3T7K3_THEIA/43-257
D3UTE0_CHLTS/298-511
D3W8I7_9ZZZZ/29-239
D3W8J4_9ZZZZ/44-262
D4AQT6_ARTBC/15-238
D4BBS5_9ENTR/62-252
D4BNF2_BIFBR/130-345
D4C481_PRORE/50-263
D4C7N6_9CLOT/42-257
D4CGC2_9CLOT/78-292
D4CJE0_9FIRM/71-283
D4CKC1_9FIRM/136-347
D4CLL7_9FIRM/138-346
D4CVH6_9FUSO/55-272
D4CWJ2_9FUSO/47-261
D4DCF4_TRIVH/15-238
D4DRJ5_NEIEG/40-262
D4E4H2_SEROD/38-219
D4FLD6_STAEP/13-230
D4FPV7_STROR/51-265
D4G6Q0_BACNA/38-254
D4GGW2_PANAM/71-267
D4GGW3_PANAM/400-595
D4GNJ3_PANAM/67-257
D4H1R0_DENA2/41-259
D4H5D7_DENA2/36-244
D4H7F5_DENA2/62-259
D4H7J0_DENA2/67-261
D4I0B5_ERWAC/61-251
D4I2P8_ERWAC/370-566
D4IA14_ERWAE/61-251
D4ICU8_ERWAE/371-567
D4J1M1_BUTFI/67-277
D4J701_9FIRM/76-284
D4J713_9FIRM/61-110
D4J715_9FIRM/77-292
D4JBV7_9FIRM/43-258
D4JNJ7_9FIRM/47-223
D4JUJ4_9FIRM/59-274
D4JUR6_9FIRM/94-228
D4JWU4_9FIRM/297-382
D4JWU4_9FIRM/49-191
D4KTK0_9FIRM/60-268
D4KTK8_9FIRM/72-275
D4L1F3_9FIRM/72-275
D4L258_9FIRM/86-222
D4L2R8_9FIRM/48-269
D4L6T1_9FIRM/106-233
D4L9N0_9FIRM/293-374
D4L9N0_9FIRM/50-184
D4LNY9_9FIRM/49-266
D4LV10_9FIRM/48-265
D4M6Q8_9FIRM/67-283
D4MMU8_9FIRM/59-274
D4MN15_9FIRM/97-222
D4MNR7_9FIRM/297-382
D4MNR7_9FIRM/39-191
D4MQ49_9FIRM/2-174
D4MTV1_9FIRM/64-273
D4QH49_ENTFC/297-512
D4QSN1_ENTFC/44-259
D4R3L9_ENTFC/44-259
D4RBS2_ENTFC/297-512
D4RJH0_ENTFC/44-259
D4RV35_ENTFC/44-259
D4S676_9FIRM/79-234
D4SNT6_ENTFC/44-144
D4SNT7_ENTFC/1-103
D4SSM9_9XANT/74-223
D4SVN9_9XANT/62-257
D4T5X2_9XANT/62-257
D4T9C5_9XANT/74-224
D4TCY9_9NOST/48-270
D4TJ53_9NOST/20-61
D4TJ55_9NOST/50-273
D4TJ71_9NOST/76-271
D4TN36_9NOST/50-272
D4TPK9_9NOST/54-261
D4TRU9_9NOST/38-248
D4TTM5_9NOST/125-323
D4TTN8_9NOST/73-272
D4TTQ2_9NOST/75-272
D4U0I1_9ACTO/1-204
D4U0I3_9ACTO/8-224
D4U1F5_9ACTO/54-267
D4VJI1_9BACE/44-252
D4VU48_ENTFC/1-50
D4VU49_ENTFC/44-203
D4W1F4_9FIRM/82-282
D4W4B8_9FIRM/107-229
D4WKR3_BACOV/44-252
D4WUJ2_BACOV/44-252
D4X3Z7_9BURK/54-265
D4X5N3_9BURK/81-253
D4X7D2_9BURK/248-388
D4XAI7_9BURK/71-220
D4XBJ6_9BURK/41-260
D4XCC0_9BURK/55-253
D4XDW5_9BURK/35-246
D4XGD9_9BURK/50-272
D4XL34_ACIHA/67-263
D4XN34_ACIHA/80-274
D4XQK1_ACIHA/49-257
D4XSJ3_ACIHA/53-265
D4Y3V4_BACTR/44-260
D4Y4U9_BACTR/61-255
D4Y877_BACTR/62-257
D4YX82_SPHJU/61-258
D4Z7M7_SPHJU/53-254
D4Z8H3_SPHJU/48-251
D4Z8I1_SPHJU/51-255
D4ZG60_SHEVD/70-243
D4ZXM0_SPIPL/51-263
D5AFQ0_STRGZ/51-264
D5AKW4_RHOCB/31-253
D5AKY1_RHOCB/40-251
D5AMH5_RHOCB/33-252
D5APL3_RHOCB/30-242
D5AT41_RHOCB/41-251
D5ATV3_RHOCB/53-258
D5AVI3_RHOCB/93-238
D5AWB9_RICPP/63-253
D5B3N2_YERPZ/72-262
D5B8X4_YERPZ/44-257
D5BFC6_ZUNPS/15-212
D5BN21_PUNMI/34-246
D5CAL9_ENTCC/54-252
D5CTM6_SIDLE/42-251
D5CYY1_ECOKI/71-260
D5DCD0_BACMD/46-261
D5DLP9_BACMD/40-256
D5DTP2_BACMQ/40-256
D5E237_BACMQ/46-261
D5ECX2_AMICL/37-249
D5EDF2_AMICL/51-218
D5EDL3_AMICL/93-224
D5EE71_AMICL/55-220
D5EH87_AMICL/57-215
D5ELF9_CORAD/39-245
D5EPW9_CORAD/104-199
D5EW00_PRER2/36-243
D5EXB8_PRER2/39-246
D5EYQ5_PRER2/39-246
D5EZB0_PRER2/33-241
D5G9K6_TUBMM/10-224
D5H6Z4_SALRM/45-262
D5HDM5_9FIRM/57-239
D5MIP9_9BACT/52-246
D5N3G9_BACSU/38-254
D5N722_9BURK/63-272
D5NEA0_9BURK/67-262
D5NFY5_9BURK/61-275
D5NFZ0_9BURK/64-261
D5NG69_9BURK/75-237
D5NGE7_9BURK/77-271
D5NHD3_9BURK/57-269
D5NJ87_9BURK/54-249
D5NMG1_9BURK/124-255
D5NMS8_9BURK/44-257
D5NMT1_9BURK/43-259
D5NMV9_9BURK/64-260
D5NP98_9BURK/82-151
D5NPA9_9BURK/82-151
D5NQV9_9BURK/42-261
D5NR65_9BURK/119-324
D5NS32_9BURK/73-239
D5NSQ3_9BURK/38-250
D5NVE4_CORAM/59-248
D5Q412_CLODI/51-265
D5Q6D5_CLODI/72-267
D5Q8G4_CLODI/61-256
D5QAI6_GLUHA/57-267
D5QEA9_GLUHA/58-267
D5QMS5_METTR/39-247
D5QQ34_METTR/33-240
D5RB01_FUSNN/47-261
D5RI87_9PROT/41-259
D5RME6_9PROT/48-264
D5RR47_9PROT/53-265
D5RV19_CLODI/61-256
D5RZM4_CLODI/51-265
D5S272_CLODI/72-267
D5S5E3_STRPA/45-259
D5SLT6_STRCL/79-291
D5SRJ7_PLAL2/73-282
D5T139_LEUKI/54-268
D5TDG2_LEGP2/17-231
D5THJ3_BIFAV/61-256
D5TI69_BIFAV/55-268
D5TMJ2_BACT1/44-258
D5TNZ2_BACT1/40-256
D5TQM9_BACT1/44-259
D5U617_BRAM5/43-254
D5U618_BRAM5/45-256
D5U6M7_BRAM5/42-233
D5U6W5_BRAM5/42-250
D5U6W6_BRAM5/41-252
D5U873_BRAM5/51-257
D5UAD7_BRAM5/55-264
D5UCG7_CELFN/57-268
D5UCZ8_CELFN/51-272
D5UH04_CELFN/53-269
D5UJP2_CELFN/61-272
D5UL19_CELFN/46-258
D5UU71_TSUPD/69-258
D5UZH7_ARCNC/47-222
D5V0P5_ARCNC/33-242
D5V179_ARCNC/34-243
D5V1C7_ARCNC/32-242
D5V273_ARCNC/34-243
D5V3H6_ARCNC/50-230
D5V4M5_ARCNC/51-235
D5V733_ARCNC/35-248
D5VCR8_MORCR/48-256
D5VGP8_CAUST/57-246
D5VGQ7_CAUST/35-228
D5VIJ6_CAUST/47-256
D5W8E4_BURSC/75-237
D5WCK7_BURSC/56-253
D5WE43_BURSC/57-220
D5WE90_BURSC/67-262
D5WEZ0_BURSC/52-275
D5WEZ1_BURSC/61-260
D5WJP7_BURSC/52-272
D5WJQ0_BURSC/42-261
D5WK31_BURSC/123-259
D5WKI5_BURSC/67-254
D5WKI8_BURSC/61-274
D5WKJ1_BURSC/83-269
D5WMK1_BURSC/63-255
D5WUA2_BACT2/60-260
D5WW33_BACT2/54-265
D5WYA4_THIK1/69-246
D5X8W0_THEPJ/55-269
D5XAV5_THEPJ/60-278
D5XBS5_THEPJ/51-261
D5ZNW2_9ACTO/84-268
D5ZNW3_9ACTO/103-288
D5ZNW6_9ACTO/33-223
D5ZRS8_9ACTO/45-262
D5ZT19_9ACTO/69-202
D6AFJ2_STRFL/48-262
D6BA68_9ACTO/69-230
D6BHY3_9FUSO/47-261
D6CL05_THIS3/69-247
D6CNR5_THIS3/40-245
D6CNR6_THIS3/41-246
D6CNS5_THIS3/41-257
D6CNV3_THIS3/42-255
D6CP00_THIS3/38-248
D6D624_9BACE/5-213
D6DB87_BIFLO/53-266
D6DDW0_CLOSC/75-289
D6DUE4_ENTCL/61-248
D6E536_9FIRM/47-223
D6E7U7_9ACTN/59-267
D6EP94_STRLI/69-218
D6EUA5_STRLI/47-256
D6GCA2_9ENTR/39-244
D6GCA8_9ENTR/41-246
D6GCZ0_9ENTR/34-245
D6GD52_9ENTR/45-247
D6GEB2_9ENTR/68-265
D6GH64_9ENTR/59-248
D6GPT1_FILAD/114-274
D6H6E2_NEIGO/41-168
D6HK55_9FIRM/104-215
D6HQL4_9FIRM/94-234
D6HS02_9FIRM/43-258
D6HUY7_ECOLX/67-242
D6I8K5_ECOLX/57-243
D6IM13_ECOLX/59-238
D6J8Q1_ECOLX/59-249
D6JKP0_NEIGO/41-168
D6JP55_ACIG3/45-250
D6JTV3_ACIG3/61-250
D6JYI9_ACIG3/62-258
D6K0S8_9ACTO/87-275
D6K3C4_9ACTO/69-223
D6K3G8_9ACTO/58-277
D6KD48_9ACTO/49-256
D6KG45_9ACTO/33-256
D6KG54_9ACTO/6-105
D6KG58_9ACTO/53-275
D6KTJ6_SCAIO/7-220
D6L4Y7_PARDN/37-250
D6L961_9FUSO/47-261
D6LFC7_9FUSO/47-261
D6LGE2_9FUSO/60-271
D6LKN4_9RHIZ/81-216
D6LR19_9RHIZ/38-245
D6MA36_9CLOT/58-268
D6R079_9RHIZ/6-74
D6S6H8_PEPMA/71-278
D6SMH1_9DELT/62-232
D6SY57_GARVA/75-264
D6SY61_GARVA/48-261
D6T2H3_GARVA/48-261
D6T2I2_GARVA/70-259
D6TDQ5_9CHLR/43-262
D6TEQ1_9CHLR/56-269
D6TMF9_9CHLR/53-265
D6TSE7_9CHLR/53-264
D6TUG2_9CHLR/15-223
D6U4T8_9CHLR/52-272
D6UMU1_9BACT/25-238
D6V0A9_9BRAD/43-249
D6V0I5_9BRAD/55-250
D6V0M9_9BRAD/46-256
D6V187_9BRAD/58-212
D6V772_9BRAD/56-245
D6V8S9_9BRAD/66-193
D6X943_STRPR/63-225
D6XAU9_9ACTO/69-220
D6XT80_BACIE/63-232
D6XXQ7_BACIE/46-259
D6Y9H6_THEBD/60-251
D6YAQ3_THEBD/76-277
D6YC80_CHLT5/298-511
D6YGZ8_CHLT7/298-511
D6YJL9_CHLT0/298-511
D6YM88_CHLTG/298-511
D6YP02_CHLT1/298-511
D6YQS9_PANVC/54-244
D6YR77_PANVC/38-249
D6YUY5_WADCW/278-485
D6YZM6_CHLT9/298-511
D6Z805_SEGRD/54-266
D6ZHB1_MOBCV/56-274
D6ZP05_STRP0/49-263
D6ZVA6_BIFLJ/53-266
D7A142_STAND/51-255
D7A1H8_STAND/51-264
D7A1I7_STAND/57-248
D7A4R7_STAND/38-250
D7A5Q2_STAND/47-267
D7A5Q6_STAND/44-251
D7A611_STAND/52-259
D7A635_STAND/58-253
D7A6Z3_STAND/50-258
D7A985_STAND/52-259
D7AAM9_STAND/74-218
D7ALL2_GEOSK/62-227
D7ATU3_THEM3/43-257
D7AY15_NOCDD/73-281
D7AY22_NOCDD/49-200
D7B810_NOCDD/52-262
D7BAZ8_MEISD/96-226
D7BBT2_MEISD/30-240
D7BHN0_MEISD/35-265
D7BHN3_MEISD/39-252
D7BHU0_MEISD/48-228
D7BIT7_MEISD/37-259
D7BNT9_ARCHD/45-255
D7BPX7_STRBB/97-261
D7BRD2_STRBB/53-268
D7BRN7_STRBB/59-213
D7BXU9_STRBB/34-249
D7BZN4_STRBB/49-270
D7C7N2_STRBB/72-262
D7CA92_STRBB/75-234
D7CN10_SYNLT/48-258
D7CQ59_TRURR/21-234
D7CSE4_TRURR/39-252
D7CSZ7_TRURR/83-293
D7CUR7_TRURR/37-266
D7CX73_TRURR/56-221
D7DEX3_CHLTD/298-511
D7DFM2_CHLTL/298-511
D7DJQ3_METS0/71-237
D7DLB9_METS0/44-271
D7E3G5_NOSA0/61-254
D7GDL4_PROFC/52-264
D7GPJ4_9FIRM/68-236
D7GQ61_9FIRM/75-287
D7GQ78_9FIRM/86-249
D7GS52_9FIRM/68-279
D7GUI6_9FIRM/93-248
D7GVH2_9FIRM/93-308
D7GYU2_BRUAB/81-216
D7H1C2_BRUAB/35-250
D7H4I8_BRUAB/63-280
D7H8K0_VIBCH/50-262
D7HDD4_VIBCH/61-218
D7HJW8_VIBCH/50-262
D7HSE4_VIBCH/61-218
D7I0J3_PSESS/69-260
D7I2V1_PSESS/53-221
D7I2V6_PSESS/61-252
D7I676_PSESS/33-239
D7J7F5_9BACE/44-252
D7JEE5_9BACT/38-242
D7JLV0_ECOLX/59-238
D7K326_9BACE/44-252
D7N0H6_9NEIS/43-260
D7N887_9FIRM/61-223
D7WBU0_9CORY/51-263
D7WGT4_BACCE/40-256
D7WK69_BACCE/44-258
D7WRT0_9BACI/42-255
D7WU48_9BACI/87-298
D7X232_ECOLX/57-236
D7XJ63_ECOLX/57-247
D7Y4N1_ECOLX/45-255
D7YAK4_ECOLX/57-243
D7YLL2_ECOLX/57-243
D7YWT4_ECOLX/57-246
D7ZG12_ECOLX/57-243
D7ZT59_ECOLX/57-243
D8A7X1_ECOLX/57-247
D8AQP6_ECOLX/57-243
D8B0B6_ECOLX/57-243
D8BHA3_ECOLX/57-243
D8BV66_ECOLX/57-243
D8CC11_ECOLX/57-247
D8D0J4_COMTE/52-270
D8D0U1_COMTE/55-253
D8D756_COMTE/79-267
D8D956_COMTE/39-262
D8DAL8_COMTE/37-254
D8DAM0_COMTE/42-256
D8DAW1_COMTE/40-256
D8DBQ6_COMTE/4-214
D8DBR6_COMTE/82-247
D8DDC0_COMTE/50-261
D8EBZ0_ECOLX/57-246
D8ESU8_ECOLX/57-243
D8F8Q8_9DELT/59-227
D8FEK7_9DELT/37-227
D8FJF1_9FIRM/59-270
D8FY01_9CYAN/49-245
D8G3G0_9CYAN/52-274
D8G911_9CYAN/34-241
D8GC28_LACCZ/61-257
D8GI33_CLOLD/53-266
D8GM22_CLOLD/49-264
D8GPN9_CLOLD/47-262
D8GSJ1_CLOLD/47-88
D8GZR0_BACAI/44-258
D8H1E8_BACAI/40-256
D8H1Z8_BACAI/44-259
D8HJF7_AMYMU/62-277
D8HS95_AMYMU/48-259
D8HUR0_AMYMU/44-263
D8HZS6_AMYMU/61-220
D8I1A9_AMYMU/34-248
D8I891_AMYMU/47-262
D8IA05_BRAP9/40-231
D8ICU3_BRAP9/57-265
D8IQ53_HERSS/79-271
D8IQQ0_HERSS/70-265
D8IUJ8_HERSS/70-288
D8IV91_HERSS/34-246
D8IWA1_HERSS/49-243
D8IWQ5_HERSS/49-255
D8IX17_HERSS/61-257
D8IXA8_HERSS/41-246
D8IYK8_HERSS/66-260
D8IYL0_HERSS/58-253
D8J212_HERSS/78-257
D8J287_HERSS/43-264
D8J288_HERSS/61-280
D8J3T8_HALJB/104-284
D8J4D4_HALJB/71-231
D8J4V6_HALJB/61-231
D8J9D9_HALJB/35-256
D8J9E0_HALJB/12-228
D8J9E5_HALJB/54-265
D8J9E9_HALJB/148-355
D8JGL9_ACISD/62-250
D8JJB0_ACISD/62-258
D8JJX3_ACISD/80-278
D8JJY1_ACISD/61-258
D8JJZ7_ACISD/70-269
D8JK10_ACISD/18-170
D8JK18_ACISD/46-273
D8JMN6_ACISD/49-259
D8JXR6_HYPDA/51-256
D8K2P3_DEHLB/53-267
D8MLK3_ERWBE/17-236
D8MQF2_ERWBE/58-250
D8MRZ3_ERWBE/369-566
D8MTT2_ERWBE/24-229
D8MTT8_ERWBE/38-243
D8MTU6_ERWBE/34-245
D8MVD4_ERWBE/42-244
D8MWT0_ERWBE/40-250
D8MYA9_ERWBE/59-245
D8N0Q5_RALSO/70-288
D8N3K6_RALSO/53-273
D8NKK6_RALSO/53-273
D8NUG9_RALSO/53-273
D8UE51_VOLCA/16-238
D9NBA6_STRPN/49-263
D9NDM1_STRPN/49-263
D9NM72_STRPN/49-263
D9NTC1_STRPN/49-263
D9NZE3_STRPN/49-263
D9P3Z0_ACTPL/34-246
D9P7L2_ACTPL/59-244
D9P9Q8_ACTPL/59-244
D9PEI4_ACTPL/34-246
D9QF48_BRESC/54-265
D9QIM1_BRESC/53-229
D9R6T3_CLOSW/48-264
D9R9U8_CLOSW/46-261
D9RW91_PREMB/53-255
D9RXM7_THEOJ/51-259
D9RYC3_THEOJ/58-267
D9RYC9_THEOJ/61-276
D9SDR3_GALCS/32-245
D9SH81_GALCS/54-264
D9SVW3_CLOC7/57-266
D9SVW8_CLOC7/61-268
D9SY67_MICAI/65-254
D9T030_MICAI/51-266
D9T3B8_MICAI/57-227
D9T9D1_MICAI/81-239
D9TF10_MICAI/56-267
D9TMF2_THETC/46-261
D9UAJ3_MARHY/60-218
D9UE88_9ACTO/72-234
D9UQT4_9ACTO/37-159
D9USY5_9ACTO/52-273
D9V392_9ACTO/63-278
D9VGZ4_9ACTO/75-261
D9VI46_9ACTO/52-271
D9W1K1_9ACTO/69-238
D9W2D9_9ACTO/62-272
D9W7M7_9ACTO/73-273
D9W9W6_9ACTO/71-242
D9WCA5_9ACTO/54-208
D9WFU9_9ACTO/24-230
D9WL06_9ACTO/169-384
D9WLH7_9ACTO/77-272
D9WLH9_9ACTO/80-229
D9WMA4_9ACTO/84-300
D9X2C8_STRVR/87-228
D9X768_STRVR/79-278
D9X926_STRVR/57-256
D9X928_STRVR/65-252
D9X9D6_STRVR/96-283
D9XEE4_STRVR/88-255
D9XN90_9ACTO/47-256
D9XTG3_9ACTO/70-202
D9Y4R7_9BURK/52-247
D9YCY0_9DELT/71-280
D9YHU0_9DELT/92-257
E0DL65_9RHIZ/77-216
E0DM92_9RHIZ/35-250
E0DPP5_9RHIZ/38-245
E0DR28_9RHIZ/82-299
E0DUR8_9RHIZ/81-216
E0DV37_9RHIZ/40-257
E0DX36_9RHIZ/35-250
E0E304_9FIRM/50-266
E0E733_ACTPL/34-246
E0EA85_ACTPL/50-238
E0ED05_ACTPL/35-247
E0EG52_ACTPL/50-238
E0EJ71_ACTPL/35-247
E0EM98_ACTPL/51-236
E0EQP6_ACTPL/35-247
E0ETX8_ACTPL/50-238
E0EWY8_ACTPL/34-246
E0F029_ACTPL/50-238
E0F339_ACTPL/35-247
E0F678_ACTPL/50-236
E0F9E0_ACTPL/34-246
E0FCR3_ACTPL/50-238
E0FFH0_ACTPL/35-247
E0FII0_ACTPL/50-238
E0FLK5_ACTPL/35-247
E0FPL5_ACTPL/51-236
E0FTV7_9THEO/42-257
E0I3Y2_9BACL/57-270
E0I730_9BACL/91-290
E0I7J2_9BACL/99-309
E0I7W1_9BACL/56-270
E0I931_9BACL/46-256
E0IZA6_ECOLW/57-243
E0J924_RHIME/44-253
E0JCA9_RHIME/56-217
E0JEA2_RHIME/38-253
E0JHY1_RHIME/67-260
E0JJP1_RHIME/36-255
E0JL57_RHIME/27-168
E0JL59_RHIME/13-171
E0JT44_RHIME/45-253
E0JUC2_RHIME/52-213
E0JVN9_RHIME/36-255
E0JW04_RHIME/65-267
E0JZH5_RHIME/38-253
E0K8T0_RHIME/33-180
E0K8T2_RHIME/13-171
E0KB69_RHIME/10-97
E0KB70_RHIME/36-77
E0KDJ7_STRVO/52-265
E0KDL9_STRVO/50-270
E0KIZ8_STRVO/51-265
E0KTV4_STRVO/71-230
E0KUN1_STRVO/96-276
E0KYW7_STRVO/57-272
E0LP25_SPHCR/88-272
E0LRA5_SPHCR/50-253
E0LRB4_SPHCR/49-252
E0LSR9_9ENTR/42-253
E0LT35_9ENTR/53-244
E0LYL8_9ENTR/58-248
E0LZA7_9ENTR/41-246
E0LZB3_9ENTR/38-243
E0M3F5_9ENTR/370-566
E0MNH6_9RHOB/95-275
E0MQM0_9RHOB/36-248
E0MQY1_9RHOB/40-253
E0MSH9_9RHOB/41-257
E0MTA1_9RHOB/39-258
E0MTU5_9RHOB/45-263
E0N1D6_9ACTO/56-274
E0NJH9_9FIRM/75-239
E0NQH4_9BACT/53-257
E0NW25_9FIRM/40-248
E0NZU7_9FIRM/111-226
E0PM81_STRGY/70-267
E0PNT2_STRMT/51-265
E0Q3R3_9STRE/51-265
E0Q593_9BIFI/56-269
E0QA07_9BIFI/80-281
E0QLS1_9FIRM/54-269
E0QRI2_9ACTO/59-278
E0QXJ3_ECOLX/57-247
E0RDJ5_PAEP6/61-274
E0RPZ8_SPITD/43-256
E0SGW0_DICD3/63-253
E0SIJ7_DICD3/72-268
E0SJ92_DICD3/54-245
E0SM88_DICD3/53-263
E0SN91_DICD3/43-249
E0SZD0_STRZA/49-263
E0TRZ6_STRZ6/49-263
E0TWW1_BACPZ/38-254
E0U614_CYAP2/46-254
E0UBQ5_CYAP2/64-216
E0UCF4_CYAP2/54-264
E0UDB9_CYAP2/48-256
E0UFL2_CYAP2/89-285
E0UIV2_CYAP2/64-271
E0URN9_SULAO/42-251
E0US11_SULAO/40-248
E0XTT3_9PROT/67-286
E0XYL5_9BACT/78-236
E1CS62_VIBPA/56-219
E1CW03_VIBPA/54-224
E1D230_VIBPA/37-249
E1D872_VIBPA/54-224
E1D8W1_VIBPA/56-219
E1DCU7_VIBPA/37-249
E1DHN1_VIBPA/56-219
E1DLT6_VIBPA/54-224
E1DUT4_VIBPA/37-249
E1EEI1_VIBPA/37-249
E1EG90_VIBPA/54-224
E1EJ46_VIBPA/56-219
E1FDL7_9THEO/43-258
E1GYG3_9BACT/54-256
E1H1M3_STRPN/49-263
E1HGJ4_ECOLX/57-243
E1HZR9_ECOLX/57-243
E1IAJ7_9CHLR/82-296
E1IHR3_9CHLR/51-262
E1IQ45_ECOLX/57-243
E1J2C3_ECOLX/57-247
E1JRS9_DESFR/40-249
E1JV81_DESFR/34-253
E1KE08_9FIRM/59-273
E1KEL2_9FIRM/89-307
E1KUF3_9BACT/52-255
E1KZM0_PEPMA/63-287
E1L207_9ACTN/74-290
E1LIV0_STRMT/44-258
E1LNX8_STRMT/49-263
E1LV20_STRMT/49-263
E1LWZ0_STROR/49-263
E1M295_STRMT/49-263
E1M7X6_9STRE/49-263
E1MDT6_9ACTO/59-278
E1MKG8_9GAMM/39-247
E1MLY7_9GAMM/49-245
E1MN80_9GAMM/33-242
E1MNG6_9GAMM/47-247
E1MRL7_9GAMM/33-242
E1N7P7_9BIFI/58-259
E1NBI7_9BIFI/56-269
E1P0T7_NEILA/40-262
E1PFC4_ECOAB/57-246
E1PKG3_PANVC/53-139
E1QLV1_DESB2/48-258
E1QZH8_OLSUV/90-306
E1R1Q0_SPISS/43-249
E1R7T5_SPISS/39-252
E1R9H0_SPISS/46-254
E1SFR0_PANVC/82-147
E1SIF9_PANVC/58-248
E1SYG9_THESX/43-258
E1T5K2_BURSG/64-261
E1T8D9_BURSG/128-240
E1TAG9_BURSG/66-260
E1TBT5_BURSG/70-223
E1TCA8_BURSG/99-286
E1TI17_BURSG/44-251
E1TI30_BURSG/57-269
E1TI87_BURSG/74-255
E1UQ10_BACAS/38-254
E1V388_HALED/108-322
E1V540_HALED/66-292
E1V760_HALED/58-223
E1V8D2_HALED/60-236
E1VMG5_9GAMM/47-255
E1VS88_ARTAR/50-258
E1W3M8_HAEP3/41-262
E1W4G0_HAEP3/35-247
E1WTN2_BACF6/3-211
E1X9Z3_HAEI1/35-247
E1XDM5_STRZO/49-263
E1XMM2_STRZN/49-263
E1XNL2_STRZI/49-263
E1Y2L5_LEGPN/17-231
E1Y9D9_9DELT/24-238
E1Z793_9CHLO/12-234
E2CCQ0_9RHOB/46-254
E2CCT1_9RHOB/55-217
E2CJK2_9RHOB/35-247
E2CL10_9RHOB/38-252
E2CQQ6_9RHOB/40-255
E2CR34_9RHOB/39-258
E2KEY3_ECO57/57-243
E2KX49_ECO57/57-243
E2M888_PSESM/62-260
E2MCY1_PSESM/57-252
E2MD01_PSESM/50-252
E2MJN4_PSESM/33-245
E2MK35_PSESM/37-245
E2MKA8_PSESM/63-259
E2NHR9_9BACE/35-244
E2P084_PASHA/54-211
E2P4Y6_PASHA/54-211
E2PHE6_NEIPO/40-262
E2PJE9_9RHIZ/81-216
E2PK48_9RHIZ/63-280
E2PLN6_9RHIZ/38-245
E2PQ29_9RHIZ/35-250
E2PZ69_STRCL/71-285
E2QJE7_ECOLX/57-246
E2SNK2_9FIRM/45-260
E2SQH3_9FIRM/108-230
E2SWY7_9RALS/53-272
E2SZZ1_9RALS/44-241
E2T2D8_9RALS/64-260
E2T406_9RALS/48-265
E2T4J2_9RALS/82-150
E2WSZ7_ECOLX/57-243
E2XEG1_SHIDY/61-247
E2XJU7_PSEFL/24-246
E2XRH8_PSEFL/44-248
E2XS65_PSEFL/50-239
E2XTP6_PSEFL/52-249
E2ZLJ5_9FIRM/64-231
E2ZUT0_PSEAE/55-252
E2ZUT2_PSEAE/48-238
E2ZXK9_PSEAE/59-251
E2ZZ53_PSEAE/21-247
E3A4S6_PSEAE/56-216
E3A6S9_PSEAE/68-265
E3BNU8_9VIBR/55-229
E3CBL4_STRPA/44-258
E3CVH1_9BACT/104-210
E3CW42_9BACT/38-248
E3CXM6_9BACT/33-244
E3CYQ1_9BACT/53-230
E3CZF5_9BACT/55-224
E3D0X3_9BACT/40-247
E3D943_GARV3/12-229
E3D9Q0_GARV3/31-244
E3D9Q4_GARV3/76-266
E3DC38_ERWSE/61-251
E3DIM1_ERWSE/31-243
E3DN51_HALPG/33-249
E3DNC9_HALPG/53-264
E3DNV8_HALPG/60-227
E3DT12_BACA1/37-253
E3ED85_PAEPS/61-274
E3ELN5_BIFBS/55-270
E3EXG1_KETVY/57-270
E3EXS8_KETVY/34-253
E3EZB1_KETVY/37-248
E3EZI2_KETVY/40-250
E3F022_KETVY/46-249
E3F0K5_KETVY/37-254
E3F1L7_KETVY/41-255
E3F332_KETVY/38-252
E3F3R5_KETVY/59-264
E3F4Y8_KETVY/32-244
E3F519_KETVY/37-251
E3GS74_HAEI2/35-247
E3H4B0_ROTDC/73-278
E3HBY9_ILYPC/64-215
E3HCS2_ILYPC/65-249
E3HCS4_ILYPC/65-247
E3HD75_ILYPC/35-239
E3HDG8_ILYPC/36-244
E3HFA9_ACHXA/241-440
E3HHD0_ACHXA/36-248
E3HHT4_ACHXA/71-219
E3HJ03_ACHXA/35-246
E3HKW4_ACHXA/60-272
E3HN19_ACHXA/77-220
E3HND2_ACHXA/42-256
E3HQS8_ACHXA/42-254
E3HQT4_ACHXA/49-261
E3HR95_ACHXA/57-264
E3HXQ4_ACHXA/39-255
E3I4J9_RHOVT/61-240
E3I4Q6_RHOVT/70-278
E3I4T4_RHOVT/91-304
E3I4U7_RHOVT/18-250
E3I4W5_RHOVT/68-268
E3I7Q0_RHOVT/55-252
E3I7Q4_RHOVT/77-256
E3IA83_GEOS0/62-257
E3IF99_GEOS0/44-260
E3IIW5_GEOS0/61-255
E3IW74_FRASU/77-219
E3IY25_FRASU/95-280
E3IYD6_FRASU/81-291
E3IYG3_FRASU/50-273
E3J2E7_FRASU/51-269
E3J417_FRASU/111-276
E3J8K1_FRASU/55-272
E3JD21_FRASU/67-278
E3KJF6_PUCGT/15-238
E3NVA9_CAERE/32-244
E3NVB3_CAERE/46-206
E3NW48_CAERE/58-212
E3PIV7_ECOH1/57-243
E3PR62_CLOSD/55-273
E3QJ59_COLGM/15-238
E3RJS8_PYRTT/15-238
E3S2R5_PYRTT/20-190
E3XUX2_ECOLX/57-246
E3XYM4_SHIFL/57-243
E4I6E5_ENTFC/65-280
E4IG84_ENTFC/65-280
E4IQU0_ENTFC/65-280
E4IYH3_ENTFC/65-280
E4J5B0_ENTFC/65-280
E4JFT0_ENTFC/65-280
E4KNC8_9LACT/45-259
E4KY34_9FIRM/48-263
E4KZN5_9FIRM/47-259
E4L7E9_9FIRM/66-233
E4L9B0_9FIRM/66-266
E4LMP6_9FIRM/92-227
E4LNW2_9CLOT/45-260
E4LQB8_9CLOT/43-254
E4M3L0_9FIRM/93-314
E4MGA1_9FIRM/65-283
E4MJY0_9FIRM/298-380
E4MJY0_9FIRM/70-189
E4MLE0_9FIRM/89-297
E4MN80_9FIRM/67-282
E4MN98_9FIRM/52-247
E4N1L6_KITSK/23-258
E4N1L7_KITSK/84-267
E4N1M0_KITSK/33-223
E4N5G2_KITSK/55-276
E4NI14_KITSK/84-241
E4NYV9_BIFBP/55-270
E4PBU1_ECO8N/57-246
E4PG91_MARAH/60-219
E4PPP3_MARAH/50-251
E4PQ81_MARAH/51-249
E4QLJ1_METS6/46-255
E4QMM4_METS6/26-235
E4QNY9_METS6/68-265
E4QNZ0_METS6/67-265
E4QW61_HAEI6/35-247
E4R1I5_BIFLM/53-266
E4RBX2_PSEPB/37-243
E4RDJ0_PSEPB/46-251
E4RMT6_HALSL/60-234
E4TFB2_CALNY/53-219
E4TL63_MARTH/41-253
E4TWL2_SULKY/33-244
E4TXB3_SULKY/30-240
E4TZ98_SULKY/32-241
E4U094_SULKY/33-241
E4U481_OCEP5/53-215
E4U9V8_OCEP5/82-223
E4UV60_ARTGP/15-238
E4V7G4_BIFBI/55-270
E4VZ00_BACFR/39-247
E4WA14_RHOE1/49-254
E4WFF9_RHOE1/46-258
E4WFH5_RHOE1/73-266
E4WFH8_RHOE1/169-263
E4WFI2_RHOE1/56-233
E4ZEV1_NEIL0/40-262
E5AIL8_CHLPS/298-511
E5B431_ERWAM/61-251
E5B5C3_ERWAM/370-566
E5BR01_9FUSO/57-252
E5BTD0_9FUSO/59-222
E5C4A8_9BACE/35-243
E5CCH2_9BACE/44-252
E5CIS4_STAHO/13-230
E5U196_ALCXX/65-262
E5U784_ALCXX/50-272
E5U9C9_ALCXX/60-256
E5UBD9_ALCXX/60-272
E5UBQ8_ALCXX/35-246
E5UD90_ALCXX/247-408
E5UFD9_ALCXX/77-260
E5UHD2_NEIMU/41-262
E5V365_9BACL/44-258
E5VJW8_9FIRM/36-238
E5VYT7_9FIRM/45-261
E5W0I5_9BACI/84-250
E5W4I3_9BACI/38-254
E5WDU5_9BACI/49-262
E5WE11_9BACI/84-287
E5XD12_9FIRM/6-97
E5XD64_9FIRM/59-89
E5XPG6_9ACTO/68-280
E5XVM9_9BIFI/53-266
E5Y215_BILWA/39-259
E5Y2B0_BILWA/58-243
E5Y2M9_BILWA/39-263
E5Y6L5_BILWA/57-226
E5Y6T8_BILWA/39-262
E5Y6T9_BILWA/38-262
E5YA29_BILWA/42-265
E5YAV6_BILWA/39-264
E5YRG2_9BACL/56-269
E5YYZ1_9BACL/48-262
E5Z0P8_9BACL/57-269
E5Z2V1_9BACL/50-265
E5ZTE7_ECOLX/57-246
E6AE56_ECOLX/57-246
E6AVN4_ECOLX/57-246
E6AZI5_ECOLX/57-243
E6BCV1_ECOLX/57-247
E6JNZ6_STAEP/13-230
E6JUD4_9SPIO/43-256
E6K193_PARDN/97-310
E6K7L8_9BACT/60-265
E6KJT2_STRSA/49-263
E6KPF9_9ACTO/55-268
E6KQ68_9ACTO/14-230
E6KQ70_9ACTO/46-259
E6KZ47_9PAST/35-247
E6L752_9PROT/35-245
E6L792_9PROT/1-98
E6LM51_9FIRM/30-206
E6LPE2_9FIRM/50-266
E6LZ80_9ACTO/56-274
E6M2T8_9ACTO/56-274
E6MBL9_STALU/23-240
E6MT83_9BACT/53-269
E6N4H9_9ARCH/30-241
E6N845_9ARCH/53-271
E6PK23_9ZZZZ/38-248
E6PK39_9ZZZZ/42-255
E6PK58_9ZZZZ/44-251
E6PK73_9ZZZZ/59-281
E6PKB3_9ZZZZ/158-363
E6PSF0_9ZZZZ/64-220
E6QJ02_9ZZZZ/31-236
E6RJ56_PSEU9/15-225
E6SE07_INTC7/47-261
E6SGX4_THEM7/123-341
E6TLC9_MYCSR/98-214
E6TRX9_BACCJ/65-279
E6TSR7_BACCJ/48-262
E6TY09_BACCJ/90-256
E6TZ12_BACCJ/39-254
E6U513_ETHHY/48-262
E6U590_ETHHY/43-252
E6UAY0_RUMA7/60-274
E6UG45_RUMA7/44-262
E6UP01_CLOTL/61-275
E6US69_CLOTL/54-268
E6UW90_VARPD/43-258
E6UWA5_VARPD/39-257
E6UXL7_VARPD/39-250
E6UZ13_VARPD/38-256
E6V087_VARPD/66-276
E6V1D0_VARPD/49-271
E6V2P9_VARPD/59-245
E6V2Q2_VARPD/77-255
E6V412_VARPD/44-258
E6V8E6_VARPD/38-245
E6VB70_VARPD/54-247
E6VBB4_VARPD/70-219
E6VD78_RHOPX/55-214
E6VEL1_RHOPX/78-289
E6VEQ9_RHOPX/83-211
E6VG73_RHOPX/77-282
E6VHB4_RHOPX/96-234
E6VJG7_RHOPX/48-247
E6VLX8_RHOPX/42-250
E6VMN8_RHOPX/57-215
E6VNS0_RHOPX/57-270
E6VP58_RHOPX/39-261
E6VRT9_DESAO/35-252
E6VS09_DESAO/41-249
E6VYT2_DESAO/40-249
E6VZB9_DESAO/56-285
E6W0M3_DESIS/44-253
E6W4D0_DESIS/55-228
E6W4D9_DESIS/64-229
E6W7A7_DESIS/26-235
E6W883_PANSA/42-254
E6WAV3_PANSA/79-141
E6WBR8_PANSA/51-246
E6WCB5_PANSA/58-248
E6WFN9_PANSA/38-248
E6WH98_PANSA/44-245
E6WI08_PANSA/16-234
E6WIF3_PANSA/34-239
E6WK90_PANSA/35-247
E6WKP6_PANSA/36-241
E6WKZ1_PANSA/49-252
E6WLE4_PANSA/51-258
E6WMY2_PANSA/52-249
E6WXR7_NITSE/45-254
E6X213_NITSE/38-261
E6XBG4_CELAD/13-222
E6ZLP1_9BASI/15-239
E7A8F8_HAEIF/35-247
E7AFL2_HAEIF/35-247
E7C6D9_9BACT/47-205
E7FXQ2_ERYRH/35-250
E7GGT6_CLOSY/85-253
E7GJ68_CLOSY/76-235
E7GL05_CLOSY/80-294
E7GLJ9_CLOSY/86-260
E7GM74_CLOSY/43-258
E7GNN0_CLOSY/75-229
E7H4I0_9BURK/66-282
E7H9C3_ECOLX/57-247
E7HZP8_ECOLX/57-243
E7I4V2_ECOLX/57-247
E7J3A9_ECOLX/57-246
E7K438_SHISO/57-243
E7KE04_YEASA/15-238
E7KEM5_YEASA/15-238
E7KL77_YEASL/1-180
E7KT59_YEASL/39-96
E7KT60_YEASL/1-108
E7KVV1_YEASL/1-136
E7KW82_YEASL/15-238
E7MAE9_9BACL/55-268
E7MZQ7_9FIRM/40-248
E7N4N4_9FIRM/86-226
E7NCG5_9ACTO/61-270
E7ND81_9ACTO/109-320
E7NFF3_YEASO/1-223
E7NZD5_PSESG/40-245
E7NZL4_PSESG/33-239
E7P6B9_PSESG/70-260
E7P6Q7_PSESG/62-259
E7P875_PSESG/58-252
E7P878_PSESG/63-260
E7PFD2_PSESG/33-239
E7PFI3_PSESG/40-245
E7PNS0_PSESG/70-260
E7PQE8_PSESG/62-259
E7PS63_PSESG/58-252
E7Q1K4_YEASB/15-238
E7Q8F8_YEASB/15-238
E7QC90_YEASZ/1-90
E7QGP2_YEASZ/15-238
E7QGZ6_YEASZ/1-55
E7QGZ7_YEASZ/15-179
E7QJH5_YEASZ/1-180
E7QM81_YEASZ/15-238
E7R4X3_PICAD/15-240
E7R542_PICAD/11-228
E7RTB3_9BACT/50-255
E7SED1_SHIDY/57-208
E7STJ9_SHIBO/57-179
E7TH90_SHIFL/57-243
E7TLJ3_ECO57/57-243
E7U326_ECOLX/57-243
E7UE59_ECOLX/57-243
E8HD95_ECO57/57-243
E8HS44_ECOLX/57-243
E8I658_ECOLX/57-243
E8IJG0_ECOLX/57-243
E8IXJ5_ECOLX/57-243
E8JCL6_ECO57/57-243
E8JF31_9ACTO/50-262
E8JW83_STRCR/46-260
E8JXP6_9STRE/49-263
E8K7E5_STRPA/45-259
E8K9G0_9STRE/49-263
E8KE04_9PAST/14-204
E8KMB0_STRSA/64-278
E8L248_9RHIZ/62-210
E8L2M8_9RHIZ/50-252
E8L5L7_9RHIZ/34-243
E8LES2_9FIRM/77-257
E8LEU4_9FIRM/44-262
E8LTP8_9VIBR/55-228
E8LYK6_9VIBR/15-160
E8M2I8_9VIBR/55-228
E8MAT2_9VIBR/47-259
E8MC68_9VIBR/37-249
E8MDF1_9VIBR/36-247
E8ME83_BIFL2/53-266
E8MUT3_BIFL1/53-266
E8N074_ANATU/41-255
E8N2H6_ANATU/42-253
E8NA53_MICTS/54-279
E8NCF7_MICTS/75-286
E8P6Y2_YERPH/72-262
E8P891_YERPH/44-257
E8PB00_ACIB1/49-259
E8PHS2_ACIB1/62-258
E8PI38_ACIB1/61-250
E8PK88_THESS/50-213
E8PLS0_THESS/79-219
E8PLS2_THESS/71-220
E8PPU9_THESS/33-255
E8R0P7_ISOPI/72-277
E8RCD6_9DELT/67-275
E8RDA4_9DELT/39-245
E8RE12_9DELT/37-249
E8RFY0_9DELT/45-255
E8RYN5_MICSL/63-233
E8S015_MICSL/51-266
E8S0V6_MICSL/80-239
E8S294_MICSL/65-254
E8SAL8_MICSL/56-267
E8SR90_NEIGO/40-167
E8T7N8_MESCW/40-250
E8T8N1_MESCW/52-257
E8TAT0_MESCW/68-230
E8TBT1_MESCW/46-251
E8TCZ0_MESCW/44-256
E8TD10_MESCW/44-262
E8TEA8_MESCW/49-257
E8TF13_MESCW/35-254
E8TFR6_MESCW/58-219
E8TGS5_MESCW/54-250
E8TGX8_MESCW/40-257
E8THR8_MESCW/59-268
E8TI61_MESCW/37-249
E8TI91_MESCW/34-244
E8TKH9_MESCW/44-264
E8TUA9_ALIDB/39-249
E8TVT2_ALIDB/50-269
E8U423_DEIML/43-241
E8UBQ6_DEIML/30-239
E8UCK5_TAYEM/86-261
E8UJW5_STREJ/5-217
E8UVH5_THEBF/43-258
E8VEX8_BACST/38-254
E8VPY3_VIBVU/28-240
E8VS43_VIBVU/55-227
E8W681_STRFA/71-227
E8WT79_GEOS8/72-279
E8WUP2_GEOS8/59-230
E8XM61_RAHSY/41-246
E8XPN3_RAHSY/45-255
E8XPP6_RAHSY/52-258
E8XVA5_RAHSY/63-255
E8XZ34_RAHSY/38-243
E8Y2W6_ECOKO/57-243
E8YJE7_9BURK/64-261
E8YNR9_9BURK/130-238
E8YR35_9BURK/71-256
E8YVD5_9BURK/55-252
E8YVQ3_9BURK/42-261
E9CDD3_9EUKA/14-228
E9CMU5_9ENTR/1-177
E9CYW0_COCPS/15-238
E9DVB7_METAQ/15-238
E9ELL3_METAR/24-230
E9EQQ0_METAR/15-238
E9FF27_9STRE/49-263
E9FPL1_9STRE/49-263
E9I6Q0_DAPPU/2-220
E9R9J7_ASPFU/15-238
E9RRX4_9FIRM/52-158
E9S0S6_TREDE/61-259
E9S7A7_RUMAL/44-262
E9S9F7_RUMAL/58-272
E9SK62_CLOSY/85-253
E9SKM4_CLOSY/86-260
E9SMU4_CLOSY/80-294
E9SNJ2_CLOSY/76-235
E9SQW0_CLOSY/43-258
E9SSD5_CLOSY/75-229
E9SXU6_COREQ/75-233
E9SXV0_COREQ/169-263
E9SXV3_COREQ/73-266
E9SXW8_COREQ/46-258
E9TEN6_ECOLX/57-243
E9TX78_ECOLX/57-243
E9U5Y7_ECOLX/57-246
E9UKW6_ECOLX/57-247
E9UM29_ECOLX/57-243
E9UQS8_9ACTO/45-258
E9UUD9_9ACTO/34-246
E9UUK6_9ACTO/63-270
E9UY42_9ACTO/57-260
E9UZP5_9ACTO/46-269
E9V2C9_9ACTO/73-276
E9V4Y9_ECOLX/57-246
E9VK51_ECOLX/57-246
E9W5V6_ECOLX/57-243
E9WCZ4_ECOLX/57-243
E9WRB3_ECOLX/57-243
E9X5K6_ECOLX/57-243
E9XN19_ECOLX/57-227
E9XXC5_ECOLX/57-243
E9YB28_ECOLX/57-243
E9YSF6_ECOLX/57-246
E9Z8U3_ESCFE/57-246
F0C8C5_9XANT/63-257
F0C8S9_9XANT/62-208
F0DKZ4_9FIRM/41-254
F0DLF0_9FIRM/78-279
F0DPC8_9FIRM/53-264
F0DTH0_9FIRM/42-258
F0DVQ6_9FIRM/45-260
F0E0X7_9PSED/37-244
F0EJW5_ENTCA/53-257
F0EQ93_HAEPA/35-247
F0EVS8_HAEPA/41-262
F0F7R4_9BACT/52-254
F0FHM8_STRSA/47-261
F0FNV8_STRSA/64-278
F0FPK5_STRSA/64-278
F0FWJ8_9BURK/64-208
F0G1N0_9BURK/53-228
F0G5B3_9BURK/44-263
F0G8F5_9BURK/90-280
F0G8L7_9BURK/21-138
F0GFU8_9BURK/49-260
F0GGE4_9BURK/18-168
F0GIG8_9BURK/52-249
F0GJ24_9BURK/27-225
F0GJ60_9BURK/2-114
F0GKD3_9BURK/61-253
F0GYE0_9FIRM/84-291
F0H194_9FIRM/59-270
F0H546_9BACT/53-256
F0HFA4_9FIRM/107-229
F0HGE0_9FIRM/82-282
F0I4V0_STRSA/67-281
F0IA24_STRSA/64-278
F0IJ47_STRSA/64-278
F0IQD6_STRSA/64-278
F0IX16_ACIMA/42-253
F0J561_ACIMA/54-255
F0JDB8_DESDE/57-233
F0JDG6_DESDE/87-255
F0JEQ0_DESDE/43-252
F0JGE0_DESDE/56-284
F0JGE2_DESDE/67-266
F0JHX3_DESDE/33-246
F0JJG0_DESDE/31-241
F0JLA5_ESCFE/57-246
F0KDZ7_CLOAE/46-261
F0KHS8_ACICP/62-250
F0KIN3_ACICP/62-258
F0KJM7_ACICP/49-262
F0KP70_ACICP/46-273
F0KP78_ACICP/18-167
F0KP92_ACICP/70-269
F0KPA9_ACICP/61-258
F0KPB7_ACICP/80-278
F0L1T3_9RHIZ/36-255
F0L917_9RHIZ/46-264
F0LAB7_9RHIZ/47-256
F0LBB3_9RHIZ/24-173
F0LBE4_9RHIZ/36-248
F0LBZ9_9RHIZ/14-164
F0LEL0_9RHIZ/41-254
F0LHT0_THEBM/78-229
F0LU51_VIBFU/23-240
F0LUD4_VIBFU/40-252
F0LWQ4_VIBFU/55-222
F0LXX9_VIBFU/37-249
F0M012_VIBFU/70-220
F0M9D6_ARTPP/58-278
F0MB89_ARTPP/54-272
F0MC80_ARTPP/57-270
F0MCR4_ARTPP/52-265
F0PJM9_BACT0/44-259
F0PVY3_BACT0/40-256
F0PWK4_BACT0/44-258
F0Q0R6_ACIAP/53-272
F0Q5M6_ACIAP/77-244
F0Q8I7_ACIAP/48-259
F0QBC5_ACIAP/43-259
F0QBI4_ACIAP/69-264
F0QC11_ACIAP/44-260
F0QCE8_ACIAP/39-249
F0QJ82_ACIBD/62-258
F0QJQ6_ACIBD/61-250
F0QKI4_ACIBD/49-259
F0RC80_CELLC/13-218
F0RW80_SPHGB/72-237
F0SDZ2_PEDSD/38-245
F0SDZ4_PEDSD/50-259
F0SIZ8_PLABD/48-264
F0SSA9_PLABD/41-247
F0STR4_SYNGF/55-264
F0SW42_SYNGF/50-272
F0SWC1_SYNGF/54-268
F0SWH5_SYNGF/57-271
F0SXL0_SYNGF/51-266
F0SXX1_SYNGF/45-265
F0SXX4_SYNGF/68-296
F0T191_SYNGF/43-252
F0T2J3_SYNGF/64-273
F0T4R2_CHLP6/298-511
F0UTC1_AJECA/15-238
F0VSX2_STRG2/64-261
F0XAW8_9PEZI/15-238
F0XKQ6_9PEZI/34-257
F0Y574_9STRA/437-654
F0Y8C7_9STRA/1-185
F0YQF0_9STRA/1-214
F0YVI1_9CLOT/61-277
F1T4X7_9ACTN/56-276
F1VSU3_MORCA/48-256
F1VWX6_9BURK/38-251
F1W333_9BURK/18-236
F1W9S9_MORCA/48-256
F1WFN2_MORCA/48-256
F1WJ02_MORCA/48-256
F1WLZ0_MORCA/48-256
F1WSH1_MORCA/48-256
F1WZK2_MORCA/48-256
F1X4X7_MORCA/48-256
F1X9I6_MORCA/48-256
F1XG18_MORCA/48-256
F1XLH8_ECO57/57-243
F1YC50_ECO57/57-243
F1YKJ4_9ACTO/76-274
F1YQX9_9PROT/48-253
F1YRE6_9PROT/38-247
F1ZCG4_9SPHN/42-245
F1ZDI5_9SPHN/64-267
F1ZWX5_THEET/43-258
F2A478_RHIET/39-256
F2A9E1_RHIET/35-254
F2AEZ5_RHIET/45-263
F2AHI6_RHIET/50-262
F2AJI1_RHIET/60-267
F2AZQ5_RHOBA/61-267
F2B890_STRPN/49-263
F2BMZ4_STRSA/64-278
F2BNM0_STRSA/47-261
F2BWG3_9FIRM/66-233
F2BXG7_9FIRM/66-266
F2C2H1_HAEAE/35-247
F2CA48_STRSA/64-278
F2CHS9_STRSA/64-278
F2CJE8_STRSA/67-281
F2EQ83_PANAN/111-301
F2EW88_PANAN/53-249
F2EW89_PANAN/406-599
F2EZF3_PANAN/44-252
F2F1V4_9BACL/73-186
F2F4X3_9BACL/62-260
F2F9N3_9BACL/98-255
F2FA45_9BACL/46-261
F2GQH2_BRUME/35-250
F2GVG1_BRUME/81-216
F2GWH2_BRUME/38-245
F2GXK9_BRUME/63-280
F2H509_BACTU/44-258
F2H5I3_BACTU/40-256
F2H9Q2_BACTU/44-259
F2HSP3_BRUME/81-216
F2HVG3_BRUME/35-250
F2HXS5_BRUME/38-245
F2HYA7_BRUME/63-280
F2I2L0_9RICK/81-273
F2I3R6_9RICK/78-263
F2IAR6_9FLAO/17-227
F2INK0_VIBCH/55-212
F2IQ06_VIBCH/50-262
F2IVR5_9PROT/39-258
F2IWC2_9PROT/41-253
F2IWU0_9PROT/34-252
F2IX75_9PROT/34-246
F2IXV0_9PROT/53-254
F2IYN4_9PROT/47-217
F2IYT3_9PROT/54-215
F2IYU0_9PROT/105-169
F2IZI6_9PROT/63-283
F2J2F1_9PROT/16-255
F2J6A3_9PROT/52-212
F2J6M7_9PROT/29-194
F2J6S4_9PROT/39-248
F2JHH1_9FIRM/52-261
F2JKL7_9FIRM/69-265
F2JL68_9FIRM/89-286
F2JM69_9FIRM/311-393
F2JM69_9FIRM/61-200
F2JTU4_9GAMM/54-251
F2JUZ0_9GAMM/54-223
F2JVL8_9GAMM/57-224
F2JWG9_9GAMM/39-258
F2JY02_9GAMM/34-251
F2K354_9GAMM/35-240
F2KAR0_PSEBR/32-245
F2KGZ0_PSEBR/55-245
F2KIK0_PSEBR/60-237
F2KPW4_ARCVE/84-245
F2KQP6_ARCVE/46-259
F2KZN6_9BACT/53-256
F2LE58_BURGA/55-252
F2LLL1_BURGA/58-253
F2LLM5_BURGA/63-255
F2LNW4_BURGA/58-274
F2LPV6_BURGA/74-266
F2LQ19_BURGA/65-259
F2LQQ2_BURGA/67-278
F2LY32_9DELT/53-218
F2MBI9_LACCA/61-257
F2MKI9_LACCA/61-257
F2MYX8_PSEST/40-253
F2N3Q5_PSEST/62-222
F2N492_PSEST/34-251
F2N513_PSEST/47-245
F2N6R9_PSEST/56-226
F2NEU1_9DELT/51-261
F2NQV8_9DEIN/54-225
F2NUW0_9SPIO/53-208
F2PD01_PHOMO/80-291
F2PD03_PHOMO/78-274
F2PG91_PHOMO/100-227
F2PGI8_TRIEQ/15-238
F2QG15_STROR/49-263
F2QZZ2_PICPA/9-128
F2R0C4_PICPA/15-237
F2R6U2_9ACTO/70-243
F2RHU7_9ACTO/45-251
F2RHV3_9ACTO/59-270
F2RXV3_TRITO/15-238
F2SJ95_TRIRU/15-82
F2SJ95_TRIRU/75-219
F2TIM9_AJEDE/15-238
F2U4C0_9EUKA/23-232
F2UZ09_ACTVI/114-325
F2UZ61_ACTVI/41-250
NMT1_ASPPA/15-238
NMT1_UROFA/15-238
O29620_ARCFU/67-228
O29783_ARCFU/138-240
O33416_PSEAE/68-265
O54015_PARDE/67-259
O69956_STRCO/69-218
O84862_CHLTR/298-511
O94101_BOTFU/15-238
P71506_METEX/46-258
P72750_SYNY3/47-154
P83817_THETH/64-206
PHT5_PSEPU/89-160
PHTD_COMTE/82-150
Q02DG3_PSEAB/57-216
Q02N86_PSEAB/55-252
Q02N88_PSEAB/54-244
Q02QT8_PSEAB/59-251
Q02SA7_PSEAB/20-247
Q02UP2_PSEAB/68-265
Q035D6_LACC3/61-257
Q03H94_PEDPA/45-261
Q03X22_LEUMM/61-257
Q04HX8_STRP2/49-263
Q04NA5_LEPBJ/13-227
Q04WI5_LEPBL/13-227
Q07I49_RHOP5/99-216
Q07JP6_RHOP5/42-252
Q07LP4_RHOP5/58-255
Q07LQ7_RHOP5/54-250
Q07N38_RHOP5/91-233
Q07VG5_RHOP5/78-284
Q07XP2_SHEFN/44-255
Q08KC0_9ACTO/49-267
Q08W56_STIAD/49-264
Q08WY5_STIAD/70-237
Q098S3_STIAD/174-311
Q0AAA9_ALHEH/60-228
Q0AC88_ALHEH/65-259
Q0B8A9_BURCM/62-253
Q0B9E1_BURCM/58-274
Q0BHU7_BURCM/71-240
Q0BJT6_BURCM/44-263
Q0BRA4_GRABC/51-253
Q0BSN8_GRABC/78-288
Q0C5F8_HYPNA/55-226
Q0CAS1_ASPTN/15-238
Q0EWT4_9PROT/53-259
Q0F1Y9_9PROT/46-254
Q0FCD7_9RHOB/39-251
Q0FFQ9_9RHOB/93-271
Q0FFY9_9RHOB/35-254
Q0FHR3_9RHOB/55-220
Q0FIW4_9RHOB/35-254
Q0FL20_9RHOB/36-250
Q0FP04_9RHOB/31-239
Q0FS67_9RHOB/44-253
Q0FSA1_9RHOB/40-252
Q0FTS0_9RHOB/39-256
Q0FTS8_9RHOB/116-289
Q0FUL3_9RHOB/35-109
Q0FX05_9RHOB/52-264
Q0FX20_9RHOB/40-254
Q0FYB5_9RHIZ/64-272
Q0G2D0_9RHIZ/92-252
Q0G3Y0_9RHIZ/47-249
Q0I2H3_HAES1/82-251
Q0JZ19_CUPNH/69-281
Q0JZ99_CUPNH/251-395
Q0K026_CUPNH/52-268
Q0K275_CUPNH/92-309
Q0K2U4_CUPNH/46-246
Q0K7C4_CUPNH/41-251
Q0KEF4_CUPNH/78-296
Q0RKH2_FRAAA/55-214
Q0RQG3_FRAAA/38-255
Q0RQR7_FRAAA/52-261
Q0RQU3_FRAAA/39-263
Q0RR20_FRAAA/50-201
Q0RWE1_RHOSR/43-256
Q0RZR8_RHOSR/54-267
Q0S0W7_RHOSR/69-233
Q0S0X4_RHOSR/50-264
Q0S6V1_RHOSR/83-211
Q0S6W2_RHOSR/55-270
Q0S6W3_RHOSR/52-265
Q0SBD1_RHOSR/56-200
Q0SED1_RHOSR/58-216
Q0SFZ5_RHOSR/58-276
Q0SGC5_RHOSR/46-258
Q0SK29_RHOSR/78-272
Q0T6A3_SHIF8/71-244
Q0TJB8_ECOL5/57-243
Q0U8Z5_PHANO/15-238
Q0UPX8_PHANO/12-227
Q0UZD7_PHANO/38-244
Q0W0M6_UNCMA/61-216
Q0WB29_YERPE/72-262
Q0YRC6_9CHLB/38-244
Q0YRF4_9CHLB/55-258
Q0YS40_9CHLB/50-252
Q0YSA6_9CHLB/63-263
Q0YUN2_9CHLB/55-252
Q118D4_TRIEI/53-262
Q11C83_MESSB/57-198
Q11CG2_MESSB/41-254
Q11GK3_MESSB/45-255
Q11GN5_MESSB/35-254
Q11JD8_MESSB/59-215
Q11K60_MESSB/37-249
Q11K69_MESSB/46-257
Q11LZ3_MESSB/90-216
Q12AX1_POLSJ/59-270
Q12C08_POLSJ/71-221
Q12EP2_POLSJ/40-250
Q12JN6_SHEDO/42-254
Q130P6_RHOPS/61-216
Q134F5_RHOPS/61-216
Q139P5_RHOPS/90-222
Q13D99_RHOPS/94-231
Q13EI9_RHOPS/75-281
Q13EY4_RHOPS/57-254
Q13GD3_BURXL/57-269
Q13GV8_BURXL/45-254
Q13ID1_BURXL/72-285
Q13IK5_BURXL/64-260
Q13IN0_BURXL/75-272
Q13IP7_BURXL/62-276
Q13IQ8_BURXL/64-244
Q13J13_BURXL/67-262
Q13K96_BURXL/38-250
Q13KD7_BURXL/42-261
Q13MV2_BURXL/38-247
Q13QJ9_BURXL/43-259
Q13QK2_BURXL/44-257
Q13QQ4_BURXL/123-255
Q13R11_BURXL/21-148
Q13RD2_BURXL/57-269
Q13RK8_BURXL/86-252
Q13VQ9_BURXL/39-255
Q13Y85_BURXL/55-260
Q13YF2_BURXL/70-237
Q13YN0_BURXL/64-261
Q13YN5_BURXL/61-275
Q146E8_BURXL/54-249
Q15UQ4_PSEA6/58-260
Q15XC8_PSEA6/67-226
Q160P0_ROSDO/56-236
Q164I7_ROSDO/35-254
Q167C3_ROSDO/27-236
Q16BJ4_ROSDO/39-268
Q16BS3_ROSDO/54-256
Q16C57_ROSDO/31-243
Q184I1_CLOD6/61-256
Q187U0_CLOD6/51-265
Q18C04_CLOD6/72-267
Q18IR6_HALWD/47-266
Q18K81_HALWD/91-246
Q1ARN7_RUBXD/58-267
Q1AU98_RUBXD/40-254
Q1B0Y1_MYCSS/52-269
Q1B901_MYCSS/55-243
Q1BG77_BURCA/58-253
Q1BIX2_BURCA/49-260
Q1BMC5_BURCA/82-280
Q1BN04_BURCA/58-274
Q1BNI4_BURCA/80-270
Q1BP66_BURCA/62-253
Q1BW63_BURCA/64-215
Q1BWN3_BURCA/60-255
Q1BYN8_BURCA/116-280
Q1BZK3_BURCA/44-263
Q1C043_YERPA/2-193
Q1C1S3_YERPA/72-262
Q1CCC0_YERPN/44-257
Q1CDQ7_YERPN/72-262
Q1D0I3_MYXXD/176-310
Q1D8I1_MYXXD/60-266
Q1DA28_MYXXD/65-217
Q1GGJ0_SILST/33-253
Q1GH81_SILST/57-226
Q1GHF8_SILST/100-219
Q1GL44_SILST/31-243
Q1GMV6_SILST/38-255
Q1GXZ6_METFK/41-251
Q1GY61_METFK/45-257
Q1H061_METFK/41-247
Q1H105_METFK/60-261
Q1H106_METFK/61-261
Q1H119_METFK/23-268
Q1I851_PSEE4/44-165
Q1I856_PSEE4/74-167
Q1I861_PSEE4/61-260
Q1IGM1_PSEE4/32-244
Q1IGP6_PSEE4/64-261
Q1IZH2_DEIGD/51-213
Q1J1G8_DEIGD/33-241
Q1JVL7_DESAC/40-248
Q1JWA4_DESAC/41-253
Q1JXX6_DESAC/34-241
Q1JZ08_DESAC/58-188
Q1K1G8_DESAC/56-231
Q1K232_DESAC/36-245
Q1K2J8_DESAC/43-252
Q1LF81_RALME/55-267
Q1LFY1_RALME/73-242
Q1LJE4_RALME/36-246
Q1LL78_RALME/54-271
Q1LRE8_RALME/49-268
Q1M3E5_RHIL3/45-264
Q1M4F5_RHIL3/41-252
Q1M5C2_RHIL3/35-252
Q1M717_RHIL3/50-259
Q1M7A8_RHIL3/60-205
Q1M7R3_RHIL3/30-241
Q1M8Q4_RHIL3/46-255
Q1MAZ6_RHIL3/41-253
Q1MCW8_RHIL3/35-254
Q1MFL5_RHIL3/56-252
Q1MSB1_LAWIP/30-242
Q1MXM0_9GAMM/35-242
Q1N4U1_9GAMM/26-239
Q1N571_9GAMM/48-234
Q1NJR0_9DELT/38-242
Q1NLT0_9DELT/38-203
Q1NUI4_9DELT/40-242
Q1QCS9_PSYCK/83-258
Q1QH36_NITHX/49-267
Q1QPT0_NITHX/98-231
Q1QR31_NITHX/43-248
Q1QU40_CHRSD/70-238
Q1QW72_CHRSD/47-261
Q1R0L0_CHRSD/100-256
Q1R0Q4_CHRSD/48-211
Q1RDS1_ECOUT/71-260
Q1RJ67_RICBR/64-224
Q1V1I8_PELUB/78-224
Q1V2K3_PELUB/46-251
Q1V3I9_VIBAL/55-226
Q1V7H1_VIBAL/37-249
Q1VBN9_VIBAL/43-254
Q1VC35_VIBAL/56-223
Q1VTT6_9FLAO/38-246
Q1VWC7_9FLAO/10-227
Q1VX39_9FLAO/24-218
Q1WLL4_RHIME/66-214
Q1YE87_MOBAS/55-207
Q1YEF1_MOBAS/63-271
Q1YHS0_MOBAS/58-227
Q1YHT8_MOBAS/39-245
Q1YIU1_MOBAS/48-190
Q1YKW2_MOBAS/43-256
Q1YKX1_MOBAS/73-146
Q1YKX3_MOBAS/61-275
Q1YKX4_MOBAS/35-249
Q1YLK4_MOBAS/36-255
Q1YVX0_PHOPR/55-220
Q1YYS4_PHOPR/35-247
Q1Z4N3_PHOPR/55-212
Q1Z719_PHOPR/70-219
Q1ZG24_9GAMM/35-247
Q1ZLY4_PHOAS/88-226
Q1ZTX9_PHOAS/130-278
Q1ZTY2_PHOAS/71-273
Q20GN1_BRUAB/49-187
Q20IS0_PSECI/74-286
Q20Y63_RHOPB/98-211
Q214W0_RHOPB/92-236
Q21B11_RHOPB/47-262
Q21BU1_RHOPB/41-247
Q21NR2_SACD2/43-254
Q21TS6_RHOFD/41-262
Q21TS8_RHOFD/41-262
Q21XJ5_RHOFD/62-246
Q21XJ6_RHOFD/79-268
Q21YG0_RHOFD/47-266
Q21ZM1_RHOFD/59-202
Q24P07_DESHY/52-267
Q24RQ5_DESHY/60-268
Q24XC6_DESHY/48-262
Q24XU9_DESHY/62-284
Q24ZV2_DESHY/113-241
Q255K0_CHLFF/310-523
Q28K96_JANSC/39-253
Q28KP8_JANSC/48-211
Q28KU0_JANSC/50-259
Q28NB7_JANSC/113-238
Q28NU6_JANSC/40-259
Q28PW4_JANSC/57-214
Q28SC4_JANSC/40-247
Q28VN9_JANSC/46-255
Q2B454_9BACI/47-260
Q2B4B6_9BACI/83-238
Q2BII0_9GAMM/55-219
Q2BM68_9GAMM/43-267
Q2BMC9_9GAMM/54-224
Q2BMD2_9GAMM/61-220
Q2BN54_9GAMM/32-242
Q2BNQ8_9GAMM/45-252
Q2BQB1_9GAMM/45-257
Q2BZS9_9GAMM/102-226
Q2CC42_9RHOB/89-246
Q2CH21_9RHOB/16-228
Q2CI90_9RHOB/40-251
Q2CK31_9RHOB/33-253
Q2GGH8_EHRCR/111-243
Q2GK89_ANAPZ/72-211
Q2GNH7_CHAGB/40-253
Q2GPW2_CHAGB/62-247
Q2GQH3_CHAGB/15-238
Q2IJZ5_ANADE/33-244
Q2IRZ2_RHOP2/100-217
Q2ISQ9_RHOP2/41-251
Q2IVE2_RHOP2/42-255
Q2IVF2_RHOP2/49-261
Q2IVG4_RHOP2/43-259
Q2IVH1_RHOP2/66-282
Q2IW70_RHOP2/49-247
Q2IY94_RHOP2/61-215
Q2J013_RHOP2/38-248
Q2J017_RHOP2/39-248
Q2J1L6_RHOP2/39-261
Q2J2M9_RHOP2/76-281
Q2J3Z8_RHOP2/152-228
Q2JGF3_FRASC/76-264
Q2JJ53_SYNJB/67-274
Q2JK97_SYNJB/56-272
Q2JNU6_SYNJB/47-255
Q2JVT5_SYNJA/67-274
Q2JWV5_SYNJA/45-253
Q2JYY9_RHIEC/45-263
Q2K1L1_RHIEC/39-256
Q2K3H4_RHIEC/41-253
Q2K525_RHIEC/23-242
Q2K8K6_RHIEC/41-250
Q2KWY5_BORA1/36-243
Q2KX11_BORA1/48-270
Q2KXK0_BORA1/47-258
Q2KXR9_BORA1/49-147
Q2KZZ1_BORA1/35-246
Q2L0G3_BORA1/36-253
Q2LQH1_SYNAS/47-257
Q2NR48_SODGM/21-225
Q2RNP5_RHORT/36-255
Q2RRD4_RHORT/56-263
Q2RTV3_RHORT/56-268
Q2RWT3_RHORT/60-241
Q2S4P3_SALRD/35-252
Q2SB90_HAHCH/78-289
Q2SB92_HAHCH/81-274
Q2SB95_HAHCH/39-201
Q2SDJ0_HAHCH/77-212
Q2SKH9_HAHCH/45-254
Q2T2N3_BURTA/47-266
Q2T752_BURTA/44-249
Q2UAJ4_ASPOR/15-238
Q2VNI4_METAI/41-240
Q2VZR9_MAGSA/108-257
Q2W7W4_MAGSA/55-217
Q2YK97_BRUA2/40-257
Q2YP60_BRUA2/35-250
Q2YRV5_BRUA2/81-216
Q30U02_SULDN/35-245
Q30UL4_SULDN/32-242
Q313C4_DESDG/51-260
Q31E96_THICR/50-258
Q31EB3_THICR/52-257
Q31EN1_THICR/36-245
Q31YR4_SHIBS/71-261
Q32E58_SHIDS/61-247
Q391Z9_BURS3/23-138
Q392A3_BURS3/18-171
Q394E2_BURS3/63-261
Q395J0_BURS3/60-276
Q396G9_BURS3/52-242
Q397U5_BURS3/61-253
Q39GY6_BURS3/59-255
Q39J37_BURS3/71-240
Q39L46_BURS3/44-263
Q39LH0_BURS3/40-259
Q39LW9_BURS3/89-276
Q39N36_BURS3/67-212
Q3B436_PELLD/52-262
Q3B4L0_PELLD/52-262
Q3ENV6_BACTI/40-256
Q3EQX4_BACTI/49-264
Q3EYR0_BACTI/28-242
Q3IJH3_PSEHT/54-264
Q3IVM0_RHOS4/57-220
Q3IXF0_RHOS4/48-259
Q3IZB2_RHOS4/35-252
Q3J064_RHOS4/29-241
Q3J1I3_RHOS4/32-251
Q3J380_RHOS4/37-242
Q3J626_RHOS4/56-195
Q3JKX2_BURP1/44-249
Q3JXN6_BURP1/47-266
Q3K4Z9_PSEPF/71-274
Q3K6D6_PSEPF/36-244
Q3KB22_PSEPF/55-253
Q3KJQ6_PSEPF/19-245
Q3KJV1_PSEPF/64-262
Q3KKI4_CHLTA/298-511
Q3M336_ANAVT/73-272
Q3M337_ANAVT/73-270
Q3M5I3_ANAVT/97-293
Q3M5I9_ANAVT/43-250
Q3SP58_NITWN/49-267
Q3SUU5_NITWN/58-201
Q3SVU3_NITWN/42-247
Q3YS68_EHRCJ/111-240
Q3Z3I5_SHISS/71-261
Q46ML3_CUPPJ/12-238
Q46NZ2_CUPPJ/44-264
Q46RJ8_CUPPJ/50-260
Q46SC8_CUPPJ/72-239
Q46XQ2_CUPPJ/44-254
Q471U1_CUPPJ/50-247
Q479K2_DECAR/72-276
Q47IM5_DECAR/67-252
Q47JZ1_DECAR/42-251
Q47P94_THEFY/53-262
Q483V8_COLP3/92-250
Q488S9_COLP3/47-258
Q48C95_PSE14/40-245
Q48CE5_PSE14/33-239
Q48FS1_PSE14/54-252
Q48FS4_PSE14/58-252
Q48HH7_PSE14/62-259
Q48IB7_PSE14/86-276
Q4BXC6_CROWT/62-221
Q4BYC7_CROWT/63-212
Q4FMG4_PELUB/46-251
Q4FTQ8_PSYA2/81-253
Q4KBV4_PSEF5/14-271
Q4KCK3_PSEF5/63-262
Q4KDM4_PSEF5/57-254
Q4KGW7_PSEF5/96-287
Q4KGX2_PSEF5/34-251
Q4KK15_PSEF5/32-246
Q4KK79_PSEF5/67-266
Q4L9X0_STAHJ/13-230
Q4MHG1_BACCE/40-256
Q4MQD6_BACCE/44-258
Q4MWY2_BACCE/44-259
Q4PGE7_USTMA/15-239
Q4QNI5_HAEI8/35-247
Q4UKL0_RICFE/70-238
Q4ZLX1_PSEU2/34-235
Q4ZQD4_PSEU2/52-245
Q4ZQD7_PSEU2/60-252
Q4ZTG7_PSEU2/70-260
Q4ZUC0_PSEU2/62-259
Q577M9_BRUAB/40-257
Q57FG7_BRUAB/35-250
Q59X88_CANAL/11-227
Q5A3Y5_CANAL/15-238
Q5AUM1_EMENI/15-238
Q5E0Q7_VIBF1/37-249
Q5E877_VIBF1/57-229
Q5F6W2_NEIG1/41-168
Q5FGU4_EHRRG/108-235
Q5GRD1_ALCXX/39-255
Q5HBC4_EHRRW/108-235
Q5HKL4_STAEQ/13-230
Q5JI84_PYRKO/97-238
Q5L5C8_CHLAB/298-511
Q5LAS0_BACFN/3-211
Q5LL61_SILPO/118-244
Q5LME3_SILPO/40-256
Q5LRE3_SILPO/66-218
Q5LSI0_SILPO/70-289
Q5LVM6_SILPO/41-255
Q5LWK7_SILPO/66-278
Q5NMH4_ZYMMO/14-232
Q5NN25_ZYMMO/81-274
Q5NTR4_9BACT/55-245
Q5NTR5_9BACT/64-253
Q5NYX5_AROAE/76-264
Q5PAV7_ANAMM/124-288
Q5RZZ5_ASPFM/15-238
Q5SJ57_THET8/64-206
Q5UZD0_HALMA/91-251
Q5WBI0_BACSK/65-286
Q5WBI3_BACSK/45-251
Q5WBL2_BACSK/62-272
Q5WCI3_BACSK/57-251
Q5WWJ2_LEGPL/17-231
Q5X4Z8_LEGPA/17-231
Q5YRJ9_NOCFA/69-264
Q5YW37_NOCFA/53-267
Q5YYE2_NOCFA/51-269
Q5YYR9_NOCFA/84-277
Q5Z0P0_NOCFA/73-233
Q5Z0P4_NOCFA/63-258
Q5Z0P7_NOCFA/45-261
Q5ZV75_LEGPH/19-233
Q62AW3_BURMA/2-141
Q62GG5_BURMA/74-293
Q639T0_BACCZ/53-265
Q63A39_BACCZ/40-256
Q63FR9_BACCZ/44-259
Q63GJ7_BACCZ/44-258
Q63JZ2_BURPS/44-249
Q63Z04_BURPS/47-266
Q64R67_BACFR/3-211
Q65HN2_BACLD/84-250
Q65M63_BACLD/38-254
Q65VS2_MANSM/85-237
Q665B3_YERPS/72-262
Q67MY9_SYMTH/58-273
Q6AND9_DESPS/47-257
Q6AQ99_DESPS/58-224
Q6AQN9_DESPS/37-250
Q6AQZ3_DESPS/41-253
Q6BYA9_DEBHA/19-137
Q6BZC5_DEBHA/15-238
Q6CBX5_YARLI/20-237
Q6CSN8_KLULA/15-238
Q6CYU5_ERWCT/82-273
Q6CZ52_ERWCT/62-259
Q6D5X6_ERWCT/52-246
Q6D6X1_ERWCT/86-278
Q6F7P9_ACIAD/137-239
Q6FBW0_ACIAD/95-293
Q6FBW8_ACIAD/65-262
Q6FC31_ACIAD/70-269
Q6FC44_ACIAD/18-175
Q6FC85_ACIAD/40-245
Q6FFY8_ACIAD/50-263
Q6HHI8_BACHK/40-256
Q6HN88_BACHK/44-259
Q6HP12_BACHK/44-258
Q6LJH2_PHOPR/35-247
Q6LK02_PHOPR/70-220
Q6LRI2_PHOPR/55-220
Q6LV54_PHOPR/55-226
Q6MDN9_PARUW/291-503
Q6MLI9_BDEBA/33-243
Q6N198_RHOPA/60-219
Q6N482_RHOPA/57-215
Q6N4F3_RHOPA/52-274
Q6N6E0_RHOPA/48-247
Q6N6J1_RHOPA/53-250
Q6N6J7_RHOPA/42-258
Q6N6K2_RHOPA/40-248
Q6N6K7_RHOPA/55-250
Q6N6W5_RHOPA/42-250
Q6N8M2_RHOPA/80-207
Q6NA24_RHOPA/62-254
Q6NCK2_RHOPA/81-286
Q6NCR4_RHOPA/96-225
Q6REK4_9NOCA/1-164
Q6SHK9_9BACT/87-235
Q6W1X5_RHISN/13-224
Q6XAT0_9NOCA/51-267
Q72J28_THET2/72-219
Q72J30_THET2/121-240
Q72JH9_THET2/46-194
Q72KS1_THET2/43-256
Q735T9_BACC1/53-265
Q736E1_BACC1/40-256
Q73DB5_BACC1/44-259
Q73E68_BACC1/44-258
Q73YZ6_MYCPA/70-262
Q745D2_MYCPA/46-247
Q749Q0_GEOSL/62-227
Q755R7_ASHGO/26-249
Q75FE7_LEPIC/13-227
Q79SA3_BRAJA/125-343
Q7AG46_ECO57/57-243
Q7ARD6_YERPE/44-257
Q7CS34_AGRT5/18-230
Q7CSG2_AGRT5/14-164
Q7M9K6_WOLSU/33-241
Q7MJX9_VIBVY/61-273
Q7MP99_VIBVY/55-227
Q7MUV1_PORGI/45-253
Q7NGR1_GLOVI/30-240
Q7NP82_GLOVI/47-255
Q7NU45_CHRVO/42-248
Q7NVQ3_CHRVO/27-249
Q7P641_FUSNV/47-261
Q7PB01_RICSI/54-213
Q7UNX7_RHOBA/65-271
Q7VPR2_CHLPN/300-513
Q7VS56_BORPE/44-258
Q7VSH0_BORPE/81-243
Q7VSK8_BORPE/284-398
Q7VT52_BORPE/44-257
Q7VT77_BORPE/31-250
Q7VVN1_BORPE/34-246
Q7VWJ6_BORPE/71-218
Q7VZJ2_BORPE/40-244
Q7VZV0_BORPE/47-264
Q7W018_BORPE/27-145
Q7W2A0_BORPA/42-261
Q7W2N7_BORPA/81-243
Q7W442_BORPA/284-398
Q7W661_BORPA/35-246
Q7W984_BORPA/71-218
Q7WAJ1_BORPA/45-256
Q7WBP7_BORPA/39-255
Q7WCD8_BORPA/27-145
Q7WCI0_BORPA/46-264
Q7WDN4_BORBR/81-243
Q7WFG5_BORBR/44-257
Q7WFJ9_BORBR/284-398
Q7WGM3_BORBR/40-244
Q7WHI3_BORBR/71-218
Q7WI27_BORBR/35-246
Q7WJN8_BORBR/45-256
Q7WN65_BORBR/41-254
Q7WNM0_BORBR/49-273
Q7WPN9_BORBR/39-255
Q7WQE4_BORBR/27-145
Q7WQI6_BORBR/46-264
Q7WQP6_BORBR/45-259
Q7WR67_BORBR/42-261
Q81C69_BACCR/40-256
Q81HQ9_BACCR/49-264
Q81IG2_BACCR/44-258
Q81P95_BACAN/40-256
Q81UX8_BACAN/44-259
Q81Z90_BACAN/44-258
Q822D4_CHLCV/298-511
Q82CD1_STRAW/89-277
Q82KC2_STRAW/70-236
Q82KH1_STRAW/59-278
Q82NG5_STRAW/48-260
Q82NG6_STRAW/14-232
Q83LN1_SHIFL/71-261
Q87JW5_VIBPA/37-249
Q87P63_VIBPA/56-219
Q87SV0_VIBPA/54-224
Q87UH8_PSESM/37-245
Q881U4_PSESM/70-260
Q883E1_PSESM/63-259
Q885P0_PSESM/59-252
Q885P3_PSESM/43-245
Q88HX4_PSEPK/53-250
Q88HY6_PSEPK/50-239
Q88HY9_PSEPK/46-251
Q88RA0_PSEPK/37-243
Q89BT3_BRAJA/68-215
Q89G89_BRAJA/56-256
Q89G95_BRAJA/48-238
Q89GZ6_BRAJA/44-252
Q89HA1_BRAJA/101-299
Q89I37_BRAJA/89-298
Q89MI3_BRAJA/50-261
Q89NA5_BRAJA/87-217
Q89NJ5_BRAJA/27-153
Q89Q14_BRAJA/42-255
Q89RD5_BRAJA/37-251
Q89RR0_BRAJA/130-262
Q89RX8_BRAJA/43-257
Q89UT7_BRAJA/108-326
Q89V25_BRAJA/54-250
Q89VX8_BRAJA/106-300
Q89WZ5_BRAJA/92-246
Q89Y42_BRAJA/37-250
Q89Y64_BRAJA/41-248
Q8A752_BACTN/5-213
Q8CQA5_STAES/13-230
Q8CW77_ECOL6/71-260
Q8D1N0_YERPE/72-262
Q8DA94_VIBVU/28-240
Q8DEC0_VIBVU/55-227
Q8DMZ7_STRR6/49-263
Q8DV57_STRMU/58-271
Q8ELZ7_OCEIH/69-247
Q8EX92_LEPIN/13-227
Q8FRN2_COREF/122-233
Q8FSR2_COREF/123-230
Q8FWI5_BRUSU/40-257
Q8G0A6_BRUSU/81-216
Q8G2V1_BRUSU/35-250
Q8G7Y1_BIFLO/53-266
Q8GGI9_LACPL/52-274
Q8GIB8_9MYCO/87-280
Q8KZR3_PSEPU/32-243
Q8NQY5_CORGL/59-277
Q8NR41_CORGL/66-255
Q8PHQ1_XANAC/76-224
Q8PP39_XANAC/62-257
Q8RC09_THETN/43-258
Q8RGQ0_FUSNN/47-261
Q8RLB8_DELAC/40-238
Q8XDD8_ECO57/71-261
Q8XU03_RALSO/33-253
Q8YBT9_BRUME/63-280
Q8YEZ0_BRUME/54-269
Q926G5_RHIME/38-253
Q92J10_RICCN/71-233
Q92K04_RHIME/36-255
Q92MP1_RHIME/65-267
Q92WY1_RHIME/44-253
Q92XU8_RHIME/13-171
Q92XV1_RHIME/27-168
Q93FU3_EHRRU/108-235
Q93SG2_EUBAC/48-261
Q96UQ2_NEUCR/15-238
Q97J86_CLOAB/46-261
Q97N69_STRPN/49-263
Q981Y6_RHILO/74-226
Q982M7_RHILO/44-253
Q984L7_RHILO/46-263
Q987C2_RHILO/52-258
Q988C5_RHILO/40-257
Q98DW7_RHILO/58-250
Q98JV9_RHILO/43-255
Q98K62_RHILO/35-254
Q98KW1_RHILO/37-249
Q98KZ2_RHILO/34-244
Q9A536_CAUCR/45-254
Q9AGL3_9MICC/1-156
Q9AKC6_RICTY/48-237
Q9AKH3_RICRI/54-221
Q9AKM8_RICMO/54-220
Q9CKN3_PASMU/85-247
Q9CLH1_PASMU/36-248
Q9CNG0_PASMU/97-254
Q9HT29_PSEAE/56-216
Q9HX78_PSEAE/20-247
Q9HY96_PSEAE/38-250
Q9HYF7_PSEAE/58-250
Q9I0N8_PSEAE/54-245
Q9I0P1_PSEAE/54-244
Q9I0P3_PSEAE/55-252
Q9K8R6_BACHD/85-244
Q9K9G5_BACHD/42-256
Q9KS90_VIBCH/50-262
Q9KUT5_VIBCH/61-218
Q9KYY3_STRCO/55-264
Q9PL65_CHLMU/298-511
Q9RTV5_DEIRA/65-225
Q9RXP2_DEIRA/37-245
Q9UWE1_CANTR/15-238
Q9WWU3_PSEPU/63-261
Q9WWU6_PSEPU/65-263
Q9WYV4_THEMA/31-245
Q9YA03_AERPE/64-241
Q9Z6P7_CHLPN/300-513
Q9ZDW8_RICPR/47-237
Q9ZFR0_BURCE/82-150
Q9ZH14_YERPE/44-257
SSUA_BACSU/38-254
SSUA_ECOLI/57-243
THI11_YEAST/15-238
THI12_YEAST/15-238
THI13_YEAST/15-238
THI3_SCHPO/15-237
THI5_YEAST/15-238
Y3109_BRUME/38-245
Y3422_BRUAB/38-245
Y357_HAEIN/35-247
Y3646_BRUA2/38-245
Y4186_BRUSU/38-245
