# Supplementary material for: Contact prediction is hardest for the most informative contacts, but improves with the incorporation of contact potentials
Source: PLoS One. 2018 Jun 28;13(6):e0199585. doi: 10.1371/journal.pone.0199585 (PMC6023208; doi:10.1371/journal.pone.0199585)
Supplement: S1 Data — Each file in the ‘alignments’ directory herein corresponds to a protein family’s alignment and contains the accession number and sequence range of each sequence in the alignment. (TAR.GZ) [file pone.0199585.s001.tar.gz › alignments/MCPsignal]

E8ZN75_CLOB0/462-686
E2XRI7_PSEFL/316-521
F9RRP9_9VIBR/342-558
F3C2F1_PSESG/1-142
G9UXD3_SALMO/76-237
E1TGU8_BURSG/312-513
H4JXL7_ECOLX/324-518
E2JPZ1_BORBG/74-251
D3RRV4_ALLVD/493-701
Q5V0K9_HALMA/108-326
B0KA67_THEP3/146-339
C3GWJ2_BACTU/102-313
F4DYI8_PSEMN/321-542
F8FRC1_PAEMK/262-482
B8GDQ4_METPE/394-619
F4GDS4_ALIDK/235-431
Q87MS2_VIBPA/471-678
G0AY70_9GAMM/346-545
C4ILH5_CLOBU/441-668
F3HXK6_PSESF/462-674
A4XMD1_CALS8/263-488
H1RY45_9BURK/324-518
G2TE53_RHORU/351-553
D8GUM2_CLOLD/345-560
C2V6M3_BACCE/212-430
Q486K5_COLP3/332-557
B1LWU9_METRJ/364-561
Q1Q8X8_PSYCK/236-447
B9K0C8_AGRVS/534-731
F3DEZ8_9PSED/507-684
F8AJ58_PYRYC/14-120
D3NUH6_AZOS1/247-442
E8P074_YERPH/166-367
E0LVE8_9ENTR/318-517
C9NUS7_9VIBR/413-624
G7AA29_VIBCL/427-640
G2M245_9XANT/496-697
Q2RV67_RHORT/264-463
G7B364_VIBCL/311-520
E2SY07_9RALS/69-296
A4LQ29_BURPE/315-513
B5SM58_RALSL/319-520
E1DTK9_VIBPA/417-638
B5MVR5_SALET/313-514
H7EMV4_9SPIO/449-673
Q6ARK4_DESPS/537-734
F3MGD7_9BACL/228-391
E8NMI0_SALET/314-514
E8VY31_VIBVM/416-635
A3LLJ2_PSEAI/411-632
F7YIJ8_VIBA7/318-534
G8AWB0_AZOBR/140-363
A6F7I5_9GAMM/475-690
D3PQ48_MEIRD/532-753
G9EHT1_9GAMM/422-617
D4GFE5_PANAM/312-513
Q8D3R3_VIBVU/429-623
Q3K6V9_PSEPF/474-685
E2QLB3_ECOLX/324-518
G8MEZ8_9BURK/318-519
F3ITB0_PSEAP/405-626
E4NN44_HALBP/526-754
B5MVK1_SALET/314-514
D0J0Q8_COMT2/330-525
Q631P6_BACCZ/278-500
E7P2H6_PSESG/310-521
H1FUV0_9HELI/466-662
H3ZBQ7_9ALTE/180-399
A9VP44_BACWK/327-563
Q67QH5_SYMTH/374-587
A6LRK8_CLOB8/340-567
B8ISM5_METNO/5-77
G3YNH6_9RALS/398-598
I0ADH8_SALET/310-506
G7W589_DESOD/166-303
Q2W6Z3_MAGSA/477-667
D2YKN1_VIBMI/415-627
E1DIJ8_VIBPA/452-663
Q3JT52_BURP1/447-648
F1XJF9_ECO57/310-506
D4SY85_9XANT/9-210
C0QAP9_DESAH/33-249
A1W7U5_ACISJ/312-513
F7XA01_SINMM/492-682
C2Z6U5_BACCE/425-660
F4QNA0_9CAUL/284-483
F3DHF3_9PSED/276-487
B1GLZ4_BACAN/205-430
D3PCF2_DEFDS/209-420
E1EGT1_VIBPA/197-418
G7AH11_VIBCL/197-418
Q2KBR3_RHIEC/404-594
A9L3M1_SHEB9/346-545
H7RQW9_CAMCO/79-281
Q1LE37_RALME/341-534
H7ZNB5_CAMJU/199-285
H1W638_9CYAN/283-486
H1KKV0_METEX/452-645
A7GAG0_CLOBL/459-684
C9D0I9_9RHOB/282-467
G6E319_9GAMM/437-651
Q6MJZ4_BDEBA/303-503
A4Y6G7_SHEPC/302-502
H5HGK8_ECOLX/324-518
E5B9F8_ERWAM/319-514
A4VGA2_PSEU5/516-667
E2M962_PSEUB/325-546
D8IRA7_HERSS/315-516
Q146P1_BURXL/315-516
D4BV29_PRORE/312-513
G1Y2P6_9PROT/51-240
A3I7W9_9BACI/328-563
F0LSZ5_VIBFN/315-535
Q7M7P7_WOLSU/385-493
C9QT50_ECOD1/322-516
B8E3Z0_SHEB2/416-623
Q8EAQ8_SHEON/407-620
C8PTP4_9SPIO/527-725
H6SLE3_RHOPH/65-255
F6AH80_PSEF1/419-640
H3T505_PSEAE/327-531
Q07ML7_RHOP5/372-572
F0K8A4_CLOAE/125-274
G7BDC5_VIBCL/326-547
F2LRL1_BURGS/321-520
E5ZB30_CAMJU/214-374
D9ZFD4_9ZZZZ/275-495
C2KYJ5_9FIRM/1-150
E1JQV8_DESFR/363-584
C3FVZ8_BACTB/345-570
G7AWT1_VIBCL/319-534
E1VLD9_9GAMM/266-453
D3EZ70_CONWI/347-583
D0KBP6_PECWW/410-608
D4G0L0_BACNA/426-662
A5F8C4_VIBC3/123-341
H5NQI4_ECOLX/321-516
G7F844_9GAMM/498-705
A3JGS1_9ALTE/473-689
G6GL05_9FIRM/334-573
B8K3N6_VIBPA/415-627
Q2RR91_RHORT/436-639
G8QPY5_AZOSU/321-542
A0NLI0_9RHOB/598-799
H8CIT9_CAMJU/1-224
B1K5D9_BURCC/399-599
C4UKK7_YERRU/320-514
F9C3A7_VIBCL/348-559
G2FRX3_9FIRM/125-223
D6SPI0_9DELT/300-521
A7GL53_BACCN/335-571
H0NN34_BACCE/422-658
B9DZN3_CLOK1/443-669
E6NC53_HELPI/351-565
O85779_MYXXA/186-411
C2TIV2_BACCE/423-660
D6DS13_ENTCL/449-642
Q39SS1_GEOMG/640-725
G8AK93_AZOBR/611-796
E7JT80_SHISO/332-526
E3E8P3_PAEPS/479-687
G4DS83_9GAMM/497-701
H0N0Q7_SALMO/1-80
Q1ZVG4_PHOAS/428-649
A0Q1B1_CLONN/379-589
D9YA71_9DELT/483-694
A6EZ36_9ALTE/278-434
G7V5U7_THELD/453-660
Q6ALZ8_DESPS/465-682
C4I9D3_BURPE/316-517
Q31FP5_THICR/170-330
G8AWB0_AZOBR/443-565
H0UGG2_BRELA/311-547
H0LI27_SALMO/76-237
F7ZX62_CLOAT/131-283
G0EKN7_BRAIP/447-637
I0XCC0_9SPIO/465-660
A4TU99_9PROT/3-138
H5HUM7_ECOLX/310-506
Q6LZY6_METMP/504-715
F4EXR6_9FIRM/173-385
E3CZX6_9BACT/349-560
A3D3R5_SHEB5/300-506
A6FFI1_9GAMM/327-542
H0SN50_9BRAD/478-675
B3JCB2_BACAN/425-660
D0HYL8_VIBCL/449-643
Q9KCR0_BACHD/261-480
A4G2P5_HERAR/456-650
B7R7C9_9THEO/156-284
A6A760_VIBCL/326-543
Q1BR57_BURCA/318-514
D3RSZ5_ALLVD/166-378
C9QHS9_VIBOR/505-724
B0APC1_BACAN/278-500
E4U0K4_SULKY/288-487
A8W038_AGRRH/514-709
B4WD11_9CAUL/393-587
Q4ZUA9_PSEU2/439-646
F4H000_CELFA/340-526
B0T987_CAUSK/382-583
C4ZA15_EUBR3/348-575
G0SKC4_VIBMI/319-534
D5U9U7_BRAM5/420-615
B5F5E9_SALA4/335-530
F9ANY5_VIBCL/268-472
A3Y532_9GAMM/403-620
H7ZH14_CAMJU/305-529
B3ATN5_ECO57/322-516
D0JBZ6_YERPD/322-516
Q81GR3_BACCR/335-574
B2U4Y4_SHIB3/240-435
B7CFC1_BURPE/316-517
A9C342_DELAS/326-520
F4A942_CLOBO/339-574
A2SDZ5_METPP/294-493
A6FAN1_9GAMM/686-883
Q4KJ67_PSEF5/433-644
D0X7A3_VIBHA/197-418
F7RM56_9GAMM/423-634
F9APB5_VIBCL/375-576
C3CA71_BACTU/279-504
F3BEU8_PSEHA/260-432
G2TF18_RHORU/355-554
E7ZMC7_SALMO/314-515
D7HU97_PSESS/462-674
F3IPI9_PSESL/318-539
H8MQA3_CORCM/354-561
F2F2D8_SOLSS/313-549
H8M040_SALTM/310-506
E1CWL1_VIBPA/449-665
F0G670_9BURK/1-179
C5ZR78_BURPE/318-516
G2D9B8_9GAMM/680-881
F8FVF1_PSEPU/427-638
A3D3W7_SHEB5/309-531
F5VPX2_ENTSA/451-645
G2FLX9_9FIRM/133-341
G5LFG6_SALET/96-290
A8G1N3_SHESH/417-638
H0TCX3_9BRAD/328-515
B9KEM0_CAMLR/513-604
C2ND43_BACCE/118-313
A9W2P9_METEP/489-684
G5FS33_9PSED/426-647
B5N537_SALET/322-516
Q21TQ7_RHOFD/317-516
A4TUY6_9PROT/375-561
F7S7Y7_9PROT/1-89
H8A9B2_CAMJU/268-356
C2IT17_VIBCL/356-549
B5Y6A5_COPPD/419-665
C2X6M1_BACCE/343-580
G7M6G4_9CLOT/353-570
G0EID2_BRAIP/416-613
F8GMC3_CUPNN/322-516
G5H451_9FIRM/429-665
Q3EXR0_BACTI/432-667
E0RZ56_BUTPB/283-508
E8USH6_THEBF/188-400
A6WMQ4_SHEB8/442-664
A8T3H4_9VIBR/427-628
D8IY00_HERSS/314-512
A3WNU7_9GAMM/352-563
F8XA42_ECOLX/310-506
A2S7S5_BURM9/317-518
B1FVA5_9BURK/452-653
G2T3L4_ROSHA/271-491
D4GC24_PANAM/344-541
A9BY80_DELAS/537-749
F9T6L5_9VIBR/436-647
G7BJA5_VIBCL/262-473
F5L8D1_9BACI/425-657
D6E7G9_9ACTN/316-514
E8M719_9VIBR/293-515
Q3IQQ7_NATPD/324-537
G5MS27_SALET/1-130
B8FRP0_DESHD/266-489
H1G3Z3_9GAMM/160-369
G0DNA6_9GAMM/461-675
C6BFF9_RALP1/123-228
F2KIG6_PSEBN/143-399
Q24T56_DESHY/234-382
A9N4W5_SALPB/313-514
F9A5J0_VIBCL/83-294
H8FVD3_RHOMO/369-555
F2G6F0_ALTMD/412-636
B1Q5V7_CLOBO/444-575
F7NDS3_9FIRM/331-566
Q67RL5_SYMTH/355-561
H7X3Q8_CAMJU/1-80
D7HIM3_VIBCL/484-706
F8Z3S0_VIBCL/305-520
F4EW09_9FIRM/382-585
Q46QZ9_CUPPJ/317-518
A5VY31_PSEP1/436-647
A7HIU6_ANADF/238-462
B9MAL6_ACIET/311-512
A8HRU7_AZOC5/401-586
A8EUW8_ARCB4/553-736
D5V1L3_ARCNC/419-620
Q1MKN5_RHIL3/437-631
B2URR3_HELPS/536-670
B3QAA9_RHOPT/402-560
D6ZFU8_MOBCV/355-548
H8Z0M0_9GAMM/455-642
G3YPL7_9RALS/319-514
Q2SE93_HAHCH/326-549
D4JL13_9FIRM/368-566
D5CA50_ENTCC/316-514
D2Z9Z5_9ENTR/328-523
Q3BUQ4_XANC5/486-682
G5RFE6_SALET/329-524
B4RBE6_PHEZH/394-595
H5F930_ECOLX/324-518
F6F2X6_SPHCR/64-290
F9SLD3_VIBSP/415-629
H7RCA9_CAMCO/302-530
G4LEZ8_PSEAI/426-647
C3K821_PSEFS/415-635
F2JJF3_CELLD/277-490
H0SSL2_9BRAD/371-553
E1VG11_9GAMM/484-705
G6Z0P0_VIBCL/255-426
A6B7N7_VIBPA/417-627
A3YIE4_9GAMM/323-534
B1T1S8_9BURK/312-513
F0BY00_9XANT/496-697
B1LY28_METRJ/365-556
A3ZZT9_9PLAN/290-452
F2ZWW3_9PSED/105-217
C9NVV8_9VIBR/403-625
H5WBH9_RALSL/314-514
E4MGS0_9FIRM/511-712
C0Y5U7_BURPE/314-515
B7DQM8_9BACL/303-537
C3FY51_BACTU/423-658
Q2SL78_HAHCH/293-513
Q4KFG3_PSEF5/306-521
A1VXY6_CAMJJ/584-665
C4XU32_DESMR/292-513
Q1ZIB5_9GAMM/408-628
E6XS10_SHEP2/317-540
A6VYX7_MARMS/221-419
F3F8J5_9PSED/1-52
D7HAP2_VIBCL/416-637
G8PZX2_PSEFL/319-521
F7QPR2_9BRAD/386-573
B8DMG9_DESVM/383-605
H8FX40_RHOMO/359-561
A2PDE6_VIBCL/154-318
Q56AY5_TREHY/413-579
D7AI79_GEOSK/315-502
E8EM87_SALMO/322-516
H4REX2_ECOLX/255-450
E8M006_9VIBR/549-770
E5ZD21_CAMJU/269-429
A7H5M7_CAMJD/552-699
B1HS57_LYSSC/145-298
I0XAU2_9SPIO/460-639
G7B7A0_VIBCL/157-343
H5CRW3_ECOLX/310-506
B2V2S4_CLOBA/337-565
G2CQG1_ECOLX/310-506
F7MNY8_CLOBO/1-183
E8DQZ3_SALMO/322-516
A2PNU7_VIBCL/294-465
F9A815_VIBCL/344-568
B9M0U0_GEOSF/331-544
F6B7N2_DESCC/129-335
D0II60_9VIBR/325-547
C6CYK5_PAESJ/449-674
B1M856_METRJ/472-663
Q8XRJ1_RALSO/311-512
C4G1H2_ABIDE/488-709
H3RCV6_ERWST/297-496
D9R7R4_CLOSW/364-556
H7SZG6_CAMCO/302-530
E9THT2_ECOLX/314-514
F3DXB4_9PSED/1-157
D5RSM6_9PROT/322-518
F2ZN77_9PSED/316-537
D4Q389_LISMN/335-573
D0XEK4_VIBHA/364-558
G7W487_PAETH/341-566
F3H870_PSESX/1-144
Q2IJX3_ANADE/317-507
H7Y441_CAMJU/265-346
E8MCY8_9VIBR/419-646
G7B2Q8_VIBCL/343-553
I0INE6_9BACT/204-404
F9RLH9_9VIBR/421-646
D4KRB5_9FIRM/267-498
I0HM98_RUBGE/313-514
D4BFS4_9ENTR/155-356
A3UGC4_9RHOB/219-402
C9QGB6_VIBOR/558-754
C1DVZ6_SULAA/331-529
Q1Z589_PHOPR/342-542
Q2W013_MAGSA/228-426
G0SIM1_VIBMI/444-655
Q04TX1_LEPBJ/345-573
F2ZJH2_9PSED/331-554
B2MX00_ECOLX/1-119
H0SRT2_9BRAD/30-260
I0HGF1_ACTMI/108-300
A9L294_SHEB9/369-564
Q2FQ15_METHJ/584-795
B3IAA3_ECOLX/322-516
B5ZN45_RHILW/422-618
C5BND1_TERTT/77-260
F3DW45_9PSED/1-151
E4LHE0_9FIRM/413-657
G7UKM5_PANAN/405-606
C5ZMW8_BURPE/328-529
G6YYL1_9ALTE/432-641
B5E847_GEOBB/435-647
F8FTG6_PSEPU/367-560
Q1I3J4_PSEE4/424-645
D7I0P1_PSESS/277-452
Q1MZ07_9GAMM/462-673
E8ZN69_CLOB0/345-564
B2S3M9_TREPS/389-612
Q220A3_RHOFD/406-499
B0TGR3_HELMI/1-195
F2ZQE8_9PSED/419-640
G7ZEK4_AZOL4/407-601
B1ILW0_CLOBK/438-666
F5SYW2_9GAMM/83-299
G7FTY0_9GAMM/419-629
E7YDS2_SALMO/76-237
H1DS28_ECOLX/322-516
Q89S58_BRAJA/475-678
B3QBB0_RHOPT/355-555
B9LRZ2_HALLT/347-579
A7MPS2_CROS8/327-528
D3PDJ1_DEFDS/126-349
H7EIV5_9SPIO/496-663
G2HMG5_9PROT/179-373
G6YZZ1_VIBCL/327-548
Q48N00_PSE14/473-685
A9BYA5_DELAS/312-513
G0JZA0_STEMA/502-703
H8LY40_SALTM/77-241
B2TMY8_CLOBB/445-662
G7AXA2_VIBCL/305-520
B0GK85_YERPE/322-517
G2HAU6_9DELT/452-673
E8EI94_SALMO/335-530
Q7NXC9_CHRVO/270-441
H8AST3_CAMJU/552-699
H3TGW8_PSEAE/320-541
E6TZ81_BACCJ/333-564
E7PQ07_PSESG/331-551
C6BYL5_DESAD/387-601
H7WN45_CAMCO/1-96
Q88JK6_PSEPK/339-550
Q9HS86_HALSA/336-552
Q07RD9_RHOP5/376-562
G0EI77_BRAIP/561-759
G2HCW8_9DELT/442-664
A5F1T2_VIBC3/318-536
H8FL28_XANCI/613-812
Q3JJQ2_BURP1/316-517
Q9KKR7_VIBCH/447-666
D2MSR6_CAMJU/382-592
D5RGU5_9PROT/338-555
H7TUR2_CAMCO/302-530
F3FW26_PSESX/1-95
I0BEA2_9BACL/343-570
C6DGG2_PECCP/327-521
F2P7N9_PHOMO/346-561
C6WF37_ACTMD/512-715
E3DMV9_HALPG/469-682
F9AX20_VIBCL/96-226
A7FRG5_CLOB1/442-663
D5VLE0_CAUST/326-525
A6XQM0_VIBCL/431-652
B8I6I3_CLOCE/275-489
C4XQW8_DESMR/582-796
F8ZQ65_VIBCL/251-462
C8PME6_9SPIO/460-697
D3P457_AZOS1/506-706
G3ABR3_9RALS/313-514
F0J3T6_ACIMA/436-637
A4SJD3_AERS4/478-700
C9A3X9_ENTGA/204-430
H1KGB3_METEX/357-558
H7RWJ0_CAMCO/335-545
O58181_PYRHO/189-402
D6Z1A6_DESAT/450-649
G9QPB2_9BACI/335-549
C4HW40_YERPE/236-430
H0G184_RHIML/262-493
I0BHI6_9BACL/441-684
B2UWG7_CLOBA/447-673
B9E0Q1_CLOK1/321-515
D3P3M1_AZOS1/487-671
A3XRW6_9VIBR/332-553
B1BB08_CLOBO/286-507
C5D745_GEOSW/320-550
E8H393_ECO57/314-514
C1D981_LARHH/87-251
H8DD91_ECOLX/310-506
F6DJU9_DESRL/324-528
F7NI10_9FIRM/451-676
F3F2A9_9PSED/1-143
B7DQN1_9BACL/250-463
G2IZ86_PSEUL/321-527
E8D9H0_SALMO/1-136
Q1MJP5_RHIL3/532-721
H8BZ01_CAMJU/106-269
F2K9F7_PSEBN/319-521
Q21WA5_RHOFD/314-515
E8BNK9_SALMO/146-344
F7KFF1_9FIRM/353-555
Q9KKL5_VIBCH/144-365
H3T5J1_PSEAE/464-676
E7XAY9_SALMO/335-530
D0X5R4_VIBHA/533-738
G9TLQ9_SALMO/323-517
I0EPZ8_9HELI/348-560
F2F4A1_SOLSS/121-220
H5N934_ECOLX/331-526
E1Q8D2_HELPC/351-565
G4GBZ7_9EURY/569-796
Q74FC6_GEOSL/317-504
Q73PE9_TREDE/488-659
H7X623_CAMJU/552-699
C3GBC5_BACTU/198-392
E1J9C4_ECOLX/331-526
G1UT83_9DELT/300-522
F7ZSF1_CLOAT/355-573
B8CLK4_SHEPW/269-482
H2J7X3_MARPK/314-549
C9Q709_9VIBR/452-673
B7CHA4_BURPE/318-516
E1PL02_PANVC/314-513
Q87YP2_PSESM/244-421
B5WUH7_9BURK/312-374
B1KB23_BURCC/402-599
E3HSB7_ACHXA/108-334
F8GGZ3_NITSI/313-513
G7EFM7_9GAMM/323-533
H5V6Q9_ESCHE/316-510
F4DFE4_AERVB/408-630
G7A9T1_VIBCL/319-534
B1H968_BURPE/316-517
F7RRL6_9GAMM/319-541
Q2J492_RHOP2/5-138
D8J016_HERSS/463-657
H8Z4I8_9GAMM/419-640
D0X3A2_VIBAL/319-534
B9C2F0_9BURK/398-599
H0J6X3_9PSED/344-558
A3H438_VIBCL/343-565
F2KGS7_PSEBN/461-683
D2YB61_VIBMI/345-563
H7S4Y1_CAMCO/27-73
Q0HZ22_SHESR/340-554
E1D7X7_VIBPA/417-638
E0RU20_SPITD/395-598
D3KZH2_9BACT/77-260
A3ZJY6_CAMJU/505-587
G9TX20_SALMO/314-515
F2EY04_PANAA/318-515
C2Q6R5_BACCE/1-113
F9RFF0_9VIBR/452-663
A8FVP5_SHESH/332-547
C0Z9B2_BREBN/459-684
H0SEH4_9BRAD/360-562
A6WQY9_SHEB8/309-521
Q13S83_BURXL/467-668
H7EQ72_PSEST/16-212
G8TXE5_9FIRM/91-324
B0U9K7_METS4/493-692
A6W2E8_MARMS/82-255
A7NNW1_ROSCS/398-608
Q1PXN8_9BACT/319-512
E3BG33_9VIBR/423-623
B6BGB5_9PROT/449-658
G0HSX5_HALHT/321-549
C2LF31_PROMI/338-535
Q6AKY8_DESPS/334-548
D5DAB1_BACMD/436-672
I1BCI4_ECOLX/320-515
C7G8M0_9FIRM/260-468
Q729Q4_DESVH/556-776
G6ZAA1_VIBCL/398-599
B8E7A5_SHEB2/442-664
F2IQ61_VIBCL/398-599
F3ITX3_PSEAP/4-232
C3XM60_9HELI/87-245
F5SWG5_9GAMM/320-538
Q2YC81_NITMU/275-485
C3K2B2_PSEFS/469-667
Q1ZFJ2_9GAMM/307-514
F3GWE5_PSESX/419-583
F9ALC9_VIBCL/414-636
E0SF78_DICD3/409-610
G4PSB1_ECOLX/324-518
E8VUV2_VIBVM/332-543
B7VMH3_VIBSL/404-630
F3EE15_PSESL/135-211
E1D590_VIBPA/1-139
Q5PJM7_SALPA/323-517
D2C705_THENR/86-276
A5ECZ9_BRASB/378-557
D7HJT0_VIBCL/366-578
F3F564_9PSED/1-132
E2XGH5_SHIDY/241-435
D4RZ89_9FIRM/279-505
F8FXH2_PSEPU/271-492
E7IAL1_ECOLX/332-526
C2VNS6_BACCE/423-658
F5PVW8_SHIFL/1-133
G7AX97_VIBCL/385-585
G2AKT6_ECOLX/310-506
O06022_HALSI/239-451
F6DPS8_DESRL/333-462
D0HGV1_VIBMI/409-620
E9V7N8_ECOLX/322-516
A8IC36_AZOC5/366-561
G0AV89_9GAMM/447-675
G7QF74_LEPII/372-600
H7EJ63_9SPIO/390-587
H0J1M3_9GAMM/289-483
F0LD06_AGRSH/518-721
C6YBV2_VIBCL/157-343
C3FSR5_BACTB/278-500
F8D9M7_HALXS/347-559
F5YND6_TREPZ/371-560
Q24U91_DESHY/338-574
A6AQV1_VIBHA/321-543
F6DV80_DESRL/238-452
C3ICW4_BACTU/357-583
G5M872_SALET/76-237
Q48BT0_PSE14/489-645
B7HT53_BACC7/216-430
G7DIK4_BRAJP/483-686
E8VTV4_VIBVM/251-467
Q9X6N1_RHILE/398-602
H3TBG2_PSEAE/514-714
H8JU73_VIBCL/339-540
D1B598_SULD5/337-548
D0JGY1_YERPD/340-540
D6Y0X2_BACIE/157-270
B0UNS2_METS4/354-558
D0HU27_VIBCL/417-638
A8KMY2_BURPE/363-561
G2LQT6_9XANT/399-603
H0H4Q6_RHIRD/518-721
B5F6B2_SALA4/310-506
B5P4U8_SALET/77-241
H8A4D8_CAMJU/554-699
E2XLE9_PSEFL/1-86
A6WDH9_KINRD/160-287
E8CZC5_SALMO/314-515
H4F2L7_9RHIZ/352-546
F4LHY1_BORPC/315-516
D2YR91_VIBMI/325-547
H5YFK3_9BRAD/526-712
F3JU21_PSESZ/1-145
B1QDA7_CLOBO/140-351
F7MLH3_CLOBO/432-606
A0RQ98_CAMFF/172-381
G7EJS5_9GAMM/450-671
E7P0H3_PSESG/136-367
C2YM54_BACCE/105-313
C0QJP6_DESAH/448-666
G7MC79_9CLOT/393-594
G3YJG7_9RALS/313-514
F5VJ49_ENTSA/311-507
D4H4H6_DENA2/318-527
B5PF65_SALET/313-514
C4XHK4_DESMR/363-585
F3E1Y3_9PSED/1-129
H5ACS0_ECOLX/256-450
A9L320_SHEB9/344-554
Y4FA_RHISN/631-832
E8F6I3_SALMO/314-515
G0JC63_YERPE/238-432
A2PSB3_VIBCL/398-599
G7Z995_AZOL4/359-560
H7DZG1_9FIRM/346-578
D4FAM1_EDWTA/293-491
A6TUL0_ALKMQ/216-343
H7RH65_CAMCO/79-281
E8RBU6_DESPD/342-557
E6AFM0_ECOLX/9-136
B2UK16_RALPJ/118-242
F3WZU9_9SPHN/363-561
C9XHT6_SALTD/160-358
H3TBQ6_PSEAE/334-538
D3NW43_AZOS1/364-557
C9LXM3_9FIRM/429-654
F3J5Y5_PSEAP/329-546
C6S0Z1_VIBCL/343-553
Q13SX9_BURXL/316-517
B6APT7_9BACT/216-372
E1DAV5_VIBPA/253-476
D3PEI1_DEFDS/471-699
G2TD48_RHORU/292-480
E8RJK3_DESPD/452-670
H7WMG8_CAMCO/302-530
C5BQM6_TERTT/163-377
C3K7R6_PSEFS/343-434
C9PEQ5_VIBFU/464-686
E8YIH7_9BURK/316-517
A4YQV1_BRASO/503-702
D5WSX0_BACT2/321-563
F5M1J3_RHOSH/496-682
C0A8M5_9BACT/405-601
E9VSX5_ECOLX/324-518
G6ZD78_VIBCL/390-617
C3NQP1_VIBCJ/262-431
D8NUX4_RALSL/319-520
B5MHJ4_SALET/323-517
F3KWH9_9BURK/322-519
A1TVP4_ACIAC/324-518
C2JH11_VIBCL/484-706
F9BAC4_VIBCL/362-563
G4RG36_PELHB/440-644
F5JCT1_9RHIZ/278-473
F3G7Q6_PSESJ/1-152
Q211C1_RHOPB/442-644
G0V3J8_9CLOT/147-274
G4KC07_YEREN/395-595
G6ZMJ2_VIBCL/83-294
A0L4E4_MAGSM/462-682
D2YRX2_VIBMI/323-544
G2HA32_9DELT/378-599
E7X7S7_SALMO/324-518
D9QR54_ACEAZ/442-650
E4R9X5_PSEPB/307-521
A3VXD9_9RHOB/1-72
E3HMC0_ACHXA/332-539
E8L0P3_9RHIZ/320-521
H4TP70_ECOLX/10-210
B9X2P6_BORBG/480-667
A9D409_9RHIZ/369-577
D8GMT9_CLOLD/124-275
B1TB66_9BURK/399-599
C4G219_ABIDE/383-584
Q4UZV2_XANC8/386-585
C6Q1A7_9CLOT/334-563
Q6LKA0_PHOPR/418-628
E8HTU2_ECOLX/331-526
Q2RXS8_RHORT/236-433
Q24PY4_DESHY/507-740
H5CBI3_ECOLX/310-506
F8G2R8_PSEPU/344-531
A0KXD2_SHESA/132-354
B0AR37_BACAN/354-579
B1F396_BACAN/425-660
Q13JQ3_BURXL/18-63
A3PKW4_RHOS1/229-369
E2MHC7_PSEUB/153-365
G2ZU15_9RALS/313-514
A3DET7_CLOTH/34-191
A6LLB1_THEM4/536-759
A9EY28_9RHOB/638-839
E8L7I4_9RHIZ/568-768
F5QKP8_SHIFL/314-514
F4G977_ALIDK/401-597
H1R567_VIBFI/189-401
E3CV11_9BACT/149-368
F0LT85_VIBFN/199-418
G6ZKF1_VIBCL/343-553
H1RSK1_COMTE/328-525
Q7M9H1_WOLSU/155-378
Q21VY2_RHOFD/321-522
I0G924_9BRAD/492-687
C5ZX10_9HELI/335-547
B1KK62_SHEWM/432-654
H1XI96_9XANT/672-872
C2SS97_BACCE/434-665
Q9KUK6_VIBCH/307-526
F7RN72_9GAMM/442-664
B2ZSV0_ECOLX/17-218
A5N138_CLOK5/336-570
A3GL83_VIBCL/322-543
F9TA89_9VIBR/452-551
Q9KL26_VIBCH/431-652
A7ZGE3_CAMC1/574-654
Q4HGB4_CAMCO/559-638
D9YGY0_9DELT/100-311
E7ABZ2_HELFC/531-680
G6YWM0_9ALTE/446-668
B1G1I0_9BURK/366-561
C2Q6R7_BACCE/211-430
O30965_RHILE/500-701
E3I6S0_RHOVT/361-557
C2P5W1_BACCE/434-665
G4IEI3_9EURY/413-624
D6RY63_BORVA/76-259
F9BL21_VIBCL/318-536
F8CG06_MYXFH/300-518
D7ZDJ7_ECOLX/324-518
D9SH93_GALCS/344-553
G7VXG7_PAETH/197-423
D8GSN1_CLOLD/432-662
B9M3X3_GEOSF/175-393
D2BRY6_DICD5/300-498
Q9K629_BACHD/460-695
D4SSH2_9XANT/446-647
A7GL36_BACCN/425-660
F4XNP4_9CYAN/785-1014
B0U7Q3_METS4/5-132
H0J983_9PSED/322-543
B9J8E7_AGRRK/426-620
A4G611_HERAR/139-348
E7PIL9_PSESG/318-541
C3FSN1_BACTB/333-569
B4EYQ0_PROMH/319-519
F0BSX0_9XANT/614-711
B8D0R5_HALOH/414-614
Q47GB9_DECAR/329-544
C2HYY8_VIBCL/343-553
G0SN30_VIBMI/325-547
A6AD15_VIBCL/309-520
Q8Z3M0_SALTI/310-506
G9F1F7_CLOSG/429-650
G6EIQ9_9SPHN/372-573
Q2IUC3_RHOP2/407-559
A7MKB2_CROS8/395-595
F3EK37_PSESL/270-491
D7HNZ2_VIBCL/440-639
F2JL04_CELLD/259-481
F8IIG4_ALIAT/248-465
Q1BJH2_BURCA/312-513
H8A9T4_CAMJU/196-345
Q6LQ37_PHOPR/245-466
C2JA10_VIBCL/434-626
H8ABK6_CAMJU/551-699
G4H8X7_9BACL/292-508
C6PTW4_9CLOT/347-570
E7P6Q3_PSESG/510-684
G7C6D9_VIBCL/157-343
D5UAH7_BRAM5/496-687
H0J4L8_9GAMM/1-120
F9AX16_VIBCL/430-628
D7I134_PSESS/437-646
B1TAW9_9BURK/314-514
B6XB11_9ENTR/312-513
E8YSY6_9BURK/315-516
A7GFD7_CLOBL/231-383
A8AGH6_CITK8/336-530
D4H5J9_DENA2/201-411
F8CCL1_MYXFH/392-607
B1JEL6_PSEPW/471-670
G2FN26_9FIRM/152-266
C2I0A9_VIBCL/384-585
D4FVX3_BACNA/423-655
Q5DYK5_VIBF1/302-509
G0IJV0_BACAM/425-661
F8Z4Y1_VIBCL/428-628
Q6AN21_DESPS/349-566
E8M6B1_9VIBR/327-546
B2GY67_BURPE/325-522
H7E2U1_9FIRM/215-412
B1K107_BURCC/313-513
Q4KFV0_PSEF5/437-656
B1GPC0_BACAN/239-430
C9D2X2_9RHOB/452-653
F0E0Z4_9PSED/418-637
D4SW51_9XANT/499-700
F3MGV2_9BACL/526-741
C2JDY0_VIBCL/335-556
C9Y123_CROTZ/301-496
A1HS14_9FIRM/238-391
E8WJ71_GEOS8/321-543
E6VZ88_DESAO/463-567
C4SM22_YERFR/411-612
C9QYU1_ECOD1/310-506
A4XSL5_PSEMY/317-504
A3EH96_VIBCL/447-666
G9QTQ1_9PROT/1-82
A3KVI3_PSEAI/327-531
F1Y7D0_ECO57/255-450
A5ET66_BRASB/347-547
H3RK83_ERWST/411-606
G4E1Y8_9GAMM/141-365
C2XE52_BACCE/303-526
A7MNP1_CROS8/434-638
A5EYZ5_VIBC3/421-643
H0LHR8_SALMO/313-514
Q4MRF3_BACCE/425-660
H7XMK2_CAMJU/85-264
H3ZED8_9ALTE/412-633
G0SJF7_VIBMI/407-623
I0LZR9_SALET/314-514
F0JBG7_DESDE/414-504
H7EKX3_9SPIO/466-640
Q4ML29_BACCE/105-312
D1NMV2_CLOTM/616-822
C9NXN0_9VIBR/243-464
G7Q8R2_9DELT/308-515
A4VQM3_PSEU5/454-653
C6C8C5_DICDC/322-516
A4WTG7_RHOS5/309-496
B9LQT8_HALLT/279-505
H0UR62_9BACT/481-703
D0KDD7_PECWW/324-518
A0KTT6_SHESA/93-250
B2SXK0_BURPP/317-518
H7TKX8_CAMCO/198-272
H1FRR5_9HELI/171-376
B0KJH6_PSEPG/271-492
D1R9K1_9CHLA/443-652
F7RLB5_9GAMM/328-548
Q97LX2_CLOAB/207-337
C3GEB4_BACTU/415-650
Q1ZH59_9GAMM/210-433
A5EQU2_BRASB/357-560
A5EFM7_BRASB/496-677
D9YGY2_9DELT/399-610
E6XRX1_SHEP2/328-548
D2TMX6_CITRI/315-516
F2N177_PSEU6/459-653
Q4UUA0_XANC8/540-741
G7W2E0_PAETH/328-564
D4B9K4_9ENTR/438-642
C0QWJ6_BRAHW/419-613
A6M0R6_CLOB8/331-559
D0I109_VIBCL/327-548
Q2S7M8_HAHCH/439-647
B8DIZ0_DESVM/453-673
A4U3M2_9PROT/365-562
C9YFX8_9BURK/331-532
C5BTN8_TERTT/288-498
D6XN46_HELPV/502-670
E1QKK8_DESB2/402-598
Q30Q01_SULDN/225-372
A0XXN5_9GAMM/390-613
E8XJV6_SALT4/335-530
D9R0J3_CLOSW/451-650
E8VPG1_VIBVM/319-534
B0SGY2_LEPBA/463-580
H1YTY5_9GAMM/327-548
F0Q1Z4_ACIAP/281-479
E1WHU0_SALTS/313-514
Q5E156_VIBF1/320-541
G2RP26_BACME/262-490
F4DP31_PSEMN/134-333
F6AXY3_DELSC/191-392
F3I755_PSESF/1-129
H7ZWB6_CAMJU/85-264
B4AIS3_BACPU/350-582
H7VQN5_CAMCO/302-530
I0XXZ6_9BURK/311-512
G2J2J9_PSEUL/405-615
B8CV13_SHEPW/413-617
A1VH81_DESVV/365-586
D0FNK9_ERWPE/317-514
G8S1A3_ACTS5/277-485
F3JA60_PSEAP/1-148
H5BFF4_ECOLX/310-506
G9API7_PANAN/277-478
F3H1B3_PSESX/1-138
B7L7T8_ECO55/314-514
E3YQY6_9LIST/143-296
E0RNI4_SPITD/499-698
C3GA95_BACTU/327-563
F2AH29_RHIET/628-829
Q93UY9_RHIRD/280-481
Q5V3I8_HALMA/214-443
B7VQI5_VIBSL/427-638
I0HCV5_ACTMI/325-527
Q310U4_DESDG/383-600
A7GVG4_BACCN/235-430
F2J2F3_POLGS/272-467
G8LSX3_CLOCD/296-527
F4D8Y1_AERVB/458-669
C6YGH7_VIBCL/294-465
A0RKM6_BACAH/327-563
G2H5K7_9DELT/389-600
F3J139_PSEAP/1-149
C3NW93_VIBCJ/357-578
H2CGY2_9LEPT/450-543
H8JUM0_VIBCL/325-546
G7BR63_VIBCL/357-578
G6ZGC0_VIBCL/297-496
E0IFT0_9BACL/342-574
H7YQT3_CAMJU/268-360
H2J0F1_RAHAC/412-613
G2DEE9_9GAMM/312-533
Q6LSR1_PHOPR/421-640
A5EFT6_BRASB/364-563
C7RJ90_ACCPU/312-499
E2L0Y9_BORBG/480-667
B8E713_SHEB2/463-664
C6NWJ3_9GAMM/100-321
Q48G54_PSE14/408-629
G7QDC1_9DELT/453-643
G4DPY1_9GAMM/302-523
E1ECF9_VIBPA/308-519
H7ESA6_PSEST/322-544
A3N912_BURP6/437-635
F4EKW1_BACAM/423-661
A6A5Q5_VIBCL/421-643
C3L5H8_BACAC/391-626
F7Z1I9_BACC6/338-584
F7U1B0_BRELA/341-569
H6SN99_RHOPH/494-685
Q3KIY3_PSEPF/462-673
H1S6I6_9BURK/510-722
C7HFP0_CLOTM/534-757
D5CMV0_SIDLE/476-682
Q4HQB4_CAMUP/585-664
D8JTS3_HYPDA/99-337
F8Z999_VIBCL/122-343
H8C4D8_CAMJU/48-130
A4WBP5_ENT38/320-514
G2MDM2_HELPX/352-565
B1HVZ0_LYSSC/334-559
C6PR31_9CLOT/176-411
G7W634_DESOD/479-640
B7LYQ6_ECO8A/331-526
D9PLL8_9ZZZZ/274-482
F2KHD9_PSEBN/300-498
Q74DM2_GEOSL/710-900
D4F426_EDWTA/323-447
A9D5B5_9GAMM/411-632
Q2JNF5_SYNJB/226-372
Q1CX21_MYXXD/380-591
F2PDT6_PHOMO/416-627
F9BN68_VIBCL/416-626
E1QLC5_DESB2/279-477
C2SD28_BACCE/1-94
E1VK22_9GAMM/317-539
A4WZD2_RHOS5/309-496
F9SEB2_VIBSP/407-628
G6GIV3_9FIRM/232-355
Q1BN46_BURCA/463-657
E7B0A7_YERE1/395-595
C2QJD9_BACCE/315-551
B0SU43_LEPBP/466-688
F3IJD4_PSESL/304-524
E8CVW4_SALMO/310-506
H7USE7_CAMCO/79-281
E3E3W4_BACA1/424-660
F3K5I0_PSESZ/5-102
F3BZ07_PSESG/321-532
F7S6B5_9PROT/269-465
G7AN90_VIBCL/122-343
O24925_HELPY/506-674
H4FNQ3_ECOLX/310-506
C2VU35_BACCE/423-660
B7VPP1_VIBSL/318-534
G5P001_SALET/1-49
A8RZ83_9CLOT/484-667
E8SVW3_GEOS2/101-317
Q4HFF3_CAMCO/510-593
O51543_BORBU/510-651
A3J9X9_9ALTE/397-619
F2IT05_VIBCL/357-578
F6IJ74_9SPHN/364-566
B4TWW6_SALSV/140-338
D6E1V5_9FIRM/368-566
Q669R0_YERPS/322-517
H1YQK4_9GAMM/442-664
A6D4Z6_9VIBR/324-534
F3JJZ3_PSESX/1-113
F4DH02_AERVB/304-525
H0TP19_9BRAD/374-576
A5ER19_BRASB/541-737
G2J2W8_PSEUL/312-535
C3BYX9_BACTU/335-574
A4YM85_BRASO/388-567
C2Q6T4_BACCE/351-581
Q631S8_BACCZ/328-563
E3PJY6_ECOH1/310-506
E6M2H9_9ACTO/201-424
E0T7Z1_EDWTF/371-571
D1NKD6_CLOTM/190-416
E5ZBQ7_CAMJU/1-65
G0SSN9_VIBMI/449-657
E0QC01_CAMCO/302-530
F4DP36_PSEMN/311-500
I0BV54_9BACL/448-683
C6YH02_VIBCL/326-547
A3XRX8_9VIBR/466-659
Q5HSM7_CAMJR/570-651
A1U2H2_MARAV/361-572
A4WTG9_RHOS5/456-657
B5ZQI7_RHILW/407-601
D2U9Y1_XANAP/494-695
Q73DG1_BACC1/105-313
F9B320_VIBCL/427-623
B1G6U0_9BURK/318-518
G0AM19_BORBD/76-256
F4TRV8_ECOLX/9-136
H6RUA2_BLASD/35-228
G7W806_DESOD/242-467
F3DNG5_9PSED/318-541
A4SQB7_AERS4/259-431
G0ELU7_BRAIP/281-487
B9C2L9_9BURK/442-636
A4G1C4_HERAR/312-513
E7PA67_PSESG/319-407
Q4MQ25_BACCE/275-500
C2MXI1_BACCE/338-574
A6WPY9_SHEB8/260-484
B4TU09_SALSV/324-518
Q9UYF0_PYRAB/151-368
H5HQ85_ECOLX/322-516
A3YH20_9GAMM/398-626
D3T7L0_THEIA/162-285
G7Q5G3_9DELT/528-756
A9BFR0_PETMO/459-670
E7VEY6_SALMO/313-514
Q81AP1_BACCR/410-644
A0KN37_AERHH/325-546
Q07NT7_RHOP5/361-561
I0EK94_9HELI/170-384
B3E640_GEOLS/440-661
Q31E49_THICR/733-931
A5ELR4_BRASB/492-684
B1FWL7_9BURK/316-517
E8LQR9_9VIBR/468-678
C5ZMV2_BURPE/312-513
G8QL90_AZOSU/491-598
B9LZN9_GEOSF/257-460
H7TDC6_CAMCO/1-135
B2GYH1_BURPE/315-513
E1EFW8_VIBPA/524-735
Q1Z4U3_PHOPR/328-533
A3Y0C5_9VIBR/427-626
A7NRN6_ROSCS/288-495
F4LP25_TREBD/322-429
B5EJ45_GEOBB/160-381
Q213Z4_RHOPB/365-567
G0CBB2_XANCA/414-609
F2ETP3_PANAA/312-513
F5R7C6_9RHOO/329-550
E3DEE6_ERWSE/317-514
Q1CAT7_YERPA/340-540
Q0JYU7_CUPNH/451-646
A7FRV0_CLOB1/455-670
C6PSS5_9CLOT/334-563
Q0AYB8_SYNWW/453-650
F9BFQ2_VIBCL/357-578
F3FDF0_PSESX/319-528
D3V2T4_XENBS/324-518
E5ZIC3_CAMJU/80-162
E1PPS2_CAMJM/516-595
I1DBK2_9VIBR/426-637
Q0JZV9_CUPNH/311-512
C3EWG4_BACTU/356-581
F8ZVG1_VIBCL/328-543
A8UXE7_9AQUI/148-324
F3K9E3_PSESZ/1-135
B7UZ69_PSEA8/119-348
F0GAK5_9BURK/316-517
E4PI08_MARAH/328-517
Q0SX56_SHIF8/324-518
F3M8I8_9BACL/454-662
G0SMP5_VIBMI/326-552
F9TLY0_9VIBR/438-635
C3C1B0_BACTU/419-660
A9DHA1_9GAMM/304-511
F9XV50_CAMFE/543-697
A3JKA1_9ALTE/1-112
I1DVX1_9GAMM/332-543
G6Z1D1_VIBCL/319-529
A3L345_PSEAI/438-657
B3Q2C6_RHIE6/419-622
A3ZJM3_CAMJU/560-642
D9SEV6_GALCS/697-892
G2HYA7_9PROT/421-614
F6G1Q8_RALS8/319-513
C4HU09_YERPE/345-438
Q0HS45_SHESR/320-541
F3KXJ2_9BURK/313-514
Q31WW2_SHIBS/310-506
G7M3T5_9CLOT/140-382
F5RB83_9RHOO/174-388
G1Y488_9PROT/2-119
G0CCV8_XANCA/538-739
A8F5J0_THELT/153-358
B0R3S6_HALS3/564-790
C2QDY8_BACCE/1-137
F6BX99_SINMB/329-539
B0RQS5_XANCB/483-661
F0DKP7_9FIRM/180-306
D5VQ01_CAUST/389-587
E8RPB7_ASTEC/483-675
F2LU22_HIPMA/265-399
B7HGN4_BACC4/335-574
B1KVM9_CLOBM/452-663
G7FQU5_9GAMM/323-533
A6A6H9_VIBCL/123-341
D8P474_RALSL/311-512
C6S0J9_VIBCL/417-638
C0FTB5_9FIRM/388-612
E6QWU7_9ZZZZ/48-260
F9T461_9VIBR/288-483
Q5WGG4_BACSK/185-406
H4U3A6_ECOLX/322-516
C2Z3A4_BACCE/105-307
E1PVY2_HELPT/126-306
C9YEZ6_9BURK/326-403
Q6LKE0_PHOPR/318-541
D4ZMM0_SHEVD/341-557
D7HII5_VIBCL/461-672
A8KVH8_BURPE/431-631
G6GP07_9CHRO/914-1129
C2JB59_VIBCL/357-578
Q8D6X0_VIBVU/432-629
C1FLK6_CLOBJ/353-572
H0TUY5_9BRAD/248-443
B2SVC4_XANOP/478-679
B2ZSV1_ECOLX/10-211
H7R677_CAMCO/302-530
G2SP66_LACRR/514-721
Q2RND8_RHORT/367-557
A8ES69_ARCB4/519-719
D0HLU8_VIBCL/427-623
E8M5E0_9VIBR/306-518
E4QJY0_METS6/93-252
H5UUP1_9MICO/51-182
H7EPH7_9SPIO/465-699
F0L3D7_AGRSH/338-546
G9G7K5_9PSED/319-538
A2RZ52_BURM9/307-508
A3IFK3_9BACI/326-552
C6RUB2_VIBCL/348-559
B9X8B4_9SPIO/483-693
G8LJA9_ENTCL/320-518
E8EAV8_SALMO/322-516
A4JSS7_BURVG/321-522
Q9HQT5_HALSA/205-421
G6I7Q0_9FIRM/157-374
A6VYV3_MARMS/446-655
D9Y985_9DELT/333-535
A6B0M3_VIBPA/389-587
F3KXN1_9BURK/313-469
F6DRU5_DESRL/399-599
Q1IE56_PSEE4/401-624
H7V1X3_CAMCO/107-164
E7W245_SALMO/146-344
F3DPR0_9PSED/319-540
D9R8T2_CLOSW/485-686
E6WNA3_PANSA/320-516
A4Y6F4_SHEPC/442-664
C9QI77_VIBOR/208-294
F3FTU1_PSESX/2-206
I0FD09_9SPIO/38-259
H9ULS1_9SPIO/380-603
E1RDH3_METP4/358-583
Q729N3_DESVH/366-588
G7B2K7_VIBCL/430-629
D9R1X2_CLOSW/466-671
E0QPU1_9ACTO/72-245
H1YTE4_9GAMM/387-598
Q30Y65_DESDG/326-547
C9QA22_9VIBR/322-543
F3I970_PSESF/43-256
Q5GYX7_XANOR/560-761
G7B255_VIBCL/357-578
B7A1J1_ECO57/322-516
F9SDW8_VIBSP/302-520
H7X0K1_CAMJU/305-529
Q2KAS7_RHIEC/109-336
A8FGS6_BACP2/423-658
G5QPS0_SALRU/313-514
C2I8I1_VIBCL/101-322
D5RS65_9PROT/258-444
F2N3Q9_PSEU6/323-544
E6U3H7_ETHHY/747-950
D8MS24_ERWBE/261-438
F3ESY2_9PSED/436-498
H0SA47_9BRAD/472-665
D9SEU4_GALCS/485-682
G2SNU7_LACRR/475-671
Q72UR8_LEPIC/583-808
E6WP23_PSEUU/496-697
G2TCG3_RHORU/371-556
F4LPK7_TREBD/372-616
E1MFG3_9ACTO/344-542
Q3IPN9_NATPD/368-598
D4RY34_9FIRM/367-566
F7XRE6_TREPU/409-572
H0J2E9_9GAMM/325-526
A3Y9Q4_9GAMM/313-535
G9EA85_9GAMM/435-636
A8R731_SALDU/302-522
E6RJC2_PSEU9/133-343
F6CJM3_DESK7/186-274
D4ICS4_ERWAE/444-642
F3LC61_9GAMM/562-775
Q135A6_RHOPS/466-669
G1YQ38_ECOLX/314-514
F3F9C5_9PSED/1-37
A7ZLL5_ECO24/331-526
B1JZ38_BURCC/314-515
F7PFS2_9EURY/65-254
F4E087_PSEMN/322-521
G2TFZ8_RHORU/359-558
E4QFH5_BORBN/74-255
C5T6Q0_ACIDE/312-513
F9U426_MARPU/445-659
Q1JYP3_DESAC/354-553
G7TCL8_9XANT/321-508
B9E0J0_CLOK1/230-382
B8IZC5_DESDA/454-674
C4XNB7_DESMR/473-694
F3WJI3_SHIBO/314-514
A7K1C9_VIBSE/417-638
F9RDU8_9VIBR/89-255
I1DGG4_9VIBR/452-663
E5Z043_9BACL/332-567
A2W2H6_9BURK/178-379
B1G1B5_9BURK/321-518
C5VNL7_CLOBO/157-381
C3DSG6_BACTS/327-562
C2SWD4_BACCE/101-313
F9B442_VIBCL/197-418
Q2BMT7_9GAMM/208-408
Q1IES7_PSEE4/265-438
G7DBQ8_BRAJP/479-672
D0M746_VIBSE/315-540
H8BJH2_CAMJU/116-194
G8Q8R0_PSEFL/333-549
B8FVW4_DESHD/193-412
H0SPW0_9BRAD/356-560
H5YJD9_9BRAD/385-571
E7N081_9FIRM/453-675
C2SCA0_BACCE/40-231
Q02UQ2_PSEAB/436-635
C6WHC0_ACTMD/350-536
Q1GMG5_SILST/503-696
D5X916_THEPJ/365-573
D0GUS5_VIBMI/236-459
A0LBV0_MAGSM/382-623
H6SQ92_RHOPH/373-571
F4LP24_TREBD/472-698
F2H505_BACTU/347-580
H5CM38_ECOLX/315-515
A4Y0J8_PSEMY/142-353
G2FU50_9FIRM/118-269
A0R9W7_BACAH/118-313
B9E134_CLOK1/34-165
G9APF9_PANAN/312-513
E8E600_SALMO/146-344
A0B1N1_BURCH/342-540
C4XPI7_DESMR/550-770
B2UZC5_CLOBA/165-362
E6XKC7_SHEP2/159-381
C3HQX2_BACTU/330-563
F9RMH6_9VIBR/452-663
H3ZR52_THELI/467-691
E7YGF8_SALMO/323-517
G7UFM0_PANAN/315-516
A1V9Y8_DESVV/589-815
C6DJ61_PECCP/318-515
B0HQ11_YERPE/238-432
H0F2W5_9BURK/332-533
H7W8D7_CAMCO/1-65
E0QRY2_9ACTO/186-390
F0SUK7_SYNGF/362-560
B0SW41_CAUSK/11-98
I0CPP3_LISMN/335-573
F9CD29_VIBCL/144-365
E8VW03_VIBVM/438-647
A3D1C6_SHEB5/310-541
G3J1Q4_9GAMM/312-498
G5WUE2_ECOLX/322-516
F8CM20_MYXFH/408-635
G2HT12_9PROT/405-598
D9S1G8_THEOJ/201-398
H0M1P7_SALMO/323-517
E3E3W5_BACA1/425-661
B8E7W6_SHEB2/461-675
E6LYN3_9ACTO/358-552
C6CEW3_DICZE/316-510
C5ZWX8_9HELI/181-380
Q9KBU7_BACHD/441-656
G6Z180_VIBCL/422-621
H5VIV9_SALSE/323-517
C2P192_BACCE/305-526
G2SLQ0_RHOMR/404-621
B9L8Y3_NAUPA/326-532
F8YTU3_VIBCL/403-624
Q07UB7_RHOP5/469-672
H0LVX0_SALMO/313-514
G1YDP9_ECOLX/310-506
B8KC80_VIBPA/452-663
F3GPN5_PSESJ/1-64
F0Q7P0_ACIAP/321-518
B5C0S4_SALET/310-506
F2LWM4_HIPMA/177-394
B4VM53_9CYAN/746-972
H1J8S8_9FIRM/347-572
D4YZX2_SPHJU/237-439
C3CRI8_BACTU/282-504
A6AI72_VIBCL/69-290
Q2RT44_RHORT/481-679
H7YLV6_CAMJU/85-264
C6S121_VIBCL/123-346
C3CYA7_BACTU/335-574
C2IHY3_VIBCL/328-543
E6B822_ECOLX/324-518
Q9KS65_VIBCH/157-343
D0PRC4_9GAMM/317-518
H4F981_9RHIZ/390-593
D5XBN7_THEPJ/475-684
E1DRQ8_VIBPA/417-627
A5F3V4_VIBC3/335-556
Q8CZX7_YERPE/343-543
A5G4E3_GEOUR/366-574
G8UDE8_BACCE/239-430
H1QXT8_VIBFI/311-524
E7P336_PSESG/328-549
H4WVM7_ECOLX/310-506
C5ELU7_9FIRM/373-571
E8BGH1_SALMO/324-518
A6XWV4_VIBCL/461-672
C9P7Q1_VIBME/425-646
I0H5Q5_ACTMI/92-153
I0XLH1_9LEPT/299-524
B4UCH9_ANASK/410-502
Q316B1_DESDG/212-432
F7NLP6_9FIRM/244-403
C5AM54_BURGB/436-637
G8PZV1_PSEFL/276-497
Q7MF63_VIBVY/455-664
G0T4F1_VIBFL/32-141
G7BT22_VIBCL/339-540
F9C731_VIBCL/310-400
D9YFT5_9DELT/367-578
Q3A5Y2_PELCD/522-722
A6GT15_9BURK/320-540
E4NN22_HALBP/489-703
E1JR62_DESFR/364-570
A1TXM5_MARAV/298-404
H0UPF6_9BACT/443-682
F0L9C6_AGRSH/421-616
A1SBF8_SHEAM/435-644
H8M6U1_SALTM/397-593
B6IXZ3_RHOCS/241-441
F2IX57_POLGS/518-699
E8AT14_SALMO/1-120
F9Y7F9_9RHOB/255-455
B6JLI1_HELP2/127-304
G5VAX2_ECOLX/314-514
B4AJZ1_BACPU/383-461
H7U0Y2_CAMCO/1-83
F7TSZ5_BRELA/426-654
F0LPG2_VIBFN/452-663
E0RKB1_PAEP6/197-423
E7NQJ9_TREPH/442-619
G0VWX6_PAEPO/448-676
H5AVR2_ECOLX/322-516
G2ETV5_9LACO/430-660
G6ZS35_VIBCL/319-534
F5KKV0_PSEAI/320-541
C5AQS1_METEA/393-573
C4SG10_YERMO/237-434
G2LAY6_PSEAI/436-652
G7ZFQ2_AZOL4/495-689
F0K4N4_CLOAE/453-673
A6A8W2_VIBCL/322-543
D0MK67_RHOM4/90-300
F3GQP7_PSESJ/1-48
G2DFX6_9GAMM/100-264
H7SHC2_CAMCO/79-281
A7ZN12_ECO24/314-514
Q1M535_RHIL3/356-548
H8D4M0_CAMJU/12-90
F5T4D2_9FIRM/391-624
D0X9J1_VIBHA/433-644
B7ASM3_9FIRM/32-211
G7B3W9_VIBCL/348-559
C3F0K2_BACTU/425-660
Q5E095_VIBF1/347-547
F9ARZ0_VIBCL/415-627
G4NVL1_BACPN/422-655
Q82TM2_NITEU/519-719
F3JES9_PSESX/471-675
D5DP15_BACMQ/237-429
H4FD90_9RHIZ/391-592
B8GK08_METPE/523-751
F0Q345_ACIAP/315-516
E2MDK3_PSEUB/294-522
I0VDY2_SHIFL/314-514
G8MCN4_9BURK/318-540
C0ANP3_9SPIO/511-654
Q3AFJ6_CARHZ/161-367
Q3IR48_NATPD/412-621
G2H455_9DELT/339-553
E6W5E8_DESIS/225-429
Q07J00_RHOP5/375-557
H8NZY4_RAHAQ/312-513
B7XGU8_PSEPU/331-552
H4HVS9_ECOLX/1-77
Q3JHR3_BURP1/426-627
G2IZV5_PSEUL/320-524
E8YM25_9BURK/84-322
E4VHC6_9HELI/332-532
B9B8N5_9BURK/319-503
B5RWF9_RALSL/398-597
F9T0Z6_9VIBR/458-666
G7TEQ4_9XANT/538-739
Q21YE0_RHOFD/313-514
F7NWZ0_9GAMM/423-626
A6B1M5_VIBPA/451-665
C0ZI54_BREBN/137-292
C6Q0J4_9CLOT/96-323
H5W4E0_SALEN/323-517
C5CXU2_VARPS/324-524
D0I0D8_VIBCL/322-543
D7XBU3_ECOLX/331-526
H2CD87_9LEPT/449-647
G8SDF9_ACTS5/324-524
B8DR86_DESVM/464-674
F9B515_VIBCL/452-663
F2MUW0_PSEU6/419-640
B0KLD6_PSEPG/436-647
G0AVG7_9GAMM/442-646
Q9KPD3_VIBCH/212-433
E1DEE4_VIBPA/458-666
B3ZQ30_BACCE/336-572
C3HD71_BACTU/356-581
Q2IM01_ANADE/599-688
E1EFS2_VIBPA/350-557
Q4UUB0_XANC8/496-697
H0T9F1_9BRAD/474-665
D5V1Q2_ARCNC/523-719
B5EIZ3_GEOBB/538-725
F9BLZ9_VIBCL/1-127
H5V6E2_ESCHE/447-645
D2TR52_CITRI/324-518
H0Q1H4_9RHOO/331-546
F3DS14_9PSED/462-674
F2ZU78_9PSED/1-139
H1QXY3_VIBFI/376-585
Q31I57_THICR/465-674
H7XP06_CAMJU/193-265
G8SGX5_ACTS5/131-331
F3JXG9_PSESZ/425-647
G5TSM4_ECOLX/324-518
C7GDF6_9FIRM/105-318
B9X7W2_9SPIO/481-667
C3PDP5_BACAA/437-668
D4KU84_9FIRM/476-695
B9KCR5_CAMLR/116-292
D9YE57_9DELT/102-314
D8J0G4_HERSS/314-515
F3DEB4_9PSED/448-658
C6CLP7_DICZE/318-510
B3D601_BURM1/312-515
H0S2M2_9BRAD/365-558
B5UJB1_BACCE/106-313
E8M145_9VIBR/182-393
A6E680_9RHOB/313-500
A6XTV3_VIBCL/370-585
A8HY13_AZOC5/375-557
A4J7U0_DESRM/150-367
E7PR83_PSESG/321-542
A5F8D2_VIBC3/157-343
B7GIF5_ANOFW/427-659
E7NT86_TREPH/474-689
I0KND9_STEMA/495-696
A5JC28_BURML/312-513
D0M1B3_VIBSE/417-627
B2V2Z4_CLOBA/460-666
F0GH65_9BURK/76-270
B4SIN2_STRM5/137-350
Q1JVC0_DESAC/9-210
G9AR81_PANAN/335-533
B1YN83_BURA4/315-515
B9D3E1_WOLRE/487-594
H3R8M7_ERWST/315-515
F8D3Z8_HALXS/519-748
G4P414_BACIU/331-566
Q2T3V0_BURTA/398-599
Q48HL1_PSE14/408-629
D8J0T8_HERSS/423-620
D9SWN6_CLOC7/231-383
E1T4C7_BURSG/377-575
G0SR36_VIBMI/436-650
F3IZH9_PSEAP/318-539
E5U5X0_ALCXX/401-599
B6JII6_OLICO/313-492
B8ECB8_SHEB2/305-519
F2JYJ4_MARM1/190-384
F0GBE1_9BURK/1-93
E4Q2C3_CALOW/198-424
B1KDY3_SHEWM/399-620
H7WPH3_CAMCO/339-545
B7QXQ7_9RHOB/538-737
I0CXG0_BACAN/101-313
Q2BRF6_9GAMM/399-621
F0EFG4_ENTCA/218-362
H8MK02_CORCM/227-455
Q04V40_LEPBJ/466-691
C9NRC0_9VIBR/325-546
F9BGA6_VIBCL/343-553
H2J9H7_9CLOT/572-783
E2ST98_9RALS/313-514
Q2C389_9GAMM/484-677
H4M8V2_ECOLX/255-450
F3JZY0_PSESZ/1-143
B0KI70_PSEPG/445-645
Q0BBM6_BURCM/314-515
A4LN32_BURPE/403-601
I0M6F1_SALET/335-530
A6EXR0_9ALTE/348-558
H7SSE5_CAMCO/82-281
H0T1F7_9BRAD/366-562
E7N4U4_9FIRM/430-658
F9RWJ3_9VIBR/206-418
H5BPG0_ECOLX/331-526
F5RJF0_9FIRM/430-657
F3HTH3_PSEYM/1-94
I1AV82_9RHOB/264-468
C9P773_VIBME/206-427
C9QWT7_ECOD1/331-526
C3E070_BACTU/334-574
E5U3D0_ALCXX/331-539
G4G4W2_9EURY/302-516
A3JXB9_9RHOB/359-559
C6BTR3_DESAD/403-621
A8ZUP5_DESOH/201-417
F7YSW4_VIBA7/334-553
F2KGI4_PSEBN/316-521
E6RRT1_PSEU9/420-629
D9SUL5_CLOC7/264-479
D4IZS5_BUTFI/458-684
G2TMX5_BACCO/190-419
E8WLL5_GEOS8/326-548
I0LZJ2_SALET/77-241
F7ZD91_ROSLO/619-815
E9S1U5_TREDN/460-653
A3YI44_9GAMM/408-629
B4W7M9_9CAUL/342-535
E3E8S0_PAEPS/331-566
Q1IRH2_KORVE/638-835
F3IMX4_PSESL/1-129
Q888L0_PSESM/298-465
F7SN73_9GAMM/373-570
B7IRF5_BACC2/425-660
B3HGE1_ECOLX/322-516
G2AH71_ECOLX/314-514
F2GD07_ALTMD/123-337
D8PGH4_9BACT/412-624
E8FJD3_SALMO/324-518
H1IFA0_9FIRM/300-526
F3H1M9_PSESX/334-539
A3RKQ7_RALSL/313-465
B1YWK8_BURA4/399-599
E8I7P2_ECOLX/331-526
F9DS43_9BACL/256-430
C0QPW9_PERMH/191-388
F3H828_PSESX/471-653
C4HU08_YERPE/2-116
Q4K428_PSEF5/307-535
G6FLI8_9EURY/747-971
H8FSY3_RHOMO/356-552
Q2RU41_RHORT/117-350
A3ID52_9BACI/307-532
H8AIL6_CAMJU/199-287
C6DD51_PECCP/319-516
Q4HFW4_CAMCO/335-545
B8CKD5_SHEPW/445-666
F3LRK0_9BURK/315-512
F4LUK0_TEPAE/177-387
C7P3S7_HALMD/280-509
B3ZBS1_BACCE/328-563
A7BZF5_9GAMM/405-675
G8QPI6_AZOSU/415-607
Q2SDB9_HAHCH/89-300
F3EXB0_9PSED/434-642
H0T4F2_9BRAD/374-577
Q5H2U8_XANOR/479-661
E1EBE6_VIBPA/458-666
G7QE45_9DELT/385-585
F7XAD4_SINMM/357-546
C2HZ45_VIBCL/364-583
F0LUU9_VIBFN/332-549
F2FLA7_SALDU/321-522
D4J0L9_BUTFI/355-558
Q1LGY1_RALME/421-622
F0LYB4_VIBFN/429-638
G0Z2I1_BACPN/331-566
C9NY80_9VIBR/296-517
C2JB99_VIBCL/269-440
C9PJ68_VIBFU/404-626
C6BG85_RALP1/322-520
F7RLD6_9GAMM/315-522
H8C5L7_CAMJU/1-224
F0BFF2_9XANT/549-750
F7YPV0_VIBA7/482-705
G1UQ72_9DELT/367-578
G5LXT9_SALET/310-363
C6PSY8_9CLOT/337-570
Q63UI9_BURPS/298-499
Q3KI74_PSEPF/469-676
G0SIW3_VIBMI/472-664
C4XHS9_DESMR/455-677
A4U2R4_9PROT/115-327
B8DPV4_DESVM/412-633
G7C012_VIBCL/372-573
D5N1Q4_BACPN/147-281
E7NVT6_TREPH/86-288
D5W9S3_BURSC/321-515
F8GP42_CUPNN/315-516
Q2SLH1_HAHCH/370-581
O50287_RHILE/393-593
I0GCY9_9BRAD/364-557
F3I1M0_PSESF/346-434
E3PLS2_ECOH1/331-526
B0SZ83_CAUSK/323-522
A6A0W1_VIBCL/417-638
G8MNU6_9BURK/95-240
B9E4V4_CLOK1/435-658
G2AA98_ECOLX/324-518
G4P721_BACIU/423-655
B0RST5_XANCB/693-894
A4Y2R2_SHEPC/332-542
F2G980_ALTMD/263-436
C2JDG7_VIBCL/326-547
F4NI61_9ENTR/310-506
Q1NGC6_9SPHN/302-506
Q8PLA8_XANAC/438-639
C0GHQ8_9FIRM/123-232
H1FRI7_9HELI/462-591
H7ZDA2_CAMJU/268-429
A4VGA3_PSEU5/321-544
H3T6B9_PSEAE/425-647
E1MDK8_9ACTO/391-576
B5P076_SALET/329-524
B4EW69_PROMH/313-505
D5RMH3_9PROT/29-132
A6A6U6_VIBCL/326-547
D4KY67_9FIRM/214-424
H0PKG1_9SYNC/731-953
B1GPR4_BACAN/278-500
Q3JQF0_BURP1/442-640
H5AE75_ECOLX/322-516
H8W999_MARHY/307-525
Q4HRM1_CAMUP/519-602
C9QB65_9VIBR/427-628
C2SJ21_BACCE/425-660
A7FH91_YERP3/317-518
B2MXB5_ECOLX/155-349
B9L601_NAUPA/436-661
C7LRG6_DESBD/365-560
F6AAV4_PSEF1/447-653
H8BT70_CAMJU/129-204
H5PDX1_ECOLX/324-518
Q2BM58_9GAMM/164-377
Q7VHJ6_HELHP/513-609
B3ZUE6_BACCE/423-658
F3LK45_9BURK/316-510
B0U9V2_METS4/311-491
F3IJM6_PSESL/343-537
A3QFB9_SHELP/495-704
B4U7G9_HYDS0/82-281
A8FWI3_SHESH/295-501
A6XU57_VIBCL/262-473
C0Z650_BREBN/427-655
G8LU42_CLOCD/258-472
F7RSX2_9GAMM/332-542
A0LDL5_MAGSM/400-601
B8J3M8_DESDA/360-582
B8ISY6_METNO/237-439
Q9KKN3_VIBCH/440-639
D4T7A6_9XANT/243-437
G2L759_PSEAI/262-431
B2SMD9_XANOP/104-319
F3CFR9_PSESG/1-99
C6XBH5_METSD/504-679
D4SRB5_9XANT/611-812
B8L772_9GAMM/508-709
A6M0E1_CLOB8/434-656
B9JTI9_AGRVS/481-682
F5RL39_9FIRM/535-695
D8IFA1_BRAP9/363-568
A0KFW8_AERHH/315-537
F3RQ76_VIBPA/417-627
H8WE29_MARHY/446-659
Q62KQ4_BURMA/266-467
F2A9J2_RHIET/388-588
A7C305_9GAMM/6-207
E8VX53_VIBVM/427-648
A6B159_VIBPA/457-666
F5J6A2_9RHIZ/484-676
A0L5R9_MAGSM/519-768
I1DNU2_9PROT/393-588
F9CCV7_VIBCL/357-578
H4ZD14_ECOLX/331-526
Q3BU94_XANC5/678-872
H7EV68_PSEST/464-676
G7EP18_9GAMM/427-638
C3EAM3_BACTU/315-551
G0AIH3_COLFT/408-609
A8G7V0_SERP5/409-608
F0BBX6_9XANT/125-337
F2F0J0_SOLSS/252-434
Q8PHI3_XANAC/1-87
D0HH48_VIBMI/346-567
H0MNZ0_SALMO/313-514
G2UIR4_PSEAI/436-652
E5YMA9_9ENTR/322-520
D7HLP1_VIBCL/427-623
F3DQX4_9PSED/406-626
C5AJF9_BURGB/333-558
G2LRT3_9XANT/501-702
G5NMW4_SALET/326-397
G7CRN3_AERSA/200-418
E0NYS5_9FIRM/543-700
C6D5E1_PAESJ/521-737
A3P5P7_BURP0/318-516
F3DYT5_9PSED/332-530
D3RQD1_ALLVD/331-551
A1VF50_DESVV/610-806
C2WUT6_BACCE/432-665
C6PWP8_9CLOT/34-186
B1K512_BURCC/422-619
F9APF0_VIBCL/222-442
B7HD97_BACC4/278-500
B9BVK2_9BURK/317-512
I0YBU6_9BURK/341-542
C3H3R2_BACTU/350-475
H7EN93_9SPIO/454-645
A6A3F7_VIBCL/355-564
D2TN66_CITRI/167-368
A3J9W7_9ALTE/329-528
I0KPY7_STEMA/392-593
C0ZJV1_BREBN/335-561
A4J1I0_DESRM/144-273
B4AEN5_BACPU/417-653
E6RQL5_PSEU9/241-440
H8XGR0_BACAM/156-283
E6Q510_9ZZZZ/398-611
F2IRB1_VIBCL/204-418
F7NKQ4_9FIRM/414-649
F8ZG84_VIBCL/255-426
F1ZIG5_ECOLX/321-516
A9KMI8_CLOPH/215-416
A3MLW4_BURM7/440-640
A0Q228_CLONN/330-573
C1D662_LARHH/309-537
C1DD58_LARHH/493-710
E6SIG3_THEM7/361-563
E2KDK8_ECO57/324-518
B0RM45_XANCB/494-695
D2YEW5_VIBMI/348-559
D5RU87_9PROT/32-226
D3NUY3_AZOS1/240-446
C0R0X4_BRAHW/411-611
H8NW18_RAHAQ/321-517
A4WYT6_RHOS5/308-498
E8NKZ0_SALET/313-514
H1YUZ2_9GAMM/406-607
G5J128_CROWT/645-712
F8HA71_PSEUT/328-539
F0K9K7_CLOAE/229-382
G2HLT2_9PROT/523-717
F3EMR2_PSESL/1-144
G5N6S7_SALET/1-107
A5TLR6_BURML/352-553
G7A3J6_VIBCL/344-568
E3CYY1_9BACT/188-348
F9RY45_9VIBR/321-516
G7QCK3_9DELT/389-598
H4IGJ3_ECOLX/311-506
F3INR1_PSESL/256-474
D8EUS4_ECOLX/322-516
H0T7U9_9BRAD/467-669
E2MKJ8_PSEUB/146-362
G8SKR8_ACTS5/322-525
A3X5K7_9RHOB/377-577
E5U3M5_ALCXX/327-528
D7DTZ8_METV3/239-450
D8GIY4_CLOLD/439-668
A1VHG3_DESVV/498-720
F4ABK4_CLOBO/413-638
Q2S8S7_HAHCH/329-540
G2M782_HELPX/504-670
B9Z8H6_9NEIS/326-527
F3H4F4_PSESX/110-338
C9XHQ5_SALTD/335-530
A8AFE6_CITK8/322-516
B4E8T5_BURCJ/320-514
Q082N0_SHEFN/426-638
H2J5V1_MARPK/498-723
A6XQR6_VIBCL/368-561
A4U3V6_9PROT/226-411
Q3KD60_PSEPF/448-663
H5LL24_ECOLX/331-526
D2RPM0_HALTV/535-763
Q1ZGU9_9GAMM/80-262
F8BXR9_OLICO/513-700
A9L435_SHEB9/478-673
A4J4T2_DESRM/320-530
B1QKU7_CLOBO/75-221
D0HK29_VIBCL/197-418
F6AXR6_DELSC/319-520
G1ZK14_ECOLX/322-516
E7NSB3_TREPH/389-558
G4DUF2_9GAMM/189-406
Q5GYX9_XANOR/1-176
H7EPN4_9SPIO/374-586
C9PJC8_VIBFU/333-546
C6DGT5_PECCP/321-515
A5EZY5_VIBC3/385-585
E8L239_9RHIZ/408-609
G9X2C4_9FIRM/224-436
F8Z3S4_VIBCL/385-585
C6YBW2_VIBCL/394-595
C5TB71_ACIDE/311-512
G2HM77_9PROT/555-744
Q6LKN0_PHOPR/433-635
Q57N79_SALCH/397-593
D2YNL4_VIBMI/304-496
E3IMN0_DESVR/586-808
E3EIW1_PAEPS/366-582
D9SQQ5_CLOC7/338-563
D6CPL4_THIS3/324-514
E7T1I4_SHIBO/1-167
H8A3J5_CAMJU/1-91
Q0HJK6_SHESM/442-664
H1XPB0_9BACT/502-700
H0J0V3_9GAMM/317-518
H0G3P9_RHIML/419-618
H0UC03_BRELA/259-486
H6SP12_RHOPH/445-635
C2JIH2_VIBCL/450-671
E8WNS5_GEOS8/431-632
E4U334_SULKY/337-530
A3ZHH1_CAMJU/205-344
A5F1N2_VIBC3/343-553
A9L584_SHEB9/463-664
F1ZBX0_9SPHN/374-575
H4Y0J1_ECOLX/331-526
G4DCD8_9GAMM/612-810
G5QIN3_SALRU/146-344
A3XUC4_9VIBR/264-474
B8GXQ1_CAUCN/26-118
Q57JX7_SALCH/73-237
B9E3E5_CLOK1/501-603
F6BI01_THEXL/484-696
A3XT55_9VIBR/324-547
G2HVD4_9PROT/161-349
A4Y909_SHEPC/128-352
G2M797_HELPX/506-674
B0SB17_LEPBA/614-836
E7PQ28_PSESG/448-645
A8ZVX3_DESOH/436-624
G6GBJ1_9FIRM/439-657
A6FDX9_9GAMM/492-690
C0Y7S8_BURPE/298-499
G1XZE9_9PROT/479-677
A4SQL0_AERS4/492-713
H0LBL7_SALMO/335-517
E8CC82_SALMO/314-515
B3PPJ5_RHIE6/291-490
B2UYS0_CLOBA/458-679
E6WAQ0_PANSA/315-516
F3HMT3_PSEYM/134-219
G8AEC5_AZOBR/203-380
H6SLG5_RHOPH/358-561
F6AZ09_DELSC/273-484
B9MRC7_ANATD/357-571
C7CCL9_METED/456-650
E6W690_DESIS/281-482
G9X5S3_9FIRM/484-716
G6XRH1_RHIRD/492-683
F7QBC1_9GAMM/309-510
G2HUN5_9PROT/406-602
E9S0V7_TREDN/463-653
G7ZA44_AZOL4/523-729
Q8D3Y0_VIBVU/438-629
Q883C7_PSESM/528-705
B1FHU2_9BURK/312-513
H0J1N5_9GAMM/403-601
B1QD13_CLOBO/101-318
C6E2Z6_GEOSM/444-631
E7WMU0_SALMO/322-516
B1HMJ8_LYSSC/363-498
A1K5G5_AZOSB/396-597
H7TAQ6_CAMCO/302-530
Q2BZ55_9GAMM/288-484
G4ISF9_9RHIZ/88-275
B5V1C7_BACCE/216-430
F0C244_9XANT/496-697
B8KDB5_VIBPA/458-622
H1S0S9_9BURK/329-538
D4SRB7_9XANT/496-697
Q57JP4_SALCH/314-514
G2ICH6_9CLOT/454-671
B3I5C3_ECOLX/324-518
A8TRU9_9PROT/356-540
G0A6T8_METMM/488-687
E8QTT2_HELPW/536-667
A6A922_VIBCL/140-365
D5U5D5_BRAM5/442-616
D4KM23_9FIRM/366-566
C4T504_YERIN/398-595
B5E9Z0_GEOBB/171-393
G2FS27_9FIRM/149-268
F8ZFN9_VIBCL/385-585
H5NYT3_ECOLX/324-518
F9A514_VIBCL/311-520
F0QAW4_ACIAP/125-341
Q3KJF8_PSEPF/409-630
E8RLS7_ASTEC/5-116
H4FJY2_ECOLX/223-423
Q6D6J7_ERWCT/338-533
Q6N0X1_RHOPA/372-559
Q4HFF3_CAMCO/575-656
A5FY17_ACICJ/345-549
A1EPP7_VIBCL/428-628
A5KHV2_CAMJU/382-592
Q15Q59_PSEA6/259-433
Q47GY5_DECAR/160-391
C6C5I1_DICDC/321-518
E7G3F5_9HELI/156-321
B0TE36_HELMI/344-570
G9XJG8_DESHA/187-429
H7RKY6_CAMCO/302-530
F8KSK7_HELBC/339-531
Q4K4F1_PSEF5/464-676
C4HHI0_YERPE/238-432
C0FYL6_9FIRM/374-608
A4CF08_9GAMM/298-517
F2G5J4_ALTMD/142-330
I0X6H8_9SPIO/488-677
B9JTQ0_AGRVS/374-578
C5UV26_CLOBO/459-666
I1DBI1_9VIBR/428-622
G7TES2_9XANT/494-695
B2MXC1_ECOLX/155-231
E6VZ02_DESAO/584-804
F3EXC2_9PSED/1-151
C0ZI56_BREBN/101-311
G5GRL1_9FIRM/488-710
E1DD04_VIBPA/319-417
G0DG32_9GAMM/456-667
G0HY39_HALHT/203-417
H0PW24_9RHOO/309-499
E1JFQ6_ECOLX/281-476
Q9KTQ7_VIBCH/434-626
E6W4Z3_DESIS/438-650
D1B845_THEAS/78-307
G9XR86_DESHA/436-662
D8GTG7_CLOLD/363-579
E8AI18_SALMO/310-506
A6LUN4_CLOB8/104-315
Q2RNK5_RHORT/493-695
B8KE11_VIBPA/429-623
D4ZT36_SPIPL/261-468
Q89VX2_BRAJA/407-567
F3JIF5_PSESX/1-141
A1WBC1_ACISJ/313-514
H8JYY9_VIBCL/484-706
B3PZ42_RHIE6/382-574
C4B069_BURML/324-522
G8ALZ0_AZOBR/242-444
C6YIK8_VIBCL/296-517
H1P597_9BACT/318-546
B2VC26_ERWT9/319-517
E8EFC4_SALMO/313-514
E2ZUC3_PSEAI/333-538
H4F9J1_9RHIZ/351-546
H4Q065_ECOLX/255-450
F2HDG1_BACTU/335-574
D0MDR2_RHOM4/380-609
F7RU61_9GAMM/439-646
F8YTS8_VIBCL/357-578
C3CWJ8_BACTU/207-439
C3A0S6_BACMY/356-581
F9B4U3_VIBCL/484-706
F0Q6K1_ACIAP/359-552
C2ITG1_VIBCL/343-553
F7U6L0_RHIRD/524-722
E7VZ22_SALMO/76-237
F8FBH7_PAEMK/204-423
G6GJU9_9FIRM/361-589
B5FF51_VIBFM/322-546
A6GS04_9BURK/105-328
C4ZC11_EUBR3/368-566
H7ECF7_SALHO/313-514
D8INU8_HERSS/313-513
C2MSX2_BACCE/327-563
E6XMV5_SHEP2/348-554
A1ESM4_VIBCL/484-706
A6UR74_METVS/505-715
G3YN80_9RALS/468-662
Q7P1W7_CHRVO/314-542
H7EHV8_9SPIO/460-656
A7BLP0_9GAMM/3-187
C4XSG9_DESMR/432-653
I0CWK2_BACAN/320-556
A5EAD2_BRASB/506-708
G9QES2_9BACI/423-658
H1FHP8_ECOLX/324-518
A3IEV9_9BACI/425-649
A3GPI8_VIBCL/427-623
D0ZXD0_SALT1/314-514
D5QTN2_METTR/287-488
Q316X7_DESDG/433-644
A7GB81_CLOBL/440-670
E6Q2G8_9ZZZZ/383-581
G8SCR5_ACTS5/328-528
A7GKR7_BACCN/342-580
F2IU76_VIBCL/564-770
A6TT41_ALKMQ/314-538
H0UNI1_9BACT/476-710
E0N1Y7_9ACTO/367-552
C2C7Q9_VIBCL/428-628
C3NWL4_VIBCJ/262-473
A9AP89_BURM1/421-619
Q15YA5_PSEA6/437-638
B8EC35_SHEB2/352-573
G1UNR9_9DELT/499-695
F7QJU8_9BRAD/367-555
G0JZA1_STEMA/539-740
C0QKF6_DESAH/377-595
B7WVK7_COMTE/313-514
B7IV30_BACC2/206-430
H1S4Z1_9BURK/322-516
Q0JZC0_CUPNH/170-364
F0E6B6_9PSED/488-688
C6UEC2_ECOBR/310-506
I0GH28_9BRAD/402-558
F8F455_SPICH/301-494
H5XUW8_9FIRM/146-271
B1UNF1_BACAN/425-660
Q7D1L0_AGRT5/522-726
A6B338_VIBPA/331-520
A3GLI7_VIBCL/394-595
G0GCU7_9SPIO/616-755
F0JE02_DESDE/583-802
I0HM12_RUBGE/315-516
A5CYZ5_PELTS/189-276
F0BVD9_9XANT/471-651
F4DSH4_PSEMN/337-551
A4YJD2_BRASO/400-560
Q2RN36_RHORT/381-560
F5SUM3_9GAMM/570-777
G7ULA0_PANAN/311-512
F3RDR7_LISMN/143-296
C6PNV7_9CLOT/142-272
A3I8D8_9BACI/304-537
Q46ZP9_CUPPJ/320-521
E3G9B5_ENTCS/410-608
I1DDV9_9VIBR/421-630
D7I1L2_PSESS/134-362
H7EK33_9SPIO/496-667
F7NMW1_9FIRM/93-250
A9FE99_9RHOB/376-570
A4Y4P1_SHEPC/309-522
G5PE69_SALET/311-502
B9JS42_AGRVS/419-618
E5WB53_9BACI/1-167
D6Z6K8_DESAT/397-588
G0JZH1_STEMA/137-349
H1L4Z3_GEOME/385-582
C9LXI4_9FIRM/430-655
D1BAF8_SANKS/137-310
F9SAC5_VIBSP/299-509
H7RCI9_CAMCO/19-117
E0IBE5_9BACL/121-327
G6GVG0_9CHRO/589-809
G2DFF1_9GAMM/174-363
B6A1Q0_RHILW/503-700
Q1NS55_9DELT/396-593
A1RLR2_SHESW/451-675
G7VZY9_PAETH/379-462
A7ZGE3_CAMC1/510-585
C6DII1_PECCP/403-604
F9DQ16_9BACL/264-483
E7TXR6_ECO57/310-506
A6M009_CLOB8/142-281
D3RQP9_ALLVD/333-544
B3D6Q3_BURM1/98-239
I0HMW3_RUBGE/318-515
F8A771_CELGA/356-539
B1QZS8_CLOBU/116-303
E6T6X5_SHEB6/300-506
Q6MR91_BDEBA/170-402
Q6I3A3_BACAN/101-313
E3BJG5_9VIBR/337-547
F9C6R7_VIBCL/366-578
Q2FQ61_METHJ/494-704
A6F6U0_9GAMM/455-656
H8D9R4_ECOLX/322-516
G7ACJ4_VIBCL/322-543
Q72EH0_DESVH/455-676
H8JXP7_VIBCL/342-567
B1JEA5_PSEPW/319-541
F4DN02_PSEMN/406-627
D4KQR6_9FIRM/285-483
F5PC74_SHIFL/322-516
E2CHC7_9RHOB/356-555
H8FRE5_RHOMO/1-98
F7IUN7_TREPA/389-612
G2ZNN2_9RALS/315-514
E5UEG5_ALCXX/325-526
A3URM7_VIBSP/429-628
A9KIZ3_CLOPH/3-236
A7FRX6_CLOB1/274-475
B9LE99_CHLSY/279-486
B3E824_GEOLS/273-483
G7WI45_DESOD/357-593
D7WRZ2_9BACI/15-100
C9QAP5_9VIBR/357-578
D7HNL1_VIBCL/431-652
A3DJ89_CLOTH/676-879
F3YX66_DESAF/478-699
B6ESS8_ALISL/421-628
D7WYG1_9BACI/148-272
H3ZQX2_THELI/57-264
C9P3Y4_VIBME/77-278
F9TBE9_9VIBR/323-545
C4FLV0_9AQUI/2-85
B3QAP0_RHOPT/457-659
A4XS02_PSEMY/313-545
E6W9M2_PANSA/431-631
F4DHL1_AERVB/321-543
H6CPJ8_9BACL/171-371
F5T2E7_9GAMM/491-702
Q1CYE4_MYXXD/246-463
A1F570_VIBCL/309-530
H8L2R7_FRAAD/168-391
D3KQT5_LISMN/143-296
F4H3N2_CELFA/322-525
B2AIE4_CUPTR/318-519
G6XS45_RHIRD/400-596
E7NVU0_TREPH/449-683
I0EWW8_HELPX/142-306
F5ZD51_ALTSS/448-660
C4XLD7_DESMR/449-670
B4RC17_PHEZH/400-600
G0IIP4_BACAM/156-283
F3HI32_PSEYM/409-629
F0L6S4_AGRSH/388-591
G5UU77_ECOLX/322-516
B2MX02_ECOLX/1-119
G2C591_ECOLX/314-514
F8Z8W1_VIBCL/318-536
Q13GK1_BURXL/312-513
G5Y1P8_ECOLX/310-506
E8XWT6_RAHSY/453-647
D1RDL8_LEGLO/408-618
A3ZJY6_CAMJU/570-651
E6L6N9_9PROT/545-736
D1B4L9_SULD5/141-311
D1P1Z1_9ENTR/316-514
B6BJK6_9PROT/492-706
Q65MM1_BACLD/150-280
Q6MLY1_BDEBA/1-150
C6CGB9_DICZE/409-610
G1UQ75_9DELT/367-578
E1EGZ8_VIBPA/256-485
G8Q3R8_PSEFL/315-536
H0RWV9_9BRAD/481-683
G5NU24_SALET/329-524
F6DV34_DESRL/323-531
F8H663_PSEUT/321-542
Q2SVA5_BURTA/352-553
Q81XF7_BACAN/327-563
G2L7C6_PSEAI/119-348
A4TVU3_9PROT/131-347
A6LXL4_CLOB8/394-490
F0LZP4_VIBFN/301-521
E8LXL2_9VIBR/322-547
F9A260_VIBCL/318-536
H7V3S1_CAMCO/196-345
A1F0Y0_VIBCL/390-617
E4Q3Z6_CALOW/137-329
I1DCJ6_9VIBR/303-511
F3JCT8_PSESX/1-150
D5VM13_CAUST/283-483
E2ZUZ3_PSEAI/514-714
G8QJQ1_AZOSU/190-413
B9JU54_AGRVS/11-169
A3RYY5_RALSL/319-513
A1EJN3_VIBCL/294-465
G4QN28_GLANF/324-543
B5NBF0_SALET/140-338
A0B3K7_BURCH/312-513
F3HW20_PSESF/1-107
F8A015_CELGA/340-524
A4YL31_BRASO/474-665
Q0A9N7_ALHEH/416-637
F5NHJ7_SHIFL/322-516
F3DKE0_9PSED/311-533
I0MHT8_SALET/324-518
A3GLI6_VIBCL/268-437
F7R1X7_9LACO/412-637
Q631V7_BACCZ/432-665
B9Z137_9NEIS/320-524
C6YJU5_VIBCL/339-540
G4P3P8_BACIU/426-662
H7T5F4_CAMCO/82-281
C4XT43_DESMR/455-674
F7ZF51_ROSLO/135-222
E1PXK6_HELPT/505-670
F9SJ08_VIBSP/407-626
B8JA23_ANAD2/488-689
G5P8U1_SALET/107-305
A2P3J1_VIBCL/368-561
F4QPJ5_9CAUL/369-568
B6R702_9RHOB/229-428
B4UBM3_ANASK/147-360
G7AEG8_VIBCL/416-626
G3ISI0_9GAMM/505-703
B1G922_9BURK/380-580
A9W6M2_METEP/369-582
D8IP32_HERSS/319-513
B3QB65_RHOPT/360-557
Q1VEF9_VIBAL/466-678
E1PMF9_CAMJM/554-698
G9QC15_9BACI/239-431
G8ARY6_AZOBR/360-563
G6Z606_VIBCL/311-526
A7FPG1_CLOB1/190-419
F0L799_AGRSH/400-594
D8IYN7_HERSS/318-515
C5ZV22_9HELI/366-596
D5RHS4_9PROT/538-720
D9SRD7_CLOC7/357-571
F6CVC9_MARPP/416-628
F4LP25_TREBD/416-506
A8V631_9AQUI/218-333
A8EUE0_ARCB4/576-769
Q1YMW3_MOBAS/362-551
D2YEZ7_VIBMI/461-672
E6VZ88_DESAO/562-652
C4UM28_YERRU/321-518
F2PF10_PHOMO/458-659
B6EIK8_ALISL/503-697
G5Y7D3_ECOLX/310-506
H0JDH0_9PSED/132-341
C9QL70_VIBOR/421-627
A4G0A7_METM5/318-528
G4KH18_YEREN/322-516
C9NRJ0_9VIBR/452-663
D8GSX9_CLOLD/332-570
G7M7B9_9CLOT/207-435
I0G0G7_9BRAD/489-693
C2ZGT7_BACCE/1-124
H5WB43_RALSL/398-599
B9MMS7_ANATD/154-370
Q8P9I7_XANCP/459-660
A9DE80_9RHIZ/533-718
I0NKQ7_SALET/322-516
A3UFF2_9RHOB/373-559
E8M8H0_9VIBR/460-665
Q8E8U9_SHEON/422-623
Q7M939_WOLSU/499-578
A6B2C6_VIBPA/489-682
D0J0H7_COMT2/9-210
Q6W2F8_RHISN/398-596
F0J6R4_ACIMA/394-593
H5VJC7_SALSE/322-516
E7PQC0_PSESG/309-530
H8CC03_CAMJU/551-699
H2JFH9_9CLOT/448-676
Q07KT2_RHOP5/379-559
B7KZE1_METC4/518-712
C9CXD3_9RHOB/231-431
D4ZFA6_SHEVD/369-561
A1TV55_ACIAC/315-516
C5AVV2_METEA/347-564
C1DCP9_LARHH/110-319
Q9K632_BACHD/355-579
B1XHF4_ECODH/322-516
F6CS32_MARPP/515-732
A1AFZ2_ECOK1/310-506
B6IVV9_RHOCS/363-555
F2JSR3_CELLD/461-688
G2MVR4_9THEO/409-635
A8ESH4_ARCB4/422-615
D0HDN2_VIBMI/440-659
B5ETR2_VIBFM/342-542
F5T153_9GAMM/434-645
G2AF09_ECOLX/331-526
E0QTP7_9ACTO/341-544
G7Z5R8_AZOL4/528-708
Q81XI1_BACAN/433-665
H6NKH1_9BACL/318-549
Q4ZT01_PSEU2/514-718
E4S6J7_CALKI/201-424
A6C6G4_9PLAN/636-840
H5WDN1_RALSL/464-661
E8T037_GEOS2/330-565
E7PQZ9_PSESG/134-362
D2YJB0_VIBMI/261-433
A9KJ01_CLOPH/1-184
G5FW10_9PSED/464-676
G4IGM4_9EURY/291-502
D0HZZ4_VIBCL/362-563
G8SIU4_ACTS5/331-535
C4T491_YERIN/322-516
C6CPA3_DICZE/327-521
Q7MAQ5_WOLSU/402-595
C2MVD3_BACCE/343-580
D5WFN6_BURSC/315-512
G2IWS9_PSEUL/430-645
Q2KWV8_BORA1/314-515
G2A8C0_ECOLX/324-518
C7NZL9_HALMD/525-751
G0SRF4_VIBMI/348-559
I0UP24_BACLI/331-571
G2HBJ9_9DELT/359-580
A3JZ94_9RHOB/523-720
H8CYI6_CAMJU/122-210
H6SKA0_RHOPH/452-653
F1T8G9_9CLOT/447-676
B5Z9N0_HELPG/504-673
Q2P1X4_XANOM/535-736
A6GTW4_9BURK/416-599
D9QNZ6_BRESC/512-707
Q849Y7_ECOLX/242-462
G8Q240_PSEFL/302-486
C6BSN6_DESAD/326-527
F5NVU7_SHIFL/322-516
F2FA43_SOLSS/136-274
B4W057_9CYAN/1444-1659
G2LRT2_9XANT/672-873
E1HRB8_ECOLX/331-526
F8CF36_MYXFH/376-590
A6SUQ7_JANMA/314-515
B2MXC4_ECOLX/77-271
F9AHG6_VIBCL/346-567
A9ALJ1_BURM1/100-241
C6DE17_PECCP/450-646
H5F4K9_ECOLX/310-506
B0SFP9_LEPBA/305-513
D4H8B8_DENA2/422-648
A9CJK8_AGRT5/298-486
H8AVW8_CAMJU/95-282
C1D5Y1_LARHH/316-537
H6SLY6_RHOPH/115-288
D8H4Z7_BACAI/234-428
F2J316_POLGS/454-652
G4GMG4_9EURY/508-734
F2ZNA8_9PSED/325-546
I0Y5J8_9BURK/312-513
G7Q5Y6_9DELT/447-668
C3NWD3_VIBCJ/269-440
A6A6H7_VIBCL/265-437
Q8DAX9_VIBVU/430-623
D4I4N5_ERWAC/316-514
B8FNR4_DESAA/498-709
F5SUL7_9GAMM/447-656
F6B7D8_DESCC/315-520
Q63SF6_BURPS/440-640
C5NEX8_BURML/352-553
B1ZDA3_METPB/367-562
C9P730_VIBME/212-433
D4KW55_9FIRM/347-576
B3H822_ECOLX/321-515
D6JAR9_ECOLX/331-526
F0PYC2_BACT0/423-658
A8ET32_ARCB4/269-466
F3HPZ6_PSEYM/462-674
C6PWR2_9CLOT/355-554
D2YK63_VIBMI/262-473
A8A883_ECOHS/324-518
E1CUR6_VIBPA/253-476
B7KTB3_METC4/316-484
C6E3S5_GEOSM/810-997
B5YG73_THEYD/311-539
D0H6E3_VIBCL/428-628
F4EYM3_9FIRM/423-655
I0XW05_9LEPT/299-521
G2HMB3_9PROT/269-466
D5MG94_9BACT/319-520
A2S6U7_BURM9/316-517
E1QHE6_DESB2/355-552
Q1LQL8_RALME/521-733
G4T055_META2/361-583
B1HZL7_LYSSC/328-564
C2HTW6_VIBCL/339-540
C9QAV9_9VIBR/284-495
A5MZP1_CLOK5/261-482
D8FZE5_9CYAN/795-1024
B9Y1A7_HELPX/351-564
F3YWE0_DESAF/456-674
G6ZMY1_VIBCL/343-553
D7AHS4_GEOSK/323-435
F6BV33_SINMB/491-682
H1LAW4_GEOME/580-807
G8LVB0_CLOCD/195-427
H8K2A8_VIBCL/422-621
D7ZR86_ECOLX/313-514
E3IJC7_DESVR/636-823
B5FAP3_VIBFM/336-540
E4NQJ6_HALBP/497-722
O32442_PSEAI/408-629
C0AV01_9ENTR/155-356
F3HT41_PSEYM/325-500
G8AU28_AZOBR/327-495
C4RXL6_YERBE/411-612
B7AR86_9FIRM/201-429
C5VQB8_CLOBO/352-578
Q6LUZ7_PHOPR/329-533
B3YY19_BACCE/430-660
F8D0X4_BACTR/237-430
E3EAT7_PAEPS/387-616
Q3SIF3_THIDA/319-522
G2CLT9_ECOLX/256-450
E8LWY6_9VIBR/341-553
A4U265_9PROT/457-658
B6BNF9_9PROT/445-659
C9NYP1_9VIBR/284-482
H8JWU1_VIBCL/410-627
E8WNU6_GEOS8/792-979
Q39R23_GEOMG/580-807
G6ZRY7_VIBCL/318-536
D8NET7_RALSL/313-514
D7HP09_VIBCL/144-365
Q63LS9_BURPS/316-517
B3E547_GEOLS/318-539
F9TT40_9VIBR/393-605
C7CL90_METED/358-558
E7PJA5_PSESG/325-546
A3EID8_VIBCL/429-626
A4JE67_BURVG/319-513
G9TGM3_SALMO/146-344
G7EBZ0_9GAMM/498-705
F5R354_SHIFL/1-133
B7LQF7_ESCF3/311-506
A3Y4X2_9GAMM/456-660
H0J8A2_9PSED/382-600
H1L500_GEOME/490-677
C3KWR2_CLOB6/147-356
G0AZ03_9GAMM/446-667
D4F8S6_EDWTA/432-632
C3DMN7_BACTS/415-642
H4T863_ECOLX/322-516
C5NS26_PSERE/307-535
H4VHE0_ECOLX/262-457
G5FRE9_9PSED/438-657
B0UJF8_METS4/306-484
F2KA90_PSEBN/217-322
D6IBJ7_ECOLX/322-516
C2TBM8_BACCE/417-650
E1UP36_BACAS/425-661
D5U5L9_BRAM5/403-509
A3UWY8_VIBSP/105-299
E6NG97_HELPK/352-565
MCP2_THEMA/300-530
F9ADY3_VIBCL/326-547
H1JBQ9_9FIRM/315-540
B1QWS0_CLOBU/192-421
B6R205_9RHOB/480-679
F4M2G9_ECOLX/265-459
B1QZ01_CLOBU/107-318
A1U381_MARAV/184-406
B1YFV6_EXIS2/344-568
G8QAQ8_PSEFL/107-309
H1XI92_9XANT/538-739
F3F6H1_9PSED/1-159
B5C863_SALET/324-518
Q1Z8H3_PHOPR/346-561
C4ID27_CLOBU/192-421
B2V306_CLOBA/440-646
C2TSU4_BACCE/105-314
F2N139_PSEU6/322-539
D7HYL1_PSESS/270-491
C6PXN0_9CLOT/437-670
B5EIF6_GEOBB/181-393
H0C3Y0_9BURK/319-520
D4JK16_9FIRM/280-417
F9R4R7_ECOLX/310-506
B5E7W4_GEOBB/495-682
E2MGV4_PSEUB/343-559
G7TSW1_VIBCL/348-559
E4QPA9_METS6/566-753
I0ET27_9HELI/353-566
E7X004_SALMO/323-517
Q51509_PSEAI/408-629
C1HLR2_9ESCH/329-523
E8E4Z2_SALMO/314-515
H2J306_MARPK/329-545
F3I4C1_PSESF/307-521
F2K362_MARM1/257-435
F6DQF7_DESRL/165-251
A6AQ50_VIBHA/450-649
F5RBQ5_9RHOO/309-526
C5T9N1_ACIDE/313-514
C3LM98_VIBCM/122-343
D7WTS5_9BACI/418-653
D9SCU7_GALCS/297-525
Q4UUB1_XANC8/428-629
F9B6X1_VIBCL/348-559
A6AFJ7_VIBCL/265-437
B6R4C3_9RHOB/382-556
B9ACB1_BORBG/481-715
A1TPD1_ACIAC/315-516
A7BS39_9GAMM/222-420
D7JNM2_ECOLX/331-526
F7U729_RHIRD/327-534
G6E126_9GAMM/478-673
Q2RWX3_RHORT/460-654
G0BMN7_9ENTR/320-518
D5V298_ARCNC/553-747
F9TUK1_9VIBR/423-623
F4DA00_AERVB/425-643
F3IAZ5_PSESF/1-150
G6XQB3_RHIRD/278-473
B1ZTF6_OPITP/270-467
D8IP59_HERSS/323-517
G5G209_9PSED/519-712
Q1R168_CHRSD/195-396
F8H6Q0_PSEUT/419-640
A9AKF5_BURM1/400-599
A1K2G9_AZOSB/681-771
H9UWX6_ECOLX/310-506
A8IN77_AZOC5/494-694
F1XRQ1_ECO57/322-516
H7W562_CAMCO/103-155
H8JS96_VIBCL/452-663
F7STD0_9GAMM/323-522
F5JXB0_PSEAI/430-652
F3X343_9SPHN/362-566
G3IWV7_9GAMM/421-631
D3RTK2_ALLVD/421-608
E7I277_ECOLX/322-516
C9NV55_9VIBR/454-666
D2ZKM5_9ENTR/314-514
H1XKA3_9XANT/501-702
G4FGT9_THEMA/98-306
C9NVV9_9VIBR/329-539
Q9AB06_CAUCR/289-487
D8GQG1_CLOLD/434-669
G9UXB9_SALMO/313-514
D9RAC5_CLOSW/359-557
D3NV77_AZOS1/168-361
D3EZ39_CONWI/409-623
C5UV39_CLOBO/441-646
E1TH80_BURSG/97-243
B2TPM5_CLOBB/351-559
Q74F59_GEOSL/318-539
F7SQF4_9GAMM/321-518
F3K2C3_PSESZ/140-356
G2AH72_ECOLX/322-516
F9SW51_VIBOR/259-345
H8ELP1_CLOTM/544-749
A4Z0C6_BRASO/376-557
B1LBG7_THESQ/338-566
B8CKL2_SHEPW/314-521
D9TTR7_THETC/429-658
Q8PLA9_XANAC/437-638
H7YIU5_CAMJU/268-429
H6P228_SALTI/76-237
Q2FQT7_METHJ/610-824
F8GQU1_CUPNN/317-518
C4ILN3_CLOBU/446-685
G0EJS9_BRAIP/405-601
A6WJG3_SHEB8/162-384
Q2L1D4_BORA1/335-533
F5QT43_SHIFL/324-518
C9QHI7_VIBOR/426-637
B1ILT3_CLOBK/437-668
H2CBS0_9LEPT/600-821
H3ZAI1_9ALTE/346-567
F8Z342_VIBCL/414-636
C6DIJ2_PECCP/408-609
E1UNI9_BACAS/156-283
E6NMW7_HELPL/506-674
H6NSK6_9BACL/352-578
E8RU37_ASTEC/335-538
Q7VIU1_HELHP/332-532
G7UL08_PANAN/331-528
F6AV72_DELSC/403-597
G6DZ77_9GAMM/260-484
E3D0C2_9BACT/348-574
Q39XG1_GEOMG/324-545
E6M2C6_9ACTO/88-246
E5YHB3_9ENTR/316-515
H0S2M1_9BRAD/466-669
F2ZWX1_9PSED/3-64
F3GU78_PSESX/321-502
F3IR09_PSESL/408-629
A5I233_CLOBH/101-318
Q8XY69_RALSO/334-535
B5ZPC0_RHILW/382-574
F8G0M5_PSEPU/498-714
E7J0H9_ECOLX/314-514
Q8F0I7_LEPIN/324-548
A8APX6_CITK8/317-514
C6X8X9_METSD/107-219
G7AWN3_VIBCL/318-536
Q2NYT1_XANOM/1-41
C9QB61_9VIBR/141-361
G9YYK9_9ENTR/323-518
B7CIY6_BURPE/401-602
E8YM02_9BURK/317-518
G9AJ27_RHIFH/67-263
B2TQE1_CLOBB/462-684
G7AA29_VIBCL/122-343
F0BGM0_9XANT/501-702
A6XWY1_VIBCL/416-626
B7NS34_ECO7I/322-516
D3RUD7_ALLVD/418-616
B2VD78_ERWT9/290-403
F2JYL3_MARM1/443-658
H7E1K4_9FIRM/230-353
H0SZF1_9BRAD/491-680
B8K3K4_VIBPA/154-367
E2M8Y4_PSEUB/463-685
H1S6S2_9BURK/288-489
Q7MRB0_WOLSU/245-388
H6P2Z8_SALTI/310-506
D3FLB9_CAMJI/505-587
G5LNJ8_SALET/146-344
F2KKD3_PSEBN/455-655
A4YMC2_BRASO/87-300
A2P5F6_VIBCL/484-706
F7U579_RHIRD/386-591
Q1NSJ0_9DELT/1-63
F6EXH9_SPHCR/58-282
Q1C6U4_YERPA/345-438
H1IG93_9FIRM/432-662
C9NQK6_9VIBR/261-434
C0QY87_BRAHW/386-583
G7LPU2_9ENTR/319-514
A8F4Y3_THELT/440-644
D0KH76_PECWW/313-514
G8AJM5_AZOBR/366-556
G4GAZ3_9EURY/536-765
G2M865_HELPX/127-306
H7DN05_9CLOT/349-552
Q4KFX2_PSEF5/322-541
G7AH84_VIBCL/311-520
B2GXU5_BURPE/298-499
B1K4W5_BURCC/332-557
F7MLM2_CLOBO/214-346
C3KX53_CLOB6/444-673
D5QS14_METTR/204-440
G5J3L2_CROWT/916-1131
F5Y8M4_TREAZ/483-672
B3Q942_RHOPT/147-271
B2JUC2_BURP8/428-629
C3XF72_9HELI/502-654
E7W212_SALMO/335-530
C6CAU9_DICDC/318-510
C6YBW1_VIBCL/122-343
H7XPN7_CAMJU/382-592
B7HV64_BACC7/422-658
D9R0T2_CLOSW/361-558
G6G8G8_9FIRM/352-581
H7URR2_CAMCO/335-545
D2YAE4_VIBMI/326-547
H7R342_CAMCO/1-83
A5KTS8_9GAMM/430-623
F8HAI6_PSEUT/426-647
A5F134_VIBC3/322-543
Q1JWE8_DESAC/407-594
F0Q0S1_ACIAP/321-522
Q660S6_BORGA/489-694
A7ZCK5_CAMC1/508-581
Q97JD4_CLOAB/333-568
D0HYJ4_VIBCL/417-638
F4D367_HELPX/536-670
G6ZBT6_VIBCL/385-585
A6F9B8_9GAMM/157-390
B2SY34_BURPP/325-523
A5ZZU8_VIBCL/322-543
G3IZB8_9GAMM/546-747
D9SRT2_CLOC7/114-326
Q2IXJ7_RHOP2/465-668
B1B9R8_CLOBO/351-567
D8GR94_CLOLD/179-410
A1V3J2_BURMS/352-553
Q9Z429_PSEPU/319-538
H5DPB4_ECOLX/310-506
G7AHU2_VIBCL/414-636
G8LYI1_CLOCD/472-690
H8D2N2_CAMJU/201-258
H4NMU8_ECOLX/331-526
Q4ZYC9_PSEU2/262-322
F8D7J0_HALXS/546-775
E8VNZ4_VIBVM/300-484
C2IWP7_VIBCL/414-631
G7Q6J6_9DELT/273-476
D3T0S7_NATMM/338-573
G0AX40_9GAMM/497-705
F4A465_CLOBO/437-668
H8BEL6_CAMJU/158-236
A6FFJ0_9GAMM/251-472
A4LL79_BURPE/318-514
G0GFJ6_9SPIO/393-581
D5CTV1_SIDLE/196-418
F4DXI4_PSEMN/498-714
B3J7G3_BACAN/354-579
D4H3V9_DENA2/349-571
Q0HWK5_SHESR/367-579
A7HJY7_FERNB/80-278
E4SE22_CALK2/105-334
G9Y4C0_HAFAL/317-518
E0P2J7_9FIRM/511-730
F3K2X0_PSESZ/319-407
F4VGE1_ECOLX/322-516
Q880Q6_PSESM/428-642
E2MF53_PSEUB/419-638
G7CXG4_AERSA/478-700
A5G149_ACICJ/284-483
E6T0G2_SHEB6/137-353
F3JP82_PSESX/391-480
F9T974_9VIBR/556-753
A3UNF7_VIBSP/297-508
Q13QZ2_BURXL/313-514
B4UKI5_ANASK/443-627
Q7X0I9_9BACT/1-172
C2KNG1_9ACTO/72-245
H5XZ85_9FIRM/143-271
H1Z3C3_9EURY/644-868
Q8E939_SHEON/431-642
F4DB88_AERVB/478-700
F9BKZ1_VIBCL/342-562
E1SSQ1_FERBD/317-542
E6L687_9PROT/576-770
E3A0D7_PSEAI/438-657
F9CAT9_VIBCL/417-638
C6I0Z0_9BACT/1-111
G2DZR7_9GAMM/267-431
G6GBD4_9FIRM/341-579
Q89S99_BRAJA/540-743
H7X999_CAMJU/116-194
B5C0S3_SALET/314-514
Q8P8C8_XANCP/315-422
D1TX67_YERPE/322-517
E3Y0A9_SHIFL/322-516
C2T858_BACCE/315-551
H8BBU4_CAMJU/551-699
A8FK51_CAMJ8/584-665
E6L767_9PROT/418-594
B9PC40_POPTR/1-168
Q2IXV5_RHOP2/462-664
H5V2F2_ESCHE/317-515
E7XGR3_SALMO/313-514
E7ZMC6_SALMO/310-506
I1ANC4_PSEAI/467-673
F6GAK6_RALS8/311-512
F3DMQ0_9PSED/458-582
Q2IVS5_RHOP2/353-555
B1BA69_CLOBO/348-577
B2PW56_PROST/311-512
C7HGK1_CLOTM/272-483
C3KBB5_PSEFS/279-442
Q2SCT1_HAHCH/452-653
D0XEG8_VIBHA/434-629
A2PBK6_VIBCL/490-684
A3H3X7_VIBCL/461-672
F7NRE0_9GAMM/168-379
G2DW95_9GAMM/149-385
G2DWJ4_9GAMM/308-529
Q3EUZ6_BACTI/278-504
G7WJN8_DESOD/437-665
F3FW18_PSESX/1-89
D6ZI02_MOBCV/78-246
D4M942_9BACT/473-705
A8FIZ7_BACP2/153-276
H1F7U7_ECOLX/310-506
H0M431_SALMO/310-506
C3LWZ9_VIBCM/144-365
F4NEV9_9ENTR/329-523
B9QX14_9RHOB/365-560
H5P9C8_ECOLX/310-506
F3RX95_VIBPA/277-489
G5N2A6_SALET/76-237
E1VBT3_HALED/398-599
B2IBP6_BEII9/348-549
I0MNF6_SALET/322-516
I1AMP6_PSEAI/320-541
E1S5Y6_HELP9/338-551
D3SA52_THISK/268-434
E7PI43_PSESG/462-674
Q87KZ7_VIBPA/421-626
B5NTH4_SALET/324-518
G7B8J1_VIBCL/484-706
G9AUE8_PANAN/344-541
G4D9T2_9GAMM/627-828
C3NYE7_VIBCJ/326-547
B1LG59_ECOSM/328-526
Q137P4_RHOPS/353-555
Q0HLR3_SHESM/336-543
B1XZ58_LEPCP/331-528
G1YVB4_ECOLX/310-506
F2J7P0_HELP9/1-134
H4ZJJ4_ECOLX/310-506
F3GNU6_PSESJ/1-79
Q6LT29_PHOPR/490-711
A0NPM6_9RHOB/229-432
E8DT64_SALMO/314-515
A3YQ86_CAMJU/513-592
H0RQK5_9BRAD/485-681
G5P8Y1_SALET/1-131
A7GBB9_CLOBL/272-477
A6T177_JANMA/313-514
Q3KJ62_PSEPF/425-645
D6M6T7_9CLOT/29-158
D3L039_9BACT/244-452
G7ZHF5_AZOL4/246-456
G7T8G9_SALPS/324-518
C5BA26_EDWI9/396-596
B9MMS5_ANATD/504-713
C3XG55_9HELI/521-666
B5REH4_SALG2/310-506
H8YX11_9GAMM/354-544
D0IKQ1_9VIBR/444-655
C4T362_YERIN/321-518
B9QYM6_9RHOB/512-697
F5Z5D0_ALTSS/132-369
A7MM86_CROS8/449-642
B1T7I9_9BURK/314-515
D4XEF5_9BURK/332-539
E8RGX5_DESPD/357-574
C6YIT3_VIBCL/440-639
E0SBF1_DICD3/334-534
H8EMQ9_CLOTM/355-415
H5VFM9_HELBI/255-406
H5QFQ5_ECOLX/322-516
D0LU99_HALO1/254-432
Q1NRX3_9DELT/270-466
A1AB29_ECOK1/9-136
E6LBZ9_CAMUP/30-110
D3L543_9BACT/310-536
D9SL87_CLOC7/452-681
C1D6K1_LARHH/121-333
D5VEM8_CAUST/393-593
F3HAA1_PSESX/1-83
B2U8R3_RALPJ/122-227
E8Y036_RAHSY/316-517
B5UPQ0_BACCE/278-500
G4G299_9EURY/547-765
G9AHK1_RHIFH/253-447
A3EHK2_VIBCL/294-465
I0GSD0_SELRU/126-339
E9XIV8_ECOLX/315-514
G0W134_PAEPO/335-566
F4LN06_TREBD/324-511
D2Y9U2_VIBMI/329-530
F0BT22_9XANT/439-635
Q3IBT6_PSEHT/278-488
Q311H2_DESDG/591-681
F8Z4I0_VIBCL/349-542
D5VHJ4_CAUST/389-590
C2V8E5_BACCE/336-574
E8GGI2_SALMO/322-516
H0A909_9PROT/344-555
G7AHB6_VIBCL/326-547
C2J3U4_VIBCL/450-671
E8P5X3_YERPH/397-595
F0Q5A6_ACIAP/399-597
F3DSM8_9PSED/271-444
D7WRK7_9BACI/107-316
F3RYC8_VIBPA/429-623
Q39PC5_BURS3/402-599
A3QA66_SHELP/163-385
E3BM95_9VIBR/353-563
E8IL43_ECOLX/331-526
D2RDF5_ARCPA/146-371
E3II37_GEOS0/111-332
G7EBB2_9GAMM/50-258
H0SJC1_9BRAD/381-573
G9Y0G1_HAFAL/317-432
E6XRZ8_SHEP2/423-634
G9AP28_PANAN/449-643
A1EL86_VIBCL/461-672
A9W8Z8_METEP/372-559
C3FVM1_BACTB/357-580
D5V7M0_ARCNC/554-745
A1F4Z7_VIBCL/440-639
B4SPI7_STRM5/493-694
D8A770_ECOLX/310-506
H8B284_CAMJU/382-592
D4GNQ0_PANAM/274-475
G7TR60_VIBCL/427-640
G7M8J1_9CLOT/104-303
Q0HY22_SHESR/446-667
H0U4K3_BRELA/123-329
D7AHS4_GEOSK/423-513
G7B727_VIBCL/328-543
E7VIL3_SALMO/76-237
F8ZKX6_VIBCL/310-530
H8CDB0_CAMJU/382-592
F2LQF1_BURGS/332-557
C7CBG4_METED/364-560
H7ZCX5_CAMJU/48-130
Q31IR6_THICR/388-589
B5EAF4_GEOBB/312-499
D5WSR4_BACT2/114-318
G8TSJ6_9FIRM/151-355
B2SVD1_XANOP/1-176
F6ASX6_DELSC/323-524
Q6N8Q3_RHOPA/461-659
B7QZG6_9RHOB/636-837
F3IS94_PSESL/1-117
E6UTJ5_CLOTL/322-532
A1ATN0_PELPD/333-542
Q133V6_RHOPS/443-647
F5KFJ4_PSEAI/327-531
F9SET8_VIBSP/323-545
A6CQM2_9BACI/335-573
G7SXX3_SALPS/314-515
B8DPH3_DESVM/369-590
B0TVH8_SHEHH/345-546
C5F232_9HELI/340-529
A6FGC4_9GAMM/471-673
C7LUU3_DESBD/357-554
E1HMB2_ECOLX/322-516
F2KDK6_PSEBN/417-648
I0F1L3_9BACI/146-283
D0CDI1_ACIBA/484-703
C6BH69_RALP1/397-598
H0UBS8_BRELA/302-527
G8AW72_AZOBR/362-557
Q7NSU8_CHRVO/126-231
G7G3R7_9GAMM/333-541
A3YCW4_9GAMM/473-666
C5UTS0_CLOBO/464-687
H0H9E0_RHIRD/410-601
H7SX85_CAMCO/79-281
B1IKX9_CLOBK/260-339
G6Z1R5_VIBCL/372-573
Q4ZR42_PSEU2/331-542
E8WUY9_GEOS8/522-691
G1UTC3_9DELT/491-712
E3PR96_CLOSD/465-693
Q1JZ62_DESAC/428-621
G6E1T3_9GAMM/463-664
E1R4L8_SPISS/462-630
B3ZG37_BACCE/118-313
E3DYB3_BACA1/422-655
F9BFW3_VIBCL/349-542
C3G4Z9_BACTU/423-660
D8MZ00_RALSL/330-529
E6RH66_PSEU9/315-533
C9QFZ6_VIBOR/347-547
D0HCZ7_VIBMI/387-587
F7NHT7_9FIRM/335-562
F3GEB7_PSESJ/1-128
Q4HPT7_CAMUP/427-510
I1D8I6_9VIBR/420-627
G4EVK6_BACIU/326-561
C9Q526_9VIBR/319-534
F8VHI5_SALBC/335-530
B8J6M6_ANAD2/312-502
Q88LJ2_PSEPK/516-716
H3TNL2_PSEAE/47-188
F4DFK7_AERVB/386-577
G6II48_9DELT/518-718
E1EBY0_VIBPA/449-665
B1YGH3_EXIS2/144-302
F3GRM2_PSESJ/1-38
D7ZEB9_ECOLX/310-506
B9JGX5_AGRRK/395-592
F7RIT4_9GAMM/365-568
Q63GK0_BACCZ/344-579
E4LGP6_9FIRM/429-665
E9TKY0_ECOLX/324-518
F9BG20_VIBCL/440-659
Q7MAF7_WOLSU/4-119
E8QZB6_ISOPI/491-713
F7U108_BRELA/354-580
C3KY04_CLOB6/311-548
D9SR58_CLOC7/340-552
A4SIP9_AERS4/315-537
Q3KGE5_PSEPF/323-541
F3FQI6_PSESX/448-519
C5NL95_BURML/312-513
A4C7P5_9GAMM/964-1162
C7G7E0_9FIRM/279-492
C5T5M9_ACIDE/323-400
C6E1U7_GEOSM/312-499
Q8D6Z8_VIBVU/301-514
D5VLS8_CAUST/347-548
F3H400_PSESX/1-144
Q47VJ6_COLP3/458-672
Q6NCN9_RHOPA/402-560
D2Z6V8_9BACT/432-637
E5ZGG6_CAMJU/1-225
H6LGL5_ACEWD/808-1004
A6BRV9_YERPE/317-518
I0H7M9_ACTMI/321-524
H1XKA2_9XANT/654-855
F9AW69_VIBCL/102-326
H0Q403_9RHOO/327-538
H7T7G6_CAMCO/332-545
F9AN48_VIBCL/403-624
F8GRI5_CUPNN/311-512
F9U2Y4_MARPU/329-545
C7HF93_CLOTM/616-822
D0XCQ6_VIBHA/481-678
H8AZI6_CAMJU/202-344
C3IMX7_BACTU/350-573
F4N2B6_YEREN/1-99
H0PUG7_9RHOO/127-349
F9AE20_VIBCL/45-245
F0JY78_ESCFE/309-496
Q0HNG1_SHESM/239-463
G2HUT7_9PROT/419-618
E6RZS0_CAMJC/90-173
H8N1V6_CORCM/299-510
C1I7X7_9CLOT/361-589
B0R6I4_HALS3/570-794
C7CKZ5_METED/489-688
C7GAN4_9FIRM/476-695
B1M7C6_METRJ/317-493
E4PJP5_MARAH/407-625
A9D8R0_9RHIZ/377-584
F3GR77_PSESJ/1-42
C7G7E1_9FIRM/394-617
B1QL12_CLOBO/353-572
F2J2V6_POLGS/605-805
A2P4Q8_VIBCL/268-437
I1AP47_PSEAI/320-541
F8KT01_HELBC/461-658
C5BPI2_TERTT/324-545
G2SYC9_ROSHA/480-674
H2CDL6_9LEPT/329-532
D1TX83_YERPE/345-438
G5MPJ8_SALET/323-517
C4ZNF9_THASP/252-434
C9QNC1_VIBOR/429-626
F2ETH0_PANAA/315-516
E1SMX9_FERBD/242-463
F9RXJ0_9VIBR/423-637
E7AAR3_HELFC/514-640
F4E4D1_BACAM/156-283
G7ZDJ7_AZOL4/352-555
C4SPZ0_YERFR/267-433
D9SQX1_CLOC7/354-583
A4XVN9_PSEMY/347-568
Q2P1X2_XANOM/496-697
B3E5I4_GEOLS/315-537
A3MJ75_BURM7/352-553
F6GBL6_RALS8/345-539
D0HR62_VIBCL/366-578
B5C0K7_SALET/313-514
F3KB62_PSESZ/1-35
A5TEB6_BURML/312-513
F3I770_PSESF/406-626
B0GYX1_YERPE/317-518
F0LZB6_VIBFN/318-546
H7ZL44_CAMJU/196-345
Q1GMD3_SILST/534-731
Q9KQV0_VIBCH/461-672
H1R8M5_SALMO/313-514
Q0AGW6_NITEC/475-686
G5PWW0_SALET/1-50
D5VDN8_CAUST/396-590
G5GPB4_9FIRM/324-564
G8AJS5_AZOBR/263-448
F2ZX56_9PSED/1-49
D0KDD8_PECWW/324-518
Q0FKX6_9RHOB/494-688
F9AWN6_VIBCL/304-515
D9YFN8_9DELT/476-690
A6VAV8_PSEA7/118-348
C6PX60_9CLOT/213-346
F9TEY7_9VIBR/417-634
G5LCM3_SALET/324-377
H1YUZ8_9GAMM/122-348
E4TEU2_CALNY/370-571
F8ZMM3_VIBCL/427-623
C4G7V1_ABIDE/479-711
C2YCZ6_BACCE/304-526
F4DSB5_PSEMN/108-332
H1L4U4_GEOME/429-641
H0RW00_9BRAD/286-489
A8A4M8_ECOHS/310-506
G8LJN4_ENTCL/461-657
H7R828_CAMCO/198-345
B9LPH8_HALLT/302-530
B5FKJ7_SALDC/323-517
C7IRR5_THEET/322-517
F8G620_PSEPU/418-639
D0GXN2_VIBMI/438-659
F0C5Y9_9XANT/1-101
D6SSS5_9DELT/440-627
G9V4N2_SALMO/322-516
Q74DE2_GEOSL/319-541
C6I100_9BACT/310-533
F3E531_9PSED/1-149
Q73E89_BACC1/210-430
C2TBY3_BACCE/105-313
H8JYZ8_VIBCL/416-626
B1T855_9BURK/356-557
G7H8Y4_9BURK/312-513
H2FYT4_OCESG/23-211
G9Z024_9ENTR/324-518
G2H6L1_9DELT/328-546
C2YLU3_BACCE/423-650
Q3IFX4_PSEHT/189-402
C2CDK5_VIBCL/484-706
H6SMY4_RHOPH/490-689
F8CIW1_MYXFH/311-502
F3YWR0_DESAF/439-626
D5HC98_SALRM/268-477
H5LMU5_ECOLX/322-516
B0S9L8_LEPBA/295-520
F9HUD6_ECOLX/324-518
Q2KD56_RHIEC/522-726
A8MJN3_ALKOO/443-679
I0Y683_9BURK/322-515
E8VY60_VIBVM/310-518
Q74EP6_GEOSL/170-393
D6XXV3_BACIE/332-557
I0KNK3_STEMA/137-349
Q8D3R4_VIBVU/418-622
H6SQ73_RHOPH/233-439
E5B985_ERWAM/445-643
C4XM19_DESMR/212-422
F3LX67_ECOLX/331-526
D5V082_ARCNC/552-748
C5UZ90_CLOBO/439-661
C3D0M2_BACTU/425-660
D2YCZ1_VIBMI/336-529
G7EMH7_9GAMM/423-637
Q3K9P8_PSEPF/346-560
G6Z398_VIBCL/385-585
D0XDT1_VIBHA/421-626
Q2SCI0_HAHCH/437-648
F3RQD8_VIBPA/325-540
G7AKG3_VIBCL/339-540
B2FI15_STRMK/710-911
F3RQZ0_VIBPA/457-669
Q2B5Y8_9BACI/361-585
A9F1P7_SORC5/410-502
C0ZKG2_BREBN/436-667
B7KRU5_METC4/357-557
D1BCK6_SANKS/337-539
B8I868_CLOCE/545-770
A5EU17_BRASB/345-533
E1S3L5_ECOUM/324-518
B9Z7X1_9NEIS/310-534
A4YLG7_BRASO/346-533
B9AZ46_9BURK/307-504
F3JRM3_PSESX/1-161
H0T1S9_9BRAD/106-300
E2MDL7_PSEUB/324-546
Q4C8W9_CROWT/342-564
F3HAH8_PSESX/1-87
D4SQF2_9XANT/497-698
G2FB20_9GAMM/680-881
H5VDF3_HELBI/1-128
B0SN17_LEPBP/452-632
C0ZJ13_BREBN/244-453
D0FQ52_ERWPE/314-512
F3FIP2_PSESX/321-542
G5H2A8_9FIRM/423-668
G2L7E6_PSEAI/408-629
E4VJ28_9HELI/386-556
E0RJ02_PAEP6/326-551
G2EXZ0_ECOLX/314-514
A5TNX0_BURML/323-521
C5T9Z3_ACIDE/369-450
Q46UU5_CUPPJ/311-512
H1R103_VIBFI/323-542
E0XYJ1_9SPHN/104-212
C1A7H1_GEMAT/295-490
H8FWH2_RHOMO/372-557
F9TLN8_9VIBR/409-626
B5S5V3_RALSL/220-416
E8WPZ2_GEOS8/604-826
F1ZRB1_ECOLX/324-518
G2TE98_RHORU/334-515
D8K8A0_NITWC/344-556
C1I577_9CLOT/60-294
D0HQL7_VIBCL/305-520
A4TXY1_9PROT/444-650
H7Y441_CAMJU/199-287
B2NXH1_ECO57/255-450
C5UWR0_CLOBO/204-414
I0GT35_SELRU/351-584
E8DTE4_SALMO/76-237
A1U770_MARAV/460-672
C6XBH3_METSD/566-753
A7HJB2_FERNB/448-663
D7WTS6_9BACI/333-559
A0RKM5_BACAH/328-563
A8KQ19_BURPE/307-508
B0SU36_LEPBP/617-846
F9BRP4_VIBCL/309-520
G9QD34_9BACI/327-563
E7XV27_SALMO/298-493
E1DJZ9_VIBPA/263-437
F1W4N5_9BURK/1-120
C3FZJ5_BACTU/335-574
I0HU97_RUBGE/400-601
F0BWX1_9XANT/1-191
A8SZH5_9VIBR/342-542
F3JU56_PSESZ/277-452
Q7MFI0_VIBVY/342-542
E6RPD2_PSEU9/320-515
F3ITX1_PSEAP/1-58
G2HCH7_9DELT/258-481
Q0ALH7_MARMM/240-439
Q88KP1_PSEPK/422-643
Q4ACL8_EDWTA/1-163
F9TCS3_9VIBR/296-517
Q24N13_DESHY/417-653
E7B2S0_YERE1/317-518
H8BLX5_CAMJU/84-282
C2XIU0_BACCE/434-665
F3DKQ3_9PSED/325-546
G0HWY9_HALHT/422-634
F0Q5Z8_ACIAP/323-524
F9A2A8_VIBCL/319-534
C4ILR8_CLOBU/449-674
G0EPR8_BRAIP/418-616
D2Z7N1_9BACT/364-437
C5UVE8_CLOBO/468-677
D0KIS0_PECWW/318-518
G2BAF7_ECOLX/314-514
F4LL33_TREBD/411-598
E5UE91_ALCXX/314-511
C2RHV7_BACCE/347-580
F3IZ12_PSEAP/146-333
D3UNY5_LISSS/143-295
G2ZJM4_9RALS/320-520
A9DBD2_9RHIZ/333-534
B3PGC7_CELJU/555-777
C6CG58_DICZE/409-610
B1HNX0_LYSSC/318-555
D7YKJ7_ECOLX/322-516
Q72E29_DESVH/447-669
A3LAL0_PSEAI/436-652
F9BZB8_VIBCL/346-567
B3Q5S5_RHIE6/404-594
G8QBY8_PSEFL/260-438
H3KJ76_ECOLX/324-518
F1VWN0_9BURK/314-514
A6SWE9_JANMA/319-516
D4XBW3_9BURK/332-533
F9RS85_9VIBR/332-553
H7UP27_CAMCO/93-282
D7XRT6_ECOLX/310-506
D0KDZ6_PECWW/448-646
Q0AN06_MARMM/337-514
E8VRM1_VIBVM/339-546
G0AM39_BORBD/513-651
H7DZI1_9FIRM/234-459
A4TWM5_9PROT/228-429
D0HN90_VIBCL/449-643
Q04P51_LEPBJ/297-521
Q748Q9_GEOSL/321-543
H2ACE0_BACAM/425-661
G9Z789_9ENTR/160-358
B6R1S8_9RHOB/220-422
B0HBA1_YERPE/238-432
F7ZR32_CLOAT/334-569
Q8F6T6_LEPIN/372-600
I0VYL2_ECOLX/324-518
Q5E0Q1_VIBF1/340-561
C9AXE0_ENTCA/149-293
B7AW17_9FIRM/349-570
H7UK60_CAMCO/79-281
E1R751_SPISS/484-682
H1ADK1_9GAMM/264-437
H8A3K7_CAMJU/49-113
A8MKZ6_ALKOO/431-663
C3DSG7_BACTS/317-553
A3RW57_RALSL/319-520
D2C412_THENR/340-566
G7CRL2_AERSA/490-677
G9QQS3_9BACI/234-430
B4RFR5_PHEZH/282-486
G7Z8F2_AZOL4/489-684
C2YLG6_BACCE/340-581
B3Q5U4_RHIE6/499-700
E6T8E5_SHEB6/318-541
Q24YV4_DESHY/341-572
E1RY03_ECOUM/322-516
B5SLX8_RALSL/307-508
F3K126_PSESZ/320-541
F4A7M7_CLOBO/143-346
A8FYB7_SHESH/322-544
B8H0J5_CAUCN/436-623
D7DIY0_METS0/365-586
I0IKF9_9BACT/317-539
H6NGM0_9BACL/334-570
Q13J02_BURXL/132-337
D0HQT9_VIBCL/328-543
B2PY09_PROST/296-490
B0V4X0_ACIBY/484-703
F2A7F2_RHIET/391-592
D7AK21_GEOSK/371-529
G8PPE4_PSEUV/530-726
H2JH73_9CLOT/190-414
D9SFP3_GALCS/527-722
A1HMQ3_9FIRM/446-680
D7AG06_GEOSK/317-504
A3P8J0_BURP0/323-521
H5WH49_RALSL/320-521
F3GWT5_PSESX/1-84
F2KFD4_PSEBN/117-317
B9Z2B0_9NEIS/279-491
C2IKN3_VIBCL/450-671
B5S8X1_RALSL/398-599
A3ETI0_9BACT/194-275
A1R010_BORT9/79-268
Q02U01_PSEAB/464-676
A6FU22_9RHOB/95-305
A7FKD9_YERP3/397-595
D0GVF0_VIBMI/432-650
C6U0V2_BURPE/403-601
H5MGG7_ECOLX/314-514
E6QR54_9ZZZZ/321-519
B5NW58_SALET/322-516
D2ZDR3_9ENTR/322-516
E6RK90_PSEU9/444-655
C7BXN1_HELPB/353-565
G8U9M5_BACCE/328-563
E0M2J5_9ENTR/319-514
B0RP34_XANCB/240-437
C9XUB9_CROTZ/315-516
F2JLE8_CELLD/347-576
F3ICW9_PSESL/250-412
F9SIH8_VIBSP/332-553
Q8DBL1_VIBVU/332-540
F4NG81_9ENTR/331-526
E8WNR1_GEOS8/606-827
B9JX89_AGRVS/428-622
B0T7K9_CAUSK/303-496
Q3ISH4_NATPD/87-299
E8D022_SALMO/313-514
Q7NXF0_CHRVO/127-310
F3HC45_PSESX/1-39
Q9HRA1_HALSA/542-767
Q6D6B1_ERWCT/313-514
C1FNG4_CLOBJ/370-585
H4MAF9_ECOLX/314-514
A8FK51_CAMJ8/519-605
F0Q1D5_ACIAP/314-513
H1NWB6_9BACT/607-778
E3GBH6_ENTCS/324-518
A0RRE0_CAMFF/377-478
F8I6H2_SULAT/372-587
H3Z9P5_9ALTE/319-540
D3P020_AZOS1/482-682
B9JYA0_AGRVS/354-548
B0S9M6_LEPBA/301-521
B7DV35_9BACL/130-291
C3DAP0_BACTU/345-570
C6D409_PAESJ/356-582
C2I372_VIBCL/450-671
G7CRL4_AERSA/401-585
G0AZE8_9GAMM/406-607
E1UP35_BACAS/433-661
D3STV1_NATMM/342-567
G5LTW8_SALET/310-507
A5I5P7_CLOBH/461-686
C6PYJ1_9CLOT/255-478
Q9KWB3_AGRRH/545-746
C6C3Z1_DICDC/321-516
H5YEW9_9BRAD/91-301
Q1NCG4_9SPHN/238-439
F4GYJ4_CELFA/199-400
F5K5D2_PSEAI/262-431
B8E8X3_SHEB2/309-521
D3L0U0_9BACT/419-645
E7J1W5_ECOLX/328-526
C7R356_JONDD/358-519
F8Z7P7_VIBCL/390-617
D8MJT0_ERWBE/239-409
E9S003_TREDN/472-659
A1SI49_NOCSJ/332-535
E2XKP5_PSEFL/433-653
F6CYB5_MARPP/452-658
Q2RX99_RHORT/445-648
H5YBV6_9BRAD/459-649
E6W5P5_DESIS/428-646
C8TTC6_ECO26/315-515
O24911_HELPY/536-670
B3YLX4_SALET/314-515
F3D8G6_9PSED/230-441
E3PF87_ECOH1/324-518
B0PAB0_9FIRM/483-680
Q1MLA2_RHIL3/632-831
A5ZZF2_VIBCL/262-473
F9BLI1_VIBCL/430-628
A5MZG6_CLOK5/350-571
E1PKR8_PANVC/1-66
H1Z166_9EURY/425-648
E1P8I4_ECOAB/9-136
B5QII8_CAMJU/4-158
I1B980_ECOLX/322-516
C3LNR8_VIBCM/490-684
Q9K6G1_BACHD/219-433
C6XBH8_METSD/325-500
D0HZZ5_VIBCL/398-633
C8PNC6_9SPIO/482-694
E8NKX5_SALET/73-237
C2LF29_PROMI/320-514
C5D570_GEOSW/190-417
E6RR22_PSEU9/275-488
E7G475_9HELI/509-679
F2PAZ5_PHOMO/388-609
B2VCW3_ERWT9/447-643
F2AHP3_RHIET/304-496
G9X8B2_9FIRM/250-482
B5EHH6_GEOBB/397-619
D3L4W5_9BACT/194-428
G7C3L7_VIBCL/436-626
Q0T3N4_SHIF8/322-516
I0HVQ3_RUBGE/321-515
H7WZZ2_CAMJU/203-255
E6TYG4_BACCJ/267-479
A8FBP1_BACP2/246-431
B1B815_CLOBO/356-574
A7MM47_CROS8/317-518
H1IC26_9FIRM/237-358
H7QWA2_CAMCO/203-344
A1HMS7_9FIRM/380-585
Q3JVR3_BURP1/355-556
E1JR77_DESFR/1-191
E6RJ22_PSEU9/400-610
F3GEC8_PSESJ/1-142
F9HY97_ECOLX/310-506
Q7MJQ8_VIBVY/417-627
A8ZXH1_DESOH/232-431
Q2FRC3_METHJ/466-701
E6UNK2_CLOTL/534-757
D7HPS4_VIBCL/421-643
E9A6I6_SALET/77-241
F5K284_PSEAI/269-439
C1DVZ9_SULAA/179-356
G2JMF0_ACIBA/484-703
D1NQR0_CLOTM/675-881
B8G0E6_DESHD/466-688
Q21YP5_RHOFD/547-759
C6W7Y3_ACTMD/323-526
G5MSW3_SALET/329-509
F2KIT8_PSEBN/438-647
G4G705_9EURY/278-509
B7VQR4_VIBSL/430-623
D8GJP2_CLOLD/435-664
B1F1L8_BACAN/335-574
F8AJ61_PYRYC/278-391
F0Q607_ACIAP/315-516
B0R5L8_HALS3/217-413
G9EXV4_CLOSG/1-92
C7QRV9_CYAP0/1569-1781
A4J827_DESRM/101-316
B2K7Y5_YERPB/236-433
G6Z1A2_VIBCL/428-628
A8MKI8_ALKOO/397-612
H7W5L5_CAMCO/302-530
B4AJW1_BACPU/147-276
G1Y4C6_9PROT/232-421
Q7MMR3_VIBVY/391-612
G6DXZ0_9GAMM/295-516
E1DJP9_VIBPA/429-623
Q9KS57_VIBCH/122-343
B5WWK5_9BURK/317-393
A9ABY0_BURM1/359-560
A3WME3_9GAMM/345-543
Q3JG44_BURP1/477-675
C9YF42_9BURK/452-649
G7M9K8_9CLOT/315-516
D0GW40_VIBMI/261-433
G7LPV1_9ENTR/324-518
A7GQQ0_BACCN/122-282
G4QFP4_GLANF/96-278
B1UUG9_BACAN/425-660
B5EB95_GEOBB/269-479
B9M7D4_GEOSF/439-649
H0TWB7_9BRAD/357-560
C3MDJ1_RHISN/391-592
D2BVT5_DICD5/318-519
F4UTA1_ECOLX/310-506
B9C022_9BURK/316-517
H1KHV5_METEX/352-553
I0HW90_RUBGE/440-641
A3LAC0_PSEAI/324-545
B1EUR8_BACAN/423-660
H8C4K0_CAMJU/214-374
F9A331_VIBCL/434-626
H7EE84_SALHO/323-517
F3ZXM6_MAHA5/194-413
Q8D528_VIBVU/427-648
D5V3S8_ARCNC/528-722
F6DSU3_DESRL/358-583
H5J006_ECOLX/332-526
H1R709_SALMO/324-518
C2PRD3_BACCE/106-313
B9L350_THERP/387-612
D0IFB3_9VIBR/319-534
C5BCD0_EDWI9/79-240
E7T4F5_SHIBO/1-135
Q3BU90_XANC5/496-697
E1DDY2_VIBPA/308-537
Q8ZPA9_SALTY/335-530
C3NPC1_VIBCJ/461-672
D4BH88_9ENTR/481-692
F3FEZ8_PSESX/325-546
D0XGX2_VIBHA/456-666
F5T431_9FIRM/507-705
B2T9U8_BURPP/312-513
Q13ZC5_BURXL/318-514
H7YYK8_CAMJU/182-243
D8ISM1_HERSS/321-518
D3G0G8_BACPE/207-431
C2I8Y5_VIBCL/428-627
F4GPG0_PUSST/346-545
E7VQ24_SALMO/324-518
F7YSZ2_VIBA7/425-621
E4S240_BORBJ/74-253
C2IHW7_VIBCL/319-534
Q02KD2_PSEAB/436-652
Q39B87_BURS3/312-513
B1T8Q6_9BURK/461-657
F7U7Y4_RHIRD/492-683
I0GT45_SELRU/337-572
E2JLK8_BORAF/481-693
B5PEZ9_SALET/313-514
G7AC85_VIBCL/311-520
D0HLZ5_VIBCL/416-626
F0K4S7_CLOAE/447-678
B9BKL7_9BURK/421-619
H4F3J4_9RHIZ/530-731
G1UUG6_9DELT/495-705
A4Y5D0_SHEPC/317-540
B5C3U4_SALET/322-516
C4XHM0_DESMR/256-476
Q0K1T2_CUPNH/343-542
A5F001_VIBC3/325-536
D0GSR3_VIBMI/440-647
A0KL21_AERHH/343-555
F8Z0P2_VIBCL/427-623
Q63IX5_BURPS/316-517
A3Y2B4_9VIBR/407-628
G5FPR3_9PSED/327-531
H7XJK7_CAMJU/554-698
E8M6W8_9VIBR/484-705
A9KJJ6_CLOPH/544-762
G5YG42_ECOLX/331-526
D2YNZ3_VIBMI/488-706
C6D9C0_PECCP/336-533
Q39CQ8_BURS3/324-525
A9GAZ6_9RHOB/534-735
A8UVT9_9AQUI/321-529
C6CII5_DICZE/340-534
D7X9D6_ECOLX/315-516
Q1QZ46_CHRSD/263-431
F8YU65_VIBCL/564-770
B5E8M4_GEOBB/350-558
F4LY59_ECOLX/322-516
F2LQ29_BURGS/319-519
A6TNX3_ALKMQ/115-329
Q6N248_RHOPA/236-428
E3ECG0_PAEPS/382-459
D3T1D8_NATMM/68-276
D7CM79_SYNLT/362-574
H7YXT0_CAMJU/382-592
E2XSU3_PSEFL/287-496
F4SEU6_ECOLX/324-518
A3EWD7_9BACT/214-373
D8INU7_HERSS/312-513
A3QBA0_SHELP/460-674
E8H394_ECO57/322-516
G7H8C8_9BURK/319-514
E6L0M5_9PROT/1-114
B5WVT2_9BURK/316-517
G4C2D1_SALIN/313-514
G2E0I9_9GAMM/106-340
F0LA30_AGRSH/351-546
G6ZFG4_VIBCL/344-568
F0CDA3_9XANT/672-873
F3K6H4_PSESZ/328-397
F3BIB0_PSEHA/470-677
B8K7C3_VIBPA/421-646
H7TQZ8_CAMCO/79-281
E9WKN7_ECOLX/324-518
H0J806_9PSED/456-591
D5VZJ7_CLOB2/438-665
E1ISR6_ECOLX/322-516
E0TZ40_BACPZ/425-661
C1D7C2_LARHH/323-534
F9C6Q8_VIBCL/427-640
A3WMG1_9GAMM/395-613
A8IG98_AZOC5/482-676
B9M2A4_GEOSF/387-611
C0QVB5_BRAHW/357-561
A7G5U6_CLOBH/447-672
H7ST83_CAMCO/340-545
Q7NZ41_CHRVO/411-627
F3HT48_PSEYM/307-528
D2ZLK5_9ENTR/454-642
E1VHN8_9GAMM/354-550
F9CD63_VIBCL/343-553
A3P0S4_BURP0/403-601
I0XWP4_9LEPT/439-664
G9QKQ9_9BACI/433-656
G7T2E9_SALPS/146-344
F0LTT3_VIBFN/462-685
D9SUK2_CLOC7/338-563
B8IF81_METNO/124-344
F5KQZ0_PSEAI/426-647
A5F0Z2_VIBC3/296-517
C6NYF7_9GAMM/356-568
G9VBT7_SALMO/314-515
G9F1C5_CLOSG/277-487
F3JU23_PSESZ/320-541
A4EUH4_9RHOB/669-867
B9BI74_9BURK/321-519
H0JHN2_9PSED/581-767
A8IQ03_AZOC5/489-691
H8BYT4_CAMJU/305-529
C4XRE1_DESMR/460-681
Q97IR1_CLOAB/202-437
H8BZ64_CAMJU/269-429
E7FQ27_9LACO/459-691
F6AS89_DELSC/320-520
D7HAG6_VIBCL/421-643
F7YS86_VIBA7/260-481
H0MLF9_SALMO/323-517
H7ZTQ0_CAMJU/382-592
E7B9Q0_YERE1/439-634
H4FDS4_9RHIZ/399-592
F9BGF8_VIBCL/326-547
E4RI87_PSEPB/401-624
Q74CG9_GEOSL/392-595
Q20X05_RHOPB/365-558
F9TJT5_9VIBR/365-564
D3PEP5_DEFDS/184-395
E6PPP7_9ZZZZ/55-273
F6DJT5_DESRL/92-305
E5DWI9_9ENTR/44-242
H4F3A8_9RHIZ/429-622
B5EIZ2_GEOBB/537-725
F3FPP7_PSESX/1-142
H8ECK0_CLOTM/343-569
Q07IW0_RHOP5/503-689
F8C903_MYXFH/205-432
H1YQA9_9GAMM/136-353
A9IKS2_BORPD/350-551
D6XZ06_BACIE/280-515
H0PXH6_9RHOO/331-546
A9BMG2_DELAS/323-524
A4TZA6_9PROT/501-691
G4KZ68_OSCVS/196-390
A6XQG4_VIBCL/294-465
C5AK88_BURGB/121-338
A7GVT3_CAMC5/396-626
A9EXU5_9RHOB/514-698
D7HBN2_VIBCL/357-578
D8N1Q9_RALSL/319-520
A3JL08_9ALTE/343-539
A3LLJ0_PSEAI/408-629
G7FKL1_9GAMM/113-287
E2CIB9_9RHOB/242-434
B7GKR4_ANOFW/261-454
F0Q351_ACIAP/170-371
B2VJA7_ERWT9/324-518
B8DM20_DESVM/438-662
D8MTA9_ERWBE/321-518
F8F9Z3_PAEMK/218-440
E7UET3_ECOLX/310-506
G5MN85_SALET/76-237
B5YJ69_THEYD/316-537
D0GY47_VIBMI/424-621
G7C1V4_VIBCL/357-578
E3IR19_DESVR/456-678
C1M4H4_9ENTR/323-524
D7HP60_VIBCL/311-520
E1D0R0_VIBPA/190-396
H5NIQ1_ECOLX/324-518
H0UBU5_BRELA/438-663
D0GTR2_VIBMI/417-626
F0EFJ3_ENTCA/445-680
A8AFE7_CITK8/318-518
F3FHV1_PSESX/26-247
F7ZNA0_CLOAT/149-279
Q0P966_CAMJE/196-345
E8MDE7_9VIBR/313-511
C2HYA6_VIBCL/421-643
F2KGQ6_PSEBN/449-653
A7HG71_ANADF/190-410
F8ZFN4_VIBCL/305-520
G0DGH6_9GAMM/341-554
B7HD35_BACC4/434-665
B1Y8F6_LEPCP/552-777
D4IYI9_BUTFI/107-316
D1BHQ7_SANKS/529-731
D9YDN0_9DELT/454-674
G9ATD1_PANAN/312-513
F8FSE8_PSEPU/331-544
H7UZT8_CAMCO/1-86
F9TX80_MARPU/332-541
E8F6R2_SALMO/76-237
B9K7C7_THENN/85-275
C3K447_PSEFS/448-658
C3HQX3_BACTU/317-553
A8GBM9_SERP5/314-515
G4DX42_9GAMM/327-541
B9K9U7_THENN/469-689
H5E739_ECOLX/310-506
A3GVW5_VIBCL/83-294
Q8Z785_SALTI/160-358
H8NUT1_RAHAQ/438-631
E6RSR9_CAMJS/203-343
Q1IC98_PSEE4/272-492
F9BKQ2_VIBCL/319-534
E7XPG0_SALMO/314-515
Q888G5_PSESM/408-629
G6XVW3_RHIRD/397-592
B5SKU9_RALSL/398-597
A9DLR2_9GAMM/173-368
C2JBT3_VIBCL/385-585
G7BT74_VIBCL/430-620
F3JTI8_PSESZ/347-542
Q8F880_LEPIN/467-692
H4QZN1_ECOLX/281-476
A1S9M6_SHEAM/345-558
D0H7P7_VIBCL/366-578
Q2KD53_RHIEC/312-510
C2C7W2_VIBCL/322-543
A4LLY3_BURPE/556-753
Q72S63_LEPIC/839-929
Q8PH11_XANAC/143-340
E6W8Y4_PANSA/329-523
Q7MI82_VIBVY/312-533
Q63NT4_BURPS/312-513
H7ZCX5_CAMJU/116-194
F3LSZ7_9BURK/306-502
C2IF42_VIBCL/315-538
C6BZK5_DESAD/506-596
B9BPK0_9BURK/328-516
F4DXI2_PSEMN/346-560
H8FRS8_RHOMO/288-483
A6BPM1_YERPE/221-415
A0LCV4_MAGSM/520-610
F4HK52_PYRSN/274-429
G7D672_BRAJP/478-668
B9M827_GEOSF/411-632
A1S8V3_SHEAM/320-541
C4U151_YERKR/144-340
C0R1Y3_BRAHW/497-688
H7TEF4_CAMCO/82-155
F4A4F6_CLOBO/308-542
C2NAU3_BACCE/333-555
Q2KCT6_RHIEC/404-596
D4KYN9_9FIRM/371-593
G4R699_PELHB/431-632
E6T149_SHEB6/432-653
Q1C6U3_YERPA/2-116
Q6ALZ7_DESPS/334-551
H2IVF4_RAHAC/320-514
E6TZ85_BACCJ/334-567
E1VQU8_9GAMM/321-543
H1TWM2_9BACT/398-598
C6CJ26_DICZE/329-526
F2ZFK3_9PSED/433-644
E6L3C2_9PROT/460-642
A7GL40_BACCN/425-661
A6WRT5_SHEB8/92-249
H0RYK9_9BRAD/406-554
H7RLL0_CAMCO/79-281
D5CS83_SIDLE/406-499
C3LX03_VIBCM/428-628
A4Y7A4_SHEPC/337-545
D2PAW1_LISM2/335-573
Q2W9T5_MAGSA/225-409
D5V2F9_ARCNC/545-737
E6XLY0_SHEP2/329-548
F2K7S0_PSEBN/133-361
H5YFK5_9BRAD/365-557
C4G1F2_ABIDE/427-662
A2PRU7_VIBCL/335-556
A5CYB1_PELTS/165-373
C4SY46_YERIN/316-515
H1R3D1_VIBFI/440-653
E5WG67_9BACI/326-567
F9TE70_9VIBR/323-534
D6IBJ6_ECOLX/314-514
F4EYR0_9FIRM/431-656
B1I2I3_DESAP/477-679
E8RQH6_ASTEC/353-556
A5G1P9_ACICJ/392-593
A6M0Q7_CLOB8/306-565
D2YPI3_VIBMI/335-474
H0H7M6_RHIRD/546-744
G0IJU8_BACAM/404-643
Q0HEX8_SHESM/340-554
G7ANG0_VIBCL/262-473
C2Y410_BACCE/336-555
H5MV81_ECOLX/322-516
O24929_HELPY/352-565
A8HQA5_AZOC5/305-490
C6CK07_DICZE/322-519
E8DT63_SALMO/310-506
G7BIQ0_VIBCL/296-517
H8CMW3_CAMJU/85-264
E0RBH1_PAEP6/10-160
A3GTA8_VIBCL/421-643
Q93NJ6_PSESY/261-437
H3T3T4_PSEAE/436-652
C3MFZ8_RHISN/296-493
C3M9P5_RHISN/356-546
C1EWJ0_BACC3/422-658
H8CEJ0_CAMJU/43-130
I0HTT2_RUBGE/320-516
Q8YXY7_NOSS1/878-1102
F2A7Z1_RHIET/419-622
G7Z4I0_AZOL4/517-717
C0Z8A3_BREBN/420-662
G6YXR2_9ALTE/189-406
D4J0R5_BUTFI/359-578
F1ZYP5_THEET/192-410
G9ALL6_PANAN/318-515
G0DQB3_9GAMM/388-598
C6ASX6_RHILS/5-137
A2P8P7_VIBCL/430-629
D3P667_AZOS1/380-561
G7G1Y8_9GAMM/428-637
Q47BC6_DECAR/136-404
A1F8F4_VIBCL/427-640
A4XHP4_CALS8/135-348
A1RGI5_SHESW/356-564
D2UEX5_XANAP/466-677
G2B4B2_ECOLX/324-518
A6CNI7_9BACI/270-489
B3RBS4_CUPTR/337-550
F8ZE76_VIBCL/422-621
F3F8P3_9PSED/1-49
A9W0L3_METEP/367-560
H5GTH9_ECOLX/318-387
B1IS63_ECOLC/324-518
F2A7Z5_RHIET/532-735
C9LY41_9FIRM/528-699
E7NQZ5_TREPH/342-550
F2JWZ3_MARM1/334-545
H7ZPZ2_CAMJU/1-224
G8N2H4_GEOTH/330-565
G9ZFH7_9GAMM/195-419
D0XFS7_VIBHA/264-476
H2FWQ5_OCESG/264-437
Q9ZLN2_HELPJ/143-306
C6C9U2_DICDC/312-513
C2ZNI4_BACCE/425-660
G7UEF0_PANAN/316-514
C2SB92_BACCE/278-500
F9TGG2_9VIBR/487-708
Q5HX21_CAMJR/393-476
Q660S5_BORGA/513-733
Q166D8_ROSDO/125-289
Q1Z2A2_PHOPR/422-626
G9AXJ0_PANAN/312-513
F8YSK6_VIBCL/414-636
Q607T1_METCA/488-696
D3NZP9_AZOS1/501-698
B5QZ51_SALEP/314-515
D7Y1D1_ECOLX/322-516
A6VK67_METM7/505-715
H8A1E2_CAMJU/94-282
F7NJ66_9FIRM/256-427
D4KUK8_9FIRM/471-705
D8IZR4_HERSS/309-510
F8ZQZ3_VIBCL/422-621
E1D0J5_VIBPA/452-663
Q8R949_THETN/162-382
H4SRD2_ECOLX/255-450
E7U9N7_ECOLX/321-516
E3IM68_DESVR/498-720
H0TP22_9BRAD/355-558
F0C3R6_9XANT/243-437
F3GWE3_PSESX/1-120
B5RPU4_BORRA/514-709
G8UB86_BACCE/425-660
C8W5U6_DESAS/306-519
G1UQ63_9DELT/367-578
Q6D251_ERWCT/312-513
A3P8B2_BURP0/320-545
C7C886_METED/505-696
H1KNR8_METEX/456-650
D0HGE0_VIBMI/256-467
G5G2P6_9PSED/1-165
F4QT38_9CAUL/246-446
B5WKD0_9BURK/119-208
F3MJN2_9BACL/190-352
B1HCS2_BURPE/318-514
I0IPZ0_9BACT/81-221
B6BKQ0_9PROT/541-755
G0AU66_9GAMM/387-598
B8J211_DESDA/379-599
F7XYW1_RHIFR/522-705
Q6LU36_PHOPR/691-882
E6W5S6_DESIS/221-410
C6CLM4_DICZE/322-516
F2IRW5_VIBCL/429-650
F3BNK1_PSEHA/321-515
Q1CI97_YERPN/322-516
B4UFH4_ANASK/644-845
H8A381_CAMJU/1-224
Q1JYP6_DESAC/370-568
B9JSH9_AGRVS/387-591
G8TUA0_9FIRM/246-465
F5KN20_PSEAI/467-673
F3DQ72_9PSED/327-550
A0RNB8_CAMFF/71-254
H8AIL6_CAMJU/265-346
A4U0B5_9PROT/240-439
Q74G48_GEOSL/316-538
G7BIL1_VIBCL/322-543
Q4K644_PSEF5/254-437
G6ZEE0_VIBCL/318-536
A4WAR4_ENT38/326-514
Q5GZQ9_XANOR/166-378
H0UP53_9BACT/366-588
G0AT11_9GAMM/437-651
D8NN93_RALSL/531-743
E7N4T4_9FIRM/319-554
D0GVA6_VIBMI/348-559
G5PLG9_SALET/3-85
F3KPF3_9BURK/321-518
B8FJE4_DESAA/456-657
C0Z560_BREBN/118-271
A4C7N1_9GAMM/330-542
A9BZZ0_DELAS/186-379
G8QJ03_AZOSU/461-673
B8J378_DESDA/362-584
F3E402_9PSED/1-144
F8X9K4_ECOLX/322-516
D1AZ12_SULD5/355-563
H5YB00_9BRAD/456-651
C2X702_BACCE/436-660
Q667E2_YERPS/324-524
A3WLC2_9GAMM/467-666
A5TNY0_BURML/280-481
D8MJB8_ERWBE/443-643
C6C6H1_DICDC/404-605
A6V4C5_PSEA7/493-714
F8YV41_VIBCL/325-546
F6DUK4_DESRL/316-520
H6NB77_9BACL/332-567
H6KW88_TREPG/409-550
B5EET6_GEOBB/311-532
F6B9G9_DESCC/327-544
A9R4F2_YERPG/412-612
A5V5W2_SPHWW/212-412
E7AD21_HELFC/329-531
E8FNA8_SALMO/146-344
I0YF54_9BURK/312-517
E8QVU7_HELPW/143-306
Q39XI3_GEOMG/168-388
E7PP64_PSESG/413-634
G2UE14_PSEAI/408-629
F2JN08_CELLD/447-671
B8LAP4_9GAMM/539-740
Q0WHH9_YERPE/397-595
D2BU18_DICD5/397-596
F8Z5B5_VIBCL/398-599
Q4ZU88_PSEU2/218-427
H0IZP0_9GAMM/255-433
H8MVW0_CORCM/293-512
F0LR96_VIBFN/444-668
H0RU41_9BRAD/572-773
G9W597_SALET/146-344
H3ST25_PSEAE/1-178
Q500M7_PSEU2/448-658
F3LF23_9GAMM/353-564
B6IYQ8_RHOCS/366-557
G6GNP0_9CHRO/595-807
C2SSF5_BACCE/278-500
Q0K2E5_CUPNH/318-514
G7TER6_9XANT/496-697
B9L2B8_THERP/335-476
Q217T2_RHOPB/357-556
B1BA72_CLOBO/347-577
F5RLH1_9FIRM/428-653
A3Y9B6_9GAMM/312-520
B8J5Y3_ANAD2/147-360
F9AAA3_VIBCL/327-548
D8IAA3_BRAP9/403-600
Q1MZR3_9GAMM/450-674
Q5V4I3_HALMA/208-437
E7XRB7_SALMO/324-518
F3HAN9_PSESX/1-80
B8FDK1_DESAA/361-561
Q4FQP5_PSYA2/230-449
E0SI11_DICD3/326-519
F0KD72_CLOAE/317-515
Q24SE1_DESHY/288-516
H1JDE2_9FIRM/348-563
B1JH96_YERPY/236-433
Q4MGW4_BACCE/327-563
B8ESS8_METSB/397-594
Q56315_THEMT/84-276
D2NIB4_ECOS5/1-99
HTR2_HALSA/530-755
Q3IWR0_RHOS4/319-505
A5MZX9_CLOK5/522-726
D4B646_9ENTR/318-516
B8CR27_SHEPW/453-675
E7UUP7_SALTM/77-239
F9ABZ2_VIBCL/349-555
F3KV52_9BURK/313-367
C9QB44_9VIBR/424-621
B1FHB9_9BURK/420-619
A3D4E2_SHEB5/119-349
G7D768_BRAJP/364-557
F8ZM40_VIBCL/297-496
C5VRS0_CLOBO/432-664
F8D0X5_BACTR/269-455
Q478J6_DECAR/196-404
E1TH24_BURSG/1-112
E0SN86_DICD3/407-603
F2ZS98_9PSED/318-541
E1MB53_9ACTO/78-244
G2MS59_9THEO/143-268
G7BB56_VIBCL/414-636
C2C7L0_VIBCL/310-520
G1UT82_9DELT/333-535
D7HMX4_VIBCL/321-536
C9PER4_VIBFU/415-626
A0P3V9_9RHOB/460-609
G7QB37_9DELT/649-870
Q48F18_PSE14/316-540
F7NS81_9GAMM/182-403
D0GV29_VIBMI/327-546
F3KE47_9GAMM/308-536
G7AA32_VIBCL/262-431
E8TZA1_ALIDB/323-520
H7DVS5_9FIRM/353-576
E7J8W6_ECOLX/310-506
F9RPX3_9VIBR/330-543
B0Q4R6_BACAN/437-668
B5W0C4_SPIMA/891-1120
Q65CX8_BACLD/326-561
C2XSZ7_BACCE/425-660
F3ITN6_PSEAP/319-485
Q7WT53_9BURK/249-443
E7H7X7_ECOLX/324-518
H0T4N8_9BRAD/389-572
B3PTU2_RHIE6/393-600
F3JGK5_PSESX/318-541
C4U9W7_YERAL/1-41
C6E1F9_GEOSM/495-682
C9Y492_CROTZ/369-570
Q89DZ2_BRAJA/375-556
H0BZ37_9BURK/309-510
C2I566_VIBCL/197-418
B9J4E2_BACCQ/328-563
H0F1X2_9BURK/315-507
A7JZR5_VIBSE/319-534
G2ZJ19_9RALS/312-513
D6M813_9CLOT/348-575
C7GDT6_9FIRM/206-421
D8MJX1_ERWBE/3-105
Q2VZL5_MAGSA/459-652
A6D5N4_9VIBR/400-620
G4E2X7_9GAMM/160-378
C3K4R7_PSEFS/320-541
A3Y7Y9_9GAMM/490-712
I0ILM4_9BACT/510-711
H6LG12_ACEWD/313-514
Q39RS8_GEOMG/328-550
E5ZFX0_CAMJU/122-264
A6AGC6_VIBCL/262-473
G5J4R2_CROWT/165-387
G7D7H3_BRAJP/90-300
Q2RYA9_RHORT/20-137
A9GHU5_9RHOB/638-839
D3P2E2_AZOS1/112-253
B9M6R1_GEOSF/517-736
Q9AAK8_CAUCR/417-611
D4GSA3_HALVD/369-589
G6Y0N0_RHIRD/395-595
Q97LW1_CLOAB/334-569
Q480Z5_COLP3/187-376
F8XKU2_PSEAP/450-645
A1RNG6_SHESW/159-381
Q02P29_PSEAB/270-490
F8DWV2_ZYMMA/373-574
A3Y668_9GAMM/325-517
C6XNE4_HIRBI/242-442
G8LJD8_ENTCL/319-518
G7AER4_VIBCL/297-496
G6GAP5_9FIRM/186-430
Q67R82_SYMTH/532-735
A4JDR2_BURVG/352-553
A2WEA1_9BURK/405-551
H6KX38_TREPG/515-733
Q2RZD4_SALRD/667-878
B5WEE7_9BURK/310-511
F3YYS4_DESAF/456-677
H7Y2U5_CAMJU/196-345
Q1CV52_HELPH/352-565
A6VZF0_MARMS/498-669
B0PA20_9FIRM/358-556
C3KU58_CLOB6/442-668
A3XDK3_9RHOB/312-513
F0KDL3_CLOAE/449-664
C2I5M4_VIBCL/326-543
G2E0U1_9GAMM/324-539
I0H7D6_ACTMI/361-544
B6VN84_PHOAA/325-519
A2VQI2_9BURK/320-514
F0C245_9XANT/3-203
D9TS29_THETC/317-519
F2LXB9_HIPMA/35-250
F9RC22_9VIBR/418-627
E8P7E8_YERPH/322-516
F8ZV85_VIBCL/410-627
B1M5N3_METRJ/366-556
D0IHW4_9VIBR/422-621
B1JH18_YERPY/412-612
A5F752_VIBC3/484-706
F9B287_VIBCL/286-490
B1JAH9_PSEPW/433-644
F3I251_PSESF/1-101
F2A8R2_RHIET/634-831
A8EQ98_BURPE/306-504
G5XDY8_ECOLX/322-516
E6WFY2_PANSA/449-642
D4XJT1_9BURK/316-508
H4VLZ0_ECOLX/310-506
Q1NRY9_9DELT/1-173
G9YDD4_HAFAL/322-520
B8JE44_ANAD2/334-542
A5TEC8_BURML/307-508
A8KQX5_BURPE/477-675
C9Q533_9VIBR/415-627
Q6LHN2_PHOPR/300-514
B9BG90_9BURK/179-373
Q46PP2_CUPPJ/321-518
D5MGA3_9BACT/443-644
G3J1D9_9GAMM/531-731
G7M727_9CLOT/342-571
E8BAB3_SALMO/146-344
F0BWB5_9XANT/496-625
Q2RSL7_RHORT/371-556
A9D780_9GAMM/192-413
Q2FQZ1_METHJ/580-801
C1FSN9_CLOBJ/445-672
D7HB87_VIBCL/440-639
H0SV77_9BRAD/493-685
A6A7V3_VIBCL/219-433
D6XSE2_BACIE/329-562
F8AK21_METOI/238-463
C2QMN9_BACCE/356-581
G2MWD7_9THEO/460-686
F9SKB2_VIBSP/392-604
F2AHJ9_RHIET/343-544
A3H2J7_VIBCL/335-556
G2J0B8_PSEUL/310-526
D0HVW7_VIBCL/179-393
Q2W3W1_MAGSA/361-554
G2SHB6_RHOMR/387-609
Q1NR65_9DELT/399-593
G9VDZ6_SALMO/324-518
A8FKN3_CAMJ8/95-282
B6BNV9_9PROT/111-337
C3L299_CLOB6/111-329
O58227_PYRHO/514-739
B5SGV5_RALSL/398-599
Q9XAS8_RHOSH/310-496
A4XGK2_CALS8/503-713
H6NL02_9BACL/334-564
D5UZN0_ARCNC/559-756
I0XUX6_9LEPT/311-530
A8EKJ8_BURPE/471-669
Q897N0_CLOTE/160-283
G7B2H2_VIBCL/440-659
E6VJ74_RHOPX/366-562
C4XTW5_DESMR/454-675
A3QF35_SHELP/293-500
F0K5N2_CLOAE/334-569
F4E0G2_BACAM/425-661
D8J139_HERSS/304-505
D7CPB2_SYNLT/346-575
C6WJN8_ACTMD/342-545
A1S8J8_SHEAM/461-649
H7WRV7_CAMCO/302-530
F5KX70_PSEAI/1-119
B7L384_METC4/364-558
E6V671_VARPE/560-772
Q9A8F5_CAUCR/293-493
D0XH01_VIBHA/397-587
G9F1N5_CLOSG/445-673
D9SLQ6_CLOC7/260-460
F3G2P8_PSESJ/471-675
E7YP61_SALMO/323-517
F4BNP1_CARS1/338-564
B1HTY9_LYSSC/314-557
G9EW64_CLOSG/132-235
B5F640_SALA4/313-514
H7DRY9_9FIRM/439-656
D4T475_9XANT/501-702
G7M3G8_9CLOT/466-682
Q6D124_ERWCT/318-519
Q1MKQ8_RHIL3/391-592
F3EWH1_9PSED/1-146
C2XIW3_BACCE/333-569
A9KHQ9_CLOPH/368-578
D3RTJ7_ALLVD/317-538
D5ASL0_RHOCB/475-666
B0SIP1_LEPBA/317-525
A6W2M4_MARMS/335-537
O32440_PSEAI/411-632
A3UD75_9RHOB/245-448
Q6LG64_PHOPR/243-467
B8I4Z5_CLOCE/314-515
C5BJQ4_TERTT/880-1070
D0I054_VIBCL/251-470
G7BIF3_VIBCL/123-346
C2J449_VIBCL/344-568
Q7M8U3_WOLSU/395-629
Q9HUW6_PSEAE/438-657
D2T9S0_ERWP6/324-518
H0UNR7_9BACT/436-677
B1LT32_METRJ/453-642
I0ZVD4_ECOLX/310-506
G2S566_ENTAL/309-507
Q7MG89_VIBVY/457-667
G5GPI2_9FIRM/436-661
F8CVC4_BACTR/338-563
Q2T0X4_BURTA/317-516
A7MHK8_CROS8/319-513
B4W8V5_9CAUL/396-590
D2MYN3_CAMJU/268-429
E1X023_BACMS/278-520
E1WBY8_SALTS/160-358
F5LGK7_9BACL/269-476
E8N2Z0_ANATU/237-427
C6YIS1_VIBCL/564-770
A3NBK1_BURP6/442-640
H7DJ91_9CLOT/1-170
F7NS92_9GAMM/324-545
B8H110_CAUCN/4-204
C2I1W2_VIBCL/398-599
C9Q9Z0_9VIBR/76-250
F3GLL8_PSESJ/2-94
B0QLQ7_BACAN/335-574
D3P1Q7_AZOS1/177-369
D9SMI4_CLOC7/342-565
A4G5U1_HERAR/1-85
D0KJM9_PECWW/397-596
Q2IWQ5_RHOP2/505-686
A6A104_VIBCL/326-548
Q9KQN1_VIBCH/490-684
B1KYY6_CLOBM/463-686
H1R301_VIBFI/320-541
I0F858_9BACI/425-661
B7XU96_BORGR/510-654
H2CBS8_9LEPT/255-468
B8G098_DESHD/452-678
E4U0I7_SULKY/327-541
D5VUA6_METIM/70-234
F9C6R0_VIBCL/362-563
I1ADR3_PSEAI/320-541
E7B9Y8_YERE1/319-517
E6XLX6_SHEP2/446-667
B0SJ72_LEPBP/363-591
F6B4D4_DESCC/318-532
D5V7X6_ARCNC/560-740
B6JGP0_OLICO/381-573
C1D814_LARHH/308-527
Q9I493_PSEAE/320-541
B1KBQ2_BURCC/322-516
F3E159_9PSED/427-633
G7QLA1_LEPII/467-692
G9EMA4_9GAMM/401-618
C3HD54_BACTU/210-430
E9S4C7_TREDN/377-569
C3FXL9_BACTU/356-581
B1B8V5_CLOBO/2-213
Q6DAS0_ERWCT/320-514
B3PZF3_RHIE6/290-485
E4RDN3_PSEPB/461-646
H3T8N8_PSEAE/1-189
C6PZS2_9CLOT/213-346
Q5QZK4_IDILO/261-431
E8EPE9_SALMO/313-514
Q669S2_YERPS/346-542
C3CRF4_BACTU/315-551
C5AUB4_METEA/456-650
F6APT2_DELSC/315-516
F3CHL0_PSESG/1-52
C7GBY1_9FIRM/347-576
B6AS72_9BACT/1-106
E1X104_BACMS/238-464
E7Y2W8_SALMO/313-514
B7VQH3_VIBSL/338-560
Q63GL1_BACCZ/336-572
F3JRN9_PSESX/515-671
E7ACG3_HELFC/398-569
G8S504_ACTS5/280-440
C6BVV5_DESAD/362-484
Q1GZB6_METFK/314-515
D7WWD3_9BACI/327-569
H1G1N9_9GAMM/341-536
B9L7P2_NAUPA/267-406
E8WIN9_GEOS8/447-634
G1UQ69_9DELT/367-578
E6VS11_DESAO/592-809
F4M075_ECOLX/310-506
A1TIP7_ACIAC/311-512
D4GHH9_PANAM/277-478
F5J8P3_9RHIZ/501-699
D2C2W3_DICD5/326-520
B5ZE69_GLUDA/351-549
A1W1B2_CAMJJ/554-699
F2LQG1_BURGS/309-510
B2TB62_BURPP/319-520
E1QAX5_HELPC/142-306
C6RZB4_VIBCL/262-431
G7C270_VIBCL/322-543
D6E2I4_9FIRM/362-593
C7R0G9_JONDD/191-394
F3E056_9PSED/425-495
Q7VI83_HELHP/534-626
C6PTH1_9CLOT/233-457
I1DA34_9VIBR/288-483
H0A234_9PROT/320-509
C9NVV2_9VIBR/163-385
C3A0R6_BACMY/219-439
B1YLI9_EXIS2/227-422
G7ADK1_VIBCL/310-530
G5XW87_ECOLX/331-526
I1DS57_9PROT/89-281
C0ZA13_BREBN/454-657
G7ULF1_PANAN/311-512
C6DGT7_PECCP/324-518
G4E159_9GAMM/405-605
A7C6C8_9GAMM/1-116
H5FFG5_ECOLX/314-514
G9QQS4_9BACI/4-183
G2KYP3_PSEAI/320-541
D8D3S2_COMTE/323-524
E6RLT8_PSEU9/878-1079
G0DM66_9GAMM/441-646
E4VNW3_9HELI/2-87
B0UJB3_METS4/132-340
C6CRW0_PAESJ/378-584
Q24Z62_DESHY/160-258
B7NH23_ECOLU/324-518
A3KVW2_PSEAI/324-545
F1ZSS4_THEET/447-659
B0SEM3_LEPBA/376-593
Q5E5T4_VIBF1/379-602
H8BJD0_CAMJU/214-374
Q1JXR5_DESAC/423-529
C0AK85_BORBG/481-715
C7LTY1_DESBD/375-574
I0VDL1_SHIFL/331-526
F9BQW8_VIBCL/386-608
A1EQ59_VIBCL/262-473
D7I6D1_PSESS/268-444
F2JHM4_CELLD/200-413
C5ATC4_METEA/340-539
F5M032_RHOSH/306-503
E6W0V2_DESIS/297-490
H8DLI4_9ENTR/321-518
C3LT76_VIBCM/390-617
I0HU05_RUBGE/403-606
A3EIC4_VIBCL/390-617
A0LIT3_SYNFM/513-692
Q7MF50_VIBVY/87-299
Q15YI9_PSEA6/336-561
Q8XCF6_ECO57/322-516
H8K1J2_VIBCL/262-473
G7UQA0_PSEUP/447-672
Q1GGJ6_SILST/231-431
C2PMJ1_BACCE/278-493
E5U995_ALCXX/321-522
I0LQ82_SALET/324-518
D5U8H7_BRAM5/413-613
A6DA22_9PROT/206-347
E7ZIB9_SALMO/1-120
A3QAH0_SHELP/426-640
G7ZF17_AZOL4/262-449
A0L8W9_MAGSM/479-681
H5UP46_9MICO/351-547
I0EBL4_HELPX/509-677
B2VKE0_ERWT9/319-514
C9XZ01_CROTZ/324-518
Q13L56_BURXL/322-516
H6KTL4_TREPD/558-776
H5VBG6_HELBI/1-165
A0KH25_AERHH/490-677
H3RF42_ERWST/408-606
Q74EC2_GEOSL/318-540
D8ITR9_HERSS/316-514
H2FV64_OCESG/316-536
G7TPR0_VIBCL/197-418
C6J062_9BACL/374-609
Q0HMK5_SHESM/242-431
B2K705_YERPB/322-517
D8IQW0_HERSS/321-515
H1YPX9_9GAMM/432-653
H7RW48_CAMCO/79-281
B9JUK6_AGRVS/384-574
F5JA36_9RHIZ/533-731
H0RXS2_9BRAD/505-698
E3Y0A8_SHIFL/314-514
F8KS31_HELBC/300-429
E6WGP1_PANSA/304-505
C1EVL5_BACC3/425-660
D9RA41_CLOSW/392-579
Q392Z8_BURS3/421-619
B9JY80_AGRVS/512-708
D7Z8U1_ECOLX/314-514
E1EIF9_VIBPA/417-627
H0MUG5_SALMO/313-434
B8CY32_HALOH/452-681
G7ZHV0_AZOL4/513-719
E8GGM5_SALMO/146-344
D2Y9N8_VIBMI/262-473
G6G757_9FIRM/434-659
C4RXH0_YERBE/438-634
A6V4C7_PSEA7/353-561
B7JXP7_CYAP8/649-876
Q1YLN0_MOBAS/393-594
C0SZF3_BORBG/480-667
B8FZQ0_DESHD/2-115
Q0BJE1_BURCM/316-517
D3NX12_AZOS1/368-561
G2SD38_ENTAL/324-528
F3GNU4_PSESJ/1-79
E6L0P5_9PROT/544-740
F3E404_9PSED/1-142
C6BG84_RALP1/314-515
Q7MLM5_VIBVY/316-538
E7P6V9_PSESG/320-541
G7C0C2_VIBCL/348-559
F3FXG8_PSESX/1-67
H2CIC4_9LEPT/518-747
E8VTF2_VIBVM/344-555
A1APF3_PELPD/313-500
F7UAU3_RHIRD/487-688
A3P8K8_BURP0/316-517
B9D3E1_WOLRE/582-662
A8FNM2_CAMJ8/570-651
F3JLR5_PSESX/1-124
A0KNT1_AERHH/501-723
C2IK71_VIBCL/436-626
H7SDE3_CAMCO/196-345
A5HYU3_CLOBH/459-684
D8GT62_CLOLD/341-570
A9Z5R2_YERPE/412-612
A0KZX1_SHESA/277-495
C5D9I8_GEOSW/340-564
B1BBD2_CLOBO/470-702
B3EAL9_GEOLS/336-554
G9XA88_9FIRM/433-664
E8GER3_SALMO/313-514
F3LRA8_9BURK/101-310
B2JCB8_BURP8/315-515
Q3K7Y5_PSEPF/517-738
Q2Z1M5_ERWST/4-201
C2JE42_VIBCL/353-564
C7RR61_ACCPU/119-285
C3EN92_BACTK/334-570
C2TNZ9_BACCE/279-500
E8QG53_HELP7/142-303
E4S7X5_CALKI/516-722
B9M9Q0_GEOSF/485-672
C7P2D5_HALMD/527-753
B8GZW9_CAUCN/392-590
G7BVM1_VIBCL/1-200
F5ZW22_SALTU/323-517
G6I780_9FIRM/318-532
B8DL98_DESVM/418-605
A4A2Q2_9PLAN/581-788
H0UBR2_BRELA/459-670
G5XHA5_ECOLX/310-506
G3YIW0_9RALS/313-514
D0GY26_VIBMI/428-628
D5H504_SALRM/286-502
Q12EF1_POLSJ/480-692
A4YR54_BRASO/334-536
A6GUU2_9BURK/199-410
E8T4Y7_THEA1/74-246
C5AXT0_METEA/361-560
F3CFW6_PSESG/1-94
H0J1N4_9GAMM/483-683
D5RP05_9PROT/78-310
F3CD41_PSESG/1-142
F3ENK8_PSESL/473-685
Q4V001_XANC8/446-647
F3F0L4_9PSED/409-630
D3NV78_AZOS1/471-665
H8FL30_XANCI/303-504
A8MIN2_ALKOO/386-589
F0BTZ3_9XANT/459-677
C2MT03_BACCE/282-504
D3P5E2_AZOS1/495-689
F5JFX1_9RHIZ/566-766
Q1GIE4_SILST/665-863
Q4ZRC9_PSEU2/134-362
G1ZK13_ECOLX/314-514
C0QMJ7_DESAH/520-718
F7RJF4_9GAMM/346-554
I1DT83_9GAMM/325-539
C6C1U9_DESAD/587-808
H7DRS7_9FIRM/242-380
C5N206_STAA3/1-74
E7P5L0_PSESG/344-542
G7UDU0_PANAN/324-518
G5GZP5_9FIRM/322-554
Q1ZNX6_PHOAS/287-484
H0S2L8_9BRAD/1-105
G3YVY0_9RALS/69-296
Q2W2X0_MAGSA/445-657
C2SB20_BACCE/432-665
F7TPG4_BRELA/343-571
H5D213_ECOLX/256-450
C3HSQ4_BACTU/420-660
A2VYW5_9BURK/399-599
D1B8F7_THEAS/438-680
F7SIB1_9GAMM/322-519
G9TKJ2_SALMO/76-237
B8I526_CLOCE/261-475
G0D1Q4_ECOLX/324-518
D5VLK6_CAUST/251-449
F6AIF5_PSEF1/262-438
D5RHW2_9PROT/486-596
A4J0I2_DESRM/169-280
F3LSW1_9BURK/311-512
F2ISH9_VIBCL/421-633
Q72FW9_DESVH/498-720
Q87WK5_PSESM/319-541
I0ES06_9HELI/507-670
A8H0Z0_SHEPA/362-573
B8J478_DESDA/400-606
H0J7A4_9PSED/322-542
Q313L8_DESDG/436-624
A3WBJ3_9SPHN/364-549
F8DB58_HALXS/218-432
A3YB34_9GAMM/404-630
Q4ZVI6_PSEU2/324-546
C4IEZ7_CLOBU/494-724
G7BNG5_VIBCL/297-496
D0IIE4_9VIBR/389-608
I0UNY0_BACLI/346-572
A4TUD0_9PROT/1-161
Q896P7_CLOTE/374-572
E4VJ12_9HELI/346-556
Q87PL6_VIBPA/316-528
H6RLA9_BLASD/58-242
E0RSW4_SPITD/402-631
E0SIM4_DICD3/325-519
G5W741_ECOLX/322-516
D0II14_9VIBR/308-529
Q1C9G1_YERPA/397-595
D6SQ34_9DELT/499-720
B2AI43_CUPTR/327-524
A4SLY5_AERS4/322-543
A6WFZ5_KINRD/343-535
H8H0N4_DEIGI/89-316
C6PXU4_9CLOT/815-1011
F3IL02_PSESL/1-143
G9X073_9FIRM/430-662
H7ESN9_PSEST/340-561
C6E2Z3_GEOSM/317-504
E8ZR00_CLOB0/438-666
C9QT51_ECOD1/314-514
C2IV12_VIBCL/471-671
Q07H93_RHOP5/107-308
F0C242_9XANT/672-873
A6A1B3_VIBCL/416-626
A7GD57_CLOBL/359-572
Q3EXL3_BACTI/207-439
B8D0J5_HALOH/258-470
F0QAW8_ACIAP/380-567
H1KVU0_METEX/60-264
D7HVX3_PSESS/262-436
A1F4N0_VIBCL/296-517
E3CX94_9BACT/210-402
H1L501_GEOME/797-988
A1RLH9_SHESW/325-544
G7FAV2_9GAMM/457-671
F2KPE9_ARCVS/635-871
B3AQ49_ECO57/255-450
Q8D9N0_VIBVU/480-675
C9D3S0_9RHOB/353-554
B2TQM0_CLOBB/202-414
H8D1V9_CAMJU/236-397
D0HFM3_VIBMI/1-190
A1K1P3_AZOSB/310-537
H7RH33_CAMCO/302-530
E2MHD1_PSEUB/262-322
A3H1J8_VIBCL/318-536
A5G399_GEOUR/390-595
C6CI39_DICZE/315-516
Q1JVJ7_DESAC/466-667
E8LUV3_9VIBR/460-666
G6I8G8_9FIRM/334-527
Q0AGV8_NITEC/493-694
E6LYN7_9ACTO/338-531
Q7D0T0_AGRT5/400-594
C5N9A3_BURML/312-513
A6FEE4_9GAMM/168-385
G2J304_PSEUL/434-625
H8CSE5_CAMJU/463-624
B9E3M2_CLOK1/276-497
Q2JZB7_RHIEC/266-467
H1YJJ3_9GAMM/327-548
D3AR72_9CLOT/354-558
H1YLC4_9GAMM/432-622
D5V5J2_ARCNC/439-629
I0CSD6_LISMN/143-296
G2M1P7_9XANT/498-699
A4XMC9_CALS8/153-370
C2NCD8_BACCE/224-443
B6YX77_THEON/523-747
G5WYX2_ECOLX/310-506
A4YPU1_BRASO/387-573
E6PM83_9ZZZZ/310-497
G2T7V1_RHORU/355-549
E8CP24_SALMO/322-516
G0DL17_9GAMM/432-622
G6Z6A4_VIBCL/90-306
C2IY79_VIBCL/339-540
E1MBK2_9ACTO/353-552
Q8D9L4_VIBVU/412-620
B1ZJJ0_METPB/21-137
E8DKB8_SALMO/323-517
F7SM85_9GAMM/460-665
D0D119_9RHOB/228-435
Q4EU93_LISMN/335-573
C2JCY6_VIBCL/421-643
F5LA88_9BACI/204-430
G7T7H5_SALPS/323-517
F4GPZ1_PUSST/173-372
E1S352_ECOUM/4-131
H5VA55_HELBI/20-220
B7KQJ5_METC4/355-539
B7VP72_VIBSL/381-593
E2QLX7_ECOLX/9-136
Q2IFB9_ANADE/312-502
A6WJY6_SHEB8/264-438
B1L1P0_CLOBM/462-690
I0BB27_9BACL/352-578
F6GA87_RALS8/313-513
E6NPV2_HELPQ/342-508
C2Y1C7_BACCE/317-553
F7Q4A2_9GAMM/315-516
F0G5L4_9BURK/127-294
D5AV65_RHOCB/432-629
H2FW62_OCESG/315-536
I0X642_9SPIO/459-625
Q1ZC73_9GAMM/420-636
F7IV85_TREDE/478-714
Q87WL5_PSESM/346-434
F3RTY2_VIBPA/423-626
F9RE00_9VIBR/322-543
F3WZJ7_9SPHN/265-466
B2A2D3_NATTJ/148-276
C7GFZ6_9FIRM/363-563
Q3RAS8_XYLFA/468-679
F7YUY0_9THEM/440-663
G4KSV1_OSCVS/462-663
Q8P9I8_XANCP/443-644
H7VGT8_CAMCO/157-244
Q8RBX6_THETN/383-594
C9YIR9_CLODR/356-557
E3CZE7_9BACT/447-652
A6EZ82_9ALTE/368-578
B8GH09_METPE/658-875
F3ISL4_PSEAP/1-137
F8CUE3_BACTR/353-576
Q74FM4_GEOSL/314-526
A1K2Z2_AZOSB/332-553
Q4V270_BACCZ/435-660
Q28Q68_JANSC/113-316
B6IQQ4_RHOCS/408-642
E8GYY4_SALMO/314-515
D7WP39_9BACI/340-577
G5PSZ6_SALET/310-508
G9QWE5_9PROT/446-637
O93644_HALSI/218-414
E8B9D8_SALMO/313-514
F4ASN2_GLAS4/279-506
E8A461_SALMO/322-516
F3BKP2_PSEHA/252-465
B1H552_BURPE/477-675
E0QPV1_9ACTO/327-527
E1SRF0_FERBD/270-489
H1Z3C5_9EURY/781-1006
B8EFG6_SHEB2/310-541
B0TUR1_SHEHH/442-664
G7FDG4_9GAMM/875-1079
B2UI72_RALPJ/319-520
C5VRL0_CLOBO/290-510
G7Q431_9DELT/363-584
E2SPS7_9FIRM/356-557
F3ECU0_PSESL/318-541
C3H9Y1_BACTU/362-583
A6A6D2_VIBCL/313-536
B1LUS4_METRJ/358-555
Q72BP2_DESVH/332-448
G7C6E8_VIBCL/427-640
G0GCU8_9SPIO/473-659
F0JBG7_DESDE/314-423
C0YFD6_BURPE/434-510
C9CLL8_ENTCA/218-362
G9WEL5_SALET/324-377
I0G4T6_9BRAD/279-464
H4FEE8_9RHIZ/549-748
E8RB32_DESPD/347-561
H5QTA8_ECOLX/331-526
C7LWK7_DESBD/460-668
Q9KN97_VIBCH/326-547
D5TRJ2_BACT1/240-432
D6JXS3_ACIG3/478-691
F7P0C1_9GAMM/277-495
Q74S05_YERPE/343-543
F0JCP5_DESDE/443-626
G7C2G1_VIBCL/343-553
Q5E1B9_VIBF1/384-606
H7T5B4_CAMCO/302-530
C9P558_VIBME/158-314
H4QHD2_ECOLX/255-450
H1RGP3_SALMO/160-358
A5P7F9_9SPHN/65-293
C6PMW7_9CLOT/302-536
D0X0Y6_VIBAL/452-663
Q2BL25_9GAMM/341-563
H0SVA0_9BRAD/355-558
B3SFE2_TRIAD/325-435
D7HBG6_VIBCL/315-517
D8IY97_HERSS/322-520
G1UQ70_9DELT/477-688
Q3JHQ2_BURP1/312-513
Q4MQS8_BACCE/423-658
H3TL97_PSEAE/436-652
H0M120_SALMO/322-516
A1JIU5_YERE8/320-518
A4Y2D6_SHEPC/418-638
H3T1M9_PSEAE/320-541
H0TZI0_9BRAD/481-671
E1CU94_VIBPA/308-537
H5CW93_ECOLX/324-518
A6DX46_9RHOB/401-599
G0EL06_BRAIP/429-629
F7ZUF2_CLOAT/354-576
B2D767_VIBCL/416-626
C3L2N2_CLOB6/341-570
D5V1B7_ARCNC/441-637
D0X2W2_VIBAL/324-542
D0KY03_HALNC/461-668
B1IL97_CLOBK/97-314
E2SSX5_9RALS/315-516
B3ZQL0_BACCE/239-430
C2TB42_BACCE/356-581
B7IHJ9_THEAB/1-169
E6T056_SHEB6/343-554
F3CCQ2_PSESG/74-246
B8KYV1_9GAMM/493-694
B2UHV3_RALPJ/322-523
D4S3Z9_9FIRM/425-663
B3EBF4_GEOLS/195-373
D6V3N9_9BRAD/475-662
H1KUL1_METEX/304-491
I1DM63_9VIBR/322-547
B7IL70_BACC2/335-574
F9BYB9_VIBCL/318-536
Q8ZLX8_SALTY/310-506
C7LSE2_DESBD/491-686
D4GMG0_PANAM/315-516
Q4ZUS0_PSEU2/270-491
D7HB70_VIBCL/145-362
A3I4D2_9BACI/333-561
H4JSB2_ECOLX/311-506
F3LSY3_9BURK/301-502
E1SQW9_FERBD/451-671
C2HYJ2_VIBCL/417-638
E1JYN5_DESFR/59-275
G2DY44_9GAMM/649-833
F8Z2K8_VIBCL/326-547
H1FDS6_ECOLX/310-506
D8IZ37_HERSS/334-528
F3JAE4_PSEAP/125-188
C8PNC5_9SPIO/444-634
A4XTJ8_PSEMY/317-521
B1K2G2_BURCC/101-246
A0Y1C8_9GAMM/316-515
F5ZVI6_SALTU/310-506
F3D8T6_9PSED/1-143
F3YYA4_DESAF/452-674
C3IRF8_BACTU/315-551
A5W088_PSEP1/320-534
A1VBZ7_DESVV/366-588
D7HMX8_VIBCL/385-585
E7PQV0_PSESG/344-559
D3NX57_AZOS1/123-321
B6A3T6_RHILW/397-593
A3L8R6_PSEAI/363-568
G7G7B9_9GAMM/309-532
D4JNK6_9FIRM/268-492
C6BS60_DESAD/210-429
A1K2G9_AZOSB/581-695
E3BEL8_9VIBR/191-407
F8UHN9_9ZZZZ/62-201
F3J162_PSEAP/339-538
F5VHV4_ENTSA/324-518
A4EW95_9RHOB/231-432
Q250P2_DESHY/455-667
A4XSL9_PSEMY/110-324
H8FRK1_RHOMO/350-559
Q2RWQ9_RHORT/394-585
H0TB97_9BRAD/504-708
G7W7Q6_DESOD/182-395
G2UC60_PSEAI/324-545
F3FRP3_PSESX/1-96
G8AJN7_AZOBR/3-122
C9NWU8_9VIBR/295-503
A8TIJ3_9PROT/285-481
F7U8P3_RHIRD/385-586
C1EWK2_BACC3/425-660
D4J1J7_BUTFI/454-671
B2VCY2_ERWT9/317-518
D1TX82_YERPE/2-116
D5B7R9_YERPZ/2-116
C6B3G3_RHILS/391-592
C2J7R6_VIBCL/197-418
G7F227_9GAMM/405-626
G8LNU1_ENTCL/348-543
E8MDJ6_9VIBR/331-544
G7ARU5_VIBCL/197-418
E1K1N7_DESFR/474-694
H2IX86_RAHAC/319-517
G7WAG0_DESOD/151-285
D7HXX5_PSESS/324-546
E1RH72_METP4/406-631
Q899J9_CLOTE/394-604
H3SR19_PSEAE/269-439
F2P7K0_PHOMO/296-506
C6YHC0_VIBCL/327-548
G8Q4B4_PSEFL/244-414
E8LZW6_9VIBR/285-482
B6B8K2_9RHOB/533-731
Q2P1W9_XANOM/496-697
G5THQ6_ECOLX/331-526
F9AA18_VIBCL/417-638
E4PQE8_MARAH/359-564
F3BPI9_PSEHA/324-539
E8G9T2_SALMO/1-178
D4H4F0_DENA2/395-611
A6D502_9VIBR/414-627
B2IG99_BEII9/393-593
Q0AZZ9_SYNWW/341-548
F2EP91_PANAA/403-604
G4G5R6_9EURY/556-783
Q97FG5_CLOAB/354-576
G1UW01_9DELT/367-578
C9XKH9_CLODC/356-557
G7EXG4_9GAMM/293-512
Q2ILX4_ANADE/444-627
B9K543_AGRVS/614-704
C1DDI2_LARHH/290-421
F9VLD5_ARTSS/349-552
F8CY95_BACTR/425-657
Q1VDK0_VIBAL/373-587
Q2W2X7_MAGSA/25-225
B8E7F6_SHEB2/300-506
A7GE18_CLOBL/438-665
G5Q2E7_SALMO/139-337
A6BBV7_VIBPA/56-276
C6YD44_VIBCL/416-626
H7RBP7_CAMCO/196-345
H7VVE3_CAMCO/332-545
H1RNA4_COMTE/164-365
B5P4F4_SALET/310-506
F9BQS0_VIBCL/71-295
C5BDU9_EDWI9/297-491
I0ZMP2_ECOLX/324-518
F3DB41_9PSED/340-559
F9RTD0_9VIBR/305-537
A9BSW7_DELAS/321-520
A0LBS9_MAGSM/396-607
A6Q2K5_NITSB/110-314
A2PB98_VIBCL/374-596
E0NY49_9FIRM/51-174
F9AEP2_VIBCL/444-643
A8I083_AZOC5/503-690
Q2W1T8_MAGSA/523-705
G8QJP8_AZOSU/331-546
C4SAM4_YERMO/345-540
C6XM18_HIRBI/586-787
E1QEC4_DESB2/442-641
B5RA53_SALG2/335-530
C8TX66_ECO10/310-506
Q2BMA3_9GAMM/363-577
G7F238_9GAMM/456-662
A3YB32_9GAMM/311-522
F3KNW8_9BURK/314-508
H7TBL8_CAMCO/1-74
A1ZV32_9BACT/340-524
Q1LAN2_RALME/317-518
A8AMS9_CITK8/432-632
H6LHD5_ACEWD/671-872
D8NEI4_RALSL/110-203
Q63MC7_BURPS/491-689
E8XXB6_RAHSY/318-518
F7X7W5_SINMM/262-493
G7W8D9_DESOD/144-230
Q0HM13_SHESM/347-554
Q92AW1_LISIN/143-296
G9X488_9FIRM/440-673
F0L5Z4_AGRSH/299-494
A0RM42_CAMFF/333-548
C9YAC7_9BURK/402-603
F9TZM5_MARPU/443-668
I0GDN6_9BRAD/360-547
A1K2G8_AZOSB/678-768
D3P1M5_AZOS1/317-515
A1WUH3_HALHL/419-640
A9R3F2_YERPG/397-595
E0RNU8_SPITD/617-758
C0ZEZ1_BREBN/167-322
Q31I53_THICR/485-686
A9KIZ2_CLOPH/302-533
H7ZAM0_CAMJU/85-264
C2I5G1_VIBCL/318-536
D2NZI6_LISM1/335-573
A6VT41_MARMS/332-551
G9WW83_9FIRM/539-737
Q7MG78_VIBVY/321-540
C7QXH8_CYAP0/278-483
G5TE55_ECOLX/324-518
D8N156_RALSL/314-515
B4W901_9CAUL/396-593
A7GYP8_CAMC5/138-399
A8H9U2_SHEPA/436-638
E8VXL1_VIBVM/434-625
G2DW81_9GAMM/308-509
F2EVL6_PANAA/318-517
F4DQ60_PSEMN/431-643
E3PU45_CLOSD/364-581
C2STC3_BACCE/198-393
A6LXB6_CLOB8/209-436
Q6VEA2_PSESY/322-540
F9BLL5_VIBCL/222-442
F2NY56_TRES6/446-672
G9EHG4_9GAMM/479-678
C3L2K9_CLOB6/345-564
G7WF54_DESOD/361-586
H4FDF1_9RHIZ/399-593
E8CCE7_SALMO/313-514
F3FX26_PSESX/1-76
G2HM82_9PROT/419-611
F3K4A2_PSESZ/471-675
E7TYS9_ECO57/322-516
F1T7I2_9CLOT/336-572
B9TG46_RICCO/51-263
B0SZJ5_CAUSK/245-444
C6PUD9_9CLOT/51-203
A4YUR3_BRASO/228-415
D0JCQ7_YERPD/238-432
E6NMU9_HELPL/536-670
F7YSW6_VIBA7/115-275
Q65KB1_BACLD/420-655
E1Q1B2_HELPM/506-674
D8N5I7_RALSL/319-513
G4KZW0_OSCVS/479-679
D0KFM8_PECWW/433-634
C3CDF9_BACTU/347-580
C1IB71_9CLOT/433-664
B5NLI2_SALET/329-524
F3KXI6_9BURK/315-516
H4K3S3_ECOLX/321-516
F9C6Q8_VIBCL/122-343
A6Q3G8_NITSB/431-649
B1HV09_LYSSC/359-582
B1J3P8_PSEPW/419-639
G8LQ68_ENTCL/324-518
D4H8P9_DENA2/449-660
H8BRR7_CAMJU/382-592
G2LB25_PSEAI/320-541
B1B863_CLOBO/352-577
F8CF35_MYXFH/375-596
G4KSE3_OSCVS/1-195
E1QLG5_DESB2/270-455
C0ATB9_9ENTR/10-210
H0SHI6_9BRAD/385-558
C5ALA3_BURGB/319-520
Q1YF56_MOBAS/391-592
B0P9W5_9FIRM/161-362
F0K413_CLOAE/131-283
A5TR24_BURML/312-513
F7ZSF2_CLOAT/354-565
A9KIV4_CLOPH/223-452
Q9KFH4_BACHD/249-438
H1FUP2_9HELI/288-506
Q2FU40_METHJ/564-806
B2SVB4_XANOP/541-742
B9E2A1_CLOK1/136-272
C2JGX2_VIBCL/461-672
G2ZS72_9RALS/282-483
E1TAG2_BURSG/320-516
Q72FP3_DESVH/330-542
G9UKQ3_SALMO/313-514
G2HWK8_9PROT/431-628
B0C766_ACAM1/229-452
G2S2Z0_ENTAL/332-530
A6WHZ8_SHEB8/437-651
E8VWL0_VIBVM/353-578
A1WZ17_HALHL/137-342
A9BH13_PETMO/456-666
F9SK55_VIBSP/330-541
F8FZU9_PSEPU/320-540
D0HRQ3_VIBCL/434-626
F9RYW1_9VIBR/280-507
F2ITN1_VIBCL/327-548
Q1D8S1_MYXXD/299-521
D3EZ58_CONWI/459-695
G2J1T4_PSEUL/443-655
D0ZL45_SALT1/397-593
F9TTX5_9VIBR/431-652
Q9KMZ0_VIBCH/423-644
H8W8U4_MARHY/460-672
H6LHC9_ACEWD/780-974
Q8XU86_RALSO/446-644
C9XXS9_CROTZ/439-633
B1LXZ6_METRJ/323-490
D0H6I5_VIBCL/311-520
Q8RPI3_DESHA/196-415
Q6LTH6_PHOPR/430-651
H7TQ89_CAMCO/82-281
H1L817_GEOME/170-390
E8VXT1_VIBVM/429-623
F4A7E5_CLOBO/397-587
D8N4G7_RALSL/467-661
A5J9L4_BURML/318-516
E3XPA2_ECOLX/321-516
F5NG34_SHIFL/331-526
Q87HW4_VIBPA/253-476
AER_ECOLI/310-506
A8ESY1_ARCB4/416-612
H1QXX8_VIBFI/452-663
C3GE97_BACTU/421-658
G9SCP0_CITFR/316-514
A7FU69_CLOB1/101-318
F2ZPD9_9PSED/1-139
G1Y0L6_9PROT/2-185
H0FEL3_9BURK/320-514
E5U1V6_ALCXX/3-103
C5UY69_CLOBO/217-343
G1ZNZ0_ECOLX/310-506
C3HVH9_BACTU/423-658
Q6VUH1_9BACL/374-608
C2WH72_BACCE/221-439
I0CX51_BACAN/425-660
A7FX57_CLOB1/463-686
Q250D6_DESHY/436-663
G4PPI2_ECOLX/310-506
E1Q3Y2_HELPP/338-551
C7RJ87_ACCPU/182-401
B4W9L1_9CAUL/393-593
F3I2C2_PSESF/1-125
B2JNH1_BURP8/332-557
G8LD59_ENTCL/161-362
B5WW49_9BURK/1-106
A6A8Z0_VIBCL/551-769
D6ME94_9CLOT/818-1014
A8I100_AZOC5/493-691
I1AEK2_PSEAI/332-542
G2KXT0_PSEAI/438-657
Q89C44_BRAJA/501-701
D7HNQ7_VIBCL/368-561
F5K5I8_PSEAI/316-535
G5PSZ5_SALET/313-514
E1R5V8_SPISS/494-710
D5H505_SALRM/344-572
H1FY34_9HELI/449-658
F7NEW1_9FIRM/326-564
C2VNE2_BACCE/223-438
F8BH69_OLICM/513-700
H6CHF5_9BACL/359-582
C4AS82_BURML/298-499
F0LZ15_VIBFN/422-629
Q3SIF5_THIDA/308-509
D5WVU6_BACT2/325-563
E1SB26_PANVC/324-521
F1VX25_9BURK/1-116
E2MK96_PSEUB/438-646
B5RX61_RALSL/463-661
E8LS23_9VIBR/430-623
H8EGT9_CLOTM/544-749
F9APH5_VIBCL/322-543
Q08XU6_STIAD/335-552
H0RYB6_9BRAD/478-674
B8E820_SHEB2/401-620
C9Q3P7_9VIBR/138-349
C4ZM18_THASP/188-383
D3S064_FERPA/384-606
F3E0N2_9PSED/420-640
E0RU39_SPITD/252-468
Q2FP12_METHJ/566-759
A8G1U2_SHESH/355-552
B6ITY1_RHOCS/328-539
D9TJS3_CALOO/380-591
H1KFW5_METEX/404-565
I0BBQ6_9BACL/236-456
B9L821_NAUPA/437-651
I0HW87_RUBGE/315-515
D4X6B8_9BURK/330-531
B5FV18_SALDC/313-514
Q3SFV4_THIDA/495-707
F3V5M1_SHIDY/331-526
Q04YD8_LEPBL/469-694
F5YNU8_TREPZ/476-662
C4B218_BURML/312-513
E8VV23_VIBVM/308-519
H2ACD7_BACAM/425-661
G5L7T8_SALET/322-453
Q1IFF1_PSEE4/437-648
E0XN38_ECOLX/313-404
E0SDB0_DICD3/313-514
C4XP14_DESMR/478-675
E6W5H9_DESIS/428-650
B1LC16_THESQ/452-661
D5U9S7_BRAM5/399-597
H8NXE8_RAHAQ/300-499
A0YS96_LYNSP/412-625
A6W401_KINRD/356-539
A0KTL4_SHESA/418-630
O29217_ARCFU/577-811
D0I0L9_VIBCL/304-515
G3AA48_9RALS/314-515
C4UWC3_YERRO/324-518
Q7MBW2_VIBVY/427-648
Q1YX38_PHOPR/440-655
B4T8B0_SALHS/323-517
G5PE68_SALET/321-522
G8SGX5_ACTS5/426-636
E8Y0X7_RAHSY/312-513
A9I4B0_BORPD/318-519
H7TU24_CAMCO/335-545
B3PG84_CELJU/286-496
D4KWL0_9FIRM/234-429
D7H8C7_VIBCL/319-534
H8EMX2_CLOTM/534-757
C4XMX4_DESMR/474-695
H0S2M7_9BRAD/366-559
B1HCJ6_BURPE/312-513
I0BD24_9BACL/326-569
F3RQ03_VIBPA/489-682
Q5WAW4_BACSK/419-657
F3DUV4_9PSED/342-542
A6XRL5_VIBCL/421-643
A3KTD3_PSEAI/262-431
C2ICT3_VIBCL/321-536
F9I1Z4_ECOLX/331-526
D5TNC9_BACT1/278-500
G7BRR7_VIBCL/123-346
F5YP72_TREPZ/405-631
D7HNW2_VIBCL/447-666
E9S0W8_TREDN/386-551
Q4UXS9_XANC8/402-603
D5CMI0_SIDLE/323-537
H4F2D6_9RHIZ/492-682
E6A1H2_ECOLX/324-518
G8Q8J0_PSEFL/438-647
A5F198_VIBC3/428-628
B9JX94_AGRVS/395-596
A8H4S5_SHEPA/442-664
Q132D2_RHOPS/373-557
A1S8M4_SHEAM/444-665
Q211L5_RHOPB/375-562
C9LW91_9FIRM/149-282
G8U5B2_BACCE/423-658
F8FUM5_PSEPU/326-537
C8W5J8_DESAS/324-528
C3K184_PSEFS/495-716
A5EJH6_BRASB/494-685
D8E9D2_ECOLX/328-526
A4LTW7_BURPE/318-516
A6WGG9_KINRD/335-538
E6TTE8_BACCJ/466-705
A6FEH4_9GAMM/279-480
C2NQ25_BACCE/328-563
C2IK73_VIBCL/307-526
B7USR1_ECO27/321-516
B3ZAL3_BACCE/211-434
E3A6T5_PSEAI/145-337
F2JUX8_MARM1/326-537
C2Q560_BACCE/346-571
A8RT70_9CLOT/367-568
G5NCN1_SALET/146-344
B4THM9_SALHS/77-241
F9AWT7_VIBCL/326-547
H7WYT2_CAMCO/340-545
Q3J1C9_RHOS4/227-369
Q87G68_VIBPA/417-638
F8AB66_THEID/202-383
B1QLP1_CLOBO/440-670
F2IUA5_VIBCL/123-358
E8RCR3_DESPD/363-577
E1QKI2_DESB2/366-565
F9RCR2_9VIBR/349-559
E4PMF4_MARAH/431-646
A4TY60_9PROT/369-560
A5MZF3_CLOK5/501-603
G7DDK5_BRAJP/482-672
F3DP84_9PSED/313-501
E0IE12_9BACL/489-713
F2H686_BACTU/423-658
E8BQZ5_SALMO/76-237
F6AFU8_PSEF1/507-716
A4XZV3_PSEMY/460-676
H0UN51_9BACT/94-277
G9QDZ7_9BACI/334-570
B8FSK0_DESHD/148-351
B0SVU4_CAUSK/284-485
G2KQZ6_MICAA/360-558
A9KRR6_CLOPH/507-729
A7HCQ2_ANADF/333-542
Q1MM56_RHIL3/425-618
H1FQE1_ECOLX/332-526
D0D150_9RHOB/231-432
C9NPT1_9VIBR/464-679
B7KN94_METC4/356-555
F2ZUK5_9PSED/1-34
Q3K859_PSEPF/279-436
D0HWV6_VIBCL/293-518
A6WTU1_SHEB8/313-527
Q1MC11_RHIL3/351-538
Q3A1Q1_PELCD/482-690
G0CH26_XANCA/315-502
Q4KCN2_PSEF5/442-664
Q311E9_DESDG/615-820
A6LJ24_THEM4/348-563
B9E3V4_CLOK1/464-668
B5WSF0_9BURK/1-112
D1NZM2_9ENTR/312-513
E8LXJ2_9VIBR/255-477
G5FVC4_9PSED/262-461
Q9RYG4_DEIRA/526-755
H8LY54_SALTM/313-514
A3EL23_VIBCL/416-626
A4VGT2_PSEU5/138-350
D3P1M0_AZOS1/89-329
H5FJJ4_ECOLX/310-506
G7ZDS1_AZOL4/503-696
G6YQG1_9ALTE/435-647
E7NY61_TREPH/491-641
F3IWK8_PSEAP/448-658
E7ZWU2_SALMO/323-517
D8C543_ECOLX/322-516
C5ZXC3_9HELI/98-247
C1FUY5_CLOBJ/344-564
A7ZCK5_CAMC1/570-649
F3WXM8_9SPHN/233-429
A6XQT0_VIBCL/296-517
F5VJ48_ENTSA/317-514
G6Z223_VIBCL/348-559
Q139T5_RHOPS/3-206
Q2W3F0_MAGSA/497-676
E6QWU3_9ZZZZ/310-497
A3EJ23_VIBCL/157-343
H5E121_ECOLX/256-450
F3LUS6_9BURK/321-515
A6A5E4_VIBCL/319-534
C7HJS7_CLOTM/360-416
A8FAD8_BACP2/144-276
H8AKK2_CAMJU/196-345
G2HB14_9DELT/331-519
A6Q420_NITSB/338-531
C6B1J2_RHILS/633-831
E4PS53_MARAH/428-541
A6FA96_9GAMM/479-701
F2A4H0_RHIET/420-624
C3DSK3_BACTS/283-504
B4SKM5_STRM5/637-836
B0UIU3_METS4/463-658
B6BHR3_9PROT/523-737
C3DX99_BACTS/333-555
D9Y984_9DELT/292-514
A3IAM0_9BACI/366-577
D4X7N5_9BURK/318-516
E0RMP4_PAEP6/469-682
A8G008_SHESH/485-694
A1VXM8_CAMJJ/513-595
C2I8J7_VIBCL/403-624
F8D2I8_BACTR/199-423
C1IAM1_9CLOT/373-587
G7HGH4_9BURK/304-504
D1B7X0_THEAS/90-292
B6IPK4_RHOCS/373-557
A9KX69_SHEB9/417-638
Q87VK0_PSESM/433-644
C5B220_METEA/404-565
F7T8P1_ALCXX/331-529
G8FFH3_CAMJU/196-345
F3GIK0_PSESJ/1-140
H2CAH2_9LEPT/300-518
Q0PBP3_CAMJE/584-665
G2MDL8_HELPX/506-674
C3L1P1_CLOB6/277-479
C2TNW4_BACCE/328-563
E5YDL5_9ENTR/320-514
D3NT10_AZOS1/360-560
Q6AR27_DESPS/448-663
F1ZSY4_THEET/467-702
B1QJ61_CLOBO/103-314
C2NTZ9_BACCE/423-658
A3LAR9_PSEAI/514-714
A3L4V1_PSEAI/119-348
A6A5F2_VIBCL/398-599
C5TBK4_ACIDE/1-124
C2J8H9_VIBCL/262-431
I0HW86_RUBGE/320-521
F8YU43_VIBCL/440-659
Q1NIM5_9DELT/1-103
E8PBU1_ACIB1/484-703
D8EIY9_ECOLX/324-518
B8I882_CLOCE/285-481
Q4ZZH3_PSEU2/427-647
C2I1X9_VIBCL/337-514
A0KLK1_AERHH/373-587
B7HV10_BACC7/432-665
G9YPV1_9FIRM/470-668
A6VTX1_MARMS/420-631
Q97G25_CLOAB/455-665
C2X6K4_BACCE/221-439
C6YJ14_VIBCL/423-644
A2WI17_9BURK/332-557
H5VUB1_SALSE/77-241
I0FYY9_9BRAD/476-672
F2MUP7_PSEU6/467-676
G8MZD4_GEOTH/432-658
B5QH81_CAMJU/196-345
B3Q4F3_RHIE6/375-576
Q7P055_CHRVO/482-690
C6RGL6_9PROT/491-586
B3PZF0_RHIE6/523-726
A5I6U2_CLOBH/443-668
Q4ZY09_PSEU2/419-640
Q93ET6_RAHAQ/316-517
E7P6P8_PSESG/437-646
H0BX72_9BURK/319-520
F2EPU6_PANAA/405-606
F6A899_PSEF1/300-521
G7TER5_9XANT/496-697
B1M895_METRJ/434-621
F2LHH2_BURGS/316-517
B7KBI7_CYAP7/598-819
F8Z9A1_VIBCL/262-431
A9H1B6_GLUDA/349-560
G5PU33_SALET/323-517
A9FRQ0_9RHOB/503-702
Q1I7M4_PSEE4/321-541
H6NYK1_SALTI/323-517
G9X3I0_9FIRM/443-682
F3DQW4_9PSED/463-685
H7SEG1_CAMCO/1-54
B4EM81_BURCJ/422-619
B8J400_DESDA/300-521
F9TA54_9VIBR/480-705
F3H9T9_PSESX/1-114
E4PN37_MARAH/416-628
G6YUE3_9ALTE/162-371
A5G585_GEOUR/411-502
D5WBL4_BURSC/317-518
I0H965_ACTMI/341-535
G2E0H9_9GAMM/190-343
B0TKR1_SHEHH/345-546
F6ARJ6_DELSC/396-597
F3EX00_9PSED/1-142
F7YRV7_VIBA7/460-670
D7WK59_BACCE/216-430
Q8Y089_RALSO/320-521
D6V820_9BRAD/135-274
E8A0T2_SALMO/146-344
C5ZFE3_BURPE/403-601
F6CJM2_DESK7/397-601
A3RUD8_RALSL/313-514
A1K2V7_AZOSB/323-543
F9TRQ2_9VIBR/325-544
C5ZFA3_BURPE/316-517
H1R3R9_VIBFI/316-542
Q07QN2_RHOP5/361-564
A1F9H6_VIBCL/371-596
C6PZ35_9CLOT/433-584
G8ANV3_AZOBR/363-562
F7Z2Q4_BACC6/223-446
H7X3S4_CAMJU/11-92
B6B8M2_9RHOB/672-870
D8IWX2_HERSS/398-598
A4JLA4_BURVG/318-515
E2CN76_9RHOB/190-378
D0IB20_VIBHO/295-510
D7AHG9_GEOSK/312-533
E9A6K0_SALET/313-514
G8N287_GEOTH/334-556
F3JL36_PSESX/307-521
C2XPH6_BACCE/104-314
H7EG25_SALHO/173-368
E8E4Z3_SALMO/310-506
D0KB34_PECWW/324-518
F0EAC0_9PSED/326-538
D8P5S9_RALSL/313-514
B1FIT0_9BURK/318-519
Q07QF2_RHOP5/376-578
E0UAE5_CYAP2/188-410
D8IFE7_BRAP9/434-629
F3FV78_PSESX/1-128
Q894K5_CLOTE/432-664
A3I8C4_9BACI/105-314
D0I9T2_VIBHO/368-574
E9WTQ2_ECOLX/310-506
C2PQP9_BACCE/357-582
B1ZJK9_METPB/356-556
B2H8W4_BURPE/401-601
G9WK02_9FIRM/584-785
Q3BR61_XANC5/569-661
G2SZQ7_ROSHA/373-572
E8RQH7_ASTEC/355-556
C4U739_YERAL/318-514
G5WUE1_ECOLX/314-514
F3RY79_VIBPA/329-543
A8APX7_CITK8/309-506
C3KX10_CLOB6/439-652
F3F4S3_9PSED/7-131
E1DQR8_VIBPA/254-467
G4ERX9_BACIU/425-661
B2TM48_CLOBB/359-558
A7MWX6_VIBHB/418-627
B0UDJ1_METS4/358-551
B2J668_NOSP7/1525-1745
D2BZH6_DICD5/327-521
C6RW06_VIBCL/390-617
A6A8R3_VIBCL/83-294
H8CU04_CAMJU/305-529
Q7NUQ1_CHRVO/147-372
D3FKS9_CAMJI/85-264
F5PS48_SHIFL/282-476
H5VQA9_SALSE/1-74
E7NSH7_TREPH/453-647
A4U1U8_9PROT/351-551
F8DAI7_HALXS/303-529
C7BZW9_HELPB/143-306
G1ZYS0_ECOLX/321-515
F8H9H0_PSEUT/268-489
D4KX44_9FIRM/267-498
E8RCS3_DESPD/446-660
D4XT47_ACIHA/474-692
E0LXL3_9ENTR/316-517
F9BG42_VIBCL/564-770
G2H943_9DELT/455-676
H7UT45_CAMCO/206-344
C4XGQ3_DESMR/452-639
I0HH86_ACTMI/138-278
D0JSC4_YERP1/397-595
H0SSK9_9BRAD/350-552
Q2C1G9_9GAMM/106-251
C2IX03_VIBCL/336-551
F5T8K1_9FIRM/520-724
E6VE37_RHOPX/371-560
D7WVR2_9BACI/198-434
Q4ZQ06_PSEU2/318-521
F0KBX6_CLOAE/148-379
C6CRD2_PAESJ/453-678
E0S1W1_BUTPB/466-688
Q8FA81_ECOL6/324-518
H8K193_VIBCL/385-585
C6I0Z5_9BACT/50-208
C9P8P0_VIBME/335-527
F9S361_9VIBR/271-486
E6VRA7_DESAO/311-504
D3RNL1_ALLVD/402-629
B1GL84_BACAN/335-574
B3Y9Y7_SALET/310-506
C0AIM1_BORBG/445-632
C6Q0L6_9CLOT/234-349
G7AQA3_VIBCL/416-626
G8QLI3_AZOSU/326-544
B8CSA0_SHEPW/265-489
G7TVD9_VIBCL/564-770
A4TY59_9PROT/369-560
F9A2A0_VIBCL/410-627
B9KQA8_RHOSK/558-759
C6DBJ9_PECCP/312-513
A6VRK3_MARMS/269-432
Q07YJ5_SHEFN/481-673
A0KJR1_AERHH/315-536
H8CVF8_CAMJU/196-345
G4E1U8_9GAMM/174-386
B9KJW8_RHOSK/230-369
B0C6I8_ACAM1/454-660
E7X4B6_SALMO/314-515
C9YEZ3_9BURK/302-502
Q815W6_BACCR/437-668
H6SIY3_RHOPH/364-564
Q39V52_GEOMG/391-595
H0J7V6_9PSED/423-641
F3JSJ4_PSESX/103-179
F6E1V9_SINMK/491-682
F7QIX3_9BRAD/349-550
G5P000_SALET/322-461
F7YKH5_VIBA7/322-543
F4VZW8_ECOLX/310-506
F6AY83_DELSC/321-515
E6W0K1_DESIS/426-648
A1TP12_ACIAC/101-244
E6LAC8_CAMUP/140-363
F5VIG7_ENTSA/431-635
G7F623_9GAMM/344-555
D4GNW7_PANAM/334-533
C0QUS0_PERMH/101-318
H6CM38_9BACL/335-566
F0Q9L8_ACIAP/436-636
A4YR49_BRASO/466-599
D5VPJ0_CAUST/10-102
B3PJ01_CELJU/1-134
Q5N4P8_SYNP6/609-832
G8MN10_9BURK/453-651
B5YJ22_THEYD/250-474
E1PXM5_HELPT/353-565
D7H8C0_VIBCL/414-631
Q1MXS0_9GAMM/329-540
F9AL82_VIBCL/327-548
Q5V455_HALMA/570-796
H7S5R7_CAMCO/335-545
G2ESS5_9LACO/481-526
B6JPK0_HELP2/506-673
D5WTF7_BACT2/524-734
C2CAB7_VIBCL/123-341
C3LU93_VIBCM/326-547
Q6N8H2_RHOPA/242-428
D1TWF2_YERPE/238-432
Q87K74_VIBPA/332-553
G8AUN4_AZOBR/478-543
A6XQX4_VIBCL/447-666
B3PQ52_RHIE6/341-544
A4YC71_SHEPC/443-650
F8F3T7_SPICH/175-395
F1Z6E8_9SPHN/359-560
F3IMX3_PSESL/319-401
C2PBK3_BACCE/336-574
B0SQD7_LEPBP/463-580
D6SLI9_9DELT/575-796
A3DJQ1_CLOTH/322-532
F0KR57_YERE3/317-515
H1KJK0_METEX/393-573
H7SQC8_CAMCO/302-530
G2BNB3_ECOLX/332-526
A6XWH0_VIBCL/414-631
D2MR88_CAMJU/106-268
D4T8C1_9XANT/137-349
H1CM93_9FIRM/498-702
Q72AV6_DESVH/596-799
B8L570_9GAMM/392-593
C0Z592_BREBN/347-573
H1IE30_9FIRM/155-286
F8A9Z4_THEID/296-499
G4KXF7_OSCVS/479-671
E2MJF2_PSEUB/461-661
C3G5M8_BACTU/316-538
A8U335_9PROT/316-506
B1XWD2_LEPCP/734-824
G0AM38_BORBD/488-694
E1VBR5_HALED/472-673
E8UW21_THEBF/467-702
F3IS93_PSESL/1-117
E4SCM7_CALK2/403-614
G6ZG22_VIBCL/416-626
G1XZT6_9PROT/194-345
F7UG45_RHIRD/350-547
G5QPQ5_SALRU/76-237
E3IH59_GEOS0/354-576
F8YKL0_ECOLX/310-506
H2FZK7_OCESG/445-652
B2MWL1_ECOLX/57-251
H0P2M7_9SYNC/731-953
B8FWP6_DESHD/448-663
I0U8N0_BACTR/329-571
G9Y1Z8_HAFAL/282-483
F6A9U1_PSEF1/280-494
G0DI51_9GAMM/341-554
F5LPM5_9BACL/371-590
E6L9A3_CAMUP/106-280
G2HU07_9PROT/400-598
H1C9Y7_9FIRM/498-695
G5P2N8_SALET/324-377
A7TDB8_NEMVE/135-261
C7LTF9_DESBD/437-624
F8ZVF7_VIBCL/262-431
Q7P1E8_CHRVO/318-543
Q2P1X1_XANOM/492-693
F9BI17_VIBCL/325-546
G5VID6_ECOLX/324-518
F3IGY9_PSESL/320-540
H2G0P9_OCESG/331-544
F6AHS9_PSEF1/327-548
H5FPI5_ECOLX/324-518
A2SMX3_METPP/322-520
B2V2U6_CLOBA/147-274
A6LX57_CLOB8/345-573
I0EM67_9HELI/336-445
D0IK68_9VIBR/296-518
B6B9N6_9RHOB/368-567
F8BV05_OLICO/184-370
F0K9P2_CLOAE/440-660
B9JXT8_AGRVS/395-594
E4LK14_9FIRM/535-697
F9BQB9_VIBCL/309-520
A5L6U4_9GAMM/253-374
H8CES4_CAMJU/85-264
A4CEK2_9GAMM/496-706
D0KL45_PECWW/319-518
A6LZ30_CLOB8/136-271
F0DKC8_9FIRM/313-522
E1QE72_DESB2/401-597
H7ZHS3_CAMJU/201-279
F2A3E7_RHIET/557-754
F9BL76_VIBCL/304-515
B5SC05_RALSL/318-514
B5QGC5_CAMJU/268-429
F9CAX1_VIBCL/327-548
F7ZUI1_CLOAT/339-570
B9C278_9BURK/321-519
A3MNE7_BURM7/317-518
E0QQ65_9ACTO/373-509
A7MRD5_CROS8/458-656
A5VDF9_SPHWW/67-284
G8AGG1_AZOBR/378-559
B9X8D2_9SPIO/80-253
C5AU23_METEA/371-558
H6SP07_RHOPH/351-543
H4U2P8_ECOLX/255-450
A4J3Q7_DESRM/129-283
G2E7I4_9GAMM/439-646
C1DB98_LARHH/91-247
A8UVT8_9AQUI/3-92
C6XBY6_METSD/667-868
D5WNA6_BURSC/317-518
B8K5A7_VIBPA/306-530
F6CS61_MARPP/310-520
B7INY6_BACC2/279-500
F0K4Q9_CLOAE/339-570
F8D9M5_HALXS/318-533
G9WW49_9FIRM/531-732
F3Z2Q4_DESAF/605-804
C0QWM5_BRAHW/410-609
C4XG97_DESMR/456-678
D4BDF4_9ENTR/322-516
H1EQ94_ECOLX/310-506
F4EKW0_BACAM/418-661
G9SKQ6_CITFR/314-514
D3P7M5_AZOS1/537-728
D4H2D1_DENA2/327-548
Q7NWR4_CHRVO/333-438
H8AYI2_CAMJU/182-263
A4Z298_BRASO/512-708
Q8DAG0_VIBVU/417-627
A4B9K5_9GAMM/467-668
H4YGX6_ECOLX/281-476
B1FPL1_9BURK/404-599
G6XQA1_RHIRD/416-601
G6XRC4_RHIRD/503-702
G8LH36_ENTCL/325-519
Q936J3_RHORU/373-558
G8M0D1_CLOCD/192-417
Q4ZU89_PSEU2/316-537
E5WAY0_9BACI/20-262
C1L104_LISMC/335-573
Q1Q4N4_9BACT/1-61
D7YDF1_ECOLX/310-506
F3F2G0_9PSED/318-540
G7HBE0_9BURK/452-650
G2E846_9GAMM/445-647
H0F9S5_9BURK/317-518
B0HQF3_YERPE/322-516
G7TW17_VIBCL/423-644
B5Z9N4_HELPG/352-565
G8QES6_BORGR/480-667
A3GZ67_VIBCL/436-626
C2QN53_BACCE/17-252
F2MWN3_PSEU6/138-350
I0KRR6_STEMA/456-677
H0SC76_9BRAD/469-663
A4TLJ4_YERPP/322-516
E4NN04_HALBP/246-463
H0PZ37_9RHOO/175-388
E5UDK6_ALCXX/316-516
C6DYU5_GEOSM/361-583
G8SFY6_ACTS5/333-523
G5RKH6_SALET/77-241
C7R1N4_JONDD/140-302
G5L8Y4_SALET/335-399
B0HVF7_YERPE/340-540
G7AQK1_VIBCL/297-496
D9TR71_THETC/178-398
A9K552_BURML/318-514
G8QC89_PSEFL/444-653
D0ZAB3_EDWTE/323-517
C9P3Z4_VIBME/308-520
Q0HJC6_SHESM/343-545
E7QVX5_9EURY/529-758
D8GI67_CLOLD/457-688
G6ZY81_VIBCL/144-365
A7GNX1_BACCN/415-660
E8J2I5_ECO57/322-516
B4VZE7_9CYAN/410-613
C2TNT9_BACCE/432-665
A4U5I5_9PROT/489-679
H5R8Y3_ECOLX/331-526
E6U0Q9_BACCJ/232-426
F2PG34_PHOMO/315-527
Q47BD9_DECAR/318-541
B7QQY3_9RHOB/535-735
F1XK82_ECO57/324-518
D4G6A4_BACNA/146-283
F0DNM5_9FIRM/315-520
Q1GVP5_SPHAL/244-450
Q07JN0_RHOP5/465-667
H0H6L9_RHIRD/298-486
C2YYP5_BACCE/315-551
E4QNS0_METS6/564-759
B6R3Y2_9RHOB/489-685
C6RZB2_VIBCL/90-306
F3FQ88_PSESX/1-100
C8PR70_9SPIO/465-665
G2S9A8_ENTAL/444-643
E8GES6_SALMO/76-237
F0KC90_CLOAE/473-702
A4TYH4_9PROT/370-556
H8K1S3_VIBCL/255-426
G2LCP1_PSEAI/347-560
F0BY01_9XANT/494-695
E7SDM5_SHIDY/200-395
G0HSQ9_HALHT/545-772
D5ANQ5_RHOCB/566-766
G7RIZ5_ECOC1/311-506
H7WQH7_CAMCO/79-281
D4PPI5_LISMN/143-296
C2JGQ9_VIBCL/477-671
F8IFS8_ALIAT/353-588
D7I6K6_PSESS/488-645
D9YFT7_9DELT/357-578
A5XHI9_BURML/298-499
E7PPY3_PSESG/420-641
A6XT30_VIBCL/374-596
F7UCR0_RHIRD/568-766
E6T7D3_SHEB6/311-525
A6D1H9_9VIBR/165-388
B9JSK5_AGRVS/493-683
F9A5I0_VIBCL/296-517
B2MWZ9_ECOLX/57-251
C1IB47_9CLOT/409-640
A3RVE3_RALSL/307-508
C8PQ10_9SPIO/460-643
B1HMC1_LYSSC/344-577
B0TV89_SHEHH/351-573
G7G2K7_9GAMM/80-289
C8N701_9GAMM/171-395
B2UYR9_CLOBA/462-684
C4IKR6_CLOBU/431-656
E6VT03_DESAO/581-802
C2RI92_BACCE/425-650
C6WW63_METML/527-721
C3GHT9_BACTU/425-660
A8ZWP6_DESOH/455-566
H7RQB7_CAMCO/335-545
C4V510_9FIRM/320-554
A7MVN5_VIBHB/459-669
Q4KDN9_PSEF5/319-540
C7GD18_9FIRM/471-705
A7C813_9GAMM/1-77
C3ACW5_BACMY/434-665
A6LYL7_CLOB8/438-670
F9CCD5_VIBCL/296-517
Q07YS4_SHEFN/505-702
B7AW57_9FIRM/359-570
G5LTP0_SALET/144-357
A7N5E2_VIBHB/260-480
C6J034_9BACL/346-574
H6CG43_9BACL/175-373
G8QL90_AZOSU/585-677
F4DQQ2_PSEMN/261-435
G7G8U0_9GAMM/309-523
G7BDM6_VIBCL/417-638
E8EVQ3_SALMO/324-518
E8XBE4_SALT4/323-521
Q07J05_RHOP5/402-559
Q48KU5_PSE14/324-545
F7KG06_9FIRM/360-558
Q3IQD8_NATPD/284-519
A7GDP4_CLOBL/101-318
H7U5X2_CAMCO/134-222
E7SDM7_SHIDY/45-242
E8ESK4_SALMO/335-530
B5S5A7_RALSL/314-515
D1NZM3_9ENTR/323-518
F9CD11_VIBCL/422-621
A0KXC6_SHESA/407-607
A1SBP4_SHEAM/163-381
B3RA34_CUPTR/337-538
C6YBW1_VIBCL/427-640
A5MZ77_CLOK5/368-581
F3RRA6_VIBPA/308-537
C9NVC7_9VIBR/424-622
B3Q716_RHOPT/476-663
Q07Q99_RHOP5/369-562
A4BI81_9GAMM/394-615
C6XNP0_HIRBI/494-671
G9AKU4_PANAN/257-428
C8PM44_9SPIO/476-654
B4UF94_ANASK/315-502
G4LB21_PSEAI/318-521
D8NKF7_RALSL/314-515
F8BHS1_OLICM/381-573
C7IRT6_THEET/375-587
A6M2V9_CLOB8/346-574
B1QLA6_CLOBO/144-238
B1FQN6_9BURK/266-467
E1QDM4_DESB2/407-603
H5XW39_9FIRM/347-572
C4L692_EXISA/346-567
E6NPZ0_HELPQ/350-564
D3QSJ0_ECOCB/331-526
E9VPW4_ECOLX/322-516
A9FUX5_9RHOB/162-363
B1G802_9BURK/321-520
E8RQ04_ASTEC/368-557
F4DPQ2_PSEMN/406-630
B1J5E0_PSEPW/327-537
E7ZR02_SALMO/335-530
D1B050_SULD5/442-656
B3ZWF0_BACCE/328-563
A7FPJ2_CLOB1/370-585
I0HNA0_RUBGE/313-511
A3GV63_VIBCL/251-462
H7VS48_CAMCO/335-545
H8DSQ1_9ENTR/318-512
G2H8Q4_9DELT/380-602
F0C750_9XANT/391-583
Q3IUQ9_NATPD/280-490
G2A1G7_ECOLX/314-514
A0KRT8_SHESA/440-651
D3P8L4_DEFDS/458-665
E2MAF9_PSEUB/318-541
H1KN46_METEX/220-412
A2P4R4_VIBCL/366-578
G6YZV1_VIBCL/417-638
G2SC87_ENTAL/314-514
A3KSC3_PSEAI/318-521
D8MSH5_ERWBE/322-519
I0LSF4_SALET/313-514
F3E3U3_9PSED/428-489
A3ZBS0_CAMJU/203-344
E2XT10_PSEFL/429-650
G2UI18_PSEAI/318-521
A9D3R5_9RHIZ/374-572
G7FES3_9GAMM/125-363
G4LGD1_PSEAI/320-541
G7TVH4_VIBCL/428-628
H0QCM3_ECOLI/331-526
A9AQR8_BURM1/318-519
C5UQL9_CLOBO/264-473
G1YYM2_ECOLX/324-518
G4FFG3_THEMA/339-566
B5SCL0_RALSL/311-491
F4LJ79_TREBD/363-556
B4APC8_BACPU/144-276
A4UVY0_PSEFL/323-544
C6BUX1_DESAD/479-698
D5RS88_9PROT/370-555
Q72E79_DESVH/590-813
B6A341_RHILW/110-198
B5W367_SPIMA/278-484
Q07HJ2_RHOP5/431-624
D0H6G7_VIBCL/343-553
G1Z5J4_ECOLX/322-516
G2AW10_ECOLX/322-516
G2E4C9_9GAMM/177-392
G5YBE1_ECOLX/324-518
Q74E23_GEOSL/323-431
F7NFD0_9FIRM/450-675
Q7M9B3_WOLSU/323-536
Q2W3H6_MAGSA/251-439
E1MDK7_9ACTO/341-542
A7MRI0_CROS8/408-606
H5H854_ECOLX/322-516
E3CZ60_9BACT/192-419
D5CMU9_SIDLE/334-551
F3FV81_PSESX/53-143
F3GRH0_PSESJ/1-39
I1DV81_9GAMM/442-653
H7EJ75_9SPIO/57-279
G5LNP0_SALET/298-493
D2UEP0_XANAP/497-698
D5VPF7_CAUST/389-589
G0SII7_VIBMI/417-626
G4KRC8_OSCVS/165-259
E8CGN7_SALMO/335-530
D7YTC1_ECOLX/311-506
G7TQ97_VIBCL/318-536
F2ITH8_VIBCL/326-547
E1CST0_VIBPA/342-542
E0SF47_DICD3/323-518
C0XXV6_BURPE/321-515
C4HMT8_YERPE/1-77
D9QT93_ACEAZ/325-529
A6W280_MARMS/503-711
F9TH34_9VIBR/431-638
F4SN73_ECOLX/310-506
B3JBJ0_BACAN/239-430
B1LZR9_METRJ/342-543
F0LPM2_VIBFN/427-650
D3HMR5_LEGLN/408-618
F9SYZ0_VIBOR/453-666
A5KUX9_9GAMM/249-460
B5FEQ1_VIBFM/436-653
B4UE14_ANASK/310-500
C2NK02_BACCE/45-272
A3I9A6_9BACI/346-582
B8FVG5_DESHD/220-445
F4UQM1_ECOLX/322-516
H2J5K9_MARPK/522-729
E0T339_EDWTF/273-467
A1TZY7_MARAV/124-316
F7YIU0_VIBA7/404-626
H5V6A0_ESCHE/336-531
H8W847_MARHY/285-507
F8GGZ0_NITSI/315-516
C6E6V1_GEOSM/325-546
E8NTK6_SALET/323-517
A4VNQ3_PSEU5/378-588
B5W366_SPIMA/274-468
B6R7S5_9RHOB/488-671
Q89QZ6_BRAJA/239-433
F9CHF3_ECOLX/331-526
F2JJD0_CELLD/476-685
F7NKN9_9FIRM/432-657
D6MBM8_9CLOT/439-668
F8ZR11_VIBCL/144-365
E2MAX7_PSEUB/433-644
E7VIM7_SALMO/313-514
F8KXF9_PARAV/451-663
I1E143_9GAMM/326-539
H1YST1_9GAMM/421-630
G8QJA0_AZOSU/333-547
Q894N0_CLOTE/373-601
B8KCA5_VIBPA/418-628
I1D8R8_9VIBR/334-545
Q6LQ83_PHOPR/344-561
G8QEH4_BORGR/75-260
Q2BPC6_9GAMM/431-659
B5Z0U1_ECO5E/255-450
A3YJQ3_CAMJU/505-587
G9AWA7_PANAN/403-604
B1HAA4_BURPE/316-517
G7TTS0_VIBCL/484-706
G7UCI8_PANAN/339-537
H5LMU4_ECOLX/314-514
G4F4Z3_9GAMM/4-43
D0GYM3_VIBMI/357-578
A3UKC2_9RHOB/288-489
E6W2C9_DESIS/279-473
H1R3C8_VIBFI/446-660
F2JNS9_CELLD/449-671
A6VAX7_PSEA7/408-629
F4LSJ4_TEPAE/239-364
H2G1L7_OCESG/432-628
B9R5Y8_9RHOB/513-698
B4AIY0_BACPU/327-565
D4IVY4_BUTFI/453-679
B3E2W8_GEOLS/318-540
D8D988_COMTE/324-518
A6V7T9_PSEA7/316-521
B4W6L5_9CAUL/399-593
Q8EGZ8_SHEON/335-540
A3ZG99_CAMJU/157-236
C0GI04_9FIRM/185-392
A5KEN9_CAMJU/505-587
G3A262_9RALS/465-661
G7AAZ9_VIBCL/385-585
Q1BTD3_BURCA/314-515
H7U866_CAMCO/332-545
C2YYP4_BACCE/328-563
A1JT36_YERE8/411-612
C3FVT0_BACTB/408-642
F2G0H6_SALGL/310-506
C2T890_BACCE/282-504
Q3EVL6_BACTI/434-665
B1QGG1_CLOBO/444-573
G9E8Q0_9GAMM/460-670
D0FRQ6_ERWPE/324-518
Q3BR61_XANC5/477-577
C9Q4S9_9VIBR/104-288
E8L0C7_9RHIZ/355-549
C3NYM7_VIBCJ/428-628
E8M2A9_9VIBR/431-628
D2YBB6_VIBMI/455-673
E0R0D6_ECOLX/322-516
D2YKH3_VIBMI/323-548
D6Z0Y4_DESAT/264-471
D5TSH9_BACT1/348-570
F3V563_SHIDY/148-347
F3ENJ2_PSESL/1-140
F0IY19_ACIMA/184-384
A5GDF9_GEOUR/273-484
F3IMK6_PSESL/244-421
G7Q5P7_9DELT/435-654
Q1JVY5_DESAC/216-427
C5BFD1_EDWI9/320-514
F4A6L3_CLOBO/347-573
F2K4W7_MARM1/339-540
E8LVA6_9VIBR/416-637
F0JCL3_DESDE/489-671
F3Z209_DESAF/551-772
C0QY48_BRAHW/398-601
A5FZ69_ACICJ/346-549
H0JEG5_9PSED/450-644
F1W4P3_9BURK/1-77
F2ZR85_9PSED/1-174
B0TCC7_HELMI/348-574
Q2RU12_RHORT/383-577
D2YBY7_VIBMI/442-639
Q88AC6_PSESM/318-541
H5WT37_9BURK/315-513
Q8PLA0_XANAC/438-639
C2IU32_VIBCL/421-643
D0HQ22_VIBCL/343-553
A1F1H0_VIBCL/311-520
B5NBB7_SALET/329-524
D0IH89_9VIBR/450-665
H5KF17_ECOLX/316-514
C0AIM0_BORBG/480-667
E8LWX7_9VIBR/302-510
F3GYI7_PSESX/1-145
C3IG46_BACTU/334-574
A6W0J8_MARMS/342-539
E8HVZ6_ECOLX/314-514
Q3IQ99_NATPD/464-679
F0PWJ1_BACT0/210-430
E9VLB4_ECOLX/310-506
A6M391_CLOB8/342-570
E4VKW8_9HELI/185-380
C3STW8_ECOLX/310-506
C2YHK7_BACCE/333-569
B5V1E7_BACCE/345-579
F9RUA1_9VIBR/339-540
G5JED7_CROWT/100-306
D9THS1_CALOO/440-662
F2JQ32_CELLD/295-497
E8L8L0_9RHIZ/264-458
A3I427_9BACI/319-564
A1WM94_VEREI/555-767
C9Q6N4_9VIBR/194-415
E4PM65_MARAH/435-647
C2N8P1_BACCE/434-665
B2JJ40_BURP8/316-517
C9NPA2_9VIBR/467-681
B9J3L4_BACCQ/432-665
G0C1G9_9ENTR/320-514
F7NFE3_9FIRM/462-681
H0TK63_9BRAD/398-557
H4I5R8_ECOLX/324-518
Q9HZS7_PSEAE/324-545
A5EJF5_BRASB/481-683
F6A8F0_PSEF1/321-541
G0ERZ3_CUPNN/8-129
Q131W4_RHOPS/368-561
F3HD37_PSEYM/1-141
Q6LM18_PHOPR/405-627
Q4HPT7_CAMUP/498-577
B1B9Z7_CLOBO/330-573
G9VC01_SALMO/313-514
A3EL42_VIBCL/461-672
B3E6L8_GEOLS/260-472
Q8D7D2_VIBVU/265-477
A6B2G2_VIBPA/429-623
G7BI49_VIBCL/427-640
Q1GMA0_SILST/683-879
H0JE98_9PSED/409-630
F5HYA2_ACIBA/472-691
D7FFT3_HELP3/536-670
C6PTV8_9CLOT/455-696
B1TA36_9BURK/1-121
B8J153_DESDA/480-685
B9R2Q2_9RHOB/516-703
D8C9A1_ECOLX/9-136
H0T7V0_9BRAD/467-669
D0KD31_PECWW/313-514
Q1Z2A3_PHOPR/427-627
H0TAM5_9BRAD/410-554
F9BBS8_VIBCL/344-568
Q7VGL1_HELHP/460-668
Q30ZE0_DESDG/326-516
H7EYB3_PSEST/322-539
E8RGV5_DESPD/451-665
E3Z8C8_LISIO/143-227
G8LXI2_CLOCD/518-727
Q6D156_ERWCT/320-518
C3JZL3_PSEFS/342-563
H7YL59_CAMJU/201-287
G2BQ74_ECOLX/281-476
E9U8V0_ECOLX/310-506
G7FDF4_9GAMM/189-402
D9STP3_CLOC7/334-563
B0QQ20_BACAN/278-500
A6WKF5_SHEB8/276-495
H5VAZ3_HELBI/144-359
Q5PC96_SALPA/310-506
E3DG25_ERWSE/450-643
C6REV9_9PROT/571-650
C5AZ52_METEA/275-470
A1WTE9_HALHL/321-540
F3RYG8_VIBPA/259-439
G9Q445_9BACI/427-660
C1FPE6_CLOBJ/347-569
B3E620_GEOLS/164-384
G2DZW7_9GAMM/491-692
B6BH40_9PROT/86-253
G9VMU6_SALMO/310-506
F2F410_SOLSS/204-427
Q2P1W1_XANOM/543-744
H7TEW3_CAMCO/1-51
H0FB86_9BURK/301-502
F8ZGP3_VIBCL/322-543
H4QMU1_ECOLX/310-506
G0SMU2_VIBMI/554-770
C6B5E8_RHILS/399-594
B1IMT2_CLOBK/347-569
Q251A3_DESHY/310-542
A6A453_VIBCL/371-596
F6DQV2_DESRL/406-621
G7AEJ7_VIBCL/452-663
G1XYJ4_9PROT/2-196
E8ACJ1_SALMO/310-506
H0M6F8_SALMO/160-358
A4J838_DESRM/237-452
A5KXW4_9GAMM/415-629
E1D1V8_VIBPA/458-666
I0HDT5_ACTMI/341-520
F8ZVF6_VIBCL/362-563
G0HVG9_HALHT/509-735
A5XVJ0_BURML/280-481
F3EMP0_PSESL/510-684
Q6ALZ9_DESPS/506-723
H7VX96_CAMCO/302-530
D2TJG3_CITRI/335-530
Q72F70_DESVH/411-637
Q92DT1_LISIN/336-573
F3GGC4_PSESJ/239-460
H8CTC9_CAMJU/382-592
A4YTM0_BRASO/481-683
C3KD31_PSEFS/290-497
G2SXW5_ROSHA/215-407
F0KVA8_YERE3/395-595
H8CC19_CAMJU/268-429
E6T832_SHEB6/416-623
G2HLS7_9PROT/277-458
D2YAX3_VIBMI/365-586
C7P1Y5_HALMD/283-508
G9VN25_SALMO/76-237
F4XZC1_9CYAN/1571-1783
E5XBM2_9ACTN/315-514
E4QKY8_METS6/1-46
A6W6Q1_KINRD/329-527
F0JBT6_DESDE/421-524
G7BI51_VIBCL/362-563
E7N4N0_9FIRM/329-564
E7XWD7_SALMO/323-517
A1S9G8_SHEAM/477-673
F3HAQ4_PSESX/1-77
G7AIW3_VIBCL/440-659
H5YIJ3_9BRAD/237-429
G7TBJ6_9XANT/316-517
C0SY33_BORBG/510-651
F7NXU7_9GAMM/283-433
Q3EMC1_BACTI/212-297
H1J822_9FIRM/145-390
F8BCG5_LISMM/143-296
G7Q4Z8_9DELT/366-587
Q0B2F2_BURCM/315-516
D0H7Q3_VIBCL/262-431
E1D2Y1_VIBPA/318-534
F1W3F7_9BURK/1-77
F0BGY6_9XANT/202-403
E1EKF8_VIBPA/232-406
Q6MNZ1_BDEBA/404-600
H5R3P6_ECOLX/324-518
C5F1E3_9HELI/494-667
A5F8C6_VIBC3/268-437
A0ZEH0_NODSP/697-922
I0H352_ACTMI/452-655
E8WMJ7_GEOS8/264-491
H7SDW0_CAMCO/1-137
E2L1L6_BORBG/74-253
H7TYG9_CAMCO/336-545
F8F462_SPICH/496-695
E8LPA5_9VIBR/502-724
F7ZWB2_CLOAT/336-571
F2FFT1_SALDU/335-530
B4TVV0_SALSV/310-506
F7K444_9FIRM/356-557
D7I021_PSESS/412-633
F9AQN4_VIBCL/1-155
E7TYS8_ECO57/314-514
G6ZY24_VIBCL/322-543
Q8TUP6_METAC/515-727
F2JXN0_MARM1/325-542
E2ZRG6_PSEAI/269-439
H4SXM5_ECOLX/310-506
D2ZDR2_9ENTR/322-518
B9CAZ4_9BURK/332-460
F7ZW96_CLOAT/273-495
B8G1V6_DESHD/455-667
A5F8M5_VIBC3/319-534
O83501_TREPA/610-782
B2T0S8_BURPP/1-168
D7HGU4_VIBCL/318-519
Q6LFY4_PHOPR/325-545
A9L0Q3_SHEB9/92-249
E1UP33_BACAS/419-661
F2IS72_VIBCL/348-559
E7FT42_9LACO/471-701
G0ABZ6_COLFT/337-538
B9E5N4_CLOK1/337-570
Q3EYR4_BACTI/347-580
E4SGM6_CALK2/422-650
G0H341_METMI/505-729
E7VAR3_SALMO/335-530
E6PCG5_9ZZZZ/62-287
H4SC64_ECOLX/314-514
H9ULS2_9SPIO/402-609
B8HNR8_CYAP4/556-768
B7CQY8_BURPE/320-545
B1KP13_SHEWM/418-638
H1Z0N5_9EURY/444-669
G2E8N4_9GAMM/327-547
C6CEM7_DICZE/394-596
H1YSR7_9GAMM/343-554
H0Q0A4_9RHOO/348-544
G0AIH2_COLFT/449-650
Q39RG7_GEOMG/314-526
C0Y411_BURPE/323-521
H0F7P5_9BURK/327-528
Q47GY2_DECAR/308-499
C7RJ95_ACCPU/449-564
G7UKX6_PANAN/320-520
A1VFW5_DESVV/456-678
A5GCV9_GEOUR/343-556
G9F466_CLOSG/202-423
A9KIS7_CLOPH/480-715
C6X7H9_METSD/638-832
D3FSA7_BACPE/247-434
D3EF39_GEOS4/435-677
A6W9C7_KINRD/370-516
Q3KHG1_PSEPF/319-540
C6Q2I8_9CLOT/489-721
H1YUM6_9GAMM/162-384
G7C2C7_VIBCL/144-365
A9W7P1_METEP/361-553
B0SCW3_LEPBA/468-690
D2BWY8_DICD5/322-519
Q0B9A5_BURCM/462-657
B3PU27_RHIE6/110-335
G6ZC43_VIBCL/262-473
Q1ERB3_9CREN/83-303
E6W3U1_DESIS/439-646
H1F1D3_ECOLX/314-514
E0S270_BUTPB/365-600
Q1C6W1_YERPA/322-516
C3XFG3_9HELI/545-647
C4ZH93_EUBR3/439-670
B8GVM2_CAUCN/265-466
A7ZDU3_CAMC1/481-587
H4F1I2_9RHIZ/396-593
A3JC78_9ALTE/397-614
Q1YHL7_MOBAS/490-687
E9Y9U2_ECOLX/331-526
Q883C0_PSESM/438-646
C7LUL8_DESBD/481-687
A4C993_9GAMM/450-671
F7NWJ7_9GAMM/89-253
A6XZH8_VIBCL/398-599
C0QZD6_BRAHW/227-410
D4ST69_9XANT/498-699
Q8PLB1_XANAC/440-641
Q8PX93_METMA/462-677
B8DJD3_DESVM/453-674
D4T145_9XANT/496-697
Q4K5M6_PSEF5/317-540
C4HMR8_YERPE/2-116
B7IHA3_THEAB/59-268
C1D7B1_LARHH/317-532
G4QNY3_GLANF/319-515
Q0HQ03_SHESR/417-623
F4DTI2_PSEMN/428-640
Q1ZPW5_PHOAS/42-185
G4GHK2_9EURY/277-491
A1JQL2_YERE8/317-518
G7LWX7_9ENTR/322-516
E6BIU8_ECOLX/324-518
D2Z5F3_9BACT/486-702
B6BDT7_9RHOB/120-223
F3GFA2_PSESJ/323-388
E3ZE19_LISIV/347-586
C2WUV9_BACCE/333-569
C7HED2_CLOTM/343-569
A7H5R6_CAMJD/507-593
C7LTY0_DESBD/359-574
D2YU04_VIBMI/449-657
B9L353_THERP/375-571
D5VYP7_CLOB2/370-585
D6SUE4_9DELT/367-574
C2SW34_BACCE/425-660
A1SBG8_SHEAM/425-636
F3V566_SHIDY/158-322
D8GPQ5_CLOLD/347-572
F3KV05_9BURK/335-531
A6WSS2_SHEB8/257-433
F6ATD7_DELSC/273-445
A2PX24_VIBCL/357-578
D3T0F8_NATMM/340-550
H0PW25_9RHOO/491-681
E4Q5W3_CALOW/147-371
E2CP64_9RHOB/656-855
Q57P34_SALCH/335-530
E1R9E7_SPISS/450-623
A8KF51_BURPE/403-601
A6TX67_ALKMQ/439-666
E1JTB1_DESFR/296-517
D6E551_9FIRM/263-485
B0K348_THEPX/322-518
G2KSB7_MICAA/287-440
A3ULW1_VIBSP/415-629
C2I001_VIBCL/261-473
A9C2G9_DELAS/403-597
I0Y8S8_9BURK/401-601
C6BS42_DESAD/379-600
C6REV9_9PROT/485-584
B3QFP7_RHOPT/456-647
C2IWZ4_VIBCL/134-319
F2NT06_TRES6/371-579
G7AYW4_VIBCL/452-663
Q6LMH8_PHOPR/428-638
D8P2H5_RALSL/320-514
B0KNP6_PSEPG/322-541
Q9AAK4_CAUCR/407-594
E3PR14_CLOSD/197-395
D0I194_VIBCL/343-553
H4ISX9_ECOLX/321-516
C3XH31_9HELI/491-648
E7UUY0_SALTM/314-514
A6AWL3_VIBHA/348-557
B5VCL0_BACCE/327-563
D5AU64_RHOCB/778-971
H4ZPB9_ECOLX/324-518
B5F6B1_SALA4/314-515
C2SSC1_BACCE/327-563
Q7MMI3_VIBVY/338-544
E0N2N5_9ACTO/355-548
C3CDV0_BACTU/425-660
C1FV07_CLOBJ/341-570
B5ESK4_VIBFM/320-517
G6G1G6_9FIRM/451-686
Q1LH21_RALME/322-523
B5N9J3_SALET/324-518
C4ZQH0_ECOBW/322-516
H9UAL6_FERPE/380-589
A6SU23_JANMA/312-513
Q3ISB8_NATPD/298-524
B8GZ90_CAUCN/421-615
Q3M6K3_ANAVT/875-1100
A0YJV0_LYNSP/277-483
F5Z4X3_ALTSS/268-441
F3EGT9_PSESL/58-272
A0KLM5_AERHH/322-517
G7B712_VIBCL/319-534
G4PAV7_BACIU/326-561
TLPC_BACSU/331-567
A4LBU7_BURPE/298-499
H4KRJ4_ECOLX/324-518
F8GLA2_NITSI/474-702
H6SL52_RHOPH/497-689
F8ZWT0_VIBCL/416-626
B8L6H4_9GAMM/456-677
E8WWX9_ACISM/325-548
H7V895_CAMCO/201-272
C3A138_BACMY/407-642
F9AN98_VIBCL/1-98
F5Y8S9_TREAZ/485-679
C8PN62_9SPIO/97-284
C6S139_VIBCL/422-621
Q0BG38_BURCM/356-557
F4E4Z2_BACAM/324-551
E6VPJ9_RHOPX/398-557
D5X909_THEPJ/399-596
B2VJA6_ERWT9/324-518
E8VP34_VIBVM/372-592
D7XFF9_ECOLX/310-506
F9BUA1_VIBCL/356-578
B1ZAS6_METPB/222-414
Q1K450_DESAC/383-581
H4NGM0_ECOLX/324-518
A5EYU2_VIBC3/327-548
F4APZ3_GLAS4/316-537
C4Z503_EUBE2/40-212
D5ATS7_RHOCB/523-724
G7M3H5_9CLOT/345-571
F3FUD3_PSESX/1-146
A6B474_VIBPA/100-250
C3LU59_VIBCM/311-520
Q12M07_SHEDO/448-648
H5W0G8_SALEN/314-515
A6M112_CLOB8/675-883
E3ILF1_DESVR/404-625
C9RY90_GEOSY/335-563
G0DJQ3_9GAMM/273-435
A5KXU2_9GAMM/459-681
G7QBX9_9DELT/548-769
A3VAY3_9RHOB/775-976
A4J6S1_DESRM/321-525
C9CYG9_9RHOB/497-700
I0BUZ8_9BACL/1-114
H6CKB9_9BACL/365-584
A3UW61_VIBSP/317-534
Y4SI_RHISN/542-736
H5Q0D3_ECOLX/322-516
C6PYI5_9CLOT/434-659
Q08RZ0_STIAD/309-542
C2RFF7_BACCE/333-569
D5B2P6_YERPZ/340-540
Q0HLL9_SHESM/106-274
D0IJF9_9VIBR/86-286
H1YX88_9EURY/847-1069
B7RKD7_9RHOB/698-899
A3DEW9_CLOTH/616-822
I0HQ16_RUBGE/312-513
F9R9H9_9VIBR/245-467
Q1BRK9_BURCA/316-517
A1F535_VIBCL/1-140
G3IVF3_9GAMM/395-582
H8ATE8_CAMJU/116-194
F5Z8G6_ALTSS/465-668
F5QEG7_SHIFL/324-518
H1J694_9FIRM/157-285
A9D7T8_9GAMM/304-525
A4IL37_GEOTN/96-317
G8LXH8_CLOCD/610-791
D7HDF2_VIBCL/339-540
H5KYS9_ECOLX/310-506
A3K239_9RHOB/339-539
Q5WKV6_BACSK/343-569
Q63NU5_BURPS/307-508
G6XV94_RHIRD/527-721
D9SR32_CLOC7/447-661
H1Z0W2_9EURY/498-723
C4UWB2_YERRO/337-533
D4G0L3_BACNA/426-662
I0HPW9_RUBGE/53-306
B4SJU5_STRM5/631-832
E7P7Q7_PSESG/307-521
D6XX91_BACIE/440-672
H6MQD8_TREPL/610-782
B3HIU4_ECOLX/324-518
C3EX38_BACTU/118-313
Q0AVW6_SYNWW/248-415
A9L3X4_SHEB9/305-519
Q3ISQ1_NATPD/68-276
C4H4H7_YERPE/1-77
B8FT34_DESHD/133-285
C9RWB1_GEOSY/193-417
B4TIU4_SALHS/310-506
A8MJD4_ALKOO/458-712
C5ZRK2_BURPE/316-517
B9C6B6_9BURK/319-513
C3NW79_VIBCJ/403-624
H2IDS7_9VIBR/197-418
G3IVG0_9GAMM/240-458
H0SCZ0_9BRAD/504-708
F3GMT6_PSESJ/41-105
A7JZQ8_VIBSE/437-647
H1R4P0_VIBFI/395-624
Q1MLH4_RHIL3/295-494
F2JX68_MARM1/506-711
F9AGD0_VIBCL/1-188
F3GSN4_PSESX/1-138
H5XSU3_9FIRM/2-168
F2KDB7_PSEBN/419-634
G9EAT5_9GAMM/476-673
A3Y6N7_9GAMM/331-559
G6EI54_9SPHN/297-496
B4TI01_SALHS/313-514
Q8YYC3_NOSS1/746-975
G8U4P0_BACCE/435-668
G2T627_RHORU/248-441
E1TER0_BURSG/311-512
F3HCM9_PSESX/1-35
H5YIV4_9BRAD/493-687
D4GEX1_PANAM/316-514
E2XS19_PSEFL/320-541
E0RFT0_PAEP6/152-284
B7VLA9_VIBSL/458-678
A7MZL8_VIBHB/366-578
Q0HRS2_SHESR/345-554
B1L9C0_THESQ/436-660
Q2B7S5_9BACI/326-561
H6MKI2_ECOLX/324-518
C2ZI62_BACCE/268-478
B0KH58_PSEPG/326-537
B1QCI4_CLOBO/353-572
C3KLK9_RHISN/422-623
G7ESF3_9GAMM/348-555
G8QG97_AZOSU/313-498
E2MH42_PSEUB/323-542
Q0B1S7_BURCM/310-511
G2MQR8_9THEO/361-587
H4KX71_ECOLX/1-77
E6TUR4_BACCJ/202-430
G5RV56_SALET/329-524
Q4UXG7_XANC8/467-677
C9PDB5_VIBFU/415-636
B2A641_NATTJ/438-658
D7I226_PSESS/88-292
A9KWV9_SHEB9/456-667
F7NLW2_9FIRM/56-281
I0EG14_HELPX/536-670
H1E0N2_ECOLX/324-518
G4KZM2_OSCVS/189-344
G5TX47_ECOLX/331-526
G0EKE3_BRAIP/360-566
Q5HUK7_CAMJR/1-176
F8FIW2_PAEMK/335-571
A2W2S8_9BURK/362-556
A3XY64_9VIBR/480-705
H1BSX9_ECOLX/250-444
A3Y2F9_9VIBR/418-627
F8TRW5_GEOSE/328-554
F0L298_AGRSH/398-596
G6G0Q2_9FIRM/154-269
H1FUE7_9HELI/111-337
H7ES21_PSEST/335-545
D5QH12_GLUHA/349-560
C6PVH7_9CLOT/210-425
B5YKH6_THEYD/209-427
Q2FP73_METHJ/475-690
C5T7L1_ACIDE/307-508
B1IN95_CLOBK/311-548
B5PE91_SALET/335-530
G8MXZ7_GEOTH/334-563
Q4MJC5_BACCE/216-430
D5DSR7_BACMQ/425-660
F3YYR3_DESAF/380-602
G8QL86_AZOSU/159-335
A4W670_ENT38/356-550
F2H604_BACTU/237-432
C6U3P6_BURPE/318-516
B1JS82_YERPY/397-595
D5W6H1_BURSC/316-517
G5MCR5_SALET/324-377
C9PH82_VIBFU/367-579
G7ELF8_9GAMM/324-539
D8IX38_HERSS/314-515
F3E363_9PSED/1-140
F7U0F1_BRELA/346-582
H7TQH7_CAMCO/57-138
Q2JKA5_SYNJB/606-828
F2EZD3_PANAA/312-513
A3YBW7_9GAMM/514-732
H1P1Z0_9BACT/254-477
D5X954_THEPJ/196-426
E8BQR4_SALMO/310-506
C4IKI1_CLOBU/1-119
A8UVA5_9AQUI/121-325
A9MU02_SALPB/323-517
C9P390_VIBME/419-623
F5XZH0_RAMTT/544-756
A4TYD6_9PROT/3-159
F8D4J8_HALXS/570-799
G1Y0N8_9PROT/314-538
I0HX57_RUBGE/315-512
D8IX98_HERSS/317-518
E8RRN4_ASTEC/368-568
Q92LN2_RHIME/356-546
E0N126_9ACTO/187-393
F8EX67_SPICH/390-631
D8IQV0_HERSS/110-345
B5WSY2_9BURK/314-515
A8RJC6_9CLOT/443-644
E8RUI2_ASTEC/245-447
H7RUE6_CAMCO/159-240
D8ND65_RALSL/317-515
E8M5G6_9VIBR/378-586
H5KUS9_ECOLX/322-516
H1IA94_9FIRM/337-562
G9F1J0_CLOSG/438-666
B7IF05_THEAB/94-220
H8WCD1_MARHY/230-402
C6CG83_DICZE/317-515
D4KQE9_9FIRM/347-576
G7W0R3_PAETH/194-373
G1XZ53_9PROT/473-658
G6GJI9_9FIRM/1-117
H7W373_CAMCO/196-345
B0Q4V4_BACAN/205-430
A4CC24_9GAMM/93-329
F7NTU4_9GAMM/304-515
H8BJU2_CAMJU/382-592
A1RMZ6_SHESW/446-667
A5F0Y9_VIBC3/368-561
F0BMV1_9XANT/538-739
C2C7M9_VIBCL/343-553
A9D5W0_9RHIZ/113-325
C5BNE5_TERTT/943-1143
B9E4Q3_CLOK1/438-665
F2ACL8_RHIET/344-548
A8T9E6_9VIBR/499-698
F2K266_MARM1/339-555
Q1DFR4_MYXXD/340-552
G4P3P5_BACIU/425-661
Q894P8_CLOTE/156-288
F4DZX9_PSEMN/318-539
H5FFG6_ECOLX/282-476
E4QFJ4_BORBN/513-654
A1ALY5_PELPD/318-539
A3GS84_VIBCL/414-631
A3H3T8_VIBCL/472-694
F3GBZ5_PSESJ/405-626
C9LX55_9FIRM/361-587
D6ZHM5_MOBCV/189-393
G6GIZ3_9FIRM/197-421
Q3BU77_XANC5/560-761
C2VWA7_BACCE/352-575
H0JHM8_9PSED/91-308
C8VZM0_DESAS/406-619
E4PLN7_MARAH/336-546
B5PC86_SALET/323-517
H8EAN8_CLOTM/34-191
D0KDR7_PECWW/333-533
D3SPQ7_THEAH/1-85
Q7NSY4_CHRVO/428-629
F9BLN4_VIBCL/440-659
Q2RV47_RHORT/489-683
I0M6I2_SALET/160-358
E4PIT3_MARAH/151-359
E8NNM7_SALET/160-358
G9ARN2_PANAN/324-518
I0XB96_9SPIO/464-654
F9B293_VIBCL/310-520
Q21PN4_SACD2/323-544
F0LCM0_AGRSH/552-751
E1EBL3_VIBPA/321-543
E5UBY9_ALCXX/348-549
C0QYV7_BRAHW/412-610
A2S398_BURM9/352-553
E7NYT8_PSESG/448-658
H1WBK5_9CYAN/491-646
B9Z8Z5_9NEIS/317-537
H8BT70_CAMJU/62-142
D2ZGB6_9ENTR/425-626
G7FQ92_9GAMM/462-676
B9DYT7_CLOK1/463-675
Q5GYW9_XANOR/513-714
G4P005_BACPN/425-661
G9WA42_SALET/310-506
F3K986_PSESZ/1-167
D8MPH6_ERWBE/312-513
Q2BX14_9GAMM/462-659
D4M9R4_9BACT/146-343
B3PBX2_CELJU/337-524
D2UGU9_XANAP/498-699
E8VXS9_VIBVM/413-622
G7FJP2_9GAMM/497-704
B3QC59_RHOPT/464-651
D7WLM9_BACCE/433-665
Q0HVI3_SHESR/407-607
F5YB67_TREAZ/507-683
D9TGF6_CALOO/413-622
A7H5B4_CAMJD/583-664
G9UJX4_SALMO/322-413
D8VN94_9ZZZZ/427-534
Q87UY2_PSESM/425-647
A1TL58_ACIAC/396-597
D2RE72_ARCPA/238-451
Q24V15_DESHY/327-550
A9BRM5_DELAS/315-516
H1MZ82_9PLAN/204-423
E7WSD7_SALMO/324-518
F0BGY9_9XANT/672-873
E0IFN5_9BACL/193-412
E2MDM2_PSEUB/435-642
C2YLT2_BACCE/423-658
D9SI63_GALCS/505-701
F9DRB9_9BACL/215-429
E2XQZ1_PSEFL/134-362
B5V5X0_BACCE/236-430
D0MCM9_VIBSE/338-543
F0E483_9PSED/162-383
D1NN04_CLOTM/368-566
G8PKY4_PSEUV/256-455
H2JCM2_9CLOT/149-363
G2KPX4_MICAA/395-567
A5N7Q3_CLOK5/432-664
Q79CG4_VIBCL/289-480
G4HLX5_9BACL/332-567
F5PC73_SHIFL/314-514
Q6LYQ9_METMP/253-479
G6Z7I3_VIBCL/484-706
C3LMA0_VIBCM/394-595
Q0HXD0_SHESR/138-352
B4UMQ2_ANASK/650-849
D0YVN3_LISDA/418-639
F3RZ48_VIBPA/332-553
F3K7B9_PSESZ/35-125
A3D2P9_SHEB5/327-548
B1LV20_METRJ/21-136
I0GD32_9BRAD/436-639
B1Z9R7_METPB/370-558
B1GMK3_BACAN/423-658
F0BW34_9XANT/499-700
A6D4J3_9VIBR/320-547
B6IS91_RHOCS/372-565
H7UXH3_CAMCO/79-281
D3NXL0_AZOS1/537-719
G5J3L5_CROWT/924-1147
Q1V332_VIBAL/269-457
G4C330_SALIN/310-506
F3LST6_9BURK/309-510
F5SXR4_9GAMM/483-684
F9RTZ9_9VIBR/418-629
E3Z5I6_LISIO/189-428
D4X8G5_9BURK/313-510
A3LKX8_PSEAI/467-673
A8E9R6_BURPE/315-516
B4WDY9_9CAUL/303-496
A1WVN8_HALHL/310-530
D3RN39_ALLVD/392-613
H7VQ05_CAMCO/1-158
C7G6I0_9FIRM/91-297
B1QZC7_CLOBU/456-669
Q39H81_BURS3/355-556
F2F399_SOLSS/248-437
C2XAQ8_BACCE/425-660
F9TSG4_9VIBR/332-542
A5D6E9_PELTS/325-529
E1D7F2_VIBPA/390-587
B9MPE7_ANATD/148-326
B5PWQ8_SALHA/310-506
F7QJU6_9BRAD/365-559
B0TR67_SHEHH/399-620
E7AA83_HELFC/370-567
D4SYR4_9XANT/243-437
G7TX88_VIBCL/385-585
D7CIZ6_SYNLT/159-374
F9SG03_VIBSP/408-632
C6WFH0_ACTMD/189-339
E1K1M1_DESFR/486-707
E1WGG0_SALTS/322-516
B7JV77_CYAP8/635-854
H2CGY2_9LEPT/353-463
F9TFV6_9VIBR/912-1113
G7UL79_PANAN/277-478
C3XFB7_9HELI/496-611
G6DW13_9GAMM/416-623
B1T6C0_9BURK/420-619
D3NVH5_AZOS1/468-661
A1VZU3_CAMJJ/305-529
F3D9J4_9PSED/324-546
B7LH07_ECO55/310-506
F3KVU4_9BURK/1-131
E8MAM0_9VIBR/457-676
E6XIB2_SHEP2/128-352
D4STG5_9XANT/137-349
F3JV98_PSESZ/321-540
A4TVY3_9PROT/340-530
H5D7X6_ECOLX/310-506
A3WSX8_9BRAD/317-496
B5ECK6_GEOBB/414-626
B9AZN3_9BURK/318-519
H0MIY9_SALMO/324-518
C9QHK7_VIBOR/428-622
H4LCX8_ECOLX/321-516
C6CGR5_DICZE/412-609
A6FHE7_9GAMM/467-689
Q3EVQ9_BACTI/347-570
H8XG88_BACAM/425-661
D3RRI3_ALLVD/477-688
Q630H8_BACCZ/239-429
E1K0C3_DESFR/267-474
E4Q5V8_CALOW/505-713
C6PS25_9CLOT/124-274
C8S4D6_9RHOB/538-731
E7Z8X5_SALMO/310-506
Q4BZ86_CROWT/3-146
A3UL86_VIBSP/426-623
A3GS79_VIBCL/461-672
G4EKN2_9BACL/185-332
H3THQ9_PSEAE/438-657
E8J0M7_ECOLX/322-516
D4X8K9_9BURK/311-513
H9UDF5_FERPE/477-670
D4KQS7_9FIRM/115-308
D8N1S0_RALSL/318-514
F7SVE7_ALCXX/304-505
Q9EYX6_SALTM/1-101
F6BSS9_SINMB/630-829
B1ZQ54_OPITP/280-476
H8AZV7_CAMJU/552-699
D8FU52_9CYAN/326-545
C4SHQ5_YERMO/279-474
G9XQH1_DESHA/222-388
G4LDD0_PSEAI/145-337
Q2BGA4_9GAMM/209-420
Q1QPF4_NITHX/356-559
A6SWF3_JANMA/317-514
G2LRB1_9XANT/262-460
A7GLB4_BACCN/105-313
H0SY06_9BRAD/87-300
C9YEZ5_9BURK/6-118
C7CGB6_METED/358-560
F4DA99_AERVB/217-416
D6MI00_9CLOT/337-570
B1J0K2_ECOLC/322-516
E1VK66_9GAMM/333-543
G7LL16_9ENTR/410-609
H5LRQ5_ECOLX/310-506
D4KPF3_9FIRM/261-469
G8QEJ3_BORGR/489-694
G5GN80_9FIRM/431-658
H0SBR7_9BRAD/222-415
Q13Y75_BURXL/312-513
I0GT46_SELRU/351-576
H8B9D4_CAMJU/268-429
D0H7Q4_VIBCL/362-563
C9REX0_METVM/385-610
A3XZT8_9VIBR/316-538
C7HIQ9_CLOTM/34-191
B8I6X1_CLOCE/262-474
A9KY58_SHEB9/302-533
H7ZX85_CAMJU/551-699
G0CL12_XANCA/456-657
F9A2J7_VIBCL/157-343
C2RV92_BACCE/333-569
E8F6I2_SALMO/310-506
D4GI18_PANAM/319-518
E8CQD2_SALMO/323-517
F5LH68_9BACL/377-606
A0YJV1_LYNSP/278-484
G3YJ74_9RALS/336-529
E0RKZ3_PAEP6/150-277
D6XTE3_BACIE/228-443
H0FLA0_BACAM/237-430
F3G7I4_PSESJ/1-83
D3S8V9_THISK/426-636
D0FNW3_ERWPE/317-518
A3YSF1_CAMJU/505-584
C7QTS5_CYAP0/633-854
H0F2I3_9BURK/323-518
A6FI44_9GAMM/464-661
H8B9C4_CAMJU/48-130
Q3BSA7_XANC5/315-502
A0KMT3_AERHH/248-422
E2CKJ9_9RHOB/382-585
C2PA61_BACCE/427-660
H7EJA9_9SPIO/469-688
G7G1T4_9GAMM/317-526
H4MSA1_ECOLX/314-514
C9YF34_9BURK/264-457
B3Q5G9_RHIE6/379-584
F3KWY1_9BURK/312-512
B5RQ22_BORRA/478-665
E7ZGD0_SALMO/324-518
C6RUH0_VIBCL/325-546
G5R9P3_SALSE/324-379
G2LRA6_9XANT/538-739
G4HDN0_9BACL/501-728
A0R983_BACAH/344-583
E6RGP3_PSEU9/460-579
B6A1J4_RHILW/621-828
E6PM87_9ZZZZ/56-287
Q5E499_VIBF1/423-626
D0JUY8_YERP1/412-612
E4M5P3_9FIRM/356-561
F2ZVY1_9PSED/247-319
C2KYM1_9FIRM/110-216
A4C6L4_9GAMM/332-543
A6W8F3_KINRD/345-543
F6AZL8_DELSC/451-652
G2DET2_9GAMM/260-484
H0G9C3_RHIML/484-675
F1Y4A5_ECO57/314-514
G0HQ82_HALHT/537-762
Q722H4_LISMF/335-573
B7NBN5_ECOLU/314-514
E5U051_ALCXX/274-458
B7HT73_BACC7/345-579
C6WTY2_METML/644-842
C2KYJ8_9FIRM/531-732
H8AJF9_CAMJU/269-429
C5CXU6_VARPS/311-512
H9UM66_9SPIO/399-582
A2P3R2_VIBCL/319-534
G3A8G3_9RALS/330-529
G5Q2I7_SALMO/1-132
F4G557_ALIDK/308-509
H2CBP9_9LEPT/155-381
G5QZV2_SALSE/335-530
Q1ZBF9_PHOPR/461-665
G0ABZ7_COLFT/332-540
I0GBD0_9BRAD/248-443
H7X2A4_CAMJU/554-699
F0C4C5_9XANT/1-76
A3LAR7_PSEAI/348-561
D9YG02_9DELT/381-602
B2MXB4_ECOLX/57-251
Q9V1K4_PYRAB/274-484
D4H208_DENA2/142-350
B7XU76_BORGR/76-260
D2UCH5_XANAP/247-441
A3RY13_RALSL/311-491
C9Y4P8_CROTZ/286-468
E8FS65_SALMO/335-530
F8KQS6_HELBC/432-639
I0GRG9_SELRU/513-678
D6DS32_ENTCL/319-518
A3GWG3_VIBCL/428-628
B3ZVP0_BACCE/425-660
F7Z068_BACC6/442-668
A3XWL3_9VIBR/346-560
A9L2M5_SHEB9/318-541
D0D386_9RHOB/494-688
G5VQG6_ECOLX/322-516
H7WYV5_CAMCO/1-110
Q250C4_DESHY/360-590
F0C0Z3_9XANT/137-349
Q07M78_RHOP5/372-558
G9T531_SALMO/322-516
G4T0E6_META2/529-730
H7YNF2_CAMJU/107-269
H6NE91_9BACL/441-681
Q9AB88_CAUCR/396-594
E6T769_SHEB6/456-667
F7YII1_VIBA7/415-627
F3LJM8_9GAMM/421-643
B6IR91_RHOCS/365-551
A9APD4_BURM1/319-516
C2MJS1_BACCE/425-660
C9YF31_9BURK/454-655
A4Y3H3_SHEPC/159-381
B4UJS7_ANASK/236-462
H0TJE9_9BRAD/368-557
G8LVA9_CLOCD/195-427
D6Z255_DESAT/403-598
C4Z446_EUBE2/269-493
A4Z1Z7_BRASO/356-558
Q1M5I9_RHIL3/112-198
B5ZK33_GLUDA/287-488
C7HBJ3_CLOTM/192-418
B1KUZ9_CLOBM/190-419
Q12AR0_POLSJ/301-512
G8SKL6_ACTS5/333-537
E4NL68_HALBP/304-532
A9VZ61_METEP/361-560
B7V1Q6_PSEA8/438-657
E3FN34_STIAD/422-633
D3P1U7_AZOS1/384-577
Q7MBQ6_VIBVY/143-368
Q39KQ4_BURS3/316-517
B9M9Y7_ACIET/269-428
C2UQZ3_BACCE/105-314
Q1N5V8_9GAMM/305-515
E7NVN9_TREPH/199-419
Q7NQ43_CHRVO/330-545
A9ELJ4_9RHOB/133-196
A8MIH9_ALKOO/328-602
Q7MJ76_VIBVY/302-486
Q1LCL7_RALME/316-517
F8FBD7_PAEMK/340-567
E7B5E9_YERE1/324-518
F8Z4L9_VIBCL/357-578
H4Y1Z8_ECOLX/314-514
A4LQ82_BURPE/537-735
Q21NE5_SACD2/463-689
G7D8V4_BRAJP/364-557
Q6HP31_BACHK/211-430
G9Z8X6_9ENTR/320-516
F5LSN4_9BACL/484-700
H7ZGN6_CAMJU/382-592
B2V130_CLOBA/264-473
B7X0Q3_COMTE/51-240
G8MNT4_9BURK/312-511
Q9F5E5_AGRRH/370-571
B3ZI02_BACCE/423-660
D7AHH6_GEOSK/318-540
G2LRT6_9XANT/496-697
A6GG73_9DELT/224-433
Q474N2_CUPPJ/45-197
H8WD23_MARHY/263-480
F8FUG6_PSEPU/292-467
H7W0K1_CAMCO/79-281
E8WLS8_GEOS8/653-734
D0IHY8_9VIBR/130-348
B0MP58_9FIRM/434-637
G4DX44_9GAMM/209-429
Q086W5_SHEFN/399-620
F3EAI9_PSESL/1-145
B0SNR5_LEPBP/285-517
D3PEI2_DEFDS/182-395
C6CVZ9_PAESJ/255-476
Q72RQ3_LEPIC/275-496
Q0ASI0_MARMM/366-554
C6WCT6_ACTMD/335-538
A6LRS9_CLOB8/475-701
H6SP34_RHOPH/236-428
Q3IQ20_NATPD/232-443
D2Z5K0_9BACT/112-324
G9QSU6_9PROT/76-155
F0DZS6_9PSED/1-182
F3FZI7_PSESX/1-42
G0HY74_HALHT/206-434
A0KZU3_SHESA/495-705
F9S4E4_9VIBR/437-646
H6SIN9_RHOPH/99-364
H5Y0X1_9FIRM/343-573
D8MSQ0_ERWBE/444-642
H7E7I8_SALHO/329-524
G6ZSC5_VIBCL/157-343
B0U8H4_METS4/315-484
A1TJ76_ACIAC/314-514
A6LT89_CLOB8/148-233
G4LHH9_PSEAI/438-657
D5DEL9_BACMD/425-640
A3K668_9RHOB/303-503
Q0PIH2_HELMO/452-662
D9SQW4_CLOC7/460-696
D1B449_SULD5/316-536
E0N501_9ACTO/88-245
B6B771_9RHOB/238-432
D5U9H6_BRAM5/414-612
Q7MEX1_VIBVY/414-635
H8BPX1_CAMJU/1-90
G6GG60_9FIRM/351-574
B0TG13_HELMI/443-678
G2CZL0_ECOLX/314-514
Q5P6I9_AROAE/488-713
C2PMD4_BACCE/451-681
D4T473_9XANT/571-772
H1KMN9_METEX/345-542
H5AE74_ECOLX/315-515
G0SPB0_VIBMI/262-473
A7FZM2_CLOBH/459-684
F9T4X6_9VIBR/265-477
I0EQM0_9HELI/145-290
Q081K7_SHEFN/327-549
D4XBY8_9BURK/355-553
E6VSD4_DESAO/438-628
B5Z5K3_BACCE/1-94
Q5E0S4_VIBF1/445-653
B3ZBC4_BACCE/425-660
Q2STP6_BURTA/403-601
E5U3W5_ALCXX/332-520
B8JD37_ANAD2/518-746
G7FGP4_9GAMM/318-533
G7G3E0_9GAMM/456-671
E8TWH9_ALIDB/313-514
F2JZN6_MARM1/444-673
C6CPV8_DICZE/321-518
D6V634_9BRAD/208-409
F6BRH2_SINMB/262-493
D5RH38_9PROT/498-690
D2ZC67_9ENTR/335-530
A7ZZX9_ECOHS/332-526
Q3IFF0_PSEHT/457-671
A0L801_MAGSM/481-688
E3IQK7_DESVR/332-448
A7MM72_CROS8/324-518
Q4ZY46_PSEU2/325-546
H8ERF7_CLOTM/569-770
G3A8K4_9RALS/320-514
D7DZL7_NOSA0/535-750
H8C7R7_CAMJU/1-93
D0I4G8_VIBHO/241-432
G7BPY5_VIBCL/327-548
C6BN71_RALP1/319-520
Q21SU6_RHOFD/399-600
I1AG16_PSEAI/519-712
E7VUI1_SALMO/322-516
G7UGP8_PANAN/318-515
C0AUQ3_9ENTR/1-65
A1VH93_DESVV/330-542
F3IP08_PSESL/160-366
D0H7X9_VIBCL/328-543
G0DIT9_9GAMM/478-673
D0J7N9_COMT2/321-520
C9RTB5_GEOSY/117-334
H1W7Z2_9CYAN/274-468
D0HDD6_VIBMI/344-553
G2T2S3_ROSHA/204-403
B1HIB5_BURPE/441-642
C6C3F1_DICDC/319-520
E8FD46_SALMO/146-344
B2MXA7_ECOLX/154-349
B1XX86_LEPCP/321-522
B2JZ84_YERPB/340-540
C5NDX4_BURML/431-631
F2ZV63_9PSED/1-37
B7V6Y6_PSEA8/363-568
G6G2L8_9FIRM/234-415
D0I1B3_VIBCL/309-520
C2X404_BACCE/327-562
Q1ZD00_9GAMM/458-673
Q07VM7_RHOP5/358-561
Q3JHI2_BURP1/318-514
Q2RSL9_RHORT/371-556
A2P4Q6_VIBCL/426-639
G7AJ49_VIBCL/343-553
Q87IQ2_VIBPA/237-444
B9T9H3_RICCO/77-288
H1KN57_METEX/357-560
B1QTL9_CLOBU/48-176
C0XVN8_BURPE/441-642
G7LXQ8_9CLOT/317-532
D2BYG2_DICD5/319-515
F2LM36_BURGS/310-511
E6RP53_PSEU9/438-638
Q2IEC6_ANADE/341-539
C1DKW7_AZOVD/321-522
E7XCC8_SALMO/322-516
B9Z389_9NEIS/413-623
B4AFK4_BACPU/245-431
C1DCW1_LARHH/435-658
C2NCT3_BACCE/415-650
G0GBU4_9SPIO/502-698
G5G0G9_9PSED/408-540
A3H279_VIBCL/326-547
A0Y4A4_9GAMM/322-533
D6SUE1_9DELT/482-682
D0H655_VIBCL/390-617
G9QWF0_9PROT/295-371
Q20XN4_RHOPB/356-558
F3Z012_DESAF/433-641
E2XYC9_PSEFL/519-718
I0DWL7_PROST/317-509
G9WW22_9FIRM/84-217
E1JUU3_DESFR/475-696
Q056I3_LEPBL/297-521
D9RAW5_CLOSW/214-347
G5RU21_SALET/6-67
E6UQY8_CLOTL/192-418
H2G1D0_OCESG/303-517
Q12KV9_SHEDO/461-675
A8FZN6_SHESH/320-541
Q24YK4_DESHY/148-351
B2SY33_BURPP/398-599
C6RZ37_VIBCL/328-543
Q07HJ1_RHOP5/475-663
G8AV07_AZOBR/381-562
F3GLE2_PSESJ/4-129
D7WXJ6_9BACI/358-582
D3RR87_ALLVD/335-558
G2FFU2_9GAMM/318-542
Q92YM6_RHIME/345-554
I0H7H6_ACTMI/331-534
C6YK17_VIBCL/307-526
H1R8F8_SALMO/310-506
I0GPD6_SELRU/338-573
D7AGL8_GEOSK/327-549
E8VQ28_VIBVM/293-514
B8FHJ1_DESAA/522-718
C6TPX3_BURPE/325-522
H1JC44_9FIRM/346-571
H1KEZ4_METEX/361-556
F2NUL0_TRES6/448-631
E8FW44_SALMO/76-237
Q2W3W9_MAGSA/363-559
C5TA74_ACIDE/320-518
G6IBS7_9FIRM/54-153
A5N1Y0_CLOK5/337-570
D5WQY0_BACT2/252-458
C2DVY4_ECOLX/311-506
D4KNS7_9FIRM/471-705
B0SN11_LEPBP/376-593
F8CRC1_MYXFH/375-591
G3ACJ7_9RALS/336-557
E3CZU3_9BACT/421-668
Q46PI7_CUPPJ/322-523
H1R3S1_VIBFI/316-542
A4JNK9_BURVG/399-599
F2JDN8_HELP9/143-306
A6XY89_VIBCL/427-623
Q2S455_SALRD/217-438
C4UKK8_YERRU/320-514
C0ZAR3_BREBN/314-554
H0C068_9BURK/130-321
G0SRR4_VIBMI/279-451
D5CEX5_ENTCC/323-518
Q87Z54_PSESM/321-542
A3EHD5_VIBCL/368-561
H7U9H3_CAMCO/1-65
H8BQV0_CAMJU/203-255
H2CH82_9LEPT/288-500
F2G7U5_ALTMD/317-540
B5EIZ0_GEOBB/810-997
Q12NU1_SHEDO/295-500
G8AM62_AZOBR/66-291
H5V733_ESCHE/310-506
E8VXJ2_VIBVM/163-368
C6YD34_VIBCL/484-706
Q4EMP4_LISMN/143-271
E5W7C9_9BACI/418-653
Q7N5T3_PHOLL/316-516
Q47CH3_DECAR/335-544
C2NCS0_BACCE/423-658
Q2JYJ5_RHIEC/396-593
E3DM84_HALPG/366-590
E6T7N2_SHEB6/442-664
D9SMJ7_CLOC7/126-285
Q4ZNN3_PSEU2/346-434
E0SM36_DICD3/326-524
H4XLT0_ECOLX/314-514
F5ZEP4_ALTSS/312-539
C9PB18_VIBFU/403-594
D0XEY1_VIBHA/424-639
C1DC58_LARHH/328-548
A8FY68_SHESH/441-640
F5QJK5_SHIFL/331-526
F8ZZZ0_VIBCL/348-559
E1ECL1_VIBPA/331-543
F7Z0F1_BACC6/203-429
G7QLG4_LEPII/326-542
F3DKH8_9PSED/308-530
C8WD68_ZYMMN/224-424
I0Y1J5_9BURK/315-516
G2FC06_9GAMM/666-865
D0I040_VIBCL/422-621
D2Z5L5_9BACT/92-279
C3LD98_BACAC/327-563
H4RPU7_ECOLX/324-518
B8GS51_THISH/320-542
E6APA7_ECOLX/1-99
C2NQ56_BACCE/279-500
E4U259_SULKY/288-487
E4Q3Y8_CALOW/433-651
C1FPU5_CLOBJ/4-73
F5LC99_9BACL/430-673
A1WCA6_ACISJ/317-518
C7NX31_HALMD/811-1040
C5VNN1_CLOBO/214-346
B5YKT7_THEYD/449-660
G6ZX33_VIBCL/385-585
E3EB55_PAEPS/351-570
Q1NU22_9DELT/317-510
E2XRY2_PSEFL/316-537
Q08TG1_STIAD/345-566
G0JZA5_STEMA/495-696
F3C5Z5_PSESG/1-127
C8PMH5_9SPIO/498-675
A9W5C2_METEP/392-591
C2CDJ6_VIBCL/416-626
E8YVF6_9BURK/321-522
H0H3H0_RHIRD/347-547
A1TNK6_ACIAC/438-639
I0VDY3_SHIFL/322-516
A6M2K2_CLOB8/208-435
F7RLB2_9GAMM/446-667
G8FFQ0_CAMJU/268-429
I0DYL5_PROST/324-518
D4Z0Y0_SPHJU/62-282
D8ISH5_HERSS/145-353
F0M032_VIBFN/132-343
B7JKK0_BACC0/425-660
F8IJI2_ALIAT/131-293
I0GPD1_SELRU/329-561
C3HS84_BACTU/313-538
F6A9D7_PSEF1/473-674
F5J4H9_9RHIZ/400-594
G0JHE2_YERPE/412-612
B8EFA6_SHEB2/275-495
G7HAY1_9BURK/315-514
H7SH67_CAMCO/127-207
H7VBW0_CAMCO/1-86
G2U9R3_PSEAI/438-657
H2ESA7_VIBFI/337-561
A5ZZZ0_VIBCL/296-517
G2TQA3_BACCO/267-485
E3FPU3_STIAD/315-533
B1IKX9_CLOBK/341-570
G9QWE9_9PROT/180-282
E3YWU8_LISIO/191-428
B2SVC5_XANOP/454-655
F3K8E7_PSESZ/324-546
E8XN87_RAHSY/321-517
E7NY06_TREPH/485-662
B5F2W6_SALA4/322-516
H5WT36_9BURK/282-480
A3LLJ1_PSEAI/408-629
D2BZ40_DICD5/408-609
F3DCL3_9PSED/314-501
F6AFI0_PSEF1/449-652
B5PX29_SALHA/77-241
H0NID3_BACCE/327-563
D8GQ17_CLOLD/159-275
H1YLM1_9GAMM/309-521
Q1I7B6_PSEE4/332-537
H4KI10_ECOLX/321-516
A8FJV0_CAMJ8/578-659
B9Z3G3_9NEIS/318-529
F2A2A9_RHIET/504-699
G5KMG5_ECOLX/4-131
H3TM04_PSEAE/119-348
Q8P9I2_XANCP/323-524
B5WC60_9BURK/318-517
B0GG21_YERPE/397-595
C6C0P7_DESAD/477-688
D3NR16_AZOS1/382-564
D6XXV4_BACIE/328-553
F2KHL8_PSEBN/442-664
A1ANT7_PELPD/335-557
Q6MII0_BDEBA/285-485
F9AN63_VIBCL/357-578
H7YQK8_CAMJU/93-174
H6NPM3_9BACL/508-739
A5THH3_BURML/316-517
C0Y7F3_BURPE/322-520
G4E4M9_9GAMM/331-541
Q24TH2_DESHY/146-298
F9TCP3_9VIBR/458-665
A0Q1A1_CLONN/349-577
B5EW98_VIBFM/366-587
G9F204_CLOSG/354-566
B1G4F3_9BURK/316-517
B1ZU64_OPITP/276-469
F7SLY9_9GAMM/318-518
H0T0M1_9BRAD/26-70
H8FL26_XANCI/493-694
B1UXD1_BACAN/278-500
D4ZBA8_SHEVD/346-567
E8A1H4_SALMO/324-518
G8CQS1_TREAZ/500-699
B6I444_ECOSE/310-506
C2JB00_VIBCL/356-549
H4U787_ECOLX/310-506
E7PHJ1_PSESG/321-532
A9KYD1_SHEB9/320-532
Q0AV12_SYNWW/437-656
H3SW85_PSEAE/334-538
A9KJ02_CLOPH/115-308
E6RKI6_PSEU9/246-458
Q1DDY4_MYXXD/416-631
E6T7I1_SHEB6/156-384
F4AAB4_CLOBO/168-382
F8IIG1_ALIAT/352-594
G0DEU2_9GAMM/305-519
F9CB25_VIBCL/414-636
Q4UWU2_XANC8/518-610
Q39AX7_BURS3/322-514
B8EBW0_SHEB2/497-705
E1D0X1_VIBPA/421-626
B8G3A6_CHLAD/279-486
H0SZV9_9BRAD/17-172
G2LST5_9XANT/243-437
Q13CC6_RHOPS/482-677
Q6HBL8_BACHK/328-563
Q0B929_BURCM/399-599
H7VG21_CAMCO/79-281
B6VN85_PHOAA/315-516
D9SDC8_GALCS/687-888
I0GBR0_9BRAD/370-564
G8PWG1_PSEFL/224-322
Q9F5M9_RHIML/407-600
H5XXX5_9FIRM/465-690
D6MHV9_9CLOT/118-277
F3ETS3_9PSED/319-407
F8F0W5_SPICH/62-298
C8X019_DESRD/448-649
C6PMJ8_9CLOT/219-341
A6FBU9_9GAMM/345-543
Q3IE29_PSEHT/426-638
C2JI36_VIBCL/398-599
F6B9U1_DESCC/155-241
C7G9T3_9FIRM/227-487
F8CEQ1_MYXFH/295-512
B7V9N2_PSEA8/348-561
G2HM81_9PROT/417-613
D5WEI7_BURSC/312-513
F7NUS3_9GAMM/342-550
D1NR69_CLOTM/343-569
H0MG20_SALMO/335-530
F3KJ49_9ARCH/356-520
Q4KIW7_PSEF5/426-653
D7HQ13_VIBCL/212-433
C4KXB3_BURPE/315-513
F3G3P7_PSESJ/1-139
H1SIW5_9BURK/1-144
A5CYB2_PELTS/156-373
B0PAF7_9FIRM/360-558
B8KDP4_VIBPA/163-385
H4P4E3_ECOLX/255-450
Q46Y02_CUPPJ/521-733
A6CW17_9VIBR/456-665
F7YSX2_VIBA7/427-629
F8YVJ8_VIBCL/339-540
E7ABM4_HELFC/537-703
D3P313_AZOS1/480-680
F2JU35_MARM1/424-636
F5KBH5_PSEAI/332-542
B1K404_BURCC/312-513
D1B338_SULD5/240-392
A9DCB9_9GAMM/63-149
G4KP49_OSCVS/468-668
Q1ZKL1_PHOAS/323-545
A5D018_PELTS/195-407
G5FAW2_9CLOT/357-558
F0K4N5_CLOAE/149-279
Q8F3H7_LEPIN/839-929
G7FGM7_9GAMM/275-488
Q8P9I4_XANCP/496-697
F3F2B0_9PSED/309-369
F3LGE1_9GAMM/313-514
Q9I0I6_PSEAE/342-561
C6YG96_VIBCL/207-428
C3KCN1_PSEFS/320-541
C6DB10_PECCP/399-596
Q2RZF3_SALRD/260-470
E1EGR5_VIBPA/489-682
C2HT88_VIBCL/461-672
Q73JZ0_TREDE/465-655
E7X0J7_SALMO/310-506
C4UHZ6_YERRU/3-186
F8CCR9_MYXFH/330-542
A3XRT5_9VIBR/416-634
D3NTA9_AZOS1/380-561
G4F2N8_9GAMM/405-601
F5KI22_PSEAI/320-541
F8CLC5_MYXFH/599-682
F8YYC8_VIBCL/366-578
F3EWX1_9PSED/471-666
C0QE19_DESAH/342-548
B3YQR0_BACCE/435-668
F2ZNA0_9PSED/1-145
D7AHG8_GEOSK/300-522
A5KVJ8_9GAMM/326-545
D5V594_ARCNC/414-613
E1DSU5_VIBPA/390-587
D1NLR1_CLOTM/544-749
Q1N0Y9_9GAMM/340-551
Q24U81_DESHY/262-489
Q02HD4_PSEAB/411-632
G7D587_BRAJP/388-571
C2NRD8_BACCE/43-272
G7VP89_PAETH/275-489
C9QC54_VIBOR/282-483
H0H9C8_RHIRD/278-473
F7YTA0_VIBA7/427-628
C2MG87_BACCE/107-313
B4A1I9_SALNE/76-237
Q4LBL4_PSESH/5-127
H5BRT7_ECOLX/315-515
D2YTT5_VIBMI/338-513
G9F581_CLOSG/313-549
A0AYP7_BURCH/332-557
A9A7L2_METM6/508-718
A1JPG1_YERE8/301-499
A3IDY5_9BACI/368-498
F9Y4Z6_9RHOB/276-473
Q56344_TREPL/340-559
F6CWT7_MARPP/425-636
B4T5R5_SALNS/313-514
B1QLR0_CLOBO/272-475
A1V648_BURMS/440-640
G2LR25_9XANT/477-678
Q8D6H5_VIBVU/308-519
F3K1K4_PSESZ/429-490
G9Q5R5_9BACI/425-660
G2IVJ0_PSEUL/317-537
Q8RAZ5_THETN/128-344
F1TC33_9CLOT/460-671
F2KIC7_PSEBN/321-541
Q145S0_BURXL/318-518
G8AF26_AZOBR/358-552
H8ELZ8_CLOTM/497-694
B2T542_BURPP/82-320
B1M622_METRJ/507-694
F8ETI3_ZYMMT/227-424
E7ZBP7_SALMO/322-516
C6REZ1_9PROT/139-359
Q0HL38_SHESM/295-516
B1QC49_CLOBO/231-383
B2AI39_CUPTR/315-516
D7WZH3_9BACI/425-649
D5X9K2_THEPJ/477-740
E1DKM5_VIBPA/253-476
G6I496_9FIRM/292-501
E1SNR7_FERBD/436-652
Q48BC1_PSE14/464-675
H4NFT9_ECOLX/324-518
Q7NV81_CHRVO/333-544
I0X7K1_9SPIO/506-674
F9C6H5_VIBCL/328-543
G7QMT9_LEPII/839-929
G8PVQ6_PSEUV/199-404
B9LZV8_GEOSF/371-576
H5E2Q0_ECOLX/315-515
B2JL70_BURP8/377-569
B8H1R7_CAUCN/268-465
D7Z8U0_ECOLX/259-457
F4DWT2_PSEMN/444-665
C1EVD8_BACC3/216-430
H8AIM8_CAMJU/1-176
F8JB06_HYPSM/526-726
G7CWT7_AERSA/404-621
C2Y3W0_BACCE/220-455
D7I170_PSESS/18-130
Q8D982_VIBVU/345-545
C2IVL6_VIBCL/343-568
F7YN24_VIBA7/428-623
C0SWK9_BORBG/480-667
C7LRA6_DESBD/437-650
F3CGW0_PSESG/1-65
B0UD40_METS4/374-560
F3K9I0_PSESZ/1-113
B1QDB1_CLOBO/437-668
C8PMJ4_9SPIO/477-651
D7HPJ2_VIBCL/417-638
A4TXG0_9PROT/353-556
D8FCI3_9DELT/330-550
H0J1U6_9GAMM/344-538
C4KYK6_EXISA/355-569
D6MAU6_9CLOT/134-342
C7NP72_HALUD/272-492
F3EHE1_PSESL/1-145
E6L7F0_9PROT/421-614
G5FU08_9PSED/318-521
F9SPT9_VIBOR/340-540
C3NQP3_VIBCJ/122-343
E7Z4B3_SALMO/324-518
Q46MS8_CUPPJ/320-521
Q39SS1_GEOMG/429-641
H0F7P6_9BURK/352-553
G2CEN3_ECOLX/324-518
E0TZ42_BACPZ/426-662
C9Y8K9_9BURK/443-640
F3WZV2_9SPHN/486-688
A8ERW8_ARCB4/166-341
H8AQ93_CAMJU/382-592
H0T0A9_9BRAD/400-560
H7R1R6_CAMCO/203-345
D4KU13_9FIRM/504-715
A5N794_CLOK5/66-209
Q883A0_PSESM/461-661
F8F474_SPICH/352-582
D9SHM7_GALCS/324-541
G2TF52_RHORU/362-554
G7BY77_VIBCL/427-623
C3DAB2_BACTU/201-393
H0LVY4_SALMO/76-237
E1D6N9_VIBPA/332-553
D0HNQ2_VIBCL/349-542
C6DKV6_PECCP/313-514
H6LGL1_ACEWD/720-916
A8EN99_BURPE/323-521
F1W572_9BURK/1-121
H0JC85_9PSED/339-437
H3ZGG6_9ALTE/459-673
G4D7G7_9GAMM/200-398
Q2IVU7_RHOP2/355-557
A4VRY2_PSEU5/388-609
G7A1A9_VIBCL/390-617
F2ZDN8_9PSED/210-311
F3FT03_PSESX/17-238
B1J4Q3_PSEPW/422-632
A1REI7_SHESW/438-651
B6IP08_RHOCS/3-137
E8NNJ8_SALET/335-530
A7GH23_CLOBL/346-564
C2ITC7_VIBCL/140-365
D0X2Z3_VIBAL/307-519
Q07WR8_SHEFN/264-479
F5RA79_9RHOO/173-387
B8I3W0_CLOCE/358-575
H8ADZ2_CAMJU/178-258
Q6D464_ERWCT/306-507
Q2T850_BURTA/322-521
F3JCV0_PSESX/346-434
H5W979_RALSL/311-508
E4PHL3_MARAH/537-748
F8CLC5_MYXFH/388-598
Q7M865_WOLSU/473-552
G4PWE9_ECOLX/330-526
F4H668_CELFA/335-538
D4JTC8_9FIRM/363-563
F0E5K8_9PSED/271-492
C2I8P2_VIBCL/300-493
A4SNT1_AERS4/315-513
E2CLS3_9RHOB/457-660
E0UP32_SULAO/172-376
Q0TD35_ECOL5/310-506
Q87VA8_PSESM/462-674
F2JN05_CELLD/346-564
B7KNR1_METC4/415-581
B8FPD3_DESHD/334-572
D0YRD5_9ACTO/75-244
G7Q6M3_9DELT/437-624
B0SDX0_LEPBA/366-563
F8ZX26_VIBCL/297-496
G5H2Z4_9FIRM/419-657
Q4HFK7_CAMCO/305-388
E3FD94_STIAD/301-531
F0LPD4_VIBFN/415-626
C4XTA7_DESMR/529-749
D9YDB1_9DELT/304-525
E0RXX8_BUTPB/354-573
H2AGP5_BACAM/323-547
G5N2J6_SALET/310-506
Q81VC2_BACAN/425-660
G2IXP2_PSEUL/370-581
H3RAG4_ERWST/317-517
G9UL07_SALMO/310-506
F5YA31_TREAZ/383-560
D7UZN8_LISGR/99-262
A2P959_VIBCL/414-636
D8D6R3_COMTE/311-512
C6S175_VIBCL/322-543
Q30X34_DESDG/451-673
Q3Z2R3_SHISS/314-514
C2LL53_PROMI/313-505
E8VJ74_BACST/426-662
F7RU00_9GAMM/418-630
F7UF29_RHIRD/339-533
G0GC16_9SPIO/501-725
E8FEA4_SALMO/76-237
B1QPM4_CLOBO/83-309
C2RVC8_BACCE/278-504
F8DB82_HALXS/83-292
E4PFN5_MARAH/330-541
A5G5U3_GEOUR/942-1032
C4APR4_BURML/321-515
B1XG76_ECODH/310-506
H1HYH8_9BACI/384-589
F9BS71_VIBCL/135-306
B2V6S8_SULSY/351-548
Q3BU92_XANC5/496-697
F3H5P0_PSESX/379-592
H6LDK4_ACEWD/562-771
Q67RS7_SYMTH/344-570
C3GVX1_BACTU/347-580
H8MSY5_CORCM/393-584
D3P0A0_AZOS1/93-274
B6BH45_9PROT/191-364
B4A0H5_SALNE/397-593
B5JLU4_9BACT/237-429
C4ZGL6_EUBR3/281-498
F0EDW5_9PSED/516-714
A0KHD6_AERHH/492-713
C0R1V9_BRAHW/399-591
Q8EI62_SHEON/348-554
E3D0J9_9BACT/94-277
D4ZGG6_SHEVD/460-675
F9U075_MARPU/487-709
C0D456_9CLOT/352-552
E3IJZ7_DESVR/366-588
C5T3X5_ACIDE/312-513
A8MEF1_ALKOO/153-361
B9JBM2_AGRRK/3-143
C2T981_BACCE/199-393
Q0HQ67_SHESR/440-651
A0L9K9_MAGSM/457-620
A1S8Y1_SHEAM/495-705
H7Z515_CAMJU/1-176
F3JZX0_PSESZ/407-629
A5F0M0_VIBC3/294-465
A5I343_CLOBH/347-569
F0ED47_9PSED/192-368
B2VB61_ERWT9/312-511
B7QYW2_9RHOB/364-565
E7P0X7_PSESG/318-540
H0SRF6_9BRAD/374-557
H7THH5_CAMCO/1-209
H4VX84_ECOLX/314-514
G0CF41_XANCA/243-437
H1KVZ1_METEX/88-197
C4T4F2_YERIN/319-520
G7MAT8_9CLOT/452-667
B2JW23_BURP8/348-542
Q8DEH5_VIBVU/197-418
F7ZQW7_CLOAT/359-567
C2JDP8_VIBCL/428-628
F8X9K5_ECOLX/314-514
A3IFM5_9BACI/238-448
F6DU84_DESRL/96-295
H5JNF7_ECOLX/310-506
H4YWX3_ECOLX/322-516
D3EDS4_GEOS4/190-352
C1D7L9_LARHH/311-538
G6Z940_VIBCL/197-418
C2C874_VIBCL/357-578
A9BFS8_PETMO/92-276
H7XXJ2_CAMJU/1-176
B4BQN8_9BACI/179-417
D4BJT4_9ENTR/317-514
F1THV0_9CLOT/451-676
G7Z581_AZOL4/489-685
B2TPL4_CLOBB/334-559
G2TGI6_RHORU/20-137
B9BUS1_9BURK/430-630
D4J2L3_BUTFI/356-562
G4F1X2_9GAMM/243-422
A3UE84_9RHOB/366-556
H8JSN5_VIBCL/449-643
F9TLK8_9VIBR/124-339
Q1QVY8_CHRSD/314-515
G2IEK3_9CLOT/387-576
G5S173_SALET/1-132
Q31FT4_THICR/610-808
A1F0N3_VIBCL/305-520
C8X1C7_DESRD/510-708
D0HD92_VIBMI/327-524
A5FVW2_ACICJ/392-593
B8J7I8_ANAD2/311-427
F2F8L3_SOLSS/336-561
D0JBZ7_YERPD/317-518
C4L5N2_EXISA/193-429
H0RWF9_9BRAD/372-557
Q7VZ95_BORPE/332-533
A5EEE5_BRASB/355-556
Q7X4W9_RHOCE/328-539
Q882W1_PSESM/461-653
C2RFJ9_BACCE/282-504
H5WLQ0_9BURK/296-492
B5ECX5_GEOBB/325-546
A7ZEJ4_CAMC1/479-586
C7NVJ8_HALUD/226-439
C6DI93_PECCP/317-514
D0YRA7_9ACTO/335-535
E7NW29_TREPH/437-628
D9SQT4_CLOC7/276-487
G7FC73_9GAMM/351-541
F9TXK9_MARPU/630-850
D8VN94_9ZZZZ/523-614
Q2FN62_METHJ/777-1004
H6SQ74_RHOPH/1-162
B5JMS3_9BACT/4-123
A7H2P7_CAMJD/268-429
A8EED2_BURPE/352-553
C5ZW41_9HELI/560-704
I0A4P3_SALET/324-518
C4HU26_YERPE/317-518
C3CWS3_BACTU/423-658
Q09AI2_STIAD/318-531
H0MNX6_SALMO/76-237
A0KH46_AERHH/427-642
H8FMY8_RHOMO/360-553
B2SVC2_XANOP/496-697
A3NN51_BURP6/316-517
D4GAS0_TREPC/484-655
D0GQP8_VIBMI/207-418
B0SU42_LEPBP/464-685
C9QE23_VIBOR/214-442
F6CXS5_MARPP/411-631
A5TIK1_BURML/321-515
B3QB66_RHOPT/371-558
D6Y1D6_BACIE/437-665
H7UKN2_CAMCO/196-344
B8LAM7_9GAMM/502-703
G0EXK4_CUPNN/525-737
E7ABS8_HELFC/344-558
G6ZK13_VIBCL/83-294
D3RVW7_ALLVD/433-636
Q12QS7_SHEDO/498-704
B5NCD0_SALET/313-514
B9QVY1_9RHOB/502-702
B1FUG3_9BURK/316-517
G8SLS8_ACTS5/337-540
Q3K824_PSEPF/279-437
C6I0P7_9BACT/345-559
D0X4G0_VIBAL/334-517
Q9HVF8_PSEAE/519-712
D8INV8_HERSS/317-518
A6DA95_9PROT/614-784
B8KEB9_VIBPA/336-558
D9SEV2_GALCS/105-340
B8EEC6_SHEB2/368-579
B2JQ90_BURP8/458-653
A5G0G1_ACICJ/343-543
E3CXJ9_9BACT/441-680
A4J3R2_DESRM/415-621
B9B0D8_9BURK/398-599
H8AN89_CAMJU/374-584
G9AB13_RHIFH/296-493
H0A399_9PROT/345-547
A4WAF2_ENT38/315-514
C3LMA1_VIBCM/268-437
A4BG60_9GAMM/333-541
B1B8H5_CLOBO/216-345
D5HD55_SALRM/359-570
F3FFC6_PSESX/470-691
C2I4F3_VIBCL/335-556
A7GEN1_CLOBL/345-569
G1Y021_9PROT/323-493
G2PVR3_9FIRM/153-370
G5TJQ4_ECOLX/322-516
F8EXE1_SPICH/371-617
F2L9V4_BURGS/357-558
B4A455_SALNE/324-518
A5ESU4_BRASB/451-649
I1DXE0_9GAMM/431-644
A6F577_9ALTE/463-683
G0B1M2_9GAMM/257-433
Q0HQ27_SHESR/313-527
F7YVT2_9THEM/442-666
B6BNV9_9PROT/463-631
B7H8R9_BACC4/423-660
G7Z9R4_AZOL4/356-553
G2TBK0_RHORU/367-565
A6AF82_VIBCL/319-534
F8XKN3_9PSED/441-638
E7P7Y6_PSESG/324-545
F9A5Q5_VIBCL/357-578
G2FPY6_9FIRM/127-287
H3SCI2_9BACL/202-332
C6PQA8_9CLOT/396-586
C3KTQ2_CLOB6/75-222
C1D6U6_LARHH/266-487
B1HDH6_BURPE/431-631
H8D1N4_CAMJU/1-79
B9M9P5_GEOSF/800-988
H2IQW0_RAHAC/332-529
D8IX44_HERSS/315-516
G7UME6_PANAN/312-513
F8ZGK4_VIBCL/296-517
H0G9V5_RHIML/407-600
B2SSU6_XANOP/459-677
E7USN7_SALTM/323-517
F3C4M8_PSESG/105-325
G6E092_9GAMM/309-521
H7DY16_9FIRM/134-271
A4XUB8_PSEMY/334-544
B9D5C3_WOLRE/575-656
F3HHW6_PSEYM/1-142
Q4ZL52_PSEU2/471-675
A7MJG1_CROS8/200-399
D8IXY8_HERSS/316-517
A9CY44_9GAMM/711-909
B1FAV3_9BURK/318-414
H4NPA6_ECOLX/281-476
A8EW83_ARCB4/460-642
C2IIN3_VIBCL/427-623
F8H6D2_PSEUT/429-650
A9W629_METEP/136-342
Q6LG61_PHOPR/355-577
G7Z7J8_AZOL4/469-664
G7AR35_VIBCL/427-623
H4LTX2_ECOLX/322-516
A1S443_SHEAM/296-495
G2HBY3_9DELT/464-673
H0S2M8_9BRAD/353-557
F2JM55_CELLD/476-674
H7YQ32_CAMJU/196-258
H1RNU6_COMTE/536-748
F8ZW70_VIBCL/344-568
B9JT08_AGRVS/366-553
F0J534_ACIMA/247-448
Q8D0P4_YERPE/322-516
H1XI97_9XANT/496-609
A0B2I9_BURCH/81-296
Q0HSN0_SHESR/309-521
B6IQN9_RHOCS/331-493
F3FUK1_PSESX/106-174
G7VZE6_PAETH/346-571
E7N2I6_9FIRM/362-582
C0Y3T5_BURPE/320-545
E6VSL1_DESAO/401-592
E8WLS8_GEOS8/439-616
D7D023_GEOSC/196-417
H1L648_GEOME/314-526
G7AIZ8_VIBCL/422-621
Q15QA8_PSEA6/464-674
H8EGL9_CLOTM/534-757
D0IHK0_9VIBR/357-578
A3H0F3_VIBCL/427-623
C1MBE5_9ENTR/316-514
F0Q2D3_ACIAP/321-520
A8KIJ5_BURPE/315-516
E0LSI5_9ENTR/447-643
G2TF36_RHORU/264-463
G5FI23_9CLOT/483-686
Q47X83_COLP3/292-502
C6C986_DICDC/323-517
C2IFL0_VIBCL/311-520
C6Q1E7_9CLOT/82-315
H2JBX9_9CLOT/457-671
I1E1E9_9GAMM/473-705
C0AW60_9ENTR/1-106
B5ESU5_VIBFM/320-541
G2J432_PSEUL/317-526
F2IKQ2_VIBCL/325-546
E7JJ06_ECOLX/324-518
C2HRH5_VIBCL/328-543
G7VZF6_PAETH/366-582
E6T8V2_SHEB6/442-646
C5TBK6_ACIDE/324-520
H0J0V8_9GAMM/193-393
A3D538_SHEB5/346-545
B7XV16_BORGR/481-667
D4GTM7_HALVD/243-471
C2PSK8_BACCE/338-574
O29228_ARCFU/424-654
O59504_PYRHO/277-427
D3AFS0_9CLOT/489-685
Q0SMH3_BORAP/482-667
B1JIA0_YERPY/317-518
D5TPR6_BACT1/101-313
G0DLJ4_9GAMM/136-353
I1AAL1_PSEAI/324-545
A0L0Z5_SHESA/341-554
A5KV64_9GAMM/421-621
F2MVN5_PSEU6/341-545
F9SGA4_VIBSP/423-621
B5S0N2_RALSL/312-513
E8EKF6_SALMO/323-517
F3G9M8_PSESJ/349-570
Q8ZP86_SALTY/160-358
D3NTA6_AZOS1/69-295
Q21NX2_SACD2/326-547
D3PCK0_DEFDS/350-570
B4UCH9_ANASK/312-429
Q98PC6_RHILO/319-544
C2J8R2_VIBCL/328-543
H0PXI5_9RHOO/170-399
A5I1I8_CLOBH/353-572
C6B497_RHILS/395-593
B1ZEP8_METPB/347-561
A7MJ45_CROS8/324-518
I0HRK3_RUBGE/319-515
H5JIY4_ECOLX/316-514
F9AX75_VIBCL/440-659
F8ZQY0_VIBCL/564-770
F9BAC2_VIBCL/427-640
E6LBZ9_CAMUP/1-48
A4Y3J3_SHEPC/406-620
B0U7Y2_METS4/310-492
B9CEI5_9BURK/312-513
I0H6L5_ACTMI/351-532
H8JXK8_VIBCL/427-640
Q2W5G7_MAGSA/478-672
D7HJT8_VIBCL/122-343
Q3EXM9_BACTI/105-313
B0K8D9_THEP3/188-400
C2CAA9_VIBCL/363-578
C6CFA5_DICZE/316-514
H7XRI1_CAMJU/85-280
B1R1J8_CLOBU/409-610
F5UF87_9CYAN/278-484
H5XTT3_9FIRM/346-571
B1HPE0_LYSSC/240-454
Q63G86_BACCZ/423-658
C3CFE8_BACTU/335-574
F2IQJ2_VIBCL/363-578
C1DHM8_AZOVD/314-515
C5UQG6_CLOBO/257-485
D5WL29_BURSC/322-518
D4Z0B5_SPHJU/119-232
H7UHF4_CAMCO/554-699
A1F3B2_VIBCL/319-534
B1Z187_BURA4/318-514
H1RJ81_COMTE/322-520
I0U7Z3_BACTR/329-564
F2N3W6_PSEU6/524-713
G7C1R2_VIBCL/255-426
E1RAZ2_SPISS/312-503
F7NXB4_9GAMM/462-670
C6WXB5_METML/821-1020
A9MQL6_SALAR/79-239
A8ESE3_ARCB4/313-512
D5TMH1_BACT1/212-430
H8JXL0_VIBCL/262-431
C8VYH0_DESAS/305-519
A7FH80_YERP3/346-542
F0KXD2_YERE3/439-634
Q5DYJ2_VIBF1/416-624
C9Q4S0_9VIBR/55-272
A8U5V1_9LACT/339-564
B9L8J5_NAUPA/199-343
Q07VV7_SHEFN/324-533
E6XIQ1_SHEP2/349-568
A9BHH5_PETMO/462-687
C9YCG5_9BURK/320-520
H7W877_CAMCO/147-198
G0IL26_BACAM/458-690
C2YZR3_BACCE/201-392
Q1CTS6_HELPH/127-304
A4JLY3_BURVG/303-506
F3HAD9_PSESX/31-98
C9LYC7_9FIRM/360-584
E5ZIR4_CAMJU/132-213
B4VMR6_9CYAN/807-1036
D2YE32_VIBMI/338-540
G4FEK5_THEMA/300-530
E7VVF3_SALMO/323-517
G5NJF1_SALET/336-530
Q1IR27_KORVE/676-880
A3K1P8_9RHOB/76-292
D0YWQ5_LISDA/417-627
F3GL56_PSESJ/1-134
D4JV50_9FIRM/461-656
D4S681_9FIRM/347-582
E9WEI1_ECOLX/302-522
C6DJM5_PECCP/322-516
Q5R166_IDILO/269-435
G3A6T3_9RALS/320-521
H1DPN5_ECOLX/68-262
D7AI68_GEOSK/378-575
B2FIN4_STRMK/392-593
D2SAB0_GEOOG/499-702
F3CFJ0_PSESG/1-77
F9IMR6_ACIBA/472-691
F0JHT0_DESDE/492-720
B4SS74_STRM5/494-695
I0XLS8_9LEPT/466-691
C6YCK2_VIBCL/371-596
F9AGH7_VIBCL/440-659
G7BVJ7_VIBCL/410-627
B2JKE2_BURP8/315-515
E1DRP7_VIBPA/318-534
C0T0C9_BORBG/481-715
G7BLY7_VIBCL/197-418
F9S0L5_9VIBR/309-530
A0LDM0_MAGSM/62-307
H5PLE0_ECOLX/322-516
D6DR00_ENTCL/319-513
Q65FN5_BACLD/424-660
Q8F402_LEPIN/326-542
A9IKN5_BORPD/123-342
B9QUA5_9RHOB/247-441
Q1ZJD0_PHOAS/417-627
F2IQI6_VIBCL/259-431
A2W5I7_9BURK/296-497
H4XDL5_ECOLX/324-518
H7ZH90_CAMJU/214-374
B3YJH4_SALET/324-518
Q2BEZ1_9BACI/337-571
C2KZ20_9FIRM/358-561
F3JSB5_PSESX/31-250
F2JWI0_MARM1/524-732
F5ZF20_ALTSS/442-655
F3Z380_DESAF/202-423
Q2FRH1_METHJ/626-846
G6ZMC5_VIBCL/255-426
B5RZL0_RALSL/314-515
F9U126_MARPU/424-635
A0LDI9_MAGSM/403-615
C2J8H3_VIBCL/366-578
G9SJN0_CITFR/333-530
G4DR32_9GAMM/333-557
H9UH33_9SPIO/298-519
E6PM75_9ZZZZ/130-339
E3CYK8_9BACT/447-687
Q167T7_ROSDO/616-813
H3T5Q5_PSEAE/262-431
H7VRD2_CAMCO/196-345
F9AL97_VIBCL/316-519
C0QB07_DESAH/357-574
H4T861_ECOLX/10-210
E7FND2_9LACO/523-731
D8GUF0_CLOLD/121-272
D2YKB8_VIBMI/417-638
Q3IJE8_PSEHT/468-675
Q5PC97_SALPA/313-514
C1DCE0_LARHH/530-727
H7XF05_CAMJU/305-529
A1F3K6_VIBCL/431-652
A0Y630_9GAMM/498-705
H2CHQ4_9LEPT/168-395
H4KSU7_ECOLX/324-518
A4WBB7_ENT38/398-594
E1RBA4_SPISS/383-578
D4GES0_PANAM/405-606
G1Y3B5_9PROT/355-558
C6WV35_METML/775-974
G2HU00_9PROT/313-515
F1Y141_ECO57/324-518
A9HH84_GLUDA/523-721
B4A1H3_SALNE/313-514
H0BT80_9BURK/400-601
G9XKE4_DESHA/270-502
F3GYP7_PSESX/1-145
MCPB_BACSU/426-662
G8QES7_BORGR/445-632
H7XW80_CAMJU/268-429
B2V1E5_CLOBA/369-558
B3PFG0_CELJU/450-668
G9ECC6_9GAMM/349-540
E1K158_DESFR/587-797
C4IIU3_CLOBU/240-463
G4CDZ9_9CLOT/120-332
A5J405_BURML/318-514
D0HZZ5_VIBCL/123-343
C3NZF4_BACAA/425-660
G8LU00_CLOCD/189-400
F3HBQ4_PSESX/1-44
G7ADV7_VIBCL/344-568
G0GBB0_9SPIO/399-587
A2RQ16_HERSE/145-353
H9ULC0_9SPIO/318-515
H0TLJ8_9BRAD/122-312
A0KSQ2_SHESA/310-518
Q2AC35_9BURK/320-521
F3LTZ2_9BURK/303-502
F6CL24_DESK7/174-377
H0HGL7_RHIRD/401-595
B3QHD3_RHOPT/373-562
F9BHQ1_VIBCL/348-559
G4LNB6_PSEAI/324-545
F8G0H8_PSEPU/515-714
Q1MNN3_LAWIP/209-420
F3ITY0_PSEAP/1-146
G9AEF8_RHIFH/101-305
F3C6L5_PSESG/22-209
A3D149_SHEB5/327-548
A3DFI8_CLOTH/534-757
G4KRU1_OSCVS/462-665
H3T1S7_PSEAE/318-521
C6PZK5_9CLOT/332-561
D4I1G8_ERWAC/447-643
A5J9K2_BURML/280-481
G7TTS9_VIBCL/416-626
E2SZP9_9RALS/314-515
B0KGD5_PSEPG/328-521
F0IYX1_ACIMA/338-539
E7FYW0_9HELI/429-582
E1PL88_PANVC/315-514
G4P0T2_BACPN/331-566
Q2IRB6_RHOP2/507-706
F5J7I7_9RHIZ/326-534
B6QZN0_9RHOB/238-441
C8W6M1_DESAS/121-274
Q1ZBT6_9GAMM/36-243
I1APL3_PSEAI/438-657
F4A4X5_CLOBO/333-573
A5L750_9GAMM/107-255
E8HGK9_ECOLX/314-514
H8AG02_CAMJU/382-592
F3LHJ9_9GAMM/4-235
G8S1G3_ACTS5/255-426
Q9L3J9_CLOTM/2-110
A2XAW6_ORYSI/261-409
Q2W5T7_MAGSA/364-566
Q0T3N5_SHIF8/314-514
Q1K481_DESAC/543-754
D7WSL3_9BACI/343-552
C7BXY1_HELPB/536-667
Q051P8_LEPBL/739-926
H7XB03_CAMJU/192-278
B8GL25_THISH/175-395
F7XYV7_RHIFR/634-826
D5V2L0_ARCNC/369-559
C0QH91_DESAH/52-270
G7AA31_VIBCL/362-563
Q46592_DESVU/1-94
B6ZSU6_ECO57/324-518
E1D2S9_VIBPA/289-483
B7L1B4_METC4/10-117
C6YH74_VIBCL/421-643
F3FXG9_PSESX/2-67
D4GCT5_PANAM/319-521
H8A7B0_CAMJU/1-87
H7XTM6_CAMJU/1-83
C6PN36_9CLOT/313-514
H1P446_9BACT/173-378
H7T6E5_CAMCO/79-281
D5W474_CLOB2/260-339
I1AHM0_PSEAI/119-348
H1S0R4_9BURK/318-519
Q4KE19_PSEF5/321-542
H8FR11_RHOMO/548-742
C3NYY8_VIBCJ/356-549
Q2T1F3_BURTA/279-480
F3E057_9PSED/1-116
Q2W4T8_MAGSA/373-570
A0RLK6_BACAH/241-432
D5WC09_BURSC/313-514
I1DGD6_9VIBR/427-628
D0HE01_VIBMI/263-484
D6V3X3_9BRAD/513-700
D6MAJ9_9CLOT/441-651
E7A8N3_HELFC/248-431
H8K061_VIBCL/326-547
F6B0Z1_DELSC/326-520
A9K5X3_BURML/312-513
F3C297_PSESG/1-134
G9AKU6_PANAN/315-516
D6XYV8_BACIE/470-692
H1QCM4_9ACTO/11-98
Q8D712_VIBVU/327-538
C6C349_DICDC/321-519
E3DL61_ERWSE/251-452
A6AMA7_VIBHA/299-483
F3GH10_PSESJ/434-642
F1W4S5_9BURK/424-630
G5SAJ6_SALET/1-158
A6VRR0_MARMS/327-542
H8L0T4_FRAAD/324-525
B0PGQ3_9FIRM/447-648
F4DN77_PSEMN/354-547
G9ARU4_PANAN/316-514
B1J930_PSEPW/320-540
C5A8K3_BURGB/315-516
G6ZAS3_VIBCL/325-546
F3Z199_DESAF/520-720
F9VKY8_ARTSS/454-671
A1WUF8_HALHL/95-299
H6NTQ1_9BACL/262-482
C2KYK6_9FIRM/556-757
E1WI03_SALTS/310-506
E6VDU4_RHOPX/234-423
F6BK08_THEXL/340-530
Q8P9J0_XANCP/248-434
D3RQK4_ALLVD/398-622
G9EZZ2_CLOSG/339-565
D8D547_COMTE/164-365
Q81V20_BACAN/118-313
Q2VZK7_MAGSA/369-558
C9P7P7_VIBME/317-530
H3RK98_ERWST/312-513
B3ZZR6_SALNE/335-530
A6AJM0_VIBHA/417-638
G2SXI2_ROSHA/434-661
A8IQ06_AZOC5/489-691
Q6URH8_BDEBC/232-431
Q500F6_PSEU2/297-506
D0XEJ3_VIBHA/425-646
A3UZB6_VIBSP/197-418
B9QYQ8_9RHOB/366-559
A0K786_BURCH/319-513
Q9KQY8_VIBCH/484-706
E1ME75_9ACTO/203-418
F0CDS3_9XANT/1-76
E0UUS5_SULAO/356-515
H0H5T5_RHIRD/400-594
F8DSI3_ZYMMA/228-424
D2YCG0_VIBMI/324-548
B1QP82_CLOBO/344-572
C8PMJ8_9SPIO/372-549
H2FUM5_OCESG/93-257
Q46596_DESVU/1-62
G7TES0_9XANT/75-141
A5N5A2_CLOK5/485-710
A4BJ36_9GAMM/304-518
E4LKS5_9FIRM/202-447
E2ZS53_PSEAI/444-652
A0KKF2_AERHH/259-476
E0LT17_9ENTR/445-646
E6T3Y2_SHEB6/387-598
E6PM89_9ZZZZ/155-370
G8AVA4_AZOBR/363-554
G4F9B7_9GAMM/319-513
A3XY29_9VIBR/404-630
E7PJX7_PSESG/326-547
E0QPW5_9ACTO/363-561
F3CGX9_PSESG/1-63
Q7X4Y6_RHOCE/125-342
B2JI64_BURP8/88-322
C3BXT2_BACTU/107-312
I0ZGE1_HELPX/506-673
A3IDF1_9BACI/145-299
H1XGK8_9XANT/240-437
C8UPL8_ECO1A/331-526
C2C4X9_VIBCL/204-418
G7M507_9CLOT/350-570
C3EJQ5_BACTK/425-660
A7BWM3_9GAMM/484-703
Q7D0H1_AGRT5/533-731
A4CFA5_9GAMM/169-384
H5HN46_ECOLX/332-526
C3C507_BACTU/339-575
G3YJG8_9RALS/322-523
C4XPD0_DESMR/437-656
D5QU60_METTR/110-341
Q7MDX3_VIBVY/327-538
H8CJP9_CAMJU/553-699
C7LTF7_DESBD/329-553
F3JV15_PSESZ/1-155
Q9HW91_PSEAE/408-629
A6WAU7_KINRD/333-530
B5ZT59_RHILW/385-592
E0RQX0_SPITD/392-582
G0B5U0_SERSA/320-514
E6VUJ5_DESAO/387-576
A1WC00_ACISJ/338-539
Q1GHV6_SILST/538-732
H7Z178_CAMJU/554-699
F8XI87_ECOLX/331-526
H8DR05_9ENTR/407-606
F8FMG6_PAEMK/435-678
A6AG85_VIBCL/335-556
C9NW63_9VIBR/265-476
F3FYW9_PSESX/1-47
E7YKV5_SALMO/322-516
B3YYC2_BACCE/118-313
H5FXK7_ECOLX/315-515
C6CCB3_DICDC/320-518
H7WMF3_CAMCO/198-261
C6E1P2_GEOSM/647-734
I0GMN7_SELRU/361-598
C9Y0F1_CROTZ/111-305
E6UTP1_CLOTL/569-770
B1T450_9BURK/316-517
A6WI07_SHEB8/417-638
C9PJK2_VIBFU/350-559
G6ZN33_VIBCL/326-547
F3KV69_9BURK/316-377
D0K222_HELP5/352-565
A6TLT1_ALKMQ/144-264
F7SRG8_9GAMM/137-356
D7WXG3_9BACI/328-564
A7GIF3_CLOBL/443-668
E2MN13_PSEUB/469-675
H5A7K1_ECOLX/324-518
A8TMB4_9PROT/667-867
Q1ZHN8_9GAMM/185-396
D0GWV3_VIBMI/315-536
E8ZLN7_CLOB0/455-670
H5VER5_HELBI/140-278
B9Z5U7_9NEIS/325-543
Q9KQX9_VIBCH/416-626
A6B3N0_VIBPA/332-553
B9X778_BORBG/445-632
E3BKI9_9VIBR/377-586
G4G982_9EURY/283-512
H2CAJ9_9LEPT/309-559
B1IDH5_CLOBK/459-684
H7Z9N5_CAMJU/196-345
Q8PLP7_XANAC/464-658
D8MJQ8_ERWBE/1-174
E1R5L6_SPISS/451-629
A0ZA33_NODSP/777-1003
B5V1R4_BACCE/423-658
B5C1D6_SALET/329-524
F6CYK5_MARPP/337-555
E4NTB0_HALBP/351-559
H2FZH4_OCESG/447-635
D0IWS8_COMT2/164-365
A5D5V1_PELTS/324-529
F6B074_DELSC/314-515
C9NSM1_9VIBR/320-542
H7S0Q3_CAMCO/335-545
A1TPH4_ACIAC/320-521
D8NDK6_RALSL/341-542
F8ZVF4_VIBCL/427-640
F8KTD4_HELBC/127-304
E7PQD9_PSESG/437-646
Q63N37_BURPS/314-515
C9NRL3_9VIBR/412-631
F9BMA3_VIBCL/374-596
C7LSF7_DESBD/189-400
F2MYN7_PSEU6/340-530
D7HK33_VIBCL/319-534
D4SR27_9XANT/501-702
F4LHY0_BORPC/314-515
F4DZE9_PSEMN/315-516
E0RVK1_BUTPB/447-672
F3H1A1_PSESX/346-435
B1LXP5_METRJ/494-692
A6B1H7_VIBPA/308-537
I1DQ78_9PROT/138-371
E4TGJ3_CALNY/390-602
E2XVG3_PSEFL/339-539
H7Y7D5_CAMJU/268-429
A2W2S7_9BURK/318-514
B8GNV8_THISH/250-435
Q1N6M0_9GAMM/449-648
Q67KP7_SYMTH/191-408
B5RPS8_BORRA/84-294
A1WU69_HALHL/330-541
Q5DZP9_VIBF1/449-637
C6CJD3_DICZE/311-509
H0RZU1_9BRAD/363-566
F9A6F0_VIBCL/416-626
F9SZ40_VIBOR/314-542
H6SRS9_RHOPH/432-654
B8K554_VIBPA/324-547
D5VUI9_CLOB2/440-670
Q7NSI6_CHRVO/718-919
G7BD39_VIBCL/123-346
F0E6Y4_9PSED/426-647
G0SKN2_VIBMI/314-536
C3NYT6_VIBCJ/322-543
B4TIP6_SALHS/329-524
B5P737_SALET/324-518
C0FVR5_9FIRM/232-475
F3CDB8_PSESG/169-233
F6DSN8_DESRL/391-595
G8S8S7_ACTS5/322-525
H1L4U4_GEOME/641-725
B9M9V6_ACIET/322-520
G4H8C8_9BACL/289-450
H7DWF6_9FIRM/213-447
C3MF20_RHISN/531-729
A7N6F4_VIBHB/428-623
E0QPB3_9ACTO/350-545
F9DQ20_9BACL/416-648
G5TZ86_ECOLX/322-516
H0MUN1_SALMO/314-515
A8TQT2_9PROT/590-786
F1W067_9BURK/317-517
H0C101_9BURK/312-513
A8Z6H4_CAMC1/580-659
Q57G71_SALCH/324-518
G2J2J7_PSEUL/504-713
C0QMI2_DESAH/324-541
Q30ZJ1_DESDG/325-547
F7NUU0_9GAMM/335-539
H6CLU9_9BACL/325-551
G4ILV8_9RHIZ/528-726
E7P913_PSESG/319-540
B3J9I3_BACAN/423-658
H7XTZ1_CAMJU/211-296
P73008_SYNY3/639-867
Q8DLC7_THEEB/715-937
H0SEE3_9BRAD/141-352
F3GKQ0_PSESJ/1-136
H7DV33_9FIRM/340-573
C4SE20_YERMO/320-518
D9SER1_GALCS/331-552
Q56633_VIBCL/430-626
A8H8B7_SHEPA/410-626
C2LFU0_PROMI/312-511
A0KWC4_SHESA/298-505
E0IF56_9BACL/218-397
E6RTM3_CAMJS/509-593
E3IDL6_GEOS0/272-455
A9CL68_AGRT5/406-595
C4HSV0_YERPE/397-595
C5ASU7_METEA/289-457
H8ATE8_CAMJU/48-130
D6Z1A9_DESAT/492-690
B8I0W0_CLOCE/510-717
B6IPE6_RHOCS/124-338
D1BAM0_SANKS/338-533
A5G5U6_GEOUR/485-672
G9XRF6_DESHA/148-351
A5F1L3_VIBC3/311-520
F8DAX1_HALXS/573-799
C6RY22_VIBCL/452-663
C1A5N4_GEMAT/346-558
B8FQQ7_DESHD/129-280
F3JP83_PSESX/1-138
G0ENK8_BRAIP/440-617
E7Z271_SALMO/322-516
A3D185_SHEB5/478-673
B5EAY0_GEOBB/592-779
H0RT04_9BRAD/222-415
B1K6X4_BURCC/81-296
G9ZVN5_9PROT/362-554
F9BUN3_VIBCL/145-362
E3CZ47_9BACT/446-677
C2KNI7_9ACTO/370-422
G6G6V0_9FIRM/359-594
H7XY89_CAMJU/554-698
C4L6Z2_EXISA/348-565
D9STQ4_CLOC7/438-663
A4Y272_SHEPC/417-623
G0AY01_9GAMM/162-384
A1TXH5_MARAV/347-558
B2TI31_CLOBB/461-666
G2RKC4_BACME/241-429
D3EJI2_GEOS4/454-662
C4IHE8_CLOBU/345-563
Q13WI9_BURXL/326-523
F8ZR44_VIBCL/343-553
H4MQV6_ECOLX/255-450
G7BPE2_VIBCL/343-553
F8A8H5_THEID/296-499
G7BIR6_VIBCL/349-542
Q316J8_DESDG/391-595
A6LR74_CLOB8/441-666
D5UAX9_BRAM5/422-614
E2ME66_PSEUB/320-540
A2PRR3_VIBCL/436-626
E8R1Z0_ISOPI/204-406
B9R1Y1_9RHOB/377-578
E0RFH4_PAEP6/332-567
H8Z291_9GAMM/307-525
Q7X4Y6_RHOCE/408-642
C2RR22_BACCE/409-642
C4ZKU8_THASP/329-540
H7Z6U0_CAMJU/382-592
H0UP51_9BACT/337-557
F2IW90_POLGS/247-443
H5DUN0_ECOLX/324-518
C5ZES2_BURPE/441-642
F5RBJ0_9RHOO/181-416
Q20Z06_RHOPB/382-581
B8D0P8_HALOH/450-675
C9XHD5_SALTD/314-514
A6XYX9_VIBCL/219-433
H1KIC2_METEX/365-557
I1AK72_PSEAI/308-535
E6WCS5_PANSA/319-517
H5QJ74_ECOLX/310-506
D8IBI0_BRAP9/643-817
Q847V7_VIBPA/417-638
F9AH67_VIBCL/309-530
G2HXJ6_9PROT/545-735
E1D6F8_VIBPA/100-250
E8HZR4_ECOLX/310-506
G4F7B5_9GAMM/418-615
B6A527_RHILW/398-602
A3Y749_9GAMM/85-287
A1AQZ0_PELPD/252-474
G4R973_PELHB/351-552
Q9A4M0_CAUCR/224-421
C4U6S0_YERAL/317-518
F0EAS4_9PSED/315-536
G9EVK8_CLOSG/459-684
E7NVT8_TREPH/136-332
G0HU52_HALHT/86-301
G7Z9A1_AZOL4/453-645
G9XWI1_DESHA/346-571
A5KEN9_CAMJU/570-651
H8CQ71_CAMJU/551-699
A6SVC0_JANMA/328-522
Q5QYY5_IDILO/324-546
Q3EMC2_BACTI/1-113
G9WUC9_9FIRM/482-683
B0TC96_HELMI/314-530
D0HE55_VIBMI/262-473
E6L4N3_9PROT/186-382
Q6AQS5_DESPS/438-640
F7ZN99_CLOAT/453-673
C2C743_VIBCL/317-538
E8TWT0_ALIDB/320-521
D3GRF3_ECO44/332-526
B5R2G6_SALEP/324-518
B3PIE6_CELJU/334-545
C5AJJ0_BURGB/312-513
A0KSV1_SHESA/243-431
MCPC_BACSU/422-655
Q81RN3_BACAN/425-660
H3RJZ6_ERWST/4-201
D2YRF0_VIBMI/439-659
Q3IXL1_RHOS4/309-496
C2KWV1_9FIRM/505-705
H5L7K9_ECOLX/322-516
F9A4Y1_VIBCL/326-547
E7YCX9_SALMO/335-530
Q7W9Y6_BORPA/327-523
C7RQN1_ACCPU/448-673
Q3SIF7_THIDA/326-523
G7C7M0_VIBCL/444-655
E7WKF3_SALMO/313-514
B0SLD9_LEPBP/468-690
F8VHM5_SALBC/321-516
G9QJ94_9BACI/204-428
H5NUU3_ECOLX/310-506
Q87YU3_PSESM/323-543
Q24W25_DESHY/452-678
H8H713_HELPX/506-674
G0GFI2_9SPIO/368-613
Q8EHE5_SHEON/496-705
Q8PWD1_METMA/413-640
A6AJ35_VIBCL/76-286
A2P9K7_VIBCL/140-365
B0UD24_METS4/360-553
F4A4E3_CLOBO/355-578
A8ZRZ7_DESOH/430-647
D4KQL9_9FIRM/363-563
D3FZJ3_BACPE/434-659
D2YGJ6_VIBMI/479-671
E0UPR7_SULAO/271-372
Q02A59_SOLUE/274-472
B8FAS9_DESAA/300-512
C6CK53_DICZE/411-608
G2LSI5_9XANT/166-378
H3SET0_9BACL/263-450
Q0HPS4_SHESR/439-647
D7AJD6_GEOSK/392-595
A6FAZ2_9GAMM/298-509
B5MQ97_SALET/322-516
Q251N3_DESHY/316-541
Q3SN95_NITWN/493-693
A1UY65_BURMS/323-521
C2YLF6_BACCE/218-430
C6PZZ9_9CLOT/464-683
G9VC15_SALMO/76-237
E0RTV2_SPITD/372-616
F3GWD6_PSESX/1-143
E7J0H8_ECOLX/322-516
F2G9I3_ALTMD/458-668
H1J5G5_9FIRM/228-392
G4E7X4_9GAMM/330-551
A4G9W4_HERAR/256-454
B2JXZ4_BURP8/317-518
C6Q277_9CLOT/453-664
E0UFM4_CYAP2/688-914
H0TY79_9BRAD/497-677
C3DYC6_BACTU/221-439
Q5NR28_ZYMMO/376-574
D8GLT1_CLOLD/334-570
D0ILG6_9VIBR/404-623
A1EJC0_VIBCL/296-517
H2JAG3_9CLOT/259-482
B5UZ53_BACCE/361-580
D2AH37_SHIF2/331-526
I0AEG4_SALET/323-517
H1XBJ0_9XANT/459-677
Q483U9_COLP3/440-662
G7A707_VIBCL/348-559
A9W8T9_METEP/386-585
F7MME6_CLOBO/378-586
E0P0W8_9FIRM/418-658
D8NUP1_RALSL/307-508
A6CPY1_9BACI/356-586
C2II64_VIBCL/122-343
Q2N7K2_ERYLH/257-461
F9RHY6_9VIBR/326-546
B3I0P6_ECOLX/310-506
B1JAX4_PSEPW/251-431
Q89MJ7_BRAJA/493-687
F8A2W3_CELGA/329-532
C6PSU6_9CLOT/52-275
A5E8X8_BRASB/479-675
F9C7D9_VIBCL/344-568
C2YQL7_BACCE/425-660
G5FQ71_9PSED/169-382
A3XEY2_9RHOB/499-700
D5MVR5_BACPN/422-655
G4HM06_9BACL/192-408
A3WRJ3_9BRAD/18-48
E1TJL0_BURSG/317-515
G7BI49_VIBCL/122-343
F3EZK0_9PSED/159-361
I1DIM7_9VIBR/397-586
C7QZM3_JONDD/345-544
E1JRZ6_DESFR/392-612
F9ZXB4_METMM/430-656
O93775_HALSI/241-452
Q1GJF7_SILST/377-578
C8VXA9_DESAS/95-310
C1FS68_CLOBJ/459-684
F0C2N7_9XANT/1-39
H1J2P2_9FIRM/220-445
E3HLX3_ACHXA/313-510
I0EV46_HELPX/506-674
H2IFX6_9VIBR/383-594
F2K4X3_MARM1/424-655
H7XZ08_CAMJU/1-45
G2C9E9_ECOLX/310-506
A4VKY1_PSEU5/275-497
C6AVY5_RHILS/304-496
F3YWS6_DESAF/317-504
D5V5L7_ARCNC/585-782
B7KZD4_METC4/192-379
F3JXU4_PSESZ/462-674
F9TGE6_9VIBR/337-547
F6IG07_9SPHN/297-496
Q477L5_CUPPJ/398-599
F9AKG4_VIBCL/398-599
F5RKZ7_9FIRM/364-574
O93643_HALSI/542-764
E6VCN2_RHOPX/464-667
A4IK73_GEOTN/176-414
B4U790_HYDS0/373-553
A6F759_9GAMM/302-512
F3HCK2_PSESX/1-35
F3C7Q8_PSESG/270-491
G7CXZ3_AERSA/365-577
C2IT74_VIBCL/322-543
D0KD30_PECWW/320-514
A6SYF0_JANMA/87-235
B1QWP7_CLOBU/332-561
A4EQZ6_9RHOB/501-702
Q20WN4_RHOPB/2-178
C3AD23_BACMY/278-500
A5EM44_BRASB/141-355
F0BMV5_9XANT/674-872
H5C587_ECOLX/331-526
H1YM73_9GAMM/311-519
A4JN68_BURVG/316-517
E0SEE2_DICD3/447-645
A6Q1N2_NITSB/468-625
A2SKQ1_METPP/533-745
D0I1M6_VIBCL/121-345
I0KRJ0_STEMA/494-695
E5WBI6_9BACI/340-568
E6TVX2_BACCJ/349-573
Q4K643_PSEF5/263-437
Q31HL8_THICR/162-376
I0M441_SALET/323-517
G7EHR1_9GAMM/260-432
D6MGH8_9CLOT/458-688
A9R3R2_YERPG/317-518
Q13Q90_BURXL/312-512
D6CLX0_THIS3/524-736
C5EMM5_9FIRM/482-683
B9J9C1_AGRRK/637-832
C6C5H9_DICDC/322-518
G2DXS0_9GAMM/415-615
E7YIA2_SALMO/335-530
G7ESC1_9GAMM/431-652
H2J5J9_MARPK/546-772
C2DPX3_ECOLX/322-516
A5N1L9_CLOK5/201-426
B1M8A9_METRJ/353-552
C0FSM3_9FIRM/278-500
B6EK29_ALISL/452-663
Q211L8_RHOPB/356-558
B5F5B7_SALA4/146-344
G4G524_9EURY/289-501
C9QGC0_VIBOR/160-372
A6WS18_SHEB8/421-630
G2LRB8_9XANT/496-697
A1EKP6_VIBCL/310-530
E0SCJ7_DICD3/408-606
C0INL9_9BACT/489-671
B8CQZ7_SHEPW/414-621
D2BTG7_DICD5/443-635
G7MAD7_9CLOT/120-314
H1L2X4_GEOME/327-538
B2MXA6_ECOLX/154-349
H1P2R5_9BACT/430-632
G7C7H9_VIBCL/484-706
H7XFN0_CAMJU/551-699
A9JZW3_BURML/321-515
H7YA83_CAMJU/95-282
C4U007_YERKR/322-516
F9RA59_9VIBR/426-637
F0KTG7_YERE3/322-516
D0IDQ3_9VIBR/332-544
B2UWW2_CLOBA/465-674
B0Q9N2_BACAN/278-500
B8CZK2_HALOH/441-667
G4T356_META2/148-372
B2ZSU6_ECOLX/14-215
A2PRX8_VIBCL/374-596
A1W7A6_ACISJ/296-497
G7T595_SALPS/322-516
E8VNK8_VIBVM/415-626
G8LF76_ENTCL/398-594
B6I0T8_ECOSE/322-516
E1EAM7_VIBPA/1-161
E9XGK1_ECOLX/310-506
Q13G55_BURXL/421-621
C4HMR9_YERPE/345-438
D5RJ57_9PROT/362-557
H0Q675_9RHOO/311-540
D4S0P9_9FIRM/271-489
Q3IX23_RHOS4/312-496
E8M5V8_9VIBR/331-545
B1YNY0_BURA4/357-557
H5IJR1_ECOLX/322-516
E6W4V3_DESIS/451-662
Q1ZN00_PHOAS/316-519
E7X0B6_SALMO/76-237
C7GDG9_9FIRM/476-642
G9WP04_9FIRM/533-731
G5W5D6_ECOLX/331-526
D5W0B7_CLOB2/311-548
A3QF81_SHELP/267-482
A0AYN3_BURCH/313-514
H3KMZ6_ECOLX/1-77
E8YJP3_9BURK/398-599
F7RJ27_9GAMM/162-384
G7QNS8_LEPII/303-520
H0PT25_9RHOO/326-543
B9BN11_9BURK/359-560
E1TCM2_BURSG/316-517
Q0BA06_BURCM/98-241
E7N4U6_9FIRM/422-666
A0KUB6_SHESA/295-516
D9YG04_9DELT/475-674
C6C342_DICDC/333-531
G4E919_9GAMM/424-649
Q5DZ35_VIBF1/189-402
E4R8P8_PSEPB/488-688
H7UR17_CAMCO/203-345
E1QJ76_DESB2/377-575
C7C7D8_METED/125-342
D9TGL4_CALOO/485-681
A1WA29_ACISJ/333-534
F7UHK6_RHIRD/348-546
D2BZ39_DICD5/408-609
P94847_HELPX/143-306
G5LE30_SALET/313-514
G3IVB5_9GAMM/559-760
C9NR17_9VIBR/411-623
D7D659_GEOSC/87-305
E0XSJ5_9DELT/566-786
E0ID17_9BACL/451-677
F9S1R5_9VIBR/136-340
B1KS77_CLOBM/438-666
F3RQ86_VIBPA/319-534
E1EEZ0_VIBPA/13-234
C9YCJ8_9BURK/318-518
F0Q5A7_ACIAP/399-597
C2J3A6_VIBCL/315-538
H5EJS6_ECOLX/322-516
C2I985_VIBCL/343-553
G4DXT1_9GAMM/683-881
F4VJ71_ECOLX/310-506
Q1R1B8_CHRSD/401-599
F2NW98_TRES6/466-654
O68048_RHOCA/432-629
G6ZK22_VIBCL/296-517
B5QFF1_CAMJU/157-236
I0X6Y5_9SPIO/72-283
C9P107_VIBME/255-472
A4TXX5_9PROT/546-743
B5MVK0_SALET/310-506
A3IMI7_9CHRO/916-1142
B1J3S4_PSEPW/401-624
F3YSB6_LISMN/335-573
I0CYL6_BACAN/335-574
D1B8J2_THEAS/348-559
C1I7Y6_9CLOT/449-648
F8ZZN0_VIBCL/398-599
D5UA64_BRAM5/424-616
E4SDR7_CALK2/331-515
B9JTE8_AGRVS/398-593
E1CUV4_VIBPA/197-418
G6DVI7_9GAMM/421-630
F4DYK7_PSEMN/421-643
Q9HUB1_PSEAE/425-647
A2P5E8_VIBCL/416-626
A1F1L8_VIBCL/428-628
C5ALA0_BURGB/317-515
H5JSH2_ECOLX/324-518
F8I7H7_SULAT/399-615
A3NRS1_BURP0/315-516
Q7NU51_CHRVO/287-502
E1I0A4_ECOLX/331-526
F3RWN5_VIBPA/255-476
D4GGU7_PANAM/331-525
E6L367_9PROT/550-743
C2P9T2_BACCE/340-581
F3F659_9PSED/4-95
F4QJG2_9CAUL/340-541
F3LRV0_9BURK/554-765
C6PPZ4_9CLOT/333-570
F0SYH0_SYNGF/356-575
C2HSU9_VIBCL/269-491
F5JBT4_9RHIZ/695-886
Q97IP0_CLOAB/453-673
C6CBP8_DICDC/312-513
A5I3C5_CLOBH/311-548
B3YQN5_BACCE/327-563
F5Z460_ALTSS/438-644
A7BYC9_9GAMM/1-168
A5KVL4_9GAMM/462-659
B8H1V1_CAUCN/540-740
A4W5T8_ENT38/324-518
F3IRD4_PSESL/321-541
B6R3T4_9RHOB/488-674
A3EHG8_VIBCL/431-652
D0HQA3_VIBCL/440-659
H6NJK1_9BACL/332-567
B7RR40_9RHOB/566-767
C3NR04_VIBCJ/319-534
F3JHS1_PSESX/326-537
E5WGH0_9BACI/343-578
F3FAH7_9PSED/319-540
A6VVB0_MARMS/144-356
E8QMC9_HELPR/352-565
E8A8D1_SALMO/323-382
C2J8T5_VIBCL/414-631
A3GQV9_VIBCL/328-543
C3LLY4_VIBCM/414-631
I1DA73_9VIBR/502-724
C3CEB0_BACTU/102-313
B1KR38_SHEWM/552-773
E1MDM0_9ACTO/363-561
H8BG88_CAMJU/382-592
E4R5F3_PSEPB/418-639
F5PQG5_SHIFL/331-526
D4ZDM5_SHEVD/961-1159
A3USV2_VIBSP/420-646
E6L371_9PROT/416-614
Q898H7_CLOTE/334-568
C0ZL14_BREBN/453-684
H8MPC7_CORCM/380-595
I0BGI9_9BACL/334-564
Q9KKX1_VIBCH/83-294
G4QFD0_GLANF/313-539
Q48BJ2_PSE14/463-675
Q896Q6_CLOTE/462-693
D0GWK2_VIBMI/275-492
A8KEQ3_BURPE/329-554
G2H6A7_9DELT/688-909
A3LLK8_PSEAI/119-348
H0NFS5_BACCE/425-660
C0R0J5_BRAHW/347-553
B1J7T9_PSEPW/324-546
B1JF91_PSEPW/437-648
A9VXM7_METEP/404-565
D5A657_SPIPL/283-486
A0KEK2_AERHH/313-535
H6SIY9_RHOPH/459-662
G2SXD3_ROSHA/475-644
G7Z2J6_AZOL4/463-664
C6Q174_9CLOT/433-664
G2E2C5_9GAMM/461-681
G9WP39_9FIRM/531-732
G0AZ53_9GAMM/316-541
H0PJT6_9SYNC/639-867
C6E1K2_GEOSM/269-481
A4Z295_BRASO/359-561
A4U5H6_9PROT/392-595
A7MFN8_CROS8/445-645
D3RNM0_ALLVD/175-356
B5JXA7_9GAMM/469-688
MCPS_ENTAK/324-518
Q8D7V6_VIBVU/414-635
C3LUJ8_VIBCM/417-638
D7HK18_VIBCL/328-543
H0TJE7_9BRAD/363-556
H3RCI5_ERWST/317-514
D8INZ8_HERSS/364-558
Q2W030_MAGSA/358-556
Q5E2L5_VIBF1/328-533
Q5L0E0_GEOKA/330-565
F4DQJ8_PSEMN/338-555
D7HBC1_VIBCL/322-543
Q2JV18_SYNJA/228-372
F3EU30_9PSED/1-148
F3J8X2_PSEAP/1-145
A3RW58_RALSL/326-527
D0WYJ1_VIBAL/185-383
A3GWB7_VIBCL/311-520
A6FFM1_9GAMM/353-566
F0JEC4_DESDE/284-503
A2SDA9_METPP/313-514
A2PY36_VIBCL/319-534
C7CAS0_METED/340-539
G7M915_9CLOT/165-377
A5N889_CLOK5/354-591
E7HNT9_ECOLX/332-526
B5JP29_9BACT/285-484
H0TUY6_9BRAD/461-665
Q1IFB1_PSEE4/418-639
F8GTG7_CUPNN/481-676
A4J8H3_DESRM/1-126
Q1BNJ0_BURCA/315-514
C6PMY2_9CLOT/101-317
A7N839_VIBHB/348-553
F9AGE7_VIBCL/422-621
A5XVS0_BURML/320-545
F7XSU3_TREPU/611-785
A6B4Y6_VIBPA/471-678
A6AW02_VIBHA/262-476
A5EFT3_BRASB/470-669
H7Y1N2_CAMJU/382-592
A0Y5N2_9GAMM/319-545
F7TPM5_BRELA/465-690
A3NUE5_BURP0/441-642
B1QSX2_CLOBU/240-463
A6GT99_9BURK/313-541
F7NY99_9GAMM/342-543
G2SE27_RHOMR/92-300
A3PIQ0_RHOS1/406-495
A2P9Y3_VIBCL/206-427
B7A2W3_ECO57/331-526
G7T9E6_SALPS/313-514
C0FRZ8_9FIRM/284-514
B3HUP0_ECOLX/322-516
I0HCR8_ACTMI/90-266
H6LHZ7_ACEWD/565-776
F8GZH8_PSEUT/245-438
H9UL37_9SPIO/321-526
F9AX77_VIBCL/322-543
F3FU53_PSESX/1-142
G2HBF1_9DELT/343-525
E8M1M6_9VIBR/339-540
Q0ABS4_ALHEH/341-557
H0SDX2_9BRAD/345-534
B8E9U1_SHEB2/457-667
G7C664_VIBCL/328-543
E6T414_SHEB6/305-519
G7R4Q2_ECOC2/4-131
H1KM86_METEX/372-559
D0HP44_VIBCL/403-624
A3GT02_VIBCL/63-272
E7YZW0_SALMO/76-237
H0PT79_9RHOO/491-711
G2E8A9_9GAMM/448-635
C2Q2Z4_BACCE/327-562
D5HCG5_SALRM/253-470
A9K187_BURML/407-605
G2G068_9FIRM/320-563
H1RRB2_COMTE/15-215
F6AIS9_PSEF1/328-521
F9SNV5_VIBOR/303-511
H5QFQ4_ECOLX/314-514
G5N2J5_SALET/314-514
G7ACU3_VIBCL/403-624
A9D6X8_9GAMM/354-577
A1ELB9_VIBCL/427-623
D4J2M8_BUTFI/436-664
F2LX14_HIPMA/450-661
F8ZTZ7_VIBCL/434-626
G0AXQ5_9GAMM/277-495
A8DVP6_NEMVE/1-77
Q6HP32_BACHK/336-572
B1FYF0_9BURK/299-497
A8HU54_AZOC5/373-560
D5XD62_THEPJ/356-562
F5YNN7_TREPZ/469-677
D0HCN4_VIBMI/446-657
Q7NY21_CHRVO/269-439
Q1MC57_RHIL3/565-765
E8TRW8_ALIDB/308-509
A2PU81_VIBCL/417-638
C2CAB6_VIBCL/338-551
C9NXC9_9VIBR/418-629
B5R9R9_SALG2/324-518
B1G6M2_9BURK/319-517
C4XR53_DESMR/453-561
B8IF81_METNO/427-635
C2JAU7_VIBCL/322-543
F7RRK3_9GAMM/295-495
E3EIU5_PAEPS/332-567
E8EFB0_SALMO/76-237
F4AI81_GLAS4/139-334
G7WCF6_DESOD/345-582
A4BBW8_9GAMM/109-304
B6R2M1_9RHOB/345-524
B8GTJ6_THISH/425-646
C2RQQ7_BACCE/304-526
F8H0I8_PSEUT/516-709
C6BLQ7_RALP1/118-242
D0GU18_VIBMI/338-540
D1B7A3_THEAS/86-277
G2BU80_ECOLX/310-506
C2HZ66_VIBCL/447-666
B0R688_HALS3/283-512
I0EHD1_HELPX/143-306
B1ZN63_OPITP/282-472
B3E7H2_GEOLS/322-544
F2ZYZ8_9PSED/426-501
C4IIZ0_CLOBU/114-277
C2UP17_BACCE/351-583
A6U5I1_SINMW/525-724
F3F6S0_9PSED/1-127
A4YA39_SHEPC/313-521
G9E7I8_9GAMM/316-517
C4UB74_YERAL/434-634
F2J3A9_POLGS/246-439
Q1YFM0_MOBAS/392-591
D5X0H8_THIK1/59-297
B7RIM3_9RHOB/336-533
E8HF00_ECO57/331-526
D8J0K4_HERSS/292-492
C6DIZ2_PECCP/312-508
H4Q5W6_ECOLX/310-506
H7UHH2_CAMCO/335-545
F0Q592_ACIAP/316-514
A8ZVX4_DESOH/347-537
A6UYM1_PSEA7/464-676
A8RTW5_9CLOT/480-683
F9B524_VIBCL/301-496
A8FHW7_BACP2/332-561
Q2WAQ8_MAGSA/411-598
D9YGY8_9DELT/367-578
A3UPI2_VIBSP/478-699
H7ZB90_CAMJU/1-176
F2G267_ALTMD/317-540
A3UII1_9RHOB/594-694
C8U899_ECO10/332-526
D2SAW1_GEOOG/364-514
B8FB09_DESAA/483-694
B3E781_GEOLS/422-636
E8M9C7_9VIBR/163-385
Q5QW02_IDILO/342-546
C0QVX7_BRAHW/401-602
H1XKA6_9XANT/496-697
Q7MGE8_VIBVY/341-553
F3CEZ6_PSESG/1-134
C6DJ60_PECCP/315-516
C4ZGG2_EUBR3/370-571
B9E423_CLOK1/70-153
E5ZGF0_CAMJU/2-72
I0E791_HELPX/353-565
C6PT59_9CLOT/455-677
G5FM19_9PSED/332-542
F3GPL3_PSESJ/1-65
A6A005_VIBCL/349-542
F2ACN1_RHIET/408-598
D8FU53_9CYAN/222-439
H2CHW5_9LEPT/300-512
Q72CW4_DESVH/583-803
B1L1S3_CLOBM/97-314
C3E5Y6_BACTU/348-570
G7UCZ1_PANAN/318-517
A7HG04_ANADF/160-369
F9B0M7_VIBCL/262-431
G6ZTG7_VIBCL/452-663
Q1N6H7_9GAMM/333-543
A3JZ54_9RHOB/498-692
E6VWH5_DESAO/408-594
B1BDC1_CLOBO/450-664
I0INB3_9BACT/376-586
C9NRL6_9VIBR/421-627
Q8PLA3_XANAC/429-630
F2JJX2_CELLD/361-558
C5AMC1_BURGB/317-518
F2ZUL8_9PSED/1-88
F9AX39_VIBCL/430-629
B6IML4_RHOCS/377-567
C3CB42_BACTU/236-430
F3JW51_PSESZ/1-150
F1W475_9BURK/1-51
I0U7D3_BACTR/111-332
H8BAR0_CAMJU/269-429
G8QH91_AZOSU/332-549
H8JZY2_VIBCL/402-624
D4H402_DENA2/425-647
E0M3I0_9ENTR/460-656
C0ANM4_9SPIO/74-253
A8H3P6_SHEPA/303-517
G5QKS4_SALRU/223-294
C6PWY1_9CLOT/119-345
B1I3M8_DESAP/157-369
D4H538_DENA2/114-368
D3FCF6_CONWI/595-823
G8PQV3_PSEUV/488-671
H7DGE2_9CLOT/349-552
A9AWX1_HERA2/287-494
Q13CW1_RHOPS/504-708
F7NK28_9FIRM/383-585
F3BIJ7_PSEHA/425-629
C2PIS2_BACCE/350-573
G0SM95_VIBMI/256-431
F6G2A0_RALS8/314-515
D4F0B6_EDWTA/7-196
F3IA56_PSESF/318-391
G8AER8_AZOBR/346-538
B1Y6M5_LEPCP/533-720
H0L8T0_SALMO/146-344
E8RCD7_DESPD/522-723
G7ULA9_PANAN/319-514
Q0HVL8_SHESR/343-545
Q6MIQ9_BDEBA/284-477
A4BSC1_9GAMM/346-568
A8IQ01_AZOC5/489-691
H2J6J2_MARPK/461-689
F7RHR4_SHIFL/1-176
E3DR17_HALPG/347-568
C2J1I7_VIBCL/321-536
C3VEH0_PSEPU/461-676
E1EC48_VIBPA/304-516
C4B0W1_BURML/312-513
C2KXU9_9FIRM/357-560
G2J1F6_PSEUL/216-427
D0IA18_VIBHO/556-771
Q74ED3_GEOSL/327-549
B1IER2_CLOBK/272-477
G6E3N7_9GAMM/119-349
A6M0V4_CLOB8/366-564
G7FP77_9GAMM/52-292
F8Z9A7_VIBCL/366-578
I0F512_9BACI/326-561
G0DGY2_9GAMM/312-539
Q72PI9_LEPIC/372-600
D0X4P8_VIBHA/427-628
C6PYS6_9CLOT/129-241
C9NPA6_9VIBR/393-621
G2HQ33_9PROT/650-840
E8NN01_SALET/324-518
B2FQA5_STRMK/539-740
H8C9H5_CAMJU/553-699
Q48KW1_PSE14/322-543
C2Y9M3_BACCE/425-660
F1YCU3_ECO57/310-506
G5U9C8_ECOLX/322-516
B4X288_9GAMM/459-671
F3EYT3_9PSED/1-137
Q39SX5_GEOMG/331-434
E1D3P3_VIBPA/336-545
E5Z083_9BACL/192-369
A5ET64_BRASB/476-665
F1ZVA7_THEET/264-467
G4QFQ3_GLANF/458-674
Q8EM71_OCEIH/182-430
D9YGY1_9DELT/389-601
H5YEQ7_9BRAD/486-680
O85752_PSEAI/22-243
C6E425_GEOSM/317-518
B4TYU3_SALSV/322-516
G0DIM3_9GAMM/332-543
A3IB44_9BACI/181-420
Q07J89_RHOP5/371-574
E6U8L3_ETHHY/729-928
Q2P1X6_XANOM/1-175
Q820J9_NITEU/493-694
D8NI59_RALSL/313-514
G0VYF8_PAEPO/1-122
B0SJ33_LEPBP/458-680
A1S304_SHEAM/167-377
F6ATH3_DELSC/537-749
A3EH54_VIBCL/140-375
C9A909_ENTCA/445-680
B3EAL1_GEOLS/621-811
B5EE59_GEOBB/599-821
Q15Q72_PSEA6/304-525
F5PS47_SHIFL/314-514
A3P3X0_BURP0/471-669
A4YLA7_BRASO/288-491
G2H835_9DELT/586-813
B2S0U4_BORHD/516-719
H8H6R8_HELPX/536-670
F9TA12_9VIBR/443-648
E4TWR5_SULKY/353-554
E1EAZ4_VIBPA/79-291
H5Y0T2_9FIRM/360-589
C3DF22_BACTS/435-660
F3DXY1_9PSED/216-427
A1WBZ5_ACISJ/316-518
F5RY76_9ENTR/398-594
D0H3H6_VIBCL/417-638
H8BLW5_CAMJU/43-107
Q2SVL0_BURTA/387-586
E3PTZ2_CLOSD/461-678
G5KN01_ECOLX/322-516
B0TKX9_SHEHH/270-482
C6Q1N2_9CLOT/344-562
A8I4E3_AZOC5/368-554
E8MBR4_9VIBR/213-418
B1HIR8_BURPE/315-513
A6US26_METVS/505-730
G2SRP1_LACRR/104-319
F0QC19_ACIAP/396-597
C6CWI8_PAESJ/338-563
A9C2G7_DELAS/312-513
A4BJ27_9GAMM/300-521
C6UY63_ECO5T/322-516
A0NVS3_9RHOB/388-578
H1F4L4_ECOLX/331-526
C9CS68_9RHOB/537-731
F2N3L2_PSEU6/314-522
A9W262_METEP/355-557
Q6D7J3_ERWCT/321-518
F3DP02_9PSED/311-533
E0RS02_SPITD/271-516
G4D9K4_9GAMM/467-666
Q4ZL53_PSEU2/419-640
F4ASP9_GLAS4/306-510
C0Y0L4_BURPE/398-599
F3HI58_PSEYM/440-646
A1F3W7_VIBCL/417-638
G2H4U1_9DELT/370-591
G8PU76_PSEUV/493-676
B9MEF7_ACIET/313-514
F2ETH2_PANAA/253-432
E1SDS0_PANVC/249-438
A8FG32_BACP2/152-309
C2WJ38_BACCE/335-574
F0LSU6_VIBFN/227-432
B8FKA6_DESAA/349-560
E6VD47_RHOPX/262-429
Q31E29_THICR/372-571
Q5E0C8_VIBF1/316-542
D4GF30_PANAM/318-517
H4NYN7_ECOLX/324-518
A5EDT7_BRASB/509-710
G7BHQ2_VIBCL/318-536
E2MLM5_PSEUB/448-658
C9Y4F9_CROTZ/318-519
C5BT08_TERTT/513-744
C3LWQ1_VIBCM/296-517
F3FB43_9PSED/425-499
A1ENX6_VIBCL/417-638
D0H5S3_VIBCL/251-462
G0DKA4_9GAMM/316-541
F4QK88_9CAUL/309-474
E4PS61_MARAH/277-434
C6PNB3_9CLOT/331-570
C3CDT3_BACTU/423-658
G0GFK1_9SPIO/393-582
Q2RZM3_SALRD/265-477
C2W142_BACCE/433-665
F6AKA6_PSEF1/416-627
Q8GHN2_PSERE/331-552
E4RD20_PSEPB/318-541
E1QEA6_DESB2/147-343
E1K0T9_DESFR/449-670
B3E3S6_GEOLS/491-713
Q2SGV4_HAHCH/334-546
C1I6K3_9CLOT/334-571
F2MYY7_PSEU6/268-489
C7RST0_ACCPU/320-537
H1YKW7_9GAMM/478-673
E6UNL1_CLOTL/368-566
C4V1X6_9FIRM/362-583
A8IPZ0_AZOC5/383-583
E6W6I8_DESIS/166-378
F3FVK9_PSESX/1-96
F3EE14_PSESL/1-152
F4LNS7_TREBD/372-594
C1DW00_SULAA/1-89
G5QGG6_SALRU/322-516
E6XRP0_SHEP2/418-638
H7WL08_CAMCO/554-699
Q8XY13_RALSO/203-325
B9XU12_HELPX/143-306
Q7MBQ2_VIBVY/558-759
A8E938_BURPE/318-512
D5DKJ6_BACMD/229-428
Q9KS47_VIBCH/366-578
G2ZSU9_9RALS/8-81
Q2SKR6_HAHCH/455-676
E0S1W0_BUTPB/260-476
A7K3N9_VIBSE/457-669
G7Z3T0_AZOL4/6-122
O93642_HALSI/204-421
B9D5C3_WOLRE/512-590
H4NCK7_ECOLX/310-506
F2H731_BACTU/425-660
A6XQS2_VIBCL/83-294
E0LW59_9ENTR/324-518
A5J5F1_BURML/316-517
B8GV21_THISH/86-295
C4KXK5_BURPE/316-517
A4U015_9PROT/4-120
E3IMU8_DESVR/365-586
B5PPN1_SALHA/146-344
G0HXS3_HALHT/571-800
A6LTC6_CLOB8/353-587
H7Z2D8_CAMJU/1-176
B8FXN6_DESHD/233-356
B7KUY1_METC4/475-660
F6DZI8_SINMK/262-493
F9BAD1_VIBCL/366-578
E8P5L9_YERPH/234-428
B9M714_GEOSF/314-515
E5Z5P2_CAMJU/1-208
Q73E71_BACC1/350-579
H1L647_GEOME/269-461
B8H578_CAUCN/322-520
G5VEE7_ECOLX/310-506
H8WCW4_MARHY/265-436
G7FR73_9GAMM/388-613
A5W7A6_PSEP1/460-646
F9U2A4_MARPU/425-643
Q7WI93_BORBR/333-534
G9EWU1_CLOSG/190-417
G5IZV8_CROWT/336-558
H8FFD5_XANCI/303-490
B7V297_PSEA8/145-336
H6CFV5_9BACL/448-675
A2S1U1_BURM9/318-514
C6AVT5_RHILS/557-754
A1K5G6_AZOSB/556-757
A9KB35_BURML/352-550
B0KRZ4_PSEPG/308-521
A3PQC0_RHOS1/309-496
B2A1U0_NATTJ/443-678
Q2W9W7_MAGSA/382-579
F3FNT8_PSESX/1-103
Q4V188_BACCZ/121-272
H0JHH7_9PSED/646-819
Q0HDS6_SHESM/316-527
F9C553_VIBCL/390-617
F7RKK6_9GAMM/96-249
H8CJ63_CAMJU/48-138
Q1I455_PSEE4/447-658
E4SDU9_CALK2/505-713
D0KDB9_PECWW/405-606
F4LTW0_TEPAE/187-418
A0LA99_MAGSM/404-615
H7WEX3_CAMCO/302-530
B9KJC1_RHOSK/305-503
H4F737_9RHIZ/524-725
C3LGK5_BACAC/423-658
F4EYQ8_9FIRM/428-656
G6XY42_RHIRD/385-586
C4V668_9FIRM/34-177
C2U9F5_BACCE/101-313
Q0HG37_SHESM/497-705
C2I8V3_VIBCL/322-543
G9TKS1_SALMO/314-515
B7V0H8_PSEA8/519-712
G5FVD0_9PSED/145-337
A0LCV4_MAGSM/423-544
B4U6X5_HYDS0/302-491
Q1NU09_9DELT/402-593
D4GJA8_PANAM/405-606
Q4LBM2_PSESH/320-541
D2C1H4_DICD5/412-608
H5Y064_9FIRM/439-656
F3JQF0_PSESX/2-92
D2UEN8_XANAP/496-697
A9KA19_BURML/431-631
C7GAK4_9FIRM/436-589
C2SEU1_BACCE/218-439
A4J4F7_DESRM/167-251
A3Q9G1_SHELP/410-632
A6D7T8_9VIBR/291-472
A2PSN6_VIBCL/296-517
Q8D409_VIBVU/342-542
F6AT81_DELSC/186-379
D0JZR8_HELP5/143-306
H8M0X5_SALTM/324-518
G2TFR0_RHORU/489-683
E4S676_CALKI/353-558
E6T018_SHEB6/333-543
H4J2W0_ECOLX/324-516
E1R2G2_SPISS/499-698
G0EID3_BRAIP/384-583
MCP4_ECOLI/314-514
Q6LS49_PHOPR/425-622
C6YIV6_VIBCL/428-628
G2L7E3_PSEAI/411-632
G5RPN9_SALET/324-377
G4D9I0_9GAMM/595-796
G2BQ73_ECOLX/314-514
B4EN66_BURCJ/318-516
F4EKW2_BACAM/433-661
Q13EB5_RHOPS/357-558
B2JTC0_BURP8/302-496
D7WWI5_9BACI/429-664
A5G214_ACICJ/247-448
F3J2E4_PSEAP/325-546
A8TMG2_9PROT/1-119
H0SA45_9BRAD/344-547
A5TMQ5_BURML/318-514
B6AMS9_9BACT/98-257
H0Q0G2_9RHOO/317-535
E8LS90_9VIBR/311-526
G7TER1_9XANT/611-812
E8YSR2_9BURK/311-512
G7TYA9_VIBCL/440-659
C3ACZ0_BACMY/315-551
E1R9C7_SPISS/473-667
A1RLF1_SHESW/423-634
B9R2S9_9RHOB/223-423
C9QGP8_VIBOR/308-520
E6VQG0_RHOPX/526-724
C9LVJ6_9FIRM/133-346
G9UL06_SALMO/314-515
E8VLU6_VIBVM/312-533
A6B283_VIBPA/419-631
E5YDL4_9ENTR/323-518
Q20XU8_RHOPB/414-554
H8MUN6_CORCM/322-535
F3JZX5_PSESZ/216-427
H6SQY2_RHOPH/394-580
G6ZHP0_VIBCL/197-418
H4JD14_ECOLX/311-506
C3XGY4_9HELI/209-346
B9M142_GEOSF/422-629
C2VSN0_BACCE/425-660
D2YPA7_VIBMI/261-433
A2P8X2_VIBCL/327-548
H7SF96_CAMCO/335-545
G2JUU3_LISMN/143-296
G9Y4Q7_HAFAL/323-518
H5MEY8_ECOLX/331-526
A8UT11_9AQUI/2-184
H5I4H3_ECOLX/314-514
E8YQA9_9BURK/312-513
I1E2G1_9GAMM/304-514
Q0HSA2_SHESR/277-495
F5MD36_ECOLX/1-77
Q1GF57_SILST/266-468
B5C9F7_SALET/323-517
H1IAU7_9FIRM/336-562
G7AYS3_VIBCL/484-706
A5EAG8_BRASB/398-559
G4DQB7_9GAMM/421-608
Q0HR77_SHESR/242-431
G8LL35_ENTCL/363-561
A7MMR3_CROS8/311-512
E1JVF3_DESFR/456-678
Q88QD2_PSEPK/430-653
B1SXV2_9BURK/314-507
A4CE23_9GAMM/460-677
E3YDX5_LISMN/88-322
G9QD61_9BACI/434-665
B8FKI9_DESAA/465-651
A4XGL9_CALS8/183-424
G4G2I8_9EURY/304-515
E1T1J3_THESX/188-400
A6ANG9_VIBHA/389-587
F4ET41_BACAM/458-690
F0B998_9XANT/494-695
C3I9F0_BACTU/200-392
B1ZAY5_METPB/363-554
H7FBJ0_9CLOT/122-325
A6W212_MARMS/331-536
H1YLK3_9GAMM/318-539
E6XR30_SHEP2/438-651
C1M4V5_9ENTR/327-524
E9S0E5_TREDN/477-712
Q8PHN6_XANAC/413-617
A1EHY4_VIBCL/385-585
Q2BN17_9GAMM/405-615
Q07QH3_RHOP5/145-353
C1EYH0_BACC3/279-500
B0TV49_SHEHH/459-673
A5KF03_CAMJU/85-264
A4VHX0_PSEU5/401-625
H3TM28_PSEAE/145-336
Q7WHU1_BORBR/327-523
H7DN04_9CLOT/388-575
H8XKG2_BACAM/458-690
E3IRD0_DESVR/448-669
F0JEE9_DESDE/244-441
D0H7Q5_VIBCL/90-307
G7A1C4_VIBCL/434-626
E3EZY8_KETVY/276-473
Q2BJU4_9GAMM/411-628
G7UEE5_PANAN/311-514
G5MNA2_SALET/313-514
A9KUF0_SHEB9/461-675
B7VNU7_VIBSL/459-681
B1Z429_BURA4/310-511
H0SEP7_9BRAD/243-443
E8AWL6_SALMO/322-516
E7VZA3_SALMO/310-506
C0QX47_BRAHW/643-830
G6Y1Q2_RHIRD/401-595
C3KLR2_RHISN/401-593
C5AN32_BURGB/316-517
F3J8N3_PSEAP/323-403
B4AF16_BACPU/148-274
G2HM80_9PROT/552-742
F0LX92_VIBFN/305-513
Q21F49_SACD2/203-417
C9YAN8_9BURK/458-642
A3ZL12_9PLAN/467-662
F3D9K9_9PSED/434-642
H9UD36_FERPE/339-574
D9SHH8_GALCS/358-584
H0Q3U9_9RHOO/322-540
B2V113_CLOBA/341-569
B7WRF7_COMTE/314-515
E3BQP6_9VIBR/259-434
H8WCX4_MARHY/362-578
C0QFA0_DESAH/413-602
H8B5X2_CAMJU/552-699
G5GPS4_9FIRM/531-699
E7WP12_SALMO/323-517
D7WW14_9BACI/466-689
C6CKS4_DICZE/323-517
H6NKF5_9BACL/434-662
E1TIK8_BURSG/311-512
F3EEA2_PSESL/321-542
C2HYF3_VIBCL/316-538
G7QH47_LEPII/347-565
H8BEC2_CAMJU/1-134
Q9A4I9_CAUCR/527-727
B1XDD3_ECODH/331-526
Q7CT60_AGRT5/554-751
B9J4H6_BACCQ/275-500
E0XN38_ECOLX/216-319
I0HRI5_RUBGE/301-501
D8IRC5_HERSS/320-516
F7SJI8_9GAMM/438-635
A3D120_SHEB5/332-543
C6C6X4_DICDC/409-610
Q3IIH4_PSEHT/301-513
G7VSY1_PAETH/433-657
C4Z640_EUBE2/376-572
F2ZX57_9PSED/1-36
E2M7F2_PSEUB/320-541
A0RED6_BACAH/420-660
H3TA19_PSEAE/327-531
F0CAF1_9XANT/1-173
F0SVL6_SYNGF/159-361
F8H661_PSEUT/517-668
F8F9E3_PAEMK/338-566
F5RE92_9RHOO/547-744
C3XH13_9HELI/487-655
Q2B9T8_9BACI/339-572
H7YC79_CAMJU/554-698
Q89SQ3_BRAJA/346-533
H8BLR0_CAMJU/268-429
G4DQI1_9GAMM/423-635
A6LK67_THEM4/42-232
H7DYD5_9FIRM/580-780
F8FEE7_PAEMK/423-662
I0A9D9_SALET/329-524
C6PWS5_9CLOT/340-571
Q2STS5_BURTA/316-517
C4B406_BURML/316-517
H0MEF8_SALMO/322-516
A3KXX9_PSEAI/332-542
H2FV01_OCESG/407-623
H8JWU7_VIBCL/319-534
A5US05_ROSS1/401-625
F9S3R8_9VIBR/349-543
B0HJ01_YERPE/340-540
H2CFF9_9LEPT/302-523
C6BDW8_RALP1/314-515
C3H8E4_BACTU/315-551
B3Q5N6_RHIE6/632-824
D0HD37_VIBMI/328-521
C0QBP1_DESAH/453-664
A1RMR5_SHESW/317-541
C9QII0_VIBOR/452-663
Q0K4P0_CUPNH/322-523
G7ACA4_VIBCL/343-553
C9QJR2_VIBOR/364-578
Q1LH26_RALME/316-517
D6SLR9_9DELT/364-584
A3GUS7_VIBCL/178-379
C3LG79_BACAC/101-313
D0XGG1_VIBHA/313-535
E7WB39_SALMO/76-237
C5UTQ3_CLOBO/147-272
Q48M86_PSE14/328-550
A9VIY9_BACWK/337-574
C2KQP2_9ACTO/1-131
A3I848_9BACI/236-430
F6E3E7_SINMK/357-546
E6VPI6_RHOPX/508-711
Q145Z8_BURXL/318-512
H8BSZ0_CAMJU/1-133
Q0P8B2_CAMJE/551-699
A5VXA2_PSEP1/319-541
E7P7K3_PSESG/325-546
B9NJQ4_POPTR/1-168
C3JYU9_PSEFS/408-629
D4ZT37_SPIPL/277-484
B0R4N9_HALS3/205-421
B5UJ07_BACCE/425-660
B2SVC6_XANOP/496-697
F5LQN5_9BACL/197-335
E9YCH9_ECOLX/314-514
B8K3K0_VIBPA/431-625
Q8Y1L9_RALSO/531-743
B6R2J3_9RHOB/35-125
F3GPX0_PSESJ/1-60
B1Y4J2_LEPCP/129-230
E1DST9_VIBPA/308-519
C6PRS4_9CLOT/231-383
H8FQE9_RHOMO/279-447
G9F0T4_CLOSG/446-670
I1DAC4_9VIBR/458-678
B8I488_CLOCE/191-415
Q9JN18_RHIRD/1-168
D5WZ51_THIK1/324-514
E1RCD4_SPISS/133-303
G2AUB9_ECOLX/256-450
Q2G8E9_NOVAD/266-466
F0K8G8_CLOAE/455-668
B1FAV4_9BURK/318-514
G0SME6_VIBMI/402-623
C6C3L5_DICDC/314-512
H5FVU6_ECOLX/331-526
C6CDD0_DICDC/277-432
H0LQA0_SALMO/322-516
F2JLQ9_CELLD/168-364
Q133D5_RHOPS/384-562
C3FEY7_BACTB/347-580
D0HD51_VIBMI/215-436
G2SBL2_ENTAL/316-514
F9A6P7_VIBCL/297-496
A4SLN0_AERS4/329-539
D9SRG9_CLOC7/374-600
G7CRT7_AERSA/457-678
H8AUL8_CAMJU/203-344
Q62KF3_BURMA/321-522
C1MBM9_9ENTR/310-506
A7GJF2_CLOBL/370-585
E2SSR3_9RALS/313-513
C9NRG0_9VIBR/414-626
C6DYF9_GEOSM/406-618
H5NAJ1_ECOLX/321-516
B1M1T3_METRJ/353-556
H8BZT6_CAMJU/116-193
F8G4C6_PSEPU/396-624
F0K475_CLOAE/337-571
Q1VCQ3_VIBAL/319-534
Q6ARY5_DESPS/376-576
D4GEX3_PANAM/336-540
G7BWS8_VIBCL/342-567
A3I5W5_9BACI/388-613
E1TJ52_BURSG/321-522
I0IM11_9BACT/195-392
A3S029_RALSL/362-563
G0VZI7_PAEPO/354-580
H3ZC07_9ALTE/302-518
G8FBG3_CAMJU/553-698
B7XRX0_BORGR/76-256
E2MDW0_PSEUB/321-542
F1W2K3_9BURK/1-116
H0Q4A1_9RHOO/325-541
G2U8M4_PSEAI/320-541
A7GUL0_BACCN/324-563
H8FXI8_RHOMO/164-365
G9XL83_DESHA/371-594
F2IWD0_POLGS/456-637
Q13EM3_RHOPS/410-561
I0HX07_RUBGE/554-766
A3MQV1_BURM7/316-517
G0AR31_9GAMM/302-533
Q1Z6S0_PHOPR/314-526
Q4KIL8_PSEF5/430-639
G7ZHS6_AZOL4/675-876
Q2K4K3_RHIEC/554-754
B1IEN1_CLOBK/190-419
F9XV24_CAMFE/151-311
E3XL09_ECOLX/324-518
G4IEM2_9EURY/808-1037
F5ZVI5_SALTU/314-514
A4JQ48_BURVG/319-520
H1XK99_9XANT/534-735
Q3A4X2_PELCD/528-729
F5KAZ9_PSEAI/318-521
F9BFX7_VIBCL/296-517
B3B5G4_ECO57/255-450
Q7X3H9_TREHY/412-612
C3K8Q5_PSEFS/475-667
E7P424_PSESG/270-491
F0E4I2_9PSED/319-540
G7LYS5_9CLOT/337-570
D0I6E4_VIBHO/245-460
F9BA39_VIBCL/328-543
F9AFK1_VIBCL/318-536
F9TBV2_9VIBR/316-538
A1RNT0_SHESW/256-434
D3FUJ9_BACPE/328-564
D0IQX7_HELP1/506-674
A5EIS3_BRASB/8-155
C9LXI1_9FIRM/430-655
A9R3R3_YERPG/322-516
D0KAV2_PECWW/320-518
G9SE01_CITFR/321-518
G0DJC1_9GAMM/310-541
C8U3H7_ECO10/322-516
F4DA20_AERVB/146-366
C6HUF5_9BACT/48-213
B4A5J9_SALNE/323-517
A4XQ86_PSEMY/431-643
E6BFB4_ECOLX/310-506
G2TGY4_RHORU/436-639
A3GPP1_VIBCL/416-626
B9Z7S5_9NEIS/465-692
D4L1L8_9FIRM/228-439
F3EJ96_PSESL/1-141
H7RZU2_CAMCO/19-100
A6TKH7_ALKMQ/210-435
G3A2X3_9RALS/316-514
C4T7T7_YERIN/317-518
F2A3T4_RHIET/524-723
F5K7V0_PSEAI/119-348
F3F6Y4_9PSED/1-116
G2ZR57_9RALS/314-515
H5XSY8_9FIRM/585-784
D4PRQ2_LISMN/335-573
G9EC67_9GAMM/485-683
H8FNJ9_RHOMO/478-666
B7HBL2_BACC4/425-660
F6ATE2_DELSC/312-513
C3CA13_BACTU/433-665
C2IJI1_VIBCL/197-418
G6Z167_VIBCL/564-770
D7HHE2_VIBCL/425-623
F3CJA1_PSESG/1-36
Q4ZS72_PSEU2/428-642
E4U098_SULKY/187-365
C5A8J8_BURGB/317-512
C2IG21_VIBCL/356-549
H1GBN2_LISIO/340-576
E5UDP9_ALCXX/273-467
H6SND0_RHOPH/317-520
D8MMC6_ERWBE/317-518
G7AT11_VIBCL/398-599
Q2KZJ3_BORA1/248-427
C2IFR2_VIBCL/144-365
D0IH06_9VIBR/92-249
F9ZZE2_METMM/100-283
E7PCW3_PSESG/419-640
B5SAB0_RALSL/320-514
G2FR20_9FIRM/184-305
G5NI49_SALET/313-514
A2P4U9_VIBCL/309-520
A9U7X6_PHYPA/1-104
A4XTU3_PSEMY/519-714
C4T205_YERIN/411-612
C6I0R2_9BACT/99-253
A5ERK4_BRASB/111-308
H2JHG1_9CLOT/346-564
C6X716_METSD/95-254
F2G8S0_ALTMD/510-711
C2TS62_BACCE/347-580
Q2BM76_9GAMM/305-519
G4E2W1_9GAMM/324-545
G8QJ49_AZOSU/307-535
C2IFT0_VIBCL/428-627
C7CA58_METED/220-412
D7HUL4_PSESS/425-647
C9LYE9_9FIRM/127-276
F6BKT5_THEXL/427-658
G9VED2_SALMO/335-530
C6NYF8_9GAMM/8-183
C3FY69_BACTU/415-650
C4IB20_CLOBU/369-578
H5M5Z3_ECOLX/310-506
E3DQ35_HALPG/445-672
I0ELC3_9HELI/537-673
A2W5J4_9BURK/321-522
G1Y0Z0_9PROT/352-555
G5M386_SALET/146-344
H4TDD1_ECOLX/310-506
Q74AF3_GEOSL/371-529
G0BFZ1_9ENTR/411-608
B3E1M1_GEOLS/302-524
I0HUT7_RUBGE/317-515
C1FU03_CLOBJ/272-477
F6AZ48_DELSC/309-508
C4NZW1_SALTM/242-462
F6CYW7_MARPP/413-629
E4NMA8_HALBP/295-509
B7DQN4_9BACL/347-588
G4CCB0_9CLOT/454-671
E8YM68_9BURK/315-513
F4HK52_PYRSN/410-502
D7HVW0_PSESS/336-558
E4MM20_9FIRM/96-313
E1DIT0_VIBPA/289-483
C5UW73_CLOBO/440-654
Q2KWN7_BORA1/274-454
H7Y044_CAMJU/555-699
C1NE51_9ESCH/310-506
G4LH99_PSEAI/464-676
A1S895_SHEAM/316-528
G9AKU2_PANAN/259-428
D9SEU6_GALCS/335-550
B7GX98_ACIB3/472-691
C2C5L3_VIBCL/352-564
A6D648_9VIBR/267-478
A4CEV8_9GAMM/778-979
C0FSQ8_9FIRM/259-488
C3HF51_BACTU/335-574
D5B7Q2_YERPZ/322-516
A6D707_9VIBR/367-581
E8GYR8_SALMO/313-514
C5T9Z2_ACIDE/323-520
A3I6L7_9BACI/360-588
G8SAQ0_ACTS5/28-167
H7EKR8_9SPIO/455-650
D7HRW5_VIBCL/353-564
C6YIV2_VIBCL/144-365
C4V5G5_9FIRM/426-656
D6DQ56_ENTCL/319-514
E1CR74_VIBPA/433-628
E3BHY7_9VIBR/323-541
F3DXB0_9PSED/323-403
E3II97_GEOS0/205-428
C5AV36_METEA/220-412
B5EAK7_GEOBB/439-647
E4S2E1_BORBJ/480-667
D6DS55_ENTCL/320-518
D4BFQ1_9ENTR/324-518
A6VTS3_MARMS/479-676
Q2KD24_RHIEC/424-618
Q2BBP8_9BACI/149-364
A2P4Q7_VIBCL/372-587
H7UYR8_CAMCO/201-272
G7AD88_VIBCL/262-473
Q2IZD6_RHOP2/373-559
C2IGC2_VIBCL/269-440
F0K485_CLOAE/354-576
E3ID10_GEOS0/247-433
B1IF63_CLOBK/446-663
E7VAU7_SALMO/146-344
C1D8A1_LARHH/199-376
H8EM33_CLOTM/272-483
A6N874_CAMJU/625-704
Q3A4V4_PELCD/482-677
B7K8K4_CYAP7/555-777
C5BG27_EDWI9/321-517
Q8P5L7_XANCP/141-337
C4U006_YERKR/322-518
H5IUX4_ECOLX/324-518
F8ZGJ4_VIBCL/83-294
D7HIL4_VIBCL/416-626
H8JXC9_VIBCL/328-543
F9BRP8_VIBCL/362-562
B9M7D4_GEOSF/651-735
D5V2U2_ARCNC/408-602
Q47V53_COLP3/492-701
C6WI98_ACTMD/326-522
E0RDX5_PAEP6/335-566
A5G6M2_GEOUR/439-616
I0ERY0_9HELI/346-560
H7F1L8_PSEST/300-521
Q12IB1_SHEDO/456-663
A6F5H2_9ALTE/464-668
G4DZ41_9GAMM/345-554
Q3KF80_PSEPF/319-521
H8K2C5_VIBCL/123-346
Q7MJD1_VIBVY/322-535
B1FV95_9BURK/312-513
B8CZZ2_HALOH/430-654
C9CV14_9RHOB/374-578
G4NQV0_BACPN/331-567
C3ESR6_BACTK/327-563
A4J1H9_DESRM/443-644
G8QGZ1_AZOSU/481-697
C6S1B2_VIBCL/296-517
F8H8B2_PSEUT/354-561
A6WSB1_SHEB8/369-564
F0DIF4_9FIRM/318-532
F2KHP4_PSEBN/409-630
H1CM73_9FIRM/355-556
Q74EC9_GEOSL/312-533
H4IR33_ECOLX/1-77
C8W0V3_DESAS/87-282
G8SBK3_ACTS5/321-523
H2IC34_9VIBR/455-668
F7YJK2_VIBA7/1-154
B7UVB3_PSEA8/320-541
B7NVC2_ECO7I/324-518
C9A3V2_ENTGA/445-680
G5UR40_ECOLX/331-526
Q1BLP7_BURCA/332-557
A1TTY6_ACIAC/314-515
C8WSM3_ALIAD/130-291
E6XJV8_SHEP2/430-622
Q97IW6_CLOAB/131-283
F9AJ10_VIBCL/197-418
G7TSH9_VIBCL/344-568
Q87Z51_PSESM/325-546
C9P5U2_VIBME/232-439
D5V6G8_ARCNC/508-705
F8EY61_SPICH/379-569
F4DQR4_PSEMN/67-255
F9BA16_VIBCL/410-627
B1KS50_CLOBM/439-668
F7RNJ7_9GAMM/337-545
E4TWN3_SULKY/104-264
B7UZ87_PSEA8/411-632
G2DX51_9GAMM/685-879
D0CZ53_9RHOB/469-666
B3E7M6_GEOLS/317-538
Q7AAP4_ECO57/310-506
ALKN_ALCBS/461-672
H0BUW4_9BURK/440-641
F3GWJ6_PSESX/323-456
B2T4Z7_BURPP/313-513
C5TAY3_ACIDE/1-91
A1VD08_DESVV/471-692
E7P6N1_PSESG/218-427
G5HJK4_9CLOT/359-559
Q9KS55_VIBCH/394-595
B8GYZ9_CAUCN/396-594
A6CLG6_9BACI/328-551
A1JQM1_YERE8/323-518
B1ZDI1_METPB/323-539
C3IAA2_BACTU/118-346
C5AJS0_BURGB/320-516
C3DI87_BACTS/1-137
E1JUZ9_DESFR/363-585
D5TN68_BACT1/357-588
I0HTX0_RUBGE/312-513
F0SUD4_SYNGF/349-581
Q4HGX6_CAMCO/196-345
C0QV19_BRAHW/407-599
Q7NYE6_CHRVO/304-532
Q2KCB2_RHIEC/633-831
A7K1Q8_VIBSE/330-518
Q6N3E4_RHOPA/370-562
B8EAD1_SHEB2/406-607
A4G167_HERAR/308-502
A3WJW4_9GAMM/254-433
H0H936_RHIRD/540-740
D2YUS1_VIBMI/343-540
F5LR35_9BACL/126-289
B1QWU5_CLOBU/374-568
F0JRA7_ESCFE/311-506
E7ZIC0_SALMO/323-382
B0GKB7_YERPE/317-518
D5RTK9_9PROT/3-228
C4L245_EXISA/117-299
F3HQB5_PSEYM/1-145
C7C7M2_METED/316-484
E4Q1T1_CALOW/439-652
E5ZL58_CAMJU/95-282
F5M453_RHOSH/558-759
F2ESD2_PANAA/277-478
E1D040_VIBPA/489-682
C0QWV4_BRAHW/399-600
G4LBA9_PSEAI/444-652
F8CYB5_BACTR/313-531
C4XJA0_DESMR/495-716
C2KNH3_9ACTO/327-527
C6C2B6_DESAD/492-713
G9XPZ7_DESHA/348-577
D5VTV8_METIM/232-442
B2P507_ECO57/255-450
G9TZ69_SALMO/322-516
G7ATI4_VIBCL/325-546
B5BHL8_SALPK/323-517
H9UAG4_FERPE/454-662
F6B1T8_DELSC/319-519
H7SBH6_CAMCO/302-530
Q1CWZ6_MYXXD/317-534
G1XYJ5_9PROT/375-561
D3NY37_AZOS1/516-700
B1HYW9_LYSSC/364-588
D0IK25_9VIBR/256-466
Q74DL8_GEOSL/315-502
G6G4Y0_9FIRM/387-612
D8D8C8_COMTE/311-512
A6FJ94_9GAMM/266-497
B5MWX5_SALET/323-517
F3FGZ7_PSESX/331-546
D2ZKC4_9ENTR/315-514
A9N5Z6_SALPB/310-506
F0Q8F9_ACIAP/321-518
C9D430_9RHOB/370-575
C6CZX6_PAESJ/197-421
B0PWQ2_BACAN/423-660
Q5WB63_BACSK/209-435
G7CUV2_AERSA/311-532
B1LEF9_ECOSM/324-518
A6VV33_MARMS/424-636
E0SF13_DICD3/421-618
B2A7Y0_NATTJ/342-571
E0R9N5_PAEP6/342-566
Q1QVY5_CHRSD/473-671
A4U2K6_9PROT/2-184
G4DPP2_9GAMM/513-734
A6W3E7_MARMS/410-628
A5G5T9_GEOUR/316-503
D8NEA3_RALSL/297-498
C0R140_BRAHW/407-608
H8EPK2_CLOTM/192-418
E6QKU0_9ZZZZ/322-544
Q1N0I9_9GAMM/110-252
F8Z4N0_VIBCL/296-517
Q10ZG4_TRIEI/870-1101
F3G914_PSESJ/1-92
B9QTN2_9RHOB/297-496
I1AKT9_PSEAI/269-439
H8MS63_CORCM/392-607
F3LUP1_9BURK/313-514
F3IR01_PSESL/1-162
D0GT47_VIBMI/479-671
H7Y6H1_CAMJU/552-699
G9ASD9_PANAN/318-517
C2ILW6_VIBCL/477-671
B0R5I3_HALS3/269-479
F7QQ23_9BRAD/445-648
F2K3N2_MARM1/309-520
Q2RZD6_SALRD/337-565
F2NXV2_TRES6/465-659
B7VGP0_VIBSL/418-627
Q63U84_BURPS/321-522
F3E3U2_9PSED/1-152
H0TEG2_9BRAD/364-557
B1FPS0_9BURK/1-121
B1HY72_LYSSC/477-704
C2SB42_BACCE/108-257
G9Y4Q8_HAFAL/305-499
G7B2B6_VIBCL/349-542
D6DSH0_ENTCL/342-540
A9VVY3_METEP/316-484
F2N5Q2_PSEU6/517-718
G6DZY4_9GAMM/456-667
H8FR38_RHOMO/357-557
C6XBI2_METSD/105-286
G2T6F2_RHORU/309-496
G2UG93_PSEAI/320-541
D8IF33_BRAP9/423-616
H0UR16_9BACT/89-307
A3NH97_BURP6/314-515
Q2RU11_RHORT/355-549
A2RZ39_BURM9/312-513
D5VUN6_CLOB2/272-477
H5JZM8_ECOLX/322-516
B2H7W3_BURPE/318-516
D8N785_RALSL/398-599
C9P7Y5_VIBME/352-573
F0KZ46_YERE3/320-518
F3YYS3_DESAF/456-677
G9TE85_SALMO/335-530
C8X0K2_DESRD/372-572
H4MAG0_ECOLX/322-516
A9KRD4_CLOPH/129-331
C2X7A6_BACCE/102-313
A1RPU4_SHESW/412-623
F3LJS6_9GAMM/420-632
G9QQN7_9BACI/501-719
F3GUH1_PSESX/373-458
D7AHH0_GEOSK/439-661
B1ZN89_OPITP/173-370
B1R2C9_CLOBU/438-669
F4NEW0_9ENTR/314-514
Q8DKZ6_THEEB/226-388
Q0JZJ8_CUPNH/331-551
H0LYK8_SALMO/324-518
G7CPX8_AERSA/442-651
I0LSL8_SALET/314-514
E1VGW6_9GAMM/175-383
A3ETI3_9BACT/38-191
D7DPL2_METS0/768-965
D7AEE7_GEOSK/326-548
G2DAJ1_9GAMM/194-364
Q46UL8_CUPPJ/313-514
B2V304_CLOBA/361-569
F3DEX0_9PSED/316-537
G7FIN0_9GAMM/238-459
A3LEG0_PSEAI/332-542
A5TL36_BURML/321-522
F4DDG5_AERVB/301-508
B0UJ90_METS4/352-555
E8EFJ1_SALMO/310-506
A5XJ47_BURML/352-553
E1DTQ1_VIBPA/342-542
H1RS82_COMTE/323-524
D1B421_SULD5/454-650
F3GH79_PSESJ/1-144
Q74E24_GEOSL/476-666
D6XZM5_BACIE/441-682
C7HED8_CLOTM/569-770
A3UGA7_9RHOB/483-674
C3L048_CLOB6/190-419
A3NVK4_BURP0/298-499
A8FM06_CAMJ8/305-529
C5ALI2_BURGB/319-520
C0R1S2_BRAHW/402-603
Q4UZ05_XANC8/435-636
Q62A74_BURMA/312-513
B7VT08_VIBSL/429-644
Q8EF69_SHEON/130-350
E8ERR1_SALMO/323-517
C2YHK8_BACCE/315-551
G6Z6B3_VIBCL/366-578
A4VKR2_PSEU5/319-541
D8PFN9_9BACT/505-706
B8IL90_METNO/356-557
D8NV28_RALSL/398-597
A3N630_BURP6/401-602
C8PM15_9SPIO/46-213
H0J2H2_9GAMM/439-640
E6PL74_9ZZZZ/501-723
A0RRI5_CAMFF/483-587
C3KFP8_PSEFL/319-538
H2IZ38_RAHAC/396-595
A4J7B8_DESRM/411-626
D8IRX5_HERSS/539-751
H8B4Z4_CAMJU/382-592
F3YZI4_DESAF/228-413
F4AMQ6_GLAS4/439-638
A8ETQ2_ARCB4/407-599
F3EGG5_PSESL/1-97
A0L3P0_MAGSM/309-414
E1Q695_HELPP/127-304
Q8RCG4_THETN/325-520
G0BMN6_9ENTR/320-514
D5W456_CLOB2/346-564
E0SJN1_DICD3/278-472
E7YSM7_SALMO/76-237
A5L3X3_9GAMM/171-382
D2YM71_VIBMI/370-585
Q08NE4_STIAD/119-332
G2H8R6_9DELT/369-590
B1FC69_9BURK/313-508
D7D3G9_GEOSC/335-549
B1XWC0_LEPCP/317-518
C8PSQ9_9SPIO/484-658
H6SPH0_RHOPH/377-557
B0TBE1_HELMI/174-406
C8K4P4_LISMN/143-296
Q8EHS3_SHEON/96-260
H7YHY3_CAMJU/201-287
F0Q2U6_ACIAP/311-512
B8J2F1_DESDA/361-582
D4L0J9_9FIRM/204-423
O57733_PYRHO/10-248
F7Q900_9GAMM/431-632
H3SL86_9BACL/457-684
D1B4I6_SULD5/396-595
A8AG14_CITK8/400-594
C9YGL0_9BURK/156-220
F3FV58_PSESX/1-144
C3H425_BACTU/417-642
Q1BGD0_BURCA/323-522
G6XNA7_RHIRD/487-688
B9E3F6_CLOK1/341-571
H3TA34_PSEAE/519-712
F3JJ96_PSESX/1-51
A6UXX1_PSEA7/148-341
E8QMC5_HELPR/506-673
F3IQ98_PSESL/1-129
Q2RYR7_SALRD/361-570
F3KVM1_9BURK/1-155
E8G9Q6_SALMO/146-344
E5B1W2_ERWAM/158-352
B8G266_DESHD/427-658
H5JZM7_ECOLX/316-514
D0FRQ5_ERWPE/324-518
F9APH3_VIBCL/440-659
A1JLF9_YERE8/395-595
C3P3H7_BACAA/335-574
G0A171_METMM/206-362
H8CU54_CAMJU/223-304
F1ZXU7_THEET/457-686
B7QTD1_9RHOB/496-696
B6BH64_9PROT/340-529
D8ABP7_ECOLX/331-526
Q1GDT1_SILST/531-732
G8S592_ACTS5/334-537
F3HW14_PSESF/1-158
C9X6Z9_SALTD/323-517
G4SY98_META2/324-523
G4LLY8_PSEAI/411-632
C9RI81_METVM/234-446
E6SJT9_THEM7/348-561
C3K956_PSEFS/437-647
G6ZAK9_VIBCL/348-559
E6VCE4_RHOPX/506-708
G2TGX6_RHORU/495-685
A4XV61_PSEMY/204-425
D9SQW8_CLOC7/143-347
H1YZ55_9EURY/902-1126
D9SDQ3_GALCS/473-684
H7VVX8_CAMCO/1-83
G7A9S3_VIBCL/410-627
E3HLF4_ACHXA/274-460
E2KF06_ECO57/255-450
Q1NAD0_9SPHN/252-440
Q88HE6_PSEPK/248-438
G4KTC8_OSCVS/382-580
G5S174_SALET/310-501
O30603_TREDN/478-714
A6VSG5_MARMS/81-292
E1PQU8_CAMJM/95-282
E7ZA64_SALMO/323-517
E3I845_RHOVT/759-953
E3PVA0_CLOSD/433-667
H4RWS8_ECOLX/322-516
B8DR03_DESVM/335-522
F3IR05_PSESL/1-144
E4S2E2_BORBJ/445-632
E6VFA0_RHOPX/132-310
F3G0B6_PSESX/1-37
A8HXW2_AZOC5/305-475
D2YE02_VIBMI/256-431
C0FUQ6_9FIRM/273-482
C2MVZ5_BACCE/423-658
G7M8D4_9CLOT/337-570
G7F137_9GAMM/322-545
D7CMM7_SYNLT/127-213
B1ZBT7_METPB/346-532
E3BI56_9VIBR/289-480
A3GS60_VIBCL/371-596
F3HI63_PSEYM/506-679
B6EI23_ALISL/103-249
A5W655_PSEP1/408-628
Q07KG7_RHOP5/484-682
C2IML5_VIBCL/353-564
B5Y6R3_COPPD/433-664
C4SBC6_YERMO/398-595
F2KBJ3_PSEBN/433-644
F9AE25_VIBCL/312-520
B8GJH4_METPE/791-1006
B7LZM1_ECO8A/310-506
Q4UUA9_XANC8/437-638
C9YEM8_9BURK/326-521
C2YLF5_BACCE/273-509
G7BIC0_VIBCL/319-529
F8ZRQ7_VIBCL/325-546
C3CWU0_BACTU/425-660
G2L0T0_PSEAI/426-647
D4E910_SEROD/267-434
E8WLZ9_GEOS8/596-807
Q7MDS4_VIBVY/438-629
D2YQZ4_VIBMI/442-639
C3K7Z5_PSEFS/405-626
B8DQT1_DESVM/378-599
Q47ET3_DECAR/318-547
A1F0M8_VIBCL/385-585
B9R047_9RHOB/354-554
D9S1A4_THEOJ/155-286
H0G8Q5_RHIML/392-592
C3FMQ2_BACTB/348-570
G7ED22_9GAMM/459-676
F9ASI7_VIBCL/366-578
D6XZB4_BACIE/434-658
G7AN08_VIBCL/328-543
C4SF87_YERMO/318-519
A4SN93_AERS4/343-555
C5AM55_BURGB/316-517
C3LWY1_VIBCM/440-639
G7AJ20_VIBCL/428-628
B5V4C0_BACCE/425-660
D5RJN8_9PROT/374-556
B5WSL7_9BURK/319-520
C4I3N4_BURPE/318-516
Q220A3_RHOFD/308-416
B5MY96_SALET/324-518
Q2FSC1_METHJ/533-757
B2FML7_STRMK/492-693
B1QVX4_CLOBU/446-685
E2K350_ECO57/314-514
C0Y0W6_BURPE/318-514
B7QW85_9RHOB/315-515
D6RW33_BORVA/480-666
D7WHB5_BACCE/236-430
C0Q3Y3_SALPC/329-524
G1UP62_9DELT/304-525
C2JDJ9_VIBCL/311-520
H1P0I0_9BACT/310-514
F4DQR5_PSEMN/288-462
A1F3Q3_VIBCL/368-561
D3RWC2_ALLVD/325-547
E3CZG3_9BACT/448-668
G5PDD1_SALET/324-377
Q8F074_LEPIN/546-771
F7ZTK5_CLOAT/317-515
E7PMT7_PSESG/270-491
F5KRK6_PSEAI/318-521
F3CIP2_PSESG/1-40
E6WIZ7_PANSA/448-646
C2IEZ8_VIBCL/421-643
Q9AQP9_9PSED/1-146
F2IMG2_VIBCL/449-643
A8EN81_BURPE/316-517
Q9KLS8_VIBCH/385-585
H7EU63_PSEST/321-530
C6Q257_9CLOT/454-666
A9VYU3_METEP/363-556
H4FGC7_ECOLX/328-526
Q880D4_PSESM/549-771
C4IHC4_CLOBU/431-666
H7RP84_CAMCO/1-83
C2URY4_BACCE/338-574
H0RTS4_9BRAD/372-574
D8IZB9_HERSS/315-516
H7DSY7_9FIRM/133-341
H5KJ66_ECOLX/310-506
C5BLL2_TERTT/458-670
D0YPK2_9ACTO/353-552
Q2J2J1_RHOP2/402-562
D1B1X8_SULD5/448-633
E7XPM8_SALMO/323-517
F2ESB0_PANAA/311-512
G0ACD1_COLFT/313-514
H5EJS5_ECOLX/315-515
G2SYH5_ROSHA/84-319
F0E137_9PSED/84-257
E8ZS71_CLOB0/459-684
G2E5I4_9GAMM/319-540
B1Z7P3_METPB/310-409
G7BVF7_VIBCL/318-536
D9TIL9_CALOO/137-330
A5XS99_BURML/321-515
H0JGG7_9PSED/344-556
H6NJH8_9BACL/438-684
E2MK64_PSEUB/271-444
B8EB16_SHEB2/295-516
G0SNK1_VIBMI/417-638
Q1VFH2_VIBAL/417-638
G7TER9_9XANT/672-873
Q47V36_COLP3/323-533
B0UL40_METS4/373-559
H8FNG5_RHOMO/362-568
H8NPY1_RAHAQ/261-436
H0MYP3_SALMO/323-517
G2HDM0_9DELT/410-628
B3PTG7_RHIE6/344-548
F5KL80_PSEAI/464-676
D7UIP8_LISMN/143-296
E1DKX0_VIBPA/321-543
A4L739_RALSL/329-529
H7WNH5_CAMCO/93-137
I0GT47_SELRU/434-659
F8Z9X7_VIBCL/344-568
E1SHN3_PANVC/431-631
D0Z396_LISDA/329-547
G2E6E1_9GAMM/208-422
H6SJU9_RHOPH/469-650
C2KX39_9FIRM/544-745
H0FIX3_BACAM/423-653
H0RYR5_9BRAD/364-558
F6CVC7_MARPP/168-385
G0EMT8_BRAIP/403-602
D4H7R3_DENA2/433-654
F4LM36_TREBD/420-611
Q1BLJ7_BURCA/422-619
C1I4U5_9CLOT/344-570
F9CMZ3_ECOLX/310-506
E6WB26_PANSA/324-518
A6V3M4_PSEA7/271-490
H8AY39_CAMJU/269-429
E4PJW9_MARAH/324-535
G6G077_9CYAN/1-95
E4U0S5_SULKY/321-528
A5F186_VIBC3/144-365
B1LSE2_METRJ/375-577
C2J2C9_VIBCL/356-549
H5YEQ8_9BRAD/477-672
E1VMS1_9GAMM/312-499
H0LX80_SALMO/335-530
H6NDX8_9BACL/218-440
F8ADZ9_THEID/465-658
D5C6M2_ENTCC/395-594
Q0AV11_SYNWW/388-654
C2ULE6_BACCE/315-551
F3EZ37_9PSED/155-367
F0EDP4_9PSED/327-541
E8D1K9_SALMO/322-516
B3HD28_ECOLX/310-506
G4KH30_YEREN/345-542
H4LYB9_ECOLX/310-506
A9DM82_9GAMM/66-238
B3IFE0_ECOLX/310-506
B3E9J7_GEOLS/243-360
G7Z6B3_AZOL4/374-565
C6DE44_PECCP/311-512
C0B330_9ENTR/2-203
H2IGH7_9VIBR/418-627
F3KP77_9BURK/1-80
G4E0A0_9GAMM/78-287
B5PHG8_SALET/322-516
Q4ZSG0_PSEU2/321-542
F2KQK2_ARCVS/653-889
H0SUA4_9BRAD/360-563
E7NUP0_TREPH/389-569
G7FL66_9GAMM/200-405
D4S7U0_9FIRM/432-677
D4F885_EDWTA/1-127
C5AHI7_BURGB/319-520
E4NWJ5_HALBP/192-418
G6G593_9FIRM/507-633
F0KAA2_CLOAE/367-567
E5B968_ERWAM/317-518
E0QRY3_9ACTO/206-418
G0SN07_VIBMI/328-529
A5ERP3_BRASB/383-558
C2IWQ6_VIBCL/319-534
A5XIW2_BURML/431-631
G7W7U9_DESOD/142-267
C0C1R0_9CLOT/370-569
Q6ND75_RHOPA/355-558
A3KUW1_PSEAI/363-568
F0BZM4_9XANT/492-693
G9T7R7_SALMO/323-517
B5FEQ0_VIBFM/251-467
A6B4T7_VIBPA/279-490
F4EZH8_9FIRM/425-650
A0Q2V4_CLONN/347-572
E7IQV1_ECOLX/310-506
F8Z4S4_VIBCL/440-659
F2ETC7_PANAA/445-644
H4F6M6_9RHIZ/399-600
A4G2W4_HERAR/317-515
H0LKZ5_SALMO/323-517
E5W5Y5_9BACI/150-280
F0JEJ3_DESDE/628-834
I0ZJZ1_HELPX/506-674
D1NR75_CLOTM/569-770
D9YFT3_9DELT/51-263
B4DC61_9BACT/369-580
Q7D111_AGRT5/386-591
D8BM81_ECOLX/324-518
A8I8W3_AZOC5/506-709
A7HLH9_FERNB/241-420
I1DXU4_9GAMM/455-670
D0H2N4_VIBCL/427-623
H5DIG7_ECOLX/256-450
H6KQJ7_TREPM/611-782
C0R060_BRAHW/453-637
A6V6N2_PSEA7/262-431
F7NGF7_9FIRM/345-572
C6E8J3_GEOSM/347-509
E8I9A2_ECOLX/322-516
D2BX45_DICD5/316-514
E6NGD2_HELPK/505-670
H6SRB8_RHOPH/314-511
D5B7S8_YERPZ/322-517
H5YN57_9BRAD/358-557
F3WU21_9SPHN/341-529
E4VLA5_9HELI/167-295
F0KCW3_CLOAE/455-665
C1D9P7_LARHH/419-628
A6VRI1_MARMS/457-661
H0SE00_9BRAD/481-683
F2F5F1_SOLSS/134-227
B2H109_BURPE/315-516
H0UPV1_9BACT/90-309
B0K329_THEPX/375-587
A1S7I9_SHEAM/256-479
B4EY39_PROMH/19-206
Q93TE5_PSEYM/469-675
G7QNS2_LEPII/307-525
F9AXK8_VIBCL/357-578
B1K563_BURCC/322-514
A4XXJ6_PSEMY/404-625
B3ACV9_ECO57/314-514
B5NT34_SALET/323-517
B3XJT9_ECOLX/283-503
H7RNX4_CAMCO/334-545
I1DT75_9GAMM/398-619
F4SI99_ECOLX/331-526
H5URM3_9MICO/347-550
C2ICH7_VIBCL/262-473
D8IR72_HERSS/322-523
G7ACP8_VIBCL/349-542
Q2INR6_ANADE/518-748
A0Q2G2_CLONN/336-570
A1TNK2_ACIAC/315-516
B5F624_SALA4/77-241
G7ZGI3_AZOL4/127-370
H1NWD0_9BACT/320-526
F3GYP9_PSESX/1-133
E4VID2_9HELI/463-668
F7ZUE2_CLOAT/337-571
Q1QPB9_NITHX/493-693
H8AYI2_CAMJU/117-200
F8Z2F7_VIBCL/343-553
A3MJQ4_BURM7/321-522
E8EPG3_SALMO/76-237
F3IIP1_PSESL/308-521
B9JSL1_AGRVS/402-596
F9TLV0_9VIBR/318-539
H8CJW3_CAMJU/196-345
A3IFS8_9BACI/338-564
G7BYZ1_VIBCL/197-418
F2K127_MARM1/448-658
C9D133_9RHOB/385-586
C2TSI3_BACCE/427-660
H7EPK2_9SPIO/471-635
F7NA63_XYLFA/468-679
E6RTM3_CAMJS/575-655
F9ZN51_ACICS/100-321
B2JWM3_BURP8/314-514
A3EJ18_VIBCL/423-639
G9F1I8_CLOSG/356-590
G7C7T6_VIBCL/297-496
A4BJG5_9GAMM/635-836
B0KRK7_PSEPG/319-540
F2J083_POLGS/491-678
I0U486_BACTR/205-428
F7MRM5_CLOBO/223-371
H8C4Y3_CAMJU/269-429
Q7NWR8_CHRVO/186-375
F0C583_9XANT/498-699
A3KRI9_PSEAI/320-541
G7TBY9_9XANT/459-677
F8G4X6_PSEPU/426-647
D8J173_HERSS/393-594
Q2W6B5_MAGSA/370-570
F3RKH6_LISMN/143-296
C7NVM5_HALUD/545-784
G2S2N8_ENTAL/317-518
B1HMG3_LYSSC/239-448
E7P608_PSESG/437-647
B5CAY9_SALET/146-344
C7HIC8_CLOTM/355-415
G5GP29_9FIRM/424-652
B8E466_SHEB2/437-651
G8UDQ8_BACCE/118-313
F3LM11_9BURK/314-515
D8GP93_CLOLD/470-686
E1TGW3_BURSG/318-514
H0U4K1_BRELA/426-654
B9R129_9RHOB/294-488
Q5N497_SYNP6/1181-1403
B4U7Z5_HYDS0/196-363
B8FVN3_DESHD/288-516
B1LAC5_THESQ/447-656
D3A9M9_9CLOT/366-564
H1YZJ5_9EURY/572-793
A6AM35_VIBHA/324-545
C3DCL0_BACTU/408-642
C3IRJ2_BACTU/278-504
H7YYY0_CAMJU/12-92
B0TEK6_HELMI/334-560
A3GYS7_VIBCL/434-626
A3X9U1_9RHOB/531-732
A0Q162_CLONN/286-509
B3PLL6_CELJU/420-631
G2ZX75_9RALS/336-557
Q2RQP1_RHORT/291-486
B5MMC5_SALET/324-518
E8BAU4_SALMO/322-516
A4LS54_BURPE/314-515
Q7D1B0_AGRT5/332-527
F0JCQ3_DESDE/477-668
B1YHS5_EXIS2/424-659
F0K458_CLOAE/331-570
G5LTW7_SALET/1-117
E5ZHQ5_CAMJU/179-340
F0KTF5_YERE3/345-542
B9E3E1_CLOK1/454-682
Q0HYG9_SHESR/347-564
G7BXH4_VIBCL/416-626
F0BRL0_9XANT/243-437
F2LI63_BURGS/319-520
D7DZ60_NOSA0/746-970
F3I7A9_PSESF/289-497
Q4UUB2_XANC8/323-524
B3ZQ31_BACCE/211-430
G7B7A9_VIBCL/90-309
A3CYY1_SHEB5/433-653
D0HQA7_VIBCL/270-491
F2K992_PSEBN/272-493
F3KP92_9BURK/312-513
D4L255_9FIRM/346-575
H5VF00_HELBI/1-133
G6Z392_VIBCL/305-520
F4G8K4_ALIDK/315-516
Q3ID49_PSEHT/496-705
G9XP64_DESHA/453-689
C3EFX2_BACTK/423-658
D4S7F8_9FIRM/429-665
B7KRR1_METC4/52-247
C9NYY6_9VIBR/369-591
H8MN50_CORCM/379-594
E2ZS14_PSEAI/320-541
E6M3S8_9ACTO/356-548
A9BPB9_DELAS/319-520
B0SEW1_LEPBA/462-656
G6G8I9_9FIRM/153-283
A6F6Y4_9GAMM/311-539
B1UR65_BACAN/327-563
E6RIW5_PSEU9/457-671
A4TUU6_9PROT/624-828
A3RNZ5_RALSL/313-513
G0DIQ3_9GAMM/327-548
B1XX87_LEPCP/280-481
B3E7M7_GEOLS/52-187
E8RMX4_ASTEC/405-565
B9QXR9_9RHOB/552-735
I0Y5Q7_9BURK/319-517
E7PKN9_PSESG/311-533
C5UXD7_CLOBO/462-684
D5B7R8_YERPZ/345-438
B8K3W5_VIBPA/450-656
E0REH7_PAEP6/337-563
Q92RX8_RHIME/630-829
F6CL25_DESK7/316-520
G6Z2P8_VIBCL/339-540
C6RZB3_VIBCL/362-563
A6E675_9RHOB/309-496
G6ZTT3_VIBCL/484-706
G8ASH9_AZOBR/364-560
G2E315_9GAMM/318-538
E8ZTK6_CLOB0/239-467
B4WJZ4_9SYNE/908-1120
Q8DCC7_VIBVU/342-540
B5CHM0_SALET/322-516
A3NIA8_BURP6/480-678
F5VQ58_ENTSA/395-595
C7R0D6_JONDD/341-535
B9E5L0_CLOK1/225-354
A5EYK4_VIBC3/417-638
C7LSX4_DESBD/312-503
C1DC03_LARHH/340-437
C2NPZ9_BACCE/432-665
D7HLB7_VIBCL/390-617
F6BP18_SINMB/526-724
F9ISP9_ACIBA/472-691
B0SIH4_LEPBA/464-685
C3XNE5_9HELI/528-702
C2I9A5_VIBCL/314-503
C3HR05_BACTU/279-500
D2YQ31_VIBMI/86-300
Q091N4_STIAD/350-562
C6B1B9_RHILS/291-490
Q7M9F9_WOLSU/388-585
Q2BMG1_9GAMM/448-659
D1RXN3_SEROD/410-608
D9YFL9_9DELT/131-352
F3GP52_PSESJ/2-74
F9S9F7_VIBSP/192-409
F3E5C5_9PSED/32-98
C6PZ50_9CLOT/438-664
D2ZLQ6_9ENTR/318-518
C9NZA3_9VIBR/428-623
Q9ZMX4_HELPJ/506-674
A8F807_THELT/472-681
D5B446_YERPZ/397-595
C4ZAS3_EUBR3/398-627
B2A177_NATTJ/351-572
D4T478_9XANT/530-731
C5ZYB5_9HELI/419-581
B3PG15_CELJU/456-667
D3SF28_THISK/299-520
Q3IVW6_RHOS4/309-496
G6I2L8_9FIRM/420-625
A1EM76_VIBCL/157-343
A9DIK8_9GAMM/310-519
G6I448_9FIRM/326-520
C8K7E0_LISMN/335-573
B9M5G8_GEOSF/444-635
H0LR66_SALMO/310-506
A0KIZ4_AERHH/368-590
G3J1E3_9GAMM/540-734
B0KRR1_PSEPG/263-438
E1Q197_HELPM/534-670
C2HUL1_VIBCL/425-623
F9T3K5_9VIBR/430-639
G0SMY1_VIBMI/428-628
A7K5Z5_VIBSE/197-418
Q4HRM1_CAMUP/590-669
Q6MKA4_BDEBA/404-599
G7C7I9_VIBCL/416-626
D7I3V5_PSESS/346-434
G4KZQ5_OSCVS/361-562
C3DYS1_BACTU/422-570
F7YQV8_VIBA7/363-584
E5W1J5_9BACI/425-661
A0KFZ3_AERHH/308-519
A8FGS8_BACP2/422-663
F9C034_VIBCL/452-663
E8M3I1_9VIBR/143-362
A0KPA4_AERHH/458-669
H8WCR6_MARHY/500-704
D0J121_COMT2/324-518
B2GYM4_BURPE/355-553
G7EQP3_9GAMM/275-488
C9NPB9_9VIBR/332-525
E8CY01_SALMO/324-518
H0F2U2_9BURK/301-502
F3GZX3_PSESX/458-675
A8HYS6_AZOC5/383-580
H3SI06_9BACL/499-726
H2INB2_9VIBR/459-667
F6G8F3_RALS8/318-514
A7GY29_CAMC5/515-588
Q88PR9_PSEPK/270-445
F8EXV8_SPICH/315-503
H1C4J6_ECOLX/315-516
E3G5U9_ENTCS/446-643
E6T3A1_SHEB6/257-433
Q8EFA2_SHEON/308-505
Q2P1W8_XANOM/496-697
A1RMV1_SHESW/478-673
F5JWV5_PSEAI/341-560
F5ZYN8_SALTU/324-518
A9CKV0_AGRT5/357-546
G2L135_PSEAI/437-635
G5SKR9_SALET/324-377
G0SN95_VIBMI/322-544
F8JCX6_HYPSM/345-538
E3BFZ5_9VIBR/416-637
D8N107_RALSL/8-81
H0TA48_9BRAD/123-354
D0HZ49_VIBCL/318-536
F0Q6J4_ACIAP/318-519
E2CRG9_9RHOB/355-554
A7BRF7_9GAMM/571-771
I0E787_HELPX/509-677
H7DGF7_9CLOT/122-325
C7RMZ5_ACCPU/314-536
I1DEF1_9VIBR/430-623
D4G1J6_BACNA/331-566
F7X8K3_SINMM/630-829
D7HB38_VIBCL/343-553
G7BVK5_VIBCL/319-534
D8GLD3_CLOLD/210-431
A8IBQ2_AZOC5/416-601
H6SQU9_RHOPH/363-565
H5P3X5_ECOLX/331-526
B1IF21_CLOBK/446-675
Q48ND5_PSE14/313-501
Q30TY1_SULDN/489-662
E8AZP5_SALMO/146-344
B1HSF2_LYSSC/307-542
C9Y9E4_9BURK/364-535
D8P2B0_RALSL/332-529
G9EDM3_9GAMM/320-501
E1HX26_ECOLX/310-506
G8AW31_AZOBR/298-498
G4QFL4_GLANF/274-497
E8XRS9_RAHSY/323-522
D4KTM1_9FIRM/465-669
B5EAF5_GEOBB/315-502
E6XIJ9_SHEP2/417-623
B4ELW4_BURCJ/320-519
F7S507_9PROT/1-96
H3SEL8_9BACL/222-418
E8M6Z1_9VIBR/419-627
F6ASA4_DELSC/315-516
A1FAL7_VIBCL/452-527
E1S5Y2_HELP9/506-669
G6DXZ7_9GAMM/137-353
G5RKJ4_SALET/313-514
D5SNQ5_PLAL2/11-140
B0ARW2_BACAN/437-668
E6S4L8_HELPF/506-672
A3X1M0_9BRAD/132-244
D3QS17_ECOCB/310-506
A9AKL6_BURM1/460-656
A0L584_MAGSM/251-461
G0ATP1_9GAMM/327-548
C6U9L8_BURPE/316-517
E1SMV8_FERBD/296-517
G9QUT0_9PROT/358-567
C6WGM6_ACTMD/343-544
C9QKP4_VIBOR/407-628
E7VZ36_SALMO/313-514
B8K414_VIBPA/417-622
B1J9B3_PSEPW/262-438
D0GYQ3_VIBMI/256-431
G8MA28_9BURK/316-517
E8M414_9VIBR/323-545
G9AUL4_PANAN/311-512
H0N4T2_SALET/335-530
E7NXQ0_TREPH/408-595
Q7MDZ2_VIBVY/539-770
C9QCF1_VIBOR/724-934
G7A2L7_VIBCL/319-534
F4DHM3_AERVB/308-517
G0SSZ0_VIBMI/6-150
C2IF82_VIBCL/417-638
Q47IL3_DECAR/120-336
Q5E4D3_VIBF1/322-546
B8DQK6_DESVM/368-589
G8M2S1_CLOCD/453-676
H4R4A9_ECOLX/310-506
B4ETR1_PROMH/310-509
H8EQH9_CLOTM/677-882
Q1VG43_VIBAL/433-628
A3EHD1_VIBCL/83-294
Q4FF44_THESQ/256-463
D0WTD4_VIBAL/345-553
F5J8C0_9RHIZ/401-595
E2XR90_PSEFL/331-552
D1BFP5_SANKS/340-543
G4T174_META2/442-625
A4YL80_BRASO/455-652
F3IRG4_PSESL/280-360
Q2SFY0_HAHCH/314-504
G7B7Y9_VIBCL/293-518
E2KJJ2_ECO57/314-514
Q7MF86_VIBVY/413-622
A6LXH5_CLOB8/437-667
G5SGU3_SALET/77-241
G8Q1N0_PSEFL/417-638
C5ZRM0_BURPE/323-521
C6BT80_DESAD/525-739
E8AI99_SALMO/76-237
C6CFW5_DICZE/402-603
H0JGS1_9PSED/461-661
C6PSN1_9CLOT/446-663
C3XJH4_9HELI/91-186
Q3K7T6_PSEPF/407-629
H6SMH8_RHOPH/376-564
C0Z5J8_BREBN/469-688
I0HBV1_ACTMI/409-576
B8DMI0_DESVM/369-590
F7NY89_9GAMM/311-538
G7EDB9_9GAMM/324-520
G2TH61_BACCO/315-539
F0PWJ0_BACT0/336-572
A2PBF6_VIBCL/326-543
H5LWG7_ECOLX/324-518
B5YRB1_ECO5E/310-506
Q56AY6_TREHY/426-627
C1ACQ4_GEMAT/472-670
B0UBC2_METS4/112-340
H7DQK3_9FIRM/422-660
I0UQ14_BACLI/150-280
A6AF67_VIBCL/326-543
F8AGS9_PYRYC/514-739
C6E702_GEOSM/739-818
G7B214_VIBCL/255-426
H0T7Q9_9BRAD/354-547
A3IDL1_9BACI/338-560
A3K6D1_9RHOB/367-567
F3C2P3_PSESG/1-151
B1QL10_CLOBO/355-572
G5R5I6_SALSE/80-239
C3K8R5_PSEFS/269-437
E4LMQ0_9FIRM/329-564
E7NYM3_TREPH/449-640
H5GK19_ECOLX/324-518
I0GBZ0_9BRAD/373-559
Q63TJ2_BURPS/352-553
A7MRM1_CROS8/305-506
H3T5Z7_PSEAE/411-632
A1AK46_PELPD/183-419
Q3EXY7_BACTI/422-658
G7W5B1_DESOD/451-686
A1WBR2_ACISJ/542-754
E6T2A8_SHEB6/463-664
C4AWE1_BURML/298-494
G6G3Q8_9FIRM/313-539
F7R0Q5_9LACO/172-390
B1H956_BURPE/323-521
Q52781_RHILV/396-596
F5REA9_9RHOO/414-582
F3G7I3_PSESJ/1-49
B2D6R2_VIBCL/265-437
Q7P0E0_CHRVO/333-543
D8IWB7_HERSS/344-545
C2NVJ0_BACCE/335-574
C6ASR0_RHILS/110-336
F0KTG6_YERE3/324-518
G9XR55_DESHA/347-572
Q1MQ30_LAWIP/360-581
D8BY93_ECOLX/310-506
H4RVC2_ECOLX/255-450
A1RFQ3_SHESW/307-518
D6ZGQ0_MOBCV/372-553
I0M297_SALET/324-518
Q48CP9_PSE14/318-541
H1W9Y6_9CYAN/257-480
D9TQ15_THETC/130-345
B1F580_BACAN/336-572
E8ZN13_CLOB0/462-690
H6SR84_RHOPH/146-338
Q48E41_PSE14/346-434
F2JWR8_MARM1/267-439
C9PD29_VIBFU/301-516
F3G9M5_PSESJ/45-244
B5N1S3_SALET/329-524
A0YB25_9GAMM/307-528
G7W9P0_DESOD/144-266
D3NX70_AZOS1/364-558
Q1CI79_YERPN/2-116
B7R8X8_9THEO/463-689
D5H7D0_SALRM/434-646
B1QEL9_CLOBO/344-564
C2I959_VIBCL/430-628
F3FG32_PSESX/324-546
G8QBY2_PSEFL/476-687
H7X474_CAMJU/84-282
E4VCX4_9HELI/2-149
G7BQL0_VIBCL/385-585
A6A6H9_VIBCL/426-639
B8E475_SHEB2/417-638
B2PQC7_ECO57/255-450
D8H1Q1_BACAI/328-563
H1NWS0_9BACT/470-647
G0CCW5_XANCA/496-697
F3DR34_9PSED/319-541
G6ZKB8_VIBCL/144-365
F0C1W9_9XANT/16-117
F2G660_ALTMD/142-354
B7VM21_VIBSL/480-705
D7A027_STAND/476-698
G7Z3W3_AZOL4/361-559
B2TGA5_BURPP/310-510
B1HJ32_BURPE/325-522
Q4KJE6_PSEF5/478-693
B9BYS6_9BURK/312-513
H9ULX3_9SPIO/201-437
E8GTL3_SALMO/146-344
B2ZSV2_ECOLX/1-168
G2H2X1_9DELT/536-757
B7V6X6_PSEA8/308-535
G5UHF6_ECOLX/324-518
D5AMV7_RHOCB/358-555
G9T881_SALMO/324-518
A4CAE4_9GAMM/347-559
F8ZET3_VIBCL/417-638
C6DGT8_PECCP/327-521
H0Q4F1_9RHOO/186-400
F2P8U1_PHOMO/257-469
A9KS41_CLOPH/507-708
E2KVV6_ECO57/310-506
C9NXG6_9VIBR/402-619
B1YQU1_BURA4/316-517
Q8EMW1_OCEIH/315-540
H4ZN95_ECOLX/324-518
B7CSB4_BURPE/318-514
C0AUQ4_9ENTR/98-292
B0QKN7_BACAN/327-563
F3FGV3_PSESX/1-146
H4X4H8_ECOLX/256-450
C6C502_DICDC/408-609
F3ELE8_PSESL/239-406
E3EDQ7_PAEPS/342-567
A1TKE0_ACIAC/295-496
A3UGC3_9RHOB/374-561
Q5E703_VIBF1/455-662
A1RJE8_SHESW/341-539
Q9KLH1_VIBCH/262-473
D7DHR3_METS0/645-843
E8YVG1_9BURK/316-517
E1PKN9_PANVC/65-266
Q3KJD4_PSEPF/427-638
G6ZQU2_VIBCL/434-626
H7XZ08_CAMJU/31-111
G7Z4W0_AZOL4/242-446
F9THD3_9VIBR/319-534
E6XPI6_SHEP2/309-522
H7E7M4_SALHO/140-338
A0LWL3_ACIC1/134-333
F3E2F7_9PSED/299-365
G2HD82_9DELT/231-452
F9JB61_ACIBA/472-691
F6CRU4_MARPP/415-629
B8L9P8_9GAMM/491-692
F9BY66_VIBCL/349-542
C5B091_METEA/279-482
F3IGS9_PSESL/1-122
A6V178_PSEA7/321-542
I0GBY9_9BRAD/359-558
F3J2B9_PSEAP/1-145
F2K1N7_MARM1/477-670
H8FKB1_XANCI/496-697
G7TRX7_VIBCL/398-599
I0XPV9_9LEPT/339-570
D2YKS9_VIBMI/314-536
Q729P1_DESVH/472-693
C4I2P2_BURPE/316-517
A2P9K3_VIBCL/428-628
H7ZNB5_CAMJU/265-346
G7B2C1_VIBCL/83-294
C3E2H0_BACTU/1-143
D0HIE6_VIBMI/451-663
A4YPS3_BRASO/375-578
Q67N84_SYMTH/314-518
H1G1N5_9GAMM/52-292
E0RNH5_SPITD/341-549
Q88MT0_PSEPK/319-540
Q470Y3_CUPPJ/315-516
A5KGD6_CAMJU/575-656
C6C0E4_DESAD/587-805
D9SJG7_GALCS/189-365
H0TAD4_9BRAD/360-562
D0ZX55_SALT1/313-514
F3ELD7_PSESL/308-530
H2ILI4_9VIBR/258-476
G5MI70_SALET/1-131
C5UYZ0_CLOBO/353-559
D8MM13_ERWBE/319-514
Q73JT9_TREDE/16-241
G9V7L6_SALMO/323-517
F6DMZ7_DESRL/418-625
B9L3D0_THERP/129-341
D7XP68_ECOLX/314-514
G9AFE6_RHIFH/157-354
B5FDL8_VIBFM/374-585
Q47XE4_COLP3/347-568
G7G1N3_9GAMM/325-520
E6UR40_CLOTL/478-707
D4GB62_TREPC/377-517
B9Z084_9NEIS/443-655
A4G873_HERAR/315-516
A3PIQ0_RHOS1/309-416
C3LWI7_VIBCM/431-652
B4EJR2_BURCJ/341-535
G0BDA5_SERSA/411-608
A8KJR5_BURPE/317-518
F2ZW21_9PSED/2-99
I0HM96_RUBGE/313-514
E7VR32_SALMO/322-516
Q6AKN6_DESPS/810-1030
F2ESR9_PANAA/491-683
B3Z926_BACCE/278-500
F8VLK9_SALBC/323-517
Q5UZ99_HALMA/86-301
F0L9N1_AGRSH/401-595
E6SYZ0_SHEB6/119-349
B9X777_BORBG/480-667
G1USR0_9DELT/494-705
D4GMT0_PANAM/432-632
A8HTC6_AZOC5/542-730
C6BZS5_DESAD/453-674
A2PPX1_VIBCL/371-585
F9TVM2_MARPU/420-637
D3NT61_AZOS1/509-695
I1AJG6_PSEAI/514-714
B6IX99_RHOCS/354-557
H7RDP8_CAMCO/338-545
C9Y8F3_9BURK/439-639
F5N758_SHIFL/310-506
C6AVY3_RHILS/343-535
G0EL03_BRAIP/449-649
E8LSY3_9VIBR/423-628
G5RV18_SALET/107-305
B4W6D0_9CAUL/391-591
Q7NYB6_CHRVO/216-427
H2JA73_9CLOT/195-406
C9QEC8_VIBOR/261-475
B1KKK3_SHEWM/270-482
F5YLE5_TREPZ/484-676
D5RJJ3_9PROT/365-558
G7BD21_VIBCL/422-621
H7UKX3_CAMCO/302-530
H3RFJ8_ERWST/324-518
C4SEX4_YERMO/316-515
E1WB67_SALTS/324-518
C2I2I4_VIBCL/417-626
G2H855_9DELT/438-658
D8NGV9_RALSL/320-514
H4KM55_ECOLX/311-506
F8AD38_THEID/333-530
D7ALG6_GEOSK/171-392
G4DVH0_9GAMM/496-697
C4L6Z3_EXISA/391-614
F2ZWT2_9PSED/1-70
Q2BQK4_9GAMM/484-703
F9TH49_9VIBR/481-706
F7YSU2_VIBA7/342-542
G2SMU2_LACRR/428-662
G7UIJ2_PANAN/312-513
G0DNS3_9GAMM/414-633
F6DQP5_DESRL/2-159
A8FUR9_SHESH/327-548
D8GSN4_CLOLD/134-341
G7BKC3_VIBCL/327-548
E6BEF8_ECOLX/322-516
D4G0L1_BACNA/281-506
F9BCD6_VIBCL/416-626
H3SSD4_PSEAE/437-635
C3EHF0_BACTK/338-574
Q6LZ41_METMP/495-706
H7ZNY5_CAMJU/94-282
Q1K1Q9_DESAC/443-642
E7NQ44_TREPH/421-601
G9WVF0_9FIRM/537-737
Q2J1R0_RHOP2/325-539
D4HVF9_ERWAC/324-518
A8H8B8_SHEPA/409-626
B1JI89_YERPY/346-542
F3DEW4_9PSED/408-629
H8DSQ2_9ENTR/324-518
G7ABV2_VIBCL/417-638
Q1VA36_VIBAL/452-663
Q2BQ22_9GAMM/277-506
Q895W1_CLOTE/136-395
H0N4Q0_SALET/146-344
H0NDY6_SALET/314-515
A9DF09_9GAMM/323-545
Q1Z4J3_PHOPR/427-638
G8QG28_AZOSU/130-349
C8X0K5_DESRD/400-600
C2UQN2_BACCE/425-660
C1A3H1_GEMAT/342-564
H0SC97_9BRAD/250-446
E2ZUD6_PSEAI/315-535
Q72AY3_DESVH/471-692
E7PJS6_PSESG/308-530
B8DJV4_DESVM/352-571
F7X450_SINMM/407-600
E8YRV9_9BURK/322-516
B0SU11_LEPBP/177-402
G8QEJ4_BORGR/513-733
F9DWM0_9BACL/313-538
Q07ML8_RHOP5/354-555
G3J1Q6_9GAMM/438-625
G7TXK0_VIBCL/262-473
E6RSU4_CAMJS/356-566
A1RIC8_SHESW/272-484
A4XV34_PSEMY/292-489
E7ZP36_SALMO/324-518
B7AWJ3_9FIRM/393-593
C2MFI7_BACCE/303-539
C2R739_BACCE/425-660
C4SBM0_YERMO/312-512
G7TER3_9XANT/453-653
A6AB44_VIBCL/427-623
E0U392_BACPZ/422-655
E6WCG0_PANSA/324-518
Q5E4P8_VIBF1/251-467
F2N1I9_PSEU6/514-709
D7I108_PSESS/407-629
A0L5L7_MAGSM/395-573
E0RNW5_SPITD/380-585
H1CJQ9_9FIRM/457-655
G4E145_9GAMM/459-678
E2CGW7_9RHOB/439-614
A6TSE2_ALKMQ/309-536
E6XHZ0_SHEP2/414-634
E1RAL7_SPISS/81-264
H5UWU6_ESCHE/313-514
H7SSW1_CAMCO/196-345
G9U8T7_SALMO/310-506
F3F7T2_9PSED/1-80
F3GEC4_PSESJ/316-537
G2E7J0_9GAMM/501-723
Q2RY60_RHORT/327-491
A2PV31_VIBCL/326-543
Q6LM09_PHOPR/327-538
Q1M9H7_RHIL3/389-592
Q5HW19_CAMJR/85-264
A4C4K0_9GAMM/294-509
F3H2D7_PSESX/398-470
E4QMW6_METS6/626-827
C2C7U1_VIBCL/551-770
A9N5Z4_SALPB/273-474
G9TX19_SALMO/310-506
B7GG04_ANOFW/262-483
B2P2E0_ECO57/322-516
Q9WXN0_THEMA/446-656
A1HMP7_9FIRM/1-181
F8ZIC3_VIBCL/318-536
G7D7M0_BRAJP/465-651
Q815R7_BACCR/278-500
E1TH53_BURSG/324-518
A4BJV1_9GAMM/380-590
D5H4Y1_SALRM/284-500
D2MTM2_CAMJU/268-429
D2C277_DICD5/311-512
B5EF84_GEOBB/370-576
B1QWB0_CLOBU/433-659
C9QAR1_9VIBR/403-622
Q7A8J7_ECO57/324-518
H5FXK8_ECOLX/321-516
D3RVZ0_ALLVD/149-397
E0RN10_PAEP6/351-570
C7GBM3_9FIRM/366-566
H5EYF2_ECOLX/256-450
A3YKC6_CAMJU/212-374
D6ZGQ3_MOBCV/338-531
D4F884_EDWTA/326-387
H5VER6_HELBI/408-581
F2LLL4_BURGS/316-517
A0L028_SHESA/319-541
B3PF36_CELJU/314-539
B8HY11_CYAP4/657-879
B8F9C3_DESAA/530-728
A7GH46_CLOBL/260-339
E1SHA1_PANVC/334-531
C4T0W8_YERIN/334-531
A2WIA7_9BURK/315-516
A3IQC7_9CHRO/585-808
E8TNZ5_MESCW/319-544
B7RFW4_9RHOB/604-800
F5VPP0_ENTSA/323-517
A6AE38_VIBCL/327-548
D7WU17_9BACI/237-430
G7B8U8_VIBCL/297-496
F4DXZ2_PSEMN/448-658
B4EKV8_BURCJ/312-513
A7T6W3_NEMVE/21-242
C9P536_VIBME/330-544
G2UH56_PSEAI/269-343
H3TBG4_PSEAE/341-560
A0RMU1_CAMFF/268-430
G4P008_BACPN/423-662
G6XPY9_RHIRD/388-591
H0SWH2_9BRAD/362-561
G8SIR0_ACTS5/339-536
C6CQC0_DICZE/434-635
E8VNL9_VIBVM/480-705
B5FUS0_SALDC/335-530
I1DDJ8_9VIBR/256-431
F3HCP2_PSESX/1-34
E7ZMK6_SALMO/76-237
D1B4C5_SULD5/421-625
F9T804_9VIBR/502-724
A6AJN5_VIBHA/353-547
C1AA01_GEMAT/442-640
C2ZBE8_BACCE/320-545
B2K7H0_YERPB/412-612
D9SQP7_CLOC7/364-582
Q312M3_DESDG/468-683
G8PJK6_PSEUV/501-691
D0KL33_PECWW/318-510
B5SER8_RALSL/314-514
D0I278_VIBCL/325-546
A6EWA7_9ALTE/333-544
H4VHD9_ECOLX/314-514
F4A4Q1_CLOBO/342-572
A4WED7_ENT38/320-514
B0SUB4_LEPBP/317-525
C7QZM2_JONDD/356-542
D3FNY8_CAMJI/551-699
H7XC77_CAMJU/382-592
A4Y508_SHEPC/451-675
G2U7A2_PSEAI/426-647
B4UCR1_ANASK/198-419
H7T679_CAMCO/1-71
A8F5S3_THELT/381-591
B1Y122_LEPCP/313-514
D1BCK2_SANKS/383-583
C6TUF4_BURPE/442-640
A4G410_HERAR/314-515
Q2L1A6_BORA1/317-515
H7ZZZ6_CAMJU/382-592
B8DL46_DESVM/359-581
C9PGV1_VIBFU/457-656
G2G2K5_9FIRM/173-445
B7V3G5_PSEA8/426-647
D0H0K2_VIBMI/417-638
E8D0N6_SALMO/323-517
Q1MNM8_LAWIP/474-695
C6E3G2_GEOSM/397-621
B5ETM8_VIBFM/321-542
G9VX55_SALMO/322-516
B1Z4E3_BURA4/316-514
A3RQA7_RALSL/314-514
F0LV53_VIBFN/266-435
Q04RX3_LEPBJ/739-926
B6IQK8_RHOCS/371-559
D9SN50_CLOC7/394-620
D6HP17_9FIRM/359-559
B9JFZ2_AGRRK/630-830
A6M2U8_CLOB8/315-515
C6DJQ6_PECCP/433-634
B5PIG2_SALET/324-518
H0TQK6_9BRAD/9-180
C9NSI9_9VIBR/659-858
D8IQV8_HERSS/157-368
C5ZUC9_BURPE/316-517
A5INJ3_THEP1/381-589
F2GD07_ALTMD/426-627
F0LBS1_AGRSH/347-547
F7ZQP0_CLOAT/455-665
G8F8Z8_CAMJU/382-592
B8FZE9_DESHD/316-541
F2IQI5_VIBCL/362-563
F1TH79_9CLOT/191-416
D5V211_ARCNC/211-407
F7NXX5_9GAMM/317-541
D7H9W2_VIBCL/461-672
B1M7X0_METRJ/364-558
E2MCH2_PSEUB/419-640
B1KIV4_SHEWM/264-496
B9KWE3_RHOSK/319-506
H7XNH1_CAMJU/201-287
Q2G4G6_NOVAD/374-575
F3KAW0_PSESZ/1-38
G5LEA7_SALET/310-506
D1B4C6_SULD5/417-621
F8H9B3_PSEUT/276-497
C2JAR0_VIBCL/430-627
F9CCC5_VIBCL/83-294
C0QYT0_BRAHW/412-610
F0LXP6_VIBFN/326-543
D0KL78_PECWW/318-519
C2I8V5_VIBCL/447-666
E0RKN6_PAEP6/443-666
D9SL21_CLOC7/271-485
G2TD44_RHORU/287-480
H8FMK2_RHOMO/379-588
C6S0X2_VIBCL/311-520
B2NAV9_ECOLX/322-516
E0N0Z5_9ACTO/368-562
Q8D3W6_VIBVU/416-637
A4JM37_BURVG/334-531
H4V226_ECOLX/322-516
D2MYZ9_CAMJU/151-304
E6VEV8_RHOPX/373-557
D7HIC0_VIBCL/490-684
B1Z884_METPB/358-558
F4V330_ECOLX/314-514
F4DYL6_PSEMN/113-285
E7ACP3_HELFC/331-445
G5H3B2_9FIRM/427-656
E6TR91_BACCJ/349-580
H7DXE4_9FIRM/132-285
F6ADK1_PSEF1/313-500
F9U299_MARPU/497-697
B4SHX3_STRM5/502-703
F7ZPV1_CLOAT/476-703
C2IG81_VIBCL/357-578
A8FVZ8_SHESH/340-545
C6RGL6_9PROT/572-653
D8NJF1_RALSL/319-513
C0AW71_9ENTR/318-515
B8D0G8_HALOH/274-500
G7BVV1_VIBCL/90-306
H8K226_VIBCL/83-294
F1TID5_9CLOT/545-764
D2YNY4_VIBMI/417-626
Q9KSG7_VIBCH/414-631
E7SJ02_SHIDY/320-515
H0L4T9_SALMO/322-516
B0HE41_YERPE/322-516
A4EQA1_9RHOB/381-577
D8B3F8_ECOLX/314-514
H7ZGS2_CAMJU/268-429
Q9HVQ2_PSEAE/467-673
H8ADE8_CAMJU/268-429
A1F8F4_VIBCL/122-343
D5N3X4_BACPN/231-432
G4EDG8_9BACL/433-664
H7UV66_CAMCO/268-429
E4Q2I4_CALOW/403-619
D7JN37_ECOLX/315-516
D6SKQ1_9DELT/389-610
C0PYB7_SALPC/73-237
Q47I51_DECAR/143-328
A1U6U4_MARAV/157-378
Q669T2_YERPS/317-518
Q6D5N9_ERWCT/315-516
F5YP60_TREPZ/498-699
Q1GHZ9_SILST/353-554
A4TLM7_YERPP/322-517
Q31HK0_THICR/495-696
D4GB63_TREPC/391-609
H0MQX5_SALMO/335-530
G2LRB6_9XANT/496-697
Q7NZB1_CHRVO/315-502
Q7CXP8_AGRT5/491-683
A7MFV1_CROS8/451-645
A2P8N3_VIBCL/555-769
I0GT36_SELRU/339-567
B8DJV4_DESVM/81-277
E3DNV3_HALPG/333-561
C2NCD7_BACCE/320-556
D8GI05_CLOLD/150-380
C6C8T6_DICDC/319-519
H7XCA4_CAMJU/95-282
I0XC84_9SPIO/507-735
C6WHC7_ACTMD/344-538
Q55444_SYNY3/14-161
F3DXB1_9PSED/1-142
G0SN93_VIBMI/439-659
F3ESX6_9PSED/512-687
B9KFA6_CAMLR/517-606
G7W5B4_DESOD/454-681
F4DGP0_AERVB/453-665
F2PAS7_PHOMO/428-639
A6LYQ2_CLOB8/356-570
Q88EE4_PSEPK/306-521
C8W037_DESAS/319-525
F7QKM9_9BRAD/494-697
A6APR5_VIBHA/504-698
D1B180_SULD5/423-627
E1QMC4_DESB2/254-423
C2HT42_VIBCL/398-599
H7D2Z4_9CLOT/454-671
G2TGP9_RHORU/373-557
F5YN02_TREPZ/453-643
F3KVJ3_9BURK/318-519
G4QMV2_GLANF/433-654
D7XM59_ECOLX/302-522
C3D9A0_BACTU/315-551
E8WPJ0_GEOS8/318-539
G0CLU2_XANCA/483-661
E9S6R4_TREDN/464-652
I0UJV5_BACLI/425-661
O52777_TREPL/410-550
H8K189_VIBCL/305-520
A4YR50_BRASO/376-558
H7DUE3_9FIRM/252-381
A4YLG8_BRASO/307-494
H5K3X7_ECOLX/290-486
A5G585_GEOUR/315-419
Q74ED0_GEOSL/300-522
C3NWX4_VIBCJ/385-585
A5F0Y3_VIBC3/304-515
D5H7J7_SALRM/376-588
G7UL52_PANAN/312-513
Q2T605_BURTA/284-481
C3NST9_VIBCJ/335-556
F4SLC3_ECOLX/322-516
I0D4J0_BACAN/423-660
F8YYZ3_VIBCL/310-530
G2H748_9DELT/625-807
B8FXP7_DESHD/417-653
H7XJG4_CAMJU/382-592
Q4KBC3_PSEF5/320-541
A9L3S9_SHEB9/257-433
H7F0N1_PSEST/320-541
A3Y7C2_9GAMM/383-603
D7HJE9_VIBCL/452-673
A9L0T0_SHEB9/328-548
E5Z802_CAMJU/488-636
F8Z9A0_VIBCL/362-563
A6BC83_VIBPA/1-186
A4J567_DESRM/387-598
Q97IE5_CLOAB/44-115
G4F8E0_9GAMM/315-516
C5T539_ACIDE/547-759
E0T6X7_EDWTF/329-526
F9AWA6_VIBCL/327-548
A5F415_VIBC3/353-564
Q211L6_RHOPB/388-582
D0GVG4_VIBMI/409-620
G6IDD9_9DELT/449-671
E4SHG8_CALK2/202-424
F8D083_BACTR/247-433
D4SRB4_9XANT/496-697
A3VXD9_9RHOB/55-146
B8DJC0_DESVM/322-543
Q8RBQ5_THETN/439-669
F4DNA9_PSEMN/410-632
G7B1A4_VIBCL/327-548
C2HZI0_VIBCL/356-578
F0BGL9_9XANT/535-736
A5KY31_9GAMM/189-383
Q4UTR9_XANC8/442-637
A4TGP5_YERPP/412-612
E6S0Z9_CAMJC/93-282
Q73Q04_TREDE/524-698
A4XM94_CALS8/505-713
H7ECF8_SALHO/310-506
B9PEY1_POPTR/67-241
C6PZ41_9CLOT/1-152
D8EXG5_9DELT/190-416
D4GH42_PANAM/339-537
D6V8N2_9BRAD/394-588
C0AR26_9ENTR/46-191
F4A4K6_CLOBO/289-510
D0H0F5_VIBMI/450-665
B0R470_HALS3/545-771
C6YEW7_VIBCL/434-626
A3X3P5_9RHOB/333-528
F8FXT6_PSEPU/309-521
A0RMF7_CAMFF/376-478
F2ZLY2_9PSED/433-637
B4VZ88_9CYAN/748-955
Q63J42_BURPS/332-557
E0RMC8_PAEP6/448-676
Q1NLW7_9DELT/130-336
E6AYB0_ECOLX/331-526
G7FR85_9GAMM/340-541
Q398W6_BURS3/319-516
G7TUH1_VIBCL/477-671
F7RKS9_9GAMM/407-620
C4ILN2_CLOBU/353-550
F7NQI3_9GAMM/432-644
E4Q9Z5_CALH1/399-507
A6LVH3_CLOB8/348-570
C6CF44_DICZE/325-519
A8FTD6_SHESH/465-687
H1FU32_9HELI/187-358
G2H7L1_9DELT/424-645
B9Z491_9NEIS/166-384
F9DXU4_9BACL/113-327
C6B3I9_RHILS/404-594
H5UP61_9MICO/351-539
H7RN17_CAMCO/196-345
F7MMW0_CLOBO/285-479
E3E6G5_PAEPS/431-657
A6A1A4_VIBCL/484-706
B3Z2G0_BACCE/335-574
G9X8E2_9FIRM/365-578
Q2IQR8_ANADE/645-845
Q81TX6_BACAN/335-574
H7XIV2_CAMJU/269-429
F3H465_PSESX/322-436
Q13RS8_BURXL/341-539
Q6MMZ7_BDEBA/264-460
Q3BU87_XANC5/496-697
E8F9M7_SALMO/323-517
A7Z2B9_BACA2/149-283
Q893E6_CLOTE/340-569
G6G8N3_9FIRM/318-553
Q6HND1_BACHK/118-313
D4SVI2_9XANT/313-502
F0K6E4_CLOAE/354-565
A4Y4E8_SHEPC/497-705
F3HZ38_PSESF/1-143
G9QSU6_9PROT/1-88
C9PI13_VIBFU/429-638
B9MFQ2_ACIET/324-522
Q4ZYX4_PSEU2/433-644
F8GP46_CUPNN/329-524
Q1QWT0_CHRSD/483-684
I1E0H0_9GAMM/377-571
D7Y0Z6_ECOLX/310-506
A4TW49_9PROT/2-114
Q73DU2_BACC1/423-658
E3INK4_DESVR/373-599
G6ZG52_VIBCL/452-663
F3KEH9_9GAMM/319-520
H5GBS9_ECOLX/332-526
E6RGN9_PSEU9/99-263
A8FCK0_BACP2/418-653
B5CAV5_SALET/329-524
F8ZQV4_VIBCL/322-543
E1DLD0_VIBPA/350-557
F3IS70_PSESL/1-128
Q1Z5H6_PHOPR/282-486
A5F6A2_VIBC3/427-623
B7IHP7_THEAB/424-651
Q5WAN0_BACSK/426-665
F9RQZ3_9VIBR/345-559
B9C4M3_9BURK/421-619
Q1ZBG1_PHOPR/240-467
B4BHX9_9BACI/442-658
G2IRK7_9SPHN/415-627
C6DEM5_PECCP/324-518
E1DAP5_VIBPA/489-682
B7CTR8_BURPE/505-702
B7CWY8_BURPE/314-515
A0NYY0_9RHOB/365-566
G3A829_9RALS/312-513
F3YW49_DESAF/431-652
G0HSI7_HALHT/400-628
H7UKZ8_CAMCO/124-167
G7Z474_AZOL4/65-291
F2N6R6_PSEU6/304-523
D9QHV3_BRESC/507-702
H8FQ09_RHOMO/448-638
H7DU96_9FIRM/143-270
A6AFK8_VIBCL/159-343
F4XWC2_9CYAN/819-1034
D2YR13_VIBMI/144-377
D5VNV5_CAUST/282-483
D8NDC2_RALSL/324-523
F9SBJ4_VIBSP/324-547
A5EBS7_BRASB/448-651
D3P6E7_AZOS1/379-565
G2UCI5_PSEAI/467-673
C3KD11_PSEFS/442-664
F3ERG7_9PSED/1-143
F3FSI3_PSESX/1-123
E4PHI9_MARAH/318-536
F7ZL43_ROSLO/380-581
E8GGQ8_SALMO/335-530
B1ZTF9_OPITP/269-467
D4ZFS7_SHEVD/491-695
C6UTW2_ECO5T/310-506
H4LTX1_ECOLX/314-514
I0HW88_RUBGE/263-464
A8UVA3_9AQUI/411-620
F5RCK2_9RHOO/457-678
F3K9B8_PSESZ/1-145
E1T9N4_BURSG/319-517
F9TJZ4_9VIBR/452-663
E1QES2_DESB2/306-502
H0J2W4_9GAMM/100-205
E9W0J9_ECOLX/322-516
H5YL62_9BRAD/365-564
Q73NU8_TREDE/456-627
F6DK54_DESRL/412-612
A3UQG8_VIBSP/453-665
B0UMR4_METS4/498-693
A7MG82_CROS8/322-518
A6GTW0_9BURK/147-368
D8GYZ4_BACAI/425-660
B3E2Z0_GEOLS/177-393
F5S244_9ENTR/317-509
F6CUP4_MARPP/93-283
A3QHG2_SHELP/473-688
H4W1I4_ECOLX/310-506
C2R0G6_BACCE/327-563
F3EDE2_PSESL/1-154
C3NZD8_BACAA/423-658
C7QXD9_CYAP0/649-876
F5VKZ0_ENTSA/322-518
E3DHV7_ERWSE/325-519
B2JM38_BURP8/102-246
B5PWQ9_SALHA/314-514
C2I476_VIBCL/273-490
A7HM15_FERNB/236-465
C7QZT0_JONDD/429-623
G2SZA0_ROSHA/344-577
F3JZX6_PSESZ/1-157
E9VYV9_ECOLX/310-506
F9CCX2_VIBCL/403-624
B4T685_SALNS/313-514
E6RKV5_PSEU9/496-680
I0GVN4_SELRU/316-520
A3GMR3_VIBCL/368-561
C6EBL4_ECOBD/324-518
B8KDW9_VIBPA/426-554
C2IT76_VIBCL/447-666
G2FFV0_9GAMM/499-721
H0C2M9_9BURK/312-513
E6W134_DESIS/214-431
E1JT25_DESFR/452-543
A3MAT1_BURM7/280-481
G7W5B3_DESOD/438-666
C9XF06_SALTD/324-518
F8ESW2_ZYMMT/370-574
A8G1X9_SHESH/258-467
G4F1W9_9GAMM/254-422
H4F8R4_9RHIZ/249-495
B7UXP7_PSEA8/327-531
C2I2H5_VIBCL/484-706
C6BU40_DESAD/527-738
E7YDQ8_SALMO/313-514
G8PM38_PSEUV/480-679
A4Z294_BRASO/365-561
E6NPZ4_HELPQ/509-677
E8NNZ9_SALET/397-593
G7B7B8_VIBCL/366-578
D6SSS9_9DELT/354-572
H7EXN3_PSEST/318-539
Q8VNZ3_BDEBC/290-491
C5CLE6_VARPS/177-377
F5UIK1_9CYAN/796-1025
G6GK95_9FIRM/332-565
H7EM91_9SPIO/456-658
Q316H6_DESDG/362-583
A2PS05_VIBCL/327-548
A9KHF6_CLOPH/341-562
B1HV92_LYSSC/337-562
G7TYA6_VIBCL/322-543
E6WLM2_PANSA/312-513
F5T1V0_9GAMM/406-624
B9E0M5_CLOK1/158-361
A8FNM2_CAMJ8/504-592
A3GWQ0_VIBCL/122-343
B4TIU3_SALHS/314-514
G7B4N8_VIBCL/436-626
A3L812_PSEAI/262-431
H2CAC0_9LEPT/334-536
A2PR67_VIBCL/414-631
F3BGY5_PSEHA/389-613
Q4ZXB8_PSEU2/329-551
C4Z750_EUBE2/368-566
D1BAJ5_SANKS/376-516
G9A422_RHIFH/396-594
E7P118_PSESG/418-640
D4MHL1_9FIRM/482-681
D5X0H3_THIK1/343-530
H1E049_ECOLX/85-280
C4H7P3_YERPE/238-432
B7IXU9_BACC2/102-313
A9AIW6_BURM1/337-531
D9QQX6_ACEAZ/345-550
G0AW60_9GAMM/136-353
G8MCV6_9BURK/312-513
F3K6Q5_PSESZ/1-130
E7UMG8_ECOLX/331-526
A5KWB9_9GAMM/317-537
E8AT15_SALMO/323-382
H5AVR1_ECOLX/315-515
Q48N43_PSE14/325-546
Q8PG51_XANAC/498-698
G3YHQ5_9RALS/50-249
D1B8B9_THEAS/159-399
E7YI50_SALMO/146-344
H0J7P5_9PSED/314-502
I1AJG8_PSEAI/347-560
B3Q6X9_RHOPT/365-558
Q20XF3_RHOPB/247-436
D2MXH3_CAMJU/101-215
A5G6Y2_GEOUR/321-543
D7DII3_METS0/136-216
Q9KWF2_PSEAI/363-568
MCPA_CAUCR/405-599
Q62F65_BURMA/286-480
H0JFG7_9PSED/317-541
B3BX85_ECO57/331-526
C2LHG1_PROMI/319-519
D0ZGD0_EDWTE/297-491
F0LZ79_VIBFN/426-628
C2P5Y4_BACCE/333-569
A8IHF9_AZOC5/373-560
D9QHR9_BRESC/316-514
E5WN70_9BACI/337-562
Q48NZ6_PSE14/416-644
F3JES8_PSESX/419-640
E9VNP2_ECOLX/4-131
H2CB10_9LEPT/293-514
E9S0E6_TREDN/489-671
D9YBL0_9DELT/508-728
Q2RRW2_RHORT/207-371
F7RL58_9GAMM/408-630
H1KLV3_METEX/489-688
B7HVW5_BACC7/327-563
F9A5B6_VIBCL/564-770
A4VLC4_PSEU5/328-539
D9SDC7_GALCS/185-372
D5QNK0_METTR/475-662
E3G8X4_ENTCS/160-358
Q1V6K8_VIBAL/417-627
G7ES43_9GAMM/244-440
B2V3N1_CLOBA/439-655
H1XI99_9XANT/611-812
Q2T7Z8_BURTA/332-557
F2JN43_CELLD/450-678
F2JM16_CELLD/442-678
F7T696_ALCXX/327-528
H0JBT5_9PSED/432-642
Q2C0W3_9GAMM/416-627
B6ES26_ALISL/337-558
F9ASE0_VIBCL/250-419
B2FQA3_STRMK/502-703
D1NNK0_CLOTM/677-884
A1V6X8_BURMS/312-513
B0SJU3_LEPBP/295-520
C2IG16_VIBCL/114-325
F2J3K8_POLGS/216-407
F3GKB4_PSESJ/130-200
E6WQ59_PSEUU/241-456
F5RE88_9RHOO/120-348
Q4C7E7_CROWT/640-857
G7BJK9_VIBCL/385-585
C9QH06_VIBOR/432-639
F3W1T1_SHIBO/310-506
Q88AX0_PSESM/286-498
F5KKJ1_PSEAI/269-439
I0NPA1_SALET/310-506
Q5V3F7_HALMA/400-628
C6RW21_VIBCL/434-626
C2C801_VIBCL/296-517
D0I1E3_VIBCL/398-599
G9WA41_SALET/313-514
E0IVT6_ECOLW/310-506
A6A832_VIBCL/335-556
G0AZ31_9GAMM/332-543
F3ZX99_MAHA5/479-690
F5ZU05_SALTU/313-514
G5M9K3_SALET/323-517
A9CYX3_9RHIZ/631-828
H0BRM9_9BURK/1-91
B2UXZ6_CLOBA/376-563
F8CR86_MYXFH/346-563
H7R247_CAMCO/1-137
E7XWZ4_SALMO/324-518
F4LUI7_TEPAE/437-672
A4WBP6_ENT38/317-516
D8DDK7_COMTE/535-747
C3FAC1_BACTU/250-441
H5RAS6_ECOLX/314-514
Q8XB63_ECO57/323-518
C9QKR3_VIBOR/460-674
F3RRJ8_VIBPA/336-545
D5CG43_ENTCC/324-518
A1F5F7_VIBCL/416-626
B1HYC9_LYSSC/99-313
E2K287_ECO57/324-518
B3E1V7_GEOLS/287-509
A8ESG8_ARCB4/274-458
Q1MBB7_RHIL3/632-828
H0Q5L3_9RHOO/299-520
D8INU6_HERSS/445-643
A7FX51_CLOB1/346-564
D4IXL7_BUTFI/342-555
A1TI64_ACIAC/323-520
G1YAQ5_ECOLX/314-514
G4KYB6_OSCVS/363-567
H7YDW0_CAMJU/106-269
G7AY73_VIBCL/344-568
A3GSF5_VIBCL/327-548
F9RBJ5_9VIBR/344-553
C9YF16_9BURK/325-523
D4SR30_9XANT/206-407
E6XGW1_SHEP2/456-667
Q3K8Z5_PSEPF/273-493
D5N474_BACPN/331-567
D0I960_VIBHO/297-518
H6SSJ9_RHOPH/376-555
D6Y0J8_BACIE/328-561
A6F7G0_9GAMM/389-609
A8FK35_CAMJ8/106-269
B6BFS0_9RHOB/531-732
G0AMC1_BORBD/482-666
I0Y7L8_9BURK/436-635
D0M233_VIBSE/252-467
A6A603_VIBCL/373-566
G4E4Y9_9GAMM/123-225
F3DQX2_9PSED/333-539
I1ADW2_PSEAI/318-521
D6ZH40_MOBCV/377-569
E8UWF4_THEBF/325-516
C4UGS1_YERRU/439-639
I0BQN1_9BACL/357-584
B7UIX9_ECO27/310-506
C2WGT1_BACCE/316-539
D0H2H4_VIBCL/452-663
A1JU39_YERE8/242-409
E8QTV0_HELPW/506-674
I0NEA6_SALET/323-517
Q1QZ45_CHRSD/256-439
A1TJ97_ACIAC/318-519
C9Q9G6_9VIBR/247-458
Q2FMT9_METHJ/463-691
G9VWA5_SALMO/335-530
E7YMM6_SALMO/324-518
F3DX15_9PSED/448-658
F5PBK8_SHIFL/331-526
B7IET6_THEAB/458-664
Q9KSK8_VIBCH/318-536
C2N9R6_BACCE/241-432
B0KFL3_PSEPG/222-324
F5J960_9RHIZ/420-616
F9SB09_VIBSP/510-704
G6I2L9_9FIRM/318-533
B1QFA2_CLOBO/370-585
C7CDU5_METED/345-542
A0B0D3_BURCH/399-599
B8EE27_SHEB2/317-541
D6YRB7_PANVC/279-479
B9JRU6_AGRVS/636-830
F7T767_ALCXX/311-512
Q30P75_SULDN/468-682
C2Q6R6_BACCE/17-95
Q3KD13_PSEPF/342-569
H4IC81_ECOLX/321-516
F8VI96_SALBC/324-518
C2HZ70_VIBCL/322-543
A4YNH5_BRASO/385-588
A3LJK2_PSEAI/320-541
F2K681_PSEBN/460-676
F6CLA8_DESK7/315-530
A7GAR3_CLOBL/446-576
C6RU14_VIBCL/398-599
Q162T1_ROSDO/595-796
A3RXP2_RALSL/318-514
B9MPD9_ANATD/142-351
D6V0B4_9BRAD/460-648
C3GR80_BACTU/328-563
A0KE14_BURCH/404-599
H7Z4M6_CAMJU/84-282
F9T1U8_9VIBR/246-467
E8WQ46_GEOS8/178-419
H8M2N5_SALTM/327-521
D6XXN3_BACIE/268-481
D2BYD6_DICD5/315-515
E6USD5_CLOTL/676-879
Q89UE6_BRAJA/518-721
G9F1F2_CLOSG/146-355
C0QY68_BRAHW/412-604
A4CA16_9GAMM/275-488
F0GDC6_9BURK/317-516
B1KHW4_SHEWM/298-519
A8ML11_ALKOO/437-663
C3LLU4_VIBCM/318-536
E1DU57_VIBPA/433-628
E0RN70_SPITD/398-585
Q0HDJ1_SHESM/439-647
H2ITE1_RAHAC/317-518
H0TCB3_9BRAD/370-566
G4T3L6_META2/221-311
G7UI49_PANAN/314-514
G0SR22_VIBMI/409-620
A9CF29_AGRT5/350-547
D7CKM2_SYNLT/360-492
D7WM03_9BACI/346-582
F7TPI2_BRELA/459-670
A0RQA2_CAMFF/406-552
B0UBC2_METS4/432-628
I1B284_9RHOB/381-578
F5SZP9_9GAMM/321-543
A6WPJ7_SHEB8/463-664
A4U5I6_9PROT/87-305
E4VIZ1_9HELI/123-247
E3ILJ5_DESVR/525-747
E5ZCH2_CAMJU/551-699
B2J7X7_NOSP7/718-940
B0Q021_BACAN/425-660
D9TGK8_CALOO/505-713
G2T9N4_RHORU/485-682
F9T8W4_9VIBR/408-630
G7ATZ5_VIBCL/339-540
F2LVE4_HIPMA/81-280
Q2W1J7_MAGSA/374-569
F5ZRX9_SALTU/335-530
A3KSK7_PSEAI/436-652
Q7VYF7_BORPE/315-516
I1DFH4_9VIBR/160-368
G8AE81_AZOBR/369-561
E1MGT9_9ACTO/373-553
H0UQ59_9BACT/441-680
A8IN87_AZOC5/258-459
A3XRX3_9VIBR/326-545
G7VY46_PAETH/430-659
G2S2N2_ENTAL/329-523
F3IVK2_PSEAP/2-102
I0Y8I8_9BURK/297-498
Q9KAL2_BACHD/441-666
D2RE84_ARCPA/663-885
E0P2B5_9FIRM/65-201
Q21G17_SACD2/529-730
G9XPR1_DESHA/338-574
G6DU32_9GAMM/401-620
C5UW75_CLOBO/106-273
B1J5D3_PSEPW/331-521
Q9KL82_VIBCH/294-465
D6Z205_DESAT/395-593
F8GP47_CUPNN/323-523
H5UWU7_ESCHE/323-517
F5RYE5_9ENTR/336-530
F8H883_PSEUT/448-659
A1SBE3_SHEAM/629-828
B9B276_9BURK/332-557
B2MWZ8_ECOLX/1-186
E1JW71_DESFR/443-630
C2IUQ3_VIBCL/484-706
D5ELN2_CORAD/540-763
F3FP20_PSESX/1-145
F0E621_9PSED/1-189
F9RP06_9VIBR/321-516
D5WPC7_BACT2/189-411
A8AMG5_CITK8/169-368
B7A1J2_ECO57/314-514
C3LWW8_VIBCM/564-770
H6CN82_9BACL/156-286
B8G2B1_DESHD/346-571
A7GUL1_BACCN/327-563
F9RTS2_9VIBR/320-541
B0KTI1_PSEPG/470-688
B7XRY8_BORGR/489-694
H8A691_CAMJU/382-592
C9LWK5_9FIRM/326-563
G7QBX7_9DELT/550-768
Q133G9_RHOPS/358-562
H7ZEJ9_CAMJU/196-345
F3FXT3_PSESX/1-43
G2IW74_PSEUL/333-547
F8H455_PSEUT/464-676
B7JPG4_BACC0/427-660
C2U4Q6_BACCE/327-562
A4LJN0_BURPE/321-515
E7T4F3_SHIBO/162-356
H4U3A5_ECOLX/314-514
H2JG42_9CLOT/191-416
H1RQF7_COMTE/313-512
A7Z834_BACA2/425-661
F6B136_DELSC/320-518
F3DTM3_9PSED/1-154
D7CP61_SYNLT/430-583
F0Q293_ACIAP/318-519
E8F1W9_SALMO/335-530
H6CLY1_9BACL/469-687
A8FA00_BACP2/351-582
B2T9Y2_BURPP/324-518
C4KYX4_EXISA/246-432
G9Z8R6_9ENTR/397-595
G7UDM7_PANAN/317-514
Q5E4P7_VIBF1/436-653
F2JMW1_CELLD/341-569
G6Z6A7_VIBCL/262-431
H8C4D8_CAMJU/116-194
B9BJA0_9BURK/97-238
G4F054_BACIU/299-535
Q48C69_PSE14/268-444
A3D7Y5_SHEB5/265-438
F3KX83_9BURK/161-358
A4WAP5_ENT38/307-506
D3FP35_CAMJI/516-598
F9A5D8_VIBCL/440-659
B9P9Y4_POPTR/108-320
G8AEX6_AZOBR/266-447
B5QFY0_CAMJU/382-592
F5T6Q9_9FIRM/542-735
F3HK24_PSEYM/325-546
F4LJ41_TREBD/143-343
F5YMW2_TREPZ/481-682
E6L996_CAMUP/35-116
H0J7Q5_9PSED/81-278
E3IBE8_GEOS0/425-657
A0KP30_AERHH/317-523
B0SEM8_LEPBA/452-632
H7SP58_CAMCO/79-281
E6U314_ETHHY/723-918
B3ZZN1_SALNE/146-344
F4LKK3_TREBD/481-696
I0E2U3_HELPX/353-565
D4GIQ7_PANAM/333-534
C3TAY7_ECOLX/331-526
Q2W254_MAGSA/322-522
C9Y8Y8_9BURK/185-386
F7YSD4_VIBA7/427-638
F9BM00_VIBCL/452-543
C2Q7F8_BACCE/107-313
G2THH2_BACCO/249-459
B1HRU3_LYSSC/330-569
A6A5D6_VIBCL/414-631
D4JIN9_9FIRM/445-676
E1SQW8_FERBD/452-671
E1PZ58_HELPM/127-304
F2ZN76_9PSED/216-427
C2QDX6_BACCE/1-95
H7EKH6_9SPIO/941-1159
D7YVJ2_ECOLX/9-136
F3HWY8_PSESF/527-700
A1RJ86_SHESW/337-545
Q07K13_RHOP5/357-557
E9Y2M6_ECOLX/310-506
Q2BPM9_9GAMM/352-564
D5VSC2_METIM/529-741
C9D4C4_9RHOB/109-308
B2S124_BORHD/447-634
G6FWD8_9CYAN/678-904
Q1MLA1_RHIL3/407-601
Q6URI6_BDEBC/420-615
A3YAF4_9GAMM/334-558
C4XL04_DESMR/448-635
F3H869_PSESX/444-520
B1KRS5_SHEWM/575-772
H8WBF7_MARHY/330-545
F4LHY2_BORPC/275-476
Q88DD9_PSEPK/466-677
G7W5Y3_DESOD/156-227
A1VE25_DESVV/454-675
D5WJJ2_BURSC/324-518
A7FGU2_YERP3/261-433
A0Y9Q2_9GAMM/453-673
G7Q9G8_9DELT/371-590
F8YZW0_VIBCL/416-626
Q88NI1_PSEPK/488-688
C5BRQ1_TERTT/142-364
F3DJ31_9PSED/320-541
Q1JWP1_DESAC/148-278
B2VJA5_ERWT9/324-518
B4WNH4_9SYNE/804-1033
G4E096_9GAMM/495-686
D6RY83_BORVA/513-654
D5VZG7_CLOB2/149-356
A5N103_CLOK5/435-658
A4VLT8_PSEU5/517-718
A4Y3X1_SHEPC/336-543
H0FYX3_RHIML/357-546
C6IZG4_9BACL/473-703
Q5E5R8_VIBF1/458-669
Q3IQE4_NATPD/270-509
C4IM32_CLOBU/373-580
H8FUD1_RHOMO/32-205
E2XW99_PSEFL/318-541
A4BIS3_9GAMM/465-676
F3IJ51_PSESL/275-444
I0XWV4_9LEPT/443-669
F3IZZ5_PSEAP/1-131
B7QY93_9RHOB/133-208
B9JRT8_AGRVS/529-730
E7W9W4_SALMO/146-344
Q3EMB2_BACTI/426-661
A3P0N3_BURP0/316-517
A7K379_VIBSE/263-437
H6NI12_9BACL/343-570
B1TDJ7_9BURK/318-514
G8PGB4_PSEUV/238-441
C4S4M7_YERBE/320-514
A5XPR8_BURML/355-553
C3LMA8_VIBCM/366-578
A3XT63_9VIBR/427-638
F8XKS9_PSESX/450-645
B9C885_9BURK/359-560
Q4ZRS6_PSEU2/320-541
G1YQ39_ECOLX/315-516
G7BS37_VIBCL/372-573
D1B455_SULD5/325-533
F2JJ92_CELLD/478-689
H0M6C8_SALMO/335-530
Q39XS0_GEOMG/327-549
F7TB65_ALCXX/332-500
F8ZC27_VIBCL/197-418
B9JUZ2_AGRVS/304-496
C6S0B7_VIBCL/386-608
A3GL79_VIBCL/447-666
E6WT84_PSEUU/539-740
Q63GL0_BACCZ/216-430
A8ML99_ALKOO/445-672
H4QI73_ECOLX/314-514
D4KTG4_9FIRM/369-572
G6ZXL9_VIBCL/255-426
F2AF04_RHIET/499-700
B4AGT6_BACPU/333-561
G7ANR8_VIBCL/385-585
E8B9C4_SALMO/76-237
A0NN40_9RHOB/529-721
F1TB17_9CLOT/446-667
H0PT32_9RHOO/513-675
Q6D097_ERWCT/338-535
A1WZ15_HALHL/330-529
H0U6E6_BRELA/355-580
F3JSJ3_PSESX/5-129
F0DHX7_9FIRM/327-544
B2FQF6_STRMK/523-724
H4ZF49_ECOLX/281-476
H5FNS0_ECOLX/324-518
G8MYS4_GEOTH/302-535
C6C7M0_DICDC/309-509
F4E7K5_BACAM/421-653
H7V4N3_CAMCO/79-281
B1IKX8_CLOBK/462-690
Q218B8_RHOPB/364-564
E8FSG4_SALMO/323-517
A1K7I3_AZOSB/321-542
B3Q043_RHIE6/424-618
G2J2S3_PSEUL/464-692
D7D1K2_GEOSC/335-563
F3IQ99_PSESL/320-401
B2H270_BURPE/317-518
H8Z3W9_9GAMM/470-573
A5UPC7_ROSS1/288-495
I1BGF4_ECOLX/324-518
C6E3N3_GEOSM/433-642
B7QWQ3_9RHOB/376-577
F9BV15_VIBCL/398-599
A4Y860_SHEPC/272-484
G7BPG3_VIBCL/290-499
A6W297_MARMS/260-430
H0IZN7_9GAMM/453-575
F6AHX1_PSEF1/430-651
Q1K2M6_DESAC/447-647
C6B534_RHILS/628-829
H1I414_9BACI/513-713
G6ZW77_VIBCL/414-636
C3A4X2_BACMY/420-660
Q30RX0_SULDN/454-629
F5K537_PSEAI/437-635
F2ZU16_9PSED/1-56
H0PW20_9RHOO/136-373
B5SIC2_RALSL/314-515
B7KUR2_METC4/363-556
B5NCJ4_SALET/310-506
A6XR09_VIBCL/440-639
E7PPJ4_PSESG/277-452
A1TNC0_ACIAC/397-597
B5Q9N4_SALVI/322-516
E8A8D0_SALMO/1-120
C3FFA9_BACTB/423-658
F3JF45_PSESX/448-647
G2HPL1_9PROT/420-613
F7YVI1_9THEM/99-275
Q8EYG7_LEPIN/303-520
F9RLN6_9VIBR/449-660
A4JN55_BURVG/315-516
F6G166_RALS8/320-521
D5VY89_CLOB2/359-572
F8F4P0_PAEMK/47-168
D4IER7_ERWAE/447-643
E1DEA9_VIBPA/304-516
F2ZVE9_9PSED/1-23
E1TFU8_BURSG/341-536
A4C4E5_9GAMM/449-670
C2JEE4_VIBCL/339-540
E1VPS1_9GAMM/411-595
D6Z1A5_DESAT/448-648
E1RI94_METP4/369-594
H2CGA7_9LEPT/351-538
I1ANP1_PSEAI/426-647
Q07PY4_RHOP5/467-670
Q48HK6_PSE14/212-427
F3IW99_PSEAP/202-406
B5UPJ2_BACCE/434-665
F3GHB0_PSESJ/214-380
H7R871_CAMCO/1-65
B1Y1L2_LEPCP/316-517
A6M0J7_CLOB8/715-913
G4KU89_OSCVS/209-410
F0BWW9_9XANT/535-736
A3RZD1_RALSL/320-420
C3F3Y2_BACTU/423-660
Q3II37_PSEHT/319-545
B2H1M9_BURPE/321-515
I0XAU8_9SPIO/377-555
Q48GZ0_PSE14/134-362
C1DC92_LARHH/326-537
F9TZ74_MARPU/393-614
D8NAZ5_RALSL/298-498
H7SX68_CAMCO/168-252
C6CAT6_DICDC/318-518
C2ILQ1_VIBCL/461-672
A3FIJ2_BURPE/556-753
Q9F5N0_RHIML/392-592
E1QM39_DESB2/400-599
F8YWT4_VIBCL/434-626
G9TA71_SALMO/76-237
Q5E157_VIBF1/322-543
A1K9U2_AZOSB/513-675
G8QK85_AZOSU/307-535
C2PUZ5_BACCE/420-660
B4TYC9_SALSV/323-517
Q2W0Y1_MAGSA/351-553
G6ZW31_VIBCL/327-548
Q638I7_BACCZ/356-575
E5U9Y0_ALCXX/336-537
Q0P864_CAMJE/581-662
D1AZD7_SULD5/223-420
D8VN25_9ZZZZ/532-623
G0DPP3_9GAMM/435-656
B9X3J8_BORBG/490-650
C2IPI9_VIBCL/311-520
B0T2U0_CAUSK/320-521
E1VBR7_HALED/315-513
A6F3X7_9ALTE/445-646
F9CCH9_VIBCL/440-659
E6LYN4_9ACTO/372-553
B2MXB1_ECOLX/154-349
G4FV08_9GAMM/323-524
B1YWT2_BURA4/321-519
E4PGN1_MARAH/328-552
Q3K6V1_PSEPF/262-438
F9ARR4_VIBCL/318-536
G9V028_SALMO/146-344
D0MBY9_VIBSE/430-623
G7M8Q2_9CLOT/337-566
F3F7H1_9PSED/1-98
D5CTK5_SIDLE/502-711
C9QL32_VIBOR/421-646
C2CE69_VIBCL/339-540
D2SGN5_GEOOG/346-528
E7Z8Q7_SALMO/313-514
Q87N94_VIBPA/505-698
E1DJY2_VIBPA/304-516
B2MWK8_ECOLX/57-251
F7NX51_9GAMM/320-541
O83646_TREPA/420-575
Q73RL6_TREDE/467-665
A6AX44_VIBPA/417-638
G9EDT9_9GAMM/484-681
E5B6E9_ERWAM/324-518
A2P5L3_VIBCL/427-623
Q7M9G6_WOLSU/417-505
F7S855_9PROT/338-539
F3KQ61_9BURK/341-430
G2DB07_9GAMM/1-35
E1QEE0_DESB2/469-655
Q749U0_GEOSL/171-392
C6J4L0_9BACL/165-378
C3NPF1_VIBCJ/416-626
H2IUD1_RAHAC/317-518
Q3ADB4_CARHZ/416-619
D8MMA9_ERWBE/449-643
E7N2R3_9FIRM/429-665
F7ZNN5_CLOAT/399-585
B7GLF4_ANOFW/311-529
I0HL45_RUBGE/321-522
G4E5Y3_9GAMM/124-342
D0HR01_VIBCL/318-536
Q479E2_DECAR/313-531
H8FQT8_RHOMO/232-414
C6CF39_DICZE/334-531
E6VKM4_RHOPX/343-533
D0J740_COMT2/315-512
B8D055_HALOH/447-676
F0C0C6_9XANT/226-374
Q1V602_VIBAL/324-542
F9T1R7_9VIBR/155-373
F3IA58_PSESF/285-507
Q5HX21_CAMJR/459-540
D8H1V8_BACAI/105-313
C6DZA0_GEOSM/267-483
B1IK88_CLOBK/353-572
F3E171_9PSED/288-498
H1YXT6_9EURY/1067-1295
F0Q5B4_ACIAP/324-521
C2J3J3_VIBCL/338-551
H3ZGK2_9ALTE/325-546
Q7CY91_AGRT5/392-593
I0MAV7_SALET/77-241
D7HVN1_PSESS/262-322
F0LYM3_VIBFN/297-525
H6SP37_RHOPH/522-712
A5WHF5_PSYWF/350-567
E6XKE7_SHEP2/406-620
B0H6V9_YERPE/340-540
B8K9E7_VIBPA/213-418
B5QBC3_SALVI/335-530
F3DR28_9PSED/325-546
F4XZ36_9CYAN/941-1152
F3ED88_PSESL/1-146
Q13BA8_RHOPS/239-435
F3YY29_DESAF/453-674
D0KAA3_PECWW/315-516
B2TNN8_CLOBB/447-673
E8FQ51_SALMO/324-518
B5SH46_RALSL/531-743
B7MW79_ECO81/322-516
E7VD31_SALMO/323-517
C4RZ47_YERBE/320-518
A1RHR8_SHESW/456-667
B0Q851_BACAN/354-579
F3FZK9_PSESX/2-39
G1Z5J3_ECOLX/315-515
E9A6R9_SALET/310-506
C2W1A4_BACCE/279-500
D7X014_9BACI/2-208
Q6LPT7_PHOPR/327-548
C4ZNV1_THASP/216-427
D8IAP0_BRAP9/391-595
A3LJ56_PSEAI/426-647
Q1MLU6_RHIL3/404-592
G7B0C8_VIBCL/197-418
G5PDZ6_SALET/313-514
Q5NP54_ZYMMO/250-461
B1LVR8_METRJ/367-569
B8K4E8_VIBPA/366-578
A3N973_BURP6/315-513
F3FM20_PSESX/1-98
G0VUT5_PAEPO/196-421
Q3IXN5_RHOS4/314-501
B5P4W3_SALET/313-514
Q5DYK3_VIBF1/322-533
C2R4R4_BACCE/335-574
B7KWQ4_METC4/357-560
F8GMP9_CUPNN/397-597
F6BK08_THEXL/133-253
C5ZRU8_BURPE/320-545
A3YEJ9_9GAMM/320-544
A3YC15_9GAMM/338-544
H8W6D8_MARHY/327-535
Q1GCE7_SILST/499-700
A2P4W9_VIBCL/343-553
H3ZAE2_9ALTE/299-515
G7ZI71_AZOL4/365-560
B5R4D5_SALEP/160-358
A4YS57_BRASO/166-375
B2NBK5_ECOLX/310-506
G7Q607_9DELT/443-630
Q74T60_YERPE/236-430
D4GVT6_HALVD/208-435
F1TCL3_9CLOT/357-575
A5W2X7_PSEP1/248-439
F7ZV68_CLOAT/125-274
B9QXR7_9RHOB/230-433
B2MWL2_ECOLX/57-251
F5NVU6_SHIFL/314-514
D3RXM6_FERPA/134-360
A6CWN5_9VIBR/369-580
B5VW03_SPIMA/283-486
I0GEK7_9BRAD/450-652
C3FXW3_BACTU/206-430
H8JV52_VIBCL/390-617
A5EQE8_BRASB/357-559
B9JXT2_AGRVS/399-600
H0RZ66_9BRAD/375-570
G7AWJ2_VIBCL/427-640
E0N345_9ACTO/379-564
B1Q608_CLOBO/443-663
F3JLV8_PSESX/405-626
G0ABZ5_COLFT/322-516
E1I2A5_ECOLX/314-514
D3PF01_DEFDS/332-541
F9T258_9VIBR/129-340
A3D009_SHEB5/305-519
H8BR85_CAMJU/1-95
F8VF84_SALBC/315-514
H4FED6_9RHIZ/630-831
E1SEL3_PANVC/322-516
A1UWX8_BURMS/426-627
Q8Z5V0_SALTI/322-516
H1SG95_9BURK/311-512
E8AZM4_SALMO/324-518
G9YTV4_9FIRM/503-706
Q311D4_DESDG/550-771
E1CSN8_VIBPA/417-638
Q6MKA3_BDEBA/402-599
F5RKX5_9FIRM/504-727
Q3BU78_XANC5/494-695
A8H262_SHEPA/456-667
B8J1Y8_DESDA/314-522
B6BKA4_9PROT/466-662
D2UD91_XANAP/492-693
B8K5S5_VIBPA/318-545
B5ZQI6_RHILW/633-831
E6LZ09_9ACTO/341-535
C6J1G9_9BACL/269-477
B8CQY6_SHEPW/375-595
G0AYG0_9GAMM/478-673
B1K930_BURCC/318-516
E8APB1_SALMO/335-530
D0YYP3_LISDA/322-540
Q2T370_BURTA/433-632
E3CYY2_9BACT/430-671
G9AXE9_PANAN/446-643
F5MWS6_SHIFL/324-518
A5VYK8_PSEP1/263-437
F8YZY9_VIBCL/452-663
Q1JXR5_DESAC/520-610
G4IBW3_9EURY/314-543
C3LWC8_VIBCM/294-465
B1Z376_BURA4/462-657
A4G057_METM5/506-716
Q747R9_GEOSL/183-418
I0HVN8_RUBGE/301-502
D2ZDC7_9ENTR/399-594
C3IEK1_BACTU/422-658
G0DEY7_9GAMM/257-433
A6XWR6_VIBCL/327-548
F3I309_PSESF/1-89
E3BI43_9VIBR/421-636
A1HMP3_9FIRM/183-419
D0WUR9_VIBAL/342-542
E6XIB5_SHEP2/295-516
E4PMG8_MARAH/432-641
C3CSE9_BACTU/201-393
I1AA05_PSEAI/237-328
F5LBG7_9BACL/432-667
Q6HNN7_BACHK/426-660
A0B173_BURCH/319-519
H0BZN5_9BURK/172-366
B9M1Z2_GEOSF/178-418
Q8EH45_SHEON/311-519
C2I3R1_VIBCL/344-568
A5GCK0_GEOUR/599-830
B1LWP3_METRJ/346-557
B7AU42_9FIRM/230-471
B0UCN8_METS4/476-679
A9KL65_CLOPH/364-572
G4PCD1_BACIU/146-283
B0RTD1_XANCB/490-691
G4LLY5_PSEAI/408-629
E7NXT7_TREPH/489-666
A1FA76_VIBCL/266-488
H0JBX7_9PSED/430-641
F9APD7_VIBCL/440-639
C3LUT8_VIBCM/421-643
D0LTR2_HALO1/401-612
F9BD68_VIBCL/427-623
H4MWI8_ECOLX/310-506
B7ASQ1_9FIRM/135-333
D5MYA6_BACPN/325-561
G7EUV2_9GAMM/428-636
D4KVC5_9FIRM/435-589
E0IDH9_9BACL/346-585
A1EIC8_VIBCL/390-617
F3JLQ5_PSESX/1-141
C9LWK0_9FIRM/351-503
B1KIN3_SHEWM/378-495
B9JLC8_AGRRK/408-595
E8XCH9_SALT4/324-518
H0TCT7_9BRAD/362-561
A1S844_SHEAM/456-666
F7MNG2_CLOBO/441-657
F4D9H0_AERVB/490-701
H7U0S8_CAMCO/155-212
C6BWR8_DESAD/287-510
F8YG33_ECOLX/322-516
Q842H3_PSEFL/326-547
A6T296_JANMA/547-759
D8E6S6_ECOLX/314-514
C9NVS1_9VIBR/333-539
A1EM87_VIBCL/268-437
H1R5H9_VIBFI/54-257
A8FGS5_BACP2/427-661
D1B2Y2_SULD5/321-530
C3MGK6_RHISN/633-829
G7WAS3_DESOD/141-337
Q1Z3K0_PHOPR/96-250
C2U4N1_BACCE/434-665
Q2BRK4_9GAMM/410-627
F2A2Q6_RHIET/630-828
E3PUA3_CLOSD/426-667
I0VV37_ECOLX/310-506
G4DYS1_9GAMM/13-234
F3I9Q5_PSESF/270-444
F7NET3_9FIRM/139-283
C9Q3U4_9VIBR/444-655
Q6D5H9_ERWCT/312-508
B1JAQ4_PSEPW/67-285
F2IPD2_VIBCL/318-536
Q89M17_BRAJA/8-144
H8EEW5_CLOTM/192-418
F3F912_9PSED/1-42
D0S835_ACIJO/470-689
D9TGL1_CALOO/151-371
A2SA69_BURM9/431-631
E2CDP8_9RHOB/318-519
F3FT33_PSESX/1-52
D9SNW4_CLOC7/261-480
C5ZKE8_BURPE/440-640
A1VAX5_DESVV/586-808
F5ZEH5_ALTSS/232-404
G1UPC0_9DELT/454-674
F8KRI6_HELBC/430-634
F7ZT93_CLOAT/153-232
C6BMK5_RALP1/330-529
E7XPF9_SALMO/310-506
H7EW53_PSEST/467-676
D0JC14_YERPD/2-116
A3GQR7_VIBCL/326-547
B9MBR7_ACIET/316-390
Q6XUS3_9PSED/319-538
B8CIZ3_SHEPW/430-627
H6SRV8_RHOPH/523-716
D5RUG0_9PROT/33-121
H3T8P0_PSEAE/408-629
B1FFQ4_9BURK/320-515
D6IPN1_ECOLX/331-526
H9UI31_9SPIO/492-679
F4DGX9_AERVB/349-570
B1YHV6_EXIS2/249-435
A4VP37_PSEU5/436-643
G7ZHW9_AZOL4/372-559
F8H227_PSEUT/514-713
C3MEH9_RHISN/409-600
Q17W37_HELAH/121-304
B5JCL4_9BACT/406-598
G7AWJ5_VIBCL/262-431
F8KQ40_HELBC/344-505
H8D3C1_CAMJU/305-529
F3DXY7_9PSED/408-629
D8B8C8_ECOLX/310-506
Q24SH7_DESHY/228-412
B2UWA8_CLOBA/360-560
G7B433_VIBCL/325-546
C6RUZ1_VIBCL/436-626
G7AJI0_VIBCL/398-599
C2Y5T3_BACCE/423-658
D4S560_9FIRM/361-586
F4LWR0_TEPAE/433-665
Q9KFC0_BACHD/153-367
A3LAR5_PSEAI/315-535
D5X961_THEPJ/146-283
YVAQ_BACSU/331-566
F7MN21_CLOBO/359-582
E3HSB2_ACHXA/332-533
E8TRB4_ALIDB/319-520
B1BA99_CLOBO/316-532
C3LWU6_VIBCM/447-666
B7GJK4_ANOFW/329-563
E4Q3Y8_CALOW/142-351
A6XRB2_VIBCL/326-547
G2FX76_9FIRM/229-381
G7AN90_VIBCL/427-640
A3MB23_BURM7/320-545
C5NBQ8_BURML/290-451
A3UES8_9RHOB/313-491
A3V5E0_9RHOB/389-589
A8TMS0_9PROT/492-696
A1R0A5_BORT9/495-672
D2YAK4_VIBMI/438-659
A6LQA8_CLOB8/318-530
Q882Z2_PSESM/408-629
G7VUC4_PAETH/428-656
C5ZJ41_BURPE/321-515
G5SHY2_SALET/336-530
C2T039_BACCE/425-660
E4SGM6_CALK2/139-342
G4QHE2_GLANF/680-881
G7TK28_9XANT/496-693
D7BG19_MEISD/447-659
A5KVJ3_9GAMM/332-553
A3N4W9_BURP6/317-518
H8L6U1_FRAAD/275-440
Q1N6M8_9GAMM/426-637
G2IGI9_9CLOT/135-338
C2DNF0_ECOLX/324-518
H8D319_CAMJU/95-282
B1GFB4_BACAN/437-668
D4KWC3_9FIRM/363-563
F7NP25_9FIRM/326-562
D7JTN3_ECOLX/310-506
C6Q233_9CLOT/149-275
G8U242_BACCE/336-572
D4MNR0_9FIRM/443-637
F8Z2V9_VIBCL/417-638
B5ZN14_RHILW/522-726
C6G4D7_9BACT/160-358
F5Z5C6_ALTSS/596-796
D0H640_VIBCL/434-626
A8EL97_BURPE/316-517
G7TR62_VIBCL/262-431
G2CL10_ECOLX/322-516
C2LF30_PROMI/344-538
A6XV70_VIBCL/157-343
C9NV87_9VIBR/319-545
G0AW68_9GAMM/295-516
F0Q0W0_ACIAP/316-504
A8AGP8_CITK8/444-642
B8FUV0_DESHD/343-573
F3DV42_9PSED/1-145
B8EC39_SHEB2/446-667
G2U9D9_PSEAI/514-714
C0FQN9_9FIRM/1-59
E5WH42_9BACI/329-548
D1B2Y0_SULD5/334-546
B2UY21_CLOBA/217-348
E8WK41_GEOS8/197-371
H7V7T1_CAMCO/335-545
D8VN25_9ZZZZ/436-543
H7SAM4_CAMCO/339-545
F3DXX8_9PSED/461-661
E3PVH0_CLOSD/521-743
F2ZVR8_9PSED/314-391
A3WW20_9BRAD/507-707
A4YMN6_BRASO/387-557
D7AHG6_GEOSK/327-549
C9PD21_VIBFU/418-627
F8YTF3_VIBCL/262-473
Q0PBQ9_CAMJE/214-374
H7TKF0_CAMCO/82-155
A6A2J1_VIBCL/427-623
D1TXA0_YERPE/322-516
H5Y016_9FIRM/232-412
B7QZ56_9RHOB/531-732
B0AWY8_BACAN/101-313
Q68E61_AERPU/302-522
B9JY81_AGRVS/535-729
E2WUB1_ECOLX/331-526
G6FPX1_9CYAN/421-636
E0IBA0_9BACL/221-349
A9CEN4_AGRT5/351-546
F2J2V7_POLGS/377-569
Q8DAT1_VIBVU/480-705
A6TJW4_ALKMQ/459-687
H0KYC2_SALMO/313-514
A3Y4F0_9VIBR/254-467
Q1QQ44_NITHX/374-557
A0NLH1_9RHOB/485-673
D9SR27_CLOC7/455-685
H2CLQ6_9LEPT/354-543
F0BJY1_9XANT/496-697
Q0A9I6_ALHEH/86-310
E1X671_BACMS/431-667
G2DYE4_9GAMM/445-662
Q3BU99_XANC5/538-739
Q1CF97_YERPN/340-540
G0DP10_9GAMM/437-651
G6ZZH3_VIBCL/348-559
F3JWK7_PSESZ/314-535
B9MPD9_ANATD/424-650
A8EJ69_BURPE/307-508
A3DK72_CLOTH/190-416
B1LQX0_ECOSM/314-514
C6U0R0_BURPE/316-517
A3EMR0_VIBCL/319-534
G7EX21_9GAMM/403-625
B1HJB9_BURPE/298-499
Q882Z7_PSESM/216-427
H6NEG0_9BACL/1-112
G8AJQ4_AZOBR/359-554
Q46DT3_METBF/453-677
D4GMM2_PANAM/403-604
F8DDH2_HALXS/578-807
H8JZE2_VIBCL/197-418
C6YD74_VIBCL/461-672
E0T431_EDWTF/321-515
D8JNY6_ACISD/473-692
B2JF94_BURP8/329-529
Q1MFV1_RHIL3/371-577
E8F4J9_SALMO/324-518
A6EZ25_9ALTE/418-627
B1K897_BURCC/463-657
A6F7T3_9GAMM/310-540
D2Z7N1_9BACT/439-672
B7V293_PSEA8/437-635
A3RS50_RALSL/314-515
C6CAC8_DICDC/448-645
G7ZH86_AZOL4/358-558
H8FNA3_RHOMO/363-559
I0U6B5_BACTR/425-657
C6HZ28_9BACT/184-352
A6M1R7_CLOB8/341-582
G4FV49_9GAMM/321-518
B1QG27_CLOBO/190-419
H5VF58_HELBI/234-352
A4WT11_RHOS5/393-587
A6AX31_VIBPA/342-547
D5VQP8_METIM/388-613
F3JE65_PSESX/325-546
H0J5T3_9GAMM/468-666
C0FYP8_9FIRM/382-447
G2H6K5_9DELT/419-605
Q3A331_PELCD/329-540
B7QVN3_9RHOB/376-577
A7K295_VIBSE/452-663
H5G286_ECOLX/310-506
F4QTB6_9CAUL/84-292
E6XMI9_SHEP2/317-541
A6XWE8_VIBCL/326-543
F0Q801_ACIAP/317-518
G7UBL1_PANAN/317-514
D0HZY7_VIBCL/366-578
Q12MT0_SHEDO/333-535
H4S4N0_ECOLX/324-518
C6IZS9_9BACL/500-714
Q6VEA6_PSESY/469-675
G2MD18_HELPX/502-670
G7C5Z9_VIBCL/318-536
C6U8Z1_BURPE/320-545
G9UFK8_SALMO/146-344
C6Q1U8_9CLOT/210-346
E2CKD3_9RHOB/487-679
E2MJJ1_PSEUB/459-653
A5EAN1_BRASB/354-557
D8GRJ3_CLOLD/334-570
B4T5P9_SALNS/76-237
C0ZKX8_BREBN/247-438
A1EN89_VIBCL/311-520
D5RU56_9PROT/1-139
H1SEM5_9BURK/322-523
D3L055_9BACT/427-647
E1EDZ3_VIBPA/88-242
A4YSZ6_BRASO/380-574
E1VHT2_9GAMM/231-441
G4C7N0_SALIN/327-521
H8CU54_CAMJU/158-241
Q47C67_DECAR/443-671
F7PQB6_9EURY/86-297
F8CY54_BACTR/197-414
B2VJJ6_ERWT9/317-514
Q63TU2_BURPS/363-561
F9S970_VIBSP/397-606
G4F8Z9_9GAMM/332-514
G9XJN1_DESHA/343-573
G7UCM3_PANAN/403-604
F7T9V5_ALCXX/319-518
Q7M808_WOLSU/1-113
A0NPT0_9RHOB/219-412
G9QRK9_9PROT/135-371
F3EPC6_PSESL/1-135
A3ZF89_CAMJU/513-590
G1UNA3_9DELT/399-600
B0KCA7_THEP3/325-516
H0JIN5_9PSED/334-540
E7Y2Y2_SALMO/76-237
F2KDB5_PSEBN/415-634
B3BK48_ECO57/255-450
A7Z837_BACA2/425-661
D4RYL5_9FIRM/46-216
B9MAU2_ACIET/400-601
G9AU14_PANAN/445-643
D2BUM3_DICD5/313-513
H7QXG3_CAMCO/79-155
B9L9B9_NAUPA/613-784
H0LX47_SALMO/160-358
F9SL16_VIBSP/309-538
F9APB9_VIBCL/100-322
C5B0H7_METEA/347-550
D5U5M0_BRAM5/391-598
Q3AD93_CARHZ/142-236
Q30QF8_SULDN/348-508
F0LYZ5_VIBFN/261-437
H1G1R6_9GAMM/327-541
A5L4T1_9GAMM/319-534
C7CMG0_METED/236-439
Q9I6V6_PSEAE/437-635
G2B8F1_ECOLX/312-510
H0P1Q2_9SYNC/639-867
B9L9V1_NAUPA/395-587
B7GKX0_ANOFW/473-690
H6KTU6_TREPD/611-782
A9FG22_9RHOB/238-432
C3NNM2_VIBCJ/427-623
A1VCQ1_DESVV/360-581
B2PM81_ECO57/324-518
Q1ZG54_9GAMM/343-564
G7M4G2_9CLOT/289-510
G6ZTW6_VIBCL/297-496
B9J677_BACCQ/122-272
I0G0P1_9BRAD/87-301
G5PEY2_SALET/92-182
E4Q7R7_CALH1/315-515
B7DP81_9BACL/197-366
Q1IAT6_PSEE4/296-438
B9JTB2_AGRVS/423-620
D5CJ06_ENTCC/314-512
F3KA39_PSESZ/1-62
G7AWZ2_VIBCL/251-462
E1SGM4_PANVC/323-517
H7XM58_CAMJU/305-476
B5JTR6_9GAMM/459-679
A6D0V4_9VIBR/97-270
Q21D96_RHOPB/469-671
G7FP57_9GAMM/361-578
E3ICU0_GEOS0/153-288
D4KXQ5_9FIRM/269-467
B1FCN1_9BURK/399-599
A3UUI2_VIBSP/448-659
A5EAD5_BRASB/359-561
A2PT21_VIBCL/307-528
A4CAE1_9GAMM/299-511
G5RM18_SALET/33-227
B2MWK5_ECOLX/57-251
Q8XQC3_RALSO/313-514
G6ZJU7_VIBCL/357-578
D0X3M7_VIBAL/457-669
G7Q9X9_9DELT/449-670
G0SSY9_VIBMI/1-65
Q6MPC5_BDEBA/277-475
D7CZ27_GEOSC/330-565
D5VEC4_CAUST/306-496
B5FBX9_VIBFM/413-624
G4RBL7_PELHB/443-630
G4E6L7_9GAMM/415-635
F3KVC8_9BURK/296-496
D6SJR8_9DELT/113-233
B4EMK9_BURCJ/313-514
E2M9Q5_PSEUB/308-521
G8AG34_AZOBR/246-436
F1W4S5_9BURK/146-330
D8GN61_CLOLD/363-566
D4GHZ2_PANAM/312-513
C2RYS8_BACCE/422-658
H7DUD7_9FIRM/408-642
C2SEV8_BACCE/356-581
F3LMX8_9BURK/315-513
Q87ZP5_PSESM/340-559
E7X0J6_SALMO/314-515
E6VLZ5_RHOPX/354-556
B1UUI6_BACAN/423-658
H1FXE1_9HELI/230-372
A8FZU0_SHESH/341-554
B3EA57_GEOLS/313-533
F9TTR5_9VIBR/329-545
E9YXF7_ECOLX/324-518
F8ZAL7_VIBCL/452-663
P71412_HALSI/269-480
G2S9M1_ENTAL/316-516
Q6LT50_PHOPR/284-486
A4Y317_SHEPC/414-634
H7TKZ9_CAMCO/1-65
A3JAK2_9ALTE/121-300
B9Z410_9NEIS/83-298
A4EYD7_9RHOB/314-513
F8D7Z1_HALXS/281-491
F0JIB7_DESDE/326-517
G7AF96_VIBCL/427-623
F3JBL5_PSESX/329-551
G7FQN3_9GAMM/279-488
A8KHN1_BURPE/314-515
E1VL07_9GAMM/315-502
H2JAF0_9CLOT/544-764
Q6MI34_BDEBA/276-473
D3FLK4_CAMJI/214-374
F6CXL4_MARPP/333-537
B8JCH0_ANAD2/350-540
F3JLS0_PSESX/274-351
G8SF79_ACTS5/188-376
A3GXX4_VIBCL/564-770
G5FPB9_9PSED/324-545
D3NSH4_AZOS1/361-563
A7MK60_CROS8/410-609
E3BK81_9VIBR/524-755
C1FL87_CLOBJ/437-668
Q15ZL3_PSEA6/315-539
C1FTV9_CLOBJ/448-670
H3SWH7_PSEAE/341-560
D7UI45_LISMN/335-573
E4LMX7_9FIRM/90-310
Q2SPQ7_HAHCH/527-728
F6AHB9_PSEF1/463-675
A0L2D4_SHESA/432-653
E3XTM8_ECOLX/311-506
Q6LU41_PHOPR/118-356
B9IY07_BACCQ/425-660
B8GXF5_CAUCN/394-590
B1WTE9_CYAA5/612-824
C2U929_BACCE/423-658
D9SMG9_CLOC7/282-486
H3ZFV8_9ALTE/442-653
H2CD78_9LEPT/439-663
F5RG44_9RHOO/457-667
D2BZX9_DICD5/452-647
D7AFC0_GEOSK/183-418
F9R837_9VIBR/415-639
A9BHF2_PETMO/452-667
C2IX04_VIBCL/260-431
C3H8B7_BACTU/411-642
C2V7C9_BACCE/105-314
A5EFU1_BRASB/353-560
Q2S670_SALRD/268-484
F9BTY3_VIBCL/251-462
A3YEE6_9GAMM/463-675
E8M2Q9_9VIBR/102-254
A4J641_DESRM/150-225
C6U2J3_BURPE/316-517
F5LGN6_9BACL/196-412
Q9KVP3_VIBCH/398-599
H5PTW4_ECOLX/324-518
H7X0I9_CAMJU/269-356
Q24PJ4_DESHY/11-125
G8SGW6_ACTS5/104-300
E7UJ77_ECOLX/324-518
H6SP13_RHOPH/479-582
A9L2U1_SHEB9/406-607
A9D2A8_9RHIZ/400-594
D0IQY1_HELP1/352-565
D8INQ7_HERSS/161-223
F0J4G8_ACIMA/322-519
C9Y9D9_9BURK/240-436
G7CTB2_AERSA/315-537
B3A5G3_ECO57/324-518
Q3IMZ9_NATPD/288-501
H8DQT0_9ENTR/448-642
E1CVI4_VIBPA/471-678
F3WUF9_9SPHN/367-567
D0HDB2_VIBMI/428-628
I1DF20_9VIBR/315-542
B6BJT9_9PROT/443-661
A2PC87_VIBCL/212-433
F9B7P6_VIBCL/436-626
Q54A85_9SYNC/788-1000
A4EZ01_9RHOB/94-203
H4Z5E6_ECOLX/324-518
B6A0B7_RHILW/392-593
D9SQW7_CLOC7/329-541
C4SNI2_YERFR/280-474
D5U6T4_BRAM5/449-637
I0ADB7_SALET/313-514
F5RNV5_9FIRM/256-366
G2TMF2_BACCO/363-598
B5SB08_RALSL/313-514
B4EW68_PROMH/315-509
E4TX04_SULKY/192-390
E7K4W8_SHISO/322-516
D4KWN6_9FIRM/328-569
H2ICA6_9VIBR/339-540
G6Z0S9_VIBCL/357-578
F2ZV34_9PSED/1-50
C4IHH2_CLOBU/337-570
F3FYF0_PSESX/2-53
Q8P9J4_XANCP/540-741
B5ZM70_GLUDA/523-721
F3GFA3_PSESJ/1-80
A4VGJ1_PSEU5/336-547
D5WSC7_BACT2/343-568
H5EB73_ECOLX/324-518
G0K4B1_STEMA/631-832
A5G3I6_GEOUR/317-518
C4XHF5_DESMR/648-870
Q21VK5_RHOFD/312-513
C2JA24_VIBCL/390-617
C2RFF8_BACCE/315-551
D1BCK7_SANKS/359-562
E0LSW5_9ENTR/320-518
Q02L79_PSEAB/263-431
G8PYQ4_PSEFL/323-544
F3I1N2_PSESF/307-528
G8M9W2_9BURK/315-516
C3L1M2_CLOB6/440-670
C2R2X4_BACCE/347-580
A3H2V4_VIBCL/310-530
F2FPD9_SALDU/323-517
F4LXP7_TEPAE/456-682
C9YG37_9BURK/318-513
B9BQN3_9BURK/1-70
F3YYY9_DESAF/315-505
H4TMY7_ECOLX/255-450
E8RL72_ASTEC/443-643
G7BB10_VIBCL/327-548
Q2RV84_RHORT/355-554
A6B3C1_VIBPA/443-638
H5W293_SALEN/76-237
F3FG48_PSESX/1-98
E0M3T2_9ENTR/409-606
Q2W9W9_MAGSA/377-570
G6ZUF1_VIBCL/427-623
C2U8R3_BACCE/347-580
C6DF30_PECCP/325-526
C8PSX4_9SPIO/471-654
C3K762_PSEFS/434-655
E8FVW5_SALMO/314-515
G2S2L8_ENTAL/324-518
Q56S08_AZOSA/355-550
F2KBB5_PSEBN/315-535
F7U9J4_RHIRD/526-721
A8KUQ1_BURPE/306-504
B6IQT7_RHOCS/374-557
Q65NJ1_BACLD/346-572
Q0P9E4_CAMJE/268-429
A1VFU2_DESVV/304-528
I0YFB4_9BURK/277-478
D6RW34_BORVA/445-632
E7JSJ7_ECOLX/322-516
C6DJQ9_PECCP/317-517
D5QM61_METTR/239-440
B7GMG7_ANOFW/211-430
Q215C8_RHOPB/467-659
F5TA27_9FIRM/510-714
G7AJ16_VIBCL/144-365
H5LVZ7_ECOLX/324-518
Q21MZ6_SACD2/310-531
H4R8X3_ECOLX/324-518
F9RPZ8_9VIBR/332-553
H1R0D0_VIBFI/503-697
B2UHV2_RALPJ/313-514
H3TGR9_PSEAE/318-521
A0YZI7_LYNSP/924-1153
F6B951_DESCC/135-283
C1F8K6_ACIC5/271-470
F7RKC7_9GAMM/456-667
B1HXK5_LYSSC/439-665
B1TDJ6_9BURK/1-119
A3QB32_SHELP/336-554
Q7VYF8_BORPE/314-515
A2WEW4_9BURK/401-599
E3IRM4_DESVR/590-813
H6SNI6_RHOPH/369-555
C7P1D7_HALMD/530-758
Q4EEI0_LISMN/143-296
C4ZNG7_THASP/327-544
Q7M9Q5_WOLSU/316-516
E1PQ33_CAMJM/268-429
C2I2L3_VIBCL/461-672
G9A8A0_RHIFH/414-605
E1R6R1_SPISS/389-622
B9B0L1_9BURK/460-656
D0MKS1_RHOM4/409-621
A8IQK5_AZOC5/487-675
B3Z4Q1_BACCE/348-570
E3FC76_STIAD/388-609
H0SDA7_9BRAD/503-702
D4I2Q4_ERWAC/313-511
B3YLN5_SALET/77-241
A1JT71_YERE8/322-516
A3H4Q4_VIBCL/371-596
C2JAZ5_VIBCL/304-515
E8RU95_ASTEC/316-494
F9TZC4_MARPU/640-850
G9XJM6_DESHA/176-303
D4H8K2_DENA2/309-521
E1DA32_VIBPA/289-483
H0PUH4_9RHOO/186-297
G4QGA8_GLANF/309-464
Q2RR99_RHORT/495-685
H3SCU1_9BACL/150-305
F9RP98_9VIBR/141-335
F3GLG7_PSESJ/1-145
D1B1P1_SULD5/486-664
A5KU15_9GAMM/428-638
A8MJC0_ALKOO/452-679
C2TU72_BACCE/338-574
H8FNK3_RHOMO/338-515
F2KDB6_PSEBN/418-638
G7UJZ0_PANAN/311-512
Q87UE7_PSESM/275-444
Q47BW8_DECAR/312-540
B8CKT3_SHEPW/458-667
B3YD87_SALET/329-524
E5WGE4_9BACI/92-315
E4R4E5_PSEPB/263-437
G6Z8C6_VIBCL/427-623
C3GA94_BACTU/328-563
F9A428_VIBCL/327-548
F1Z3T9_9SPHN/344-535
G6E8C6_9SPHN/220-420
E8ZUX4_CLOB0/311-548
G2TEQ9_RHORU/207-397
B0H9F6_YERPE/322-516
A3YFS6_9GAMM/715-923
Q89U84_BRAJA/147-341
F9A5J5_VIBCL/349-542
A3EIT4_VIBCL/417-638
C3NU84_VIBCJ/398-599
B3XHK2_ECOLX/322-516
A5N786_CLOK5/321-515
Q1Z156_PHOPR/507-711
D6DR36_ENTCL/328-528
E0N1K7_9ACTO/377-569
C5AUA6_METEA/279-466
E9YP82_ECOLX/314-514
B0GU01_YERPE/412-612
H1QXH4_VIBFI/308-536
A6W296_MARMS/262-434
A0L8P8_MAGSM/291-515
B0KLB4_PSEPG/422-653
C5ZFM7_BURPE/319-513
F9AED9_VIBCL/484-706
H2FU40_OCESG/319-540
C3SDF2_ECOLX/314-514
E3PUY1_CLOSD/380-608
C2CB00_VIBCL/319-534
Q886D1_PSESM/311-521
H5GTH7_ECOLX/314-514
F2IQI4_VIBCL/423-639
C2ILM1_VIBCL/416-626
A0L0F4_SHESA/346-554
F0C8N7_9XANT/538-602
Q212I3_RHOPB/523-725
F0PIU3_BACT0/105-313
F2IUA9_VIBCL/428-628
D1AP82_SEBTE/401-588
F0DNJ1_9FIRM/421-632
A5N1V1_CLOK5/223-352
C3LQN8_VIBCM/335-556
A1U5T6_MARAV/305-522
B0GN22_YERPE/340-540
B5WE48_9BURK/174-374
F7YKB7_VIBA7/324-545
I0ENN3_9HELI/144-307
F3CEJ7_PSESG/1-141
H8GMX5_METAL/519-720
Q1JWX4_DESAC/531-731
F7ZN78_CLOAT/202-437
H9UHY8_9SPIO/188-389
C3HVW2_BACTU/107-313
C6C0Z0_DESAD/416-606
D0H6Z5_VIBCL/123-346
TCPI_VIBCH/390-617
Q07S22_RHOP5/369-561
H7W8I5_CAMCO/335-545
G4DYF0_9GAMM/643-833
A6F877_9GAMM/414-638
B9K3G1_AGRVS/400-594
D8NGA3_RALSL/320-514
Q73N71_TREDE/470-694
G4GAJ5_9EURY/342-554
Q39LW5_BURS3/324-516
A3YAR2_9GAMM/325-519
C5UWS4_CLOBO/268-475
A2W796_9BURK/312-503
F3IHF2_PSESL/1-156
A8E8N5_BURPE/317-518
B1HN01_LYSSC/408-643
Q3KBZ4_PSEPF/505-712
F7SN71_9GAMM/407-601
H8CVY3_CAMJU/551-699
B0T3W8_CAUSK/419-632
Q72AL7_DESVH/382-603
E7WD54_SALMO/324-518
E6W410_DESIS/360-582
E5FD76_KLEPN/302-522
H8NZA3_RAHAQ/318-518
H7XUU7_CAMJU/196-345
H7YE47_CAMJU/196-345
D5AR29_RHOCB/343-550
F3BMJ9_PSEHA/323-545
F5ZS10_SALTU/160-358
G0EK11_BRAIP/412-613
Q1I3S0_PSEE4/426-647
F2JSN9_CELLD/447-667
E1SLL2_FERBD/464-676
D8D6K7_COMTE/313-514
I1DQ14_9PROT/487-588
G7Q623_9DELT/348-568
A9FWB2_SORC5/312-501
A2SKE6_METPP/83-318
F2J5C5_POLGS/247-441
G6ZD93_VIBCL/434-626
B1BAR0_CLOBO/181-411
C0R0Z3_BRAHW/396-597
E1Q3X8_HELPP/506-674
Q1C3J0_YERPA/1-152
C9YE03_9BURK/311-512
D3GWP0_ECO44/310-506
D7WVL8_9BACI/133-267
A8FGS7_BACP2/427-663
A1TKB3_ACIAC/322-517
C6DE23_PECCP/295-496
Q0HUP7_SHESR/298-505
C2W170_BACCE/328-563
Q3ICH5_PSEHT/408-629
G0HQG8_HALHT/570-795
I0HM97_RUBGE/313-514
G7W1I5_PAETH/326-562
B0KHR9_PSEPG/418-639
C3XEF2_9HELI/382-555
Q2IQ50_ANADE/306-495
H2JGX1_9CLOT/341-569
E8ZSB1_CLOB0/445-673
Q5UZK4_HALMA/321-547
H7SPD9_CAMCO/196-345
B9Z7I8_9NEIS/324-536
B7DNJ9_9BACL/206-442
F5QZC5_SHIFL/314-514
Q4UWU2_XANC8/434-526
Q6LKC6_PHOPR/422-637
G0DI63_9GAMM/421-630
Q1LG85_RALME/383-606
H0A4V6_9PROT/465-636
Q72W94_LEPIC/347-565
A2PPW6_VIBCL/322-536
E1RLZ3_XYLFG/468-679
A7JXU5_VIBSE/332-553
C4XL26_DESMR/369-590
B1USK3_BACAN/101-313
F7ZPK5_CLOAT/108-301
Q1I7V1_PSEE4/119-347
Q9KUR6_VIBCH/339-540
C4S4M6_YERBE/280-474
E7N2D3_9FIRM/417-654
D7I117_PSESS/461-661
A4L736_RALSL/318-514
B1GQK3_BACAN/101-313
C0FT48_9FIRM/514-714
A5N2U1_CLOK5/345-563
A3GIM3_VIBCL/144-365
G6I6W6_9FIRM/190-319
B9B2T7_9BURK/312-513
Q8P9W8_XANCP/442-637
E7PQ06_PSESG/256-477
F3JVB2_PSESZ/239-406
H1FTE2_9HELI/492-706
D0HR70_VIBCL/390-606
E8G420_SALMO/310-506
D7I2H2_PSESS/408-625
H1IG55_9FIRM/139-285
Q3JWV9_BURP1/317-518
A9KYY9_SHEB9/300-506
F7X6T4_SINMM/392-592
A8MEW5_ALKOO/104-317
E6VQG4_RHOPX/369-557
A4WAT4_ENT38/311-512
D8FU63_9CYAN/268-473
Q0AWZ6_SYNWW/424-580
G3A5N4_9RALS/352-553
F5J9I4_9RHIZ/366-561
H5SPK3_9ZZZZ/396-606
E3Y517_SHIFL/1-133
B0SHI0_LEPBA/676-779
F3LGY1_9GAMM/576-777
D8NVY9_RALSL/466-661
G7VQU0_PAETH/325-551
H7S509_CAMCO/1-51
D8NXL1_RALSL/531-743
B8HM44_CYAP4/271-503
Q47ZM9_COLP3/148-359
H4WRU1_ECOLX/322-516
B2PY10_PROST/312-513
E7I5J2_ECOLX/314-514
E0N1Y3_9ACTO/338-531
G9SM68_CITFR/430-632
Q3IQX3_NATPD/227-438
D8BGG8_ECOLX/322-516
I0YE58_9BURK/315-511
D9YBM1_9DELT/496-705
Q48G53_PSE14/5-102
F7R9X9_SHIFL/313-514
H4LRP3_ECOLX/255-450
B9E4Y8_CLOK1/336-570
C6YFF8_VIBCL/328-543
B9C9B4_9BURK/313-514
C6E0N6_GEOSM/341-558
D7ZZJ0_ECOLX/324-518
G7TUA2_VIBCL/452-663
G9W5D2_SALET/336-525
D0ISN1_HELP1/142-304
A6W9B1_KINRD/355-548
Q2B6X8_9BACI/343-565
Q02HD2_PSEAB/408-629
A4Y466_SHEPC/317-541
F4TTJ6_ECOLX/262-457
Q1MJH7_RHIL3/92-333
D5A0L5_SPIPL/300-476
F2JXM7_MARM1/460-662
E8E4S7_SALMO/313-514
F6DK70_DESRL/333-526
F3BH04_PSEHA/344-555
G9EC68_9GAMM/390-587
G7A6Q0_VIBCL/398-599
Q2S687_SALRD/246-460
A3ZBK0_CAMJU/269-429
A1F8L5_VIBCL/251-462
Q8EPJ9_OCEIH/439-663
A3GMP7_VIBCL/296-517
C0QL48_DESAH/469-663
C6S2G4_VIBCL/197-418
F5K3S3_PSEAI/324-545
D5A343_SPIPL/270-479
F6CK26_DESK7/85-295
D5U9Q5_BRAM5/637-836
D7HP41_VIBCL/343-553
D8ICB0_BRAP9/419-617
B9KTR8_RHOSK/319-506
D7WR28_9BACI/333-561
D5RIH7_9PROT/1-136
E4U1D7_SULKY/324-537
D4IGL0_ERWAE/316-514
G6G6C6_9FIRM/2-114
H0TKS2_9BRAD/495-692
B1M5G7_METRJ/479-678
I0U6D2_BACTR/315-531
Q3JST7_BURP1/521-719
A1ASG0_PELPD/597-818
H9L3W6_VIBCL/434-626
E7WKG7_SALMO/76-237
Q2SVQ8_BURTA/315-513
D8MTP4_ERWBE/337-531
Q1CV56_HELPH/506-674
I0DYL6_PROST/312-513
Q893I4_CLOTE/463-687
E2XXD3_PSEFL/408-629
D9SRW9_CLOC7/444-669
Q13Y28_BURXL/124-364
B5SJ66_RALSL/414-500
Q395V5_BURS3/402-599
G7EEK5_9GAMM/177-406
A5F7N4_VIBC3/371-596
F3MA30_9BACL/435-677
D9R546_CLOSW/362-556
F7YQY1_VIBA7/551-773
H6LHZ6_ACEWD/837-1048
F9AGH9_VIBCL/322-543
E8LWE7_9VIBR/434-648
H2IWG1_RAHAC/301-499
H7RFA2_CAMCO/196-345
C2UCX1_BACCE/425-660
G9EDQ5_9GAMM/317-513
G4KDL8_YEREN/439-634
B5R531_SALEP/335-530
E3E8W3_PAEPS/460-682
D0H7Q5_VIBCL/391-606
E5YX13_9BACL/366-590
D4M8K5_9BACT/366-605
G7B2G8_VIBCL/322-543
H0F6J0_9BURK/331-529
Q89R39_BRAJA/359-559
A3ZB44_CAMJU/305-529
F2KFL2_PSEBN/516-675
C3KUM5_CLOB6/344-572
C2ITZ6_VIBCL/315-538
E2XN62_PSEFL/319-540
G4D9R0_9GAMM/509-712
G8FCN4_CAMJU/85-264
B1XWD1_LEPCP/765-949
B2J671_NOSP7/260-415
B5FDH6_VIBFM/441-668
G2U9D7_PSEAI/347-560
A9BLY9_DELAS/272-466
G0EZU7_CUPNN/320-521
F3IDW8_PSESL/1-144
D2TE31_ERWP6/108-309
G8FEU8_CAMJU/201-287
Q0A9I5_ALHEH/70-298
H3SGQ1_9BACL/323-551
G6E9V3_9SPHN/262-463
H1YJI9_9GAMM/446-667
D3P9R8_DEFDS/473-687
C9NPA3_9VIBR/414-627
B1B816_CLOBO/338-575
G6ZKQ0_VIBCL/327-548
G7BSE6_VIBCL/348-559
G7C8C2_VIBCL/427-623
Q73RC1_TREDE/386-551
Q1ZHZ3_9GAMM/401-621
Q7MEU1_VIBVY/310-518
H7TG95_CAMCO/30-76
Q4MQR6_BACCE/425-660
E6UTY8_CLOTL/677-882
F5PG45_SHIFL/1-133
A6Q1N2_NITSB/116-334
F9SBP2_VIBSP/427-623
B1GFD8_BACAN/327-563
C9A994_ENTCA/148-294
E8ZUK6_CLOB0/443-663
G7RB63_ECOC2/311-506
B7R9G3_9THEO/382-597
H6SP13_RHOPH/576-666
D0FNU7_ERWPE/450-643
G2T8U0_RHORU/445-648
D4JV02_9FIRM/481-681
D5VZ28_CLOB2/101-318
Q6LL44_PHOPR/294-514
H0SBD6_9BRAD/459-651
C2IPI5_VIBCL/371-585
F0JI14_DESDE/432-651
D9QUT3_ACEAZ/444-651
B9Z5U5_9NEIS/330-540
D5N0X5_BACPN/426-662
I0MG66_SALET/1-121
C7GDG8_9FIRM/282-483
D8GV38_BACAI/425-660
H1R1J3_VIBFI/325-533
Q48HU3_PSE14/456-653
B0TLJ1_SHEHH/318-539
C4U321_YERKR/434-634
G6ZM00_VIBCL/251-462
A6B2I2_VIBPA/321-543
H4F666_9RHIZ/387-587
G0IHQ8_BACAM/418-661
G7TVF3_VIBCL/430-629
Q4HQI7_CAMUP/139-350
B4AFE5_BACPU/324-549
C6XJ05_HIRBI/484-675
H7EC88_SALHO/315-514
D4GC56_PANAM/323-523
Q1BIK0_BURCA/322-516
I0EG33_HELPX/351-565
G9AWH0_PANAN/448-642
G4NX02_BACPN/326-561
A5I5P1_CLOBH/346-564
F5Q4S2_SHIFL/331-526
C3FJ50_BACTB/425-660
B0TS01_SHEHH/264-484
H0F0C7_9BURK/265-432
F6G6V2_RALS8/464-661
F0C6A8_9XANT/378-579
D4GW74_HALVD/280-492
E4RG13_PSEPB/508-712
B4ULW9_ANASK/357-518
A3ETI1_9BACT/1-106
B1M853_METRJ/183-370
G2E3P6_9GAMM/520-721
E6SZ92_SHEB6/92-249
A1F1I9_VIBCL/343-553
H7EKH5_9SPIO/453-690
C9YH66_9BURK/341-542
G6YXT5_9ALTE/499-708
H8AXP8_CAMJU/305-529
D4H0H7_DENA2/138-390
F8ZEC7_VIBCL/343-553
C9PHC9_VIBFU/401-622
F9DTI8_9BACL/337-561
C9CXN6_9RHOB/489-690
H8BN80_CAMJU/544-689
F4DN55_PSEMN/464-676
E6VPI5_RHOPX/98-305
G6ZGV6_VIBCL/427-623
A6LM48_THEM4/233-415
F2EWZ3_PANAA/333-531
I0ILS8_9BACT/307-519
F6AC46_PSEF1/323-544
A0KTC8_SHESA/342-564
A1EM86_VIBCL/372-587
E8ZW27_CLOB0/353-572
E0UB19_CYAP2/270-482
Q5E048_VIBF1/342-547
D2BVQ0_DICD5/317-518
C6BHT9_RALP1/319-513
F0Q8A6_ACIAP/451-652
G0EHT4_BRAIP/412-613
C9PIR2_VIBFU/344-553
Q07QF3_RHOP5/353-555
E7YZM9_SALMO/310-506
Q3JSN4_BURP1/323-521
A8KMM8_BURPE/352-553
Q6NAT4_RHOPA/130-308
Q2W653_MAGSA/486-667
A3DJV3_CLOTH/343-569
G7QEX4_LEPII/467-691
H0MQU3_SALMO/146-344
I0BQK9_9BACL/434-662
F2KAV4_PSEBN/320-541
B0SM76_LEPBP/307-525
D0WTQ8_VIBAL/433-628
F8KRD0_HELBC/415-583
Q89EB4_BRAJA/465-623
Q0PB65_CAMJE/85-264
G8QND2_AZOSU/315-535
G7TY54_VIBCL/114-325
H4UPC3_ECOLX/310-506
G9URA4_SALMO/323-517
F3RYB4_VIBPA/390-587
C3XPA2_9HELI/227-308
F3E403_9PSED/286-363
G2HYU6_9PROT/434-621
E1EDF0_VIBPA/342-542
G4E8G5_9GAMM/374-582
Q30RX2_SULDN/349-513
D4GMG4_PANAM/253-432
G2ZNH6_9RALS/459-654
A1RHI4_SHESW/311-532
D5W9N5_BURSC/333-533
E7PA78_PSESG/326-547
F9AT98_VIBCL/309-530
B5ZJC9_GLUDA/284-482
A6WSF5_SHEB8/406-620
E3ZH91_LISIV/143-296
E7FSW9_9LACO/482-675
B0TF47_HELMI/217-412
C2RFD2_BACCE/434-665
E8TVB1_ALIDB/311-512
F8EWM8_SPICH/80-273
I0GH23_9BRAD/376-562
F9RCI7_9VIBR/138-335
F8ZRU2_VIBCL/348-559
I0NP36_SALET/313-514
A1S3L8_SHEAM/332-546
F2ZJ71_9PSED/434-642
A5G5V0_GEOUR/375-589
H1RSE5_COMTE/311-512
D0IGU0_9VIBR/442-647
F7U4H9_RHIRD/390-585
G2FZM3_9FIRM/107-282
H8MP31_CORCM/379-593
A6GQP1_9BURK/760-936
F9RQ11_9VIBR/98-238
G7EUT9_9GAMM/457-671
D0KBP5_PECWW/409-610
E1ISR7_ECOLX/314-514
F0Q9G9_ACIAP/533-745
F7QFJ8_9BRAD/113-308
F9RTK1_9VIBR/319-534
Q2RNN6_RHORT/231-414
G7M848_9CLOT/342-571
B1MA17_METRJ/353-552
B2UGH7_RALPJ/68-295
F5Q6D7_SHIFL/314-514
A6LQ52_CLOB8/443-671
D4J1H5_BUTFI/446-670
E5Z9V4_CAMJU/570-648
G6I8H1_9FIRM/433-638
B6ES40_ALISL/450-661
D8IR82_HERSS/314-515
F9I1E8_ECOLX/322-516
C2J8X5_VIBCL/318-536
Q39SX6_GEOMG/587-677
F3FYP2_PSESX/1-50
B1FNE1_9BURK/314-515
E4PG38_MARAH/353-558
B5N1V8_SALET/146-344
F0E0J1_9PSED/477-684
E4MMU5_9FIRM/356-594
A3L5Y9_PSEAI/320-541
D5V3R5_ARCNC/405-602
A2W061_9BURK/346-571
B9DYV0_CLOK1/485-710
C7HCS2_CLOTM/190-416
H8JTN8_VIBCL/398-599
D8H5C9_BACAI/335-574
G2L9Z8_PSEAI/270-490
B9M433_GEOSF/299-521
C6C5H8_DICDC/326-521
C9Q977_9VIBR/384-585
D0HCY3_VIBMI/291-512
C5NHF4_BURML/321-522
F8C6V6_MYXFH/474-684
Q131W1_RHOPS/227-422
H0T243_9BRAD/375-559
G7B7B1_VIBCL/362-563
H4ZF48_ECOLX/315-515
D8NI62_RALSL/320-521
H0TCU0_9BRAD/521-707
E8RQL9_ASTEC/90-334
E7QQ45_9EURY/383-593
F3FN58_PSESX/1-144
B6YYN6_9RHOB/224-429
H2ISC5_RAHAC/341-539
C6BZU0_DESAD/212-432
C3I4M9_BACTU/320-545
H7YT25_CAMJU/299-529
F9T266_9VIBR/334-545
B1LUC7_METRJ/490-694
A6TNI6_ALKMQ/445-662
H8JWX3_VIBCL/452-673
G7C4U6_VIBCL/390-617
Q72ED3_DESVH/456-678
A0B0J8_BURCH/315-514
B9M4I8_GEOSF/617-827
A5ZZZ9_VIBCL/304-515
Q88KI0_PSEPK/272-492
F3I0B2_PSESF/1-212
E2ZW02_PSEAI/324-545
C3FUV5_BACTB/102-313
Q2W0V1_MAGSA/93-308
D0MC78_VIBSE/328-516
A6D6L8_9VIBR/330-538
G8PHR4_PSEUV/345-524
F0Q089_ACIAP/322-520
H6SS30_RHOPH/530-728
Q1MF53_RHIL3/385-592
D5VWL2_CLOB2/443-668
I0F2H3_9BACI/264-460
B7IH84_THEAB/1-37
E7ABL8_HELFC/452-664
D7HJT8_VIBCL/427-640
H8AS37_CAMJU/84-282
B0UM63_METS4/468-658
A5XVK1_BURML/323-521
F9BFR7_VIBCL/403-624
D0HDX2_VIBMI/323-543
B9M4H6_GEOSF/1-63
D0I9Z0_VIBHO/457-667
A6XQZ7_VIBCL/556-770
Q02K44_PSEAB/318-521
B7VS37_VIBSL/305-520
E2KJJ3_ECO57/322-516
C4S234_YERBE/311-508
H7XZP6_CAMJU/214-374
A4XHQ2_CALS8/141-329
H4SGH7_ECOLX/310-506
E8IVC3_ECOLX/324-518
C5TD06_ACIDE/111-308
A5F6U1_VIBC3/490-684
G4LKV8_PSEAI/514-714
G9EYB2_CLOSG/371-596
A4YNC6_BRASO/496-685
A3RWI3_RALSL/332-529
E8LYH5_9VIBR/317-542
G4ISD0_9RHIZ/99-337
A6AIC2_VIBCL/421-551
Q56258_TREDN/477-610
G6XYR4_RHIRD/354-546
E6RVB2_CAMJS/85-264
D5WI12_BURSC/318-519
B9JS54_AGRVS/406-595
Q7MCB6_VIBVY/360-581
F3ELA6_PSESL/346-544
Q8KLS2_RHOSH/306-503
F9TB86_9VIBR/431-626
B8IU13_METNO/118-335
E8VGA2_BACST/267-460
D1NMZ6_CLOTM/534-757
C6PSH1_9CLOT/99-317
H8AL30_CAMJU/94-282
F4LXD9_TEPAE/444-682
F9AGW2_VIBCL/350-563
C2I8X4_VIBCL/222-442
G7CPZ0_AERSA/2-143
F9A2K6_VIBCL/122-343
D4L1G0_9FIRM/365-566
D4KRV3_9FIRM/234-429
H0H8H9_RHIRD/415-610
Q30RY1_SULDN/280-476
F6DWE4_SINMK/526-724
F3J5T9_PSEAP/218-427
Q97GE7_CLOAB/148-379
C4KX55_BURPE/363-561
D0YRK8_9ACTO/341-544
I1AE74_PSEAI/273-490
C2XNU3_BACCE/219-439
Q9PC32_XYLFA/481-692
G0A0W2_METMM/97-255
F0L8R6_AGRSH/546-744
A4LBI7_BURPE/325-522
F7QRQ1_9BRAD/309-490
G4E6X7_9GAMM/323-547
H5WD41_RALSL/397-597
F3HMJ3_PSEYM/1-150
B0RTX8_XANCB/441-637
F3ED74_PSESL/1-146
D7WSY6_9BACI/344-560
B0KJE4_PSEPG/408-628
F3H9F8_PSESX/130-192
B1JEJ2_PSEPW/265-437
G2TGI5_RHORU/22-143
A6FKJ4_9RHOB/236-437
C2J8I0_VIBCL/338-551
A8U0N6_9PROT/97-298
C7QRG8_CYAP0/927-1153
Q7P230_CHRVO/446-660
E3IN60_DESVR/471-692
E4SA50_CALKI/403-619
F3LFM5_9GAMM/468-673
H1YPX1_9GAMM/437-651
B2PXA7_PROST/318-509
H5V5V9_ESCHE/324-518
F3JE37_PSESX/311-531
C3NP56_VIBCJ/477-671
A9HJC8_GLUDA/287-488
B2ZSU7_ECOLX/29-223
G2SZD7_ROSHA/362-592
F8ZE63_VIBCL/564-770
Q13CF6_RHOPS/463-651
Q084P7_SHEFN/270-481
C4AZI8_BURML/321-522
H7Z0W3_CAMJU/382-592
H9UHC3_9SPIO/487-672
A6VAX5_PSEA7/411-632
A8W975_9BACI/261-454
Q0TGU8_ECOL5/322-516
D0MJ52_RHOM4/397-611
B2HB66_BURPE/323-521
F2EPF0_PANAA/432-632
G7CSP5_AERSA/346-570
C2X6Y4_BACCE/423-658
G4E3W2_9GAMM/448-670
C0GFV5_9FIRM/428-632
Q8RBV6_THETN/454-664
Q13SF2_BURXL/97-243
Q7M9V3_WOLSU/327-541
F8FCW6_PAEMK/434-656
B2FUD5_STRMK/493-694
B9KUS5_RHOSK/309-496
C3IE37_BACTU/207-439
C4SBM8_YERMO/315-509
A3YQ86_CAMJU/578-659
G6I787_9FIRM/362-571
D7AT82_THEM3/459-697
B1J5R0_PSEPW/460-646
I0HXP5_RUBGE/318-518
G7WJP9_DESOD/183-419
E8WUF2_GEOS8/317-518
E7PLS0_PSESG/324-545
C5ZGE0_BURPE/321-522
C6WV01_METML/154-226
D7HBH6_VIBCL/368-561
F8FYE0_PSEPU/437-645
Q6D7P4_ERWCT/323-517
D8P4S7_RALSL/314-515
H1XIA0_9XANT/496-697
D0ZDS3_EDWTE/329-526
D0IKX8_9VIBR/459-656
G2FB19_9GAMM/532-733
D4S3C8_9FIRM/423-656
C4ILL1_CLOBU/492-700
D2C581_THENR/451-661
G2TKN2_BACCO/216-442
B2A2A2_NATTJ/368-583
E0SD21_DICD3/401-596
D7WQP1_9BACI/340-565
H7ZT66_CAMJU/62-142
D5CBA5_ENTCC/314-514
D2BWX8_DICD5/335-531
G5FUX5_9PSED/314-541
G6YSV5_9ALTE/452-663
A4Y2C9_SHEPC/438-651
Q02UP8_PSEAB/146-337
H1J4E1_9FIRM/1-175
B2HB49_BURPE/316-517
H7VHY3_CAMCO/339-498
B8E422_SHEB2/313-527
D2BZH8_DICD5/324-518
H5VBU3_HELBI/145-339
Q7NU44_CHRVO/310-538
A7ZVP4_ECO24/324-518
E8TQJ1_ALIDB/542-754
F3K7C5_PSESZ/136-366
G0AZC5_9GAMM/264-438
B2K6D1_YERPB/322-516
D4S4H8_9FIRM/282-392
Q7MF83_VIBVY/429-623
B3RBF1_CUPTR/294-495
E1Q8B3_HELPC/535-670
C2MTW1_BACCE/238-430
F8F3Z7_SPICH/398-585
F4MX12_YEREN/319-517
A9D8R8_9GAMM/1-181
I0EQR4_9HELI/123-304
D3P697_AZOS1/140-361
C8W1Q0_DESAS/98-291
B7CQQ6_BURPE/378-576
F2N6R7_PSEU6/311-523
H5Y137_9FIRM/450-667
E1SF25_PANVC/318-517
D2YK25_VIBMI/435-626
E0RDP6_PAEP6/350-580
B9E0Q9_CLOK1/84-227
C0QIT8_DESAH/353-569
D0H6U3_VIBCL/322-543
H7W9W2_CAMCO/554-699
B2UJN0_RALPJ/316-514
Q7WYF7_9PSED/79-297
Q0HPX0_SHESR/432-653
B1LW00_METRJ/502-695
B6AP58_9BACT/507-714
G2KYU9_PSEAI/332-542
F5L5C7_9BACI/305-541
A6ACG4_VIBCL/398-599
F0M0F9_VIBFN/263-474
G8QG18_AZOSU/144-357
A8A188_ECOHS/314-514
A4BI13_9GAMM/444-658
Q7NXH4_CHRVO/222-313
D7WUH5_9BACI/239-448
E0LS84_9ENTR/284-384
H5QNF5_ECOLX/324-518
D2R1M1_PIRSD/3-111
E8RVM7_ASTEC/354-557
A5KZL7_9GAMM/427-626
E9YUH8_ECOLX/310-506
C9QAV5_9VIBR/316-542
H3STK0_PSEAE/467-673
C3HQU6_BACTU/432-665
I0EBJ8_HELPX/535-670
Q9KQ43_VIBCH/427-623
Q8GHL9_PSERE/78-292
F3FIR6_PSESX/1-191
B1WNF3_CYAA5/687-910
F2JTL4_MARM1/403-621
D5TZA2_BACT1/214-409
E2MDF2_PSEUB/244-421
C3K4L9_PSEFS/467-676
A6SVA3_JANMA/314-515
Q6AJP6_DESPS/497-693
C3EAM2_BACTU/295-531
Q21RG7_RHOFD/317-518
E0NZ17_9FIRM/337-572
C5TCI4_ACIDE/311-512
C3NYJ8_VIBCJ/343-553
F4MYL6_YEREN/1-78
F2EW76_PANAA/324-518
A9WGZ0_CHLAA/287-498
G9WT49_9FIRM/507-705
F3HQT4_PSEYM/1-125
C7DEL8_9RHOB/131-233
D1BJM3_SANKS/144-347
E1SVT3_FERBD/426-624
C3HA53_BACTU/422-658
G9SJA5_CITFR/323-524
A4SQD0_AERS4/311-510
F8FLX2_PAEMK/508-739
A2W0B5_9BURK/422-619
C1I5T6_9CLOT/275-480
Q211C0_RHOPB/433-636
A3CZ15_SHEB5/416-623
Q1ZC72_9GAMM/420-636
E8G5V6_SALMO/323-517
A2P4P7_VIBCL/157-343
F8L0Z9_PARAV/469-677
Q1N3C4_9GAMM/201-367
D3G0X0_BACPE/436-660
D3NXH4_AZOS1/504-689
F8FBR1_PAEMK/343-570
D4GH29_PANAM/333-531
A5G4Z8_GEOUR/441-640
C5AA15_BURGB/452-653
B0GFB2_YERPE/340-540
H6CHE6_9BACL/346-571
F5K9P0_PSEAI/320-541
G7AA38_VIBCL/366-578
E4QFS7_BORBN/445-632
F0DJV6_9FIRM/383-593
A4XEU1_NOVAD/505-681
C9QIF3_VIBOR/415-626
F3IS47_PSESL/1-93
Q2P1X0_XANOM/454-655
H5YIF1_9BRAD/359-558
E6WDV4_PANSA/336-530
F9C0U1_VIBCL/425-623
B1Z3L1_BURA4/316-516
D4L3W7_9FIRM/473-674
C9XYM3_CROTZ/433-635
G4E3F0_9GAMM/410-607
C0SY32_BORBG/481-715
D5AV99_RHOCB/3-142
D5X0B4_THIK1/123-376
B2UX76_CLOBA/360-563
E8VRI4_VIBVM/197-418
B1HVZ1_LYSSC/418-653
H0RUC3_9BRAD/398-557
Q0HLT5_SHESM/479-673
A1RNE6_SHESW/406-620
F3GZL0_PSESX/448-658
H0A1I2_9PROT/479-682
A0KEU9_AERHH/363-576
D0JWM0_YERP1/317-518
A5HZN6_CLOBH/455-670
A6M0Z1_CLOB8/342-570
B4EJJ3_BURCJ/400-599
B5VCL1_BACCE/328-563
G8QM24_AZOSU/324-543
FRZCD_MYXXA/195-417
H8DQR0_9ENTR/316-517
Q87R35_VIBPA/452-663
Q2B8F3_9BACI/154-309
D8MLN2_ERWBE/410-610
Q4UUA4_XANC8/248-434
G5N3Z5_SALET/323-517
Q46NS3_CUPPJ/317-518
E6RS38_CAMJS/1-176
I0JL92_HALHO/123-335
F7Q5B2_9GAMM/319-516
A5XPE7_BURML/321-522
B6BL87_9PROT/462-591
B2ZSU9_ECOLX/10-211
F9AWW7_VIBCL/310-497
D3FTM6_BACPE/152-278
B9X5B4_BORBG/510-651
A1TKE1_ACIAC/317-518
F9DUN3_9BACL/467-700
B3XHK3_ECOLX/314-514
A4VP78_PSEU5/322-539
B5WUG6_9BURK/1-85
Q1NAQ4_9SPHN/125-201
F4Y3P3_9CYAN/762-984
B8EC88_SHEB2/421-630
E8M284_9VIBR/452-663
Q2IF11_ANADE/147-360
H7ZQC4_CAMJU/269-429
D6I4K4_ECOLX/324-518
Q53171_RHOSH/558-759
F2JLI6_CELLD/209-443
A8FYD7_SHESH/347-558
C3FTN9_BACTB/201-393
H7Z5M0_CAMJU/268-429
E0SIN3_DICD3/334-531
C2II72_VIBCL/366-578
F2ZV97_9PSED/1-43
F2LUW4_HIPMA/335-536
A1TVJ8_ACIAC/324-518
I0FD28_9SPIO/494-723
F7KF00_9FIRM/371-555
E6A3I1_ECOLX/311-506
A0Y532_9GAMM/200-405
E8WUM9_GEOS8/368-576
Q9HQX8_HALSA/422-633
C1M5Q8_9ENTR/314-514
F3DM18_9PSED/1-129
D0H6W6_VIBCL/564-770
F3CB37_PSESG/331-553
C4ID50_CLOBU/332-561
F3HBT9_PSESX/1-43
H2IST1_RAHAC/453-647
A0KL97_AERHH/332-543
D5TN97_BACT1/327-563
C7GHK9_9FIRM/1-104
G7TEQ9_9XANT/496-697
G7Q984_9DELT/361-582
A9MXS4_SALPB/335-530
C7CHZ2_METED/9-137
F9TTY8_9VIBR/308-539
H7EGY4_9SPIO/292-508
D3T0F4_NATMM/310-536
G2HYN3_9PROT/635-828
H7Y776_CAMJU/1-176
F3GFB7_PSESJ/164-340
D3NYR6_AZOS1/363-559
A4J2L4_DESRM/159-227
Q87GX6_VIBPA/390-587
A4VMF9_PSEU5/512-713
D0HGH3_VIBMI/260-432
H5P5D3_ECOLX/322-516
B7JEJ6_BACC0/327-563
G5GNS4_9FIRM/488-710
F0Q1N4_ACIAP/322-523
F2KCA1_PSEBN/331-540
G3A9K2_9RALS/311-512
H8EJ45_CLOTM/34-191
H0T613_9BRAD/166-376
Q1RBZ4_ECOUT/9-136
A4IPV0_GEOTN/268-487
H4XVZ6_ECOLX/324-518
H5GRD7_ECOLX/332-526
F3HBJ6_PSESX/1-48
G2E3Y2_9GAMM/369-563
F3EN96_PSESL/514-588
E4TGU1_CALNY/316-540
F4DY77_PSEMN/327-548
C3LNG2_VIBCM/484-706
E0QC62_CAMCO/196-344
F8H5T3_PSEUT/314-525
A6M1R4_CLOB8/335-568
F3HA66_PSESX/1-112
Q8KL50_RHIEC/503-705
Q2FME9_METHJ/474-687
H7W626_CAMCO/336-545
A4XMG6_CALS8/1-181
C3XP14_9HELI/525-665
A3XTF3_9VIBR/430-623
F5RXB4_9ENTR/327-528
A8FS54_SHESH/500-704
C6PPN5_9CLOT/324-566
H5YPL1_9BRAD/4-144
E4RBA7_PSEPB/248-438
F3K239_PSESZ/321-542
F7RSK4_9GAMM/423-623
F0K457_CLOAE/238-446
E8M879_9VIBR/454-666
B0Q741_BACAN/101-313
A9U8C2_PHYPA/34-247
H5W5M6_SALEN/322-516
D0KIW9_PECWW/322-517
C3LPG6_VIBCM/427-623
Q93TT7_VIBCL/390-617
F8FVF2_PSEPU/427-647
H8H716_HELPX/354-565
E2XS68_PSEFL/188-355
B7CV73_BURPE/316-517
H4FLK4_ECOLX/322-516
D4SQE1_9XANT/474-675
G5SH28_SALET/1-134
B9R0Q8_9RHOB/236-440
B3ZWH5_BACCE/435-668
Q9KKP6_VIBCH/564-770
G2E5U1_9GAMM/288-509
Q1BGD1_BURCA/453-648
D3RVN3_ALLVD/449-680
C4TX76_YERKR/411-612
C6RRB6_ACIRA/471-692
B9E5D3_CLOK1/205-430
F4LVR7_TEPAE/116-320
B9MBR7_ACIET/385-490
G4E529_9GAMM/324-529
H3T614_PSEAE/119-348
D8AS92_ECOLX/329-526
C2HXP4_VIBCL/318-536
A6FJ93_9GAMM/376-600
A6AML1_VIBHA/427-628
D0K203_HELP5/536-670
H0FWC6_RHIML/630-829
E2JQA8_BORBG/479-666
F3ENW1_PSESL/344-559
H0SPT0_9BRAD/355-557
F8XKN0_9PSED/445-645
F3Z371_DESAF/583-803
D8P541_RALSL/313-513
D3ECK8_GEOS4/207-370
A0KY81_SHESA/302-533
Q2SA43_HAHCH/387-606
D0M3H1_VIBSE/350-557
B9D103_WOLRE/365-558
B0UNP2_METS4/492-691
D7WW15_9BACI/464-667
C4G0K9_ABIDE/489-711
A6M2V0_CLOB8/626-823
F7ZUC4_CLOAT/238-446
A0P0F7_9RHOB/303-490
D2YJL9_VIBMI/357-578
A0Y3I1_9GAMM/325-540
G7A2K9_VIBCL/410-627
B1HYM3_LYSSC/342-552
Q4KJP4_PSEF5/405-626
A3GLI0_VIBCL/366-578
A8FNH0_CAMJ8/554-698
B7V1X8_PSEA8/320-541
E3BFQ0_9VIBR/415-627
G2SBT9_ENTAL/324-518
E5YL68_9ENTR/317-518
Q1NWX2_9DELT/367-566
F3GV77_PSESX/1-96
A4U2D4_9PROT/126-343
A3NJ34_BURP6/316-517
A7FUM8_CLOB1/445-673
E1RBD1_SPISS/420-607
B0TLK2_SHEHH/458-667
F0V0Y2_9VIBR/332-553
F3JVE8_PSESZ/1-167
E7B4W7_YERE1/345-542
D2C1Q1_DICD5/318-516
G8QGI8_AZOSU/520-732
C7D5T2_9RHOB/124-222
F7TUY8_BRELA/430-656
F2J2W7_POLGS/365-559
Q6MNV4_BDEBA/274-472
I0A9G8_SALET/140-338
Q30VE2_DESDG/451-672
E4LK74_9FIRM/505-736
D7HBB9_VIBCL/454-666
C6DBY9_PECCP/323-518
B2U1S6_SHIB3/310-506
C6RWV8_VIBCL/316-540
C6PN34_9CLOT/437-664
C9P7N7_VIBME/428-628
H8C044_CAMJU/555-699
B5PEZ8_SALET/310-506
H0FQC5_BACAM/423-661
C2JAU3_VIBCL/447-666
A1EJW7_VIBCL/440-639
F5R945_9RHOO/243-335
A7H5R6_CAMJD/572-653
E3DR44_HALPG/452-671
Q81I44_BACCR/425-660
F8YWR7_VIBCL/390-617
H6NB16_9BACL/338-566
C2HZA8_VIBCL/296-517
C3IIE6_BACTU/425-660
H5Y1J0_9FIRM/473-691
C4SFN0_YERMO/411-612
D8INY4_HERSS/320-521
G4H824_9BACL/190-336
D7YP97_ECOLX/324-518
Q6W1R3_RHISN/327-540
Q6CZ18_ERWCT/321-515
Q31JP9_THICR/762-959
A3IMI6_9CHRO/889-1104
D5U5Z9_BRAM5/415-617
Q8DAE9_VIBVU/319-534
A5G6Q0_GEOUR/325-547
A3GJF1_VIBCL/294-465
B3PS67_RHIE6/403-594
G0DJ45_9GAMM/96-249
D4KJT2_9FIRM/215-418
C5ACV7_BURGB/9-100
F6BL94_THEXL/435-660
E0IFL5_9BACL/258-479
A6U6R6_SINMW/492-682
Q8EF64_SHEON/406-607
A1F4N9_VIBCL/304-515
A0AGH8_LISW6/336-573
E1S5W6_HELP9/533-670
D0HQ52_VIBCL/123-346
B3QF47_RHOPT/510-708
G3A534_9RALS/531-743
Q24QL9_DESHY/175-299
Q4ZVJ8_PSEU2/322-543
D3NR19_AZOS1/272-466
Q3J3N3_RHOS4/558-759
F3EDJ5_PSESL/1-130
D9SDH7_GALCS/306-526
C2ZSY1_BACCE/320-545
C0QYF3_BRAHW/504-707
G9UX54_SALMO/310-506
B0UD69_METS4/358-557
F4QJ99_9CAUL/373-569
A3GWP7_VIBCL/268-437
H1P397_9BACT/212-416
F3DEX3_9PSED/461-661
G3AB31_9RALS/313-513
A6A903_VIBCL/440-639
G2FLX3_9FIRM/229-412
C3LPU0_VIBCM/398-599
C5CXU3_VARPS/313-514
B7UV75_PSEA8/436-652
A3YQH7_CAMJU/340-504
F7NMT9_9FIRM/155-286
B3ATN4_ECO57/314-514
D4I1F2_ERWAC/317-518
A3DHQ6_CLOTH/677-882
F7T966_ALCXX/315-539
C9PIU5_VIBFU/414-621
B2K9B6_YERPB/397-595
G2EXZ1_ECOLX/322-516
G5FQ68_9PSED/514-714
A3P1W8_BURP0/328-529
D9Y944_9DELT/522-743
A1EQD8_VIBCL/140-365
F8D0Q6_BACTR/327-562
Q24VM2_DESHY/430-666
H7S2Z7_CAMCO/1-136
F9BUB6_VIBCL/403-624
F5YLE4_TREPZ/476-671
Q72NB4_LEPIC/443-692
C3IE54_BACTU/347-580
Q87IW5_VIBPA/321-543
B5UPL8_BACCE/327-563
Q48GQ4_PSE14/321-542
G2HSH6_9PROT/377-574
A1F2L6_VIBCL/335-556
F3KRL4_9BURK/315-516
B3ZWE9_BACCE/327-563
E1PE46_ECOAB/311-506
E4U2F0_SULKY/221-368
D1R9K0_9CHLA/466-674
F3JLI8_PSESX/441-653
B6BJA3_9PROT/416-609
E7PJF5_PSESG/473-685
D0JC13_YERPD/345-438
D9PLW4_9ZZZZ/88-310
C4L3K4_EXISA/351-563
D6MAL3_9CLOT/108-322
H1R8F9_SALMO/314-515
E0US04_SULAO/435-624
B2UGT8_RALPJ/397-598
F0BBK4_9XANT/4-205
G9WLK8_9FIRM/539-743
H7EQ75_PSEST/323-544
B9DY34_CLOK1/393-586
A8FRZ0_SHESH/896-1092
Q2SPL8_HAHCH/80-296
F2JKF3_CELLD/405-631
F4DSH6_PSEMN/445-652
A1EJX9_VIBCL/564-770
G6GDP0_9FIRM/324-559
F6G3U5_RALS8/531-743
A8YJJ6_MICAE/641-870
H8JZP9_VIBCL/417-628
F3GEI6_PSESJ/157-376
G7BMK6_VIBCL/344-568
D4GEE0_PANAM/318-514
A6F3U4_9ALTE/489-708
F2J383_POLGS/470-664
B3YPG1_BACCE/423-660
B8H0J2_CAUCN/417-611
G7M6U0_9CLOT/340-571
A0NVQ4_9RHOB/356-556
A0KTR4_SHESA/446-667
F3I4S3_PSESF/313-501
G7AJU0_VIBCL/348-559
G7AZ31_VIBCL/297-496
C4ICP2_CLOBU/438-669
F2IM68_VIBCL/484-706
H8DRJ6_9ENTR/310-511
G9F002_CLOSG/443-663
F4EYR1_9FIRM/431-656
Q7NV33_CHRVO/116-339
E7PLT1_PSESG/434-642
H5Y1L2_9FIRM/456-688
Q3A204_PELCD/448-649
F5YEI7_TREAZ/378-565
F4DG85_AERVB/321-535
D0HQ70_VIBCL/422-621
D0KJZ3_PECWW/312-513
C6BZH4_DESAD/497-720
G7D3P1_BRAJP/360-560
F1TES5_9CLOT/472-687
Q7P1F6_CHRVO/317-540
A3GMG7_VIBCL/385-585
B0UFT7_METS4/489-690
D3RVM3_ALLVD/687-881
C7P447_HALMD/436-632
C4IL02_CLOBU/48-176
E2ML80_PSEUB/286-498
E1SGM2_PANVC/324-518
C3KD40_PSEFS/359-569
B2THH1_CLOBB/145-344
E6VVP3_DESAO/535-626
D0IFG9_9VIBR/315-536
Q4MGW5_BACCE/327-562
C5AUC5_METEA/352-553
D9R9H2_CLOSW/167-374
B0RSS4_XANCB/538-739
E1PL04_PANVC/389-587
C0N3I2_9GAMM/189-400
C2YHP1_BACCE/282-504
G9WQM0_9FIRM/113-216
A7K1H2_VIBSE/322-542
F2KHX9_PSEBN/323-544
C6J4L9_9BACL/335-563
G3A9Y5_9RALS/6-76
F0BGD5_9XANT/453-649
A4YAM3_SHEPC/307-518
A9MU97_SALPB/397-593
D0HWN3_VIBCL/298-519
Q2LW85_SYNAS/469-688
G7Q4E0_9DELT/210-459
A7HH20_ANADF/308-499
D3P518_AZOS1/364-562
A4CDG1_9GAMM/315-534
G7LUK5_9ENTR/311-512
B9J887_AGRRK/344-548
F8ZSE6_VIBCL/339-540
B0UJA3_METS4/352-554
F9BN98_VIBCL/452-663
F2EUX2_PANAA/448-642
D9SPP7_CLOC7/333-568
H7UXJ5_CAMCO/335-545
A3YKM2_CAMJU/513-595
H5NAJ0_ECOLX/314-514
Q1I3S1_PSEE4/418-638
G2I5H5_GLUXN/350-560
C2C859_VIBCL/403-624
I1DBM6_9VIBR/509-724
C9CLH0_ENTCA/149-293
Q2J0I4_RHOP2/362-555
G7FEA1_9GAMM/405-626
G2E7G7_9GAMM/346-557
D4XCC2_9BURK/317-515
B2TZN8_SHIB3/324-518
E8LXZ0_9VIBR/240-466
A9A6L8_METM6/505-718
B5SJ66_RALSL/320-420
E3IN34_DESVR/596-799
A3WIU8_9GAMM/410-630
C3DEI2_BACTS/219-439
H1RYY6_9BURK/314-515
G2TG22_RHORU/363-557
F3K881_PSESZ/1-142
G6Z103_VIBCL/296-517
G6YT14_9ALTE/455-676
B4WCV4_9CAUL/284-485
E1CQT0_VIBPA/390-587
H8FNA2_RHOMO/458-654
Q2FNP8_METHJ/298-525
G4G3T0_9EURY/550-778
A3D054_SHEB5/257-433
B1IIH9_CLOBK/445-672
C9CW89_9RHOB/267-468
A6A6H1_VIBCL/366-578
H4WLB0_ECOLX/324-518
F3GWE4_PSESX/405-505
B0C1X6_ACAM1/350-584
F7YSD0_VIBA7/425-628
Q8PL10_XANAC/137-349
C3H964_BACTU/241-432
E1EDC1_VIBPA/342-547
D9S1G9_THEOJ/444-655
G7M9K3_9CLOT/617-816
H7YB11_CAMJU/196-344
E8T6M8_THEA1/282-490
F0Q5P3_ACIAP/312-516
E2K1Y8_ECO57/310-506
F3GYL6_PSESX/528-701
F0Q984_ACIAP/317-517
D3G0H7_BACPE/341-583
B5FFJ3_VIBFM/426-626
E6L3N8_9PROT/407-597
D0HXV8_VIBCL/326-543
E1T9T1_BURSG/311-512
F3LIZ6_9GAMM/568-779
H3SCG9_9BACL/194-418
A5XX07_BURML/312-513
B1QME4_CLOBO/392-585
B1QW09_CLOBU/449-674
Q1DA58_MYXXD/502-720
C6XM14_HIRBI/96-305
E1DG62_VIBPA/452-663
E6XK09_SHEP2/93-249
A8KEH0_BURPE/316-516
C2MFV9_BACCE/422-658
G9Y1K5_HAFAL/396-595
C3FGU1_BACTB/335-574
G2TLR8_BACCO/446-668
A1W201_ACISJ/322-520
H5WRM3_9BURK/451-652
F9I632_ACIBA/472-691
A0KIQ1_AERHH/512-718
G4DQA7_9GAMM/112-340
H0JC73_9PSED/446-655
C3L5B0_BACAC/336-572
B1Q5J9_CLOBO/459-684
F9CJN0_ECOLX/322-516
F9T8B9_9VIBR/421-630
F8GSH9_CUPNN/170-364
D4GG97_PANAM/325-528
H1YTD8_9GAMM/260-484
C6UTM3_ECO5T/331-526
I1AMR3_PSEAI/408-629
A5F712_VIBC3/461-672
F8ZIS9_VIBCL/366-578
H1EAH2_ECOLX/322-516
A4ITK2_GEOTN/222-434
D0H7R4_VIBCL/105-288
Q895G7_CLOTE/438-669
F2JHZ4_CELLD/370-593
E9S157_TREDN/414-608
B2UWG1_CLOBA/366-589
C4XHL2_DESMR/377-597
F3H6V7_PSESX/1-98
G5MNI3_SALET/310-506
H9URC3_ECOLX/287-487
A5IK48_THEP1/436-660
Q4HS13_CAMUP/556-639
F8ZGP7_VIBCL/440-659
D0LT78_HALO1/229-409
B3PRP7_RHIE6/325-526
E7QR14_9EURY/303-513
F9U0W0_MARPU/302-524
F9DUU1_9BACL/429-664
C9QA25_9VIBR/449-659
D0GZF4_VIBMI/313-518
A2P3J7_VIBCL/83-294
F3E9C1_PSESL/462-674
A6TL32_ALKMQ/158-282
F9RGD4_9VIBR/320-541
C2NUC0_BACCE/106-313
A5W2C8_PSEP1/322-541
D0Z0I0_LISDA/405-626
E6NC49_HELPI/506-673
C9S0H9_GEOSY/330-565
G5QCD2_SALMO/320-377
G7D9N4_BRAJP/346-533
H8C5R6_CAMJU/1-133
C6HXV2_9BACT/315-542
A3UC75_9RHOB/138-352
F3LTZ5_9BURK/447-644
G7B7A9_VIBCL/390-588
F3GM90_PSESJ/1-93
D3T6D5_THEIA/189-399
B5ESM0_VIBFM/407-627
A3ZZR8_9PLAN/451-650
E7WUI0_SALMO/322-516
Q1Z716_PHOPR/306-517
B0AUL0_BACAN/335-574
G6DVA0_9GAMM/92-249
E7V5E8_SALTM/324-518
H7E2R1_9FIRM/314-539
Q63KZ5_BURPS/318-516
B7H7H7_BACC4/347-580
Q1C6W0_YERPA/317-518
C2II66_VIBCL/262-431
E8VJ72_BACST/425-661
H8KZ75_FRAAD/470-574
A8G037_SHESH/418-640
F9T978_9VIBR/160-368
A4YR55_BRASO/357-562
B4VNS7_9CYAN/501-704
I0XTL7_9LEPT/373-600
A9BFA0_PETMO/538-748
E3IRR9_DESVR/447-669
D8MWV2_ERWBE/324-518
P71414_HALSI/555-781
D2Z670_9BACT/454-690
Q1CX08_MYXXD/335-546
A3XYT3_9VIBR/1-226
H6SJL5_RHOPH/462-663
F8ZBB7_VIBCL/427-623
C0AV03_9ENTR/306-503
A5THD7_BURML/407-605
A3XS05_9VIBR/552-746
Q6HBI5_BACHK/279-500
F6B0E1_DELSC/325-519
Q1DCF2_MYXXD/392-609
B1KG78_SHEWM/239-433
C8PS66_9SPIO/551-753
E8LSZ9_9VIBR/461-676
E9SFX5_RUMAL/457-655
E8LQQ8_9VIBR/346-552
E4MJF3_9FIRM/506-707
B9JUN1_AGRVS/285-486
H9UG79_9SPIO/164-350
E7PE86_PSESG/338-550
E6VZ29_DESAO/220-443
H7Y6A7_CAMJU/382-592
Q0AV01_SYNWW/434-665
E6NC32_HELPI/536-670
C9XTU9_CROTZ/395-595
A3IDX2_9BACI/377-582
C6XCY9_METSD/626-827
F7NQ80_9FIRM/424-651
A4LFK2_BURPE/320-545
F3F6D9_9PSED/1-140
C4AS13_BURML/352-553
H1J7P1_9FIRM/357-588
H7ZBG5_CAMJU/382-592
G9AXM4_PANAN/1-41
C1I7U4_9CLOT/444-648
H7EHX9_9SPIO/451-676
B9JTP3_AGRVS/303-506
D0H7C9_VIBCL/357-578
A8T8J8_9VIBR/197-418
E2MIM3_PSEUB/344-542
H2CC51_9LEPT/435-667
C9PIN2_VIBFU/427-628
G2UBA2_PSEAI/519-712
B9JM01_AGRRK/408-605
F9BSF0_VIBCL/326-547
A5WXV9_RHIRD/535-729
F9ZZY5_METMM/329-545
E8ED27_SALMO/324-518
A4FZG0_METM5/504-729
A1F8G3_VIBCL/157-343
A1S2Y6_SHEAM/305-516
D8GKD0_CLOLD/316-515
C6X6K3_METSD/340-561
E7P4N6_PSESG/420-641
E5UAC9_ALCXX/255-453
E3PAI8_ECOH1/314-514
C9NVG9_9VIBR/316-542
B5ESU4_VIBFM/322-543
Q1I3V1_PSEE4/466-685
F8ZAI8_VIBCL/416-626
F2LL33_BURGS/313-514
F5KEQ5_PSEAI/514-714
Q7NSU8_CHRVO/220-311
F9BVY7_VIBCL/339-540
Q1V3F2_VIBAL/258-476
E4PA63_ECO8N/324-518
C5UVA2_CLOBO/362-563
B6R923_9RHOB/493-676
D5W317_CLOB2/459-684
G2LRT5_9XANT/494-695
C6BVR7_DESAD/437-553
Q9A3Q7_CAUCR/388-586
E8E1N0_SALMO/322-516
B3PGZ0_CELJU/146-371
G7AEF8_VIBCL/484-706
F3HSL9_PSEYM/488-624
B4U651_HYDS0/340-540
F9B6L1_VIBCL/398-599
G8TSX6_9FIRM/383-614
C6DZI2_GEOSM/312-524
A6XWG3_VIBCL/125-340
F0BMC7_9XANT/285-475
Q8DK48_THEEB/306-518
E1DIW9_VIBPA/336-545
B9QW32_9RHOB/117-312
F3HG98_PSEYM/319-407
C2T857_BACCE/333-569
A3ZJX0_CAMJU/214-374
A0Y3B6_9GAMM/124-329
E2XL14_PSEFL/428-638
G7TV54_VIBCL/339-540
Q21SE0_RHOFD/308-509
G5N6S6_SALET/324-377
F2F7L5_SOLSS/364-594
A1VDP3_DESVV/326-446
G2PV24_9FIRM/287-492
C3LGI8_BACAC/425-660
Q8Q005_METMA/413-623
E6NMX1_HELPL/351-565
B1GLZ5_BACAN/336-572
Q8XSG9_RALSO/320-514
C6PUM7_9CLOT/430-665
B6BJT8_9PROT/187-358
D5V2U3_ARCNC/447-640
B9E1P8_CLOK1/354-591
O68028_RHOCA/641-843
C1ACI3_GEMAT/467-665
A3EMR7_VIBCL/365-582
B8DI57_LISMH/113-350
G8Q1V1_PSEFL/273-493
C9RYU3_GEOSY/302-535
A5KWN7_9GAMM/283-505
B1Z0W6_BURA4/332-557
G7W0L1_PAETH/448-676
A8KNU4_BURPE/298-499
C3NR12_VIBCJ/414-631
E8FEI3_SALMO/1-71
B4E718_BURCJ/312-513
Q63PR9_BURPS/316-517
A5ZZ42_VIBCL/322-536
B0UBF8_METS4/354-557
G8AIE0_AZOBR/646-840
E3A4B8_PSEAI/263-431
A8F8B6_THELT/419-643
D1NKP5_CLOTM/335-532
C9PIC2_VIBFU/107-259
E1RFV2_METP4/777-1000
H0TWC6_9BRAD/508-702
B6B8W3_9RHOB/427-626
C4I8D7_BURPE/314-515
G4HMU7_9BACL/429-654
D7WXJ7_9BACI/347-572
F2G8C7_ALTMD/334-540
C6RXW0_VIBCL/477-671
B1R0U1_CLOBU/369-576
E9WSL9_ECOLX/329-526
B2SVC1_XANOP/476-677
E3PWS2_CLOSD/328-548
Q2C9Y4_9RHOB/535-734
Q88KN3_PSEPK/307-521
F2KF88_PSEBN/434-639
I0DA26_BACAN/283-504
E8RJT7_DESPD/448-665
A9AB15_METM6/242-466
G8AT44_AZOBR/428-629
Q30RW5_SULDN/455-652
C5ANQ5_BURGB/316-517
F2LRL0_BURGS/316-517
H6SJ58_RHOPH/361-554
F8ZFZ3_VIBCL/262-473
H7S509_CAMCO/32-113
Q21VH9_RHOFD/313-514
B4UDF7_ANASK/517-747
G9WQL3_9FIRM/530-730
B3ZCY3_BACCE/235-429
E0SJ51_DICD3/328-526
G2KSL6_MICAA/367-560
C6YI17_VIBCL/385-585
A6WNK0_SHEB8/119-349
H8XG87_BACAM/422-661
B7ITE2_BACC2/425-660
C2YN38_BACCE/335-574
D0HCU1_VIBMI/256-431
E3CYN8_9BACT/85-306
A9W993_METEP/220-412
B8ATB8_ORYSI/206-400
D0X0G2_VIBAL/197-418
E2XU22_PSEFL/261-436
H4F5I6_9RHIZ/490-691
F3IRG5_PSESL/1-92
C1EKX4_BACC3/423-660
A1W2E0_ACISJ/311-512
F0K509_CLOAE/124-274
E2WY93_ECOLX/310-506
B7VT50_VIBSL/333-552
A3K5Y4_9RHOB/268-469
G9AXM9_PANAN/51-127
I1DC46_9VIBR/551-770
G0B3L4_SERSA/318-517
B9TBQ5_RICCO/76-268
E7IKM8_ECOLX/315-515
B3ZE08_BACCE/423-658
F3JS43_PSESX/288-348
F7P076_9GAMM/302-521
F4A8R3_CLOBO/149-276
C4IM81_CLOBU/456-669
F3DVT7_9PSED/451-665
B0GKB8_YERPE/322-516
C6YDJ7_VIBCL/427-623
B7L1B5_METC4/481-674
F6BJK4_THEXL/316-519
G9WYQ8_9FIRM/362-579
Q1Z6A5_PHOPR/422-637
Q1QXI1_CHRSD/333-531
B1FU69_9BURK/321-399
G9EF65_9GAMM/304-503
F4VGE0_ECOLX/314-514
B8J7K1_ANAD2/313-498
A3I6L6_9BACI/347-571
E7H8V5_ECOLX/331-526
F8ZEE6_VIBCL/311-520
C3H8E3_BACTU/333-569
H0SZD2_9BRAD/222-415
B1HX65_LYSSC/334-560
G4KWZ5_OSCVS/497-698
H2J305_MARPK/335-557
D8IDP2_BRAP9/470-671
G4C2B6_SALIN/79-240
H8C645_CAMJU/203-254
E8VJW9_BACST/316-561
B5ZVG6_RHILW/5-137
Q2SIZ4_HAHCH/467-683
D0GW41_VIBMI/306-525
F9RA54_9VIBR/505-697
D5VF19_CAUST/332-532
F2JWA6_MARM1/317-539
B9YZJ4_9NEIS/310-527
E8FL76_SALMO/323-517
F3DFB2_9PSED/409-630
E0TCE1_PARBH/759-962
Q6D515_ERWCT/402-600
A9AT76_BURM1/327-516
Q2S669_SALRD/371-599
HTR4_HALSA/570-799
C9NWQ6_9VIBR/433-640
C3FYH8_BACTU/105-313
I0KND4_STEMA/502-703
H0RXB7_9BRAD/502-702
B5SL28_RALSL/319-513
A4TUR6_9PROT/434-635
H0TY72_9BRAD/378-559
G6ZET6_VIBCL/122-343
E9VAA5_ECOLX/310-506
F9CBX4_VIBCL/385-585
C9QJT8_VIBOR/480-705
H8YYR3_9GAMM/115-340
E0LUL3_9ENTR/433-633
G4EEW4_9BACL/183-425
D0ZGD1_EDWTE/313-514
D8P331_RALSL/318-514
Q2W530_MAGSA/1-87
I0ZJY2_HELPX/536-670
G7BIX7_VIBCL/357-578
Q726M4_DESVH/363-584
D0KFN1_PECWW/316-517
A1V946_BURMS/407-605
G8PRD4_PSEUV/312-503
A3QBB4_SHELP/261-436
H2IPF3_RAHAC/322-522
E8XPB4_RAHSY/438-631
H8FAN4_XANCI/459-677
H3TJK2_PSEAE/464-676
G8TSF0_9FIRM/226-418
H7YLE9_CAMJU/196-345
C1DKW6_AZOVD/321-522
H1G7Q6_LISIO/148-301
D9Y9L4_9DELT/360-581
Q7MKS1_VIBVY/368-585
D0GWB8_VIBMI/337-512
H6NBL2_9BACL/279-482
A4U2E9_9PROT/466-652
G0AU72_9GAMM/260-484
G7AIS0_VIBCL/296-517
Q7WBK9_BORPA/272-471
F2KD92_PSEBN/409-630
Q1GD87_SILST/282-478
A3V6J3_9RHOB/485-682
F3J427_PSEAP/326-547
F9A2L5_VIBCL/366-578
G7ACG8_VIBCL/564-770
Q2RUI6_RHORT/360-565
H2IKJ3_9VIBR/401-625
G5WSL7_ECOLX/331-526
D4IZY2_BUTFI/466-684
C3LUP0_VIBCM/327-548
E1K068_DESFR/452-639
G0DQA7_9GAMM/260-484
G5W2T0_ECOLX/331-526
E6RL90_PSEU9/196-406
F0BFF7_9XANT/496-697
G7M3T7_9CLOT/147-232
H8B5E8_CAMJU/1-176
F8FR84_PAEMK/356-581
F2F797_SOLSS/332-561
E0SHS4_DICD3/320-514
F8H1M9_PSEUT/453-653
C1DSR3_AZOVD/3-210
E2ZVU8_PSEAI/270-490
C2UKY5_BACCE/434-665
F7MMW1_CLOBO/336-574
F3GWT4_PSESX/425-647
Q2BEL5_9BACI/335-560
Q7CFQ1_YERPE/412-612
C2CCM8_VIBCL/477-671
E4RFY0_PSEPB/430-653
B0QK48_BACAN/354-579
C6XE42_METSD/765-964
Q8PLA5_XANAC/512-713
G7HC37_9BURK/98-245
Q8PLA2_XANAC/438-639
H2JJ87_9CLOT/338-572
B5FC30_VIBFM/320-548
C3IEL9_BACTU/423-658
G9WSQ7_9FIRM/520-724
G0AZL0_9GAMM/421-630
H7Y4J6_CAMJU/84-282
F7U1I8_BRELA/352-502
A0KDZ7_BURCH/310-511
A3ULJ1_VIBSP/326-547
H8D0T7_CAMJU/552-607
C6UJX6_ECOBR/322-516
D8GPU0_CLOLD/445-669
G4DC97_9GAMM/515-711
Q39SX6_GEOMG/489-597
A1RN21_SHESW/336-543
G7F0L7_9GAMM/259-432
Q3ISD6_NATPD/313-523
C4V3U7_9FIRM/545-700
E6L1U6_9PROT/439-638
G9W9U6_SALET/77-241
Q0A7A8_ALHEH/330-541
E8Y516_ECOKO/322-516
D6YQV2_PANVC/447-646
Q72Y70_BACC1/434-665
E1ECG5_VIBPA/390-587
B1KYL1_CLOBM/355-572
B9K5T2_AGRVS/354-548
B5WGC1_9BURK/100-241
B4A1B0_SALNE/314-514
C3F998_BACTU/327-562
F9BZI8_VIBCL/3-203
C4XJU1_DESMR/302-511
E4P901_ECO8N/311-506
D0Z805_EDWTE/397-596
Q47A23_DECAR/333-554
I1DE37_9VIBR/246-467
H0T5H9_9BRAD/451-647
G4QMZ1_GLANF/223-427
C2N3L8_BACCE/304-526
F3CAU6_PSESG/398-611
Q87IL0_VIBPA/306-518
D4T476_9XANT/694-895
F0PYD9_BACT0/436-660
B8KA45_VIBPA/445-652
B3QWP3_CHLT3/575-800
F9ALJ8_VIBCL/447-653
A3YBQ4_9GAMM/348-568
A8FQL8_SHESH/463-677
C7CHC3_METED/407-565
D6CQF4_THIS3/310-497
F2FZN8_SALGL/313-514
G7LPU3_9ENTR/324-518
Q87T87_VIBPA/350-557
E3EIG4_PAEPS/448-676
E7W3F1_SALMO/324-518
D7WZW6_9BACI/482-699
C3L5B1_BACAC/205-430
G2PVG3_9FIRM/403-619
Q4HQB4_CAMUP/514-597
Q63FW1_BACCZ/105-313
Q6N3Z6_RHOPA/460-647
E8LQR0_9VIBR/366-578
Q88J26_PSEPK/354-550
F2EZG4_PANAA/270-474
F7NE81_9FIRM/335-562
A3LGZ9_PSEAI/145-336
F8H7J5_PSEUT/444-673
Q6APN2_DESPS/456-673
B2TPX2_CLOBB/219-342
Q7VWI1_BORPE/284-485
A9BN16_DELAS/313-514
Q095F2_STIAD/1-164
Q1M7A3_RHIL3/398-602
H5NQI3_ECOLX/314-514
E4U2K1_SULKY/227-369
D0X9F5_VIBHA/484-705
C9PEH0_VIBFU/327-549
Q87FI6_VIBPA/100-250
G5X724_ECOLX/331-526
D0JWT8_YERP1/345-438
F0LUZ6_VIBFN/432-623
A4VKR3_PSEU5/289-510
E7PJD6_PSESG/406-626
F3GLW7_PSESJ/1-135
G0ARI4_9GAMM/456-667
F9BUC5_VIBCL/296-517
H1NWS3_9BACT/325-530
G6ZP35_VIBCL/348-559
G7ACJ0_VIBCL/440-659
A8ENH1_BURPE/329-554
G7QEE2_9DELT/449-667
Q5JF90_PYRKO/522-747
A8MEU9_ALKOO/160-369
G0JZ17_STEMA/494-695
E8AI19_SALMO/314-515
G7BKV3_VIBCL/302-511
F9BL67_VIBCL/293-514
C2SXK3_BACCE/335-574
Q20YW4_RHOPB/509-689
A4WAU0_ENT38/157-358
B3ZBS0_BACCE/327-563
Q3K6N4_PSEPF/319-541
H5H6L0_ECOLX/332-526
G7FHK5_9GAMM/348-555
F6CYD4_MARPP/507-710
A6T427_JANMA/311-512
C0R0X5_BRAHW/403-603
G4RG87_PELHB/322-513
G2SYE1_ROSHA/272-499
C9QFS1_VIBOR/384-597
C3LVS8_VIBCM/385-585
Q13WC7_BURXL/358-558
E6U0Q8_BACCJ/425-658
D7AI80_GEOSK/217-404
C6B5L7_RHILS/436-631
A2W5Z7_9BURK/316-500
E7A996_HELFC/427-629
F0LZR4_VIBFN/480-675
B7LP13_ESCF3/320-516
B5WGQ4_9BURK/315-516
F4GCW8_ALIDK/323-520
Q8EB90_SHEON/477-673
F1XTP2_ECO57/255-450
D7AI83_GEOSK/405-494
A6FIE7_9GAMM/195-413
P96092_TREDN/183-367
C2Z2I9_BACCE/214-428
Q13R18_BURXL/354-542
A3GWP8_VIBCL/394-595
C9NVC0_9VIBR/267-473
B3PID8_CELJU/316-524
F9AU19_VIBCL/343-568
G0IJU7_BACAM/425-661
B3A8C5_ECO57/331-526
B2H663_BURPE/559-753
Q888G0_PSESM/463-685
F2P8E2_PHOMO/457-677
B5ET74_VIBFM/451-661
H0BVG9_9BURK/322-519
E0NZR6_9FIRM/16-248
B2FIV7_STRMK/955-1154
I0XBJ6_9SPIO/384-585
F8L1S0_PARAV/464-683
G9E8L2_9GAMM/323-518
A9MXN1_SALPB/160-358
Q6LJZ9_PHOPR/308-517
C9XYW7_CROTZ/459-647
F9DQM2_9BACL/244-435
F4LY58_ECOLX/314-514
C6IY27_9BACL/238-472
Q9A5Y0_CAUCR/326-524
G0B5U1_SERSA/320-518
H2IHG7_9VIBR/452-663
G8S8H4_ACTS5/335-538
A0RD09_BACAH/434-669
Q63EN7_BACCZ/335-574
F9TUK9_9VIBR/378-580
F4HMA2_PYRSN/71-212
D4KMB2_9FIRM/271-491
E1FC95_9THEO/188-400
E7NTE3_TREPH/475-661
H5WQY5_9BURK/318-516
E1R2D5_SPISS/313-500
D8JU45_HYPDA/544-739
F5UGI7_9CYAN/334-539
I0LSE1_SALET/77-241
F3E5C8_9PSED/24-94
H6SK06_RHOPH/505-688
Q4ZNM4_PSEU2/320-541
G9AUB4_PANAN/297-497
F8FGV7_PAEMK/1-114
G7C220_VIBCL/83-294
F4D7K6_AERVB/442-659
A5XM38_BURML/312-513
A3EMK6_VIBCL/13-234
H2ACD9_BACAM/423-661
H6SRJ3_RHOPH/494-699
D9STU8_CLOC7/606-832
G7UCZ8_PANAN/333-531
Q4ZY43_PSEU2/265-436
C0QWV5_BRAHW/405-603
A5I4P6_CLOBH/450-675
A8EUP1_ARCB4/406-599
E6TUQ4_BACCJ/281-495
F8Z4X7_VIBCL/123-346
G0AMC2_BORBD/445-632
Q31ED6_THICR/764-961
B1Z2J9_BURA4/96-239
Q9ZA82_DESGI/390-579
F7YKA5_VIBA7/2-180
D8NG58_RALSL/330-529
A7FFC2_YERP3/340-540
C4HFX7_YERPE/412-612
A2PS49_VIBCL/427-623
F3BQC8_PSEHA/1-143
E9A6R8_SALET/313-514
A7N3U3_VIBHB/454-666
Q2BL17_9GAMM/320-536
F0S0H3_DESTD/73-242
Q4MR15_BACCE/433-665
H5BW62_ECOLX/310-506
G9PWJ6_9BACT/401-580
G9WP38_9FIRM/538-736
C3F9D1_BACTU/279-500
C2J504_VIBCL/477-671
D8D6L5_COMTE/274-472
E8CUL2_SALMO/189-383
B1ZWA2_OPITP/400-598
C2IX10_VIBCL/366-578
C2NRD3_BACCE/305-526
B0QFC7_BACAN/425-660
D0ZX37_SALT1/77-241
B9Z379_9NEIS/496-705
C5UWP4_CLOBO/165-362
F9A316_VIBCL/373-600
D8NNR5_RALSL/314-515
C2QRZ3_BACCE/425-660
F2LHE1_BURGS/324-521
E1D355_VIBPA/263-437
B0SQY8_LEPBP/676-779
C5BEG8_EDWI9/321-515
D2YUS2_VIBMI/341-541
E1JZ22_DESFR/292-512
C3L007_CLOB6/459-684
A1AC45_ECOK1/322-516
A0L1B4_SHESA/434-634
F2ESX4_PANAA/312-513
H1R3V4_VIBFI/332-547
D5U9A3_BRAM5/412-614
Q847H5_PSEPU/319-538
C5TBL9_ACIDE/319-520
B6A278_RHILW/356-546
F6G697_RALS8/398-597
B0R9Z1_HALS3/241-452
F1TGW5_9CLOT/259-482
B1Z996_METPB/391-579
D3P144_AZOS1/411-606
B0UIS2_METS4/221-420
B5FSL0_SALDC/322-516
A2PXF5_VIBCL/212-433
H7YTK5_CAMJU/382-592
I0HUU5_RUBGE/317-514
F2EZR3_PANAA/375-572
I0E2T9_HELPX/509-677
Q8PHW6_XANAC/437-638
Q8DAJ5_VIBVU/325-546
C0QY41_BRAHW/412-614
D5VVA4_CLOB2/111-335
D3P395_AZOS1/365-558
A7MX68_VIBHB/425-626
A2VQY2_9BURK/398-599
G6ZV64_VIBCL/197-418
E3EE14_PAEPS/354-580
E1UQZ5_BACAS/324-551
B1HZH5_LYSSC/331-556
I0HUT5_RUBGE/316-516
E5B5D2_ERWAM/313-511
B1ZH06_METPB/365-560
F9BIF5_VIBCL/339-540
A4Y3Z6_SHEPC/446-667
F4AI75_GLAS4/603-800
E8BLS2_SALMO/322-516
E7PJJ8_PSESG/313-501
A3I971_9BACI/231-430
Q1ZM41_PHOAS/319-526
B6YVC0_THEON/196-419
Q7MGT7_VIBVY/322-549
E1D5I4_VIBPA/452-665
F9BLI5_VIBCL/110-334
F7U5R4_RHIRD/400-594
F9SLL0_VIBSP/251-467
D4KTC0_9FIRM/357-560
E7YZN0_SALMO/314-515
C3XHH8_9HELI/336-532
A3GNP3_VIBCL/452-673
Q896V9_CLOTE/487-699
C4XR53_DESMR/552-643
F4DBJ7_AERVB/426-624
A6XR27_VIBCL/140-365
Q12LG1_SHEDO/184-390
H4PAK7_ECOLX/310-506
A9C117_DELAS/358-552
D0GZF3_VIBMI/212-410
B6A004_RHILW/387-588
Q9R6E5_RHIRD/356-546
Q87D39_XYLFT/481-692
E1SBS4_PANVC/320-518
E3IJZ0_DESVR/472-693
G4G508_9EURY/255-475
E5U3B6_ALCXX/324-522
D0XEC5_VIBHA/393-594
G7Q6P8_9DELT/464-675
D7I1V3_PSESS/321-542
H4V634_ECOLX/310-506
G0GF36_9SPIO/348-550
A5EZP5_VIBC3/262-473
D3P315_AZOS1/496-693
D7AGM9_GEOSK/443-655
C1MAR8_9ENTR/481-692
C6C3C0_DICDC/335-532
F3IB34_PSESF/1-114
B9KD86_CAMLR/268-431
G7EUD5_9GAMM/318-533
F8H8P5_PSEUT/306-527
B0RST0_XANCB/537-738
H2FVA1_OCESG/426-626
Q04WC9_LEPBJ/346-565
B5ZS67_RHILW/404-594
F0K4L3_CLOAE/202-437
B9D467_WOLRE/139-351
H7YL59_CAMJU/265-346
G7AIQ5_VIBCL/349-542
G0SMR3_VIBMI/323-544
E7WK87_SALMO/314-515
H1J4L7_9FIRM/330-557
G7B7B2_VIBCL/262-431
F8ZQV8_VIBCL/440-659
F5Z6I0_ALTSS/42-267
F8H1K8_PSEUT/467-676
D0KL92_PECWW/311-512
E1RWU8_ECOUM/310-506
G7G0D8_9GAMM/194-405
C9CRM5_9RHOB/238-436
H0QEM4_ECOLI/310-506
B2UYM3_CLOBA/106-317
Q2VZ68_MAGSA/510-703
C9NW81_9VIBR/300-522
B8FZ20_DESHD/154-270
C9A937_ENTCA/218-362
I0BPW8_9BACL/332-567
B5FBF3_VIBFM/441-662
B9LUN0_HALLT/351-562
A5VD01_SPHWW/318-505
E0SFJ5_DICD3/336-530
C9XWV6_CROTZ/341-539
C5Z9G8_BURPE/315-516
F8D0Q5_BACTR/352-588
E4QPB4_METS6/34-214
D7HJT6_VIBCL/268-437
F4G8H6_ALIDK/311-512
G5P8Y0_SALET/5-81
H7DW49_9FIRM/430-659
C6UJX5_ECOBR/314-514
F9BAU3_VIBCL/385-585
E4PQX2_MARAH/302-520
A3XY18_9VIBR/287-485
A3V5R5_9RHOB/541-730
E9S5S4_TREDN/524-702
H1YQA1_9GAMM/295-516
A5XRE4_BURML/316-517
C9PFG5_VIBFU/479-683
G2FDT9_9GAMM/459-681
G7TVH0_VIBCL/144-365
C2QAZ9_BACCE/425-660
Q7NRX9_CHRVO/458-671
G6YUV1_9ALTE/407-625
A6T1W8_JANMA/318-516
B6ISB9_RHOCS/496-687
E8AVT2_SALMO/76-237
E1DPE4_VIBPA/336-551
E1SB22_PANVC/239-409
H5QDK6_ECOLX/256-450
A3YDX7_9GAMM/786-987
G0A6U5_METMM/146-383
F6AED3_PSEF1/139-350
F3IFP9_PSESL/1-128
Q4ELS9_LISMN/335-573
A1S374_SHEAM/318-539
E2CJB2_9RHOB/176-254
E1T912_BURSG/309-510
F9BTC3_VIBCL/385-585
B2UXL8_CLOBA/355-559
E4MJ63_9FIRM/144-263
F7NH73_9FIRM/360-584
G6Z7U2_VIBCL/297-496
C4TQI1_YERKR/264-434
E4S796_CALKI/153-371
G5P2N9_SALET/1-117
C6CKZ5_DICZE/318-519
E7P5V6_PSESG/277-452
G9AP33_PANAN/311-512
C1FNN9_CLOBJ/439-668
B1BAA1_CLOBO/365-596
H7YXH6_CAMJU/1-78
B8CQR9_SHEPW/399-620
Q1BWY3_BURCA/355-556
H8NLT9_RAHAQ/312-513
C2XL40_BACCE/355-580
H8EKZ5_CLOTM/478-707
E8WK83_GEOS8/274-483
C2NTN2_BACCE/343-580
Q2SQR9_HAHCH/323-541
A7FH92_YERP3/322-516
C2HZG5_VIBCL/403-623
E8LVT8_9VIBR/556-753
F7S7H6_9PROT/394-593
B2JU99_BURP8/311-512
D6IR08_ECOLX/315-516
D8AC61_ECOLX/324-518
D5TNP6_BACT1/430-660
E7SS74_SHIBO/331-526
B5SDN0_RALSL/318-514
Q1MC09_RHIL3/296-487
F0G972_9BURK/422-619
F3H7Y8_PSESX/99-245
C5UQN6_CLOBO/341-569
F3RPJ5_VIBPA/479-678
F0QCJ1_ACIAP/312-513
F3GNY7_PSESJ/9-76
E8QRH5_HELPR/533-670
B8FRD5_DESHD/26-238
G1XX01_9PROT/1-169
A4JJX5_BURVG/321-514
G7BFC4_VIBCL/339-540
A5F8B7_VIBC3/366-578
Q74E23_GEOSL/421-513
F8GS09_CUPNN/333-554
Q8P7B0_XANCP/518-610
I0BV78_9BACL/336-571
F2ZUL4_9PSED/24-111
E2MF52_PSEUB/425-647
F9C9J2_VIBCL/197-418
E7ZYH0_SALMO/313-514
D7CIW1_SYNLT/147-276
C2ITI0_VIBCL/310-520
G4G4A9_9EURY/531-758
E3EEQ0_PAEPS/181-374
B9QT98_9RHOB/507-708
H0UPH3_9BACT/448-668
D8J0F4_HERSS/325-540
D0YRA6_9ACTO/363-561
G8F871_CAMJU/1-176
A9KZI2_SHEB9/412-633
H5VF03_HELBI/430-634
Q9KKX6_VIBCH/368-561
B2P5V7_ECO57/310-506
G7QFG1_LEPII/327-556
G7D7H2_BRAJP/116-310
C7CF23_METED/371-563
F3GBG4_PSESJ/106-318
D0X4X1_VIBHA/350-557
D5U5D6_BRAM5/421-612
C2V701_BACCE/423-658
F1TBV5_9CLOT/510-728
H7F0N0_PSEST/314-539
G0C1H0_9ENTR/320-518
D4H2V1_DENA2/440-645
G2HCM4_9DELT/168-390
F0LY52_VIBFN/547-769
G7AN81_VIBCL/157-343
G7EU01_9GAMM/372-593
C0PYY8_SALPC/323-521
A5EEE4_BRASB/366-557
B1JTI0_BURCC/316-517
C9Q4R9_9VIBR/354-563
G4DQA7_9GAMM/421-629
H1YLX4_9GAMM/442-646
G2DWZ4_9GAMM/198-360
B7IGT8_THEAB/461-660
F7YJ79_VIBA7/491-691
G5FPH4_9PSED/270-490
I0LWV9_SALET/323-517
G2E0S5_9GAMM/440-652
H6RV27_BLASD/47-155
H8AP56_CAMJU/196-345
C5UV94_CLOBO/145-342
D5VNV3_CAUST/405-599
B2K6D2_YERPB/317-518
H7SQS9_CAMCO/94-178
E8LWK4_9VIBR/418-628
F4AAG9_CLOBO/370-594
Q88R14_PSEPK/440-645
C6Q2Q5_9CLOT/424-662
A1W1G3_CAMJJ/157-236
C6BCW8_RALP1/406-607
G7LX03_9ENTR/315-514
G8S4W9_ACTS5/327-528
G6Y0H1_RHIRD/535-731
F9R856_9VIBR/306-528
B1QZ79_CLOBU/373-580
E2SXP2_9RALS/468-662
G6ZEU5_VIBCL/366-578
D9SH90_GALCS/94-261
G9WQ02_9FIRM/360-560
C6C967_DICDC/311-512
C6S1V4_VIBCL/251-462
H0JCU4_9PSED/517-677
E2ML01_PSEUB/462-674
C2Q404_BACCE/199-393
G2T949_RHORU/307-476
D8PFN5_9BACT/79-325
F0CDM5_9XANT/450-644
A6XXA2_VIBCL/490-684
B1M0C0_METRJ/365-558
C3PBV3_BACAA/205-430
C4IC23_CLOBU/409-610
E1DTM2_VIBPA/342-547
Q2RQM4_RHORT/532-725
A6D3V5_9VIBR/444-655
H5V616_ESCHE/310-504
Q088W6_SHEFN/272-500
A8U616_9LACT/464-689
F8ZQK7_VIBCL/403-624
G4D9B7_9GAMM/500-685
C3LWH0_VIBCM/357-578
D5HCI3_SALRM/368-597
B1JCL9_PSEPW/309-521
Q8FHM4_ECOL6/9-136
A9IE85_BORPD/294-495
A0KUC2_SHESA/138-352
E1EAR6_VIBPA/336-545
B0HK03_YERPE/412-612
Q1LH22_RALME/323-524
A9BQ13_DELAS/399-597
E1DM28_VIBPA/197-418
E6VW30_DESAO/539-629
Q9A4I4_CAUCR/327-522
B1M5N4_METRJ/357-552
F4LJS9_TREBD/502-683
E7ISH7_ECOLX/321-515
G7FDW9_9GAMM/654-855
G8AHS1_AZOBR/355-554
E7AAJ3_HELFC/439-646
F8YYB9_VIBCL/427-640
E8FVW4_SALMO/310-506
A3YA66_9GAMM/416-627
F7UBA7_RHIRD/299-486
D3NX10_AZOS1/472-669
Q47HJ9_DECAR/322-539
H2J6M5_MARPK/524-728
C1A4H1_GEMAT/450-644
E1U8X5_LISML/143-296
C2HRU9_VIBCL/450-671
Q1CHU1_YERPN/238-432
H4MSA2_ECOLX/281-476
D0HYI4_VIBCL/403-624
B5C3D2_SALET/323-517
E8YQ83_9BURK/321-518
C0FZ76_9FIRM/274-493
A4BJ53_9GAMM/322-537
G5XY10_ECOLX/314-514
C8WSD9_ALIAD/206-442
B8K6S5_VIBPA/565-779
H1XKE6_9XANT/346-547
A3YEL3_9GAMM/426-631
E5YUP3_9BACL/538-765
H0SK14_9BRAD/455-649
A0KNK5_AERHH/425-623
Q2WAV1_MAGSA/461-664
D0X4L6_VIBHA/99-250
A4LLG2_BURPE/312-513
E8QJI8_HELP4/536-670
C3P7J0_BACAA/425-660
B1M0F4_METRJ/309-491
A3EIQ4_VIBCL/327-548
D2YLM5_VIBMI/351-564
D3NXC4_AZOS1/352-553
H1P4X5_9BACT/324-530
G7T9D2_SALPS/76-237
G2S559_ENTAL/318-510
Q7WA87_BORPA/332-532
D5U9G1_BRAM5/400-600
A7MNG2_CROS8/246-428
A4X0G0_RHOS5/402-494
D2NMT1_ECOS5/310-506
Q7MPS8_VIBVY/363-573
D2TYI3_9ENTR/328-529
D0HES2_VIBMI/332-540
C9Q2W2_9VIBR/337-512
C8W208_DESAS/160-241
F3G6I5_PSESJ/1-94
A4SJL2_AERS4/93-264
F4TXH7_ECOLX/310-506
F9R991_9VIBR/461-677
A8FS00_SHESH/405-626
F3JJ91_PSESX/110-323
F3LTG9_9BURK/325-519
H9UFF6_9SPIO/346-533
E6L2H8_9PROT/423-622
C6TSJ4_BURPE/321-515
G7BRL1_VIBCL/322-543
C0C1T9_9CLOT/124-336
H3SYX9_PSEAE/332-542
E7WGT5_SALMO/335-530
C9NRD8_9VIBR/401-622
Q02N64_PSEAB/315-535
G7B7N1_VIBCL/452-673
C9RY00_GEOSY/101-317
C7C9P5_METED/369-582
F8H844_PSEUT/314-522
D1BG32_SANKS/340-540
F9BG77_VIBCL/428-628
H3T083_PSEAE/324-545
A4TUV0_9PROT/328-539
G2H639_9DELT/486-673
D6XTD8_BACIE/150-393
G0JWT0_STEMA/492-693
A6LXA7_CLOB8/437-653
A6W0M2_MARMS/348-557
Q73MX0_TREDE/378-566
A2S8T3_BURM9/312-513
C3LW38_VIBCM/262-473
C6ASZ2_RHILS/396-594
A8ANJ2_CITK8/315-511
Q97LL6_CLOAB/355-573
F4EZ87_9FIRM/346-498
E3BMH4_9VIBR/456-666
E1D7Z0_VIBPA/342-547
E4TY91_SULKY/230-415
A3EH17_VIBCL/309-520
C2R0G7_BACCE/315-551
F9S0E5_9VIBR/322-543
F3ET12_9PSED/407-629
I0BJ56_9BACL/434-660
F8F4W6_PAEMK/334-564
C9Y5C5_CROTZ/405-606
Q13WJ0_BURXL/400-599
F2ZYZ9_9PSED/1-145
C1D5I7_LARHH/426-628
Q21SE1_RHOFD/313-514
C5A995_BURGB/316-517
Q2W1K4_MAGSA/353-556
H1QFI9_9ACTO/73-159
Q2BYU0_9GAMM/321-526
I1AIU5_PSEAI/327-531
A8FWS4_SHESH/309-517
Q46PI8_CUPPJ/327-527
O85123_RHIRD/332-527
G8LSS4_CLOCD/175-399
A4XPB3_PSEMY/465-676
H0BUF0_9BURK/322-518
H6SM67_RHOPH/362-498
A8TCJ1_9VIBR/4-244
B5SDK9_RALSL/94-295
B9C1H9_9BURK/318-519
B9MKK3_ANATD/331-515
I0XT91_9LEPT/300-521
C9NYY7_9VIBR/85-298
H4KXS9_ECOLX/321-516
G9QUR9_9PROT/488-588
C2IHR9_VIBCL/318-536
E8CC81_SALMO/310-506
H7YH92_CAMJU/214-374
F9A2C3_VIBCL/328-543
G7A9N3_VIBCL/318-536
B2TMQ1_CLOBB/435-666
A1R028_BORT9/498-725
C6EEU1_ECOBD/331-526
B1QTA8_CLOBU/434-668
F2F594_SOLSS/417-649
B8IZC2_DESDA/456-675
F0JLX1_ESCFE/320-516
A3YEJ5_9GAMM/326-547
A5F7Z2_VIBC3/452-673
D5VNB6_CAUST/350-549
B1FVL7_9BURK/322-516
D5VDW2_CAUST/250-451
I0FX89_ENSAD/391-592
G7AYT3_VIBCL/416-626
A3IYC5_9CHRO/246-451
E1QFN0_DESB2/306-493
C9XU96_CROTZ/314-514
B1R2W1_CLOBU/415-602
B5ETG5_VIBFM/410-621
D0JKG9_YERPD/412-612
F3DLH7_9PSED/456-583
G7BD09_VIBCL/564-770
H1FVP1_9HELI/324-494
G5J9Q3_CROWT/1-135
C0FP11_9FIRM/463-674
I1DFH8_9VIBR/556-753
Q5HXD9_CAMJR/383-593
F9TN22_9VIBR/160-361
G6GD17_9FIRM/71-188
Q83P14_SHIFL/324-518
H7VLM8_CAMCO/78-159
D3PF00_DEFDS/347-541
E8LYV2_9VIBR/414-627
G0F5S8_ECOLX/310-506
C6RZA3_VIBCL/105-288
F5SZW9_9GAMM/666-867
F0LZY4_VIBFN/500-704
H8ERF1_CLOTM/343-569
Q1JZ67_DESAC/153-371
I0KUD8_STEMA/491-692
A4Y5B8_SHEPC/423-634
A6WQW9_SHEB8/318-539
D4GHS2_PANAM/301-501
B3Q942_RHOPT/262-432
F8ZWW0_VIBCL/452-663
D1TPT2_YERPE/397-595
B5MJ48_SALET/146-344
C2QJB7_BACCE/447-678
C4KPE4_BURPE/321-515
E9WIG5_ECOLX/310-506
C6HWL3_9BACT/341-562
F0BM61_9XANT/60-162
G7A455_VIBCL/416-626
B8JCS1_ANAD2/213-439
A4SQT5_AERS4/499-686
G7B8K1_VIBCL/416-626
G7Z711_AZOL4/365-552
E7AAS1_HELFC/329-557
A5F0R5_VIBC3/357-578
D8IXF8_HERSS/322-523
A5N585_CLOK5/453-667
H1SH62_9BURK/299-500
C3ESR7_BACTK/315-551
Q5E049_VIBF1/330-531
A1EL58_VIBCL/416-626
B6BKB5_9PROT/499-713
A5N8V6_CLOK5/136-272
D7ATU9_THEM3/162-285
G6ZLN8_VIBCL/305-520
Q87FM8_VIBPA/433-628
F3E0N3_9PSED/455-675
H7Z0D2_CAMJU/196-345
Q7MDS3_VIBVY/423-628
E6S016_CAMJC/505-584
Q3J3N1_RHOS4/309-416
A1FAF3_VIBCL/398-599
E1SN49_FERBD/307-518
G2L210_PSEAI/145-336
H4F6H7_9RHIZ/303-496
Q397T9_BURS3/318-519
E0J572_ECOLW/314-514
E8M5A4_9VIBR/539-770
B8FUV3_DESHD/149-241
E4QAI4_CALH1/441-653
G7ACF5_VIBCL/422-621
E3DLV5_HALPG/423-621
E2SY36_9RALS/533-745
E4R4N2_PSEPB/330-541
B1XWK9_LEPCP/262-463
A1F9P0_VIBCL/366-578
F9RQ62_9VIBR/90-253
G7UJH6_PANAN/449-643
B4TIT0_SALHS/146-344
E8H6Q6_ECO57/310-506
B1ZET5_METPB/8-121
Q4KE98_PSEF5/327-543
Q87QG4_VIBPA/310-539
E7XFB7_SALMO/313-514
Q669T3_YERPS/322-516
Q39SX7_GEOMG/797-988
G8SKB5_ACTS5/390-583
B9M7K2_GEOSF/314-526
A6A8S1_VIBCL/296-517
F8AGV5_PYRYC/72-234
A3QEX7_SHELP/303-517
G9U5F6_SALMO/323-517
E8B9K4_SALMO/314-515
B9M4I9_GEOSF/425-638
B1IRP5_ECOLC/310-506
G6ZS27_VIBCL/410-627
H5VBD5_HELBI/96-274
F8GDM0_NITSI/312-505
Q4K6K8_PSEF5/332-524
D7CKY6_SYNLT/124-346
C6RZI6_VIBCL/305-520
F5RE98_9RHOO/175-393
G4EHQ4_9BACL/362-597
Q1JZP0_DESAC/356-554
E2ZRW4_PSEAI/318-521
G9W9W2_SALET/313-514
A5KX57_9GAMM/415-628
H1JAX0_9FIRM/117-273
Q24MG4_DESHY/466-689
E0SIA2_DICD3/319-516
B1LVA3_METRJ/313-484
F0LX97_VIBFN/367-586
Q7NZM3_CHRVO/435-663
E6S091_CAMJC/474-553
B8J7I8_ANAD2/410-500
Q21ZY1_RHOFD/314-515
D7DT63_METV3/512-736
C9P4K6_VIBME/485-690
Q6D5P0_ERWCT/318-516
H7ZGX5_CAMJU/551-699
B1T6W0_9BURK/98-240
F7UKS4_SYNYG/788-1000
A5I007_CLOBH/111-330
G0WPI9_PSEPU/331-552
F1W4D3_9BURK/1-51
C3FFC7_BACTB/425-660
A4SJ38_AERS4/481-694
B7KDT7_CYAP7/414-610
A4TZ92_9PROT/217-421
F7NNA9_9FIRM/107-348
F9A054_VIBCL/325-546
G8MZW8_GEOTH/217-429
F3J0T0_PSEAP/433-644
E9A7N4_SALET/323-517
H4SLM7_ECOLX/324-518
G2M3H9_HELPX/127-306
D8IQV0_HERSS/423-633
G2T664_RHORU/372-556
A2PSZ4_VIBCL/476-697
B1YG08_EXIS2/233-429
A3EJ17_VIBCL/348-563
H5DDL6_ECOLX/324-518
G7F7C4_9GAMM/266-439
G6Z038_VIBCL/386-608
D8MLE3_ERWBE/410-607
H1IFH1_9FIRM/383-608
C5EY68_9HELI/335-547
Q7VH79_HELHP/489-655
H7RUE6_CAMCO/94-178
C4US47_YERRO/411-612
G2J2F8_PSEUL/315-502
G2M2V8_HELPX/352-565
Q0HNL6_SHESM/427-638
A5ERT4_BRASB/489-693
G0J8J2_YERPE/340-540
G7UG71_PANAN/445-644
B7H7F4_BACC4/212-430
H1XVZ7_9BACT/375-587
E6B342_ECOLX/300-500
E7TJR7_SHIFL/310-506
Q4MQD3_BACCE/353-579
B3Q6X8_RHOPT/368-557
F3E924_PSESL/433-644
C1A6J3_GEMAT/357-555
Q64I05_AZOBR/363-557
G8QBX9_PSEFL/519-718
H0UQ67_9BACT/80-304
A6LK33_THEM4/377-588
Q97L25_CLOAB/125-274
F0LXU4_VIBFN/428-653
B1JQB2_YERPY/340-540
E6SXX1_SHEB6/478-673
F4DC69_AERVB/404-625
G5X906_ECOLX/322-516
E8KZ74_9RHIZ/290-490
E7ZR35_SALMO/146-344
B1QWD1_CLOBU/337-570
G3XD24_PSEAE/408-629
D3T0F6_NATMM/310-522
F3DKQ6_9PSED/321-542
H5Y5Q0_9FIRM/440-658
A6AFJ9_VIBCL/424-639
E8DLF5_SALMO/313-514
Q46588_DESVU/3-89
E4R897_PSEPB/418-629
F6AHM0_PSEF1/307-535
G0CCW4_XANCA/672-873
C2Y1A3_BACCE/434-665
D0XIG1_VIBHA/327-540
B4T4D7_SALNS/324-518
D8N1G4_RALSL/313-513
A3WP61_9GAMM/318-540
C2PMF9_BACCE/317-553
C3EBR6_BACTU/198-393
C3LNK2_VIBCM/461-672
F4LRC5_TEPAE/131-283
E1I885_ECOLX/324-518
A2PDD2_VIBCL/225-307
C4S4A6_YERBE/320-518
A1W2Z2_ACISJ/311-512
H1YYP9_9EURY/401-626
Q2T381_BURTA/312-513
F2K876_PSEBN/462-676
B1KWR0_CLOBM/444-672
E6T2G8_SHEB6/348-559
A6U684_SINMW/633-829
F7NMG7_9FIRM/193-316
G3YIL0_9RALS/332-557
B1ZGW9_METPB/353-555
H0TLJ7_9BRAD/75-298
D4F429_EDWTA/323-519
Q62BK9_BURMA/368-530
F3KWW5_9BURK/322-515
E7ADA6_HELFC/435-651
G0EJI0_BRAIP/405-606
D6XPJ4_HELPV/142-306
G6GDR9_9FIRM/438-655
Q47UC0_COLP3/319-545
G2S9M0_ENTAL/317-514
B6R6K5_9RHOB/136-342
C6E909_GEOSM/583-807
D4T2P7_9XANT/611-812
A2PT17_VIBCL/447-666
A4BAC7_9GAMM/357-560
F3LSJ2_9BURK/315-515
E7NXZ0_TREPH/475-703
B5YK23_THEYD/331-542
H1YYV3_9EURY/585-809
F9ANG9_VIBCL/247-458
C6YIJ5_VIBCL/368-561
C2J3F0_VIBCL/421-643
A8MLJ1_ALKOO/120-263
D5RSF8_9PROT/23-136
G2DVQ0_9GAMM/406-593
H0JJV7_9PSED/455-662
G7B2M9_VIBCL/428-628
Q97DS5_CLOAB/359-567
G6ZET6_VIBCL/427-640
Q3JJX7_BURP1/332-557
A3D1J2_SHEB5/276-495
G7G8M2_9GAMM/437-639
E6AGM6_ECOLX/322-516
A0KTN9_SHESA/336-543
D7ASQ4_THEM3/328-517
HTR6_HALSA/545-771
F9AEE8_VIBCL/422-627
Q2C962_9GAMM/1-160
G2LBB5_PSEAI/519-712
A0RMG2_CAMFF/487-591
Q3JY24_BURP1/407-605
A6TSC5_ALKMQ/429-663
A0YSU9_LYNSP/1081-1292
B1FMB9_9BURK/319-516
E1VN38_9GAMM/320-507
G6YTX5_9ALTE/302-520
C4H4F8_YERPE/345-438
B8GQY9_THISH/300-521
H1YTK4_9GAMM/316-541
B9MFQ6_ACIET/319-520
A3UVX0_VIBSP/274-496
Q7MAF7_WOLSU/100-180
A4XN36_CALS8/458-660
B2URT3_HELPS/353-565
H5MV80_ECOLX/314-514
Q4KKF8_PSEF5/405-626
H8ANH0_CAMJU/62-142
G7TXY0_VIBCL/357-578
A1S653_SHEAM/338-538
F6DKG1_DESRL/319-524
F0KRV2_YERE3/267-433
G7HB59_9BURK/400-599
A0L7P5_MAGSM/419-634
C2Z2K6_BACCE/343-581
E4RNC2_HALSL/350-558
B7R9C2_9THEO/168-388
C2WQK4_BACCE/415-642
B4SHX8_STRM5/495-696
C3I8J5_BACTU/279-500
E3BKC7_9VIBR/178-386
F5JSB2_ACIBA/472-691
A3ZCR8_CAMJU/380-459
A0KN47_AERHH/404-625
Q9KWF1_PSEAI/442-521
E7XGS7_SALMO/76-237
G9AQ36_PANAN/319-514
B0SBI4_LEPBA/363-591
G7AB04_VIBCL/305-520
D5W841_BURSC/96-241
C3LNH1_VIBCM/416-626
E8QDN6_HELP7/506-673
A3IM08_9CHRO/593-805
A3GXW1_VIBCL/440-639
Q76B47_MYXXA/426-635
C3HRX5_BACTU/239-430
A0NT49_9RHOB/616-802
Q3AFS8_CARHZ/164-247
A3PKC3_RHOS1/305-503
E1FAW2_9THEO/322-518
B6JDX2_OLICO/177-345
Q46583_DESVU/594-811
G7Z8A2_AZOL4/341-501
G2SLG2_RHOMR/361-572
G5FTR6_9PSED/430-652
F6ARZ7_DELSC/327-521
G9XCX2_9FIRM/480-714
H0J112_9GAMM/242-420
A3QE97_SHELP/442-662
G7TQE5_VIBCL/319-534
B7ITL3_BACC2/347-570
E3PWC0_CLOSD/437-658
A0KGC5_AERHH/207-416
D8D005_COMTE/320-515
E7W623_SALMO/323-517
A3ZNL8_9PLAN/419-636
E0LXN2_9ENTR/448-642
H8FR48_RHOMO/496-682
G9SJI7_CITFR/315-512
C6PUI2_9CLOT/460-672
F8F8M5_PAEMK/436-660
F5K4A3_PSEAI/273-490
H0N0S1_SALMO/76-237
E4QC27_CALH1/487-701
B9L2I3_THERP/329-550
D3PQ47_MEIRD/551-771
H7XRW6_CAMJU/553-601
Q6LJK4_PHOPR/325-529
H5WI30_9BURK/260-461
C2XP78_BACCE/423-650
H0TD64_9BRAD/145-357
H5XVI9_9FIRM/144-346
G5KWR1_ECOLX/324-518
Q6HJV7_BACHK/425-660
B7JYH5_CYAP8/249-457
B8DFM3_LISMH/143-296
B1IGK0_CLOBK/113-331
G2UJX8_PSEAI/145-336
G5TJQ3_ECOLX/314-514
H3RA74_ERWST/251-428
Q2SC97_HAHCH/278-491
G0ST52_VIBMI/337-512
Q7M9T4_WOLSU/217-373
Q72LZ2_LEPIC/297-520
A6AS22_VIBHA/308-537
C5UXJ4_CLOBO/489-698
B2JWU0_BURP8/338-539
A5E9R8_BRASB/360-559
D0K218_HELP5/506-674
I1DQ21_9PROT/360-567
B9BIL1_9BURK/462-656
H7EJB8_9SPIO/466-667
E1STJ2_FERBD/303-513
H4X9P8_ECOLX/310-506
H5JY20_ECOLX/332-526
H6LD80_ACEWD/769-970
C9P679_VIBME/399-626
F6IPX6_9SPHN/372-573
C5UYQ5_CLOBO/459-686
G6YZJ9_VIBCL/326-547
A2P9Y7_VIBCL/440-659
H7XDY0_CAMJU/85-264
Q2RLH1_MOOTA/175-389
H7SHQ8_CAMCO/196-345
A6VSA6_MARMS/264-436
I1E1U9_9GAMM/302-516
Q1Z5A7_PHOPR/438-646
F2IZP1_POLGS/248-440
A0P3M6_9RHOB/356-554
F9RBB2_9VIBR/74-256
G7BRS1_VIBCL/428-628
I0HGG0_ACTMI/138-336
A7N1J3_VIBHB/297-483
F1ZST7_THEET/322-517
G9A795_RHIFH/391-592
A4TYA4_9PROT/374-559
B8FY43_DESHD/363-588
E6QR49_9ZZZZ/323-524
B8EAJ5_SHEB2/302-533
H5VQN4_SALSE/324-518
B2MWK4_ECOLX/57-251
D0IF97_9VIBR/330-543
Q0HK97_SHESM/261-484
G2D9W0_9GAMM/536-734
C2IRA1_VIBCL/427-623
Q9I0I4_PSEAE/514-714
G5Y5N9_ECOLX/324-518
F9AFP8_VIBCL/319-534
F3HMI9_PSEYM/325-500
H1YZ77_9EURY/573-794
Q1NMF1_9DELT/268-466
D7XQM7_ECOLX/324-518
B0HE71_YERPE/322-517
F9ZVW4_METMM/211-381
C0FQB6_9FIRM/355-559
A8T3P6_9VIBR/354-553
A6A8Q7_VIBCL/368-561
G2E1U5_9GAMM/314-536
F5K5J8_PSEAI/334-538
D2BVN7_DICD5/315-510
D2T3F3_ERWP6/456-649
Q2JI86_SYNJB/544-742
D0KBE1_PECWW/327-521
F6E051_SINMK/630-829
B4R8I5_PHEZH/557-752
Q1N7T4_9SPHN/50-252
D3P3V4_AZOS1/397-597
H5MPA4_ECOLX/324-518
Q5FSV6_GLUOX/293-453
F0M0H4_VIBFN/208-372
Q21WU9_RHOFD/322-522
C5AIQ0_BURGB/316-517
A1R027_BORT9/518-716
D6Z6I9_DESAT/417-608
B0QL84_BACAN/106-313
E0TZ39_BACPZ/425-661
Q65FN4_BACLD/425-661
B4T818_SALHS/322-516
C5T8B0_ACIDE/163-364
F3K006_PSESZ/510-684
A5EGA0_BRASB/243-443
D4XDP1_9BURK/322-520
D8IST0_HERSS/317-511
A4C818_9GAMM/221-406
A6TLU2_ALKMQ/440-678
G2C3G0_ECOLX/332-526
E2MHD1_PSEUB/313-501
Q12T30_SHEDO/428-639
G0SMW0_VIBMI/424-621
I0UDU0_BACLI/226-429
F1ZIG4_ECOLX/314-514
G9QD35_9BACI/327-563
G4QK67_GLANF/135-352
A3NQL2_BURP0/317-518
E5Z2K1_9BACL/227-385
F2J202_POLGS/474-675
C3DFD4_BACTS/102-313
C6BGI4_RALP1/468-662
G6GFU7_9FIRM/218-444
Q1H4J3_METFK/142-258
G7BI58_VIBCL/366-578
C2HWA8_VIBCL/204-418
E6RU51_CAMJS/581-662
C4XN19_DESMR/493-714
B7RSU9_9GAMM/479-653
E5ZCX2_CAMJU/382-592
A9N799_SALPB/324-518
C6B3S9_RHILS/393-592
Q87TW6_PSESM/419-640
D8NTV6_RALSL/312-513
C9P7F6_VIBME/465-678
B7WSU5_COMTE/325-518
F2P7B0_PHOMO/457-667
G0IFZ5_BACAM/324-551
A3VXE0_9RHOB/115-305
E7RU76_9BURK/521-733
A2WAS7_9BURK/112-313
G6GLW7_9FIRM/322-554
C3NQQ2_VIBCJ/157-343
F2H1J4_BACTU/278-500
B0TKY6_SHEHH/423-623
H7D0M2_9CLOT/9-214
B9JNS0_AGRRK/407-601
Q1I6G6_PSEE4/487-688
H4ZVF2_ECOLX/331-526
F8YG32_ECOLX/314-514
D4IZ83_BUTFI/273-419
E9WX15_ECOLX/314-514
G6ZMP1_VIBCL/322-543
E4QFS6_BORBN/480-667
B0UN31_METS4/242-443
Q727W6_DESVH/574-796
A4U2K5_9PROT/372-467
E3U908_9ENTR/1-45
C0SWL0_BORBG/445-632
I0GTP8_SELRU/443-680
C2U947_BACCE/425-660
F8ZEX3_VIBCL/327-548
F3F7M2_9PSED/1-88
H0JC78_9PSED/417-638
E0I3I9_9BACL/341-580
C4XJT1_DESMR/353-574
A3GW30_VIBCL/403-624
C3K1Q5_PSEFS/150-360
D0X2Z9_VIBAL/434-640
F4E0F9_BACAM/418-661
H1UBB4_9BACT/398-459
A0L4S3_MAGSM/417-626
A6U5L2_SINMW/418-618
A6U9X4_SINMW/391-592
F4DUH6_PSEMN/303-524
H1YRH3_9GAMM/369-564
E6VQG8_RHOPX/230-431
H7QYB5_CAMCO/332-545
C0A732_9BACT/432-623
G7C1H5_VIBCL/247-458
E8XYX8_RAHSY/324-518
C1M5Q9_9ENTR/363-560
F2LPZ8_BURGS/311-512
A1U4J5_MARAV/163-371
H7Z3W0_CAMJU/196-345
H1P513_9BACT/144-355
G2HY84_9PROT/252-457
A6VZ07_MARMS/319-540
Q1ZAB3_PHOPR/294-514
B5ET77_VIBFM/409-622
C2JD29_VIBCL/315-538
A3XAI8_9RHOB/541-746
F6CK16_DESK7/102-350
Q3BU91_XANC5/614-812
Q24YS5_DESHY/436-662
D0HYV0_VIBCL/416-626
E5YTE3_9BACL/457-665
E6ULE6_CLOTL/190-416
E4S4Q8_CALKI/325-515
F2EW30_PANAA/311-514
H7EIT8_9SPIO/498-708
H7ZZ81_CAMJU/203-280
Q8D582_VIBVU/442-661
G8MBY5_9BURK/328-525
E1CRB4_VIBPA/100-250
A4Y912_SHEPC/311-532
A3H0H7_VIBCL/327-548
E8VS06_VIBVM/480-675
A6VI72_METM7/505-730
G0DN27_9GAMM/433-653
D2YD09_VIBMI/323-544
E4QP56_METS6/802-1000
Q882L0_PSESM/412-633
C4XKN2_DESMR/580-801
H1YJG1_9GAMM/332-543
C3NXW7_VIBCJ/421-643
Q5QXU0_IDILO/352-563
H0SDS3_9BRAD/489-693
Q30W59_DESDG/497-719
H5PIY6_ECOLX/331-526
H0TLR2_9BRAD/451-651
C2IGN7_VIBCL/434-626
F2ISV4_VIBCL/370-585
D0KBU7_PECWW/306-507
F2AEP4_RHIET/394-592
F1VUD1_9BURK/98-333
F3K7B9_PSESZ/1-41
F9U4Y9_MARPU/183-371
B3XJQ1_ECOLX/310-506
H4MK32_ECOLX/324-518
Q21UQ2_RHOFD/314-515
H1XI97_9XANT/600-673
B1QA29_CLOBO/437-668
E2JLU2_BORAF/482-667
G9XNG9_DESHA/160-290
E1VI68_9GAMM/264-433
Q2BAH3_9BACI/236-432
D7D0Y1_GEOSC/433-658
D5XBY3_THEPJ/281-500
F3F5Q3_9PSED/1-134
C4IJS8_CLOBU/116-303
G7A9U6_VIBCL/328-543
C2I7Y2_VIBCL/328-536
Q3KID4_PSEPF/423-639
E6ARC6_ECOLX/310-506
B1IGV1_CLOBK/231-383
H6SQQ7_RHOPH/368-557
C2J8J0_VIBCL/157-343
C3KWB4_CLOB6/392-585
G7BEV9_VIBCL/325-546
E8ZT38_CLOB0/440-672
D0JID4_YERPD/397-595
C2KN22_9ACTO/308-509
G5QIR9_SALRU/330-395
A5F1Q2_VIBC3/416-633
H7VC26_CAMCO/146-203
B7ZJC9_RALSL/311-512
H1Z3B9_9EURY/604-828
C0Z8J4_BREBN/431-657
F0KWZ6_YERE3/323-518
Q63B54_BACCZ/415-650
H5WES6_RALSL/314-515
G2A4E6_ECOLX/310-506
E6VV80_DESAO/534-625
E8XAK3_SALT4/313-514
B8GN81_THISH/455-674
C0R1X4_BRAHW/404-601
Q0BFK7_BURCM/318-513
E3DPB8_HALPG/365-589
A5EFT8_BRASB/334-537
B0R632_HALS3/282-496
F0GGS3_9BURK/1-77
H9URC2_ECOLX/318-516
H5GX39_ECOLX/310-506
C4RWW7_YERBE/311-509
H6P5T2_SALTI/132-326
A3ULH8_VIBSP/427-638
B9LMN8_HALLT/518-744
A3N9R9_BURP6/298-499
B5PX13_SALHA/313-514
C3EWE8_BACTU/210-430
H3T4K7_PSEAE/519-712
C7P3T3_HALMD/274-503
B8K5W8_VIBPA/156-363
C5BSF1_TERTT/666-867
Q30U41_SULDN/455-658
A1ATS0_PELPD/319-540
B3ZUG0_BACCE/425-660
H8NM03_RAHAQ/412-613
D8FU64_9CYAN/257-466
F3JL86_PSESX/324-546
A1TU28_ACIAC/321-521
B3B3I9_ECO57/314-514
Q1Z9Y8_PHOPR/375-595
A2PPN7_VIBCL/250-462
G8Q4W0_PSEFL/418-629
C8WCW8_ZYMMN/376-574
D5U689_BRAM5/414-612
I0DPB1_PROST/340-533
E1MF57_9ACTO/341-544
H8YYS2_9GAMM/164-373
B9K4B2_AGRVS/352-547
Q3A4T8_PELCD/350-548
A3UKU3_VIBSP/308-520
Q3Z2R4_SHISS/322-516
E1VLH9_9GAMM/211-422
D8IQ90_HERSS/312-509
E6UN79_CLOTL/355-554
D5RJZ5_9PROT/31-225
A9KQX1_CLOPH/299-524
G4EJY1_9BACL/268-475
B1FA68_9BURK/102-242
C9CLP6_ENTCA/445-680
D2YR17_VIBMI/428-628
Q6LQE7_PHOPR/455-667
H2JHE7_9CLOT/314-515
A1V804_BURMS/317-518
A8FQL3_SHESH/94-254
B4AHM4_BACPU/423-663
H5XWN4_9FIRM/456-688
C6WW61_METML/819-1019
G0GE28_9SPIO/458-671
Q1NKI8_9DELT/409-607
D7XP69_ECOLX/322-516
D7WZL0_9BACI/243-436
F5RBQ6_9RHOO/175-377
C2NU16_BACCE/417-650
F9RH42_9VIBR/421-646
C5APG4_METEA/361-560
F7SWN1_ALCXX/402-599
E0S0Z4_BUTPB/295-482
A9KTF8_SHEB9/137-353
F8DVS4_ZYMMA/250-461
Q48BJ3_PSE14/419-640
Q026E1_SOLUE/270-466
G9U8T6_SALMO/314-515
H1IM95_9BACT/398-598
D0KFH2_PECWW/322-516
G2HYT8_9PROT/598-783
TLPB_BACSU/425-661
G9WK34_9FIRM/536-735
H7RIF1_CAMCO/110-194
F2LL12_BURGS/316-517
G6IDM2_9DELT/452-656
G7QDK0_9DELT/293-512
B5W7Z0_SPIMA/300-474
E1SI14_PANVC/409-606
Q1R2F3_ECOUT/324-518
F9S829_9VIBR/461-677
F7Q959_9GAMM/277-478
G6DVD1_9GAMM/328-548
F9A5A3_VIBCL/436-635
D3RTK7_ALLVD/153-347
B2UYL3_CLOBA/493-699
I0GRV8_SELRU/426-661
B2SXD7_BURPP/321-515
Q5JIQ9_PYRKO/67-242
G2DES4_9GAMM/318-542
H7U3T6_CAMCO/203-345
F4TEJ5_ECOLX/332-526
D4H2D4_DENA2/323-538
C2RZ49_BACCE/106-313
C3IB84_BACTU/305-526
C5AHD2_BURGB/321-522
C1HHS0_9ESCH/310-506
E8VNS4_VIBVM/430-652
Q7NRB7_CHRVO/314-542
G5VQG5_ECOLX/314-514
D8D283_COMTE/313-514
C4G1F5_ABIDE/429-661
Q74F43_GEOSL/443-655
A3JIC5_9ALTE/3-100
G8U1K8_9FIRM/157-358
Q480S4_COLP3/270-485
B3Q383_RHIE6/628-829
A9VQ22_BACWK/268-500
D0HC46_VIBMI/339-540
A1WAZ2_ACISJ/318-519
B2U9E7_RALPJ/323-520
Q8EBK4_SHEON/193-324
A7Z835_BACA2/424-661
D3EB41_GEOS4/365-590
A8H7P4_SHEPA/321-543
H5XYW6_9FIRM/340-557
I0U4Z8_BACTR/191-417
F3E351_9PSED/346-434
F9SF60_VIBSP/354-575
D0HW69_VIBCL/105-288
F3JAR7_PSESX/405-626
C9PDS8_VIBFU/265-437
C2J365_VIBCL/417-638
B0Q8L7_BACAN/239-430
A3GQK9_VIBCL/318-536
A7N6C7_VIBHB/364-558
F4H396_CELFA/336-539
A6VRM4_MARMS/459-660
H1J888_9FIRM/303-536
B1HNN8_LYSSC/257-441
B1F579_BACAN/205-430
Q04YD7_LEPBL/466-691
Q4KBF9_PSEF5/316-521
C2C7T0_VIBCL/430-554
Q7NV37_CHRVO/413-503
A8IEE6_AZOC5/388-570
G5GLC6_9FIRM/380-583
Q085J8_SHEFN/311-522
H0N6Z2_SALET/323-517
D4KXP4_9FIRM/115-316
F2F7Z3_SOLSS/247-492
A3M8H4_ACIBT/472-691
C3NT58_VIBCJ/434-626
Q1GJK0_SILST/549-750
Q5DZ67_VIBF1/397-624
D6IHR4_ECOLX/324-518
C2JH02_VIBCL/416-626
E8RUH6_ASTEC/248-450
A1EQK0_VIBCL/318-536
F5ZFP5_ALTSS/320-531
A3K610_9RHOB/529-726
Q2IU93_RHOP2/147-358
Q7NQI2_CHRVO/317-546
F2JZK7_MARM1/348-537
C4HU27_YERPE/322-516
H8FL29_XANCI/496-697
F2JXM9_MARM1/331-542
G9EAT6_9GAMM/191-389
F1ZVQ7_THEET/154-380
B7M2H7_ECO8A/322-516
G7FR58_9GAMM/425-636
F0PKN4_BACT0/420-660
H7DW54_9FIRM/458-687
B3E2D6_GEOLS/350-569
D7D108_GEOSC/302-534
G7UFL8_PANAN/250-428
D7AH79_GEOSK/305-527
E8V9A5_BACST/330-566
F3FC10_PSESX/346-434
A3D0Z4_SHEB5/421-630
A3EH98_VIBCL/322-543
G7R9Z7_ECOC2/329-523
F3DVN4_9PSED/13-237
E4R9E4_PSEPB/459-680
Q39LM4_BURS3/316-517
F3EDF2_PSESL/1-143
A3UE79_9RHOB/85-305
F9AQ80_VIBCL/484-706
H8DUL7_9ENTR/312-513
Q48GJ7_PSE14/308-521
C3L264_CLOB6/355-572
Q24Q65_DESHY/427-658
F9BY60_VIBCL/304-515
H1P3M8_9BACT/321-525
D8NSL8_RALSL/315-514
F7ZPE8_CLOAT/38-115
D3PAQ2_DEFDS/502-715
C6AVY4_RHILS/381-574
F4TFL9_ECOLX/322-516
Q2W8M7_MAGSA/249-432
H1L4Z9_GEOME/428-518
G0IFT6_BACAM/241-430
A1EQV7_VIBCL/371-596
C5UTW5_CLOBO/310-514
A8G147_SHESH/445-647
H8FIY2_XANCI/399-603
A4Y432_SHEPC/478-673
D3FLB9_CAMJI/570-651
B5NJ64_SALET/397-593
F3CHS2_PSESG/1-48
H1YNJ4_9GAMM/257-433
E3E2T4_BACA1/147-282
G5VY35_ECOLX/324-518
C2JBT7_VIBCL/321-536
E0SM37_DICD3/322-516
H8FWB4_RHOMO/543-723
E0IAU2_9BACL/325-567
A4YL29_BRASO/354-547
D0HEG0_VIBMI/309-519
F6CNG5_DESK7/340-547
G7VR84_PAETH/359-581
F3FFA5_PSESX/298-495
E6AUU6_ECOLX/322-516
G4KBB8_YEREN/265-433
D4TL37_9NOST/289-482
G9T9Z3_SALMO/314-515
Q3KIP0_PSEPF/422-648
H7UC65_CAMCO/203-345
F3H2D8_PSESX/1-141
F9ZJI4_9PROT/312-513
G2H455_9DELT/75-299
F3FSK6_PSESX/1-149
B0QMK7_BACAN/423-658
C3CRD1_BACTU/434-665
F6AXY6_DELSC/313-514
C4HMT7_YERPE/322-405
D3UH12_HELM1/364-561
A6W1Q2_MARMS/311-529
H0H667_RHIRD/533-731
B3C2J5_ECO57/314-514
Q2RKI1_MOOTA/371-596
C8JXS9_LISMN/143-296
B4U8P0_HYDS0/505-685
G9TTZ3_SALMO/146-344
D0IH62_9VIBR/427-638
F0CDA2_9XANT/501-702
A8U0W2_9PROT/469-661
G5PMW5_SALET/336-393
B1ZR07_OPITP/391-589
F0E6Y5_9PSED/427-638
B3QFV1_RHOPT/362-562
A9ZAD8_YERPE/322-517
A7N1Z9_VIBHB/309-520
C4V3D1_9FIRM/444-682
G4F4Z2_9GAMM/1-67
Q8P9I3_XANCP/428-629
B8D1L9_HALOH/435-655
A8T3J2_9VIBR/107-251
G4LKV5_PSEAI/347-560
C2HZT4_VIBCL/258-428
G7BA47_VIBCL/172-393
D3PC56_DEFDS/468-666
G9Y2Q9_HAFAL/83-247
C6PVG9_9CLOT/345-566
G7BBY5_VIBCL/385-585
F3JXH0_PSESZ/19-240
F8YU96_VIBCL/144-365
E7XV61_SALMO/146-344
E6XMN9_SHEP2/298-502
C5NAS4_BURML/298-494
D9R1W4_CLOSW/357-558
B3YVC8_BACCE/423-658
G2TE36_RHORU/451-652
B0R6A7_HALS3/570-799
F0DY21_9PSED/418-629
F9AXI4_VIBCL/417-638
G6G4P8_9FIRM/156-355
B9JAJ0_AGRRK/391-592
A1WD41_ACISJ/442-643
H7UF60_CAMCO/79-281
B1QR47_CLOBO/314-548
I1DFU9_9VIBR/408-630
D1B2A5_SULD5/170-380
G2D9C5_9GAMM/144-229
A2S0C5_BURM9/329-554
C4UNI4_YERRU/322-518
Q6D106_ERWCT/311-512
B1J2R9_PSEPW/417-638
F2H970_BACTU/425-660
B2TL37_CLOBB/423-632
A1K582_AZOSB/333-537
B3Q909_RHOPT/372-557
E2X7G6_SHIDY/310-506
B2NVY4_ECO57/322-516
D2YHD5_VIBMI/494-716
C3A1G7_BACMY/106-314
Q1Z0E0_PHOPR/426-628
F9RT68_9VIBR/371-586
A5EAD6_BRASB/360-561
E4Q5G4_CALOW/413-622
Q2W5V6_MAGSA/334-545
A3RSH9_RALSL/467-668
A4YR51_BRASO/388-590
D7WZH4_9BACI/425-649
G2LRB4_9XANT/496-697
Q88LV8_PSEPK/461-646
I0ESN4_9HELI/418-627
E1DAE5_VIBPA/331-543
C6E097_GEOSM/180-419
B1B8F7_CLOBO/163-383
D8IZR3_HERSS/338-538
D4JK67_9FIRM/370-571
A1F1M2_VIBCL/144-365
C6XRH5_HIRBI/1-87
A6LXN5_CLOB8/356-570
C9QLB2_VIBOR/316-534
A3WIJ3_9GAMM/310-522
F2ESH9_PANAA/319-518
E3HHX1_ACHXA/317-518
A5ZZU5_VIBCL/440-659
H8EK90_CLOTM/190-416
G7AMZ3_VIBCL/319-534
H8EMY1_CLOTM/368-566
Q2RRS9_RHORT/362-554
HTR2_NATPH/288-502
D7XYQ0_ECOLX/324-518
H0L8W3_SALMO/335-530
B1KUK3_CLOBM/459-684
H5B906_ECOLX/331-526
F4DBD7_AERVB/446-656
D0KL68_PECWW/450-646
F9C3Y3_VIBCL/339-540
A3WHK3_9SPHN/383-586
F8ZRE3_VIBCL/398-599
D4GEQ4_PANAM/331-532
C3KD60_PSEFS/318-521
C2TSG5_BACCE/423-658
B3QBR3_RHOPT/238-424
C1ERF2_BACC3/425-660
C0R0X2_BRAHW/402-603
A0LBT3_MAGSM/411-617
B2K6E3_YERPB/346-542
E7PDE8_PSESG/431-637
E0LVK5_9ENTR/316-512
D8N447_RALSL/307-508
H3RA38_ERWST/318-514
H8W933_MARHY/330-540
B3WXI0_SHIDY/311-506
G9A760_RHIFH/630-831
G7B8N1_VIBCL/444-655
A4Y9Q1_SHEPC/243-440
G7CT83_AERSA/308-519
Q88R17_PSEPK/318-541
F3M5W2_9BACL/430-655
G6BX85_CLODI/356-557
C6PSC5_9CLOT/144-279
H3TBP3_PSEAE/315-535
H8MSY4_CORCM/1-100
A3ZEX8_CAMJU/519-598
C2IFQ8_VIBCL/428-628
G2HBK1_9DELT/438-657
E9A1P5_SALET/1-121
G5QZR3_SALSE/146-344
F3H6F0_PSESX/1-144
G8Q562_PSEFL/344-559
F1W326_9BURK/1-99
Q84CU0_BORPT/282-483
A9VRN6_BACWK/355-579
G6ZZN6_VIBCL/325-546
B8K5G9_VIBPA/57-271
G9WW48_9FIRM/529-730
E8E4R3_SALMO/76-237
H4KG66_ECOLX/1-77
D6XT82_BACIE/335-545
G7M1Z6_9CLOT/486-704
A1S826_SHEAM/333-554
H5B098_ECOLX/310-506
D1R4N7_9CHLA/469-677
C3DNE3_BACTS/321-545
F3EHC9_PSESL/319-407
B7AST3_9FIRM/491-720
C4IBM3_CLOBU/369-576
B5F9D9_SALA4/323-517
Q07QF1_RHOP5/360-561
G2IR41_9SPHN/403-609
C0D3J1_9CLOT/358-558
B8DNN1_DESVM/550-771
D4BES5_9ENTR/320-514
H6SSF3_RHOPH/300-477
A8ESY0_ARCB4/416-613
H4TP72_ECOLX/322-516
H3SQA8_PSEAE/320-541
E7IKM9_ECOLX/322-516
A4SRG3_AERS4/316-522
Q4KHM3_PSEF5/320-540
E7T1F9_SHIBO/310-506
Q89VW6_BRAJA/372-562
D7I114_PSESS/316-537
E1EBJ3_VIBPA/429-623
B2U9E6_RALPJ/314-515
G7BHU2_VIBCL/410-627
A9ZUB3_YERPE/397-595
H4UT54_ECOLX/324-518
F4R0I1_BREDI/230-340
G7M8E1_9CLOT/342-572
A1EQ32_VIBCL/379-578
H0SK43_9BRAD/280-483
Q6N0S7_RHOPA/358-555
D5APP7_RHOCB/583-780
A1VGT5_DESVV/374-599
E7YZU6_SALMO/313-514
Q6LL82_PHOPR/471-691
B1KN56_SHEWM/423-623
F7NLN1_9FIRM/85-237
C3K9J5_PSEFS/135-362
H5D3E0_ECOLX/322-516
B1IM86_CLOBK/445-673
F7T218_ALCXX/322-516
I0U9A7_BACTR/269-455
B1IKL7_CLOBK/346-564
G8LFE8_ENTCL/318-509
F1W4X5_9BURK/9-210
I0KT46_STEMA/631-832
H0PVI2_9RHOO/443-672
C2UGG3_BACCE/304-526
C6XQQ4_HIRBI/463-667
Q3K9P6_PSEPF/519-715
Q1M3D3_RHIL3/500-701
F8Z4S0_VIBCL/322-543
A3WMI2_9GAMM/147-337
H5XTU6_9FIRM/156-232
F9XVL5_CAMFE/161-363
A3JBV4_9ALTE/86-289
H7UBC1_CAMCO/157-234
H3TFX9_PSEAE/320-541
Q223C2_RHOFD/320-519
G8QAG3_PSEFL/143-401
E1QDE2_DESB2/371-569
D7UZK6_LISGR/131-294
A5KU27_9GAMM/324-547
F9DQM3_9BACL/467-700
G5FQN1_9PSED/333-538
H5K8H8_ECOLX/324-518
A3GL56_VIBCL/564-770
B2SZJ9_BURPP/373-573
C9PC12_VIBFU/447-668
F2ZSV4_9PSED/1-88
F8D686_HALXS/530-760
C2ISK1_VIBCL/262-473
G4G4Q1_9EURY/610-840
C3D4A6_BACTU/307-526
Q1MYS8_9GAMM/481-690
H1FUW1_9HELI/499-713
E6M309_9ACTO/377-569
G2M2T5_HELPX/505-670
C0QXR5_BRAHW/396-600
E1R963_SPISS/331-520
H7X858_CAMJU/268-429
A1JLQ5_YERE8/319-517
Q0HR27_SHESR/312-518
F8YY35_VIBCL/328-543
A3D4F0_SHEB5/408-607
B9QXR3_9RHOB/453-646
I1B0M3_9RHOB/304-504
E8YQR7_9BURK/452-653
B7N376_ECO81/324-518
I0CX34_BACAN/423-658
F9TN26_9VIBR/690-885
G2HKK7_9PROT/429-622
A9L0T4_SHEB9/446-667
F0DHM1_9FIRM/1-77
E7ZZ51_SALMO/335-530
H7UVI7_CAMCO/302-530
C2R0E1_BACCE/433-665
Q2W733_MAGSA/362-564
H1IEJ6_9FIRM/247-412
B7V061_PSEA8/467-673
F5T465_9FIRM/563-761
E9VCJ5_ECOLX/324-518
A3ELB3_VIBCL/366-578
F9T2K3_9VIBR/1-201
F4QLY2_9CAUL/83-306
HTR3_HALSA/269-479
C3XLN8_9HELI/335-547
A0NS50_9RHOB/629-816
F8ZIS2_VIBCL/362-563
D5C8N9_ENTCC/319-513
Q2RRI5_RHORT/359-558
B0SKH5_LEPBP/337-549
F3WMU7_SHIBO/310-506
C3L0V6_CLOB6/443-663
E6T8M7_SHEB6/318-539
B5NCJ3_SALET/314-515
A6CY54_9VIBR/443-665
H7XDC8_CAMJU/305-529
E6VQU4_DESAO/451-671
D3SSN0_NATMM/115-328
B1Q6T4_CLOBO/111-329
F7NKR5_9FIRM/167-282
C1A819_GEMAT/279-488
F7N161_ECOLX/310-506
C3GDM6_BACTU/211-430
Q3SL08_THIDA/346-547
G8QKM9_AZOSU/332-549
Q67SJ5_SYMTH/239-455
C7RNX7_ACCPU/329-546
Q2J0H9_RHOP2/525-725
G6Z621_VIBCL/328-543
A5GC81_GEOUR/320-542
Q46QX7_CUPPJ/171-365
I0HVP6_RUBGE/318-504
A3XFV1_9RHOB/358-552
I0G5C2_9BRAD/360-560
A6AID1_VIBCL/373-596
D7AHH1_GEOSK/326-548
C3KXH5_CLOB6/347-569
H1YQF0_9GAMM/300-506
Q1GMG3_SILST/663-864
A6XQX1_VIBCL/322-543
D0I4R9_VIBHO/543-740
E8STB5_GEOS2/193-417
A4BGI1_9GAMM/276-473
Q1CZX9_MYXXD/636-723
F5T868_9FIRM/521-719
B1Z921_METPB/343-546
F2ISV0_VIBCL/321-536
H2JE63_9CLOT/350-571
F2J3M7_POLGS/297-484
Q21G11_SACD2/169-378
G9F219_CLOSG/231-383
Q162N2_ROSDO/515-717
Q4MLT9_BACCE/238-430
A8H8U6_SHEPA/398-619
F3GR47_PSESJ/1-43
D3P4T2_AZOS1/368-565
B1KDS9_SHEWM/346-545
F3S0F0_VIBPA/342-542
H5V996_HELBI/235-435
D9STE3_CLOC7/202-430
F8CVI0_BACTR/209-428
C2I9Z3_VIBCL/421-643
G7TVR1_VIBCL/326-547
A3GLI9_VIBCL/122-343
H1QY99_VIBFI/439-650
D7WYQ6_9BACI/121-229
Q13EU6_RHOPS/404-596
F9RN10_9VIBR/427-623
F4DSJ6_PSEMN/433-653
B2UTM7_HELPS/126-306
G5L7T9_SALET/1-37
Q3KC57_PSEPF/319-541
G2DB77_9GAMM/351-562
Q054E9_LEPBL/345-566
G6ZMP5_VIBCL/440-659
C2C8P0_VIBCL/262-473
D8IQT5_HERSS/323-520
G2D9J4_9GAMM/23-244
D6V3P8_9BRAD/380-567
G4ER63_BACIU/331-566
D7CN43_SYNLT/332-563
E5ZIC3_CAMJU/145-226
A4G9L0_HERAR/311-512
A4VRR7_PSEU5/289-510
D6ZKU7_MOBCV/379-564
F3HSF4_PSEYM/425-621
D0JWT9_YERP1/2-116
C4SQP6_YERFR/318-517
A3Y4C7_9VIBR/1-150
A5EC58_BRASB/509-710
F3KR62_9BURK/318-512
Q9AGW8_VIBCL/434-626
Q1K4C1_DESAC/480-681
H8AWJ1_CAMJU/303-513
Q7NQI1_CHRVO/408-625
C8S4H3_9RHOB/309-496
B1YL40_EXIS2/323-549
E7PLA9_PSESG/319-540
Q2KBK1_RHIEC/509-709
H1YQR0_9GAMM/463-664
F8A5Z4_CELGA/332-535
B1ZWA3_OPITP/400-596
D7AIE7_GEOSK/319-541
F8ZVK0_VIBCL/366-578
B1YHY1_EXIS2/268-490
A3GIS3_VIBCL/417-638
Q9JN43_RHOSH/308-495
Q2IFX2_ANADE/312-497
F5JI64_9RHIZ/406-595
H1JDD3_9FIRM/234-356
A6W942_KINRD/126-345
F3I681_PSESF/408-629
D0ZGQ9_EDWTE/319-518
Q04V39_LEPBJ/469-694
Q3MH49_ANAVT/530-752
D7HNY3_VIBCL/564-770
G0EJ31_BRAIP/454-654
F7TB69_ALCXX/328-506
A3L4T4_PSEAI/411-632
C6PSK9_9CLOT/364-600
G8QN30_AZOSU/339-549
A7GZU7_CAMC5/482-583
G6ZYB5_VIBCL/343-553
B1ZLB4_METPB/360-553
E8LX10_9VIBR/322-545
F0BW39_9XANT/251-417
H5YCY2_9BRAD/514-712
E1JT31_DESFR/371-591
G7TK18_9XANT/458-637
A7HEC8_ANADF/413-502
C2S2R8_BACCE/425-660
G7C2A9_VIBCL/430-629
A6LXT1_CLOB8/106-314
H4RWS7_ECOLX/314-514
E0RG47_PAEP6/471-702
C2II64_VIBCL/427-640
F8KWR4_PARAV/467-675
B0KM14_PSEPG/457-680
G7M4I5_9CLOT/460-674
H7FDH2_9CLOT/349-552
F2A239_RHIET/392-600
H2J4A8_MARPK/467-695
F3FE88_PSESX/309-521
Q2W2R7_MAGSA/374-569
D4KJ79_9FIRM/91-297
C0AKE9_BORBG/445-632
F0JBK3_DESDE/443-630
A7GAJ9_CLOBL/187-416
F3LTF0_9BURK/317-514
Q6N1F7_RHOPA/372-557
B0SIG8_LEPBA/617-846
Q82V51_NITEU/475-686
E7PGC2_PSESG/471-675
D2YSA5_VIBMI/370-591
A8GZC8_SHEPA/320-517
H6SJ57_RHOPH/374-566
D8BB71_ECOLX/256-450
Q0HIF3_SHESM/407-607
A4LK51_BURPE/314-515
G4QJP3_GLANF/275-492
A9KHA2_CLOPH/280-494
Q056H9_LEPBL/576-800
C5ZSS6_BURPE/471-669
C9YA15_9BURK/113-310
Q81EH1_BACCR/425-660
I0HTR1_RUBGE/309-510
H4WQM1_ECOLX/256-450
B7JEJ5_BACC0/328-563
F5LL72_9BACL/453-667
G7EIT3_9GAMM/317-530
A6WKU3_SHEB8/295-516
H5A1N7_ECOLX/310-506
C2II65_VIBCL/338-551
B1QVV3_CLOBU/492-700
G2J1J7_PSEUL/441-652
E9W0J8_ECOLX/314-514
A6XVF6_VIBCL/335-556
F3D874_9PSED/462-674
I0MPB2_SALET/322-516
F3HHD3_PSEYM/337-542
A5EE88_BRASB/416-571
Q2RYQ8_SALRD/492-568
G2FQZ8_9FIRM/334-573
D4HVV5_ERWAC/325-519
I0LSL9_SALET/310-506
A0L389_SHESA/177-388
A4EL11_9RHOB/16-217
D7HXY7_PSESS/434-642
Q2W3K1_MAGSA/496-681
F4DL83_PSEMN/304-521
B8E4T4_SHEB2/96-249
E7PQB4_PSESG/407-629
B5PVR6_SALHA/324-518
Q139Y7_RHOPS/520-709
Q1NKA9_9DELT/9-226
A6A1Y8_VIBCL/255-426
A3P1Y3_BURP0/312-513
I0XTM9_9LEPT/435-663
F2G5X9_ALTMD/418-639
I1AG45_PSEAI/262-431
E5U3M6_ALCXX/352-553
A2VYQ7_9BURK/320-519
D8ICL9_BRAP9/505-686
D0HLB6_VIBCL/398-599
G5NYY8_SALET/309-505
F2K7A4_PSEBN/406-629
F9AZS1_VIBCL/255-472
A3ZCL4_CAMJU/551-699
E2JQA7_BORBG/445-632
A9L0W0_SHEB9/333-543
H5LBG0_ECOLX/310-506
E1TCR7_BURSG/400-600
G2ZZI1_9RALS/321-520
B8FZT3_DESHD/153-259
F2ZD20_9PSED/1-116
E2ST97_9RALS/322-523
Q2W0C2_MAGSA/446-656
G7AZL5_VIBCL/427-623
F6BT51_SINMB/407-600
H7SH67_CAMCO/51-147
F5R856_9RHOO/505-711
G1ZID7_ECOLX/321-515
G5GRT6_9FIRM/134-342
D3FMG0_CAMJI/1-216
D0M137_VIBSE/489-682
F2G9S1_ALTMD/88-256
C2XNV2_BACCE/347-580
B9M820_GEOSF/325-547
A3RZD1_RALSL/414-500
C3CHR8_BACTU/425-660
F3FWX5_PSESX/3-79
F0PWK1_BACT0/337-579
F5KC32_PSEAI/145-336
Q1CI80_YERPN/345-438
A5I3X4_CLOBH/231-383
B4SSF3_STRM5/456-677
H3TLY7_PSEAE/411-509
B8GJH7_METPE/1127-1345
Q5E0S6_VIBF1/449-661
G6Z3M3_VIBCL/436-626
H8JY19_VIBCL/366-578
A9BNY3_DELAS/273-484
H8CGH0_CAMJU/269-429
C2Y5G6_BACCE/347-580
D6Y0T3_BACIE/205-431
H7EYG8_PSEST/474-665
A6AE84_VIBCL/370-585
I0U9A6_BACTR/239-430
D9RAB0_CLOSW/165-258
D4KKS4_9FIRM/270-494
C3P027_BACAA/327-563
B5P0B0_SALET/146-344
F1Z889_9SPHN/232-432
E8GEI8_SALMO/310-506
Q4KIE6_PSEF5/468-676
A6LVL8_CLOB8/337-566
F3FNT7_PSESX/311-398
F2LLJ7_BURGS/322-520
E4Q1X4_CALOW/399-508
I1DD44_9VIBR/436-647
F2KFD8_PSEBN/574-761
D0IMN4_9VIBR/306-537
G7W5X6_DESOD/344-571
Q72EB0_DESVH/304-528
E4TX33_SULKY/81-283
C3XNR3_9HELI/85-246
F7ZVC3_CLOAT/333-568
D3QW03_ECOCB/322-516
B7AQ41_9FIRM/447-679
F3F7E2_9PSED/1-104
A5E9H8_BRASB/477-675
E8WUX5_GEOS8/394-611
C9QAA0_9VIBR/389-608
G7BMA0_VIBCL/310-530
F9SDY5_VIBSP/339-540
F3S0A9_VIBPA/417-638
F6AJJ5_PSEF1/321-543
E8WLN2_GEOS8/315-417
F8ZGE1_VIBCL/403-624
A8FBU8_BACP2/324-549
F0BY03_9XANT/501-702
F9BCV5_VIBCL/297-496
D7WZH0_9BACI/348-576
C9QHX6_VIBOR/244-467
D9R7U8_CLOSW/478-679
F8YXW8_VIBCL/318-536
A5ZZ46_VIBCL/385-585
G2MQT8_9THEO/325-519
E8LVT4_9VIBR/158-366
H6LJ82_ACEWD/525-723
Q87ZE9_PSESM/146-362
G7CS18_AERSA/311-510
A4VGG1_PSEU5/345-545
G9X556_9FIRM/410-648
A3L483_PSEAI/467-673
I0NY72_SALET/322-516
A1ATI3_PELPD/163-384
C2QKE0_BACCE/202-392
Q4ZT49_PSEU2/320-542
D8E6S5_ECOLX/322-516
D5W474_CLOB2/341-570
B1K562_BURCC/318-514
F1Y4A6_ECO57/322-516
A6FCG9_9GAMM/345-567
E2XP65_PSEFL/4-212
F2K355_MARM1/263-436
C3I8G1_BACTU/315-551
H8BJW6_CAMJU/1-176
E1RGW1_METP4/449-674
E1QEG9_DESB2/103-324
Q3JSB9_BURP1/357-558
F5YMP6_TREPZ/386-606
A3YQJ4_CAMJU/584-665
I0ZB30_HELPX/143-306
B0RTG7_XANCB/512-713
C6RFX0_9PROT/36-254
F8CC26_MYXFH/284-495
D5U797_BRAM5/241-441
G7V5W1_THELD/470-695
Q7VXY0_BORPE/317-518
Q02RI0_PSEAB/332-542
B1QNG6_CLOBO/111-329
Q1Z1G1_PHOPR/456-667
Q21IA3_SACD2/333-547
C9P5F3_VIBME/357-578
A9G497_9RHOB/360-561
E9A0H8_SALET/322-516
A4XTU5_PSEMY/362-560
E2CE23_9RHOB/527-708
F5KTP0_PSEAI/436-635
A3QH72_SHELP/399-620
Q1K1H7_DESAC/511-709
D4H251_DENA2/467-678
A5VZV8_PSEP1/470-688
F2K0T7_MARM1/299-517
Q07HU7_RHOP5/493-676
G5PSQ2_SALET/76-237
F9BLN6_VIBCL/322-543
F4QV04_BREDI/388-588
A9BI36_PETMO/381-592
Q1GHQ0_SILST/372-575
H0BUF4_9BURK/319-520
F9A637_VIBCL/247-458
G8Q751_PSEFL/429-639
A1VGM2_DESVV/471-692
G2M7A1_HELPX/353-565
F9T164_9VIBR/1-111
B5Z4N8_ECO5E/324-518
A3YSF1_CAMJU/570-651
G4EX11_BACIU/417-649
Q9HXT3_PSEAE/332-542
E0SMA1_DICD3/485-685
Q2IHM5_ANADE/236-462
C9PII7_VIBFU/320-546
E4LM56_9FIRM/413-654
A3GIJ0_VIBCL/343-553
A1TZW1_MARAV/332-535
A8FZ08_SHESH/424-622
Q0JY87_CUPNH/322-516
G7BCY2_VIBCL/322-543
G2LRB9_9XANT/530-731
Q5GYX5_XANOR/537-738
B5PPR5_SALHA/329-524
H0UNI2_9BACT/465-698
D2YNV3_VIBMI/461-672
A5XRH8_BURML/403-601
D8IUD6_HERSS/319-517
D7HVW8_PSESS/325-546
C9Q582_9VIBR/313-536
H8BVU2_CAMJU/196-345
H4WRU0_ECOLX/314-514
Q219X1_RHOPB/376-562
F4QLW4_9CAUL/354-554
Q0ATR0_MARMM/293-481
B6IY01_RHOCS/464-667
B6R0Y0_9RHOB/530-726
D1NR43_CLOTM/322-545
A3GV62_VIBCL/262-473
D5QM49_METTR/244-442
H8FQN1_RHOMO/291-485
C3NQP2_VIBCJ/338-551
E8ZMW9_CLOB0/112-330
H0S4S1_9BRAD/242-443
G9XAY4_9FIRM/444-682
B0SBW1_LEPBA/282-510
G7MC56_9CLOT/160-281
B1HNS6_LYSSC/353-577
C3MA51_RHISN/434-633
F3WX76_9SPHN/370-566
A6TT62_ALKMQ/102-338
G7BUA8_VIBCL/434-626
Q8GPZ6_PSEAI/232-327
A1TKQ0_ACIAC/317-518
C5NC88_BURML/407-605
F1W575_9BURK/1-120
C6BMV2_RALP1/313-514
D5VEC5_CAUST/423-613
Q84B97_ERWCH/417-552
F3DRR5_9PSED/433-644
C5AKE8_BURGB/321-522
G2IAX6_9CLOT/122-325
A0KIA7_AERHH/319-540
H5L7K8_ECOLX/314-514
F8Z4I5_VIBCL/83-294
F2A8J3_RHIET/390-597
C1D4C5_LARHH/310-524
G7EWG9_9GAMM/322-515
B2UXH7_CLOBA/114-277
G2BDW1_ECOLX/310-506
A6XV59_VIBCL/268-437
G2SRH3_LACRR/191-410
E3BFB1_9VIBR/327-517
A3LCW6_PSEAI/320-541
F9AB41_VIBCL/357-578
Q2SJA9_HAHCH/350-565
F8BH22_OLICM/401-559
A1F510_VIBCL/564-770
D8BDM0_ECOLX/310-506
E0SHY9_DICD3/319-516
E8XF89_SALT4/323-517
D0HR69_VIBCL/362-563
E9S0V6_TREDN/462-649
G4FEK1_THEMA/297-539
F3JQT3_PSESX/1-103
G6ZTU3_VIBCL/416-626
E1RH70_METP4/407-631
B9MMC5_ANATD/202-424
MCP2_SALTY/322-516
A6WMK3_SHEB8/300-506
Q315Y7_DESDG/496-720
H7EU39_PSEST/276-498
C3CA39_BACTU/328-563
B5ECY6_GEOBB/319-540
D4H8C1_DENA2/465-663
G7EXB5_9GAMM/406-626
D7HW68_PSESS/473-685
D7I2H3_PSESS/5-102
E0RW20_BUTPB/445-662
A3UZF6_VIBSP/510-704
Q8D0S2_YERPE/240-434
D0H791_VIBCL/163-334
D5X0B6_THIK1/178-393
A0NZ94_9RHOB/376-562
D4J0K6_BUTFI/439-665
C3NYP9_VIBCJ/428-627
F3GKI6_PSESJ/2-197
D2T9S3_ERWP6/320-514
F3KWJ4_9BURK/322-382
E6LYN8_9ACTO/352-556
A4CDL0_9GAMM/548-762
C3NQX4_VIBCJ/328-543
E7ACN5_HELFC/326-530
G6ZSD6_VIBCL/362-563
Q47UF7_COLP3/299-510
E8VA46_BACST/85-320
B7VNI3_VIBSL/254-467
D5W0T5_CLOB2/231-383
F2GCZ7_ALTMD/165-380
B5S923_RALSL/220-432
E2WQ50_ECOLX/314-514
A6FJR4_9GAMM/246-468
F3ME74_9BACL/132-288
A4U4U5_9PROT/374-572
B6IY57_RHOCS/349-557
B8FCW5_DESAA/431-642
D8GLW1_CLOLD/438-664
E1DCX2_VIBPA/421-626
B2T941_BURPP/324-522
E6T1C6_SHEB6/461-675
C2V2M0_BACCE/407-638
Q72EI7_DESVH/415-602
MCPE_RHIME/262-493
B1YGL8_EXIS2/134-301
G9AXY3_PANAN/312-513
Q3J1E5_RHOS4/503-683
E6RR26_PSEU9/314-541
B1KE21_SHEWM/435-627
A9KIK0_CLOPH/398-583
G5RFA9_SALET/139-337
G7TR60_VIBCL/122-343
F0LNZ4_VIBFN/419-640
C5UR16_CLOBO/359-560
A3JCG8_9ALTE/324-536
C9NQ06_9VIBR/304-517
F8VLW0_SALBC/76-239
F3I4L1_PSESF/1-141
D2S1J0_HALTV/512-730
H3TK42_PSEAE/262-431
Q07Y59_SHEFN/309-516
A8IAW8_AZOC5/490-694
B8CNB4_SHEPW/303-517
F6AJF2_PSEF1/270-436
C2PNG0_BACCE/247-441
H0JF37_9PSED/399-624
B2MWL3_ECOLX/57-251
D2BYG4_DICD5/323-518
H3RCI8_ERWST/243-444
A5D1D1_PELTS/119-226
C6U1Q0_BURPE/477-675
B8GMH2_THISH/403-624
A8KEF5_BURPE/316-517
G2TDJ4_RHORU/228-411
G9X6F1_9FIRM/1-130
H2CFS6_9LEPT/287-517
A5TLK2_BURML/298-499
A0Y5Q5_9GAMM/266-440
C0Y0M8_BURPE/312-513
Q07JM9_RHOP5/451-650
D2TB52_ERWP6/312-511
C2SCS4_BACCE/328-563
H4NPA5_ECOLX/314-514
E2XL13_PSEFL/419-635
F3KR58_9BURK/312-507
D5QV50_METTR/393-594
I0VLP5_ECOLX/322-516
D4GV76_HALVD/708-936
F6AFM8_PSEF1/325-544
F9R6X8_9VIBR/321-516
B0CAH0_ACAM1/614-836
F9AFR6_VIBCL/325-543
A1KB66_AZOSB/495-706
E7SL54_SHIDY/310-506
A8Z6H4_CAMC1/484-592
E8JE84_ECO57/331-526
Q5E6M4_VIBF1/323-551
C6TQQ5_BURPE/298-499
G9WX41_9FIRM/539-735
F4D8V7_AERVB/308-519
C2T3W9_BACCE/408-642
G9UKN9_SALMO/76-237
G7TX83_VIBCL/321-536
H6LHC8_ACEWD/722-916
C6E1P2_GEOSM/436-616
F2NVN8_TRES6/474-654
I0IQJ1_9BACT/45-224
B5MS65_SALET/310-506
D7CP54_SYNLT/141-344
Q1K227_DESAC/354-552
A6WFY5_KINRD/386-524
H0SYH3_9BRAD/2-54
A2SJ78_METPP/318-519
B2S1Y8_TREPS/340-559
I0GTZ2_SELRU/39-132
Q728L8_DESVH/404-625
E1YD74_9DELT/192-402
F5YLE3_TREPZ/482-674
E8J9Y3_ECO57/324-518
F4VQC9_ECOLX/324-518
B9BQN2_9BURK/332-460
H3ZDR5_9ALTE/396-614
G6DW79_9GAMM/442-646
G8QLJ0_AZOSU/221-434
F3KVG7_9BURK/351-549
C0ZKG6_BREBN/358-585
F8I289_SULAT/246-465
F0Q1D4_ACIAP/311-512
A4BBT9_9GAMM/201-368
D5RJK6_9PROT/252-440
B8CLW5_SHEPW/412-622
F4DT39_PSEMN/434-655
E4NT05_HALBP/492-721
F8IEJ6_ALIAT/125-345
F4APY7_GLAS4/243-434
E6VXR1_DESAO/583-673
B9LQ01_HALLT/294-504
B9E2W1_CLOK1/334-570
F4N332_YEREN/323-518
A0R9L4_BACAH/425-660
E6L7E9_9PROT/45-185
H5QUZ1_ECOLX/322-516
G7B2D0_VIBCL/296-517
G0BVT5_9ENTR/411-608
G4EDC3_9BACL/195-413
H1E411_ECOLX/310-506
F9AB56_VIBCL/402-623
A8MIV7_ALKOO/441-662
C5D801_GEOSW/425-657
H2CLF9_9LEPT/295-521
G4GC00_9EURY/308-519
E5W3J6_9BACI/420-655
C2MW14_BACCE/425-660
F4UA25_ECOLX/314-514
F8F0H1_SPICH/414-599
G6G3E2_9FIRM/337-562
F3F9S0_9PSED/1-35
F2ITE8_VIBCL/308-520
B1QXR5_CLOBU/431-656
F2L8M9_BURGS/397-597
Q13FY5_BURXL/428-629
C6PNC2_9CLOT/345-572
G6ZET9_VIBCL/262-431
G6ZP99_VIBCL/325-546
F6AFW9_PSEF1/464-676
H6SPS1_RHOPH/425-631
E4VH45_9HELI/21-182
F8FPZ6_PAEMK/352-578
D9R4E0_CLOSW/484-687
A4CB20_9GAMM/425-650
G5FUF7_9PSED/269-439
B3PNM9_RHIE6/404-592
F2N508_PSEU6/448-659
G7Z2Y9_AZOL4/496-688
Q02GS1_PSEAB/467-673
E8ZNW9_CLOB0/232-383
D8H1T4_BACAI/274-470
F6AC35_PSEF1/337-544
B8DKA6_DESVM/475-696
G6Z4P5_VIBCL/286-512
F7PPX9_9EURY/516-742
A6E3D3_9RHOB/513-703
A4YWH6_BRASO/259-446
E1DNI8_VIBPA/457-669
A6A9K9_VIBCL/431-652
F9AC56_VIBCL/325-546
F3GPE9_PSESJ/1-68
F3M432_9BACL/339-567
H7U622_CAMCO/203-345
C3CA40_BACTU/243-479
D2YHC6_VIBMI/423-626
E6T140_SHEB6/437-651
Q7M944_WOLSU/513-621
B4VWL9_9CYAN/965-1187
I0XL07_9LEPT/304-522
F3GWT6_PSESX/419-561
H2J852_MARPK/381-589
I0GDN8_9BRAD/306-493
E8LZL8_9VIBR/458-665
H2CDW1_9LEPT/335-497
B0SXU8_CAUSK/252-452
H6SQ88_RHOPH/140-349
H1JBJ9_9FIRM/187-429
A5I2D4_CLOBH/439-668
A4TU86_9PROT/74-254
E1K0Q4_DESFR/369-590
D2YHR1_VIBMI/440-647
G4FV06_9GAMM/323-524
I0E8P8_HELPX/125-306
F7RQB3_9GAMM/368-579
E6UN42_CLOTL/34-191
D8CJX3_ECOLX/322-516
Q92SF2_RHIME/419-618
F9SLC9_VIBSP/291-501
A1W1G3_CAMJJ/90-173
G8M2S2_CLOCD/283-484
A5WA23_PSEP1/457-680
A7GGT2_CLOBL/132-238
D0HEU5_VIBMI/442-647
A3UKX6_VIBSP/426-647
A1ESL0_VIBCL/319-534
E1E9I6_VIBPA/421-626
C9YAJ7_9BURK/123-325
D8P5D4_RALSL/307-508
F8L0E4_PARAV/287-493
A6SY38_JANMA/138-346
D0J0R2_COMT2/274-469
F9RS24_9VIBR/416-637
E6M4B7_9ACTO/355-547
D6TKH0_9CHLR/246-461
G9YTT4_9FIRM/355-556
A8EBQ7_BURPE/431-631
F3KE05_9GAMM/447-665
H7UAF9_CAMCO/302-530
Q3IRR3_NATPD/522-750
G7AIR0_VIBCL/83-294
I0MQ60_SALET/335-530
Q87YW2_PSESM/469-676
E7PR86_PSESG/325-546
G5MI10_SALET/147-344
Q747V9_GEOSL/178-364
H1NY36_9BACT/321-528
Q4UYF5_XANC8/141-337
B6XKU3_9ENTR/315-512
B1QZW3_CLOBU/494-724
A4JJX6_BURVG/319-514
A7N579_VIBHB/326-538
H5VIG2_SALSE/335-530
G8FDN0_CAMJU/1-176
C6CKM5_DICZE/330-531
C2Y5V3_BACCE/425-660
F8KQ19_HELBC/501-673
F7YIJ1_VIBA7/311-500
I0EN45_9HELI/142-292
E8VU78_VIBVM/265-477
A4LIW9_BURPE/401-602
G8PNY0_PSEUV/433-634
H7EVF8_PSEST/301-522
F8YYB0_VIBCL/157-343
D0H261_VIBCL/327-548
Q4HGB4_CAMCO/624-705
Q2FMC7_METHJ/1057-1283
A2PSM7_VIBCL/83-294
B5RMM7_BORDL/450-634
C7LN76_DESBD/341-558
D5CMU8_SIDLE/347-558
B8CZH5_HALOH/449-684
Q2W207_MAGSA/157-342
B8J2J8_DESDA/379-600
B1HNS3_LYSSC/425-649
F6CSK0_MARPP/328-539
H8A642_CAMJU/85-264
B1M8J2_METRJ/354-557
H7Y0U2_CAMJU/269-429
A5D5V0_PELTS/432-636
E8VNG7_VIBVM/429-623
D8H1Q2_BACAI/327-563
F9TUH4_9VIBR/360-581
G7D9N6_BRAJP/306-493
A0R9J7_BACAH/423-658
C5NIJ1_BURML/316-517
F9AKE6_VIBCL/335-512
A6W0H7_MARMS/369-570
H7UWN9_CAMCO/1-43
B8DP71_DESVM/365-586
G7BN68_VIBCL/416-626
B8GF95_METPE/581-793
B5UHL6_BACCE/335-574
A5W647_PSEP1/311-521
D2MRU4_CAMJU/93-283
F5RE99_9RHOO/453-672
D5A2S2_SPIPL/491-644
H8CUU1_CAMJU/85-264
E4QC22_CALH1/154-369
Q46594_DESVU/1-52
F8H6Y9_PSEUT/424-643
E7GSI5_CLOSY/1-106
C3KE62_PSEFS/433-644
F7U4G4_RHIRD/543-747
H0NNX0_BACCE/106-313
B6EI76_ALISL/333-546
A6WKV1_SHEB8/137-352
G0EJS8_BRAIP/387-588
G0AQ51_9GAMM/300-506
D3EZZ1_CONWI/232-431
H0BYW2_9BURK/323-524
G4D9B5_9GAMM/766-964
F4N1H2_YEREN/439-634
G9X134_9FIRM/441-673
Q48HI6_PSE14/437-646
F4LLY5_TREBD/503-706
A4SHN8_AERS4/365-577
C5ANA4_BURGB/316-517
H7WD36_CAMCO/201-272
H5W0G7_SALEN/310-506
D0HDN4_VIBMI/322-544
G7C1W9_VIBCL/403-624
F2IT64_VIBCL/349-542
C2IUR2_VIBCL/416-626
H1J534_9FIRM/288-516
G2CD78_ECOLX/324-518
D3P5I3_AZOS1/360-561
D4XFC6_9BURK/324-519
C2JB44_VIBCL/403-624
E8RVJ3_ASTEC/443-635
F8KQU8_HELBC/541-704
Q2FN52_METHJ/474-698
A8FRZ4_SHESH/376-573
B7R925_9THEO/329-521
H7YJJ3_CAMJU/268-429
Q5HTS4_CAMJR/203-344
F3DJB1_9PSED/277-452
A7GXB0_CAMC5/28-199
F1VUT2_9BURK/1-171
D0XBR1_VIBHA/341-542
C3JZZ8_PSEFS/474-685
H8EIG0_CLOTM/677-882
Q89XD1_BRAJA/503-698
C2Z102_BACCE/1-124
C0AUQ7_9ENTR/339-535
E3PV99_CLOSD/103-312
A5XSU7_BURML/317-518
C6DFC9_PECCP/306-507
F9U2C2_MARPU/171-383
Q095F2_STIAD/165-248
F5P477_SHIFL/154-348
D0HEF6_VIBMI/248-449
B9LA04_NAUPA/452-648
G4EKS0_9BACL/58-291
H0S3M0_9BRAD/366-561
Q1BLN3_BURCA/313-514
D2BV94_DICD5/320-518
C2JAS1_VIBCL/564-770
C4UQB6_YERRO/340-540
I0GBT9_9BRAD/210-401
F9TKE8_9VIBR/722-930
H6LIM6_ACEWD/584-782
E7A8T7_HELFC/355-562
A9VP43_BACWK/327-563
A6D329_9VIBR/197-418
E5Z8I6_CAMJU/214-374
C2MFI8_BACCE/210-430
Q2B5J7_9BACI/377-602
G1USK3_9DELT/477-686
C2I6X6_VIBCL/427-623
Q2SGL5_HAHCH/346-563
H8ADZ2_CAMJU/111-198
F8FXE7_PSEPU/313-521
F9CBW9_VIBCL/305-520
F4QQ60_9CAUL/184-372
D2NH23_ECOS5/324-518
Q66CY4_YERPS/397-595
C6EBU2_ECOBD/314-514
A3UDX2_9RHOB/448-648
G2SH54_RHOMR/1002-1213
C1EYB1_BACC3/435-668
F5KEX8_PSEAI/315-535
A4XSZ9_PSEMY/429-650
B9D173_WOLRE/82-254
F3DCL7_9PSED/134-366
A1TIC9_ACIAC/314-515
F9A3Y4_VIBCL/414-636
E8ALF0_SALMO/322-516
F4GSP1_PUSST/324-522
G2HUT9_9PROT/572-772
H8MWB3_CORCM/314-530
B1XWD0_LEPCP/638-822
H0TEA5_9BRAD/264-458
B7CVB5_BURPE/407-605
F5ZFJ0_ALTSS/272-493
E4SF95_CALK2/353-571
F0JFX0_DESDE/452-673
A9N4V0_SALPB/77-241
G7B3L1_VIBCL/372-573
D4S780_9FIRM/56-187
C2RYG0_BACCE/345-579
A4YR48_BRASO/489-691
A5W2J6_PSEP1/520-714
G7BCA0_VIBCL/247-458
B2VKK7_ERWT9/313-511
D4XBY9_9BURK/327-528
H1G5D8_9GAMM/326-523
D4GFV9_PANAM/261-439
E6ULN1_CLOTL/497-694
H6LKG1_ACEWD/779-977
E8SX04_GEOS2/335-563
B0RM91_XANCB/486-686
E1DQA5_VIBPA/331-543
Q0HFC3_SHESM/401-620
Q1D8X3_MYXXD/322-538
I0ZSK1_ECOLX/322-516
Q0HIE7_SHESM/132-349
C9AX64_ENTCA/445-680
B7DP00_9BACL/347-588
E5B596_ERWAM/444-642
B2TQ79_CLOBB/489-698
F5KF24_PSEAI/347-560
Q4K805_PSEF5/322-540
G8FEU8_CAMJU/265-346
D6Z238_DESAT/317-510
F3DBD9_9PSED/320-541
E1TJM9_BURSG/298-498
E1ME74_9ACTO/186-390
G3ABC0_9RALS/319-520
C9R9R3_AMMDK/321-533
F9XVL9_CAMFE/276-423
A3KV45_PSEAI/348-561
F3RYL7_VIBPA/456-666
A6AZN1_VIBPA/331-543
H0FQC6_BACAM/424-661
C1I725_9CLOT/347-576
G7WDZ1_DESOD/442-669
Q5V1F1_HALMA/424-634
D5TN98_BACT1/327-563
F1VZR6_9BURK/156-309
Q48P84_PSE14/462-674
E1JBG3_ECOLX/302-522
A4GA32_HERAR/325-519
D5VRD2_METIM/250-460
H0SBW7_9BRAD/112-306
E8G0V5_SALMO/324-518
A3ELI3_VIBCL/261-473
G7BRP9_VIBCL/422-621
F3YUW6_DESAF/379-601
A7H7V6_ANADF/153-365
G1XWJ1_9PROT/434-638
H8MR68_CORCM/195-419
H6CF89_9BACL/196-423
Q1QR97_NITHX/174-360
H8DUL8_9ENTR/443-641
H8FPI9_RHOMO/87-301
G8CQT9_9SPIO/520-710
B0TBC0_HELMI/144-273
A8SZL0_9VIBR/417-638
F5RAE6_9RHOO/315-541
Q660U5_BORGA/75-260
D3FP35_CAMJI/581-662
E8EP81_SALMO/310-506
H7EJ97_9SPIO/441-670
C6BZQ1_DESAD/416-603
E0LY53_9ENTR/250-439
I0BQM2_9BACL/318-549
C0GJE8_9FIRM/183-391
C4IDB2_CLOBU/434-668
B5C0J1_SALET/76-237
G8UA12_BACCE/279-500
A9IKN0_BORPD/333-533
H0RWM9_9BRAD/472-665
A6B9L9_VIBPA/18-53
G8FBA2_CAMJU/265-346
H6LHZ8_ACEWD/574-772
Q1NWX4_9DELT/409-607
G8AJN5_AZOBR/248-429
H8CNH8_CAMJU/269-429
F5P5D8_SHIFL/324-518
C6PST3_9CLOT/140-331
B8CVE9_SHEPW/418-638
Q39QD7_GEOMG/363-529
F3FUN3_PSESX/1-87
C1M782_9ENTR/440-642
E7I278_ECOLX/316-514
A6AGI8_VIBCL/82-303
E7ZYF6_SALMO/76-237
A7Z394_BACA2/325-536
E7PJD5_PSESG/419-640
B2UCT0_RALPJ/314-515
C6DHV3_PECCP/448-646
F3KA84_PSESZ/1-53
G6ZB82_VIBCL/339-540
Q2C3I5_9GAMM/166-386
A3GUS8_VIBCL/174-375
A1F3C0_VIBCL/414-631
F9B084_VIBCL/318-536
A3EKU7_VIBCL/421-643
B5Q5R4_SALVI/314-514
A8FJV0_CAMJ8/512-600
D4HYX9_ERWAC/317-515
G7C306_VIBCL/327-548
G1Y8R3_ECOLX/317-515
D8IXV9_HERSS/314-515
F7XRN2_TREPU/558-775
E8WRK7_GEOS8/482-669
G7BU93_VIBCL/343-570
A6WFF1_KINRD/360-545
G7EF96_9GAMM/150-347
C2I5V5_VIBCL/262-431
H3SCE7_9BACL/424-658
B7IH53_THEAB/552-762
A6W9D2_KINRD/348-530
F5T6D0_9FIRM/529-730
H7XIH2_CAMJU/177-254
E4SDU2_CALK2/473-683
B9E5H4_CLOK1/464-689
G2TGI7_RHORU/19-130
G5PMS9_SALET/146-344
Q1ZMA0_PHOAS/296-506
G2T636_RHORU/327-491
D7HVN5_PSESS/158-361
D6YQ67_PANVC/285-386
C1FN29_CLOBJ/101-318
E3EZ69_KETVY/250-447
B4UE28_ANASK/315-498
Q6D870_ERWCT/399-596
A0KL92_AERHH/322-509
G7B704_VIBCL/410-627
I0GMY2_SELRU/338-568
B6R5F9_9RHOB/470-671
D2UAE0_XANAP/609-810
B1ZG02_METPB/278-481
F1THZ3_9CLOT/153-277
I0IQG2_9BACT/191-392
E3IMT7_DESVR/330-542
H8ANH0_CAMJU/129-204
Q1LS30_RALME/311-512
C2ULE5_BACCE/333-569
F9TXP1_MARPU/338-551
F1ZVB3_THEET/107-301
C2PAG6_BACCE/101-313
F6AD77_PSEF1/434-641
B1QQU6_CLOBO/347-569
E4Q8R5_CALH1/129-272
F7RIQ9_9GAMM/310-518
A3JZ91_9RHOB/236-433
Q7MJS1_VIBVY/319-534
D3NZD6_AZOS1/521-723
F8KRK9_HELBC/229-435
B6IVX7_RHOCS/358-557
D2RUR5_HALTV/508-736
A4VGE7_PSEU5/424-643
F3DXW1_9PSED/441-501
D2ZCC4_9ENTR/357-558
H1R3L1_VIBFI/407-621
C3HWZ1_BACTU/334-574
A6UNR0_METVS/240-452
D1B179_SULD5/375-580
F3KRJ0_9BURK/322-522
A3RQX4_RALSL/463-661
D7AI83_GEOSK/307-411
A4BBS7_9GAMM/266-437
G7FV84_9GAMM/319-518
H7SRR2_CAMCO/302-530
A3RQI3_RALSL/531-743
F8ZLU3_VIBCL/416-626
C8W1C3_DESAS/316-520
B7X0W8_COMTE/311-512
H5HCQ6_ECOLX/310-506
G2E1C0_9GAMM/445-676
F4LEK5_BORPC/284-485
B1F5Q5_BACAN/278-500
F3ITT6_PSEAP/325-546
E3PAI9_ECOH1/322-516
A3UC68_9RHOB/55-241
F2JN39_CELLD/291-504
H2FVH3_OCESG/189-410
H7EIQ1_9SPIO/459-679
G0SNQ1_VIBMI/450-665
Q1K3E7_DESAC/524-721
Q8L1M1_ERWCH/1-149
G6ZII0_VIBCL/311-520
B7KZB1_METC4/360-560
Q5NRE5_ZYMMO/224-424
H1XIA1_9XANT/303-504
G7G5H5_9GAMM/498-705
F8FAJ7_PAEMK/441-684
Q5JF98_PYRKO/213-425
A6LZ67_CLOB8/165-380
I0GH29_9BRAD/405-558
E8Y428_ECOKO/310-506
B4BNP6_9BACI/268-487
E8RU03_ASTEC/298-478
Q9P9J0_HALSI/570-794
A9CYE4_9RHIZ/293-489
I0G0G8_9BRAD/489-693
Q1QYK3_CHRSD/477-678
C2SVQ0_BACCE/347-580
B2TN36_CLOBB/459-686
D0KY48_HALNC/453-669
G7QA68_9DELT/600-814
B1Q5N7_CLOBO/190-419
G7C296_VIBCL/564-770
H0HF80_RHIRD/351-546
G7ABL9_VIBCL/414-636
F9RAS4_9VIBR/197-418
H7VXJ6_CAMCO/153-210
Q1CZL1_MYXXD/313-531
D2YGT5_VIBMI/339-513
Q3KFT3_PSEPF/321-541
D2Z5M1_9BACT/82-308
G2T2U1_ROSHA/268-493
B2PR04_ECO57/314-514
H4SS48_ECOLX/322-516
D7HNR2_VIBCL/304-515
Q89R40_BRAJA/562-763
F0QDF7_ACIAP/312-513
D5U3L0_BRAM5/349-553
Q4KDH9_PSEF5/135-363
H0H948_RHIRD/421-618
E1R2K8_SPISS/412-599
G2L9U6_PSEAI/324-545
F8AGS1_PYRYC/184-396
B8FI76_DESAA/436-648
Q1I7A8_PSEE4/332-521
A6WRZ3_SHEB8/332-543
I0ZGE5_HELPX/351-565
A8Z6N2_CAMC1/475-582
D8N0I2_RALSL/311-512
Q7M7S5_WOLSU/333-530
Q62EA5_BURMA/251-452
E6RZS0_CAMJC/155-236
D5UB14_BRAM5/481-654
B5WJ36_9BURK/305-502
C5NCU7_BURML/329-554
B2MXC0_ECOLX/1-194
G5SBJ1_SALET/146-344
A5W930_PSEP1/418-639
Q88D09_PSEPK/417-638
G4DBI4_9GAMM/177-342
G0FF89_ECOLX/331-526
G6Z198_VIBCL/123-346
C4T766_YERIN/347-542
F1TGW3_9CLOT/261-482
C5EEH1_9FIRM/357-558
C5AI41_BURGB/310-511
D3FZ89_BACPE/270-479
F3EDE3_PSESL/407-480
F3RCC7_LISMN/335-573
I0UNH4_BACLI/340-568
F3KW76_9BURK/316-512
Q1ZAE1_PHOPR/424-635
F4DSH5_PSEMN/441-646
B2MXB8_ECOLX/154-349
F3H9Q4_PSESX/1-135
G4KU94_OSCVS/357-558
G7RD78_ECOC2/324-518
E5ZLD8_CAMJU/554-698
C9X7D6_SALTD/397-593
I0FD27_9SPIO/512-689
B8GGR3_METPE/369-581
E4QKY7_METS6/668-853
F9DYA9_9BACL/436-654
F5ZE34_ALTSS/452-663
F9AJZ4_VIBCL/415-627
G8QNM3_AZOSU/97-262
C4B2N2_BURML/317-518
E3E5F9_PAEPS/324-551
A8UWD1_9AQUI/350-550
D2YM08_VIBMI/338-540
Q30W91_DESDG/381-602
A7MIT5_CROS8/320-516
C5AHC8_BURGB/428-629
A5MZR7_CLOK5/114-329
H7WD57_CAMCO/54-109
F2JNG4_CELLD/468-694
Q1ZEA8_9GAMM/454-656
B9KDK8_CAMLR/540-618
H1RUL9_COMTE/313-514
B8EED2_SHEB2/278-484
B5RE97_SALG2/76-237
G5GLH0_9FIRM/429-668
B3Q6Y2_RHOPT/236-432
H1EAH1_ECOLX/314-375
B2U6I7_RALPJ/407-608
G7ABR2_VIBCL/327-548
B2HY26_ACIBC/472-691
C6CHN0_DICZE/407-606
C4TVP1_YERKR/317-514
C3JZ53_PSEFS/299-439
H1WM52_9CYAN/891-1120
Q8DAU2_VIBVU/415-626
Q72Y07_BACC1/278-500
A7GAV6_CLOBL/441-663
A8ZTC1_DESOH/411-503
F4LMT6_TREBD/393-501
A4B9N1_9GAMM/328-546
C2CAC6_VIBCL/157-343
Q5V4W2_HALMA/217-431
H1P4X6_9BACT/326-527
H0PS65_9RHOO/450-666
E1T595_BURSG/318-519
G0A0T8_METMM/320-535
G7AMY5_VIBCL/410-627
Q4HPS9_CAMUP/335-546
B0TGR5_HELMI/465-688
C6CKD3_DICZE/318-516
E6Q620_9ZZZZ/68-286
A1VFM0_DESVV/447-669
E1VMJ6_9GAMM/225-416
A9EP40_SORC5/314-500
C9XGT6_SALTD/313-514
Q97FH5_CLOAB/337-571
A9HHE0_GLUDA/251-450
Y469_BACHK/419-658
H8FPK0_RHOMO/2-115
G7F3T9_9GAMM/424-629
B1KE41_SHEWM/354-555
F3RUU8_VIBPA/197-418
H0SPV6_9BRAD/367-558
A0RPL0_CAMFF/103-250
I0IL65_9BACT/345-554
D7GSS0_9FIRM/275-379
G1USQ1_9DELT/492-712
A8IGA0_AZOC5/475-669
A4B9V9_9GAMM/451-658
B1QDH4_CLOBO/445-673
G6XQN1_RHIRD/527-731
E1DD56_VIBPA/97-303
H4YPZ8_ECOLX/324-518
F2J7Y7_HELP9/143-306
F9S6A6_9VIBR/95-256
A6FAB0_9GAMM/426-636
A6M0D3_CLOB8/339-571
C0R165_BRAHW/470-654
E5WMD8_9BACI/186-417
H0FQC7_BACAM/425-661
B3Q2F8_RHIE6/503-705
E3G3Q7_ENTCS/323-518
Q47XG9_COLP3/424-636
H9UHD7_9SPIO/230-457
H0J0I9_9GAMM/134-356
F3IXZ0_PSEAP/260-472
D0HES3_VIBMI/341-540
A6AQR8_VIBHA/428-623
D7X035_9BACI/145-299
C9PF24_VIBFU/321-520
B5ZSY8_RHILW/394-592
A1EJI2_VIBCL/431-652
A4XK74_CALS8/377-591
Q9KRJ7_VIBCH/371-596
E6XIP0_SHEP2/256-434
H6SLE1_RHOPH/512-702
D8GRM7_CLOLD/334-561
F0LBN4_AGRSH/391-592
A1HMN9_9FIRM/146-281
C0ANP2_9SPIO/489-694
F5MLX0_SHIFL/331-526
F7YLP3_VIBA7/218-418
A3NGC7_BURP6/312-513
B2PR05_ECO57/322-516
F7U2W4_BRELA/426-665
D5W3P3_CLOB2/446-576
F9RW21_9VIBR/342-539
C3JYV7_PSEFS/319-541
G8AQQ9_AZOBR/487-676
Q76B47_MYXXA/631-718
D8BR16_ECOLX/256-450
C3GS56_BACTU/239-430
C4SU51_YERFR/311-508
Q0EE70_PSESF/346-434
F0SL04_PLABD/621-824
A1TLU6_ACIAC/320-520
E8HGL0_ECOLX/322-516
G5WMW4_ECOLX/324-518
C6CPA5_DICZE/324-518
D2Z5F1_9BACT/471-704
A4VNL8_PSEU5/360-580
Q1C6S6_YERPA/322-517
H6NTE9_9BACL/360-581
G2IW91_PSEUL/326-527
B4SNS2_STRM5/494-692
C2IXB5_VIBCL/398-599
Q1ZSR8_PHOAS/256-468
G9TGJ0_SALMO/335-530
E0M3N2_9ENTR/336-531
A3D755_SHEB5/309-521
H7U5X2_CAMCO/200-281
B1QR88_CLOBO/439-652
D3PDJ1_DEFDS/439-643
G7BK79_VIBCL/414-636
G7BJL4_VIBCL/305-520
B9M8A6_GEOSF/372-562
H7VKQ2_CAMCO/79-281
B9MDS4_ACIET/322-520
G7AWK1_VIBCL/366-578
G2ZXW9_9RALS/311-512
G9YYM9_9ENTR/168-368
C6B6B8_RHILS/112-198
G9X0S9_9FIRM/3-157
B9M9P8_GEOSF/311-498
H7ULK6_CAMCO/12-92
C9Y5H7_CROTZ/447-644
E2JLU3_BORAF/445-632
B7MMP7_ECO45/324-518
E2MGF3_PSEUB/549-771
Q2RUJ1_RHORT/387-574
Q1D221_MYXXD/377-590
H6KVD7_TREPD/389-612
I0EN51_9HELI/333-535
H8FIA2_XANCI/472-651
C2TBL1_BACCE/421-658
A3UR52_VIBSP/296-517
C1M4R1_9ENTR/315-512
D4GNP2_PANAM/448-642
F2FF26_SALDU/160-358
E7P7X6_PSESG/434-642
A4W5S4_ENT38/454-642
B1LF64_ECOSM/310-506
G2H843_9DELT/466-689
G6ZYE0_VIBCL/311-520
A9Z754_YERPE/340-540
A6EVV0_9ALTE/417-628
H8K274_VIBCL/322-543
F7T2Z7_ALCXX/326-526
D5V2S9_ARCNC/404-601
G7C4E3_VIBCL/362-563
Q7M865_WOLSU/404-492
F9AMY6_VIBCL/294-514
A3H559_VIBCL/144-323
G0EIV3_BRAIP/618-807
F0LNQ6_VIBFN/404-626
G2FJC8_9GAMM/394-623
C6YBX0_VIBCL/366-578
Q2RUJ3_RHORT/309-496
Q1V7W6_VIBAL/429-623
D0IHZ2_9VIBR/427-628
B1KUQ0_CLOBM/311-548
F3E3U7_9PSED/324-546
Q47HD1_DECAR/3-203
C4SNG9_YERFR/345-542
Q81JN0_BACAN/238-430
A3ZEE6_CAMJU/95-282
E4R7D8_PSEPB/271-492
F9AIA3_VIBCL/427-623
C2SSC2_BACCE/315-551
E1DU97_VIBPA/100-250
E6XNM7_SHEP2/497-705
E3IQI2_DESVR/415-602
F9A4F0_VIBCL/417-638
G7A882_VIBCL/339-540
Q8XZE1_RALSO/312-513
G2FLC7_9FIRM/214-352
A3YH07_9GAMM/260-431
A9VTG2_BACWK/237-430
G6ZEI8_VIBCL/319-534
H4XQN9_ECOLX/310-506
E6W0P4_DESIS/185-400
F8ZH27_VIBCL/436-626
H2CJ71_9LEPT/488-713
A6CT29_9BACI/1-205
B4UA53_HYDS0/145-350
H7VJ56_CAMCO/302-530
D5CAS2_ENTCC/324-518
D5AN51_RHOCB/603-804
Q8ZM14_SALTY/313-514
E1EDA8_VIBPA/417-638
Q97DG6_CLOAB/335-572
H0J805_9PSED/458-653
B7XS71_BORGR/481-667
G7LU79_9ENTR/447-648
B5EFB7_GEOBB/338-509
Q089I6_SHEFN/438-642
H2G0Y2_OCESG/447-647
Q74EC8_GEOSL/325-548
H7EWK9_PSEST/139-351
D2TR17_CITRI/312-506
F4DGP5_AERVB/328-539
G7BRC9_VIBCL/83-294
C3ISG3_BACTU/240-432
E8RLS6_ASTEC/2-139
F3IC35_PSESL/1-139
F4AAI8_CLOBO/274-493
E8XMF5_RAHSY/300-499
B1KHK9_SHEWM/326-548
F5R9G5_9RHOO/273-495
D7WY11_9BACI/339-565
Q2RKY7_MOOTA/161-245
E8RND8_ASTEC/361-551
C3K0C6_PSEFS/260-436
H8JWQ2_VIBCL/318-536
D5X0H4_THIK1/310-497
C4UR28_YERRO/262-433
F8ZJ50_VIBCL/434-626
Q2J2W0_RHOP2/371-559
G6ZLP3_VIBCL/385-585
B8FT68_DESHD/187-429
D0J0B3_COMT2/174-375
A4C6R2_9GAMM/548-770
C2NCE8_BACCE/356-581
H0SVC5_9BRAD/448-650
E8YAK6_ECOKO/331-526
G4LDC6_PSEAI/436-635
H7SG01_CAMCO/302-530
C5AKH3_BURGB/311-509
I1DBW5_9VIBR/458-665
A9BTJ5_DELAS/314-512
G8PSA0_PSEUV/99-307
F8D680_HALXS/288-515
G7G542_9GAMM/319-544
D0GWL8_VIBMI/319-534
B5CG82_SALET/314-515
G9UFH5_SALMO/335-530
B6YX69_THEON/172-405
D0YQH4_9ACTO/373-553
A3YJ13_CAMJU/85-264
G6ZY50_VIBCL/564-770
Q2SHK1_HAHCH/316-525
C6CQQ9_DICZE/312-513
Q47W01_COLP3/398-619
A0L9H6_MAGSM/449-642
H5MGG8_ECOLX/322-516
C9NR54_9VIBR/319-534
G2S7B9_ENTAL/399-594
C3L262_CLOB6/353-572
A2SL14_METPP/129-226
B1QBN3_CLOBO/310-548
G4DQ98_9GAMM/129-336
F4T9C1_ECOLX/329-523
B7KX27_METC4/361-553
A0KXG0_SHESA/280-434
B8GK05_METPE/1113-1343
Q3JJR6_BURP1/321-521
F9TRU1_9VIBR/461-685
E7YA35_SALMO/322-516
A1RM90_SHESW/309-522
B8CZL7_HALOH/462-688
H0SPT1_9BRAD/355-557
D4RYL2_9FIRM/474-707
E8LV57_9VIBR/307-517
E8F998_SALMO/146-344
Q2FP54_METHJ/47-272
E8XSV4_RAHSY/261-436
C3NQP3_VIBCJ/427-640
H5C7C6_ECOLX/281-476
A6AJS2_VIBHA/341-542
G4C1X6_SALIN/322-516
A4BEG6_9GAMM/478-689
A4TLE2_YERPP/340-540
G2FJL4_9GAMM/310-532
Q1VGE4_VIBAL/330-530
H7EIC7_9SPIO/417-603
F8KPV9_HELBC/32-245
E4RGK2_PSEPB/319-540
F3HMA3_PSEYM/433-642
A8EVU8_ARCB4/407-598
D4T2P6_9XANT/496-697
A1VB69_DESVV/405-625
A6VZB2_MARMS/413-628
F2IMR2_VIBCL/427-623
A9HMB4_GLUDA/398-595
Q0B7W6_BURCM/319-516
B2GVX4_BURPE/352-553
G0GC23_9SPIO/284-471
G8AL63_AZOBR/364-554
E6XKQ2_SHEP2/243-440
F3X2I1_9SPHN/245-452
B3AZ92_ECO57/324-518
Q4ZY01_PSEU2/473-685
C2C6Z9_VIBCL/421-643
A4J4R0_DESRM/87-297
G4LT22_PSEAI/269-439
H5XYT3_9FIRM/379-595
C5ZM04_BURPE/314-515
B1KYB2_CLOBM/132-237
D4SXS5_9XANT/459-677
G0SSE5_VIBMI/338-540
H1RHR6_SALMO/322-516
F5RQ93_9FIRM/337-572
D5QMX2_METTR/408-609
F3ZZR3_MAHA5/490-722
E1RGD8_METP4/318-541
C7HI21_CLOTM/676-879
H0N790_SALET/313-514
H2FVC1_OCESG/463-652
A3ZRG4_9PLAN/557-754
B8CJT3_SHEPW/179-392
G9EBY6_9GAMM/54-248
D8MPX5_ERWBE/445-646
H7VA72_CAMCO/302-530
E2CDT9_9RHOB/463-651
D4L334_9FIRM/261-469
H6LF90_ACEWD/779-973
E2SUV5_9RALS/322-517
H9ULL7_9SPIO/459-640
H4UCD1_ECOLX/324-518
B6IR28_RHOCS/363-555
A7H5B4_CAMJD/518-604
Q8RC06_THETN/153-284
Q2BZ11_9GAMM/446-655
A3V1P9_9RHOB/82-299
C4XHP5_DESMR/486-707
C2KS53_9ACTO/341-544
B8I880_CLOCE/259-482
C1D7Z8_LARHH/214-426
F3HH69_PSEYM/1-200
F0LT28_VIBFN/418-627
D0BVF9_9GAMM/469-692
A0YP49_LYNSP/1077-1289
A3D933_SHEB5/414-633
E0SE77_DICD3/430-631
D7UVD3_LISGR/421-655
E7HLL3_ECOLX/315-515
B8IZ02_DESDA/474-695
A1TP01_ACIAC/313-512
C6CKD5_DICZE/322-516
D5V215_ARCNC/438-634
Q39QD7_GEOMG/239-372
F3ET06_9PSED/216-427
C2I0R0_VIBCL/328-536
A5I5R4_CLOBH/342-570
D2MY70_CAMJU/305-529
E8ESH1_SALMO/146-344
Q72S63_LEPIC/738-847
C2RJR2_BACCE/334-574
A6M2R8_CLOB8/191-420
F7YVE3_9THEM/119-317
F5YBM8_TREAZ/459-643
E8CVW3_SALMO/314-515
E8EP82_SALMO/314-515
E0T5E8_EDWTF/313-514
F7Z4D3_BACC6/301-536
H0SFP9_9BRAD/461-663
Q7M939_WOLSU/432-515
C4XPH3_DESMR/224-451
C0QVX6_BRAHW/414-611
G5H3X3_9FIRM/43-174
Q8XQL3_RALSO/321-522
B9B8W7_9BURK/267-468
E6L2N8_9PROT/421-614
D4BWW6_PRORE/322-514
A1K8K9_AZOSB/330-549
Q2BPA1_9GAMM/173-384
F3KA42_PSESZ/1-62
F9BUH7_VIBCL/445-659
H0BZ36_9BURK/183-384
E7UYT3_SALTM/335-530
G7ZDQ1_AZOL4/351-554
A1R0A6_BORT9/447-634
F8C4U7_THESO/325-540
F3FB44_9PSED/1-136
G4KZG5_OSCVS/367-568
E6T8P8_SHEB6/309-521
A6TMH7_ALKMQ/375-595
F9C6R1_VIBCL/262-431
D0KAD8_PECWW/316-517
G1UQ77_9DELT/494-705
A6V425_PSEA7/328-531
F9RF25_9VIBR/319-534
A3H1S1_VIBCL/416-626
C2U5V1_BACCE/198-392
H7VYB0_CAMCO/335-545
G0SRM9_VIBMI/321-528
C9QLI7_VIBOR/430-623
B8J7U2_ANAD2/394-604
A1TZ83_MARAV/457-676
A6A1N8_VIBCL/157-343
F1W4Y5_9BURK/362-419
C1DMG7_AZOVD/321-522
H3TAR3_PSEAE/437-635
A3XC76_9RHOB/472-673
Q1K363_DESAC/515-713
C3MDF7_RHISN/637-831
B7KZZ8_METC4/407-565
E7B935_YERE1/411-612
H1G5D7_9GAMM/320-522
G5SBN1_SALET/329-524
F4GYA3_CELFA/149-289
E8A7C6_SALMO/322-516
G7BL73_VIBCL/427-623
D0HHF2_VIBMI/197-418
G2CL09_ECOLX/314-514
H7VEH3_CAMCO/302-530
B1HUE0_LYSSC/340-565
F5YNN8_TREPZ/283-501
D4ZBK4_SHEVD/399-620
C4TZY8_YERKR/345-542
B7XS72_BORGR/445-632
A3XB81_9RHOB/486-681
E7AA88_HELFC/443-638
G2J481_PSEUL/167-384
E2XDD5_SHIDY/214-408
E0NYE2_9FIRM/218-367
B0JM81_MICAN/658-887
C1FT24_CLOBJ/443-663
F9ZUZ1_METMM/182-390
D4GGU8_PANAM/391-585
E0IEM0_9BACL/346-581
Q48B95_PSE14/315-524
G8Q1N1_PSEFL/427-638
C3DBF5_BACTU/102-313
A6AMH1_VIBHA/100-250
G6ZXX6_VIBCL/83-294
F7R059_9LACO/455-660
B3ZE25_BACCE/425-660
E8LV64_9VIBR/427-622
Q1YYU8_PHOPR/319-543
Q098H0_STIAD/333-544
E8VNH9_VIBVM/441-655
A5ER37_BRASB/306-493
A0NND8_9RHOB/503-687
F3BI52_PSEHA/523-724
E8FW30_SALMO/313-514
E1PKB6_PANVC/312-513
G7ZGG2_AZOL4/320-519
B1J5T9_PSEPW/425-653
C2MSX1_BACCE/327-563
H5Y4F5_9FIRM/364-597
A1TM08_ACIAC/322-519
H7EHW0_9SPIO/465-642
D7FDU7_HELP3/143-304
C2P4J2_BACCE/345-571
E3E8T0_PAEPS/143-277
A6WNU6_SHEB8/346-545
F3GCM5_PSESJ/1-91
H0SF88_9BRAD/500-685
B5ED29_GEOBB/525-691
E1D1V1_VIBPA/237-444
G7EU33_9GAMM/351-541
C2ICS9_VIBCL/385-585
B9PAP9_POPTR/93-294
E7YDJ1_SALMO/310-506
H9UFC2_9SPIO/158-369
D9YE51_9DELT/399-600
E6W0T1_DESIS/322-536
B2UZ96_CLOBA/267-470
D2Z5F8_9BACT/210-418
E8VJP8_BACST/422-655
B9JT84_AGRVS/405-595
I0MB34_SALET/314-514
B9KQB0_RHOSK/305-416
F4U8F6_ECOLX/330-526
G2IUI4_PSEUL/123-280
F8FAJ0_PAEMK/350-586
B8CZX7_HALOH/440-673
A7T3E5_NEMVE/1-163
E8YLJ4_9BURK/318-518
H3SQI0_PSEAE/438-657
B1F3B2_BACAN/423-658
F9SGC1_VIBSP/418-627
G7M9E2_9CLOT/484-717
A7FV58_CLOB1/311-548
D2UAE1_XANAP/496-697
E6M2I0_9ACTO/187-392
G7FII7_9GAMM/405-612
D5RU21_9PROT/84-255
F3LNH4_9BURK/307-497
F2ZPY1_9PSED/112-171
H1R1C1_VIBFI/336-540
B2V9C5_SULSY/194-392
Q9A4Y4_CAUCR/4-204
B8FUT7_DESHD/439-664
A8UVU4_9AQUI/143-310
G8Q6S9_PSEFL/335-540
C4XHN2_DESMR/448-669
D8ISJ8_HERSS/315-515
G1UQ79_9DELT/367-578
Q62G09_BURMA/316-517
E4LKR3_9FIRM/225-369
E5Z9V4_CAMJU/505-591
E1THH0_BURSG/338-539
A9AM17_BURM1/318-514
Q1CI64_YERPN/322-517
C3GAC5_BACTU/279-500
Q8D3N0_VIBVU/87-299
F2ZEF2_9PSED/321-542
C6C549_DICDC/465-648
Q2W140_MAGSA/116-328
F3GJU4_PSESJ/2-209
G6ZK61_VIBCL/322-543
G0EID5_BRAIP/509-699
Q65NL4_BACLD/1-167
A4B8Y1_9GAMM/296-508
F7TTH0_BRELA/239-438
Q63X31_BURPS/315-516
H0SGY5_9BRAD/8-153
B7INS8_BACC2/434-665
G8MDA2_9BURK/321-518
C9Y7P9_9BURK/514-726
C3EYA0_BACTU/335-574
A5F163_VIBC3/564-770
G7C2I0_VIBCL/290-499
D6DZI0_9FIRM/344-555
G0JIQ9_YERPE/317-518
D8GPZ7_CLOLD/178-400
F2K384_MARM1/93-261
Q13SC7_BURXL/324-518
E4QI76_METS6/765-964
B4ULR2_ANASK/319-507
D1B2A8_SULD5/513-713
F3JRM7_PSESX/1-134
I0KTD6_STEMA/625-824
Q3IJD3_PSEHT/434-626
A5D439_PELTS/306-519
I1DMA0_9VIBR/296-517
H8DM94_9ENTR/314-514
Q2RNI8_RHORT/377-579
C6XBD4_METSD/370-565
E0S2B9_BUTPB/356-580
E2ZVK6_PSEAI/327-531
D2P2Y0_LISM1/143-296
F6BPQ1_SINMB/419-618
H0H4C3_RHIRD/559-757
F3KCY8_9GAMM/483-677
C6PPM9_9CLOT/213-346
F2J7L7_HELP9/1-89
C6XNC1_HIRBI/103-304
Q02P82_PSEAB/324-545
Q48HG7_PSE14/517-730
E8FD79_SALMO/335-530
G4G425_9EURY/72-279
A1VA96_DESVV/393-601
G5S0Y8_SALET/76-237
G7UDT9_PANAN/324-518
H5YAZ0_9BRAD/407-554
G2B3W8_ECOLX/324-518
G6Z287_VIBCL/325-546
G4P3P7_BACIU/425-661
B7X0N3_COMTE/318-518
B2KJC2_BURPE/308-509
G8AFN9_AZOBR/239-443
A3ENF5_VIBCL/427-623
F2A9K6_RHIET/523-726
G7MCT6_9CLOT/337-580
Q0HYL3_SHESR/401-620
F4H214_CELFA/345-540
D4SR28_9XANT/694-895
H8B1G2_CAMJU/84-282
C4H4F7_YERPE/2-116
C3EX80_BACTU/423-658
F8Z5M3_VIBCL/348-559
E1RCP0_SPISS/529-755
G5M886_SALET/313-514
G7HK34_9BURK/320-519
E4S259_BORBJ/512-651
F3DA65_9PSED/1-107
C4B053_BURML/280-481
F7PFW5_9EURY/555-784
F3EHZ0_PSESL/314-501
F0Q800_ACIAP/315-518
E4RD23_PSEPB/440-645
E2XZQ3_PSEFL/459-676
Q2SCX1_HAHCH/198-417
D4SUZ0_9XANT/416-617
D1B939_THEAS/438-680
F4N1C2_YEREN/411-612
F8ZJ35_VIBCL/390-617
C1DCD6_LARHH/122-341
B0TI93_HELMI/1-150
D1R4N6_9CHLA/451-663
D2YT64_VIBMI/409-620
F5VQI1_ENTSA/317-518
C3ESP2_BACTK/434-665
G6FLI4_9EURY/302-528
A3QH20_SHELP/271-479
E6VTG1_DESAO/443-630
E2XY03_PSEFL/420-639
Q7NWX9_CHRVO/316-543
B9JL64_AGRRK/394-592
Q4ZW84_PSEU2/405-626
E5ZCR6_CAMJU/85-264
H2FVG3_OCESG/425-636
G6Z3K4_VIBCL/247-458
D5H4Y7_SALRM/465-676
B5SD34_RALSL/314-515
F3IFY6_PSESL/1-136
G7LKI6_9ENTR/342-536
Q8XQK0_RALSO/318-514
B0TDK3_HELMI/145-279
G7AMU5_VIBCL/318-536
E7P6E4_PSESG/448-645
G5U666_ECOLX/331-526
Q2BXA8_9GAMM/318-542
B1JD56_PSEPW/491-688
Q47BF4_DECAR/219-431
F7X6G2_SINMM/419-618
A3ZGF3_CAMJU/551-699
E8LWM5_9VIBR/130-352
E0IGG2_9BACL/347-582
B1LS30_METRJ/356-557
Q9KVD0_VIBCH/353-564
H0TVH8_9BRAD/354-557
F0LZ28_VIBFN/149-364
B9M9P4_GEOSF/531-720
G7M8B0_9CLOT/444-680
B7CPU4_BURPE/315-513
Q2JSS3_SYNJA/152-350
G7BVU2_VIBCL/157-343
B0T7L0_CAUSK/344-535
A6D5L8_9VIBR/404-626
G7TVM5_VIBCL/311-520
C0T0D0_BORBG/510-651
B3Q6X4_RHOPT/525-724
F4SXT4_ECOLX/1-99
A6GS03_9BURK/316-503
D4GCX3_PANAM/489-683
Q814K6_BACCR/240-432
B2T9T4_BURPP/453-653
E7FT13_9LACO/190-423
O59634_HALSI/404-631
B0Q4V5_BACAN/336-572
C2XIW4_BACCE/315-551
B7JEH0_BACC0/435-668
C1I6L6_9CLOT/140-332
Q46UV1_CUPPJ/291-490
G9QHV6_9BACI/325-561
A6EYF5_9ALTE/509-713
B5S5L0_RALSL/313-513
F5SUJ7_9GAMM/321-526
G0JJW8_YERPE/345-438
H6SNP2_RHOPH/376-562
Q6DA27_ERWCT/316-517
A6W1N1_MARMS/510-707
Q3A265_PELCD/490-700
F9BBG9_VIBCL/310-530
D6ITA8_ECOLX/310-506
B7V0Y5_PSEA8/332-542
A0KXG4_SHESA/340-545
B5RA22_SALG2/160-358
D7AMI9_GEOSK/429-641
F3JVF0_PSESZ/405-626
G1Z9U7_ECOLX/310-506
E1VHN9_9GAMM/317-504
C6PX25_9CLOT/353-582
G8AM63_AZOBR/3-95
Q8D5T0_VIBVU/285-496
A3GWQ9_VIBCL/157-343
H8BRE1_CAMJU/1-224
F1ZDC9_9SPHN/527-728
A9FZG4_9RHOB/132-196
E3DC66_ERWSE/315-512
F3U3P5_RHOSH/309-496
H8MMA3_CORCM/489-691
F2ZFA7_9PSED/462-674
F2F2D5_SOLSS/1-179
D8H0T4_BACAI/426-660
C2MWB9_BACCE/106-313
B8GK11_METPE/710-924
E8RQR3_ASTEC/358-556
D9SMN0_CLOC7/273-486
A9FST0_9RHOB/371-565
Q3BTY8_XANC5/137-349
H4F741_9RHIZ/283-484
A4YPS2_BRASO/355-557
B0SH47_LEPBA/158-357
Q8Y088_RALSO/320-520
G2SC88_ENTAL/314-506
D1BDC8_SANKS/327-530
A7GE63_CLOBL/445-673
E8RT98_ASTEC/396-578
A9R0K9_YERPG/322-517
C0R061_BRAHW/171-368
F4N4T4_YEREN/1-176
A3H192_VIBCL/328-543
H4P683_ECOLX/322-516
C7CI63_METED/482-675
F9SLB3_VIBSP/423-645
G8LXD5_CLOCD/500-696
H8M5C8_SALTM/329-524
A6ALY2_VIBHA/447-669
H0S2M3_9BRAD/360-562
F0J1J3_ACIMA/343-543
B2A173_NATTJ/267-479
E5U1W8_ALCXX/316-507
H0PU75_9RHOO/299-527
G7AAK0_VIBCL/434-626
G9XGT7_DESHA/491-705
H8NVL3_RAHAQ/317-518
E7NVY6_TREPH/176-411
B1HQD6_LYSSC/333-561
C6U6U7_BURPE/312-513
F9AVY1_VIBCL/348-559
F3HBU0_PSESX/1-43
C2MFJ8_BACCE/323-551
Q1D4V7_MYXXD/195-417
Q9RYG5_DEIRA/531-743
H5VPD9_SALSE/160-358
F2ZPD8_9PSED/434-490
A6VTY4_MARMS/466-663
A7JYN4_VIBSE/389-587
F3KNS7_9BURK/1-102
G6ZG12_VIBCL/484-706
D4F1H3_EDWTA/328-525
Q6APK8_DESPS/457-674
A8FZ33_SHESH/399-620
E9TVG7_ECOLX/322-516
F1VYQ9_9BURK/462-674
A3GSU5_VIBCL/335-556
F3JPS9_PSESX/1-150
Q88L17_PSEPK/342-554
G7UGF9_PANAN/312-512
F3ESE1_9PSED/1-132
A9U6D7_PHYPA/1-120
D0GYK8_VIBMI/402-623
D0HG46_VIBMI/315-536
Q9ZMY7_HELPJ/505-670
Q4ZYC5_PSEU2/157-369
E6VRW9_DESAO/328-517
E1TJP7_BURSG/316-517
D7HNV9_VIBCL/322-543
A7I8N4_METB6/431-663
F3CEC6_PSESG/1-151
D5RRF1_9PROT/355-557
H0JB52_9PSED/327-541
I0P2A6_SALET/324-518
C6BZN8_DESAD/466-689
D8IPL7_HERSS/313-514
Q65NZ5_BACLD/340-568
Q48LE8_PSE14/310-521
G0GC30_9SPIO/252-467
D1B7W2_THEAS/141-291
H8A539_CAMJU/203-280
B0KJF2_PSEPG/311-521
E4MNG3_9FIRM/379-578
H7XNH1_CAMJU/265-346
D6CUK9_THIS3/142-291
Q72AN0_DESVH/481-668
C1M4Z1_9ENTR/157-358
A5CZ22_PELTS/322-529
B8FJE3_DESAA/540-741
B1I000_LYSSC/322-556
F3FC13_PSESX/320-541
B1YGG4_EXIS2/355-566
A1K4H1_AZOSB/339-554
A4BCV8_9GAMM/333-541
F6CMY7_DESK7/402-616
E5Z8K4_CAMJU/423-504
G7QJP1_LEPII/546-771
A6TWN4_ALKMQ/152-279
C6Q0U9_9CLOT/125-278
A1UYE1_BURMS/329-554
D1TX99_YERPE/317-518
C8PTJ6_9SPIO/468-656
C1FSI7_CLOBJ/446-577
C6PNA6_9CLOT/1-194
A2SIW2_METPP/316-517
G2KRN0_MICAA/579-716
F3C4K0_PSESG/465-665
G8TY66_9FIRM/382-597
C4ZBB9_EUBR3/241-445
B6IQT4_RHOCS/469-666
F9BGR1_VIBCL/417-638
Q1BPL7_BURCA/342-540
G5QR39_SALRU/323-517
A2WEQ5_9BURK/474-670
E6W379_DESIS/355-566
H6SQT2_RHOPH/544-738
D9QHE1_BRESC/339-540
H5V8N2_HELBI/346-558
H5AIE0_ECOLX/310-506
G2TCG1_RHORU/371-556
B4UH48_ANASK/334-542
H2CCU9_9LEPT/327-542
A8EVK3_ARCB4/491-682
B2MXB6_ECOLX/155-349
H5XV24_9FIRM/452-676
Q8PLX3_XANAC/476-676
B8DSH0_DESVM/454-680
E8ZLC7_CLOB0/132-237
E0M0A1_9ENTR/320-518
O08228_RHILE/396-596
C8PQ59_9SPIO/311-491
D7AHG7_GEOSK/327-549
H7TKQ2_CAMCO/30-76
C9QB33_9VIBR/549-770
B2H6K3_BURPE/471-669
Q7M9J9_WOLSU/609-689
Q1RAP9_ECOUT/329-523
F2F5J9_SOLSS/362-582
A6V4P7_PSEA7/333-538
H8CBS0_CAMJU/95-282
H7UEV6_CAMCO/302-530
C2C7I0_VIBCL/326-547
B7XRY9_BORGR/495-652
Q220A7_RHOFD/130-342
C6CI38_DICZE/324-519
Q3BXW3_XANC5/499-700
B1H838_BURPE/329-554
F8FIU4_PAEMK/333-570
C3K2B9_PSEFS/520-718
I1DQ85_9PROT/490-650
H7X0N4_CAMJU/382-592
G2LX71_9XANT/496-697
G9AXT7_PANAN/308-512
B0PG81_9FIRM/308-516
C7RLE1_ACCPU/176-388
D5RRY6_9PROT/264-446
Q72T06_LEPIC/344-573
F4U317_ECOLX/324-518
G8PV01_PSEUV/382-564
H2J859_MARPK/324-539
A6WSW7_SHEB8/305-519
A5EPU3_BRASB/398-559
Q92NN8_RHIME/407-600
H7T443_CAMCO/196-345
B5MS66_SALET/323-521
C4L528_EXISA/353-590
Q7NXB1_CHRVO/465-693
G2FNZ8_9FIRM/299-526
B0ATC3_BACAN/205-430
B5ETM7_VIBFM/316-542
E0TAP0_EDWTF/302-503
H7WHJ8_CAMCO/201-344
F9AYU8_VIBCL/325-546
A1F532_VIBCL/447-666
C2IWK4_VIBCL/318-536
Q1YVY9_PHOPR/255-466
F3E5C6_9PSED/26-96
G6ZBT1_VIBCL/305-520
F7XEA0_SINMM/342-554
F4DC78_AERVB/328-546
G0EWK2_CUPNN/303-500
B1QWF2_CLOBU/345-563
H2J1V5_RAHAC/316-517
H2AES0_BACAM/157-283
A9W4G2_METEP/360-551
Q17VT3_HELAH/534-667
A4XX26_PSEMY/419-640
D5APF3_RHOCB/427-631
Q2P2Q5_XANOM/137-349
E2T213_9RALS/327-521
A6LQ45_CLOB8/446-667
G6Z4R0_VIBCL/434-626
G5H0C2_9FIRM/349-574
B7XN62_ENTBH/1-112
Q8EBE2_SHEON/313-541
F0C243_9XANT/496-697
E4R9H5_PSEPB/417-638
G4CBW9_9CLOT/388-575
D3FLM0_CAMJI/560-639
G7BD72_VIBCL/343-553
H1J7P2_9FIRM/363-588
D8IFA0_BRAP9/289-415
A9VRR8_BACWK/425-660
B9M8A6_GEOSF/572-669
B2D6R8_VIBCL/366-578
A6W3C5_MARMS/422-625
A5XG62_BURML/363-561
I0H1T4_ACTMI/367-516
C1MBV1_9ENTR/324-518
E8UTZ2_THEBF/146-339
D7WQC7_9BACI/337-562
C6BAP4_RHILS/431-637
A0NYA5_9RHOB/643-838
B9DWJ4_CLOK1/217-347
A4XU98_PSEMY/434-627
C2J1J1_VIBCL/385-585
E8WRL9_GEOS8/845-1032
F1Z7A5_9SPHN/129-343
B5SBI0_RALSL/332-529
E0ID22_9BACL/470-690
A2WF40_9BURK/4-126
A9BLI0_DELAS/317-512
H1XK98_9XANT/496-697
B5JE68_9BACT/277-473
F3S0V4_VIBPA/433-628
B5NQV0_SALET/314-515
F3M3A0_9BACL/194-409
H0S0L9_9BRAD/489-692
Q9UXS0_HALVA/530-757
G8QJA1_AZOSU/339-539
G6E374_9GAMM/279-500
F3DR21_9PSED/1-85
H7XCM4_CAMJU/1-89
D3E7R1_GEOS4/341-569
C5UQR7_CLOBO/447-673
F3K6H3_PSESZ/1-143
Q8EA56_SHEON/413-634
G7CW56_AERSA/436-645
Q0P6Q9_ENTSA/454-648
H8DM97_9ENTR/248-442
E4PIN5_MARAH/326-545
A7GKP6_BACCN/216-430
E2CIK0_9RHOB/489-592
Q9HWB0_PSEAE/119-348
H2ACD8_BACAM/424-661
A6TL16_ALKMQ/212-441
G7Q9H4_9DELT/392-582
G5NT27_SALET/1-45
A3ZEZ3_CAMJU/101-262
Q7MDK8_VIBVY/332-543
D9QT68_ACEAZ/345-549
H6NGL5_9BACL/448-683
B4UAB8_ANASK/488-689
D2BS77_DICD5/312-513
G2T2A6_ROSHA/257-478
F4N2B7_YEREN/317-419
G2HB40_9DELT/599-819
C5UQS2_CLOBO/365-589
G6ZK87_VIBCL/564-770
B3BBK9_ECO57/324-518
C7NX52_HALMD/109-328
E5WS42_9BACI/145-372
E6VNX4_RHOPX/236-428
C3DF01_BACTS/422-658
C5BMJ2_TERTT/318-538
E8ARK4_SALMO/324-518
F9RU94_9VIBR/197-418
Q2SPK5_HAHCH/396-623
A8T2Q4_9VIBR/432-623
E1PXM1_HELPT/506-674
G2AW09_ECOLX/314-514
F3JDV0_PSESX/18-239
D3P360_AZOS1/465-667
G4D991_9GAMM/606-810
G9E7H7_9GAMM/313-514
Q83KT9_SHIFL/331-526
A4JPC1_BURVG/316-517
F6CVU1_MARPP/319-527
A5EFI8_BRASB/502-702
Q4ZY08_PSEU2/405-626
A3ZKL2_CAMJU/382-592
B5FEA4_VIBFM/425-630
I0H4R7_ACTMI/342-534
H6RV25_BLASD/334-537
B3HGE2_ECOLX/314-514
F6AX11_DELSC/326-520
G0ATV1_9GAMM/420-623
E9S2T4_TREDN/465-655
Q1V4T5_VIBAL/197-418
F5YBX2_TREAZ/467-657
B4EYX3_PROMH/322-519
A2PRE8_VIBCL/433-652
A8HAB9_SHEPA/359-552
H4Y1Z9_ECOLX/322-516
F2N4B3_PSEU6/444-673
D5WEJ8_BURSC/457-653
B9Z644_9NEIS/370-581
B6IYM4_RHOCS/362-553
F8AD68_THEID/301-489
D4IAE2_ERWAE/325-519
Q4ZUB5_PSEU2/528-701
A4VRH2_PSEU5/464-676
Q87TV2_PSESM/320-541
B4UKL5_ANASK/600-688
C6DGY5_PECCP/338-533
A1JT94_YERE8/452-652
G7C937_VIBCL/197-418
G8AKH2_AZOBR/357-560
A5F386_VIBC3/434-626
H5WR86_9BURK/173-370
H6LJB1_ACEWD/316-516
Q2FR61_METHJ/291-509
C2VNU3_BACCE/425-660
A4YRB3_BRASO/383-579
A8KNE9_BURPE/321-522
G7WDP8_DESOD/230-382
E7P7Z4_PSESG/5-101
C2UM62_BACCE/203-393
B8KAM5_VIBPA/327-548
B5RXV4_RALSL/332-529
B2SRN8_XANOP/455-637
D7HP13_VIBCL/428-628
D3FDT7_CONWI/285-459
A7MIT4_CROS8/317-514
G9EHG3_9GAMM/478-675
C5BLD1_TERTT/289-501
H3ZFT6_9ALTE/300-521
Q1ZV91_PHOAS/300-523
E8XVH8_RAHSY/412-609
A9BJ28_PETMO/456-667
B0UF99_METS4/357-556
F5UIX8_9CYAN/1713-1934
H8DRP8_9ENTR/336-531
F8AK20_METOI/393-619
B8J1W3_DESDA/359-580
A8FPM4_SHESH/633-830
C3LMW9_VIBCM/371-596
C3XFX3_9HELI/518-684
H5XTL2_9FIRM/189-432
B9KTG2_RHOSK/312-496
H6SJH7_RHOPH/16-178
F7SUQ7_ALCXX/303-500
F9BVH1_VIBCL/326-546
C2V2S4_BACCE/275-500
G6E9V9_9SPHN/354-555
F3LD95_9GAMM/328-539
A2SCK8_METPP/192-393
E7N1M8_9FIRM/337-572
D8GSQ9_CLOLD/375-580
A2WFS4_9BURK/319-516
A3RWP1_RALSL/318-514
B3BSR4_ECO57/324-518
Q7CIY0_YERPE/317-518
I0YGA7_9BURK/401-600
D5U5V9_BRAM5/408-606
F3EKL6_PSESL/310-521
H5D3D9_ECOLX/315-515
Q9KRU9_VIBCH/310-530
G7A2V4_VIBCL/157-343
E8XJY7_SALT4/160-358
G7LMI7_9ENTR/313-510
B9CF13_9BURK/430-630
C6C3M3_DICDC/316-514
C8W5Q6_DESAS/159-378
B9TGS3_RICCO/1-90
D0GTS1_VIBMI/487-706
A4Y7A9_SHEPC/430-622
G5HV69_9CLOT/360-560
D5WXE5_BACT2/250-456
C2V3N8_BACCE/261-453
D0I8D7_VIBHO/319-541
A6D0R1_9VIBR/202-410
F2MVM1_PSEU6/424-643
B2J4R1_NOSP7/347-567
D2YJI0_VIBMI/335-552
G7Z3U2_AZOL4/310-495
G9AQL9_PANAN/317-514
B5YRN1_ECO5E/314-514
Q3A7E5_PELCD/518-718
E8UWG7_THEBF/427-659
H7SLQ8_CAMCO/335-545
B8JCH6_ANAD2/644-845
Q7MJ19_VIBVY/415-626
F8G2F5_PSEPU/430-637
Q6HBP2_BACHK/432-665
D7HSN2_VIBCL/398-599
F0KX88_YERE3/411-612
E7VMM2_SALMO/335-530
F4AHB3_GLAS4/425-646
Q2IYM5_RHOP2/464-646
B3PHX1_CELJU/476-581
E8LT37_9VIBR/293-515
Q1QXN1_CHRSD/342-543
H5WT44_9BURK/416-600
G8U252_BACCE/341-580
G7CS31_AERSA/259-431
G7EWU1_9GAMM/125-363
Q4KJE9_PSEF5/320-541
E8VUN5_VIBVM/432-629
D8B3F7_ECOLX/322-516
G7DKJ3_BRAJP/397-548
E3EFM8_PAEPS/184-334
F8FYD7_PSEPU/320-541
H0UR24_9BACT/132-285
Q2C8Y6_9GAMM/323-520
H9UAN0_FERPE/85-278
Q8D732_VIBVU/539-770
C2C8G7_VIBCL/294-465
C6DDM1_PECCP/319-518
F2N4B7_PSEU6/318-539
D0HJM1_VIBMI/368-578
H9V0E9_ECOLX/324-518
B9KEM0_CAMLR/578-657
Q7N5T4_PHOLL/325-519
F7NWY0_9GAMM/464-675
F3FZY1_PSESX/1-39
F0QFL8_ACIBD/484-703
C1HKG9_9ESCH/9-136
G2E1P4_9GAMM/323-544
G2T2W0_ROSHA/364-564
B9X3J6_BORBG/1-132
H1QXL7_VIBFI/107-254
C4XT73_DESMR/78-318
I0F092_9BACI/331-567
A5EFZ2_BRASB/349-545
H1IEH4_9FIRM/220-445
B6JIF7_OLICO/191-365
A3ZI54_CAMJU/1-224
E0UEC6_CYAP2/723-952
E5YXH8_9BACL/476-691
B8D211_HALOH/419-658
G2H6E7_9DELT/574-795
F8XWW9_9GAMM/149-307
C8X5F8_DESRD/453-650
E8QJK9_HELP4/338-551
E0LW60_9ENTR/324-518
F4DM51_PSEMN/429-649
A3LCU2_PSEAI/318-521
F0BHB3_9XANT/2-145
H8JXK8_VIBCL/122-343
C3XDG2_9HELI/333-543
C2YYL7_BACCE/449-681
F9T5F1_9VIBR/197-418
Q74DL2_GEOSL/315-502
Q5QYS7_IDILO/321-543
G6ZET8_VIBCL/362-563
A6VT40_MARMS/399-620
A1APE6_PELPD/1249-1436
H8ED95_CLOTM/616-822
B9Z3C6_9NEIS/434-625
Q9HUP8_PSEAE/320-541
Q2W804_MAGSA/368-556
D3SE60_THISK/437-658
B1QWW2_CLOBU/431-666
F0BEY9_9XANT/490-661
E7UUR0_SALTM/65-266
F8ZII6_VIBCL/328-543
D4XH94_9BURK/273-466
G4DQL1_9GAMM/384-622
D0IJT3_9VIBR/339-540
A4XXZ5_PSEMY/237-328
C0AH99_BORBG/481-715
F6CQG8_DESK7/325-519
B1HM41_LYSSC/203-425
E3GD73_ENTCS/322-523
B2TNN3_CLOBB/360-589
H7RTM1_CAMCO/196-344
E3PU15_CLOSD/325-548
F3KPH3_9BURK/188-233
G7BKG6_VIBCL/417-638
B2ZSU8_ECOLX/3-197
F6ASK1_DELSC/321-520
A4G2C8_HERAR/324-522
D5W040_CLOB2/345-569
H7ZT66_CAMJU/129-204
C9QAZ4_9VIBR/276-485
H5DK55_ECOLX/49-243
G5QIS0_SALRU/1-121
G8QMY2_AZOSU/320-539
C0QPD0_PERMH/293-504
Q67RN2_SYMTH/348-568
B5EAK7_GEOBB/649-734
D8IWF2_HERSS/105-233
C3XIE9_9HELI/407-579
G6GX38_9CHRO/687-910
E3A0K8_PSEAI/320-541
D9ST40_CLOC7/150-283
A9ARE4_BURM1/270-468
E9YLF2_ECOLX/324-518
F1W0W6_9BURK/1-139
Q46MK5_CUPPJ/424-600
G7FC40_9GAMM/322-515
H1C2F1_ECOLX/85-280
C2MZT9_BACCE/425-660
A3UPH8_VIBSP/479-675
F7MXN8_ECOLX/315-516
F9RI18_9VIBR/430-623
E6RJ90_PSEU9/433-626
E2MCH1_PSEUB/455-675
E8B9K5_SALMO/310-506
G7D442_BRAJP/373-559
H7WVI4_CAMCO/203-344
G2D9B7_9GAMM/532-733
C3BXH6_BACTU/425-660
F3EHZ4_PSESL/1-183
F5LPP3_9BACL/322-562
A0RG56_BACAH/423-660
G5VN32_ECOLX/331-526
A9VXA1_METEP/97-300
A4XHP4_CALS8/422-650
H1MYX6_9PLAN/362-547
H0S6A3_9BRAD/375-559
Q1MJB8_RHIL3/6-145
H0SCZ3_9BRAD/365-561
Q2K4G0_RHIEC/305-496
Q9F5N2_RHIML/405-605
F3GL73_PSESJ/1-47
F3LSZ1_9BURK/405-497
A9VWJ3_METEP/357-560
H0PRP5_9RHOO/106-287
F8Z8Z3_VIBCL/410-627
G2KYI3_PSEAI/320-541
C6YLR6_VIBCL/398-599
I1AH27_PSEAI/437-635
C7RJ94_ACCPU/310-497
F3JQT9_PSESX/523-700
A7GDL0_CLOBL/461-690
B0QKL2_BACAN/437-668
H7YFP2_CAMJU/94-282
D9YFT2_9DELT/367-578
G2FL20_9FIRM/460-687
E1R2C1_SPISS/476-719
Q8XR78_RALSO/18-111
Q8P9A3_XANCP/137-349
A6A926_VIBCL/428-628
G4QIA4_GLANF/485-592
C0JW70_9ACTO/19-221
B1J659_PSEPW/417-626
G6YWE6_9ALTE/437-646
F3ICG8_PSESL/433-644
G9E8L7_9GAMM/4-54
D5CRA6_SIDLE/332-544
B8DIU1_DESVM/310-527
Q0PBP3_CAMJE/519-601
B1KYY0_CLOBM/342-564
A0NMN3_9RHOB/113-326
B2TKR5_CLOBB/340-569
D4T2H1_9XANT/538-739
I0XB50_9SPIO/458-644
A1EK01_VIBCL/447-666
H0FCH0_9BURK/308-500
A3Y4Y0_9GAMM/495-706
H7YHE4_CAMJU/1-176
D6YQC3_PANVC/374-572
D0HGH2_VIBMI/349-562
I1DWE0_9GAMM/132-342
F9S5X1_9VIBR/320-541
A4G8M4_HERAR/544-756
A8FJ25_BACP2/382-461
H8MN51_CORCM/381-593
A2P3S0_VIBCL/414-631
E6XQ37_SHEP2/443-648
C3CL80_BACTU/307-526
Q48N54_PSE14/341-558
C4UP87_YERRU/317-515
A1AUV9_PELPD/388-610
D8NDQ0_RALSL/314-515
E1TGT8_BURSG/452-653
F2KBS3_PSEBN/420-639
Q48ND5_PSE14/262-322
Q9L2M2_RHOSH/309-496
E3ZN71_LISSE/219-458
H5M1C0_ECOLX/322-516
E6LZ10_9ACTO/377-569
E6XJW3_SHEP2/326-545
Q39GS1_BURS3/343-537
Q7CXK9_AGRT5/545-743
G2FF52_9GAMM/294-505
H1S824_9BURK/111-222
A4EPB6_9RHOB/220-415
G0W0Z3_PAEPO/366-582
D6HY31_ECOLX/314-514
F9AGW3_VIBCL/262-431
F5SZX5_9GAMM/176-397
H0TKY9_9BRAD/375-557
F3J2U9_PSEAP/84-254
E6BQL9_ECOLX/331-526
Q1Z715_PHOPR/333-547
G2E6K7_9GAMM/338-554
H0S4S0_9BRAD/461-663
D3EZ59_CONWI/456-692
A1S306_SHEAM/435-648
A4YP70_BRASO/510-711
D5WX41_BACT2/150-271
F9BLR2_VIBCL/366-578
A1U5S2_MARAV/318-528
G2J392_PSEUL/318-529
A2WFF1_9BURK/325-519
B1LYC9_METRJ/44-139
I1AWQ9_9RHOB/231-432
F2JGZ2_CELLD/358-563
H2IMA2_9VIBR/407-628
B7XGW1_PSEPU/78-292
D7HNS1_VIBCL/296-517
C2UGT0_BACCE/423-660
G4FB58_9GAMM/317-518
C9QFQ6_VIBOR/447-668
F3DXK8_9PSED/131-356
G7W997_DESOD/352-577
F2F8M9_SOLSS/470-681
C2I8E2_VIBCL/1-98
Q20XK1_RHOPB/483-688
E6XKM4_SHEP2/341-539
H4F7B0_9RHIZ/644-831
A2P5B8_VIBCL/461-672
Q7MKQ6_VIBVY/492-683
Q0FQ94_9RHOB/377-576
D0J1C1_COMT2/342-538
C5AXM9_METEA/361-556
H5MS89_ECOLX/254-450
Q47CD7_DECAR/124-308
F9A5P0_VIBCL/403-624
A4SST6_AERS4/455-664
O25321_HELPY/127-306
Q8EC62_SHEON/456-667
C5ARJ2_METEA/236-439
H1R8N9_SALMO/76-237
E1PP71_CAMJM/115-196
Q0EE61_PSESF/320-541
D5HCI1_SALRM/420-631
G9QKV7_9BACI/324-454
C2J8I1_VIBCL/122-343
Q7NQ96_CHRVO/337-549
A2VV85_9BURK/314-516
Q8D5E1_VIBVU/360-581
G6ZN01_VIBCL/311-520
H7XAD5_CAMJU/495-655
F3LSP9_9BURK/315-516
A8H325_SHEPA/269-482
C4TSJ4_YERKR/320-518
C0QDZ8_DESAH/496-699
G7A2W3_VIBCL/427-640
F3EYT2_9PSED/311-385
Q1JXR0_DESAC/134-354
F3WXF6_9SPHN/348-535
G7ACD7_VIBCL/144-365
G7HFW9_9BURK/422-619
A3J7P3_9ALTE/389-608
A1TTT5_ACIAC/301-504
F7YSA7_VIBA7/414-533
B7XU95_BORGR/489-694
C6PTT5_9CLOT/441-667
C2IFW3_VIBCL/447-666
C2QNH0_BACCE/104-313
C4URP1_YERRO/317-518
Q0SMH2_BORAP/445-632
Q12AQ8_POLSJ/342-555
C9QLS6_VIBOR/454-665
F4DR25_PSEMN/468-676
D4GSF1_HALVD/548-774
D2BYD3_DICD5/409-610
G7BIW2_VIBCL/403-624
H0RXN4_9BRAD/493-680
A3YCG0_9GAMM/327-540
F6DLT0_DESRL/292-513
E7K2U5_SHISO/5-203
C4Z6R3_EUBE2/280-494
G7M0A9_9CLOT/267-477
Q4KIT4_PSEF5/427-648
H4IKH5_ECOLX/324-518
G2DBH0_9GAMM/678-879
B7VIW9_VIBSL/197-418
B9MFQ1_ACIET/317-518
C2V6P1_BACCE/348-580
Q07KG7_RHOP5/175-384
Q2K4G2_RHIEC/415-602
H4NTP8_ECOLX/310-506
H1FTU9_9HELI/523-737
D3SZ06_NATMM/598-828
G6G252_9FIRM/463-692
Q87IU5_VIBPA/429-623
G2SRK1_LACRR/464-694
F0C4D8_9XANT/1-99
H5DCE3_ECOLX/324-518
C9LXM7_9FIRM/497-728
A4Z135_BRASO/464-667
H7S2Z8_CAMCO/85-155
Q8ECT0_SHEON/368-579
F4DB66_AERVB/326-546
A3YH06_9GAMM/414-624
H8CQQ3_CAMJU/268-429
A5ELK1_BRASB/454-658
A3D0A7_SHEB5/355-568
D3SY26_NATMM/554-781
D2T9R9_ERWP6/324-518
D2T9S1_ERWP6/324-518
D5U4M4_BRAM5/430-621
H3RHG4_ERWST/449-642
H1KMU9_METEX/355-557
H9D1K9_BACPU/224-327
G5N2C1_SALET/313-514
H8XG86_BACAM/424-661
H8M039_SALTM/323-521
B7KYG8_METC4/357-560
D7XGD3_ECOLX/331-526
C0R1Y9_BRAHW/415-613
Q4HFY0_CAMCO/79-281
F0IZ78_ACIMA/302-505
Q2IQS1_ANADE/353-540
A5W405_PSEP1/324-430
D4GYC8_HALVD/322-533
G7CQ78_AERSA/107-320
Q07S21_RHOP5/373-559
G7TY64_VIBCL/296-517
C3LVS3_VIBCM/321-536
B5JLS8_9BACT/275-470
E5Z751_CAMJU/371-454
Q73QU8_TREDE/181-364
H6NKH9_9BACL/359-584
F0GJN4_9BURK/1-56
D8IP26_HERSS/337-535
B8I0W8_CLOCE/451-678
H5PLD9_ECOLX/314-514
B3J6X8_BACAN/327-563
F0C5L1_9XANT/494-594
C2QMM1_BACCE/210-430
D3NZQ1_AZOS1/413-568
A9W0W9_METEP/404-603
E7U5Q5_ECOLX/332-526
C9PL29_VIBFU/174-393
Q08UV6_STIAD/278-487
Q12AQ9_POLSJ/355-576
B4REB7_PHEZH/177-378
C9QLY3_VIBOR/327-534
F9T2Y5_9VIBR/115-319
Q5NZ36_AROAE/454-668
D3P7G2_AZOS1/745-946
A6UXW7_PSEA7/437-635
H4WAF1_ECOLX/331-526
E2SZQ0_9RALS/322-520
D3PBZ8_DEFDS/462-674
G4NRT5_BACPN/231-432
F8ZF16_VIBCL/414-636
YOAH_BACSU/326-561
B7UQY2_ECO27/324-518
F0KAU6_CLOAE/451-680
F4DT46_PSEMN/292-488
A3MGB9_BURM7/312-513
D8IQB2_HERSS/446-640
F3RYQ0_VIBPA/304-516
G7C6E8_VIBCL/122-343
I0ENT0_9HELI/348-558
E2CF77_9RHOB/299-492
D8GZQ7_BACAI/354-579
G6ZMV2_VIBCL/428-628
B0STC9_LEPBP/2-126
B1YPN7_BURA4/318-513
G6YXN4_9ALTE/363-564
Q74DM9_GEOSL/378-575
G8UF48_BACCE/423-660
Q2RWD6_RHORT/367-565
G9YWY6_9FIRM/457-655
F3ICZ7_PSESL/469-675
G7C4W1_VIBCL/426-618
F3FGV7_PSESX/458-521
F4EZL3_9FIRM/428-654
B5UIK4_BACCE/211-430
G4SY81_META2/208-382
Q6D720_ERWCT/326-516
B9BMH8_9BURK/319-513
E8DL89_SALMO/310-506
C2R390_BACCE/423-658
E0J571_ECOLW/322-516
D0HTK6_VIBCL/325-546
E3IQV5_DESVR/589-815
F3WZU3_9SPHN/260-456
F2LDL0_BURGS/320-519
E3DUJ5_BACA1/330-566
D0HG97_VIBMI/319-534
D7I6U8_PSESS/286-498
Q89S57_BRAJA/365-557
B5ZPK4_RHILW/532-721
A4WEQ4_ENT38/317-514
D7I3U4_PSESS/320-541
B2S3M8_TREPS/420-575
H2INM5_9VIBR/430-623
A4CCZ1_9GAMM/341-539
A3GT83_VIBCL/319-534
H8NT31_RAHAQ/324-518
F5VLJ3_ENTSA/454-648
E8HNW7_ECOLX/324-518
B1QAW9_CLOBO/464-686
H7X999_CAMJU/48-130
E4LHE8_9FIRM/319-554
Q2W0M8_MAGSA/471-667
C6B5U3_RHILS/367-572
F6CVH4_MARPP/444-664
I1AK82_PSEAI/334-538
B9E119_CLOK1/231-383
D3NVR0_AZOS1/327-493
Q21NS4_SACD2/288-499
G7AK04_VIBCL/325-546
G9VBT6_SALMO/310-506
B7CSQ2_BURPE/307-508
F4UDU7_ECOLX/310-506
B0STE2_LEPBP/282-510
C7HD70_CLOTM/478-707
F4GEQ0_ALIDK/320-521
A3JEX7_9ALTE/150-375
E8DPG9_SALMO/146-344
E7YS62_SALMO/310-506
C3BX27_BACTU/356-581
I1DXN0_9GAMM/338-559
F9ZZD8_METMM/947-1134
G6ZJQ4_VIBCL/255-426
C0QXR6_BRAHW/414-641
G2DX72_9GAMM/457-678
B6I2N8_ECOSE/324-518
H8CG08_CAMJU/552-699
A1VSM0_POLNA/545-759
D0X456_VIBAL/275-489
A5W270_PSEP1/322-541
E6VD47_RHOPX/148-272
B3JCE4_BACAN/278-500
G0JJY3_YERPE/322-517
E8VXJ6_VIBVM/554-755
B1KQR1_SHEWM/139-357
H5UNB9_9MICO/142-283
F2NRD0_TRES6/406-566
Q0SMT0_BORAP/76-254
E8DJI7_SALMO/322-516
A2PSW0_VIBCL/318-536
B1QE77_CLOBO/445-672
G7UMG2_PANAN/405-606
F0DMY9_9FIRM/1-38
F9SJW0_VIBSP/298-518
F6IN43_9SPHN/220-420
H0BX04_9BURK/443-641
Q3IF78_PSEHT/343-555
B1WRU8_CYAA5/865-1081
Q8D3X8_VIBVU/323-547
I0BS95_9BACL/218-440
C2LL52_PROMI/311-505
G9VEG2_SALMO/146-344
F0YWK7_9CLOT/362-559
D3P197_AZOS1/235-428
G5GRZ2_9FIRM/222-371
Q02NE6_PSEAB/514-714
H8DTP3_9ENTR/437-636
E9AAL5_SALET/324-518
G9F0Q8_CLOSG/272-476
D3VC30_XENNA/324-518
A4JMU6_BURVG/96-240
H6LFE8_ACEWD/226-368
F5Q6D8_SHIFL/322-516
H8DGX4_ECOLX/324-518
Q24N33_DESHY/153-248
B3B3I8_ECO57/322-516
G9WBB4_SALET/323-517
G3YS63_9RALS/407-608
Q1Z0R2_PHOPR/405-627
B1XL89_SYNP2/795-1014
A5I2P5_CLOBH/438-666
E3IG06_GEOS0/329-571
H1XH60_9XANT/125-337
I0Y3F2_9BURK/318-519
I0HY62_RUBGE/315-515
D6TH96_9CHLR/409-627
I0HBH2_ACTMI/345-547
H2IM71_9VIBR/244-437
E8RVC2_ASTEC/487-689
G7HTL6_9BURK/333-534
B0ULK2_METS4/347-529
H9UA26_FERPE/436-661
A6CZ01_9VIBR/430-623
Q46QV0_CUPPJ/400-598
A0L644_MAGSM/421-626
F8D036_BACTR/153-288
C2Q2X0_BACCE/432-665
B7HNG4_BACC7/425-660
A4JCA4_BURVG/308-508
H7UUB6_CAMCO/1-104
F3E436_9PSED/307-521
G7AWJ4_VIBCL/362-563
Q8XR41_RALSO/314-515
[truncated: 245,180 more chars]
