# Supplementary material for: Contact prediction is hardest for the most informative contacts, but improves with the incorporation of contact potentials
Source: PLoS One. 2018 Jun 28;13(6):e0199585. doi: 10.1371/journal.pone.0199585 (PMC6023208; doi:10.1371/journal.pone.0199585)
Supplement: S1 Data — Each file in the ‘alignments’ directory herein corresponds to a protein family’s alignment and contains the accession number and sequence range of each sequence in the alignment. (TAR.GZ) [file pone.0199585.s001.tar.gz › alignments/TP_methylase]

A0AEA3_STRAM/3-227
A0AEY4_LISW6/15-216
A0AHT8_LISW6/1-184
A0AHU0_LISW6/3-210
A0AHU2_LISW6/1-209
A0AHU4_LISW6/3-214
A0AHU6_LISW6/3-211
A0B0R7_BURCH/5-213
A0B5G7_METTP/1-166
A0B5H0_METTP/238-427
A0B5H0_METTP/6-213
A0B5H2_METTP/11-211
A0B5H3_METTP/1-188
A0B883_METTP/7-217
A0BGB9_PARTE/2-241
A0CT60_PARTE/39-354
A0DIL0_PARTE/31-361
A0EH83_PARTE/2-241
A0JU80_ARTS2/64-267
A0JUD1_ARTS2/92-300
A0JZM0_ARTS2/165-370
A0K3G6_BURCH/1-199
A0K5U1_BURCH/5-221
A0K7C9_BURCH/3-213
A0K7E6_BURCH/321-533
A0K7E7_BURCH/7-225
A0K7F0_BURCH/42-229
A0K7F3_BURCH/2-207
A0K9P3_BURCH/3-210
A0KNQ1_AERHH/3-214
A0KPY2_AERHH/6-206
A0KTI1_SHESA/14-225
A0KZF5_SHESA/3-227
A0L228_SHESA/6-207
A0L9T3_MAGSM/14-232
A0LCC5_MAGSM/5-217
A0LCC8_MAGSM/7-221
A0LCC9_MAGSM/4-209
A0LCD3_MAGSM/8-214
A0LCU5_MAGSM/1-186
A0LK59_SYNFM/4-210
A0LK60_SYNFM/16-208
A0LK65_SYNFM/4-215
A0LMM7_SYNFM/17-216
A0LN72_SYNFM/5-217
A0LR89_ACIC1/1-201
A0LRF0_ACIC1/8-212
A0LVC8_ACIC1/160-366
A0LY69_GRAFK/6-215
A0LZ11_GRAFK/10-223
A0M6Q2_GRAFK/3-203
A0NIL8_OENOE/13-214
A0NRN8_9RHOB/25-238
A0NRP2_9RHOB/2-209
A0NRP3_9RHOB/346-563
A0NRP4_9RHOB/4-211
A0NRP5_9RHOB/10-196
A0NSK2_9RHOB/235-445
A0NWM3_9RHOB/217-430
A0NXE8_9RHOB/30-231
A0NZL3_9RHOB/6-218
A0PQB6_MYCUA/164-377
A0PQP9_MYCUA/248-454
A0PQP9_MYCUA/6-225
A0PQQ5_MYCUA/2-210
A0PQQ6_MYCUA/1-186
A0PVP1_MYCUA/5-221
A0PW30_MYCUA/11-245
A0PW77_MYCUA/8-208
A0PXL8_CLONN/1-206
A0Q2B0_CLONN/4-215
A0Q339_CLONN/6-209
A0Q341_CLONN/1-205
A0Q342_CLONN/3-207
A0Q344_CLONN/5-189
A0Q3L6_CLONN/4-204
A0Q426_FRATN/8-210
A0QBN1_MYCA1/4-220
A0QBU1_MYCA1/8-208
A0QFD2_MYCA1/1-187
A0QFD3_MYCA1/2-210
A0QFD8_MYCA1/10-228
A0QFD8_MYCA1/254-460
A0QIZ2_MYCA1/164-377
A0QLH9_MYCA1/1-225
A0QR19_MYCS2/55-294
A0QVL7_MYCS2/165-378
A0QZ26_MYCS2/253-463
A0QZ26_MYCS2/8-228
A0QZ30_MYCS2/2-210
A0QZ31_MYCS2/3-189
A0R3E7_MYCS2/6-208
A0R3P7_MYCS2/3-219
A0R8A9_BACAH/14-214
A0R8C8_BACAH/4-207
A0RBN7_BACAH/4-216
A0RDC8_BACAH/9-220
A0RTV4_CENSY/1-221
A0RXB1_CENSY/4-217
A0RXI2_CENSY/4-216
A0RYN5_CENSY/4-210
A0RYV8_CENSY/1-205
A0RYV9_CENSY/7-224
A0XWY9_9GAMM/216-427
A0XZF8_9GAMM/12-213
A0Y1Q2_9GAMM/37-252
A0YBT9_9GAMM/218-429
A0YDM6_9GAMM/27-238
A0YER3_9GAMM/1-191
A0YLB5_LYNSP/1-198
A0YLC5_LYNSP/7-208
A0YLY3_LYNSP/12-219
A0YM54_LYNSP/1-204
A0YM61_LYNSP/374-586
A0YWV5_LYNSP/15-228
A0YZM8_LYNSP/9-223
A0Z1B5_9GAMM/207-418
A0Z7D5_9GAMM/4-205
A0Z9P4_NODSP/9-210
A0ZCW2_NODSP/11-217
A0ZEG3_NODSP/7-214
A0ZEN0_NODSP/4-152
A0ZKD7_NODSP/14-227
A0ZKV8_NODSP/323-542
A0ZKW2_NODSP/6-216
A1A3N6_BIFAA/71-274
A1AG51_ECOK1/13-214
A1AMD0_PELPD/3-217
A1AMS9_PELPD/6-206
A1ANF1_PELPD/39-267
A1AU04_PELPD/4-211
A1AUE6_PELPD/8-221
A1AUS4_PELPD/3-217
A1AUS5_PELPD/5-191
A1AVA4_RUTMC/4-205
A1B528_PARDP/7-225
A1B529_PARDP/4-211
A1B531_PARDP/5-191
A1B533_PARDP/2-209
A1B535_PARDP/3-220
A1B549_PARDP/8-220
A1B930_PARDP/27-230
A1BCT5_CHLPD/17-219
A1BDM4_CHLPD/9-219
A1BDY3_CHLPD/10-210
A1CJC9_ASPCL/284-504
A1CP60_ASPCL/1-237
A1D214_NEOFI/1-237
A1D850_NEOFI/284-504
A1EM24_VIBCH/46-257
A1ESG5_VIBCH/13-214
A1F731_VIBCH/46-257
A1F927_VIBCH/13-214
A1HPS7_9FIRM/9-209
A1HPX2_9FIRM/32-242
A1HPX4_9FIRM/2-209
A1HPX5_9FIRM/23-236
A1HPX7_9FIRM/4-194
A1HRU6_9FIRM/3-207
A1HSI5_9FIRM/5-217
A1IPZ8_NEIMA/9-221
A1JR70_YERE8/13-214
A1JSN2_YERE8/5-216
A1JTQ6_YERE8/4-216
A1JTQ9_YERE8/1-209
A1JTR1_YERE8/15-222
A1JTR3_YERE8/1-186
A1JTU0_YERE8/5-216
A1K3T4_AZOSB/17-218
A1K407_AZOSB/3-214
A1K5Y0_AZOSB/6-219
A1KBD9_AZOSB/4-212
A1KBE3_AZOSB/5-213
A1KBE4_AZOSB/63-278
A1KBE7_AZOSB/5-217
A1KBG1_AZOSB/17-228
A1KFY7_MYCBP/11-247
A1KHE1_MYCBP/8-208
A1KKB2_MYCBP/248-458
A1KKB2_MYCBP/6-224
A1KKB7_MYCBP/2-210
A1KKB8_MYCBP/1-90
A1KMJ0_MYCBP/161-374
A1KRZ7_NEIMF/9-221
A1KWG4_NEIMF/62-262
A1QZL3_BORT9/1-201
A1R4F0_ARTAT/3-206
A1R4K9_ARTAT/92-300
A1R965_ARTAT/198-403
A1RGF6_SHESW/14-225
A1RLZ4_SHESW/3-227
A1RPP3_SHESW/6-207
A1RQR6_PYRIL/3-216
A1RQX9_PYRIL/2-202
A1RY11_THEPD/1-228
A1S3N6_SHEAM/4-225
A1S882_SHEAM/3-227
A1S9N8_SHEAM/14-225
A1SAZ9_SHEAM/6-207
A1SE03_NOCSJ/18-233
A1SJW9_NOCSJ/165-378
A1SKP6_NOCSJ/2-212
A1SKQ7_NOCSJ/1-189
A1SKQ8_NOCSJ/7-214
A1SKQ9_NOCSJ/265-473
A1SKQ9_NOCSJ/4-222
A1SM73_NOCSJ/4-211
A1SM74_NOCSJ/23-244
A1SM74_NOCSJ/289-495
A1SNH3_NOCSJ/1-204
A1STP9_PSYIN/36-246
A1SU49_PSYIN/14-215
A1T224_MYCVP/6-227
A1T230_MYCVP/5-212
A1T3D4_MYCVP/12-256
A1T7G9_MYCVP/165-378
A1TAM6_MYCVP/10-228
A1TAM6_MYCVP/252-458
A1TAM9_MYCVP/1-187
A1TEI1_MYCVP/6-208
A1TI95_ACIAC/21-229
A1TI98_ACIAC/14-220
A1TI99_ACIAC/28-243
A1TIA3_ACIAC/1-221
A1TJU5_ACIAC/25-237
A1TLD2_ACIAC/42-257
A1TNZ6_ACIAC/26-240
A1U0W1_MARAV/37-248
A1U3G8_MARAV/12-213
A1U5D6_MARAV/24-236
A1UAP9_MYCSK/16-238
A1UER0_MYCSK/161-374
A1UFW7_MYCSK/1-185
A1UFW8_MYCSK/2-210
A1UFX1_MYCSK/10-227
A1UFX1_MYCSK/253-459
A1UL42_MYCSK/8-208
A1ULA7_MYCSK/4-229
A1UTL5_BARBK/27-228
A1UUQ0_BURMS/3-211
A1UZH4_BURMS/17-218
A1V3X1_BURMS/2-207
A1V3X4_BURMS/4-191
A1V3X7_BURMS/7-225
A1V3X8_BURMS/368-580
A1V5Z9_BURMS/24-231
A1V6D6_BURMS/5-221
A1V9X4_DESVV/38-249
A1VAW5_DESVV/352-542
A1VAW6_DESVV/13-220
A1VFE9_DESVV/7-206
A1VFN6_DESVV/2-215
A1VFW4_DESVV/5-220
A1VIW7_POLNA/8-215
A1VM38_POLNA/5-219
A1VP81_POLNA/16-226
A1VP83_POLNA/7-219
A1VP88_POLNA/15-232
A1VP89_POLNA/11-216
A1VP93_POLNA/5-213
A1VRV2_POLNA/24-235
A1VXN8_CAMJJ/1-207
A1W340_ACISJ/25-232
A1W768_ACISJ/35-247
A1W9Q9_ACISJ/12-226
A1WAY3_ACISJ/35-249
A1WFK7_VEREI/25-233
A1WK83_VEREI/17-238
A1WMY8_VEREI/31-247
A1WWP9_HALHL/10-223
A1WWQ2_HALHL/7-222
A1WWQ3_HALHL/4-213
A1WWQ6_HALHL/4-212
A1WYV3_HALHL/20-221
A1ZRV8_9BACT/13-219
A1ZV69_9BACT/33-243
A1ZYB5_9BACT/8-208
A2BJ42_HYPBU/2-229
A2BL25_HYPBU/6-218
A2BPL7_PROMS/19-234
A2BPU2_PROMS/4-208
A2BSA9_PROMS/18-216
A2BSI9_PROMS/7-202
A2BTA1_PROMS/356-567
A2BTS6_PROMS/4-217
A2BV49_PROM5/20-239
A2BVC1_PROM5/4-209
A2BXR1_PROM5/18-217
A2BXX5_PROM5/7-204
A2BYQ0_PROM5/362-573
A2BZ81_PROM5/4-217
A2C0J4_PROM1/3-220
A2C0R6_PROM1/3-209
A2C414_PROM1/83-284
A2C433_PROM1/7-205
A2C4V2_PROM1/349-560
A2C5G4_PROM1/8-220
A2C792_PROM3/11-212
A2C7F3_PROM3/3-209
A2CB13_PROM3/9-207
A2CBN4_PROM3/15-231
A2CC75_PROM3/347-558
A2CE02_PROM3/8-221
A2P8Z9_VIBCH/46-257
A2PB17_VIBCH/13-235
A2PQQ2_VIBCH/46-257
A2PWJ1_VIBCH/13-235
A2QRU1_ASPNC/1-237
A2QXP5_ASPNC/283-501
A2RG66_STRPG/15-215
A2RIC8_LACLM/19-219
A2RWT9_BURM9/72-280
A2S2U2_BURM9/2-207
A2S2U5_BURM9/4-191
A2S2U9_BURM9/7-225
A2S2V0_BURM9/368-580
A2S702_BURM9/17-218
A2S9X7_BURM9/5-221
A2SAB7_BURM9/5-212
A2SDF5_METPP/16-236
A2SFX1_METPP/7-215
A2SI88_METPP/11-224
A2SMD1_METPP/19-220
A2SNS4_METPP/5-213
A2SNS8_METPP/11-215
A2SNS9_METPP/9-226
A2SNT3_METPP/9-221
A2SNT6_METPP/11-226
A2SQU4_METLZ/303-516
A2SSE0_METLZ/1-192
A2SSE1_METLZ/2-203
A2SSE3_METLZ/3-210
A2SSE6_METLZ/1-176
A2TQH9_9FLAO/3-203
A2TW52_9FLAO/9-221
A2TYU7_9FLAO/3-203
A2TZT8_9FLAO/7-217
A2U475_9FLAO/4-217
A2VFJ6_MYCTU/14-250
A2VGT7_MYCTU/8-208
A2VJH2_MYCTU/248-458
A2VJH2_MYCTU/6-224
A2VJH7_MYCTU/1-186
A2VLI0_MYCTU/161-374
A2VQD0_9BURK/2-207
A2VQD3_9BURK/7-225
A2VQD5_9BURK/6-129
A2VQE9_9BURK/23-233
A2VRS5_9BURK/5-221
A2VU87_9BURK/26-227
A2VW64_9BURK/3-210
A2VYJ9_9BURK/133-341
A2W5X2_9BURK/17-218
A2W855_9BURK/3-210
A2WA58_9BURK/2-207
A2WA60_9BURK/2-140
A2WA63_9BURK/7-225
A2WBK4_9BURK/6-221
A2WF73_9BURK/115-323
A3CL61_STRSV/3-189
A3CL63_STRSV/3-210
A3CL65_STRSV/1-209
A3CL67_STRSV/4-215
A3CL69_STRSV/3-215
A3CPJ6_STRSV/15-215
A3CSU2_METMJ/1-187
A3CSU3_METMJ/3-204
A3CSU5_METMJ/15-222
A3CSU8_METMJ/2-176
A3CU67_METMJ/4-217
A3D266_SHEB5/3-226
A3D823_SHEB5/14-225
A3DA00_SHEB5/6-207
A3DH79_CLOTH/6-206
A3DIF1_CLOTH/7-219
A3EKT6_VIBCH/46-257
A3ENC5_VIBCH/13-235
A3EPK8_9BACT/8-207
A3EQF4_9BACT/14-225
A3EQF7_9BACT/10-193
A3ETN4_9BACT/13-225
A3EVH3_9BACT/16-222
A3EVH5_9BACT/13-230
A3GSS0_VIBCH/46-257
A3GTE6_VIBCH/13-214
A3H328_VIBCH/46-257
A3H390_VIBCH/13-214
A3HU41_9BACT/8-208
A3HUR7_9BACT/10-219
A3HVR8_9BACT/8-218
A3HW36_9BACT/17-218
A3IB02_9BACI/3-216
A3IB91_9BACI/6-218
A3IB96_9BACI/1-182
A3IB97_9BACI/6-221
A3IB98_9BACI/3-210
A3IBA2_9BACI/5-218
A3IDH1_9BACI/14-214
A3IEA2_9BACI/6-209
A3IK68_9CHRO/8-223
A3IN66_9CHRO/7-214
A3INC2_9CHRO/12-225
A3IQH9_9CHRO/14-215
A3IR67_9CHRO/1-190
A3IST8_9CHRO/4-211
A3IT50_9CHRO/390-602
A3J2P1_9FLAO/3-203
A3J523_9FLAO/17-235
A3JAA9_9ALTE/16-217
A3JGS0_9ALTE/218-429
A3JND7_9RHOB/11-215
A3JS46_9RHOB/218-429
A3JVH8_9RHOB/3-190
A3JVH9_9RHOB/4-214
A3JVI0_9RHOB/337-554
A3JVI1_9RHOB/2-209
A3JVI3_9RHOB/22-234
A3K1L4_9RHOB/218-428
A3K441_9RHOB/4-215
A3K442_9RHOB/5-217
A3K444_9RHOB/2-209
A3K446_9RHOB/9-199
A3K448_9RHOB/7-217
A3K449_9RHOB/7-225
A3K8F9_9RHOB/216-427
A3K995_9RHOB/16-219
A3KSY3_PSEAE/4-213
A3KV08_PSEAE/218-429
A3KVV0_PSEAE/8-226
A3KVV1_PSEAE/10-197
A3KVY5_PSEAE/2-207
A3KZS6_PSEAE/19-231
A3L4H6_PSEAE/5-206
A3L6Z5_PSEAE/4-213
A3LA88_PSEAE/2-207
A3LAC6_PSEAE/309-521
A3LAC7_PSEAE/8-226
A3LAD0_PSEAE/10-197
A3LD64_PSEAE/218-429
A3LHW3_PSEAE/19-231
A3LL77_PSEAE/43-244
A3LUM7_PICST/284-494
A3LVJ1_PICST/1-238
A3M3I6_ACIBT/4-205
A3M866_ACIBT/99-310
A3MDV4_BURM7/3-211
A3MJM0_BURM7/368-580
A3MJM1_BURM7/7-225
A3MJM5_BURM7/4-191
A3MJM8_BURM7/2-207
A3MLR5_BURM7/3-210
A3MM61_BURM7/5-221
A3MR07_BURM7/17-218
A3MW43_PYRCJ/1-191
A3MWC3_PYRCJ/4-213
A3MWC4_PYRCJ/1-194
A3MWC7_PYRCJ/4-209
A3MWD0_PYRCJ/1-194
A3MWW3_PYRCJ/3-216
A3N209_ACTP2/8-209
A3N6U0_BURP6/5-212
A3N9G1_BURP6/368-580
A3N9G2_BURP6/7-225
A3N9G6_BURP6/4-191
A3N9G9_BURP6/2-207
A3NBU7_BURP6/5-221
A3NEP3_BURP6/17-218
A3NK82_BURP6/3-211
A3NSH7_BURP0/3-210
A3NV58_BURP0/361-573
A3NV59_BURP0/7-225
A3NV63_BURP0/4-191
A3NV66_BURP0/2-207
A3NXN4_BURP0/5-221
A3P0K0_BURP0/17-218
A3P5U3_BURP0/3-211
A3PBA7_PROM0/19-234
A3PBI2_PROM0/4-208
A3PE42_PROM0/18-219
A3PEA1_PROM0/7-202
A3PF15_PROM0/356-567
A3PFI3_PROM0/4-217
A3PGW0_RHOS1/21-224
A3PH95_RHOS1/10-221
A3PJR4_RHOS1/3-220
A3PJR5_RHOS1/4-213
A3PJR7_RHOS1/5-190
A3PJR9_RHOS1/2-209
A3PJS0_RHOS1/5-216
A3PJS1_RHOS1/3-216
A3PUA5_MYCSJ/16-238
A3PY67_MYCSJ/161-374
A3PZH7_MYCSJ/1-185
A3PZH8_MYCSJ/2-210
A3PZI1_MYCSJ/10-227
A3PZI1_MYCSJ/253-459
A3Q5J0_MYCSJ/8-208
A3Q5Q6_MYCSJ/4-229
A3Q9F2_SHELP/6-207
A3QAP6_SHELP/14-225
A3QCE4_SHELP/9-233
A3QHB6_SHELP/4-221
A3RRT0_RALSO/12-226
A3RT90_RALSO/4-211
A3RT92_RALSO/2-209
A3RT93_RALSO/6-218
A3RT96_RALSO/1-206
A3RTX0_RALSO/19-223
A3RWS8_RALSO/17-225
A3S8J5_9RHOB/3-220
A3S8J6_9RHOB/4-214
A3S8J8_9RHOB/8-193
A3S8K0_9RHOB/2-209
A3S8K2_9RHOB/5-217
A3S8K4_9RHOB/3-225
A3SA21_9RHOB/218-429
A3SD44_9RHOB/217-428
A3SG77_9RHOB/11-215
A3SML9_9RHOB/7-225
A3SMM0_9RHOB/9-219
A3SMM2_9RHOB/6-194
A3SMM4_9RHOB/2-209
A3SMM6_9RHOB/5-217
A3SMM8_9RHOB/4-219
A3SPD9_9RHOB/217-428
A3SQN8_9RHOB/4-208
A3STF6_9RHOB/3-220
A3STF7_9RHOB/4-214
A3STF9_9RHOB/8-192
A3STG1_9RHOB/2-209
A3STG3_9RHOB/5-217
A3STG5_9RHOB/3-225
A3SUY4_9RHOB/213-424
A3SVD4_9RHOB/29-233
A3SY87_9RHOB/217-428
A3TG08_9MICO/166-375
A3THP3_9MICO/18-227
A3TKH5_9MICO/111-316
A3TPT5_9MICO/9-212
A3TRU7_9MICO/12-229
A3TRU7_9MICO/274-487
A3TRV4_9MICO/6-231
A3TS69_9MICO/97-310
A3TS73_9MICO/1-191
A3TS74_9MICO/2-209
A3TTW0_9RHOB/11-215
A3TVG8_9RHOB/2-209
A3TVG9_9RHOB/339-556
A3TVH0_9RHOB/7-217
A3TVH1_9RHOB/5-193
A3U3L4_9RHOB/11-223
A3U5Q8_CROAH/3-203
A3UAS3_CROAH/10-224
A3UEI3_9RHOB/216-427
A3UES2_9RHOB/19-220
A3UWX2_VIBSP/17-227
A3V041_VIBSP/13-214
A3V190_9RHOB/2-209
A3V191_9RHOB/341-558
A3V192_9RHOB/5-215
A3V193_9RHOB/5-193
A3V459_9RHOB/218-429
A3V4F4_9RHOB/55-267
A3V596_9RHOB/11-215
A3VBB7_9RHOB/5-193
A3VBB8_9RHOB/4-214
A3VBB9_9RHOB/338-555
A3VBC0_9RHOB/2-209
A3VCW7_9RHOB/219-430
A3VGI7_9RHOB/56-276
A3VHX8_9RHOB/11-215
A3VJU5_9RHOB/19-231
A3VW54_9RHOB/218-429
A3VZC1_9RHOB/8-196
A3VZC2_9RHOB/4-214
A3VZC3_9RHOB/336-553
A3VZC4_9RHOB/2-209
A3VZM5_9RHOB/12-216
A3W035_9RHOB/213-424
A3W373_9RHOB/24-236
A3WA12_9SPHN/15-225
A3WCB3_9SPHN/17-216
A3WNE4_9GAMM/15-215
A3WSE5_9BRAD/55-255
A3WTK4_9BRAD/225-436
A3X599_9RHOB/9-220
A3X5A0_9RHOB/3-220
A3X5A4_9RHOB/2-209
A3X5A6_9RHOB/13-196
A3X5A8_9RHOB/3-225
A3X5B0_9RHOB/5-217
A3X6T1_9RHOB/90-301
A3X805_9RHOB/26-237
A3XCX7_9RHOB/29-204
A3XKM1_LEEBM/7-216
A3XM91_LEEBM/9-222
A3XRC0_LEEBM/3-203
A3XXS6_9VIBR/5-224
A3XXS9_9VIBR/3-214
A3XXT0_9VIBR/2-208
A3XXT5_9VIBR/17-211
A3XYQ3_9VIBR/17-227
A3Y3V2_9VIBR/13-214
A3Y653_9GAMM/21-233
A3Y654_9GAMM/24-223
A3YDY5_9GAMM/25-225
A3YG99_9GAMM/4-215
A3YHG1_9GAMM/2-209
A3YHG2_9GAMM/3-220
A3YKL1_CAMJE/1-207
A3YQA0_CAMJE/1-207
A3YU24_9SYNE/18-231
A3YUH8_9SYNE/352-563
A3YV89_9SYNE/10-206
A3YY11_9SYNE/2-206
A3Z0P6_9SYNE/53-274
A3Z0V2_9SYNE/22-222
A3Z3Q0_9SYNE/18-231
A3Z5Z3_9SYNE/8-213
A3Z651_9SYNE/10-211
A3Z8T5_9SYNE/379-590
A3Z9Y8_9SYNE/21-238
A3ZAD4_9SYNE/1-192
A3ZF77_CAMJE/1-207
A3ZJN3_CAMJE/1-207
A3ZQM0_9PLAN/1-201
A4A388_9GAMM/217-428
A4A5F0_9GAMM/4-205
A4ALK0_9ACTN/30-230
A4APG7_MARSH/3-204
A4AQ05_MARSH/10-223
A4ATR4_MARSH/6-215
A4BDQ9_9GAMM/214-425
A4BFS4_9GAMM/1-191
A4BQJ6_9GAMM/12-213
A4BTI9_9GAMM/4-216
A4BW98_9FLAO/15-225
A4BWP4_9FLAO/3-203
A4C2N5_9FLAO/4-217
A4C8B1_9GAMM/12-213
A4CEE9_9GAMM/216-427
A4CIF3_ROBBH/5-205
A4CLW9_ROBBH/10-223
A4CPR2_ROBBH/6-215
A4CRM2_SYNPV/15-217
A4CRT0_SYNPV/3-209
A4CSR1_SYNPV/312-523
A4CW32_SYNPV/1-196
A4CWL9_SYNPV/26-248
A4CWY8_SYNPV/9-222
A4E6L7_9ACTN/3-194
A4E6L8_9ACTN/3-210
A4E6M2_9ACTN/1-208
A4E9N8_9ACTN/10-210
A4EF60_9RHOB/2-209
A4EF61_9RHOB/334-551
A4EF62_9RHOB/10-220
A4EF63_9RHOB/5-193
A4EI79_9RHOB/11-215
A4EK77_9RHOB/218-429
A4EKK6_9RHOB/19-231
A4EUE3_9RHOB/4-221
A4EUE4_9RHOB/8-221
A4EUE6_9RHOB/9-194
A4EUE8_9RHOB/2-209
A4EUF0_9RHOB/5-217
A4EUF1_9RHOB/13-234
A4EVA9_9RHOB/11-214
A4EZ11_9RHOB/26-237
A4F7V9_SACEN/9-212
A4FM52_SACEN/9-197
A4FM53_SACEN/2-209
A4FM59_SACEN/262-468
A4FM59_SACEN/6-224
A4FM64_SACEN/166-379
A4FM68_SACEN/4-182
A4FM69_SACEN/9-218
A4FPY2_SACEN/10-204
A4FWV1_METM5/1-195
A4FXY6_METM5/1-208
A4FY15_METM5/2-216
A4FZL9_METM5/4-211
A4G0R0_METM5/3-210
A4G1M2_HERAR/18-219
A4G2B7_HERAR/10-221
A4G6T7_HERAR/20-227
A4G7P1_HERAR/10-217
A4GHL4_9BACT/4-205
A4HJE1_LEIBR/1-238
A4HN02_LEIBR/91-324
A4I6T9_LEIIN/1-238
A4IBM5_LEIIN/91-324
A4IJB1_GEOTN/16-216
A4IJD4_GEOTN/3-206
A4IKB3_GEOTN/3-215
A4INZ2_GEOTN/5-213
A4INZ7_GEOTN/2-210
A4INZ8_GEOTN/4-219
A4INZ9_GEOTN/3-187
A4IP04_GEOTN/5-217
A4J010_FRATW/8-210
A4J0L0_DESRM/8-208
A4J0R1_DESRM/4-208
A4J6H6_DESRM/7-220
A4J810_DESRM/1-204
A4J812_DESRM/1-207
A4J814_DESRM/4-193
A4J836_DESRM/4-215
A4JAG0_BURVG/17-218
A4JCP3_BURVG/6-221
A4JEA3_BURVG/3-213
A4JEB1_BURVG/329-541
A4JEB2_BURVG/7-225
A4JEB5_BURVG/4-191
A4JEB8_BURVG/2-207
A4JGZ6_BURVG/3-210
A4JNZ6_BURVG/5-213
A4KEJ7_MYCTU/11-247
A4KFU5_MYCTU/8-208
A4KIK3_MYCTU/248-458
A4KIK3_MYCTU/6-224
A4KIK8_MYCTU/8-216
A4KIK9_MYCTU/1-186
A4KPH7_FRATU/8-210
A4LBF1_BURPS/368-580
A4LBF2_BURPS/7-225
A4LBF6_BURPS/4-191
A4LBF9_BURPS/2-207
A4LE50_BURPS/5-221
A4LNA5_BURPS/17-218
A4LU09_BURPS/3-211
A4MG71_BURPS/5-212
A4MZH3_HAEIF/7-208
A4N5S9_HAEIF/7-167
A4NAX4_HAEIF/7-208
A4NDK1_HAEIF/7-208
A4NP42_HAEIF/7-208
A4NS57_HAEIF/7-208
A4NXN6_HAEIF/7-208
A4QB70_CORGB/55-289
A4QCN3_CORGB/11-212
A4QE71_CORGB/40-231
A4QF05_CORGB/13-228
A4QXG9_MAGO7/1-242
A4RXX9_OSTLU/3-215
A4S8B3_OSTLU/1-237
A4SAP0_OSTLU/1-215
A4SAS2_OSTLU/3-203
A4SC72_PROVI/12-214
A4SG24_PROVI/18-218
A4SI05_AERS4/6-206
A4SUU2_POLSQ/18-223
A4SVP9_POLSQ/15-227
A4SVU9_POLSQ/29-233
A4SXK0_POLSQ/20-221
A4T0Q7_MYCGI/25-246
A4T0R7_MYCGI/4-211
A4T339_MYCGI/12-257
A4T6Q2_MYCGI/6-208
A4TB28_MYCGI/249-455
A4TB28_MYCGI/7-225
A4TB36_MYCGI/1-176
A4TCE9_MYCGI/166-379
A4THK5_YERPP/13-214
A4TTW8_9PROT/2-209
A4TTW9_9PROT/1-210
A4TVK2_9PROT/5-217
A4TW18_9PROT/35-235
A4TXK9_9PROT/1-187
A4TXL0_9PROT/4-214
A4VIG8_PSEU5/44-245
A4VM63_PSEU5/38-247
A4VQB4_PSEU5/19-231
A4VU41_STRSY/15-215
A4W0D3_STRS2/15-215
A4WEW1_ENT38/13-214
A4WHH8_PYRAR/1-235
A4WK72_PYRAR/2-195
A4WN30_PYRAR/15-228
A4WPD2_RHOS5/13-224
A4WPR3_RHOS5/21-224
A4WSQ0_RHOS5/3-220
A4WSQ1_RHOS5/4-213
A4WSQ3_RHOS5/5-189
A4WSQ5_RHOS5/2-209
A4WSQ6_RHOS5/5-216
A4WSQ7_RHOS5/3-216
A4X1U3_SALTO/10-211
A4X306_SALTO/9-212
A4X7W2_SALTO/307-520
A4X7W5_SALTO/337-543
A4X7W6_SALTO/28-211
A4X7W8_SALTO/4-212
A4X7W9_SALTO/4-224
A4XAM7_SALTO/179-392
A4XK07_CALS8/5-215
A4XM63_CALS8/4-205
A4XQR4_PSEMY/24-225
A4XU38_PSEMY/4-213
A4Y151_PSEMY/4-191
A4Y154_PSEMY/4-227
A4Y155_PSEMY/299-511
A4Y164_PSEMY/3-224
A4Y170_PSEMY/2-207
A4Y4S8_SHEPC/3-227
A4Y9X4_SHEPC/14-225
A4YBR6_SHEPC/6-207
A4YED1_METS5/4-211
A4YEL6_METS5/2-158
A4YEL7_METS5/3-204
A4YFC9_METS5/2-197
A4YII0_METS5/1-197
A4YIJ0_METS5/12-197
A4YJR7_BRASO/14-214
A4YM52_BRASO/224-435
A4YXI5_BRASO/2-209
A4YXI7_BRASO/13-202
A4YXI9_BRASO/4-215
A4YXJ0_BRASO/15-233
A4ZZ45_9SPIO/1-201
A5A2I8_MEDTR/109-322
A5AFZ4_VITVI/129-342
A5AS57_VITVI/293-408
A5CDU4_ORITB/6-206
A5CTN7_CLAM3/1-203
A5CXY1_VESOH/4-205
A5D3L6_PELTS/5-218
A5D3Q3_PELTS/1-186
A5D3Q4_PELTS/7-221
A5D3Q5_PELTS/9-215
A5D3Q7_PELTS/1-198
A5D640_PELTS/43-247
A5D694_PELTS/7-207
A5DNB0_PICGU/1-238
A5DQI4_PICGU/276-486
A5DTP4_LODEL/291-503
A5E2P7_LODEL/1-239
A5E8I5_BRASB/15-215
A5EGG8_BRASB/15-233
A5EGG9_BRASB/4-215
A5EGH1_BRASB/12-199
A5EGH3_BRASB/2-209
A5ERS5_BRASB/224-435
A5EVA7_DICNV/10-211
A5F580_VIBC3/46-257
A5F988_VIBC3/13-214
A5FAX3_FLAJ1/8-217
A5FJT7_FLAJ1/7-217
A5FMF1_FLAJ1/3-203
A5FP30_FLAJ1/6-219
A5FS72_DEHSB/2-200
A5FTG8_ACICJ/12-224
A5FYQ9_ACICJ/22-227
A5G2B1_ACICJ/11-222
A5G7Y8_GEOUR/7-207
A5GCY1_GEOUR/11-223
A5GDT0_GEOUR/3-210
A5GDT2_GEOUR/5-213
A5GDU6_GEOUR/5-190
A5GDU7_GEOUR/14-229
A5GIP9_SYNPW/335-546
A5GJ72_SYNPW/1-219
A5GMG8_SYNPW/1-196
A5GMW4_SYNPW/3-209
A5GN21_SYNPW/11-212
A5GPQ0_SYNPW/9-222
A5GR54_SYNR3/1-216
A5GRD5_SYNR3/8-209
A5GRU5_SYNR3/5-211
A5GUU0_SYNR3/1-190
A5GW04_SYNR3/353-564
A5GWX3_SYNR3/8-221
A5HXV8_CLOBH/8-208
A5I0B3_CLOBH/3-213
A5I0C9_CLOBH/12-196
A5I0D9_CLOBH/21-224
A5I0E0_CLOBH/4-210
A5I0E2_CLOBH/3-208
A5I7R0_CLOBH/5-210
A5I9M5_LEGPC/5-191
A5IIJ7_LEGPC/11-212
A5IJ77_THEP1/3-202
A5IQ41_STAA9/3-203
A5IQ58_STAA9/4-208
A5IVH8_STAA9/8-218
A5IZC4_MYCAA/3-203
A5J598_BURMA/17-218
A5JHC7_9EURY/2-97
A5K7B4_PLAVS/2-238
A5KGE5_CAMJE/1-207
A5KJB4_9FIRM/4-227
A5KJB6_9FIRM/1-208
A5KJB7_9FIRM/3-210
A5KJB8_9FIRM/7-206
A5KJC6_9FIRM/8-220
A5KMD5_9FIRM/4-204
A5L0R9_9GAMM/17-227
A5L729_9GAMM/13-214
A5LCA0_STRPN/15-215
A5LKH2_STRPN/24-224
A5LTA0_STRPN/15-215
A5LZ76_STRPN/15-215
A5M770_STRPN/15-215
A5MEV2_STRPN/15-215
A5MJP2_STRPN/15-215
A5MTE6_STRPN/15-215
A5N3S5_CLOK5/3-203
A5N4J5_CLOK5/1-206
A5N641_CLOK5/3-213
A5N647_CLOK5/1-185
A5N649_CLOK5/3-207
A5N650_CLOK5/1-207
A5N652_CLOK5/3-207
A5P7H0_9SPHN/15-214
A5PAV3_9SPHN/218-429
A5PMX3_DANRE/1-241
A5TGB8_BURMA/6-214
A5THK0_BURMA/17-218
A5TIW7_BURMA/5-221
A5TJ98_BURMA/5-212
A5TL60_BURMA/2-207
A5TL62_BURMA/4-191
A5TL66_BURMA/7-225
A5TL67_BURMA/368-580
A5TU19_FUSNP/1-201
A5TUT6_FUSNP/22-213
A5TUU2_FUSNP/4-215
A5TUU4_FUSNP/7-213
A5TUV4_FUSNP/5-211
A5TVY8_FUSNP/5-216
A5TZP1_MYCTA/11-247
A5U146_MYCTA/8-208
A5U491_MYCTA/248-458
A5U491_MYCTA/6-224
A5U496_MYCTA/2-210
A5U497_MYCTA/1-186
A5U6J9_MYCTA/161-374
A5UBM5_HAEIE/7-208
A5UF91_HAEIG/7-208
A5UJC8_METS3/4-210
A5ULC8_METS3/8-231
A5UME4_METS3/4-199
A5UMQ0_METS3/1-207
A5UMX8_METS3/6-222
A5UNH7_METS3/2-211
A5UQT8_ROSS1/6-197
A5UQT9_ROSS1/6-223
A5UQU0_ROSS1/9-218
A5UQU1_ROSS1/379-592
A5UQU2_ROSS1/4-215
A5USY4_ROSS1/1-232
A5UUW1_ROSS1/1-201
A5V3S3_SPHWW/22-221
A5V707_SPHWW/11-223
A5VDN8_SPHWW/15-225
A5VID0_LACRD/14-215
A5VM75_LACRD/3-210
A5VM77_LACRD/4-215
A5VM79_LACRD/1-209
A5VM81_LACRD/3-210
A5VM83_LACRD/1-186
A5VNB2_BRUO2/9-210
A5VNB3_BRUO2/227-438
A5VR52_BRUO2/4-193
A5VR55_BRUO2/6-224
A5VR56_BRUO2/311-523
A5VR63_BRUO2/16-229
A5VR66_BRUO2/2-209
A5W1Y0_PSEP1/3-222
A5W2Y1_PSEP1/2-207
A5W6L4_PSEP1/4-212
A5W8R0_PSEP1/14-215
A5W9L4_PSEP1/309-521
A5W9L5_PSEP1/6-224
A5W9L8_PSEP1/4-191
A5WCR0_PSYWF/34-235
A5WFP7_PSYWF/35-246
A5WJM6_MYCTF/11-247
A5WL26_MYCTF/8-208
A5WP44_MYCTF/248-458
A5WP44_MYCTF/6-224
A5WP49_MYCTF/2-210
A5WP50_MYCTF/1-186
A5WRA0_MYCTF/161-374
A5XID9_BURMA/5-221
A5XIT7_BURMA/2-207
A5XIU0_BURMA/4-191
A5XJ04_BURMA/5-212
A5XJ66_BURMA/7-225
A5XK50_BURMA/6-214
A5XMT2_BURMA/5-221
A5XN72_BURMA/24-231
A5XPH1_BURMA/2-207
A5XPH4_BURMA/4-191
A5XPH5_BURMA/7-225
A5XR92_BURMA/17-218
A5Z3R2_9FIRM/4-204
A5ZFX6_9BACE/1-132
A5ZJ70_9BACE/3-203
A5ZTS5_9FIRM/4-204
A5ZUJ5_9FIRM/1-208
A5ZUJ7_9FIRM/1-194
A5ZUJ8_9FIRM/256-442
A5ZUK9_9FIRM/4-213
A5ZY89_9FIRM/5-217
A6A355_VIBCH/46-257
A6A7N2_VIBCH/13-214
A6AFE9_VIBCH/1-101
A6AFR0_VIBCH/13-235
A6AN83_VIBHA/13-223
A6APY1_VIBHA/10-221
A6ASN6_VIBHA/43-254
A6AW90_VIBHA/13-214
A6AZP6_VIBPA/13-223
A6B0P2_VIBPA/53-262
A6B2P2_VIBPA/42-253
A6B5X7_VIBPA/13-214
A6BFD2_9FIRM/23-223
A6BFJ1_9FIRM/258-448
A6BFJ2_9FIRM/1-202
A6BFJ4_9FIRM/1-208
A6BHR6_9FIRM/4-213
A6BW32_YERPE/214-424
A6BXL8_YERPE/13-214
A6BYD5_YERPE/216-427
A6C1N1_9PLAN/5-220
A6CQQ8_9BACI/14-214
A6CR24_9BACI/3-206
A6CZE6_9VIBR/13-223
A6D354_9VIBR/13-214
A6D3T6_9VIBR/10-220
A6D496_9VIBR/35-246
A6DC82_9PROT/152-364
A6DDX6_9PROT/1-203
A6DL90_9BACT/99-307
A6DP58_9BACT/4-228
A6DQN9_9BACT/8-209
A6DUR7_9RHOB/12-216
A6E0L0_9RHOB/218-429
A6E2N0_9RHOB/8-196
A6E2N1_9RHOB/4-214
A6E2N2_9RHOB/336-553
A6E2N3_9RHOB/2-209
A6E3Y9_9RHOB/24-236
A6E6L7_9SPHI/12-222
A6E6V6_9SPHI/9-217
A6EAD9_9SPHI/4-204
A6EBA1_9SPHI/14-224
A6EDW0_9SPHI/18-217
A6EL27_9BACT/3-203
A6ESV1_9BACT/7-220
A6F2U9_9ALTE/13-214
A6F3B2_9ALTE/37-248
A6FBN2_9GAMM/19-230
A6FD86_9GAMM/21-232
A6FEY6_9GAMM/6-207
A6FFK2_9GAMM/2-209
A6FFK3_9GAMM/3-220
A6FFK5_9GAMM/8-222
A6FFK6_9GAMM/18-218
A6FMQ5_9RHOB/18-206
A6FMQ6_9RHOB/4-214
A6FMQ7_9RHOB/337-554
A6FMQ9_9RHOB/2-209
A6FNP8_9RHOB/218-429
A6FRC2_9RHOB/19-231
A6FT81_9RHOB/12-216
A6GI22_9DELT/1-211
A6GJD2_9DELT/11-212
A6GLM4_9BURK/27-227
A6GP35_9BURK/2-196
A6GTA7_9BURK/3-214
A6GYI2_FLAPJ/3-203
A6GYX0_FLAPJ/6-217
A6L1E8_BACV8/3-203
A6L1U6_BACV8/13-218
A6L4U6_BACV8/4-217
A6L4V1_BACV8/357-563
A6L4V2_BACV8/7-198
A6L4V3_BACV8/5-214
A6LAR8_PARD8/4-219
A6LAW7_PARD8/347-553
A6LAW8_PARD8/3-197
A6LAW9_PARD8/5-214
A6LE02_PARD8/4-217
A6LEW2_PARD8/3-203
A6LJQ0_THEM4/1-201
A6LKW2_THEM4/1-179
A6LKW4_THEM4/2-199
A6LKW5_THEM4/1-203
A6LKW7_THEM4/1-201
A6LKX1_THEM4/3-205
A6LPK0_CLOB8/1-206
A6LSV8_CLOB8/3-206
A6LSY6_CLOB8/3-213
A6LVU3_CLOB8/1-187
A6LVU5_CLOB8/3-207
A6LVU6_CLOB8/1-207
A6M312_CLOB8/5-205
A6NS66_9BACE/4-205
A6NSD0_9BACE/4-216
A6NSD4_9BACE/5-212
A6NSF0_9BACE/4-192
A6NSF2_9BACE/2-209
A6NSF4_9BACE/1-208
A6Q5A6_NITSB/1-206
A6Q5Y6_NITSB/3-215
A6Q6S2_SULNB/1-207
A6Q6Z3_SULNB/3-215
A6QEE2_STAAE/3-203
A6QEF8_STAAE/5-209
A6QJN8_STAAE/8-218
A6QV17_AJECN/217-437
A6R8T6_AJECN/1-237
A6RKT6_BOTFB/278-507
A6SUE5_JANMA/27-228
A6SV80_JANMA/14-225
A6SXP4_JANMA/22-227
A6T0V0_JANMA/10-217
A6TDB6_KLEP7/4-215
A6TDB9_KLEP7/1-209
A6TDC1_KLEP7/9-216
A6TDC3_KLEP7/1-187
A6TEG5_KLEP7/13-214
A6TJD6_ALKMQ/5-218
A6TJE6_ALKMQ/3-191
A6TJE8_ALKMQ/4-214
A6TJE9_ALKMQ/6-212
A6TJF1_ALKMQ/6-214
A6TJG6_ALKMQ/5-205
A6TJN3_ALKMQ/3-207
A6TYW3_STAA2/3-203
A6TYY0_STAA2/4-208
A6U4C6_STAA2/8-218
A6U8H0_SINMW/220-431
A6UAA1_SINMW/15-227
A6UDB2_SINMW/16-223
A6UDB3_SINMW/15-202
A6UDB5_SINMW/4-214
A6UDB6_SINMW/8-226
A6UDB9_SINMW/3-225
A6UFD0_SINMW/44-245
A6UI42_SINMW/243-359
A6UNS3_METVS/1-209
A6UNX6_METVS/2-216
A6UPM5_METVS/21-215
A6UQU3_METVS/3-210
A6URV5_METVS/4-211
A6UTL6_META3/4-215
A6UV91_META3/1-209
A6UVC1_META3/2-220
A6UVD4_META3/1-190
A6UWP6_META3/4-210
A6UYX1_PSEA7/19-231
A6V3F0_PSEA7/2-207
A6V3I4_PSEA7/10-197
A6V3I7_PSEA7/8-226
A6V3I8_PSEA7/309-521
A6V747_PSEA7/4-213
A6VB95_PSEA7/43-244
A6VFP4_METM7/1-209
A6VFQ5_METM7/2-216
A6VGG6_METM7/1-195
A6VHS5_METM7/3-210
A6VIV8_METM7/4-211
A6VPC6_ACTSZ/7-208
A6VV24_MARMS/3-220
A6VV25_MARMS/2-209
A6VXY6_MARMS/19-220
A6W0C8_MARMS/4-215
A6W0P8_MARMS/12-229
A6W0P9_MARMS/15-210
A6W5L9_KINRD/85-292
A6W7M5_KINRD/169-375
A6WE90_KINRD/37-240
A6WJU2_SHEB8/14-225
A6WKW3_SHEB8/3-226
A6WTP7_SHEB8/6-207
A6WVB3_OCHA4/27-228
A6WVB5_OCHA4/224-435
A6X047_OCHA4/11-218
A6X050_OCHA4/26-239
A6X058_OCHA4/315-531
A6X059_OCHA4/6-224
A6X062_OCHA4/4-192
A6XXX4_VIBCH/13-235
A6XYG8_VIBCH/46-257
A7A029_YEAS7/327-536
A7A163_YEAS7/1-238
A7A9A5_BIFAD/65-268
A7AGN3_9PORP/46-261
A7AGP1_9PORP/399-605
A7AGP2_9PORP/30-210
A7AGP3_9PORP/5-215
A7AIH7_9PORP/3-203
A7AK23_9PORP/2-154
A7AVR3_BABBO/2-237
A7B6W0_RUMGN/1-190
A7B6X0_RUMGN/7-196
A7B6X1_RUMGN/3-210
A7B6X2_RUMGN/1-208
A7B6X3_RUMGN/4-233
A7B8D9_RUMGN/4-204
A7BEV4_9ACTO/32-235
A7BN20_9GAMM/117-219
A7BRU2_9GAMM/11-232
A7BYL2_9GAMM/5-205
A7C194_9GAMM/74-111
A7C195_9GAMM/2-170
A7C4D6_9GAMM/1-182
A7C577_9GAMM/18-232
A7C692_9GAMM/5-193
A7EV19_SCLS1/55-284
A7EWW9_SCLS1/1-241
A7FDZ1_YERP3/13-214
A7FQ90_CLOB1/8-208
A7FSG9_CLOB1/3-213
A7FSI5_CLOB1/12-196
A7FSJ5_CLOB1/21-224
A7FSJ6_CLOB1/4-210
A7FSJ8_CLOB1/3-208
A7FZC1_CLOB1/1-206
A7G8Z2_CLOBH/1-206
A7G9G6_CLOBL/8-208
A7GBW4_CLOBL/3-213
A7GBY0_CLOBL/12-196
A7GBZ1_CLOBL/21-224
A7GBZ2_CLOBL/4-210
A7GBZ4_CLOBL/3-208
A7GJC9_CLOBL/1-206
A7GJU8_BACCN/14-214
A7GJW8_BACCN/4-207
A7GKB5_BACCN/4-215
A7GMW5_BACCN/3-215
A7GWB2_CAMC5/1-207
A7H1N2_CAMJD/1-207
A7HBQ5_ANADF/14-215
A7HGD8_ANADF/201-410
A7HMP4_FERNB/13-217
A7HRZ4_PARL1/37-250
A7HZ50_PARL1/18-218
A7HZY8_CAMHC/1-208
A7I7N0_METB6/2-181
A7I7N3_METB6/9-217
A7I7N5_METB6/13-214
A7I7N6_METB6/1-186
A7I7P0_METB6/4-217
A7IC55_XANP2/40-240
A7IE84_XANP2/237-450
A7IHX5_XANP2/252-465
A7IKG4_XANP2/2-209
A7IKG6_XANP2/11-198
A7IKG8_XANP2/9-219
A7IKG9_XANP2/4-222
A7JDK9_FRATT/8-210
A7JFF7_FRANO/8-210
A7JPE0_FRANO/8-210
A7JX09_PASHA/16-217
A7K550_VIBSE/42-253
A7K652_VIBSE/13-214
A7LYZ8_BACOV/3-203
A7M4K2_BACOV/7-217
A7MQE7_ENTS8/13-214
A7MWG3_VIBHB/43-254
A7MWK6_VIBHB/13-214
A7N8C4_VIBHB/53-262
A7N9L1_FRATF/8-210
A7NH14_ROSCS/16-226
A7NH15_ROSCS/416-629
A7NH16_ROSCS/9-218
A7NH17_ROSCS/6-223
A7NH18_ROSCS/6-197
A7NJP3_ROSCS/1-230
A7NNC7_ROSCS/1-201
A7RTU2_NEMVE/1-241
A7TJE8_VANPO/1-238
A7TLV7_VANPO/297-506
A7UFD1_HELMO/7-220
A7UGV1_9FIRM/7-220
A7V450_BACUN/3-203
A7V5R5_BACUN/12-222
A7V5R6_BACUN/8-196
A7V5R9_BACUN/371-577
A7V5T2_BACUN/5-220
A7V7M5_BACUN/10-217
A7VDF8_9CLOT/4-204
A7VYT8_9CLOT/4-204
A7WYN4_STAA1/3-203
A7WYR0_STAA1/4-208
A7X632_STAA1/8-218
A7YRI7_FRATU/8-210
A7Z0F9_BACA2/16-216
A7Z0I1_BACA2/4-208
A7Z172_BACA2/5-218
A7Z4I1_BACA2/3-215
A7ZB81_CAMC1/1-224
A7ZS42_ECO24/13-214
A8A4W2_ECOHS/13-214
A8A8M1_IGNH4/4-211
A8AA87_IGNH4/2-209
A8AEP6_CITK8/1-187
A8AEP8_CITK8/9-216
A8AEQ0_CITK8/1-209
A8AEQ3_CITK8/4-215
A8AQ31_CITK8/13-214
A8AYF5_STRGC/15-215
A8BBU1_GIAIC/1-243
A8DVT8_NEMVE/1-210
A8EBG5_BURPS/5-221
A8EDR2_BURPS/2-207
A8EDR6_BURPS/4-191
A8EDR9_BURPS/7-225
A8EDS0_BURPS/361-573
A8EH36_BURPS/17-218
A8EQD8_BURPS/72-280
A8ER64_ARCB4/1-206
A8ERR6_ARCB4/3-215
A8EZU7_RICCK/6-206
A8F2N2_RICM5/9-209
A8F3S1_THELT/4-204
A8F903_BACP2/15-215
A8F925_BACP2/4-207
A8FD26_BACP2/3-215
A8FJW3_CAMJ8/1-207
A8FT49_SHESH/16-240
A8FV18_SHESH/4-197
A8FV19_SHESH/7-226
A8FV22_SHESH/16-228
A8FV23_SHESH/2-208
A8FV24_SHESH/5-215
A8FX02_SHESH/24-234
A8FZA0_SHESH/4-225
A8FZX8_SHESH/14-225
A8G181_SHESH/6-207
A8G3A1_PROM2/19-234
A8G3H4_PROM2/4-208
A8G5Z1_PROM2/18-218
A8G675_PROM2/7-202
A8G725_PROM2/356-567
A8G7J9_PROM2/4-217
A8GFW5_SERP5/21-232
A8GJY9_SERP5/13-214
A8GPQ3_RICAH/6-206
A8GTK2_RICRS/9-209
A8GYC1_RICB8/26-226
A8GZ44_SHEPA/6-207
A8H0A2_SHEPA/14-225
A8H226_SHEPA/7-231
A8H3J4_SHEPA/51-261
A8HSK8_CHLRE/7-202
A8HYK6_AZOC5/79-279
A8IJ15_AZOC5/276-489
A8IKQ4_AZOC5/7-224
A8IKQ7_AZOC5/4-214
A8IKR7_AZOC5/11-200
A8IKS3_AZOC5/2-209
A8IM12_RHIFR/220-431
A8IVB5_CHLRE/1-91
A8J0E9_CHLRE/109-323
A8JZY6_HUMAN/1-240
A8KEW3_BURPS/17-218
A8KNB2_BURPS/7-225
A8KNB6_BURPS/4-191
A8KNC0_BURPS/2-207
A8KTM1_BURPS/3-210
A8KUU0_BURPS/6-214
A8KV89_BURPS/5-221
A8KXX2_FRASN/18-207
A8KZW8_FRASN/4-207
A8L754_FRASN/142-280
A8L754_FRASN/8-50
A8L872_FRASN/21-229
A8L872_FRASN/701-907
A8L8M6_FRASN/9-222
A8LCA9_FRASN/30-242
A8LDG5_FRASN/12-154
A8LDG5_FRASN/200-286
A8LHV0_DINSH/218-429
A8LJ69_DINSH/8-212
A8LLB2_DINSH/5-193
A8LLB3_DINSH/4-214
A8LLB4_DINSH/338-555
A8LLB5_DINSH/2-209
A8LLN5_DINSH/218-429
A8LLQ6_DINSH/16-229
A8LM03_DINSH/6-218
A8LZJ1_SALAI/10-211
A8M1Q0_SALAI/181-394
A8M217_SALAI/9-212
A8M4W8_SALAI/304-517
A8M4X1_SALAI/334-540
A8M4X2_SALAI/37-211
A8M4X4_SALAI/4-212
A8M4X5_SALAI/4-224
A8M8S1_CALMQ/3-216
A8MC22_CALMQ/4-227
A8ME48_CALMQ/2-190
A8MG26_ALKOO/1-180
A8MG28_ALKOO/1-208
A8MG30_ALKOO/3-207
A8MG32_ALKOO/3-203
A8MGE5_ALKOO/10-222
A8MK37_ALKOO/3-207
A8MK67_ALKOO/5-205
A8N400_COPC7/315-534
A8N4V0_COPC7/1-240
A8NVL7_BRUMA/1-243
A8PKW6_9COXI/6-207
A8PQX4_MALGO/313-532
A8RA88_9FIRM/13-213
A8RKE2_9CLOT/14-205
A8RKE4_9CLOT/1-208
A8RKE4_9CLOT/262-469
A8RM69_9CLOT/21-224
A8RR06_9CLOT/6-219
A8RYH2_9CLOT/3-218
A8S947_9FIRM/4-204
A8SFU6_9FIRM/3-210
A8SFU8_9FIRM/15-223
A8SFV0_9FIRM/1-190
A8SMD5_9FIRM/6-206
A8SQW3_9FIRM/1-218
A8SS13_9FIRM/4-204
A8T8B7_9VIBR/43-254
A8TAK0_9VIBR/13-223
A8TLP7_9PROT/1-201
A8TWW7_9PROT/217-429
A8U382_9PROT/8-197
A8U383_9PROT/4-215
A8U384_9PROT/338-550
A8U385_9PROT/2-209
A8U392_9PROT/15-227
A8U6X7_9LACT/14-215
A8UAP0_9LACT/3-204
A8UF13_9FLAO/4-214
A8UFL0_9FLAO/2-202
A8UMZ5_9FLAO/7-220
A8UQY4_9AQUI/3-210
A8UW13_9AQUI/3-202
A8UXC9_9AQUI/3-214
A8V355_9AQUI/2-91
A8WT81_CAEBR/2-244
A8YE24_MICAE/9-222
A8YEA9_MICAE/233-446
A8YGT9_MICAE/6-207
A8YH89_MICAE/10-217
A8YI03_MICAE/12-219
A8YND8_MICAE/10-199
A8YNE4_MICAE/6-215
A8YTG3_LACH4/13-214
A8Z0Y4_STAAT/3-203
A8Z0Z4_STAAT/4-208
A8Z587_STAAT/8-218
A8Z5Q6_SULMW/1-202
A8ZX56_DESOH/4-206
A8ZZJ3_DESOH/8-221
A9A1A2_NITMS/4-217
A9A1L4_NITMS/1-221
A9A2X1_NITMS/4-216
A9A4Z6_NITMS/3-209
A9A549_NITMS/3-223
A9A550_NITMS/3-209
A9A6N5_METM6/4-211
A9A903_METM6/3-210
A9AA86_METM6/1-195
A9AAX8_METM6/2-216
A9AAZ1_METM6/1-208
A9AD66_BURM1/17-218
A9ADF6_BURM1/6-221
A9AHG5_BURM1/3-210
A9AHX8_BURM1/2-207
A9AHY1_BURM1/4-191
A9AHY4_BURM1/7-225
A9AHY5_BURM1/323-535
A9AHZ9_BURM1/88-298
A9ARA5_BURM1/9-217
A9AUW5_HERA2/3-203
A9B1W2_HERA2/15-237
A9B6S8_HERA2/7-219
A9BBJ9_PROM4/19-220
A9BBN1_PROM4/7-203
A9BCK7_PROM4/379-590
A9BDE5_PROM4/8-221
A9BE06_PROM4/36-251
A9BE81_PROM4/3-209
A9BJY8_PETMO/3-202
A9BNL1_DELAS/33-245
A9BS92_DELAS/25-232
A9BTN8_DELAS/16-230
A9C108_DELAS/9-238
A9C109_DELAS/2-209
A9C111_DELAS/5-209
A9C113_DELAS/6-227
A9C114_DELAS/14-233
A9CHC4_AGRT5/12-230
A9CHC5_AGRT5/4-214
A9CHC7_AGRT5/2-209
A9CSS2_ENTBH/1-221
A9CX01_9RHIZ/39-240
A9D0I7_9GAMM/14-225
A9D370_9GAMM/13-236
A9D3D6_9GAMM/10-220
A9D3D7_9GAMM/2-208
A9D3D9_9GAMM/4-216
A9D3E5_9GAMM/7-226
A9D3E6_9GAMM/4-197
A9D8W6_9RHIZ/226-437
A9DBR9_9RHIZ/15-228
A9DBT1_9RHIZ/2-209
A9DBT4_9RHIZ/347-564
A9DBT7_9RHIZ/22-232
A9DBT9_9RHIZ/12-200
A9DHF1_9GAMM/25-238
A9DJF9_9FLAO/5-214
A9DR12_9FLAO/2-202
A9DVC9_9RHOB/11-215
A9DXA9_9RHOB/5-223
A9DXB3_9RHOB/5-217
A9DXB8_9RHOB/2-209
A9DXC2_9RHOB/5-190
A9DXC7_9RHOB/4-213
A9DXD0_9RHOB/5-222
A9DYV2_9FLAO/7-220
A9E937_9RHOB/217-428
A9EJP4_9GAMM/6-207
A9EJW6_9RHOB/11-214
A9ELL1_9RHOB/31-242
A9F6H8_9RHOB/7-224
A9F6I3_9RHOB/8-221
A9F6J3_9RHOB/5-190
A9F6K2_9RHOB/2-209
A9F6L1_9RHOB/5-217
A9F6L9_9RHOB/3-229
A9FU22_9RHOB/11-214
A9FZA1_9RHOB/31-242
A9G9R9_SORC5/15-216
A9GC48_9RHOB/3-229
A9GC55_9RHOB/5-217
A9GC63_9RHOB/2-209
A9GC71_9RHOB/5-190
A9GC78_9RHOB/8-221
A9GC82_9RHOB/7-224
A9GHX2_SORC5/13-227
A9GM51_SORC5/2-208
A9GMA2_SORC5/7-218
A9GQ55_SORC5/6-222
A9GQ58_SORC5/6-195
A9GUT4_9RHOB/217-428
A9H100_GLUDA/20-226
A9HHC0_9RHOB/9-221
A9HJ35_9RHOB/218-429
A9HLG0_9RHOB/4-222
A9HLG4_9RHOB/4-214
A9HLH1_9RHOB/6-194
A9HLH7_9RHOB/2-209
A9HLI3_9RHOB/5-217
A9HLJ8_9RHOB/4-219
A9HS81_9RHOB/6-210
A9I0M5_BORPD/30-234
A9I7B5_BORPD/213-329
A9I7H5_BORPD/26-238
A9IIG4_BORPD/6-217
A9IXC6_BART1/21-222
A9JYM4_BURMA/72-280
A9K100_BURMA/17-218
A9K885_BURMA/368-580
A9K886_BURMA/7-225
A9K889_BURMA/4-191
A9K892_BURMA/2-207
A9K9T2_BURMA/5-221
A9KA64_BURMA/3-210
A9KBZ0_COXBN/5-206
A9KLU8_CLOPH/4-204
A9KP84_CLOPH/5-217
A9KP88_CLOPH/4-213
A9KP89_CLOPH/1-208
A9KP91_CLOPH/3-210
A9KP92_CLOPH/258-445
A9KSC5_CLOPH/5-218
A9KTH2_SHEB9/3-226
A9L388_SHEB9/14-225
A9L680_SHEB9/6-207
A9M151_NEIM0/4-216
A9M477_NEIM0/1-198
A9M5U7_BRUC2/4-193
A9M5V0_BRUC2/6-224
A9M5V1_BRUC2/328-540
A9M5V9_BRUC2/26-239
A9M5W2_BRUC2/2-209
A9M7C2_BRUC2/27-228
A9M7C4_BRUC2/224-435
A9MLR3_SALAR/1-187
A9MLR5_SALAR/9-216
A9MLR7_SALAR/1-209
A9MLS0_SALAR/4-214
A9MPP5_SALAR/13-214
A9MT89_SALPB/1-187
A9MT91_SALPB/9-216
A9MT93_SALPB/1-209
A9MT96_SALPB/4-214
A9N709_SALPB/13-214
A9NAA1_COXBR/5-206
A9NEH6_ACHLI/13-213
A9Q6I1_PSEFL/3-159
A9R1C4_YERPG/216-427
A9R1Q5_YERPG/13-214
A9R4A2_YERPG/214-424
A9RI30_PHYPA/4-205
A9S9G3_PHYPA/38-251
A9TVZ2_PHYPA/1-242
A9U7Y8_PHYPA/188-335
A9U865_PHYPA/4-217
A9UPE8_MONBE/36-244
A9UZB7_MONBE/93-302
A9V6F4_MONBE/83-320
A9VLJ4_BACWK/3-215
A9VN49_BACWK/14-214
A9VN69_BACWK/4-207
A9VSX7_BACWK/4-215
A9VZ18_METEP/233-446
A9VZS1_METEP/34-235
A9W1I3_METEP/13-201
A9W1I8_METEP/2-209
A9W2N0_METEP/6-216
A9W2N1_METEP/28-246
A9W7K2_METEP/3-224
A9WE25_CHLAA/3-202
A9WFI9_CHLAA/3-212
A9WIP3_CHLAA/4-216
A9WIP4_CHLAA/367-580
A9WIP5_CHLAA/9-218
A9WIP6_CHLAA/6-223
A9WIP7_CHLAA/6-197
A9WRQ2_RENSM/165-252
A9WU52_RENSM/12-215
A9Z3Q9_YERPE/214-424
A9Z555_YERPE/216-427
A9Z7M8_YERPE/13-214
A9ZKK9_COXBU/5-206
A9ZY77_YERPE/216-427
B0A4J7_YERPE/214-424
B0A4R2_YERPE/13-214
B0A9A2_9CLOT/4-218
B0A9A4_9CLOT/3-214
B0A9A7_9CLOT/1-209
B0A9A9_9CLOT/7-214
B0A9B1_9CLOT/1-186
B0ACY2_9CLOT/4-204
B0AD11_9CLOT/3-206
B0AQ26_BACAN/4-215
B0AQL8_BACAN/3-215
B0AWI1_BACAN/14-214
B0AWJ6_BACAN/4-207
B0B9F6_CHLT2/33-211
B0BB35_CHLTB/33-211
B0BQV0_ACTPJ/8-209
B0BV39_RICRO/9-209
B0BZB2_ACAM1/21-227
B0C0D5_ACAM1/17-224
B0C1A3_ACAM1/13-214
B0C1C5_ACAM1/358-570
B0C3F6_ACAM1/3-196
B0CDD7_ACAM1/9-222
B0CEU8_ACAM1/15-228
B0CH81_BRUSI/4-193
B0CH84_BRUSI/6-224
B0CH85_BRUSI/328-540
B0CH93_BRUSI/26-239
B0CH95_BRUSI/2-209
B0CJ36_BRUSI/27-228
B0CJ38_BRUSI/224-435
B0DWF5_LACBS/178-390
B0DXX9_LACBS/1-240
B0E635_ENTDI/1-237
B0G2G9_9FIRM/4-213
B0G7Q4_9FIRM/259-456
B0G7Q5_9FIRM/6-213
B0G7Q7_9FIRM/1-208
B0G957_9FIRM/4-204
B0G9K0_9FIRM/7-219
B0GAX5_YERPE/1-211
B0GE27_YERPE/214-424
B0GGW4_YERPE/13-214
B0GPA6_YERPE/214-424
B0GT76_YERPE/13-214
B0GVK1_YERPE/216-427
B0H132_YERPE/216-427
B0H7G4_YERPE/214-424
B0HBD2_YERPE/13-214
B0HGJ1_YERPE/13-214
B0HKD9_YERPE/214-424
B0HME8_YERPE/216-427
B0HV25_YERPE/216-427
B0HWD3_YERPE/214-424
B0HYN8_YERPE/13-214
B0JGU3_MICAN/10-217
B0JI93_MICAN/12-219
B0JM73_MICAN/10-199
B0JM79_MICAN/6-215
B0JS71_MICAN/212-425
B0JUV1_MICAN/9-222
B0JX59_MICAN/6-207
B0K126_THEPX/6-206
B0K2K6_THEPX/1-185
B0K2K8_THEPX/3-205
B0K2K9_THEPX/1-207
B0K2L1_THEPX/3-211
B0K2L5_THEPX/4-216
B0K4Q4_THEPX/3-208
B0K7K0_THEP3/6-206
B0KBY1_THEP3/3-208
B0KCR6_THEP3/4-216
B0KCR8_THEP3/2-146
B0KFT6_PSEPG/14-215
B0KG85_PSEPG/4-212
B0KK03_PSEPG/309-521
B0KK04_PSEPG/6-224
B0KK07_PSEPG/4-191
B0KLW7_PSEPG/217-428
B0KMI5_PSEPG/3-222
B0KRR5_PSEPG/2-207
B0MD88_9FIRM/5-217
B0MDC9_9FIRM/258-453
B0MDD0_9FIRM/4-211
B0MDD2_9FIRM/1-207
B0MDD3_9FIRM/12-221
B0MFK6_9FIRM/4-204
B0MKC0_9FIRM/4-204
B0MVJ6_9BACT/12-227
B0MWX8_9BACT/3-203
B0N1M6_9FIRM/4-216
B0N1Z7_9FIRM/13-213
B0NGG9_EUBSP/4-204
B0NJA6_EUBSP/4-213
B0NJA7_EUBSP/1-211
B0NJA9_EUBSP/3-210
B0NJB0_EUBSP/258-447
B0NJD0_EUBSP/307-519
B0NLX0_BACSE/3-203
B0NMC5_BACSE/5-215
B0NMC6_BACSE/6-210
B0NMC7_BACSE/379-585
B0NMD3_BACSE/309-523
B0NUT7_BACSE/12-217
B0P0J8_9CLOT/296-508
B0P4G6_9CLOT/4-204
B0P749_9FIRM/9-216
B0P7R9_9FIRM/4-216
B0P9A7_9FIRM/4-204
B0PB94_9FIRM/9-196
B0PB97_9FIRM/1-208
B0PB98_9FIRM/4-216
B0PZV0_BACAN/4-215
B0Q2D9_BACAN/3-215
B0Q8W5_BACAN/4-207
B0Q8Z6_BACAN/14-214
B0QEV7_BACAN/4-215
B0QJ50_BACAN/3-215
B0QKU1_BACAN/4-207
B0QKW2_BACAN/14-214
B0QRW3_HAEPR/12-213
B0R5V4_HALS3/2-202
B0R5V5_HALS3/37-245
B0R5V7_HALS3/12-232
B0R5V8_HALS3/82-295
B0R5W7_HALS3/29-229
B0R7M3_HALS3/4-216
B0RGK9_CLAMS/1-203
B0RPF8_XANCB/135-346
B0RT72_XANCB/218-327
B0RT79_XANCB/10-218
B0RVB7_XANCB/6-207
B0S2F0_FINM2/7-208
B0SEP1_LEPBA/12-223
B0SF20_LEPBA/3-204
B0SF73_LEPBA/11-220
B0SG72_LEPBA/9-210
B0SN54_LEPBP/3-204
B0SN78_LEPBP/12-223
B0SNL4_LEPBP/17-226
B0T0K1_CAUSK/6-217
B0T376_CAUSK/18-218
B0T3T2_CAUSK/34-250
B0TB73_HELMI/26-227
B0TBB1_HELMI/19-223
B0TFU4_HELMI/7-220
B0TIJ6_HELMI/15-204
B0TIJ7_HELMI/4-219
B0TIJ8_HELMI/1-208
B0TIK0_HELMI/32-242
B0TL62_SHEHH/6-207
B0TLG6_SHEHH/8-232
B0TTD6_SHEHH/14-225
B0TW66_FRAP2/8-210
B0U470_XYLFM/6-207
B0UDN7_METS4/234-447
B0UH27_METS4/25-243
B0UH28_METS4/34-244
B0UH30_METS4/17-204
B0UH32_METS4/2-209
B0UM22_METS4/67-268
B0UTT3_HAES2/7-208
B0VA99_ACIBY/4-205
B0VEH6_ACIBY/217-428
B0VHL8_CLOAI/20-221
B0VKU9_ACIBS/4-205
B0VSI0_ACIBS/217-428
B0WNF9_CULQU/1-241
B0XRQ5_ASPFC/1-237
B0XYX8_ASPFC/284-504
B1A7S5_9EURY/1-149
B1AII2_UREP2/9-210
B1B8I3_CLOBO/3-207
B1B8I4_CLOBO/1-205
B1B8I6_CLOBO/6-209
B1BBH7_CLOBO/1-206
B1BDV7_CLOBO/4-204
B1BE62_CLOBO/4-215
B1BHW0_CLOPE/1-206
B1BJQ9_CLOPE/1-189
B1BJR1_CLOPE/3-207
B1BJR2_CLOPE/1-208
B1BJR4_CLOPE/3-206
B1BLQ0_CLOPE/3-203
B1BN72_CLOPE/4-214
B1BRI2_CLOPE/3-206
B1BRI4_CLOPE/1-208
B1BRI5_CLOPE/3-207
B1BRI7_CLOPE/1-189
B1BS93_CLOPE/1-206
B1BTU6_CLOPE/4-214
B1BXP1_CLOPE/3-203
B1C5G4_9FIRM/13-213
B1CBU7_9FIRM/4-204
B1EEX7_9ESCH/13-214
B1EQJ0_9ESCH/217-427
B1EWT7_BACAN/4-215
B1EXK8_BACAN/3-215
B1F1D1_BACAN/14-214
B1F1F2_BACAN/4-207
B1F9U7_9BURK/3-210
B1FGZ2_9BURK/5-221
B1FKT5_9BURK/17-218
B1FR17_9BURK/7-225
B1FR95_9BURK/2-207
B1FTR6_9BURK/295-507
B1FTR7_9BURK/10-212
B1FTS0_9BURK/4-191
B1FTS3_9BURK/2-207
B1FXD4_9BURK/3-211
B1FZE1_9BURK/7-215
B1G301_9BURK/19-229
B1G3G3_9BURK/17-218
B1G7Q1_9BURK/13-220
B1GGZ8_BACAN/4-215
B1GH77_BACAN/3-215
B1H712_BURPS/6-214
B1HA59_BURPS/17-218
B1HD82_BURPS/5-221
B1HEV4_BURPS/24-231
B1HIZ9_BURPS/368-580
B1HJ00_BURPS/7-225
B1HJ04_BURPS/4-191
B1HJ08_BURPS/2-207
B1HRE5_LYSSC/2-62
B1HRE6_LYSSC/5-155
B1HRF0_LYSSC/3-210
B1HRF1_LYSSC/6-221
B1HRF6_LYSSC/6-218
B1HS76_LYSSC/14-214
B1HSW2_LYSSC/6-209
B1HXB7_LYSSC/3-216
B1I168_DESAP/7-205
B1I1A0_DESAP/4-208
B1I4L7_DESAP/5-218
B1I5P7_DESAP/2-208
B1I5P8_DESAP/8-223
B1I5P9_DESAP/7-198
B1I5R5_DESAP/1-182
B1IBA5_STRPI/15-215
B1ID36_CLOBK/8-208
B1IGZ2_CLOBK/1-206
B1IHD2_CLOBK/3-213
B1IHS5_CLOBK/12-196
B1IHT5_CLOBK/21-224
B1IHT6_CLOBK/4-210
B1IHT8_CLOBK/3-208
B1IQX5_ECOLC/13-214
B1J1Y0_PSEPW/14-215
B1J5B0_PSEPW/4-212
B1J5W2_PSEPW/312-524
B1J5X1_PSEPW/6-223
B1J5X4_PSEPW/10-197
B1J723_PSEPW/3-222
B1J916_PSEPW/2-207
B1JIR0_YERPY/217-427
B1JJG4_YERPY/216-427
B1JL82_YERPY/13-214
B1JTL0_BURCC/17-218
B1JWV6_BURCC/3-210
B1JY95_BURCC/5-221
B1K147_BURCC/48-258
B1K163_BURCC/320-532
B1K164_BURCC/7-225
B1K167_BURCC/4-191
B1K170_BURCC/2-207
B1K428_BURCC/5-213
B1KE96_SHEWM/14-225
B1KKH2_SHEWM/25-246
B1KP84_SHEWM/6-207
B1KPK3_SHEWM/20-230
B1KRX0_CLOBM/8-208
B1KTD7_CLOBM/1-206
B1KY16_CLOBM/3-213
B1KY31_CLOBM/12-196
B1KY41_CLOBM/21-224
B1KY42_CLOBM/4-210
B1KY44_CLOBM/3-208
B1L7Z8_THESQ/3-202
B1LFP7_ECOSM/13-214
B1LXT4_METRJ/239-452
B1M446_METRJ/46-247
B1M5E2_METRJ/5-225
B1M5S0_METRJ/22-240
B1M5S1_METRJ/4-214
B1M5S3_METRJ/11-199
B1M5S5_METRJ/2-209
B1MAK5_MYCA9/31-217
B1MAK6_MYCA9/17-225
B1MAK8_MYCA9/10-228
B1MAK8_MYCA9/256-462
B1MD99_MYCA9/160-373
B1MHI4_MYCA9/10-237
B1MJH1_MYCA9/3-221
B1MKB9_MYCA9/3-206
B1MVT1_LEUCK/14-215
B1PV50_XYLFA/195-406
B1PV52_XYLFA/195-406
B1PV59_XYLFA/195-396
B1PV64_XYLFA/195-406
B1PV67_XYLFA/182-393
B1PV71_XYLFA/185-396
B1PV83_XYLFA/184-392
B1PV86_XYLFA/185-396
B1PV87_XYLFA/185-396
B1PV88_XYLFA/185-386
B1Q732_CLOBO/3-213
B1Q747_CLOBO/12-196
B1Q756_CLOBO/21-224
B1Q757_CLOBO/4-210
B1Q759_CLOBO/3-208
B1QF79_CLOBO/1-206
B1QFP0_CLOBO/8-208
B1QK24_CLOBO/3-213
B1QK37_CLOBO/12-196
B1QK46_CLOBO/21-224
B1QK47_CLOBO/4-210
B1QK49_CLOBO/3-208
B1QMC1_CLOBO/1-206
B1QRC3_CLOBO/8-208
B1QT46_CLOBU/1-195
B1QT48_CLOBU/3-207
B1QT49_CLOBU/1-207
B1QT51_CLOBU/3-206
B1QT89_CLOBU/3-213
B1R1T6_CLOBU/1-206
B1R5Q0_CLOPE/1-189
B1R5Q2_CLOPE/3-207
B1R5Q3_CLOPE/1-208
B1R5Q5_CLOPE/3-206
B1R5Z1_CLOPE/1-206
B1R6T2_CLOPE/4-214
B1RBH7_CLOPE/3-203
B1RER3_CLOPE/1-189
B1RER5_CLOPE/3-207
B1RER6_CLOPE/1-208
B1RER8_CLOPE/3-206
B1RFK3_CLOPE/1-206
B1RIF1_CLOPE/4-214
B1RK97_CLOPE/3-203
B1RPQ9_CLOPE/4-214
B1RQL1_CLOPE/1-189
B1RQL3_CLOPE/3-207
B1RQL4_CLOPE/1-208
B1RQL6_CLOPE/3-206
B1RRU4_CLOPE/1-206
B1RTM2_CLOPE/3-203
B1RUW3_UREPA/9-210
B1RW96_UREPA/9-210
B1RX35_UREUR/9-210
B1RZU1_STRPN/15-215
B1S964_9BIFI/44-247
B1SH24_9STRE/15-215
B1SHG2_BACAN/4-207
B1SHI3_BACAN/14-214
B1T0I1_9BURK/3-210
B1T7Z9_9BURK/5-221
B1TA14_9BURK/17-218
B1TD41_9BURK/5-213
B1TDF6_9BURK/23-233
B1TFY3_9BURK/7-225
B1TGV3_9BURK/2-207
B1UN27_BACAN/4-215
B1UPP3_BACAN/3-215
B1UX89_BACAN/4-207
B1UXB0_BACAN/14-214
B1UZH4_CLOPE/3-206
B1UZH6_CLOPE/1-208
B1UZH7_CLOPE/3-207
B1UZH9_CLOPE/1-189
B1V011_CLOPE/1-206
B1V6W3_CLOPE/3-203
B1V7A2_CLOPE/4-214
B1V970_PHYAS/14-213
B1VEJ7_CORU7/18-269
B1VFH9_CORU7/55-258
B1VGB4_CORU7/126-340
B1VNX7_STRGG/2-209
B1VNX8_STRGG/13-203
B1VR00_STRGG/10-228
B1VR00_STRGG/256-464
B1VT96_STRGG/19-230
B1VTT6_STRGG/7-210
B1VV59_STRGG/7-230
B1W3C9_STRGG/13-185
B1W3D1_STRGG/175-388
B1WNN8_CYAA5/4-211
B1WPA7_CYAA5/8-223
B1WQ03_CYAA5/1-190
B1WSU7_CYAA5/393-605
B1WTA9_CYAA5/14-215
B1WXY1_CYAA5/30-237
B1X1M0_CYAA5/20-233
B1X3J8_PAUCH/10-210
B1X4G0_PAUCH/8-221
B1XGV8_ECODH/13-214
B1XJQ1_SYNP2/6-207
B1XKE5_SYNP2/3-210
B1XMM4_SYNP2/13-226
B1XSE1_POLNS/18-223
B1XTK1_POLNS/31-233
B1XWQ3_LEPCP/3-209
B1XXC6_LEPCP/18-219
B1XZP5_LEPCP/31-239
B1Y7W7_LEPCP/30-242
B1YBB7_THENV/2-208
B1YBC0_THENV/2-192
B1YBC1_THENV/4-213
B1YBL2_THENV/6-219
B1YBQ2_THENV/2-201
B1YGE0_EXIS2/13-213
B1YGQ0_EXIS2/4-204
B1YQC2_BURA4/3-213
B1YQD8_BURA4/329-541
B1YQD9_BURA4/7-225
B1YQE2_BURA4/4-191
B1YQE5_BURA4/2-207
B1YR69_BURA4/17-218
B1YUW9_BURA4/3-210
B1YVK6_BURA4/5-221
B1YWZ6_BURA4/5-213
B1Z9Z4_METPB/14-202
B1Z9Z7_METPB/2-209
B1ZEB4_METPB/11-221
B1ZEB5_METPB/28-246
B1ZJ77_METPB/34-235
B1ZJT4_METPB/233-446
B1ZLS5_METPB/3-234
B1ZSB6_OPITP/15-227
B1ZYX3_OPITP/18-219
B2A0F5_NATTJ/3-200
B2A0F6_NATTJ/11-136
B2A0F6_NATTJ/167-270
B2A0F7_NATTJ/8-215
B2A0F9_NATTJ/1-206
B2A1G8_NATTJ/4-217
B2A328_NATTJ/9-209
B2AN92_PODAN/1-237
B2ATC3_PODAN/289-515
B2D9E5_UREPA/9-210
B2DA77_UREUR/9-210
B2DD72_9DELT/5-239
B2DH14_STRPN/15-215
B2DRC9_STRPN/15-215
B2DT00_STRPN/15-215
B2E156_STRPN/15-215
B2E4F3_STRPN/15-215
B2ECG3_BIFAN/29-232
B2FNM6_STRMK/5-206
B2G5V7_LACRJ/14-215
B2G9I2_LACRJ/3-210
B2G9I4_LACRJ/4-215
B2G9I6_LACRJ/1-209
B2G9I8_LACRJ/3-210
B2G9J0_LACRJ/1-186
B2GAE5_LACF3/14-215
B2GGC8_KOCRD/224-429
B2GLL6_KOCRD/19-221
B2GY93_BURPS/2-207
B2GY97_BURPS/4-191
B2GYA0_BURPS/7-225
B2GYG5_BURPS/360-572
B2H3H3_BURPS/3-210
B2H7Z1_BURPS/6-214
B2H8P9_BURPS/17-218
B2HA22_BURPS/5-221
B2HDL2_MYCMM/8-208
B2HEE4_MYCMM/5-221
B2HF65_MYCMM/248-454
B2HF65_MYCMM/6-225
B2HFS6_MYCMM/2-210
B2HFS7_MYCMM/1-186
B2HKR4_MYCMM/164-377
B2HRJ3_MYCMM/12-246
B2HWE1_ACIBC/4-205
B2HXU4_ACIBC/217-428
B2I7R8_XYLF2/6-207
B2ICN3_BEII9/271-484
B2IFF4_BEII9/32-232
B2IFG7_BEII9/12-230
B2IFG8_BEII9/8-218
B2IFH0_BEII9/8-196
B2IFH2_BEII9/2-209
B2IP93_STRPS/15-215
B2IZ23_NOSP7/325-537
B2IZA4_NOSP7/7-217
B2IZV3_NOSP7/5-194
B2J3Q2_NOSP7/9-216
B2J3Q9_NOSP7/14-227
B2J6C8_NOSP7/24-231
B2J8G8_NOSP7/9-210
B2JEU0_BURP8/3-210
B2JFI4_BURP8/15-220
B2JKC7_BURP8/17-218
B2JMN8_BURP8/5-214
B2JRI0_BURP8/2-207
B2JRI3_BURP8/4-191
B2JRI6_BURP8/10-232
B2JRI7_BURP8/319-535
B2JRJ5_BURP8/3-213
B2K3E0_YERPB/13-214
B2K571_YERPB/216-427
B2K5S8_YERPB/217-427
B2KCE7_ELUMP/1-200
B2N913_ECOLX/217-427
B2NAT1_ECOLX/13-214
B2NEF8_UREUR/9-210
B2NGH6_UREUR/9-210
B2NLH7_ECO57/217-427
B2NMM2_ECO57/13-214
B2P5N5_ECO57/13-214
B2PBX5_ECO57/217-427
B2PGT0_ECO57/217-427
B2PLC5_ECO57/13-214
B2PXH0_PROST/13-214
B2PZ77_PROST/215-426
B2RHJ0_PORG3/368-574
B2RHJ1_PORG3/18-208
B2RHJ2_PORG3/5-214
B2RHM0_PORG3/4-204
B2RKW4_PORG3/5-220
B2RL01_PORG3/6-219
B2S0D0_BORHD/1-201
B2S4L2_TREPS/3-251
B2S6C2_BRUA1/4-193
B2S6C5_BRUA1/6-224
B2S6C6_BRUA1/311-523
B2S6D4_BRUA1/26-239
B2S6D7_BRUA1/2-209
B2S8G9_BRUA1/27-228
B2S8H1_BRUA1/224-435
B2SE50_FRATM/8-210
B2SI13_XANOP/134-345
B2SNY3_XANOP/1-199
B2STS2_XANOP/219-325
B2SWN5_BURPP/17-218
B2T137_BURPP/3-211
B2T478_BURPP/7-215
B2T5U7_BURPP/15-220
B2TBS2_BURPP/2-207
B2TBS4_BURPP/318-530
B2TBS9_BURPP/4-191
B2TBT2_BURPP/6-224
B2TCD9_BURPP/7-217
B2TI15_CLOBB/1-206
B2TPD6_CLOBB/3-213
B2TPG0_CLOBB/3-206
B2TPG2_CLOBB/1-207
B2TPG3_CLOBB/3-207
B2TPG5_CLOBB/1-185
B2TQZ4_CLOBB/5-205
B2U2M1_SHIB3/13-214
B2U963_RALPJ/17-225
B2UAL3_RALPJ/11-225
B2UG57_RALPJ/19-223
B2UPG8_AKKM8/7-207
B2UQJ4_AKKM8/5-218
B2UTS8_HELPS/1-220
B2UXC3_CLOBA/3-213
B2UXF1_CLOBA/3-206
B2UXF3_CLOBA/1-207
B2UXF4_CLOBA/3-207
B2UXF6_CLOBA/1-185
B2UXT4_CLOBA/1-206
B2V012_CLOBA/5-205
B2V6G8_SULSY/3-215
B2V825_SULSY/3-215
B2V990_SULSY/3-203
B2VDC7_ERWT9/13-214
B2VG03_ERWT9/216-427
B2VKH1_ERWT9/34-245
B2VVE1_PYRTR/1-238
B2WAL1_PYRTR/272-481
B3A180_ECO57/217-427
B3A3G8_ECO57/13-214
B3AFP9_ECO57/217-427
B3AQD1_ECO57/13-214
B3AW77_ECO57/217-427
B3B2Z9_ECO57/13-214
B3BC93_ECO57/217-427
B3BEC9_ECO57/13-214
B3BQS4_ECO57/217-427
B3BRV2_ECO57/13-214
B3CDT4_9BACE/5-215
B3CDT5_9BACE/4-205
B3CDT6_9BACE/442-648
B3CDV0_9BACE/4-217
B3CG14_9BACE/21-217
B3CHA0_9BACE/3-203
B3CQY0_ORITI/6-206
B3D0L7_BURM1/3-213
B3D7Q8_BURM1/5-213
B3DPB4_BIFLD/48-251
B3DXS7_METI4/38-238
B3DZQ5_METI4/10-223
B3E219_GEOLS/5-191
B3E6P0_GEOLS/4-204
B3EBR4_GEOLS/5-191
B3EBR6_GEOLS/1-190
B3EBR8_GEOLS/2-208
B3EBS0_GEOLS/11-225
B3EBS4_GEOLS/219-432
B3EC10_CHLL2/7-223
B3EC12_CHLL2/13-227
B3EC13_CHLL2/6-216
B3EC14_CHLL2/4-195
B3EC15_CHLL2/372-578
B3EH08_CHLL2/10-210
B3EHL2_CHLL2/15-217
B3ELH2_CHLPB/7-209
B3EMN8_CHLPB/9-209
B3ERY3_AMOA5/18-221
B3GYE0_ACTP7/8-209
B3HGD0_ECOLX/13-214
B3HHB7_ECOLX/217-427
B3HQP3_ECOLX/217-427
B3HSE6_ECOLX/13-214
B3HZI1_ECOLX/217-427
B3I0X5_ECOLX/13-214
B3IFB7_ECOLX/13-214
B3IJB0_ECOLX/217-427
B3J8N7_BACAN/4-215
B3J985_BACAN/3-215
B3JBR3_BACAN/4-207
B3JBT3_BACAN/14-214
B3JNF9_9BACE/3-203
B3JPG8_9BACE/5-217
B3L3M9_PLAKH/2-238
B3M004_DROAN/1-241
B3P8N0_DROER/1-241
B3PHC6_CELJU/47-257
B3PL37_CELJU/236-447
B3PLA4_CELJU/25-226
B3PM39_MYCA5/4-204
B3PQW6_RHIE6/16-229
B3PZ57_RHIE6/30-231
B3PZG6_RHIE6/223-434
B3Q210_RHIE6/2-209
B3Q211_RHIE6/12-199
B3Q213_RHIE6/4-213
B3Q214_RHIE6/6-222
B3Q217_RHIE6/3-223
B3Q962_RHOPT/37-238
B3QDY5_RHOPT/13-226
B3QDY7_RHOPT/2-209
B3QDY9_RHOPT/11-198
B3QDZ1_RHOPT/4-214
B3QDZ2_RHOPT/5-224
B3QEI5_RHOPT/3-224
B3QKU0_RHOPT/225-436
B3QM11_CHLP8/10-210
B3QPM0_CHLP8/374-580
B3QPM1_CHLP8/4-195
B3QPM2_CHLP8/4-214
B3QPM3_CHLP8/6-219
B3QPM5_CHLP8/9-225
B3QRF6_CHLP8/15-217
B3QSB3_CHLT3/12-212
B3QW12_CHLT3/374-580
B3QW14_CHLT3/3-194
B3QW17_CHLT3/4-214
B3QW18_CHLT3/11-225
B3QW21_CHLT3/5-221
B3QXE3_CHLT3/9-225
B3QZF5_PHYMT/14-213
B3R5K2_CUPTR/19-225
B3R667_CUPTR/11-221
B3R7F7_CUPTR/17-222
B3RCL0_CUPTR/14-224
B3RH65_YEAS1/1-238
B3T2U0_9ARCH/4-217
B3T3Q7_9ARCH/3-209
B3T3T0_9ARCH/4-216
B3T4A8_9ARCH/1-221
B3T655_9ARCH/3-209
B3T656_9ARCH/3-223
B3T8I0_9ZZZZ/4-217
B3T964_9ARCH/3-209
B3T965_9ARCH/3-223
B3TAE8_9ARCH/1-221
B3TAR5_9ARCH/4-216
B3TB20_9ARCH/3-209
B3TCI8_9ZZZZ/9-210
B3V612_9EURY/1-220
B3V675_9EURY/1-220
B3W9Y4_LACCB/14-214
B3WJM6_ECOLX/217-427
B3WLP6_ECOLX/13-214
B3X317_SHIDY/13-214
B3X5I2_SHIDY/217-427
B3XGX9_ECOLX/13-214
B3XIU7_ECOLX/217-427
B3XQR8_LACRE/14-215
B3XT58_UREUR/9-210
B3XUT2_UREUR/9-210
B3YA34_SALET/13-214
B3YBV0_SALET/217-427
B3YJT7_SALET/4-214
B3YJU0_SALET/1-209
B3YJU2_SALET/9-216
B3YJU4_SALET/1-187
B3YTD1_BACCE/4-215
B3YWZ0_BACCE/3-215
B3Z040_BACCE/4-207
B3Z061_BACCE/14-214
B3Z996_BACCE/4-215
B3ZF86_BACCE/4-207
B3ZFA6_BACCE/14-214
B3ZGD3_BACCE/3-215
B3ZS74_BACCE/4-215
B3ZVY5_BACCE/3-215
B3ZW11_BACCE/4-207
B3ZW32_BACCE/14-214
B4A340_SALNE/13-214
B4A5V0_SALNE/217-427
B4A7Q6_SALNE/1-187
B4A7Q8_SALNE/9-216
B4A7R0_SALNE/1-209
B4A7R3_SALNE/4-214
B4AP51_BACPU/4-207
B4AP74_BACPU/15-215
B4ARX2_FRANO/8-210
B4BMM3_9BACI/5-217
B4BMM8_9BACI/3-187
B4BMM9_9BACI/4-219
B4BMN0_9BACI/2-210
B4BMN5_9BACI/5-213
B4BQK0_9BACI/3-215
B4BS05_9BACI/16-216
B4BS27_9BACI/3-206
B4CUH6_9BACT/11-224
B4D4J2_9BACT/1-201
B4E8V3_BURCJ/3-210
B4E9A6_BURCJ/3-213
B4E9C2_BURCJ/322-534
B4E9C3_BURCJ/7-225
B4E9C6_BURCJ/38-225
B4E9C9_BURCJ/2-207
B4EAJ1_BURCJ/5-221
B4EE85_BURCJ/17-218
B4EKT7_BURCJ/5-213
B4EXP3_PROMH/13-214
B4EXR0_PROMH/217-427
B4F232_PROMH/216-427
B4F7W3_MAIZE/120-333
B4F8L2_MAIZE/1-242
B4GP41_DROPE/1-241
B4HEQ0_DROSE/1-241
B4JSH6_DROGR/1-240
B4K7P6_DROMO/1-241
B4M179_DROVI/1-241
B4NAV5_DROWI/1-241
B4PMB9_DROYA/1-241
B4R0M6_DROSI/1-241
B4RC92_PHEZH/18-219
B4RE22_PHEZH/28-240
B4RHC6_PHEZH/9-221
B4RJJ1_NEIG2/5-217
B4RQP7_NEIG2/26-226
B4S5G7_PROA2/6-206
B4S8C6_PROA2/375-581
B4S8C7_PROA2/4-195
B4S8C8_PROA2/5-215
B4S8C9_PROA2/9-222
B4S8D1_PROA2/9-225
B4S977_PROA2/19-221
B4SDX6_PELPB/10-210
B4SE82_PELPB/19-221
B4SJW4_STRM5/5-206
B4SWZ2_SALNS/4-214
B4SWZ5_SALNS/1-209
B4SWZ7_SALNS/9-216
B4SWZ9_SALNS/1-187
B4T6X8_SALNS/13-214
B4T8X6_SALHS/4-214
B4T8X9_SALHS/1-209
B4T8Y1_SALHS/9-216
B4T8Y3_SALHS/1-187
B4TIY6_SALHS/13-214
B4TWB7_SALSV/13-214
B4TZQ3_SALSV/4-214
B4TZQ6_SALSV/1-209
B4TZQ8_SALSV/9-216
B4TZR0_SALSV/1-187
B4U4M1_STREM/15-215
B4U7C2_HYDS0/3-214
B4UBD6_ANASK/13-214
B4UMP1_ANASK/197-405
B4V346_9ACTO/19-230
B4VA33_9ACTO/17-220
B4VEB8_9ACTO/18-195
B4VKB7_9CYAN/9-222
B4VKL4_9CYAN/6-220
B4VVL2_9CYAN/3-204
B4VYW2_9CYAN/38-245
B4VZ31_9CYAN/18-225
B4W281_9CYAN/4-197
B4W2J2_9CYAN/398-610
B4W5R7_9CAUL/20-220
B4W943_9CAUL/26-238
B4W949_9CAUL/215-327
B4WAL8_9CAUL/215-425
B4WI72_9SYNE/10-217
B4WI93_9SYNE/12-213
B4WQA7_9SYNE/22-236
B4WQC9_9SYNE/13-219
B4WRY2_9SYNE/1-210
B4WSH5_9SYNE/8-215
B4WSK3_9SYNE/383-594
B4WWX4_9GAMM/1-191
B4X192_9GAMM/219-430
B5BG45_SALPK/1-187
B5BG47_SALPK/9-216
B5BG49_SALPK/1-209
B5BG52_SALPK/1-170
B5BGH5_SALPK/13-214
B5BMB4_UREUR/9-210
B5C175_SALET/13-214
B5C2H2_SALET/217-427
B5C4Q2_SALET/4-214
B5C4Q5_SALET/1-209
B5C4Q7_SALET/9-216
B5C4Q9_SALET/1-187
B5C967_SALET/217-427
B5CGC5_SALET/13-214
B5CI45_SALET/4-214
B5CI48_SALET/1-209
B5CI50_SALET/9-216
B5CI52_SALET/1-187
B5CMJ5_9FIRM/13-213
B5CN35_9FIRM/5-236
B5CN36_9FIRM/1-208
B5CN37_9FIRM/3-209
B5CN38_9FIRM/16-212
B5CZX0_9BACE/3-203
B5D2B2_9BACE/5-217
B5E440_STRP4/15-215
B5EBC1_GEOBB/4-204
B5EBG9_GEOBB/9-222
B5EC76_GEOBB/3-218
B5EC78_GEOBB/6-213
B5EC79_GEOBB/3-218
B5EC80_GEOBB/5-191
B5EKV9_ACIF5/14-215
B5EQW6_ACIF5/11-222
B5EWZ0_SALA4/4-214
B5EWZ3_SALA4/1-209
B5EWZ5_SALA4/9-216
B5EWZ7_SALA4/1-187
B5F6R6_SALA4/13-214
B5FB44_VIBFM/13-214
B5FBX5_VIBFM/17-227
B5FHZ1_SALDC/13-214
B5FLZ2_SALDC/4-214
B5FLZ5_SALDC/1-209
B5FLZ7_SALDC/9-216
B5FLZ9_SALDC/1-187
B5GKE1_9ACTO/19-228
B5GMB0_STRCL/7-231
B5GPU4_STRCL/92-295
B5GQ14_STRCL/16-227
B5H270_STRCL/9-185
B5H2I5_STRCL/16-227
B5HBG6_STRPR/7-210
B5HKS3_9ACTO/7-210
B5HWE0_9ACTO/3-227
B5I4W6_9ACTO/190-383
B5I6Y9_9ACTO/14-242
B5I8M3_9ACTO/9-224
B5I8M5_9ACTO/15-223
B5I9W5_ACIB4/1-220
B5IBN6_ACIB4/1-220
B5IIR3_9CHRO/14-227
B5IN57_9CHRO/15-207
B5IP27_9CHRO/15-220
B5IPF5_9CHRO/1-215
B5IPU8_9CHRO/358-569
B5IYS8_9RHOB/11-215
B5J0Q6_9RHOB/218-429
B5J112_9RHOB/14-202
B5J113_9RHOB/4-214
B5J114_9RHOB/375-592
B5J115_9RHOB/2-209
B5J4X2_9RHOB/6-218
B5J8D4_9RHOB/217-428
B5JN63_9BACT/5-218
B5JNX5_9BACT/14-215
B5JRP9_9GAMM/1-188
B5JX89_9GAMM/221-433
B5K0I0_9RHOB/7-194
B5K0I1_9RHOB/4-214
B5K0I2_9RHOB/312-529
B5K0I3_9RHOB/2-209
B5K3P3_9RHOB/1-199
B5K6D5_9RHOB/238-449
B5K8N0_9RHOB/6-218
B5MHU3_SALET/217-427
B5MPH4_SALET/13-214
B5MRY6_SALET/1-187
B5MRY8_SALET/9-216
B5MRZ0_SALET/1-209
B5MRZ3_SALET/4-214
B5MVF8_SALET/13-214
B5MXP2_SALET/4-214
B5MXP5_SALET/1-209
B5MXP7_SALET/9-216
B5MXP9_SALET/1-187
B5N5Y1_SALET/217-427
B5NCN9_SALET/13-214
B5NDH4_SALET/217-427
B5NE15_SALET/4-214
B5NE18_SALET/1-209
B5NE20_SALET/9-216
B5NE22_SALET/1-187
B5NJS8_SALET/4-214
B5NJT1_SALET/1-209
B5NJT3_SALET/9-216
B5NK90_SALET/1-187
B5NQZ4_SALET/13-214
B5NST3_SALET/217-427
B5P1M2_SALET/217-427
B5P2C8_SALET/4-214
B5P2D1_SALET/1-209
B5P2D3_SALET/9-216
B5P2D5_SALET/1-187
B5P4J5_SALET/13-214
B5PBF3_SALET/1-187
B5PBF5_SALET/9-216
B5PBF7_SALET/1-209
B5PBG0_SALET/4-214
B5PCI0_SALET/217-427
B5PEV6_SALET/13-214
B5PNK8_SALHA/4-214
B5PQQ4_SALHA/1-187
B5PQQ6_SALHA/9-216
B5PQQ8_SALHA/1-209
B5PRD7_SALHA/217-427
B5PWL1_SALHA/13-214
B5Q4E4_SALVI/1-187
B5Q4E6_SALVI/9-216
B5Q4E8_SALVI/1-209
B5Q4F1_SALVI/4-214
B5Q5C7_SALVI/13-214
B5Q8A5_SALVI/217-427
B5QIA9_CAMJE/1-199
B5QQB4_LACRH/14-214
B5QYY1_SALEP/4-214
B5QYY4_SALEP/1-209
B5QYY6_SALEP/9-216
B5QYY8_SALEP/1-187
B5QZT5_SALEP/13-214
B5RBL4_SALG2/4-214
B5RBL7_SALG2/1-209
B5RBL9_SALG2/9-216
B5RBM1_SALG2/1-187
B5REL3_SALG2/13-214
B5RLY4_BORDL/1-201
B5RRN2_BORRA/1-201
B5RTW6_DEBHA/285-496
B5RVB5_RALSO/12-218
B5RXJ0_RALSO/19-184
B5S011_RALSO/1-206
B5S4A6_RALSO/4-211
B5S4A8_RALSO/2-209
B5S4A9_RALSO/6-218
B5S6D7_RALSO/17-225
B5SC76_RALSO/4-211
B5SC78_RALSO/2-209
B5SC79_RALSO/6-218
B5SHW3_RALSO/12-226
B5SKP8_RALSO/19-223
B5SMG4_RALSO/17-225
B5UIE8_BACCE/3-215
B5UV33_BACCE/4-215
B5UWN1_BACCE/14-214
B5UWQ1_BACCE/4-207
B5V3V6_BACCE/4-215
B5VB04_BACCE/3-215
B5VBU5_BACCE/4-207
B5VBW5_BACCE/14-214
B5VN90_YEAS6/1-238
B5VZW2_SPIMA/218-431
B5VZW3_SPIMA/6-215
B5VZW6_SPIMA/10-199
B5W176_SPIMA/8-209
B5W3Y6_SPIMA/7-214
B5W4M0_SPIMA/9-47
B5W4M1_SPIMA/1-117
B5W5X8_SPIMA/2-201
B5W7A5_SPIMA/18-225
B5WB63_9BURK/3-225
B5WH11_9BURK/13-220
B5WMF4_9BURK/17-218
B5WMN3_9BURK/3-211
B5WPI9_9BURK/7-215
B5WT46_9BURK/2-207
B5WTS2_9BURK/11-221
B5WV64_9BURK/203-415
B5XK04_STRPZ/15-215
B5XN57_KLEP3/217-427
B5XSZ7_KLEP3/13-214
B5XUU3_KLEP3/1-187
B5XUU5_KLEP3/9-216
B5XUU7_KLEP3/1-209
B5XUV0_KLEP3/4-215
B5XV28_KLEP3/216-427
B5YF53_DICT6/3-206
B5YJ84_THEYD/5-205
B5YJZ5_THEYD/5-218
B5YS36_ECO5E/13-214
B5ZB00_UREU1/9-210
B5ZJP5_GLUDA/59-265
B5ZND6_RHILW/223-434
B5ZSG7_RHILW/16-229
B5ZYH1_RHILW/30-231
B6A455_RHILW/3-223
B6A458_RHILW/6-222
B6A459_RHILW/4-214
B6A461_RHILW/12-201
B6A462_RHILW/2-209
B6ADU6_CRYMR/2-238
B6ALJ2_9BACT/10-222
B6AM68_9BACT/8-207
B6AMZ5_9BACT/6-192
B6AMZ8_9BACT/14-225
B6APR5_9BACT/13-230
B6APR7_9BACT/16-222
B6ASY7_9RHOB/215-426
B6AYN1_9RHOB/23-235
B6AZV8_9RHOB/2-209
B6AZV9_9RHOB/339-556
B6AZW0_9RHOB/4-214
B6AZW1_9RHOB/5-193
B6AZZ7_9RHOB/1-203
B6B6C8_9RHOB/11-214
B6B9U3_9RHOB/3-224
B6B9U7_9RHOB/5-217
B6B9U9_9RHOB/2-209
B6B9V1_9RHOB/5-190
B6B9V3_9RHOB/8-221
B6B9V4_9RHOB/3-220
B6BBU4_9RHOB/5-216
B6BHD8_9PROT/3-215
B6BHT1_9PROT/1-208
B6BRJ9_9RICK/15-214
B6BTW1_9PROT/7-218
B6BWD5_9PROT/55-257
B6BWN4_9PROT/216-427
B6BZE0_9GAMM/217-428
B6C3E9_9GAMM/4-204
B6EHI0_ALISL/32-242
B6ELI4_ALISL/13-214
B6FU00_9CLOT/4-204
B6FXV1_9CLOT/5-190
B6FXV3_9CLOT/3-210
B6FXV5_9CLOT/1-209
B6FXV8_9CLOT/3-215
B6FXW0_9CLOT/4-216
B6G0H7_9CLOT/4-204
B6G0K2_9CLOT/1-204
B6G7M6_9ACTN/16-216
B6HAE6_PENCW/1-237
B6HFP7_PENCW/284-504
B6I1M1_ECOSE/13-214
B6IP62_RHOCS/217-428
B6IVS8_RHOCS/6-206
B6IX89_RHOCS/22-240
B6J2U1_COXB2/5-206
B6J4R4_COXB1/5-206
B6JCH5_OLICO/14-214
B6JE50_OLICO/235-448
B6JJ97_OLICO/218-428
B6JLD5_HELP2/1-220
B6K003_SCHJY/260-469
B6K2J6_SCHJY/1-237
B6KHK1_TOXGO/2-238
B6QBC3_PENMQ/1-237
B6QTD3_PENMQ/283-502
B6R1P3_9RHOB/8-200
B6R1P4_9RHOB/10-219
B6R1P5_9RHOB/350-567
B6R1P6_9RHOB/2-209
B6R1P8_9RHOB/18-231
B6R2Q4_9RHOB/6-218
B6R5V8_9RHOB/27-227
B6R947_9RHOB/242-453
B6SE67_9NEIS/3-215
B6W017_9BACE/5-214
B6W018_9BACE/7-198
B6W019_9BACE/357-563
B6W024_9BACE/39-252
B6W0K9_9BACE/13-218
B6W101_9BACE/3-203
B6W7F4_9FIRM/2-160
B6W8C9_9FIRM/4-204
B6WQM5_9DELT/417-627
B6WQM5_9DELT/6-213
B6WQT9_9DELT/13-228
B6WU23_9DELT/2-198
B6WVC9_9DELT/2-215
B6WWE0_9DELT/7-213
B6WWE1_9DELT/65-255
B6XFQ0_9ENTR/13-214
B6XG72_9ENTR/215-426
B6XW60_9BIFI/39-242
B6YQR9_AZOPC/236-438
B6YRK3_AZOPC/6-206
B6ZTH8_ECO57/217-427
B6ZYD4_ECO57/13-214
B7A772_THEAQ/4-204
B7A776_THEAQ/3-231
B7A777_THEAQ/4-211
B7A778_THEAQ/2-203
B7A779_THEAQ/2-190
B7AB27_THEAQ/3-205
B7ABK0_THEAQ/2-199
B7AEA8_9BACE/3-203
B7AEQ6_9BACE/20-217
B7AUA4_9BACE/10-102
B7AUA5_9BACE/2-84
B7AVC0_9BACE/23-231
B7AVC2_9BACE/7-215
B7AVC3_9BACE/278-499
B7AVC4_9BACE/273-488
B7B512_9PORP/3-203
B7B8Z8_9PORP/5-215
B7B901_9PORP/339-545
B7B909_9PORP/4-218
B7BBL8_9PORP/3-216
B7CCC8_9FIRM/13-213
B7CH61_BURPS/6-214
B7CI91_BURPS/3-210
B7CMJ3_BURPS/5-221
B7CPJ8_BURPS/2-207
B7CPK1_BURPS/4-191
B7CPK5_BURPS/7-225
B7CPK6_BURPS/368-580
B7CV40_BURPS/17-218
B7DNJ4_9BACL/5-214
B7DPI5_9BACL/11-213
B7DTL9_9BACL/3-207
B7FSV8_PHATC/2-240
B7G0M8_PHATC/1-207
B7GFG4_ANOFW/15-215
B7GFI5_ANOFW/3-204
B7GG17_ANOFW/6-218
B7GLS7_ANOFW/30-241
B7GLT2_ANOFW/2-209
B7GLT3_ANOFW/10-227
B7GLT4_ANOFW/3-187
B7GLT9_ANOFW/13-225
B7GP89_BIFLS/63-266
B7GX69_ACIB3/4-205
B7GXI3_ACIB3/217-428
B7HHI1_BACC4/3-215
B7HIK4_BACC4/14-214
B7HIZ5_BACC4/4-207
B7HK10_BACC4/4-215
B7HKF0_BACC7/3-215
B7HPB9_BACC7/4-215
B7HPU7_BACC7/14-214
B7HPW7_BACC7/4-207
B7I6V4_ACIB5/217-428
B7I8W8_ACIB5/4-205
B7IG54_THEAB/1-203
B7IHG1_THEAB/1-183
B7IHG3_THEAB/1-184
B7IHG4_THEAB/1-203
B7IHG6_THEAB/1-202
B7IHH0_THEAB/3-206
B7INB9_BACC2/3-215
B7ISU6_BACC2/14-214
B7ISW6_BACC2/4-207
B7IUD7_BACC2/4-215
B7J1Z4_BORBZ/15-215
B7J3P1_ACIF2/14-215
B7JAN0_ACIF2/11-222
B7JGQ8_BACC0/3-215
B7JJE7_BACC0/14-214
B7JK63_BACC0/4-207
B7JLK2_BACC0/4-215
B7JUJ0_CYAP8/1-192
B7JX93_CYAP8/7-221
B7JZH0_CYAP8/10-211
B7K0W2_CYAP8/5-212
B7K1B0_CYAP8/12-225
B7K1P8_CYAP8/374-586
B7K6B4_CYAP8/7-214
B7K711_CYAP7/10-217
B7K9L7_CYAP7/10-211
B7KB08_CYAP7/9-222
B7KBF7_CYAP7/3-216
B7KBP8_CYAP7/7-221
B7KC23_CYAP7/387-599
B7KFT8_CYAP7/7-198
B7KK89_CYAP7/5-212
B7KPG6_METC4/13-201
B7KPH1_METC4/2-209
B7KTP6_METC4/6-216
B7KTP7_METC4/28-246
B7KVF9_METC4/233-446
B7KWF6_METC4/3-233
B7L096_METC4/34-235
B7L3J7_METC4/2-209
B7L3J9_METC4/16-204
B7L3K1_METC4/4-214
B7L3K2_METC4/18-235
B7L3N7_METC4/18-230
B7LH84_ECO55/13-214
B7LMT9_ESCF3/13-214
B7M054_ECO8A/13-214
B7MB67_ECO45/13-214
B7N0E1_ECO81/13-214
B7NDD0_ECOLU/13-214
B7NKL5_ECO7I/13-214
B7P2M4_IXOSC/1-244
B7QGV3_IXOSC/1-194
B7QWX1_9RHOB/2-209
B7QWY6_9RHOB/7-224
B7QWY7_9RHOB/8-221
B7QWY9_9RHOB/9-194
B7QXH1_9RHOB/5-217
B7QXH2_9RHOB/3-226
B7QYA1_9RHOB/27-238
B7QYH6_9RHOB/11-214
B7R444_9EURY/2-225
B7R7Y2_9THEO/3-208
B7R9B0_9THEO/6-206
B7RGW8_9RHOB/32-236
B7RHD8_9RHOB/217-297
B7RHD9_9RHOB/20-145
B7RK61_9RHOB/218-429
B7RSM9_9GAMM/4-205
B7RV07_9GAMM/217-428
B7UJ42_ECO27/13-214
B7UZK0_PSEA8/5-206
B7V2Z3_PSEA8/2-207
B7V496_PSEA8/19-231
B7V6W1_PSEA8/10-197
B7V7J5_PSEA8/8-226
B7V7J6_PSEA8/309-521
B7VBA1_PSEA8/4-213
B7VIZ4_VIBSL/13-214
B7VKN6_VIBSL/17-211
B7VKN7_VIBSL/5-224
B7VKP0_VIBSL/3-214
B7VKP1_VIBSL/2-208
B7VRS3_VIBSL/17-227
B7WR77_COMTE/1-205
B7WS42_COMTE/35-244
B7WW41_COMTE/14-229
B7WXQ8_COMTE/5-224
B7WXQ9_COMTE/4-218
B7WXR1_COMTE/5-191
B7WXR3_COMTE/2-209
B7WXR4_COMTE/3-223
B7WZJ1_COMTE/13-227
B7XRH4_BORGA/1-201
B7XUC0_BORGA/1-201
B8ACA1_ORYSI/124-337
B8APT0_ORYSI/2-190
B8BGT5_ORYSI/60-261
B8BQN6_THAPS/2-240
B8C0W2_THAPS/1-210
B8CBT7_THAPS/1-222
B8CNK4_SHEPW/6-207
B8CQX5_SHEPW/45-255
B8CSV1_SHEPW/14-225
B8CZS5_HALOH/6-206
B8D6P0_DESK1/4-222
B8D7V5_BUCAT/216-427
B8D9K3_BUCA5/216-427
B8D9Y9_LISMH/3-213
B8DC32_LISMH/3-214
B8DC34_LISMH/1-209
B8DC36_LISMH/3-210
B8DC38_LISMH/1-184
B8DGQ4_LISMH/15-216
B8DJ45_DESVM/2-215
B8DKG6_DESVM/25-216
B8DKG8_DESVM/33-240
B8DLS2_DESVM/14-232
B8DN00_DESVM/5-217
B8DRI0_DESVM/7-208
B8DT51_BIFA0/29-232
B8E0Y3_DICTD/3-206
B8EAZ1_SHEB2/3-226
B8EBD7_SHEB2/6-207
B8EE59_SHEB2/14-225
B8EJG0_METSB/49-261
B8EKQ6_METSB/254-467
B8EP33_METSB/44-244
B8EQC5_METSB/3-224
B8EQF4_METSB/2-209
B8EQF6_METSB/11-199
B8EQF8_METSB/10-220
B8EQF9_METSB/10-228
B8F4Z2_HAEPS/12-213
B8FH65_DESAA/5-216
B8FH68_DESAA/4-190
B8FH69_DESAA/5-211
B8FH71_DESAA/1-216
B8FJM6_DESAA/3-216
B8FNN8_DESAA/14-214
B8FVX9_DESHD/5-218
B8FY28_DESHD/8-208
B8FZC0_DESHD/4-207
B8G234_DESHD/49-236
B8G235_DESHD/21-231
B8G236_DESHD/11-217
B8G238_DESHD/12-221
B8G2M1_DESHD/5-218
B8G7Z2_CHLAD/4-216
B8G7Z3_CHLAD/369-582
B8G7Z4_CHLAD/9-218
B8G7Z5_CHLAD/4-222
B8G7Z6_CHLAD/6-197
B8GBW2_CHLAD/3-202
B8GJI2_METPE/2-179
B8GJI5_METPE/15-222
B8GJI7_METPE/5-206
B8GJI8_METPE/1-187
B8GJJ0_METPE/4-217
B8GML8_THISH/12-213
B8GXN4_CAUCN/18-219
B8H0M0_CAUCN/9-220
B8H3M1_CAUCN/27-238
B8HDQ9_ARTCA/165-370
B8HF01_ARTCA/18-221
B8HFF6_ARTCA/89-297
B8HME0_CYAP4/6-213
B8HMP8_CYAP4/9-202
B8HQC4_CYAP4/11-212
B8HR56_CYAP4/378-590
B8HRL3_CYAP4/16-229
B8HSE8_CYAP4/7-213
B8HXX9_CYAP4/4-219
B8I0Q2_CLOCE/4-212
B8I0Q3_CLOCE/1-208
B8I0Q6_CLOCE/2-211
B8I0Q9_CLOCE/6-217
B8I0R3_CLOCE/4-188
B8I4J7_CLOCE/6-206
B8IGU0_METNO/238-451
B8IT14_METNO/37-238
B8IUR7_METNO/26-244
B8IUR8_METNO/30-240
B8IUS0_METNO/17-203
B8IUS2_METNO/2-209
B8IYY0_DESDA/4-217
B8J1T2_DESDA/7-208
B8J2V6_DESDA/158-375
B8J2V7_DESDA/38-243
B8J2Z1_DESDA/6-217
B8J458_DESDA/3-216
B8J897_ANAD2/13-214
B8JHG7_ANAD2/197-405
B8K6S9_VIBPA/45-255
B8KAR3_VIBPA/14-224
B8KDH9_VIBPA/37-248
B8KDZ6_VIBPA/1-177
B8KGF7_9GAMM/217-428
B8KJ43_9GAMM/4-205
B8KR61_9GAMM/4-205
B8KRK2_9GAMM/217-428
B8L0T5_9GAMM/5-206
B8M3D2_TALSN/1-237
B8MMW1_TALSN/286-507
B8N6Y6_ASPFN/1-237
B8NUM5_ASPFN/292-510
B8P947_POSPM/1-237
B8R8P0_9BACT/62-273
B8R908_9BACT/50-261
B8R968_9BACT/23-234
B8ZP40_STRPJ/15-215
B8ZT69_MYCLB/17-251
B8ZU24_MYCLB/9-208
B9ABU8_BORBU/8-208
B9AD49_METSM/4-210
B9ADT8_METSM/2-211
B9AED4_METSM/8-231
B9AFE8_METSM/4-199
B9AFR4_METSM/1-207
B9AFZ3_METSM/6-222
B9B016_9BURK/5-213
B9B4I5_9BURK/3-210
B9B8G2_9BURK/2-207
B9B8G5_9BURK/4-191
B9B8H0_9BURK/7-225
B9B8H1_9BURK/329-541
B9B8I9_9BURK/7-217
B9BBW5_9BURK/6-221
B9BC46_9BURK/17-218
B9BI21_9BURK/5-213
B9BMA7_9BURK/2-207
B9BMB0_9BURK/4-191
B9BMB3_9BURK/7-225
B9BMB4_9BURK/332-544
B9BMD1_9BURK/45-255
B9BR19_9BURK/3-210
B9BZM1_9BURK/6-221
B9C053_9BURK/17-218
B9C225_9BURK/5-213
B9C6G3_9BURK/45-255
B9C6I0_9BURK/329-541
B9C6I1_9BURK/7-225
B9C6I4_9BURK/4-191
B9C6I7_9BURK/2-207
B9CAK7_9BURK/3-210
B9CGD1_9BURK/6-221
B9CJA6_9BURK/17-218
B9CNU1_9ACTN/16-216
B9CPU9_STACP/8-218
B9CUM7_STACP/3-215
B9CVC3_STACP/4-207
B9CVD9_STACP/3-203
B9CWZ2_9PAST/8-209
B9CYW8_WOLRE/1-207
B9DKZ2_STACT/4-211
B9DL96_STACT/8-218
B9DLE4_STACT/4-204
B9DLM5_STACT/3-215
B9DTW1_STRU0/15-215
B9DXF5_CLOK1/3-203
B9DY57_CLOK1/1-206
B9DZL7_CLOK1/3-213
B9DZM3_CLOK1/1-185
B9DZM5_CLOK1/12-216
B9DZM6_CLOK1/1-207
B9DZM8_CLOK1/3-207
B9E777_MACCJ/5-213
B9E8U6_MACCJ/4-202
B9E8W3_MACCJ/4-204
B9EY70_ORYSJ/124-336
B9GQW4_POPTR/1-242
B9IV16_BACCQ/3-215
B9IYS8_BACCQ/4-215
B9IZB9_BACCQ/14-214
B9IZD9_BACCQ/4-176
B9J7N2_AGRRK/28-229
B9JF12_AGRRK/223-434
B9JGC1_AGRRK/16-229
B9JL07_AGRRK/2-209
B9JL08_AGRRK/15-204
B9JL10_AGRRK/9-219
B9JL11_AGRRK/8-224
B9JL14_AGRRK/3-225
B9JWA2_AGRVS/225-436
B9JXA6_AGRVS/16-229
B9JXB2_AGRVS/2-209
B9JXB3_AGRVS/352-565
B9JXB4_AGRVS/4-214
B9JXB5_AGRVS/9-200
B9JZC4_AGRVS/33-234
B9K233_AGRVS/238-451
B9KAR9_THENN/3-202
B9KDU6_CAMLR/1-207
B9KLJ4_RHOSK/21-224
B9KMB8_RHOSK/13-224
B9KSJ0_RHOSK/4-221
B9KSJ1_RHOSK/1-208
B9KSJ3_RHOSK/5-190
B9KSJ5_RHOSK/2-209
B9KSJ6_RHOSK/5-216
B9KSJ7_RHOSK/3-216
B9KZD8_THERP/6-219
B9L149_THERP/3-202
B9L5T2_NAUPA/1-202
B9LGS1_CHLSY/3-202
B9LKB6_CHLSY/3-212
B9LKN5_CHLSY/4-216
B9LKN6_CHLSY/367-580
B9LKN7_CHLSY/9-218
B9LKN8_CHLSY/6-223
B9LKN9_CHLSY/6-197
B9LRV5_HALLT/14-226
B9LWX8_HALLT/38-237
B9LWZ2_HALLT/78-291
B9LWZ3_HALLT/11-241
B9LWZ5_HALLT/34-242
B9LWZ6_HALLT/2-202
B9M415_GEOSF/13-226
B9M5A1_GEOSF/13-213
B9M7V1_GEOSF/6-192
B9M7V2_GEOSF/8-224
B9M7V3_GEOSF/8-215
B9M7V7_GEOSF/5-213
B9MBW9_ACIET/17-224
B9MC64_ACIET/12-226
B9MDR4_ACIET/35-249
B9MJ37_ACIET/67-279
B9MM92_ANATD/4-205
B9MRJ5_ANATD/5-215
B9N6F4_POPTR/120-333
B9NNS1_9RHOB/5-221
B9NNS2_9RHOB/4-214
B9NNS4_9RHOB/6-194
B9NNS6_9RHOB/2-209
B9NNS8_9RHOB/5-217
B9NNS9_9RHOB/3-219
B9NRQ6_9RHOB/11-215
B9NSU9_9RHOB/12-223
B9NYM3_PROMA/356-567
B9NZ38_PROMA/8-221
B9P0D9_PROMA/19-234
B9P0K7_PROMA/4-208
B9P307_PROMA/18-218
B9P375_PROMA/7-202
B9P9T9_POPTR/2-223
B9PRB0_TOXGO/2-238
B9QVK3_9RHOB/35-236
B9R102_9RHOB/21-234
B9R105_9RHOB/2-209
B9R106_9RHOB/346-563
B9R107_9RHOB/4-214
B9R108_9RHOB/5-191
B9R1W2_9RHOB/231-444
B9R2D9_9RHOB/279-489
B9R806_RICCO/79-280
B9R875_RICCO/1-242
B9RHK7_RICCO/116-322
B9THR9_RICCO/40-253
B9WAV1_CANDC/270-482
B9WAX8_CANDC/270-482
B9WHS2_CANDC/1-238
B9WT86_STRSU/15-215
B9X344_BORBU/15-215
B9X625_BORBU/34-234
B9X8S5_9SPIO/1-201
B9XN64_9BACT/6-219
B9XRV5_9BACT/14-214
B9XTW7_HELPY/1-185
B9Y088_HELPY/1-130
B9YAF3_9FIRM/13-213
B9YYD8_9NEIS/1-199
B9YYN3_9NEIS/217-428
B9Z0B2_9NEIS/30-241
B9Z2V8_9NEIS/5-215
B9Z3S5_9NEIS/4-211
B9Z3S7_9NEIS/2-209
B9Z3S8_9NEIS/6-221
B9Z3T1_9NEIS/1-205
B9Z6S8_9NEIS/4-216
B9ZXL7_UREUR/9-210
C0A6V8_9BACT/11-213
C0A7R8_9BACT/19-233
C0AH80_UREUR/9-210
C0AHR5_BORBU/8-208
C0AJR9_BORBU/8-208
C0AN73_9SPIO/10-210
C0AXE3_9ENTR/1-142
C0AXE4_9ENTR/216-281
C0AZA8_9ENTR/13-214
C0B8B3_9FIRM/7-195
C0B8B4_9FIRM/6-213
C0B8B5_9FIRM/1-208
C0B8B6_9FIRM/4-229
C0BEP0_9FIRM/4-205
C0BII9_9BACT/1-200
C0BLS7_9BACT/3-203
C0BPK8_9BACT/12-225
C0BV75_9BIFI/66-269
C0BZ92_9CLOT/6-218
C0BZA1_9CLOT/12-199
C0BZA2_9CLOT/3-210
C0BZA3_9CLOT/1-208
C0BZA4_9CLOT/4-232
C0C1Y3_9CLOT/15-215
C0CH83_9FIRM/4-213
C0CH84_9FIRM/1-208
C0CH86_9FIRM/3-210
C0CH87_9FIRM/257-445
C0CHA1_9FIRM/5-217
C0CSE1_9FIRM/4-204
C0CW00_9CLOT/4-207
C0CYF1_9CLOT/3-218
C0D1B6_9CLOT/5-195
C0D1B8_9CLOT/4-211
C0D1B9_9CLOT/1-208
C0D1V2_9CLOT/5-218
C0DVB6_EIKCO/17-217
C0DXG2_EIKCO/4-216
C0E2G2_9CORY/1-194
C0E3C5_9CORY/21-211
C0E3C6_9CORY/2-209
C0E3C9_9CORY/259-467
C0E3C9_9CORY/8-228
C0E7U6_9CORY/7-209
C0E811_9CORY/17-230
C0E987_9CLOT/4-204
C0EN73_NEIFL/17-217
C0EQS0_NEIFL/4-216
C0ERK8_9FIRM/4-212
C0ERL0_9FIRM/3-210
C0ERL5_9FIRM/345-559
C0ERL6_9FIRM/3-211
C0ERL8_9FIRM/1-207
C0ET67_9FIRM/4-204
C0FSY4_9FIRM/268-464
C0FSY5_9FIRM/4-212
C0FSY7_9FIRM/1-208
C0FZY2_9FIRM/4-204
C0G3V0_9RHIZ/27-228
C0G717_9RHIZ/71-260
C0G720_9RHIZ/6-224
C0G721_9RHIZ/328-540
C0G728_9RHIZ/26-239
C0G731_9RHIZ/2-209
C0GDW7_9FIRM/1-203
C0GDW9_9FIRM/2-208
C0GDX0_9FIRM/5-218
C0GDX2_9FIRM/3-192
C0GG55_9FIRM/6-219
C0GIZ4_9FIRM/3-208
C0GJA5_9FIRM/5-205
C0HGQ3_MAIZE/61-262
C0INB6_9BACT/32-244
C0INN2_9BACT/32-244
C0M7M1_STRE4/15-215
C0MGU2_STRS7/15-215
C0N679_9GAMM/9-210
C0N7T1_9GAMM/219-430
C0NL37_AJECG/1-237
C0NXQ2_AJECG/217-427
C0PZ31_SALPC/13-214
C0Q1P5_SALPC/1-183
C0Q1P7_SALPC/9-216
C0Q1P9_SALPC/1-209
C0Q1Q2_SALPC/4-214
C0Q9U3_DESAH/7-220
C0QFF2_DESAH/34-258
C0QFF4_DESAH/7-213
C0QFF5_DESAH/4-191
C0QFF7_DESAH/6-221
C0QKT6_DESAH/15-215
C0QPH3_PERMH/3-204
C0QTT8_PERMH/4-215
C0QVR6_BRAHW/3-208
C0R2A2_BRAHW/1-199
C0RGN0_BRUMB/27-228
C0RGN2_BRUMB/224-428
C0RJP8_BRUMB/4-193
C0RJQ1_BRUMB/6-224
C0RJQ2_BRUMB/328-540
C0RJQ9_BRUMB/26-239
C0RJR2_BRUMB/2-209
C0S3Z9_PARBP/1-237
C0SDG3_PARBP/215-435
C0SXX1_BORBU/15-215
C0T104_BORBU/1-201
C0VGZ4_9GAMM/217-428
C0VJT0_9GAMM/9-210
C0VR96_9CORY/21-257
C0VSW0_9CORY/5-214
C0VT08_9CORY/25-227
C0VVF3_9CORY/30-245
C0VWA6_9CORY/1-188
C0VWA7_9CORY/2-209
C0VWB1_9CORY/250-458
C0VWB1_9CORY/8-225
C0VZI4_9ACTO/20-223
C0W7U6_9ACTO/27-230
C0WCN7_9FIRM/7-207
C0WF54_9CORY/12-214
C0WI68_9CORY/27-259
C0WJ49_9CORY/8-223
C0WUL4_LACBU/15-216
C0WVK3_LACFE/14-215
C0X7F6_ENTFA/15-216
C0XG63_LACHI/15-216
C0XQ45_9CORY/15-217
C0XSD4_9CORY/5-220
C0XUE9_9CORY/12-257
C0XVX0_BURPS/17-218
C0Y017_BURPS/5-212
C0Y7C1_BURPS/4-191
C0Y7C4_BURPS/2-207
C0YA21_BURPS/3-211
C0YBX0_BURPS/368-580
C0YBX1_BURPS/7-225
C0YFN8_BURPS/5-221
C0YXB4_LACRE/14-215
C0YYX9_LACRE/6-213
C0YYY1_LACRE/4-215
C0YYY3_LACRE/1-209
C0YYY5_LACRE/3-210
C0YYY7_LACRE/1-186
C0Z7H9_BREBN/4-217
C0Z7I4_BREBN/5-188
C0Z7I5_BREBN/6-222
C0Z7I6_BREBN/2-209
C0Z7J1_BREBN/6-220
C0ZHB9_BREBN/14-214
C0ZHE3_BREBN/5-210
C0ZHX1_BREBN/5-217
C0ZMB0_RHOE4/3-221
C0ZUV6_RHOE4/11-216
C0ZY83_RHOE4/168-381
C0ZZR7_RHOE4/251-459
C0ZZR7_RHOE4/5-223
C0ZZT2_RHOE4/2-209
C0ZZT3_RHOE4/5-200
C1A392_RHOE4/4-207
C1A7T3_GEMAT/12-213
C1AFW1_MYCBT/161-374
C1AKJ1_MYCBT/11-247
C1ALZ4_MYCBT/8-208
C1APY5_MYCBT/248-458
C1APY5_MYCBT/6-224
C1APZ0_MYCBT/2-210
C1APZ1_MYCBT/1-90
C1AR64_RHOOB/10-225
C1AR64_RHOOB/256-464
C1ARY5_RHOOB/2-209
C1ARY6_RHOOB/4-192
C1AXX5_RHOOB/4-207
C1AZ42_RHOOB/11-216
C1B0K8_RHOOB/3-221
C1B2Y3_RHOOB/168-381
C1BVA9_9MAXI/1-238
C1C6R9_STRP7/15-215
C1CDT4_STRZJ/15-215
C1CK23_STRZP/15-215
C1CRV6_STRZT/15-215
C1CW48_DEIDV/9-206
C1CXV4_DEIDV/11-219
C1D339_DEIDV/1-202
C1D342_DEIDV/4-215
C1D343_DEIDV/2-209
C1D345_DEIDV/41-253
C1D5I6_LARHH/20-221
C1D8K5_LARHH/5-215
C1DCT5_LARHH/3-216
C1DHC7_AZOVD/4-213
C1DQ89_AZOVD/13-214
C1DVL4_SULAA/3-203
C1DZ77_MICSR/2-213
C1EBT9_MICSR/12-251
C1EF31_MICSR/120-345
C1EI41_MICSR/1-237
C1EMS3_BACC3/3-215
C1ES38_BACC3/14-214
C1ESB0_BACC3/4-215
C1ESY6_BACC3/4-207
C1F3W4_ACIC5/10-214
C1F6A9_ACIC5/45-259
C1FFI2_MICSR/69-261
C1FNE1_CLOBJ/1-206
C1FQ22_CLOBJ/8-208
C1FVC0_CLOBJ/3-213
C1FVD6_CLOBJ/12-196
C1FVE6_CLOBJ/21-224
C1FVE7_CLOBJ/4-210
C1FVE9_CLOBJ/3-208
C1FYG3_PARBD/1-237
C1GFL6_PARBD/246-466
C1GUI3_PARBA/1-237
C1H5A1_PARBA/265-485
C1HII8_9ESCH/13-214
C1HRS7_9ESCH/217-427
C1HUR4_NEIGO/26-226
C1HVA6_NEIGO/9-221
C1I8M1_9CLOT/3-213
C1IAW6_9CLOT/1-206
C1IB18_9CLOT/5-205
C1KXY6_LISMC/15-216
C1L2A0_LISMC/1-184
C1L2A2_LISMC/3-210
C1L2A4_LISMC/1-209
C1L2A6_LISMC/3-214
C1L2A8_LISMC/3-213
C1M610_9ENTR/4-215
C1M613_9ENTR/1-209
C1M615_9ENTR/9-216
C1M617_9ENTR/1-187
C1M923_9ENTR/6-217
C1M9V1_9ENTR/13-214
C1MD48_9ENTR/217-427
C1MW36_MICPC/58-290
C1N229_MICPC/66-262
C1N2K6_MICPC/50-260
C1N643_MICPC/1-237
C1N6W7_MICPC/120-345
C1NEC1_9ESCH/13-214
C1NEY8_9ESCH/217-427
C1PCL1_BACCO/21-232
C1PDS3_BACCO/7-210
C1PDU8_BACCO/18-218
C2BIG5_9FIRM/4-204
C2C654_VIBCH/46-257
C2CEH0_VIBCH/13-235
C2CGC0_9FIRM/4-204
C2CM16_CORST/13-215
C2CPP9_CORST/14-247
C2CQU6_CORST/13-228
C2CYI5_LACBR/5-213
C2D5M0_LACBR/15-216
C2DA16_ENTFA/15-216
C2DIP2_ECOLX/217-427
C2DW58_ECOLX/13-214
C2E2X4_LACJO/15-216
C2EGC8_9LACO/17-217
C2ER33_9LACO/13-214
C2ETB6_9LACO/14-215
C2FBR2_LACPA/1-187
C2FU48_9SPHI/6-216
C2FZ40_9SPHI/23-223
C2G1P8_9SPHI/5-219
C2GGC0_9CORY/21-257
C2GHI0_9CORY/250-458
C2GHI0_9CORY/8-225
C2GHI3_9CORY/2-209
C2GHI4_9CORY/1-188
C2GIH2_9CORY/5-214
C2GIL7_9CORY/25-227
C2GKX3_9CORY/30-245
C2GRC9_LACRE/14-215
C2GS08_LACRE/1-185
C2GS10_LACRE/6-213
C2GS12_LACRE/1-209
C2GS14_LACRE/4-215
C2GS16_LACRE/3-216
C2GWD5_BIFLI/54-257
C2H2F0_ENTFA/15-216
C2H818_ENTFC/15-215
C2HMJ4_LACAC/13-214
C2HUF5_VIBCH/13-235
C2HXA0_VIBCH/46-257
C2I3W6_VIBCH/13-235
C2I671_VIBCH/46-257
C2IDS2_VIBCH/46-257
C2IK05_VIBCH/13-214
C2INN9_VIBCH/13-214
C2IQH1_VIBCH/46-257
C2JEP8_VIBCH/13-214
C2JF54_VIBCH/46-257
C2JMP4_ENTFA/15-216
C2JZ74_LACRH/19-219
C2KCV7_9LACO/13-213
C2KHW4_LEUMC/14-215
C2KSI2_9ACTO/12-215
C2KYT0_9FIRM/5-208
C2LGR2_PROMI/217-427
C2LJ12_PROMI/216-427
C2LNN4_PROMI/13-214
C2LV65_STRSL/15-215
C2LWN2_STAHO/11-221
C2LZ57_STAHO/3-215
C2M157_STAHO/4-207
C2M173_STAHO/3-203
C2M1U2_CAPGI/3-203
C2M616_CAPGI/7-219
C2MCX4_9PORP/3-203
C2MDA3_9PORP/3-212
C2MDA4_9PORP/2-194
C2MDA5_9PORP/365-571
C2MDA6_9PORP/6-213
C2MEN5_BACCE/1-187
C2MEQ5_BACCE/4-207
C2MI90_BACCE/3-215
C2MK49_BACCE/4-215
C2MUR8_BACCE/1-187
C2MUT8_BACCE/4-207
C2MYB9_BACCE/3-215
C2N067_BACCE/5-216
C2NBH8_BACCE/1-187
C2NBJ8_BACCE/4-207
C2NF36_BACCE/3-215
C2NGY3_BACCE/4-215
C2NSR5_BACCE/1-187
C2NST5_BACCE/4-207
C2NWC8_BACCE/3-215
C2NY42_BACCE/4-215
C2P8V7_BACCE/14-214
C2P8X7_BACCE/4-207
C2PCE6_BACCE/4-216
C2PEE6_BACCE/5-216
C2PPQ8_BACCE/91-291
C2PPS8_BACCE/4-207
C2PTG1_BACCE/3-215
C2Q5X6_BACCE/14-214
C2Q5Z6_BACCE/4-207
C2Q9G3_BACCE/3-215
C2QBD4_BACCE/4-215
C2QLW2_BACCE/14-214
C2QLY2_BACCE/4-207
C2QQH3_BACCE/4-216
C2QSC6_BACCE/4-215
C2R1Z6_BACCE/1-187
C2R216_BACCE/4-207
C2R5K5_BACCE/3-215
C2R7G9_BACCE/4-215
C2RH02_BACCE/4-207
C2RH16_BACCE/1-187
C2RKK2_BACCE/4-216
C2RMD7_BACCE/4-215
C2RXG7_BACCE/1-187
C2RXI7_BACCE/4-207
C2S195_BACCE/3-80
C2S196_BACCE/1-86
C2S321_BACCE/4-215
C2SDZ5_BACCE/4-207
C2SE23_BACCE/1-187
C2SHS6_BACCE/3-215
C2SJC3_BACCE/4-215
C2SUU1_BACCE/1-187
C2SUW1_BACCE/4-207
C2SYF7_BACCE/4-216
C2T0H2_BACCE/4-215
C2TA62_BACCE/1-187
C2TA82_BACCE/4-207
C2TE08_BACCE/4-216
C2TFU2_BACCE/4-215
C2TR88_BACCE/1-200
C2TRA8_BACCE/4-207
C2TUS4_BACCE/4-216
C2TWK7_BACCE/4-215
C2U7V3_BACCE/1-187
C2U7X3_BACCE/4-207
C2UBC7_BACCE/4-216
C2UD57_BACCE/4-215
C2UPE8_BACCE/1-201
C2UPG7_BACCE/4-133
C2USU8_BACCE/4-216
C2UUN2_BACCE/4-215
C2V5R8_BACCE/1-201
C2V5T8_BACCE/4-207
C2V996_BACCE/4-216
C2VAN7_BACCE/4-215
C2VMI5_BACCE/14-214
C2VMK5_BACCE/4-207
C2VR55_BACCE/4-216
C2VT05_BACCE/4-215
C2W2Q5_BACCE/14-214
C2W2S4_BACCE/4-207
C2W5U5_BACCE/3-215
C2W7I6_BACCE/4-215
C2WGC7_BACCE/4-112
C2WJX7_BACCE/3-215
C2WLQ4_BACCE/4-215
C2WXL4_BACCE/1-201
C2WXN4_BACCE/4-207
C2WZA5_BACCE/4-216
C2X5Q6_BACCE/1-187
C2X5S6_BACCE/4-207
C2X9A7_BACCE/3-215
C2XB32_BACCE/4-215
C2XMY1_BACCE/90-290
C2XN01_BACCE/4-207
C2XRG7_BACCE/4-216
C2XT96_BACCE/4-215
C2Y4I0_BACCE/1-187
C2Y4K0_BACCE/4-207
C2Y819_BACCE/4-216
C2Y9Y7_BACCE/4-215
C2YKJ0_BACCE/14-214
C2YKL0_BACCE/4-207
C2YP49_BACCE/4-216
C2YQZ7_BACCE/4-215
C2Z1Q9_BACCE/1-187
C2Z1T0_BACCE/4-207
C2Z5D1_BACCE/4-216
C2Z765_BACCE/4-215
C2ZIC7_BACCE/1-187
C2ZIE6_BACCE/4-207
C2ZLZ7_BACCE/4-216
C2ZY95_BACCE/4-215
C2ZZW5_BACMY/14-214
C2ZZY5_BACMY/4-207
C3A3I2_BACMY/3-215
C3AG33_BACMY/14-214
C3AGH7_BACMY/4-215
C3AJH1_BACMY/3-215
C3AXW7_BACMY/14-214
C3AXY7_BACMY/6-209
C3AYB1_BACMY/4-215
C3B0V7_BACMY/3-215
C3BEF8_9BACI/14-214
C3BEH8_9BACI/6-209
C3BES4_9BACI/4-215
C3BI02_9BACI/4-216
C3BW60_BACTU/14-214
C3BW80_BACTU/4-207
C3BZT3_BACTU/3-215
C3C1M9_BACTU/4-215
C3CCJ2_BACTU/1-187
C3CCL2_BACTU/4-207
C3CG93_BACTU/4-216
C3CI41_BACTU/4-215
C3CVJ0_BACTU/1-187
C3CVL0_BACTU/4-207
C3CZ49_BACTU/4-216
C3D0Z4_BACTU/4-215
C3DDL5_BACTS/14-214
C3DDN8_BACTS/4-207
C3DHB7_BACTS/4-216
C3DJ53_BACTS/4-215
C3DXE7_BACTU/1-187
C3DXG7_BACTU/4-207
C3E115_BACTU/3-215
C3E2T0_BACTU/4-215
C3EEM6_BACTK/1-187
C3EEP6_BACTK/4-207
C3EIA8_BACTK/3-215
C3EK11_BACTK/4-215
C3EVI1_BACTU/1-187
C3EVK1_BACTU/4-207
C3EZ36_BACTU/3-215
C3F0X6_BACTU/4-215
C3FE21_BACTB/1-187
C3FE41_BACTB/4-207
C3FHM9_BACTB/4-216
C3FJH2_BACTB/4-215
C3FWX0_BACTU/1-187
C3FWZ0_BACTU/4-207
C3G0F4_BACTU/4-216
C3G2A6_BACTU/4-215
C3GCR0_BACTU/1-187
C3GCT0_BACTU/4-207
C3GGA1_BACTU/4-216
C3GI69_BACTU/4-215
C3GV12_BACTU/1-187
C3GV32_BACTU/4-207
C3GYH9_BACTU/4-216
C3H0A0_BACTU/4-215
C3HC82_BACTU/1-187
C3HCA2_BACTU/4-207
C3HFY6_BACTU/3-215
C3HHV9_BACTU/4-215
C3HU76_BACTU/1-187
C3HU96_BACTU/4-207
C3HXW4_BACTU/3-215
C3HZZ7_BACTU/4-215
C3IDB8_BACTU/1-187
C3IDD8_BACTU/4-207
C3IGY6_BACTU/4-216
C3IIT4_BACTU/4-215
C3J876_9PORP/9-209
C3JA29_9PORP/4-211
C3JBP1_9PORP/12-220
C3JBS4_9PORP/365-571
C3JD35_9PORP/4-194
C3JD36_9PORP/5-214
C3JK03_RHOER/11-216
C3JM33_RHOER/168-381
C3JT87_RHOER/251-459
C3JT87_RHOER/5-223
C3JTA1_RHOER/2-209
C3JTA2_RHOER/5-200
C3JWS1_RHOER/4-207
C3JX51_RHOER/3-221
C3K0S9_PSEFS/4-213
C3K6D1_PSEFS/4-191
C3K6D4_PSEFS/6-224
C3K6D5_PSEFS/292-504
C3K8L6_PSEFS/3-225
C3K9S1_PSEFS/2-207
C3KBY4_PSEFS/16-217
C3KR81_RHISN/243-355
C3KW91_CLOB6/1-206
C3KXW1_CLOB6/8-208
C3L2Z4_CLOB6/3-213
C3L309_CLOB6/12-196
C3L318_CLOB6/21-224
C3L319_CLOB6/4-210
C3L321_CLOB6/3-208
C3L9N1_BACAC/3-215
C3LJ08_BACAC/14-214
C3LJ29_BACAC/4-207
C3LKG0_BACAC/4-215
C3LRM3_VIBCM/46-257
C3LS72_VIBCM/13-214
C3M907_RHISN/2-209
C3M908_RHISN/20-209
C3M910_RHISN/4-214
C3M911_RHISN/6-222
C3M914_RHISN/26-248
C3MBM4_RHISN/220-431
C3MCU9_RHISN/39-240
C3MDR0_RHISN/16-229
C3MJI1_SULIL/7-202
C3MJI3_SULIL/4-212
C3MJI4_SULIL/2-205
C3MJI7_SULIL/3-210
C3MKB2_SULIL/4-212
C3MLE1_SULIL/1-177
C3MSK1_SULIM/1-197
C3MTW4_SULIM/7-202
C3MTW6_SULIM/4-212
C3MTW7_SULIM/2-206
C3MTX0_SULIM/3-210
C3MU82_SULIM/4-212
C3N0H4_SULIA/7-202
C3N0H6_SULIA/4-212
C3N0H7_SULIA/2-206
C3N0I0_SULIA/3-210
C3N170_SULIA/4-212
C3N291_SULIA/1-197
C3N8G2_SULIY/7-202
C3N8G4_SULIY/4-212
C3N8G5_SULIY/2-205
C3N8G8_SULIY/3-210
C3N960_SULIY/4-212
C3NAY2_SULIY/1-177
C3NJQ1_SULIN/7-202
C3NJQ3_SULIN/4-212
C3NJQ4_SULIN/2-205
C3NJQ7_SULIN/3-210
C3NKN4_SULIN/1-177
C3NMF4_SULIN/4-212
C3NV48_VIBCJ/46-257
C3NW31_VIBCJ/13-214
C3P521_BACAA/3-215
C3P893_BACAA/4-215
C3P9I1_BACAA/14-214
C3P9K2_BACAA/4-207
C3PEL1_CORA7/5-220
C3PF35_CORA7/15-217
C3PKG3_CORA7/43-275
C3PLM4_RICAE/9-209
C3Q0L2_9BACE/5-214
C3Q0L3_9BACE/7-198
C3Q0L4_9BACE/357-563
C3Q0L9_9BACE/4-217
C3Q443_9BACE/3-203
C3Q5K6_9BACE/13-217
C3QDI1_9BACE/9-217
C3QKG3_9BACE/3-203
C3QSF5_9BACE/7-217
C3R1W4_9BACE/3-203
C3R4B1_9BACE/357-563
C3R4B6_9BACE/4-217
C3R6W8_9BACE/5-214
C3R6W9_9BACE/7-198
C3RDJ2_9BACE/3-203
C3REG3_9BACE/13-217
C3RIW5_9FIRM/4-216
C3RP55_9FIRM/18-218
C3SQE2_ECOLX/217-427
C3ST02_ECOLX/13-214
C3W9Z2_FUSMR/1-200
C3WE48_FUSMR/3-192
C3WE50_FUSMR/4-216
C3WE51_FUSMR/3-209
C3WE54_FUSMR/5-211
C3WG36_FUSMR/6-217
C3WGN1_9FUSO/5-216
C3WI26_9FUSO/5-211
C3WI34_9FUSO/7-213
C3WI36_9FUSO/4-215
C3WI43_9FUSO/16-207
C3WIN4_9FUSO/1-201
C3WNG9_9FUSO/5-211
C3WNH8_9FUSO/3-209
C3WNH9_9FUSO/4-215
C3WNI8_9FUSO/16-206
C3WPA8_9FUSO/5-216
C3WPD3_9FUSO/1-201
C3WUW7_9FUSO/16-206
C3WUX3_9FUSO/5-216
C3WUX5_9FUSO/7-213
C3WUY4_9FUSO/5-211
C3WVF8_9FUSO/5-216
C3WXQ4_9FUSO/1-201
C3X675_OXAFO/19-220
C3X723_OXAFO/20-225
C3X7G8_OXAFO/24-226
C3XCF3_OXAFO/25-226
C3XDZ8_9HELI/8-222
C3XK59_9HELI/1-207
C3YA13_BRAFL/1-242
C4AUX5_BURMA/17-218
C4AXD5_BURMA/5-221
C4AYM5_BURMA/24-231
C4AZL4_BURMA/2-207
C4B2G3_BURMA/6-214
C4B3S2_BURMA/4-191
C4B3S6_BURMA/7-225
C4B3Z4_BURMA/1-198
C4F0H0_HAEIF/7-208
C4F5K0_HAEIF/7-208
C4FBN9_9ACTN/16-214
C4FD41_9BIFI/53-256
C4FLC3_9AQUI/3-203
C4FNJ8_9FIRM/4-217
C4FPR9_9FIRM/4-194
C4FPS1_9FIRM/3-210
C4FPS3_9FIRM/1-197
C4FPT2_9FIRM/4-215
C4FRD3_9FIRM/8-208
C4FVC7_9FIRM/13-214
C4FZV0_ABIDE/4-204
C4G903_9FIRM/7-217
C4GBG5_9FIRM/285-484
C4GBG6_9FIRM/3-210
C4GBG8_9FIRM/14-221
C4GC78_9FIRM/4-204
C4GHU2_9NEIS/16-216
C4GK93_9NEIS/4-168
C4H0M5_YERPE/183-393
C4H9U8_YERPE/216-427
C4HAF3_YERPE/13-214
C4HC10_YERPE/216-427
C4HDC2_YERPE/13-214
C4HH57_YERPE/183-393
C4HZL0_YERPE/216-427
C4I3S8_BURPS/3-211
C4ICV3_CLOBU/5-205
C4IK27_CLOBU/3-213
C4IKI9_CLOBU/1-195
C4IKJ1_CLOBU/3-207
C4IKJ2_CLOBU/1-207
C4IKJ8_CLOBU/3-206
C4IMM3_CLOBU/1-206
C4IP99_BRUAB/27-228
C4IPA1_BRUAB/244-455
C4IRY0_BRUAB/71-260
C4IRY3_BRUAB/6-224
C4IRY4_BRUAB/328-540
C4IRZ2_BRUAB/26-239
C4IRZ5_BRUAB/2-209
C4JE83_UNCRE/285-503
C4K1H1_RICPU/9-209
C4K3H6_HAMD5/13-215
C4K9G0_THASP/10-224
C4K9Z5_THASP/51-262
C4KCD8_THASP/7-215
C4KCE2_THASP/8-225
C4KCE3_THASP/13-228
C4KCE5_THASP/18-234
C4KCF2_THASP/17-228
C4KCT5_THASP/17-218
C4KJM4_SULIK/7-202
C4KJM6_SULIK/4-212
C4KJM7_SULIK/2-206
C4KJN0_SULIK/3-210
C4KKD7_SULIK/4-212
C4KLE0_SULIK/1-197
C4KRJ9_BURPS/5-221
C4KSJ7_BURPS/5-212
C4KXH2_BURPS/17-218
C4KXY8_BURPS/368-580
C4KXY9_BURPS/7-225
C4KXZ3_BURPS/4-191
C4KXZ6_BURPS/2-207
C4KZU6_EXISA/4-203
C4KZW2_EXISA/13-213
C4L9F8_TOLAT/6-206
C4LFB3_TOLAT/4-215
C4LFB6_TOLAT/1-209
C4LFB8_TOLAT/9-216
C4LFC0_TOLAT/1-185
C4LFE7_TOLAT/4-215
C4LFL7_TOLAT/5-215
C4LHD0_CORK4/4-235
C4LHI2_CORK4/11-214
C4LIJ9_CORK4/6-227
C4LIK0_CORK4/10-218
C4LIK2_CORK4/17-224
C4LIK3_CORK4/42-232
C4LJ90_CORK4/27-239
C4LLC0_CORK4/8-244
C4LWZ7_ENTHI/1-237
C4PLQ1_CHLTZ/33-211
C4PP59_CHLTJ/33-211
C4Q413_SCHMA/1-243
C4QV61_PICPG/280-489
C4R138_PICPG/1-238
C4RC05_9ACTO/10-211
C4REN8_9ACTO/264-477
C4RN81_9ACTO/9-212
C4RPH8_9ACTO/174-387
C4RXQ2_YERBE/217-427
C4S1B0_YERBE/1-187
C4S1B2_YERBE/1-183
C4S1D5_YERBE/5-216
C4S4C0_YERBE/1-199
C4S622_YERBE/216-427
C4S882_YERMO/13-220
C4S884_YERMO/1-182
C4S8A8_YERMO/5-216
C4S9S9_YERMO/1-199
C4SCA8_YERMO/216-427
C4SCN6_YERMO/217-427
C4SJ92_YERFR/216-427
C4SQC9_YERFR/217-427
C4SRR9_YERFR/2-159
C4SRS1_YERFR/1-187
C4SSJ7_YERFR/1-199
C4ST00_YERFR/5-216
C4STC2_YERFR/1-211
C4SWH5_YERIN/216-427
C4T0B5_YERIN/5-216
C4T0D9_YERIN/2-159
C4T0E1_YERIN/1-195
C4T162_YERIN/217-427
C4T3D7_YERIN/1-199
C4T512_YERIN/5-216
C4TQS6_YERKR/5-216
C4TQV2_YERKR/6-159
C4TQV4_YERKR/1-187
C4TSA2_YERKR/216-427
C4TYA8_YERKR/217-427
C4TZQ9_YERKR/1-199
C4U4B6_YERAL/1-204
C4U4B8_YERAL/1-183
C4U4E2_YERAL/5-216
C4U6F0_YERAL/5-216
C4U7A7_YERAL/216-427
C4U7J8_YERAL/1-199
C4U8T3_YERAL/217-427
C4UH44_YERRU/217-427
C4UI85_YERRU/216-427
C4UP05_YERRU/1-199
C4URD9_YERRO/1-183
C4URE1_YERRO/1-187
C4UT12_YERRO/207-418
C4UUK6_YERRO/217-427
C4UV58_YERRO/1-199
C4V014_YERRO/1-211
C4V0Z2_9FIRM/3-214
C4V0Z4_9FIRM/1-208
C4V0Z6_9FIRM/9-199
C4V2B3_9FIRM/5-218
C4V3G8_9FIRM/5-208
C4V521_9FIRM/6-207
C4V554_9FIRM/59-269
C4VB00_NOSCE/1-217
C4VMZ2_9LACO/13-214
C4VSR7_9LACO/14-215
C4W7X0_STAWA/8-218
C4WBX7_STAWA/3-203
C4WBZ3_STAWA/4-207
C4WCX7_STAWA/3-215
C4WGZ0_9RHIZ/44-245
C4WGZ2_9RHIZ/245-456
C4WKS7_9RHIZ/54-242
C4WKT0_9RHIZ/6-224
C4WKT1_9RHIZ/315-531
C4WKT9_9RHIZ/29-242
C4WKU2_9RHIZ/2-209
C4WWV1_ACYPI/1-240
C4X0C3_KLEPN/13-214
C4X1P4_KLEPN/217-427
C4XCP4_KLEPN/216-427
C4XCV4_KLEPN/4-215
C4XCV7_KLEPN/1-209
C4XCV9_KLEPN/9-216
C4XCW1_KLEPN/1-187
C4XFV8_MYCFE/3-203
C4XGG6_DESMR/32-243
C4XLU0_DESMR/8-215
C4XLU1_DESMR/10-200
C4XMJ8_DESMR/10-211
C4XNS2_DESMR/6-218
C4XR18_DESMR/13-226
C4YBF9_CLAL4/265-476
C4YCK9_CLAL4/1-238
C4YJP3_CANAW/273-485
C4YRN5_CANAW/1-238
C4YRP0_CANAW/1-238
C4YYH3_9RICK/6-206
C4Z192_EUBE2/14-215
C4Z3K0_EUBE2/218-432
C4Z7P9_EUBE2/3-186
C4Z7Q1_EUBE2/1-206
C4Z7Q3_EUBE2/1-208
C4Z7Q9_EUBE2/271-486
C4ZB02_EUBR3/273-474
C4ZB03_EUBR3/7-214
C4ZB05_EUBR3/1-208
C4ZDM2_EUBR3/4-204
C4ZFU0_EUBR3/7-219
C4ZH83_EUBR3/28-243
C4ZSN7_ECOBW/13-214
C5A8Y5_BURGB/17-218
C5AC08_BURGB/3-210
C5AD81_BURGB/5-221
C5AGK7_BURGB/2-207
C5AGK9_BURGB/4-191
C5AGL2_BURGB/19-237
C5AGL3_BURGB/367-602
C5AHM3_BURGB/10-218
C5AI53_BURGB/3-226
C5AS38_METEA/34-235
C5AW94_METEA/13-201
C5AW99_METEA/2-209
C5AY72_METEA/233-446
C5AYS2_METEA/6-216
C5AYS3_METEA/28-246
C5AZ14_METEA/3-233
C5B769_EDWI9/13-214
C5BFT0_EDWI9/4-214
C5BFT3_EDWI9/1-209
C5BFT5_EDWI9/9-216
C5BFT7_EDWI9/1-187
C5BIK5_TERTT/217-428
C5BNF7_TERTT/15-225
C5BS50_TERTT/3-204
C5BYE2_BEUC1/165-374
C5C026_BEUC1/48-251
C5C9C3_MICLC/5-208
C5CAY4_MICLC/167-372
C5CEC2_KOSOT/6-209
C5CMV5_VARPS/22-236
C5CN61_VARPS/29-236
C5CPE4_VARPS/4-216
C5CPE9_VARPS/6-222
C5CPF0_VARPS/12-216
C5CPF4_VARPS/16-224
C5CSD7_VARPS/23-234
C5CTG1_VARPS/12-231
C5D357_GEOSW/15-215
C5D379_GEOSW/3-206
C5D5A1_GEOSW/3-215
C5DAN3_GEOSW/4-216
C5DAN9_GEOSW/3-187
C5DAP0_GEOSW/4-219
C5DAP1_GEOSW/2-210
C5DAP6_GEOSW/5-218
C5DJK7_LACTC/327-536
C5DSC6_ZYGRC/323-532
C5E3A7_LACTC/1-238
C5E4E4_ZYGRC/1-238
C5ECY7_BIFLI/54-257
C5EGI7_9FIRM/3-218
C5EU36_9FIRM/271-478
C5EU36_9FIRM/9-216
C5EU37_9FIRM/14-205
C5EV70_9FIRM/6-219
C5EWE4_9FIRM/4-207
C5EXR9_9HELI/1-207
C5F8Y1_LACPA/14-214
C5FC61_ARTOC/1-244
C5FZJ8_ARTOC/284-506
C5G5D1_9LACO/13-214
C5G7N8_AJEDR/1-237
C5GPK6_AJEDR/286-506
C5JAH3_9BACT/16-236
C5JKH5_AJEDS/1-237
C5JVC7_AJEDS/286-506
C5K8E6_9ALVE/3-243
C5L9M9_9ALVE/9-192
C5LFV7_9ALVE/3-126
C5LLC3_9ALVE/3-243
C5LNK8_9ALVE/3-126
C5M686_CANTT/279-491
C5MHH3_CANTT/1-238
C5MHI8_CANTT/1-238
C5MZU4_STAA3/8-218
C5N2C8_STAA3/3-203
C5N2E6_STAA3/4-208
C5ND14_BURMA/5-221
C5NEK0_BURMA/17-218
C5NHI0_BURMA/2-207
C5NK59_BURMA/24-231
C5NM44_BURMA/4-191
C5NM51_BURMA/7-225
C5NWG6_9BACL/1-203
C5NX70_9BACL/1-201
C5PAB0_COCP7/1-237
C5PIN0_COCP7/285-504
C5Q2I2_STAAU/8-218
C5Q5G8_STAAU/3-203
C5Q5I6_STAAU/4-208
C5Q654_STAEP/3-203
C5Q668_STAEP/4-207
C5QBL1_STAEP/3-215
C5QC54_STAEP/8-218
C5QLK1_STAEP/4-207
C5QLL7_STAEP/3-203
C5QMP4_STAEP/8-218
C5QNC9_STAEP/3-215
C5QTV7_STAEP/3-203
C5QTX3_STAEP/4-207
C5QZQ0_STAEP/3-215
C5R083_STAEP/8-218
C5R922_WEIPA/14-215
C5S3R8_9PAST/8-209
C5S425_9PAST/217-428
C5T2H9_ACIDE/38-248
C5T6T5_ACIDE/34-249
C5T7X7_ACIDE/25-239
C5T8C3_ACIDE/2-204
C5TFX6_ZYMMO/31-247
C5TGX2_ZYMMO/20-219
C5THK2_ZYMMO/216-427
C5TK56_NEIFL/217-428
C5TKA9_NEIFL/17-217
C5TLA5_NEIFL/17-229
C5UPI3_CLOBO/3-213
C5UU77_CLOBO/1-206
C5UW50_CLOBO/5-205
C5UZ68_CLOBO/1-185
C5UZ70_CLOBO/3-207
C5UZ71_CLOBO/1-207
C5UZ73_CLOBO/3-206
C5VN84_CLOBO/4-204
C5VNP0_CLOBO/5-189
C5VNP2_CLOBO/3-207
C5VNP3_CLOBO/1-205
C5VNP5_CLOBO/7-210
C5VPC8_CLOBO/4-215
C5VPH1_CLOBO/1-206
C5VVD4_STRSE/15-215
C5W995_ECOBB/13-214
C5W9U8_ECOBB/217-427
C5WEZ0_STRDG/15-215
C5WM48_SORBI/61-262
C5WZQ7_SORBI/1-242
C5XEG0_SORBI/253-466
C5ZAY9_BURPS/3-210
C5ZF70_BURPS/17-218
C5ZFW6_BURPS/361-573
C5ZFW7_BURPS/7-225
C5ZGA7_BURPS/4-191
C5ZGB0_BURPS/2-207
C5ZKP9_BURPS/5-221
C5ZQP7_BURPS/3-211
C5ZWF9_9HELI/1-207
C6A0P7_THESM/6-227
C6A9T9_BIFLB/29-232
C6ADG5_BARGA/21-222
C6AFY0_BIFAS/29-232
C6AMP5_AGGAN/7-208
C6AX45_RHILS/223-434
C6B1P0_RHILS/16-229
C6B3C9_RHILS/30-231
C6B7X2_RHILS/3-223
C6B7X5_RHILS/6-222
C6B7X6_RHILS/4-214
C6B7X8_RHILS/12-201
C6B7X9_RHILS/2-209
C6BBP2_RALP1/11-225
C6BFL2_RALP1/17-225
C6BGQ3_RALP1/19-223
C6BVQ8_DESAD/7-208
C6BW74_DESAD/3-216
C6BW87_DESAD/3-210
C6BW88_DESAD/8-197
C6BWS9_DESAD/6-220
C6BYZ7_DESAD/5-216
C6C454_DICDC/13-214
C6C971_DICDC/20-231
C6CAX1_DICDC/216-427
C6CEV3_DICZE/22-233
C6CLS3_DICZE/216-427
C6CMD6_DICZE/13-214
C6CRI3_PAESJ/18-218
C6CRL2_PAESJ/4-210
C6D615_PAESJ/8-220
C6D877_PAESJ/5-218
C6DA02_PECCP/21-232
C6DDH1_PECCP/223-434
C6DGC3_PECCP/217-427
C6DIR8_PECCP/13-214
C6DPZ4_MYCTK/1-186
C6DPZ5_MYCTK/2-210
C6DQ00_MYCTK/248-458
C6DQ00_MYCTK/6-224
C6DT97_MYCTK/14-250
C6DVV0_MYCTK/8-208
C6DWZ4_MYCTK/161-374
C6DYY9_GEOSM/5-218
C6E5H9_GEOSM/4-204
C6E674_GEOSM/3-218
C6E676_GEOSM/6-213
C6E677_GEOSM/3-218
C6E678_GEOSM/5-191
C6EFK8_ECOBD/217-427
C6EH79_ECOBD/13-214
C6GRX1_STRSX/15-215
C6GU12_STRS4/15-215
C6HBC6_AJECH/1-237
C6HLY9_AJECH/256-476
C6HUG3_9BACT/15-227
C6HVT3_9BACT/6-197
C6HVT6_9BACT/1-209
C6HX18_9BACT/8-209
C6HZZ2_9BACT/13-219
C6HZZ4_9BACT/13-232
C6I1I7_9BACE/3-203
C6I5A8_9BACE/5-217
C6I867_9BACE/6-220
C6I8V6_9BACE/5-215
C6I8V7_9BACE/29-219
C6I8V8_9BACE/353-559
C6ILH1_9BACE/6-177
C6IS36_9BACE/3-203
C6IXI8_9BACL/6-218
C6J212_9BACL/4-217
C6J5E5_9BACL/1-155
C6J5G6_9BACL/1-201
C6JBC5_9FIRM/5-217
C6JBG5_9FIRM/257-359
C6JBG5_9FIRM/364-471
C6JBG6_9FIRM/3-210
C6JBG8_9FIRM/1-208
C6JE88_9FIRM/4-213
C6JH71_9FIRM/4-204
C6JLM1_FUSVA/6-217
C6JLV4_FUSVA/11-217
C6JLV6_FUSVA/3-209
C6JLV7_FUSVA/4-215
C6JLV9_FUSVA/3-192
C6JNC3_FUSVA/4-203
C6L9S5_9FIRM/4-214
C6L9S6_9FIRM/1-208
C6L9S8_9FIRM/6-213
C6L9S9_9FIRM/263-450
C6L9U2_9FIRM/4-216
C6LAP8_9FIRM/23-223
C6LNW7_GIAIB/1-243
C6M2M3_NEISI/4-216
C6M421_NEISI/216-427
C6M8E3_NEISI/17-217
C6N0R0_9GAMM/11-212
C6N418_9GAMM/3-219
C6PQD9_9CLOT/1-206
C6PWV3_9CLOT/3-213
C6PWW1_9CLOT/4-188
C6PWW3_9CLOT/10-214
C6PWW4_9CLOT/4-210
C6PWW6_9CLOT/3-206
C6PZF4_9CLOT/5-205
C6R574_9MICC/32-235
C6R5L4_9MICC/50-261
C6R6M4_9CORY/8-223
C6R7U4_9CORY/27-259
C6RB72_9CORY/12-214
C6RE05_9PROT/1-207
C6RLJ8_ACIRA/217-428
C6RQX0_ACIRA/4-205
C6RUS8_VIBCH/13-214
C6RV86_VIBCH/35-246
C6S4I8_NEIML/26-226
C6S512_NEIML/4-216
C6S721_NEIML/218-429
C6SBU7_NEIME/10-220
C6SDV8_NEIME/5-217
C6SE65_NEIME/26-226
C6SIA6_NEIME/4-216
C6SJX1_NEIME/216-426
C6SL53_NEIME/17-217
C6SP42_STRMN/15-215
C6T823_SOYBN/68-269
C6TBK2_SOYBN/1-242
C6TPT7_BURPS/368-580
C6TPT8_BURPS/7-225
C6TPU3_BURPS/4-191
C6TPU7_BURPS/2-207
C6TV36_BURPS/5-221
C6TVI3_BURPS/3-210
C6U0M5_BURPS/17-218
C6U425_BURPS/3-211
C6UEX8_ECOBR/13-214
C6UFW8_ECOBR/217-427
C6UMV0_HODCD/1-204
C6UMV3_HODCD/1-200
C6UUG8_ECO5T/13-214
C6UVE2_ECO5T/217-427
C6VLP0_LACPJ/15-216
C6VXD9_DYAFD/4-214
C6W2I2_DYAFD/2-212
C6W7K5_DYAFD/2-202
C6W7S5_DYAFD/7-218
C6WCV9_ACTMD/10-188
C6WCW0_ACTMD/2-209
C6WCW2_ACTMD/276-482
C6WCW2_ACTMD/4-219
C6WDM7_ACTMD/163-375
C6WEP2_ACTMD/4-206
C6WHD7_ACTMD/16-239
C6WJG8_ACTMD/9-212
C6WNG1_ACTMD/10-204
C6WVW0_METML/8-220
C6WXW8_METML/218-429
C6WYK3_METML/3-204
C6X3J0_FLAB3/4-204
C6X3K8_FLAB3/14-215
C6X791_METSD/217-428
C6X8X8_METSD/4-213
C6XA11_METSD/6-207
C6XDL6_METSD/16-229
C6XIG8_HIRBI/11-211
C6XN33_HIRBI/19-231
C6XQF2_HIRBI/13-224
C6XX84_PEDHD/11-217
C6XZU3_PEDHD/5-205
C6Y363_PEDHD/13-223
C6YJI2_VIBCH/13-214
C6YKM0_VIBCH/46-257
C6YN39_FRATT/8-210
C6YTH4_9GAMM/9-211
C6Z4W7_9BACE/13-218
C6Z6C2_9BACE/3-203
C6Z9N2_9BACE/5-214
C6Z9N3_9BACE/7-198
C6Z9N4_9BACE/357-563
C6Z9N9_9BACE/4-217
C7BL50_PHOAA/13-214
C7BLC7_PHOAA/215-426
C7BRX7_PHOAA/1-186
C7BRX9_PHOAA/10-217
C7BRY1_PHOAA/1-209
C7BRY4_PHOAA/4-214
C7BSN2_PHOAA/6-217
C7C068_HELPB/1-220
C7C9G7_METED/34-235
C7CCR6_METED/233-446
C7CDQ6_METED/3-233
C7CGL0_METED/13-201
C7CGL5_METED/2-209
C7CKX6_METED/6-216
C7CKX7_METED/28-246
C7CUF5_ENTFA/15-216
C7D0P0_ENTFA/15-216
C7D638_9RHOB/5-193
C7D639_9RHOB/4-214
C7D640_9RHOB/344-561
C7D641_9RHOB/2-209
C7D7L0_9RHOB/11-215
C7D7V6_9RHOB/218-429
C7DF69_9RHOB/5-217
C7DIA4_9EURY/1-223
C7G999_9FIRM/8-207
C7G9V9_9FIRM/219-432
C7GA35_9FIRM/1-208
C7GA37_9FIRM/4-211
C7GA38_9FIRM/265-464
C7GA40_9FIRM/9-222
C7GIW2_YEAS2/1-238
C7H1T8_9FIRM/4-204
C7H9A7_9FIRM/1-192
C7H9A9_9FIRM/4-212
C7H9B1_9FIRM/1-209
C7HDY4_CLOTM/6-206
C7HGX3_CLOTM/7-219
C7HTR9_9FIRM/4-204
C7IQP7_THEET/4-216
C7IQP9_THEET/1-142
C7IRA0_THEET/6-206
C7ITY2_THEET/3-208
C7J7Q5_ORYSJ/60-163
C7JEC6_ACEP3/226-438
C7JGF0_ACEP3/40-246
C7JHY5_ACEP3/2-209
C7JHY7_ACEP3/13-196
C7JHY9_ACEP3/4-214
C7JHZ0_ACEP3/5-223
C7JM83_ACEPA/40-246
C7JNG5_ACEPA/2-209
C7JNG7_ACEPA/13-196
C7JNG9_ACEPA/4-214
C7JNH0_ACEPA/5-223
C7JQI4_ACEPA/226-438
C7JWF1_ACEPA/40-246
C7JXN1_ACEPA/2-209
C7JXN3_ACEPA/13-196
C7JXN5_ACEPA/4-214
C7JXN6_ACEPA/5-223
C7JZP9_ACEPA/226-438
C7K2G7_ACEPA/226-438
C7K6P3_ACEPA/40-246
C7K7X5_ACEPA/2-209
C7K7X7_ACEPA/13-196
C7K7X9_ACEPA/4-214
C7K7Y0_ACEPA/5-223
C7KBN6_ACEPA/226-438
C7KFW2_ACEPA/40-246
C7KH44_ACEPA/2-209
C7KH46_ACEPA/13-196
C7KH48_ACEPA/4-214
C7KH49_ACEPA/5-223
C7KL02_ACEPA/226-438
C7KQ78_ACEPA/40-246
C7KRF8_ACEPA/2-209
C7KRG0_ACEPA/13-196
C7KRG2_ACEPA/4-214
C7KRG3_ACEPA/5-223
C7KT95_ACEPA/2-209
C7KT97_ACEPA/13-196
C7KT99_ACEPA/4-214
C7KTA0_ACEPA/5-223
C7KVB5_ACEPA/226-438
C7KZJ3_ACEPA/40-246
C7L1U2_ACEPA/40-246
C7L322_ACEPA/2-209
C7L324_ACEPA/13-196
C7L326_ACEPA/4-214
C7L327_ACEPA/5-223
C7L541_ACEPA/226-438
C7LCN2_BRUMC/4-193
C7LCN5_BRUMC/6-224
C7LCN6_BRUMC/328-540
C7LCP4_BRUMC/16-229
C7LCP7_BRUMC/2-209
C7LFN3_BRUMC/9-210
C7LFN5_BRUMC/226-437
C7LJZ8_SULMS/1-202
C7LKL6_MYCML/13-219
C7LP68_DESBD/4-205
C7LRM0_DESBD/3-216
C7LVY7_DESBD/4-219
C7LVZ0_DESBD/1-189
C7LVZ1_DESBD/6-213
C7LVZ2_DESBD/4-215
C7LYE1_ACIFD/307-513
C7LYE5_ACIFD/4-213
C7LYE7_ACIFD/1-181
C7M2H6_ACIFD/3-214
C7M397_ACIFD/4-204
C7M3A2_ACIFD/7-222
C7M3T1_CAPOD/9-220
C7M485_CAPOD/3-202
C7MC62_BRAFD/6-209
C7MDP3_BRAFD/13-222
C7MKX3_CRYCD/8-271
C7MMR7_CRYCD/5-205
C7MT08_SACVD/10-205
C7MTQ2_SACVD/4-226
C7MTR0_SACVD/270-478
C7MTR0_SACVD/4-222
C7MTR1_SACVD/2-209
C7MTR2_SACVD/11-200
C7MTR6_SACVD/92-305
C7MXJ3_SACVD/170-383
C7MZJ4_SACVD/2-205
C7N2I5_SLAHD/10-218
C7N4G1_SLAHD/1-201
C7N5L1_SLAHD/6-246
C7N895_SLAHD/129-234
C7N895_SLAHD/3-100
C7N897_SLAHD/1-208
C7N897_SLAHD/622-831
C7NCC3_LEPBD/5-216
C7NCW0_LEPBD/7-218
C7NCW8_LEPBD/3-209
C7NE65_LEPBD/1-200
C7NEG7_LEPBD/6-213
C7NEQ8_LEPBD/4-193
C7NFP6_KYTSD/22-244
C7NK20_KYTSD/5-208
C7NPY4_HALUD/1-221
C7NRJ7_HALUD/8-224
C7P202_HALMD/13-225
C7P4E9_HALMD/29-228
C7P4G1_HALMD/67-280
C7P4G2_HALMD/26-267
C7P4G4_HALMD/33-241
C7P4G5_HALMD/2-202
C7P4P4_HALMD/1-223
C7P5E8_METFA/4-211
C7P5Q4_METFA/1-225
C7P776_METFA/1-193
C7P7Y5_METFA/5-217
C7P8H0_METFA/4-209
C7P8V5_METFA/1-206
C7PGE4_CHIPD/3-213
C7PI44_CHIPD/6-220
C7PI45_CHIPD/2-212
C7PI46_CHIPD/4-190
C7PI47_CHIPD/357-563
C7PMB5_CHIPD/7-217
C7PNZ3_CHIPD/15-217
C7PR88_CHIPD/2-202
C7PYW4_CATAD/10-213
C7Q549_CATAD/3-225
C7QGL0_CATAD/567-775
C7QGL1_CATAD/11-182
C7QGL2_CATAD/4-212
C7QGL3_CATAD/3-222
C7QJL4_CATAD/26-205
C7QJL6_CATAD/169-382
C7QKP8_CATAD/55-276
C7QLZ6_CYAP0/12-225
C7QME0_CYAP0/5-212
C7QNF9_CYAP0/374-586
C7QPU2_CYAP0/10-211
C7QRB3_CYAP0/1-192
C7QT91_CYAP0/7-221
C7QTN3_CYAP0/7-214
C7R0D8_JONDD/4-207
C7R1A7_JONDD/189-394
C7R1K2_JONDD/4-213
C7R804_KANKD/9-230
C7R807_KANKD/6-227
C7R973_KANKD/7-228
C7R9K5_KANKD/16-216
C7RA30_KANKD/219-430
C7RDB8_ANAPD/4-204
C7RLN9_ACCPU/1-199
C7RR97_ACCPU/12-223
C7RS74_ACCPU/12-224
C7RS77_ACCPU/7-222
C7RS78_ACCPU/9-215
C7RS82_ACCPU/5-213
C7RTM0_ACCPU/5-218
C7TEW0_LACRG/14-214
C7TLK0_LACRL/14-214
C7U8T4_ENTFA/15-216
C7UAQ9_ENTFA/15-216
C7URB7_ENTFA/15-216
C7UXT2_ENTFA/15-216
C7V4A8_ENTFA/15-216
C7VEB4_ENTFA/15-216
C7VJS3_ENTFA/15-216
C7VT66_ENTFA/15-216
C7W468_ENTFA/15-216
C7W9A1_ENTFA/15-216
C7WHV5_ENTFA/15-216
C7WRI7_ENTFA/15-216
C7WZ93_ENTFA/15-216
C7X7P4_9PORP/4-219
C7X818_9PORP/347-553
C7X819_9PORP/3-197
C7X820_9PORP/5-214
C7XBY8_9PORP/4-217
C7XDD4_9PORP/3-203
C7XLF8_9LACO/13-213
C7XNF1_9FUSO/5-211
C7XNG0_9FUSO/3-209
C7XNG1_9FUSO/4-214
C7XNG7_9FUSO/16-206
C7XPC1_9FUSO/5-216
C7XPE6_9FUSO/1-201
C7XWA5_9LACO/15-216
C7Y1R2_9LACO/13-214
C7Y3T2_9LACO/13-213
C7YCL3_ENTFA/15-216
C7Z4T6_NECH7/1-237
C7Z531_NECH7/272-500
C7ZS97_STAAU/8-218
C7ZUB5_STAAU/3-203
C7ZUD2_STAAU/4-208
C7ZZY4_STAAU/8-218
C8A1V4_STAAU/3-203
C8A1X1_STAAU/4-208
C8A8Y3_STAAU/8-218
C8A9C5_STAAU/3-203
C8A9E3_STAAU/4-208
C8AEU6_STAAU/8-218
C8AH04_STAAU/3-203
C8AH21_STAAU/4-208
C8AN65_STAAU/8-218
C8APE7_STAAU/3-203
C8APG3_STAAU/4-208
C8JVU6_LISMO/1-184
C8JVU8_LISMO/3-71
C8JVU9_LISMO/1-113
C8JVV1_LISMO/1-209
C8JVV3_LISMO/3-214
C8JVV5_LISMO/3-213
C8JYY4_LISMO/15-216
C8K2L8_LISMO/3-213
C8K2M0_LISMO/3-214
C8K2M2_LISMO/1-209
C8K2M4_LISMO/3-210
C8K2M6_LISMO/1-184
C8K4Z5_LISMO/15-216
C8KB73_LISMO/1-184
C8KB75_LISMO/3-210
C8KB77_LISMO/1-209
C8KB79_LISMO/3-214
C8KB81_LISMO/3-213
C8KD76_LISMO/15-216
C8KKA0_STAAU/8-218
C8KMY0_STAAU/4-208
C8KMZ4_STAAU/3-203
C8KRZ7_STAAU/8-218
C8KV66_STAAU/3-203
C8KV84_STAAU/4-208
C8KYX0_9PAST/217-428
C8L1Q9_STAAU/3-203
C8L1S6_STAAU/4-208
C8L5R9_STAAU/8-218
C8LA33_STAAU/8-218
C8LEB6_STAAU/4-208
C8LED2_STAAU/3-203
C8LGI6_STAAU/4-208
C8LGK2_STAAU/3-203
C8LN62_STAAU/8-218
C8LRN8_STAAU/4-208
C8LRQ4_STAAU/3-203
C8LSS7_STAAU/8-218
C8LY59_STAAU/8-218
C8M475_STAAU/3-203
C8M492_STAAU/4-208
C8MA88_STAAU/8-218
C8MGF1_STAAU/4-208
C8MGG8_STAAU/3-203
C8MI42_STAAU/8-218
C8MLF5_STAAU/4-208
C8MLH2_STAAU/3-203
C8MQI1_STAAU/8-218
C8MS37_STAAU/3-203
C8MS54_STAAU/4-208
C8MSP1_STAAU/8-218
C8N1S5_STAAU/4-208
C8N1U1_STAAU/3-203
C8N2M9_STAAU/8-218
C8N9S9_9GAMM/217-427
C8NB79_9GAMM/8-209
C8NGL3_9LACT/13-214
C8NND6_COREF/11-212
C8NNS1_COREF/47-237
C8NPK2_COREF/21-236
C8NSF6_COREF/83-318
C8P6Q1_9LACO/14-215
C8PCP8_9LACO/14-215
C8PF19_9PROT/1-208
C8PPM6_9SPIO/3-203
C8PVF9_9GAMM/226-437
C8PW51_9GAMM/7-208
C8PX69_9GAMM/40-250
C8PYP3_9GAMM/38-248
C8RQL7_CORJE/32-235
C8RTQ6_CORJE/6-221
C8RUU7_CORJE/30-303
C8RWC9_9RHOB/16-220
C8RWI5_9RHOB/12-224
C8S2S2_9RHOB/3-218
C8S2S3_9RHOB/5-183
C8S2S5_9RHOB/8-192
C8S2S7_9RHOB/2-209
C8S2S9_9RHOB/5-217
C8S2T1_9RHOB/3-221
C8SH53_9RHIZ/222-433
C8SLY8_9RHIZ/3-226
C8SM43_9RHIZ/32-242
C8SM44_9RHIZ/2-209
C8SM46_9RHIZ/20-209
C8SM48_9RHIZ/4-214
C8SM49_9RHIZ/8-222
C8SQJ3_9RHIZ/25-226
C8SXI9_KLEPR/4-215
C8SXJ2_KLEPR/1-209
C8SXJ5_KLEPR/9-216
C8SXJ7_KLEPR/1-187
C8T275_KLEPR/216-427
C8T5I4_KLEPR/13-214
C8TCB9_KLEPR/217-427
C8TI55_ECO26/13-214
C8TIQ7_ECO26/217-427
C8TXE3_ECO10/13-214
C8TXY5_ECO10/217-427
C8UGA5_ECO1A/13-214
C8UHK0_ECO1A/217-427
C8VAP4_EMENI/282-504
C8VRB9_EMENI/1-237
C8W2R1_DESAS/7-207
C8W315_DESAS/4-208
C8W551_DESAS/10-238
C8W5F2_DESAS/5-218
C8W619_DESAS/4-215
C8W684_DESAS/27-217
C8W686_DESAS/4-219
C8W687_DESAS/1-208
C8W689_DESAS/1-208
C8W7S4_ATOPD/10-210
C8WDC9_ZYMMN/216-427
C8WE66_ZYMMN/20-219
C8WFD7_ZYMMN/31-247
C8WIZ1_EGGLE/9-225
C8WMC5_EGGLE/4-204
C8WQL2_ALIAD/11-213
C8WQS0_ALIAD/3-207
C8WSE4_ALIAD/5-214
C8WZS9_DESRD/3-216
C8X4S9_DESRD/7-208
C8X6U5_NAKMY/9-212
C8XAG5_NAKMY/10-202
C8XIY8_NAKMY/3-224
C8XIZ9_NAKMY/256-464
C8XIZ9_NAKMY/6-224
C8XJ03_NAKMY/2-209
C8XJ04_NAKMY/16-204
C8XJ08_NAKMY/127-340
C8XJG0_NAKMY/176-391
C8ZCN1_YEAS8/327-536
C8ZDE5_YEAS8/1-238
C8ZZK5_ENTGA/13-214
C9A4X0_ENTCA/13-155
C9AJI4_ENTFC/15-215
C9AQ82_ENTFC/15-215
C9B1K0_ENTCA/13-213
C9B6X5_ENTFC/15-215
C9BGJ6_ENTFC/15-215
C9BLP0_ENTFC/15-215
C9BVK0_ENTFC/15-215
C9C2R6_ENTFC/15-215
C9CCI8_ENTFC/15-215
C9CPW9_ENTCA/13-213
C9CUY6_9RHOB/64-267
C9CVD9_9RHOB/3-227
C9CVE4_9RHOB/5-217
C9CVE6_9RHOB/2-209
C9CVE8_9RHOB/13-198
C9CVF0_9RHOB/8-221
C9CVF1_9RHOB/10-227
C9CX01_9RHOB/26-237
C9KJ44_9FIRM/3-193
C9KJ46_9FIRM/1-208
C9KJ48_9FIRM/3-214
C9KJY6_9FIRM/5-218
C9KL86_9FIRM/4-217
C9KMW1_9FIRM/5-209
C9KNC3_9FIRM/15-216
C9KTA7_9BACE/7-217
C9L2X5_9BACE/3-203
C9L8R8_RUMHA/4-216
C9L8R9_RUMHA/1-208
C9L8S1_RUMHA/3-210
C9L8S2_RUMHA/259-445
C9L8U4_RUMHA/5-217
C9L9H1_RUMHA/4-204
C9LFS5_9BACT/15-227
C9LJV0_9BACT/3-203
C9LL22_9FIRM/4-194
C9LL24_9FIRM/3-213
C9LL26_9FIRM/1-197
C9LL40_9FIRM/10-223
C9LL90_9FIRM/13-213
C9LMH0_9FIRM/12-225
C9LSD3_9FIRM/21-222
C9LW58_9FIRM/6-210
C9LW75_9FIRM/4-216
C9LWA5_9FIRM/1-188
C9LWA7_9FIRM/2-209
C9LWA9_9FIRM/3-214
C9LXX9_9FIRM/1-214
C9M2C1_LACHE/13-214
C9M5V4_9BACT/2-215
C9M5V7_9BACT/3-195
C9M5V8_9BACT/1-208
C9M5W0_9BACT/1-185
C9M5W2_9BACT/4-216
C9M9G2_9BACT/2-202
C9MD73_HAEIF/7-208
C9MJD8_HAEIF/7-208
C9MR51_9BACT/3-203
C9MYD7_9FUSO/4-193
C9MZA1_9FUSO/6-213
C9MZI7_9FUSO/3-209
C9MZJ4_9FUSO/7-218
C9MZS6_9FUSO/5-216
C9N058_9FUSO/1-75
C9N060_9FUSO/4-74
C9NNT9_9VIBR/13-214
C9NS95_9VIBR/44-254
C9NXM6_9VIBR/14-224
C9P002_9VIBR/38-249
C9P269_VIBME/1-212
C9P2E8_VIBME/13-214
C9P9F5_VIBFU/13-214
C9PCI4_VIBFU/46-255
C9PGL0_VIBFU/1-211
C9PK72_VIBFU/41-252
C9PQW7_9PAST/7-208
C9PT06_9BACT/45-246
C9Q5K4_9VIBR/35-246
C9Q8U9_9VIBR/13-234
C9QCT8_VIBOR/37-248
C9QGN0_VIBOR/49-259
C9QKU2_VIBOR/14-224
C9QMU6_VIBOR/13-214
C9QWR4_ECOD1/217-427
C9QY99_ECOD1/13-214
C9R4A9_AGGAD/7-208
C9R7T9_AMMDK/4-216
C9RA19_AMMDK/4-208
C9RA65_AMMDK/4-203
C9RCU0_AMMDK/373-561
C9RCU2_AMMDK/3-220
C9RCU3_AMMDK/3-207
C9RCU5_AMMDK/1-203
C9REB1_METVM/7-212
C9REE9_METVM/1-207
C9REW1_METVM/1-193
C9RHQ8_METVM/4-211
C9RHT0_METVM/1-225
C9RI99_METVM/4-216
C9RKB8_FIBSS/3-203
C9RPT4_FIBSS/9-225
C9RSU9_GEOSY/5-213
C9RSV4_GEOSY/2-210
C9RSV5_GEOSY/4-219
C9RSV6_GEOSY/3-187
C9RSW1_GEOSY/5-217
C9RWF1_GEOSY/3-215
C9RXU5_GEOSY/16-216
C9RXW7_GEOSY/3-206
C9S986_VERA1/1-141
C9T2L5_9RHIZ/227-438
C9T2L7_9RHIZ/27-228
C9T707_9RHIZ/6-195
C9T710_9RHIZ/6-224
C9T711_9RHIZ/315-527
C9T719_9RHIZ/26-239
C9T722_9RHIZ/2-209
C9TE85_9RHIZ/27-228
C9TE87_9RHIZ/227-438
C9TFR1_9RHIZ/6-195
C9TFR4_9RHIZ/6-224
C9TFR5_9RHIZ/315-527
C9TFS3_9RHIZ/26-239
C9TFS6_9RHIZ/2-209
C9TL39_9RHIZ/2-209
C9TL42_9RHIZ/6-181
C9TL49_9RHIZ/315-527
C9TL50_9RHIZ/6-224
C9TL53_9RHIZ/6-195
C9TMV7_9RHIZ/227-438
C9TMV9_9RHIZ/27-228
C9TT03_9RHIZ/27-228
C9TT05_9RHIZ/227-438
C9TWT1_9RHIZ/6-195
C9TWT4_9RHIZ/6-224
C9TWT5_9RHIZ/315-527
C9TWU3_9RHIZ/26-239
C9TWU6_9RHIZ/2-209
C9U4B2_BRUAB/6-195
C9U4B5_BRUAB/6-224
C9U4B6_BRUAB/315-527
C9U4C4_BRUAB/26-239
C9U4C7_BRUAB/2-209
C9U7B3_BRUAB/27-228
C9U7B5_BRUAB/227-438
C9UDB3_BRUAB/6-195
C9UDB6_BRUAB/6-224
C9UDB7_BRUAB/315-527
C9UDC5_BRUAB/26-239
C9UDC8_BRUAB/2-209
C9UGI7_BRUAB/27-228
C9UGI9_BRUAB/227-438
C9UMU2_BRUAB/4-193
C9UMU5_BRUAB/6-224
C9UMU6_BRUAB/315-527
C9UMV4_BRUAB/26-239
C9UMV7_BRUAB/2-209
C9UQS9_BRUAB/27-228
C9UQT1_BRUAB/227-438
C9UVR6_BRUAB/27-228
C9UVR8_BRUAB/227-438
C9UYU6_BRUAB/6-195
C9UYU9_BRUAB/6-224
C9UYV0_BRUAB/315-527
C9UYV8_BRUAB/26-239
C9UYW1_BRUAB/2-209
C9V856_BRUNE/27-228
C9V858_BRUNE/227-438
C9VB76_BRUNE/6-195
C9VB79_BRUNE/6-224
C9VB80_BRUNE/315-527
C9VB88_BRUNE/26-239
C9VB91_BRUNE/2-209
C9VKR8_9RHIZ/27-228
C9VKS0_9RHIZ/226-290
C9VL22_9RHIZ/6-195
C9VL25_9RHIZ/6-224
C9VL26_9RHIZ/315-527
C9VL34_9RHIZ/26-239
C9VL37_9RHIZ/2-209
C9VU01_BRUAB/6-195
C9VU04_BRUAB/6-224
C9VU05_BRUAB/315-527
C9VU16_BRUAB/26-239
C9VU19_BRUAB/2-209
C9VVS1_BRUAB/27-228
C9VVS3_BRUAB/227-438
C9W394_9ACTO/50-250
C9WZF6_NEIM8/216-426
C9X225_NEIM8/9-221
C9X338_NEIM8/17-217
C9X650_SALTD/217-427
C9X8F8_SALTD/4-214
C9X8G1_SALTD/1-209
C9X8G3_SALTD/9-216
C9X8G5_SALTD/1-187
C9XHI1_SALTD/13-214
C9XS09_CLODC/4-216
C9XS11_CLODC/260-472
C9XS13_CLODC/1-209
C9XS15_CLODC/3-210
C9XS17_CLODC/1-186
C9XSA1_CLODC/12-213
C9XSE8_CLODC/4-204
C9XU50_CROTZ/20-221
C9XZ26_CROTZ/216-427
C9Y261_CROTZ/217-427
C9Y9J2_9BURK/22-233
C9YF52_9BURK/25-232
C9YGK9_9BURK/12-226
C9YRM4_CLODR/4-216
C9YRM6_CLODR/260-472
C9YRM8_CLODR/1-209
C9YRN0_CLODR/3-210
C9YRN2_CLODR/1-186
C9YRW6_CLODR/12-213
C9YS13_CLODR/4-204
C9YXY0_STRSW/4-207
C9YZC3_STRSW/14-257
C9Z1Y7_STRSW/250-458
C9Z1Y7_STRSW/4-222
C9Z1Z3_STRSW/2-209
C9Z1Z4_STRSW/11-199
C9Z601_STRSW/9-184
C9Z603_STRSW/152-365
C9ZMB0_TRYB9/1-238
C9ZZ09_TRYB9/76-306
CBIE_METJA/1-193
CBIE_SALTI/1-187
CBIE_SALTY/1-187
CBIF_BACME/2-209
CBIF_METJA/6-213
CBIF_SALTI/9-216
CBIF_SALTY/9-216
CBIH_ARCFU/9-215
CBIH_METJA/1-207
CBIH_METTH/1-203
CBIH_SALTY/1-209
CBIL_METJA/7-212
CBIL_SALTY/4-214
COBF_PSEDE/8-230
COBIJ_MYCBO/248-458
COBIJ_MYCBO/6-224
COBIJ_MYCTU/248-458
COBIJ_MYCTU/6-224
COBI_PSEAE/8-226
COBI_PSEDE/8-226
COBJ_PSEDE/4-214
COBL_MYCTU/1-186
COBL_PSEAE/10-197
COBL_PSEDE/15-201
COBM_MYCTU/2-210
COBM_PSEAE/2-207
COBM_PSEDE/2-209
COBM_RHOCB/2-209
COBM_RHOER/2-209
CYSG1_AERHH/216-427
CYSG1_AERS4/217-428
CYSG1_ENTS8/216-427
CYSG1_ERWCT/223-434
CYSG1_HALHL/221-432
CYSG1_KLEP7/216-427
CYSG1_SERP5/220-431
CYSG1_YERE8/216-427
CYSG1_YERP3/216-427
CYSG1_YERPN/216-427
CYSG1_YERPP/217-427
CYSG1_YERPS/216-427
CYSG2_AERHH/215-426
CYSG2_AERS4/215-426
CYSG2_ENTS8/217-427
CYSG2_ERWCT/217-427
CYSG2_HALHL/221-432
CYSG2_KLEP7/217-427
CYSG2_SERP5/217-427
CYSG2_YERE8/217-427
CYSG2_YERP3/217-427
CYSG2_YERPN/214-424
CYSG2_YERPP/216-427
CYSG2_YERPS/217-427
CYSG3_AERHH/217-428
CYSG_ACIAD/217-428
CYSG_ACTP7/217-428
CYSG_ACTPJ/217-428
CYSG_ACTSZ/216-426
CYSG_ALCBS/219-430
CYSG_ALHEH/219-430
CYSG_AZOVD/217-428
CYSG_BAUCH/216-428
CYSG_BLOFL/219-431
CYSG_BLOPB/219-430
CYSG_BORA1/217-429
CYSG_BORBR/217-429
CYSG_BORPA/217-429
CYSG_BORPD/217-429
CYSG_BORPE/217-429
CYSG_BUCAI/216-427
CYSG_CHRVO/217-428
CYSG_CITK8/217-427
CYSG_ECO24/217-427
CYSG_ECO27/217-427
CYSG_ECO45/217-427
CYSG_ECO55/217-427
CYSG_ECO57/217-427
CYSG_ECO5E/217-427
CYSG_ECO7I/217-427
CYSG_ECO81/217-427
CYSG_ECO8A/217-427
CYSG_ECOBW/217-427
CYSG_ECODH/217-427
CYSG_ECOHS/217-427
CYSG_ECOK1/217-427
CYSG_ECOL5/217-427
CYSG_ECOL6/217-427
CYSG_ECOLC/217-427
CYSG_ECOLI/217-427
CYSG_ECOLU/217-427
CYSG_ECOSE/217-427
CYSG_ECOSM/217-427
CYSG_ECOUT/217-427
CYSG_EDWI9/217-427
CYSG_ENT38/217-427
CYSG_ESCF3/217-427
CYSG_GLUDA/225-437
CYSG_GLUOX/234-446
CYSG_HAHCH/228-439
CYSG_MANSM/215-426
CYSG_METCA/220-432
CYSG_METFK/217-428
CYSG_NEIM0/216-426
CYSG_NEIMA/218-429
CYSG_NEIMB/218-429
CYSG_NEIMF/216-426
CYSG_NITEC/219-430
CYSG_NITEU/219-430
CYSG_NITMU/222-433
CYSG_NITOC/217-428
CYSG_PHOLL/215-426
CYSG_PHOPR/215-426
CYSG_PSE14/217-428
CYSG_PSEA6/218-429
CYSG_PSEA7/218-429
CYSG_PSEA8/218-429
CYSG_PSEAB/218-429
CYSG_PSEAE/218-429
CYSG_PSEE4/217-428
CYSG_PSEF5/217-428
CYSG_PSEFS/217-428
CYSG_PSEHT/216-427
CYSG_PSEMY/215-426
CYSG_PSEP1/217-428
CYSG_PSEPF/217-428
CYSG_PSEPK/217-428
CYSG_PSEPW/217-428
CYSG_PSESM/217-428
CYSG_PSEU2/217-428
CYSG_PSEU5/217-428
CYSG_PSYA2/248-459
CYSG_PSYCK/232-443
CYSG_PSYIN/216-427
CYSG_PSYWF/230-441
CYSG_RUTMC/217-428
CYSG_SACD2/217-428
CYSG_SALA4/217-427
CYSG_SALAR/217-427
CYSG_SALCH/217-427
CYSG_SALDC/217-427
CYSG_SALEP/217-427
CYSG_SALG2/217-427
CYSG_SALHS/217-427
CYSG_SALNS/217-427
CYSG_SALPA/217-427
CYSG_SALPB/217-427
CYSG_SALPC/217-427
CYSG_SALPK/217-427
CYSG_SALSV/217-427
CYSG_SALTI/217-427
CYSG_SALTY/217-427
CYSG_SHIB3/217-427
CYSG_SHIBS/217-427
CYSG_SHIDS/217-427
CYSG_SHIF8/217-427
CYSG_SHIFL/217-427
CYSG_SHISS/217-427
CYSG_SODGM/216-427
CYSG_THICR/224-435
CYSG_THIDA/218-429
CYSG_THISH/219-430
CYSG_TOLAT/215-426
CYSG_VESOH/217-428
CYSG_XYLF2/221-432
CYSG_XYLFA/221-432
CYSG_XYLFM/221-432
CYSG_XYLFT/221-432
CYSG_YERPA/214-424
CYSG_YERPE/214-424
CYSG_ZYMMO/216-427
D0ADY0_ENTFC/15-215
D0ALB4_ENTFC/15-215
D0AZD3_BRUAB/27-228
D0AZD5_BRUAB/227-438
D0B065_BRUAB/4-193
D0B068_BRUAB/6-224
D0B069_BRUAB/315-527
D0B077_BRUAB/26-239
D0B080_BRUAB/2-209
D0B4N4_BRUME/27-228
D0B4N6_BRUME/227-438
D0B8W6_BRUME/2-209
D0B8W9_BRUME/26-239
D0B8X7_BRUME/315-527
D0B8X8_BRUME/6-224
D0B8Y1_BRUME/4-193
D0BAK8_BRUSU/2-209
D0BAL1_BRUSU/26-239
D0BAL9_BRUSU/315-527
D0BAM0_BRUSU/6-224
D0BAM3_BRUSU/4-193
D0BDG0_BRUSU/227-438
D0BDG2_BRUSU/27-228
D0BMG8_9LACT/13-214
D0BP46_9FUSO/5-211
D0BP56_9FUSO/7-213
D0BP58_9FUSO/5-216
D0BP65_9FUSO/16-206
D0BPS6_9FUSO/1-201
D0BQW8_9FUSO/28-239
D0BVR0_9GAMM/217-428
D0C0Q3_9GAMM/4-205
D0CDR1_ACIBA/217-428
D0CDX5_ACIBA/4-205
D0CGZ2_9SYNE/1-215
D0CHR1_9SYNE/1-196
D0CL26_9SYNE/332-543
D0CLN4_9SYNE/4-210
D0CM77_9SYNE/10-211
D0CMQ0_9SYNE/9-222
D0CP56_9RHOB/4-216
D0CPQ4_9RHOB/11-215
D0CRN0_9RHOB/12-223
D0CWK2_9RHOB/3-219
D0CWK3_9RHOB/5-217
D0CWK6_9RHOB/2-209
D0CWK8_9RHOB/6-194
D0CWL0_9RHOB/4-214
D0CWL1_9RHOB/3-221
D0D0K1_9RHOB/11-215
D0D1C8_9RHOB/48-259
D0D4Z3_9RHOB/6-224
D0D4Z4_9RHOB/4-213
D0D4Z6_9RHOB/6-194
D0D4Z8_9RHOB/2-209
D0D500_9RHOB/5-217
D0D501_9RHOB/4-219
D0D664_9RHOB/13-224
D0DJR3_9LACO/13-213
D0DNZ8_9LACO/13-214
D0DU74_LACFE/14-215
D0DYF8_9LACO/13-214
D0FNY5_ERWPY/13-214
D0FVB3_ERWPY/216-427
D0GEK4_BRUME/2-209
D0GEK7_BRUME/26-239
D0GEL6_BRUME/315-527
D0GEL7_BRUME/6-224
D0GEM0_BRUME/6-195
D0GHM4_BRUME/234-438
D0GHM6_BRUME/27-228
D0GL61_9FUSO/2-190
D0GL65_9FUSO/7-218
D0GL66_9FUSO/3-209
D0GL68_9FUSO/6-211
D0GL81_9FUSO/5-216
D0GPC6_9FUSO/1-200
D0GQD5_VIBMI/35-246
D0GTF5_VIBMI/13-235
D0H2V2_VIBCH/35-246
D0H9E3_VIBCH/13-214
D0HBU3_VIBMI/1-125
D0HI42_VIBMI/35-246
D0HME8_VIBCH/35-246
D0HMK5_VIBCH/13-214
D0HWQ6_VIBCH/35-246
D0HX52_VIBCH/13-235
D0I4Y3_VIBHO/13-214
D0I8K1_VIBHO/215-426
D0IDI2_9VIBR/13-214
D0IDW5_9VIBR/35-246
D0ISS9_HELP1/1-220
D0IV03_COMT2/25-232
D0IZ88_COMT2/14-229
D0J131_COMT2/32-244
D0J3K9_COMT2/13-227
D0J6C5_COMT2/3-223
D0J6C6_COMT2/2-209
D0J6C8_COMT2/5-191
D0J6D0_COMT2/4-218
D0J6D1_COMT2/5-224
D0J9D8_BLASP/1-200
D0J9F4_BLASP/3-225
D0JAW1_BLASB/5-219
D0JAY0_BLASB/1-199
D0JCZ7_YERPD/214-424
D0JH66_YERPD/216-427
D0JIA1_YERPD/1-199
D0JR96_YERP1/216-427
D0JS47_YERP1/2-175
D0JXG1_YERP1/214-424
D0JZW3_HELP5/1-220
D0K8I4_STAAD/8-218
D0K9D7_STAAD/3-203
D0K9F4_STAAD/4-208
D0KBA6_PECWW/217-427
D0KEP4_PECWW/13-214
D0KKZ3_PECWW/223-434
D0KLJ6_PECWW/21-232
D0KN01_SULS9/4-212
D0KQA3_SULS9/3-203
D0KTS1_SULS9/3-226
D0KUU1_SULS9/7-207
D0KUU3_SULS9/4-212
D0KUU4_SULS9/2-206
D0KUU7_SULS9/5-212
D0KYK5_HALNC/44-245
D0KZS4_HALNC/218-429
D0L4A2_GORB4/12-271
D0L5S9_GORB4/2-220
D0L6Y0_GORB4/13-216
D0LBH8_GORB4/173-386
D0LDU4_GORB4/9-203
D0LDU5_GORB4/2-209
D0LDU7_GORB4/256-464
D0LDU7_GORB4/4-222
D0LKK2_HALO1/38-240
D0LR89_HALO1/1-213
D0LW22_HALO1/9-223
D0M843_VIBSE/13-223
D0MCG7_VIBSE/53-262
D0MDF3_RHOM4/1-201
D0MJ96_RHOM4/13-224
D0N663_PHYIT/41-249
D0NHI2_PHYIT/2-238
D0NX79_PHYIT/49-257
D0PAK8_BRUSU/27-228
D0PAL0_BRUSU/227-438
D0PDP0_BRUSU/6-195
D0PDP3_BRUSU/6-224
D0PDP4_BRUSU/315-527
D0PDQ2_BRUSU/26-239
D0PDQ5_BRUSU/2-209
D0PKZ8_BRUSU/6-195
D0PL01_BRUSU/6-224
D0PL02_BRUSU/315-527
D0PL10_BRUSU/26-239
D0PL13_BRUSU/2-209
D0PN92_BRUSU/27-228
D0PN94_BRUSU/227-438
D0R2D0_LACJF/15-216
D0RJI3_9RHIZ/6-195
D0RJI6_9RHIZ/6-224
D0RJI7_9RHIZ/315-527
D0RJJ5_9RHIZ/26-239
D0RJJ8_9RHIZ/2-209
D0RLH2_9RHIZ/27-228
D0RLH4_9RHIZ/227-291
D0RQK6_9RICK/11-210
D0RW12_9STRE/15-215
D0RZY3_ACICA/4-205
D0S714_ACICA/217-428
D0SAF5_ACIJO/4-205
D0SBF0_ACIJO/217-428
D0SLW2_ACIJU/217-428
D0SMF3_ACIJU/4-205
D0SUW4_ACILW/4-205
D0SWZ8_ACILW/217-428
D0T362_ACIRA/217-428
D0T4R8_ACIRA/4-205
D0TCC3_9BACE/5-214
D0TCC4_9BACE/3-197
D0TCC5_9BACE/347-553
D0TCI9_9BACE/4-219
D0THD7_9BACE/4-217
D0TI81_9BACE/3-203
D0TQA2_9BACE/3-203
D0TV85_9BACE/9-217
D0W2M5_NEICI/5-217
D0W448_NEICI/17-217
D0W787_NEILA/216-426
D0W8I7_NEILA/4-216
D0W970_NEILA/17-217
D0WES9_9ACTN/6-246
D0WG44_9ACTN/4-204
D0WQ53_9ACTO/6-209
D0WT71_VIBAL/42-253
D0X0D4_VIBAL/13-214
D0X0M6_VIBAL/53-262
D0X195_VIBAL/13-223
D0X7C8_VIBHA/13-214
D0X972_VIBHA/43-254
D0XEG1_VIBHA/13-223
D0XHH5_VIBHA/53-262
D0XI73_VIBHA/10-221
D0YPD1_9ACTO/16-219
D0YX41_LISDA/22-232
D0Z0E0_LISDA/215-426
D0Z1X8_LISDA/13-214
D0Z4A8_LISDA/14-224
D0Z8T1_EDWTE/4-215
D0Z8T4_EDWTE/1-209
D0Z8T6_EDWTE/9-216
D0Z8T8_EDWTE/1-187
D0ZBY3_EDWTE/13-214
D0ZFY7_EDWTE/217-427
D0ZJA2_SALT1/217-427
D0ZMC4_SALT1/4-214
D0ZMC7_SALT1/1-209
D0ZMC9_SALT1/9-216
D0ZMD1_SALT1/1-187
D0ZXV8_SALT1/13-214
D1A0V8_CHLPP/41-213
D1A491_THECD/15-213
D1A7H0_THECD/7-210
D1A9W0_THECD/2-217
D1A9W1_THECD/5-213
D1A9W3_THECD/5-184
D1A9W4_THECD/372-578
D1A9X0_THECD/180-393
D1AFJ3_SEBTE/3-191
D1AFJ5_SEBTE/4-214
D1AFJ6_SEBTE/3-209
D1AFJ8_SEBTE/3-208
D1AFK6_SEBTE/5-216
D1AKQ4_SEBTE/1-200
D1AY01_STRM9/1-200
D1AZ64_SULD5/1-207
D1B5Y8_THEAS/2-202
D1B7N0_THEAS/1-210
D1B7N5_THEAS/2-216
D1B7N6_THEAS/327-528
D1B7N7_THEAS/4-211
D1B7N8_THEAS/7-194
D1BCF3_SANKS/4-207
D1BDV8_SANKS/226-435
D1BI84_SANKS/89-298
D1BLP1_VEIPT/8-208
D1BN54_VEIPT/4-215
D1BN65_VEIPT/1-210
D1BN67_VEIPT/3-210
D1BN69_VEIPT/4-194
D1BNZ4_VEIPT/4-217
D1BSF8_XYLCX/15-224
D1BXE0_XYLCX/4-217
D1BXV8_XYLCX/15-218
D1C338_SPHTD/3-216
D1C547_SPHTD/4-203
D1CD79_THET1/3-200
D1CEZ3_THET1/7-219
D1CG10_THET1/6-205
D1CVB5_9RHIZ/27-228
D1CVB7_9RHIZ/227-438
D1CYN2_9RHIZ/4-193
D1CYN5_9RHIZ/7-225
D1CYN6_9RHIZ/315-527
D1CYP4_9RHIZ/26-239
D1CYP7_9RHIZ/2-209
D1D3E9_NEIGO/9-221
D1D898_NEIGO/26-226
D1DAI8_NEIGO/9-221
D1DEL1_NEIGO/38-238
D1DGV3_NEIGO/9-221
D1DL12_NEIGO/26-226
D1DLD7_NEIGO/26-226
D1DLY7_NEIGO/5-217
D1DSR9_NEIGO/26-226
D1DTC0_NEIGO/9-221
D1DZP5_NEIGO/26-226
D1E096_NEIGO/9-221
D1E6G7_NEIGO/9-221
D1EBK5_NEIGO/26-226
D1ECH5_NEIGO/26-226
D1ED23_NEIGO/9-221
D1EMU1_9RHIZ/6-195
D1EMU4_9RHIZ/6-224
D1EMU5_9RHIZ/315-527
D1EMV3_9RHIZ/26-239
D1EMV6_9RHIZ/2-209
D1EQ51_9RHIZ/27-228
D1EQ53_9RHIZ/227-438
D1EW80_BRUME/6-195
D1EW83_BRUME/6-224
D1EW84_BRUME/315-527
D1EW92_BRUME/26-239
D1EW95_BRUME/2-209
D1F1E9_BRUME/27-228
D1F1F1_BRUME/227-438
D1F6E2_BRUME/27-228
D1F6E4_BRUME/227-438
D1F9F8_BRUME/6-195
D1F9G1_BRUME/6-224
D1F9G2_BRUME/315-527
D1F9H0_BRUME/26-239
D1F9H3_BRUME/2-209
D1FHK7_9RHIZ/27-228
D1FHK9_9RHIZ/234-298
D1FIM4_9RHIZ/6-195
D1FIM7_9RHIZ/6-224
D1FIM8_9RHIZ/315-527
D1FIN6_9RHIZ/26-239
D1FIN9_9RHIZ/2-209
D1GP00_STAA0/3-203
D1GP16_STAA0/4-208
D1GSH8_STAA0/8-218
D1J7N7_MYCHP/4-203
D1JAC7_9ARCH/2-211
D1JAC8_9ARCH/4-210
D1JAD4_9ARCH/1-207
D1JB86_9ARCH/2-211
D1JB87_9ARCH/4-210
D1JB92_9ARCH/1-207
D1JE08_9ARCH/1-205
D1JGX4_9ARCH/3-214
D1JJ74_9BACE/5-217
D1JMW4_9BACE/6-220
D1JNV1_9BACE/5-215
D1JNV2_9BACE/29-219
D1JNV3_9BACE/353-559
D1JRP7_9BACE/3-203
D1K7A1_9BACE/3-203
D1K961_9BACE/13-217
D1K9X5_9BACE/4-217
D1K9Y0_9BACE/357-563
D1K9Y1_9BACE/7-198
D1K9Y2_9BACE/5-214
D1KBC2_9GAMM/2-202
D1KD04_9GAMM/217-428
D1N1S3_9BACT/7-208
D1N4N5_9BACT/5-213
D1N4N6_9BACT/4-211
D1N4N7_9BACT/15-192
D1NBE0_9BACT/4-219
D1NND4_CLOTM/7-219
D1NQ86_CLOTM/6-206
D1NVQ1_9BIFI/37-240
D1P1S6_9ENTR/13-214
D1P4R6_9ENTR/215-426
D1PD67_9BACT/3-203
D1PMC5_9FIRM/2-191
D1PMC7_9FIRM/4-212
D1PMC9_9FIRM/1-208
D1PMD0_9FIRM/1-195
D1PQH9_9FIRM/21-221
D1PYQ1_9BACT/15-215
D1Q3X6_YERPE/226-436
D1Q5K4_YERPE/13-214
D1Q700_STAAU/8-218
D1QCD2_STAAU/3-203
D1QCF0_STAAU/4-208
D1QJM2_STAAU/8-218
D1QNJ0_9BACT/3-203
D1QZS0_STAAU/8-218
D1R3G9_STAAU/3-203
D1R3I7_STAAU/4-208
D1R471_9CHLA/19-218
D1R9L4_9CHLA/1-201
D1RD75_LEGLO/11-212
D1RHR3_LEGLO/3-215
D1RR62_SEROD/21-232
D1RVA5_SEROD/13-214
D1RX77_SEROD/256-467
D1RYC5_SEROD/217-427
D1TR71_YERPE/216-427
D1TW24_YERPE/214-362
D1TXS0_YERPE/13-214
D1VTN7_9FIRM/1-201
D1VVU8_9FIRM/1-201
D1VXW3_9BACT/3-203
D1W8G5_9BACT/3-203
D1WHH1_9LACO/13-214
D1WI05_9LACO/13-214
D1WKH1_STAEP/8-218
D1WL52_STAEP/3-203
D1WL68_STAEP/4-207
D1WQ84_STAEP/3-215
D1XK48_9ACTO/16-206
D1XK49_9ACTO/2-209
D1XK52_9ACTO/12-230
D1XK52_9ACTO/259-467
D1XMM3_9ACTO/172-385
D1XMM5_9ACTO/9-185
D1XQW9_9ACTO/7-210
D1XRC9_9ACTO/1-138
D1XZ59_9BACT/3-203
D1Y458_9BACT/5-217
D1Y563_9BACT/2-215
D1Y567_9BACT/4-33
D1Y6J7_9BACT/2-202
D1Y750_9BACT/2-164
D1Y751_9BACT/1-208
D1Y753_9BACT/1-207
D1YA62_PROAC/24-251
D1YAQ4_PROAC/8-227
D1YAQ5_PROAC/42-250
D1YAQ6_PROAC/565-771
D1YAQ6_PROAC/6-180
D1YAS3_PROAC/11-223
D1YB47_PROAC/8-211
D1YFA5_PROAC/4-234
D1YK75_9LACO/14-215
D1YMK0_9FIRM/8-208
D1YQC7_9FIRM/4-217
D1YRU4_9FIRM/4-216
D1YRV3_9FIRM/1-197
D1YRV5_9FIRM/3-210
D1YRV7_9FIRM/4-194
D1YX24_METPS/19-228
D1Z2S4_METPS/6-219
D1Z4M1_SORMK/325-554
D1ZC05_SORMK/1-237
D2A868_SHIF2/13-214
D2A9G7_SHIF2/217-427
D2AL94_FRATE/8-210
D2AR06_STRRD/264-472
D2AR06_STRRD/8-226
D2AR09_STRRD/2-209
D2AR10_STRRD/5-193
D2B2U7_STRRD/15-210
D2B434_STRRD/6-209
D2BE04_STRRD/162-375
D2BFZ1_DEHSV/294-500
D2BG01_DEHSV/12-220
D2BGN7_DEHSV/2-201
D2BNT3_LACLK/19-219
D2BRZ4_DICD5/22-233
D2BV78_DICD5/216-427
D2C240_DICD5/13-214
D2C6L6_THENR/3-202
D2EKP8_PEDAC/19-220
D2ENW7_9STRE/15-215
D2EUY9_9BACE/10-217
D2EVD0_9BACE/3-203
D2F1M1_9BACE/12-222
D2F1M2_9BACE/8-196
D2F1M3_9BACE/371-577
D2F1N4_9BACE/5-220
D2F4C8_STAAU/3-203
D2F4E5_STAAU/4-208
D2F9W3_STAAU/8-218
D2FAL8_STAAU/3-203
D2FAN5_STAAU/4-208
D2FGA3_STAAU/8-218
D2FJD5_STAAU/3-203
D2FJF2_STAAU/4-208
D2FPW0_STAAU/8-218
D2FSS2_STAAU/3-203
D2FSU0_STAAU/4-208
D2FY99_STAAU/8-218
D2FYR0_STAAU/3-203
D2FYS6_STAAU/4-208
D2G3Y6_STAAU/8-218
D2G728_STAAU/3-203
D2G744_STAAU/4-208
D2GCF5_STAAU/8-218
D2GDL5_STAAU/3-203
D2GDN1_STAAU/4-208
D2GK17_STAAU/8-218
D2GLN8_STAAU/8-218
D2GNU7_STAAU/3-203
D2GNW5_STAAU/4-208
D2HZ94_AILME/1-241
D2KI47_HORVU/120-333
D2L3T5_9DELT/6-220
D2L438_9DELT/3-216
D2L4B6_9DELT/1-195
D2L7L2_9DELT/8-209
D2L8Z8_9DELT/5-195
D2L8Z9_9DELT/13-220
D2MMU6_9FIRM/13-213
D2MR20_CAMJE/1-207
D2N0P7_CAMJE/1-207
D2N4P4_STAA5/3-203
D2N4R0_STAA5/4-208
D2N9Y3_STAA5/8-218
D2NBF5_ECOS5/217-427
D2NMZ6_ECOS5/13-214
D2NP67_ROTMD/59-262
D2NSU4_ROTMD/60-271
D2NZA7_LISM1/15-216
D2P1A4_LISM1/1-184
D2P1A6_LISM1/3-210
D2P1A8_LISM1/1-209
D2P1B0_LISM1/3-214
D2P1B2_LISM1/3-213
D2P440_LISM2/1-184
D2P442_LISM2/3-210
D2P444_LISM2/1-209
D2P446_LISM2/3-214
D2P448_LISM2/3-213
D2PAN1_LISM2/15-216
D2PEF2_SULID/7-202
D2PEF4_SULID/4-212
D2PEF5_SULID/2-205
D2PEF8_SULID/3-210
D2PF57_SULID/4-212
D2PGJ9_SULID/1-177
D2PJV0_SULID/3-226
D2PNR2_KRIFD/165-378
D2PQ37_KRIFD/8-211
D2PWZ4_KRIFD/58-263
D2Q3H3_KRIFD/2-222
D2Q3H7_KRIFD/254-462
D2Q3H7_KRIFD/4-222
D2Q4R0_KRIFD/2-209
D2Q4R1_KRIFD/4-193
D2Q7C1_BIFDB/44-247
D2QBX6_SPILD/6-201
D2QCU2_SPILD/20-230
D2QEK0_SPILD/2-202
D2QF28_SPILD/4-213
D2QL77_SPILD/3-217
D2R7V5_PIRSD/9-222
D2R988_PIRSD/3-191
D2RCB4_GARV4/10-213
D2RFY5_ARCPA/4-211
D2RG07_ARCPA/1-210
D2RH83_ARCPA/4-214
D2RIY2_ACIFV/7-207
D2RNT3_ACIFV/10-219
D2RRS1_HALTV/12-224
D2RXA1_HALTV/1-223
D2RYI4_HALTV/92-305
D2RYI5_HALTV/19-247
D2RYI7_HALTV/39-247
D2RYI8_HALTV/2-202
D2RYJ6_HALTV/32-243
D2S6A0_GEOOG/176-389
D2S744_GEOOG/4-194
D2S745_GEOOG/2-209
D2S755_GEOOG/257-465
D2S755_GEOOG/4-222
D2S916_GEOOG/4-207
D2SHH4_GEOOG/14-216
D2T3J0_ERWP6/13-214
D2T5L1_ERWP6/216-427
D2TLQ6_CITRI/217-427
D2TPP2_CITRI/4-214
D2TPP5_CITRI/1-209
D2TPP7_CITRI/9-216
D2TPP9_CITRI/1-187
D2TQ28_CITRI/13-214
D2U2Q6_9ENTR/15-216
D2UFZ0_XANAP/7-208
D2UHM1_STAAU/8-218
D2UJP2_STAAU/3-203
D2UJQ8_STAAU/4-208
D2UPJ0_STAAU/3-203
D2UPK8_STAAU/4-208
D2UUX7_STAAU/8-218
D2V2A6_NAEGR/106-335
D2XIT5_9BACT/220-431
D2YEK8_VIBMI/35-246
D2YIJ6_VIBMI/13-235
D2YSS8_VIBMI/35-246
D2YTM2_VIBMI/13-235
D2Z8E7_9BACT/2-215
D2Z8F0_9BACT/4-215
D2Z8F1_9BACT/327-530
D2Z8F2_9BACT/7-214
D2Z8F4_9BACT/3-193
D2Z900_9BACT/2-202
D2ZIN8_9ENTR/223-433
D2ZJN2_9ENTR/197-408
D2ZKU6_9ENTR/13-214
D2ZNN4_METSM/6-222
D2ZNV8_METSM/1-207
D2ZP65_METSM/4-199
D2ZQ73_METSM/8-231
D2ZQR1_METSM/2-211
D2ZRI7_METSM/4-210
D2ZVR5_NEIMU/216-427
D2ZZ67_NEIMU/4-216
D3A0U9_NEIMU/17-217
D3A4W5_NEISU/216-427
D3A606_NEISU/17-217
D3A6I8_NEISU/4-216
D3AEI7_9CLOT/28-228
D3AI84_9CLOT/6-219
D3AS94_9CLOT/4-213
D3AS95_9CLOT/1-208
D3AS97_9CLOT/6-213
D3AS98_9CLOT/277-475
D3B2J9_POLPA/2-240
D3CUL9_9ACTO/1-209
D3CYQ9_9ACTO/3-169
D3CYT7_9ACTO/1-216
D3CYT8_9ACTO/23-241
D3CYT8_9ACTO/303-510
D3CYU7_9ACTO/46-234
D3D0M8_9ACTO/55-258
D3D313_9ACTO/12-152
D3D313_9ACTO/202-288
D3DBA2_9ACTO/5-218
D3DFL0_HYDTT/3-215
D3DGF8_HYDTT/3-215
D3DIB4_HYDTT/3-215
D3DIS5_HYDTT/3-203
D3DZ64_METRM/15-240
D3E1H5_METRM/104-313
D3E2H6_METRM/5-215
D3E2H8_METRM/1-208
D3E2I0_METRM/3-210
D3E2I2_METRM/3-186
D3E4D0_METRM/2-211
D3E738_GEOS4/19-220
D3E760_GEOS4/4-213
D3EAZ6_GEOS4/1-213
D3EKN5_GEOS4/4-217
D3EN83_UCYNA/6-218
D3ENH9_UCYNA/11-212
D3ENL2_UCYNA/7-221
D3EP06_UCYNA/376-588
D3EPR1_UCYNA/1-191
D3EQ99_UCYNA/4-211
D3EQY2_UCYNA/7-214
D3ESF7_STAA4/8-218
D3ETL9_STAA4/3-203
D3ETN5_STAA4/4-208
D3F2Z9_CONWI/2-215
D3FEH7_CONWI/4-200
D3FH61_MYCGH/3-206
D3FHX3_MYCGF/3-206
D3FLC2_CAMJI/1-207
D3FQY9_BACPE/15-215
D3FR14_BACPE/3-206
D3FYF6_BACPE/5-218
D3FZ63_BACPE/6-219
D3GB42_XYLFA/12-199
D3GB43_XYLFA/12-199
D3GB44_XYLFA/12-199
D3GB46_XYLFA/12-199
D3GB48_XYLFA/12-199
D3GB50_XYLFA/12-199
D3GB51_XYLFA/12-199
D3GWV9_ECO44/13-214
D3GZI7_ECO44/217-427
D3H8J3_STRM6/15-215
D3HFC8_STRG3/15-215
D3HLH9_LEGLN/3-208
D3HMW9_LEGLN/9-230
D3HN51_LEGLN/11-212
D3HYY7_9BACT/3-203
D3I6B2_9BACT/3-203
D3ICI4_9BACT/3-203
D3ILQ6_9BACT/3-204
D3KJU2_LISMO/15-216
D3KMS0_LISMO/3-213
D3KMS1_LISMO/3-214
D3KMS3_LISMO/1-209
D3KMS6_LISMO/3-210
D3KMS8_LISMO/3-186
D3L464_9BACT/2-202
D3LAM7_OENOE/13-214
D3LI50_ENTFC/15-215
D3LLL8_MICLU/14-217
D3LNM7_MICLU/167-372
D3LSK9_9FIRM/11-218
D3LSL1_9FIRM/4-211
D3LSL3_9FIRM/2-187
D3LSR7_9FIRM/9-209
D3LZL5_9ACTO/10-223
D3M1A5_9ACTO/389-595
D3M1A6_9ACTO/8-216
D3M1A7_9ACTO/20-234
D3M1K0_9ACTO/76-289
D3M2K8_9ACTO/1-202
D3M4W5_9ACTO/37-227
D3M7S7_9ACTO/12-153
D3MAZ4_PROAC/57-276
D3MAZ5_PROAC/42-250
D3MAZ6_PROAC/565-771
D3MAZ6_PROAC/6-180
D3MB13_PROAC/11-223
D3MBT6_PROAC/4-234
D3MFY8_PROAC/8-211
D3MHD6_PROAC/24-251
D3MHQ5_PROAC/24-251
D3MHZ6_PROAC/57-276
D3MHZ7_PROAC/42-250
D3MHZ8_PROAC/565-771
D3MHZ8_PROAC/6-180
D3MI17_PROAC/11-223
D3MIB8_PROAC/8-211
D3MLX9_PROAC/4-234
D3MR60_9FIRM/4-204
D3MSP2_9FIRM/1-188
D3MSP4_9FIRM/3-210
D3MSP6_9FIRM/1-209
D3MSP9_9FIRM/3-215
D3MSR4_9FIRM/3-215
D3MT98_9FIRM/2-203
D3NYG5_AZOS1/46-246
D3P678_AZOS1/13-230
D3P679_AZOS1/9-220
D3P681_AZOS1/6-195
D3P683_AZOS1/2-209
D3P685_AZOS1/19-227
D3P7R3_AZOS1/53-265
D3P9L9_DEFDS/3-203
D3P9U9_DEFDS/3-207
D3P9V1_DEFDS/3-210
D3P9V2_DEFDS/4-196
D3P9W4_DEFDS/4-217
D3P9W5_DEFDS/3-212
D3PBM2_DEFDS/5-205
D3PNJ0_MEIRD/2-197
D3PPZ2_MEIRD/3-211
D3PXZ8_STANL/10-211
D3Q6R3_STANL/162-375
D3QAX2_STANL/9-212
D3QG67_STALH/4-207
D3QG83_STALH/3-203
D3QGK7_STALH/3-215
D3QHN1_STALH/8-218
D3QSL8_ECOCB/13-214
D3QTJ5_ECOCB/217-427
D3QZ10_CLOB3/419-627
D3R2A3_CLOB3/31-232
D3R746_BIFAB/91-294
D3RE61_KLEVT/217-427
D3RFH4_KLEVT/13-214
D3RIL4_KLEVT/1-187
D3RIL6_KLEVT/9-216
D3RIL8_KLEVT/1-209
D3RIM1_KLEVT/4-215
D3RIT8_KLEVT/216-427
D3RPB8_ALLVD/218-429
D3RRW2_ALLVD/263-475
D3RRW2_ALLVD/5-223
D3RRW8_ALLVD/12-220
D3RU81_ALLVD/16-205
D3RVG6_ALLVD/7-208
D3RVY1_ALLVD/3-226
D3RYR9_FERPA/1-200
D3RZK2_FERPA/4-214
D3S0M1_FERPA/1-205
D3S1D4_FERPA/1-185
D3S1D5_FERPA/4-205
D3S1D7_FERPA/6-211
D3S1E0_FERPA/1-173
D3S4X8_METSF/4-216
D3S5B2_METSF/1-207
D3S5G7_METSF/7-212
D3S773_METSF/6-213
D3S866_METSF/1-194
D3S8I5_METSF/2-226
D3SDA2_THISK/13-213
D3SFF6_THISK/219-430
D3SFT2_THISK/33-243
D3SFT8_THISK/15-233
D3SFT9_THISK/11-222
D3SFU1_THISK/13-202
D3SFU3_THISK/2-209
D3SHN9_DEHSG/2-200
D3SLW6_THEAH/4-213
D3SMG7_THEAH/3-212
D3SMP9_THEAH/3-203
D3SQJ3_NATMM/1-223
D3SVH5_NATMM/8-220
D3T5B9_THEIA/5-205
D3T5I4_THEIA/3-209
D3T6Q5_THEIA/1-185
D3T6Q7_THEIA/3-205
D3T6Q8_THEIA/1-207
D3T6R0_THEIA/3-211
D3T6R4_THEIA/4-216
D3UHI0_HELM1/1-221
D3UM92_LISSS/1-184
D3UM94_LISSS/3-210
D3UM96_LISSS/1-209
D3UM98_LISSS/3-214
D3UMA0_LISSS/3-214
D3UQT6_LISSS/15-216
D3UTL0_CHLTS/33-211
D3UWZ7_XENBS/4-215
D3UX00_XENBS/1-208
D3UX02_XENBS/16-223
D3UX04_XENBS/1-188
D3UX09_XENBS/5-216
D3V4Z8_XENBS/225-436
D3V5Q0_XENBS/13-214
D3V920_XENNA/5-216
D3V926_XENNA/1-191
D3V928_XENNA/14-221
D3V930_XENNA/1-209
D3V933_XENNA/9-225
D3VBP9_XENNA/217-428
D3VDE1_XENNA/13-214
D3VRN3_MYCA6/3-203
D4ASQ5_ARTBC/240-462
D4AV69_ARTBC/1-124
D4B6F5_9ENTR/1-209
D4B6F8_9ENTR/4-215
D4B8K6_9ENTR/1-187
D4B8K8_9ENTR/9-216
D4BC90_9ENTR/6-217
D4BI06_9ENTR/202-412
D4BJB4_9ENTR/13-214
D4BQ45_BIFBR/51-254
D4BX90_PRORE/13-214
D4BZ90_PRORE/215-426
D4CCI5_9CLOT/18-217
D4CFK3_9CLOT/21-232
D4CFM2_9CLOT/315-542
D4CFM3_9CLOT/4-211
D4CFM5_9CLOT/1-207
D4CFM6_9CLOT/5-214
D4CQK1_9FIRM/35-236
D4CUU5_9FUSO/7-213
D4CUU7_9FUSO/4-215
D4CUV3_9FUSO/5-196
D4CVJ1_9FUSO/5-211
D4CWM3_9FUSO/5-216
D4CYP3_9FUSO/1-201
D4D1H6_TRIVH/1-237
D4D4I4_TRIVH/240-462
D4DN11_NEIEG/217-427
D4DNG9_NEIEG/16-216
D4DSA7_NEIEG/1-107
D4DSM6_NEIEG/16-116
D4DT59_NEIEG/4-215
D4DWZ8_SEROD/220-431
D4DYL7_SEROD/217-427
D4E1B3_SEROD/13-214
D4E503_SEROD/21-232
D4EC77_AGGAC/7-208
D4EHU5_ENTFA/15-216
D4EY32_ENTFA/15-216
D4F1B1_EDWTA/13-214
D4F6I7_EDWTA/4-216
D4F6J0_EDWTA/1-196
D4F6J2_EDWTA/9-216
D4F6J4_EDWTA/1-187
D4FA68_EDWTA/217-427
D4FBS3_9LACO/13-213
D4FHR2_STAEP/3-203
D4FHS8_STAEP/4-207
D4FKH2_STAEP/8-218
D4FL10_STAEP/3-203
D4FSA7_STROR/15-215
D4FWF7_BACNA/3-215
D4G3C2_BACNA/16-216
D4G3E5_BACNA/4-207
D4G4Y8_BACNA/5-218
D4G7K2_RIEPU/3-204
D4G9A2_TREPC/3-251
D4GD08_PANAM/47-258
D4GLG8_PANAM/216-427
D4GNT5_PANAM/17-218
D4GP50_HALVD/42-241
D4GP59_HALVD/91-304
D4GP60_HALVD/32-249
D4GP62_HALVD/16-224
D4GP63_HALVD/2-202
D4GUZ5_HALVD/1-229
D4GYS2_HALVD/26-238
D4H0J8_DENA2/6-206
D4H1Y1_DENA2/2-214
D4H1Y7_DENA2/6-211
D4H1Y9_DENA2/3-210
D4H1Z0_DENA2/3-182
D4H1Z8_DENA2/3-214
D4H3N8_DENA2/3-203
D4HA59_PROAS/4-234
D4HAM4_PROAS/24-251
D4HB93_PROAS/8-227
D4HB94_PROAS/42-250
D4HB95_PROAS/565-771
D4HB95_PROAS/6-180
D4HBP6_PROAS/11-223
D4HC39_PROAS/8-211
D4HWM6_ERWAC/220-431
D4I1D4_ERWAC/13-214
D4I9T1_ERWAE/220-431
D4IEV3_ERWAE/13-214
D4IL35_9BACT/3-203
D4IVZ8_BUTFI/2-140
D4IVZ9_BUTFI/4-60
D4IXN9_BUTFI/4-205
D4J1N9_BUTFI/6-218
D4J2I4_BUTFI/1-208
D4J2I6_BUTFI/4-219
D4J4Z7_9FIRM/4-205
D4J6M0_9FIRM/285-473
D4J6T5_9FIRM/1-208
D4JBU7_9FIRM/304-517
D4JIE5_9FIRM/4-204
D4JJW7_9FIRM/18-233
D4JKD0_9FIRM/7-219
D4JNR2_9FIRM/3-210
D4JNR4_9FIRM/1-208
D4JWG7_9FIRM/4-204
D4JZE3_9FIRM/4-204
D4K365_9FIRM/7-215
D4K366_9FIRM/1-209
D4K367_9FIRM/7-215
D4K369_9FIRM/2-191
D4K5Z9_9FIRM/1-190
D4K601_9FIRM/15-223
D4K603_9FIRM/1-208
D4K8W5_9FIRM/4-204
D4KDX8_9FIRM/3-207
D4KE29_9FIRM/8-202
D4KEN8_9FIRM/3-213
D4KEP1_9FIRM/1-147
D4KH21_9FIRM/4-45
D4KI14_9FIRM/4-217
D4KKT6_9FIRM/219-432
D4KQ83_9FIRM/1-208
D4KQ85_9FIRM/4-211
D4KQ86_9FIRM/265-464
D4KTL1_9FIRM/4-203
D4KVY9_9FIRM/1-208
D4KVZ1_9FIRM/4-211
D4KVZ2_9FIRM/265-464
D4L1F6_9FIRM/8-207
D4L3Y9_9FIRM/219-432
D4LA32_9FIRM/4-204
D4LGG7_9FIRM/4-213
D4LGG8_9FIRM/1-208
D4LGH0_9FIRM/1-134
D4LGH1_9FIRM/257-443
D4LHT2_9FIRM/5-217
D4LSG2_9FIRM/1-208
D4LSG4_9FIRM/256-445
D4LSH2_9FIRM/4-213
D4LSL5_9FIRM/5-217
D4LY96_9FIRM/4-204
D4M1Q2_9FIRM/6-236
D4M1Q3_9FIRM/1-208
D4M1Q4_9FIRM/3-210
D4M1Q5_9FIRM/5-212
D4M6I7_9FIRM/4-203
D4MDD7_9ENTE/15-216
D4MJ01_9FIRM/4-204
D4MR29_9FIRM/18-217
D4MSI5_9FIRM/5-214
D4MSI6_9FIRM/1-207
D4MTQ1_9FIRM/4-204
D4N097_9FIRM/296-508
D4N701_9CREN/7-219
D4N773_9CREN/7-219
D4PJ75_LISMO/3-213
D4PJ77_LISMO/3-214
D4PJ79_LISMO/1-209
D4PJ81_LISMO/3-210
D4PJ83_LISMO/1-184
D4PP94_LISMO/15-216
D4PT32_LISMO/1-184
D4PT34_LISMO/3-210
D4PT36_LISMO/1-209
D4PT38_LISMO/3-214
D4PT40_LISMO/3-213
D4PW46_LISMO/15-216
D4Q5W5_LISMO/3-213
D4Q5W7_LISMO/3-214
D4Q5W9_LISMO/1-209
D4Q5X1_LISMO/3-210
D4Q5X3_LISMO/1-184
D4Q659_LISMO/15-216
D4QM02_ENTFC/15-215
D4QR86_ENTFC/15-215
D4QYI2_ENTFC/15-215
D4RAI5_ENTFC/15-215
D4RFD7_ENTFC/15-215
D4RQR8_ENTFC/15-215
D4S2X8_9FIRM/8-209
D4S4E3_9FIRM/10-213
D4S664_9FIRM/6-207
D4S698_9FIRM/4-218
D4S8F0_9FIRM/4-217
D4S8W0_9FIRM/3-214
D4S8W2_9FIRM/1-208
D4S8W4_9FIRM/9-199
D4SHW1_ENTFC/15-215
D4SSC4_9XANT/218-320
D4STT4_9XANT/157-368
D4T0B1_9XANT/6-207
D4T1L3_9XANT/6-207
D4T2A8_9XANT/218-320
D4T9M3_9XANT/157-368
D4TDC5_9NOST/57-263
D4TF36_9NOST/4-195
D4THB4_9NOST/5-212
D4THZ9_9NOST/12-213
D4TI14_9NOST/3-216
D4TLB6_9NOST/330-544
D4TLB7_9NOST/6-216
D4TN05_9NOST/5-212
D4TPH9_9NOST/24-225
D4TPJ6_9NOST/3-216
D4TPS4_9NOST/4-195
D4TT71_9NOST/181-395
D4TT74_9NOST/6-216
D4TUF0_9NOST/29-235
D4TVZ2_9ACTO/34-237
D4U5B4_STAAU/8-218
D4U9A9_STAAU/3-203
D4U9C6_STAAU/4-208
D4UBB3_STAAU/8-218
D4UHT9_STAAU/3-203
D4UHV6_STAAU/4-208
D4UXP5_ENTFA/15-216
D4V8A9_BACVU/3-203
D4VCI6_BACVU/13-218
D4VDD0_BACVU/2-157
D4VDD1_BACVU/7-198
D4VDD2_BACVU/357-563
D4VDD7_BACVU/62-275
D4VFK6_9BACE/3-203
D4VJP0_9BACE/9-217
D4W0X6_ENTFC/15-215
D4W1F2_9FIRM/1-199
D4W2E7_9FIRM/4-218
D4W2X0_9FIRM/23-223
D4WBP5_BACOV/7-217
D4WDJ4_BACOV/3-203
D4WXD9_BACOV/3-203
D4WYR4_BACOV/9-217
D4X4L7_9BURK/30-234
D4X939_9BURK/4-217
D4XET4_9BURK/8-217
D4XHX1_9BURK/232-444
D4XP32_ACIHA/9-210
D4XST7_ACIHA/217-428
D4XWN3_9MOLU/3-203
D4Y6E7_BACTR/4-216
D4Y6F2_BACTR/3-187
D4Y6F3_BACTR/4-219
D4Y6F4_BACTR/2-210
D4Y6F9_BACTR/6-219
D4Y733_BACTR/5-217
D4YB13_BACTR/3-206
D4YB35_BACTR/15-215
D4YIL5_9LACT/23-224
D4YMU4_9MICO/16-217
D4YPJ2_9MICO/5-208
D4YTZ0_9LACO/13-214
D4Z1D8_SPHJU/8-218
D4Z4Z7_SPHJU/16-215
D4Z504_SPHJU/11-223
D4Z856_SPHJU/5-221
D4Z857_SPHJU/4-214
D4Z859_SPHJU/9-197
D4Z861_SPHJU/2-209
D4Z863_SPHJU/3-219
D4ZBU8_SHEVD/18-229
D4ZDP9_SHEVD/6-207
D4ZFW0_SHEVD/19-230
D4ZI31_SHEVD/13-234
D4ZLX4_SHEVD/12-225
D4ZSV2_SPIPL/218-431
D4ZSV3_SPIPL/6-215
D4ZSV6_SPIPL/10-199
D4ZT28_SPIPL/9-222
D4ZU33_SPIPL/8-209
D4ZV14_SPIPL/7-214
D5A3L2_SPIPL/12-219
D5A549_SPIPL/2-200
D5ADF5_PICSI/96-297
D5ADY9_PICSI/1-242
D5AGZ8_STRGZ/15-215
D5AMU0_RHOCB/28-232
D5ATQ2_RHOCB/22-233
D5AV00_RHOCB/3-225
D5AV01_RHOCB/5-218
D5AV04_RHOCB/5-188
D5AV06_RHOCB/4-213
D5AV07_RHOCB/3-218
D5AY15_RICPP/6-206
D5AYL9_YERPZ/214-424
D5B2V9_YERPZ/216-427
D5B4C2_YERPZ/2-175
D5BDK2_ZUNPS/3-203
D5BKJ5_ZUNPS/10-223
D5BKM8_ZUNPS/6-215
D5BMU2_PUNMI/226-346
D5BRA5_PUNMI/34-246
D5BRA7_PUNMI/2-209
D5BRA8_PUNMI/351-568
D5BRA9_PUNMI/19-228
D5BRB0_PUNMI/7-193
D5BUC0_PUNMI/8-209
D5BW12_NITHN/8-209
D5BX78_NITHN/217-428
D5C932_ENTCC/197-408
D5CC90_ENTCC/13-214
D5CED8_ENTCC/217-427
D5CQG6_SIDLE/12-214
D5CSG9_SIDLE/214-425
D5D1F5_ECOKI/13-214
D5D2T5_ECOKI/217-427
D5D8G3_SULMD/1-202
D5D948_BACMD/15-215
D5D971_BACMD/4-207
D5DCQ4_BACMD/5-217
D5DG40_BACMD/5-218
D5DG43_BACMD/2-209
D5DG44_BACMD/4-219
D5DG45_BACMD/2-186
D5DG50_BACMD/4-216
D5DLV9_BACMD/3-215
D5DTI4_BACMQ/5-218
D5DTI7_BACMQ/2-209
D5DTI8_BACMQ/4-219
D5DTI9_BACMQ/2-186
D5DTJ4_BACMQ/4-216
D5DUL8_BACMQ/3-215
D5DVK8_BACMQ/15-215
D5DVN1_BACMQ/4-207
D5DZ24_BACMQ/5-217
D5E6D6_MYCCM/3-203
D5E751_METMS/15-223
D5E754_METMS/4-204
D5E755_METMS/1-189
D5E8M1_METMS/2-180
D5EA84_METMS/7-220
D5EAG9_METMS/1-199
D5EDW7_AMICL/2-202
D5EI94_CORAD/20-233
D5EMV0_CORAD/9-212
D5ES05_PRER2/3-212
D5ES10_PRER2/2-209
D5ES11_PRER2/342-548
D5EU49_PRER2/3-203
D5GG30_TUBMM/276-485
D5GI74_TUBMM/1-237
D5H1E8_LACCS/13-213
D5HB22_SALRM/1-201
D5HEM0_9FIRM/4-204
D5HFQ0_9FIRM/1-218
D5MN39_9BACT/3-217
D5MV81_BACSU/11-211
D5MVA4_BACSU/4-207
D5MZR9_BACSU/3-215
D5N453_BACSU/5-218
D5N6P8_9BURK/352-564
D5N6P9_9BURK/6-224
D5N6Q2_9BURK/4-191
D5N6Q5_9BURK/2-207
D5ND77_9BURK/13-220
D5NHP6_9BURK/11-221
D5NKH0_9BURK/17-218
D5NNX7_9BURK/3-211
D5NQF4_9BURK/7-215
D5NVZ3_CORAM/12-214
D5NWH9_CORAM/10-261
D5NXA9_CORAM/1-215
D5P4Q4_9MYCO/250-456
D5P4Q4_9MYCO/6-225
D5P4Q9_9MYCO/2-210
D5P4R0_9MYCO/1-187
D5PBT8_9MYCO/1-210
D5PF15_9MYCO/4-220
D5PFF1_9MYCO/8-208
D5PJD1_9MYCO/164-377
D5PZC1_CLODI/7-219
D5PZC3_CLODI/1-123
D5PZC4_CLODI/260-347
D5PZC6_CLODI/1-209
D5PZC8_CLODI/5-212
D5PZD0_CLODI/1-186
D5PZK2_CLODI/12-214
D5PZP3_CLODI/4-204
D5QB48_GLUHA/2-209
D5QB50_GLUHA/6-195
D5QB52_GLUHA/13-223
D5QB53_GLUHA/9-227
D5QG82_GLUHA/14-220
D5QIU0_GLUHA/226-438
D5QNH1_METTR/3-217
D5QNH2_METTR/4-213
D5QNH4_METTR/3-158
D5QNH6_METTR/2-209
D5QNH8_METTR/6-226
D5QR68_METTR/29-229
D5QVH3_METTR/233-446
D5R9Z3_FUSNN/5-211
D5R9Z9_FUSNN/7-213
D5RA02_FUSNN/4-215
D5RA08_FUSNN/5-196
D5RAQ2_FUSNN/5-216
D5RD52_FUSNN/1-201
D5RH96_9PROT/24-230
D5RL24_9PROT/22-117
D5RL27_9PROT/2-209
D5RL28_9PROT/5-191
D5RL30_9PROT/3-213
D5RL31_9PROT/4-222
D5RNX4_9PROT/20-231
D5S157_CLODI/7-219
D5S159_CLODI/260-472
D5S161_CLODI/1-209
D5S163_CLODI/5-212
D5S165_CLODI/1-186
D5S1D7_CLODI/12-214
D5S1H8_CLODI/4-204
D5S6S4_STRPA/15-215
D5SKH7_STRCL/73-297
D5SWA3_PLAL2/7-229
D5T3T0_LEUKI/15-216
D5T5U2_LEGP2/5-191
D5TC12_LEGP2/11-212
D5TJ06_BIFAV/29-232
D5TJB4_BACT1/14-214
D5TK59_BACT1/4-207
D5TUD1_BACT1/3-215
D5TY64_BACT1/4-215
D5U2J8_THEAM/1-219
D5U9V4_BRAM5/5-206
D5UAJ7_BRAM5/3-208
D5UEH1_CELFN/164-371
D5UEL1_CELFN/168-377
D5UK12_CELFN/32-235
D5UM41_TSUPD/164-377
D5UPN2_TSUPD/2-181
D5UPN3_TSUPD/2-209
D5UPP3_TSUPD/248-456
D5UPP3_TSUPD/4-222
D5UT19_TSUPD/37-261
D5UVP3_TSUPD/12-215
D5UWD8_TSUPD/6-226
D5UZL9_ARCNC/3-215
D5V0M8_ARCNC/3-212
D5V0N0_ARCNC/1-205
D5V0N1_ARCNC/18-177
D5V0N5_ARCNC/6-212
D5V4A5_ARCNC/1-206
D5VAQ4_MORCR/4-205
D5VCJ3_MORCR/213-424
D5VFL2_CAUST/27-238
D5VGS8_CAUST/9-220
D5VPK3_CAUST/18-218
D5VQD4_METIM/4-207
D5VR92_METIM/4-201
D5VRK2_METIM/2-210
D5VSE4_METIM/1-223
D5VSY7_METIM/1-190
D5VTC9_METIM/2-208
D5VW03_CLOB2/12-196
D5VW13_CLOB2/21-224
D5VW14_CLOB2/4-210
D5VW16_CLOB2/3-208
D5VYM5_CLOB2/1-206
D5W4I0_BURSC/3-211
D5W860_BURSC/7-215
D5WA03_BURSC/17-218
D5WAC7_BURSC/15-220
D5WH71_BURSC/7-217
D5WHL1_BURSC/2-207
D5WHL4_BURSC/56-243
D5WHL7_BURSC/10-228
D5WHL8_BURSC/335-547
D5WRG6_BACT2/14-215
D5WT71_BACT2/3-193
D5WT72_BACT2/7-222
D5WT73_BACT2/8-215
D5WT77_BACT2/3-215
D5WUM6_BACT2/13-226
D5X551_THIK1/20-221
D5X8Y7_THEPJ/20-220
D5X9K0_THEPJ/3-208
D5XEC9_THEPJ/5-218
D5XFJ6_THEPJ/1-197
D5XFJ8_THEPJ/2-208
D5XFJ9_THEPJ/4-219
D5XFK1_THEPJ/1-190
D5XQD2_MYCTU/11-247
D5XRV7_MYCTU/8-208
D5XUI0_MYCTU/248-440
D5XUI0_MYCTU/6-224
D5XUI5_MYCTU/2-210
D5XUI6_MYCTU/1-186
D5XXI4_MYCTU/1-92
D5XXI5_MYCTU/161-225
D5Y0I0_MYCTU/11-247
D5Y1X9_MYCTU/8-208
D5Y4Q7_MYCTU/248-458
D5Y4Q7_MYCTU/6-224
D5Y4R2_MYCTU/2-210
D5Y4R3_MYCTU/1-186
D5Y6T5_MYCTU/161-357
D5YCJ5_MYCTU/11-247
D5YDI4_MYCTU/8-208
D5YGP7_MYCTU/248-458
D5YGP7_MYCTU/6-224
D5YGQ3_MYCTU/2-210
D5YGQ4_MYCTU/1-186
D5YIF0_MYCTU/161-374
D5YNF5_MYCTU/11-247
D5YPX3_MYCTU/8-208
D5YRM4_MYCTU/248-458
D5YRM4_MYCTU/6-224
D5YRM9_MYCTU/8-216
D5YRN0_MYCTU/1-186
D5YVC9_MYCTU/161-374
D5Z090_MYCTU/11-247
D5Z1P6_MYCTU/4-202
D5Z4T0_MYCTU/1-122
D5Z4T0_MYCTU/146-356
D5Z4T5_MYCTU/2-210
D5Z4T6_MYCTU/1-186
D5Z730_MYCTU/161-374
D5ZCN7_MYCTU/11-247
D5ZE83_MYCTU/8-208
D5ZIS1_MYCTU/248-458
D5ZIS1_MYCTU/6-224
D5ZIS6_MYCTU/2-210
D5ZIS7_MYCTU/1-186
D5ZK37_MYCTU/56-269
D5ZPU9_9ACTO/320-526
D5ZPV1_9ACTO/8-216
D5ZPV3_9ACTO/4-219
D5ZSH0_9ACTO/12-188
D5ZSH3_9ACTO/169-382
D5ZWI7_9ACTO/4-207
D6A2T7_9ACTO/3-233
D6A696_9ACTO/14-243
D6ACZ4_STRFL/10-234
D6AJA5_STRFL/1-202
D6ALP4_STRFL/12-184
D6AM84_STRFL/19-230
D6AQR9_STRFL/11-229
D6AQR9_STRFL/257-465
D6ATU2_STRFL/11-201
D6ATU3_STRFL/2-209
D6AXX4_9ACTO/37-227
D6AXX5_9ACTO/29-236
D6AXX7_9ACTO/270-478
D6AXX7_9ACTO/8-226
D6B1W0_9ACTO/6-209
D6B661_9ACTO/3-229
D6B6J2_9ACTO/16-226
D6B9C0_9ACTO/176-389
D6BD04_9FUSO/5-216
D6BF72_9FUSO/16-206
D6BF78_9FUSO/5-215
D6BF80_9FUSO/7-213
D6BF89_9FUSO/5-211
D6BGZ0_9FUSO/1-201
D6C4R8_XYLFA/12-199
D6C4R9_XYLFA/12-199
D6CMG1_THIS3/3-208
D6CNP9_THIS3/11-222
D6CRQ0_THIS3/23-224
D6D852_9BACE/3-203
D6DCL2_BIFLO/48-251
D6DEH6_CLOSC/18-217
D6DJC4_CLOSC/5-214
D6DJC5_CLOSC/1-208
D6DJC7_CLOSC/4-211
D6DJC8_CLOSC/268-488
D6DJE5_CLOSC/21-232
D6DMI9_ENTCL/13-214
D6DY53_9FIRM/7-219
D6DYL8_9FIRM/28-243
D6E2U8_9FIRM/4-204
D6E5E7_9FIRM/3-210
D6E5E9_9FIRM/1-208
D6E6H0_9ACTN/5-217
D6E6H2_9ACTN/3-210
D6EDU8_STRLI/3-227
D6ELG2_STRLI/188-394
D6ELG4_STRLI/13-182
D6ELG5_STRLI/6-214
D6ELG7_STRLI/8-224
D6ENV1_STRLI/9-185
D6ENV4_STRLI/169-382
D6ERX6_STRLI/14-239
D6ETH1_STRLI/4-207
D6F2U2_MYCTU/8-208
D6FK77_MYCTU/161-374
D6FNQ7_MYCTU/161-374
D6FPQ5_MYCTU/8-208
D6FVU4_MYCTU/248-458
D6FVU4_MYCTU/6-224
D6FVU9_MYCTU/2-210
D6FVV0_MYCTU/1-90
D6FYC2_MYCTU/11-247
D6GIC3_9ENTR/216-427
D6GIJ1_9ENTR/4-215
D6GIJ4_9ENTR/1-209
D6GIJ6_9ENTR/9-216
D6GIJ8_9ENTR/1-135
D6GJK8_9ENTR/13-214
D6GK96_9ENTR/217-427
D6GS01_FILAD/2-206
D6GSM5_FILAD/1-201
D6GUF5_9EURY/1-219
D6GX80_STAAU/3-203
D6GX98_STAAU/4-208
D6H4D2_STAAU/8-218
D6H9M7_NEIGO/9-221
D6H9Z3_NEIGO/38-234
D6HC92_STAAU/8-218
D6HEA9_STAAU/4-208
D6HED0_STAAU/3-203
D6HJU0_9FIRM/13-213
D6HRL9_9FIRM/3-215
D6I1D0_ECOLX/13-214
D6I248_ECOLX/217-427
D6IE63_ECOLX/13-214
D6IEQ4_ECOLX/217-427
D6ITI0_ECOLX/13-214
D6IXN7_STAAU/3-203
D6IXQ5_STAAU/1-134
D6J348_STAAU/8-218
D6JF23_ECOLX/13-214
D6JFU9_ECOLX/217-427
D6JIN7_NEIGO/9-221
D6JJ62_NEIGO/38-238
D6JRL1_ACIG3/4-205
D6JXI8_ACIG3/217-428
D6K383_9ACTO/4-207
D6K7N1_9ACTO/169-382
D6K8C0_9ACTO/3-227
D6KA69_9ACTO/14-242
D6KGY7_9FIRM/8-208
D6KIC5_9FIRM/3-210
D6KIC7_9FIRM/4-194
D6KM53_9FIRM/8-208
D6KNI0_9FIRM/4-194
D6KSJ0_SCAIO/23-226
D6KXB9_9NEIS/16-216
D6L2G0_9NEIS/3-214
D6L3N9_PARDN/34-237
D6LAT2_9FUSO/1-201
D6LAW7_9FUSO/5-216
D6LBG3_9FUSO/16-206
D6LBG8_9FUSO/4-215
D6LBG9_9FUSO/3-209
D6LBH8_9FUSO/5-211
D6LFA3_9FUSO/5-216
D6LFR0_9FUSO/1-201
D6LGA6_9FUSO/16-207
D6LGB3_9FUSO/4-215
D6LGB5_9FUSO/7-213
D6LGC7_9FUSO/5-211
D6LKX5_9RHIZ/53-242
D6LKX8_9RHIZ/6-224
D6LKX9_9RHIZ/315-527
D6LKY7_9RHIZ/26-239
D6LKZ0_9RHIZ/2-209
D6LLB0_9RHIZ/27-228
D6LLB2_9RHIZ/227-438
D6LV59_STAAU/3-203
D6LV75_STAAU/4-208
D6M0Q6_STAAU/8-218
D6M1V3_9ACTO/212-420
D6M1V3_9ACTO/5-183
D6M1V5_9ACTO/2-209
D6M2G4_9ACTO/9-236
D6MH69_9CLOT/5-205
D6PBK8_9ARCH/1-174
D6PKK1_9ZZZZ/4-195
D6RXR2_BORVA/1-201
D6S3W2_9LACO/13-214
D6S748_PEPMA/7-208
D6SCG9_STAAU/8-218
D6SJM2_STAAU/4-208
D6SJP0_STAAU/3-203
D6SSX2_9DELT/3-216
D6SSY3_9DELT/7-222
D6ST56_9DELT/3-191
D6ST57_9DELT/5-211
D6ST59_9DELT/1-215
D6STI2_9DELT/9-210
D6SVA6_GARVA/10-213
D6SYZ0_GARVA/10-213
D6T3R9_STAAU/8-218
D6T9U1_STAAU/3-203
D6T9V8_STAAU/4-208
D6TDT1_9CHLR/8-222
D6TF89_9CHLR/1-201
D6TNL4_9CHLR/7-225
D6U922_STAAU/4-208
D6U939_STAAU/3-203
D6UFR9_STAAU/8-218
D6UVY3_9BACT/256-466
D6UVY3_9BACT/9-227
D6UVY4_9BACT/8-198
D6UVY6_9BACT/2-209
D6UVY8_9BACT/3-226
D6UZ62_9BACT/8-221
D6V042_9BACT/28-235
D6V1L4_9BRAD/50-250
D6V3R7_9BRAD/217-428
D6WME0_TRICA/1-218
D6X7V5_STRPR/1-206
D6X7V5_STRPR/233-309
D6X7V9_STRPR/12-219
D6X7W0_STRPR/9-199
D6X8J4_STRPR/18-229
D6XA60_STRPR/50-227
D6XCK3_9ACTO/8-185
D6XCQ8_9ACTO/65-269
D6XCQ9_9ACTO/317-523
D6XPE6_HELPV/1-220
D6XV34_BACIE/16-216
D6XV51_BACIE/3-205
D6Y3G5_THEBD/15-210
D6Y4M3_THEBD/257-463
D6Y4M3_THEBD/7-225
D6Y4M8_THEBD/2-209
D6Y4M9_THEBD/1-202
D6Y4N1_THEBD/5-217
D6Y4T7_THEBD/162-375
D6Y8D2_THEBD/1-204
D6YCF3_CHLT5/33-211
D6YEK1_CHLT7/34-210
D6YH65_CHLT0/34-210
D6YJU2_CHLTG/34-210
D6YP75_CHLT1/33-211
D6YRP8_WADCW/1-201
D6YW30_WADCW/22-213
D6YX78_CHLT9/34-210
D6Z0L3_DESAT/6-220
D6Z2Y3_DESAT/8-208
D6Z404_DESAT/5-203
D6Z405_DESAT/4-225
D6Z406_DESAT/7-212
D6Z408_DESAT/12-121
D6Z408_DESAT/123-247
D6Z825_SEGRD/9-219
D6Z8P3_SEGRD/166-379
D6ZA25_SEGRD/1-204
D6ZJ88_MOBCV/11-214
D6ZLL2_STRP0/15-215
D6ZWW4_BIFLJ/48-251
D6ZYZ3_STAND/28-228
D6ZZ17_STAND/4-244
D7A3U0_STAND/243-456
D7A4J5_STAND/2-209
D7A4J7_STAND/20-209
D7A4J9_STAND/4-214
D7A4K0_STAND/14-232
D7AE01_GEOSK/3-211
D7AE03_GEOSK/9-216
D7AE04_GEOSK/6-221
D7AE05_GEOSK/5-191
D7AFL3_GEOSK/12-225
D7AFX8_GEOSK/4-204
D7AR25_THEM3/5-205
D7ASH2_THEM3/1-185
D7ASH4_THEM3/3-205
D7ASH5_THEM3/1-207
D7ASH7_THEM3/3-211
D7ASI1_THEM3/4-216
D7AST8_THEM3/3-208
D7AWY9_NOCDD/20-241
D7B3R9_NOCDD/166-379
D7B480_NOCDD/2-220
D7B4L1_NOCDD/81-286
D7B4L2_NOCDD/2-209
D7B4L3_NOCDD/288-496
D7B4L3_NOCDD/4-222
D7B7S5_NOCDD/14-219
D7BE76_MEISD/2-198
D7BIW8_MEISD/4-213
D7BKV5_ARCHD/1-204
D7BTQ5_STRBB/4-207
D7BX23_STRBB/165-378
D7BX26_STRBB/9-184
D7CH53_STRBB/252-460
D7CH53_STRBB/8-226
D7CH56_STRBB/2-209
D7CH57_STRBB/7-197
D7CHT2_STRBB/1-190
D7CIJ4_SYNLT/3-203
D7CLW6_SYNLT/6-213
D7CLW8_SYNLT/5-211
D7CLX1_SYNLT/3-215
D7CNA4_SYNLT/6-219
D7CUP5_TRURR/8-222
D7CXF9_TRURR/3-201
D7D3R4_GEOSC/11-223
D7D6K4_GEOSC/4-216
D7D6K9_GEOSC/3-187
D7D6L0_GEOSC/4-219
D7D6L1_GEOSC/2-210
D7D6L6_GEOSC/5-213
D7D7D1_GEOSC/16-216
D7D7F3_GEOSC/3-206
D7DB79_STAHD/1-221
D7DCM0_CHLTD/36-212
D7DFT9_CHLTL/36-212
D7DI25_METS0/27-240
D7DKQ6_METS0/218-429
D7DMM0_METS0/5-206
D7DR90_METV3/5-215
D7DT11_METV3/1-234
D7DT42_METV3/7-222
D7DTK9_METV3/1-223
D7DU58_METV3/1-209
D7DUZ9_METV3/3-210
D7DVG1_NOSA0/6-216
D7DVG2_NOSA0/232-444
D7DW91_NOSA0/9-210
D7E0B9_NOSA0/5-194
D7E231_NOSA0/20-226
D7E341_NOSA0/3-216
D7E613_METEZ/1-189
D7E614_METEZ/5-205
D7E615_METEZ/14-222
D7E6K8_METEZ/7-220
D7E9K1_METEZ/1-214
D7EAL8_METEZ/2-178
D7EMX8_MYCTU/11-247
D7EP89_MYCTU/8-208
D7ESF5_MYCTU/248-458
D7ESF5_MYCTU/6-224
D7ESG0_MYCTU/2-210
D7ESG1_MYCTU/1-186
D7EVI8_MYCTU/1-213
D7FDP6_HELP3/1-220
D7GCN8_PROFC/13-233
D7GCN9_PROFC/23-231
D7GCP0_PROFC/570-776
D7GCP0_PROFC/6-180
D7GFE7_PROFC/8-211
D7GG39_PROFC/26-222
D7GIR7_PROFC/9-222
D7GV18_9FIRM/4-203
D7GX12_9FIRM/312-502
D7GX13_9FIRM/3-210
D7GX14_9FIRM/1-208
D7GX17_9FIRM/303-517
D7GX18_9FIRM/4-213
D7GZ22_BRUAB/4-193
D7GZ25_BRUAB/6-224
D7GZ26_BRUAB/328-540
D7GZ33_BRUAB/26-239
D7GZ36_BRUAB/2-209
D7H191_BRUAB/27-228
D7H193_BRUAB/227-438
D7HDS7_VIBCH/13-235
D7HFJ4_VIBCH/46-257
D7HR73_VIBCH/46-257
D7HRG2_VIBCH/13-214
D7HYQ0_PSESS/4-213
D7HZ80_PSESS/2-207
D7I0B7_PSESS/3-225
D7I1C4_PSESS/217-428
D7I460_PSESS/13-214
D7I5B3_PSESS/4-191
D7I5B6_PSESS/6-224
D7I5B7_PSESS/313-525
D7I8B7_9BACE/7-217
D7IKD8_9BACE/3-203
D7IQS2_9BACE/4-219
D7IQX4_9BACE/347-553
D7IQX5_9BACE/3-197
D7IQX6_9BACE/5-214
D7IRQ0_9BACE/4-217
D7IV55_9BACE/3-203
D7J599_9BACE/9-217
D7JBC9_9BACE/3-203
D7JDU2_9BACT/3-202
D7JEI8_9BACT/4-216
D7JTV3_ECOLX/13-214
D7JVK2_ECOLX/217-427
D7K5I5_9BACE/3-203
D7K8U1_9BACE/7-217
D7KPR9_ARALL/57-258
D7MAV5_ARALL/1-243
D7MJ19_ARALL/115-328
D7MZG6_9NEIS/216-427
D7N1Z3_9NEIS/4-216
D7N4D0_9NEIS/17-217
D7N6X5_9FIRM/1-200
D7N703_9FIRM/4-203
D7NBN5_9BACT/3-203
D7T2W0_VITVI/25-238
D7UHK3_LISMO/1-184
D7UHK5_LISMO/3-210
D7UHK7_LISMO/1-209
D7UHK9_LISMO/3-214
D7UHL1_LISMO/3-213
D7UJ69_LISMO/15-216
D7UUQ7_LISGR/15-216
D7UXH3_LISGR/3-207
D7V536_9LACO/14-215
D7VG68_LACPL/15-216
D7VIX3_9SPHI/5-219
D7VRW8_9SPHI/6-216
D7VTT2_9SPHI/23-223
D7VUS0_9FLAO/4-204
D7W2Q0_9FLAO/9-222
D7W604_9FLAO/13-215
D7WB52_9CORY/14-259
D7WE82_9CORY/9-211
D7WF43_9CORY/5-220
D7WHK9_BACCE/4-215
D7WIX3_BACCE/3-215
D7WKJ0_BACCE/14-214
D7WKK9_BACCE/4-207
D7WSB7_9BACI/3-216
D7WTC6_9BACI/3-206
D7WTE6_9BACI/14-214
D7WWG8_9BACI/6-218
D7WWH3_9BACI/7-189
D7WWH4_9BACI/6-221
D7WWH5_9BACI/3-210
D7WWH9_9BACI/5-218
D7X2L9_ECOLX/217-427
D7X651_ECOLX/13-214
D7XN02_ECOLX/13-214
D7XWF5_ECOLX/217-427
D7Y502_ECOLX/13-214
D7Y660_ECOLX/217-427
D7YLT5_ECOLX/13-214
D7YQQ1_ECOLX/217-427
D7YUJ2_ECOLX/217-427
D7Z476_ECOLX/13-214
D7ZAK1_ECOLX/217-427
D7ZEJ4_ECOLX/13-214
D7ZTP5_ECOLX/13-214
D7ZX22_ECOLX/217-427
D8A6X8_ECOLX/217-427
D8A8T5_ECOLX/13-214
D8AIF3_ECOLX/217-427
D8AND2_ECOLX/13-214
D8B154_ECOLX/13-214
D8B472_ECOLX/217-427
D8BDV0_ECOLX/13-214
D8BJC1_ECOLX/217-427
D8BW14_ECOLX/217-427
D8BZ38_ECOLX/13-214
D8CCL2_ECOLX/13-214
D8CJ18_ECOLX/217-427
D8D0Z0_COMTE/14-229
D8D2J4_COMTE/5-224
D8D2J5_COMTE/4-217
D8D2J7_COMTE/5-191
D8D2J9_COMTE/2-209
D8D2K0_COMTE/3-223
D8D420_COMTE/32-244
D8DAE2_COMTE/25-232
D8DBK6_COMTE/13-227
D8E0J5_PREBR/21-222
D8E8A0_ECOLX/217-427
D8EB61_ECOLX/13-214
D8EGC1_ECOLX/217-427
D8END6_ECOLX/13-214
D8F1E1_9DELT/36-268
D8F422_9DELT/5-218
D8F445_9DELT/5-218
D8F450_9DELT/3-193
D8F451_9DELT/7-214
D8F454_9DELT/32-243
D8F463_9DELT/7-137
D8F5T3_9DELT/315-538
D8F5T3_9DELT/49-278
D8F8I7_9DELT/10-223
D8FC17_9DELT/7-207
D8FI82_9FIRM/1-201
D8FK97_9FIRM/1-201
D8FL82_LACDE/14-215
D8FWP6_9CYAN/9-210
D8FWT4_9CYAN/18-206
D8FWV4_9CYAN/3-216
D8FYP1_9CYAN/2-195
D8G0W7_9CYAN/13-219
D8G1J7_9CYAN/7-216
D8G1R6_9CYAN/7-214
D8G3N9_9CYAN/352-564
D8G6I2_9CYAN/48-210
D8GB53_LACCZ/14-214
D8GJ90_CLOLD/1-206
D8GKQ5_CLOLD/3-203
D8GQS8_CLOLD/3-206
D8GQT0_CLOLD/4-210
D8GQT1_CLOLD/10-214
D8GQT3_CLOLD/4-188
D8GQT9_CLOLD/3-213
D8GVU4_BACAI/4-215
D8GWI2_BACAI/1-187
D8GWK2_BACAI/4-207
D8H701_BACAI/3-215
D8HET2_STAAF/8-218
D8HFX0_STAAF/3-203
D8HFY7_STAAF/4-208
D8HIN6_AMYMU/5-208
D8HXP3_AMYMU/10-204
D8HZY0_AMYMU/167-380
D8I3D5_AMYMU/3-224
D8I4Z4_AMYMU/17-199
D8I4Z5_AMYMU/2-209
D8I500_AMYMU/257-465
D8I500_AMYMU/4-222
D8IDE0_BRAP9/3-208
D8IDJ1_BRAP9/16-217
D8IGS6_LACFC/14-215
D8ILY1_LACSC/17-217
D8IRS5_HERSS/18-231
D8IXP3_HERSS/9-216
D8IXP5_HERSS/2-209
D8IXP6_HERSS/8-223
D8IXP9_HERSS/1-206
D8IY12_HERSS/24-225
D8J0N2_HERSS/24-231
D8J2X8_HALJB/1-218
D8J4D8_HALJB/4-216
D8JDH8_ACISD/217-428
D8JNA5_ACISD/4-217
D8JPD3_ACISD/4-205
D8JTT9_HYPDA/2-209
D8JTU1_HYPDA/5-194
D8JTU3_HYPDA/4-214
D8JTU4_HYPDA/8-227
D8JTV3_HYPDA/209-422
D8JVI4_HYPDA/3-224
D8JXL0_HYPDA/41-241
D8JZJ3_DEHLB/5-218
D8JZW3_DEHLB/8-211
D8K1T2_DEHLB/3-202
D8K8F4_NITWC/217-428
D8KAT5_NITWC/4-204
D8KG77_LACLN/19-219
D8KKE8_CORPF/17-253
D8KLF7_CORPF/3-223
D8KLK3_CORPF/27-229
D8KMK2_CORPF/258-466
D8KMK2_CORPF/5-224
D8KMK4_CORPF/2-209
D8KMK5_CORPF/23-212
D8KNB4_CORPF/11-226
D8LF08_ECTSI/2-238
D8LLL3_ECTSI/184-434
D8LR67_ECTSI/119-326
D8LW49_BLAHO/86-287
D8M8C7_BLAHO/1-237
D8MDV0_LEUGT/14-215
D8MME6_ERWBE/11-212
D8MW58_ERWBE/216-427
D8MY07_ERWBE/217-427
D8MZR0_RALSO/4-211
D8MZR2_RALSO/2-209
D8MZR3_RALSO/6-218
D8MZR6_RALSO/1-206
D8N4A5_RALSO/19-223
D8N8C5_RALSO/12-226
D8NCL9_RALSO/17-225
D8NH50_RALSO/4-211
D8NH52_RALSO/2-209
D8NH53_RALSO/6-219
D8NH56_RALSO/1-206
D8NL95_RALSO/17-225
D8NLC4_RALSO/19-223
D8NQH5_RALSO/12-226
D8NV71_RALSO/19-223
D8NVM3_RALSO/17-225
D8P042_RALSO/12-226
D8P3L2_RALSO/4-211
D8P3L4_RALSO/2-209
D8P3L5_RALSO/6-219
D8PF08_9BACT/6-195
D8PF09_9BACT/5-221
D8PF11_9BACT/4-215
D8PF13_9BACT/2-208
D8PF14_9BACT/9-221
D8PGR2_9BACT/7-220
D8PGR6_9BACT/19-219
D8Q298_SCHCM/191-410
D8QA45_SCHCM/1-240
D8RQI7_SELML/2-244
D8RZ89_SELML/87-300
D8S0B5_SELML/2-244
D8S333_SELML/10-222
D8S856_SELML/10-222
D8S8V6_SELML/87-300
D8TSD0_VOLCA/116-318
D8TWW9_VOLCA/124-257
D8TWW9_VOLCA/56-133
D8U1W1_VOLCA/105-319
D8U3E0_VOLCA/2-238
D8UQ47_9MICC/44-255
D8USM4_9MICC/13-216
D9MP76_9BACT/4-204
D9N9X0_STRPN/15-215
D9NGM5_STRPN/15-215
D9NMG8_STRPN/15-215
D9NTI7_STRPN/15-215
D9NZL1_STRPN/15-215
D9P5N3_ACTPL/217-428
D9P7R5_ACTPL/8-209
D9PBM0_ACTPL/8-209
D9PCL6_ACTPL/217-428
D9PJ59_9ZZZZ/3-134
D9PP78_PEPMA/7-208
D9PU11_METTM/2-194
D9PUZ9_METTM/1-223
D9PVG5_METTM/2-211
D9PWH9_METTM/1-178
D9PYK8_METTM/4-217
D9PYR0_METTM/1-200
D9Q0I3_ACIS3/1-196
D9Q2R9_ACIS3/1-213
D9Q683_CORP1/17-253
D9Q777_CORP1/3-223
D9Q7C6_CORP1/17-219
D9Q8B2_CORP1/258-466
D9Q8B2_CORP1/5-224
D9Q8B4_CORP1/2-209
D9Q8B5_CORP1/23-212
D9Q920_CORP1/11-226
D9Q986_CORP2/3-223
D9Q9D4_CORP2/27-229
D9QAC2_CORP2/258-466
D9QAC2_CORP2/5-224
D9QAC4_CORP2/2-209
D9QAC5_CORP2/23-212
D9QB31_CORP2/11-226
D9QE49_CORP2/17-253
D9QGJ0_BRESC/215-426
D9QJZ3_BRESC/20-220
D9QSR3_ACEAZ/5-205
D9QSV8_ACEAZ/8-192
D9QV28_ACEAZ/5-218
D9QVV8_ACEAZ/4-193
D9QVW0_ACEAZ/4-218
D9QVW1_ACEAZ/2-208
D9QVW3_ACEAZ/32-241
D9QXP5_MYCMG/13-219
D9R0M3_CLOSW/7-207
D9R4B4_CLOSW/6-213
D9R4B6_CLOSW/1-208
D9R4B7_CLOSW/4-213
D9R7V9_CLOSW/6-219
D9RD43_STAAJ/8-218
D9REF2_STAAJ/3-203
D9REG8_STAAJ/4-208
D9RLB5_STAAK/3-203
D9RLD2_STAAK/4-208
D9RQW9_STAAK/8-218
D9RTW9_PREMB/16-216
D9RZC2_THEOJ/9-209
D9S0S9_THEOJ/1-185
D9S0T1_THEOJ/8-210
D9S0T2_THEOJ/1-207
D9S0T4_THEOJ/3-211
D9S0T8_THEOJ/7-217
D9SE61_GALCS/12-214
D9SGC9_GALCS/12-220
D9SGH3_GALCS/214-425
D9SKP6_CLOC7/1-206
D9SNM5_CLOC7/4-204
D9SNY1_CLOC7/6-222
D9SNZ7_CLOC7/5-213
D9SP02_CLOC7/1-207
D9SP03_CLOC7/4-217
D9SP04_CLOC7/3-190
D9SYG5_MICAI/10-211
D9T9T6_MICAI/9-212
D9TAL1_MICAI/174-387
D9THG2_CALOO/4-205
D9TND3_THETC/4-204
D9TPE7_THETC/5-216
D9TQ47_THETC/3-209
D9TRJ2_THETC/3-211
D9TRJ6_THETC/1-207
D9TRJ7_THETC/3-204
D9TRJ9_THETC/1-185
D9UD61_9ACTO/26-239
D9UD63_9ACTO/9-173
D9ULH3_9ACTO/19-228
D9ULP2_9ACTO/3-230
D9UMZ8_9ACTO/12-203
D9UMZ9_9ACTO/251-459
D9UMZ9_9ACTO/4-222
D9UTJ2_9ACTO/22-225
D9V028_9ACTO/7-210
D9V0N8_9ACTO/10-204
D9VAY0_9ACTO/3-225
D9VCF4_9ACTO/6-183
D9VCF5_9ACTO/2-209
D9VCG2_9ACTO/261-469
D9VCG2_9ACTO/4-220
D9VGW6_9ACTO/167-380
D9VKB8_9ACTO/165-378
D9VRQ0_9ACTO/3-224
D9VZ91_9ACTO/17-220
D9W0J1_9ACTO/19-236
D9W386_9ACTO/10-227
D9W386_9ACTO/256-464
D9W389_9ACTO/2-209
D9W390_9ACTO/9-200
D9W9L4_9ACTO/90-298
D9W9L7_9ACTO/21-228
D9WLX6_9ACTO/4-207
D9WQT9_9ACTO/173-386
D9WQU1_9ACTO/4-157
D9WSU5_9ACTO/13-229
D9WX99_STRVR/169-382
D9WXA2_STRVR/9-185
D9WZE4_STRVR/1-189
D9WZE5_STRVR/2-209
D9WZE8_STRVR/10-228
D9WZE8_STRVR/256-464
D9WZQ9_STRVR/1-92
D9WZR0_STRVR/2-82
D9WZR1_STRVR/14-220
D9X5I7_STRVR/14-242
D9X8P3_STRVR/3-227
D9XFL9_STRVR/4-207
D9XRC2_9ACTO/70-276
D9XRC3_9ACTO/1-183
D9XRC4_9ACTO/18-226
D9XRC6_9ACTO/8-223
D9XU00_9ACTO/12-188
D9XU02_9ACTO/169-382
D9XVM4_9ACTO/4-207
D9XZ17_9ACTO/14-239
D9XZK3_9ACTO/3-227
D9Y2Q8_9BURK/5-202
D9Y3L0_9BURK/15-219
D9Y941_9DELT/73-273
D9Y942_9DELT/51-257
D9YB86_9DELT/2-215
D9YC17_9DELT/5-216
D9YEU7_9DELT/4-218
D9YGG5_9DELT/7-207
DPH5_ARATH/1-243
DPH5_ASHGO/1-238
DPH5_ASPFU/1-237
DPH5_BOVIN/1-241
DPH5_CANAL/1-238
DPH5_CANGA/1-238
DPH5_DEBHA/1-238
DPH5_DICDI/2-240
DPH5_EMENI/1-237
DPH5_GIBZE/1-237
DPH5_HUMAN/1-241
DPH5_KLULA/1-238
DPH5_MOUSE/1-241
DPH5_NEUCR/1-237
DPH5_SCHPO/1-237
DPH5_YARLI/1-238
DPH5_YEAST/1-238
DPHB_AERPE/9-210
DPHB_ARCFU/1-210
DPHB_HALLT/1-227
DPHB_HALMA/1-225
DPHB_HALS3/1-224
DPHB_HALSA/1-224
DPHB_HALWD/1-218
DPHB_META3/1-223
DPHB_METAC/1-214
DPHB_METB6/1-218
DPHB_METBF/1-216
DPHB_METBU/1-208
DPHB_METHJ/1-213
DPHB_METJA/1-225
DPHB_METKA/3-224
DPHB_METLZ/1-220
DPHB_METM5/1-223
DPHB_METM6/1-223
DPHB_METM7/1-223
DPHB_METMA/1-215
DPHB_METMJ/1-211
DPHB_METMP/1-223
DPHB_METPE/1-218
DPHB_METS5/3-223
DPHB_METST/1-222
DPHB_METTH/1-223
DPHB_METTP/1-224
DPHB_METVS/1-223
DPHB_NATPD/1-226
DPHB_PYRAB/2-224
DPHB_PYRAE/1-220
DPHB_PYRCJ/1-220
DPHB_PYRFU/2-225
DPHB_PYRHO/2-225
DPHB_PYRIL/1-220
DPHB_PYRKO/2-225
DPHB_STAMF/1-221
DPHB_SULIA/3-226
DPHB_SULIK/3-226
DPHB_SULIL/3-226
DPHB_SULIM/3-226
DPHB_SULIN/3-226
DPHB_SULIY/3-226
DPHB_SULSO/3-226
DPHB_SULTO/3-222
DPHB_THEAC/1-218
DPHB_THEGJ/2-225
DPHB_THENV/1-217
DPHB_THEON/2-224
DPHB_THEVO/1-184
DPHB_UNCMA/1-223
E0CQ41_VITVI/1-242
E0CQJ2_VITVI/90-291
E0D3F7_RHOOP/10-224
E0D3F7_RHOOP/256-464
E0D3V8_RUBGE/19-87
E0DEV0_9CORY/259-467
E0DEV0_9CORY/8-228
E0DEV3_9CORY/2-209
E0DEV4_9CORY/21-211
E0DFM4_9CORY/7-221
E0DIT4_9CORY/7-209
E0DIZ2_9CORY/17-230
E0DLF9_9RHIZ/4-193
E0DLG2_9RHIZ/6-224
E0DLG3_9RHIZ/311-523
E0DLH1_9RHIZ/26-239
E0DLH4_9RHIZ/2-209
E0DM62_9RHIZ/27-228
E0DM64_9RHIZ/223-434
E0DXT3_9RHIZ/4-193
E0DXT5_9RHIZ/6-224
E0DXT6_9RHIZ/311-523
E0DXU3_9RHIZ/26-239
E0DXU6_9RHIZ/2-209
E0DZ86_9RHIZ/27-228
E0DZ89_9RHIZ/224-435
E0E2E1_9FIRM/1-109
E0E2E1_9FIRM/111-218
E0E2E3_9FIRM/3-210
E0E2E5_9FIRM/1-209
E0E2E7_9FIRM/285-497
E0E2M0_9FIRM/4-204
E0E3F5_9FIRM/2-203
E0E4W3_9FIRM/5-217
E0E9L5_ACTPL/8-209
E0EAZ8_ACTPL/217-428
E0EFH0_ACTPL/8-209
E0EGY3_ACTPL/217-428
E0ELL5_ACTPL/8-209
E0EMZ2_ACTPL/217-428
E0EZI3_ACTPL/8-209
E0F0W7_ACTPL/217-428
E0F5K0_ACTPL/8-209
E0F705_ACTPL/217-428
E0FBX6_ACTPL/8-209
E0FDH3_ACTPL/217-428
E0FHW5_ACTPL/8-209
E0FJ94_ACTPL/217-428
E0FNY3_ACTPL/8-209
E0FQD9_ACTPL/217-428
E0FRK8_9THEO/3-209
E0FTJ4_9THEO/6-206
E0FUS5_9THEO/4-216
E0FUT2_9THEO/1-134
E0FUT4_9THEO/1-65
E0G319_ENTFA/15-216
E0GA84_ENTFA/15-216
E0GPJ5_ENTFA/15-216
E0GUA9_ENTFA/15-216
E0H5Y9_ENTFA/15-216
E0HAD8_ENTFA/15-216
E0HL14_9GAMM/3-226
E0HQ77_9GAMM/14-225
E0HTE7_9GAMM/6-207
E0HVJ6_9BACT/7-210
E0I5K0_9BACL/7-219
E0I5K5_9BACL/4-193
E0I5K6_9BACL/10-225
E0I5K7_9BACL/6-213
E0I906_9BACL/6-231
E0I965_9BACL/24-224
E0IDT2_9BACL/4-217
E0II61_9GAMM/14-225
E0IKW6_9GAMM/3-226
E0ISY0_9GAMM/6-207
E0J006_ECOLW/217-427
E0J2U6_ECOLW/13-214
E0J982_RHIME/3-225
E0J985_RHIME/8-225
E0J986_RHIME/4-214
E0J988_RHIME/1-186
E0J989_RHIME/2-209
E0JBU2_RHIME/92-293
E0JIC4_RHIME/243-358
E0JK18_RHIME/15-228
E0JLM9_RHIME/220-431
E0JX98_RHIME/92-293
E0JZQ2_RHIME/15-228
E0K203_RHIME/3-225
E0K206_RHIME/8-225
E0K207_RHIME/4-214
E0K209_RHIME/1-186
E0K210_RHIME/2-209
E0K313_RHIME/243-358
E0KAG2_RHIME/220-431
E0KEV2_STRVO/7-210
E0KI46_STRVO/11-185
E0KI48_STRVO/165-378
E0KZT4_STRVO/13-227
E0L0F1_STRVO/253-461
E0L0F1_STRVO/8-226
E0L0J1_STRVO/18-208
E0L0J2_STRVO/2-209
E0LK11_SPHCR/8-218
E0LL11_SPHCR/11-210
E0LML9_SPHCR/11-223
E0LRU6_SPHCR/5-221
E0LRU7_SPHCR/4-214
E0LRU9_SPHCR/9-197
E0LRV1_SPHCR/2-209
E0LRV3_SPHCR/3-218
E0LXJ2_9ENTR/13-214
E0M001_9ENTR/23-234
E0M4M8_9ENTR/216-427
E0MKK1_9RHOB/239-449
E0MLL0_9RHOB/20-233
E0MLL4_9RHOB/2-209
E0MLL5_9RHOB/342-555
E0MLL6_9RHOB/4-214
E0MLL7_9RHOB/5-193
E0MNZ2_9RHOB/20-221
E0MV79_9CORY/27-259
E0MW71_9CORY/8-223
E0MWM7_9CORY/18-220
E0N655_9ACTO/11-214
E0N8Y6_NEIME/216-426
E0NBB6_NEIME/5-217
E0NBY4_NEIME/17-217
E0NFJ5_PEDAC/19-220
E0NLF1_9FIRM/1-200
E0NNG0_9FIRM/1-200
E0NTN8_9BACT/3-203
E0NW14_9FIRM/5-218
E0NX72_9FIRM/3-214
E0NX74_9FIRM/1-208
E0NX76_9FIRM/9-199
E0NYA6_9FIRM/5-208
E0NZX0_9FIRM/4-214
E0P1L9_9FIRM/6-207
E0P4L0_STAAU/8-218
E0P713_STAAU/3-203
E0P730_STAAU/4-208
E0PFC8_STREI/15-215
E0PLP5_STRGY/15-215
E0PQM8_STRMT/15-215
E0PXL6_STRPY/15-215
E0Q1S7_9STRE/15-215
E0QAE1_9BIFI/44-247
E0QEJ5_CAMCO/1-206
E0QGJ2_9FIRM/1-206
E0QHN2_9FIRM/3-212
E0QHN3_9FIRM/4-212
E0QIT1_9FIRM/4-217
E0QIT3_9FIRM/1-201
E0QJB0_9FIRM/2-207
E0QJK6_9FIRM/1-190
E0QMD4_9ACTO/12-215
E0R643_ECOLX/217-427
E0R729_ECOLX/13-214
E0R9Y9_PAEP6/4-217
E0RJB5_PAEP6/6-213
E0RJB6_PAEP6/8-223
E0RJB7_PAEP6/4-193
E0RJC2_PAEP6/6-218
E0RM33_PAEP6/18-219
E0RM55_PAEP6/4-212
E0RN85_SPITD/229-434
E0RND6_SPITD/3-203
E0RUF0_BUTPB/4-206
E0SA09_ENCIT/1-221
E0SDJ9_DICD3/216-427
E0SI45_DICD3/13-214
E0SKC7_DICD3/22-233
E0SPF8_IGNAA/1-226
E0STP4_IGNAA/5-205
E0SYU1_STRZA/15-215
E0T8F2_EDWTF/13-214
E0T9U5_EDWTF/4-215
E0T9U8_EDWTF/1-209
E0T9V0_EDWTF/9-216
E0T9V2_EDWTF/1-173
E0T9Y5_EDWTF/217-427
E0TD06_PARBH/22-224
E0TFQ2_PARBH/217-429
E0THG2_PARBH/13-225
E0TIX3_ZINIC/9-211
E0TJ88_SULMC/1-200
E0TKD2_MYCHH/3-203
E0TP50_STRZ6/15-215
E0TTM9_BACPZ/3-215
E0TXP5_BACPZ/11-211
E0TYI7_BACPZ/4-207
E0U1P4_BACPZ/5-218
E0U907_CYAP2/5-212
E0U9D2_CYAP2/9-216
E0UB31_CYAP2/10-211
E0UB60_CYAP2/374-586
E0UBP0_CYAP2/7-222
E0UFD8_CYAP2/10-223
E0UI77_CYAP2/3-216
E0UK10_CYAP2/7-198
E0UR03_SULAO/1-208
E0UR74_SULAO/3-215
E0V961_PEDHC/1-241
E0XVQ4_9BACT/5-219
E1CVX5_VIBPA/38-249
E1CW34_VIBPA/13-214
E1CX19_VIBPA/13-223
E1CX94_VIBPA/53-262
E1D3S4_VIBPA/13-214
E1D845_VIBPA/51-262
E1DAF9_VIBPA/13-223
E1DER4_VIBPA/53-262
E1DLQ8_VIBPA/51-262
E1DMQ0_VIBPA/13-214
E1DQ90_VIBPA/13-223
E1DSH2_VIBPA/53-262
E1DXN7_LACRE/3-216
E1DXN9_LACRE/4-215
E1DXP1_LACRE/1-209
E1DXP3_LACRE/6-213
E1DXP5_LACRE/3-187
E1DYD2_LACRE/14-215
E1E1Q1_STAAU/4-208
E1E1R8_STAAU/3-203
E1E2P8_STAAU/8-218
E1ECM5_VIBPA/13-223
E1EG62_VIBPA/38-249
E1ELK9_VIBPA/13-214
E1ELR8_VIBPA/53-262
E1EQL8_ENTFA/15-216
E1F606_GIAIA/1-243
E1FAA6_9THEO/3-208
E1FB46_9THEO/4-216
E1FB50_9THEO/3-211
E1FB52_9THEO/1-207
E1FB53_9THEO/3-205
E1FB55_9THEO/1-185
E1FBV4_9THEO/6-206
E1FMN3_LOALO/1-243
E1GXQ7_9BACT/3-203
E1H1X7_STRPN/15-215
E1H677_MYCTU/1-233
E1H7L5_MYCTU/8-208
E1HAM4_MYCTU/248-458
E1HAM4_MYCTU/6-224
E1HAM9_MYCTU/8-216
E1HAN0_MYCTU/1-186
E1HCU0_MYCTU/108-321
E1HKB5_ECOLX/13-214
E1HMV6_ECOLX/217-427
E1I045_ECOLX/13-214
E1I6Q7_ECOLX/217-427
E1IAB7_9CHLR/3-202
E1IGF1_9CHLR/4-216
E1IGF2_9CHLR/5-214
E1IGF2_9CHLR/654-866
E1IGF3_9CHLR/8-227
E1IGF4_9CHLR/3-194
E1IL99_ECOLX/13-214
E1INV4_ECOLX/217-427
E1J0H6_ECOLX/13-214
E1J1R9_ECOLX/217-427
E1JN73_9LACO/17-217
E1JVI7_DESFR/10-217
E1JVI8_DESFR/5-195
E1JY39_DESFR/6-221
E1JY79_DESFR/3-216
E1JZ84_DESFR/4-185
E1K1Q9_DESFR/24-225
E1K3B7_9EURY/1-192
E1K3P1_9EURY/8-217
E1K425_9EURY/4-199
E1K472_9EURY/2-214
E1K4T8_9EURY/4-211
E1K5D6_9EURY/1-223
E1KAV1_9FIRM/4-190
E1KAV5_9FIRM/6-216
E1KAV8_9FIRM/1-209
E1KAW1_9FIRM/1-208
E1KAW2_9FIRM/4-212
E1KFY8_9FIRM/6-206
E1KNU1_9BACT/3-203
E1KXT0_PEPMA/7-208
E1L219_9ACTN/4-204
E1L4E9_9FIRM/4-217
E1L527_9FIRM/4-215
E1L540_9FIRM/1-197
E1L542_9FIRM/3-210
E1L544_9FIRM/4-194
E1L866_9FIRM/8-208
E1L964_9FIRM/4-215
E1L975_9FIRM/1-197
E1L977_9FIRM/3-210
E1L979_9FIRM/4-194
E1LBH5_9FIRM/4-217
E1LCH5_9FIRM/8-208
E1LFK1_STRMT/15-215
E1LKJ6_STRMT/15-215
E1LSG6_STRMT/15-215
E1M4A6_STRMT/15-215
E1M9M4_9STRE/15-165
E1MG49_9ACTO/16-219
E1MM02_9GAMM/218-429
E1MQG3_9GAMM/7-208
E1MRH3_9GAMM/4-211
E1MRH5_9GAMM/2-209
E1MRH6_9GAMM/6-221
E1MRH9_9GAMM/1-205
E1N8J8_9BIFI/26-229
E1NFD1_9LACO/14-215
E1NKR0_9LACO/14-215
E1NP19_9LACO/14-215
E1NTD4_9LACO/14-215
E1NYD1_9LACO/14-215
E1NZN0_NEILA/216-426
E1P144_NEILA/4-216
E1P1P8_NEILA/17-217
E1PEZ4_ECOAB/13-214
E1PHH6_ECOAB/217-427
E1PPD6_CAMJM/1-207
E1PRB4_MYCFJ/3-203
E1PW30_HELPT/1-220
E1PZ11_HELPM/1-220
E1Q642_HELPP/1-220
E1QAS7_HELPC/1-220
E1QBK1_MYCPB/3-206
E1QE62_DESB2/38-253
E1QF50_DESB2/4-216
E1QHG1_DESB2/297-520
E1QHG1_DESB2/35-259
E1QJS6_DESB2/8-223
E1QJS8_DESB2/3-194
E1QJS9_DESB2/9-215
E1QJT1_DESB2/4-217
E1QLS9_DESB2/3-203
E1QNJ3_VULDI/4-212
E1QNJ4_VULDI/11-219
E1QNJ7_VULDI/4-209
E1QNJ9_VULDI/1-203
E1QP35_VULDI/7-229
E1QPG5_VULDI/5-191
E1QQ42_VULDI/4-217
E1QWP0_OLSUV/13-213
E1R8J9_SPISS/1-206
E1R8K0_SPISS/2-208
E1R8K1_SPISS/298-507
E1R8K6_SPISS/14-225
E1RAI0_SPISS/3-203
E1RG47_METP4/4-216
E1RHX0_METP4/1-187
E1RHX1_METP4/3-204
E1RHX3_METP4/11-217
E1RHX6_METP4/2-179
E1RIJ5_METP4/1-233
E1RM51_XYLFG/221-432
E1RRQ1_XYLFG/6-207
E1RW08_ECOUM/13-214
E1S519_ECOUM/217-427
E1S855_HELP9/1-220
E1SB12_PANVC/23-234
E1SC24_PANVC/216-427
E1SF01_PANVC/13-214
E1SGT1_PANVC/217-427
E1SMJ4_FERBD/6-207
E1SQH2_FERBD/17-228
E1SWV3_THESX/1-185
E1SWV5_THESX/3-205
E1SWV6_THESX/1-207
E1SWV8_THESX/3-211
E1SWW2_THESX/4-216
E1T0N6_THESX/3-208
E1T264_THESX/6-206
E1T590_BURSG/17-218
E1T5M5_BURSG/13-220
E1T832_BURSG/7-215
E1TAX1_BURSG/3-211
E1TH10_BURSG/3-213
E1TIW5_BURSG/2-207
E1TIW8_BURSG/4-191
E1TIX1_BURSG/10-228
E1TIX2_BURSG/393-605
E1TKY3_LACPS/15-216
E1UCN7_LISML/15-216
E1UFH9_LISML/1-184
E1UFI1_LISML/3-210
E1UFI3_LISML/1-209
E1UFI5_LISML/3-214
E1UFI7_LISML/3-213
E1UJA4_BACAS/16-216
E1UJC6_BACAS/4-208
E1UKT9_BACAS/5-218
E1UTF7_BACAS/3-215
E1V5F9_HALED/53-264
E1V8U4_HALED/5-222
E1V8U5_HALED/20-230
E1V8U7_HALED/10-197
E1V8U9_HALED/2-209
E1V8V0_HALED/3-225
E1V9K2_HALED/8-208
E1VB86_HALED/24-235
E1VHF4_9GAMM/2-198
E1VK21_9GAMM/223-434
E1VN20_9GAMM/4-222
E1VN21_9GAMM/4-214
E1VN23_9GAMM/14-205
E1VN25_9GAMM/2-209
E1VN26_9GAMM/4-232
E1VTQ0_ARTAR/9-212
E1VWP9_ARTAR/5-210
E1VZ94_ARTAR/87-296
E1W6C0_HAEP3/7-208
E1WGV7_SALTS/4-214
E1WGW0_SALTS/1-209
E1WGW2_SALTS/9-216
E1WGW4_SALTS/1-187
E1WI47_SALTS/13-214
E1WIQ4_SALTS/217-427
E1WL54_BACF6/3-203
E1WM09_BACF6/5-217
E1WN23_BACF6/6-220
E1WP62_BACF6/5-215
E1WP63_BACF6/29-219
E1WP64_BACF6/353-559
E1X0A5_BACMS/16-214
E1X2E1_BACMS/3-205
E1X8E3_HAEI1/7-208
E1XG22_STRZO/15-215
E1XJH8_STRZN/15-215
E1XQW3_STRZI/15-215
E1XXS0_LEGPN/3-206
E1XYL6_LEGPN/11-212
E1Y2R0_LEGPN/3-214
E1YAE4_9DELT/10-222
E1YAE7_9DELT/5-199
E1YAE8_9DELT/6-213
E1YAF0_9DELT/32-243
E1YGN1_9DELT/7-175
E1YJ49_9DELT/18-218
E1YVC3_9BACE/5-214
E1YVC4_9BACE/3-197
E1YVC5_9BACE/347-553
E1YW52_9BACE/4-217
E1YX95_9BACE/3-203
E1Z036_9BACE/4-217
E1Z6F4_9CHLO/1-193
E1ZJ52_9CHLO/15-214
E1ZPY7_9CHLO/2-238
E1ZSN5_9CHLO/72-286
E1ZXL1_9HYME/1-242
E2BLJ6_9HYME/1-240
E2CF37_9RHOB/21-234
E2CF40_9RHOB/2-209
E2CF41_9RHOB/346-563
E2CF42_9RHOB/4-214
E2CF43_9RHOB/6-192
E2CH78_9RHOB/28-229
E2CJY8_9RHOB/219-432
E2CSQ4_9RHOB/229-439
E2JL45_BORAF/1-200
E2JNF1_BORBU/15-215
E2JRN1_ECO57/13-214
E2JVC9_ECO57/217-427
E2K6C7_ECO57/13-214
E2K8Z1_ECO57/217-427
E2KLE2_ECO57/217-427
E2KWJ6_ECO57/13-214
E2L1H7_BORBU/8-208
E2LDR9_MONPE/34-252
E2M729_PSESM/13-214
E2M8G6_PSESM/3-230
E2MB39_PSESM/4-191
E2MB42_PSESM/6-224
E2MB43_PSESM/314-526
E2MBH4_PSESM/4-213
E2MG85_PSESM/2-207
E2MGY9_PSESM/217-428
E2MRH5_FRANO/8-210
E2MTZ4_9CORY/123-336
E2MUZ7_9CORY/11-245
E2MWT0_9CORY/4-195
E2MWT1_9CORY/2-209
E2MWT3_9CORY/11-229
E2MWT3_9CORY/281-489
E2MXZ0_9CORY/25-228
E2MYV7_9CORY/36-255
E2N220_CAPSP/7-216
E2N438_CAPSP/3-203
E2N4Y2_CAPSP/4-213
E2NFS3_9BACE/23-217
E2NFZ8_9BACE/3-203
E2NJS2_9BACE/4-216
E2NJT9_9BACE/366-527
E2NJU0_9BACE/4-205
E2NJU1_9BACE/5-215
E2NQD8_9FIRM/14-214
E2NY79_PASHA/16-217
E2PB16_PASHA/16-217
E2PCM0_NEIPO/17-217
E2PE12_NEIPO/5-217
E2PJ46_9RHIZ/2-209
E2PJ49_9RHIZ/26-239
E2PJ57_9RHIZ/311-523
E2PJ58_9RHIZ/6-224
E2PJ61_9RHIZ/4-193
E2PQ58_9RHIZ/203-414
E2PQ60_9RHIZ/27-228
E2PVA8_STRCL/169-382
E2PVB1_STRCL/9-185
E2Q7E0_STRCL/109-312
E2Q9U3_STRCL/259-467
E2Q9U3_STRCL/9-227
E2Q9U4_STRCL/7-200
E2Q9U5_STRCL/2-209
E2QEI2_ECOLX/13-214
E2QFM4_ECOLX/217-427
E2RQL8_CANFA/1-241
E2S275_9CORY/8-223
E2S518_9CORY/12-214
E2S5J1_9CORY/27-259
E2S9S5_9ACTO/163-367
E2SDM6_9ACTO/1-204
E2SF04_9ACTO/51-253
E2SHP3_9FIRM/13-213
E2SJN5_9FIRM/1-213
E2SXI4_9RALS/19-223
E2SZG6_9RALS/17-225
E2T0H5_9RALS/11-225
E2T8M0_MYCTU/11-247
E2TAI6_MYCTU/248-458
E2TAI6_MYCTU/6-224
E2TAJ1_MYCTU/8-216
E2TAJ2_MYCTU/1-186
E2TD01_MYCTU/161-374
E2TFA3_MYCTU/8-208
E2TIF1_MYCTU/14-250
E2TJV5_MYCTU/8-208
E2TMY1_MYCTU/248-458
E2TMY1_MYCTU/6-224
E2TMY6_MYCTU/8-216
E2TMY7_MYCTU/1-186
E2TQ51_MYCTU/108-321
E2TV34_MYCTU/14-250
E2TWH1_MYCTU/8-208
E2TZG3_MYCTU/248-458
E2TZG3_MYCTU/6-224
E2TZG8_MYCTU/8-216
E2TZG9_MYCTU/1-186
E2U0T3_MYCTU/108-321
E2U7U0_MYCTU/8-208
E2UAU4_MYCTU/248-458
E2UAU4_MYCTU/6-224
E2UAU9_MYCTU/8-216
E2UAV0_MYCTU/1-186
E2UCZ5_MYCTU/108-321
E2UI14_MYCTU/1-216
E2UJF3_MYCTU/8-208
E2UMD8_MYCTU/248-458
E2UMD8_MYCTU/6-224
E2UME3_MYCTU/8-216
E2UME4_MYCTU/1-186
E2UPM6_MYCTU/161-374
E2UU46_MYCTU/11-247
E2UWV9_MYCTU/161-374
E2UZN5_MYCTU/248-458
E2UZN5_MYCTU/6-224
E2UZP0_MYCTU/8-216
E2UZP1_MYCTU/1-186
E2V5D2_MYCTU/14-250
E2V6V8_MYCTU/8-208
E2V9U9_MYCTU/248-458
E2V9U9_MYCTU/6-224
E2V9V4_MYCTU/8-216
E2V9V5_MYCTU/1-186
E2VC15_MYCTU/161-374
E2VEP5_MYCTU/11-247
E2VG18_MYCTU/8-208
E2VJ63_MYCTU/248-458
E2VJ63_MYCTU/6-224
E2VJ68_MYCTU/8-216
E2VJ69_MYCTU/1-186
E2VL31_MYCTU/108-321
E2VQQ5_MYCTU/14-250
E2VSE2_MYCTU/8-208
E2VVH4_MYCTU/248-458
E2VVH4_MYCTU/6-224
E2VVH9_MYCTU/8-216
E2VVI0_MYCTU/1-186
E2VXP5_MYCTU/108-321
E2W296_MYCTU/11-247
E2W3P1_MYCTU/8-208
E2W6Q0_MYCTU/248-458
E2W6Q0_MYCTU/6-224
E2W6Q5_MYCTU/8-216
E2W6Q6_MYCTU/1-186
E2W8V1_MYCTU/108-321
E2WE76_MYCTU/1-233
E2WFM2_MYCTU/8-208
E2WIN7_MYCTU/34-252
E2WIN8_MYCTU/1-169
E2WIP3_MYCTU/2-210
E2WIP4_MYCTU/1-186
E2WKY8_MYCTU/161-374
E2WX32_ECOLX/217-427
E2WY12_ECOLX/13-214
E2X7U4_SHIDY/13-214
E2X8E9_SHIDY/188-398
E2XKM8_PSEFL/4-191
E2XKN1_PSEFL/6-224
E2XKN2_PSEFL/292-504
E2XLT1_PSEFL/16-217
E2XQS2_PSEFL/3-225
E2XR43_PSEFL/2-207
E2XTX0_PSEFL/19-231
E2XU77_PSEFL/217-428
E2XWH9_PSEFL/4-212
E2Y3S9_ENTFA/15-216
E2YHA1_ENTFA/15-216
E2YJY9_ENTFA/15-216
E2YSP4_ENTFA/15-216
E2Z3K5_ENTFA/15-216
E2Z9P6_9FIRM/9-209
E2ZBZ9_9FIRM/4-222
E2ZC00_9FIRM/1-208
E2ZC02_9FIRM/4-211
E2ZC04_9FIRM/3-190
E2ZD66_9FIRM/8-211
E2ZEX2_9FIRM/4-204
E2ZJM1_9FIRM/1-190
E2ZJM3_9FIRM/15-223
E2ZJM5_9FIRM/1-209
E2ZJM6_9FIRM/7-218
E2ZSX2_PSEAE/2-198
E2ZUU7_PSEAE/179-390
E2ZVY5_PSEAE/1-210
E2ZVY6_PSEAE/8-226
E2ZVY8_PSEAE/1-130
E2ZW34_PSEAE/2-207
E3A221_PSEAE/4-213
E3AZ87_9SPHI/4-204
E3B1K5_9SPHI/7-218
E3B347_9SPHI/9-218
E3B6D2_9MICO/9-232
E3BA65_9MICO/9-234
E3BA71_9MICO/281-492
E3BA71_9MICO/5-223
E3BA74_9MICO/2-209
E3BA75_9MICO/1-210
E3BBT1_9MICO/20-226
E3BCT6_9MICO/9-212
E3BCY7_9MICO/114-327
E3BP01_9VIBR/37-248
E3BQE2_9VIBR/13-214
E3BU76_9LACO/14-215
E3BVE8_9LACO/14-215
E3BYN0_9LACO/14-215
E3C234_9LACO/14-215
E3C865_9LACO/14-215
E3CGB0_STRPA/15-215
E3CMG8_STRDO/15-176
E3CTC7_STRVE/15-215
E3CUW4_9BACT/2-202
E3CWT0_9BACT/2-213
E3CWT5_9BACT/16-230
E3CWT7_9BACT/340-542
E3CWT8_9BACT/5-212
E3CWT9_9BACT/8-199
E3D2U6_NEIM7/4-216
E3D3Z8_NEIM7/17-217
E3D4T5_NEIM7/218-429
E3D8H0_GARV3/10-213
E3DFI2_ERWSE/13-214
E3DHK3_ERWSE/216-427
E3DP05_HALPG/4-217
E3DP17_HALPG/5-214
E3DP23_HALPG/2-207
E3DP24_HALPG/4-215
E3DP26_HALPG/3-193
E3DRS1_HALPG/5-208
E3DUH5_BACA1/5-218
E3DZU0_BACA1/3-215
E3E3A4_BACA1/11-211
E3E3C6_BACA1/4-207
E3E9X8_PAEPS/4-217
E3EAR8_PAEPS/6-213
E3EAR9_PAEPS/8-223
E3EAS0_PAEPS/4-193
E3EAS5_PAEPS/6-218
E3EDU6_PAEPS/18-219
E3EDW9_PAEPS/4-212
E3EQQ1_BIFBS/45-248
E3EY48_KETVY/10-214
E3F6B2_CORP9/11-226
E3F7Y5_CORP9/3-223
E3F8A4_CORP9/27-229
E3FAP4_CORP9/258-466
E3FAP4_CORP9/5-224
E3FAP6_CORP9/2-209
E3FAP7_CORP9/23-212
E3FBQ2_CORP9/17-253
E3G105_ENTCS/13-214
E3G1V0_ENTCS/5-216
E3G1Y0_ENTCS/1-187
E3G1Y2_ENTCS/9-216
E3G1Y4_ENTCS/1-209
E3G1Y7_ENTCS/4-215
E3G5T4_ENTCS/216-427
E3GBS8_ENTCS/217-427
E3GGD9_EUBLK/3-208
E3GJD7_EUBLK/4-217
E3GJD9_EUBLK/3-192
E3GJF0_EUBLK/307-518
E3GJF4_EUBLK/4-210
E3GJF7_EUBLK/4-212
E3GR66_EUBLK/4-203
E3GU68_HAEI2/7-208
E3GWQ2_METFV/1-196
E3GX90_METFV/2-211
E3GXC9_METFV/1-193
E3GXD3_METFV/4-216
E3GYW7_METFV/1-220
E3GZA1_METFV/4-210
E3H3A8_ROTDC/44-255
E3H5T0_ROTDC/33-236
E3HA78_ILYPC/1-200
E3HDC6_ILYPC/2-191
E3HDC8_ILYPC/3-214
E3HDC9_ILYPC/3-209
E3HDD1_ILYPC/3-209
E3HDD8_ILYPC/5-216
E3HMT7_ACHXA/30-234
E3HRG5_ACHXA/217-429
E3HTB5_ACHXA/6-217
E3HZD6_RHOVT/221-432
E3I3C6_RHOVT/219-431
E3I5K9_RHOVT/2-209
E3I5L1_RHOVT/13-201
E3I5L3_RHOVT/4-214
E3I5L4_RHOVT/15-233
E3I645_RHOVT/3-224
E3I8H4_RHOVT/48-248
E3IEZ5_GEOS0/6-219
E3IF00_GEOS0/2-210
E3IF01_GEOS0/4-219
E3IFC9_GEOS0/3-187
E3IFD4_GEOS0/4-216
E3IFN4_GEOS0/5-217
E3IIC0_GEOS0/15-215
E3IIE3_GEOS0/3-206
E3IMN9_DESVR/13-220
E3IMP0_DESVR/214-404
E3IQX0_DESVR/38-249
E3IR20_DESVR/5-220
E3IRQ3_DESVR/2-215
E3ISD8_DESVR/7-206
E3J0T8_FRASU/14-227
E3J4K2_FRASU/33-244
E3J4N0_FRASU/12-159
E3J9Z2_FRASU/2-209
E3J9Z3_FRASU/6-189
E3JA02_FRASU/10-227
E3JA02_FRASU/260-468
E3JA03_FRASU/11-231
E3JCJ7_FRASU/4-207
E3JDV0_BUCA0/8-208
E3JES3_BUCA0/216-427
E3JFS8_BUCA3/8-208
E3JGQ3_BUCA3/216-427
E3JH95_BUCAF/8-208
E3JI74_BUCAF/216-427
E3JIZ1_BUCAJ/216-427
E3JJK5_BUCAJ/8-208
E3KPU9_PUCGT/1-247
E3LFA6_CAERE/2-244
E3PK58_ECOH1/13-214
E3PLH6_ECOH1/217-427
E3PTQ9_CLOSD/6-206
E3PUZ1_CLOSD/2-208
E3PXE7_CLOSD/1-193
E3PXE9_CLOSD/3-214
E3PXF0_CLOSD/2-209
E3PXF2_CLOSD/1-209
E3PXF7_CLOSD/5-216
E3QJM1_COLGM/1-237
E3QP10_COLGM/235-485
E3R4N1_9LACO/13-213
E3RS21_PYRTT/272-481
E3S7D8_PYRTT/1-238
E3XFB4_ANODA/2-185
E3XSZ7_ECOLX/217-427
E3XTF9_ECOLX/13-214
E3Y4M8_SHIFL/13-214
E3Y8C6_SHIFL/217-427
E3YC02_LISMO/15-80
E3YC03_LISMO/1-125
E3YFE5_LISMO/1-184
E3YFE7_LISMO/6-213
E3YFE9_LISMO/1-209
E3YFF1_LISMO/3-214
E3YFF3_LISMO/3-213
E3YLD3_9LIST/15-216
E3YPE9_9LIST/1-184
E3YPF1_9LIST/3-210
E3YPF3_9LIST/1-209
E3YPF6_9LIST/3-214
E3YPF8_9LIST/3-212
E3YV07_LISIN/15-45
E3YV08_LISIN/4-165
E3YY78_LISIN/1-184
E3YY80_LISIN/3-210
E3YY82_LISIN/1-209
E3YY84_LISIN/3-214
E3YY86_LISIN/3-214
E3Z3S8_LISIN/15-216
E3Z6V0_LISIN/1-184
E3Z6V2_LISIN/3-210
E3Z6V5_LISIN/1-209
E3Z6V7_LISIN/3-214
E3Z6V9_LISIN/3-172
E3ZC98_LISIV/15-216
E3ZFK0_LISIV/1-184
E3ZFK2_LISIV/1-188
E3ZFK4_LISIV/1-209
E3ZFK6_LISIV/3-214
E3ZFK8_LISIV/3-214
E3ZLH5_LISSE/3-165
E3ZPH2_LISSE/1-184
E3ZPH4_LISSE/3-210
E3ZPH6_LISSE/1-209
E3ZPH8_LISSE/3-214
E3ZPI0_LISSE/3-214
E3ZVD9_LISSE/15-216
E3ZYG3_LISSE/1-157
E3ZYG5_LISSE/3-210
E3ZYG7_LISSE/1-209
E3ZYG9_LISSE/3-214
E3ZYH1_LISSE/3-214
E4A3P4_PROAC/11-223
E4A3S9_PROAC/8-211
E4A3Y3_PROAC/565-771
E4A3Y3_PROAC/6-180
E4A3Y4_PROAC/42-250
E4A3Y5_PROAC/8-227
E4A490_PROAC/24-251
E4A766_PROAC/4-234
E4AC48_PROAC/8-211
E4AEX6_PROAC/4-243
E4AHR6_PROAC/11-223
E4AHT4_PROAC/565-771
E4AHT4_PROAC/6-180
E4AHT5_PROAC/42-250
E4AHT6_PROAC/8-227
E4AI44_PROAC/24-251
E4AJ82_PROAC/4-234
E4AL19_PROAC/24-251
E4ALC1_PROAC/57-276
E4ALC2_PROAC/42-250
E4ALC3_PROAC/565-771
E4ALC3_PROAC/6-180
E4ALE0_PROAC/11-223
E4ALP2_PROAC/8-211
E4ATG7_PROAC/4-234
E4AWQ4_PROAC/24-251
E4AX10_PROAC/57-276
E4AX11_PROAC/42-250
E4AX12_PROAC/565-771
E4AX12_PROAC/6-180
E4AX29_PROAC/11-223
E4AXD4_PROAC/8-211
E4AZD0_PROAC/8-211
E4AZN4_PROAC/11-223
E4AZQ1_PROAC/565-771
E4AZQ1_PROAC/6-180
E4AZQ2_PROAC/42-250
E4AZQ3_PROAC/57-276
E4B003_PROAC/24-251
E4B1U1_PROAC/4-234
E4B6H2_PROAC/4-234
E4B813_PROAC/24-251
E4B8C2_PROAC/8-227
E4B8C3_PROAC/42-250
E4B8C4_PROAC/565-771
E4B8C4_PROAC/6-180
E4B8E3_PROAC/11-223
E4B8P7_PROAC/8-211
E4BIB4_PROAC/4-243
E4BJG3_PROAC/8-211
E4BJT1_PROAC/11-223
E4BJV0_PROAC/565-771
E4BJV0_PROAC/6-180
E4BJV1_PROAC/42-250
E4BJV2_PROAC/8-227
E4BK55_PROAC/24-251
E4BMM4_PROAC/8-211
E4BMX8_PROAC/11-223
E4BMZ4_PROAC/565-771
E4BMZ4_PROAC/6-180
E4BMZ5_PROAC/42-250
E4BMZ6_PROAC/8-227
E4BN99_PROAC/24-251
E4BRT1_PROAC/4-234
E4BVG1_PROAC/24-251
E4BVR4_PROAC/57-276
E4BVR5_PROAC/42-250
E4BVR6_PROAC/565-771
E4BVR6_PROAC/6-180
E4BVT3_PROAC/11-223
E4BW39_PROAC/8-211
E4BY05_PROAC/4-234
E4C3E5_PROAC/24-251
E4C3P2_PROAC/57-276
E4C3P3_PROAC/42-250
E4C3P4_PROAC/565-771
E4C3P4_PROAC/6-180
E4C3R1_PROAC/11-223
E4C406_PROAC/8-211
E4C4N5_PROAC/4-234
E4C974_PROAC/8-211
E4C9H4_PROAC/11-223
E4C9J0_PROAC/565-771
E4C9J0_PROAC/6-180
E4C9J1_PROAC/42-250
E4C9J2_PROAC/57-276
E4C9U1_PROAC/24-251
E4CBH7_PROAC/4-234
E4CG02_PROAC/24-251
E4CGA2_PROAC/8-227
E4CGA3_PROAC/42-250
E4CGA4_PROAC/565-771
E4CGA4_PROAC/6-180
E4CGC1_PROAC/11-223
E4CGM3_PROAC/8-211
E4CM63_PROAC/4-234
E4CN12_PROAC/8-211
E4CNB8_PROAC/11-223
E4CND5_PROAC/565-771
E4CND5_PROAC/6-180
E4CND6_PROAC/42-250
E4CND7_PROAC/8-227
E4CNN6_PROAC/24-251
E4CQU6_PROAC/4-234
E4CWG6_PROAC/4-234
E4CYF3_PROAC/24-251
E4CYR4_PROAC/57-276
E4CYR5_PROAC/42-250
E4CYR6_PROAC/565-771
E4CYR6_PROAC/6-180
E4CYT3_PROAC/11-223
E4CZ38_PROAC/8-211
E4D3W2_PROAC/24-251
E4D463_PROAC/57-276
E4D464_PROAC/42-250
E4D465_PROAC/565-771
E4D465_PROAC/6-180
E4D482_PROAC/11-223
E4D4I4_PROAC/8-211
E4D9K6_PROAC/4-234
E4DAQ4_PROAC/4-234
E4DGG3_PROAC/24-251
E4DGR8_PROAC/57-276
E4DGR9_PROAC/42-250
E4DGS0_PROAC/565-771
E4DGS0_PROAC/6-180
E4DGT7_PROAC/11-223
E4DH44_PROAC/8-211
E4DMJ0_PROAC/24-251
E4DMU5_PROAC/57-276
E4DMU6_PROAC/42-250
E4DMU7_PROAC/565-771
E4DMU7_PROAC/6-180
E4DMW4_PROAC/11-223
E4DN66_PROAC/8-211
E4DNB0_PROAC/4-234
E4DVK7_PROAC/24-251
E4DVW1_PROAC/57-276
E4DVW2_PROAC/42-250
E4DVW3_PROAC/565-771
E4DVW3_PROAC/6-180
E4DVY0_PROAC/11-223
E4DW84_PROAC/8-211
E4DWJ3_PROAC/4-234
E4DYN0_PROAC/4-234
E4DZ40_PROAC/24-251
E4DZE2_PROAC/57-276
E4DZE3_PROAC/42-250
E4DZE4_PROAC/565-771
E4DZE4_PROAC/6-180
E4DZG3_PROAC/11-223
E4DZR7_PROAC/8-211
E4E4U0_PROAC/4-234
E4E5U7_PROAC/57-276
E4E5U8_PROAC/42-250
E4E5U9_PROAC/565-771
E4E5U9_PROAC/6-180
E4E5W5_PROAC/11-223
E4E6G2_PROAC/24-251
E4E6X6_PROAC/8-211
E4EDE9_PROAC/57-276
E4EDF0_PROAC/42-250
E4EDF1_PROAC/565-771
E4EDF1_PROAC/6-180
E4EDG7_PROAC/11-223
E4EDS3_PROAC/8-211
E4EEB2_PROAC/24-251
E4EEV6_PROAC/4-234
E4ELX4_PROAC/24-251
E4EM77_PROAC/57-276
E4EM78_PROAC/42-250
E4EM79_PROAC/565-771
E4EM79_PROAC/6-180
E4EM95_PROAC/11-223
E4EMJ0_PROAC/8-211
E4EMR7_PROAC/4-234
E4ESY6_PROAC/8-211
E4ET88_PROAC/11-223
E4ETA5_PROAC/565-771
E4ETA5_PROAC/6-180
E4ETA6_PROAC/42-250
E4ETA7_PROAC/8-227
E4ETL2_PROAC/24-251
E4EVF5_PROAC/4-234
E4F067_PROAC/4-234
E4F1C1_PROAC/11-223
E4F1D9_PROAC/565-771
E4F1D9_PROAC/6-180
E4F1E0_PROAC/42-250
E4F1E1_PROAC/8-227
E4F1P7_PROAC/24-251
E4F251_PROAC/8-211
E4F688_PROAC/24-251
E4F6C2_PROAC/8-211
E4F6M7_PROAC/11-223
E4F6P4_PROAC/565-771
E4F6P4_PROAC/6-180
E4F6P5_PROAC/42-250
E4F6P6_PROAC/8-227
E4FCM8_PROAC/4-234
E4FDN3_PROAC/4-234
E4FE78_PROAC/11-223
E4FE95_PROAC/565-771
E4FE95_PROAC/6-180
E4FE96_PROAC/42-250
E4FE97_PROAC/8-227
E4FEK2_PROAC/24-251
E4FEX6_PROAC/8-211
E4FL93_PROAC/8-211
E4FLJ8_PROAC/11-223
E4FLL7_PROAC/565-771
E4FLL7_PROAC/6-180
E4FLL8_PROAC/42-250
E4FLL9_PROAC/8-227
E4FLX1_PROAC/24-251
E4FQ44_PROAC/4-234
E4FU90_PROAC/24-251
E4FUJ5_PROAC/57-276
E4FUJ6_PROAC/42-250
E4FUJ7_PROAC/565-771
E4FUJ7_PROAC/6-180
E4FUL3_PROAC/11-223
E4FUW5_PROAC/8-211
E4FV60_PROAC/4-234
E4G100_PROAC/4-234
E4G6T3_PROAC/24-251
E4G740_PROAC/57-276
E4G741_PROAC/42-250
E4G742_PROAC/565-771
E4G742_PROAC/6-180
E4G759_PROAC/11-223
E4G7G4_PROAC/8-211
E4GD03_PROAC/24-251
E4GDA1_PROAC/57-276
E4GDA2_PROAC/42-250
E4GDA3_PROAC/565-771
E4GDA3_PROAC/6-180
E4GDC0_PROAC/11-223
E4GDM2_PROAC/8-211
E4GEN0_PROAC/4-234
E4GHF5_PROAC/8-211
E4GI18_PROAC/11-223
E4GI35_PROAC/565-771
E4GI35_PROAC/6-180
E4GI36_PROAC/42-250
E4GI37_PROAC/8-227
E4GIE2_PROAC/24-251
E4GKR2_PROAC/4-234
E4GMI5_PROAC/8-211
E4GMU0_PROAC/11-223
E4GMV7_PROAC/565-771
E4GMV7_PROAC/6-180
E4GMV8_PROAC/42-250
E4GMV9_PROAC/8-227
E4GN68_PROAC/24-251
E4GPS7_PROAC/4-234
E4H0G9_PROAC/24-251
E4H0S7_PROAC/8-227
E4H0S8_PROAC/42-204
E4H0T0_PROAC/565-771
E4H0T0_PROAC/6-180
E4H0U7_PROAC/11-223
E4H145_PROAC/8-211
E4H1F7_PROAC/4-234
E4H236_PROAC/4-234
E4H4P2_PROAC/24-251
E4H4Z5_PROAC/57-276
E4H4Z6_PROAC/42-250
E4H4Z7_PROAC/565-771
E4H4Z7_PROAC/6-180
E4H514_PROAC/11-223
E4H5C0_PROAC/8-211
E4HCS8_PROAC/8-211
E4HD30_PROAC/11-223
E4HD46_PROAC/565-771
E4HD46_PROAC/6-180
E4HD47_PROAC/42-250
E4HD48_PROAC/8-227
E4HDA7_PROAC/24-251
E4HFE6_PROAC/4-234
E4HII6_PROAC/8-211
E4HK49_PROAC/24-251
E4HKD5_PROAC/8-227
E4HKD6_PROAC/42-250
E4HKD7_PROAC/565-771
E4HKD7_PROAC/6-180
E4HKF4_PROAC/11-223
E4HN86_PROAC/4-243
E4HR46_PROAC/4-234
E4HW11_PROAC/24-251
E4HWC2_PROAC/8-227
E4HWC3_PROAC/42-250
E4HWC4_PROAC/565-771
E4HWC4_PROAC/6-180
E4HWE1_PROAC/11-223
E4HWP5_PROAC/8-211
E4HXD2_PROAC/4-234
E4HZL8_PROAC/8-211
E4HZP8_PROAC/24-251
E4I000_PROAC/57-276
E4I001_PROAC/42-250
E4I002_PROAC/565-771
E4I002_PROAC/6-180
E4I018_PROAC/11-223
E4I608_ENTFC/15-215
E4IES6_ENTFC/15-215
E4IQ36_ENTFC/15-215
E4IX15_ENTFC/15-215
E4J8A3_ENTFC/15-215
E4JLP4_ENTFC/15-215
E4K638_9FIRM/4-69
E4K639_9FIRM/1-120
E4KR06_9LACT/14-215
E4KU66_9PORP/3-203
E4KVW8_9PORP/3-212
E4KVW9_9PORP/2-194
E4KVX0_9PORP/365-571
E4KVX1_9PORP/6-215
E4KYF5_9FIRM/1-200
E4L0U8_9FIRM/1-199
E4L6Z5_9STRE/15-215
E4L837_9FIRM/13-213
E4LBE4_9FIRM/4-217
E4LCM3_9FIRM/8-208
E4LDI0_9FIRM/4-215
E4LDJ3_9FIRM/1-197
E4LDJ5_9FIRM/3-210
E4LDJ7_9FIRM/4-194
E4LGQ7_9FIRM/5-208
E4LI32_9FIRM/6-207
E4LLV4_9FIRM/3-214
E4LLV6_9FIRM/1-208
E4LLV8_9FIRM/4-194
E4LLY3_9FIRM/4-193
E4LML1_9FIRM/27-241
E4LYZ2_9CLOT/13-213
E4LZW0_9CLOT/1-213
E4M132_9FIRM/75-179
E4M2M1_9FIRM/14-214
E4MCM6_9BACT/3-203
E4ME15_9BACT/4-219
E4MFU2_9FIRM/8-215
E4MFU3_9FIRM/1-208
E4MFU5_9FIRM/3-210
E4MFU7_9FIRM/3-189
E4MKF0_9FIRM/5-217
E4MM11_9FIRM/4-205
E4MR33_CAPOC/21-232
E4MUA2_CAPOC/3-202
E4N259_KITSK/277-485
E4N259_KITSK/9-227
E4N270_KITSK/2-209
E4N271_KITSK/3-194
E4N7X2_KITSK/173-385
E4N7X4_KITSK/11-185
E4ND89_KITSK/12-212
E4NFX2_KITSK/7-210
E4NKP6_HALBP/33-232
E4NKQ5_HALBP/67-280
E4NKQ6_HALBP/21-237
E4NKQ8_HALBP/18-226
E4NKQ9_HALBP/2-202
E4NQS1_HALBP/1-218
E4NS70_HALBP/7-219
E4P0F5_BIFBP/45-248
E4P9U8_ECO8N/13-214
E4PC55_ECO8N/217-427
E4PNK0_MARAH/21-222
E4PP92_MARAH/37-248
E4PU33_MYCLG/13-220
E4Q0T6_MYCBG/3-203
E4Q290_CALOW/4-205
E4Q9P2_CALH1/4-205
E4QBM7_CALH1/5-215
E4QF32_BORBN/32-232
E4QI06_METS6/4-213
E4QKR6_METS6/217-428
E4QLS3_METS6/1-191
E4QPU1_METS6/16-229
E4QST4_MYCH1/4-203
E4QYW9_HAEI6/7-208
E4R251_BIFLM/48-251
E4R7H1_PSEPB/314-526
E4R7H2_PSEPB/7-225
E4R7H5_PSEPB/4-191
E4RAB3_PSEPB/4-212
E4RBB0_PSEPB/2-207
E4RF95_PSEPB/217-428
E4RHS2_PSEPB/3-222
E4RID1_PSEPB/14-215
E4RK96_HALSL/6-215
E4RK97_HALSL/2-207
E4RK98_HALSL/4-223
E4RKA0_HALSL/3-194
E4RPD7_HALSL/5-208
E4RQP2_LEAB4/5-214
E4RS83_LEAB4/2-202
E4RXK1_LEAB4/15-211
E4S6G4_CALKI/4-205
E4S6S4_CALKI/5-215
E4SF31_CALK2/5-215
E4SHJ4_CALK2/4-205
E4SLD3_LACAR/13-214
E4SSI1_STRTN/15-215
E4SWA4_LACDN/14-215
E4T2N8_PALPW/26-216
E4T6Z4_PALPW/17-217
E4T7K5_PALPW/10-197
E4T7K7_PALPW/4-212
E4T7K8_PALPW/4-210
E4T7L0_PALPW/4-212
E4T7L4_PALPW/23-224
E4TAG3_RIEAD/4-204
E4TAU9_RIEAD/14-215
E4TEY6_CALNY/1-202
E4TJE8_CALNY/3-203
E4TKD3_CALNY/3-213
E4TKD4_CALNY/4-217
E4TKE2_CALNY/4-196
E4TKE3_CALNY/3-210
E4TKE5_CALNY/3-207
E4TRS1_MARTH/17-218
E4TTG2_MARTH/4-213
E4TTT3_MARTH/7-207
E4TX97_SULKY/1-207
E4TYQ4_SULKY/4-216
E4U354_SULKY/22-234
E4U4T2_OCEP5/3-199
E4UWN5_ARTGP/284-506
E4VB05_BIFBI/58-261
E4VLT8_9HELI/1-221
E4VQ45_BACFR/6-219
E4VRG2_BACFR/5-215
E4VRG3_BACFR/353-559
E4VV40_BACFR/5-217
E4VWZ8_BACFR/3-203
E4W8H4_RHOE1/11-216
E4WE55_RHOE1/3-221
E4WEE0_RHOE1/1-196
E4WG89_RHOE1/168-381
E4WHI5_RHOE1/8-197
E4WHI6_RHOE1/2-209
E4WHJ5_RHOE1/252-460
E4WHJ5_RHOE1/6-225
E4XWP5_OIKDI/2-238
E4YIA1_OIKDI/2-141
E4ZAU9_NEIL0/17-217
E4ZCY6_NEIL0/216-426
E4ZFB7_NEIL0/4-216
E4ZUG1_LEPMC/274-483
E5ACS2_LEPMC/1-238
E5AHQ7_CHLPS/19-211
E5AMP5_BURRH/47-248
E5AN31_BURRH/4-211
E5ANW8_BURRH/4-218
E5B296_ERWAM/220-431
E5B949_ERWAM/13-214
E5BEF1_9FUSO/4-215
E5BH85_9FUSO/5-210
E5BH87_9FUSO/3-209
E5BH88_9FUSO/4-215
E5BH90_9FUSO/3-192
E5BI69_9FUSO/1-200
E5BKF5_9FUSO/1-200
E5BMD3_9FUSO/5-216
E5BNY8_9FUSO/3-192
E5BNZ1_9FUSO/4-215
E5BNZ2_9FUSO/3-209
E5BNZ6_9FUSO/11-216
E5BPV2_9FUSO/4-203
E5BXK8_9FUSO/3-192
E5BXL0_9FUSO/4-215
E5BXL1_9FUSO/3-209
E5BXL3_9FUSO/11-217
E5BXX3_9FUSO/6-217
E5BYX8_9FUSO/4-215
E5C1Q8_9FUSO/3-192
E5C1R0_9FUSO/4-215
E5C1R1_9FUSO/3-209
E5C1R3_9FUSO/5-210
E5C395_9FUSO/1-200
E5C5W6_9BACE/7-217
E5CDS8_9BACE/3-203
E5CEP8_9BACE/3-193
E5CEP9_9BACE/5-214
E5CEQ2_9BACE/6-215
E5CEQ4_9BACE/363-569
E5CJ81_STAHO/3-215
E5CJR6_STAHO/11-221
E5CPB6_STAHO/4-207
E5CPD2_STAHO/3-203
E5CPF0_9STAP/3-203
E5CPG6_9STAP/4-207
E5CTR4_9STAP/8-218
E5CUE1_9STAP/3-215
E5F9V9_XYLFA/12-199
E5F9W0_XYLFA/12-199
E5QRY5_STAAH/4-208
E5QSG3_STAAH/3-203
E5QX22_STAAH/8-218
E5R1T1_ARTGP/1-237
E5R7U0_STAAG/3-203
E5R7V6_STAAG/4-208
E5RB18_STAAG/8-218
E5TCA2_STAAU/8-218
E5TET0_STAAU/3-203
E5TEU7_STAAU/4-208
E5TLX2_STAAU/8-218
E5TQ91_STAAU/3-203
E5TQA9_STAAU/4-208
E5TYP6_STAAU/3-203
E5TYR4_STAAU/4-208
E5TYV1_STAAU/8-218
E5U7J2_ALCXX/1-133
E5UEV7_ALCXX/4-217
E5UGI4_ALCXX/30-234
E5UIF4_NEIMU/216-427
E5ULZ4_NEIMU/4-216
E5UMQ5_NEIMU/17-217
E5UR03_9BACE/4-217
E5UR08_9BACE/357-563
E5UR09_9BACE/3-194
E5UR10_9BACE/5-214
E5UY17_9BACE/3-203
E5UZM2_9BACE/13-218
E5V1W0_9BACL/1-202
E5V485_9BACL/1-203
E5V922_9BACE/5-220
E5V933_9BACE/131-336
E5V935_9BACE/4-205
E5V936_9BACE/7-217
E5VER7_9BACE/10-217
E5VF73_9BACE/3-203
E5VK93_9FIRM/2-180
E5VNP4_9FIRM/4-204
E5VTJ3_9FIRM/5-129
E5VTN5_9FIRM/258-453
E5VTN7_9FIRM/4-112
E5VTN9_9FIRM/1-207
E5VTP0_9FIRM/1-121
E5VYI1_9FIRM/4-204
E5W2T5_9BACI/3-215
E5WAC3_9BACI/18-218
E5WAE5_9BACI/4-207
E5WAV3_9BACI/5-216
E5WLJ6_9BACI/5-217
E5WLK0_9BACI/2-184
E5WLK1_9BACI/5-219
E5WLK2_9BACI/3-210
E5WLK6_9BACI/5-216
E5WMC8_9BACI/4-216
E5WT43_9BACI/3-206
E5WT65_9BACI/15-215
E5WXG6_9BACE/3-203
E5WXW2_9BACE/20-217
E5XBL9_9ACTN/21-99
E5XD86_9FIRM/4-227
E5XD87_9FIRM/1-208
E5XD88_9FIRM/3-210
E5XD89_9FIRM/7-206
E5XD97_9FIRM/8-220
E5XK22_9FIRM/4-204
E5XL96_9ACTO/16-219
E5XPF4_9ACTO/9-216
E5XST2_9ACTO/167-380
E5XYH0_9BIFI/48-251
E5Y1G5_BILWA/6-213
E5Y1G5_BILWA/621-831
E5Y1G6_BILWA/12-202
E5Y1H0_BILWA/5-218
E5Y4M6_BILWA/11-224
E5Y4Q0_BILWA/5-212
E5Y4Q0_BILWA/620-830
E5Y4Q1_BILWA/12-202
E5Y4Q5_BILWA/5-216
E5YA58_BILWA/7-207
E5YDZ5_9ENTR/1-186
E5YDZ7_9ENTR/9-216
E5YDZ9_9ENTR/1-209
E5YE02_9ENTR/8-219
E5YEV4_9ENTR/5-216
E5YKX5_9ENTR/13-214
E5YM07_9ENTR/217-427
E5YPW4_9BACL/19-220
E5YPY7_9BACL/4-212
E5YTT8_9BACL/4-217
E5Z741_CAMJE/1-207
E5ZBF6_CAMJE/1-130
E5ZIH1_CAMJE/1-207
E5ZPN3_ECOLX/13-214
E5ZXT1_ECOLX/217-427
E6A3Q6_ECOLX/13-214
E6ACY1_ECOLX/217-427
E6AR53_ECOLX/13-214
E6AWN2_ECOLX/217-427
E6B0F9_ECOLX/217-427
E6B542_ECOLX/13-214
E6BFK0_ECOLX/13-214
E6BIC0_ECOLX/217-427
E6BVM1_PROAC/8-211
E6BVX2_PROAC/11-223
E6BVY9_PROAC/565-771
E6BVY9_PROAC/6-180
E6BVZ0_PROAC/42-250
E6BVZ1_PROAC/8-227
E6BW92_PROAC/24-251
E6C0T2_PROAC/4-234
E6C2A1_PROAC/8-211
E6C2P4_PROAC/11-223
E6C2R0_PROAC/565-771
E6C2R0_PROAC/6-180
E6C2R1_PROAC/42-250
E6C2R2_PROAC/8-227
E6C2Y3_PROAC/24-251
E6C6Q9_PROAC/4-234
E6C954_PROAC/4-234
E6CD43_PROAC/8-211
E6CDE4_PROAC/11-223
E6CDG0_PROAC/565-771
E6CDG0_PROAC/6-180
E6CDG1_PROAC/42-250
E6CDG2_PROAC/8-227
E6CDR8_PROAC/24-251
E6CI60_PROAC/24-251
E6CIS3_PROAC/8-211
E6CJ79_PROAC/11-223
E6CJ96_PROAC/565-771
E6CJ96_PROAC/6-180
E6CJ97_PROAC/42-250
E6CJ98_PROAC/8-227
E6CKB4_PROAC/4-234
E6CP64_PROAC/4-234
E6CPF9_PROAC/8-211
E6CPR5_PROAC/11-223
E6CPT2_PROAC/565-771
E6CPT2_PROAC/6-180
E6CPT3_PROAC/42-250
E6CPT4_PROAC/8-227
E6CQ35_PROAC/24-251
E6CZ85_PROAC/24-251
E6CZJ1_PROAC/8-227
E6CZJ2_PROAC/42-250
E6CZJ3_PROAC/565-771
E6CZJ3_PROAC/6-180
E6CZL0_PROAC/11-223
E6CZW1_PROAC/8-211
E6D051_PROAC/4-234
E6D3I6_PROAC/8-211
E6D823_PROAC/24-251
E6D9C7_PROAC/4-234
E6D9H6_PROAC/11-223
E6D9J3_PROAC/565-771
E6D9J3_PROAC/6-180
E6D9J4_PROAC/42-250
E6D9J5_PROAC/8-227
E6DEG0_PROAC/24-251
E6DEI3_PROAC/57-276
E6DEI4_PROAC/42-250
E6DEI5_PROAC/565-771
E6DEI5_PROAC/6-180
E6DEK2_PROAC/11-223
E6DF38_PROAC/8-211
E6DHV9_PROAC/4-234
E6DL72_PROAC/4-234
E6DPP1_PROAC/24-251
E6DPZ9_PROAC/57-276
E6DQ00_PROAC/42-250
E6DQ01_PROAC/565-771
E6DQ01_PROAC/6-180
E6DQ18_PROAC/11-223
E6DQC2_PROAC/8-211
E6DQM6_PROAC/4-234
E6DTJ3_PROAC/24-251
E6DTU7_PROAC/57-276
E6DTU8_PROAC/42-250
E6DTU9_PROAC/565-771
E6DTU9_PROAC/6-180
E6DTW7_PROAC/11-223
E6DU71_PROAC/8-211
E6DZE4_PROAC/4-234
E6E4I1_PROAC/57-276
E6E4I2_PROAC/42-250
E6E4I3_PROAC/565-771
E6E4I3_PROAC/6-180
E6E4K0_PROAC/11-223
E6E4P2_PROAC/24-251
E6E501_PROAC/8-211
E6E5Y6_PROAC/8-211
E6E687_PROAC/11-223
E6E6A3_PROAC/565-771
E6E6A3_PROAC/6-180
E6E6A4_PROAC/42-250
E6E6A5_PROAC/8-227
E6E6K9_PROAC/24-251
E6E9C2_PROAC/4-234
E6ED95_PROAC/4-234
E6EFA9_PROAC/24-251
E6EFL4_PROAC/57-276
E6EFL5_PROAC/42-250
E6EFL6_PROAC/565-771
E6EFL6_PROAC/6-180
E6EFN3_PROAC/11-223
E6EFY8_PROAC/8-211
E6ELN2_ENTFA/15-216
E6ETE3_ENTFA/15-216
E6F3P9_ENTFA/15-216
E6FCE8_ENTFA/15-216
E6FNB2_ENTFA/15-216
E6FX03_ENTFA/15-216
E6G348_ENTFA/15-216
E6GEB8_ENTFA/15-216
E6GMJ2_ENTFA/15-216
E6GY64_ENTFA/15-216
E6H6X1_ENTFA/15-216
E6HD29_ENTFA/15-216
E6HQ33_ENTFA/15-216
E6HSR1_ENTFA/15-216
E6HZ55_ENTFA/15-216
E6IAR4_ENTFA/15-216
E6II56_ENTFA/15-216
E6IWH5_ENTFA/15-216
E6J0B3_STRAP/15-215
E6J4E3_9ACTO/8-111
E6J586_9ACTO/162-375
E6J8J2_9ACTO/19-135
E6J9S9_9ACTO/11-243
E6JAC0_9ACTO/4-150
E6JBS5_9ACTO/8-211
E6JCJ4_9ACTO/2-209
E6JCJ6_9ACTO/282-490
E6JCJ6_9ACTO/4-222
E6JCK2_9ACTO/7-227
E6JCK3_9ACTO/10-223
E6JGJ5_RIEAN/14-215
E6JJX4_RIEAN/4-204
E6JKP9_STAEP/8-218
E6JPN5_STAEP/3-215
E6JR70_STAEP/4-207
E6JR92_STAEP/3-203
E6JRJ6_9SPIO/3-203
E6JTT7_9SPIO/218-423
E6JYI6_PARDN/34-237
E6K3D7_9BACT/13-213
E6KLM9_STRSA/15-215
E6KRS5_9ACTO/33-236
E6KXD2_9PAST/7-208
E6L1A8_9PROT/1-206
E6L1Y7_9PROT/3-215
E6L8A8_CAMUP/1-207
E6LCQ7_9ENTE/14-215
E6LJU4_9FIRM/8-220
E6LP76_9FIRM/1-207
E6LPB3_9FIRM/2-192
E6LPB5_9FIRM/3-210
E6LPB6_9FIRM/3-212
E6LRT3_9FIRM/4-204
E6LSU3_9LACO/14-215
E6LZY2_9ACTO/11-214
E6M1D0_9ACTO/11-214
E6MAM7_STALU/8-218
E6MB39_STALU/3-215
E6MD89_STALU/19-222
E6MDA6_STALU/3-203
E6MI62_9FIRM/7-217
E6MI64_9FIRM/10-216
E6MI68_9FIRM/8-219
E6MI74_9FIRM/3-194
E6MI76_9FIRM/7-223
E6MIK3_9FIRM/11-211
E6MNM2_9BACT/3-203
E6MV66_NEIMH/5-217
E6MWN7_NEIMH/218-429
E6MZS9_NEIMH/17-217
E6N8M7_9ARCH/2-221
E6NBJ0_9ARCH/2-221
E6NE43_HELPI/1-220
E6NJB8_HELPK/1-220
E6NP34_HELPL/1-220
E6NR87_HELPQ/1-220
E6PCH9_9ZZZZ/3-131
E6PCW8_9ZZZZ/2-202
E6PCZ1_9ZZZZ/5-217
E6PL27_9ZZZZ/30-233
E6PL99_9ZZZZ/32-237
E6PMR0_9ZZZZ/19-229
E6PVZ6_9ZZZZ/3-158
E6PXF0_9ZZZZ/7-216
E6Q634_9ZZZZ/3-131
E6Q6E0_9ZZZZ/2-202
E6Q6G2_9ZZZZ/5-217
E6Q8C5_9ZZZZ/11-222
E6QGM6_9ZZZZ/14-215
E6QJ68_9ZZZZ/11-221
E6QPK8_9ZZZZ/10-222
E6QSR7_9ZZZZ/1-76
E6QSU3_9ZZZZ/218-429
E6QUB6_9ZZZZ/14-214
E6R577_CRYGW/452-669
E6R7U6_CRYGW/1-179
E6RIL5_PSEU9/216-427
E6RL48_PSEU9/12-213
E6RTN3_CAMJS/1-207
E6RZT1_CAMJC/1-183
E6S292_HELPF/1-220
E6S5Y4_INTC7/4-222
E6SAF5_INTC7/23-233
E6SB53_INTC7/272-480
E6SB53_INTC7/7-227
E6SBK0_INTC7/4-231
E6SBK3_INTC7/90-303
E6SBK7_INTC7/1-191
E6SBK8_INTC7/2-209
E6SC88_INTC7/9-212
E6SEP5_INTC7/175-380
E6SH74_THEM7/270-509
E6SL04_THEM7/83-283
E6SLS4_THEM7/66-189
E6SSA5_BACT6/3-215
E6SSS5_BACT6/3-203
E6SSV2_BACT6/371-577
E6SSV3_BACT6/7-203
E6SSV4_BACT6/5-215
E6SUH5_BACT6/4-216
E6T0H6_SHEB6/3-226
E6T787_SHEB6/6-207
E6T931_SHEB6/14-225
E6TBW5_MYCSR/12-257
E6TFM7_MYCSR/166-379
E6TI56_MYCSR/1-187
E6TI59_MYCSR/249-455
E6TI59_MYCSR/7-225
E6TIY4_MYCSR/6-208
E6TLT6_MYCSR/6-227
E6TLU6_MYCSR/4-211
E6TRN4_BACCJ/15-215
E6TRQ5_BACCJ/4-207
E6TU76_BACCJ/8-219
E6U1A5_BACCJ/5-218
E6U1U4_BACCJ/13-226
E6U403_ETHHY/4-205
E6UF39_RUMA7/3-203
E6UPR1_CLOTL/7-219
E6US53_CLOTL/6-206
E6V2L5_VARPD/23-234
E6V539_VARPD/11-229
E6V9F1_VARPD/29-239
E6VC52_RHOPX/3-224
E6VC60_RHOPX/5-222
E6VC61_RHOPX/4-214
E6VC63_RHOPX/11-198
E6VC65_RHOPX/2-209
E6VC67_RHOPX/13-226
E6VI48_RHOPX/37-238
E6VPK4_RHOPX/225-436
E6VQN6_DESAO/3-216
E6VQP5_DESAO/1-212
E6VQQ9_DESAO/6-208
E6VTL4_DESAO/6-221
E6VZD1_DESAO/13-220
E6VZD3_DESAO/9-202
E6W0R6_DESIS/3-214
E6W0S0_DESIS/4-215
E6W0S6_DESIS/5-210
E6W0S8_DESIS/8-215
E6W0S9_DESIS/5-187
E6WFT9_PANSA/13-214
E6WGA2_PANSA/216-427
E6WGY4_PANSA/217-427
E6WPJ2_PSEUU/17-225
E6WQ69_PSEUU/22-233
E6WQN8_PSEUU/5-206
E6WX78_PSEUU/222-322
E6X0K9_NITSE/1-213
E6X230_NITSE/1-207
E6X5D0_CELAD/15-223
E6X5K4_CELAD/8-221
E6X834_CELAD/3-203
E6X8T2_CELAD/8-216
E6XHT6_SHEP2/6-207
E6XLI9_SHEP2/14-225
E6XPM5_SHEP2/3-227
E6YGG4_BARC7/21-222
E6YKH0_9RHIZ/21-222
E6YPM8_9RHIZ/21-222
E6YU77_9RHIZ/21-222
E6Z0H2_9RHIZ/25-226
E6ZN10_9BASI/456-691
E6ZPR8_9BASI/2-243
E7A3Z3_HAEIF/7-208
E7ACF2_HELFC/1-217
E7AGI7_HAEIF/7-208
E7AZB3_YERE1/13-214
E7B0P3_YERE1/216-427
E7B4F8_YERE1/5-216
E7B4I6_YERE1/1-186
E7B4I8_YERE1/15-222
E7B4J0_YERE1/1-209
E7B4J3_YERE1/4-216
E7B823_YERE1/217-427
E7B8S2_YERE1/5-216
E7BDZ8_NEIMW/4-216
E7BHN3_NEIMW/218-429
E7BIR8_NEIMW/17-217
E7C1E0_9DELT/2-204
E7C240_9BACT/1-210
E7C586_9BACT/5-219
E7C6M6_9GAMM/2-204
E7C7I5_9GAMM/4-217
E7EN60_HUMAN/1-240
E7EPS3_HUMAN/1-88
E7EQB6_HUMAN/1-253
E7ER54_HUMAN/1-110
E7FPK6_9LACO/17-218
E7FWE4_ERYRH/13-213
E7FZC6_9HELI/1-211
E7G4P1_9HELI/1-211
E7GB14_9FIRM/13-213
E7GJR0_CLOSY/29-244
E7GLM3_CLOSY/1-211
E7GLM5_CLOSY/26-233
E7GLM6_CLOSY/261-460
E7GLQ1_CLOSY/9-221
E7GRL6_CLOSY/4-204
E7GXH5_STRAP/15-215
E7H0U0_9BURK/15-216
E7H5F3_9BURK/5-216
E7HGM4_ECOLX/13-214
E7HH95_ECOLX/214-424
E7HQF9_ECOLX/13-214
E7HR07_ECOLX/217-427
E7I6P7_ECOLX/217-427
E7I8W8_ECOLX/13-214
E7IPZ2_ECOLX/217-427
E7IR32_ECOLX/13-214
E7J945_ECOLX/13-214
E7J9V7_ECOLX/217-427
E7JKM7_ECOLX/217-427
E7JL68_ECOLX/13-214
E7K572_SHISO/13-175
E7K5Y0_SHISO/217-427
E7KG06_YEASA/5-200
E7KR89_YEASL/137-346
E7KRR7_YEASL/1-238
E7L851_TRYCR/1-238
E7LHH9_TRYCR/110-341
E7LXM5_YEASV/5-200
E7M281_9BACL/4-210
E7M2A5_9BACL/15-215
E7M7P6_9BACL/5-218
E7MBZ2_9BACL/1-196
E7MBZ5_9BACL/1-209
E7MBZ7_9BACL/3-210
E7MBZ9_9BACL/3-189
E7MDJ5_STAAU/4-208
E7MDL3_STAAU/3-203
E7MI78_STAAU/8-218
E7MKJ0_9FIRM/13-213
E7MXP7_STAAU/4-208
E7MXR5_STAAU/3-203
E7MYK3_STAAU/8-218
E7MZT7_9FIRM/3-214
E7MZT9_9FIRM/1-208
E7MZU1_9FIRM/9-199
E7MZW2_9FIRM/4-217
E7N1Q6_9FIRM/6-207
E7N2S5_9FIRM/5-208
E7N3Y7_9FIRM/13-227
E7N659_9ACTO/49-252
E7NEB7_9ACTO/17-222
E7NKP3_YEASO/5-200
E7NX88_TREPH/3-203
E7P464_PSESG/4-213
E7P4F0_PSESG/2-207
E7P4Z1_PSESG/3-225
E7P725_PSESG/217-428
E7P9W9_PSESG/1-188
E7PAR2_PSESG/313-525
E7PAR3_PSESG/6-224
E7PAR6_PSESG/4-191
E7PIU9_PSESG/4-191
E7PIV2_PSESG/6-224
E7PIV3_PSESG/313-525
E7PK86_PSESG/1-188
E7PMX8_PSESG/4-213
E7PN63_PSESG/2-207
E7PNJ9_PSESG/3-225
E7PQR3_PSESG/217-428
E7PZS5_STRDY/15-215
E7Q6W9_YEASB/4-138
E7QHI7_YEASZ/137-346
E7QRX3_9EURY/1-228
E7QWL2_9EURY/7-223
E7QXE1_9EURY/7-225
E7R3X2_PICAD/1-238
E7R5G4_PICAD/243-452
E7RLB4_9BACL/13-214
E7RLD2_9BACL/3-206
E7RQS3_9BACT/3-203
E7RUF0_9BURK/216-338
E7RVA6_9BURK/31-227
E7RVM3_9BURK/116-234
E7RVM3_9BURK/5-108
E7RVM7_9BURK/7-222
E7RVM8_9BURK/7-210
E7RVN2_9BURK/285-493
E7RZA9_9BURK/2-199
E7RZQ3_9BURK/37-195
E7S310_STRAG/17-217
E7SA43_9STRE/15-215
E7SAT4_9STRE/3-189
E7SAT6_9STRE/3-210
E7SAT8_9STRE/1-209
E7SAU0_9STRE/5-215
E7SAU2_9STRE/3-214
E7SGW3_SHIDY/217-427
E7SIP2_SHIDY/13-214
E7SV60_SHIBO/13-214
E7T4Z8_SHIBO/217-427
E7T995_SHIFL/13-214
E7TGC3_SHIFL/217-427
E7TRS7_ECO57/217-427
E7TW97_ECO57/13-214
E7U1B7_ECOLX/217-427
E7U8V3_ECOLX/13-214
E7UF13_ECOLX/13-214
E7ULP3_ECOLX/217-427
E7USD8_SALTY/217-427
E7UV32_SALTY/13-211
E7V003_SALTY/4-214
E7V006_SALTY/1-209
E7V008_SALTY/9-216
E7V010_SALTY/1-187
E7V9N1_SALMO/13-214
E7VDN9_SALMO/217-427
E7VEE4_SALMO/1-187
E7VEE6_SALMO/9-216
E7VEE8_SALMO/1-209
E7VEF1_SALMO/4-215
E7VKQ7_SALMO/1-187
E7VKQ9_SALMO/9-216
E7VKR1_SALMO/1-209
E7VKR4_SALMO/4-215
E7VQC2_SALMO/13-214
E7VSB2_SALMO/217-427
E7W1I6_SALMO/1-187
E7W1I8_SALMO/9-216
E7W1J0_SALMO/1-209
E7W1J3_SALMO/4-215
E7W2N4_SALMO/13-214
E7W2X4_SALMO/217-427
E7W4F7_SALMO/1-187
E7W4F9_SALMO/9-216
E7W4G1_SALMO/1-209
E7W4G4_SALMO/4-215
E7WEM3_SALMO/13-214
E7WEP9_SALMO/217-427
E7WMI1_SALMO/4-215
E7WMI4_SALMO/1-209
E7WMI6_SALMO/9-216
E7WMI8_SALMO/1-187
E7WP95_SALMO/217-427
E7WR84_SALMO/13-214
E7WUW8_SALMO/1-187
E7WUX0_SALMO/9-216
E7WUX2_SALMO/1-209
E7WUX5_SALMO/4-215
E7X2V7_SALMO/13-214
E7X428_SALMO/217-427
E7X4F9_SALMO/13-214
E7X516_SALMO/217-427
E7XCL9_SALMO/4-215
E7XCM2_SALMO/1-209
E7XCM4_SALMO/9-216
E7XCM6_SALMO/1-187
E7XHG7_SALMO/217-427
E7XHM1_SALMO/1-187
E7XHT1_SALMO/9-216
E7XHT3_SALMO/1-209
E7XHT7_SALMO/4-215
E7XI69_SALMO/13-214
E7Y2J0_SALMO/1-187
E7Y2J2_SALMO/9-216
E7Y2J4_SALMO/1-209
E7Y2J7_SALMO/4-215
E7Y2T4_SALMO/13-214
E7Y4L1_SALMO/1-204
E7YB26_SALMO/13-214
E7YBC2_SALMO/217-427
E7YDG7_SALMO/1-187
E7YDG9_SALMO/9-216
E7YDH1_SALMO/1-209
E7YDH4_SALMO/4-215
E7YIS3_SALMO/1-187
E7YIS5_SALMO/9-216
E7YIS7_SALMO/1-209
E7YIT0_SALMO/4-215
E7YN54_SALMO/217-427
E7YS22_SALMO/13-214
E7YZF6_SALMO/13-214
E7Z2G6_SALMO/4-215
E7Z2G9_SALMO/1-209
E7Z2H1_SALMO/9-216
E7Z2H3_SALMO/1-187
E7Z3D5_SALMO/217-427
E7Z9X2_SALMO/217-427
E7ZAC8_SALMO/4-215
E7ZAD1_SALMO/1-209
E7ZAD3_SALMO/9-216
E7ZAD5_SALMO/1-187
E7ZDE7_SALMO/13-214
E7ZI21_SALMO/13-214
E7ZLR3_SALMO/1-187
E7ZLR5_SALMO/9-216
E7ZLR7_SALMO/1-209
E7ZLS0_SALMO/4-215
E7ZSE8_SALMO/217-427
E7ZUQ7_SALMO/1-187
E7ZUQ9_SALMO/9-216
E7ZUR1_SALMO/1-209
E7ZUR4_SALMO/4-215
E7ZWK0_SALMO/217-427
E8A3F8_SALMO/13-214
E8A789_SALMO/1-187
E8A791_SALMO/9-216
E8A793_SALMO/1-209
E8A796_SALMO/4-215
E8A8S9_SALMO/13-214
E8AHB8_SALMO/217-427
E8AHI1_SALMO/217-427
E8AMY7_SALMO/4-215
E8AMZ0_SALMO/1-209
E8AMZ2_SALMO/9-216
E8AMZ4_SALMO/1-187
E8AQY4_SALMO/13-214
E8AWU5_SALMO/4-215
E8AWU8_SALMO/1-209
E8AWV0_SALMO/9-216
E8AWV2_SALMO/1-187
E8B2S5_SALMO/217-427
E8B6H9_SALMO/13-214
E8B7U6_SALMO/217-427
E8BBC6_SALMO/13-214
E8BC10_SALMO/4-215
E8BC13_SALMO/1-209
E8BC15_SALMO/9-216
E8BC17_SALMO/1-187
E8BJP1_SALMO/217-427
E8BL62_SALMO/13-214
E8BLJ5_SALMO/4-215
E8BLJ8_SALMO/1-209
E8BLK0_SALMO/9-216
E8BLK2_SALMO/1-187
E8BX58_SALMO/217-427
E8BXH3_SALMO/1-187
E8BXH5_SALMO/9-216
E8BXH7_SALMO/1-209
E8BXI0_SALMO/4-215
E8C0T7_SALMO/13-214
E8CDS9_SALMO/217-427
E8CG25_SALMO/13-214
E8CHT8_SALMO/4-215
E8CHU1_SALMO/1-209
E8CHU3_SALMO/9-216
E8CHU4_SALMO/1-187
E8CSP8_SALMO/4-215
E8CSQ1_SALMO/1-209
E8CSQ3_SALMO/9-216
E8CSQ5_SALMO/1-187
E8CV57_SALMO/217-427
E8CW31_SALMO/13-214
E8D293_SALMO/217-427
E8D3I8_SALMO/13-214
E8D6G3_SALMO/4-215
E8D6G6_SALMO/1-209
E8D6G8_SALMO/9-216
E8D6H0_SALMO/1-187
E8DI65_SALMO/217-427
E8DL49_SALMO/13-214
E8DM67_SALMO/4-215
E8DM70_SALMO/1-209
E8DM72_SALMO/9-216
E8DM74_SALMO/1-187
E8DR87_SALMO/4-215
E8DR90_SALMO/1-209
E8DR92_SALMO/9-216
E8DR94_SALMO/1-187
E8DTY4_SALMO/13-214
E8DXN5_SALMO/217-427
E8E8N2_SALMO/217-427
E8E8S6_SALMO/13-214
E8E9B7_SALMO/1-187
E8E9B9_SALMO/9-216
E8E9C1_SALMO/1-209
E8E9C4_SALMO/4-215
E8EAH0_SALMO/4-215
E8EAH3_SALMO/1-209
E8EAH5_SALMO/9-216
E8EAH7_SALMO/1-187
E8EFN1_SALMO/13-214
E8EK64_SALMO/217-427
E8ELJ4_SALMO/1-187
E8ELJ6_SALMO/9-216
E8ELJ8_SALMO/1-209
E8ELK1_SALMO/4-215
E8ES03_SALMO/217-427
E8EVA8_SALMO/13-214
E8EZU7_SALMO/217-427
E8F6E1_SALMO/13-214
E8F7K0_SALMO/4-215
E8F7K3_SALMO/1-209
E8F7K5_SALMO/9-216
E8F7K7_SALMO/1-187
E8FAD6_SALMO/217-427
E8FC30_SALMO/13-214
E8FKC9_SALMO/1-187
E8FKD1_SALMO/9-216
E8FKD3_SALMO/1-209
E8FKD6_SALMO/4-215
E8FTK5_SALMO/217-427
E8FYQ0_SALMO/13-214
E8FZW8_SALMO/1-187
E8FZX0_SALMO/9-216
E8FZX2_SALMO/1-209
E8FZX5_SALMO/4-215
E8G1F1_SALMO/217-427
E8G459_SALMO/13-214
E8G8A8_SALMO/4-215
E8G8B1_SALMO/1-209
E8G8B3_SALMO/9-216
E8G8B5_SALMO/1-187
E8GHP6_SALMO/4-215
E8GHP8_SALMO/1-209
E8GHQ0_SALMO/9-216
E8GHQ2_SALMO/1-187
E8GMW6_SALMO/217-427
E8GPA3_SALMO/13-214
E8GT11_SALMO/4-215
E8GT14_SALMO/1-209
E8GT16_SALMO/9-216
E8GT18_SALMO/1-187
E8GZ26_SALMO/13-214
E8H0Y0_SALMO/217-427
E8H6X8_ECO57/13-214
E8H7Q7_ECO57/217-427
E8HKS9_ECOLX/13-214
E8HLR2_ECOLX/217-427
E8HZD4_ECOLX/13-214
E8I0D0_ECOLX/217-427
E8IDJ5_ECOLX/13-214
E8IEI0_ECOLX/217-427
E8IRV5_ECOLX/13-214
E8ISE9_ECOLX/217-427
E8J6E9_ECO57/13-214
E8J7G6_ECO57/217-427
E8JK61_9ACTO/11-214
E8JPU2_STREI/16-216
E8JX09_STRCR/15-215
E8K0K5_9STRE/15-215
E8K4B2_STRPA/3-189
E8K4B4_STRPA/3-210
E8K4B6_STRPA/1-209
E8K4B8_STRPA/5-215
E8K4C0_STRPA/3-214
E8K641_STRPA/15-215
E8KBV1_9STRE/15-215
E8KFJ2_9PAST/217-428
E8KK91_9PAST/8-209
E8KN38_STRSA/15-215
E8KRC8_STRSA/3-213
E8KRD0_STRSA/4-215
E8KRD2_STRSA/1-209
E8KRD4_STRSA/3-210
E8KRD6_STRSA/3-189
E8KWD9_STRVE/15-215
E8L009_9RHIZ/233-446
E8L2R1_9RHIZ/2-209
E8L2R3_9RHIZ/4-192
E8L2R4_9RHIZ/4-214
E8L2R5_9RHIZ/17-235
E8L7P1_9RHIZ/28-228
E8LB14_9FIRM/17-216
E8LBM0_9FIRM/6-194
E8LBM2_9FIRM/3-210
E8LBM4_9FIRM/1-208
E8LBM5_9FIRM/4-215
E8LF09_9FIRM/6-219
E8LFP3_9FIRM/3-206
E8LKM4_9GAMM/5-206
E8LNF9_9VIBR/13-214
E8LRV5_9VIBR/37-248
E8LT33_9VIBR/14-224
E8LU41_9VIBR/45-255
E8M0X0_9VIBR/33-244
E8M5B1_9VIBR/45-255
E8M725_9VIBR/14-224
E8M7F2_9VIBR/13-214
E8MFM0_BIFL2/48-251
E8MPJ8_BIFLS/54-257
E8MW92_BIFL1/54-257
E8N3Q8_ANATU/5-211
E8N4H2_ANATU/11-212
E8N4S8_ANATU/3-202
E8NAM8_MICTS/1-203
E8NMM2_SALET/13-214
E8NQW2_SALET/4-214
E8NQW5_SALET/1-209
E8NQW7_SALET/9-216
E8NQW9_SALET/1-187
E8NSM9_SALET/217-427
E8P0I9_YERPH/216-427
E8P3M4_YERPH/226-436
E8P594_YERPH/13-214
E8PB48_ACIB1/217-428
E8PG45_ACIB1/4-205
E8PQD5_THESS/3-205
E8PQY2_THESS/2-199
E8Q5S2_BLOVB/220-433
E8Q6M4_BLOVB/6-207
E8Q7E6_STRED/1-198
E8QGD8_HELP7/1-220
E8QP41_HELPR/1-220
E8QVP8_HELPW/1-220
E8QYK5_ISOPI/3-195
E8R5A9_ISOPI/21-232
E8R725_DESM0/1-219
E8REP3_9DELT/16-216
E8REQ8_9DELT/11-220
E8RER0_9DELT/14-219
E8RER1_9DELT/12-233
E8RER2_9DELT/8-196
E8RK44_9DELT/14-228
E8RLU1_9CAUL/210-426
E8RMY5_9CAUL/15-215
E8RXU0_MICSL/174-387
E8RYD8_MICSL/9-212
E8S8Z6_MICSL/10-211
E8SCD9_MICSL/88-301
E8SCE3_MICSL/4-193
E8SCE4_MICSL/2-209
E8SCE5_MICSL/260-468
E8SCE5_MICSL/4-222
E8SCF0_MICSL/4-226
E8SFH0_STAPH/10-220
E8SIM5_STAPH/3-203
E8SIP1_STAPH/4-205
E8SMU2_NEIGO/26-226
E8SPQ8_NEIGO/5-217
E8STF5_GEOS2/11-223
E8SU78_GEOS2/5-213
E8SU83_GEOS2/2-210
E8SU84_GEOS2/4-219
E8SU85_GEOS2/3-187
E8SU90_GEOS2/5-217
E8SZY6_GEOS2/16-216
E8T008_GEOS2/3-206
E8T4E3_THEA1/9-210
E8TCM9_MESCW/223-434
E8TFQ0_MESCW/30-231
E8TG74_MESCW/3-231
E8TH69_MESCW/32-242
E8TH70_MESCW/2-209
E8TH72_MESCW/11-201
E8TH74_MESCW/4-214
E8TH75_MESCW/8-222
E8TQ90_ALIDB/9-223
E8TWB9_ALIDB/17-224
E8TZ92_ALIDB/26-242
E8U0G7_ALIDB/27-239
E8U428_DEIML/1-202
E8U431_DEIML/10-223
E8U432_DEIML/2-209
E8U434_DEIML/12-219
E8U4W9_DEIML/8-216
E8U507_DEIML/11-208
E8UC96_TAYEM/5-218
E8UG21_TAYEM/26-234
E8UJ03_MYCFM/3-203
E8UL58_STREJ/15-215
E8URS4_THEBF/6-206
E8UU68_THEBF/3-208
E8UWT4_THEBF/4-216
E8UXY1_TERSS/14-221
E8V3C8_TERSS/4-217
E8V9Q3_BACST/3-215
E8VHD3_BACST/11-211
E8VHW4_BACST/4-207
E8VKE3_BACST/5-218
E8VRF9_VIBVU/13-214
E8VSQ3_VIBVU/36-247
E8VUK1_VIBVU/15-225
E8VUN0_VIBVU/44-253
E8VZ93_STRFA/18-229
E8W2V0_STRFA/7-210
E8W869_STRFA/9-185
E8W871_STRFA/172-385
E8W9U9_STRFA/12-230
E8W9U9_STRFA/259-467
E8W9V3_STRFA/2-209
E8W9V4_STRFA/16-206
E8WQB9_GEOS8/5-191
E8WQC0_GEOS8/3-218
E8WQC1_GEOS8/6-213
E8WQC3_GEOS8/3-214
E8WRZ1_GEOS8/4-203
E8WTA7_GEOS8/10-223
E8WYH0_ACISM/12-213
E8X1Y1_ACISM/35-247
E8X6S3_ACISM/256-466
E8X6S3_ACISM/9-227
E8X6S4_ACISM/5-197
E8X6S6_ACISM/2-209
E8X6S8_ACISM/3-225
E8XBX8_SALT4/4-214
E8XBY1_SALT4/1-209
E8XBY3_SALT4/9-216
E8XBY5_SALT4/1-187
E8XC80_SALT4/13-214
E8XEI0_SALT4/217-427
E8XRJ5_RAHSY/31-242
E8XV39_RAHSY/217-427
E8XVV0_RAHSY/13-214
E8XYQ8_RAHSY/218-429
E8Y390_ECOKO/13-214
E8YDV0_ECOKO/217-427
E8YFJ3_9BURK/3-211
E8YKL9_9BURK/17-218
E8YL51_9BURK/13-220
E8YNC7_9BURK/7-215
E8YQN3_9BURK/2-207
E8YQN6_9BURK/4-191
E8YQN9_9BURK/10-228
E8YQP0_9BURK/360-572
E8YWA8_9BURK/3-213
E8ZLJ2_CLOB0/8-208
E8ZPE5_CLOB0/3-213
E8ZPV0_CLOB0/1-206
E8ZQ08_CLOB0/12-196
E8ZQ18_CLOB0/21-224
E8ZQ19_CLOB0/4-210
E8ZQ22_CLOB0/3-208
E9A3B8_SALET/4-214
E9A3C1_SALET/1-209
E9A3C3_SALET/9-216
E9A3C5_SALET/1-187
E9A6W1_SALET/13-214
E9A989_SALET/217-427
E9AFF9_LEIMA/90-221
E9B1W1_LEIME/1-238
E9B6L4_LEIME/91-324
E9BMT8_LEIDO/1-238
E9BSL1_LEIDO/91-324
E9C7X9_9EUKA/1-241
E9CLR0_9ENTR/13-214
E9CXS2_COCPS/1-237
E9D4V7_COCPS/285-504
E9DM77_9STRE/15-215
E9E892_METAQ/255-366
E9E923_METAQ/1-237
E9EYK4_METAR/3-178
E9FFV9_9STRE/15-215
E9FL96_9STRE/15-215
E9HLA8_DAPPU/1-238
E9ISY2_SOLIN/17-204
E9P9D6_YEASX/327-536
E9RLD4_LACRE/14-215
E9RQY5_LACRE/6-213
E9RQY7_LACRE/4-215
E9RQY9_LACRE/1-209
E9RQZ1_LACRE/3-210
E9RQZ3_LACRE/1-186
E9RSP3_9FIRM/4-213
E9RSP4_9FIRM/1-208
E9RSP6_9FIRM/3-210
E9RSP7_9FIRM/274-465
E9RV01_9FIRM/12-225
E9RZD8_9FIRM/4-204
E9S0T7_TREDE/3-203
E9S1K6_TREDE/2-183
E9S2I0_TREDE/3-204
E9S5P9_TREDE/1-206
E9S5Q5_TREDE/3-207
E9S858_RUMAL/3-205
E9SKQ0_CLOSY/1-211
E9SKQ2_CLOSY/26-233
E9SKQ3_CLOSY/261-460
E9SKS8_CLOSY/9-221
E9SQ51_CLOSY/29-244
E9SSW2_CLOSY/4-204
E9SY73_COREQ/168-381
E9SYT7_COREQ/11-216
E9T5C4_COREQ/4-207
E9T5L2_COREQ/3-221
E9T650_COREQ/252-460
E9T650_COREQ/6-225
E9T660_COREQ/2-209
E9T661_COREQ/14-203
E9TFL7_ECOLX/217-427
E9TGX2_ECOLX/13-214
E9TSC3_ECOLX/217-427
E9TZL6_ECOLX/13-214
E9U768_ECOLX/217-427
E9U921_ECOLX/13-214
E9UQI8_9ACTO/21-242
E9URH9_9ACTO/167-380
E9V0A3_9ACTO/10-227
E9V0A3_9ACTO/281-489
E9V0A4_9ACTO/10-217
E9V0A7_9ACTO/1-192
E9V0B8_9ACTO/4-229
E9V0U3_9ACTO/8-211
E9VAE1_ECOLX/13-214
E9VDN6_ECOLX/217-427
E9VL51_ECOLX/13-214
E9VUW3_ECOLX/217-427
E9VZ35_ECOLX/13-214
E9W801_ECOLX/217-427
E9WI91_ECOLX/13-214
E9WMH3_ECOLX/217-427
E9WTH3_ECOLX/13-214
E9X0Q5_ECOLX/217-427
E9X6L3_ECOLX/13-214
E9XDN7_ECOLX/217-427
E9XGD4_ECOLX/13-214
E9XTE6_ECOLX/217-427
E9Y2G6_ECOLX/13-214
E9Y6I4_ECOLX/217-427
E9YJ80_ECOLX/13-214
E9YJR8_ECOLX/217-427
E9YUP9_ECOLX/13-214
E9YV98_ECOLX/217-427
E9ZBM5_ESCFE/13-214
E9ZCE8_ESCFE/217-427
E9ZFV6_MYCTU/14-250
E9ZHB7_MYCTU/8-208
E9ZKH8_MYCTU/248-458
E9ZKH8_MYCTU/6-224
E9ZKI3_MYCTU/2-210
E9ZKI4_MYCTU/1-186
E9ZMT1_MYCTU/161-374
E9ZUF3_NEIME/218-429
E9ZVW7_NEIME/17-217
E9ZWK2_NEIME/9-221
F0A031_NEIME/218-429
F0A243_NEIME/9-221
F0A2L8_NEIME/17-217
F0A5N0_NEIME/216-426
F0A7L4_NEIME/4-216
F0A899_NEIME/26-226
F0AB31_NEIME/216-426
F0ADF8_NEIME/9-221
F0ADZ4_NEIME/17-217
F0AGZ1_NEIME/218-429
F0AJ22_NEIME/9-221
F0AJK0_NEIME/26-226
F0AKG5_NEIME/5-217
F0AMV8_NEIME/216-426
F0AQ70_NEIME/17-217
F0ASY9_NEIME/218-429
F0AV97_NEIME/17-217
F0AVQ0_NEIME/5-217
F0AYS1_NEIME/216-426
F0B0Z7_NEIME/9-221
F0B1G9_NEIME/17-217
F0B4K2_NEIME/216-426
F0B6M1_NEIME/9-221
F0B746_NEIME/17-217
F0B8M2_9XANT/6-207
F0B8X2_9XANT/134-345
F0BBT4_9XANT/1-208
F0BBU1_9XANT/218-327
F0BMZ9_9XANT/6-207
F0BT57_9XANT/134-345
F0BU87_9XANT/218-317
F0BU95_9XANT/1-208
F0C0M2_9XANT/218-332
F0C7Y2_9XANT/10-218
F0C877_9XANT/131-342
F0CC88_9XANT/6-207
F0D5N1_STAAU/8-218
F0D881_STAAU/3-203
F0D897_STAAU/4-208
F0DD96_STAAU/8-218
F0DEZ4_STAAU/4-208
F0DF10_STAAU/3-203
F0DIM9_9FIRM/4-208
F0DIU2_9FIRM/8-208
F0DJ92_9FIRM/5-218
F0DJN2_9FIRM/1-204
F0DJN4_9FIRM/6-212
F0DJN6_9FIRM/4-193
F0DJP8_9FIRM/4-213
F0DUM9_9FIRM/3-209
F0DWR1_9FIRM/4-204
F0E132_9PSED/2-47
F0E133_9PSED/1-144
F0E3G0_9PSED/217-428
F0E3X9_9PSED/1-204
F0E3Y1_9PSED/6-224
F0E3Y4_9PSED/4-191
F0E644_9PSED/4-60
F0E645_9PSED/1-128
F0E7B2_9PSED/1-199
F0EDC8_9PSED/3-222
F0EML8_ENTCA/13-213
F0EST9_HAEPA/216-426
F0EU79_HAEPA/7-208
F0EZP9_9NEIS/3-215
F0F0W4_9NEIS/64-264
F0FAL2_9BACT/3-203
F0FC24_STRSA/15-215
F0FF81_STRSA/3-215
F0FF83_STRSA/4-215
F0FF85_STRSA/1-209
F0FF87_STRSA/3-210
F0FF89_STRSA/3-189
F0FIE8_STRSA/15-215
F0FLE9_STRSA/3-215
F0FLF1_STRSA/4-215
F0FLF3_STRSA/1-209
F0FLF5_STRSA/3-210
F0FLF7_STRSA/3-189
F0FRH8_STRSA/3-189
F0FRI0_STRSA/3-210
F0FRI2_STRSA/1-209
F0FRI4_STRSA/4-215
F0FRI6_STRSA/3-215
F0FT54_STRSA/15-215
F0FZA6_9BURK/7-225
F0G1W7_9BURK/3-207
F0GAQ1_9BURK/5-149
F0GBR3_9BURK/3-146
F0GEY8_9BURK/1-184
F0GGD5_9BURK/2-207
F0GLZ4_9LACO/14-215
F0GQU1_9LACO/14-215
F0GWP6_9FIRM/4-203
F0GYK2_9FIRM/295-504
F0GZ63_9FIRM/4-204
F0H8J6_9BACT/3-203
F0HEF8_9FIRM/4-218
F0HGE2_9FIRM/1-199
F0HIE0_9FIRM/23-223
F0HS44_9ACTN/4-204
F0HUG8_LACDL/5-163
F0HZI7_STRSA/3-189
F0HZI9_STRSA/3-210
F0HZJ1_STRSA/1-209
F0HZJ3_STRSA/4-215
F0HZJ5_STRSA/3-213
F0I320_STRSA/15-215
F0I667_STRSA/15-215
F0I7H7_STRSA/3-213
F0I7H9_STRSA/4-215
F0I7I1_STRSA/1-209
F0I7I3_STRSA/3-210
F0I7I5_STRSA/3-189
F0IG04_9FLAO/3-203
F0IG46_9FLAO/7-219
F0IL00_STRSA/15-215
F0IPR7_STRSA/3-215
F0IPR9_STRSA/4-215
F0IPS1_STRSA/1-209
F0IPS3_STRSA/3-210
F0IPS5_STRSA/3-189
F0ITG7_STRSA/3-189
F0ITG9_STRSA/3-210
F0ITH1_STRSA/1-209
F0ITH3_STRSA/4-215
F0ITH5_STRSA/3-215
F0IWG6_STRSA/15-215
F0IYR6_ACIMA/1-204
F0J5T7_ACIMA/11-222
F0J6Y1_ACIMA/3-221
F0J6Y2_ACIMA/5-217
F0J6Y4_ACIMA/2-209
F0J6Y6_ACIMA/5-194
F0J6Y8_ACIMA/4-213
F0J6Y9_ACIMA/5-222
F0J7B7_ACIMA/12-224
F0JHC4_DESDE/6-198
F0JHD4_DESDE/3-210
F0JHD8_DESDE/3-216
F0JIY1_DESDE/1-212
F0JJ11_DESDE/6-208
F0JKW6_DESDE/6-221
F0JQL5_ESCFE/13-214
F0JU24_ESCFE/217-427
F0JZ71_LACD2/14-215
F0K4C9_CLOAE/5-205
F0K6Z5_CLOAE/1-185
F0K862_CLOAE/1-206
F0KD50_CLOAE/6-216
F0KDX4_CLOAE/3-207
F0KDX5_CLOAE/1-207
F0KDX7_CLOAE/3-206
F0KH08_ACICP/4-205
F0KMG6_ACICP/217-428
F0KQL0_YERE3/5-216
F0KQN7_YERE3/1-186
F0KQN9_YERE3/15-222
F0KQP1_YERE3/1-209
F0KQP4_YERE3/4-216
F0KVL7_YERE3/217-427
F0KWH7_YERE3/5-216
F0KXK3_YERE3/13-214
F0KZC9_YERE3/216-427
F0L3A9_9RHIZ/229-440
F0L4T0_9RHIZ/21-231
F0L4T2_9RHIZ/2-209
F0L4T4_9RHIZ/26-212
F0L4T6_9RHIZ/4-214
F0L4T7_9RHIZ/12-226
F0L522_9RHIZ/37-238
F0LD32_9RHIZ/235-448
F0LHG9_THEBM/2-225
F0LS30_VIBFU/46-255
F0LSC9_VIBFU/41-252
F0LWB4_VIBFU/13-214
F0LXM9_VIBFU/1-211
F0M5N2_ARTPP/1-202
F0M5Q9_ARTPP/92-300
F0MBB2_ARTPP/165-370
F0MEB1_NEIMG/9-221
F0MGN0_NEIMG/17-217
F0MHT5_NEIMG/216-426
F0MKF7_NEIMH/9-221
F0MR18_NEIMM/17-217
F0MRY0_NEIMM/218-429
F0MU67_NEIMM/9-221
F0MV52_NEIMP/9-221
F0MW35_NEIMP/17-217
F0MX63_NEIMP/218-429
F0N0W5_NEIMO/26-226
F0N1P5_NEIMO/216-426
F0N5J0_NEIMO/9-221
F0N6X8_NEIMN/218-429
F0N9A0_NEIMN/9-221
F0NB73_NEIMN/26-226
F0ND65_SULIR/1-197
F0NDI7_SULIR/4-212
F0NG54_SULIR/7-202
F0NG56_SULIR/4-212
F0NG57_SULIR/2-205
F0NG60_SULIR/3-210
F0NHI2_SULIR/3-226
F0NLL1_SULIH/1-197
F0NMV0_SULIH/7-202
F0NMV2_SULIH/4-212
F0NMV3_SULIH/2-205
F0NMV6_SULIH/3-210
F0NMZ8_SULIH/4-212
F0NQY4_SULIH/3-226
F0NV98_LACHH/13-214
F0NXJ3_WEEVC/4-204
F0P2C0_WEEVC/5-218
F0P525_STAPE/10-220
F0P923_STAPE/4-205
F0P9J9_STAPE/3-203
F0PDE6_ENTF6/15-216
F0PLN7_BACT0/4-215
F0PPY2_BACT0/14-214
F0PQ02_BACT0/4-207
F0PUL5_BACT0/3-215
F0Q110_ACIAP/21-229
F0Q114_ACIAP/14-218
F0Q115_ACIAP/32-246
F0Q119_ACIAP/5-227
F0Q695_ACIAP/25-237
F0Q6K7_ACIAP/26-240
F0QCX1_ACIAP/41-255
F0QEX9_ACIBD/217-428
F0QIK9_ACIBD/4-205
F0QUA7_VULM7/7-229
F0QUN8_VULM7/5-193
F0QVG1_VULM7/4-217
F0R0M5_BACSH/8-217
F0R346_BACSH/3-203
F0RBV5_CELLC/7-215
F0RD94_CELLC/10-219
F0REP6_CELLC/9-222
F0RG49_CELLC/3-203
F0RNI4_DEIPM/50-247
F0RTP1_SPHGB/5-205
F0S460_DESTD/9-210
F0S718_PEDSD/25-237
F0SDH6_PEDSD/20-229
F0SE49_PEDSD/4-204
F0SJB2_PLABD/8-221
F0SW57_SYNGF/9-209
F0SZ36_SYNGF/3-190
F0SZ41_SYNGF/2-209
F0SZ43_SYNGF/1-208
F0SZ44_SYNGF/8-219
F0SZJ0_SYNGF/1-186
F0T108_SYNGF/5-218
F0T3U6_CHLP6/19-211
F0T6P3_METSL/3-194
F0T7E1_METSL/1-205
F0T7F9_METSL/5-219
F0TAR8_METSL/1-222
F0TBK9_METSL/4-210
F0TBZ4_METSL/2-210
F0TIR3_LACA3/13-214
F0TKN1_RIEAR/14-215
F0TN33_RIEAR/4-204
F0UA01_AJECA/1-237
F0UQ52_AJECA/287-507
F0VR31_NEOCA/2-238
F0VTE7_STRG2/15-215
F0WFR6_9STRA/1-238
F0X868_9PEZI/1-237
F0XJ99_9PEZI/292-518
F0Y273_9STRA/3-213
F0Y9H1_9STRA/47-259
F0YE89_9STRA/2-239
F0YPA5_9STRA/46-256
F0YQA2_9STRA/40-77
F0YXC2_9CLOT/5-234
F0YXC3_9CLOT/7-194
F0YXD2_9CLOT/6-218
F0Z3Y6_9CLOT/4-204
F0ZT50_DICPU/2-240
F1LAZ5_ASCSU/2-244
F1P418_CHICK/2-242
F1QHI1_DANRE/1-241
F1S569_PIG/1-241
F1T3V1_9ACTN/41-241
F1T8V8_9CLOT/4-212
F1T8V9_9CLOT/1-208
F1T8W2_9CLOT/2-211
F1T8W5_9CLOT/6-217
F1T8W9_9CLOT/4-188
F1TCX2_9CLOT/6-206
F1TLE4_PROAC/24-251
F1TLQ2_PROAC/11-223
F1TM01_PROAC/8-211
F1TM81_PROAC/57-276
F1TM82_PROAC/42-250
F1TM83_PROAC/565-771
F1TM83_PROAC/6-180
F1TRZ5_PROAC/4-234
F1TUR8_PROAC/11-223
F1TUZ3_PROAC/24-251
F1TV30_PROAC/57-276
F1TV31_PROAC/42-250
F1TV32_PROAC/565-771
F1TV32_PROAC/6-180
F1TVA2_PROAC/8-211
F1TVL6_PROAC/4-234
F1U2A4_PROAC/24-251
F1U2B5_PROAC/8-227
F1U2B6_PROAC/42-250
F1U2B7_PROAC/565-771
F1U2B7_PROAC/6-180
F1U2D4_PROAC/11-223
F1U2R0_PROAC/8-211
F1U679_PROAC/4-234
F1U969_PROAC/24-251
F1U9H1_PROAC/57-276
F1U9H2_PROAC/42-250
F1U9H3_PROAC/565-771
F1U9H3_PROAC/6-180
F1U9J0_PROAC/11-223
F1U9T7_PROAC/8-211
F1UB20_PROAC/4-234
F1UHY0_PROAC/8-211
F1UI87_PROAC/11-223
F1UIA3_PROAC/565-771
F1UIA3_PROAC/6-180
F1UIA4_PROAC/42-250
F1UIA5_PROAC/8-227
F1UIL5_PROAC/24-251
F1UJH2_PROAC/4-234
F1UP59_PROAC/24-251
F1UPG5_PROAC/57-276
F1UPG6_PROAC/42-250
F1UPG7_PROAC/565-771
F1UPG7_PROAC/6-180
F1UQ73_PROAC/11-223
F1UQI2_PROAC/8-211
F1UTS3_PROAC/4-234
F1UUH8_PROAC/24-251
F1UUW0_PROAC/8-211
F1UV18_PROAC/11-223
F1UVD5_PROAC/565-771
F1UVD5_PROAC/6-180
F1UVD6_PROAC/42-250
F1UVD7_PROAC/8-227
F1V028_PROAC/4-234
F1V3U1_PROAC/24-251
F1V443_PROAC/57-276
F1V444_PROAC/42-250
F1V445_PROAC/565-771
F1V445_PROAC/6-180
F1V461_PROAC/11-223
F1V4G6_PROAC/8-211
F1V5Z3_PROAC/4-234
F1V9P8_PROAC/57-276
F1V9P9_PROAC/42-250
F1V9Q0_PROAC/565-771
F1V9Q0_PROAC/6-180
F1V9R6_PROAC/11-223
F1VA22_PROAC/8-211
F1VA91_PROAC/24-251
F1VGD5_PROAC/4-234
F1VI39_PROAC/4-234
F1VJK2_PROAC/8-211
F1VJV5_PROAC/11-223
F1VJX1_PROAC/565-771
F1VJX1_PROAC/6-180
F1VJX2_PROAC/42-250
F1VJX3_PROAC/8-227
F1VK79_PROAC/24-251
F1VP81_MORCA/4-205
F1VRR5_MORCA/213-424
F1VU32_9BURK/19-227
F1VWV9_9BURK/6-213
F1VY88_9BURK/22-223
F1W7C7_MORCA/4-205
F1W9B7_MORCA/213-424
F1WB85_MORCA/4-205
F1WFB4_MORCA/213-424
F1WHU3_MORCA/4-205
F1WL26_MORCA/213-424
F1WQL2_MORCA/4-205
F1WUI2_MORCA/4-205
F1WVU0_MORCA/213-424
F1WYA2_MORCA/4-205
F1WZX0_MORCA/213-424
F1X4S5_MORCA/213-424
F1X570_MORCA/4-205
F1X962_MORCA/213-424
F1X9K7_MORCA/4-205
F1XE64_MORCA/4-205
F1XFR1_MORCA/213-424
F1XJN9_ECO57/13-214
F1XX89_ECO57/217-427
F1Y2M2_ECO57/217-427
F1YD26_ECO57/13-214
F1YGQ9_9ACTO/9-199
F1YGR0_9ACTO/2-209
F1YGR3_9ACTO/252-460
F1YGR3_9ACTO/4-220
F1YIF0_9ACTO/161-374
F1YIQ7_9ACTO/11-229
F1YKJ9_9ACTO/1-219
F1YKU5_9ACTO/1-196
F1YSD4_9PROT/242-454
F1YSM2_9PROT/57-263
F1YVW6_9PROT/2-209
F1YVW8_9PROT/13-198
F1YVX0_9PROT/4-214
F1YVX1_9PROT/5-223
F1YY99_9STRE/15-215
F1Z349_9SPHN/10-222
F1Z374_9SPHN/4-223
F1Z375_9SPHN/4-213
F1Z377_9SPHN/7-194
F1Z379_9SPHN/2-209
F1Z381_9SPHN/8-227
F1Z9E7_9SPHN/27-226
F1ZDA1_9SPHN/21-231
F1ZMQ2_ECOLX/13-214
F1ZNA2_ECOLX/217-427
F1ZRT0_THEET/6-206
F1ZUA8_THEET/3-207
F1ZXQ9_THEET/4-216
F1ZXR5_THEET/1-207
F1ZXR6_THEET/1-142
F2A9Z9_RHIET/6-222
F2AA00_RHIET/4-214
F2AA02_RHIET/12-199
F2AA03_RHIET/2-209
F2AFK1_RHIET/223-434
F2AGM4_RHIET/16-229
F2AR88_RHOBA/15-226
F2B5H2_STRPN/15-215
F2B902_9NEIS/4-216
F2B9R5_9NEIS/26-226
F2BCQ1_9NEIS/262-473
F2BH67_STRSA/15-215
F2BK92_STRSA/3-215
F2BK94_STRSA/4-215
F2BK96_STRSA/1-209
F2BK98_STRSA/3-210
F2BKA0_STRSA/3-189
F2BQC5_STRSA/15-215
F2BT69_STRSA/3-189
F2BU71_STRSA/3-215
F2BU73_STRSA/4-215
F2BU75_STRSA/1-209
F2BU77_STRSA/3-210
F2BVB3_9FIRM/13-213
F2C1H4_HAEAE/7-208
F2C4W6_STRSA/15-215
F2C7R8_STRSA/3-215
F2C7Z5_STRSA/4-215
F2C7Z7_STRSA/1-209
F2C7Z9_STRSA/3-210
F2C801_STRSA/3-189
F2CC77_STRSA/15-215
F2CEN9_STRSA/3-215
F2CEP1_STRSA/4-215
F2CEP3_STRSA/1-209
F2CEP5_STRSA/3-210
F2CEP7_STRSA/3-189
F2CK07_STRSA/15-215
F2CN84_STRSA/3-215
F2CN86_STRSA/4-215
F2CN88_STRSA/1-209
F2CN90_STRSA/3-210
F2CN92_STRSA/3-189
F2CPW6_HORVD/120-333
F2CUU2_HORVD/1-242
F2DAC5_HORVD/60-192
F2DLD5_HORVD/60-261
F2ES53_PANAN/79-290
F2ESV6_PANAN/47-258
F2EVI8_PANAN/13-214
F2F182_9BACL/3-206
F2F1A5_9BACL/14-214
F2F1P3_9BACL/5-216
F2F1P7_9BACL/3-210
F2F1P8_9BACL/5-219
F2F1P9_9BACL/1-182
F2F1Q2_9BACL/5-217
F2FA48_9BACL/3-215
F2FLE9_SALDU/13-214
F2FM31_SALDU/4-214
F2FM34_SALDU/1-193
F2FM36_SALDU/9-216
F2FMN5_SALDU/1-183
F2FNP2_SALDU/217-427
F2FQL1_SALGL/4-214
F2FQL4_SALGL/1-209
F2FQL6_SALGL/9-216
F2FQL8_SALGL/1-187
F2FVM9_SALGL/217-427
F2G0L4_SALGL/13-214
F2G940_ALTMD/219-430
F2G978_ALTMD/60-273
F2GBD3_ALTMD/8-231
F2GDB9_ALTMD/20-220
F2GDW5_MYCTU/1-186
F2GDW6_MYCTU/8-216
F2GDX1_MYCTU/248-458
F2GDX1_MYCTU/6-224
F2GHD7_MYCTU/8-208
F2GL86_MYCTU/161-374
F2GNC6_MYCTU/11-247
F2GQD7_BRUME/27-228
F2GQD9_BRUME/234-438
F2GVX6_BRUME/6-195
F2GVX9_BRUME/6-224
F2GVY0_BRUME/311-523
F2GVZ0_BRUME/26-239
F2GVZ3_BRUME/2-209
F2GZI7_BACTU/14-214
F2GZK7_BACTU/4-207
F2H1W3_BACTU/3-215
F2HAW5_BACTU/4-215
F2HIU0_LACLA/19-219
F2HTE6_BRUME/6-195
F2HTE9_BRUME/1-218
F2HTF0_BRUME/311-523
F2HTG0_BRUME/26-239
F2HTG3_BRUME/2-209
F2HVC9_BRUME/27-228
F2HVD2_BRUME/227-431
F2I070_9RICK/13-212
F2I7D0_9LACT/15-216
F2I7E3_9LACT/4-215
F2I7E5_9LACT/5-216
F2I7E7_9LACT/1-210
F2I7E8_9LACT/3-210
F2I7F0_9LACT/1-193
F2IEF3_9FLAO/3-204
F2IG72_9FLAO/5-218
F2IHT0_9FLAO/8-217
F2INX3_VIBCH/35-246
F2IPN6_VIBCH/13-235
F2IYG4_9PROT/27-227
F2J110_9PROT/229-439
F2J4R6_9PROT/4-216
F2J5F1_9PROT/5-195
F2J5F2_9PROT/4-214
F2J5F3_9PROT/346-563
F2J5F4_9PROT/2-209
F2J5F6_9PROT/21-234
F2JAN9_HELPY/1-220
F2JBU8_HELPY/1-220
F2JGZ8_9FIRM/4-216
F2JSJ8_9FIRM/5-205
F2JU67_9GAMM/12-213
F2JUU8_9GAMM/2-195
F2JUU9_9GAMM/6-220
F2JVK3_9GAMM/3-220
F2JVK4_9GAMM/2-209
F2JWF2_9GAMM/4-215
F2K5B2_PSEBR/13-214
F2K7H9_PSEBR/19-231
F2KDI5_PSEBR/4-191
F2KDI8_PSEBR/6-224
F2KDI9_PSEBR/314-526
F2KEH5_PSEBR/4-213
F2KET4_PSEBR/3-225
F2KEU6_PSEBR/2-207
F2KIM1_PSEBR/217-428
F2KPA2_ARCVE/1-212
F2KQA0_ARCVE/5-214
F2KRS9_ARCVE/4-212
F2KRZ8_ARCVE/1-173
F2KS00_ARCVE/6-211
F2KS02_ARCVE/2-204
F2KS03_ARCVE/1-185
F2KY65_9BACT/3-203
F2L0R1_9CREN/3-190
F2L4T4_9CREN/3-216
F2L822_BURGA/12-221
F2LDJ9_BURGA/349-561
F2LDK0_BURGA/19-237
F2LDK3_BURGA/4-191
F2LDK5_BURGA/2-207
F2LGC0_BURGA/3-210
F2LHK0_BURGA/17-218
F2LN36_BURGA/3-224
F2LPT4_BURGA/7-215
F2LU85_9DELT/4-208
F2LU87_9DELT/3-208
F2LU88_9DELT/7-187
F2LU95_9DELT/4-214
F2LU96_9DELT/3-212
F2LVJ8_9DELT/4-204
F2M220_LACAM/13-214
F2MA81_LACCA/14-214
F2MJ22_LACCA/14-214
F2MUB6_ENTFA/15-216
F2N0P7_PSEST/4-213
F2N1E9_PSEST/13-214
F2N5R0_PSEST/217-428
F2N626_PSEST/19-231
F2NA78_9ACTN/16-216
F2ND20_9DELT/33-266
F2NF74_9DELT/13-212
F2NFE3_9DELT/2-216
F2NFE5_9DELT/6-212
F2NFE6_9DELT/3-191
F2NFE8_9DELT/7-219
F2NHH4_9DELT/34-267
F2NHI3_9DELT/34-267
F2NHX1_9DELT/34-266
F2NJ08_9DELT/31-258
F2NJQ1_9DELT/8-221
F2NPL8_9DEIN/2-199
F2NR19_9DEIN/3-212
F2NTT8_9SPIO/8-221
F2NWR5_9SPIO/3-202
F2P5H1_PHOMO/215-426
F2P8W1_PHOMO/23-234
F2PAF0_PHOMO/19-230
F2PAP5_PHOMO/13-214
F2PE33_PHOMO/44-254
F2PEL1_PHOMO/214-288
F2PR81_TRIEQ/1-237
F2Q423_TRIEQ/300-522
F2QE12_STROR/15-215
F2QLV4_PICPA/280-489
F2QSL9_PICPA/1-238
F2R7H4_9ACTO/4-207
F2R843_9ACTO/7-231
F2R905_9ACTO/20-231
F2RBU4_9ACTO/249-458
F2RBU4_9ACTO/4-222
F2RBV2_9ACTO/2-209
F2RBV3_9ACTO/4-195
F2RCT1_9ACTO/210-422
F2RCT3_9ACTO/9-185
F2S6S5_TRITO/1-237
F2SB36_TRITO/284-506
F2SHA4_TRIRU/284-506
F2SY00_TRIRU/1-237
F2T6R7_AJEDE/286-506
F2T9V3_AJEDE/1-237
F2U900_9EUKA/67-275
F2UF17_9EUKA/1-238
F2US58_9EUKA/253-461
F2UUW0_ACTVI/26-231
F2UWG6_ACTVI/32-235
F2V7T4_MYCTU/161-374
F2VAG1_MYCTU/8-208
F2VAS1_MYCTU/11-247
F2VBW8_MYCTU/248-458
F2VBW8_MYCTU/6-224
F2VBX3_MYCTU/2-210
F2VBX4_MYCTU/1-186
HEM4_CLOJO/6-217
NASF_BACSU/7-220
NIRE_PARDP/32-244
O26269_METTH/5-214
O26702_METTH/1-203
O27402_METTH/4-216
O27558_METTH/2-194
O29025_ARCFU/4-213
O29531_ARCFU/4-186
O29532_ARCFU/2-203
O29536_ARCFU/1-181
O29825_ARCFU/4-211
O50477_RHIET/222-433
O51388_BORBU/40-240
O66584_AQUAE/3-210
O67195_AQUAE/3-202
O68096_RHOCA/3-218
O68097_RHOCA/4-213
O68099_RHOCA/5-188
O68101_RHOCA/5-218
O68102_RHOCA/3-225
O69111_PAEMA/6-219
O84051_CHLTR/34-210
O87689_BACME/4-216
O87694_BACME/2-186
O87695_BACME/6-221
O87699_BACME/5-218
O93649_ARCPR/4-92
P72694_SYNY3/11-218
P72862_SYNY3/381-593
P73644_SYNY3/5-218
P93628_MAIZE/120-333
P95077_MYCTU/161-374
P95417_PSEAE/19-231
P95551_PSEST/19-231
Q00WD7_OSTTA/77-277
Q00WG9_OSTTA/87-306
Q018M8_OSTTA/667-879
Q02CM1_SOLUE/6-215
Q02CY4_SOLUE/4-204
Q02D79_SOLUE/4-211
Q02H18_PSEAB/5-206
Q02KR9_PSEAB/4-213
Q02P65_PSEAB/309-521
Q02P66_PSEAB/8-226
Q02P69_PSEAB/10-197
Q02PB1_PSEAB/2-207
Q02TQ6_PSEAB/19-231
Q031R9_LACLS/19-219
Q035X3_LACC3/14-214
Q03E64_PEDPA/14-215
Q03LW4_STRTD/15-215
Q03SR9_LACBA/14-215
Q03ZG3_LEUMM/14-215
Q045U1_LACGA/14-215
Q048X2_LACDB/14-215
Q04E56_OENOB/13-214
Q04KY7_STRP2/15-215
Q04NE8_LEPBJ/2-208
Q04NE9_LEPBJ/5-216
Q04NF1_LEPBJ/8-225
Q04NF2_LEPBJ/3-192
Q04PC7_LEPBJ/14-224
Q04R69_LEPBJ/17-213
Q04RC1_LEPBJ/8-212
Q04WM9_LEPBL/2-208
Q04WN0_LEPBL/5-216
Q04WN2_LEPBL/8-225
Q04WN3_LEPBL/3-192
Q053K8_LEPBL/17-213
Q055Z9_LEPBL/14-224
Q058B6_BUCCC/1-199
Q05QF9_9SYNE/341-552
Q05SF8_9SYNE/1-218
Q05UZ8_9SYNE/18-231
Q05WJ2_9SYNE/30-232
Q05WQ1_9SYNE/11-217
Q05X79_9SYNE/1-195
Q05YQ7_9SYNE/3-209
Q05YW4_9SYNE/10-211
Q05ZZ8_9SYNE/1-193
Q060W4_9SYNE/292-503
Q062C4_9SYNE/11-224
Q063Z2_9SYNE/25-243
Q07PG2_RHOP5/6-225
Q07PG8_RHOP5/6-221
Q07PG9_RHOP5/9-219
Q07PH1_RHOP5/11-199
Q07PH3_RHOP5/2-209
Q07PH5_RHOP5/13-226
Q07QS3_RHOP5/220-431
Q07UR8_RHOP5/36-236
Q07Y90_SHEFN/14-225
Q084F8_SHEFN/28-243
Q085W4_SHEFN/19-240
Q088R2_SHEFN/6-207
Q08RF3_STIAD/8-218
Q08WS2_STIAD/4-204
Q0A6J2_ALHEH/7-208
Q0A7Y5_ALHEH/27-238
Q0A976_ALHEH/10-221
Q0AFI0_NITEC/11-222
Q0AHS6_NITEC/11-223
Q0AK99_MARMM/25-225
Q0ASU7_MARMM/216-427
Q0AZ42_SYNWW/6-219
Q0B0U9_SYNWW/5-206
Q0B8N0_BURCM/32-240
Q0BCP8_BURCM/3-210
Q0BFD7_BURCM/2-207
Q0BFE0_BURCM/4-191
Q0BFE3_BURCM/7-225
Q0BFE4_BURCM/347-559
Q0BFG1_BURCM/48-258
Q0BH22_BURCM/5-221
Q0BJB1_BURCM/17-218
Q0BNY7_FRATO/8-210
Q0BPJ0_GRABC/1-192
Q0BU69_GRABC/197-408
Q0BUD9_GRABC/2-209
Q0BUE1_GRABC/63-252
Q0BUE2_GRABC/4-214
Q0BUE3_GRABC/17-234
Q0C017_HYPNA/4-214
Q0C452_HYPNA/16-217
Q0C5E1_HYPNA/215-427
Q0CC26_ASPTN/287-505
Q0D0D2_ASPTN/1-180
Q0F073_9PROT/13-214
Q0F150_9PROT/11-222
Q0F8J8_9RHOB/218-429
Q0FD38_9RHOB/9-213
Q0FDF7_9RHOB/2-209
Q0FDF8_9RHOB/338-555
Q0FDF9_9RHOB/4-214
Q0FDG0_9RHOB/4-191
Q0FG57_9RHOB/34-247
Q0FK99_9RHOB/12-149
Q0FQ73_9RHOB/1-202
Q0FQT8_9RHOB/29-240
Q0FSL2_9RHOB/3-217
Q0FSL3_9RHOB/5-217
Q0FSL5_9RHOB/2-209
Q0FSL7_9RHOB/11-199
Q0FSL9_9RHOB/4-214
Q0FSM0_9RHOB/9-227
Q0G1K6_9RHIZ/223-436
Q0G5H9_9RHIZ/7-193
Q0G5M5_9RHIZ/11-219
Q0G5M6_9RHIZ/351-564
Q0G5M7_9RHIZ/2-211
Q0G5S7_9RHIZ/25-225
Q0GL30_LACRE/3-187
Q0GL32_LACRE/3-210
Q0GL34_LACRE/1-209
Q0GL36_LACRE/4-215
Q0GL38_LACRE/3-216
Q0GL67_LACRE/14-215
Q0HDX1_SHESM/6-207
Q0HFM3_SHESM/14-225
Q0HGH4_SHESM/3-227
Q0HSS1_SHESR/3-227
Q0HYA7_SHESR/14-225
Q0I038_SHESR/6-207
Q0I2P4_HAES1/7-208
Q0I639_SYNS3/4-217
Q0I875_SYNS3/1-206
Q0I8D4_SYNS3/11-212
Q0IBZ8_SYNS3/1-197
Q0ICL4_SYNS3/4-226
Q0ID50_SYNS3/311-522
Q0JL19_ORYSJ/27-227
Q0JYV7_CUPNH/9-219
Q0K5T3_CUPNH/17-222
Q0K7F1_CUPNH/11-221
Q0K8L4_CUPNH/19-225
Q0PBY3_CAMJE/1-207
Q0RCB5_FRAAA/4-207
Q0RG32_FRAAA/1-217
Q0RM06_FRAAA/1-223
Q0RNA5_FRAAA/1-207
Q0RNA7_FRAAA/15-233
Q0RNA7_FRAAA/313-521
Q0RR06_FRAAA/11-224
Q0RRY0_FRAAA/12-225
Q0RS15_FRAAA/12-154
Q0RS15_FRAAA/202-288
Q0S246_RHOSR/168-381
Q0S4U6_RHOSR/4-207
Q0SEI2_RHOSR/3-221
Q0SF28_RHOSR/11-216
Q0SIH5_RHOSR/4-193
Q0SIH6_RHOSR/2-209
Q0SKC6_RHOSR/10-224
Q0SKC6_RHOSR/256-464
Q0SN82_BORAP/1-201
Q0SQ71_CLOPS/1-206
Q0ST17_CLOPS/4-214
Q0STJ6_CLOPS/1-189
Q0STJ8_CLOPS/3-207
Q0STJ9_CLOPS/1-208
Q0STK1_CLOPS/3-206
Q0SWA3_CLOPS/3-203
Q0T0D5_SHIF8/13-214
Q0TCW3_ECOL5/13-214
Q0TMH2_CLOP1/1-206
Q0TQG5_CLOP1/4-214
Q0TR62_CLOP1/1-189
Q0TR64_CLOP1/3-207
Q0TR65_CLOP1/1-208
Q0TR67_CLOP1/3-206
Q0TUF4_CLOP1/3-203
Q0UYM3_PHANO/3-179
Q0V6H3_PHANO/273-482
Q0VS13_ALCBS/4-205
Q0W5T1_UNCMA/7-220
Q0WBS8_YERPE/216-427
Q0YP66_9CHLB/116-315
Q0YU25_9CHLB/10-210
Q10L98_ORYSJ/1-242
Q10WL6_TRIEI/419-631
Q10Z96_TRIEI/2-209
Q115E3_TRIEI/8-209
Q115J2_TRIEI/28-235
Q116P0_TRIEI/9-222
Q117X9_TRIEI/6-216
Q119X5_TRIEI/20-212
Q11B47_MESSB/27-227
Q11B69_MESSB/223-434
Q11PM6_CYTH3/18-219
Q11PP0_CYTH3/10-210
Q11RS6_CYTH3/5-215
Q126I3_POLSJ/26-235
Q127U7_POLSJ/21-235
Q129U7_POLSJ/19-227
Q129V1_POLSJ/23-226
Q129V2_POLSJ/6-223
Q129V9_POLSJ/7-219
Q129W1_POLSJ/14-224
Q12GI8_POLSJ/8-208
Q12HT6_SHEDO/24-234
Q12PU7_SHEDO/23-247
Q12QN0_SHEDO/14-225
Q12QN9_SHEDO/9-230
Q12R30_SHEDO/7-228
Q12SK6_SHEDO/6-207
Q12TL4_METBU/1-189
Q12TL5_METBU/5-205
Q12TL6_METBU/16-225
Q12WZ3_METBU/7-220
Q138D1_RHOPS/3-224
Q138D8_RHOPS/5-223
Q138D9_RHOPS/4-214
Q138E1_RHOPS/2-161
Q138E3_RHOPS/2-209
Q138E5_RHOPS/15-228
Q13BC2_RHOPS/225-436
Q13E52_RHOPS/37-237
Q13MH5_BURXL/355-567
Q13MH6_BURXL/6-224
Q13MH9_BURXL/4-191
Q13MI2_BURXL/2-207
Q13NM3_BURXL/11-221
Q13VL0_BURXL/13-220
Q13YT5_BURXL/7-215
Q144B0_BURXL/3-211
Q146Q3_BURXL/17-218
Q14JK1_FRAT1/8-210
Q14PP2_SPICI/16-218
Q15PJ4_PSEA6/6-207
Q15SU1_PSEA6/71-291
Q160J0_ROSDO/218-429
Q161Q5_ROSDO/4-221
Q161Q6_ROSDO/4-214
Q161Q8_ROSDO/6-193
Q161R0_ROSDO/2-209
Q161R2_ROSDO/5-217
Q161R3_ROSDO/4-219
Q164V9_ROSDO/217-428
Q169Z9_ROSDO/5-217
Q16B03_ROSDO/11-215
Q17514_CAEEL/2-244
Q17H41_AEDAE/1-243
Q17XH1_HELAH/1-220
Q180R8_CLOD6/7-219
Q180S0_CLOD6/1-209
Q180S2_CLOD6/260-472
Q180S3_CLOD6/3-210
Q180S5_CLOD6/1-186
Q180Z6_CLOD6/3-204
Q181E6_CLOD6/4-204
Q18ES2_HALWD/11-223
Q18FW8_HALWD/13-227
Q18FW9_HALWD/102-315
Q18HW1_HALWD/31-232
Q18J50_HALWD/2-202
Q18J51_HALWD/17-225
Q18MX3_9BACT/8-220
Q1AUK4_RUBXD/1-215
Q1AXM1_RUBXD/2-198
Q1AYB5_RUBXD/323-529
Q1AYB6_RUBXD/10-187
Q1AYB8_RUBXD/3-210
Q1AYB9_RUBXD/4-217
Q1B3U1_MYCSS/4-229
Q1B406_MYCSS/10-210
Q1B939_MYCSS/10-227
Q1B939_MYCSS/253-459
Q1B942_MYCSS/2-210
Q1B943_MYCSS/2-145
Q1BAA2_MYCSS/161-374
Q1BE85_MYCSS/16-238
Q1BNQ4_BURCA/5-213
Q1BRP0_BURCA/1-199
Q1BUE3_BURCA/3-210
Q1BWA0_BURCA/2-207
Q1BWA3_BURCA/42-229
Q1BWA6_BURCA/7-225
Q1BWA7_BURCA/321-533
Q1BWC4_BURCA/23-233
Q1BXV9_BURCA/5-221
Q1C1F5_YERPA/13-214
Q1C484_YERPA/1-211
Q1CE23_YERPN/13-214
Q1CTX5_HELPH/1-220
Q1D6H8_MYXXD/4-205
Q1D9W5_MYXXD/8-216
Q1G927_LACDA/14-215
Q1GEG0_SILST/3-227
Q1GEG4_SILST/5-217
Q1GEG6_SILST/2-209
Q1GEG8_SILST/5-137
Q1GEH0_SILST/8-221
Q1GEH1_SILST/8-224
Q1GFS7_SILST/5-216
Q1GJI5_SILST/11-214
Q1GTN9_SPHAL/10-222
Q1GV30_SPHAL/41-251
Q1GWI6_SPHAL/13-212
Q1GYY9_METFK/6-207
Q1H154_METFK/10-218
Q1H4J4_METFK/31-241
Q1I4B2_PSEE4/4-191
Q1I4B5_PSEE4/7-225
Q1I4B6_PSEE4/312-524
Q1I5A8_PSEE4/19-220
Q1I8R0_PSEE4/3-222
Q1IAT2_PSEE4/2-207
Q1IP24_ACIBL/3-214
Q1IVR0_ACIBL/9-210
Q1IWF9_DEIGD/14-222
Q1IXV1_DEIGD/9-206
Q1J3Y2_DEIGD/1-202
Q1J3Y5_DEIGD/4-219
Q1J3Y6_DEIGD/2-209
Q1J3Y8_DEIGD/4-211
Q1J879_STRPF/1-119
Q1J880_STRPF/15-86
Q1JDA1_STRPB/15-215
Q1JIC6_STRPD/15-215
Q1JN73_STRPC/15-215
Q1JVC3_DESAC/176-388
Q1JWD1_DESAC/3-189
Q1JX26_DESAC/35-257
Q1JXA0_DESAC/9-210
Q1JZX1_DESAC/13-226
Q1JZX3_DESAC/4-191
Q1JZX4_DESAC/8-222
Q1JZX6_DESAC/2-208
Q1JZX8_DESAC/2-182
Q1JZY0_DESAC/6-220
Q1LHS3_RALME/17-222
Q1LII6_RALME/6-216
Q1LJJ2_RALME/11-218
Q1LKL4_RALME/21-225
Q1LVV5_DANRE/1-241
Q1M5A3_RHIL3/3-223
Q1M5A6_RHIL3/6-222
Q1M5A7_RHIL3/4-214
Q1M5A9_RHIL3/12-201
Q1M5B0_RHIL3/2-209
Q1MFG0_RHIL3/16-229
Q1MGY7_RHIL3/225-436
Q1MMH7_RHIL3/30-231
Q1MRU6_LAWIP/7-207
Q1MS52_LAWIP/2-216
Q1MYA9_9GAMM/5-206
Q1N4M1_9GAMM/219-430
Q1N8C0_9SPHN/11-223
Q1NC54_9SPHN/14-224
Q1NGQ8_9SPHN/11-210
Q1NGY8_9SPHN/11-223
Q1NN69_9DELT/12-221
Q1NN71_9DELT/7-212
Q1NN72_9DELT/12-234
Q1NN73_9DELT/56-269
Q1NTP4_9DELT/56-269
Q1NTP5_9DELT/12-234
Q1NTP6_9DELT/7-212
Q1NTP8_9DELT/12-221
Q1NU30_9DELT/7-221
Q1NVI9_9DELT/21-221
Q1NYQ6_9FLAO/1-202
Q1PJ78_PROMA/10-223
Q1PJF7_PROMA/10-223
Q1PJR2_PROMA/10-214
Q1PKY9_PROMA/32-247
Q1PL95_PROMA/18-218
Q1PLB9_PROMA/19-232
Q1Q0L1_9BACT/2-208
Q1Q2H6_9BACT/5-218
Q1Q3R7_9BACT/5-218
Q1Q3S2_9BACT/4-195
Q1Q8M7_PSYCK/10-245
Q1QB48_PSYCK/39-250
Q1QHK6_NITHX/225-436
Q1QRU9_NITHX/35-235
Q1QV44_CHRSD/21-232
Q1QVF8_CHRSD/8-208
Q1QYI2_CHRSD/21-232
Q1R6J5_ECOUT/13-214
Q1RGM0_RICBR/26-226
Q1V1D0_PELUB/15-214
Q1V490_VIBAL/38-249
Q1V4F8_VIBAL/13-214
Q1VBN2_VIBAL/13-223
Q1VBX4_VIBAL/53-262
Q1VV20_9FLAO/9-222
Q1VXT0_9FLAO/3-203
Q1WSV0_LACS1/17-217
Q1YF39_MOBAS/28-228
Q1YF63_MOBAS/8-196
Q1YF64_MOBAS/6-216
Q1YF65_MOBAS/348-561
Q1YF66_MOBAS/2-211
Q1YG53_MOBAS/225-438
Q1YHC0_MOBAS/225-438
Q1YHU7_MOBAS/7-172
Q1YQG7_9GAMM/8-209
Q1YTL0_9GAMM/226-437
Q1YUV8_9GAMM/26-237
Q1YXN3_PHOPR/220-431
Q1Z1M2_PHOPR/6-207
Q1Z3X9_PHOPR/13-224
Q1Z447_PHOPR/26-236
Q1Z531_PHOPR/25-236
Q1ZCD0_9GAMM/14-215
Q1ZGT5_9GAMM/216-427
Q1ZKH7_PHOAS/215-426
Q1ZNM5_PHOAS/13-214
Q1ZVR7_PHOAS/214-288
Q1ZWL0_PHOAS/46-255
Q20Z95_RHOPB/220-431
Q217I3_RHOPB/3-223
Q217J2_RHOPB/6-224
Q217J3_RHOPB/4-214
Q217J5_RHOPB/1-162
Q217J7_RHOPB/2-209
Q217J9_RHOPB/14-227
Q21CJ0_RHOPB/37-237
Q21FX8_SACD2/6-207
Q21I63_SACD2/8-218
Q21RN2_RHOFD/17-224
Q21UF9_RHOFD/37-251
Q21XP9_RHOFD/34-243
Q22N10_TETTH/186-409
Q23A33_TETTH/2-241
Q24Q32_DESHY/1-188
Q24Q33_DESHY/21-231
Q24Q35_DESHY/21-227
Q24Q37_DESHY/12-221
Q24VC9_DESHY/5-218
Q251R1_DESHY/4-207
Q251X8_DESHY/8-208
Q254C3_CHLFF/14-211
Q26DZ6_FLABB/6-218
Q26HA1_FLABB/2-202
Q28MU8_JANSC/219-430
Q28N67_JANSC/8-226
Q28N68_JANSC/4-214
Q28N70_JANSC/6-194
Q28N72_JANSC/2-209
Q28N74_JANSC/5-217
Q28N75_JANSC/2-216
Q28RH0_JANSC/218-429
Q28TZ6_JANSC/10-214
Q29BK7_DROPS/1-241
Q2A5N5_FRATH/8-210
Q2B0B8_9BACI/15-215
Q2B250_9BACI/3-206
Q2BDR8_9BACI/4-216
Q2BGY9_9GAMM/5-206
Q2BP62_9GAMM/218-429
Q2BPI7_9GAMM/1-193
Q2BPI8_9GAMM/7-221
Q2BPJ0_9GAMM/3-220
Q2BPJ1_9GAMM/2-209
Q2BWS9_9GAMM/215-426
Q2C3F0_9GAMM/13-214
Q2C4P9_9GAMM/214-288
Q2C8U1_9GAMM/46-255
Q2CA99_9RHOB/5-193
Q2CAA0_9RHOB/4-214
Q2CAA1_9RHOB/345-562
Q2CCN0_9RHOB/2-209
Q2CFP8_9RHOB/11-212
Q2CG93_9RHOB/19-231
Q2CJ07_9RHOB/217-428
Q2FE99_STAA3/8-218
Q2FJD6_STAA3/4-208
Q2FJF3_STAA3/3-203
Q2FRR0_METHJ/2-179
Q2FRR4_METHJ/16-223
Q2FRU0_METHJ/3-204
Q2FRU2_METHJ/1-185
Q2FTK8_METHJ/6-219
Q2FVM0_STAA8/8-218
Q2G0R6_STAA8/4-208
Q2G1S1_STAA8/3-203
Q2G423_NOVAD/8-220
Q2G581_NOVAD/10-220
Q2G6K0_NOVAD/9-208
Q2GBI6_NOVAD/9-228
Q2GBI7_NOVAD/9-219
Q2GBI9_NOVAD/6-194
Q2GBJ1_NOVAD/2-209
Q2GBJ3_NOVAD/3-223
Q2H1G4_CHAGB/1-200
Q2H592_CHAGB/285-520
Q2IEB7_ANADE/197-405
Q2IJ49_ANADE/13-214
Q2IV78_RHOP2/13-226
Q2IV80_RHOP2/2-209
Q2IV82_RHOP2/11-198
Q2IV84_RHOP2/4-214
Q2IV85_RHOP2/5-222
Q2IV90_RHOP2/3-223
Q2J0A1_RHOP2/225-436
Q2J328_RHOP2/39-239
Q2J5X4_FRASC/1-202
Q2J7L0_FRASC/39-239
Q2J8Q5_FRASC/17-219
Q2J9M3_FRASC/3-225
Q2JCU3_FRASC/2-209
Q2JCU5_FRASC/280-488
Q2JCU5_FRASC/7-225
Q2JEW2_FRASC/11-224
Q2JFN0_FRASC/9-222
Q2JFR9_FRASC/12-153
Q2JHB5_SYNJB/5-220
Q2JIC9_SYNJB/8-214
Q2JIW1_SYNJB/7-208
Q2JML9_SYNJB/3-216
Q2JNU8_SYNJB/3-205
Q2JP97_SYNJB/383-595
Q2JPQ7_SYNJB/19-198
Q2JTJ4_SYNJA/324-536
Q2JU70_SYNJA/378-590
Q2JUE6_SYNJA/1-206
Q2JVV0_SYNJA/3-216
Q2JVX2_SYNJA/5-220
Q2JWV4_SYNJA/3-205
Q2JX15_SYNJA/12-199
Q2JX55_SYNJA/7-208
Q2JZY2_RHIEC/2-209
Q2JZY5_RHIEC/4-214
Q2JZY7_RHIEC/12-201
Q2JZZ0_RHIEC/6-222
Q2JZZ3_RHIEC/3-223
Q2K7C5_RHIEC/16-229
Q2K8U2_RHIEC/223-434
Q2KDE5_RHIEC/85-286
Q2KED8_MAGO7/309-534
Q2KJP2_PSEST/19-231
Q2KU89_BORA1/30-234
Q2KUL0_BORA1/5-217
Q2LQU1_SYNAS/13-225
Q2LR11_SYNAS/6-206
Q2MFZ1_MICOL/32-232
Q2MG74_MICEC/17-217
Q2NCX1_ERYLH/6-216
Q2NE05_METST/1-189
Q2NEB9_METST/3-195
Q2NF30_METST/2-211
Q2NFM7_METST/9-215
Q2NI51_METST/5-219
Q2NIY6_AYWBP/14-213
Q2NWH4_SODGM/13-214
Q2NZA7_XANOM/6-207
Q2P0G4_XANOM/134-345
Q2P175_XANOM/218-324
Q2RJ27_MOOTA/7-220
Q2RJI1_MOOTA/1-209
Q2RJI3_MOOTA/2-208
Q2RJI4_MOOTA/4-218
Q2RJI6_MOOTA/7-199
Q2RMB6_MOOTA/4-210
Q2RMF4_MOOTA/3-203
Q2RN08_RHORT/22-222
Q2RNW7_RHORT/2-209
Q2RNY9_RHORT/21-233
Q2RQ08_RHORT/4-193
Q2RQ10_RHORT/7-225
Q2RQ11_RHORT/6-218
Q2RQ30_RHORT/3-225
Q2RT12_RHORT/225-441
Q2S0T7_SALRD/1-201
Q2S8A4_HAHCH/2-208
Q2S8A5_HAHCH/3-223
Q2S8A7_HAHCH/9-221
Q2S8A8_HAHCH/10-200
Q2S9Y2_HAHCH/7-208
Q2SHF5_HAHCH/45-242
Q2SS78_MYCCT/13-220
Q2STV6_BURTA/17-218
Q2SVX7_BURTA/355-567
Q2SVX8_BURTA/7-225
Q2SVY1_BURTA/106-292
Q2SVY4_BURTA/2-207
Q2SXV2_BURTA/6-221
Q2T0C4_BURTA/3-210
Q2T634_BURTA/6-214
Q2U4H7_ASPOR/284-502
Q2UCR8_ASPOR/1-237
Q2VYL9_MAGSA/2-197
Q2W1V8_MAGSA/12-224
Q2W7H1_MAGSA/17-229
Q2WA06_MAGSA/42-256
Q2WA07_MAGSA/2-209
Q2WAM3_MAGSA/346-558
Q2WAM4_MAGSA/4-217
Q2WAM5_MAGSA/6-191
Q2YA51_NITMU/5-218
Q2YCL7_NITMU/12-213
Q2YP28_BRUA2/226-437
Q2YP30_BRUA2/9-210
Q2YQK8_BRUA2/6-224
Q2YQL3_BRUA2/2-209
Q2YQL6_BRUA2/16-229
Q2YQM3_BRUA2/328-540
Q2YRF7_BRUA2/4-193
Q2YVV6_STAAB/3-203
Q2YVY0_STAAB/4-208
Q2YZ34_STAAB/8-218
Q2YZH0_9GAMM/11-194
Q30P18_SULDN/3-215
Q30P98_SULDN/1-208
Q30WH1_DESDG/411-618
Q30WP5_DESDG/4-217
Q30XG4_DESDG/2-215
Q313K3_DESDG/7-207
Q314P2_DESDG/2-191
Q314P4_DESDG/9-216
Q317U7_PROM9/4-217
Q318L8_PROM9/362-573
Q319M3_PROM9/7-202
Q319U2_PROM9/18-217
Q31C75_PROM9/4-209
Q31CE9_PROM9/19-234
Q31EY8_THICR/18-219
Q31JX9_SYNE7/11-224
Q31M35_SYNE7/319-532
Q31M36_SYNE7/6-215
Q31M39_SYNE7/9-197
Q31NW0_SYNE7/6-212
Q31RW3_SYNE7/8-209
Q31W25_SHIBS/13-214
Q32BI6_SHIDS/13-214
Q338C6_ORYSJ/60-261
Q38DI8_9TRYP/76-306
Q38YT2_LACSS/14-215
Q397A6_BURS3/33-241
Q39DS1_BURS3/3-210
Q39GJ2_BURS3/2-207
Q39GJ5_BURS3/4-190
Q39GJ9_BURS3/7-225
Q39GK0_BURS3/331-543
Q39GL9_BURS3/3-213
Q39I91_BURS3/5-221
Q39KM4_BURS3/17-218
Q39QM6_GEOMG/11-223
Q39RP5_GEOMG/6-206
Q39YE6_GEOMG/3-211
Q39YE8_GEOMG/3-210
Q39YE9_GEOMG/4-219
Q39YF0_GEOMG/5-191
Q3A010_PELCD/11-224
Q3A0Y3_PELCD/3-190
Q3A2F3_PELCD/10-211
Q3A5P8_PELCD/3-203
Q3A6A0_PELCD/39-272
Q3A795_PELCD/143-356
Q3A7A8_PELCD/12-226
Q3A7B0_PELCD/7-194
Q3A7B1_PELCD/2-208
Q3A7B3_PELCD/1-206
Q3A839_PELCD/350-579
Q3A840_PELCD/309-528
Q3A9I0_CARHZ/5-217
Q3AE02_CARHZ/9-221
Q3AE16_CARHZ/1-208
Q3AE18_CARHZ/2-208
Q3AE19_CARHZ/3-203
Q3AE21_CARHZ/5-190
Q3AFK8_CARHZ/10-209
Q3AG07_CARHZ/3-204
Q3AGA3_SYNSC/9-222
Q3AI19_SYNSC/1-214
Q3AL53_SYNSC/1-194
Q3ALY3_SYNSC/4-210
Q3AM40_SYNSC/10-211
Q3AMS7_SYNSC/332-543
Q3AP85_CHLCH/13-215
Q3APW8_CHLCH/10-210
Q3AUI5_SYNS9/11-224
Q3AUT3_SYNS9/290-501
Q3AUZ1_SYNS9/11-213
Q3AVE1_SYNS9/1-192
Q3AWL4_SYNS9/3-209
Q3AZ59_SYNS9/25-244
Q3B2E4_PELLD/10-210
Q3B6U1_PELLD/23-225
Q3BPX4_XANC5/134-345
Q3BTT6_XANC5/10-218
Q3BTU3_XANC5/218-317
Q3BXG4_XANC5/6-207
Q3CZZ1_STRAG/15-215
Q3D9Q2_STRAG/15-215
Q3DF43_STRAG/15-215
Q3DMF5_STRAG/15-215
Q3DQI5_STRAG/15-215
Q3EJ65_BACTI/14-214
Q3ENF4_BACTI/4-215
Q3EVD1_BACTI/4-216
Q3EXI5_BACTI/4-207
Q3IBM6_9BACT/9-223
Q3IBQ3_9BACT/231-445
Q3IG13_PSEHT/12-213
Q3ISY0_NATPD/4-216
Q3IT82_NATPD/2-202
Q3IT83_NATPD/36-244
Q3IT85_NATPD/11-239
Q3IT86_NATPD/84-297
Q3IT99_NATPD/26-224
Q3J2J1_RHOS4/3-216
Q3J2J2_RHOS4/5-216
Q3J2J3_RHOS4/2-209
Q3J2J5_RHOS4/5-190
Q3J2J7_RHOS4/4-213
Q3J2J8_RHOS4/3-220
Q3J539_RHOS4/10-221
Q3J5H4_RHOS4/21-224
Q3JE63_NITOC/4-204
Q3JLZ9_BURP1/72-280
Q3JQ59_BURP1/5-221
Q3JSE1_BURP1/2-207
Q3JSE3_BURP1/67-254
Q3JSE7_BURP1/7-225
Q3JSE8_BURP1/371-583
Q3JV21_BURP1/3-210
Q3JY94_BURP1/17-218
Q3JZW1_STRA1/15-215
Q3K734_PSEPF/16-217
Q3KBL3_PSEPF/2-207
Q3KEK2_PSEPF/3-225
Q3KFD5_PSEPF/4-213
Q3KIQ5_PSEPF/314-526
Q3KIQ6_PSEPF/7-225
Q3KIQ9_PSEPF/4-191
Q3KMX3_CHLTA/33-211
Q3LGA4_HYDTH/3-215
Q3M772_ANAVT/5-194
Q3M7F5_ANAVT/7-214
Q3M903_ANAVT/14-227
Q3M958_ANAVT/6-216
Q3M960_ANAVT/324-536
Q3MBM7_ANAVT/9-210
Q3MBP6_ANAVT/11-217
Q3R3A5_XYLFA/6-207
Q3R5W6_XYLFA/221-432
Q3R7G3_XYLFA/221-432
Q3RA87_XYLFA/6-207
Q3RGI0_XYLFA/221-432
Q3RHY1_XYLFA/6-207
Q3SIL7_THIDA/4-216
Q3SMI4_THIDA/121-322
Q3SNX6_NITWN/225-436
Q3SWF8_NITWN/35-235
Q3XZU4_ENTFC/15-215
Q3YX95_SHISS/13-214
Q3Z9G8_DEHE1/2-201
Q3Z9Q5_DEHE1/2-149
Q3Z9W1_DEHE1/12-220
Q3ZL68_ESCBL/217-427
Q3ZL73_ESCBL/1-186
Q3ZL75_ESCBL/9-216
Q3ZL77_ESCBL/1-209
Q3ZL80_ESCBL/4-216
Q3ZWU1_DEHSC/12-220
Q3ZWV5_DEHSC/294-500
Q3ZZB4_DEHSC/2-200
Q42606_ARATH/116-329
Q45433_GEOSE/5-213
Q46BL0_METBF/7-220
Q46CE5_METBF/2-180
Q46ET4_METBF/16-224
Q46ET5_METBF/4-204
Q46ET6_METBF/1-189
Q46H23_PROMT/3-220
Q46I92_PROMT/8-220
Q46IV7_PROMT/349-560
Q46JK3_PROMT/7-205
Q46JM5_PROMT/20-221
Q46LZ2_PROMT/3-209
Q46R67_CUPPJ/9-219
Q46W59_CUPPJ/17-222
Q46XT1_CUPPJ/10-224
Q46Z00_CUPPJ/24-231
Q47AX6_DECAR/11-222
Q47EH6_DECAR/4-217
Q47FE1_DECAR/4-212
Q47FE5_DECAR/6-211
Q47FE6_DECAR/10-225
Q47FE9_DECAR/10-222
Q47IS0_DECAR/7-207
Q47LA8_THEFY/22-238
Q47MR6_THEFY/164-377
Q47SZ3_THEFY/12-217
Q47T59_THEFY/4-233
Q47T63_THEFY/270-478
Q47T63_THEFY/7-226
Q47T64_THEFY/2-209
Q47T65_THEFY/4-193
Q47VU3_COLP3/10-211
Q47WE4_COLP3/32-244
Q47ZZ3_COLP3/1-214
Q486Z6_COLP3/15-227
Q489G3_COLP3/4-219
Q489G9_COLP3/217-298
Q48DG4_PSE14/4-191
Q48DG7_PSE14/6-224
Q48DG8_PSE14/313-525
Q48EE8_PSE14/56-257
Q48II9_PSE14/3-225
Q48JJ6_PSE14/2-207
Q48JY7_PSE14/4-213
Q48V19_STRPM/15-215
Q493Y3_BLOPB/14-215
Q49819_MYCLE/17-251
Q49UM0_STAS1/3-215
Q49UZ8_STAS1/3-203
Q49V14_STAS1/4-209
Q4A700_MYCS5/3-202
Q4A8A4_MYCH7/4-203
Q4AA77_MYCHJ/4-203
Q4BXC5_CROWT/27-228
Q4BYU6_CROWT/20-209
Q4C0F3_CROWT/37-244
Q4C0Y1_CROWT/383-595
Q4C8X7_CROWT/12-225
Q4CA97_CROWT/7-221
Q4CSY4_TRYCR/1-238
Q4D0X4_TRYCR/122-353
Q4DIT8_TRYCR/66-302
Q4DU93_TRYCR/68-299
Q4EIA6_LISMO/15-216
Q4EKY9_LISMO/1-184
Q4EKZ1_LISMO/3-210
Q4EKZ3_LISMO/1-195
Q4EKZ5_LISMO/3-214
Q4EKZ7_LISMO/1-195
Q4EPG8_LISMO/15-216
Q4EV38_LISMO/1-184
Q4EV40_LISMO/3-210
Q4EV42_LISMO/1-209
Q4EV44_LISMO/3-214
Q4EV46_LISMO/3-213
Q4FNP5_PELUB/15-214
Q4FQF1_PSYA2/10-245
Q4HFJ7_CAMCO/1-206
Q4HPL4_CAMUP/1-207
Q4J6U5_SULAC/6-205
Q4J962_SULAC/3-220
Q4JAA3_SULAC/4-209
Q4JBL3_SULAC/1-194
Q4JBL5_SULAC/4-209
Q4JBL8_SULAC/3-205
Q4JBL9_SULAC/5-213
Q4JN13_9BACT/221-432
Q4JSX6_CORJK/113-303
Q4JSX6_CORJK/30-106
Q4JU16_CORJK/32-235
Q4JV43_CORJK/6-221
Q4K6I3_PSEF5/52-253
Q4KAH2_PSEF5/2-207
Q4KEH7_PSEF5/3-225
Q4KIY1_PSEF5/321-533
Q4KIY2_PSEF5/6-224
Q4KIY5_PSEF5/4-191
Q4L3E6_STAHJ/3-203
Q4L3G2_STAHJ/4-207
Q4L8R3_STAHJ/8-218
Q4L9F0_STAHJ/3-215
Q4MGL6_BACCE/14-214
Q4MI26_BACCE/3-176
Q4MRS8_BACCE/4-215
Q4MSQ3_BACCE/3-215
Q4N836_THEPA/1-237
Q4P657_USTMA/2-243
Q4P7B6_USTMA/467-701
Q4Q6A1_LEIMA/1-238
Q4QJT9_HAEI8/7-208
Q4T2L8_TETNG/1-241
Q4UHG5_THEAN/2-100
Q4UK90_RICFE/6-206
Q4UQV8_XANC8/6-207
Q4UUN6_XANC8/218-327
Q4UUP3_XANC8/10-218
Q4UY16_XANC8/135-346
Q4VK01_XYLFA/186-390
Q4VK02_XYLFA/186-390
Q4VK03_XYLFA/179-375
Q4VK04_XYLFA/186-390
Q4VK06_XYLFA/186-389
Q4VK10_XYLFA/186-390
Q4VK15_XYLFA/186-388
Q4VK18_XYLFA/186-390
Q4VK20_XYLFA/186-390
Q4WWP5_ASPFU/284-504
Q4X4K9_PLACH/2-238
Q4YT00_PLABA/2-238
Q4ZN24_PSEU2/4-191
Q4ZN27_PSEU2/7-225
Q4ZN28_PSEU2/314-526
Q4ZNY0_PSEU2/28-229
Q4ZS18_PSEU2/2-207
Q4ZTP1_PSEU2/3-225
Q4ZUN1_PSEU2/4-213
Q50EG1_LACRE/1-209
Q50EG3_LACRE/3-210
Q50EG5_LACRE/1-186
Q50EH4_LACRE/3-210
Q50EH6_LACRE/4-215
Q51720_PROFR/9-222
Q53I79_STRGR/13-185
Q53WA2_THET8/4-204
Q53WA6_THET8/3-231
Q53WA7_THET8/4-211
Q53WA8_THET8/2-204
Q53WA9_THET8/1-189
Q55562_SYNY3/36-243
Q55879_SYNY3/1-195
Q55MK0_CRYNE/479-699
Q55R74_CRYNE/1-178
Q569A7_RAT/1-241
Q57CJ8_BRUAB/2-209
Q57CK1_BRUAB/16-229
Q57CK7_BRUAB/311-523
Q57CK8_BRUAB/6-224
Q57CL1_BRUAB/4-193
Q57FJ8_BRUAB/226-437
Q57FK0_BRUAB/27-228
Q57JK2_SALCH/13-214
Q57MW6_SALCH/1-187
Q57MW8_SALCH/9-216
Q57MX0_SALCH/1-209
Q57MX3_SALCH/4-214
Q583F0_9TRYP/1-238
Q5A0K1_CANAL/273-485
Q5B3V6_EMENI/282-504
Q5CEV5_CRYHO/2-238
Q5CXG3_CRYPV/6-242
Q5E2P1_VIBF1/35-236
Q5E6S8_VIBF1/17-227
Q5F4W7_NEIG1/9-221
Q5F5E1_NEIG1/17-217
Q5FLZ8_LACAC/13-214
Q5FPI0_GLUOX/34-240
Q5FZI8_BACTU/4-215
Q5GAR3_MAIZE/48-263
Q5GAV1_MAIZE/48-263
Q5GW30_XANOR/6-207
Q5GXA9_XANOR/134-345
Q5GY65_XANOR/233-339
Q5HDF8_STAAC/8-218
Q5HIH0_STAAC/4-208
Q5HII8_STAAC/3-203
Q5HKZ8_STAEQ/3-215
Q5HLJ9_STAEQ/8-218
Q5HRQ0_STAEQ/4-207
Q5HRR6_STAEQ/3-203
Q5HX11_CAMJR/1-207
Q5K870_CRYNE/448-668
Q5KEZ6_CRYNE/1-178
Q5KYZ6_GEOKA/5-217
Q5KZ01_GEOKA/3-187
Q5KZ02_GEOKA/4-219
Q5KZ03_GEOKA/2-210
Q5KZ09_GEOKA/5-213
Q5L2Y2_GEOKA/3-215
Q5L3U2_GEOKA/3-206
Q5L3W4_GEOKA/16-216
Q5L678_CHLAB/31-210
Q5LCB6_BACFN/353-559
Q5LCB7_BACFN/29-219
Q5LCB8_BACFN/5-215
Q5LD71_BACFN/6-220
Q5LGU8_BACFN/5-217
Q5LHP3_BACFN/3-203
Q5LL08_SILPO/6-218
Q5LPH4_SILPO/3-219
Q5LPH5_SILPO/5-217
Q5LPH7_SILPO/2-209
Q5LPH9_SILPO/6-194
Q5LPI1_SILPO/4-214
Q5LPI2_SILPO/5-223
Q5LQ64_SILPO/12-223
Q5LWE3_SILPO/11-215
Q5M0Z5_STRT1/15-215
Q5M5I2_STRT2/15-215
Q5MZT6_SYNP6/9-197
Q5MZT9_SYNP6/6-215
Q5MZU0_SYNP6/319-532
Q5N1Y0_SYNP6/1-210
Q5N2E5_SYNP6/8-209
Q5N2N8_SYNP6/4-211
Q5N5A7_SYNP6/18-224
Q5NI49_FRATT/8-210
Q5NLM5_ZYMMO/20-219
Q5NN15_ZYMMO/31-247
Q5P0E1_AROAE/7-220
Q5P2Q7_AROAE/17-228
Q5P6Y4_AROAE/100-301
Q5P7W5_AROAE/26-237
Q5PDT2_SALPA/9-216
Q5PDT4_SALPA/1-187
Q5PDT7_SALPA/4-214
Q5PDU0_SALPA/1-209
Q5PL95_SALPA/13-214
Q5R0K8_IDILO/6-207
Q5SGW7_THET8/2-199
Q5SKH6_THET8/3-205
Q5U3P6_DANRE/1-241
Q5UY51_HALMA/8-220
Q5UYA7_HALMA/31-230
Q5UYB9_HALMA/1-200
Q5UYC1_HALMA/47-289
Q5UYC4_HALMA/36-244
Q5UYC5_HALMA/2-202
Q5WAF6_BACSK/3-206
Q5WHK0_BACSK/6-219
Q5WKF1_BACSK/6-218
Q5WLX5_BACSK/13-213
Q5WSF5_LEGPL/11-212
Q5X0M9_LEGPA/11-212
Q5X2F6_LEGPA/3-219
Q5YP71_NOCFA/11-215
Q5YPK5_NOCFA/2-209
Q5YPL8_NOCFA/3-220
Q5YPX7_NOCFA/14-217
Q5YSB5_NOCFA/174-387
Q5YUY8_NOCFA/15-205
Q5YUZ2_NOCFA/10-230
Q5YUZ2_NOCFA/285-493
Q5ZCH6_ORYSJ/1-116
Q5ZR87_LEGPH/11-212
Q5ZTU9_LEGPH/3-223
Q5ZW21_LEGPH/3-219
Q5ZZF0_LEGPH/5-191
Q601T3_MYCH2/4-203
Q605I4_METCA/16-224
Q605I8_METCA/5-209
Q605I9_METCA/27-242
Q605J0_METCA/5-217
Q60CC2_METCA/10-211
Q62C26_BURMA/6-214
Q62G57_BURMA/17-218
Q62KC0_BURMA/366-578
Q62KC1_BURMA/7-225
Q62KC4_BURMA/4-191
Q62KC7_BURMA/2-207
Q62LH6_BURMA/3-210
Q62LU7_BURMA/5-221
Q62ZX4_BACLD/17-217
Q63C28_BACCZ/4-215
Q63DV4_BACCZ/3-215
Q63HE3_BACCZ/4-207
Q63HH2_BACCZ/14-214
Q63KW8_BURPS/6-214
Q63PU7_BURPS/17-218
Q63S78_BURPS/5-221
Q63U54_BURPS/368-580
Q63U55_BURPS/7-225
Q63U58_BURPS/4-191
Q63U61_BURPS/2-207
Q63WC7_BURPS/24-231
Q64EK2_9ARCH/1-183
Q64TB0_BACFR/353-559
Q64TB1_BACFR/63-253
Q64TB2_BACFR/5-215
Q64U91_BACFR/6-220
Q64XQ2_BACFR/5-217
Q64YL7_BACFR/3-203
Q65JT7_BACLD/3-215
Q65NC2_BACLD/5-216
Q65PG3_BACLD/4-207
Q65PI5_BACLD/3-203
Q65T16_MANSM/7-208
Q665M4_YERPS/13-214
Q67JB4_SYMTH/1-174
Q68W03_RICTY/6-206
Q6A6H3_PROAC/4-234
Q6AAD9_PROAC/8-211
Q6AAM5_PROAC/11-223
Q6AAP2_PROAC/565-771
Q6AAP2_PROAC/6-180
Q6AAP3_PROAC/42-250
Q6AAP4_PROAC/8-227
Q6AAY8_PROAC/24-251
Q6ADN7_LEIXX/1-203
Q6AMG2_DESPS/12-226
Q6AMR2_DESPS/11-210
Q6ARS2_DESPS/12-220
Q6ARS4_DESPS/7-212
Q6ARS5_DESPS/3-195
Q6ART5_DESPS/4-199
Q6BH25_DEBHA/275-485
Q6CI67_YARLI/283-492
Q6CJT1_KLULA/329-538
Q6D2V5_ERWCT/21-232
Q6DAD1_ERWCT/13-214
Q6DEZ3_XENTR/1-241
Q6DV12_GECJA/1-241
Q6F214_MESFL/13-218
Q6FD47_ACIAD/4-205
Q6FTK0_CANGA/343-552
Q6FZ20_BARQU/21-222
Q6G2H0_BARHE/21-222
Q6G6S3_STAAS/8-218
Q6GBY3_STAAS/4-208
Q6GBZ9_STAAS/3-203
Q6GE35_STAAR/8-218
Q6GJG6_STAAR/4-208
Q6GJI2_STAAR/3-203
Q6HJH9_BACHK/4-215
Q6HLC9_BACHK/3-215
Q6HPW1_BACHK/4-207
Q6HPY0_BACHK/14-214
Q6KHB9_MYCMO/4-204
Q6KZ32_PICTO/2-208
Q6KZ33_PICTO/1-180
Q6KZ34_PICTO/1-196
Q6KZ35_PICTO/1-196
Q6KZN4_PICTO/1-204
Q6L0C4_PICTO/4-211
Q6LME5_PHOPR/13-214
Q6LP70_PHOPR/26-236
Q6LS90_PHOPR/25-236
Q6LWP7_METMP/3-210
Q6LXW9_METMP/39-233
Q6LYM4_METMP/2-216
Q6LYN7_METMP/1-209
Q6M0F2_METMP/4-211
Q6M598_CORGL/56-247
Q6M6Q3_CORGL/11-212
Q6M7T9_CORGL/55-289
Q6MBR8_PARUW/1-201
Q6MC76_PARUW/21-223
Q6MIP4_BDEBA/1-201
Q6MT46_MYCMS/13-219
Q6MUQ8_NEUCR/328-557
Q6MX34_MYCTU/11-247
Q6N235_RHOPA/225-436
Q6N807_RHOPA/3-224
Q6N815_RHOPA/5-224
Q6N816_RHOPA/4-214
Q6N818_RHOPA/11-198
Q6N820_RHOPA/2-209
Q6N822_RHOPA/13-226
Q6NCZ3_RHOPA/39-240
Q6NGM5_CORDI/30-245
Q6NHA4_CORDI/15-205
Q6NHA5_CORDI/2-209
Q6NHA7_CORDI/255-463
Q6NHA7_CORDI/8-227
Q6NIA6_CORDI/18-220
Q6NIF5_CORDI/3-223
Q6NJJ9_CORDI/14-244
Q6NQA0_ARATH/56-257
Q6PAC5_MOUSE/1-241
Q6TA16_GEOSE/5-218
Q6WRS6_RHOCA/21-232
Q6XIK1_DROYA/13-187
Q6YQZ1_ONYPE/14-213
Q70XC1_BACME/3-215
Q71I20_LACDL/14-74
Q71IZ2_LACDL/3-82
Q720M6_LISMF/3-213
Q720M8_LISMF/3-214
Q720N0_LISMF/1-209
Q720N2_LISMF/3-210
Q720N4_LISMF/1-184
Q724P2_LISMF/15-216
Q725H9_DESVH/38-249
Q727V5_DESVH/77-267
Q727V6_DESVH/8-215
Q72DU7_DESVH/7-206
Q72E45_DESVH/2-215
Q72ED2_DESVH/5-220
Q72H97_THET2/2-199
Q72KL3_THET2/3-205
Q72M22_LEPIC/14-224
Q72T70_LEPIC/8-212
Q72TE9_LEPIC/16-214
Q73B71_BACC1/3-215
Q73FF2_BACC1/3-176
Q73FH2_BACC1/14-214
Q73JB8_TREDE/3-204
Q73K49_TREDE/2-183
Q73Q21_TREDE/3-207
Q73Q30_TREDE/1-206
Q73R91_TREDE/3-203
Q73SR9_MYCPA/12-240
Q73VU5_MYCPA/164-377
Q73YY6_MYCPA/1-187
Q73YY7_MYCPA/2-210
Q73YZ1_MYCPA/10-228
Q73YZ1_MYCPA/254-460
Q741Z3_MYCPA/8-208
Q742E7_MYCPA/28-244
Q746N6_THET2/4-204
Q746P0_THET2/3-231
Q746P1_THET2/4-211
Q746P2_THET2/2-204
Q746P3_THET2/1-189
Q747I0_GEOSL/12-225
Q748K5_GEOSL/5-191
Q748K6_GEOSL/6-221
Q748K7_GEOSL/9-216
Q748K9_GEOSL/4-212
Q74FF6_GEOSL/4-204
Q74KZ3_LACJO/14-215
Q74N26_NANEQ/1-189
Q74ZA5_ASHGO/321-530
Q75FQ2_LEPIC/3-192
Q75FQ3_LEPIC/8-225
Q75FQ5_LEPIC/5-216
Q75FQ6_LEPIC/2-208
Q76KD9_BURCE/19-231
Q7A1S9_STAAW/3-203
Q7A3T9_STAAN/8-218
Q7A7B0_STAAN/4-208
Q7A7C1_STAAN/3-203
Q7CLA2_YERPE/13-214
Q7CTK5_AGRT5/223-435
Q7CW86_AGRT5/20-208
Q7CW90_AGRT5/21-231
Q7CZ78_AGRT5/229-440
Q7D1Q9_AGRT5/37-238
Q7D9R0_MYCTU/14-250
Q7M9D3_WOLSU/175-386
Q7MA67_WOLSU/1-207
Q7MDT1_VIBVY/79-288
Q7MDW3_VIBVY/43-253
Q7MNW0_VIBVY/13-214
Q7MPF4_VIBVY/38-249
Q7MWV6_PORGI/5-220
Q7MWZ5_PORGI/7-220
Q7MXF3_PORGI/4-204
Q7MXH5_PORGI/5-214
Q7MXH6_PORGI/18-208
Q7MXH7_PORGI/368-574
Q7N092_PHOLL/13-214
Q7N2S9_PHOLL/1-186
Q7N2T1_PHOLL/9-216
Q7N2T3_PHOLL/1-209
Q7N2T6_PHOLL/4-216
Q7N2V6_PHOLL/6-217
Q7NAV8_MYCGA/3-206
Q7NCF8_GLOVI/26-226
Q7NHE3_GLOVI/4-205
Q7NHF7_GLOVI/7-220
Q7NHI9_GLOVI/343-555
Q7NKU9_GLOVI/6-212
Q7NL92_GLOVI/4-210
Q7NNN3_GLOVI/3-191
Q7NNN4_GLOVI/5-221
Q7NPM3_GLOVI/4-222
Q7NPR3_CHRVO/5-216
Q7NXQ7_CHRVO/4-215
Q7NXQ8_CHRVO/1-206
Q7NXR1_CHRVO/5-220
Q7NXR2_CHRVO/2-209
Q7NXR4_CHRVO/4-211
Q7P0B5_CHRVO/20-222
Q7P283_FUSNV/1-201
Q7P612_FUSNV/5-211
Q7P6K8_FUSNV/3-209
Q7P6K9_FUSNV/4-215
Q7P6L7_FUSNV/16-206
Q7P7E8_FUSNV/5-216
Q7P9Q8_RICSI/9-209
Q7QA67_ANOGA/1-249
Q7RP98_PLAYO/2-238
Q7SI49_NEUCR/268-497
Q7SYW0_XENLA/1-190
Q7TTP7_MYCBO/11-247
Q7TTT0_SYNPX/291-502
Q7TTT7_SYNPX/4-210
Q7TTW7_SYNPX/4-223
Q7TU33_PROMP/362-573
Q7TUD2_PROMP/4-209
Q7TUE0_PROMP/19-238
Q7TUN9_PROMM/345-556
Q7TUT6_PROMM/3-209
Q7TV64_PROMM/15-233
Q7TXQ3_MYCBO/161-374
Q7U3F7_SYNPX/9-222
Q7U513_SYNPX/11-212
Q7U5U7_SYNPX/1-193
Q7UPD0_RHOBA/15-226
Q7UZH2_PROMP/8-221
Q7V0I9_PROMP/7-203
Q7V0R3_PROMP/18-218
Q7V3V1_PROMM/8-221
Q7V604_PROMM/11-212
Q7V8H7_PROMM/9-207
Q7V9H5_PROMA/8-221
Q7V9Z8_PROMA/346-557
Q7VAW1_PROMA/14-210
Q7VAZ4_PROMA/19-220
Q7VDC3_PROMA/3-209
Q7VDJ0_PROMA/26-241
Q7VER4_MYCBO/1-90
Q7VER5_MYCBO/2-210
Q7VFD2_HELHP/1-221
Q7VMZ7_HAEDU/8-209
Q7VQR4_BLOFL/20-221
Q7VSL7_BORPE/30-234
Q7VW24_BORPE/4-217
Q7W3J2_BORPA/30-234
Q7W5H9_BORPA/4-217
Q7WD15_BORBR/4-217
Q7WEW7_BORBR/30-234
Q7X2P5_SPHEL/9-221
Q7X2R4_RHIFR/39-252
Q7YY21_CRYPV/2-238
Q81E57_BACCR/4-215
Q81FY6_BACCR/4-216
Q81J91_BACCR/4-207
Q81JB0_BACCR/14-214
Q81RA6_BACAN/4-215
Q81T44_BACAN/3-215
Q81VY4_BACAN/4-207
Q81W05_BACAN/14-214
Q820L1_NITEU/10-223
Q820W0_COXBU/5-206
Q823J6_CHLCV/26-211
Q827X3_STRAW/169-382
Q827X5_STRAW/9-185
Q829K0_STRAW/4-225
Q829K2_STRAW/8-216
Q829K3_STRAW/1-189
Q829K4_STRAW/290-496
Q82E75_STRAW/14-246
Q82HB9_STRAW/7-210
Q82MR0_STRAW/3-227
Q82WF9_NITEU/11-216
Q830M1_ENTFA/15-216
Q83JH0_SHIFL/13-214
Q85G67_CYAME/3-212
Q87HA1_VIBPA/53-262
Q87HI1_VIBPA/13-223
Q87SH3_VIBPA/13-214
Q87SY1_VIBPA/51-262
Q87VQ7_PSESM/4-191
Q87VR0_PSESM/6-224
Q87VR1_PSESM/314-526
Q87WX5_PSESM/13-214
Q880K2_PSESM/2-207
Q882C0_PSESM/3-230
Q883Q0_PSESM/4-213
Q88DJ5_PSEPK/4-191
Q88DJ8_PSEPK/7-225
Q88DJ9_PSEPK/314-526
Q88GG1_PSEPK/3-222
Q88HF0_PSEPK/2-207
Q88L45_PSEPK/4-212
Q88N86_PSEPK/17-218
Q88YP2_LACPL/15-216
Q897J6_CLOTE/6-209
Q897J8_CLOTE/7-213
Q897J9_CLOTE/3-207
Q897K0_CLOTE/9-193
Q897K6_CLOTE/3-213
Q899F5_CLOTE/5-205
Q899H9_CLOTE/10-215
Q89Q55_BRAJA/3-222
Q89Q57_BRAJA/5-217
Q89Q59_BRAJA/2-209
Q89Q61_BRAJA/5-187
Q89Q63_BRAJA/4-213
Q89Q64_BRAJA/3-221
Q89UE0_BRAJA/221-432
Q89WK8_BRAJA/36-236
Q8A031_BACTN/7-217
Q8A5G6_BACTN/3-203
Q8BG20_MOUSE/1-138
Q8CQU2_STAES/3-203
Q8CQV0_STAES/4-207
Q8CR01_STAES/6-218
Q8CR95_STAES/8-218
Q8D2A4_WIGBR/11-212
Q8D6X4_VIBVU/44-253
Q8D702_VIBVU/15-225
Q8DE71_VIBVU/38-249
Q8DEK0_VIBVU/13-214
Q8DH05_THEEB/1-203
Q8DIR7_THEEB/5-206
Q8DIY2_THEEB/21-234
Q8DJC0_THEEB/364-574
Q8DLD2_THEEB/9-215
Q8DME6_THEEB/3-195
Q8DMH2_THEEB/9-222
Q8DQ55_STRR6/15-215
Q8DSV0_STRMU/15-215
Q8DYB6_STRA5/15-215
Q8E3Y1_STRA3/15-215
Q8EB08_SHEON/14-225
Q8EGW3_SHEON/1-221
Q8EK05_SHEON/6-207
Q8EQN9_OCEIH/3-215
Q8EU29_OCEIH/3-206
Q8EU45_OCEIH/13-213
Q8EWR3_MYCPE/4-205
Q8EXP8_LEPIN/3-192
Q8EXP9_LEPIN/6-223
Q8EXQ1_LEPIN/5-216
Q8EXQ2_LEPIN/2-208
Q8EYJ6_LEPIN/14-224
Q8F1Y4_LEPIN/16-214
Q8F277_LEPIN/8-212
Q8FDA2_ECOL6/13-214
Q8FP93_COREF/21-236
Q8FR02_COREF/17-218
Q8FSE4_COREF/130-365
Q8FTF8_COREF/47-237
Q8G016_BRUSU/2-209
Q8G019_BRUSU/16-229
Q8G027_BRUSU/328-540
Q8G028_BRUSU/6-224
Q8G031_BRUSU/4-193
Q8G2Y0_BRUSU/226-437
Q8G2Y2_BRUSU/9-210
Q8G7S9_BIFLO/77-280
Q8GDD4_RHORU/1-199
Q8GDD5_RHORU/7-225
Q8GDD7_RHORU/4-193
Q8GDX0_HELMO/6-195
Q8GDX1_HELMO/1-208
Q8GMZ0_CORGL/47-281
Q8IJV5_PLAF7/2-238
Q8IN02_DROME/1-241
Q8KAC5_CHLTE/17-219
Q8KBM3_CHLTE/43-259
Q8KBY6_CHLTE/10-210
Q8KFD7_CHLTE/7-223
Q8KFD9_CHLTE/6-219
Q8KFE0_CHLTE/15-225
Q8KFE1_CHLTE/4-195
Q8KFE2_CHLTE/374-580
Q8NP27_CORGL/13-228
Q8NQF2_CORGL/40-231
Q8NRZ5_CORGL/4-205
Q8NT81_CORGL/47-281
Q8NV23_STAAW/8-218
Q8NXZ5_STAAW/4-208
Q8P601_XANCP/135-346
Q8P956_XANCP/10-218
Q8P963_XANCP/218-327
Q8PCL2_XANCP/6-207
Q8PHB9_XANAC/157-368
Q8PKL2_XANAC/218-316
Q8PKL4_XANAC/158-365
Q8PPC0_XANAC/6-207
Q8PWB0_METMA/2-180
Q8PY65_METMA/1-189
Q8PY66_METMA/4-204
Q8PY69_METMA/15-223
Q8Q031_METMA/7-220
Q8R641_FUSNN/1-201
Q8R7F8_THETN/3-208
Q8RDD6_THETN/6-206
Q8REW9_FUSNN/16-207
Q8REX5_FUSNN/12-223
Q8REX7_FUSNN/7-213
Q8REY3_FUSNN/5-211
Q8RFP6_FUSNN/5-216
Q8RPH3_DESHA/3-166
Q8SQT9_ENCCU/12-232
Q8TI94_METAC/1-189
Q8TI95_METAC/4-204
Q8TI96_METAC/16-224
Q8TLK3_METAC/7-220
Q8TTB7_METAC/2-180
Q8TV52_METKA/4-216
Q8TVG1_METKA/2-190
Q8TVL3_METKA/5-212
Q8TVL4_METKA/5-212
Q8TWJ6_METKA/7-208
Q8XHK3_CLOPE/1-206
Q8XKG5_CLOPE/4-214
Q8XL17_CLOPE/1-189
Q8XL19_CLOPE/3-207
Q8XL20_CLOPE/1-208
Q8XL22_CLOPE/3-206
Q8XNQ2_CLOPE/3-203
Q8XS57_RALSO/1-206
Q8XS60_RALSO/6-219
Q8XS61_RALSO/2-209
Q8XS63_RALSO/4-211
Q8XUC5_RALSO/19-223
Q8XWQ3_RALSO/12-226
Q8Y0J8_RALSO/17-225
Q8Y7R8_LISMO/3-213
Q8Y7S0_LISMO/3-214
Q8Y7S2_LISMO/1-209
Q8Y7S4_LISMO/3-210
Q8Y7S6_LISMO/1-184
Q8YAF9_LISMO/15-216
Q8YEV7_BRUME/27-228
Q8YEV9_BRUME/224-435
Q8YHT0_BRUME/4-193
Q8YHT3_BRUME/6-224
Q8YHT4_BRUME/315-527
Q8YHU2_BRUME/26-239
Q8YHU5_BRUME/64-271
Q8YN72_NOSS1/11-217
Q8YN88_NOSS1/9-210
Q8YQU4_NOSS1/5-194
Q8YRJ6_NOSS1/7-214
Q8YZE0_NOSS1/14-227
Q8YZK2_NOSS1/6-216
Q8YZK4_NOSS1/324-536
Q8Z3J0_SALTI/13-214
Q8Z5N1_SALTI/1-209
Q8Z5N2_SALTI/4-214
Q8ZLU5_SALTY/13-214
Q8ZST0_PYRAE/11-183
Q8ZUW6_PYRAE/2-204
Q8ZYW2_PYRAE/3-216
Q8ZZA7_PYRAE/4-213
Q8ZZA8_PYRAE/1-194
Q8ZZB1_PYRAE/4-209
Q8ZZB5_PYRAE/1-193
Q92CK5_LISIN/3-214
Q92CK7_LISIN/3-214
Q92CK9_LISIN/1-209
Q92CL1_LISIN/3-210
Q92CL3_LISIN/1-184
Q92F96_LISIN/15-216
Q92GG5_RICCN/9-209
Q92LU6_RHIME/3-225
Q92LU9_RHIME/8-225
Q92LV0_RHIME/4-214
Q92LV2_RHIME/15-203
Q92LV3_RHIME/2-209
Q92P47_RHIME/15-228
Q92Q80_RHIME/220-431
Q92SN5_RHIME/33-234
Q92UL5_RHIME/226-340
Q93IF9_PROFR/23-231
Q93IG0_PROFR/13-233
Q93RW9_STRCO/290-496
Q93RX0_STRCO/4-182
Q93RX1_STRCO/17-225
Q96532_ARATH/116-329
Q96XF2_SULTO/3-74
Q96ZL0_SULTO/2-202
Q96ZL2_SULTO/4-209
Q96ZL7_SULTO/3-204
Q96ZL8_SULTO/2-160
Q974U8_SULTO/3-209
Q97A60_THEVO/3-212
Q97A62_THEVO/3-212
Q97A65_THEVO/6-220
Q97A66_THEVO/3-67
Q97A67_THEVO/1-124
Q97A68_THEVO/356-556
Q97EA2_CLOAB/1-206
Q97JA4_CLOAB/3-206
Q97JA6_CLOAB/1-207
Q97JA7_CLOAB/3-207
Q97LH7_CLOAB/1-185
Q97M91_CLOAB/5-205
Q97MU3_CLOAB/6-216
Q97R88_STRPN/15-215
Q97UT5_SULSO/3-203
Q97W12_SULSO/4-212
Q97WC5_SULSO/5-212
Q97WC8_SULSO/2-206
Q97WC9_SULSO/4-212
Q97WD1_SULSO/7-207
Q98GP6_RHILO/223-434
Q98KI5_RHILO/3-226
Q98KP2_RHILO/32-242
Q98KP3_RHILO/2-209
Q98KP5_RHILO/13-202
Q98KP7_RHILO/4-214
Q98KP8_RHILO/12-228
Q99RN1_STAAM/8-218
Q99W98_STAAM/4-208
Q99WB4_STAAM/3-203
Q9A976_CAUCR/27-238
Q9AAI0_CAUCR/9-220
Q9ABS6_CAUCR/18-219
Q9AQ45_SELRU/7-220
Q9CB60_MYCLE/17-251
Q9CD60_MYCLE/9-208
Q9CIG0_LACLA/30-230
Q9EYX8_KLEAE/216-427
Q9EYY7_KLEAE/217-427
Q9HKE1_THEAC/352-551
Q9HKE2_THEAC/1-207
Q9HKE3_THEAC/2-216
Q9HKE6_THEAC/4-212
Q9HKE8_THEAC/5-210
Q9HMY4_HALSA/4-216
Q9HPM0_HALSA/29-229
Q9HPM9_HALSA/82-295
Q9HPN0_HALSA/12-232
Q9HPN2_HALSA/37-245
Q9HPN3_HALSA/2-202
Q9HZU4_PSEAE/309-521
Q9JRU3_CHLPN/41-213
Q9JXS3_NEIMB/9-221
Q9KCS4_BACHD/6-219
Q9KGI9_BACHD/4-207
Q9KIN7_RHILV/223-434
Q9KP18_VIBCH/46-257
Q9KZB8_STRCO/3-227
Q9L1C7_STRCO/9-185
Q9L1C9_STRCO/169-382
Q9MAJ9_ARATH/56-280
Q9PKZ2_CHLMU/34-211
Q9PQU8_UREPA/9-210
Q9R9K1_PARDE/4-211
Q9R9K3_PARDE/5-126
Q9RJ15_STRCO/4-220
Q9RKD4_STRCO/4-207
Q9RWN0_DEIRA/32-229
Q9RZD8_DEIRA/32-240
Q9WX17_STRCO/14-239
Q9X2N1_STACA/8-218
Q9X494_MYCFE/3-203
Q9YFL2_AERPE/7-218
Q9Z666_ZYMMO/20-217
Q9Z8G1_CHLPN/41-213
Q9ZEI8_STAAU/3-203
Q9ZND0_CLOPE/4-214
RSMI_BACHD/15-215
RSMI_BACSU/16-216
RSMI_BORGA/1-201
RSMI_BUCAI/8-208
RSMI_BUCAP/9-209
RSMI_BUCBP/11-212
RSMI_CAMFF/1-208
RSMI_COPPD/1-199
RSMI_ECO57/13-214
RSMI_ECOLI/13-214
RSMI_ERYLH/13-211
RSMI_HAEIN/7-208
RSMI_HELPJ/1-220
RSMI_HELPY/1-220
RSMI_HYDS0/2-202
RSMI_LEPBL/8-212
RSMI_LEPBP/9-210
RSMI_MICOL/32-232
RSMI_MYCBO/8-208
RSMI_MYCCR/4-204
RSMI_MYCGE/3-206
RSMI_MYCPN/3-206
RSMI_MYCPU/3-202
RSMI_MYCTU/8-208
RSMI_NEIMA/17-217
RSMI_NEIMB/17-217
RSMI_PASMU/7-208
RSMI_PSEAE/5-206
RSMI_RHILO/15-216
RSMI_RICPR/6-206
RSMI_STRP1/15-215
RSMI_STRP3/15-215
RSMI_STRP6/15-215
RSMI_STRP8/15-215
RSMI_SYNY3/3-204
RSMI_THEMA/3-202
RSMI_TREPA/3-251
RSMI_VIBCH/13-214
RSMI_XYLFA/6-207
RSMI_XYLFT/6-207
SUMT_BACME/3-215
SUMT_BACSU/3-215
SUMT_CYACA/9-222
SUMT_METIV/2-210
SUMT_METJA/4-216
SUMT_PSEAE/4-213
SUMT_PSEDE/16-229
SUMT_PSEFL/4-213
SUMT_SCHPO/260-469
SUMT_SYNE7/4-211
SUMT_SYNY3/12-225
SUMT_YEAST/327-536
YABN_BACSU/4-207
