# Supplementary material for: Contact prediction is hardest for the most informative contacts, but improves with the incorporation of contact potentials
Source: PLoS One. 2018 Jun 28;13(6):e0199585. doi: 10.1371/journal.pone.0199585 (PMC6023208; doi:10.1371/journal.pone.0199585)
Supplement: S1 Data — Each file in the ‘alignments’ directory herein corresponds to a protein family’s alignment and contains the accession number and sequence range of each sequence in the alignment. (TAR.GZ) [file pone.0199585.s001.tar.gz › alignments/FCD]

A0ACG7_STRAM/108-234
A0AE11_STRAM/83-205
A0AE22_STRAM/100-221
A0AE44_STRAM/85-209
A0AH62_LISW6/94-217
A0AW16_ARTS2/78-200
A0AWL0_ARTS2/119-238
A0AXV6_BURCH/76-198
A0B093_BURCH/90-212
A0B0B6_BURCH/107-237
A0B0Q0_BURCH/103-230
A0B293_BURCH/119-245
A0B2L1_BURCH/97-223
A0B404_BURCH/86-207
A0JQW2_ARTS2/93-221
A0JR23_ARTS2/104-225
A0JRB0_ARTS2/108-230
A0JRG6_ARTS2/88-212
A0JRK2_ARTS2/97-221
A0JSP5_ARTS2/109-231
A0JT67_ARTS2/97-221
A0JTB0_ARTS2/96-223
A0JV50_ARTS2/80-206
A0JVS4_ARTS2/86-210
A0JW62_ARTS2/83-218
A0JWE9_ARTS2/82-204
A0JWH5_ARTS2/103-225
A0JXQ9_ARTS2/100-227
A0JZL3_ARTS2/95-219
A0K097_ARTS2/106-229
A0K0S6_ARTS2/81-208
A0K0T2_ARTS2/112-236
A0K0U6_ARTS2/83-210
A0K0U8_ARTS2/100-221
A0K100_ARTS2/83-206
A0K1B1_ARTS2/89-214
A0K214_ARTS2/88-212
A0K229_ARTS2/99-220
A0K2B9_ARTS2/86-206
A0K2J8_ARTS2/82-204
A0K333_BURCH/94-224
A0K4H1_BURCH/92-216
A0K5J9_BURCH/91-215
A0K5Y9_BURCH/104-232
A0K725_BURCH/99-221
A0K890_BURCH/88-211
A0KA88_BURCH/63-184
A0KBL5_BURCH/90-215
A0KBT2_BURCH/83-233
A0KBW3_BURCH/80-203
A0KCB2_BURCH/109-241
A0KDR7_BURCH/119-244
A0KDS4_BURCH/84-203
A0KDV5_BURCH/92-214
A0KE26_BURCH/92-218
A0KFS1_AERHH/80-206
A0KPV2_AERHH/99-227
A0KS99_SHESA/99-224
A0KVJ7_SHESA/84-209
A0KWX9_SHESA/104-226
A0L1X3_SHESA/112-236
A0LIF8_SYNFM/101-223
A0LKP6_SYNFM/80-203
A0LM72_SYNFM/85-211
A0LN19_SYNFM/95-219
A0LP95_SYNFM/83-207
A0LW14_ACIC1/120-242
A0M0I7_GRAFK/103-226
A0NLF6_9RHOB/56-181
A0NLZ3_9RHOB/89-213
A0NM07_9RHOB/96-220
A0NM43_9RHOB/105-228
A0NN57_9RHOB/81-205
A0NN85_9RHOB/79-202
A0NQS0_9RHOB/97-224
A0NRG2_9RHOB/100-225
A0NSC4_9RHOB/110-232
A0NSG9_9RHOB/74-196
A0NSK8_9RHOB/92-214
A0NT39_9RHOB/116-237
A0NTH0_9RHOB/108-229
A0NTI7_9RHOB/98-221
A0NUG8_9RHOB/74-195
A0NUY9_9RHOB/98-226
A0NVH3_9RHOB/77-201
A0NW18_9RHOB/101-225
A0NWM0_9RHOB/108-237
A0NWW4_9RHOB/107-228
A0NX33_9RHOB/97-227
A0NXQ5_9RHOB/86-207
A0NXS4_9RHOB/92-212
A0NZV8_9RHOB/85-205
A0P0A0_9RHOB/136-264
A0P1B1_9RHOB/84-213
A0P1D5_9RHOB/96-221
A0P1T5_9RHOB/82-207
A0P249_9RHOB/108-231
A0P3A3_9RHOB/86-209
A0P3C9_9RHOB/88-212
A0P416_9RHOB/91-218
A0PKG5_MYCUA/81-212
A0PMT4_MYCUA/92-210
A0PNK7_MYCUA/90-217
A0PPN5_MYCUA/100-231
A0PUA5_MYCUA/109-242
A0PUF0_MYCUA/84-206
A0PVZ8_MYCUA/104-225
A0PYV8_CLONN/93-214
A0PZ87_CLONN/98-222
A0Q8X2_MYCA1/81-225
A0Q9N8_MYCA1/82-201
A0QD22_MYCA1/84-206
A0QD80_MYCA1/109-242
A0QDQ6_MYCA1/101-227
A0QFP6_MYCA1/114-241
A0QFR4_MYCA1/101-227
A0QJK6_MYCA1/103-227
A0QJK6_MYCA1/349-479
A0QMK1_MYCA1/88-209
A0QNQ3_MYCS2/92-218
A0QNQ8_MYCS2/92-222
A0QNU4_MYCS2/104-226
A0QNV7_MYCS2/84-209
A0QPM9_MYCS2/101-225
A0QPQ5_MYCS2/80-201
A0QPV8_MYCS2/78-205
A0QQ19_MYCS2/95-221
A0QQT9_MYCS2/93-213
A0QQW0_MYCS2/107-232
A0QRH3_MYCS2/105-225
A0QS19_MYCS2/89-209
A0QTN4_MYCS2/505-631
A0QTX1_MYCS2/89-211
A0QTY5_MYCS2/86-216
A0QUD0_MYCS2/105-235
A0QUD9_MYCS2/98-220
A0QUH5_MYCS2/84-206
A0QV55_MYCS2/103-226
A0QV81_MYCS2/121-245
A0QV90_MYCS2/85-206
A0QVD0_MYCS2/88-212
A0QVE5_MYCS2/85-224
A0QVJ8_MYCS2/112-234
A0QVK4_MYCS2/116-239
A0QVS9_MYCS2/119-248
A0QW37_MYCS2/94-209
A0QWE1_MYCS2/81-202
A0QXL4_MYCS2/89-213
A0QXR7_MYCS2/85-207
A0QY42_MYCS2/100-227
A0QYX6_MYCS2/104-233
A0QZB0_MYCS2/83-206
A0QZC9_MYCS2/77-201
A0QZJ0_MYCS2/85-212
A0QZK5_MYCS2/73-198
A0QZR5_MYCS2/114-235
A0R2Q8_MYCS2/117-244
A0R380_MYCS2/102-224
A0R476_MYCS2/91-215
A0R5T0_MYCS2/85-208
A0R6R0_MYCS2/82-201
A0R6X0_MYCS2/105-226
A0R708_MYCS2/77-210
A0R759_MYCS2/109-236
A0R7E5_MYCS2/72-193
A0R8M8_BACAH/90-219
A0RBC6_BACAH/78-205
A0RCD9_BACAH/103-227
A0XX23_9GAMM/101-223
A0XXY6_9GAMM/86-208
A0Y1Z1_9GAMM/80-205
A0Y5Z1_9GAMM/86-213
A0Y6F8_9GAMM/98-224
A0ZZU8_BIFAA/102-231
A1A7F9_ECOK1/99-227
A1ABC2_ECOK1/87-209
A1AEK9_ECOK1/82-214
A1AFN9_ECOK1/116-247
A1AFS7_ECOK1/94-224
A1AG11_ECOK1/101-225
A1AHE1_ECOK1/100-224
A1AHN0_ECOK1/97-220
A1AHT5_ECOK1/105-227
A1AJJ0_ECOK1/97-226
A1AJN0_ECOK1/159-287
A1ASF3_PELPD/99-225
A1AT97_PELPD/83-206
A1AYL0_PARDP/95-219
A1AYT8_PARDP/83-205
A1AZ88_PARDP/109-235
A1AZU8_PARDP/77-200
A1B120_PARDP/107-229
A1B194_PARDP/89-210
A1B1Y8_PARDP/81-201
A1B2S5_PARDP/78-201
A1B5P2_PARDP/91-210
A1B662_PARDP/81-201
A1B669_PARDP/98-226
A1B6K9_PARDP/156-280
A1B6Z3_PARDP/95-219
A1B7G8_PARDP/83-208
A1B7K9_PARDP/78-198
A1B7L2_PARDP/78-199
A1B7W2_PARDP/79-209
A1B7Z7_PARDP/93-229
A1B8A0_PARDP/83-206
A1B916_PARDP/71-193
A1B9W3_PARDP/38-159
A1B9Y5_PARDP/108-235
A1BAC0_PARDP/99-227
A1BAY6_PARDP/90-214
A1BB39_PARDP/190-316
A1BBN4_PARDP/87-213
A1BC11_PARDP/109-233
A1BC83_PARDP/86-208
A1EKI5_VIBCH/91-218
A1EPC4_VIBCH/99-227
A1F6B0_VIBCH/99-227
A1F9B1_VIBCH/91-218
A1HMI3_9FIRM/99-224
A1HP55_9FIRM/98-224
A1HR75_9FIRM/88-212
A1ISW7_NEIMA/98-227
A1ITG3_NEIMA/98-226
A1JHS7_YERE8/106-227
A1JJL7_YERE8/99-227
A1JLR7_YERE8/90-217
A1JR28_YERE8/96-220
A1K396_AZOSB/83-207
A1K459_AZOSB/98-224
A1K4N2_AZOSB/99-231
A1K6Y1_AZOSB/93-223
A1K7S4_AZOSB/89-213
A1K899_AZOSB/90-220
A1KEY5_MYCBP/133-253
A1KFW9_MYCBP/108-229
A1KG63_MYCBP/97-224
A1KN58_MYCBP/103-227
A1KN58_MYCBP/357-484
A1KUY7_NEIMF/98-227
A1KVB7_NEIMF/98-226
A1R0V4_ARTAT/93-221
A1R0W8_ARTAT/100-221
A1R1G0_ARTAT/97-221
A1R232_ARTAT/88-214
A1R2G6_ARTAT/83-205
A1R316_ARTAT/109-231
A1R3A5_ARTAT/85-208
A1R3S6_ARTAT/93-220
A1R5B4_ARTAT/75-201
A1R7D7_ARTAT/173-299
A1R962_ARTAT/95-219
A1R9V7_ARTAT/95-218
A1RAK2_ARTAT/82-204
A1RB60_ARTAT/119-240
A1RB64_ARTAT/92-214
A1RB91_ARTAT/89-214
A1RBH9_ARTAT/85-212
A1RC34_ARTAT/86-210
A1RDE1_ARTAT/89-216
A1RDJ9_ARTAT/75-201
A1RDL0_ARTAT/100-229
A1RDL6_ARTAT/84-207
A1RFD1_SHESW/99-224
A1RFG5_SHESW/102-222
A1RIJ7_SHESW/94-219
A1RJD8_SHESW/104-226
A1RPJ3_SHESW/105-229
A1S2H9_SHEAM/99-224
A1S5S9_SHEAM/84-209
A1SAT9_SHEAM/95-219
A1SCM6_NOCSJ/109-230
A1SCQ0_NOCSJ/90-212
A1SCR3_NOCSJ/53-175
A1SEX9_NOCSJ/111-233
A1SEY8_NOCSJ/114-236
A1SFV2_NOCSJ/88-211
A1SFV3_NOCSJ/84-207
A1SGK1_NOCSJ/86-210
A1SIK6_NOCSJ/108-234
A1SJV7_NOCSJ/116-238
A1SP25_NOCSJ/114-235
A1SPF9_NOCSJ/109-231
A1SQ68_NOCSJ/76-200
A1SR94_PSYIN/111-238
A1SVY1_PSYIN/95-222
A1SWJ8_PSYIN/93-214
A1SYR5_PSYIN/99-227
A1SYW9_PSYIN/108-225
A1T0T4_PSYIN/76-200
A1T1D1_MYCVP/90-212
A1T1U3_MYCVP/104-225
A1T2P5_MYCVP/105-234
A1T3L9_MYCVP/93-217
A1T3P0_MYCVP/94-214
A1T667_MYCVP/103-227
A1T6J7_MYCVP/84-206
A1T6K5_MYCVP/101-234
A1T7E6_MYCVP/151-271
A1T998_MYCVP/97-224
A1T9K3_MYCVP/89-224
A1TDW5_MYCVP/117-244
A1THM4_MYCVP/101-225
A1THZ9_MYCVP/81-199
A1TIN5_ACIAC/93-217
A1TL54_ACIAC/128-253
A1TL57_ACIAC/76-199
A1TL69_ACIAC/77-200
A1TMB1_ACIAC/80-204
A1TQ44_ACIAC/83-205
A1TQC3_ACIAC/118-244
A1TSY2_ACIAC/81-203
A1TTS0_ACIAC/106-236
A1TWE3_ACIAC/109-238
A1TXJ8_MARAV/99-231
A1TXY6_MARAV/67-207
A1TZT6_MARAV/89-220
A1U0D4_MARAV/93-215
A1U182_MARAV/83-210
A1U511_MARAV/81-208
A1U5V8_MARAV/95-219
A1U933_MYCSK/113-235
A1U9Q8_MYCSK/94-212
A1UA77_MYCSK/101-221
A1UCP3_MYCSK/474-600
A1UDV0_MYCSK/84-206
A1UEP7_MYCSK/109-230
A1UG05_MYCSK/83-203
A1UGK7_MYCSK/97-224
A1UKJ1_MYCSK/115-242
A1ULF4_MYCSK/109-235
A1UMT8_MYCSK/93-217
A1UP44_MYCSK/101-225
A1UW38_BURMS/100-223
A1V0H8_BURMS/92-216
A1V4B1_BURMS/99-221
A1V523_BURMS/84-207
A1VAR9_DESVV/85-212
A1VAT4_DESVV/121-243
A1VB13_DESVV/83-207
A1VJU3_POLNA/76-203
A1VMM6_POLNA/118-246
A1VMY5_POLNA/90-217
A1VP06_POLNA/121-247
A1VPW3_POLNA/83-205
A1VQ43_POLNA/78-199
A1VQV5_POLNA/91-228
A1VSE2_POLNA/82-211
A1VT58_POLNA/103-246
A1VUW2_POLNA/102-232
A1W2I4_ACISJ/103-230
A1W2K8_ACISJ/90-215
A1W4Y6_ACISJ/81-205
A1W526_ACISJ/77-200
A1W535_ACISJ/122-246
A1W7E6_ACISJ/121-248
A1W7J0_ACISJ/83-205
A1WEA8_VEREI/72-196
A1WFM5_VEREI/86-213
A1WFV1_VEREI/97-217
A1WFW8_VEREI/106-229
A1WG18_VEREI/88-211
A1WG64_VEREI/98-228
A1WGE0_VEREI/126-251
A1WGI3_VEREI/129-252
A1WGL2_VEREI/181-305
A1WGW4_VEREI/118-242
A1WHB6_VEREI/42-119
A1WHH3_VEREI/85-209
A1WHN0_VEREI/88-224
A1WI44_VEREI/103-229
A1WJX9_VEREI/76-207
A1WKQ7_VEREI/102-231
A1WLF1_VEREI/244-366
A1WLI9_VEREI/80-204
A1WLM9_VEREI/98-228
A1WLX8_VEREI/104-228
A1WM45_VEREI/79-203
A1WNB1_VEREI/81-203
A1WNH4_VEREI/111-232
A1WNS8_VEREI/109-235
A1WQ61_VEREI/94-218
A1WQC6_VEREI/85-208
A1WQK1_VEREI/99-236
A1WQW6_VEREI/76-199
A1WRD5_VEREI/93-217
A1WRY8_VEREI/81-209
A1X1R1_9BURK/85-208
A2P5V5_VIBCH/91-218
A2P748_VIBCH/99-227
A2PTX1_VIBCH/91-218
A2PVF6_VIBCH/98-226
A2REF1_STRPG/92-216
A2RJK0_LACLM/81-205
A2RXT9_BURM9/100-223
A2RYD4_BURM9/97-223
A2S1X1_BURM9/79-202
A2S2I7_BURM9/99-221
A2S5K7_BURM9/92-216
A2SBB7_BURM9/84-207
A2SDU3_METPP/108-233
A2SDV1_METPP/108-231
A2SDV9_METPP/116-240
A2SEE4_METPP/87-229
A2SEI6_METPP/102-224
A2SJW3_METPP/82-205
A2SL85_METPP/93-216
A2SM22_METPP/108-232
A2SP18_METPP/109-233
A2TV96_9FLAO/102-225
A2TXQ2_9FLAO/102-225
A2VFI0_MYCTU/104-225
A2VFR4_MYCTU/97-224
A2VN91_MYCTU/133-253
A2VNM6_MYCTU/103-227
A2VNM6_MYCTU/357-484
A2VQN4_9BURK/99-221
A2VRL9_9BURK/134-262
A2VS16_9BURK/122-246
A2VSZ2_9BURK/143-267
A2VUE0_9BURK/117-242
A2VVP5_9BURK/63-184
A2VXH7_9BURK/88-211
A2VYL5_9BURK/103-230
A2VYY1_9BURK/107-237
A2VZ02_9BURK/73-195
A2W1H0_9BURK/119-249
A2W273_9BURK/103-224
A2W375_9BURK/97-223
A2W3I9_9BURK/119-245
A2W518_9BURK/98-220
A2W7N6_9BURK/105-226
A2W9G1_9BURK/88-211
A2WAI7_9BURK/99-221
A2WBE7_9BURK/134-262
A2WBU4_9BURK/114-238
A2WCQ7_9BURK/155-279
A2WE59_9BURK/137-261
A2WET4_9BURK/73-195
A2WEV2_9BURK/107-237
A2WF62_9BURK/104-231
A2WG43_9BURK/117-243
A2WGD2_9BURK/97-223
A2WH29_9BURK/137-273
A2WJ00_9BURK/111-196
A3D5W3_SHEB5/84-209
A3D9H1_SHEB5/99-224
A3D9U9_SHEB5/105-229
A3DI27_CLOTH/88-212
A3DK75_CLOTH/88-212
A3EJ68_VIBCH/91-218
A3EMP7_VIBCH/99-227
A3GN80_VIBCH/91-218
A3GNE5_VIBCH/99-227
A3GYW1_VIBCH/91-218
A3GZB9_VIBCH/99-227
A3I783_9BACI/99-226
A3IAP4_9BACI/90-219
A3J7V7_9ALTE/99-233
A3JCN0_9ALTE/92-216
A3JCN7_9ALTE/103-226
A3JCR6_9ALTE/100-224
A3JDE4_9ALTE/89-218
A3JGM0_9ALTE/83-210
A3JI77_9ALTE/89-213
A3JIA8_9ALTE/81-205
A3JII1_9ALTE/77-200
A3JKE7_9ALTE/92-215
A3JKV7_9ALTE/108-232
A3JKW5_9ALTE/89-221
A3JMN4_9RHOB/109-231
A3JNA7_9RHOB/99-227
A3JQ29_9RHOB/75-197
A3JRB7_9RHOB/89-212
A3JSY6_9RHOB/86-210
A3JTC2_9RHOB/148-280
A3JUC7_9RHOB/78-200
A3JUR6_9RHOB/82-206
A3JWT8_9RHOB/37-161
A3JX70_9RHOB/86-212
A3JXL8_9RHOB/79-202
A3JXZ3_9RHOB/86-209
A3JY35_9RHOB/89-218
A3JYB9_9RHOB/99-227
A3JZB2_9RHOB/82-203
A3JZG3_9RHOB/78-200
A3JZV9_9RHOB/78-202
A3K114_9RHOB/90-212
A3K1H2_9RHOB/88-216
A3K2E5_9RHOB/88-211
A3K2K1_9RHOB/71-205
A3K390_9RHOB/77-201
A3K4G9_9RHOB/106-229
A3K6Q9_9RHOB/79-202
A3K6R8_9RHOB/89-213
A3K770_9RHOB/85-232
A3K7E4_9RHOB/81-206
A3K7P2_9RHOB/82-203
A3K7Q5_9RHOB/75-199
A3K7R0_9RHOB/91-220
A3K7W5_9RHOB/93-217
A3K8S3_9RHOB/88-216
A3K9J7_9RHOB/108-231
A3K9M0_9RHOB/93-218
A3KBC6_9RHOB/93-216
A3KBD7_9RHOB/90-215
A3KIT2_STRAM/80-202
A3KKW5_STRAM/92-214
A3KRK3_PSEAE/85-206
A3KS76_PSEAE/95-218
A3KS82_PSEAE/81-206
A3KSI8_PSEAE/92-215
A3KZ75_PSEAE/91-220
A3L0U8_PSEAE/89-212
A3L0U9_PSEAE/90-214
A3L1A6_PSEAE/97-221
A3L1R4_PSEAE/94-225
A3L2Y7_PSEAE/72-212
A3L3A7_PSEAE/99-230
A3L566_PSEAE/90-217
A3L7A9_PSEAE/81-206
A3L7P4_PSEAE/95-218
A3LBK3_PSEAE/92-215
A3LCL9_PSEAE/85-206
A3LFS9_PSEAE/91-220
A3LGD5_PSEAE/97-221
A3LGT7_PSEAE/90-214
A3LGT8_PSEAE/89-212
A3LIB9_PSEAE/94-225
A3LJL1_PSEAE/105-210
A3LJZ0_PSEAE/99-230
A3LM10_PSEAE/90-217
A3M0W9_ACIBT/95-223
A3M0X3_ACIBT/90-217
A3M2U0_ACIBT/81-209
A3M3M3_ACIBT/105-226
A3M3N9_ACIBT/100-230
A3M3Q0_ACIBT/75-212
A3M4A8_ACIBT/89-210
A3M4N2_ACIBT/93-216
A3M5S3_ACIBT/107-228
A3M6V2_ACIBT/90-216
A3MCP6_BURM7/79-202
A3MEZ4_BURM7/100-223
A3MFK2_BURM7/97-223
A3MJY7_BURM7/99-221
A3MKP7_BURM7/84-207
A3MRF4_BURM7/92-216
A3N920_BURP6/99-221
A3NAQ3_BURP6/84-207
A3NDL4_BURP6/92-216
A3NGQ4_BURP6/79-202
A3NGT9_BURP6/102-230
A3NIF2_BURP6/90-212
A3NKY6_BURP6/97-223
A3NL69_BURP6/100-223
A3NP21_BURP6/125-246
A3NUR7_BURP0/99-221
A3NWH4_BURP0/84-207
A3NZC5_BURP0/92-216
A3P2A5_BURP0/79-202
A3P2E0_BURP0/102-230
A3P414_BURP0/90-212
A3P6J3_BURP0/97-223
A3P6S4_BURP0/100-223
A3P9J5_BURP0/125-246
A3PGB3_RHOS1/92-213
A3PGB4_RHOS1/157-286
A3PH21_RHOS1/72-195
A3PH76_RHOS1/81-201
A3PLM7_RHOS1/90-212
A3PN27_RHOS1/86-209
A3PN81_RHOS1/99-227
A3PP84_RHOS1/96-223
A3PPC4_RHOS1/78-199
A3PPC7_RHOS1/78-198
A3PQ78_RHOS1/94-221
A3PQ88_RHOS1/119-212
A3PQP5_RHOS1/85-207
A3PQR4_RHOS1/79-200
A3PQS8_RHOS1/82-203
A3PQU0_RHOS1/115-238
A3PQV9_RHOS1/104-226
A3PQX3_RHOS1/82-206
A3PR71_RHOS1/99-229
A3PRL5_RHOS1/87-221
A3PS27_RHOS1/90-213
A3PS98_RHOS1/96-221
A3PSB6_RHOS1/87-216
A3PSP0_MYCSJ/113-235
A3PTB4_MYCSJ/94-212
A3PTT2_MYCSJ/101-221
A3PWD0_MYCSJ/474-600
A3PXA4_MYCSJ/84-206
A3PY54_MYCSJ/109-230
A3PZL5_MYCSJ/83-203
A3Q060_MYCSJ/97-224
A3Q443_MYCSJ/101-227
A3Q470_MYCSJ/115-242
A3Q4K5_MYCSJ/115-242
A3Q5V3_MYCSJ/109-235
A3Q773_MYCSJ/93-217
A3Q8J2_MYCSJ/101-225
A3Q9K4_SHELP/94-218
A3QDY7_SHELP/83-208
A3QFI3_SHELP/84-209
A3QHU4_SHELP/106-226
A3QIK0_SHELP/99-224
A3RTG7_RALSO/94-223
A3RTV9_RALSO/108-231
A3RXZ2_RALSO/102-226
A3RZ29_RALSO/102-230
A3S8C9_9RHOB/99-227
A3S987_9RHOB/94-217
A3SAX8_9RHOB/105-224
A3SBS8_9RHOB/78-200
A3SD84_9RHOB/65-185
A3SEP6_9RHOB/76-226
A3SFB2_9RHOB/81-202
A3SFM2_9RHOB/95-222
A3SG29_9RHOB/86-209
A3SH30_9RHOB/105-225
A3SIW0_9RHOB/84-207
A3SJ89_9RHOB/108-232
A3SJF4_9RHOB/77-201
A3SKK9_9RHOB/78-206
A3SL95_9RHOB/94-221
A3SLG6_9RHOB/92-215
A3SLJ2_9RHOB/85-208
A3SLM1_9RHOB/113-238
A3SLP1_9RHOB/92-216
A3SN73_9RHOB/99-226
A3SP59_9RHOB/87-213
A3SQL8_9RHOB/75-197
A3SQU7_9RHOB/89-215
A3ST91_9RHOB/99-227
A3SU49_9RHOB/81-204
A3SV85_9RHOB/86-209
A3SWA5_9RHOB/105-224
A3SX74_9RHOB/78-200
A3SYC4_9RHOB/65-185
A3SYS0_9RHOB/81-202
A3SZ66_9RHOB/91-213
A3T0C7_9RHOB/112-239
A3T0F3_9RHOB/80-202
A3T0L7_9RHOB/76-226
A3TIB4_9MICO/108-231
A3TIG2_9MICO/108-245
A3TMN8_9MICO/77-201
A3TNL1_9MICO/99-220
A3TPA8_9MICO/105-229
A3TR60_9MICO/116-238
A3TSP6_9RHOB/42-171
A3TT43_9RHOB/75-212
A3TTK7_9RHOB/85-217
A3TTM3_9RHOB/72-194
A3TWB5_9RHOB/84-203
A3TY27_9RHOB/85-208
A3TYL9_9RHOB/82-206
A3U0B0_9RHOB/84-210
A3U0D3_9RHOB/95-224
A3U0S6_9RHOB/82-204
A3U1C7_9RHOB/94-219
A3U1F4_9RHOB/101-224
A3UA18_CROAH/102-225
A3UEF8_9RHOB/88-212
A3UQ60_VIBSP/162-286
A3UQQ8_VIBSP/93-216
A3UR46_VIBSP/106-227
A3UR48_VIBSP/107-230
A3URB8_VIBSP/97-224
A3UWQ8_VIBSP/107-230
A3UY04_VIBSP/66-195
A3UYV7_VIBSP/99-227
A3V547_9RHOB/109-232
A3V5F9_9RHOB/99-227
A3V736_9RHOB/77-201
A3V836_9RHOB/78-200
A3V8B2_9RHOB/88-212
A3V8X5_9RHOB/89-213
A3VAU0_9RHOB/82-205
A3VCR2_9RHOB/85-210
A3VD03_9RHOB/81-216
A3VF45_9RHOB/90-213
A3VG52_9RHOB/90-211
A3VGA4_9RHOB/79-217
A3VHJ4_9RHOB/78-200
A3VIT0_9RHOB/103-226
A3VK23_9RHOB/103-231
A3VK81_9RHOB/81-205
A3VKK5_9RHOB/92-220
A3VKP4_9RHOB/95-224
A3VLP3_9RHOB/116-238
A3VLP5_9RHOB/132-255
A3VVZ6_9RHOB/107-233
A3VXT0_9RHOB/85-208
A3VYD0_9RHOB/78-207
A3VYQ6_9RHOB/77-201
A3VZW1_9RHOB/105-226
A3W074_9RHOB/77-199
A3W2W8_9RHOB/82-205
A3W2Y8_9RHOB/77-200
A3W4V9_9RHOB/95-219
A3W509_9RHOB/92-215
A3W615_9RHOB/84-211
A3W906_9RHOB/99-227
A3WDQ1_9SPHN/76-203
A3WKZ9_9GAMM/86-213
A3WNI0_9GAMM/99-226
A3X3P8_9RHOB/103-228
A3X3U8_9RHOB/93-222
A3X5J9_9RHOB/85-217
A3X5V5_9RHOB/79-209
A3X5Z1_9RHOB/127-255
A3X6P0_9RHOB/90-218
A3X840_9RHOB/90-212
A3X928_9RHOB/83-205
A3X9M8_9RHOB/82-205
A3X9X7_9RHOB/77-201
A3XA10_9RHOB/83-208
A3XCT5_9RHOB/76-203
A3XD39_9RHOB/86-207
A3XDD4_9RHOB/93-216
A3XDF4_9RHOB/77-197
A3XDZ1_9RHOB/162-286
A3XF51_9RHOB/105-224
A3XFN9_9RHOB/60-183
A3XW96_9VIBR/114-241
A3XWI4_9VIBR/107-230
A3XWJ0_9VIBR/106-227
A3XZG9_9VIBR/162-286
A3Y2Q0_9VIBR/78-207
A3Y359_9VIBR/99-227
A3Y571_9GAMM/84-209
A3Y7B2_9GAMM/94-222
A3Y9V4_9GAMM/86-213
A3YBZ5_9GAMM/92-215
A3YE18_9GAMM/73-195
A3YEW0_9GAMM/89-213
A3YHX7_9GAMM/81-203
A3ZL98_9PLAN/108-238
A3ZMJ9_9PLAN/85-206
A3ZNN6_9PLAN/105-230
A3ZSJ9_9PLAN/156-274
A3ZUM9_9PLAN/100-230
A3ZUS6_9PLAN/78-214
A3ZV88_9PLAN/152-269
A3ZXG5_9PLAN/87-213
A3ZY42_9PLAN/78-214
A3ZY53_9PLAN/88-215
A3ZY92_9PLAN/75-210
A3ZZJ8_9PLAN/86-213
A4AEC3_9ACTN/134-254
A4AEE9_9ACTN/112-231
A4AEZ8_9ACTN/116-237
A4AF97_9ACTN/86-204
A4AFU4_9ACTN/110-234
A4AFU9_9ACTN/115-241
A4AGN3_9ACTN/88-209
A4AIT1_9ACTN/87-214
A4AJ97_9ACTN/96-220
A4AJB3_9ACTN/107-227
A4AK11_9ACTN/82-210
A4AL01_9ACTN/100-223
A4ALI0_9ACTN/81-207
A4ALJ2_9ACTN/117-252
A4ALU2_9ACTN/118-238
A4ARW1_MARSH/79-196
A4BC68_9GAMM/89-217
A4BGP2_9GAMM/75-202
A4C8Z6_9GAMM/98-224
A4CA29_9GAMM/82-209
A4CCE7_9GAMM/80-205
A4E8Q4_9ACTN/82-206
A4E8R5_9ACTN/105-225
A4EB87_9ACTN/97-221
A4EEL3_9RHOB/88-220
A4EGH8_9RHOB/84-208
A4EI26_9RHOB/86-208
A4EIF0_9RHOB/115-243
A4EJU1_9RHOB/78-200
A4EKY1_9RHOB/105-225
A4EL24_9RHOB/104-227
A4ELP3_9RHOB/80-203
A4ENI5_9RHOB/77-201
A4ENV0_9RHOB/97-222
A4EPT5_9RHOB/91-217
A4EQ63_9RHOB/78-200
A4EQ79_9RHOB/81-205
A4EQV2_9RHOB/105-226
A4ES66_9RHOB/99-227
A4ETR5_9RHOB/105-228
A4ETT1_9RHOB/77-197
A4EUK4_9RHOB/90-213
A4EVP7_9RHOB/80-208
A4EWQ0_9RHOB/86-207
A4EX07_9RHOB/88-218
A4F0A4_9RHOB/102-231
A4F0H7_9RHOB/90-218
A4F1N9_9RHOB/133-260
A4F9Z5_SACEN/95-218
A4FAZ5_SACEN/79-203
A4FCV1_SACEN/84-208
A4FF07_SACEN/123-247
A4FF41_SACEN/76-196
A4FFC9_SACEN/92-224
A4FFF7_SACEN/115-242
A4FG36_SACEN/97-224
A4FG64_SACEN/78-203
A4FG74_SACEN/85-208
A4FGF5_SACEN/98-220
A4FGM9_SACEN/79-201
A4FGX0_SACEN/81-199
A4FHK3_SACEN/86-208
A4FHT1_SACEN/141-272
A4FHU3_SACEN/81-204
A4FHX1_SACEN/505-631
A4FI94_SACEN/98-224
A4FIJ7_SACEN/82-206
A4FJT1_SACEN/97-220
A4FJV2_SACEN/86-210
A4FK19_SACEN/96-213
A4FK38_SACEN/99-220
A4FKL4_SACEN/106-230
A4FL76_SACEN/90-212
A4FLE1_SACEN/82-202
A4FLG8_SACEN/89-219
A4FLQ3_SACEN/76-200
A4FM86_SACEN/102-224
A4FMG2_SACEN/87-213
A4G1D6_HERAR/112-236
A4G1E0_HERAR/103-235
A4G4C2_HERAR/111-235
A4G549_HERAR/76-200
A4G7V0_HERAR/93-217
A4G8L2_HERAR/96-220
A4IK97_GEOTN/78-205
A4IP76_GEOTN/93-215
A4ISM6_GEOTN/86-216
A4J0P2_DESRM/89-213
A4J6J9_DESRM/99-225
A4J6K0_DESRM/99-225
A4J8S1_DESRM/90-214
A4JBH2_BURVG/120-244
A4JCF2_BURVG/91-215
A4JCU0_BURVG/80-232
A4JE18_BURVG/99-221
A4JF41_BURVG/88-211
A4JHL5_BURVG/105-226
A4JHU3_BURVG/97-226
A4JJB3_BURVG/132-258
A4JNJ4_BURVG/107-237
A4JQZ5_BURVG/117-247
A4JT66_BURVG/85-210
A4JT80_BURVG/109-241
A4JTF8_BURVG/129-253
A4KEI1_MYCTU/108-229
A4KER8_MYCTU/97-224
A4KKW3_MYCTU/103-227
A4KKW3_MYCTU/357-484
A4KNI9_MYCTU/92-212
A4LBP7_BURPS/89-213
A4LBQ7_BURPS/109-233
A4LCQ2_BURPS/84-207
A4LGF9_BURPS/1-91
A4LHL7_BURPS/90-212
A4LL46_BURPS/79-202
A4LP84_BURPS/100-223
A4LQ76_BURPS/99-221
A4LVE4_BURPS/171-299
A4MF65_BURPS/92-216
A4MYZ7_HAEIF/92-219
A4N3E1_HAEIF/94-221
A4NB30_HAEIF/91-218
A4NG97_HAEIF/94-221
A4NKJ3_HAEIF/94-221
A4NTK6_HAEIF/92-219
A4P170_HAEIF/94-221
A4QC07_CORGB/86-216
A4QCX6_CORGB/79-205
A4QG34_CORGB/87-211
A4QGC6_CORGB/376-501
A4QGS7_CORGB/115-241
A4QH51_CORGB/107-231
A4QHW0_CORGB/104-225
A4QHW9_CORGB/97-221
A4QHX5_CORGB/92-221
A4SI75_AERS4/99-227
A4SS59_AERS4/80-206
A4SWF5_POLSQ/83-207
A4SXB1_POLSQ/82-206
A4SZ44_POLSQ/86-205
A4SZD6_POLSQ/109-235
A4T397_MYCGI/102-222
A4T3M9_MYCGI/101-225
A4T4F7_MYCGI/90-214
A4T4Q2_MYCGI/81-198
A4T546_MYCGI/96-218
A4T5V2_MYCGI/442-568
A4T955_MYCGI/117-244
A4TCD2_MYCGI/111-231
A4TDN6_MYCGI/84-206
A4TDP2_MYCGI/87-220
A4THB5_YERPP/85-206
A4THL8_YERPP/95-219
A4TNC8_YERPP/69-196
A4TPT4_YERPP/99-227
A4TSH4_YERPP/106-227
A4TXS2_9PROT/84-208
A4U4U0_9PROT/104-230
A4VGN5_PSEU5/100-231
A4VL53_PSEU5/91-218
A4VL75_PSEU5/94-218
A4VP25_PSEU5/94-217
A4VPR3_PSEU5/99-231
A4W1U7_STRS2/100-153
A4W4R6_ENT38/97-220
A4W541_ENT38/100-224
A4W6L6_ENT38/99-227
A4W6V6_ENT38/95-222
A4WA84_ENT38/87-209
A4WAP6_ENT38/87-211
A4WE14_ENT38/98-225
A4WES6_ENT38/96-220
A4WF39_ENT38/120-244
A4WGD2_ENT38/106-227
A4WNP0_RHOS5/86-209
A4WNZ0_RHOS5/99-227
A4WP81_RHOS5/157-286
A4WQA0_RHOS5/72-195
A4WST6_RHOS5/96-224
A4WU76_RHOS5/78-198
A4WU79_RHOS5/78-199
A4WV87_RHOS5/90-212
A4WXM5_RHOS5/114-246
A4WXV7_RHOS5/92-213
A4WYH6_RHOS5/84-208
A4WYP2_RHOS5/83-206
A4WZE1_RHOS5/88-215
A4X0F3_RHOS5/90-219
A4XC81_SALTO/100-222
A4XE71_NOVAD/79-205
A4XE72_NOVAD/65-199
A4XF24_NOVAD/91-217
A4XHI6_CALS8/88-212
A4XLL7_CALS8/90-215
A4XNR2_PSEMY/100-231
A4XP15_PSEMY/96-220
A4XQ54_PSEMY/89-215
A4XU24_PSEMY/90-217
A4XVY8_PSEMY/81-206
A4XVZ4_PSEMY/95-218
A4XXJ2_PSEMY/142-232
A4XXX7_PSEMY/107-231
A4XYG5_PSEMY/99-231
A4XZ14_PSEMY/95-218
A4Y104_PSEMY/77-200
A4Y752_SHEPC/104-226
A4Y7Z2_SHEPC/94-219
A4YAW2_SHEPC/102-222
A4YAZ5_SHEPC/99-224
A4YBL8_SHEPC/105-229
A4YFM3_METS5/82-206
A4YFT6_METS5/76-202
A4YNA1_BRASO/107-231
A4YNV5_BRASO/94-218
A4YNV6_BRASO/82-207
A4YP57_BRASO/109-232
A4YPB3_BRASO/87-224
A4YQS2_BRASO/80-201
A4YRA7_BRASO/168-293
A4YTR2_BRASO/83-205
A4YXN0_BRASO/104-229
A4YY33_BRASO/87-217
A4YYI7_BRASO/101-227
A4YYK0_BRASO/84-208
A4YZ49_BRASO/90-220
A4Z150_BRASO/87-215
A4Z2N5_BRASO/88-212
A4Z352_BRASO/102-226
A4Z3F1_BRASO/84-210
A5CNX2_CLAM3/89-216
A5CP24_CLAM3/80-214
A5CP45_CLAM3/87-211
A5CUX4_CLAM3/85-204
A5CV54_CLAM3/124-248
A5D029_PELTS/99-224
A5D030_PELTS/110-236
A5D655_PELTS/89-212
A5E9D4_BRASB/82-208
A5E9H2_BRASB/95-219
A5E9Z5_BRASB/107-231
A5EDG1_BRASB/82-206
A5EDG2_BRASB/82-207
A5EDR5_BRASB/91-213
A5EDS4_BRASB/109-232
A5EDX3_BRASB/84-221
A5EFG4_BRASB/80-201
A5EGD9_BRASB/104-229
A5EGK7_BRASB/112-234
A5EJC2_BRASB/89-211
A5EMZ8_BRASB/87-217
A5END8_BRASB/98-224
A5ENE9_BRASB/84-208
A5EP27_BRASB/90-220
A5EQL1_BRASB/107-231
A5F5M2_VIBC3/99-227
A5F8I7_VIBC3/91-218
A5FTS8_ACICJ/86-210
A5FTU7_ACICJ/77-201
A5FXF0_ACICJ/106-228
A5FXZ6_ACICJ/88-212
A5FYT1_ACICJ/82-204
A5FZN1_ACICJ/108-231
A5G0H8_ACICJ/158-285
A5G0Q5_ACICJ/96-218
A5G3L6_GEOUR/99-225
A5G936_GEOUR/83-206
A5GDH4_GEOUR/99-225
A5I0T3_CLOBH/98-223
A5I1Z7_CLOBH/98-223
A5IJY2_THEP1/81-199
A5IVT4_STAA9/86-214
A5J3V2_BURMA/91-219
A5J3X9_BURMA/79-202
A5J934_BURMA/92-216
A5JCT1_BURMA/97-223
A5JDA4_BURMA/105-228
A5KQ85_9FIRM/81-208
A5KR40_9FIRM/87-211
A5KY40_9GAMM/99-228
A5L176_9GAMM/66-195
A5L2L0_9GAMM/1-117
A5L2Y8_9GAMM/93-216
A5L5J2_9GAMM/99-227
A5L6Q5_9GAMM/106-227
A5L6Q6_9GAMM/107-230
A5MYY6_CLOK5/93-216
A5N090_CLOK5/98-178
A5N8V5_CLOK5/96-218
A5PDG3_9SPHN/99-220
A5TCS5_BURMA/101-224
A5TD71_BURMA/90-212
A5TD98_BURMA/97-223
A5TK76_BURMA/84-207
A5TKV8_BURMA/99-221
A5TMM8_BURMA/79-202
A5TS07_FUSNP/83-206
A5TSY8_FUSNP/84-211
A5TYP0_MYCTA/133-253
A5TZM3_MYCTA/108-229
A5TZW6_MYCTA/97-224
A5U774_MYCTA/103-227
A5U774_MYCTA/357-484
A5UB86_HAEIE/92-219
A5UFM3_HAEIG/94-221
A5UPE1_ROSS1/78-208
A5UTI4_ROSS1/29-153
A5UX34_ROSS1/81-206
A5V2Y3_SPHWW/128-253
A5V4P2_SPHWW/81-204
A5V5F0_SPHWW/116-241
A5V6L2_SPHWW/80-206
A5V6U4_SPHWW/134-259
A5V6X1_SPHWW/101-230
A5V7I2_SPHWW/97-223
A5V7I5_SPHWW/106-231
A5V8N6_SPHWW/89-213
A5VAQ7_SPHWW/91-220
A5VAW5_SPHWW/73-233
A5VEA7_SPHWW/83-207
A5VEB7_SPHWW/83-207
A5VEE6_SPHWW/81-221
A5VGW4_SPHWW/92-217
A5VPB3_BRUO2/92-214
A5VS73_BRUO2/89-209
A5VSD7_BRUO2/102-225
A5VST3_BRUO2/89-211
A5VTF1_BRUO2/103-230
A5VTS5_BRUO2/102-230
A5VTX6_BRUO2/88-214
A5VU92_BRUO2/109-231
A5VUD1_BRUO2/90-213
A5VVA1_BRUO2/120-244
A5VVK9_BRUO2/106-230
A5VVS3_BRUO2/84-208
A5VWU7_PSEP1/93-214
A5VY68_PSEP1/106-234
A5VZ59_PSEP1/93-216
A5W0L9_PSEP1/128-249
A5W0T1_PSEP1/107-230
A5W0T7_PSEP1/92-207
A5W1M3_PSEP1/102-230
A5W1M4_PSEP1/99-221
A5W1Z9_PSEP1/97-228
A5W205_PSEP1/83-220
A5W261_PSEP1/91-215
A5W455_PSEP1/117-249
A5W520_PSEP1/104-232
A5W603_PSEP1/90-217
A5W650_PSEP1/90-214
A5W651_PSEP1/91-214
A5W9B0_PSEP1/99-231
A5W9E3_PSEP1/97-225
A5WIM0_MYCTF/133-253
A5WJK7_MYCTF/108-229
A5WJV1_MYCTF/97-224
A5WRW5_MYCTF/103-227
A5WRW5_MYCTF/357-484
A5XG55_BURMA/99-221
A5XGT8_BURMA/84-207
A5XKW9_BURMA/91-219
A5XKZ4_BURMA/79-202
A5XPR1_BURMA/99-221
A5XQF5_BURMA/84-207
A5XV27_BURMA/92-216
A5XXR6_BURMA/97-223
A5XY84_BURMA/105-228
A5ZHM7_9BACE/98-225
A5ZMS2_9FIRM/98-223
A5ZSN6_9FIRM/87-211
A5ZTX1_9FIRM/96-220
A6A1I6_VIBCH/91-218
A6A670_VIBCH/99-227
A6AGZ7_VIBCH/99-227
A6AIH5_VIBCH/91-218
A6AM30_VIBHA/117-246
A6AMF1_VIBHA/102-229
A6ANW1_VIBHA/92-219
A6AS54_VIBHA/82-211
A6AVM4_VIBHA/99-227
A6AY54_VIBPA/92-219
A6AYY8_VIBPA/82-207
A6B6P0_VIBPA/102-229
A6B839_VIBPA/99-227
A6BCF4_VIBPA/3-86
A6BCQ7_9FIRM/95-220
A6BD87_9FIRM/84-204
A6BDD3_9FIRM/81-205
A6BDN5_9FIRM/86-215
A6BEC6_9FIRM/81-208
A6BFU6_9FIRM/80-202
A6BG57_9FIRM/87-211
A6BJQ1_9FIRM/84-204
A6BKU7_9FIRM/76-205
A6BLR7_9GAMM/99-224
A6BSY3_YERPE/109-236
A6BUT0_YERPE/95-219
A6BWB8_YERPE/106-227
A6BXV7_YERPE/85-206
A6BY83_YERPE/99-227
A6C0B0_9PLAN/89-214
A6C0D8_9PLAN/99-223
A6C1T3_9PLAN/86-216
A6C1V4_9PLAN/77-212
A6C4X0_9PLAN/75-210
A6C537_9PLAN/104-228
A6C5P2_9PLAN/97-233
A6C5T4_9PLAN/100-228
A6C5T6_9PLAN/80-220
A6C5V7_9PLAN/107-234
A6C621_9PLAN/79-206
A6C7L9_9PLAN/90-215
A6CB37_9PLAN/111-238
A6CBF7_9PLAN/83-205
A6CDE1_9PLAN/156-274
A6CFJ6_9PLAN/80-219
A6CKT2_9BACI/89-213
A6CUU6_9VIBR/97-226
A6CXW1_9VIBR/82-206
A6CY62_9VIBR/106-227
A6CY63_9VIBR/107-230
A6CYB6_9VIBR/100-227
A6CZ75_9VIBR/93-216
A6CZR4_9VIBR/97-222
A6D180_9VIBR/73-192
A6D2Q3_9VIBR/90-217
A6D6A4_9VIBR/99-227
A6D9J1_9VIBR/78-208
A6DG02_9BACT/101-223
A6DLY6_9BACT/158-285
A6DVB5_9RHOB/77-200
A6DWZ7_9RHOB/105-226
A6DXM9_9RHOB/77-199
A6DYC3_9RHOB/85-208
A6DYT3_9RHOB/85-229
A6DZK0_9RHOB/105-231
A6E0U2_9RHOB/95-219
A6E1M2_9RHOB/82-205
A6E1W1_9RHOB/99-227
A6E1Y3_9RHOB/77-201
A6E565_9RHOB/100-223
A6EKG4_9SPHI/90-215
A6ELF0_9BACT/102-225
A6EUF0_9ALTE/82-206
A6EW44_9ALTE/94-216
A6EWV2_9ALTE/83-210
A6EZ04_9ALTE/94-217
A6EZH4_9ALTE/126-250
A6F207_9ALTE/80-220
A6F3W7_9ALTE/81-207
A6F8F0_9GAMM/82-206
A6FBG7_9GAMM/124-252
A6FD64_9GAMM/91-214
A6FF84_9GAMM/8-85
A6FK89_9RHOB/86-210
A6FKG1_9RHOB/85-208
A6FLI7_9RHOB/92-215
A6FMI8_9RHOB/102-227
A6FPB2_9RHOB/91-214
A6FPJ2_9RHOB/75-197
A6FQS0_9RHOB/105-226
A6FSL2_9RHOB/88-214
A6FT98_9RHOB/92-218
A6FTM9_9RHOB/99-227
A6FU73_9RHOB/77-201
A6FVF8_9RHOB/181-299
A6FVN2_9RHOB/106-232
A6FY61_9DELT/110-246
A6GLF1_9BURK/77-202
A6GLJ9_9BURK/102-223
A6GRI5_9BURK/91-221
A6LQ67_CLOB8/99-224
A6LTK7_CLOB8/96-218
A6LTK9_CLOB8/84-211
A6LW20_CLOB8/86-209
A6LXJ0_CLOB8/98-223
A6M0R5_CLOB8/84-206
A6M0S6_CLOB8/107-227
A6M2D8_CLOB8/84-206
A6M3D0_CLOB8/98-219
A6NPM3_9BACE/94-216
A6NTH9_9BACE/127-245
A6QJZ3_STAAE/86-214
A6STV1_JANMA/81-203
A6SU34_JANMA/90-214
A6SU54_JANMA/106-230
A6SUG6_JANMA/81-204
A6SV30_JANMA/97-221
A6T133_JANMA/93-217
A6T157_JANMA/86-210
A6T2M2_JANMA/87-211
A6T4C2_JANMA/74-197
A6T4Q6_KLEP7/99-227
A6T535_KLEP7/80-212
A6T8U9_KLEP7/87-209
A6T9E9_KLEP7/88-211
A6TDH5_KLEP7/98-225
A6TED3_KLEP7/96-220
A6TEQ1_KLEP7/69-189
A6TFJ9_KLEP7/97-221
A6TFZ7_KLEP7/97-220
A6TG59_KLEP7/106-227
A6TK92_ALKMQ/98-223
A6TKR2_ALKMQ/83-208
A6TLH5_ALKMQ/98-226
A6TMQ1_ALKMQ/96-217
A6TMQ2_ALKMQ/96-217
A6TMT1_ALKMQ/84-207
A6TUK1_ALKMQ/98-224
A6TUP0_ALKMQ/86-210
A6TWV6_ALKMQ/87-211
A6U4N7_STAA2/86-214
A6U5W3_SINMW/90-214
A6U6E1_SINMW/138-263
A6U6G8_SINMW/127-255
A6U9D0_SINMW/108-233
A6UA63_SINMW/86-211
A6UC69_SINMW/89-212
A6UC70_SINMW/106-227
A6UCB0_SINMW/82-206
A6UCD6_SINMW/101-226
A6UDS7_SINMW/94-220
A6UE89_SINMW/77-207
A6UEG8_SINMW/154-282
A6UER2_SINMW/101-228
A6UFI3_SINMW/113-235
A6UFM6_SINMW/118-247
A6UFS2_SINMW/94-220
A6UFV8_SINMW/105-227
A6UFX5_SINMW/115-241
A6UG46_SINMW/82-206
A6UG69_SINMW/101-223
A6UGA6_SINMW/91-217
A6UGK9_SINMW/97-223
A6UGN4_SINMW/97-220
A6UGQ9_SINMW/104-231
A6UGR0_SINMW/92-215
A6UH97_SINMW/121-245
A6UHJ9_SINMW/110-232
A6UIR2_SINMW/98-226
A6UJ65_SINMW/106-230
A6UJN1_SINMW/99-229
A6UJT0_SINMW/77-201
A6UK35_SINMW/83-210
A6UK58_SINMW/92-218
A6UKP7_SINMW/2-64
A6UL30_SINMW/85-208
A6UL94_SINMW/107-235
A6ULG1_SINMW/80-203
A6ULK1_SINMW/88-210
A6ULK3_SINMW/84-209
A6ULK5_SINMW/82-204
A6ULM9_SINMW/91-213
A6ULN6_SINMW/76-199
A6UMH6_SINMW/91-215
A6UXQ6_PSEA7/90-214
A6UXQ7_PSEA7/89-212
A6V363_PSEA7/94-215
A6V7G5_PSEA7/92-215
A6V7X6_PSEA7/81-206
A6V7Y2_PSEA7/95-218
A6V8U0_PSEA7/85-206
A6VAH8_PSEA7/90-217
A6VCM6_PSEA7/99-230
A6VD16_PSEA7/65-212
A6VEG4_PSEA7/94-225
A6VF02_PSEA7/77-201
A6VKN3_ACTSZ/94-221
A6VKP3_ACTSZ/161-289
A6VLA3_ACTSZ/82-205
A6VRA0_MARMS/102-229
A6VRB4_MARMS/84-208
A6VRD4_MARMS/102-230
A6VSH9_MARMS/75-198
A6VTS8_MARMS/84-211
A6VUU5_MARMS/76-212
A6VXR3_MARMS/71-193
A6VY73_MARMS/82-206
A6VZ19_MARMS/100-227
A6W092_MARMS/103-231
A6W286_MARMS/82-215
A6W2R2_MARMS/81-201
A6W458_KINRD/81-205
A6W4A2_KINRD/76-201
A6W4D7_KINRD/66-192
A6W5D7_KINRD/108-232
A6W5F1_KINRD/111-240
A6W871_KINRD/87-209
A6W8I0_KINRD/120-241
A6W9B8_KINRD/80-206
A6W9X2_KINRD/103-225
A6W9Z0_KINRD/86-209
A6WAX7_KINRD/87-213
A6WBG4_KINRD/100-221
A6WE67_KINRD/89-217
A6WEW7_KINRD/125-249
A6WFS1_KINRD/113-237
A6WFT5_KINRD/84-212
A6WFU9_KINRD/76-197
A6WGB9_KINRD/100-221
A6WKG7_SHEB8/102-222
A6WPR4_SHEB8/84-209
A6WTB8_SHEB8/99-224
A6WTK1_SHEB8/105-229
A6WVT3_OCHA4/106-227
A6WVT7_OCHA4/83-212
A6WXX5_OCHA4/86-209
A6WY62_OCHA4/85-205
A6WYE8_OCHA4/84-208
A6WYS7_OCHA4/108-232
A6X2G1_OCHA4/92-214
A6X2Q3_OCHA4/83-205
A6X301_OCHA4/89-215
A6X341_OCHA4/84-209
A6X365_OCHA4/114-243
A6X3B1_OCHA4/102-230
A6X3H2_OCHA4/105-227
A6X3K0_OCHA4/122-246
A6X487_OCHA4/87-211
A6X4F3_OCHA4/100-221
A6X5F9_OCHA4/98-223
A6X5V6_OCHA4/97-223
A6X603_OCHA4/71-195
A6X672_OCHA4/88-218
A6X6D8_OCHA4/85-207
A6X7B4_OCHA4/91-214
A6X7S3_OCHA4/86-209
A6XWC4_VIBCH/91-218
A6XZC6_VIBCH/99-227
A7A3M3_BIFAD/102-231
A7ADZ6_9PORP/101-228
A7AZ68_RUMGN/81-208
A7B1B3_RUMGN/94-218
A7B319_RUMGN/97-217
A7B7Q4_RUMGN/93-210
A7BBY8_9ACTO/53-176
A7FCN7_YERP3/106-227
A7FDP8_YERP3/85-209
A7FE04_YERP3/95-219
A7FK90_YERP3/90-217
A7FM43_YERP3/99-227
A7FSY6_CLOB1/98-223
A7FU33_CLOB1/98-223
A7GCD6_CLOBL/98-223
A7GDK4_CLOBL/98-223
A7GF63_CLOBL/95-219
A7GMJ1_BACCN/78-205
A7GNM4_BACCN/87-211
A7H043_CAMC5/82-204
A7HQH5_PARL1/97-244
A7HU13_PARL1/110-232
A7IB76_XANP2/87-212
A7IBA6_XANP2/94-218
A7IBN8_XANP2/156-284
A7ICE6_XANP2/107-234
A7ICK0_XANP2/105-229
A7ICN5_XANP2/77-201
A7IEQ0_XANP2/115-216
A7IF57_XANP2/188-314
A7IFM3_XANP2/89-212
A7IFQ7_XANP2/187-313
A7IFS7_XANP2/101-227
A7IG01_XANP2/368-492
A7IIB2_XANP2/90-214
A7IKN3_XANP2/116-238
A7IKQ8_XANP2/154-282
A7IMB1_XANP2/92-219
A7IMQ3_XANP2/115-238
A7INH8_XANP2/101-229
A7IPC8_XANP2/102-226
A7IQB9_XANP2/94-218
A7JQW7_PASHA/96-223
A7K032_VIBSE/92-219
A7K0D6_VIBSE/82-207
A7K5W4_VIBSE/99-227
A7M257_BACOV/104-231
A7MGM3_ENTS8/99-227
A7MIR8_ENTS8/97-221
A7MJD3_ENTS8/120-244
A7MK45_ENTS8/84-208
A7MLB6_ENTS8/97-221
A7MLC1_ENTS8/87-209
A7MMV0_ENTS8/106-227
A7MN10_ENTS8/95-218
A7MNF5_ENTS8/100-228
A7MR44_ENTS8/98-225
A7MW39_VIBHB/92-219
A7MWS2_VIBHB/82-211
A7MYW0_VIBHB/99-227
A7MZ20_VIBHB/117-246
A7NL35_ROSCS/81-212
A7NLJ6_ROSCS/83-207
A7NM75_ROSCS/81-206
A7NPQ0_ROSCS/86-215
A7NQN5_ROSCS/105-231
A7UBP3_9RHOB/98-228
A7V5H2_BACUN/101-227
A7VFH1_9CLOT/97-220
A7VGD6_9CLOT/85-209
A7VRZ5_9CLOT/98-218
A7VXN0_9CLOT/96-220
A7X6J2_STAA1/86-214
A7XED3_AGRVI/122-245
A7Z1X6_BACA2/84-209
A7Z1Y4_BACA2/95-214
A7Z904_BACA2/99-226
A7ZAR6_BACA2/118-211
A7ZC23_CAMC1/84-206
A7ZHK2_ECO24/99-227
A7ZLP5_ECO24/84-210
A7ZM03_ECO24/87-209
A7ZQ95_ECO24/76-208
A7ZRK8_ECO24/96-227
A7ZRY2_ECO24/96-220
A7ZSB9_ECO24/120-244
A7ZTF8_ECO24/100-224
A7ZTQ0_ECO24/97-220
A7ZTW6_ECO24/105-227
A7ZVM2_ECO24/97-226
A7ZVP6_ECO24/159-287
A7ZW62_ECOHS/99-227
A8A010_ECOHS/84-210
A8A097_ECOHS/87-209
A8A3E5_ECOHS/76-208
A8A4D4_ECOHS/96-227
A8A4Q6_ECOHS/96-220
A8A536_ECOHS/120-244
A8A669_ECOHS/100-224
A8A6F5_ECOHS/97-220
A8A6L9_ECOHS/105-227
A8A850_ECOHS/97-226
A8A885_ECOHS/159-287
A8ACR1_CITK8/106-227
A8AGT9_CITK8/87-209
A8ALI1_CITK8/99-227
A8ANM0_CITK8/80-212
A8APY8_CITK8/96-220
A8AQB7_CITK8/123-247
A8ARJ0_CITK8/100-224
A8EAG0_BURPS/132-253
A8ECL3_BURPS/84-207
A8EDK9_BURPS/82-204
A8EE28_BURPS/99-221
A8EID9_BURPS/92-216
A8EIV6_BURPS/79-202
A8EKN8_BURPS/90-212
A8EPS9_BURPS/99-223
A8EPZ2_BURPS/97-223
A8F376_THELT/81-205
A8F3U5_THELT/82-206
A8F686_THELT/95-211
A8FA25_BACP2/84-209
A8FHJ9_BACP2/99-226
A8FQC0_SHESH/99-224
A8FU47_SHESH/84-209
A8FV46_SHESH/83-208
A8G106_SHESH/102-226
A8G7R1_SERP5/120-243
A8G9F3_SERP5/117-243
A8G9M7_SERP5/100-225
A8GA80_SERP5/96-219
A8GBM2_SERP5/159-287
A8GBN4_SERP5/87-211
A8GHS3_SERP5/87-209
A8GIR1_SERP5/111-235
A8GJ17_SERP5/99-227
A8GJX7_SERP5/96-220
A8GL05_SERP5/89-212
A8GLJ6_SERP5/106-227
A8GZK9_SHEPA/99-224
A8H2Q5_SHEPA/105-227
A8H388_SHEPA/84-209
A8H506_SHEPA/83-208
A8H7M8_SHEPA/81-205
A8H9C6_SHEPA/80-205
A8HTD2_AZOC5/111-239
A8HVZ6_AZOC5/144-268
A8HXM2_AZOC5/104-228
A8I1F4_AZOC5/117-243
A8I1P8_AZOC5/100-224
A8I2I3_AZOC5/84-213
A8I310_AZOC5/87-211
A8I326_AZOC5/103-229
A8I384_AZOC5/152-275
A8I3N7_AZOC5/116-238
A8I6T8_AZOC5/95-217
A8I8C9_AZOC5/89-213
A8I8L0_AZOC5/94-215
A8I9B4_AZOC5/101-223
A8I9Z7_AZOC5/103-227
A8IA24_AZOC5/116-240
A8IAA1_AZOC5/105-231
A8IB77_AZOC5/97-237
A8IFP5_AZOC5/92-216
A8IHJ6_AZOC5/156-284
A8IHM2_AZOC5/77-201
A8IHY8_AZOC5/103-227
A8IHZ4_AZOC5/100-224
A8IJV2_AZOC5/81-201
A8IM17_AZOC5/126-250
A8IM31_AZOC5/92-216
A8IQD9_AZOC5/135-262
A8KG41_BURPS/97-223
A8KGA3_BURPS/100-223
A8KH84_BURPS/132-253
A8KLD3_BURPS/84-207
A8KMY9_BURPS/99-221
A8KNJ1_BURPS/82-204
A8KNN4_BURPS/89-213
A8KNP6_BURPS/121-245
A8KPK5_BURPS/91-219
A8KPP0_BURPS/79-202
A8KR23_BURPS/90-212
A8KUE5_BURPS/92-216
A8KXH6_FRASN/104-225
A8KXW1_FRASN/118-238
A8KYP0_FRASN/100-226
A8L1J1_FRASN/153-262
A8L1N6_FRASN/79-206
A8L294_FRASN/104-237
A8L4F5_FRASN/139-271
A8LBF7_FRASN/70-200
A8LC30_FRASN/110-245
A8LCU6_FRASN/105-231
A8LCV6_FRASN/130-239
A8LCV8_FRASN/165-305
A8LD99_FRASN/88-207
A8LEK5_FRASN/87-214
A8LFU0_FRASN/18-113
A8LFU3_FRASN/109-238
A8LKD5_DINSH/89-211
A8LKF4_DINSH/77-201
A8LKH6_DINSH/99-227
A8LL32_DINSH/102-227
A8LNG2_DINSH/92-216
A8LP29_DINSH/104-232
A8LP41_DINSH/86-204
A8LRM9_DINSH/105-226
A8LRZ8_DINSH/87-211
A8LS32_DINSH/78-200
A8LS86_DINSH/94-218
A8LSH2_DINSH/82-209
A8LSS3_DINSH/95-220
A8LSS5_DINSH/88-212
A8LSV4_DINSH/80-202
A8LTU1_DINSH/91-214
A8LUH8_DINSH/96-221
A8M6T4_SALAI/97-219
A8M7E9_SALAI/103-226
A8M9Y9_CALMQ/77-203
A8MK88_ALKOO/90-211
A8ML32_ALKOO/87-211
A8RG12_9CLOT/94-221
A8RGP0_9CLOT/99-223
A8RHG8_9CLOT/103-232
A8RJ68_9CLOT/82-207
A8RJF1_9CLOT/82-218
A8RJY1_9CLOT/88-231
A8RL22_9CLOT/112-232
A8RLY0_9CLOT/96-218
A8RM24_9CLOT/93-214
A8RN05_9CLOT/87-208
A8RNV8_9CLOT/81-207
A8RP57_9CLOT/83-205
A8RPI4_9CLOT/87-211
A8RPZ8_9CLOT/85-208
A8RQ12_9CLOT/81-206
A8RQH5_9CLOT/101-221
A8RQW3_9CLOT/118-245
A8RRP9_9CLOT/103-226
A8RSA0_9CLOT/81-207
A8RTG3_9CLOT/84-204
A8RV84_9CLOT/78-205
A8RXR9_9CLOT/111-245
A8RYA1_9CLOT/89-214
A8RZU1_9CLOT/79-204
A8S192_9CLOT/85-209
A8S1R7_9CLOT/93-212
A8S227_9CLOT/84-205
A8S326_9CLOT/105-225
A8S336_9CLOT/94-224
A8S3J4_9CLOT/79-206
A8S6L1_9FIRM/109-229
A8S840_9FIRM/81-205
A8SBU7_9FIRM/79-205
A8SCT5_9FIRM/78-208
A8SD81_9FIRM/85-204
A8SE49_9FIRM/77-205
A8SM59_9FIRM/79-203
A8SQ38_9FIRM/85-209
A8T2I3_9VIBR/92-219
A8T8H3_9VIBR/59-188
A8TAN2_9VIBR/99-227
A8TID7_9PROT/94-221
A8TJ28_9PROT/91-212
A8TJH3_9PROT/88-213
A8TKL1_9PROT/86-210
A8TMG7_9PROT/92-216
A8TMI3_9PROT/89-213
A8TNF4_9PROT/87-214
A8TPV3_9PROT/88-215
A8TRW6_9PROT/102-230
A8TSS6_9PROT/89-211
A8TV46_9PROT/84-211
A8TX71_9PROT/88-213
A8TX74_9PROT/90-215
A8U1C3_9PROT/87-223
A8UL71_9FLAO/102-225
A8YYQ6_STAAT/86-214
A8ZVL9_DESOH/1-100
A8ZXU3_DESOH/81-205
A9AC86_BURM1/90-215
A9ADA9_BURM1/86-232
A9AEM6_BURM1/91-215
A9AFR2_BURM1/93-214
A9AHB8_BURM1/102-226
A9AIR1_BURM1/88-211
A9AJX8_BURM1/99-221
A9AKH0_BURM1/106-236
A9AKI3_BURM1/90-212
A9AL63_BURM1/91-227
A9AMN2_BURM1/97-223
A9ANE5_BURM1/117-243
A9AQX3_BURM1/89-215
A9AR46_BURM1/83-207
A9ARB5_BURM1/103-230
A9ASD5_BURM1/78-199
A9ASX0_BURM1/85-210
A9AT95_BURM1/89-213
A9ATA1_BURM1/104-228
A9BLI2_DELAS/163-285
A9BLU6_DELAS/87-216
A9BN09_DELAS/125-249
A9BPL0_DELAS/93-217
A9BPL5_DELAS/77-199
A9BQU4_DELAS/121-248
A9BRV0_DELAS/81-204
A9BSJ0_DELAS/90-227
A9BTF2_DELAS/86-209
A9BTZ1_DELAS/80-206
A9BV87_DELAS/77-200
A9BVU0_DELAS/109-235
A9BXT7_DELAS/82-204
A9BXZ0_DELAS/83-206
A9BZA7_DELAS/86-210
A9BZS5_DELAS/99-229
A9C0I9_DELAS/76-202
A9C0Z7_DELAS/122-246
A9C1I7_DELAS/106-235
A9C255_DELAS/84-208
A9C264_DELAS/84-208
A9C2N5_DELAS/83-205
A9C2R5_DELAS/88-210
A9C2R7_DELAS/88-210
A9C372_DELAS/159-284
A9CER0_AGRT5/104-232
A9CET5_AGRT5/106-227
A9CEW2_AGRT5/108-232
A9CEX4_AGRT5/94-221
A9CF92_AGRT5/99-226
A9CFC4_AGRT5/108-231
A9CG36_AGRT5/81-207
A9CGX1_AGRT5/99-225
A9CH08_AGRT5/80-203
A9CHB5_AGRT5/96-222
A9CHF3_AGRT5/101-226
A9CJ36_AGRT5/81-217
A9CJ58_AGRT5/82-204
A9CJW2_AGRT5/85-205
A9CK28_AGRT5/102-230
A9CKH0_AGRT5/99-224
A9CL90_AGRT5/101-224
A9CLQ1_AGRT5/97-223
A9CVD3_9RHIZ/108-230
A9CXJ7_9RHIZ/89-211
A9CXQ8_9RHIZ/89-213
A9CZF1_9RHIZ/70-193
A9CZM5_9RHIZ/101-173
A9CZM6_9RHIZ/2-42
A9D047_9RHIZ/81-205
A9D095_9RHIZ/102-230
A9D0X5_9RHIZ/96-228
A9D2N8_9RHIZ/84-206
A9DBK8_9RHIZ/89-213
A9DCP3_9GAMM/99-224
A9DFF5_9GAMM/83-208
A9DK03_9FLAO/101-224
A9DN02_9GAMM/84-209
A9DQC3_9RHOB/82-209
A9DSA1_9RHOB/96-218
A9DSG2_9RHOB/94-217
A9DTN4_9RHOB/80-202
A9DTV8_9RHOB/87-211
A9DUA6_9RHOB/80-204
A9DWR3_9RHOB/86-209
A9DXH0_9RHOB/94-217
A9E2T4_9RHOB/78-200
A9E537_9RHOB/105-224
A9E5Y3_9RHOB/90-213
A9E8I7_9RHOB/81-202
A9ECW7_9FLAO/102-225
A9EEF1_9RHOB/128-257
A9EEV6_9RHOB/105-237
A9EFH2_9RHOB/95-220
A9EFY7_9RHOB/87-213
A9EFZ8_9RHOB/1-120
A9EGH3_9RHOB/5-93
A9EGH7_9RHOB/99-226
A9EGK5_9RHOB/81-210
A9EHV3_9RHOB/107-230
A9EJ08_9RHOB/85-216
A9ELE3_9RHOB/90-214
A9ELW8_9RHOB/115-235
A9ENW2_SORC5/106-231
A9ER47_9RHOB/86-207
A9ET89_9RHOB/86-207
A9EVT6_9RHOB/79-201
A9EXY1_9RHOB/84-208
A9EZR7_9RHOB/85-205
A9F3I6_9RHOB/108-230
A9FFH5_9RHOB/99-227
A9FGN2_9RHOB/92-215
A9FLW3_9RHOB/105-225
A9FQ31_9RHOB/108-230
A9FVX0_9RHOB/85-216
A9FYE8_9RHOB/107-230
A9FZT9_9RHOB/90-214
A9G5Y2_9RHOB/92-215
A9G7S4_9RHOB/85-205
A9G8L8_9RHOB/99-227
A9G9P7_9RHOB/79-201
A9GAY1_9RHOB/86-207
A9GHR1_9RHOB/84-208
A9GKZ5_9RHOB/86-207
A9GQI3_9RHOB/103-224
A9GVH7_9RHOB/77-201
A9GWZ0_9RHOB/82-206
A9H171_9RHOB/99-222
A9H3S8_9RHOB/86-209
A9H494_9RHOB/93-213
A9H5W1_9RHOB/85-209
A9H8C7_9RHOB/80-203
A9H972_GLUDA/84-208
A9H9T8_9RHOB/76-198
A9HCH0_GLUDA/98-222
A9HF01_9RHOB/99-227
A9HHY8_9RHOB/74-206
A9HLS9_9RHOB/81-206
A9HLY8_GLUDA/82-206
A9HMF5_9RHOB/77-201
A9HPN4_GLUDA/140-266
A9HQ12_GLUDA/79-201
A9HQH0_9RHOB/105-227
A9HR19_9RHOB/73-197
A9HXG0_BORPD/91-216
A9HXY1_BORPD/93-219
A9HYC4_BORPD/76-203
A9I2J1_BORPD/34-161
A9I3B0_BORPD/84-207
A9I3B6_BORPD/98-221
A9I3W5_BORPD/100-229
A9I6E0_BORPD/90-216
A9IA51_BORPD/124-249
A9ICR3_BORPD/103-227
A9IDS6_BORPD/91-211
A9IFH4_BORPD/96-224
A9IHH2_BORPD/99-228
A9IHH6_BORPD/87-212
A9IHU5_BORPD/108-232
A9IIR5_BORPD/91-218
A9ILI2_BORPD/100-225
A9IMB6_BORPD/104-227
A9IQ65_BORPD/131-258
A9IR33_BORPD/95-222
A9IUH2_BORPD/90-214
A9IUN0_BORPD/91-215
A9IV34_BORPD/82-206
A9JYY5_BURMA/105-228
A9JZD0_BURMA/90-212
A9JZF6_BURMA/108-234
A9K333_BURMA/91-219
A9K581_BURMA/79-202
A9K7W2_BURMA/99-221
A9K912_BURMA/84-207
A9KJ43_CLOPH/90-213
A9KKC0_CLOPH/81-203
A9KL27_CLOPH/100-220
A9KNT9_CLOPH/98-222
A9KQM2_CLOPH/104-224
A9KQX2_CLOPH/88-212
A9L5C1_SHEB9/99-224
A9L5Y0_SHEB9/84-209
A9L633_SHEB9/105-229
A9LB39_BURMA/92-216
A9LGW6_9BACT/93-219
A9LMZ1_CORAM/15-138
A9M0Z2_NEIM0/98-227
A9M1T1_NEIM0/97-225
A9M8U7_BRUC2/89-211
A9M9I5_BRUC2/92-214
A9MBA5_BRUC2/90-213
A9MCA0_BRUC2/116-240
A9MCU1_BRUC2/84-208
A9MD00_BRUC2/96-220
A9MD21_BRUC2/99-223
A9MDE1_BRUC2/103-230
A9MDT4_BRUC2/102-230
A9MDZ2_BRUC2/88-214
A9MED8_BRUC2/87-214
A9MEF7_BRUC2/102-224
A9MG18_SALAR/93-225
A9MJP4_SALAR/106-227
A9MLC4_SALAR/97-221
A9MQ92_SALAR/99-227
A9MQZ3_SALAR/84-210
A9MRP1_SALAR/87-209
A9MS07_SALAR/97-226
A9MVJ4_SALPB/100-224
A9MWM2_SALPB/97-220
A9MXD2_SALPB/106-227
A9MYR7_SALPB/84-210
A9MYX7_SALPB/103-231
A9MZP5_SALPB/99-227
A9MZW1_SALPB/87-209
A9N083_SALPB/80-212
A9N4M9_SALPB/94-224
A9N5E2_SALPB/156-280
A9N6B4_SALPB/81-210
A9N834_SALPB/120-244
A9N853_SALPB/86-206
A9QYH0_YERPG/106-227
A9R1I5_YERPG/123-251
A9R1P2_YERPG/95-219
A9R1Z5_YERPG/85-206
A9R3K0_YERPG/90-217
A9VI25_BACWK/101-225
A9VKM9_BACWK/78-205
A9VPG1_BACWK/87-211
A9VWB2_METEP/87-211
A9VY16_METEP/113-239
A9W214_METEP/113-236
A9W2I0_METEP/79-202
A9W788_METEP/89-213
A9W9I4_METEP/84-206
A9WF83_CHLAA/91-214
A9WGE4_CHLAA/83-212
A9WKB0_CHLAA/83-213
A9WLF3_RENSM/119-240
A9WLK5_RENSM/124-252
A9WN23_RENSM/91-218
A9WNM4_RENSM/81-208
A9WQC1_RENSM/98-223
A9WSF8_RENSM/98-222
A9WTB6_RENSM/125-252
A9WTC5_RENSM/105-230
A9WW26_BRUSI/84-208
A9WW82_BRUSI/96-220
A9WWA2_BRUSI/99-223
A9WWJ4_BRUSI/1-97
A9WWR8_BRUSI/102-225
A9WX51_BRUSI/103-230
A9WXN3_BRUSI/102-230
A9WXU0_BRUSI/88-214
A9WY81_BRUSI/87-214
A9WY98_BRUSI/102-224
A9WYE2_BRUSI/90-213
A9WZA2_BRUSI/116-240
A9YRW3_EDWIC/106-226
A9Z3I7_YERPE/90-217
A9Z5A7_YERPE/123-251
A9Z793_YERPE/85-206
A9Z8A6_YERPE/95-219
A9ZEG0_YERPE/74-195
A9ZVA6_YERPE/90-217
A9ZXS0_YERPE/123-251
A9ZZ60_YERPE/106-227
B0A387_YERPE/85-206
B0A579_YERPE/95-219
B0A6L6_9CLOT/87-211
B0A6N9_9CLOT/95-217
B0A7B2_9CLOT/81-211
B0AAX8_9CLOT/98-229
B0AMR3_BACAN/87-211
B0AQA4_BACAN/78-205
B0ATM9_BACAN/90-219
B0CIW4_BRUSI/89-211
B0CKP1_BRUSI/92-214
B0G400_9FIRM/79-205
B0G5D8_9FIRM/81-207
B0G5V8_9FIRM/99-216
B0G785_9FIRM/87-212
B0G7W9_9FIRM/224-348
B0GBB3_YERPE/99-227
B0GEB8_YERPE/95-219
B0GFW8_YERPE/90-217
B0GK30_YERPE/107-228
B0GL04_YERPE/85-206
B0GQW4_YERPE/90-217
B0GSY3_YERPE/85-206
B0GTK1_YERPE/123-251
B0GX69_YERPE/95-219
B0GZG1_YERPE/106-227
B0H0X4_YERPE/123-251
B0H390_YERPE/90-217
B0H6W3_YERPE/106-227
B0H7B3_YERPE/85-206
B0H9Q8_YERPE/95-219
B0HF44_YERPE/90-217
B0HH35_YERPE/95-219
B0HJT1_YERPE/106-227
B0HMK8_YERPE/123-251
B0HMR3_YERPE/85-206
B0HRK7_YERPE/95-219
B0HTG2_YERPE/106-227
B0HU96_YERPE/90-217
B0HUW4_YERPE/123-251
B0HYE9_YERPE/85-206
B0K475_THEPX/85-209
B0KBH1_THEP3/85-209
B0KGX7_PSEPG/93-214
B0KHM5_PSEPG/86-211
B0KIT2_PSEPG/99-231
B0KIW5_PSEPG/97-225
B0KJE8_PSEPG/91-214
B0KJE9_PSEPG/92-216
B0KKD1_PSEPG/90-217
B0KMA1_PSEPG/106-234
B0KMK5_PSEPG/97-228
B0KML3_PSEPG/76-213
B0KNN7_PSEPG/91-215
B0KPL4_PSEPG/104-232
B0KPX6_PSEPG/92-207
B0KPY2_PSEPG/95-218
B0KQJ8_PSEPG/93-216
B0KR32_PSEPG/73-194
B0KSR7_PSEPG/88-218
B0KUT7_PSEPG/82-214
B0MCQ8_9FIRM/94-218
B0MFT8_9FIRM/103-225
B0MFV5_9FIRM/79-208
B0MHA0_9FIRM/88-212
B0MTA0_9BACT/129-253
B0N5X4_9FIRM/86-210
B0N6G6_9FIRM/98-218
B0NAB1_EUBSP/116-234
B0NB02_EUBSP/81-208
B0NCW9_EUBSP/76-205
B0NDS4_EUBSP/80-203
B0NG82_EUBSP/99-232
B0NGH1_EUBSP/15-116
B0NI08_EUBSP/88-212
B0NJS4_EUBSP/86-216
B0NYE9_9CLOT/100-224
B0P5D7_9CLOT/95-220
B0P6X6_9FIRM/105-241
B0P8G4_9FIRM/80-204
B0PAW5_9FIRM/94-218
B0PDB1_9FIRM/106-228
B0PFD5_9FIRM/95-219
B0PGQ6_9FIRM/105-229
B0Q1A0_BACAN/87-211
B0Q2R4_BACAN/78-205
B0Q5M7_BACAN/90-219
B0QFQ7_BACAN/87-211
B0QIE3_BACAN/90-219
B0QIP6_BACAN/78-205
B0RCX3_CLAMS/85-204
B0RD11_CLAMS/86-202
B0RG46_CLAMS/89-216
B0RGP2_CLAMS/118-244
B0RGQ6_CLAMS/66-200
B0RHT2_CLAMS/87-211
B0RN97_XANCB/88-212
B0RUH1_XANCB/140-277
B0SVS3_CAUSK/122-244
B0SW37_CAUSK/89-213
B0SXU5_CAUSK/75-212
B0SYT3_CAUSK/132-253
B0T0B0_CAUSK/93-219
B0T4L1_CAUSK/92-216
B0T6L5_CAUSK/81-206
B0T6Y2_CAUSK/91-218
B0T7X8_CAUSK/115-237
B0T8X1_CAUSK/107-235
B0T8Z0_CAUSK/110-232
B0TB91_HELMI/88-212
B0TIF9_HELMI/99-225
B0TK95_SHEHH/84-209
B0TQJ6_SHEHH/91-216
B0TQQ7_SHEHH/99-224
B0TRV5_SHEHH/81-205
B0TSE4_SHEHH/83-208
B0U7E8_METS4/90-213
B0U8D5_METS4/107-233
B0U8J3_METS4/93-217
B0U8S7_METS4/88-217
B0U9L7_METS4/85-209
B0UAJ1_METS4/98-222
B0UAX6_METS4/107-230
B0UBL5_METS4/98-220
B0UGR6_METS4/74-195
B0UHD8_METS4/83-206
B0UHR0_METS4/90-217
B0UHZ8_METS4/87-211
B0UI18_METS4/90-215
B0UIM7_METS4/86-208
B0UIN1_METS4/93-216
B0UKH3_METS4/108-231
B0UKK2_METS4/103-227
B0UKU1_METS4/100-224
B0UM67_METS4/85-204
B0UM87_METS4/93-214
B0UMN5_METS4/100-226
B0UPX3_METS4/89-214
B0UQ73_METS4/100-224
B0UQL7_METS4/87-211
B0URH9_HAES2/95-223
B0UWX4_HAES2/92-219
B0V5A4_ACIBY/107-228
B0V6K8_ACIBY/90-217
B0V6L2_ACIBY/95-223
B0V7M0_ACIBY/90-216
B0V8C4_ACIBY/81-209
B0VAG4_ACIBY/75-212
B0VB45_ACIBY/108-229
B0VB70_ACIBY/84-209
B0VC19_ACIBY/93-216
B0VL06_ACIBS/100-230
B0VNC9_ACIBS/95-223
B0VND3_ACIBS/90-217
B0VU05_ACIBS/81-209
B1BAM8_CLOBO/98-222
B1BJW5_CLOPE/98-223
B1BKI9_CLOPE/84-208
B1BS50_CLOPE/84-208
B1BWN2_CLOPE/98-223
B1C506_9FIRM/86-210
B1EFB3_9ESCH/96-220
B1EFI2_9ESCH/120-244
B1EFV5_9ESCH/115-237
B1EGA7_9ESCH/76-208
B1EGS8_9ESCH/94-224
B1EHX0_9ESCH/85-209
B1EIQ9_9ESCH/105-227
B1ELW9_9ESCH/87-209
B1EMF6_9ESCH/99-227
B1EMW3_9ESCH/159-287
B1EMZ9_9ESCH/100-229
B1EPD0_9ESCH/100-226
B1EXX5_BACAN/78-205
B1F0R4_BACAN/87-211
B1F2D8_BACAN/90-219
B1F8C1_9BURK/117-243
B1F9B6_9BURK/104-223
B1F9G5_9BURK/97-223
B1FA21_9BURK/90-215
B1FBK7_9BURK/85-210
B1FCS5_9BURK/99-221
B1FDL2_9BURK/105-226
B1FDY9_9BURK/116-246
B1FF47_9BURK/104-232
B1FFG4_9BURK/97-225
B1FHH0_9BURK/90-212
B1FJ26_9BURK/101-230
B1FJE7_9BURK/102-226
B1FK28_9BURK/92-214
B1FMJ6_9BURK/88-211
B1FQA2_9BURK/107-237
B1FS55_9BURK/91-215
B1FTA6_9BURK/86-206
B1FTV5_9BURK/102-230
B1FUG9_9BURK/91-220
B1FV50_9BURK/96-220
B1FX33_9BURK/91-215
B1FX49_9BURK/83-212
B1FYN3_9BURK/100-222
B1FZG7_9BURK/109-241
B1FZQ7_9BURK/102-226
B1G012_9BURK/127-249
B1G016_9BURK/97-223
B1G0C8_9BURK/97-223
B1G164_9BURK/94-221
B1G1S0_9BURK/77-213
B1G1Y5_9BURK/63-183
B1G2K9_9BURK/93-217
B1G397_9BURK/112-237
B1G3E1_9BURK/123-246
B1G418_9BURK/116-246
B1G4Y9_9BURK/160-285
B1G5X5_9BURK/91-213
B1G5Y4_9BURK/81-202
B1G5Y7_9BURK/92-216
B1G6H0_9BURK/86-210
B1G6J6_9BURK/3-89
B1G783_9BURK/87-210
B1G7J7_9BURK/93-217
B1G839_9BURK/92-218
B1G888_9BURK/98-224
B1G8W2_9BURK/103-231
B1G8W5_9BURK/101-222
B1GBC7_9BURK/93-218
B1GG19_BACAN/87-211
B1GHJ1_BACAN/78-205
B1GKJ0_BACAN/90-219
B1H3Z4_BURPS/132-253
B1H573_BURPS/90-212
B1H8C9_BURPS/97-223
B1H8F7_BURPS/100-223
B1HBX8_BURPS/102-230
B1HCV1_BURPS/79-202
B1HIM3_BURPS/99-221
B1HK63_BURPS/84-207
B1HNU8_LYSSC/90-219
B1I108_DESAP/90-214
B1I1R6_DESAP/90-214
B1IG41_CLOBK/95-219
B1IIG4_CLOBK/98-223
B1IKX2_CLOBK/98-223
B1IQM7_ECOLC/99-227
B1IR74_ECOLC/87-209
B1IRL9_ECOLC/96-220
B1IS09_ECOLC/84-210
B1IS61_ECOLC/159-287
B1ISA1_ECOLC/97-226
B1ISH8_ECOLC/96-227
B1IV09_ECOLC/76-208
B1IWY3_ECOLC/105-227
B1IYP9_ECOLC/97-220
B1IZI6_ECOLC/100-224
B1J210_PSEPW/96-224
B1J246_PSEPW/99-231
B1J579_PSEPW/96-223
B1J5Y1_PSEPW/87-216
B1J663_PSEPW/95-218
B1J664_PSEPW/92-216
B1J6B0_PSEPW/90-217
B1J6M3_PSEPW/92-216
B1J6W6_PSEPW/104-225
B1J755_PSEPW/76-213
B1J7B6_PSEPW/84-207
B1J7H7_PSEPW/98-229
B1J7S1_PSEPW/91-215
B1J7S7_PSEPW/102-233
B1J9D1_PSEPW/104-232
B1JBB9_PSEPW/93-216
B1JC09_PSEPW/91-207
B1JC15_PSEPW/95-218
B1JC71_PSEPW/108-229
B1JFF8_PSEPW/93-214
B1JK55_YERPY/99-227
B1JKE8_YERPY/85-209
B1JL94_YERPY/95-219
B1JR21_YERPY/106-227
B1JS30_YERPY/90-217
B1JTZ4_BURCC/88-211
B1JVG0_BURCC/102-226
B1JXP7_BURCC/91-215
B1JY30_BURCC/63-184
B1JYF9_BURCC/104-232
B1K0S0_BURCC/99-221
B1K0W7_BURCC/90-215
B1K2R1_BURCC/80-201
B1K445_BURCC/103-230
B1K5F5_BURCC/107-237
B1K6N6_BURCC/97-223
B1K6P7_BURCC/76-198
B1K7D8_BURCC/119-245
B1K7X5_BURCC/103-233
B1K864_BURCC/90-212
B1KAS8_BURCC/84-203
B1KAV9_BURCC/92-214
B1KB35_BURCC/92-218
B1KBD5_BURCC/83-233
B1KBG3_BURCC/80-203
B1KBU4_BURCC/109-241
B1KD94_SHEWM/101-223
B1KGQ8_SHEWM/83-208
B1KJ80_SHEWM/84-209
B1KNC2_SHEWM/99-224
B1KVD3_CLOBM/95-219
B1KYU8_CLOBM/98-223
B1L1N4_CLOBM/98-223
B1L954_THESQ/81-199
B1LDR0_ECOSM/97-226
B1LEE7_ECOSM/96-227
B1LEG1_ECOSM/159-287
B1LEW1_ECOSM/87-209
B1LF01_ECOSM/94-224
B1LFG4_ECOSM/84-210
B1LFJ7_ECOSM/96-220
B1LGJ1_ECOSM/120-244
B1LGR3_ECOSM/99-227
B1LK43_ECOSM/100-224
B1LKY0_ECOSM/93-217
B1LL20_ECOSM/97-220
B1LL82_ECOSM/105-227
B1LPD7_ECOSM/76-208
B1LPU6_ECOSM/92-215
B1LT20_METRJ/91-215
B1LT56_METRJ/99-221
B1LTL9_METRJ/78-203
B1LV43_METRJ/82-205
B1LVN2_METRJ/95-217
B1M050_METRJ/97-225
B1M2V6_METRJ/99-223
B1M361_METRJ/93-216
B1M3M6_METRJ/113-235
B1M409_METRJ/90-219
B1M413_METRJ/87-211
B1M415_METRJ/75-198
B1M613_METRJ/120-246
B1M6V2_METRJ/97-219
B1M794_METRJ/85-209
B1M7S4_METRJ/84-208
B1M7X6_METRJ/81-203
B1M8C2_METRJ/93-214
B1M8E0_METRJ/98-222
B1M8P6_METRJ/75-194
B1M8R5_METRJ/95-219
B1MAT2_MYCA9/92-219
B1MCP0_MYCA9/94-218
B1MCX5_MYCA9/103-226
B1MEA4_MYCA9/81-207
B1MJX4_MYCA9/89-213
B1MKZ5_MYCA9/88-206
B1ML68_MYCA9/93-217
B1MN78_MYCA9/81-210
B1N238_BURPS/92-216
B1Q7L4_CLOBO/98-223
B1QBY9_CLOBO/95-219
B1QCX5_CLOBO/98-223
B1QJ13_CLOBO/98-223
B1QKI1_CLOBO/98-223
B1QMU1_CLOBO/95-219
B1QUK9_CLOBU/98-219
B1QY63_CLOBU/80-203
B1R052_CLOBU/98-223
B1R7Z6_CLOPE/98-223
B1RDV1_CLOPE/98-223
B1RFE3_CLOPE/84-208
B1RND9_CLOPE/98-223
B1RQW0_CLOPE/84-208
B1S793_9BIFI/101-233
B1S9H4_9BIFI/101-223
B1SWZ6_9BURK/117-243
B1SXK5_9BURK/83-207
B1SXW7_9BURK/93-215
B1SYW6_9BURK/91-215
B1SZH7_9BURK/90-215
B1T054_9BURK/107-233
B1T0T4_9BURK/97-223
B1T149_9BURK/104-232
B1T2K0_9BURK/105-226
B1T2P4_9BURK/99-221
B1T6J2_9BURK/90-212
B1T8E5_9BURK/85-210
B1T9L7_9BURK/102-226
B1T9U0_9BURK/1-92
B1TAC3_9BURK/88-211
B1TE56_9BURK/101-230
B1TGI6_9BURK/107-237
B1TGX3_9BURK/97-225
B1UMD5_BACAN/87-211
B1UQ08_BACAN/78-205
B1UTN3_BACAN/90-219
B1V0J5_CLOPE/98-223
B1V1B3_CLOPE/84-208
B1VIF6_CORU7/74-193
B1VLB2_STRGG/123-242
B1VMA0_STRGG/107-214
B1VNL3_STRGG/83-202
B1VQV0_STRGG/93-217
B1VSR8_STRGG/107-233
B1VST0_STRGG/114-235
B1VTB3_STRGG/101-223
B1VVK3_STRGG/156-281
B1VXI5_STRGG/88-212
B1VXP8_STRGG/76-198
B1VXR5_STRGG/157-280
B1VZN2_STRGG/81-201
B1W1W6_STRGG/95-218
B1W2A5_STRGG/99-221
B1W4Y8_STRGG/88-210
B1W5U9_STRGG/103-227
B1W5V2_STRGG/98-221
B1W5Y2_STRGG/103-230
B1X8L9_ECODH/100-224
B1X9S5_ECODH/97-220
B1X9Y1_ECODH/105-227
B1XBW9_ECODH/76-208
B1XC88_ECODH/99-227
B1XDG1_ECODH/84-210
B1XEC7_ECODH/87-209
B1XFD6_ECODH/96-227
B1XG98_ECODH/96-220
B1XUV4_POLNS/82-206
B1XVL0_POLNS/84-208
B1XZB0_LEPCP/93-217
B1Y0B5_LEPCP/90-212
B1Y0B7_LEPCP/96-218
B1Y2W7_LEPCP/103-230
B1Y3X6_LEPCP/98-221
B1Y3Z1_LEPCP/102-230
B1Y609_LEPCP/75-198
B1Y699_LEPCP/94-231
B1Y7N2_LEPCP/99-221
B1Y893_LEPCP/103-225
B1YFT6_EXIS2/83-209
B1YG57_EXIS2/87-216
B1YNC8_BURA4/92-218
B1YPI2_BURA4/99-221
B1YQI0_BURA4/90-215
B1YS34_BURA4/88-211
B1YT02_BURA4/92-216
B1YV07_BURA4/91-215
B1YVQ6_BURA4/104-232
B1YW06_BURA4/105-226
B1YWH8_BURA4/97-225
B1YX44_BURA4/83-207
B1YXX5_BURA4/95-220
B1YY91_BURA4/108-234
B1YZK9_BURA4/117-243
B1Z069_BURA4/97-223
B1Z0M7_BURA4/102-225
B1Z2H2_BURA4/101-230
B1Z3A9_BURA4/90-212
B1Z3C5_BURA4/107-237
B1Z3K5_BURA4/85-210
B1Z6E3_BURA4/89-212
B1Z6M7_BURA4/80-203
B1Z9P9_METPB/87-211
B1ZBY7_METPB/90-213
B1ZDK6_METPB/79-202
B1ZEZ2_METPB/92-216
B1ZHZ7_METPB/93-220
B1ZIX5_METPB/125-251
B1ZKD5_METPB/84-206
B2A839_NATTJ/101-221
B2AG04_CUPTR/82-212
B2AHN9_CUPTR/100-229
B2AHT5_CUPTR/116-241
B2FIJ1_STRMK/100-228
B2FSP8_STRMK/88-212
B2FSW5_STRMK/87-213
B2GGS6_KOCRD/98-227
B2GHI6_KOCRD/92-214
B2GHJ2_KOCRD/114-238
B2GHY4_KOCRD/80-205
B2GIC9_KOCRD/83-209
B2GJU0_KOCRD/104-225
B2GK31_KOCRD/75-200
B2GX25_BURPS/84-207
B2GXY2_BURPS/109-233
B2GY32_BURPS/82-204
B2GY44_BURPS/89-213
B2GYL8_BURPS/99-221
B2H0E7_BURPS/92-216
B2H555_BURPS/132-253
B2H5J1_BURPS/102-230
B2H6S8_BURPS/90-212
B2H8K6_BURPS/108-234
B2HAN3_BURPS/89-214
B2HCS1_BURPS/100-223
B2HHE8_MYCMM/106-230
B2HHE8_MYCMM/355-485
B2HIA7_MYCMM/81-223
B2HMT6_MYCMM/92-210
B2HP89_MYCMM/100-231
B2HPN1_MYCMM/109-242
B2HQE4_MYCMM/84-206
B2HQN9_MYCMM/93-220
B2HQW0_MYCMM/104-225
B2HUF1_ACIBC/90-216
B2HUJ2_ACIBC/81-209
B2HWI4_ACIBC/105-226
B2HXN8_ACIBC/89-210
B2HXS2_ACIBC/84-209
B2HYR2_ACIBC/89-212
B2I060_ACIBC/95-223
B2I064_ACIBC/90-217
B2I251_ACIBC/107-228
B2IBL7_BEII9/108-232
B2ICS5_BEII9/96-224
B2IFI4_BEII9/94-220
B2IFW1_BEII9/110-235
B2IGR6_BEII9/83-208
B2J7L5_NOSP7/89-210
B2JDB0_BURP8/159-279
B2JGY5_BURP8/92-216
B2JI91_BURP8/85-208
B2JKM2_BURP8/101-222
B2JLB1_BURP8/93-217
B2JLG3_BURP8/89-212
B2JLS8_BURP8/93-218
B2JLU7_BURP8/101-222
B2JM68_BURP8/102-226
B2JM71_BURP8/102-226
B2JMA4_BURP8/97-223
B2JNF5_BURP8/98-227
B2JPZ4_BURP8/131-252
B2JQ31_BURP8/96-220
B2JQJ5_BURP8/97-223
B2JQK8_BURP8/94-221
B2JQW5_BURP8/96-224
B2JRD4_BURP8/96-220
B2JRP9_BURP8/75-193
B2JSC0_BURP8/130-251
B2JSM8_BURP8/77-213
B2JT63_BURP8/104-231
B2JTI7_BURP8/158-283
B2JTT6_BURP8/73-213
B2JUF1_BURP8/112-235
B2JUU0_BURP8/108-237
B2JV91_BURP8/85-209
B2JVJ2_BURP8/90-213
B2JW25_BURP8/353-479
B2JWK9_BURP8/80-203
B2JWQ0_BURP8/92-218
B2JX76_BURP8/104-232
B2JXQ5_BURP8/104-241
B2JYG4_BURP8/96-221
B2K3C8_YERPB/95-219
B2K471_YERPB/85-209
B2K4H3_YERPB/99-227
B2K7I1_YERPB/106-227
B2K9G6_YERPB/90-217
B2N0E6_ECOLX/159-287
B2N0Y3_ECOLX/87-209
B2N145_ECOLX/97-226
B2N1L3_ECOLX/76-208
B2N5I9_ECOLX/105-227
B2N6B5_ECOLX/97-220
B2N756_ECOLX/100-224
B2NAK7_ECOLX/120-244
B2NBH9_ECOLX/96-220
B2NCF3_ECOLX/96-227
B2NCX3_ECOLX/99-227
B2NDM6_ECOLX/84-210
B2NKQ4_ECO57/100-224
B2NMS3_ECO57/96-220
B2NPG1_ECO57/159-287
B2NPJ1_ECO57/97-226
B2NQ32_ECO57/87-209
B2NQB6_ECO57/84-210
B2NRP3_ECO57/76-208
B2NWK4_ECO57/99-227
B2NXQ0_ECO57/120-244
B2NZ17_ECO57/105-227
B2NZT2_ECO57/100-224
B2P4Y2_ECO57/84-210
B2P5T4_ECO57/96-220
B2P681_ECO57/159-287
B2P6B1_ECO57/97-226
B2P9Q6_ECO57/76-208
B2PBH4_ECO57/120-244
B2PBW3_ECO57/87-209
B2PD89_ECO57/105-227
B2PDG0_ECO57/99-227
B2PF40_ECO57/76-208
B2PHK1_ECO57/100-224
B2PK18_ECO57/105-227
B2PL76_ECO57/96-220
B2PLJ8_ECO57/120-244
B2PLP3_ECO57/84-210
B2PLX8_ECO57/87-209
B2PM53_ECO57/97-226
B2PM83_ECO57/159-287
B2PN39_ECO57/99-227
B2PUX7_PROST/106-226
B2PWN9_PROST/119-248
B2PXW2_PROST/99-225
B2PZU1_PROST/82-204
B2Q1W7_PROST/99-227
B2Q5K8_PROST/103-229
B2S7F4_BRUA1/89-209
B2S7L9_BRUA1/102-225
B2S8L8_BRUA1/89-211
B2SAL2_BRUA1/116-240
B2SBH9_BRUA1/83-206
B2SBK6_BRUA1/109-231
B2SBM7_BRUA1/87-214
B2SBZ4_BRUA1/88-214
B2SC06_BRUA1/100-224
B2SC56_BRUA1/95-219
B2SC78_BRUA1/99-223
B2SCJ6_BRUA1/103-230
B2SCX8_BRUA1/102-230
B2SD83_BRUA1/108-232
B2SYF8_BURPP/140-260
B2SYP5_BURPP/92-216
B2T020_BURPP/116-246
B2T2T7_BURPP/76-200
B2T3H2_BURPP/100-224
B2T4A0_BURPP/81-205
B2T4V6_BURPP/97-219
B2T4W4_BURPP/92-216
B2T570_BURPP/85-208
B2T666_BURPP/93-217
B2T897_BURPP/102-226
B2T8G7_BURPP/90-214
B2T8H9_BURPP/88-212
B2T8P4_BURPP/100-229
B2T8V5_BURPP/92-214
B2T9Z7_BURPP/96-220
B2TB16_BURPP/91-215
B2TBD6_BURPP/109-241
B2TBI4_BURPP/100-221
B2TBW3_BURPP/102-230
B2TC07_BURPP/103-231
B2TCV4_BURPP/90-218
B2TCV6_BURPP/132-255
B2TD84_BURPP/102-227
B2TDA2_BURPP/92-215
B2TDH3_BURPP/79-203
B2TDH9_BURPP/86-208
B2TDP1_BURPP/100-222
B2TDQ2_BURPP/127-249
B2TDW8_BURPP/93-218
B2TEG3_BURPP/91-220
B2TEY0_BURPP/94-221
B2TFF3_BURPP/97-223
B2TFK6_BURPP/113-236
B2TGB2_BURPP/96-220
B2TGQ6_BURPP/92-218
B2TIU7_CLOBB/98-223
B2TU27_SHIB3/105-227
B2TYW1_SHIB3/97-226
B2U081_SHIB3/76-208
B2U0C3_SHIB3/96-220
B2U1I3_SHIB3/87-209
B2U1V8_SHIB3/120-244
B2U2W2_SHIB3/99-227
B2U5C1_SHIB3/100-224
B2U7Z6_RALPJ/98-224
B2U8B5_RALPJ/100-224
B2U998_RALPJ/102-230
B2UCG4_RALPJ/98-222
B2UG67_RALPJ/97-223
B2UGI1_RALPJ/105-229
B2UHS2_RALPJ/95-223
B2UJH5_RALPJ/103-233
B2UK93_RALPJ/109-239
B2URC0_AKKM8/101-219
B2UYX6_CLOBA/98-223
B2VD47_ERWT9/99-227
B2VH12_ERWT9/88-212
B2VHJ9_ERWT9/88-211
B3A0U7_ECO57/105-227
B3A206_ECO57/100-224
B3A3B9_ECO57/96-220
B3A3P3_ECO57/120-244
B3A5D4_ECO57/97-226
B3A5G5_ECO57/159-287
B3A6Q5_ECO57/76-208
B3A7Q0_ECO57/99-227
B3A8E6_ECO57/84-210
B3AEQ2_ECO57/87-209
B3AGH1_ECO57/100-224
B3AHX8_ECO57/97-226
B3AI08_ECO57/159-287
B3AM53_ECO57/105-227
B3AND5_ECO57/76-208
B3ANU2_ECO57/87-209
B3AP26_ECO57/84-210
B3AP81_ECO57/120-244
B3AQ81_ECO57/96-220
B3ASH8_ECO57/99-227
B3AX00_ECO57/100-224
B3AZ64_ECO57/97-226
B3AZ94_ECO57/159-287
B3B151_ECO57/87-209
B3B1D4_ECO57/84-210
B3B2U6_ECO57/96-220
B3B3W1_ECO57/76-208
B3B729_ECO57/120-244
B3B9P5_ECO57/99-227
B3BBI1_ECO57/97-226
B3BBL1_ECO57/159-287
B3BD16_ECO57/100-224
B3BE75_ECO57/96-220
B3BEK1_ECO57/120-244
B3BG57_ECO57/105-227
B3BKL9_ECO57/84-210
B3BN51_ECO57/76-208
B3BNB9_ECO57/99-227
B3BQD1_ECO57/87-209
B3BRJ5_ECO57/100-224
B3BRQ3_ECO57/96-220
B3BSN6_ECO57/97-226
B3BSR6_ECO57/159-287
B3BWC2_ECO57/87-209
B3BWK5_ECO57/84-210
B3BZC4_ECO57/76-208
B3C0A8_ECO57/120-244
B3C0E4_ECO57/105-227
B3C1I0_ECO57/99-227
B3CXF1_BURM1/92-216
B3D3A6_BURM1/63-184
B3D4L8_BURM1/94-220
B3E533_GEOLS/83-206
B3G1D5_PSEAE/89-215
B3H7P5_ECOLX/87-209
B3H7Z4_ECOLX/84-210
B3HA22_ECOLX/97-220
B3HBN5_ECOLX/99-227
B3HD01_ECOLX/96-220
B3HDL3_ECOLX/76-208
B3HDW5_ECOLX/97-226
B3HGL1_ECOLX/100-224
B3HGQ2_ECOLX/120-244
B3HIU6_ECOLX/159-287
B3HJH4_ECOLX/105-227
B3HK28_ECOLX/96-227
B3HM75_ECOLX/97-220
B3HMI5_ECOLX/100-224
B3HMZ5_ECOLX/159-287
B3HN24_ECOLX/97-226
B3HPZ6_ECOLX/76-208
B3HSJ0_ECOLX/96-220
B3HTF0_ECOLX/94-224
B3HXW5_ECOLX/87-209
B3HY79_ECOLX/99-227
B3HYN3_ECOLX/120-244
B3HZ85_ECOLX/96-227
B3I0F2_ECOLX/96-227
B3I0S2_ECOLX/96-220
B3I237_ECOLX/84-210
B3I429_ECOLX/99-227
B3I584_ECOLX/97-226
B3I5C5_ECOLX/159-287
B3I5K7_ECOLX/97-220
B3I5R6_ECOLX/105-227
B3I9Y0_ECOLX/120-244
B3IBN0_ECOLX/76-208
B3IBZ6_ECOLX/100-224
B3IE08_ECOLX/84-210
B3IEP9_ECOLX/87-209
B3IF91_ECOLX/96-220
B3IFI9_ECOLX/96-227
B3IIS9_ECOLX/100-224
B3IKI1_ECOLX/97-220
B3IN35_ECOLX/159-287
B3IN69_ECOLX/97-226
B3INP7_ECOLX/120-244
B3IQP6_ECOLX/76-208
B3IRA3_ECOLX/99-227
B3J434_BACAN/87-211
B3J7C4_BACAN/90-219
B3JB38_BACAN/78-205
B3PBL0_CELJU/100-223
B3PCC6_CELJU/92-215
B3PKS6_CELJU/101-223
B3PLI1_CELJU/85-214
B3PPG7_RHIE6/103-225
B3PS75_RHIE6/77-200
B3PUD3_RHIE6/89-215
B3PZ33_RHIE6/108-230
B3PZ77_RHIE6/92-214
B3PZK0_RHIE6/98-224
B3PZM0_RHIE6/77-200
B3PZN2_RHIE6/89-212
B3Q0C8_RHIE6/154-282
B3Q0F3_RHIE6/93-222
B3Q0W6_RHIE6/116-238
B3Q1H6_RHIE6/108-229
B3Q1R5_RHIE6/113-234
B3Q1R6_RHIE6/100-221
B3Q1V5_RHIE6/105-233
B3Q2B4_RHIE6/145-269
B3Q2D7_RHIE6/49-173
B3Q3A1_RHIE6/78-206
B3Q3G1_RHIE6/89-210
B3Q3H3_RHIE6/22-147
B3Q486_RHIE6/97-225
B3Q4C6_RHIE6/105-227
B3Q4K7_RHIE6/94-220
B3Q4L4_RHIE6/82-212
B3Q4P2_RHIE6/95-219
B3Q4S8_RHIE6/88-217
B3Q525_RHIE6/81-205
B3Q5B3_RHIE6/113-239
B3Q5E4_RHIE6/99-223
B3Q5G1_RHIE6/82-204
B3Q5M1_RHIE6/101-228
B3Q5V3_RHIE6/98-225
B3Q680_RHOPT/98-226
B3Q6A4_RHOPT/112-236
B3QBS7_RHOPT/104-229
B3QCW3_RHOPT/100-222
B3QES5_RHOPT/90-220
B3QG63_RHOPT/79-203
B3QGF9_RHOPT/84-221
B3QHT7_RHOPT/82-204
B3QKP3_RHOPT/1-121
B3R1A1_CUPTR/75-202
B3R3S5_CUPTR/108-232
B3R4G4_CUPTR/80-204
B3R4H2_CUPTR/97-229
B3R4N1_CUPTR/95-221
B3R555_CUPTR/97-223
B3R643_CUPTR/80-204
B3R6C6_CUPTR/100-223
B3R7G9_CUPTR/82-205
B3R910_CUPTR/102-226
B3R9V3_CUPTR/95-219
B3RAJ3_CUPTR/109-240
B3RB36_CUPTR/102-226
B3RB40_CUPTR/92-214
B3RB63_CUPTR/95-219
B3RB95_CUPTR/95-217
B3RBH0_CUPTR/91-216
B3RC26_CUPTR/99-223
B3RD06_CUPTR/93-216
B3TB84_9ZZZZ/145-271
B3VTJ4_9BURK/103-233
B3W6T7_LACCB/80-203
B3W8X6_LACCB/92-216
B3WGJ6_ECOLX/84-210
B3WGT2_ECOLX/87-209
B3WIH8_ECOLX/97-226
B3WKY9_ECOLX/100-224
B3WLJ4_ECOLX/96-220
B3WLT8_ECOLX/76-208
B3WML3_ECOLX/97-220
B3WMQ4_ECOLX/105-227
B3WQI2_ECOLX/120-244
B3WTT2_ECOLX/99-227
B3WV28_SHIDY/105-227
B3WVC4_SHIDY/100-224
B3WVD3_SHIDY/97-220
B3WXR0_SHIDY/87-209
B3WXZ2_SHIDY/84-210
B3X125_SHIDY/76-208
B3X1Z9_SHIDY/99-227
B3X2X1_SHIDY/96-220
B3X518_SHIDY/120-244
B3X8R2_ECOLX/97-220
B3X8T3_ECOLX/100-224
B3X8U4_ECOLX/105-227
B3XA73_ECOLX/87-209
B3XAL2_ECOLX/84-210
B3XBB0_ECOLX/96-227
B3XDX1_ECOLX/97-226
B3XGS7_ECOLX/96-220
B3XHZ2_ECOLX/120-244
B3XIQ8_ECOLX/76-208
B3XKK7_ECOLX/99-227
B3YAW0_SALET/120-244
B3YAX7_SALET/86-206
B3YBH1_SALET/87-209
B3YBN2_SALET/156-280
B3YCC3_SALET/128-256
B3YD51_SALET/84-210
B3YDL1_SALET/100-224
B3YF19_SALET/106-227
B3YHP2_SALET/80-212
B3YJE4_SALET/100-229
B3YKX1_SALET/94-224
B3YLA6_SALET/99-227
B3YRW7_BACCE/87-211
B3YXB1_BACCE/78-205
B3YZ77_BACCE/90-219
B3Z718_BACCE/87-211
B3ZC60_BACCE/78-205
B3ZD98_BACCE/90-219
B3ZPR3_BACCE/87-211
B3ZSV0_BACCE/90-219
B3ZTI4_BACCE/78-205
B3ZZV3_SALNE/84-210
B4A003_SALNE/88-216
B4A033_SALNE/87-209
B4A1P5_SALNE/94-224
B4A2J0_SALNE/80-212
B4A2V1_SALNE/86-206
B4A2W7_SALNE/120-244
B4A3I7_SALNE/99-227
B4A491_SALNE/97-226
B4A4U6_SALNE/97-220
B4A578_SALNE/100-224
B4A7W6_SALNE/156-280
B4AGI5_BACPU/99-226
B4AIP7_BACPU/84-209
B4AIV1_BACPU/84-208
B4BIN5_9BACI/96-219
B4BME3_9BACI/93-215
B4BN25_9BACI/86-216
B4BQL5_9BACI/98-225
B4D3M7_9BACT/89-226
B4D3N6_9BACT/65-191
B4D5G1_9BACT/78-214
B4D8K3_9BACT/88-214
B4E7F2_BURCJ/90-215
B4E853_BURCJ/99-221
B4EB85_BURCJ/91-215
B4EBA5_BURCJ/97-226
B4EC50_BURCJ/88-211
B4ECK6_BURCJ/104-232
B4EEX0_BURCJ/102-226
B4EGZ4_BURCJ/119-245
B4EI11_BURCJ/97-223
B4EI67_BURCJ/116-246
B4EJ17_BURCJ/90-212
B4EJH7_BURCJ/107-237
B4EKS1_BURCJ/103-230
B4ELK2_BURCJ/86-207
B4ELZ4_BURCJ/99-228
B4ENC6_BURCJ/83-204
B4EPQ6_BURCJ/109-241
B4EQ26_BURCJ/80-203
B4EQH2_BURCJ/114-234
B4EUY5_PROMH/71-192
B4EVN9_PROMH/97-224
B4EWE7_PROMH/82-204
B4F0D0_PROMH/106-226
B4F0Y9_PROMH/99-227
B4REL5_PHEZH/76-203
B4REM2_PHEZH/76-203
B4RGI0_PHEZH/89-213
B4RH23_PHEZH/105-236
B4RJ28_NEIG2/98-227
B4RN83_NEIG2/128-256
B4SJL3_STRM5/87-213
B4SMK2_STRM5/100-228
B4SNW6_STRM5/88-212
B4SU73_SALNS/99-227
B4SXA3_SALNS/100-224
B4SYA0_SALNS/97-220
B4SYF6_SALNS/106-227
B4SYU7_SALNS/156-280
B4T366_SALNS/80-212
B4T4B1_SALNS/97-226
B4T5E8_SALNS/87-209
B4T5J1_SALNS/94-224
B4T5T2_SALNS/128-256
B4T5X7_SALNS/84-210
B4T751_SALNS/120-244
B4T767_SALNS/86-206
B4T985_SALHS/100-224
B4TA84_SALHS/97-220
B4TAZ7_SALHS/106-227
B4TBE2_SALHS/156-280
B4TEX8_SALHS/80-212
B4TG85_SALHS/97-226
B4THG9_SALHS/94-224
B4THU3_SALHS/87-209
B4THX3_SALHS/88-216
B4TIL0_SALHS/84-210
B4TJB0_SALHS/99-227
B4TJR4_SALHS/120-244
B4TJT1_SALHS/86-206
B4TNR4_SALSV/106-227
B4TSX2_SALSV/80-212
B4TTC7_SALSV/97-226
B4TVH8_SALSV/87-209
B4TVK9_SALSV/88-216
B4TW37_SALSV/84-210
B4TWJ1_SALSV/102-226
B4TWK7_SALSV/86-206
B4TXK2_SALSV/99-227
B4TZU6_SALSV/100-224
B4U235_STREM/93-215
B4U2X6_STREM/92-216
B4V5J1_9ACTO/85-209
B4V8R0_9ACTO/76-198
B4VE72_9ACTO/81-200
B4VEI8_9ACTO/102-227
B4VFQ5_9ACTO/157-281
B4WXN8_9GAMM/94-216
B4WY60_9GAMM/81-206
B4X133_9GAMM/80-206
B4X1X5_9GAMM/84-211
B4X441_9GAMM/84-208
B4YIH3_9BACT/29-159
B5ABH8_9NOCA/371-497
B5B0K2_KLEOX/88-211
B5BCS1_SALPK/93-217
B5BEK8_SALPK/80-212
B5BGR1_SALPK/66-186
B5BHX6_SALPK/100-224
B5BIQ9_SALPK/106-227
B5BJB9_SALPK/84-210
B5BK66_SALPK/87-209
B5BKW8_SALPK/97-226
B5BLE7_SALPK/99-227
B5BVB8_SALET/97-226
B5BYC3_SALET/80-212
B5C030_SALET/94-224
B5C0G4_SALET/87-209
B5C0U9_SALET/128-256
B5C0Z7_SALET/84-210
B5C1Q3_SALET/120-244
B5C1R9_SALET/86-206
B5C2P6_SALET/99-227
B5C498_SALET/100-224
B5C598_SALET/97-220
B5C612_SALET/106-227
B5C6L4_SALET/156-280
B5C838_SALET/97-226
B5C8T5_SALET/99-227
B5C9S3_SALET/100-224
B5CAH8_SALET/87-209
B5CAK8_SALET/128-256
B5CAR8_SALET/84-210
B5CG74_SALET/102-226
B5CHZ8_SALET/80-212
B5CJM4_SALET/86-206
B5CKB1_SALET/106-227
B5CLL0_9FIRM/87-211
B5CQN8_9FIRM/86-213
B5CRA3_9FIRM/86-218
B5CTM8_9BACE/105-232
B5EEK1_GEOBB/83-206
B5EES1_GEOBB/86-213
B5EIV2_GEOBB/99-225
B5ESA2_VIBFM/69-194
B5EXA7_SALA4/100-224
B5EYW0_SALA4/156-280
B5EZ21_SALA4/106-227
B5F317_SALA4/80-212
B5F4D0_SALA4/97-226
B5F5F5_SALA4/100-222
B5F5K9_SALA4/94-224
B5F5U1_SALA4/84-210
B5F5Z5_SALA4/88-216
B5F6D4_SALA4/87-209
B5F7K0_SALA4/120-244
B5F7L7_SALA4/86-206
B5F7Z0_SALA4/99-227
B5FB17_VIBFM/89-217
B5FB92_VIBFM/66-197
B5FHH4_SALDC/84-210
B5FHL4_SALDC/88-216
B5FHP3_SALDC/87-209
B5FI97_SALDC/99-227
B5FIR9_SALDC/120-244
B5FIT5_SALDC/86-206
B5FLH1_SALDC/100-224
B5FN03_SALDC/97-220
B5FN58_SALDC/106-227
B5FNR6_SALDC/156-280
B5FS89_SALDC/80-212
B5FT60_SALDC/97-226
B5FUJ5_SALDC/94-224
B5G735_9ACTO/97-191
B5G757_9ACTO/156-280
B5G972_9ACTO/93-217
B5GAP3_9ACTO/83-209
B5GAP8_9ACTO/92-214
B5GB38_9ACTO/126-249
B5GC51_9ACTO/81-192
B5GGD4_9ACTO/99-222
B5GGI7_9ACTO/95-212
B5GJB3_9ACTO/81-227
B5GK75_9ACTO/84-207
B5GKT1_9ACTO/101-222
B5GU70_STRCL/81-205
B5GV11_STRCL/81-201
B5GW68_STRCL/157-281
B5GYG9_STRCL/86-208
B5GZZ5_STRCL/101-223
B5H0X4_STRCL/95-213
B5H152_STRCL/142-263
B5H2G4_STRCL/79-201
B5H3A2_STRCL/141-261
B5H431_STRCL/85-207
B5H7D1_STRPR/105-231
B5H868_STRPR/107-227
B5H8H8_STRPR/122-243
B5H8M4_STRPR/92-214
B5H8U9_STRPR/157-281
B5H9J1_STRPR/99-221
B5HA35_STRPR/94-222
B5HC30_STRPR/83-207
B5HGL2_STRPR/94-216
B5HGX1_STRPR/95-213
B5HH12_STRPR/103-227
B5HH15_STRPR/98-220
B5HHA9_STRPR/92-214
B5HJF5_STRPR/104-228
B5HK98_STRPR/84-203
B5HKF9_STRPR/81-200
B5HP65_9ACTO/114-240
B5HPD2_9ACTO/113-242
B5HPF4_9ACTO/120-249
B5HQQ6_9ACTO/85-205
B5HR24_9ACTO/81-207
B5HR39_9ACTO/83-202
B5HRE1_9ACTO/96-220
B5HRI7_9ACTO/152-278
B5HSL7_9ACTO/94-227
B5HTS0_9ACTO/82-206
B5HUQ5_9ACTO/112-237
B5HVR6_9ACTO/88-219
B5HWB0_9ACTO/85-210
B5HWG8_9ACTO/85-209
B5HYZ8_9ACTO/122-241
B5I1Q7_9ACTO/100-222
B5I248_9ACTO/81-201
B5I2D0_9ACTO/157-281
B5I2F6_9ACTO/76-198
B5I2W5_9ACTO/95-213
B5I365_9ACTO/99-223
B5I376_9ACTO/92-214
B5I3Y5_9ACTO/98-219
B5I405_9ACTO/94-228
B5I4V4_9ACTO/92-214
B5I575_9ACTO/92-214
B5I5B0_9ACTO/126-250
B5I6A8_9ACTO/92-214
B5I853_9ACTO/91-213
B5I865_9ACTO/93-215
B5J019_9RHOB/96-220
B5J049_9RHOB/79-202
B5J1X9_9RHOB/99-227
B5J2K7_9RHOB/86-208
B5J4J0_9RHOB/111-233
B5J7V1_9RHOB/27-151
B5J7W9_9RHOB/84-208
B5J7X8_9RHOB/82-207
B5J8D0_9RHOB/101-222
B5JBJ2_9RHOB/75-197
B5JCC3_9RHOB/102-230
B5JQ62_9BACT/79-203
B5K1Q0_9RHOB/83-207
B5K2M2_9RHOB/86-208
B5K5X1_9RHOB/1-119
B5K6C8_9RHOB/101-222
B5KC15_9RHOB/82-205
B5KC82_9RHOB/114-242
B5KE46_9RHOB/62-185
B5KEJ4_9RHOB/76-208
B5MAB3_9NOCA/106-230
B5MGT5_SALET/97-220
B5MH73_SALET/100-224
B5MIV4_SALET/156-280
B5MJB9_SALET/84-210
B5MJG9_SALET/88-216
B5MJK0_SALET/87-209
B5ML09_SALET/99-227
B5MME9_SALET/97-226
B5MQW5_SALET/80-212
B5MRF4_SALET/86-206
B5MS14_SALET/94-224
B5MTR2_SALET/106-227
B5MTT8_SALET/120-244
B5MVB3_SALET/99-227
B5MVY7_SALET/94-224
B5MY65_SALET/97-226
B5N0V3_SALET/97-220
B5N127_SALET/80-212
B5N1B1_SALET/156-280
B5N1N7_SALET/84-210
B5N1Z4_SALET/128-256
B5N4F4_SALET/86-206
B5N5C0_SALET/100-224
B5N5R1_SALET/87-209
B5N5U9_SALET/120-244
B5N6P8_SALET/106-227
B5N819_SALET/99-227
B5N9G8_SALET/97-226
B5NAZ4_SALET/87-209
B5NB25_SALET/88-216
B5NB78_SALET/84-210
B5NCW3_SALET/100-224
B5NDK0_SALET/106-227
B5NEQ8_SALET/156-280
B5NG39_SALET/80-212
B5NJE7_SALET/86-206
B5NJG1_SALET/120-244
B5NKI5_SALET/156-280
B5NL60_SALET/87-209
B5NL91_SALET/128-256
B5NLE6_SALET/84-210
B5NMG6_SALET/99-227
B5NR69_SALET/120-244
B5NSL9_SALET/100-224
B5NTE3_SALET/100-229
B5NVL1_SALET/80-212
B5NVZ8_SALET/86-206
B5NWZ9_SALET/94-224
B5NZV8_SALET/87-209
B5NZY8_SALET/88-216
B5P040_SALET/84-210
B5P195_SALET/97-220
B5P1R2_SALET/100-224
B5P338_SALET/156-280
B5P4B6_SALET/94-224
B5P4R8_SALET/120-244
B5P5N9_SALET/99-227
B5P768_SALET/97-226
B5P8D4_SALET/80-212
B5P9G1_SALET/86-206
B5PAR1_SALET/156-280
B5PBH7_SALET/97-220
B5PBW7_SALET/100-224
B5PDX1_SALET/87-209
B5PE01_SALET/88-216
B5PE49_SALET/84-210
B5PE85_SALET/100-222
B5PEN4_SALET/120-244
B5PHR1_SALET/99-227
B5PIJ2_SALET/97-226
B5PMA2_SALET/86-206
B5PMM4_SALET/80-212
B5PN91_SALET/106-227
B5PPV1_SALHA/84-210
B5PPZ6_SALHA/88-216
B5PQ26_SALHA/87-209
B5PQX7_SALHA/97-220
B5PRL3_SALHA/100-224
B5PU31_SALHA/156-280
B5PUP4_SALHA/80-212
B5PVU4_SALHA/97-226
B5PWC2_SALHA/86-206
B5PWD8_SALHA/120-244
B5PXQ5_SALHA/106-227
B5PZK4_SALHA/99-227
B5Q0N5_SALHA/94-224
B5Q1Y9_SALVI/99-227
B5Q2V8_SALVI/156-280
B5Q371_SALVI/97-226
B5Q5M7_SALVI/106-227
B5Q670_SALVI/97-220
B5Q6G6_SALVI/94-224
B5Q6V3_SALVI/100-224
B5Q880_SALVI/80-212
B5Q8X3_SALVI/86-206
B5Q8Z0_SALVI/120-244
B5QBD0_SALVI/100-222
B5QBG5_SALVI/84-210
B5QBU5_SALVI/128-256
B5QBX5_SALVI/87-209
B5QNR7_LACRH/92-216
B5QR00_LACRH/75-203
B5QTL4_SALEP/84-210
B5QTQ6_SALEP/128-256
B5QUB6_SALEP/87-209
B5QUK3_SALEP/80-212
B5QUP2_SALEP/97-220
B5QVF5_SALEP/106-227
B5QXL1_SALEP/111-241
B5R0N0_SALEP/86-206
B5R1N2_SALEP/97-226
B5R248_SALEP/93-217
B5R2P9_SALEP/99-227
B5R537_SALEP/100-222
B5R5C6_SALEP/100-224
B5R9P5_SALG2/97-226
B5RA59_SALG2/100-222
B5RA93_SALG2/84-210
B5RAC6_SALG2/128-256
B5RAF6_SALG2/87-209
B5RCA0_SALG2/93-217
B5RDC4_SALG2/80-212
B5RE45_SALG2/94-224
B5REV5_SALG2/86-206
B5RFU0_SALG2/106-227
B5RFZ5_SALG2/97-220
B5RGI5_SALG2/100-224
B5RH89_SALG2/99-227
B5RVX2_RALSO/94-223
B5RXK1_RALSO/83-206
B5RY20_RALSO/159-284
B5S277_RALSO/100-224
B5S6A2_RALSO/102-230
B5S9W8_RALSO/159-284
B5SF49_RALSO/102-226
B5SHT0_RALSO/94-223
B5SKQ9_RALSO/83-206
B5SMD1_RALSO/102-230
B5SV81_9FLAO/102-234
B5U893_STRCL/92-214
B5UI28_BACCE/78-205
B5URB7_BACCE/87-211
B5V3C7_BACCE/87-211
B5VAN4_BACCE/78-205
B5VC56_BACCE/90-219
B5WAD4_9BURK/103-231
B5WAT4_9BURK/80-203
B5WAZ4_9BURK/75-213
B5WB68_9BURK/105-232
B5WC82_9BURK/161-285
B5WCP3_9BURK/100-222
B5WEK5_9BURK/103-231
B5WEP1_9BURK/156-277
B5WFL0_9BURK/1-85
B5WHF4_9BURK/98-220
B5WIU0_9BURK/97-223
B5WIZ0_9BURK/91-220
B5WJ24_9BURK/128-255
B5WJ33_9BURK/81-203
B5WK07_9BURK/58-178
B5WKS8_9BURK/353-479
B5WL23_9BURK/84-207
B5WLH3_9BURK/94-221
B5WLP9_9BURK/102-226
B5WLX6_9BURK/96-220
B5WMT4_9BURK/93-216
B5WP00_9BURK/91-215
B5WPD2_9BURK/85-209
B5WPD9_9BURK/89-213
B5WPF4_9BURK/109-232
B5WQI9_9BURK/106-235
B5WUB5_9BURK/97-223
B5WUR9_9BURK/102-230
B5WVJ0_9BURK/100-223
B5WW05_9BURK/92-216
B5WW73_9BURK/89-214
B5XLM2_STRPZ/92-216
B5XMV1_KLEP3/100-224
B5XR69_KLEP3/87-209
B5XSB0_KLEP3/160-286
B5XSQ8_KLEP3/78-203
B5XSQ9_KLEP3/86-206
B5XTW5_KLEP3/96-220
B5XUN9_KLEP3/98-225
B5XW15_KLEP3/97-220
B5XX87_KLEP3/88-211
B5XZK1_KLEP3/106-227
B5Y1D7_KLEP3/80-212
B5Y1S2_KLEP3/99-227
B5Y2B1_KLEP3/159-287
B5YRY6_ECO5E/96-220
B5YSV3_ECO5E/120-244
B5YWA6_ECO5E/100-224
B5YY13_ECO5E/105-227
B5YZE7_ECO5E/99-227
B5Z0W7_ECO5E/84-210
B5Z1Z8_ECO5E/87-209
B5Z276_ECO5E/76-208
B5Z3R2_ECO5E/97-226
B5Z4P0_ECO5E/159-287
B5ZD66_GLUDA/82-207
B5ZFC2_GLUDA/109-235
B5ZKB3_GLUDA/98-222
B5ZNU8_RHILW/154-282
B5ZP18_RHILW/98-224
B5ZP38_RHILW/77-200
B5ZP50_RHILW/110-233
B5ZR04_RHILW/102-230
B5ZR23_RHILW/113-235
B5ZRZ5_RHILW/156-284
B5ZS76_RHILW/77-200
B5ZSQ5_RHILW/95-218
B5ZXA7_RHILW/89-215
B5ZYJ4_RHILW/92-214
B5ZZW6_RHILW/105-227
B6A0A4_RHILW/103-225
B6A0C3_RHILW/94-220
B6A0D0_RHILW/82-212
B6A0E1_RHILW/88-213
B6A0G1_RHILW/89-210
B6A150_RHILW/95-218
B6A1H5_RHILW/78-206
B6A1P0_RHILW/98-225
B6A1V2_RHILW/92-222
B6A1Z1_RHILW/101-228
B6A211_RHILW/88-217
B6A283_RHILW/82-204
B6A2C2_RHILW/91-215
B6A2Q6_RHILW/87-211
B6A356_RHILW/103-233
B6A3A2_RHILW/109-231
B6A3E6_RHILW/99-220
B6A3E7_RHILW/97-218
B6A3P4_RHILW/108-229
B6A3Z0_RHILW/84-212
B6A3Z1_RHILW/82-210
B6A4B7_RHILW/98-222
B6A4H6_RHILW/87-223
B6A4N4_RHILW/89-215
B6A4U1_RHILW/113-239
B6A565_RHILW/101-221
B6A5D3_RHILW/92-216
B6A5F6_RHILW/89-221
B6A5L6_RHILW/93-217
B6A889_9ENTR/86-210
B6ASQ7_9RHOB/101-224
B6ASR0_9RHOB/87-210
B6ATQ0_9RHOB/39-162
B6AU62_9RHOB/97-232
B6AU71_9RHOB/76-219
B6AVF0_9RHOB/104-226
B6AVS1_9RHOB/76-200
B6AX60_9RHOB/75-207
B6B114_9RHOB/99-227
B6B1S3_9RHOB/86-209
B6B1V7_9RHOB/80-209
B6B4H8_9RHOB/106-232
B6B880_9RHOB/86-207
B6B9G3_9RHOB/78-200
B6B9T5_9RHOB/79-209
B6BAP1_9RHOB/76-203
B6BBZ9_9RHOB/90-213
B6BD01_9RHOB/105-223
B6BDY0_9RHOB/99-227
B6BF37_9RHOB/77-197
B6BF57_9RHOB/92-213
B6BFC1_9RHOB/88-212
B6ELF7_ALISL/99-227
B6EM23_ALISL/75-208
B6EUK4_9MICO/97-222
B6FN79_9CLOT/81-208
B6FQW4_9CLOT/97-221
B6FUT5_9CLOT/113-245
B6G0G1_9CLOT/87-211
B6HZ88_ECOSE/99-227
B6I2K4_ECOSE/97-226
B6I2P0_ECOSE/159-287
B6I3I3_ECOSE/100-224
B6I3S8_ECOSE/97-220
B6I470_ECOSE/96-220
B6I499_ECOSE/105-227
B6I655_ECOSE/76-208
B6I7C6_ECOSE/96-227
B6IAJ6_ECOSE/103-229
B6IAU9_ECOSE/87-209
B6JB92_OLICO/97-219
B6JE35_OLICO/113-238
B6JE71_OLICO/112-236
B6JF05_OLICO/90-213
B6JGC2_OLICO/94-220
B6JIG5_OLICO/102-227
B6JJ60_OLICO/104-226
B6JJ72_OLICO/84-203
B6QX06_9RHOB/87-210
B6R137_9RHOB/84-208
B6R1M8_9RHOB/79-209
B6R2F0_9RHOB/79-201
B6R2J8_9RHOB/104-232
B6R2V1_9RHOB/56-186
B6R300_9RHOB/41-167
B6R317_9RHOB/89-210
B6R3T3_9RHOB/104-228
B6R3U0_9RHOB/81-203
B6R3U8_9RHOB/90-214
B6R5S1_9RHOB/98-222
B6R6V1_9RHOB/92-219
B6R7Y5_9RHOB/87-213
B6R933_9RHOB/80-205
B6R9F7_9RHOB/97-224
B6R9K6_9RHOB/93-220
B6VKG8_PHOAA/104-225
B6WPV9_9DELT/81-201
B6WTT4_9DELT/80-206
B6WUX3_9DELT/104-225
B6WW14_9DELT/84-211
B6XJA6_9ENTR/82-203
B6XK54_9ENTR/106-227
B6XKG3_9ENTR/99-227
B6XWN2_9BIFI/136-265
B6YY33_9RHOB/102-230
B6YY93_9RHOB/137-258
B6YZ33_9RHOB/79-211
B6ZQ70_ECO57/105-227
B6ZRQ6_ECO57/100-224
B6ZS24_ECO57/99-227
B6ZSU4_ECO57/159-287
B6ZTC9_ECO57/97-226
B6ZWF7_ECO57/76-208
B6ZXS6_ECO57/120-244
B6ZYJ0_ECO57/96-220
B7A2I7_ECO57/87-209
B7A2T4_ECO57/84-210
B7AC05_THEAQ/84-206
B7ALT3_9BACE/103-225
B7AP81_9BACE/87-211
B7AQK1_9BACE/89-212
B7AVL8_9BACE/92-215
B7AW01_9BACE/3-132
B7AWY8_9BACE/99-219
B7CG11_BURPS/158-280
B7CLL5_BURPS/92-216
B7CN15_BURPS/84-207
B7CP37_BURPS/121-245
B7CP48_BURPS/89-213
B7CPC7_BURPS/82-204
B7CQ45_BURPS/122-247
B7CS45_BURPS/91-219
B7CS84_BURPS/79-202
B7CTR2_BURPS/99-221
B7CW65_BURPS/128-249
B7CYR9_BURPS/105-228
B7CZI7_BURPS/108-234
B7DM52_9BACL/80-191
B7DPB6_9BACL/86-216
B7DRM4_9BACL/82-214
B7DT10_9BACL/94-223
B7GLD7_ANOFW/110-237
B7GPL9_BIFLS/117-240
B7GX01_ACIB3/75-212
B7GX12_ACIB3/100-230
B7GX30_ACIB3/105-226
B7GZ74_ACIB3/81-209
B7H0D6_ACIB3/90-216
B7H2G7_ACIB3/90-217
B7H2H1_ACIB3/95-223
B7H2L2_ACIB3/1-87
B7H3Z3_ACIB3/89-212
B7H4C1_ACIB3/84-209
B7H4G5_ACIB3/76-197
B7HH57_BACC4/78-205
B7HIB5_BACC4/87-211
B7HM15_BACC7/87-211
B7HQZ3_BACC7/90-219
B7I0K8_BACC7/78-205
B7I396_ACIB5/84-209
B7I3Z5_ACIB5/89-212
B7I787_ACIB5/81-209
B7I8H1_ACIB5/107-228
B7I9I5_ACIB5/105-226
B7I9K2_ACIB5/100-230
B7I9L3_ACIB5/75-212
B7IBS3_ACIB5/95-223
B7IBS7_ACIB5/90-217
B7IC68_ACIB5/90-216
B7IK87_BACC2/101-225
B7IMD2_BACC2/78-205
B7JEZ9_BACC0/78-205
B7JIS7_BACC0/87-211
B7JL67_BACC0/90-219
B7KP95_METC4/113-239
B7KR55_METC4/90-213
B7KTJ6_METC4/79-202
B7KUT8_METC4/87-211
B7KWM5_METC4/84-206
B7L021_METC4/91-215
B7L6G6_ECO55/84-210
B7L730_ECO55/100-224
B7L837_ECO55/97-220
B7L898_ECO55/105-227
B7L8M5_ECO55/87-209
B7LDX8_ECO55/97-226
B7LE08_ECO55/159-287
B7LE80_ECO55/76-208
B7LFY0_ECO55/99-227
B7LH33_ECO55/96-220
B7LK37_ESCF3/97-220
B7LK99_ESCF3/106-227
B7LMM7_ESCF3/88-216
B7LMX1_ESCF3/96-220
B7LPY4_ESCF3/107-237
B7LQG1_ESCF3/97-226
B7LQT0_ESCF3/84-210
B7LRB2_ESCF3/87-209
B7LRJ4_ESCF3/120-244
B7LRK8_ESCF3/86-206
B7LTL1_ESCF3/100-224
B7LVS4_ESCF3/76-208
B7LVX4_ESCF3/99-227
B7LXN2_ECO8A/97-226
B7LXS0_ECO8A/159-287
B7LZ19_ECO8A/96-227
B7LZ40_ECO8A/84-210
B7LZQ1_ECO8A/87-209
B7M002_ECO8A/96-220
B7M153_ECO8A/99-227
B7M491_ECO8A/100-224
B7M4I4_ECO8A/97-220
B7M5B1_ECO8A/105-227
B7M9A7_ECO8A/76-208
B7M9S8_ECO45/87-209
B7MA38_ECO45/96-227
B7MA79_ECO45/94-224
B7MAP0_ECO45/99-227
B7MB27_ECO45/96-220
B7MFG8_ECO45/100-224
B7MGB6_ECO45/97-220
B7MGH5_ECO45/105-227
B7MKD5_ECO45/76-208
B7MML4_ECO45/97-226
B7MMP9_ECO45/159-287
B7MNX5_ECO81/99-227
B7MQY4_ECO81/105-227
B7MSF1_ECO81/115-239
B7MUS8_ECO81/87-209
B7MYW6_ECO81/76-208
B7N0A6_ECO81/96-227
B7N0E9_ECO81/94-224
B7N0P3_ECO81/96-220
B7N1Z9_ECO81/97-220
B7N250_ECO81/100-224
B7N368_ECO81/97-226
B7N379_ECO81/159-287
B7N4K8_ECOLU/84-210
B7N4W4_ECOLU/87-209
B7N6P8_ECOLU/76-208
B7N7Y3_ECOLU/99-227
B7NCN8_ECOLU/115-239
B7NCW4_ECOLU/96-227
B7ND82_ECOLU/96-220
B7NEQ9_ECOLU/100-224
B7NF12_ECOLU/97-220
B7NF71_ECOLU/105-227
B7NGY0_ECOLU/97-226
B7NH26_ECOLU/159-287
B7NI73_ECO7I/99-227
B7NIQ2_ECO7I/87-209
B7NIX5_ECO7I/96-227
B7NJW1_ECO7I/96-220
B7NMR2_ECO7I/100-226
B7NN46_ECO7I/93-217
B7NPB3_ECO7I/100-224
B7NQZ5_ECO7I/97-220
B7NR58_ECO7I/105-227
B7NSE7_ECO7I/76-208
B7NV94_ECO7I/97-226
B7NVC7_ECO7I/159-287
B7QPG8_9RHOB/77-199
B7QQY8_9RHOB/86-207
B7QRI5_9RHOB/77-204
B7QSI7_9RHOB/86-207
B7QTG5_9RHOB/105-225
B7QU10_9RHOB/92-221
B7QUM0_9RHOB/92-215
B7QUN9_9RHOB/77-197
B7QW86_9RHOB/99-227
B7QXI5_9RHOB/85-209
B7QXR8_9RHOB/94-217
B7R9D5_9THEO/85-209
B7RGH6_9RHOB/101-224
B7RGR0_9RHOB/86-209
B7RGU1_9RHOB/92-216
B7RJV8_9RHOB/99-227
B7RK76_9RHOB/86-209
B7RLX1_9RHOB/1-59
B7RLY3_9RHOB/96-220
B7RM16_9RHOB/94-217
B7RMR9_9RHOB/79-200
B7RMS2_9RHOB/78-199
B7RNZ2_9RHOB/110-232
B7RPA0_9RHOB/114-236
B7RPX3_9RHOB/77-199
B7RQE6_9RHOB/110-231
B7RR83_9RHOB/83-205
B7RS00_9RHOB/97-219
B7RYS0_9GAMM/102-228
B7UH83_ECO27/76-208
B7UIG1_ECO27/99-227
B7UIM6_ECO27/96-227
B7UIR7_ECO27/94-224
B7UJ01_ECO27/96-220
B7ULG0_ECO27/100-224
B7UMG2_ECO27/97-220
B7UMM0_ECO27/105-227
B7UQW2_ECO27/97-226
B7UQY6_ECO27/159-287
B7URR5_ECO27/87-209
B7UV94_PSEA8/92-215
B7UVJ6_PSEA8/81-206
B7UW28_PSEA8/95-218
B7UWR0_PSEA8/85-206
B7UYG2_PSEA8/90-217
B7V1I1_PSEA8/99-230
B7V1W9_PSEA8/72-212
B7V237_PSEA8/90-214
B7V239_PSEA8/89-212
B7V509_PSEA8/98-222
B7V5P7_PSEA8/94-225
B7V6C1_PSEA8/91-220
B7V762_PSEA8/77-201
B7VH90_VIBSL/162-286
B7VIG3_VIBSL/82-211
B7VK14_VIBSL/114-242
B7VN39_VIBSL/109-230
B7VN40_VIBSL/107-230
B7VNC9_VIBSL/97-224
B7WSN8_COMTE/79-201
B7WSN9_COMTE/91-214
B7WSQ1_COMTE/83-205
B7WSV6_COMTE/97-227
B7WT85_COMTE/90-227
B7WTX4_COMTE/79-216
B7WV08_COMTE/89-213
B7WVD6_COMTE/88-213
B7WW83_COMTE/82-204
B7WX91_COMTE/78-202
B7WXH2_COMTE/96-219
B7WZA7_COMTE/121-248
B7X0B7_COMTE/77-199
B7X0G6_COMTE/102-226
B7X2Y6_COMTE/107-237
B7X3P2_COMTE/69-192
B7XMB6_ENTBH/36-158
B8CMB3_SHEPW/83-208
B8CNA4_SHEPW/84-209
B8CTZ0_SHEPW/99-224
B8DEI7_LISMH/94-217
B8DID7_LISMH/82-208
B8DKJ4_DESVM/105-227
B8DLQ1_DESVM/81-205
B8DSB2_DESVM/98-220
B8E1Z8_DICTD/84-208
B8E213_DICTD/97-215
B8E4Y6_SHEB2/84-209
B8E653_SHEB2/99-224
B8E8C1_SHEB2/108-232
B8EEN7_SHEB2/104-226
B8EMH5_METSB/97-221
B8ES85_METSB/109-235
B8FJX4_DESAA/105-231
B8FKP4_DESAA/103-226
B8FP89_DESHD/92-224
B8FPA3_DESHD/95-219
B8FPJ0_DESHD/99-225
B8FPJ1_DESHD/99-225
B8FRU3_DESHD/82-209
B8FRW6_DESHD/100-221
B8FVL6_DESHD/100-223
B8FWM2_DESHD/99-227
B8FY52_DESHD/88-210
B8G0U5_DESHD/81-205
B8G6Z3_CHLAD/84-213
B8G741_CHLAD/91-214
B8GGM0_METPE/95-219
B8GRP0_THISH/82-209
B8GWC7_CAUCN/80-201
B8GZF1_CAUCN/80-217
B8H0Y1_CAUCN/152-281
B8H1G6_CAUCN/100-221
B8H1S0_CAUCN/91-215
B8H254_CAUCN/107-233
B8H2U8_CAUCN/101-227
B8H3V5_CAUCN/85-210
B8H5A0_CAUCN/115-237
B8H6L8_ARTCA/84-211
B8H6M7_ARTCA/89-213
B8H6N9_ARTCA/82-209
B8H7A8_ARTCA/102-223
B8H866_ARTCA/93-221
B8H8B0_ARTCA/88-214
B8H8D2_ARTCA/82-204
B8H921_ARTCA/93-214
B8H9B3_ARTCA/102-224
B8HA74_ARTCA/96-222
B8HAE3_ARTCA/88-212
B8HAP1_ARTCA/97-221
B8HDJ0_ARTCA/86-208
B8HDQ2_ARTCA/95-219
B8HE42_ARTCA/81-214
B8HE80_ARTCA/79-207
B8HE90_ARTCA/112-236
B8HG09_ARTCA/83-210
B8HGF2_ARTCA/75-201
B8HGQ4_ARTCA/85-209
B8HH72_ARTCA/110-232
B8HHC6_ARTCA/89-214
B8I0F7_CLOCE/83-208
B8I0P4_CLOCE/99-220
B8I3T4_CLOCE/88-212
B8I484_CLOCE/88-212
B8IA79_METNO/81-205
B8IC01_METNO/81-203
B8ICD3_METNO/100-224
B8IFI6_METNO/85-209
B8IFZ4_METNO/93-216
B8IHV3_METNO/92-214
B8IJN0_METNO/83-207
B8IKM7_METNO/93-217
B8IL12_METNO/123-247
B8ILJ0_METNO/83-206
B8ILM0_METNO/75-198
B8IM32_METNO/87-211
B8INB2_METNO/90-217
B8INC7_METNO/84-209
B8IND5_METNO/109-235
B8INH1_METNO/90-214
B8IQA6_METNO/88-217
B8IQJ3_METNO/85-213
B8IRB1_METNO/99-222
B8IW55_METNO/83-205
B8IWB4_METNO/75-202
B8IWC3_METNO/86-215
B8IWP6_METNO/77-201
B8IWR8_METNO/83-210
B8IWZ7_METNO/82-206
B8IX05_METNO/115-239
B8IX66_METNO/109-235
B8IZ34_DESDA/117-241
B8J3M0_DESDA/79-205
B8K4I7_VIBPA/82-207
B8K5T4_VIBPA/92-219
B8KCH0_VIBPA/84-212
B8KD64_VIBPA/99-227
B8KZB7_9GAMM/88-212
B8L5A2_9GAMM/100-228
B8R4I3_9MYCO/133-259
B8R8V9_9BACT/77-208
B8R930_9BACT/92-216
B9AY88_9BURK/97-223
B9AYJ6_9BURK/117-243
B9AZV2_9BURK/103-244
B9B027_9BURK/103-230
B9B0F9_9BURK/178-308
B9B0H5_9BURK/90-212
B9B0Q1_9BURK/91-227
B9B150_9BURK/109-236
B9B3Y3_9BURK/107-228
B9B5Z3_9BURK/85-210
B9B6E6_9BURK/89-213
B9B6F2_9BURK/85-209
B9B8V0_9BURK/99-221
B9B8Z0_9BURK/145-267
B9B999_9BURK/92-216
B9BAF0_9BURK/91-215
B9BBR4_9BURK/86-232
B9BDA2_9BURK/90-215
B9BFV6_9BURK/88-211
B9BHV9_9BURK/83-224
B9BI36_9BURK/103-230
B9BIG0_9BURK/178-308
B9BIH5_9BURK/90-212
B9BLF6_9BURK/70-196
B9BLL9_9BURK/78-204
B9BMN5_9BURK/99-221
B9BP69_9BURK/85-210
B9BPM2_9BURK/89-213
B9BPM9_9BURK/108-232
B9BRI7_9BURK/97-223
B9BRV1_9BURK/117-243
B9BSI3_9BURK/91-215
B9BTN0_9BURK/107-228
B9BWC4_9BURK/90-215
B9BXJ0_9BURK/102-226
B9BXX4_9BURK/88-211
B9BYI2_9BURK/91-227
B9BZS1_9BURK/86-232
B9C1W3_9BURK/83-224
B9C239_9BURK/103-230
B9C2G7_9BURK/178-308
B9C2I2_9BURK/73-195
B9C5G1_9BURK/70-196
B9C5M3_9BURK/78-204
B9C659_9BURK/99-221
B9C7E6_9BURK/88-211
B9C9F9_9BURK/85-210
B9C9W4_9BURK/89-213
B9C9X2_9BURK/108-232
B9CCC7_9BURK/107-228
B9CDD5_9BURK/97-223
B9CDP8_9BURK/117-243
B9CE93_9BURK/91-227
B9CG35_9BURK/91-215
B9CGI1_9BURK/86-232
B9CHT4_9BURK/90-215
B9CJK8_9BURK/92-216
B9CPN5_STACP/86-215
B9CYI6_WOLRE/75-197
B9DL45_STACT/95-223
B9DMA6_STACT/93-220
B9DSM1_STRU0/93-215
B9E2A0_CLOK1/96-218
B9E2Z0_CLOK1/93-216
B9E461_CLOK1/98-178
B9E9G7_MACCJ/94-221
B9EA51_MACCJ/1-126
B9IUP2_BACCQ/78-205
B9IWZ4_BACCQ/87-211
B9J0F4_BACCQ/90-219
B9JAS1_AGRRK/81-201
B9JB21_AGRRK/113-235
B9JEJ8_AGRRK/100-223
B9JF17_AGRRK/92-215
B9JF79_AGRRK/110-231
B9JHG2_AGRRK/76-196
B9JHG5_AGRRK/79-200
B9JHL4_AGRRK/83-205
B9JHS7_AGRRK/109-232
B9JHT8_AGRRK/77-205
B9JIF7_AGRRK/156-284
B9JIK4_AGRRK/102-223
B9JIL4_AGRRK/81-229
B9JIR7_AGRRK/94-218
B9JIT3_AGRRK/82-204
B9JIV4_AGRRK/100-226
B9JIZ0_AGRRK/94-220
B9JIZ7_AGRRK/132-256
B9JJ79_AGRRK/115-241
B9JJB2_AGRRK/77-201
B9JJB8_AGRRK/80-204
B9JJC9_AGRRK/100-221
B9JJF4_AGRRK/89-213
B9JJF6_AGRRK/89-216
B9JJG4_AGRRK/83-207
B9JJI9_AGRRK/88-212
B9JJW0_AGRRK/90-216
B9JJW5_AGRRK/104-225
B9JJX2_AGRRK/86-212
B9JK72_AGRRK/111-233
B9JKG4_AGRRK/36-158
B9JKX5_AGRRK/154-282
B9JL26_AGRRK/85-206
B9JL27_AGRRK/104-225
B9JLF5_AGRRK/98-224
B9JLH7_AGRRK/91-215
B9JLJ0_AGRRK/88-212
B9JLK2_AGRRK/103-225
B9JLL8_AGRRK/82-211
B9JLW4_AGRRK/164-290
B9JLX2_AGRRK/107-229
B9JLX9_AGRRK/85-208
B9JM52_AGRRK/85-216
B9JMC1_AGRRK/96-222
B9JML5_AGRRK/83-214
B9JMP6_AGRRK/81-205
B9JMQ5_AGRRK/82-214
B9JN54_AGRRK/181-306
B9JNQ2_AGRRK/102-229
B9JPY0_AGRRK/22-143
B9JPY8_AGRRK/84-205
B9JQD5_AGRRK/86-210
B9JQK4_AGRRK/79-203
B9JSW4_AGRVS/90-212
B9JSY6_AGRVS/92-215
B9JT57_AGRVS/81-201
B9K046_AGRVS/112-236
B9K055_AGRVS/92-216
B9K074_AGRVS/78-208
B9K0B5_AGRVS/89-215
B9K0T8_AGRVS/110-231
B9K0U5_AGRVS/92-218
B9K0W0_AGRVS/77-201
B9K114_AGRVS/91-218
B9K1B2_AGRVS/89-225
B9K1C5_AGRVS/90-216
B9K1J8_AGRVS/87-211
B9K1N5_AGRVS/103-229
B9K204_AGRVS/82-219
B9K217_AGRVS/177-302
B9K2J0_AGRVS/86-210
B9K2K9_AGRVS/83-207
B9K301_AGRVS/89-215
B9K3S4_AGRVS/88-209
B9K4X9_AGRVS/87-210
B9K4Z5_AGRVS/77-205
B9K4Z6_AGRVS/77-205
B9K568_AGRVS/138-265
B9K5Q9_AGRVS/102-225
B9K9U4_THENN/3-132
B9KBL3_THENN/81-199
B9KKN4_RHOSK/92-214
B9KM44_RHOSK/72-195
B9KM98_RHOSK/81-201
B9KNC7_RHOSK/86-209
B9KNW6_RHOSK/99-227
B9KS39_RHOSK/92-213
B9KS40_RHOSK/157-286
B9KTJ3_RHOSK/90-213
B9KTQ2_RHOSK/96-223
B9KTU3_RHOSK/78-199
B9KTU6_RHOSK/78-198
B9KUN8_RHOSK/85-210
B9KVJ3_RHOSK/109-231
B9KVL4_RHOSK/82-203
B9KVL5_RHOSK/102-223
B9KVN4_RHOSK/115-238
B9KVT7_RHOSK/104-226
B9KVW2_RHOSK/82-206
B9KW53_RHOSK/188-315
B9KW59_RHOSK/93-217
B9KW63_RHOSK/89-219
B9KWJ6_RHOSK/88-222
B9KWP9_RHOSK/108-230
B9KX06_RHOSK/85-211
B9KX29_RHOSK/89-218
B9KXE2_THERP/87-212
B9L2Y9_THERP/109-231
B9L3H9_THERP/86-210
B9L3V7_THERP/100-222
B9L552_THERP/100-224
B9L5F0_THERP/94-217
B9LIP0_CHLSY/83-212
B9LM10_CHLSY/83-213
B9LM98_CHLSY/91-214
B9LZS0_GEOSF/87-214
B9LZW5_GEOSF/83-206
B9MB23_ACIET/91-216
B9MFA7_ACIET/81-205
B9MFF2_ACIET/77-200
B9MFG1_ACIET/87-211
B9MG43_ACIET/98-222
B9MIE5_ACIET/136-265
B9MJB4_ACIET/125-252
B9MJG7_ACIET/83-205
B9MJX7_ANATD/90-215
B9MNX3_ANATD/88-212
B9NIN4_POPTR/80-204
B9NJT7_POPTR/117-244
B9NLN5_9RHOB/92-215
B9NN11_9RHOB/65-187
B9NS82_9RHOB/105-226
B9NSG4_9RHOB/99-227
B9NSP0_9RHOB/85-208
B9NTX5_9RHOB/188-313
B9NUL6_9RHOB/80-208
B9NVP9_9RHOB/83-207
B9NVT6_9RHOB/91-216
B9NVV8_9RHOB/151-274
B9NVY2_9RHOB/62-185
B9NWD2_9RHOB/92-216
B9NWG3_9RHOB/130-254
B9NWR5_9RHOB/126-251
B9NXJ4_9RHOB/60-189
B9P8D6_POPTR/100-226
B9PAU7_POPTR/27-149
B9PBT4_POPTR/257-329
B9QTY5_9RHOB/77-201
B9QU69_9RHOB/86-211
B9QUR0_9RHOB/114-247
B9QY54_9RHOB/91-218
B9QYT4_9RHOB/84-211
B9QYU9_9RHOB/80-209
B9QZB8_9RHOB/74-195
B9R1T7_9RHOB/86-207
B9R1W7_9RHOB/74-196
B9R2F0_9RHOB/109-232
B9R2J8_9RHOB/98-226
B9R2Z9_9RHOB/97-220
B9R3H9_9RHOB/82-207
B9R3Q3_9RHOB/83-205
B9R4D7_9RHOB/86-207
B9R4J1_9RHOB/87-211
B9R5C0_9RHOB/95-219
B9R6B8_9RHOB/99-224
B9T977_RICCO/1-108
B9TCQ9_RICCO/187-309
B9TGF7_RICCO/2-50
B9TGR2_RICCO/2-103
B9TK67_RICCO/86-206
B9TMY3_RICCO/29-158
B9WWM7_STRSU/93-215
B9YDE6_9FIRM/74-199
B9YDT1_9FIRM/95-216
B9Z2U0_9NEIS/90-214
B9Z3K3_9NEIS/107-235
B9Z5A2_9NEIS/81-205
B9Z5F1_9NEIS/90-213
B9Z5Z5_9NEIS/81-209
B9Z5Z9_9NEIS/101-231
B9Z6Q1_9NEIS/81-205
B9Z7E3_9NEIS/84-208
B9Z844_9NEIS/100-226
BPHR_BURXL/103-233
C0A6S8_9BACT/100-221
C0ASU1_9ENTR/47-168
C0AWC9_9ENTR/104-232
C0AZU7_9ENTR/82-204
C0B2Q7_9ENTR/97-224
C0B6I2_9FIRM/84-167
C0B6I3_9FIRM/2-40
C0B7A7_9FIRM/86-212
C0B855_9FIRM/87-211
C0B8D8_9FIRM/81-205
C0BAL0_9FIRM/79-203
C0BFD3_9FIRM/34-186
C0BI85_9BACT/98-221
C0BPA5_9BACT/102-225
C0BQX8_9BIFI/107-236
C0BVZ3_9CLOT/81-208
C0BWT6_9CLOT/92-220
C0BXH1_9CLOT/79-205
C0BZH5_9CLOT/80-201
C0C1C6_9CLOT/80-207
C0C1W7_9CLOT/73-195
C0C3K8_9CLOT/202-326
C0C5I6_9CLOT/95-224
C0C5W6_9CLOT/87-211
C0CH48_9FIRM/92-193
C0CI92_9FIRM/111-233
C0CJB5_9FIRM/96-220
C0CJY5_9FIRM/90-210
C0CKL1_9FIRM/68-186
C0CL83_9FIRM/79-204
C0CMF6_9FIRM/130-251
C0CMP1_9FIRM/102-225
C0CMQ4_9FIRM/101-226
C0CN61_9FIRM/109-236
C0CNG6_9FIRM/102-207
C0CNP5_9FIRM/80-205
C0CP30_9FIRM/103-230
C0CP83_9FIRM/136-261
C0CPB5_9FIRM/95-211
C0CQ68_9FIRM/103-213
C0CQD6_9FIRM/85-218
C0CQS6_9FIRM/97-224
C0CQT4_9FIRM/98-224
C0CRA8_9FIRM/111-232
C0CRW5_9FIRM/122-240
C0CS01_9FIRM/79-203
C0CSU7_9CLOT/94-213
C0CSY7_9CLOT/85-208
C0CUH5_9CLOT/91-213
C0CUJ8_9CLOT/97-218
C0CVT8_9CLOT/99-240
C0CVW5_9CLOT/85-208
C0CW42_9CLOT/97-223
C0CXS9_9CLOT/85-209
C0CY29_9CLOT/121-241
C0CYP6_9CLOT/99-219
C0D509_9CLOT/100-220
C0D563_9CLOT/81-207
C0D5G4_9CLOT/83-205
C0D5V4_9CLOT/105-227
C0D612_9CLOT/108-232
C0D748_9CLOT/78-208
C0D7L9_9CLOT/87-210
C0D7S9_9CLOT/82-211
C0D8D7_9CLOT/87-211
C0D954_9CLOT/87-210
C0DAA5_9CLOT/118-238
C0DAQ5_9CLOT/96-217
C0DB17_9CLOT/94-216
C0DB77_9CLOT/96-220
C0DBC6_9CLOT/121-245
C0DBE0_9CLOT/101-222
C0E7U1_9CORY/101-224
C0E9P1_9CLOT/96-218
C0ELI8_NEIFL/97-226
C0ER88_NEIFL/98-226
C0ETB8_9FIRM/101-225
C0ETZ2_9FIRM/86-210
C0EVW1_9FIRM/84-204
C0EX18_9FIRM/105-230
C0FTT8_9FIRM/104-222
C0FXC3_9FIRM/91-215
C0FXV6_9FIRM/84-209
C0FYI1_9FIRM/1-78
C0FYI2_9FIRM/80-128
C0FZ68_9FIRM/84-204
C0G4U9_9RHIZ/92-214
C0G7Z0_9RHIZ/89-211
C0G8B7_9RHIZ/89-209
C0G8Y8_9RHIZ/127-254
C0G9C5_9RHIZ/102-230
C0G9H6_9RHIZ/108-234
C0G9W5_9RHIZ/99-226
C0G9Y5_9RHIZ/109-231
C0GA28_9RHIZ/90-213
C0GAZ3_9RHIZ/100-224
C0GB66_9RHIZ/105-229
C0GB86_9RHIZ/96-220
C0GBX5_9RHIZ/126-250
C0GH87_9FIRM/98-224
C0IQF8_EDWTA/106-226
C0M6C0_STRE4/92-216
C0MA30_STRE4/93-215
C0MCL6_STRS7/93-215
C0MFF5_STRS7/92-216
C0PWJ1_SALPC/80-212
C0PY60_SALPC/94-224
C0PZQ2_SALPC/86-206
C0Q094_SALPC/104-228
C0Q1T6_SALPC/100-224
C0Q2K1_SALPC/97-220
C0Q2Q5_SALPC/106-227
C0Q4V8_SALPC/87-209
C0Q5L1_SALPC/99-227
C0Q7G7_SALPC/97-226
C0Q9S3_DESAH/78-210
C0QA87_DESAH/81-207
C0QAV8_DESAH/73-193
C0QBB4_DESAH/84-208
C0QEX3_DESAH/81-200
C0QGF7_DESAH/82-201
C0QH95_DESAH/81-209
C0QHQ2_DESAH/107-234
C0QJA1_DESAH/100-226
C0QJS8_DESAH/1-93
C0QJT0_DESAH/100-222
C0QJW4_DESAH/87-211
C0QM69_DESAH/100-226
C0QME0_DESAH/78-202
C0QVN6_BRAHW/93-222
C0QWB5_BRAHW/95-218
C0REY0_BRUMB/89-209
C0RF47_BRUMB/102-225
C0RFK4_BRUMB/89-211
C0RHR0_BRUMB/92-214
C0RJX6_BRUMB/103-230
C0RKB7_BRUMB/102-230
C0RKH3_BRUMB/88-214
C0RKT9_BRUMB/87-214
C0RKV5_BRUMB/102-224
C0RKZ8_BRUMB/90-213
C0RLW1_BRUMB/116-240
C0RM89_BRUMB/108-232
C0RMF5_BRUMB/84-208
C0RMM7_BRUMB/72-146
C0RMP6_BRUMB/96-220
C0VH45_9GAMM/75-212
C0VIW7_9GAMM/90-217
C0VLJ9_9GAMM/100-224
C0VMG0_9GAMM/93-221
C0VPK3_9GAMM/55-180
C0VS61_9CORY/96-217
C0VS99_9CORY/79-205
C0VT60_9CORY/119-241
C0VU65_9CORY/105-231
C0VUB3_9CORY/133-256
C0VVF6_9CORY/111-231
C0VY71_9ACTO/62-182
C0W072_9ACTO/81-211
C0W2A0_9ACTO/77-218
C0W2F8_9ACTO/124-247
C0W5W8_9ACTO/97-221
C0W647_9ACTO/92-225
C0W930_9ACTO/75-196
C0W9W5_9FIRM/186-306
C0WC37_9FIRM/88-212
C0WEU7_9FIRM/86-212
C0WGE1_9CORY/70-193
C0WJ14_9CORY/74-195
C0WJF2_9CORY/103-229
C0WKB4_9CORY/81-209
C0WM24_LACBU/98-222
C0WPV1_LACBU/77-201
C0WQV5_LACBU/77-201
C0X3L3_ENTFA/92-216
C0XGH6_LACHI/77-201
C0XI74_LACHI/98-222
C0XNB5_LACHI/77-201
C0XR89_9CORY/105-229
C0XZ25_BURPS/125-246
C0Y086_BURPS/91-219
C0Y0T3_BURPS/79-202
C0Y1C5_BURPS/90-212
C0Y496_BURPS/100-223
C0Y5G7_BURPS/86-208
C0Y6N8_BURPS/92-216
C0Y7M0_BURPS/65-189
C0Y7N1_BURPS/121-245
C0YD65_BURPS/97-223
C0YFY0_BURPS/84-207
C0Z7W3_BREBN/98-220
C0ZD62_BREBN/86-206
C0ZDY5_BREBN/81-206
C0ZE19_BREBN/100-226
C0ZLN1_RHOE4/96-223
C0ZNJ3_RHOE4/79-206
C0ZNW3_RHOE4/93-217
C0ZPD6_RHOE4/78-200
C0ZR59_RHOE4/101-226
C0ZR97_RHOE4/128-250
C0ZRN1_RHOE4/93-219
C0ZS32_RHOE4/100-224
C0ZSE9_RHOE4/94-220
C0ZSJ2_RHOE4/84-209
C0ZSL8_RHOE4/101-224
C0ZSM6_RHOE4/92-214
C0ZTQ1_RHOE4/91-208
C0ZTS9_RHOE4/100-221
C0ZUK9_RHOE4/83-210
C0ZUL8_RHOE4/78-205
C0ZVL4_RHOE4/93-211
C0ZX27_RHOE4/93-215
C0ZX57_RHOE4/81-206
C1A165_RHOE4/103-224
C1A2H4_RHOE4/103-226
C1A992_GEMAT/108-238
C1AGH9_MYCBT/103-227
C1AGH9_MYCBT/357-484
C1AJJ0_MYCBT/133-253
C1AKH3_MYCBT/108-229
C1AKR6_MYCBT/97-224
C1ARQ7_RHOOB/90-214
C1ARS7_RHOOB/97-219
C1ATV2_RHOOB/96-219
C1AU12_RHOOB/103-224
C1AUX3_RHOOB/90-218
C1AV47_RHOOB/78-208
C1AVB0_RHOOB/104-233
C1AVD2_RHOOB/90-215
C1AXG5_RHOOB/82-209
C1AXN9_RHOOB/90-214
C1AZZ2_RHOOB/93-215
C1B097_RHOOB/81-208
C1B0X5_RHOOB/103-227
C1B0Z7_RHOOB/373-500
C1B1H6_RHOOB/96-218
C1B2E5_RHOOB/84-211
C1B3G6_RHOOB/84-227
C1B3G8_RHOOB/96-221
C1B461_RHOOB/98-220
C1B5E1_RHOOB/84-206
C1B5E5_RHOOB/91-213
C1B5E7_RHOOB/39-161
C1B5K4_RHOOB/88-204
C1B5Z1_RHOOB/109-225
C1B6A1_RHOOB/106-228
C1B764_RHOOB/99-221
C1B765_RHOOB/95-221
C1B798_RHOOB/106-230
C1B7B0_RHOOB/83-208
C1B7P0_RHOOB/93-214
C1B8A3_RHOOB/396-520
C1B8F9_RHOOB/88-209
C1B8H7_RHOOB/92-216
C1BA28_RHOOB/79-206
C1BAB5_RHOOB/100-221
C1BAH8_RHOOB/93-217
C1BAN6_RHOOB/86-211
C1BAX3_RHOOB/112-235
C1BD63_RHOOB/87-212
C1BD76_RHOOB/89-213
C1BDS7_RHOOB/126-249
C1BDZ7_RHOOB/83-206
C1BE06_RHOOB/80-208
C1BE25_RHOOB/90-214
C1CAV9_STRP7/93-215
C1CVB9_DEIDV/83-206
C1CVV8_DEIDV/85-207
C1D2F1_DEIDV/99-220
C1D3H7_DEIDV/95-217
C1D429_DEIDV/100-222
C1D492_DEIDV/85-209
C1DB50_LARHH/81-206
C1DDJ0_LARHH/99-228
C1DFN1_AZOVD/99-231
C1DFQ9_AZOVD/102-233
C1DHB3_AZOVD/90-217
C1DJI7_AZOVD/104-231
C1DJU2_AZOVD/96-222
C1DL28_AZOVD/104-225
C1DPN0_AZOVD/6-134
C1DSL2_AZOVD/87-212
C1EM09_BACC3/78-205
C1EPC8_BACC3/87-211
C1EU15_BACC3/90-219
C1F2L8_ACIC5/101-223
C1F342_ACIC5/99-229
C1FK44_CLOBJ/98-223
C1FMZ2_CLOBJ/98-223
C1FQD6_CLOBJ/95-219
C1HHD3_9ESCH/123-247
C1HHP9_9ESCH/101-225
C1HI54_9ESCH/116-247
C1HIC0_9ESCH/94-224
C1HJD5_9ESCH/82-214
C1HKT4_9ESCH/87-209
C1HPA7_9ESCH/159-287
C1HPT0_9ESCH/110-238
C1HRI4_9ESCH/97-226
C1HSK1_9ESCH/105-229
C1HSX1_9ESCH/97-220
C1HT32_9ESCH/105-227
C1HYU8_NEIGO/97-225
C1HZP8_NEIGO/98-227
C1I230_9CLOT/69-193
C1ITK2_STRPT/96-220
C1L0S5_LISMC/80-208
C1L1L9_LISMC/94-217
C1M428_9ENTR/105-226
C1M4F6_9ENTR/87-209
C1M9Q8_9ENTR/101-225
C1MA23_9ENTR/123-247
C1MAI7_9ENTR/82-214
C1MC39_9ENTR/97-226
C1MC66_9ENTR/159-287
C1MCM4_9ENTR/99-227
C1MDR2_9ENTR/100-224
C1ME72_9ENTR/106-227
C1NBM6_9ESCH/97-226
C1NBP8_9ESCH/159-287
C1NC57_9ESCH/110-238
C1NCL6_9ESCH/82-214
C1NDM9_9ESCH/115-239
C1NDW2_9ESCH/116-247
C1NE74_9ESCH/101-225
C1NEJ5_9ESCH/123-247
C1NFQ8_9ESCH/105-229
C1NG16_9ESCH/97-220
C1NG78_9ESCH/105-227
C1PB72_BACCO/99-226
C1PCV3_BACCO/85-214
C2CA72_VIBCH/99-227
C2CAW5_VIBCH/91-218
C2CJZ7_9FIRM/86-210
C2CKG1_9FIRM/91-216
C2CKZ2_CORST/102-226
C2CLK5_CORST/88-215
C2CNJ6_CORST/85-213
C2CP63_CORST/1-54
C2CQL9_CORST/74-195
C2CQR1_CORST/113-242
C2CSW9_CORST/91-217
C2CY04_LACBR/98-222
C2D166_LACBR/77-201
C2D2B2_LACBR/90-215
C2DGJ3_ENTFA/92-216
C2DJG2_ECOLX/100-224
C2DJV3_ECOLX/97-220
C2DK15_ECOLX/105-227
C2DMJ0_ECOLX/115-239
C2DMW4_ECOLX/99-227
C2DNE5_ECOLX/159-287
C2DNH4_ECOLX/97-226
C2DR05_ECOLX/87-209
C2DVL8_ECOLX/96-227
C2DVQ9_ECOLX/94-224
C2DW07_ECOLX/101-225
C2DWC9_ECOLX/120-244
C2DX32_ECOLX/82-214
C2FD69_LACPA/92-216
C2FVJ5_9SPHI/78-203
C2G4S1_9SPHI/91-216
C2GDL3_9CORY/80-204
C2GF57_9CORY/96-217
C2GIR9_9CORY/74-196
C2GJN1_9CORY/105-231
C2GJS9_9CORY/127-250
C2GKX6_9CORY/111-231
C2H6Y0_ENTFA/92-216
C2H8S6_ENTFC/92-216
C2H9H3_ENTFC/113-237
C2H9L9_ENTFC/95-217
C2HB76_ENTFC/77-202
C2HRN8_VIBCH/91-218
C2HW21_VIBCH/99-227
C2I544_VIBCH/99-227
C2I5P3_VIBCH/91-218
C2II02_VIBCH/91-218
C2IJF6_VIBCH/99-227
C2IRY5_VIBCH/99-227
C2IWU1_VIBCH/91-218
C2J8P3_VIBCH/91-218
C2JFJ2_VIBCH/99-227
C2JRT0_ENTFA/92-216
C2JTS0_LACRH/75-203
C2K070_LACRH/92-216
C2KG59_9LACO/15-109
C2KQN1_9ACTO/113-236
C2KTQ9_9ACTO/105-228
C2KZK1_9FIRM/87-211
C2L0Q2_9FIRM/74-202
C2LEB1_PROMI/113-233
C2LFI7_PROMI/97-224
C2LIJ1_PROMI/104-232
C2LP07_PROMI/82-204
C2LPI2_PROMI/71-192
C2LWG6_STAHO/86-215
C2M5R7_CAPGI/104-230
C2MF07_BACCE/90-219
C2MHW7_BACCE/78-205
C2MJ29_BACCE/87-211
C2MXZ6_BACCE/78-205
C2MZ61_BACCE/87-211
C2N3B9_BACCE/86-208
C2NBV1_BACCE/90-219
C2NER1_BACCE/78-205
C2NFW0_BACCE/87-211
C2NW04_BACCE/78-205
C2NX58_BACCE/87-211
C2P112_BACCE/86-208
C2PC22_BACCE/78-205
C2PD81_BACCE/87-211
C2PSA3_BACCE/114-238
C2PT62_BACCE/78-205
C2PUA6_BACCE/87-211
C2Q8A2_BACCE/101-225
C2Q942_BACCE/78-205
C2QAA1_BACCE/87-211
C2QM94_BACCE/90-219
C2QQ48_BACCE/1-100
C2QRB3_BACCE/87-211
C2R582_BACCE/78-205
C2R6D5_BACCE/87-211
C2RK82_BACCE/78-205
C2RLD5_BACCE/87-210
C2RXV4_BACCE/90-219
C2S0U1_BACCE/78-205
C2S206_BACCE/87-211
C2SGB0_BACCE/114-238
C2SH35_BACCE/78-205
C2SIB9_BACCE/87-211
C2SY32_BACCE/78-205
C2SZ84_BACCE/87-211
C2TAI4_BACCE/90-219
C2TDN3_BACCE/78-205
C2TEU0_BACCE/87-211
C2TTY0_BACCE/114-238
C2TUE3_BACCE/78-205
C2TVJ8_BACCE/87-211
C2U647_BACCE/90-219
C2UB04_BACCE/78-205
C2UC55_BACCE/87-211
C2UPS2_BACCE/90-219
C2USH1_BACCE/78-205
C2UTM2_BACCE/87-211
C2V882_BACCE/114-238
C2V8W9_BACCE/78-205
C2VA20_BACCE/87-211
C2VLF3_BACCE/90-219
C2VMV8_BACCE/90-219
C2VQV7_BACCE/78-205
C2W5G2_BACCE/78-205
C2W6H1_BACCE/87-211
C2W9Y4_BACCE/90-219
C2WGM6_BACCE/90-218
C2WIU4_BACCE/114-238
C2WJK6_BACCE/78-205
C2WKQ4_BACCE/87-211
C2X4V6_BACCE/90-219
C2X8Y2_BACCE/78-205
C2XA34_BACCE/87-211
C2XQA0_BACCE/101-225
C2XR37_BACCE/78-205
C2XSA3_BACCE/87-211
C2Y7T9_BACCE/78-205
C2Y8Z6_BACCE/87-211
C2YNS2_BACCE/78-205
C2YPX8_BACCE/87-211
C2Z462_BACCE/114-238
C2Z509_BACCE/78-205
C2Z661_BACCE/87-211
C2ZKP7_BACCE/114-238
C2ZLL9_BACCE/78-205
C2ZMU8_BACCE/87-211
C3A2B2_BACMY/114-238
C3A330_BACMY/78-205
C3A485_BACMY/87-211
C3AJ42_BACMY/78-205
C3AK21_BACMY/87-211
C3B0Z5_BACMY/78-205
C3B1X4_BACMY/87-211
C3BHM0_9BACI/78-205
C3BIP0_9BACI/87-211
C3BWI7_BACTU/90-219
C3BZJ9_BACTU/78-205
C3C0M4_BACTU/87-211
C3CFX1_BACTU/78-205
C3CH23_BACTU/87-211
C3CYS6_BACTU/78-205
C3CZY0_BACTU/87-211
C3DAI6_BACTU/19-142
C3DCB8_BACTU/86-208
C3DGY6_BACTS/78-205
C3E0P0_BACTU/78-205
C3E1Q6_BACTU/87-211
C3EH46_BACTK/114-238
C3EHY6_BACTK/78-205
C3EJ37_BACTK/87-211
C3EVV2_BACTU/90-219
C3EYR2_BACTU/78-205
C3EZW8_BACTU/87-211
C3FHA9_BACTB/78-205
C3FIF7_BACTB/87-211
C3FVY2_BACTB/86-208
C3FW30_BACTB/19-142
C3FX94_BACTU/90-219
C3G029_BACTU/78-205
C3G0Z0_BACTU/87-211
C3GD32_BACTU/90-219
C3GFX6_BACTU/78-205
C3GH32_BACTU/87-211
C3GY57_BACTU/78-205
C3GZA6_BACTU/87-211
C3HCK3_BACTU/90-219
C3HFK2_BACTU/78-205
C3HGQ7_BACTU/87-211
C3HXJ1_BACTU/78-205
C3HYP4_BACTU/87-211
C3IC92_BACTU/86-208
C3IGL4_BACTU/78-205
C3JDF7_RHOER/99-226
C3JDI7_RHOER/373-499
C3JDJ7_RHOER/94-220
C3JEC3_RHOER/93-217
C3JEU3_RHOER/81-203
C3JFS1_RHOER/101-226
C3JFX4_RHOER/100-224
C3JH95_RHOER/79-206
C3JIG6_RHOER/79-206
C3JIH1_RHOER/78-205
C3JIL4_RHOER/89-213
C3JIN1_RHOER/95-216
C3JKS6_RHOER/81-206
C3JKV6_RHOER/93-215
C3JLA5_RHOER/93-211
C3JMX0_RHOER/91-208
C3JN85_RHOER/92-214
C3JN95_RHOER/101-224
C3JNC1_RHOER/84-209
C3JP82_RHOER/85-209
C3JQX6_RHOER/97-223
C3JTM2_RHOER/103-226
C3JV56_RHOER/120-242
C3JVJ4_RHOER/93-219
C3JVV4_RHOER/104-228
C3JXF6_PSEFS/90-217
C3JYX6_PSEFS/103-231
C3JZ24_PSEFS/72-207
C3JZG7_PSEFS/87-209
C3JZT0_PSEFS/95-218
C3K000_PSEFS/100-228
C3K283_PSEFS/99-231
C3K3Z2_PSEFS/92-216
C3K4N8_PSEFS/95-218
C3K4S2_PSEFS/91-215
C3K4X9_PSEFS/87-210
C3K6E8_PSEFS/104-232
C3K6P7_PSEFS/91-217
C3K6Z8_PSEFS/177-301
C3K770_PSEFS/114-242
C3K7Q7_PSEFS/181-306
C3K800_PSEFS/94-215
C3K8I6_PSEFS/91-215
C3K964_PSEFS/104-225
C3KAR2_PSEFS/104-232
C3KC95_PSEFS/76-213
C3KCK7_PSEFS/91-215
C3KCK8_PSEFS/96-219
C3KKR7_RHISN/107-231
C3KKU2_RHISN/100-226
C3KKU4_RHISN/89-213
C3KLU2_RHISN/93-219
C3KM40_RHISN/110-232
C3KM87_RHISN/91-215
C3KME5_RHISN/95-219
C3KMI7_RHISN/82-204
C3KMN1_RHISN/118-240
C3KMP7_RHISN/108-235
C3KMZ7_RHISN/115-239
C3KNL0_RHISN/91-215
C3KNU4_RHISN/77-200
C3KNV9_RHISN/113-241
C3KP71_RHISN/83-213
C3KPV6_RHISN/125-247
C3KQ43_RHISN/87-212
C3KQ68_RHISN/83-212
C3KQ73_RHISN/160-285
C3KQI5_RHISN/129-254
C3KR05_RHISN/90-214
C3KRM8_RHISN/88-214
C3KT07_CLOB6/98-223
C3KVF1_CLOB6/98-223
C3KYC5_CLOB6/95-219
C3L7I9_BACAC/87-211
C3LAQ5_BACAC/78-205
C3LJZ4_BACAC/90-219
C3LM30_VIBCM/91-218
C3LQV8_VIBCM/99-227
C3M956_RHISN/106-232
C3MB86_RHISN/154-282
C3MBM9_RHISN/78-201
C3MCE8_RHISN/110-234
C3MEG6_RHISN/115-238
C3MGS0_RHISN/105-233
C3MH16_RHISN/106-227
C3MH65_RHISN/166-291
C3MHL5_RHISN/81-201
C3MI62_RHISN/94-219
C3MI83_RHISN/98-214
C3MI85_RHISN/98-212
C3MLK4_SULIL/74-197
C3MUS0_SULIM/74-197
C3NA43_SULIY/74-197
C3NLG6_SULIN/74-197
C3NQV5_VIBCJ/91-218
C3NVI6_VIBCJ/99-227
C3P4C2_BACAA/78-205
C3P6K0_BACAA/87-211
C3PAL8_BACAA/90-219
C3PED2_CORA7/74-190
C3PEF4_CORA7/110-233
C3PHE3_CORA7/85-213
C3PIP9_CORA7/107-230
C3PKX5_CORA7/84-210
C3QFD9_9BACE/98-225
C3QS45_9BACE/120-241
C3RHD0_9FIRM/86-210
C3RMU3_9FIRM/114-234
C3SEF7_ECOLX/123-251
C3SEN2_ECOLX/97-226
C3SKZ2_ECOLX/105-227
C3SMR2_ECOLX/100-224
C3SMR5_ECOLX/100-224
C3SRZ7_ECOLX/123-247
C3STM2_ECOLX/101-225
C3SYF2_ECOLX/82-214
C3T9K2_ECOLX/87-209
C3TAL2_ECOLX/103-229
C3TQB7_ECOLX/99-227
C3UVB4_9BURK/111-237
C3VA36_9PSED/73-213
C3WAG3_FUSMR/93-214
C3WD19_FUSMR/84-209
C3WD39_FUSMR/86-212
C3WDK4_FUSMR/85-214
C3WFI4_FUSMR/86-209
C3WJZ1_9FUSO/82-206
C3WRG2_9FUSO/88-206
C3X0Z2_9FUSO/88-211
C4ANC0_BURMA/108-234
C4ANE8_BURMA/90-212
C4AP09_BURMA/92-216
C4AQ70_BURMA/91-219
C4AVJ8_BURMA/84-207
C4B0C8_BURMA/99-221
C4B1G1_BURMA/100-223
C4B1I5_BURMA/79-202
C4B8F3_9BACT/92-217
C4B8G0_9BACT/92-217
C4B8G6_9BACT/92-217
C4F0T8_HAEIF/92-219
C4FML6_9FIRM/95-216
C4FN69_9FIRM/88-212
C4FVG5_9FIRM/114-238
C4G0Y3_ABIDE/94-217
C4G3X3_ABIDE/85-209
C4G5H6_ABIDE/100-221
C4G705_ABIDE/107-231
C4G9T9_9FIRM/91-215
C4GW57_YERPN/109-236
C4GZI2_YERPE/106-227
C4H2R2_YERPE/95-219
C4H3H2_YERPE/109-236
C4HA13_YERPE/99-227
C4HAQ6_YERPE/85-206
C4HCK3_YERPE/99-227
C4HD60_YERPE/109-236
C4HE10_YERPE/85-206
C4HGB8_YERPE/106-227
C4HJZ3_YERPE/95-219
C4HQY6_YERPE/95-219
C4HTQ1_YERPE/109-236
C4HZS8_YERPE/99-227
C4I0J5_YERPE/106-227
C4I1Z5_BURPS/90-212
C4I5Q6_BURPS/97-223
C4I6D1_BURPS/100-223
C4I713_BURPS/79-202
C4I7I5_BURPS/102-230
C4IAR7_BURPS/125-246
C4ICH3_CLOBU/98-219
C4IEQ5_CLOBU/98-223
C4IMZ4_CLOBU/80-203
C4IST4_BRUAB/89-209
C4IT00_BRUAB/116-239
C4ITF9_BRUAB/89-211
C4IU32_BRUAB/127-254
C4IUH3_BRUAB/102-230
C4IUS8_BRUAB/108-232
C4IV42_BRUAB/126-250
C4IW03_BRUAB/90-213
C4IW26_BRUAB/109-231
C4IW43_BRUAB/99-226
C4IWF9_BRUAB/108-234
C4IWH3_BRUAB/100-224
C4IWM8_BRUAB/96-220
C4IWP7_BRUAB/105-229
C4KBA5_THASP/94-222
C4KBC9_THASP/90-220
C4KDB5_THASP/83-207
C4KDY2_SULIK/74-197
C4KLK9_BURPS/82-204
C4KLQ7_BURPS/105-229
C4KLR8_BURPS/109-233
C4KP30_BURPS/84-207
C4KV86_BURPS/92-216
C4KX62_BURPS/99-221
C4L7E3_TOLAT/80-203
C4LAJ6_TOLAT/99-227
C4LCH4_TOLAT/91-217
C4LD81_TOLAT/97-221
C4LFV4_TOLAT/86-209
C4LL76_CORK4/125-248
C4RCW1_9ACTO/90-217
C4RDB5_9ACTO/92-215
C4RGY1_9ACTO/127-250
C4RJT3_9ACTO/100-223
C4RK04_9ACTO/115-240
C4RXD0_YERBE/106-227
C4S172_YERBE/90-217
C4S1Y7_YERBE/99-227
C4S4E0_YERBE/88-212
C4SBH3_YERMO/100-227
C4SDT3_YERMO/99-227
C4SEE2_YERMO/106-226
C4SI89_YERMO/111-235
C4SJ36_YERFR/99-227
C4SKY5_YERFR/91-213
C4SMB9_YERFR/106-227
C4SR49_YERFR/88-212
C4SSH3_YERFR/104-231
C4SWC0_YERIN/99-227
C4T1X3_YERIN/100-223
C4T4X5_YERIN/98-225
C4T7H6_YERIN/106-227
C4T7K3_YERIN/96-220
C4TS33_YERKR/99-227
C4TTK3_YERKR/131-258
C4TVL0_YERKR/88-211
C4TZP3_YERKR/88-212
C4U242_YERKR/106-226
C4U3V2_YERAL/1-59
C4U6I1_YERAL/87-214
C4UB33_YERAL/106-227
C4UDV7_YERAL/99-227
C4UDX2_YERAL/117-241
C4UGN4_YERRU/106-227
C4UI32_YERRU/99-227
C4UN02_YERRU/96-220
C4UQV4_YERRO/96-222
C4USD6_YERRO/106-227
C4USV1_YERRO/99-227
C4UWM1_YERRO/90-217
C4UWY8_YERRO/100-223
C4UZW6_YERRO/96-220
C4V0I2_9FIRM/97-221
C4V232_9FIRM/83-206
C4V5D6_9FIRM/6-126
C4W854_STAWA/86-215
C4WGC3_9RHIZ/108-232
C4WGR7_9RHIZ/99-223
C4WHX5_9RHIZ/85-205
C4WI25_9RHIZ/106-227
C4WI30_9RHIZ/83-212
C4WIF1_9RHIZ/105-228
C4WK21_9RHIZ/92-214
C4WL71_9RHIZ/145-271
C4WL94_9RHIZ/90-214
C4WLR0_9RHIZ/89-215
C4WLX5_9RHIZ/98-223
C4WM93_9RHIZ/84-209
C4WMF4_9RHIZ/102-230
C4WMW3_9RHIZ/87-211
C4WN25_9RHIZ/100-221
C4WN68_9RHIZ/97-223
C4WNK0_9RHIZ/73-197
C4WNU4_9RHIZ/1-69
C4WPE4_9RHIZ/95-223
C4WPR9_9RHIZ/121-247
C4WPX6_9RHIZ/80-203
C4WPX9_9RHIZ/97-220
C4WQ65_9RHIZ/1-39
C4WQP1_9RHIZ/114-243
C4WR73_9RHIZ/105-227
C4WR89_9RHIZ/94-218
C4WYR7_KLEPN/98-225
C4WZE8_KLEPN/106-227
C4X089_KLEPN/96-220
C4X0K9_KLEPN/86-206
C4X292_KLEPN/97-221
C4X3H2_KLEPN/97-220
C4X3Q4_KLEPN/114-242
C4X439_KLEPN/80-212
C4X820_KLEPN/87-209
C4X8N3_KLEPN/88-211
C4XQ67_DESMR/97-221
C4Z206_EUBE2/87-211
C4Z3I6_EUBE2/109-232
C4Z648_EUBE2/28-151
C4Z6Z5_EUBE2/79-201
C4Z7S4_EUBE2/1-90
C4Z8I4_EUBR3/84-204
C4ZBH9_EUBR3/80-204
C4ZC14_EUBR3/97-216
C4ZGG5_EUBR3/87-211
C4ZJS8_THASP/99-231
C4ZR10_ECOBW/96-220
C4ZRK6_ECOBW/99-227
C4ZT12_ECOBW/97-226
C4ZT40_ECOBW/159-287
C4ZWM4_ECOBW/84-210
C4ZWV8_ECOBW/87-209
C4ZXJ6_ECOBW/100-224
C4ZYR6_ECOBW/76-208
C4ZYX2_ECOBW/97-220
C4ZZ34_ECOBW/105-227
C5A0P6_ECOBW/96-227
C5A8M0_BURGB/80-203
C5A8M2_BURGB/3-53
C5AAZ0_BURGB/92-216
C5ACX6_BURGB/98-219
C5ADC4_BURGB/104-232
C5AEZ0_BURGB/87-210
C5AGG5_BURGB/94-223
C5AGG9_BURGB/112-238
C5AGW0_BURGB/99-221
C5AJ20_BURGB/101-227
C5AJU2_BURGB/92-218
C5AKQ8_BURGB/91-220
C5ALC0_BURGB/83-210
C5ALG5_BURGB/100-225
C5ALP9_BURGB/85-210
C5AM88_BURGB/97-223
C5APL0_METEA/89-213
C5AQU9_METEA/109-235
C5AU04_METEA/65-189
C5AW52_METEA/65-187
C5AX57_METEA/90-213
C5AYL9_METEA/75-198
C5B9H7_EDWI9/99-227
C5BDF7_EDWI9/106-226
C5BG30_EDWI9/90-217
C5BH49_EDWI9/93-217
C5BK58_TERTT/102-224
C5BN08_TERTT/86-209
C5BNU2_TERTT/95-220
C5BQ49_TERTT/98-223
C5BRV6_TERTT/85-209
C5BRV8_TERTT/87-211
C5BT70_TERTT/96-222
C5BV14_BEUC1/111-237
C5BXV3_BEUC1/94-216
C5BY50_BEUC1/96-219
C5C2K6_BEUC1/104-226
C5C2M1_BEUC1/85-205
C5C2V7_BEUC1/97-220
C5C374_BEUC1/84-207
C5C395_BEUC1/101-229
C5C3V1_BEUC1/117-240
C5C3V9_BEUC1/133-256
C5C5D8_BEUC1/92-214
C5C6X4_MICLC/113-242
C5C6Y5_MICLC/90-219
C5C7S2_MICLC/87-214
C5CAK9_MICLC/75-203
C5CJ91_VARPS/109-232
C5CKI9_VARPS/87-211
C5CKK7_VARPS/80-204
C5CMD9_VARPS/94-220
C5CMY4_VARPS/109-235
C5CNP8_VARPS/85-209
C5CR74_VARPS/100-226
C5CRE2_VARPS/100-222
C5CRF4_VARPS/116-240
C5CRG6_VARPS/87-211
C5CRR1_VARPS/93-216
C5CSY1_VARPS/86-206
C5CTA6_VARPS/110-237
C5CU27_VARPS/122-249
C5CU46_VARPS/90-227
C5CU70_VARPS/76-201
C5CU91_VARPS/97-219
C5CVN7_VARPS/80-203
C5CVP8_VARPS/102-227
C5CVR0_VARPS/78-201
C5CWK6_VARPS/83-209
C5CWT8_VARPS/84-208
C5CY35_VARPS/103-229
C5CYS7_VARPS/91-214
C5CZ35_VARPS/97-217
C5CZB0_VARPS/98-224
C5CZB9_VARPS/102-229
C5CZP4_VARPS/114-236
C5CZQ1_VARPS/87-211
C5CZQ8_VARPS/91-221
C5D0K0_VARPS/184-307
C5D0Z3_VARPS/96-219
C5D104_VARPS/98-225
C5D1B9_VARPS/105-230
C5D1I2_VARPS/159-284
C5D1S3_VARPS/91-216
C5D588_GEOSW/99-226
C5EEM7_9FIRM/90-218
C5EEV6_9FIRM/87-211
C5EF91_9FIRM/85-208
C5EFK5_9FIRM/96-218
C5EG74_9FIRM/94-216
C5EGC8_9FIRM/79-205
C5EHE0_9FIRM/81-207
C5EIE6_9FIRM/101-223
C5EIK6_9FIRM/121-245
C5EK01_9FIRM/103-223
C5EKA0_9FIRM/84-204
C5EKS5_9FIRM/85-206
C5EL80_9FIRM/80-209
C5EL88_9FIRM/77-219
C5ELA4_9FIRM/88-227
C5ELP3_9FIRM/79-202
C5EM75_9FIRM/84-206
C5EMN3_9FIRM/107-227
C5EN79_9FIRM/79-203
C5ENN4_9FIRM/77-198
C5ENT0_9FIRM/88-211
C5EPY0_9FIRM/99-219
C5EQ29_9FIRM/83-216
C5ERE4_9FIRM/82-204
C5ERU8_9FIRM/105-233
C5ES38_9FIRM/81-201
C5ESJ7_9FIRM/107-227
C5ESN9_9FIRM/102-228
C5ESP3_9FIRM/98-226
C5ESQ1_9FIRM/87-206
C5ESQ3_9FIRM/106-207
C5ESR0_9FIRM/86-209
C5ESS2_9FIRM/104-238
C5ESZ1_9FIRM/81-207
C5ET59_9FIRM/94-214
C5ET84_9FIRM/84-210
C5EVD9_9FIRM/81-200
C5EWB4_9FIRM/128-244
C5EWK0_9FIRM/80-208
C5F5X9_LACPA/80-203
C5F7Z3_LACPA/92-216
C5N054_STAA3/95-223
C5N7J8_BURMA/92-216
C5NAN9_BURMA/79-202
C5NCN2_BURMA/84-207
C5NHI4_BURMA/99-221
C5NHZ2_BURMA/101-224
C5NK19_BURMA/181-309
C5NS57_9GAMM/95-225
C5Q260_STAAU/95-223
C5QBY7_STAEP/86-214
C5QMW7_STAEP/86-215
C5R019_STAEP/86-214
C5T0C4_ACIDE/88-211
C5T0I3_ACIDE/89-213
C5T0I6_ACIDE/80-204
C5T151_ACIDE/91-213
C5T170_ACIDE/90-211
C5T553_ACIDE/83-204
C5T610_ACIDE/106-228
C5T787_ACIDE/115-240
C5T830_ACIDE/96-226
C5T8E0_ACIDE/98-229
C5TAS5_ACIDE/77-200
C5TL66_NEIFL/97-226
C5TM13_NEIFL/64-192
C5USX3_CLOBO/98-223
C5VQ66_CLOBO/98-222
C5VX05_STRSE/93-215
C5W120_ECOBB/99-227
C5W3N8_ECOBB/84-210
C5W4Y5_ECOBB/87-209
C5W614_ECOBB/97-226
C5W7Y0_ECOBB/76-208
C5W8T5_ECOBB/96-227
C5W947_ECOBB/96-220
C5W9G8_ECOBB/123-247
C5WAI2_ECOBB/100-224
C5WAT8_ECOBB/97-220
C5WAZ9_ECOBB/105-227
C5WGH7_STRDG/92-216
C5WHJ6_STRDG/93-215
C5ZCG0_BURPS/92-216
C5ZF45_BURPS/99-221
C5ZIR9_BURPS/84-207
C5ZME8_BURPS/171-299
C5ZMI2_BURPS/79-202
C5ZPF4_BURPS/125-246
C5ZPK3_BURPS/97-223
C5ZSW9_BURPS/90-212
C5ZUY7_BURPS/100-223
C5ZXT0_9HELI/81-202
C6ASD4_RHILS/89-215
C6AV71_RHILS/113-234
C6AV81_RHILS/109-235
C6AX85_RHILS/113-235
C6AXL8_RHILS/98-224
C6AXN7_RHILS/77-200
C6AXP9_RHILS/110-233
C6AY45_RHILS/87-211
C6AZ34_RHILS/94-220
C6AZE6_RHILS/154-282
C6B1W8_RHILS/89-213
C6B3F5_RHILS/92-214
C6B3J7_RHILS/77-200
C6B4A6_RHILS/103-225
C6B4I4_RHILS/106-228
C6B4I8_RHILS/94-220
C6B4J3_RHILS/86-216
C6B4Q4_RHILS/78-206
C6B4T3_RHILS/95-218
C6B538_RHILS/91-213
C6B552_RHILS/95-220
C6B5C0_RHILS/98-225
C6B5M8_RHILS/102-229
C6B5P7_RHILS/82-211
C6B635_RHILS/109-231
C6B645_RHILS/92-222
C6B674_RHILS/104-227
C6B6D8_RHILS/105-233
C6B6U8_RHILS/108-229
C6B7P4_RHILS/84-212
C6B7P5_RHILS/82-210
C6B9B3_RHILS/93-222
C6B9Y3_RHILS/117-239
C6B9Z5_RHILS/113-239
C6BA21_RHILS/99-223
C6BAV0_RHILS/79-203
C6BB06_RHILS/86-212
C6BB35_RHILS/90-214
C6BCU5_RALP1/107-231
C6BFP6_RALP1/102-230
C6BGR4_RALP1/97-223
C6BHH8_RALP1/86-209
C6BIJ9_RALP1/113-239
C6BJT4_RALP1/98-222
C6BJX0_RALP1/100-224
C6BL67_RALP1/103-233
C6BLY4_RALP1/109-239
C6BMS3_RALP1/136-263
C6BRK8_DESAD/81-207
C6BRT9_DESAD/98-220
C6BTC2_DESAD/181-307
C6BUX3_DESAD/101-225
C6BWI2_DESAD/85-216
C6C071_DESAD/84-209
C6C3B2_DICDC/99-223
C6C516_DICDC/85-213
C6C9N3_DICDC/99-227
C6C9Y4_DICDC/95-222
C6C9Z4_DICDC/85-209
C6CA95_DICDC/96-223
C6CB07_DICDC/88-211
C6CBG5_DICDC/100-222
C6CBJ8_DICDC/87-214
C6CCV3_DICDC/84-208
C6CCW9_DICDC/164-292
C6CD32_DICDC/85-208
C6CDW3_DICDC/96-218
C6CDY2_DICDC/97-219
C6CE55_DICDC/96-220
C6CJZ8_DICZE/99-227
C6CKF8_DICZE/97-221
C6CKW9_DICZE/96-223
C6CLW1_DICZE/88-211
C6CN46_DICZE/86-210
C6CNY7_DICZE/159-284
C6CQ30_DICZE/95-221
C6CQD5_DICZE/85-209
C6CS60_PAESJ/87-215
C6CWG6_PAESJ/96-217
C6CXY7_PAESJ/78-204
C6D026_PAESJ/94-217
C6D1G3_PAESJ/86-212
C6D1I8_PAESJ/82-211
C6D3V6_PAESJ/78-204
C6D6N3_PAESJ/75-201
C6D6T1_PAESJ/78-208
C6D743_PAESJ/87-207
C6D904_PECCP/88-211
C6D9S4_PECCP/85-209
C6DAZ4_PECCP/87-214
C6DD48_PECCP/158-285
C6DE46_PECCP/96-223
C6DES0_PECCP/99-227
C6DGN5_PECCP/159-287
C6DHC6_PECCP/82-203
C6DI28_PECCP/88-212
C6DI45_PECCP/85-208
C6DKE5_PECCP/96-220
C6DRH0_MYCTK/133-253
C6DT78_MYCTK/108-229
C6DTV9_MYCTK/97-224
C6DVJ9_MYCTK/103-227
C6DVJ9_MYCTK/357-484
C6E1J0_GEOSM/86-213
C6E3W6_GEOSM/99-225
C6E7N5_GEOSM/83-206
C6EAU4_ECOBD/99-227
C6EBQ8_ECOBD/97-226
C6ED75_ECOBD/97-220
C6EDI5_ECOBD/100-224
C6EDU6_ECOBD/87-209
C6EER3_ECOBD/84-210
C6EG47_ECOBD/105-227
C6EH06_ECOBD/123-247
C6EHQ0_ECOBD/96-220
C6EID0_ECOBD/96-227
C6EJW1_ECOBD/76-208
C6GMR4_STRSX/93-215
C6GY06_STRS4/93-215
C6I9E9_9BACE/101-228
C6IWU3_9BACL/84-212
C6IXJ2_9BACL/84-208
C6J4C5_9BACL/99-226
C6JC79_9FIRM/100-220
C6JGR2_9FIRM/87-211
C6JHC4_9FIRM/98-223
C6JJI8_FUSVA/84-211
C6JK60_FUSVA/79-212
C6JKJ1_FUSVA/83-203
C6JN81_FUSVA/88-209
C6JND3_FUSVA/104-233
C6JRE3_FUSVA/88-210
C6KTP4_9BACT/87-210
C6KTY1_9BACT/87-213
C6KU26_9BACT/30-153
C6KUR9_9BACT/97-221
C6KUW1_9BACT/89-221
C6KVF1_9BACT/89-221
C6KWJ0_9BACT/104-235
C6L0T8_9BACT/82-202
C6L0U5_9BACT/94-232
C6L0Y3_9BACT/92-218
C6L970_9FIRM/84-207
C6LC60_9FIRM/100-220
C6LCZ8_9FIRM/89-215
C6LJH1_9FIRM/89-213
C6LJR2_9FIRM/87-211
C6LKQ3_9FIRM/78-201
C6M1Y9_NEISI/97-226
C6M916_NEISI/135-263
C6PSW8_9CLOT/92-216
C6PUI5_9CLOT/81-201
C6PWC6_9CLOT/98-223
C6PWN8_9CLOT/78-202
C6PWY6_9CLOT/98-223
C6PXC0_9CLOT/82-149
C6PXC1_9CLOT/3-66
C6PYK0_9CLOT/88-212
C6Q2Y4_9CLOT/76-194
C6R390_9MICC/95-218
C6R4F5_9MICC/119-248
C6R6R5_9CORY/76-197
C6R816_9CORY/99-225
C6RAV6_9CORY/81-209
C6RJU0_ACIRA/105-226
C6RKZ7_ACIRA/78-209
C6RQV0_ACIRA/95-223
C6RZ54_VIBCH/90-217
C6S2I9_VIBCH/99-227
C6S808_NEIML/98-227
C6S8F1_NEIML/97-225
C6SAR7_NEIME/98-227
C6SBQ0_NEIME/97-225
C6SJK9_NEIME/98-227
C6SML7_NEIME/97-225
C6SQP4_STRMN/93-217
C6TQ23_BURPS/82-204
C6TQK0_BURPS/105-229
C6TQL1_BURPS/121-245
C6TSE6_BURPS/84-207
C6TYB3_BURPS/92-216
C6U102_BURPS/99-221
C6U1U6_BURPS/90-212
C6U3T8_BURPS/125-246
C6U5L0_BURPS/108-234
C6U5U3_BURPS/101-224
C6U7J8_BURPS/79-202
C6U7N6_BURPS/181-309
C6UC19_ECOBR/76-208
C6UDP5_ECOBR/96-227
C6UEE4_ECOBR/96-220
C6UF51_ECOBR/123-247
C6UHC2_ECOBR/100-224
C6UHK8_ECOBR/84-210
C6UHU4_ECOBR/87-209
C6UI16_ECOBR/97-220
C6UI78_ECOBR/105-227
C6UL95_ECOBR/97-226
C6UM74_ECOBR/99-227
C6UPA9_ECO5T/97-226
C6UPD7_ECO5T/159-287
C6URJ9_ECO5T/76-208
C6UTY4_ECO5T/96-220
C6UU35_ECO5T/84-210
C6UUC7_ECO5T/87-209
C6UUP0_ECO5T/123-247
C6UVU7_ECO5T/99-227
C6UXN3_ECO5T/100-224
C6UZQ3_ECO5T/105-227
C6VT91_DYAFD/78-203
C6W5M3_DYAFD/104-226
C6W9K0_ACTMD/78-204
C6WBE9_ACTMD/81-204
C6WER4_ACTMD/94-220
C6WGQ0_ACTMD/93-215
C6WGV8_ACTMD/102-223
C6WHU6_ACTMD/85-209
C6WJT7_ACTMD/82-205
C6WK37_ACTMD/85-214
C6WL56_ACTMD/83-209
C6WMQ1_ACTMD/113-235
C6WN37_ACTMD/88-212
C6WQC0_ACTMD/84-207
C6WQN9_ACTMD/90-216
C6WRW6_ACTMD/108-234
C6WS63_ACTMD/81-203
C6WSC0_ACTMD/97-225
C6XPU2_HIRBI/96-225
C6XQD9_HIRBI/87-213
C6XQE8_HIRBI/87-213
C6XQG1_HIRBI/86-214
C6XTJ3_PEDHD/114-235
C6XUG5_PEDHD/95-219
C6XY01_PEDHD/106-222
C6XY14_PEDHD/106-222
C6Y087_PEDHD/89-213
C6Y411_PEDHD/104-226
C6YFH9_VIBCH/90-217
C6YG70_VIBCH/99-227
C6Z5M6_9BACE/101-228
C7BGN5_PHOAA/107-233
C7BQ50_PHOAA/99-227
C7C6H7_METED/89-213
C7C8Z7_METED/65-189
C7CB93_METED/50-172
C7CFI7_METED/93-214
C7CFQ4_METED/65-192
C7CIH4_METED/90-213
C7CJY4_METED/75-198
C7CKP6_METED/109-235
C7CR92_ENTFA/92-216
C7D0B0_ENTFA/92-216
C7D5L7_9RHOB/78-206
C7D6C3_9RHOB/105-226
C7D7E6_9RHOB/86-209
C7DA84_9RHOB/80-208
C7DC12_9RHOB/99-227
C7DCA2_9RHOB/78-200
C7DCV8_9RHOB/72-194
C7DDN3_9RHOB/78-199
C7DEI0_9RHOB/93-216
C7G763_9FIRM/93-217
C7GBL0_9FIRM/97-217
C7GDT8_9FIRM/101-220
C7GH83_9FIRM/80-204
C7H0J0_9FIRM/73-197
C7H1V7_9FIRM/78-204
C7H471_9FIRM/90-221
C7H6B8_9FIRM/85-204
C7HCR9_CLOTM/88-212
C7HDE4_CLOTM/88-212
C7HVV3_9FIRM/91-214
C7HW79_9FIRM/85-209
C7IS20_THEET/85-116
C7IS21_THEET/1-75
C7JEM4_ACEP3/87-215
C7JGE4_ACEP3/97-222
C7JLC8_ACEPA/87-215
C7JM77_ACEPA/97-222
C7JVJ6_ACEPA/87-215
C7JWE5_ACEPA/97-222
C7K5T8_ACEPA/87-215
C7K6N7_ACEPA/97-222
C7KF07_ACEPA/87-215
C7KFV6_ACEPA/97-222
C7KPC3_ACEPA/87-215
C7KQ72_ACEPA/97-222
C7KYN8_ACEPA/87-215
C7KZI7_ACEPA/97-222
C7L1T6_ACEPA/97-222
C7L8G2_ACEPA/87-215
C7LAM3_BRUMC/92-214
C7LDV2_BRUMC/89-209
C7LE27_BRUMC/102-225
C7LEI9_BRUMC/89-211
C7LGM7_BRUMC/103-230
C7LH22_BRUMC/102-230
C7LH82_BRUMC/80-206
C7LHN2_BRUMC/87-214
C7LHQ2_BRUMC/102-224
C7LHV1_BRUMC/90-213
C7LIT7_BRUMC/116-240
C7LJ64_BRUMC/108-232
C7LJD3_BRUMC/84-208
C7LJJ6_BRUMC/96-220
C7LJL7_BRUMC/99-223
C7LN94_DESBD/98-220
C7LN98_DESBD/84-210
C7LU98_DESBD/106-232
C7LXI5_DESBD/92-212
C7LZU4_ACIFD/120-241
C7M287_ACIFD/81-206
C7M9N7_BRAFD/93-228
C7M9Z8_BRAFD/99-222
C7MB07_BRAFD/89-214
C7MB32_BRAFD/89-213
C7MBT8_BRAFD/124-250
C7MBU2_BRAFD/75-225
C7MC38_BRAFD/96-218
C7MDX0_BRAFD/92-216
C7MF33_BRAFD/81-215
C7MF52_BRAFD/94-216
C7MUC9_SACVD/86-212
C7MW81_SACVD/94-221
C7MWS0_SACVD/98-220
C7MX74_SACVD/85-214
C7MXB0_SACVD/82-206
C7MYB5_SACVD/97-219
C7MYJ3_SACVD/103-227
C7NIG9_KYTSD/83-217
C7PMS1_CHIPD/91-215
C7PRY4_CHIPD/91-216
C7PWM1_CATAD/90-216
C7PWX2_CATAD/109-211
C7PX28_CATAD/83-207
C7Q0L8_CATAD/96-230
C7Q1W7_CATAD/99-223
C7Q344_CATAD/92-215
C7Q353_CATAD/110-236
C7Q380_CATAD/117-243
C7Q4S4_CATAD/99-221
C7Q7L0_CATAD/125-244
C7Q8W1_CATAD/92-214
C7Q9W2_CATAD/97-225
C7QCX1_CATAD/136-260
C7QEN7_CATAD/89-213
C7QF14_CATAD/110-234
C7QFX9_CATAD/80-207
C7QI34_CATAD/92-211
C7QJN6_CATAD/94-219
C7QJW7_CATAD/91-210
C7QZD9_JONDD/91-214
C7R029_JONDD/95-219
C7R059_JONDD/95-235
C7R1B4_JONDD/92-221
C7RE45_ANAPD/86-212
C7REM3_ANAPD/86-210
C7RJF3_ACCPU/860-988
C7RLY6_ACCPU/99-227
C7RQX3_ACCPU/83-207
C7RS10_ACCPU/90-211
C7RUY7_ACCPU/94-223
C7T8L1_LACRG/75-203
C7TDW3_LACRG/92-216
C7TFA6_LACRL/78-206
C7TKK4_LACRL/92-216
C7U5S4_ENTFA/92-216
C7UFY0_ENTFA/92-216
C7ULY4_ENTFA/92-216
C7UY36_ENTFA/92-216
C7V2W7_ENTFA/92-216
C7V742_ENTFA/95-219
C7VK38_ENTFA/92-216
C7VSX4_ENTFA/92-216
C7W061_ENTFA/92-216
C7W8U3_ENTFA/92-216
C7WF41_ENTFA/92-216
C7WTQ0_ENTFA/92-216
C7WYS8_ENTFA/92-216
C7XN82_9FUSO/90-215
C7XR50_9FUSO/102-222
C7XT69_9FUSO/88-206
C7XUB7_9LACO/74-195
C7XXM8_9LACO/79-202
C7Y5N0_9LACO/15-109
C7YGC5_ENTFA/92-216
C7ZSJ8_STAAU/86-214
C8A084_STAAU/86-214
C8A981_STAAU/86-214
C8AF44_STAAU/85-213
C8ANG4_STAAU/86-214
C8JTW9_LISMO/94-217
C8JV17_LISMO/80-208
C8K155_LISMO/94-217
C8K3A4_LISMO/80-208
C8K9N2_LISMO/80-208
C8KAI8_LISMO/94-217
C8KMQ8_STAAU/86-214
C8KVP5_STAAU/86-214
C8L1H8_STAAU/86-214
C8LFI1_STAAU/86-214
C8LJ71_STAAU/86-214
C8LQ33_STAAU/86-214
C8LYJ4_STAAU/86-214
C8M3R9_STAAU/86-214
C8MHU4_STAAU/87-215
C8MQ74_STAAU/86-214
C8MSJ0_STAAU/86-214
C8N1V9_STAAU/86-214
C8N9E7_9GAMM/92-219
C8NF71_9LACT/96-218
C8NHM6_9LACT/92-216
C8NJD0_COREF/96-220
C8NK30_COREF/105-228
C8NN16_COREF/114-238
C8NN19_COREF/86-211
C8NQI6_COREF/114-238
C8NQS0_COREF/384-510
C8NR37_COREF/109-235
C8PGY7_9PROT/84-206
C8PUG6_9GAMM/80-203
C8PYV5_9GAMM/103-231
C8RW16_CORJE/76-204
C8RWZ1_9RHOB/76-203
C8RZA9_9RHOB/80-205
C8S0F0_9RHOB/72-195
C8S3D5_9RHOB/85-208
C8SDB2_9RHIZ/81-229
C8SF99_9RHIZ/93-216
C8SFF7_9RHIZ/101-223
C8SFG8_9RHIZ/104-226
C8SFJ5_9RHIZ/89-216
C8SFP5_9RHIZ/90-215
C8SFQ9_9RHIZ/97-226
C8SFR5_9RHIZ/81-205
C8SFW3_9RHIZ/93-214
C8SG19_9RHIZ/87-211
C8SGR7_9RHIZ/81-201
C8SGW4_9RHIZ/86-210
C8SH14_9RHIZ/154-282
C8SJ55_9RHIZ/3-86
C8SJ56_9RHIZ/77-200
C8SMP7_9RHIZ/85-209
C8SN50_9RHIZ/82-210
C8SN90_9RHIZ/109-230
C8SND1_9RHIZ/101-229
C8SNS0_9RHIZ/109-234
C8SNU5_9RHIZ/103-228
C8SPD2_9RHIZ/82-206
C8SQD3_9RHIZ/91-218
C8SQE5_9RHIZ/100-224
C8SQU3_9RHIZ/86-210
C8SQU8_9RHIZ/95-218
C8SQW9_9RHIZ/94-221
C8SRP0_9RHIZ/128-249
C8SRP3_9RHIZ/142-263
C8SRV5_9RHIZ/103-226
C8SU65_9RHIZ/85-217
C8SUD8_9RHIZ/103-231
C8SUI0_9RHIZ/73-195
C8SUY7_9RHIZ/89-214
C8SVP3_9RHIZ/80-202
C8SVU0_9RHIZ/163-288
C8SXP9_KLEPR/98-225
C8SZ09_KLEPR/106-227
C8SZC8_KLEPR/97-220
C8SZX0_KLEPR/97-221
C8T5G1_KLEPR/96-220
C8TA44_KLEPR/87-209
C8TH02_ECO26/96-227
C8THB3_ECO26/96-220
C8THE1_ECO26/99-227
C8TIC7_ECO26/123-247
C8TL53_ECO26/105-227
C8TLB7_ECO26/97-220
C8TLM1_ECO26/100-224
C8TQ70_ECO26/97-226
C8TQB2_ECO26/159-287
C8TRH6_ECO26/84-210
C8TRR2_ECO26/87-209
C8TW26_ECO26/76-208
C8TWR5_ECO10/96-227
C8TX92_ECO10/96-220
C8TXL5_ECO10/123-247
C8TYU2_ECO10/105-227
C8TZ02_ECO10/97-220
C8TZB0_ECO10/100-224
C8U0S2_ECO10/97-226
C8U0V6_ECO10/159-287
C8U1I3_ECO10/99-227
C8U8C7_ECO10/84-210
C8U8L5_ECO10/87-209
C8U997_ECO10/76-208
C8UEM2_ECO1A/76-208
C8UFR4_ECO1A/96-227
C8UG56_ECO1A/96-220
C8UGH7_ECO1A/123-247
C8UGY2_ECO1A/99-227
C8UIZ4_ECO1A/100-224
C8UJ83_ECO1A/97-220
C8UJE6_ECO1A/105-227
C8UN31_ECO1A/97-226
C8UN67_ECO1A/159-287
C8UPP6_ECO1A/84-210
C8UPY5_ECO1A/87-209
C8W1P4_DESAS/90-214
C8W2Z9_DESAS/95-219
C8WNQ4_EGGLE/78-204
C8WQ18_ALIAD/86-216
C8WQ70_ALIAD/81-205
C8WRJ0_ALIAD/80-203
C8WS51_ALIAD/105-235
C8WW09_ALIAD/82-214
C8WX04_ALIAD/81-205
C8WZI3_DESRD/100-222
C8X1B5_DESRD/103-227
C8X1D3_DESRD/142-268
C8X8W4_NAKMY/114-238
C8X8X7_NAKMY/102-223
C8XAM0_NAKMY/81-201
C8XAN0_NAKMY/92-212
C8XC96_NAKMY/107-233
C8XDN7_NAKMY/100-221
C8XDX5_NAKMY/93-216
C8XDZ3_NAKMY/75-197
C8XGL9_NAKMY/105-229
C8XI39_NAKMY/88-218
C8XJC3_NAKMY/81-212
C8XJX4_NAKMY/86-215
C8ZWS7_ENTGA/92-216
C9A828_ENTCA/80-204
C9ABX4_ENTCA/86-211
C9AD19_ENTCA/92-216
C9AEH6_ENTFC/91-216
C9AH06_ENTFC/92-216
C9AHP0_ENTFC/79-203
C9AHT1_ENTFC/95-217
C9AN97_ENTFC/91-216
C9AR76_ENTFC/79-203
C9ASW7_ENTFC/95-217
C9AZW2_ENTCA/86-211
C9B2D4_ENTCA/92-216
C9B5G6_ENTFC/91-216
C9B913_ENTFC/79-203
C9BA50_ENTFC/95-217
C9BBN2_ENTFC/91-216
C9BEU7_ENTFC/79-203
C9BFI1_ENTFC/92-216
C9BHP8_ENTFC/95-217
C9BIX5_ENTFC/92-216
C9BKQ6_ENTFC/79-203
C9BKT6_ENTFC/95-217
C9BT34_ENTFC/92-216
C9BUN4_ENTFC/92-216
C9BVC1_ENTFC/79-203
C9BWC7_ENTFC/95-217
C9C0V3_ENTFC/92-216
C9C4H5_ENTFC/79-194
C9C4L0_ENTFC/95-217
C9C9N9_ENTFC/92-216
C9CB37_ENTFC/79-203
C9CB76_ENTFC/95-217
C9CN85_ENTCA/86-211
C9CQN0_ENTCA/92-216
C9CRE9_9RHOB/88-215
C9CT94_9RHOB/76-203
C9CTC4_9RHOB/89-210
C9CTE9_9RHOB/77-201
C9CUF0_9RHOB/78-198
C9CUP4_9RHOB/90-215
C9CV68_9RHOB/85-207
C9CXH1_9RHOB/105-226
C9CY42_9RHOB/96-220
C9CYL2_9RHOB/92-215
C9CYN8_9RHOB/86-206
C9CYW0_9RHOB/82-210
C9CZH1_9RHOB/90-213
C9D0B3_9RHOB/99-213
C9D0P0_9RHOB/112-241
C9D1A1_9RHOB/84-208
C9D1L2_9RHOB/85-217
C9D213_9RHOB/115-237
C9D4N9_9RHOB/94-216
C9KPM9_9FIRM/88-220
C9L4N4_RUMHA/111-233
C9L5C7_RUMHA/124-249
C9L5F5_RUMHA/85-209
C9L612_RUMHA/99-219
C9L6F3_RUMHA/95-217
C9L842_RUMHA/104-224
C9LSV1_9FIRM/90-214
C9M594_9BACT/78-194
C9M5X0_9BACT/85-206
C9M610_9BACT/80-202
C9M7J3_9BACT/88-207
C9M8S2_9BACT/77-200
C9MBG7_HAEIF/94-221
C9MHP0_HAEIF/109-236
C9NMZ7_9VIBR/99-227
C9NN61_9VIBR/62-194
C9NT66_9VIBR/82-207
C9NWP6_9VIBR/93-216
C9NXL2_9VIBR/78-207
C9NZS2_9VIBR/92-219
C9P1H1_VIBME/99-227
C9P4X0_VIBME/85-212
C9PD67_VIBFU/89-216
C9PG49_VIBFU/99-223
C9PGM5_VIBFU/162-286
C9PHF0_VIBFU/75-198
C9PL06_VIBFU/99-227
C9Q4Y9_9VIBR/90-217
C9Q6L0_9VIBR/99-227
C9QA33_9VIBR/102-229
C9QC92_VIBOR/66-194
C9QCL1_VIBOR/99-227
C9QEM1_VIBOR/81-206
C9QEX3_VIBOR/162-286
C9QH30_VIBOR/96-219
C9QHV9_VIBOR/93-220
C9QS43_ECOD1/99-227
C9QSW2_ECOD1/159-287
C9QSZ3_ECOD1/97-226
C9QUG7_ECOD1/97-220
C9QUQ7_ECOD1/100-224
C9QVS9_ECOD1/87-209
C9QW15_ECOD1/84-210
C9QX82_ECOD1/105-227
C9QXP7_ECOD1/123-247
C9QYR9_ECOD1/96-220
C9QZ25_ECOD1/96-227
C9R0X7_ECOD1/76-208
C9R505_AGGAD/94-221
C9RA44_AMMDK/87-211
C9RBT4_AMMDK/100-228
C9RT39_GEOSY/93-215
C9RTI5_GEOSY/104-207
C9RV34_GEOSY/80-207
C9RWD7_GEOSY/99-226
C9SZM0_9RHIZ/103-230
C9T018_9RHIZ/102-230
C9T076_9RHIZ/88-214
C9T0M5_9RHIZ/99-226
C9T0P6_9RHIZ/102-224
C9T0U4_9RHIZ/90-213
C9T1S1_9RHIZ/116-240
C9T249_9RHIZ/108-232
C9T2B8_9RHIZ/84-208
C9T2H1_9RHIZ/96-220
C9T2J1_9RHIZ/105-229
C9T3Q7_9RHIZ/89-211
C9T421_9RHIZ/92-214
C9T7Q6_9RHIZ/89-209
C9T7X1_9RHIZ/102-225
C9T8W5_9RHIZ/103-230
C9T9B5_9RHIZ/102-230
C9T9H3_9RHIZ/88-214
C9T9W9_9RHIZ/99-226
C9T9Z0_9RHIZ/102-224
C9TA38_9RHIZ/90-213
C9TB12_9RHIZ/116-240
C9TBD8_9RHIZ/108-232
C9TBK5_9RHIZ/84-208
C9TBQ8_9RHIZ/96-220
C9TBS8_9RHIZ/105-229
C9TCT2_9RHIZ/92-214
C9TD45_9RHIZ/89-211
C9TGF9_9RHIZ/89-209
C9TGM3_9RHIZ/102-225
C9THU1_9RHIZ/102-230
C9TI87_9RHIZ/103-230
C9TIL9_9RHIZ/105-229
C9TIN9_9RHIZ/96-220
C9TIU2_9RHIZ/84-208
C9TJD8_9RHIZ/116-240
C9TKD0_9RHIZ/90-213
C9TKH7_9RHIZ/102-224
C9TKJ7_9RHIZ/99-226
C9TKX2_9RHIZ/88-214
C9TNZ6_9RHIZ/89-211
C9TPL5_9RHIZ/92-214
C9TRF0_9RHIZ/102-225
C9TRL4_9RHIZ/89-209
C9TSH2_9RHIZ/89-209
C9TSN8_9RHIZ/102-225
C9TU44_9RHIZ/92-214
C9TW30_9RHIZ/89-211
C9TYB5_9RHIZ/84-208
C9TYV9_9RHIZ/116-240
C9TZP5_9RHIZ/105-229
C9TZR4_9RHIZ/96-220
C9U045_9RHIZ/103-230
C9U0I9_9RHIZ/102-230
C9U0P7_9RHIZ/88-214
C9U125_9RHIZ/99-226
C9U146_9RHIZ/102-224
C9U194_9RHIZ/90-213
C9U2F9_BRUAB/92-214
C9U5J7_BRUAB/89-209
C9U5R4_BRUAB/102-225
C9U668_BRUAB/89-211
C9U7N0_BRUAB/102-230
C9U833_BRUAB/103-230
C9U8G0_BRUAB/99-223
C9U8I0_BRUAB/96-220
C9U8N3_BRUAB/84-208
C9U8V0_BRUAB/108-232
C9U973_BRUAB/116-240
C9UA62_BRUAB/90-213
C9UA89_BRUAB/102-224
C9UAB0_BRUAB/99-226
C9UAN7_BRUAB/88-214
C9UBM8_BRUAB/92-214
C9UER9_BRUAB/89-209
C9UEY7_BRUAB/102-225
C9UFE3_BRUAB/89-211
C9UH41_BRUAB/88-214
C9UH54_BRUAB/84-208
C9UHA7_BRUAB/96-220
C9UHC7_BRUAB/99-223
C9UHP8_BRUAB/103-230
C9UI47_BRUAB/102-230
C9UIF8_BRUAB/108-232
C9UIT6_BRUAB/116-240
C9UJS4_BRUAB/90-213
C9UJV1_BRUAB/102-224
C9UJX2_BRUAB/99-226
C9UKQ0_BRUAB/92-214
C9UP06_BRUAB/89-209
C9UP74_BRUAB/102-225
C9UPN1_BRUAB/89-211
C9UR94_BRUAB/116-240
C9URM3_BRUAB/108-232
C9URU2_BRUAB/84-208
C9US14_BRUAB/99-223
C9US35_BRUAB/96-220
C9USE4_BRUAB/103-230
C9USU3_BRUAB/102-230
C9UT00_BRUAB/88-214
C9UTC9_BRUAB/99-226
C9UTF1_BRUAB/102-224
C9UTH9_BRUAB/90-213
C9UUM4_BRUAB/89-211
C9UWV9_BRUAB/92-214
C9UZY9_BRUAB/89-209
C9V059_BRUAB/102-225
C9V0P4_BRUAB/103-230
C9V142_BRUAB/102-230
C9V1E9_BRUAB/108-232
C9V1S7_BRUAB/116-240
C9V2R4_BRUAB/90-213
C9V2U1_BRUAB/102-224
C9V2W2_BRUAB/99-226
C9V392_BRUAB/88-214
C9V3A5_BRUAB/84-208
C9V3F9_BRUAB/96-220
C9V3H9_BRUAB/99-223
C9V4C3_BRUNE/105-229
C9V4E4_BRUNE/96-220
C9V4J6_BRUNE/84-208
C9V4R4_BRUNE/108-236
C9V538_BRUNE/116-240
C9V623_BRUNE/90-213
C9V672_BRUNE/102-224
C9V692_BRUNE/99-226
C9V6N3_BRUNE/88-214
C9V6U0_BRUNE/102-230
C9V787_BRUNE/103-230
C9V998_BRUNE/92-214
C9VC70_BRUNE/89-211
C9VD28_BRUNE/89-209
C9VD95_BRUNE/102-225
C9VDT0_9RHIZ/103-230
C9VEC2_9RHIZ/88-214
C9VER4_9RHIZ/99-226
C9VET4_9RHIZ/102-224
C9VEY3_9RHIZ/90-213
C9VF72_9RHIZ/102-230
C9VFX2_9RHIZ/116-240
C9VG93_9RHIZ/64-188
C9VGG1_9RHIZ/84-208
C9VGL3_9RHIZ/96-220
C9VGN4_9RHIZ/105-229
C9VHM8_9RHIZ/92-214
C9VII6_9RHIZ/89-211
C9VM75_9RHIZ/89-209
C9VME5_9RHIZ/102-225
C9VMM9_BRUAB/105-229
C9VMP9_BRUAB/96-220
C9VMV7_BRUAB/84-208
C9VN83_BRUAB/102-230
C9VNF2_BRUAB/103-230
C9VNH9_BRUAB/108-232
C9VP71_BRUAB/116-240
C9VQ16_BRUAB/99-226
C9VQ95_BRUAB/90-213
C9VQC0_BRUAB/102-224
C9VQM5_BRUAB/88-214
C9VRI5_BRUAB/92-214
C9VUL9_BRUAB/89-209
C9VUU2_BRUAB/102-225
C9VWC7_BRUAB/89-211
C9WY21_NEIM8/97-225
C9WYG5_NEIM8/98-227
C9X6E4_SALTD/99-227
C9X7Y1_SALTD/100-224
C9X9K3_SALTD/97-220
C9X9R0_SALTD/106-227
C9XAB2_SALTD/156-280
C9XEI5_SALTD/80-212
C9XEY0_SALTD/97-226
C9XGB5_SALTD/111-241
C9XH39_SALTD/87-209
C9XH68_SALTD/128-256
C9XHL7_SALTD/84-210
C9XI12_SALTD/123-247
C9XI28_SALTD/86-206
C9XKT4_CLODC/82-210
C9XM45_CLODC/95-222
C9XMB7_CLODC/83-210
C9XNP5_CLODC/98-227
C9XPB9_CLODC/79-208
C9XSG9_CLODC/87-211
C9XU76_CROTZ/101-225
C9XVI8_CROTZ/100-225
C9XVS2_CROTZ/125-253
C9XZL3_CROTZ/108-235
C9Y3F7_CROTZ/122-243
C9Y3Z1_CROTZ/101-224
C9Y489_CROTZ/86-210
C9Y4H9_CROTZ/130-254
C9Y4M9_CROTZ/100-228
C9Y4W8_CROTZ/87-209
C9Y7Y7_9BURK/86-209
C9YAF5_9BURK/3-127
C9YAN1_9BURK/1-103
C9YAX9_9BURK/132-258
C9YBT3_9BURK/101-241
C9YCH9_9BURK/105-234
C9YEV3_9BURK/115-237
C9YF56_9BURK/119-240
C9YFV5_9BURK/90-222
C9YHB6_9BURK/130-258
C9YHD2_9BURK/118-241
C9YJ23_CLODR/82-210
C9YJJ5_CLODR/95-222
C9YJR7_CLODR/83-210
C9YKA5_CLODR/98-227
C9YQ38_CLODR/79-208
C9YS34_CLODR/87-211
C9YT37_STRSW/134-263
C9YTR5_STRSW/82-202
C9YWR3_STRSW/89-209
C9YX52_STRSW/80-201
C9YX71_STRSW/94-228
C9YYC0_STRSW/74-207
C9YYD4_STRSW/78-197
C9YZV7_STRSW/95-214
C9YZY8_STRSW/92-214
C9Z0I5_STRSW/76-198
C9Z0K4_STRSW/150-274
C9Z2X6_STRSW/99-223
C9Z2Z6_STRSW/92-214
C9Z392_STRSW/21-142
C9Z403_STRSW/86-218
C9Z4G7_STRSW/117-238
C9Z4R1_STRSW/100-221
C9Z6D4_STRSW/79-215
C9Z6N1_STRSW/103-227
C9Z7S7_STRSW/92-214
C9Z7V1_STRSW/124-250
C9Z7W7_STRSW/69-194
C9Z8V1_STRSW/99-223
C9ZA19_STRSW/296-419
C9ZC99_STRSW/113-241
C9ZD85_STRSW/82-204
C9ZEB8_STRSW/116-239
C9ZGC5_STRSW/83-209
C9ZHN7_STRSW/86-211
CSIR_ECOLI/76-208
D0ACE8_ENTFC/95-217
D0ADF3_ENTFC/79-203
D0AKG5_ENTFC/79-203
D0APG2_ENTFC/78-202
D0ASZ2_BRUAB/108-232
D0ATB2_BRUAB/116-240
D0AU81_BRUAB/90-213
D0AUA8_BRUAB/109-231
D0AUC9_BRUAB/87-214
D0AUP2_BRUAB/88-214
D0AUQ5_BRUAB/94-218
D0AUV7_BRUAB/96-220
D0AUX7_BRUAB/99-223
D0AV97_BRUAB/103-230
D0AVN7_BRUAB/102-230
D0AX99_BRUAB/1-95
D0AYA6_BRUAB/89-211
D0B197_BRUAB/102-225
D0B1G2_BRUAB/89-209
D0B209_BRUME/92-214
D0B3K5_BRUME/89-211
D0B5M9_BRUME/103-230
D0B617_BRUME/102-230
D0B672_BRUME/88-214
D0B6I7_BRUME/87-214
D0B6K8_BRUME/109-231
D0B6Q6_BRUME/90-213
D0B7M2_BRUME/116-240
D0B7Y9_BRUME/108-232
D0B855_BRUME/94-218
D0B8C7_BRUME/72-146
D0B8E9_BRUME/96-220
D0BA08_BRUME/102-225
D0BA74_BRUME/89-209
D0BCH7_BRUSU/92-214
D0BEI3_BRUSU/89-211
D0BFJ4_BRUSU/99-223
D0BFL4_BRUSU/96-220
D0BFR5_BRUSU/94-218
D0BGA1_BRUSU/116-240
D0BH66_BRUSU/90-213
D0BHB4_BRUSU/109-231
D0BHD5_BRUSU/87-214
D0BHR8_BRUSU/88-214
D0BHX4_BRUSU/102-230
D0BIB0_BRUSU/103-230
D0BIS8_BRUSU/4-112
D0BIZ4_BRUSU/25-148
D0BTQ3_9FUSO/88-211
D0BYF2_9GAMM/75-212
D0C0D1_9GAMM/93-216
D0C1E3_9GAMM/81-209
D0C4R6_9GAMM/90-217
D0C4S0_9GAMM/95-223
D0C4W2_9GAMM/107-228
D0C5S6_ACIBA/90-216
D0C6V9_ACIBA/107-228
D0C849_ACIBA/93-216
D0C8H6_ACIBA/84-209
D0C8L6_ACIBA/108-229
D0C9I6_ACIBA/81-209
D0CE40_ACIBA/105-226
D0CE59_ACIBA/100-230
D0CE70_ACIBA/75-212
D0CET5_ACIBA/90-217
D0CET9_ACIBA/95-223
D0CP07_9RHOB/84-208
D0CQZ5_9RHOB/94-215
D0CRE4_9RHOB/105-225
D0CU31_9RHOB/77-197
D0CU40_9RHOB/92-215
D0CV55_9RHOB/85-208
D0CVD6_9RHOB/112-240
D0CXT3_9RHOB/78-200
D0CZY0_9RHOB/78-206
D0D0A3_9RHOB/111-239
D0D2Z0_9RHOB/99-223
D0D3D2_9RHOB/80-204
D0D3H4_9RHOB/81-201
D0D3X7_9RHOB/86-209
D0D404_9RHOB/91-213
D0D4G1_9RHOB/85-210
D0D4N6_9RHOB/79-206
D0D521_9RHOB/83-206
D0D5S3_9RHOB/127-255
D0D6R9_9RHOB/78-200
D0D6W2_9RHOB/83-205
D0D7Y5_9RHOB/90-215
D0D8B2_9RHOB/90-213
D0D8F4_9RHOB/91-212
D0D8F5_9RHOB/157-284
D0D8G6_9RHOB/94-218
D0D9N5_9RHOB/85-208
D0DAR0_9RHOB/104-233
D0DBM9_9RHOB/90-214
D0DBR9_9RHOB/93-217
D0DBT4_9RHOB/101-227
D0DBV0_9RHOB/88-212
D0DC69_9RHOB/24-63
D0DCC5_9RHOB/89-210
D0DCG7_9RHOB/1-58
D0DCL5_9RHOB/103-227
D0DDC6_9RHOB/82-206
D0DDD9_9RHOB/102-226
D0DDL1_9RHOB/87-212
D0DDQ7_9RHOB/82-203
D0DDW8_9RHOB/81-205
D0DDX6_9RHOB/89-211
D0DDZ6_9RHOB/86-219
D0DDZ9_9RHOB/97-221
D0DE66_9RHOB/86-208
D0DH99_9LACO/18-139
D0FPM2_ERWPY/99-227
D0FQB6_ERWPY/85-206
D0FV46_ERWPY/88-211
D0G9A4_BRUME/103-230
D0G9L0_BRUME/78-152
D0G9N1_BRUME/96-220
D0G9T4_BRUME/94-218
D0GA02_BRUME/108-232
D0GAC6_BRUME/116-240
D0GBA9_BRUME/90-213
D0GBF6_BRUME/109-231
D0GBH7_BRUME/87-214
D0GBU9_BRUME/88-214
D0GC06_BRUME/102-230
D0GCU3_BRUME/89-211
D0GDA2_BRUME/102-225
D0GDH3_BRUME/89-209
D0GGJ3_BRUME/92-214
D0GM04_9FUSO/77-206
D0GQS3_VIBMI/99-227
D0GWI2_VIBMI/90-217
D0GXQ1_VIBMI/102-229
D0H555_VIBCH/99-227
D0H7W0_VIBCH/90-217
D0HDM1_VIBMI/102-229
D0HGC3_VIBMI/90-217
D0HHD0_VIBMI/99-227
D0HRD0_VIBCH/90-217
D0HSL7_VIBCH/99-227
D0HX38_VIBCH/99-227
D0HYS0_VIBCH/90-217
D0I024_VIBCH/102-229
D0I4V5_VIBHO/99-227
D0I6F2_VIBHO/78-205
D0I8T1_VIBHO/179-304
D0IIA1_9VIBR/102-229
D0IK43_9VIBR/90-217
D0IM33_9VIBR/99-227
D0IVD7_COMT2/77-199
D0IWA3_COMT2/102-225
D0IWG8_COMT2/107-234
D0IWR4_COMT2/83-205
D0IYS3_COMT2/82-204
D0J019_COMT2/73-197
D0J0L3_COMT2/72-195
D0J110_COMT2/97-227
D0J207_COMT2/98-225
D0J2Z1_COMT2/79-201
D0J2Z2_COMT2/77-200
D0J2Z9_COMT2/1-129
D0J527_COMT2/1-40
D0J612_COMT2/88-213
D0J835_COMT2/90-227
D0JC83_YERPD/106-227
D0JET0_YERPD/95-219
D0JHB8_YERPD/78-206
D0JI18_YERPD/85-206
D0JIH3_YERPD/90-217
D0JP99_YERP1/95-219
D0JRF0_YERP1/99-227
D0JS84_YERP1/90-217
D0JSR2_YERP1/85-206
D0JWP2_YERP1/106-227
D0K979_STAAD/86-214
D0KC11_PECWW/82-203
D0KCD8_PECWW/100-223
D0KCI1_PECWW/159-287
D0KF23_PECWW/88-212
D0KF45_PECWW/85-208
D0KH30_PECWW/96-220
D0KIN5_PECWW/85-209
D0KJP4_PECWW/87-214
D0KM11_PECWW/99-227
D0KUK5_SULS9/74-197
D0KZ06_HALNC/99-222
D0KZ27_HALNC/86-209
D0KZR7_HALNC/92-215
D0L3L6_GORB4/91-218
D0L3L7_GORB4/76-199
D0L4M3_GORB4/82-206
D0L561_GORB4/556-682
D0L583_GORB4/85-204
D0L594_GORB4/80-207
D0L6R1_GORB4/109-230
D0L6Y8_GORB4/83-206
D0L9R0_GORB4/76-201
D0L9U3_GORB4/117-243
D0LBV3_GORB4/100-222
D0LC78_GORB4/83-208
D0LEJ9_GORB4/81-207
D0LUB0_HALO1/102-223
D0MEU8_RHOM4/80-202
D0MHT9_RHOM4/104-227
D0P5B3_BRUSU/103-230
D0P5Q0_BRUSU/102-230
D0P5V7_BRUSU/88-214
D0P684_BRUSU/99-226
D0P6A5_BRUSU/102-224
D0P6F4_BRUSU/90-175
D0P7D5_BRUSU/116-240
D0P7R4_BRUSU/108-232
D0P7Y0_BRUSU/84-208
D0P832_BRUSU/21-145
D0P853_BRUSU/105-229
D0P8E8_BRUSU/89-209
D0P8L6_BRUSU/102-225
D0P9G3_BRUSU/89-211
D0PBP8_BRUSU/92-214
D0PEP6_BRUSU/102-230
D0PEV3_BRUSU/88-214
D0PFA1_BRUSU/99-226
D0PFC2_BRUSU/102-224
D0PFG9_BRUSU/90-213
D0PGD6_BRUSU/116-240
D0PGV2_BRUSU/103-230
D0PH20_BRUSU/50-168
D0PH86_BRUSU/84-208
D0PHD8_BRUSU/96-220
D0PHF8_BRUSU/105-229
D0PHQ1_BRUSU/95-206
D0PHX0_BRUSU/102-225
D0PIA0_BRUSU/92-214
D0PM45_BRUSU/89-211
D0RCM8_9RHIZ/103-230
D0RD85_9RHIZ/88-214
D0RDN2_9RHIZ/87-214
D0RDQ2_9RHIZ/109-231
D0RDV1_9RHIZ/90-213
D0REZ1_9RHIZ/116-240
D0RFB9_9RHIZ/14-138
D0RFI5_9RHIZ/94-218
D0RFQ5_9RHIZ/99-223
D0RFS6_9RHIZ/96-220
D0RG01_9RHIZ/89-209
D0RG72_9RHIZ/102-225
D0RIF1_9RHIZ/92-214
D0RKD3_9RHIZ/89-211
D0RZT0_ACICA/75-212
D0RZV2_ACICA/105-226
D0S0U9_ACICA/81-209
D0S2G1_ACICA/84-209
D0S357_ACICA/93-216
D0S7F0_ACICA/90-217
D0S7F4_ACICA/95-223
D0SAD3_ACIJO/95-223
D0SB49_ACIJO/81-221
D0SB85_ACIJO/86-211
D0SFQ6_ACIJO/83-207
D0SH71_ACIJO/75-212
D0SHZ3_ACIJU/95-223
D0SIJ4_ACIJU/87-212
D0SJD3_ACIJU/98-222
D0SKQ8_ACIJU/81-209
D0SR10_ACIJU/90-217
D0SU35_ACILW/81-225
D0SUV2_ACILW/91-217
D0T0A2_ACILW/95-223
D0T494_ACIRA/78-209
D0T4T8_ACIRA/95-223
D0T5H8_ACIRA/105-226
D0TWL2_9BACE/98-225
D0W0R8_NEICI/98-227
D0W528_NEICI/99-227
D0W6E6_NEILA/115-243
D0WA62_NEILA/98-227
D0WKJ6_9ACTO/174-295
D0WKM6_9ACTO/126-249
D0WZ80_VIBAL/99-227
D0X1L6_VIBAL/92-219
D0X280_VIBAL/106-227
D0X281_VIBAL/107-230
D0X3X4_VIBAL/82-207
D0X4I9_VIBHA/157-284
D0X8T6_VIBHA/99-228
D0X8V6_VIBHA/107-230
D0X8V8_VIBHA/106-227
D0X9D0_VIBHA/82-211
D0XA95_VIBHA/99-227
D0XCZ5_VIBHA/82-207
D0XGR6_VIBHA/80-203
D0XI41_VIBHA/122-249
D0YPY7_9ACTO/105-228
D0YQU3_9ACTO/113-236
D0YW96_LISDA/99-227
D0Z094_LISDA/78-208
D0Z0Z5_LISDA/104-224
D0Z3R9_LISDA/80-204
D0Z4Q0_LISDA/84-214
D0ZAB6_EDWTE/90-217
D0ZBA3_EDWTE/93-217
D0ZCM4_EDWTE/99-227
D0ZES8_EDWTE/93-222
D0ZGG7_EDWTE/120-244
D0ZHE7_EDWTE/106-226
D0ZIC6_SALT1/86-206
D0ZJY9_SALT1/99-227
D0ZLH4_SALT1/100-224
D0ZMP8_SALT1/97-220
D0ZMV9_SALT1/106-227
D0ZPL8_SALT1/156-280
D0ZU17_SALT1/80-212
D0ZU72_SALT1/97-226
D0ZWJ1_SALT1/94-224
D0ZXH8_SALT1/87-209
D0ZXL4_SALT1/128-256
D0ZXS4_SALT1/84-210
D0ZY41_SALT1/123-247
D1A3B7_THECD/86-208
D1A422_THECD/130-249
D1A4Q9_THECD/97-216
D1A4X8_THECD/126-251
D1A4X8_THECD/372-495
D1A640_THECD/98-231
D1A661_THECD/115-237
D1AD64_THECD/123-244
D1AGD6_SEBTE/88-213
D1AGD7_SEBTE/85-211
D1APY8_SEBTE/78-201
D1AQ77_SEBTE/77-193
D1AQ84_SEBTE/73-201
D1AQX8_SEBTE/77-205
D1ARF1_SEBTE/92-215
D1B0Q7_SULD5/84-205
D1B6F2_THEAS/96-218
D1B6L9_THEAS/104-226
D1B6M8_THEAS/80-202
D1B774_THEAS/102-221
D1B792_THEAS/87-212
D1B817_THEAS/78-206
D1B836_THEAS/80-208
D1B8G9_THEAS/88-215
D1B934_THEAS/86-206
D1BAC6_SANKS/95-221
D1BAK8_SANKS/104-228
D1BB02_SANKS/85-205
D1BCT0_SANKS/91-213
D1BDP8_SANKS/74-195
D1BGP6_SANKS/82-209
D1BJF6_SANKS/82-204
D1BJS8_SANKS/116-237
D1BPB7_VEIPT/88-212
D1BPN7_VEIPT/95-216
D1BVE3_XYLCX/95-221
D1BWE7_XYLCX/82-201
D1C1K1_SPHTD/99-223
D1C5C8_SPHTD/102-232
D1C6U3_SPHTD/83-208
D1C8R6_SPHTD/76-203
D1CAQ0_SPHTD/92-216
D1CB55_THET1/92-218
D1CGJ9_THET1/88-214
D1CGM9_THET1/113-235
D1CHJ2_THET1/112-236
D1CWT6_9RHIZ/92-214
D1CZ94_9RHIZ/89-209
D1CZG3_9RHIZ/102-225
D1CZT2_9RHIZ/102-230
D1CZY9_9RHIZ/88-214
D1D0L3_9RHIZ/108-232
D1D1L0_9RHIZ/90-213
D1D1N5_9RHIZ/102-224
D1D1V1_9RHIZ/73-197
D1D283_9RHIZ/103-230
D1D432_NEIGO/98-227
D1D6W3_NEIGO/97-225
D1D8R8_NEIGO/98-227
D1DDH7_NEIGO/97-225
D1DGC1_NEIGO/97-225
D1DJV0_NEIGO/98-227
D1DQN4_NEIGO/97-225
D1DRJ5_NEIGO/98-227
D1DTM7_NEIGO/98-227
D1DXB6_NEIGO/97-225
D1DZB9_NEIGO/98-227
D1E401_NEIGO/97-225
D1E761_NEIGO/98-227
D1EA61_NEIGO/97-225
D1EC52_NEIGO/98-227
D1EGZ1_NEIGO/97-225
D1EIK8_9RHIZ/90-213
D1EIQ7_9RHIZ/102-224
D1EIS7_9RHIZ/99-226
D1EJ52_9RHIZ/88-214
D1EJA9_9RHIZ/102-230
D1EJQ4_9RHIZ/103-230
D1EK25_9RHIZ/99-223
D1EK44_9RHIZ/96-220
D1EK96_9RHIZ/84-208
D1EKG5_9RHIZ/64-188
D1EKU3_9RHIZ/116-240
D1ELV4_9RHIZ/89-209
D1EM26_9RHIZ/102-225
D1EP12_9RHIZ/89-211
D1ER61_9RHIZ/92-214
D1ESV4_BRUME/103-230
D1ETA1_BRUME/102-230
D1ETF7_BRUME/88-214
D1ETT0_BRUME/87-214
D1ETU9_BRUME/102-224
D1ETZ8_BRUME/90-213
D1EUX9_BRUME/116-240
D1EVA8_BRUME/108-232
D1EVH6_BRUME/84-208
D1EVP5_BRUME/78-152
D1EVR5_BRUME/96-220
D1EXY6_BRUME/92-214
D1EZM1_BRUME/89-209
D1EZU1_BRUME/102-225
D1F0A6_BRUME/89-211
D1F228_BRUME/103-230
D1F2F4_BRUME/78-152
D1F2H4_BRUME/96-220
D1F2M8_BRUME/84-208
D1F2U8_BRUME/108-232
D1F373_BRUME/116-240
D1F456_BRUME/61-184
D1F4A6_BRUME/102-224
D1F4C7_BRUME/99-226
D1F4Q3_BRUME/88-214
D1F4V9_BRUME/102-230
D1F591_BRUME/89-211
D1F7I2_BRUME/92-214
D1FAK6_BRUME/89-209
D1FAS7_BRUME/102-225
D1FB15_9RHIZ/105-229
D1FB36_9RHIZ/96-220
D1FB88_9RHIZ/84-208
D1FBF8_9RHIZ/64-188
D1FBT5_9RHIZ/116-240
D1FCI4_9RHIZ/102-230
D1FCS5_9RHIZ/90-213
D1FCX5_9RHIZ/102-224
D1FCZ5_9RHIZ/99-226
D1FDD5_9RHIZ/88-214
D1FDY2_9RHIZ/103-230
D1FEA4_9RHIZ/92-214
D1FGG5_9RHIZ/89-211
D1FJR9_9RHIZ/89-209
D1FJY9_9RHIZ/102-225
D1GT08_STAA0/86-214
D1JV83_9BACE/101-228
D1N1M8_9BACT/80-200
D1N4G2_9BACT/81-207
D1N6N6_9BACT/96-216
D1NKD9_CLOTM/88-212
D1NNY3_CLOTM/88-212
D1NWZ5_9BIFI/141-264
D1P415_9ENTR/99-227
D1P5I5_9ENTR/82-204
D1P779_9ENTR/106-227
D1PPQ3_9FIRM/85-207
D1Q4Q4_YERPE/85-206
D1QAA1_STAAU/86-214
D1QG28_STAAU/86-214
D1R2X3_STAAU/86-214
D1RNC5_SEROD/159-287
D1RND5_SEROD/87-211
D1RTA7_SEROD/100-222
D1RUF0_SEROD/99-227
D1RV93_SEROD/96-220
D1RVG7_SEROD/96-219
D1RWP8_SEROD/117-243
D1RXE6_SEROD/106-227
D1RZ62_SEROD/87-209
D1RZS5_SEROD/92-216
D1TPM3_YERPE/109-236
D1TQM9_YERPE/123-251
D1TTY3_YERPE/95-219
D1TXG7_YERPE/106-227
D1TYP2_YERPE/85-206
D1VU57_9FIRM/81-206
D1W8Z8_9BACT/98-225
D1WKA2_STAEP/86-214
D1XFN2_9ACTO/95-218
D1XFW5_9ACTO/83-202
D1XGP9_9ACTO/81-201
D1XHH8_9ACTO/175-299
D1XHJ6_9ACTO/76-198
D1XHK8_9ACTO/105-231
D1XHN7_9ACTO/104-225
D1XKU5_9ACTO/96-218
D1XLC1_9ACTO/93-217
D1XLE1_9ACTO/96-225
D1XLJ0_9ACTO/82-206
D1XM78_9ACTO/88-210
D1XMU7_9ACTO/114-235
D1XN05_9ACTO/92-214
D1XNX7_9ACTO/98-221
D1XNY2_9ACTO/103-227
D1XP09_9ACTO/133-258
D1XS05_9ACTO/100-227
D1XTR7_9ACTO/74-203
D1Y185_9BACT/93-227
D1Y1D7_9BACT/104-227
D1Y1D8_9BACT/94-217
D1Y1M4_9BACT/88-207
D1Y2N4_9BACT/83-208
D1Y3J8_9BACT/78-217
D1Y4F4_9BACT/85-221
D1Y4X1_9BACT/77-201
D1Y5J6_9BACT/92-210
D1Y6V8_9BACT/87-208
D1Y7M4_9BACT/84-207
D1Y7Z1_9BACT/87-209
D1Y988_PROAC/139-264
D1YAC7_PROAC/121-242
D1YAC8_PROAC/99-221
D1YDX2_PROAC/115-232
D1YPQ7_9FIRM/95-216
D1YQ23_9FIRM/88-212
D2A7G4_SHIF2/96-227
D2A821_SHIF2/96-220
D2A8S8_SHIF2/123-247
D2AAI3_SHIF2/105-229
D2AB76_SHIF2/97-220
D2ABT7_SHIF2/105-227
D2AE16_SHIF2/97-226
D2AFB1_SHIF2/159-287
D2AFP6_SHIF2/87-209
D2AH10_SHIF2/103-229
D2AHL0_SHIF2/76-208
D2AHZ4_SHIF2/99-227
D2ARH5_STRRD/95-216
D2ARN2_STRRD/77-202
D2ASG7_STRRD/89-213
D2AT76_STRRD/105-229
D2AV23_STRRD/102-226
D2AV78_STRRD/92-216
D2AXC6_STRRD/92-214
D2AXT6_STRRD/113-237
D2B052_STRRD/93-213
D2B1I1_STRRD/96-218
D2B3P7_STRRD/71-195
D2B4G5_STRRD/82-202
D2B529_STRRD/103-226
D2B6S6_STRRD/93-217
D2BAD9_STRRD/80-200
D2BBQ9_STRRD/76-198
D2BE11_STRRD/104-223
D2BEA8_STRRD/95-218
D2BFK0_STRRD/109-231
D2BFN8_STRRD/85-212
D2BFU5_STRRD/102-218
D2BKS3_LACLK/81-206
D2BRP2_DICD5/97-221
D2BSY3_DICD5/85-212
D2BTE7_DICD5/85-209
D2BV41_DICD5/88-211
D2BV44_DICD5/92-216
D2BVJ4_DICD5/159-284
D2BVV4_DICD5/96-223
D2BWI6_DICD5/99-227
D2BZP0_DICD5/95-221
D2C5U0_THENR/81-199
D2F1I4_9BACE/101-227
D2FA66_STAAU/86-214
D2FGK2_STAAU/86-214
D2FQ66_STAAU/86-214
D2FYK0_STAAU/86-214
D2G485_STAAU/86-214
D2GCP9_STAAU/86-214
D2GKB5_STAAU/86-214
D2GLY7_STAAU/86-214
D2L5Q6_9DELT/97-221
D2MZT8_CAMJE/81-202
D2NA89_STAA5/85-213
D2NBS4_ECOS5/99-227
D2NCK5_ECOS5/100-224
D2NDC0_ECOS5/97-220
D2NDI4_ECOS5/105-227
D2NF78_ECOS5/100-226
D2NGZ9_ECOS5/97-226
D2NH25_ECOS5/159-287
D2NIK1_ECOS5/87-209
D2NLH7_ECOS5/76-208
D2NMH0_ECOS5/96-227
D2NML1_ECOS5/94-224
D2NMV3_ECOS5/101-225
D2NN67_ECOS5/123-247
D2NR62_ROTMD/119-248
D2NRB3_ROTMD/102-225
D2NYY0_LISM1/80-208
D2P0L8_LISM1/94-217
D2PAA5_LISM2/80-208
D2PBX0_LISM2/94-217
D2PG61_SULID/74-197
D2PMU8_KRIFD/82-210
D2PRS5_KRIFD/94-214
D2PSA5_KRIFD/98-220
D2PV51_KRIFD/95-232
D2PWC8_KRIFD/95-211
D2PWD7_KRIFD/83-209
D2PWR5_KRIFD/83-209
D2PY37_KRIFD/86-209
D2PYH6_KRIFD/107-242
D2PZR1_KRIFD/91-215
D2Q144_KRIFD/92-215
D2Q2F7_KRIFD/111-235
D2Q2G9_KRIFD/84-208
D2Q2J5_KRIFD/94-219
D2Q382_KRIFD/91-215
D2Q388_KRIFD/90-214
D2Q4B8_KRIFD/116-237
D2Q4U3_KRIFD/92-214
D2Q7Z9_BIFDB/115-237
D2Q843_BIFDB/101-233
D2QG74_SPILD/78-203
D2QHI5_SPILD/106-228
D2QYF1_PIRSD/75-193
D2QYJ2_PIRSD/82-207
D2QYY4_PIRSD/89-213
D2R2N5_PIRSD/133-253
D2RK71_ACIFV/94-220
D2RKV7_ACIFV/193-313
D2RL56_ACIFV/88-212
D2RMQ7_ACIFV/75-198
D2S7K2_GEOOG/84-211
D2S7L4_GEOOG/85-162
D2S7L9_GEOOG/376-500
D2S7P3_GEOOG/112-237
D2SB89_GEOOG/522-648
D2SBV0_GEOOG/87-217
D2SD21_GEOOG/95-218
D2SDH4_GEOOG/86-207
D2T530_ERWP6/100-228
D2T5E2_ERWP6/88-211
D2T6K8_ERWP6/87-208
D2TGQ0_CITRI/99-227
D2TH82_CITRI/106-227
D2THW6_CITRI/97-220
D2TIC4_CITRI/87-209
D2TJC8_CITRI/84-210
D2TJR5_CITRI/100-224
D2TP58_CITRI/120-244
D2TR06_CITRI/96-220
D2TRU2_CITRI/159-287
D2TUG0_CITRI/156-281
D2U1U4_9ENTR/99-227
D2UGK1_XANAP/85-219
D2UHX3_STAAU/86-214
D2UV71_STAAU/85-213
D2YAJ5_VIBMI/102-229
D2YCV6_VIBMI/99-227
D2YJG2_VIBMI/90-217
D2YMG0_VIBMI/99-227
D2YPG4_VIBMI/90-217
D2YRE2_VIBMI/102-229
D2Z2V0_9BACT/92-220
D2Z302_9BACT/80-205
D2Z4Y3_9BACT/77-201
D2Z531_9BACT/82-207
D2Z6E8_9BACT/87-218
D2Z7F9_9BACT/78-219
D2Z7J8_9BACT/87-215
D2Z7N3_9BACT/81-218
D2Z845_9BACT/84-206
D2Z8K5_9BACT/87-208
D2Z8V5_9BACT/82-207
D2Z9H1_9ENTR/99-227
D2ZAT1_9ENTR/77-205
D2ZBX7_9ENTR/87-209
D2ZCN3_9ENTR/87-211
D2ZFQ2_9ENTR/95-222
D2ZHY4_9ENTR/100-224
D2ZI46_9ENTR/106-227
D2ZIA7_9ENTR/97-220
D2ZJU4_9ENTR/98-225
D2ZKQ5_9ENTR/96-220
D2ZL29_9ENTR/120-244
D2ZT67_NEIMU/81-210
D2ZUB4_NEIMU/98-226
D3A3R9_NEISU/97-226
D3A772_NEISU/98-226
D3AA22_9CLOT/100-219
D3AC45_9CLOT/87-211
D3AD58_9CLOT/128-252
D3AEL0_9CLOT/87-209
D3AF64_9CLOT/96-218
D3AHD1_9CLOT/80-199
D3AJN9_9CLOT/82-213
D3AMG0_9CLOT/84-198
D3AQY7_9CLOT/112-236
D3ASC8_9CLOT/1-122
D3ASP9_9CLOT/90-219
D3CR42_9ACTO/74-197
D3CSY2_9ACTO/108-230
D3CV75_9ACTO/153-259
D3CVL5_9ACTO/108-237
D3CWI9_9ACTO/112-244
D3CXI4_9ACTO/135-275
D3CYY2_9ACTO/85-204
D3CZP4_9ACTO/101-237
D3D077_9ACTO/119-247
D3D077_9ACTO/379-506
D3D0C6_9ACTO/94-216
D3D118_9ACTO/119-241
D3D234_9ACTO/89-213
D3D284_9ACTO/108-240
D3D285_9ACTO/69-188
D3D2C5_9ACTO/85-208
D3DB39_9ACTO/83-204
D3DBG3_9ACTO/80-203
D3DC42_9ACTO/85-231
D3DY77_RALME/80-202
D3E7V5_GEOS4/98-220
D3ED38_GEOS4/84-212
D3EGF8_GEOS4/84-208
D3EJC6_GEOS4/84-213
D3EJD3_GEOS4/85-207
D3ET54_STAA4/86-214
D3EYW4_CONWI/105-231
D3EZ18_CONWI/106-228
D3F0I6_CONWI/99-223
D3F0T2_CONWI/104-232
D3F1T2_CONWI/76-199
D3F3E3_CONWI/107-231
D3F3L7_CONWI/121-248
D3F477_CONWI/94-216
D3F4F2_CONWI/102-223
D3F4K5_CONWI/91-213
D3F4P4_CONWI/98-218
D3F4P6_CONWI/98-218
D3F4U7_CONWI/89-213
D3F4W7_CONWI/89-215
D3F5G1_CONWI/110-232
D3F640_CONWI/104-224
D3F6A8_CONWI/76-200
D3F6G4_CONWI/111-233
D3F6R3_CONWI/94-217
D3F6T0_CONWI/109-234
D3F6T8_CONWI/107-233
D3F6Y2_CONWI/93-216
D3F759_CONWI/82-209
D3F7H9_CONWI/110-236
D3F7R0_CONWI/113-236
D3F7S9_CONWI/101-221
D3F7T2_CONWI/107-227
D3F8J3_CONWI/87-209
D3F994_CONWI/12-132
D3F9A0_CONWI/99-221
D3F9U1_CONWI/113-241
D3FAM1_CONWI/86-220
D3FAM4_CONWI/82-206
D3FB08_CONWI/111-234
D3FBK4_CONWI/105-228
D3FBL0_CONWI/96-222
D3FCE8_CONWI/85-209
D3FCW2_CONWI/103-278
D3FD65_CONWI/107-228
D3FD92_CONWI/90-214
D3FDM0_CONWI/95-219
D3FDQ1_CONWI/98-219
D3FES1_CONWI/73-195
D3FF38_CONWI/106-227
D3FW13_BACPE/83-205
D3FWT6_BACPE/117-244
D3FWZ1_BACPE/96-218
D3GRI3_ECO44/103-229
D3GSH6_ECO44/87-209
D3GVN2_ECO44/96-227
D3GWR3_ECO44/96-220
D3GXV9_ECO44/123-247
D3GXX5_ECO44/97-226
D3GXZ8_ECO44/159-287
D3H1P0_ECO44/100-224
D3H320_ECO44/97-220
D3H3X3_ECO44/105-227
D3H491_ECO44/99-227
D3H4S4_ECO44/82-214
D3KLG1_LISMO/82-208
D3KNA1_LISMO/94-217
D3KZM8_9BACT/86-206
D3L0J2_9BACT/107-231
D3L0L6_9BACT/90-208
D3L116_9BACT/90-222
D3L156_9BACT/84-215
D3L199_9BACT/109-234
D3L4Y2_9BACT/83-208
D3L5P5_9BACT/89-211
D3LDS7_ENTFC/79-203
D3LIJ1_ENTFC/95-217
D3LMY9_MICLU/89-213
D3LN12_MICLU/87-214
D3LN20_MICLU/75-138
D3LPT1_MICLU/94-211
D3LQZ5_MICLU/75-203
D3LRB6_MICLU/75-196
D3LRR2_MICLU/83-212
D3LRS2_MICLU/98-228
D3LU71_9FIRM/92-216
D3LY28_9ACTO/150-324
D3M0I6_9ACTO/101-226
D3M0K6_9ACTO/112-235
D3M274_9ACTO/113-237
D3M406_9ACTO/103-233
D3M418_9ACTO/104-228
D3MBN9_PROAC/1-65
D3MBP0_PROAC/98-220
D3MDI1_PROAC/1-57
D3MEB2_PROAC/115-232
D3MIZ4_PROAC/139-228
D3MM16_PROAC/115-232
D3MND8_PROAC/6-72
D3MND9_PROAC/98-220
D3MQ84_9FIRM/86-210
D3MQS1_9FIRM/74-198
D3MS99_9FIRM/79-204
D3NS62_AZOS1/104-228
D3NZC0_AZOS1/3-115
D3NZN1_AZOS1/92-216
D3NZQ3_AZOS1/150-274
D3P046_AZOS1/97-218
D3P1B2_AZOS1/100-224
D3P1E9_AZOS1/101-225
D3P1X0_AZOS1/158-282
D3P2C1_AZOS1/101-229
D3P2F4_AZOS1/94-218
D3P2I4_AZOS1/122-248
D3P2K6_AZOS1/81-218
D3P2M1_AZOS1/92-221
D3P2N7_AZOS1/99-221
D3P300_AZOS1/118-244
D3P4Y2_AZOS1/100-221
D3P5M0_AZOS1/119-243
D3P5N5_AZOS1/113-237
D3P5P4_AZOS1/121-245
D3P7D8_AZOS1/85-209
D3P7Q2_AZOS1/101-229
D3P7U8_AZOS1/96-224
D3P8M5_DEFDS/85-209
D3P8M6_DEFDS/82-208
D3P9B7_DEFDS/79-203
D3PA13_DEFDS/85-206
D3PDY3_DEFDS/98-224
D3PMA9_MEIRD/80-204
D3PMI0_MEIRD/83-207
D3PN64_MEIRD/82-204
D3PNA2_MEIRD/81-205
D3PNI7_MEIRD/84-211
D3PPF8_MEIRD/76-195
D3PQH4_MEIRD/80-201
D3PRX5_MEIRD/93-215
D3PUQ8_STANL/97-221
D3PW95_STANL/84-213
D3PX31_STANL/89-212
D3PX57_STANL/85-211
D3PX59_STANL/87-212
D3PXE4_STANL/85-205
D3PZD5_STANL/86-210
D3Q1E6_STANL/106-228
D3Q1T7_STANL/98-220
D3Q484_STANL/96-218
D3Q6K2_STANL/97-224
D3Q7D3_STANL/80-202
D3QBW6_STANL/88-212
D3QC34_STANL/100-223
D3QHD8_STALH/86-215
D3QMB8_ECOCB/97-226
D3QMF0_ECOCB/159-287
D3QPL5_ECOCB/76-208
D3QRE0_ECOCB/96-227
D3QS39_ECOCB/96-220
D3QSU0_ECOCB/123-247
D3QSZ8_ECOCB/103-229
D3QT90_ECOCB/87-209
D3QV32_ECOCB/100-224
D3QVJ8_ECOCB/99-227
D3QX57_ECOCB/105-227
D3QYY8_CLOB3/83-203
D3R2L2_CLOB3/77-203
D3RA70_KLEVT/97-220
D3RAN9_KLEVT/80-212
D3RBJ2_KLEVT/99-227
D3RC38_KLEVT/100-224
D3RCU1_KLEVT/159-287
D3REL1_KLEVT/88-211
D3RF87_KLEVT/78-203
D3RF88_KLEVT/86-206
D3RFK7_KLEVT/96-220
D3RGU3_KLEVT/87-209
D3RHS0_KLEVT/98-225
D3RIE3_KLEVT/106-227
D3RJP5_KLEVT/160-286
D3RJW7_KLEVT/73-192
D3RVE1_ALLVD/95-222
D3T5R4_THEIA/85-212
D3UKI4_LISSS/83-209
D3ULL3_LISSS/94-217
D3UY54_XENBS/105-231
D3UZ90_XENBS/84-206
D3V4J5_XENBS/115-243
D3V8V2_XENNA/99-227
D3VJE5_XENNA/84-206
D3WHI6_9PSED/1-123
D4B9R3_9ENTR/87-209
D4BA41_9ENTR/105-226
D4BA49_9ENTR/100-225
D4BBB1_9ENTR/72-192
D4BEN7_9ENTR/97-226
D4BES9_9ENTR/159-287
D4BFA7_9ENTR/99-227
D4BHH3_9ENTR/80-212
D4BIN2_9ENTR/100-224
D4BJ25_9ENTR/97-220
D4BJ88_9ENTR/106-227
D4BJF9_9ENTR/96-220
D4BK50_9ENTR/89-213
D4BLW7_BIFBR/146-269
D4BTR0_PRORE/50-176
D4BVP7_PRORE/105-233
D4BY04_PRORE/97-221
D4BY32_PRORE/106-235
D4BYN4_PRORE/82-204
D4C0D0_PRORE/99-227
D4C4W6_PRORE/159-287
D4C5M5_PRORE/78-201
D4C5P3_PRORE/90-217
D4C5W6_PRORE/105-226
D4C978_9CLOT/88-210
D4CBE9_9CLOT/90-214
D4CDZ7_9CLOT/80-205
D4CE66_9CLOT/85-209
D4CIL2_9FIRM/86-210
D4CUF5_9FUSO/83-206
D4DS51_NEIEG/99-226
D4DWR8_SEROD/129-252
D4DXJ6_SEROD/117-243
D4DZG0_SEROD/106-227
D4DZM2_SEROD/99-222
D4E1C5_SEROD/96-220
D4E1T6_SEROD/99-227
D4E219_SEROD/98-222
D4E284_SEROD/98-225
D4E307_SEROD/87-209
D4E5B9_SEROD/96-224
D4E6F2_SEROD/88-212
D4E967_SEROD/87-211
D4E977_SEROD/159-287
D4EG85_AGGAC/94-221
D4ELM2_ENTFA/92-216
D4EYH1_ENTFA/92-216
D4F0W1_EDWTA/93-217
D4F280_EDWTA/99-227
D4F6E0_EDWTA/123-247
D4F7G2_EDWTA/90-217
D4FB08_EDWTA/106-226
D4FBP2_9LACO/15-109
D4FKN7_STAEP/86-214
D4G1P4_BACNA/99-226
D4G402_BACNA/90-219
D4G4P4_BACNA/103-221
D4G5S5_BACNA/84-209
D4GD86_PANAM/94-220
D4GDE2_PANAM/178-306
D4GEJ6_PANAM/202-325
D4GH88_PANAM/121-250
D4GIF7_PANAM/87-209
D4GJ18_PANAM/100-222
D4GJK2_PANAM/87-211
D4GK80_PANAM/99-227
D4GKH8_PANAM/98-221
D4GL45_PANAM/100-228
D4GNS0_PANAM/114-238
D4H0N4_DENA2/85-208
D4H0N5_DENA2/84-210
D4H258_DENA2/95-218
D4H528_DENA2/102-222
D4H919_PROAS/86-211
D4HAD9_PROAS/115-232
D4HCR4_PROAS/6-72
D4HCR5_PROAS/98-220
D4HXA5_ERWAC/88-211
D4HYD6_ERWAC/87-208
D4HZU3_ERWAC/100-228
D4I761_ERWAE/88-211
D4I8H0_ERWAE/87-208
D4IG41_ERWAE/99-227
D4IP38_9BACT/97-218
D4IWJ3_BUTFI/87-211
D4J172_BUTFI/84-177
D4J6U6_9FIRM/86-209
D4J731_9FIRM/77-205
D4J7E2_9FIRM/98-218
D4J7S7_9FIRM/95-220
D4JCQ8_9FIRM/95-227
D4JI36_9FIRM/84-204
D4JK65_9FIRM/87-211
D4JL11_9FIRM/97-216
D4JPG9_9FIRM/80-204
D4JZF2_9FIRM/79-205
D4K067_9FIRM/77-205
D4K0L4_9FIRM/100-220
D4K1A3_9FIRM/103-246
D4K230_9FIRM/85-204
D4K7U4_9FIRM/78-208
D4K8V3_9FIRM/79-205
D4K962_9FIRM/100-220
D4KA79_9FIRM/77-205
D4KAP7_9FIRM/85-204
D4KBH4_9FIRM/81-205
D4KEG3_9FIRM/93-213
D4KEL1_9FIRM/90-217
D4KH44_9FIRM/1-81
D4KJT0_9FIRM/101-220
D4KM34_9FIRM/97-217
D4KMI2_9FIRM/93-217
D4KQU7_9FIRM/80-204
D4KXM2_9FIRM/80-204
D4KYP5_9FIRM/97-217
D4KZ55_9FIRM/93-217
D4L0J7_9FIRM/101-220
D4LI15_9FIRM/1-47
D4LKE1_9FIRM/98-223
D4LPZ5_9FIRM/98-223
D4LQM2_9FIRM/98-223
D4LVQ5_9FIRM/109-231
D4LYP7_9FIRM/86-210
D4M2G3_9FIRM/104-224
D4M3G9_9FIRM/100-220
D4M477_9FIRM/87-211
D4M5N4_9FIRM/81-208
D4M722_9BACT/81-202
D4MAG8_9BACT/96-215
D4MAV0_9BACT/87-210
D4MG24_9ENTE/92-216
D4MQM0_9FIRM/90-214
D4MRF8_9FIRM/28-153
D4MRI7_9FIRM/88-210
D4MU80_9FIRM/100-224
D4MUZ6_9FIRM/95-220
D4PHP7_LISMO/94-217
D4PIK0_LISMO/80-207
D4PRH5_LISMO/80-208
D4PSD9_LISMO/94-217
D4Q1C2_LISMO/94-217
D4Q3G9_LISMO/80-208
D4QIU1_ENTFC/77-202
D4QMB6_ENTFC/95-217
D4QML2_ENTFC/79-203
D4QRK0_ENTFC/79-203
D4QTQ3_ENTFC/95-217
D4QX38_ENTFC/78-202
D4QYU3_ENTFC/78-202
D4R0I3_ENTFC/79-203
D4R1G7_ENTFC/95-217
D4R955_ENTFC/78-202
D4RAE3_ENTFC/95-217
D4RBJ1_ENTFC/79-203
D4RGL2_ENTFC/95-217
D4RK54_ENTFC/79-203
D4RLB1_ENTFC/78-202
D4RN90_ENTFC/79-203
D4RNC3_ENTFC/95-217
D4RSA0_ENTFC/78-202
D4RYB9_9FIRM/87-211
D4S1J2_9FIRM/101-224
D4S7M8_9FIRM/88-212
D4SIA6_ENTFC/78-202
D4SNY9_ENTFC/79-203
D4SPA5_ENTFC/95-217
D4SQY7_9XANT/88-212
D4SUU8_9XANT/80-217
D4T261_9XANT/80-217
D4T686_9XANT/88-212
D4TVU4_9ACTO/53-176
D4U7A0_STAAU/86-214
D4UBM5_STAAU/86-214
D4V1W3_ENTFA/92-216
D4VR60_9BACE/98-225
D4VTY0_ENTFC/77-202
D4W054_ENTFC/79-203
D4W0C0_ENTFC/92-216
D4W184_ENTFC/95-217
D4WWB0_BACOV/98-225
D4X3T8_9BURK/117-244
D4X421_9BURK/97-225
D4X4E9_9BURK/95-221
D4X4U6_9BURK/110-233
D4X531_9BURK/99-228
D4X6C9_9BURK/103-225
D4X6N2_9BURK/109-245
D4X6P9_9BURK/88-213
D4X6S6_9BURK/106-232
D4X7E0_9BURK/82-204
D4X7K9_9BURK/89-212
D4X8T9_9BURK/79-203
D4X986_9BURK/181-306
D4XA95_9BURK/125-248
D4XB94_9BURK/105-228
D4XBG9_9BURK/88-212
D4XBL3_9BURK/128-255
D4XC21_9BURK/106-236
D4XC71_9BURK/94-219
D4XCP6_9BURK/86-210
D4XCW7_9BURK/99-227
D4XD14_9BURK/111-234
D4XD49_9BURK/82-204
D4XD88_9BURK/76-216
D4XE69_9BURK/17-141
D4XEE4_9BURK/108-231
D4XFE6_9BURK/119-246
D4XG09_9BURK/82-206
D4XGE4_9BURK/86-213
D4XGL1_9BURK/83-205
D4XGZ0_9BURK/86-210
D4XHA6_9BURK/84-208
D4XI34_9BURK/95-221
D4XIC2_9BURK/162-287
D4XIJ4_9BURK/76-203
D4XIV9_9BURK/90-216
D4XIY7_9BURK/103-224
D4XJ42_9BURK/42-168
D4XJ90_9BURK/148-276
D4XJG7_9BURK/88-209
D4XJM3_9BURK/90-217
D4XJN4_9BURK/105-226
D4XKC6_ACIHA/89-212
D4XL83_ACIHA/90-217
D4XN49_ACIHA/93-221
D4XQM2_ACIHA/87-212
D4XSZ0_ACIHA/75-212
D4Y670_BACTR/93-215
D4Y715_BACTR/99-226
D4Y9I8_BACTR/98-224
D4Y9J1_BACTR/100-226
D4YCI2_BACTR/80-205
D4YMW3_9MICO/75-200
D4YQB9_9MICO/96-217
D4YYJ6_SPHJU/114-236
D4Z3N2_SPHJU/84-206
D4Z7I2_SPHJU/99-227
D4Z7R3_SPHJU/100-222
D4Z898_SPHJU/90-220
D4ZAK9_SHEVD/86-213
D4ZEK4_SHEVD/99-224
D4ZJ29_SHEVD/84-209
D5AI14_STRGZ/100-222
D5AKS1_RHOCB/82-205
D5ALW0_RHOCB/91-214
D5AMC1_RHOCB/85-208
D5AME5_RHOCB/99-227
D5AS71_RHOCB/78-198
D5ASA2_RHOCB/72-194
D5B0Y1_YERPZ/95-219
D5B310_YERPZ/78-206
D5B3Q5_YERPZ/85-206
D5B4L4_YERPZ/90-217
D5B8D4_YERPZ/106-227
D5BHX1_ZUNPS/101-226
D5BME3_PUNMI/92-217
D5BQ55_PUNMI/84-210
D5BSF3_PUNMI/92-216
D5C839_ENTCC/87-211
D5C990_ENTCC/98-225
D5C9D7_ENTCC/97-220
D5C9S2_ENTCC/87-209
D5CBD1_ENTCC/97-221
D5CC56_ENTCC/96-220
D5CE71_ENTCC/88-211
D5CGZ9_ENTCC/106-227
D5CH97_ENTCC/99-227
D5CI43_ENTCC/95-222
D5CR43_SIDLE/83-210
D5CV46_ECOKI/99-227
D5CYF5_ECOKI/76-208
D5D0K0_ECOKI/96-227
D5D0P1_ECOKI/94-224
D5D1B4_ECOKI/101-225
D5D210_ECOKI/120-244
D5D2Q8_ECOKI/87-209
D5D4A9_ECOKI/100-224
D5D4K2_ECOKI/97-220
D5D542_ECOKI/105-227
D5D893_ECOKI/97-226
D5D8D2_ECOKI/159-287
D5DCP5_BACMD/77-195
D5DCY3_BACMD/99-226
D5DDT8_BACMD/84-208
D5DE29_BACMD/83-206
D5DGH3_BACMD/59-188
D5DIP7_BACMD/77-202
D5DKL8_BACMD/91-212
D5DP39_BACMQ/91-212
D5DPK2_BACMQ/103-221
D5DPR7_BACMQ/84-208
D5DQE3_BACMQ/83-206
D5DUX5_BACMQ/59-188
D5DV21_BACMQ/84-206
D5DZ15_BACMQ/77-195
D5DZA6_BACMQ/99-226
D5E0N7_BACMQ/97-222
D5E2Q0_BACMQ/100-228
D5E442_BACMQ/3-88
D5ECJ5_AMICL/104-226
D5ED93_AMICL/82-207
D5EDD2_AMICL/98-220
D5EDE6_AMICL/86-208
D5EDG4_AMICL/73-194
D5EDL6_AMICL/81-206
D5EFT9_AMICL/84-208
D5EFU7_AMICL/100-222
D5EFV8_AMICL/85-209
D5EGM6_AMICL/78-202
D5EGT6_AMICL/85-219
D5EH44_AMICL/82-207
D5EH53_AMICL/103-225
D5EHF5_AMICL/78-200
D5GSK7_ERWCA/38-161
D5HEY9_9FIRM/85-209
D5IGF9_9SPHN/87-212
D5MWG7_BACSU/90-219
D5MXK2_BACSU/99-226
D5MXQ2_BACSU/84-205
D5N2T3_BACSU/103-221
D5N4U9_BACSU/84-209
D5N5Q2_BACSU/106-234
D5N6I5_9BURK/102-230
D5N702_9BURK/92-215
D5N720_9BURK/102-227
D5N764_9BURK/106-226
D5N8F6_9BURK/85-209
D5N8T6_9BURK/100-223
D5N8Y0_9BURK/66-199
D5N955_9BURK/91-220
D5N9C6_9BURK/80-204
D5NAI9_9BURK/58-178
D5NBJ2_9BURK/100-222
D5NCM2_9BURK/97-219
D5NCS9_9BURK/114-239
D5NE52_9BURK/91-215
D5NE72_9BURK/96-220
D5NEI8_9BURK/80-204
D5NFE9_9BURK/86-206
D5NFF2_9BURK/86-206
D5NH51_9BURK/169-296
D5NI75_9BURK/93-217
D5NIR6_9BURK/85-208
D5NJR6_9BURK/92-216
D5NK76_9BURK/103-231
D5NKB7_9BURK/100-221
D5NLY5_9BURK/97-223
D5NML1_9BURK/90-214
D5NMS0_9BURK/93-218
D5NMT0_9BURK/90-215
D5NND9_9BURK/96-220
D5NNE1_9BURK/98-230
D5NNH5_9BURK/104-234
D5NQ14_9BURK/102-226
D5NQF1_9BURK/100-229
D5NR70_9BURK/109-241
D5NRF0_9BURK/95-216
D5NSP8_9BURK/79-205
D5NSQ2_9BURK/139-264
D5NW25_CORAM/88-213
D5NWU3_CORAM/82-206
D5NXJ1_CORAM/101-227
D5NXN4_CORAM/141-262
D5NYG2_CORAM/74-195
D5NZ87_CORAM/84-211
D5NZF3_CORAM/91-218
D5NZU1_CORAM/78-217
D5P099_CORAM/93-218
D5P0C7_CORAM/97-226
D5P9T9_9MYCO/81-217
D5PAM7_9MYCO/92-212
D5PBR7_9MYCO/104-225
D5PCT5_9MYCO/83-211
D5PGN7_9MYCO/84-206
D5PGX9_9MYCO/106-239
D5PIN6_9MYCO/344-470
D5PIN6_9MYCO/99-223
D5Q0M7_CLODI/82-210
D5Q142_CLODI/95-222
D5Q1B7_CLODI/83-210
D5Q5G2_CLODI/98-227
D5Q8T5_CLODI/79-208
D5QA13_CLODI/99-223
D5QCG9_GLUHA/89-214
D5QEH5_GLUHA/85-208
D5QEV1_GLUHA/99-223
D5QFJ2_GLUHA/87-210
D5QFJ8_GLUHA/88-215
D5QHS1_GLUHA/92-213
D5QX61_METTR/89-207
D5RBR4_FUSNN/80-202
D5RDF4_FUSNN/79-199
D5REB9_FUSNN/90-215
D5RG74_9PROT/93-194
D5RGV8_9PROT/102-225
D5RH24_9PROT/103-227
D5RHT5_9PROT/86-213
D5RJ14_9PROT/85-209
D5RJ40_9PROT/109-233
D5RJI6_9PROT/160-285
D5RJR6_9PROT/85-210
D5RJU9_9PROT/84-208
D5RJZ7_9PROT/82-206
D5RMQ4_9PROT/1-107
D5RMT3_9PROT/133-257
D5RN62_9PROT/12-134
D5RNJ0_9PROT/95-223
D5RNL4_9PROT/120-246
D5RPB1_9PROT/94-215
D5RPW5_9PROT/93-213
D5RQG0_9PROT/85-209
D5RQN2_9PROT/110-238
D5RR07_9PROT/94-216
D5RS02_9PROT/82-207
D5RSW1_9PROT/97-222
D5RU76_9PROT/66-171
D5RUK6_9PROT/89-213
D5RVD9_CLODI/79-208
D5RW60_CLODI/83-210
D5RWD3_CLODI/95-222
D5S1J9_CLODI/99-223
D5S344_CLODI/98-227
D5S3H8_CLODI/82-210
D5SXV1_PLAL2/156-273
D5TTM7_BACT1/78-205
D5TW11_BACT1/87-210
D5U3N8_BRAM5/95-218
D5UCV8_CELFN/81-210
D5UJ94_CELFN/96-223
D5UL07_CELFN/90-216
D5ULB4_CELFN/91-211
D5ULZ9_CELFN/107-230
D5UQ55_TSUPD/92-219
D5UTP6_TSUPD/101-223
D5UX78_TSUPD/82-204
D5V3B5_ARCNC/90-212
D5V3E7_ARCNC/82-207
D5VDI1_CAUST/75-212
D5VG97_CAUST/290-414
D5VGP0_CAUST/115-237
D5VI65_CAUST/85-210
D5VIA3_CAUST/91-215
D5VIH1_CAUST/104-230
D5VJC3_CAUST/91-218
D5VLQ6_CAUST/94-244
D5VMM8_CAUST/93-219
D5VND2_CAUST/100-221
D5VWT5_CLOB2/98-223
D5VYZ5_CLOB2/98-223
D5W7I6_BURSC/100-222
D5W8R2_BURSC/84-207
D5WCL8_BURSC/119-239
D5WD73_BURSC/92-216
D5WDH7_BURSC/112-235
D5WED1_BURSC/96-220
D5WF42_BURSC/2-51
D5WFL7_BURSC/102-226
D5WG91_BURSC/97-223
D5WGQ9_BURSC/93-218
D5WGT6_BURSC/100-221
D5WGW7_BURSC/103-231
D5WHS3_BURSC/102-230
D5WI58_BURSC/87-213
D5WIN6_BURSC/109-245
D5WJD3_BURSC/94-221
D5WJM5_BURSC/95-214
D5WJN3_BURSC/91-220
D5WJX2_BURSC/100-229
D5WK63_BURSC/92-215
D5WKH0_BURSC/95-214
D5WKS7_BURSC/353-479
D5WKW8_BURSC/105-232
D5WLC3_BURSC/97-223
D5WLP7_BURSC/86-208
D5WM84_BURSC/158-283
D5WM96_BURSC/91-215
D5WPM4_BACT2/83-209
D5WQS7_BACT2/98-224
D5WQY9_BACT2/79-203
D5WRB4_BACT2/72-204
D5WS31_BACT2/114-240
D5WTR5_BACT2/98-221
D5WVJ2_BACT2/105-231
D5WW98_BACT2/92-216
D5WXR1_BACT2/81-201
D5X404_THIK1/105-228
D5X921_THEPJ/88-212
D5XMX9_MYCTU/133-252
D5XQB3_MYCTU/108-229
D5XQK9_MYCTU/97-224
D5XY59_MYCTU/103-227
D5XY59_MYCTU/357-484
D5Y0G2_MYCTU/1-107
D5Y0Q7_MYCTU/97-224
D5Y7X7_MYCTU/103-227
D5Y7X7_MYCTU/357-484
D5YB09_MYCTU/133-252
D5YCH6_MYCTU/108-229
D5YCS4_MYCTU/97-224
D5YJ22_MYCTU/103-227
D5YJ22_MYCTU/357-484
D5YMK1_MYCTU/133-252
D5YND6_MYCTU/108-229
D5YNN4_MYCTU/97-224
D5YW03_MYCTU/103-227
D5YW03_MYCTU/357-484
D5YZ16_MYCTU/133-253
D5Z071_MYCTU/108-229
D5Z0G2_MYCTU/97-224
D5Z7P6_MYCTU/103-227
D5Z7P6_MYCTU/357-484
D5Z9W9_MYCTU/133-253
D5ZBL6_MYCTU/133-253
D5ZCL8_MYCTU/90-211
D5ZCX1_MYCTU/97-224
D5ZKR7_MYCTU/103-227
D5ZKR7_MYCTU/357-484
D5ZNK4_9ACTO/96-219
D5ZNL6_9ACTO/83-202
D5ZP54_9ACTO/143-270
D5ZPP3_9ACTO/83-207
D5ZRE9_9ACTO/99-222
D5ZSB5_9ACTO/113-234
D5ZSW2_9ACTO/76-198
D5ZSY0_9ACTO/156-280
D5ZTU0_9ACTO/92-214
D6A1C8_9ACTO/2-60
D6A1M8_9ACTO/85-209
D6A2P5_9ACTO/134-256
D6A5G1_9ACTO/93-216
D6A5Q6_9ACTO/104-228
D6A608_9ACTO/92-214
D6A7I6_9ACTO/93-217
D6A856_9ACTO/81-201
D6A952_9ACTO/104-225
D6A970_9ACTO/87-222
D6ABU8_STRFL/145-270
D6AFL9_STRFL/102-221
D6AFN3_STRFL/111-238
D6AGR8_STRFL/105-231
D6AM05_STRFL/83-202
D6AMZ1_STRFL/99-221
D6AP59_STRFL/95-218
D6ARN4_STRFL/94-218
D6ASF9_STRFL/81-201
D6AT32_STRFL/157-280
D6AT51_STRFL/76-198
D6AU86_STRFL/88-212
D6AV75_STRFL/84-211
D6AWA9_9ACTO/106-215
D6AXD3_9ACTO/99-221
D6AXH0_9ACTO/154-280
D6AXU8_9ACTO/81-199
D6B016_9ACTO/102-229
D6B071_9ACTO/87-210
D6B1C5_9ACTO/79-200
D6B593_9ACTO/88-210
D6B8F6_9ACTO/82-206
D6BAA0_9ACTO/122-243
D6BAH0_9ACTO/99-221
D6BAU1_9ACTO/88-212
D6BB13_9ACTO/149-273
D6BB33_9ACTO/78-200
D6BBL4_9ACTO/95-215
D6BCC6_9ACTO/105-231
D6BI42_9FUSO/88-211
D6C4A9_9ACTO/81-203
D6CNU7_THIS3/96-223
D6CV91_THIS3/83-206
D6D4W1_9BACE/98-225
D6DEF2_CLOSC/80-205
D6DKU6_CLOSC/88-210
D6DM04_CLOSC/90-214
D6DMG1_ENTCL/96-220
D6DMR2_ENTCL/120-244
D6DPL3_ENTCL/97-220
D6DPR1_ENTCL/106-227
D6DQU7_ENTCL/87-211
D6DSQ4_ENTCL/87-209
D6DTH6_ENTCL/99-227
D6DTT8_ENTCL/100-224
D6DW35_ENTCL/95-222
D6DYB5_9FIRM/87-211
D6E1V7_9FIRM/97-216
D6E374_9FIRM/84-204
D6E5K6_9FIRM/80-204
D6EC61_STRLI/85-210
D6EDD8_STRLI/98-220
D6EEK6_STRLI/98-220
D6EGA6_STRLI/113-236
D6EGB9_STRLI/84-209
D6EGS6_STRLI/92-214
D6EHL9_STRLI/81-193
D6EJK5_STRLI/125-249
D6EKQ0_STRLI/134-260
D6EL95_STRLI/92-221
D6ELD0_STRLI/80-199
D6ELL0_STRLI/95-215
D6EMR4_STRLI/99-223
D6ENA8_STRLI/82-206
D6ENP4_STRLI/116-237
D6EP32_STRLI/76-198
D6EP54_STRLI/157-281
D6EPK5_STRLI/88-220
D6EQ17_STRLI/92-214
D6ESH9_STRLI/107-231
D6ESP5_STRLI/97-221
D6F1J3_MYCTU/97-224
D6F941_MYCTU/103-227
D6F941_MYCTU/357-484
D6FKV7_MYCTU/103-227
D6FKV7_MYCTU/357-484
D6FM95_MYCTU/97-224
D6FQ38_MYCTU/103-227
D6FQ38_MYCTU/357-484
D6FW65_MYCTU/133-253
D6FYA3_MYCTU/108-229
D6GBK2_9ENTR/97-220
D6GD03_9ENTR/88-211
D6GDN3_9ENTR/87-209
D6GF38_9ENTR/80-212
D6GIQ0_9ENTR/98-225
D6GJH4_9ENTR/96-220
D6GJU5_9ENTR/86-206
D6GJU6_9ENTR/78-203
D6GKH1_9ENTR/106-227
D6GL09_9ENTR/100-224
D6GMG9_9ENTR/99-227
D6GMY5_9ENTR/159-287
D6GN97_9ENTR/160-286
D6GQH8_FILAD/85-210
D6GTB9_FILAD/80-207
D6H4N2_STAAU/86-214
D6H6M9_NEIGO/98-226
D6HBF0_NEIGO/98-227
D6HCJ4_STAAU/86-214
D6HTV6_ECOLX/115-223
D6HWN6_ECOLX/84-210
D6HX59_ECOLX/87-209
D6HZX9_ECOLX/82-214
D6I0W8_ECOLX/96-227
D6I182_ECOLX/96-220
D6I1J8_ECOLX/123-247
D6I2M1_ECOLX/100-224
D6I2V8_ECOLX/97-220
D6I321_ECOLX/105-227
D6I4H1_ECOLX/97-226
D6I4K6_ECOLX/159-287
D6I506_ECOLX/99-227
D6I929_ECOLX/84-210
D6IC97_ECOLX/82-214
D6IDQ1_ECOLX/96-227
D6IE15_ECOLX/96-220
D6IED2_ECOLX/123-247
D6IFJ0_ECOLX/100-224
D6IFZ9_ECOLX/106-227
D6IHM5_ECOLX/97-226
D6IHR6_ECOLX/159-287
D6II72_ECOLX/99-227
D6IJG5_ECOLX/97-226
D6IJL2_ECOLX/159-287
D6IK18_ECOLX/110-238
D6IPQ9_ECOLX/84-210
D6IQ04_ECOLX/87-209
D6IT14_ECOLX/96-227
D6ITD0_ECOLX/96-220
D6ITQ3_ECOLX/120-244
D6IU05_ECOLX/82-214
D6IV17_ECOLX/115-239
D6IW40_ECOLX/100-224
D6IWE5_ECOLX/97-220
D6IWK2_ECOLX/105-227
D6J3E9_STAAU/86-214
D6J5X3_ECOLX/99-227
D6J647_ECOLX/97-226
D6J679_ECOLX/159-287
D6JAU6_ECOLX/84-210
D6JE04_ECOLX/82-214
D6JEX6_ECOLX/96-220
D6JFB6_ECOLX/96-227
D6JFM7_ECOLX/123-247
D6JGS0_ECOLX/100-224
D6JH26_ECOLX/97-220
D6JH82_ECOLX/105-227
D6JKW5_NEIGO/98-226
D6JNQ1_NEIGO/98-227
D6JP43_ACIG3/107-228
D6JP52_ACIG3/101-225
D6JQ93_ACIG3/89-212
D6JRE7_ACIG3/79-216
D6JRG3_ACIG3/100-230
D6JRH9_ACIG3/105-226
D6JSB5_ACIG3/81-209
D6JYE3_ACIG3/90-217
D6JYE7_ACIG3/95-223
D6K3F6_9ACTO/156-280
D6K3I0_9ACTO/87-209
D6K6K7_9ACTO/92-211
D6K7Y1_9ACTO/84-208
D6K8P8_9ACTO/99-222
D6K911_9ACTO/1-98
D6K9T2_9ACTO/93-213
D6KBU6_9ACTO/81-201
D6KCV9_9ACTO/116-237
D6KDD9_9ACTO/92-214
D6KDE6_9ACTO/99-218
D6KDE7_9ACTO/107-229
D6KDG0_9ACTO/104-226
D6KDI5_9ACTO/108-230
D6KDZ8_9ACTO/85-209
D6KE46_9ACTO/39-163
D6KF23_9ACTO/46-167
D6KF75_9ACTO/69-191
D6KG46_9ACTO/65-189
D6KG56_9ACTO/110-193
D6KJM3_9FIRM/95-216
D6KJZ0_9FIRM/88-212
D6KQ07_9FIRM/95-216
D6KQF7_9FIRM/88-212
D6L812_9FUSO/88-206
D6LBQ2_9FUSO/90-215
D6LGJ5_9FUSO/84-203
D6LI25_9FUSO/82-206
D6LK78_9RHIZ/89-209
D6LKE3_9RHIZ/114-237
D6LNU2_9RHIZ/92-214
D6LQH8_9RHIZ/89-211
D6LR59_9RHIZ/103-230
D6LRK0_9RHIZ/14-142
D6LS37_9RHIZ/88-214
D6LST7_9RHIZ/108-232
D6LT10_9RHIZ/94-218
D6LT82_9RHIZ/87-214
D6LTA8_9RHIZ/11-135
D6LTG5_9RHIZ/90-194
D6LTL4_9RHIZ/102-224
D6LTX7_9RHIZ/96-220
D6M105_STAAU/95-223
D6M317_9ACTO/113-239
D6M348_9ACTO/125-281
D6M3J5_9ACTO/117-243
D6MF55_9CLOT/82-206
D6SC72_STAAU/95-223
D6SKG5_9DELT/1-102
D6SP35_9DELT/82-203
D6SUS9_9DELT/100-223
D6T314_STAAU/86-214
D6TBL1_9CHLR/101-223
D6TFM8_9CHLR/114-239
D6TGC3_9CHLR/95-220
D6TI70_9CHLR/62-186
D6TSJ8_9CHLR/90-214
D6TWW8_9CHLR/98-220
D6TYU6_9CHLR/87-211
D6U063_9CHLR/103-228
D6U3H8_9CHLR/103-229
D6U5T7_9CHLR/105-227
D6UFF9_STAAU/95-223
D6ULZ0_9BACT/97-222
D6UPX1_9BACT/82-202
D6UQN9_9BACT/87-213
D6UQT1_9BACT/102-226
D6UV72_9BACT/91-217
D6UYQ4_9BACT/97-217
D6V0N2_9BRAD/86-209
D6V1R3_9BRAD/93-217
D6V449_9BRAD/97-225
D6V5K8_9BRAD/106-231
D6V7R3_9BRAD/84-205
D6V7Y0_9BRAD/104-226
D6V817_9BRAD/83-211
D6V8F5_9BRAD/91-216
D6V8K7_9BRAD/94-222
D6V8T2_9BRAD/79-201
D6V947_9BRAD/94-215
D6VB36_9BRAD/94-220
D6X9F8_STRPR/155-280
D6XCL2_9ACTO/114-235
D6XSS2_BACIE/93-215
D6XVD4_BACIE/1-37
D6XVD5_BACIE/96-194
D6Y2M3_THEBD/82-206
D6Y3L3_THEBD/79-199
D6YAH8_THEBD/95-218
D6YB86_THEBD/101-225
D6YQ69_PANVC/92-216
D6ZDL1_SEGRD/93-222
D6ZHR9_MOBCV/93-215
D6ZYC9_STAND/84-204
D6ZYD8_STAND/105-230
D6ZYL3_STAND/96-220
D6ZZ68_STAND/96-230
D6ZZ87_STAND/85-209
D7A0L8_STAND/127-255
D7A0M1_STAND/111-234
D7A0N5_STAND/102-227
D7A0P3_STAND/134-260
D7A0U7_STAND/108-231
D7A102_STAND/93-214
D7A134_STAND/88-222
D7A139_STAND/76-198
D7A1I6_STAND/95-220
D7A2J7_STAND/92-215
D7A2K9_STAND/105-229
D7A2M6_STAND/95-219
D7A2R1_STAND/158-283
D7A363_STAND/76-198
D7A3C9_STAND/111-235
D7A426_STAND/103-231
D7A4G3_STAND/86-210
D7A4G7_STAND/82-207
D7A4W6_STAND/95-223
D7A5U7_STAND/82-206
D7A628_STAND/90-216
D7A6F7_STAND/86-213
D7A6Q4_STAND/96-220
D7A6Q6_STAND/104-229
D7A6W7_STAND/162-287
D7A820_STAND/92-219
D7A861_STAND/89-214
D7A8K0_STAND/84-208
D7A9A6_STAND/104-230
D7A9D2_STAND/95-218
D7A9J2_STAND/88-211
D7A9W5_STAND/77-200
D7A9X3_STAND/86-210
D7A9Y3_STAND/93-217
D7A9Z9_STAND/113-253
D7AA64_STAND/90-214
D7AAA0_STAND/89-210
D7AAA8_STAND/90-214
D7AAQ1_STAND/114-239
D7AAQ4_STAND/102-226
D7AAS0_STAND/105-227
D7AG81_GEOSK/83-206
D7AGA8_GEOSK/100-227
D7AJ56_GEOSK/99-225
D7AT08_THEM3/85-212
D7AUV4_NOCDD/91-213
D7AXC6_NOCDD/105-232
D7AXD4_NOCDD/99-222
D7AXM5_NOCDD/90-226
D7AXV6_NOCDD/100-229
D7AXX0_NOCDD/100-222
D7AZ53_NOCDD/82-208
D7B052_NOCDD/87-211
D7B099_NOCDD/91-212
D7B0N7_NOCDD/172-297
D7B2Z1_NOCDD/86-209
D7B383_NOCDD/100-221
D7B3C6_NOCDD/95-226
D7B4G6_NOCDD/96-219
D7B4M0_NOCDD/115-248
D7B519_NOCDD/99-223
D7BB89_MEISD/82-201
D7BCN2_MEISD/88-212
D7BE96_MEISD/82-204
D7BIT2_MEISD/76-187
D7BMD7_ARCHD/137-259
D7BPT1_STRBB/82-206
D7BPT8_STRBB/100-221
D7BRG5_STRBB/102-224
D7BSQ2_STRBB/76-200
D7BST3_STRBB/92-214
D7BTL3_STRBB/110-232
D7BUG7_STRBB/92-216
D7BW22_STRBB/78-204
D7BXU0_STRBB/100-222
D7BY18_STRBB/81-202
D7BYM4_STRBB/89-213
D7BYP3_STRBB/97-221
D7BYW9_STRBB/117-238
D7BZ69_STRBB/99-222
D7C0A1_STRBB/92-217
D7C0X0_STRBB/92-214
D7C1S8_STRBB/86-213
D7C274_STRBB/105-232
D7C465_STRBB/78-203
D7C4E8_STRBB/159-284
D7C4P9_STRBB/107-232
D7C5F1_STRBB/79-215
D7C653_STRBB/92-214
D7C659_STRBB/13-69
D7C660_STRBB/12-97
D7C6E7_STRBB/108-231
D7C6Q2_STRBB/96-220
D7C7P5_STRBB/77-201
D7C8L4_STRBB/80-219
D7C8N2_STRBB/175-298
D7C922_STRBB/95-219
D7CAJ9_STRBB/89-213
D7CBS9_STRBB/70-196
D7CCS9_STRBB/90-215
D7CD61_STRBB/81-202
D7CDK1_STRBB/90-224
D7CDN0_STRBB/82-215
D7CDX3_STRBB/94-219
D7CF29_STRBB/94-224
D7CF52_STRBB/124-250
D7CFD7_STRBB/455-579
D7CFD8_STRBB/87-212
D7CI44_STRBB/83-202
D7CIC4_STRBB/95-216
D7CIN7_SYNLT/89-213
D7CQG5_TRURR/90-214
D7D048_GEOSC/99-226
D7D0J8_GEOSC/80-207
D7D210_GEOSC/104-207
D7D2E8_GEOSC/79-203
D7D6C3_GEOSC/93-215
D7EMV9_MYCTU/108-229
D7EN59_MYCTU/97-224
D7ETS5_MYCTU/103-227
D7ETS5_MYCTU/357-484
D7EY43_MYCTU/133-253
D7GFP8_PROFC/121-246
D7GGU0_PROFC/92-225
D7GIS2_PROFC/101-224
D7GNZ7_9FIRM/92-217
D7GPF0_9FIRM/101-221
D7GQI4_9FIRM/96-217
D7GR44_9FIRM/78-204
D7GSN9_9FIRM/87-211
D7H069_BRUAB/89-211
D7H2B4_BRUAB/92-214
D7H412_BRUAB/89-209
D7H477_BRUAB/102-225
D7H4J7_BRUAB/90-213
D7H4M2_BRUAB/109-231
D7H4P3_BRUAB/87-214
D7H509_BRUAB/88-214
D7H562_BRUAB/102-230
D7H5K5_BRUAB/112-239
D7H5X0_BRUAB/99-223
D7H5Z0_BRUAB/96-220
D7H641_BRUAB/94-218
D7H6A1_BRUAB/108-232
D7H6L5_BRUAB/120-244
D7H8G9_VIBCH/91-218
D7HEI3_VIBCH/99-227
D7HJZ9_VIBCH/91-218
D7HQ37_VIBCH/99-227
D7HU92_PSESS/84-206
D7HUT1_PSESS/96-220
D7HWT0_PSESS/82-206
D7HY00_PSESS/96-219
D7HY05_PSESS/84-207
D7HYN6_PSESS/90-217
D7HZR0_PSESS/76-213
D7I085_PSESS/91-215
D7I140_PSESS/102-230
D7I141_PSESS/117-249
D7I165_PSESS/100-228
D7I2G8_PSESS/92-215
D7I2Y7_PSESS/104-225
D7I3T0_PSESS/104-232
D7I4P3_PSESS/181-305
D7I6L0_PSESS/96-217
D7J4E7_9BACE/98-225
D7JHB8_ECOLX/159-287
D7JHS8_ECOLX/110-238
D7JJ02_ECOLX/97-226
D7JPB3_ECOLX/84-210
D7JPL3_ECOLX/87-209
D7JSI7_ECOLX/82-214
D7JST1_ECOLX/115-239
D7JTQ6_ECOLX/96-220
D7JU27_ECOLX/120-244
D7JUT8_ECOLX/97-220
D7JVC5_ECOLX/105-227
D7JWG6_9BACE/104-231
D7JY32_9BACE/97-218
D7N0T9_9NEIS/97-226
D7N1W1_9NEIS/98-226
D7N7M8_9FIRM/87-209
D7UH19_LISMO/94-217
D7UHW5_LISMO/80-208
D7V0T6_LISGR/93-214
D7VK37_9SPHI/91-216
D7VQL4_9SPHI/78-203
D7WP50_9BACI/97-223
D7WTU0_9BACI/99-226
D7WZE5_9BACI/90-219
D7X094_ECOLX/115-239
D7X0H2_ECOLX/101-225
D7X1A2_ECOLX/97-220
D7X1G1_ECOLX/105-227
D7X5Y7_ECOLX/87-209
D7X6D3_ECOLX/123-247
D7X829_ECOLX/82-214
D7X8C6_ECOLX/100-224
D7X9P7_ECOLX/97-226
D7X9U8_ECOLX/159-287
D7XBR1_ECOLX/84-210
D7XCF7_ECOLX/96-227
D7XDW2_ECOLX/99-227
D7XGG6_ECOLX/84-210
D7XJE9_ECOLX/105-227
D7XJI9_ECOLX/97-220
D7XLL2_ECOLX/87-209
D7XN79_ECOLX/123-247
D7XQI6_ECOLX/97-226
D7XQN0_ECOLX/159-287
D7XR53_ECOLX/99-227
D7XRQ6_ECOLX/96-220
D7XS50_ECOLX/96-227
D7XUN1_ECOLX/82-214
D7XWU3_ECOLX/100-224
D7XYA9_ECOLX/105-227
D7XYK4_ECOLX/97-226
D7XYP8_ECOLX/159-287
D7XZ57_ECOLX/101-225
D7XZF9_ECOLX/82-214
D7XZR6_ECOLX/96-227
D7Y0F1_ECOLX/84-210
D7Y178_ECOLX/97-220
D7Y216_ECOLX/87-209
D7Y581_ECOLX/123-247
D7Y701_ECOLX/99-227
D7Y7E4_ECOLX/100-224
D7YC33_ECOLX/84-153
D7YDH8_ECOLX/96-220
D7YEP5_ECOLX/82-214
D7YFK9_ECOLX/99-227
D7YGC5_ECOLX/100-224
D7YH01_ECOLX/96-227
D7YLY7_ECOLX/97-220
D7YM51_ECOLX/105-227
D7YN99_ECOLX/123-247
D7YP95_ECOLX/159-287
D7YPD6_ECOLX/97-226
D7YRX2_ECOLX/87-209
D7YT25_ECOLX/115-239
D7YTA7_ECOLX/101-225
D7YTJ6_ECOLX/94-224
D7YTQ1_ECOLX/96-227
D7YY58_ECOLX/97-226
D7YY89_ECOLX/159-287
D7Z0D5_ECOLX/105-227
D7Z0J7_ECOLX/97-220
D7Z0X0_ECOLX/100-224
D7Z1W7_ECOLX/82-214
D7Z3H4_ECOLX/87-209
D7Z4F5_ECOLX/120-244
D7Z5Z7_ECOLX/99-227
D7Z7E6_ECOLX/96-227
D7Z883_ECOLX/84-210
D7Z8F7_ECOLX/92-215
D7Z956_ECOLX/87-209
D7Z9J6_ECOLX/97-220
D7Z9L1_ECOLX/100-224
D7Z9V2_ECOLX/82-214
D7ZA37_ECOLX/115-239
D7ZCL9_ECOLX/105-227
D7ZDF5_ECOLX/97-226
D7ZDJ9_ECOLX/159-287
D7ZEE1_ECOLX/101-225
D7ZES4_ECOLX/123-247
D7ZKF9_ECOLX/99-227
D7ZNN5_ECOLX/100-224
D7ZQV2_ECOLX/97-226
D7ZRD0_ECOLX/84-210
D7ZRG5_ECOLX/87-209
D7ZTX3_ECOLX/123-247
D7ZVH5_ECOLX/82-214
D7ZYS5_ECOLX/99-227
D7ZZ17_ECOLX/96-227
D7ZZE3_ECOLX/96-220
D7ZZJ2_ECOLX/159-287
D8A0A7_ECOLX/97-220
D8A0G8_ECOLX/105-227
D8A0U9_ECOLX/105-227
D8A5I2_ECOLX/93-217
D8A8N1_ECOLX/117-241
D8A914_ECOLX/123-247
D8A9D2_ECOLX/97-226
D8AA03_ECOLX/99-227
D8ABL9_ECOLX/84-210
D8ABT9_ECOLX/100-224
D8AC63_ECOLX/159-287
D8AE43_ECOLX/87-209
D8AG60_ECOLX/97-220
D8AGJ9_ECOLX/82-214
D8AI08_ECOLX/159-287
D8AK41_ECOLX/97-220
D8ALH2_ECOLX/100-224
D8ALJ8_ECOLX/84-210
D8ANM7_ECOLX/97-226
D8AP27_ECOLX/82-214
D8AR52_ECOLX/99-227
D8ASF8_ECOLX/123-247
D8AT86_ECOLX/105-227
D8AT98_ECOLX/96-220
D8ATM9_ECOLX/96-227
D8AU65_ECOLX/87-209
D8AXX9_ECOLX/100-224
D8AZ04_ECOLX/97-226
D8B1T8_ECOLX/99-227
D8B2M9_ECOLX/97-220
D8B5M6_ECOLX/82-214
D8B7P0_ECOLX/84-210
D8B823_ECOLX/96-227
D8B8F2_ECOLX/101-225
D8B901_ECOLX/123-247
D8B959_ECOLX/105-227
D8B9V5_ECOLX/87-209
D8BA41_ECOLX/159-287
D8BDP9_ECOLX/117-241
D8BE51_ECOLX/87-209
D8BEQ9_ECOLX/120-244
D8BHN0_ECOLX/100-224
D8BHU2_ECOLX/105-227
D8BIB0_ECOLX/99-227
D8BKQ6_ECOLX/97-220
D8BL25_ECOLX/82-214
D8BM55_ECOLX/97-226
D8BM86_ECOLX/159-287
D8BMJ8_ECOLX/96-227
D8BMP1_ECOLX/94-224
D8BSK8_ECOLX/81-210
D8BSX9_ECOLX/96-227
D8BT25_ECOLX/94-224
D8BUY1_ECOLX/159-287
D8BY68_ECOLX/96-220
D8BZV8_ECOLX/76-208
D8C2R8_ECOLX/100-224
D8C334_ECOLX/97-220
D8C3D2_ECOLX/99-227
D8C3Q4_ECOLX/120-244
D8C4I6_ECOLX/105-227
D8C4R5_ECOLX/84-210
D8C4T5_ECOLX/87-209
D8CAY4_ECOLX/100-224
D8CB97_ECOLX/97-220
D8CBF8_ECOLX/105-227
D8CCD5_ECOLX/120-244
D8CCR1_ECOLX/101-225
D8CD12_ECOLX/94-224
D8CD56_ECOLX/96-227
D8CDC7_ECOLX/97-226
D8CDF9_ECOLX/159-287
D8CHW0_ECOLX/99-227
D8CIE7_ECOLX/87-209
D8CJ86_ECOLX/82-214
D8D0V8_COMTE/82-204
D8D1D6_COMTE/73-197
D8D1H5_COMTE/110-234
D8D233_COMTE/69-192
D8D3V4_COMTE/79-201
D8D3V5_COMTE/77-200
D8D3W2_COMTE/96-219
D8D558_COMTE/83-205
D8D7C4_COMTE/98-225
D8D7T3_COMTE/100-224
D8D998_COMTE/97-227
D8D9V2_COMTE/90-227
D8DBT8_COMTE/77-199
D8DCA5_COMTE/97-220
D8DCI9_COMTE/83-221
D8DCT7_COMTE/107-234
D8DDS6_COMTE/88-213
D8E4Y8_ECOLX/96-220
D8E5H2_ECOLX/99-227
D8E6W2_ECOLX/100-224
D8E999_ECOLX/84-210
D8EA57_ECOLX/87-209
D8EAT9_ECOLX/97-226
D8EAY1_ECOLX/159-287
D8EBM9_ECOLX/96-227
D8ECD1_ECOLX/97-220
D8ECI5_ECOLX/123-247
D8ECZ0_ECOLX/105-227
D8EGK1_ECOLX/105-227
D8EGS0_ECOLX/97-220
D8EH17_ECOLX/100-224
D8EHI7_ECOLX/96-227
D8EIM6_ECOLX/82-214
D8EIZ1_ECOLX/159-287
D8EJF8_ECOLX/99-227
D8EJY4_ECOLX/84-210
D8ELH5_ECOLX/96-220
D8EN58_ECOLX/123-247
D8EQV4_ECOLX/97-226
D8ESI2_ECOLX/92-215
D8ETP2_ECOLX/87-209
D8F2C9_9DELT/113-235
D8F8Q6_9DELT/100-225
D8F9Q3_9DELT/76-202
D8FET7_9DELT/96-220
D8G7S6_9CYAN/87-215
D8GAV4_LACCZ/80-203
D8GHW1_LACCZ/92-216
D8GIX5_CLOLD/81-199
D8GJR1_CLOLD/99-224
D8GNC8_CLOLD/4-122
D8GQ08_CLOLD/88-212
D8GSN9_CLOLD/98-223
D8GXM5_BACAI/90-219
D8H690_BACAI/78-205
D8H8K2_BACAI/87-211
D8HFH1_STAAF/86-214
D8HJ00_AMYMU/95-217
D8HKN7_AMYMU/88-210
D8HKY9_AMYMU/100-221
D8HM56_AMYMU/98-213
D8HN75_AMYMU/82-202
D8HNQ7_AMYMU/100-229
D8HNR5_AMYMU/105-233
D8HNZ1_AMYMU/112-235
D8HP54_AMYMU/82-206
D8HPK2_AMYMU/103-224
D8HPM0_AMYMU/92-214
D8HQD9_AMYMU/92-215
D8HQF6_AMYMU/91-216
D8HRR7_AMYMU/94-219
D8HS09_AMYMU/77-195
D8HS15_AMYMU/81-202
D8HT14_AMYMU/101-227
D8HU32_AMYMU/72-195
D8HVA1_AMYMU/109-231
D8HVX5_AMYMU/90-214
D8HX11_AMYMU/110-233
D8I2H6_AMYMU/88-214
D8I2P9_AMYMU/94-217
D8I3Z5_AMYMU/89-211
D8I4H0_AMYMU/86-225
D8I4T4_AMYMU/83-207
D8I5C5_AMYMU/93-217
D8I5G1_AMYMU/112-229
D8I5J4_AMYMU/86-212
D8I5T9_AMYMU/83-208
D8I6C9_AMYMU/101-221
D8I6F7_AMYMU/116-241
D8I6F7_AMYMU/363-488
D8I795_AMYMU/74-203
D8I7V5_AMYMU/86-208
D8IP66_HERSS/98-224
D8IPA2_HERSS/81-205
D8IPM4_HERSS/92-219
D8ISV8_HERSS/105-230
D8IU92_HERSS/119-246
D8IUC1_HERSS/89-216
D8IUH2_HERSS/97-223
D8IUI6_HERSS/81-205
D8IUJ2_HERSS/99-222
D8IV52_HERSS/109-235
D8IVW7_HERSS/76-203
D8IWC5_HERSS/83-204
D8IWX1_HERSS/82-205
D8IX32_HERSS/104-231
D8IXT1_HERSS/79-203
D8IZ20_HERSS/82-213
D8J0J6_HERSS/120-246
D8J161_HERSS/107-235
D8J1P0_HERSS/94-218
D8J214_HERSS/99-221
D8J227_HERSS/94-220
D8JFC7_ACISD/81-209
D8JJ61_ACISD/90-217
D8JJ65_ACISD/95-223
D8JLR9_ACISD/93-216
D8JMI4_ACISD/89-210
D8JP59_ACISD/75-212
D8JP70_ACISD/100-230
D8JP95_ACISD/105-226
D8JPL5_HYPDA/124-250
D8JS95_HYPDA/123-249
D8KHH4_LACLN/81-205
D8KK28_CORPF/96-220
D8KQJ0_CORPF/102-224
D8ML46_ERWBE/159-287
D8MLK1_ERWBE/110-235
D8MLL6_ERWBE/95-222
D8MLR3_ERWBE/99-222
D8MMJ8_ERWBE/93-219
D8MMW2_ERWBE/88-212
D8MN05_ERWBE/103-224
D8MN71_ERWBE/99-227
D8MNH5_ERWBE/88-211
D8MP39_ERWBE/184-307
D8MPC3_ERWBE/93-217
D8MPF1_ERWBE/80-201
D8MPG4_ERWBE/94-222
D8MR21_ERWBE/97-220
D8MSE6_ERWBE/100-222
D8MSQ6_ERWBE/105-226
D8MU88_ERWBE/106-235
D8MUI9_ERWBE/87-209
D8MVG0_ERWBE/83-206
D8MW16_ERWBE/84-207
D8MW25_ERWBE/116-242
D8MWD0_ERWBE/98-225
D8MYA1_ERWBE/94-220
D8MYS2_RALSO/159-284
D8N3W7_RALSO/83-206
D8N9Y5_RALSO/100-224
D8N9Z2_RALSO/94-223
D8NA10_RALSO/93-217
D8NCQ4_RALSO/102-230
D8NEL3_RALSO/84-202
D8NGC8_RALSO/160-285
D8NGD1_RALSO/159-284
D8NL59_RALSO/102-230
D8NLB3_RALSO/83-206
D8NNF9_RALSO/168-293
D8NPD7_RALSO/94-223
D8NS15_RALSO/102-226
D8NV60_RALSO/83-206
D8NVI8_RALSO/102-230
D8P1D0_RALSO/75-199
D8URL8_9MICC/95-219
D8URU6_9MICC/107-237
D8VMY4_9ZZZZ/69-193
D9Q028_ACIS3/84-207
D9Q5B7_CORP1/102-224
D9Q5W0_CORP1/96-220
D9QDC1_CORP2/102-224
D9QDS6_CORP2/96-220
D9QMZ0_BRESC/105-230
D9QNH1_BRESC/86-212
D9QNM1_BRESC/115-239
D9QS12_ACEAZ/100-226
D9QS17_ACEAZ/100-226
D9QSG4_ACEAZ/83-209
D9R0P1_CLOSW/101-222
D9R1Z9_CLOSW/82-204
D9R443_CLOSW/87-211
D9R6K7_CLOSW/83-209
D9R7B4_CLOSW/84-213
D9R875_CLOSW/96-218
D9R8E4_CLOSW/78-204
D9R9A5_CLOSW/96-215
D9R9J4_CLOSW/101-224
D9RAD9_CLOSW/84-207
D9RDT0_STAAJ/86-214
D9RIY2_STAAK/86-214
D9RZE3_THEOJ/88-212
D9S143_THEOJ/84-208
D9SI80_GALCS/83-210
D9SP27_CLOC7/84-208
D9SQY1_CLOC7/96-218
D9T044_MICAI/76-203
D9T4I0_MICAI/87-209
D9T6D4_MICAI/100-222
D9T8Y5_MICAI/110-232
D9TBQ5_MICAI/105-232
D9TDJ3_MICAI/105-229
D9TEK2_MICAI/104-226
D9TIG2_CALOO/89-213
D9TJY6_CALOO/90-215
D9TMY1_THETC/114-237
D9TPK1_THETC/85-209
D9TQ07_THETC/98-223
D9UAQ1_MARHY/99-231
D9UCQ0_9ACTO/105-226
D9UDC8_9ACTO/105-234
D9UDS7_9ACTO/83-214
D9UEB9_9ACTO/99-222
D9UF34_9ACTO/156-280
D9UF52_9ACTO/76-145
D9UFF2_9ACTO/95-212
D9UFX5_9ACTO/107-233
D9UH55_9ACTO/93-217
D9UHJ4_9ACTO/159-278
D9UHV3_9ACTO/81-192
D9UIG1_9ACTO/113-239
D9UKW4_9ACTO/85-227
D9ULY4_9ACTO/83-209
D9ULZ4_9ACTO/92-214
D9UMX2_9ACTO/84-207
D9UQU4_9ACTO/126-249
D9UW87_9ACTO/84-210
D9UWA0_9ACTO/87-209
D9UY56_9ACTO/83-205
D9UYB2_9ACTO/85-205
D9UYE7_9ACTO/87-208
D9UZE8_9ACTO/77-209
D9V0Y2_9ACTO/85-208
D9V134_9ACTO/94-218
D9V1N9_9ACTO/94-216
D9V2D3_9ACTO/96-214
D9V2E0_9ACTO/106-228
D9V2T9_9ACTO/428-554
D9V3Z3_9ACTO/112-231
D9V434_9ACTO/79-208
D9V496_9ACTO/93-217
D9V4P4_9ACTO/82-209
D9V5T4_9ACTO/95-214
D9V5T6_9ACTO/92-218
D9V607_9ACTO/82-213
D9V7D4_9ACTO/109-237
D9V895_9ACTO/100-220
D9V8C4_9ACTO/96-220
D9V8F0_9ACTO/112-232
D9V981_9ACTO/86-213
D9VAD7_9ACTO/97-217
D9VAE6_9ACTO/82-202
D9VC97_9ACTO/83-205
D9VD45_9ACTO/88-211
D9VDM6_9ACTO/99-219
D9VDN2_9ACTO/192-312
D9VDQ5_9ACTO/101-227
D9VE21_9ACTO/109-230
D9VE36_9ACTO/79-201
D9VEF3_9ACTO/86-208
D9VEM6_9ACTO/88-214
D9VFD6_9ACTO/92-214
D9VGA9_9ACTO/83-200
D9VGB4_9ACTO/99-220
D9VGN7_9ACTO/144-268
D9VGZ2_9ACTO/90-219
D9VHK9_9ACTO/101-226
D9VI60_9ACTO/97-221
D9VIE9_9ACTO/104-224
D9VMG4_9ACTO/98-219
D9VNH9_9ACTO/124-243
D9VPU2_9ACTO/95-213
D9VT42_9ACTO/82-201
D9VUU6_9ACTO/102-225
D9W1N7_9ACTO/157-281
D9W1Q6_9ACTO/76-198
D9W1X6_9ACTO/85-215
D9W2H4_9ACTO/108-232
D9W2Q2_9ACTO/86-210
D9W372_9ACTO/151-258
D9W684_9ACTO/87-212
D9W6E8_9ACTO/149-274
D9W6F7_9ACTO/88-224
D9W6M3_9ACTO/145-268
D9W6U7_9ACTO/85-209
D9W7C9_9ACTO/83-207
D9W7Q4_9ACTO/143-270
D9W7R9_9ACTO/80-207
D9W7Y0_9ACTO/50-174
D9W8Y2_9ACTO/81-201
D9W9A1_9ACTO/92-167
D9W9D0_9ACTO/100-221
D9W9F1_9ACTO/112-238
D9W9F2_9ACTO/82-206
D9W9R7_9ACTO/103-254
D9W9T4_9ACTO/157-281
D9WC44_9ACTO/87-206
D9WCF3_9ACTO/102-227
D9WCK9_9ACTO/99-221
D9WDH6_9ACTO/95-145
D9WF60_9ACTO/105-145
D9WFE4_9ACTO/133-268
D9WFE8_9ACTO/87-213
D9WFW6_9ACTO/100-221
D9WGJ7_9ACTO/103-225
D9WHK5_9ACTO/92-214
D9WHT1_9ACTO/100-221
D9WIS8_9ACTO/100-221
D9WIY6_9ACTO/81-210
D9WJK1_9ACTO/98-220
D9WL38_9ACTO/94-221
D9WM72_9ACTO/103-225
D9WP26_9ACTO/107-227
D9WP75_9ACTO/127-247
D9WPQ4_9ACTO/84-208
D9WR43_9ACTO/38-159
D9WS35_9ACTO/154-279
D9WS84_9ACTO/90-218
D9WTG8_9ACTO/85-209
D9WTT6_9ACTO/113-239
D9WTU0_9ACTO/92-215
D9WTW4_9ACTO/92-214
D9WUN6_9ACTO/110-234
D9WUS4_9ACTO/70-206
D9WV24_9ACTO/90-215
D9WVR6_9ACTO/87-223
D9WXG1_STRVR/113-233
D9WYD1_STRVR/92-214
D9WYE9_STRVR/99-222
D9WZ32_STRVR/150-274
D9WZ48_STRVR/72-190
D9WZL0_STRVR/95-215
D9X0L8_STRVR/83-202
D9X0N6_STRVR/84-207
D9X146_STRVR/82-206
D9X1U9_STRVR/103-226
D9X1W6_STRVR/82-202
D9X2E8_STRVR/83-207
D9X3H5_STRVR/81-201
D9X3R0_STRVR/85-219
D9X440_STRVR/90-213
D9X5Q5_STRVR/92-214
D9X6K6_STRVR/108-230
D9X763_STRVR/91-215
D9X7Z5_STRVR/101-224
D9X907_STRVR/108-229
D9XA04_STRVR/101-223
D9XAH6_STRVR/94-217
D9XBQ8_STRVR/98-224
D9XC94_STRVR/116-239
D9XCB6_STRVR/94-216
D9XHX5_STRVR/163-289
D9XI47_STRVR/92-214
D9XJT5_9ACTO/95-219
D9XKV1_9ACTO/95-186
D9XLA8_9ACTO/83-207
D9XM24_9ACTO/93-216
D9XM60_9ACTO/114-238
D9XMN0_9ACTO/81-201
D9XN40_9ACTO/118-239
D9XQC3_9ACTO/56-177
D9XR83_9ACTO/83-202
D9XRG4_9ACTO/95-215
D9XRZ2_9ACTO/92-214
D9XSL0_9ACTO/76-198
D9XT29_9ACTO/99-223
D9XT44_9ACTO/99-221
D9XT91_9ACTO/126-247
D9XTD1_9ACTO/157-281
D9XVV7_9ACTO/92-214
D9XW51_9ACTO/87-211
D9XW71_9ACTO/98-164
D9XXE1_9ACTO/98-220
D9XZM1_9ACTO/85-209
D9Y133_9ACTO/92-214
D9Y144_9ACTO/107-227
D9Y9K3_9DELT/151-273
D9YBN2_9DELT/78-206
D9YBS3_9DELT/79-205
D9YDP7_9DELT/104-226
D9YEW7_9DELT/53-124
D9YHH2_9DELT/92-216
D9ZET1_9ZZZZ/79-166
DGOR_ECOLI/97-220
E0DIS8_9CORY/122-245
E0DJ78_9RHIZ/89-211
E0DMX2_9RHIZ/89-209
E0DN39_9RHIZ/102-225
E0DP78_9RHIZ/92-214
E0DQ42_9RHIZ/102-230
E0DQA0_9RHIZ/88-214
E0DQM1_9RHIZ/109-231
E0DR18_9RHIZ/83-206
E0DRZ4_9RHIZ/108-232
E0DS60_9RHIZ/94-218
E0DSQ3_9RHIZ/88-214
E0DU35_9RHIZ/92-214
E0DV06_9RHIZ/102-224
E0DV29_9RHIZ/83-206
E0DW48_9RHIZ/102-230
E0DWA9_9RHIZ/94-218
E0DWK9_9RHIZ/108-232
E0DYF0_9RHIZ/103-230
E0DYU5_9RHIZ/102-225
E0E016_9RHIZ/89-209
E0E116_9FIRM/86-210
E0E541_9FIRM/84-210
E0FRW3_9THEO/85-209
E0G276_ENTFA/92-216
E0GGB8_ENTFA/92-216
E0GN80_ENTFA/92-216
E0GXK7_ENTFA/92-216
E0H2B2_ENTFA/92-216
E0HHY3_ENTFA/92-216
E0HSV8_9GAMM/84-209
E0HTJ9_9GAMM/105-229
E0HUA1_9GAMM/99-224
E0I0A3_9BACT/85-214
E0I5A5_9BACL/84-213
E0I6N4_9BACL/85-209
E0ICP7_9BACL/99-226
E0IDK8_9BACL/78-204
E0IJG5_9GAMM/84-209
E0IT32_9GAMM/105-229
E0IT86_9GAMM/99-224
E0IVL3_ECOLW/84-210
E0IW24_ECOLW/96-227
E0IWN8_ECOLW/96-220
E0IX44_ECOLW/87-209
E0IYR8_ECOLW/99-227
E0J2M4_ECOLW/123-247
E0J2X1_ECOLW/105-227
E0J334_ECOLW/97-220
E0J463_ECOLW/159-287
E0J5N5_ECOLW/76-208
E0J7C7_ECOLW/100-224
E0J7G7_ECOLW/97-226
E0J870_RHIME/113-235
E0J8A1_RHIME/118-247
E0J8D3_RHIME/93-219
E0J8H6_RHIME/104-227
E0J8J3_RHIME/102-228
E0J8P7_RHIME/82-206
E0J8R9_RHIME/101-223
E0J8V6_RHIME/91-217
E0JA53_RHIME/92-218
E0JA66_RHIME/102-227
E0JA78_RHIME/89-216
E0JAB4_RHIME/77-201
E0JAG9_RHIME/88-210
E0JAH1_RHIME/108-233
E0JAH2_RHIME/82-204
E0JCR0_RHIME/95-219
E0JDN5_RHIME/154-282
E0JED8_RHIME/98-226
E0JF46_RHIME/76-199
E0JF78_RHIME/103-233
E0JFD4_RHIME/91-213
E0JHR6_RHIME/89-212
E0JHR7_RHIME/106-227
E0JHV8_RHIME/82-206
E0JI09_RHIME/80-203
E0JIJ8_RHIME/106-230
E0JIM7_RHIME/97-223
E0JIP6_RHIME/97-220
E0JIR8_RHIME/104-231
E0JIR9_RHIME/92-215
E0JJ58_RHIME/84-206
E0JJC3_RHIME/97-225
E0JJM2_RHIME/117-245
E0JM69_RHIME/110-232
E0JMH4_RHIME/101-228
E0JN88_RHIME/107-232
E0JQQ7_RHIME/85-208
E0JQX2_RHIME/91-215
E0JT25_RHIME/113-235
E0JTB2_RHIME/91-217
E0JTE9_RHIME/101-223
E0JTH1_RHIME/82-206
E0JTM5_RHIME/102-228
E0JTP2_RHIME/104-227
E0JTT5_RHIME/113-239
E0JTW7_RHIME/118-247
E0JUH5_RHIME/92-215
E0JUH6_RHIME/104-231
E0JUJ8_RHIME/97-220
E0JUL7_RHIME/97-223
E0JVT7_RHIME/89-212
E0JVT8_RHIME/106-227
E0JVY0_RHIME/82-206
E0JW32_RHIME/80-203
E0JXV9_RHIME/76-199
E0JXZ2_RHIME/103-233
E0JY47_RHIME/91-213
E0JZD8_RHIME/98-226
E0K0H6_RHIME/117-245
E0K0I3_RHIME/77-201
E0K0N8_RHIME/88-210
E0K0P0_RHIME/123-248
E0K0P1_RHIME/82-204
E0K0S9_RHIME/92-218
E0K0U1_RHIME/102-227
E0K0V3_RHIME/89-216
E0K4B9_RHIME/101-228
E0K503_RHIME/110-232
E0K5F2_RHIME/106-230
E0K5N3_RHIME/84-206
E0K5Y9_RHIME/107-232
E0K6J9_RHIME/85-208
E0K6W7_RHIME/95-219
E0K9B8_RHIME/154-282
E0K9Q2_RHIME/91-215
E0KA48_RHIME/86-208
E0KBK1_STRVO/115-234
E0KCS6_STRVO/82-213
E0KD01_STRVO/88-212
E0KD10_STRVO/86-213
E0KE93_STRVO/85-209
E0KF21_STRVO/100-221
E0KGL7_STRVO/88-217
E0KGX4_STRVO/86-213
E0KGY8_STRVO/176-300
E0KH03_STRVO/91-228
E0KH84_STRVO/104-225
E0KIC6_STRVO/118-239
E0KIH5_STRVO/102-223
E0KJ08_STRVO/105-231
E0KJ20_STRVO/114-241
E0KJB1_STRVO/116-242
E0KJD5_STRVO/104-226
E0KKN7_STRVO/88-213
E0KKP9_STRVO/105-231
E0KM72_STRVO/99-221
E0KN54_STRVO/82-206
E0KN55_STRVO/86-212
E0KPR4_STRVO/81-202
E0KPU0_STRVO/78-202
E0KT73_STRVO/100-223
E0KUH1_STRVO/98-222
E0KWN9_STRVO/94-224
E0KWT9_STRVO/83-202
E0KXR3_STRVO/109-232
E0KXT3_STRVO/86-230
E0KXV6_STRVO/92-214
E0KY21_STRVO/95-216
E0KY70_STRVO/92-214
E0KYY8_STRVO/112-234
E0L006_STRVO/92-214
E0L0P5_STRVO/102-227
E0L2Q1_STRVO/86-220
E0LGS7_SPHCR/90-219
E0LH76_SPHCR/84-206
E0LIW4_SPHCR/110-232
E0LMU5_SPHCR/90-214
E0LN13_SPHCR/76-211
E0LN85_SPHCR/104-229
E0LPT7_SPHCR/79-209
E0LQL9_SPHCR/100-226
E0LRF0_SPHCR/99-224
E0LRX5_SPHCR/82-205
E0LUQ1_9ENTR/88-211
E0LUV8_9ENTR/96-224
E0LWR1_9ENTR/87-211
E0LX02_9ENTR/99-227
E0LXI3_9ENTR/97-221
E0LXW3_9ENTR/98-225
E0LZM9_9ENTR/87-209
E0M0W9_9ENTR/92-218
E0M129_9ENTR/159-287
E0M1C9_9ENTR/100-223
E0MRE5_9RHOB/74-206
E0MSU3_9RHOB/73-196
E0MT76_9RHOB/101-231
E0MTD8_9RHOB/114-236
E0MTR6_9RHOB/82-209
E0MTV8_9RHOB/96-220
E0MTY6_9RHOB/91-215
E0MW36_9CORY/74-195
E0MYW6_9CORY/81-209
E0MZR7_9CORY/103-229
E0N727_NEIME/97-225
E0N7N8_NEIME/98-227
E0NLV6_9FIRM/79-209
E0NWX0_9FIRM/88-212
E0P4W7_STAAU/95-223
E0PDP5_STREI/94-216
E0Q926_9BIFI/101-233
E0QA05_9BIFI/101-223
E0QAQ2_9BIFI/88-211
E0QNR7_9ACTO/105-228
E0QPD1_9ACTO/108-232
E0QS94_9ACTO/113-236
E0QVC2_ECOLX/76-208
E0QY76_ECOLX/87-209
E0R3A2_ECOLX/99-227
E0R3R2_ECOLX/159-287
E0R3V9_ECOLX/97-226
E0R4Z8_ECOLX/105-227
E0R557_ECOLX/97-220
E0R5F0_ECOLX/100-224
E0R6F4_ECOLX/96-220
E0R6I1_ECOLX/94-224
E0R6M1_ECOLX/96-227
E0R6V7_ECOLX/120-244
E0R9Q6_PAEP6/97-221
E0RDM8_PAEP6/84-213
E0RKH7_PAEP6/86-209
E0RMI3_PAEP6/75-200
E0RMV2_PAEP6/89-218
E0RPT1_SPITD/86-222
E0RQP9_SPITD/84-208
E0RR00_SPITD/98-220
E0S216_BUTPB/88-211
E0SCX6_DICD3/85-208
E0SCX9_DICD3/92-216
E0SEH4_DICD3/137-264
E0SEP2_DICD3/94-220
E0SFW0_DICD3/159-284
E0SG53_DICD3/99-227
E0SKT2_DICD3/97-221
E0SM83_DICD3/91-215
E0T2Q0_EDWTF/106-226
E0T341_EDWTF/88-215
E0T3D8_EDWTF/93-222
E0T5H9_EDWTF/120-244
E0T7P9_EDWTF/93-217
E0T9K7_EDWTF/99-227
E0TTU5_BACPZ/106-234
E0TZ77_BACPZ/90-219
E0U0W0_BACPZ/103-221
E0U262_BACPZ/84-205
E0U2X6_BACPZ/99-226
E0U4I2_BACPZ/84-209
E0XTW9_9PROT/84-208
E0XXK9_9DELT/74-202
E0XZ58_9RHIZ/110-232
E0Y1J6_9PROT/91-215
E0Y1L4_9PROT/82-205
E1CRC2_VIBPA/102-229
E1CS68_VIBPA/92-219
E1CW14_VIBPA/99-227
E1CXV7_VIBPA/82-207
E1D6G6_VIBPA/102-229
E1D6R0_VIBPA/99-227
E1D8V5_VIBPA/92-219
E1DBH0_VIBPA/82-207
E1DHM5_VIBPA/92-219
E1DN35_VIBPA/82-207
E1DPP9_VIBPA/99-227
E1DUA5_VIBPA/102-229
E1E2N2_STAAU/95-223
E1EE01_VIBPA/102-229
E1EFQ4_VIBPA/99-227
E1EJ52_VIBPA/92-219
E1EMH7_VIBPA/82-207
E1EVF6_ENTFA/92-216
E1FA21_9THEO/85-209
E1H579_MYCTU/92-212
E1H659_MYCTU/104-225
E1H6F2_MYCTU/97-224
E1HDG3_MYCTU/103-227
E1HDG3_MYCTU/357-484
E1HH39_ECOLX/96-227
E1HHT4_ECOLX/105-227
E1HIR0_ECOLX/100-224
E1HJ05_ECOLX/97-220
E1HJS7_ECOLX/87-209
E1HK73_ECOLX/101-225
E1HKJ6_ECOLX/123-247
E1HLP1_ECOLX/82-214
E1HLS4_ECOLX/84-210
E1HPJ4_ECOLX/99-227
E1HQL7_ECOLX/97-226
E1HQQ7_ECOLX/159-287
E1HSA4_ECOLX/97-220
E1HVI4_ECOLX/105-227
E1HW61_ECOLX/97-226
E1HWD1_ECOLX/100-224
E1HWZ8_ECOLX/96-220
E1HXD0_ECOLX/96-227
E1HY76_ECOLX/84-153
E1HYZ5_ECOLX/123-247
E1HZC2_ECOLX/87-209
E1I1N1_ECOLX/82-214
E1I2N4_ECOLX/92-215
E1I463_ECOLX/97-220
E1I7R1_ECOLX/99-227
E1I883_ECOLX/159-287
E1IL42_ECOLX/96-220
E1ILH7_ECOLX/123-247
E1IMA9_ECOLX/96-227
E1IMG3_ECOLX/84-210
E1IQ91_ECOLX/82-214
E1IRK8_ECOLX/97-226
E1IRP9_ECOLX/159-287
E1IRV3_ECOLX/105-227
E1IS22_ECOLX/97-220
E1IT14_ECOLX/99-227
E1IUT0_ECOLX/87-209
E1IWW6_ECOLX/100-224
E1J0N3_ECOLX/96-220
E1J574_ECOLX/159-287
E1J651_ECOLX/99-227
E1J6A3_ECOLX/100-224
E1J764_ECOLX/96-227
E1J7M1_ECOLX/123-247
E1J9W5_ECOLX/97-226
E1JB80_ECOLX/105-227
E1JC06_ECOLX/87-209
E1JC86_ECOLX/97-220
E1JCE4_ECOLX/82-214
E1JCY8_ECOLX/84-210
E1JTE5_DESFR/100-221
E1JV86_DESFR/105-231
E1JVN6_DESFR/85-208
E1JX93_DESFR/97-221
E1KCV0_9FIRM/82-211
E1KD57_9FIRM/88-212
E1KEK8_9FIRM/87-211
E1KLA4_9FIRM/88-212
E1L3K0_9ACTN/79-205
E1L6E2_9FIRM/88-212
E1L7G6_9FIRM/100-221
E1LCV7_9FIRM/100-221
E1LDS4_9FIRM/88-212
E1MCA6_9ACTO/113-236
E1MFG7_9ACTO/108-232
E1MG65_9ACTO/105-228
E1N7P9_9BIFI/1-77
E1NAA9_9BIFI/88-211
E1NDL0_9BIFI/101-233
E1P3X7_NEILA/98-227
E1P7B1_ECOAB/97-220
E1P7X8_ECOAB/76-208
E1P856_ECOAB/105-227
E1P9H9_ECOAB/87-209
E1PC98_ECOAB/115-239
E1PD53_ECOAB/96-227
E1PD93_ECOAB/94-224
E1PE67_ECOAB/96-220
E1PFV2_ECOAB/123-247
E1PG43_ECOAB/97-226
E1PG72_ECOAB/159-287
E1PJD2_ECOAB/99-227
E1PJZ4_ECOAB/100-224
E1QD93_DESB2/108-238
E1QI94_DESB2/97-221
E1R0R7_9ACTO/110-230
E1R2A2_SPISS/93-217
E1R2J2_SPISS/116-246
E1R3T9_SPISS/97-225
E1R3X4_SPISS/113-243
E1R452_SPISS/104-228
E1R4E5_SPISS/96-222
E1R6A2_SPISS/30-84
E1R8S4_SPISS/82-211
E1RAI8_SPISS/100-233
E1RAL4_SPISS/102-224
E1RAM5_SPISS/95-219
E1RB41_SPISS/104-225
E1RB51_SPISS/108-230
E1RBD6_SPISS/105-231
E1RC46_SPISS/96-220
E1RC57_SPISS/85-206
E1RC86_SPISS/89-208
E1RCP7_SPISS/78-197
E1RU81_ECOUM/100-224
E1RUX8_ECOUM/97-220
E1RV63_ECOUM/120-244
E1RVQ6_ECOUM/105-227
E1RWS8_ECOUM/96-220
E1RXP7_ECOUM/94-224
E1RXT8_ECOUM/96-227
E1S1H6_ECOUM/87-209
E1S231_ECOUM/76-208
E1S2U9_ECOUM/97-226
E1S3L9_ECOUM/159-287
E1S5D0_ECOUM/99-227
E1SCE5_PANVC/87-211
E1SDB6_PANVC/100-228
E1SEG9_PANVC/88-211
E1SEM2_PANVC/96-224
E1SEZ3_PANVC/97-221
E1SHH4_PANVC/94-220
E1SI32_PANVC/159-287
E1SJ52_PANVC/87-209
E1SMT6_FERBD/84-209
E1SN84_FERBD/99-225
E1SPN5_FERBD/81-204
E1SQL4_FERBD/80-205
E1T138_THESX/85-209
E1T612_BURSG/131-253
E1T648_BURSG/100-222
E1T6D0_BURSG/93-217
E1T8S1_BURSG/107-227
E1TAF2_BURSG/85-208
E1TB82_BURSG/85-209
E1TE59_BURSG/97-223
E1TED9_BURSG/77-213
E1TF05_BURSG/102-226
E1TFH4_BURSG/109-241
E1TG30_BURSG/100-221
E1TG62_BURSG/103-231
E1TH68_BURSG/96-220
E1THL0_BURSG/217-342
E1THL9_BURSG/92-218
E1THX7_BURSG/97-223
E1THY9_BURSG/100-230
E1TI22_BURSG/121-250
E1TJ43_BURSG/88-220
E1TJA0_BURSG/102-230
E1TK65_BURSG/72-199
E1UE14_LISML/82-208
E1UEW5_LISML/94-217
E1UM72_BACAS/84-209
E1UM80_BACAS/95-215
E1UR72_BACAS/99-226
E1UUH8_BACAS/87-210
E1V3L4_HALED/103-231
E1V480_HALED/109-231
E1V494_HALED/187-313
E1V4X9_HALED/90-215
E1V553_HALED/99-227
E1V5S4_HALED/99-229
E1V6Q8_HALED/105-233
E1V738_HALED/77-200
E1V795_HALED/78-203
E1V7C7_HALED/100-223
E1V7E0_HALED/92-216
E1V7J6_HALED/117-243
E1V860_HALED/89-216
E1V8N4_HALED/105-233
E1V9F1_HALED/75-212
E1V9S8_HALED/90-215
E1VBZ7_HALED/81-213
E1VRY7_ARTAR/82-204
E1VT62_ARTAR/85-209
E1VTB2_ARTAR/91-211
E1VU84_ARTAR/88-215
E1VUT1_ARTAR/75-200
E1VV82_ARTAR/77-203
E1VVX1_ARTAR/96-220
E1VXZ0_ARTAR/94-218
E1VZ80_ARTAR/86-210
E1VZF3_ARTAR/97-229
E1VZK3_ARTAR/100-221
E1W067_ARTAR/76-207
E1W0A8_ARTAR/77-202
E1W0F7_ARTAR/88-212
E1W0L7_ARTAR/89-213
E1W2P4_HAEP3/101-223
E1WA43_SALTS/80-212
E1WB39_SALTS/97-226
E1WBJ2_SALTS/87-209
E1WBM2_SALTS/128-256
E1WBR9_SALTS/84-210
E1WCB5_SALTS/93-217
E1WDC1_SALTS/100-224
E1WDQ6_SALTS/97-220
E1WDW4_SALTS/106-227
E1WHM4_SALTS/94-224
E1WIC3_SALTS/123-247
E1WIE0_SALTS/86-206
E1WMY0_BACF6/140-267
E1XX79_LEGPN/81-214
E2CAJ3_9RHOB/94-222
E2CBK6_9RHOB/81-204
E2CBW2_9RHOB/75-204
E2CG87_9RHOB/106-227
E2CHX9_9RHOB/104-226
E2CI07_9RHOB/77-208
E2CJM9_9RHOB/79-201
E2CK27_9RHOB/93-217
E2CL24_9RHOB/85-208
E2CQU2_9RHOB/108-237
E2CQV4_9RHOB/79-203
E2CRX0_9RHOB/95-220
E2CSP8_9RHOB/91-214
E2CSV3_9RHOB/74-196
E2CYT7_STRPT/96-220
E2JQX7_ECO57/96-220
E2JSS1_ECO57/99-227
E2JT58_ECO57/76-208
E2JTA7_ECO57/105-227
E2JTT7_ECO57/120-244
E2K195_ECO57/100-224
E2K259_ECO57/97-226
E2K289_ECO57/159-287
E2K4P5_ECO57/84-210
E2K5T7_ECO57/96-220
E2K751_ECO57/99-227
E2K793_ECO57/76-208
E2K7C4_ECO57/120-244
E2K7J6_ECO57/105-227
E2KCV5_ECO57/100-224
E2KDI0_ECO57/97-226
E2KDL0_ECO57/159-287
E2KF32_ECO57/84-210
E2KFM5_ECO57/87-209
E2KMZ9_ECO57/100-224
E2KP46_ECO57/105-227
E2KS83_ECO57/84-210
E2KSG0_ECO57/76-208
E2KT16_ECO57/87-209
E2KTM5_ECO57/97-226
E2KTQ5_ECO57/159-287
E2KV94_ECO57/99-227
E2KVX9_ECO57/96-220
E2KWR9_ECO57/120-244
E2M7E4_PSESM/104-232
E2M7Y9_PSESM/76-213
E2MBI9_PSESM/90-217
E2MC04_PSESM/82-206
E2MDC3_PSESM/104-225
E2MDN7_PSESM/95-218
E2MDP2_PSESM/81-207
E2MGH3_PSESM/102-230
E2MGH4_PSESM/146-274
E2MGS1_PSESM/91-215
E2MH50_PSESM/100-228
E2MJ42_PSESM/84-204
E2MJX7_PSESM/207-331
E2ML05_PSESM/84-206
E2MLZ0_PSESM/96-220
E2MMH8_PSESM/96-217
E2MTN1_9CORY/95-214
E2NW99_9FIRM/87-211
E2NZ95_PASHA/92-219
E2PAR1_PASHA/92-219
E2PFJ0_NEIPO/97-225
E2PIC2_NEIPO/98-227
E2PK62_9RHIZ/90-213
E2PKL2_9RHIZ/102-224
E2PKZ2_9RHIZ/88-214
E2PL08_9RHIZ/50-174
E2PL69_9RHIZ/102-230
E2PM23_9RHIZ/89-213
E2PMC5_9RHIZ/89-209
E2PMJ3_9RHIZ/102-225
E2PPC4_9RHIZ/92-214
E2PRC4_9RHIZ/89-211
E2PUA0_STRCL/102-224
E2PW15_STRCL/163-283
E2PW79_STRCL/155-276
E2PWC4_STRCL/99-221
E2PWS3_STRCL/79-203
E2PXI1_STRCL/112-230
E2PYF3_STRCL/84-207
E2Q9X5_STRCL/87-219
E2QA70_STRCL/150-274
E2QA84_STRCL/76-198
E2QDZ0_ECOLX/116-247
E2QE30_ECOLX/94-224
E2QED9_ECOLX/96-220
E2QEQ3_ECOLX/102-226
E2QGW2_ECOLX/100-224
E2QHN4_ECOLX/97-220
E2QHU3_ECOLX/105-227
E2QLB8_ECOLX/159-287
E2QQB7_ECOLX/82-214
E2RWF6_9BACT/89-219
E2S2C2_9CORY/74-195
E2S605_9CORY/99-225
E2S6Z9_9CORY/81-209
E2SAS3_9ACTO/82-205
E2SG99_9ACTO/80-204
E2STC8_9RALS/95-223
E2SU78_9RALS/109-239
E2SV88_9RALS/90-214
E2SWL0_9RALS/98-224
E2SX85_9RALS/98-222
E2SXH4_9RALS/97-223
E2SY11_9RALS/107-231
E2SZK1_9RALS/102-230
E2T0X4_9RALS/100-224
E2T7M5_MYCTU/133-253
E2T8K3_MYCTU/104-225
E2TDL7_MYCTU/103-227
E2TDL7_MYCTU/357-484
E2TED7_MYCTU/97-224
E2THF0_MYCTU/133-253
E2TID4_MYCTU/104-225
E2TIM4_MYCTU/97-224
E2TQR8_MYCTU/103-227
E2TQR8_MYCTU/357-484
E2TU44_MYCTU/133-253
E2TV17_MYCTU/104-225
E2TVB1_MYCTU/97-224
E2U296_MYCTU/103-227
E2U296_MYCTU/357-484
E2U614_MYCTU/133-253
E2U6Z0_MYCTU/104-225
E2UD10_MYCTU/97-224
E2UE20_MYCTU/103-227
E2UE20_MYCTU/357-484
E2UGN7_MYCTU/133-253
E2UHZ8_MYCTU/104-225
E2UI87_MYCTU/97-224
E2UQ90_MYCTU/103-227
E2UQ90_MYCTU/357-484
E2UT58_MYCTU/133-253
E2UU55_MYCTU/104-225
E2UUD2_MYCTU/97-224
E2V1K4_MYCTU/103-227
E2V1K4_MYCTU/357-484
E2V4D5_MYCTU/92-212
E2V5B6_MYCTU/104-225
E2V5L0_MYCTU/97-224
E2VCM6_MYCTU/103-227
E2VCM6_MYCTU/357-484
E2VEM8_MYCTU/104-225
E2VF20_MYCTU/97-224
E2VLP3_MYCTU/103-227
E2VLP3_MYCTU/357-484
E2VPZ3_MYCTU/133-253
E2VQN7_MYCTU/104-225
E2VR68_MYCTU/97-224
E2VYB4_MYCTU/103-227
E2VYB4_MYCTU/357-484
E2W198_MYCTU/92-212
E2W279_MYCTU/104-225
E2W2H0_MYCTU/97-224
E2W9H0_MYCTU/103-227
E2WCF2_MYCTU/92-212
E2WD74_MYCTU/92-212
E2WE58_MYCTU/104-225
E2WEE9_MYCTU/97-224
E2WLK7_MYCTU/103-227
E2WLK7_MYCTU/357-484
E2WQS3_ECOLX/97-226
E2WQW4_ECOLX/159-287
E2WR46_ECOLX/99-227
E2WU45_ECOLX/87-209
E2WUE3_ECOLX/78-204
E2WVW4_ECOLX/105-227
E2WW26_ECOLX/97-220
E2WWC2_ECOLX/100-224
E2WXG6_ECOLX/120-244
E2WXU4_ECOLX/76-208
E2WY66_ECOLX/96-220
E2WYJ5_ECOLX/1-97
E2X4U6_SHIDY/100-224
E2X502_SHIDY/106-227
E2X7N6_SHIDY/96-220
E2X821_SHIDY/120-244
E2XA40_SHIDY/76-208
E2XCR6_SHIDY/99-227
E2XFS7_SHIDY/8-134
E2XH24_SHIDY/88-209
E2XJF9_PSEFL/94-215
E2XLJ8_PSEFL/104-232
E2XM00_PSEFL/95-218
E2XM68_PSEFL/1-97
E2XNP4_PSEFL/87-210
E2XPX9_PSEFL/101-229
E2XQ21_PSEFL/104-241
E2XQ83_PSEFL/104-232
E2XQE8_PSEFL/91-215
E2XQH0_PSEFL/104-225
E2XSD5_PSEFL/87-209
E2XT62_PSEFL/101-225
E2XT63_PSEFL/96-219
E2XVI8_PSEFL/100-228
E2XWF9_PSEFL/73-207
E2XWG4_PSEFL/95-218
E2XWK1_PSEFL/90-217
E2XYA6_PSEFL/99-231
E2Y0L3_PSEFL/92-216
E2Y379_ENTFA/92-216
E2YHN2_ENTFA/92-216
E2YRJ9_ENTFA/92-216
E2YU29_ENTFA/92-216
E2Z6V8_ENTFA/92-216
E2ZAJ3_9FIRM/81-208
E2ZBW7_9FIRM/90-214
E2ZEF4_9FIRM/78-204
E2ZFJ2_9FIRM/117-246
E2ZG86_9FIRM/100-220
E2ZGP3_9FIRM/85-208
E2ZHJ2_9FIRM/84-204
E2ZKM5_9FIRM/77-205
E2ZLC3_9FIRM/85-204
E2ZNL5_9FIRM/83-213
E2ZPA5_PSEAE/90-217
E2ZR17_PSEAE/85-206
E2ZRR9_PSEAE/95-218
E2ZRS6_PSEAE/81-206
E2ZS32_PSEAE/92-215
E2ZSG5_PSEAE/94-225
E2ZV34_PSEAE/89-215
E2ZZU8_PSEAE/91-220
E3A058_PSEAE/99-230
E3A0J9_PSEAE/72-212
E3A4V0_PSEAE/77-201
E3A6Z8_PSEAE/89-212
E3A6Z9_PSEAE/90-214
E3ANM6_9SPHI/89-214
E3BA07_9MICO/80-206
E3BC30_9MICO/155-281
E3BDZ1_9MICO/77-204
E3BH17_9VIBR/107-229
E3BM28_9VIBR/99-227
E3BME5_9VIBR/162-286
E3BNQ2_9VIBR/88-215
E3BQ26_9VIBR/151-286
E3CV23_9BACT/83-204
E3CVD2_9BACT/104-226
E3CVK1_9BACT/86-206
E3CW57_9BACT/81-204
E3CWE4_9BACT/96-218
E3CWF7_9BACT/80-211
E3CWG5_9BACT/80-214
E3CWG8_9BACT/79-201
E3CWR3_9BACT/84-212
E3CX54_9BACT/94-221
E3CXQ4_9BACT/82-209
E3CYJ9_9BACT/78-214
E3CYL9_9BACT/81-206
E3CZH0_9BACT/92-211
E3CZN3_9BACT/104-226
E3D061_9BACT/78-214
E3D0L1_9BACT/88-213
E3D1X3_NEIM7/97-225
E3D6V9_NEIM7/98-227
E3D836_GARV3/130-253
E3D8I6_GARV3/112-236
E3DBJ3_ERWSE/105-226
E3DDI4_ERWSE/100-228
E3DI67_ERWSE/88-211
E3DLW5_HALPG/84-215
E3DR20_HALPG/90-214
E3DTN5_BACA1/103-221
E3DVY1_BACA1/78-205
E3DZR2_BACA1/86-208
E3E154_BACA1/95-219
E3E1P8_BACA1/90-219
E3E2I2_BACA1/81-206
E3E2K2_BACA1/87-211
E3E684_PAEPS/100-224
E3EB15_PAEPS/90-217
E3EDZ6_PAEPS/84-213
E3EJK9_PAEPS/75-200
E3ENE7_BIFBS/103-227
E3EWX5_KETVY/88-216
E3EWX6_KETVY/83-211
E3EX44_KETVY/99-227
E3EXR6_KETVY/78-198
E3EYA2_KETVY/96-220
E3EYL0_KETVY/81-216
E3EZA2_KETVY/73-196
E3EZA4_KETVY/85-212
E3EZA9_KETVY/89-214
E3EZY6_KETVY/76-197
E3F023_KETVY/103-228
E3F1N0_KETVY/81-201
E3F247_KETVY/98-216
E3F284_KETVY/82-206
E3F334_KETVY/92-213
E3F4J2_KETVY/96-219
E3F545_KETVY/104-227
E3F5Q6_KETVY/90-216
E3F608_KETVY/110-234
E3FAZ4_CORP9/102-224
E3FB47_CORP9/96-220
E3G1S4_ENTCS/96-220
E3G501_ENTCS/80-212
E3G5M4_ENTCS/106-227
E3G7E0_ENTCS/87-209
E3G7N4_ENTCS/97-220
E3G831_ENTCS/84-209
E3G959_ENTCS/99-227
E3G999_ENTCS/100-224
E3GBM2_ENTCS/120-241
E3GDK3_EUBLK/99-224
E3GH43_EUBLK/92-216
E3GI21_EUBLK/83-211
E3GLJ3_EUBLK/108-231
E3GTS9_HAEI2/92-219
E3H085_ROTDC/95-219
E3H0N2_ROTDC/107-237
E3H6A8_ILYPC/97-219
E3H6I8_ILYPC/80-204
E3H6K6_ILYPC/84-214
E3H944_ILYPC/81-206
E3H972_ILYPC/92-216
E3HAS7_ILYPC/80-202
E3HC61_ILYPC/93-207
E3HE55_ILYPC/78-203
E3HEL4_ACHXA/132-255
E3HEN0_ACHXA/92-223
E3HES4_ACHXA/75-199
E3HEZ9_ACHXA/82-206
E3HF41_ACHXA/105-233
E3HFB8_ACHXA/82-204
E3HFL6_ACHXA/90-213
E3HFX6_ACHXA/109-239
E3HGF1_ACHXA/89-212
E3HH18_ACHXA/90-215
E3HH73_ACHXA/86-213
E3HH81_ACHXA/90-217
E3HHB7_ACHXA/83-227
E3HJ85_ACHXA/83-205
E3HJI7_ACHXA/105-232
E3HJV7_ACHXA/100-223
E3HKJ8_ACHXA/99-225
E3HKL1_ACHXA/87-211
E3HKL8_ACHXA/90-216
E3HL42_ACHXA/91-221
E3HL49_ACHXA/107-231
E3HLG6_ACHXA/84-208
E3HLM3_ACHXA/95-221
E3HLR8_ACHXA/90-211
E3HM38_ACHXA/91-215
E3HMA9_ACHXA/82-205
E3HMX4_ACHXA/83-207
E3HNE1_ACHXA/80-204
E3HNI0_ACHXA/91-221
E3HPP9_ACHXA/87-210
E3HPU6_ACHXA/128-255
E3HPV8_ACHXA/108-233
E3HQV1_ACHXA/79-203
E3HQV6_ACHXA/75-196
E3HR76_ACHXA/102-227
E3HRA8_ACHXA/76-216
E3HRL1_ACHXA/99-228
E3HRZ9_ACHXA/100-222
E3HST0_ACHXA/94-219
E3HTF9_ACHXA/163-288
E3HTP5_ACHXA/94-218
E3HU53_ACHXA/159-284
E3HUA2_ACHXA/92-215
E3HUZ9_ACHXA/87-211
E3HV43_ACHXA/118-246
E3HVF2_ACHXA/78-214
E3HVH4_ACHXA/81-206
E3HVM3_ACHXA/76-207
E3HVY6_ACHXA/86-210
E3HVZ2_ACHXA/77-197
E3HW41_ACHXA/76-203
E3HWI7_ACHXA/85-209
E3HXF9_ACHXA/86-212
E3HXK1_ACHXA/92-218
E3I150_RHOVT/76-200
E3I1U6_RHOVT/118-246
E3I613_RHOVT/96-219
E3IC43_GEOS0/80-205
E3IFH9_GEOS0/85-209
E3IFQ2_GEOS0/99-226
E3IJ52_GEOS0/98-224
E3IJ55_GEOS0/100-226
E3IM02_DESVR/83-207
E3IN66_DESVR/105-227
E3IN81_DESVR/85-212
E3IU77_FRASU/79-206
E3IUK1_FRASU/87-213
E3IVB3_FRASU/113-246
E3IVF3_FRASU/127-259
E3IWS9_FRASU/108-228
E3IZK5_FRASU/155-306
E3IZR4_FRASU/86-216
E3J0K6_FRASU/118-241
E3J4C3_FRASU/109-238
E3J538_FRASU/112-239
E3J6E4_FRASU/105-227
E3J7I9_FRASU/83-203
E3J852_FRASU/102-221
E3J8B2_FRASU/92-211
E3J938_FRASU/89-211
E3J9C9_FRASU/112-244
E3JAF5_FRASU/96-220
E3JAS4_FRASU/84-202
E3JB87_FRASU/118-244
E3JC23_FRASU/109-237
E3JC66_FRASU/113-239
E3JC66_FRASU/376-503
E3JD17_FRASU/107-233
E3JD32_FRASU/96-219
E3JD39_FRASU/109-238
E3NX56_CAERE/76-209
E3PCG3_ECOH1/99-227
E3PF66_ECOH1/97-226
E3PF89_ECOH1/159-287
E3PH34_ECOH1/76-208
E3PJ97_ECOH1/96-227
E3PK08_ECOH1/96-220
E3PKR9_ECOH1/123-247
E3PLV1_ECOH1/84-210
E3PM41_ECOH1/87-209
E3PMW8_ECOH1/100-224
E3PNP3_ECOH1/97-220
E3PNV4_ECOH1/105-227
E3PX92_CLOSD/88-212
E3XK71_ECOLX/76-208
E3XKY4_ECOLX/97-226
E3XL11_ECOLX/159-287
E3XLI1_ECOLX/99-227
E3XNA5_ECOLX/87-209
E3XRL3_ECOLX/105-227
E3XRS4_ECOLX/97-220
E3XS82_ECOLX/100-224
E3XT86_ECOLX/120-244
E3XTK3_ECOLX/96-220
E3XTU3_ECOLX/94-224
E3XTY9_ECOLX/96-227
E3Y0P9_SHIFL/97-226
E3Y361_SHIFL/87-209
E3Y3T3_SHIFL/84-210
E3Y4S8_SHIFL/120-244
E3Y4Y7_SHIFL/96-220
E3Y5H8_SHIFL/76-208
E3Y687_SHIFL/96-227
E3Y6X8_SHIFL/105-227
E3Y727_SHIFL/97-220
E3Y7J4_SHIFL/100-224
E3YAC7_SHIFL/99-227
E3YAS1_SHIFL/159-287
E3YEM0_LISMO/94-217
E3YMW6_9LIST/80-208
E3YNQ5_9LIST/94-217
E3YWK9_LISIN/89-208
E3YXI4_LISIN/88-211
E3Z5D9_LISIN/89-208
E3Z666_LISIN/94-217
E3ZEU5_LISIV/94-217
E3ZMY5_LISSE/83-209
E3ZNS5_LISSE/94-217
E3ZXR7_LISSE/94-217
E4A526_PROAC/86-175
E4A644_PROAC/115-232
E4AAG9_PROAC/98-220
E4AAH0_PROAC/6-72
E4AE90_PROAC/98-220
E4AE93_PROAC/139-261
E4AF58_PROAC/115-232
E4AIP8_PROAC/139-264
E4AJB0_PROAC/115-232
E4AKL3_PROAC/86-211
E4AMP6_PROAC/6-72
E4AMP7_PROAC/98-220
E4AS70_PROAC/115-232
E4ATQ7_PROAC/6-72
E4ATQ8_PROAC/98-220
E4AW93_PROAC/86-211
E4AYS2_PROAC/115-232
E4B0F9_PROAC/86-175
E4B389_PROAC/6-72
E4B390_PROAC/98-220
E4B7E4_PROAC/86-211
E4BA98_PROAC/115-232
E4BCJ2_PROAC/121-242
E4BCJ3_PROAC/99-221
E4BET1_PROAC/98-220
E4BET4_PROAC/139-261
E4BI61_PROAC/115-232
E4BKR1_PROAC/139-264
E4BNR5_PROAC/86-211
E4BPC4_PROAC/6-72
E4BPC5_PROAC/98-220
E4BTM0_PROAC/115-232
E4BUZ1_PROAC/86-211
E4BW79_PROAC/115-232
E4BYQ7_PROAC/6-72
E4BYQ8_PROAC/98-220
E4C1H5_PROAC/115-232
E4C2X7_PROAC/86-175
E4C5Z3_PROAC/6-72
E4C5Z4_PROAC/98-220
E4CAB5_PROAC/86-175
E4CBY2_PROAC/115-232
E4CE41_PROAC/6-72
E4CE42_PROAC/98-220
E4CID8_PROAC/86-211
E4CIU2_PROAC/115-232
E4CL65_PROAC/6-72
E4CL66_PROAC/98-220
E4CPB9_PROAC/86-211
E4CQL3_PROAC/115-232
E4CTN4_PROAC/98-220
E4CTN5_PROAC/6-72
E4CVL2_PROAC/115-232
E4CXY4_PROAC/1-91
E4D0I9_PROAC/6-72
E4D0J0_PROAC/98-220
E4D3E0_PROAC/86-175
E4D547_PROAC/115-232
E4D8Y7_PROAC/98-220
E4D8Y8_PROAC/6-72
E4DCF1_PROAC/6-72
E4DCF2_PROAC/98-220
E4DE54_PROAC/115-232
E4DFY2_PROAC/86-175
E4DHV3_PROAC/115-232
E4DL82_PROAC/98-220
E4DL83_PROAC/6-72
E4DM34_PROAC/86-211
E4DQW5_PROAC/115-232
E4DT48_PROAC/6-72
E4DT49_PROAC/98-220
E4DV39_PROAC/86-175
E4DWP3_PROAC/86-211
E4DY93_PROAC/115-232
E4E0L5_PROAC/6-72
E4E0L6_PROAC/98-220
E4E5Z5_PROAC/86-211
E4E731_PROAC/6-72
E4E732_PROAC/98-220
E4E938_PROAC/115-232
E4EC09_PROAC/115-232
E4ED92_PROAC/86-211
E4EGA6_PROAC/6-72
E4EGA7_PROAC/98-220
E4ELM3_PROAC/86-211
E4ENJ1_PROAC/115-232
E4EP68_PROAC/6-72
E4EP69_PROAC/98-220
E4ES88_PROAC/115-232
E4EU31_PROAC/86-211
E4EW36_PROAC/6-72
E4EW37_PROAC/98-220
E4F036_PROAC/115-232
E4F2C5_PROAC/86-211
E4F540_PROAC/98-220
E4F541_PROAC/6-72
E4F790_PROAC/86-211
E4F8Y1_PROAC/98-220
E4F8Y2_PROAC/6-72
E4FB28_PROAC/115-232
E4FF60_PROAC/86-211
E4FH36_PROAC/115-232
E4FIG8_PROAC/6-72
E4FIG9_PROAC/98-220
E4FKL2_PROAC/115-232
E4FMD9_PROAC/86-211
E4FRD5_PROAC/98-220
E4FRD6_PROAC/6-72
E4FTY7_PROAC/86-211
E4FVJ5_PROAC/115-232
E4FXL0_PROAC/6-72
E4FXL1_PROAC/98-220
E4G1K0_PROAC/82-199
E4G2R4_PROAC/6-72
E4G2R5_PROAC/98-220
E4G6C4_PROAC/86-211
E4G8Z2_PROAC/86-175
E4G974_PROAC/115-232
E4GAE0_PROAC/98-220
E4GAE1_PROAC/6-72
E4GF14_PROAC/115-232
E4GH77_PROAC/98-220
E4GH78_PROAC/6-72
E4GIL2_PROAC/86-175
E4GNI2_PROAC/86-211
E4GQG6_PROAC/115-232
E4GU24_PROAC/98-220
E4GU25_PROAC/6-72
E4GV26_PROAC/115-232
E4GX20_PROAC/121-242
E4GX21_PROAC/99-221
E4GZZ5_PROAC/86-211
E4H2W1_PROAC/115-232
E4H472_PROAC/86-175
E4H8F2_PROAC/98-220
E4H8F3_PROAC/6-72
E4H9E3_PROAC/115-232
E4HB57_PROAC/6-72
E4HB58_PROAC/98-220
E4HDR5_PROAC/86-211
E4HI98_PROAC/139-261
E4HIA2_PROAC/98-220
E4HL82_PROAC/139-264
E4HN09_PROAC/115-232
E4HPR7_PROAC/115-232
E4HU29_PROAC/121-242
E4HU30_PROAC/99-221
E4HVH6_PROAC/86-211
E4HY70_PROAC/115-232
E4HYG0_PROAC/86-211
E4I1X4_PROAC/98-220
E4I1X5_PROAC/6-72
E4I7Y0_ENTFC/78-202
E4I8X6_ENTFC/79-203
E4I918_ENTFC/95-217
E4IK57_ENTFC/95-217
E4IK98_ENTFC/79-203
E4ILQ6_ENTFC/78-202
E4IPB3_ENTFC/79-203
E4IPM9_ENTFC/95-217
E4IUW2_ENTFC/78-202
E4IWG6_ENTFC/78-202
E4J0V5_ENTFC/79-203
E4J0Z5_ENTFC/95-217
E4J436_ENTFC/79-203
E4J477_ENTFC/95-217
E4J6T8_ENTFC/78-202
E4JD62_ENTFC/79-203
E4JEP8_ENTFC/95-217
E4JIL0_ENTFC/78-202
E4K5S0_9FIRM/90-215
E4K830_9FIRM/88-212
E4L0E1_9FIRM/82-206
E4L2K7_9STRE/92-216
E4L5D9_9STRE/93-215
E4LEZ9_9FIRM/95-216
E4LFI4_9FIRM/88-212
E4LL22_9FIRM/88-212
E4M9A6_9BACT/101-228
E4ML84_9FIRM/104-224
E4MM91_9FIRM/90-214
E4MZ81_KITSK/90-217
E4N081_KITSK/73-202
E4N2Q8_KITSK/88-212
E4N3K2_KITSK/95-217
E4N6L7_KITSK/123-245
E4N6M7_KITSK/113-236
E4N866_KITSK/97-220
E4NBE7_KITSK/91-210
E4NE06_KITSK/84-207
E4NES7_KITSK/95-223
E4NI50_KITSK/152-276
E4NXR8_BIFBP/134-258
E4P296_ECO8N/97-220
E4P2X3_ECO8N/105-227
E4P3Q1_ECO8N/76-208
E4P407_ECO8N/99-227
E4P5Z0_ECO8N/87-209
E4P808_ECO8N/96-227
E4P848_ECO8N/94-224
E4P922_ECO8N/96-220
E4PA24_ECO8N/97-226
E4PAP6_ECO8N/120-244
E4PAU6_ECO8N/159-287
E4PE77_ECO8N/100-224
E4PG44_MARAH/197-323
E4PKX9_MARAH/80-208
E4PL88_MARAH/81-212
E4PLR4_MARAH/84-216
E4PM55_MARAH/93-215
E4PMD6_MARAH/82-206
E4PME5_MARAH/81-208
E4PNW3_MARAH/95-219
E4PQ17_MARAH/83-210
E4Q252_CALOW/90-215
E4Q3K7_CALOW/89-213
E4Q7J2_CALH1/88-212
E4Q7Y9_CALH1/96-220
E4Q901_CALH1/90-215
E4QYH8_HAEI6/92-219
E4R643_PSEPB/99-231
E4R6B1_PSEPB/93-216
E4R6S1_PSEPB/97-225
E4R7B7_PSEPB/90-217
E4R7X2_PSEPB/113-232
E4R806_PSEPB/91-215
E4R833_PSEPB/90-214
E4R834_PSEPB/91-214
E4R901_PSEPB/104-232
E4RAV3_PSEPB/93-214
E4RC88_PSEPB/95-218
E4RC94_PSEPB/92-207
E4RG25_PSEPB/102-230
E4RG26_PSEPB/99-221
E4RGS7_PSEPB/106-234
E4RH41_PSEPB/57-189
E4RHU1_PSEPB/97-228
E4RHU7_PSEPB/76-213
E4RNV8_HALSL/101-225
E4RNV9_HALSL/106-230
E4RPU1_HALSL/90-214
E4RPX9_HALSL/86-210
E4RPY0_HALSL/86-210
E4S9R7_CALKI/90-215
E4SAV0_CALKI/88-212
E4SD22_CALK2/90-215
E4SGS5_CALK2/88-212
E4TFW2_CALNY/97-223
E4TGM3_CALNY/83-207
E4TGM4_CALNY/84-210
E4U581_OCEP5/81-203
E4VCD1_BIFBI/103-227
E4W803_RHOE1/90-212
E4W812_RHOE1/105-233
E4W9I4_RHOE1/94-221
E4W9S1_RHOE1/113-245
E4W9U6_RHOE1/90-213
E4WBB8_RHOE1/81-203
E4WC83_RHOE1/88-210
E4WCL8_RHOE1/95-218
E4WCM0_RHOE1/79-207
E4WDU9_RHOE1/80-209
E4WFE8_RHOE1/82-212
E4WFK1_RHOE1/110-234
E4WHJ2_RHOE1/103-224
E4WIW6_RHOE1/95-216
E4WK34_RHOE1/93-215
E4XU29_OIKDI/77-201
E4ZBS3_NEIL0/97-225
E4ZC77_NEIL0/98-227
E5AR65_BURRH/86-207
E5B2J4_ERWAM/88-211
E5B7L5_ERWAM/20-141
E5B8C3_ERWAM/100-228
E5BF38_9FUSO/80-204
E5BGC9_9FUSO/93-216
E5BJ14_9FUSO/102-226
E5BJ15_9FUSO/99-223
E5BL11_9FUSO/80-204
E5BLZ4_9FUSO/80-204
E5BP09_9FUSO/106-231
E5BPW1_9FUSO/104-233
E5BQF2_9FUSO/84-205
E5BRR2_9FUSO/83-203
E5BT32_9FUSO/84-211
E5BTC9_9FUSO/88-212
E5BW02_9FUSO/85-210
E5BX84_9FUSO/101-228
E5C0G0_9FUSO/93-216
E5C299_9FUSO/80-204
E5CB18_9BACE/97-218
E5CD36_9BACE/98-225
E5CJK0_STAHO/86-215
E5CTY7_9STAP/86-215
E5DGA0_AZOBR/110-234
E5QWJ3_STAAH/95-223
E5RBK0_STAAG/85-213
E5RY13_9BACT/92-217
E5TC26_STAAU/86-214
E5TMJ7_STAAU/86-214
E5TSI8_STAAU/86-214
E5TZU7_ALCXX/162-287
E5U0D0_ALCXX/99-226
E5U0X7_ALCXX/76-216
E5U2Z8_ALCXX/88-212
E5U386_ALCXX/103-226
E5U3X4_ALCXX/86-210
E5U3Y1_ALCXX/100-220
E5U4P2_ALCXX/82-206
E5U568_ALCXX/90-217
E5U5H7_ALCXX/105-233
E5U655_ALCXX/93-219
E5U6E4_ALCXX/107-234
E5U6V7_ALCXX/128-255
E5U778_ALCXX/86-213
E5U824_ALCXX/98-234
E5U846_ALCXX/81-205
E5U875_ALCXX/106-232
E5U8Z1_ALCXX/84-208
E5U9B2_ALCXX/112-234
E5U9M1_ALCXX/158-283
E5UA49_ALCXX/83-205
E5UB93_ALCXX/101-224
E5UD99_ALCXX/82-204
E5UDH9_ALCXX/75-198
E5UEK6_ALCXX/79-203
E5UF02_ALCXX/163-288
E5UFB6_ALCXX/96-222
E5UFZ8_ALCXX/99-226
E5UG96_ALCXX/108-231
E5UGQ4_ALCXX/95-221
E5UGT2_ALCXX/99-225
E5UGY0_ALCXX/76-207
E5UK29_NEIMU/98-226
E5ULV7_NEIMU/97-226
E5UYQ1_9BACE/101-228
E5VN56_9FIRM/95-220
E5VNF6_9FIRM/100-224
E5VSE2_9FIRM/43-165
E5VSF8_9FIRM/79-208
E5VT12_9FIRM/94-218
E5VVE0_9FIRM/99-219
E5VVK3_9FIRM/88-212
E5W2E0_9BACI/81-205
E5W3U7_9BACI/86-208
E5W812_9BACI/89-212
E5W8C1_9BACI/99-226
E5W9E8_9BACI/84-210
E5W9Z1_9BACI/90-219
E5WAV2_9BACI/83-210
E5WBF7_9BACI/103-221
E5WC51_9BACI/85-208
E5WC71_9BACI/85-208
E5WCF4_9BACI/95-221
E5WCJ1_9BACI/94-219
E5WGR2_9BACI/87-208
E5WGU6_9BACI/90-219
E5WK10_9BACI/106-226
E5WKE8_9BACI/92-207
E5WL25_9BACI/83-205
E5WMB5_9BACI/82-206
E5WME2_9BACI/70-200
E5WNL0_9BACI/87-206
E5WNL4_9BACI/82-204
E5WNM2_9BACI/19-116
E5WP46_9BACI/95-222
E5X821_9ACTN/78-204
E5XEV7_9FIRM/81-208
E5XFL6_9FIRM/87-211
E5XN69_9ACTO/88-211
E5XU78_9ACTO/88-215
E5XUL5_9ACTO/93-216
E5XVH6_9ACTO/86-213
E5Y2A3_BILWA/81-207
E5Y2P3_BILWA/102-224
E5Y2Y9_BILWA/89-210
E5Y2Z0_BILWA/94-214
E5Y305_BILWA/98-212
E5Y342_BILWA/80-206
E5Y574_BILWA/97-219
E5Y662_BILWA/103-225
E5YAB2_BILWA/88-214
E5YAP6_BILWA/74-191
E5YAR2_BILWA/82-204
E5YAV4_BILWA/83-204
E5YAZ8_BILWA/114-236
E5YBQ1_BILWA/74-197
E5YC20_9ENTR/101-229
E5YCS6_9ENTR/90-217
E5YHJ7_9ENTR/92-214
E5YIT2_9ENTR/99-227
E5YJ37_9ENTR/131-255
E5YJ41_9ENTR/80-212
E5YK83_9ENTR/96-220
E5YLL2_9ENTR/100-225
E5YMN6_9ENTR/106-226
E5YMT8_9ENTR/100-223
E5YP35_9BACL/84-208
E5YPT9_9BACL/84-213
E5YT76_9BACL/85-207
E5YU33_9BACL/76-194
E5Z0A0_9BACL/98-220
E5Z237_9BACL/87-211
E5ZPI6_ECOLX/120-244
E5ZPS9_ECOLX/101-225
E5ZQ26_ECOLX/94-224
E5ZQ70_ECOLX/96-227
E5ZV95_ECOLX/97-226
E5ZX26_ECOLX/87-209
E5ZZ30_ECOLX/105-227
E5ZZ91_ECOLX/97-220
E5ZZL7_ECOLX/100-224
E6A036_ECOLX/99-227
E6A0W6_ECOLX/82-214
E6A1H5_ECOLX/159-287
E6A2P4_ECOLX/115-239
E6A3A5_ECOLX/94-224
E6A3K6_ECOLX/101-225
E6A3Y5_ECOLX/120-244
E6A4G3_ECOLX/99-227
E6A8C4_ECOLX/159-287
E6A8F5_ECOLX/97-226
E6A974_ECOLX/100-224
E6A9J6_ECOLX/97-220
E6A9Q7_ECOLX/105-227
E6ACA1_ECOLX/87-209
E6ADX2_ECOLX/96-227
E6AET3_ECOLX/82-214
E6AHR5_ECOLX/85-209
E6AK05_ECOLX/99-227
E6ANV1_ECOLX/82-214
E6APU1_ECOLX/159-287
E6APY8_ECOLX/97-226
E6AQX6_ECOLX/120-244
E6ARA3_ECOLX/101-225
E6ARJ8_ECOLX/94-224
E6ARP0_ECOLX/96-227
E6ASD2_ECOLX/87-209
E6ATE9_ECOLX/100-224
E6ATT1_ECOLX/97-220
E6ATZ2_ECOLX/105-227
E6AYE8_ECOLX/78-204
E6AYN0_ECOLX/87-209
E6B0X0_ECOLX/105-227
E6B133_ECOLX/97-220
E6B1C6_ECOLX/100-224
E6B4Y3_ECOLX/96-220
E6B5C7_ECOLX/123-247
E6B7K4_ECOLX/99-227
E6B820_ECOLX/159-287
E6B846_ECOLX/97-226
E6BAK4_ECOLX/76-208
E6BFE2_ECOLX/96-220
E6BFS7_ECOLX/123-247
E6BIU5_ECOLX/159-287
E6BIY8_ECOLX/97-226
E6BLB7_ECOLX/99-227
E6BM88_ECOLX/105-227
E6BMF5_ECOLX/97-220
E6BML3_ECOLX/82-214
E6BP17_ECOLX/100-224
E6BPC9_ECOLX/87-209
E6BQI6_ECOLX/84-210
E6BTN4_ECOLX/96-227
E6BUN7_PROAC/115-232
E6BWP9_PROAC/86-211
E6BZR3_PROAC/6-72
E6BZR4_PROAC/98-220
E6C3K8_PROAC/1-91
E6C4G4_PROAC/115-232
E6C8H8_PROAC/98-220
E6C8H9_PROAC/6-72
E6C9I0_PROAC/115-232
E6CA56_PROAC/86-211
E6CBQ8_PROAC/99-221
E6CBQ9_PROAC/121-242
E6CHM0_PROAC/86-211
E6CMW9_PROAC/121-242
E6CMX0_PROAC/99-221
E6CNJ8_PROAC/115-232
E6CQJ9_PROAC/86-211
E6CSY4_PROAC/6-72
E6CSY5_PROAC/98-220
E6CVI2_PROAC/115-232
E6CXA5_PROAC/115-232
E6CYQ4_PROAC/86-211
E6D1I4_PROAC/99-221
E6D1I5_PROAC/98-219
E6D3X5_PROAC/115-232
E6D6G3_PROAC/121-242
E6D6G4_PROAC/99-221
E6D779_PROAC/86-211
E6DBI7_PROAC/115-232
E6DDX1_PROAC/86-175
E6DH64_PROAC/98-220
E6DH65_PROAC/6-72
E6DKD8_PROAC/98-220
E6DKD9_PROAC/6-72
E6DLX9_PROAC/115-232
E6DP67_PROAC/86-175
E6DS23_PROAC/115-232
E6DT24_PROAC/86-211
E6DWM7_PROAC/98-220
E6DWM8_PROAC/6-72
E6DYZ9_PROAC/115-232
E6E1C1_PROAC/6-72
E6E1C2_PROAC/98-220
E6E3X5_PROAC/86-175
E6E5L4_PROAC/115-232
E6E734_PROAC/86-211
E6EB33_PROAC/98-220
E6EB34_PROAC/6-72
E6EDI1_PROAC/115-232
E6EES4_PROAC/86-211
E6EI40_PROAC/98-220
E6EI41_PROAC/6-72
E6EMM8_ENTFA/92-216
E6EVY3_ENTFA/92-216
E6F5D8_ENTFA/92-216
E6FD45_ENTFA/92-216
E6FLN1_ENTFA/92-216
E6FWW4_ENTFA/92-216
E6G205_ENTFA/92-216
E6GF15_ENTFA/92-216
E6GJ04_ENTFA/92-216
E6GTC5_ENTFA/92-216
E6H6I6_ENTFA/92-216
E6HAF0_ENTFA/92-216
E6HLW6_ENTFA/92-216
E6HVC7_ENTFA/92-216
E6HZX3_ENTFA/78-204
E6I0E1_ENTFA/92-216
E6I734_ENTFA/92-216
E6IIR5_ENTFA/92-216
E6IX82_ENTFA/92-216
E6J5D5_9ACTO/63-189
E6J5T2_9ACTO/87-209
E6J7E1_9ACTO/112-237
E6JAQ9_9ACTO/113-235
E6JPB7_STAEP/86-214
E6JTW4_9SPIO/93-220
E6JXI6_9SPIO/84-208
E6JXL0_9SPIO/98-220
E6JXZ7_9SPIO/86-222
E6KRX8_9ACTO/164-287
E6LD22_9ENTE/92-216
E6LNS4_9FIRM/101-152
E6LRB6_9FIRM/90-217
E6LS02_9FIRM/86-215
E6LS89_9FIRM/91-215
E6M3L6_9ACTO/93-215
E6MAW5_STALU/86-215
E6MET2_9FIRM/79-208
E6MH46_9FIRM/116-240
E6MHP8_9FIRM/99-224
E6MIS2_9FIRM/76-200
E6MT53_9BACT/94-221
E6MXE7_NEIMH/97-225
E6N000_NEIMH/98-227
E6NYH1_ECOD1/120-244
E6PK74_9ZZZZ/96-223
E6PRK8_9ZZZZ/102-226
E6PRY4_9ZZZZ/79-203
E6PSC3_9ZZZZ/98-222
E6PSY5_9ZZZZ/94-222
E6PTR7_9ZZZZ/1-87
E6PVR7_9ZZZZ/103-226
E6PXH4_9ZZZZ/87-209
E6RHD6_PSEU9/86-213
E6RIZ7_PSEU9/98-224
E6SAS1_INTC7/87-212
E6SBL7_INTC7/109-235
E6SBZ0_INTC7/104-226
E6SCR5_INTC7/110-232
E6SD39_INTC7/102-230
E6SE29_INTC7/95-219
E6SEL3_INTC7/111-237
E6SFT0_INTC7/115-237
E6SHX6_THEM7/88-212
E6SIB2_THEM7/76-203
E6T338_SHEB6/84-209
E6T5M7_SHEB6/99-224
E6T6H3_SHEB6/105-229
E6TAY8_MYCSR/81-198
E6TC17_MYCSR/94-214
E6TFP1_MYCSR/111-231
E6THU7_MYCSR/90-212
E6TIN6_MYCSR/442-568
E6TJG7_MYCSR/101-234
E6TJU8_MYCSR/101-225
E6TKA6_MYCSR/84-206
E6TLY3_MYCSR/117-244
E6TPK6_MYCSR/90-214
E6TTV7_BACCJ/102-221
E6U0M5_BACCJ/95-219
E6U4E8_ETHHY/85-209
E6ULE9_CLOTL/88-212
E6URI6_CLOTL/88-212
E6UVB2_VARPD/80-203
E6UVD2_VARPD/105-230
E6UVD7_VARPD/78-201
E6UW08_VARPD/80-204
E6UZY8_VARPD/96-219
E6V074_VARPD/76-213
E6V1E1_VARPD/97-223
E6V1I9_VARPD/96-222
E6V1L9_VARPD/93-216
E6V1U6_VARPD/83-209
E6V438_VARPD/86-206
E6V5P9_VARPD/90-214
E6V5Q7_VARPD/103-230
E6V7J1_VARPD/92-214
E6V7U5_VARPD/122-248
E6V851_VARPD/76-201
E6V879_VARPD/97-219
E6V8B5_VARPD/104-230
E6V8Q6_VARPD/90-227
E6V923_VARPD/85-209
E6V9I0_VARPD/94-220
E6VAW7_VARPD/81-205
E6VCX6_RHOPX/100-222
E6VDT1_RHOPX/104-229
E6VKD2_RHOPX/111-235
E6VKF4_RHOPX/98-226
E6VKV7_RHOPX/84-221
E6VLH6_RHOPX/103-225
E6VLY1_RHOPX/82-204
E6VQ76_RHOPX/102-226
E6VUY9_DESAO/99-221
E6W590_DESIS/79-203
E6W5E4_DESIS/102-229
E6W7P0_PANSA/99-227
E6W884_PANSA/87-211
E6W893_PANSA/100-222
E6W8U0_PANSA/159-287
E6W8Z0_PANSA/87-211
E6W9A8_PANSA/88-211
E6W9J5_PANSA/83-206
E6W9N2_PANSA/97-220
E6W9W1_PANSA/97-218
E6W9W5_PANSA/98-220
E6WAQ8_PANSA/100-228
E6WE97_PANSA/96-220
E6WFK3_PANSA/87-209
E6WGP3_PANSA/104-231
E6WH97_PANSA/95-223
E6WI06_PANSA/104-229
E6WIT1_PANSA/90-218
E6WIW2_PANSA/186-309
E6WJT8_PANSA/78-202
E6WKU5_PANSA/160-286
E6WLE5_PANSA/108-235
E6WLP9_PANSA/84-207
E6WLW6_PANSA/82-206
E6WMJ9_PANSA/73-192
E6WMK6_PANSA/84-208
E6WN35_PANSA/84-210
E6WNJ5_PANSA/84-203
E6X3Y0_CELAD/102-225
E6XFI3_CELAD/102-225
E6XKL4_SHEP2/104-226
E6XPS1_SHEP2/84-209
E6XPW6_SHEP2/102-222
E6XQ07_SHEP2/99-224
E6XRG7_SHEP2/105-229
E7AYC9_YERE1/106-227
E7AZE1_YERE1/117-241
E7B470_YERE1/99-227
E7BAQ9_YERE1/90-217
E7BE89_NEIMW/97-225
E7BJ04_NEIMW/98-227
E7C2H4_9RHIZ/80-215
E7C2J2_9RHIZ/99-223
E7C2J8_9RHIZ/80-188
E7FJA6_9BURK/110-240
E7FUM9_ERYRH/92-216
E7G6N7_9FIRM/87-211
E7GGT9_CLOSY/88-215
E7GH75_CLOSY/87-211
E7GI48_CLOSY/86-207
E7GIS9_CLOSY/89-214
E7GIZ0_CLOSY/81-204
E7GNH7_CLOSY/89-216
E7GPA9_CLOSY/80-204
E7GPC9_CLOSY/94-227
E7GQJ8_CLOSY/20-141
E7GTY3_CLOSY/101-234
E7H084_9BURK/87-212
E7H1F4_9BURK/89-213
E7H380_9BURK/99-222
E7H6G7_9BURK/102-224
E7H7E8_ECOLX/99-227
E7H7X0_ECOLX/159-287
E7H825_ECOLX/97-226
E7H8R8_ECOLX/84-210
E7HAS0_ECOLX/87-209
E7HDW8_ECOLX/100-224
E7HE82_ECOLX/97-220
E7HEE7_ECOLX/105-227
E7HF39_ECOLX/76-208
E7HGJ6_ECOLX/96-220
E7HGV4_ECOLX/120-244
E7HNX5_ECOLX/81-207
E7HPE6_ECOLX/87-209
E7HPM2_ECOLX/97-226
E7HQA6_ECOLX/96-220
E7HQN5_ECOLX/120-244
E7HVU0_ECOLX/105-227
E7HW01_ECOLX/97-220
E7HWR1_ECOLX/100-224
E7HYA8_ECOLX/99-227
E7HZ94_ECOLX/76-208
E7I7N7_ECOLX/100-224
E7I881_ECOLX/97-220
E7I8A5_ECOLX/105-227
E7I8P4_ECOLX/120-244
E7I925_ECOLX/96-220
E7I9F7_ECOLX/1-97
E7IA61_ECOLX/76-208
E7IDZ2_ECOLX/97-226
E7IEM1_ECOLX/99-227
E7IHS1_ECOLX/84-210
E7II31_ECOLX/87-209
E7ILA3_ECOLX/76-208
E7INT2_ECOLX/100-224
E7IQC8_ECOLX/120-244
E7IQK6_ECOLX/96-227
E7IQX8_ECOLX/96-220
E7ISE5_ECOLX/81-207
E7IT19_ECOLX/97-220
E7IT87_ECOLX/105-227
E7IXK8_ECOLX/97-226
E7IXS9_ECOLX/159-287
E7IYE4_ECOLX/99-227
E7IYR8_ECOLX/87-209
E7J1I1_ECOLX/87-209
E7J1T3_ECOLX/81-207
E7J7K1_ECOLX/76-208
E7J8M3_ECOLX/96-227
E7J8Z2_ECOLX/96-220
E7J9C0_ECOLX/120-244
E7JAE9_ECOLX/100-224
E7JAP3_ECOLX/97-220
E7JAU1_ECOLX/105-227
E7JCF4_ECOLX/97-226
E7JCJ9_ECOLX/159-287
E7JD15_ECOLX/99-227
E7JHI4_ECOLX/99-227
E7JJ04_ECOLX/159-287
E7JJ32_ECOLX/97-226
E7JJS7_ECOLX/105-227
E7JJY5_ECOLX/97-220
E7JKA8_ECOLX/100-224
E7JKZ6_ECOLX/120-244
E7JLB1_ECOLX/96-220
E7JMK1_ECOLX/94-224
E7JMP5_ECOLX/96-227
E7JN15_ECOLX/76-208
E7JRH9_ECOLX/87-209
E7JTC7_SHISO/1-96
E7K0B6_SHISO/76-208
E7K0N2_SHISO/100-224
E7K146_SHISO/105-227
E7K2R7_SHISO/97-226
E7K2U7_SHISO/159-287
E7K3C8_SHISO/99-227
E7K523_SHISO/96-220
E7K5F4_SHISO/120-244
E7K6M9_SHISO/97-220
E7K7H3_SHISO/87-209
E7M517_9BACL/81-191
E7M5Y2_9BACL/81-205
E7M6X3_9BACL/44-173
E7M773_9BACL/95-217
E7MBA5_9BACL/5-94
E7MBK1_9BACL/86-208
E7MCW3_STAAU/95-223
E7MYS8_STAAU/95-223
E7N356_9FIRM/88-212
E7NCF2_9ACTO/111-238
E7NDQ6_9ACTO/119-242
E7NDQ8_9ACTO/151-274
E7NQV9_TREPH/102-230
E7NWK2_TREPH/84-204
E7P1T3_PSESG/207-331
E7P347_PSESG/92-215
E7P450_PSESG/90-217
E7P4V5_PSESG/91-215
E7P682_PSESG/76-213
E7P6T9_PSESG/102-230
E7P6U0_PSESG/101-229
E7P6W6_PSESG/100-228
E7P7V6_PSESG/84-207
E7P7W1_PSESG/96-219
E7P840_PSESG/104-225
E7P9G9_PSESG/82-206
E7PA93_PSESG/83-211
E7PBN3_PSESG/62-184
E7PC87_PSESG/96-220
E7PCM6_PSESG/96-217
E7PE45_PSESG/110-236
E7PEC8_PSESG/64-190
E7PFP8_PSESG/96-220
E7PG38_PSESG/96-217
E7PH10_PSESG/110-236
E7PI48_PSESG/62-184
E7PJW2_PSESG/83-211
E7PKQ1_PSESG/82-206
E7PLN9_PSESG/104-225
E7PLU6_PSESG/96-219
E7PLV1_PSESG/84-207
E7PMW4_PSESG/90-217
E7PNG4_PSESG/91-215
E7PNX6_PSESG/76-213
E7PQH9_PSESG/102-230
E7PQI0_PSESG/101-229
E7PQK7_PSESG/100-228
E7PRG3_PSESG/92-215
E7PT09_PSESG/207-331
E7PTX1_PSESG/96-222
E7PX29_STRDY/92-216
E7Q011_STRDY/93-215
E7RCK3_9BACL/76-194
E7RHV8_9BACL/88-212
E7RJ46_9BACL/87-209
E7RKX3_9BACL/82-207
E7RZB6_9BURK/84-210
E7S570_STRAG/93-215
E7SER6_SHIDY/84-203
E7SJM0_SHIDY/105-227
E7SKS4_SHIDY/159-287
E7SLG4_SHIDY/120-244
E7SLV3_SHIDY/96-220
E7SM22_SHIDY/87-209
E7SML6_SHIDY/100-224
E7SNU0_SHIDY/99-227
E7SSA3_SHIBO/84-210
E7SSC1_SHIBO/76-208
E7SVD1_SHIBO/120-244
E7SWM2_SHIBO/96-227
E7SZ55_SHIBO/100-224
E7SZE6_SHIBO/97-220
E7SZK6_SHIBO/105-227
E7T054_SHIBO/87-209
E7T0H3_SHIBO/99-227
E7T1I2_SHIBO/159-287
E7T1M5_SHIBO/97-226
E7T5V6_SHIBO/96-220
E7T8N6_SHIFL/76-208
E7T8Z7_SHIFL/100-224
E7T9G4_SHIFL/120-244
E7TAB4_SHIFL/105-227
E7TAT1_SHIFL/97-226
E7TBP6_SHIFL/159-287
E7TBY2_SHIFL/99-227
E7TF07_SHIFL/96-220
E7TH30_SHIFL/87-138
E7TH31_SHIFL/1-41
E7TQ81_ECO57/99-227
E7TRU5_ECO57/159-287
E7TRY1_ECO57/97-226
E7TS91_ECO57/105-227
E7TTE8_ECO57/100-224
E7TTS1_ECO57/87-209
E7TU06_ECO57/84-210
E7TVX0_ECO57/96-220
E7TWG4_ECO57/76-208
E7TX91_ECO57/120-244
E7U194_ECOLX/99-227
E7U5F9_ECOLX/87-209
E7U711_ECOLX/97-226
E7U755_ECOLX/159-287
E7U7C3_ECOLX/94-224
E7U7Q6_ECOLX/76-208
E7U8M8_ECOLX/96-227
E7U8R1_ECOLX/96-220
E7U923_ECOLX/120-244
E7UAN3_ECOLX/69-191
E7UAU2_ECOLX/97-220
E7UB69_ECOLX/100-224
E7UEI8_ECOLX/96-227
E7UEV9_ECOLX/96-220
E7UF87_ECOLX/120-244
E7UFF5_ECOLX/87-209
E7UGN4_ECOLX/100-224
E7UGV7_ECOLX/105-227
E7UH22_ECOLX/97-220
E7UIS1_ECOLX/99-227
E7UJ75_ECOLX/159-287
E7UJB8_ECOLX/97-226
E7UMK1_ECOLX/84-210
E7UQ68_ECOLX/76-208
E7UT07_SALTY/100-224
E7UVP3_SALTY/94-224
E7UVW7_SALTY/97-220
E7UWV1_SALTY/120-244
E7UYG4_SALTY/87-209
E7UYJ6_SALTY/128-256
E7UYP7_SALTY/84-210
E7V1Q7_SALTY/80-212
E7V277_SALTY/106-227
E7V412_SALTY/156-280
E7V4S3_SALTY/99-227
E7V5H4_SALTY/81-210
E7V5Q4_SALMO/97-220
E7V5R6_SALMO/106-227
E7V673_SALMO/93-217
E7V7D0_SALMO/87-209
E7V7G2_SALMO/88-216
E7V7L8_SALMO/99-227
E7V8L6_SALMO/97-226
E7V9V6_SALMO/120-244
E7VAM6_SALMO/84-210
E7VBY9_SALMO/86-206
E7VC29_SALMO/80-212
E7VGC0_SALMO/100-224
E7VH91_SALMO/80-212
E7VIZ4_SALMO/88-216
E7VJ26_SALMO/87-209
E7VJQ3_SALMO/99-227
E7VMI5_SALMO/84-210
E7VNB1_SALMO/97-220
E7VNG9_SALMO/106-227
E7VNH2_SALMO/100-224
E7VPZ9_SALMO/97-226
E7VQJ4_SALMO/86-206
E7VQL0_SALMO/120-244
E7VSZ5_SALMO/93-217
E7VTY4_SALMO/86-206
E7VW13_SALMO/100-224
E7VW64_SALMO/97-220
E7VWC2_SALMO/106-227
E7VWE2_SALMO/93-217
E7VY81_SALMO/80-212
E7VZT4_SALMO/99-227
E7W1L1_SALMO/87-209
E7W1P3_SALMO/88-216
E7W1X5_SALMO/84-210
E7W2L2_SALMO/120-244
E7W3Q3_SALMO/97-226
E7W549_SALMO/93-217
E7W5B0_SALMO/106-227
E7W5C2_SALMO/97-220
E7W5G8_SALMO/100-224
E7W9G3_SALMO/88-216
E7W9P5_SALMO/84-210
E7WA95_SALMO/87-209
E7WBU9_SALMO/99-227
E7WBZ9_SALMO/97-226
E7WEC3_SALMO/120-244
E7WEG3_SALMO/86-206
E7WF35_SALMO/80-212
E7WGP8_SALMO/84-210
E7WH05_SALMO/87-209
E7WH37_SALMO/88-216
E7WH89_SALMO/93-217
E7WHV7_SALMO/106-227
E7WI14_SALMO/97-220
E7WI76_SALMO/100-224
E7WLG1_SALMO/80-212
E7WQZ3_SALMO/86-206
E7WR09_SALMO/120-244
E7WRS7_SALMO/99-227
E7WSG1_SALMO/97-226
E7WTJ4_SALMO/93-217
E7WUZ7_SALMO/84-210
E7WV79_SALMO/88-216
E7WVB1_SALMO/87-209
E7WW97_SALMO/80-212
E7WX66_SALMO/97-226
E7WXV0_SALMO/99-227
E7X1T1_SALMO/100-224
E7X332_SALMO/120-244
E7X348_SALMO/86-206
E7X385_SALMO/106-227
E7X3E3_SALMO/97-220
E7X4N2_SALMO/120-244
E7X4Q0_SALMO/86-206
E7X5L0_SALMO/100-224
E7X646_SALMO/106-227
E7X7S0_SALMO/97-226
E7XAL9_SALMO/87-209
E7XAQ1_SALMO/88-216
E7XAV1_SALMO/84-210
E7XBT4_SALMO/99-227
E7XD94_SALMO/93-217
E7XEC1_SALMO/80-212
E7XGI5_SALMO/97-220
E7XI33_SALMO/86-206
E7XI49_SALMO/120-244
E7XJD9_SALMO/88-216
E7XJH1_SALMO/87-209
E7XLP8_SALMO/93-217
E7XMB2_SALMO/99-227
E7XMZ9_SALMO/84-210
E7XNR0_SALMO/106-227
E7XRE2_SALMO/97-226
E7XRX9_SALMO/100-224
E7XS06_SALMO/80-212
E7XUZ1_SALMO/84-210
E7XVE1_SALMO/120-244
E7XVF1_SALMO/93-217
E7XWX0_SALMO/97-226
E7XY68_SALMO/97-220
E7XYM6_SALMO/106-227
E7Y015_SALMO/100-224
E7Y0F9_SALMO/86-206
E7Y163_SALMO/80-212
E7Y287_SALMO/87-209
E7Y2B9_SALMO/88-216
E7Y4V7_SALMO/99-227
E7Y5T0_SALMO/99-227
E7Y6J4_SALMO/97-226
E7Y7B0_SALMO/97-220
E7Y846_SALMO/93-217
E7Y8C1_SALMO/80-212
E7Y9J5_SALMO/86-206
E7YAV2_SALMO/120-244
E7YCC4_SALMO/87-209
E7YD15_SALMO/84-210
E7YD97_SALMO/88-216
E7YE98_SALMO/106-227
E7YFV4_SALMO/100-224
E7YH58_SALMO/106-227
E7YHB6_SALMO/97-220
E7YHN5_SALMO/80-212
E7YID9_SALMO/84-210
E7YIR0_SALMO/100-224
E7YJF7_SALMO/87-209
E7YJI9_SALMO/88-216
E7YMK1_SALMO/97-226
E7YN94_SALMO/93-217
E7YR94_SALMO/86-206
E7YRU8_SALMO/120-244
E7YTI0_SALMO/99-227
E7YUQ7_SALMO/93-217
E7YVX5_SALMO/84-210
E7YW58_SALMO/88-216
E7YW90_SALMO/87-209
E7YYV4_SALMO/86-206
E7YZJ9_SALMO/120-244
E7Z0N0_SALMO/99-227
E7Z364_SALMO/80-212
E7Z3E0_SALMO/100-224
E7Z4D7_SALMO/97-226
E7Z5M1_SALMO/106-227
E7Z5S8_SALMO/97-220
E7Z6N9_SALMO/93-217
E7Z6R5_SALMO/106-227
E7ZB80_SALMO/97-220
E7ZC55_SALMO/84-210
E7ZCH7_SALMO/128-256
E7ZCK9_SALMO/87-209
E7ZDK7_SALMO/86-206
E7ZDM3_SALMO/120-244
E7ZDP3_SALMO/100-224
E7ZEN6_SALMO/80-212
E7ZGA5_SALMO/97-226
E7ZGY9_SALMO/99-227
E7ZHT1_SALMO/86-206
E7ZHU7_SALMO/120-244
E7ZIX6_SALMO/100-224
E7ZJW7_SALMO/93-217
E7ZN55_SALMO/97-220
E7ZP11_SALMO/97-226
E7ZPK1_SALMO/99-227
E7ZQI4_SALMO/106-227
E7ZQN2_SALMO/88-216
E7ZQW5_SALMO/84-210
E7ZRJ2_SALMO/87-209
E7ZRW7_SALMO/80-212
E7ZVS2_SALMO/93-217
E7ZX77_SALMO/100-224
E7ZZ03_SALMO/80-212
E7ZZ89_SALMO/84-210
E7ZZH1_SALMO/88-216
E7ZZK2_SALMO/87-209
E8A1E4_SALMO/97-226
E8A2B1_SALMO/99-227
E8A3N3_SALMO/120-244
E8A3P9_SALMO/86-206
E8A5H6_SALMO/97-220
E8A5N3_SALMO/106-227
E8A5X2_SALMO/97-220
E8A629_SALMO/106-227
E8A6X9_SALMO/93-217
E8A904_SALMO/120-244
E8A920_SALMO/86-206
E8AB31_SALMO/80-212
E8ACW3_SALMO/100-224
E8ADE1_SALMO/97-226
E8AEI4_SALMO/84-210
E8AFZ7_SALMO/87-209
E8AG29_SALMO/88-216
E8AH57_SALMO/99-227
E8AIK7_SALMO/97-220
E8AJ59_SALMO/93-217
E8AKA6_SALMO/100-224
E8AMD2_SALMO/99-227
E8AMJ5_SALMO/106-227
E8APE9_SALMO/84-210
E8APN0_SALMO/88-216
E8APR2_SALMO/87-209
E8AQW1_SALMO/120-244
E8AR79_SALMO/86-206
E8ARM9_SALMO/97-226
E8ATV0_SALMO/80-212
E8AU72_SALMO/93-217
E8AUA5_SALMO/86-206
E8AUU7_SALMO/120-244
E8AX83_SALMO/87-209
E8AXI5_SALMO/99-227
E8AY40_SALMO/84-210
E8AZK0_SALMO/97-226
E8B0K6_SALMO/80-212
E8B143_SALMO/88-216
E8B5E6_SALMO/100-224
E8B5P8_SALMO/97-220
E8B5R9_SALMO/106-227
E8B6Z5_SALMO/106-227
E8B753_SALMO/97-220
E8B838_SALMO/99-227
E8B8G6_SALMO/84-210
E8B8P9_SALMO/88-216
E8B8T1_SALMO/87-209
E8BB52_SALMO/120-244
E8BCN4_SALMO/93-217
E8BDK8_SALMO/100-224
E8BFL1_SALMO/80-212
E8BGE5_SALMO/97-226
E8BHF9_SALMO/86-206
E8BJI8_SALMO/97-220
E8BK78_SALMO/88-216
E8BLD7_SALMO/120-244
E8BLF3_SALMO/86-206
E8BLP0_SALMO/93-217
E8BM49_SALMO/87-209
E8BPF1_SALMO/80-212
E8BQK1_SALMO/106-227
E8BRE8_SALMO/84-210
E8BTD1_SALMO/97-226
E8BVD4_SALMO/99-227
E8BVN6_SALMO/100-224
E8BWB9_SALMO/99-227
E8BYT8_SALMO/93-217
E8BZ27_SALMO/106-227
E8C112_SALMO/120-244
E8C128_SALMO/86-206
E8C3N7_SALMO/97-220
E8C3Q1_SALMO/100-224
E8C4U8_SALMO/97-226
E8C654_SALMO/87-209
E8C686_SALMO/88-216
E8C6G9_SALMO/84-210
E8C7L6_SALMO/80-212
E8C8A0_SALMO/88-216
E8CAX7_SALMO/97-226
E8CBX4_SALMO/80-212
E8CD64_SALMO/93-217
E8CDH7_SALMO/99-227
E8CEM3_SALMO/106-227
E8CET0_SALMO/97-220
E8CFV0_SALMO/120-244
E8CHM9_SALMO/87-209
E8CHS1_SALMO/95-221
E8CID0_SALMO/100-224
E8CJK1_SALMO/86-206
E8CKK4_SALMO/106-227
E8CKR2_SALMO/97-220
E8CL75_SALMO/93-217
E8CM56_SALMO/80-212
E8CMD1_SALMO/84-210
E8CQX2_SALMO/88-216
E8CR04_SALMO/87-209
E8CRL1_SALMO/99-227
E8CSI0_SALMO/100-224
E8CUN7_SALMO/97-226
E8CWA6_SALMO/120-244
E8CXG6_SALMO/86-206
E8CYU0_SALMO/88-216
E8CZ12_SALMO/93-217
E8D2Q5_SALMO/80-212
E8D3R4_SALMO/120-244
E8D5W2_SALMO/100-224
E8D6X4_SALMO/97-220
E8D6Y6_SALMO/106-227
E8D726_SALMO/87-209
E8D790_SALMO/99-227
E8D8N5_SALMO/97-226
E8D8X8_SALMO/84-181
E8D9P1_SALMO/86-206
E8DA86_SALMO/84-210
E8DB39_SALMO/81-151
E8DC66_SALMO/93-217
E8DCU0_SALMO/80-212
E8DGG1_SALMO/99-227
E8DHP2_SALMO/100-224
E8DI90_SALMO/88-216
E8DIM7_SALMO/86-206
E8DJ15_SALMO/87-209
E8DJ87_SALMO/106-227
E8DJE4_SALMO/97-220
E8DKX3_SALMO/120-244
E8DMW9_SALMO/97-220
E8DN27_SALMO/106-227
E8DN47_SALMO/93-217
E8DNY4_SALMO/87-209
E8DP16_SALMO/88-216
E8DP99_SALMO/84-210
E8DSS8_SALMO/80-212
E8DU59_SALMO/120-244
E8DU75_SALMO/86-206
E8DWP8_SALMO/99-227
E8DXD4_SALMO/97-226
E8DYB3_SALMO/100-224
E8DZR5_SALMO/97-226
E8E0E9_SALMO/99-227
E8E2Z1_SALMO/93-217
E8E3A5_SALMO/97-220
E8E3G3_SALMO/106-227
E8E3S1_SALMO/80-212
E8E5E3_SALMO/84-210
E8E5L4_SALMO/87-209
E8E5T3_SALMO/88-216
E8E666_SALMO/100-224
E8E901_SALMO/120-244
E8E917_SALMO/86-206
E8E9M5_SALMO/93-217
E8EA78_SALMO/97-220
E8EAD6_SALMO/106-227
E8ECG8_SALMO/99-227
E8ED52_SALMO/97-226
E8EEB7_SALMO/80-212
E8EFV6_SALMO/120-244
E8EFX2_SALMO/86-206
E8EHU1_SALMO/87-209
E8EHX3_SALMO/88-216
E8EI56_SALMO/84-210
E8EKU3_SALMO/100-224
E8EN18_SALMO/93-217
E8ENV5_SALMO/100-224
E8ESP2_SALMO/84-210
E8ESX6_SALMO/88-216
E8ET08_SALMO/87-209
E8EV18_SALMO/86-206
E8EV34_SALMO/120-244
E8EVM9_SALMO/97-226
E8EWB2_SALMO/99-227
E8EXM2_SALMO/80-212
E8EXX5_SALMO/106-227
E8EY32_SALMO/97-220
E8F0C2_SALMO/88-216
E8F0E7_SALMO/99-227
E8F166_SALMO/100-224
E8F2D9_SALMO/106-227
E8F2H7_SALMO/97-220
E8F2K8_SALMO/93-217
E8F2N9_SALMO/84-210
E8F3F8_SALMO/80-212
E8F4M4_SALMO/97-226
E8F601_SALMO/87-209
E8F641_SALMO/86-206
E8F668_SALMO/120-244
E8FBR7_SALMO/87-209
E8FBU9_SALMO/88-216
E8FCA5_SALMO/120-244
E8FDB6_SALMO/84-210
E8FFM1_SALMO/80-212
E8FH78_SALMO/99-227
E8FHS5_SALMO/97-220
E8FHY3_SALMO/106-227
E8FIT2_SALMO/93-217
E8FJA9_SALMO/97-226
E8FKG3_SALMO/100-224
E8FM84_SALMO/86-206
E8FP29_SALMO/88-216
E8FPK9_SALMO/106-227
E8FPR7_SALMO/97-220
E8FQ76_SALMO/97-226
E8FTW0_SALMO/80-212
E8FUI3_SALMO/86-206
E8FUS2_SALMO/100-224
E8FUW9_SALMO/99-227
E8FWV5_SALMO/87-209
E8FY87_SALMO/93-217
E8FY96_SALMO/84-182
E8FYX5_SALMO/120-244
E8G0B1_SALMO/86-206
E8G0T0_SALMO/97-226
E8G2I0_SALMO/93-217
E8G2Y9_SALMO/99-227
E8G4D4_SALMO/120-244
E8G4I5_SALMO/106-227
E8G4J7_SALMO/97-220
E8G528_SALMO/100-224
E8G7I3_SALMO/88-216
E8G8S3_SALMO/84-210
E8G923_SALMO/87-209
E8G9L5_SALMO/80-212
E8GD44_SALMO/106-227
E8GD56_SALMO/97-220
E8GDD3_SALMO/93-217
E8GGU6_SALMO/84-210
E8GH28_SALMO/88-216
E8GH60_SALMO/87-209
E8GIP4_SALMO/97-226
E8GJR9_SALMO/99-227
E8GMG8_SALMO/100-224
E8GNA8_SALMO/80-212
E8GP46_SALMO/120-244
E8GP62_SALMO/86-206
E8GS64_SALMO/99-227
E8GSJ8_SALMO/86-206
E8GSL1_SALMO/88-216
E8GTA9_SALMO/84-210
E8GU74_SALMO/87-209
E8GUT2_SALMO/93-217
E8GVB8_SALMO/97-220
E8GVH6_SALMO/106-227
E8GVV4_SALMO/97-226
E8GYA0_SALMO/80-212
E8GZA1_SALMO/120-244
E8H0A1_SALMO/100-224
E8H217_ECO57/99-227
E8H5I7_ECO57/76-208
E8H6S8_ECO57/96-220
E8H753_ECO57/120-244
E8H8L7_ECO57/100-224
E8H8R7_ECO57/105-227
E8HAL7_ECO57/97-226
E8HAP7_ECO57/159-287
E8HF28_ECO57/84-210
E8HFC0_ECO57/87-209
E8HFT0_ECOLX/99-227
E8HJF0_ECOLX/76-208
E8HKM8_ECOLX/96-220
E8HL02_ECOLX/120-244
E8HM40_ECOLX/100-224
E8HMP1_ECOLX/105-227
E8HNU0_ECOLX/97-226
E8HNW9_ECOLX/159-287
E8HTX0_ECOLX/84-210
E8HU64_ECOLX/87-209
E8HUL8_ECOLX/99-227
E8HYF0_ECOLX/76-208
E8HZK7_ECOLX/120-244
E8HZT5_ECOLX/96-220
E8I180_ECOLX/100-224
E8I1P1_ECOLX/105-227
E8I3C0_ECOLX/97-226
E8I3E9_ECOLX/159-287
E8I7S0_ECOLX/84-210
E8I817_ECOLX/87-209
E8I8E5_ECOLX/99-227
E8IC14_ECOLX/76-208
E8ID37_ECOLX/96-227
E8IDE3_ECOLX/96-220
E8IDR8_ECOLX/120-244
E8IF98_ECOLX/100-224
E8IFV3_ECOLX/105-227
E8IHF4_ECOLX/97-226
E8IHI5_ECOLX/159-287
E8IL71_ECOLX/84-210
E8ILG8_ECOLX/87-209
E8IMC4_ECOLX/99-227
E8IQB5_ECOLX/76-208
E8IRD7_ECOLX/96-227
E8IRQ3_ECOLX/96-220
E8IS28_ECOLX/120-244
E8IT62_ECOLX/100-224
E8IU21_ECOLX/105-227
E8IV95_ECOLX/97-226
E8IVC5_ECOLX/159-287
E8IZB0_ECOLX/84-210
E8IZK7_ECOLX/87-209
E8J189_ECO57/99-227
E8J4W0_ECO57/76-208
E8J5Y1_ECO57/96-227
E8J697_ECO57/96-220
E8J6M2_ECO57/120-244
E8J7R0_ECO57/100-224
E8J8B5_ECO57/105-227
E8J9V6_ECO57/97-226
E8J9Y5_ECO57/159-287
E8JEB2_ECO57/84-210
E8JEK4_ECO57/87-209
E8JJZ6_9ACTO/122-244
E8LCI5_9FIRM/88-212
E8LI95_9GAMM/97-219
E8LIN4_9GAMM/118-238
E8LJW1_9GAMM/74-198
E8LLS9_9GAMM/96-220
E8LLT4_9GAMM/97-222
E8LMC9_9GAMM/91-218
E8LN05_9GAMM/102-222
E8LPD7_9VIBR/92-219
E8LR36_9VIBR/99-227
E8LTG9_9VIBR/82-207
E8LWY4_9VIBR/93-216
E8M1P4_9VIBR/99-227
E8M1U6_9VIBR/78-206
E8M335_9VIBR/82-207
E8M5W8_9VIBR/93-220
E8M6E9_9VIBR/106-227
E8M6F0_9VIBR/107-230
E8MA72_9VIBR/93-216
E8MQG5_BIFLS/124-247
E8N5X8_ANATU/95-219
E8N7A7_MICTS/101-229
E8N7C6_MICTS/99-225
E8N7Z3_MICTS/100-225
E8N809_MICTS/75-198
E8N8W9_MICTS/92-216
E8N908_MICTS/92-192
E8NAR3_MICTS/96-222
E8NBV3_MICTS/115-238
E8NCJ9_MICTS/78-199
E8ND00_MICTS/96-221
E8NDC4_MICTS/112-234
E8NDR5_MICTS/95-215
E8NFX3_MICTS/107-228
E8NIE8_SALET/87-209
E8NJ75_SALET/111-241
E8NJD0_SALET/100-224
E8NJY9_SALET/99-227
E8NLA9_SALET/97-220
E8NMT5_SALET/106-227
E8NMX5_SALET/97-226
E8NP41_SALET/104-228
E8NQ91_SALET/80-212
E8NQI0_SALET/123-247
E8NQJ7_SALET/86-206
E8P0Q2_YERPH/99-227
E8P2S0_YERPH/106-227
E8P3H9_YERPH/95-219
E8P5R6_YERPH/109-236
E8P6V3_YERPH/85-206
E8PBJ5_ACIB1/89-210
E8PBM9_ACIB1/84-209
E8PCW8_ACIB1/89-212
E8PDE9_ACIB1/81-209
E8PGX7_ACIB1/107-228
E8PHF7_ACIB1/90-216
E8PHW7_ACIB1/89-217
E8PHX2_ACIB1/90-217
E8PPM2_THESS/84-206
E8PQA1_THESS/81-205
E8PQN6_THESS/91-213
E8PYW3_ECOLW/81-210
E8Q3H2_ECOLW/100-224
E8Q4F1_ECOLW/96-227
E8QAD9_STRED/92-216
E8QBS5_STRED/93-215
E8REJ2_9DELT/100-222
E8RJS8_9DELT/99-225
E8RL54_9CAUL/121-243
E8RPI3_9CAUL/100-221
E8RRL5_9CAUL/100-224
E8RTN0_9CAUL/101-219
E8RU00_9CAUL/89-213
E8RU57_9CAUL/80-204
E8RVA8_9CAUL/113-237
E8RVA9_9CAUL/127-253
E8RVF9_9CAUL/111-232
E8RWL9_MICSL/105-232
E8RY54_MICSL/110-232
E8RZM4_MICSL/87-209
E8S001_MICSL/76-203
E8S625_MICSL/104-226
E8S6E4_MICSL/100-222
E8S7A8_MICSL/83-207
E8SDE5_MICSL/100-224
E8SE18_STAPH/93-220
E8SEW5_STAPH/100-213
E8SK76_STAPH/84-214
E8SKT9_NEIGO/98-227
E8SQT8_NEIGO/128-256
E8SSI5_GEOS2/104-207
E8STE1_GEOS2/99-226
E8SUT3_GEOS2/93-215
E8SVJ9_GEOS2/80-207
E8T7J8_MESCW/112-240
E8T8A6_MESCW/85-207
E8T918_MESCW/81-201
E8T967_MESCW/86-210
E8T994_MESCW/83-210
E8T9A5_MESCW/111-234
E8TAY0_MESCW/82-211
E8TB47_MESCW/102-224
E8TB60_MESCW/97-226
E8TB66_MESCW/81-205
E8TBM1_MESCW/89-214
E8TBP7_MESCW/154-282
E8TC72_MESCW/103-226
E8TC86_MESCW/79-200
E8TC94_MESCW/93-214
E8TCA3_MESCW/104-226
E8TD39_MESCW/95-219
E8TDB6_MESCW/98-223
E8TDN9_MESCW/93-222
E8TE01_MESCW/129-250
E8TE04_MESCW/129-250
E8TEQ8_MESCW/91-221
E8TGW9_MESCW/87-209
E8TH08_MESCW/76-199
E8THF8_MESCW/73-195
E8TIB3_MESCW/92-214
E8TJZ5_MESCW/163-288
E8TL40_MESCW/103-231
E8TM08_MESCW/85-208
E8TNA7_MESCW/101-229
E8TNV3_MESCW/102-223
E8TPI1_MESCW/80-202
E8TPN0_MESCW/87-211
E8TPT2_MESCW/110-232
E8TQU2_ALIDB/94-218
E8TRT6_ALIDB/134-261
E8TRV7_ALIDB/90-213
E8TTQ3_ALIDB/88-220
E8TTR3_ALIDB/75-202
E8TUM4_ALIDB/93-219
E8TUR7_ALIDB/94-225
E8TUX6_ALIDB/83-205
E8TX17_ALIDB/90-214
E8TXR0_ALIDB/77-200
E8TYQ5_ALIDB/106-235
E8TZW2_ALIDB/100-226
E8U057_ALIDB/80-204
E8U180_ALIDB/83-205
E8U1C7_ALIDB/159-284
E8U7H5_DEIML/80-201
E8ULB1_STREJ/93-215
E8UTS9_THEBF/85-209
E8V125_TERSS/83-203
E8V1S5_TERSS/115-237
E8V2J2_TERSS/91-211
E8V3G5_TERSS/166-291
E8V8T1_TERSS/94-224
E8VAY2_BACST/99-226
E8VB94_BACST/84-209
E8VEZ5_BACST/97-225
E8VG25_BACST/90-219
E8VJH6_BACST/103-221
E8VL80_VIBVU/99-227
E8VRL2_VIBVU/66-196
E8VTX4_VIBVU/92-219
E8VWP5_VIBVU/165-289
E8VX19_VIBVU/102-229
E8VYS3_STRFA/103-227
E8VYS6_STRFA/98-221
E8VZW4_STRFA/88-212
E8W0E9_STRFA/110-232
E8W1X7_STRFA/83-202
E8W2U7_STRFA/86-208
E8W385_STRFA/95-218
E8W520_STRFA/76-198
E8W538_STRFA/165-288
E8W5S3_STRFA/99-221
E8W5Y4_STRFA/107-231
E8W636_STRFA/112-233
E8W6E4_STRFA/103-225
E8W6V8_STRFA/92-214
E8W710_STRFA/125-247
E8W8C9_STRFA/83-207
E8W9D6_STRFA/105-231
E8WCL3_STRFA/92-214
E8WCZ7_STRFA/93-217
E8WEC8_STRFA/100-221
E8WF24_STRFA/101-218
E8WF43_STRFA/85-209
E8WFV0_STRFA/120-245
E8WGB2_STRFA/81-201
E8WI14_GEOS8/83-206
E8WT37_GEOS8/99-225
E8X4A4_ACISM/133-255
E8X5S6_ACISM/83-203
E8X6E7_ACISM/96-224
E8X700_ACISM/113-235
E8XAD4_SALT4/111-241
E8XCF0_SALT4/97-226
E8XD43_SALT4/123-247
E8XD60_SALT4/86-206
E8XEB7_SALT4/156-280
E8XG07_SALT4/100-224
E8XH62_SALT4/99-227
E8XHR7_SALT4/97-220
E8XI90_SALT4/87-209
E8XIK7_SALT4/106-227
E8XIY8_SALT4/128-256
E8XJ36_SALT4/84-210
E8XK35_SALT4/80-212
E8XMU1_RAHSY/98-225
E8XNR3_RAHSY/88-211
E8XNV9_RAHSY/107-228
E8XP77_RAHSY/106-226
E8XPJ6_RAHSY/103-224
E8XPL9_RAHSY/98-224
E8XQ48_RAHSY/87-209
E8XQ82_RAHSY/84-207
E8XQX7_RAHSY/84-208
E8XRL1_RAHSY/98-225
E8XSN3_RAHSY/90-214
E8XST1_RAHSY/86-213
E8XT91_RAHSY/99-227
E8XUS4_RAHSY/100-223
E8XVS7_RAHSY/96-220
E8XW87_RAHSY/106-235
E8XWW6_RAHSY/161-286
E8XZR3_RAHSY/109-232
E8Y064_RAHSY/85-212
E8Y125_RAHSY/119-245
E8Y252_ECOKO/159-287
E8Y287_ECOKO/97-226
E8Y2E8_ECOKO/123-247
E8Y403_ECOKO/96-220
E8Y4Y4_ECOKO/96-227
E8Y8V7_ECOKO/105-227
E8Y907_ECOKO/76-208
E8Y965_ECOKO/87-209
E8Y9Z9_ECOKO/84-210
E8YB29_ECOKO/100-224
E8YCP0_ECOKO/97-220
E8YDH9_ECOKO/99-227
E8YF96_9BURK/100-222
E8YFB0_9BURK/92-216
E8YH11_9BURK/92-218
E8YLK3_9BURK/85-208
E8YMA4_9BURK/93-217
E8YNX4_9BURK/97-223
E8YPC6_9BURK/110-230
E8YQ68_9BURK/96-220
E8YR54_9BURK/102-230
E8YS80_9BURK/109-241
E8YSP1_9BURK/102-226
E8YSU1_9BURK/73-213
E8YT50_9BURK/97-223
E8YUI8_9BURK/94-221
E8YUK9_9BURK/85-212
E8YUQ9_9BURK/93-218
E8YUT3_9BURK/101-222
E8YV35_9BURK/166-294
E8YVN5_9BURK/91-220
E8YW12_9BURK/85-209
E8YW23_9BURK/89-213
E8ZF57_9BURK/83-219
E8ZMH0_CLOB0/95-219
E8ZN08_CLOB0/98-223
E8ZSA7_CLOB0/98-223
E8ZXS2_SALET/99-227
E8ZY36_SALET/97-226
E9A1Q1_SALET/100-222
E9A1T9_SALET/84-210
E9A2E4_SALET/88-216
E9A2H6_SALET/87-209
E9A422_SALET/93-217
E9A5E9_SALET/80-212
E9A735_SALET/123-247
E9A750_SALET/86-206
E9A807_SALET/97-221
E9A8E6_SALET/97-220
E9A8K7_SALET/106-227
E9CLS5_9ENTR/72-200
E9RX96_9FIRM/78-203
E9RXP3_9FIRM/87-211
E9SIR5_CLOSY/86-207
E9SJS1_CLOSY/87-211
E9SK59_CLOSY/88-215
E9SK99_CLOSY/85-207
E9SKL7_CLOSY/80-204
E9SN56_CLOSY/89-214
E9SNB5_CLOSY/82-202
E9SP09_CLOSY/79-200
E9SS81_CLOSY/89-216
E9SSH7_CLOSY/101-234
E9SUZ3_CLOSY/94-227
E9SXG9_COREQ/88-210
E9SXS6_COREQ/110-234
E9SXX9_COREQ/82-212
E9T2A1_COREQ/76-204
E9T2A3_COREQ/94-217
E9T2E7_COREQ/84-207
E9T2K7_COREQ/105-233
E9T2L6_COREQ/90-212
E9T3G1_COREQ/93-215
E9T501_COREQ/80-209
E9T654_COREQ/103-224
E9T6T3_COREQ/95-216
E9T756_COREQ/94-221
E9T7B1_COREQ/93-216
E9T7D9_COREQ/113-245
E9T800_COREQ/81-203
E9T904_ECOLX/84-210
E9TB31_ECOLX/82-214
E9TBB9_ECOLX/87-209
E9TCR1_ECOLX/100-224
E9TGC3_ECOLX/105-227
E9TGK5_ECOLX/97-220
E9TGP3_ECOLX/123-247
E9TH28_ECOLX/96-220
E9THF8_ECOLX/96-227
E9TIE7_ECOLX/99-227
E9TKU2_ECOLX/97-226
E9TKY2_ECOLX/159-287
E9TNR4_ECOLX/120-244
E9TRU8_ECOLX/87-209
E9TU06_ECOLX/159-287
E9TU36_ECOLX/97-226
E9TXL9_ECOLX/105-227
E9TXT1_ECOLX/97-220
E9TY49_ECOLX/100-224
E9TYN4_ECOLX/82-214
E9TZ72_ECOLX/99-227
E9TZS1_ECOLX/117-241
E9U025_ECOLX/94-224
E9U069_ECOLX/96-227
E9U8X4_ECOLX/101-225
E9U9A2_ECOLX/120-244
E9UAF1_ECOLX/99-227
E9UAW6_ECOLX/100-224
E9UB64_ECOLX/97-220
E9UBC3_ECOLX/105-227
E9UC75_ECOLX/159-287
E9UED5_ECOLX/87-209
E9UHL2_ECOLX/82-214
E9UIL4_ECOLX/96-227
E9UIQ7_ECOLX/94-224
E9UJI7_ECOLX/97-226
E9UMX6_9ACTO/85-210
E9UP71_9ACTO/87-210
E9USK0_9ACTO/87-228
E9UUE0_9ACTO/94-218
E9UVD7_9ACTO/109-233
E9UVJ5_9ACTO/115-232
E9UW06_9ACTO/101-223
E9UX06_9ACTO/103-227
E9UXI6_9ACTO/80-209
E9UYF5_9ACTO/106-228
E9UYM6_9ACTO/95-214
E9UYU2_9ACTO/78-202
E9UYY0_9ACTO/38-158
E9UZF0_9ACTO/499-625
E9V046_9ACTO/91-216
E9V061_9ACTO/90-215
E9V080_9ACTO/1-30
E9V0C8_9ACTO/76-198
E9V379_9ACTO/78-208
E9V3M2_9ACTO/93-217
E9V6T7_ECOLX/87-209
E9V957_ECOLX/94-224
E9V998_ECOLX/96-227
E9VA49_ECOLX/120-244
E9VAI2_ECOLX/96-220
E9VB42_ECOLX/76-208
E9VBL4_ECOLX/99-227
E9VCJ0_ECOLX/159-287
E9VCM0_ECOLX/97-226
E9VED5_ECOLX/100-224
E9VEM7_ECOLX/97-220
E9VET7_ECOLX/105-227
E9VKX9_ECOLX/120-244
E9VL93_ECOLX/96-220
E9VLI1_ECOLX/94-224
E9VLM2_ECOLX/96-227
E9VN13_ECOLX/76-208
E9VNZ8_ECOLX/87-209
E9VSX8_ECOLX/159-287
E9VTE2_ECOLX/99-227
E9VTN2_ECOLX/105-227
E9VTU3_ECOLX/97-220
E9VU59_ECOLX/100-224
E9VXD4_ECOLX/97-226
E9VXN5_ECOLX/82-214
E9VYL7_ECOLX/96-227
E9VYY4_ECOLX/96-220
E9VZA7_ECOLX/123-247
E9VZP3_ECOLX/87-209
E9W1W8_ECOLX/97-226
E9W205_ECOLX/159-287
E9W2F5_ECOLX/99-227
E9W4E5_ECOLX/84-210
E9W8Y7_ECOLX/100-224
E9W903_ECOLX/105-227
E9W967_ECOLX/97-220
E9WEG8_ECOLX/81-207
E9WES6_ECOLX/87-209
E9WI17_ECOLX/120-244
E9WIE4_ECOLX/96-220
E9WIR0_ECOLX/96-227
E9WJQ1_ECOLX/82-214
E9WKJ3_ECOLX/97-226
E9WL48_ECOLX/99-227
E9WLE0_ECOLX/105-227
E9WLK0_ECOLX/97-220
E9WLT7_ECOLX/72-196
E9WSP6_ECOLX/78-204
E9WT06_ECOLX/87-209
E9WTA1_ECOLX/120-244
E9WTM4_ECOLX/96-220
E9WTZ6_ECOLX/96-227
E9WUW5_ECOLX/82-214
E9WZ60_ECOLX/99-227
E9WZM0_ECOLX/159-287
E9WZP6_ECOLX/97-226
E9X004_ECOLX/100-224
E9X0Z3_ECOLX/105-227
E9X154_ECOLX/97-220
E9X3Q7_ECOLX/87-209
E9X412_ECOLX/84-210
E9X6D9_ECOLX/123-247
E9X6R6_ECOLX/96-220
E9X736_ECOLX/96-227
E9X835_ECOLX/82-214
E9X9C3_ECOLX/97-226
E9X9G0_ECOLX/159-287
E9X9W2_ECOLX/99-227
E9XDY2_ECOLX/100-224
E9XE38_ECOLX/97-220
E9XEA2_ECOLX/105-227
E9XG62_ECOLX/123-247
E9XGI0_ECOLX/96-220
E9XGU8_ECOLX/96-227
E9XHJ3_ECOLX/82-214
E9XK06_ECOLX/87-209
E9XMF4_ECOLX/84-210
E9XQL4_ECOLX/99-227
E9XR23_ECOLX/159-287
E9XR48_ECOLX/97-226
E9XS89_ECOLX/97-220
E9XSC7_ECOLX/105-227
E9XSI9_ECOLX/100-224
E9XYV0_ECOLX/78-204
E9XZ29_ECOLX/87-209
E9Y292_ECOLX/123-247
E9Y2K1_ECOLX/96-220
E9Y2W7_ECOLX/96-227
E9Y3V5_ECOLX/82-214
E9Y4W7_ECOLX/97-226
E9Y5E4_ECOLX/99-227
E9Y5P6_ECOLX/100-224
E9Y607_ECOLX/97-220
E9Y668_ECOLX/105-227
E9Y9G1_ECOLX/87-209
E9Y9R2_ECOLX/84-210
E9YFT7_ECOLX/82-214
E9YGA7_ECOLX/100-224
E9YGL4_ECOLX/97-220
E9YGS9_ECOLX/105-227
E9YHW8_ECOLX/99-227
E9YJ08_ECOLX/123-247
E9YJC9_ECOLX/96-220
E9YLF0_ECOLX/141-269
E9YLH7_ECOLX/97-226
E9YT80_ECOLX/82-214
E9YU82_ECOLX/96-227
E9YUK0_ECOLX/96-220
E9YUX6_ECOLX/123-247
E9YW13_ECOLX/100-224
E9YWB4_ECOLX/97-220
E9YWI3_ECOLX/105-227
E9YXB2_ECOLX/97-226
E9YXF9_ECOLX/159-287
E9YZ79_ECOLX/99-227
E9Z148_ECOLX/87-209
E9Z1K2_ECOLX/84-210
E9Z2J2_ESCFE/86-206
E9Z2K5_ESCFE/120-244
E9Z315_ESCFE/97-226
E9Z384_ESCFE/94-224
E9Z4P9_ESCFE/88-216
E9Z743_ESCFE/84-210
E9Z8I9_ESCFE/87-209
E9ZAF4_ESCFE/99-227
E9ZBJ8_ESCFE/96-220
E9ZC96_ESCFE/100-224
E9ZDI4_ESCFE/97-220
E9ZDP5_ESCFE/106-227
E9ZE02_ESCFE/82-214
E9ZFT8_MYCTU/104-225
E9ZG34_MYCTU/97-224
E9ZNF9_MYCTU/103-227
E9ZNF9_MYCTU/357-484
E9ZRI2_MYCTU/92-212
E9ZT42_NEIME/97-225
E9ZTG9_NEIME/98-227
E9ZYS3_NEIME/97-225
E9ZZ40_NEIME/98-227
EXUR_ECO57/96-220
EXUR_ECOLI/96-220
EXUR_ERWCH/97-221
EXUR_SHIFL/96-220
F0A3Z3_NEIME/97-225
F0A4B8_NEIME/98-227
F0A9U2_NEIME/97-225
F0AA76_NEIME/98-227
F0AFL9_NEIME/97-225
F0AFZ5_NEIME/98-227
F0AL76_NEIME/97-225
F0ALN0_NEIME/98-227
F0ARM8_NEIME/97-225
F0AS21_NEIME/98-227
F0AXI2_NEIME/97-225
F0AXV5_NEIME/98-227
F0B368_NEIME/97-225
F0B3K1_NEIME/98-227
F0BFN9_9XANT/85-221
F0BGZ8_9XANT/80-217
F0BJZ5_9XANT/88-212
F0BQ03_9XANT/80-217
F0BW51_9XANT/88-212
F0C1H8_9XANT/80-217
F0C1I7_9XANT/85-221
F0CBC5_9XANT/88-212
F0D3C2_STAAU/86-214
F0DCR1_STAAU/86-214
F0DIP9_9FIRM/89-213
F0DLA0_9FIRM/81-205
F0DLB2_9FIRM/96-222
F0DMB3_9FIRM/99-225
F0DMH6_9FIRM/90-216
F0DRH2_9FIRM/86-210
F0DWL8_9FIRM/85-209
F0DYG3_9PSED/101-221
F0DZH6_9PSED/97-225
F0E1L2_9PSED/1-120
F0E240_9PSED/92-216
F0E241_9PSED/91-214
F0E364_9PSED/101-229
F0E376_9PSED/72-215
F0E597_9PSED/91-215
F0E5N1_9PSED/90-217
F0E5U8_9PSED/91-207
F0E5V3_9PSED/95-218
F0E8K0_9PSED/182-305
F0E9Z1_9PSED/99-167
F0EAX8_9PSED/93-214
F0EBI9_9PSED/104-225
F0ED13_9PSED/82-206
F0EDF0_9PSED/97-228
F0EDF7_9PSED/76-213
F0EEX1_9PSED/104-232
F0EH79_ENTCA/92-216
F0EIS6_ENTCA/79-204
F0EQN3_HAEPA/105-227
F0G0Y2_9BURK/109-241
F0G132_9BURK/90-192
F0G1E6_9BURK/85-209
F0G1F3_9BURK/89-213
F0G2J4_9BURK/86-232
F0G3D2_9BURK/100-213
F0G3S8_9BURK/97-223
F0G3Z8_9BURK/63-184
F0G642_9BURK/92-216
F0G7B1_9BURK/101-181
F0G7B6_9BURK/80-201
F0G855_9BURK/109-236
F0G943_9BURK/88-211
F0G9W5_9BURK/83-207
F0GA22_9BURK/117-243
F0GA31_9BURK/114-170
F0GAC4_9BURK/90-215
F0GAG8_9BURK/85-210
F0GC88_9BURK/117-163
F0GGY3_9BURK/107-237
F0GH01_9BURK/90-212
F0GHB7_9BURK/73-197
F0GI24_9BURK/34-163
F0GI64_9BURK/88-211
F0GL40_9BURK/99-221
F0HR04_9ACTN/78-204
F0IG26_9FLAO/106-232
F0IXZ4_ACIMA/88-212
F0IYU0_ACIMA/82-202
F0J089_ACIMA/108-231
F0J1L0_ACIMA/158-285
F0J2A0_ACIMA/96-218
F0J5C3_ACIMA/106-228
F0J7I2_ACIMA/90-214
F0JCH4_DESDE/103-227
F0JEK1_DESDE/79-204
F0JK93_DESDE/85-207
F0JKM9_DESDE/99-221
F0JLF6_ESCFE/100-226
F0JMG0_ESCFE/97-220
F0JN28_ESCFE/106-227
F0JNH3_ESCFE/88-216
F0JPA2_ESCFE/84-210
F0JPI6_ESCFE/102-224
F0JQ10_ESCFE/99-227
F0JQF0_ESCFE/94-224
F0JQP4_ESCFE/96-220
F0JQY6_ESCFE/87-209
F0JRB1_ESCFE/97-226
F0JSG1_ESCFE/76-208
F0JSU0_ESCFE/120-244
F0JSV2_ESCFE/86-206
F0JW36_ESCFE/85-209
F0K507_CLOAE/85-209
F0KBJ5_CLOAE/94-215
F0KCW2_CLOAE/98-223
F0KEX3_ACICP/81-209
F0KF38_ACICP/107-228
F0KHK2_ACICP/105-226
F0KHM1_ACICP/100-230
F0KHN2_ACICP/79-216
F0KIS8_ACICP/89-217
F0KIT3_ACICP/90-217
F0KK82_ACICP/89-210
F0KKB2_ACICP/84-209
F0KLK1_ACICP/93-216
F0KV71_YERE3/90-217
F0KXI1_YERE3/117-241
F0KZ02_YERE3/106-227
F0L0F8_YERE3/99-227
F0L2C4_9RHIZ/81-210
F0L467_9RHIZ/101-226
F0L4V6_9RHIZ/96-222
F0L4Z3_9RHIZ/99-224
F0L683_9RHIZ/171-295
F0L6U1_9RHIZ/102-230
F0L7M8_9RHIZ/85-205
F0L9H3_9RHIZ/99-224
F0L9N9_9RHIZ/101-228
F0L9T3_9RHIZ/108-231
F0LA04_9RHIZ/117-243
F0LA23_9RHIZ/82-204
F0LAH6_9RHIZ/106-234
F0LAT9_9RHIZ/106-227
F0LB01_9RHIZ/108-232
F0LBA2_9RHIZ/94-221
F0LBF1_9RHIZ/136-262
F0LC27_9RHIZ/100-227
F0LCU7_9RHIZ/100-221
F0LCX5_9RHIZ/91-215
F0LCZ2_9RHIZ/97-223
F0LD41_9RHIZ/82-204
F0LDI5_9RHIZ/96-220
F0LDR6_9RHIZ/80-203
F0LDU4_9RHIZ/87-213
F0LE80_9RHIZ/99-225
F0LEE5_9RHIZ/81-207
F0LF85_9RHIZ/100-228
F0LFD2_9RHIZ/86-210
F0LFG3_9RHIZ/159-286
F0LG73_9RHIZ/90-214
F0LG89_9RHIZ/102-225
F0LGE3_9RHIZ/101-228
F0LTA9_VIBFU/99-227
F0LTF6_VIBFU/124-251
F0LXP2_VIBFU/166-290
F0M0T1_VIBFU/75-198
F0M0W2_VIBFU/99-223
F0M1J0_ARTPP/82-204
F0M1J1_ARTPP/105-231
F0M211_ARTPP/103-230
F0M3A2_ARTPP/95-219
F0M3H0_ARTPP/100-235
F0M460_ARTPP/112-236
F0M4L9_ARTPP/91-215
F0M4Q5_ARTPP/93-221
F0M4Z8_ARTPP/96-224
F0M581_ARTPP/87-214
F0M5H9_ARTPP/82-204
F0M5I7_ARTPP/82-207
F0M675_ARTPP/88-212
F0M724_ARTPP/89-214
F0M8H3_ARTPP/101-222
F0M8Q3_ARTPP/97-221
F0M8U2_ARTPP/75-201
F0M9E6_ARTPP/97-221
F0MBA5_ARTPP/95-219
F0MBJ4_ARTPP/86-208
F0MC30_ARTPP/96-225
F0MCS6_ARTPP/119-238
F0MDN8_NEIMG/98-227
F0MEH2_NEIMG/97-225
F0MPL0_NEIMM/97-225
F0MQD1_NEIMM/98-227
F0MYR2_NEIMP/98-227
F0MZK3_NEIMP/97-225
F0N086_NEIMO/98-227
F0N503_NEIMO/97-225
F0N8M8_NEIMN/98-227
F0N9G0_NEIMN/97-225
F0NGF1_SULIR/74-197
F0NJX2_SULIH/74-197
F0P485_STAPE/93-220
F0P5A2_STAPE/84-214
F0P6I3_STAPE/100-213
F0PDK2_ENTF6/92-216
F0PS45_BACT0/90-219
F0PSI5_BACT0/78-205
F0PYH8_BACT0/87-211
F0Q1K1_ACIAP/120-246
F0Q2H1_ACIAP/83-205
F0Q2S8_ACIAP/93-217
F0Q3U1_ACIAP/80-204
F0Q4L5_ACIAP/118-247
F0Q4S7_ACIAP/96-222
F0QAR8_ACIAP/81-203
F0QAS4_ACIAP/95-225
F0QAV4_ACIAP/156-281
F0QC00_ACIAP/106-235
F0QC15_ACIAP/137-262
F0QC18_ACIAP/76-199
F0QC44_ACIAP/80-203
F0QEF4_ACIBD/81-209
F0QG26_ACIBD/107-228
F0QIP6_ACIBD/105-226
F0QJC5_ACIBD/87-215
F0QJC9_ACIBD/90-217
F0QKL2_ACIBD/90-216
F0QLA6_ACIBD/89-210
F0QLD8_ACIBD/84-209
F0QMN5_ACIBD/89-212
F0QYC1_VULM7/79-205
F0RHM6_CELLC/102-225
F0RPR5_DEIPM/136-261
F0RRS8_SPHGB/102-224
F0RSD5_SPHGB/87-215
F0RT31_SPHGB/79-210
F0RTC2_SPHGB/78-206
F0RTC7_SPHGB/78-202
F0RTZ4_SPHGB/83-205
F0RUG1_SPHGB/90-213
F0RUI0_SPHGB/103-224
F0RUW6_SPHGB/86-210
F0RUW8_SPHGB/89-210
F0RVF3_SPHGB/105-227
F0RW77_SPHGB/96-220
F0RWB7_SPHGB/74-199
F0RWD1_SPHGB/89-214
F0RX54_SPHGB/115-235
F0RX67_SPHGB/91-214
F0RX88_SPHGB/84-208
F0RXR0_SPHGB/79-204
F0RYX6_SPHGB/78-204
F0RZM8_SPHGB/81-205
F0RZP4_SPHGB/104-235
F0RZP5_SPHGB/100-231
F0S926_PEDSD/91-215
F0SD08_PEDSD/104-228
F0SIV4_PLABD/78-214
F0SIY2_PLABD/157-275
F0SP92_PLABD/116-239
F0SW76_SYNGF/88-209
F0SWZ1_SYNGF/95-223
F0SYU2_SYNGF/99-225
F0SYU3_SYNGF/101-228
F0YU86_9CLOT/94-221
F0YV07_9CLOT/96-223
F0YVA6_9CLOT/89-211
F0YVU6_9CLOT/99-219
F0YWB8_9CLOT/81-218
F0YZD1_9CLOT/87-210
F0YZG8_9CLOT/87-211
F0YZY2_9CLOT/79-205
F0Z173_9CLOT/81-208
F0Z273_9CLOT/74-204
F0Z282_9CLOT/86-213
F0Z4X2_9CLOT/80-202
F0Z4Z5_9CLOT/104-224
F1A9A5_9ACTO/80-208
F1T5A9_9ACTN/79-198
F1T8V0_9CLOT/99-220
F1T999_9CLOT/141-276
F1TBF2_9CLOT/83-208
F1TCI4_9CLOT/88-212
F1TH82_9CLOT/88-212
F1TKX8_PROAC/86-175
F1TND5_PROAC/98-220
F1TND6_PROAC/6-72
F1TRC8_PROAC/115-232
F1TSJ3_PROAC/115-232
F1TU69_PROAC/86-211
F1TZ39_PROAC/6-72
F1TZ40_PROAC/98-220
F1TZY3_PROAC/115-232
F1U235_PROAC/86-211
F1U3Y9_PROAC/121-242
F1U3Z0_PROAC/99-221
F1U728_PROAC/91-208
F1U8Q5_PROAC/86-211
F1UCZ2_PROAC/6-72
F1UCZ3_PROAC/98-220
F1UEE4_PROAC/115-232
F1UG51_PROAC/6-72
F1UG52_PROAC/98-220
F1UJ37_PROAC/86-211
F1ULZ0_PROAC/115-232
F1UNP9_PROAC/86-211
F1URV9_PROAC/6-72
F1URW0_PROAC/98-220
F1UUP9_PROAC/86-211
F1UWK1_PROAC/115-232
F1UYJ8_PROAC/6-72
F1UYJ9_PROAC/98-220
F1V230_PROAC/115-232
F1V3D6_PROAC/86-211
F1V6T2_PROAC/98-220
F1V6T3_PROAC/6-72
F1V999_PROAC/86-211
F1VBB6_PROAC/115-232
F1VEE8_PROAC/98-220
F1VEE9_PROAC/6-72
F1VH82_PROAC/115-232
F1VKR7_PROAC/86-175
F1VNL2_PROAC/98-220
F1VNL3_PROAC/6-72
F1VUI2_9BURK/72-196
F1VW53_9BURK/73-195
F1VY28_9BURK/87-216
F1W0K6_9BURK/83-207
F1W0W2_9BURK/76-200
F1W3Y1_9BURK/83-207
F1W557_9BURK/89-215
F1XJI2_ECO57/96-220
F1XJV9_ECO57/120-244
F1XK47_ECO57/97-226
F1XK84_ECO57/159-287
F1XKP2_ECO57/99-227
F1XTL3_ECO57/84-210
F1XTS6_ECO57/105-227
F1XVV7_ECO57/76-208
F1XXT7_ECO57/100-224
F1Y139_ECO57/159-287
F1Y175_ECO57/97-226
F1Y1V5_ECO57/99-227
F1Y4K3_ECO57/76-208
F1Y6P6_ECO57/105-227
F1Y7T5_ECO57/87-209
F1Y826_ECO57/84-210
F1Y9L9_ECO57/100-224
F1YCW6_ECO57/96-220
F1YD97_ECO57/120-244
F1YHA5_9ACTO/73-195
F1YHS7_9ACTO/85-206
F1YJW1_9ACTO/77-203
F1YK30_9ACTO/91-219
F1YK76_9ACTO/81-203
F1YK85_9ACTO/87-209
F1YM09_9ACTO/93-221
F1YNI3_9ACTO/93-217
F1YNQ8_9ACTO/97-222
F1YSM8_9PROT/97-222
F1YTF1_9PROT/87-215
F1YXD8_9STRE/92-216
F1Z1V7_9STRE/93-208
F1Z343_9SPHN/90-214
F1Z399_9SPHN/96-222
F1Z5L0_9SPHN/78-201
F1Z7W0_9SPHN/98-221
F1Z8D4_9SPHN/100-223
F1ZC27_9SPHN/127-259
F1ZD43_9SPHN/84-206
F1ZED8_ECOLX/99-227
F1ZL55_ECOLX/76-208
F1ZM82_ECOLX/96-227
F1ZMK5_ECOLX/96-220
F1ZMZ5_ECOLX/120-244
F1ZP32_ECOLX/100-224
F1ZPD9_ECOLX/97-220
F1ZPL0_ECOLX/105-227
F1ZR57_ECOLX/81-210
F1ZRB3_ECOLX/159-287
F1ZWD8_THEET/85-209
F2A1R1_RHIET/87-211
F2A2A8_RHIET/61-183
F2A313_RHIET/127-248
F2A391_RHIET/638-761
F2A3F4_RHIET/105-233
F2A3I5_RHIET/81-209
F2A5D7_RHIET/101-230
F2A6P3_RHIET/154-282
F2A6R0_RHIET/100-221
F2A6R1_RHIET/100-221
F2A7Z9_RHIET/87-211
F2A8E7_RHIET/109-233
F2A8S8_RHIET/77-200
F2A8U5_RHIET/98-224
F2A9A9_RHIET/92-214
F2A9G0_RHIET/82-212
F2A9M9_RHIET/83-206
F2AA56_RHIET/89-215
F2AA97_RHIET/103-225
F2ACI3_RHIET/78-206
F2ADT9_RHIET/91-215
F2ADW8_RHIET/86-212
F2AEW9_RHIET/81-205
F2AEZ6_RHIET/98-225
F2AGP8_RHIET/111-233
F2AH74_RHIET/101-228
F2AHQ3_RHIET/108-230
F2AJ41_RHIET/110-233
F2AJI7_RHIET/95-219
F2ENI5_PANAN/100-228
F2ER83_PANAN/96-225
F2ETZ3_PANAN/19-141
F2EUH6_PANAN/198-321
F2EUZ5_PANAN/97-221
F2EV08_PANAN/87-211
F2EWQ8_PANAN/94-220
F2EXE3_PANAN/167-295
F2EXZ4_PANAN/99-227
F2EY83_PANAN/88-211
F2EYE7_PANAN/87-209
F2F241_9BACL/84-203
F2F5M0_9BACL/98-223
F2F6H5_9BACL/95-222
F2F8H7_9BACL/99-226
F2F9P4_9BACL/84-206
F2FBJ9_SALDU/156-280
F2FCR7_SALDU/100-224
F2FD34_SALDU/99-227
F2FEG5_SALDU/97-220
F2FEM2_SALDU/106-227
F2FFW8_SALDU/84-210
F2FG30_SALDU/80-212
F2FGP3_SALDU/128-256
F2FGS3_SALDU/87-209
F2FJL6_SALDU/94-224
F2FLI2_SALDU/97-226
F2FMA4_SALDU/123-247
F2FMW8_SALDU/66-186
F2FS85_SALGL/106-227
F2FSH8_SALGL/156-280
F2FSU3_SALGL/97-220
F2FU21_SALGL/651-775
F2FW48_SALGL/80-212
F2FWL4_SALGL/99-227
F2FWX1_SALGL/100-222
F2FXN1_SALGL/84-210
F2FXR1_SALGL/128-256
F2FXU1_SALGL/87-209
F2FYU0_SALGL/111-241
F2FZX2_SALGL/97-226
F2G1E2_SALGL/123-247
F2G1F9_SALGL/86-206
F2G4D1_ALTMD/86-208
F2GCY4_ALTMD/96-224
F2GDD4_ALTMD/83-208
F2GLW3_MYCTU/133-253
F2GMN1_MYCTU/97-224
F2GNA7_MYCTU/108-229
F2GP08_MYCTU/103-227
F2GP08_MYCTU/357-484
F2GS23_BRUME/36-156
F2GSH7_BRUME/21-144
F2GSL4_BRUME/92-214
F2GTM5_BRUME/89-211
F2GW71_BRUME/72-146
F2GW94_BRUME/96-220
F2GWT6_BRUME/85-213
F2GWZ5_BRUME/88-214
F2GXC3_BRUME/87-214
F2GXE3_BRUME/102-224
F2GXK0_BRUME/90-213
F2GY52_BRUME/103-230
F2GYS2_BRUME/120-244
F2GZ53_BRUME/108-232
F2GZD2_BRUME/84-208
F2GZS5_BACTU/78-205
F2H5B2_BACTU/87-211
F2HKW8_LACLA/81-206
F2HQU0_BRUME/36-156
F2HR09_BRUME/102-225
F2HSD7_BRUME/89-211
F2HT49_BRUME/92-214
F2HX46_BRUME/85-213
F2HX94_BRUME/72-146
F2HXB7_BRUME/96-220
F2HXH9_BRUME/88-214
F2HY22_BRUME/87-214
F2HY42_BRUME/102-224
F2HY98_BRUME/90-213
F2HZ94_BRUME/116-240
F2HZH1_BRUME/103-230
F2HZR8_BRUME/108-232
F2HZZ7_BRUME/84-208
F2I3R9_9RICK/98-230
F2IPY1_VIBCH/90-217
F2IR88_VIBCH/99-227
F2IWA8_9PROT/90-216
F2IWQ9_9PROT/114-238
F2IXI6_9PROT/82-210
F2IXJ6_9PROT/91-218
F2IZJ8_9PROT/119-246
F2J068_9PROT/98-226
F2J100_9PROT/93-216
F2J1U6_9PROT/75-222
F2J1U9_9PROT/93-215
F2J2F9_9PROT/92-228
F2J2H7_9PROT/124-250
F2J2K2_9PROT/94-218
F2J2N3_9PROT/105-228
F2J3D7_9PROT/131-258
F2J4D0_9PROT/93-220
F2J6B1_9PROT/81-217
F2JJ04_9FIRM/85-209
F2JJ96_9FIRM/93-215
F2JU23_9GAMM/75-214
F2JUK7_9GAMM/84-208
F2JV16_9GAMM/82-206
F2JVB2_9GAMM/103-230
F2JXH1_9GAMM/80-203
F2K3D1_9GAMM/73-195
F2K6N7_PSEBR/96-220
F2K7J4_PSEBR/89-210
F2K841_PSEBR/99-231
F2K9R2_PSEBR/99-227
F2KCC8_PSEBR/104-232
F2KCK0_PSEBR/102-230
F2KCK1_PSEBR/99-223
F2KCL3_PSEBR/120-194
F2KD72_PSEBR/94-215
F2KEJ0_PSEBR/95-218
F2KEJ5_PSEBR/73-207
F2KFJ0_PSEBR/95-221
F2KG19_PSEBR/91-215
F2KGI5_PSEBR/178-302
F2KGP9_PSEBR/102-226
F2KGU3_PSEBR/87-209
F2KHK6_PSEBR/76-213
F2KI64_PSEBR/104-225
F2KIT0_PSEBR/92-220
F2KIT7_PSEBR/79-205
F2KJX8_PSEBR/90-217
F2KK62_PSEBR/97-219
F2KL24_PSEBR/95-218
F2KLI9_PSEBR/92-216
F2KLJ0_PSEBR/101-224
F2L1G6_9CREN/73-200
F2L6G9_9PSEU/113-239
F2L6U0_9PSEU/122-243
F2L761_9PSEU/83-207
F2L8R0_BURGA/95-220
F2L948_BURGA/92-216
F2LAI7_BURGA/98-219
F2LAX9_BURGA/101-232
F2LBD8_BURGA/101-223
F2LDG6_BURGA/101-224
F2LDH2_BURGA/80-203
F2LEH4_BURGA/113-239
F2LEI4_BURGA/94-223
F2LEP6_BURGA/84-207
F2LIC1_BURGA/91-220
F2LJ06_BURGA/97-227
F2LJ84_BURGA/107-229
F2LJC3_BURGA/125-251
F2LJS1_BURGA/97-223
F2LJU0_BURGA/100-220
F2LJV4_BURGA/111-237
F2LKF1_BURGA/105-232
F2LLC9_BURGA/92-218
F2LLX8_BURGA/90-213
F2LM28_BURGA/117-240
F2LMQ1_BURGA/90-213
F2LNP0_BURGA/94-226
F2LQF5_BURGA/103-233
F2LQH8_BURGA/158-283
F2LRB7_BURGA/109-241
F2LWD6_9DELT/80-199
F2M824_LACCA/92-216
F2MAX5_LACCA/80-203
F2MGW9_LACCA/92-216
F2MJE6_LACCA/80-203
F2MS82_ENTFA/92-216
F2MWI6_PSEST/100-231
F2N0B8_PSEST/91-218
F2N0E0_PSEST/94-218
F2N586_PSEST/99-231
F2N5K6_PSEST/104-232
F2N6K0_PSEST/94-217
F2NA45_9ACTN/82-206
F2NBD5_9ACTN/104-233
F2NPT9_9DEIN/83-205
F2NRB2_9DEIN/100-222
F2PAS3_PHOMO/99-227
F2PBY6_PHOMO/105-226
F2PE63_PHOMO/81-211
F2PG53_PHOMO/60-190
F2R484_9ACTO/102-224
F2R5W6_9ACTO/85-209
F2R7X5_9ACTO/157-281
F2R7Z2_9ACTO/76-198
F2R9L6_9ACTO/88-212
F2RAI2_9ACTO/118-222
F2RB14_9ACTO/237-362
F2RBF5_9ACTO/93-215
F2RCX3_9ACTO/79-203
F2RDV3_9ACTO/111-232
F2RE24_9ACTO/99-221
F2RE93_9ACTO/94-213
F2RFF4_9ACTO/95-214
F2RGK3_9ACTO/3-79
F2RGL3_9ACTO/84-215
F2RHH0_9ACTO/83-202
F2RJC1_9ACTO/81-201
F2RKL3_9ACTO/107-231
F2RLQ2_9ACTO/105-229
F2V0C6_ACTVI/25-148
F2V0C9_ACTVI/11-134
F2V1Q2_ACTVI/70-193
F2V3J1_MYCTU/103-227
F2V3J1_MYCTU/357-484
F2VAQ3_MYCTU/108-229
F2VBM2_MYCTU/97-224
GLCC_ECOL6/96-227
GLCC_ECOLI/96-227
GNTR_BACLI/90-219
GNTR_BACSU/90-219
LLDR_ECOLI/100-224
LLDR_SHIFL/100-224
LUTR_BACSU/78-205
MCBR_ECOLI/84-210
NANR_ECO27/123-247
NANR_ECO45/123-247
NANR_ECO55/123-247
NANR_ECO57/123-247
NANR_ECO7I/123-247
NANR_ECO81/123-247
NANR_ECO8A/123-247
NANR_ECOBW/123-247
NANR_ECODH/123-247
NANR_ECOK1/123-247
NANR_ECOL5/123-247
NANR_ECOL6/123-247
NANR_ECOLC/123-247
NANR_ECOLI/123-247
NANR_ECOLU/123-247
NANR_ECOSE/123-247
NANR_ECOUT/123-247
NANR_SALAR/123-247
NANR_SALCH/123-247
NANR_SALEP/123-247
NANR_SALG2/123-247
NANR_SALPA/123-247
NANR_SALPC/123-247
NANR_SALPK/123-247
NANR_SALTI/123-247
NANR_SALTY/123-247
NANR_SHIBS/123-247
NANR_SHIDS/123-247
NANR_SHIFL/123-247
NANR_SHISS/123-247
NEDR_MICVI/20-127
NTRA_CHEHE/62-182
O24839_ACIAD/75-212
O33960_RHOCA/99-227
O50514_STRCO/76-198
O50536_STRCO/157-281
O52523_RHIFR/1-56
O68331_PSEMA/95-199
O85926_SPHAR/79-205
O85927_SPHAR/83-217
O88071_STRCO/105-226
P95098_MYCTU/103-227
P95098_MYCTU/357-484
P96570_BURCE/116-246
PDHR_ECO57/99-227
PDHR_ECOL6/99-227
PDHR_ECOLI/99-227
PDHR_SALTI/99-227
PDHR_SALTS/99-227
PDHR_SALTY/99-227
Q01ZG9_SOLUE/102-229
Q02B97_SOLUE/80-205
Q02CK7_SOLUE/83-204
Q02DI3_PSEAB/95-219
Q02E06_PSEAB/94-225
Q02FB2_PSEAB/72-212
Q02FQ3_PSEAB/99-230
Q02HV1_PSEAB/90-217
Q02JB0_PSEAB/85-206
Q02K03_PSEAB/95-218
Q02K09_PSEAB/81-206
Q02KB2_PSEAB/92-215
Q02T07_PSEAB/91-220
Q02UV7_PSEAB/89-212
Q02UV8_PSEAB/90-214
Q02XS9_LACLS/81-205
Q037K9_LACC3/92-216
Q03D05_LACC3/80-203
Q03U07_LACBA/80-204
Q07LM9_RHOP5/85-210
Q07Q81_RHOP5/92-217
Q07WK9_SHEFN/99-224
Q07WU2_SHEFN/104-224
Q07YH5_SHEFN/86-208
Q082W1_SHEFN/79-204
Q084B3_SHEFN/84-209
Q09LY1_GEOSE/112-232
Q0A4V8_ALHEH/82-206
Q0A6B2_ALHEH/99-228
Q0ASZ4_MARMM/109-234
Q0AT40_MARMM/87-214
Q0B0T1_SYNWW/94-218
Q0B2F9_BURCM/85-210
Q0B5T7_BURCM/101-230
Q0B6S3_BURCM/104-227
Q0B6X4_BURCM/97-223
Q0B779_BURCM/117-243
Q0B7L1_BURCM/97-227
Q0B8I3_BURCM/83-207
Q0B952_BURCM/123-253
Q0B968_BURCM/90-212
Q0BA73_BURCM/92-214
Q0BAS0_BURCM/90-215
Q0BBW5_BURCM/97-225
Q0BC49_BURCM/123-244
Q0BEB3_BURCM/88-211
Q0BFR4_BURCM/99-221
Q0BGD6_BURCM/107-233
Q0BGX1_BURCM/104-232
Q0BHC7_BURCM/123-247
Q0BIC4_BURCM/92-216
Q0C041_HYPNA/76-213
Q0C1N0_HYPNA/130-250
Q0C1S8_HYPNA/79-203
Q0C2R6_HYPNA/107-231
Q0EE51_PSESF/104-232
Q0F8X9_9RHOB/78-200
Q0F933_9RHOB/87-211
Q0FAW3_9RHOB/76-200
Q0FDD9_9RHOB/99-227
Q0FF97_9RHOB/82-205
Q0FFG3_9RHOB/88-212
Q0FG22_9RHOB/94-222
Q0FGU0_9RHOB/80-162
Q0FJ06_9RHOB/78-200
Q0FJT3_9RHOB/88-211
Q0FK59_9RHOB/92-216
Q0FKP4_9RHOB/3-113
Q0FKU6_9RHOB/156-283
Q0FKU7_9RHOB/86-207
Q0FLH6_9RHOB/81-203
Q0FLS8_9RHOB/99-227
Q0FM13_9RHOB/79-206
Q0FM46_9RHOB/86-209
Q0FMF2_9RHOB/5-129
Q0FMV7_9RHOB/97-222
Q0FPN1_9RHOB/102-226
Q0FPN3_9RHOB/93-217
Q0FPQ0_9RHOB/80-209
Q0FPV7_9RHOB/105-226
Q0FQF9_9RHOB/77-199
Q0FR08_9RHOB/85-208
Q0FRQ9_9RHOB/85-208
Q0FS60_9RHOB/77-201
Q0FSJ1_9RHOB/60-185
Q0FSJ7_9RHOB/79-204
Q0FSP5_9RHOB/97-223
Q0FSR0_9RHOB/89-213
Q0FSU4_9RHOB/94-218
Q0FUQ0_9RHOB/101-227
Q0FUS8_9RHOB/109-231
Q0FUV9_9RHOB/89-211
Q0FUZ0_9RHOB/95-219
Q0FV21_9RHOB/89-213
Q0FVP1_9RHOB/89-218
Q0FW25_9RHOB/133-255
Q0FWN2_9RHOB/3-130
Q0FWP7_9RHOB/1-35
Q0FWZ4_9RHOB/88-215
Q0FXB0_9RHOB/87-219
Q0FXJ1_9RHIZ/111-238
Q0FXK6_9RHIZ/55-179
Q0FXK8_9RHIZ/87-211
Q0FY54_9RHIZ/113-239
Q0FYJ6_9RHIZ/88-217
Q0G2A0_9RHIZ/80-206
Q0G2U6_9RHIZ/99-224
Q0G3X9_9RHIZ/104-229
Q0G451_9RHIZ/108-230
Q0G474_9RHIZ/91-218
Q0G4L8_9RHIZ/82-204
Q0G5J6_9RHIZ/75-205
Q0G5K5_9RHIZ/102-223
Q0HE25_SHESM/112-236
Q0HIR3_SHESM/104-226
Q0HK18_SHESM/84-209
Q0HN60_SHESM/99-224
Q0HQM5_SHESR/99-224
Q0HSY1_SHESR/108-228
Q0HV73_SHESR/104-226
Q0HWB9_SHESR/84-209
Q0HZY5_SHESR/112-236
Q0I1A2_HAES1/99-226
Q0I585_HAES1/94-222
Q0JYA8_CUPNH/125-248
Q0JYB3_CUPNH/108-233
Q0JYD6_CUPNH/92-215
Q0JZU3_CUPNH/91-216
Q0K016_CUPNH/95-217
Q0K039_CUPNH/95-219
Q0K0D1_CUPNH/82-204
Q0K0G7_CUPNH/92-214
Q0K0H1_CUPNH/102-226
Q0K214_CUPNH/96-220
Q0K2E7_CUPNH/115-239
Q0K2V4_CUPNH/78-201
Q0K4G0_CUPNH/89-212
Q0K4I8_CUPNH/93-227
Q0K4Z2_CUPNH/113-238
Q0K524_CUPNH/84-213
Q0K5S2_CUPNH/82-205
Q0K6B5_CUPNH/107-235
Q0K774_CUPNH/98-221
Q0K7G3_CUPNH/80-204
Q0K839_CUPNH/197-323
Q0KAD4_CUPNH/110-235
Q0KBC6_CUPNH/97-223
Q0KBU7_CUPNH/95-221
Q0KC11_CUPNH/96-228
Q0KCX1_CUPNH/109-233
Q0KFJ8_CUPNH/92-222
Q0KFN5_CUPNH/91-220
Q0PEU0_RHOOP/80-208
Q0PWM1_9NOCA/100-231
Q0RC02_FRAAA/87-213
Q0RCM9_FRAAA/87-210
Q0RF58_FRAAA/204-333
Q0RG33_FRAAA/100-244
Q0RG72_FRAAA/92-213
Q0RG96_FRAAA/112-246
Q0RH94_FRAAA/153-282
Q0RIP2_FRAAA/82-211
Q0RJY4_FRAAA/91-217
Q0RK50_FRAAA/91-219
Q0RK53_FRAAA/96-225
Q0RL35_FRAAA/104-232
Q0RLX9_FRAAA/87-213
Q0RTP7_FRAAA/94-218
Q0RU87_FRAAA/113-242
Q0RU87_FRAAA/428-561
Q0RV53_RHOSR/91-213
Q0RW03_RHOSR/115-239
Q0RW19_RHOSR/117-241
Q0RW55_RHOSR/95-216
Q0RXB5_RHOSR/84-207
Q0RXT9_RHOSR/86-209
Q0RXU3_RHOSR/100-226
Q0RXZ6_RHOSR/91-216
Q0RY01_RHOSR/82-204
Q0S0V3_RHOSR/121-242
Q0S2R7_RHOSR/81-206
Q0S2U6_RHOSR/96-218
Q0S3K0_RHOSR/93-215
Q0S5W2_RHOSR/99-224
Q0S614_RHOSR/78-208
Q0S689_RHOSR/93-219
Q0S6J8_RHOSR/96-219
Q0S6S0_RHOSR/85-207
Q0S7X1_RHOSR/86-211
Q0S831_RHOSR/93-217
Q0S896_RHOSR/112-233
Q0S8H1_RHOSR/77-204
Q0S8P6_RHOSR/88-213
Q0S9S9_RHOSR/99-225
Q0S9Y0_RHOSR/78-204
Q0S9Z1_RHOSR/88-209
Q0SAK8_RHOSR/93-214
Q0SB05_RHOSR/95-221
Q0SB06_RHOSR/99-221
Q0SBP9_RHOSR/120-242
Q0SBQ1_RHOSR/79-206
Q0SCA2_RHOSR/96-218
Q0SCB7_RHOSR/88-215
Q0SCI5_RHOSR/88-215
Q0SCJ3_RHOSR/120-242
Q0SCM2_RHOSR/106-228
Q0SCP3_RHOSR/118-256
Q0SDI4_RHOSR/82-210
Q0SE67_RHOSR/103-227
Q0SEU8_RHOSR/81-208
Q0SEY2_RHOSR/153-277
Q0SFQ6_RHOSR/90-214
Q0SHW3_RHOSR/105-226
Q0SIY6_RHOSR/93-223
Q0SJ55_RHOSR/145-268
Q0SJB0_RHOSR/92-218
Q0SJC8_RHOSR/96-227
Q0SJV4_RHOSR/108-232
Q0SK26_RHOSR/74-195
Q0SW70_CLOPS/98-223
Q0SX54_SHIF8/159-231
Q0SXM9_SHIF8/81-210
Q0SYD0_SHIF8/105-229
Q0SYV6_SHIF8/105-227
Q0T064_SHIF8/120-244
Q0T0H1_SHIF8/96-220
Q0T0R4_SHIF8/96-224
Q0T197_SHIF8/76-208
Q0T439_SHIF8/84-210
Q0T4N6_SHIF8/71-193
Q0T887_SHIF8/110-238
Q0T8V5_ECOL5/159-287
Q0T8Y3_ECOL5/97-226
Q0TAV5_ECOL5/105-227
Q0TB12_ECOL5/97-220
Q0TBK2_ECOL5/100-224
Q0TD07_ECOL5/96-220
Q0TD97_ECOL5/94-224
Q0TDD8_ECOL5/96-227
Q0TEL3_ECOL5/76-208
Q0THP8_ECOL5/87-209
Q0TLM2_ECOL5/99-227
Q0TUC4_CLOP1/98-223
Q0VLJ2_ALCBS/84-208
Q0VPL6_ALCBS/84-211
Q0VRG8_ALCBS/81-206
Q0VTH4_ALCBS/93-234
Q0WB02_YERPE/85-206
Q0WBM6_YERPE/99-227
Q0WJ90_YERPE/95-219
Q11AJ4_MESSB/89-213
Q11AN1_MESSB/101-221
Q11AP8_MESSB/98-221
Q11AS8_MESSB/83-207
Q11AS9_MESSB/85-208
Q11AT6_MESSB/85-209
Q11B89_MESSB/171-297
Q11BU8_MESSB/89-213
Q11BY7_MESSB/82-206
Q11CF3_MESSB/85-211
Q11D33_MESSB/96-219
Q11D72_MESSB/109-231
Q11E70_MESSB/83-212
Q11F72_MESSB/103-228
Q11FC1_MESSB/99-225
Q11FC7_MESSB/90-217
Q11FT1_MESSB/96-218
Q11GY4_MESSB/114-241
Q11H65_MESSB/102-229
Q11HA3_MESSB/101-224
Q11JG7_MESSB/93-215
Q11K45_MESSB/97-223
Q11K85_MESSB/92-217
Q11KV5_MESSB/89-213
Q11LF5_MESSB/107-235
Q11LI7_MESSB/83-206
Q11NC5_MESSB/159-282
Q11Y60_CYTH3/97-221
Q120M0_POLSJ/105-242
Q120R2_POLSJ/106-232
Q120S4_POLSJ/85-204
Q121N2_POLSJ/100-226
Q122G6_POLSJ/92-216
Q125C1_POLSJ/109-235
Q125D5_POLSJ/128-254
Q125M4_POLSJ/172-297
Q126V4_POLSJ/97-219
Q127B2_POLSJ/75-197
Q127J6_POLSJ/97-234
Q127Q5_POLSJ/113-237
Q128A9_POLSJ/99-223
Q128K5_POLSJ/76-215
Q128L8_POLSJ/116-244
Q128V3_POLSJ/84-208
Q129X2_POLSJ/85-209
Q12B74_POLSJ/99-222
Q12BF5_POLSJ/85-215
Q12BK5_POLSJ/83-205
Q12BN1_POLSJ/75-212
Q12BS5_POLSJ/80-204
Q12CU1_POLSJ/86-206
Q12CU5_POLSJ/103-228
Q12DL8_POLSJ/77-200
Q12DM4_POLSJ/75-197
Q12E08_POLSJ/94-219
Q12E20_POLSJ/93-220
Q12EN7_POLSJ/102-225
Q12EQ9_POLSJ/85-210
Q12ET1_POLSJ/83-212
Q12FN9_POLSJ/98-217
Q12G33_POLSJ/110-233
Q12GG1_POLSJ/108-232
Q12HD0_POLSJ/102-225
Q12IR6_SHEDO/99-224
Q12NM9_SHEDO/83-208
Q12PF8_SHEDO/88-213
Q132G7_RHOPS/101-225
Q139H6_RHOPS/121-246
Q13F53_RHOPS/106-232
Q13FI7_BURXL/79-203
Q13GW3_BURXL/112-206
Q13GZ0_BURXL/85-208
Q13H00_BURXL/97-220
Q13HV8_BURXL/116-246
Q13I73_BURXL/94-217
Q13IA0_BURXL/106-229
Q13JT0_BURXL/95-216
Q13K92_BURXL/79-205
Q13K95_BURXL/60-185
Q13KN5_BURXL/80-204
Q13LR7_BURXL/85-209
Q13MA8_BURXL/102-230
Q13MU0_BURXL/92-215
Q13MV0_BURXL/102-227
Q13MZ6_BURXL/82-202
Q13P25_BURXL/103-231
Q13P64_BURXL/100-221
Q13P92_BURXL/114-239
Q13PH4_BURXL/93-218
Q13PM0_BURXL/97-219
Q13Q26_BURXL/97-223
Q13QC1_BURXL/102-226
Q13QK0_BURXL/90-215
Q13QL0_BURXL/93-218
Q13QL5_BURXL/105-227
Q13R63_BURXL/109-241
Q13SE4_BURXL/96-220
Q13U73_BURXL/92-216
Q13UG2_BURXL/133-253
Q13XZ6_BURXL/84-207
Q13YB6_BURXL/105-229
Q13YT8_BURXL/100-229
Q13ZM8_BURXL/100-222
Q142X4_BURXL/169-296
Q143N6_BURXL/102-224
Q143U7_BURXL/107-228
Q143W9_BURXL/50-177
Q145S9_BURXL/90-214
Q145U1_BURXL/88-212
Q147D5_BURXL/98-230
Q147D7_BURXL/96-220
Q15PM6_PSEA6/86-208
Q15Q04_PSEA6/102-224
Q15QI3_PSEA6/97-225
Q15SD3_PSEA6/91-217
Q15SH8_PSEA6/90-213
Q15SS3_PSEA6/84-203
Q15VZ7_PSEA6/83-208
Q15XG1_PSEA6/111-233
Q15XG8_PSEA6/111-239
Q15XL5_PSEA6/73-212
Q15Y81_PSEA6/77-200
Q160Z6_ROSDO/85-209
Q161T8_ROSDO/89-214
Q165C5_ROSDO/77-201
Q166W2_ROSDO/95-219
Q167H6_ROSDO/105-224
Q168M4_ROSDO/92-214
Q16A81_ROSDO/77-201
Q16AM4_ROSDO/99-227
Q16BC8_ROSDO/93-213
Q16BI1_ROSDO/84-207
Q16BQ0_ROSDO/109-235
Q16BW8_ROSDO/92-215
Q16C66_ROSDO/81-210
Q16CB4_ROSDO/74-206
Q16DP0_ROSDO/80-203
Q181G5_CLOD6/79-203
Q183Q3_CLOD6/87-216
Q189J4_CLOD6/82-210
Q18A07_CLOD6/95-222
Q18A76_CLOD6/78-205
Q18B28_CLOD6/98-227
Q19AK4_PSESY/96-217
Q1ARD9_RUBXD/97-218
Q1ARM8_RUBXD/87-211
Q1ARR4_RUBXD/97-219
Q1ASX2_RUBXD/97-219
Q1ATT8_RUBXD/89-213
Q1AUV2_RUBXD/105-228
Q1AUW6_RUBXD/245-377
Q1AUX1_RUBXD/106-227
Q1AVB8_RUBXD/21-150
Q1AX84_RUBXD/91-214
Q1AXI2_RUBXD/105-227
Q1AYK0_RUBXD/104-226
Q1AYL5_RUBXD/101-223
Q1AYM7_RUBXD/105-231
Q1AZG1_RUBXD/81-205
Q1AZG7_RUBXD/81-217
Q1AZJ2_RUBXD/91-215
Q1B106_MYCSS/101-225
Q1B2B2_MYCSS/93-217
Q1B3P6_MYCSS/109-235
Q1B4J8_MYCSS/115-242
Q1B8F0_MYCSS/97-224
Q1B905_MYCSS/83-203
Q1BAB5_MYCSS/109-230
Q1BB65_MYCSS/84-206
Q1BCA1_MYCSS/474-600
Q1BEQ5_MYCSS/101-221
Q1BF74_MYCSS/94-212
Q1BFU9_MYCSS/93-215
Q1BGB9_BURCA/92-218
Q1BGI7_BURCA/92-214
Q1BGL8_BURCA/104-223
Q1BHC9_BURCA/88-211
Q1BIF7_BURCA/109-241
Q1BIV7_BURCA/80-203
Q1BIY6_BURCA/83-233
Q1BJW9_BURCA/86-207
Q1BN85_BURCA/90-212
Q1BNA7_BURCA/107-237
Q1BQ78_BURCA/119-245
Q1BQJ7_BURCA/97-223
Q1BSH5_BURCA/90-215
Q1BTV0_BURCA/63-184
Q1BW66_BURCA/119-244
Q1BWM8_BURCA/99-221
Q1BXR0_BURCA/104-232
Q1BY50_BURCA/91-215
Q1BZ79_BURCA/153-277
Q1C1P6_YERPA/85-206
Q1C2Z8_YERPA/95-219
Q1C3T8_YERPA/99-227
Q1C9A8_YERPA/90-217
Q1CC39_YERPA/107-228
Q1CDT3_YERPN/85-206
Q1CG55_YERPN/90-217
Q1CLY0_YERPN/99-227
Q1CMK3_YERPN/95-219
Q1CNT6_YERPN/106-227
Q1EQG9_STRKN/92-218
Q1GC74_SILST/87-207
Q1GC99_SILST/112-235
Q1GD46_SILST/129-258
Q1GDE5_SILST/99-227
Q1GE88_SILST/79-201
Q1GGN6_SILST/105-226
Q1GJC4_SILST/90-213
Q1GJR8_SILST/90-215
Q1GKX6_SILST/76-203
Q1GM20_SILST/84-208
Q1GMV5_SILST/85-217
Q1GMW4_SILST/88-215
Q1GQ58_SPHAL/88-220
Q1GUR5_SPHAL/102-223
Q1GUT6_SPHAL/105-238
Q1GV56_SPHAL/108-229
Q1I5E9_PSEE4/92-215
Q1IA77_PSEE4/104-232
Q1IBV3_PSEE4/91-215
Q1IC75_PSEE4/90-217
Q1ICC6_PSEE4/91-215
Q1ICC7_PSEE4/92-218
Q1ICK3_PSEE4/91-207
Q1ICK9_PSEE4/95-218
Q1ICN0_PSEE4/96-223
Q1IF67_PSEE4/99-231
Q1IFA0_PSEE4/87-215
Q1IGT9_PSEE4/94-215
Q1J030_DEIGD/39-161
Q1J6I5_STRPF/92-216
Q1JGA6_STRPD/93-215
Q1JGR6_STRPD/59-183
Q1JZH1_DESAC/84-207
Q1LAR7_RALME/97-226
Q1LBI6_RALME/89-213
Q1LBR7_RALME/107-229
Q1LBT5_RALME/117-239
Q1LBT6_RALME/161-283
Q1LCQ4_RALME/76-200
Q1LD17_RALME/86-211
Q1LD18_RALME/98-223
Q1LD74_RALME/97-220
Q1LEE9_RALME/121-246
Q1LEG1_RALME/109-241
Q1LEW4_RALME/113-238
Q1LF54_RALME/103-227
Q1LF58_RALME/152-274
Q1LGG9_RALME/87-214
Q1LH75_RALME/99-221
Q1LHQ9_RALME/82-205
Q1LJK5_RALME/80-204
Q1LM18_RALME/116-240
Q1LMB3_RALME/97-223
Q1LMF8_RALME/93-219
Q1LP99_RALME/96-225
Q1LQ06_RALME/100-224
Q1LQ57_RALME/131-256
Q1M338_RHIL3/117-244
Q1M3E2_RHIL3/105-232
Q1M3L4_RHIL3/95-220
Q1M3M7_RHIL3/93-215
Q1M3T8_RHIL3/78-206
Q1M464_RHIL3/94-220
Q1M466_RHIL3/123-245
Q1M4D6_RHIL3/103-225
Q1M4M0_RHIL3/92-222
Q1M4N1_RHIL3/112-234
Q1M4S7_RHIL3/107-229
Q1M526_RHIL3/82-204
Q1M598_RHIL3/88-217
Q1M5K8_RHIL3/105-233
Q1M624_RHIL3/108-229
Q1M6W4_RHIL3/84-212
Q1M6W5_RHIL3/82-210
Q1M7F9_RHIL3/87-211
Q1M7N4_RHIL3/86-212
Q1M7R1_RHIL3/90-214
Q1M869_RHIL3/94-218
Q1M8L7_RHIL3/99-223
Q1M8R9_RHIL3/113-239
Q1M8Y4_RHIL3/91-227
Q1M931_RHIL3/81-205
Q1MAI1_RHIL3/94-220
Q1MAS1_RHIL3/87-208
Q1MAS2_RHIL3/92-213
Q1MAY0_RHIL3/87-211
Q1MB37_RHIL3/104-232
Q1MBG2_RHIL3/113-235
Q1MCH8_RHIL3/95-218
Q1MCJ1_RHIL3/109-235
Q1MCK1_RHIL3/129-250
Q1MDW8_RHIL3/89-215
Q1MF71_RHIL3/98-222
Q1MGP9_RHIL3/110-233
Q1MGR1_RHIL3/77-200
Q1MGU1_RHIL3/98-224
Q1MKL8_RHIL3/83-206
Q1MKL9_RHIL3/100-223
Q1MKV2_RHIL3/156-284
Q1MLY8_RHIL3/154-282
Q1MMF7_RHIL3/92-214
Q1MQR7_LAWIP/97-218
Q1N1E2_9GAMM/84-211
Q1NBL5_9SPHN/111-233
Q1NF09_9SPHN/121-243
Q1NH78_9SPHN/102-228
Q1NHB0_9SPHN/89-219
Q1NHR9_9SPHN/91-217
Q1QDR7_PSYCK/89-212
Q1QSL5_CHRSD/81-205
Q1QSM1_CHRSD/111-234
Q1QSN7_CHRSD/100-226
Q1QT90_CHRSD/89-214
Q1QU04_CHRSD/79-204
Q1QU95_CHRSD/104-232
Q1QUN8_CHRSD/102-230
Q1QUT9_CHRSD/98-225
Q1QW10_CHRSD/82-214
Q1QWQ6_CHRSD/166-292
Q1QWR3_CHRSD/82-207
Q1QWR7_CHRSD/117-243
Q1QYF6_CHRSD/119-247
Q1QYM5_CHRSD/83-205
Q1QZH5_CHRSD/89-213
Q1QZJ7_CHRSD/103-229
Q1R0J3_CHRSD/99-230
Q1R0N1_CHRSD/105-230
Q1R0Q1_CHRSD/80-217
Q1R1H5_CHRSD/98-221
Q1R2E8_ECOUT/159-287
Q1R2J1_ECOUT/97-226
Q1R4H7_ECOUT/105-227
Q1R4P1_ECOUT/97-220
Q1R4Z1_ECOUT/105-229
Q1R6N6_ECOUT/101-225
Q1R6Y1_ECOUT/94-224
Q1R722_ECOUT/116-247
Q1R839_ECOUT/82-214
Q1RBM3_ECOUT/87-209
Q1RG79_ECOUT/110-238
Q1V440_VIBAL/99-227
Q1VC28_VIBAL/92-219
Q1VDP4_VIBAL/82-207
Q1YDM2_MOBAS/134-256
Q1YDP7_MOBAS/91-212
Q1YGG7_MOBAS/89-213
Q1YGU8_MOBAS/109-238
Q1YHA6_MOBAS/85-213
Q1YHC6_MOBAS/99-223
Q1YHD6_MOBAS/80-215
Q1YHQ7_MOBAS/95-221
Q1YHR8_MOBAS/102-232
Q1YHU5_MOBAS/91-216
Q1YIH8_MOBAS/96-218
Q1YII8_MOBAS/189-313
Q1YIW2_MOBAS/82-209
Q1YKR3_MOBAS/116-246
Q1YKW4_MOBAS/87-211
Q1YKW6_MOBAS/106-231
Q1YL47_MOBAS/140-225
Q1YLB6_MOBAS/110-233
Q1YLH4_MOBAS/85-210
Q1YLI4_MOBAS/81-206
Q1YMZ9_MOBAS/116-237
Q1YNR0_MOBAS/125-249
Q1YYX5_PHOPR/55-179
Q1YZI9_PHOPR/103-223
Q1YZQ6_PHOPR/93-216
Q1Z3U8_PHOPR/108-229
Q1Z4J9_PHOPR/99-227
Q1Z4S4_PHOPR/68-198
Q1ZA35_PHOPR/1-81
Q1ZA96_PHOPR/111-238
Q1ZBF2_PHOPR/102-229
Q1ZBU6_9GAMM/94-221
Q1ZFA5_9GAMM/99-226
Q1ZKU5_PHOAS/160-288
Q1ZKY2_PHOAS/104-226
Q1ZM22_PHOAS/68-198
Q1ZNJ7_PHOAS/99-227
Q1ZV33_PHOAS/84-214
Q209R5_PSECL/95-191
Q217M2_RHOPB/92-217
Q21A66_RHOPB/111-237
Q21FI7_SACD2/93-220
Q21FZ5_SACD2/86-211
Q21HC6_SACD2/87-206
Q21JV1_SACD2/83-209
Q21L97_SACD2/96-222
Q21LS5_SACD2/101-222
Q21M63_SACD2/97-223
Q21ML3_SACD2/102-224
Q21SG5_RHOFD/136-263
Q21UN5_RHOFD/83-209
Q21XD8_RHOFD/75-198
Q21XY2_RHOFD/101-227
Q21ZM8_RHOFD/190-316
Q220D1_RHOFD/84-206
Q221V4_RHOFD/106-232
Q222U3_RHOFD/99-227
Q24QY3_DESHY/95-219
Q24S45_DESHY/110-238
Q24SF7_DESHY/100-223
Q24V78_DESHY/103-229
Q24V79_DESHY/99-225
Q24YW9_DESHY/100-221
Q24YZ4_DESHY/82-209
Q250Y4_DESHY/81-205
Q251V4_DESHY/88-210
Q26DK0_FLABB/108-231
Q28JQ5_JANSC/81-209
Q28JR2_JANSC/96-218
Q28KQ7_JANSC/76-213
Q28LE4_JANSC/115-237
Q28MS8_JANSC/120-243
Q28N80_JANSC/82-209
Q28PR0_JANSC/105-226
Q28QI8_JANSC/101-225
Q28RS9_JANSC/99-227
Q28SJ0_JANSC/80-201
Q28SK3_JANSC/91-215
Q28T01_JANSC/76-198
Q28T81_JANSC/84-208
Q28U19_JANSC/43-211
Q28U57_JANSC/87-210
Q2B113_9BACI/102-228
Q2BC44_9BACI/96-221
Q2BE49_9BACI/92-208
Q2BHQ2_9GAMM/92-215
Q2BIH6_9GAMM/87-221
Q2BIJ2_9GAMM/96-225
Q2BK99_9GAMM/99-227
Q2BKL8_9GAMM/140-229
Q2BMI0_9GAMM/92-219
Q2BY97_9GAMM/102-229
Q2BZP1_9GAMM/68-198
Q2C1W7_9GAMM/104-226
Q2C3I1_9GAMM/99-227
Q2C3T7_9GAMM/160-288
Q2CAP6_9RHOB/109-238
Q2CB72_9RHOB/99-227
Q2CBG4_9RHOB/78-200
Q2CC22_9RHOB/93-218
Q2CC30_9RHOB/96-222
Q2CC55_9RHOB/85-216
Q2CE14_9RHOB/84-206
Q2CEF8_9RHOB/87-212
Q2CF12_9RHOB/83-208
Q2CF45_9RHOB/88-212
Q2CGB9_9RHOB/88-214
Q2CGK7_9RHOB/180-304
Q2CGP2_9RHOB/92-216
Q2CGS1_9RHOB/111-235
Q2CGV4_9RHOB/86-211
Q2CH71_9RHOB/86-210
Q2CHC2_9RHOB/90-214
Q2CI95_9RHOB/89-210
Q2CIN6_9RHOB/85-209
Q2CJC4_9RHOB/88-212
Q2CJC6_9RHOB/80-202
Q2CJI5_9RHOB/92-215
Q2FE00_STAA3/86-214
Q2G208_STAA8/86-214
Q2GBZ5_NOVAD/76-203
Q2I6K3_9BURK/116-246
Q2ISR1_RHOP2/108-232
Q2IUI8_RHOP2/104-229
Q2IUS4_RHOP2/100-222
Q2IYC5_RHOP2/82-204
Q2IYU5_RHOP2/84-221
Q2IZJ9_RHOP2/90-214
Q2J3L4_RHOP2/97-225
Q2J817_FRASC/195-324
Q2J8Q6_FRASC/143-283
Q2JBG0_FRASC/82-204
Q2JBP9_FRASC/171-300
Q2JCS5_FRASC/98-219
Q2JYL7_RHIEC/22-147
Q2JYP7_RHIEC/78-206
Q2JYR6_RHIEC/91-213
Q2JYS9_RHIEC/95-220
Q2JYZ0_RHIEC/100-227
Q2JZ61_RHIEC/101-228
Q2JZD2_RHIEC/82-204
Q2JZJ8_RHIEC/82-211
Q2JZM6_RHIEC/94-220
Q2JZP9_RHIEC/105-227
Q2K094_RHIEC/108-231
Q2K0B0_RHIEC/62-186
Q2K0N4_RHIEC/108-229
Q2K0Y7_RHIEC/100-221
Q2K0Y8_RHIEC/124-245
Q2K138_RHIEC/105-233
Q2K170_RHIEC/91-215
Q2K186_RHIEC/86-212
Q2K1T4_RHIEC/99-223
Q2K1W4_RHIEC/113-239
Q2K3Y5_RHIEC/115-237
Q2K658_RHIEC/89-215
Q2K7V9_RHIEC/101-229
Q2K8B0_RHIEC/93-222
Q2K8G3_RHIEC/89-212
Q2K8H5_RHIEC/77-200
Q2K8J3_RHIEC/98-224
Q2KBQ6_RHIEC/77-200
Q2KCL0_RHIEC/103-225
Q2KCW9_RHIEC/154-282
Q2KDC4_RHIEC/92-214
Q2KKB8_ENTFA/92-216
Q2KKB9_ENTFA/95-219
Q2KQ83_COMTE/90-227
Q2KU10_BORA1/85-209
Q2KUF1_BORA1/117-241
Q2KV86_BORA1/152-277
Q2KW76_BORA1/87-214
Q2KWU1_BORA1/93-217
Q2KX02_BORA1/81-206
Q2KXH4_BORA1/76-216
Q2KXP3_BORA1/90-213
Q2KYD5_BORA1/90-232
Q2L093_BORA1/97-223
Q2L0F0_BORA1/86-207
Q2L0L1_BORA1/103-226
Q2L0W7_BORA1/162-283
Q2LPL0_SYNAS/88-212
Q2N4W4_9DELT/103-230
Q2N5F9_ERYLH/99-220
Q2NRJ0_SODGM/45-162
Q2NVT4_SODGM/99-227
Q2NWF9_SODGM/102-225
Q2NWG7_SODGM/96-166
Q2NWM7_SODGM/99-224
Q2NX45_SODGM/100-171
Q2PFA1_9SPHN/81-206
Q2RG48_MOOTA/99-225
Q2RG78_MOOTA/99-225
Q2RI38_MOOTA/88-212
Q2RIW6_MOOTA/110-237
Q2RMC7_MOOTA/87-211
Q2RMX0_RHORT/86-210
Q2RPL1_RHORT/145-269
Q2RPZ7_RHORT/79-203
Q2RSN2_RHORT/82-206
Q2RUI0_RHORT/98-226
Q2RUP7_RHORT/98-222
Q2RUY9_RHORT/92-215
Q2SD43_HAHCH/81-208
Q2SHE3_HAHCH/82-207
Q2SIM9_HAHCH/81-208
Q2SMI5_HAHCH/100-228
Q2SQ44_HAHCH/81-206
Q2SVL5_BURTA/99-221
Q2SWW1_BURTA/84-207
Q2SZA0_BURTA/92-216
Q2T2X7_BURTA/309-430
Q2T3F9_BURTA/79-202
Q2T3I0_BURTA/229-357
Q2T6M4_BURTA/97-223
Q2VZI4_MAGSA/81-205
Q2W186_MAGSA/82-206
Q2W2R2_MAGSA/102-221
Q2W718_MAGSA/126-252
Q2WAT3_MAGSA/98-226
Q2WGA3_9BACL/64-190
Q2YII7_BRUA2/102-230
Q2YJ42_BRUA2/116-240
Q2YJJ7_BRUA2/99-223
Q2YJL7_BRUA2/96-220
Q2YJR9_BRUA2/105-208
Q2YJS9_BRUA2/80-206
Q2YK48_BRUA2/87-214
Q2YK67_BRUA2/102-224
Q2YK88_BRUA2/90-213
Q2YL87_BRUA2/103-230
Q2YLB1_BRUA2/108-232
Q2YLF0_BRUA2/102-225
Q2YLV8_BRUA2/89-211
Q2YRF1_BRUA2/89-209
Q2YW58_STAAB/86-214
Q30Y71_DESDG/205-331
Q311I5_DESDG/84-210
Q312V1_DESDG/99-221
Q314U6_DESDG/104-226
Q31SX9_SHIBS/123-251
Q31T18_SHIBS/97-226
Q31V18_SHIBS/100-224
Q31WT4_SHIBS/96-220
Q31X32_SHIBS/76-208
Q320N4_SHIBS/87-209
Q326C3_SHIBS/99-227
Q329Q0_SHIDS/100-224
Q329U2_SHIDS/106-227
Q32BM6_SHIDS/101-225
Q32CR4_SHIDS/82-214
Q32F47_SHIDS/8-134
Q32G41_SHIDS/88-209
Q32JY0_SHIDS/99-227
Q38WA8_LACSS/92-216
Q38ZV4_BURS3/92-225
Q390I5_BURS3/96-220
Q390N2_BURS3/108-236
Q395T5_BURS3/107-237
Q396X2_BURS3/94-223
Q396Y8_BURS3/103-230
Q399W9_BURS3/115-241
Q39AB8_BURS3/97-223
Q39BK7_BURS3/80-201
Q39BL0_BURS3/101-230
Q39BS3_BURS3/90-215
Q39CZ2_BURS3/97-226
Q39D79_BURS3/63-184
Q39F91_BURS3/88-211
Q39GX9_BURS3/99-221
Q39I43_BURS3/104-232
Q39II4_BURS3/91-215
Q39JN4_BURS3/92-216
Q39LG8_BURS3/105-229
Q39MM2_BURS3/80-203
Q39NQ5_BURS3/95-222
Q39WL5_GEOMG/87-214
Q39ZL3_GEOMG/83-206
Q3A1L8_PELCD/100-223
Q3AEY9_CARHZ/97-223
Q3AFM3_CARHZ/87-211
Q3BX70_XANC5/80-217
Q3BY30_XANC5/99-223
Q3D1X0_STRAG/93-215
Q3D9K7_STRAG/93-215
Q3DGQ0_STRAG/93-215
Q3DM95_STRAG/93-215
Q3DSU3_STRAG/93-215
Q3EWH5_BACTI/78-205
Q3HKJ6_RHOS4/96-221
Q3ID05_PSEHT/81-203
Q3IH64_PSEHT/143-265
Q3IHA1_PSEHT/86-213
Q3IIH9_PSEHT/98-224
Q3IVE0_RHOS4/85-211
Q3IVH1_RHOS4/99-226
Q3IVZ9_RHOS4/87-212
Q3IW11_RHOS4/110-237
Q3IWN2_RHOS4/80-200
Q3IWN5_RHOS4/78-199
Q3IWS5_RHOS4/96-223
Q3IWZ1_RHOS4/90-213
Q3IXF3_RHOS4/87-221
Q3IXU0_RHOS4/89-219
Q3IZ16_RHOS4/99-227
Q3IZ70_RHOS4/98-221
Q3J0M4_RHOS4/90-212
Q3J559_RHOS4/81-201
Q3J5B3_RHOS4/72-195
Q3J632_RHOS4/157-286
Q3J633_RHOS4/92-213
Q3JG13_BURP1/132-254
Q3JHC4_BURP1/181-309
Q3JHF0_BURP1/79-202
Q3JIX1_BURP1/249-370
Q3JL85_BURP1/114-237
Q3JLF7_BURP1/97-223
Q3JNM1_BURP1/92-216
Q3JR75_BURP1/84-207
Q3JS40_BURP1/121-245
Q3JS85_BURP1/82-204
Q3JST2_BURP1/99-221
Q3K206_STRA1/93-215
Q3K4V9_PSEPF/96-220
Q3K6I7_PSEPF/97-220
Q3K6I8_PSEPF/92-216
Q3K8M3_PSEPF/97-219
Q3K9U7_PSEPF/135-228
Q3KB80_PSEPF/91-215
Q3KB88_PSEPF/104-225
Q3KBH5_PSEPF/81-204
Q3KFB5_PSEPF/72-207
Q3KFC0_PSEPF/95-218
Q3KFF0_PSEPF/90-217
Q3KHN6_PSEPF/95-218
Q3KI40_PSEPF/130-258
Q3KIA9_PSEPF/99-231
Q3KK33_PSEPF/94-215
Q3S8F0_PARPN/60-187
Q3S8F9_PARPN/83-207
Q3XXC9_ENTFC/79-203
Q3XZP2_ENTFC/78-202
Q3Y0U4_ENTFC/95-217
Q3YU36_SHISS/123-251
Q3YU57_SHISS/97-226
Q3YVK3_SHISS/57-179
Q3YVW9_SHISS/100-224
Q3YWB9_SHISS/1-89
Q3YXD2_SHISS/96-220
Q3YYJ3_SHISS/82-214
Q3Z1S6_SHISS/87-209
Q3Z5P7_SHISS/99-227
Q46MU6_CUPPJ/102-230
Q46NH6_CUPPJ/76-201
Q46NK8_CUPPJ/117-243
Q46NR6_CUPPJ/85-209
Q46NZ3_CUPPJ/96-216
Q46P06_CUPPJ/94-217
Q46P23_CUPPJ/83-204
Q46PB9_CUPPJ/100-230
Q46PZ0_CUPPJ/102-231
Q46QU7_CUPPJ/96-220
Q46RT5_CUPPJ/76-203
Q46RU4_CUPPJ/88-215
Q46S55_CUPPJ/98-230
Q46S61_CUPPJ/92-214
Q46S65_CUPPJ/102-226
Q46SA5_CUPPJ/85-210
Q46TR1_CUPPJ/116-240
Q46U77_CUPPJ/88-212
Q46UR0_CUPPJ/98-220
Q46UV7_CUPPJ/91-216
Q46UW2_CUPPJ/110-235
Q46W45_CUPPJ/82-205
Q46YH4_CUPPJ/82-204
Q46YI6_CUPPJ/105-229
Q471Y5_CUPPJ/97-223
Q472K5_CUPPJ/95-221
Q472Q2_CUPPJ/96-225
Q475A7_CUPPJ/80-204
Q477K2_CUPPJ/90-217
Q478I0_DECAR/96-220
Q478J7_DECAR/93-217
Q479G2_DECAR/88-216
Q47F67_DECAR/98-226
Q47HM7_DECAR/76-202
Q47KE1_THEFY/91-212
Q47NZ7_THEFY/97-221
Q47NZ9_THEFY/101-222
Q47P73_THEFY/83-207
Q47PF8_THEFY/107-230
Q47Q57_THEFY/95-222
Q47QE2_THEFY/113-233
Q47QF4_THEFY/101-223
Q47US4_COLP3/113-241
Q47WM6_COLP3/80-205
Q480I4_COLP3/86-213
Q48B23_PSE14/96-222
Q48BS6_PSE14/96-217
Q48E19_PSE14/104-232
Q48EW5_PSE14/181-305
Q48FW0_PSE14/121-242
Q48G58_PSE14/92-215
Q48HC4_PSE14/100-228
Q48HE8_PSE14/117-245
Q48HE9_PSE14/118-246
Q48I71_PSE14/88-212
Q48IM3_PSE14/147-271
Q48IW1_PSE14/62-199
Q48K01_PSE14/90-217
Q48KR5_PSE14/84-207
Q48KS0_PSE14/96-219
Q48M74_PSE14/82-206
Q48P80_PSE14/84-206
Q48PS8_PSE14/97-221
Q48TH5_STRPM/92-216
Q48YQ5_STRP1/92-216
Q49KF6_PSEPU/78-204
Q49Z93_STAS1/93-220
Q4A061_STAS1/86-214
Q4EFJ4_LISMO/94-217
Q4ELK1_LISMO/70-198
Q4ERI7_LISMO/94-217
Q4EU17_LISMO/80-208
Q4FSK8_PSYA2/81-205
Q4G267_PSEPU/99-228
Q4JX96_CORJK/76-204
Q4K5R6_PSEF5/100-222
Q4K5R7_PSEF5/92-216
Q4K8G8_PSEF5/114-240
Q4K8P0_PSEF5/79-202
Q4KAF8_PSEF5/103-231
Q4KAS3_PSEF5/99-224
Q4KB07_PSEF5/76-213
Q4KDZ3_PSEF5/96-223
Q4KEF6_PSEF5/100-229
Q4KFH4_PSEF5/71-207
Q4KFI1_PSEF5/95-218
Q4KFK4_PSEF5/90-217
Q4KGM6_PSEF5/91-215
Q4KGZ4_PSEF5/181-305
Q4KHU8_PSEF5/94-218
Q4KII0_PSEF5/99-231
Q4L8Z2_STAHJ/86-215
Q4MSC4_BACCE/78-205
Q4MUF9_BACCE/87-211
Q4MUX6_BACCE/90-219
Q4QPJ0_HAEI8/109-236
Q4UR51_XANC8/80-217
Q4UZ62_XANC8/88-212
Q4ZLD7_PSEU2/96-217
Q4ZNL4_PSEU2/104-232
Q4ZPF3_PSEU2/207-331
Q4ZQL0_PSEU2/92-215
Q4ZRS2_PSEU2/100-228
Q4ZSX3_PSEU2/76-213
Q4ZT08_PSEU2/98-228
Q4ZTB9_PSEU2/88-212
Q4ZTS8_PSEU2/91-215
Q4ZUE6_PSEU2/91-215
Q4ZUP5_PSEU2/90-217
Q4ZVF9_PSEU2/82-203
Q4ZVG4_PSEU2/95-218
Q4ZVR7_PSEU2/104-225
Q4ZXA7_PSEU2/82-206
Q4ZZ57_PSEU2/112-234
Q4ZZQ0_PSEU2/96-220
Q52128_PSEPS/103-233
Q54212_STRGR/1-72
Q576U7_BRUAB/84-208
Q577H9_BRUAB/87-214
Q577J9_BRUAB/102-224
Q577M0_BRUAB/90-213
Q578T8_BRUAB/116-240
Q579G1_BRUAB/108-232
Q579R8_BRUAB/102-230
Q57A59_BRUAB/103-230
Q57AU0_BRUAB/89-211
Q57B92_BRUAB/102-225
Q57BG2_BRUAB/89-209
Q57EH3_BRUAB/92-214
Q57G94_SALCH/97-226
Q57HV5_SALCH/106-227
Q57I08_SALCH/97-220
Q57ID9_SALCH/100-224
Q57JB1_SALCH/86-206
Q57K32_SALCH/111-241
Q57KY0_SALCH/80-212
Q57M78_SALCH/93-217
Q57PC8_SALCH/87-209
Q57TA5_SALCH/99-227
Q58AN5_RALME/98-223
Q5E2J2_VIBF1/78-209
Q5E2R9_VIBF1/99-227
Q5F729_NEIG1/97-225
Q5F7F7_NEIG1/98-227
Q5FP44_GLUOX/87-215
Q5HD47_STAAC/86-214
Q5HLC8_STAEQ/86-214
Q5KVH4_GEOKA/80-214
Q5KWA8_GEOKA/89-192
Q5KYD6_GEOKA/108-234
Q5L2Z9_GEOKA/99-226
Q5L938_BACFN/101-228
Q5LKG4_SILPO/79-208
Q5LKS8_SILPO/92-215
Q5LKW8_SILPO/84-208
Q5LME2_SILPO/85-208
Q5LMU2_SILPO/90-213
Q5LN72_SILPO/77-197
Q5LNH4_SILPO/99-227
Q5LQE0_SILPO/89-218
Q5LQE7_SILPO/101-228
Q5LQQ4_SILPO/88-212
Q5LS58_SILPO/105-227
Q5LSP3_SILPO/89-211
Q5LT61_SILPO/104-230
Q5LTN8_SILPO/78-200
Q5LVE0_SILPO/76-203
Q5NW65_AROAE/81-204
Q5P020_AROAE/83-208
Q5P1Z5_AROAE/69-195
Q5P386_AROAE/83-207
Q5P605_AROAE/85-210
Q5PCY0_SALPA/93-217
Q5PDI7_SALPA/99-227
Q5PEZ7_SALPA/80-212
Q5PHG8_SALPA/87-209
Q5PHW9_SALPA/84-210
Q5PJT4_SALPA/66-186
Q5PJY1_SALPA/106-227
Q5PLQ8_SALPA/100-224
Q5PM46_SALPA/97-226
Q5QW65_IDILO/104-226
Q5QZU3_IDILO/86-213
Q5R0P2_IDILO/78-205
Q5RLM8_9MYCO/43-167
Q5SI00_THET8/84-206
Q5WAJ8_BACSK/75-199
Q5WAN2_BACSK/83-207
Q5WAP0_BACSK/97-223
Q5WAP1_BACSK/100-226
Q5WDL0_BACSK/91-215
Q5WEF3_BACSK/96-218
Q5WJD8_BACSK/127-254
Q5WJS6_BACSK/84-209
Q5WKG1_BACSK/88-210
Q5WKL9_BACSK/70-200
Q5WKT9_BACSK/94-217
Q5WKU2_BACSK/103-221
Q5WV73_LEGPL/81-214
Q5XC40_STRP6/92-216
Q5YNY0_NOCFA/80-208
Q5YQ46_NOCFA/79-204
Q5YQX6_NOCFA/93-215
Q5YR70_NOCFA/92-212
Q5YUB0_NOCFA/92-215
Q5YUR0_NOCFA/88-211
Q5YW16_NOCFA/89-216
Q5YWY1_NOCFA/94-218
Q5YY11_NOCFA/83-204
Q5YZB7_NOCFA/103-227
Q5Z3I6_NOCFA/99-226
Q62B65_BURMA/79-202
Q62B90_BURMA/102-230
Q62CU2_BURMA/114-237
Q62D61_BURMA/73-195
Q62D90_BURMA/97-223
Q62H12_BURMA/92-216
Q62JG5_BURMA/84-207
Q62K39_BURMA/99-221
Q62UQ6_BACLD/85-207
Q63D41_BACCZ/87-211
Q63E68_BACCZ/78-205
Q63H41_BACCZ/90-219
Q63I66_BURPS/125-246
Q63IJ6_BURPS/101-226
Q63K88_BURPS/100-223
Q63KE6_BURPS/97-223
Q63M95_BURPS/90-212
Q63NH9_BURPS/102-230
Q63NK3_BURPS/79-202
Q63QS7_BURPS/92-216
Q63T48_BURPS/87-210
Q63TU7_BURPS/99-221
Q63UB6_BURPS/82-204
Q63UF3_BURPS/100-224
Q63UG4_BURPS/109-233
Q64P98_BACFR/140-267
Q65A06_ECOLX/97-226
Q65CW5_BACLD/90-219
Q65DF8_BACLD/84-210
Q65EL8_BACLD/134-226
Q65F30_BACLD/89-212
Q65J99_BACLD/99-221
Q65L06_BACLD/83-207
Q65NC1_BACLD/83-210
Q65NW7_BACLD/103-221
Q65V65_MANSM/94-221
Q65V79_MANSM/170-298
Q665D9_YERPS/85-209
Q665N6_YERPS/95-219
Q66CT9_YERPS/109-236
Q66EI1_YERPS/99-227
Q66GH0_YERPS/106-227
Q67TB1_SYMTH/102-228
Q6A6A1_PROAC/115-232
Q6A9R9_PROAC/132-253
Q6A9S0_PROAC/99-221
Q6ABE4_PROAC/139-264
Q6AE09_LEIXX/93-216
Q6AEA1_LEIXX/66-185
Q6AG89_LEIXX/87-215
Q6AHA1_LEIXX/88-207
Q6AKP9_DESPS/84-205
Q6AKS2_DESPS/95-218
Q6ALY0_DESPS/110-234
Q6AN45_DESPS/81-207
Q6ANF2_DESPS/91-212
Q6CYT6_ERWCT/100-223
Q6CYX4_ERWCT/159-287
Q6D0K8_ERWCT/99-227
Q6D104_ERWCT/96-223
Q6D597_ERWCT/88-212
Q6D5C5_ERWCT/85-208
Q6D723_ERWCT/159-285
Q6D883_ERWCT/87-214
Q6D8Q1_ERWCT/85-209
Q6D9H2_ERWCT/96-220
Q6F8W2_ACIAD/111-238
Q6F9F2_ACIAD/90-214
Q6F9H4_ACIAD/179-305
Q6FA75_ACIAD/95-217
Q6FC86_ACIAD/112-236
Q6FDI8_ACIAD/75-212
Q6FDJ7_ACIAD/90-216
Q6FDW3_ACIAD/81-209
Q6FFP9_ACIAD/100-230
Q6FFS2_ACIAD/95-223
Q6G6G9_STAAS/86-214
Q6GDU1_STAAR/86-214
Q6HKI6_BACHK/87-211
Q6HLP3_BACHK/78-205
Q6HPK9_BACHK/90-219
Q6JHR1_9PSEU/91-215
Q6KCY4_ECOLX/115-239
Q6LG55_PHOPR/67-194
Q6LH54_PHOPR/62-186
Q6LKZ0_PHOPR/105-232
Q6LLI6_PHOPR/103-223
Q6LMH4_PHOPR/99-227
Q6LPZ8_PHOPR/93-216
Q6LV16_PHOPR/78-208
Q6M2J2_CORGL/104-228
Q6M3D0_CORGL/87-211
Q6M6F7_CORGL/79-205
Q6N281_RHOPA/89-224
Q6N3S3_RHOPA/84-221
Q6N495_RHOPA/90-220
Q6N6W8_RHOPA/82-204
Q6N7B5_RHOPA/79-203
Q6N868_RHOPA/100-222
Q6N8F7_RHOPA/185-310
Q6N9S1_RHOPA/85-209
Q6N9U3_RHOPA/98-226
Q6NF19_CORDI/96-220
Q6NG68_CORDI/94-222
Q6NJ95_CORDI/102-225
Q6NKK7_CORDI/102-235
Q6PW28_9RALS/104-225
Q6RK55_ERWCT/66-189
Q6SEX9_9BACT/87-211
Q6TML5_9NOCA/80-208
Q6TMM3_9NOCA/80-208
Q6W0X3_RHISN/87-212
Q6W0Y8_RHISN/96-218
Q6W151_RHISN/102-230
Q6W1M7_RHISN/80-210
Q6W1P3_RHISN/96-220
Q6W276_RHISN/111-237
Q6WB84_ALCFA/105-236
Q707L0_ECOLX/96-227
Q719I8_BRUAB/88-214
Q721L8_LISMF/94-217
Q722P8_LISMF/80-208
Q727Q3_DESVH/85-212
Q727S0_DESVH/100-222
Q728F9_DESVH/83-207
Q72IB7_THET2/84-206
Q73AE6_BACC1/87-211
Q73BK3_BACC1/78-205
Q73K55_TREDE/85-210
Q73SJ2_MYCPA/102-224
Q73TW9_MYCPA/130-250
Q73VA2_MYCPA/103-227
Q73VA2_MYCPA/349-479
Q73XA5_MYCPA/84-206
Q73XG2_MYCPA/109-242
Q744U8_MYCPA/81-225
Q746X2_GEOSL/100-227
Q746Z7_GEOSL/83-206
Q74CP7_GEOSL/99-225
Q74VJ7_YERPE/96-223
Q76BW0_RHOOP/80-208
Q79G00_MYCTU/133-253
Q7A001_STAAW/86-214
Q7A3J3_STAAN/86-214
Q7A8M2_ECO57/97-226
Q7A9G5_ECO57/57-179
Q7B3Q2_STRCO/104-228
Q7B3Q3_STRCO/111-235
Q7B3Q4_STRCO/149-273
Q7B3Q5_STRCO/150-274
Q7BSL6_9NOCA/80-208
Q7CHD6_YERPE/109-236
Q7CLE2_YERPE/106-227
Q7CPZ1_SALTY/80-212
Q7CQI6_SALTY/84-210
Q7CQJ2_SALTY/128-256
Q7CQJ5_SALTY/87-209
Q7CRD6_AGRT5/73-198
Q7CS36_AGRT5/89-215
Q7CTB6_AGRT5/100-221
Q7CTD7_AGRT5/75-199
Q7CTL4_AGRT5/82-204
Q7CTQ5_AGRT5/90-218
Q7CTQ7_AGRT5/91-215
Q7CU98_AGRT5/101-228
Q7CUD9_AGRT5/91-215
Q7CVJ9_AGRT5/87-213
Q7CVP0_AGRT5/101-227
Q7CWW9_AGRT5/81-210
Q7CYI9_AGRT5/106-230
Q7CZB8_AGRT5/97-223
Q7D2Y9_AGRT5/194-320
Q7D362_AGRT5/93-227
Q7D3V2_AGRT5/90-214
Q7DDA2_NEIMB/98-227
Q7M8N3_WOLSU/69-191
Q7MBZ8_VIBVY/102-229
Q7MC14_VIBVY/97-222
Q7MC80_VIBVY/152-289
Q7MHU3_VIBVY/99-227
Q7ML99_VIBVY/92-219
Q7MP65_VIBVY/78-208
Q7MZI6_PHOLL/119-241
Q7N171_PHOLL/99-227
Q7N9Y0_PHOLL/94-220
Q7NRQ0_CHRVO/93-216
Q7NTL7_CHRVO/99-227
Q7NWQ8_CHRVO/84-208
Q7NZ93_CHRVO/73-197
Q7TXC5_MYCBO/103-227
Q7TXC5_MYCBO/357-484
Q7U2P3_MYCBO/133-253
Q7UB17_SHIFL/1-89
Q7UBK9_SHIFL/96-227
Q7UMJ3_RHOBA/83-219
Q7VS99_BORPE/91-212
Q7VSI9_BORPE/87-210
Q7VSP7_BORPE/101-223
Q7VTI9_BORPE/140-267
Q7VTR2_BORPE/94-225
Q7VUU7_BORPE/82-204
Q7VV66_BORPE/100-222
Q7VWQ9_BORPE/80-203
Q7VWX3_BORPE/82-206
Q7VXB8_BORPE/101-224
Q7VYI7_BORPE/86-211
Q7VZV5_BORPE/86-209
Q7VZV7_BORPE/101-225
Q7W0B5_BORPE/102-226
Q7W0D4_BORPE/94-220
Q7W0E2_BORPE/109-232
Q7W0I2_BORPE/108-232
Q7W0X5_BORPA/130-199
Q7W170_BORPA/119-250
Q7W1C3_BORPA/124-247
Q7W1J1_BORPA/85-215
Q7W1L7_BORPA/94-218
Q7W1Q2_BORPA/94-220
Q7W1U2_BORPA/91-212
Q7W293_BORPA/99-228
Q7W346_BORPA/96-220
Q7W370_BORPA/101-223
Q7W3L9_BORPA/108-233
Q7W3Y1_BORPA/82-204
Q7W4E8_BORPA/100-222
Q7W4M5_BORPA/102-226
Q7W4Y4_BORPA/109-234
Q7W6X8_BORPA/98-228
Q7W7G8_BORPA/118-245
Q7W8D4_BORPA/83-205
Q7W8L1_BORPA/83-208
Q7W8L8_BORPA/99-224
Q7W9L1_BORPA/82-206
Q7WA19_BORPA/101-224
Q7WAJ4_BORPA/89-213
Q7WAJ5_BORPA/87-213
Q7WAN7_BORPA/80-203
Q7WAQ7_BORPA/84-205
Q7WB71_BORPA/90-217
Q7WC59_BORPA/82-205
Q7WCI5_BORPA/90-213
Q7WCI8_BORPA/124-248
Q7WEB3_BORBR/91-214
Q7WEF0_BORBR/111-237
Q7WEG3_BORBR/96-220
Q7WEI8_BORBR/101-223
Q7WEZ4_BORBR/108-233
Q7WFB1_BORBR/82-204
Q7WFV6_BORBR/100-222
Q7WG51_BORBR/102-226
Q7WGG2_BORBR/109-234
Q7WH48_BORBR/82-206
Q7WIM6_BORBR/86-211
Q7WIY1_BORBR/82-212
Q7WJ46_BORBR/101-224
Q7WJP2_BORBR/89-213
Q7WJP6_BORBR/87-213
Q7WJU0_BORBR/80-203
Q7WJW5_BORBR/84-205
Q7WKV7_BORBR/118-245
Q7WLZ3_BORBR/83-205
Q7WM73_BORBR/83-208
Q7WM82_BORBR/99-224
Q7WMN9_BORBR/90-217
Q7WN99_BORBR/75-199
Q7WNG5_BORBR/87-211
Q7WNI1_BORBR/75-199
Q7WNW3_BORBR/119-250
Q7WP28_BORBR/109-232
Q7WPI2_BORBR/85-215
Q7WPK8_BORBR/94-218
Q7WQ62_BORBR/79-202
Q7WQJ1_BORBR/90-213
Q7WQJ4_BORBR/101-225
Q7WQM8_BORBR/94-220
Q7WQR8_BORBR/91-212
Q7WR60_BORBR/99-228
Q7WZF3_BACPJ/88-213
Q81F91_BACCR/87-211
Q81GA6_BACCR/78-205
Q81SA7_BACAN/87-211
Q81TG3_BACAN/78-205
Q81VN3_BACAN/90-219
Q826B5_STRAW/100-222
Q827I2_STRAW/92-214
Q828E5_STRAW/127-247
Q828L8_STRAW/101-223
Q829E6_STRAW/95-213
Q829P4_STRAW/83-202
Q82AN5_STRAW/81-201
Q82BU2_STRAW/101-224
Q82CW8_STRAW/100-222
Q82ER3_STRAW/88-220
Q82F83_STRAW/93-217
Q82KF8_STRAW/149-273
Q82KI4_STRAW/76-198
Q82LD7_STRAW/169-295
Q82M30_STRAW/92-214
Q82MC1_STRAW/118-239
Q82MD1_STRAW/110-234
Q82MP1_STRAW/85-209
Q82N97_STRAW/110-236
Q82NB6_STRAW/106-229
Q82NE7_STRAW/103-233
Q82NI5_STRAW/98-219
Q82YV4_ENTFA/92-216
Q83KU9_SHIFL/103-229
Q83MF1_SHIFL/99-227
Q83MJ5_SHIFL/97-220
Q83P12_SHIFL/123-251
Q83P76_SHIFL/97-226
Q83PI8_SHIFL/57-179
Q83Q70_SHIFL/96-227
Q83QH1_SHIFL/76-208
Q83T70_SALTI/93-217
Q83Y46_PSESX/104-225
Q841L6_9ACTO/108-229
Q84EP8_9BURK/110-225
Q84FP1_CUPPJ/100-223
Q84IH0_9SPHN/87-212
Q84II9_9BURK/109-235
Q87FH8_VIBPA/102-229
Q87LU1_VIBPA/99-227
Q87P69_VIBPA/92-219
Q87Q22_VIBPA/82-207
Q87U60_PSESM/96-217
Q87UC9_PSESM/84-204
Q87UQ2_PSESM/96-220
Q87VB2_PSESM/84-206
Q87WJ6_PSESM/104-232
Q87XH3_PSESM/181-305
Q87YM2_PSESM/104-225
Q87YX8_PSESM/95-218
Q87YY3_PSESM/81-207
Q87ZY9_PSESM/100-228
Q880B7_PSESM/102-230
Q881I7_PSESM/76-213
Q882F7_PSESM/91-215
Q883R4_PSESM/83-210
Q885G1_PSESM/84-207
Q887E4_PSESM/82-206
Q88BN3_PSESM/96-222
Q88DR4_PSEPK/123-251
Q88DT5_PSEPK/99-231
Q88EV7_PSEPK/91-212
Q88F16_PSEPK/95-218
Q88F22_PSEPK/92-207
Q88GH9_PSEPK/106-237
Q88GI4_PSEPK/76-213
Q88GR9_PSEPK/91-215
Q88GW4_PSEPK/109-237
Q88IU1_PSEPK/82-214
Q88KF7_PSEPK/90-217
Q88KN6_PSEPK/90-214
Q88KN7_PSEPK/91-214
Q88P84_PSEPK/93-216
Q88Q75_PSEPK/101-229
Q88RG7_PSEPK/93-214
Q891B2_CLOTE/88-212
Q896N0_CLOTE/98-223
Q897C0_CLOTE/108-214
Q89C27_BRAJA/89-214
Q89CI4_BRAJA/82-208
Q89F66_BRAJA/124-250
Q89F91_BRAJA/87-210
Q89GR8_BRAJA/98-227
Q89HF1_BRAJA/102-228
Q89IR2_BRAJA/89-212
Q89JK8_BRAJA/101-228
Q89LW6_BRAJA/101-225
Q89M25_BRAJA/102-226
Q89N24_BRAJA/82-206
Q89NB3_BRAJA/97-224
Q89NG3_BRAJA/76-196
Q89PD1_BRAJA/93-217
Q89Q11_BRAJA/170-294
Q89Q40_BRAJA/116-240
Q89QC4_BRAJA/108-236
Q89QH0_BRAJA/127-252
Q89RE7_BRAJA/146-270
Q89SK9_BRAJA/84-221
Q89ST1_BRAJA/139-262
Q89UY0_BRAJA/90-214
Q89VK2_BRAJA/117-241
Q89XD2_BRAJA/93-218
Q8CJW0_STRCO/88-220
Q8CN36_STAES/86-214
Q8CXX2_ECOL6/105-229
Q8CZQ9_YERPE/123-247
Q8D1B5_YERPE/123-251
Q8D1N9_YERPE/106-227
Q8D561_VIBVU/102-229
Q8D5A9_VIBVU/152-289
Q8D972_VIBVU/92-219
Q8DC23_VIBVU/99-227
Q8DEF0_VIBVU/78-208
Q8DUC8_STRMU/93-217
Q8E0N1_STRA5/93-215
Q8E6A5_STRA3/93-215
Q8EDB0_SHEON/84-209
Q8EJP0_SHEON/99-224
Q8EJW0_SHEON/88-212
Q8ELG8_OCEIH/75-199
Q8ELN2_OCEIH/86-230
Q8EMG7_OCEIH/81-202
Q8EMJ5_OCEIH/88-212
Q8EMK0_OCEIH/99-219
Q8EN81_OCEIH/93-214
Q8ET93_OCEIH/99-225
Q8FA75_ECOL6/159-287
Q8FAA3_ECOL6/97-226
Q8FBS0_ECOL6/105-227
Q8FBW1_ECOL6/97-220
Q8FDD6_ECOL6/101-225
Q8FDK8_ECOL6/94-224
Q8FES1_ECOL6/82-214
Q8FLV2_COREF/101-225
Q8FMI5_COREF/88-211
Q8FMS7_COREF/125-251
Q8FN41_COREF/384-510
Q8FNC1_COREF/119-243
Q8FQP7_COREF/114-238
Q8FQQ1_COREF/107-232
Q8FUW7_BRUSU/99-223
Q8FUY6_BRUSU/96-220
Q8FV36_BRUSU/84-208
Q8FVM3_BRUSU/116-240
Q8FWJ4_BRUSU/90-213
Q8FWN6_BRUSU/102-224
Q8FWQ6_BRUSU/87-214
Q8FX51_BRUSU/80-206
Q8FXA3_BRUSU/102-230
Q8FXP2_BRUSU/103-230
Q8FYC3_BRUSU/89-211
Q8FYR8_BRUSU/102-225
Q8G1Z1_BRUSU/92-214
Q8GAL4_ARTNI/82-207
Q8GHD4_9ACTO/84-209
Q8K7F8_STRP3/92-216
Q8KL11_RHIEC/145-269
Q8KL29_RHIEC/49-173
Q8KTI5_AZOVI/99-231
Q8KVX1_9RHOB/91-214
Q8L2C0_PROVU/30-153
Q8L3E8_VIBVU/151-289
Q8NLM6_CORGL/97-221
Q8NMC7_CORGL/107-231
Q8NMP1_CORGL/115-241
Q8NN07_CORGL/376-501
Q8NN90_CORGL/84-208
Q8NPU3_CORGL/113-239
Q8NRP0_CORGL/89-215
Q8NSK8_CORGL/86-216
Q8P101_STRP8/92-216
Q8P4T9_XANCP/88-212
Q8PCD1_XANCP/80-217
Q8PP11_XANAC/80-217
Q8PPW5_XANAC/88-212
Q8R766_THETN/85-209
Q8RF42_FUSNN/90-215
Q8RHM7_FUSNN/84-204
Q8VJ78_MYCTU/123-247
Q8VJ78_MYCTU/377-504
Q8VQJ1_BRUAB/96-220
Q8VQK8_BRUAB/99-223
Q8VQV4_9NOCA/85-208
Q8X5B7_ECO57/97-226
Q8X939_ECO57/82-214
Q8X9X0_ECO57/103-229
Q8XAW3_ECO57/105-227
Q8XB61_ECO57/123-251
Q8XDF8_ECO57/100-224
Q8XF51_SALTI/80-212
Q8XFI2_SALTI/128-256
Q8XFR1_SALTI/84-210
Q8XFZ6_SALTI/87-209
Q8XNM4_CLOPE/98-223
Q8XP18_CLOPE/84-208
Q8XSN1_RALSO/61-179
Q8XSY6_RALSO/159-284
Q8XSY9_RALSO/160-285
Q8XTC8_RALSO/159-284
Q8XUB5_RALSO/83-206
Q8XXJ6_RALSO/100-224
Q8XXJ9_RALSO/94-223
Q8XXL1_RALSO/93-217
Q8Y0G6_RALSO/102-230
Q8Y8F6_LISMO/94-217
Q8Y982_LISMO/80-208
Q8YB35_BRUME/102-230
Q8YB93_BRUME/88-214
Q8YBM1_BRUME/99-226
Q8YBP1_BRUME/102-224
Q8YBS9_BRUME/90-213
Q8YCQ3_BRUME/120-244
Q8YD25_BRUME/106-230
Q8YD96_BRUME/94-218
Q8YDF0_BRUME/95-219
Q8YDH2_BRUME/72-146
Q8YDV3_BRUME/127-254
Q8YFY9_BRUME/92-214
Q8YIW9_BRUME/89-209
Q8YJ32_BRUME/102-225
Q8YJH7_BRUME/89-211
Q8Z0Y1_SALTI/97-226
Q8Z2E4_SALTI/100-224
Q8Z2R7_SALTI/106-227
Q8Z3E2_SALTI/66-186
Q8ZK01_SALTY/97-226
Q8ZKV5_SALTY/106-227
Q8ZKY9_SALTY/97-220
Q8ZL62_SALTY/100-224
Q8ZLP8_SALTY/86-206
Q8ZM57_SALTY/111-241
Q8ZNG9_SALTY/156-280
Q92D73_LISIN/94-217
Q92E07_LISIN/89-208
Q92LF3_RHIME/89-212
Q92ML3_RHIME/80-203
Q92MR4_RHIME/82-206
Q92MV0_RHIME/106-227
Q92MV1_RHIME/89-212
Q92PR5_RHIME/107-232
Q92RS5_RHIME/117-245
Q92T71_RHIME/101-228
Q92TE0_RHIME/154-282
Q92TP2_RHIME/95-219
Q92TX3_RHIME/110-216
Q92UR2_RHIME/106-230
Q92V08_RHIME/98-226
Q92W54_RHIME/117-239
Q92W83_RHIME/118-247
Q92WC0_RHIME/93-219
Q92WG1_RHIME/102-225
Q92WH8_RHIME/102-228
Q92WM3_RHIME/82-206
Q92WP5_RHIME/101-223
Q92WT1_RHIME/91-217
Q92X14_RHIME/97-223
Q92X33_RHIME/97-220
Q92X56_RHIME/104-231
Q92X57_RHIME/68-191
Q92YB3_RHIME/84-206
Q92YH4_RHIME/85-208
Q92YP4_RHIME/81-204
Q92YS5_RHIME/103-233
Q92YX5_RHIME/91-213
Q92ZG8_RHIME/90-214
Q92ZN0_RHIME/91-215
Q930Q3_RHIME/94-220
Q930R5_RHIME/102-227
Q930S7_RHIME/98-225
Q930W0_RHIME/77-201
Q931B2_RHIME/88-210
Q931B4_RHIME/108-233
Q931B5_RHIME/82-204
Q93H18_STRAW/99-222
Q93HW3_RHOSR/371-497
Q93I78_PSES1/110-240
Q93J99_STRCO/82-202
Q93JH0_STRCO/97-221
Q93Q78_9NOCA/392-518
Q93RE2_COMTE/3-130
Q93RX8_STRCO/125-249
Q93TD5_PSEYM/96-222
Q96XF5_SULTO/74-198
Q97D77_CLOAB/94-215
Q97G26_CLOAB/98-223
Q97M21_CLOAB/85-209
Q97YR4_SULSO/74-197
Q982I7_RHILO/114-239
Q982K2_RHILO/89-214
Q982M5_RHILO/101-226
Q982X9_RHILO/105-231
Q983D1_RHILO/224-346
Q986C1_RHILO/81-201
Q986F7_RHILO/88-213
Q986H4_RHILO/86-210
Q986Q3_RHILO/75-202
Q986V4_RHILO/118-240
Q986W9_RHILO/117-246
Q986X5_RHILO/81-205
Q986Z8_RHILO/114-235
Q987D9_RHILO/90-219
Q987E9_RHILO/119-241
Q987G6_RHILO/85-209
Q987L0_RHILO/104-226
Q987M8_RHILO/84-207
Q987U2_RHILO/101-229
Q987X6_RHILO/99-220
Q988D5_RHILO/86-210
Q988D9_RHILO/86-210
Q989S6_RHILO/90-213
Q989T1_RHILO/90-213
Q98B57_RHILO/98-223
Q98DC7_RHILO/91-221
Q98DD7_RHILO/100-224
Q98EL7_RHILO/163-288
Q98F17_RHILO/96-219
Q98GE5_RHILO/89-214
Q98GH2_RHILO/106-234
Q98IN6_RHILO/114-237
Q98J42_RHILO/82-206
Q98K08_RHILO/129-250
Q98K11_RHILO/129-250
Q98LF9_RHILO/93-216
Q98LV8_RHILO/119-242
Q98MD3_RHILO/83-231
Q99RC8_STAAM/86-214
Q99ZL4_STRP1/92-216
Q9A3R0_CAUCR/35-161
Q9A4L7_CAUCR/91-215
Q9A510_CAUCR/101-230
Q9A5Q5_CAUCR/80-217
Q9A7E7_CAUCR/80-201
Q9A8D4_CAUCR/115-237
Q9A9J4_CAUCR/93-219
Q9A9S8_CAUCR/91-217
Q9AA25_CAUCR/100-221
Q9ACB0_BRUAB/1-39
Q9AD89_STRCO/99-223
Q9ADN8_STRCO/92-221
Q9AMS8_BRAJA/81-202
Q9CF48_LACLA/81-206
Q9CK70_PASMU/101-223
Q9EV74_CUPNE/110-240
Q9F0Q8_ACICA/81-204
Q9F5G0_AGRRH/86-210
Q9F9T1_9PROT/62-185
Q9FBS4_STRCO/85-210
Q9HIE6_THEAC/78-201
Q9HT48_PSEAE/97-221
Q9HTK2_PSEAE/94-225
Q9HUQ7_PSEAE/72-212
Q9HV39_PSEAE/99-230
Q9HWJ6_PSEAE/91-220
Q9I395_PSEAE/92-215
Q9I3I7_PSEAE/81-206
Q9I3J3_PSEAE/95-218
Q9I475_PSEAE/85-206
Q9I5E1_PSEAE/90-217
Q9I711_PSEAE/89-212
Q9I712_PSEAE/90-214
Q9JP74_RHILE/83-206
Q9JP85_STRSO/81-201
Q9JY70_NEIMB/97-225
Q9K530_9PSED/103-233
Q9K840_BACHD/95-217
Q9KBT9_BACHD/78-203
Q9KDZ9_BACHD/85-208
Q9KH23_RHOSO/100-231
Q9KPF3_VIBCH/99-227
Q9KSC3_VIBCH/91-218
Q9L0A4_STRCO/98-220
Q9LBU7_ECO57/57-118
Q9R9S9_PSEPU/76-213
Q9RFN7_RHIET/104-225
Q9RHW8_COMTE/87-214
Q9RJQ8_STRCO/118-240
Q9RJV3_STRCO/103-226
Q9RJW6_STRCO/275-400
Q9RJZ3_STRCO/106-230
Q9RKW9_STRCO/92-214
Q9RT60_DEIRA/106-230
Q9RW54_DEIRA/111-233
Q9S276_STRCO/95-215
Q9S2Q4_STRCO/81-193
Q9WWD8_RHIRD/90-214
Q9WYS0_THEMA/81-199
Q9X9Y2_STRCO/83-202
Q9XA67_STRCO/82-206
Q9XDB1_MYCSM/105-226
Q9ZA83_STRAU/157-281
Q9ZAP4_PHOMO/82-212
Q9ZBS9_STRCO/145-271
Q9ZBV3_STRCO/92-214
RMPR_MYCGS/107-233
UXUR_ECOLI/97-226
UXUR_HAEIN/109-236
Y494_MYCTU/108-229
Y505_MYCBO/108-229
Y586_MYCTU/97-224
Y601_MYCBO/97-224
YCBG_BACSU/103-221
YDFH_ECO57/87-209
YDFH_ECOL6/87-209
YDFH_ECOLI/87-209
YDFH_SHIFL/87-209
YDHC_BACSU/84-209
YIEP_ECOLI/105-227
YIN1_STRAM/81-203
YJJM_ECOLI/159-287
YTUX_AGRVI/104-171
