# Supplementary material for: Contact prediction is hardest for the most informative contacts, but improves with the incorporation of contact potentials
Source: PLoS One. 2018 Jun 28;13(6):e0199585. doi: 10.1371/journal.pone.0199585 (PMC6023208; doi:10.1371/journal.pone.0199585)
Supplement: S1 Data — Each file in the ‘alignments’ directory herein corresponds to a protein family’s alignment and contains the accession number and sequence range of each sequence in the alignment. (TAR.GZ) [file pone.0199585.s001.tar.gz › alignments/EAL]

A0ADW3_STRAM/454-698
A0AET8_LISW6/1-229
A0AEU9_LISW6/6-236
A0AK19_LISW6/4-227
A0AY17_BURCH/412-647
A0AZG4_BURCH/501-736
A0B2T8_BURCH/32-261
A0B4K9_BURCH/288-519
A0JR44_ARTS2/254-492
A0JTU2_ARTS2/453-687
A0JVU2_ARTS2/220-447
A0JVV3_ARTS2/559-797
A0JW68_ARTS2/157-383
A0JWE6_ARTS2/236-465
A0K1H4_ARTS2/463-703
A0K1Q9_ARTS2/120-347
A0K4Z2_BURCH/85-264
A0K614_BURCH/354-590
A0K643_BURCH/22-253
A0K9C7_BURCH/521-757
A0K9W0_BURCH/25-254
A0KB09_BURCH/25-257
A0KB42_BURCH/9-242
A0KCT6_BURCH/438-674
A0KEG5_AERHH/588-825
A0KF89_AERHH/206-434
A0KF90_AERHH/408-642
A0KGL3_AERHH/377-614
A0KGQ6_AERHH/137-372
A0KH05_AERHH/261-497
A0KH14_AERHH/16-238
A0KH60_AERHH/480-707
A0KIJ4_AERHH/571-807
A0KIX5_AERHH/740-976
A0KJ84_AERHH/389-619
A0KK17_AERHH/1-165
A0KK18_AERHH/293-532
A0KK21_AERHH/342-580
A0KK66_AERHH/3-190
A0KL46_AERHH/289-522
A0KL96_AERHH/149-384
A0KLQ5_AERHH/408-637
A0KNI0_AERHH/563-798
A0KNU4_AERHH/407-642
A0KNV8_AERHH/261-497
A0KPU3_AERHH/264-500
A0KQV8_AERHH/506-743
A0KRF8_SHESA/810-1048
A0KS49_SHESA/629-864
A0KS50_SHESA/407-635
A0KSA3_SHESA/1232-1469
A0KSB0_SHESA/602-838
A0KSL5_SHESA/316-555
A0KSM4_SHESA/7-239
A0KSU0_SHESA/475-712
A0KSX8_SHESA/394-630
A0KT96_SHESA/273-505
A0KTI7_SHESA/489-725
A0KU00_SHESA/415-647
A0KU36_SHESA/246-481
A0KUC7_SHESA/627-865
A0KV79_SHESA/1173-1409
A0KX71_SHESA/471-706
A0KX78_SHESA/392-625
A0KXB1_SHESA/146-379
A0KXE7_SHESA/3-220
A0KXL8_SHESA/491-732
A0KZD6_SHESA/757-994
A0L0L2_SHESA/362-594
A0L1G8_SHESA/400-632
A0L1X8_SHESA/1255-1490
A0L295_SHESA/454-689
A0L2H7_SHESA/978-1214
A0L2R8_SHESA/565-797
A0L394_SHESA/15-251
A0L4N6_MAGSM/620-852
A0L4P1_MAGSM/583-804
A0L613_MAGSM/324-559
A0L6B8_MAGSM/20-252
A0L6C9_MAGSM/304-542
A0L8C6_MAGSM/460-696
A0L8L0_MAGSM/458-695
A0L8P4_MAGSM/488-724
A0L914_MAGSM/989-1229
A0L9S8_MAGSM/711-947
A0L9T5_MAGSM/1014-1250
A0LA87_MAGSM/804-1040
A0LA97_MAGSM/333-567
A0LAF7_MAGSM/685-921
A0LAI5_MAGSM/193-428
A0LAZ4_MAGSM/723-959
A0LBX0_MAGSM/883-1119
A0LCM1_MAGSM/414-643
A0LD38_MAGSM/561-797
A0LH12_SYNFM/449-685
A0LKD9_SYNFM/584-820
A0LS92_ACIC1/21-246
A0LT36_ACIC1/287-522
A0LT41_ACIC1/2-202
A0LUT2_ACIC1/383-621
A0LUU6_ACIC1/485-721
A0LUZ3_ACIC1/660-900
A0LVH4_ACIC1/194-427
A0LVQ2_ACIC1/546-781
A0LW67_ACIC1/615-856
A0LWR1_ACIC1/172-397
A0NLM3_9RHOB/400-634
A0NLP2_9RHOB/248-486
A0NMB5_9RHOB/1-95
A0NP59_9RHOB/21-252
A0NR14_9RHOB/488-725
A0NRC3_9RHOB/564-796
A0NSC2_9RHOB/637-872
A0NSH4_9RHOB/441-673
A0NSP5_9RHOB/392-624
A0NSZ0_9RHOB/486-726
A0NTL0_9RHOB/268-503
A0NTQ4_9RHOB/768-1003
A0NU05_9RHOB/657-889
A0NU37_9RHOB/515-751
A0NUF6_9RHOB/450-682
A0NUK5_9RHOB/658-895
A0NV31_9RHOB/270-506
A0NV57_9RHOB/791-1028
A0NV89_9RHOB/712-949
A0NVC0_9RHOB/342-579
A0NVG4_9RHOB/236-468
A0NYP4_9RHOB/363-600
A0P1H8_9RHOB/690-922
A0P1J0_9RHOB/509-740
A0P2W6_9RHOB/494-725
A0P381_9RHOB/488-722
A0P3B4_9RHOB/451-686
A0P458_9RHOB/444-681
A0PB12_PASPI/2-209
A0PXI0_CLONN/335-570
A0Q157_CLONN/3-238
A0Q1B8_CLONN/708-944
A0Q1B9_CLONN/568-803
A0Q539_FRATN/453-688
A0Q544_FRATN/520-756
A0QBU6_MYCA1/349-586
A0QCL4_MYCA1/1047-1282
A0QHC8_MYCA1/354-590
A0QUG3_MYCS2/353-590
A0R9I8_BACAH/442-677
A0R9R1_BACAH/320-555
A0RED4_BACAH/243-479
A0RHC2_BACAH/657-893
A0RI00_BACAH/3-236
A0RL91_BACAH/655-891
A0RLD3_BACAH/658-894
A0RLY1_CAMFF/226-454
A0RMY7_CAMFF/1022-1257
A0RNL8_CAMFF/401-630
A0RRM0_CAMFF/558-791
A0SJ94_BORBR/12-245
A0XWN4_9GAMM/587-823
A0XWQ3_9GAMM/4-237
A0XWQ9_9GAMM/585-816
A0XWS7_9GAMM/12-204
A0XWU8_9GAMM/490-724
A0XXH7_9GAMM/14-242
A0XXT6_9GAMM/384-613
A0XY04_9GAMM/1232-1466
A0XYD7_9GAMM/370-606
A0XYD8_9GAMM/392-624
A0XYG0_9GAMM/3-199
A0XZ73_9GAMM/517-754
A0XZC1_9GAMM/482-716
A0XZG2_9GAMM/747-984
A0XZX4_9GAMM/410-642
A0Y060_9GAMM/541-775
A0Y0S8_9GAMM/272-503
A0Y243_9GAMM/657-836
A0Y266_9GAMM/293-535
A0Y2A3_9GAMM/301-532
A0Y2I8_9GAMM/1248-1481
A0Y2Y6_9GAMM/481-719
A0Y358_9GAMM/274-509
A0Y376_9GAMM/442-680
A0Y3F7_9GAMM/411-649
A0Y3Z2_9GAMM/377-613
A0Y401_9GAMM/495-731
A0Y4H8_9GAMM/490-725
A0Y5Z9_9GAMM/417-657
A0Y6C2_9GAMM/496-733
A0Y6T6_9GAMM/728-963
A0Y7D0_9GAMM/2-191
A0Y7D8_9GAMM/410-644
A0Y8S3_9GAMM/451-685
A0Y9D0_9GAMM/343-579
A0YBW6_9GAMM/537-775
A0YCW7_9GAMM/391-628
A0YD55_9GAMM/418-653
A0YED8_9GAMM/398-634
A0YEF2_9GAMM/134-370
A0YEH3_9GAMM/439-675
A0YG63_9GAMM/463-699
A0YGV9_9GAMM/510-748
A0YI01_LYNSP/508-749
A0YLL7_LYNSP/611-847
A0YM24_LYNSP/343-581
A0YM63_LYNSP/321-559
A0YMU5_LYNSP/606-842
A0YP30_LYNSP/102-335
A0YP68_LYNSP/321-557
A0YP69_LYNSP/314-541
A0YPN8_LYNSP/922-1160
A0YPT5_LYNSP/1784-2022
A0YTI9_LYNSP/600-840
A0YU61_LYNSP/368-608
A0YUF3_LYNSP/669-907
A0YVD8_LYNSP/448-686
A0YWD3_LYNSP/1009-1247
A0YWR3_LYNSP/369-607
A0YWY5_LYNSP/27-257
A0YXI3_LYNSP/31-268
A0YYE0_LYNSP/1397-1635
A0YYE1_LYNSP/828-1066
A0YYE8_LYNSP/734-972
A0YYS5_LYNSP/342-580
A0YZ09_LYNSP/490-733
A0Z1K1_9GAMM/370-605
A0Z435_9GAMM/939-1144
A0Z4Y4_9GAMM/150-385
A0Z5A2_9GAMM/140-375
A0Z5D2_9GAMM/412-639
A0ZG01_NODSP/619-855
A1A805_ECOK1/113-348
A1A8C5_ECOK1/274-504
A1A972_ECOK1/531-767
A1AA89_ECOK1/160-389
A1AA92_ECOK1/1-218
A1AAQ3_ECOK1/410-644
A1AB78_ECOK1/553-789
A1ABP3_ECOK1/5-225
A1ABY3_ECOK1/273-504
A1ACS3_ECOK1/889-1088
A1AD34_ECOK1/265-500
A1ADR9_ECOK1/512-744
A1ADZ6_ECOK1/497-712
A1AFK4_ECOK1/254-490
A1AGE4_ECOK1/400-630
A1AH67_ECOK1/17-242
A1AH71_ECOK1/402-637
A1AIQ1_ECOK1/272-506
A1ALB3_PELPD/453-689
A1ALY4_PELPD/982-1218
A1AMG1_PELPD/455-691
A1APF7_PELPD/2-195
A1ASF8_PELPD/385-621
A1ASJ8_PELPD/236-472
A1ASK8_PELPD/450-686
A1AT64_PELPD/1-194
A1ATC4_PELPD/610-846
A1ATR3_PELPD/473-709
A1ATT7_PELPD/526-603
A1ATT7_PELPD/598-644
A1AUR6_PELPD/478-714
A1B0E3_PARDP/160-396
A1B3M3_PARDP/27-259
A1EJ40_VIBCH/284-520
A1EK37_VIBCH/595-833
A1EKW6_VIBCH/266-494
A1EKY7_VIBCH/347-590
A1ELI4_VIBCH/405-641
A1ELS0_VIBCH/139-370
A1EMV1_VIBCH/516-753
A1EMY0_VIBCH/391-628
A1EN53_VIBCH/418-656
A1EP53_VIBCH/22-218
A1EP59_VIBCH/597-825
A1EPF3_VIBCH/428-664
A1EPF8_VIBCH/417-655
A1EPP3_VIBCH/8-240
A1EQE3_VIBCH/7-235
A1EQI1_VIBCH/520-755
A1EQV5_VIBCH/17-242
A1EQZ4_VIBCH/376-611
A1ERY3_VIBCH/418-649
A1ESU5_VIBCH/2-190
A1ETF0_VIBCH/1-222
A1F1M7_VIBCH/408-636
A1F3D9_VIBCH/595-833
A1F460_VIBCH/266-494
A1F4I8_VIBCH/418-656
A1F4R0_VIBCH/284-520
A1F687_VIBCH/405-641
A1F6E0_VIBCH/516-753
A1F6K5_VIBCH/3-194
A1F6L1_VIBCH/597-825
A1F6P1_VIBCH/520-755
A1F6V4_VIBCH/391-628
A1F6Y8_VIBCH/417-655
A1F6Z4_VIBCH/428-664
A1F7I0_VIBCH/8-240
A1F7K8_VIBCH/376-611
A1F7Z6_VIBCH/347-590
A1F8H9_VIBCH/139-370
A1F9H4_VIBCH/17-242
A1FAG0_VIBCH/277-508
A1FAJ5_VIBCH/44-275
A1HLR9_9FIRM/475-710
A1HMP4_9FIRM/260-496
A1JHW4_YERE8/409-644
A1JKY3_YERE8/883-1119
A1JLB4_YERE8/2-221
A1JLQ3_YERE8/270-505
A1JMM9_YERE8/261-497
A1JQ37_YERE8/4-222
A1JQI9_YERE8/583-815
A1JQL7_YERE8/612-848
A1JRJ4_YERE8/397-627
A1JSS1_YERE8/19-243
A1JST1_YERE8/260-495
A1K297_AZOSB/14-235
A1K2X7_AZOSB/820-1055
A1K334_AZOSB/558-796
A1K364_AZOSB/405-634
A1K3A1_AZOSB/568-803
A1K412_AZOSB/346-584
A1K469_AZOSB/558-794
A1K4Z0_AZOSB/618-854
A1K569_AZOSB/686-922
A1K5F7_AZOSB/328-563
A1K5I8_AZOSB/606-837
A1K5J8_AZOSB/165-389
A1K5K2_AZOSB/831-1067
A1K5P7_AZOSB/547-782
A1K5Q6_AZOSB/558-794
A1K5S9_AZOSB/839-1074
A1K633_AZOSB/540-776
A1K6P1_AZOSB/450-685
A1K7N7_AZOSB/310-548
A1K7N9_AZOSB/638-874
A1K859_AZOSB/29-255
A1K8Z7_AZOSB/434-670
A1K9J0_AZOSB/879-1115
A1KA22_AZOSB/745-981
A1KAZ1_AZOSB/702-938
A1KBA9_AZOSB/471-706
A1KBD7_AZOSB/479-715
A1KBS5_AZOSB/499-735
A1KCA9_AZOSB/432-668
A1KIE4_MYCBP/358-595
A1KIE7_MYCBP/58-299
A1QZF4_BORT9/426-660
A1R1M9_ARTAT/121-350
A1R2H2_ARTAT/215-454
A1R5V6_ARTAT/110-336
A1R9M6_ARTAT/259-498
A1RDS2_ARTAT/361-595
A1RDZ3_SHESW/565-797
A1RE55_SHESW/966-1202
A1RFD5_SHESW/1232-1469
A1RFE4_SHESW/605-841
A1RFL9_SHESW/316-555
A1RFM8_SHESW/7-239
A1RGX9_SHESW/425-657
A1RHB0_SHESW/246-481
A1RI95_SHESW/1176-1412
A1RJ96_SHESW/2-220
A1RJS4_SHESW/760-996
A1RJY4_SHESW/471-706
A1RJZ1_SHESW/392-625
A1RK55_SHESW/491-732
A1RLX3_SHESW/757-994
A1RNC8_SHESW/268-500
A1RNT7_SHESW/475-712
A1RNY0_SHESW/3-175
A1RNY5_SHESW/12-241
A1RP31_SHESW/399-631
A1RPE7_SHESW/407-635
A1RPE8_SHESW/630-865
A1RPJ9_SHESW/1257-1492
A1RPU0_SHESW/454-689
A1RPW1_SHESW/150-385
A1RPZ8_SHESW/810-1048
A1RQ26_SHESW/494-728
A1S1N8_SHEAM/561-795
A1S1U8_SHEAM/806-1043
A1S2I3_SHEAM/1231-1468
A1S2J3_SHEAM/586-822
A1S2Q3_SHEAM/399-632
A1S2V0_SHEAM/515-747
A1S324_SHEAM/555-791
A1S3R0_SHEAM/141-378
A1S466_SHEAM/425-657
A1S4A7_SHEAM/240-475
A1S6M0_SHEAM/471-706
A1S6M8_SHEAM/393-629
A1S6U5_SHEAM/14-230
A1S7L3_SHEAM/1170-1406
A1S8A3_SHEAM/501-738
A1S8E6_SHEAM/757-994
A1S8S6_SHEAM/143-380
A1S977_SHEAM/14-241
A1S9A8_SHEAM/422-654
A1S9W9_SHEAM/476-713
A1SA94_SHEAM/389-626
A1SAB1_SHEAM/510-747
A1SAE9_SHEAM/8-240
A1SAF7_SHEAM/316-555
A1SAR0_SHEAM/407-635
A1SAR1_SHEAM/626-848
A1SAU4_SHEAM/1242-1477
A1SBP6_SHEAM/245-481
A1SBS3_SHEAM/448-685
A1SFR9_NOCSJ/563-801
A1SFS0_NOCSJ/444-682
A1SR97_PSYIN/287-523
A1SRH3_PSYIN/528-760
A1SS74_PSYIN/146-381
A1SS99_PSYIN/398-634
A1SSA6_PSYIN/728-964
A1SSH8_PSYIN/299-534
A1STH5_PSYIN/696-932
A1STY4_PSYIN/692-930
A1SU67_PSYIN/759-997
A1SU69_PSYIN/699-928
A1SU70_PSYIN/699-928
A1SU71_PSYIN/686-914
A1SUA4_PSYIN/545-782
A1SUV1_PSYIN/404-637
A1SV51_PSYIN/357-593
A1SVJ4_PSYIN/416-652
A1SVV1_PSYIN/508-725
A1SVV3_PSYIN/346-582
A1SWA5_PSYIN/464-700
A1SWC1_PSYIN/139-374
A1SWE1_PSYIN/457-693
A1SWH2_PSYIN/649-870
A1SWI5_PSYIN/4-236
A1SWL7_PSYIN/2-232
A1SWN2_PSYIN/310-546
A1SWS3_PSYIN/375-611
A1SX34_PSYIN/539-777
A1SXC8_PSYIN/38-270
A1SY01_PSYIN/763-999
A1SY75_PSYIN/339-575
A1SZ73_PSYIN/463-700
A1SZ76_PSYIN/2-224
A1SZA9_PSYIN/528-764
A1SZB6_PSYIN/356-592
A1SZT9_PSYIN/649-872
A1SZV0_PSYIN/456-692
A1T0Y1_PSYIN/452-690
A1T487_MYCVP/163-386
A1T5P6_MYCVP/2-229
A1T6D8_MYCVP/508-739
A1T6I6_MYCVP/358-595
A1TE15_MYCVP/520-755
A1TI51_ACIAC/1246-1482
A1TJW5_ACIAC/396-632
A1TL77_ACIAC/29-262
A1TLA6_ACIAC/855-1091
A1TLA7_ACIAC/600-836
A1TLR8_ACIAC/39-237
A1TLR9_ACIAC/21-208
A1TM11_ACIAC/41-270
A1TM92_ACIAC/450-685
A1TMD5_ACIAC/433-668
A1TQ27_ACIAC/712-946
A1TQF4_ACIAC/488-724
A1TR06_ACIAC/999-1235
A1TR26_ACIAC/779-1014
A1TRA5_ACIAC/482-717
A1TRS2_ACIAC/339-573
A1TSV4_ACIAC/631-867
A1TSZ0_ACIAC/611-848
A1TT09_ACIAC/40-275
A1TTM1_ACIAC/744-978
A1TV44_ACIAC/517-752
A1TX84_MARAV/640-876
A1TXD5_MARAV/437-673
A1TXU5_MARAV/320-556
A1TXX3_MARAV/555-794
A1TZQ7_MARAV/564-800
A1TZZ1_MARAV/1-122
A1U0A2_MARAV/322-558
A1U286_MARAV/435-670
A1U2P2_MARAV/507-742
A1U2R8_MARAV/17-242
A1U2T3_MARAV/468-704
A1U2V9_MARAV/652-888
A1U4E1_MARAV/448-683
A1U4E8_MARAV/25-258
A1U596_MARAV/398-634
A1U5Q7_MARAV/520-754
A1U642_MARAV/497-732
A1U693_MARAV/428-658
A1U6K5_MARAV/1002-1242
A1U6N9_MARAV/594-828
A1U6Q5_MARAV/623-859
A1U786_MARAV/494-730
A1U7E4_MARAV/606-841
A1U7I6_MARAV/16-246
A1U7R7_MARAV/217-464
A1UDD9_MYCSK/528-760
A1UDT8_MYCSK/344-581
A1UF51_MYCSK/514-749
A1UMG5_MYCSK/354-592
A1URX6_BARBK/705-940
A1UXK2_BURMS/628-864
A1V104_BURMS/23-252
A1V1E9_BURMS/511-747
A1V1T7_BURMS/29-265
A1V2S4_BURMS/2-229
A1V7G4_BURMS/544-786
A1VA70_DESVV/326-564
A1VBK7_DESVV/1146-1386
A1VCR4_DESVV/200-436
A1VE11_DESVV/732-968
A1VEL8_DESVV/670-905
A1VFP9_DESVV/688-925
A1VGA1_DESVV/6-198
A1VGC9_DESVV/5-243
A1VGG2_DESVV/799-1035
A1VGH6_DESVV/465-699
A1VHN8_DESVV/550-788
A1VIX7_POLNA/578-814
A1W1Y4_ACISJ/411-647
A1W268_ACISJ/852-1088
A1W4Q4_ACISJ/17-218
A1W4Q5_ACISJ/24-211
A1W7G8_ACISJ/1024-1262
A1W7L2_ACISJ/654-888
A1W7N9_ACISJ/796-1031
A1W8G6_ACISJ/505-741
A1WAF7_ACISJ/24-258
A1WBD2_ACISJ/17-241
A1WBL3_ACISJ/349-584
A1WC44_ACISJ/486-722
A1WEV3_VEREI/731-967
A1WHK3_VEREI/601-837
A1WHK4_VEREI/579-815
A1WIL7_VEREI/40-236
A1WMV3_VEREI/601-837
A1WT40_HALHL/567-803
A1WT41_HALHL/116-350
A1WTF5_HALHL/559-795
A1WTH4_HALHL/5-237
A1WTW5_HALHL/300-534
A1WTX5_HALHL/570-806
A1WTZ5_HALHL/438-674
A1WUX0_HALHL/395-632
A1WX01_HALHL/444-680
A1WXQ7_HALHL/438-674
A1WXR7_HALHL/492-729
A1WZG3_HALHL/1-192
A1X1M5_9BURK/400-636
A1X1M8_9BURK/498-734
A2P495_VIBCH/44-275
A2P517_VIBCH/266-494
A2P537_VIBCH/347-590
A2P5G4_VIBCH/10-56
A2P5P2_VIBCH/8-240
A2P617_VIBCH/284-520
A2P6U4_VIBCH/418-656
A2P7Y3_VIBCH/516-753
A2P8C4_VIBCH/597-825
A2P8D1_VIBCH/3-194
A2P8V6_VIBCH/520-755
A2P9A8_VIBCH/405-641
A2P9F1_VIBCH/2-228
A2P9V2_VIBCH/428-664
A2P9V7_VIBCH/417-655
A2PAP4_VIBCH/376-611
A2PAR9_VIBCH/408-636
A2PB54_VIBCH/139-370
A2PBA0_VIBCH/17-242
A2PBI6_VIBCH/449-680
A2PBN0_VIBCH/199-436
A2PCL4_VIBCH/595-833
A2PQ89_VIBCH/418-656
A2PQX2_VIBCH/266-494
A2PQZ2_VIBCH/347-590
A2PR41_VIBCH/408-636
A2PRR4_VIBCH/4-193
A2PRX6_VIBCH/17-242
A2PRY6_VIBCH/1-184
A2PRY7_VIBCH/136-194
A2PS89_VIBCH/516-753
A2PSU3_VIBCH/520-755
A2PT59_VIBCH/417-655
A2PT64_VIBCH/428-664
A2PTS9_VIBCH/405-641
A2PU17_VIBCH/284-520
A2PUB1_VIBCH/8-240
A2PVY6_VIBCH/376-611
A2PW79_VIBCH/3-194
A2PW85_VIBCH/597-825
A2PXF0_VIBCH/595-833
A2PXH2_VIBCH/449-680
A2PY85_VIBCH/21-251
A2RY48_BURM9/433-670
A2RY55_BURM9/158-391
A2RZR7_BURM9/628-864
A2S8A6_BURM9/524-766
A2S979_BURM9/511-747
A2S9L5_BURM9/29-265
A2SC87_METPP/549-784
A2SCH7_METPP/554-790
A2SDI4_METPP/751-987
A2SFQ7_METPP/449-684
A2SGZ7_METPP/405-635
A2SHY1_METPP/27-260
A2SIL3_METPP/440-676
A2SIS6_METPP/565-800
A2SJ79_METPP/805-1041
A2SJS2_METPP/468-703
A2SKB6_METPP/530-765
A2SL43_METPP/432-666
A2VHP2_MYCTU/358-595
A2VHP5_MYCTU/58-299
A2VRH3_9BURK/43-274
A2VSK2_9BURK/85-264
A2VUV6_9BURK/9-242
A2VUY6_9BURK/25-257
A2VWG0_9BURK/521-757
A2W0S7_9BURK/491-705
A2W1K8_9BURK/302-533
A2W343_9BURK/37-266
A2W5N3_9BURK/438-674
A2W6Y0_9BURK/9-242
A2W708_9BURK/25-257
A2W7Z7_9BURK/25-254
A2W8G3_9BURK/521-757
A2WB96_9BURK/42-272
A2WBC0_9BURK/1-171
A2WCC0_9BURK/89-264
A2WE89_9BURK/483-718
A2WGG1_9BURK/33-261
A2WHJ5_9BURK/414-649
A3CYL6_SHEB5/565-797
A3CZ20_SHEB5/454-689
A3CZN4_SHEB5/135-371
A3CZX0_SHEB5/316-555
A3CZY0_SHEB5/7-239
A3D047_SHEB5/475-712
A3D0H0_SHEB5/258-490
A3D206_SHEB5/672-910
A3D291_SHEB5/758-995
A3D4G2_SHEB5/148-380
A3D4T3_SHEB5/471-706
A3D4U1_SHEB5/391-625
A3D4V7_SHEB5/2-220
A3D4W7_SHEB5/491-732
A3D681_SHEB5/1159-1395
A3D7E7_SHEB5/511-747
A3D7G4_SHEB5/245-480
A3D7K2_SHEB5/425-657
A3D817_SHEB5/490-726
A3D8U3_SHEB5/394-630
A3D956_SHEB5/12-241
A3D998_SHEB5/399-643
A3D9G7_SHEB5/1239-1476
A3D9R4_SHEB5/407-635
A3D9V5_SHEB5/1254-1489
A3DAC3_SHEB5/466-704
A3DCG7_CLOTH/602-838
A3EH58_VIBCH/7-235
A3EHR1_VIBCH/418-656
A3EI30_VIBCH/520-755
A3EIZ1_VIBCH/8-240
A3EJG0_VIBCH/595-833
A3EJI0_VIBCH/284-520
A3EJT7_VIBCH/516-753
A3EKJ3_VIBCH/347-590
A3EKK8_VIBCH/266-494
A3EL08_VIBCH/405-641
A3EMA3_VIBCH/391-628
A3EMF4_VIBCH/417-655
A3EMF9_VIBCH/428-664
A3EMM4_VIBCH/597-825
A3EMM9_VIBCH/22-218
A3EN13_VIBCH/139-370
A3ENN5_VIBCH/376-611
A3ENV3_VIBCH/444-648
A3EP73_9BACT/606-842
A3EPE7_9BACT/20-249
A3EQ28_9BACT/850-1085
A3EQ81_9BACT/104-340
A3ERF3_9BACT/590-826
A3ERH5_9BACT/775-1010
A3ERM1_9BACT/775-997
A3ERU3_9BACT/491-726
A3ES18_9BACT/625-861
A3ES31_9BACT/440-676
A3ESJ7_9BACT/894-1130
A3ESX6_9BACT/441-676
A3ETH9_9BACT/474-713
A3EUP2_9BACT/441-676
A3EUS2_9BACT/8-225
A3EVK1_9BACT/619-854
A3EW27_9BACT/17-246
A3EWG9_9BACT/459-678
A3GIM8_VIBCH/408-636
A3GJ88_VIBCH/284-520
A3GJV2_VIBCH/418-656
A3GKI9_VIBCH/595-833
A3GLD0_VIBCH/266-494
A3GMM7_VIBCH/8-240
A3GMT7_VIBCH/516-753
A3GMY7_VIBCH/405-641
A3GP66_VIBCH/417-655
A3GP71_VIBCH/428-664
A3GP91_VIBCH/520-755
A3GPB9_VIBCH/391-628
A3GPX4_VIBCH/597-825
A3GPY0_VIBCH/3-194
A3GQQ5_VIBCH/347-590
A3GRL6_VIBCH/44-275
A3GS62_VIBCH/17-242
A3GSB8_VIBCH/139-370
A3GTH7_VIBCH/376-611
A3GTI5_VIBCH/357-588
A3GTY9_VIBCH/5-196
A3GWH2_VIBCH/88-316
A3GWH5_VIBCH/595-833
A3GXL3_VIBCH/266-494
A3GY48_VIBCH/159-397
A3GYC0_VIBCH/284-520
A3GZ13_VIBCH/516-753
A3GZ68_VIBCH/4-193
A3GZD9_VIBCH/405-641
A3GZJ8_VIBCH/22-218
A3GZK4_VIBCH/597-825
A3H037_VIBCH/391-628
A3H060_VIBCH/428-664
A3H066_VIBCH/417-655
A3H0T2_VIBCH/520-755
A3H1Z4_VIBCH/139-370
A3H253_VIBCH/376-611
A3H3A1_VIBCH/8-240
A3H3B1_VIBCH/347-590
A3H472_VIBCH/17-242
A3H4D2_VIBCH/416-647
A3H4F9_VIBCH/2-190
A3H4T9_VIBCH/1-80
A3I3K1_9BACI/3-203
A3I4V4_9BACI/420-655
A3I837_9BACI/424-661
A3I8D7_9BACI/124-347
A3I8I8_9BACI/325-560
A3I9X3_9BACI/6-237
A3IA96_9BACI/317-553
A3IAQ2_9BACI/687-922
A3ICR7_9BACI/434-669
A3IDA1_9BACI/35-273
A3IER0_9BACI/471-706
A3IK67_9CHRO/575-811
A3ILK9_9CHRO/613-854
A3IR38_9CHRO/985-1223
A3IRJ5_9CHRO/154-393
A3ISA8_9CHRO/343-581
A3ISZ5_9CHRO/498-736
A3ITH6_9CHRO/371-616
A3IU23_9CHRO/386-624
A3IU42_9CHRO/348-584
A3IU43_9CHRO/463-699
A3IW82_9CHRO/704-944
A3IWQ8_9CHRO/621-819
A3IWY5_9CHRO/356-592
A3IX14_9CHRO/372-612
A3IX89_9CHRO/587-823
A3IYB3_9CHRO/466-704
A3IYN4_9CHRO/585-823
A3IZX3_9CHRO/220-456
A3IZX4_9CHRO/340-388
A3IZZ1_9CHRO/1-140
A3IZZ2_9CHRO/16-252
A3J019_9CHRO/1-49
A3J7L9_9ALTE/315-545
A3J893_9ALTE/12-163
A3J8I8_9ALTE/781-1017
A3J8P2_9ALTE/1022-1259
A3J8U6_9ALTE/425-658
A3J9Q2_9ALTE/770-1004
A3JA34_9ALTE/57-206
A3JA58_9ALTE/5-198
A3JAE8_9ALTE/566-802
A3JAM8_9ALTE/505-741
A3JAN1_9ALTE/1-31
A3JAN3_9ALTE/1-224
A3JAX3_9ALTE/1-196
A3JB19_9ALTE/469-703
A3JB69_9ALTE/543-779
A3JBC6_9ALTE/521-756
A3JC55_9ALTE/304-532
A3JCF9_9ALTE/881-1119
A3JDG3_9ALTE/468-704
A3JDG5_9ALTE/7-239
A3JE70_9ALTE/1-33
A3JEM1_9ALTE/30-262
A3JF25_9ALTE/449-683
A3JFT5_9ALTE/17-242
A3JFU9_9ALTE/484-719
A3JH20_9ALTE/40-277
A3JI57_9ALTE/180-415
A3JIC6_9ALTE/477-626
A3JIC7_9ALTE/1-90
A3JIW2_9ALTE/551-787
A3JIW6_9ALTE/600-836
A3JKE5_9ALTE/6-74
A3JKE6_9ALTE/1-33
A3JKV4_9ALTE/503-664
A3JN67_9RHOB/232-469
A3JQI1_9RHOB/567-804
A3JQI8_9RHOB/645-890
A3JRE0_9RHOB/25-257
A3JW55_9RHOB/500-733
A3JWA5_9RHOB/432-656
A3JWR9_9RHOB/289-526
A3JXJ7_9RHOB/249-486
A3JXV7_9RHOB/24-256
A3K9A4_9RHOB/349-587
A3KKV4_STRAM/3-210
A3KRC5_PSEAE/863-1100
A3KRZ3_PSEAE/413-643
A3KST6_PSEAE/438-674
A3KTM0_PSEAE/600-832
A3KTY7_PSEAE/280-514
A3KUW4_PSEAE/339-575
A3KWS9_PSEAE/25-258
A3KWY6_PSEAE/520-756
A3KY90_PSEAE/262-498
A3KYK1_PSEAE/144-379
A3KZM0_PSEAE/984-1220
A3L0E2_PSEAE/506-742
A3L1I4_PSEAE/702-937
A3L1X1_PSEAE/297-533
A3L2N4_PSEAE/644-880
A3L2T8_PSEAE/444-678
A3L3R7_PSEAE/1158-1394
A3L4N1_PSEAE/426-662
A3L4Z5_PSEAE/17-248
A3L5C4_PSEAE/556-796
A3L6A0_PSEAE/25-258
A3L7H9_PSEAE/413-643
A3L8B1_PSEAE/600-832
A3L8G3_PSEAE/280-514
A3L8S2_PSEAE/339-575
A3LAP4_PSEAE/438-674
A3LBE4_PSEAE/27-259
A3LDA9_PSEAE/522-758
A3LES6_PSEAE/262-498
A3LF45_PSEAE/144-379
A3LG54_PSEAE/702-937
A3LH92_PSEAE/506-742
A3LI29_PSEAE/981-1217
A3LIH8_PSEAE/297-533
A3LJA9_PSEAE/644-880
A3LJG3_PSEAE/444-678
A3LKG5_PSEAE/1158-1394
A3LLD3_PSEAE/426-662
A3LLQ4_PSEAE/17-248
A3LMA7_PSEAE/552-792
A3M255_ACIBT/434-669
A3M438_ACIBT/142-378
A3M632_ACIBT/434-673
A3M765_ACIBT/698-933
A3M7E6_ACIBT/461-697
A3MFB3_BURM7/433-670
A3MFB9_BURM7/158-391
A3MH05_BURM7/628-864
A3MMH8_BURM7/29-265
A3MMW9_BURM7/511-747
A3MN33_BURM7/23-252
A3MP36_BURM7/524-766
A3N512_BURP6/61-292
A3N5Q7_BURP6/536-778
A3N6L9_BURP6/23-252
A3N779_BURP6/497-733
A3N7S9_BURP6/354-590
A3N7W1_BURP6/2-229
A3N9N3_BURP6/36-272
A3NCX0_BURP6/29-265
A3NIK0_BURP6/158-391
A3NIK8_BURP6/433-670
A3NPH2_BURP6/628-864
A3NQR2_BURP0/61-292
A3NRF2_BURP0/536-778
A3NSA3_BURP0/23-252
A3NSW8_BURP0/497-733
A3NTG5_BURP0/354-590
A3NTJ6_BURP0/2-229
A3NVH0_BURP0/3-239
A3NYN5_BURP0/29-265
A3P472_BURP0/158-391
A3P481_BURP0/433-670
A3PA06_BURP0/628-864
A3PKA3_RHOS1/573-805
A3PL68_RHOS1/510-749
A3PNB0_RHOS1/243-480
A3PP81_RHOS1/621-860
A3PRE2_RHOS1/521-752
A3PWV7_MYCSJ/528-760
A3PX92_MYCSJ/344-581
A3PYL3_MYCSJ/514-749
A3Q6X0_MYCSJ/354-592
A3Q8W6_SHELP/834-1072
A3Q9N0_SHELP/628-863
A3Q9N1_SHELP/407-635
A3Q9V8_SHELP/399-632
A3QA10_SHELP/7-239
A3QB37_SHELP/590-826
A3QBE2_SHELP/423-653
A3QBH4_SHELP/143-380
A3QBK2_SHELP/569-804
A3QE18_SHELP/540-773
A3QEM5_SHELP/475-710
A3QEN3_SHELP/392-625
A3QFN9_SHELP/1175-1411
A3QGP6_SHELP/757-994
A3QGP9_SHELP/245-480
A3QGU1_SHELP/424-656
A3QHP3_SHELP/474-711
A3QHZ5_SHELP/555-791
A3QI97_SHELP/392-629
A3QII4_SHELP/603-838
A3QIJ6_SHELP/1232-1469
A3QJ03_SHELP/452-687
A3QJE2_SHELP/573-808
A3RNQ9_RALSO/205-448
A3RNW6_RALSO/536-772
A3RNZ7_RALSO/393-630
A3RQ11_RALSO/649-884
A3RQ80_RALSO/155-390
A3RUH0_RALSO/315-551
A3RWI2_RALSO/979-1216
A3RX23_RALSO/31-260
A3RYQ5_RALSO/9-241
A3RZ77_RALSO/469-705
A3S0X9_RALSO/644-880
A3S7S9_9RHOB/32-264
A3S811_9RHOB/3-197
A3SJZ5_9RHOB/246-484
A3SK79_9RHOB/342-579
A3SQD5_9RHOB/9-241
A3SSP1_9RHOB/32-264
A3SSX3_9RHOB/2-211
A3TU24_9RHOB/239-476
A3TU97_9RHOB/350-587
A3TV66_9RHOB/32-264
A3UF66_9RHOB/1-219
A3UFJ0_9RHOB/423-655
A3UIE9_9RHOB/431-666
A3UJA9_9RHOB/121-360
A3UKK1_9RHOB/152-394
A3UKT5_VIBSP/507-742
A3UL79_VIBSP/353-592
A3UML3_VIBSP/265-503
A3UMS0_VIBSP/534-770
A3UMU9_VIBSP/565-803
A3UNS8_VIBSP/408-636
A3UP44_VIBSP/792-1029
A3UP72_VIBSP/595-832
A3URX7_VIBSP/425-661
A3USL4_VIBSP/356-575
A3USL6_VIBSP/360-593
A3UTK2_VIBSP/10-249
A3UUG7_VIBSP/245-481
A3UV79_VIBSP/5-233
A3UVT3_VIBSP/2-190
A3UW02_VIBSP/378-613
A3UXK3_VIBSP/1-234
A3UXN2_VIBSP/3-192
A3UXN9_VIBSP/594-822
A3UXP0_VIBSP/599-828
A3UXS5_VIBSP/518-755
A3UZB1_VIBSP/403-638
A3V281_9RHOB/295-531
A3V376_9RHOB/330-566
A3V4P8_9RHOB/32-264
A3V6W3_9RHOB/2-221
A3VAE8_9RHOB/151-374
A3VB52_9RHOB/29-261
A3VF88_9RHOB/250-487
A3W4K5_9RHOB/242-479
A3W565_9RHOB/30-262
A3W9K4_9SPHN/278-510
A3W9M5_9SPHN/532-765
A3WB74_9SPHN/376-608
A3WBL5_9SPHN/300-533
A3WBL6_9SPHN/339-572
A3WCV6_9SPHN/33-265
A3WG79_9SPHN/236-471
A3WIV0_9GAMM/617-849
A3WJ59_9GAMM/599-839
A3WJ99_9GAMM/315-550
A3WJA0_9GAMM/494-726
A3WK21_9GAMM/81-315
A3WK34_9GAMM/370-608
A3WK81_9GAMM/285-511
A3WKG0_9GAMM/700-941
A3WKG7_9GAMM/144-380
A3WKL3_9GAMM/424-660
A3WL89_9GAMM/485-720
A3WLN6_9GAMM/637-871
A3WLT0_9GAMM/4-236
A3WM41_9GAMM/482-718
A3WM75_9GAMM/2-190
A3WMF3_9GAMM/519-756
A3WMI4_9GAMM/31-129
A3WMJ0_9GAMM/143-380
A3WMV9_9GAMM/286-522
A3WP65_9GAMM/565-801
A3WPN1_9GAMM/881-1117
A3WQI1_9GAMM/509-742
A3WQL7_9GAMM/8-66
A3WRF7_9BRAD/310-541
A3WTL6_9BRAD/729-966
A3WTR1_9BRAD/499-731
A3WTY7_9BRAD/346-582
A3WYI1_9BRAD/152-384
A3X1J5_9BRAD/189-424
A3X406_9RHOB/234-471
A3X851_9RHOB/319-554
A3XCL0_9RHOB/32-264
A3XD41_9RHOB/366-598
A3XSL4_9VIBR/408-636
A3XSN8_9VIBR/267-504
A3XT78_9VIBR/461-700
A3XTG4_9VIBR/362-597
A3XTY3_9VIBR/507-742
A3XU33_9VIBR/223-458
A3XU59_9VIBR/2-211
A3XV74_9VIBR/534-770
A3XVD1_9VIBR/265-503
A3XW63_9VIBR/357-575
A3XW64_9VIBR/400-633
A3XY87_9VIBR/781-1018
A3XYB4_9VIBR/595-832
A3XZQ3_9VIBR/2-190
A3Y1S7_9VIBR/141-374
A3Y1W3_9VIBR/403-638
A3Y2K8_9VIBR/532-763
A3Y2V9_9VIBR/3-192
A3Y2W1_9VIBR/594-822
A3Y2W9_9VIBR/599-828
A3Y385_9VIBR/378-613
A3Y3J3_9VIBR/519-755
A3Y421_9VIBR/425-661
A3Y4T8_9GAMM/577-817
A3Y4V4_9GAMM/602-831
A3Y680_9GAMM/538-775
A3Y6G1_9GAMM/441-678
A3Y6X1_9GAMM/519-755
A3Y765_9GAMM/426-662
A3Y7K5_9GAMM/396-629
A3Y842_9GAMM/550-787
A3Y8Y9_9GAMM/423-660
A3Y9C8_9GAMM/309-547
A3Y9K4_9GAMM/676-911
A3Y9V9_9GAMM/511-746
A3YA19_9GAMM/283-528
A3YA95_9GAMM/605-841
A3YAL9_9GAMM/746-982
A3YAN3_9GAMM/25-263
A3YB61_9GAMM/655-888
A3YB63_9GAMM/672-906
A3YBL1_9GAMM/1-198
A3YBW6_9GAMM/567-804
A3YC66_9GAMM/302-540
A3YCV2_9GAMM/398-631
A3YDP2_9GAMM/454-689
A3YDR3_9GAMM/271-507
A3YDY6_9GAMM/614-851
A3YEU2_9GAMM/570-805
A3YFA0_9GAMM/3-235
A3YFE2_9GAMM/516-751
A3YFM3_9GAMM/262-502
A3YGC1_9GAMM/9-194
A3YGC2_9GAMM/1-198
A3YGH2_9GAMM/506-740
A3YH45_9GAMM/5-199
A3YH84_9GAMM/784-1020
A3YI96_9GAMM/547-784
A3Z4Z7_9SYNE/320-557
A3ZUQ7_9PLAN/148-369
A3ZUT5_9PLAN/140-367
A4A3V9_9GAMM/1094-1334
A4A4U0_9GAMM/647-882
A4A4X1_9GAMM/317-552
A4A587_9GAMM/410-637
A4A5P4_9GAMM/92-327
A4A706_9GAMM/579-822
A4A7F0_9GAMM/538-774
A4A7P9_9GAMM/570-806
A4A7X6_9GAMM/679-915
A4AA93_9GAMM/672-908
A4ABI7_9GAMM/399-635
A4ACF1_9GAMM/520-755
A4ACX6_9GAMM/539-775
A4AD21_9GAMM/1-191
A4ADN6_9GAMM/146-382
A4ADN7_9GAMM/523-758
A4B990_9GAMM/577-812
A4B9B4_9GAMM/624-861
A4B9U6_9GAMM/292-528
A4B9Y4_9GAMM/268-499
A4BA97_9GAMM/2-219
A4BAQ7_9GAMM/726-961
A4BB01_9GAMM/452-687
A4BB62_9GAMM/365-602
A4BB86_9GAMM/522-757
A4BC19_9GAMM/533-767
A4BC31_9GAMM/588-824
A4BCQ3_9GAMM/478-712
A4BCU3_9GAMM/463-701
A4BCZ4_9GAMM/584-820
A4BDU9_9GAMM/474-708
A4BE50_9GAMM/443-678
A4BED3_9GAMM/247-483
A4BEY1_9GAMM/400-635
A4BFK3_9GAMM/6-191
A4BFV7_9GAMM/564-797
A4BG44_9GAMM/294-533
A4BGQ1_9GAMM/316-554
A4BH36_9GAMM/254-490
A4BIV5_9GAMM/373-613
A4BJ14_9GAMM/369-602
A4BJ50_9GAMM/200-436
A4BJJ2_9GAMM/1-190
A4BJM1_9GAMM/420-654
A4BJS0_9GAMM/601-839
A4BL55_9GAMM/692-929
A4BMS6_9GAMM/625-863
A4BNI1_9GAMM/399-635
A4BQ25_9GAMM/561-797
A4BR34_9GAMM/1-192
A4BRP5_9GAMM/1037-1275
A4BSD5_9GAMM/400-636
A4BSY6_9GAMM/445-680
A4BT02_9GAMM/537-777
A4BT96_9GAMM/3-108
A4BTP2_9GAMM/333-569
A4BVS5_9GAMM/4-124
A4C4P1_9GAMM/350-586
A4C4P5_9GAMM/466-701
A4C4P9_9GAMM/653-892
A4C4Y8_9GAMM/144-382
A4C531_9GAMM/468-705
A4C5A5_9GAMM/428-660
A4C679_9GAMM/481-719
A4C694_9GAMM/2-191
A4C790_9GAMM/590-826
A4C792_9GAMM/584-820
A4C7A0_9GAMM/1005-1241
A4C7I2_9GAMM/6-238
A4C7I9_9GAMM/583-814
A4C7K4_9GAMM/383-612
A4C7W4_9GAMM/615-833
A4C7Y0_9GAMM/326-558
A4C841_9GAMM/1-200
A4C8E7_9GAMM/347-582
A4C8W9_9GAMM/483-717
A4C9D0_9GAMM/1249-1483
A4CA60_9GAMM/2-220
A4CA96_9GAMM/491-726
A4CBA1_9GAMM/404-638
A4CBR3_9GAMM/582-817
A4CBR6_9GAMM/442-678
A4CBU9_9GAMM/425-656
A4CD23_9GAMM/709-944
A4CDS8_9GAMM/13-242
A4CE89_9GAMM/530-765
A4CER6_9GAMM/128-362
A4CF52_9GAMM/410-640
A4CFH5_9GAMM/548-783
A4CVA0_SYNPV/457-696
A4E846_9ACTN/14-82
A4EE01_9RHOB/390-627
A4EFR2_9RHOB/33-264
A4EH40_9RHOB/411-651
A4EH81_9RHOB/385-620
A4EHW9_9RHOB/331-567
A4EPF2_9RHOB/260-497
A4ES11_9RHOB/376-608
A4ESG0_9RHOB/423-658
A4EUH9_9RHOB/533-767
A4EW89_9RHOB/517-750
A4EWF4_9RHOB/389-622
A4EZ86_9RHOB/26-258
A4EZJ0_9RHOB/104-336
A4F0C5_9RHOB/647-881
A4F5X6_SACEN/440-676
A4FB88_SACEN/449-690
A4FBR4_SACEN/1-207
A4FDK0_SACEN/562-797
A4FDX2_SACEN/668-904
A4FEG3_SACEN/440-676
A4FHW4_SACEN/447-682
A4FJC8_SACEN/4-223
A4FLB0_SACEN/451-689
A4FNF9_SACEN/673-908
A4FPR7_SACEN/612-847
A4FQH0_SACEN/431-672
A4G2U1_HERAR/685-921
A4G2W5_HERAR/529-765
A4G3M6_HERAR/565-801
A4G3W8_HERAR/13-245
A4G434_HERAR/463-698
A4G4F1_HERAR/459-695
A4G4I3_HERAR/442-678
A4G4I8_HERAR/684-924
A4G4R7_HERAR/607-843
A4G4X2_HERAR/612-850
A4G5U9_HERAR/456-694
A4G6Y4_HERAR/9-207
A4G7A8_HERAR/644-880
A4G7R1_HERAR/19-247
A4G9B0_HERAR/301-536
A4G9K7_HERAR/308-544
A4GX17_9LACT/3-165
A4IKA4_GEOTN/547-779
A4IKY3_GEOTN/695-932
A4ILS9_GEOTN/3-237
A4INL9_GEOTN/6-232
A4IUC1_YERRU/2-209
A4IUX1_YERPE/2-209
A4IV22_YERPE/11-219
A4IV47_YERPE/65-119
A4IVG9_SALNS/2-209
A4IVM9_SALNS/11-245
A4J2S1_DESRM/1-231
A4J477_DESRM/692-928
A4JBW2_BURVG/83-264
A4JCW5_BURVG/354-590
A4JCY6_BURVG/27-257
A4JGN7_BURVG/521-757
A4JH54_BURVG/26-254
A4JIB9_BURVG/26-257
A4JIE7_BURVG/10-242
A4JJM5_BURVG/32-261
A4JKS0_BURVG/302-533
A4JL60_BURVG/412-647
A4JMQ0_BURVG/555-790
A4JMT2_BURVG/501-736
A4JPC2_BURVG/2-203
A4JQE1_BURVG/2-203
A4JQQ8_BURVG/581-817
A4JQX8_BURVG/661-894
A4JTT4_BURVG/653-886
A4JTT5_BURVG/635-871
A4KBT6_SHIFL/57-111
A4KGS3_MYCTU/58-299
A4LBR5_BURPS/36-272
A4LHG8_BURPS/158-391
A4LJ91_BURPS/536-778
A4LK06_BURPS/26-257
A4LP37_BURPS/628-864
A4LU94_BURPS/2-229
A4LUC7_BURPS/354-590
A4MEG8_BURPS/30-265
A4MFT2_BURPS/497-733
A4MGE5_BURPS/23-252
A4QD02_CORGB/760-994
A4SI84_AERS4/262-498
A4SJA9_AERS4/245-481
A4SJC3_AERS4/417-652
A4SJM8_AERS4/563-798
A4SLI2_AERS4/408-637
A4SLR6_AERS4/391-621
A4SLY8_AERS4/290-523
A4SMV1_AERS4/3-190
A4SNQ7_AERS4/381-618
A4SPJ3_AERS4/571-807
A4SQU4_AERS4/16-238
A4SR78_AERS4/377-614
A4SSM9_AERS4/411-645
A4STG7_AERS4/12-241
A4STK2_AERS4/589-826
A4SU22_AERS4/11-219
A4SU32_AERS4/57-111
A4SZV6_POLSQ/57-247
A4T1G8_MYCGI/159-382
A4T290_MYCGI/522-753
A4T4B5_MYCGI/622-854
A4T5Z2_MYCGI/26-253
A4T738_MYCGI/335-574
A4T991_MYCGI/527-762
A4TA14_MYCGI/530-765
A4TD28_MYCGI/209-433
A4TDF2_MYCGI/506-738
A4TDM1_MYCGI/353-590
A4THC8_YERPP/396-626
A4TM51_YERPP/2-219
A4TND3_YERPP/234-469
A4TQZ7_YERPP/41-266
A4TR04_YERPP/475-710
A4TUD9_9PROT/440-676
A4TUP7_9PROT/1-74
A4TVR0_9PROT/295-531
A4TVZ7_9PROT/151-382
A4TWM9_9PROT/574-811
A4TX36_9PROT/45-273
A4TX60_9PROT/710-945
A4TX86_9PROT/317-553
A4TXR0_9PROT/563-799
A4TXY0_9PROT/10-233
A4TYP2_9PROT/703-940
A4TZ47_9PROT/138-365
A4TZA5_9PROT/302-536
A4U027_9PROT/548-783
A4U084_9PROT/301-532
A4U1P1_9PROT/517-753
A4U1P6_9PROT/649-885
A4U2M2_9PROT/776-1012
A4U3H4_9PROT/653-889
A4U4R0_9PROT/585-822
A4U4T7_9PROT/567-803
A4U4X4_9PROT/320-556
A4U5J6_9PROT/582-818
A4U5K4_9PROT/195-399
A4U5L1_9PROT/346-578
A4UTT1_SPHEL/145-256
A4V818_PSEFS/9-240
A4V9C3_SALPK/1-33
A4V9D4_SALPK/11-219
A4VFY0_PSEU5/684-920
A4VGH5_PSEU5/516-754
A4VGV3_PSEU5/288-524
A4VGZ2_PSEU5/453-688
A4VHX2_PSEU5/51-273
A4VIL8_PSEU5/453-689
A4VJF2_PSEU5/1-231
A4VKH7_PSEU5/455-690
A4VKZ2_PSEU5/628-864
A4VMP6_PSEU5/606-838
A4VP44_PSEU5/183-407
A4VP70_PSEU5/400-635
A4VQR3_PSEU5/91-325
A4VR24_PSEU5/406-640
A4VR77_PSEU5/637-873
A4VRD3_PSEU5/473-710
A4VRK9_PSEU5/382-618
A4W5H4_ENT38/272-506
A4W7D4_ENT38/272-502
A4W7J9_ENT38/19-233
A4W7U0_ENT38/250-486
A4W933_ENT38/396-631
A4W9N4_ENT38/9-226
A4W9Q6_ENT38/169-401
A4WA59_ENT38/474-705
A4WAH8_ENT38/161-389
A4WAU1_ENT38/435-671
A4WAX6_ENT38/410-644
A4WBH3_ENT38/272-501
A4WCB7_ENT38/896-1102
A4WCK7_ENT38/265-500
A4WD12_ENT38/491-723
A4WD76_ENT38/497-730
A4WF65_ENT38/400-630
A4WF79_ENT38/436-672
A4WFU7_ENT38/19-244
A4WFV1_ENT38/425-660
A4WR47_RHOS5/504-743
A4WUL0_RHOS5/572-804
A4WVD9_RHOS5/28-260
A4WWJ2_RHOS5/242-479
A4WXT4_RHOS5/407-644
A4WYI1_RHOS5/533-770
A4WYS0_RHOS5/482-713
A4X020_RHOS5/630-861
A4X065_RHOS5/1183-1423
A4X0G2_RHOS5/674-912
A4X3F4_SALTO/575-811
A4X488_SALTO/540-771
A4X4A2_SALTO/433-673
A4X4M8_SALTO/461-705
A4X9X5_SALTO/333-574
A4XBR6_SALTO/576-811
A4XF00_NOVAD/399-630
A4XFC9_NOVAD/191-425
A4XFJ6_CALS8/762-998
A4XG32_CALS8/261-496
A4XHQ4_CALS8/361-596
A4XNW2_PSEMY/297-533
A4XP68_PSEMY/1004-1239
A4XPS7_PSEMY/642-878
A4XPX1_PSEMY/442-676
A4XQB2_PSEMY/1149-1385
A4XRM6_PSEMY/522-757
A4XRW9_PSEMY/5-239
A4XT96_PSEMY/262-498
A4XTA6_PSEMY/413-643
A4XU95_PSEMY/826-1060
A4XV17_PSEMY/438-674
A4XVP2_PSEMY/531-760
A4XVW4_PSEMY/463-702
A4XWP2_PSEMY/6-227
A4XWY6_PSEMY/202-438
A4XWZ5_PSEMY/19-251
A4XX81_PSEMY/465-702
A4XXL0_PSEMY/450-686
A4XYH9_PSEMY/455-691
A4XZL0_PSEMY/983-1219
A4Y0E0_PSEMY/505-741
A4Y0K2_PSEMY/703-941
A4Y0T1_PSEMY/494-733
A4Y0Z3_PSEMY/705-941
A4Y1K2_SHEPC/494-728
A4Y1N6_SHEPC/810-1048
A4Y254_SHEPC/148-383
A4Y276_SHEPC/454-689
A4Y2V4_SHEPC/399-631
A4Y300_SHEPC/12-241
A4Y351_SHEPC/475-712
A4Y3L1_SHEPC/268-500
A4Y4U8_SHEPC/757-994
A4Y6E1_SHEPC/491-732
A4Y6J1_SHEPC/392-625
A4Y6J8_SHEPC/471-706
A4Y6Q7_SHEPC/760-996
A4Y794_SHEPC/2-220
A4Y894_SHEPC/1178-1414
A4Y986_SHEPC/246-481
A4Y9B6_SHEPC/425-657
A4YAP8_SHEPC/7-239
A4YAQ7_SHEPC/316-555
A4YAY3_SHEPC/605-841
A4YBH2_SHEPC/407-635
A4YBH3_SHEPC/630-865
A4YBM3_SHEPC/1257-1492
A4YC79_SHEPC/966-1202
A4YCE0_SHEPC/565-797
A4YKK9_BRASO/791-1022
A4YKL5_BRASO/316-552
A4YKN4_BRASO/609-845
A4YKS1_BRASO/322-553
A4YKS6_BRASO/415-648
A4YKW0_BRASO/430-661
A4YL77_BRASO/457-689
A4YM88_BRASO/712-949
A4YMF5_BRASO/524-756
A4YMJ3_BRASO/642-878
A4YS99_BRASO/585-817
A4YVD8_BRASO/644-875
A4YY30_BRASO/279-514
A4YY55_BRASO/547-779
A4YZ92_BRASO/664-899
A4Z0P0_BRASO/232-467
A4Z1U6_BRASO/390-625
A4Z2Y4_BRASO/13-237
A5CCA6_ORITB/172-401
A5D4I7_PELTS/9-243
A5E9R2_BRASB/12-236
A5EB32_BRASB/391-625
A5EC46_BRASB/38-275
A5ECN5_BRASB/233-468
A5EK27_BRASB/644-875
A5EM05_BRASB/569-801
A5EN18_BRASB/547-779
A5EP96_BRASB/655-890
A5ERD3_BRASB/641-877
A5ERH3_BRASB/512-744
A5ERP0_BRASB/702-939
A5ESU5_BRASB/481-713
A5ETD5_BRASB/428-659
A5ETG3_BRASB/405-640
A5ETG8_BRASB/315-546
A5ETK5_BRASB/603-839
A5ETN0_BRASB/316-552
A5ETN6_BRASB/792-1023
A5EWE3_DICNV/430-671
A5EZM6_VIBC3/376-611
A5F0D0_VIBC3/44-275
A5F191_VIBC3/408-636
A5F1E8_VIBC3/266-494
A5F1G9_VIBC3/347-590
A5F1W9_VIBC3/449-680
A5F2K6_VIBC3/284-520
A5F4D5_VIBC3/516-753
A5F4J7_VIBC3/3-194
A5F4K3_VIBC3/597-825
A5F4Q1_VIBC3/595-833
A5F6W2_VIBC3/391-628
A5F744_VIBC3/2-190
A5F7H4_VIBC3/418-656
A5F7M6_VIBC3/139-370
A5F7P7_VIBC3/17-242
A5F7V2_VIBC3/8-240
A5F8T0_VIBC3/405-641
A5F8W9_VIBC3/520-755
A5F903_VIBC3/417-655
A5F919_VIBC3/428-664
A5FTD7_ACICJ/360-591
A5FVT2_ACICJ/482-714
A5FVW4_ACICJ/857-1091
A5FVZ8_ACICJ/55-291
A5FWU6_ACICJ/552-784
A5FX52_ACICJ/373-605
A5FXX3_ACICJ/451-687
A5FYS6_ACICJ/699-931
A5FZT1_ACICJ/285-518
A5G085_ACICJ/441-672
A5G143_ACICJ/532-767
A5G2B8_ACICJ/15-245
A5G2J8_ACICJ/804-1039
A5G5T5_GEOUR/1-194
A5GBG4_GEOUR/447-683
A5GE54_GEOUR/239-471
A5HYQ1_CLOBH/648-883
A5HYZ2_CLOBH/2-193
A5I9I0_LEGPC/723-959
A5I9M2_LEGPC/256-492
A5I9P4_LEGPC/294-525
A5I9T2_LEGPC/9-200
A5IAE9_LEGPC/491-725
A5IAT4_LEGPC/582-820
A5IB65_LEGPC/500-736
A5IBJ8_LEGPC/266-502
A5IBU0_LEGPC/732-968
A5IBW0_LEGPC/281-517
A5IC12_LEGPC/593-829
A5IFB8_LEGPC/417-653
A5IG24_LEGPC/516-752
A5IG87_LEGPC/406-635
A5J6Z6_BURMA/536-778
A5J7Z3_BURMA/29-265
A5J8E5_BURMA/497-733
A5J8I8_BURMA/25-254
A5JBL4_BURMA/628-864
A5JD01_BURMA/158-391
A5JD07_BURMA/433-670
A5KNF8_9FIRM/290-526
A5KTS0_9GAMM/359-597
A5KUV8_9GAMM/507-742
A5KVD6_9GAMM/5-233
A5KW73_9GAMM/18-252
A5KWC7_9GAMM/565-803
A5KWG0_9GAMM/530-770
A5KWM7_9GAMM/254-421
A5KWM9_9GAMM/1-59
A5KX05_9GAMM/400-633
A5KX07_9GAMM/356-575
A5KX08_9GAMM/585-821
A5KX32_9GAMM/257-493
A5KXZ4_9GAMM/408-636
A5KYT1_9GAMM/595-832
A5KYY0_9GAMM/783-1020
A5KZ88_9GAMM/425-661
A5KZE9_9GAMM/270-499
A5L0X0_9GAMM/141-374
A5L281_9GAMM/390-626
A5L3K3_9GAMM/364-599
A5L3W2_9GAMM/310-547
A5L491_9GAMM/3-192
A5L499_9GAMM/594-822
A5L4A0_9GAMM/599-828
A5L6W5_9GAMM/2-190
A5L7Z4_9GAMM/9-249
A5MZF0_CLOK5/13-246
A5N139_CLOK5/118-353
A5N2T6_CLOK5/1-194
A5N582_CLOK5/96-331
A5N6D2_CLOK5/375-611
A5N770_CLOK5/2-163
A5N936_CLOK5/10-245
A5P794_9SPHN/175-398
A5P839_9SPHN/340-573
A5P840_9SPHN/320-553
A5PAA5_9SPHN/503-735
A5PBI8_9SPHN/516-750
A5PDN0_9SPHN/195-427
A5PE47_9SPHN/282-514
A5PE71_9SPHN/503-735
A5PE74_9SPHN/394-630
A5PE96_9SPHN/237-468
A5PED5_9SPHN/525-760
A5PES1_9SPHN/393-627
A5TD21_BURMA/433-670
A5TD27_BURMA/158-391
A5TEM2_BURMA/628-864
A5TER9_BURMA/23-252
A5TEX9_BURMA/511-747
A5TFB1_BURMA/29-265
A5TPF3_BURMA/524-766
A5U254_MYCTA/358-595
A5U257_MYCTA/58-299
A5UVR9_ROSS1/667-905
A5UZP0_ROSS1/536-774
A5V028_ROSS1/640-877
A5V2G4_SPHWW/341-579
A5V6E3_SPHWW/493-725
A5V6G6_SPHWW/457-692
A5VAG1_SPHWW/266-500
A5VAG3_SPHWW/276-508
A5VDE7_SPHWW/538-771
A5VGA6_SPHWW/564-796
A5VGJ2_SPHWW/467-697
A5VMQ0_LACRD/1-219
A5VMQ4_LACRD/35-260
A5VNE8_BRUO2/444-676
A5VP51_BRUO2/711-946
A5VVN8_BRUO2/508-741
A5VWR3_PSEP1/282-516
A5VWU9_PSEP1/414-644
A5VWZ7_PSEP1/386-622
A5VXC5_PSEP1/671-907
A5VXI0_PSEP1/983-1219
A5VYA7_PSEP1/1021-1257
A5VZ04_PSEP1/437-673
A5VZM9_PSEP1/465-702
A5VZN9_PSEP1/607-840
A5W237_PSEP1/452-684
A5W2G9_PSEP1/438-674
A5W2V7_PSEP1/262-498
A5W3F9_PSEP1/518-753
A5W646_PSEP1/304-540
A5W6W4_PSEP1/143-378
A5W6Z0_PSEP1/842-1081
A5W7G7_PSEP1/552-791
A5W7L5_PSEP1/5-239
A5W9Z2_PSEP1/454-690
A5WAY1_PSEP1/297-533
A5WM38_MYCTF/358-595
A5WM41_MYCTF/58-299
A5XMN7_BURMA/628-864
A5XSX9_BURMA/536-778
A5XTX7_BURMA/29-265
A5XUD1_BURMA/511-747
A5XUH5_BURMA/25-254
A5XXY5_BURMA/158-391
A5XXZ2_BURMA/433-670
A5Z6X5_9FIRM/577-814
A5ZR61_9FIRM/165-405
A5ZY29_9FIRM/8-56
A5ZYJ7_9FIRM/6-103
A5ZYJ8_9FIRM/726-869
A6A0A0_VIBCH/8-240
A6A0K7_VIBCH/284-520
A6A270_VIBCH/418-656
A6A2E0_VIBCH/595-833
A6A2L8_VIBCH/405-641
A6A2V1_VIBCH/347-590
A6A2X2_VIBCH/260-488
A6A451_VIBCH/17-242
A6A463_VIBCH/139-370
A6A4H5_VIBCH/597-825
A6A4I1_VIBCH/22-218
A6A4S5_VIBCH/391-628
A6A559_VIBCH/417-655
A6A564_VIBCH/428-664
A6A5H5_VIBCH/516-753
A6A5U9_VIBCH/520-755
A6A7W7_VIBCH/376-611
A6A820_VIBCH/449-680
A6A885_VIBCH/2-190
A6A8D4_VIBCH/21-252
A6A917_VIBCH/408-636
A6A967_VIBCH/418-656
A6A9R1_VIBCH/284-520
A6AAF9_VIBCH/595-833
A6AAX0_VIBCH/2-228
A6ABS8_VIBCH/139-370
A6AC59_VIBCH/347-590
A6AC81_VIBCH/266-494
A6ACI7_VIBCH/516-753
A6ACQ3_VIBCH/417-655
A6ACQ8_VIBCH/428-664
A6ACW8_VIBCH/391-628
A6AD39_VIBCH/405-641
A6AD97_VIBCH/520-755
A6AF53_VIBCH/3-194
A6AF59_VIBCH/597-825
A6AFM8_VIBCH/8-240
A6AGH3_VIBCH/376-611
A6AGR3_VIBCH/2-190
A6AID4_VIBCH/17-242
A6AII4_VIBCH/449-680
A6AJ21_VIBCH/20-136
A6AJE6_VIBCH/1-98
A6AJG8_VIBHA/253-488
A6AJK0_VIBHA/403-636
A6AJK1_VIBHA/436-670
A6AJU3_VIBHA/524-759
A6AJW1_VIBHA/5-230
A6AJX1_VIBHA/477-715
A6AJY7_VIBHA/18-245
A6AL50_VIBHA/141-374
A6ALN4_VIBHA/263-499
A6ANK9_VIBHA/13-255
A6AP12_VIBHA/410-647
A6AP35_VIBHA/257-493
A6AP80_VIBHA/139-370
A6AP83_VIBHA/648-888
A6APD9_VIBHA/507-742
A6APS4_VIBHA/418-654
A6APT7_VIBHA/147-371
A6AQD5_VIBHA/411-640
A6AQZ0_VIBHA/571-807
A6AR04_VIBHA/791-1028
A6ARJ4_VIBHA/402-639
A6ATT8_VIBHA/10-242
A6AUF8_VIBHA/246-478
A6AUH0_VIBHA/425-661
A6AUM3_VIBHA/1-194
A6AUS4_VIBHA/347-588
A6AUU9_VIBHA/1-213
A6AVR6_VIBHA/254-489
A6AWB4_VIBHA/597-834
A6AWU9_VIBPA/1-226
A6AWY5_VIBPA/523-758
A6AX64_VIBPA/436-670
A6AXG5_VIBPA/5-226
A6AXT9_VIBPA/261-489
A6AXV3_VIBPA/457-694
A6AY86_VIBPA/14-255
A6AYG6_VIBPA/142-374
A6AYI9_VIBPA/12-223
A6AYT7_VIBPA/319-555
A6AZ27_VIBPA/507-742
A6AZ97_VIBPA/604-844
A6AZB3_VIBPA/518-754
A6B1A2_VIBPA/348-588
A6B244_VIBPA/26-242
A6B2C4_VIBPA/422-658
A6B3J8_VIBPA/411-640
A6B3S9_VIBPA/2-190
A6B3U3_VIBPA/425-661
A6B532_VIBPA/595-824
A6B539_VIBPA/2-194
A6B5A9_VIBPA/597-834
A6B5I9_VIBPA/363-598
A6B653_VIBPA/244-476
A6B6J3_VIBPA/12-232
A6B789_VIBPA/13-122
A6B810_VIBPA/1-187
A6B8C6_VIBPA/378-615
A6B8H1_VIBPA/16-250
A6B937_VIBPA/796-1033
A6B9E8_VIBPA/20-241
A6B9Q5_VIBPA/293-528
A6B9U8_VIBPA/347-583
A6B9W6_VIBPA/1-97
A6BAV2_VIBPA/196-329
A6BAW9_VIBPA/5-154
A6BBR4_VIBPA/15-146
A6BNP8_YERPE/2-221
A6BTP1_YERPE/540-772
A6BWP0_YERPE/418-653
A6BWP8_YERPE/36-261
A6BXU3_YERPE/397-627
A6C049_9PLAN/312-549
A6CHG1_9BACI/1-193
A6CIW9_9BACI/457-693
A6CIY5_9BACI/313-550
A6CIZ8_9BACI/583-817
A6CJY1_9BACI/396-632
A6CKI1_9BACI/520-756
A6CM04_9BACI/6-235
A6CM56_9BACI/93-330
A6CPJ0_9BACI/544-778
A6CPZ0_9BACI/718-954
A6CQL8_9BACI/480-718
A6CQL9_9BACI/308-544
A6CVE4_9VIBR/451-687
A6CVM5_9VIBR/449-686
A6CWJ2_9VIBR/408-636
A6CYV5_9VIBR/311-539
A6CYZ4_9VIBR/536-772
A6CZZ6_9VIBR/140-372
A6D020_9VIBR/402-638
A6D0T4_9VIBR/682-917
A6D1N0_9VIBR/371-606
A6D1R5_9VIBR/689-923
A6D1X0_9VIBR/6-233
A6D236_9VIBR/425-661
A6D2A6_9VIBR/27-254
A6D3C7_9VIBR/1-206
A6D4V9_9VIBR/25-252
A6D4Y4_9VIBR/402-638
A6D690_9VIBR/1-193
A6D6W2_9VIBR/3-194
A6D7M2_9VIBR/593-831
A6DA28_9PROT/494-719
A6DBD8_9PROT/404-634
A6DBN3_9PROT/467-702
A6DCQ5_9PROT/590-817
A6DCT5_9PROT/371-600
A6DDE0_9PROT/633-856
A6DDE2_9PROT/3-233
A6DEK1_9PROT/457-685
A6DF02_9PROT/441-669
A6DWC6_9RHOB/30-262
A6E145_9RHOB/240-477
A6EV43_9ALTE/361-597
A6EVJ0_9ALTE/468-704
A6EVL7_9ALTE/652-888
A6EVX0_9ALTE/313-550
A6EWF9_9ALTE/551-787
A6EX87_9ALTE/985-1221
A6EXB9_9ALTE/544-781
A6EXJ3_9ALTE/510-748
A6EY47_9ALTE/528-763
A6EY93_9ALTE/529-758
A6EYA1_9ALTE/30-260
A6EZ00_9ALTE/493-728
A6EZP7_9ALTE/603-839
A6EZW8_9ALTE/321-557
A6F0F4_9ALTE/1002-1242
A6F1L8_9ALTE/427-657
A6F1R8_9ALTE/494-730
A6F220_9ALTE/555-794
A6F368_9ALTE/434-670
A6F3Z3_9ALTE/301-539
A6F408_9ALTE/597-831
A6F456_9ALTE/449-684
A6F462_9ALTE/49-281
A6F5M8_9ALTE/373-611
A6F6X6_9GAMM/435-670
A6F771_9GAMM/527-763
A6F781_9GAMM/582-818
A6F7G4_9GAMM/661-898
A6F7N5_9GAMM/146-377
A6F7T4_9GAMM/896-1133
A6F867_9GAMM/578-814
A6F8D9_9GAMM/633-870
A6FA54_9GAMM/590-828
A6FAD9_9GAMM/22-257
A6FBH5_9GAMM/419-650
A6FBT7_9GAMM/3-189
A6FCC1_9GAMM/286-521
A6FCR7_9GAMM/617-854
A6FD03_9GAMM/2-190
A6FE64_9GAMM/195-431
A6FEH9_9GAMM/376-612
A6FG29_9GAMM/400-632
A6FGC1_9GAMM/740-811
A6FHJ4_9GAMM/291-529
A6FHQ7_9GAMM/697-935
A6FHS5_9GAMM/407-635
A6FHU8_9GAMM/376-612
A6FID8_9GAMM/375-611
A6FJ90_9GAMM/8-248
A6FM78_9RHOB/30-262
A6FMF7_9RHOB/173-399
A6G0E1_9DELT/461-702
A6G7D3_9DELT/442-680
A6GF69_9DELT/162-385
A6GPZ4_9BURK/411-644
A6GQ17_9BURK/538-773
A6GRS4_9BURK/670-909
A6GSZ2_9BURK/321-556
A6LL12_THEM4/579-808
A6LR58_CLOB8/330-566
A6LVH1_CLOB8/1-191
A6LW52_CLOB8/735-964
A6LW88_CLOB8/733-969
A6LWB8_CLOB8/529-764
A6LWF3_CLOB8/587-816
A6LXC6_CLOB8/545-780
A6LXY2_CLOB8/336-571
A6LYK0_CLOB8/13-246
A6M1R5_CLOB8/222-457
A6NSM5_9BACE/304-541
A6Q0W3_NITSB/230-463
A6Q0W6_NITSB/413-645
A6Q176_NITSB/482-717
A6Q192_NITSB/814-1042
A6Q1A6_NITSB/379-609
A6Q1B8_NITSB/507-737
A6Q1F1_NITSB/608-836
A6Q1G4_NITSB/497-729
A6Q1R0_NITSB/389-618
A6Q231_NITSB/808-1042
A6Q2C3_NITSB/512-750
A6Q2H2_NITSB/861-1092
A6Q2T9_NITSB/218-446
A6Q3C0_NITSB/403-639
A6Q3G7_NITSB/457-691
A6Q3X5_NITSB/329-565
A6Q434_NITSB/443-672
A6Q4A5_NITSB/216-447
A6Q5I6_NITSB/449-678
A6Q5J4_NITSB/536-761
A6Q5S9_NITSB/515-740
A6Q5V4_NITSB/545-780
A6Q6J1_SULNB/229-460
A6Q7D0_SULNB/386-622
A6Q7Q8_SULNB/405-641
A6Q7X2_SULNB/177-413
A6Q8X3_SULNB/363-602
A6Q9I8_SULNB/975-1211
A6Q9W1_SULNB/495-731
A6QA21_SULNB/507-745
A6QA23_SULNB/447-682
A6QAC1_SULNB/523-759
A6QAC3_SULNB/563-799
A6QAR7_SULNB/702-938
A6QBP9_SULNB/357-593
A6SVJ0_JANMA/695-931
A6SVY7_JANMA/25-260
A6SW06_JANMA/189-425
A6SWF4_JANMA/658-894
A6SWK5_JANMA/3-220
A6SX51_JANMA/60-292
A6SXB0_JANMA/645-881
A6SXL7_JANMA/6-206
A6SZI8_JANMA/617-855
A6SZY4_JANMA/684-924
A6SZY7_JANMA/438-674
A6T018_JANMA/495-731
A6T0F0_JANMA/451-687
A6T0I9_JANMA/387-623
A6T1A8_JANMA/654-890
A6T327_JANMA/301-536
A6T397_JANMA/308-544
A6T550_KLEP7/241-473
A6T5K6_KLEP7/272-502
A6T6J7_KLEP7/160-389
A6T774_KLEP7/124-357
A6T7M1_KLEP7/1-222
A6T8V8_KLEP7/159-386
A6T937_KLEP7/309-541
A6TAY6_KLEP7/270-501
A6TBA2_KLEP7/359-591
A6TBQ6_KLEP7/264-500
A6TC40_KLEP7/490-718
A6TCB7_KLEP7/497-730
A6TDK1_KLEP7/5-226
A6TDM1_KLEP7/216-448
A6TER8_KLEP7/400-630
A6TFD2_KLEP7/402-637
A6TGY2_KLEP7/272-506
A6TIB7_KLEP7/235-469
A6TIC2_KLEP7/1-41
A6TIM1_KLEP7/11-219
A6TN79_ALKMQ/674-911
A6TSA7_ALKMQ/427-663
A6TSA8_ALKMQ/459-691
A6TSF1_ALKMQ/2-189
A6TT69_ALKMQ/836-1072
A6U6K7_SINMW/196-428
A6U6P9_SINMW/463-701
A6U6V9_SINMW/715-950
A6U6Z3_SINMW/20-249
A6U700_SINMW/521-757
A6UD61_SINMW/516-749
A6UDA5_SINMW/627-860
A6UDE2_SINMW/408-639
A6UFR6_SINMW/309-540
A6UHM2_SINMW/11-238
A6UJR0_SINMW/824-1056
A6UJV0_SINMW/477-709
A6UL72_SINMW/429-661
A6UM88_SINMW/294-526
A6UXG8_PSEA7/12-245
A6UY86_PSEA7/506-742
A6UZ77_PSEA7/984-1220
A6V021_PSEA7/148-384
A6V0G2_PSEA7/144-379
A6V0T6_PSEA7/262-498
A6V2A6_PSEA7/463-699
A6V2G3_PSEA7/6-239
A6V3S1_PSEA7/268-501
A6V4J4_PSEA7/269-499
A6V4N9_PSEA7/352-588
A6V5P1_PSEA7/145-380
A6V5X2_PSEA7/280-514
A6V697_PSEA7/600-832
A6V798_PSEA7/438-674
A6V865_PSEA7/413-643
A6V917_PSEA7/849-1086
A6VAB7_PSEA7/553-792
A6VAQ7_PSEA7/8-210
A6VB39_PSEA7/426-662
A6VBY9_PSEA7/1153-1389
A6VD72_PSEA7/444-678
A6VDD8_PSEA7/644-880
A6VEA0_PSEA7/290-526
A6VEQ8_PSEA7/702-937
A6VRU0_MARMS/186-415
A6VT60_MARMS/6-239
A6VUG3_MARMS/479-715
A6VVX7_MARMS/519-755
A6VW49_MARMS/407-642
A6VWJ7_MARMS/14-242
A6VWY1_MARMS/6-235
A6VX21_MARMS/577-812
A6VYF1_MARMS/494-726
A6VZ22_MARMS/315-552
A6VZ59_MARMS/413-646
A6W0B1_MARMS/3-198
A6W0I4_MARMS/548-785
A6W0K0_MARMS/48-283
A6W0Q6_MARMS/354-591
A6W1Q8_MARMS/2-200
A6W234_MARMS/402-637
A6W2F5_MARMS/765-1001
A6W2M8_MARMS/517-752
A6W2N3_MARMS/264-501
A6W3B3_MARMS/474-710
A6W3H5_MARMS/544-781
A6W3J9_MARMS/484-719
A6W440_KINRD/470-706
A6W4D1_KINRD/517-737
A6W4I6_KINRD/480-715
A6W4J7_KINRD/358-593
A6W4S7_KINRD/128-353
A6W4U2_KINRD/510-745
A6W4V2_KINRD/469-700
A6W4V7_KINRD/534-770
A6W4X0_KINRD/337-573
A6W5B0_KINRD/617-852
A6W5C3_KINRD/342-578
A6W5K6_KINRD/329-569
A6W5N8_KINRD/536-780
A6W5N9_KINRD/233-466
A6W6J9_KINRD/501-739
A6W6Q5_KINRD/48-271
A6W6S5_KINRD/511-747
A6W6S8_KINRD/193-427
A6W8B5_KINRD/494-743
A6W8F9_KINRD/269-505
A6W900_KINRD/11-230
A6W9D1_KINRD/427-666
A6W9I0_KINRD/191-429
A6W9K4_KINRD/227-464
A6W9K6_KINRD/196-441
A6W9L8_KINRD/387-628
A6WA44_KINRD/390-625
A6WAT1_KINRD/73-306
A6WAT4_KINRD/368-608
A6WB70_KINRD/33-84
A6WB72_KINRD/528-762
A6WBP4_KINRD/643-889
A6WDW8_KINRD/503-738
A6WE10_KINRD/479-714
A6WEC0_KINRD/485-720
A6WEN2_KINRD/504-752
A6WF17_KINRD/498-736
A6WFN2_KINRD/184-422
A6WFW8_KINRD/28-220
A6WG31_KINRD/460-695
A6WG47_KINRD/1-230
A6WG88_KINRD/322-559
A6WGI2_KINRD/316-546
A6WGI3_KINRD/653-888
A6WHL5_SHEB8/807-1045
A6WIK8_SHEB8/399-643
A6WIP8_SHEB8/12-241
A6WJ41_SHEB8/394-630
A6WJU8_SHEB8/490-726
A6WKV6_SHEB8/672-910
A6WKY7_SHEB8/758-995
A6WMZ5_SHEB8/491-732
A6WN05_SHEB8/2-220
A6WN19_SHEB8/391-625
A6WN74_SHEB8/471-706
A6WNI2_SHEB8/148-380
A6WQ19_SHEB8/1159-1395
A6WR69_SHEB8/511-747
A6WR81_SHEB8/245-480
A6WRG4_SHEB8/425-657
A6WSE2_SHEB8/258-490
A6WSS9_SHEB8/475-712
A6WSZ5_SHEB8/7-239
A6WT05_SHEB8/316-555
A6WTA4_SHEB8/605-841
A6WTB4_SHEB8/1239-1476
A6WTH0_SHEB8/407-635
A6WTH1_SHEB8/630-864
A6WTK7_SHEB8/1254-1489
A6WTW4_SHEB8/454-689
A6WU43_SHEB8/962-1201
A6WU69_SHEB8/494-728
A6WUI0_SHEB8/565-797
A6WVL3_OCHA4/446-678
A6WWH3_OCHA4/711-946
A6WYP3_OCHA4/508-741
A6X3N7_OCHA4/400-632
A6X4A1_OCHA4/397-632
A6X5M4_OCHA4/529-761
A6XR22_VIBCH/7-235
A6XRC4_VIBCH/347-590
A6XRE3_VIBCH/266-494
A6XSB7_VIBCH/44-275
A6XSW6_VIBCH/418-656
A6XT22_VIBCH/139-370
A6XT32_VIBCH/17-242
A6XUK9_VIBCH/595-833
A6XVR5_VIBCH/8-240
A6XX71_VIBCH/391-628
A6XXZ9_VIBCH/405-641
A6XYK4_VIBCH/284-520
A6XZF5_VIBCH/516-753
A6XZM6_VIBCH/428-664
A6XZN2_VIBCH/417-655
A6XZS2_VIBCH/597-825
A6XZS8_VIBCH/22-218
A6XZW1_VIBCH/520-755
A6Y004_VIBCH/376-611
A6Y097_VIBCH/449-680
A6Y0D9_VIBCH/2-190
A7B5A0_RUMGN/290-526
A7BLX5_9GAMM/1-211
A7BQZ3_9GAMM/318-554
A7BRN3_9GAMM/323-559
A7BTZ4_9GAMM/192-428
A7BUT7_9GAMM/494-667
A7BUY2_9GAMM/1-187
A7BZ46_9GAMM/310-548
A7C5C8_9GAMM/1-170
A7FDR2_YERP3/397-627
A7FEI0_YERP3/607-839
A7FGN4_YERP3/2-219
A7FK97_YERP3/270-505
A7FP25_YERP3/35-260
A7FP35_YERP3/418-653
A7FPS9_CLOB1/2-193
A7FR10_CLOB1/645-880
A7G0Q2_CLOBH/645-880
A7GAB5_CLOBL/645-880
A7GAK9_CLOBL/2-193
A7GS17_BACCN/3-236
A7GV52_BACCN/655-891
A7GW34_CAMC5/570-802
A7GWP0_CAMC5/513-759
A7GWP2_CAMC5/493-730
A7GZL3_CAMC5/412-645
A7H0B0_CAMC5/1013-1248
A7H122_CAMC5/686-916
A7HI88_ANADF/20-241
A7HKA4_FERNB/606-837
A7HPQ8_PARL1/175-409
A7HQX0_PARL1/737-975
A7HTF7_PARL1/334-565
A7HUA4_PARL1/443-679
A7HWM4_PARL1/10-247
A7HZD6_CAMHC/224-458
A7IBE7_XANP2/212-449
A7IG43_XANP2/195-426
A7II09_XANP2/713-954
A7IK26_XANP2/517-749
A7IMR4_XANP2/466-697
A7IP89_XANP2/496-730
A7IPE4_XANP2/589-840
A7JGF9_FRANO/453-688
A7JGG4_FRANO/520-756
A7JXQ6_VIBSE/398-627
A7JY71_VIBSE/517-754
A7JY85_VIBSE/626-866
A7JYL9_VIBSE/495-730
A7JZR6_VIBSE/347-569
A7K071_VIBSE/319-555
A7K0A9_VIBSE/457-694
A7K0B3_VIBSE/261-489
A7K0T8_VIBSE/791-1028
A7K0U5_VIBSE/571-807
A7K0V9_VIBSE/597-834
A7K1J3_VIBSE/525-760
A7K1M8_VIBSE/18-245
A7K1R0_VIBSE/245-476
A7K1Z7_VIBSE/346-588
A7K2J9_VIBSE/436-670
A7K2L2_VIBSE/16-250
A7K2N3_VIBSE/15-255
A7K2V1_VIBSE/141-374
A7K2W9_VIBSE/402-639
A7K329_VIBSE/425-661
A7K377_VIBSE/275-510
A7K3Y2_VIBSE/421-658
A7K5A6_VIBSE/595-824
A7K5B1_VIBSE/2-194
A7MAF8_PSEAE/12-245
A7MFM7_ENTS8/301-531
A7MG13_ENTS8/3-214
A7MGH0_ENTS8/337-573
A7MGU4_ENTS8/497-730
A7MHI3_ENTS8/879-1114
A7MJ29_ENTS8/587-819
A7MJ95_ENTS8/433-672
A7MJM6_ENTS8/166-389
A7MK93_ENTS8/77-267
A7MKF8_ENTS8/271-501
A7MKP3_ENTS8/392-627
A7MLM6_ENTS8/270-505
A7MLS1_ENTS8/3-190
A7MMD6_ENTS8/410-644
A7MNH0_ENTS8/18-243
A7MNQ7_ENTS8/400-630
A7MNT0_ENTS8/271-505
A7MNZ7_ENTS8/3-225
A7MP46_ENTS8/496-728
A7MPK5_ENTS8/270-504
A7MRH4_ENTS8/161-389
A7MRS5_VIBHB/5-234
A7MRX5_VIBHB/417-654
A7MTV3_VIBHB/597-834
A7MTW7_VIBHB/571-807
A7MTZ9_VIBHB/786-1023
A7MUV5_VIBHB/425-661
A7MXV2_VIBHB/1-194
A7MYF1_VIBHB/10-242
A7MYQ8_VIBHB/348-568
A7N098_VIBHB/249-485
A7N0V6_VIBHB/595-824
A7N143_VIBHB/402-639
A7N2Q6_VIBHB/139-370
A7N2S5_VIBHB/520-754
A7N2W0_VIBHB/27-254
A7N3C1_VIBHB/524-759
A7N3E5_VIBHB/477-715
A7N3R0_VIBHB/246-478
A7N495_VIBHB/257-493
A7N4V8_VIBHB/233-469
A7N4Z8_VIBHB/377-612
A7N5D3_VIBHB/13-255
A7N5F0_VIBHB/1-87
A7N6A2_VIBHB/403-636
A7N6A7_VIBHB/436-670
A7N6J7_VIBHB/507-742
A7N7N5_VIBHB/411-640
A7N8H9_VIBHB/14-163
A7NJD0_ROSCS/536-774
A7NNP6_ROSCS/667-905
A7NP64_ROSCS/650-887
A7T2R3_NEMVE/941-1071
A7T3U1_NEMVE/138-373
A7T451_NEMVE/141-351
A7T461_NEMVE/30-266
A7T8Q7_NEMVE/161-397
A7T9P7_NEMVE/194-429
A7TAA7_NEMVE/376-425
A7TCT1_NEMVE/1-186
A7VBZ5_9CLOT/650-883
A7VES9_9CLOT/1026-1258
A7VF06_9CLOT/324-559
A7VH15_9CLOT/463-698
A7VH64_9CLOT/309-549
A7VP52_9CLOT/746-975
A7VV09_9CLOT/505-744
A7YIW0_9ENTR/338-575
A7Z423_BACA2/5-236
A7Z887_BACA2/2-195
A7ZB44_CAMC1/570-802
A7ZCM3_CAMC1/412-645
A7ZFC2_CAMC1/403-631
A7ZFH7_CAMC1/532-769
A7ZFH9_CAMC1/533-769
A7ZFJ2_CAMC1/1011-1246
A7ZH68_ECO24/1-212
A7ZI57_ECO24/111-346
A7ZIL4_ECO24/274-504
A7ZJQ0_ECO24/531-767
A7ZKT0_ECO24/164-389
A7ZKT4_ECO24/264-500
A7ZLA7_ECO24/410-644
A7ZLT7_ECO24/553-789
A7ZMH5_ECO24/5-225
A7ZNP1_ECO24/891-1090
A7ZP00_ECO24/265-500
A7ZPK4_ECO24/492-724
A7ZPU6_ECO24/497-730
A7ZSE7_ECO24/400-630
A7ZT66_ECO24/17-242
A7ZT70_ECO24/402-637
A7ZUT3_ECO24/272-506
A7ZWV9_ECOHS/111-346
A7ZXB4_ECOHS/274-504
A7ZY93_ECOHS/531-767
A7ZZ94_ECOHS/164-389
A7ZZ99_ECOHS/264-500
A7ZZM5_ECOHS/410-644
A8A046_ECOHS/553-789
A8A0P9_ECOHS/5-225
A8A112_ECOHS/270-501
A8A239_ECOHS/265-500
A8A2P9_ECOHS/492-724
A8A561_ECOHS/400-630
A8A5Y5_ECOHS/17-242
A8A5Y9_ECOHS/402-637
A8A7G1_ECOHS/272-506
A8AD85_CITK8/499-732
A8ADJ5_CITK8/492-724
A8ADM2_CITK8/249-484
A8ADN1_CITK8/589-825
A8AE43_CITK8/265-500
A8AEF1_CITK8/886-1094
A8AF50_CITK8/7-226
A8AFP2_CITK8/272-501
A8AG95_CITK8/438-672
A8AH98_CITK8/4-225
A8AJR5_CITK8/35-256
A8AJZ1_CITK8/267-497
A8AKK1_CITK8/261-496
A8AKL6_CITK8/2-210
A8AMS8_CITK8/215-447
A8AN42_CITK8/272-506
A8AQE7_CITK8/400-630
A8AR98_CITK8/17-242
A8ARA2_CITK8/402-637
A8DVB4_NEMVE/66-305
A8DWU2_NEMVE/50-286
A8E8T0_BURPS/26-257
A8E9F5_BURPS/536-778
A8EA66_BURPS/23-252
A8EAT9_BURPS/628-864
A8EDG9_BURPS/36-272
A8EF31_BURPS/24-253
A8EF60_BURPS/354-590
A8EFD6_BURPS/25-254
A8EFX5_BURPS/497-733
A8EHQ1_BURPS/29-265
A8EKT5_BURPS/158-391
A8EKU3_BURPS/433-670
A8EQZ7_ARCB4/5-233
A8ERQ1_ARCB4/306-535
A8ES88_ARCB4/303-534
A8ET21_ARCB4/113-346
A8ET73_ARCB4/587-820
A8ETW0_ARCB4/403-621
A8EUA6_ARCB4/406-635
A8EV16_ARCB4/371-598
A8EV29_ARCB4/611-843
A8EWT2_ARCB4/217-451
A8EX35_ARCB4/173-399
A8EXZ5_RICCK/169-399
A8F107_RICM5/169-399
A8F6K1_THELT/103-339
A8FCF0_BACP2/553-788
A8FCM0_BACP2/5-236
A8FGY1_BACP2/1-196
A8FP86_SHESH/579-814
A8FPU7_SHESH/453-688
A8FQC4_SHESH/1232-1469
A8FQD1_SHESH/606-842
A8FQM8_SHESH/399-632
A8FRI0_SHESH/570-806
A8FS11_SHESH/141-378
A8FTS1_SHESH/1184-1420
A8FUQ4_SHESH/2-220
A8FUY1_SHESH/391-625
A8FUY9_SHESH/468-703
A8FVX5_SHESH/489-730
A8FVX9_SHESH/560-795
A8FY98_SHESH/689-925
A8FYG5_SHESH/396-632
A8FYL8_SHESH/757-994
A8FYM1_SHESH/241-476
A8FYM5_SHESH/797-1032
A8FYR6_SHESH/424-656
A8G0F6_SHESH/560-796
A8G0X6_SHESH/407-635
A8G0X7_SHESH/628-863
A8G1K2_SHESH/810-1048
A8G822_SERP5/418-653
A8GBY2_SERP5/2-224
A8GDS4_SERP5/4-225
A8GEH5_SERP5/437-677
A8GFM2_SERP5/271-502
A8GGV3_SERP5/270-505
A8GHP9_SERP5/506-739
A8GK66_SERP5/397-627
A8GL45_SERP5/409-644
A8GL51_SERP5/25-248
A8GMP5_RICAH/169-399
A8GRB8_RICRS/167-397
A8GW93_RICB8/166-396
A8GYS2_SHEPA/806-1044
A8GZ96_SHEPA/427-661
A8GZC2_SHEPA/262-496
A8GZF2_SHEPA/626-861
A8GZF3_SHEPA/407-635
A8GZL3_SHEPA/1231-1468
A8GZL9_SHEPA/604-840
A8GZQ7_SHEPA/428-664
A8H0J8_SHEPA/587-823
A8H0Z8_SHEPA/147-378
A8H1Y2_SHEPA/19-220
A8H1Y3_SHEPA/260-494
A8H527_SHEPA/472-707
A8H535_SHEPA/392-625
A8H5S6_SHEPA/1173-1409
A8H6Y6_SHEPA/757-994
A8H6Y9_SHEPA/240-475
A8H736_SHEPA/425-657
A8H8S3_SHEPA/527-762
A8H8Z8_SHEPA/6-239
A8H947_SHEPA/398-631
A8H9M6_SHEPA/453-688
A8HZ55_AZOC5/507-744
A8I028_AZOC5/611-845
A8I075_AZOC5/251-487
A8I9U8_AZOC5/480-711
A8IAH0_AZOC5/56-281
A8ICL8_AZOC5/360-596
A8IEV4_AZOC5/287-519
A8IFX4_AZOC5/586-818
A8IJI0_AZOC5/327-556
A8IKF7_AZOC5/193-429
A8ILU5_AZOC5/537-772
A8IM51_AZOC5/703-944
A8IPG0_AZOC5/141-377
A8KGV0_BURPS/628-864
A8KI82_ECOLX/1-144
A8KIX3_BURPS/536-778
A8KJM0_BURPS/26-257
A8KKI5_BURPS/25-254
A8KLR4_BURPS/354-590
A8KLV0_BURPS/24-253
A8KNQ4_BURPS/25-261
A8KR83_BURPS/158-391
A8KU81_BURPS/497-733
A8KWJ6_BURPS/30-265
A8KX68_FRASN/455-690
A8KXM6_FRASN/384-619
A8KXX1_FRASN/176-406
A8L016_FRASN/364-599
A8L1I7_FRASN/440-671
A8L1R7_FRASN/567-806
A8L2S9_FRASN/493-727
A8L3T7_FRASN/480-720
A8L4A6_FRASN/204-424
A8L539_FRASN/472-707
A8L553_FRASN/56-274
A8L573_FRASN/597-836
A8L5E7_FRASN/173-399
A8L6K1_FRASN/35-276
A8L706_FRASN/169-392
A8L7Z7_FRASN/457-698
A8LD31_FRASN/1-205
A8LF99_FRASN/262-450
A8LHD9_FRASN/551-786
A8LL49_DINSH/35-266
A8LMA1_DINSH/263-500
A8LUP7_SALAI/451-706
A8LXF5_SALAI/554-789
A8LYA7_SALAI/342-583
A8M3L5_SALAI/576-812
A8M549_SALAI/576-811
A8M5E4_SALAI/563-794
A8M5F6_SALAI/479-719
A8M737_SALAI/461-705
A8MG08_ALKOO/13-245
A8MI55_ALKOO/486-722
A8MJT4_ALKOO/256-490
A8MKI6_ALKOO/1-190
A8MM18_ALKOO/450-686
A8QM14_9BACT/53-289
A8R6M9_SALET/11-219
A8RLA9_9CLOT/365-601
A8RLI8_9CLOT/450-686
A8RML2_9CLOT/601-838
A8RMS1_9CLOT/1071-1307
A8RPJ7_9CLOT/519-757
A8RR33_9CLOT/309-548
A8RR34_9CLOT/456-692
A8RRU0_9CLOT/494-731
A8RSZ2_9CLOT/711-947
A8RTD5_9CLOT/652-887
A8RU05_9CLOT/353-589
A8RU80_9CLOT/447-682
A8RYA6_9CLOT/659-894
A8RYL4_9CLOT/38-224
A8RYL5_9CLOT/2-48
A8S198_9CLOT/200-436
A8S1R8_9CLOT/399-635
A8S1W2_9CLOT/319-558
A8S1Y1_9CLOT/303-539
A8S2L2_9CLOT/409-642
A8S9G8_9FIRM/181-418
A8SH56_9FIRM/756-987
A8SQG4_9FIRM/319-557
A8SQT9_9FIRM/652-884
A8SRK6_9FIRM/652-886
A8SRP4_9FIRM/771-1008
A8STC8_9FIRM/391-626
A8SXY4_9FIRM/352-591
A8SZC2_9VIBR/27-254
A8SZE6_9VIBR/524-759
A8SZG0_9VIBR/140-371
A8T025_9VIBR/246-478
A8T076_9VIBR/257-493
A8T0I9_9VIBR/16-250
A8T0V5_9VIBR/377-612
A8T231_9VIBR/1-105
A8T2A8_9VIBR/319-555
A8T2P5_9VIBR/347-588
A8T3L4_9VIBR/408-637
A8T3X3_9VIBR/139-370
A8T4D9_9VIBR/147-379
A8T671_9VIBR/791-1028
A8T698_9VIBR/571-807
A8T6C6_9VIBR/597-834
A8T6Q8_9VIBR/425-661
A8T928_9VIBR/403-639
A8TB75_9VIBR/595-824
A8TBU7_9VIBR/1-194
A8TJL4_9PROT/186-418
A8TJZ3_9PROT/536-771
A8TK60_9PROT/331-566
A8TNH9_9PROT/204-405
A8TRB3_9PROT/227-468
A8TVS6_9PROT/575-813
A8TX78_9PROT/145-383
A8TYR5_9PROT/5-185
A8U5K9_9LACT/1-232
A8UC00_9LACT/1-232
A8UQN5_9AQUI/609-838
A8UR98_9AQUI/709-943
A8URG3_9AQUI/315-550
A8UTB3_9AQUI/394-622
A8UTS1_9AQUI/419-651
A8UU60_9AQUI/714-943
A8UUX8_9AQUI/768-998
A8UVA1_9AQUI/478-707
A8UVB3_9AQUI/593-827
A8UWE0_9AQUI/424-655
A8UWG8_9AQUI/2-192
A8UWV0_9AQUI/2-191
A8UY37_9AQUI/632-863
A8UZY7_9AQUI/44-270
A8V0D0_9AQUI/75-195
A8V1K8_9AQUI/303-545
A8V2A7_9AQUI/424-610
A8V4C2_9AQUI/155-387
A8V4F3_9AQUI/90-319
A8V4T8_9AQUI/99-334
A8V574_9AQUI/30-180
A8YD93_MICAE/348-584
A8YPB0_9ENTR/403-633
A8ZUW0_DESOH/509-745
A8ZZ22_DESOH/133-363
A8ZZG5_DESOH/194-426
A9ACD5_BURM1/555-790
A9ACY3_BURM1/24-253
A9AD14_BURM1/354-590
A9AE32_BURM1/26-257
A9AE83_BURM1/565-800
A9AFN0_BURM1/98-278
A9AGL1_BURM1/25-254
A9AII1_BURM1/509-745
A9AKA1_BURM1/12-243
A9ALU6_BURM1/528-763
A9AMK2_BURM1/37-265
A9AQ19_BURM1/412-647
A9AQW1_BURM1/342-573
A9AW40_HERA2/432-668
A9AZ87_HERA2/438-674
A9B049_HERA2/341-579
A9BH42_PETMO/431-667
A9BLH0_DELAS/626-862
A9BMK6_DELAS/367-603
A9BN48_DELAS/64-250
A9BN49_DELAS/14-213
A9BNX4_DELAS/648-884
A9BRL9_DELAS/615-851
A9BSB1_DELAS/379-615
A9BSW8_DELAS/330-565
A9BTD5_DELAS/161-405
A9BU02_DELAS/147-382
A9BUE4_DELAS/436-672
A9BVA5_DELAS/27-259
A9BVF0_DELAS/307-542
A9BVR1_DELAS/550-785
A9BW89_DELAS/680-916
A9BX42_DELAS/340-574
A9BYX9_DELAS/447-680
A9BZ13_DELAS/511-746
A9BZW1_DELAS/829-1064
A9C069_DELAS/554-792
A9C0R1_DELAS/171-396
A9C238_DELAS/496-731
A9C2Q1_DELAS/508-740
A9CEV0_AGRT5/410-641
A9CEW9_AGRT5/502-733
A9CFB1_AGRT5/400-632
A9CI55_AGRT5/530-771
A9CI56_AGRT5/427-660
A9CI69_AGRT5/16-252
A9CJU7_AGRT5/18-249
A9CJW7_AGRT5/715-950
A9CK09_AGRT5/196-428
A9CLB3_AGRT5/1-73
A9CVJ4_9GAMM/572-808
A9CWQ6_9GAMM/605-841
A9CX05_9RHIZ/460-697
A9CX29_9GAMM/631-866
A9CX32_9GAMM/407-635
A9CYJ2_9GAMM/551-786
A9CYZ6_9GAMM/1-173
A9CZ46_9RHIZ/1-218
A9CZW3_9GAMM/105-267
A9CZW6_9GAMM/1-35
A9D0I4_9RHIZ/8-240
A9D1R6_9RHIZ/508-741
A9D1Y1_9GAMM/252-487
A9D2H4_9RHIZ/310-540
A9D3R1_9GAMM/38-274
A9D434_9RHIZ/405-637
A9D5G8_9GAMM/808-1046
A9D7A1_9GAMM/1179-1415
A9DAH4_9RHIZ/380-619
A9DAK4_9RHIZ/721-956
A9DC14_9GAMM/2-61
A9DCC0_9RHIZ/378-610
A9DCR1_9GAMM/863-1100
A9DCZ4_9GAMM/399-632
A9DD69_9RHIZ/516-749
A9DDY8_9RHIZ/234-467
A9DE03_9RHIZ/433-669
A9DH02_9GAMM/466-701
A9DH09_9RHIZ/12-238
A9DHE2_9GAMM/1-44
A9DHE9_9GAMM/1-180
A9DK94_9GAMM/428-660
A9DU77_9RHOB/247-484
A9DZR6_9RHOB/32-264
A9EHP3_9RHOB/249-486
A9EII1_9GAMM/119-356
A9EQC8_9RHOB/31-263
A9EUM3_9RHOB/431-664
A9F3I2_9RHOB/670-904
A9FQ35_9RHOB/670-904
A9GFS3_9RHOB/24-256
A9GIT0_9RHOB/431-664
A9GKM1_9RHOB/249-486
A9GT63_9RHOB/653-886
A9GW14_SORC5/434-677
A9GZC3_9RHOB/425-660
A9H220_9RHOB/32-264
A9H2Z9_GLUDA/35-262
A9H358_GLUDA/312-548
A9H786_GLUDA/433-665
A9H7J9_GLUDA/632-866
A9H9V3_GLUDA/589-825
A9HB74_GLUDA/477-712
A9HC88_9RHOB/485-720
A9HDK0_GLUDA/426-659
A9HEC2_9RHOB/207-444
A9HG24_9RHOB/349-582
A9HLV8_GLUDA/451-682
A9HMI6_9RHOB/570-803
A9HNW1_GLUDA/516-749
A9HNW3_GLUDA/427-659
A9HU02_9RHOB/598-831
A9HX93_9RHOB/193-428
A9IE75_BORPD/438-674
A9IE83_BORPD/599-835
A9IQS5_BART1/705-941
A9JZ79_BURMA/433-670
A9JZ85_BURMA/158-391
A9K1H2_BURMA/23-252
A9K1N0_BURMA/511-747
A9K214_BURMA/29-265
A9K683_BURMA/536-778
A9K6S6_BURMA/628-864
A9KD95_COXBN/325-562
A9KMI6_CLOPH/193-428
A9KMR9_CLOPH/555-792
A9KP25_CLOPH/365-601
A9KPL6_CLOPH/293-529
A9KRZ6_CLOPH/402-641
A9KTG3_SHEB9/672-910
A9KTJ6_SHEB9/758-995
A9KTW2_SHEB9/1159-1395
A9KU46_SHEB9/454-689
A9KV07_SHEB9/962-1201
A9KV35_SHEB9/494-728
A9KVB6_SHEB9/807-1045
A9KWZ6_SHEB9/565-797
A9KYT4_SHEB9/399-643
A9KZ36_SHEB9/518-754
A9KZ48_SHEB9/245-480
A9KZG0_SHEB9/10-241
A9KZW7_SHEB9/425-657
A9L0H8_SHEB9/491-732
A9L0I8_SHEB9/2-220
A9L0K2_SHEB9/391-625
A9L0Y2_SHEB9/394-630
A9L190_SHEB9/471-706
A9L2C6_SHEB9/258-490
A9L2S7_SHEB9/148-380
A9L394_SHEB9/490-726
A9L3T6_SHEB9/475-712
A9L402_SHEB9/7-239
A9L4J0_SHEB9/316-555
A9L5A7_SHEB9/605-841
A9L5B7_SHEB9/1239-1476
A9L5H0_SHEB9/407-635
A9L5H1_SHEB9/630-864
A9L639_SHEB9/1254-1489
A9M7Q6_BRUC2/444-676
A9M904_BRUC2/711-946
A9M910_BRUC2/278-513
A9MCQ7_BRUC2/508-741
A9ME91_BRUC2/266-500
A9MHN6_SALAR/497-730
A9MIG6_SALAR/492-724
A9MK36_SALAR/245-480
A9MKX5_SALAR/746-981
A9MLJ3_SALAR/402-637
A9MLJ7_SALAR/17-242
A9MM03_SALAR/272-502
A9MN94_SALAR/1-58
A9MNJ5_SALAR/272-501
A9MNV9_SALAR/399-630
A9MQ23_SALAR/2-213
A9MUP0_SALPB/17-242
A9MUP6_SALPB/413-648
A9MVT9_SALPB/288-517
A9MWA9_SALPB/272-502
A9MWU6_SALPB/410-644
A9MXY1_SALPB/118-350
A9N1Q1_SALPB/272-506
A9N224_SALPB/497-730
A9N423_SALPB/492-724
A9N6G6_SALPB/265-500
A9N7L7_SALPB/748-983
A9N874_SALPB/358-589
A9N892_SALPB/434-672
A9NGJ9_ACHLI/732-951
A9NGZ4_ACHLI/213-448
A9NGZ5_ACHLI/552-785
A9NHA6_ACHLI/288-523
A9NHF2_ACHLI/294-527
A9QNV1_SALET/12-220
A9R1Y0_YERPG/396-626
A9R5G6_YERPG/418-653
A9R5H6_YERPG/36-261
A9R7T4_YERPG/2-219
A9U7X2_PHYPA/1-163
A9VEQ8_BACWK/318-553
A9VNG7_BACWK/657-893
A9VRY9_BACWK/654-890
A9VS99_BACWK/655-891
A9VSE6_BACWK/640-876
A9VTN3_BACWK/442-677
A9VUF3_BACWK/3-236
A9VWI8_METEP/1164-1401
A9VWZ7_METEP/756-987
A9VXK6_METEP/335-573
A9VXR7_METEP/442-674
A9VYL2_METEP/260-495
A9VZ37_METEP/30-261
A9VZT2_METEP/232-466
A9W196_METEP/461-693
A9W1F1_METEP/436-671
A9W2C6_METEP/548-783
A9W3J0_METEP/89-321
A9W4C2_METEP/723-959
A9W4W6_METEP/553-785
A9W530_METEP/396-630
A9W6F9_METEP/704-936
A9W7H2_METEP/410-641
A9W8N3_METEP/555-787
A9W8Q3_METEP/308-540
A9WA36_CHLAA/443-681
A9WG22_CHLAA/838-1078
A9WJ06_CHLAA/591-828
A9WVY7_BRUSI/508-741
A9YZY4_KLEPN/215-447
A9Z5U9_YERPE/41-266
A9Z5V9_YERPE/418-653
A9Z689_YERPE/2-219
A9Z7A9_YERPE/397-627
A9Z9A3_YERPE/58-112
A9ZGF2_COXBU/325-562
A9ZWR2_YERPE/1-196
ADRB_ECOLI/270-501
B0A1F1_YERPE/418-653
B0A1G1_YERPE/41-266
B0A3A3_YERPE/397-627
B0ALZ4_BACAN/576-812
B0APA6_BACAN/655-891
B0ASX0_BACAN/483-719
B0AU81_BACAN/442-677
B0AW31_BACAN/654-890
B0AXG7_BACAN/3-236
B0AXL8_BACAN/318-553
B0BWR9_RICRO/170-400
B0BYT8_ACAM1/429-662
B0BYX9_ACAM1/278-516
B0BZ23_ACAM1/717-952
B0C0K7_ACAM1/526-762
B0C150_ACAM1/1156-1399
B0C214_ACAM1/324-560
B0C439_ACAM1/627-862
B0C4N3_ACAM1/326-562
B0C4Z3_ACAM1/474-712
B0C5T6_ACAM1/343-580
B0C5T7_ACAM1/342-579
B0C6M6_ACAM1/692-929
B0C721_ACAM1/350-587
B0C776_ACAM1/497-734
B0C7A4_ACAM1/334-570
B0C7P4_ACAM1/1-215
B0C800_ACAM1/1-218
B0C8A1_ACAM1/482-719
B0C8G1_ACAM1/660-895
B0C9M5_ACAM1/380-618
B0C9P1_ACAM1/626-862
B0CAC5_ACAM1/624-860
B0CAI7_ACAM1/610-847
B0CBA7_ACAM1/438-676
B0CC32_ACAM1/628-866
B0CC56_ACAM1/525-762
B0CCG3_ACAM1/326-560
B0CD40_ACAM1/648-884
B0CE49_ACAM1/617-854
B0CEC6_ACAM1/153-397
B0CEI5_ACAM1/16-240
B0CF57_ACAM1/304-541
B0CJ74_BRUSI/444-676
B0CKG6_BRUSI/711-946
B0CKH2_BRUSI/278-513
B0FP50_PSEAE/17-248
B0FP55_PSEAE/17-248
B0FP69_PSEAE/17-248
B0FP71_PSEAE/17-248
B0G733_9FIRM/175-415
B0GDJ3_YERPE/1-196
B0GH21_YERPE/36-261
B0GH31_YERPE/418-653
B0GL19_YERPE/396-626
B0GSZ9_YERPE/397-627
B0GU57_YERPE/418-653
B0GU67_YERPE/41-266
B0GVJ2_YERPE/2-219
B0H424_YERPE/2-219
B0H7C9_YERPE/397-627
B0HA98_YERPE/418-653
B0HAA8_YERPE/41-266
B0HKM7_YERPE/41-266
B0HKN7_YERPE/418-653
B0HMS9_YERPE/397-627
B0HMU3_YERPE/2-219
B0HQR5_YERPE/2-219
B0HTU4_YERPE/418-653
B0HTV4_YERPE/41-266
B0HYG5_YERPE/397-627
B0JPU5_MICAN/348-584
B0K586_THEPX/12-197
B0KC16_THEP3/12-197
B0KF79_PSEPG/842-1081
B0KFD1_PSEPG/600-832
B0KFP0_PSEPG/426-662
B0KG11_PSEPG/279-513
B0KGX9_PSEPG/414-644
B0KH36_PSEPG/386-622
B0KJ17_PSEPG/304-539
B0KJ26_PSEPG/641-877
B0KJ78_PSEPG/983-1219
B0KJF3_PSEPG/304-540
B0KLY3_PSEPG/454-690
B0KMD8_PSEPG/1021-1257
B0KNK5_PSEPG/452-684
B0KPN4_PSEPG/438-674
B0KQ67_PSEPG/297-533
B0KRN6_PSEPG/262-498
B0KSN9_PSEPG/518-753
B0KTQ2_PSEPG/607-840
B0KTS8_PSEPG/5-239
B0KTX0_PSEPG/552-791
B0KU96_PSEPG/465-702
B0LF89_KLEPN/196-428
B0MA65_9FIRM/746-978
B0MBT5_9FIRM/466-702
B0MC29_9FIRM/449-684
B0MC35_9FIRM/671-906
B0MC36_9FIRM/391-627
B0MC61_9FIRM/312-551
B0MCW9_9FIRM/1-61
B0MDK0_9FIRM/542-778
B0MEE0_9FIRM/342-579
B0MEK0_9FIRM/198-435
B0MFS1_9FIRM/217-452
B0MH26_9FIRM/309-545
B0MII7_9FIRM/249-486
B0MJF8_9FIRM/383-619
B0MJU2_9FIRM/596-832
B0ML09_9FIRM/299-526
B0ML41_9FIRM/503-738
B0MMP5_9FIRM/305-539
B0MNA3_9FIRM/937-1170
B0MQW8_9FIRM/1-191
B0N1Z0_9FIRM/484-724
B0N222_9FIRM/189-425
B0N2A0_9FIRM/598-833
B0N2F0_9FIRM/891-1127
B0N2N5_9FIRM/387-624
B0N320_9FIRM/448-682
B0N3P3_9FIRM/296-532
B0N4M1_9FIRM/493-729
B0N4S5_9FIRM/492-729
B0N4W3_9FIRM/387-626
B0N5T5_9FIRM/732-964
B0N701_9FIRM/253-410
B0N790_9FIRM/500-738
B0N7K4_9FIRM/1603-1839
B0N7U5_9FIRM/363-598
B0N8F4_9FIRM/491-727
B0NGH7_EUBSP/335-569
B0NIX2_EUBSP/1-33
B0NWZ9_9CLOT/388-624
B0P4Q0_9CLOT/674-910
B0PA21_9FIRM/2-193
B0PY71_BACAN/576-812
B0Q392_BACAN/3-236
B0Q436_BACAN/654-890
B0Q5W5_BACAN/483-719
B0Q6F2_BACAN/442-677
B0Q795_BACAN/318-553
B0Q9E2_BACAN/655-891
B0QBH1_BACAN/576-812
B0QGP9_BACAN/3-236
B0QL55_BACAN/318-553
B0QML7_BACAN/442-677
B0QMW1_BACAN/483-719
B0QPL9_BACAN/655-891
B0RN11_XANCB/401-636
B0RQS3_XANCB/161-395
B0RQY5_XANCB/535-771
B0RR91_XANCB/526-761
B0RS05_XANCB/446-680
B0RS22_XANCB/457-692
B0RSS0_XANCB/509-746
B0RSX6_XANCB/438-674
B0RT25_XANCB/183-419
B0RT27_XANCB/718-954
B0RT92_XANCB/337-572
B0RTT3_XANCB/349-585
B0RXP5_XANCB/268-502
B0RYA4_XANCB/10-236
B0S8W2_LEPBA/447-683
B0S957_LEPBA/176-392
B0S9K8_LEPBA/2-236
B0S9W4_LEPBA/315-544
B0SA02_LEPBA/10-246
B0SAD5_LEPBA/29-253
B0SAQ9_LEPBA/389-625
B0SAR7_LEPBA/440-676
B0SFQ9_LEPBA/11-253
B0SHX8_LEPBA/562-798
B0SJ08_LEPBP/29-253
B0SJE5_LEPBP/389-625
B0SJF3_LEPBP/440-676
B0SJN8_LEPBP/176-392
B0SJS4_LEPBP/2-236
B0SP56_LEPBP/15-257
B0SRQ0_LEPBP/447-683
B0SRV5_LEPBP/562-798
B0SS96_LEPBP/315-544
B0SSD4_LEPBP/10-246
B0SUJ2_CAUSK/405-687
B0SUP5_CAUSK/15-224
B0SWV9_CAUSK/148-391
B0SXM6_CAUSK/444-677
B0SZN1_CAUSK/272-507
B0T0W5_CAUSK/292-530
B0T426_CAUSK/541-773
B0TCQ3_HELMI/7-236
B0TE28_HELMI/76-310
B0TEB0_HELMI/322-553
B0TF94_HELMI/566-802
B0TGE2_HELMI/195-425
B0TJ65_SHEHH/407-635
B0TJQ1_SHEHH/655-889
B0TJT2_SHEHH/262-496
B0TK60_SHEHH/428-664
B0TKP6_SHEHH/16-238
B0TKP7_SHEHH/260-494
B0TKQ9_SHEHH/2-215
B0TL03_SHEHH/309-539
B0TL17_SHEHH/1165-1401
B0TMZ0_SHEHH/806-1044
B0TPL9_SHEHH/453-688
B0TQ50_SHEHH/757-994
B0TQ53_SHEHH/239-474
B0TQ98_SHEHH/426-658
B0TR82_SHEHH/1230-1467
B0TR88_SHEHH/600-836
B0TRE4_SHEHH/426-662
B0TRK8_SHEHH/1-220
B0TSB7_SHEHH/392-625
B0TSC5_SHEHH/472-707
B0TTP3_SHEHH/567-803
B0TV09_SHEHH/522-757
B0TVU5_SHEHH/398-631
B0U486_XYLFM/268-502
B0U4E2_XYLFM/320-553
B0U5W9_XYLFM/448-682
B0U7P6_METS4/219-451
B0U8I1_METS4/324-556
B0U8J8_METS4/658-890
B0U8W3_METS4/412-647
B0UAD7_METS4/777-1009
B0UE97_METS4/277-509
B0UF45_METS4/587-823
B0UFR4_METS4/706-942
B0UG16_METS4/715-946
B0UHR2_METS4/495-729
B0UJF6_METS4/739-940
B0UKA4_METS4/617-852
B0UKD6_METS4/390-621
B0UMR8_METS4/532-764
B0UN87_METS4/465-700
B0UNP6_METS4/549-781
B0UPP1_METS4/476-712
B0UQT2_METS4/547-779
B0V5J0_ACIBY/434-669
B0V6D4_ACIBY/434-673
B0VAW4_ACIBY/20-256
B0VBE6_ACIBY/698-933
B0VBX7_ACIBY/461-697
B0VUU2_ACIBS/698-933
B0ZDW9_ECOLX/1-110
B1B4N6_ECOLX/891-1090
B1B500_ECOLX/892-1090
B1BA96_CLOBO/708-944
B1BA97_CLOBO/569-804
B1BBF2_CLOBO/335-570
B1BEV9_CLOPE/254-488
B1BH91_CLOPE/519-756
B1BHG3_CLOPE/489-730
B1BMA6_CLOPE/292-532
B1BQ48_CLOPE/292-532
B1BQD5_CLOPE/282-522
B1BUI3_CLOPE/519-756
B1BYE6_CLOPE/254-488
B1C8B3_9FIRM/453-690
B1EFP4_9ESCH/400-630
B1EHJ9_9ESCH/16-242
B1EHK3_9ESCH/402-637
B1EJ19_9ESCH/339-572
B1EJX2_9ESCH/232-467
B1EKM9_9ESCH/272-502
B1EKZ3_9ESCH/111-346
B1EN86_9ESCH/401-635
B1ENL0_9ESCH/4-225
B1ER45_9ESCH/890-1089
B1ERQ0_9ESCH/272-506
B1ES58_9ESCH/270-501
B1ESH4_BACAN/576-812
B1EWA6_BACAN/3-236
B1EZD6_BACAN/339-575
B1F2R4_BACAN/483-719
B1F3C1_BACAN/442-677
B1F426_BACAN/318-553
B1F530_BACAN/655-891
B1F7J5_9BURK/551-789
B1F7V4_9BURK/300-531
B1F8R5_9BURK/412-647
B1F989_9BURK/502-732
B1FCB0_9BURK/25-257
B1FI39_9BURK/510-746
B1FJT7_9BURK/442-678
B1FLQ9_9BURK/12-242
B1FM16_9BURK/23-253
B1FMG5_9BURK/501-736
B1FN51_9BURK/86-264
B1FNT2_9BURK/33-260
B1FPF7_9BURK/394-630
B1FRB2_9BURK/26-254
B1FTM2_9BURK/298-534
B1FTZ7_9BURK/412-647
B1FUA2_9BURK/496-729
B1FVX0_9BURK/715-950
B1FW50_9BURK/11-243
B1FWA4_9BURK/69-270
B1FWL0_9BURK/779-1015
B1FWP0_9BURK/26-256
B1FXT0_9BURK/294-530
B1FXY2_9BURK/510-746
B1G038_9BURK/435-672
B1G063_9BURK/378-604
B1G0G5_9BURK/375-609
B1G0L8_9BURK/216-451
B1G1F9_9BURK/401-633
B1G295_9BURK/26-255
B1G578_9BURK/25-221
B1G579_9BURK/356-592
B1G581_9BURK/51-202
B1G5J8_9BURK/513-748
B1GAK9_9BURK/24-253
B1GD96_BACAN/576-812
B1GJ27_BACAN/3-236
B1GLI5_BACAN/483-719
B1GML3_BACAN/442-677
B1GNU9_BACAN/318-553
B1GPQ1_BACAN/655-891
B1H4G2_BURPS/563-799
B1H5A0_BURPS/433-670
B1H5E9_BURPS/158-391
B1HB54_BURPS/30-265
B1HBE1_BURPS/497-733
B1HF24_BURPS/23-252
B1HFW4_BURPS/536-778
B1HGI4_BURPS/26-257
B1HHI5_BURPS/354-590
B1HHL5_BURPS/2-229
B1HJ92_BURPS/3-239
B1HM46_LYSSC/471-706
B1HMB6_LYSSC/527-763
B1HMM5_LYSSC/317-553
B1HNV6_LYSSC/659-894
B1HP61_LYSSC/420-655
B1HPH4_LYSSC/6-237
B1HUB1_LYSSC/325-560
B1HV01_LYSSC/122-343
B1HVN8_LYSSC/2-195
B1HWB0_LYSSC/434-669
B1HZ79_LYSSC/424-661
B1I2G4_DESAP/334-566
B1IDG1_CLOBK/645-880
B1IEG5_CLOBK/2-193
B1IQ40_ECOLC/400-630
B1IQ49_ECOLC/5-225
B1IRW9_ECOLC/545-781
B1ITG8_ECOLC/410-644
B1IUC2_ECOLC/264-500
B1IUC7_ECOLC/164-389
B1IUJ0_ECOLC/272-506
B1IWF7_ECOLC/497-730
B1IX68_ECOLC/492-724
B1IXD6_ECOLC/531-767
B1IY93_ECOLC/265-500
B1IZ07_ECOLC/891-1090
B1IZD7_ECOLC/272-502
B1J0A4_ECOLC/413-648
B1J0A8_ECOLC/17-242
B1J0S3_ECOLC/270-501
B1J0W2_ECOLC/111-346
B1J1F4_PSEPW/465-702
B1J306_PSEPW/452-688
B1J3L8_PSEPW/426-662
B1J4Q0_PSEPW/297-533
B1J528_PSEPW/842-1081
B1J5G0_PSEPW/552-791
B1J7P7_PSEPW/452-684
B1J7W0_PSEPW/123-359
B1J7Y0_PSEPW/12-245
B1J893_PSEPW/262-498
B1J8I9_PSEPW/518-753
B1J996_PSEPW/438-674
B1J9N2_PSEPW/275-511
B1JAL0_PSEPW/17-245
B1JAX5_PSEPW/336-572
B1JDY9_PSEPW/983-1219
B1JE81_PSEPW/641-877
B1JEU2_PSEPW/386-622
B1JF28_PSEPW/1021-1257
B1JFF6_PSEPW/414-644
B1JFI6_PSEPW/283-517
B1JGJ6_YERPY/2-219
B1JH77_YERPY/418-653
B1JH86_YERPY/41-266
B1JKG2_YERPY/397-627
B1JMV5_YERPY/607-839
B1JS35_YERPY/270-505
B1JW99_BURCC/521-757
B1JWI9_BURCC/85-264
B1JXE7_BURCC/25-254
B1JYU0_BURCC/354-590
B1JYW6_BURCC/43-274
B1JZQ7_BURCC/25-257
B1JZT8_BURCC/9-242
B1K2H9_BURCC/501-736
B1K685_BURCC/32-261
B1K6C0_BURCC/412-647
B1K8D8_BURCC/288-519
B1KCA9_BURCC/438-674
B1KCE7_BURCC/114-341
B1KCF3_BURCC/681-917
B1KD04_SHEWM/551-786
B1KDB3_SHEWM/399-635
B1KEB7_SHEWM/488-729
B1KEW5_SHEWM/266-493
B1KF16_SHEWM/336-572
B1KF87_SHEWM/2-220
B1KGL6_SHEWM/423-655
B1KGV5_SHEWM/468-703
B1KGW3_SHEWM/391-625
B1KHL4_SHEWM/4-219
B1KHR5_SHEWM/558-794
B1KIH5_SHEWM/384-619
B1KIP0_SHEWM/540-775
B1KJC6_SHEWM/7-239
B1KK43_SHEWM/400-633
B1KKK1_SHEWM/528-763
B1KKS6_SHEWM/1178-1414
B1KN60_SHEWM/452-686
B1KN96_SHEWM/606-842
B1KNC6_SHEWM/1230-1467
B1KNY3_SHEWM/806-1044
B1KQB2_SHEWM/627-862
B1KQB4_SHEWM/407-636
B1KRK6_SHEWM/753-990
B1KRK9_SHEWM/252-487
B1KRQ6_SHEWM/424-656
B1KUF9_CLOBM/615-850
B1KV11_CLOBM/2-193
B1LD58_ECOSM/270-501
B1LE23_ECOSM/5-225
B1LFC7_ECOSM/553-789
B1LGE8_ECOSM/410-644
B1LGL7_ECOSM/400-630
B1LI01_ECOSM/229-465
B1LI04_ECOSM/165-389
B1LIK1_ECOSM/111-346
B1LJ69_ECOSM/7-191
B1LJ78_ECOSM/400-635
B1LJL4_ECOSM/272-502
B1LKS5_ECOSM/265-500
B1LMC6_ECOSM/531-767
B1LMJ1_ECOSM/492-724
B1LNF4_ECOSM/497-730
B1LNX4_ECOSM/890-1090
B1LPM6_ECOSM/272-506
B1LTA1_METRJ/525-756
B1LZ02_METRJ/277-509
B1LZD0_METRJ/422-657
B1M0E6_METRJ/237-474
B1M266_METRJ/707-939
B1M2C0_METRJ/444-676
B1M2E0_METRJ/568-800
B1M2I6_METRJ/556-788
B1M2P8_METRJ/283-519
B1M3H8_METRJ/574-806
B1M483_METRJ/326-558
B1M4B0_METRJ/393-628
B1M4V3_METRJ/522-754
B1M546_METRJ/146-389
B1M569_METRJ/8-239
B1M6C5_METRJ/723-959
B1M7E5_METRJ/701-933
B1M7L7_METRJ/534-766
B1M7X3_METRJ/345-577
B1M823_METRJ/539-771
B1M8B1_METRJ/215-447
B1M8T6_METRJ/523-755
B1MA58_METRJ/19-251
B1MA59_METRJ/336-568
B1MU56_SALDU/165-210
B1MU56_SALDU/6-172
B1MWP6_LEUCK/2-224
B1Q5F7_CLOBO/596-831
B1Q5P7_CLOBO/2-193
B1QG39_CLOBO/2-193
B1QQP1_CLOBO/645-880
B1QUK2_CLOBU/511-746
B1QWP0_CLOBU/12-247
B1QXF7_CLOBU/193-429
B1QZI6_CLOBU/13-246
B1R878_CLOPE/519-756
B1R8M7_CLOPE/254-488
B1RAR1_CLOPE/292-532
B1RBE6_CLOPE/290-530
B1RCS2_CLOPE/290-530
B1RD15_CLOPE/292-532
B1RHC0_CLOPE/487-724
B1RK07_CLOPE/254-488
B1RMI0_CLOPE/290-530
B1RMT2_CLOPE/292-532
B1RRM4_CLOPE/254-488
B1RRP9_CLOPE/487-724
B1SXD2_9BURK/300-531
B1SY33_9BURK/11-247
B1T194_9BURK/25-257
B1T289_9BURK/33-260
B1T2E0_9BURK/442-678
B1T317_9BURK/510-746
B1T3D7_9BURK/412-647
B1T3I9_9BURK/395-631
B1T6F7_9BURK/23-253
B1T707_9BURK/501-736
B1TAJ9_9BURK/90-264
B1TBJ3_9BURK/26-254
B1TFL8_9BURK/13-242
B1UKC8_BACAN/576-812
B1UQB8_BACAN/483-719
B1UQV3_BACAN/654-890
B1USE9_BACAN/318-553
B1UUJ5_BACAN/442-677
B1UV58_BACAN/655-891
B1UX48_BACAN/3-236
B1V1T0_CLOPE/292-532
B1V2I6_CLOPE/519-756
B1V4D4_CLOPE/290-530
B1V646_CLOPE/1-92
B1V6G8_CLOPE/254-488
B1VCG7_ECOLX/65-119
B1VRX0_STRGG/468-709
B1VW35_STRGG/350-594
B1VZ75_STRGG/657-893
B1VZW0_STRGG/449-683
B1WPA8_CYAA5/406-642
B1WPM3_CYAA5/620-862
B1WR61_CYAA5/430-668
B1WRT2_CYAA5/353-589
B1WRT3_CYAA5/450-686
B1WRT4_CYAA5/588-824
B1WSQ7_CYAA5/356-592
B1WU73_CYAA5/357-593
B1WU74_CYAA5/445-681
B1WUN6_CYAA5/343-581
B1WVK7_CYAA5/379-619
B1WW70_CYAA5/455-691
B1WW71_CYAA5/24-260
B1WW73_CYAA5/352-588
B1WWC9_CYAA5/405-643
B1WWM4_CYAA5/704-944
B1WWR1_CYAA5/8-84
B1WXC7_CYAA5/466-704
B1X0D8_CYAA5/449-687
B1X182_CYAA5/612-853
B1X1F3_CYAA5/983-1223
B1X703_ECODH/891-1090
B1X7G3_ECODH/531-767
B1X874_ECODH/265-500
B1X8E3_ECODH/17-242
B1X8E6_ECODH/400-635
B1X9R6_ECODH/492-724
B1XA50_ECODH/164-389
B1XA55_ECODH/250-486
B1XAX8_ECODH/497-730
B1XBN6_ECODH/410-644
B1XE80_ECODH/545-781
B1XEU0_ECODH/111-346
B1XFP4_ECODH/272-502
B1XG14_ECODH/5-225
B1XH82_ECODH/270-501
B1XHM2_ECODH/400-630
B1XIP6_SYNP2/13-249
B1XJ01_SYNP2/320-556
B1XJQ6_SYNP2/339-575
B1XK84_SYNP2/608-843
B1XL77_SYNP2/607-842
B1XLV7_SYNP2/2-232
B1XNC7_SYNP2/343-579
B1XQ65_SYNP2/317-553
B1XW78_LEPCP/430-662
B1XW90_LEPCP/367-608
B1XWM7_LEPCP/472-708
B1XX17_LEPCP/516-756
B1XXA0_LEPCP/495-727
B1XYG5_LEPCP/595-830
B1XYJ0_LEPCP/833-1069
B1XYS1_LEPCP/506-754
B1XZA8_LEPCP/893-1129
B1XZW3_LEPCP/802-1038
B1Y136_LEPCP/334-579
B1Y236_LEPCP/473-707
B1Y263_LEPCP/405-632
B1Y2A0_LEPCP/555-792
B1Y3L9_LEPCP/447-683
B1Y3M1_LEPCP/496-732
B1Y3Y1_LEPCP/456-691
B1Y498_LEPCP/332-577
B1Y5B2_LEPCP/404-640
B1Y5R0_LEPCP/594-830
B1Y659_LEPCP/316-553
B1Y6A9_LEPCP/645-881
B1Y791_LEPCP/804-1040
B1Y8B2_LEPCP/464-699
B1YED4_EXIS2/325-562
B1YEI5_EXIS2/566-805
B1YEJ2_EXIS2/633-868
B1YHK6_EXIS2/356-596
B1YIL4_EXIS2/74-310
B1YJ55_EXIS2/428-662
B1YK20_EXIS2/1-227
B1YKI4_EXIS2/1-193
B1YLA0_EXIS2/357-595
B1YLJ8_EXIS2/577-813
B1YLZ1_EXIS2/677-912
B1YM22_EXIS2/422-661
B1YMK7_EXIS2/575-807
B1YMQ7_EXIS2/458-694
B1YNS4_BURA4/25-257
B1YNV7_BURA4/12-242
B1YQG6_BURA4/442-678
B1YTY6_BURA4/90-264
B1YUB1_BURA4/510-746
B1YVC9_BURA4/26-254
B1YW24_BURA4/354-590
B1YW56_BURA4/23-253
B1YYA3_BURA4/300-531
B1YZG4_BURA4/412-647
B1Z0B0_BURA4/33-260
B1Z234_BURA4/551-789
B1Z286_BURA4/501-736
B1Z4E4_BURA4/581-817
B1Z7B4_METPB/527-759
B1Z890_METPB/393-628
B1Z906_METPB/432-664
B1Z990_METPB/380-613
B1ZEI8_METPB/700-932
B1ZEQ0_METPB/450-682
B1ZFE0_METPB/62-294
B1ZFY0_METPB/569-801
B1ZG00_METPB/539-771
B1ZGT4_METPB/320-552
B1ZJ90_METPB/216-449
B1ZKG4_METPB/717-953
B1ZKL9_METPB/12-243
B1ZLG9_METPB/433-665
B2AHQ3_CUPTR/797-1033
B2AI40_CUPTR/403-641
B2D788_VIBCH/391-628
B2FHK7_STRMK/543-781
B2FJT8_STRMK/381-615
B2FKZ7_STRMK/266-500
B2FLN6_STRMK/803-1038
B2FMF8_STRMK/457-694
B2FMZ6_STRMK/606-839
B2FN05_STRMK/446-680
B2FNW0_STRMK/373-608
B2FQ26_STRMK/145-380
B2FQR8_STRMK/444-680
B2FQW4_STRMK/183-419
B2FQW6_STRMK/653-889
B2FUA4_STRMK/438-674
B2GA03_LACRJ/1-219
B2GA07_LACRJ/38-263
B2GWV0_BURPS/24-253
B2GX58_BURPS/354-590
B2GXX4_BURPS/3-239
B2GYP9_BURPS/29-265
B2H1B7_BURPS/524-766
B2H1Y8_BURPS/26-257
B2H337_BURPS/497-733
B2H3R2_BURPS/23-252
B2H4N6_BURPS/628-864
B2H6X9_BURPS/158-391
B2H6Y7_BURPS/433-670
B2HTC9_ACIBC/434-669
B2HV21_ACIBC/698-933
B2HVM1_ACIBC/456-692
B2HX58_ACIBC/109-345
B2I1Q9_ACIBC/13-67
B2I2Z9_ACIBC/431-670
B2I7U8_XYLF2/276-510
B2I894_XYLF2/308-541
B2IA61_XYLF2/448-682
B2IGI7_BEII9/694-933
B2IKI7_BEII9/15-246
B2IVB0_NOSP7/119-353
B2IVQ6_NOSP7/147-385
B2IZR7_NOSP7/410-648
B2J1V8_NOSP7/456-700
B2J301_NOSP7/567-805
B2J4B3_NOSP7/312-548
B2J4I4_NOSP7/357-595
B2J5P2_NOSP7/982-1218
B2J8S1_NOSP7/625-861
B2JAQ1_NOSP7/459-696
B2JAQ5_NOSP7/786-1024
B2JCF7_BURP8/23-224
B2JCF8_BURP8/352-588
B2JCG0_BURP8/20-222
B2JCW5_BURP8/780-1016
B2JDW2_BURP8/25-254
B2JE89_BURP8/510-746
B2JFY4_BURP8/85-283
B2JHP0_BURP8/103-339
B2JKE5_BURP8/23-255
B2JKF5_BURP8/11-243
B2JKU9_BURP8/24-253
B2JLF0_BURP8/376-610
B2JM48_BURP8/689-924
B2JMP1_BURP8/376-605
B2JMW6_BURP8/411-646
B2JN77_BURP8/656-892
B2JNA1_BURP8/52-287
B2JP75_BURP8/401-635
B2JQ51_BURP8/534-770
B2JRH5_BURP8/520-755
B2JRS5_BURP8/435-672
B2JTL1_BURP8/253-484
B2JTL4_BURP8/61-294
B2JU59_BURP8/439-675
B2JUP6_BURP8/722-959
B2JUU8_BURP8/806-1042
B2JUW5_BURP8/275-506
B2JVI6_BURP8/662-896
B2JVY6_BURP8/695-935
B2K1M6_YERPB/607-839
B2K457_YERPB/397-627
B2K6M0_YERPB/41-266
B2K6M9_YERPB/418-653
B2K838_YERPB/2-219
B2K9G1_YERPB/270-505
B2MZD2_AZOVI/368-606
B2N0T7_ECOLX/553-789
B2N1W6_ECOLX/5-225
B2N2S9_ECOLX/270-501
B2N2W5_ECOLX/272-506
B2N3B2_ECOLX/497-730
B2N446_ECOLX/492-724
B2N673_ECOLX/531-767
B2N6Q1_ECOLX/265-500
B2N7Y5_ECOLX/402-637
B2N7Z1_ECOLX/17-242
B2N8A0_ECOLX/735-934
B2N9I2_ECOLX/274-504
B2N9X3_ECOLX/400-630
B2NBQ6_ECOLX/264-500
B2NCN2_ECOLX/410-644
B2NKY1_ECO57/413-648
B2NKY6_ECO57/17-242
B2NLV6_ECO57/265-500
B2NM11_ECO57/492-724
B2NNL4_ECO57/497-730
B2NQN7_ECO57/272-506
B2NRU1_ECO57/270-501
B2NS57_ECO57/2-221
B2NT69_ECO57/111-346
B2NVG0_ECO57/531-767
B2NXE8_ECO57/272-502
B2NZY5_ECO57/413-648
B2NZZ0_ECO57/17-242
B2P0Z2_ECO57/258-491
B2P293_ECO57/272-502
B2P2U9_ECO57/272-506
B2P3P8_ECO57/497-730
B2P5H2_ECO57/111-346
B2P5W4_ECO57/200-431
B2P679_ECO57/2-221
B2P7K7_ECO57/531-767
B2PB16_ECO57/492-724
B2PEH9_ECO57/497-730
B2PFG9_ECO57/272-502
B2PGL0_ECO57/531-767
B2PHB8_ECO57/17-242
B2PHC4_ECO57/400-635
B2PI77_ECO57/265-500
B2PJ16_ECO57/492-724
B2PJB9_ECO57/272-506
B2PKS2_ECO57/258-491
B2PLM2_ECO57/400-630
B2PNF2_ECO57/5-225
B2PNR6_ECO57/270-501
B2PPM2_ECO57/111-346
B2S069_BORHD/426-660
B2S8V7_BRUA1/444-676
B2S9X5_BRUA1/711-946
B2S9Y1_BRUA1/278-513
B2SBQ0_BRUA1/266-500
B2SHQ5_XANOP/446-680
B2SHS4_XANOP/457-692
B2SID8_XANOP/123-356
B2SJM9_XANOP/325-561
B2SME2_XANOP/657-893
B2SME4_XANOP/159-395
B2SN52_XANOP/438-674
B2SRD0_XANOP/407-642
B2SRN6_XANOP/151-385
B2SSI1_XANOP/545-781
B2SVB0_XANOP/496-733
B2SVM9_XANOP/524-759
B2SWP6_BURPP/26-256
B2SWQ7_BURPP/11-243
B2SX52_BURPP/779-1015
B2T056_BURPP/431-663
B2T096_BURPP/44-282
B2T213_BURPP/510-746
B2T282_BURPP/313-549
B2T320_BURPP/13-234
B2T322_BURPP/348-584
B2T323_BURPP/24-221
B2T334_BURPP/24-248
B2T367_BURPP/24-253
B2T5S5_BURPP/512-747
B2T6L6_BURPP/37-266
B2T9B2_BURPP/779-1014
B2TA05_BURPP/223-458
B2TAH8_BURPP/390-623
B2TDK0_BURPP/401-633
B2TE11_BURPP/434-669
B2TEA8_BURPP/52-291
B2TFX3_BURPP/435-672
B2TG91_BURPP/807-1043
B2TGB9_BURPP/290-529
B2TGF2_BURPP/253-484
B2TGJ1_BURPP/377-604
B2THY9_CLOBB/488-727
B2TJV2_CLOBB/537-772
B2TLB0_CLOBB/332-568
B2TQ62_CLOBB/1069-1306
B2TQ63_CLOBB/800-1036
B2TV94_SHIB3/2-166
B2TVR4_SHIB3/265-500
B2TYB5_SHIB3/891-1090
B2U0I1_SHIB3/410-644
B2U0P0_SHIB3/400-630
B2U1N0_SHIB3/553-789
B2U356_SHIB3/5-225
B2U4J3_SHIB3/17-242
B2U4J8_SHIB3/402-637
B2U4R1_SHIB3/254-484
B2U713_RALPJ/156-390
B2UAF4_RALPJ/22-246
B2UAU7_RALPJ/31-260
B2UEU8_RALPJ/970-1205
B2UFM1_RALPJ/438-674
B2UGH6_RALPJ/664-899
B2UHD8_RALPJ/465-701
B2UHK4_RALPJ/928-1165
B2UI73_RALPJ/204-449
B2UIB3_RALPJ/654-890
B2UID5_RALPJ/443-680
B2UJ08_RALPJ/385-629
B2UJE6_RALPJ/24-255
B2UJT5_RALPJ/391-627
B2UJY2_RALPJ/630-866
B2UK37_RALPJ/8-237
B2UKB3_RALPJ/632-869
B2UKB8_RALPJ/720-957
B2UXQ0_CLOBA/488-727
B2UZQ5_CLOBA/537-772
B2V1A6_CLOBA/332-568
B2V425_CLOBA/929-1166
B2V426_CLOBA/800-1036
B2V589_CLOBA/308-545
B2V5Y4_SULSY/3-188
B2V637_SULSY/690-938
B2V685_SULSY/561-794
B2V6C7_SULSY/398-628
B2V754_SULSY/426-674
B2V7D8_SULSY/192-419
B2V8U1_SULSY/3-233
B2VA60_SULSY/117-341
B2VCK9_ERWT9/17-243
B2VCL3_ERWT9/415-650
B2VD82_ERWT9/161-385
B2VE87_ERWT9/497-730
B2VEL6_ERWT9/4-225
B2VGY0_ERWT9/403-633
B2VHG6_ERWT9/11-224
B2VIJ7_ERWT9/270-505
B2VJL5_ERWT9/268-502
B2VKG3_ERWT9/578-810
B3A1S2_ECO57/17-242
B3A1S8_ECO57/413-648
B3A4C9_ECO57/258-491
B3A4I7_ECO57/272-502
B3A685_ECO57/272-506
B3A7X7_ECO57/111-346
B3A8N5_ECO57/497-730
B3A9R8_ECO57/531-767
B3A9Z5_ECO57/5-225
B3ADD4_ECO57/270-501
B3AFI2_ECO57/265-500
B3AG87_ECO57/3-186
B3AG93_ECO57/400-635
B3AH82_ECO57/272-506
B3AJ57_ECO57/531-767
B3AKX3_ECO57/265-500
B3AMH7_ECO57/272-502
B3AMZ4_ECO57/497-730
B3APA6_ECO57/400-630
B3AQN3_ECO57/111-346
B3ASM0_ECO57/5-225
B3ATG2_ECO57/270-501
B3ATW2_ECO57/492-724
B3AWR8_ECO57/1-198
B3AWS3_ECO57/400-635
B3AYN4_ECO57/272-502
B3B003_ECO57/272-506
B3B0H9_ECO57/497-730
B3B2N4_ECO57/111-346
B3B3A7_ECO57/5-225
B3B4F3_ECO57/410-644
B3B611_ECO57/531-767
B3B7A1_ECO57/244-479
B3B877_ECO57/270-501
B3BC38_ECO57/272-506
B3BCT5_ECO57/1-198
B3BCU0_ECO57/400-635
B3BEM5_ECO57/400-630
B3BF34_ECO57/272-502
B3BGY0_ECO57/531-767
B3BHL7_ECO57/492-724
B3BIY8_ECO57/497-730
B3BJZ1_ECO57/270-501
B3BKD6_ECO57/410-644
B3BKV4_ECO57/111-346
B3BLR8_ECO57/244-479
B3BNU4_ECO57/5-225
B3BRB2_ECO57/1-198
B3BRB8_ECO57/413-648
B3BT35_ECO57/272-502
B3BTN9_ECO57/272-506
B3BV79_ECO57/497-730
B3BW72_ECO57/258-491
B3BWZ5_ECO57/410-644
B3BXC5_ECO57/111-346
B3BXT0_ECO57/531-767
B3BY86_ECO57/5-225
B3C0L6_ECO57/270-501
B3C4B9_ECO57/244-479
B3CV68_ORITI/172-401
B3CXX2_BURM1/84-264
B3CYM6_BURM1/490-725
B3D4N0_BURM1/282-513
B3D6M6_BURM1/501-736
B3E1R8_GEOLS/3-195
B3E3S5_GEOLS/409-649
B3E3Z2_GEOLS/371-608
B3E415_GEOLS/452-687
B3E5T4_GEOLS/326-563
B3E661_GEOLS/773-1010
B3E672_GEOLS/6-205
B3E6Q3_GEOLS/618-849
B3E7G7_GEOLS/604-840
B3E7H1_GEOLS/675-911
B3E7H6_GEOLS/3-196
B3E9B7_GEOLS/412-648
B3E9L8_GEOLS/369-606
B3E9P2_GEOLS/541-777
B3EAK7_GEOLS/2-197
B3EBJ4_GEOLS/425-661
B3EBJ5_GEOLS/703-939
B3H7V2_ECOLX/553-789
B3H8C2_ECOLX/410-644
B3H8J6_ECOLX/400-635
B3H8K2_ECOLX/1-198
B3H8U7_ECOLX/232-467
B3H918_ECOLX/492-724
B3H9S3_ECOLX/111-346
B3HB27_ECOLX/557-793
B3HFC6_ECOLX/497-730
B3HFR3_ECOLX/5-225
B3HGM7_ECOLX/400-630
B3HID4_ECOLX/272-506
B3HIH3_ECOLX/270-501
B3HIK2_ECOLX/891-1090
B3HJA9_ECOLX/237-473
B3HJB2_ECOLX/165-389
B3HLB1_ECOLX/891-1090
B3HLL9_ECOLX/265-500
B3HMR1_ECOLX/400-635
B3HMR6_ECOLX/7-191
B3HNR5_ECOLX/160-389
B3HNR8_ECOLX/26-262
B3HP37_ECOLX/410-644
B3HPT1_ECOLX/11-233
B3HQU9_ECOLX/270-501
B3HR58_ECOLX/5-225
B3HRG9_ECOLX/13-246
B3HRU7_ECOLX/275-509
B3HUA3_ECOLX/545-781
B3HUJ4_ECOLX/497-730
B3HWA8_ECOLX/111-346
B3HWL5_ECOLX/272-502
B3HWT3_ECOLX/531-767
B3HWZ7_ECOLX/492-724
B3HX30_ECOLX/400-630
B3HZW0_ECOLX/400-635
B3HZW6_ECOLX/17-242
B3I168_ECOLX/265-500
B3I1R1_ECOLX/492-724
B3I2C1_ECOLX/410-644
B3I2U4_ECOLX/891-1090
B3I397_ECOLX/272-506
B3I6M0_ECOLX/272-502
B3I6R7_ECOLX/553-789
B3I707_ECOLX/111-346
B3I7B6_ECOLX/557-793
B3I894_ECOLX/433-666
B3I9N5_ECOLX/5-225
B3IA09_ECOLX/10-245
B3ICE4_ECOLX/237-473
B3ICE9_ECOLX/164-389
B3ICP2_ECOLX/270-501
B3IEH2_ECOLX/410-644
B3IEV8_ECOLX/553-789
B3IFW8_ECOLX/272-502
B3IGQ5_ECOLX/272-506
B3IHI5_ECOLX/244-479
B3II63_ECOLX/497-730
B3IIJ1_ECOLX/3-186
B3IIJ7_ECOLX/400-635
B3IJ44_ECOLX/111-346
B3IJN2_ECOLX/5-225
B3IKR0_ECOLX/891-1090
B3IL10_ECOLX/557-793
B3IM70_ECOLX/492-724
B3INM3_ECOLX/400-630
B3IRG6_ECOLX/270-501
B3ISG7_ECOLX/237-473
B3ISH0_ECOLX/164-389
B3J1S3_BACAN/576-812
B3J3B9_BACAN/3-236
B3J7Y6_BACAN/655-891
B3J9J1_BACAN/442-677
B3JA52_BACAN/654-890
B3JAD9_BACAN/318-553
B3JC36_BACAN/483-719
B3PBX4_CELJU/164-399
B3PC21_CELJU/1046-1283
B3PC62_CELJU/565-793
B3PCE8_CELJU/504-740
B3PCN0_CELJU/149-384
B3PCP7_CELJU/495-730
B3PCW8_CELJU/593-828
B3PD33_CELJU/406-632
B3PDC7_CELJU/481-713
B3PE43_CELJU/474-710
B3PF41_CELJU/559-788
B3PF61_CELJU/385-620
B3PF81_CELJU/313-549
B3PFU3_CELJU/18-250
B3PFU9_CELJU/1-92
B3PHB7_CELJU/354-591
B3PHI4_CELJU/330-566
B3PHR1_CELJU/424-666
B3PHS3_CELJU/612-848
B3PID2_CELJU/585-823
B3PK96_CELJU/615-847
B3PKH8_CELJU/574-818
B3PKJ2_CELJU/535-771
B3PKS7_CELJU/674-910
B3PL46_CELJU/317-555
B3PNS1_RHIE6/394-628
B3PP55_RHIE6/490-725
B3PRE1_RHIE6/197-429
B3PSD4_RHIE6/715-950
B3PSM6_RHIE6/298-528
B3PSN8_RHIE6/679-915
B3PTE5_RHIE6/59-290
B3PTG5_RHIE6/513-749
B3PUP6_RHIE6/369-607
B3PV08_RHIE6/520-762
B3PVY1_RHIE6/463-693
B3PXH8_RHIE6/526-758
B3PY16_RHIE6/343-579
B3PYV2_RHIE6/270-502
B3Q022_RHIE6/534-767
B3Q088_RHIE6/264-496
B3Q0F9_RHIE6/498-731
B3Q0Q6_RHIE6/479-710
B3Q2D2_RHIE6/591-825
B3Q2F9_RHIE6/652-886
B3Q3F2_RHIE6/430-671
B3Q3J3_RHIE6/325-560
B3Q4S5_RHIE6/410-639
B3Q7P2_RHOPT/622-854
B3Q8K2_RHOPT/150-385
B3Q9B0_RHOPT/582-819
B3Q9D1_RHOPT/482-714
B3QA19_RHOPT/152-385
B3QAV7_RHOPT/593-829
B3QB12_RHOPT/397-632
B3QBC8_RHOPT/270-502
B3QBD6_RHOPT/327-558
B3QE43_RHOPT/571-803
B3QEC3_RHOPT/629-860
B3QEC9_RHOPT/329-565
B3QEP2_RHOPT/415-649
B3QFA6_RHOPT/702-939
B3QIC8_RHOPT/512-744
B3QII7_RHOPT/228-463
B3QKP0_RHOPT/613-849
B3R146_CUPTR/151-387
B3R2K4_CUPTR/36-260
B3R2V5_CUPTR/868-1109
B3R5T2_CUPTR/709-946
B3RA04_CUPTR/180-413
B3RA35_CUPTR/29-255
B3RBS3_CUPTR/190-426
B3SFH7_TRIAD/174-220
B3WG97_ECOLX/410-644
B3WGM9_ECOLX/553-789
B3WIZ2_ECOLX/272-506
B3WJX2_ECOLX/244-479
B3WKF5_ECOLX/497-730
B3WL38_ECOLX/111-346
B3WMW6_ECOLX/557-793
B3WP68_ECOLX/492-724
B3WP83_ECOLX/17-242
B3WP89_ECOLX/400-635
B3WQ85_ECOLX/272-502
B3WRJ3_ECOLX/5-225
B3WRP4_ECOLX/164-389
B3WRP7_ECOLX/237-473
B3WT13_ECOLX/270-501
B3WUD9_ECOLX/58-112
B3WUF0_ECOLX/1-206
B3WVG1_SHIDY/413-648
B3WVG7_SHIDY/2-198
B3WWL1_SHIDY/801-1000
B3WY12_SHIDY/552-788
B3X060_SHIDY/274-452
B3X194_SHIDY/531-767
B3X4D7_SHIDY/244-479
B3X5W4_SHIDY/5-221
B3X605_SHIDY/250-486
B3X612_SHIDY/133-311
B3X614_SHIDY/1-28
B3X6B0_SHIDY/270-501
B3X880_ECOLX/413-648
B3X885_ECOLX/1-198
B3X921_ECOLX/891-1090
B3X9C6_ECOLX/265-500
B3XAP6_ECOLX/553-789
B3XBP2_ECOLX/1-218
B3XC12_ECOLX/410-644
B3XCH6_ECOLX/272-506
B3XD21_ECOLX/272-502
B3XDK9_ECOLX/497-730
B3XFA6_ECOLX/111-346
B3XG80_ECOLX/5-225
B3XJ94_ECOLX/270-501
B3XJU2_ECOLX/58-112
B3XJU8_ECOLX/1-206
B3XKJ9_ECOLX/492-724
B3YAI2_SALET/250-482
B3YAT9_SALET/265-500
B3YAZ5_SALET/399-630
B3YB08_SALET/434-672
B3YC20_SALET/272-502
B3YCV7_SALET/17-242
B3YCW0_SALET/413-648
B3YE20_SALET/492-724
B3YEM8_SALET/1-213
B3YEN3_SALET/410-644
B3YFG6_SALET/497-730
B3YG65_SALET/273-502
B3YHT3_SALET/272-506
B3YLK9_SALET/748-983
B3YU18_BACCE/654-890
B3YVC0_BACCE/442-677
B3YY70_BACCE/318-553
B3YYV3_BACCE/3-236
B3YZT7_BACCE/655-891
B3Z0J4_BACCE/483-719
B3Z5N9_BACCE/654-890
B3Z6L3_BACCE/3-236
B3Z8I0_BACCE/655-891
B3ZD58_BACCE/483-719
B3ZDX9_BACCE/442-677
B3ZFG0_BACCE/318-553
B3ZJL4_BACCE/576-812
B3ZMQ8_BACCE/654-890
B3ZQT7_BACCE/483-719
B3ZRB0_BACCE/655-891
B3ZRR4_BACCE/3-236
B3ZUD8_BACCE/442-677
B3ZVE5_BACCE/318-553
B3ZZ53_SALNE/273-502
B3ZZI4_SALNE/410-644
B3ZZI9_SALNE/1-213
B4A0U5_SALNE/3-224
B4A2S0_SALNE/434-672
B4A2T3_SALNE/399-630
B4A5F9_SALNE/413-648
B4A5G3_SALNE/17-242
B4A609_SALNE/272-502
B4A701_SALNE/250-482
B4A7T1_SALNE/492-724
B4A813_SALNE/265-500
B4A8B7_SALNE/748-983
B4A9E1_SALNE/497-730
B4A9X1_SALNE/272-506
B4AEL3_BACPU/5-236
B4AET8_BACPU/553-788
B4AHS5_BACPU/1-196
B4ASR2_FRANO/450-685
B4ASR7_FRANO/520-756
B4BIR2_9BACI/2-109
B4BIR3_9BACI/695-797
B4BJM3_9BACI/3-237
B4BJR6_9BACI/6-232
B4BQK9_9BACI/547-779
B4E6H5_BURCJ/521-757
B4E944_BURCJ/9-242
B4E974_BURCJ/26-257
B4E9E8_BURCJ/25-254
B4ECX9_BURCJ/85-264
B4ED05_BURCJ/323-559
B4ED36_BURCJ/43-274
B4EGR5_BURCJ/500-735
B4EH58_BURCJ/257-488
B4EI45_BURCJ/33-261
B4EKM4_BURCJ/412-647
B4EQJ4_BURCJ/512-740
B4F4G3_SALTY/1-33
B4F6A0_ECOLX/11-233
B4F6A3_PSEAE/1-33
B4RA62_PHEZH/147-389
B4RDR5_PHEZH/201-436
B4REU2_PHEZH/519-751
B4REX8_PHEZH/289-527
B4RGZ5_PHEZH/266-498
B4SHZ4_STRM5/444-680
B4SIA4_STRM5/266-500
B4SIC9_STRM5/770-1005
B4SIM7_STRM5/183-419
B4SIM9_STRM5/653-889
B4SKU4_STRM5/145-380
B4SLD5_STRM5/378-615
B4SP37_STRM5/438-674
B4SPP4_STRM5/543-781
B4SQB3_STRM5/457-694
B4SSR7_STRM5/705-938
B4SSS6_STRM5/446-680
B4STJ0_STRM5/401-636
B4SUM0_SALNS/273-502
B4SUN0_SALNS/399-630
B4SUP4_SALNS/434-672
B4SVY1_SALNS/250-482
B4SWF9_SALNS/17-242
B4SWG2_SALNS/413-648
B4SWW1_SALNS/272-502
B4SXV5_SALNS/748-983
B4SY51_SALNS/265-500
B4SZT3_SALNS/492-724
B4T0N3_SALNS/497-730
B4T1V9_SALNS/272-506
B4T4N9_SALNS/3-225
B4T6U1_SALNS/1-213
B4T6U5_SALNS/410-644
B4T8E8_SALHS/17-242
B4T8F1_SALHS/413-648
B4T8H8_SALHS/250-482
B4T9G2_SALHS/272-502
B4T9T6_SALHS/748-983
B4TAN9_SALHS/265-500
B4TCE4_SALHS/492-724
B4TD79_SALHS/497-730
B4TDP7_SALHS/272-506
B4TJH7_SALHS/1-213
B4TJI1_SALHS/410-644
B4TJU9_SALHS/399-630
B4TJW2_SALHS/434-672
B4TKF9_SALHS/273-502
B4TLS8_SALET/36-271
B4TM02_SALSV/11-219
B4TME6_SALSV/272-502
B4TNI1_SALSV/748-983
B4TPB8_SALSV/265-500
B4TQE6_SALSV/492-724
B4TR80_SALSV/497-730
B4TRJ1_SALSV/272-506
B4TUG1_SALSV/3-225
B4TX08_SALSV/1-213
B4TX12_SALSV/407-641
B4TX83_SALSV/399-630
B4TX96_SALSV/434-672
B4TXZ8_SALSV/273-502
B4TZ10_SALSV/17-242
B4TZ14_SALSV/413-648
B4TZB4_SALSV/250-482
B4U5Q0_HYDS0/877-1111
B4U6R5_HYDS0/121-259
B4U6Y9_HYDS0/692-929
B4U6Z0_HYDS0/466-706
B4U7Y9_HYDS0/610-841
B4U8C5_HYDS0/57-288
B4U8P5_HYDS0/548-784
B4U8S2_HYDS0/196-422
B4U914_HYDS0/2-42
B4UEA6_ANASK/52-278
B4V529_9ACTO/468-702
B4V547_9ACTO/688-957
B4V5X3_9ACTO/451-691
B4VGA3_9ACTO/360-604
B4VIQ9_9CYAN/314-550
B4VXK2_9CYAN/604-842
B4VY11_9CYAN/1139-1377
B4VZB0_9CYAN/12-257
B4W0S5_9CYAN/12-242
B4W3W9_9CYAN/303-539
B4W545_9CYAN/455-693
B4W5F5_9CYAN/503-762
B4WAF1_9CAUL/276-507
B4WBL0_9CAUL/149-392
B4WCC4_9CAUL/291-529
B4WG98_9SYNE/418-512
B4WG98_9SYNE/508-678
B4WJ01_9SYNE/291-542
B4WL64_9SYNE/1-233
B4WNA2_9SYNE/329-569
B4WQV5_9SYNE/356-594
B4X1I6_9GAMM/679-915
B4X4L1_9GAMM/448-680
B4X4M1_9GAMM/601-837
B5BA31_SALPK/3-225
B5BB01_SALPK/497-730
B5BB79_SALPK/492-724
B5BD64_SALPK/272-502
B5BDI3_SALPK/250-482
B5BE22_SALPK/265-500
B5BF72_SALPK/746-981
B5BGS9_SALPK/399-630
B5BGU1_SALPK/434-672
B5BHC9_SALPK/307-536
B5BHQ4_SALPK/17-242
B5BHQ8_SALPK/384-619
B5BIE2_SALPK/407-641
B5BIE6_SALPK/1-213
B5BJY6_SALPK/264-498
B5BW43_SALET/272-506
B5BX75_SALET/497-730
B5BZQ5_SALET/3-225
B5C1L1_SALET/1-213
B5C1L5_SALET/410-644
B5C1T7_SALET/399-630
B5C2Z5_SALET/200-429
B5C3G9_SALET/17-242
B5C3H3_SALET/413-648
B5C4E1_SALET/250-482
B5C5D0_SALET/272-502
B5C5L4_SALET/748-983
B5C5V9_SALET/265-500
B5C7K2_SALET/492-724
B5C9J3_SALET/17-242
B5CB31_SALET/1-213
B5CB35_SALET/407-641
B5CC52_SALET/748-983
B5CCE3_SALET/265-500
B5CDR4_SALET/272-506
B5CEW0_SALET/492-724
B5CF89_SALET/272-502
B5CG09_SALET/273-502
B5CGQ4_SALET/497-730
B5CJP2_SALET/399-630
B5CJQ5_SALET/434-672
B5CK12_SALET/3-225
B5CPF6_9FIRM/305-541
B5E7Y8_GEOBB/454-690
B5E8G1_GEOBB/448-684
B5E8N1_GEOBB/1-194
B5E9I3_GEOBB/612-848
B5EBL6_GEOBB/588-824
B5ED91_GEOBB/476-711
B5EDD9_GEOBB/699-934
B5EIC3_GEOBB/268-504
B5EQG1_ACIF5/504-738
B5ERW6_ACIF5/500-735
B5ERX6_ACIF5/674-909
B5ESC6_VIBFM/117-343
B5ESY9_VIBFM/75-298
B5ET16_VIBFM/2-216
B5ETB7_VIBFM/237-464
B5ETQ6_VIBFM/1-218
B5ETU2_VIBFM/22-255
B5EUH5_VIBFM/442-674
B5EVG2_VIBFM/268-503
B5EVI6_VIBFM/371-606
B5EVT7_VIBFM/398-627
B5EWM2_SALA4/250-482
B5EXK8_SALA4/272-502
B5EXV2_SALA4/748-983
B5EYR7_SALA4/265-500
B5F0E3_SALA4/492-724
B5F179_SALA4/497-730
B5F2D9_SALA4/255-489
B5F3R4_SALA4/214-443
B5F570_SALA4/410-644
B5F575_SALA4/1-213
B5F7F1_SALA4/3-225
B5F7N5_SALA4/399-630
B5F7P8_SALA4/434-672
B5F9H8_SALA4/17-242
B5F9I2_SALA4/413-648
B5FA87_VIBFM/422-658
B5FCQ5_VIBFM/20-158
B5FD43_VIBFM/580-816
B5FF32_VIBFM/2-189
B5FFB8_VIBFM/596-824
B5FFC2_VIBFM/591-829
B5FFC5_VIBFM/604-842
B5FGN2_VIBFM/401-638
B5FH42_SALDC/165-218
B5FH42_SALDC/6-171
B5FIV3_SALDC/400-630
B5FIW7_SALDC/434-672
B5FJ97_SALDC/3-225
B5FJZ2_SALDC/250-482
B5FKN2_SALDC/17-242
B5FKN6_SALDC/413-648
B5FKX2_SALDC/272-502
B5FNM1_SALDC/265-500
B5FQA7_SALDC/492-724
B5FQT7_SALDC/272-506
B5FR50_SALDC/497-730
B5FTK5_SALDC/200-429
B5FU92_SALDC/410-644
B5FU97_SALDC/1-213
B5GAU1_9ACTO/458-699
B5GGZ7_9ACTO/493-727
B5GH11_9ACTO/646-818
B5GVH8_STRCL/493-727
B5H0Q4_STRCL/629-865
B5HDW0_STRPR/464-698
B5HDY0_STRPR/653-889
B5HHK8_STRPR/464-705
B5HHX3_STRPR/345-587
B5HM98_9ACTO/771-1007
B5HMB5_9ACTO/498-732
B5HNL2_9ACTO/372-617
B5I129_9ACTO/454-698
B5IIK9_9CHRO/12-247
B5INJ4_9CHRO/4-236
B5INJ5_9CHRO/568-802
B5IP10_9CHRO/2-48
B5IPA8_9CHRO/353-594
B5IX41_9RHOB/391-628
B5IYX3_9RHOB/1-100
B5J0F2_9RHOB/40-272
B5J267_9RHOB/357-598
B5J3A8_9RHOB/209-446
B5J5U9_9RHOB/430-662
B5J618_9RHOB/562-795
B5JRM9_9GAMM/461-698
B5JSH4_9GAMM/442-677
B5JT90_9GAMM/513-750
B5JTD9_9GAMM/994-1231
B5JU45_9GAMM/531-768
B5JU69_9GAMM/385-608
B5JUG2_9GAMM/15-251
B5JV46_9GAMM/579-821
B5JW24_9GAMM/549-787
B5JWR5_9GAMM/481-714
B5JX19_9GAMM/455-691
B5JXV5_9GAMM/383-621
B5K244_9RHOB/40-272
B5K2H0_9RHOB/1-132
B5K370_9RHOB/120-352
B5K5A1_9RHOB/153-381
B5K6F4_9RHOB/356-595
B5K8K2_9RHOB/2-106
B5K9B1_9RHOB/262-500
B5KAJ6_9RHOB/11-153
B5KDE5_9RHOB/16-230
B5MHF3_SALET/413-648
B5MHF7_SALET/17-242
B5MI80_SALET/497-730
B5MIG7_SALET/492-724
B5MJ00_SALET/410-644
B5MJ04_SALET/1-213
B5MM20_SALET/748-983
B5MNJ1_SALET/3-225
B5MNK4_SALET/272-502
B5MNY1_SALET/250-482
B5MPY9_SALET/272-506
B5MRC3_SALET/434-672
B5MRD6_SALET/399-630
B5MSN6_SALET/213-442
B5MW34_SALET/272-502
B5MX11_SALET/17-242
B5MX15_SALET/413-648
B5MXD4_SALET/748-983
B5MXM8_SALET/265-500
B5MYK2_SALET/272-506
B5MZF8_SALET/497-730
B5N0A2_SALET/250-482
B5N2I4_SALET/492-724
B5N406_SALET/1-213
B5N410_SALET/410-644
B5N4H2_SALET/399-630
B5N4I6_SALET/434-672
B5N734_SALET/6-171
B5N8G7_SALET/258-490
B5N8U1_SALET/272-506
B5N9Y8_SALET/1-213
B5N9Z2_SALET/410-644
B5NAI1_SALET/3-225
B5ND41_SALET/413-648
B5ND45_SALET/17-242
B5NEB7_SALET/748-983
B5NEL5_SALET/265-500
B5NF47_SALET/492-724
B5NFS3_SALET/497-730
B5NHR1_SALET/272-502
B5NJB7_SALET/434-672
B5NJN4_SALET/273-502
B5NK38_SALET/748-983
B5NKE3_SALET/265-500
B5NLR0_SALET/410-644
B5NPW1_SALET/272-506
B5NPY4_SALET/272-502
B5NRH9_SALET/497-730
B5NS10_SALET/250-482
B5NSD8_SALET/17-242
B5NSE1_SALET/413-648
B5NV01_SALET/3-225
B5NW16_SALET/399-630
B5NW29_SALET/434-672
B5NWS4_SALET/273-502
B5NXP4_SALET/250-482
B5NY24_SALET/272-502
B5NZE8_SALET/3-225
B5P0F3_SALET/1-213
B5P0F7_SALET/410-644
B5P0T4_SALET/213-442
B5P1C6_SALET/17-242
B5P1C9_SALET/413-648
B5P2N0_SALET/748-983
B5P2X7_SALET/265-500
B5P3I6_SALET/492-724
B5P5A7_SALET/497-730
B5P693_SALET/272-506
B5P9W2_SALET/434-672
B5PA34_SALET/497-730
B5PAC3_SALET/492-724
B5PAW1_SALET/265-500
B5PB62_SALET/748-983
B5PC44_SALET/413-648
B5PC47_SALET/17-242
B5PCS1_SALET/272-502
B5PEH0_SALET/1-213
B5PEH5_SALET/410-644
B5PH33_SALET/273-502
B5PIU3_SALET/255-489
B5PKY6_SALET/3-225
B5PM71_SALET/434-672
B5PM84_SALET/379-610
B5PP57_SALHA/273-502
B5PPI9_SALHA/1-213
B5PQF9_SALHA/748-983
B5PRU6_SALHA/413-648
B5PRV0_SALHA/17-242
B5PS34_SALHA/272-502
B5PSG3_SALHA/250-482
B5PTF5_SALHA/497-730
B5PU77_SALHA/265-500
B5PW91_SALHA/434-672
B5PWA4_SALHA/399-630
B5PY59_SALHA/272-506
B5PZ60_SALHA/3-225
B5Q1M5_SALVI/497-730
B5Q268_SALVI/492-724
B5Q3A8_SALVI/265-500
B5Q3W1_SALVI/748-983
B5Q4I7_SALVI/272-506
B5Q7D2_SALVI/413-648
B5Q7D6_SALVI/17-242
B5Q8J2_SALVI/434-672
B5Q8V5_SALVI/399-630
B5QA67_SALVI/307-536
B5QAU1_SALVI/410-644
B5QAU6_SALVI/1-213
B5QCV1_SALVI/3-225
B5QD76_SALVI/272-502
B5QE49_SALVI/250-482
B5QU57_SALEP/272-502
B5QVV7_SALEP/3-225
B5QZ88_SALEP/272-506
B5R0B6_SALEP/746-981
B5R185_SALEP/265-500
B5R1B8_SALEP/399-630
B5R1D1_SALEP/434-672
B5R2U3_SALEP/273-502
B5R3U3_SALEP/492-724
B5R412_SALEP/17-242
B5R416_SALEP/384-619
B5R489_SALEP/407-641
B5R495_SALEP/1-213
B5R4U4_SALEP/258-490
B5R565_SALEP/497-730
B5R5T6_SALG2/258-490
B5R5Z2_SALG2/272-502
B5R8X4_SALG2/273-502
B5R9X9_SALG2/407-641
B5R9Y5_SALG2/1-213
B5RAW2_SALG2/3-225
B5RBW4_SALG2/746-981
B5RCX5_SALG2/497-730
B5REX3_SALG2/399-630
B5REY6_SALG2/434-672
B5RGR1_SALG2/384-619
B5RGR5_SALG2/17-242
B5RJW6_KLEP3/1-223
B5RLQ4_BORDL/428-662
B5RRH5_BORRA/428-662
B5RXE5_RALSO/155-390
B5RXV5_RALSO/923-1160
B5RYM5_RALSO/465-701
B5RYN2_RALSO/157-392
B5S074_RALSO/31-260
B5S2S1_RALSO/516-749
B5S4T6_RALSO/365-425
B5S4T7_RALSO/1-183
B5S5F4_RALSO/9-241
B5S5K8_RALSO/119-357
B5S5N9_RALSO/653-889
B5S5T1_RALSO/178-421
B5S6Z9_RALSO/371-607
B5S8K8_RALSO/438-674
B5S8U9_RALSO/649-884
B5S9N5_RALSO/423-659
B5SA48_RALSO/371-607
B5SA80_RALSO/599-835
B5SBH9_RALSO/923-1160
B5SCI1_RALSO/365-609
B5SD83_RALSO/9-241
B5SDD6_RALSO/393-630
B5SDG2_RALSO/536-772
B5SDK8_RALSO/169-412
B5SEM2_RALSO/155-390
B5SG96_RALSO/438-674
B5SGT5_RALSO/649-884
B5SLL0_RALSO/31-260
B5UIX9_BACCE/442-677
B5UJ59_BACCE/318-553
B5UKH9_BACCE/654-890
B5UL38_BACCE/576-812
B5UQ99_BACCE/655-891
B5USD9_BACCE/3-236
B5V168_BACCE/692-926
B5V1Q6_BACCE/442-677
B5V644_BACCE/352-588
B5VBP6_BACCE/654-890
B5VCA4_BACCE/3-236
B5VCF8_BACCE/318-553
B5VU37_SPIMA/324-559
B5VU80_SPIMA/1-90
B5VU81_SPIMA/1-67
B5VU82_SPIMA/57-142
B5VUP3_SPIMA/589-829
B5VVD7_SPIMA/365-603
B5VVW5_SPIMA/597-835
B5VVX1_SPIMA/3-114
B5VW83_SPIMA/362-600
B5VXA8_SPIMA/35-273
B5VXY3_SPIMA/842-1078
B5VYX9_SPIMA/38-275
B5W1G7_SPIMA/121-357
B5W265_SPIMA/344-582
B5W2K6_SPIMA/355-592
B5W2N1_SPIMA/338-576
B5W5T2_SPIMA/995-1249
B5W9L6_SPIMA/930-1167
B5WB40_9BURK/392-624
B5WB58_9BURK/534-770
B5WB90_9BURK/17-246
B5WDA9_9BURK/424-660
B5WDW4_9BURK/510-746
B5WE32_9BURK/435-672
B5WE93_9BURK/272-505
B5WHP7_9BURK/26-255
B5WI53_9BURK/34-270
B5WM15_9BURK/771-1007
B5WMG6_9BURK/24-256
B5WP90_9BURK/378-605
B5WPF0_9BURK/390-623
B5WPM1_9BURK/513-748
B5WSZ0_9BURK/412-647
B5WTD9_9BURK/6-150
B5WTE1_9BURK/348-584
B5WTE2_9BURK/18-213
B5WUZ9_9BURK/24-253
B5XN30_KLEP3/402-637
B5XNE8_KLEP3/400-630
B5XNP2_KLEP3/497-730
B5XP34_KLEP3/264-500
B5XPJ0_KLEP3/400-632
B5XQ58_KLEP3/270-501
B5XQP7_KLEP3/309-541
B5XQZ5_KLEP3/157-386
B5XR93_KLEP3/473-704
B5XSF2_KLEP3/1-216
B5XSH9_KLEP3/1-223
B5XSL5_KLEP3/333-569
B5XUI3_KLEP3/159-391
B5XUL0_KLEP3/5-226
B5XVU1_KLEP3/490-718
B5XXV2_KLEP3/272-506
B5XY29_KLEP3/254-490
B5XZ96_KLEP3/162-389
B5Y0R4_KLEP3/272-502
B5YH86_THEYD/6-238
B5YHV7_THEYD/1-196
B5YPZ5_ECO5E/5-225
B5YQV6_ECO5E/270-501
B5YSC2_ECO5E/531-767
B5YSX7_ECO5E/400-630
B5YU70_ECO5E/258-491
B5YVH1_ECO5E/1-198
B5YVH7_ECO5E/413-648
B5YWW9_ECO5E/244-479
B5YZU7_ECO5E/492-724
B5Z0X1_ECO5E/497-730
B5Z1C1_ECO5E/272-506
B5Z1R5_ECO5E/111-346
B5Z3W7_ECO5E/272-502
B5ZD56_GLUDA/461-692
B5ZEU8_GLUDA/516-749
B5ZEU9_GLUDA/427-659
B5ZF52_GLUDA/13-240
B5ZF69_GLUDA/345-581
B5ZG86_GLUDA/715-947
B5ZGC5_GLUDA/1023-1257
B5ZGV8_GLUDA/611-847
B5ZH00_GLUDA/445-680
B5ZLW5_GLUDA/426-659
B5ZMT1_RHILW/337-572
B5ZNJ6_RHILW/270-502
B5ZPL1_RHILW/394-628
B5ZPV3_RHILW/506-739
B5ZQ68_RHILW/508-741
B5ZQT2_RHILW/487-722
B5ZQU7_RHILW/478-709
B5ZS02_RHILW/197-429
B5ZST5_RHILW/810-1043
B5ZSY0_RHILW/710-945
B5ZU17_RHILW/298-528
B5ZU27_RHILW/679-915
B5ZUI1_RHILW/514-750
B5ZW82_RHILW/375-607
B5ZWQ7_RHILW/528-760
B5ZY05_RHILW/463-693
B5ZY53_RHILW/520-761
B5ZZ95_RHILW/674-906
B5ZZU0_RHILW/410-639
B6A0H8_RHILW/469-703
B6A161_RHILW/471-702
B6A2R7_RHILW/533-761
B6A3D2_RHILW/528-760
B6ALN0_9BACT/606-842
B6ALW5_9BACT/20-249
B6AMN9_9BACT/850-1085
B6AMU0_9BACT/104-340
B6ANF8_9BACT/1077-1296
B6AP73_9BACT/17-246
B6APP0_9BACT/619-854
B6AQA1_9BACT/440-676
B6AQB4_9BACT/625-861
B6AQJ0_9BACT/491-726
B6AQR3_9BACT/761-996
B6AQW0_9BACT/774-1009
B6AR88_9BACT/590-826
B6ARH3_9BACT/895-1131
B6AS70_9BACT/475-714
B6ASC2_9BACT/130-366
B6AXH3_9RHOB/31-261
B6AYD9_9RHOB/246-482
B6BAX0_9RHOB/24-256
B6BD79_9RHOB/223-462
B6BGA1_9PROT/452-683
B6BGA2_9PROT/554-789
B6BGL3_9PROT/420-656
B6BGM7_9PROT/346-576
B6BGN6_9PROT/2-194
B6BGZ0_9PROT/217-445
B6BGZ6_9PROT/342-578
B6BH14_9PROT/320-556
B6BH41_9PROT/410-636
B6BH83_9PROT/327-559
B6BHM3_9PROT/383-620
B6BII2_9PROT/368-605
B6BIN6_9PROT/614-842
B6BIR1_9PROT/387-617
B6BIT7_9PROT/540-777
B6BIY8_9PROT/420-649
B6BJ28_9PROT/598-834
B6BJ78_9PROT/294-521
B6BJJ2_9PROT/1-190
B6BJN9_9PROT/390-627
B6BJP6_9PROT/411-640
B6BJW3_9PROT/6-196
B6BJY5_9PROT/287-516
B6BK04_9PROT/510-745
B6BKU3_9PROT/3-238
B6BKZ3_9PROT/567-796
B6BL20_9PROT/271-501
B6BL35_9PROT/30-266
B6BL97_9PROT/334-561
B6BLE1_9PROT/205-434
B6BLQ9_9PROT/539-768
B6BMJ7_9PROT/575-811
B6BMP9_9PROT/482-713
B6BN75_9PROT/336-567
B6BNA1_9PROT/399-635
B6BNA2_9PROT/484-713
B6BNH0_9PROT/511-744
B6BNJ2_9PROT/410-637
B6BNN5_9PROT/589-824
B6BNT2_9PROT/33-263
B6BNT7_9PROT/652-885
B6BNW2_9PROT/545-774
B6BNX3_9PROT/342-573
B6BNY2_9PROT/494-730
B6BNY7_9PROT/470-697
B6BNZ0_9PROT/393-623
B6BX10_9GAMM/690-926
B6BXG6_9GAMM/450-684
B6BYB2_9GAMM/565-799
B6BYY0_9GAMM/956-1194
B6BZD9_9GAMM/316-552
B6C1B6_9GAMM/1-148
B6C1I3_9GAMM/315-551
B6C310_9GAMM/327-565
B6C3C4_9GAMM/724-959
B6C3E1_9GAMM/174-409
B6C3G8_9GAMM/448-684
B6C4S2_9GAMM/340-574
B6EGP9_ALISL/2-193
B6EH40_ALISL/3-189
B6EM69_ALISL/401-636
B6ENF0_ALISL/425-661
B6EPY7_ALISL/408-637
B6EQS0_ALISL/371-606
B6EQU6_ALISL/273-508
B6EQY7_ALISL/135-362
B6ER16_ALISL/2-216
B6ERT2_ALISL/22-255
B6ESB6_ALISL/2-128
B6ESL3_ALISL/239-464
B6FLB5_9CLOT/274-511
B6I096_ECOSE/111-346
B6I0A7_ECOSE/274-504
B6I175_ECOSE/265-500
B6I1X1_ECOSE/400-630
B6I391_ECOSE/17-242
B6I395_ECOSE/402-637
B6I575_ECOSE/497-730
B6I5S8_ECOSE/272-506
B6I6U4_ECOSE/492-724
B6I8D8_ECOSE/891-1090
B6I8F3_ECOSE/531-767
B6I8R2_ECOSE/5-225
B6I9L9_ECOSE/190-415
B6I9M4_ECOSE/250-486
B6IA02_ECOSE/410-644
B6IAP2_ECOSE/553-789
B6IBP2_ECOSE/270-501
B6ICR3_ECOSE/20-252
B6IML5_RHOCS/27-239
B6IMZ9_RHOCS/358-594
B6INS6_RHOCS/111-344
B6ISE7_RHOCS/484-721
B6IW58_RHOCS/202-438
B6IWP4_RHOCS/616-856
B6IWU5_RHOCS/182-405
B6IWY2_RHOCS/723-959
B6IY46_RHOCS/365-597
B6J3R5_COXB2/325-562
B6JA18_OLICO/331-562
B6JC29_OLICO/466-723
B6JDG4_OLICO/510-743
B6JFH7_OLICO/654-886
B6JGP3_OLICO/547-781
B6JIT7_OLICO/191-426
B6JJ35_OLICO/701-938
B6JJL4_OLICO/384-620
B6QZ75_9RHOB/268-503
B6QZR2_9RHOB/745-977
B6QZS1_9RHOB/394-631
B6QZU6_9RHOB/415-648
B6R0K3_9RHOB/511-742
B6R112_9RHOB/436-667
B6R1T0_9RHOB/704-938
B6R4E8_9RHOB/702-939
B6R8A6_9RHOB/214-450
B6R8W5_9RHOB/1-175
B6R9S7_9RHOB/459-695
B6WQ30_9DELT/163-401
B6WQM2_9DELT/1-214
B6WVJ0_9DELT/747-984
B6YYM8_9RHOB/307-544
B6ZPN6_ECO57/272-502
B6ZQZ3_ECO57/111-346
B6ZS83_ECO57/400-635
B6ZS87_ECO57/17-242
B6ZUN6_ECO57/531-767
B6ZVG2_ECO57/272-506
B6ZWX2_ECO57/497-730
B6ZX70_ECO57/492-724
B6ZXQ1_ECO57/400-630
B6ZYQ7_ECO57/244-479
B7A0G6_ECO57/258-491
B7A1R7_ECO57/270-501
B7A239_ECO57/5-225
B7A2P1_ECO57/129-365
B7A3D9_ECO57/410-644
B7A455_ECO57/721-920
B7A6E1_THEAQ/619-852
B7ANL2_9BACE/176-412
B7ANY5_9BACE/312-549
B7AQW5_9BACE/464-702
B7ASA5_9BACE/317-553
B7AVZ2_9BACE/521-756
B7AW06_9BACE/277-514
B7AWJ4_9BACE/306-546
B7C7C4_9FIRM/470-708
B7C851_9FIRM/445-679
B7C9D7_9FIRM/3-238
B7CFU4_BURPS/433-670
B7CFV4_BURPS/158-391
B7CHU6_BURPS/497-733
B7CIG3_BURPS/23-252
B7CJA7_BURPS/536-778
B7CK03_BURPS/61-292
B7CKX6_BURPS/29-265
B7CP25_BURPS/3-239
B7CUW5_BURPS/2-229
B7CUZ8_BURPS/354-590
B7CWN0_BURPS/628-864
B7DNV7_9BACL/179-414
B7DP82_9BACL/5-142
B7DQF9_9BACL/2-149
B7DQG0_9BACL/92-161
B7DQN5_9BACL/32-264
B7DRB2_9BACL/551-785
B7DSR8_9BACL/2-186
B7DSW1_9BACL/308-542
B7DTG4_9BACL/2-213
B7DUY9_9BACL/1-186
B7GHW2_ANOFW/511-747
B7GIC5_ANOFW/2-233
B7GID3_ANOFW/298-534
B7GKP9_ANOFW/385-620
B7GKR7_ANOFW/339-574
B7GKV5_ANOFW/2-188
B7GKV6_ANOFW/553-790
B7GLW2_ANOFW/393-629
B7GPL1_BIFLS/20-256
B7GW81_ACIB3/20-256
B7GZ35_ACIB3/456-692
B7GZN5_ACIB3/698-933
B7H046_ACIB3/434-669
B7H1X0_ACIB3/434-673
B7H8X9_BACC4/3-236
B7H9V7_BACC4/442-677
B7HAP4_BACC4/576-812
B7HBR3_BACC4/318-553
B7HDM3_BACC4/654-890
B7HFJ7_BACC4/655-891
B7HFP6_BACC4/562-798
B7HKU9_BACC7/654-890
B7HMW2_BACC7/3-236
B7HSZ4_BACC7/681-915
B7HU82_BACC7/442-677
B7HVD4_BACC7/318-553
B7HY59_BACC7/655-891
B7HYA9_BACC7/352-588
B7I3L6_ACIB5/627-862
B7I5J0_ACIB5/434-669
B7I9S4_ACIB5/434-673
B7IBW4_ACIB5/2-238
B7IHJ8_THEAB/578-807
B7IQV4_BACC2/655-891
B7IR01_BACC2/483-719
B7IRG3_BACC2/586-822
B7ITK1_BACC2/654-890
B7IVM8_BACC2/3-236
B7IWS5_BACC2/442-677
B7IX05_BACC2/318-553
B7J1T6_BORBZ/433-667
B7J8R1_ACIF2/10-214
B7JAG6_ACIF2/471-705
B7JB43_ACIF2/774-996
B7JB49_ACIF2/286-521
B7JB62_ACIF2/338-573
B7JCJ5_ECOLX/70-278
B7JGM6_BACC0/655-891
B7JHH1_BACC0/483-719
B7JJ27_BACC0/654-890
B7JKW5_BACC0/3-236
B7JP82_BACC0/442-677
B7JPP1_BACC0/576-812
B7JQB1_BACC0/318-553
B7JVD8_CYAP8/1259-1495
B7JVD9_CYAP8/466-704
B7JWK6_CYAP8/886-1124
B7JX23_CYAP8/615-856
B7JYN2_CYAP8/343-581
B7JYQ8_CYAP8/312-554
B7JZH3_CYAP8/6-233
B7K1X4_CYAP8/178-402
B7K4E5_CYAP8/586-822
B7K4E7_CYAP8/467-709
B7K502_CYAP8/447-683
B7K503_CYAP8/357-593
B7K7G5_CYAP7/450-688
B7K9S9_CYAP7/759-997
B7KBH0_CYAP7/349-585
B7KBH1_CYAP7/451-687
B7KBH2_CYAP7/581-817
B7KDM3_CYAP7/603-844
B7KEB0_CYAP7/432-668
B7KEH4_CYAP7/774-1009
B7KEN2_CYAP7/1220-1458
B7KEZ6_CYAP7/333-569
B7KGZ9_CYAP7/642-880
B7KHV9_CYAP7/593-829
B7KI79_CYAP7/320-562
B7KJT7_CYAP7/559-797
B7KN39_METC4/555-787
B7KN61_METC4/308-540
B7KRA3_METC4/704-936
B7KRN5_METC4/539-771
B7KRQ5_METC4/1165-1402
B7KSF8_METC4/260-495
B7KSP6_METC4/548-783
B7KTR4_METC4/756-987
B7KTV8_METC4/518-750
B7KVH8_METC4/12-243
B7KWE1_METC4/410-641
B7KWW3_METC4/66-257
B7KXZ8_METC4/335-573
B7KYE4_METC4/797-1033
B7KYX3_METC4/263-495
B7L0A7_METC4/215-449
B7L0X4_METC4/555-787
B7L148_METC4/442-674
B7L1R3_METC4/8-237
B7L1R8_METC4/539-771
B7L238_METC4/461-693
B7L292_METC4/407-642
B7L2C3_METC4/394-628
B7L445_ECO55/111-346
B7L4C2_ECO55/410-644
B7L609_ECO55/17-242
B7L613_ECO55/400-635
B7L694_ECO55/272-502
B7L6I0_ECO55/5-225
B7L6U3_ECO55/270-501
B7L7I8_ECO55/545-781
B7L9U1_ECO55/891-1090
B7LAK0_ECO55/265-500
B7LB02_ECO55/272-506
B7LCB6_ECO55/531-767
B7LCE5_ECO55/492-724
B7LCP3_ECO55/497-730
B7LGR8_ECO55/165-389
B7LGS3_ECO55/250-486
B7LHW1_ECO55/400-630
B7LJR8_ESCF3/265-500
B7LKD9_ESCF3/497-730
B7LL83_ESCF3/515-747
B7LLR2_ESCF3/272-502
B7LMZ7_ESCF3/531-767
B7LN90_ESCF3/256-492
B7LN92_ESCF3/116-351
B7LP31_ESCF3/530-766
B7LPN2_ESCF3/273-504
B7LQ81_ESCF3/14-240
B7LQR3_ESCF3/476-707
B7LRF5_ESCF3/545-781
B7LRM6_ESCF3/400-630
B7LRZ2_ESCF3/410-644
B7LSZ6_ESCF3/17-242
B7LT02_ESCF3/402-637
B7LV31_ESCF3/892-1090
B7LX75_ECO8A/164-389
B7LX80_ECO8A/250-486
B7LY46_ECO8A/410-644
B7LZ89_ECO8A/545-781
B7M0W5_ECO8A/400-630
B7M1B6_ECO8A/5-225
B7M289_ECO8A/270-501
B7M2W0_ECO8A/111-346
B7M3D6_ECO8A/17-242
B7M3E1_ECO8A/400-635
B7M3U9_ECO8A/272-502
B7M451_ECO8A/891-1090
B7M526_ECO8A/265-500
B7M6R3_ECO8A/492-724
B7M7A8_ECO8A/531-767
B7M7K7_ECO8A/497-730
B7M7X5_ECO8A/272-506
B7MAR8_ECO45/5-225
B7MBM1_ECO45/270-501
B7MC14_ECO45/400-630
B7MCD5_ECO45/111-346
B7MDX9_ECO45/272-502
B7ME80_ECO45/889-1088
B7MEM7_ECO45/17-242
B7MEN2_ECO45/400-635
B7MF91_ECO45/265-500
B7MGU0_ECO45/531-767
B7MH53_ECO45/492-724
B7MHY4_ECO45/497-730
B7MJS8_ECO45/272-506
B7MK58_ECO45/160-389
B7MLW2_ECO45/410-644
B7MMW4_ECO45/545-781
B7MN81_ECO45/254-490
B7MQH2_ECO81/272-502
B7MQT6_ECO81/531-767
B7MSG7_ECO81/272-506
B7MTT9_ECO81/160-389
B7MUC8_ECO81/410-644
B7MUR6_ECO81/545-781
B7MVI6_ECO81/5-225
B7MVU4_ECO81/270-501
B7MWY1_ECO81/891-1090
B7MXJ1_ECO81/265-500
B7MXZ0_ECO81/497-730
B7N125_ECO81/400-630
B7N1H2_ECO81/17-242
B7N1H6_ECO81/400-635
B7N3W4_ECOLU/165-389
B7N4A2_ECOLU/410-644
B7N4Q1_ECOLU/545-781
B7N545_ECOLU/5-225
B7N5E0_ECOLU/265-500
B7N5Z4_ECOLU/492-724
B7N685_ECOLU/497-730
B7N8L8_ECOLU/111-346
B7N910_ECOLU/272-502
B7NAH7_ECOLU/531-767
B7NBG1_ECOLU/270-501
B7NCA3_ECOLU/890-1090
B7NDN0_ECOLU/400-630
B7NEG8_ECOLU/17-242
B7NEH7_ECOLU/400-635
B7NG05_ECOLU/275-509
B7NGL3_ECOLU/67-121
B7NJ38_ECO7I/272-502
B7NJH4_ECO7I/250-486
B7NJI1_ECO7I/165-389
B7NK47_ECO7I/111-346
B7NLH1_ECO7I/400-630
B7NMZ1_ECO7I/265-500
B7NNF9_ECO7I/17-242
B7NNG3_ECO7I/400-635
B7NNR4_ECO7I/531-767
B7NPT1_ECO7I/492-724
B7NQB8_ECO7I/890-1090
B7NSM3_ECO7I/272-506
B7NSU7_ECO7I/25-261
B7NSW0_ECO7I/270-501
B7NTS4_ECO7I/5-225
B7NVR0_ECO7I/410-644
B7QRZ5_9RHOB/31-263
B7QUE9_9RHOB/2-159
B7QV68_9RHOB/431-664
B7QX57_9RHOB/249-486
B7R5V0_9THEO/509-744
B7RM37_9RHOB/231-468
B7RMB1_9RHOB/32-264
B7RSV6_9GAMM/500-735
B7RX37_9GAMM/1062-1302
B7RXJ2_9GAMM/145-381
B7RZX6_9GAMM/410-638
B7S1S3_9GAMM/525-760
B7S1Z1_9GAMM/309-545
B7S1Z2_9GAMM/314-549
B7SFQ8_PROMI/12-245
B7SJP2_PSEAE/1-227
B7SJP3_PSEAE/1-33
B7UFJ3_ECO27/265-500
B7UGA2_ECO27/492-724
B7UGP1_ECO27/497-730
B7UJG8_ECO27/111-346
B7UJY4_ECO27/400-630
B7UKD8_ECO27/272-502
B7UL78_ECO27/17-242
B7UL82_ECO27/402-637
B7UM28_ECO27/531-767
B7UPN0_ECO27/272-506
B7UQ48_ECO27/160-389
B7UR94_ECO27/401-635
B7URM3_ECO27/545-781
B7US46_ECO27/5-225
B7USJ0_ECO27/270-501
B7UVU2_PSEA8/262-498
B7UWB9_PSEA8/413-643
B7UX08_PSEA8/863-1100
B7UY75_PSEA8/552-792
B7UZ22_PSEA8/17-248
B7UZE5_PSEA8/426-662
B7V0E6_PSEA8/1158-1394
B7V2J7_PSEA8/506-742
B7V348_PSEA8/444-678
B7V3B0_PSEA8/644-880
B7V4G1_PSEA8/984-1220
B7V5I6_PSEA8/297-533
B7V5Y3_PSEA8/702-937
B7V6T0_PSEA8/520-756
B7V6Y2_PSEA8/339-575
B7V7W1_PSEA8/25-258
B7V9Q7_PSEA8/280-514
B7V9X6_PSEA8/27-259
B7VA32_PSEA8/600-832
B7VAH5_PSEA8/144-379
B7VBF2_PSEA8/438-674
B7VGZ4_VIBSL/2-190
B7VHA9_VIBSL/790-1027
B7VHD8_VIBSL/595-832
B7VI96_VIBSL/403-638
B7VJG7_VIBSL/425-661
B7VJN6_VIBSL/519-755
B7VLI8_VIBSL/569-805
B7VLV5_VIBSL/570-806
B7VMC2_VIBSL/3-192
B7VMC9_VIBSL/596-824
B7VMD0_VIBSL/617-846
B7VMN1_VIBSL/141-374
B7VPT8_VIBSL/531-764
B7VPX9_VIBSL/408-636
B7VQ16_VIBSL/472-709
B7VQL7_VIBSL/463-702
B7VQS1_VIBSL/398-633
B7VR97_VIBSL/535-770
B7VRF2_VIBSL/224-459
B7VS12_VIBSL/378-613
B7VSG4_VIBSL/400-633
B7VSG6_VIBSL/357-575
B7VSH7_VIBSL/18-252
B7VSS3_VIBSL/525-761
B7VTN4_VIBSL/265-503
B7WQM1_COMTE/778-1016
B7WQV6_COMTE/559-796
B7WQZ1_COMTE/15-208
B7WQZ2_COMTE/2-191
B7WRB5_COMTE/638-874
B7WRG9_COMTE/535-767
B7WS82_COMTE/436-672
B7WSK9_COMTE/557-798
B7WT05_COMTE/334-570
B7WVC3_COMTE/346-578
B7WXE1_COMTE/565-800
B7WXX1_COMTE/438-673
B7WYY8_COMTE/553-788
B7WZH4_COMTE/605-841
B7WZN2_COMTE/148-383
B7X0N7_COMTE/506-741
B7X0Y9_COMTE/172-397
B7X2N8_COMTE/433-656
B7X3U5_COMTE/205-440
B7X402_COMTE/462-697
B7X4G0_COMTE/559-796
B7XGG3_PSEPU/52-287
B7XQF8_ENTBH/20-82
B7XT32_BORGA/433-667
B7XUU4_BORGA/143-377
B8CH18_SHEPW/806-1044
B8CHT9_SHEPW/626-861
B8CHU6_SHEPW/407-635
B8CI38_SHEPW/401-634
B8CI93_SHEPW/6-239
B8CJC6_SHEPW/149-382
B8CKH7_SHEPW/426-658
B8CLK7_SHEPW/532-767
B8CM59_SHEPW/398-632
B8CM67_SHEPW/471-706
B8CMV1_SHEPW/20-243
B8CPY2_SHEPW/1187-1423
B8CQE4_SHEPW/491-731
B8CS51_SHEPW/757-994
B8CS54_SHEPW/243-478
B8CTT8_SHEPW/433-669
B8CTY4_SHEPW/1230-1467
B8CU86_SHEPW/593-829
B8CUT1_SHEPW/266-500
B8CUT3_SHEPW/453-688
B8DC12_LISMH/4-227
B8DGT7_LISMH/6-236
B8DGU7_LISMH/1-229
B8DJE3_DESVM/817-1055
B8DJX8_DESVM/296-531
B8DLV2_DESVM/634-870
B8DLW6_DESVM/473-707
B8DM22_DESVM/1-199
B8DM55_DESVM/31-259
B8DMV5_DESVM/409-647
B8DN28_DESVM/54-244
B8DNW1_DESVM/496-731
B8DNW4_DESVM/811-1048
B8DPY6_DESVM/799-1034
B8DQX2_DESVM/678-913
B8DRE1_DESVM/2-188
B8DSE5_DESVM/950-1188
B8E3U2_SHEB2/150-385
B8E3W6_SHEB2/807-1045
B8E3Z5_SHEB2/454-689
B8E490_SHEB2/10-238
B8E538_SHEB2/471-706
B8E547_SHEB2/391-625
B8E561_SHEB2/3-220
B8E571_SHEB2/491-732
B8E641_SHEB2/605-841
B8E649_SHEB2/1232-1469
B8E6H4_SHEB2/399-643
B8E6N6_SHEB2/425-657
B8E6S9_SHEB2/245-480
B8E6U4_SHEB2/511-747
B8E807_SHEB2/258-490
B8E889_SHEB2/407-635
B8E890_SHEB2/630-864
B8E8C7_SHEB2/1254-1489
B8E8H2_SHEB2/12-241
B8E9J7_SHEB2/394-630
B8EAE6_SHEB2/148-380
B8EAW5_SHEB2/758-995
B8EB02_SHEB2/672-910
B8EBB4_SHEB2/475-712
B8ECE7_SHEB2/7-239
B8ECF7_SHEB2/316-555
B8ECQ3_SHEB2/962-1201
B8ECV7_SHEB2/494-728
B8EDU0_SHEB2/565-797
B8EE65_SHEB2/490-726
B8EEA2_SHEB2/1150-1386
B8EEU6_SHEB2/779-1011
B8EPL8_METSB/711-948
B8EQ26_METSB/350-582
B8ERS3_METSB/981-1219
B8ERS4_METSB/591-828
B8F9D2_DESAA/30-262
B8FBK5_DESAA/2-190
B8FI78_DESAA/604-844
B8FLF3_DESAA/193-425
B8FQS4_DESHD/1-190
B8FS02_DESHD/468-703
B8FT87_DESHD/725-957
B8FTB0_DESHD/730-966
B8FWP7_DESHD/334-570
B8G1V7_DESHD/2-189
B8G486_CHLAD/443-681
B8G4E9_CHLAD/579-816
B8G9I9_CHLAD/840-1080
B8GL67_THISH/427-665
B8GLY5_THISH/824-1060
B8GM77_THISH/491-727
B8GMG6_THISH/110-344
B8GMU1_THISH/615-851
B8GN35_THISH/453-691
B8GN37_THISH/560-794
B8GNC0_THISH/397-633
B8GPC4_THISH/506-742
B8GPN3_THISH/318-556
B8GPR3_THISH/323-561
B8GQC0_THISH/447-682
B8GQI8_THISH/536-771
B8GQJ8_THISH/592-828
B8GQM0_THISH/366-601
B8GQU5_THISH/485-724
B8GQW3_THISH/671-907
B8GRM9_THISH/590-825
B8GSM4_THISH/399-635
B8GSM8_THISH/931-1167
B8GSV3_THISH/547-781
B8GT56_THISH/702-951
B8GTG0_THISH/577-814
B8GTY7_THISH/558-794
B8GU61_THISH/833-1067
B8GUQ9_THISH/3-191
B8GXI0_CAUCN/549-781
B8H0Q8_CAUCN/446-679
B8H189_CAUCN/180-423
B8H1B9_CAUCN/573-805
B8H226_CAUCN/483-713
B8H266_CAUCN/405-637
B8H3B9_CAUCN/455-687
B8H3I6_CAUCN/288-519
B8H3W1_CAUCN/44-271
B8H5C7_CAUCN/292-530
B8H6V7_ARTCA/3-224
B8H974_ARTCA/88-315
B8H975_ARTCA/254-492
B8HDV0_ARTCA/332-570
B8HEA5_ARTCA/473-707
B8HMI3_CYAP4/524-763
B8HNA6_CYAP4/14-241
B8HNE5_CYAP4/616-854
B8HNN4_CYAP4/335-571
B8HP13_CYAP4/827-1063
B8HP72_CYAP4/593-817
B8HQE3_CYAP4/241-478
B8HQZ5_CYAP4/615-853
B8HRI7_CYAP4/457-699
B8HRL0_CYAP4/651-889
B8HRL5_CYAP4/795-1032
B8HSJ9_CYAP4/575-813
B8HUG4_CYAP4/327-573
B8HWB1_CYAP4/624-860
B8I783_CLOCE/608-844
B8I9R1_METNO/706-942
B8IBV5_METNO/411-642
B8IC83_METNO/477-713
B8IF31_METNO/215-447
B8INP3_METNO/538-770
B8IP52_METNO/613-848
B8IQ51_METNO/267-499
B8IW45_METNO/19-249
B8IYF2_DESDA/709-945
B8J1Q1_DESDA/783-1018
B8J2L9_DESDA/225-461
B8J3U8_DESDA/311-550
B8J4P9_DESDA/470-706
B8JDS8_ANAD2/52-278
B8K401_VIBPA/408-636
B8K4N8_VIBPA/345-585
B8K4T2_VIBPA/265-502
B8K5U5_VIBPA/652-892
B8K613_VIBPA/336-571
B8K614_VIBPA/340-575
B8K6M9_VIBPA/275-510
B8K6P3_VIBPA/2-196
B8K6V6_VIBPA/566-803
B8K8D4_VIBPA/529-767
B8K8F7_VIBPA/434-667
B8K8U8_VIBPA/576-814
B8K956_VIBPA/384-620
B8K9C5_VIBPA/438-674
B8K9M1_VIBPA/592-820
B8K9U4_VIBPA/378-613
B8K9W5_VIBPA/1-30
B8K9W7_VIBPA/18-144
B8KAJ0_VIBPA/523-758
B8KAR1_VIBPA/2-135
B8KB54_VIBPA/377-614
B8KB61_VIBPA/422-660
B8KB62_VIBPA/177-414
B8KBE7_VIBPA/417-655
B8KBL7_VIBPA/790-1027
B8KBV8_VIBPA/142-378
B8KD22_VIBPA/2-198
B8KD29_VIBPA/593-821
B8KDH0_VIBPA/503-739
B8KDR3_VIBPA/576-810
B8KEC8_VIBPA/1-234
B8KEQ2_VIBPA/19-255
B8KF61_9GAMM/554-790
B8KFD5_9GAMM/513-748
B8KFD6_9GAMM/393-629
B8KFU2_9GAMM/1067-1307
B8KG60_9GAMM/142-378
B8KIB3_9GAMM/424-660
B8KIK0_9GAMM/569-804
B8KJA7_9GAMM/410-635
B8KJL8_9GAMM/398-635
B8KJM0_9GAMM/552-788
B8KKA6_9GAMM/546-782
B8KKJ5_9GAMM/399-635
B8KME1_9GAMM/124-359
B8KMS0_9GAMM/1-191
B8KPF2_9GAMM/343-578
B8KPY2_9GAMM/1276-1512
B8KRF7_9GAMM/409-637
B8KTI7_9GAMM/280-514
B8KWW4_9GAMM/344-578
B8KXC0_9GAMM/504-740
B8KXF3_9GAMM/173-408
B8KZ49_9GAMM/438-674
B8L1B3_9GAMM/751-986
B8L1D2_9GAMM/266-500
B8L1U7_9GAMM/464-698
B8L1V6_9GAMM/691-924
B8L381_9GAMM/515-752
B8L821_9GAMM/378-615
B8L997_9GAMM/450-687
B8LAS7_9GAMM/444-680
B8LB17_9GAMM/402-636
B8LB88_9GAMM/653-889
B8LB90_9GAMM/183-419
B8LBD0_9GAMM/223-462
B8PYB6_9BACT/302-533
B8ZS52_MYCLB/351-588
B8ZS54_MYCLB/53-294
B9A813_VIBPA/2-228
B9AB68_BORBU/433-667
B9AY54_9BURK/12-240
B9B131_9BURK/264-495
B9B1M3_9BURK/404-639
B9B321_9BURK/22-253
B9B359_9BURK/48-279
B9B4B5_9BURK/25-254
B9B4T3_9BURK/509-745
B9B6Q0_9BURK/501-736
B9BBK5_9BURK/24-253
B9BBN6_9BURK/354-590
B9BCN1_9BURK/88-264
B9BEG5_9BURK/540-775
B9BJD2_9BURK/501-736
B9BL00_9BURK/404-639
B9BLE4_9BURK/264-495
B9BQD0_9BURK/509-745
B9BR96_9BURK/25-254
B9BRF3_9BURK/37-265
B9BT44_9BURK/84-264
B9BVX0_9BURK/48-279
B9BW09_9BURK/12-243
B9BXB7_9BURK/24-253
B9BXE7_9BURK/354-590
B9C3E0_9BURK/501-736
B9C505_9BURK/404-639
B9C5E9_9BURK/264-495
B9CAD0_9BURK/25-254
B9CB98_9BURK/509-745
B9CCT6_9BURK/12-243
B9CCX5_9BURK/48-279
B9CDA0_9BURK/37-265
B9CFH6_9BURK/84-264
B9CGL1_9BURK/354-590
B9CGP2_9BURK/24-253
B9CY83_WOLRE/232-460
B9CZ32_WOLRE/407-639
B9D030_WOLRE/571-803
B9D5Z9_WOLRE/406-634
B9DWJ3_CLOK1/1-194
B9DYT4_CLOK1/96-331
B9DZV2_CLOK1/381-617
B9E0N6_CLOK1/310-545
B9E2H4_CLOK1/10-245
B9E3E2_CLOK1/13-246
B9E4Y9_CLOK1/311-546
B9FV16_ORYSJ/515-706
B9G0G0_ORYSJ/515-753
B9IRT3_BACCQ/655-891
B9IRY1_BACCQ/640-876
B9IV44_BACCQ/657-893
B9IW68_BACCQ/2-229
B9J1P4_BACCQ/681-915
B9J3R8_BACCQ/442-677
B9J4R7_BACCQ/318-553
B9J6P4_AGRRK/530-762
B9J793_AGRRK/520-763
B9J8T9_AGRRK/297-530
B9JA13_AGRRK/201-433
B9JAC1_AGRRK/508-741
B9JAE4_AGRRK/481-712
B9JAR5_AGRRK/715-950
B9JBA8_AGRRK/23-254
B9JGY2_AGRRK/43-270
B9JIK7_AGRRK/436-668
B9JKC0_AGRRK/376-607
B9JLU1_AGRRK/505-741
B9JM33_AGRRK/384-616
B9JND8_AGRRK/307-538
B9JNG4_AGRRK/462-692
B9JNR2_AGRRK/427-659
B9JR60_AGRVS/652-885
B9JSD4_AGRVS/172-404
B9JSM7_AGRVS/799-1032
B9JSR0_AGRVS/6-235
B9JT50_AGRVS/730-965
B9JTA8_AGRVS/17-249
B9JV65_AGRVS/411-642
B9JV67_AGRVS/334-570
B9JW67_AGRVS/383-618
B9JYX6_AGRVS/253-488
B9JZ37_AGRVS/527-768
B9JZ97_AGRVS/224-456
B9K1E9_AGRVS/400-632
B9K2Z5_AGRVS/340-577
B9K4C5_AGRVS/288-521
B9K5T1_AGRVS/396-628
B9KJA1_RHOSK/556-788
B9KK78_RHOSK/520-759
B9KNZ5_RHOSK/243-480
B9KTP9_RHOSK/624-863
B9KWD4_RHOSK/529-760
B9L066_THERP/750-986
B9L1R3_THERP/770-1000
B9L207_THERP/662-891
B9L2L8_THERP/120-353
B9L5S2_NAUPA/408-638
B9L5U1_NAUPA/316-544
B9L641_NAUPA/405-634
B9L6B1_NAUPA/415-645
B9L6I3_NAUPA/450-678
B9L6X7_NAUPA/586-810
B9L727_NAUPA/431-666
B9L731_NAUPA/547-776
B9L7D7_NAUPA/416-641
B9L7D8_NAUPA/439-666
B9L7S4_NAUPA/469-699
B9L7U1_NAUPA/553-781
B9L8X9_NAUPA/440-668
B9L942_NAUPA/422-652
B9L9A9_NAUPA/387-617
B9L9I5_NAUPA/503-733
B9LB27_CHLSY/838-1078
B9LD19_CHLSY/591-828
B9LEI6_CHLSY/443-681
B9LZ98_GEOSF/658-894
B9M1S6_GEOSF/477-713
B9M2K4_GEOSF/447-683
B9M3D1_GEOSF/672-908
B9M6C9_GEOSF/598-834
B9M883_GEOSF/178-411
B9M9Q3_GEOSF/1-194
B9M9T9_ACIET/967-1203
B9MAY8_ACIET/11-217
B9MBY4_ACIET/536-772
B9MCG8_ACIET/445-681
B9MCV7_ACIET/24-258
B9MED7_ACIET/636-872
B9MEP7_ACIET/17-218
B9MEP8_ACIET/24-211
B9MF12_ACIET/372-607
B9MI08_ACIET/489-725
B9MIV9_ACIET/796-1031
B9MJE5_ACIET/1020-1257
B9MJK3_ACIET/654-888
B9MML1_ANATD/323-558
B9MNQ0_ANATD/300-536
B9MPE9_ANATD/361-596
B9MQD5_ANATD/763-999
B9NIK6_POPTR/12-247
B9NJM0_POPTR/1-70
B9NJU3_POPTR/147-382
B9NJZ3_POPTR/199-281
B9NKH3_POPTR/1-138
B9NL41_9RHOB/29-261
B9NL99_9RHOB/248-485
B9P5K3_POPTR/1-39
B9P7F2_POPTR/416-533
B9PA52_POPTR/78-310
B9PC99_POPTR/96-332
B9PDH4_POPTR/176-349
B9QRP9_9RHOB/536-778
B9QRQ7_9RHOB/354-587
B9QS55_9RHOB/486-726
B9QSF3_9RHOB/386-618
B9QTA1_9RHOB/25-257
B9QV02_9RHOB/396-629
B9QV87_9RHOB/520-756
B9QVC9_9RHOB/661-894
B9QW00_9RHOB/473-714
B9QWG1_9RHOB/772-1004
B9QWH9_9RHOB/535-770
B9QX90_9RHOB/287-522
B9QXF8_9RHOB/550-784
B9QXH8_9RHOB/825-1061
B9QXK7_9RHOB/504-738
B9QXR0_9RHOB/1-188
B9QXR6_9RHOB/474-711
B9QZ21_9RHOB/462-693
B9QZA5_9RHOB/450-678
B9QZL1_9RHOB/453-690
B9QZL6_9RHOB/494-725
B9QZY5_9RHOB/24-252
B9QZZ2_9RHOB/437-672
B9R1B0_9RHOB/592-825
B9R1X0_9RHOB/402-635
B9R245_9RHOB/637-869
B9R2A8_9RHOB/434-666
B9R2N6_9RHOB/246-482
B9R346_9RHOB/779-1016
B9R380_9RHOB/712-949
B9R3Y5_9RHOB/488-725
B9R4A1_9RHOB/141-376
B9R4V8_9RHOB/1-216
B9R4Y9_9RHOB/564-796
B9R5C1_9RHOB/413-645
B9R685_9RHOB/506-742
B9R6F1_9RHOB/472-707
B9R6G6_9RHOB/753-990
B9R6J1_9RHOB/419-654
B9TAU8_RICCO/317-426
B9TAY9_RICCO/31-208
B9TDK6_RICCO/1-58
B9TF86_RICCO/46-256
B9TFZ2_RICCO/264-345
B9TG19_RICCO/24-254
B9TGJ8_RICCO/85-325
B9TJ55_RICCO/1-159
B9TM85_RICCO/18-89
B9TMF1_RICCO/1-98
B9TN42_RICCO/10-206
B9TPB6_RICCO/1-165
B9X506_BORBU/433-667
B9X576_BORBU/433-667
B9Y300_9FIRM/1299-1535
B9Y3Y8_9FIRM/107-345
B9Y671_9FIRM/465-702
B9Y677_9FIRM/492-729
B9Y8C9_9FIRM/743-980
B9Y8P9_9FIRM/746-975
B9Y8U9_9FIRM/349-578
B9Y8W0_9FIRM/690-926
B9Y9V4_9FIRM/443-669
B9YA49_9FIRM/291-524
B9YA52_9FIRM/714-952
B9YA57_9FIRM/388-624
B9YDZ1_9FIRM/186-422
B9YY70_9NEIS/801-1036
B9YYD0_9NEIS/412-640
B9YYE3_9NEIS/10-235
B9YZ28_9NEIS/466-704
B9YZ47_9NEIS/681-917
B9YZW3_9NEIS/22-248
B9YZY8_9NEIS/461-703
B9Z020_9NEIS/1-202
B9Z0J4_9NEIS/866-1101
B9Z0V4_9NEIS/1-180
B9Z192_9NEIS/683-919
B9Z1P7_9NEIS/24-259
B9Z1R5_9NEIS/823-1059
B9Z2J3_9NEIS/78-312
B9Z2U4_9NEIS/30-265
B9Z336_9NEIS/111-346
B9Z370_9NEIS/9-241
B9Z392_9NEIS/454-690
B9Z3Y4_9NEIS/533-767
B9Z5D4_9NEIS/542-776
B9Z5L6_9NEIS/696-935
B9Z5M4_9NEIS/657-893
B9Z647_9NEIS/800-1035
B9Z6Q5_9NEIS/4-194
B9Z6W0_9NEIS/582-818
B9Z7L9_9NEIS/4-193
B9Z8G8_9NEIS/631-866
B9Z8Q8_9NEIS/1830-2066
C0AJC0_BORBU/433-667
C0AL65_BORBU/433-667
C0AN14_9SPIO/433-667
C0AQ12_9SPIO/433-667
C0B4W4_9FIRM/387-623
C0BQ78_9BIFI/31-268
C0BV53_9BIFI/557-792
C0BVV6_9CLOT/628-864
C0BW29_9CLOT/303-539
C0BX39_9CLOT/731-960
C0BYE1_9CLOT/665-900
C0BZF0_9CLOT/474-712
C0BZZ6_9CLOT/392-626
C0C1M5_9CLOT/2-195
C0C1Q7_9CLOT/467-704
C0C1T6_9CLOT/198-436
C0C391_9CLOT/297-536
C0C3Z5_9CLOT/500-736
C0C507_9CLOT/654-889
C0C522_9CLOT/1040-1273
C0C5U3_9CLOT/425-660
C0C5U7_9CLOT/357-593
C0C5Y3_9CLOT/307-546
C0C638_9CLOT/369-605
C0C670_9CLOT/438-678
C0CTN5_9CLOT/861-1096
C0CWT2_9CLOT/365-601
C0CXK9_9CLOT/496-732
C0CXP3_9CLOT/342-577
C0CYH3_9CLOT/437-674
C0CYL6_9CLOT/299-538
C0CZP3_9CLOT/659-894
C0D073_9CLOT/186-421
C0D0B6_9CLOT/505-742
C0D0F7_9CLOT/235-470
C0D0Y7_9CLOT/640-877
C0D241_9CLOT/670-905
C0D4P3_9CLOT/391-625
C0D4Q5_9CLOT/1038-1274
C0D662_9CLOT/1-194
C0D8F8_9CLOT/501-742
C0D9J6_9CLOT/516-752
C0DA21_9CLOT/397-633
C0DA28_9CLOT/329-568
C0DB51_9CLOT/448-681
C0EE41_9CLOT/356-593
C0EED4_9CLOT/303-539
C0EHT9_9CLOT/456-690
C0EII9_9CLOT/746-975
C0EIW3_9CLOT/1-132
C0EJ20_9CLOT/452-687
C0ERW7_9FIRM/2-65
C0ES15_9FIRM/155-392
C0ETV7_9FIRM/663-901
C0EW72_9FIRM/1-75
C0FS48_9FIRM/306-546
C0FUP4_9FIRM/2-157
C0FV63_9FIRM/366-606
C0FVM1_9FIRM/324-560
C0FXM7_9FIRM/324-559
C0FZE9_9FIRM/163-400
C0FZZ1_9FIRM/299-535
C0G3Y5_9RHIZ/450-682
C0G4M1_9RHIZ/711-946
C0G4M7_9RHIZ/271-506
C0G9S3_9RHIZ/266-500
C0GAV6_9RHIZ/534-767
C0INC4_9BACT/510-746
C0J1P9_9BURK/12-245
C0N1M8_9GAMM/984-1107
C0N1M9_9GAMM/1-68
C0N243_9GAMM/431-630
C0N2B6_9GAMM/443-680
C0N2C6_9GAMM/507-743
C0N2S1_9GAMM/10-241
C0N3Y7_9GAMM/861-1098
C0N4L3_9GAMM/1-131
C0N514_9GAMM/832-1068
C0N5L7_9GAMM/450-685
C0N5T0_9GAMM/1032-1269
C0N5Y8_9GAMM/692-929
C0N5Z7_9GAMM/13-242
C0N6D2_9GAMM/955-1192
C0N6D3_9GAMM/543-779
C0N6V7_9GAMM/365-597
C0N744_9GAMM/2-200
C0N7J8_9GAMM/499-737
C0N8Q5_9GAMM/460-696
C0N942_9GAMM/698-933
C0NA10_9GAMM/748-984
C0PYQ2_SALPC/497-730
C0PZC6_SALPC/441-673
C0PZS1_SALPC/399-630
C0Q0S5_SALPC/265-500
C0Q169_SALPC/17-242
C0Q173_SALPC/413-648
C0Q1F8_SALPC/748-983
C0Q307_SALPC/285-514
C0Q3R0_SALPC/410-644
C0Q3R5_SALPC/1-213
C0Q543_SALPC/272-506
C0Q6W0_SALPC/258-490
C0Q7Z2_SALPC/272-502
C0Q8H9_SALPC/6-171
C0QA93_DESAH/361-597
C0QD16_DESAH/692-927
C0QDV9_DESAH/457-693
C0QE84_DESAH/468-704
C0QF65_DESAH/1-191
C0QF99_DESAH/669-905
C0QHY0_DESAH/311-546
C0QQ30_PERMH/610-840
C0QQ44_PERMH/420-653
C0QQF0_PERMH/384-615
C0QQF8_PERMH/423-650
C0QQR2_PERMH/437-673
C0QRL3_PERMH/584-826
C0QRW9_PERMH/2-198
C0QRX3_PERMH/393-622
C0QSJ8_PERMH/386-613
C0QTH1_PERMH/446-678
C0QTN5_PERMH/216-450
C0QTP8_PERMH/366-595
C0QU11_PERMH/453-683
C0QUK0_PERMH/396-626
C0QUN4_PERMH/2-192
C0QUQ4_PERMH/411-643
C0RGR7_BRUMB/444-676
C0RHI8_BRUMB/711-946
C0RHJ3_BRUMB/278-513
C0RKR5_BRUMB/266-500
C0RMC0_BRUMB/508-741
C0SXR2_BORBU/433-667
C0SZ91_BORBU/433-667
C0VGA9_9GAMM/446-682
C0VJY1_9GAMM/496-731
C0VK52_9GAMM/426-666
C0VKQ1_9GAMM/410-645
C0WEP5_9FIRM/178-414
C0XXL3_BURPS/23-252
C0XZ68_BURPS/29-265
C0XZM6_BURPS/497-733
C0Y154_BURPS/433-670
C0Y163_BURPS/158-391
C0Y6I2_BURPS/536-778
C0Y7P4_BURPS/3-239
C0Y8L8_BURPS/354-590
C0YBS4_BURPS/24-253
C0YDP6_BURPS/628-864
C0YGH6_BURPS/61-292
C0YZG4_LACRE/1-219
C0YZG8_LACRE/36-260
C0Z6C0_BREBN/459-693
C0ZBG1_BREBN/553-788
C0ZBT5_BREBN/560-793
C0ZBT6_BREBN/559-794
C0ZC73_BREBN/178-410
C0ZE31_BREBN/2-231
C0ZFC0_BREBN/1-234
C0ZLL6_RHOE4/543-772
C0ZM80_RHOE4/2-236
C0ZTL1_RHOE4/520-748
C1A2Z8_RHOE4/527-759
C1A2Z9_RHOE4/524-752
C1A4Y4_GEMAT/1-188
C1A526_GEMAT/5-203
C1A5B4_GEMAT/697-933
C1A7G0_GEMAT/541-777
C1A983_GEMAT/340-578
C1ABN0_GEMAT/334-572
C1AC92_GEMAT/289-535
C1AMZ9_MYCBT/358-595
C1AN02_MYCBT/58-299
C1AY67_RHOOB/358-595
C1AY88_RHOOB/1070-1305
C1CWU1_DEIDV/558-795
C1CX76_DEIDV/500-734
C1CY42_DEIDV/201-437
C1CYM9_DEIDV/529-762
C1CZG3_DEIDV/540-776
C1CZV1_DEIDV/593-826
C1D0E7_DEIDV/626-861
C1D1W4_DEIDV/601-839
C1D205_DEIDV/343-575
C1D246_DEIDV/502-740
C1D398_DEIDV/715-951
C1D4L3_LARHH/1-89
C1D4P0_LARHH/492-725
C1D4T3_LARHH/435-673
C1D4V4_LARHH/407-633
C1D5Z1_LARHH/143-379
C1D667_LARHH/302-535
C1D6C2_LARHH/852-1085
C1D6L1_LARHH/1-179
C1D6Q4_LARHH/279-512
C1DA12_LARHH/768-1004
C1DB08_LARHH/835-1070
C1DB85_LARHH/33-268
C1DBY5_LARHH/583-819
C1DCC9_LARHH/4-195
C1DCK6_LARHH/31-263
C1DCZ4_LARHH/500-736
C1DD31_LARHH/647-883
C1DFZ3_AZOVD/459-697
C1DIM2_AZOVD/599-835
C1DJP1_AZOVD/851-1087
C1DKA0_AZOVD/297-533
C1DKA8_AZOVD/438-674
C1DLT8_AZOVD/545-779
C1DLU9_AZOVD/579-816
C1DMG6_AZOVD/5-239
C1DPF7_AZOVD/333-569
C1DQK6_AZOVD/2-225
C1DS52_AZOVD/432-670
C1DTF9_SULAA/810-1036
C1DTJ9_SULAA/184-411
C1DTK0_SULAA/184-263
C1DVF2_SULAA/203-437
C1DVT2_SULAA/424-648
C1DVV2_SULAA/4-231
C1DWL9_SULAA/4-196
C1DXM7_SULAA/2-184
C1DXW1_SULAA/397-627
C1ENX1_BACC3/654-890
C1EQ05_BACC3/3-236
C1EVL3_BACC3/576-812
C1EWI2_BACC3/442-677
C1EXG0_BACC3/318-553
C1F0M4_BACC3/655-891
C1F0S6_BACC3/483-719
C1F243_ACIC5/28-261
C1F295_ACIC5/553-788
C1F3D3_ACIC5/446-682
C1F8H4_ACIC5/39-270
C1F8N6_ACIC5/30-254
C1F8P8_ACIC5/493-728
C1F918_ACIC5/5-237
C1FRN9_CLOBJ/596-831
C1FSC0_CLOBJ/2-193
C1HGM7_9ESCH/274-504
C1HGY1_9ESCH/531-767
C1HH52_9ESCH/113-348
C1HI32_9ESCH/254-490
C1HI69_9ESCH/400-630
C1HJN0_9ESCH/186-415
C1HJN5_9ESCH/26-262
C1HK83_9ESCH/410-644
C1HL74_9ESCH/5-225
C1HLI3_9ESCH/280-511
C1HMK2_9ESCH/889-1088
C1HMX6_9ESCH/265-500
C1HNP9_9ESCH/512-744
C1HNY7_9ESCH/497-730
C1HQA1_9ESCH/272-506
C1HSC0_9ESCH/17-242
C1HSC5_9ESCH/413-648
C1I257_9CLOT/36-273
C1I2P1_9CLOT/1-183
C1I337_9CLOT/2-190
C1I4M6_9CLOT/493-728
C1I4R6_9CLOT/711-949
C1I8C6_9CLOT/495-731
C1I8H4_9CLOT/330-566
C1KKB2_ENTCL/11-219
C1KWL4_LISMC/4-227
C1KXT5_LISMC/1-229
C1KXV5_LISMC/6-236
C1M3L0_9ENTR/265-501
C1M3W7_9ENTR/4-225
C1M452_9ENTR/396-631
C1M4Z2_9ENTR/436-672
C1M531_9ENTR/6-220
C1M535_9ENTR/410-644
C1M5D7_9ENTR/159-389
C1M5I7_9ENTR/272-501
C1M6A6_9ENTR/876-1094
C1M6L6_9ENTR/266-501
C1M6S8_9ENTR/25-230
C1M6U9_9ENTR/220-455
C1M7D0_9ENTR/489-732
C1M7X3_9ENTR/469-702
C1M873_9ENTR/273-503
C1M8K5_9ENTR/8-240
C1MA51_9ENTR/400-630
C1MAR9_9ENTR/493-723
C1MAS0_9ENTR/477-708
C1MAS4_9ENTR/412-641
C1MDJ7_9ENTR/17-242
C1MDK1_9ENTR/402-637
C1MFI8_9ENTR/272-506
C1NAT9_9ESCH/272-506
C1NEM2_9ESCH/400-630
C1NFF9_9ESCH/17-242
C1NFG4_9ESCH/413-648
C1P7J2_BACCO/312-547
C1P834_BACCO/98-331
C2C555_VIBCH/3-194
C2C561_VIBCH/597-825
C2C5B2_VIBCH/516-753
C2C6B4_VIBCH/595-833
C2C6K1_VIBCH/21-252
C2C7E8_VIBCH/266-494
C2C7G8_VIBCH/347-590
C2C7R8_VIBCH/408-636
C2C8M9_VIBCH/376-611
C2C9I7_VIBCH/418-656
C2C9P1_VIBCH/136-367
C2C9Q1_VIBCH/17-242
C2C9V0_VIBCH/8-240
C2CBP7_VIBCH/418-649
C2CC55_VIBCH/284-520
C2CDC9_VIBCH/377-614
C2CDL3_VIBCH/2-190
C2CE20_VIBCH/404-641
C2CEN6_VIBCH/428-664
C2CEP1_VIBCH/417-655
C2CET4_VIBCH/520-755
C2DJ73_ECOLX/17-242
C2DJ78_ECOLX/413-648
C2DKP1_ECOLX/531-767
C2DL22_ECOLX/274-504
C2DM04_ECOLX/111-346
C2DQ47_ECOLX/270-501
C2DQF9_ECOLX/5-225
C2DR60_ECOLX/553-789
C2DRQ7_ECOLX/410-644
C2DS54_ECOLX/26-262
C2DS59_ECOLX/160-389
C2DTF4_ECOLX/275-509
C2DU11_ECOLX/890-1090
C2DUC1_ECOLX/265-500
C2DUY2_ECOLX/512-744
C2DV71_ECOLX/497-730
C2DWF5_ECOLX/400-630
C2DWL8_ECOLX/11-233
C2EFT5_9LACO/12-243
C2EUE2_9LACO/2-162
C2EUE7_9LACO/3-229
C2HQI8_LACAC/7-229
C2HQI9_LACAC/35-263
C2HS69_VIBCH/8-240
C2HSB8_VIBCH/17-242
C2HSC6_VIBCH/136-367
C2HSM3_VIBCH/418-656
C2HSU1_VIBCH/2-190
C2HT18_VIBCH/516-753
C2HT69_VIBCH/597-825
C2HTC4_VIBCH/377-614
C2HTF6_VIBCH/3-194
C2HTL5_VIBCH/405-641
C2HUV1_VIBCH/428-664
C2HUV6_VIBCH/417-655
C2HV43_VIBCH/520-755
C2HWS9_VIBCH/284-520
C2HXL6_VIBCH/419-650
C2HY83_VIBCH/595-833
C2HYR0_VIBCH/266-494
C2HYS9_VIBCH/347-590
C2HZ17_VIBCH/2-108
C2HZ20_VIBCH/408-532
C2HZZ0_VIBCH/376-611
C2I0D2_VIBCH/44-275
C2I1I4_VIBCH/520-755
C2I1P1_VIBCH/405-641
C2I1T0_VIBCH/3-194
C2I1T6_VIBCH/597-825
C2I1Y7_VIBCH/516-753
C2I2G7_VIBCH/2-190
C2I2Y6_VIBCH/284-520
C2I3C0_VIBCH/201-260
C2I3J2_VIBCH/418-656
C2I3R3_VIBCH/17-242
C2I434_VIBCH/428-664
C2I439_VIBCH/417-655
C2I5D0_VIBCH/418-649
C2I6S0_VIBCH/595-833
C2I7C1_VIBCH/377-614
C2I889_VIBCH/376-611
C2I8Z8_VIBCH/408-636
C2I9E5_VIBCH/1-235
C2I9G8_VIBCH/266-494
C2IA74_VIBCH/20-252
C2ICG6_VIBCH/376-611
C2ID50_VIBCH/44-275
C2IEA5_VIBCH/595-833
C2IEC7_VIBCH/3-194
C2IED3_VIBCH/597-825
C2IEI4_VIBCH/516-753
C2IFF0_VIBCH/266-494
C2IFG7_VIBCH/347-590
C2IFR7_VIBCH/408-636
C2IHC0_VIBCH/284-520
C2IHN9_VIBCH/418-649
C2IJP3_VIBCH/520-755
C2IJT6_VIBCH/417-655
C2IJU1_VIBCH/428-664
C2IK70_VIBCH/4-193
C2IKS3_VIBCH/405-641
C2IKW2_VIBCH/8-240
C2IL11_VIBCH/17-242
C2IL20_VIBCH/136-367
C2IL76_VIBCH/418-656
C2ILK5_VIBCH/2-190
C2ILT6_VIBCH/377-614
C2IMF5_VIBCH/520-755
C2IN62_VIBCH/405-641
C2INV9_VIBCH/417-655
C2IPY2_VIBCH/21-252
C2IR14_VIBCH/595-833
C2ISL2_VIBCH/376-611
C2ITC1_VIBCH/408-636
C2ITM2_VIBCH/347-590
C2ITN9_VIBCH/266-494
C2IUP5_VIBCH/2-190
C2IUY2_VIBCH/377-614
C2IVG4_VIBCH/8-240
C2IVL4_VIBCH/17-242
C2IVS7_VIBCH/418-656
C2IW52_VIBCH/283-520
C2IWH5_VIBCH/418-649
C2IX55_VIBCH/516-753
C2IX82_VIBCH/3-194
C2IYG6_VIBCH/3-194
C2J007_VIBCH/44-275
C2J2N0_VIBCH/408-636
C2J456_VIBCH/136-367
C2J4B2_VIBCH/418-656
C2J4X4_VIBCH/377-614
C2J7M4_VIBCH/418-649
C2J907_VIBCH/418-649
C2J9C8_VIBCH/284-520
C2JAD9_VIBCH/520-755
C2JAI1_VIBCH/417-655
C2JAI6_VIBCH/428-664
C2JAP7_VIBCH/408-636
C2JBG9_VIBCH/376-611
C2JC53_VIBCH/44-275
C2JDE0_VIBCH/266-494
C2JDF6_VIBCH/347-590
C2JE95_VIBCH/405-641
C2JGT9_VIBCH/377-614
C2JH19_VIBCH/2-190
C2JHE9_VIBCH/418-656
C2JHK4_VIBCH/136-367
C2JHL3_VIBCH/17-242
C2JHN5_VIBCH/595-833
C2JI11_VIBCH/516-753
C2JI63_VIBCH/597-825
C2JI69_VIBCH/3-194
C2JIB7_VIBCH/8-240
C2JZI6_LACRH/16-193
C2KUJ9_9FIRM/16-250
C2KV20_9FIRM/1-86
C2KY44_9FIRM/238-382
C2KZ21_9FIRM/195-429
C2MFV1_BACCE/442-677
C2MG26_BACCE/320-555
C2MP80_BACCE/657-893
C2MPX3_BACCE/3-236
C2MTJ2_BACCE/633-869
C2MTP0_BACCE/483-719
C2MVY6_BACCE/442-677
C2MW65_BACCE/320-555
C2N4N9_BACCE/657-893
C2N5L2_BACCE/3-236
C2N9E4_BACCE/655-891
C2N9J2_BACCE/583-819
C2NAV3_BACCE/576-812
C2NCR0_BACCE/442-677
C2NCY4_BACCE/320-555
C2NLE4_BACCE/657-893
C2NM45_BACCE/3-236
C2NQR4_BACCE/655-891
C2NQV9_BACCE/483-719
C2NRW7_BACCE/1-150
C2NSM5_BACCE/1-150
C2NTZ0_BACCE/442-677
C2NU66_BACCE/320-555
C2P1M5_BACCE/576-812
C2P292_BACCE/631-867
C2P2Y3_BACCE/3-236
C2P6J7_BACCE/655-891
C2P6P5_BACCE/483-719
C2PA34_BACCE/442-677
C2PAB2_BACCE/320-555
C2PI28_BACCE/532-768
C2PIQ6_BACCE/548-784
C2PJF4_BACCE/3-236
C2PN60_BACCE/633-869
C2PN86_BACCE/425-661
C2PR05_BACCE/442-677
C2PR83_BACCE/318-553
C2PU39_BACCE/551-787
C2PZR9_BACCE/631-867
C2Q039_BACCE/3-236
C2Q3N8_BACCE/631-867
C2Q3T5_BACCE/483-719
C2Q737_BACCE/442-677
C2Q7A9_BACCE/320-555
C2QFN7_BACCE/548-784
C2QGC3_BACCE/3-236
C2QK22_BACCE/631-867
C2QK70_BACCE/478-714
C2QN43_BACCE/442-677
C2QNB6_BACCE/318-553
C2QTD0_BACCE/533-769
C2QWR9_BACCE/631-867
C2QXG3_BACCE/3-236
C2R135_BACCE/633-869
C2R182_BACCE/483-719
C2R381_BACCE/442-677
C2R3G0_BACCE/320-555
C2RB65_BACCE/576-812
C2RBU2_BACCE/631-867
C2RCV1_BACCE/3-236
C2RFM9_BACCE/483-719
C2RG74_BACCE/655-891
C2RI64_BACCE/442-677
C2RIE4_BACCE/320-555
C2RR31_BACCE/533-769
C2RRQ1_BACCE/631-867
C2RSE4_BACCE/3-236
C2RW55_BACCE/655-891
C2RWA1_BACCE/483-719
C2RYS0_BACCE/442-677
C2RYZ4_BACCE/320-555
C2S7E4_BACCE/657-893
C2S874_BACCE/3-236
C2SBX2_BACCE/637-873
C2SC22_BACCE/483-719
C2SDN6_BACCE/692-926
C2SF58_BACCE/442-677
C2SFD7_BACCE/320-555
C2SI54_BACCE/551-787
C2SNP6_BACCE/631-867
C2SPE0_BACCE/3-236
C2ST04_BACCE/480-716
C2ST53_BACCE/483-719
C2SUD9_BACCE/548-784
C2SW09_BACCE/442-677
C2SW85_BACCE/320-555
C2T4K1_BACCE/631-867
C2T595_BACCE/3-236
C2T8W1_BACCE/631-867
C2T907_BACCE/483-719
C2TBE6_BACCE/442-677
C2TBS9_BACCE/320-555
C2TGU0_BACCE/533-769
C2TK72_BACCE/657-893
C2TKW0_BACCE/3-236
C2TPI4_BACCE/655-891
C2TPN1_BACCE/483-719
C2TSF8_BACCE/442-677
C2TSN7_BACCE/320-555
C2U0F7_BACCE/548-784
C2U1F3_BACCE/631-867
C2U1U8_BACCE/3-236
C2U5I8_BACCE/655-891
C2U5L8_BACCE/640-876
C2U651_BACCE/548-784
C2U920_BACCE/442-677
C2U999_BACCE/320-555
C2UGU1_BACCE/533-769
C2UHL6_BACCE/631-867
C2UIL4_BACCE/3-236
C2ULU1_BACCE/655-891
C2ULY8_BACCE/483-719
C2UQK7_BACCE/1-206
C2UQT5_BACCE/320-555
C2UYY6_BACCE/657-893
C2UZR6_BACCE/3-236
C2V3C6_BACCE/655-891
C2V3H2_BACCE/629-865
C2V3W9_BACCE/576-812
C2V6Z4_BACCE/442-677
C2V773_BACCE/320-555
C2VER9_BACCE/563-799
C2VFG6_BACCE/631-867
C2VG54_BACCE/3-236
C2VJR4_BACCE/655-891
C2VJW0_BACCE/640-876
C2VNQ8_BACCE/442-677
C2VNY6_BACCE/320-555
C2VXF9_BACCE/657-893
C2VY55_BACCE/3-236
C2W1Y8_BACCE/633-869
C2WBC5_BACCE/3-236
C2WHN0_BACCE/429-526
C2WHN1_BACCE/1-132
C2WHW3_BACCE/320-555
C2WRC6_BACCE/631-867
C2WS13_BACCE/3-236
C2WVJ1_BACCE/655-891
C2WVN8_BACCE/583-819
C2WXA7_BACCE/1-150
C2WXH6_BACCE/1-150
C2X495_BACCE/655-891
C2X4E1_BACCE/640-876
C2X6X5_BACCE/442-677
C2X753_BACCE/320-555
C2XEM9_BACCE/533-769
C2XFA4_BACCE/657-893
C2XFZ9_BACCE/3-236
C2XJK4_BACCE/631-867
C2XJQ1_BACCE/583-819
C2XP54_BACCE/444-679
C2XPC9_BACCE/320-555
C2XS40_BACCE/551-787
C2XXK8_BACCE/631-867
C2XYF9_BACCE/3-236
C2Y213_BACCE/655-891
C2Y259_BACCE/483-719
C2Y5S4_BACCE/442-677
C2Y605_BACCE/320-555
C2YDZ6_BACCE/631-867
C2YEN8_BACCE/3-236
C2YI95_BACCE/655-891
C2YIE1_BACCE/483-719
C2YLS3_BACCE/442-677
C2YLZ6_BACCE/320-555
C2YUE9_BACCE/548-784
C2YV30_BACCE/339-575
C2YVS5_BACCE/3-236
C2YZD9_BACCE/655-891
C2YZI6_BACCE/198-434
C2Z2W8_BACCE/442-677
C2Z349_BACCE/320-555
C2ZBD4_BACCE/631-867
C2ZC31_BACCE/3-236
C2ZFK1_BACCE/1-150
C2ZFP7_BACCE/436-672
C2ZH98_BACCE/551-787
C2ZJG9_BACCE/442-677
C2ZJQ0_BACCE/320-555
C2ZSW7_BACCE/631-867
C2ZTL3_BACCE/3-236
C2ZX52_BACCE/631-867
C2ZX97_BACCE/436-672
C2ZXX4_BACCE/551-787
C3A131_BACMY/442-677
C3A1B1_BACMY/320-555
C3A9D6_BACMY/631-867
C3AA32_BACMY/3-236
C3ADN0_BACMY/655-891
C3ADS7_BACMY/423-659
C3APV9_BACMY/3-236
C3B7B6_BACMY/3-236
C3BP98_9BACI/3-236
C3BSU3_9BACI/586-822
C3BXF3_BACTU/442-677
C3BXM9_BACTU/318-553
C3C2Q9_BACTU/533-769
C3C654_BACTU/30-266
C3C703_BACTU/3-236
C3CAR7_BACTU/637-873
C3CAW6_BACTU/483-719
C3CBM6_BACTU/78-314
C3CBW5_BACTU/533-769
C3CDS4_BACTU/442-677
C3CE03_BACTU/320-555
C3CLM3_BACTU/533-769
C3CM95_BACTU/631-867
C3CNB8_BACTU/3-236
C3CS44_BACTU/631-867
C3CSG4_BACTU/483-719
C3CWR4_BACTU/442-677
C3CWZ6_BACTU/320-555
C3D4Q4_BACTU/533-769
C3D5C7_BACTU/631-867
C3D6B1_BACTU/3-236
C3D9Z1_BACTU/631-867
C3DA39_BACTU/483-719
C3DC10_BACTU/576-812
C3DEZ3_BACTS/442-677
C3DF76_BACTS/320-555
C3DND0_BACTS/631-867
C3DPB4_BACTS/3-236
C3DT79_BACTS/8-244
C3DTC8_BACTS/334-570
C3DVW4_BACTS/533-769
C3DYR6_BACTU/442-677
C3DYZ4_BACTU/320-555
C3E6Z3_BACTU/631-867
C3E7T1_BACTU/3-236
C3EBE6_BACTU/70-306
C3EBJ3_BACTU/483-719
C3EFW4_BACTK/442-677
C3EG57_BACTK/320-555
C3EP58_BACTK/631-867
C3EPU9_BACTK/3-236
C3ETF7_BACTK/282-518
C3ETK3_BACTK/583-819
C3EU48_BACTK/368-604
C3EWS7_BACTU/442-677
C3EWY4_BACTU/320-555
C3F206_BACTU/533-769
C3F5F4_BACTU/631-867
C3F6A0_BACTU/3-236
C3F9Z6_BACTU/655-891
C3FA43_BACTU/483-719
C3FFA0_BACTB/442-677
C3FFH9_BACTB/320-555
C3FN46_BACTB/549-785
C3FNR9_BACTB/631-867
C3FPP2_BACTB/3-236
C3FTC0_BACTB/631-867
C3FTG6_BACTB/483-719
C3FUC6_BACTB/576-812
C3FY42_BACTU/442-677
C3FYC1_BACTU/320-555
C3G392_BACTU/551-787
C3G6Q1_BACTU/631-867
C3G7F4_BACTU/3-236
C3GB04_BACTU/655-891
C3GB51_BACTU/483-719
C3GDZ4_BACTU/442-677
C3GE01_BACTU/320-555
C3GJ66_BACTU/533-769
C3GMK4_BACTU/631-867
C3GN92_BACTU/3-236
C3GRT6_BACTU/655-891
C3GRY4_BACTU/425-661
C3GW73_BACTU/91-326
C3GWE2_BACTU/320-555
C3H4C0_BACTU/533-769
C3H4R0_BACTU/631-867
C3H5I5_BACTU/3-236
C3H9A5_BACTU/655-891
C3H9G4_BACTU/612-848
C3HDH9_BACTU/442-677
C3HDQ8_BACTU/320-555
C3HIS3_BACTU/533-769
C3HMA8_BACTU/631-867
C3HNC6_BACTU/3-236
C3HRK4_BACTU/655-891
C3HRQ1_BACTU/483-719
C3HVH2_BACTU/442-677
C3HVQ4_BACTU/320-555
C3I4L8_BACTU/631-867
C3I5B2_BACTU/3-236
C3I941_BACTU/655-891
C3I978_BACTU/483-719
C3IAA3_BACTU/584-820
C3IB95_BACTU/533-769
C3IEJ3_BACTU/442-677
C3IES2_BACTU/320-555
C3IMW6_BACTU/631-867
C3INJ3_BACTU/3-236
C3IS41_BACTU/655-891
C3IS88_BACTU/483-719
C3ISP2_BACTU/533-769
C3JN24_RHOER/520-748
C3JNF1_RHOER/490-718
C3JNF2_RHOER/532-764
C3JQ13_RHOER/2-236
C3JRM7_RHOER/72-293
C3JXM7_PSEFS/3-228
C3JZ87_PSEFS/426-662
C3JZU2_PSEFS/844-1083
C3K056_PSEFS/553-793
C3K2D2_PSEFS/1028-1264
C3K342_PSEFS/983-1219
C3K3E5_PSEFS/450-686
C3K450_PSEFS/297-533
C3K4G0_PSEFS/721-957
C3K4J1_PSEFS/18-244
C3K4W8_PSEFS/144-379
C3K5S5_PSEFS/457-690
C3K7H6_PSEFS/526-761
C3K7H8_PSEFS/525-760
C3K7K4_PSEFS/3-227
C3K8Y1_PSEFS/370-606
C3K8Z9_PSEFS/471-708
C3K906_PSEFS/5-239
C3KA85_PSEFS/275-511
C3KAW1_PSEFS/438-674
C3KBD8_PSEFS/156-392
C3KBT5_PSEFS/410-646
C3KCF3_PSEFS/607-839
C3KCP2_PSEFS/639-875
C3KN38_RHISN/565-797
C3KN65_RHISN/566-807
C3KN80_RHISN/423-664
C3KQA4_RHISN/827-1059
C3KQH8_RHISN/395-627
C3KZH7_CLOB6/645-880
C3L060_CLOB6/2-193
C3L848_BACAC/654-890
C3LFH5_BACAC/655-891
C3LFM2_BACAC/483-719
C3LGD6_BACAC/318-553
C3LH84_BACAC/442-677
C3LHW0_BACAC/576-812
C3LI57_BACAC/3-236
C3LLQ7_VIBCM/449-680
C3LMR9_VIBCM/8-240
C3LMW7_VIBCM/17-242
C3LMX8_VIBCM/139-370
C3LN33_VIBCM/418-656
C3LNF4_VIBCM/2-190
C3LNN8_VIBCM/391-628
C3LPR4_VIBCM/516-753
C3LPX2_VIBCM/597-825
C3LPX9_VIBCM/22-218
C3LRC9_VIBCM/405-641
C3LSH7_VIBCM/595-833
C3LSQ8_VIBCM/428-664
C3LSR3_VIBCM/417-655
C3LSV7_VIBCM/520-755
C3LTY3_VIBCM/284-520
C3LUA5_VIBCM/347-590
C3LUC5_VIBCM/266-494
C3LVF3_VIBCM/44-275
C3LW49_VIBCM/376-611
C3LWZ4_VIBCM/408-636
C3M2A7_VIBC3/22-218
C3M8Z9_RHISN/637-870
C3M942_RHISN/415-646
C3MB50_RHISN/462-692
C3MFM2_RHISN/524-766
C3MGA6_RHISN/530-762
C3MGT7_RHISN/682-914
C3MGW2_RHISN/193-425
C3MHE3_RHISN/625-863
C3MHK8_RHISN/716-951
C3MIE9_RHISN/19-249
C3MIU6_RHISN/509-742
C3NP86_VIBCJ/377-614
C3NPI2_VIBCJ/2-190
C3NPX4_VIBCJ/418-656
C3NQ30_VIBCJ/136-367
C3NQ39_VIBCJ/17-242
C3NQ89_VIBCJ/8-240
C3NR84_VIBCJ/418-649
C3NRS4_VIBCJ/284-520
C3NS42_VIBCJ/405-641
C3NTS6_VIBCJ/516-753
C3NTV8_VIBCJ/520-755
C3NUB0_VIBCJ/597-825
C3NUB6_VIBCJ/3-194
C3NUD8_VIBCJ/595-833
C3NUM3_VIBCJ/417-655
C3NUM8_VIBCJ/428-664
C3NW58_VIBCJ/4-193
C3NWK3_VIBCJ/376-611
C3NXA5_VIBCJ/44-275
C3NYB9_VIBCJ/266-494
C3NYD6_VIBCJ/347-590
C3NYN6_VIBCJ/408-636
C3NZC8_BACAA/442-677
C3NZK3_BACAA/318-553
C3P1F0_BACAA/655-891
C3P2B0_BACAA/483-719
C3P5F0_BACAA/654-890
C3P6Z7_BACAA/3-236
C3PB05_BACAA/576-812
C3PMU3_RICAE/170-400
C3RHL5_9FIRM/488-724
C3RI62_9FIRM/366-601
C3RI80_9FIRM/411-648
C3RIH2_9FIRM/1603-1839
C3RJ79_9FIRM/598-833
C3RJC9_9FIRM/728-964
C3RK79_9FIRM/387-524
C3RKZ2_9FIRM/1-204
C3RL72_9FIRM/500-738
C3RLE9_9FIRM/296-532
C3RM48_9FIRM/432-666
C3RMD8_9FIRM/493-729
C3RMJ0_9FIRM/191-309
C3RMJ1_9FIRM/1-122
C3RP32_9FIRM/189-425
C3RP61_9FIRM/484-724
C3RPA9_9FIRM/383-622
C3RQH0_9FIRM/1-164
C3SDK9_ECOLX/113-349
C3SHE2_ECOLX/272-506
C3SHE5_ECOLX/272-506
C3SNI2_ECOLX/402-637
C3SNI3_ECOLX/402-637
C3SNI5_ECOLX/402-637
C3SNK2_ECOLX/18-243
C3SRN2_ECOLX/400-630
C3SRN5_ECOLX/400-630
C3T022_ECOLX/497-730
C3T023_ECOLX/497-730
C3T182_ECOLX/505-737
C3T185_ECOLX/505-737
C3T3M2_ECOLX/265-500
C3T3M3_ECOLX/265-500
C3T6E2_ECOLX/280-511
C3T6E5_ECOLX/280-511
C3T7V2_ECOLX/5-225
C3THC7_ECOLX/531-767
C3THC8_ECOLX/531-767
C3THD0_ECOLX/531-767
C3TLI7_ECOLX/274-504
C3TNC2_ECOLX/114-349
C3TNC3_ECOLX/114-349
C3TNC5_ECOLX/114-349
C3U0P8_9BACT/26-260
C3V9Z5_9PSED/5-230
C3VA06_9PSED/391-626
C3WDS0_FUSMR/6-158
C3X239_OXAFO/714-950
C3X2S1_OXAFO/637-873
C3X2S2_OXAFO/794-1030
C3X305_OXAFO/422-658
C3X404_OXAFO/713-949
C3X4A6_OXAFO/474-709
C3X4A7_OXAFO/327-563
C3X4C3_OXAFO/657-892
C3X4J8_OXAFO/823-1059
C3X511_OXAFO/1683-1919
C3X646_OXAFO/450-687
C3X6Z6_OXAFO/415-649
C3X7E1_OXAFO/415-649
C3X800_OXAFO/508-747
C3X8G2_OXAFO/706-942
C3X951_OXAFO/401-637
C3X9Q2_OXAFO/763-999
C3XA65_OXAFO/715-951
C3XAA6_OXAFO/492-727
C3XAF8_OXAFO/448-684
C3XAF9_OXAFO/327-563
C3XAH6_OXAFO/622-857
C3XAQ6_OXAFO/823-1059
C3XB77_OXAFO/1706-1942
C3XB83_OXAFO/302-539
C3XCC4_OXAFO/450-687
C4AMV5_BURMA/29-265
C4ANA8_BURMA/308-544
C4ANK4_BURMA/158-391
C4ANL0_BURMA/433-670
C4AT16_BURMA/524-766
C4AX05_BURMA/23-252
C4B001_BURMA/628-864
C4B326_BURMA/2-229
C4FI85_9AQUI/3-188
C4FI93_9AQUI/1-47
C4FII9_9AQUI/1-109
C4FIP7_9AQUI/1-214
C4FIY4_9AQUI/2-68
C4FJN1_9AQUI/689-937
C4FKJ6_9AQUI/2-195
C4FKK5_9AQUI/440-680
C4FZD9_ABIDE/251-482
C4FZZ4_ABIDE/396-634
C4FZZ5_ABIDE/341-579
C4FZZ7_ABIDE/313-550
C4G6B1_ABIDE/512-747
C4G6X9_ABIDE/1-188
C4GU41_YERPN/2-221
C4GZ17_YERPE/41-266
C4GZ27_YERPE/418-653
C4GZL7_YERPE/540-772
C4H3G3_YERPE/234-469
C4H7B2_YERPE/2-221
C4HAN8_YERPE/397-627
C4HD52_YERPE/234-469
C4HDZ3_YERPE/397-627
C4HFP9_YERPE/41-266
C4HFQ8_YERPE/418-653
C4HJ50_YERPE/2-221
C4HME0_YERPE/540-772
C4HTP3_YERPE/234-469
C4HWH2_YERPE/2-221
C4I256_BURPS/158-391
C4I265_BURPS/433-670
C4I4I7_BURPS/628-864
C4ICI0_CLOBU/511-746
C4ID57_CLOBU/12-247
C4IDV7_CLOBU/193-429
C4IJX8_CLOBU/13-246
C4IN81_BRUAB/450-682
C4IPE4_BRUAB/711-946
C4IPF0_BRUAB/278-513
C4IW67_BRUAB/266-500
C4K123_RICPU/167-397
C4K931_THASP/605-841
C4KA21_THASP/839-1075
C4KA30_THASP/991-1227
C4KA58_THASP/540-776
C4KBM0_THASP/173-411
C4KCC9_THASP/483-718
C4KD26_THASP/441-676
C4KDE0_THASP/565-803
C4KLT0_BURPS/3-239
C4KNN3_BURPS/112-343
C4KQ47_BURPS/536-778
C4KRS3_BURPS/23-252
C4KTE8_BURPS/497-733
C4KTS6_BURPS/30-265
C4KUR3_BURPS/354-590
C4KUU7_BURPS/24-253
C4KYS1_EXISA/2-189
C4KYZ8_EXISA/71-301
C4L084_EXISA/307-541
C4L275_EXISA/524-760
C4L2A5_EXISA/510-744
C4L2E6_EXISA/431-665
C4L2F5_EXISA/617-852
C4L315_EXISA/1-223
C4L6B7_EXISA/566-798
C4L705_EXISA/360-595
C4L707_EXISA/648-881
C4L753_EXISA/565-800
C4L760_TOLAT/558-791
C4L8H6_TOLAT/516-748
C4L8N0_TOLAT/4-216
C4L8V0_TOLAT/309-523
C4L987_TOLAT/830-1066
C4L9X9_TOLAT/846-1082
C4LCC8_TOLAT/669-909
C4LDT9_TOLAT/504-740
C4LE59_TOLAT/408-636
C4NV39_ECOLX/11-245
C4NVH3_SALCH/2-209
C4NVL8_SALCH/11-245
C4NVV2_ECOLX/2-209
C4RB61_9ACTO/22-252
C4RB69_9ACTO/444-677
C4RB93_9ACTO/468-709
C4RBQ9_9ACTO/578-813
C4RCD7_9ACTO/459-702
C4RF00_9ACTO/390-582
C4RHI0_9ACTO/554-789
C4RLN6_9ACTO/358-600
C4RPX2_9ACTO/577-813
C4RRH9_9ACTO/511-746
C4RX99_YERBE/388-617
C4RZY5_YERBE/865-1101
C4S075_YERBE/24-248
C4S0E3_YERBE/384-619
C4S0G0_YERBE/409-644
C4S167_YERBE/270-505
C4S253_YERBE/605-837
C4S3U0_YERBE/2-219
C4S4N7_YERBE/3-221
C4S5H7_YERBE/242-478
C4S5Q9_YERBE/612-848
C4S8N8_YERMO/242-478
C4S9K8_YERMO/1-216
C4SBG8_YERMO/270-505
C4SC20_YERMO/24-248
C4SCS6_YERMO/1-194
C4SCX1_YERMO/612-848
C4SD19_YERMO/2-154
C4SDQ5_YERMO/409-644
C4SDS3_YERMO/407-642
C4SEG7_YERMO/290-520
C4SHP4_YERMO/605-837
C4SIA6_YERMO/864-1101
C4SJH3_YERFR/24-259
C4SLR4_YERFR/24-248
C4SLV3_YERFR/249-484
C4SN16_YERFR/114-349
C4SNW7_YERFR/3-222
C4SP11_YERFR/612-848
C4SPL2_YERFR/1-208
C4SRC1_YERFR/237-472
C4SS12_YERFR/409-644
C4SSH8_YERFR/234-469
C4SSS5_YERFR/387-617
C4SU18_YERFR/605-837
C4SYY4_YERIN/865-1101
C4SZL5_YERIN/257-491
C4SZQ1_YERIN/242-478
C4T235_YERIN/407-642
C4T251_YERIN/24-248
C4T2A2_YERIN/143-364
C4T3L7_YERIN/376-606
C4T4Y0_YERIN/270-505
C4T5P6_YERIN/612-848
C4T5S7_YERIN/409-644
C4T6G4_YERIN/607-839
C4T6W6_YERIN/1-195
C4T7B5_YERIN/2-181
C4TR37_YERKR/264-499
C4TR46_YERKR/24-248
C4TTJ9_YERKR/270-505
C4TU69_YERKR/585-817
C4TWJ2_YERKR/3-222
C4TX50_YERKR/242-478
C4TXS6_YERKR/866-1101
C4TYP1_YERKR/2-219
C4TZU6_YERKR/359-594
C4U0N1_YERKR/389-619
C4U303_YERKR/53-289
C4U3H6_YERAL/1-194
C4U438_YERAL/612-848
C4U503_YERAL/253-488
C4U508_YERAL/2-200
C4U5Q9_YERAL/273-509
C4U6H6_YERAL/270-505
C4U7S3_YERAL/387-617
C4U9T3_YERAL/2-221
C4U9U6_YERAL/607-839
C4UBY4_YERAL/409-644
C4UDQ5_YERAL/866-1101
C4UG52_YERRU/1-194
C4UIM1_YERRU/397-627
C4UJB6_YERRU/610-846
C4UKU1_YERRU/259-493
C4UL83_YERRU/409-644
C4UN36_YERRU/24-248
C4UNV8_YERRU/418-653
C4URZ9_YERRO/23-247
C4US07_YERRO/407-642
C4UTM9_YERRO/409-644
C4UUZ8_YERRO/2-221
C4UVD4_YERRO/387-617
C4UW07_YERRO/623-859
C4UWM6_YERRO/270-505
C4UWQ5_YERRO/2-133
C4UZY4_YERRO/838-1075
C4V005_YERRO/605-837
C4V1I6_9FIRM/180-418
C4V3B2_9FIRM/312-550
C4V5N9_9FIRM/9-201
C4WGF6_9RHIZ/511-744
C4WH32_9RHIZ/446-678
C4WM42_9RHIZ/547-779
C4WMX8_9RHIZ/428-663
C4WRC3_9RHIZ/400-632
C4WYU7_KLEPN/5-226
C4WYW8_KLEPN/159-391
C4X0M7_KLEPN/400-630
C4X0Z8_KLEPN/272-506
C4X220_KLEPN/402-637
C4X4M1_KLEPN/272-502
C4X5Q9_KLEPN/160-389
C4X6E1_KLEPN/254-490
C4X832_KLEPN/176-403
C4X8C7_KLEPN/320-552
C4XAA0_KLEPN/273-504
C4XAT6_KLEPN/400-632
C4XB96_KLEPN/264-500
C4XBN7_KLEPN/490-718
C4XBW6_KLEPN/497-730
C4XGB8_DESMR/551-788
C4XGC1_DESMR/469-706
C4XGE3_DESMR/3-198
C4XJM6_DESMR/110-233
C4XM09_DESMR/508-746
C4XMQ0_DESMR/201-433
C4XMU6_DESMR/340-578
C4XPS6_DESMR/11-205
C4XRG9_DESMR/182-418
C4XRM5_DESMR/562-800
C4YV42_9RICK/169-399
C4Z076_EUBE2/304-541
C4Z3G6_EUBE2/508-743
C4Z459_EUBE2/468-706
C4Z639_EUBE2/306-546
C4Z6E8_EUBE2/10-234
C4Z6I3_EUBE2/192-428
C4Z7K1_EUBE2/185-422
C4ZC12_EUBR3/307-546
C4ZEY7_EUBR3/610-849
C4ZFU3_EUBR3/430-664
C4ZG50_EUBR3/298-534
C4ZH79_EUBR3/765-1003
C4ZHY7_EUBR3/511-746
C4ZI51_EUBR3/378-614
C4ZJL8_THASP/349-586
C4ZJQ2_THASP/781-1017
C4ZL18_THASP/477-712
C4ZLC1_THASP/563-799
C4ZM14_THASP/447-683
C4ZM30_THASP/757-993
C4ZM39_THASP/671-907
C4ZM58_THASP/504-740
C4ZM84_THASP/325-563
C4ZNG3_THASP/658-893
C4ZNV7_THASP/629-865
C4ZS80_ECOBW/164-389
C4ZS85_ECOBW/250-486
C4ZSF5_ECOBW/891-1090
C4ZSY9_ECOBW/400-630
C4ZTL3_ECOBW/272-502
C4ZTY1_ECOBW/410-644
C4ZU21_ECOBW/265-500
C4ZVT1_ECOBW/492-724
C4ZW72_ECOBW/17-242
C4ZW76_ECOBW/402-637
C4ZWQ8_ECOBW/545-781
C4ZX78_ECOBW/497-730
C4ZY05_ECOBW/531-767
C4ZYG9_ECOBW/5-225
C4ZZH1_ECOBW/270-501
C5A155_ECOBW/272-506
C5A996_BURGB/2-201
C5AB86_BURGB/508-744
C5ABS3_BURGB/36-265
C5AC74_BURGB/26-255
C5ADE7_BURGB/354-590
C5ADG6_BURGB/24-254
C5AEA9_BURGB/29-260
C5AEC5_BURGB/11-239
C5AIV8_BURGB/435-672
C5AK44_BURGB/5-204
C5AKJ3_BURGB/27-248
C5AKX9_BURGB/722-957
C5APY0_METEA/527-759
C5AQH9_METEA/394-628
C5ARW0_METEA/260-495
C5AS48_METEA/215-449
C5AUW3_METEA/704-936
C5AVI2_METEA/461-693
C5AVN7_METEA/407-642
C5AXV0_METEA/552-787
C5AY91_METEA/12-243
C5AYZ2_METEA/364-595
C5B089_METEA/538-770
C5B0V8_METEA/61-293
C5B1Z8_METEA/321-559
C5B260_METEA/442-674
C5B2G1_METEA/723-959
C5B302_METEA/555-787
C5B323_METEA/312-544
C5B5W0_METEA/377-610
C5BB32_EDWI9/28-242
C5BB36_EDWI9/412-644
C5BBK6_EDWI9/748-980
C5BBK9_EDWI9/477-708
C5BC21_EDWI9/396-626
C5BG29_EDWI9/265-499
C5BGX0_EDWI9/1-232
C5BI93_TERTT/640-878
C5BJV7_TERTT/1045-1287
C5BL25_TERTT/7-191
C5BLB7_TERTT/347-591
C5BM41_TERTT/513-750
C5BN58_TERTT/548-786
C5BNP4_TERTT/339-575
C5BNT5_TERTT/450-686
C5BPE5_TERTT/350-588
C5BPV0_TERTT/494-729
C5BQV7_TERTT/454-689
C5BR51_TERTT/470-708
C5BRQ8_TERTT/555-793
C5BS78_TERTT/141-375
C5BT20_TERTT/736-971
C5BT83_TERTT/178-406
C5BTG9_TERTT/587-819
C5BTR2_TERTT/1159-1397
C5CLH4_VARPS/737-973
C5CTK8_VARPS/847-1083
C5CVG2_VARPS/9-235
C5D167_VARPS/487-725
C5D169_VARPS/454-690
C5D2J8_GEOSW/317-552
C5D2S1_GEOSW/420-655
C5D592_GEOSW/566-798
C5D6R4_GEOSW/700-936
C5D822_GEOSW/1-236
C5EE72_9FIRM/301-541
C5EEB6_9FIRM/501-737
C5EFD5_9FIRM/649-884
C5EGG9_9FIRM/489-726
C5EI91_9FIRM/447-682
C5EIN3_9FIRM/191-427
C5EJC7_9FIRM/603-840
C5EJH1_9FIRM/1027-1263
C5EJX1_9FIRM/315-551
C5EK86_9FIRM/359-595
C5ELU8_9FIRM/451-687
C5ELV2_9FIRM/479-716
C5ELV6_9FIRM/327-563
C5EP65_9FIRM/366-602
C5EQ11_9FIRM/1-48
C5EQT5_9FIRM/390-625
C5ER41_9FIRM/470-706
C5EU05_9FIRM/505-742
C5EUM7_9FIRM/302-539
C5EUW7_9FIRM/652-887
C5JAQ0_9BACT/29-259
C5JAR6_9BACT/667-902
C5JAX4_9BACT/435-671
C5JAX8_9BACT/322-559
C5JBL0_9BACT/295-531
C5N786_BURMA/511-747
C5NEE6_BURMA/524-766
C5NGD8_BURMA/158-391
C5NGE4_BURMA/433-670
C5NHC1_BURMA/2-229
C5NHN2_BURMA/29-265
C5NKA4_BURMA/628-864
C5NL88_BURMA/23-252
C5T0G3_ACIDE/550-785
C5T198_ACIDE/692-927
C5T1I4_ACIDE/580-816
C5T2T4_ACIDE/490-726
C5T3D4_ACIDE/31-256
C5T452_ACIDE/794-1030
C5T4L2_ACIDE/676-912
C5T5H9_ACIDE/508-743
C5T5X4_ACIDE/1-65
C5T6Q1_ACIDE/489-725
C5T6Y8_ACIDE/259-495
C5T7A6_ACIDE/439-675
C5T7F6_ACIDE/1373-1609
C5T865_ACIDE/775-1011
C5T8V1_ACIDE/13-215
C5T8V2_ACIDE/20-208
C5T8W1_ACIDE/341-575
C5T9I2_ACIDE/382-620
C5T9K8_ACIDE/846-1081
C5T9Y9_ACIDE/528-763
C5TBG1_ACIDE/482-654
C5TC39_ACIDE/25-258
C5TCV8_ACIDE/89-325
C5TDM8_ZYMMO/435-667
C5TFE7_ZYMMO/22-246
C5TGI4_ZYMMO/325-563
C5UQ03_CLOBO/332-568
C5URM7_CLOBO/308-545
C5USQ4_CLOBO/800-1036
C5USQ5_CLOBO/929-1166
C5UUQ2_CLOBO/488-727
C5UWA2_CLOBO/537-772
C5VS99_CLOBO/4-238
C5W0B3_ECOBB/272-502
C5W2H8_ECOBB/111-346
C5W3A2_ECOBB/410-644
C5W442_ECOBB/164-389
C5W447_ECOBB/250-486
C5W4B3_ECOBB/545-781
C5W6H2_ECOBB/891-1090
C5W6S1_ECOBB/265-500
C5W7B4_ECOBB/492-724
C5W7K5_ECOBB/497-730
C5W9J1_ECOBB/400-630
C5WA97_ECOBB/17-242
C5WAA1_ECOBB/400-635
C5WBU3_ECOBB/272-506
C5ZAD0_BURPS/23-252
C5ZBD2_BURPS/29-265
C5ZBR7_BURPS/497-733
C5ZCQ0_BURPS/354-590
C5ZCT1_BURPS/2-229
C5ZGL3_BURPS/36-272
C5ZID4_BURPS/61-292
C5ZJU0_BURPS/536-778
C5ZNU1_BURPS/628-864
C5ZTG2_BURPS/158-391
C5ZTH2_BURPS/433-670
C6AC92_BARGA/705-941
C6AS31_RHILS/530-766
C6AT13_RHILS/429-661
C6AT15_RHILS/520-762
C6ATH8_RHILS/375-607
C6AUC1_RHILS/463-693
C6AUM6_RHILS/343-579
C6AVB7_RHILS/270-502
C6AVD3_RHILS/463-695
C6AWL9_RHILS/508-741
C6AWP6_RHILS/479-709
C6AZA7_RHILS/264-496
C6AZK7_RHILS/488-724
C6B0E8_RHILS/395-628
C6B255_RHILS/528-760
C6B2M5_RHILS/197-429
C6B3L1_RHILS/807-1040
C6B3S2_RHILS/710-945
C6B3V5_RHILS/298-528
C6B4R9_RHILS/427-656
C6B676_RHILS/340-577
C6B6Y9_RHILS/492-725
C6B953_RHILS/652-884
C6BAS9_RHILS/532-761
C6BC73_RALP1/440-676
C6BCU0_RALP1/654-889
C6BGZ2_RALP1/21-246
C6BH41_RALP1/31-260
C6BHG4_RALP1/156-390
C6BL38_RALP1/2-232
C6BLH6_RALP1/391-627
C6BLM3_RALP1/630-866
C6BLS8_RALP1/8-237
C6BM04_RALP1/647-884
C6BM10_RALP1/720-957
C6BMD8_RALP1/465-701
C6BMK4_RALP1/928-1165
C6BN72_RALP1/204-449
C6BNB2_RALP1/654-890
C6BND4_RALP1/443-680
C6BP32_RALP1/385-629
C6BPU5_RALP1/440-677
C6BS66_DESAD/777-1015
C6BSB1_DESAD/682-921
C6BWZ0_DESAD/462-698
C6BXD8_DESAD/470-706
C6BXI2_DESAD/178-412
C6BZT5_DESAD/297-536
C6C0R3_DESAD/5-199
C6C167_DESAD/9-244
C6C1E5_DESAD/8-242
C6C1K1_DESAD/5-198
C6C3R8_DICDC/250-486
C6C3T2_DICDC/4-227
C6C4M8_DICDC/394-624
C6C4P4_DICDC/428-664
C6C4X5_DICDC/261-496
C6C676_DICDC/596-831
C6C6V3_DICDC/468-704
C6C7J1_DICDC/5-237
C6C7J2_DICDC/7-173
C6C7L9_DICDC/3-192
C6CAQ8_DICDC/31-250
C6CDP3_DICDC/433-668
C6CFE9_DICZE/250-487
C6CFI3_DICZE/4-226
C6CGY3_DICZE/468-704
C6CKZ2_DICZE/432-667
C6CMJ3_DICZE/403-632
C6CNM6_DICZE/21-245
C6CRS9_PAESJ/8-244
C6CSH3_PAESJ/421-656
C6CSH9_PAESJ/155-390
C6CVN0_PAESJ/573-809
C6D7W4_PAESJ/684-922
C6D8Q9_PAESJ/382-617
C6DAY3_PECCP/283-517
C6DBL8_PECCP/414-644
C6DBM5_PECCP/25-250
C6DDH6_PECCP/5-234
C6DFE6_PECCP/3-190
C6DFX5_PECCP/468-704
C6DIL0_PECCP/399-629
C6DIW9_PECCP/275-509
C6DJ54_PECCP/336-573
C6DJC0_PECCP/269-503
C6DKP4_PECCP/7-227
C6DTM8_MYCTK/58-299
C6DTN1_MYCTK/358-595
C6DZH0_GEOSM/588-824
C6E011_GEOSM/612-848
C6E0C0_GEOSM/476-711
C6E0M9_GEOSM/1-194
C6E198_GEOSM/454-690
C6E4F2_GEOSM/268-504
C6E7Z7_GEOSM/448-684
C6E953_GEOSM/699-934
C6EA21_ECOBD/265-500
C6EAP0_ECOBD/891-1090
C6EC16_ECOBD/270-501
C6ED63_ECOBD/272-506
C6EEF4_ECOBD/400-635
C6EEF8_ECOBD/17-242
C6EEM8_ECOBD/545-781
C6EFU8_ECOBD/410-644
C6EGK8_ECOBD/400-630
C6EGU6_ECOBD/264-500
C6EGV1_ECOBD/164-389
C6EKK8_ECOBD/497-730
C6EL07_ECOBD/272-502
C6EL75_ECOBD/492-724
C6ELR5_ECOBD/111-346
C6G4D6_9BACT/435-671
C6GA36_AERHY/2-209
C6HTT7_9BACT/606-841
C6HTV8_9BACT/10-243
C6HUQ1_9BACT/719-952
C6HUY5_9BACT/462-694
C6HVU5_9BACT/759-993
C6HW18_9BACT/314-550
C6HWE5_9BACT/1241-1475
C6HXD1_9BACT/579-817
C6HXY9_9BACT/1220-1454
C6HYS4_9BACT/6-198
C6HYW1_9BACT/390-632
C6HYW8_9BACT/37-139
C6HYZ9_9BACT/1550-1784
C6HZ81_9BACT/447-686
C6HZI4_9BACT/357-587
C6HZP9_9BACT/27-253
C6HZT9_9BACT/470-706
C6HZU4_9BACT/568-803
C6HZW1_9BACT/1626-1860
C6HZY4_9BACT/114-352
C6HZY6_9BACT/463-695
C6HZZ1_9BACT/579-813
C6I0T7_9BACT/1-70
C6I0Z9_9BACT/581-815
C6IY91_9BACL/327-562
C6IY96_9BACL/1-26
C6J6G7_9BACL/449-684
C6J9I9_9FIRM/400-636
C6JCA1_9FIRM/328-562
C6JCB0_9FIRM/1-86
C6JE92_9FIRM/350-586
C6JF03_9FIRM/1-98
C6JF14_9FIRM/344-581
C6JFR2_9FIRM/386-622
C6JIS7_FUSVA/498-734
C6JKI1_FUSVA/7-142
C6JKQ0_FUSVA/770-1007
C6JLB8_FUSVA/299-538
C6JRF4_FUSVA/362-599
C6KW53_9BACT/11-245
C6MYV6_9GAMM/1-219
C6MZW9_9GAMM/1-192
C6N027_9GAMM/254-490
C6N1K4_9GAMM/325-559
C6N5K3_9GAMM/516-752
C6N7U2_9GAMM/814-1049
C6NR21_9GAMM/550-782
C6NT68_9GAMM/13-206
C6NU53_9GAMM/683-915
C6NUV6_9GAMM/503-738
C6NX87_9GAMM/351-594
C6NXS0_9GAMM/503-738
C6NY99_9GAMM/2-214
C6NYC2_9GAMM/440-675
C6NYX6_9GAMM/1-222
C6PNC3_9CLOT/1-189
C6PPB4_9CLOT/721-953
C6PSS6_9CLOT/664-900
C6PYP8_9CLOT/380-616
C6RFQ5_9PROT/406-634
C6RI09_9PROT/571-803
C6RJ28_9PROT/241-460
C6RJM4_ACIRA/460-696
C6RJR5_ACIRA/604-840
C6RKM7_ACIRA/596-832
C6RSE1_ACIRA/438-674
C6RTE6_VIBCH/589-827
C6RTS6_VIBCH/520-755
C6RTY2_VIBCH/3-194
C6RTY8_VIBCH/577-805
C6RU38_VIBCH/466-703
C6RUK8_VIBCH/417-655
C6RUL3_VIBCH/428-664
C6RUZ0_VIBCH/4-193
C6RWV0_VIBCH/136-367
C6RWW0_VIBCH/1-117
C6RX06_VIBCH/8-240
C6RXY8_VIBCH/346-583
C6RY68_VIBCH/2-190
C6RYH8_VIBCH/284-520
C6RYU3_VIBCH/444-675
C6RZV3_VIBCH/2-173
C6S0R3_VIBCH/260-488
C6S0T1_VIBCH/347-590
C6S126_VIBCH/408-636
C6S1U4_VIBCH/376-611
C6TQL9_BURPS/36-272
C6TRT5_BURPS/112-343
C6TTA9_BURPS/524-766
C6TUY1_BURPS/23-252
C6TWD2_BURPS/511-747
C6TWV2_BURPS/29-265
C6TXB8_BURPS/354-590
C6TXU0_BURPS/2-229
C6U206_BURPS/158-391
C6U215_BURPS/433-670
C6U4N9_BURPS/628-864
C6UB01_ECOBR/111-346
C6UBB0_ECOBR/497-730
C6UBS2_ECOBR/272-502
C6UDZ6_ECOBR/447-683
C6UF76_ECOBR/400-630
C6UG31_ECOBR/164-389
C6UG36_ECOBR/250-486
C6UGE9_ECOBR/410-644
C6UGQ1_ECOBR/17-242
C6UGQ5_ECOBR/400-635
C6UHP7_ECOBR/545-781
C6UJ23_ECOBR/25-168
C6UJD0_ECOBR/270-501
C6UKM0_ECOBR/887-1086
C6ULJ1_ECOBR/265-500
C6UMQ2_ECOBR/492-724
C6UPQ0_ECO5T/290-523
C6UPZ1_ECO5T/492-724
C6UQQ3_ECO5T/497-730
C6UTD1_ECO5T/410-524
C6UUR5_ECO5T/400-630
C6UW47_ECO5T/5-225
C6UX76_ECO5T/270-501
C6UXE9_ECO5T/17-242
C6UXF3_ECO5T/413-648
C6UY31_ECO5T/111-346
C6UZ95_ECO5T/272-502
C6V241_ECO5T/272-506
C6V2J2_ECO5T/531-767
C6V2R4_ECO5T/265-500
C6V4T3_NEORI/152-380
C6V9G8_ECOBD/447-683
C6VBK2_ECOBD/250-486
C6VEH0_ECOBD/25-168
C6VJ41_LACPJ/33-260
C6VKD4_LACPJ/1-212
C6VM65_LACPJ/1-217
C6VM72_LACPJ/4-218
C6VMC3_LACPJ/4-215
C6W8B9_ACTMD/3-224
C6W9U5_ACTMD/410-643
C6WA45_ACTMD/444-650
C6WHS9_ACTMD/436-677
C6WII4_ACTMD/607-838
C6WJ06_ACTMD/808-1043
C6WMG3_ACTMD/472-705
C6WN82_ACTMD/606-841
C6WQX4_ACTMD/467-708
C6WRK6_ACTMD/459-686
C6WSM3_METML/39-270
C6WT76_METML/616-852
C6WTL1_METML/717-953
C6WUG6_METML/589-825
C6WUU2_METML/409-637
C6WUZ4_METML/583-819
C6WV10_METML/443-679
C6WVC4_METML/472-708
C6WVK9_METML/1080-1316
C6WVM4_METML/92-323
C6WVQ3_METML/532-767
C6WW26_METML/199-435
C6WW34_METML/366-602
C6WWG6_METML/321-562
C6WWM6_METML/392-631
C6WWW7_METML/704-939
C6WX19_METML/1-193
C6WXB4_METML/21-254
C6WXJ5_METML/317-555
C6WYA8_METML/381-615
C6WYQ8_METML/479-716
C6WYR3_METML/320-556
C6WYR4_METML/428-663
C6WYR6_METML/471-707
C6WYS6_METML/674-910
C6WZ79_METML/1004-1240
C6X6V4_METSD/864-1100
C6X759_METSD/496-746
C6X767_METSD/175-411
C6X7D4_METSD/33-269
C6X7I8_METSD/565-801
C6X7M1_METSD/979-1215
C6X8Z9_METSD/581-817
C6X932_METSD/208-444
C6X941_METSD/472-708
C6X969_METSD/25-256
C6X9G9_METSD/729-965
C6XA09_METSD/526-761
C6XA20_METSD/21-253
C6XAD3_METSD/498-734
C6XAG8_METSD/697-933
C6XB50_METSD/9-204
C6XBE2_METSD/13-241
C6XBG8_METSD/462-697
C6XBI7_METSD/434-670
C6XBJ6_METSD/898-1135
C6XBN5_METSD/522-763
C6XBS8_METSD/696-932
C6XC99_METSD/427-663
C6XCG6_METSD/429-665
C6XCI5_METSD/412-642
C6XCZ3_METSD/527-766
C6XCZ6_METSD/620-857
C6XD96_METSD/38-270
C6XDB6_METSD/82-314
C6XE67_METSD/662-899
C6XEG9_METSD/465-701
C6XEP3_METSD/191-427
C6XEY9_LIBAP/706-943
C6XIJ2_HIRBI/316-551
C6XIN4_HIRBI/128-357
C6XK75_HIRBI/517-748
C6XLK7_HIRBI/145-380
C6XLS7_HIRBI/429-661
C6XM67_HIRBI/396-632
C6XNM0_HIRBI/479-711
C6XPY9_HIRBI/472-706
C6XQR4_HIRBI/145-388
C6XR95_HIRBI/110-340
C6YBS3_VIBCH/284-520
C6YCE9_VIBCH/8-240
C6YCK0_VIBCH/17-242
C6YCL0_VIBCH/136-367
C6YCR7_VIBCH/418-656
C6YD26_VIBCH/2-190
C6YDB0_VIBCH/391-628
C6YEE1_VIBCH/444-675
C6YH14_VIBCH/347-590
C6YH35_VIBCH/266-494
C6YHP1_VIBCH/44-275
C6YID8_VIBCH/376-611
C6YIU7_VIBCH/408-636
C6YJB3_VIBCH/405-641
C6YJQ1_VIBCH/428-664
C6YJQ6_VIBCH/417-655
C6YK20_VIBCH/4-193
C6YKG6_VIBCH/520-755
C6YL70_VIBCH/595-833
C6YLP2_VIBCH/516-753
C6YLU7_VIBCH/597-825
C6YLV6_VIBCH/22-218
C7C861_METED/483-715
C7C8P2_METED/704-936
C7C9H8_METED/216-450
C7CB64_METED/756-987
C7CCD7_METED/762-991
C7CCT7_METED/12-243
C7CDM0_METED/418-649
C7CE07_METED/461-693
C7CE64_METED/407-642
C7CFG9_METED/638-873
C7CH95_METED/335-573
C7CI35_METED/442-674
C7CIX4_METED/723-959
C7CJB6_METED/555-787
C7CJD8_METED/312-544
C7CJS6_METED/552-787
C7CKB3_METED/527-759
C7CL96_METED/394-628
C7CM46_METED/61-293
C7D7D4_9RHOB/1-172
C7D7D5_9RHOB/243-300
C7DBK4_9RHOB/408-643
C7DCI5_9RHOB/28-260
C7G686_9FIRM/451-685
C7G6B2_9FIRM/385-623
C7G730_9FIRM/305-358
C7G730_9FIRM/366-568
C7G864_9FIRM/308-544
C7G946_9FIRM/306-546
C7G9A4_9FIRM/303-539
C7GCP1_9FIRM/390-628
C7GD84_9FIRM/799-1035
C7GGN1_9FIRM/632-872
C7GI37_9FIRM/239-475
C7H380_9FIRM/750-984
C7H399_9FIRM/4-57
C7HHT6_CLOTM/602-838
C7ISI0_THEET/12-197
C7LFS2_BRUMC/444-676
C7LGH6_BRUMC/711-946
C7LGI2_BRUMC/278-513
C7LHI6_BRUMC/266-500
C7LJ98_BRUMC/508-741
C7LNX0_DESBD/368-597
C7LPE1_DESBD/448-685
C7LQB7_DESBD/305-540
C7LQR9_DESBD/1003-1242
C7LR02_DESBD/902-1139
C7LSV6_DESBD/779-1014
C7LSZ0_DESBD/167-402
C7LTW7_DESBD/10-194
C7LTY3_DESBD/820-1054
C7LWZ4_DESBD/68-199
C7LWZ5_DESBD/2-200
C7LYF8_ACIFD/693-925
C7LZ76_ACIFD/754-986
C7LZD1_ACIFD/304-522
C7M003_ACIFD/548-785
C7M017_ACIFD/7-226
C7M018_ACIFD/32-253
C7M084_ACIFD/549-788
C7M0E0_ACIFD/833-1056
C7M0Y9_ACIFD/22-246
C7M1E8_ACIFD/229-449
C7MR68_SACVD/673-911
C7MT35_SACVD/360-602
C7MTG0_SACVD/628-863
C7N1Z5_SLAHD/497-732
C7PW07_CATAD/609-847
C7PY35_CATAD/287-540
C7PYX6_CATAD/501-734
C7Q6I3_CATAD/500-739
C7Q7F0_CATAD/444-679
C7Q7Q8_CATAD/534-620
C7Q7Q8_CATAD/640-802
C7QII4_CATAD/835-1075
C7QKU3_CYAP0/343-581
C7QKW7_CYAP0/321-563
C7QLD1_CYAP0/357-593
C7QLD2_CYAP0/447-683
C7QPU5_CYAP0/6-233
C7QQ54_CYAP0/586-822
C7QQ56_CYAP0/467-709
C7QR43_CYAP0/178-402
C7QU83_CYAP0/1259-1495
C7QU84_CYAP0/466-704
C7QV73_CYAP0/615-856
C7QWH5_CYAP0/886-1124
C7R6I6_KANKD/445-676
C7R6S6_KANKD/299-534
C7R6X5_KANKD/490-727
C7R6X9_KANKD/606-842
C7R7R1_KANKD/490-724
C7R7Z7_KANKD/641-874
C7R9A3_KANKD/1252-1488
C7R9T3_KANKD/551-790
C7RAA4_KANKD/871-1107
C7RAB6_KANKD/15-240
C7RAL6_KANKD/743-983
C7RB28_KANKD/613-849
C7RC12_KANKD/381-616
C7RCU7_KANKD/547-780
C7RD26_KANKD/242-484
C7RJ19_ACCPU/7-238
C7RJ77_ACCPU/1149-1385
C7RK65_ACCPU/1078-1314
C7RKJ1_ACCPU/131-358
C7RKP6_ACCPU/358-594
C7RL13_ACCPU/559-793
C7RMB6_ACCPU/666-903
C7RN47_ACCPU/1284-1518
C7RNA9_ACCPU/1145-1384
C7RNJ0_ACCPU/717-952
C7RNY7_ACCPU/715-951
C7RPI2_ACCPU/406-638
C7RQ11_ACCPU/583-819
C7RQM1_ACCPU/206-439
C7RRQ6_ACCPU/765-1006
C7RS22_ACCPU/758-994
C7RT49_ACCPU/491-727
C7RTE0_ACCPU/455-691
C7RTW7_ACCPU/472-710
C7RU58_ACCPU/4-196
C7RVM5_ACCPU/457-693
C7S9T2_ECOLX/67-121
C7TL89_LACRL/1-216
C7XH16_9LACO/3-224
C8JRX9_LISMO/4-227
C8JSW4_LISMO/3-232
C8JSY4_LISMO/6-236
C8K299_LISMO/4-227
C8K521_LISMO/6-236
C8K541_LISMO/3-232
C8KBJ8_LISMO/4-227
C8KD24_LISMO/3-232
C8KD44_LISMO/6-236
C8KHS6_9PROT/480-716
C8KHS7_9PROT/595-831
C8ND87_9GAMM/436-679
C8PEZ5_9PROT/1008-1234
C8PKJ2_9PROT/554-798
C8PKQ7_9PROT/237-467
C8PYW1_9GAMM/360-594
C8Q0L0_9GAMM/482-718
C8S2D9_9RHOB/32-264
C8S3Z3_9RHOB/654-890
C8S4X1_9RHOB/250-487
C8S5L4_9RHOB/598-834
C8SDL8_9RHIZ/630-865
C8SEN5_9RHIZ/266-502
C8SGJ9_9RHIZ/173-408
C8SLF0_9RHIZ/259-491
C8SM96_9RHIZ/462-693
C8SP12_9RHIZ/643-879
C8SP16_9RHIZ/486-718
C8SPM3_9RHIZ/508-741
C8SQF2_9RHIZ/194-426
C8SS43_9RHIZ/24-251
C8SS44_9RHIZ/24-253
C8ST58_9RHIZ/423-662
C8SU10_9RHIZ/547-779
C8SV86_9RHIZ/266-500
C8SVH0_9RHIZ/434-665
C8SWR4_9RHIZ/443-678
C8SXT3_KLEPR/5-226
C8SXV8_KLEPR/216-448
C8SY53_KLEPR/359-591
C8SYM0_KLEPR/264-500
C8SZQ2_KLEPR/402-637
C8T1B3_KLEPR/165-394
C8T247_KLEPR/272-502
C8T3D8_KLEPR/266-497
C8T3M8_KLEPR/1-46
C8T3M9_KLEPR/1-104
C8T3W7_KLEPR/497-730
C8T5T6_KLEPR/400-630
C8T6P5_KLEPR/1-222
C8T816_KLEPR/124-357
C8T896_KLEPR/272-504
C8T9T3_KLEPR/309-541
C8TA32_KLEPR/159-386
C8TD62_KLEPR/218-452
C8TI11_ECO26/111-346
C8TIF2_ECO26/400-630
C8TJ49_ECO26/272-502
C8TJW2_ECO26/17-242
C8TJW6_ECO26/402-637
C8TLU9_ECO26/531-767
C8TMV2_ECO26/272-506
C8TQH3_ECO26/164-389
C8TQH8_ECO26/250-486
C8TQY5_ECO26/410-644
C8TRK9_ECO26/545-781
C8TSI1_ECO26/5-225
C8TSX5_ECO26/270-501
C8TUA1_ECO26/265-500
C8TVA3_ECO26/492-724
C8TVJ8_ECO26/497-730
C8TXP0_ECO10/400-630
C8TYE6_ECO10/17-242
C8TYF0_ECO10/402-637
C8TZY8_ECO10/272-506
C8U206_ECO10/111-346
C8U2E3_ECO10/272-502
C8U4B4_ECO10/531-767
C8U614_ECO10/891-1090
C8U6B8_ECO10/265-500
C8U6S6_ECO10/164-389
C8U6T1_ECO10/250-486
C8U7A4_ECO10/410-644
C8U7T0_ECO10/492-724
C8U822_ECO10/497-730
C8U9S5_ECO10/5-225
C8UA72_ECO10/270-501
C8UBC6_ECO1A/5-225
C8UBR3_ECO1A/270-501
C8UD06_ECO1A/891-1090
C8UDA6_ECO1A/265-500
C8UDX6_ECO1A/492-724
C8UE71_ECO1A/497-730
C8UGK2_ECO1A/400-630
C8UI06_ECO1A/17-242
C8UI10_ECO1A/402-637
C8UIA7_ECO1A/111-346
C8UIP0_ECO1A/272-502
C8UL58_ECO1A/534-770
C8ULR6_ECO1A/272-506
C8UNS0_ECO1A/164-389
C8UNS5_ECO1A/250-486
C8UPT0_ECO1A/545-781
C8UQN4_ECO1A/11-219
C8VVE0_DESAS/488-719
C8VWV7_DESAS/781-1011
C8VYA6_DESAS/190-422
C8W213_DESAS/1032-1263
C8W451_DESAS/9-244
C8WAS4_ZYMMN/325-563
C8WCF5_ZYMMN/193-425
C8WEW1_ZYMMN/22-246
C8WGK9_EGGLE/308-542
C8WJR1_EGGLE/723-960
C8WJV1_EGGLE/281-518
C8WK40_EGGLE/453-688
C8WLC3_EGGLE/423-658
C8WLR7_EGGLE/494-729
C8WMT3_EGGLE/748-975
C8WNQ2_EGGLE/633-870
C8WPD0_EGGLE/204-440
C8WPG9_EGGLE/195-428
C8WQF9_ALIAD/179-414
C8WQX0_ALIAD/289-523
C8WSY2_ALIAD/2-213
C8WTB0_ALIAD/551-785
C8WTE1_ALIAD/92-325
C8WVV1_ALIAD/1-194
C8WYI0_ALIAD/1-227
C8WZK3_DESRD/208-440
C8X196_DESRD/225-462
C8X1L9_DESRD/651-886
C8X1Q0_DESRD/483-720
C8X1Y4_DESRD/6-193
C8X4Q1_DESRD/3-200
C8X5M7_DESRD/387-629
C8XBF4_NAKMY/587-822
C8XC86_NAKMY/776-1012
C8XCB6_NAKMY/352-590
C8XD81_NAKMY/548-783
C8XHN3_NAKMY/446-685
C8XJV3_NAKMY/362-599
C8XQ11_KLEPN/5-226
C9A617_ENTCA/14-243
C9AAA0_ENTCA/3-237
C9AU93_ENTCA/4-140
C9AY45_ENTCA/3-192
C9CHJ4_ENTCA/4-140
C9CKC9_ENTCA/3-192
C9CSI1_9RHOB/31-263
C9CTQ6_9RHOB/438-677
C9CTR9_9RHOB/424-660
C9CTX2_9RHOB/431-617
C9CTX3_9RHOB/1-30
C9CUE0_9RHOB/229-468
C9CVD2_9RHOB/526-760
C9CX13_9RHOB/647-881
C9E5K5_VIBCH/212-243
C9E5N6_VIBFL/417-655
C9E5V9_VIBFL/212-243
C9KK72_9FIRM/422-659
C9KL06_9FIRM/279-512
C9KLB2_9FIRM/2-125
C9KLD6_9FIRM/16-250
C9KLK9_9FIRM/182-416
C9KLL6_9FIRM/310-544
C9KLR4_9FIRM/386-619
C9KLS2_9FIRM/151-385
C9KN51_9FIRM/304-538
C9KN56_9FIRM/252-490
C9LBI0_RUMHA/1-58
C9LT20_9FIRM/313-551
C9LUG9_9FIRM/499-734
C9LWQ5_9FIRM/315-551
C9LYC9_9FIRM/411-646
C9NLM5_9VIBR/594-832
C9NLT7_9VIBR/2-194
C9NMD3_9VIBR/793-1030
C9NMM2_9VIBR/508-745
C9NNB7_9VIBR/402-638
C9NNX9_9VIBR/394-630
C9NNY8_9VIBR/387-625
C9NP81_9VIBR/288-522
C9NPB0_9VIBR/306-542
C9NPC2_9VIBR/306-542
C9NPJ1_9VIBR/20-256
C9NQ11_9VIBR/19-207
C9NR51_9VIBR/349-570
C9NR83_9VIBR/518-753
C9NRD6_9VIBR/424-661
C9NSF8_9VIBR/566-803
C9NSV2_9VIBR/362-576
C9NT14_9VIBR/408-636
C9NTF9_9VIBR/269-504
C9NTI3_9VIBR/350-591
C9NU62_9VIBR/5-233
C9NUF4_9VIBR/275-510
C9NUG7_9VIBR/268-504
C9NUT2_9VIBR/573-809
C9NUW6_9VIBR/378-613
C9NV77_9VIBR/343-579
C9NXZ1_9VIBR/336-571
C9NY78_9VIBR/3-192
C9NYU9_9VIBR/2-190
C9NYY8_9VIBR/9-235
C9NZ61_9VIBR/27-254
C9NZP3_9VIBR/256-488
C9P0S4_VIBME/595-823
C9P193_VIBME/416-654
C9P197_VIBME/427-663
C9P2V0_VIBME/402-638
C9P3V2_VIBME/2-189
C9P447_VIBME/424-661
C9P4L3_VIBME/251-483
C9P556_VIBME/645-881
C9P5U0_VIBME/16-242
C9P6X4_VIBME/662-898
C9P744_VIBME/316-552
C9P7K6_VIBME/9-245
C9P839_VIBME/206-434
C9P854_VIBME/368-608
C9P9U6_VIBFU/391-626
C9PAD6_VIBFU/508-745
C9PAI9_VIBFU/598-826
C9PAJ5_VIBFU/3-194
C9PBH1_VIBFU/376-612
C9PBY2_VIBFU/27-254
C9PCD5_VIBFU/3-185
C9PD80_VIBFU/243-475
C9PE24_VIBFU/649-889
C9PEG9_VIBFU/249-484
C9PEP8_VIBFU/1-85
C9PFH4_VIBFU/235-472
C9PFI0_VIBFU/345-580
C9PFP9_VIBFU/317-553
C9PFR0_VIBFU/374-609
C9PFU9_VIBFU/408-636
C9PG46_VIBFU/737-972
C9PH57_VIBFU/231-465
C9PH98_VIBFU/27-237
C9PHC3_VIBFU/146-378
C9PHL4_VIBFU/19-251
C9PHZ2_VIBFU/126-361
C9PIA5_VIBFU/260-488
C9PIH4_VIBFU/331-570
C9PJM9_VIBFU/583-821
C9PKN8_VIBFU/519-755
C9PKT1_VIBFU/417-655
C9PKT6_VIBFU/403-639
C9PLF4_VIBFU/174-409
C9PLR8_VIBFU/853-1089
C9PLW3_VIBFU/174-409
C9Q261_9VIBR/402-637
C9Q2S1_9VIBR/596-824
C9Q2X0_9VIBR/489-726
C9Q3P9_9VIBR/2-190
C9Q3X7_9VIBR/354-591
C9Q435_9VIBR/403-634
C9Q4F4_9VIBR/278-515
C9Q5E2_9VIBR/589-827
C9Q762_9VIBR/8-240
C9Q7C1_9VIBR/136-367
C9Q7G7_9VIBR/377-614
C9Q7H7_9VIBR/418-656
C9Q7L9_9VIBR/19-253
C9Q8I7_9VIBR/520-755
C9Q8M8_9VIBR/417-655
C9Q8N3_9VIBR/428-664
C9Q9H7_9VIBR/376-611
C9Q9Y8_9VIBR/113-341
C9QA64_9VIBR/350-590
C9QB56_9VIBR/408-636
C9QBR7_VIBOR/522-750
C9QBT2_VIBOR/2-198
C9QC16_VIBOR/748-985
C9QCE1_VIBOR/501-738
C9QCS2_VIBOR/419-657
C9QD16_VIBOR/594-832
C9QED4_VIBOR/408-636
C9QEK6_VIBOR/489-722
C9QEV2_VIBOR/140-372
C9QFH1_VIBOR/378-613
C9QFJ2_VIBOR/20-252
C9QFQ1_VIBOR/576-812
C9QFV8_VIBOR/353-594
C9QG71_VIBOR/566-803
C9QGJ3_VIBOR/519-757
C9QGW3_VIBOR/341-577
C9QGX6_VIBOR/275-510
C9QHE7_VIBOR/429-662
C9QHK0_VIBOR/2-232
C9QHN7_VIBOR/19-252
C9QHS8_VIBOR/650-890
C9QJH8_VIBOR/2-190
C9QJS2_VIBOR/140-373
C9QKJ9_VIBOR/336-571
C9QKQ6_VIBOR/577-813
C9QL30_VIBOR/12-240
C9QL71_VIBOR/344-579
C9QLA9_VIBOR/347-568
C9QLI1_VIBOR/423-660
C9QLI2_VIBOR/377-614
C9QMY6_VIBOR/394-630
C9QN53_VIBOR/401-637
C9QPS1_ECOD1/497-730
C9QQ62_ECOD1/272-502
C9QQE2_ECOD1/492-724
C9QQW3_ECOD1/111-346
C9QRP4_ECOD1/265-500
C9QRZ8_ECOD1/891-1090
C9QTC3_ECOD1/270-501
C9QU00_ECOD1/5-225
C9QUD7_ECOD1/272-506
C9QVL8_ECOD1/400-635
C9QVM2_ECOD1/17-242
C9QVX9_ECOD1/545-781
C9QXM2_ECOD1/400-630
C9QXR3_ECOD1/410-644
C9QYE7_ECOD1/264-500
C9QYF1_ECOD1/164-389
C9R018_ECOD1/531-767
C9R830_AMMDK/225-459
C9R8T9_AMMDK/417-650
C9RCC0_AMMDK/2-221
C9RJM4_FIBSS/308-544
C9RKL7_FIBSS/420-653
C9RNS7_FIBSS/399-635
C9RQ72_FIBSS/2-197
C9RQH2_FIBSS/394-629
C9RWE1_GEOSY/563-795
C9RXJ9_GEOSY/695-932
C9RYZ3_GEOSY/2-236
C9S1N8_GEOSY/401-636
C9T0H8_9RHIZ/235-469
C9T282_9RHIZ/508-741
C9T481_9RHIZ/260-495
C9T487_9RHIZ/711-946
C9T517_9RHIZ/450-682
C9T9S2_9RHIZ/235-469
C9TBH0_9RHIZ/508-741
C9TCL5_9RHIZ/711-946
C9TCM1_9RHIZ/260-495
C9TEC2_9RHIZ/450-682
C9TIX6_9RHIZ/508-598
C9TKM3_9RHIZ/235-469
C9TMS0_9RHIZ/450-682
C9TPS1_9RHIZ/260-495
C9TPS6_9RHIZ/711-946
C9TT42_9RHIZ/450-682
C9TTX6_9RHIZ/711-946
C9TTY2_9RHIZ/260-495
C9TYF0_9RHIZ/508-741
C9U0Z8_9RHIZ/235-469
C9U289_BRUAB/711-946
C9U296_BRUAB/260-495
C9U7F3_BRUAB/450-682
C9U8R9_BRUAB/508-741
C9UAD7_BRUAB/266-500
C9UBF9_BRUAB/711-946
C9UBG5_BRUAB/260-495
C9UGM7_BRUAB/450-682
C9UIC7_BRUAB/508-598
C9UJZ9_BRUAB/266-500
C9UKA9_BRUAB/711-946
C9UKC7_BRUAB/260-495
C9UQW7_BRUAB/450-682
C9URQ6_BRUAB/508-741
C9UTA2_BRUAB/235-469
C9UVV5_BRUAB/450-682
C9UWP0_BRUAB/711-946
C9UWP5_BRUAB/260-495
C9V1C0_BRUAB/508-598
C9V2Z0_BRUAB/266-500
C9V4N2_BRUNE/508-741
C9V6D6_BRUNE/266-500
C9V895_BRUNE/450-682
C9V926_BRUNE/711-946
C9V932_BRUNE/260-495
C9VEL9_9RHIZ/235-469
C9VGC3_9RHIZ/508-741
C9VHF9_9RHIZ/711-946
C9VHG5_9RHIZ/271-506
C9VKV8_9RHIZ/450-682
C9VMY6_BRUAB/508-741
C9VQ41_BRUAB/266-500
C9VRC0_BRUAB/711-946
C9VRC6_BRUAB/260-495
C9VVW2_BRUAB/444-676
C9WXC6_ECOLX/1-183
C9WXE4_ECOLX/1-193
C9X5M9_SALTD/1-213
C9X5N6_SALTD/407-641
C9X6K6_SALTD/307-536
C9X7Q3_SALTD/17-242
C9X7Q7_SALTD/384-619
C9X8A8_SALTD/258-490
C9X9B6_SALTD/746-981
C9X9V4_SALTD/272-502
C9XA56_SALTD/265-500
C9XBT9_SALTD/492-724
C9XC24_SALTD/497-730
C9XD08_SALTD/272-506
C9XG24_SALTD/3-225
C9XI46_SALTD/399-630
C9XI59_SALTD/434-672
C9XIX7_CLODC/488-723
C9XJZ8_CLODC/352-589
C9XKG4_CLODC/783-1019
C9XKM5_CLODC/1-147
C9XLX6_CLODC/704-932
C9XLY5_CLODC/306-543
C9XM42_CLODC/389-625
C9XMI5_CLODC/446-683
C9XN33_CLODC/501-737
C9XP64_CLODC/247-483
C9XPS2_CLODC/258-497
C9XPT5_CLODC/498-735
C9XPW5_CLODC/493-729
C9XQ54_CLODC/487-724
C9XQB8_CLODC/212-448
C9XQL6_CLODC/252-488
C9XSV1_CLODC/449-684
C9XT76_CLODC/249-485
C9XTF9_CROTZ/433-672
C9XTH3_CROTZ/400-630
C9XTL5_CROTZ/430-664
C9XUG2_CROTZ/239-469
C9XVD7_CROTZ/162-390
C9XVZ0_CROTZ/845-1080
C9XWJ5_CROTZ/270-505
C9XX04_CROTZ/22-216
C9XXE0_CROTZ/353-585
C9XXM4_CROTZ/247-480
C9XXS4_CROTZ/272-502
C9XYY6_CROTZ/575-807
C9Y1D6_CROTZ/271-505
C9Y1V8_CROTZ/257-491
C9Y2K1_CROTZ/18-243
C9Y2K5_CROTZ/296-531
C9Y2Q8_CROTZ/3-225
C9Y4C6_CROTZ/14-204
C9Y564_CROTZ/337-573
C9Y5C1_CROTZ/161-388
C9Y626_9BURK/524-612
C9Y627_9BURK/33-208
C9Y690_9BURK/180-416
C9Y691_9BURK/390-629
C9Y8E7_9BURK/374-610
C9Y8R2_9BURK/305-540
C9Y997_9BURK/520-752
C9Y9D8_9BURK/644-880
C9Y9E1_9BURK/188-413
C9YA12_9BURK/524-760
C9YA88_9BURK/50-283
C9YBK5_9BURK/322-558
C9YCS0_9BURK/429-655
C9YDA8_9BURK/406-637
C9YDN6_9BURK/422-654
C9YDS1_9BURK/790-1027
C9YET7_9BURK/474-711
C9YEU3_9BURK/19-254
C9YEY1_9BURK/313-548
C9YF35_9BURK/451-688
C9YF74_9BURK/11-204
C9YG65_9BURK/561-801
C9YGC8_9BURK/18-212
C9YGE0_9BURK/686-925
C9YGM2_9BURK/597-833
C9YGM3_9BURK/638-874
C9YI12_CLODR/488-723
C9YIQ4_CLODR/783-1019
C9YIW5_CLODR/1-147
C9YJC6_CLODR/704-932
C9YJD5_CLODR/306-543
C9YJJ2_CLODR/389-625
C9YL16_CLODR/212-448
C9YLB2_CLODR/446-683
C9YLD5_CLODR/487-724
C9YLR1_CLODR/258-497
C9YLU6_CLODR/252-488
C9YMD1_CLODR/249-485
C9YN81_CLODR/352-589
C9YPN7_CLODR/501-737
C9YPY3_CLODR/247-483
C9YQA4_CLODR/498-672
C9YQD4_CLODR/493-729
C9YSE1_CLODR/449-684
C9Z2R5_STRSW/352-545
C9Z2R5_STRSW/556-615
C9Z514_STRSW/454-698
C9Z5A3_STRSW/732-968
C9Z5B7_STRSW/520-754
CDGR_SALAR/4-225
CDGR_SALCH/4-225
CDGR_SALPA/3-225
CDGR_SALPB/3-225
CDGR_SALTI/3-225
CDGR_SALTY/3-225
CSRD_ECOLI/400-630
D0AUF3_BRUAB/266-500
D0AVW3_BRUAB/508-598
D0AXG3_BRUAB/271-506
D0AXG8_BRUAB/711-946
D0AZG8_BRUAB/444-676
D0B1U0_BRUME/711-946
D0B1U5_BRUME/271-506
D0B4S0_BRUME/444-676
D0B6G2_BRUME/266-500
D0B818_BRUME/508-741
D0BCN7_BRUSU/278-513
D0BCP2_BRUSU/711-946
D0BDC6_BRUSU/444-676
D0BFV0_BRUSU/508-741
D0BHH8_BRUSU/266-500
D0BVX4_9GAMM/434-669
D0BXB9_9GAMM/31-195
D0BXU7_9GAMM/461-697
D0BXZ0_9GAMM/698-933
D0BZN1_9GAMM/434-673
D0C6J6_ACIBA/434-673
D0C8T9_ACIBA/109-345
D0CAC4_ACIBA/434-669
D0CBZ9_ACIBA/461-697
D0CC61_ACIBA/698-933
D0CQC2_9RHOB/29-261
D0CUQ7_9RHOB/176-414
D0D3Z9_9RHOB/248-485
D0D6T4_9RHOB/352-586
D0DBA1_9RHOB/24-256
D0DBZ6_9RHOB/541-773
D0DEI6_9LACO/3-224
D0FN79_ERWPY/403-633
D0FQG0_ERWPY/497-730
D0FR54_ERWPY/270-505
D0FSY5_ERWPY/54-226
D0FWK1_ERWPY/577-809
D0FX93_ERWPY/268-502
D0FXH7_ERWPY/17-243
D0FXI1_ERWPY/415-650
D0G9X2_BRUME/508-741
D0GBK1_BRUME/266-500
D0GGR1_BRUME/271-506
D0GGR6_BRUME/711-946
D0GHI8_BRUME/450-682
D0GR17_VIBMI/277-515
D0GSB3_VIBMI/257-490
D0GSU3_VIBMI/507-742
D0GSY7_VIBMI/364-602
D0GSZ3_VIBMI/428-664
D0GT73_VIBMI/217-454
D0GTS8_VIBMI/2-190
D0GU72_VIBMI/18-253
D0GUA5_VIBMI/418-656
D0GUB5_VIBMI/297-534
D0GUI6_VIBMI/402-638
D0GUR7_VIBMI/139-370
D0GWB0_VIBMI/498-735
D0GWQ3_VIBMI/533-761
D0GWQ8_VIBMI/3-194
D0GWY2_VIBMI/446-677
D0GWZ3_VIBMI/562-800
D0GXJ7_VIBMI/280-508
D0GXU1_VIBMI/349-590
D0GY35_VIBMI/408-636
D0GYS2_VIBMI/274-509
D0GZC7_VIBMI/333-569
D0GZF5_VIBMI/21-252
D0H082_VIBMI/376-611
D0H1A0_VIBCH/3-194
D0H1A6_VIBCH/577-805
D0H1Y6_VIBCH/466-703
D0H2C9_VIBCH/2-190
D0H3Q7_VIBCH/346-583
D0H486_VIBCH/376-611
D0H6M8_VIBCH/295-539
D0H6P7_VIBCH/260-488
D0H6Z0_VIBCH/408-636
D0H700_VIBCH/2-173
D0H874_VIBCH/444-675
D0H8L7_VIBCH/8-240
D0H8R0_VIBCH/3-140
D0H8R9_VIBCH/110-341
D0H8X3_VIBCH/418-656
D0H9K5_VIBCH/428-664
D0H9L1_VIBCH/417-655
D0H9Q4_VIBCH/520-755
D0H9R3_VIBCH/589-827
D0HAI8_VIBCH/284-520
D0HAM1_VIBMI/498-735
D0HAY7_VIBMI/598-826
D0HAZ1_VIBMI/3-194
D0HBI6_VIBMI/520-755
D0HBM4_VIBMI/417-655
D0HBM9_VIBMI/428-664
D0HC97_VIBMI/402-638
D0HCB9_VIBMI/333-569
D0HCS6_VIBMI/391-626
D0HDA3_VIBMI/408-636
D0HDJ1_VIBMI/349-590
D0HDR4_VIBMI/280-508
D0HE44_VIBMI/418-653
D0HES0_VIBMI/21-252
D0HEY3_VIBMI/257-490
D0HFR0_VIBMI/277-515
D0HG20_VIBMI/444-675
D0HH55_VIBMI/145-376
D0HHM9_VIBMI/377-614
D0HHN8_VIBMI/418-656
D0HHR9_VIBMI/18-253
D0HHX3_VIBMI/2-190
D0HIK1_VIBMI/377-614
D0HIZ7_VIBMI/589-827
D0HKB8_VIBCH/376-611
D0HKV3_VIBCH/3-194
D0HKV9_VIBCH/577-805
D0HL13_VIBCH/2-173
D0HLE0_VIBCH/466-703
D0HNB7_VIBCH/346-583
D0HNE2_VIBCH/520-755
D0HNI4_VIBCH/417-655
D0HNI9_VIBCH/428-664
D0HPF5_VIBCH/284-520
D0HPX6_VIBCH/589-827
D0HQ57_VIBCH/408-636
D0HR33_VIBCH/444-675
D0HSX0_VIBCH/8-240
D0HT17_VIBCH/2-195
D0HT27_VIBCH/136-367
D0HT82_VIBCH/418-656
D0HTU6_VIBCH/347-590
D0HTW3_VIBCH/260-488
D0HW33_VIBCH/444-675
D0HWA9_VIBCH/3-194
D0HWB5_VIBCH/1-102
D0HWQ0_VIBCH/136-367
D0HWV8_VIBCH/17-242
D0HXW4_VIBCH/376-611
D0HYK5_VIBCH/428-664
D0HYP4_VIBCH/589-827
D0I081_VIBCH/507-742
D0I0H4_VIBCH/260-488
D0I0U9_VIBCH/466-703
D0I171_VIBCH/346-583
D0I1R3_VIBCH/8-240
D0I367_VIBHO/781-1019
D0I546_VIBHO/405-635
D0I5D0_VIBHO/2-187
D0I5K6_VIBHO/247-483
D0I5K7_VIBHO/459-695
D0I5T0_VIBHO/22-256
D0I625_VIBHO/589-824
D0I6J3_VIBHO/257-485
D0I7X8_VIBHO/405-634
D0I7Y3_VIBHO/377-613
D0I8U2_VIBHO/986-1220
D0I8X1_VIBHO/398-628
D0I998_VIBHO/317-553
D0I9L1_VIBHO/146-383
D0IB26_VIBHO/233-468
D0IBK9_VIBHO/33-171
D0ICY4_9VIBR/379-613
D0ID66_9VIBR/519-755
D0IDB0_9VIBR/417-655
D0IDB6_9VIBR/428-664
D0IEF0_9VIBR/589-827
D0IFJ8_9VIBR/274-507
D0IFX3_9VIBR/280-515
D0IGP7_9VIBR/256-490
D0IH08_9VIBR/264-492
D0IHA3_9VIBR/7-234
D0IHX6_9VIBR/408-636
D0II71_9VIBR/349-590
D0IIC2_9VIBR/342-577
D0IIT8_9VIBR/19-252
D0IJI7_9VIBR/341-576
D0IK75_9VIBR/140-371
D0IKC2_9VIBR/377-614
D0IKD2_9VIBR/417-654
D0IKG6_9VIBR/18-253
D0IKK1_9VIBR/2-190
D0IKU3_9VIBR/217-454
D0IMC2_9VIBR/493-730
D0IMH2_9VIBR/596-824
D0IMH8_9VIBR/3-194
D0IUW1_COMT2/638-874
D0IWU4_COMT2/557-798
D0IYU3_COMT2/146-381
D0IZ49_COMT2/848-1086
D0IZW0_COMT2/864-1099
D0J0W1_COMT2/334-570
D0J171_COMT2/431-654
D0J2A1_COMT2/16-214
D0J2A2_COMT2/15-208
D0J2U8_COMT2/495-730
D0J3M4_COMT2/605-841
D0J3T4_COMT2/462-697
D0J4K1_COMT2/571-806
D0J4W3_COMT2/174-399
D0J677_COMT2/555-790
D0J6G0_COMT2/346-578
D0J743_COMT2/559-796
D0J8E6_COMT2/410-646
D0JED7_YERPD/2-219
D0JG36_YERPD/540-772
D0JI29_YERPD/397-627
D0JIG9_YERPD/234-469
D0JKA3_YERPD/41-266
D0JKB0_YERPD/418-653
D0JNU9_YERP1/2-219
D0JQ72_YERP1/540-772
D0JS88_YERP1/234-469
D0JSQ1_YERP1/397-627
D0JUD7_YERP1/41-266
D0JUE4_YERP1/418-653
D0KBX1_PECWW/3-190
D0KCN9_PECWW/468-704
D0KE69_PECWW/269-503
D0KEJ2_PECWW/399-629
D0KF47_PECWW/272-506
D0KFR8_PECWW/264-497
D0KFS5_PECWW/336-573
D0KGM9_PECWW/11-227
D0KJQ5_PECWW/285-519
D0KJW7_PECWW/23-245
D0KJX4_PECWW/414-644
D0KL03_PECWW/5-234
D0KVQ3_HALNC/352-595
D0KVW9_HALNC/533-773
D0KW85_HALNC/612-854
D0KYD0_HALNC/446-682
D0KYK9_HALNC/677-915
D0KZ53_HALNC/19-251
D0KZY9_HALNC/11-243
D0L020_HALNC/11-245
D0L072_HALNC/489-728
D0L0S1_HALNC/5-199
D0L1D4_HALNC/705-941
D0L1D9_HALNC/591-827
D0L1E6_HALNC/727-964
D0L1R6_HALNC/588-817
D0L4U0_GORB4/165-401
D0LBD3_GORB4/6-224
D0LY82_HALO1/34-264
D0M4F9_VIBSE/2-190
D0M8E1_VIBSE/377-612
D0M9B0_VIBSE/507-742
D0MC92_VIBSE/219-454
D0P657_BRUSU/235-469
D0P7U5_BRUSU/508-741
D0PAP7_BRUSU/444-676
D0PBI0_BRUSU/1-187
D0PBI1_BRUSU/711-759
D0PBI7_BRUSU/260-495
D0PF54_BRUSU/266-500
D0PH51_BRUSU/508-741
D0PJV0_BRUSU/711-946
D0PJV6_BRUSU/260-495
D0PND3_BRUSU/450-682
D0R791_SALTD/6-171
D0RDI6_9RHIZ/235-469
D0RFE9_9RHIZ/508-741
D0RI82_9RHIZ/711-946
D0RI88_9RHIZ/271-506
D0RLL2_9RHIZ/444-676
D0RYP1_ACICA/434-673
D0S1Q6_ACICA/462-698
D0S1X9_ACICA/698-933
D0S2J1_ACICA/110-346
D0S5L6_ACICA/434-669
D0S9H5_ACIJO/445-685
D0S9Z8_ACIJO/462-698
D0SAC4_ACIJO/700-935
D0SCY0_ACIJO/438-674
D0SJI1_ACIJU/456-693
D0SMK4_ACIJU/692-927
D0SQ36_ACIJU/437-672
D0SSB3_ACILW/369-605
D0SVC2_ACILW/470-706
D0SWD2_ACILW/604-840
D0SWS6_ACILW/700-935
D0SY96_ACILW/442-681
D0T269_ACIRA/465-701
D0T2N7_ACIRA/596-832
D0T5K2_ACIRA/604-840
D0T6X0_ACIRA/435-671
D0WS77_VIBAL/517-754
D0WSR8_VIBAL/289-526
D0WST6_VIBAL/571-807
D0WSV6_VIBAL/597-834
D0WTX3_VIBAL/408-637
D0WU29_VIBAL/2-194
D0WU36_VIBAL/595-824
D0WUT7_VIBAL/525-760
D0WWY0_VIBAL/349-588
D0WXT7_VIBAL/457-694
D0WXU5_VIBAL/268-498
D0WYA3_VIBAL/15-255
D0WYI9_VIBAL/245-476
D0WYJ8_VIBAL/275-510
D0WYN8_VIBAL/1-132
D0WYN9_VIBAL/380-492
D0WYX3_VIBAL/425-661
D0WZK8_VIBAL/4-175
D0X0I3_VIBAL/142-374
D0X0Y3_VIBAL/403-639
D0X339_VIBAL/319-555
D0X399_VIBAL/347-568
D0X3E0_VIBAL/421-658
D0X403_VIBAL/2-190
D0X4C8_VIBAL/1-61
D0X4C9_VIBAL/16-159
D0X539_VIBHA/597-834
D0X559_VIBHA/592-828
D0X568_VIBHA/781-1018
D0X5Q4_VIBHA/422-658
D0X5X8_VIBHA/380-615
D0X6H6_VIBHA/347-588
D0X6K7_VIBHA/507-742
D0X6R4_VIBHA/139-370
D0X6T8_VIBHA/521-754
D0X6X6_VIBHA/408-637
D0X749_VIBHA/18-245
D0X766_VIBHA/475-713
D0X776_VIBHA/31-255
D0X927_VIBHA/2-190
D0XAC8_VIBHA/402-639
D0XB09_VIBHA/1-194
D0XB16_VIBHA/595-824
D0XBG6_VIBHA/347-568
D0XC11_VIBHA/263-499
D0XC20_VIBHA/389-626
D0XCB6_VIBHA/425-661
D0XCY7_VIBHA/146-371
D0XDZ5_VIBHA/293-528
D0XEV3_VIBHA/436-669
D0XEV4_VIBHA/436-670
D0XF87_VIBHA/753-988
D0XFS5_VIBHA/16-250
D0XFU3_VIBHA/13-255
D0XG22_VIBHA/326-562
D0XGU2_VIBHA/246-478
D0XHD3_VIBHA/524-759
D0XHG0_VIBHA/14-237
D0XHL8_VIBHA/15-235
D0XHQ6_VIBHA/10-242
D0XI90_VIBHA/142-374
D0YXF9_LISDA/64-302
D0YXL2_LISDA/156-392
D0YY24_LISDA/253-490
D0YY81_LISDA/759-994
D0YYE9_LISDA/453-685
D0YYL6_LISDA/400-633
D0YYV2_LISDA/3-192
D0YZ23_LISDA/239-475
D0YZV3_LISDA/406-634
D0YZW2_LISDA/420-656
D0Z0V2_LISDA/796-1033
D0Z1S7_LISDA/404-638
D0Z2Q4_LISDA/44-269
D0Z2V6_LISDA/252-477
D0Z2W5_LISDA/251-471
D0Z383_LISDA/411-639
D0Z3V7_LISDA/139-371
D0Z3Y7_LISDA/404-633
D0Z463_LISDA/482-719
D0Z4A6_LISDA/1-217
D0Z4I7_LISDA/424-659
D0Z7I3_EDWTE/321-551
D0Z897_EDWTE/36-270
D0ZAB5_EDWTE/264-499
D0ZE60_EDWTE/722-956
D0ZE64_EDWTE/477-708
D0ZF98_EDWTE/396-626
D0ZFH2_EDWTE/501-733
D0ZGN5_EDWTE/20-242
D0ZGP0_EDWTE/416-648
D0ZHS2_SALT1/6-171
D0ZIB2_SALT1/1-213
D0ZIC3_SALT1/407-641
D0ZIE7_SALT1/399-630
D0ZIG3_SALT1/434-672
D0ZK22_SALT1/307-536
D0ZKH1_SALT1/17-242
D0ZKH8_SALT1/402-637
D0ZM08_SALT1/258-490
D0ZN55_SALT1/272-502
D0ZND4_SALT1/746-981
D0ZPF0_SALT1/265-500
D0ZQS2_SALT1/492-724
D0ZRR9_SALT1/497-730
D0ZRY2_SALT1/272-506
D0ZW85_SALT1/3-225
D1ABR7_THECD/669-903
D1ABS4_THECD/426-665
D1AZA0_SULD5/198-428
D1AZN7_SULD5/110-343
D1AZY7_SULD5/338-574
D1B0H2_SULD5/596-828
D1B0I6_SULD5/698-927
D1B0Q0_SULD5/227-460
D1B111_SULD5/413-644
D1B153_SULD5/416-650
D1B1F4_SULD5/331-561
D1B2D0_SULD5/502-737
D1B2D7_SULD5/345-582
D1B2Z9_SULD5/380-616
D1B3N8_SULD5/4-195
D1B3P2_SULD5/509-745
D1B415_SULD5/235-464
D1B437_SULD5/6-236
D1B4M5_SULD5/1-235
D1B4P3_SULD5/14-239
D1B535_SULD5/946-1181
D1B584_SULD5/708-944
D1B5A3_SULD5/164-385
D1C1N0_SPHTD/672-909
D1C630_SPHTD/2-191
D1C8G6_SPHTD/497-735
D1CDW9_THET1/467-702
D1CEK7_THET1/1532-1769
D1CVF3_9RHIZ/450-682
D1CW46_9RHIZ/711-946
D1CW52_9RHIZ/278-513
D1D0I2_9RHIZ/508-741
D1D1S1_9RHIZ/82-316
D1EIV2_9RHIZ/235-469
D1EKD3_9RHIZ/508-741
D1EQ90_9RHIZ/450-682
D1EQZ2_9RHIZ/711-946
D1EQZ8_9RHIZ/260-495
D1ETQ5_BRUME/266-500
D1EVE0_BRUME/508-741
D1EXR6_BRUME/711-946
D1EXS2_BRUME/260-495
D1F1I7_BRUME/450-682
D1F2R6_BRUME/421-654
D1F4F3_BRUME/235-469
D1F6I0_BRUME/450-682
D1F7B2_BRUME/711-946
D1F7B8_BRUME/260-495
D1FBC5_9RHIZ/508-741
D1FD39_9RHIZ/266-500
D1FHP7_9RHIZ/450-682
D1FIF2_9RHIZ/711-946
D1FIF9_9RHIZ/271-506
D1NLR8_CLOTM/602-838
D1Q1Y9_YERPN/418-653
D1Q438_YERPE/418-653
D1Q446_YERPE/41-266
D1Q4I4_YERPE/540-772
D1Q4S2_YERPE/397-627
D1RDC5_LEGLO/297-532
D1RDS9_LEGLO/720-955
D1REK0_LEGLO/502-737
D1RF83_LEGLO/516-752
D1RFR0_LEGLO/495-730
D1RIS6_LEGLO/279-515
D1RM65_LEGLO/586-822
D1RNM7_SEROD/4-224
D1RQ91_SEROD/6-225
D1RQY3_SEROD/271-502
D1RRG0_SEROD/437-677
D1RTM0_SEROD/270-505
D1RUR5_SEROD/397-627
D1RXR2_SEROD/299-535
D1RXU8_SEROD/418-653
D1RYR5_SEROD/409-644
D1RYS1_SEROD/67-291
D1RZ41_SEROD/862-1096
D1TPN2_YERPE/234-469
D1TSK5_YERPE/540-772
D1TVC9_YERPE/418-653
D1TVD9_YERPE/41-266
D1TVV2_YERPE/2-219
D1TYM7_YERPE/397-627
D1XDV8_9ACTO/439-673
D1XDX2_9ACTO/657-893
D1XI77_9ACTO/468-709
D1XPN7_9ACTO/350-594
D1ZWF8_SORMK/1-188
D1ZWH5_SORMK/35-96
D1ZXS9_SORMK/1-64
D2A8L5_SHIF2/274-504
D2A8V4_SHIF2/400-630
D2AA99_SHIF2/18-243
D2AAA3_SHIF2/413-648
D2AC86_SHIF2/57-111
D2AD14_SHIF2/250-486
D2AEK9_SHIF2/280-511
D2AEY7_SHIF2/265-500
D2AFK9_SHIF2/5-225
D2AGY7_SHIF2/1-187
D2AV58_STRRD/1-195
D2AVR9_STRRD/615-849
D2AVT5_STRRD/423-658
D2BPD7_LACLK/2-228
D2BU88_DICD5/24-250
D2BVT8_DICD5/432-667
D2BXM1_DICD5/250-487
D2BXN4_DICD5/4-227
D2BZ98_DICD5/468-704
D2C1Y5_DICD5/403-632
D2EGU3_PEDAC/40-260
D2EHD1_PEDAC/2-236
D2EHN5_PEDAC/1-215
D2L0V7_9DELT/90-223
D2L215_9DELT/307-545
D2L250_9DELT/192-424
D2L6G6_9DELT/554-791
D2L6H7_9DELT/3-198
D2L6I4_9DELT/456-693
D2L724_9DELT/573-811
D2NB36_ECOS5/400-630
D2NCB8_ECOS5/17-242
D2NCC2_ECOS5/402-637
D2NCX7_ECOS5/111-346
D2NDX6_ECOS5/274-504
D2NEW3_ECOS5/272-506
D2NFJ2_ECOS5/46-282
D2NHM0_ECOS5/186-415
D2NHM6_ECOS5/26-262
D2NI35_ECOS5/410-644
D2NIG4_ECOS5/545-781
D2NIY4_ECOS5/5-225
D2NJ87_ECOS5/280-511
D2NK22_ECOS5/890-1090
D2NKC4_ECOS5/265-500
D2NKX9_ECOS5/492-724
D2NL60_ECOS5/497-730
D2NV97_LISM1/4-227
D2NZT1_LISM1/6-236
D2NZV1_LISM1/1-229
D2P6M2_LISM2/4-227
D2PAR8_LISM2/6-236
D2PB75_LISM2/1-229
D2R3E4_PIRSD/141-369
D2R4V7_PIRSD/129-358
D2R6W9_PIRSD/140-367
D2RJ26_ACIFV/306-540
D2RJD8_ACIFV/183-417
D2RJK4_ACIFV/146-380
D2RKP4_ACIFV/26-260
D2RN17_ACIFV/308-542
D2S4L2_GEOOG/12-241
D2S4Z1_GEOOG/12-231
D2S710_GEOOG/524-760
D2S991_GEOOG/248-490
D2SAP8_GEOOG/355-591
D2SAT5_GEOOG/506-729
D2SBF8_GEOOG/117-347
D2SC52_GEOOG/335-567
D2SCK0_GEOOG/465-705
D2SDN4_GEOOG/358-594
D2SEK3_GEOOG/631-866
D2SEK4_GEOOG/615-853
D2SFV3_GEOOG/436-671
D2SGJ9_GEOOG/429-667
D2SGK4_GEOOG/626-865
D2SGR1_GEOOG/161-381
D2SHC8_GEOOG/579-814
D2T6Q7_ERWP6/479-712
D2T8A8_ERWP6/270-505
D2T8F5_ERWP6/577-809
D2T9J8_ERWP6/268-502
D2TA78_ERWP6/38-264
D2TA82_ERWP6/415-650
D2TBT3_ERWP6/83-255
D2TDD7_ERWP6/403-633
D2TGU9_CITRI/4-225
D2TIH4_CITRI/158-389
D2TII4_CITRI/547-783
D2TIJ8_CITRI/492-724
D2TJM0_CITRI/167-399
D2TJM6_CITRI/237-472
D2TJN3_CITRI/258-490
D2TJX8_CITRI/402-637
D2TKC9_CITRI/410-644
D2TKM1_CITRI/18-242
D2TLT3_CITRI/272-502
D2TM31_CITRI/272-501
D2TND0_CITRI/400-630
D2TPX3_CITRI/272-506
D2TQM0_CITRI/771-975
D2TRK8_CITRI/261-500
D2TTD0_CITRI/497-730
D2TV44_CITRI/31-266
D2U9N8_XANAP/21-244
D2U9Z2_XANAP/342-578
D2UA58_XANAP/157-392
D2UAD2_XANAP/608-845
D2UAG6_XANAP/183-419
D2UBA6_XANAP/392-626
D2UCH8_XANAP/460-698
D2UCQ2_XANAP/526-761
D2UCR7_XANAP/183-407
D2UCT9_XANAP/447-681
D2UDB6_XANAP/678-914
D2UDU7_XANAP/723-956
D2UEW1_XANAP/171-395
D2UGC6_XANAP/742-978
D2WFA3_ECOLX/57-111
D2WFB7_ECOLX/11-219
D2XIQ4_9BACT/579-815
D2Y9P9_VIBMI/418-653
D2Y9X9_VIBMI/408-636
D2YA01_VIBMI/2-209
D2YAF5_VIBMI/349-590
D2YAN9_VIBMI/1-60
D2YAP0_VIBMI/286-432
D2YBF1_VIBMI/589-827
D2YBN2_VIBMI/428-664
D2YBN7_VIBMI/417-655
D2YBT0_VIBMI/520-755
D2YC97_VIBMI/145-376
D2YCP8_VIBMI/598-826
D2YCQ4_VIBMI/3-194
D2YD13_VIBMI/21-252
D2YF80_VIBMI/333-569
D2YG10_VIBMI/278-515
D2YGC9_VIBMI/444-675
D2YGH2_VIBMI/377-614
D2YGS7_VIBMI/498-735
D2YHE2_VIBMI/2-190
D2YHU9_VIBMI/402-638
D2YIE9_VIBMI/257-490
D2YJ31_VIBMI/377-614
D2YJ40_VIBMI/418-656
D2YJ73_VIBMI/18-253
D2YJP6_VIBMI/342-545
D2YJX7_VIBMI/17-250
D2YKB2_VIBMI/418-653
D2YKX3_VIBMI/428-664
D2YKX8_VIBMI/417-655
D2YL19_VIBMI/520-755
D2YL28_VIBMI/589-827
D2YNN8_VIBMI/377-614
D2YNZ9_VIBMI/2-190
D2YP60_VIBMI/18-253
D2YPY9_VIBMI/1-193
D2YQ90_VIBMI/418-656
D2YQ99_VIBMI/1-235
D2YQE4_VIBMI/145-376
D2YQF7_VIBMI/8-224
D2YR07_VIBMI/408-636
D2YRA2_VIBMI/349-590
D2YRI5_VIBMI/1-60
D2YRI6_VIBMI/286-432
D2YSH0_VIBMI/444-675
D2YT11_VIBMI/23-220
D2YT17_VIBMI/598-826
D2YTS7_VIBMI/498-735
D2YU51_VIBMI/342-577
D2YUG8_VIBMI/402-638
D2YUP4_VIBMI/333-569
D2YUS3_VIBMI/44-275
D2Z4B7_9BACT/332-568
D2Z4R1_9BACT/329-564
D2Z5J0_9BACT/312-548
D2Z6V6_9BACT/12-57
D2Z799_9BACT/504-727
D2ZB66_9ENTR/250-483
D2ZBF0_9ENTR/4-225
D2ZBH9_9ENTR/159-389
D2ZC54_9ENTR/241-473
D2ZCG4_9ENTR/69-297
D2ZCU2_9ENTR/435-671
D2ZCY4_9ENTR/410-644
D2ZDI4_9ENTR/272-501
D2ZEG0_9ENTR/889-1094
D2ZER0_9ENTR/265-500
D2ZF55_9ENTR/489-721
D2ZFB9_9ENTR/514-748
D2ZG48_9ENTR/272-502
D2ZGB4_9ENTR/23-235
D2ZGB5_9ENTR/28-263
D2ZGH1_9ENTR/610-847
D2ZHD6_9ENTR/272-506
D2ZHJ4_9ENTR/10-238
D2ZHJ5_9ENTR/256-491
D2ZIF9_9ENTR/11-218
D2ZJ27_9ENTR/18-244
D2ZJ32_9ENTR/402-637
D2ZL61_9ENTR/400-630
D2ZLA0_9ENTR/436-672
D3ABC3_9CLOT/368-604
D3AFF5_9CLOT/192-427
D3AFH4_9CLOT/504-744
D3AG95_9CLOT/432-669
D3AGB5_9CLOT/308-357
D3AGC9_9CLOT/1-131
D3AGD0_9CLOT/663-770
D3AIG2_9CLOT/508-743
D3AKM9_9CLOT/300-539
D3ANL4_9CLOT/57-292
D3APG3_9CLOT/109-345
D3APG6_9CLOT/279-543
D3APZ2_9CLOT/449-684
D3AQ79_9CLOT/674-905
D3AQT4_9CLOT/1-54
D3AQT7_9CLOT/187-422
D3AR16_9CLOT/60-296
D3AR73_9CLOT/89-324
D3ARJ2_9CLOT/93-329
D3ATB7_9CLOT/170-275
D3AUA8_9CLOT/1-144
D3CTZ6_9ACTO/323-558
D3CV71_9ACTO/381-612
D3CWQ4_9ACTO/526-766
D3D029_9ACTO/389-644
D3D044_9ACTO/26-244
D3D063_9ACTO/567-806
D3D0E7_9ACTO/449-685
D3D0V9_9ACTO/197-420
D3D1D8_9ACTO/175-398
D3D246_9ACTO/169-392
D3D257_9ACTO/382-616
D3D474_9ACTO/103-326
D3D4N1_9ACTO/11-249
D3D4X0_9ACTO/561-797
D3D6G3_9ACTO/169-392
D3D8S7_9ACTO/368-603
D3DBM4_9ACTO/546-819
D3DBW6_9ACTO/1-142
D3DCY4_9ACTO/563-811
D3DFA1_HYDTT/102-322
D3DFT4_HYDTT/4-203
D3DG84_HYDTT/3-192
D3DHT4_HYDTT/622-854
D3EAE0_GEOS4/414-648
D3EBU8_GEOS4/101-333
D3F0L7_CONWI/361-602
D3F222_CONWI/509-744
D3F2D6_CONWI/4-202
D3F4Z5_CONWI/505-743
D3F544_CONWI/489-724
D3FA50_CONWI/8-229
D3FAJ3_CONWI/745-980
D3FDR6_CONWI/337-572
D3FDU6_CONWI/13-236
D3FEG7_CONWI/19-241
D3FEJ9_CONWI/841-1076
D3FPU3_BACPE/378-613
D3FQ97_BACPE/302-534
D3FT05_BACPE/2-235
D3FVA4_BACPE/399-633
D3FVN8_BACPE/106-338
D3FVQ8_BACPE/322-557
D3FXE2_BACPE/328-565
D3G1N1_BACPE/9-115
D3G1N2_BACPE/1-133
D3GRM2_ECO44/553-789
D3GT42_ECO44/272-506
D3GTA4_ECO44/114-349
D3GUJ8_ECO44/5-225
D3GV86_ECO44/274-504
D3GWE7_ECO44/280-511
D3GYP4_ECO44/400-630
D3GZQ1_ECO44/531-767
D3H0K8_ECO44/265-500
D3H0X4_ECO44/17-242
D3H0Y3_ECO44/402-637
D3H1V7_ECO44/191-415
D3H1W2_ECO44/264-500
D3H254_ECO44/492-724
D3H2Z6_ECO44/497-730
D3H360_ECO44/1-33
D3H370_ECO44/11-219
D3H3J0_ECO44/410-644
D3HIV1_LEGLN/586-822
D3HM00_LEGLN/516-752
D3HM88_LEGLN/502-737
D3HML0_LEGLN/720-955
D3HN06_LEGLN/297-532
D3HRT3_LEGLN/495-730
D3HT69_LEGLN/279-515
D3KJ98_LISMO/4-227
D3KJX0_LISMO/6-236
D3KJX9_LISMO/3-232
D3L4Z8_9BACT/316-551
D3LY55_9ACTO/472-707
D3M095_9ACTO/698-940
D3M0F7_9ACTO/640-878
D3M1S7_9ACTO/615-850
D3M2B4_9ACTO/642-876
D3M2D8_9ACTO/10-249
D3M3D5_9ACTO/10-245
D3M3F8_9ACTO/496-731
D3M3M6_9ACTO/31-256
D3M724_9ACTO/348-583
D3M8H0_9ACTO/286-521
D3NQX2_AZOS1/321-561
D3NQZ4_AZOS1/529-769
D3NRA5_AZOS1/482-722
D3NRB7_AZOS1/738-977
D3NRG5_AZOS1/40-268
D3NSC4_AZOS1/812-1047
D3NU01_AZOS1/565-800
D3NUU2_AZOS1/15-239
D3NV38_AZOS1/221-439
D3NVF7_AZOS1/330-561
D3NVN5_AZOS1/509-746
D3NW58_AZOS1/40-276
D3NXC5_AZOS1/471-713
D3NXI4_AZOS1/224-455
D3NXS4_AZOS1/624-859
D3NYZ6_AZOS1/354-595
D3P109_AZOS1/356-592
D3P1M1_AZOS1/513-748
D3P1Q6_AZOS1/623-862
D3P404_AZOS1/373-599
D3P4J1_AZOS1/448-684
D3P5W3_AZOS1/433-664
D3P799_AZOS1/562-798
D3P9B8_DEFDS/686-918
D3P9C1_DEFDS/879-1113
D3PC95_DEFDS/282-507
D3PCI8_DEFDS/3-198
D3PDK6_DEFDS/325-549
D3PF37_DEFDS/124-382
D3PKP8_MEIRD/586-816
D3PKQ6_MEIRD/471-709
D3PMY9_MEIRD/419-648
D3Q3L0_STANL/423-660
D3Q3T8_STANL/609-842
D3Q498_STANL/580-815
D3QJW8_ECOCB/265-500
D3QK68_ECOCB/272-506
D3QKE2_ECOCB/274-504
D3QLY9_ECOCB/505-737
D3QM82_ECOCB/497-730
D3QNP9_ECOCB/531-767
D3QPZ8_ECOCB/290-523
D3QQS8_ECOCB/250-486
D3QRQ7_ECOCB/410-644
D3QSW5_ECOCB/400-630
D3QT36_ECOCB/553-789
D3QUG2_ECOCB/18-243
D3QUG6_ECOCB/413-648
D3QUK1_ECOCB/5-225
D3QVT0_ECOCB/280-511
D3QXU5_ECOCB/114-349
D3QY51_ECOCB/891-1090
D3R866_KLEVT/400-632
D3R9K9_KLEVT/270-501
D3R9S8_KLEVT/272-502
D3RD19_KLEVT/413-648
D3REF2_KLEVT/400-630
D3RFQ8_KLEVT/309-541
D3RG29_KLEVT/272-506
D3RGS1_KLEVT/157-386
D3RGW6_KLEVT/473-704
D3RHL9_KLEVT/216-448
D3RHP3_KLEVT/5-226
D3RJU0_KLEVT/1-221
D3RKD5_KLEVT/497-730
D3RKQ0_KLEVT/254-490
D3RKZ5_KLEVT/490-718
D3RLS7_KLEVT/264-500
D3RM34_KLEVT/162-389
D3RML4_ALLVD/815-1051
D3RNA0_ALLVD/1134-1367
D3RPE1_ALLVD/473-709
D3RPP3_ALLVD/451-687
D3RPU1_ALLVD/936-1170
D3RQV2_ALLVD/397-633
D3RR01_ALLVD/37-263
D3RR74_ALLVD/553-788
D3RRS5_ALLVD/2-195
D3RRS9_ALLVD/712-948
D3RRV7_ALLVD/488-724
D3RRW5_ALLVD/893-1129
D3RS29_ALLVD/867-1103
D3RS70_ALLVD/763-999
D3RTG0_ALLVD/1-228
D3RU26_ALLVD/442-677
D3RUQ3_ALLVD/107-342
D3RUY2_ALLVD/448-678
D3RVV8_ALLVD/384-620
D3S936_THISK/551-784
D3S937_THISK/591-826
D3S9A6_THISK/548-785
D3S9S5_THISK/392-629
D3S9W2_THISK/402-632
D3SA26_THISK/221-455
D3SA36_THISK/271-505
D3SA53_THISK/146-384
D3SAF3_THISK/683-919
D3SAN5_THISK/452-686
D3SAN6_THISK/594-830
D3SAV7_THISK/621-851
D3SBF6_THISK/834-1073
D3SBY5_THISK/313-548
D3SBY9_THISK/3-191
D3SDY1_THISK/120-359
D3SED2_THISK/444-679
D3SEF9_THISK/557-797
D3SEI7_THISK/828-1062
D3SEJ1_THISK/429-665
D3SEK0_THISK/704-939
D3SEK3_THISK/338-582
D3SFG5_THISK/1042-1283
D3SGD2_THISK/534-768
D3SL20_THEAH/3-199
D3SLA5_THEAH/603-837
D3SLH4_THEAH/173-403
D3SP57_THEAH/702-932
D3SQ33_THEAH/1-192
D3T512_THEIA/511-746
D3UPL8_LISSS/4-229
D3UQQ2_LISSS/1-229
D3UQR1_LISSS/6-236
D3UT50_9ENTR/65-119
D3VGI6_XENNA/2-209
D3VJ31_XENNA/92-328
D3VLU8_XENNA/2-209
D4B6C8_9ENTR/226-455
D4B6S8_9ENTR/497-730
D4B7L5_9ENTR/250-485
D4B8B2_9ENTR/867-1076
D4B8N0_9ENTR/158-389
D4B8Y0_9ENTR/428-662
D4B8Y6_9ENTR/6-220
D4B950_9ENTR/435-671
D4BA22_9ENTR/396-631
D4BAC7_9ENTR/6-225
D4BAP2_9ENTR/250-486
D4BCR4_9ENTR/8-240
D4BCZ7_9ENTR/248-478
D4BDU7_9ENTR/39-242
D4BH80_9ENTR/412-641
D4BH84_9ENTR/477-708
D4BH87_9ENTR/493-723
D4BIE2_9ENTR/17-242
D4BIE7_9ENTR/402-637
D4BK21_9ENTR/400-630
D4BKS2_9ENTR/264-498
D4BLI6_BIFBR/20-256
D4C7Y0_9CLOT/500-738
D4C960_9CLOT/423-656
D4DYW8_SEROD/226-461
D4DZZ9_SEROD/407-642
D4E140_SEROD/397-627
D4E3X0_SEROD/270-505
D4E578_SEROD/271-502
D4E711_SEROD/5-72
D4E712_SEROD/6-138
D4E8X6_SEROD/3-187
D4F2V5_EDWTA/735-970
D4F2W0_EDWTA/119-350
D4F3H9_EDWTA/487-719
D4F4T1_EDWTA/272-502
D4F5A8_EDWTA/14-248
D4F5W2_EDWTA/260-493
D4F7G1_EDWTA/264-499
D4F9D1_EDWTA/397-627
D4FAJ5_EDWTA/30-247
D4FAJ9_EDWTA/410-642
D4FHE2_9LACO/3-224
D4FVR5_BACNA/498-733
D4FVY7_BACNA/5-236
D4G0R8_BACNA/1-195
D4GCC3_PANAM/403-633
D4GD88_PANAM/269-503
D4GDI6_PANAM/24-246
D4GDM8_PANAM/157-389
D4GEW0_PANAM/446-678
D4GF88_PANAM/418-652
D4GG59_PANAM/271-502
D4GGD0_PANAM/339-549
D4GGD1_PANAM/162-380
D4GGD5_PANAM/339-575
D4GGJ9_PANAM/416-651
D4GGK5_PANAM/29-254
D4GIE5_PANAM/895-1097
D4GIK2_PANAM/270-505
D4GIZ1_PANAM/3-219
D4GN04_PANAM/437-673
D4GNP8_PANAM/477-709
D4GNQ1_PANAM/348-584
D4H0I4_DENA2/4-240
D4H0I5_DENA2/6-243
D4H0I7_DENA2/666-895
D4H1L4_DENA2/671-900
D4H1N3_DENA2/8-237
D4H1V0_DENA2/411-638
D4H3I8_DENA2/571-799
D4H6F5_DENA2/1-196
D4H6H1_DENA2/769-1005
D4H7I8_DENA2/2-198
D4HUV1_ERWAC/415-645
D4HWU5_ERWAC/270-505
D4HY94_ERWAC/479-712
D4I1Q9_ERWAC/39-209
D4I275_ERWAC/576-808
D4I3P5_ERWAC/267-501
D4I4B0_ERWAC/21-243
D4I4B4_ERWAC/415-650
D4I6Z6_ERWAE/270-505
D4I8D2_ERWAE/497-730
D4IBC6_ERWAE/39-209
D4ID10_ERWAE/403-633
D4IDY7_ERWAE/576-808
D4IEJ8_ERWAE/267-501
D4IFE7_ERWAE/21-243
D4IFF0_ERWAE/415-650
D4IY01_BUTFI/15-251
D4IY38_BUTFI/320-556
D4IYU8_BUTFI/2-103
D4IYU9_BUTFI/15-123
D4J043_BUTFI/2-108
D4J044_BUTFI/476-587
D4J109_BUTFI/384-620
D4J2H7_BUTFI/323-559
D4J367_BUTFI/214-450
D4J7D9_9FIRM/387-623
D4JAL6_9FIRM/400-636
D4JH95_9FIRM/610-849
D4JHH1_9FIRM/511-746
D4JHS0_9FIRM/125-361
D4JJX1_9FIRM/765-1003
D4JKC7_9FIRM/430-664
D4JL12_9FIRM/307-546
D4JM22_9FIRM/298-534
D4JSR3_9FIRM/503-738
D4JVC7_9FIRM/300-526
D4JWM9_9FIRM/305-539
D4JY99_9FIRM/644-875
D4K7C7_9FIRM/756-987
D4K932_9FIRM/181-418
D4KKS0_9FIRM/171-409
D4KMK6_9FIRM/301-354
D4KMK6_9FIRM/362-564
D4KQ15_9FIRM/799-1035
D4KS02_9FIRM/309-532
D4KS94_9FIRM/632-872
D4KTL3_9FIRM/303-539
D4KTZ3_9FIRM/377-611
D4KVS2_9FIRM/799-1035
D4KWF8_9FIRM/309-545
D4KY48_9FIRM/491-725
D4KZ79_9FIRM/301-354
D4KZ79_9FIRM/362-564
D4L0A3_9FIRM/376-614
D4L1F8_9FIRM/303-539
D4L209_9FIRM/3-238
D4L2M6_9FIRM/200-436
D4L3E8_9FIRM/632-872
D4L3W0_9FIRM/368-606
D4LAI4_9FIRM/308-536
D4LAX6_9FIRM/316-551
D4LJA0_9FIRM/234-470
D4LS84_9FIRM/164-405
D4LV61_9FIRM/748-977
D4LVA1_9FIRM/3-237
D4M294_9FIRM/290-526
D4M459_9FIRM/876-1113
D4M8C6_9BACT/355-591
D4MI11_9FIRM/299-526
D4MIE6_9FIRM/937-1170
D4MJ69_9FIRM/296-530
D4MMJ4_9FIRM/474-709
D4MP59_9FIRM/500-589
D4MUF5_9FIRM/674-910
D4MY50_9FIRM/388-624
D4N5J5_9BACT/11-245
D4PNC3_LISMO/4-227
D4PPC8_LISMO/6-236
D4PPE8_LISMO/3-232
D4PUW2_LISMO/4-227
D4PVZ3_LISMO/3-232
D4PW13_LISMO/6-236
D4Q2U3_LISMO/4-227
D4Q6B9_LISMO/6-236
D4Q6D9_LISMO/3-232
D4RXD0_9FIRM/164-400
D4RZ82_9FIRM/181-417
D4RZ83_9FIRM/180-416
D4S1F4_9FIRM/396-631
D4S1U2_9FIRM/361-597
D4S6V4_9FIRM/8-199
D4S7V8_9FIRM/312-550
D4SR80_9XANT/457-692
D4SRJ7_9XANT/1-204
D4SSB0_9XANT/124-358
D4SSD0_9XANT/339-574
D4SSH6_9XANT/506-743
D4SSV3_9XANT/161-395
D4ST25_9XANT/535-771
D4STG6_9XANT/657-893
D4STG8_9XANT/183-419
D4SV80_9XANT/11-236
D4SVK2_9XANT/446-680
D4SVM2_9XANT/348-584
D4SYZ9_9XANT/409-644
D4T1Q3_9XANT/348-584
D4T2G6_9XANT/7-97
D4T2G7_9XANT/506-625
D4T2W3_9XANT/657-893
D4T2W5_9XANT/183-419
D4T3B1_9XANT/437-673
D4T3H9_9XANT/11-236
D4T3P9_9XANT/1-146
D4T3T8_9XANT/457-692
D4T4X0_9XANT/161-395
D4T5A4_9XANT/537-773
D4T7Y8_9XANT/446-680
D4T8V9_9XANT/527-762
D4TAS9_9XANT/124-358
D4TBI0_9XANT/409-644
D4W2X4_9FIRM/37-274
D4W3P7_9FIRM/321-557
D4W5W7_9FIRM/286-526
D4W6S3_9FIRM/1-235
D4W949_9FIRM/557-744
D4X541_9BURK/21-246
D4X622_9BURK/73-308
D4X6A0_9BURK/253-488
D4X6A2_9BURK/451-683
D4X6Y3_9BURK/621-857
D4XAX6_9BURK/412-640
D4XAX7_9BURK/232-467
D4XAY0_9BURK/417-650
D4XBH2_9BURK/410-645
D4XCF5_9BURK/291-527
D4XDE2_9BURK/38-272
D4XDH3_9BURK/129-365
D4XDP0_9BURK/2-233
D4XFM3_9BURK/158-394
D4XHE5_9BURK/564-800
D4XIG6_9BURK/148-383
D4XIS9_9BURK/476-711
D4XJC3_9BURK/439-675
D4XJG4_9BURK/267-501
D4XMJ6_ACIHA/437-672
D4XP92_ACIHA/700-935
D4XPF6_ACIHA/426-666
D4XPV2_ACIHA/3-107
D4XRL9_ACIHA/446-682
D4Y4Z4_BACTR/1-236
D4Y5J5_BACTR/317-552
D4Y5T8_BACTR/7-237
D4Y721_BACTR/568-800
D4Y7J7_BACTR/589-825
D4Y958_BACTR/546-781
D4Y9Q9_BACTR/174-407
D4YCQ0_BACTR/702-938
D4YNQ9_9MICO/3-225
D4YXV9_SPHJU/443-675
D4YY18_SPHJU/344-582
D4YZ85_SPHJU/298-537
D4YZG3_SPHJU/547-780
D4Z0P4_SPHJU/394-626
D4Z0W8_SPHJU/437-671
D4Z131_SPHJU/341-579
D4Z175_SPHJU/592-829
D4Z6D5_SPHJU/513-746
D4Z759_SPHJU/442-679
D4ZB03_SHEVD/757-994
D4ZB05_SHEVD/252-487
D4ZB61_SHEVD/431-663
D4ZCB5_SHEVD/556-792
D4ZCS8_SHEVD/407-635
D4ZCT0_SHEVD/628-863
D4ZCY0_SHEVD/604-840
D4ZEH3_SHEVD/266-500
D4ZEK8_SHEVD/1231-1468
D4ZEM2_SHEVD/298-531
D4ZGM2_SHEVD/173-410
D4ZKU7_SHEVD/476-711
D4ZKV6_SHEVD/392-625
D4ZL25_SHEVD/2-220
D4ZMC3_SHEVD/1-229
D4ZMF8_SHEVD/284-520
D4ZMH3_SHEVD/1175-1411
D4ZP21_SPIPL/306-427
D4ZP22_SPIPL/2-108
D4ZQA1_SPIPL/841-1077
D4ZRB6_SPIPL/589-792
D4ZRU3_SPIPL/324-559
D4ZS04_SPIPL/5-141
D4ZS72_SPIPL/344-582
D4ZVR0_SPIPL/35-274
D4ZX85_SPIPL/726-962
D4ZXA5_SPIPL/355-592
D4ZZM1_SPIPL/362-600
D5A1Y8_SPIPL/948-1185
D5A284_SPIPL/338-576
D5A3S6_SPIPL/996-1249
D5A4M7_SPIPL/365-603
D5A623_SPIPL/315-553
D5AKS8_RHOCB/580-812
D5AM41_RHOCB/248-485
D5AMH3_RHOCB/435-669
D5AMJ3_RHOCB/386-623
D5AMJ4_RHOCB/657-894
D5ANG9_RHOCB/301-537
D5ANN1_RHOCB/355-590
D5ANQ4_RHOCB/662-907
D5ANQ6_RHOCB/990-1223
D5APH6_RHOCB/650-889
D5APL7_RHOCB/906-1139
D5AQE3_RHOCB/571-808
D5AQX4_RHOCB/14-247
D5AR96_RHOCB/32-264
D5ARJ7_RHOCB/453-690
D5AS03_RHOCB/1033-1266
D5AV37_RHOCB/467-700
D5AVN7_RHOCB/32-264
D5AWG8_RICPP/169-399
D5B0G3_YERPZ/2-219
D5B1R9_YERPZ/540-772
D5B3R6_YERPZ/397-627
D5B4L0_YERPZ/234-469
D5B849_YERPZ/418-653
D5B856_YERPZ/41-266
D5BUM6_NITHN/448-683
D5BV73_NITHN/2-190
D5BW55_NITHN/662-896
D5BX77_NITHN/323-559
D5BZM0_NITHN/443-679
D5BZU2_NITHN/439-673
D5BZX4_NITHN/689-925
D5C101_NITHN/1230-1466
D5C1A9_NITHN/656-891
D5C229_NITHN/959-1197
D5C2S9_NITHN/17-195
D5C504_NITHN/583-819
D5C5W8_ENTCC/272-501
D5C6V5_ENTCC/477-709
D5C717_ENTCC/497-730
D5C7E9_ENTCC/410-644
D5C801_ENTCC/427-663
D5C9C7_ENTCC/2-116
D5C9H4_ENTCC/1-232
D5C9R7_ENTCC/613-845
D5CAA8_ENTCC/9-218
D5CBV1_ENTCC/161-389
D5CBY7_ENTCC/3-225
D5CCK6_ENTCC/264-498
D5CCY7_ENTCC/251-484
D5CD09_ENTCC/3-192
D5CDB2_ENTCC/400-630
D5CDC5_ENTCC/436-672
D5CFN9_ENTCC/18-244
D5CFP4_ENTCC/413-648
D5CIP3_ENTCC/9-243
D5CJD0_ENTCC/866-1102
D5CJD3_ENTCC/220-455
D5CJD8_ENTCC/272-502
D5CJK0_ENTCC/12-226
D5CK18_ENTCC/265-500
D5CLE0_SIDLE/138-375
D5CLH6_SIDLE/557-794
D5CLQ4_SIDLE/417-653
D5CLV3_SIDLE/881-1117
D5CMA5_SIDLE/496-732
D5CML5_SIDLE/32-264
D5CMY8_SIDLE/148-383
D5CN45_SIDLE/1093-1329
D5CN61_SIDLE/686-922
D5CNJ0_SIDLE/793-1030
D5CPN7_SIDLE/562-798
D5CPP1_SIDLE/460-701
D5CPV3_SIDLE/678-913
D5CQ10_SIDLE/576-813
D5CQQ6_SIDLE/486-722
D5CR33_SIDLE/584-820
D5CR34_SIDLE/656-893
D5CR36_SIDLE/260-500
D5CRE9_SIDLE/341-579
D5CRP6_SIDLE/670-906
D5CRV6_SIDLE/898-1134
D5CRW1_SIDLE/478-714
D5CRW8_SIDLE/741-979
D5CS79_SIDLE/442-678
D5CSG3_SIDLE/893-1129
D5CTK4_SIDLE/463-699
D5CTS9_SIDLE/553-789
D5CTU0_SIDLE/762-998
D5CVM9_ECOKI/111-346
D5CW06_ECOKI/274-504
D5CWJ9_ECOKI/492-724
D5CWT3_ECOKI/497-730
D5CY36_ECOKI/531-767
D5CZK6_ECOKI/11-233
D5D0X4_ECOKI/160-389
D5D0X7_ECOKI/26-262
D5D1U1_ECOKI/410-644
D5D234_ECOKI/400-630
D5D2K9_ECOKI/553-789
D5D3H3_ECOKI/5-225
D5D3P3_ECOKI/17-242
D5D3P8_ECOKI/402-637
D5D462_ECOKI/270-501
D5D679_ECOKI/889-1088
D5D6S5_ECOKI/272-506
D5D6X3_ECOKI/265-500
D5DBC9_BACMD/3-233
D5DBG7_BACMD/593-830
D5DBQ4_BACMD/6-235
D5DD96_BACMD/665-901
D5DGF8_BACMD/94-332
D5DKD5_BACMD/327-560
D5DUW0_BACMQ/93-332
D5DXZ8_BACMQ/3-233
D5DY35_BACMQ/593-830
D5DY39_BACMQ/563-799
D5E094_BACMQ/6-235
D5E1G7_BACMQ/665-901
D5E336_BACMQ/327-560
D5FL10_ECOLX/1-50
D5FL24_KLEOX/1-42
D5FU76_PSEPU/386-622
D5FW87_9ENTR/156-392
D5HDN1_9FIRM/311-549
D5HE12_9FIRM/391-626
D5HFA3_9FIRM/669-901
D5HFR6_9FIRM/648-883
D5HFU1_9FIRM/924-1156
D5HFU7_9FIRM/352-591
D5MVK8_BACSU/549-784
D5MVS8_BACSU/5-236
D5MYQ0_BACSU/1-195
D5N755_9BURK/406-641
D5N7V0_9BURK/223-458
D5N8C7_9BURK/401-633
D5N8D9_9BURK/807-1043
D5N919_9BURK/412-647
D5N9A7_9BURK/146-380
D5N9B0_9BURK/467-699
D5NA71_9BURK/37-266
D5NCB9_9BURK/435-672
D5NCC2_9BURK/254-486
D5NCJ5_9BURK/374-604
D5NDL6_9BURK/513-748
D5NEN0_9BURK/32-261
D5NFP9_9BURK/510-746
D5NGA1_9BURK/659-895
D5NGL7_9BURK/13-232
D5NHN4_9BURK/351-585
D5NJT2_9BURK/317-553
D5NKK4_9BURK/26-256
D5NKL4_9BURK/11-243
D5NL66_9BURK/779-1015
D5NMZ8_9BURK/390-623
D5NN50_9BURK/350-584
D5NNM8_9BURK/262-496
D5NPD9_9BURK/37-270
D5NQW2_9BURK/77-313
D5NTB1_9BURK/29-221
D5NTB2_9BURK/348-584
D5P4C9_9MYCO/504-739
D5P4D7_9MYCO/523-755
D5PA57_9MYCO/160-383
D5PFF6_9MYCO/357-594
D5PGA9_9MYCO/858-1093
D5Q0B3_CLODI/783-1019
D5Q0H5_CLODI/441-678
D5Q0Y1_CLODI/755-983
D5Q139_CLODI/389-625
D5Q1Y0_CLODI/501-737
D5Q3G7_CLODI/352-589
D5Q4I8_CLODI/201-437
D5Q677_CLODI/212-448
D5Q6C9_CLODI/715-951
D5Q6K1_CLODI/446-683
D5Q6M4_CLODI/487-724
D5Q6T7_CLODI/214-453
D5Q6W7_CLODI/365-601
D5Q8J2_CLODI/493-729
D5Q8M5_CLODI/498-735
D5Q8Z1_CLODI/247-483
D5Q9D9_CLODI/488-723
D5Q9R7_CLODI/449-684
D5QB41_GLUHA/315-555
D5QB42_GLUHA/468-704
D5QBM8_GLUHA/612-848
D5QGR2_GLUHA/588-825
D5QI04_GLUHA/509-745
D5QIV7_GLUHA/512-748
D5QIV8_GLUHA/315-555
D5QJE9_GLUHA/477-713
D5QP49_METTR/702-939
D5QQ66_METTR/449-681
D5QQG2_METTR/362-595
D5QTL1_METTR/572-804
D5QV74_METTR/347-578
D5RHL2_9PROT/524-756
D5RIE2_9PROT/278-510
D5RK38_9PROT/488-725
D5RM31_9PROT/2-181
D5RMI7_9PROT/127-359
D5RNC2_9PROT/334-507
D5RNF0_9PROT/425-657
D5RQ36_9PROT/337-573
D5RQC4_9PROT/567-799
D5RRB9_9PROT/466-702
D5RRR3_9PROT/35-258
D5RSQ5_9PROT/233-469
D5RV47_CLODI/493-729
D5RV80_CLODI/498-735
D5RVJ4_CLODI/247-483
D5RWD6_CLODI/389-625
D5RWJ3_CLODI/755-983
D5RWY5_CLODI/501-737
D5RYE8_CLODI/487-724
D5RYM7_CLODI/214-453
D5RYQ7_CLODI/365-601
D5RZC1_CLODI/201-437
D5S064_CLODI/352-589
D5S1U5_CLODI/449-684
D5S234_CLODI/446-683
D5S280_CLODI/715-951
D5S2D2_CLODI/212-448
D5S3N0_CLODI/441-678
D5S3U3_CLODI/783-1019
D5S4J4_CLODI/488-723
D5T5Q1_LEGP2/727-963
D5T5T9_LEGP2/256-492
D5T5W0_LEGP2/294-525
D5T6D0_LEGP2/10-204
D5T7D0_LEGP2/491-725
D5T9R5_LEGP2/582-820
D5TAX2_LEGP2/406-635
D5TB34_LEGP2/516-752
D5TC40_LEGP2/132-369
D5TCA3_LEGP2/417-653
D5TCG3_LEGP2/500-736
D5TCU9_LEGP2/266-502
D5TD42_LEGP2/732-968
D5TD62_LEGP2/281-517
D5TDB4_LEGP2/593-829
D5TNL8_BACT1/442-677
D5TPM0_BACT1/318-553
D5TQG7_BACT1/655-891
D5TQL0_BACT1/640-876
D5TT97_BACT1/657-893
D5TUN9_BACT1/654-890
D5TW45_BACT1/3-236
D5TZ90_BACT1/533-769
D5UCK9_CELFN/865-1103
D5UD96_CELFN/487-720
D5UES7_CELFN/508-733
D5UGH2_CELFN/325-561
D5UGL9_CELFN/23-229
D5UGM0_CELFN/7-200
D5UJS2_CELFN/391-633
D5ULJ3_CELFN/546-787
D5UPG7_TSUPD/589-821
D5UZQ8_ARCNC/112-344
D5V0V7_ARCNC/400-630
D5V1X0_ARCNC/513-743
D5V269_ARCNC/237-466
D5V2L6_ARCNC/303-533
D5V2N3_ARCNC/668-896
D5V2Q0_ARCNC/508-739
D5V2S6_ARCNC/489-716
D5V3X4_ARCNC/431-660
D5V4J9_ARCNC/425-655
D5V500_ARCNC/6-234
D5V7N8_ARCNC/436-662
D5V7T5_ARCNC/609-840
D5VEV3_CAUST/320-552
D5VF02_CAUST/482-712
D5VFE3_CAUST/273-507
D5VHF5_CAUST/292-530
D5VI63_CAUST/11-236
D5VNH5_CAUST/520-752
D5VNM1_CAUST/154-397
D5VNR1_CAUST/443-676
D5W364_CLOB2/2-193
D5W592_BURSC/510-746
D5W6S1_BURSC/17-232
D5W6S3_BURSC/348-584
D5W6S4_BURSC/19-213
D5W6W4_BURSC/24-253
D5W999_BURSC/514-749
D5WA46_BURSC/24-256
D5WBG3_BURSC/798-1034
D5WBW9_BURSC/25-254
D5WC89_BURSC/34-270
D5WDH3_BURSC/390-623
D5WE55_BURSC/424-660
D5WGB1_BURSC/435-672
D5WGF7_BURSC/272-505
D5WGH8_BURSC/373-598
D5WHV2_BURSC/412-647
D5WIF6_BURSC/536-772
D5WIJ9_BURSC/401-633
D5WMX7_BURSC/660-893
D5WSX4_BACT2/335-570
D5WUV8_BACT2/2-234
D5WV25_BACT2/59-289
D5WVL0_BACT2/24-254
D5WVV9_BACT2/5-220
D5WVX8_BACT2/78-317
D5WWI3_BACT2/13-230
D5WYH6_THIK1/534-776
D5X0B3_THIK1/1211-1450
D5X0C3_THIK1/346-582
D5X0C9_THIK1/11-215
D5X0H0_THIK1/827-1063
D5X0J8_THIK1/13-245
D5X0K9_THIK1/16-258
D5X4B6_THIK1/12-242
D5X5G5_THIK1/568-821
D5X5L1_THIK1/552-792
D5X5P3_THIK1/380-625
D5X5P4_THIK1/377-618
D5X5U8_THIK1/822-1057
D5X5Y4_THIK1/679-915
D5X7K8_THEPJ/520-756
D5XA31_THEPJ/22-255
D5XA41_THEPJ/1-190
D5XC43_THEPJ/426-665
D5XDY8_THEPJ/456-692
D5XDZ1_THEPJ/1097-1333
D5XSY6_MYCTU/358-595
D5XSY9_MYCTU/58-299
D5Y301_MYCTU/358-595
D5Y304_MYCTU/58-299
D5YEK7_MYCTU/358-595
D5YEL0_MYCTU/58-299
D5YQZ0_MYCTU/358-595
D5YQZ3_MYCTU/58-299
D5Z3J6_MYCTU/358-595
D5Z3J9_MYCTU/58-299
D5ZFB9_MYCTU/358-595
D5ZFC2_MYCTU/58-266
D5ZVW0_9ACTO/702-938
D5ZVX5_9ACTO/492-726
D6A0S7_9ACTO/381-627
D6A1A9_9ACTO/454-698
D6AER8_STRFL/378-622
D6AID1_STRFL/468-709
D6APY3_STRFL/432-666
D6APZ9_STRFL/727-963
D6B4M3_9ACTO/390-632
D6B619_9ACTO/450-689
D6B7Z3_9ACTO/512-746
D6B809_9ACTO/627-863
D6CJT8_9BACT/140-373
D6CJW3_9BACT/691-927
D6CKM2_THIS3/870-1105
D6CKR2_THIS3/679-915
D6CL84_THIS3/534-776
D6CLU5_THIS3/568-821
D6CLZ1_THIS3/552-792
D6CMS0_THIS3/438-679
D6CQ99_THIS3/1211-1450
D6CQB0_THIS3/346-582
D6CQB6_THIS3/10-215
D6CR49_THIS3/12-242
D6CS11_THIS3/380-625
D6CS12_THIS3/377-618
D6CSJ0_THIS3/13-245
D6CSJ9_THIS3/39-282
D6CUK6_THIS3/1102-1336
D6CUL2_THIS3/395-639
D6CUP0_THIS3/313-553
D6CUP5_THIS3/1369-1605
D6CUQ7_THIS3/1169-1404
D6CV69_THIS3/19-240
D6DIA2_CLOSC/500-738
D6DKV9_CLOSC/423-656
D6DMT8_ENTCL/400-630
D6DMV1_ENTCL/436-672
D6DNG0_ENTCL/497-730
D6DPG7_ENTCL/9-218
D6DPV6_ENTCL/272-506
D6DQB0_ENTCL/272-501
D6DQM4_ENTCL/124-358
D6DRF4_ENTCL/265-500
D6DT37_ENTCL/161-389
D6DU01_ENTCL/251-484
D6DVM7_ENTCL/273-503
D6DVX1_ENTCL/328-560
D6DWP1_ENTCL/18-244
D6DWP5_ENTCL/402-637
D6DY56_9FIRM/430-664
D6DYL4_9FIRM/765-1003
D6DYP6_9FIRM/611-849
D6E161_9FIRM/298-534
D6E1V6_9FIRM/307-546
D6E3J8_9FIRM/378-614
D6E3S2_9FIRM/511-746
D6E7G0_9ACTN/315-551
D6E7I3_9ACTN/492-730
D6E7P2_9ACTN/411-646
D6E7W6_9ACTN/448-683
D6E7W7_9ACTN/420-496
D6E8P4_9ACTN/620-857
D6EA08_9ACTN/306-543
D6EAG8_9ACTN/150-387
D6EB59_9ACTN/309-545
D6EBU6_9ACTN/395-633
D6EQU4_STRLI/4-210
D6ERR2_STRLI/355-591
D6ERT0_STRLI/492-726
D6EVK3_STRLI/454-698
D6EWP0_STRLI/354-606
D6F3W5_MYCTU/358-595
D6F3W8_MYCTU/58-299
D6FRY2_MYCTU/358-595
D6FRY5_MYCTU/58-299
D6GAF9_9ENTR/264-500
D6GAX7_9ENTR/378-610
D6GBD3_9ENTR/270-501
D6GDC2_9ENTR/309-541
D6GDL7_9ENTR/157-386
D6GDQ4_9ENTR/475-706
D6GEM7_9ENTR/497-730
D6GEV2_9ENTR/490-718
D6GFM2_9ENTR/272-502
D6GGM4_9ENTR/162-389
D6GH96_9ENTR/254-490
D6GIS8_9ENTR/5-226
D6GIV2_9ENTR/196-428
D6GJW3_9ENTR/400-630
D6GL78_9ENTR/413-648
D6GM00_9ENTR/272-506
D6GND4_9ENTR/1-221
D6HKP0_9FIRM/664-899
D6HKS3_9FIRM/307-544
D6HNZ0_9FIRM/463-700
D6HP12_9FIRM/527-761
D6HPF9_9FIRM/1470-1706
D6HQ70_9FIRM/151-386
D6HQQ9_9FIRM/730-959
D6HRP1_9FIRM/178-413
D6HS37_9FIRM/498-733
D6HSJ7_ECOLX/111-346
D6HSY8_ECOLX/272-502
D6HTX8_ECOLX/11-246
D6HUN5_ECOLX/531-767
D6HVN5_ECOLX/165-389
D6HVN9_ECOLX/250-486
D6HW51_ECOLX/410-644
D6HX00_ECOLX/545-781
D6HXJ0_ECOLX/7-75
D6HXU6_ECOLX/273-504
D6HYI2_ECOLX/891-1090
D6HYT7_ECOLX/265-500
D6HZH3_ECOLX/492-724
D6HZR6_ECOLX/497-730
D6I1M3_ECOLX/400-630
D6I1P5_ECOLX/17-242
D6I3V0_ECOLX/272-506
D6I5U1_ECOLX/264-497
D6I668_ECOLX/165-389
D6I672_ECOLX/250-486
D6I6C3_ECOLX/111-346
D6I7H0_ECOLX/272-502
D6I7W6_ECOLX/531-767
D6I877_ECOLX/410-644
D6I9D6_ECOLX/891-1090
D6IA38_ECOLX/492-724
D6IAD0_ECOLX/497-730
D6IAI7_ECOLX/553-789
D6IB22_ECOLX/5-225
D6IBC5_ECOLX/273-504
D6IBX7_ECOLX/265-500
D6IDJ6_ECOLX/8-241
D6IEF8_ECOLX/400-630
D6IFA1_ECOLX/17-242
D6IFA5_ECOLX/413-648
D6IH01_ECOLX/272-506
D6IIN5_ECOLX/272-506
D6IKR4_ECOLX/113-348
D6IL56_ECOLX/274-504
D6ILQ8_ECOLX/557-793
D6INM7_ECOLX/1-33
D6INN7_ECOLX/11-219
D6IP27_ECOLX/165-389
D6IPF8_ECOLX/410-644
D6IPU8_ECOLX/553-789
D6IQI6_ECOLX/5-225
D6IQU1_ECOLX/273-504
D6IRH2_ECOLX/890-1090
D6ISC6_ECOLX/492-724
D6ISL8_ECOLX/497-730
D6ITS8_ECOLX/400-630
D6IVV4_ECOLX/17-242
D6IVW4_ECOLX/384-619
D6J545_ECOLX/272-506
D6J6P3_ECOLX/111-346
D6J7F5_ECOLX/272-502
D6J8E5_ECOLX/531-767
D6J9C2_ECOLX/165-389
D6J9C8_ECOLX/250-486
D6J9T7_ECOLX/545-781
D6JA93_ECOLX/273-504
D6JAI5_ECOLX/410-644
D6JB44_ECOLX/5-225
D6JBW8_ECOLX/889-1090
D6JC77_ECOLX/265-500
D6JCV7_ECOLX/497-730
D6JDC2_ECOLX/492-724
D6JFQ4_ECOLX/400-630
D6JGI5_ECOLX/17-242
D6JQT3_ACIG3/144-380
D6JT95_ACIG3/434-673
D6JUI9_ACIG3/698-933
D6JUQ1_ACIG3/457-693
D6JVT8_ACIG3/434-625
D6JVU0_ACIG3/10-59
D6K1L5_9ACTO/360-608
D6K1T4_9ACTO/175-409
D6K1V1_9ACTO/431-667
D6K985_9ACTO/454-697
D6LLF0_9RHIZ/444-676
D6LNM0_9RHIZ/711-946
D6LNM5_9RHIZ/254-489
D6LSC3_9RHIZ/266-500
D6LSX3_9RHIZ/521-754
D6M5Q1_9ACTO/297-484
D6M5Q1_9ACTO/527-586
D6RXK2_BORVA/433-667
D6SQ63_9DELT/383-618
D6SSG5_9DELT/7-206
D6SSR6_9DELT/152-194
D6STM4_9DELT/1-196
D6SUE5_9DELT/461-695
D6V0H1_9BRAD/323-553
D6V332_9BRAD/539-771
D6V346_9BRAD/510-746
D6V416_9BRAD/247-479
D6V763_9BRAD/697-929
D6V786_9BRAD/701-938
D6V7H3_9BRAD/189-424
D6V882_9BRAD/8-236
D6V8M9_9BRAD/548-782
D6V9E2_9BRAD/653-885
D6VAJ2_9BRAD/572-803
D6XSU5_BACIE/468-705
D6XT60_BACIE/326-561
D6XT73_BACIE/108-340
D6XTD9_BACIE/529-765
D6XU75_BACIE/522-757
D6XUA0_BACIE/5-235
D6XUP5_BACIE/612-850
D6XWT2_BACIE/429-665
D6XXV5_BACIE/676-909
D6XXX4_BACIE/418-654
D6XYA0_BACIE/491-732
D6XYP3_BACIE/758-994
D6XYQ1_BACIE/459-695
D6XYV9_BACIE/557-790
D6XZ07_BACIE/529-765
D6XZ65_BACIE/564-799
D6XZM9_BACIE/676-909
D6Y0H6_BACIE/454-687
D6Y0K3_BACIE/414-648
D6Y0S8_BACIE/450-682
D6Y0T0_BACIE/445-681
D6Y6A5_THEBD/643-877
D6Y6N7_THEBD/454-689
D6YR50_PANVC/11-243
D6YR78_PANVC/339-575
D6Z1M5_DESAT/224-459
D6Z1P6_DESAT/753-989
D6Z2G9_DESAT/265-524
D6Z2H1_DESAT/339-575
D6Z440_DESAT/478-714
D6Z4S4_DESAT/476-706
D6Z5M4_DESAT/2-190
D6Z6H4_DESAT/637-867
D6Z6N6_DESAT/591-827
D6Z6T9_DESAT/348-583
D6ZVR2_BIFLJ/23-259
D6ZZ18_STAND/266-500
D6ZZP3_STAND/172-396
D7A031_STAND/133-375
D7A477_STAND/459-693
D7A4E8_STAND/476-718
D7A5R3_STAND/331-560
D7A6D4_STAND/454-690
D7A7C1_STAND/726-966
D7A7Q5_STAND/447-678
D7A8D7_STAND/441-672
D7A8Z9_STAND/493-730
D7A9L6_STAND/513-744
D7AF25_GEOSK/508-744
D7AF91_GEOSK/475-711
D7AH91_GEOSK/575-811
D7AHH3_GEOSK/536-772
D7AHT3_GEOSK/1-193
D7AKC4_GEOSK/457-693
D7AKK9_GEOSK/537-773
D7AKP3_GEOSK/613-849
D7AL24_GEOSK/502-738
D7ASE4_THEM3/511-746
D7AU53_NOCDD/423-659
D7AU62_NOCDD/649-883
D7B0X8_NOCDD/26-238
D7BC08_MEISD/385-623
D7BFG4_MEISD/1-74
D7BHZ9_MEISD/424-654
D7BJK5_MEISD/320-544
D7BV57_STRBB/436-680
D7BZP7_STRBB/363-604
D7CCG0_STRBB/662-913
D7CE10_STRBB/426-660
D7CIZ7_SYNLT/2-234
D7CMI1_SYNLT/774-1010
D7CU01_TRURR/502-744
D7CUE7_TRURR/391-630
D7CVT5_TRURR/756-1005
D7CXH8_TRURR/120-354
D7CXJ5_TRURR/442-667
D7CXP2_TRURR/510-762
D7D051_GEOSC/563-795
D7D0I7_GEOSC/2-236
D7D2G8_GEOSC/695-932
D7D7T0_GEOSC/447-682
D7DHR4_METS0/682-918
D7DIF8_METS0/716-952
D7DII9_METS0/16-249
D7DIJ0_METS0/1343-1579
D7DIL2_METS0/342-585
D7DIU0_METS0/457-693
D7DJ46_METS0/1795-2031
D7DK29_METS0/774-1010
D7DKB2_METS0/42-273
D7DKH9_METS0/24-249
D7DKL2_METS0/12-240
D7DKL4_METS0/23-249
D7DKL5_METS0/587-824
D7DKL6_METS0/775-1011
D7DKQ5_METS0/630-866
D7DKW3_METS0/500-736
D7DLI6_METS0/500-735
D7DLT4_METS0/580-816
D7DLY0_METS0/919-1156
D7DM80_METS0/1048-1284
D7DM81_METS0/610-847
D7DM83_METS0/425-661
D7DMQ9_METS0/379-619
D7DMU7_METS0/449-689
D7DMY7_METS0/464-700
D7DMZ7_METS0/737-973
D7DNM4_METS0/310-546
D7DNT3_METS0/419-647
D7DPE4_METS0/536-771
D7DPG6_METS0/444-679
D7DPJ4_METS0/651-886
D7DPR5_METS0/661-895
D7DQ30_METS0/2-193
D7DQ45_METS0/484-720
D7DW49_NOSA0/100-338
D7E088_NOSA0/142-385
D7E131_NOSA0/375-612
D7EQE7_MYCTU/358-595
D7EQF0_MYCTU/58-299
D7GPD5_9FIRM/18-248
D7H1C7_BRUAB/444-676
D7H248_BRUAB/711-946
D7H254_BRUAB/278-513
D7H4R9_BRUAB/266-500
D7H672_BRUAB/508-741
D7H7T5_VIBCH/284-520
D7H856_VIBCH/449-680
D7H966_VIBCH/8-240
D7H9B6_VIBCH/17-242
D7H9C7_VIBCH/139-370
D7H9I8_VIBCH/418-656
D7H9R6_VIBCH/2-190
D7HAV9_VIBCH/266-494
D7HAX9_VIBCH/347-590
D7HB75_VIBCH/408-636
D7HC30_VIBCH/376-611
D7HCH4_VIBCH/44-275
D7HD37_VIBCH/428-664
D7HD42_VIBCH/417-655
D7HD83_VIBCH/520-755
D7HDA0_VIBCH/405-641
D7HG32_VIBCH/595-833
D7HGR2_VIBCH/22-218
D7HGR8_VIBCH/597-825
D7HGY3_VIBCH/516-753
D7HIF0_VIBCH/391-628
D7HIN1_VIBCH/2-190
D7HIY3_VIBCH/418-656
D7HJ37_VIBCH/139-370
D7HJ47_VIBCH/17-242
D7HJ96_VIBCH/8-240
D7HKB0_VIBCH/449-680
D7HKM9_VIBCH/284-520
D7HMJ7_VIBCH/44-275
D7HN88_VIBCH/376-560
D7HP04_VIBCH/408-636
D7HPA5_VIBCH/347-590
D7HPC5_VIBCH/266-494
D7HQP6_VIBCH/595-833
D7HRM7_VIBCH/428-664
D7HRN2_VIBCH/417-655
D7HRS3_VIBCH/520-755
D7HSH5_VIBCH/405-641
D7HSK1_VIBCH/22-218
D7HSK7_VIBCH/597-825
D7HSQ6_VIBCH/516-753
D7HTD9_PSESS/295-531
D7HTF1_PSESS/388-624
D7HUZ1_PSESS/642-878
D7HWL9_PSESS/451-687
D7HXI6_PSESS/5-239
D7HYF4_PSESS/375-614
D7HZR1_PSESS/397-629
D7I0A7_PSESS/710-945
D7I0G6_PSESS/388-624
D7I1T2_PSESS/472-708
D7I2P9_PSESS/553-794
D7I3H1_PSESS/159-391
D7I3T7_PSESS/338-574
D7I4A9_PSESS/426-662
D7I4P0_PSESS/524-759
D7I509_PSESS/1023-1198
D7I510_PSESS/1-39
D7I6H8_PSESS/23-244
D7JI73_ECOLX/272-506
D7JJS5_ECOLX/113-348
D7JK67_ECOLX/274-504
D7JLJ3_ECOLX/557-793
D7JMN5_ECOLX/165-389
D7JNE8_ECOLX/410-644
D7JPF5_ECOLX/553-789
D7JPP3_ECOLX/890-1090
D7JPZ4_ECOLX/265-500
D7JQV6_ECOLX/5-225
D7JR60_ECOLX/273-504
D7JRH7_ECOLX/492-724
D7JRR9_ECOLX/497-730
D7JU52_ECOLX/400-630
D7JV14_ECOLX/17-242
D7JV23_ECOLX/402-637
D7NJ35_9BACT/298-533
D7UFY9_LISMO/4-227
D7UJ22_LISMO/3-232
D7UJ42_LISMO/6-236
D7VA00_LACPL/1-217
D7VA13_LACPL/6-221
D7VA65_LACPL/4-215
D7VCS8_LACPL/33-260
D7VDC3_LACPL/1-212
D7WGY6_BACCE/655-891
D7WH38_BACCE/483-719
D7WJ97_BACCE/3-236
D7WM74_9BACI/87-322
D7WN35_9BACI/2-232
D7WNP8_9BACI/325-560
D7WPX0_9BACI/432-667
D7WRH8_9BACI/35-273
D7WRU4_9BACI/2-195
D7WU06_9BACI/424-661
D7WUE1_9BACI/315-551
D7WUJ7_9BACI/581-818
D7WWW4_9BACI/471-706
D7X0F3_ECOLX/553-789
D7X0K6_ECOLX/531-767
D7X0R9_ECOLX/11-219
D7X205_ECOLX/111-346
D7X3C9_ECOLX/105-341
D7X3D5_ECOLX/165-389
D7X4J7_ECOLX/402-637
D7X4K6_ECOLX/17-242
D7X4P3_ECOLX/410-644
D7X5D6_ECOLX/497-730
D7X5S3_ECOLX/265-500
D7X6G0_ECOLX/400-630
D7X7R0_ECOLX/5-225
D7X958_ECOLX/270-501
D7XB13_ECOLX/891-1090
D7XB51_ECOLX/272-506
D7XD14_ECOLX/274-504
D7XF69_ECOLX/492-724
D7XGY1_ECOLX/11-219
D7XH88_ECOLX/265-500
D7XHK3_ECOLX/687-888
D7XJS7_ECOLX/512-744
D7XK69_ECOLX/274-504
D7XKL8_ECOLX/111-346
D7XKV8_ECOLX/497-730
D7XNA7_ECOLX/400-630
D7XNL7_ECOLX/5-225
D7XNX9_ECOLX/270-501
D7XPM0_ECOLX/410-644
D7XSQ7_ECOLX/26-259
D7XST5_ECOLX/13-67
D7XTE5_ECOLX/272-506
D7XUX4_ECOLX/264-500
D7XUY0_ECOLX/165-389
D7XVJ5_ECOLX/531-767
D7XVW5_ECOLX/553-789
D7XWM8_ECOLX/402-637
D7XWN3_ECOLX/17-242
D7XY56_ECOLX/531-767
D7XYN8_ECOLX/111-346
D7XZ96_ECOLX/402-637
D7XZA2_ECOLX/17-242
D7XZS4_ECOLX/3-137
D7Y085_ECOLX/891-1090
D7Y0C5_ECOLX/294-530
D7Y0Q6_ECOLX/272-389
D7Y137_ECOLX/400-630
D7Y1K9_ECOLX/270-501
D7Y1X4_ECOLX/5-174
D7Y2B1_ECOLX/264-500
D7Y2E5_ECOLX/164-389
D7Y2I9_ECOLX/106-338
D7Y309_ECOLX/274-504
D7Y4T6_ECOLX/265-500
D7Y6G4_ECOLX/265-499
D7YBP0_ECOLX/457-690
D7YBY7_ECOLX/683-882
D7YCN7_ECOLX/492-724
D7YD90_ECOLX/497-730
D7YDL4_ECOLX/17-242
D7YDL9_ECOLX/402-637
D7YEE0_ECOLX/164-389
D7YEE5_ECOLX/264-500
D7YEJ0_ECOLX/188-424
D7YHF7_ECOLX/111-346
D7YHV0_ECOLX/26-259
D7YIH0_ECOLX/274-504
D7YIU7_ECOLX/272-506
D7YJ54_ECOLX/508-744
D7YJY3_ECOLX/5-225
D7YKA7_ECOLX/270-501
D7YN71_ECOLX/400-630
D7YNY0_ECOLX/265-500
D7YPZ1_ECOLX/410-644
D7YR83_ECOLX/11-245
D7YS45_ECOLX/11-233
D7YS56_ECOLX/17-242
D7YS61_ECOLX/402-637
D7YSL7_ECOLX/410-644
D7YSX6_ECOLX/26-262
D7YSY1_ECOLX/160-389
D7YT05_ECOLX/553-789
D7YW51_ECOLX/111-346
D7YX74_ECOLX/892-1090
D7YZ27_ECOLX/497-730
D7YZP8_ECOLX/265-500
D7Z0B4_ECOLX/512-744
D7Z2P8_ECOLX/274-504
D7Z4I2_ECOLX/400-630
D7Z5A1_ECOLX/272-506
D7Z5M2_ECOLX/531-767
D7Z6E2_ECOLX/270-501
D7Z6Q4_ECOLX/5-225
D7Z7X7_ECOLX/410-644
D7ZB15_ECOLX/111-346
D7ZC75_ECOLX/531-767
D7ZCX3_ECOLX/265-500
D7ZD85_ECOLX/890-1090
D7ZDY7_ECOLX/272-506
D7ZEV1_ECOLX/400-630
D7ZFC7_ECOLX/274-504
D7ZFL0_ECOLX/1-210
D7ZGM2_ECOLX/553-789
D7ZGW4_ECOLX/492-724
D7ZI39_ECOLX/264-500
D7ZI44_ECOLX/165-389
D7ZIC3_ECOLX/497-730
D7ZK41_ECOLX/17-242
D7ZK46_ECOLX/402-637
D7ZL48_ECOLX/270-501
D7ZLR0_ECOLX/5-225
D7ZMS1_ECOLX/111-346
D7ZN73_ECOLX/368-602
D7ZNG6_ECOLX/270-501
D7ZNP6_ECOLX/402-637
D7ZNQ1_ECOLX/17-242
D7ZP89_ECOLX/891-1090
D7ZPJ6_ECOLX/264-500
D7ZPK1_ECOLX/164-389
D7ZQ97_ECOLX/512-744
D7ZQP5_ECOLX/400-630
D7ZSE5_ECOLX/443-679
D7ZTL8_ECOLX/272-506
D7ZUH6_ECOLX/497-730
D7ZUR6_ECOLX/274-504
D7ZV84_ECOLX/265-500
D7ZWA3_ECOLX/5-225
D8A138_ECOLX/265-500
D8A195_ECOLX/492-724
D8A1T8_ECOLX/410-644
D8A2T3_ECOLX/274-504
D8A534_ECOLX/889-1090
D8A5C4_ECOLX/402-637
D8A5C9_ECOLX/17-242
D8A705_ECOLX/400-630
D8A7L7_ECOLX/530-766
D8A975_ECOLX/272-506
D8AAU9_ECOLX/270-501
D8AB63_ECOLX/5-225
D8ABH5_ECOLX/553-789
D8ADL3_ECOLX/531-767
D8ADN9_ECOLX/111-346
D8AEK3_ECOLX/497-730
D8AF46_ECOLX/264-500
D8AF51_ECOLX/165-389
D8AH88_ECOLX/111-346
D8AHS2_ECOLX/272-506
D8AIW8_ECOLX/1-206
D8AKR9_ECOLX/683-882
D8AL07_ECOLX/274-504
D8AM61_ECOLX/400-630
D8AM90_ECOLX/410-644
D8AP01_ECOLX/264-500
D8AP06_ECOLX/164-389
D8ARM6_ECOLX/1-42
D8ARM7_ECOLX/265-433
D8ATR4_ECOLX/17-242
D8ATR8_ECOLX/402-637
D8AU09_ECOLX/553-789
D8AUX0_ECOLX/5-225
D8AV84_ECOLX/270-501
D8AW78_ECOLX/497-730
D8AWI4_ECOLX/512-744
D8AY09_ECOLX/410-644
D8AZ96_ECOLX/17-242
D8AZA0_ECOLX/402-637
D8AZH2_ECOLX/891-1090
D8B008_ECOLX/13-67
D8B0H4_ECOLX/111-346
D8B0N6_ECOLX/164-389
D8B0P1_ECOLX/264-500
D8B244_ECOLX/553-789
D8B293_ECOLX/512-744
D8B3N6_ECOLX/270-501
D8B453_ECOLX/265-500
D8B4L0_ECOLX/531-767
D8B5W1_ECOLX/272-506
D8B768_ECOLX/274-504
D8B7U4_ECOLX/400-630
D8B8P8_ECOLX/5-225
D8B9F3_ECOLX/497-730
D8BAQ5_ECOLX/410-644
D8BBX4_ECOLX/11-233
D8BCL9_ECOLX/553-789
D8BD30_ECOLX/17-242
D8BD35_ECOLX/402-637
D8BDD7_ECOLX/111-346
D8BEN3_ECOLX/400-630
D8BF07_ECOLX/272-506
D8BFP8_ECOLX/265-500
D8BG15_ECOLX/891-1090
D8BG87_ECOLX/270-501
D8BK01_ECOLX/5-225
D8BLQ1_ECOLX/531-767
D8BP81_ECOLX/26-262
D8BP86_ECOLX/160-389
D8BQ15_ECOLX/274-504
D8BQG7_ECOLX/512-744
D8BQQ5_ECOLX/497-730
D8BR39_ECOLX/111-346
D8BRJ2_ECOLX/553-789
D8BS06_ECOLX/272-506
D8BT69_ECOLX/280-511
D8BVJ3_ECOLX/410-644
D8BWY6_ECOLX/497-730
D8BXD7_ECOLX/244-479
D8BYD9_ECOLX/527-759
D8BYK8_ECOLX/272-502
D8BZI3_ECOLX/891-1090
D8C091_ECOLX/1-200
D8C1F5_ECOLX/5-225
D8C2E0_ECOLX/400-635
D8C2E6_ECOLX/17-242
D8C2J7_ECOLX/400-630
D8C3S9_ECOLX/1-206
D8C5N2_ECOLX/250-486
D8C5N7_ECOLX/164-389
D8C733_ECOLX/111-346
D8C7L4_ECOLX/410-644
D8C899_ECOLX/497-730
D8C8P6_ECOLX/553-789
D8C8U2_ECOLX/17-242
D8C8U6_ECOLX/402-637
D8C9B8_ECOLX/160-389
D8C9C3_ECOLX/26-262
D8C9Z4_ECOLX/272-506
D8CCB0_ECOLX/400-630
D8CEQ0_ECOLX/892-1090
D8CF17_ECOLX/265-500
D8CFN8_ECOLX/513-744
D8CFV0_ECOLX/11-233
D8CH22_ECOLX/274-504
D8CK52_ECOLX/270-501
D8CKG4_ECOLX/5-225
D8CL76_ECOLX/443-679
D8CZS7_COMTE/442-677
D8D087_COMTE/423-646
D8D1I4_COMTE/146-381
D8D1P3_COMTE/779-1017
D8D2Q3_COMTE/555-790
D8D3R8_COMTE/493-728
D8D4H9_COMTE/16-214
D8D4I0_COMTE/15-208
D8D525_COMTE/544-785
D8D8T6_COMTE/864-1099
D8D9E4_COMTE/334-570
D8DAI7_COMTE/638-874
D8DAQ6_COMTE/410-646
D8DBJ0_COMTE/597-833
D8DD78_COMTE/174-399
D8DDR3_COMTE/346-578
D8E0Z4_ECOLX/274-504
D8E1F0_ECOLX/111-346
D8E2H4_ECOLX/497-730
D8E2T0_ECOLX/512-744
D8E357_ECOLX/264-500
D8E362_ECOLX/164-389
D8E461_ECOLX/5-225
D8E5B7_ECOLX/891-1090
D8E613_ECOLX/402-637
D8E618_ECOLX/17-242
D8E7D2_ECOLX/410-644
D8E7L2_ECOLX/265-500
D8E908_ECOLX/270-501
D8EAC6_ECOLX/272-506
D8EBE1_ECOLX/531-767
D8EBK4_ECOLX/241-477
D8ECU4_ECOLX/553-789
D8EE55_ECOLX/400-630
D8EHB6_ECOLX/402-637
D8EHC1_ECOLX/17-242
D8EJU1_ECOLX/270-501
D8EKG8_ECOLX/13-246
D8EKT3_ECOLX/891-1090
D8ELF2_ECOLX/165-389
D8ELF8_ECOLX/264-500
D8ELZ3_ECOLX/531-767
D8EM42_ECOLX/111-346
D8EMP7_ECOLX/492-724
D8EN30_ECOLX/400-630
D8ENW0_ECOLX/497-730
D8EPG1_ECOLX/272-506
D8EQ39_ECOLX/274-504
D8EQH4_ECOLX/5-225
D8EQS3_ECOLX/11-219
D8ESC2_ECOLX/410-644
D8ESP7_ECOLX/265-500
D8EUJ0_ECOLX/553-789
D8EV24_ECOLX/13-67
D8FC50_9DELT/5-237
D8FLX7_LACDE/12-247
D8FNB2_LACDE/51-161
D8FPY3_LACDE/1-110
D8FR57_LACDE/1-148
D8FR79_LACDE/1-91
D8FTR9_9CYAN/323-561
D8FTY7_9CYAN/815-1053
D8FUM3_9CYAN/712-950
D8FVJ8_9CYAN/687-930
D8FWG8_9CYAN/612-848
D8FWH8_9CYAN/830-1080
D8FXB8_9CYAN/471-709
D8G221_9CYAN/826-1086
D8G290_9CYAN/601-854
D8G3W9_9CYAN/357-595
D8G595_9CYAN/342-580
D8G5R3_9CYAN/362-599
D8G5T0_9CYAN/161-397
D8G759_9CYAN/805-922
D8G759_9CYAN/961-1124
D8G7A7_9CYAN/118-353
D8G7D0_9CYAN/824-1068
D8G7V6_9CYAN/299-535
D8G895_9CYAN/329-567
D8G8N3_9CYAN/746-834
D8G8N3_9CYAN/859-1023
D8GI61_CLOLD/365-601
D8GIS1_CLOLD/2-188
D8GN18_CLOLD/177-413
D8GNN7_CLOLD/136-372
D8GQ23_CLOLD/504-740
D8GSW3_CLOLD/405-640
D8GSX8_CLOLD/307-542
D8GT25_CLOLD/1-120
D8GT26_CLOLD/4-85
D8H0Q6_BACAI/442-677
D8H0Y4_BACAI/320-555
D8H3V6_BACAI/655-891
D8H404_BACAI/640-876
D8H7G1_BACAI/654-890
D8H8X1_BACAI/3-236
D8HIQ5_AMYMU/478-711
D8HP13_AMYMU/517-749
D8HSD8_AMYMU/466-689
D8HW87_AMYMU/528-764
D8HZ50_AMYMU/616-851
D8HZQ8_AMYMU/2-223
D8I0Y1_AMYMU/348-589
D8ILG1_LACSC/2-232
D8IP60_HERSS/356-592
D8IQH6_HERSS/443-678
D8IQQ5_HERSS/27-260
D8IQV9_HERSS/489-727
D8IQW1_HERSS/348-584
D8IR84_HERSS/270-504
D8IS76_HERSS/9-241
D8IT62_HERSS/6-205
D8IT78_HERSS/422-657
D8ITQ3_HERSS/473-709
D8IVZ0_HERSS/441-680
D8IWN5_HERSS/780-1016
D8IXU4_HERSS/535-770
D8IYA7_HERSS/395-630
D8IYI6_HERSS/152-387
D8IYM5_HERSS/846-1082
D8IZ22_HERSS/695-931
D8J017_HERSS/733-969
D8J036_HERSS/438-674
D8J207_HERSS/441-677
D8JF37_ACISD/462-698
D8JFN2_ACISD/698-933
D8JGB0_ACISD/434-669
D8JIN7_ACISD/434-673
D8JMU2_ACISD/201-437
D8JPL9_HYPDA/367-601
D8JSG4_HYPDA/437-672
D8JU21_HYPDA/343-574
D8JUG3_HYPDA/402-635
D8JUR3_HYPDA/713-951
D8JV64_HYPDA/490-728
D8JVZ0_HYPDA/327-557
D8K4A9_NITWC/947-1185
D8K538_NITWC/569-803
D8K5B7_NITWC/1230-1466
D8K5U9_NITWC/439-673
D8K693_NITWC/686-922
D8K8F5_NITWC/316-552
D8KA84_NITWC/340-574
D8KAR6_NITWC/448-683
D8KAU3_NITWC/174-409
D8KAV9_NITWC/711-946
D8KBI9_NITWC/733-971
D8MJP1_ERWBE/104-336
D8MJP2_ERWBE/1-150
D8MJP8_ERWBE/53-274
D8MJQ2_ERWBE/337-573
D8MJU9_ERWBE/449-680
D8MJW3_ERWBE/339-575
D8MJW6_ERWBE/339-549
D8MJX8_ERWBE/275-505
D8ML87_ERWBE/18-243
D8ML92_ERWBE/405-640
D8MM19_ERWBE/706-938
D8MNQ9_ERWBE/589-821
D8MR94_ERWBE/26-206
D8MRG6_ERWBE/4-226
D8MSM3_ERWBE/160-387
D8MSS5_ERWBE/410-644
D8MT30_ERWBE/270-501
D8MTI5_ERWBE/477-709
D8MUN4_ERWBE/270-505
D8MVN6_ERWBE/498-725
D8MWP8_ERWBE/172-408
D8MWT4_ERWBE/473-705
D8MWZ0_ERWBE/433-672
D8MXP8_ERWBE/403-633
D8MYB1_ERWBE/270-504
D8MYZ9_RALSO/923-1160
D8MZ30_RALSO/8-239
D8MZ73_RALSO/641-877
D8MZA2_RALSO/315-551
D8N0E7_RALSO/383-627
D8N1B2_RALSO/9-241
D8N1G3_RALSO/442-679
D8N1K7_RALSO/630-866
D8N1Q8_RALSO/168-411
D8N323_RALSO/157-392
D8N3L1_RALSO/156-390
D8N4U6_RALSO/31-260
D8N7A4_RALSO/649-884
D8N7X1_RALSO/438-674
D8NB64_RALSO/516-749
D8NDU9_RALSO/56-288
D8NDZ2_RALSO/442-679
D8NE46_RALSO/652-888
D8NEA2_RALSO/201-444
D8NG57_RALSO/923-1160
D8NGD4_RALSO/644-880
D8NGI3_RALSO/362-598
D8NHQ4_RALSO/365-609
D8NIE5_RALSO/516-749
D8NJQ7_RALSO/32-260
D8NKL1_RALSO/155-390
D8NP16_RALSO/649-884
D8NPA0_RALSO/438-674
D8NT00_RALSO/503-736
D8NTM3_RALSO/465-701
D8NU66_RALSO/31-260
D8NUH4_RALSO/156-390
D8NXT6_RALSO/649-884
D8NYF4_RALSO/438-674
D8P2A9_RALSO/923-1160
D8P2K9_RALSO/640-876
D8P2Q8_RALSO/325-561
D8P443_RALSO/385-629
D8P4X8_RALSO/9-241
D8P539_RALSO/442-679
D8P581_RALSO/653-889
D8P5D3_RALSO/174-417
D8PG45_9BACT/452-688
D8VMQ8_9ZZZZ/22-258
D8VMU3_9ZZZZ/575-811
D9QF18_BRESC/481-711
D9QJ29_BRESC/894-1124
D9QJH8_BRESC/149-392
D9QLM1_BRESC/273-507
D9QMF5_BRESC/291-529
D9QNS5_BRESC/515-747
D9QNW4_BRESC/11-234
D9QVY5_ACEAZ/195-429
D9R0J6_CLOSW/595-831
D9R470_CLOSW/738-969
D9R6L7_CLOSW/191-426
D9R8B1_CLOSW/417-654
D9R9Z5_CLOSW/3-192
D9SCE6_GALCS/641-877
D9SDH4_GALCS/465-700
D9SDH6_GALCS/41-276
D9SE93_GALCS/889-1125
D9SEQ8_GALCS/658-893
D9SES6_GALCS/483-719
D9SF55_GALCS/249-486
D9SF62_GALCS/1048-1284
D9SF84_GALCS/765-1001
D9SFA2_GALCS/396-627
D9SFP2_GALCS/675-909
D9SGB7_GALCS/583-820
D9SGI4_GALCS/180-413
D9SGK5_GALCS/580-814
D9SGK8_GALCS/669-905
D9SH91_GALCS/882-1118
D9SH94_GALCS/657-892
D9SHC9_GALCS/30-194
D9SHG7_GALCS/686-922
D9SHH9_GALCS/881-1117
D9SI32_GALCS/744-980
D9SI61_GALCS/16-245
D9SI90_GALCS/687-923
D9SIA4_GALCS/1305-1542
D9SIA8_GALCS/1072-1306
D9SJA4_GALCS/218-456
D9SJE9_GALCS/899-1135
D9SJG3_GALCS/463-700
D9SPE7_CLOC7/637-873
D9SQK1_CLOC7/521-758
D9SQZ8_CLOC7/355-591
D9SSQ5_CLOC7/334-570
D9SUE1_CLOC7/6-236
D9SXQ8_MICAI/460-704
D9T402_MICAI/531-766
D9T772_MICAI/330-568
D9TB43_MICAI/577-813
D9TC77_MICAI/477-713
D9TE99_MICAI/578-809
D9TEB0_MICAI/542-775
D9TED3_MICAI/478-719
D9TF81_MICAI/574-809
D9THR8_CALOO/763-999
D9TIA2_CALOO/300-536
D9TIM1_CALOO/360-595
D9UCV4_9ACTO/481-715
D9UCW5_9ACTO/706-944
D9UMS8_9ACTO/461-702
D9UPN9_9ACTO/188-381
D9UPN9_9ACTO/451-510
D9UZI1_9ACTO/2-220
D9UZK0_9ACTO/366-607
D9V0E4_9ACTO/657-893
D9V259_9ACTO/594-829
D9VDP2_9ACTO/2-226
D9VSU7_9ACTO/271-511
D9VXG8_9ACTO/353-597
D9W028_9ACTO/459-692
D9W049_9ACTO/691-937
D9WCS2_9ACTO/705-954
D9WCT8_9ACTO/451-685
D9WN35_9ACTO/469-711
D9WNK3_9ACTO/290-531
D9XA32_STRVR/454-698
D9XC98_STRVR/361-608
D9XHK9_STRVR/496-730
D9XHM4_STRVR/709-945
D9XI35_STRVR/16-225
D9XYV1_9ACTO/327-563
D9XYW5_9ACTO/367-601
D9XZ60_9ACTO/362-608
D9Y0P8_9ACTO/454-698
D9Y9G8_9DELT/1-189
D9Y9K0_9DELT/210-446
D9Y9L6_9DELT/446-681
D9YAB8_9DELT/455-691
D9YAB9_9DELT/463-699
D9YB10_9DELT/366-602
D9YDA0_9DELT/612-849
D9YEC2_9DELT/440-675
D9YEY1_9DELT/497-732
D9YF18_9DELT/446-682
D9YGD1_9DELT/709-945
D9YGF2_9DELT/496-732
D9YHF8_9DELT/1294-1531
DOSP_ECOLI/545-781
E0D887_SALTY/70-278
E0D8A2_SALTY/50-104
E0D8B6_SALTY/6-171
E0DP17_9RHIZ/711-946
E0DP22_9RHIZ/278-513
E0DQI6_9RHIZ/266-500
E0DS26_9RHIZ/521-754
E0DU45_9RHIZ/530-763
E0DU64_9RHIZ/278-513
E0DU69_9RHIZ/711-946
E0DX42_9RHIZ/444-676
E0FVU9_9THEO/509-744
E0FYB2_9THEO/178-412
E0HIR9_9GAMM/491-732
E0HIS9_9GAMM/2-220
E0HIU5_9GAMM/391-625
E0HIV4_9GAMM/471-706
E0HJ73_9GAMM/148-380
E0HL06_9GAMM/671-909
E0HL39_9GAMM/758-995
E0HMW6_9GAMM/511-747
E0HMX8_9GAMM/245-480
E0HN17_9GAMM/425-657
E0HP53_9GAMM/258-490
E0HPI0_9GAMM/605-841
E0HPR5_9GAMM/316-555
E0HPS5_9GAMM/7-239
E0HPZ2_9GAMM/475-712
E0HQ71_9GAMM/490-726
E0HQS8_9GAMM/394-630
E0HRN4_9GAMM/399-643
E0HRS7_9GAMM/12-241
E0HSK6_9GAMM/1159-1395
E0HSW0_9GAMM/565-797
E0HT46_9GAMM/143-377
E0HT74_9GAMM/962-1201
E0HTJ3_9GAMM/1254-1489
E0HTN2_9GAMM/630-864
E0HTN3_9GAMM/407-635
E0HTV8_9GAMM/454-689
E0HU97_9GAMM/1232-1469
E0HUS1_9GAMM/807-1045
E0HXL2_9BACT/575-813
E0IAL4_9BACL/418-654
E0IAM6_9BACL/608-843
E0IB95_9BACL/1-235
E0IBP2_9BACL/383-618
E0IF68_9BACL/171-406
E0IGT4_9GAMM/245-480
E0IGU6_9GAMM/511-747
E0II67_9GAMM/490-726
E0IIN6_9GAMM/425-657
E0IJS6_9GAMM/1159-1395
E0IK17_9GAMM/148-380
E0IKV8_9GAMM/671-909
E0IKZ1_9GAMM/758-995
E0IMU8_9GAMM/258-490
E0IN94_9GAMM/475-712
E0ING1_9GAMM/7-239
E0INH1_9GAMM/316-555
E0INQ5_9GAMM/213-449
E0IP60_9GAMM/2-220
E0IP76_9GAMM/391-625
E0IP85_9GAMM/471-706
E0IQ61_9GAMM/491-732
E0IQM5_9GAMM/565-797
E0IQW1_9GAMM/143-377
E0IQY9_9GAMM/962-1201
E0IRB3_9GAMM/454-689
E0IS71_9GAMM/394-630
E0ISJ6_9GAMM/12-241
E0ISN9_9GAMM/399-643
E0IT26_9GAMM/1254-1489
E0IT65_9GAMM/630-864
E0IT66_9GAMM/407-635
E0IT82_9GAMM/1232-1469
E0ITK9_9GAMM/807-1045
E0IUF5_9GAMM/4-82
E0IUF6_9GAMM/1-31
E0IUI4_9GAMM/1-23
E0IUX4_ECOLW/410-644
E0IV95_ECOLW/250-486
E0IV99_ECOLW/164-389
E0IXI9_ECOLW/5-225
E0IYC0_ECOLW/265-500
E0J0D3_ECOLW/272-506
E0J0T8_ECOLW/111-346
E0J0Y2_ECOLW/272-502
E0J109_ECOLW/891-1090
E0J1E5_ECOLW/497-730
E0J509_ECOLW/270-501
E0J5J1_ECOLW/400-635
E0J5J5_ECOLW/17-242
E0J5V7_ECOLW/531-767
E0J6D2_ECOLW/545-781
E0J6V4_ECOLW/400-630
E0J7J6_ECOLW/492-724
E0J8C7_RHIME/309-540
E0J955_RHIME/411-642
E0J998_RHIME/625-858
E0J9E3_RHIME/517-750
E0JAC8_RHIME/477-709
E0JAS6_RHIME/12-169
E0JEN7_RHIME/715-950
E0JES0_RHIME/20-249
E0JES7_RHIME/521-757
E0JF22_RHIME/824-1056
E0JKW7_RHIME/517-749
E0JLB4_RHIME/8-70
E0JLU1_RHIME/196-428
E0JLY2_RHIME/518-756
E0JM95_RHIME/11-243
E0JPP9_RHIME/326-556
E0JTU1_RHIME/309-540
E0JXT5_RHIME/824-1056
E0K0J7_RHIME/477-709
E0K219_RHIME/625-858
E0K264_RHIME/517-750
E0K2U3_RHIME/280-509
E0K3B7_RHIME/196-428
E0K3F8_RHIME/518-756
E0K4S6_RHIME/715-950
E0K4X7_RHIME/11-243
E0K5S2_RHIME/8-70
E0K6E8_RHIME/411-642
E0K7U2_RHIME/45-180
E0K7X8_RHIME/20-249
E0K7Y5_RHIME/521-757
E0K8Y2_RHIME/437-667
E0KAZ6_RHIME/169-399
E0KL22_STRVO/426-660
E0KL34_STRVO/659-902
E0KM48_STRVO/491-733
E0KZW9_STRVO/399-640
E0LG99_SPHCR/386-618
E0LGB8_SPHCR/592-829
E0LIP6_SPHCR/298-537
E0LKE4_SPHCR/444-680
E0LL02_SPHCR/520-753
E0LNL9_SPHCR/430-664
E0LNY0_SPHCR/319-557
E0LR98_SPHCR/422-659
E0LSR8_9ENTR/339-575
E0LSU1_9ENTR/11-243
E0LSW6_9ENTR/282-521
E0LUW4_9ENTR/614-846
E0LVL1_9ENTR/410-644
E0LVW6_9ENTR/270-501
E0LXS2_9ENTR/403-633
E0LY78_9ENTR/706-938
E0LY82_9ENTR/473-709
E0LY83_9ENTR/435-671
E0LZL3_9ENTR/901-1098
E0LZS0_9ENTR/270-505
E0M012_9ENTR/255-485
E0M047_9ENTR/3-224
E0M088_9ENTR/158-389
E0M0X1_9ENTR/269-503
E0M1I5_9ENTR/415-650
E0M1J1_9ENTR/21-243
E0M383_9ENTR/157-389
E0M389_9ENTR/339-575
E0M391_9ENTR/168-378
E0M3A5_9ENTR/339-575
E0M3A7_9ENTR/448-680
E0M3T5_9ENTR/7-65
E0MLN0_9RHOB/687-919
E0MME0_9RHOB/1-126
E0MPD4_9RHOB/699-934
E0MQ85_9RHOB/163-404
E0MQE7_9RHOB/541-776
E0MRE3_9RHOB/699-935
E0MS08_9RHOB/306-543
E0MS80_9RHOB/334-565
E0MSE4_9RHOB/515-748
E0MT90_9RHOB/437-675
E0MTB7_9RHOB/410-642
E0NGP5_PEDAC/1-215
E0NH02_PEDAC/2-236
E0NH75_PEDAC/41-260
E0NXU6_9FIRM/312-550
E0P0W4_9FIRM/177-415
E0P2P4_9FIRM/8-198
E0QGI6_9FIRM/522-761
E0QHJ1_9FIRM/1-186
E0QHR3_9FIRM/519-757
E0QIR8_9FIRM/1-191
E0QJ47_9FIRM/520-758
E0QJ99_9FIRM/554-791
E0QVG8_ECOLX/531-767
E0QWC9_ECOLX/272-502
E0QWQ1_ECOLX/111-346
E0QX88_ECOLX/11-233
E0QYE0_ECOLX/545-781
E0QYT6_ECOLX/410-644
E0QZI0_ECOLX/1-205
E0QZI5_ECOLX/160-389
E0R0W0_ECOLX/497-730
E0R141_ECOLX/492-724
E0R1N8_ECOLX/265-500
E0R1Y8_ECOLX/892-1090
E0R2C4_ECOLX/270-501
E0R2M5_ECOLX/5-225
E0R4T1_ECOLX/272-506
E0R5M4_ECOLX/400-635
E0R5M8_ECOLX/17-242
E0R6T2_ECOLX/400-630
E0RAP7_PAEP6/455-690
E0RDJ9_PAEP6/100-339
E0RNI3_SPITD/379-613
E0RP74_SPITD/222-459
E0RQ01_SPITD/792-1025
E0RQ53_SPITD/275-508
E0RQ55_SPITD/467-701
E0RR89_SPITD/257-506
E0RT58_SPITD/423-657
E0RV74_BUTPB/325-563
E0RVM0_BUTPB/316-558
E0RWP0_BUTPB/428-663
E0RWP7_BUTPB/379-618
E0RWQ8_BUTPB/589-821
E0RWU2_BUTPB/485-721
E0RXV2_BUTPB/19-253
E0RXW8_BUTPB/24-258
E0RXY7_BUTPB/385-618
E0RYP2_BUTPB/400-636
E0RYP3_BUTPB/396-633
E0RZQ3_BUTPB/650-895
E0S101_BUTPB/190-426
E0S1B1_BUTPB/301-536
E0S1J1_BUTPB/16-252
E0S1W5_BUTPB/390-626
E0S1W7_BUTPB/389-629
E0S1Y7_BUTPB/301-536
E0S214_BUTPB/396-632
E0S291_BUTPB/393-629
E0S345_BUTPB/485-721
E0S3B0_BUTPB/7-240
E0SBG7_DICD3/25-250
E0SDF1_DICD3/497-733
E0SGX9_DICD3/4-227
E0SGZ2_DICD3/250-487
E0SHA1_DICD3/403-632
E0SJU9_DICD3/3-219
E0SJV0_DICD3/29-261
E0T2X1_EDWTF/701-935
E0T2X4_EDWTF/477-708
E0T340_EDWTF/264-499
E0T457_EDWTF/491-723
E0T8M4_EDWTF/1-203
E0T8V2_EDWTF/396-626
E0TAP6_EDWTF/20-242
E0TAQ0_EDWTF/416-648
E0TB63_PARBH/10-247
E0TGI2_PARBH/314-544
E0TI69_PARBH/510-749
E0TZW7_BACPZ/1-195
E0U2K5_BACPZ/549-784
E0U3A5_BACPZ/5-236
E0U619_CYAP2/1081-1316
E0U630_CYAP2/933-1171
E0U6T8_CYAP2/357-593
E0U7K8_CYAP2/1158-1396
E0U814_CYAP2/650-888
E0UDE5_CYAP2/218-454
E0UDI6_CYAP2/333-569
E0UEU2_CYAP2/607-843
E0UGH5_CYAP2/553-791
E0UH64_CYAP2/435-671
E0UHW8_CYAP2/471-713
E0UI40_CYAP2/602-843
E0UI84_CYAP2/579-815
E0UI85_CYAP2/447-683
E0UJ13_CYAP2/368-607
E0UJ35_CYAP2/353-587
E0ULH8_CYAP2/910-1144
E0UP20_SULAO/233-458
E0UPI0_SULAO/596-825
E0UQ15_SULAO/685-921
E0UQL3_SULAO/481-712
E0UQP9_SULAO/4-238
E0UQV9_SULAO/589-817
E0UR41_SULAO/317-546
E0URG9_SULAO/699-935
E0URH0_SULAO/848-1083
E0URN1_SULAO/394-625
E0URN8_SULAO/415-648
E0URQ7_SULAO/523-759
E0URV9_SULAO/2-194
E0URY5_SULAO/504-743
E0US35_SULAO/342-578
E0USF2_SULAO/329-560
E0USG5_SULAO/363-601
E0USV6_SULAO/329-559
E0UTI2_SULAO/285-514
E0UTV4_SULAO/362-591
E0UUF9_SULAO/420-648
E0UUT4_SULAO/409-638
E0UV11_SULAO/384-613
E0XWV3_9DELT/194-440
E0XYI0_9SPHN/12-236
E1CQI3_VIBPA/518-754
E1CQJ7_VIBPA/651-891
E1CQR7_VIBPA/507-742
E1CRF5_VIBPA/411-640
E1CRV3_VIBPA/261-489
E1CRW7_VIBPA/457-694
E1CSL8_VIBPA/436-670
E1CSU8_VIBPA/523-758
E1CSY3_VIBPA/1-226
E1CT16_VIBPA/5-226
E1CTN0_VIBPA/578-815
E1CTQ1_VIBPA/567-803
E1CTS1_VIBPA/796-1033
E1CUE1_VIBPA/595-824
E1CUE8_VIBPA/2-194
E1CUR2_VIBPA/16-250
E1CUT8_VIBPA/14-255
E1CW77_VIBPA/377-612
E1CXE3_VIBPA/2-190
E1CXN1_VIBPA/12-232
E1CY07_VIBPA/319-555
E1CYM0_VIBPA/378-615
E1CZA2_VIBPA/142-374
E1CZC6_VIBPA/12-223
E1CZY9_VIBPA/425-661
E1D038_VIBPA/422-658
E1D1R7_VIBPA/348-588
E1D1Z1_VIBPA/244-476
E1D2K7_VIBPA/26-242
E1D2Z3_VIBPA/347-568
E1D352_VIBPA/236-471
E1D3Z7_VIBPA/26-242
E1D485_VIBPA/377-612
E1D507_VIBPA/347-544
E1D5N0_VIBPA/2-228
E1D6K0_VIBPA/411-640
E1D7D8_VIBPA/507-742
E1D7V7_VIBPA/436-670
E1D8H4_VIBPA/425-661
E1D8K9_VIBPA/2-194
E1D8L6_VIBPA/595-824
E1D961_VIBPA/457-694
E1D976_VIBPA/261-489
E1D9H1_VIBPA/523-758
E1D9K6_VIBPA/1-226
E1D9U0_VIBPA/236-471
E1DAP7_VIBPA/422-658
E1DAV1_VIBPA/16-250
E1DAX7_VIBPA/14-255
E1DB58_VIBPA/142-374
E1DB82_VIBPA/12-223
E1DBL9_VIBPA/319-555
E1DD68_VIBPA/2-190
E1DDC6_VIBPA/378-615
E1DDF8_VIBPA/12-232
E1DDQ1_VIBPA/578-815
E1DDS2_VIBPA/567-803
E1DDU3_VIBPA/692-929
E1DEB1_VIBPA/244-476
E1DEI5_VIBPA/347-588
E1DET9_VIBPA/518-754
E1DEV3_VIBPA/651-891
E1DGY6_VIBPA/26-242
E1DJ26_VIBPA/2-190
E1DJK2_VIBPA/422-658
E1DJQ5_VIBPA/348-588
E1DJY0_VIBPA/244-476
E1DJZ5_VIBPA/1-152
E1DJZ6_VIBPA/236-321
E1DK97_VIBPA/12-223
E1DKC1_VIBPA/142-374
E1DKK3_VIBPA/14-255
E1DKM9_VIBPA/16-250
E1DKQ7_VIBPA/1-114
E1DKQ8_VIBPA/377-495
E1DL21_VIBPA/796-1033
E1DL41_VIBPA/567-803
E1DL63_VIBPA/578-815
E1DLY8_VIBPA/12-232
E1DM41_VIBPA/2-194
E1DM48_VIBPA/573-802
E1DN86_VIBPA/319-555
E1DPW9_VIBPA/425-661
E1DQG9_VIBPA/378-615
E1DRB6_VIBPA/457-694
E1DRD0_VIBPA/219-447
E1DRN3_VIBPA/347-568
E1DSJ7_VIBPA/518-754
E1DSL1_VIBPA/651-891
E1DST2_VIBPA/507-742
E1DT87_VIBPA/5-226
E1DTI7_VIBPA/436-670
E1DTS0_VIBPA/523-758
E1DTV6_VIBPA/1-226
E1DUD8_VIBPA/411-640
E1DW38_LACRE/18-105
E1E9V0_VIBPA/12-232
E1EBI7_VIBPA/348-588
E1EBV3_VIBPA/425-661
E1EC50_VIBPA/244-476
E1ECT8_VIBPA/377-612
E1ECY7_VIBPA/5-226
E1ED88_VIBPA/436-670
E1EDG8_VIBPA/523-758
E1EDK3_VIBPA/1-226
E1EE34_VIBPA/390-619
E1EER4_VIBPA/378-615
E1EF60_VIBPA/26-242
E1EGR7_VIBPA/422-658
E1EHB2_VIBPA/2-190
E1EHX8_VIBPA/567-803
E1EHZ8_VIBPA/796-1033
E1EIH9_VIBPA/347-568
E1EIT5_VIBPA/261-489
E1EIV1_VIBPA/457-694
E1EJ94_VIBPA/595-824
E1EJA1_VIBPA/2-194
E1EJZ4_VIBPA/12-223
E1EK18_VIBPA/142-374
E1EK99_VIBPA/14-255
E1EKC5_VIBPA/16-250
E1EKF5_VIBPA/236-471
E1EL94_VIBPA/578-815
E1ELU3_VIBPA/518-754
E1ELV7_VIBPA/651-891
E1EM28_VIBPA/507-742
E1EMM7_VIBPA/319-555
E1FAH0_9THEO/30-264
E1FG85_9THEO/12-197
E1H8L6_MYCTU/337-574
E1H8L9_MYCTU/39-280
E1HIJ7_ECOLX/265-500
E1HJI8_ECOLX/1-220
E1HKV1_ECOLX/272-506
E1HL71_ECOLX/165-401
E1HM38_ECOLX/400-630
E1HMI8_ECOLX/270-501
E1HNI9_ECOLX/402-637
E1HNJ3_ECOLX/17-242
E1HP48_ECOLX/3-211
E1HRM3_ECOLX/410-644
E1HS33_ECOLX/274-504
E1HTG1_ECOLX/5-225
E1HTQ6_ECOLX/515-715
E1HTV2_ECOLX/512-744
E1HU76_ECOLX/264-500
E1HUD6_ECOLX/63-296
E1HVQ2_ECOLX/111-346
E1HVT9_ECOLX/553-789
E1HXQ9_ECOLX/531-767
E1HYW7_ECOLX/400-630
E1HZT2_ECOLX/17-242
E1HZT7_ECOLX/402-637
E1I0K9_ECOLX/410-644
E1I1Q7_ECOLX/5-225
E1I227_ECOLX/270-501
E1I480_ECOLX/264-500
E1I486_ECOLX/142-367
E1I4Q6_ECOLX/265-500
E1I5C0_ECOLX/492-724
E1I5N9_ECOLX/497-730
E1I6C1_ECOLX/11-219
E1I7D4_ECOLX/683-882
E1I8V8_ECOLX/272-506
E1I962_ECOLX/274-504
E1ID22_9CHLR/559-795
E1IHM4_9CHLR/594-830
E1IIA6_9CHLR/458-696
E1IJ84_ECOLX/891-1090
E1IJJ7_ECOLX/265-500
E1IJW6_ECOLX/410-644
E1IKK4_ECOLX/5-225
E1ILK5_ECOLX/400-630
E1IMK5_ECOLX/270-501
E1IN44_ECOLX/512-744
E1INE0_ECOLX/497-730
E1IPD0_ECOLX/274-504
E1IR38_ECOLX/531-767
E1ISF2_ECOLX/272-506
E1IT60_ECOLX/553-789
E1IT73_ECOLX/17-242
E1IT78_ECOLX/402-637
E1IU65_ECOLX/264-500
E1IU70_ECOLX/165-389
E1IUM3_ECOLX/111-346
E1IZ92_ECOLX/13-67
E1IZC2_ECOLX/3-46
E1IZF3_ECOLX/11-152
E1IZI9_ECOLX/111-346
E1IZY9_ECOLX/274-504
E1J2I6_ECOLX/13-67
E1J373_ECOLX/272-506
E1J3H9_ECOLX/497-730
E1J5K8_ECOLX/531-767
E1J7J2_ECOLX/400-630
E1J7U2_ECOLX/410-644
E1J851_ECOLX/687-888
E1J8M6_ECOLX/26-259
E1J8W9_ECOLX/512-744
E1JC39_ECOLX/270-501
E1JCK6_ECOLX/165-389
E1JCL1_ECOLX/264-500
E1JCQ6_ECOLX/327-563
E1JCW1_ECOLX/265-500
E1JE53_ECOLX/5-225
E1JE91_ECOLX/402-637
E1JEM5_ECOLX/17-242
E1JFB8_ECOLX/11-219
E1JL12_9LACO/2-232
E1JS20_DESFR/192-422
E1JS22_DESFR/552-786
E1JX52_DESFR/73-226
E1JZQ6_DESFR/568-806
E1JZT5_DESFR/187-419
E1K0K1_DESFR/307-545
E1K1L4_DESFR/91-197
E1K1M0_DESFR/550-787
E1K2L2_DESFR/2-199
E1K2M5_DESFR/470-707
E1K8K2_9FIRM/636-871
E1K8Z9_9FIRM/609-844
E1KFH3_9FIRM/603-839
E1KGF4_9FIRM/311-547
E1KGM2_9FIRM/639-875
E1MHA4_9GAMM/409-645
E1MHB7_9GAMM/591-826
E1MHS8_9GAMM/5-237
E1MI05_9GAMM/487-724
E1MI55_9GAMM/620-857
E1MIH3_9GAMM/3-191
E1MJA7_9GAMM/931-1167
E1MJA8_9GAMM/728-964
E1MJQ2_9GAMM/469-705
E1MK23_9GAMM/461-697
E1MK34_9GAMM/31-274
E1MKG8_9GAMM/906-1142
E1MKK9_9GAMM/793-1029
E1MKX8_9GAMM/484-722
E1ML28_9GAMM/35-262
E1MLZ6_9GAMM/970-1206
E1MM22_9GAMM/630-866
E1MMV2_9GAMM/510-747
E1MN80_9GAMM/1530-1766
E1MNL4_9GAMM/604-840
E1MPW3_9GAMM/766-1002
E1MPX6_9GAMM/485-723
E1MQ34_9GAMM/753-989
E1MQN8_9GAMM/1322-1560
E1MR46_9GAMM/488-729
E1MRA3_9GAMM/126-362
E1MRA6_9GAMM/3-237
E1MS07_9GAMM/578-814
E1MS33_9GAMM/513-753
E1MUN5_9GAMM/759-995
E1P6X4_ECOAB/497-730
E1P7M2_ECOAB/410-644
E1P948_ECOAB/111-346
E1P9D0_ECOAB/545-781
E1PA54_ECOAB/272-502
E1PC02_ECOAB/5-225
E1PCG3_ECOAB/272-506
E1PCY9_ECOAB/270-501
E1PDQ7_ECOAB/531-767
E1PFX8_ECOAB/400-630
E1PGJ5_ECOAB/890-1090
E1PH70_ECOAB/11-233
E1PHD4_ECOAB/265-500
E1PJ31_ECOAB/17-242
E1PJ35_ECOAB/413-648
E1PJK6_ECOAB/186-415
E1PJL1_ECOAB/26-262
E1PJQ4_ECOAB/512-744
E1PKA4_PANVC/180-392
E1PKA6_PANVC/339-575
E1PKB3_PANVC/162-389
E1PKN6_PANVC/448-680
E1PKP2_PANVC/339-575
E1PL89_PANVC/251-485
E1PLE3_PANVC/339-575
E1QE89_DESB2/182-413
E1QEC6_DESB2/440-675
E1QEL7_DESB2/22-257
E1QF27_DESB2/713-949
E1QJ78_DESB2/813-1049
E1QKV5_DESB2/723-959
E1R3L4_SPISS/292-527
E1R541_SPISS/441-682
E1R5L9_SPISS/579-819
E1R9Q7_SPISS/10-243
E1RKZ1_XYLFG/308-541
E1RN13_XYLFG/448-682
E1RRT4_XYLFG/245-479
E1RSI8_ECOUM/160-389
E1RTJ7_ECOUM/17-242
E1RTK1_ECOUM/400-635
E1RUE7_ECOUM/265-500
E1RUN6_ECOUM/11-233
E1RV38_ECOUM/400-630
E1RVC1_ECOUM/889-1088
E1RX82_ECOUM/531-767
E1RYV6_ECOUM/270-501
E1RZ67_ECOUM/272-506
E1S0G3_ECOUM/5-225
E1S0R7_ECOUM/272-502
E1S2B7_ECOUM/545-781
E1S2F4_ECOUM/111-346
E1S3X1_ECOUM/497-730
E1S408_ECOUM/410-644
E1S4S3_ECOUM/492-724
E1SB27_PANVC/254-485
E1SB61_PANVC/3-224
E1SBR1_PANVC/158-389
E1SE87_PANVC/706-938
E1SE91_PANVC/438-674
E1SE92_PANVC/434-670
E1SEM7_PANVC/614-846
E1SEN9_PANVC/410-644
E1SFE5_PANVC/270-501
E1SFN5_PANVC/4-234
E1SHH6_PANVC/269-503
E1SHW9_PANVC/475-707
E1SIN6_PANVC/900-1096
E1SJ95_PANVC/270-505
E1SK55_PANVC/438-673
E1SK62_PANVC/20-243
E1SL74_FERBD/261-489
E1SLH0_FERBD/542-780
E1SN22_FERBD/396-627
E1SN88_FERBD/1208-1442
E1SN97_FERBD/602-838
E1SNT5_FERBD/406-627
E1SPI8_FERBD/619-855
E1SQ56_FERBD/1183-1419
E1SQJ5_FERBD/551-788
E1SQQ9_FERBD/145-370
E1SR14_FERBD/575-807
E1SSW3_FERBD/507-742
E1SVX7_FERBD/512-747
E1SWE5_FERBD/466-701
E1SWF5_FERBD/389-622
E1T3F8_BURSG/513-748
E1T5A0_BURSG/26-256
E1T5A9_BURSG/11-243
E1T757_BURSG/779-1015
E1T7L4_BURSG/26-255
E1T7W6_BURSG/35-270
E1TB28_BURSG/32-261
E1TBV5_BURSG/24-221
E1TBV6_BURSG/348-584
E1TC53_BURSG/523-759
E1TC94_BURSG/14-235
E1TDN7_BURSG/217-452
E1TDR1_BURSG/375-609
E1TDS6_BURSG/375-604
E1TDW4_BURSG/435-672
E1TEG4_BURSG/401-633
E1TIH5_BURSG/390-623
E1TJB8_BURSG/412-647
E1TJP8_BURSG/3-203
E1TL27_LACPS/1-217
E1TL40_LACPS/4-218
E1TLG8_LACPS/4-215
E1TP13_LACPS/33-260
E1TPZ6_LACPS/1-212
E1U9J0_LISML/4-227
E1UCJ6_LISML/1-229
E1UCK6_LISML/6-236
E1UPK3_BACAS/2-195
E1USG1_BACAS/549-784
E1USM3_BACAS/5-236
E1VB72_HALED/351-588
E1VC98_HALED/309-551
E1VCY8_SALEN/1-33
E1VFH0_9GAMM/950-1185
E1VFP3_9GAMM/480-714
E1VFP4_9GAMM/445-682
E1VFS2_9GAMM/356-592
E1VFT6_9GAMM/1-194
E1VG23_9GAMM/149-383
E1VG88_9GAMM/733-969
E1VGW0_9GAMM/430-666
E1VI42_9GAMM/425-665
E1VI56_9GAMM/740-982
E1VIE7_9GAMM/457-691
E1VIN0_9GAMM/367-600
E1VJ31_9GAMM/351-587
E1VKC9_9GAMM/287-525
E1VKX1_9GAMM/447-681
E1VKZ7_9GAMM/653-889
E1VLG4_9GAMM/678-913
E1VLI5_9GAMM/413-650
E1VMY0_9GAMM/709-944
E1VN69_9GAMM/424-657
E1VNB8_9GAMM/570-816
E1VNK7_9GAMM/606-841
E1VPN1_9GAMM/646-881
E1VPN6_9GAMM/469-701
E1VPS9_9GAMM/456-691
E1VQE7_9GAMM/1066-1305
E1VR57_9GAMM/449-685
E1W8K4_SALTS/258-490
E1W8X7_SALTS/272-502
E1WC27_SALTS/1-213
E1WC34_SALTS/407-641
E1WCP9_SALTS/492-724
E1WD41_SALTS/17-242
E1WD45_SALTS/384-619
E1WEV4_SALTS/272-506
E1WFL1_SALTS/3-225
E1WG65_SALTS/273-502
E1WH56_SALTS/746-981
E1WHE8_SALTS/265-500
E1WIF8_SALTS/399-630
E1WIH1_SALTS/434-672
E1WIY1_SALTS/497-730
E1XVC9_LEGPN/406-635
E1XVI9_LEGPN/516-752
E1XVX8_LEGPN/251-488
E1XZK6_LEGPN/727-963
E1XZP6_LEGPN/294-525
E1Y065_LEGPN/113-346
E1Y0H7_LEGPN/490-724
E1Y1G1_LEGPN/398-634
E1Y1M2_LEGPN/500-736
E1Y210_LEGPN/532-768
E1Y2C4_LEGPN/281-517
E1Y2H0_LEGPN/593-829
E1Y9K8_9DELT/537-773
E1YK24_9DELT/395-626
E2CB59_9RHOB/278-510
E2CB70_9RHOB/267-499
E2CBC3_9RHOB/674-911
E2CBF6_9RHOB/812-1049
E2CBI0_9RHOB/244-480
E2CBV2_9RHOB/391-622
E2CCN5_9RHOB/489-724
E2CE66_9RHOB/369-524
E2CEB1_9RHOB/640-876
E2CFI3_9RHOB/465-692
E2CG76_9RHOB/1-129
E2CG77_9RHOB/253-329
E2CGV0_9RHOB/513-746
E2CKG7_9RHOB/425-658
E2CKL2_9RHOB/429-661
E2CLH1_9RHOB/686-883
E2CLI4_9RHOB/1-73
E2CM97_9RHOB/495-726
E2CMH4_9RHOB/438-673
E2CMN4_9RHOB/577-814
E2CMY5_9RHOB/706-938
E2CNR4_9RHOB/1-233
E2CPS9_9RHOB/427-660
E2CPV8_9RHOB/1-41
E2CQC7_9RHOB/244-479
E2CQG2_9RHOB/518-754
E2CRE0_9RHOB/387-619
E2CRE1_9RHOB/229-462
E2JN80_BORAF/433-667
E2JNK9_BORBU/433-667
E2JSU4_ECO57/531-767
E2JTK2_ECO57/244-479
E2JW94_ECO57/111-346
E2JWC8_ECO57/258-491
E2JY90_ECO57/272-506
E2JYE0_ECO57/272-502
E2JYQ9_ECO57/492-724
E2JZE6_ECO57/1-198
E2JZF2_ECO57/413-648
E2K134_ECO57/497-730
E2K3B8_ECO57/270-501
E2K757_ECO57/244-479
E2K7E8_ECO57/400-630
E2KAY8_ECO57/272-506
E2KBJ1_ECO57/492-724
E2KBR6_ECO57/1-198
E2KBS1_ECO57/413-648
E2KCP9_ECO57/497-730
E2KED6_ECO57/531-767
E2KFW1_ECO57/111-346
E2KG05_ECO57/258-491
E2KGR9_ECO57/272-502
E2KJ03_ECO57/5-225
E2KJB9_ECO57/270-501
E2KMH3_ECO57/1-198
E2KMH8_ECO57/400-635
E2KNB8_ECO57/244-479
E2KQ20_ECO57/492-724
E2KQV9_ECO57/497-730
E2KR95_ECO57/272-506
E2KUT5_ECO57/5-225
E2KWU3_ECO57/400-630
E2KXI6_ECO57/258-491
E2KZ41_ECO57/531-767
E2KZB8_ECO57/111-346
E2KZS2_ECO57/272-502
E2L2D9_BORBU/433-667
E2M7F4_PSESM/338-574
E2M7K9_PSESM/1023-1259
E2M7Y8_PSESM/397-629
E2M828_PSESM/277-507
E2M8B9_PSESM/440-676
E2MA89_PSESM/565-801
E2MAL8_PSESM/642-878
E2MAQ4_PSESM/459-695
E2MBD4_PSESM/468-707
E2MC09_PSESM/508-745
E2MC77_PSESM/451-687
E2MD53_PSESM/550-791
E2ME55_PSESM/177-408
E2MG13_PSESM/5-239
E2MGU7_PSESM/714-949
E2MHH3_PSESM/426-662
E2MIW5_PSESM/27-248
E2MJY2_PSESM/527-762
E2MKR6_PSESM/458-695
E2MLF5_PSESM/388-624
E2MLM8_PSESM/295-531
E2PKQ6_9RHIZ/266-500
E2PLF9_9RHIZ/534-767
E2PPI4_9RHIZ/711-946
E2PQ23_9RHIZ/444-676
E2Q4K8_STRCL/343-585
E2Q7W1_STRCL/434-668
E2Q7X6_STRCL/652-888
E2QES7_ECOLX/400-630
E2QG83_ECOLX/111-346
E2QGN2_ECOLX/17-242
E2QGN6_ECOLX/402-637
E2QH51_ECOLX/272-502
E2QIJ9_ECOLX/534-770
E2QJU6_ECOLX/272-506
E2QKT5_ECOLX/186-415
E2QKU0_ECOLX/26-262
E2QLP7_ECOLX/410-644
E2QM37_ECOLX/545-781
E2QMR8_ECOLX/5-225
E2QN17_ECOLX/270-501
E2QNT8_ECOLX/892-1090
E2QP42_ECOLX/265-500
E2QPN6_ECOLX/492-724
E2QPW6_ECOLX/497-730
E2SCP4_9ACTO/15-219
E2SH27_9FIRM/4-239
E2SH51_9FIRM/190-422
E2SJY2_9FIRM/894-1129
E2SK34_9FIRM/330-568
E2SKD3_9FIRM/487-723
E2SKG4_9FIRM/370-606
E2SKW0_9FIRM/330-565
E2SL50_9FIRM/492-729
E2SM33_9FIRM/373-609
E2SM34_9FIRM/8-245
E2SM44_9FIRM/728-957
E2SM55_9FIRM/171-403
E2SM81_9FIRM/458-695
E2SNE6_9FIRM/184-419
E2SNT9_9FIRM/314-551
E2SQ83_9FIRM/388-624
E2SQ90_9FIRM/443-680
E2SQR2_9FIRM/446-680
E2SRP4_9FIRM/480-715
E2SSR1_9RALS/443-680
E2SST3_9RALS/621-857
E2SSX4_9RALS/204-449
E2STN2_9RALS/702-939
E2STQ9_9RALS/465-701
E2SU44_9RALS/604-841
E2SU61_9RALS/608-845
E2SUE0_9RALS/18-247
E2SUK7_9RALS/635-871
E2SUN5_9RALS/363-599
E2SVM4_9RALS/438-674
E2SVX5_9RALS/805-1040
E2SVX7_9RALS/3-234
E2SWZ5_9RALS/156-390
E2SY06_9RALS/519-754
E2T2D2_9RALS/31-260
E2T2H9_9RALS/21-246
E2T3F9_9RALS/62-294
E2T3G1_9RALS/266-497
E2T415_9RALS/385-629
E2T5G7_9RALS/11-245
E2TC26_MYCTU/337-574
E2TC29_MYCTU/39-280
E2TKW9_MYCTU/337-574
E2TKX2_MYCTU/39-280
E2TXH3_MYCTU/337-574
E2TXH6_MYCTU/39-280
E2U8U5_MYCTU/337-574
E2U8U8_MYCTU/39-280
E2UKF4_MYCTU/337-574
E2UKF7_MYCTU/39-280
E2UWL3_MYCTU/337-574
E2UWL6_MYCTU/39-280
E2V7V7_MYCTU/337-574
E2V7W0_MYCTU/39-280
E2VH53_MYCTU/337-574
E2VH56_MYCTU/39-280
E2VTG2_MYCTU/337-574
E2VTG5_MYCTU/39-280
E2W4N2_MYCTU/358-595
E2W4N5_MYCTU/39-280
E2WGM0_MYCTU/358-595
E2WGM3_MYCTU/39-280
E2WPI6_ECOLX/270-501
E2WPT7_ECOLX/5-225
E2WRY2_ECOLX/111-346
E2WS53_ECOLX/274-504
E2WSS0_ECOLX/531-767
E2WU84_ECOLX/388-622
E2WUH9_ECOLX/524-760
E2WUJ3_ECOLX/1-122
E2WUJ6_ECOLX/237-473
E2WWL1_ECOLX/395-630
E2WWL6_ECOLX/1-198
E2WXE1_ECOLX/400-630
E2WZL7_ECOLX/497-730
E2WZW6_ECOLX/492-724
E2X0I1_ECOLX/153-388
E2X0U5_ECOLX/891-1090
E2X1F3_ECOLX/272-506
E2X5X3_SHIDY/63-296
E2X6P7_SHIDY/130-362
E2X849_SHIDY/400-630
E2XBL2_SHIDY/244-479
E2XBV1_SHIDY/193-423
E2XDL1_SHIDY/400-635
E2XDL6_SHIDY/3-180
E2XDR4_SHIDY/1-35
E2XEL0_SHIDY/1-137
E2XFS3_SHIDY/1-199
E2XGB2_SHIDY/2-221
E2XHD0_SHIDY/2-176
E2XJP7_PSEFL/385-621
E2XJV5_PSEFL/18-244
E2XK92_PSEFL/642-878
E2XKT7_PSEFL/414-644
E2XM70_PSEFL/544-779
E2XM88_PSEFL/367-603
E2XNX2_PSEFL/3-227
E2XPE4_PSEFL/5-239
E2XQN9_PSEFL/30-227
E2XRD0_PSEFL/438-674
E2XRT2_PSEFL/264-500
E2XS86_PSEFL/161-400
E2XT24_PSEFL/607-839
E2XTA0_PSEFL/457-690
E2XVC4_PSEFL/842-1081
E2XVN0_PSEFL/552-792
E2XX97_PSEFL/426-512
E2XX98_PSEFL/3-172
E2XYF0_PSEFL/1028-1264
E2XZ82_PSEFL/983-1219
E2XZJ6_PSEFL/450-686
E2Y070_PSEFL/721-957
E2Y0S1_PSEFL/268-504
E2ZFJ9_9FIRM/52-289
E2ZLV3_9FIRM/752-986
E2ZP23_PSEAE/8-210
E2ZPL8_PSEAE/552-792
E2ZQS5_PSEAE/863-1100
E2ZRH8_PSEAE/413-643
E2ZSA3_PSEAE/290-526
E2ZSR7_PSEAE/426-662
E2ZTR6_PSEAE/854-1090
E2ZUD0_PSEAE/339-575
E2ZVC0_PSEAE/1-235
E2ZX15_PSEAE/6-239
E2ZX75_PSEAE/463-699
E2ZYS9_PSEAE/262-498
E2ZZ60_PSEAE/148-383
E3A0Q6_PSEAE/444-678
E3A0X2_PSEAE/644-880
E3A1W6_PSEAE/438-674
E3A3C3_PSEAE/280-514
E3A3J2_PSEAE/27-259
E3A3Q0_PSEAE/600-832
E3A535_PSEAE/702-937
E3A5J2_PSEAE/984-1220
E3A6F6_PSEAE/506-742
E3BGA5_9VIBR/516-753
E3BHG9_9VIBR/566-803
E3BI35_9VIBR/290-522
E3BI49_9VIBR/270-501
E3BIA3_9VIBR/792-1029
E3BJE2_9VIBR/408-637
E3BJM9_9VIBR/353-592
E3BK77_9VIBR/341-577
E3BKB0_9VIBR/365-601
E3BN78_9VIBR/2-194
E3BNT4_9VIBR/403-638
E3BPD9_9VIBR/28-254
E3BQ79_9VIBR/432-668
E3CYM5_9BACT/553-789
E3CZ06_9BACT/424-660
E3CZV3_9BACT/697-932
E3D0G2_9BACT/10-244
E3DAV3_ERWSE/497-730
E3DDM8_ERWSE/403-633
E3DEI8_ERWSE/4-173
E3DHE1_ERWSE/704-936
E3DJC9_ERWSE/268-502
E3DJQ8_ERWSE/270-505
E3DK14_ERWSE/17-243
E3DK17_ERWSE/415-650
E3DMC5_HALPG/6-192
E3DMR3_HALPG/564-795
E3DMR7_HALPG/551-783
E3DMX2_HALPG/462-694
E3DQU7_HALPG/446-682
E3DR19_HALPG/529-765
E3DSP6_BACA1/1-195
E3DYC6_BACA1/4-235
E3ED89_PAEPS/102-339
E3EFH1_PAEPS/455-690
E3EYS1_KETVY/400-640
E3F1A6_KETVY/33-264
E3F3R0_KETVY/522-754
E3G2B9_ENTCS/272-506
E3G394_ENTCS/21-251
E3G3N5_ENTCS/253-489
E3G435_ENTCS/547-783
E3G5A6_ENTCS/4-226
E3G5G7_ENTCS/396-628
E3G635_ENTCS/325-562
E3G6G4_ENTCS/5-239
E3G6T7_ENTCS/272-502
E3G715_ENTCS/3-217
E3G788_ENTCS/474-705
E3G797_ENTCS/3-192
E3G8Q7_ENTCS/497-730
E3G9K8_ENTCS/490-718
E3G9P7_ENTCS/410-644
E3GA45_ENTCS/402-637
E3GA49_ENTCS/18-243
E3GBZ4_ENTCS/265-500
E3GCP1_ENTCS/400-630
E3GCV4_ENTCS/858-1092
E3GD51_ENTCS/259-493
E3GFK5_EUBLK/539-775
E3GFN8_EUBLK/303-539
E3GHI8_EUBLK/654-889
E3GHZ9_EUBLK/74-310
E3GIV3_EUBLK/351-588
E3GIV5_EUBLK/716-952
E3GIY0_EUBLK/333-570
E3GIZ0_EUBLK/307-543
E3GIZ2_EUBLK/453-689
E3GJT5_EUBLK/456-692
E3GJY1_EUBLK/507-744
E3GKE6_EUBLK/309-548
E3GL89_EUBLK/184-425
E3GLG3_EUBLK/763-1000
E3GLI7_EUBLK/484-720
E3GMA0_EUBLK/188-425
E3GN95_EUBLK/442-677
E3GN97_EUBLK/657-886
E3GNZ5_EUBLK/488-724
E3GQ41_EUBLK/788-1024
E3GQJ0_EUBLK/388-624
E3H794_ILYPC/1-229
E3H8G6_ILYPC/298-532
E3H8G8_ILYPC/294-528
E3H9F2_ILYPC/4-235
E3HAZ3_ILYPC/180-408
E3HCC5_ILYPC/296-529
E3HCG8_ILYPC/4-181
E3HCJ7_ILYPC/662-897
E3HCL3_ILYPC/549-785
E3HDH4_ILYPC/506-741
E3HDV6_ILYPC/298-532
E3HEL6_ACHXA/151-385
E3HF61_ACHXA/439-675
E3HFW2_ACHXA/16-251
E3HG54_ACHXA/274-508
E3HGU3_ACHXA/156-395
E3HHX0_ACHXA/3-235
E3HIX2_ACHXA/413-643
E3HIX3_ACHXA/211-446
E3HIX6_ACHXA/420-650
E3HJR5_ACHXA/150-385
E3HKM8_ACHXA/14-249
E3HN51_ACHXA/266-500
E3HNE4_ACHXA/410-645
E3HU64_ACHXA/440-672
E3HWN2_ACHXA/608-844
E3HZ16_RHOVT/724-961
E3IB22_GEOS0/7-237
E3IBD1_GEOS0/1-236
E3IBF5_GEOS0/546-781
E3IBK3_GEOS0/174-407
E3IBQ6_GEOS0/317-552
E3IDB1_GEOS0/702-938
E3IFP6_GEOS0/568-800
E3II42_GEOS0/589-825
E3IKH3_DESVR/1146-1386
E3IKM7_DESVR/670-905
E3ILJ8_DESVR/550-788
E3IMH4_DESVR/200-436
E3IP62_DESVR/465-699
E3IP77_DESVR/799-1035
E3IPR3_DESVR/5-243
E3IQ77_DESVR/334-572
E3IRW2_DESVR/732-968
E3ITZ3_FRASU/168-394
E3IVE1_FRASU/523-763
E3IW68_FRASU/502-738
E3IWY9_FRASU/487-727
E3IXE3_FRASU/240-431
E3IXH3_FRASU/167-394
E3IYX6_FRASU/268-506
E3IYY9_FRASU/483-718
E3IZ78_FRASU/542-626
E3IZ78_FRASU/627-799
E3IZP3_FRASU/173-396
E3J0L6_FRASU/605-839
E3J140_FRASU/7-250
E3J1U7_FRASU/354-589
E3J4B2_FRASU/573-811
E3J4B4_FRASU/540-781
E3J4B9_FRASU/151-373
E3J521_FRASU/590-843
E3J776_FRASU/536-775
E3J7X9_FRASU/565-804
E3JA09_FRASU/167-393
E3JBX7_FRASU/525-764
E3JBX9_FRASU/171-391
E3JC98_FRASU/415-677
E3PC81_ECOH1/272-409
E3PC82_ECOH1/1-88
E3PCL5_ECOH1/891-1090
E3PCW8_ECOH1/265-500
E3PD58_ECOH1/254-490
E3PEP2_ECOH1/111-346
E3PF01_ECOH1/492-724
E3PFS2_ECOH1/272-502
E3PFZ3_ECOH1/497-730
E3PI63_ECOH1/531-767
E3PKF4_ECOH1/250-486
E3PKU4_ECOH1/400-630
E3PL45_ECOH1/410-644
E3PLY9_ECOH1/545-781
E3PMB5_ECOH1/17-242
E3PMB9_ECOH1/400-635
E3PNK0_ECOH1/270-501
E3PQZ3_CLOSD/1-191
E3PR32_CLOSD/524-761
E3PSU8_CLOSD/340-572
E3PT89_CLOSD/328-563
E3PTI1_CLOSD/584-820
E3PVX3_CLOSD/4-236
E3PWH1_CLOSD/438-677
E3PWH6_CLOSD/510-742
E3PWT0_CLOSD/429-660
E3PWZ1_CLOSD/523-760
E3PXK6_CLOSD/576-812
E3R438_9LACO/3-224
E3XH89_ECOLX/274-504
E3XKG3_ECOLX/272-506
E3XMI4_ECOLX/129-358
E3XMI7_ECOLX/26-262
E3XNM4_ECOLX/7-75
E3XP27_ECOLX/270-501
E3XPR1_ECOLX/381-615
E3XQ34_ECOLX/892-1090
E3XQI4_ECOLX/492-724
E3XQS8_ECOLX/497-730
E3XR51_ECOLX/244-479
E3XSH4_ECOLX/400-635
E3XSH9_ECOLX/1-198
E3XU56_ECOLX/400-630
E3XVB8_ECOLX/531-767
E3XVH9_ECOLX/545-781
E3XX20_SHIFL/232-467
E3XXN8_SHIFL/268-500
E3XXZ6_SHIFL/128-361
E3XZ96_SHIFL/250-486
E3XZX6_SHIFL/1-126
E3XZX7_SHIFL/529-601
E3Y109_SHIFL/382-582
E3Y2A3_SHIFL/1-189
E3Y2Q4_SHIFL/270-501
E3Y323_SHIFL/2-221
E3Y3Q5_SHIFL/1-148
E3Y489_SHIFL/128-265
E3Y490_SHIFL/1-70
E3Y4P9_SHIFL/400-630
E3Y7U0_SHIFL/400-635
E3Y7U6_SHIFL/3-186
E3Y9D0_SHIFL/274-504
E3YBQ5_LISMO/4-233
E3YHP2_LISMO/4-227
E3YL86_9LIST/3-232
E3YL95_9LIST/6-236
E3YRK6_9LIST/4-227
E3YUU8_LISIN/1-229
E3Z0J0_LISIN/4-227
E3Z3M7_LISIN/1-229
E3Z3N5_LISIN/1-212
E3Z907_LISIN/4-227
E3ZC58_LISIV/2-233
E3ZHY1_LISIV/5-227
E3ZLC9_LISSE/14-252
E3ZLE8_LISSE/6-236
E3ZRW9_LISSE/4-229
E3ZV98_LISSE/14-252
E4A0Q0_LISSE/4-229
E4K3T0_9FIRM/763-999
E4K443_9FIRM/116-351
E4K574_9FIRM/300-536
E4LHC7_9FIRM/173-411
E4LJM7_9FIRM/2-192
E4LKP2_9FIRM/304-542
E4LNJ9_9CLOT/306-543
E4LRN2_9CLOT/4-144
E4LRN3_9CLOT/115-200
E4LRS9_9CLOT/487-723
E4LSP1_9CLOT/505-739
E4LSW7_9CLOT/174-410
E4LTK0_9CLOT/446-680
E4LUB4_9CLOT/209-450
E4LUB5_9CLOT/491-727
E4LUH7_9CLOT/370-606
E4LV76_9CLOT/147-383
E4LWG3_9CLOT/322-560
E4LWW9_9CLOT/1-136
E4LXN9_9CLOT/481-716
E4LXS0_9CLOT/159-394
E4LY28_9CLOT/486-723
E4MGC0_9FIRM/307-542
E4MGC2_9FIRM/358-594
E4MGS1_9FIRM/304-538
E4MGS2_9FIRM/375-610
E4MHV8_9FIRM/309-544
E4MJ58_9FIRM/593-833
E4MJ62_9FIRM/307-541
E4MJP7_9FIRM/189-425
E4MKN4_9FIRM/326-562
E4MLF6_9FIRM/324-560
E4MLR3_9FIRM/157-393
E4MN53_9FIRM/192-428
E4MN67_9FIRM/485-721
E4N241_KITSK/458-699
E4NBL5_KITSK/354-600
E4NHA8_KITSK/255-489
E4NHB5_KITSK/689-927
E4P205_ECO8N/492-724
E4P2E2_ECO8N/160-389
E4P2E7_ECO8N/1-205
E4P2Q3_ECO8N/497-730
E4P3F7_ECO8N/410-644
E4P562_ECO8N/545-781
E4P5V8_ECO8N/111-346
E4P6I4_ECO8N/272-506
E4P7K6_ECO8N/272-502
E4P7V2_ECO8N/5-225
E4P8U0_ECO8N/270-501
E4PAS0_ECO8N/400-630
E4PBZ2_ECO8N/892-1090
E4PCQ7_ECO8N/265-500
E4PDI4_ECO8N/17-242
E4PDI8_ECO8N/413-648
E4PEJ4_ECO8N/11-219
E4PFN7_MARAH/369-605
E4PG33_MARAH/480-716
E4PGK5_MARAH/429-664
E4PGT6_MARAH/606-841
E4PHD4_MARAH/383-617
E4PHF5_MARAH/16-248
E4PI06_MARAH/529-765
E4PI07_MARAH/430-665
E4PI45_MARAH/520-755
E4PIC7_MARAH/905-1140
E4PIN0_MARAH/448-683
E4PIN8_MARAH/69-300
E4PJJ3_MARAH/633-864
E4PK48_MARAH/321-557
E4PK77_MARAH/555-794
E4PKS2_MARAH/438-673
E4PL56_MARAH/557-793
E4PLM7_MARAH/496-733
E4PMH1_MARAH/558-793
E4PMK5_MARAH/276-511
E4PMK6_MARAH/309-545
E4PN04_MARAH/430-666
E4PQB7_MARAH/426-656
E4PQK1_MARAH/660-896
E4PQX1_MARAH/315-555
E4PR19_MARAH/1006-1246
E4PR35_MARAH/468-704
E4PR47_MARAH/2-223
E4PR74_MARAH/507-742
E4PR91_MARAH/995-1233
E4PRL4_MARAH/595-829
E4PRM9_MARAH/626-862
E4PS02_MARAH/26-257
E4Q346_CALOW/314-550
E4Q3Z8_CALOW/357-592
E4Q5G5_CALOW/323-558
E4Q705_CALOW/296-531
E4Q760_CALOW/763-999
E4Q805_CALH1/337-573
E4Q966_CALH1/6-240
E4Q9U0_CALH1/296-531
E4QAI1_CALH1/763-999
E4QCQ9_CALH1/323-558
E4QEX2_BORBN/433-667
E4QIA6_METS6/572-808
E4QIE1_METS6/208-444
E4QIF0_METS6/472-708
E4QII1_METS6/631-868
E4QIL5_METS6/426-662
E4QIQ8_METS6/25-256
E4QJ92_METS6/729-965
E4QJI7_METS6/864-1100
E4QKA1_METS6/514-764
E4QKB8_METS6/175-411
E4QKW0_METS6/33-269
E4QL91_METS6/565-801
E4QLS1_METS6/526-761
E4QLT2_METS6/16-248
E4QLW9_METS6/394-632
E4QLZ2_METS6/412-642
E4QMI9_METS6/498-734
E4QMM4_METS6/670-906
E4QMX5_METS6/499-738
E4QMX9_METS6/620-857
E4QN57_METS6/9-204
E4QN85_METS6/979-1215
E4QNS9_METS6/13-241
E4QP16_METS6/38-270
E4QP38_METS6/82-314
E4QPA4_METS6/462-697
E4QPC3_METS6/434-670
E4QPD2_METS6/898-1135
E4QPY1_METS6/511-752
E4QQ23_METS6/683-919
E4R5P7_PSEPB/426-662
E4R7N7_PSEPB/465-702
E4R7P7_PSEPB/607-840
E4R829_PSEPB/304-540
E4R8G5_PSEPB/454-690
E4R922_PSEPB/438-674
E4RAS0_PSEPB/279-513
E4RAV5_PSEPB/414-644
E4RB87_PSEPB/262-498
E4RBG4_PSEPB/143-378
E4RBJ0_PSEPB/842-1081
E4RBV6_PSEPB/386-622
E4RCV0_PSEPB/297-533
E4RD41_PSEPB/641-877
E4RDK4_PSEPB/514-749
E4RDU1_PSEPB/552-791
E4RE19_PSEPB/983-1219
E4RER5_PSEPB/5-239
E4RHK5_PSEPB/1021-1257
E4RHX7_PSEPB/452-684
E4RK43_HALSL/301-538
E4RPV7_HALSL/260-495
E4S1I9_BORBJ/433-667
E4S6B8_CALKI/300-536
E4S927_CALKI/763-999
E4SE21_CALK2/323-558
E4SH02_CALK2/300-536
E4SHY5_CALK2/763-999
E4SWW7_LACDN/330-565
E4SZ88_LACDN/24-130
E4TF12_CALNY/739-975
E4TFG0_CALNY/7-238
E4TFG1_CALNY/106-340
E4TGJ2_CALNY/802-1030
E4TGV2_CALNY/308-541
E4TJ61_CALNY/1-195
E4TJU4_CALNY/551-781
E4TW56_SULKY/229-454
E4TWV8_SULKY/579-808
E4TWV9_SULKY/5-187
E4TX16_SULKY/338-577
E4TXJ3_SULKY/521-760
E4TXX3_SULKY/442-672
E4TY33_SULKY/576-813
E4TY64_SULKY/327-556
E4TYE6_SULKY/443-679
E4TYN5_SULKY/317-555
E4TYU9_SULKY/728-963
E4TZ62_SULKY/441-677
E4TZ95_SULKY/2-197
E4TZ99_SULKY/391-628
E4TZC1_SULKY/432-668
E4TZC9_SULKY/405-634
E4TZI8_SULKY/419-648
E4TZP9_SULKY/525-760
E4TZR6_SULKY/693-922
E4U0A1_SULKY/332-561
E4U0C9_SULKY/10-237
E4U0H3_SULKY/315-543
E4U0H6_SULKY/673-910
E4U0K7_SULKY/326-555
E4U101_SULKY/435-669
E4U167_SULKY/405-634
E4U168_SULKY/3-200
E4U172_SULKY/1626-1855
E4U1Y1_SULKY/321-557
E4U1Y4_SULKY/920-1156
E4U2E1_SULKY/504-731
E4U2K0_SULKY/1-194
E4U2M8_SULKY/364-593
E4U2N6_SULKY/1-198
E4U342_SULKY/801-1037
E4U5L7_OCEP5/886-1100
E4U5R8_OCEP5/788-1022
E4U6Z0_OCEP5/493-730
E4U769_OCEP5/613-853
E4UCI7_LIBSC/710-945
E4WI28_RHOE1/82-184
E4WI29_RHOE1/16-227
E5AKV2_BURRH/63-304
E5ATA4_BURRH/510-746
E5AUZ5_BURRH/12-248
E5AVG3_BURRH/57-285
E5B0U7_ERWAM/415-645
E5B4R6_ERWAM/39-209
E5B6T7_ERWAM/270-505
E5B7I2_ERWAM/479-712
E5B9F3_ERWAM/576-808
E5BAB3_ERWAM/267-501
E5BAJ2_ERWAM/21-243
E5BAJ7_ERWAM/415-650
E5BRB3_9FUSO/267-503
E5BRS0_9FUSO/7-169
E5BTW7_9FUSO/492-728
E5BUR7_9FUSO/772-1009
E5BVU2_9FUSO/476-711
E5BVY7_9FUSO/356-593
E5BVY8_9FUSO/362-600
E5BWA5_9FUSO/356-591
E5BWA6_9FUSO/505-740
E5BX92_9FUSO/303-523
E5BYB6_9FUSO/701-911
E5BYG2_9FUSO/26-261
E5U1C5_ALCXX/410-645
E5U2L6_ALCXX/339-575
E5U5A3_ALCXX/261-493
E5U5F0_ALCXX/439-675
E5U5Y4_ALCXX/159-395
E5U6Q9_ALCXX/42-277
E5U9L4_ALCXX/447-677
E5UAF2_ALCXX/151-386
E5UB46_ALCXX/410-638
E5UB47_ALCXX/205-440
E5UB50_ALCXX/421-654
E5UBZ0_ALCXX/29-262
E5UCV2_ALCXX/608-844
E5UGZ7_ALCXX/270-506
E5VHP0_9FIRM/388-624
E5VMT1_9FIRM/674-910
E5VQE3_9FIRM/746-978
E5VRB1_9FIRM/466-702
E5VRM9_9FIRM/250-466
E5VRR9_9FIRM/419-656
E5VRX5_9FIRM/201-438
E5VSC3_9FIRM/490-725
E5VSG6_9FIRM/359-594
E5VSH3_9FIRM/267-476
E5VSH4_9FIRM/391-627
E5VSI7_9FIRM/307-546
E5VT99_9FIRM/1-45
E5VTV7_9FIRM/542-768
E5VUF7_9FIRM/303-539
E5VWA6_9FIRM/336-572
E5W3B9_9BACI/1-169
E5W3C0_9BACI/5-66
E5W7I5_9BACI/1-195
E5WDK7_9BACI/2-236
E5WEB1_9BACI/719-955
E5WFE0_9BACI/196-428
E5WG17_9BACI/460-696
E5X627_9ACTN/275-509
E5X6L0_9ACTN/195-428
E5X6P7_9ACTN/192-428
E5X819_9ACTN/633-870
E5X982_9ACTN/281-454
E5X983_9ACTN/1-66
E5X9A9_9ACTN/194-431
E5X9G8_9ACTN/453-688
E5XA10_9ACTN/423-658
E5XAT3_9ACTN/723-960
E5XAV3_9ACTN/748-975
E5XBI2_9ACTN/494-729
E5XJK7_9FIRM/290-526
E5Y1P0_BILWA/2090-2326
E5Y1S2_BILWA/748-984
E5Y2D5_BILWA/464-702
E5Y333_BILWA/1293-1530
E5Y5E1_BILWA/495-731
E5Y9E8_BILWA/761-998
E5Y9H3_BILWA/486-723
E5YAA5_BILWA/692-928
E5YBQ7_BILWA/2-79
E5YBQ8_BILWA/56-172
E5YBV3_9ENTR/608-846
E5YCS7_9ENTR/263-499
E5YE17_9ENTR/8-216
E5YFP0_9ENTR/26-260
E5YFQ8_9ENTR/270-501
E5YGP9_9ENTR/270-505
E5YI77_9ENTR/495-728
E5YI80_9ENTR/746-980
E5YIC6_9ENTR/8-242
E5YIE7_9ENTR/22-255
E5YK21_9ENTR/4-238
E5YLJ8_9ENTR/415-627
E5YMK0_9ENTR/22-245
E5YMK5_9ENTR/413-645
E5YQU1_9BACL/415-649
E5YRG6_9BACL/1-153
E5ZLU8_ECOLX/274-504
E5ZM56_ECOLX/553-789
E5ZP16_ECOLX/410-644
E5ZPC7_ECOLX/400-630
E5ZQB0_ECOLX/241-477
E5ZQR3_ECOLX/26-262
E5ZQR8_ECOLX/160-389
E5ZRT2_ECOLX/512-744
E5ZS26_ECOLX/497-730
E5ZSI7_ECOLX/272-506
E5ZT02_ECOLX/111-346
E5ZU89_ECOLX/531-767
E5ZWC3_ECOLX/270-501
E5ZWN5_ECOLX/5-225
E5ZX79_ECOLX/402-637
E5ZX84_ECOLX/17-242
E5ZYD5_ECOLX/265-500
E5ZYQ1_ECOLX/889-1088
E6A2B0_ECOLX/17-242
E6A2B5_ECOLX/402-637
E6A2L8_ECOLX/410-644
E6A2Z2_ECOLX/111-346
E6A428_ECOLX/400-630
E6A4W5_ECOLX/265-500
E6A580_ECOLX/892-1090
E6A5M0_ECOLX/274-504
E6A7T0_ECOLX/512-744
E6AAG9_ECOLX/531-767
E6AAN3_ECOLX/497-730
E6AD49_ECOLX/272-506
E6ADJ2_ECOLX/553-789
E6AF94_ECOLX/160-389
E6AF99_ECOLX/26-262
E6AG35_ECOLX/5-225
E6AGE8_ECOLX/270-501
E6AHI4_ECOLX/400-630
E6AIS8_ECOLX/497-730
E6AJ71_ECOLX/111-346
E6AKC0_ECOLX/270-501
E6AKU8_ECOLX/5-225
E6ALE9_ECOLX/274-504
E6ALK2_ECOLX/892-1090
E6ALW2_ECOLX/531-767
E6AP39_ECOLX/553-789
E6AQ48_ECOLX/512-744
E6AQS1_ECOLX/265-500
E6AS53_ECOLX/272-506
E6ASW2_ECOLX/410-644
E6AUN3_ECOLX/160-389
E6AUN8_ECOLX/28-236
E6AWV4_ECOLX/402-637
E6AWV9_ECOLX/17-242
E6AXT5_ECOLX/514-750
E6AYH3_ECOLX/553-789
E6AYU8_ECOLX/388-622
E6B076_ECOLX/7-161
E6B1L6_ECOLX/384-619
E6B1M2_ECOLX/1-198
E6B2F2_ECOLX/891-1090
E6B2Y7_ECOLX/1-206
E6B3W6_ECOLX/201-435
E6B5F2_ECOLX/400-630
E6B675_ECOLX/111-346
E6B785_ECOLX/254-484
E6B8K9_ECOLX/237-473
E6B8L1_ECOLX/164-389
E6B902_ECOLX/497-730
E6B9I6_ECOLX/244-479
E6BA63_ECOLX/492-724
E6BDP8_ECOLX/531-767
E6BDU5_ECOLX/5-225
E6BEQ2_ECOLX/270-501
E6BFV5_ECOLX/400-630
E6BGS5_ECOLX/497-730
E6BH62_ECOLX/512-744
E6BHE1_ECOLX/111-346
E6BHU1_ECOLX/274-504
E6BJX5_ECOLX/26-259
E6BK56_ECOLX/687-888
E6BKA1_ECOLX/265-500
E6BLK7_ECOLX/264-500
E6BLL3_ECOLX/165-389
E6BM58_ECOLX/272-506
E6BMZ1_ECOLX/410-644
E6BNS2_ECOLX/17-242
E6BNS7_ECOLX/402-637
E6BQR0_ECOLX/553-789
E6BS54_ECOLX/13-67
E6BTH2_ECOLX/11-219
E6JBQ2_9ACTO/1-185
E6JTD7_9SPIO/423-657
E6JTR7_9SPIO/378-612
E6JUD1_9SPIO/792-1025
E6JWB2_9SPIO/222-459
E6JXF3_9SPIO/257-506
E6JXS7_9SPIO/467-701
E6JXS9_9SPIO/274-508
E6L0Q3_9PROT/173-399
E6L145_9PROT/5-233
E6L1X2_9PROT/306-535
E6L2E7_9PROT/1-118
E6L2E8_9PROT/303-384
E6L4F1_9PROT/84-318
E6L5J3_9PROT/416-634
E6L652_9PROT/51-122
E6L653_9PROT/1-153
E6L6U5_9PROT/367-594
E6L6W8_9PROT/611-843
E6NYM8_ECOD1/274-504
E6P1L0_ECOD1/514-750
E6P593_ECOD1/381-615
E6PC19_9ZZZZ/106-336
E6PDR5_9ZZZZ/9-245
E6PDS2_9ZZZZ/714-949
E6PDT9_9ZZZZ/668-906
E6PEG8_9ZZZZ/465-702
E6PIB5_9ZZZZ/330-566
E6PJ77_9ZZZZ/441-677
E6PJG4_9ZZZZ/1-234
E6PM73_9ZZZZ/1205-1440
E6PMA3_9ZZZZ/18-223
E6PMG7_9ZZZZ/348-584
E6PN69_9ZZZZ/837-1071
E6PNV8_9ZZZZ/694-929
E6PP86_9ZZZZ/173-408
E6PP96_9ZZZZ/1-215
E6PPP2_9ZZZZ/934-1169
E6PPQ3_9ZZZZ/1115-1349
E6PPQ8_9ZZZZ/802-1037
E6PQC4_9ZZZZ/774-1009
E6PQD4_9ZZZZ/661-903
E6PQF1_9ZZZZ/247-490
E6PRV2_9ZZZZ/36-279
E6PRW7_9ZZZZ/551-789
E6PSD6_9ZZZZ/22-254
E6PTW6_9ZZZZ/1-36
E6PU55_9ZZZZ/10-242
E6PVY5_9ZZZZ/617-863
E6PXB2_9ZZZZ/271-506
E6PY84_9ZZZZ/32-226
E6PYQ0_9ZZZZ/218-456
E6PZ95_9ZZZZ/193-428
E6Q168_9ZZZZ/441-677
E6Q251_9ZZZZ/465-702
E6Q2H2_9ZZZZ/9-245
E6Q2H9_9ZZZZ/713-948
E6Q2J8_9ZZZZ/672-910
E6Q497_9ZZZZ/331-566
E6QB30_9ZZZZ/650-896
E6QDP8_9ZZZZ/510-751
E6QF38_9ZZZZ/504-738
E6QGP9_9ZZZZ/1-204
E6QGW5_9ZZZZ/537-771
E6QHF3_9ZZZZ/931-1167
E6QIU4_9ZZZZ/295-532
E6QJH5_9ZZZZ/305-540
E6QNG3_9ZZZZ/503-739
E6QPS7_9ZZZZ/92-328
E6QPT2_9ZZZZ/531-767
E6QQ71_9ZZZZ/10-124
E6QQ75_9ZZZZ/12-243
E6QQD2_9ZZZZ/373-609
E6QQU6_9ZZZZ/88-330
E6QQU7_9ZZZZ/317-553
E6QR57_9ZZZZ/506-734
E6QRC2_9ZZZZ/251-490
E6QRJ8_9ZZZZ/954-1189
E6QRT0_9ZZZZ/447-683
E6QRV0_9ZZZZ/312-550
E6QSH7_9ZZZZ/1041-1273
E6QTD2_9ZZZZ/25-259
E6QTE2_9ZZZZ/483-719
E6QTK2_9ZZZZ/1463-1697
E6QTT1_9ZZZZ/649-887
E6QVP5_9ZZZZ/533-769
E6QWV1_9ZZZZ/13-205
E6RGG1_PSEU9/454-689
E6RGH1_PSEU9/320-557
E6RHB2_PSEU9/410-642
E6RHX3_PSEU9/145-382
E6RI54_PSEU9/168-393
E6RI77_PSEU9/1247-1480
E6RJ62_PSEU9/658-817
E6RJ87_PSEU9/315-555
E6RJJ8_PSEU9/587-823
E6RJK0_PSEU9/587-823
E6RJL9_PSEU9/3-237
E6RJM6_PSEU9/586-816
E6RJP2_PSEU9/13-205
E6RJT0_PSEU9/305-538
E6RJV1_PSEU9/517-754
E6RKI7_PSEU9/603-839
E6RL51_PSEU9/750-989
E6RM11_PSEU9/487-721
E6RMP6_PSEU9/410-644
E6RMT2_PSEU9/497-734
E6RNB3_PSEU9/381-610
E6RNQ7_PSEU9/488-723
E6RNY5_PSEU9/16-242
E6RP69_PSEU9/2-191
E6RPE6_PSEU9/745-980
E6RPP3_PSEU9/482-720
E6RQF8_PSEU9/412-650
E6RQJ2_PSEU9/503-738
E6RQM2_PSEU9/442-678
E6RRJ8_PSEU9/2-191
E6RRK5_PSEU9/723-961
E6SXN5_SHEB6/425-657
E6SXS0_SHEB6/565-797
E6SYX2_SHEB6/148-380
E6SZG5_SHEB6/807-1045
E6T0G7_SHEB6/671-909
E6T162_SHEB6/758-995
E6T1P8_SHEB6/258-490
E6T3A8_SHEB6/475-712
E6T3J8_SHEB6/399-643
E6T443_SHEB6/7-239
E6T453_SHEB6/316-555
E6T4A7_SHEB6/10-241
E6T4L7_SHEB6/1159-1395
E6T5L4_SHEB6/605-841
E6T5M3_SHEB6/1239-1476
E6T5S6_SHEB6/407-635
E6T5X8_SHEB6/394-630
E6T6D9_SHEB6/630-864
E6T6H9_SHEB6/1254-1489
E6T828_SHEB6/454-689
E6T8I6_SHEB6/491-732
E6T8J6_SHEB6/2-220
E6T8L0_SHEB6/391-625
E6T8W0_SHEB6/962-1201
E6T8Z0_SHEB6/494-728
E6T937_SHEB6/490-726
E6T9C1_SHEB6/471-706
E6T9J8_SHEB6/511-747
E6T9L0_SHEB6/245-480
E6TFB2_MYCSR/506-737
E6TFV9_MYCSR/169-392
E6TGW7_MYCSR/335-574
E6TJK1_MYCSR/26-253
E6TKB7_MYCSR/353-590
E6TL10_MYCSR/564-799
E6TLF2_MYCSR/506-738
E6TN85_MYCSR/530-765
E6TND4_MYCSR/193-417
E6TPG8_MYCSR/626-858
E6TQE5_BACCJ/768-1004
E6TQE6_BACCJ/768-1004
E6TR78_BACCJ/3-234
E6TT13_BACCJ/585-821
E6TT39_BACCJ/286-522
E6TU12_BACCJ/444-680
E6TUR3_BACCJ/2-227
E6TUY9_BACCJ/508-742
E6TWF0_BACCJ/532-767
E6TYR4_BACCJ/351-586
E6TYR7_BACCJ/194-431
E6TZ16_BACCJ/638-874
E6TZ38_BACCJ/91-322
E6U0J7_BACCJ/465-701
E6U2A4_BACCJ/326-560
E6U376_ETHHY/15-250
E6U3D4_ETHHY/615-850
E6U460_ETHHY/868-1104
E6U5E7_ETHHY/1-191
E6U5I7_ETHHY/766-1002
E6U5I8_ETHHY/771-1007
E6U6D6_ETHHY/20-253
E6U743_ETHHY/12-237
E6UAD9_RUMA7/319-556
E6UBK8_RUMA7/280-517
E6UBY6_RUMA7/400-636
E6UCH3_RUMA7/327-562
E6UCP7_RUMA7/269-501
E6UCT3_RUMA7/3-239
E6UCX2_RUMA7/323-559
E6UDW8_RUMA7/388-626
E6UE30_RUMA7/439-675
E6UE64_RUMA7/205-442
E6UEN4_RUMA7/630-863
E6UEN5_RUMA7/501-730
E6UFC6_RUMA7/644-874
E6UHM6_RUMA7/81-311
E6UUD5_CLOTL/602-838
E6UV78_VARPD/8-236
E6VA14_VARPD/183-419
E6VBY7_RHOPX/397-632
E6VC10_RHOPX/415-649
E6VCK0_RHOPX/702-939
E6VCP2_RHOPX/592-828
E6VD84_RHOPX/152-385
E6VFC6_RHOPX/512-744
E6VFI1_RHOPX/601-833
E6VGD7_RHOPX/219-454
E6VH78_RHOPX/582-819
E6VH98_RHOPX/482-714
E6VKR3_RHOPX/296-528
E6VKS0_RHOPX/121-333
E6VNG3_RHOPX/577-809
E6VNT5_RHOPX/612-848
E6VPY8_RHOPX/653-884
E6VPZ4_RHOPX/329-565
E6VQM2_DESAO/600-840
E6VS07_DESAO/701-937
E6VSJ1_DESAO/11-247
E6VTX5_DESAO/4-199
E6VV82_DESAO/84-197
E6VW19_DESAO/189-421
E6VWG2_DESAO/552-790
E6VYF1_DESAO/459-697
E6W151_DESIS/418-657
E6W1B1_DESIS/166-396
E6W1Q1_DESIS/451-678
E6W292_DESIS/9-206
E6W4Q1_DESIS/8-242
E6W4X2_DESIS/5-231
E6W516_DESIS/2-196
E6W554_DESIS/336-565
E6W5J9_DESIS/2-195
E6W7C2_DESIS/307-537
E6W8L8_PANSA/2-220
E6WAC4_PANSA/706-938
E6WAR6_PANSA/670-902
E6WBK2_PANSA/161-389
E6WCL0_PANSA/9-235
E6WD18_PANSA/436-672
E6WD19_PANSA/434-670
E6WDS1_PANSA/410-644
E6WE20_PANSA/490-722
E6WFC3_PANSA/270-501
E6WG36_PANSA/269-504
E6WGG4_PANSA/402-632
E6WH40_PANSA/269-503
E6WHD0_PANSA/418-653
E6WHD5_PANSA/16-243
E6WJJ0_PANSA/339-575
E6WL24_PANSA/2-217
E6WL97_PANSA/164-372
E6WLD6_PANSA/339-575
E6WLJ5_PANSA/3-160
E6WNA2_PANSA/202-438
E6WPK3_PSEUU/387-621
E6WSH6_PSEUU/735-969
E6WST7_PSEUU/183-419
E6WST9_PSEUU/675-910
E6WT28_PSEUU/445-679
E6WUF7_PSEUU/606-842
E6WUK5_PSEUU/454-691
E6WW28_PSEUU/634-873
E6WXI5_PSEUU/394-630
E6WXR5_NITSE/384-614
E6WYH4_NITSE/492-728
E6WYH7_NITSE/527-764
E6WZF7_NITSE/316-548
E6X0V3_NITSE/304-533
E6X1J7_NITSE/346-581
E6X2U1_NITSE/232-463
E6XH72_SHEP2/399-631
E6XHX0_SHEP2/12-241
E6XHX5_SHEP2/19-239
E6XI25_SHEP2/475-712
E6XIJ5_SHEP2/454-689
E6XIL7_SHEP2/148-383
E6XJ47_SHEP2/246-481
E6XJ82_SHEP2/425-657
E6XJC3_SHEP2/810-1048
E6XJF2_SHEP2/494-728
E6XKG5_SHEP2/268-500
E6XKH2_SHEP2/2-220
E6XM11_SHEP2/760-996
E6XMK8_SHEP2/471-706
E6XML5_SHEP2/392-625
E6XN55_SHEP2/491-730
E6XP34_SHEP2/7-239
E6XP43_SHEP2/316-555
E6XP92_SHEP2/565-797
E6XPZ4_SHEP2/605-841
E6XQ03_SHEP2/1232-1469
E6XQA8_SHEP2/757-994
E6XQN7_SHEP2/1178-1414
E6XQS4_SHEP2/407-635
E6XQS5_SHEP2/630-865
E6XRH2_SHEP2/1248-1483
E6YGQ5_BARC7/706-941
E6YKQ6_9RHIZ/706-934
E6YPX5_9RHIZ/706-934
E6YUG7_9RHIZ/706-934
E6YY68_9RHIZ/707-942
E7AYG9_YERE1/409-644
E7AZ13_YERE1/397-627
E7AZY8_YERE1/605-837
E7B080_YERE1/270-505
E7B0J3_YERE1/2-219
E7B232_YERE1/21-205
E7B6T6_YERE1/586-822
E7B7F0_YERE1/4-222
E7B8U5_YERE1/24-248
E7B8V4_YERE1/262-497
E7BAC9_YERE1/261-497
E7G7C9_9FIRM/307-546
E7G8J6_9FIRM/385-620
E7G9L6_9FIRM/487-723
E7GAN0_9FIRM/390-626
E7GAR5_9FIRM/479-719
E7GB66_9FIRM/658-893
E7GB67_9FIRM/497-732
E7GCH3_9FIRM/348-580
E7GCJ1_9FIRM/735-974
E7GE63_9FIRM/300-535
E7GFV3_9FIRM/737-969
E7GJQ0_CLOSY/5-241
E7GKU9_CLOSY/184-421
E7GLE4_CLOSY/493-730
E7GLU6_CLOSY/467-706
E7GMP9_CLOSY/395-631
E7GRU8_CLOSY/725-961
E7GRW4_CLOSY/165-403
E7GT99_CLOSY/170-405
E7GUE7_CLOSY/443-678
E7H6Q6_ECOLX/111-346
E7HAZ2_ECOLX/553-789
E7HBN5_ECOLX/492-724
E7HBY7_ECOLX/497-730
E7HD27_ECOLX/272-478
E7HGX9_ECOLX/400-630
E7HHR8_ECOLX/17-242
E7HHS4_ECOLX/432-667
E7HJA4_ECOLX/272-502
E7HJQ5_ECOLX/410-644
E7HK87_ECOLX/237-473
E7HK90_ECOLX/164-389
E7HKG0_ECOLX/270-501
E7HKS2_ECOLX/2-221
E7HMC7_ECOLX/397-596
E7HMP9_ECOLX/244-479
E7HNP6_ECOLX/164-389
E7HNP9_ECOLX/264-500
E7HP10_ECOLX/5-225
E7HQR0_ECOLX/400-630
E7HS58_ECOLX/388-622
E7HSJ0_ECOLX/164-389
E7HSR4_ECOLX/272-506
E7HTM9_ECOLX/891-1090
E7HTZ3_ECOLX/244-479
E7HWZ2_ECOLX/395-630
E7HWZ7_ECOLX/1-198
E7HX10_ECOLX/553-789
E7HX97_ECOLX/274-504
E7HXP9_ECOLX/111-346
E7I015_ECOLX/492-724
E7I0B5_ECOLX/497-730
E7I2F2_ECOLX/270-501
E7I476_ECOLX/270-501
E7I775_ECOLX/2-217
E7I781_ECOLX/384-619
E7I8L5_ECOLX/400-630
E7IB69_ECOLX/891-1090
E7IBL2_ECOLX/410-473
E7IBL3_ECOLX/1-150
E7ID12_ECOLX/153-388
E7ID57_ECOLX/272-506
E7IFZ0_ECOLX/272-502
E7IH49_ECOLX/497-730
E7IHG1_ECOLX/492-724
E7IHW3_ECOLX/1-109
E7IHW4_ECOLX/553-664
E7IIP4_ECOLX/7-155
E7IJR9_ECOLX/5-225
E7IKD9_ECOLX/270-501
E7IN13_ECOLX/2-176
E7INL3_ECOLX/402-637
E7INL9_ECOLX/3-186
E7IPE7_ECOLX/237-473
E7IPF0_ECOLX/164-389
E7IQA3_ECOLX/400-630
E7IRM7_ECOLX/111-346
E7IS19_ECOLX/274-504
E7IUC8_ECOLX/492-724
E7IUU9_ECOLX/497-730
E7IVU1_ECOLX/265-500
E7IW53_ECOLX/891-1090
E7IWR6_ECOLX/272-506
E7IXY3_ECOLX/553-789
E7J068_ECOLX/270-501
E7J0Y9_ECOLX/5-225
E7J1N7_ECOLX/553-789
E7J270_ECOLX/354-588
E7J2J3_ECOLX/237-473
E7J2J6_ECOLX/164-389
E7J4F2_ECOLX/274-504
E7J4V4_ECOLX/72-307
E7J5B4_ECOLX/497-730
E7J5L6_ECOLX/492-724
E7J666_ECOLX/244-479
E7J6F9_ECOLX/108-336
E7J769_ECOLX/891-1090
E7J9E8_ECOLX/400-630
E7JA55_ECOLX/2-196
E7JA60_ECOLX/399-634
E7JBQ1_ECOLX/272-506
E7JEZ2_ECOLX/111-346
E7JFC5_ECOLX/274-504
E7JGK0_ECOLX/531-767
E7JIL3_ECOLX/272-506
E7JKJ8_ECOLX/402-637
E7JKK3_ECOLX/1-198
E7JKX2_ECOLX/400-630
E7JNJ9_ECOLX/497-730
E7JNU5_ECOLX/492-724
E7JPF9_ECOLX/244-479
E7JPT1_ECOLX/891-1090
E7JQF9_ECOLX/160-389
E7JQG2_ECOLX/26-262
E7JQU0_ECOLX/410-644
E7JR92_ECOLX/553-789
E7JRW5_ECOLX/5-222
E7JSC0_ECOLX/270-501
E7JUA8_SHISO/2-221
E7JUP3_SHISO/497-730
E7JUZ8_SHISO/130-362
E7JVH8_SHISO/153-388
E7JVW0_SHISO/1-137
E7JX40_SHISO/160-394
E7K0F1_SHISO/2-53
E7K0V8_SHISO/393-628
E7K0W5_SHISO/3-186
E7K1V1_SHISO/270-501
E7K4N7_SHISO/2-144
E7K5I4_SHISO/400-630
E7K721_SHISO/272-506
E7K797_SHISO/553-789
E7K7R0_SHISO/75-310
E7K857_SHISO/1-39
E7K858_SHISO/274-386
E7M7A2_9BACL/101-339
E7N050_9FIRM/312-550
E7N3D9_9FIRM/155-393
E7N4B6_9FIRM/2-192
E7NR74_TREPH/184-423
E7NYU1_PSESG/295-531
E7NYV3_PSESG/388-624
E7NZA7_PSESG/23-244
E7NZR8_PSESG/642-878
E7P1T0_PSESG/527-762
E7P230_PSESG/465-702
E7P2Q1_PSESG/5-239
E7P3V7_PSESG/468-707
E7P4M3_PSESG/321-557
E7P4Y1_PSESG/710-945
E7P605_PSESG/2-60
E7P622_PSESG/43-272
E7P683_PSESG/397-629
E7P7H9_PSESG/472-708
E7P8D0_PSESG/552-793
E7P924_PSESG/159-391
E7P9L6_PSESG/451-687
E7P9S0_PSESG/426-662
E7PA85_PSESG/338-574
E7PAC8_PSESG/990-1226
E7PAX9_PSESG/710-946
E7PBL4_PSESG/452-688
E7PE40_PSESG/397-629
E7PF85_PSESG/642-878
E7PGG5_PSESG/23-244
E7PGM5_PSESG/388-624
E7PGN7_PSESG/295-531
E7PH14_PSESG/397-629
E7PI65_PSESG/452-688
E7PIN5_PSESG/30-266
E7PJX0_PSESG/338-574
E7PKD6_PSESG/426-662
E7PKI9_PSESG/451-687
E7PL99_PSESG/161-393
E7PMM1_PSESG/468-707
E7PNI9_PSESG/710-945
E7PNP4_PSESG/388-624
E7PNX5_PSESG/397-629
E7PP39_PSESG/43-272
E7PP56_PSESG/2-60
E7PR63_PSESG/472-708
E7PRX1_PSESG/25-259
E7PSB6_PSESG/552-793
E7PSR5_PSESG/465-702
E7PT12_PSESG/527-762
E7RC34_9BACL/504-739
E7RC86_9BACL/504-740
E7RC94_9BACL/553-789
E7RCA0_9BACL/542-778
E7RCE3_9BACL/91-322
E7RDW2_9BACL/540-776
E7RDW3_9BACL/501-737
E7REE4_9BACL/671-907
E7REN1_9BACL/4-234
E7REZ8_9BACL/450-686
E7RG38_9BACL/410-645
E7RGI0_9BACL/420-657
E7RIX8_9BACL/352-587
E7RL49_9BACL/481-716
E7RVK4_9BURK/265-500
E7RWE1_9BURK/492-729
E7RWK4_9BURK/734-970
E7RX91_9BURK/356-593
E7RYG5_9BURK/727-965
E7RZB7_9BURK/341-578
E7RZV1_9BURK/543-784
E7S066_9BURK/212-447
E7S083_9BURK/378-614
E7SDY4_SHIDY/2-176
E7SFW2_SHIDY/118-348
E7SG27_SHIDY/558-709
E7SGQ7_SHIDY/468-701
E7SHJ1_SHIDY/400-630
E7SHL3_SHIDY/2-134
E7SKQ5_SHIDY/175-410
E7SMI7_SHIDY/24-255
E7SN32_SHIDY/2-166
E7SNA8_SHIDY/492-724
E7SNR5_SHIDY/256-315
E7SQB2_SHIDY/2-221
E7SQC0_SHIDY/1-198
E7SRJ5_SHIDY/891-1090
E7SS62_SHIBO/3-186
E7SS68_SHIBO/413-648
E7SUM1_SHIBO/1-88
E7SVF8_SHIBO/400-630
E7SVM4_SHIBO/270-501
E7SWE6_SHIBO/272-502
E7SXY6_SHIBO/497-730
E7SYB5_SHIBO/492-724
E7SYS4_SHIBO/410-556
E7T002_SHIBO/553-789
E7T1P0_SHIBO/237-473
E7T1P3_SHIBO/134-358
E7T1U6_SHIBO/272-506
E7T303_SHIBO/244-479
E7T548_SHIBO/891-1090
E7T5I5_SHIBO/560-796
E7T6U2_SHIFL/24-255
E7T7U3_SHIFL/5-185
E7T866_SHIFL/39-264
E7TAW9_SHIFL/1-126
E7TD58_SHIFL/1-191
E7TDG6_SHIFL/492-724
E7TDS7_SHIFL/499-732
E7TES3_SHIFL/244-479
E7TGN0_SHIFL/400-630
E7TH39_SHIFL/401-635
E7THH6_SHIFL/412-612
E7TI41_SHIFL/413-648
E7TI47_SHIFL/1-198
E7TK17_SHIFL/254-484
E7TLA6_ECO57/272-502
E7TLV4_ECO57/531-767
E7TM19_ECO57/258-491
E7TME0_ECO57/111-346
E7TN57_ECO57/244-479
E7TNH9_ECO57/492-724
E7TPV1_ECO57/413-648
E7TPV6_ECO57/17-242
E7TQ23_ECO57/272-506
E7TUH7_ECO57/410-644
E7TVD1_ECO57/497-730
E7TXB6_ECO57/400-630
E7TY77_ECO57/5-225
E7TYK6_ECO57/270-501
E7U1J7_ECOLX/111-346
E7U292_ECOLX/272-502
E7U3C9_ECOLX/531-767
E7U456_ECOLX/492-724
E7U4E9_ECOLX/497-730
E7U515_ECOLX/265-500
E7U5J8_ECOLX/553-789
E7U5Y4_ECOLX/410-644
E7U6E2_ECOLX/28-264
E7U6E5_ECOLX/160-389
E7U947_ECOLX/400-630
E7U9B6_ECOLX/5-225
E7UBE1_ECOLX/413-648
E7UBE6_ECOLX/1-198
E7UC87_ECOLX/272-506
E7UD19_ECOLX/892-1090
E7UFB2_ECOLX/400-630
E7UFU7_ECOLX/272-502
E7UG17_ECOLX/553-789
E7UHB4_ECOLX/1-230
E7UID9_ECOLX/272-506
E7UK43_ECOLX/265-500
E7UKN5_ECOLX/492-724
E7UKY4_ECOLX/497-730
E7UM65_ECOLX/401-635
E7UMM1_ECOLX/164-389
E7UMM4_ECOLX/237-473
E7UND7_ECOLX/514-750
E7UP90_ECOLX/891-1090
E7UQB6_ECOLX/400-635
E7UQC2_ECOLX/1-198
E7UR06_ECOLX/8-141
E7UR21_ECOLX/5-225
E7URX8_ECOLX/270-501
E7USS3_SALTY/17-242
E7USS8_SALTY/413-648
E7UTG7_SALTY/272-502
E7UWQ5_SALTY/434-672
E7UWR8_SALTY/399-630
E7UXF7_SALTY/250-482
E7UY06_SALTY/3-225
E7UZ09_SALTY/1-213
E7UZ14_SALTY/410-644
E7UZE6_SALTY/200-429
E7V0A7_SALTY/748-983
E7V0M8_SALTY/265-500
E7V2J8_SALTY/272-506
E7V3D1_SALTY/497-730
E7V3M2_SALTY/492-724
E7V6H0_SALMO/273-502
E7V7I6_SALMO/8-226
E7V964_SALMO/272-506
E7VA37_SALMO/265-500
E7VA73_SALMO/746-981
E7VAZ2_SALMO/1-214
E7VAZ7_SALMO/407-641
E7VBA8_SALMO/250-482
E7VBM8_SALMO/272-502
E7VC07_SALMO/399-630
E7VC20_SALMO/434-672
E7VCZ1_SALMO/492-724
E7VDJ1_SALMO/413-648
E7VDJ5_SALMO/17-242
E7VE03_SALMO/497-730
E7VIW8_SALMO/8-226
E7VLC5_SALMO/250-482
E7VLM0_SALMO/1-91
E7VME1_SALMO/497-730
E7VMV0_SALMO/1-214
E7VMV5_SALMO/407-641
E7VP06_SALMO/272-502
E7VP91_SALMO/272-506
E7VQG2_SALMO/434-672
E7VQH5_SALMO/399-630
E7VQT6_SALMO/273-502
E7VRM2_SALMO/413-648
E7VRM6_SALMO/17-242
E7VRX4_SALMO/746-981
E7VS62_SALMO/265-500
E7VSD1_SALMO/492-724
E7VTV3_SALMO/434-672
E7VTW6_SALMO/399-630
E7VU86_SALMO/273-502
E7VVL3_SALMO/17-242
E7VVL7_SALMO/413-648
E7VX06_SALMO/492-724
E7VX93_SALMO/497-730
E7VXL6_SALMO/265-500
E7VXV3_SALMO/746-981
E7W0T1_SALMO/250-482
E7W152_SALMO/272-502
E7W1R8_SALMO/8-226
E7W290_SALMO/1-214
E7W295_SALMO/407-641
E7W404_SALMO/272-506
E7W526_SALMO/492-724
E7W683_SALMO/17-242
E7W687_SALMO/413-648
E7W7C2_SALMO/497-730
E7W7N1_SALMO/272-502
E7W803_SALMO/250-482
E7W9I8_SALMO/8-226
E7WA10_SALMO/1-214
E7WA15_SALMO/407-641
E7WBB8_SALMO/3-225
E7WDJ7_SALMO/272-506
E7WE20_SALMO/746-981
E7WE79_SALMO/265-500
E7WEA1_SALMO/434-672
E7WEE4_SALMO/399-630
E7WFY6_SALMO/273-502
E7WGJ1_SALMO/8-226
E7WHV3_SALMO/492-724
E7WIL0_SALMO/746-981
E7WIU8_SALMO/265-500
E7WIW7_SALMO/497-730
E7WJI0_SALMO/1-224
E7WJV3_SALMO/273-502
E7WK23_SALMO/1-214
E7WM01_SALMO/3-225
E7WNX0_SALMO/413-648
E7WNX6_SALMO/17-242
E7WPN1_SALMO/272-502
E7WQ02_SALMO/250-482
E7WQW1_SALMO/434-672
E7WQX4_SALMO/399-630
E7WTC1_SALMO/272-506
E7WTH1_SALMO/492-724
E7WU85_SALMO/273-502
E7WV54_SALMO/8-226
E7WVN3_SALMO/407-641
E7WVN8_SALMO/1-214
E7WYB0_SALMO/272-506
E7WYM4_SALMO/250-482
E7WYZ6_SALMO/272-502
E7X065_SALMO/17-242
E7X069_SALMO/413-648
E7X1Z9_SALMO/265-500
E7X287_SALMO/746-981
E7X2Q5_SALMO/497-730
E7X367_SALMO/399-630
E7X380_SALMO/434-672
E7X4R9_SALMO/399-630
E7X4T2_SALMO/434-672
E7X5D4_SALMO/17-242
E7X5D8_SALMO/413-648
E7X715_SALMO/272-506
E7X7Z3_SALMO/250-482
E7X8B6_SALMO/272-502
E7XA10_SALMO/3-225
E7XB68_SALMO/1-214
E7XB73_SALMO/407-641
E7XBG8_SALMO/273-502
E7XCX3_SALMO/746-981
E7XD56_SALMO/265-500
E7XDM6_SALMO/492-724
E7XDW9_SALMO/497-730
E7XFS6_SALMO/272-502
E7XHH3_SALMO/434-672
E7XHI6_SALMO/399-630
E7XJN7_SALMO/8-226
E7XJX8_SALMO/265-500
E7XK67_SALMO/746-981
E7XKE2_SALMO/250-482
E7XKS2_SALMO/492-724
E7XMM9_SALMO/407-641
E7XMN4_SALMO/1-214
E7XNF6_SALMO/3-225
E7XQ28_SALMO/413-648
E7XQ32_SALMO/17-242
E7XQ64_SALMO/497-730
E7XQY3_SALMO/273-502
E7XSF5_SALMO/272-506
E7XSZ2_SALMO/250-482
E7XTA7_SALMO/272-502
E7XTS1_SALMO/492-724
E7XUT4_SALMO/8-226
E7XVA8_SALMO/2-202
E7XVB3_SALMO/407-641
E7XW22_SALMO/17-242
E7XW26_SALMO/413-648
E7XZ34_SALMO/3-225
E7Y0C8_SALMO/434-672
E7Y0E1_SALMO/399-630
E7Y1B1_SALMO/265-500
E7Y1K0_SALMO/746-981
E7Y1Y6_SALMO/273-502
E7Y229_SALMO/497-730
E7Y4G8_SALMO/272-506
E7Y6X2_SALMO/265-500
E7Y761_SALMO/746-981
E7Y7K1_SALMO/492-724
E7Y9D1_SALMO/3-225
E7Y9L3_SALMO/399-630
E7Y9M6_SALMO/434-672
E7Y9U1_SALMO/273-502
E7YAF3_SALMO/497-730
E7YCA0_SALMO/272-506
E7YCP8_SALMO/407-641
E7YCQ3_SALMO/1-214
E7YD71_SALMO/8-226
E7YEX2_SALMO/272-502
E7YF93_SALMO/250-482
E7YGL3_SALMO/413-648
E7YGL7_SALMO/17-242
E7YHK4_SALMO/746-981
E7YI27_SALMO/1-214
E7YJ89_SALMO/273-502
E7YJL5_SALMO/8-226
E7YJP5_SALMO/265-500
E7YJY7_SALMO/250-482
E7YKA8_SALMO/272-502
E7YKL7_SALMO/492-724
E7YLE6_SALMO/3-225
E7YMV7_SALMO/272-506
E7YNV2_SALMO/407-641
E7YNZ5_SALMO/413-648
E7YNZ9_SALMO/17-242
E7YR63_SALMO/434-672
E7YR76_SALMO/399-630
E7YRS0_SALMO/497-730
E7YUT0_SALMO/492-724
E7YV80_SALMO/746-981
E7YVG8_SALMO/265-500
E7YW32_SALMO/8-226
E7YWQ1_SALMO/3-225
E7YX67_SALMO/434-672
E7YXL9_SALMO/250-482
E7YXZ0_SALMO/272-502
E7YYX3_SALMO/399-630
E7YZ21_SALMO/497-730
E7Z120_SALMO/17-242
E7Z124_SALMO/413-648
E7Z1X6_SALMO/273-502
E7Z2T6_SALMO/1-214
E7Z2U1_SALMO/407-641
E7Z547_SALMO/272-506
E7Z6N5_SALMO/492-724
E7Z7K9_SALMO/3-225
E7Z7P0_SALMO/497-730
E7Z806_SALMO/272-502
E7Z8C7_SALMO/250-482
E7Z9L5_SALMO/17-242
E7Z9L9_SALMO/413-648
E7ZBF1_SALMO/273-502
E7ZC77_SALMO/8-226
E7ZCS8_SALMO/407-641
E7ZCT3_SALMO/1-214
E7ZDC6_SALMO/434-672
E7ZDI0_SALMO/399-630
E7ZE12_SALMO/746-981
E7ZEA1_SALMO/265-500
E7ZFT0_SALMO/272-506
E7ZHQ0_SALMO/434-672
E7ZHR3_SALMO/399-630
E7ZI58_SALMO/17-242
E7ZJ48_SALMO/413-648
E7ZJC6_SALMO/273-502
E7ZL88_SALMO/3-225
E7ZM35_SALMO/497-730
E7ZN87_SALMO/492-724
E7ZNA4_SALMO/272-506
E7ZQQ8_SALMO/8-226
E7ZR79_SALMO/1-214
E7ZR84_SALMO/407-641
E7ZS23_SALMO/746-981
E7ZSB1_SALMO/265-500
E7ZTI2_SALMO/272-502
E7ZTV4_SALMO/250-482
E7ZV14_SALMO/250-482
E7ZVD5_SALMO/272-502
E7ZVP9_SALMO/492-724
E7ZX02_SALMO/17-242
E7ZX06_SALMO/413-648
E7ZZE5_SALMO/8-226
E8A014_SALMO/3-225
E8A0N2_SALMO/407-641
E8A0N7_SALMO/1-214
E8A120_SALMO/497-730
E8A225_SALMO/272-506
E8A3R8_SALMO/399-630
E8A3T1_SALMO/434-672
E8A3W6_SALMO/273-502
E8A4W4_SALMO/265-500
E8A551_SALMO/746-981
E8A6B4_SALMO/492-724
E8A735_SALMO/497-730
E8A7M0_SALMO/273-502
E8A8A7_SALMO/413-648
E8A8B1_SALMO/17-242
E8A939_SALMO/399-630
E8A952_SALMO/434-672
E8A962_SALMO/250-482
E8A9I4_SALMO/272-502
E8AD31_SALMO/265-500
E8ADB9_SALMO/746-981
E8ADP7_SALMO/272-506
E8AEU9_SALMO/1-214
E8AEV4_SALMO/407-641
E8AFI4_SALMO/3-225
E8AG55_SALMO/8-226
E8AHP3_SALMO/250-482
E8AJS0_SALMO/3-225
E8AKL6_SALMO/265-500
E8AKV4_SALMO/746-981
E8ALT2_SALMO/492-724
E8ANE4_SALMO/497-730
E8AP28_SALMO/407-641
E8AP33_SALMO/1-214
E8APK5_SALMO/8-226
E8AQE5_SALMO/272-502
E8AR48_SALMO/434-672
E8AR61_SALMO/399-630
E8ASD7_SALMO/272-506
E8ASV0_SALMO/413-648
E8ASV4_SALMO/17-242
E8AU90_SALMO/407-641
E8AUC3_SALMO/399-630
E8AUD6_SALMO/434-672
E8AUF4_SALMO/8-226
E8AWC1_SALMO/273-502
E8AYB1_SALMO/272-506
E8AYQ9_SALMO/492-724
E8AZ19_SALMO/250-482
E8AZU1_SALMO/1-214
E8B2X3_SALMO/272-502
E8B3L2_SALMO/265-500
E8B3V1_SALMO/746-981
E8B488_SALMO/497-730
E8B4P7_SALMO/3-225
E8B595_SALMO/17-242
E8B599_SALMO/413-648
E8B8M3_SALMO/8-226
E8B9P8_SALMO/497-730
E8BAI5_SALMO/407-641
E8BAJ1_SALMO/1-214
E8BAK0_SALMO/273-502
E8BBY4_SALMO/265-500
E8BCH7_SALMO/3-225
E8BGR0_SALMO/272-506
E8BGY9_SALMO/272-502
E8BHB1_SALMO/250-482
E8BHH7_SALMO/399-630
E8BHJ0_SALMO/434-672
E8BI12_SALMO/492-724
E8BIE8_SALMO/413-648
E8BIF2_SALMO/17-242
E8BIY6_SALMO/265-500
E8BJM7_SALMO/746-981
E8BJS8_SALMO/1-214
E8BK40_SALMO/407-641
E8BK52_SALMO/8-226
E8BKA8_SALMO/497-730
E8BLH1_SALMO/399-630
E8BLI4_SALMO/434-672
E8BLV0_SALMO/3-225
E8BMD4_SALMO/272-502
E8BNK3_SALMO/492-724
E8BNS4_SALMO/250-482
E8BP46_SALMO/273-502
E8BU41_SALMO/272-506
E8BUC3_SALMO/413-648
E8BUC7_SALMO/17-242
E8BXZ2_SALMO/3-225
E8BZA9_SALMO/265-500
E8BZJ7_SALMO/746-981
E8BZN9_SALMO/497-730
E8C147_SALMO/399-630
E8C160_SALMO/434-672
E8C1U7_SALMO/273-502
E8C2U4_SALMO/250-482
E8C366_SALMO/272-502
E8C457_SALMO/492-724
E8C4M7_SALMO/17-242
E8C4N1_SALMO/413-648
E8C5K8_SALMO/272-506
E8C5U1_SALMO/1-214
E8C5U6_SALMO/407-641
E8C6B2_SALMO/8-226
E8C800_SALMO/272-502
E8C8E2_SALMO/1-116
E8C9C0_SALMO/273-502
E8C9E1_SALMO/8-226
E8CBN6_SALMO/272-506
E8CC52_SALMO/271-505
E8CDU9_SALMO/413-648
E8CEC3_SALMO/17-242
E8CF06_SALMO/1-214
E8CG95_SALMO/265-500
E8CGV3_SALMO/746-981
E8CII3_SALMO/250-482
E8CJ13_SALMO/497-730
E8CJH0_SALMO/434-672
E8CJI3_SALMO/399-630
E8CJN2_SALMO/3-225
E8CMF0_SALMO/3-225
E8CNS9_SALMO/273-502
E8CPN2_SALMO/1-214
E8CPN7_SALMO/407-641
E8CPX5_SALMO/497-730
E8CQ62_SALMO/492-724
E8CQJ3_SALMO/17-242
E8CQJ7_SALMO/413-648
E8CQU6_SALMO/8-226
E8CTK2_SALMO/746-981
E8CTU0_SALMO/265-500
E8CUD3_SALMO/272-506
E8CWD7_SALMO/272-502
E8CWQ8_SALMO/250-482
E8CXI5_SALMO/399-630
E8CXJ8_SALMO/434-672
E8CXR7_SALMO/8-226
E8CY90_SALMO/155-384
E8CYL4_SALMO/250-482
E8D1B3_SALMO/272-506
E8D1V1_SALMO/746-981
E8D3H0_SALMO/265-500
E8D5E3_SALMO/497-730
E8D5N6_SALMO/17-242
E8D5P0_SALMO/413-648
E8D6K6_SALMO/1-214
E8D6L1_SALMO/407-641
E8D6R8_SALMO/3-225
E8D7V9_SALMO/492-724
E8D980_SALMO/272-502
E8D9L1_SALMO/434-672
E8D9M4_SALMO/399-630
E8DB35_SALMO/272-506
E8DBQ1_SALMO/1-214
E8DD48_SALMO/272-502
E8DH83_SALMO/407-641
E8DHH1_SALMO/497-730
E8DIB4_SALMO/8-226
E8DIB9_SALMO/245-483
E8DIP5_SALMO/399-630
E8DJ63_SALMO/250-482
E8DJ84_SALMO/273-502
E8DJR6_SALMO/492-724
E8DKH7_SALMO/17-242
E8DKI1_SALMO/413-648
E8DLP5_SALMO/746-981
E8DLW1_SALMO/265-500
E8DMU2_SALMO/3-225
E8DNR2_SALMO/492-724
E8DP42_SALMO/8-226
E8DPL4_SALMO/1-214
E8DPL9_SALMO/407-641
E8DQP9_SALMO/273-502
E8DRG6_SALMO/746-981
E8DRQ5_SALMO/265-500
E8DU93_SALMO/399-630
E8DUA6_SALMO/434-672
E8DUC2_SALMO/272-502
E8DUT5_SALMO/250-482
E8DVD7_SALMO/497-730
E8DW89_SALMO/272-506
E8DY37_SALMO/17-242
E8DY41_SALMO/413-648
E8DZ07_SALMO/272-506
E8E1D4_SALMO/273-502
E8E240_SALMO/497-730
E8E2C7_SALMO/492-724
E8E552_SALMO/1-214
E8E557_SALMO/407-641
E8E5V9_SALMO/8-226
E8E6X7_SALMO/250-482
E8E798_SALMO/272-502
E8E7V1_SALMO/746-981
E8E839_SALMO/265-500
E8E876_SALMO/413-648
E8E880_SALMO/17-242
E8E935_SALMO/399-630
E8E948_SALMO/434-672
E8E9Z7_SALMO/492-724
E8EBA0_SALMO/273-502
E8EBT3_SALMO/3-225
E8EFZ0_SALMO/399-630
E8EG03_SALMO/434-672
E8EGV6_SALMO/272-502
E8EH77_SALMO/250-482
E8EHZ9_SALMO/8-226
E8EIH2_SALMO/1-214
E8EIH7_SALMO/407-641
E8EIN5_SALMO/746-981
E8EIX4_SALMO/265-500
E8EJA2_SALMO/272-506
E8EJP8_SALMO/497-730
E8EKL7_SALMO/17-242
E8EKM1_SALMO/413-648
E8EL35_SALMO/746-981
E8ELC2_SALMO/265-500
E8ELZ1_SALMO/273-502
E8EMW3_SALMO/497-730
E8ENN2_SALMO/492-724
E8EQH2_SALMO/272-502
E8EQU4_SALMO/250-482
E8ERJ6_SALMO/413-648
E8ERK0_SALMO/17-242
E8ESC0_SALMO/407-641
E8ESC6_SALMO/1-214
E8ESV0_SALMO/8-226
E8ETK3_SALMO/3-225
E8EUY6_SALMO/434-672
E8EUZ9_SALMO/399-630
E8EWS0_SALMO/272-506
E8F096_SALMO/8-226
E8F1G9_SALMO/3-225
E8F231_SALMO/497-730
E8F2Z0_SALMO/1-214
E8F2Z5_SALMO/407-641
E8F4B8_SALMO/272-506
E8F4X0_SALMO/746-981
E8F619_SALMO/399-630
E8F632_SALMO/434-672
E8F836_SALMO/272-502
E8F8B2_SALMO/265-500
E8F8V0_SALMO/250-482
E8F939_SALMO/492-724
E8F9T6_SALMO/17-242
E8F9U0_SALMO/413-648
E8FAP1_SALMO/272-506
E8FBX6_SALMO/8-226
E8FDP4_SALMO/273-502
E8FEP6_SALMO/492-724
E8FEY7_SALMO/497-730
E8FF76_SALMO/746-981
E8FFG5_SALMO/265-500
E8FFU5_SALMO/3-225
E8FGK5_SALMO/1-214
E8FGL0_SALMO/407-641
E8FI59_SALMO/250-482
E8FIF0_SALMO/272-502
E8FKV9_SALMO/17-242
E8FKW3_SALMO/413-648
E8FMA2_SALMO/399-630
E8FMB5_SALMO/434-672
E8FPD9_SALMO/497-730
E8FQY1_SALMO/272-506
E8FR52_SALMO/273-502
E8FR88_SALMO/272-502
E8FRL0_SALMO/250-482
E8FSA0_SALMO/413-648
E8FSA4_SALMO/17-242
E8FTT0_SALMO/492-724
E8FUG0_SALMO/399-630
E8FUH3_SALMO/434-672
E8FUN9_SALMO/746-981
E8FYC4_SALMO/407-641
E8FYC9_SALMO/1-214
E8FYM2_SALMO/3-225
E8FZ68_SALMO/265-500
E8FZA6_SALMO/8-226
E8G080_SALMO/434-672
E8G093_SALMO/399-630
E8G1F6_SALMO/492-724
E8G5P0_SALMO/413-648
E8G5P4_SALMO/17-242
E8G7F8_SALMO/8-226
E8G7J0_SALMO/273-502
E8G7V0_SALMO/272-502
E8G8K3_SALMO/407-641
E8G8K8_SALMO/1-214
E8G990_SALMO/497-730
E8GAT5_SALMO/3-225
E8GAV0_SALMO/746-981
E8GBB5_SALMO/250-482
E8GBY9_SALMO/272-506
E8GCD3_SALMO/265-500
E8GCR9_SALMO/746-981
E8GD08_SALMO/265-500
E8GE30_SALMO/1-214
E8GE35_SALMO/407-641
E8GFT7_SALMO/3-225
E8GG87_SALMO/273-502
E8GH03_SALMO/8-226
E8GHF2_SALMO/497-730
E8GI72_SALMO/17-242
E8GI76_SALMO/413-648
E8GJN8_SALMO/272-506
E8GLA6_SALMO/272-502
E8GLM7_SALMO/250-482
E8GMC5_SALMO/492-724
E8GP80_SALMO/399-630
E8GP93_SALMO/434-672
E8GQC1_SALMO/272-502
E8GQP2_SALMO/250-482
E8GR74_SALMO/746-981
E8GRP8_SALMO/265-500
E8GSG7_SALMO/434-672
E8GSI0_SALMO/399-630
E8GSU8_SALMO/3-225
E8GTG6_SALMO/8-226
E8GUA1_SALMO/407-641
E8GUA6_SALMO/1-214
E8GUC8_SALMO/492-724
E8GWL0_SALMO/272-506
E8GXV2_SALMO/497-730
E8GZW4_SALMO/273-502
E8H1D1_SALMO/17-242
E8H1D5_SALMO/413-648
E8H2H9_ECO57/5-225
E8H320_ECO57/270-501
E8H3R9_ECO57/721-920
E8H4P1_ECO57/492-724
E8H4Y4_ECO57/497-730
E8H779_ECO57/400-630
E8H888_ECO57/17-242
E8H892_ECO57/400-635
E8H9Y3_ECO57/272-506
E8HB42_ECO57/111-346
E8HBJ3_ECO57/272-502
E8HCY7_ECO57/531-767
E8HDS1_ECO57/165-389
E8HDS7_ECO57/250-486
E8HDV4_ECO57/258-491
E8HEJ3_ECO57/410-644
E8HF64_ECO57/553-789
E8HGA2_ECOLX/5-225
E8HH46_ECOLX/270-501
E8HHJ8_ECOLX/516-715
E8HHX0_ECOLX/265-500
E8HIH8_ECOLX/492-724
E8HIS1_ECOLX/497-730
E8HL28_ECOLX/400-630
E8HLH6_ECOLX/17-242
E8HLI0_ECOLX/400-635
E8HP41_ECOLX/272-506
E8HPP4_ECOLX/111-346
E8HQB3_ECOLX/272-502
E8HRT5_ECOLX/531-767
E8HSD2_ECOLX/258-491
E8HST2_ECOLX/165-389
E8HST7_ECOLX/250-486
E8HTD2_ECOLX/346-580
E8HV51_ECOLX/5-225
E8HVS1_ECOLX/270-501
E8HWM1_ECOLX/516-715
E8HWY7_ECOLX/265-500
E8HXJ4_ECOLX/492-724
E8HXT6_ECOLX/497-730
E8HZN3_ECOLX/400-630
E8I0W3_ECOLX/17-242
E8I0W7_ECOLX/400-635
E8I2N6_ECOLX/272-506
E8I3Q7_ECOLX/111-346
E8I478_ECOLX/272-502
E8I5U9_ECOLX/531-767
E8I6E7_ECOLX/258-491
E8I6Q4_ECOLX/165-389
E8I6Q9_ECOLX/250-486
E8I787_ECOLX/346-580
E8I927_ECOLX/270-501
E8I9Z6_ECOLX/891-1090
E8IAC2_ECOLX/265-500
E8IAX8_ECOLX/492-724
E8IB71_ECOLX/497-730
E8IBU2_ECOLX/111-346
E8IDU4_ECOLX/400-630
E8IE71_ECOLX/272-502
E8IF15_ECOLX/17-242
E8IF19_ECOLX/400-635
E8IGS4_ECOLX/272-506
E8IJ51_ECOLX/531-767
E8IJQ0_ECOLX/258-491
E8IK45_ECOLX/10-196
E8IK51_ECOLX/250-486
E8IKQ2_ECOLX/410-644
E8ILB2_ECOLX/553-789
E8IM06_ECOLX/5-225
E8IN05_ECOLX/891-1090
E8IN95_ECOLX/265-500
E8INV4_ECOLX/492-724
E8IP79_ECOLX/497-730
E8IPY7_ECOLX/111-346
E8IS54_ECOLX/400-630
E8ISY1_ECOLX/17-242
E8ISY5_ECOLX/400-635
E8ITI6_ECOLX/272-502
E8IUX6_ECOLX/272-506
E8IX86_ECOLX/531-767
E8IXK8_ECOLX/258-491
E8IY83_ECOLX/165-389
E8IY88_ECOLX/250-486
E8IYW1_ECOLX/410-644
E8IZF1_ECOLX/538-774
E8J036_ECOLX/5-225
E8J0F2_ECOLX/270-501
E8J1V6_ECO57/5-225
E8J2B0_ECO57/270-501
E8J352_ECO57/891-1090
E8J3G7_ECO57/265-500
E8J499_ECO57/492-724
E8J4B9_ECO57/497-730
E8J6P7_ECO57/400-630
E8J722_ECO57/17-242
E8J726_ECO57/400-635
E8J979_ECO57/272-506
E8JAI2_ECO57/111-346
E8JAY1_ECO57/272-502
E8JCA8_ECO57/531-767
E8JCV5_ECO57/258-491
E8JDA4_ECO57/165-389
E8JDA9_ECO57/250-486
E8JDV7_ECO57/410-644
E8KZB5_9RHIZ/398-630
E8L0K0_9RHIZ/419-651
E8L155_9RHIZ/702-939
E8L1J7_9RHIZ/349-584
E8L4K3_9RHIZ/398-630
E8L7U5_9RHIZ/508-740
E8LLF4_9GAMM/500-738
E8LNK5_9VIBR/516-753
E8LP48_9VIBR/336-571
E8LPA4_9VIBR/653-893
E8LPK5_9VIBR/21-252
E8LPM1_9VIBR/425-661
E8LQ51_9VIBR/402-638
E8LQF7_9VIBR/17-252
E8LQH9_9VIBR/378-613
E8LR34_9VIBR/417-655
E8LS86_9VIBR/350-569
E8LSF3_9VIBR/421-659
E8LSF4_9VIBR/419-659
E8LSZ5_9VIBR/577-813
E8LTG1_9VIBR/256-488
E8LTJ5_9VIBR/484-717
E8LU50_9VIBR/18-245
E8LUF2_9VIBR/770-1007
E8LUY8_9VIBR/519-757
E8LX18_9VIBR/377-614
E8LXC3_9VIBR/257-495
E8LXH6_9VIBR/408-636
E8LXQ5_9VIBR/2-190
E8LXZ5_9VIBR/138-370
E8LY64_9VIBR/594-832
E8LYJ5_9VIBR/576-812
E8LYV1_9VIBR/337-572
E8LZ11_9VIBR/403-635
E8LZ36_9VIBR/324-560
E8LZ76_9VIBR/365-577
E8M071_9VIBR/2-194
E8M078_9VIBR/592-820
E8M126_9VIBR/275-510
E8M199_9VIBR/442-675
E8M1G0_9VIBR/270-507
E8M1H4_9VIBR/484-721
E8M220_9VIBR/351-590
E8M2F6_9VIBR/402-638
E8M2Q4_9VIBR/23-249
E8M344_9VIBR/408-636
E8M422_9VIBR/342-578
E8M490_9VIBR/15-242
E8M4X8_9VIBR/594-832
E8M5G9_9VIBR/18-252
E8M5U2_9VIBR/378-613
E8M601_9VIBR/255-487
E8M669_9VIBR/336-571
E8M6H4_9VIBR/283-523
E8M6H7_9VIBR/423-661
E8M6H8_9VIBR/422-660
E8M735_9VIBR/457-694
E8M744_9VIBR/418-656
E8M792_9VIBR/517-754
E8M929_9VIBR/496-730
E8M974_9VIBR/501-739
E8MAD2_9VIBR/578-814
E8MAU3_9VIBR/576-810
E8MAZ7_9VIBR/433-667
E8MBT5_9VIBR/425-661
E8MC09_9VIBR/2-190
E8MCH3_9VIBR/792-1029
E8MDG6_9VIBR/403-639
E8MDQ3_9VIBR/1-198
E8MQF7_BIFLS/23-259
E8MY28_ANATU/349-587
E8MZ62_ANATU/539-656
E8MZ63_ANATU/1-101
E8MZY1_ANATU/541-774
E8N132_ANATU/562-800
E8NIL3_SALET/307-536
E8NIT6_SALET/746-981
E8NKP0_SALET/265-500
E8NM63_SALET/4-225
E8NNR7_SALET/1-213
E8NPG4_SALET/258-490
E8NPH5_SALET/410-644
E8NR38_SALET/492-724
E8NRH5_SALET/399-630
E8NS00_SALET/272-502
E8NS79_SALET/497-730
E8NU44_SALET/17-242
E8NU49_SALET/402-637
E8NUS2_SALET/279-513
E8NVP5_SALET/6-171
E8NVY8_YERPH/540-772
E8P4R6_YERPH/2-221
E8P5S4_YERPH/234-469
E8P657_YERPH/397-627
E8P7W8_YERPH/41-266
E8P7X6_YERPH/418-653
E8P8K2_ACIB1/456-692
E8P9N7_ACIB1/698-933
E8PAW1_ACIB1/90-326
E8PBZ0_ACIB1/434-669
E8PHN1_ACIB1/434-673
E8PQN3_THESS/305-534
E8PQR9_THESS/507-738
E8Q2T2_ECOLW/264-500
E8RBS9_9DELT/715-948
E8RC22_9DELT/713-944
E8RCD6_9DELT/826-1060
E8RCT2_9DELT/483-722
E8RF12_9DELT/634-870
E8RGE9_9DELT/1-192
E8RHV3_9DELT/491-727
E8RHY3_9DELT/338-574
E8RI43_9DELT/5-238
E8RJT6_9DELT/731-967
E8RLA3_9CAUL/478-708
E8RN83_9CAUL/371-603
E8RND6_9CAUL/415-648
E8RR41_9CAUL/502-745
E8RTG5_9CAUL/462-694
E8RTT4_9CAUL/679-914
E8RTT6_9CAUL/303-531
E8RTU5_9CAUL/518-753
E8RU52_9CAUL/406-640
E8RUK7_9CAUL/153-396
E8RUM7_9CAUL/398-631
E8S1K2_MICSL/577-744
E8S304_MICSL/477-713
E8S4K3_MICSL/330-568
E8S544_MICSL/554-789
E8S6P3_MICSL/577-808
E8S6Q4_MICSL/523-756
E8S7L0_MICSL/478-719
E8S9R4_MICSL/460-704
E8SBM4_MICSL/574-809
E8STE5_GEOS2/563-795
E8SV86_GEOS2/695-932
E8SXT2_GEOS2/2-236
E8T1E0_GEOS2/401-636
E8T276_THEA1/169-394
E8T3I1_THEA1/417-648
E8T4V7_THEA1/557-786
E8T5W1_THEA1/536-764
E8T667_THEA1/418-651
E8T6Y1_THEA1/2-148
E8T800_MESCW/708-943
E8T9D4_MESCW/508-741
E8T9L8_MESCW/537-769
E8TBY5_MESCW/450-685
E8TFM5_MESCW/194-426
E8TI52_MESCW/414-645
E8TIG1_MESCW/423-660
E8TK27_MESCW/24-251
E8TK28_MESCW/23-253
E8TLP0_MESCW/462-693
E8TLU0_MESCW/259-491
E8TNU2_MESCW/624-859
E8TNU4_MESCW/486-718
E8TPZ0_ALIDB/637-873
E8TQZ3_ALIDB/345-581
E8TR96_ALIDB/949-1185
E8TS74_ALIDB/846-1082
E8TSS6_ALIDB/705-940
E8TVB2_ALIDB/659-896
E8TVD2_ALIDB/482-720
E8TW46_ALIDB/606-840
E8TWD4_ALIDB/638-874
E8TX69_ALIDB/444-680
E8U038_ALIDB/558-793
E8U145_ALIDB/798-1033
E8U241_ALIDB/15-215
E8U242_ALIDB/23-210
E8U2B7_ALIDB/17-217
E8U332_DEIML/557-794
E8U336_DEIML/502-739
E8U3D7_DEIML/352-588
E8U3G1_DEIML/346-584
E8U3G4_DEIML/384-623
E8U3L4_DEIML/504-738
E8U457_DEIML/558-795
E8U4G4_DEIML/558-795
E8U4R5_DEIML/529-760
E8U6C4_DEIML/610-843
E8U6I7_DEIML/612-851
E8U811_DEIML/502-736
E8U8C4_DEIML/559-794
E8U8J1_DEIML/671-902
E8U8X4_DEIML/547-780
E8U9M7_DEIML/377-617
E8U9X1_DEIML/106-336
E8UAF1_DEIML/304-540
E8UUH3_THEBF/12-197
E8UXB8_TERSS/3-229
E8UZR2_TERSS/401-632
E8UZX2_TERSS/776-1012
E8V1F2_TERSS/554-789
E8V325_TERSS/374-612
E8V4P7_TERSS/448-684
E8V6H1_TERSS/33-269
E8V7H4_TERSS/12-243
E8V7W4_TERSS/444-680
E8V7W6_TERSS/448-684
E8V8S0_TERSS/21-252
E8V8S1_TERSS/607-843
E8VIW1_BACST/549-784
E8VJR0_BACST/5-236
E8VK15_BACST/1-195
E8VL57_VIBVU/501-735
E8VLK8_VIBVU/2-190
E8VLP0_VIBVU/425-661
E8VLP5_VIBVU/387-625
E8VMF0_VIBVU/441-675
E8VPB8_VIBVU/553-789
E8VPC0_VIBVU/420-658
E8VPC1_VIBVU/418-657
E8VPG4_VIBVU/347-568
E8VPI4_VIBVU/318-554
E8VPI7_VIBVU/658-898
E8VQF9_VIBVU/785-1022
E8VQY9_VIBVU/583-812
E8VQZ6_VIBVU/21-171
E8VT22_VIBVU/393-619
E8VU07_VIBVU/597-834
E8VU82_VIBVU/20-252
E8VUB4_VIBVU/378-613
E8VUT0_VIBVU/203-442
E8VV17_VIBVU/507-742
E8VV22_VIBVU/2-108
E8VV47_VIBVU/343-578
E8VV54_VIBVU/350-594
E8VVI6_VIBVU/403-636
E8VVL7_VIBVU/471-709
E8VVT7_VIBVU/194-426
E8VW14_VIBVU/15-242
E8VXB8_VIBVU/138-375
E8VXG0_VIBVU/398-627
E8VYH4_VIBVU/139-370
E8VYH7_VIBVU/377-614
E8VYP4_VIBVU/13-255
E8W777_STRFA/468-709
E8W7Z1_STRFA/356-604
E8W9M6_STRFA/693-929
E8W9P0_STRFA/428-662
E8WJP9_GEOS8/272-510
E8WJT5_GEOS8/332-567
E8WK35_GEOS8/455-691
E8WKB2_GEOS8/448-683
E8WKJ7_GEOS8/449-684
E8WM39_GEOS8/414-647
E8WMC9_GEOS8/706-942
E8WPN5_GEOS8/454-690
E8WQ25_GEOS8/473-708
E8WQI7_GEOS8/1-194
E8WRG7_GEOS8/386-622
E8WRL0_GEOS8/269-505
E8WSJ8_GEOS8/590-826
E8WXZ2_ACISM/329-563
E8WY07_ACISM/555-790
E8WY24_ACISM/21-252
E8WZ78_ACISM/19-243
E8WZF7_ACISM/17-207
E8X170_ACISM/534-770
E8X188_ACISM/30-260
E8X473_ACISM/396-631
E8X6C7_ACISM/385-620
E8X6I1_ACISM/582-819
E8X798_ACISM/5-237
E8X7Z4_ACISM/12-244
E8X854_SALT4/272-502
E8X8J8_SALT4/307-536
E8X9R4_SALT4/272-506
E8XCW2_SALT4/748-983
E8XD80_SALT4/399-630
E8XD93_SALT4/434-672
E8XDQ5_SALT4/265-500
E8XFC4_SALT4/17-242
E8XFC8_SALT4/413-648
E8XFM3_SALT4/497-729
E8XGF0_SALT4/3-225
E8XGJ4_SALT4/497-730
E8XJP1_SALT4/258-490
E8XKR0_SALT4/1-213
E8XKR7_SALT4/410-644
E8XLL2_SALT4/6-171
E8XM81_RAHSY/260-496
E8XP52_RAHSY/500-734
E8XQW2_RAHSY/261-493
E8XRL0_RAHSY/449-681
E8XSB9_RAHSY/1-218
E8XSS6_RAHSY/303-538
E8XTD7_RAHSY/411-646
E8XTE2_RAHSY/19-243
E8XVK6_RAHSY/305-537
E8XWC0_RAHSY/4-225
E8XWM8_RAHSY/398-628
E8XX60_RAHSY/271-501
E8XXB5_RAHSY/438-673
E8XXP8_RAHSY/409-644
E8XZI5_RAHSY/160-389
E8Y1J2_RAHSY/333-569
E8Y2C3_ECOKO/400-630
E8Y2R5_ECOKO/891-1090
E8Y4J8_ECOKO/531-767
E8Y5G2_ECOKO/272-506
E8Y5V6_ECOKO/270-501
E8Y6R8_ECOKO/5-225
E8Y8L7_ECOKO/272-502
E8Y9W2_ECOKO/545-781
E8YA53_ECOKO/111-346
E8YAE6_ECOKO/497-730
E8YBB8_ECOKO/512-744
E8YBX7_ECOKO/400-635
E8YBY1_ECOKO/17-242
E8YCA2_ECOKO/410-644
E8YDF7_ECOKO/250-486
E8YDG2_ECOKO/164-389
E8YE32_ECOKO/265-500
E8YGW8_9BURK/523-759
E8YHH3_9BURK/322-558
E8YIZ1_9BURK/520-755
E8YKB4_9BURK/13-232
E8YKB6_9BURK/348-584
E8YKB7_9BURK/24-221
E8YKM8_9BURK/26-256
E8YKN7_9BURK/11-243
E8YKX8_9BURK/32-261
E8YMJ9_9BURK/779-1015
E8YNA3_9BURK/34-270
E8YNL9_9BURK/43-272
E8YR75_9BURK/412-647
E8YSS4_9BURK/661-894
E8YSV0_9BURK/401-633
E8YTE8_9BURK/435-672
E8YTI5_9BURK/378-604
E8YTK0_9BURK/375-609
E8YTL7_9BURK/217-452
E8YVE9_9BURK/883-1120
E8YW41_9BURK/390-623
E8ZRH8_CLOB0/200-435
E8ZTA7_CLOB0/2-193
E8ZY58_SALET/46-278
E8ZYS0_SALET/272-502
E9A193_SALET/307-536
E9A1G7_SALET/407-641
E9A1H2_SALET/1-213
E9A2R8_SALET/3-225
E9A3L7_SALET/746-981
E9A3Z4_SALET/265-500
E9A4S3_SALET/497-730
E9A4T2_SALET/492-724
E9A770_SALET/399-630
E9A784_SALET/434-672
E9A7S6_SALET/17-242
E9A7T2_SALET/413-648
E9A9L0_SALET/272-506
E9CKL6_9ENTR/1-140
E9CKR1_9ENTR/4-224
E9CNP2_9ENTR/409-644
E9CNV4_9ENTR/407-573
E9I7B5_DAPPU/1-98
E9LLI9_ECOLX/65-119
E9M2C9_THETI/862-1097
E9N3P5_ENTAE/1-33
E9RNM3_LACRE/1-219
E9RNM7_LACRE/35-260
E9RUZ7_9FIRM/868-1104
E9S105_TREDE/544-783
E9S398_TREDE/750-982
E9S8E9_RUMAL/81-311
E9S9K0_RUMAL/300-537
E9S9W9_RUMAL/307-544
E9SAM0_RUMAL/630-863
E9SAX5_RUMAL/439-675
E9SBU3_RUMAL/269-501
E9SCP1_RUMAL/10-244
E9SDG0_RUMAL/645-874
E9SE08_RUMAL/4-235
E9SEI5_RUMAL/310-548
E9SF69_RUMAL/85-315
E9SF75_RUMAL/518-752
E9SFT7_RUMAL/7-238
E9SFY3_RUMAL/299-536
E9SH67_RUMAL/389-626
E9SHK9_RUMAL/304-541
E9SHW8_RUMAL/398-634
E9SKX7_CLOSY/467-706
E9SM24_CLOSY/166-403
E9SMJ4_CLOSY/347-584
E9SQ72_CLOSY/5-241
E9SQK5_CLOSY/390-626
E9SSN3_CLOSY/725-961
E9ST17_CLOSY/443-678
E9STH5_CLOSY/170-405
E9SU60_CLOSY/484-721
E9SZV6_COREQ/16-227
E9SZV7_COREQ/74-180
E9T8N7_ECOLX/402-637
E9T8P2_ECOLX/17-242
E9T8U8_ECOLX/553-789
E9T9U8_ECOLX/400-630
E9TA93_ECOLX/265-500
E9TAQ1_ECOLX/13-67
E9TAS0_ECOLX/111-346
E9TBT6_ECOLX/497-730
E9TDE4_ECOLX/11-219
E9TE79_ECOLX/683-882
E9TF36_ECOLX/410-644
E9THK3_ECOLX/270-501
E9TJ30_ECOLX/264-500
E9TJ35_ECOLX/164-389
E9TK90_ECOLX/272-506
E9TL61_ECOLX/492-724
E9TLC2_ECOLX/274-504
E9TM16_ECOLX/5-225
E9TNN9_ECOLX/531-767
E9TNU1_ECOLX/400-630
E9TPH6_ECOLX/160-389
E9TPI4_ECOLX/26-262
E9TQG4_ECOLX/553-789
E9TRR4_ECOLX/272-506
E9TTM6_ECOLX/402-637
E9TTN1_ECOLX/17-242
E9TU84_ECOLX/265-500
E9TUK4_ECOLX/891-1090
E9TWV1_ECOLX/531-767
E9U0Z3_ECOLX/13-246
E9U126_ECOLX/270-501
E9U1D9_ECOLX/5-225
E9U1U7_ECOLX/410-644
E9U249_ECOLX/497-730
E9U2J0_ECOLX/512-744
E9U2X2_ECOLX/111-346
E9U3H4_ECOLX/11-233
E9U3S6_ECOLX/274-504
E9U532_ECOLX/111-346
E9U5G7_ECOLX/274-504
E9U6F5_ECOLX/531-767
E9U7W5_ECOLX/512-744
E9U7X6_ECOLX/11-138
E9U866_ECOLX/400-630
E9U9N3_ECOLX/497-730
E9UBZ4_ECOLX/272-506
E9UC88_ECOLX/2-209
E9UCY3_ECOLX/545-781
E9UD97_ECOLX/402-637
E9UDA2_ECOLX/17-242
E9UDN4_ECOLX/270-501
E9UDZ4_ECOLX/5-225
E9UFG5_ECOLX/265-500
E9UFT1_ECOLX/892-1090
E9UGN5_ECOLX/410-644
E9UH44_ECOLX/1-170
E9UH45_ECOLX/26-61
E9UH50_ECOLX/160-389
E9UJY8_ECOLX/531-767
E9UK43_ECOLX/531-767
E9UKL5_ECOLX/443-679
E9UL74_ECOLX/534-770
E9ULR8_ECOLX/531-767
E9UMJ1_SHISO/176-412
E9V441_ECOLX/531-767
E9V598_ECOLX/272-502
E9V5M3_ECOLX/111-346
E9V6N8_ECOLX/553-789
E9V766_ECOLX/5-225
E9V7G7_ECOLX/270-501
E9V883_ECOLX/889-1088
E9V8N4_ECOLX/265-500
E9V9D3_ECOLX/254-490
E9VA25_ECOLX/400-630
E9VD71_ECOLX/272-506
E9VE55_ECOLX/17-242
E9VE59_ECOLX/402-637
E9VF87_ECOLX/26-262
E9VF91_ECOLX/160-389
E9VFA9_ECOLX/497-730
E9VFJ1_ECOLX/492-724
E9VGR0_ECOLX/410-644
E9VIH2_ECOLX/111-346
E9VIV2_ECOLX/272-502
E9VJT1_ECOLX/531-767
E9VKV4_ECOLX/400-630
E9VLQ9_ECOLX/241-477
E9VNV0_ECOLX/553-789
E9VPD4_ECOLX/5-225
E9VPP0_ECOLX/270-501
E9VQM7_ECOLX/889-1088
E9VQZ1_ECOLX/265-500
E9VRI6_ECOLX/492-724
E9VRS0_ECOLX/497-730
E9VUD5_ECOLX/402-637
E9VUD9_ECOLX/17-242
E9VVE7_ECOLX/272-506
E9VWR3_ECOLX/26-262
E9VWR7_ECOLX/160-389
E9VX11_ECOLX/410-644
E9VZD2_ECOLX/400-630
E9VZI3_ECOLX/553-789
E9W026_ECOLX/5-225
E9W0C8_ECOLX/270-501
E9W0Z9_ECOLX/891-1090
E9W196_ECOLX/272-506
E9W2Y0_ECOLX/497-730
E9W375_ECOLX/492-724
E9W443_ECOLX/265-500
E9W4Y6_ECOLX/410-644
E9W5A5_ECOLX/250-486
E9W5A9_ECOLX/164-389
E9W668_ECOLX/111-346
E9W6L5_ECOLX/272-502
E9W7K4_ECOLX/413-648
E9W7K8_ECOLX/17-242
E9W8M9_ECOLX/531-767
E9W9Q1_ECOLX/108-336
E9WB35_ECOLX/111-346
E9WBH2_ECOLX/272-502
E9WCJ2_ECOLX/531-767
E9WDJ0_ECOLX/1-162
E9WDJ5_ECOLX/237-473
E9WDX2_ECOLX/410-644
E9WEM2_ECOLX/524-760
E9WF57_ECOLX/5-225
E9WFM0_ECOLX/270-501
E9WG77_ECOLX/891-1090
E9WGM3_ECOLX/265-500
E9WHD5_ECOLX/492-724
E9WHQ9_ECOLX/497-730
E9WHZ2_ECOLX/400-630
E9WJW8_ECOLX/272-506
E9WM12_ECOLX/402-637
E9WM16_ECOLX/17-242
E9WPE7_ECOLX/111-346
E9WPT3_ECOLX/272-502
E9WQW6_ECOLX/531-767
E9WRS0_ECOLX/164-389
E9WRS4_ECOLX/237-473
E9WS52_ECOLX/410-644
E9WST7_ECOLX/553-789
E9WT76_ECOLX/400-630
E9WV92_ECOLX/61-227
E9WV93_ECOLX/1-76
E9WVL1_ECOLX/492-724
E9WWC1_ECOLX/265-500
E9WWN0_ECOLX/790-989
E9WX87_ECOLX/270-501
E9WXJ4_ECOLX/25-168
E9WY64_ECOLX/272-506
E9X090_ECOLX/413-648
E9X094_ECOLX/17-242
E9X267_ECOLX/891-1090
E9X2K0_ECOLX/270-501
E9X361_ECOLX/5-225
E9X3W6_ECOLX/524-760
E9X4G4_ECOLX/410-644
E9X4T6_ECOLX/237-473
E9X4U0_ECOLX/1-162
E9X5W2_ECOLX/235-471
E9X6B4_ECOLX/400-630
E9X8H6_ECOLX/272-506
E9XAL8_ECOLX/111-346
E9XB17_ECOLX/272-502
E9XBZ7_ECOLX/265-500
E9XCH3_ECOLX/492-724
E9XCS1_ECOLX/497-730
E9XD80_ECOLX/402-637
E9XD84_ECOLX/17-242
E9XEN9_ECOLX/1-212
E9XG37_ECOLX/400-630
E9XIF1_ECOLX/892-1090
E9XJ30_ECOLX/270-501
E9XJI4_ECOLX/5-225
E9XK44_ECOLX/497-730
E9XKB6_ECOLX/553-789
E9XKL3_ECOLX/492-724
E9XL68_ECOLX/265-500
E9XLW1_ECOLX/410-644
E9XMH5_ECOLX/250-486
E9XMH9_ECOLX/165-389
E9XNC4_ECOLX/531-767
E9XPJ4_ECOLX/272-502
E9XPZ2_ECOLX/111-346
E9XRX4_ECOLX/272-506
E9XSS6_ECOLX/402-637
E9XST7_ECOLX/17-242
E9XTU9_ECOLX/2-217
E9XW13_ECOLX/272-502
E9XX19_ECOLX/447-683
E9XXX0_ECOLX/164-389
E9XXX4_ECOLX/250-486
E9XYE6_ECOLX/410-644
E9XYX6_ECOLX/553-789
E9XZI9_ECOLX/5-225
E9XZV1_ECOLX/270-501
E9Y0J7_ECOLX/891-1090
E9Y0Z2_ECOLX/265-500
E9Y1R4_ECOLX/368-601
E9Y1Z3_ECOLX/492-724
E9Y267_ECOLX/400-630
E9Y455_ECOLX/272-506
E9Y6X4_ECOLX/17-242
E9Y6X8_ECOLX/402-637
E9Y7K8_ECOLX/11-219
E9Y7M2_ECOLX/1-33
E9Y8W8_ECOLX/5-225
E9Y9M0_ECOLX/553-789
E9YA50_ECOLX/410-644
E9YAH4_ECOLX/1-205
E9YBN1_ECOLX/265-500
E9YBY2_ECOLX/891-1090
E9YCQ1_ECOLX/270-501
E9YD83_ECOLX/111-346
E9YDM9_ECOLX/272-502
E9YG22_ECOLX/17-242
E9YG26_ECOLX/402-637
E9YH21_ECOLX/368-601
E9YHA5_ECOLX/492-724
E9YIY2_ECOLX/400-630
E9YKE1_ECOLX/272-506
E9YL47_ECOLX/531-767
E9YNQ2_ECOLX/5-225
E9YP07_ECOLX/270-501
E9YPQ0_ECOLX/892-1090
E9YQ09_ECOLX/265-500
E9YQP1_ECOLX/492-724
E9YR19_ECOLX/497-730
E9YS52_ECOLX/531-767
E9YT62_ECOLX/160-389
E9YT68_ECOLX/69-305
E9YV01_ECOLX/400-630
E9YVQ3_ECOLX/17-242
E9YVQ8_ECOLX/402-637
E9YWN5_ECOLX/272-506
E9YXX6_ECOLX/111-346
E9YY89_ECOLX/272-502
E9YZR6_ECOLX/12-246
E9Z0Y8_ECOLX/327-563
E9Z2H5_ESCFE/400-630
E9Z409_ESCFE/272-502
E9Z4P4_ESCFE/111-346
E9Z4P6_ESCFE/250-486
E9Z544_ESCFE/265-500
E9Z5L2_ESCFE/892-1090
E9Z759_ESCFE/474-705
E9Z7D8_ESCFE/2-225
E9Z7M9_ESCFE/270-501
E9Z7Y0_ESCFE/410-644
E9Z8A6_ESCFE/545-781
E9Z8D2_ESCFE/530-766
E9Z9A4_ESCFE/531-767
E9Z9T5_ESCFE/486-718
E9ZA16_ESCFE/497-730
E9ZCW6_ESCFE/16-241
E9ZCX2_ESCFE/413-648
E9ZIE2_MYCTU/358-595
E9ZIE5_MYCTU/58-299
F0B9D3_9XANT/270-504
F0BBG5_9XANT/405-640
F0BBS2_9XANT/10-236
F0BBT0_9XANT/339-574
F0BBX9_9XANT/4-240
F0BCB0_9XANT/524-759
F0BEZ1_9XANT/161-395
F0BFE8_9XANT/538-775
F0BG24_9XANT/499-733
F0BG41_9XANT/457-692
F0BGD8_9XANT/460-696
F0BL11_9XANT/155-391
F0BLC2_9XANT/334-570
F0BLE6_9XANT/524-759
F0BM77_9XANT/348-584
F0BMC5_9XANT/161-395
F0BMU7_9XANT/514-751
F0BPW5_9XANT/429-665
F0BR85_9XANT/457-692
F0BRA7_9XANT/548-784
F0BS82_9XANT/11-236
F0BTE7_9XANT/268-502
F0BUA1_9XANT/348-583
F0BUL3_9XANT/409-644
F0BUV3_9XANT/657-893
F0BUV5_9XANT/183-419
F0BVG2_9XANT/446-680
F0BZM0_9XANT/529-766
F0C1F3_9XANT/268-502
F0C271_9XANT/11-236
F0C3L0_9XANT/262-498
F0C3Z6_9XANT/550-786
F0C4S4_9XANT/657-893
F0C4S6_9XANT/183-419
F0C560_9XANT/457-692
F0C5U6_9XANT/528-763
F0C734_9XANT/403-638
F0C7Z3_9XANT/351-586
F0C8Y5_9XANT/348-584
F0C9X0_9XANT/446-680
F0CDS5_9XANT/170-404
F0CF45_SALMO/3-225
F0CGN2_SALMO/3-225
F0CIU8_SALMO/3-225
F0CV62_SALMO/3-225
F0CWN9_SALMO/3-225
F0DHX9_9FIRM/188-422
F0DK96_9FIRM/127-359
F0DLE1_9FIRM/4-225
F0DMU7_9FIRM/361-596
F0DMY3_9FIRM/291-522
F0DQB0_9FIRM/391-626
F0DT30_9FIRM/178-412
F0DY95_9PSED/452-688
F0DZ48_9PSED/842-1081
F0E0W1_9PSED/376-612
F0E1N6_9PSED/426-664
F0E1T8_9PSED/641-877
F0E2H8_9PSED/17-248
F0E2K3_9PSED/983-1219
F0E437_9PSED/297-533
F0E4V0_9PSED/279-513
F0E710_9PSED/1-215
F0E7X1_9PSED/465-702
F0E7Y4_9PSED/607-840
F0EAN1_9PSED/262-498
F0EAY0_9PSED/414-644
F0EBZ2_9PSED/552-791
F0EC72_9PSED/822-1001
F0ED46_9PSED/339-573
F0EDH3_9PSED/320-556
F0EEC9_9PSED/426-662
F0EFY0_ENTCA/3-237
F0EJB4_ENTCA/4-232
F0FY35_9BURK/11-245
F0FYY4_9BURK/1-27
F0FYY5_9BURK/87-295
F0G186_9BURK/501-736
F0G2N8_9BURK/342-578
F0G6S9_9BURK/23-253
F0G6V6_9BURK/88-264
F0G9H5_9BURK/477-713
F0GA15_9BURK/31-258
F0GA21_9BURK/13-249
F0GEW9_9BURK/25-254
F0GI50_9BURK/412-647
F0GJ80_9BURK/25-257
F0GKB6_9BURK/12-243
F0GKG8_9BURK/33-263
F0HC56_9FIRM/557-744
F0HGL7_9FIRM/321-557
F0HHX1_9FIRM/540-775
F0HJV7_9ACTN/756-983
F0HJY0_9ACTN/723-960
F0HKA4_9ACTN/192-429
F0HKR0_9ACTN/423-658
F0HLX2_9ACTN/308-542
F0HPJ1_9ACTN/195-428
F0HPN0_9ACTN/204-440
F0HQI7_9ACTN/281-518
F0HQY6_9ACTN/633-870
F0HS81_9ACTN/494-729
F0HSV9_LACDL/1-142
F0HSX9_LACDL/268-369
F0HTN2_LACDL/32-91
F0HUN2_LACDL/151-371
F0HUP6_LACDL/1-84
F0HUP7_LACDL/12-151
F0HVL2_LACDL/516-752
F0HXC4_LACDL/360-595
F0IWZ1_ACIMA/535-767
F0IXX2_ACIMA/341-577
F0IYT5_ACIMA/699-931
F0J001_ACIMA/537-768
F0J0E2_ACIMA/285-518
F0J0X2_ACIMA/455-686
F0J3A8_ACIMA/532-767
F0J3Q6_ACIMA/401-633
F0J3T7_ACIMA/838-1072
F0J4C5_ACIMA/56-292
F0J587_ACIMA/572-807
F0J5U6_ACIMA/1-218
F0J612_ACIMA/373-605
F0J6F9_ACIMA/804-1039
F0J6T9_ACIMA/360-591
F0JEX7_DESDE/460-698
F0JG39_DESDE/159-390
F0JGD8_DESDE/552-790
F0JHN0_DESDE/601-841
F0JI46_DESDE/4-197
F0JI86_DESDE/3-198
F0JJ71_DESDE/11-243
F0JKG0_DESDE/6-241
F0JLY6_ESCFE/530-766
F0JMA2_ESCFE/255-485
F0JMN8_ESCFE/270-501
F0JND9_ESCFE/2-225
F0JNH6_ESCFE/250-486
F0JNH8_ESCFE/111-346
F0JP86_ESCFE/474-705
F0JR27_ESCFE/545-781
F0JRW3_ESCFE/410-644
F0JSW9_ESCFE/400-630
F0JUB8_ESCFE/448-681
F0JV44_ESCFE/486-718
F0JVF3_ESCFE/16-241
F0JVF9_ESCFE/413-648
F0JVW3_ESCFE/891-1090
F0JWM3_ESCFE/225-460
F0JX08_ESCFE/520-756
F0JXP6_ESCFE/1-206
F0JY86_ESCFE/36-271
F0JYB6_ESCFE/1-212
F0JYG7_LACD2/1-39
F0JZL5_LACD2/3-119
F0JZM9_LACD2/1-150
F0JZN0_LACD2/54-125
F0K189_LACD2/4-214
F0K231_LACD2/1-217
F0K252_LACD2/271-507
F0K4E6_CLOAE/4-240
F0K693_CLOAE/167-401
F0K741_CLOAE/522-758
F0KE97_CLOAE/5-236
F0KFV1_ACICP/434-673
F0KJ89_ACICP/698-933
F0KJH6_ACICP/206-442
F0KJW2_ACICP/457-693
F0KMT9_ACICP/434-669
F0KSV4_YERE3/261-497
F0KSY3_YERE3/866-1101
F0KT67_YERE3/397-627
F0KU16_YERE3/4-222
F0KV21_YERE3/612-848
F0KV76_YERE3/270-505
F0KW55_YERE3/2-219
F0KWD4_YERE3/605-837
F0KWK0_YERE3/24-248
F0KWK8_YERE3/260-495
F0L004_YERE3/409-644
F0L1L1_9RHIZ/398-631
F0L764_9RHIZ/196-428
F0L7M1_9RHIZ/715-950
F0L7Q7_9RHIZ/21-249
F0L8G1_9RHIZ/17-252
F0L8R9_9RHIZ/396-629
F0L8S1_9RHIZ/529-770
F0L9Q0_9RHIZ/393-628
F0LAN2_9RHIZ/479-710
F0LAY6_9RHIZ/410-641
F0LB95_9RHIZ/502-733
F0LC61_9RHIZ/400-632
F0LDM8_9RHIZ/190-426
F0LDP5_9RHIZ/269-503
F0LDS6_9RHIZ/465-700
F0LE76_9RHIZ/529-761
F0LEX8_9RHIZ/332-568
F0LFZ7_9RHIZ/202-438
F0LPB6_VIBFU/4-172
F0LPT2_VIBFU/376-612
F0LQ82_VIBFU/249-484
F0LQL4_VIBFU/508-745
F0LR04_VIBFU/3-194
F0LR69_VIBFU/27-254
F0LRC2_VIBFU/583-821
F0LSU7_VIBFU/517-753
F0LTG9_VIBFU/255-487
F0LTQ9_VIBFU/403-639
F0LTR4_VIBFU/417-655
F0LU38_VIBFU/519-755
F0LV48_VIBFU/649-889
F0LWT5_VIBFU/391-626
F0LX43_VIBFU/19-251
F0LXD7_VIBFU/408-636
F0LXY6_VIBFU/231-465
F0LY25_VIBFU/28-237
F0LY95_VIBFU/141-376
F0LZC8_VIBFU/331-570
F0LZJ4_VIBFU/260-488
F0LZZ2_VIBFU/241-478
F0LZZ8_VIBFU/345-580
F0M0D6_VIBFU/317-553
F0M0E7_VIBFU/374-609
F0M0Q1_VIBFU/146-378
F0M0V9_VIBFU/737-972
F0M477_ARTPP/468-702
F0M752_ARTPP/74-301
F0M753_ARTPP/254-492
F0PIN7_BACT0/318-553
F0PLU5_BACT0/576-812
F0PPH9_BACT0/654-890
F0PSV0_BACT0/3-236
F0PU90_BACT0/655-891
F0PV97_BACT0/640-876
F0PVK9_BACT0/681-915
F0PYA9_BACT0/442-677
F0Q078_ACIAP/1246-1482
F0Q1A8_ACIAP/18-217
F0Q1A9_ACIAP/14-201
F0Q1H0_ACIAP/490-726
F0Q1U7_ACIAP/599-835
F0Q297_ACIAP/12-242
F0Q347_ACIAP/684-918
F0Q3S2_ACIAP/468-703
F0Q3W7_ACIAP/433-668
F0Q5Z6_ACIAP/527-762
F0Q6L9_ACIAP/814-1054
F0Q6Y3_ACIAP/396-632
F0Q7D3_ACIAP/339-573
F0QA12_ACIAP/631-867
F0QAS9_ACIAP/611-848
F0QAX1_ACIAP/152-387
F0QBD4_ACIAP/339-573
F0QBU5_ACIAP/170-395
F0QC52_ACIAP/30-262
F0QCU1_ACIAP/855-1091
F0QCU2_ACIAP/600-836
F0QD28_ACIAP/488-723
F0QD61_ACIAP/779-1014
F0QD86_ACIAP/999-1235
F0QDM9_ACIAP/744-978
F0QH95_ACIBD/434-673
F0QKE7_ACIBD/90-326
F0QL50_ACIBD/65-119
F0QLL5_ACIBD/698-933
F0QMZ4_ACIBD/456-692
F0QNY0_ACIBD/434-669
F0RJH8_DEIPM/604-847
F0RLT0_DEIPM/599-840
F0RM37_DEIPM/395-630
F0RP70_DEIPM/643-878
F0RPK2_DEIPM/558-795
F0RQV0_DEIPM/555-792
F0RQV6_DEIPM/537-776
F0RRU4_SPHGB/387-623
F0RRU8_SPHGB/560-794
F0RS08_SPHGB/388-622
F0RT27_SPHGB/543-780
F0RUT7_SPHGB/227-460
F0RW05_SPHGB/1231-1467
F0RYM5_SPHGB/627-869
F0RYP0_SPHGB/502-739
F0RZG4_SPHGB/460-696
F0S0G3_DESTD/2-234
F0S288_DESTD/408-640
F0S2T5_DESTD/417-646
F0S2V7_DESTD/169-395
F0SKG0_PLABD/133-361
F0SVL4_SYNGF/350-588
F0SVN2_SYNGF/11-247
F0SVN3_SYNGF/12-247
F0SXS1_SYNGF/454-690
F0SZN3_SYNGF/466-702
F0T1E9_SYNGF/11-246
F0V1B1_9VIBR/8-224
F0V1D5_9VIBR/612-858
F0YTP9_9CLOT/489-726
F0YU46_9CLOT/391-627
F0YUA4_9CLOT/505-744
F0YV33_9CLOT/392-625
F0YVD7_9CLOT/218-455
F0YX98_9CLOT/306-542
F0YYQ9_9CLOT/301-537
F0Z0F0_9CLOT/498-734
F0Z1G6_9CLOT/506-744
F0Z1H0_9CLOT/742-974
F0Z393_9CLOT/290-526
F0Z4U0_9CLOT/462-699
F1TEP8_9CLOT/608-844
F1VV42_9BURK/293-529
F1VVJ9_9BURK/242-478
F1VVU5_9BURK/1-206
F1VW05_9BURK/364-600
F1VW16_9BURK/419-655
F1VW89_9BURK/405-639
F1VWC7_9BURK/782-1018
F1VWG9_9BURK/1-58
F1VWV0_9BURK/1-70
F1VWY9_9BURK/79-314
F1VX95_9BURK/315-551
F1VXK2_9BURK/570-802
F1VY99_9BURK/571-806
F1VZF1_9BURK/992-1229
F1VZM6_9BURK/1-206
F1W0F4_9BURK/270-364
F1W1D0_9BURK/943-1179
F1W1V0_9BURK/876-1112
F1W276_9BURK/580-815
F1W285_9BURK/269-505
F1W2G8_9BURK/1-172
F1W2R8_9BURK/321-557
F1W394_9BURK/527-763
F1W3B3_9BURK/610-846
F1W3E6_9BURK/672-911
F1W3X9_9BURK/19-245
F1W4T4_9BURK/1-58
F1W4V0_9BURK/1-154
F1W4Z7_9BURK/1-173
F1W4Z9_9BURK/1-73
F1W581_9BURK/1-88
F1XJY4_ECO57/400-630
F1XKT7_ECO57/272-506
F1XLT7_ECO57/531-767
F1XM97_ECO57/258-491
F1XMX8_ECO57/497-730
F1XNU2_ECO57/244-479
F1XPF3_ECO57/492-724
F1XPK3_ECO57/111-346
F1XQ26_ECO57/401-635
F1XR61_ECO57/7-75
F1XRH9_ECO57/270-501
F1XSI4_ECO57/272-502
F1XY17_ECO57/413-648
F1XY22_ECO57/1-198
F1XYB1_ECO57/1-230
F1Y0E1_ECO57/272-502
F1Y3R8_ECO57/5-225
F1Y433_ECO57/270-501
F1Y6K2_ECO57/272-506
F1Y7M3_ECO57/410-644
F1Y933_ECO57/492-724
F1Y9D0_ECO57/497-730
F1Y9V0_ECO57/400-635
F1Y9V5_ECO57/17-242
F1YAC8_ECO57/244-479
F1YBV9_ECO57/258-491
F1YCG0_ECO57/531-767
F1YDC2_ECO57/400-630
F1Z0I8_9STRE/32-261
F1Z0J1_9STRE/1-226
F1Z3A2_9SPHN/437-674
F1Z3U4_9SPHN/463-695
F1Z3W5_9SPHN/348-585
F1Z717_9SPHN/395-627
F1Z892_9SPHN/534-767
F1Z935_9SPHN/152-387
F1Z9S0_9SPHN/201-433
F1ZAR6_9SPHN/692-924
F1ZAR7_9SPHN/417-654
F1ZCE5_9SPHN/333-570
F1ZCI8_9SPHN/318-550
F1ZD31_9SPHN/663-895
F1ZD77_9SPHN/509-740
F1ZDM3_9SPHN/542-775
F1ZF38_ECOLX/72-307
F1ZFJ8_ECOLX/274-504
F1ZHX3_ECOLX/2-221
F1ZI85_ECOLX/270-501
F1ZIZ8_ECOLX/892-1090
F1ZJF1_ECOLX/253-488
F1ZK71_ECOLX/492-724
F1ZKI9_ECOLX/497-730
F1ZN22_ECOLX/400-630
F1ZNR8_ECOLX/4-224
F1ZNS4_ECOLX/400-635
F1ZQH6_ECOLX/272-506
F1ZVA8_THEET/195-429
F1ZWC1_THEET/178-412
F1ZWU0_THEET/508-743
F2A2E1_RHIET/305-540
F2A2Z7_RHIET/59-290
F2A546_RHIET/652-886
F2A5D2_RHIET/481-714
F2A5U8_RHIET/592-830
F2A5V2_RHIET/430-671
F2A6L5_RHIET/257-489
F2A7R5_RHIET/715-950
F2A7Z6_RHIET/591-825
F2A879_RHIET/394-628
F2A9H3_RHIET/375-607
F2A9I4_RHIET/526-758
F2AAG6_RHIET/535-763
F2ABY8_RHIET/352-588
F2ACM1_RHIET/513-749
F2ADH1_RHIET/264-496
F2ADN7_RHIET/298-528
F2ADQ3_RHIET/679-915
F2AFP3_RHIET/479-710
F2AIS0_RHIET/463-693
F2AIY4_RHIET/520-762
F2AJE6_RHIET/425-654
F2AJL9_RHIET/178-410
F2AT29_RHOBA/361-592
F2AYU6_RHOBA/488-724
F2B0H5_RHOBA/139-368
F2ENZ7_PANAN/3-206
F2ERT4_PANAN/4-222
F2ESZ6_PANAN/4-224
F2ET35_PANAN/157-389
F2ETX0_PANAN/3-219
F2EUM8_PANAN/437-673
F2EUX5_PANAN/477-709
F2EUX7_PANAN/339-575
F2EVA1_PANAN/418-652
F2EVS4_PANAN/403-633
F2EVZ7_PANAN/270-501
F2EWR0_PANAN/207-441
F2EYJ3_PANAN/270-505
F2EZ31_PANAN/405-640
F2EZ37_PANAN/29-254
F2EZH7_PANAN/446-549
F2EZT6_PANAN/339-575
F2EZT9_PANAN/162-380
F2EZU0_PANAN/339-549
F2F040_9BACL/2-195
F2F0I9_9BACL/91-321
F2F0U2_9BACL/357-592
F2F4H8_9BACL/474-709
F2F4K2_9BACL/473-708
F2F4R6_9BACL/578-815
F2F5G4_9BACL/314-550
F2F6Q0_9BACL/325-561
F2F7G0_9BACL/423-660
F2F7L7_9BACL/3-234
F2F891_9BACL/31-273
F2F9H5_9BACL/420-656
F2FBV2_SALDU/17-242
F2FBV7_SALDU/413-648
F2FCM9_SALDU/497-729
F2FD91_SALDU/200-429
F2FE84_SALDU/497-730
F2FEY0_SALDU/410-644
F2FEY6_SALDU/1-213
F2FFL2_SALDU/250-482
F2FHA2_SALDU/249-479
F2FII6_SALDU/3-225
F2FIW6_SALDU/225-459
F2FMY7_SALDU/359-589
F2FN01_SALDU/390-628
F2FP29_SALDU/265-500
F2FPG6_SALDU/165-218
F2FPG6_SALDU/6-171
F2FQ60_SALGL/399-630
F2FQ73_SALGL/434-672
F2FRB0_SALGL/746-981
F2FUF7_SALGL/497-730
F2FUN9_SALGL/413-648
F2FUP3_SALGL/17-242
F2FV16_SALGL/273-502
F2FW20_SALGL/410-644
F2FW23_SALGL/1-213
F2FYE0_SALGL/258-490
F2FZJ5_SALGL/3-225
F2G017_SALGL/272-502
F2G1J7_SALGL/6-171
F2G1W4_ALTMD/555-791
F2G1X6_ALTMD/620-856
F2G2W2_ALTMD/149-378
F2G2X9_ALTMD/699-936
F2G350_ALTMD/1-82
F2G3C6_ALTMD/544-781
F2G3L8_ALTMD/206-441
F2G4F8_ALTMD/492-727
F2G591_ALTMD/457-692
F2G5Y4_ALTMD/375-611
F2G681_ALTMD/3-232
F2G698_ALTMD/3-188
F2G699_ALTMD/2-190
F2G6H7_ALTMD/469-704
F2G6L9_ALTMD/609-843
F2G6S5_ALTMD/439-670
F2G796_ALTMD/360-599
F2G7P1_ALTMD/174-409
F2G8E1_ALTMD/324-560
F2G8E3_ALTMD/406-638
F2G8G7_ALTMD/1-55
F2G8K1_ALTMD/409-640
F2G8S8_ALTMD/539-776
F2G9P5_ALTMD/1143-1377
F2GF87_MYCTU/58-299
F2GF90_MYCTU/358-595
F2GQH8_BRUME/432-664
F2GS59_BRUME/711-946
F2GS64_BRUME/271-506
F2GX97_BRUME/266-500
F2GZ93_BRUME/496-729
F2H2I8_BACTU/3-236
F2H4R3_BACTU/655-891
F2H4W0_BACTU/423-659
F2H677_BACTU/442-677
F2H782_BACTU/318-553
F2HC21_BACTU/657-893
F2HEQ0_BACTU/515-751
F2HSG8_BRUME/711-946
F2HSH3_BRUME/278-513
F2HVH0_BRUME/413-645
F2HXZ6_BRUME/266-500
F2HZV7_BRUME/496-729
F2IL45_VIBCH/17-242
F2IL54_VIBCH/136-367
F2ILA7_VIBCH/418-656
F2ILJ3_VIBCH/346-583
F2IM60_VIBCH/1-179
F2IMC2_VIBCH/284-520
F2IND1_VIBCH/589-827
F2IPA1_VIBCH/444-675
F2IQ37_VIBCH/466-703
F2IQ88_VIBCH/597-825
F2IQ94_VIBCH/3-194
F2IQ97_VIBCH/428-664
F2IQA2_VIBCH/417-655
F2IQE4_VIBCH/520-755
F2IS11_VIBCH/8-240
F2IS95_VIBCH/347-590
F2ITT6_VIBCH/21-252
F2IUA0_VIBCH/408-636
F2IW91_9PROT/490-727
F2IXP6_9PROT/471-703
F2IZ84_9PROT/723-960
F2J010_9PROT/832-1069
F2J021_9PROT/758-990
F2J037_9PROT/237-473
F2J0B5_9PROT/396-631
F2J1H7_9PROT/424-657
F2J1J5_9PROT/280-515
F2J1U3_9PROT/416-648
F2J243_9PROT/28-258
F2J2B6_9PROT/725-957
F2J501_9PROT/495-726
F2J5W9_9PROT/667-898
F2J6S1_9PROT/1-188
F2JKU7_9FIRM/316-552
F2JRF6_9FIRM/697-933
F2JU16_9GAMM/724-956
F2JUF0_9GAMM/6-238
F2JUF2_9GAMM/737-973
F2JUG9_9GAMM/278-513
F2JUS9_9GAMM/454-689
F2JV00_9GAMM/523-758
F2JVN5_9GAMM/547-784
F2JVU0_9GAMM/413-649
F2JWI2_9GAMM/480-716
F2JWV6_9GAMM/399-631
F2JY29_9GAMM/413-646
F2JYK0_9GAMM/400-632
F2JYK2_9GAMM/529-770
F2JYL5_9GAMM/432-665
F2JYX3_9GAMM/501-734
F2JZ50_9GAMM/3-200
F2JZF5_9GAMM/290-525
F2JZJ5_9GAMM/264-502
F2JZK2_9GAMM/513-748
F2JZY1_9GAMM/421-658
F2K038_9GAMM/320-556
F2K0H9_9GAMM/267-503
F2K0Q0_9GAMM/290-525
F2K112_9GAMM/737-970
F2K1C9_9GAMM/512-749
F2K207_9GAMM/2-195
F2K254_9GAMM/580-816
F2K2B0_9GAMM/576-812
F2K340_9GAMM/459-695
F2K354_9GAMM/540-777
F2K3C2_9GAMM/411-647
F2K3C3_9GAMM/765-1001
F2K3C6_9GAMM/569-806
F2K3H5_9GAMM/10-241
F2K3M0_9GAMM/305-540
F2K445_9GAMM/602-838
F2K569_PSEBR/491-729
F2K570_PSEBR/363-603
F2K622_PSEBR/451-687
F2K6U8_PSEBR/297-533
F2K755_PSEBR/693-929
F2K9M6_PSEBR/605-837
F2KAG7_PSEBR/279-513
F2KAW5_PSEBR/642-878
F2KC39_PSEBR/6-239
F2KCZ0_PSEBR/426-662
F2KD50_PSEBR/385-620
F2KD74_PSEBR/414-644
F2KEA1_PSEBR/552-792
F2KEK3_PSEBR/304-540
F2KFF4_PSEBR/727-963
F2KFJ6_PSEBR/533-769
F2KGI3_PSEBR/14-245
F2KI17_PSEBR/610-841
F2KIB8_PSEBR/437-673
F2KID6_PSEBR/262-498
F2KJN4_PSEBR/842-1081
F2KLI6_PSEBR/1027-1263
F2KM62_PSEBR/975-1211
F2LA35_BURGA/387-623
F2LAQ0_BURGA/73-265
F2LB06_BURGA/354-590
F2LB27_BURGA/25-254
F2LF11_BURGA/508-744
F2LF41_BURGA/34-265
F2LF65_BURGA/11-239
F2LGV7_BURGA/26-255
F2LJI1_BURGA/6-201
F2LKP5_BURGA/435-672
F2LLE7_BURGA/21-247
F2LND2_BURGA/19-253
F2LQ30_BURGA/175-409
F2LQW2_BURGA/806-1043
F2LR54_BURGA/707-942
F2LRI0_BURGA/507-739
F2LUD6_9DELT/772-1005
F2LUT6_9DELT/427-657
F2LUW0_9DELT/2-192
F2LV91_9DELT/902-1133
F2LXF4_9DELT/266-497
F2M178_LACAM/3-224
F2M181_LACAM/32-263
F2MVP9_PSEST/516-754
F2MWT5_PSEST/33-255
F2MXN0_PSEST/696-932
F2MXV4_PSEST/295-531
F2MXZ3_PSEST/453-688
F2MYU3_PSEST/628-864
F2N105_PSEST/183-407
F2N131_PSEST/426-661
F2N1B7_PSEST/539-773
F2N1K1_PSEST/453-689
F2N1P6_PSEST/5-239
F2N367_PSEST/441-675
F2N3H0_PSEST/455-690
F2N4Q3_PSEST/637-873
F2N4T9_PSEST/580-812
F2N654_PSEST/473-710
F2N6L0_PSEST/382-618
F2NK56_9DEIN/710-939
F2NNH4_9DEIN/813-1042
F2NPN6_9DEIN/445-673
F2NQ46_9DEIN/417-646
F2NSS1_9SPIO/212-452
F2NW44_9SPIO/2-232
F2NW61_9SPIO/332-569
F2NWM8_9SPIO/572-804
F2P6K3_PHOMO/239-475
F2P6T9_PHOMO/3-192
F2P742_PHOMO/399-632
F2P755_PHOMO/423-655
F2P7H4_PHOMO/241-478
F2P8C6_PHOMO/435-675
F2P8D7_PHOMO/240-467
F2P8L0_PHOMO/249-486
F2P8S9_PHOMO/766-1001
F2P8U9_PHOMO/728-963
F2P9J2_PHOMO/251-488
F2PA31_PHOMO/248-483
F2PAI1_PHOMO/404-635
F2PBM1_PHOMO/3-190
F2PC44_PHOMO/425-661
F2PCJ3_PHOMO/240-466
F2PCK9_PHOMO/391-619
F2PCW8_PHOMO/236-464
F2PDQ6_PHOMO/30-259
F2PDW2_PHOMO/409-637
F2PEK8_PHOMO/273-508
F2PEV6_PHOMO/2-216
F2PFB5_PHOMO/3-220
F2PFD2_PHOMO/216-451
F2PFF8_PHOMO/143-374
F2PFJ2_PHOMO/425-660
F2R3P8_9ACTO/363-605
F2R547_9ACTO/431-665
F2R569_9ACTO/668-904
F2R746_9ACTO/379-617
F2RIZ0_9ACTO/465-706
F2V5J8_MYCTU/358-595
F2V5K0_MYCTU/58-299
GMR_ECOLI/410-644
MBAA_VIBCH/520-755
O07023_9CYAN/1-86
O50255_RHIET/586-793
O51338_BORBU/433-667
O52283_RHIRD/1-56
O66019_PSEST/12-245
O66446_AQUAE/339-573
O66495_AQUAE/100-316
O66672_AQUAE/1-153
O66691_AQUAE/615-844
O66775_AQUAE/2-192
O67220_AQUAE/563-797
O67430_AQUAE/813-1038
O67832_AQUAE/2-180
O68072_RHOCA/447-680
O68318_VIBCH/139-370
O85669_ECOLX/11-219
O85677_BORPE/35-271
O86285_LACLA/1-228
O86471_RHOSH/1-163
O87019_VIBCH/1-83
O87029_VIBCH/2-103
O87373_GLUXY/471-707
O87374_GLUXY/315-555
O87376_GLUXY/491-727
O87377_GLUXY/316-556
O87378_GLUXY/468-704
O87379_GLUXY/317-493
O87724_CLOST/328-513
P72746_SYNY3/605-841
P72747_SYNY3/449-685
P72748_SYNY3/357-596
P72843_SYNY3/586-823
P72971_SYNY3/42-277
P73380_SYNY3/481-718
P74293_SYNY3/71-308
P74400_SYNY3/1331-1565
P96181_WOLSU/1-86
PHY2_SYNY3/611-847
Q01WS9_SOLUE/4-199
Q02DR7_PSEAB/701-936
Q02E67_PSEAB/297-533
Q02F00_PSEAB/644-880
Q02F59_PSEAB/444-678
Q02G76_PSEAB/1158-1394
Q02GG9_PSEAB/145-380
Q02H74_PSEAB/426-662
Q02HJ9_PSEAB/17-248
Q02I20_PSEAB/557-797
Q02J01_PSEAB/863-1100
Q02JR7_PSEAB/413-643
Q02KL8_PSEAB/438-674
Q02LM0_PSEAB/600-832
Q02LS3_PSEAB/27-259
Q02LY6_PSEAB/280-514
Q02N19_PSEAB/251-487
Q02Q89_PSEAB/25-258
Q02QE5_PSEAB/522-758
Q02RR5_PSEAB/12-245
Q02RY2_PSEAB/262-498
Q02SB6_PSEAB/144-379
Q02TI8_PSEAB/984-1220
Q02UD2_PSEAB/506-742
Q03DB2_PEDPA/1-237
Q03DQ9_PEDPA/1-215
Q03HV9_PEDPA/35-260
Q03I26_PEDPA/3-217
Q03QW5_LACBA/1-215
Q03SW3_LACBA/1-212
Q03TV0_LACBA/1-213
Q03VX3_LEUMM/4-232
Q04382_SALTY/6-133
Q048P5_LACDB/1-150
Q048Q6_LACDB/3-119
Q04AQ4_LACDB/116-352
Q04AS9_LACDB/1-97
Q04CS0_LACDB/1-39
Q04DU7_OENOB/5-235
Q04NL3_LEPBJ/162-400
Q04NQ0_LEPBJ/328-558
Q04Q73_LEPBJ/305-539
Q04QJ6_LEPBJ/8-247
Q04TY2_LEPBJ/154-389
Q04VJ5_LEPBJ/73-297
Q04WU6_LEPBL/162-400
Q04XY0_LEPBL/73-297
Q04ZP3_LEPBL/154-389
Q054D5_LEPBL/8-247
Q07HD2_RHOP5/970-1202
Q07HF9_RHOP5/516-748
Q07I46_RHOP5/153-386
Q07J13_RHOP5/636-868
Q07J74_RHOP5/634-870
Q07JN6_RHOP5/150-385
Q07KB0_RHOP5/332-567
Q07MF6_RHOP5/551-783
Q07NT5_RHOP5/397-632
Q07NU3_RHOP5/515-753
Q07P60_RHOP5/581-813
Q07PV4_RHOP5/675-907
Q07QK2_RHOP5/520-758
Q07RK1_RHOP5/560-797
Q07T62_RHOP5/202-437
Q07T86_RHOP5/334-570
Q07T95_RHOP5/547-783
Q07TV7_RHOP5/702-939
Q07V94_RHOP5/312-544
Q07VA3_RHOP5/314-543
Q07VI3_RHOP5/490-721
Q07VY4_SHEFN/453-690
Q07W80_SHEFN/514-749
Q07WL3_SHEFN/1232-1469
Q07WN1_SHEFN/401-633
Q07X30_SHEFN/365-601
Q07XB0_SHEFN/7-239
Q07XP4_SHEFN/569-804
Q07Y06_SHEFN/500-737
Q07YW0_SHEFN/493-728
Q07ZC7_SHEFN/759-996
Q07ZQ2_SHEFN/1188-1424
Q07ZS0_SHEFN/455-692
Q081P8_SHEFN/392-625
Q081Z5_SHEFN/649-890
Q082Q1_SHEFN/261-495
Q082T6_SHEFN/481-716
Q083C3_SHEFN/494-734
Q083C4_SHEFN/495-736
Q083Z5_SHEFN/577-813
Q084P5_SHEFN/526-761
Q084U1_SHEFN/435-661
Q086D5_SHEFN/1014-1250
Q086D8_SHEFN/240-475
Q086G8_SHEFN/425-657
Q087E2_SHEFN/424-662
Q087W4_SHEFN/881-1117
Q08859_KLEPN/159-391
Q088M3_SHEFN/407-635
Q088M4_SHEFN/627-862
Q088N8_SHEFN/1231-1466
Q08A14_SHEFN/572-807
Q08UR4_STIAD/116-351
Q09JC9_PSEFL/414-644
Q0A564_ALHEH/767-1003
Q0A572_ALHEH/579-819
Q0A5U6_ALHEH/546-782
Q0A6M4_ALHEH/144-379
Q0A6X9_ALHEH/333-566
Q0A703_ALHEH/111-344
Q0A7B5_ALHEH/479-715
Q0A846_ALHEH/800-1036
Q0A869_ALHEH/571-807
Q0A8D0_ALHEH/748-984
Q0A9M6_ALHEH/699-932
Q0A9N6_ALHEH/437-674
Q0A9P4_ALHEH/518-753
Q0AA63_ALHEH/2-192
Q0AAF1_ALHEH/783-1019
Q0AAU4_ALHEH/466-701
Q0AAV1_ALHEH/442-680
Q0AAW8_ALHEH/794-1031
Q0AB03_ALHEH/335-571
Q0AB93_ALHEH/444-681
Q0ACK6_ALHEH/600-836
Q0ADT0_NITEC/319-555
Q0AE84_NITEC/3-193
Q0AG61_NITEC/736-972
Q0AGS8_NITEC/257-493
Q0AHA6_NITEC/149-384
Q0AIM6_NITEC/435-672
Q0AIX2_NITEC/537-773
Q0AKC4_MARMM/441-676
Q0AMA0_MARMM/551-783
Q0AMH6_MARMM/117-355
Q0AMK4_MARMM/542-774
Q0AR42_MARMM/291-519
Q0AR80_MARMM/387-623
Q0AS37_MARMM/140-382
Q0AT24_MARMM/463-698
Q0B242_BURCM/11-247
Q0B2Y4_BURCM/489-725
Q0B4U1_BURCM/412-647
Q0B5D8_BURCM/300-531
Q0B6U2_BURCM/33-261
Q0BA21_BURCM/501-736
Q0BB99_BURCM/12-242
Q0BBD2_BURCM/25-257
Q0BCI2_BURCM/26-254
Q0BD27_BURCM/510-746
Q0BFB8_BURCM/442-678
Q0BGR3_BURCM/23-253
Q0BGU5_BURCM/354-590
Q0BHW7_BURCM/104-278
Q0BZ19_HYPNA/496-728
Q0BZG3_HYPNA/333-566
Q0C0E7_HYPNA/329-562
Q0C0H8_HYPNA/58-202
Q0C0R4_HYPNA/378-609
Q0C250_HYPNA/405-636
Q0C2A3_HYPNA/527-759
Q0C3C4_HYPNA/62-285
Q0C3X6_HYPNA/182-426
Q0C4X2_HYPNA/448-680
Q0C5I3_HYPNA/338-573
Q0C635_HYPNA/326-561
Q0EDS5_PSESH/812-1048
Q0EDX7_PSESF/1023-1259
Q0EE59_PSESF/338-574
Q0EWG8_9PROT/443-678
Q0EWZ7_9PROT/958-1195
Q0EX38_9PROT/322-556
Q0EXD1_9PROT/7-237
Q0EYZ1_9PROT/147-382
Q0EZM0_9PROT/401-634
Q0F0N1_9PROT/300-537
Q0F103_9PROT/458-694
Q0F127_9PROT/276-512
Q0F2A0_9PROT/389-626
Q0F2V5_9PROT/269-502
Q0F318_9PROT/1-214
Q0F351_9PROT/188-419
Q0F3I9_9PROT/867-1106
Q0FIP2_9RHOB/25-257
Q0FM24_9RHOB/248-485
Q0G035_9RHIZ/367-598
Q0G0H9_9RHIZ/163-391
Q0G175_9RHIZ/722-958
Q0G4W7_9RHIZ/222-454
Q0G5C6_9RHIZ/410-643
Q0G5H0_9RHIZ/432-664
Q0G5V9_9RHIZ/419-651
Q0G5X9_9RHIZ/547-778
Q0HD89_SHESM/565-797
Q0HDI3_SHESM/959-1195
Q0HDQ6_SHESM/454-689
Q0HE20_SHESM/1254-1489
Q0HEG0_SHESM/400-632
Q0HFQ5_SHESM/272-499
Q0HGJ3_SHESM/757-994
Q0HI04_SHESM/18-240
Q0HI89_SHESM/443-679
Q0HIB4_SHESM/491-732
Q0HID2_SHESM/3-220
Q0HII1_SHESM/392-625
Q0HII9_SHESM/471-706
Q0HKC8_SHESM/1170-1406
Q0HL27_SHESM/627-865
Q0HLB0_SHESM/510-747
Q0HLC1_SHESM/246-481
Q0HLF7_SHESM/425-657
Q0HM68_SHESM/423-655
Q0HMH7_SHESM/394-630
Q0HML6_SHESM/475-712
Q0HMT2_SHESM/7-239
Q0HMU2_SHESM/316-555
Q0HN47_SHESM/602-838
Q0HN56_SHESM/1239-1476
Q0HNA9_SHESM/407-635
Q0HNB0_SHESM/629-864
Q0HP02_SHESM/810-1048
Q0HPH1_SHESR/565-797
Q0HPR6_SHESR/959-1195
Q0HQ07_SHESR/454-689
Q0HQH6_SHESR/629-864
Q0HQH7_SHESR/407-635
Q0HQM9_SHESR/1211-1448
Q0HQN6_SHESR/602-838
Q0HQY9_SHESR/316-555
Q0HQZ9_SHESR/7-239
Q0HR65_SHESR/475-712
Q0HR83_SHESR/27-251
Q0HRB1_SHESR/394-630
Q0HRL8_SHESR/423-655
Q0HSU0_SHESR/757-994
Q0HUA4_SHESR/10-240
Q0HUI5_SHESR/443-679
Q0HUL1_SHESR/491-732
Q0HVE6_SHESR/471-706
Q0HVF4_SHESR/392-625
Q0HVK4_SHESR/3-220
Q0HWN0_SHESR/1170-1406
Q0HXC5_SHESR/627-865
Q0HXL8_SHESR/246-481
Q0HXR1_SHESR/425-657
Q0HY75_SHESR/272-499
Q0HZJ1_SHESR/400-632
Q0HZZ0_SHESR/1254-1489
Q0I0H1_SHESR/810-1048
Q0I6B4_SYNS3/521-760
Q0I6R3_SYNS3/312-554
Q0IA05_SYNS3/325-563
Q0JZJ9_CUPNH/190-426
Q0K1T1_CUPNH/23-254
Q0K1W9_CUPNH/176-412
Q0K4P4_CUPNH/400-639
Q0K510_CUPNH/819-1055
Q0K7X0_CUPNH/678-915
Q0K9I3_CUPNH/36-261
Q0KBA8_CUPNH/153-388
Q0KC83_CUPNH/859-1095
Q0KDS7_CUPNH/868-1109
Q0KFP4_CUPNH/629-866
Q0KFQ3_CUPNH/102-339
Q0PIC6_HELMO/203-434
Q0PIG8_HELMO/2-237
Q0RBS1_FRAAA/13-243
Q0RD76_FRAAA/310-545
Q0RDJ3_FRAAA/40-261
Q0RDL2_FRAAA/595-833
Q0RDX6_FRAAA/18-257
Q0REC9_FRAAA/615-854
Q0RGY1_FRAAA/387-622
Q0RIH6_FRAAA/148-381
Q0RIV1_FRAAA/149-371
Q0RJ01_FRAAA/177-399
Q0RP50_FRAAA/313-548
Q0RPC9_FRAAA/569-809
Q0RQ82_FRAAA/523-746
Q0S4I6_RHOSR/1074-1309
Q0S4K5_RHOSR/358-595
Q0SJD9_RHOSR/482-718
Q0SNF1_BORAP/433-667
Q0SUF2_CLOPS/290-530
Q0SUL4_CLOPS/291-531
Q0SWD1_CLOPS/521-756
Q0SXS9_SHIF8/272-506
Q0SZC1_SHIF8/17-242
Q0SZC5_SHIF8/400-635
Q0T037_SHIF8/400-630
Q0T2A6_SHIF8/492-724
Q0T2U5_SHIF8/244-479
Q0T465_SHIF8/1-148
Q0T4R6_SHIF8/5-225
Q0T508_SHIF8/270-501
Q0T611_SHIF8/290-480
Q0T6D0_SHIF8/557-793
Q0T7C6_SHIF8/274-504
Q0T9Z2_ECOL5/272-506
Q0TBS4_ECOL5/413-648
Q0TBS8_ECOL5/17-242
Q0TCL3_ECOL5/400-630
Q0TDN1_ECOL5/13-246
Q0TEY5_ECOL5/497-730
Q0TF67_ECOL5/512-744
Q0TFR3_ECOL5/265-500
Q0TG23_ECOL5/891-1090
Q0TH18_ECOL5/270-501
Q0THC1_ECOL5/5-225
Q0THT7_ECOL5/545-781
Q0TI79_ECOL5/410-644
Q0TIL3_ECOL5/26-262
Q0TIL8_ECOL5/160-389
Q0TJL5_ECOL5/531-767
Q0TKI4_ECOL5/272-502
Q0TKV6_ECOL5/111-346
Q0TL46_ECOL5/11-233
Q0TRN0_CLOP1/254-488
Q0TS80_CLOP1/290-530
Q0TSN3_CLOP1/292-532
Q0TUJ0_CLOP1/519-756
Q0VL09_ALCBS/702-938
Q0VLQ7_ALCBS/453-685
Q0VLR7_ALCBS/614-850
Q0WA30_YERPE/36-261
Q0WHD6_YERPE/201-436
Q0ZKS6_ECOLX/13-67
Q10V30_TRIEI/501-754
Q111W8_TRIEI/333-595
Q118H0_TRIEI/587-849
Q11B73_MESSB/478-709
Q11CA1_MESSB/391-626
Q11CC0_MESSB/195-427
Q11EI9_MESSB/507-740
Q11GH7_MESSB/23-255
Q11KB8_MESSB/695-930
Q11KQ6_MESSB/309-541
Q11KT0_MESSB/481-712
Q123Y8_POLSJ/608-844
Q12AQ4_POLSJ/147-382
Q12GF0_POLSJ/738-974
Q12GR9_POLSJ/408-637
Q12HY1_SHEDO/544-781
Q12I48_SHEDO/316-552
Q12IM7_SHEDO/1254-1489
Q12IQ4_SHEDO/530-762
Q12IS0_SHEDO/1228-1465
Q12IU8_SHEDO/416-646
Q12JD4_SHEDO/491-728
Q12L20_SHEDO/783-1023
Q12MC4_SHEDO/467-702
Q12MP7_SHEDO/600-835
Q12N31_SHEDO/392-625
Q12NF2_SHEDO/503-744
Q12NV0_SHEDO/2-219
Q12P09_SHEDO/1194-1430
Q12PF1_SHEDO/631-869
Q12QE1_SHEDO/246-481
Q12QH0_SHEDO/425-657
Q12QS4_SHEDO/16-242
Q12RR4_SHEDO/530-762
Q12S55_SHEDO/393-629
Q12S76_SHEDO/626-861
Q12SA3_SHEDO/407-635
Q12SA6_SHEDO/511-746
Q12SE2_SHEDO/1-191
Q12SQ8_SHEDO/462-698
Q12T53_SHEDO/672-914
Q130C5_RHOPS/702-939
Q130P2_RHOPS/153-386
Q130X4_RHOPS/513-745
Q134K2_RHOPS/570-802
Q139W0_RHOPS/548-779
Q13B06_RHOPS/150-385
Q13B73_RHOPS/631-867
Q13BL4_RHOPS/194-429
Q13CZ5_RHOPS/7-236
Q13D31_RHOPS/334-570
Q13D37_RHOPS/655-886
Q13EE3_RHOPS/329-560
Q13EU0_RHOPS/482-714
Q13F33_RHOPS/490-722
Q13FV3_BURXL/21-260
Q13FV4_BURXL/230-456
Q13FY6_BURXL/2-225
Q13IZ7_BURXL/591-828
Q13K51_BURXL/390-623
Q13KE1_BURXL/103-339
Q13L81_BURXL/201-436
Q13LN9_BURXL/401-633
Q13LQ1_BURXL/807-1043
Q13M85_BURXL/412-647
Q13MY6_BURXL/406-641
Q13PE1_BURXL/468-703
Q13PN9_BURXL/387-617
Q13PV1_BURXL/220-451
Q13PV5_BURXL/435-672
Q13RC3_BURXL/351-585
Q13UT3_BURXL/37-266
Q13WS9_BURXL/513-748
Q140W0_BURXL/32-261
Q141C5_BURXL/26-223
Q141C6_BURXL/348-584
Q141C8_BURXL/12-232
Q141P4_BURXL/656-892
Q142N0_BURXL/365-601
Q142U1_BURXL/510-746
Q144Z4_BURXL/62-296
Q145M2_BURXL/779-1015
Q146M3_BURXL/11-243
Q146N2_BURXL/26-256
Q14KZ2_SPICI/415-649
Q15NC5_PSEA6/437-672
Q15NK4_PSEA6/492-727
Q15NP6_PSEA6/456-691
Q15NS8_PSEA6/710-946
Q15NU1_PSEA6/3-190
Q15NV8_PSEA6/7-236
Q15NX4_PSEA6/679-915
Q15P91_PSEA6/287-522
Q15PZ1_PSEA6/318-553
Q15PZ4_PSEA6/334-569
Q15Q95_PSEA6/434-670
Q15QF9_PSEA6/425-662
Q15QH2_PSEA6/527-762
Q15SG0_PSEA6/429-667
Q15SG3_PSEA6/410-637
Q15TL7_PSEA6/527-764
Q15TM4_PSEA6/498-733
Q15TS4_PSEA6/176-411
Q15V87_PSEA6/1274-1508
Q15VA1_PSEA6/1246-1482
Q15VB4_PSEA6/1-191
Q15VM8_PSEA6/279-546
Q15WC9_PSEA6/436-683
Q15WY3_PSEA6/409-659
Q15X14_PSEA6/410-639
Q15Y82_PSEA6/427-658
Q15YI2_PSEA6/357-594
Q15ZA0_PSEA6/517-754
Q15ZT5_PSEA6/618-856
Q15ZU6_PSEA6/553-789
Q160E6_ROSDO/419-652
Q162C1_ROSDO/580-813
Q163F8_ROSDO/42-274
Q163Y3_ROSDO/425-660
Q167N3_ROSDO/526-761
Q169L2_ROSDO/349-582
Q16AA0_ROSDO/249-486
Q181Q2_CLOD6/449-684
Q182Z6_CLOD6/501-737
Q183I9_CLOD6/651-887
Q183J5_CLOD6/247-483
Q183V9_CLOD6/498-735
Q184F2_CLOD6/493-729
Q185S3_CLOD6/364-601
Q186H2_CLOD6/258-497
Q186K6_CLOD6/365-601
Q187F0_CLOD6/253-489
Q188W7_CLOD6/783-1019
Q189U4_CLOD6/757-985
Q189V1_CLOD6/306-543
Q18A10_CLOD6/389-625
Q18BU3_CLOD6/212-448
Q18BZ5_CLOD6/715-951
Q18C34_CLOD6/446-683
Q18C57_CLOD6/487-724
Q18CU3_CLOD6/488-723
Q1AHB3_PSEAE/644-880
Q1ASD1_RUBXD/833-1068
Q1AU91_RUBXD/3-240
Q1AU92_RUBXD/293-529
Q1AVS2_RUBXD/503-739
Q1AWV6_RUBXD/392-631
Q1AYR2_RUBXD/500-738
Q1B2N3_MYCSS/354-592
Q1B9W1_MYCSS/514-749
Q1BB77_MYCSS/344-581
Q1BBK8_MYCSS/528-760
Q1BKH2_BURCA/288-519
Q1BMF7_BURCA/501-736
Q1BQS3_BURCA/32-261
Q1BSZ8_BURCA/9-242
Q1BT30_BURCA/25-257
Q1BU77_BURCA/25-254
Q1BUR0_BURCA/521-757
Q1BV88_BURCA/71-307
Q1BXK8_BURCA/22-253
Q1BXN5_BURCA/354-590
Q1BYR0_BURCA/85-264
Q1C186_YERPA/475-710
Q1C194_YERPA/41-266
Q1C1N3_YERPA/396-626
Q1C2K6_YERPA/540-772
Q1C693_YERPA/2-219
Q1C9B3_YERPA/234-469
Q1CDF7_YERPN/475-710
Q1CDG5_YERPN/41-266
Q1CDU6_YERPN/397-627
Q1CEL9_YERPN/540-772
Q1CG50_YERPN/234-469
Q1CHN3_YERPN/2-219
Q1D9C4_MYXXD/36-263
Q1D9M9_MYXXD/27-261
Q1G7T7_LACDA/1-42
Q1G7V1_LACDA/1-39
Q1G9T8_LACDA/32-89
Q1GEF5_SILST/326-560
Q1GEM8_SILST/647-881
Q1GFT6_SILST/38-268
Q1GJX5_SILST/234-471
Q1GKB1_SILST/431-663
Q1GKW5_SILST/31-263
Q1GMK6_SILST/440-677
Q1GML0_SILST/417-653
Q1GPI8_SPHAL/270-505
Q1GQR7_SPHAL/530-763
Q1GR24_SPHAL/352-585
Q1GRA4_SPHAL/312-551
Q1GS88_SPHAL/509-744
Q1GSK5_SPHAL/152-387
Q1GVY5_SPHAL/523-756
Q1GXN7_METFK/695-933
Q1GXZ6_METFK/987-1223
Q1GYF3_METFK/494-730
Q1GYK0_METFK/356-592
Q1GYY2_METFK/19-251
Q1GZV5_METFK/6-202
Q1H053_METFK/434-669
Q1H1I1_METFK/92-321
Q1H236_METFK/455-691
Q1H2A5_METFK/472-708
Q1H2G8_METFK/373-608
Q1H367_METFK/796-1032
Q1H3K2_METFK/472-707
Q1H3Q5_METFK/2-174
Q1H3Q9_METFK/273-507
Q1H3Y9_METFK/602-838
Q1H4D1_METFK/26-256
Q1I2M4_PSEE4/723-958
Q1I2W3_PSEE4/297-533
Q1I3L1_PSEE4/642-878
Q1I3Y4_PSEE4/452-688
Q1I952_PSEE4/248-484
Q1I9F0_PSEE4/488-724
Q1I9M3_PSEE4/499-735
Q1I9N8_PSEE4/438-674
Q1IB44_PSEE4/451-683
Q1ICC2_PSEE4/304-540
Q1ICW2_PSEE4/868-1107
Q1IDB0_PSEE4/552-791
Q1IDF8_PSEE4/6-239
Q1IDR1_PSEE4/607-840
Q1IDS6_PSEE4/465-702
Q1IE88_PSEE4/426-662
Q1IF31_PSEE4/1021-1257
Q1IG35_PSEE4/983-1219
Q1IGN6_PSEE4/398-634
Q1IGT7_PSEE4/414-644
Q1IGX4_PSEE4/283-517
Q1IML7_ACIBL/55-179
Q1IP01_ACIBL/256-493
Q1IUU8_ACIBL/3-188
Q1JVN0_DESAC/381-617
Q1JVV8_DESAC/514-750
Q1JW04_DESAC/352-472
Q1JW15_DESAC/639-874
Q1JW23_DESAC/706-941
Q1JW52_DESAC/427-656
Q1JWN3_DESAC/106-343
Q1JWP9_DESAC/703-939
Q1JWQ1_DESAC/678-914
Q1JWS1_DESAC/478-715
Q1JX80_DESAC/428-664
Q1JXC9_DESAC/636-872
Q1JXT2_DESAC/614-850
Q1JXV0_DESAC/1-178
Q1JY34_DESAC/1-192
Q1JY96_DESAC/656-893
Q1JYN5_DESAC/29-260
Q1JZ20_DESAC/551-787
Q1JZ53_DESAC/693-929
Q1JZ56_DESAC/678-914
Q1JZ58_DESAC/704-940
Q1JZB1_DESAC/829-1065
Q1K008_DESAC/734-970
Q1K1B7_DESAC/618-847
Q1K1L5_DESAC/751-985
Q1K1R0_DESAC/453-689
Q1K203_DESAC/2-192
Q1K210_DESAC/668-901
Q1K234_DESAC/510-746
Q1K260_DESAC/520-756
Q1K2C5_DESAC/516-751
Q1K2Z8_DESAC/1038-1272
Q1K365_DESAC/376-605
Q1K3A4_DESAC/748-990
Q1K3I2_DESAC/536-772
Q1K3N9_DESAC/401-638
Q1K435_DESAC/506-742
Q1LAA9_RALME/531-764
Q1LB67_RALME/321-557
Q1LBF7_RALME/582-818
Q1LBL4_RALME/326-561
Q1LCJ1_RALME/277-510
Q1LDF2_RALME/40-275
Q1LDS8_RALME/4-234
Q1LDZ8_RALME/185-418
Q1LE38_RALME/75-314
Q1LEV1_RALME/457-693
Q1LFH2_RALME/10-243
Q1LG56_RALME/152-387
Q1LG84_RALME/190-426
Q1LGY0_RALME/277-509
Q1LH25_RALME/404-642
Q1LL50_RALME/617-853
Q1LMQ6_RALME/1-221
Q1LNL9_RALME/29-253
Q1LPF0_RALME/273-505
Q1LQU9_RALME/869-1106
Q1M3S4_RHIL3/427-656
Q1M4K0_RHIL3/340-577
Q1M7D8_RHIL3/541-770
Q1MBM7_RHIL3/479-710
Q1MBQ5_RHIL3/508-741
Q1MC83_RHIL3/463-695
Q1MCE2_RHIL3/257-489
Q1MCR9_RHIL3/346-579
Q1MDL7_RHIL3/520-762
Q1MDL9_RHIL3/429-661
Q1MEQ0_RHIL3/298-528
Q1MG30_RHIL3/490-726
Q1MIN4_RHIL3/463-693
Q1MJ46_RHIL3/373-605
Q1MJS4_RHIL3/514-750
Q1MJT9_RHIL3/43-274
Q1MKE9_RHIL3/715-950
Q1MKK0_RHIL3/794-1027
Q1MKU5_RHIL3/197-429
Q1MLQ5_RHIL3/395-628
Q1MM24_RHIL3/289-521
Q1MN05_RHIL3/528-760
Q1MXL3_9GAMM/317-552
Q1MXU8_9GAMM/578-813
Q1N0U8_9GAMM/386-619
Q1N196_9GAMM/666-901
Q1N218_9GAMM/447-679
Q1N2C7_9GAMM/577-816
Q1N2J6_9GAMM/1150-1386
Q1N3A7_9GAMM/527-764
Q1N3A9_9GAMM/316-546
Q1N3F5_9GAMM/2-113
Q1N3J5_9GAMM/409-637
Q1N3N5_9GAMM/559-760
Q1N3N6_9GAMM/1-33
Q1N439_9GAMM/247-483
Q1N453_9GAMM/542-781
Q1N484_9GAMM/944-1180
Q1N4T1_9GAMM/1-191
Q1N7E3_9SPHN/326-564
Q1N7J4_9SPHN/389-621
Q1N802_9SPHN/571-810
Q1N8R7_9SPHN/303-539
Q1NC72_9SPHN/431-665
Q1NE60_9SPHN/502-741
Q1NFL0_9SPHN/505-738
Q1NI48_9DELT/1-98
Q1NI49_9DELT/1-183
Q1NI98_9DELT/403-639
Q1NJA1_9DELT/682-918
Q1NJK7_9DELT/682-918
Q1NKI5_9DELT/1-204
Q1NKI7_9DELT/196-296
Q1NLX3_9DELT/521-756
Q1NMJ1_9DELT/640-870
Q1NMM4_9DELT/175-404
Q1NNT1_9DELT/461-691
Q1NQ51_9DELT/504-741
Q1NRG2_9DELT/479-715
Q1NRH1_9DELT/681-917
Q1NRH3_9DELT/1-166
Q1NRJ4_9DELT/800-1037
Q1NS23_9DELT/589-825
Q1NS87_9DELT/589-825
Q1NTA4_9DELT/460-690
Q1NTC4_9DELT/578-814
Q1NU97_9DELT/442-679
Q1NUD7_9DELT/167-396
Q1NUH5_9DELT/578-814
Q1NV02_9DELT/8-200
Q1NVQ9_9DELT/640-870
Q1NWC4_9DELT/504-740
Q1NWJ9_9DELT/578-814
Q1NWX5_9DELT/196-296
Q1NWX7_9DELT/521-756
Q1NX72_9DELT/162-398
Q1NX76_9DELT/285-521
Q1NX78_9DELT/681-917
Q1NX80_9DELT/672-908
Q1NX89_9DELT/479-715
Q1NX96_9DELT/403-639
Q1PVH4_9BACT/438-673
Q1PWQ6_9BACT/29-268
Q1PXY5_9BACT/583-818
Q1PY13_9BACT/603-839
Q1Q2M0_9BACT/826-1061
Q1Q7M3_9BACT/474-710
Q1Q9C9_PSYCK/451-687
Q1QAS3_PSYCK/322-557
Q1QHA9_NITHX/151-384
Q1QHL9_NITHX/704-941
Q1QHQ7_NITHX/517-749
Q1QID7_NITHX/339-575
Q1QIQ4_NITHX/185-420
Q1QJ98_NITHX/152-384
Q1QNX8_NITHX/637-873
Q1QQI1_NITHX/345-576
Q1QSF1_CHRSD/411-648
Q1QT31_CHRSD/524-759
Q1QTN2_CHRSD/17-239
Q1QUF0_CHRSD/561-796
Q1QVL7_CHRSD/447-677
Q1QWY9_CHRSD/556-800
Q1QZ57_CHRSD/27-258
Q1QZB7_CHRSD/574-810
Q1QZF1_CHRSD/529-765
Q1R0D8_CHRSD/354-592
Q1R0S8_CHRSD/349-584
Q1R3K9_ECOUT/275-509
Q1R574_ECOUT/413-648
Q1R578_ECOUT/18-243
Q1R687_ECOUT/400-630
Q1R8N5_ECOUT/497-730
Q1R8X2_ECOUT/512-744
Q1R9P3_ECOUT/265-500
Q1RA03_ECOUT/889-1088
Q1RAX7_ECOUT/280-511
Q1RB88_ECOUT/5-225
Q1RBT4_ECOUT/553-789
Q1RC78_ECOUT/410-644
Q1RCT6_ECOUT/186-415
Q1RDG4_ECOUT/11-233
Q1RE92_ECOUT/531-767
Q1RF79_ECOUT/274-504
Q1RFL9_ECOUT/113-348
Q1RHW9_RICBR/166-396
Q1RPJ9_ECOLX/13-246
Q1V3F6_VIBAL/16-250
Q1V3N6_VIBAL/245-476
Q1V521_VIBAL/425-661
Q1V622_VIBAL/595-824
Q1V629_VIBAL/2-194
Q1V702_VIBAL/421-658
Q1V7W0_VIBAL/349-588
Q1V8E1_VIBAL/378-613
Q1V8N5_VIBAL/2-190
Q1V9D7_VIBAL/403-639
Q1V9M5_VIBAL/142-374
Q1V9U5_VIBAL/15-255
Q1VAS2_VIBAL/597-834
Q1VAU7_VIBAL/571-807
Q1VAW7_VIBAL/791-1028
Q1VBE2_VIBAL/517-754
Q1VCQ0_VIBAL/279-500
Q1VDU1_VIBAL/201-431
Q1VDV0_VIBAL/457-694
Q1VE00_VIBAL/319-555
Q1VEI6_VIBAL/259-495
Q1VFN3_VIBAL/525-760
Q1VFR8_VIBAL/18-245
Q1VGA3_VIBAL/408-637
Q1WTK4_LACS1/2-232
Q1YF03_MOBAS/511-743
Q1YF74_MOBAS/545-777
Q1YFA8_MOBAS/356-593
Q1YGN7_MOBAS/720-956
Q1YHP6_MOBAS/143-376
Q1YHR6_MOBAS/259-489
Q1YJA6_MOBAS/555-786
Q1YK72_MOBAS/358-589
Q1YKD4_MOBAS/380-613
Q1YKN2_MOBAS/10-238
Q1YLA3_MOBAS/200-431
Q1YLJ5_MOBAS/558-789
Q1YLT8_MOBAS/28-261
Q1YLW9_MOBAS/529-761
Q1YMF3_MOBAS/354-587
Q1YP39_9GAMM/372-610
Q1YPY3_9GAMM/634-862
Q1YQI7_9GAMM/440-700
Q1YRT2_9GAMM/62-297
Q1YUM3_9GAMM/532-770
Q1YVI9_9GAMM/611-849
Q1YVY5_PHOPR/1-194
Q1YXX2_PHOPR/475-711
Q1YY84_PHOPR/794-1031
Q1YYX8_PHOPR/280-515
Q1Z1T4_PHOPR/395-629
Q1Z2F6_PHOPR/3-190
Q1Z2U3_PHOPR/250-485
Q1Z311_PHOPR/149-382
Q1Z353_PHOPR/425-661
Q1Z3Y6_PHOPR/401-634
Q1Z5J7_PHOPR/2-190
Q1Z6X2_PHOPR/402-631
Q1Z832_PHOPR/248-480
Q1Z8P6_PHOPR/247-485
Q1Z8Q2_PHOPR/245-482
Q1Z8X1_PHOPR/794-1029
Q1ZAA0_PHOPR/517-752
Q1ZAX4_PHOPR/413-642
Q1ZEF1_9GAMM/407-640
Q1ZF21_9GAMM/496-731
Q1ZGC9_9GAMM/5-239
Q1ZIS7_9GAMM/398-632
Q1ZJW6_PHOAS/440-676
Q1ZK63_PHOAS/3-190
Q1ZKQ7_PHOAS/423-655
Q1ZKS0_PHOAS/399-632
Q1ZM95_PHOAS/229-464
Q1ZNT9_PHOAS/400-629
Q1ZNZ7_PHOAS/3-192
Q1ZP86_PHOAS/239-373
Q1ZP87_PHOAS/1-98
Q1ZPU7_PHOAS/2-128
Q1ZQH8_PHOAS/1-56
Q1ZQH9_PHOAS/1-135
Q1ZS33_PHOAS/274-510
Q1ZSR0_PHOAS/173-408
Q1ZST1_PHOAS/766-1001
Q1ZT31_PHOAS/284-519
Q1ZTH2_PHOAS/129-357
Q1ZTJ1_PHOAS/401-629
Q1ZUK8_PHOAS/409-637
Q1ZUS5_PHOAS/425-660
Q1ZUV9_PHOAS/140-374
Q1ZVG6_PHOAS/2-216
Q1ZVS0_PHOAS/273-508
Q1ZWI1_PHOAS/242-477
Q1ZWS4_PHOAS/30-259
Q1ZZ87_BURPS/25-261
Q20JY5_9BACT/623-858
Q20X64_RHOPB/515-747
Q20XB8_RHOPB/327-563
Q20XI9_RHOPB/654-886
Q20Y61_RHOPB/151-384
Q20YT7_RHOPB/176-401
Q20ZF5_RHOPB/635-871
Q20ZV3_RHOPB/149-384
Q212L9_RHOPB/570-802
Q217Z3_RHOPB/522-760
Q219B0_RHOPB/582-819
Q21AX1_RHOPB/194-428
Q21B76_RHOPB/702-939
Q21BS8_RHOPB/482-714
Q21C09_RHOPB/326-557
Q21C18_RHOPB/321-553
Q21DQ1_SACD2/1-98
Q21DZ3_SACD2/422-658
Q21E14_SACD2/512-748
Q21FB1_SACD2/358-593
Q21FF8_SACD2/319-555
Q21FG1_SACD2/392-623
Q21FG3_SACD2/143-378
Q21G77_SACD2/614-852
Q21G90_SACD2/340-576
Q21HJ2_SACD2/472-707
Q21IJ5_SACD2/555-793
Q21JH1_SACD2/661-894
Q21KC5_SACD2/569-807
Q21L06_SACD2/489-724
Q21LC7_SACD2/518-753
Q21LK5_SACD2/338-575
Q21LT8_SACD2/446-682
Q21MC5_SACD2/440-677
Q21MK1_SACD2/408-639
Q21N07_SACD2/600-836
Q21Q72_RHOFD/457-693
Q21R50_RHOFD/803-1039
Q21RH2_RHOFD/864-1099
Q21RL1_RHOFD/612-848
Q21RY9_RHOFD/408-637
Q21SH7_RHOFD/408-644
Q21SZ9_RHOFD/920-1156
Q21T24_RHOFD/610-846
Q21TE4_RHOFD/780-1016
Q21TK2_RHOFD/487-723
Q21UE9_RHOFD/866-1102
Q21V58_RHOFD/551-786
Q21VJ9_RHOFD/486-722
Q21VK1_RHOFD/698-934
Q21W69_RHOFD/590-826
Q21WB0_RHOFD/248-483
Q21WS3_RHOFD/785-1021
Q21WU8_RHOFD/14-246
Q21WW2_RHOFD/607-843
Q21WZ5_RHOFD/1082-1318
Q21WZ6_RHOFD/826-1062
Q21X80_RHOFD/833-1072
Q21XF0_RHOFD/626-862
Q21XK7_RHOFD/441-679
Q21YJ3_RHOFD/512-748
Q21ZG9_RHOFD/469-709
Q21ZN9_RHOFD/802-1038
Q220B0_RHOFD/450-686
Q221T2_RHOFD/512-748
Q221U3_RHOFD/786-1022
Q24PY1_DESHY/165-399
Q24S22_DESHY/334-570
Q24UR7_DESHY/1-190
Q24Y79_DESHY/751-987
Q24YA2_DESHY/727-959
Q24YT3_DESHY/448-684
Q250P1_DESHY/2-192
Q27GS9_ACTS5/16-245
Q284T8_VIBCH/212-243
Q28JP6_JANSC/430-662
Q28L67_JANSC/378-616
Q28MC6_JANSC/286-519
Q28N76_JANSC/417-649
Q28P45_JANSC/714-947
Q28P70_JANSC/311-544
Q28Q49_JANSC/166-393
Q28QR4_JANSC/306-538
Q28UQ7_JANSC/250-487
Q28V51_JANSC/29-260
Q2B107_9BACI/423-662
Q2B207_9BACI/190-424
Q2B441_9BACI/62-295
Q2B495_9BACI/419-655
Q2B5D6_9BACI/1-235
Q2B961_9BACI/719-955
Q2B9E0_9BACI/539-775
Q2B9L9_9BACI/1-193
Q2BB47_9BACI/705-941
Q2BBK9_9BACI/14-245
Q2BCE5_9BACI/495-730
Q2BGM1_9GAMM/1-196
Q2BH14_9GAMM/432-660
Q2BH16_9GAMM/2-226
Q2BH53_9GAMM/619-850
Q2BHU8_9GAMM/636-871
Q2BIC8_9GAMM/402-638
Q2BIE6_9GAMM/463-699
Q2BIG6_9GAMM/464-700
Q2BIR8_9GAMM/967-1203
Q2BIX1_9GAMM/624-860
Q2BJ60_9GAMM/1-196
Q2BJI5_9GAMM/616-852
Q2BJJ1_9GAMM/384-621
Q2BJL1_9GAMM/733-969
Q2BKH4_9GAMM/835-1070
Q2BKR8_9GAMM/27-254
Q2BKT0_9GAMM/559-796
Q2BKT3_9GAMM/563-799
Q2BKU6_9GAMM/393-629
Q2BL15_9GAMM/522-757
Q2BL35_9GAMM/597-834
Q2BL49_9GAMM/766-1002
Q2BL61_9GAMM/1-195
Q2BLE1_9GAMM/619-856
Q2BLE3_9GAMM/550-787
Q2BM75_9GAMM/456-690
Q2BMA7_9GAMM/680-916
Q2BMC3_9GAMM/326-562
Q2BMC4_9GAMM/331-567
Q2BMU7_9GAMM/415-645
Q2BN02_9GAMM/1-190
Q2BN03_9GAMM/667-904
Q2BN34_9GAMM/1-192
Q2BN64_9GAMM/295-527
Q2BNA5_9GAMM/363-599
Q2BNG9_9GAMM/693-928
Q2BPB1_9GAMM/633-869
Q2BPG4_9GAMM/615-850
Q2BPM4_9GAMM/522-756
Q2BPN3_9GAMM/625-861
Q2BPW4_9GAMM/586-820
Q2BQ13_9GAMM/744-980
Q2BQ15_9GAMM/338-574
Q2BQ91_9GAMM/596-831
Q2BQA3_9GAMM/490-726
Q2BQB2_9GAMM/418-654
Q2BQI6_9GAMM/703-939
Q2BQQ4_9GAMM/482-717
Q2BR58_9GAMM/13-246
Q2BR68_9GAMM/869-1105
Q2BR92_9GAMM/696-931
Q2BRD7_9GAMM/454-690
Q2BRI5_9GAMM/4-199
Q2BRK3_9GAMM/742-980
Q2BRK6_9GAMM/479-716
Q2BRL9_9GAMM/322-558
Q2BRN1_9GAMM/314-544
Q2BRN8_9GAMM/415-651
Q2BXP8_9GAMM/2-52
Q2BZ81_9GAMM/3-192
Q2BZB1_9GAMM/425-660
Q2C0F0_9GAMM/406-635
Q2C0T7_9GAMM/409-637
Q2C3Q0_9GAMM/423-655
Q2C3R2_9GAMM/399-632
Q2C4G1_9GAMM/3-190
Q2C4Q2_9GAMM/255-490
Q2C4Y5_9GAMM/239-474
Q2C563_9GAMM/766-870
Q2C5D3_9GAMM/1-48
Q2C5N2_9GAMM/274-399
Q2C5N3_9GAMM/1-91
Q2C6F6_9GAMM/1-70
Q2C703_9GAMM/16-234
Q2C7S4_9GAMM/440-676
Q2C8L1_9GAMM/30-259
Q2C957_9GAMM/229-464
Q2C9E7_9GAMM/238-466
Q2C9G6_9GAMM/401-629
Q2CCH1_9RHOB/30-260
Q2CI03_9RHOB/228-464
Q2FA28_9VIBR/348-568
Q2FCX9_ACIBA/67-121
Q2G4X9_NOVAD/394-627
Q2G5W0_NOVAD/504-739
Q2G6V0_NOVAD/187-419
Q2G8E4_NOVAD/530-763
Q2G8F8_NOVAD/347-580
Q2G8H6_NOVAD/302-534
Q2G9C2_NOVAD/509-740
Q2G9J7_NOVAD/516-748
Q2GDW9_NEOSM/100-328
Q2I6K9_9DELT/680-918
Q2IP16_ANADE/28-254
Q2IR33_RHOP2/654-885
Q2IR39_RHOP2/332-568
Q2IRI2_RHOP2/702-939
Q2IRY8_RHOP2/153-386
Q2ITB4_RHOP2/150-385
Q2IV14_RHOP2/416-650
Q2IV34_RHOP2/591-827
Q2IY43_RHOP2/565-797
Q2IZ39_RHOP2/513-745
Q2J048_RHOP2/631-867
Q2J0W7_RHOP2/194-429
Q2J2T1_RHOP2/319-551
Q2J2T8_RHOP2/329-560
Q2J2Z8_RHOP2/582-819
Q2J3Q8_RHOP2/490-722
Q2J448_RHOP2/482-714
Q2J6K1_FRASC/498-733
Q2J6V7_FRASC/64-285
Q2J6X3_FRASC/536-775
Q2J774_FRASC/25-264
Q2JAA4_FRASC/177-399
Q2JB31_FRASC/172-394
Q2JCJ4_FRASC/426-661
Q2JDH7_FRASC/290-525
Q2JEA5_FRASC/443-691
Q2JG28_FRASC/760-1009
Q2JVC4_SYNJA/110-345
Q2JYJ6_RHIEC/325-561
Q2JZF4_RHIEC/288-519
Q2K0A1_RHIEC/406-637
Q2K1G3_RHIEC/535-763
Q2K442_RHIEC/479-710
Q2K465_RHIEC/580-813
Q2K4N9_RHIEC/270-502
Q2K5U3_RHIEC/520-762
Q2K6X0_RHIEC/296-526
Q2K7X9_RHIEC/489-725
Q2K8A4_RHIEC/498-731
Q2K9V0_RHIEC/463-693
Q2KAD5_RHIEC/375-607
Q2KB22_RHIEC/514-750
Q2KBJ9_RHIEC/710-945
Q2KBX5_RHIEC/212-444
Q2KCP8_RHIEC/304-538
Q2KD06_RHIEC/264-496
Q2KDW2_RHIEC/526-758
Q2KTN6_BORA1/269-503
Q2KXQ1_BORA1/440-676
Q2KYK3_BORA1/405-625
Q2KYK4_BORA1/205-440
Q2KZJ6_BORA1/35-260
Q2L0C5_BORA1/11-246
Q2L0L6_BORA1/146-381
Q2L0M3_BORA1/268-502
Q2L0X8_BORA1/440-676
Q2L1Z3_BORA1/168-396
Q2LD79_ECOLX/1-218
Q2LD83_ECOLX/160-389
Q2N7K1_ERYLH/173-404
Q2N9F4_ERYLH/398-630
Q2N9U3_ERYLH/551-784
Q2N9U4_ERYLH/343-577
Q2NB27_ERYLH/33-265
Q2NB97_ERYLH/346-579
Q2NBR5_ERYLH/277-513
Q2NCL2_ERYLH/533-765
Q2NSR9_SODGM/1-127
Q2NWP5_SODGM/403-630
Q2NXN7_XANOM/78-311
Q2P0U8_XANOM/527-762
Q2P1V7_XANOM/496-733
Q2P2A2_XANOM/446-680
Q2P2B9_XANOM/457-692
Q2P2J7_XANOM/438-674
Q2P2Q0_XANOM/183-419
Q2P2Q2_XANOM/665-901
Q2P386_XANOM/348-584
Q2P5I3_XANOM/545-781
Q2P5Q4_XANOM/181-415
Q2P889_XANOM/407-642
Q2PUL2_9BACI/1-203
Q2RLK9_MOOTA/20-237
Q2RNE1_RHORT/694-931
Q2RNK7_RHORT/134-369
Q2RP06_RHORT/447-681
Q2RPC0_RHORT/11-238
Q2RPL3_RHORT/589-824
Q2RQ64_RHORT/10-235
Q2RQN5_RHORT/556-791
Q2RR44_RHORT/424-655
Q2RR46_RHORT/538-790
Q2RRN9_RHORT/1052-1288
Q2RTE0_RHORT/620-857
Q2RTT6_RHORT/276-510
Q2RU51_RHORT/489-724
Q2RVK9_RHORT/653-889
Q2RVQ4_RHORT/565-804
Q2RWN2_RHORT/498-731
Q2RWS9_RHORT/808-1044
Q2RWY3_RHORT/437-673
Q2RY65_RHORT/234-431
Q2RY66_RHORT/170-392
Q2S5Y4_SALRD/852-1090
Q2S7Q5_HAHCH/573-810
Q2S7Z7_HAHCH/128-356
Q2S8F5_HAHCH/332-568
Q2S9L1_HAHCH/861-1097
Q2S9M3_HAHCH/425-656
Q2SAB8_HAHCH/727-963
Q2SAD2_HAHCH/576-812
Q2SBA3_HAHCH/451-686
Q2SCC3_HAHCH/600-836
Q2SDG6_HAHCH/433-668
Q2SDR7_HAHCH/382-618
Q2SDX1_HAHCH/551-787
Q2SDX6_HAHCH/2-189
Q2SEE7_HAHCH/317-550
Q2SEI0_HAHCH/314-549
Q2SET6_HAHCH/27-262
Q2SF23_HAHCH/382-618
Q2SFI2_HAHCH/643-880
Q2SFK1_HAHCH/688-923
Q2SFX5_HAHCH/317-550
Q2SG37_HAHCH/454-690
Q2SHX5_HAHCH/38-234
Q2SJ14_HAHCH/319-556
Q2SK85_HAHCH/559-797
Q2SKH9_HAHCH/743-979
Q2SKI8_HAHCH/566-802
Q2SKS3_HAHCH/646-882
Q2SLJ8_HAHCH/493-729
Q2SLT6_HAHCH/669-907
Q2SM38_HAHCH/521-758
Q2SN60_HAHCH/1046-1284
Q2SN89_HAHCH/1004-1241
Q2SNB9_HAHCH/149-384
Q2SNU5_HAHCH/605-841
Q2SNY4_HAHCH/730-966
Q2SPM3_HAHCH/570-808
Q2SQ18_HAHCH/463-699
Q2SQ87_HAHCH/174-409
Q2SQS6_HAHCH/17-241
Q2SUL6_BURTA/323-559
Q2SUN9_BURTA/25-253
Q2SYR0_BURTA/82-319
Q2SZZ7_BURTA/511-747
Q2T0J2_BURTA/25-254
Q2T173_BURTA/527-769
Q2T1R1_BURTA/26-257
Q2T2S4_BURTA/556-792
Q2UXM5_AZOBR/330-561
Q2VLD2_BURCE/168-304
Q2VP05_ECOLX/1-212
Q2VYM7_MAGSA/727-963
Q2VZ50_MAGSA/628-865
Q2VZL7_MAGSA/578-815
Q2VZS2_MAGSA/5-110
Q2VZS3_MAGSA/776-882
Q2W0G2_MAGSA/153-377
Q2W154_MAGSA/549-785
Q2W1Z2_MAGSA/1251-1487
Q2W209_MAGSA/151-386
Q2W221_MAGSA/81-307
Q2W2M8_MAGSA/135-370
Q2W2Z1_MAGSA/569-805
Q2W3S8_MAGSA/294-530
Q2W4Z4_MAGSA/574-809
Q2W5A5_MAGSA/150-385
Q2W5V0_MAGSA/569-805
Q2W603_MAGSA/690-944
Q2W668_MAGSA/44-274
Q2W6Q2_MAGSA/303-536
Q2W7F7_MAGSA/318-550
Q2W7L5_MAGSA/660-896
Q2W7U0_MAGSA/333-569
Q2W807_MAGSA/618-859
Q2W8B5_MAGSA/5-231
Q2W8B7_MAGSA/409-645
Q2W8V6_MAGSA/3-186
Q2W995_MAGSA/158-392
Q2W996_MAGSA/206-401
Q2W9A1_MAGSA/337-570
Q2W9E2_MAGSA/441-673
Q2Y6N3_NITMU/763-999
Q2Y7L9_NITMU/726-961
Q2Y8B4_NITMU/852-1088
Q2Y8L5_NITMU/436-672
Q2Y8Q9_NITMU/475-703
Q2Y8R3_NITMU/148-383
Q2Y9D6_NITMU/8-205
Q2Y9Y0_NITMU/467-723
Q2YAT8_NITMU/455-691
Q2YBD4_NITMU/436-672
Q2YBQ7_NITMU/28-258
Q2YC78_NITMU/728-964
Q2YC85_NITMU/707-943
Q2YCL1_NITMU/801-1036
Q2YK21_BRUA2/266-500
Q2YMK6_BRUA2/278-513
Q2YML1_BRUA2/711-946
Q2YP54_BRUA2/444-676
Q2YZH5_9GAMM/381-616
Q30NQ6_SULDN/611-839
Q30NR9_SULDN/327-564
Q30P04_SULDN/520-756
Q30P66_SULDN/627-857
Q30Q13_SULDN/395-625
Q30QU6_SULDN/486-717
Q30RA7_SULDN/502-690
Q30RE9_SULDN/614-850
Q30RW9_SULDN/330-560
Q30RY6_SULDN/630-866
Q30S44_SULDN/609-840
Q30SL7_SULDN/170-399
Q30T73_SULDN/460-696
Q30TM0_SULDN/418-646
Q30UE4_SULDN/767-998
Q30UH2_SULDN/368-605
Q30VT6_DESDG/564-800
Q30WR8_DESDG/2-196
Q30WY0_DESDG/313-552
Q30Y92_DESDG/780-1014
Q30YK2_DESDG/605-844
Q30YV6_DESDG/32-219
Q311H1_DESDG/173-407
Q312J4_DESDG/647-885
Q313M2_DESDG/120-354
Q315P5_DESDG/336-574
Q315R3_DESDG/465-700
Q31DJ5_THICR/712-948
Q31DQ4_THICR/255-490
Q31DY5_THICR/422-663
Q31E09_THICR/413-648
Q31E25_THICR/445-683
Q31EA2_THICR/1030-1266
Q31EE5_THICR/2-189
Q31EL1_THICR/20-256
Q31EQ8_THICR/535-776
Q31G31_THICR/637-873
Q31GA6_THICR/567-803
Q31GH8_THICR/1214-1450
Q31GN9_THICR/417-655
Q31GP8_THICR/508-743
Q31HB7_THICR/2-195
Q31HK1_THICR/605-835
Q31HK7_THICR/14-247
Q31J50_THICR/145-379
Q31J69_THICR/411-642
Q31JB1_THICR/446-681
Q31JC5_THICR/378-615
Q31JF5_THICR/5-195
Q31JP8_THICR/16-241
Q31K70_SYNE7/641-881
Q31M30_SYNE7/661-897
Q31MH3_SYNE7/984-1220
Q31NF7_SYNE7/641-875
Q31NI4_SYNE7/674-910
Q31P31_SYNE7/796-1034
Q31Q21_SYNE7/427-663
Q31RU9_SYNE7/324-560
Q31S15_SYNE7/271-504
Q31V96_SHIBS/402-637
Q31VA0_SHIBS/18-243
Q31WC0_SHIBS/400-630
Q31Y76_SHIBS/531-763
Q31YY4_SHIBS/265-500
Q31ZX9_SHIBS/410-644
Q320S8_SHIBS/553-789
Q321G4_SHIBS/5-225
Q322A3_SHIBS/16-247
Q323V9_SHIBS/1-126
Q325E2_SHIBS/254-484
Q327T5_SHIDS/402-637
Q327T8_SHIDS/18-243
Q32B88_SHIDS/400-630
Q32F43_SHIDS/1-199
Q32FJ2_SHIDS/5-225
Q32HX6_SHIDS/265-500
Q32JA2_SHIDS/193-423
Q390L4_BURS3/278-509
Q392D2_BURS3/412-647
Q394I4_BURS3/501-736
Q39AG2_BURS3/57-285
Q39CA2_BURS3/10-242
Q39CD2_BURS3/26-257
Q39DK4_BURS3/25-254
Q39E29_BURS3/461-697
Q39HZ4_BURS3/23-253
Q39I20_BURS3/354-590
Q39J58_BURS3/89-264
Q39N11_BURS3/440-672
Q39N12_BURS3/520-753
Q39R25_GEOMG/637-873
Q39SC6_GEOMG/562-797
Q39SY2_GEOMG/1-193
Q39WZ5_GEOMG/483-719
Q39X25_GEOMG/373-609
Q39XK0_GEOMG/478-714
Q39XT2_GEOMG/571-807
Q3A017_PELCD/599-835
Q3A027_PELCD/119-355
Q3A0D5_PELCD/868-1104
Q3A1F4_PELCD/444-680
Q3A1G1_PELCD/806-1042
Q3A254_PELCD/612-848
Q3A2U2_PELCD/728-964
Q3A2X0_PELCD/370-606
Q3A4W5_PELCD/987-1224
Q3A5Q2_PELCD/454-690
Q3A5U6_PELCD/360-596
Q3A628_PELCD/805-1041
Q3A6D2_PELCD/708-944
Q3A6S1_PELCD/686-922
Q3A6T5_PELCD/433-669
Q3AAV9_CARHZ/509-744
Q3AFY8_CARHZ/3-230
Q3BN81_XANC5/268-502
Q3BR59_XANC5/161-395
Q3BRA9_XANC5/548-784
Q3BRM2_XANC5/527-762
Q3BSD7_XANC5/446-680
Q3BSF3_XANC5/457-692
Q3BTT0_XANC5/348-583
Q3BTZ1_XANC5/665-901
Q3BTZ3_XANC5/183-419
Q3BU50_XANC5/435-671
Q3BUA3_XANC5/514-751
Q3BUK7_XANC5/396-632
Q3BWC2_XANC5/11-236
Q3BYA3_XANC5/283-518
Q3BZV4_XANC5/3-221
Q3ELY7_BACTI/660-896
Q3ET30_BACTI/442-677
Q3EVP8_BACTI/70-306
Q3EVY4_BACTI/3-236
Q3EY45_BACTI/320-555
Q3EZ38_BACTI/679-915
Q3IC78_PSEHT/370-606
Q3IC83_PSEHT/2-191
Q3ICA6_PSEHT/598-830
Q3ICC1_PSEHT/444-685
Q3ID42_PSEHT/276-507
Q3IDC3_PSEHT/493-730
Q3IDF2_PSEHT/163-400
Q3IE28_PSEHT/2-191
Q3IEE0_PSEHT/746-981
Q3IEF5_PSEHT/481-719
Q3IEU8_PSEHT/17-242
Q3IEZ7_PSEHT/1-44
Q3IEZ9_PSEHT/582-818
Q3IFC9_PSEHT/1247-1480
Q3IFJ7_PSEHT/211-442
Q3IFR2_PSEHT/517-754
Q3IG16_PSEHT/751-988
Q3IHA6_PSEHT/410-642
Q3IHV7_PSEHT/383-612
Q3IJD0_PSEHT/292-536
Q3IJF5_PSEHT/664-829
Q3IKD7_PSEHT/410-644
Q3IKM7_PSEHT/541-775
Q3IL71_PSEHT/166-396
Q3ILC0_PSEHT/586-816
Q3IUZ1_RHOS4/726-964
Q3IV48_RHOS4/677-915
Q3IWS8_RHOS4/624-863
Q3IXL8_RHOS4/521-752
Q3IYY7_RHOS4/243-480
Q3J123_RHOS4/520-759
Q3J1Y6_RHOS4/573-805
Q3J7R1_NITOC/340-574
Q3J907_NITOC/956-1194
Q3J9L4_NITOC/565-799
Q3JAB6_NITOC/450-684
Q3JAR2_NITOC/690-926
Q3JBG8_NITOC/334-570
Q3JBM4_NITOC/1229-1465
Q3JCS1_NITOC/316-552
Q3JE44_NITOC/448-684
Q3JE71_NITOC/174-409
Q3JE85_NITOC/724-959
Q3JEJ0_NITOC/327-565
Q3JFW1_BURP1/433-670
Q3JFW7_BURP1/99-332
Q3JII0_BURP1/556-792
Q3JP98_BURP1/67-303
Q3JS35_BURP1/25-261
Q3JU26_BURP1/24-253
Q3JU53_BURP1/323-559
Q3JUN2_BURP1/511-747
Q3JV97_BURP1/25-254
Q3JW35_BURP1/555-797
Q3JWS4_BURP1/112-343
Q3K4C5_PSEPF/736-972
Q3K4P9_PSEPF/297-533
Q3K5G2_PSEPF/451-687
Q3K5R7_PSEPF/984-1220
Q3K6J1_PSEPF/1027-1263
Q3K7G5_PSEPF/367-603
Q3K7G6_PSEPF/494-731
Q3K7N0_PSEPF/426-662
Q3K8T1_PSEPF/552-793
Q3K945_PSEPF/3-227
Q3KBS7_PSEPF/141-376
Q3KC44_PSEPF/262-498
Q3KCQ5_PSEPF/612-844
Q3KD89_PSEPF/438-674
Q3KF26_PSEPF/842-1081
Q3KFN5_PSEPF/6-239
Q3KGW1_PSEPF/466-703
Q3KJ52_PSEPF/642-878
Q3KJP8_PSEPF/17-244
Q3KJX0_PSEPF/393-628
Q3KK31_PSEPF/414-644
Q3KKB4_PSEPF/279-513
Q3M4R3_ANAVT/625-861
Q3M6B3_ANAVT/767-1005
Q3M9L3_ANAVT/325-569
Q3MEY4_ANAVT/119-353
Q3MFD3_ANAVT/311-547
Q3MFG4_ANAVT/146-385
Q3MGY7_ANAVT/357-595
Q3R2I2_XYLFA/268-502
Q3R586_XYLFA/448-682
Q3R613_XYLFA/320-553
Q3R6B1_XYLFA/448-682
Q3R6W9_XYLFA/320-553
Q3RA67_XYLFA/268-502
Q3RG20_XYLFA/448-682
Q3RHQ5_XYLFA/320-553
Q3RHW2_XYLFA/268-502
Q3S860_BACPF/14-249
Q3SEV6_THIDA/1-236
Q3SEY0_THIDA/222-447
Q3SFS5_THIDA/449-685
Q3SG75_THIDA/691-929
Q3SGY1_THIDA/101-265
Q3SHJ5_THIDA/1-193
Q3SIB5_THIDA/448-688
Q3SIU2_THIDA/766-1001
Q3SIW6_THIDA/960-1196
Q3SJ51_THIDA/480-715
Q3SJE2_THIDA/447-681
Q3SJE6_THIDA/492-730
Q3SJL3_THIDA/570-806
Q3SK01_THIDA/796-1032
Q3SK35_THIDA/467-703
Q3SK46_THIDA/503-735
Q3SL48_THIDA/415-651
Q3SLV0_THIDA/7-239
Q3SME1_THIDA/680-914
Q3SMK7_THIDA/481-716
Q3SNY7_NITWN/704-941
Q3SP22_NITWN/516-748
Q3SP91_NITWN/382-618
Q3SPK0_NITWN/190-425
Q3STZ7_NITWN/152-384
Q3SVC4_NITWN/345-576
Q3YUS4_SHISS/272-506
Q3YVQ7_SHISS/18-243
Q3YVR1_SHISS/402-637
Q3YWZ7_SHISS/400-630
Q3YZ49_SHISS/497-730
Q3Z030_SHISS/265-500
Q3Z0D6_SHISS/891-1090
Q3Z1N2_SHISS/553-789
Q3Z254_SHISS/5-225
Q3Z2F6_SHISS/280-511
Q3Z4U2_SHISS/274-386
Q3ZTQ3_BACCE/355-591
Q46M40_CUPPJ/12-150
Q46NB5_CUPPJ/844-1080
Q46PJ1_CUPPJ/401-637
Q46PR7_CUPPJ/801-1037
Q46T37_CUPPJ/570-661
Q46T38_CUPPJ/1-88
Q46TG8_CUPPJ/14-210
Q46U03_CUPPJ/243-476
Q46V22_CUPPJ/190-426
Q46XV6_CUPPJ/865-1105
Q46ZU7_CUPPJ/38-262
Q470T2_CUPPJ/403-638
Q470Z1_CUPPJ/270-503
Q471C7_CUPPJ/628-865
Q47379_ECOD1/11-219
Q474K3_CUPPJ/703-942
Q477N2_CUPPJ/582-818
Q477X8_DECAR/26-246
Q478F7_DECAR/473-709
Q478L4_DECAR/1277-1514
Q479J8_DECAR/311-546
Q479K9_DECAR/470-707
Q479L8_DECAR/323-564
Q479Q7_DECAR/665-901
Q47A14_DECAR/574-810
Q47A31_DECAR/9-241
Q47AF7_DECAR/834-1073
Q47AP8_DECAR/407-636
Q47AR1_DECAR/399-635
Q47AV1_DECAR/1-197
Q47BF2_DECAR/784-1021
Q47C60_DECAR/464-699
Q47CB3_DECAR/454-691
Q47E62_DECAR/296-529
Q47ED8_DECAR/570-806
Q47EJ7_DECAR/446-681
Q47EK9_DECAR/442-678
Q47ES6_DECAR/570-806
Q47FF8_DECAR/745-981
Q47FQ3_DECAR/843-1079
Q47FU0_DECAR/755-991
Q47GC0_DECAR/578-813
Q47H73_DECAR/331-567
Q47HF3_DECAR/597-833
Q47IA0_DECAR/649-885
Q47IR9_DECAR/703-939
Q47JT9_DECAR/443-679
Q47K14_DECAR/542-776
Q47NF9_THEFY/24-233
Q47SB9_THEFY/646-882
Q47SC5_THEFY/423-657
Q47U99_COLP3/1277-1511
Q47UD6_COLP3/655-891
Q47UF6_COLP3/614-852
Q47V32_COLP3/417-653
Q47V74_COLP3/510-745
Q47VW2_COLP3/574-811
Q47VZ8_COLP3/271-507
Q47W00_COLP3/423-659
Q47WU6_COLP3/287-523
Q47X62_COLP3/320-555
Q47X88_COLP3/823-1059
Q47Y83_COLP3/812-1050
Q47YI2_COLP3/1-191
Q47Z22_COLP3/947-1185
Q47ZI3_COLP3/597-833
Q480Z3_COLP3/27-263
Q481F4_COLP3/10-238
Q482U2_COLP3/397-631
Q48362_PSEAE/12-245
Q483U6_COLP3/149-384
Q483V3_COLP3/442-678
Q484P1_COLP3/466-701
Q485A5_COLP3/823-1059
Q486C0_COLP3/2-191
Q486I4_COLP3/437-674
Q486Y3_COLP3/529-763
Q486Y4_COLP3/383-614
Q487R4_COLP3/550-786
Q487V3_COLP3/524-759
Q488U0_COLP3/530-766
Q489W2_COLP3/492-726
Q48AL8_COLP3/340-577
Q48B82_PSE14/397-629
Q48BZ0_PSE14/23-244
Q48CJ3_PSE14/642-878
Q48D99_PSE14/710-946
Q48E25_PSE14/351-587
Q48EJ7_PSE14/426-662
Q48EW2_PSE14/527-762
Q48FL9_PSE14/552-793
Q48G36_PSE14/397-582
Q48GS4_PSE14/472-708
Q48IE6_PSE14/427-663
Q48IJ7_PSE14/710-945
Q48IW2_PSE14/397-629
Q48KA1_PSE14/468-707
Q48L91_PSE14/25-259
Q48LP7_PSE14/465-702
Q48LV2_PSE14/184-416
Q48MD9_PSE14/451-687
Q48NG4_PSE14/20-253
Q48P68_PSE14/452-688
Q48QB3_PSE14/388-624
Q48QC5_PSE14/295-531
Q4BYD4_CROWT/591-827
Q4C1Z2_CROWT/445-681
Q4C1Z3_CROWT/348-584
Q4C2T0_CROWT/1-76
Q4C2V0_CROWT/450-679
Q4C2V1_CROWT/355-591
Q4C8D0_CROWT/343-581
Q4C8S6_CROWT/659-895
Q4CAG0_CROWT/352-590
Q4EFM1_LISMO/4-227
Q4EJY1_LISMO/6-236
Q4EK01_LISMO/3-232
Q4EQT1_LISMO/4-227
Q4EUF5_LISMO/6-236
Q4EUH5_LISMO/4-233
Q4FBC2_ECOLX/254-490
Q4FR32_PSYA2/451-687
Q4K3G4_PSEF5/703-939
Q4K3U5_PSEF5/264-500
Q4K4J6_PSEF5/451-687
Q4K4W0_PSEF5/977-1213
Q4K5S0_PSEF5/1027-1263
Q4K6Y1_PSEF5/528-763
Q4K775_PSEF5/426-662
Q4K8E6_PSEF5/6-239
Q4K8L9_PSEF5/552-792
Q4K8V7_PSEF5/3-227
Q4KA14_PSEF5/33-263
Q4KAE5_PSEF5/154-390
Q4KAJ5_PSEF5/145-380
Q4KB88_PSEF5/263-499
Q4KBE8_PSEF5/602-834
Q4KBF3_PSEF5/381-617
Q4KBG6_PSEF5/437-672
Q4KBT4_PSEF5/143-377
Q4KCR4_PSEF5/438-674
Q4KF10_PSEF5/864-1103
Q4KFG2_PSEF5/304-540
Q4KGS9_PSEF5/336-570
Q4KH50_PSEF5/466-703
Q4KHP6_PSEF5/165-391
Q4KJD2_PSEF5/642-878
Q4KK07_PSEF5/18-244
Q4KK97_PSEF5/389-624
Q4KKF5_PSEF5/414-644
Q4KKJ2_PSEF5/280-514
Q4L1X0_SALCH/2-71
Q4MIB9_BACCE/655-891
Q4MIE1_BACCE/685-921
Q4MMP3_BACCE/657-893
Q4MN57_BACCE/318-553
Q4MQW2_BACCE/442-677
Q4MTH8_BACCE/2-229
Q4UKN8_RICFE/169-399
Q4UPM2_XANC8/268-502
Q4URW6_XANC8/10-236
Q4UTW4_XANC8/349-585
Q4UU96_XANC8/475-712
Q4UUE3_XANC8/438-674
Q4UUJ0_XANC8/183-419
Q4UUJ2_XANC8/665-901
Q4UUQ6_XANC8/346-581
Q4UVL9_XANC8/457-692
Q4UVN6_XANC8/446-680
Q4UWC5_XANC8/496-731
Q4UWM9_XANC8/535-771
Q4UWU4_XANC8/161-395
Q4UZE6_XANC8/401-636
Q4ZM25_PSEU2/642-878
Q4ZMF0_PSEU2/564-800
Q4ZMU9_PSEU2/710-946
Q4ZNH7_PSEU2/1023-1259
Q4ZNM1_PSEU2/338-574
Q4ZP32_PSEU2/448-684
Q4ZPF0_PSEU2/527-762
Q4ZPP9_PSEU2/465-702
Q4ZQ85_PSEU2/552-793
Q4ZR61_PSEU2/472-708
Q4ZSX2_PSEU2/397-629
Q4ZT86_PSEU2/270-507
Q4ZTJ7_PSEU2/438-674
Q4ZTQ1_PSEU2/719-954
Q4ZUZ8_PSEU2/468-707
Q4ZW26_PSEU2/5-239
Q4ZWX8_PSEU2/187-418
Q4ZXA9_PSEU2/493-730
Q4ZXH0_PSEU2/451-687
Q4ZZ43_PSEU2/459-695
Q500C8_PSEU2/23-244
Q500L2_PSEU2/388-624
Q500M4_PSEU2/295-531
Q52105_9ZZZZ/11-144
Q54421_STEMA/109-300
Q549V7_9PSED/47-282
Q55033_SYNY3/162-398
Q55427_SYNY3/154-389
Q55576_SYNY3/972-1210
Q56669_VIBCH/1-165
Q57289_RHIME/1-223
Q573P3_9BACT/57-111
Q573R3_9BACT/11-219
Q577F4_BRUAB/266-500
Q57EN4_BRUAB/278-513
Q57EP0_BRUAB/711-946
Q57FG1_BRUAB/444-676
Q57GW3_SALCH/279-513
Q57IK7_SALCH/402-637
Q57IL1_SALCH/17-242
Q57J93_SALCH/399-630
Q57LK6_SALCH/497-730
Q57LU3_SALCH/492-724
Q57MC4_SALCH/265-500
Q57MM9_SALCH/746-981
Q57NI4_SALCH/307-536
Q57NV8_SALCH/407-641
Q57NW5_SALCH/1-213
Q57S95_SALCH/272-502
Q57SL9_SALCH/258-490
Q58AF7_RALME/445-681
Q58AI5_RALME/12-245
Q58AT0_RALME/424-657
Q5D174_PSEFL/1-226
Q5DYB0_VIBF1/408-637
Q5DYK0_VIBF1/7-233
Q5DYN8_VIBF1/371-606
Q5DYR2_VIBF1/268-503
Q5DZ47_VIBF1/66-288
Q5DZM0_VIBF1/423-655
Q5E025_VIBF1/22-255
Q5E050_VIBF1/1-214
Q5E0A1_VIBF1/1-218
Q5E0N2_VIBF1/237-464
Q5E0Y2_VIBF1/4-216
Q5E110_VIBF1/136-359
Q5E1X1_VIBF1/2-192
Q5E4E8_VIBF1/2-189
Q5E666_VIBF1/580-816
Q5E7K7_VIBF1/422-658
Q5E7Z6_VIBF1/401-638
Q5E8Q7_VIBF1/605-843
Q5E8R0_VIBF1/565-803
Q5E8R4_VIBF1/596-824
Q5FJ84_LACAC/35-263
Q5FJ85_LACAC/3-224
Q5FQH3_GLUOX/88-294
Q5FQJ2_GLUOX/325-557
Q5FSB4_GLUOX/535-767
Q5FTF8_GLUOX/329-566
Q5FUZ0_GLUOX/322-554
Q5GUC4_XANOR/78-311
Q5GXS1_XANOR/527-762
Q5GYV7_XANOR/530-767
Q5GZ92_XANOR/528-762
Q5GZA9_XANOR/457-692
Q5GZK1_XANOR/438-674
Q5GZQ4_XANOR/183-419
Q5GZQ6_XANOR/665-901
Q5H0B3_XANOR/348-584
Q5H2L6_XANOR/587-823
Q5H2V0_XANOR/167-401
Q5H5J6_XANOR/407-642
Q5J424_SALCH/65-119
Q5J458_SALCH/70-278
Q5J4B9_SALCH/6-171
Q5KZY2_GEOKA/4-234
Q5KZY8_GEOKA/458-693
Q5L150_GEOKA/2-236
Q5L247_GEOKA/695-932
Q5L2Z4_GEOKA/503-735
Q5LW10_SILPO/248-485
Q5LXA7_SILPO/31-263
Q5MZF5_SYNP6/984-1220
Q5MZU5_SYNP6/661-897
Q5N1P2_SYNP6/577-817
Q5N299_SYNP6/271-504
Q5N2F7_SYNP6/324-560
Q5N456_SYNP6/436-672
Q5N537_SYNP6/808-1046
Q5N5M8_SYNP6/674-910
Q5N5Q5_SYNP6/464-698
Q5NME9_ZYMMO/22-246
Q5NNN1_ZYMMO/325-563
Q5NQH9_ZYMMO/435-667
Q5NUV3_RALME/12-245
Q5NWP7_AROAE/453-689
Q5NWV5_AROAE/15-247
Q5NYN8_AROAE/867-1103
Q5NYX4_AROAE/855-1091
Q5NZ37_AROAE/9-241
Q5NZD3_AROAE/140-375
Q5NZD7_AROAE/664-900
Q5P060_AROAE/22-255
Q5P356_AROAE/361-596
Q5P4F9_AROAE/870-1106
Q5P4J2_AROAE/690-926
Q5P4K8_AROAE/445-681
Q5P4Q9_AROAE/560-796
Q5P4W8_AROAE/777-1013
Q5P5U6_AROAE/492-727
Q5P619_AROAE/36-235
Q5P652_AROAE/767-1003
Q5P6E5_AROAE/556-794
Q5P6G6_AROAE/405-636
Q5P713_AROAE/786-1023
Q5P826_AROAE/361-598
Q5P8V8_AROAE/343-578
Q5P8Z7_AROAE/718-956
Q5PCZ7_SALPA/407-641
Q5PDX7_SALPA/746-981
Q5PE34_SALPA/265-500
Q5PFL8_SALPA/272-502
Q5PFY2_SALPA/250-482
Q5PIM1_SALPA/307-536
Q5PIM7_SALPA/1-213
Q5PIZ4_SALPA/272-506
Q5PJR0_SALPA/402-637
Q5PJR4_SALPA/17-242
Q5PJV9_SALPA/399-630
Q5PJW1_SALPA/434-672
Q5PNF1_SALPA/492-724
Q5PNJ1_SALPA/497-730
Q5QJM5_SALTY/11-219
Q5QU62_IDILO/294-520
Q5QUC0_IDILO/580-816
Q5QUR4_IDILO/681-919
Q5QV11_IDILO/511-746
Q5QV37_IDILO/424-660
Q5QVI1_IDILO/506-742
Q5QVI2_IDILO/315-550
Q5QVS7_IDILO/485-720
Q5QVU6_IDILO/6-239
Q5QVY0_IDILO/435-669
Q5QW01_IDILO/513-746
Q5QW37_IDILO/481-717
Q5QW75_IDILO/598-838
Q5QXB1_IDILO/183-417
Q5QXG6_IDILO/4-193
Q5QXM2_IDILO/974-1210
Q5QYH2_IDILO/3-190
Q5QZ80_IDILO/617-850
Q5R056_IDILO/14-233
Q5R0L9_IDILO/462-697
Q5S3P9_STRCM/1-100
Q5W320_SALTY/1-33
Q5WG23_BACSK/45-278
Q5WW94_LEGPL/281-517
Q5WWE5_LEGPL/593-829
Q5WWZ1_LEGPL/532-768
Q5WXC2_LEGPL/500-736
Q5WXH9_LEGPL/398-634
Q5WXN9_LEGPL/251-488
Q5WY17_LEGPL/516-752
Q5WY79_LEGPL/406-635
Q5WZQ2_LEGPL/490-724
Q5X009_LEGPL/113-346
Q5X0E5_LEGPL/294-525
Q5X0I9_LEGPL/727-963
Q5X1P8_LEGPA/582-820
Q5X2R3_LEGPA/251-488
Q5X545_LEGPA/595-831
Q5X595_LEGPA/281-517
Q5X5K9_LEGPA/532-768
Q5X600_LEGPA/500-736
Q5X656_LEGPA/398-634
Q5X6L3_LEGPA/516-752
Q5X6S4_LEGPA/406-635
Q5X8A2_LEGPA/1-205
Q5X8N0_LEGPA/113-346
Q5X8W6_LEGPA/2-192
Q5X905_LEGPA/294-525
Q5X962_LEGPA/727-963
Q5YL03_AERHY/61-300
Q5YPX3_NOCFA/354-591
Q5Z3K8_NOCFA/342-581
Q5ZGX5_9BORD/1-72
Q5ZGX8_9BORD/1-200
Q5ZGY1_9BORD/1-128
Q5ZS77_LEGPH/582-820
Q5ZVC2_LEGPH/602-838
Q5ZVH1_LEGPH/281-517
Q5ZVT3_LEGPH/532-768
Q5ZWB7_LEGPH/487-723
Q5ZWH1_LEGPH/417-653
Q5ZWM8_LEGPH/251-488
Q5ZX42_LEGPH/516-752
Q5ZXA3_LEGPH/406-635
Q5ZYT4_LEGPH/490-724
Q5ZZ55_LEGPH/139-372
Q5ZZ98_LEGPH/5-204
Q5ZZD8_LEGPH/290-521
Q5ZZI1_LEGPH/736-972
Q602I2_METCA/453-690
Q607T2_METCA/1085-1321
Q607V4_METCA/574-808
Q608F9_METCA/709-945
Q609I8_METCA/1124-1360
Q609J7_METCA/459-695
Q60A83_METCA/722-958
Q60A84_METCA/560-796
Q60AG3_METCA/31-272
Q60BD0_METCA/962-1197
Q60BK5_METCA/342-578
Q60BX6_METCA/234-470
Q629P6_BURMA/556-792
Q62D15_BURMA/433-670
Q62D22_BURMA/99-332
Q62HJ5_BURMA/25-254
Q62HN5_BURMA/511-747
Q62I29_BURMA/67-303
Q62IT8_BURMA/2-229
Q62N38_BURMA/555-797
Q630Q0_BACCZ/640-876
Q630U7_BACCZ/655-891
Q635T9_BACCZ/3-236
Q636S9_BACCZ/657-893
Q63B55_BACCZ/660-896
Q63G17_BACCZ/318-553
Q63G99_BACCZ/442-677
Q63HV2_BURPS/569-805
Q63M56_BURPS/433-670
Q63M62_BURPS/158-391
Q63RC8_BURPS/29-265
Q63UG7_BURPS/36-272
Q63VF9_BURPS/2-229
Q63VI2_BURPS/323-559
Q63W14_BURPS/511-747
Q63WK4_BURPS/25-254
Q63XD4_BURPS/536-778
Q63Y31_BURPS/26-257
Q65FH1_BACLD/1-195
Q65K95_BACLD/5-236
Q661Q6_BORGA/433-667
Q664D3_YERPS/475-710
Q664E1_YERPS/41-266
Q665F2_YERPS/397-627
Q666F0_YERPS/607-839
Q668Y2_YERPS/2-221
Q66CU4_YERPS/270-505
Q67FR5_DELAC/1-227
Q67KG5_SYMTH/445-680
Q67NQ9_SYMTH/473-708
Q67RI1_SYMTH/770-1005
Q68XC3_RICTY/169-399
Q68YD4_GLUXY/315-555
Q68YD5_GLUXY/471-707
Q694X1_9XANT/1-145
Q6AIJ1_DESPS/914-1152
Q6AJ01_DESPS/4-201
Q6AQL3_DESPS/215-451
Q6AQX8_DESPS/414-648
Q6D199_ERWCT/5-234
Q6D225_ERWCT/25-250
Q6D232_ERWCT/414-644
Q6D496_ERWCT/3-190
Q6D4F7_ERWCT/468-704
Q6D5E9_ERWCT/285-519
Q6D5N3_ERWCT/336-573
Q6D647_ERWCT/6-227
Q6D893_ERWCT/285-519
Q6DAI7_ERWCT/399-629
Q6DB55_ERWCT/270-504
Q6EMD2_ECOLX/57-111
Q6F6T4_ACIAD/434-670
Q6F822_ACIAD/438-673
Q6F9R9_ACIAD/230-470
Q6FAA6_ACIAD/451-687
Q6G0C6_BARQU/706-941
Q6G4C0_BARHE/706-941
Q6HAT5_BACHK/640-876
Q6HAY4_BACHK/655-891
Q6HEH6_BACHK/3-236
Q6HF62_BACHK/657-893
Q6HII6_BACHK/660-896
Q6HNI5_BACHK/318-553
Q6HNR3_BACHK/442-677
Q6HU39_BACAN/3-236
Q6KD99_ECOLX/11-233
Q6LFR7_PHOPR/390-619
Q6LJ31_PHOPR/272-507
Q6LJD5_PHOPR/472-708
Q6LJM2_PHOPR/280-515
Q6LJS7_PHOPR/415-644
Q6LKY8_PHOPR/526-761
Q6LLM3_PHOPR/797-1034
Q6LM84_PHOPR/401-635
Q6LPC7_PHOPR/401-634
Q6LQ33_PHOPR/1-194
Q6LQD7_PHOPR/794-1029
Q6LRZ2_PHOPR/253-490
Q6LT27_PHOPR/294-530
Q6LT71_PHOPR/2-190
Q6LUC0_PHOPR/149-382
Q6LUI4_PHOPR/425-661
Q6LVU7_PHOPR/3-190
Q6M6C9_CORGL/764-998
Q6MLN6_BDEBA/147-390
Q6N192_RHOPA/152-385
Q6N283_RHOPA/649-885
Q6N4C9_RHOPA/571-803
Q6N4W4_RHOPA/397-632
Q6N4Z9_RHOPA/184-420
Q6N513_RHOPA/593-829
Q6N5L7_RHOPA/622-854
Q6N7V2_RHOPA/451-685
Q6N969_RHOPA/150-385
Q6NAK5_RHOPA/228-463
Q6NAR0_RHOPA/512-744
Q6NBB4_RHOPA/702-939
Q6NBP5_RHOPA/329-565
Q6NBQ1_RHOPA/654-885
Q6NCE3_RHOPA/327-558
Q6NCF1_RHOPA/312-544
Q6NCS9_RHOPA/482-714
Q6NCU9_RHOPA/582-819
Q6RK32_ERWCT/272-506
Q6W1U9_RHISN/11-236
Q6W2C6_RHISN/309-540
Q6WLF7_9BACT/468-703
Q6XMH4_BACTU/154-390
Q6YRP4_SYNY3/161-395
Q701N1_SALCH/1-33
Q707K1_ECOLX/13-246
Q70SI5_9PSED/11-245
Q71I56_LACDL/1-123
Q71YA1_LISMF/4-227
Q724S4_LISMF/6-236
Q724U4_LISMF/1-229
Q726P2_DESVH/326-564
Q729B9_DESVH/1146-1386
Q72AN3_DESVH/200-436
Q72C70_DESVH/732-968
Q72CU3_DESVH/670-905
Q72E62_DESVH/239-476
Q72EW1_DESVH/5-243
Q72EZ6_DESVH/806-1042
Q72F10_DESVH/465-699
Q72G39_DESVH/527-765
Q72JZ0_THET2/100-135
Q72KR9_THET2/458-677
Q72MS2_LEPIC/303-537
Q72PG6_LEPIC/327-557
Q72R30_LEPIC/8-259
Q72T18_LEPIC/154-389
Q72TM1_LEPIC/66-293
Q72UL6_LEPIC/23-264
Q72X99_BACC1/640-876
Q72XF2_BACC1/655-891
Q731X6_BACC1/2-229
Q732X9_BACC1/657-893
Q73DL6_BACC1/318-553
Q73DV7_BACC1/455-690
Q73KZ2_TREDE/750-982
Q73RG0_TREDE/544-783
Q73WZ8_MYCPA/500-735
Q740K4_MYCPA/58-294
Q741Y8_MYCPA/349-586
Q74A79_GEOSL/613-849
Q74BJ7_GEOSL/502-738
Q74BM5_GEOSL/537-773
Q74BV5_GEOSL/409-645
Q74E15_GEOSL/1-193
Q74EC6_GEOSL/536-772
Q74EL6_GEOSL/575-811
Q74FR9_GEOSL/418-654
Q74FX8_GEOSL/508-744
Q74QU7_YERPE/418-653
Q74T13_YERPE/2-219
Q74VJ2_YERPE/234-469
Q75FI6_LEPIC/159-399
Q75FK2_LEPIC/328-558
Q75FS5_LEPIC/280-517
Q79NU0_ACIBA/1-33
Q79PA4_KLEPN/11-245
Q79PB6_KLEPN/11-219
Q7A925_ECO57/272-506
Q7A9Z9_ECO57/402-637
Q7AA02_ECO57/18-243
Q7ABU5_ECO57/492-724
Q7AD92_ECO57/280-511
Q7ADG5_ECO57/5-225
Q7AFM0_ECO57/264-497
Q7AH88_ECO57/111-346
Q7AK97_9ZZZZ/1-33
Q7AQT3_SALTI/11-219
Q7AY59_SALTY/402-637
Q7BQS9_9ENTR/156-392
Q7BT63_ECOLX/1-33
Q7CGN3_YERPE/540-772
Q7CJA0_YERPE/2-221
Q7CL64_YERPE/397-627
Q7CUQ4_AGRT5/359-592
Q7CV32_AGRT5/479-710
Q7CVF8_AGRT5/529-761
Q7CVL6_AGRT5/464-699
Q7CZY6_AGRT5/398-632
Q7DAP8_SALTY/6-171
Q7M8M1_WOLSU/298-528
Q7M9C5_WOLSU/427-490
Q7M9F3_WOLSU/242-471
Q7M9P6_WOLSU/608-837
Q7M9P7_WOLSU/2-237
Q7MAN9_WOLSU/509-737
Q7MAP6_WOLSU/463-692
Q7MBS0_VIBVY/24-254
Q7MBT4_VIBVY/410-639
Q7MCU9_VIBVY/471-709
Q7MCW1_VIBVY/430-663
Q7MD98_VIBVY/366-610
Q7MDA6_VIBVY/343-578
Q7MDD2_VIBVY/570-805
Q7MDD9_VIBVY/507-742
Q7MDN3_VIBVY/274-513
Q7MEA0_VIBVY/400-635
Q7MED8_VIBVY/35-267
Q7MEF8_VIBVY/15-257
Q7MEL9_VIBVY/389-626
Q7MEM2_VIBVY/139-370
Q7MFJ2_VIBVY/151-388
Q7MHB9_VIBVY/413-639
Q7MI27_VIBVY/425-661
Q7MI32_VIBVY/417-655
Q7MJE4_VIBVY/11-231
Q7MJL5_VIBVY/577-813
Q7MJL9_VIBVY/426-664
Q7MJM1_VIBVY/418-657
Q7MJS4_VIBVY/347-568
Q7MJU3_VIBVY/318-554
Q7MJU6_VIBVY/658-898
Q7MLR8_VIBVY/2-190
Q7MM42_VIBVY/441-675
Q7MQ16_VIBVY/597-834
Q7MQB0_VIBVY/2-194
Q7MQB7_VIBVY/596-825
Q7MQD8_VIBVY/791-1028
Q7MQJ2_VIBVY/501-735
Q7MQM8_WOLSU/6-229
Q7MQQ6_WOLSU/592-831
Q7MRU9_WOLSU/2-144
Q7MRY1_WOLSU/9-236
Q7MRY3_WOLSU/468-706
Q7MS25_WOLSU/451-688
Q7MS36_WOLSU/282-511
Q7NPW3_CHRVO/685-924
Q7NSH5_CHRVO/2-194
Q7NSJ7_CHRVO/418-651
Q7NT05_CHRVO/559-795
Q7NTV0_CHRVO/1128-1363
Q7NU12_CHRVO/89-320
Q7NUX9_CHRVO/520-758
Q7NV41_CHRVO/151-386
Q7NVN4_CHRVO/422-655
Q7NVX6_CHRVO/140-374
Q7NWN4_CHRVO/143-380
Q7NWZ6_CHRVO/39-274
Q7NXK6_CHRVO/566-805
Q7NXP8_CHRVO/451-687
Q7NYA0_CHRVO/587-823
Q7NYE2_CHRVO/17-249
Q7NYX4_CHRVO/539-775
Q7NZ88_CHRVO/1060-1295
Q7NZ89_CHRVO/681-917
Q7NZB4_CHRVO/138-373
Q7NZT0_CHRVO/336-572
Q7P0B0_CHRVO/2-231
Q7P0M4_CHRVO/376-612
Q7P1A3_CHRVO/409-633
Q7P1S6_CHRVO/19-250
Q7P1U8_CHRVO/261-495
Q7PB68_RICSI/169-399
Q7UAW8_SHIFL/400-635
Q7UI45_RHOBA/139-368
Q7UTZ4_RHOBA/362-593
Q7UUK0_RHOBA/488-724
Q7VXX9_BORPE/12-247
Q7VZ45_BORPE/414-637
Q7W0T9_BORPA/424-654
Q7W691_BORPA/35-271
Q7W6C5_BORPA/12-247
Q7W6U2_BORPA/279-514
Q7W951_BORPA/209-444
Q7W952_BORPA/424-647
Q7W9H0_BORPA/439-675
Q7W9Y7_BORPA/274-508
Q7WA10_BORPA/149-384
Q7WH92_BORBR/439-675
Q7WHS8_BORBR/279-514
Q7WHU0_BORBR/274-508
Q7WI60_BORBR/35-271
Q7WI94_BORBR/12-247
Q7WJ36_BORBR/149-384
Q7WKJ6_BORBR/209-444
Q7WKJ7_BORBR/424-647
Q7WN56_BORBR/424-654
Q7WYW5_PSEPU/1027-1263
Q7X1C6_9BACT/60-298
Q7X3A8_9BACT/12-245
Q814W5_BACCR/655-891
Q819I9_BACCR/3-236
Q81A44_BACCR/657-893
Q81HZ8_BACCR/318-553
Q81I70_BACCR/442-677
Q81JV1_BACAN/640-876
Q81JZ9_BACAN/655-891
Q81MP3_BACAN/2-229
Q81QA0_BACAN/660-896
Q81V72_BACAN/318-553
Q81WT8_BACAN/657-893
Q81YT4_BACAN/442-677
Q825Y9_STRAW/458-701
Q827F9_STRAW/5-210
Q82CV1_STRAW/347-598
Q82JK8_STRAW/512-746
Q82JM1_STRAW/750-986
Q82T54_NITEU/701-943
Q82TH8_NITEU/349-584
Q82U13_NITEU/875-1111
Q82W33_NITEU/259-495
Q82W58_NITEU/11-245
Q82WT1_NITEU/25-251
Q82WT2_NITEU/32-261
Q82WU5_NITEU/149-384
Q82Y10_NITEU/319-555
Q83J53_SHIFL/400-635
Q83J56_SHIFL/17-242
Q83JE0_SHIFL/400-630
Q83KE3_SHIFL/265-500
Q83L34_SHIFL/5-225
Q83L77_SHIFL/270-501
Q83LF5_SHIFL/250-486
Q83M45_SHIFL/272-502
Q83ST7_SALTI/402-625
Q83T25_SALTI/407-641
Q83XL3_LEGPN/595-831
Q83XM1_LEGPN/593-829
Q847W2_VIBPA/319-555
Q87A37_XYLFT/448-682
Q87AZ0_XYLFT/320-553
Q87B43_XYLFT/276-510
Q87FE4_VIBPA/408-637
Q87FX3_VIBPA/27-254
Q87G08_VIBPA/523-758
Q87G88_VIBPA/436-670
Q87GJ2_VIBPA/5-226
Q87GY9_VIBPA/507-742
Q87H61_VIBPA/651-891
Q87H77_VIBPA/518-754
Q87HT7_VIBPA/377-612
Q87HW0_VIBPA/16-250
Q87HY8_VIBPA/14-255
Q87I69_VIBPA/142-374
Q87I93_VIBPA/15-226
Q87IJ7_VIBPA/275-510
Q87IL2_VIBPA/244-476
Q87IT8_VIBPA/348-588
Q87KJ8_VIBPA/595-824
Q87KK5_VIBPA/2-194
Q87LA4_VIBPA/402-639
Q87M12_VIBPA/425-661
Q87N96_VIBPA/422-658
Q87NI7_VIBPA/347-568
Q87NV0_VIBPA/261-489
Q87NW4_VIBPA/457-694
Q87PX3_VIBPA/350-586
Q87QK2_VIBPA/2-190
Q87SP6_VIBPA/12-232
Q87TF2_VIBPA/597-834
Q87TH7_VIBPA/567-803
Q87TJ7_VIBPA/796-1033
Q87VC5_PSESM/459-695
Q87WC2_PSESM/1023-1259
Q87WK3_PSESM/338-574
Q87X25_PSESM/426-662
Q87XH0_PSESM/527-762
Q87XS0_PSESM/458-695
Q87YB5_PSESM/5-239
Q881I6_PSESM/397-629
Q881X5_PSESM/438-674
Q882C9_PSESM/569-804
Q884C4_PSESM/468-707
Q885U4_PSESM/550-791
Q886U3_PSESM/163-394
Q887E8_PSESM/508-745
Q887L3_PSESM/451-687
Q88A61_PSESM/565-801
Q88AI4_PSESM/642-878
Q88AT0_PSESM/388-624
Q88AZ7_PSESM/23-244
Q88BA3_PSESM/295-531
Q88BN4_PSESM/397-629
Q88CB8_PSEPK/297-533
Q88D68_PSEPK/454-690
Q88GL0_PSEPK/452-502
Q88GP6_PSEPK/1-175
Q88GY4_PSEPK/438-674
Q88HC5_PSEPK/262-498
Q88HN4_PSEPK/485-721
Q88I20_PSEPK/496-732
Q88KN2_PSEPK/304-540
Q88LF0_PSEPK/880-1119
Q88M14_PSEPK/707-946
Q88M56_PSEPK/24-258
Q88NQ1_PSEPK/607-840
Q88NR1_PSEPK/465-702
Q88PD6_PSEPK/436-672
Q88Q26_PSEPK/1021-1257
Q88QU8_PSEPK/983-1219
Q88QZ7_PSEPK/641-877
Q88RB5_PSEPK/386-622
Q88RG5_PSEPK/414-644
Q88RJ8_PSEPK/282-516
Q88TL3_LACPL/1-212
Q88U34_LACPL/33-260
Q88YE6_LACPL/4-215
Q88YJ3_LACPL/4-218
Q88YJ9_LACPL/1-217
Q893N2_CLOTE/1-123
Q89BJ2_BRAJA/568-800
Q89BZ8_BRAJA/595-832
Q89D63_BRAJA/1112-1348
Q89DG2_BRAJA/206-441
Q89ED6_BRAJA/513-745
Q89EH8_BRAJA/636-872
Q89G01_BRAJA/578-810
Q89G03_BRAJA/617-853
Q89G51_BRAJA/886-1119
Q89GW4_BRAJA/446-678
Q89H70_BRAJA/662-897
Q89HX5_BRAJA/548-780
Q89IU2_BRAJA/582-814
Q89KU0_BRAJA/650-886
Q89MX8_BRAJA/417-657
Q89S23_BRAJA/367-598
Q89SK6_BRAJA/400-632
Q89TX9_BRAJA/10-243
Q89U68_BRAJA/306-538
Q89UB5_BRAJA/688-925
Q89VU0_BRAJA/704-935
Q89VU4_BRAJA/329-560
Q89W02_BRAJA/304-540
Q89W11_BRAJA/789-1021
Q89WT2_BRAJA/579-812
Q89XB2_BRAJA/152-385
Q89XF0_BRAJA/638-870
Q8CZL3_YERPE/41-266
Q8CZL4_YERPE/475-710
Q8D023_YERPE/234-469
Q8D421_VIBVU/138-375
Q8D4M8_VIBVU/15-242
Q8D4Z1_VIBVU/13-243
Q8D505_VIBVU/410-639
Q8D5T3_VIBVU/471-709
Q8D5U3_VIBVU/430-663
Q8D6E5_VIBVU/350-594
Q8D6F2_VIBVU/343-578
Q8D6H6_VIBVU/534-769
Q8D6I2_VIBVU/507-742
Q8D6S2_VIBVU/274-513
Q8D796_VIBVU/378-613
Q8D7C9_VIBVU/20-252
Q8D7E9_VIBVU/13-255
Q8D7L1_VIBVU/377-614
Q8D7L4_VIBVU/139-370
Q8D7Z5_VIBVU/141-373
Q8D8C4_VIBVU/441-675
Q8D8Q8_VIBVU/2-190
Q8DAC5_VIBVU/658-898
Q8DAC8_VIBVU/318-554
Q8DAE6_VIBVU/347-568
Q8DAI3_VIBVU/418-657
Q8DAI4_VIBVU/432-670
Q8DAI6_VIBVU/553-789
Q8DBT8_VIBVU/417-655
Q8DBU3_VIBVU/425-661
Q8DCI8_VIBVU/413-639
Q8DD71_VIBVU/2-194
Q8DD78_VIBVU/596-825
Q8DD96_VIBVU/782-1019
Q8DDJ4_VIBVU/501-735
Q8DDR4_VIBVU/597-834
Q8DHG0_THEEB/536-775
Q8DHT6_THEEB/460-696
Q8DIH6_THEEB/1040-1278
Q8DKE8_THEEB/995-1233
Q8DL70_THEEB/572-810
Q8E834_SHEON/5-227
Q8E8D1_SHEON/513-745
Q8E8T0_SHEON/19-74
Q8E8V4_SHEON/453-688
Q8E956_SHEON/10-196
Q8E958_SHEON/7-63
Q8E9F9_SHEON/629-864
Q8E9G0_SHEON/407-635
Q8E9W7_SHEON/252-488
Q8E9Z4_SHEON/395-627
Q8EAC9_SHEON/124-306
Q8EAS2_SHEON/268-500
Q8EBV6_SHEON/627-865
Q8ECQ1_SHEON/1162-1398
Q8EE51_SHEON/401-637
Q8EE82_SHEON/392-625
Q8EE90_SHEON/519-754
Q8EEZ3_SHEON/491-732
Q8EFE2_SHEON/3-220
Q8EGU1_SHEON/748-985
Q8EHG6_SHEON/246-481
Q8EHL2_SHEON/425-657
Q8EJ45_SHEON/475-712
Q8EJB2_SHEON/7-239
Q8EJC2_SHEON/318-557
Q8EJM6_SHEON/602-838
Q8EJN6_SHEON/1233-1470
Q8EJW5_SHEON/1258-1493
Q8EKF3_SHEON/809-1047
Q8EP65_OCEIH/2-235
Q8ERE5_OCEIH/291-524
Q8EXF2_LEPIN/159-399
Q8EXH7_LEPIN/328-558
Q8EXS5_LEPIN/239-476
Q8EZE5_LEPIN/252-486
Q8F1M8_LEPIN/66-293
Q8F2E4_LEPIN/154-389
Q8F4Q6_LEPIN/8-259
Q8F6W5_LEPIN/327-557
Q8FAZ9_ECOL6/275-509
Q8FCH5_ECOL6/413-648
Q8FCH8_ECOL6/18-243
Q8FD43_ECOL6/400-630
Q8FF69_ECOL6/497-730
Q8FFD1_ECOL6/512-744
Q8FFS7_ECOL6/265-500
Q8FG10_ECOL6/892-1090
Q8FGU2_ECOL6/280-511
Q8FH29_ECOL6/5-225
Q8FHT7_ECOL6/410-644
Q8FI38_ECOL6/26-262
Q8FI42_ECOL6/186-415
Q8FIW9_ECOL6/11-233
Q8FJK7_ECOL6/531-767
Q8FK95_ECOL6/274-504
Q8FKI5_ECOL6/113-348
Q8FV69_BRUSU/508-741
Q8FWV1_BRUSU/266-500
Q8G246_BRUSU/278-513
Q8G252_BRUSU/711-946
Q8G2U5_BRUSU/444-676
Q8GD31_BORAV/1-190
Q8GGX6_ECOLX/11-245
Q8GI07_PSERE/52-287
Q8GNI0_BRAJA/36-269
Q8GPZ5_PSEAE/1-236
Q8KL26_RHIEC/591-825
Q8KL51_RHIEC/652-886
Q8NRL0_CORGL/760-994
Q8P439_XANCP/268-502
Q8P7A8_XANCP/161-395
Q8P7H0_XANCP/535-771
Q8P7S5_XANCP/496-731
Q8P8F1_XANCP/446-680
Q8P8G7_XANCP/457-692
Q8P943_XANCP/346-581
Q8P9A5_XANCP/766-1002
Q8P9A7_XANCP/183-419
Q8P9F4_XANCP/438-674
Q8P9J8_XANCP/475-712
Q8P9S1_XANCP/349-585
Q8PBN3_XANCP/10-236
Q8PD61_XANCP/401-636
Q8PFM2_XANAC/268-502
Q8PIM7_XANAC/161-395
Q8PIT3_XANAC/535-771
Q8PJ34_XANAC/471-706
Q8PJX9_XANAC/446-680
Q8PJZ5_XANAC/457-692
Q8PKL9_XANAC/348-583
Q8PL12_XANAC/720-956
Q8PL14_XANAC/183-419
Q8PL68_XANAC/437-673
Q8PLB5_XANAC/503-740
Q8PLK2_XANAC/348-584
Q8PN89_XANAC/11-236
Q8PQ36_XANAC/335-570
Q8RAV9_THETN/509-744
Q8RM52_METEX/394-570
Q8RNJ9_PSEAE/145-380
Q8VRN4_RHOSH/762-1000
Q8VVE9_SALTY/1-33
Q8X397_ECO57/577-776
Q8X578_ECO57/274-504
Q8X5A3_ECO57/265-500
Q8X5M1_ECO57/402-637
Q8X5M5_ECO57/17-242
Q8X5U7_ECO57/272-506
Q8X5W2_ECO57/5-225
Q8X6B9_ECO57/114-349
Q8X6V4_ECO57/531-767
Q8X7D5_ECO57/410-644
Q8X7K1_ECO57/721-920
Q8X9C7_ECO57/400-630
Q8XAB9_ECO57/497-730
Q8XAQ9_ECO57/290-523
Q8XAU8_ECO57/113-349
Q8XBN6_ECO57/505-737
Q8XCQ1_ECO57/280-511
Q8XLN3_CLOPE/34-268
Q8XLX6_CLOPE/292-532
Q8XNT7_CLOPE/519-756
Q8XPL5_RALSO/158-394
Q8XQL4_RALSO/184-427
Q8XQR6_RALSO/653-889
Q8XQX1_RALSO/442-679
Q8XR17_RALSO/9-241
Q8XRL8_RALSO/385-629
Q8XST7_RALSO/315-551
Q8XSY3_RALSO/640-876
Q8XT61_RALSO/923-1160
Q8XU07_RALSO/156-390
Q8XZ59_RALSO/516-749
Q8XZQ2_RALSO/31-260
Q8Y1V1_RALSO/649-884
Q8Y226_RALSO/438-674
Q8Y5Y9_LISMO/4-227
Q8YAJ4_LISMO/6-236
Q8YAK7_LISMO/3-232
Q8YBJ6_BRUME/266-500
Q8YD60_BRUME/508-741
Q8YEZ6_BRUME/450-682
Q8YFR7_BRUME/711-946
Q8YFS2_BRUME/260-495
Q8YMN6_NOSS1/564-802
Q8YPG9_NOSS1/311-547
Q8YSB9_NOSS1/767-1005
Q8YUN3_NOSS1/357-595
Q8YXI3_NOSS1/146-385
Q8YXN7_NOSS1/625-861
Q8Z079_NOSS1/325-569
Q8Z1R9_SALTI/272-506
Q8Z284_SALTI/17-242
Q8Z288_SALTI/402-637
Q8Z3D0_SALTI/434-527
Q8Z3D5_SALTI/399-630
Q8Z4Q9_SALTI/497-730
Q8Z4X3_SALTI/492-724
Q8Z586_SALTI/265-500
Q8Z5G1_SALTI/754-981
Q8Z675_SALTI/273-502
Q8Z7C5_SALTI/1-213
Q8Z7D0_SALTI/407-641
Q8Z8U1_SALTI/272-502
Q8Z923_SALTI/258-490
Q8ZKG4_SALTY/272-506
Q8ZLB9_SALTY/402-637
Q8ZLC1_SALTY/17-242
Q8ZLN7_SALTY/434-672
Q8ZLP2_SALTY/399-630
Q8ZN67_SALTY/497-730
Q8ZN99_SALTY/492-724
Q8ZNK1_SALTY/265-500
Q8ZNQ6_SALTY/746-981
Q8ZP06_SALTY/307-536
Q8ZP53_SALTY/407-641
Q8ZP58_SALTY/1-181
Q8ZRB0_SALTY/272-502
Q8ZRH6_SALTY/258-490
Q92A94_LISIN/4-227
Q92FC8_LISIN/6-236
Q92FE8_LISIN/1-229
Q92IU0_RICCN/170-400
Q92JV6_RHIME/96-327
Q92JW2_RHIME/631-864
Q92JW6_RHIME/517-750
Q92KJ3_RHIME/521-757
Q92KJ8_RHIME/715-950
Q92KK4_RHIME/518-756
Q92KL2_RHIME/196-428
Q92RD6_RHIME/20-249
Q92TZ6_RHIME/11-243
Q92UD8_RHIME/466-527
Q92UD8_RHIME/520-623
Q92WB4_RHIME/309-540
Q92YN0_RHIME/824-1056
Q930J7_RHIME/8-70
Q930X2_RHIME/477-709
Q935Y8_SYNE7/375-615
Q93F30_SHIFL/57-111
Q93J80_STRCO/354-606
Q93NJ7_PSESY/271-507
Q97ET7_CLOAB/167-401
Q97FM7_CLOAB/5-236
Q97LD1_CLOAB/522-758
Q97M76_CLOAB/4-240
Q981Y4_RHILO/401-633
Q983J9_RHILO/178-418
Q984Y8_RHILO/473-704
Q985V5_RHILO/300-535
Q988K1_RHILO/260-491
Q98BI1_RHILO/259-491
Q98CF0_RHILO/509-742
Q98DE4_RHILO/194-426
Q98E82_RHILO/476-708
Q98G38_RHILO/539-771
Q98GU5_RHILO/555-796
Q98I63_RHILO/267-497
Q98I69_RHILO/41-268
Q98I70_RHILO/23-253
Q98IQ7_RHILO/445-676
Q98JA6_RHILO/613-848
Q98JP5_RHILO/441-676
Q98JQ6_RHILO/360-596
Q9A310_CAUCR/292-530
Q9A3Q4_CAUCR/44-271
Q9A3V7_CAUCR/455-687
Q9A9A8_CAUCR/288-519
Q9A9R6_CAUCR/405-637
Q9A9V4_CAUCR/483-713
Q9AA66_CAUCR/573-805
Q9AA96_CAUCR/180-423
Q9AAE7_CAUCR/446-679
Q9AF11_VIBPA/523-758
Q9AFK1_SHIFL/168-401
Q9AMN7_PSEAC/12-251
Q9AQL7_PSERE/52-271
Q9CBP4_MYCLE/53-294
Q9CBP6_MYCLE/351-588
Q9EUK7_SALET/6-171
Q9FA66_AZOEV/1-143
Q9HTC4_PSEAE/702-937
Q9HTQ9_PSEAE/297-533
Q9HUF2_PSEAE/644-880
Q9HUK6_PSEAE/444-678
Q9HVI8_PSEAE/1158-1394
Q9HW35_PSEAE/426-662
Q9HX69_PSEAE/144-379
Q9HXH7_PSEAE/262-498
Q9HYY2_PSEAE/25-258
Q9I025_PSEAE/267-500
Q9I0R8_PSEAE/339-575
Q9I1R7_PSEAE/280-514
Q9I1Y2_PSEAE/27-259
Q9I243_PSEAE/600-832
Q9I3R4_PSEAE/413-643
Q9I4F7_PSEAE/863-1100
Q9I580_PSEAE/552-792
Q9I5W1_PSEAE/984-1220
Q9I6K5_PSEAE/506-742
Q9K8N4_BACHD/296-531
Q9KAL0_BACHD/3-235
Q9KJJ0_DESGI/114-346
Q9KKM0_VIBCH/7-235
Q9KLF9_VIBCH/376-611
Q9KM53_VIBCH/44-275
Q9KN64_VIBCH/266-494
Q9KN85_VIBCH/347-590
Q9KNI8_VIBCH/595-833
Q9KQR4_VIBCH/391-628
Q9KQZ6_VIBCH/2-190
Q9KRD2_VIBCH/418-656
Q9KRJ9_VIBCH/17-242
Q9KRP4_VIBCH/8-240
Q9KSP5_VIBCH/449-680
Q9KT19_VIBCH/284-520
Q9KU65_VIBCH/417-655
Q9KU70_VIBCH/428-664
Q9KUK3_VIBCH/4-193
Q9KUW1_VIBCH/405-641
Q9KVK6_VIBCH/22-218
Q9KVL2_VIBCH/597-825
Q9KVR7_VIBCH/516-753
Q9KZN5_STRCO/2-192
Q9L4F1_BACCE/640-876
Q9L779_XANOR/2-108
Q9PA94_XYLFA/448-682
Q9PG32_XYLFA/276-510
Q9PGA1_XYLFA/320-553
Q9R7F0_BORBU/1-196
Q9RCY2_STRCO/454-698
Q9RLC1_RHOCA/3-117
Q9RS28_DEIRA/576-815
Q9RTX3_DEIRA/570-790
Q9RWB9_DEIRA/693-926
Q9RX49_DEIRA/538-776
Q9WTI2_9ZZZZ/11-219
Q9Z568_STRCO/797-1033
Q9Z584_STRCO/480-714
Q9ZA89_VIBCH/402-639
Q9ZDS9_RICPR/169-399
RTN_ECOLI/265-500
TNPM_ECOLX/1-33
TOXR_PSEAE/17-248
Y091_CAUCR/549-781
Y1354_MYCTU/358-595
Y1357_MYCTU/58-299
Y1389_MYCBO/358-595
Y1392_MYCBO/58-299
Y1727_PSEAE/438-674
Y1895_SYNY3/439-675
Y3085_AZOC5/476-718
Y3311_PSEAE/520-756
Y4LL_RHISN/574-806
YAHA_ECOLI/111-346
YCGF_ECOLI/164-389
YCGG_ECOLI/250-486
YDIV_ECOLI/5-225
YEGE_ECOLI/891-1090
YFEA_ECOLI/492-724
YFGF_ECOLI/497-730
YHJH_ECOLI/17-242
YHJK_ECOLI/413-648
YJCC_ECOLI/272-506
YKOW_BACSU/549-784
YKUI_BACSU/5-236
YLAB_ECOLI/272-502
YLIE_ECOLI/531-767
YPH5_THIVI/447-677
YUAB_ECOLI/108-336
YUXH_BACSU/1-195
