# Supplementary material for: Contact prediction is hardest for the most informative contacts, but improves with the incorporation of contact potentials
Source: PLoS One. 2018 Jun 28;13(6):e0199585. doi: 10.1371/journal.pone.0199585 (PMC6023208; doi:10.1371/journal.pone.0199585)
Supplement: S1 Data — Each file in the ‘alignments’ directory herein corresponds to a protein family’s alignment and contains the accession number and sequence range of each sequence in the alignment. (TAR.GZ) [file pone.0199585.s001.tar.gz › alignments/CoA_transf_3]

A0B3H1_BURCH/72-259
A0B3L1_BURCH/66-254
A0B3L5_BURCH/73-262
A0C959_PARTE/52-245
A0DG77_PARTE/52-245
A0DKC9_PARTE/66-249
A0JTV4_ARTS2/96-280
A0JWH3_ARTS2/83-271
A0K5B3_BURCH/68-256
A0K6N3_BURCH/76-268
A0K7E1_BURCH/74-262
A0K7G6_BURCH/69-259
A0K7U8_BURCH/75-264
A0K8T3_BURCH/72-261
A0K9V6_BURCH/14-124
A0K9V6_BURCH/260-430
A0KAU9_BURCH/75-263
A0KBR5_BURCH/71-259
A0KCJ2_BURCH/68-256
A0KHP1_AERHH/70-260
A0LHX8_SYNFM/93-281
A0LHX9_SYNFM/102-303
A0LIG3_SYNFM/69-258
A0LJB8_SYNFM/70-258
A0LMJ0_SYNFM/107-312
A0LMJ1_SYNFM/171-359
A0NLS2_9RHOB/75-263
A0NPE3_9RHOB/68-255
A0NRZ1_9RHOB/84-275
A0P147_9RHOB/56-239
A0PL37_MYCUA/470-664
A0PL37_MYCUA/80-267
A0PL67_MYCUA/64-247
A0PMN0_MYCUA/61-252
A0PMS5_MYCUA/71-262
A0PR27_MYCUA/72-261
A0PRI1_MYCUA/76-275
A0PUD5_MYCUA/29-221
A0PUF2_MYCUA/72-254
A0PWK3_MYCUA/76-264
A0Q9P0_MYCA1/66-255
A0QA22_MYCA1/463-671
A0QA22_MYCA1/63-265
A0QB39_MYCA1/66-249
A0QB69_MYCA1/462-657
A0QB69_MYCA1/74-261
A0QBB8_MYCA1/73-269
A0QBE8_MYCA1/60-250
A0QC91_MYCA1/58-249
A0QCE7_MYCA1/453-640
A0QCE7_MYCA1/73-257
A0QD20_MYCA1/72-255
A0QD43_MYCA1/70-261
A0QD81_MYCA1/467-660
A0QD81_MYCA1/87-264
A0QDR1_MYCA1/74-266
A0QDX4_MYCA1/68-256
A0QDX5_MYCA1/1-192
A0QDX7_MYCA1/77-271
A0QDZ7_MYCA1/470-675
A0QDZ7_MYCA1/66-267
A0QFP5_MYCA1/68-263
A0QFR9_MYCA1/74-266
A0QFX8_MYCA1/459-664
A0QFX8_MYCA1/52-253
A0QG04_MYCA1/59-247
A0QG05_MYCA1/31-222
A0QG57_MYCA1/61-232
A0QGK0_MYCA1/460-656
A0QGK0_MYCA1/70-261
A0QGU3_MYCA1/69-262
A0QGX9_MYCA1/464-653
A0QGX9_MYCA1/71-252
A0QJT9_MYCA1/75-264
A0QKE0_MYCA1/80-278
A0QMD9_MYCA1/228-376
A0QMV5_MYCA1/71-262
A0QN32_MYCA1/65-253
A0QN86_MYCA1/448-637
A0QN86_MYCA1/69-246
A0QNT6_MYCS2/71-259
A0QNU6_MYCS2/89-292
A0QP39_MYCS2/207-361
A0QPR4_MYCS2/70-260
A0QQ08_MYCS2/74-267
A0QRL0_MYCS2/70-253
A0QTN1_MYCS2/458-649
A0QTN1_MYCS2/74-266
A0QTW8_MYCS2/76-264
A0QTZ7_MYCS2/79-275
A0QU46_MYCS2/71-260
A0QUD7_MYCS2/90-278
A0QV70_MYCS2/79-261
A0QXQ9_MYCS2/70-258
A0QZD0_MYCS2/71-251
A0QZJ4_MYCS2/73-260
A0QZQ5_MYCS2/71-262
A0QZR4_MYCS2/75-263
A0R1L6_MYCS2/74-270
A0R1Q2_MYCS2/79-270
A0R1R9_MYCS2/460-655
A0R1R9_MYCS2/73-258
A0R1U6_MYCS2/66-249
A0R2P2_MYCS2/60-251
A0R3W9_MYCS2/70-258
A0R479_MYCS2/60-250
A0R5S4_MYCS2/75-264
A0R6R3_MYCS2/71-260
A0R6V8_MYCS2/72-259
A0R743_MYCS2/65-253
A0Y7R7_9GAMM/74-265
A0Y8E8_9GAMM/73-111
A0Y8K1_9GAMM/78-261
A0Y8N0_9GAMM/74-265
A0YAL5_9GAMM/55-247
A0YBL8_9GAMM/69-256
A0YBS2_9GAMM/70-255
A0YC46_9GAMM/88-276
A0YCN4_9GAMM/68-256
A0YDY6_9GAMM/56-247
A0YGT5_9GAMM/44-227
A0YH12_9GAMM/60-251
A0YHI2_9GAMM/70-259
A0Z3J1_9GAMM/62-252
A0Z669_9GAMM/66-257
A0Z6P6_9GAMM/75-260
A0Z861_9GAMM/70-262
A0Z862_9GAMM/70-259
A0Z8A1_9GAMM/86-273
A0Z8Z7_9GAMM/72-260
A1ADP8_ECOK1/74-262
A1AYG7_PARDP/71-259
A1AYJ2_PARDP/71-259
A1AZY1_PARDP/67-255
A1B714_PARDP/81-272
A1B9H6_PARDP/59-248
A1B9I4_PARDP/69-256
A1BAD1_PARDP/79-267
A1BAW7_PARDP/71-259
A1BBP5_PARDP/68-255
A1C4W3_ASPCL/58-251
A1CDY6_ASPCL/65-173
A1CK36_ASPCL/292-486
A1CR35_ASPCL/119-306
A1CRD0_ASPCL/314-482
A1CZU4_NEOFI/57-250
A1D402_NEOFI/120-309
A1D492_NEOFI/312-477
A1D7C8_NEOFI/279-469
A1DCZ6_NEOFI/106-295
A1HP23_9FIRM/68-256
A1HQA3_9FIRM/68-256
A1HRC1_9FIRM/71-258
A1HSG9_9FIRM/70-261
A1K6T5_AZOSB/77-269
A1KB50_AZOSB/74-265
A1KGY7_MYCBP/60-250
A1KHT5_MYCBP/57-248
A1KJS8_MYCBP/438-632
A1KJS8_MYCBP/48-239
A1KNS4_MYCBP/76-274
A1R3Q5_ARTAT/96-280
A1R6F8_ARTAT/261-431
A1RAA5_ARTAT/69-257
A1RC52_ARTAT/73-271
A1RTZ8_PYRIL/89-279
A1RTZ9_PYRIL/86-276
A1SAU6_SHEAM/74-264
A1SCQ4_NOCSJ/76-264
A1SCR2_NOCSJ/76-264
A1SEV2_NOCSJ/61-250
A1SEZ7_NOCSJ/67-256
A1SGT5_NOCSJ/74-260
A1SIN0_NOCSJ/85-272
A1SIN2_NOCSJ/68-256
A1SP28_NOCSJ/70-259
A1SP45_NOCSJ/70-260
A1SP88_NOCSJ/59-249
A1SQI2_NOCSJ/67-258
A1T1M2_MYCVP/212-349
A1T2H2_MYCVP/73-267
A1T462_MYCVP/71-259
A1T676_MYCVP/71-258
A1T6B6_MYCVP/71-260
A1T6J8_MYCVP/68-256
A1T762_MYCVP/76-258
A1T793_MYCVP/75-266
A1TCN2_MYCVP/74-270
A1TCT5_MYCVP/78-269
A1TCV6_MYCVP/497-692
A1TCV6_MYCVP/98-276
A1TCY5_MYCVP/63-246
A1TD41_MYCVP/463-654
A1TD41_MYCVP/77-268
A1TDV3_MYCVP/61-252
A1TEY1_MYCVP/71-259
A1TIK2_ACIAC/95-284
A1TLZ2_ACIAC/82-269
A1TMQ0_ACIAC/91-280
A1TN85_ACIAC/74-262
A1TNM7_ACIAC/88-280
A1TPX6_ACIAC/74-248
A1TU89_ACIAC/27-216
A1TV62_ACIAC/88-276
A1U299_MARAV/69-259
A1U9A3_MYCSK/200-357
A1UDB2_MYCSK/70-259
A1UDI8_MYCSK/73-267
A1UDX0_MYCSK/70-264
A1UEG4_MYCSK/74-256
A1UEJ9_MYCSK/71-262
A1UJD3_MYCSK/74-270
A1UJK0_MYCSK/71-261
A1UJM0_MYCSK/474-669
A1UJM0_MYCSK/80-263
A1UJT1_MYCSK/70-253
A1UKH8_MYCSK/60-251
A1ULH3_MYCSK/69-257
A1UNZ4_MYCSK/451-642
A1UNZ4_MYCSK/67-259
A1UPR5_MYCSK/73-267
A1UQB8_MYCSK/73-267
A1UUR8_BURMS/269-445
A1UX62_BURMS/97-262
A1V005_BURMS/75-263
A1V3F1_BURMS/238-430
A1V4L4_BURMS/75-264
A1V5S1_BURMS/174-363
A1V961_BURMS/61-251
A1VIS0_POLNA/76-273
A1VLB0_POLNA/71-258
A1VMJ0_POLNA/79-269
A1VNI2_POLNA/75-248
A1VP71_POLNA/69-257
A1VT24_POLNA/80-269
A1VTK3_POLNA/419-606
A1VTX7_POLNA/68-257
A1W237_ACISJ/84-276
A1W238_ACISJ/72-260
A1W292_ACISJ/56-246
A1W297_ACISJ/72-260
A1W2B3_ACISJ/90-282
A1W7U6_ACISJ/68-241
A1W9T8_ACISJ/79-268
A1WA41_ACISJ/82-278
A1WAJ2_ACISJ/73-260
A1WC68_ACISJ/79-267
A1WEF3_VEREI/73-263
A1WEF6_VEREI/89-277
A1WEH1_VEREI/69-257
A1WEH2_VEREI/91-276
A1WEM8_VEREI/79-268
A1WF09_VEREI/73-263
A1WF14_VEREI/74-265
A1WGA2_VEREI/71-259
A1WH00_VEREI/95-284
A1WHB9_VEREI/77-265
A1WI83_VEREI/82-275
A1WIN2_VEREI/116-308
A1WIV4_VEREI/68-259
A1WJK0_VEREI/84-271
A1WJZ7_VEREI/77-269
A1WK65_VEREI/77-268
A1WKT7_VEREI/87-278
A1WMC6_VEREI/86-271
A1WMV9_VEREI/74-262
A1WNL7_VEREI/85-268
A1WNV4_VEREI/73-262
A1WNX5_VEREI/78-266
A1WPL5_VEREI/98-286
A1WQI9_VEREI/73-258
A1WQR7_VEREI/75-266
A1WQR8_VEREI/77-270
A1WRQ8_VEREI/76-264
A1WRS6_VEREI/99-288
A1WS90_VEREI/69-257
A1ZRH1_9BACT/76-267
A1ZW43_9BACT/76-262
A2AXD0_STRCM/301-466
A2QF52_ASPNC/328-491
A2QL48_ASPNC/318-492
A2QM45_ASPNC/96-285
A2QUQ4_ASPNC/54-247
A2QZ09_ASPNC/329-512
A2RAS6_ASPNC/420-591
A2RB14_ASPNC/115-304
A2RBK0_ASPNC/90-252
A2RWS5_BURM9/269-445
A2S288_BURM9/75-264
A2S3D5_BURM9/76-268
A2S5Z9_BURM9/75-263
A2S779_BURM9/115-305
A2SAM8_BURM9/179-368
A2SCJ4_METPP/82-278
A2SE64_METPP/68-259
A2SJD7_METPP/78-268
A2SM41_METPP/79-267
A2VGF2_MYCTU/60-250
A2VH53_MYCTU/57-248
A2VIY2_MYCTU/464-658
A2VIY2_MYCTU/74-265
A2VP68_MYCTU/76-274
A2VQB9_9BURK/114-304
A2VQE0_9BURK/74-264
A2VS96_9BURK/116-304
A2VV46_9BURK/80-268
A2VWZ6_9BURK/72-261
A2VXV6_9BURK/80-269
A2VZL5_9BURK/184-371
A2W2G8_9BURK/93-282
A2W2H1_9BURK/66-254
A2W2K2_9BURK/79-266
A2W4E6_9BURK/68-256
A2W801_9BURK/12-124
A2W801_9BURK/259-414
A2W9T8_9BURK/80-269
A2WA44_9BURK/69-259
A2WAW3_9BURK/76-268
A2WEB9_9BURK/79-267
A2WGW7_9BURK/66-254
A2WH50_9BURK/71-259
A3DSM3_TETMA/1-70
A3GGH7_PICST/303-461
A3I7Z5_9BACI/69-257
A3J8Y4_9ALTE/501-689
A3J8Y4_9ALTE/63-276
A3JC94_9ALTE/45-233
A3JCF1_9ALTE/75-264
A3JCU3_9ALTE/73-263
A3JDE3_9ALTE/77-266
A3JDX1_9ALTE/81-271
A3JIA2_9ALTE/68-256
A3JIQ2_9ALTE/69-256
A3JLG1_9ALTE/77-148
A3JMS1_9RHOB/79-267
A3JR24_9RHOB/67-254
A3JY37_9RHOB/56-245
A3K221_9RHOB/69-257
A3K397_9RHOB/496-686
A3K397_9RHOB/64-278
A3K520_9RHOB/77-265
A3K5F3_9RHOB/73-260
A3K631_9RHOB/68-254
A3K7Z0_9RHOB/74-258
A3K7Z7_9RHOB/77-259
A3KRD2_PSEAE/69-259
A3KXL9_PSEAE/72-257
A3KY04_PSEAE/82-272
A3KZY4_PSEAE/77-269
A3L5E6_PSEAE/74-264
A3LC12_PSEAE/69-259
A3LE50_PSEAE/72-261
A3LEI3_PSEAE/82-272
A3LMC9_PSEAE/74-264
A3M2L9_ACIBT/76-268
A3M8L2_ACIBT/69-259
A3MDX3_BURM7/269-445
A3MJ35_BURM7/76-268
A3MK88_BURM7/75-264
A3MLE6_BURM7/171-360
A3MPR8_BURM7/61-251
A3MPZ7_BURM7/75-263
A3MSM6_PYRCJ/71-255
A3MVJ6_PYRCJ/55-221
A3N460_BURP6/61-251
A3N585_BURP6/75-263
A3N8K5_BURP6/76-268
A3NA67_BURP6/75-264
A3NBF1_BURP6/173-362
A3NKA0_BURP6/269-445
A3NNV0_BURP6/94-293
A3NNV8_BURP6/97-286
A3NPT9_BURP0/61-251
A3NQY5_BURP0/75-263
A3NUA8_BURP0/76-268
A3NVY4_BURP0/75-264
A3NX83_BURP0/215-404
A3P5W2_BURP0/269-445
A3P9D2_BURP0/97-286
A3PFW8_RHOS1/73-261
A3PRN0_RHOS1/76-267
A3PSV9_MYCSJ/199-359
A3PWT0_MYCSJ/70-259
A3PX08_MYCSJ/73-267
A3PXC4_MYCSJ/70-264
A3PXW8_MYCSJ/74-256
A3PY03_MYCSJ/71-262
A3Q2T7_MYCSJ/74-270
A3Q303_MYCSJ/71-261
A3Q323_MYCSJ/474-669
A3Q323_MYCSJ/80-263
A3Q358_MYCSJ/62-245
A3Q3T3_MYCSJ/74-265
A3Q3V5_MYCSJ/471-676
A3Q3V5_MYCSJ/67-268
A3Q3X9_MYCSJ/77-272
A3Q438_MYCSJ/74-266
A3Q472_MYCSJ/77-272
A3Q4C3_MYCSJ/72-260
A3Q4J2_MYCSJ/60-251
A3Q5X2_MYCSJ/69-257
A3Q8E2_MYCSJ/451-642
A3Q8E2_MYCSJ/67-259
A3QGE2_SHELP/70-260
A3R4S6_9ACTO/67-258
A3RUC7_RALSO/94-281
A3RUL4_RALSO/76-268
A3RVA7_RALSO/70-260
A3RXH9_RALSO/371-552
A3RXH9_RALSO/59-204
A3RXU4_RALSO/83-274
A3RZK6_RALSO/20-139
A3RZK6_RALSO/280-459
A3S907_9RHOB/73-261
A3SDG1_9RHOB/56-244
A3SL53_9RHOB/73-261
A3SMG1_9RHOB/83-273
A3STW9_9RHOB/73-261
A3SUQ5_9RHOB/1-96
A3T2N3_9RHOB/69-258
A3TID7_9MICO/78-271
A3TIH1_9MICO/283-414
A3TIH2_9MICO/67-257
A3TIR3_9MICO/63-235
A3TQA8_9MICO/74-262
A3TZ74_9RHOB/56-247
A3TZN9_9RHOB/67-252
A3TZP7_9RHOB/61-252
A3TZS8_9RHOB/71-262
A3TZV1_9RHOB/69-260
A3TZV5_9RHOB/73-261
A3TZV6_9RHOB/74-264
A3TZX1_9RHOB/63-254
A3U0K9_9RHOB/71-253
A3U0X8_9RHOB/67-254
A3U235_9RHOB/70-260
A3U250_9RHOB/73-261
A3U3I1_9RHOB/92-281
A3UCH8_9RHOB/53-243
A3UDI4_9RHOB/77-263
A3UDS0_9RHOB/60-243
A3UEX9_9RHOB/72-261
A3V5T3_9RHOB/73-261
A3V807_9RHOB/78-266
A3VEL8_9RHOB/78-266
A3VG13_9RHOB/70-260
A3VJV7_9RHOB/56-247
A3VK92_9RHOB/97-289
A3VLN9_9RHOB/73-255
A3VLP0_9RHOB/55-246
A3VLP7_9RHOB/68-250
A3VLQ1_9RHOB/85-275
A3VLQ2_9RHOB/74-280
A3W1Z0_9RHOB/71-260
A3W4B1_9RHOB/78-266
A3W4H4_9RHOB/68-256
A3W4Q7_9RHOB/56-246
A3W4V2_9RHOB/75-264
A3W617_9RHOB/69-259
A3W6K8_9RHOB/69-260
A3W6L2_9RHOB/73-261
A3W6L3_9RHOB/74-264
A3W6M7_9RHOB/70-261
A3W794_9RHOB/62-248
A3WDR6_9SPHN/66-254
A3WF32_9SPHN/86-274
A3WFB7_9SPHN/58-249
A3WFK6_9SPHN/76-265
A3WH86_9SPHN/69-259
A3X3J5_9RHOB/252-455
A3X3M8_9RHOB/72-260
A3X8H0_9RHOB/95-283
A3XAW5_9RHOB/76-264
A3XCC5_9RHOB/57-247
A3XEB9_9RHOB/64-255
A3YEM0_9GAMM/77-265
A3YH28_9GAMM/78-264
A3YH82_9GAMM/501-688
A3YH82_9GAMM/63-276
A4A361_9GAMM/69-258
A4A3Z6_9GAMM/57-249
A4ABL1_9GAMM/96-288
A4ACY3_9GAMM/73-261
A4AED1_9ACTN/79-266
A4AEM9_9ACTN/85-275
A4AFL0_9ACTN/73-260
A4AFV5_9ACTN/85-273
A4AGA1_9ACTN/257-437
A4AHS4_9ACTN/74-257
A4AJB0_9ACTN/68-258
A4ALT5_9ACTN/79-270
A4ALT7_9ACTN/85-275
A4ALT8_9ACTN/77-267
A4ALT9_9ACTN/67-255
A4ALU1_9ACTN/81-271
A4BGI5_9GAMM/61-249
A4EM29_9RHOB/72-260
A4EN40_9RHOB/74-263
A4ENX4_9RHOB/72-260
A4EP05_9RHOB/245-414
A4ERK2_9RHOB/73-261
A4ES22_9RHOB/68-256
A4EZH3_9RHOB/57-247
A4F177_9RHOB/95-283
A4FAZ6_SACEN/72-259
A4FC53_SACEN/75-263
A4FE43_SACEN/103-295
A4FEL8_SACEN/23-141
A4FEL8_SACEN/306-447
A4FG37_SACEN/72-260
A4FH71_SACEN/379-554
A4FH71_SACEN/73-210
A4FHG9_SACEN/257-427
A4FHV3_SACEN/74-270
A4FHZ3_SACEN/77-270
A4FII2_SACEN/70-258
A4FKR7_SACEN/56-246
A4FNB5_SACEN/69-260
A4G241_HERAR/72-248
A4G242_HERAR/70-276
A4G3Z1_HERAR/74-277
A4G8K5_HERAR/70-260
A4IKI1_GEOTN/70-258
A4IMJ0_GEOTN/60-248
A4IPP1_GEOTN/70-261
A4J210_DESRM/70-259
A4JDM8_BURVG/76-268
A4JEQ2_BURVG/75-264
A4JH51_BURVG/20-124
A4JH51_BURVG/260-436
A4JK56_BURVG/66-254
A4JMN5_BURVG/76-267
A4JN57_BURVG/71-259
A4JPZ0_BURVG/77-265
A4KCE9_9ACTO/305-495
A4KCF6_9ACTO/71-259
A4KFG4_MYCTU/60-250
A4KG71_MYCTU/92-283
A4KI11_MYCTU/464-658
A4KI11_MYCTU/74-265
A4KLG8_MYCTU/76-274
A4LC72_BURPS/75-264
A4LDL5_BURPS/185-374
A4LHS5_BURPS/45-233
A4LJT0_BURPS/75-263
A4LMK2_BURPS/61-251
A4LNH1_BURPS/94-283
A4LNI0_BURPS/97-286
A4LU24_BURPS/269-445
A4MGH7_BURPS/62-254
A4PE18_LACAC/76-255
A4QQD6_MAGO7/307-452
A4QUG0_MAGO7/58-251
A4QZ91_MAGO7/251-418
A4R406_MAGO7/297-467
A4R502_MAGO7/325-518
A4RJ83_MAGO7/528-708
A4RP00_MAGO7/70-259
A4RPN6_MAGO7/367-535
A4SWJ2_POLSQ/70-239
A4SWJ4_POLSQ/70-278
A4SX74_POLSQ/68-257
A4SXA1_POLSQ/97-289
A4SYN9_POLSQ/70-258
A4SZB2_POLSQ/71-259
A4T1F7_MYCGI/71-259
A4T3H1_MYCGI/73-267
A4T3T4_MYCGI/199-350
A4T730_MYCGI/71-259
A4T813_MYCGI/74-270
A4T882_MYCGI/77-268
A4T896_MYCGI/466-661
A4T896_MYCGI/81-257
A4T8C8_MYCGI/64-247
A4T8I5_MYCGI/453-643
A4T8I5_MYCGI/69-260
A4T945_MYCGI/61-252
A4TC80_MYCGI/75-266
A4TDD0_MYCGI/71-260
A4TDN5_MYCGI/69-257
A4TDQ2_MYCGI/74-267
A4TEA0_MYCGI/76-258
A4TUS4_9PROT/10-123
A4TUS4_9PROT/264-444
A4TWB3_9PROT/78-266
A4U4P1_9PROT/70-258
A4VGP8_PSEU5/77-269
A4VH66_PSEU5/60-250
A4VK76_PSEU5/114-304
A4VK96_PSEU5/75-264
A4VKU2_PSEU5/63-254
A4WHL1_PYRAR/87-281
A4WHL2_PYRAR/89-279
A4WIL6_PYRAR/71-254
A4WKQ8_PYRAR/62-229
A4WNK9_RHOS5/73-261
A4WXD2_RHOS5/73-262
A4X6S3_SALTO/67-258
A4X8P1_SALTO/88-275
A4XDW9_NOVAD/89-277
A4XEW9_NOVAD/79-271
A4XWK8_PSEMY/69-259
A4XXS7_PSEMY/72-262
A4Y0Q9_PSEMY/77-269
A4YJJ8_BRASO/74-262
A4YN45_BRASO/97-289
A4YN57_BRASO/68-254
A4YQV3_BRASO/44-227
A4YSG0_BRASO/78-271
A4YSP7_BRASO/68-257
A4YXB0_BRASO/72-260
A4YYH9_BRASO/71-259
A4YYL8_BRASO/86-274
A4Z321_BRASO/68-258
A4ZHS4_MYCS2/69-257
A5AAC1_ASPNC/302-467
A5ABS8_ASPNC/271-461
A5E8B6_BRASB/74-262
A5E9K5_BRASB/68-258
A5EF31_BRASB/68-230
A5EFJ0_BRASB/44-227
A5EGD2_BRASB/1-187
A5EHL3_BRASB/68-257
A5EL03_BRASB/68-256
A5ELR3_BRASB/78-271
A5END0_BRASB/71-259
A5ENG7_BRASB/86-274
A5EQX0_BRASB/67-254
A5EQY3_BRASB/75-267
A5FCE1_FLAJ1/71-260
A5FCE2_FLAJ1/71-263
A5FTU6_ACICJ/78-267
A5FUI1_ACICJ/83-271
A5FZ16_ACICJ/79-267
A5G1N7_ACICJ/69-256
A5G205_ACICJ/67-254
A5I3X0_CLOBH/76-263
A5I717_CLOBH/76-264
A5IA64_LEGPC/70-257
A5J2Y6_BURMA/269-445
A5J6G1_BURMA/75-263
A5P8R9_9SPHN/69-255
A5PA66_9SPHN/83-271
A5PCL8_9SPHN/56-247
A5TGA5_BURMA/269-445
A5THU9_BURMA/61-251
A5TJK3_BURMA/179-368
A5TKL7_BURMA/75-264
A5U0P3_MYCTA/60-250
A5U1J1_MYCTA/57-248
A5U3N3_MYCTA/464-658
A5U3N3_MYCTA/74-265
A5U7U6_MYCTA/76-274
A5UPE0_ROSS1/77-266
A5UTP2_ROSS1/71-254
A5V010_ROSS1/70-258
A5V0W5_ROSS1/70-256
A5V0W6_ROSS1/76-267
A5V0W7_ROSS1/98-288
A5V2Y8_SPHWW/64-251
A5V2Z4_SPHWW/78-271
A5V543_SPHWW/64-253
A5V6Q3_SPHWW/59-249
A5V710_SPHWW/84-272
A5V731_SPHWW/75-266
A5V747_SPHWW/83-268
A5V756_SPHWW/73-257
A5V7R4_SPHWW/87-275
A5V7R8_SPHWW/57-247
A5V8L8_SPHWW/73-262
A5V8R1_SPHWW/86-282
A5VBT0_SPHWW/75-266
A5VCI0_SPHWW/71-261
A5VE56_SPHWW/76-263
A5VIT9_LACRD/75-247
A5VQL3_BRUO2/74-262
A5VTR6_BRUO2/81-269
A5VTW7_BRUO2/76-268
A5VWU3_PSEP1/76-268
A5W3W6_PSEP1/72-262
A5W8B0_PSEP1/72-262
A5WAI5_PSEP1/68-258
A5WEP2_PSYWF/69-270
A5WFN5_PSYWF/90-279
A5WKM6_MYCTF/60-250
A5WLH0_MYCTF/92-283
A5WNJ0_MYCTF/462-656
A5WNJ0_MYCTF/72-263
A5WSI7_MYCTF/76-274
A5XGE8_BURMA/75-264
A5XHG2_BURMA/179-368
A5XK62_BURMA/269-445
A5XNU0_BURMA/76-268
A5XQ09_BURMA/75-264
A5XSE1_BURMA/75-263
A5XYW1_BURMA/179-368
A5ZRB6_9FIRM/49-241
A5ZRB7_9FIRM/25-212
A6CKR6_9BACI/61-249
A6DWM7_9RHOB/76-264
A6DYT1_9RHOB/69-261
A6E0T5_9RHOB/71-260
A6E196_9RHOB/56-246
A6E301_9RHOB/69-255
A6E4M8_9RHOB/68-256
A6EUX5_9ALTE/69-259
A6EW68_9ALTE/76-268
A6F0T0_9ALTE/58-248
A6F0T7_9ALTE/71-249
A6FJY7_9RHOB/73-261
A6FK82_9RHOB/78-267
A6FKQ8_9RHOB/56-246
A6FMY8_9RHOB/69-255
A6FNJ7_9RHOB/67-255
A6FVB4_9RHOB/69-257
A6G042_9DELT/73-265
A6GGJ0_9DELT/61-259
A6GMD7_9BURK/133-328
A6GQQ7_9BURK/80-269
A6QQD0_BOVIN/106-294
A6QRQ4_AJECN/123-312
A6QT58_AJECN/70-263
A6RW57_BOTFB/69-258
A6RZ86_BOTFB/325-494
A6SRQ1_BOTFB/85-276
A6SUZ3_JANMA/72-240
A6SUZ4_JANMA/70-259
A6T0G9_JANMA/74-277
A6T0J0_JANMA/69-274
A6T0J2_JANMA/70-245
A6TL49_ALKMQ/69-257
A6UII9_SINMW/75-263
A6UJE3_SINMW/76-268
A6ULD0_SINMW/70-257
A6UYQ8_PSEA7/77-269
A6V135_PSEA7/72-262
A6V1J9_PSEA7/72-261
A6V911_PSEA7/69-259
A6VA91_PSEA7/74-264
A6VVC3_MARMS/84-274
A6W2K8_MARMS/501-689
A6W2K8_MARMS/63-276
A6WBB7_KINRD/296-492
A6WVN2_OCHA4/75-265
A6X0Y1_OCHA4/74-262
A7EEQ3_SCLS1/66-257
A7EML9_SCLS1/69-258
A7EQ77_SCLS1/323-490
A7FYN7_CLOB1/76-264
A7FZI3_CLOB1/76-263
A7GFD3_CLOBL/76-263
A7GIM7_CLOBL/76-264
A7HAJ2_ANADF/68-258
A7HRM5_PARL1/82-271
A7HRX7_PARL1/68-256
A7HSS1_PARL1/92-282
A7HSU4_PARL1/5-90
A7HWM0_PARL1/69-259
A7HXR2_PARL1/58-249
A7ICK2_XANP2/70-279
A7ICK4_XANP2/71-248
A7IEQ2_XANP2/70-273
A7IF04_XANP2/68-256
A7ILB0_XANP2/66-256
A7IPI6_XANP2/76-264
A7NGU1_ROSCS/70-258
A7NHS7_ROSCS/151-341
A7NHS8_ROSCS/75-266
A7NHS9_ROSCS/70-256
A7NM74_ROSCS/73-265
A7NPJ5_ROSCS/71-254
A7NPP9_ROSCS/75-264
A7NPS2_ROSCS/69-256
A7RHH7_NEMVE/72-260
A7SF73_NEMVE/55-246
A7XAJ9_PAPAN/53-244
A7ZPH8_ECO24/74-262
A8A2M5_ECOHS/74-262
A8ALR5_CITK8/64-253
A8E8Z3_BURPS/75-263
A8EAA8_BURPS/97-286
A8EBV0_BURPS/179-368
A8ED27_BURPS/75-264
A8EGF9_BURPS/61-251
A8EQF6_BURPS/269-445
A8FYA8_SHESH/70-260
A8GGA8_SERP5/256-427
A8H9V9_SHEPA/82-272
A8HRH4_AZOC5/256-430
A8I2A8_AZOC5/68-256
A8I2H4_AZOC5/74-263
A8I9J8_AZOC5/75-263
A8IAE9_AZOC5/81-269
A8ICZ7_AZOC5/75-263
A8IFN8_AZOC5/70-273
A8IM21_AZOC5/70-260
A8IM23_AZOC5/70-242
A8IZC0_CHLRE/84-251
A8KAC3_HUMAN/53-138
A8KCP6_BURPS/97-286
A8KDN1_BURPS/90-289
A8KFR5_BURPS/115-305
A8KJE5_BURPS/75-263
A8KMJ4_BURPS/76-268
A8KP75_BURPS/75-264
A8KVM0_BURPS/176-365
A8KXD6_FRASN/74-268
A8KYH8_FRASN/82-274
A8L1E4_FRASN/69-257
A8L1N2_FRASN/70-258
A8L1P3_FRASN/75-264
A8L271_FRASN/70-256
A8L278_FRASN/423-612
A8L278_FRASN/72-254
A8L3I7_FRASN/69-259
A8L451_FRASN/323-492
A8L7P6_FRASN/44-232
A8L829_FRASN/74-267
A8L9H7_FRASN/84-272
A8L9I8_FRASN/63-246
A8L9J6_FRASN/126-321
A8L9K1_FRASN/137-331
A8LAG6_FRASN/69-260
A8LBJ1_FRASN/90-281
A8LBJ4_FRASN/494-683
A8LBJ4_FRASN/97-283
A8LBJ9_FRASN/73-261
A8LBX4_FRASN/82-277
A8LBX5_FRASN/105-302
A8LBZ4_FRASN/68-259
A8LBZ8_FRASN/67-258
A8LD56_FRASN/80-269
A8LD71_FRASN/62-253
A8LD86_FRASN/77-273
A8LDA2_FRASN/1-169
A8LDA6_FRASN/317-511
A8LDA6_FRASN/32-167
A8LEK8_FRASN/74-269
A8LEN5_FRASN/74-267
A8LFS8_FRASN/75-269
A8LG64_FRASN/73-273
A8LGL5_FRASN/65-245
A8LGU6_FRASN/56-253
A8LHJ3_FRASN/259-439
A8LJF2_DINSH/67-255
A8LLA4_DINSH/79-264
A8LMS7_DINSH/72-260
A8LNG9_DINSH/73-262
A8LSI5_DINSH/70-258
A8LSM9_DINSH/69-255
A8LSZ8_DINSH/486-677
A8LSZ8_DINSH/60-273
A8M1G4_SALAI/67-258
A8MB08_CALMQ/65-253
A8MEN5_ALKOO/70-258
A8MEU4_ALKOO/69-257
A8N4W4_COPC7/115-335
A8NTX0_COPC7/129-230
A8NTX0_COPC7/52-128
A8P510_COPC7/333-500
A8RJH4_9CLOT/71-264
A8RJH9_9CLOT/66-254
A8S5H8_9CLOT/71-263
A8S5Q5_9CLOT/63-251
A8S5Q6_9CLOT/69-258
A8TID3_9PROT/79-267
A8TKJ8_9PROT/77-265
A8TLC5_9PROT/83-271
A8TMD9_9PROT/74-263
A8TMI4_9PROT/71-259
A8TPV6_9PROT/69-260
A8TQY6_9PROT/78-268
A8TRU1_9PROT/73-262
A8TV51_9PROT/76-265
A8TV55_9PROT/69-257
A8TX55_9PROT/70-256
A8TYI7_9PROT/71-258
A8U0F2_9PROT/62-253
A8U295_9PROT/40-228
A8U3P5_9PROT/73-261
A8WMI4_CAEBR/55-246
A8ZZV8_DESOH/60-251
A9AC17_BURM1/122-314
A9AEH8_BURM1/75-263
A9AGL5_BURM1/18-124
A9AGL5_BURM1/259-432
A9AGR1_BURM1/72-261
A9AGY2_BURM1/75-264
A9AHW9_BURM1/69-259
A9AHY9_BURM1/74-262
A9ALL8_BURM1/66-254
A9ATB2_BURM1/71-259
A9AXT7_HERA2/1-139
A9AXT8_HERA2/68-116
A9B646_HERA2/70-258
A9BMA9_DELAS/56-247
A9BMJ1_DELAS/266-455
A9BP93_DELAS/70-258
A9BPF2_DELAS/95-287
A9BPG8_DELAS/72-255
A9BPH8_DELAS/73-261
A9BQK7_DELAS/75-263
A9BQT7_DELAS/75-263
A9BRH7_DELAS/58-248
A9BS36_DELAS/84-276
A9BSN7_DELAS/81-269
A9BTZ4_DELAS/89-277
A9BU61_DELAS/80-267
A9BUA5_DELAS/72-265
A9BUG3_DELAS/71-265
A9BVL6_DELAS/72-260
A9BWC9_DELAS/78-263
A9BYV1_DELAS/83-275
A9BZB2_DELAS/78-267
A9BZK4_DELAS/83-270
A9C043_DELAS/76-265
A9C068_DELAS/94-266
A9C1Z7_DELAS/73-261
A9C2Q4_DELAS/79-267
A9CZE9_9RHIZ/496-687
A9CZE9_9RHIZ/64-278
A9D913_9RHIZ/64-254
A9DE45_9RHIZ/85-273
A9DEX3_9GAMM/70-260
A9DGH2_9RHIZ/262-435
A9DTU7_9RHOB/75-257
A9DTW9_9RHOB/72-261
A9DWK4_9RHOB/73-261
A9DZA7_9RHOB/61-249
A9EB86_9RHOB/69-258
A9EI59_9RHOB/50-244
A9EJ85_9RHOB/72-260
A9EME4_9RHOB/69-257
A9ERZ0_9RHOB/234-409
A9FH57_9RHOB/90-278
A9FK56_9RHOB/90-278
A9FNE9_9RHOB/69-257
A9FVD9_9RHOB/72-260
A9FXQ5_9RHOB/56-250
A9G5Y7_SORC5/68-264
A9GGN6_9RHOB/242-415
A9H966_GLUDA/93-281
A9HGF1_9RHOB/84-272
A9HN06_9RHOB/67-255
A9HVK5_BORPD/77-269
A9HWE4_9RHOB/69-255
A9HWS7_BORPD/76-264
A9HXH1_BORPD/72-260
A9HXI1_BORPD/83-271
A9HXU8_BORPD/62-253
A9HXV0_BORPD/75-266
A9HY88_BORPD/80-272
A9HYD6_BORPD/143-326
A9HYL4_BORPD/72-260
A9HZ07_BORPD/203-277
A9HZ07_BORPD/74-201
A9I064_BORPD/71-259
A9I0X6_BORPD/70-258
A9I360_BORPD/69-260
A9I424_BORPD/77-269
A9I431_BORPD/76-269
A9I5S7_BORPD/80-272
A9I5Y3_BORPD/74-262
A9I805_BORPD/75-263
A9I830_BORPD/72-261
A9I9U9_BORPD/68-256
A9IB42_BORPD/70-259
A9IBL1_BORPD/61-246
A9IBV7_BORPD/99-291
A9ICD5_BORPD/73-256
A9ICD7_BORPD/77-268
A9ICE3_BORPD/62-250
A9ICF6_BORPD/103-291
A9ICI8_BORPD/90-278
A9ICS6_BORPD/76-264
A9IDD0_BORPD/76-261
A9IDN8_BORPD/68-259
A9IH14_BORPD/71-259
A9IJS4_BORPD/70-259
A9IJV9_BORPD/70-260
A9IKW5_BORPD/75-264
A9INE4_BORPD/279-467
A9IR35_BORPD/76-265
A9IRV2_BORPD/67-254
A9ISJ2_BORPD/82-270
A9IUI9_BORPD/85-277
A9IV77_BORPD/77-265
A9JYL1_BURMA/269-445
A9K009_BURMA/75-263
A9K7L6_BURMA/75-264
A9K9N9_BURMA/176-365
A9KDZ8_COXBN/77-272
A9M596_BRUC2/74-262
A9MD03_BRUC2/84-272
A9MDS4_BRUC2/81-269
A9MDX8_BRUC2/76-268
A9MQH6_SALAR/64-253
A9MYJ7_SALPB/70-259
A9NDC2_COXBR/64-259
A9U705_PHYPA/1-128
A9UMM3_XENLA/53-243
A9V5F7_MONBE/280-468
A9VWB0_METEP/75-264
A9W203_METEP/70-236
A9W213_METEP/74-278
A9WC36_CHLAA/70-256
A9WC39_CHLAA/75-266
A9WC40_CHLAA/127-317
A9WES0_CHLAA/72-255
A9WGE3_CHLAA/75-264
A9WJR4_CHLAA/71-259
A9WLH9_RENSM/1-178
A9WST5_RENSM/68-189
A9WW85_BRUSI/84-272
A9WXM3_BRUSI/81-269
A9WXS9_BRUSI/76-268
A9X6P6_ACEAC/73-265
A9X6P7_ACEAC/76-296
A9X6P9_ACEAC/77-266
A9ZIS5_COXBU/64-259
AMACR_HUMAN/53-244
AMACR_MOUSE/52-243
AMACR_RAT/53-244
B0CGN4_BRUSI/74-262
B0CVC5_LACBS/106-294
B0CX63_LACBS/175-225
B0CX63_LACBS/223-328
B0DCH3_LACBS/58-268
B0E0P6_LACBS/313-466
B0KG41_PSEPG/76-268
B0KRJ4_PSEPG/72-262
B0MHK6_9FIRM/69-257
B0NI16_EUBSP/69-257
B0P505_9CLOT/70-258
B0P9U7_9FIRM/69-257
B0SFB7_LEPBA/78-266
B0SNW4_LEPBP/62-250
B0SY87_CAUSK/58-248
B0T246_CAUSK/71-260
B0T6G5_CAUSK/87-277
B0T762_CAUSK/68-259
B0T7M1_CAUSK/67-257
B0T7M2_CAUSK/77-266
B0TNP5_SHEHH/73-263
B0U8P4_METS4/72-261
B0U9G8_METS4/77-274
B0UGR5_METS4/75-264
B0UH48_METS4/65-255
B0UH67_METS4/266-442
B0UIN3_METS4/70-236
B0UIU2_METS4/69-259
B0UJR8_METS4/70-261
B0UMX8_METS4/74-262
B0UNM7_METS4/76-264
B0V502_ACIBY/69-259
B0V7T2_ACIBY/76-268
B0VB76_ACIBY/69-259
B0VB93_ACIBY/76-268
B0VJR8_CLOAI/77-265
B0VRH9_ACIBS/69-259
B0VUI3_ACIBS/76-268
B0WCR2_CULQU/52-243
B0WGB1_CULQU/107-293
B0XP28_ASPFC/312-477
B0XPI8_ASPFC/109-309
B0XY73_ASPFC/279-469
B0Y2Y0_ASPFC/57-250
B0YBA1_ASPFC/106-295
B1C984_9FIRM/86-276
B1EGC8_9ESCH/74-265
B1EIS3_9ESCH/72-261
B1EKH4_9ESCH/72-259
B1FBM5_9BURK/72-259
B1FH77_9BURK/71-259
B1FHT5_9BURK/73-262
B1FHT8_9BURK/66-254
B1FJM0_9BURK/68-256
B1FJT4_9BURK/69-259
B1FLL0_9BURK/76-268
B1FQT5_9BURK/75-264
B1FR47_9BURK/12-124
B1FR47_9BURK/260-436
B1FR80_9BURK/75-264
B1FRX3_9BURK/74-172
B1FTF4_9BURK/72-259
B1FU94_9BURK/74-262
B1FVC2_9BURK/69-259
B1FW77_9BURK/81-268
B1FYU0_9BURK/89-278
B1FZU5_9BURK/70-261
B1G2C2_9BURK/10-124
B1G2C2_9BURK/265-410
B1G4W5_9BURK/77-268
B1G6C8_9BURK/81-270
B1G6E7_9BURK/69-255
B1G7V2_9BURK/1-161
B1G7V3_9BURK/76-107
B1GAP8_9BURK/65-278
B1H3R9_BURPS/97-286
B1H728_BURPS/269-445
B1HAH8_BURPS/61-251
B1HDM2_BURPS/221-410
B1HGB9_BURPS/75-263
B1HJN7_BURPS/75-264
B1HY54_LYSSC/72-262
B1HZY6_LYSSC/69-257
B1IFC8_CLOBK/76-264
B1IGU6_CLOBK/76-263
B1IX91_ECOLC/74-262
B1J8D0_PSEPW/66-253
B1J9W3_PSEPW/73-263
B1JB58_PSEPW/70-257
B1JDD2_PSEPW/72-262
B1JFF9_PSEPW/76-268
B1JTA4_BURCC/75-264
B1JV38_BURCC/72-261
B1JX57_BURCC/68-256
B1JXE3_BURCC/16-124
B1JXE3_BURCC/260-430
B1JZ80_BURCC/75-263
B1K025_BURCC/76-268
B1K158_BURCC/74-262
B1K182_BURCC/69-259
B1K3Z7_BURCC/73-262
B1K400_BURCC/66-254
B1K4H6_BURCC/72-259
B1K5X6_BURCC/80-266
B1KBC2_BURCC/72-260
B1KC20_BURCC/68-256
B1KCJ8_BURCC/79-268
B1KCK7_BURCC/61-252
B1KCQ6_BURCC/63-251
B1KCR0_BURCC/78-274
B1KVI9_CLOBM/76-263
B1L1J4_CLOBM/76-264
B1LMG7_ECOSM/74-262
B1LSV5_METRJ/260-431
B1LY74_METRJ/69-259
B1M0K5_METRJ/70-235
B1M0U3_METRJ/74-262
B1M1C6_METRJ/80-270
B1M357_METRJ/70-277
B1M3W1_METRJ/70-258
B1M421_METRJ/75-264
B1M7T9_METRJ/88-276
B1MC73_MYCA9/281-448
B1MI96_MYCA9/72-259
B1MIB7_MYCA9/64-254
B1ML75_MYCA9/70-259
B1MNP4_MYCA9/61-232
B1MNS1_MYCA9/253-395
B1Q293_ANOGA/50-236
B1Q9V2_CLOBO/76-264
B1QC45_CLOBO/76-263
B1QMA0_CLOBO/76-264
B1QN05_CLOBO/76-263
B1SAD3_9BIFI/137-330
B1SXS9_9BURK/61-252
B1SZP7_9BURK/69-256
B1T1T4_9BURK/66-254
B1T3T3_9BURK/75-264
B1T829_9BURK/68-256
B1T9T4_9BURK/97-287
B1TA47_9BURK/86-275
B1TBH2_9BURK/71-259
B1TBJ7_9BURK/260-438
B1TBJ7_9BURK/5-124
B1TDA2_9BURK/83-275
B1TDG8_9BURK/74-262
B1TF70_9BURK/75-263
B1TFX1_9BURK/75-264
B1VGC8_CORU7/107-225
B1VTY1_STRGG/80-271
B1W0P5_STRGG/73-262
B1W267_STRGG/72-260
B1X9P3_ECODH/74-262
B1XU02_POLNS/1-60
B1XVI3_POLNS/1-159
B1XVI4_POLNS/70-117
B1XX66_LEPCP/73-264
B1Y144_LEPCP/71-265
B1Y1B3_LEPCP/71-259
B1Y1T8_LEPCP/85-277
B1Y583_LEPCP/80-267
B1Y5G9_LEPCP/68-258
B1Y789_LEPCP/102-294
B1YNJ3_BURA4/76-268
B1YNM0_BURA4/75-263
B1YQD3_BURA4/74-262
B1YQH0_BURA4/69-259
B1YRE6_BURA4/75-264
B1YT62_BURA4/81-270
B1YVC5_BURA4/12-124
B1YVC5_BURA4/260-435
B1YYN3_BURA4/496-686
B1YYN3_BURA4/64-278
B1Z1T6_BURA4/72-259
B1Z1X3_BURA4/66-254
B1Z3U6_BURA4/68-256
B1Z3V8_BURA4/69-256
B1Z4A0_BURA4/82-270
B1Z4L6_BURA4/71-259
B1Z9P7_METPB/75-264
B1ZBX5_METPB/70-239
B1ZBY6_METPB/74-278
B2AFH5_PODAN/332-507
B2AHB0_CUPTR/71-259
B2AHN4_CUPTR/73-261
B2AIB4_CUPTR/77-265
B2AIC0_CUPTR/83-274
B2AIE9_CUPTR/89-278
B2AN44_PODAN/119-307
B2AX62_PODAN/381-564
B2B7D1_PODAN/84-275
B2CW76_9BURK/13-158
B2EC71_BIFAN/74-267
B2G6B6_LACRJ/75-247
B2GHL5_KOCRD/77-264
B2GJR9_KOCRD/72-259
B2GXH1_BURPS/75-264
B2H1S3_BURPS/75-263
B2H571_BURPS/97-286
B2H577_BURPS/90-289
B2H6M4_BURPS/68-256
B2H808_BURPS/269-445
B2H9I2_BURPS/115-305
B2HAF5_BURPS/176-365
B2HD50_MYCMM/458-652
B2HD50_MYCMM/68-259
B2HEL8_MYCMM/76-275
B2HFC3_MYCMM/60-250
B2HFF5_MYCMM/73-269
B2HG49_MYCMM/469-664
B2HG49_MYCMM/85-267
B2HG87_MYCMM/64-247
B2HGF9_MYCMM/72-261
B2HLM9_MYCMM/87-275
B2HLW4_MYCMM/71-262
B2HPN0_MYCMM/466-656
B2HPN0_MYCMM/85-264
B2HQC5_MYCMM/70-262
B2HQE6_MYCMM/72-254
B2HSD6_MYCMM/61-252
B2HTZ6_ACIBC/76-268
B2HY53_ACIBC/76-268
B2HYH1_ACIBC/69-259
B2IGR9_BEII9/99-287
B2IIS6_BEII9/74-262
B2JDW7_BURP8/259-439
B2JDW7_BURP8/9-124
B2JEJ5_BURP8/72-260
B2JFT4_BURP8/495-684
B2JFT4_BURP8/63-277
B2JG61_BURP8/95-284
B2JIE4_BURP8/81-272
B2JK73_BURP8/76-268
B2JL72_BURP8/68-256
B2JM63_BURP8/70-259
B2JM66_BURP8/70-240
B2JQ28_BURP8/69-259
B2JST7_BURP8/69-256
B2JVV8_BURP8/71-259
B2JWW8_BURP8/80-268
B2N467_ECOLX/70-232
B2N470_ECOLX/74-262
B2ND47_ECOLX/69-258
B2NM30_ECO57/70-244
B2NWX8_ECO57/69-258
B2P3F2_ECO57/70-244
B2PBN1_ECO57/69-258
B2PIZ7_ECO57/70-244
B2PMG5_ECO57/69-258
B2PV52_PROST/70-246
B2PV55_PROST/74-284
B2PXS0_PROST/77-266
B2SC59_BRUA1/86-274
B2SCW9_BRUA1/81-269
B2SD20_BRUA1/76-268
B2SXJ6_BURPP/72-261
B2SZN1_BURPP/76-268
B2T0C4_BURPP/81-268
B2T2P0_BURPP/78-267
B2T3S6_BURPP/87-276
B2T5C0_BURPP/68-255
B2T5L3_BURPP/155-346
B2T6L1_BURPP/14-127
B2T6L1_BURPP/262-416
B2T896_BURPP/70-259
B2T8T1_BURPP/77-269
B2T8Z9_BURPP/68-256
B2T9D3_BURPP/70-242
B2TA13_BURPP/69-259
B2TCP8_BURPP/65-255
B2TE79_BURPP/73-261
B2TGM0_BURPP/71-259
B2TWX0_SHIB3/74-262
B2U852_RALPJ/76-268
B2U9T1_RALPJ/70-260
B2UA63_RALPJ/68-255
B2UAX6_RALPJ/83-274
B2UBK1_RALPJ/74-264
B2UGT0_RALPJ/71-258
B2UH01_RALPJ/16-126
B2UH01_RALPJ/262-442
B2UHU2_RALPJ/73-261
B2VRU0_PYRTR/323-497
B2W7E5_PYRTR/237-345
B2WEA4_PYRTR/66-256
B2WLM2_PYRTR/59-251
B3AAD4_ECO57/69-258
B3ABQ2_ECO57/70-244
B3AI90_ECO57/69-258
B3ATU3_ECO57/70-244
B3B4S1_ECO57/69-258
B3B6K1_ECO57/70-244
B3BBU3_ECO57/69-258
B3BHJ5_ECO57/74-262
B3BHJ8_ECO57/70-244
B3BZS0_ECO57/70-244
B3C2N4_ECO57/69-258
B3CZQ8_BURM1/76-268
B3H938_ECOLX/70-244
B3H941_ECOLX/74-262
B3HIP6_ECOLX/69-258
B3HWX5_ECOLX/74-262
B3HWX8_ECOLX/70-244
B3HXU7_ECOLX/69-258
B3I1N8_ECOLX/74-262
B3I1P1_ECOLX/70-244
B3ICB4_ECOLX/69-258
B3IM47_ECOLX/74-262
B3IM50_ECOLX/70-244
B3IQK2_ECOLX/69-258
B3KM26_HUMAN/53-244
B3KMU8_HUMAN/53-244
B3M0C3_DROAN/125-311
B3MK20_DROAN/52-243
B3NLY3_DROER/52-243
B3NYX6_DROER/114-300
B3PCY0_CELJU/72-261
B3PNX3_RHIE6/79-267
B3PTZ1_RHIE6/82-270
B3Q5Z4_RHOPT/74-262
B3Q6C6_RHOPT/83-266
B3Q6K6_RHOPT/70-258
B3Q7G1_RHOPT/75-267
B3Q8C8_RHOPT/67-254
B3QA48_RHOPT/68-257
B3QAJ5_RHOPT/259-449
B3QB95_RHOPT/70-260
B3QEU5_RHOPT/68-257
B3QEZ1_RHOPT/72-257
B3QK67_RHOPT/59-249
B3QK69_RHOPT/71-252
B3R1M4_CUPTR/70-260
B3R278_CUPTR/69-257
B3R2D6_CUPTR/80-263
B3R5H1_CUPTR/76-268
B3R5M0_CUPTR/79-268
B3R5N2_CUPTR/25-135
B3R5N2_CUPTR/272-453
B3R6M5_CUPTR/86-274
B3R8H1_CUPTR/74-263
B3R8J5_CUPTR/66-252
B3R8N6_CUPTR/60-247
B3R8P2_CUPTR/84-276
B3R8Q7_CUPTR/68-262
B3R926_CUPTR/84-272
B3R940_CUPTR/72-261
B3RB29_CUPTR/70-237
B3RB35_CUPTR/71-274
B3RBQ2_CUPTR/82-275
B3RBR4_CUPTR/85-273
B3RC31_CUPTR/73-260
B3RC45_CUPTR/483-672
B3RC45_CUPTR/82-273
B3RD10_CUPTR/72-259
B3RD63_CUPTR/80-272
B3RQP6_TRIAD/102-290
B3RSX4_TRIAD/53-249
B3T935_9ARCH/82-274
B3T936_9ARCH/75-265
B3TCG3_9ZZZZ/454-642
B3TCG3_9ZZZZ/71-256
B3VMH5_STANO/13-157
B3VMH6_9BURK/13-157
B3VMH7_AZOBR/13-157
B3VMH8_9RHIZ/13-157
B3VMH9_9RHIZ/13-157
B3VMI0_9BACT/13-157
B3VMI1_9BACT/13-155
B3VMI2_9BACT/13-155
B3VMI3_9BACT/13-154
B3VMI4_9BACT/13-156
B3VMI5_9BACT/13-154
B3VMI6_9BACT/13-157
B3VMI7_9BACT/13-155
B3VMI8_9BACT/13-157
B3VMI9_9BACT/13-155
B3VMJ0_9BACT/13-156
B3VMJ1_9BACT/13-154
B3WP45_ECOLX/74-262
B3WP48_ECOLX/70-244
B3WSL2_ECOLX/69-258
B3X0F8_SHIDY/70-244
B3X0G1_SHIDY/74-262
B3X590_SHIDY/69-258
B3XA04_ECOLX/74-262
B3XA07_ECOLX/70-244
B3XR90_LACRE/75-247
B3YL23_SALET/87-276
B4A3R7_SALNE/70-259
B4BIN4_9BACI/75-266
B4BKW2_9BACI/60-248
B4BNW1_9BACI/70-261
B4BRQ0_9BACI/70-258
B4DJF0_HUMAN/106-294
B4E6Y1_BURCJ/76-268
B4E9B7_BURCJ/74-262
B4E9E4_BURCJ/14-126
B4E9E4_BURCJ/262-437
B4E9R9_BURCJ/75-263
B4E9T0_BURCJ/69-259
B4EAY1_BURCJ/75-264
B4EC89_BURCJ/68-256
B4EDW3_BURCJ/72-261
B4EKE5_BURCJ/72-259
B4EKW0_BURCJ/66-254
B4EKW3_BURCJ/73-262
B4ELL1_BURCJ/80-266
B4ENB5_BURCJ/72-260
B4EPG3_BURCJ/70-259
B4EQB9_BURCJ/68-256
B4G738_DROPE/52-243
B4GN22_DROPE/122-308
B4IFF3_DROSE/52-243
B4IIB3_DROSE/116-302
B4JAJ8_DROGR/51-242
B4JXT1_DROGR/119-305
B4K7R3_DROMO/118-304
B4KJ04_DROMO/52-245
B4LV88_DROVI/52-245
B4M197_DROVI/117-303
B4MWB8_DROWI/52-244
B4NFW6_DROWI/108-294
B4P6K6_DROYA/52-243
B4PPP1_DROYA/114-300
B4Q3H2_DROSI/52-243
B4QS23_DROSI/116-302
B4R8G2_PHEZH/69-260
B4R9H5_PHEZH/69-255
B4RAQ8_PHEZH/88-278
B4RAX6_PHEZH/58-248
B4RDM7_PHEZH/76-265
B4REK6_PHEZH/68-256
B4REL6_PHEZH/82-270
B4RGN1_PHEZH/76-264
B4RGN7_PHEZH/77-266
B4RH03_PHEZH/84-273
B4T6J7_SALNS/87-276
B4TIH1_SALHS/87-276
B4TWR5_SALSV/87-276
B4UK48_ANASK/69-259
B4VF96_9ACTO/64-256
B4W853_9CAUL/59-246
B4W863_9CAUL/67-258
B4W8K7_9CAUL/64-255
B4W8L6_9CAUL/66-256
B4WB96_9CAUL/63-254
B4WER9_9CAUL/87-259
B4WYJ7_9GAMM/75-264
B4X303_9GAMM/62-253
B4YST4_EUBSP/71-258
B4YST7_9CLOT/71-258
B4YSU2_9CLOT/69-257
B5BW72_SALET/87-276
B5C8K0_SALET/87-276
B5EIC9_GEOBB/61-234
B5F751_SALA4/70-259
B5FHG6_SALDC/87-276
B5GGH6_9ACTO/319-492
B5GZX2_STRCL/67-255
B5H4R9_STRPR/51-243
B5H6T7_STRPR/67-257
B5H9N6_STRPR/74-262
B5HGY6_STRPR/276-441
B5HI27_STRPR/77-279
B5HPC4_9ACTO/70-261
B5HPE3_9ACTO/78-265
B5HST0_9ACTO/67-258
B5HYY1_9ACTO/75-263
B5HZD9_9ACTO/72-260
B5I2V1_9ACTO/251-403
B5I857_9ACTO/72-275
B5I862_9ACTO/70-273
B5I9A4_9ACTO/71-280
B5IYB3_9RHOB/80-268
B5IZH3_9RHOB/72-260
B5J5W2_9RHOB/80-268
B5JCC2_9RHOB/49-237
B5JUJ8_9GAMM/62-275
B5K6S2_9RHOB/72-260
B5KE36_9RHOB/59-248
B5KEI6_9RHOB/88-278
B5KEW7_9RHOB/74-262
B5ML92_SALET/87-276
B5MV33_SALET/87-276
B5N7T6_SALET/87-276
B5NM84_SALET/87-276
B5P5X3_SALET/87-276
B5PHZ6_SALET/87-276
B5PVD1_SALHA/87-276
B5Q2G9_SALVI/87-276
B5RXF8_RALSO/20-139
B5RXF8_RALSO/263-442
B5S0A2_RALSO/83-274
B5S156_RALSO/60-250
B5S3G1_RALSO/94-281
B5S555_RALSO/371-552
B5S555_RALSO/59-204
B5S9E6_RALSO/76-268
B5SAZ7_RALSO/70-257
B5SCY7_RALSO/371-552
B5SCY7_RALSO/59-204
B5SGG2_RALSO/76-268
B5SLC1_RALSO/20-139
B5SLC1_RALSO/280-459
B5SLI0_RALSO/83-274
B5SM17_RALSO/73-263
B5WC87_9BURK/79-268
B5WC97_9BURK/61-252
B5WCE5_9BURK/63-251
B5WCE9_9BURK/78-274
B5WCM2_9BURK/76-266
B5WDX9_9BURK/69-257
B5WDZ1_9BURK/87-277
B5WE00_9BURK/86-281
B5WEV9_9BURK/73-262
B5WH73_9BURK/74-263
B5WHP1_9BURK/263-433
B5WJ18_9BURK/83-271
B5WJ66_9BURK/65-256
B5WLQ1_9BURK/70-258
B5WLX9_9BURK/69-259
B5WNA9_9BURK/76-268
B5WR56_9BURK/72-260
B5WUM2_9BURK/81-268
B5WVA6_9BURK/87-276
B5ZHN1_GLUDA/96-284
B5ZWM4_RHILW/81-269
B5ZZS8_RHILW/502-692
B5ZZS8_RHILW/70-284
B6A525_RHILW/71-259
B6ATN0_9RHOB/69-256
B6ATN2_9RHOB/74-261
B6AUB1_9RHOB/69-255
B6AXC6_9RHOB/74-266
B6AY51_9RHOB/496-686
B6AY51_9RHOB/64-278
B6B0H0_9RHOB/56-246
B6B0V6_9RHOB/68-256
B6B345_9RHOB/73-261
B6B4D1_9RHOB/1-179
B6B6J2_9RHOB/86-274
B6BBE6_9RHOB/57-247
B6BC34_9RHOB/243-401
B6BCG5_9RHOB/72-260
B6BE21_9RHOB/65-253
B6BPY9_9RICK/70-259
B6BT45_9RICK/69-257
B6FW32_9CLOT/69-257
B6H1E5_PENCW/118-307
B6H6S6_PENCW/108-296
B6HA34_PENCW/327-504
B6HE52_PENCW/125-313
B6HL80_PENCW/306-473
B6HTM1_PENCW/53-246
B6I6S2_ECOSE/87-275
B6IN28_RHOCS/86-274
B6IWE5_RHOCS/70-261
B6J0R6_COXB2/77-272
B6J6F6_COXB1/77-272
B6JBR9_OLICO/77-269
B6JGC5_OLICO/72-260
B6JH10_OLICO/74-262
B6JI42_OLICO/98-286
B6JI44_OLICO/65-256
B6JI47_OLICO/77-265
B6Q3J0_PENMQ/120-309
B6Q6K6_PENMQ/312-484
B6QES2_PENMQ/330-490
B6QFP9_PENMQ/60-253
B6QKQ3_PENMQ/740-928
B6QTF9_PENMQ/77-283
B6QYB4_9RHOB/60-251
B6QYT8_9RHOB/443-631
B6QYT8_9RHOB/8-222
B6R1R5_9RHOB/92-283
B6R3L0_9RHOB/77-267
B6R540_9RHOB/74-262
B6XFG6_9ENTR/78-267
B6ZSI2_ECO57/69-258
B6ZX89_ECO57/70-244
B6ZX93_ECO57/1-189
B7A8K3_THEAQ/68-256
B7AAY5_THEAQ/63-222
B7CG73_BURPS/69-257
B7CH43_BURPS/269-445
B7CJS8_BURPS/75-263
B7CM47_BURPS/173-362
B7CNK7_BURPS/75-264
B7CU69_BURPS/205-397
B7CVT9_BURPS/61-251
B7CVZ7_BURPS/107-306
B7CW05_BURPS/97-286
B7DUP3_9BACL/79-267
B7GJG3_ANOFW/114-302
B7GWS4_ACIB3/69-259
B7GZF3_ACIB3/76-268
B7H497_ACIB3/76-268
B7H4C7_ACIB3/69-259
B7I390_ACIB5/69-259
B7I3C0_ACIB5/76-268
B7I6F6_ACIB5/76-268
B7I8I5_ACIB5/69-259
B7KR43_METC4/70-236
B7KR54_METC4/74-278
B7KUT6_METC4/75-264
B7LBS4_ECO55/74-262
B7M6P0_ECO8A/74-262
B7MH31_ECO45/74-262
B7MXN3_ECO81/74-262
B7N5X1_ECOLU/74-262
B7NPQ5_ECO7I/74-262
B7PUY6_IXOSC/70-258
B7Q1P6_IXOSC/79-248
B7QPS9_9RHOB/72-260
B7QRE3_9RHOB/242-426
B7QSS8_9RHOB/46-234
B7QUC0_9RHOB/71-259
B7QXY4_9RHOB/57-248
B7RLS2_9RHOB/73-261
B7RLV1_9RHOB/64-255
B7RMT6_9RHOB/95-284
B7RNN4_9RHOB/67-258
B7RNP9_9RHOB/488-681
B7RNP9_9RHOB/68-252
B7RTX6_9GAMM/480-672
B7RTX6_9GAMM/78-280
B7RV96_9GAMM/83-272
B7RWX8_9GAMM/57-249
B7RY36_9GAMM/68-255
B7RY41_9GAMM/57-247
B7RZD3_9GAMM/76-268
B7RZJ4_9GAMM/61-252
B7RZQ9_9GAMM/54-246
B7S1D7_9GAMM/73-261
B7U9V6_9PSED/41-129
B7U9V7_9RHOB/42-132
B7U9V8_9RHOB/42-132
B7UG81_ECO27/74-262
B7UX00_PSEA8/69-259
B7UY52_PSEA8/74-264
B7UZN1_PSEA8/82-272
B7V431_PSEA8/77-269
B7V9G3_PSEA8/72-261
B7WRI6_COMTE/69-258
B7WRJ1_COMTE/68-256
B7WVL3_COMTE/86-274
B7WVL4_COMTE/157-257
B7WWI7_COMTE/81-269
B7WWX1_COMTE/76-268
B7WX95_COMTE/76-267
B7WYG0_COMTE/84-280
B7WZS1_COMTE/81-268
B7X020_COMTE/72-260
B7X036_COMTE/88-280
B7X090_COMTE/88-276
B7X0F5_COMTE/74-263
B7X0K8_COMTE/76-264
B7X0U4_COMTE/80-269
B7X4E8_COMTE/78-268
B7X4Y0_COMTE/92-283
B7X556_COMTE/92-280
B7X599_COMTE/91-280
B7X5G6_COMTE/72-245
B7Z568_HUMAN/106-195
B8C0F9_THAPS/87-281
B8CV78_SHEPW/70-260
B8D2X6_DESK1/66-252
B8DWT9_BIFA0/74-267
B8FI47_DESAA/58-250
B8FQY4_DESHD/92-285
B8FXJ7_DESHD/71-261
B8FXK7_DESHD/69-262
B8FZK4_DESHD/69-261
B8FZL2_DESHD/71-260
B8G0V5_DESHD/71-258
B8G0V7_DESHD/66-251
B8G6Z2_CHLAD/75-264
B8G8H4_CHLAD/70-256
B8G8H5_CHLAD/75-266
B8G8H6_CHLAD/124-314
B8G8X6_CHLAD/72-255
B8GD08_CHLAD/71-259
B8GWJ0_CAUCN/58-248
B8GYV2_CAUCN/68-256
B8H681_CAUCN/105-294
B8H934_ARTCA/73-271
B8H9B5_ARTCA/80-268
B8HB58_ARTCA/245-391
B8HGK4_ARTCA/99-283
B8IDX1_METNO/74-262
B8IFI8_METNO/74-263
B8IFJ2_METNO/77-274
B8IFX5_METNO/70-276
B8IFZ2_METNO/70-239
B8IG68_METNO/71-258
B8IH69_METNO/69-259
B8IKQ7_METNO/76-264
B8INM5_METNO/86-274
B8IQ45_METNO/67-257
B8IVL4_METNO/73-261
B8IWI0_METNO/70-276
B8IXF5_METNO/83-273
B8IXS8_METNO/55-246
B8J5L9_ANAD2/69-259
B8KF55_9GAMM/1-81
B8KFQ8_9GAMM/57-249
B8KJM9_9GAMM/68-255
B8KL10_9GAMM/76-268
B8KNS9_9GAMM/69-239
B8KQH7_9GAMM/472-664
B8KQH7_9GAMM/80-271
B8KQZ5_9GAMM/56-248
B8KU01_9GAMM/71-260
B8KU02_9GAMM/67-257
B8KU03_9GAMM/77-265
B8KY78_9GAMM/70-259
B8M4K9_TALSN/882-1039
B8M5Z2_TALSN/313-487
B8M6N9_TALSN/120-309
B8M9J3_TALSN/60-253
B8MGJ3_TALSN/150-338
B8MNK1_TALSN/68-269
B8MXF5_ASPFN/95-285
B8NCB7_ASPFN/31-210
B8NF58_ASPFN/695-881
B8NNC0_ASPFN/119-308
B8NQH5_ASPFN/55-248
B8NRS6_ASPFN/307-476
B8NW77_ASPFN/46-217
B8NWN6_ASPFN/315-489
B8R4J2_9MYCO/72-261
B8R8S1_9BACT/68-255
B9B2T9_9BURK/66-254
B9B3C7_9BURK/75-263
B9B4C0_9BURK/18-124
B9B4C0_9BURK/259-433
B9B5S2_9BURK/84-272
B9B5T0_9BURK/69-259
B9B6G3_9BURK/71-259
B9B818_9BURK/75-264
B9B8F1_9BURK/69-259
B9B8H5_9BURK/74-262
B9BDQ9_9BURK/72-261
B9BEC3_9BURK/76-268
B9BKU1_9BURK/78-266
B9BLX5_9BURK/75-264
B9BM95_9BURK/69-259
B9BMB8_9BURK/74-262
B9BN51_9BURK/76-268
B9BNS2_9BURK/396-556
B9BNS2_9BURK/42-208
B9BPP0_9BURK/71-259
B9BR91_9BURK/11-115
B9BR91_9BURK/250-422
B9BVP7_9BURK/80-268
B9BYS4_9BURK/66-254
B9BYZ7_9BURK/72-261
B9C4U6_9BURK/78-266
B9C6H6_9BURK/74-262
B9C6J9_9BURK/69-259
B9C6W8_9BURK/75-264
B9C7Z0_9BURK/72-261
B9C912_9BURK/396-556
B9C912_9BURK/42-208
B9C9Y3_9BURK/71-259
B9CAD5_9BURK/11-115
B9CAD5_9BURK/250-422
B9CD48_9BURK/80-268
B9CEI3_9BURK/66-254
B9CIJ0_9BURK/76-268
B9CZ01_WOLRE/68-258
B9EPD4_SALSA/53-85
B9J8X2_AGRRK/75-265
B9JAX5_AGRRK/77-267
B9JH80_AGRRK/82-270
B9JIE5_AGRRK/65-253
B9K247_AGRVS/74-262
B9KRA0_RHOSK/73-261
B9KUK1_RHOSK/46-233
B9KWL1_RHOSK/76-267
B9KWQ7_RHOSK/71-259
B9L150_THERP/77-265
B9L2G3_THERP/88-276
B9LD87_CHLSY/71-259
B9LGN8_CHLSY/70-256
B9LGP0_CHLSY/75-266
B9LGP1_CHLSY/100-290
B9LIN9_CHLSY/75-264
B9LJN5_CHLSY/72-255
B9LMV7_HALLT/91-280
B9LR77_HALLT/84-273
B9LX46_HALLT/87-274
B9LZZ3_GEOSF/74-262
B9LZZ4_GEOSF/79-270
B9M9Z4_ACIET/77-265
B9MAG7_ACIET/56-246
B9MAH3_ACIET/72-260
B9MAI9_ACIET/112-304
B9MC91_ACIET/79-268
B9MCE0_ACIET/82-278
B9MCZ3_ACIET/73-260
B9MFU7_ACIET/79-267
B9NFB1_POPTR/1-161
B9NFG9_POPTR/111-301
B9NJF7_POPTR/83-270
B9NK09_POPTR/62-253
B9NQF6_9RHOB/245-420
B9NR25_9RHOB/73-258
B9NUM1_9RHOB/57-247
B9NV61_9RHOB/484-676
B9NV61_9RHOB/60-272
B9NWG1_9RHOB/69-275
B9QTP1_9RHOB/75-263
B9QY74_9RHOB/76-265
B9QY78_9RHOB/72-254
B9QY85_9RHOB/57-248
B9QZ09_9RHOB/53-243
B9R0V2_9RHOB/83-274
B9R537_9RHOB/73-258
B9T9Z7_RICCO/108-298
B9TNT3_RICCO/1-51
B9TP33_RICCO/1-81
B9U6P4_VARPD/84-272
B9WFR9_CANDC/304-459
B9X295_BIFAN/74-267
B9Z0Q3_9NEIS/68-256
B9Z8B3_9NEIS/71-260
BAIF_EUBSP/69-257
C0ATS1_9ENTR/75-263
C0ATT1_9ENTR/70-259
C0BUX7_9BIFI/102-286
C0BW24_9CLOT/71-258
C0C2J6_9CLOT/71-259
C0C3H3_9CLOT/69-257
C0CV15_9CLOT/121-310
C0CV36_9CLOT/70-260
C0CZY7_9CLOT/71-259
C0D7U1_9CLOT/71-260
C0D7U2_9CLOT/71-259
C0G6H5_9RHIZ/93-281
C0G9B6_9RHIZ/81-269
C0G9G5_9RHIZ/78-270
C0GB83_9RHIZ/118-306
C0GHB5_9FIRM/59-249
C0NTR0_AJECG/70-263
C0NV36_AJECG/123-312
C0Q4L4_SALPC/87-276
C0QAT1_DESAH/88-276
C0QLM4_DESAH/60-251
C0RJ58_BRUMB/74-262
C0RKA8_BRUMB/81-269
C0RKG0_BRUMB/76-268
C0RMP4_BRUMB/84-272
C0S3E3_PARBP/85-280
C0S897_PARBP/69-262
C0SJH1_PARBP/106-294
C0SMX5_9ACTO/85-274
C0VQ03_9GAMM/69-259
C0WCF2_9FIRM/76-261
C0XVJ9_BURPS/62-254
C0XWM9_BURPS/61-251
C0XXQ8_BURPS/75-263
C0XYS6_BURPS/97-286
C0Y2T6_BURPS/131-320
C0Y858_BURPS/75-264
C0YA43_BURPS/269-445
C0YWU3_LACRE/75-247
C0ZG09_BREBN/69-256
C0ZN80_RHOE4/75-264
C0ZP58_RHOE4/74-259
C0ZPA3_RHOE4/64-255
C0ZPC9_RHOE4/64-255
C0ZQ20_RHOE4/76-279
C0ZQ76_RHOE4/68-259
C0ZQH5_RHOE4/66-255
C0ZQR7_RHOE4/70-258
C0ZQY1_RHOE4/72-258
C0ZQZ9_RHOE4/74-261
C0ZTG8_RHOE4/61-252
C0ZU90_RHOE4/85-273
C0ZUB4_RHOE4/70-259
C0ZV99_RHOE4/91-279
C0ZVA4_RHOE4/69-257
C0ZVC5_RHOE4/75-263
C0ZZL7_RHOE4/210-369
C1A5K5_GEMAT/71-264
C1A6H9_GEMAT/72-238
C1AH46_MYCBT/76-274
C1ALI9_MYCBT/60-250
C1AMD9_MYCBT/57-248
C1APE3_MYCBT/438-632
C1APE3_MYCBT/48-239
C1ARX1_RHOOB/73-262
C1ATH9_RHOOB/74-272
C1ATV4_RHOOB/61-252
C1ATX1_RHOOB/73-264
C1AV84_RHOOB/86-278
C1AWV0_RHOOB/65-256
C1AZA2_RHOOB/459-651
C1AZA2_RHOOB/67-257
C1AZB9_RHOOB/74-271
C1B0P2_RHOOB/78-265
C1B0R2_RHOOB/71-256
C1B2I3_RHOOB/61-252
C1B3K9_RHOOB/71-262
C1B3T5_RHOOB/63-254
C1B3Z9_RHOOB/71-257
C1B409_RHOOB/67-253
C1B422_RHOOB/76-265
C1B425_RHOOB/68-257
C1B459_RHOOB/82-270
C1B462_RHOOB/76-264
C1B4T1_RHOOB/244-381
C1B511_RHOOB/98-279
C1B5D8_RHOOB/69-257
C1B5E0_RHOOB/67-258
C1B5E6_RHOOB/67-255
C1B5I1_RHOOB/72-280
C1B5K9_RHOOB/69-257
C1B5L4_RHOOB/62-252
C1B5L6_RHOOB/1-188
C1B5S3_RHOOB/1-92
C1B5S7_RHOOB/212-370
C1B5T7_RHOOB/61-252
C1B5T8_RHOOB/65-256
C1B5U3_RHOOB/70-258
C1B5V8_RHOOB/69-263
C1B6L3_RHOOB/40-199
C1B6U4_RHOOB/73-260
C1B782_RHOOB/69-257
C1BAP5_RHOOB/75-263
C1BAY4_RHOOB/72-263
C1BB39_RHOOB/76-264
C1BB62_RHOOB/61-252
C1BBC6_RHOOB/70-258
C1BCD1_RHOOB/93-285
C1BDR4_RHOOB/59-249
C1BDS2_RHOOB/65-256
C1BDV8_RHOOB/73-261
C1BDV9_RHOOB/78-266
C1BK28_OSMMO/53-244
C1BN74_9MAXI/54-250
C1D1D1_DEIDV/62-236
C1D5U8_LARHH/92-284
C1DIJ5_AZOVD/77-269
C1DJK9_AZOVD/1-175
C1FLU9_CLOBJ/76-264
C1FQJ2_CLOBJ/76-263
C1G168_PARBD/121-310
C1GBP6_PARBD/130-318
C1GJR4_PARBD/69-262
C1GSX4_PARBA/46-106
C1GTU0_PARBA/121-310
C1H0H2_PARBA/69-262
C1H367_PARBA/107-295
C1HNM4_9ESCH/74-262
C1HNM7_9ESCH/70-244
C1HPJ4_9ESCH/69-258
C1MCE7_9ENTR/70-259
C1NBY4_9ESCH/69-258
C1PBL2_BACCO/70-258
C2BDU6_9FIRM/69-260
C2DN51_ECOLX/69-258
C2DUV8_ECOLX/74-262
C2DUW1_ECOLX/46-222
C2E2V4_LACJO/81-266
C2E3B6_LACJO/80-290
C2ER48_9LACO/88-276
C2ER50_9LACO/75-252
C2HMK3_LACAC/88-276
C2HMK4_LACAC/76-255
C2KCV0_9LACO/3-186
C2LLR2_PROMI/70-259
C2WG69_BACCE/70-258
C3AJA0_BACMY/70-258
C3ARU8_BACMY/62-250
C3B154_BACMY/70-258
C3B9F7_BACMY/62-250
C3BHS8_9BACI/70-258
C3BR72_9BACI/62-250
C3JEM7_RHOER/74-259
C3JET6_RHOER/64-255
C3JFC7_RHOER/70-258
C3JFI7_RHOER/72-258
C3JFK6_RHOER/74-261
C3JM67_RHOER/70-259
C3JNZ7_RHOER/75-264
C3JRF6_RHOER/66-257
C3JT34_RHOER/251-405
C3JW45_RHOER/75-263
C3JW76_RHOER/69-257
C3JW81_RHOER/165-353
C3JY46_PSEFS/69-259
C3JYQ1_PSEFS/249-421
C3K1B4_PSEFS/72-262
C3K7Z4_PSEFS/76-268
C3KCH9_PSEFS/71-261
C3KCW0_PSEFS/69-259
C3KRS9_RHISN/75-263
C3KUC2_CLOB6/76-264
C3KYX4_CLOB6/76-263
C3MKJ4_SULIL/65-247
C3MMZ3_SULIL/69-254
C3MNS2_SULIL/59-238
C3MS14_SULIM/65-247
C3MVP8_SULIM/59-238
C3N104_SULIA/65-247
C3N3B9_SULIA/59-238
C3N472_SULIA/69-254
C3N492_SULIA/65-249
C3N4B6_SULIA/67-257
C3N9M9_SULIY/65-247
C3NB95_SULIY/59-238
C3NC67_SULIY/69-254
C3NIZ1_SULIN/69-193
C3NK87_SULIN/59-238
C3NLV1_SULIN/65-247
C3PF75_CORA7/58-248
C3T1H7_ECOLX/70-244
C3T1J2_ECOLX/1-189
C3T1J5_ECOLX/1-189
C3TRB2_ECOLX/69-258
C3WB51_FUSMR/70-260
C3WDK3_FUSMR/68-256
C3X2D4_OXAFO/70-284
C3X762_OXAFO/70-278
C3X9Y2_OXAFO/70-241
C3YW23_BRAFL/47-214
C3Z661_BRAFL/53-242
C4B018_BURMA/75-263
C4B1Q7_BURMA/75-264
C4B2I3_BURMA/269-445
C4B2V9_BURMA/97-262
C4B3E6_BURMA/171-360
C4B3N8_BURMA/247-430
C4I422_BURPS/269-445
C4IAG0_BURPS/68-256
C4IAK3_BURPS/97-286
C4IRE0_BRUAB/1-176
C4IUG1_BRUAB/81-269
C4IWN1_BRUAB/118-306
C4JDS1_UNCRE/68-256
C4JGX2_UNCRE/260-436
C4JLZ4_UNCRE/68-261
C4JQD1_UNCRE/1-157
C4JYS0_UNCRE/117-305
C4KCK5_THASP/77-268
C4KF89_SULIK/59-238
C4KKG4_SULIK/65-247
C4KLZ6_BURPS/61-251
C4KMR8_BURPS/75-264
C4KNW0_BURPS/75-263
C4KQR8_BURPS/185-374
C4KWD0_BURPS/211-403
C4RM62_9ACTO/86-277
C4VQA3_9LACO/80-262
C4VST6_9LACO/88-276
C4WI94_9RHIZ/79-267
C4WPQ5_9RHIZ/128-316
C4XK13_DESMR/61-234
C4XK37_DESMR/61-202
C4YHM7_CANAW/305-463
C4ZIR2_THASP/77-269
C4ZLL1_THASP/72-262
C4ZVQ8_ECOBW/74-262
C5A8H6_BURGB/76-268
C5AFH9_BURGB/75-264
C5AHI1_BURGB/72-260
C5AK34_BURGB/269-446
C5AKP2_BURGB/62-251
C5AU02_METEA/75-264
C5AX44_METEA/70-236
C5AX55_METEA/74-278
C5B8Q9_EDWI9/70-260
C5BD64_EDWI9/69-257
C5BFR6_EDWI9/70-258
C5C733_MICLC/64-245
C5C7U1_MICLC/80-266
C5CJB9_VARPS/69-256
C5CK44_VARPS/71-260
C5CK46_VARPS/71-242
C5CLY7_VARPS/72-260
C5CM59_VARPS/71-260
C5CMJ1_VARPS/75-263
C5CPB3_VARPS/72-260
C5CR33_VARPS/258-427
C5CR41_VARPS/68-258
C5CUH9_VARPS/72-259
C5CVK7_VARPS/85-270
C5CW84_VARPS/81-273
C5CWB7_VARPS/77-265
C5CWH6_VARPS/75-263
C5CWU2_VARPS/78-266
C5CXK8_VARPS/69-244
C5CYA5_VARPS/78-274
C5CYS4_VARPS/74-262
C5CYV8_VARPS/69-257
C5CZ90_VARPS/67-254
C5D006_VARPS/72-262
C5D0B7_VARPS/93-285
C5D0R8_VARPS/75-263
C5D1E9_VARPS/80-272
C5D1K7_VARPS/90-281
C5D5D1_GEOSW/70-258
C5D9J4_GEOSW/61-249
C5EKS3_9FIRM/75-263
C5EPR5_9FIRM/69-252
C5EPR9_9FIRM/73-262
C5EW69_9FIRM/69-256
C5FDL7_ARTOC/118-306
C5FI10_ARTOC/68-255
C5G9U1_AJEDR/124-313
C5GHW3_AJEDR/70-263
C5GIZ4_AJEDR/128-316
C5JF95_AJEDS/70-263
C5JG19_AJEDS/104-292
C5JUH4_AJEDS/122-311
C5K4N8_9ALVE/101-288
C5KK15_9ALVE/91-162
C5KM51_9ALVE/253-440
C5L063_9ALVE/459-622
C5L063_9ALVE/91-267
C5LZC0_9ALVE/60-253
C5M286_CANTT/354-538
C5NCZ9_BURMA/97-262
C5NF17_BURMA/76-268
C5NGS7_BURMA/75-264
C5NJ49_BURMA/75-263
C5NKC7_BURMA/269-445
C5NKK7_BURMA/174-363
C5P4S7_COCP7/68-261
C5P6C0_COCP7/5-138
C5P9Y9_COCP7/117-306
C5PF37_COCP7/325-503
C5PGU1_COCP7/300-490
C5PII9_COCP7/307-500
C5SZF7_ACIDE/83-271
C5T099_ACIDE/61-251
C5T0A1_ACIDE/72-249
C5T0I0_ACIDE/78-266
C5T158_ACIDE/69-255
C5T161_ACIDE/66-255
C5T163_ACIDE/68-259
C5T249_ACIDE/79-268
C5T2X6_ACIDE/91-279
C5T3M4_ACIDE/82-271
C5T5D6_ACIDE/86-273
C5T5H4_ACIDE/68-258
C5T7K9_ACIDE/83-279
C5T929_ACIDE/69-258
C5TA09_ACIDE/72-260
C5TAU1_ACIDE/103-295
C5TAX3_ACIDE/84-272
C5TBR9_ACIDE/72-122
C5TBZ0_ACIDE/40-232
C5TCY1_ACIDE/1-138
C5VTY6_CLOBO/67-254
C5VTY7_CLOBO/74-262
C5W793_ECOBB/74-262
C5W796_ECOBB/70-244
C5ZEA8_BURPS/187-379
C5ZGP4_BURPS/61-251
C5ZHG1_BURPS/75-264
C5ZIK8_BURPS/75-263
C5ZK95_BURPS/158-347
C5ZQ06_BURPS/97-286
C5ZQM8_BURPS/269-445
C6A9J8_BIFLB/74-267
C6AFP0_BIFAS/74-267
C6AS97_RHILS/82-270
C6BES7_RALP1/76-268
C6BGC6_RALP1/70-260
C6BHD3_RALP1/17-138
C6BHD3_RALP1/274-456
C6BHJ6_RALP1/83-274
C6BI95_RALP1/74-264
C6BIQ4_RALP1/73-262
C6BMU2_RALP1/73-261
C6C977_DICDC/70-275
C6C979_DICDC/74-252
C6DL09_MYCTK/76-274
C6DR15_MYCTK/462-656
C6DR15_MYCTK/72-263
C6DV16_MYCTK/92-283
C6DWP0_MYCTK/60-250
C6EL94_ECOBD/70-244
C6EL97_ECOBD/74-262
C6HEG7_AJECH/70-263
C6HRR0_AJECH/123-312
C6J302_9BACL/71-258
C6J304_9BACL/73-259
C6J305_9BACL/55-243
C6J3H1_9BACL/69-265
C6J3H2_9BACL/73-258
C6J3H4_9BACL/71-259
C6JJQ4_FUSVA/70-258
C6KTY4_9BACT/95-283
C6L146_9BACT/70-256
C6L1F2_9BACT/70-256
C6PWR7_9CLOT/71-259
C6Q1G7_9CLOT/70-258
C6RKS8_ACIRA/68-260
C6RLA8_ACIRA/77-269
C6RLB3_ACIRA/76-268
C6RNU1_ACIRA/78-268
C6RR39_ACIRA/76-268
C6TQ50_BURPS/61-251
C6TRH1_BURPS/75-264
C6TS12_BURPS/75-263
C6TTW9_BURPS/179-368
C6TZN3_BURPS/76-268
C6U447_BURPS/269-445
C6UAN4_BURPS/94-293
C6UAP1_BURPS/97-286
C6UMN0_ECOBR/74-262
C6UMN3_ECOBR/70-244
C6UPX1_ECO5T/70-244
C6UVM4_ECO5T/69-258
C6WC92_ACTMD/56-247
C6WD88_ACTMD/328-469
C6WD88_ACTMD/5-136
C6WH96_ACTMD/79-267
C6XJA4_HIRBI/72-260
C6XP06_HIRBI/77-265
C6XP56_HIRBI/68-257
C6XPV4_HIRBI/70-258
C6Y128_PEDHD/71-263
C6Y129_PEDHD/72-265
C6ZCR6_9ACTO/294-484
C6ZCS3_9ACTO/71-259
C7C8Z5_METED/81-270
C7CG58_METED/68-255
C7CIG0_METED/70-236
C7CIH3_METED/74-278
C7D680_9RHOB/78-266
C7D9Y8_9RHOB/74-259
C7H4G9_9FIRM/82-270
C7JBA4_ACEP3/78-267
C7JBA8_ACEP3/65-285
C7JNT3_ACEPA/78-267
C7JNT7_ACEPA/65-285
C7JXZ9_ACEPA/78-267
C7JY03_ACEPA/65-285
C7K893_ACEPA/78-267
C7K897_ACEPA/65-285
C7KHG2_ACEPA/78-267
C7KHG6_ACEPA/65-285
C7KJA1_ACEPA/78-267
C7KJA5_ACEPA/65-285
C7KTL3_ACEPA/78-267
C7KTL7_ACEPA/65-285
C7L3E0_ACEPA/78-267
C7L3E4_ACEPA/65-285
C7LC38_BRUMC/74-262
C7LH11_BRUMC/81-269
C7LH69_BRUMC/76-268
C7LJJ9_BRUMC/84-272
C7LXU9_ACIFD/56-247
C7LZG7_ACIFD/81-268
C7M2D5_ACIFD/78-266
C7MNT3_CRYCD/74-263
C7MQS2_SACVD/264-439
C7MTP0_SACVD/68-255
C7MYE8_SACVD/54-245
C7N4Y8_SLAHD/73-262
C7NGB2_KYTSD/228-384
C7NGF5_KYTSD/73-261
C7P169_HALMD/71-263
C7PWR6_CATAD/270-424
C7PX27_CATAD/78-264
C7PY29_CATAD/110-296
C7Q849_CATAD/146-334
C7Q9F0_CATAD/59-250
C7RPI8_ACCPU/69-260
C7RRW9_ACCPU/87-277
C7RRX0_ACCPU/77-269
C7RRX1_ACCPU/70-256
C7RTV6_ACCPU/70-261
C7RUB9_ACCPU/68-256
C7XLI6_9LACO/76-300
C7Y3S5_9LACO/3-186
C7YH05_NECH7/109-298
C7YL14_NECH7/306-473
C7YTV5_NECH7/62-253
C7YXK3_NECH7/309-474
C7Z6C7_NECH7/82-270
C7Z6G0_NECH7/104-293
C7ZEB2_NECH7/312-474
C7ZKJ3_NECH7/861-1048
C7ZM30_NECH7/300-458
C7ZNP5_NECH7/302-475
C7ZQ96_NECH7/259-426
C7ZQS7_NECH7/112-300
C7ZRB2_NECH7/309-503
C8NLX9_COREF/85-272
C8NN15_COREF/46-108
C8Q0G6_9GAMM/70-265
C8RSM2_CORJE/70-256
C8RV01_CORJE/63-241
C8RW71_9RHOB/72-260
C8RZ84_9RHOB/69-257
C8S0V2_9RHOB/67-255
C8SFT4_9RHIZ/76-268
C8SKX5_9RHIZ/74-262
C8SN99_9RHIZ/73-262
C8SSY2_9RHIZ/77-265
C8STC5_9RHIZ/56-246
C8SVN4_9RHIZ/71-258
C8TGG7_ECO26/69-258
C8TV81_ECO26/74-262
C8TV84_ECO26/70-244
C8U1B2_ECO10/69-258
C8U7Q7_ECO10/74-262
C8U7R0_ECO10/70-244
C8UDV5_ECO1A/74-262
C8UDV8_ECO1A/70-244
C8UGQ7_ECO1A/69-258
C8V289_EMENI/299-460
C8V4A0_EMENI/118-307
C8V5R0_EMENI/107-304
C8V6B3_EMENI/308-479
C8V7G0_EMENI/56-249
C8VCX5_EMENI/333-502
C8VR21_EMENI/102-289
C8WI56_EGGLE/70-258
C8WI73_EGGLE/81-268
C8WNN4_EGGLE/74-265
C8WNN6_EGGLE/69-259
C8WPU5_EGGLE/72-260
C8WPU9_EGGLE/73-263
C8WXP2_ALIAD/67-255
C8X6S6_NAKMY/85-273
C8XBB6_NAKMY/61-251
C8XBI4_NAKMY/94-282
C8XHZ1_NAKMY/77-264
C8YX85_9GAMM/497-685
C8YX85_9GAMM/65-279
C8YX88_9GAMM/78-264
C9CT52_9RHOB/245-416
C9CTC2_9RHOB/74-262
C9CTJ6_9RHOB/72-260
C9CTT2_9RHOB/76-264
C9CUS0_9RHOB/72-260
C9CX85_9RHOB/85-273
C9D0U1_9RHOB/74-259
C9D4H0_9RHOB/69-257
C9D4N8_9RHOB/187-379
C9D4R4_9RHOB/88-276
C9LQU1_9FIRM/69-257
C9M2D2_LACHE/89-277
C9M2D4_LACHE/10-165
C9QQG3_ECOD1/70-244
C9QQG6_ECOD1/74-262
C9QSB4_ECOD1/69-258
C9RWX2_GEOSY/70-258
C9S0I5_GEOSY/60-248
C9S221_GEOSY/71-260
C9SFG2_VERA1/65-195
C9SG14_VERA1/100-277
C9SNA2_VERA1/139-241
C9SNA2_VERA1/87-140
C9STT6_VERA1/302-413
C9SU64_VERA1/105-289
C9SV26_VERA1/283-453
C9T008_9RHIZ/81-269
C9T064_9RHIZ/76-268
C9T2H3_9RHIZ/84-272
C9T6G6_9RHIZ/74-262
C9T9A5_9RHIZ/81-269
C9T9G1_9RHIZ/76-268
C9TBR0_9RHIZ/84-272
C9TGT4_9RHIZ/74-262
C9THU9_9RHIZ/81-269
C9TIN7_9RHIZ/1-167
C9TKY3_9RHIZ/1-96
C9TLP1_9RHIZ/74-262
C9TVI8_9RHIZ/74-262
C9TZR2_9RHIZ/84-272
C9U0I1_9RHIZ/81-269
C9U0N4_9RHIZ/78-218
C9U592_BRUAB/1-176
C9U7P4_BRUAB/81-269
C9U8H8_BRUAB/118-306
C9UAP8_BRUAB/76-268
C9UE99_BRUAB/1-172
C9UHA9_BRUAB/118-306
C9UI35_BRUAB/81-269
C9UI93_BRUAB/78-270
C9UM96_BRUAB/1-176
C9US33_BRUAB/118-302
C9UST1_BRUAB/81-269
C9USY9_BRUAB/78-270
C9UYA6_BRUAB/1-176
C9V129_BRUAB/81-269
C9V187_BRUAB/78-270
C9V3G1_BRUAB/118-306
C9V4E2_BRUNE/84-272
C9V6P5_BRUNE/76-268
C9V6V1_BRUNE/81-269
C9VAN9_BRUNE/74-262
C9VE64_9RHIZ/81-269
C9VEB0_9RHIZ/76-268
C9VGL5_9RHIZ/84-272
C9VK52_9RHIZ/74-262
C9VMP7_BRUAB/84-272
C9VNM5_BRUAB/81-269
C9VQN6_BRUAB/78-270
C9VTG7_BRUAB/1-176
C9X5K7_SALTD/69-258
C9XK82_CLODC/71-258
C9XM30_CLODC/70-257
C9XM33_CLODC/74-263
C9Y8L5_9BURK/68-257
C9YB75_9BURK/82-255
C9YBM9_9BURK/82-273
C9YBV7_9BURK/82-269
C9YC46_9BURK/115-301
C9YIH2_CLODR/71-258
C9YJI0_CLODR/70-257
C9YJI3_CLODR/74-263
C9YVI0_STRSW/73-262
C9YVN7_STRSW/78-271
C9YZU3_STRSW/263-433
C9Z1H2_STRSW/79-267
C9Z867_STRSW/67-258
C9ZD66_STRSW/79-282
CAIB_ECO24/69-258
CAIB_ECO27/69-258
CAIB_ECO45/69-258
CAIB_ECO55/69-258
CAIB_ECO57/69-258
CAIB_ECO5E/69-258
CAIB_ECO7I/69-258
CAIB_ECO81/69-258
CAIB_ECO8A/69-258
CAIB_ECOBW/69-258
CAIB_ECODH/69-258
CAIB_ECOHS/69-258
CAIB_ECOK1/69-258
CAIB_ECOL5/69-258
CAIB_ECOL6/69-258
CAIB_ECOLC/69-258
CAIB_ECOLI/69-258
CAIB_ECOLU/69-258
CAIB_ECOSE/69-258
CAIB_ECOSM/69-258
CAIB_ECOUT/69-258
CAIB_ESCF3/69-258
CAIB_PROMH/70-259
CAIB_PROSL/70-259
CAIB_SALCH/69-258
CAIB_SALEP/69-258
CAIB_SALG2/69-258
CAIB_SALPA/69-258
CAIB_SALPK/69-258
CAIB_SALTI/69-258
CAIB_SALTY/69-258
CAIB_SHIDS/69-258
CAIB_SHIF8/69-258
CAIB_SHIFL/69-258
CG010_HUMAN/113-301
CG010_MOUSE/104-291
CG010_RAT/104-292
D0AUV9_BRUAB/86-274
D0AVM7_BRUAB/81-269
D0AVS9_BRUAB/78-270
D0AZN5_BRUAB/1-176
D0B608_BRUME/81-269
D0B660_BRUME/76-268
D0B8E7_BRUME/86-274
D0B9G0_BRUME/74-262
D0BB54_BRUSU/74-262
D0BFL2_BRUSU/84-272
D0BHT1_BRUSU/76-268
D0BHY3_BRUSU/81-269
D0BVC1_9GAMM/69-259
D0C3R3_9GAMM/76-268
D0C3Z5_9GAMM/76-268
D0C8F2_ACIBA/76-268
D0C8I2_ACIBA/69-259
D0C9A9_ACIBA/76-268
D0CDE2_ACIBA/69-259
D0CQY0_9RHOB/57-247
D0CU66_9RHOB/73-261
D0CWJ5_9RHOB/81-269
D0CXQ1_9RHOB/245-424
D0D1M1_9RHOB/69-255
D0D4N4_9RHOB/77-266
D0D621_9RHOB/77-265
D0DBW3_9RHOB/75-263
D0DCN6_9RHOB/69-256
D0DCY6_9RHOB/76-271
D0DCZ2_9RHOB/77-269
D0DDQ1_9RHOB/496-686
D0DDQ1_9RHOB/64-278
D0DJQ6_9LACO/10-234
D0G9M9_BRUME/84-272
D0GBW1_BRUME/65-257
D0GC17_BRUME/81-269
D0GF57_BRUME/74-262
D0IVG7_COMT2/102-290
D0IVL2_COMT2/84-276
D0IVL3_COMT2/86-274
D0IWF1_COMT2/53-241
D0IZN1_COMT2/72-245
D0IZT9_COMT2/57-246
D0J1E7_COMT2/71-259
D0J2Y1_COMT2/76-264
D0J360_COMT2/53-244
D0J4E6_COMT2/84-280
D0J571_COMT2/81-269
D0J5E4_COMT2/83-272
D0J635_COMT2/82-269
D0KQV8_SULS9/65-247
D0L324_GORB4/69-260
D0L3B0_GORB4/229-380
D0L3L8_GORB4/92-281
D0L582_GORB4/84-270
D0L9Q9_GORB4/83-272
D0LE49_GORB4/86-275
D0LQD4_HALO1/71-263
D0MDT4_RHOM4/70-259
D0MQF0_PHYIT/108-300
D0P5P0_BRUSU/81-269
D0P5U5_BRUSU/76-268
D0P835_BRUSU/118-306
D0PD44_BRUSU/74-262
D0PEN4_BRUSU/81-269
D0PEU1_BRUSU/76-268
D0PHE0_BRUSU/84-272
D0PKF4_BRUSU/74-262
D0RD73_9RHIZ/76-268
D0RFS4_9RHIZ/84-272
D0RIK5_9RHIZ/74-262
D0RNE5_9RICK/70-258
D0RNH4_9RICK/70-259
D0S2V2_ACICA/76-268
D0S6N9_ACICA/69-259
D0S7R2_ACICA/76-268
D0SAZ3_ACIJO/69-259
D0SLE3_ACIJU/69-259
D0SWB6_ACILW/76-268
D0SZB0_ACILW/69-259
D0T0S8_ACIRA/76-268
D0T0T3_ACIRA/77-269
D0T1L9_ACIRA/76-268
D0T2T6_ACIRA/68-260
D0T3E9_ACIRA/69-259
D0U568_9GAMM/495-684
D0U568_9GAMM/63-277
D0U588_9PSED/501-693
D0U588_9PSED/63-276
D0WJ55_9ACTN/70-258
D0WJQ3_9ACTN/74-263
D0WLM5_9ACTO/74-265
D0WP05_9ACTO/68-257
D0Z8W9_EDWTE/41-229
D0ZCF8_EDWTE/70-260
D0ZJP3_SALT1/69-258
D1A2L8_THECD/83-271
D1A660_THECD/69-250
D1A7F0_THECD/69-258
D1ACU3_THECD/64-255
D1AQR5_SEBTE/71-257
D1B8P3_THEAS/69-257
D1C0P4_XYLCX/270-440
D1C4Q9_SPHTD/68-256
D1C5C9_SPHTD/73-263
D1C5R8_SPHTD/80-268
D1C9A9_SPHTD/77-265
D1C9B3_SPHTD/70-258
D1CA58_SPHTD/70-258
D1CY44_9RHIZ/74-262
D1CZM2_9RHIZ/81-269
D1CZX8_9RHIZ/65-257
D1EJ64_9RHIZ/30-104
D1EJB8_9RHIZ/81-269
D1EK42_9RHIZ/84-272
D1EMA3_9RHIZ/74-262
D1ET91_BRUME/81-269
D1ETE6_BRUME/76-268
D1EVR3_BRUME/84-272
D1EZC1_BRUME/74-262
D1F2H2_BRUME/84-272
D1F4R5_BRUME/76-268
D1F4X2_BRUME/81-269
D1F8X0_BRUME/74-262
D1FB34_9RHIZ/84-272
D1FDE7_9RHIZ/76-268
D1FDJ5_9RHIZ/81-269
D1FFN8_9RHIZ/74-262
D1NS91_9BIFI/73-260
D1P209_9ENTR/94-283
D1P665_9ENTR/70-247
D1P668_9ENTR/72-281
D1P669_9ENTR/71-259
D1RFW4_LEGLO/70-257
D1RST0_SEROD/255-429
D1XGA1_9ACTO/75-264
D1XSH8_9ACTO/67-259
D1Y2H7_9BACT/76-264
D1Y372_9BACT/68-256
D1Y694_9BACT/84-276
D1YD45_PROAC/69-257
D1YK94_9LACO/88-276
D1YL53_9LACO/22-206
D1Z6V5_SORMK/328-499
D1ZC37_SORMK/110-299
D1ZVB7_SORMK/61-254
D2AG61_SHIF2/87-275
D2AG64_SHIF2/70-244
D2AHR9_SHIF2/69-258
D2ASH3_STRRD/70-251
D2AWY7_STRRD/64-249
D2B269_STRRD/73-261
D2B2W3_STRRD/74-262
D2B3P8_STRRD/71-260
D2B3Q1_STRRD/70-259
D2B8M6_STRRD/490-677
D2B8M6_STRRD/59-270
D2BAL9_STRRD/66-256
D2BF50_STRRD/31-194
D2BF50_STRRD/353-535
D2GYF7_AILME/56-222
D2HC22_AILME/53-244
D2NAZ5_ECOS5/69-258
D2NKV7_ECOS5/74-262
D2NKW0_ECOS5/70-244
D2PFL7_SULID/65-247
D2PGX6_SULID/64-243
D2PIU2_SULID/1-92
D2PMU3_KRIFD/74-262
D2PN00_KRIFD/86-274
D2PNL6_KRIFD/74-260
D2PNS6_KRIFD/59-250
D2PSA0_KRIFD/69-271
D2PXX6_KRIFD/83-270
D2Q6H4_BIFDB/73-266
D2RRC1_HALTV/72-264
D2RYR0_HALTV/68-261
D2S8Z9_GEOOG/75-263
D2SD24_GEOOG/72-259
D2SGS1_GEOOG/63-253
D2TGM4_CITRI/69-258
D2V8D7_NAEGR/288-462
D2VFG1_NAEGR/89-282
D2W0F7_NAEGR/56-281
D2XBI6_9BACT/79-270
D2XBI7_9BACT/89-277
D2Z849_9BACT/70-258
D3BR41_POLPA/106-293
D3BV77_POLPA/62-255
D3CRD3_9ACTO/129-268
D3CRD3_9ACTO/464-653
D3CRH6_9ACTO/36-130
D3CRI1_9ACTO/104-296
D3CRI1_9ACTO/520-709
D3CRI3_9ACTO/75-268
D3CRW7_9ACTO/299-464
D3CSB9_9ACTO/71-274
D3CSK6_9ACTO/74-267
D3CSZ9_9ACTO/84-272
D3CUW9_9ACTO/474-661
D3CUW9_9ACTO/64-257
D3CUX1_9ACTO/68-248
D3CUY4_9ACTO/71-265
D3CV48_9ACTO/69-257
D3CVR4_9ACTO/56-254
D3CX85_9ACTO/299-476
D3CYW8_9ACTO/91-279
D3CZ70_9ACTO/63-246
D3CZ82_9ACTO/84-272
D3CZM6_9ACTO/438-627
D3CZM6_9ACTO/75-258
D3D211_9ACTO/69-259
D3D231_9ACTO/104-293
D3D2A6_9ACTO/102-298
D3D2A7_9ACTO/72-263
D3D2Y9_9ACTO/75-267
D3D399_9ACTO/70-253
D3D3Z4_9ACTO/68-257
D3D462_9ACTO/74-266
D3D5K5_9ACTO/74-268
D3D5K8_9ACTO/73-269
D3D610_9ACTO/65-245
D3D734_9ACTO/245-414
D3D793_9ACTO/70-256
D3D7C1_9ACTO/102-137
D3D8M8_9ACTO/74-268
D3DB49_9ACTO/71-274
D3DBJ1_9ACTO/74-268
D3DC48_9ACTO/79-266
D3DCH5_9ACTO/66-257
D3DCT4_9ACTO/101-291
D3DCT4_9ACTO/510-707
D3DDS5_9ACTO/53-244
D3F047_CONWI/74-267
D3F3M7_CONWI/78-269
D3F5E1_CONWI/77-266
D3F6J3_CONWI/74-262
D3F6R4_CONWI/72-258
D3F7Q6_CONWI/74-263
D3FCE6_CONWI/88-276
D3FD91_CONWI/73-262
D3FSB0_BACPE/72-261
D3H235_ECO44/70-244
D3H3C4_ECO44/69-258
D3HRN4_LEGLN/70-257
D3L5R9_9BACT/70-258
D3LRH3_MICLU/80-266
D3LY38_9ACTO/71-259
D3M2C4_9ACTO/70-258
D3M356_9ACTO/37-227
D3M3G1_9ACTO/291-398
D3M3G2_9ACTO/1-81
D3M5Z1_9ACTO/73-264
D3MEX5_PROAC/69-257
D3MMM2_PROAC/69-257
D3MQT5_9FIRM/76-264
D3MSA1_9FIRM/76-263
D3MSM5_9FIRM/70-258
D3NSH9_AZOS1/70-258
D3NXU3_AZOS1/70-242
D3NZQ5_AZOS1/70-273
D3P254_AZOS1/86-278
D3P3U3_AZOS1/70-262
D3P610_AZOS1/304-476
D3PTW3_MEIRD/98-286
D3PX60_STANL/77-266
D3PYX0_STANL/60-251
D3QLW6_ECOCB/87-275
D3QLW9_ECOCB/70-244
D3QVC3_ECOCB/69-258
D3R158_CLOB3/74-260
D3R6V4_BIFAB/74-267
D3RWQ4_FERPA/90-286
D3RWQ5_FERPA/74-262
D3RY17_FERPA/58-239
D3RYQ8_FERPA/149-352
D3RYQ9_FERPA/132-338
D3S1H3_FERPA/76-262
D3S285_FERPA/91-289
D3S286_FERPA/91-280
D3S2A5_FERPA/93-292
D3SSN8_NATMM/72-264
D3STD9_NATMM/68-256
D3T045_NATMM/84-267
D3T1G2_NATMM/56-263
D3T1M0_NATMM/64-255
D3T1T9_NATMM/62-250
D3TMR8_GLOMM/52-244
D4AMH1_ARTBC/73-262
D4AQZ2_ARTBC/41-234
D4BCK6_9ENTR/72-261
D4BF27_9ENTR/87-276
D4BXG9_PRORE/77-266
D4C1C7_PRORE/87-277
D4C4C4_PRORE/70-245
D4C4C7_PRORE/73-261
D4C5P9_PRORE/72-281
D4C5Q2_PRORE/70-245
D4D9Q2_TRIVH/118-307
D4DHW8_TRIVH/41-234
D4E4M6_SEROD/238-415
D4F8P4_EDWTA/91-281
D4FBT4_9LACO/10-234
D4GCQ2_PANAM/263-438
D4GRF3_HALVD/89-277
D4GRN0_HALVD/73-263
D4HBD5_PROAS/69-257
D4J3W7_9FIRM/71-139
D4JAG6_9FIRM/73-261
D4K1J1_9FIRM/77-265
D4K526_9FIRM/70-258
D4MA80_9BACT/80-267
D4MUL5_9FIRM/70-258
D4X6M0_9BURK/80-272
D4X7T3_9BURK/79-271
D4X7U8_9BURK/73-261
D4X7X2_9BURK/75-263
D4X8N9_9BURK/119-306
D4XC12_9BURK/82-271
D4XC75_9BURK/72-260
D4XCA3_9BURK/275-443
D4XCK1_9BURK/71-258
D4XF16_9BURK/77-265
D4XFU2_9BURK/76-261
D4XGA2_9BURK/71-259
D4XGK7_9BURK/77-269
D4XH44_9BURK/64-255
D4XHJ4_9BURK/74-277
D4XIS4_9BURK/65-252
D4XJ02_9BURK/69-257
D4XJI3_9BURK/77-269
D4XJI5_9BURK/76-269
D4XJN0_9BURK/86-275
D4XT85_ACIHA/69-259
D4Y4W1_BACTR/60-248
D4YBP4_BACTR/70-258
D4YK30_9MICO/63-237
D4YNA7_9MICO/80-268
D4YQG6_9MICO/74-262
D4YQY4_9MICO/70-258
D4YXH7_SPHJU/76-268
D4Z705_SPHJU/442-627
D4Z705_SPHJU/59-247
D4Z7J1_SPHJU/72-260
D4Z8E2_SPHJU/56-247
D5AN85_RHOCB/79-267
D5AU48_RHOCB/64-253
D5BS70_PUNMI/69-257
D5BTL2_PUNMI/87-275
D5CUX0_ECOKI/69-258
D5CWH7_ECOKI/74-262
D5CWI0_ECOKI/70-244
D5DCL8_BACMD/73-264
D5DF69_BACMD/292-472
D5DPL1_BACMQ/292-472
D5E2C5_BACMQ/73-264
D5EFV9_AMICL/71-259
D5ELS0_CORAD/72-260
D5ELS1_CORAD/75-267
D5G709_TUBMM/110-300
D5GP58_TUBMM/59-250
D5HBS3_SALRM/108-295
D5MMI1_9BACT/70-258
D5N8G4_9BURK/69-259
D5N8H7_9BURK/85-270
D5NA66_9BURK/12-124
D5NA66_9BURK/259-407
D5NBU5_9BURK/87-276
D5NCY5_9BURK/76-268
D5NE66_9BURK/68-256
D5NEY8_9BURK/70-258
D5NF46_9BURK/65-256
D5NGC0_9BURK/77-266
D5NHJ2_9BURK/68-256
D5NML6_9BURK/72-261
D5NMQ8_9BURK/57-248
D5NP56_9BURK/63-254
D5NP85_9BURK/70-242
D5NQ15_9BURK/70-262
D5NQI4_9BURK/87-276
D5NQK3_9BURK/1-180
D5NRN0_9BURK/70-258
D5P3I6_9MYCO/468-657
D5P3I6_9MYCO/71-256
D5P3L7_9MYCO/89-282
D5P3W7_9MYCO/458-654
D5P3W7_9MYCO/68-259
D5P5S5_9MYCO/51-239
D5P5Y7_9MYCO/73-262
D5P7W4_9MYCO/447-636
D5P7W4_9MYCO/71-245
D5P7W9_9MYCO/64-253
D5PA50_9MYCO/449-638
D5PA50_9MYCO/70-247
D5PAC4_9MYCO/80-268
D5PAL2_9MYCO/67-258
D5PAT7_9MYCO/231-388
D5PCZ7_9MYCO/76-273
D5PDQ1_9MYCO/73-262
D5PE38_9MYCO/63-234
D5PEF9_9MYCO/73-269
D5PEJ4_9MYCO/60-250
D5PEN7_9MYCO/64-247
D5PET3_9MYCO/464-659
D5PET3_9MYCO/78-263
D5PFY3_9MYCO/58-249
D5PG49_9MYCO/457-643
D5PG49_9MYCO/73-257
D5PGN5_9MYCO/69-252
D5PGR2_9MYCO/74-266
D5PGY0_9MYCO/468-658
D5PGY0_9MYCO/88-267
D5PIJ7_9MYCO/59-249
D5PZU1_CLODI/71-258
D5Q130_CLODI/74-263
D5RII9_9PROT/88-277
D5RJV9_9PROT/76-264
D5RLX3_9PROT/68-256
D5RMT4_9PROT/104-292
D5RN74_9PROT/85-274
D5RPT2_9PROT/92-284
D5RS40_9PROT/67-253
D5RSA5_9PROT/85-279
D5RWE4_CLODI/74-263
D5S470_CLODI/71-258
D5T745_LEGP2/70-257
D5TIR6_BIFAV/74-267
D5U171_THEAM/66-252
D5UPS0_TSUPD/277-466
D5UQ62_TSUPD/256-431
D5UQ67_TSUPD/69-255
D5UX06_TSUPD/64-255
D5VDH7_CAUST/114-301
D5VJR5_CAUST/58-248
D5VM21_CAUST/68-258
D5VPN9_CAUST/71-260
D5VX68_CLOB2/76-264
D5W0T0_CLOB2/76-263
D5W7S9_BURSC/87-276
D5W8V9_BURSC/70-261
D5W9R6_BURSC/76-268
D5WBW4_BURSC/11-123
D5WBW4_BURSC/265-439
D5WCQ4_BURSC/86-273
D5WEC8_BURSC/69-259
D5WFA6_BURSC/68-256
D5WFE0_BURSC/74-262
D5WFL9_BURSC/70-263
D5WHX1_BURSC/68-250
D5WHY2_BURSC/75-263
D5WIF9_BURSC/71-259
D5WKA8_BURSC/68-260
D5WKB5_BURSC/70-258
D5WNG3_BURSC/72-259
D5WNJ6_BURSC/70-244
D5WRB2_BACT2/74-263
D5WT17_BACT2/87-275
D5WW60_BACT2/64-255
D5WWA3_BACT2/68-255
D5WXR9_BACT2/67-255
D5WXT5_BACT2/77-265
D5X160_THIK1/75-248
D5X395_THIK1/84-282
D5XRF0_MYCTU/60-250
D5XSA7_MYCTU/92-283
D5XVS1_MYCTU/438-632
D5XVS1_MYCTU/48-239
D5XYU3_MYCTU/76-274
D5Y1I3_MYCTU/60-250
D5Y2C9_MYCTU/57-248
D5Y4G4_MYCTU/438-632
D5Y4G4_MYCTU/48-239
D5Y8K5_MYCTU/76-274
D5YD30_MYCTU/60-250
D5YDY1_MYCTU/57-248
D5YG30_MYCTU/438-632
D5YG30_MYCTU/48-239
D5YJP0_MYCTU/76-274
D5YPF2_MYCTU/60-250
D5YQC1_MYCTU/92-283
D5YSN6_MYCTU/464-658
D5YSN6_MYCTU/74-265
D5YWM4_MYCTU/76-274
D5Z194_MYCTU/60-250
D5Z242_MYCTU/57-248
D5Z326_MYCTU/438-632
D5Z326_MYCTU/48-239
D5Z8B8_MYCTU/76-274
D5ZDR9_MYCTU/60-250
D5ZEP3_MYCTU/57-248
D5ZI38_MYCTU/438-632
D5ZI38_MYCTU/48-239
D5ZLF1_MYCTU/76-274
D5ZPY8_9ACTO/62-235
D5ZRQ4_9ACTO/74-262
D5ZRR2_9ACTO/66-254
D6A046_9ACTO/72-260
D6A2N0_9ACTO/226-375
D6A2Q5_9ACTO/74-269
D6A2Q6_9ACTO/94-290
D6A315_9ACTO/67-258
D6A5Z1_9ACTO/73-274
D6A949_9ACTO/70-257
D6A9P9_9ACTO/85-274
D6AFC2_STRFL/80-271
D6AN33_STRFL/92-280
D6AR90_STRFL/73-262
D6AVY9_9ACTO/83-272
D6AYY3_9ACTO/81-269
D6B004_9ACTO/78-269
D6B0Y1_9ACTO/73-261
D6BBM8_9ACTO/108-259
D6BIT8_9FUSO/76-263
D6C4A5_9ACTO/70-258
D6CTC0_THIS3/75-248
D6CUU2_THIS3/84-282
D6EA95_9ACTN/72-265
D6EF29_STRLI/72-263
D6EF82_STRLI/72-263
D6EGA1_STRLI/77-264
D6EGQ7_STRLI/70-273
D6EK83_STRLI/78-267
D6ETJ1_STRLI/68-256
D6F2D2_MYCTU/60-250
D6F392_MYCTU/57-248
D6F9S2_MYCTU/76-274
D6FLH9_MYCTU/76-274
D6FNV3_MYCTU/60-250
D6FQJ4_MYCTU/57-248
D6FRH4_MYCTU/76-274
D6FUW4_MYCTU/438-632
D6FUW4_MYCTU/48-239
D6HZF2_ECOLX/74-262
D6HZF5_ECOLX/70-244
D6I4T6_ECOLX/69-258
D6I9U9_ECOLX/74-262
D6I9V2_ECOLX/70-244
D6IHZ9_ECOLX/69-258
D6IJU7_ECOLX/69-258
D6ISA5_ECOLX/87-275
D6ISA8_ECOLX/70-244
D6J5Q0_ECOLX/69-258
D6JD99_ECOLX/74-262
D6JDA2_ECOLX/70-244
D6JQJ7_ACIG3/76-268
D6JSK0_ACIG3/76-268
D6JXW9_ACIG3/69-259
D6K7A9_9ACTO/121-312
D6K8T6_9ACTO/17-184
D6KAN0_9ACTO/46-235
D6KDD4_9ACTO/82-270
D6KDD5_9ACTO/15-206
D6KDG7_9ACTO/70-258
D6KDG9_9ACTO/77-261
D6KDH2_9ACTO/80-269
D6KDH3_9ACTO/69-257
D6KDI9_9ACTO/66-257
D6KEP3_9ACTO/1-113
D6KEP3_9ACTO/275-406
D6LP83_9RHIZ/74-262
D6LRJ1_9RHIZ/81-269
D6LS23_9RHIZ/74-266
D6M2I0_9ACTO/67-258
D6M2L9_9ACTO/45-234
D6PCS5_9BACT/65-253
D6PE79_9BACT/46-235
D6PE84_9BACT/1-163
D6RB81_HUMAN/53-229
D6RP71_COPC7/89-277
D6TPU2_9CHLR/70-261
D6TY42_9CHLR/68-256
D6U4R1_9CHLR/69-257
D6URM8_9BACT/76-266
D6V440_9BRAD/77-265
D6V442_9BRAD/65-256
D6V444_9BRAD/69-257
D6V5L4_9BRAD/70-273
D6V7X5_9BRAD/92-284
D6V899_9BRAD/85-273
D6V8R9_9BRAD/74-262
D6VB33_9BRAD/72-260
D6WKE1_TRICA/132-318
D6WLY2_TRICA/53-244
D6X919_STRPR/84-273
D6XA86_9ACTO/70-259
D6Y2F2_THEBD/59-249
D6Y2F5_THEBD/91-276
D6Y358_THEBD/73-261
D6Y7C1_THEBD/260-405
D6YB97_THEBD/72-259
D6Z857_SEGRD/248-429
D6ZD89_SEGRD/55-246
D7A0R6_STAND/86-274
D7A2M0_STAND/77-267
D7A4G8_STAND/96-284
D7A6Q8_STAND/70-277
D7A6Q9_STAND/70-235
D7AA04_STAND/80-267
D7AA07_STAND/62-254
D7AA08_STAND/77-266
D7AAQ3_STAND/71-259
D7AUW6_NOCDD/69-271
D7AXW8_NOCDD/77-265
D7AZJ7_NOCDD/101-289
D7B213_NOCDD/68-256
D7B3G0_NOCDD/379-560
D7B3G0_NOCDD/74-216
D7B5J2_NOCDD/87-275
D7B8U9_NOCDD/60-251
D7BC21_MEISD/80-268
D7BIT4_MEISD/68-257
D7BK84_ARCHD/67-256
D7BT17_STRBB/88-280
D7BW62_STRBB/72-263
D7BZ61_STRBB/317-470
D7C0P3_STRBB/65-256
D7C0W4_STRBB/69-271
D7C461_STRBB/70-258
D7CGX0_STRBB/70-258
D7CIV3_SYNLT/73-260
D7CKL9_SYNLT/83-275
D7CKX7_SYNLT/94-286
D7CMT0_SYNLT/71-262
D7CPV4_SYNLT/68-259
D7CX74_TRURR/77-265
D7CZ21_GEOSC/60-248
D7D3A4_GEOSC/70-258
D7D5P1_GEOSC/70-261
D7EPJ5_MYCTU/60-250
D7EPS7_MYCTU/57-248
D7ERU4_MYCTU/72-263
D7EUE2_MYCTU/76-274
D7GI42_PROFC/70-259
D7GUE0_9FIRM/72-260
D7H3M4_BRUAB/1-176
D7H575_BRUAB/81-269
D7H5Y8_BRUAB/118-306
D7HXH5_PSESS/69-259
D7I6L5_PSESS/76-268
D7JHK3_ECOLX/69-258
D7JRF6_ECOLX/87-275
D7JRF9_ECOLX/70-244
D7V512_9LACO/88-276
D7V5G3_9LACO/80-259
D7WBR4_9CORY/75-263
D7WNK5_9BACI/69-257
D7WZZ9_9BACI/69-259
D7XE41_ECOLX/69-258
D7XF47_ECOLX/74-262
D7XF50_ECOLX/46-222
D7XJQ2_ECOLX/74-262
D7XJQ5_ECOLX/46-222
D7XQW7_ECOLX/69-258
D7Y6S4_ECOLX/69-258
D7Y9Y3_ECOLX/46-222
D7Y9Y6_ECOLX/74-262
D7YCQ8_ECOLX/46-231
D7YCR1_ECOLX/74-262
D7YI06_ECOLX/69-258
D7YYI1_ECOLX/69-258
D7Z090_ECOLX/74-262
D7Z093_ECOLX/46-222
D7ZAQ3_ECOLX/69-258
D7ZGU0_ECOLX/74-262
D7ZGU3_ECOLX/46-222
D7ZQ73_ECOLX/74-262
D7ZQ76_ECOLX/46-222
D7ZQJ5_ECOLX/69-139
D7ZQJ6_ECOLX/1-98
D8A5Y0_ECOLX/74-262
D8A5Y3_ECOLX/46-222
D8ACG6_ECOLX/69-258
D8AMK2_ECOLX/46-222
D8AMK5_ECOLX/74-262
D8AMZ6_ECOLX/69-258
D8B2T3_ECOLX/46-222
D8B2T6_ECOLX/74-262
D8B4E8_ECOLX/69-258
D8BI22_ECOLX/69-258
D8BQE2_ECOLX/74-262
D8BQE5_ECOLX/46-222
D8BWJ8_ECOLX/74-262
D8BWK1_ECOLX/46-222
D8BXY8_ECOLX/69-258
D8CDQ6_ECOLX/69-258
D8CFL4_ECOLX/74-262
D8CFL7_ECOLX/46-222
D8D1X8_COMTE/81-269
D8D2U5_COMTE/80-267
D8D3H2_COMTE/39-230
D8D3U4_COMTE/76-264
D8D6T7_COMTE/133-322
D8D8C1_COMTE/84-276
D8D8C2_COMTE/86-274
D8D8V5_COMTE/57-246
D8D913_COMTE/72-245
D8D9Z4_COMTE/69-259
D8DB48_COMTE/84-280
D8DBQ8_COMTE/102-290
D8DCH0_COMTE/79-267
D8DCH9_COMTE/65-256
D8DCI1_COMTE/75-266
D8DCV4_COMTE/73-261
D8DCX0_COMTE/100-292
D8DE01_COMTE/53-244
D8E2V2_ECOLX/46-222
D8E2V5_ECOLX/74-262
D8E5P6_ECOLX/69-258
D8EJ82_ECOLX/69-258
D8EMR8_ECOLX/46-222
D8EMS1_ECOLX/74-262
D8EXL3_9DELT/78-270
D8EXL4_9DELT/76-267
D8EZV2_9DELT/85-273
D8F893_9DELT/61-252
D8F8R7_9DELT/71-258
D8FBL5_9DELT/79-270
D8FBL6_9DELT/75-263
D8GUU0_CLOLD/72-257
D8HNM2_AMYMU/59-250
D8HQD6_AMYMU/73-261
D8HV98_AMYMU/70-273
D8HVE7_AMYMU/1-109
D8HVE8_AMYMU/70-138
D8HWC7_AMYMU/61-252
D8HX95_AMYMU/69-257
D8HXZ9_AMYMU/253-399
D8HYD0_AMYMU/72-259
D8I6D1_AMYMU/222-412
D8I6H0_AMYMU/73-269
D8I6I7_AMYMU/62-253
D8I6K0_AMYMU/210-371
D8I7W7_AMYMU/70-262
D8I8K2_AMYMU/290-471
D8I8K2_AMYMU/39-146
D8INW4_HERSS/260-435
D8IR29_HERSS/75-278
D8IYV7_HERSS/72-263
D8J2G7_HALJB/81-270
D8J3M8_HALJB/91-278
D8J3N0_HALJB/72-265
D8JCW8_HALJB/69-259
D8JCX6_HALJB/70-259
D8JG00_ACISD/76-268
D8JJU9_ACISD/70-257
D8JM25_ACISD/76-268
D8JMW0_ACISD/69-259
D8JNU9_ACISD/69-259
D8KMZ0_CORPF/69-256
D8L2W6_STRPT/331-518
D8L2W6_STRPT/38-173
D8MTJ0_ERWBE/252-428
D8N0V0_RALSO/368-550
D8N0V0_RALSO/56-202
D8N272_RALSO/70-257
D8N3M9_RALSO/275-444
D8N3M9_RALSO/32-140
D8N409_RALSO/73-263
D8N4X6_RALSO/83-274
D8N6B1_RALSO/76-268
D8NEV3_RALSO/70-257
D8NJN0_RALSO/83-274
D8NKB5_RALSO/70-260
D8NKM8_RALSO/284-462
D8NKM8_RALSO/29-140
D8NMJ6_RALSO/76-268
D8NU37_RALSO/83-274
D8NUJ3_RALSO/275-454
D8NUJ3_RALSO/35-140
D8NUT4_RALSO/65-255
D8NWV4_RALSO/76-268
D8P5U1_RALSO/70-257
D8PZI7_SCHCM/264-417
D8PZM8_SCHCM/126-314
D8Q5M1_SCHCM/52-242
D9PK86_9ZZZZ/69-260
D9PM18_9ZZZZ/1-114
D9PM19_9ZZZZ/78-155
D9PM22_9ZZZZ/1-163
D9PM23_9ZZZZ/1-179
D9PMN3_9ZZZZ/1-74
D9PNL4_9ZZZZ/1-121
D9PTN2_9SPHN/78-268
D9PZ53_ACIS3/69-255
D9Q8P9_CORP1/69-256
D9QAQ9_CORP2/69-256
D9QH22_BRESC/62-253
D9QKF3_BRESC/76-272
D9QKR2_BRESC/88-275
D9R1C5_CLOSW/74-262
D9R1C6_CLOSW/66-253
D9R7A3_CLOSW/74-261
D9T039_MICAI/70-260
D9T046_MICAI/69-257
D9T049_MICAI/75-264
D9T056_MICAI/74-263
D9T4I2_MICAI/61-252
D9TA32_MICAI/65-256
D9TBE6_MICAI/69-256
D9UFG4_9ACTO/241-415
D9UGP4_9ACTO/109-297
D9UJS1_9ACTO/69-260
D9UP36_9ACTO/73-261
D9UVX2_9ACTO/76-265
D9UWN6_9ACTO/61-252
D9UXY6_9ACTO/253-394
D9V1K5_9ACTO/287-458
D9V1K9_9ACTO/72-261
D9V2V4_9ACTO/448-609
D9V2V4_9ACTO/69-258
D9V2W1_9ACTO/71-258
D9V438_9ACTO/60-251
D9V5R1_9ACTO/70-258
D9V5R8_9ACTO/69-257
D9V8T2_9ACTO/268-442
D9VAW0_9ACTO/70-253
D9VEE6_9ACTO/70-252
D9VFK7_9ACTO/350-490
D9VFK7_9ACTO/69-195
D9VIF1_9ACTO/70-259
D9VNT0_9ACTO/72-260
D9VQK2_9ACTO/77-269
D9VRW3_9ACTO/37-226
D9VZP3_9ACTO/274-447
D9W447_9ACTO/85-274
D9WCF7_9ACTO/94-285
D9WFL5_9ACTO/70-258
D9WGK8_9ACTO/255-394
D9WJ04_9ACTO/90-280
D9WJ08_9ACTO/74-265
D9WP10_9ACTO/75-263
D9WP68_9ACTO/76-256
D9WP85_9ACTO/152-345
D9WSE3_9ACTO/72-263
D9WTJ6_9ACTO/78-251
D9WTU6_9ACTO/69-270
D9WZA3_STRVR/17-167
D9WZA3_STRVR/324-508
D9X214_STRVR/81-270
D9X2B8_STRVR/75-263
D9X5S5_STRVR/73-274
D9X7C9_STRVR/79-270
D9XA97_STRVR/72-260
D9XBW3_STRVR/72-259
D9XG39_STRVR/78-271
D9XGC2_STRVR/263-433
D9XN27_9ACTO/79-267
D9XN35_9ACTO/71-262
D9XP73_9ACTO/76-265
D9XRF1_9ACTO/102-250
D9XZQ3_9ACTO/67-258
D9Y0T2_9ACTO/70-258
D9Y117_9ACTO/70-273
E0DKS5_9RHIZ/74-262
E0DPN6_9RHIZ/68-256
E0DQ88_9RHIZ/76-268
E0DS98_9RHIZ/81-269
E0DV56_9RHIZ/74-262
E0DW93_9RHIZ/76-268
E0E012_9RHIZ/81-269
E0E2R7_9FIRM/76-265
E0E390_9FIRM/73-263
E0E540_9FIRM/76-263
E0HZJ9_9BACT/69-257
E0IXP8_ECOLW/70-244
E0IXQ1_ECOLW/74-262
E0IYY8_ECOLW/69-258
E0JAI2_RHIME/70-257
E0JE72_RHIME/75-263
E0JGK0_RHIME/76-268
E0JZL1_RHIME/75-263
E0K5G2_RHIME/76-268
E0KBS8_STRVO/442-626
E0KBS8_STRVO/60-234
E0KBU0_STRVO/70-258
E0KHW3_STRVO/71-262
E0KMC5_STRVO/76-269
E0KSG0_STRVO/95-283
E0KXQ7_STRVO/258-426
E0L1Y9_STRVO/75-279
E0LH37_SPHCR/69-254
E0LH42_SPHCR/79-267
E0LHX6_SPHCR/452-641
E0LHX6_SPHCR/60-256
E0LJ49_SPHCR/64-255
E0LJN5_SPHCR/60-121
E0LN63_SPHCR/66-257
E0LN72_SPHCR/86-279
E0LN76_SPHCR/57-247
E0LPB2_SPHCR/56-246
E0LPH8_SPHCR/442-628
E0LPH8_SPHCR/59-247
E0LPK4_SPHCR/62-252
E0LPQ0_SPHCR/74-270
E0LPV8_SPHCR/82-272
E0LQ21_SPHCR/78-270
E0LRF8_SPHCR/69-256
E0LRG3_SPHCR/78-271
E0LZ63_9ENTR/258-443
E0MRZ9_9RHOB/90-282
E0MT31_9RHOB/71-258
E0MTQ3_9RHOB/72-260
E0MTY8_9RHOB/69-262
E0NJB4_9FIRM/68-258
E0QAN0_9BIFI/73-266
E0QFQ1_CAMCO/68-255
E0QL52_9FIRM/75-262
E0R161_ECOLX/70-244
E0R164_ECOLX/74-262
E0R3I0_ECOLX/69-258
E0R7M8_DELAC/75-260
E0SNC9_DICD3/82-258
E0SND1_DICD3/70-277
E0T4S5_EDWTF/69-257
E0T541_EDWTF/70-260
E0TAC6_EDWTF/70-258
E0VEN5_PEDHC/111-300
E0VVM3_PEDHC/53-244
E0XS60_9PROT/69-259
E0XSI6_9DELT/72-261
E0XT92_9PROT/69-256
E0XXP6_9DELT/63-252
E0XYG8_9SPHN/69-259
E0Y246_9PROT/111-307
E1C3U9_CHICK/47-219
E1H767_MYCTU/60-250
E1H7Z9_MYCTU/57-248
E1HA24_MYCTU/462-656
E1HA24_MYCTU/72-263
E1HE26_MYCTU/102-300
E1HSG9_ECOLX/46-222
E1HSH2_ECOLX/74-262
E1HUR8_ECOLX/69-258
E1I596_ECOLX/74-262
E1I599_ECOLX/46-222
E1I7Y9_ECOLX/69-258
E1ID40_9CHLR/70-259
E1IST3_ECOLX/69-258
E1IV23_ECOLX/74-262
E1IV26_ECOLX/46-222
E1J8U5_ECOLX/74-262
E1J8U8_ECOLX/46-222
E1J9R6_ECOLX/69-258
E1NAD1_9BIFI/73-266
E1PIG4_ECOAB/69-258
E1PIZ3_ECOAB/74-262
E1PIZ6_ECOAB/70-244
E1QIR1_DESB2/71-261
E1QS37_VULDI/70-260
E1QT96_VULDI/57-236
E1RS70_ECOUM/70-244
E1RS73_ECOUM/74-262
E1S4H7_ECOUM/69-258
E1SAD4_PANVC/261-442
E1SVK8_FERBD/74-262
E1T4F6_BURSG/76-268
E1T4U1_BURSG/93-294
E1T6T6_BURSG/115-304
E1T7K9_BURSG/10-124
E1T7K9_BURSG/265-409
E1T8F0_BURSG/83-270
E1T955_BURSG/76-269
E1T956_BURSG/77-269
E1T9N8_BURSG/69-255
E1TBS4_BURSG/72-260
E1TF03_BURSG/70-261
E1TH73_BURSG/69-259
E1TH94_BURSG/65-255
E1TII0_BURSG/74-262
E1TIP2_BURSG/120-312
E1V4W8_HALED/76-264
E1VC41_HALED/76-264
E1VIF2_9GAMM/69-259
E1VJG2_9GAMM/68-259
E1VL18_9GAMM/72-262
E1VT63_ARTAR/70-257
E1VT88_ARTAR/260-434
E1X2F9_BACMS/76-260
E1Y094_LEGPN/70-257
E1YFR7_9DELT/79-270
E1YFR8_9DELT/89-277
E1ZKF6_9CHLO/62-239
E2AU88_9HYME/135-321
E2AY80_9HYME/52-244
E2BMU5_9HYME/49-235
E2CAE7_9HYME/52-244
E2CD52_9RHOB/73-258
E2CEP1_9RHOB/84-275
E2CK80_9RHOB/69-256
E2CM05_9RHOB/75-263
E2CYT9_STRPT/331-518
E2CYT9_STRPT/38-173
E2JRW6_ECO57/69-258
E2JYP0_ECO57/70-244
E2K6K9_ECO57/69-258
E2KBH2_ECO57/70-244
E2KQ01_ECO57/70-244
E2KUH8_ECO57/69-258
E2LIQ7_MONPE/152-205
E2LUU5_MONPE/116-248
E2MCQ9_PSESM/76-268
E2MG05_PSESM/69-259
E2MWX3_9CORY/67-243
E2PL25_9RHIZ/1-177
E2PL89_9RHIZ/81-269
E2PLM7_9RHIZ/68-256
E2PND0_9RHIZ/74-262
E2PWH5_STRCL/88-276
E2PYA4_STRCL/67-259
E2PZK8_STRCL/108-297
E2QEW7_ECOLX/69-258
E2QPL4_ECOLX/74-262
E2QPL7_ECOLX/70-244
E2QYD9_CANFA/53-244
E2S8H6_9ACTO/71-262
E2STA8_9RALS/73-261
E2SX24_9RALS/262-450
E2SX24_9RALS/7-127
E2SYT0_9RALS/76-268
E2T1N4_9RALS/73-262
E2T1X7_9RALS/74-264
E2T2A4_9RALS/83-274
E2T2S6_9RALS/70-260
E2T5W7_9RALS/76-268
E2T9X7_MYCTU/462-656
E2T9X7_MYCTU/72-263
E2TEX6_MYCTU/57-248
E2TFP9_MYCTU/60-250
E2TG89_MYCTU/76-274
E2TJE2_MYCTU/60-250
E2TKA0_MYCTU/57-248
E2TMB6_MYCTU/462-656
E2TMB6_MYCTU/72-263
E2TRD4_MYCTU/76-274
E2TW18_MYCTU/60-250
E2TWV2_MYCTU/57-248
E2TYV9_MYCTU/462-656
E2TYV9_MYCTU/72-263
E2U2X2_MYCTU/76-274
E2U7E7_MYCTU/60-250
E2U878_MYCTU/57-248
E2UA93_MYCTU/462-656
E2UA93_MYCTU/72-263
E2UES4_MYCTU/76-274
E2UJ05_MYCTU/51-241
E2UJU3_MYCTU/57-248
E2UQU7_MYCTU/76-274
E2UV55_MYCTU/60-250
E2UVZ4_MYCTU/57-248
E2UZ24_MYCTU/462-656
E2UZ24_MYCTU/72-263
E2V211_MYCTU/76-274
E2V6F7_MYCTU/60-250
E2V793_MYCTU/57-248
E2V990_MYCTU/462-656
E2V990_MYCTU/72-263
E2VD93_MYCTU/76-274
E2VFN8_MYCTU/60-250
E2VGI5_MYCTU/57-248
E2VIH5_MYCTU/462-656
E2VIH5_MYCTU/72-263
E2VLW9_MYCTU/76-274
E2VRZ1_MYCTU/60-250
E2VST7_MYCTU/57-248
E2VUV5_MYCTU/464-658
E2VUV5_MYCTU/74-265
E2VYY3_MYCTU/76-274
E2W392_MYCTU/60-250
E2W421_MYCTU/57-248
E2W648_MYCTU/462-656
E2W648_MYCTU/72-263
E2WA36_MYCTU/76-274
E2WF70_MYCTU/60-250
E2WI33_MYCTU/464-658
E2WI33_MYCTU/74-265
E2WM61_MYCTU/76-274
E2WQH6_ECOLX/64-253
E2WZY5_ECOLX/46-222
E2WZY9_ECOLX/74-262
E2X6S3_SHIDY/46-222
E2X6S6_SHIDY/87-275
E2XD10_SHIDY/69-258
E2XJF3_PSEFL/76-268
E2XTG5_PSEFL/74-264
E2XU70_PSEFL/69-259
E2XX03_PSEFL/248-421
E2XXJ6_PSEFL/72-262
E2ZCY7_9FIRM/69-257
E2ZPP5_PSEAE/74-264
E2ZQT3_PSEAE/69-259
E2ZXZ1_PSEAE/68-257
E2ZYH7_PSEAE/72-262
E3A5Y5_PSEAE/77-269
E3APK4_9SPHI/71-261
E3APK5_9SPHI/72-264
E3B9G7_9MICO/57-248
E3BC50_9MICO/73-254
E3CXZ8_9BACT/72-260
E3CZZ6_9BACT/77-265
E3FBH7_CORP9/69-256
E3G2Q0_ENTCS/251-422
E3G9M4_ENTCS/70-260
E3GK23_EUBLK/78-268
E3HES7_ACHXA/73-261
E3HH25_ACHXA/71-259
E3HHE7_ACHXA/84-276
E3HHJ2_ACHXA/79-271
E3HHK7_ACHXA/73-261
E3HHM5_ACHXA/75-263
E3HI75_ACHXA/70-258
E3HIJ6_ACHXA/78-269
E3HIJ7_ACHXA/79-270
E3HJ05_ACHXA/87-275
E3HJ15_ACHXA/74-265
E3HJ30_ACHXA/74-263
E3HJ38_ACHXA/78-270
E3HJ72_ACHXA/77-269
E3HJH0_ACHXA/77-260
E3HKC3_ACHXA/61-252
E3HKD1_ACHXA/69-258
E3HKD9_ACHXA/76-266
E3HKF1_ACHXA/64-255
E3HKF4_ACHXA/76-264
E3HKI9_ACHXA/70-259
E3HLP9_ACHXA/69-254
E3HMM8_ACHXA/68-258
E3HMN8_ACHXA/84-276
E3HN77_ACHXA/77-264
E3HNB9_ACHXA/68-256
E3HNG3_ACHXA/65-253
E3HNW7_ACHXA/204-277
E3HNW7_ACHXA/74-201
E3HP52_ACHXA/69-258
E3HP90_ACHXA/76-268
E3HPF7_ACHXA/69-260
E3HPQ9_ACHXA/87-276
E3HPV7_ACHXA/67-255
E3HQ33_ACHXA/55-245
E3HQZ7_ACHXA/72-260
E3HR66_ACHXA/74-265
E3HRD9_ACHXA/74-262
E3HRH9_ACHXA/77-269
E3HRV5_ACHXA/67-258
E3HTJ3_ACHXA/79-268
E3HTP9_ACHXA/72-260
E3HUE0_ACHXA/80-272
E3HUS6_ACHXA/275-430
E3HUZ0_ACHXA/71-258
E3HV02_ACHXA/81-269
E3HVC6_ACHXA/69-257
E3HVM7_ACHXA/58-249
E3HVS0_ACHXA/69-257
E3HW04_ACHXA/81-269
E3HXY1_ACHXA/86-278
E3HY06_ACHXA/62-253
E3HY13_ACHXA/77-269
E3HY36_ACHXA/76-267
E3I0H1_RHOVT/97-285
E3IF52_GEOS0/70-258
E3IIV2_GEOS0/60-248
E3ITY5_FRASU/74-268
E3IU58_FRASU/56-247
E3IU85_FRASU/75-264
E3IUA3_FRASU/78-270
E3IUD7_FRASU/65-255
E3IV68_FRASU/76-269
E3IVG6_FRASU/74-267
E3IVQ5_FRASU/69-260
E3IWR6_FRASU/469-670
E3IWR6_FRASU/66-256
E3IWS8_FRASU/66-255
E3IXW5_FRASU/74-268
E3IXZ6_FRASU/61-252
E3IZA1_FRASU/75-268
E3IZI6_FRASU/478-665
E3IZI6_FRASU/94-277
E3IZR8_FRASU/74-268
E3J0M4_FRASU/72-260
E3J1E5_FRASU/232-403
E3J2J2_FRASU/489-685
E3J2J2_FRASU/82-285
E3J2Q5_FRASU/419-609
E3J2Q5_FRASU/84-232
E3J5C1_FRASU/74-260
E3J6J2_FRASU/74-268
E3J707_FRASU/310-489
E3J720_FRASU/103-299
E3J721_FRASU/72-263
E3J7P3_FRASU/139-279
E3J7P3_FRASU/467-654
E3J7Q9_FRASU/76-265
E3J7S3_FRASU/71-264
E3J7T2_FRASU/74-270
E3J820_FRASU/79-267
E3J861_FRASU/93-281
E3J889_FRASU/71-266
E3J897_FRASU/60-240
E3J898_FRASU/460-664
E3J898_FRASU/67-275
E3J8B5_FRASU/74-268
E3J930_FRASU/465-656
E3J930_FRASU/84-260
E3J957_FRASU/74-268
E3J9B9_FRASU/74-266
E3J9I9_FRASU/69-259
E3J9J8_FRASU/437-632
E3J9J8_FRASU/80-267
E3JAQ8_FRASU/75-258
E3JAR6_FRASU/76-272
E3JAU2_FRASU/74-264
E3JAU8_FRASU/446-635
E3JAU8_FRASU/71-253
E3JAV4_FRASU/58-248
E3JAW8_FRASU/80-271
E3JBP4_FRASU/106-244
E3JBP4_FRASU/464-653
E3JC47_FRASU/78-281
E3JC89_FRASU/497-688
E3JC89_FRASU/65-278
E3JCF5_FRASU/325-504
E3JXC3_PUCGT/118-306
E3NAQ6_CAERE/79-261
E3PC92_ECOH1/69-258
E3PEX8_ECOH1/74-262
E3PEY1_ECOH1/70-244
E3QCI2_COLGM/320-489
E3QG57_COLGM/62-254
E3QNM7_COLGM/109-297
E3QPJ5_COLGM/269-445
E3QU40_COLGM/325-480
E3QVD7_COLGM/304-467
E3QXS1_COLGM/71-259
E3R4M1_9LACO/10-190
E3R844_9LACO/80-262
E3RC18_9LACO/88-276
E3RG01_PYRTT/59-251
E3S474_PYRTT/126-313
E3S647_PYRTT/323-498
E3SA21_PYRTT/118-308
E3TBZ6_9TELE/53-244
E3X832_ANODA/25-216
E3XEZ7_ANODA/109-295
E3XL98_ECOLX/69-258
E3XQF8_ECOLX/74-262
E3XQG1_ECOLX/46-222
E3XXH1_SHIFL/74-262
E3XXH4_SHIFL/46-222
E3YAK7_SHIFL/69-258
E4A809_PROAC/1-175
E4AFX2_PROAC/78-266
E4ALX9_PROAC/1-175
E4AT83_PROAC/1-175
E4B1J1_PROAC/1-175
E4BDB8_PROAC/71-259
E4BHE7_PROAC/78-266
E4BP55_PROAC/1-175
E4BTV8_PROAC/1-175
E4C2C8_PROAC/1-175
E4CB96_PROAC/1-175
E4CJ63_PROAC/71-259
E4CQ34_PROAC/1-175
E4CWX7_PROAC/1-175
E4D5E3_PROAC/1-175
E4DBN1_PROAC/1-175
E4DHB7_PROAC/1-175
E4DQ25_PROAC/1-175
E4DXM0_PROAC/1-175
E4E9R2_PROAC/1-175
E4ECU4_PROAC/1-175
E4EJ68_PROAC/1-175
E4ER53_PROAC/1-175
E4EYN2_PROAC/1-175
E4F889_PROAC/1-175
E4FGF1_PROAC/1-175
E4FN02_PROAC/1-175
E4FVD7_PROAC/1-175
E4G1C0_PROAC/1-175
E4GCH8_PROAC/1-175
E4GM03_PROAC/1-175
E4GM59_PROAC/1-175
E4GYU4_PROAC/71-259
E4H5K8_PROAC/1-175
E4H962_PROAC/1-175
E4HJA8_PROAC/78-266
E4HWW5_PROAC/71-259
E4HX68_PROAC/1-175
E4KQQ4_9LACT/83-276
E4M407_9FIRM/73-261
E4M5V2_9FIRM/128-300
E4N846_KITSK/26-156
E4N846_KITSK/317-463
E4N935_KITSK/66-257
E4P1Y2_ECO8N/74-262
E4P1Y5_ECO8N/70-244
E4P350_ECO8N/69-258
E4PGW6_MARAH/101-291
E4PJJ4_MARAH/69-256
E4PJK9_MARAH/73-261
E4RAU9_PSEPB/76-268
E4RFE1_PSEPB/72-262
E4RGL5_PSEPB/72-262
E4SLD9_LACAR/88-276
E4SLE0_LACAR/78-244
E4TW40_MARTH/74-261
E4U4R6_OCEP5/53-215
E4U9V6_OCEP5/68-256
E4URZ7_ARTGP/68-261
E4W8Z9_RHOE1/66-257
E4W9N7_RHOE1/70-258
E4WA15_RHOE1/450-640
E4WA15_RHOE1/60-239
E4WAL8_RHOE1/73-264
E4WEV1_RHOE1/83-271
E4WFA7_RHOE1/96-291
E4WFC8_RHOE1/232-375
E4WFD2_RHOE1/463-653
E4WFD2_RHOE1/88-260
E4WHB7_RHOE1/222-385
E4WXZ5_OIKDI/53-240
E4XN24_OIKDI/73-259
E4Y868_OIKDI/53-240
E4ZJG9_LEPMC/336-506
E4ZW34_LEPMC/128-317
E5A868_LEPMC/120-307
E5AC49_LEPMC/61-253
E5BM06_9FUSO/74-262
E5BP06_9FUSO/76-263
E5QZY2_ARTGP/118-307
E5TZV8_ALCXX/72-260
E5U0R8_ALCXX/74-259
E5U1B8_ALCXX/75-263
E5U343_ALCXX/279-441
E5U343_ALCXX/39-140
E5U458_ALCXX/77-270
E5U481_ALCXX/87-279
E5U488_ALCXX/61-252
E5U4C6_ALCXX/74-277
E5U4E1_ALCXX/72-260
E5U4P8_ALCXX/60-248
E5U534_ALCXX/60-249
E5U5S5_ALCXX/81-269
E5U802_ALCXX/80-272
E5UAG9_ALCXX/71-259
E5UDQ2_ALCXX/79-271
E5UDR7_ALCXX/73-261
E5UDT9_ALCXX/75-263
E5VJ47_9FIRM/70-258
E5VJ85_9FIRM/71-259
E5VJ86_9FIRM/71-193
E5VVA4_9FIRM/69-257
E5WK26_9BACI/65-253
E5WMB6_9BACI/68-256
E5WME3_9BACI/72-261
E5WN74_9BACI/70-258
E5WNJ2_9BACI/69-257
E5X5D1_9ACTN/81-268
E5X5E9_9ACTN/70-258
E5X800_9ACTN/74-265
E5X803_9ACTN/69-259
E5X8P1_9ACTN/72-260
E5X8P5_9ACTN/73-263
E5XLH0_9ACTO/56-247
E5XP79_9ACTO/239-302
E5XP80_9ACTO/1-82
E5YL75_9ENTR/66-256
E5ZRQ8_ECOLX/74-262
E5ZRR1_ECOLX/46-222
E6A0C5_ECOLX/69-258
E6A7Q5_ECOLX/74-262
E6A7Q8_ECOLX/46-222
E6A826_ECOLX/69-258
E6APJ8_ECOLX/69-258
E6AQ69_ECOLX/46-222
E6AQ72_ECOLX/74-262
E6B7T0_ECOLX/69-258
E6BA39_ECOLX/74-262
E6BA42_ECOLX/46-222
E6BH37_ECOLX/74-262
E6BH40_ECOLX/46-222
E6BJ57_ECOLX/69-258
E6BVD2_PROAC/1-175
E6C1Z1_PROAC/1-175
E6CB42_PROAC/1-175
E6CGN7_PROAC/71-259
E6CRL2_PROAC/1-175
E6CWG8_PROAC/71-259
E6D8B7_PROAC/71-259
E6DB29_PROAC/1-175
E6DID9_PROAC/1-175
E6DUG2_PROAC/1-175
E6DZ67_PROAC/1-175
E6E817_PROAC/1-175
E6ECX7_PROAC/1-175
E6J8N7_9ACTO/64-255
E6JAQ5_9ACTO/78-271
E6JAQ7_9ACTO/95-282
E6JDC8_9ACTO/75-263
E6LRZ7_9FIRM/73-260
E6MDH0_9FIRM/72-259
E6ME53_9FIRM/71-259
E6MIZ7_9FIRM/96-286
E6MJ47_9FIRM/82-269
E6N4K3_9ARCH/71-259
E6NA03_9ARCH/71-192
E6PM35_9ZZZZ/85-270
E6PQE3_9ZZZZ/62-252
E6PRM1_9ZZZZ/70-278
E6PTS8_9ZZZZ/280-332
E6PTS9_9ZZZZ/1-96
E6PWF2_9ZZZZ/88-286
E6QZK9_CRYGW/126-314
E6S855_INTC7/65-242
E6SAS0_INTC7/73-262
E6SBY1_INTC7/76-264
E6SBY9_INTC7/71-257
E6SGV0_THEM7/73-261
E6SHX5_THEM7/81-269
E6SHX7_THEM7/73-261
E6TAA4_MYCSR/453-643
E6TAA4_MYCSR/69-260
E6TB87_MYCSR/64-247
E6TBB4_MYCSR/466-661
E6TBB4_MYCSR/81-257
E6TBD4_MYCSR/77-268
E6TC74_MYCSR/74-270
E6TGF6_MYCSR/75-266
E6TGI4_MYCSR/76-258
E6TGJ4_MYCSR/71-259
E6TGX7_MYCSR/71-259
E6TIU5_MYCSR/73-267
E6TJE8_MYCSR/70-263
E6TKA5_MYCSR/69-257
E6TKS4_MYCSR/199-350
E6TLZ5_MYCSR/61-252
E6TMA2_MYCSR/71-260
E6UV72_VARPD/85-270
E6UVE4_VARPD/72-260
E6UZ24_VARPD/79-271
E6UZD8_VARPD/75-264
E6UZN5_VARPD/68-243
E6V2F1_VARPD/81-277
E6V2X6_VARPD/69-257
E6V4F1_VARPD/72-259
E6V5A0_VARPD/70-261
E6V5A2_VARPD/72-242
E6V6B9_VARPD/56-247
E6V7C8_VARPD/67-254
E6V7D5_VARPD/71-260
E6V8R8_VARPD/70-257
E6V9P5_VARPD/75-263
E6VAX2_VARPD/76-264
E6VDT2_RHOPX/70-279
E6VEY4_RHOPX/70-260
E6VF35_RHOPX/69-257
E6VFT3_RHOPX/259-449
E6VHM5_RHOPX/70-258
E6VIP4_RHOPX/67-254
E6VIS3_RHOPX/75-267
E6VJN9_RHOPX/96-279
E6VLH2_RHOPX/77-269
E6VMJ7_RHOPX/83-268
E6VMN3_RHOPX/68-257
E6WBA9_PANSA/252-417
E6ZTG3_9BASI/342-539
E6ZY50_9BASI/163-351
E7A029_9BASI/62-264
E7C3B2_9BACT/78-268
E7C3Y6_9GAMM/70-260
E7C470_9BACT/69-258
E7C566_9RHIZ/1-86
E7C5M4_9RHIZ/68-256
E7C695_9BACT/73-263
E7DDH8_ALCFA/78-265
E7F991_DANRE/47-221
E7GI76_CLOSY/72-260
E7GQV9_CLOSY/73-261
E7GUG7_CLOSY/77-261
E7H7N0_ECOLX/69-258
E7HBL0_ECOLX/74-262
E7HBL3_ECOLX/46-222
E7HYI3_ECOLX/64-253
E7HZZ6_ECOLX/46-222
E7I031_ECOLX/74-262
E7IEB1_ECOLX/64-253
E7IHI2_ECOLX/46-222
E7IHI5_ECOLX/74-262
E7IUF1_ECOLX/46-222
E7IUF4_ECOLX/74-262
E7IY65_ECOLX/69-258
E7J5N6_ECOLX/46-222
E7J5N9_ECOLX/74-262
E7JCU2_ECOLX/64-253
E7JHQ8_ECOLX/64-253
E7JNW4_ECOLX/46-222
E7JNW7_ECOLX/74-262
E7JV22_SHISO/46-222
E7JV25_SHISO/74-262
E7K345_SHISO/4-193
E7P2P0_PSESG/69-259
E7PCN1_PSESG/76-268
E7PG43_PSESG/76-268
E7PRY2_PSESG/69-259
E7QVZ8_9EURY/68-258
E7QZH7_9EURY/82-271
E7RTR7_9BURK/82-274
E7SQW7_SHIDY/46-222
E7SY88_SHIBO/74-262
E7SY91_SHIBO/46-222
E7T094_SHIBO/69-258
E7TDE4_SHIFL/74-262
E7TDE7_SHIFL/46-222
E7TNJ7_ECO57/46-222
E7TNK1_ECO57/1-157
E7TQX7_ECO57/69-258
E7U118_ECOLX/69-258
E7U433_ECOLX/74-262
E7U436_ECOLX/46-222
E7UIZ5_ECOLX/69-258
E7UKL4_ECOLX/74-262
E7UKL7_ECOLX/46-222
E7V511_SALTY/87-276
E7V7R4_SALMO/69-258
E7VJH4_SALMO/69-258
E7W013_SALMO/69-258
E7WC79_SALMO/69-258
E7WS06_SALMO/69-258
E7WXM0_SALMO/69-258
E7XC49_SALMO/69-258
E7XG96_SALMO/69-258
E7Y489_SALMO/69-258
E7Y610_SALMO/69-258
E7YTC8_SALMO/69-258
E7Z0F0_SALMO/69-258
E7ZH31_SALMO/69-258
E7ZPT0_SALMO/69-258
E8A1V4_SALMO/69-258
E8AGJ6_SALMO/69-258
E8ALW0_SALMO/69-258
E8AXA5_SALMO/69-258
E8B8B7_SALMO/69-258
E8BV54_SALMO/69-258
E8BWX7_SALMO/69-258
E8CDQ6_SALMO/69-258
E8CRU0_SALMO/69-258
E8D8U8_SALMO/69-258
E8DG82_SALMO/69-258
E8DWX7_SALMO/69-258
E8E069_SALMO/69-258
E8ECP7_SALMO/69-258
E8EW32_SALMO/69-258
E8F0M5_SALMO/69-258
E8FGZ7_SALMO/69-258
E8FV49_SALMO/69-258
E8G792_SALMO/69-258
E8GK41_SALMO/69-258
E8GRY4_SALMO/69-258
E8H1U5_ECO57/69-258
E8H4M0_ECO57/74-262
E8H4M3_ECO57/70-244
E8HFK8_ECOLX/69-258
E8HIF6_ECOLX/74-262
E8HIF9_ECOLX/70-244
E8HUE6_ECOLX/69-258
E8HXH2_ECOLX/74-262
E8HXH5_ECOLX/70-244
E8I873_ECOLX/69-258
E8IAV6_ECOLX/74-262
E8IAV9_ECOLX/70-244
E8IM52_ECOLX/69-258
E8INT2_ECOLX/74-262
E8INT5_ECOLX/70-244
E8J117_ECO57/69-258
E8J477_ECO57/74-262
E8J480_ECO57/70-244
E8JH46_9ACTO/70-258
E8LCT2_9FIRM/46-179
E8LD47_9FIRM/71-253
E8LEW5_9FIRM/1-56
E8N7A1_MICTS/76-267
E8NEA2_MICTS/82-269
E8NHY2_SALET/69-258
E8PBQ3_ACIB1/76-268
E8PBY0_ACIB1/46-236
E8PCQ9_ACIB1/76-268
E8PNX9_THESS/63-222
E8PQH6_THESS/68-256
E8R9V8_DESM0/65-251
E8RJZ0_9DELT/77-264
E8RLG5_9CAUL/76-264
E8RZM6_MICSL/61-252
E8RZZ9_MICSL/69-257
E8S006_MICSL/70-260
E8SAJ0_MICSL/69-256
E8SDM0_MICSL/65-256
E8STZ3_GEOS2/70-258
E8T043_GEOS2/60-248
E8T1T6_GEOS2/71-260
E8T8A9_MESCW/84-272
E8TB95_MESCW/76-268
E8TCT3_MESCW/73-261
E8TF17_MESCW/77-265
E8TH29_MESCW/70-261
E8THK1_MESCW/74-262
E8TPH2_MESCW/71-258
E8TQL0_ALIDB/69-258
E8TRG1_ALIDB/67-255
E8TRI6_ALIDB/68-255
E8TRY2_ALIDB/78-263
E8TRZ4_ALIDB/78-266
E8TS94_ALIDB/56-246
E8TSA8_ALIDB/69-257
E8TSF8_ALIDB/81-273
E8TSY8_ALIDB/75-258
E8TT13_ALIDB/77-269
E8TT15_ALIDB/87-279
E8TT18_ALIDB/69-257
E8TTZ0_ALIDB/78-266
E8TUB1_ALIDB/74-262
E8TUB6_ALIDB/74-263
E8TUV3_ALIDB/74-261
E8TVZ0_ALIDB/75-263
E8TVZ7_ALIDB/68-257
E8TW12_ALIDB/69-258
E8TW23_ALIDB/69-257
E8TW24_ALIDB/75-264
E8TW27_ALIDB/66-257
E8TW91_ALIDB/76-268
E8TWF7_ALIDB/83-276
E8TWR6_ALIDB/66-257
E8TWR7_ALIDB/83-271
E8TX60_ALIDB/68-255
E8TX75_ALIDB/72-266
E8TXV6_ALIDB/73-263
E8TXW3_ALIDB/77-269
E8TXY8_ALIDB/70-259
E8TYC7_ALIDB/85-273
E8TYN4_ALIDB/118-309
E8TYN9_ALIDB/83-274
E8TZA5_ALIDB/78-270
E8TZB4_ALIDB/74-259
E8U021_ALIDB/83-276
E8U024_ALIDB/67-256
E8U0R3_ALIDB/88-277
E8U183_ALIDB/80-268
E8U1S0_ALIDB/78-264
E8U1S3_ALIDB/74-263
E8U1Y8_ALIDB/69-257
E8UFB8_TAYEM/73-261
E8W0I1_STRFA/80-269
E8W3P8_STRFA/77-265
E8WAF9_STRFA/67-259
E8WNM9_GEOS8/92-285
E8X0W1_ACISM/274-443
E8X0W1_ACISM/29-134
E8XMA4_RAHSY/256-415
E8XRH3_RAHSY/74-262
E8YBD7_ECOKO/70-244
E8YBE0_ECOKO/74-262
E8YEB7_ECOKO/69-258
E8YHP4_9BURK/96-297
E8YKH0_9BURK/76-268
E8YKU1_9BURK/65-255
E8YNL4_9BURK/265-441
E8YNL4_9BURK/8-124
E8YNS6_9BURK/81-268
E8YPP3_9BURK/87-276
E8YQ63_9BURK/69-259
E8YRR4_9BURK/71-259
E8YSP3_9BURK/70-259
E8YUE7_9BURK/72-259
E8YW36_9BURK/80-268
E8ZNW3_CLOB0/76-263
E8ZVV4_CLOB0/76-264
E8ZXA4_SALET/70-259
E9BXY8_9EUKA/105-294
E9BY21_9EUKA/52-243
E9CWR2_COCPS/319-508
E9CZE4_COCPS/117-306
E9D5K0_COCPS/325-503
E9DBE4_COCPS/68-261
E9DIQ7_COCPS/132-320
E9DJ43_COCPS/307-451
E9DUD9_METAQ/199-285
E9DYX4_METAQ/316-401
E9DYX4_METAQ/404-511
E9DZL2_METAQ/64-253
E9E5H1_METAQ/62-249
E9EMC1_METAR/277-457
E9EVS3_METAR/177-366
E9EXZ2_METAR/310-485
E9F2Q1_METAR/302-484
E9F5D0_METAR/329-487
E9F8E4_METAR/23-211
E9FAF4_METAR/301-481
E9G2H4_DAPPU/52-243
E9G681_DAPPU/98-286
E9IAY6_SOLIN/132-191
E9IAY6_SOLIN/244-364
E9IAY6_SOLIN/56-137
E9J8N5_SOLIN/153-339
E9NM63_ANISI/125-318
E9PGA5_HUMAN/53-244
E9RLW5_LACRE/75-247
E9SIL3_CLOSY/72-260
E9SRT5_CLOSY/73-261
E9ST37_CLOSY/77-261
E9SW83_COREQ/73-264
E9SWT5_COREQ/450-640
E9SWT5_COREQ/60-239
E9SXZ5_COREQ/463-653
E9SXZ5_COREQ/88-260
E9SXZ9_COREQ/232-374
E9SY20_COREQ/96-291
E9SZ80_COREQ/55-246
E9T2G2_COREQ/72-260
E9T4V7_COREQ/76-262
E9T6D3_COREQ/234-397
E9T7H4_COREQ/70-258
E9TIM1_ECOLX/69-258
E9TL36_ECOLX/74-262
E9TL39_ECOLX/46-222
E9TYY1_ECOLX/69-258
E9U2L0_ECOLX/46-222
E9U2L3_ECOLX/74-262
E9U7U1_ECOLX/74-262
E9U7U4_ECOLX/46-222
E9UA62_ECOLX/69-258
E9UN11_9ACTO/83-271
E9UQ37_9ACTO/64-255
E9UW02_9ACTO/74-262
E9VBU0_ECOLX/69-258
E9VFL0_ECOLX/70-244
E9VFL3_ECOLX/74-262
E9VRG4_ECOLX/41-229
E9VRG7_ECOLX/70-244
E9VT61_ECOLX/69-258
E9W284_ECOLX/69-258
E9W3B4_ECOLX/70-244
E9W3B7_ECOLX/74-262
E9WHB4_ECOLX/74-262
E9WHB7_ECOLX/70-244
E9WKX4_ECOLX/69-258
E9WVN0_ECOLX/70-244
E9WVN3_ECOLX/74-262
E9WYS7_ECOLX/72-260
E9WZD3_ECOLX/69-258
E9X9P0_ECOLX/69-258
E9XCF0_ECOLX/74-262
E9XCF3_ECOLX/70-244
E9XKN1_ECOLX/46-222
E9XKN4_ECOLX/74-262
E9XQT4_ECOLX/69-258
E9Y1I0_ECOLX/74-262
E9Y1I3_ECOLX/70-244
E9Y573_ECOLX/16-147
E9Y574_ECOLX/69-139
E9YHC3_ECOLX/70-244
E9YHC6_ECOLX/74-262
E9YHP6_ECOLX/16-147
E9YHP7_ECOLX/69-139
E9YQM0_ECOLX/74-262
E9YQM3_ECOLX/70-244
E9YZ35_ECOLX/69-258
E9ZAN9_ESCFE/69-258
E9ZGW0_MYCTU/60-250
E9ZHS2_MYCTU/57-248
E9ZJV5_MYCTU/462-656
E9ZJV5_MYCTU/72-263
E9ZP36_MYCTU/76-274
F0DZB3_9PSED/128-299
F0DZU0_9PSED/76-265
F0E4H0_9PSED/72-262
F0E4S1_9PSED/76-268
F0E9C5_9PSED/1-91
F0E9C6_9PSED/65-130
F0EEE7_9PSED/354-527
F0EEE7_9PSED/59-194
F0FWX0_9BURK/99-291
F0FX60_9BURK/39-227
F0FYL0_9BURK/73-262
F0G021_9BURK/75-263
F0G062_9BURK/48-236
F0G0C7_9BURK/65-256
F0G0D2_9BURK/79-267
F0G0D3_9BURK/71-260
F0G0F7_9BURK/1-97
F0G1F7_9BURK/71-259
F0G2G4_9BURK/72-261
F0G2Y9_9BURK/75-243
F0G4M0_9BURK/69-258
F0G4M9_9BURK/72-262
F0G4N4_9BURK/44-226
F0G7G3_9BURK/80-266
F0G8E5_9BURK/83-271
F0G8E6_9BURK/68-259
F0GAK9_9BURK/68-255
F0GAN9_9BURK/62-250
F0GCT7_9BURK/75-264
F0GH12_9BURK/74-262
F0GJP6_9BURK/1-82
F0HQ18_9ACTN/73-263
F0HQ22_9ACTN/72-260
F0HQW7_9ACTN/74-265
F0HQX0_9ACTN/69-259
F0HRK8_9ACTN/70-258
F0HRL7_9ACTN/72-259
F0IZ23_ACIMA/79-267
F0J0Z9_ACIMA/83-271
F0J4A9_ACIMA/69-256
F0J525_ACIMA/67-254
F0JP43_ESCFE/64-253
F0KKD7_ACICP/76-268
F0KNS2_ACICP/46-236
F0KP14_ACICP/76-268
F0KPN2_ACICP/76-252
F0L816_9RHIZ/82-270
F0LF63_9RHIZ/498-682
F0LF63_9RHIZ/65-279
F0M4L1_ARTPP/72-260
F0NCL3_SULIR/65-247
F0NGM1_SULIR/59-238
F0NJJ7_SULIH/59-238
F0NQN2_SULIH/65-247
F0NVI1_LACHH/75-230
F0Q0L4_ACIAP/78-263
F0Q206_ACIAP/82-271
F0Q276_ACIAP/78-265
F0Q3A2_ACIAP/74-248
F0Q5H1_ACIAP/85-274
F0Q614_ACIAP/83-271
F0Q886_ACIAP/94-290
F0Q9U6_ACIAP/268-445
F0QAQ7_ACIAP/74-261
F0QDQ8_ACIBD/76-268
F0QG66_ACIBD/69-259
F0QLX9_ACIBD/76-268
F0QSP2_VULM7/57-236
F0QWU2_VULM7/70-260
F0RQZ7_DEIPM/68-240
F0S5Y2_PEDSD/71-261
F0S5Y3_PEDSD/71-262
F0SU70_SYNGF/75-262
F0TIS0_LACA3/88-276
F0TIS1_LACA3/78-244
F0U8C3_AJECA/123-312
F0UQ25_AJECA/70-263
F0V0X2_9VIBR/73-259
F0XCU2_9PEZI/143-322
F0XE64_9PEZI/304-477
F0XL30_9PEZI/131-318
F0XMD0_9PEZI/400-596
F0XNL6_9PEZI/162-329
F0XQP4_9PEZI/301-468
F0YG53_9STRA/916-1072
F0YWS4_9CLOT/71-261
F0YWS5_9CLOT/71-257
F0ZAR7_DICPU/112-299
F1DGH0_9ACTO/75-263
F1L968_ASCSU/98-291
F1L9B0_ASCSU/73-262
F1LE42_ASCSU/1-131
F1LXJ6_RAT/74-260
F1MCN8_BOVIN/76-267
F1MXC1_BOVIN/73-260
F1NAN7_CHICK/101-194
F1NKY1_CHICK/54-247
F1NKY3_CHICK/46-238
F1NUZ1_CHICK/46-237
F1PE55_CANFA/73-239
F1PT08_CANFA/73-173
F1QDN0_DANRE/53-244
F1SP14_PIG/57-248
F1SSC5_PIG/112-300
F1TJQ4_COREQ/83-271
F1TK52_PROAC/1-175
F1TT71_PROAC/1-175
F1U0V0_PROAC/71-259
F1U7R0_PROAC/71-259
F1UES8_PROAC/1-175
F1UPI8_PROAC/1-175
F1UW75_PROAC/1-175
F1V2C0_PROAC/1-175
F1VB97_PROAC/1-175
F1VGM3_PROAC/1-59
F1VGN5_PROAC/69-174
F1VV75_9BURK/82-274
F1W0G9_9BURK/205-278
F1W0G9_9BURK/75-203
F1W3S4_9BURK/87-278
F1XKG8_ECO57/69-258
F1XPD5_ECO57/46-222
F1Y0V6_ECO57/69-258
F1Y910_ECO57/1-157
F1Y914_ECO57/46-222
F1YK75_9ACTO/75-260
F1YLD4_9ACTO/114-301
F1YMX1_9ACTO/74-278
F1YNU4_9ACTO/69-260
F1YP93_9ACTO/71-256
F1Z9I3_9SPHN/61-252
F1ZAN5_9SPHN/63-251
F1ZAW9_9SPHN/90-278
F1ZBV0_9SPHN/70-257
F1ZE62_ECOLX/69-258
F1ZK48_ECOLX/41-229
F1ZK51_ECOLX/70-244
F2A1M1_RHIET/82-270
F2A296_RHIET/73-261
F2ERN4_PANAN/263-438
F2F1V1_9BACL/68-256
F2F236_9BACL/67-253
F2F5A8_9BACL/69-259
F2F5V8_9BACL/57-249
F2FC80_SALDU/87-276
F2FVQ3_SALGL/87-276
F2GGC9_MYCTU/92-283
F2GHS8_MYCTU/462-656
F2GHS8_MYCTU/72-263
F2GIZ8_MYCTU/60-250
F2GKU5_MYCTU/76-274
F2GV52_BRUME/93-281
F2GW91_BRUME/86-274
F2GWS4_BRUME/81-269
F2GWY2_BRUME/76-268
F2HRH6_BRUME/93-281
F2HX34_BRUME/81-269
F2HXB4_BRUME/84-272
F2HXG6_BRUME/76-268
F2I0R8_9RICK/70-258
F2I1Q5_9RICK/70-259
F2I5Z8_9LACT/83-275
F2I6U2_9LACT/73-259
F2IC92_9FLAO/70-257
F2IWY7_9PROT/46-234
F2IYQ4_9PROT/73-264
F2J2I2_9PROT/67-254
F2J2M2_9PROT/62-253
F2J3X9_9PROT/73-260
F2J6E1_9PROT/75-263
F2J6M2_9PROT/74-271
F2JU83_9GAMM/501-690
F2JU83_9GAMM/63-276
F2KCP1_PSEBR/107-297
F2KCU0_PSEBR/248-420
F2KD28_PSEBR/76-268
F2KKM6_PSEBR/69-259
F2L157_9CREN/89-279
F2L158_9CREN/83-276
F2L1W5_9CREN/58-225
F2L5F6_9CREN/71-260
F2L5Q5_9CREN/59-238
F2L6H0_9PSEU/68-256
F2L6H5_9PSEU/72-255
F2L6U2_9PSEU/70-259
F2L8C1_BURGA/76-268
F2LCA8_BURGA/67-254
F2LCP7_BURGA/75-264
F2LEE9_BURGA/68-256
F2LF84_BURGA/71-258
F2LGV4_BURGA/1-125
F2LGV4_BURGA/260-413
F2LIN5_BURGA/71-259
F2LL85_BURGA/69-259
F2LNP6_BURGA/70-258
F2LR43_BURGA/67-256
F2LT70_BURGA/35-203
F2LT70_BURGA/370-551
F2M226_LACAM/88-276
F2M227_LACAM/78-244
F2MWJ9_PSEST/77-269
F2MXJ2_PSEST/63-254
F2N0A1_PSEST/75-265
F2N0A6_PSEST/75-264
F2NF45_9DELT/134-339
F2NF46_9DELT/146-349
F2NKP5_9DEIN/60-170
F2NQ50_9DEIN/68-256
F2PRY1_TRIEQ/68-261
F2PW58_TRIEQ/118-307
F2R4I2_9ACTO/357-537
F2R4I2_9ACTO/65-197
F2R5W5_9ACTO/79-266
F2R6W4_9ACTO/62-246
F2RE84_9ACTO/88-276
F2RF11_9ACTO/67-259
F2RFH0_9ACTO/265-413
F2RHY9_9ACTO/93-282
F2RNY7_TRITO/67-260
F2SA53_TRITO/118-307
F2SEM5_TRIRU/118-307
F2SYR6_TRIRU/68-261
F2T821_AJEDE/128-311
F2T892_AJEDE/124-313
F2TFN4_AJEDE/95-288
F2UH10_9EUKA/93-275
F2V3N9_MYCTU/57-248
F2VA16_MYCTU/438-632
F2VA16_MYCTU/48-239
F2VCF4_MYCTU/76-274
F2VCR9_MYCTU/60-250
FCTA_BRAJA/70-278
FCTA_BRASB/70-278
FCTA_BRASO/70-278
FCTA_ECO24/70-244
FCTA_ECO27/70-244
FCTA_ECO45/70-244
FCTA_ECO55/70-244
FCTA_ECO57/70-244
FCTA_ECO5E/70-244
FCTA_ECO7I/70-244
FCTA_ECO81/70-244
FCTA_ECO8A/70-244
FCTA_ECOBW/70-244
FCTA_ECODH/70-244
FCTA_ECOHS/70-244
FCTA_ECOK1/70-244
FCTA_ECOL5/70-244
FCTA_ECOL6/70-244
FCTA_ECOLC/70-244
FCTA_ECOLI/70-244
FCTA_ECOLU/70-244
FCTA_ECOSE/70-244
FCTA_ECOSM/70-244
FCTA_ECOUT/70-244
FCTA_OLICO/70-278
FCTA_OXAFO/70-241
FCTA_RHOP2/70-278
FCTA_RHOP5/70-278
FCTA_RHOPA/70-279
FCTA_RHOPB/70-278
FCTA_RHOPS/70-278
FCTA_RHOPT/70-279
FCTA_SHIB3/70-244
FCTA_SHIBS/70-244
FCTA_SHIDS/70-244
FCTA_SHIF8/70-244
FCTA_SHIFL/70-244
FCTA_SHISS/70-244
FCTA_STRAW/69-272
FCTA_STRCO/70-273
O05563_MYCLE/62-252
O06543_MYCTU/57-248
O28954_ARCFU/58-242
O29272_ARCFU/1-191
O29288_ARCFU/102-303
O29289_ARCFU/86-274
O30215_ARCFU/80-272
O30450_BORPE/77-269
O53867_MYCTU/60-250
O86014_SPHAR/89-277
P78582_ASPOZ/30-228
P95149_MYCTU/438-632
P95149_MYCTU/48-239
P96877_MYCTU/76-274
Q01YM2_SOLUE/70-258
Q022N1_SOLUE/81-265
Q02I42_PSEAB/74-264
Q02J08_PSEAB/69-259
Q02R64_PSEAB/72-261
Q02RK5_PSEAB/82-272
Q02TW7_PSEAB/77-269
Q045S2_LACGA/92-280
Q046G6_LACGA/80-262
Q04V13_LEPBJ/70-258
Q04YG5_LEPBL/70-258
Q07IJ2_RHOP5/75-266
Q07IK3_RHOP5/67-254
Q07LN7_RHOP5/72-262
Q07T44_RHOP5/74-264
Q07UI4_RHOP5/74-262
Q08SS9_STIAD/70-264
Q0ALA5_MARMM/77-265
Q0APL2_MARMM/59-249
Q0B198_BURCM/71-259
Q0B1L2_BURCM/82-270
Q0B1Z8_BURCM/69-256
Q0B210_BURCM/68-256
Q0B312_BURCM/74-264
Q0B636_BURCM/66-254
Q0B668_BURCM/72-259
Q0B7M2_BURCM/495-685
Q0B7M2_BURCM/63-277
Q0BBI6_BURCM/75-263
Q0BCI6_BURCM/11-124
Q0BCI6_BURCM/260-436
Q0BDM1_BURCM/81-270
Q0BEV5_BURCM/75-264
Q0BFB6_BURCM/69-259
Q0BFF0_BURCM/74-262
Q0BG80_BURCM/96-288
Q0BZS5_HYPNA/69-260
Q0C0R0_HYPNA/59-250
Q0C0T3_HYPNA/73-261
Q0C168_HYPNA/68-259
Q0C372_HYPNA/72-261
Q0C393_HYPNA/68-255
Q0C5U7_HYPNA/75-264
Q0CAZ1_ASPTN/15-203
Q0CJ35_ASPTN/97-286
Q0CR90_ASPTN/572-760
Q0CT90_ASPTN/315-485
Q0CTJ2_ASPTN/110-299
Q0CXN0_ASPTN/266-454
Q0CYM0_ASPTN/279-454
Q0FE57_9RHOB/74-262
Q0FJQ9_9RHOB/69-255
Q0FLE7_9RHOB/77-265
Q0FMG5_9RHOB/70-262
Q0FMT8_9RHOB/66-254
Q0FSI9_9RHOB/1-171
Q0FTU1_9RHOB/67-254
Q0FTV1_9RHOB/64-249
Q0FW20_9RHOB/92-283
Q0FW22_9RHOB/145-335
Q0FW47_9RHOB/60-247
Q0FWB5_9RHOB/68-257
Q0FXL5_9RHIZ/77-266
Q0G197_9RHIZ/69-263
Q0G5J7_9RHIZ/74-263
Q0H9V2_9MICO/69-263
Q0JY60_CUPNH/80-272
Q0JY99_CUPNH/71-258
Q0JYB2_CUPNH/67-255
Q0JYF4_CUPNH/74-261
Q0JZ32_CUPNH/86-273
Q0JZ83_CUPNH/86-274
Q0JZC8_CUPNH/69-257
Q0JZN9_CUPNH/79-262
Q0JZY4_CUPNH/70-258
Q0K052_CUPNH/69-254
Q0K0E3_CUPNH/62-253
Q0K0E4_CUPNH/76-261
Q0K0F2_CUPNH/72-260
Q0K0H2_CUPNH/71-274
Q0K0H8_CUPNH/70-235
Q0K187_CUPNH/79-267
Q0K1G3_CUPNH/94-286
Q0K2J7_CUPNH/72-261
Q0K2K9_CUPNH/71-259
Q0K2R8_CUPNH/78-266
Q0K2S5_CUPNH/66-252
Q0K2Y5_CUPNH/71-260
Q0K3C0_CUPNH/68-262
Q0K3D9_CUPNH/84-276
Q0K3E5_CUPNH/75-262
Q0K3L1_CUPNH/73-263
Q0K3Y9_CUPNH/83-274
Q0K485_CUPNH/70-261
Q0K497_CUPNH/69-258
Q0K4A7_CUPNH/82-272
Q0K4B9_CUPNH/78-270
Q0K529_CUPNH/73-261
Q0K6C5_CUPNH/72-260
Q0K6U4_CUPNH/84-272
Q0K7S9_CUPNH/72-262
Q0K809_CUPNH/25-135
Q0K809_CUPNH/272-448
Q0K822_CUPNH/76-268
Q0K8J4_CUPNH/79-268
Q0K906_CUPNH/68-261
Q0K940_CUPNH/70-260
Q0K9S9_CUPNH/58-248
Q0K9T7_CUPNH/69-258
Q0K9Z4_CUPNH/76-259
Q0KBE1_CUPNH/68-255
Q0KC97_CUPNH/76-266
Q0KE87_CUPNH/71-259
Q0KFH0_CUPNH/60-248
Q0PM17_PSEPS/110-275
Q0QFQ5_PSEAC/75-264
Q0RGE0_FRAAA/520-724
Q0RGE0_FRAAA/83-284
Q0RGH8_FRAAA/44-235
Q0RGI2_FRAAA/468-657
Q0RGI2_FRAAA/68-259
Q0RGR9_FRAAA/472-661
Q0RGR9_FRAAA/76-259
Q0RHP2_FRAAA/301-492
Q0RIZ6_FRAAA/491-682
Q0RIZ6_FRAAA/85-276
Q0RJS2_FRAAA/80-271
Q0RJT0_FRAAA/509-714
Q0RJT0_FRAAA/83-284
Q0RJY0_FRAAA/88-280
Q0RJZ5_FRAAA/459-646
Q0RJZ5_FRAAA/60-257
Q0RK21_FRAAA/75-269
Q0RK36_FRAAA/73-264
Q0RK47_FRAAA/62-252
Q0RKA2_FRAAA/99-287
Q0RKC9_FRAAA/65-256
Q0RL32_FRAAA/74-266
Q0RL68_FRAAA/79-273
Q0RLY1_FRAAA/508-713
Q0RLY1_FRAAA/70-271
Q0RMG7_FRAAA/436-626
Q0RMG7_FRAAA/60-247
Q0RMJ1_FRAAA/1-109
Q0RMU3_FRAAA/76-257
Q0RSR3_FRAAA/258-429
Q0RTP0_FRAAA/88-279
Q0RV52_RHOSR/78-267
Q0RXB4_RHOSR/93-282
Q0RZT7_RHOSR/76-258
Q0RZT9_RHOSR/58-248
Q0S0D3_RHOSR/245-390
Q0S0U6_RHOSR/75-263
Q0S166_RHOSR/72-260
Q0S1X8_RHOSR/72-137
Q0S549_RHOSR/65-256
Q0S6H8_RHOSR/73-264
Q0S6J6_RHOSR/61-252
Q0S6Y0_RHOSR/74-272
Q0S7R5_RHOSR/70-258
Q0SAY8_RHOSR/69-257
Q0SBD2_RHOSR/73-260
Q0SC66_RHOSR/95-283
Q0SCJ2_RHOSR/76-264
Q0SCJ5_RHOSR/82-270
Q0SCQ7_RHOSR/71-257
Q0SEC7_RHOSR/78-263
Q0SEE7_RHOSR/214-401
Q0SIM4_RHOSR/93-285
Q0SIN8_RHOSR/66-258
Q0SJN3_RHOSR/74-271
Q0SJQ6_RHOSR/461-653
Q0SJQ6_RHOSR/67-257
Q0SJZ5_RHOSR/1-88
Q0SJZ6_RHOSR/77-175
Q0T2C6_SHIF8/87-275
Q0TF90_ECOL5/74-262
Q0U0D8_PHANO/254-406
Q0U2X8_PHANO/268-452
Q0U906_PHANO/316-491
Q0UA30_PHANO/327-482
Q0UB36_PHANO/62-254
Q0UVR6_PHANO/123-311
Q0V0E1_PHANO/1-152
Q0VPC1_ALCBS/62-253
Q0VRD8_ALCBS/75-264
Q11BV7_MESSB/73-261
Q11D68_MESSB/74-255
Q11D71_MESSB/61-251
Q11D74_MESSB/72-253
Q11E32_MESSB/78-264
Q11E46_MESSB/62-253
Q11E49_MESSB/96-284
Q11GP6_MESSB/77-265
Q11Z73_POLSJ/78-267
Q11ZZ8_POLSJ/78-267
Q120R9_POLSJ/77-269
Q122F1_POLSJ/70-156
Q122V3_POLSJ/68-257
Q122Z2_POLSJ/399-586
Q123A2_POLSJ/79-269
Q124W2_POLSJ/98-287
Q128V4_POLSJ/91-279
Q128Y5_POLSJ/85-258
Q129S3_POLSJ/70-276
Q129S5_POLSJ/71-261
Q129X5_POLSJ/89-277
Q12AP1_POLSJ/77-269
Q12AP6_POLSJ/66-255
Q12B19_POLSJ/73-260
Q12G00_POLSJ/69-260
Q12GU6_POLSJ/89-286
Q132R0_RHOPS/94-286
Q132S2_RHOPS/67-254
Q134F0_RHOPS/68-257
Q139V0_RHOPS/292-472
Q13AS1_RHOPS/468-658
Q13AS1_RHOPS/75-261
Q13CD0_RHOPS/70-260
Q13DJ3_RHOPS/68-257
Q13ER2_RHOPS/74-262
Q13G83_BURXL/73-261
Q13G85_BURXL/84-272
Q13GS7_BURXL/77-271
Q13GX4_BURXL/69-258
Q13H84_BURXL/68-256
Q13HE1_BURXL/439-628
Q13HE1_BURXL/61-243
Q13I84_BURXL/65-256
Q13IA1_BURXL/79-267
Q13IG1_BURXL/93-285
Q13LS5_BURXL/69-259
Q13PA6_BURXL/69-257
Q13PC0_BURXL/83-271
Q13QC0_BURXL/70-262
Q13QL8_BURXL/90-278
Q13QM2_BURXL/57-248
Q13R79_BURXL/68-256
Q13RM7_BURXL/63-254
Q13RQ4_BURXL/70-242
Q13SE0_BURXL/68-256
Q13UT7_BURXL/13-124
Q13UT7_BURXL/259-408
Q13W96_BURXL/76-268
Q13X97_BURXL/95-286
Q13Z77_BURXL/87-276
Q140K5_BURXL/78-267
Q141L5_BURXL/77-266
Q143N7_BURXL/90-278
Q143P1_BURXL/61-252
Q143U4_BURXL/89-278
Q145S4_BURXL/72-261
Q148I9_BOVIN/52-243
Q14DY7_9PSED/71-260
Q15S64_PSEA6/74-261
Q15SB2_PSEA6/73-262
Q15SB3_PSEA6/66-256
Q162E0_ROSDO/67-255
Q169P6_ROSDO/84-272
Q16JP4_AEDAE/52-243
Q18122_CAEEL/55-246
Q188I3_CLOD6/71-258
Q189Z7_CLOD6/70-257
Q189Z9_CLOD6/76-265
Q18IQ3_HALWD/134-321
Q18IU9_HALWD/70-257
Q1ASH9_RUBXD/67-254
Q1ATF1_RUBXD/75-262
Q1ATJ3_RUBXD/66-239
Q1AVC0_RUBXD/76-266
Q1AZ37_RUBXD/70-259
Q1AZF4_RUBXD/76-264
Q1AZF7_RUBXD/70-258
Q1B0M9_MYCSS/73-267
Q1B156_MYCSS/451-642
Q1B156_MYCSS/67-259
Q1B3M7_MYCSS/69-257
Q1B4L0_MYCSS/60-251
Q1B5A6_MYCSS/70-253
Q1B5G6_MYCSS/474-669
Q1B5G6_MYCSS/80-263
Q1B5I6_MYCSS/71-261
Q1B5Q3_MYCSS/74-270
Q1BAG3_MYCSS/71-262
Q1BAJ8_MYCSS/74-256
Q1BB45_MYCSS/70-264
Q1BBF5_MYCSS/73-267
Q1BBN4_MYCSS/70-259
Q1BFM9_MYCSS/200-357
Q1BGY6_BURCA/75-264
Q1BHX2_BURCA/72-261
Q1BI80_BURCA/68-256
Q1BJ02_BURCA/71-259
Q1BJD5_BURCA/72-259
Q1BJH6_BURCA/66-254
Q1BJH9_BURCA/73-262
Q1BT92_BURCA/75-263
Q1BU81_BURCA/14-124
Q1BU81_BURCA/260-432
Q1BW86_BURCA/69-259
Q1BWB2_BURCA/74-262
Q1BX20_BURCA/76-268
Q1BYD5_BURCA/90-278
Q1D850_MYXXD/72-266
Q1DGN7_AEDAE/107-293
Q1EI19_9ZZZZ/73-263
Q1GD05_SILST/74-259
Q1GDK7_SILST/57-247
Q1GGF2_SILST/86-274
Q1GHA8_SILST/69-257
Q1GJP4_SILST/72-260
Q1GL13_SILST/245-400
Q1GP22_SPHAL/69-249
Q1GP37_SPHAL/78-266
Q1GTR5_SPHAL/56-247
Q1GTW1_SPHAL/70-260
Q1GU56_SPHAL/67-256
Q1GUP6_SPHAL/197-319
Q1GUQ3_SPHAL/74-268
Q1GUR1_SPHAL/412-602
Q1GUR1_SPHAL/44-232
Q1I5H7_PSEE4/247-412
Q1I601_PSEE4/72-262
Q1IGU5_PSEE4/76-268
Q1KLK0_CHLAU/75-266
Q1KLK1_CHLAU/100-290
Q1LAS2_RALME/73-261
Q1LBJ2_RALME/77-265
Q1LBR1_RALME/62-253
Q1LBR5_RALME/89-277
Q1LBS4_RALME/91-279
Q1LBT2_RALME/65-256
Q1LBU2_RALME/59-250
Q1LC32_RALME/61-252
Q1LCA5_RALME/81-269
Q1LCL8_RALME/72-261
Q1LCW9_RALME/77-269
Q1LD08_RALME/78-270
Q1LD95_RALME/64-255
Q1LDE4_RALME/483-672
Q1LDE4_RALME/80-273
Q1LDR3_RALME/83-266
Q1LEW5_RALME/67-255
Q1LEZ1_RALME/83-275
Q1LF50_RALME/71-274
Q1LFD8_RALME/67-234
Q1LFI5_RALME/76-265
Q1LFR4_RALME/88-275
Q1LFW0_RALME/77-265
Q1LFY7_RALME/68-257
Q1LGM2_RALME/69-257
Q1LGP7_RALME/72-260
Q1LGP8_RALME/92-284
Q1LGR5_RALME/77-269
Q1LHU0_RALME/68-256
Q1LJ55_RALME/80-268
Q1LJW1_RALME/63-251
Q1LK52_RALME/82-273
Q1LKB3_RALME/57-247
Q1LLH2_RALME/70-260
Q1LMD4_RALME/76-269
Q1LMJ1_RALME/76-264
Q1LML8_RALME/76-268
Q1LQ60_RALME/76-268
Q1LQ71_RALME/22-135
Q1LQ71_RALME/277-424
Q1M713_RHIL3/72-255
Q1ME03_RHIL3/82-270
Q1N3I1_9GAMM/67-257
Q1NHC3_9SPHN/65-256
Q1QAI4_PSYCK/68-269
Q1QCK4_PSYCK/99-288
Q1QSM7_CHRSD/68-256
Q1R8Z5_ECOUT/87-275
Q1YDL1_MOBAS/72-259
Q1YGG0_MOBAS/72-261
Q1YGH1_MOBAS/69-257
Q1YHG0_MOBAS/98-286
Q1YHQ9_MOBAS/96-284
Q1YJK9_MOBAS/88-276
Q1YLH3_MOBAS/119-308
Q1YPG0_9GAMM/58-246
Q1YPX5_9GAMM/78-264
Q1YQ36_9GAMM/68-258
Q1YQA9_9GAMM/506-694
Q1YQA9_9GAMM/63-277
Q1YR31_9GAMM/99-288
Q20YJ6_RHOPB/67-254
Q219N7_RHOPB/73-265
Q21AV6_RHOPB/71-261
Q21CA8_RHOPB/74-262
Q21QR7_RHOFD/75-263
Q21QS5_RHOFD/79-268
Q21QU2_RHOFD/74-263
Q21QU3_RHOFD/66-256
Q21R36_RHOFD/87-279
Q21SR2_RHOFD/68-257
Q21UU5_RHOFD/82-271
Q21V97_RHOFD/75-263
Q21YT6_RHOFD/79-251
Q21ZR6_RHOFD/56-247
Q22DI2_TETTH/61-250
Q24N83_DESHY/93-285
Q24PE8_DESHY/69-261
Q24PF6_DESHY/73-263
Q24QV4_DESHY/86-278
Q24QV9_DESHY/70-260
Q24UK9_DESHY/78-271
Q24Z12_DESHY/70-257
Q24Z14_DESHY/46-237
Q28KR3_JANSC/71-259
Q28KU4_JANSC/75-258
Q28LK9_JANSC/99-282
Q28ME2_JANSC/86-274
Q28UH0_JANSC/74-263
Q29CH3_DROPS/115-301
Q29LW9_DROPS/52-243
Q2BQ89_9GAMM/46-236
Q2CH70_9RHOB/78-266
Q2CHC1_9RHOB/79-267
Q2CIR4_9RHOB/83-271
Q2F609_BOMMO/97-285
Q2G5D6_NOVAD/74-264
Q2G5I1_NOVAD/87-278
Q2G6N9_NOVAD/61-252
Q2G905_NOVAD/69-255
Q2GC00_NOVAD/73-261
Q2GXX1_CHAGB/25-136
Q2H1B4_CHAGB/64-253
Q2H6F3_CHAGB/381-564
Q2IKD6_ANADE/69-259
Q2IT20_RHOP2/74-266
Q2IT31_RHOP2/67-254
Q2IU53_RHOP2/259-449
Q2IWD4_RHOP2/70-258
Q2IYA0_RHOP2/68-257
Q2IYE5_RHOP2/88-273
Q2IZS5_RHOP2/468-658
Q2IZS5_RHOP2/73-261
Q2J1N9_RHOP2/70-260
Q2J2F4_RHOP2/74-262
Q2J7Y0_FRASC/58-249
Q2JA96_FRASC/95-283
Q2JG65_FRASC/260-435
Q2K691_RHIEC/52-240
Q2KU56_BORA1/80-272
Q2KXS1_BORA1/67-254
Q2L0B8_BORA1/70-257
Q2L0J2_BORA1/70-259
Q2L0S8_BORA1/280-426
Q2N5U0_ERYLH/82-270
Q2N6W4_ERYLH/76-266
Q2N743_ERYLH/69-255
Q2N7U7_ERYLH/1-100
Q2NDF6_ERYLH/1-159
Q2NDY8_ERYLH/62-253
Q2NWM8_SODGM/71-261
Q2PYB7_9BACT/78-266
Q2PYE5_9BACT/472-664
Q2PYE5_9BACT/72-245
Q2RR95_RHORT/81-271
Q2RSJ2_RHORT/70-258
Q2RST9_RHORT/77-269
Q2S047_SALRD/132-319
Q2SDE3_HAHCH/69-259
Q2SI99_HAHCH/367-559
Q2SI99_HAHCH/56-199
Q2SV72_BURTA/76-268
Q2SWF6_BURTA/75-264
Q2SXI4_BURTA/154-343
Q2T1J5_BURTA/75-263
Q2T2I9_BURTA/61-251
Q2T328_BURTA/97-286
Q2T334_BURTA/86-285
Q2T648_BURTA/269-436
Q2TWE9_ASPOR/277-445
Q2TX16_ASPOR/1-167
Q2U0X7_ASPOR/325-502
Q2U7Z5_ASPOR/695-881
Q2UA13_ASPOR/55-248
Q2UNC0_ASPOR/119-308
Q2UQC1_ASPOR/308-496
Q2USB4_ASPOR/95-285
Q2UU92_ASPOR/326-495
Q2W412_MAGSA/81-273
Q2W5D8_MAGSA/74-264
Q2W6R8_MAGSA/121-309
Q2W784_MAGSA/75-263
Q2W955_MAGSA/77-265
Q2W9E9_MAGSA/14-132
Q2W9E9_MAGSA/265-435
Q2W9G2_MAGSA/70-258
Q2YAE9_NITMU/369-555
Q2YAE9_NITMU/48-195
Q2YIS6_BRUA2/81-269
Q2YJL4_BRUA2/84-272
Q31YA0_SHIBS/87-275
Q32DH2_SHIDS/87-275
Q390H6_BURS3/66-255
Q391W0_BURS3/68-259
Q391W1_BURS3/83-271
Q392M2_BURS3/81-267
Q395M8_BURS3/96-286
Q396U9_BURS3/75-265
Q397U8_BURS3/268-445
Q39B91_BURS3/66-254
Q39B94_BURS3/73-262
Q39CK4_BURS3/75-263
Q39DK7_BURS3/20-124
Q39DK7_BURS3/260-437
Q39EQ4_BURS3/72-261
Q39FP7_BURS3/75-264
Q39GG9_BURS3/69-259
Q39GK7_BURS3/74-262
Q39HB8_BURS3/76-268
Q39IT0_BURS3/68-256
Q39LX9_BURS3/65-256
Q39LY4_BURS3/69-257
Q39LY5_BURS3/71-260
Q39MD8_BURS3/68-255
Q39MH1_BURS3/72-260
Q39MI0_BURS3/68-259
Q39MI1_BURS3/83-271
Q39MJ7_BURS3/103-293
Q39MT5_BURS3/71-266
Q39MW3_BURS3/85-275
Q39MW4_BURS3/67-258
Q39MZ2_BURS3/95-287
Q39N02_BURS3/63-254
Q39NG0_BURS3/69-256
Q39UY2_GEOMG/61-234
Q39VG8_GEOMG/79-270
Q39VG9_GEOMG/74-262
Q3AEI7_CARHZ/69-256
Q3ILZ8_NATPD/82-271
Q3INV6_NATPD/99-290
Q3IXD8_RHOS4/76-267
Q3J6H9_RHOS4/73-261
Q3JJ25_BURP1/97-286
Q3JJ34_BURP1/90-289
Q3JLY7_BURP1/269-445
Q3JQI8_BURP1/179-368
Q3JRN8_BURP1/75-264
Q3JT88_BURP1/214-406
Q3JWK2_BURP1/75-263
Q3JXJ9_BURP1/61-251
Q3K7Y4_PSEPF/248-431
Q3K8D2_PSEPF/69-259
Q3KGP9_PSEPF/69-259
Q3KHI0_PSEPF/72-262
Q3KK44_PSEPF/76-268
Q3KPX8_XENLA/53-243
Q3KT79_HUMAN/53-244
Q3L8Z9_RHOE4/64-235
Q3TUS8_MOUSE/52-243
Q3TV98_MOUSE/72-259
Q3YZF9_SHISS/87-275
Q46MK7_CUPPJ/70-256
Q46MM4_CUPPJ/73-263
Q46MR3_CUPPJ/76-265
Q46MS0_CUPPJ/78-265
Q46NH3_CUPPJ/74-262
Q46Q00_CUPPJ/73-261
Q46QD2_CUPPJ/66-252
Q46QJ5_CUPPJ/78-270
Q46RC8_CUPPJ/73-260
Q46RV1_CUPPJ/82-270
Q46S66_CUPPJ/71-274
Q46S72_CUPPJ/70-235
Q46SH0_CUPPJ/69-258
Q46SI2_CUPPJ/66-257
Q46SL6_CUPPJ/80-269
Q46SW3_CUPPJ/71-261
Q46TL8_CUPPJ/64-117
Q46TM9_CUPPJ/93-285
Q46UD4_CUPPJ/480-669
Q46UD4_CUPPJ/81-270
Q46UE8_CUPPJ/131-322
Q46UF0_CUPPJ/55-246
Q46UF2_CUPPJ/80-268
Q46UK2_CUPPJ/93-285
Q46UW9_CUPPJ/71-260
Q46VB6_CUPPJ/68-257
Q46VD0_CUPPJ/81-273
Q46VD5_CUPPJ/76-263
Q46WN6_CUPPJ/68-256
Q46X65_CUPPJ/84-272
Q46ZG1_CUPPJ/70-260
Q470A2_CUPPJ/76-259
Q470I8_CUPPJ/70-259
Q470J1_CUPPJ/117-307
Q470J8_CUPPJ/68-255
Q470Z4_CUPPJ/77-269
Q474F5_CUPPJ/103-295
Q474H0_CUPPJ/22-135
Q474H0_CUPPJ/272-461
Q475N1_CUPPJ/71-259
Q47BD8_DECAR/72-262
Q47JG5_DECAR/71-259
Q47PV2_THEFY/74-267
Q47PV3_THEFY/67-267
Q47QE3_THEFY/76-265
Q47R10_THEFY/77-265
Q47SY0_THEFY/59-250
Q47V60_COLP3/77-269
Q480T5_COLP3/66-256
Q485U3_COLP3/78-264
Q488U6_COLP3/68-258
Q48BS1_PSE14/4-86
Q48LA2_PSE14/69-259
Q49679_MYCLE/1-95
Q4FRW0_PSYA2/69-270
Q4FTJ9_PSYA2/99-288
Q4HFX6_CAMCO/68-255
Q4J855_SULAC/63-227
Q4J9T7_SULAC/66-249
Q4JSS3_CORJK/63-241
Q4JXW2_CORJK/70-256
Q4K7R8_PSEF5/248-413
Q4K879_PSEF5/69-259
Q4KDC6_PSEF5/75-265
Q4KHP2_PSEF5/72-262
Q4KJQ6_PSEF5/72-261
Q4KKG3_PSEF5/76-268
Q4KMW8_HUMAN/113-204
Q4KMW8_HUMAN/198-253
Q4P1Q2_USTMA/72-274
Q4P3R4_USTMA/286-434
Q4PD90_USTMA/168-356
Q4S1Z4_TETNG/86-274
Q4SQA8_TETNG/53-244
Q4V7H7_XENLA/47-235
Q4V9F2_DANRE/47-221
Q4WEP5_ASPFU/57-250
Q4WGX1_ASPFU/106-295
Q4WJE6_ASPFU/109-309
Q4WJN5_ASPFU/312-477
Q4WXE5_ASPFU/279-469
Q4ZLD2_PSEU2/76-268
Q4ZUF4_PSEU2/81-271
Q4ZW34_PSEU2/69-259
Q503C9_DANRE/53-244
Q53GV0_HUMAN/53-244
Q543Q9_MOUSE/52-243
Q576P0_BRUAB/84-272
Q579M3_BRUAB/76-268
Q579S9_BRUAB/81-269
Q5AMS5_CANAL/305-458
Q5AQA8_EMENI/56-249
Q5AWU3_EMENI/333-502
Q5AY32_EMENI/299-460
Q5B5F0_EMENI/118-307
Q5B623_EMENI/567-783
Q5B6D5_EMENI/308-479
Q5BHC2_EMENI/41-228
Q5BK88_RAT/32-223
Q5FLY8_LACAC/76-255
Q5FLY9_LACAC/88-276
Q5KM29_CRYNE/126-314
Q5KM30_CRYNE/123-311
Q5L0D4_GEOKA/60-248
Q5L2U9_GEOKA/70-258
Q5LMB6_SILPO/57-247
Q5LPG2_SILPO/84-272
Q5LPY5_SILPO/74-266
Q5LRT4_SILPO/69-257
Q5LSR3_SILPO/486-677
Q5LSR3_SILPO/60-273
Q5LV82_SILPO/73-261
Q5LX44_SILPO/242-412
Q5NWH7_AROAE/54-246
Q5NWH8_AROAE/78-267
Q5P029_AROAE/64-255
Q5P032_AROAE/78-270
Q5P353_AROAE/70-260
Q5P4F4_AROAE/77-269
Q5P5Z3_AROAE/72-262
Q5P687_AROAE/72-260
Q5P688_AROAE/79-270
Q5RAD9_PONAB/56-244
Q5RF52_PONAB/53-244
Q5SH43_THET8/68-256
Q5SKF1_THET8/63-222
Q5TPA0_ANOGA/50-236
Q5U921_CLODI/70-257
Q5V468_HALMA/81-273
Q5W8V4_9MYCO/57-248
Q5WKM0_BACSK/75-264
Q5WZY3_LEGPL/70-257
Q5X8K1_LEGPA/70-257
Q5XW72_9RHOO/79-270
Q5XW73_9RHOO/72-260
Q5YNM4_NOCFA/65-256
Q5YUB1_NOCFA/94-283
Q5YWP3_NOCFA/259-428
Q5YZ90_NOCFA/78-267
Q5Z0G5_NOCFA/70-258
Q5ZL63_CHICK/54-245
Q5ZZ23_LEGPH/75-262
Q62C10_BURMA/269-445
Q62F21_BURMA/75-263
Q62IU7_BURMA/179-368
Q62JV1_BURMA/75-264
Q62KZ4_BURMA/247-439
Q63IB4_BURPS/97-286
Q63IC0_BURPS/107-306
Q63KV7_BURPS/269-445
Q63SJ2_BURPS/131-320
Q63TF8_BURPS/76-268
Q63UU5_BURPS/75-264
Q63XW8_BURPS/75-263
Q63YX6_BURPS/61-251
Q67Q04_SYMTH/69-258
Q68EP6_XENTR/53-244
Q6A5P4_PROAC/69-257
Q6BTY8_DEBHA/304-466
Q6C015_YARLI/254-405
Q6C7T4_YARLI/118-306
Q6CG66_YARLI/64-272
Q6F8C1_ACIAD/69-259
Q6F8R0_ACIAD/72-259
Q6FBN2_ACIAD/76-268
Q6FBN5_ACIAD/76-268
Q6JHN0_9PSEU/78-263
Q6JHN2_9PSEU/71-257
Q6KC21_CLOPR/69-257
Q6L1D5_PICTO/47-150
Q6N0U2_RHOPA/70-260
Q6N152_RHOPA/68-257
Q6N455_RHOPA/72-257
Q6N477_RHOPA/73-262
Q6N5V0_RHOPA/70-258
Q6N8U7_RHOPA/259-449
Q6N9D8_RHOPA/67-254
Q6N9H0_RHOPA/75-267
Q6N9Q0_RHOPA/83-266
Q6NDP6_RHOPA/74-262
Q6QE98_9MOLL/214-285
Q6REM2_9NOCA/56-238
Q6REM4_9NOCA/58-248
Q6UD25_9PROT/87-273
Q6UD51_9PROT/87-273
Q6VRU3_HUMAN/53-244
Q6VRU4_HUMAN/53-137
Q6W1G1_RHISN/497-689
Q6W1G1_RHISN/65-278
Q704B0_THETE/63-242
Q70I03_9ACTO/428-583
Q70I03_9ACTO/64-249
Q70Z07_9ACTO/130-223
Q72HG1_THET2/68-256
Q72KW8_THET2/63-222
Q72TP8_LEPIC/70-258
Q73RY0_MYCPA/448-637
Q73RY0_MYCPA/69-246
Q73TR5_MYCPA/248-396
Q73TY1_MYCPA/71-262
Q73U57_MYCPA/148-245
Q73U57_MYCPA/72-149
Q73UI2_MYCPA/80-278
Q73V23_MYCPA/75-264
Q73WM2_MYCPA/58-249
Q73WS8_MYCPA/453-639
Q73WS8_MYCPA/73-257
Q73XA3_MYCPA/72-255
Q73XC6_MYCPA/74-265
Q73XG3_MYCPA/477-670
Q73XG3_MYCPA/96-274
Q73Z91_MYCPA/61-232
Q73ZM6_MYCPA/460-656
Q73ZM6_MYCPA/70-261
Q73ZW1_MYCPA/80-277
Q742Q0_MYCPA/60-250
Q742S9_MYCPA/73-269
Q742X7_MYCPA/472-667
Q742X7_MYCPA/84-271
Q743A9_MYCPA/66-249
Q744P9_MYCPA/66-255
Q74KX5_LACJO/81-144
Q75MI5_HUMAN/1-80
Q7BGG9_9NOCA/71-259
Q7CXU0_AGRT5/82-270
Q7D8R9_MYCTU/92-283
Q7N7U9_PHOLL/66-254
Q7NR67_CHRVO/71-259
Q7NTP1_CHRVO/259-442
Q7PN33_ANOGA/52-243
Q7RWS0_NEUCR/328-490
Q7S970_NEUCR/116-305
Q7SA18_NEUCR/287-459
Q7TP08_RAT/53-197
Q7TWU5_MYCBO/76-274
Q7TZE9_MYCBO/438-632
Q7TZE9_MYCBO/48-239
Q7U0J6_MYCBO/57-248
Q7U138_MYCBO/60-250
Q7VS14_BORPE/69-252
Q7VSI0_BORPE/89-279
Q7VSI3_BORPE/70-253
Q7VSJ9_BORPE/69-258
Q7VSS6_BORPE/93-281
Q7VST4_BORPE/71-260
Q7VT47_BORPE/69-255
Q7VUC0_BORPE/74-258
Q7VUX5_BORPE/84-275
Q7VVS8_BORPE/75-263
Q7VWU5_BORPE/62-252
Q7VXI4_BORPE/77-269
Q7VYI4_BORPE/66-253
Q7VYL4_BORPE/279-431
Q7W097_BORPE/75-263
Q7W0E1_BORPE/77-265
Q7W0I1_BORPE/77-269
Q7W0X3_BORPA/73-261
Q7W116_BORPA/78-270
Q7W1C2_BORPA/77-265
Q7W2V2_BORPA/69-258
Q7W2V4_BORPA/72-261
Q7W340_BORPA/69-257
Q7W3D1_BORPA/80-272
Q7W3D7_BORPA/71-259
Q7W458_BORPA/69-258
Q7W4L6_BORPA/74-262
Q7W4P4_BORPA/75-263
Q7W4Z5_BORPA/83-271
Q7W6S9_BORPA/69-260
Q7W6T8_BORPA/71-259
Q7W6V2_BORPA/74-263
Q7W703_BORPA/80-269
Q7W710_BORPA/74-266
Q7W7A5_BORPA/115-303
Q7W8M6_BORPA/73-261
Q7W8W9_BORPA/77-269
Q7WAR5_BORPA/69-257
Q7WAT5_BORPA/75-267
Q7WAY6_BORPA/74-277
Q7WBE4_BORPA/61-252
Q7WBK0_BORPA/77-269
Q7WBM0_BORPA/74-263
Q7WBQ8_BORPA/93-281
Q7WBS4_BORPA/68-256
Q7WBU5_BORPA/71-262
Q7WBU6_BORPA/83-271
Q7WBY0_BORPA/81-272
Q7WBY1_BORPA/112-300
Q7WC21_BORPA/94-283
Q7WC64_BORPA/70-253
Q7WC67_BORPA/89-279
Q7WCH6_BORPA/71-259
Q7WDV2_BORBR/69-258
Q7WDV4_BORBR/72-261
Q7WE70_BORBR/62-253
Q7WE73_BORBR/70-258
Q7WE84_BORBR/77-269
Q7WE91_BORBR/61-252
Q7WEB6_BORBR/69-252
Q7WEF7_BORBR/69-257
Q7WEQ0_BORBR/80-272
Q7WEQ7_BORBR/71-259
Q7WEZ5_BORBR/67-259
Q7WFE6_BORBR/75-266
Q7WFE7_BORBR/80-273
Q7WFH0_BORBR/69-255
Q7WFL5_BORBR/69-258
Q7WG41_BORBR/74-262
Q7WG70_BORBR/75-263
Q7WGH3_BORBR/83-271
Q7WHR3_BORBR/69-260
Q7WHS4_BORBR/81-269
Q7WHT1_BORBR/72-260
Q7WIG8_BORBR/279-431
Q7WIN0_BORBR/66-253
Q7WIT2_BORBR/90-282
Q7WIT9_BORBR/80-269
Q7WJ13_BORBR/74-263
Q7WJX3_BORBR/69-257
Q7WJZ5_BORBR/75-267
Q7WK80_BORBR/77-269
Q7WKP2_BORBR/115-303
Q7WM90_BORBR/73-261
Q7WMF0_BORBR/74-277
Q7WMW5_BORBR/61-252
Q7WN23_BORBR/77-269
Q7WN44_BORBR/74-263
Q7WN97_BORBR/73-261
Q7WNE3_BORBR/81-269
Q7WNE9_BORBR/69-257
Q7WNF6_BORBR/78-268
Q7WNI0_BORBR/70-258
Q7WNJ7_BORBR/69-261
Q7WNQ5_BORBR/78-270
Q7WP27_BORBR/77-265
Q7WPD2_BORBR/74-258
Q7WPG9_BORBR/75-262
Q7WPQ0_BORBR/93-281
Q7WPR7_BORBR/68-258
Q7WPU1_BORBR/71-262
Q7WPU2_BORBR/83-271
Q7WPX6_BORBR/81-272
Q7WPX7_BORBR/103-291
Q7WPZ3_BORBR/86-274
Q7WQ20_BORBR/94-283
Q7WQ68_BORBR/70-253
Q7WQ71_BORBR/89-279
Q7WQI1_BORBR/71-259
Q7WUL9_PSEPU/358-529
Q829G1_STRAW/287-463
Q82A77_STRAW/75-264
Q82MH8_STRAW/79-270
Q82NF2_STRAW/76-264
Q82Q03_STRAW/75-264
Q82SH6_NITEU/365-552
Q82SH6_NITEU/54-199
Q83DF2_COXBU/77-272
Q83QP5_SHIFL/74-262
Q84HG4_PSEFL/357-529
Q84HG4_PSEFL/58-187
Q86ZG4_NEUCR/61-254
Q87U54_PSESM/76-268
Q87YA7_PSESM/69-259
Q88HG5_PSEPK/66-253
Q88IJ8_PSEPK/72-262
Q88MU3_PSEPK/72-262
Q88RH1_PSEPK/76-268
Q892K9_CLOTE/91-279
Q89E25_BRAJA/121-313
Q89E41_BRAJA/80-267
Q89EZ5_BRAJA/69-257
Q89FA6_BRAJA/74-263
Q89GF2_BRAJA/72-262
Q89GG5_BRAJA/79-269
Q89GH9_BRAJA/88-277
Q89H97_BRAJA/118-306
Q89HG2_BRAJA/84-272
Q89J25_BRAJA/78-271
Q89M23_BRAJA/81-270
Q89NB6_BRAJA/68-257
Q89Q27_BRAJA/70-261
Q89QU4_BRAJA/318-509
Q89RJ3_BRAJA/78-261
Q89S40_BRAJA/72-261
Q89WF6_BRAJA/73-261
Q89WJ0_BRAJA/68-256
Q89XH6_BRAJA/86-276
Q8CV92_OCEIH/70-258
Q8ELJ6_OCEIH/73-264
Q8EN19_OCEIH/68-258
Q8F1J1_LEPIN/70-258
Q8FFF0_ECOL6/87-275
Q8FQP6_COREF/46-108
Q8FRN5_COREF/93-280
Q8FUY3_BRUSU/84-272
Q8FX63_BRUSU/76-268
Q8FXB4_BRUSU/81-269
Q8G0K8_BRUSU/74-262
Q8J0F0_CEPAC/58-252
Q8KJF9_RHILO/74-262
Q8MRF0_DROME/1-160
Q8NJ71_9HYPO/31-224
Q8R5K0_MOUSE/104-270
Q8VJV5_MYCTU/464-658
Q8VJV5_MYCTU/74-265
Q8VQJ3_BRUAB/118-306
Q8XCJ8_ECO57/1-189
Q8XQ65_RALSO/70-257
Q8XU27_RALSO/275-454
Q8XU27_RALSO/28-140
Q8XZM0_RALSO/83-274
Q8Y047_RALSO/73-263
Q8Y194_RALSO/90-282
Q8YB25_BRUME/81-269
Q8YB81_BRUME/78-270
Q8YDF2_BRUME/118-306
Q8YHA4_BRUME/93-281
Q8ZV40_PYRAE/58-225
Q91YQ8_MOUSE/31-222
Q92V66_RHIME/75-263
Q92VN1_RHIME/76-268
Q93AL6_CLOSG/45-174
Q93AM1_CLOSG/76-264
Q93RL7_9GAMM/76-268
Q96XE3_SULTO/59-238
Q976X2_SULTO/63-247
Q979H5_THEVO/69-257
Q97A79_THEVO/59-246
Q97U79_SULSO/65-247
Q97YI0_SULSO/59-238
Q986Y6_RHILO/78-270
Q98A97_RHILO/68-256
Q98IP3_RHILO/60-250
Q98K67_RHILO/77-265
Q98LH6_RHILO/68-261
Q9A2J9_CAUCR/105-294
Q9A5X2_CAUCR/68-256
Q9A785_CAUCR/58-248
Q9AH11_RHOER/73-262
Q9F133_PSEAC/1-86
Q9F134_PSEAC/69-155
Q9HXQ9_PSEAE/82-272
Q9HY34_PSEAE/72-261
Q9I4F0_PSEAE/69-259
Q9I563_PSEAE/74-264
Q9I672_PSEAE/77-269
Q9K3T4_STRCO/68-256
Q9KIE9_STRHY/81-269
Q9KJE9_THAAR/79-270
Q9KJF0_THAAR/72-260
Q9L8Q9_PSEST/382-553
Q9L8Q9_PSEST/83-209
Q9RB45_9CLOT/69-257
Q9RBP6_9NOCA/69-256
Q9RJU8_STRCO/76-263
Q9RTP0_DEIRA/62-236
Q9S2Y3_STRCO/78-267
Q9VDL4_DROME/116-302
Q9VIK0_DROME/52-243
Q9X7N6_STRCO/72-263
Q9X7Y0_STRCO/72-263
Q9XC34_PSEST/364-535
Q9XC34_PSEST/65-199
Y9880_DICDI/100-289
YFDE_ECOLI/74-262
YS74_CAEEL/54-246
