# Supplementary material for: Contact prediction is hardest for the most informative contacts, but improves with the incorporation of contact potentials
Source: PLoS One. 2018 Jun 28;13(6):e0199585. doi: 10.1371/journal.pone.0199585 (PMC6023208; doi:10.1371/journal.pone.0199585)
Supplement: S1 Data — Each file in the ‘alignments’ directory herein corresponds to a protein family’s alignment and contains the accession number and sequence range of each sequence in the alignment. (TAR.GZ) [file pone.0199585.s001.tar.gz › alignments/SLBB]

A0AHN6_LISW6/165-213
A0AIT3_LISW6/60-115
A0AYT4_BURCH/189-242
A0AYT4_BURCH/273-326
A0AZV6_BURCH/226-278
A0AZV6_BURCH/310-378
A0BDD9_PARTE/249-301
A0BWR5_PARTE/264-316
A0CB88_PARTE/264-316
A0DXG9_PARTE/265-317
A0JX55_ARTS2/170-225
A0K164_ARTS2/399-449
A0K918_BURCH/247-297
A0KJ63_AERHH/262-310
A0KLJ4_AERHH/296-345
A0KM82_AERHH/168-217
A0KUZ0_SHESA/308-356
A0KUZ0_SHESA/506-559
A0KX81_SHESA/297-345
A0L5G6_MAGSM/294-343
A0L5T6_MAGSM/110-160
A0LDS2_MAGSM/241-293
A0LFM7_SYNFM/442-493
A0LFM7_SYNFM/525-576
A0LFM7_SYNFM/705-761
A0LFM7_SYNFM/799-846
A0LGJ0_SYNFM/378-429
A0LGX3_SYNFM/124-176
A0LJN8_SYNFM/240-291
A0LKB2_SYNFM/192-225
A0LLS5_SYNFM/292-341
A0LLT0_SYNFM/361-412
A0LLT9_SYNFM/362-413
A0LNJ0_SYNFM/239-293
A0LRI6_ACIC1/242-291
A0LSY6_ACIC1/97-151
A0M2V4_GRAFK/142-193
A0NMI3_9RHOB/74-129
A0NNT8_9RHOB/100-141
A0NRJ5_9RHOB/375-426
A0NT85_9RHOB/241-293
A0NU12_9RHOB/159-215
A0PR43_MYCUA/249-299
A0PTZ0_MYCUA/135-189
A0PZ58_CLONN/286-335
A0Q1S7_CLONN/79-122
A0Q8G7_FRATN/241-291
A0QDK4_MYCA1/129-183
A0QJV2_MYCA1/260-310
A0QU31_MYCS2/250-300
A0R105_MYCS2/138-192
A0RGA7_BACAH/183-249
A0RIU4_BACAH/64-119
A0RMD3_CAMFF/228-279
A0SQF8_VIBAN/171-220
A0SQF8_VIBAN/254-308
A0XZ21_9GAMM/199-262
A0XZ21_9GAMM/281-330
A0XZ21_9GAMM/558-612
A0XZ41_9GAMM/170-222
A0XZ41_9GAMM/254-311
A0XZW0_9GAMM/101-151
A0Y1N2_9GAMM/206-258
A0Y1N2_9GAMM/295-343
A0Y1N2_9GAMM/490-542
A0Y1N2_9GAMM/585-630
A0Y731_9GAMM/296-345
A0YAU6_9GAMM/343-394
A0YCP5_9GAMM/289-338
A0YGJ3_9GAMM/136-189
A0YJY0_LYNSP/543-604
A0YJY0_LYNSP/655-709
A0YK48_LYNSP/362-418
A0YM81_LYNSP/195-247
A0YM81_LYNSP/305-358
A0YSR0_LYNSP/354-404
A0YU08_LYNSP/135-194
A0YU08_LYNSP/487-541
A0YWJ5_LYNSP/428-483
A0YXY1_LYNSP/357-413
A0Z8T3_9GAMM/290-339
A0ZCT7_NODSP/389-445
A0ZDY1_NODSP/360-411
A0ZMF4_NODSP/279-334
A1ACR7_ECOK1/172-223
A1ADD2_ECOK1/252-300
A1ALP4_PELPD/240-291
A1ARW0_PELPD/198-264
A1AT08_PELPD/119-174
A1AUH5_PELPD/352-403
A1AUH5_PELPD/435-487
A1AUH5_PELPD/620-674
A1AUH5_PELPD/716-766
A1AUT8_PELPD/244-295
A1AVR7_RUTMC/240-290
A1B491_PARDP/242-294
A1B5Z7_PARDP/329-380
A1BHG2_CHLPD/166-215
A1BHG2_CHLPD/253-307
A1BJQ7_CHLPD/92-144
A1CI38_ASPCL/290-342
A1CWK9_NEOFI/290-342
A1ENG5_VIBCH/101-148
A1ES81_VIBCH/296-346
A1F5P0_VIBCH/296-346
A1F6H2_VIBCH/101-148
A1HP17_9FIRM/285-334
A1HP38_9FIRM/353-404
A1HQZ8_9FIRM/52-107
A1HS10_9FIRM/10-60
A1INN5_NEIMA/246-296
A1JLH1_YERE8/261-309
A1JTT5_YERE8/175-222
A1K2S7_AZOSB/298-347
A1K5B3_AZOSB/242-292
A1K5F1_AZOSB/285-332
A1K7Q4_AZOSB/111-164
A1K7Q4_AZOSB/195-247
A1KA00_AZOSB/395-446
A1KAP3_AZOSB/125-171
A1KLA7_MYCBP/139-193
A1KNE6_MYCBP/252-302
A1KRS7_NEIMF/246-296
A1R6X3_ARTAT/125-180
A1RI08_SHESW/299-350
A1RI08_SHESW/497-550
A1RI08_SHESW/593-641
A1RJZ4_SHESW/298-346
A1S6N1_SHEAM/298-347
A1S7W3_SHEAM/300-350
A1S7W3_SHEAM/486-550
A1S7W3_SHEAM/592-639
A1SE32_NOCSJ/246-296
A1SHW1_NOCSJ/162-216
A1SS23_PSYIN/117-181
A1SSX3_PSYIN/307-356
A1SSZ6_PSYIN/195-249
A1SSZ6_PSYIN/277-327
A1SSZ6_PSYIN/517-574
A1SU84_PSYIN/398-444
A1T6A1_MYCVP/245-295
A1TBZ2_MYCVP/117-171
A1TLM1_ACIAC/267-317
A1TZ63_MARAV/288-337
A1U014_MARAV/165-213
A1U175_MARAV/129-179
A1UD99_MYCSK/245-295
A1UIX9_MYCSK/110-164
A1USX2_BARBK/241-293
A1V2M1_BURMS/247-297
A1V6P1_BURMS/339-390
A1V7I4_BURMS/206-259
A1VI16_DESVV/183-237
A1VKG6_POLNA/436-487
A1VM65_POLNA/276-326
A1VS03_POLNA/201-253
A1VS03_POLNA/285-339
A1VS66_POLNA/180-232
A1VS66_POLNA/264-320
A1W4M7_ACISJ/267-317
A1WA72_ACISJ/157-210
A1WBG0_ACISJ/446-497
A1WKH3_VEREI/339-390
A1WLN9_VEREI/267-317
A1WT48_HALHL/293-342
A1WTR7_HALHL/292-341
A1WUZ0_HALHL/478-526
A1WXW2_HALHL/242-292
A1Z9Z6_DROME/279-331
A1Z9Z7_DROME/298-350
A1ZAW7_DROME/498-550
A2BSZ9_PROMS/465-516
A2BXT1_PROM5/252-304
A2DV30_TRIVA/249-300
A2P6M9_VIBCH/101-148
A2P8T4_VIBCH/296-346
A2PBU8_VIBCH/171-223
A2PBU8_VIBCH/254-307
A2PQ73_VIBCH/296-346
A2PUD1_VIBCH/101-148
A2QJ32_ASPNG/289-341
A2RDW9_STRPG/76-131
A2RMJ0_LACLM/57-112
A2S454_BURM9/247-297
A2S4T6_BURM9/339-390
A2S887_BURM9/206-259
A2SCL1_METPP/408-459
A2SFN1_METPP/264-314
A2SJE9_METPP/115-167
A2SJE9_METPP/201-255
A2SM73_METPP/341-392
A2TM17_PSEU9/100-150
A2TNP1_9FLAO/143-194
A2U052_9FLAO/140-195
A2V7Q0_KLEPO/172-225
A2V7Q0_KLEPO/256-313
A2V7R6_KLEPN/172-225
A2V7R6_KLEPN/256-313
A2V7T2_KLEPN/172-225
A2V7W2_RAOPL/172-225
A2V7X9_KLEPN/172-225
A2V7X9_KLEPN/256-313
A2VKE1_MYCTU/139-193
A2VNV5_MYCTU/252-302
A2VWQ8_9BURK/247-297
A2VZC2_9BURK/223-278
A2W026_9BURK/199-252
A2W026_9BURK/283-336
A2W1F2_9BURK/220-273
A2W8Q9_9BURK/247-297
A2WBT5_9BURK/339-390
A2WDJ9_9BURK/199-252
A2WDJ9_9BURK/283-336
A2WEI3_9BURK/213-266
A2YP98_ORYSI/341-393
A3BMS9_ORYSJ/326-378
A3CLU6_STRSV/77-132
A3D4U4_SHEB5/298-346
A3D6L2_SHEB5/208-260
A3D6L2_SHEB5/291-342
A3D6L2_SHEB5/582-630
A3DCA0_CLOTH/352-403
A3DCI8_CLOTH/381-431
A3DET3_CLOTH/79-125
A3DI53_CLOTH/284-333
A3EK29_VIBCH/133-184
A3EK29_VIBCH/216-266
A3EK29_VIBCH/515-561
A3EK29_VIBCH/610-658
A3ERJ2_9BACT/374-426
A3ERW5_9BACT/117-168
A3ERW5_9BACT/199-250
A3ETZ6_9BACT/414-462
A3EW61_9BACT/255-306
A3EW97_9BACT/358-409
A3EXT5_MACHI/79-131
A3GJX7_VIBCH/101-148
A3GQY8_VIBCH/296-346
A3GYZ0_VIBCH/101-148
A3H2R5_VIBCH/296-346
A3HRP6_9BACT/154-209
A3HV77_9BACT/243-296
A3HV77_9BACT/327-378
A3HV77_9BACT/409-456
A3HV77_9BACT/499-553
A3HV77_9BACT/593-644
A3I1W9_9BACT/255-308
A3I1W9_9BACT/421-470
A3I1W9_9BACT/512-566
A3I1W9_9BACT/608-664
A3IF87_9BACI/68-123
A3IK33_9CHRO/359-410
A3IKC1_9CHRO/373-429
A3IMI3_9CHRO/173-225
A3J1V8_9FLAO/143-196
A3JB73_9ALTE/341-392
A3JDA0_9ALTE/268-318
A3JGJ6_9ALTE/122-172
A3JGU2_9ALTE/288-337
A3JTW2_9RHOB/400-450
A3JUK0_9RHOB/244-296
A3JZR8_9RHOB/399-449
A3K1D4_9RHOB/242-294
A3LDT2_PSEAE/288-337
A3LU95_PICST/274-325
A3M2Q2_ACIBT/256-306
A3MHM1_BURM7/339-390
A3MIA6_BURM7/247-297
A3MP55_BURM7/206-259
A3MYN9_ACTP2/304-353
A3N5S8_BURP6/206-259
A3N7M2_BURP6/247-297
A3NC48_BURP6/339-390
A3ND12_BURP6/204-257
A3NH38_BURP6/404-456
A3NH38_BURP6/623-670
A3NMP2_BURP6/193-255
A3NMP2_BURP6/277-332
A3NRH2_BURP0/206-259
A3NTB1_BURP0/247-297
A3NXY6_BURP0/339-390
A3NYS6_BURP0/226-277
A3P2P2_BURP0/327-379
A3P2P2_BURP0/546-593
A3P853_BURP0/193-255
A3P853_BURP0/277-332
A3PIX4_RHOS1/242-294
A3PJ01_RHOS1/114-152
A3PKI4_RHOS1/236-285
A3PNC6_RHOS1/334-385
A3PR19_RHOS1/138-179
A3PRP5_RHOS1/301-350
A3PWR6_MYCSJ/245-295
A3Q2C5_MYCSJ/110-164
A3QCS0_SHELP/216-268
A3QCS0_SHELP/299-349
A3QCS0_SHELP/590-643
A3QCS0_SHELP/685-729
A3QEN6_SHELP/303-351
A3RQQ1_RALSO/247-297
A3RXW1_RALSO/180-233
A3RXW1_RALSO/265-322
A3S9U1_9RHOB/157-211
A3SBH2_9RHOB/242-294
A3SBV5_9RHOB/408-458
A3SJN2_9RHOB/167-221
A3SKF0_9RHOB/399-449
A3SNK9_9RHOB/242-294
A3SUP9_9RHOB/157-211
A3SWW9_9RHOB/242-294
A3T1E5_9RHOB/408-458
A3THI8_9MICO/242-292
A3TJH6_9MICO/103-158
A3TTJ4_9RHOB/330-381
A3U1M5_9RHOB/242-294
A3U9L8_CROAH/168-223
A3UCV3_9RHOB/244-296
A3UJZ0_9RHOB/112-169
A3ULY7_VIBSP/103-153
A3ULY7_VIBSP/209-258
A3ULY7_VIBSP/298-351
A3ULY7_VIBSP/588-634
A3UQX4_VIBSP/173-223
A3UQX4_VIBSP/257-311
A3UX86_VIBSP/296-346
A3V3U1_9RHOB/399-449
A3V7K8_9RHOB/242-294
A3VEI8_9RHOB/188-242
A3VEJ7_9RHOB/173-231
A3VI96_9RHOB/242-294
A3VX06_9RHOB/242-294
A3W164_9RHOB/84-120
A3W1X1_9RHOB/113-164
A3W331_9RHOB/156-207
A3W7G6_9RHOB/406-456
A3W8D4_9RHOB/327-378
A3WBU6_9SPHN/126-177
A3WBY7_9SPHN/243-295
A3WFB1_9SPHN/119-172
A3WG60_9SPHN/148-200
A3WQF6_9GAMM/170-224
A3WQF6_9GAMM/254-302
A3WQG7_9GAMM/296-345
A3WYY6_9BRAD/161-214
A3X148_9BRAD/242-294
A3X195_9BRAD/121-175
A3X7T0_9RHOB/242-294
A3XFV7_9RHOB/404-454
A3XR85_LEEBM/135-190
A3XWN7_9VIBR/103-153
A3XWN7_9VIBR/209-258
A3XWN7_9VIBR/298-351
A3XWN7_9VIBR/588-634
A3Y257_9VIBR/296-346
A3Y6C3_9GAMM/293-342
A3Y9Z2_9GAMM/171-221
A3Y9Z2_9GAMM/255-307
A3YK52_CAMJE/160-217
A3YS45_CAMJE/160-217
A3YV32_9SYNE/256-312
A3Z0U5_9SYNE/352-403
A3Z4F2_9SYNE/294-344
A3ZCD8_CAMJE/160-217
A3ZGL2_CAMJE/160-217
A3ZTS6_9PLAN/320-367
A4A533_9GAMM/101-154
A4AB88_9GAMM/192-244
A4AB88_9GAMM/275-330
A4AB88_9GAMM/707-754
A4ACM4_9GAMM/286-335
A4AGG3_9ACTN/65-120
A4AT19_MARSH/125-180
A4AT39_MARSH/288-337
A4B971_9GAMM/120-169
A4BH74_9GAMM/298-347
A4BNF6_9GAMM/103-157
A4BNF6_9GAMM/185-238
A4BSK7_9GAMM/114-164
A4BTQ9_9GAMM/242-292
A4BYL4_9FLAO/317-368
A4BYL4_9FLAO/489-541
A4BYL4_9FLAO/584-633
A4C495_9GAMM/101-150
A4C655_9GAMM/214-260
A4C8G5_9GAMM/189-240
A4C8G5_9GAMM/272-319
A4C8G5_9GAMM/544-594
A4C8G5_9GAMM/637-683
A4CB98_9GAMM/296-345
A4CBX7_9GAMM/100-147
A4CKE3_ROBBH/140-195
A4EC57_9ACTN/98-153
A4EDB6_9RHOB/399-449
A4ELL7_9RHOB/242-294
A4EY48_9RHOB/404-454
A4EYT1_9RHOB/242-294
A4F1J3_9RHOB/117-173
A4F9N2_SACEN/57-111
A4FCF6_SACEN/388-439
A4FPT6_SACEN/246-295
A4G244_HERAR/403-454
A4G321_HERAR/108-156
A4G321_HERAR/192-245
A4G639_HERAR/247-297
A4H4E3_LEIBR/261-313
A4HSM0_LEIIN/261-313
A4IR44_GEOTN/61-116
A4IVZ7_FRATW/241-291
A4J433_DESRM/162-209
A4J527_DESRM/377-428
A4J530_DESRM/383-434
A4J5M8_DESRM/356-407
A4J7G9_DESRM/56-110
A4J9L7_DESRM/163-211
A4J9N8_DESRM/380-431
A4JCG1_BURVG/339-390
A4JGC5_BURVG/247-297
A4JLN1_BURVG/199-252
A4JLN1_BURVG/283-336
A4JN73_BURVG/196-249
A4JQJ8_BURVG/203-252
A4JT20_BURVG/193-246
A4KJG4_MYCTU/139-193
A4KL48_MYCTU/252-302
A4KT80_FRATU/241-291
A4LEE4_BURPS/339-390
A4LFE3_BURPS/193-255
A4LFE3_BURPS/277-332
A4LJ69_BURPS/206-259
A4LSB1_BURPS/327-379
A4LSB1_BURPS/546-593
A4LUI6_BURPS/247-297
A4MEL1_BURPS/204-257
A4MZD6_HAEIF/297-346
A4NBR0_HAEIF/297-346
A4NGW5_HAEIF/297-346
A4NN81_HAEIF/273-322
A4NS88_HAEIF/297-346
A4NXS6_HAEIF/297-346
A4QG69_CORGB/61-115
A4REJ7_MAGO7/291-343
A4S734_OSTLU/261-313
A4SDR6_PROVI/292-339
A4SDR6_PROVI/388-435
A4SEA3_PROVI/286-335
A4SF31_PROVI/78-136
A4SLP0_AERS4/268-316
A4SNP7_AERS4/296-345
A4SXP8_POLSQ/247-297
A4SXW2_POLSQ/436-487
A4T2G7_MYCGI/110-164
A4TDB0_MYCGI/245-295
A4TJ29_YERPP/296-345
A4TM32_YERPP/261-309
A4TV57_9PROT/341-392
A4TZ27_9PROT/156-209
A4U0C7_9PROT/242-294
A4U8S3_9BACT/451-500
A4VIV4_PSEU5/290-339
A4VJ61_PSEU5/289-338
A4VU30_STRSY/76-131
A4W0C3_STRS2/76-131
A4W9W8_ENT38/296-345
A4WCB2_ENT38/172-224
A4WCB2_ENT38/256-311
A4WCF2_ENT38/171-221
A4WCF2_ENT38/255-310
A4WCR3_ENT38/252-300
A4WT72_RHOS5/236-285
A4WU01_RHOS5/114-155
A4WU28_RHOS5/242-294
A4WWH6_RHOS5/334-385
A4WXG4_RHOS5/301-350
A4WZY1_RHOS5/159-212
A4XAF1_SALTO/138-192
A4XC33_SALTO/254-304
A4XH59_CALS8/340-391
A4XKH1_CALS8/69-124
A4XKL3_CALS8/353-404
A4XP95_PSEMY/341-392
A4XS51_PSEMY/291-340
A4XV06_PSEMY/263-311
A4Y0B6_PSEMY/136-190
A4Y6I8_SHEPC/298-346
A4Y8I1_SHEPC/215-266
A4Y8I1_SHEPC/298-349
A4Y8I1_SHEPC/589-642
A4YVK5_BRASO/242-294
A4YXD9_BRASO/162-215
A4Z3J6_BRASO/162-216
A4ZGZ2_LACHE/78-133
A4ZVW5_PSEU9/171-219
A4ZVW5_PSEU9/446-496
A4ZVW5_PSEU9/539-592
A4ZVW5_PSEU9/89-139
A5C9C0_VITVI/300-352
A5CES5_ORITB/241-293
A5CR90_CLAM3/80-135
A5CXG2_VESOH/240-290
A5CYU7_PELTS/373-424
A5D0Q3_PELTS/365-416
A5D2H4_PELTS/380-431
A5D3Z2_PELTS/57-111
A5DDX1_PICGU/35-83
A5DX75_LODEL/278-329
A5EAS5_BRASB/104-156
A5EAT9_BRASB/216-269
A5EK93_BRASB/242-294
A5EU52_BRASB/164-213
A5EVI2_DICNV/295-343
A5F2R2_VIBC3/296-346
A5F2Z0_VIBC3/101-148
A5FKK2_FLAJ1/240-293
A5FN31_FLAJ1/237-294
A5FN31_FLAJ1/319-369
A5FN31_FLAJ1/402-450
A5FN31_FLAJ1/493-551
A5FP79_DEHSB/44-86
A5FR07_DEHSB/373-424
A5FRC7_DEHSB/378-429
A5FSK8_DEHSB/240-286
A5FWS7_ACICJ/337-388
A5FX13_ACICJ/242-294
A5FXJ6_ACICJ/245-296
A5FYQ0_ACICJ/122-176
A5G3Q1_GEOUR/324-377
A5G3Q1_GEOUR/407-460
A5G3Q1_GEOUR/589-645
A5G3Q1_GEOUR/685-738
A5G3X7_GEOUR/47-90
A5G426_GEOUR/197-248
A5G4P2_GEOUR/124-177
A5G615_GEOUR/214-267
A5G615_GEOUR/297-349
A5G615_GEOUR/482-538
A5G615_GEOUR/578-625
A5G9B4_GEOUR/351-402
A5GD11_GEOUR/249-300
A5GEK9_GEOUR/230-277
A5GQB4_SYNR3/282-330
A5HYR2_CLOBH/286-335
A5I2X1_CLOBH/388-439
A5I4R1_CLOBH/249-292
A5I658_CLOBH/60-115
A5IHV8_LEGPC/243-293
A5IJE6_THEP1/178-225
A5IJE6_THEP1/335-389
A5IJE6_THEP1/803-854
A5IJE6_THEP1/882-936
A5IKH7_THEP1/284-332
A5IKJ3_THEP1/346-397
A5IL58_THEP1/352-403
A5IMF9_THEP1/383-434
A5ITB7_STAA9/83-137
A5J717_BURMA/206-259
A5J7B3_BURMA/247-297
A5JCJ8_BURMA/339-390
A5KEE4_CAMJE/143-200
A5KJE1_9FIRM/395-446
A5KJM8_9FIRM/87-142
A5KLC3_9FIRM/286-335
A5KXT2_9GAMM/103-150
A5KXT2_9GAMM/209-258
A5KXT2_9GAMM/298-351
A5KXT2_9GAMM/588-634
A5KZS0_9GAMM/173-224
A5KZS0_9GAMM/257-311
A5L1J0_9GAMM/296-346
A5LCB8_STRPN/75-130
A5LKJ2_STRPN/75-130
A5LT81_STRPN/75-130
A5M3A1_STRPN/75-130
A5M789_STRPN/75-130
A5MET3_STRPN/75-130
A5MJM2_STRPN/75-130
A5MTG4_STRPN/75-130
A5N6H0_CLOK5/161-209
A5N6H2_CLOK5/161-209
A5N6K8_CLOK5/60-115
A5N7M5_CLOK5/285-334
A5P761_9SPHN/126-180
A5P7T3_9SPHN/243-295
A5PAR8_9SPHN/137-189
A5PAR8_9SPHN/222-273
A5TPH2_BURMA/206-259
A5TQ33_BURMA/247-297
A5TQJ8_BURMA/339-390
A5TRQ6_FUSNP/284-333
A5U5B0_MYCTA/139-193
A5U7G6_MYCTA/252-302
A5UFC2_HAEIG/273-322
A5UT74_ROSS1/77-132
A5UVG4_ROSS1/258-311
A5UZ47_ROSS1/353-403
A5V901_SPHWW/125-178
A5VAM3_SPHWW/243-295
A5VF03_SPHWW/133-194
A5VFT7_SPHWW/144-197
A5VJ84_LACRD/66-121
A5VPW4_BRUO2/122-174
A5VPY8_BRUO2/241-293
A5VU99_BRUO2/112-158
A5W188_PSEP1/262-310
A5W3L5_PSEP1/104-157
A5WG44_PSYWF/298-346
A5WQ31_MYCTF/139-193
A5WS57_MYCTF/252-302
A5X3H3_XANFL/340-391
A5XT00_BURMA/206-259
A5XT94_BURMA/247-297
A5XXI0_BURMA/339-390
A5Z3H5_9FIRM/61-116
A5Z4M6_9FIRM/284-333
A5ZC75_9BACE/143-198
A5ZCW4_9BACE/158-214
A5ZDD7_9BACE/288-337
A5ZDG4_9BACE/226-281
A5ZDG4_9BACE/309-361
A5ZDG4_9BACE/483-533
A5ZGY8_9BACE/391-442
A5ZI08_9BACE/225-280
A5ZI08_9BACE/308-360
A5ZI08_9BACE/482-532
A5ZJM0_9BACE/147-203
A5ZM69_9FIRM/173-221
A5ZMX0_9FIRM/436-485
A5ZQC8_9FIRM/285-334
A5ZW20_9FIRM/378-429
A5ZYC6_9FIRM/82-137
A6A0S3_VIBCH/296-346
A6A412_VIBCH/101-148
A6A5Q8_VIBCH/171-223
A6A5Q8_VIBCH/254-307
A6AC27_VIBCH/101-148
A6ADR2_VIBCH/296-346
A6AFB6_VIBCH/171-223
A6AFB6_VIBCH/254-307
A6AJH0_VIBHA/104-158
A6ALW9_VIBHA/104-154
A6ALW9_VIBHA/210-261
A6ALW9_VIBHA/299-352
A6ALW9_VIBHA/395-447
A6ALW9_VIBHA/589-636
A6AQ26_VIBHA/168-221
A6AQ26_VIBHA/252-307
A6ASG9_VIBHA/197-251
A6ASG9_VIBHA/280-331
A6ASG9_VIBHA/563-616
A6AX88_VIBPA/104-159
A6AYN1_VIBPA/210-260
A6AYN1_VIBPA/299-352
A6AYN1_VIBPA/395-457
A6AYN1_VIBPA/589-636
A6B0U8_VIBPA/170-222
A6B0U8_VIBPA/253-308
A6B6A2_VIBPA/196-250
A6B6A2_VIBPA/279-329
A6B6A2_VIBPA/555-607
A6BGR9_9FIRM/100-155
A6BIL3_9FIRM/286-335
A6BPI8_YERPE/261-309
A6BQD2_YERPE/296-345
A6CQY2_9BACI/63-118
A6D3R6_9VIBR/296-346
A6D683_9VIBR/210-259
A6D683_9VIBR/299-352
A6D683_9VIBR/395-447
A6D683_9VIBR/589-636
A6DEM2_9PROT/128-183
A6DJG8_9BACT/119-171
A6DYA6_9RHOB/406-456
A6E057_9RHOB/242-294
A6E3F7_9RHOB/327-378
A6E430_9RHOB/157-207
A6E8J3_9SPHI/140-194
A6EBM3_9SPHI/144-197
A6EBU4_9SPHI/232-287
A6EBU4_9SPHI/315-361
A6EBU4_9SPHI/398-451
A6EBU4_9SPHI/488-537
A6EBU4_9SPHI/587-636
A6EI48_9SPHI/155-207
A6EKA2_9SPHI/240-293
A6ETJ1_9BACT/135-186
A6EVC7_9ALTE/270-320
A6EW98_9ALTE/399-450
A6EWW3_9ALTE/129-183
A6F1J2_9ALTE/288-336
A6F1J2_9ALTE/532-587
A6F5B9_9ALTE/288-337
A6F6A1_9GAMM/173-223
A6F6A1_9GAMM/257-310
A6FBI6_9GAMM/100-150
A6FC62_9GAMM/207-257
A6FC62_9GAMM/296-345
A6FCN1_9GAMM/240-290
A6FG22_9GAMM/101-155
A6FJE5_9GAMM/26-75
A6FK42_9RHOB/117-172
A6FQJ4_9RHOB/412-462
A6FQZ5_9RHOB/242-294
A6FV17_9RHOB/180-233
A6G1M5_9DELT/115-169
A6GJI0_9DELT/335-383
A6GL10_9BURK/401-452
A6GM14_9BURK/171-221
A6GM14_9BURK/255-313
A6GS80_9BURK/236-286
A6GZ36_FLAPJ/146-193
A6H1Q9_FLAPJ/240-293
A6KY95_BACV8/146-199
A6L0K4_BACV8/146-199
A6L2Y4_BACV8/148-203
A6L3R3_BACV8/145-201
A6L728_BACV8/288-337
A6L791_BACV8/256-308
A6L791_BACV8/339-392
A6L791_BACV8/513-565
A6L791_BACV8/612-661
A6L7Z8_PARD8/153-206
A6L8A5_PARD8/147-198
A6L939_PARD8/147-202
A6L9C7_PARD8/288-337
A6LAU5_PARD8/352-403
A6LB45_PARD8/208-259
A6LB45_PARD8/293-341
A6LB45_PARD8/683-734
A6LC16_PARD8/146-198
A6LE41_PARD8/144-196
A6LGY2_PARD8/144-196
A6LKA7_THEM4/380-431
A6LKS3_THEM4/716-771
A6LM71_THEM4/343-387
A6LM73_THEM4/353-404
A6LNB4_THEM4/285-336
A6LQS8_CLOB8/87-142
A6LUB5_CLOB8/33-76
A6LW77_CLOB8/283-332
A6LZW7_CLOB8/135-185
A6M0M4_CLOB8/162-210
A6M0U1_CLOB8/382-431
A6MJX8_CALJA/26-78
A6MK76_CALJA/29-81
A6NPN0_9BACE/274-323
A6NT39_9BACE/297-346
A6NTM2_9BACE/161-208
A6NX02_9BACE/356-407
A6QAJ8_SULNB/137-189
A6QB28_SULNB/133-190
A6QHD2_STAAE/83-137
A6QW46_AJECN/212-264
A6SGG3_BOTFB/303-355
A6SUZ5_JANMA/403-454
A6SVM5_JANMA/103-151
A6SVM5_JANMA/187-238
A6SY10_JANMA/247-297
A6T9X6_KLEP7/296-345
A6TBF9_KLEP7/172-227
A6TBF9_KLEP7/256-313
A6TBX0_KLEP7/252-300
A6TDE5_KLEP7/172-220
A6TJY1_ALKMQ/161-209
A6TKZ7_ALKMQ/353-404
A6TQG9_ALKMQ/287-336
A6TQK9_ALKMQ/65-120
A6TSR7_ALKMQ/338-389
A6TUS7_ALKMQ/163-211
A6TVG3_ALKMQ/353-404
A6TVH1_ALKMQ/353-404
A6U262_STAA2/83-137
A6U5X7_SINMW/169-223
A6U7S8_SINMW/117-172
A6U7W9_SINMW/241-293
A6UDJ8_SINMW/339-390
A6UFK2_SINMW/240-291
A6UI98_SINMW/120-172
A6UIX8_SINMW/119-160
A6UJ97_SINMW/128-171
A6V1T7_PSEA7/288-337
A6V4E5_PSEA7/262-310
A6VKI0_ACTSZ/172-223
A6VTE9_MARMS/281-333
A6VTE9_MARMS/539-593
A6VVJ2_MARMS/292-341
A6VXL8_MARMS/340-391
A6WDK9_KINRD/167-222
A6WN16_SHEB8/298-346
A6WQE8_SHEB8/299-351
A6WQE8_SHEB8/497-547
A6WQE8_SHEB8/593-644
A6X1M8_OCHA4/241-293
A6X1W5_OCHA4/122-174
A6X4C2_OCHA4/112-154
A6XTM3_VIBCH/101-148
A6XVI9_VIBCH/171-223
A6XVI9_VIBCH/254-307
A6XZA0_VIBCH/296-346
A7AB87_9PORP/146-200
A7ACA0_9PORP/4-57
A7ACE5_9PORP/131-183
A7ACT4_9PORP/146-199
A7AEU8_9PORP/138-191
A7AGS5_9PORP/146-200
A7AJ61_9PORP/146-199
A7AKH1_9PORP/230-281
A7AKH1_9PORP/313-365
A7AKH1_9PORP/487-540
A7AKH1_9PORP/588-642
A7AKH1_9PORP/705-756
A7AKV2_9PORP/288-337
A7ALS7_9PORP/317-368
A7AYI8_RUMGN/286-335
A7B0F4_RUMGN/173-221
A7B491_RUMGN/68-123
A7B648_RUMGN/389-439
A7BBX2_9ACTO/240-290
A7BDT8_9ACTO/97-152
A7BVF3_9GAMM/1-48
A7BVF3_9GAMM/72-121
A7BVF4_9GAMM/125-171
A7BVF4_9GAMM/51-103
A7BY78_9GAMM/296-345
A7BZP7_9GAMM/182-232
A7F230_SCLS1/302-354
A7FGQ8_YERP3/261-309
A7FR21_CLOB1/286-335
A7FUQ3_CLOB1/388-439
A7FW46_CLOB1/249-292
A7FXT8_CLOB1/60-115
A7G0R3_CLOBH/286-335
A7G5W3_CLOBH/249-292
A7GAC6_CLOBL/286-335
A7GE98_CLOBL/388-439
A7GG68_CLOBL/249-292
A7GHJ4_CLOBL/60-115
A7GJH3_CLOBL/239-289
A7GQH1_BACCN/171-237
A7GT21_BACCN/65-120
A7H5F4_CAMJD/160-218
A7HDM3_ANADF/113-167
A7HII0_ANADF/240-291
A7HIR1_ANADF/170-221
A7HJ14_FERNB/961-1016
A7HJL0_FERNB/388-439
A7HK19_FERNB/282-333
A7HLQ8_FERNB/343-392
A7HLR0_FERNB/356-407
A7HUD5_PARL1/148-200
A7HXH4_PARL1/112-162
A7HY44_PARL1/242-294
A7IGR0_XANP2/160-216
A7IL16_XANP2/340-391
A7IMB3_XANP2/245-296
A7IPA2_XANP2/241-293
A7JF34_FRATT/241-291
A7JJR4_FRANO/241-291
A7JNX5_FRANO/241-291
A7JTC4_PASHA/304-353
A7JXE5_VIBSE/168-228
A7JXE5_VIBSE/252-307
A7K2H2_VIBSE/104-159
A7K3G6_VIBSE/486-545
A7K509_VIBSE/104-155
A7K509_VIBSE/210-260
A7K509_VIBSE/299-352
A7K509_VIBSE/395-447
A7K509_VIBSE/589-636
A7LQX2_BACOV/227-280
A7LQX2_BACOV/310-362
A7LQX2_BACOV/484-532
A7LV75_BACOV/131-182
A7LV85_BACOV/150-205
A7LWN2_BACOV/288-337
A7LXB2_BACOV/151-206
A7M0Q6_BACOV/172-228
A7M0V0_BACOV/146-201
A7M5V9_BACOV/227-280
A7M5V9_BACOV/310-362
A7M5V9_BACOV/484-532
A7M654_BACOV/391-442
A7M6X5_KLEPN/172-225
A7M6X5_KLEPN/256-313
A7M6Z1_KLEPN/172-225
A7MH26_ENTS8/252-300
A7MHH2_ENTS8/172-225
A7MHH2_ENTS8/256-312
A7MSK6_VIBHB/197-251
A7MSK6_VIBHB/280-331
A7MSK6_VIBHB/563-616
A7MVB6_VIBHB/296-346
A7MVP3_VIBHB/104-154
A7MVP3_VIBHB/210-261
A7MVP3_VIBHB/299-352
A7MVP3_VIBHB/395-456
A7MVP3_VIBHB/589-636
A7N669_VIBHB/104-158
A7N710_VIBHB/170-227
A7N710_VIBHB/253-308
A7NEK5_FRATF/241-291
A7NJ03_ROSCS/353-403
A7NJW3_ROSCS/79-134
A7NPE5_ROSCS/260-313
A7RST7_NEMVE/286-338
A7UAJ7_9RHIZ/202-254
A7V3C6_BACUN/245-298
A7V3C6_BACUN/328-377
A7V3C6_BACUN/502-554
A7V3C6_BACUN/602-650
A7V3I8_BACUN/171-221
A7V4S2_BACUN/146-199
A7V5B2_BACUN/288-337
A7VCH8_9CLOT/84-139
A7VEF9_9CLOT/417-467
A7VIK1_9CLOT/289-340
A7VSQ6_9CLOT/292-341
A7VZ63_9CLOT/327-378
A7X2Z4_STAA1/83-137
A7YS19_FRATU/241-291
A7Z6X3_BACA2/67-122
A7ZK86_ECO24/179-232
A7ZK86_ECO24/263-320
A7ZNH5_ECO24/169-217
A7ZNN6_ECO24/172-223
A7ZP98_ECO24/252-300
A7ZYT4_ECOHS/179-232
A7ZYT4_ECOHS/263-320
A8A1S8_ECOHS/172-227
A8A1S8_ECOHS/256-313
A8A2F3_ECOHS/252-300
A8ADV5_CITK8/252-300
A8AEG2_CITK8/172-224
A8AEM2_CITK8/173-221
A8AYM0_STRGC/76-131
A8E7U8_BURPS/339-390
A8E9H5_BURPS/206-259
A8EB98_BURPS/336-388
A8EB98_BURPS/555-602
A8EG99_BURPS/247-297
A8EHV8_BURPS/226-277
A8ENM6_BURPS/193-255
A8ENM6_BURPS/277-332
A8ERL2_ARCB4/240-291
A8F3X2_THELT/286-334
A8F5T5_THELT/383-434
A8F7E0_THELT/347-397
A8F7E2_THELT/353-404
A8F8Q9_THELT/182-237
A8F8Q9_THELT/828-882
A8FFE5_BACP2/67-122
A8FNB2_CAMJ8/160-217
A8FUX8_SHESH/303-352
A8FXR3_SHESH/299-351
A8FXR3_SHESH/591-646
A8FXR3_SHESH/685-730
A8G689_PROM2/221-259
A8GC47_SERP5/172-224
A8GC47_SERP5/256-311
A8GFV5_SERP5/172-224
A8GH12_SERP5/255-303
A8H2D4_SHEPA/225-276
A8H2D4_SHEPA/308-357
A8H2D4_SHEPA/601-653
A8H2D4_SHEPA/695-740
A8H538_SHEPA/298-347
A8HLZ0_BURPS/339-390
A8HWE4_AZOC5/205-261
A8HZU8_AZOC5/312-364
A8HZU8_AZOC5/401-454
A8HZU8_AZOC5/497-539
A8HZU8_AZOC5/696-743
A8I3Z6_AZOC5/241-293
A8ICJ1_CHLRE/296-348
A8IGQ7_AZOC5/239-290
A8KCU7_BURPS/193-255
A8KCU7_BURPS/277-332
A8KHH5_BURPS/327-379
A8KHH5_BURPS/546-593
A8KIV1_BURPS/206-259
A8KTV1_BURPS/247-297
A8KWF8_BURPS/204-255
A8KYV2_FRASN/166-221
A8LC96_FRASN/240-290
A8LIQ9_DINSH/403-453
A8LIU4_DINSH/242-294
A8M0Y0_SALAI/140-193
A8M617_SALAI/254-304
A8MEZ7_ALKOO/385-436
A8MFZ8_ALKOO/380-430
A8MHJ7_ALKOO/62-117
A8MHN3_ALKOO/287-336
A8MJ02_ALKOO/388-439
A8MJE1_ALKOO/163-211
A8ML22_ALKOO/338-389
A8P1F8_BRUMA/286-338
A8PEY4_COPC7/294-346
A8PM87_9COXI/241-291
A8PUN9_MALGO/286-338
A8R0S3_MACFA/275-327
A8RCA6_9FIRM/33-79
A8RDR9_9FIRM/282-331
A8RHV1_9CLOT/287-336
A8RJR8_9CLOT/375-426
A8RJT9_9CLOT/330-381
A8RL44_9CLOT/248-300
A8RS55_9CLOT/134-189
A8S5J8_9CLOT/161-208
A8S5T5_9CLOT/379-430
A8SLB1_9FIRM/289-338
A8SMV3_9FIRM/63-117
A8SN49_9FIRM/288-339
A8SXP1_9FIRM/287-338
A8SYI0_9FIRM/83-138
A8SZP9_9VIBR/104-155
A8T1B2_9VIBR/103-153
A8T1B2_9VIBR/209-261
A8T1B2_9VIBR/298-351
A8T1B2_9VIBR/394-446
A8T1B2_9VIBR/588-635
A8T3C6_9VIBR/170-225
A8T3C6_9VIBR/253-308
A8T8X2_9VIBR/296-346
A8TA74_9VIBR/198-252
A8TA74_9VIBR/281-332
A8TA74_9VIBR/564-617
A8TA74_9VIBR/659-705
A8TL05_9PROT/242-294
A8TNI1_9PROT/122-175
A8TPV0_9PROT/418-469
A8U897_9LACT/77-129
A8UK23_9FLAO/139-189
A8UPE4_9FLAO/144-195
A8UVM3_9AQUI/251-302
A8V4V7_9AQUI/254-298
A8WT32_CAEBR/286-337
A8YEI7_MICAE/354-404
A8YL32_MICAE/372-428
A8YNF4_MICAE/174-227
A8YUR6_LACH4/78-133
A8Z4C9_STAAT/86-140
A8ZK89_ACAM1/136-191
A8ZK89_ACAM1/375-429
A8ZNT6_ACAM1/368-418
A8ZQE0_ACAM1/139-194
A8ZQE0_ACAM1/378-432
A8ZSV2_DESOH/302-351
A9A0G2_DESOH/111-155
A9A0G2_DESOH/202-253
A9AFZ2_BURM1/247-297
A9AL14_BURM1/201-253
A9AL14_BURM1/285-343
A9ANS8_BURM1/199-252
A9ANS8_BURM1/283-336
A9B4Z9_HERA2/244-295
A9B5P5_HERA2/79-132
A9BFV2_PETMO/241-292
A9BGR7_PETMO/713-766
A9BHJ6_PETMO/231-280
A9BJD0_PETMO/286-335
A9BNA9_DELAS/268-318
A9BV38_DELAS/540-591
A9CH52_AGRT5/110-157
A9CJA6_AGRT5/241-293
A9CJC5_AGRT5/116-170
A9D3A2_9GAMM/159-207
A9D4M4_9GAMM/127-178
A9D4M4_9GAMM/210-262
A9D4M4_9GAMM/502-557
A9D4M4_9GAMM/596-641
A9D4W9_9RHIZ/145-200
A9D641_9RHIZ/241-293
A9D8X9_9RHIZ/339-390
A9E2M3_9RHOB/408-458
A9E3G8_9RHOB/242-294
A9EKV5_9GAMM/303-352
A9ELC9_9GAMM/249-300
A9ENK9_9RHOB/242-294
A9ETQ5_SORC5/121-171
A9EX79_SORC5/246-296
A9FEB0_9RHOB/414-464
A9FSR7_9RHOB/414-464
A9GBW9_SORC5/104-158
A9GEB6_9RHOB/242-294
A9GIB5_SORC5/122-176
A9GZX9_9RHOB/242-294
A9H9K7_9RHOB/406-456
A9HN90_GLUDA/242-293
A9HNE5_GLUDA/126-180
A9HNS8_GLUDA/142-181
A9HRT4_GLUDA/242-294
A9I090_BORPD/341-392
A9II12_BORPD/271-321
A9IUP2_BART1/241-293
A9K2P8_BURMA/247-297
A9K5F0_BURMA/339-390
A9K663_BURMA/206-259
A9KBK9_COXBN/242-292
A9KHN6_CLOPH/85-140
A9KIH2_CLOPH/35-78
A9KKG0_CLOPH/351-402
A9KN64_CLOPH/165-213
A9KQG9_CLOPH/382-431
A9KRW7_CLOPH/287-336
A9KVV1_SHEB9/299-351
A9KVV1_SHEB9/497-549
A9KVV1_SHEB9/593-644
A9L0J9_SHEB9/298-346
A9M3D7_NEIM0/246-296
A9MAG1_BRUC2/121-174
A9MAI4_BRUC2/241-293
A9MB65_BRUC2/112-158
A9MJA1_SALAR/252-300
A9MKY4_SALAR/172-224
A9MLP0_SALAR/173-221
A9MSL2_SALPB/173-219
A9N584_SALPB/252-300
A9N7M6_SALPB/141-193
A9N8W8_COXBR/242-292
A9NEB0_ACHLI/289-336
A9NGM9_ACHLI/38-88
A9QPG5_METI4/339-390
A9R6L7_YERPG/261-309
A9RJM8_PHYPA/271-323
A9TJV8_PHYPA/272-324
A9V0G1_MONBE/271-323
A9VHV4_BACWK/64-119
A9VLV9_BACWK/179-245
A9VW48_METEP/400-451
A9VXU9_METEP/131-179
A9VYL9_METEP/339-390
A9W1M8_METEP/241-293
A9W3V1_METEP/118-173
A9WFB6_CHLAA/253-306
A9WHJ9_CHLAA/66-121
A9WJD8_CHLAA/354-405
A9WS83_RENSM/120-174
A9WYA4_BRUSI/112-158
A9Z7R8_YERPE/261-309
A9Z9L0_YERPE/296-345
A9ZHZ4_COXBU/242-292
A9ZX76_YERPE/261-309
AMSH_ERWAM/172-225
AMSH_ERWAM/256-312
B0A2N3_YERPE/296-345
B0A6Q4_9CLOT/35-83
B0A715_9CLOT/385-436
B0A718_9CLOT/379-429
B0A8E2_9CLOT/340-391
B0AA43_9CLOT/287-338
B0ABH8_9CLOT/385-436
B0ADP5_9CLOT/78-132
B0ALG2_BACAN/184-250
B0AV88_BACAN/63-118
B0BS72_ACTPJ/304-353
B0BW82_RICRO/241-293
B0CFL7_ACAM1/116-174
B0CFL7_ACAM1/355-410
B0CLA9_BRUSI/121-173
B0CLD4_BRUSI/241-293
B0DUC8_LACBS/284-336
B0FDD0_DROSL/6-58
B0G5T4_9FIRM/286-335
B0G725_9FIRM/382-432
B0G876_9FIRM/133-188
B0GDL5_YERPE/261-309
B0GHY4_YERPE/296-345
B0GR94_YERPE/296-345
B0GXS5_YERPE/261-309
B0H401_YERPE/261-309
B0H5A4_YERPE/296-345
B0HDF1_YERPE/296-345
B0HLU3_YERPE/261-309
B0HQ51_YERPE/261-309
B0HWV2_YERPE/296-345
B0JFG9_MICAN/354-404
B0JNV7_MICAN/170-223
B0JR94_MICAN/374-430
B0K144_THEPX/289-339
B0K405_THEPX/65-120
B0K440_THEPX/352-403
B0K7I1_THEP3/289-339
B0KAA8_THEP3/65-120
B0KAE4_THEP3/352-403
B0KMY2_PSEPG/262-310
B0KTE0_PSEPG/104-157
B0MCG3_9FIRM/60-115
B0MDF9_9FIRM/385-435
B0MDN1_9FIRM/285-334
B0MPI3_9FIRM/353-404
B0MQ91_9FIRM/280-327
B0MT11_9BACT/148-198
B0MTP4_9BACT/288-337
B0MU25_9BACT/352-403
B0N2L7_9FIRM/354-405
B0N6S1_9FIRM/287-336
B0ND31_EUBSP/286-335
B0NE87_EUBSP/63-118
B0NIZ3_EUBSP/350-401
B0NJE5_EUBSP/351-402
B0NP83_BACSE/149-202
B0NPB4_BACSE/288-337
B0NQ08_BACSE/151-201
B0NR98_BACSE/268-319
B0NR98_BACSE/351-400
B0NR98_BACSE/525-575
B0NU20_BACSE/146-199
B0NZM1_9CLOT/50-105
B0P1H9_9CLOT/297-346
B0P6C9_9FIRM/198-246
B0P8J3_9FIRM/160-207
B0PD32_9FIRM/284-333
B0PGV0_9FIRM/351-402
B0PWT9_BACAN/184-250
B0Q0C7_BACAN/63-118
B0QDA7_BACAN/184-250
B0QJA7_BACAN/63-118
B0QVP0_HAEPR/298-347
B0QVZ5_HAEPR/169-222
B0QVZ5_HAEPR/253-305
B0RDA4_CLAMS/208-263
B0RRA3_XANCB/256-306
B0RRH7_XANCB/181-236
B0S189_FINM2/68-121
B0S2I3_FINM2/383-434
B0S407_FINM2/288-336
B0SDA7_LEPBA/39-81
B0SFT9_LEPBA/240-291
B0SLD0_LEPBP/39-81
B0SP87_LEPBP/240-291
B0SZ44_CAUSK/245-297
B0T1A1_CAUSK/132-185
B0T455_CAUSK/126-172
B0T6Z2_CAUSK/192-242
B0TBC6_HELMI/67-121
B0TER2_HELMI/415-466
B0TIC6_HELMI/656-707
B0TMI0_SHEHH/218-269
B0TMI0_SHEHH/301-350
B0TMI0_SHEHH/594-648
B0TMI0_SHEHH/688-733
B0TSB4_SHEHH/298-348
B0TWP9_FRAP2/241-291
B0TXC1_FRAP2/202-258
B0TXC7_FRAP2/192-248
B0U1X0_XYLFM/256-306
B0U3M3_XYLFM/144-199
B0UDB6_METS4/122-160
B0UFS8_METS4/339-389
B0UJV5_METS4/116-171
B0UKW8_METS4/499-532
B0ULK9_METS4/241-293
B0UQI6_METS4/400-451
B0UUS2_HAES2/300-349
B0V897_ACIBY/256-306
B0VFP0_CLOAI/288-337
B0VFT0_CLOAI/345-396
B0VI67_CLOAI/345-395
B0VI69_CLOAI/352-403
B0VIV3_CLOAI/245-289
B0VJW3_CLOAI/64-118
B0VU52_ACIBS/256-306
B0WGB3_CULQU/288-340
B0Y6T7_ASPFC/290-342
B1B4M9_ECOLX/172-223
B1BAS0_CLOBO/286-335
B1BDP9_CLOBO/77-125
B1BLV5_CLOPE/97-148
B1BNA0_CLOPE/286-335
B1BSM5_CLOPE/97-148
B1BTS2_CLOPE/286-335
B1C461_9FIRM/354-405
B1CAU2_9FIRM/241-291
B1CC51_9FIRM/187-235
B1EJJ7_9ESCH/252-300
B1END1_9ESCH/296-345
B1ER86_9ESCH/117-165
B1ERS2_9ESCH/172-225
B1ERS2_9ESCH/256-313
B1ETV0_BACAN/184-250
B1F100_BACAN/63-118
B1F814_9BURK/193-242
B1F814_9BURK/277-347
B1FB47_9BURK/247-297
B1FC06_9BURK/339-390
B1FEP6_9BURK/230-285
B1FH18_9BURK/194-247
B1FH18_9BURK/278-331
B1FS30_9BURK/210-262
B1FS30_9BURK/294-351
B1FW67_9BURK/182-233
B1FZC1_9BURK/211-268
B1FZC1_9BURK/295-346
B1FZV6_9BURK/185-238
B1G2W9_9BURK/338-389
B1GAD8_9BURK/247-297
B1GCG9_BACAN/184-250
B1GJK5_BACAN/63-118
B1H0H4_UNCTG/374-431
B1H7J6_BURPS/193-255
B1H7J6_BURPS/277-332
B1HB35_BURPS/204-257
B1HBS5_BURPS/247-297
B1HCZ1_BURPS/339-390
B1HFU3_BURPS/206-259
B1HUH7_LYSSC/68-123
B1I1F2_DESAP/385-436
B1I4J9_DESAP/378-429
B1I603_DESAP/351-402
B1I6D0_DESAP/50-104
B1IBB3_STRPI/75-130
B1IDH2_CLOBK/286-335
B1IIJ4_CLOBK/249-292
B1ILX7_CLOBK/60-115
B1IMB6_CLOBK/388-439
B1IVV0_ECOLC/172-225
B1IVV0_ECOLC/256-313
B1IXQ8_ECOLC/252-300
B1IZ12_ECOLC/172-223
B1IZF2_ECOLC/112-158
B1J6N0_PSEPW/262-310
B1J9I6_PSEPW/104-157
B1JGL7_YERPY/261-309
B1JVN6_BURCC/247-297
B1K4D5_BURCC/194-247
B1K4D5_BURCC/278-331
B1K7U9_BURCC/220-273
B1K9A9_BURCC/186-238
B1K9A9_BURCC/270-339
B1KCB1_BURCC/173-226
B1KFK8_SHEWM/400-450
B1KGW6_SHEWM/303-352
B1KJV2_SHEWM/246-297
B1KMD9_SHEWM/294-347
B1KMD9_SHEWM/585-638
B1KT13_CLOBM/388-439
B1KU48_CLOBM/239-289
B1KUH0_CLOBM/286-335
B1KX33_CLOBM/249-292
B1KZQ5_CLOBM/60-115
B1L8G5_THESQ/178-232
B1L8G5_THESQ/335-389
B1L8G5_THESQ/803-855
B1L8G5_THESQ/882-936
B1L9Q9_THESQ/284-332
B1L9S5_THESQ/346-397
B1LAD8_THESQ/352-403
B1LBG4_THESQ/383-434
B1LLN7_ECOSM/252-300
B1LNY1_ECOSM/172-223
B1LS85_METRJ/121-173
B1LU11_METRJ/339-390
B1LUN2_METRJ/241-293
B1LZH8_METRJ/259-309
B1M560_METRJ/116-161
B1M5Y0_METRJ/124-163
B1M9C1_METRJ/400-451
B1MMZ9_MYCA9/125-179
B1MPG9_MYCA9/243-292
B1N069_LEUCK/78-133
B1N1K4_BURPS/327-379
B1N1K4_BURPS/546-593
B1Q4S3_PSEPU/262-310
B1Q5G8_CLOBO/286-335
B1QAF7_CLOBO/60-115
B1QDK6_CLOBO/388-439
B1QE62_CLOBO/249-292
B1QFV5_CLOBO/286-335
B1QH16_CLOBO/60-115
B1QJR8_CLOBO/249-292
B1QPT0_CLOBO/388-439
B1QVK4_CLOBU/412-461
B1R1B7_CLOBU/83-138
B1R3K0_CLOPE/97-148
B1R6Q7_CLOPE/286-335
B1RE20_CLOPE/97-148
B1RKI2_CLOPE/286-335
B1RLQ7_CLOPE/103-154
B1RPN5_CLOPE/286-335
B1RZR3_STRPN/75-130
B1SDC4_9STRE/79-134
B1SX99_9BURK/175-227
B1SX99_9BURK/258-316
B1SYX5_9BURK/339-390
B1SZB7_9BURK/247-297
B1T2H6_9BURK/194-247
B1T2H6_9BURK/278-331
B1T4Y1_9BURK/151-203
B1T4Y1_9BURK/235-293
B1TFT0_9BURK/211-263
B1TFT0_9BURK/295-352
B1UKS5_BACAN/184-250
B1UTD6_BACAN/63-118
B1UYY4_CLOPE/99-150
B1V5V6_CLOPE/286-335
B1VB77_CITFR/173-219
B1VGL2_CORU7/156-211
B1VY20_STRGG/187-241
B1W514_STRGG/256-305
B1WQF7_CYAA5/369-420
B1WRU5_CYAA5/180-233
B1WZK1_CYAA5/373-429
B1X6Z8_ECODH/172-223
B1X8T6_ECODH/172-225
B1X8T6_ECODH/256-313
B1X8Z6_ECODH/252-300
B1XN12_SYNP2/101-158
B1XN12_SYNP2/212-271
B1XN12_SYNP2/322-375
B1XUK3_POLNS/247-297
B1XWL5_LEPCP/340-391
B1XZS7_LEPCP/219-270
B1XZS7_LEPCP/522-568
B1Y3R0_LEPCP/129-184
B1Y4R9_LEPCP/103-153
B1Y4R9_LEPCP/187-237
B1Y832_LEPCP/268-318
B1YKR9_EXIS2/64-118
B1YTQ2_BURA4/247-297
B1YV16_BURA4/339-390
B1YW73_BURA4/230-285
B1Z0X9_BURA4/151-203
B1Z0X9_BURA4/235-293
B1Z113_BURA4/194-247
B1Z113_BURA4/278-331
B1Z2Y1_BURA4/210-262
B1Z2Y1_BURA4/294-351
B1Z3M9_BURA4/188-241
B1Z3M9_BURA4/272-341
B1ZA41_METPB/241-293
B1ZH71_METPB/400-451
B1ZHV8_METPB/113-173
B1ZIF2_METPB/118-173
B1ZL10_METPB/339-390
B1ZMR0_OPITP/159-207
B1ZRS8_OPITP/245-296
B1ZSY1_OPITP/117-168
B1ZT67_OPITP/120-176
B1ZTP3_OPITP/458-509
B1ZTU7_OPITP/120-177
B1ZZ73_OPITP/123-179
B2A142_NATTJ/287-336
B2A1F6_NATTJ/68-122
B2A1V2_NATTJ/284-336
B2A226_NATTJ/342-393
B2A3S2_NATTJ/353-404
B2A679_NATTJ/287-336
B2A6C4_NATTJ/282-331
B2A7A1_NATTJ/346-397
B2AHI2_CUPTR/201-255
B2AHI2_CUPTR/286-343
B2ARC6_PODAN/291-343
B2BSJ8_THELI/305-356
B2C7T8_THESA/352-403
B2DH28_STRPN/75-130
B2DRB7_STRPN/75-130
B2DT13_STRPN/75-130
B2E168_STRPN/75-130
B2E4G4_STRPN/75-130
B2FNX4_STRMK/256-306
B2G6Q4_LACRJ/66-121
B2GBB2_LACF3/78-132
B2GI67_KOCRD/167-222
B2GM66_9CYAN/354-404
B2GZB6_BURPS/339-390
B2H0X2_BURPS/226-279
B2H1A0_BURPS/206-259
B2H2G1_BURPS/247-297
B2HBJ0_BURPS/193-255
B2HBJ0_BURPS/277-332
B2HGE3_MYCMM/249-299
B2HMD2_MYCMM/135-189
B2HU45_ACIBC/256-306
B2I6I3_XYLF2/165-220
B2I789_XYLF2/256-306
B2IH72_BEII9/197-250
B2IHW2_BEII9/241-293
B2II50_BEII9/339-390
B2IPA8_STRPS/75-130
B2J6N7_NOSP7/377-433
B2J729_NOSP7/228-283
B2JDM3_BURP8/247-297
B2JEY8_BURP8/338-389
B2JGB8_BURP8/182-232
B2JGB8_BURP8/266-324
B2JGR4_BURP8/195-253
B2JGR4_BURP8/279-334
B2JKP5_BURP8/232-289
B2JKP5_BURP8/316-371
B2JS57_BURP8/193-243
B2K817_YERPB/261-309
B2KCG6_ELUMP/376-427
B2KJA9_BURPS/326-378
B2KJA9_BURPS/545-592
B2N1N5_ECOLX/296-345
B2N4Z4_ECOLX/252-300
B2N558_ECOLX/179-232
B2N558_ECOLX/263-320
B2N8A7_ECOLX/172-223
B2NLK3_ECO57/252-300
B2NTB0_ECO57/172-223
B2NU76_ECO57/296-345
B2NX85_ECO57/172-225
B2NX85_ECO57/256-313
B2P137_ECO57/172-225
B2P137_ECO57/256-313
B2P2Y4_ECO57/252-300
B2P8K7_ECO57/167-218
B2P8W2_ECO57/296-345
B2PII1_ECO57/252-300
B2PKM8_ECO57/172-225
B2PKM8_ECO57/256-313
B2PNZ5_ECO57/167-218
B2PRN7_ECO57/296-345
B2PVB6_PROST/166-219
B2PVB6_PROST/250-305
B2Q0B3_PROST/258-306
B2Q2W4_PROST/297-346
B2RKZ7_PORG3/145-193
B2RLD2_PORG3/288-337
B2S299_TREPS/336-383
B2S529_BRUA1/122-174
B2S548_BRUA1/241-293
B2SBJ9_BRUA1/112-158
B2SEV4_FRATM/241-291
B2SUL5_XANOP/127-182
B2SVL4_XANOP/256-306
B2T0D6_BURPP/182-233
B2T2F2_BURPP/247-297
B2T455_BURPP/209-267
B2T650_BURPP/338-389
B2T886_BURPP/187-239
B2TAZ4_BURPP/185-234
B2TEB8_BURPP/193-244
B2TI50_CLOBB/162-210
B2TJS2_CLOBB/163-211
B2TKI9_CLOBB/66-121
B2TM76_CLOBB/35-78
B2TRI9_CLOBB/382-431
B2TTR2_SHIB3/179-232
B2TTR2_SHIB3/263-320
B2TW65_SHIB3/252-300
B2TYC0_SHIB3/172-223
B2U7Q6_RALPJ/247-297
B2UIT6_RALPJ/354-404
B2ULY8_AKKM8/254-305
B2UPB5_AKKM8/147-197
B2UZN2_CLOBA/163-211
B2V0B5_CLOBA/64-119
B2V1E4_CLOBA/35-78
B2V2X3_CLOBA/162-210
B2V442_CLOBA/382-431
B2V625_SULSY/251-300
B2V6E9_SULSY/342-392
B2VFR6_ERWT9/175-228
B2VFR6_ERWT9/259-315
B2VIV7_ERWT9/246-300
B2VWJ4_PYRTR/294-346
B2ZWD5_9TRYP/276-328
B3A484_ECO57/179-232
B3A484_ECO57/263-320
B3A5R4_ECO57/252-300
B3ABS9_ECO57/296-345
B3ACZ6_ECO57/172-223
B3AK46_ECO57/179-232
B3AK46_ECO57/263-320
B3AL75_ECO57/252-300
B3AQY8_ECO57/172-223
B3AUG5_ECO57/296-345
B3B0X7_ECO57/252-300
B3B2B6_ECO57/172-223
B3B5S7_ECO57/124-177
B3B5S7_ECO57/208-265
B3B6U9_ECO57/296-345
B3BHA9_ECO57/252-300
B3BI22_ECO57/124-177
B3BI22_ECO57/208-265
B3BL72_ECO57/141-192
B3BMW5_ECO57/296-345
B3BU52_ECO57/252-300
B3BVP4_ECO57/172-223
B3BZI3_ECO57/172-225
B3BZI3_ECO57/256-313
B3C066_ECO57/296-345
B3CBD9_9BACE/391-442
B3CC32_9BACE/145-196
B3CC42_9BACE/117-172
B3CEJ9_9BACE/288-337
B3CFR0_9BACE/239-297
B3CFR0_9BACE/322-371
B3CFR0_9BACE/496-550
B3CFR0_9BACE/595-649
B3CMJ2_WOLPP/240-292
B3CSH3_ORITI/241-293
B3D5L3_BURM1/194-247
B3D5L3_BURM1/278-331
B3D6Z9_BURM1/196-248
B3D6Z9_BURM1/280-338
B3DXN9_METI4/247-298
B3DZL0_METI4/146-191
B3DZL0_METI4/274-327
B3E7J0_GEOLS/361-412
B3E8W3_GEOLS/251-303
B3E8W3_GEOLS/334-386
B3E8W3_GEOLS/519-571
B3E8W3_GEOLS/615-668
B3E8Y1_GEOLS/188-243
B3E9W4_GEOLS/348-399
B3EF19_CHLL2/159-206
B3EF19_CHLL2/246-302
B3EIX3_CHLL2/286-335
B3EJT6_CHLPB/286-335
B3EM58_CHLPB/348-399
B3EMF0_CHLPB/148-201
B3GDA2_CAEBE/1-48
B3H009_ACTP7/304-353
B3HAB3_ECOLX/296-345
B3HBY5_ECOLX/252-300
B3HC60_ECOLX/172-225
B3HC60_ECOLX/256-313
B3HIK8_ECOLX/141-192
B3HLA5_ECOLX/167-218
B3HLX3_ECOLX/252-300
B3HVZ9_ECOLX/296-345
B3I1G4_ECOLX/252-300
B3I2T8_ECOLX/172-223
B3I8Q4_ECOLX/296-345
B3ICL9_ECOLX/179-232
B3ICL9_ECOLX/263-320
B3IHS6_ECOLX/252-300
B3IKQ5_ECOLX/141-192
B3IMU5_ECOLX/179-232
B3IMU5_ECOLX/263-320
B3INJ1_ECOLX/296-345
B3IUT4_VIBPA/197-251
B3IUT4_VIBPA/280-331
B3IUT4_VIBPA/556-616
B3IZS2_BACAN/184-250
B3J689_BACAN/63-118
B3JEC3_9BACE/218-281
B3JEC3_9BACE/301-354
B3JEC3_9BACE/475-525
B3JFM4_9BACE/288-337
B3JI45_9BACE/144-194
B3MEV8_DROAN/325-377
B3MKI8_DROAN/290-342
B3MXF1_DROAN/490-554
B3N9R3_DROER/290-342
B3NQF1_DROER/298-350
B3NU33_DROER/486-550
B3PB34_CELJU/300-349
B3PFB0_CELJU/112-162
B3PJL8_CELJU/110-162
B3PJL8_CELJU/196-247
B3PQ56_RHIE6/339-390
B3PVG6_RHIE6/117-171
B3PW03_RHIE6/241-293
B3PX41_RHIE6/183-235
B3PY61_RHIE6/240-291
B3Q7M9_RHOPT/242-294
B3QD34_RHOPT/178-231
B3QDE6_RHOPT/139-193
B3QDP8_RHOPT/338-389
B3QTB1_CHLT3/286-335
B3QUW0_CHLT3/240-291
B3QV12_CHLT3/403-460
B3QV12_CHLT3/696-746
B3QXS1_CHLT3/61-112
B3R0Z3_CUPTR/341-392
B3R268_CUPTR/267-324
B3R3X2_CUPTR/247-297
B3R9X3_CUPTR/188-241
B3RB16_CUPTR/405-456
B3S4B4_TRIAD/252-304
B3VIA6_POPTN/244-296
B3VIA8_POPTN/244-296
B3VIB2_POPTN/244-296
B3VID1_POPTN/244-296
B3VID6_POPTN/232-284
B3VID7_POPTN/232-284
B3VID8_POPTN/232-284
B3VUM0_9RHOB/399-449
B3WE30_LACCB/75-130
B3WGY4_ECOLX/296-345
B3WK67_ECOLX/252-300
B3WPE9_ECOLX/172-223
B3WSJ0_ECOLX/172-225
B3WSJ0_ECOLX/256-313
B3WY14_SHIDY/296-345
B3WZF9_SHIDY/124-177
B3WZF9_SHIDY/208-265
B3X1X2_SHIDY/252-300
B3X916_ECOLX/167-218
B3X9N0_ECOLX/252-300
B3XAR0_ECOLX/296-345
B3XEW6_ECOLX/179-232
B3XEW6_ECOLX/263-320
B3XRN0_LACRE/66-121
B3YAL6_SALET/296-345
B3YCK9_SALET/252-300
B3YKM7_SALET/173-219
B3YLK3_SALET/144-196
B3YP26_BACCE/184-250
B3YU94_BACCE/63-118
B3Z4I2_BACCE/183-249
B3Z7V9_BACCE/63-118
B3ZI59_BACCE/165-231
B3ZP63_BACCE/63-118
B4A0D0_SALNE/296-345
B4A7G8_SALNE/252-300
B4A7N5_SALNE/173-219
B4A8C3_SALNE/141-193
B4ANG6_BACPU/67-122
B4ASY3_FRANO/208-258
B4BLW1_9BACI/61-116
B4CV14_9BACT/429-481
B4CZW0_9BACT/336-393
B4D1I6_9BACT/134-191
B4DB24_9BACT/131-182
B4DE93_HUMAN/174-226
B4DUN7_HUMAN/146-198
B4E5L7_BURCJ/247-297
B4EHP1_BURCJ/185-238
B4EHX1_BURCJ/196-249
B4EMX7_BURCJ/194-247
B4EMX7_BURCJ/278-331
B4EVZ7_PROMH/299-348
B4EZC6_PROMH/260-308
B4FQ98_MAIZE/316-368
B4FTE2_MAIZE/316-368
B4FWC1_MAIZE/298-350
B4G6J0_DROPE/290-342
B4GBW3_DROPE/263-315
B4GTB9_DROPE/1369-1433
B4HS24_DROSE/298-350
B4I0Y9_DROSE/487-551
B4J9S0_DROGR/364-415
B4JB10_DROGR/289-341
B4JKC2_DROGR/500-564
B4KL74_DROMO/289-341
B4L5S3_DROMO/502-566
B4LRL7_DROVI/289-341
B4M7B2_DROVI/515-579
B4MUX4_DROWI/290-342
B4NQ93_DROWI/489-553
B4NZQ8_DROYA/290-342
B4P892_DROYA/298-350
B4Q054_DROYA/484-548
B4Q4H9_DROSI/315-367
B4QGF5_DROSI/298-350
B4R4I2_DROSI/487-551
B4R830_PHEZH/144-195
B4RCM3_PHEZH/244-296
B4RE80_PHEZH/14-62
B4REQ1_PHEZH/113-164
B4RPH9_NEIG2/246-296
B4S8E8_PROA2/286-335
B4SFP0_PELPB/166-219
B4SFP0_PELPB/250-305
B4SQT1_STRM5/256-306
B4SX21_SALNS/173-219
B4SX89_SALNS/141-193
B4SYZ5_SALNS/252-300
B4T905_SALHS/173-219
B4T9T0_SALHS/172-224
B4TBJ0_SALHS/252-300
B4TNH5_SALSV/144-196
B4TPK6_SALSV/252-300
B4TZT2_SALSV/173-219
B4U201_STREM/80-135
B4U6Z7_HYDS0/251-295
B4UHU3_ANASK/112-165
B4UIQ0_ANASK/125-173
B4UIW2_ANASK/240-291
B4UJN1_ANASK/168-219
B4V2X1_9ACTO/254-303
B4VKF0_9CYAN/176-228
B4VQ21_9CYAN/126-178
B4VQ21_9CYAN/366-419
B4VSZ9_9CYAN/354-404
B4VTH5_9CYAN/330-386
B4W5D5_9CYAN/379-435
B4W802_9CAUL/244-296
B4WD58_9CAUL/138-193
B4WEW8_9CAUL/121-173
B4WFW3_9SYNE/328-384
B4WP71_9SYNE/227-278
B4WQE4_9SYNE/382-435
B4WT76_9SYNE/361-412
B4WZ61_9GAMM/171-223
B4X3M7_9GAMM/313-362
B4XET6_9SPHN/155-207
B4XET6_9SPHN/236-286
B5BCM2_SALPK/252-300
B5BF77_SALPK/144-196
B5BFD6_SALPK/164-210
B5C0B1_SALET/296-345
B5C4T1_SALET/173-219
B5C4Z8_SALET/172-224
B5C7B0_SALET/252-300
B5CAC1_SALET/296-345
B5CC46_SALET/144-196
B5CEM3_SALET/252-300
B5CI74_SALET/173-219
B5CKT1_9FIRM/384-434
B5CMB0_9FIRM/83-137
B5CS34_9FIRM/286-335
B5CTK1_9BACE/155-211
B5CWQ4_9BACE/239-301
B5CWQ4_9BACE/322-374
B5CWQ4_9BACE/496-547
B5CWR5_9BACE/147-200
B5CYV2_9BACE/152-205
B5CYZ2_9BACE/288-337
B5DKZ5_DROPS/495-559
B5E472_STRP4/75-130
B5E7T2_GEOBB/373-424
B5E8N7_GEOBB/337-389
B5E8N7_GEOBB/420-473
B5E8N7_GEOBB/603-658
B5E8N7_GEOBB/698-744
B5E970_GEOBB/240-291
B5EA79_GEOBB/183-236
B5EFF8_GEOBB/351-402
B5EGY7_GEOBB/115-168
B5EN66_ACIF5/242-292
B5EPY8_ACIF5/186-246
B5EVH0_VIBFM/208-256
B5EVH0_VIBFM/297-350
B5EVH0_VIBFM/393-444
B5EVH0_VIBFM/592-641
B5EX19_SALA4/173-219
B5EXU5_SALA4/141-193
B5EZK5_SALA4/252-300
B5FCN3_VIBFM/298-348
B5FFT7_VIBFM/174-226
B5FFT7_VIBFM/258-308
B5FGM7_VIBFM/122-171
B5FM21_SALDC/173-219
B5FMT7_SALDC/172-224
B5FPG5_SALDC/252-300
B5G7Y6_9ACTO/192-246
B5GCW7_9ACTO/262-311
B5GWF2_STRCL/260-310
B5H760_STRPR/218-273
B5HQD0_9ACTO/254-303
B5HXD6_9ACTO/209-245
B5HXE1_9ACTO/225-285
B5I851_9ACTO/345-396
B5IAM4_ACIB4/231-279
B5IME6_9CHRO/226-281
B5IPC7_9CHRO/353-408
B5J5Q6_9RHOB/243-295
B5JBG2_9RHOB/330-380
B5JIS5_9BACT/129-187
B5JJM4_9BACT/247-296
B5JNI4_9BACT/210-261
B5JNI4_9BACT/293-348
B5JNI4_9BACT/491-544
B5JNI4_9BACT/586-631
B5JR42_9BACT/300-347
B5JRD9_9BACT/37-90
B5JW06_9GAMM/279-328
B5JXN3_9GAMM/111-160
B5K329_9RHOB/243-295
B5K9G7_9RHOB/399-449
B5MIQ4_SALET/252-300
B5MM14_SALET/172-224
B5MN88_SALET/296-345
B5MRW4_SALET/173-219
B5MXC8_SALET/144-196
B5MXS1_SALET/173-219
B5N589_SALET/296-345
B5N662_SALET/252-300
B5NAT5_SALET/296-345
B5NE44_SALET/173-219
B5NEB1_SALET/144-196
B5NEV2_SALET/252-300
B5NK32_SALET/144-196
B5NKB3_SALET/173-219
B5NKN5_SALET/252-300
B5NL04_SALET/296-345
B5NZQ4_SALET/296-345
B5P2F7_SALET/173-219
B5P2M4_SALET/172-224
B5P386_SALET/252-300
B5PAL4_SALET/252-300
B5PB69_SALET/144-196
B5PBD1_SALET/173-219
B5PDR6_SALET/296-345
B5PQG5_SALHA/172-224
B5PQN2_SALHA/173-219
B5PTY1_SALHA/252-300
B5Q0Z8_SALHA/296-345
B5Q2R0_SALVI/252-300
B5Q3W7_SALVI/144-196
B5Q424_SALVI/173-219
B5QCA8_SALVI/296-345
B5QGZ0_CAMJE/160-217
B5QMY3_LACRH/71-126
B5QZJ3_SALEP/173-219
B5R0B1_SALEP/144-196
B5R305_SALEP/252-300
B5RBP3_SALG2/173-219
B5RBV9_SALG2/144-196
B5RCE9_SALG2/252-300
B5S2D1_RALSO/247-297
B5S584_RALSO/180-233
B5S584_RALSO/265-322
B5SD15_RALSO/180-233
B5SD15_RALSO/265-322
B5SIK6_RALSO/247-297
B5ULP3_BACCE/185-251
B5UMP6_BACCE/63-118
B5V2M2_BACCE/189-255
B5V671_BACCE/63-118
B5VXG7_SPIMA/297-350
B5W0Q9_SPIMA/135-194
B5W0Q9_SPIMA/486-540
B5W0U6_SPIMA/354-405
B5W298_SPIMA/371-426
B5W5T4_SPIMA/404-460
B5WE76_9BURK/239-290
B5WGD1_9BURK/203-261
B5WKM1_9BURK/247-297
B5WMV3_9BURK/338-389
B5X2F6_SALSA/288-340
B5XM54_STRPZ/76-131
B5XNV8_KLEP3/252-300
B5XT35_KLEP3/172-225
B5XT35_KLEP3/256-313
B5XUS0_KLEP3/172-220
B5Y4V1_PHATC/279-331
B5Y703_COPPD/352-403
B5Y881_COPPD/81-135
B5YAC3_DICT6/352-401
B5YCN5_DICT6/381-432
B5YCS4_DICT6/128-177
B5YCS4_DICT6/209-262
B5YCS4_DICT6/329-367
B5YCS4_DICT6/399-452
B5YCS5_DICT6/119-169
B5YCS5_DICT6/200-253
B5YCS5_DICT6/391-445
B5YCS5_DICT6/476-527
B5YDM7_DICT6/352-403
B5YE55_DICT6/285-334
B5YE67_DICT6/43-98
B5YU26_ECO5E/172-225
B5YU26_ECO5E/256-313
B5YUC0_ECO5E/172-223
B5YXS4_ECO5E/252-300
B5ZED3_GLUDA/118-173
B5ZET7_GLUDA/141-180
B5ZNF4_RHILW/121-175
B5ZSM4_RHILW/339-390
B5ZXY5_RHILW/117-171
B5ZYL8_RHILW/241-293
B5ZZK3_RHILW/183-235
B6A4R2_RHILW/125-170
B6ALB9_9BACT/421-469
B6APW9_9BACT/358-409
B6AQ05_9BACT/255-306
B6AQG4_9BACT/117-168
B6AQG4_9BACT/199-250
B6AQU2_9BACT/374-426
B6B164_9RHOB/399-449
B6B473_9RHOB/242-294
B6B6U5_9RHOB/200-254
B6BBK5_9RHOB/242-294
B6BED3_9RHOB/400-450
B6BPY0_9RICK/242-294
B6BWC6_9PROT/339-390
B6BWH5_9PROT/288-334
B6BWX5_9PROT/257-307
B6C0U4_9GAMM/248-298
B6C106_9GAMM/265-314
B6C253_9GAMM/153-205
B6C6D2_9GAMM/243-292
B6EGH5_ALISL/298-348
B6EM62_ALISL/120-167
B6EPI2_ALISL/193-254
B6EPI2_ALISL/276-326
B6EPI2_ALISL/535-589
B6EPI2_ALISL/629-673
B6EQT6_ALISL/208-256
B6EQT6_ALISL/297-350
B6EQT6_ALISL/393-447
B6EQT6_ALISL/592-647
B6FJL2_9CLOT/54-109
B6FRC8_9CLOT/250-290
B6FRZ6_9CLOT/293-342
B6FSR0_9CLOT/382-433
B6G1E5_9CLOT/286-337
B6G1L2_9CLOT/74-129
B6G8H8_9ACTN/291-340
B6GCK7_9ACTN/110-165
B6HQ59_PENCW/289-341
B6I7N4_ECOSE/252-300
B6I8D3_ECOSE/172-223
B6I958_ECOSE/172-225
B6I958_ECOSE/256-313
B6IRK7_RHOCS/142-193
B6IRK7_RHOCS/225-278
B6IRK7_RHOCS/639-690
B6IRK7_RHOCS/734-780
B6ISX6_RHOCS/242-294
B6IT56_RHOCS/120-174
B6IYH1_RHOCS/117-167
B6IZ50_COXB2/242-292
B6J699_COXB1/242-292
B6JB78_OLICO/443-492
B6JCV8_OLICO/137-193
B6JEB5_OLICO/116-169
B6JGD2_OLICO/400-451
B6JH48_OLICO/242-294
B6K7D1_SCHJY/241-291
B6QQD2_PENMQ/299-351
B6QWS8_9RHOB/339-390
B6QX96_9RHOB/111-164
B6QXL1_9RHOB/241-293
B6QYR1_9RHOB/138-194
B6T6U3_MAIZE/316-368
B6VUB3_9BACE/256-308
B6VUB3_9BACE/339-392
B6VUB3_9BACE/513-565
B6VUB3_9BACE/612-663
B6VUH2_9BACE/288-337
B6W369_9BACE/145-199
B6W3F4_9BACE/148-203
B6W3W9_9BACE/153-205
B6W6Q1_9FIRM/292-341
B6W833_9FIRM/67-119
B6WA89_9FIRM/282-333
B6WSL1_9DELT/122-186
B6WU55_9DELT/229-286
B6XHK2_9ENTR/297-346
B6XJ17_9ENTR/258-306
B6XJT8_9ENTR/167-220
B6XJT8_9ENTR/251-305
B6Y6U8_9RICK/240-292
B6ZT73_ECO57/172-225
B6ZT73_ECO57/256-313
B6ZY18_ECO57/252-300
B7A2C1_ECO57/296-345
B7A447_ECO57/167-218
B7A864_THEAQ/250-299
B7AIQ2_9BACE/254-306
B7AIQ2_9BACE/337-386
B7AIQ2_9BACE/511-565
B7AIQ2_9BACE/611-661
B7AIW8_9BACE/150-200
B7AJG6_9BACE/288-337
B7ASY0_9BACE/66-121
B7AU14_9BACE/285-334
B7B8P6_9PORP/353-400
B7B949_9PORP/136-190
B7BCL6_9PORP/230-281
B7BCL6_9PORP/313-365
B7BCL6_9PORP/487-540
B7BCL6_9PORP/588-642
B7BCL7_9PORP/26-78
B7BCZ1_9PORP/288-337
B7BDT6_9PORP/154-208
B7BH89_9PORP/145-199
B7CAB3_9FIRM/3-57
B7CAH2_9FIRM/288-337
B7CHF5_BURPS/247-297
B7CJ86_BURPS/206-259
B7CK79_BURPS/339-390
B7CL16_BURPS/204-257
B7CR53_BURPS/193-255
B7CR53_BURPS/277-332
B7CX47_BURPS/336-388
B7CX47_BURPS/555-602
B7DND8_9BACL/130-185
B7EAK9_ORYSJ/316-368
B7GKB3_ANOFW/61-116
B7GZB7_ACIB3/256-306
B7HC58_BACC4/185-251
B7HCV4_BACC4/63-118
B7HPM6_BACC7/63-118
B7HXX5_BACC7/186-252
B7I743_ACIB5/256-306
B7IDB6_THEAB/343-386
B7IDB8_THEAB/353-404
B7IEA2_THEAB/285-336
B7IGN4_THEAB/381-432
B7IGW9_THEAB/735-790
B7IPI1_BACC2/188-254
B7IYI0_BACC2/63-118
B7J7U0_ACIF2/242-292
B7J9U8_ACIF2/179-239
B7JFC7_BACC0/184-250
B7JNV9_BACC0/63-118
B7JUL9_CYAP8/144-201
B7JUL9_CYAP8/377-433
B7K0Q0_CYAP8/359-410
B7K3Y1_CYAP8/222-275
B7K6X7_CYAP7/142-201
B7K6X7_CYAP7/379-434
B7KBI5_CYAP7/248-309
B7KBI5_CYAP7/360-416
B7KLG4_CYAP7/354-404
B7KP26_METC4/131-179
B7KQ61_METC4/241-293
B7KSG5_METC4/339-390
B7KU16_METC4/400-451
B7KXG6_METC4/118-173
B7L9T6_ECO55/172-223
B7LAU6_ECO55/252-300
B7LEW1_ECO55/172-225
B7LEW1_ECO55/256-313
B7LM48_ESCF3/252-300
B7LTX1_ESCF3/168-216
B7LV24_ESCF3/172-223
B7M446_ECO8A/172-223
B7M5W3_ECO8A/252-300
B7M8W4_ECO8A/172-225
B7M8W4_ECO8A/256-313
B7MDL3_ECO45/172-223
B7MG48_ECO45/252-300
B7MWK3_ECO81/172-223
B7MXW3_ECO81/252-300
B7N5P6_ECOLU/252-300
B7NC47_ECOLU/169-217
B7NC96_ECOLU/172-223
B7NNW3_ECO7I/252-300
B7NQC5_ECO7I/172-223
B7PNX4_IXOSC/288-340
B7QVD0_9RHOB/242-294
B7QYW5_9RHOB/414-464
B7R2Q5_9EURY/352-403
B7R6H7_9THEO/352-403
B7RLU2_9RHOB/190-244
B7RNS8_9RHOB/114-153
B7RP72_9RHOB/407-457
B7RPK1_9RHOB/242-294
B7RS59_9RHOB/125-175
B7RVX5_9GAMM/244-295
B7RWI4_9GAMM/288-337
B7S1N9_9GAMM/339-390
B7UFU2_ECO27/252-300
B7UN61_ECO27/172-225
B7UN61_ECO27/256-313
B7UT41_ECO27/169-217
B7UTA0_ECO27/172-223
B7UVX1_PSEA8/288-337
B7VAR1_PSEA8/262-310
B7VHN2_VIBSL/173-225
B7VHN2_VIBSL/257-308
B7VLT6_VIBSL/25-75
B7VNV8_VIBSL/103-153
B7VNV8_VIBSL/209-258
B7VNV8_VIBSL/298-351
B7VNV8_VIBSL/588-634
B7WRU4_COMTE/273-323
B7X5C7_COMTE/195-246
B7ZYZ3_MAIZE/316-368
B8CBG7_THAPS/284-336
B8CL14_SHEPW/220-271
B8CL14_SHEPW/303-356
B8CL14_SHEPW/594-649
B8CL14_SHEPW/688-734
B8CL29_SHEPW/156-208
B8CL29_SHEPW/240-291
B8CM56_SHEPW/298-347
B8CXM4_HALOH/81-136
B8CY15_HALOH/287-336
B8D0N0_HALOH/106-156
B8D0N0_HALOH/185-238
B8D0X3_HALOH/380-431
B8D1I1_HALOH/232-284
B8D2G2_HALOH/350-401
B8D763_BUCAT/254-302
B8D8V9_BUCA5/254-302
B8DC90_LISMH/162-210
B8DE27_LISMH/60-115
B8DK50_DESVM/183-238
B8DLZ2_DESVM/167-219
B8DZB6_DICTD/381-432
B8DZF3_DICTD/122-172
B8DZF3_DICTD/203-255
B8DZF3_DICTD/323-361
B8DZF3_DICTD/393-446
B8DZF4_DICTD/113-165
B8DZF4_DICTD/195-246
B8DZF4_DICTD/384-438
B8DZF4_DICTD/469-521
B8E172_DICTD/352-403
B8E293_DICTD/285-334
B8E2A5_DICTD/43-98
B8E384_DICTD/352-400
B8E550_SHEB2/298-346
B8ED99_SHEB2/299-351
B8ED99_SHEB2/497-547
B8ED99_SHEB2/593-644
B8EIM2_METSB/241-293
B8ERX4_METSB/410-456
B8F352_HAEPS/169-222
B8F352_HAEPS/253-305
B8F7B5_HAEPS/298-347
B8FDM6_DESAA/167-215
B8FDX9_DESAA/374-425
B8FFJ2_DESAA/372-423
B8FH47_DESAA/117-156
B8FH47_DESAA/220-274
B8FIH4_DESAA/389-440
B8FNS8_DESHD/353-404
B8FUQ3_DESHD/55-109
B8G0F4_DESHD/163-211
B8G1Q5_DESHD/161-209
B8G2V5_CHLAD/67-121
B8G3U9_CHLAD/354-405
B8G701_CHLAD/241-294
B8GGF1_METPE/387-438
B8GMB6_THISH/297-346
B8GNZ0_THISH/241-291
B8GQX3_THISH/174-228
B8GVC4_THISH/112-176
B8GWU7_CAUCN/245-297
B8GXQ9_CAUCN/129-182
B8GZJ0_CAUCN/132-187
B8H8S8_ARTCA/128-183
B8HP75_CYAP4/135-193
B8HP75_CYAP4/244-298
B8HVQ4_CYAP4/354-404
B8I1C7_CLOCE/78-132
B8I4S1_CLOCE/353-404
B8I4Y7_CLOCE/380-430
B8IGI4_METNO/110-147
B8IHE5_METNO/206-243
B8IK46_METNO/116-171
B8IK60_METNO/400-451
B8IQD9_METNO/111-164
B8ISQ6_METNO/124-164
B8IUV1_METNO/241-293
B8IVQ3_METNO/395-446
B8J0J5_DESDA/164-212
B8J264_DESDA/123-176
B8JBR3_ANAD2/240-291
B8JCM7_ANAD2/168-219
B8JEM4_ANAD2/112-165
B8JFB1_ANAD2/126-174
B8K547_VIBPA/106-155
B8K6I1_VIBPA/172-224
B8K6I1_VIBPA/256-309
B8KAP2_VIBPA/208-257
B8KAP2_VIBPA/297-350
B8KAP2_VIBPA/393-445
B8KAP2_VIBPA/588-635
B8KEP1_VIBPA/296-346
B8KKR0_9GAMM/215-266
B8KKR0_9GAMM/298-353
B8KKR0_9GAMM/730-782
B8KQD8_9GAMM/290-339
B8KTH6_9GAMM/225-276
B8KXI8_9GAMM/339-390
B8L4I0_9GAMM/256-306
B8LWK4_TALSN/291-343
B8N390_ASPFN/290-342
B8ZP52_STRPJ/75-130
B9B554_9BURK/247-297
B9B740_9BURK/194-247
B9B740_9BURK/278-331
B9BF42_9BURK/226-278
B9BF42_9BURK/310-368
B9BIW7_9BURK/226-278
B9BIW7_9BURK/310-368
B9BKB9_9BURK/194-247
B9BKB9_9BURK/278-331
B9BQ14_9BURK/247-297
B9BY81_9BURK/177-230
B9C2X5_9BURK/226-278
B9C2X5_9BURK/310-368
B9C4C4_9BURK/194-247
B9C4C4_9BURK/278-331
B9C764_9BURK/191-244
B9CBL4_9BURK/247-297
B9CKK4_9ACTN/98-154
B9CWL4_9PAST/310-359
B9DNI3_STACT/80-134
B9DUQ8_STRU0/81-136
B9DZY9_CLOK1/161-209
B9DZZ1_CLOK1/162-210
B9DZZ3_CLOK1/162-210
B9E027_CLOK1/60-115
B9E136_CLOK1/291-340
B9E6X9_MACCJ/75-128
B9HTA1_POPTR/297-349
B9ISH3_BACCQ/189-255
B9IY94_BACCQ/63-118
B9JBX9_AGRRK/339-390
B9JD08_AGRRK/117-172
B9JD48_AGRRK/241-293
B9JKK1_AGRRK/140-176
B9JKY4_AGRRK/129-171
B9JNF0_AGRRK/106-145
B9JTQ6_AGRVS/339-390
B9JVB2_AGRVS/115-170
B9JVF0_AGRVS/241-293
B9K272_AGRVS/128-170
B9K279_AGRVS/187-240
B9K6N5_THENN/284-332
B9K6Q1_THENN/346-397
B9K7D1_THENN/355-406
B9K8G1_THENN/383-434
B9KAZ8_THENN/122-172
B9KAZ8_THENN/280-334
B9KAZ8_THENN/747-798
B9KAZ8_THENN/826-880
B9KF20_CAMLR/158-213
B9KIU1_ANAMF/242-294
B9KJI3_RHOSK/236-285
B9KP13_RHOSK/334-385
B9KQW6_RHOSK/242-294
B9KQZ4_RHOSK/114-152
B9KT52_RHOSK/301-350
B9KVE6_RHOSK/132-173
B9KYW7_THERP/52-106
B9LAU5_CHLSY/241-294
B9LBE8_CHLSY/354-405
B9LBV6_CHLSY/99-154
B9LZM2_GEOSF/351-402
B9M2X8_GEOSF/208-276
B9M2Z9_GEOSF/348-400
B9M2Z9_GEOSF/431-479
B9M2Z9_GEOSF/521-569
B9M2Z9_GEOSF/613-667
B9M2Z9_GEOSF/709-762
B9M3Y3_GEOSF/240-291
B9M932_GEOSF/373-424
B9M948_GEOSF/372-422
B9MEL9_ACIET/267-317
B9MEW2_ACIET/467-518
B9MRQ3_ANATD/73-128
B9MRU4_ANATD/353-404
B9NNH8_9RHOB/243-295
B9NQA1_9RHOB/405-455
B9P330_PROMA/299-347
B9P8Y2_POPTR/268-318
B9PD51_POPTR/64-115
B9QV64_9RHOB/80-135
B9QY94_9RHOB/241-292
B9R0X2_9RHOB/393-444
B9RMI6_RICCO/298-350
B9WBC5_CANDC/278-329
B9WT76_STRSU/76-131
B9X9K9_9BACT/933-984
B9XAX0_9BACT/175-230
B9XHI0_9BACT/255-307
B9XK54_9BACT/144-197
B9Y6Y8_9FIRM/297-346
B9Y877_9FIRM/383-434
B9Z242_9NEIS/246-296
C0A9U3_9BACT/124-175
C0AAN8_9BACT/259-305
C0AAV2_9BACT/110-164
C0AVA7_9ENTR/210-258
C0B3W8_9ENTR/24-73
C0B8C7_9FIRM/378-428
C0BAZ1_9FIRM/56-110
C0BBM8_9FIRM/286-335
C0BVT1_9CLOT/57-112
C0BWI0_9CLOT/286-335
C0BZ71_9CLOT/351-402
C0C3P5_9CLOT/384-434
C0CHL8_9FIRM/399-450
C0CHM5_9FIRM/378-429
C0CHP4_9FIRM/341-392
C0CI66_9FIRM/286-335
C0CK17_9FIRM/506-555
C0CK25_9FIRM/96-151
C0CU97_9CLOT/166-214
C0D2Y6_9CLOT/287-336
C0D545_9CLOT/89-144
C0D6I7_9CLOT/391-442
C0DUF5_EIKCO/246-303
C0E885_9CLOT/384-435
C0E8A5_9CLOT/161-208
C0ECS7_9CLOT/286-335
C0ENA3_NEIFL/241-292
C0EQ34_NEIFL/246-296
C0ESZ0_9FIRM/163-212
C0ETU8_9FIRM/412-462
C0EVU1_9FIRM/283-332
C0EWP2_9FIRM/54-109
C0F9D8_9RICK/240-292
C0FP60_9FIRM/303-352
C0FSK0_9FIRM/164-212
C0FYV5_9FIRM/65-120
C0G5P6_9RHIZ/122-174
C0G5S0_9RHIZ/241-293
C0G9Z0_9RHIZ/112-158
C0GEP7_9FIRM/58-113
C0GES0_9FIRM/369-420
C0GEY5_9FIRM/287-336
C0GH15_9FIRM/353-404
C0GH39_9FIRM/346-397
C0GH60_9FIRM/364-415
C0H3N4_ERWST/256-313
C0JZZ5_9BACT/353-404
C0M964_STRE4/81-136
C0MCU8_STRS7/81-136
C0N6M1_9GAMM/401-452
C0N719_9GAMM/242-292
C0N7E1_9GAMM/293-342
C0NJX0_AJECG/305-357
C0Q043_SALPC/252-300
C0Q1G5_SALPC/141-193
C0Q1M2_SALPC/173-219
C0QAI3_DESAH/353-404
C0QFQ4_DESAH/303-352
C0QH01_DESAH/103-153
C0QH01_DESAH/189-253
C0QQ01_PERMH/254-302
C0QXU0_BRAHW/380-431
C0R184_BRAHW/36-74
C0R202_BRAHW/287-336
C0R401_WOLWR/240-292
C0RIB9_BRUMB/121-173
C0RIE4_BRUMB/241-293
C0RKW2_BRUMB/112-158
C0S6L1_PARBP/308-360
C0VMK9_9GAMM/257-307
C0VUL5_9CORY/81-135
C0VVL1_9CORY/259-309
C0VYX2_9ACTO/250-300
C0W074_9ACTO/87-142
C0W2X2_9ACTO/96-151
C0W877_9ACTO/260-310
C0WA54_9FIRM/56-110
C0WAW3_9FIRM/282-332
C0WJQ2_9CORY/87-141
C0WQ86_LACBU/82-137
C0WXQ9_LACFE/76-130
C0X553_ENTFA/244-296
C0X8I1_ENTFA/81-136
C0XKQ1_LACHI/82-137
C0XRJ4_9CORY/81-135
C0XZA9_BURPS/204-257
C0Y2P4_BURPS/247-297
C0Y3M1_BURPS/193-255
C0Y3M1_BURPS/277-332
C0Y602_BURPS/338-390
C0Y602_BURPS/557-604
C0Y6G1_BURPS/206-259
C0Y9K2_BURPS/339-390
C0Z0V3_LACRE/66-121
C0ZB15_BREBN/88-143
C0ZYJ5_RHOE4/246-296
C1A1J4_RHOE4/158-212
C1A5W2_GEMAT/162-214
C1A8Y9_GEMAT/250-301
C1AB20_GEMAT/336-387
C1AB34_GEMAT/241-292
C1AGR7_MYCBT/252-302
C1AQY0_MYCBT/139-193
C1AUQ3_RHOOB/138-192
C1AYM8_RHOOB/240-290
C1BMB9_OSMMO/286-338
C1BUV3_9MAXI/274-326
C1C6T1_STRP7/75-130
C1CDU9_STRZJ/75-130
C1CK36_STRZP/75-130
C1CRU5_STRZT/75-130
C1D0H6_DEIDV/256-305
C1D4M6_LARHH/229-278
C1D6V6_LARHH/284-331
C1D7J1_LARHH/289-337
C1DCA8_LARHH/246-296
C1DEF1_AZOVD/290-339
C1DKC8_AZOVD/216-266
C1DL18_AZOVD/262-310
C1DMA6_AZOVD/290-339
C1DVX9_SULAA/251-300
C1E997_MICSR/255-307
C1EL39_BACC3/182-248
C1ESM1_BACC3/63-118
C1F293_ACIC5/204-258
C1F2S6_ACIC5/114-165
C1F2S6_ACIC5/196-254
C1F6E5_ACIC5/238-288
C1F865_ACIC5/207-258
C1F865_ACIC5/291-340
C1F865_ACIC5/602-650
C1F9D7_ACIC5/246-297
C1FNZ0_CLOBJ/388-439
C1FRQ0_CLOBJ/286-335
C1FVV7_CLOBJ/60-115
C1G413_PARBD/308-360
C1GVW1_PARBA/308-360
C1HMJ5_9ESCH/172-223
C1HN86_9ESCH/252-300
C1I071_NEIGO/246-296
C1I307_9CLOT/385-436
C1I3Y1_9CLOT/83-138
C1IC09_STRCI/301-343
C1KVD1_LISMC/60-115
C1L248_LISMC/162-210
C1M494_9ENTR/296-345
C1M639_9ENTR/173-219
C1M6A1_9ENTR/172-224
C1M721_9ENTR/252-300
C1MAH2_9ENTR/112-159
C1MSP1_MICPC/282-334
C1PB54_BACCO/84-139
C2BCE8_9FIRM/301-349
C2BDF4_9FIRM/68-123
C2CCQ8_VIBCH/101-148
C2CF67_9FIRM/282-333
C2CFN4_9FIRM/72-127
C2CGS2_9FIRM/291-339
C2CMY0_CORST/77-130
C2D227_LACBR/82-137
C2DAT7_ENTFA/81-136
C2DD33_ENTFA/244-296
C2DQP3_ECOLX/296-345
C2DU04_ECOLX/172-223
C2DUM8_ECOLX/252-300
C2E5Z8_LACJO/80-135
C2EF20_9LACO/75-130
C2EMJ5_9LACO/72-127
C2ERZ4_9LACO/68-123
C2FFW9_LACPA/76-131
C2FSA4_9SPHI/240-293
C2FUH7_9SPHI/152-207
C2G0S0_9SPHI/145-198
C2GI74_9CORY/259-309
C2GK46_9CORY/81-135
C2GQY1_LACRE/66-121
C2H352_ENTFA/81-136
C2H594_ENTFA/244-296
C2HAK5_ENTFC/79-134
C2HNT1_LACAC/78-133
C2HW55_VIBCH/101-148
C2HWI8_VIBCH/323-373
C2IAN1_VIBCH/323-373
C2IAV8_VIBCH/101-148
C2IGX5_VIBCH/101-148
C2IH51_VIBCH/323-373
C2INE0_VIBCH/171-223
C2INE0_VIBCH/254-307
C2IP08_VIBCH/101-148
C2IVY3_VIBCH/323-373
C2J6Y0_VIBCH/323-373
C2J9J7_VIBCH/323-373
C2J9S3_VIBCH/101-148
C2JJN9_ENTFA/244-296
C2JLY4_ENTFA/81-136
C2JWU8_LACRH/71-126
C2KC53_9LACO/76-131
C2KK71_LEUMC/70-125
C2KMN4_9ACTO/245-294
C2KND1_9ACTO/242-297
C2KVT3_9FIRM/261-311
C2L110_9FIRM/296-345
C2LG91_PROMI/299-348
C2LHR0_PROMI/260-308
C2LRK7_STRSL/84-139
C2M102_STAHO/81-135
C2M1S5_CAPGI/239-290
C2M1S5_CAPGI/322-373
C2M1S5_CAPGI/405-454
C2M1S5_CAPGI/494-543
C2MBF6_9PORP/159-209
C2MC01_9PORP/295-344
C2MN02_BACCE/179-245
C2MQW3_BACCE/64-119
C2N394_BACCE/206-272
C2N6J8_BACCE/64-119
C2NK75_BACCE/179-245
C2NN23_BACCE/64-119
C2P0Z2_BACCE/185-251
C2P3W9_BACCE/64-119
C2PHJ4_BACCE/179-245
C2PKD8_BACCE/64-119
C2Q127_BACCE/64-119
C2QEA6_BACCE/181-247
C2QHC1_BACCE/64-119
C2QVL0_BACCE/182-248
C2QYI0_BACCE/64-119
C2RAQ2_BACCE/185-251
C2RDH0_BACCE/64-119
C2RQI1_BACCE/188-254
C2RTC4_BACCE/64-119
C2S5Z6_BACCE/183-249
C2S963_BACCE/64-119
C2SQD6_BACCE/64-119
C2T680_BACCE/64-119
C2TJ08_BACCE/181-247
C2TLW0_BACCE/64-119
C2TZV5_BACCE/171-237
C2U2T0_BACCE/63-118
C2UG88_BACCE/185-251
C2UJD9_BACCE/64-119
C2UXN1_BACCE/171-237
C2V0S3_BACCE/63-118
C2VE21_BACCE/171-237
C2VH41_BACCE/63-118
C2VW34_BACCE/182-248
C2VZ37_BACCE/64-119
C2W9V6_BACCE/182-248
C2WCA5_BACCE/63-118
C2WPV0_BACCE/185-251
C2WT00_BACCE/64-119
C2X0V7_BACCE/174-240
C2X2U4_BACCE/63-118
C2XDY3_BACCE/185-251
C2XGY4_BACCE/64-119
C2XZG4_BACCE/64-119
C2YCS4_BACCE/184-250
C2YFN3_BACCE/64-119
C2YU08_BACCE/170-236
C2YWR5_BACCE/64-119
C2ZD20_BACCE/64-119
C2ZUK4_BACCE/64-119
C3AB23_BACMY/64-119
C3AQT7_BACMY/63-118
C3B883_BACMY/63-118
C3BQ64_9BACI/63-118
C3C4K6_BACTU/181-247
C3C851_BACTU/64-119
C3CL47_BACTU/187-253
C3CPA5_BACTU/64-119
C3D427_BACTU/187-253
C3D797_BACTU/64-119
C3DM34_BACTS/178-242
C3DQD8_BACTS/64-119
C3E5R4_BACTU/185-251
C3E8R6_BACTU/64-119
C3EMZ4_BACTK/185-251
C3EQU4_BACTK/63-118
C3F443_BACTU/181-247
C3F778_BACTU/64-119
C3FMH2_BACTB/187-253
C3FQM9_BACTB/64-119
C3G8D6_BACTU/64-119
C3GBL3_BACTU/184-250
C3GLD3_BACTU/184-250
C3GP68_BACTU/64-119
C3H3J3_BACTU/189-255
C3H6G7_BACTU/64-119
C3HL02_BACTU/184-250
C3HNX8_BACTU/64-119
C3I6C8_BACTU/64-119
C3IAQ3_BACTU/189-255
C3ILM7_BACTU/178-244
C3IPJ2_BACTU/64-119
C3J7R7_9PORP/166-219
C3JD68_9PORP/288-337
C3JHP2_RHOER/217-260
C3JKF4_RHOER/246-295
C3JRX5_RHOER/147-201
C3JXN3_PSEFS/247-300
C3JY85_PSEFS/262-310
C3KRG1_RHISN/143-183
C3KX78_CLOB6/388-439
C3KZX4_CLOB6/286-335
C3L0I2_CLOB6/249-292
C3L3I5_CLOB6/60-115
C3L5T1_BACAC/63-118
C3LBM8_BACAC/184-250
C3LTI4_VIBCM/101-148
C3LTR3_VIBCM/323-373
C3LZ26_VIBC3/323-373
C3M9P9_RHISN/339-390
C3MA22_RHISN/117-172
C3MA61_RHISN/241-293
C3MEX6_RHISN/240-290
C3MFV9_RHISN/181-235
C3NRZ3_VIBCJ/323-373
C3NSJ2_VIBCJ/101-148
C3P252_BACAA/184-250
C3P8N4_BACAA/63-118
C3PHZ0_CORA7/74-126
C3PMF1_RICAE/241-293
C3PV00_9BACE/288-337
C3PV73_9BACE/238-290
C3PV73_9BACE/321-374
C3PV73_9BACE/495-547
C3PV73_9BACE/594-645
C3PYC3_9BACE/144-194
C3PZ10_9BACE/153-205
C3PZ74_9BACE/145-201
C3Q0J0_9BACE/154-207
C3Q1B7_9BACE/148-203
C3Q6V4_9BACE/146-199
C3QBB1_9BACE/391-442
C3QBY5_9BACE/150-200
C3QBZ5_9BACE/152-207
C3QFS4_9BACE/214-267
C3QFS4_9BACE/297-349
C3QFS4_9BACE/471-519
C3QGJ1_9BACE/159-214
C3QGM3_9BACE/288-337
C3QH01_9BACE/149-202
C3QK35_9BACE/227-280
C3QK35_9BACE/310-362
C3QK35_9BACE/484-532
C3QP92_9BACE/152-204
C3QPA1_9BACE/152-202
C3QPZ7_9BACE/391-442
C3QQD3_9BACE/227-280
C3QQD3_9BACE/310-362
C3QQD3_9BACE/485-531
C3QYP4_9BACE/146-201
C3QYT6_9BACE/159-214
C3QYW8_9BACE/288-337
C3R145_9BACE/158-213
C3R1K7_9BACE/227-280
C3R1K7_9BACE/310-362
C3R1K7_9BACE/484-532
C3R5A7_9BACE/153-205
C3R5N6_9BACE/147-203
C3R6E7_9BACE/148-203
C3R755_9BACE/288-337
C3R7C1_9BACE/232-284
C3R7C1_9BACE/315-368
C3R7C1_9BACE/489-541
C3R7C1_9BACE/588-639
C3R958_9BACE/154-207
C3RFN4_9BACE/144-196
C3RK61_9FIRM/354-405
C3RKR7_9FIRM/287-336
C3SCW3_ECOLX/172-223
C3T2D2_ECOLX/252-300
C3TFC2_ECOLX/172-225
C3TFC2_ECOLX/256-313
C3W9A3_FUSMR/349-400
C3WC94_FUSMR/34-76
C3WFK0_FUSMR/285-334
C3WL27_9FUSO/284-333
C3WTC7_9FUSO/284-333
C3WYL7_9FUSO/284-333
C3X4Q2_OXAFO/247-297
C3X8F4_OXAFO/278-326
C3XAW3_OXAFO/247-297
C3XNG4_9HELI/156-208
C3Y4Y5_BRAFL/287-339
C4ARK1_BURMA/339-390
C4AT35_BURMA/206-259
C4ATS6_BURMA/247-297
C4F1G5_HAEIF/297-346
C4F605_HAEIF/297-346
C4F866_9ACTN/100-155
C4FA62_9ACTN/286-335
C4FI44_9AQUI/251-299
C4FKG3_9AQUI/311-364
C4FKG3_9AQUI/582-628
C4FQ64_9FIRM/140-191
C4FQR2_9FIRM/58-109
C4FWP5_9FIRM/72-127
C4FZS7_ABIDE/89-144
C4G962_9FIRM/71-125
C4G9I8_9FIRM/166-214
C4GBC7_9FIRM/291-340
C4GHY7_9NEIS/242-293
C4GN02_9NEIS/246-296
C4H6A9_YERPE/296-345
C4H7T7_YERPE/261-309
C4HHM4_YERPE/261-309
C4HPL6_YERPE/296-345
C4HV75_YERPE/296-345
C4HW84_YERPE/261-309
C4I7U1_BURPS/334-386
C4I7U1_BURPS/553-600
C4I8Y1_BURPS/193-255
C4I8Y1_BURPS/277-332
C4IE48_CLOBU/83-138
C4IFS1_CLOBU/412-461
C4IQ66_BRUAB/122-174
C4IQ88_BRUAB/241-293
C4IW19_BRUAB/112-158
C4JRI8_UNCRE/325-377
C4K1R5_RICPU/241-293
C4K397_HAMD5/269-318
C4KAJ5_THASP/401-452
C4KB14_THASP/288-337
C4KBU8_THASP/290-337
C4KCI8_THASP/249-306
C4KCI8_THASP/544-590
C4KQ68_BURPS/206-259
C4KSA4_BURPS/339-390
C4KTW6_BURPS/226-279
C4KU72_BURPS/247-297
C4L439_EXISA/55-109
C4L9H6_TOLAT/280-329
C4LB35_TOLAT/250-298
C4LCF6_TOLAT/207-258
C4LCF6_TOLAT/291-342
C4LEP5_TOLAT/298-347
C4LEV2_TOLAT/399-441
C4LFE2_TOLAT/181-229
C4N8U0_ACEWO/289-338
C4PZU8_SCHMA/219-271
C4R2S0_PICPG/259-310
C4RKR3_9ACTO/249-299
C4RNW4_9ACTO/113-166
C4S1D1_YERBE/180-227
C4S379_YERBE/245-293
C4S4X8_YERBE/272-321
C4S8A4_YERMO/180-227
C4SAI4_YERMO/263-312
C4SFU4_YERMO/245-293
C4SPI8_YERFR/245-293
C4ST04_YERFR/180-227
C4STX2_YERFR/272-321
C4SZ05_YERIN/263-312
C4T0B9_YERIN/172-219
C4T5Z7_YERIN/245-293
C4TQT0_YERKR/180-227
C4TV48_YERKR/263-312
C4TYR5_YERKR/250-298
C4U4D8_YERAL/182-229
C4UCA6_YERAL/245-293
C4UDK2_YERAL/272-321
C4UG30_YERRU/245-293
C4UNR4_YERRU/272-321
C4UUX5_YERRO/245-293
C4UXJ7_YERRO/263-312
C4UZE7_YERRO/112-159
C4V2X7_9FIRM/50-105
C4VML5_9LACO/75-130
C4VS93_9LACO/80-135
C4WC99_STAWA/83-137
C4WFS3_9RHIZ/170-222
C4WFZ7_9RHIZ/241-293
C4WMZ8_9RHIZ/112-155
C4WYN4_KLEPN/172-220
C4X968_KLEPN/296-345
C4XAZ1_KLEPN/172-225
C4XAZ1_KLEPN/256-313
C4XBG2_KLEPN/252-300
C4XGF8_DESMR/246-297
C4XGK1_DESMR/131-185
C4XJS0_DESMR/379-436
C4XMN9_DESMR/244-295
C4Y4P3_CLAL4/275-326
C4YID8_CANAW/277-328
C4YWN7_9RICK/241-293
C4Z022_EUBE2/286-335
C4Z0V0_EUBE2/67-122
C4Z9D4_EUBR3/88-143
C4Z9G3_EUBR3/287-335
C4ZJE0_THASP/229-282
C4ZJE0_THASP/313-357
C4ZJZ5_THASP/394-433
C4ZKI2_THASP/242-292
C4ZQA9_ECOBW/172-225
C4ZQA9_ECOBW/256-313
C4ZSF0_ECOBW/172-223
C4ZUC7_ECOBW/252-300
C5AAK5_BURGB/247-306
C5AJB0_BURGB/209-261
C5AJB0_BURGB/293-345
C5AQ93_METEA/131-179
C5ARW8_METEA/339-390
C5ATT6_METEA/400-451
C5AWE3_METEA/241-293
C5B168_METEA/118-173
C5B8I2_EDWI9/254-302
C5BIF2_TERTT/122-176
C5BJN0_TERTT/261-312
C5BJN0_TERTT/343-395
C5BJN0_TERTT/536-576
C5BJN0_TERTT/633-677
C5BNI0_TERTT/291-340
C5BSP9_TERTT/309-362
C5BSP9_TERTT/596-640
C5BT99_TERTT/293-342
C5C0S2_BEUC1/246-296
C5C480_BEUC1/147-202
C5CCD9_MICLC/128-183
C5CGN0_KOSOT/285-334
C5CHA2_KOSOT/1070-1121
C5CHA2_KOSOT/186-235
C5CHA2_KOSOT/270-317
C5CHA2_KOSOT/431-482
C5CHA2_KOSOT/587-642
C5CIR7_KOSOT/353-404
C5CIR9_KOSOT/346-396
C5CQL4_VARPS/188-245
C5CQL4_VARPS/272-328
C5CQW2_VARPS/195-248
C5CQW2_VARPS/279-335
C5CT15_VARPS/262-312
C5CVC3_VARPS/172-225
C5CWS9_VARPS/448-499
C5D4V5_GEOSW/65-120
C5EH62_9FIRM/103-158
C5EJT1_9FIRM/352-403
C5EJT4_9FIRM/375-426
C5ETP1_9FIRM/287-336
C5EZC1_9HELI/171-224
C5F5U5_LACPA/69-124
C5FUJ6_ARTOC/327-379
C5GUA6_AJEDR/311-363
C5JB33_9BACT/289-338
C5JLW0_AJEDS/311-363
C5M6X2_CANTT/276-327
C5N616_STAA3/86-140
C5NAG8_BURMA/339-390
C5NC18_BURMA/247-297
C5NEG7_BURMA/206-259
C5NY25_9BACL/73-128
C5PGB2_COCP7/322-374
C5PZK5_STAAU/86-140
C5Q9L3_STAEP/81-144
C5QSY0_STAEP/87-141
C5RD12_WEIPA/75-130
C5S0F2_9PAST/304-353
C5T0T9_ACIDE/129-183
C5T101_ACIDE/267-317
C5T603_ACIDE/467-518
C5TIB4_ZYMMO/289-338
C5TLG1_NEIFL/176-228
C5TN94_NEIFL/237-288
C5TPZ6_NEIFL/246-296
C5UR76_CLOBO/64-119
C5USN6_CLOBO/382-431
C5UUW6_CLOBO/35-78
C5UV05_CLOBO/162-210
C5UWC4_CLOBO/163-211
C5VQ89_CLOBO/286-335
C5VRN2_CLOBO/72-120
C5VVC5_STRSE/76-131
C5W2T0_ECOBB/172-225
C5W2T0_ECOBB/256-313
C5W4K3_ECOBB/296-345
C5W6G7_ECOBB/172-223
C5W721_ECOBB/252-300
C5WHT0_STRDG/76-131
C5Z9W1_BURPS/339-390
C5ZBH2_BURPS/204-255
C5ZCJ7_BURPS/247-297
C5ZJW2_BURPS/206-259
C5ZLU5_BURPS/327-379
C5ZLU5_BURPS/546-593
C5ZSE4_BURPS/193-255
C5ZSE4_BURPS/277-332
C5ZVJ4_9HELI/168-224
C6A4M4_THESM/352-403
C6ADP4_BARGA/241-293
C6ANS1_AGGAN/297-346
C6ATY9_RHILS/202-254
C6AUA2_RHILS/117-171
C6AUS4_RHILS/241-293
C6AV56_RHILS/121-175
C6B6S0_RHILS/90-138
C6BJP4_RALP1/247-297
C6BNV8_RALP1/354-404
C6BX68_DESAD/164-212
C6BXH6_DESAD/109-163
C6C5R7_DICDC/296-346
C6C9Q1_DICDC/255-303
C6CEF0_DICZE/255-303
C6CIF3_DICZE/296-346
C6CKK3_DICZE/112-158
C6CPN5_DICZE/172-224
C6CPN5_DICZE/256-311
C6DA42_PECCP/255-303
C6DCJ3_PECCP/172-225
C6DCJ3_PECCP/256-311
C6DN68_MYCTK/139-193
C6DX88_MYCTK/252-302
C6DZX7_GEOSM/183-239
C6E0M0_GEOSM/322-375
C6E0M0_GEOSM/405-460
C6E0M0_GEOSM/587-644
C6E0M0_GEOSM/682-727
C6E1V3_GEOSM/373-424
C6E400_GEOSM/115-168
C6E8N0_GEOSM/351-402
C6E8V4_GEOSM/240-291
C6E9R8_ECOBD/252-300
C6EAP5_ECOBD/172-223
C6EDL7_ECOBD/296-345
C6EHM4_ECOBD/179-232
C6EHM4_ECOBD/263-320
C6GRW2_STRSX/76-131
C6GU21_STRS4/76-131
C6HIT6_AJECH/75-127
C6HUI2_9BACT/374-426
C6HV47_9BACT/411-462
C6HYP2_9BACT/116-168
C6HYP2_9BACT/198-249
C6I0C0_9BACT/269-320
C6I0Q1_9BACT/359-410
C6I3E5_9BACE/208-260
C6I3E5_9BACE/291-340
C6I3E5_9BACE/465-517
C6I3E5_9BACE/564-616
C6I4L8_9BACE/143-193
C6I4L8_9BACE/226-278
C6I4L8_9BACE/400-451
C6I4L8_9BACE/499-547
C6I602_9BACE/144-195
C6IC88_9BACE/188-240
C6IC88_9BACE/271-320
C6IC88_9BACE/446-497
C6IC88_9BACE/545-595
C6ICW4_9BACE/288-337
C6IEP8_9BACE/156-212
C6IEZ7_9BACE/148-202
C6IGW9_9BACE/288-337
C6IGX6_9BACE/146-202
C6IJ47_9BACE/150-206
C6IMQ5_9BACE/151-205
C6IQV5_9BACE/391-442
C6IR55_9BACE/106-158
C6IR55_9BACE/23-76
C6J5D8_9BACL/384-435
C6J9E8_9FIRM/378-429
C6JAH6_9FIRM/285-334
C6JCV2_9FIRM/173-221
C6JE06_9FIRM/381-432
C6JE10_9FIRM/113-168
C6JEG8_9FIRM/297-346
C6JIN9_FUSVA/34-76
C6JLF8_FUSVA/285-334
C6JN91_FUSVA/351-402
C6L993_9FIRM/525-574
C6L9Q1_9FIRM/309-358
C6LCG1_9FIRM/381-432
C6LEW4_9FIRM/161-208
C6LGL8_9FIRM/124-178
C6M6Z7_NEISI/246-296
C6M723_NEISI/178-230
C6M723_NEISI/262-311
C6MA72_NEISI/241-292
C6MZ30_9GAMM/246-296
C6NSJ6_9GAMM/242-292
C6NSM6_9GAMM/233-284
C6PNQ5_9CLOT/163-211
C6PQJ3_9CLOT/161-209
C6PQP0_9CLOT/286-335
C6PR42_9CLOT/382-433
C6PV24_9CLOT/340-391
C6PY42_9CLOT/388-439
C6PYB3_9CLOT/161-209
C6Q015_9CLOT/357-408
C6Q1W9_9CLOT/42-97
C6R4N6_9MICC/207-262
C6RK44_ACIRA/257-307
C6RWA2_VIBCH/101-148
C6RYB8_VIBCH/296-346
C6S954_NEIML/246-296
C6SE10_NEIME/144-194
C6SN07_NEIME/246-296
C6SRP8_STRMN/76-131
C6SUV8_DROME/500-552
C6TN99_SOYBN/127-179
C6TTD1_BURPS/206-259
C6TVD5_BURPS/339-390
C6TWZ1_BURPS/204-257
C6TX60_BURPS/247-297
C6U8C2_BURPS/402-454
C6U8C2_BURPS/621-668
C6U8T0_BURPS/193-255
C6U8T0_BURPS/277-332
C6UEW7_ECOBR/172-225
C6UEW7_ECOBR/256-313
C6UIH0_ECOBR/296-345
C6UKL5_ECOBR/172-223
C6ULU3_ECOBR/252-300
C6UNR4_ECO5T/252-300
C6UPK6_ECO5T/172-225
C6UPK6_ECO5T/256-313
C6UVW9_ECO5T/296-345
C6V0M1_ECO5T/172-223
C6V5J9_NEORI/236-288
C6VAR1_ECOBD/172-225
C6VAR1_ECOBD/256-313
C6VDW4_ECOBD/296-345
C6VR59_LACPJ/92-140
C6VUM8_DYAFD/157-207
C6VZV9_DYAFD/240-293
C6W3K7_DYAFD/256-311
C6W3K7_DYAFD/340-387
C6W3K7_DYAFD/422-469
C6W3K7_DYAFD/512-570
C6W3V8_DYAFD/329-376
C6W3V8_DYAFD/502-557
C6WNB0_ACTMD/242-291
C6WRA2_ACTMD/113-167
C6WX56_METML/255-304
C6WXQ1_METML/105-153
C6WXQ1_METML/189-244
C6WYE0_METML/307-355
C6WYY8_METML/339-390
C6X0A9_FLAB3/174-225
C6X0Z6_FLAB3/255-308
C6X1S5_FLAB3/147-200
C6X6T6_METSD/191-240
C6X6T6_METSD/276-330
C6XAJ2_METSD/254-303
C6XG28_LIBAP/241-293
C6XJX8_HIRBI/242-294
C6XK35_HIRBI/127-176
C6XKT6_HIRBI/122-177
C6XLI7_HIRBI/152-203
C6XVK6_PEDHD/148-201
C6XVR5_PEDHD/233-287
C6XVR5_PEDHD/316-363
C6XVR5_PEDHD/399-452
C6XVR5_PEDHD/489-537
C6XVR5_PEDHD/587-636
C6XWH9_PEDHD/240-293
C6YBK3_VIBCH/298-348
C6YF59_VIBCH/101-148
C6YLC5_VIBCH/174-225
C6YLC5_VIBCH/257-307
C6YLC5_VIBCH/556-602
C6YLC5_VIBCH/651-699
C6YMI0_FRATT/241-291
C6YTU0_9GAMM/241-291
C6YUI6_9GAMM/133-189
C6Z1J3_9BACE/256-308
C6Z1J3_9BACE/339-392
C6Z1J3_9BACE/513-565
C6Z1J3_9BACE/612-661
C6Z1R7_9BACE/288-337
C6Z987_9BACE/148-203
C6ZB74_9BACE/145-201
C7BJE2_PHOAA/296-345
C7BPH5_PHOAA/172-224
C7BRP6_PHOAA/260-308
C7C7W1_METED/400-451
C7CGQ8_METED/241-293
C7CIT4_METED/118-173
C7CKH3_METED/131-179
C7CMQ2_METED/339-390
C7CT55_ENTFA/229-281
C7CV45_ENTFA/76-131
C7D1K0_ENTFA/67-122
C7D3V1_ENTFA/244-296
C7D832_9RHOB/242-294
C7DC67_9RHOB/399-449
C7GDH5_9FIRM/287-335
C7GEH7_9FIRM/70-125
C7GZK2_9FIRM/350-401
C7GZM9_9FIRM/70-125
C7GZP5_9FIRM/297-346
C7HDB7_CLOTM/248-297
C7HIL4_CLOTM/381-431
C7HIN9_CLOTM/352-403
C7HIQ5_CLOTM/79-125
C7HSD3_9FIRM/267-318
C7HT97_9FIRM/292-341
C7HU15_9FIRM/69-123
C7IQ32_THEET/352-403
C7IR80_THEET/289-339
C7ITF5_THEET/65-120
C7JBM6_ACEP3/242-294
C7JNZ6_ACEPA/242-294
C7JY62_ACEPA/242-294
C7K8F6_ACEPA/242-294
C7KHM5_ACEPA/242-294
C7KJG4_ACEPA/242-294
C7KTS6_ACEPA/242-294
C7L3K3_ACEPA/242-294
C7LB89_BRUMC/121-173
C7LBB3_BRUMC/241-293
C7LHQ9_BRUMC/112-158
C7LPS5_DESBD/196-246
C7LSB5_DESBD/102-155
C7LT69_DESBD/370-421
C7LVW9_DESBD/161-206
C7LVW9_DESBD/247-300
C7M6P8_CAPOD/246-298
C7M6P8_CAPOD/329-380
C7M6P8_CAPOD/412-454
C7M6P8_CAPOD/501-550
C7MDA6_BRAFD/130-185
C7MNJ1_CRYCD/97-152
C7MPR3_SACVD/210-264
C7MTD2_SACVD/238-287
C7N2G7_SLAHD/349-400
C7N574_SLAHD/94-149
C7NCF5_LEPBD/310-357
C7NJ59_KYTSD/151-205
C7NU21_HALUD/385-435
C7PBE5_CHIPD/244-295
C7PF51_CHIPD/139-194
C7PGB7_CHIPD/148-200
C7PLY6_CHIPD/165-215
C7PMN2_CHIPD/252-298
C7PMN2_CHIPD/331-381
C7PMN2_CHIPD/503-554
C7PRH6_CHIPD/240-293
C7Q5D9_CATAD/239-293
C7QCP7_CATAD/242-291
C7QMA5_CYAP0/152-205
C7QQ15_CYAP0/359-410
C7QRE0_CYAP0/144-201
C7QRE0_CYAP0/377-433
C7R0Q1_JONDD/243-293
C7R5D7_JONDD/119-174
C7R7G6_KANKD/241-291
C7RAP3_KANKD/296-348
C7RAP3_KANKD/580-633
C7RAP3_KANKD/673-720
C7RAR9_KANKD/297-344
C7RDT7_ANAPD/289-337
C7RHK1_ANAPD/69-124
C7RI02_ANAPD/282-333
C7RL77_ACCPU/246-296
C7RM11_ACCPU/194-247
C7RNN7_ACCPU/227-280
C7RPU4_ACCPU/404-449
C7RRB6_ACCPU/294-342
C7RSZ2_ACCPU/124-179
C7RU71_ACCPU/290-337
C7TC86_LACRG/71-126
C7TJ03_LACRL/71-126
C7U7I0_ENTFA/229-281
C7U7T1_ENTFA/67-122
C7UBG3_ENTFA/70-125
C7UGF4_ENTFA/244-296
C7UMX6_ENTFA/81-136
C7UP36_ENTFA/229-281
C7UVA3_ENTFA/244-296
C7UX36_ENTFA/67-122
C7V3L4_ENTFA/81-136
C7V5E0_ENTFA/244-296
C7VAM8_ENTFA/67-122
C7VCD9_ENTFA/229-281
C7VJ27_ENTFA/67-122
C7VNN5_ENTFA/244-296
C7VTW3_ENTFA/81-136
C7VW89_ENTFA/244-296
C7W0Y8_ENTFA/67-122
C7W2V6_ENTFA/244-296
C7WA04_ENTFA/244-296
C7WC72_ENTFA/81-136
C7WE96_ENTFA/67-122
C7WKF0_ENTFA/244-296
C7WNV9_ENTFA/244-296
C7WQU6_ENTFA/67-122
C7X004_ENTFA/81-136
C7X272_ENTFA/108-160
C7X6N6_9PORP/147-198
C7X7Z6_9PORP/352-403
C7X8A1_9PORP/208-259
C7X8A1_9PORP/293-341
C7X8A1_9PORP/683-734
C7X9B0_9PORP/147-202
C7XA66_9PORP/288-337
C7XAN3_9PORP/146-196
C7XEQ9_9PORP/146-200
C7XEY5_9PORP/149-204
C7XIC0_9LACO/76-131
C7XRY0_9FUSO/284-333
C7XTN3_9LACO/70-125
C7XYY0_9LACO/74-129
C7Y2I3_9LACO/76-131
C7YA64_ENTFA/244-296
C7YCD6_ENTFA/81-136
C7Z5H9_NECH7/280-332
C7ZXH5_STAAU/83-137
C8A4J6_STAAU/83-137
C8ACH9_STAAU/83-137
C8AIR5_STAAU/83-137
C8ASJ5_STAAU/83-137
C8JTJ7_LISMO/63-118
C8JVP2_LISMO/165-213
C8K0R7_LISMO/71-126
C8K2T3_LISMO/162-210
C8K8W6_LISMO/71-126
C8KB20_LISMO/165-213
C8KJA1_STAAU/83-137
C8KRA5_STAAU/83-137
C8L109_STAAU/83-137
C8L885_STAAU/86-140
C8LIK1_STAAU/83-137
C8LTQ8_STAAU/83-137
C8LZZ8_STAAU/83-137
C8M7F1_STAAU/83-137
C8MF62_STAAU/83-137
C8MJN2_STAAU/83-137
C8MUS2_STAAU/83-137
C8N037_STAAU/83-137
C8NC21_9GAMM/298-346
C8NGS6_9LACT/71-126
C8NQL5_COREF/85-139
C8P7T0_9LACO/68-123
C8PAT3_9LACO/73-128
C8PNG2_9SPIO/202-254
C8PNG2_9SPIO/399-445
C8PP63_9SPIO/277-322
C8PVU7_9GAMM/280-327
C8Q0B8_9GAMM/177-229
C8Q0B8_9GAMM/261-310
C8RRY0_CORJE/123-178
C8RY76_9RHOB/242-294
C8S2T5_9RHOB/163-216
C8SIF5_9RHIZ/129-186
C8SM61_9RHIZ/241-293
C8SNN8_9RHIZ/123-167
C8SP46_9RHIZ/144-196
C8SSD3_9RHIZ/129-181
C8STK3_9RHIZ/339-390
C8SXL9_KLEPR/172-220
C8SYB6_KLEPR/172-225
C8T779_KLEPR/252-300
C8TAP0_KLEPR/296-345
C8TPS4_ECO26/172-225
C8TPS4_ECO26/256-313
C8TSA5_ECO26/296-345
C8TTZ6_ECO26/172-223
C8TUS9_ECO26/252-300
C8U5E6_ECO10/172-225
C8U5E6_ECO10/256-313
C8U609_ECO10/172-223
C8U6K7_ECO10/252-300
C8U8V1_ECO10/296-345
C8UDN6_ECO1A/252-300
C8UMC3_ECO1A/172-225
C8UMC3_ECO1A/256-313
C8UQC2_ECO1A/296-345
C8VFW9_EMENI/290-342
C8VVT7_DESAS/375-426
C8VXD8_DESAS/379-430
C8W2X2_DESAS/353-404
C8W5N5_DESAS/56-110
C8W6Z4_ATOPD/100-156
C8WE25_ZYMMN/289-338
C8WHN4_EGGLE/79-134
C8WMP9_EGGLE/289-337
C8WQ77_ALIAD/117-172
C8XBC6_NAKMY/250-300
C8XF30_NAKMY/228-283
C8XFQ0_NAKMY/234-275
C9A015_ENTGA/60-111
C9A5N6_ENTCA/66-121
C9A8J9_ENTCA/289-337
C9AF35_ENTFC/79-134
C9ANW6_ENTFC/79-134
C9AWN2_ENTCA/289-337
C9B208_ENTCA/66-121
C9B613_ENTFC/79-134
C9BC87_ENTFC/79-134
C9BJG6_ENTFC/79-134
C9BSJ2_ENTFC/79-134
C9C1F0_ENTFC/79-134
C9C943_ENTFC/79-134
C9CK03_ENTCA/289-337
C9CQC8_ENTCA/71-126
C9CSW0_9RHOB/418-468
C9D2Q7_9RHOB/242-294
C9K182_KLEPN/172-227
C9K182_KLEPN/256-313
C9K199_KLEPN/172-225
C9K199_KLEPN/256-313
C9K1D8_KLEPN/172-225
C9K1D8_KLEPN/256-313
C9K1F7_KLEPN/172-225
C9K1F7_KLEPN/256-313
C9K1I2_KLEPN/172-227
C9K1K1_KLEPN/172-227
C9K1K1_KLEPN/256-313
C9KN34_9FIRM/75-130
C9KNE8_9FIRM/240-291
C9KPG3_9FIRM/178-233
C9KW93_9BACE/158-213
C9KWC2_9BACE/288-337
C9KX16_9BACE/146-195
C9KZB2_9BACE/159-214
C9L671_RUMHA/286-335
C9L832_RUMHA/379-430
C9LBM9_RUMHA/290-337
C9LCS3_RUMHA/58-112
C9LJ78_9BACT/279-329
C9LJ78_9BACT/362-415
C9LJ78_9BACT/536-584
C9LMX1_9FIRM/56-111
C9LRY6_9FIRM/54-109
C9LT89_9FIRM/241-292
C9LV72_9FIRM/175-229
C9M0E9_LACHE/78-133
C9M7Q3_9BACT/67-122
C9M8J9_9BACT/286-335
C9MD44_HAEIF/297-346
C9MJG7_HAEIF/297-346
C9MKP0_9BACT/139-190
C9MST0_9BACT/256-307
C9MST0_9BACT/339-390
C9MST0_9BACT/513-561
C9MST0_9BACT/612-659
C9NTR6_9VIBR/98-146
C9NXH5_9VIBR/294-347
C9NXH5_9VIBR/585-632
C9NZ90_9VIBR/296-346
C9P0B4_9VIBR/192-255
C9P0B4_9VIBR/276-329
C9P0B4_9VIBR/557-606
C9P5V6_VIBME/296-346
C9P8S9_VIBME/201-253
C9P8S9_VIBME/284-338
C9P8S9_VIBME/617-663
C9PBR2_VIBFU/296-346
C9PGB8_VIBFU/118-165
C9PJ85_VIBFU/173-225
C9PJ85_VIBFU/257-311
C9PMZ4_9PAST/171-222
C9PMZ4_9PAST/255-310
C9PQK7_9PAST/296-345
C9PXT7_9BACT/146-198
C9PY97_9BACT/266-331
C9PY97_9BACT/349-401
C9PY97_9BACT/523-571
C9PY97_9BACT/622-675
C9Q7U4_9VIBR/296-346
C9Q813_9VIBR/100-147
C9QHF9_VIBOR/116-164
C9QKS0_VIBOR/206-254
C9QKS0_VIBOR/295-348
C9QKS0_VIBOR/586-633
C9QM58_VIBOR/296-346
C9QR24_ECOD1/252-300
C9QS03_ECOD1/172-223
C9QUV5_ECOD1/296-345
C9QZ93_ECOD1/172-225
C9QZ93_ECOD1/256-313
C9R3X0_AGGAD/297-346
C9R8F1_AMMDK/53-106
C9RAQ2_AMMDK/382-433
C9RB67_AMMDK/372-423
C9RJK0_FIBSS/241-289
C9RND9_FIBSS/164-217
C9RND9_FIBSS/252-303
C9RUW2_GEOSY/65-120
C9SSL0_VERA1/271-323
C9T0Q3_9RHIZ/112-158
C9T5N4_9RHIZ/121-173
C9T5Q7_9RHIZ/241-293
C9T9Z7_9RHIZ/112-158
C9TF36_9RHIZ/241-293
C9TF59_9RHIZ/121-173
C9TKH0_9RHIZ/112-158
C9TME0_9RHIZ/241-293
C9TMG1_9RHIZ/121-173
C9TUQ7_9RHIZ/121-173
C9TUT0_9RHIZ/241-293
C9U153_9RHIZ/112-158
C9U318_BRUAB/121-173
C9U341_BRUAB/241-293
C9UA82_BRUAB/112-158
C9UC89_BRUAB/121-173
C9UCB2_BRUAB/241-293
C9UJU4_BRUAB/112-158
C9ULG6_BRUAB/121-173
C9ULI9_BRUAB/241-293
C9UTF8_BRUAB/112-158
C9UXH0_BRUAB/121-173
C9UXJ3_BRUAB/241-293
C9V2T4_BRUAB/112-158
C9V665_BRUNE/112-158
C9V9W2_BRUNE/121-173
C9V9Y4_BRUNE/241-293
C9VEU1_9RHIZ/112-158
C9VI87_9RHIZ/121-173
C9VIN0_9RHIZ/241-293
C9VQB3_BRUAB/112-158
C9VS53_BRUAB/121-173
C9VS75_BRUAB/241-293
C9X2D2_NEIM8/246-296
C9X8I6_SALTD/173-219
C9X9B1_SALTD/144-196
C9XB13_SALTD/252-300
C9XGN5_SALTD/296-345
C9XMM2_CLODC/77-126
C9XNL2_CLODC/286-337
C9XRJ4_CLODC/240-291
C9XRZ5_CLODC/385-436
C9XVY4_CROTZ/172-225
C9XVY4_CROTZ/256-311
C9XWR2_CROTZ/252-300
C9Y3N3_CROTZ/296-345
C9Y8C6_9BURK/118-169
C9Y8C6_9BURK/203-258
C9Y8N3_9BURK/436-487
C9YGI7_9BURK/360-410
C9YK72_CLODR/286-337
C9YP76_CLODR/77-126
C9YR87_CLODR/240-291
C9YRL0_CLODR/385-436
C9YXV7_STRSW/254-303
C9Z7J1_STRSW/241-277
C9Z7J6_STRSW/142-196
C9ZD93_STRSW/443-490
C9ZNC9_TRYB9/276-328
COMEA_BACSU/63-118
D0AEX9_ENTFC/65-120
D0AMH2_ENTFC/79-134
D0AUA1_BRUAB/112-158
D0AWM7_BRUAB/241-293
D0AWP7_BRUAB/121-173
D0B2K4_BRUME/121-173
D0B2M6_BRUME/241-293
D0B6L4_BRUME/112-158
D0BBV5_BRUSU/241-293
D0BBX5_BRUSU/121-174
D0BHA7_BRUSU/112-158
D0BMQ2_9LACT/52-107
D0BUF2_9FUSO/284-333
D0C1I7_9GAMM/256-306
D0C9E4_ACIBA/256-306
D0CTJ9_9RHOB/242-294
D0CXJ4_9RHOB/405-455
D0D460_9RHOB/243-294
D0D9H6_9RHOB/116-183
D0DEV1_9LACO/76-131
D0DN22_9LACO/74-129
D0DVE5_LACFE/78-132
D0DY17_9LACO/74-129
D0FQZ1_ERWPY/249-300
D0FRA6_ERWPY/175-227
D0FRA6_ERWPY/259-316
D0FSM7_ERWPY/296-345
D0GBE9_BRUME/112-158
D0GFW0_BRUME/241-293
D0GFY2_BRUME/122-174
D0GRJ8_VIBMI/296-346
D0GRS0_VIBMI/100-147
D0GTK5_VIBMI/207-256
D0GTK5_VIBMI/296-349
D0GTK5_VIBMI/392-444
D0GTK5_VIBMI/587-634
D0GV55_VIBMI/171-223
D0GV55_VIBMI/254-311
D0H1V4_VIBCH/296-346
D0H5V7_VIBCH/101-148
D0HFE2_VIBMI/296-346
D0HIG8_VIBMI/207-256
D0HIG8_VIBMI/296-349
D0HIG8_VIBMI/392-444
D0HIG8_VIBMI/587-634
D0HLA7_VIBCH/296-346
D0HRG9_VIBCH/101-148
D0HYA0_VIBCH/101-148
D0HZH4_VIBCH/296-346
D0I555_VIBHO/100-151
D0I701_VIBHO/297-347
D0I9R5_VIBHO/346-397
D0IAF4_VIBHO/407-451
D0IAS5_VIBHO/95-149
D0IC07_VIBHO/142-195
D0IC07_VIBHO/226-278
D0IG58_9VIBR/296-346
D0IGD0_9VIBR/100-149
D0IZR2_COMT2/163-215
D0J1R7_COMT2/273-323
D0J5T8_COMT2/532-583
D0JE86_YERPD/261-309
D0JM33_YERPD/296-345
D0JTY4_YERP1/296-345
D0JX14_YERP1/261-309
D0K5H0_STAAD/83-137
D0KDU7_PECWW/296-345
D0KG97_PECWW/112-156
D0KI52_PECWW/172-222
D0KI52_PECWW/256-311
D0KLE9_PECWW/255-303
D0L0U5_HALNC/197-258
D0L1N5_HALNC/297-346
D0L258_HALNC/242-292
D0LC07_GORB4/125-179
D0LDB1_GORB4/511-561
D0LHJ0_HALO1/118-174
D0LQF9_HALO1/122-175
D0LZ02_HALO1/244-295
D0M0S3_VIBSE/296-346
D0M3D6_VIBSE/483-542
D0MB37_VIBSE/113-173
D0MB37_VIBSE/197-252
D0MDC7_RHOM4/254-305
D0MG07_RHOM4/353-402
D0MG07_RHOM4/457-506
D0MJE2_RHOM4/254-307
D0MJE2_RHOM4/337-388
D0MJE2_RHOM4/432-482
D0MJE2_RHOM4/543-597
D0MJE2_RHOM4/641-691
D0MJE2_RHOM4/754-807
D0N865_PHYIT/280-332
D0P6B2_BRUSU/112-158
D0PCB0_BRUSU/121-173
D0PCD3_BRUSU/241-293
D0PFC9_BRUSU/112-158
D0PII0_BRUSU/121-174
D0PIK4_BRUSU/241-293
D0R4Q2_LACJF/80-135
D0RDQ9_9RHIZ/112-158
D0RGU9_9RHIZ/121-173
D0RGX2_9RHIZ/241-293
D0RP77_9RICK/243-295
D0RW70_9STRE/77-132
D0S172_ACICA/256-306
D0SBB2_ACIJO/257-307
D0SKV9_ACIJU/256-306
D0SX98_ACILW/257-307
D0T411_ACIRA/257-307
D0T9W8_9BACE/147-199
D0TAC0_9BACE/147-202
D0TAL0_9BACE/288-337
D0TB10_9BACE/146-198
D0TC47_9BACE/194-245
D0TC47_9BACE/279-327
D0TC47_9BACE/669-720
D0TCE7_9BACE/352-403
D0TP42_9BACE/159-214
D0TP76_9BACE/288-337
D0TPK5_9BACE/149-202
D0TT05_9BACE/227-280
D0TT05_9BACE/310-362
D0TT05_9BACE/484-532
D0TT96_9BACE/391-442
D0TTW9_9BACE/150-200
D0TTX7_9BACE/152-207
D0TW72_9BACE/227-280
D0TW72_9BACE/310-362
D0TW72_9BACE/484-532
D0W3V5_NEICI/246-296
D0W862_NEILA/246-296
D0W9M3_NEILA/241-292
D0WEQ0_9ACTN/114-168
D0WMG6_9ACTO/248-296
D0WN87_9ACTO/217-271
D0WVZ4_VIBAL/168-228
D0WVZ4_VIBAL/252-307
D0WWA7_VIBAL/200-252
D0WWA7_VIBAL/283-333
D0WWA7_VIBAL/566-611
D0WWA7_VIBAL/661-707
D0WY10_VIBAL/97-152
D0X3N9_VIBAL/104-154
D0X3N9_VIBAL/210-260
D0X3N9_VIBAL/299-352
D0X3N9_VIBAL/395-447
D0X3N9_VIBAL/589-636
D0XA52_VIBHA/168-220
D0XA52_VIBHA/252-307
D0XCL5_VIBHA/296-346
D0XEF4_VIBHA/103-153
D0XEF4_VIBHA/209-260
D0XEF4_VIBHA/298-351
D0XEF4_VIBHA/394-455
D0XEF4_VIBHA/588-635
D0XER3_VIBHA/104-158
D0XH45_VIBHA/199-254
D0XH45_VIBHA/282-336
D0XH45_VIBHA/576-627
D0YRG5_9ACTO/241-296
D0YTM3_9ACTO/245-294
D0YWL7_LISDA/113-166
D0YWL7_LISDA/197-252
D0YZQ5_LISDA/116-165
D0Z1Q5_LISDA/202-253
D0Z1Q5_LISDA/290-343
D0Z1Q5_LISDA/387-434
D0Z1Q5_LISDA/781-826
D0Z7W8_EDWTE/296-346
D0Z8N9_EDWTE/111-158
D0ZAY2_EDWTE/254-302
D0ZMF4_SALT1/173-219
D0ZNC7_SALT1/172-224
D0ZQH4_SALT1/252-300
D0ZWY4_SALT1/296-345
D1A466_THECD/242-291
D1AA93_THECD/128-182
D1AJ84_SEBTE/161-209
D1AP23_SEBTE/371-422
D1ARE8_SEBTE/371-422
D1AUF2_ANACI/242-294
D1B5R3_THEAS/71-126
D1B7S1_THEAS/161-209
D1B7Y6_THEAS/352-403
D1B8H6_THEAS/290-339
D1B8V4_THEAS/371-422
D1BBD3_SANKS/242-292
D1BEI9_SANKS/154-209
D1BLU4_VEIPT/140-191
D1BMN5_VEIPT/58-107
D1BUZ0_XYLCX/179-234
D1BW10_XYLCX/241-290
D1C1S2_SPHTD/241-286
D1C4G8_SPHTD/48-89
D1CCD0_THET1/377-428
D1CCQ9_THET1/55-110
D1CXD4_9RHIZ/121-173
D1CXF2_9RHIZ/241-293
D1D810_NEIGO/246-296
D1DDW8_NEIGO/246-296
D1DKC0_NEIGO/246-296
D1DS04_NEIGO/246-296
D1DYH0_NEIGO/246-296
D1E5J8_NEIGO/246-296
D1EBB7_NEIGO/246-296
D1EHT0_NEIGO/246-296
D1EIQ0_9RHIZ/112-158
D1ERS2_9RHIZ/121-173
D1ERU4_9RHIZ/241-293
D1ETV6_BRUME/112-158
D1EYJ5_BRUME/121-173
D1EYL6_BRUME/241-293
D1F845_BRUME/121-173
D1F868_BRUME/241-293
D1FCW8_9RHIZ/112-158
D1FEW2_9RHIZ/121-173
D1FEY4_9RHIZ/241-293
D1GMB8_STAA0/83-137
D1JEI3_9ARCH/373-424
D1JG48_9ARCH/40-87
D1JJU4_9BACE/143-193
D1JJU4_9BACE/226-278
D1JJU4_9BACE/400-451
D1JJU4_9BACE/499-547
D1JL04_9BACE/276-328
D1JL04_9BACE/359-408
D1JL04_9BACE/533-585
D1JL04_9BACE/632-684
D1JLN5_9BACE/188-240
D1JLN5_9BACE/271-320
D1JLN5_9BACE/446-497
D1JLN5_9BACE/545-595
D1JP99_9BACE/288-337
D1JTR1_9BACE/144-195
D1JX27_9BACE/144-194
D1JY71_9BACE/153-205
D1JYD4_9BACE/145-201
D1JZC3_9BACE/148-203
D1K0K6_9BACE/288-337
D1K0R9_9BACE/232-284
D1K0R9_9BACE/315-368
D1K0R9_9BACE/489-541
D1K0R9_9BACE/588-639
D1KAX9_9GAMM/240-290
D1KBG6_9GAMM/286-334
D1N816_9BACT/330-379
D1N841_9BACT/289-338
D1N987_9BACT/371-422
D1NBN3_9BACT/384-441
D1NJ78_CLOTM/79-125
D1NLK5_CLOTM/352-403
D1NLV5_CLOTM/381-431
D1NNI4_CLOTM/284-333
D1NYP1_9ENTR/297-346
D1P5L7_9ENTR/259-307
D1PA53_9BACT/271-336
D1PA53_9BACT/354-407
D1PA53_9BACT/528-576
D1PA53_9BACT/627-678
D1PBX8_9BACT/149-203
D1PFH3_9BACT/293-342
D1PN92_9FIRM/299-348
D1PXM8_9BACT/268-335
D1PXM8_9BACT/351-404
D1PXM8_9BACT/525-575
D1PYB7_9BACT/293-342
D1Q6L3_STAAU/86-140
D1QJ59_STAAU/83-137
D1QQU8_9BACT/140-194
D1QTK0_9BACT/168-224
D1QTS6_9BACT/223-288
D1QTS6_9BACT/306-355
D1QTS6_9BACT/480-529
D1QTS6_9BACT/579-631
D1QXS9_STAAU/83-137
D1RAG4_9CHLA/241-291
D1RCB5_LEGLO/243-293
D1RNT2_SEROD/172-223
D1RNT2_SEROD/256-312
D1RQH6_SEROD/296-345
D1RR52_SEROD/172-224
D1RTS9_SEROD/254-303
D1TVX8_YERPE/261-309
D1TZ09_YERPE/296-345
D1VU74_9FIRM/63-118
D1VUL2_9FIRM/291-340
D1VWV3_9BACT/251-318
D1VWV3_9BACT/334-387
D1VWV3_9BACT/508-556
D1VYI4_9BACT/147-203
D1W2E7_9BACT/274-340
D1W2E7_9BACT/357-406
D1W2E7_9BACT/531-581
D1W2E7_9BACT/630-682
D1W541_9BACT/147-201
D1WC01_9LACO/74-129
D1WG91_9LACO/74-129
D1WN39_STAEP/57-121
D1XCC5_9ACTO/255-304
D1XFI1_9ACTO/91-145
D1XYK0_9BACT/132-183
D1Y3C2_9BACT/63-117
D1Y5V9_9BACT/289-338
D1Y9S6_PROAC/127-181
D1YFB5_PROAC/242-292
D1YI16_9LACO/80-135
D1YMQ4_9FIRM/140-191
D1YRC3_9FIRM/58-107
D1ZPE6_SORMK/287-339
D1ZYA3_SORMK/96-157
D2A6Z2_SHIF2/165-216
D2A6Z2_SHIF2/249-307
D2ABP0_SHIF2/179-232
D2ABP0_SHIF2/263-320
D2AFY7_SHIF2/252-300
D2AGC8_SHIF2/296-345
D2AKN2_FRATE/241-291
D2AZL0_STRRD/125-179
D2B4C7_STRRD/238-288
D2BG77_DEHSV/240-286
D2BHH8_DEHSV/381-432
D2BHU8_DEHSV/374-425
D2BJZ1_DEHSV/44-86
D2BL64_LACLK/70-125
D2BRK6_DICD5/112-157
D2BS37_DICD5/255-303
D2BVG5_DICD5/172-224
D2BVG5_DICD5/256-311
D2C047_DICD5/296-346
D2C415_THENR/383-434
D2C6E7_THENR/178-227
D2C6E7_THENR/335-387
D2C6E7_THENR/803-855
D2C6E7_THENR/882-936
D2C701_THENR/352-403
D2C7L4_THENR/346-397
D2C7M9_THENR/283-332
D2ELE3_PEDAC/76-131
D2ERN2_9STRE/75-130
D2ETN2_9BACE/245-298
D2ETN2_9BACE/328-377
D2ETN2_9BACE/502-557
D2ETN2_9BACE/602-650
D2F1D8_9BACE/288-337
D2F1T4_9BACE/391-442
D2F7L7_STAAU/83-137
D2FDQ9_STAAU/83-137
D2FMC9_STAAU/83-137
D2FVU6_STAAU/83-137
D2G2F8_STAAU/83-137
D2G9Q7_STAAU/83-137
D2GGU4_STAAU/83-137
D2GRZ1_STAAU/83-137
D2HGR3_AILME/251-303
D2L161_9DELT/125-175
D2L245_9DELT/244-294
D2L4T4_9DELT/181-235
D2L8B0_9DELT/247-298
D2MJN1_9BACT/244-295
D2MKA0_9BACT/119-170
D2MNP9_9FIRM/280-331
D2MUH6_CAMJE/160-217
D2MZP1_CAMJE/160-218
D2N7T1_STAA5/83-137
D2NIQ7_ECOS5/296-345
D2NK17_ECOS5/172-223
D2NKM7_ECOS5/252-300
D2NT61_ROTMD/216-271
D2P151_LISM1/162-210
D2P2B0_LISM1/60-115
D2P3Y7_LISM2/162-210
D2P546_LISM2/60-115
D2PS76_KRIFD/387-437
D2PUY5_KRIFD/90-144
D2PVQ6_KRIFD/239-289
D2QGQ6_SPILD/240-293
D2QH24_SPILD/162-213
D2QHC6_SPILD/224-277
D2QHC6_SPILD/307-356
D2QHC6_SPILD/390-436
D2QHC6_SPILD/582-635
D2QHC6_SPILD/701-750
D2QI97_SPILD/156-212
D2QJM9_SPILD/150-203
D2QLP5_SPILD/153-205
D2QRL0_SPILD/247-299
D2QRL0_SPILD/332-381
D2QRL0_SPILD/505-560
D2QRL0_SPILD/610-663
D2QTY5_SPILD/161-215
D2QU73_SPILD/152-204
D2R0W6_PIRSD/306-355
D2R5G5_PIRSD/250-301
D2RIR0_ACIFV/108-157
D2RL62_ACIFV/55-110
D2RN96_ACIFV/290-340
D2RXM6_HALTV/189-239
D2RZF4_HALTV/194-245
D2SCU5_GEOOG/140-194
D2SHE9_GEOOG/249-299
D2T837_ERWP6/249-300
D2T8V3_ERWP6/175-227
D2T8V3_ERWP6/259-316
D2TBG3_ERWP6/296-345
D2TH23_CITRI/252-300
D2THK7_CITRI/296-345
D2TPS1_CITRI/173-221
D2TQL5_CITRI/172-224
D2TZF4_9ENTR/299-348
D2U4G2_9ENTR/209-258
D2UD41_XANAP/257-307
D2UML5_STAAU/83-137
D2USK9_STAAU/83-137
D2VGS8_NAEGR/287-339
D2Y4U8_9VIBR/173-225
D2Y4U8_9VIBR/257-311
D2YCJ8_VIBMI/207-256
D2YCJ8_VIBMI/296-349
D2YCJ8_VIBMI/392-444
D2YCJ8_VIBMI/587-634
D2YDK3_VIBMI/84-131
D2YI67_VIBMI/296-346
D2YLR9_VIBMI/171-223
D2YLR9_VIBMI/254-313
D2YNS8_VIBMI/208-257
D2YNS8_VIBMI/297-350
D2YNS8_VIBMI/393-445
D2YNS8_VIBMI/588-635
D2YQJ6_VIBMI/84-131
D2Z2E4_9BACT/345-396
D2Z2F6_9BACT/72-127
D2Z2N2_9BACT/350-401
D2Z5Q3_9BACT/217-268
D2Z5Q3_9BACT/300-355
D2Z5Q3_9BACT/483-532
D2Z8H9_9BACT/160-207
D2ZBP5_9ENTR/296-345
D2ZEF5_9ENTR/172-223
D2ZEK0_9ENTR/177-228
D2ZEK0_9ENTR/261-315
D2ZEX7_9ENTR/252-300
D2ZSK4_NEIMU/241-292
D2ZV20_NEIMU/246-296
D2ZXV5_NEIMU/178-229
D2ZXV5_NEIMU/262-312
D3A2F8_NEISU/246-296
D3A7K4_NEISU/241-292
D3A7X5_NEISU/176-228
D3A8U2_9CLOT/329-380
D3AJQ7_9CLOT/91-152
D3BLC0_POLPA/294-346
D3CU32_9ACTO/255-310
D3CUN3_9ACTO/240-290
D3DFI5_HYDTT/251-296
D3DJX6_HYDTT/342-393
D3EWY6_STAA4/83-137
D3FAT6_CONWI/79-134
D3FDL1_CONWI/238-289
D3FNS9_CAMJI/160-217
D3FXJ6_BACPE/65-120
D3GTL6_ECO44/296-345
D3GZC4_ECO44/172-223
D3H1E9_ECO44/252-300
D3H8K7_STRM6/68-123
D3HC96_STRG3/77-132
D3HNZ7_LEGLN/243-293
D3HV96_9BACT/241-306
D3HV96_9BACT/324-377
D3HV96_9BACT/498-547
D3HW23_9BACT/149-202
D3HY32_9BACT/146-199
D3I1I0_9BACT/293-342
D3I6T2_9BACT/282-334
D3I6T2_9BACT/365-416
D3I6T2_9BACT/539-586
D3I842_9BACT/148-199
D3ID22_9BACT/262-327
D3ID22_9BACT/345-396
D3ID22_9BACT/519-567
D3ID22_9BACT/618-669
D3IDR8_9BACT/145-201
D3IFD0_9BACT/146-199
D3IFT3_9BACT/259-324
D3IFT3_9BACT/342-394
D3IFT3_9BACT/516-564
D3IFT3_9BACT/615-669
D3K1E3_KLEPN/172-220
D3KQJ4_LISMO/165-213
D3KZM0_9BACT/329-380
D3L0C5_9BACT/92-142
D3L0D7_9BACT/346-397
D3L3N4_9BACT/158-206
D3L4F0_9BACT/330-381
D3L558_9BACT/296-347
D3L6K1_9BACT/52-100
D3LGJ2_ENTFC/92-147
D3LLX3_MICLU/128-183
D3LT48_9FIRM/287-336
D3LVT6_9FIRM/46-101
D3LZK2_9ACTO/240-290
D3M8J9_9ACTO/211-266
D3MBU6_PROAC/242-292
D3MC94_PROAC/127-181
D3MK67_PROAC/127-181
D3MLW9_PROAC/242-292
D3MR04_9FIRM/87-135
D3MUC2_9FIRM/286-337
D3NS21_AZOS1/137-190
D3NU85_AZOS1/166-215
D3NU85_AZOS1/658-711
D3NWK2_AZOS1/242-294
D3P9P1_DEFDS/354-405
D3PBK8_DEFDS/278-326
D3PT46_MEIRD/250-299
D3PU42_STANL/249-299
D3PVY1_STANL/72-128
D3QCG3_STALH/45-99
D3QKX7_ECOCB/252-300
D3QPH8_ECOCB/172-225
D3QPH8_ECOCB/256-313
D3QTY6_ECOCB/296-345
D3QY44_ECOCB/160-211
D3QZB0_CLOB3/298-347
D3R1R1_CLOB3/105-158
D3R815_KLEVT/172-225
D3R815_KLEVT/256-313
D3RDC3_KLEVT/296-345
D3RIJ2_KLEVT/172-220
D3RLK5_KLEVT/252-300
D3RMB6_ALLVD/170-222
D3RMB6_ALLVD/464-515
D3RNH2_ALLVD/246-296
D3RP08_ALLVD/304-353
D3RPX3_ALLVD/289-338
D3RSF3_ALLVD/299-347
D3RUD1_ALLVD/361-412
D3SB78_THISK/292-341
D3SF67_THISK/168-221
D3SF67_THISK/252-301
D3SFJ8_THISK/242-292
D3SH84_DEHSG/240-286
D3SII2_DEHSG/378-429
D3SIV2_DEHSG/373-424
D3SKV5_DEHSG/44-86
D3SLE8_THEAH/251-296
D3T5D9_THEIA/289-339
D3T825_THEIA/352-403
D3T861_THEIA/65-120
D3TS33_GLOMM/290-342
D3UM38_LISSS/162-210
D3UN67_LISSS/61-116
D3V189_XENBS/296-345
D3V882_XENBS/260-308
D3VGE6_XENNA/296-345
D3VJ12_XENNA/260-308
D3Y1H1_VIBVU/104-157
D3YUM1_MOUSE/266-318
D3Z1U9_MOUSE/196-248
D4B1G8_ARTBC/328-380
D4B7A9_9ENTR/252-300
D4B8B9_9ENTR/172-224
D4B8I3_9ENTR/173-219
D4B9Y0_9ENTR/296-345
D4BHI9_9ENTR/112-159
D4BTN8_PRORE/297-346
D4BYJ9_PRORE/258-306
D4C5B0_PRORE/142-195
D4C5B0_PRORE/226-278
D4C9C7_9CLOT/289-338
D4CCS1_9CLOT/109-164
D4CKP6_9FIRM/242-293
D4CR47_9FIRM/316-365
D4CSB8_9FUSO/290-339
D4DD65_TRIVH/388-440
D4DPM5_NEIEG/239-296
D4E3P6_SEROD/255-303
D4E6S5_SEROD/296-345
D4E8S0_SEROD/172-223
D4E8S0_SEROD/256-311
D4EB68_AGGAC/297-346
D4EJG9_ENTFA/81-136
D4ELU7_ENTFA/244-296
D4ETR5_ENTFA/244-296
D4EV50_ENTFA/81-136
D4F5P0_EDWTA/296-346
D4F6V5_EDWTA/168-222
D4F7R3_EDWTA/254-302
D4FF55_9LACO/76-131
D4FIZ5_STAEP/57-121
D4FSB7_STROR/75-130
D4FZ03_BACNA/63-118
D4G9X0_TREPC/316-363
D4GDR4_PANAM/296-345
D4GID8_PANAM/172-224
D4GID8_PANAM/256-312
D4GJ49_PANAM/253-302
D4H116_DENA2/278-326
D4H174_DENA2/355-406
D4HA70_PROAS/242-292
D4HD55_PROAS/127-181
D4HWN7_ERWAC/175-227
D4HWN7_ERWAC/259-315
D4HX03_ERWAC/249-300
D4I2G4_ERWAC/296-345
D4I6U2_ERWAE/175-227
D4I6U2_ERWAE/259-315
D4I7E2_ERWAE/249-300
D4IC63_ERWAE/296-345
D4IJ37_9BACT/148-198
D4ILK7_9BACT/283-332
D4IVS2_BUTFI/56-111
D4J362_BUTFI/286-335
D4J6C0_9FIRM/350-401
D4J7S0_9FIRM/291-340
D4J9M9_9FIRM/72-127
D4JLM4_9FIRM/287-335
D4JLP7_9FIRM/80-135
D4JRL0_9FIRM/280-327
D4KE55_9FIRM/57-112
D4KPT6_9FIRM/64-119
D4KQR0_9FIRM/287-335
D4KVI9_9FIRM/70-125
D4KXR2_9FIRM/287-335
D4LD65_9FIRM/278-326
D4LDK0_9FIRM/353-404
D4LGN7_9FIRM/193-242
D4LHV2_9FIRM/378-429
D4LJS1_9FIRM/164-212
D4LJV3_9FIRM/108-163
D4LR16_9FIRM/164-212
D4LSW2_9FIRM/285-334
D4LTK3_9FIRM/378-429
D4LUS6_9FIRM/83-138
D4LZ97_9FIRM/87-142
D4M2Y7_9FIRM/164-211
D4M318_9FIRM/379-429
D4M5P7_9FIRM/286-335
D4MAE5_9BACT/383-433
D4MAL7_9BACT/78-132
D4MB51_9ENTE/244-296
D4MJW4_9FIRM/280-327
D4MS93_9FIRM/109-164
D4MXX2_9FIRM/50-105
D4N011_9FIRM/285-334
D4PJD8_LISMO/162-210
D4PK33_LISMO/71-126
D4PSX6_LISMO/165-213
D4PTY8_LISMO/71-126
D4Q1L0_LISMO/71-126
D4Q627_LISMO/162-210
D4QLN0_ENTFC/46-101
D4QW62_ENTFC/92-147
D4R4V4_ENTFC/92-147
D4RAV4_ENTFC/92-147
D4RED8_ENTFC/92-147
D4RUU9_ENTFC/92-147
D4RWQ2_9FIRM/286-335
D4S0I7_9FIRM/59-114
D4S8D3_9FIRM/48-103
D4SIL3_ENTFC/92-147
D4SRV7_9XANT/256-306
D4SW11_9XANT/127-182
D4T8U8_9XANT/256-306
D4TB32_9XANT/127-182
D4TEQ2_9NOST/362-418
D4TFG3_9NOST/358-409
D4TMU0_9NOST/358-409
D4TQ85_9NOST/481-537
D4TXP8_9ACTO/97-152
D4U080_9ACTO/240-290
D4U4E4_STAAU/86-140
D4UFY2_STAAU/86-140
D4UXB4_ENTFA/244-296
D4V0T1_ENTFA/70-125
D4V5L8_BACVU/148-203
D4V600_BACVU/146-199
D4V6T3_BACVU/288-337
D4V917_BACVU/232-284
D4V917_BACVU/315-368
D4V917_BACVU/489-541
D4V917_BACVU/588-637
D4V9T4_BACVU/145-201
D4VGP3_9BACE/159-214
D4VGS5_9BACE/288-337
D4VI32_9BACE/149-202
D4VM17_9BACE/129-179
D4VM24_9BACE/152-207
D4VPJ0_9BACE/227-280
D4VPJ0_9BACE/310-362
D4VPJ0_9BACE/485-532
D4VTB9_9BACE/227-280
D4VTB9_9BACE/310-362
D4VTB9_9BACE/484-532
D4VTI5_9BACE/391-442
D4VV31_ENTFC/79-134
D4W1D5_9FIRM/56-111
D4W347_9FIRM/290-339
D4W8J6_9FIRM/353-404
D4WCT6_BACOV/156-211
D4WDN0_BACOV/150-205
D4WDN7_BACOV/131-182
D4WDR4_BACOV/201-254
D4WDR4_BACOV/284-336
D4WDR4_BACOV/458-506
D4WDW1_BACOV/288-337
D4WDZ3_BACOV/159-214
D4WE32_BACOV/146-201
D4WG09_BACOV/201-254
D4WG09_BACOV/284-336
D4WG09_BACOV/458-506
D4WGW2_BACOV/391-442
D4WPZ8_BACOV/159-214
D4WQ29_BACOV/288-337
D4WRB5_BACOV/131-181
D4WRC2_BACOV/152-207
D4WRJ7_BACOV/157-206
D4WTQ5_BACOV/227-278
D4WW85_BACOV/157-205
D4WWJ1_BACOV/49-102
D4WZ25_BACOV/227-278
D4WZV2_BACOV/245-296
D4X8W8_9BURK/271-321
D4XG77_9BURK/183-236
D4XI05_9BURK/345-396
D4XN05_ACIHA/257-307
D4Y399_BACTR/65-120
D4YJ05_9LACT/127-182
D4YKS7_9MICO/102-157
D4YS16_9LACO/80-134
D4Z0M9_SPHJU/249-301
D4Z2C1_SPHJU/126-179
D4Z2C1_SPHJU/204-254
D4Z369_SPHJU/139-191
D4Z6S8_SPHJU/117-172
D4Z7Q6_SPHJU/316-367
D4Z7U4_SPHJU/195-245
D4ZFY8_SHEVD/151-201
D4ZID8_SHEVD/297-349
D4ZID8_SHEVD/589-640
D4ZID8_SHEVD/683-728
D4ZIW2_SHEVD/249-300
D4ZKV9_SHEVD/303-352
D4ZVV6_SPIPL/297-350
D4ZZW5_SPIPL/354-405
D5A213_SPIPL/158-217
D5A213_SPIPL/509-563
D5A3S4_SPIPL/405-461
D5A465_SPIPL/347-402
D5AGY8_STRGZ/76-131
D5AQH1_RHOCB/325-376
D5ARZ1_RHOCB/301-350
D5ATH9_RHOCB/242-294
D5AUR5_RHOCB/162-214
D5AW34_RICPP/241-293
D5AYX2_YERPZ/261-309
D5B6J2_YERPZ/296-345
D5BNQ9_PUNMI/407-457
D5BPA7_PUNMI/242-293
D5BVT9_NITHN/400-451
D5BXD2_NITHN/289-338
D5C047_NITHN/128-177
D5C0G1_NITHN/169-219
D5C0Q2_NITHN/124-174
D5C2P0_NITHN/243-292
D5C513_NITHN/251-298
D5C665_ENTCC/252-300
D5CAX6_ENTCC/296-345
D5CI20_ENTCC/170-222
D5CJC5_ENTCC/141-193
D5CJV2_ENTCC/202-251
D5CJV2_ENTCC/286-341
D5CME7_SIDLE/289-336
D5CMN8_SIDLE/292-340
D5CPF7_SIDLE/287-336
D5CQS7_SIDLE/240-290
D5CSA5_SIDLE/406-450
D5D396_ECOKI/296-345
D5D672_ECOKI/172-223
D5D775_ECOKI/252-300
D5DMQ5_BACMD/68-123
D5DSW9_BACMQ/68-123
D5E7Q2_METMS/282-330
D5ECH1_AMICL/286-335
D5EG15_AMICL/66-121
D5EGJ1_AMICL/353-404
D5EGZ7_AMICL/228-290
D5EGZ7_AMICL/312-365
D5EGZ7_AMICL/493-541
D5EMK9_CORAD/132-191
D5ENH6_CORAD/131-188
D5EP78_CORAD/244-296
D5ESN9_PRER2/141-196
D5ETW6_PRER2/148-203
D5EVF1_PRER2/213-265
D5EVF1_PRER2/296-350
D5EVF1_PRER2/470-517
D5EVF1_PRER2/569-616
D5EZ68_PRER2/298-347
D5GPU5_TUBMM/293-345
D5H2S0_LACCS/76-131
D5H5U0_SALRM/255-306
D5H6F0_SALRM/337-389
D5H6F0_SALRM/420-468
D5H6F0_SALRM/524-576
D5H6F0_SALRM/614-675
D5H6F0_SALRM/712-764
D5H6F0_SALRM/823-872
D5HGT0_9FIRM/287-338
D5HH42_9FIRM/67-122
D5MEL8_9BACT/298-348
D5MIE9_9BACT/154-206
D5MIE9_9BACT/259-313
D5MKE7_9BACT/241-292
D5MM29_9BACT/538-589
D5N5U3_BACSU/63-118
D5NC54_9BURK/211-269
D5NC54_9BURK/295-350
D5NHX1_9BURK/154-206
D5NI59_9BURK/339-390
D5NIV6_9BURK/182-233
D5NJZ2_9BURK/247-297
D5NQ25_9BURK/203-256
D5NSC7_9BURK/193-246
D5NSC7_9BURK/277-335
D5P079_CORAM/89-143
D5PDN7_9MYCO/250-300
D5PHA9_9MYCO/125-179
D5Q2E8_CLODI/77-125
D5Q5C8_CLODI/286-337
D5Q7A9_CLODI/385-436
D5Q7N6_CLODI/240-291
D5QEM1_GLUHA/122-177
D5QHD7_GLUHA/242-294
D5QK13_METTR/141-193
D5QL02_METTR/242-294
D5QN28_METTR/140-188
D5QSM4_METTR/114-169
D5QV93_METTR/172-225
D5QW05_METTR/133-184
D5QW65_METTR/174-227
D5RF80_FUSNN/290-339
D5RGP5_9PROT/239-290
D5RKD4_9PROT/176-227
D5RKD4_9PROT/586-636
D5RNH4_9PROT/121-175
D5RRQ0_9PROT/244-296
D5RXF2_CLODI/77-125
D5S0Q8_CLODI/240-291
D5S143_CLODI/385-436
D5S378_CLODI/286-337
D5S907_STRPA/78-133
D5SWH2_PLAL2/43-103
D5SX52_PLAL2/250-301
D5T4U2_LEUKI/71-126
D5TAJ1_LEGP2/243-293
D5TSA0_BACT1/1-51
D5TXV5_BACT1/63-118
D5U454_BRAM5/380-431
D5UAU4_BRAM5/287-336
D5UBD9_BRAM5/36-75
D5UGM3_CELFN/48-103
D5UJ31_CELFN/241-291
D5UTB6_TSUPD/125-179
D5UVH8_TSUPD/251-301
D5V6N4_ARCNC/245-296
D5VBC8_MORCR/285-335
D5VGX8_CAUST/245-297
D5VJD0_CAUST/124-177
D5VPI2_CAUST/124-173
D5VUZ5_CLOB2/60-115
D5VYS0_CLOB2/239-289
D5VZR7_CLOB2/388-439
D5W2K9_CLOB2/249-292
D5W2Y2_CLOB2/286-335
D5W5Y4_BURSC/247-297
D5W833_BURSC/203-260
D5WB01_BURSC/338-389
D5WCR0_BURSC/182-235
D5WGE2_BURSC/239-290
D5WXL8_BACT2/71-126
D5X2E6_THIK1/433-484
D5X383_THIK1/124-186
D5X426_THIK1/258-308
D5X8F9_THEPJ/161-209
D5XAU9_THEPJ/104-158
D5XBF9_THEPJ/352-403
D5XBV6_THEPJ/162-209
D5XCI2_THEPJ/375-426
D5XE10_THEPJ/374-425
D5XVJ0_MYCTU/139-193
D5XYF4_MYCTU/252-302
D5Y6A8_MYCTU/153-207
D5Y872_MYCTU/252-302
D5YHP3_MYCTU/139-193
D5YJB4_MYCTU/252-302
D5YU30_MYCTU/139-193
D5YW93_MYCTU/252-302
D5Z5T9_MYCTU/139-193
D5Z7Z0_MYCTU/252-302
D5ZGZ4_MYCTU/139-193
D5ZL13_MYCTU/252-302
D6A3P8_9ACTO/229-265
D6A3Q3_9ACTO/225-279
D6A4X3_9ACTO/253-302
D6A613_9ACTO/141-177
D6AB24_STRFL/233-287
D6AB29_STRFL/241-278
D6AEU8_STRFL/255-304
D6B093_9ACTO/234-288
D6B690_9ACTO/253-302
D6BHP0_9FUSO/284-333
D6CJW2_9BACT/239-289
D6CKF6_THIS3/433-484
D6CP67_THIS3/106-157
D6CP67_THIS3/188-240
D6CUT0_THIS3/124-186
D6CVD2_THIS3/258-308
D6CX01_9BACE/131-181
D6CX08_9BACE/150-205
D6D2Z6_9BACE/147-203
D6D3P7_9BACE/391-442
D6D5H5_9BACE/288-337
D6D5U5_9BACE/149-202
D6DJA0_CLOSC/161-209
D6DL63_CLOSC/289-338
D6DLE5_CLOSC/109-164
D6DPB3_ENTCL/170-221
D6DPB3_ENTCL/254-311
D6DRA4_ENTCL/252-300
D6DRJ7_ENTCL/171-223
D6DRJ7_ENTCL/255-310
D6DRN1_ENTCL/141-193
D6DSX7_ENTCL/296-345
D6E4G7_9FIRM/80-135
D6E4J1_9FIRM/287-335
D6ED29_STRLI/229-265
D6ED34_STRLI/206-260
D6EFL5_STRLI/254-303
D6EGT2_STRLI/145-194
D6F9D2_MYCTU/252-302
D6FIX5_MYCTU/139-193
D6FL48_MYCTU/252-302
D6FQQ9_MYCTU/252-302
D6FY11_MYCTU/139-193
D6GA87_9ENTR/252-300
D6GAQ9_9ENTR/172-225
D6GAQ9_9ENTR/256-312
D6GCI5_9ENTR/296-345
D6GIM0_9ENTR/172-220
D6GT18_FILAD/75-129
D6H0F8_STAAU/83-137
D6H5D2_NEIGO/246-296
D6HHF1_STAAU/83-137
D6HLS1_9FIRM/34-78
D6HP28_9FIRM/282-331
D6HV33_ECOLX/172-225
D6HV33_ECOLX/256-313
D6HXB3_ECOLX/296-345
D6HYH7_ECOLX/171-222
D6HZ30_ECOLX/252-300
D6I8P9_ECOLX/172-225
D6I8P9_ECOLX/256-313
D6I9D1_ECOLX/172-223
D6I9M4_ECOLX/252-300
D6IAU2_ECOLX/296-345
D6IQA8_ECOLX/296-345
D6IRB5_ECOLX/169-217
D6IRG5_ECOLX/171-222
D6IS30_ECOLX/252-300
D6J111_STAAU/83-137
D6J8U9_ECOLX/172-225
D6J8U9_ECOLX/256-313
D6JAW1_ECOLX/296-345
D6JBQ1_ECOLX/169-217
D6JBW2_ECOLX/171-222
D6JCI1_ECOLX/252-300
D6JJE5_NEIGO/246-296
D6JSF5_ACIG3/256-306
D6K094_9ACTO/241-277
D6KAV2_9ACTO/260-309
D6KH42_9FIRM/140-191
D6KHV7_9FIRM/58-107
D6KMA4_9FIRM/140-191
D6KN17_9FIRM/58-108
D6KXN0_9NEIS/246-296
D6L0B7_9NEIS/192-244
D6L7S3_9FUSO/284-333
D6LJL5_9FUSO/284-333
D6LMX7_9RHIZ/122-174
D6LMZ8_9RHIZ/241-293
D6LTK7_9RHIZ/112-158
D6LYE8_STAAU/83-137
D6S4K2_9LACO/74-129
D6S782_PEPMA/383-434
D6S8G9_PEPMA/288-336
D6SAI0_PEPMA/68-122
D6SJ26_STAAU/86-140
D6SKW6_9DELT/109-161
D6SM85_9DELT/349-400
D6SM90_9DELT/375-426
D6SMG4_9DELT/373-424
D6T813_STAAU/86-140
D6TQN4_9CHLR/240-293
D6U9W7_STAAU/86-140
D6UQA2_9BACT/144-186
D6UQG3_9BACT/227-279
D6UQG3_9BACT/312-358
D6USI1_9BACT/143-196
D6UUU1_9BACT/247-298
D6UVQ7_9BACT/399-452
D6UVQ7_9BACT/586-630
D6UVQ7_9BACT/674-729
D6V210_9BRAD/152-207
D6V6G8_9BRAD/115-169
D6V8C9_9BRAD/575-626
D6V9R4_9BRAD/242-294
D6VA07_9BRAD/441-490
D6WKB4_TRICA/290-342
D6X7E1_STRPR/207-248
D6X8E9_STRPR/195-237
D6X8H4_STRPR/260-309
D6XWC5_BACIE/75-130
D6Y3I8_THEBD/238-288
D6Y8G7_THEBD/173-227
D6YS07_WADCW/53-98
D6Z4F1_DESAT/120-175
D6ZEW0_SEGRD/94-148
D6ZKR7_MOBCV/245-294
D6ZL72_MOBCV/216-271
D6ZLJ9_STRP0/75-130
D6ZZ01_STAND/339-390
D6ZZ26_STAND/241-293
D7A271_STAND/164-219
D7A841_STAND/163-213
D7AE90_GEOSK/349-400
D7AGF2_GEOSK/240-291
D7AJS2_GEOSK/293-346
D7AJS2_GEOSK/376-429
D7AJS2_GEOSK/466-513
D7AJS2_GEOSK/558-612
D7AJS2_GEOSK/654-694
D7AKH9_GEOSK/197-248
D7ALN7_GEOSK/361-412
D7AN38_THEM3/352-403
D7AN76_THEM3/65-120
D7AR44_THEM3/289-339
D7AUV8_NOCDD/467-516
D7AYE8_NOCDD/171-225
D7B8D1_NOCDD/241-291
D7BED0_MEISD/256-305
D7BMA7_ARCHD/252-300
D7BP68_ARCHD/145-200
D7BQK8_STRBB/260-310
D7C0X5_STRBB/447-493
D7C579_STRBB/206-260
D7CIQ9_SYNLT/233-284
D7CIW6_SYNLT/361-412
D7CNZ1_SYNLT/65-119
D7CSR9_TRURR/44-99
D7CWC6_TRURR/257-306
D7D3B2_GEOSC/65-120
D7DJA8_METS0/264-313
D7DLG7_METS0/111-163
D7DLG7_METS0/197-251
D7DLG7_METS0/282-336
D7DM44_METS0/304-352
D7DMN3_METS0/340-391
D7DNW8_METS0/115-165
D7DNW8_METS0/199-250
D7DNW8_METS0/283-335
D7E2P1_NOSA0/365-421
D7ETD3_MYCTU/139-193
D7EU18_MYCTU/252-302
D7EYH3_9EUKA/257-307
D7FZX3_ECTSI/294-346
D7GCX9_PROFC/172-235
D7GIY0_PROFC/243-293
D7GUL0_9FIRM/111-166
D7GX70_9FIRM/288-337
D7H2W2_BRUAB/122-174
D7H2Y4_BRUAB/241-293
D7H4L5_BRUAB/112-158
D7H7L7_VIBCH/296-346
D7HFA9_VIBCH/101-148
D7HGF5_VIBCH/171-223
D7HGF5_VIBCH/254-307
D7HKU3_VIBCH/298-348
D7HL17_VIBCH/101-148
D7I1E9_PSESS/262-310
D7I1H9_PSESS/247-297
D7I9B3_9BACE/146-202
D7IAC3_9BACE/391-442
D7ICD3_9BACE/154-207
D7ICH9_9BACE/147-203
D7ICI4_9BACE/288-337
D7ID58_9BACE/156-212
D7IF95_9BACE/2-46
D7IF95_9BACE/250-299
D7IF95_9BACE/76-128
D7IIW0_9BACE/143-199
D7IJ14_9BACE/227-276
D7IJ14_9BACE/53-105
D7IKQ1_9BACE/176-229
D7IKQ1_9BACE/259-311
D7INX5_9BACE/146-200
D7IPL5_9BACE/147-198
D7IQV2_9BACE/352-403
D7ITC3_9BACE/146-198
D7IU78_9BACE/208-259
D7IU78_9BACE/293-341
D7IU78_9BACE/683-734
D7IW65_9BACE/147-202
D7IWF8_9BACE/288-337
D7IWL8_9BACE/153-206
D7J246_9BACE/288-337
D7J2I9_9BACE/150-205
D7J419_9BACE/227-280
D7J419_9BACE/310-362
D7J419_9BACE/485-532
D7J4J2_9BACE/391-442
D7J4K7_9BACE/147-203
D7J7A6_9BACE/159-214
D7J8M4_9BACE/227-280
D7J8M4_9BACE/310-362
D7J8M4_9BACE/485-531
D7JAU5_9BACE/131-182
D7JAV3_9BACE/152-207
D7JNX4_ECOLX/169-217
D7JP20_ECOLX/171-222
D7JQ98_ECOLX/296-345
D7JQN0_ECOLX/252-300
D7K0T6_9BACE/151-206
D7K1B9_9BACE/288-337
D7K1E7_9BACE/172-227
D7K1I5_9BACE/146-201
D7K263_9BACE/391-442
D7K7H4_9BACE/227-280
D7K7H4_9BACE/310-362
D7K7H4_9BACE/484-532
D7K9F6_9BACE/131-182
D7K9G4_9BACE/150-205
D7M1F1_ARALL/298-350
D7N0I2_9NEIS/241-292
D7N389_9NEIS/178-231
D7N4G5_9NEIS/246-296
D7N6T2_9FIRM/64-119
D7N733_9FIRM/290-339
D7N9T3_9BACT/140-194
D7NC60_9BACT/135-191
D7NC95_9BACT/237-302
D7NC95_9BACT/320-369
D7NC95_9BACT/494-543
D7NC95_9BACT/593-645
D7UHE8_LISMO/162-210
D7UJ07_LISMO/71-126
D7UZ71_LISGR/62-117
D7V2S1_9LACO/99-154
D7VBY5_LACPL/92-147
D7VI47_9SPHI/145-197
D7VLK9_9SPHI/240-293
D7VWK1_9FLAO/239-292
D7W8U7_9FLAO/144-198
D7WC89_9CORY/85-139
D7WIA4_BACCE/178-244
D7WJB6_BACCE/63-118
D7WQJ7_9BACI/66-121
D7X3Q6_ECOLX/252-300
D7XB18_ECOLX/172-223
D7XFQ0_ECOLX/296-345
D7XHL6_ECOLX/172-225
D7XHL6_ECOLX/256-313
D7XJ15_ECOLX/172-225
D7XJ15_ECOLX/256-313
D7XLA2_ECOLX/252-300
D7XVP7_ECOLX/296-345
D7Y090_ECOLX/172-223
D7Y434_ECOLX/252-300
D7Y8H4_ECOLX/169-217
D7YAF6_ECOLX/172-225
D7YAF6_ECOLX/256-313
D7YBC4_ECOLX/296-345
D7YBZ3_ECOLX/172-223
D7YJF0_ECOLX/252-300
D7YLG4_ECOLX/172-225
D7YLG4_ECOLX/256-313
D7YS34_ECOLX/296-345
D7YX79_ECOLX/172-219
D7Z009_ECOLX/252-300
D7Z3B5_ECOLX/296-345
D7ZD92_ECOLX/172-223
D7ZHG5_ECOLX/252-300
D7ZLH5_ECOLX/296-345
D7ZP94_ECOLX/172-223
D7ZTA6_ECOLX/179-232
D7ZTA6_ECOLX/263-320
D7ZXQ7_ECOLX/252-300
D7ZY35_ECOLX/270-319
D8A3J7_ECOLX/296-345
D8A541_ECOLX/172-223
D8A5P1_ECOLX/252-300
D8AH00_ECOLX/172-227
D8AH00_ECOLX/256-313
D8AMT5_ECOLX/252-300
D8AQJ6_ECOLX/172-225
D8AQJ6_ECOLX/256-313
D8ASN4_ECOLX/219-268
D8B323_ECOLX/252-300
D8B6R4_ECOLX/172-225
D8B6R4_ECOLX/256-313
D8BA19_ECOLX/189-238
D8BFD6_ECOLX/252-300
D8BG20_ECOLX/172-223
D8BKU9_ECOLX/296-345
D8BVB6_ECOLX/172-225
D8BVB6_ECOLX/256-313
D8BZH8_ECOLX/141-192
D8C053_ECOLX/252-300
D8C4Z3_ECOLX/240-289
D8CEP5_ECOLX/172-223
D8CFD0_ECOLX/252-300
D8CI85_ECOLX/296-345
D8D4C5_COMTE/273-323
D8D692_COMTE/539-590
D8D8Y3_COMTE/118-170
D8DUJ4_PREBR/143-201
D8DUL9_PREBR/247-297
D8DUL9_PREBR/329-381
D8DUL9_PREBR/503-551
D8DUM1_PREBR/178-240
D8DUM1_PREBR/261-313
D8DUM1_PREBR/344-400
D8DUM1_PREBR/435-485
D8DUW5_PREBR/271-336
D8DUW5_PREBR/354-407
D8DUW5_PREBR/528-588
D8DWD9_PREBR/129-182
D8DWH9_PREBR/128-181
D8DXV6_PREBR/294-343
D8E4E2_ECOLX/296-345
D8E5C2_ECOLX/172-223
D8E692_ECOLX/252-300
D8EBC5_ECOLX/172-225
D8EBC5_ECOLX/256-313
D8EKS8_ECOLX/172-223
D8EPU5_ECOLX/252-300
D8ESZ6_ECOLX/172-225
D8ESZ6_ECOLX/256-313
D8ET77_ECOLX/296-345
D8EZH1_9DELT/284-335
D8F1K0_9DELT/372-423
D8F1K8_9DELT/136-189
D8F1K8_9DELT/222-275
D8F3P4_9DELT/380-431
D8F4C3_9DELT/352-403
D8F4S3_9DELT/341-393
D8F9M3_9DELT/352-403
D8FCH2_9DELT/389-440
D8FEG4_9DELT/55-108
D8FH33_9FIRM/63-118
D8FIN9_9FIRM/291-340
D8FLR9_LACDE/91-146
D8FWC8_9CYAN/140-203
D8FWC8_9CYAN/378-433
D8G373_9CYAN/377-432
D8G692_9CYAN/398-453
D8G6A1_9CYAN/164-218
D8GGE2_LACCZ/76-131
D8GIC7_CLOLD/163-211
D8GNS8_CLOLD/355-406
D8GNW9_CLOLD/61-116
D8GR66_CLOLD/285-334
D8GSW9_CLOLD/382-433
D8GW63_BACAI/64-119
D8H4Q6_BACAI/178-244
D8HBQ9_STAAF/83-137
D8HMZ9_AMYMU/210-255
D8HVA4_AMYMU/415-465
D8HXT5_AMYMU/242-291
D8I0H4_AMYMU/103-157
D8IEQ6_BRAP9/1-53
D8IFJ7_BRAP9/287-336
D8IKS4_LACSC/75-130
D8IPH1_HERSS/343-394
D8IRG0_HERSS/247-297
D8ISE7_HERSS/105-157
D8ISE7_HERSS/189-243
D8JFH2_ACISD/256-306
D8JS89_HYPDA/292-335
D8JX57_HYPDA/150-200
D8JZD6_HYPDA/240-292
D8K005_DEHLB/379-430
D8K352_DEHLB/46-90
D8K3N6_DEHLB/377-428
D8K725_NITWC/289-338
D8K774_NITWC/243-293
D8KAZ0_NITWC/243-292
D8KBF4_NITWC/130-185
D8KDC4_LACLN/71-126
D8KP56_CORPF/88-142
D8M8I9_BLAHO/307-359
D8MAL9_BLAHO/294-346
D8ME91_LEUGT/68-123
D8MRM2_ERWBE/296-345
D8MUG7_ERWBE/161-214
D8MUG7_ERWBE/245-300
D8MUU6_ERWBE/252-302
D8N146_RALSO/228-280
D8N146_RALSO/313-377
D8NAI9_RALSO/247-297
D8NDP2_RALSO/165-219
D8NDP2_RALSO/250-307
D8NSA9_RALSO/247-297
D8P166_RALSO/239-290
D8P1I5_RALSO/247-297
D8P4Q5_RALSO/180-233
D8P4Q5_RALSO/265-336
D8PAX4_9BACT/244-295
D8PBP5_9BACT/353-403
D8PBP5_9BACT/436-486
D8PBP5_9BACT/535-590
D8PBP5_9BACT/624-670
D8PEJ8_9BACT/324-372
D8PFS9_9BACT/122-175
D8PGJ9_9BACT/109-162
D8PGJ9_9BACT/183-238
D8PGJ9_9BACT/260-314
D8PGJ9_9BACT/334-384
D8PGJ9_9BACT/409-460
D8PGJ9_9BACT/483-534
D8PGJ9_9BACT/557-609
D8PGK0_9BACT/109-159
D8PGK0_9BACT/183-236
D8PGK0_9BACT/258-312
D8PGK0_9BACT/332-387
D8PGK0_9BACT/407-461
D8PGK0_9BACT/481-531
D8PGK0_9BACT/556-607
D8PGK0_9BACT/630-681
D8PGK0_9BACT/704-756
D8PGK1_9BACT/109-159
D8PGK1_9BACT/183-235
D8PH61_9BACT/124-179
D8PH62_9BACT/140-194
D8PJ07_9BACT/234-282
D8Q5R8_SCHCM/283-335
D8RVL7_SELML/270-322
D8S2B7_SELML/293-345
D8TPJ2_VOLCA/301-353
D8UPU1_9MICC/97-152
D8WWB3_9FIRM/377-428
D8WWH5_9FIRM/352-403
D8WWS6_9FIRM/356-407
D8WWW5_9FIRM/353-404
D8X0E1_THESA/66-121
D8X0R6_THIRO/409-454
D9NA50_STRPN/75-130
D9NGR8_STRPN/75-130
D9NMI6_STRPN/75-130
D9NTK5_STRPN/75-130
D9NZM9_STRPN/75-130
D9P3G4_ACTPL/304-353
D9PCM7_ACTPL/304-353
D9PJW8_9ZZZZ/241-291
D9PJY7_9ZZZZ/239-292
D9PPB1_PEPMA/383-434
D9PS75_PEPMA/68-121
D9PTK1_PEPMA/288-336
D9PU46_METTM/368-418
D9PZ14_ACIS3/315-365
D9Q134_ACIS3/314-363
D9Q3Z0_CORP1/88-142
D9QBW1_CORP2/96-150
D9QHZ5_BRESC/244-296
D9QLI5_BRESC/131-187
D9QP19_BRESC/120-169
D9QPS0_ACEAZ/370-421
D9QS96_ACEAZ/356-407
D9QTC8_ACEAZ/106-158
D9QTC8_ACEAZ/189-237
D9QTQ5_ACEAZ/355-406
D9QUI2_ACEAZ/355-406
D9QV17_ACEAZ/287-336
D9QV66_ACEAZ/72-127
D9R8R5_CLOSW/106-161
D9R9G9_CLOSW/351-402
D9RAG3_CLOSW/287-336
D9RHN7_STAAJ/83-137
D9RKI4_STAAK/83-137
D9RS55_PREMB/134-185
D9RUY7_PREMB/282-334
D9RUY7_PREMB/365-416
D9RUY7_PREMB/539-587
D9RYJ6_THEOJ/241-291
D9S0A0_THEOJ/339-390
D9S1N3_THEOJ/381-431
D9S1Q7_THEOJ/165-213
D9S238_THEOJ/353-404
D9S240_THEOJ/286-335
D9S2B2_THEOJ/67-122
D9SFJ7_GALCS/220-270
D9SFJ7_GALCS/302-356
D9SFJ7_GALCS/515-565
D9SIH3_GALCS/241-291
D9SJH9_GALCS/290-337
D9SP18_CLOC7/387-438
D9SQU2_CLOC7/370-421
D9SW08_CLOC7/91-145
D9T6M1_MICAI/249-299
D9T9K7_MICAI/48-101
D9TKL9_CALOO/353-404
D9TKR0_CALOO/73-128
D9TM06_THETC/289-338
D9TP20_THETC/352-403
D9TP50_THETC/67-122
D9UL64_9ACTO/166-220
D9UMK8_9ACTO/262-311
D9V1Z9_9ACTO/242-291
D9V7W9_9ACTO/146-200
D9VET6_9ACTO/197-242
D9VTG0_9ACTO/263-312
D9VVE8_9ACTO/178-232
D9WSM5_9ACTO/260-310
D9X5Q0_STRVR/440-471
D9X860_STRVR/256-310
D9X865_STRVR/229-265
D9X8A4_STRVR/254-303
D9XXN7_9ACTO/254-303
D9Y138_9ACTO/474-520
D9Y1P3_9ACTO/229-265
D9Y1P8_9ACTO/16-71
D9YI16_9DELT/127-179
E0DK53_9RHIZ/121-173
E0DK71_9RHIZ/241-293
E0DQM8_9RHIZ/112-158
E0DVC3_9RHIZ/121-173
E0DVE6_9RHIZ/241-293
E0E0V1_9FIRM/286-337
E0E1U8_9FIRM/106-153
E0E5X9_ACTPL/304-353
E0EC08_ACTPL/304-353
E0EI73_ACTPL/304-353
E0EPK5_ACTPL/304-353
E0EVT7_ACTPL/304-353
E0F233_ACTPL/304-353
E0F880_ACTPL/304-353
E0FEH0_ACTPL/304-353
E0FKD5_ACTPL/304-353
E0FWC6_9THEO/352-403
E0FWX9_9THEO/68-123
E0G7D4_ENTFA/81-136
E0G8A7_ENTFA/244-296
E0G9I2_ENTFA/81-136
E0GEU3_ENTFA/244-296
E0GPX4_ENTFA/81-136
E0GQW8_ENTFA/244-296
E0GVC7_ENTFA/244-296
E0GZZ9_ENTFA/81-136
E0H3N0_ENTFA/81-136
E0H4M0_ENTFA/244-296
E0HB45_ENTFA/81-136
E0HDJ5_ENTFA/244-296
E0HIU2_9GAMM/298-346
E0HM32_9GAMM/208-260
E0HM32_9GAMM/291-342
E0HM32_9GAMM/582-630
E0HWP2_9BACT/1225-1275
E0HWP2_9BACT/1384-1437
E0HWP2_9BACT/423-470
E0HWP2_9BACT/983-1030
E0HWW7_9BACT/353-404
E0HWW9_9BACT/347-396
E0IHM8_9GAMM/208-260
E0IHM8_9GAMM/291-342
E0IHM8_9GAMM/582-630
E0IP73_9GAMM/298-346
E0IWT0_ECOLW/296-345
E0IY32_ECOLW/252-300
E0IZ59_ECOLW/172-225
E0IZ59_ECOLW/256-313
E0J116_ECOLW/172-223
E0JAW3_RHIME/117-171
E0JB00_RHIME/241-293
E0JCT6_RHIME/339-390
E0JF36_RHIME/240-291
E0JGY3_RHIME/169-223
E0JHN0_RHIME/119-167
E0JIG3_RHIME/114-157
E0JSC3_RHIME/339-390
E0JWQ3_RHIME/241-293
E0JX46_RHIME/117-171
E0JXU9_RHIME/240-291
E0K1B9_RHIME/119-167
E0K2X3_RHIME/114-157
E0K3M4_RHIME/169-223
E0K3Z7_RHIME/122-165
E0KS56_STRVO/260-310
E0KXF6_STRVO/194-248
E0L001_STRVO/199-247
E0LFZ8_SPHCR/126-179
E0LFZ8_SPHCR/204-254
E0LGB3_SPHCR/249-301
E0LGP3_SPHCR/316-367
E0LNQ3_SPHCR/112-173
E0LNZ2_SPHCR/128-180
E0LQ80_SPHCR/117-172
E0LZK6_9ENTR/172-224
E0LZK6_9ENTR/256-312
E0M0D8_9ENTR/296-345
E0M1S9_9ENTR/251-302
E0MJJ2_9RHOB/241-293
E0ML46_9RHOB/118-174
E0MS03_9RHOB/397-452
E0MZG7_9CORY/87-141
E0N2S0_9ACTO/216-271
E0N375_9ACTO/245-294
E0NCX0_NEIME/246-296
E0NE91_PEDAC/76-131
E0NIT7_9FIRM/291-340
E0NNI7_9FIRM/67-121
E0NQK9_9BACT/139-191
E0NR42_9BACT/293-342
E0NT93_9BACT/261-326
E0NT93_9BACT/344-393
E0NT93_9BACT/518-566
E0NT93_9BACT/617-671
E0NXP0_9FIRM/50-105
E0P2C7_9FIRM/144-200
E0P7W1_STAAU/86-140
E0PCE3_STREI/77-132
E0PIR2_STRGY/77-132
E0PQN8_STRMT/76-131
E0PVA2_STRPY/76-131
E0Q1R8_9STRE/75-130
E0QD86_CAMCO/151-209
E0QGZ8_9FIRM/163-211
E0QH30_9FIRM/287-336
E0QHR8_9FIRM/88-140
E0QLF9_9FIRM/284-335
E0QP71_9ACTO/245-294
E0QPM4_9ACTO/239-294
E0QY21_ECOLX/296-345
E0R1D4_ECOLX/252-300
E0R1Z3_ECOLX/141-192
E0R252_ECOLX/169-217
E0RN56_SPITD/121-171
E0RN56_SPITD/201-255
E0RN56_SPITD/383-437
E0RR06_SPITD/238-285
E0RTJ3_SPITD/289-338
E0RU94_SPITD/351-402
E0RVC3_BUTPB/70-124
E0RYS0_BUTPB/286-335
E0SBY2_DICD3/296-346
E0SFT4_DICD3/172-224
E0SFT4_DICD3/256-311
E0SK00_DICD3/112-157
E0SKI0_DICD3/255-303
E0SZ35_STRZA/75-130
E0T3K5_EDWTF/254-302
E0T7V7_EDWTF/296-346
E0T9Q4_EDWTF/111-158
E0TBV9_PARBH/262-314
E0TCG4_PARBH/133-182
E0TGM1_PARBH/150-204
E0THP7_PARBH/116-165
E0TI95_PARBH/112-162
E0TIU4_ZINIC/247-295
E0TP35_STRZ6/75-130
E0U4S5_BACPZ/63-118
E0UAK4_CYAP2/144-200
E0UAK4_CYAP2/380-436
E0UEH2_CYAP2/354-404
E0UI72_CYAP2/169-222
E0VVI5_PEDHC/285-337
E0WR51_9ENTR/253-301
E1CSJ4_VIBPA/104-159
E1CWV9_VIBPA/170-222
E1CWV9_VIBPA/253-308
E1CY82_VIBPA/296-346
E1CZK5_VIBPA/196-250
E1CZK5_VIBPA/279-329
E1CZK5_VIBPA/555-607
E1D3A3_VIBPA/210-260
E1D3A3_VIBPA/299-352
E1D3A3_VIBPA/395-457
E1D3A3_VIBPA/589-636
E1D4V8_VIBPA/196-250
E1D4V8_VIBPA/279-329
E1D4V8_VIBPA/555-607
E1D5C5_VIBPA/170-222
E1D5C5_VIBPA/253-308
E1D7T3_VIBPA/104-159
E1DBY5_VIBPA/210-260
E1DBY5_VIBPA/299-352
E1DBY5_VIBPA/395-457
E1DBY5_VIBPA/589-636
E1DE26_VIBPA/296-346
E1DLG8_VIBPA/197-251
E1DLG8_VIBPA/280-331
E1DLG8_VIBPA/556-616
E1DNH5_VIBPA/210-260
E1DNH5_VIBPA/299-352
E1DNH5_VIBPA/395-457
E1DNH5_VIBPA/589-636
E1DQY3_VIBPA/199-249
E1DTG3_VIBPA/104-159
E1DU09_VIBPA/170-222
E1DU09_VIBPA/253-308
E1E183_LACRE/66-121
E1E822_STAAU/86-140
E1EAJ6_VIBPA/210-260
E1EAJ6_VIBPA/299-352
E1EAJ6_VIBPA/395-457
E1EAJ6_VIBPA/589-636
E1EC32_VIBPA/320-372
E1EC32_VIBPA/44-94
E1ED64_VIBPA/104-159
E1EDQ6_VIBPA/170-222
E1EDQ6_VIBPA/253-308
E1ES17_ENTFA/244-296
E1ES69_ENTFA/70-125
E1FBT5_9THEO/289-339
E1FCX2_9THEO/80-135
E1FD07_9THEO/352-403
E1FI86_LOALO/273-325
E1GVK9_9BACT/144-195
E1H0F8_STRPN/75-130
E1HBL8_MYCTU/139-193
E1HDQ4_MYCTU/229-279
E1HGE0_ECOLX/172-225
E1HGP1_ECOLX/172-225
E1HGP1_ECOLX/256-313
E1HSQ2_ECOLX/252-300
E1HT78_ECOLX/189-238
E1HW34_ECOLX/112-158
E1I134_ECOLX/172-225
E1I134_ECOLX/256-313
E1I509_ECOLX/252-300
E1I6H5_ECOLX/296-345
E1I7E0_ECOLX/172-223
E1I9R6_9CHLR/72-120
E1IF08_9CHLR/354-405
E1IIT1_ECOLX/252-300
E1IJ79_ECOLX/172-223
E1IKC1_ECOLX/296-345
E1IPZ7_ECOLX/172-225
E1IPZ7_ECOLX/256-313
E1J274_ECOLX/172-225
E1J274_ECOLX/256-313
E1J4B1_ECOLX/296-345
E1J4M6_ECOLX/252-300
E1J864_ECOLX/172-225
E1J864_ECOLX/256-313
E1JN57_9LACO/75-130
E1JS01_DESFR/247-298
E1JSM3_DESFR/131-181
E1JTN7_DESFR/382-439
E1JZT9_DESFR/244-294
E1K902_9FIRM/379-430
E1KBY6_9FIRM/353-404
E1KD88_9FIRM/284-333
E1KI59_9FIRM/79-124
E1KK92_9FIRM/381-431
E1KS98_9BACT/268-319
E1KS98_9BACT/351-401
E1KS98_9BACT/525-573
E1KS98_9BACT/624-675
E1KSV2_9BACT/142-194
E1KVM4_PEPMA/68-121
E1KXW3_PEPMA/383-434
E1KZY7_PEPMA/288-336
E1L0K3_9ACTN/10-66
E1L5Z6_9FIRM/125-174
E1L6Y2_9FIRM/78-132
E1LAP0_9FIRM/44-99
E1LCA7_9FIRM/125-174
E1LFL1_STRMT/75-130
E1LKK5_STRMT/75-130
E1LSH4_STRMT/74-129
E1M4B5_STRMT/75-130
E1M9N6_9STRE/74-129
E1MDC1_9ACTO/239-294
E1MFM3_9ACTO/245-294
E1MJ27_9GAMM/117-172
E1MJL4_9GAMM/245-295
E1MLZ2_9GAMM/339-390
E1MM60_9GAMM/174-226
E1MMH4_9GAMM/293-341
E1MQ26_9GAMM/394-440
E1MR30_9GAMM/196-248
E1NGM9_9LACO/70-125
E1NKJ5_9LACO/70-125
E1NQR2_9LACO/32-87
E1NSN9_9LACO/70-125
E1NWA6_9LACO/70-125
E1P089_NEILA/246-296
E1P4N3_NEILA/241-292
E1PB47_ECOAB/296-345
E1PGI8_ECOAB/172-223
E1PI43_ECOAB/252-300
E1PM52_CAMJM/160-217
E1QF21_DESB2/389-440
E1QH44_DESB2/353-405
E1QHS2_DESB2/303-351
E1QLK3_DESB2/118-174
E1QME9_DESB2/386-436
E1QVE1_OLSUV/88-144
E1R6L7_SPISS/290-339
E1R7R9_SPISS/351-402
E1RAY0_SPISS/379-436
E1RB92_SPISS/376-427
E1RPP1_XYLFG/256-306
E1RQH2_XYLFG/112-167
E1RT78_ECOUM/252-300
E1RVC8_ECOUM/141-192
E1S1C4_ECOUM/296-345
E1SBV9_PANVC/296-345
E1SIM9_PANVC/172-224
E1SIM9_PANVC/256-313
E1SJV0_PANVC/251-302
E1SLT1_FERBD/99-153
E1SP13_FERBD/149-201
E1SUT7_FERBD/207-257
E1SUT7_FERBD/289-339
E1SUT7_FERBD/606-653
E1SUT7_FERBD/701-748
E1SW38_FERBD/225-278
E1SWF8_FERBD/300-349
E1SZB3_THESX/352-403
E1SZE8_THESX/80-135
E1T283_THESX/289-339
E1T3N4_BURSG/247-297
E1T628_BURSG/204-257
E1T6B5_BURSG/338-389
E1T812_BURSG/207-265
E1T812_BURSG/291-342
E1T8G0_BURSG/182-233
E1THN7_BURSG/193-246
E1TKX8_LACPS/92-147
E1UFC7_LISML/162-210
E1UGJ2_LISML/60-115
E1ULM7_BACAS/67-122
E1UWA7_PICPA/259-310
E1V907_HALED/340-390
E1VC05_HALED/200-253
E1VC05_HALED/496-547
E1VH35_9GAMM/128-192
E1VH83_9GAMM/313-364
E1VH83_9GAMM/396-445
E1VH83_9GAMM/595-647
E1VH83_9GAMM/691-739
E1VJM9_9GAMM/124-178
E1VKW0_9GAMM/268-318
E1VN07_9GAMM/240-291
E1VWA8_ARTAR/80-135
E1W5Q2_HAEP3/297-346
E1WCG4_SALTS/252-300
E1WFX1_SALTS/296-345
E1WGY6_SALTS/173-219
E1WH51_SALTS/144-196
E1WPP2_BACF6/288-337
E1WR33_BACF6/143-193
E1WR33_BACF6/226-278
E1WR33_BACF6/400-451
E1WR33_BACF6/499-547
E1WR96_BACF6/144-195
E1WU85_BACF6/276-328
E1WU85_BACF6/359-408
E1WU85_BACF6/533-585
E1WU85_BACF6/632-684
E1WVG8_BACF6/149-201
E1WVG8_BACF6/232-281
E1WVG8_BACF6/407-458
E1WVG8_BACF6/506-556
E1WWQ7_BACF6/143-193
E1WWQ7_BACF6/226-278
E1WWQ7_BACF6/400-451
E1WWQ7_BACF6/499-547
E1X8H1_HAEI1/297-346
E1XG34_STRZO/75-130
E1XJI6_STRZN/71-126
E1XQX6_STRZI/75-130
E1XXZ0_LEGPN/243-293
E1YCG7_9DELT/389-440
E1YD52_9DELT/353-404
E1YJE6_9DELT/125-175
E1YK80_9DELT/101-153
E1YNV5_9BACE/146-200
E1YRU8_9BACE/149-204
E1YTV2_9BACE/146-199
E1YUS7_9BACE/146-198
E1YVE7_9BACE/352-403
E1YWM6_9BACE/208-259
E1YWM6_9BACE/293-341
E1YWM6_9BACE/683-734
E1YX27_9BACE/147-198
E1YXE1_9BACE/534-585
E1YY26_9BACE/288-337
E1YYB6_9BACE/147-202
E1ZJQ8_9CHLO/248-300
E2ANG1_9HYME/284-336
E2C3T2_9HYME/286-338
E2CCI6_9RHOB/241-293
E2CEW2_9RHOB/372-423
E2CLE0_9RHOB/111-166
E2JV43_ECO57/252-300
E2JVS9_ECO57/172-225
E2JVS9_ECO57/256-313
E2K1T6_ECO57/172-223
E2K3W1_ECO57/296-345
E2K8V9_ECO57/252-300
E2KFJ5_ECO57/172-225
E2KFJ5_ECO57/256-313
E2KIS5_ECO57/296-345
E2KKB1_ECO57/172-223
E2KM47_ECO57/167-218
E2KNX0_ECO57/252-300
E2KU15_ECO57/296-345
E2KXE2_ECO57/172-225
E2KXE2_ECO57/256-313
E2MGW4_PSESM/262-310
E2MKM9_PSESM/247-296
E2MS92_FRANO/208-258
E2MY90_9CORY/114-168
E2N3F2_CAPSP/250-302
E2N3F2_CAPSP/333-384
E2N3F2_CAPSP/416-458
E2N3F2_CAPSP/505-555
E2N3F2_CAPSP/601-655
E2N8C5_9BACE/391-442
E2N8Q8_9BACE/147-200
E2NJ70_9BACE/288-337
E2NJ83_9BACE/209-273
E2NJ83_9BACE/292-341
E2NJ83_9BACE/466-518
E2NJ83_9BACE/564-613
E2NKF3_9BACE/117-171
E2NKG7_9BACE/144-197
E2NKV2_9BACE/238-301
E2NKV2_9BACE/321-370
E2NKV2_9BACE/495-549
E2NKV2_9BACE/595-650
E2NMQ3_9BACE/146-201
E2NPG9_9FIRM/250-299
E2P281_PASHA/304-353
E2PB61_PASHA/304-353
E2PD99_NEIPO/246-296
E2PET8_NEIPO/241-292
E2PKK5_9RHIZ/112-158
E2PNR8_9RHIZ/241-293
E2PNT4_9RHIZ/122-174
E2Q253_STRCL/262-312
E2Q3J5_STRCL/195-249
E2QMJ3_ECOLX/296-345
E2QNN0_ECOLX/169-217
E2QNT3_ECOLX/172-223
E2QPE5_ECOLX/252-300
E2R514_CANFA/275-327
E2SB53_9ACTO/118-172
E2SF34_9ACTO/242-292
E2SIM7_9FIRM/32-85
E2SLQ8_9FIRM/285-334
E2T121_9RALS/247-297
E2TBG1_MYCTU/139-193
E2TNW4_MYCTU/139-193
E2TR11_MYCTU/229-279
E2U0E4_MYCTU/139-193
E2U2K1_MYCTU/229-279
E2UBR9_MYCTU/139-193
E2UEF1_MYCTU/252-302
E2UNC2_MYCTU/139-193
E2UQI1_MYCTU/229-279
E2V0M4_MYCTU/139-193
E2VAT2_MYCTU/139-193
E2VK52_MYCTU/139-193
E2VWG1_MYCTU/139-193
E2W7M5_MYCTU/139-193
E2W9R2_MYCTU/229-279
E2WJQ2_MYCTU/139-193
E2WLU3_MYCTU/252-302
E2WPC1_ECOLX/296-345
E2WTI8_ECOLX/172-225
E2WTI8_ECOLX/256-313
E2X067_ECOLX/252-300
E2X0V0_ECOLX/141-192
E2X648_SHIDY/252-300
E2XBA8_SHIDY/172-225
E2XBA8_SHIDY/256-313
E2XG49_SHIDY/296-345
E2XQN3_PSEFL/247-297
E2XUA3_PSEFL/262-310
E2Y526_ENTFA/244-296
E2Y876_ENTFA/81-136
E2YAK8_ENTFA/81-136
E2YBW2_ENTFA/244-296
E2YIZ2_ENTFA/81-136
E2YM71_ENTFA/244-296
E2YX07_ENTFA/244-296
E2YZV0_ENTFA/81-136
E2Z2W8_ENTFA/81-136
E2Z523_ENTFA/244-296
E2ZBR2_9FIRM/284-333
E2ZCC2_9FIRM/49-99
E2ZD83_9FIRM/232-281
E2ZUX8_PSEAE/262-310
E3ARE7_9SPHI/235-287
E3ARE7_9SPHI/318-370
E3ARE7_9SPHI/401-453
E3ARE7_9SPHI/491-542
E3ARE7_9SPHI/589-647
E3B010_9SPHI/240-293
E3B4F0_9SPHI/148-201
E3B549_9SPHI/146-197
E3B8K8_9MICO/136-190
E3BJ80_9VIBR/179-230
E3BJ80_9VIBR/263-317
E3BJH1_9VIBR/101-148
E3BLF0_9VIBR/296-346
E3BTJ8_9LACO/70-125
E3BWK4_9LACO/70-125
E3BZ40_9LACO/70-125
E3C3P4_9LACO/70-125
E3C6E8_9LACO/70-125
E3CCI4_STRPA/78-133
E3CKZ4_STRDO/1-35
E3CRA4_STRVE/84-139
E3CUI2_9BACT/75-130
E3CVB2_9BACT/159-207
E3CX81_9BACT/288-337
E3CXT3_9BACT/353-404
E3CXU0_9BACT/353-404
E3D0E1_9BACT/370-421
E3D695_NEIM7/246-296
E3DFA2_ERWSE/296-345
E3DJ54_ERWSE/175-227
E3DJ54_ERWSE/259-316
E3DKB9_ERWSE/246-300
E3DMH4_HALPG/287-336
E3DN42_HALPG/162-210
E3DPJ2_HALPG/355-406
E3DQ41_HALPG/59-114
E3DZ96_BACA1/65-120
E3F400_KETVY/241-306
E3F7R8_CORP9/96-150
E3FKW6_STIAD/120-174
E3FQE4_STIAD/244-297
E3G1V8_ENTCS/173-221
E3G6N5_ENTCS/296-345
E3GB37_ENTCS/252-300
E3GCV8_ENTCS/172-224
E3GCV8_ENTCS/256-314
E3GDD6_EUBLK/350-401
E3GFD5_EUBLK/342-393
E3GH58_EUBLK/163-211
E3GKB3_EUBLK/355-406
E3GM65_EUBLK/60-114
E3GP20_EUBLK/291-340
E3GU36_HAEI2/297-346
E3H2S9_ROTDC/232-287
E3H649_ILYPC/285-334
E3H6B1_ILYPC/284-333
E3H6P5_ILYPC/352-403
E3H6V8_ILYPC/355-406
E3HDA2_ILYPC/163-211
E3HG24_ACHXA/154-207
E3HS09_ACHXA/271-321
E3I1A2_RHOVT/121-159
E3I5N6_RHOVT/241-293
E3I7R0_RHOVT/161-212
E3I8C7_RHOVT/130-177
E3IGK7_GEOS0/65-120
E3IT56_DESVR/183-237
E3IWX3_FRASU/255-301
E3IXS0_FRASU/249-304
E3J4I9_FRASU/240-290
E3JE18_BUCA0/254-302
E3JFZ6_BUCA3/254-302
E3JHG3_BUCAF/254-302
E3KB24_PUCGT/292-344
E3LFF7_CAERE/286-337
E3PCL0_ECOH1/172-223
E3PDY8_ECOH1/252-300
E3PJ06_ECOH1/172-225
E3PJ06_ECOH1/256-313
E3PMK5_ECOH1/296-345
E3PRH7_CLOSD/66-113
E3PRL8_CLOSD/287-336
E3PUH4_CLOSD/332-383
E3PUR0_CLOSD/163-211
E3PX68_CLOSD/381-432
E3QY87_COLGM/270-322
E3R3S0_9LACO/79-134
E3R9N8_9LACO/83-138
E3RGK3_PYRTT/300-352
E3XEZ8_ANODA/301-353
E3XN44_ECOLX/296-345
E3XPW8_ECOLX/169-217
E3XRF7_ECOLX/252-300
E3XUT2_ECOLX/172-225
E3XUT2_ECOLX/256-313
E3XX87_SHIFL/252-300
E3XYH1_SHIFL/172-225
E3XYH1_SHIFL/256-313
E3Y117_SHIFL/172-223
E3Y117_SHIFL/256-314
E3Y3G8_SHIFL/296-345
E3YF82_LISMO/138-186
E3YGD9_LISMO/15-70
E3YP91_9LIST/166-214
E3YQD0_9LIST/60-115
E3YY16_LISIN/166-214
E3Z6P2_LISIN/166-214
E3Z7Q8_LISIN/60-115
E3ZFD8_LISIV/107-155
E3ZGM1_LISIV/61-116
E3ZPD6_LISSE/166-214
E3ZQM0_LISSE/61-116
E3ZYA5_LISSE/166-214
E3ZZI3_LISSE/60-115
E4A755_PROAC/242-292
E4AA17_PROAC/127-181
E4ADU4_PROAC/125-180
E4AEY6_PROAC/242-292
E4AJ71_PROAC/242-292
E4AN45_PROAC/127-181
E4ATF6_PROAC/242-292
E4AU60_PROAC/127-181
E4B1T0_PROAC/242-292
E4B3N0_PROAC/127-181
E4B6I5_PROAC/242-292
E4BC71_PROAC/127-181
E4BFI9_PROAC/125-180
E4BIA4_PROAC/242-292
E4BPS4_PROAC/127-181
E4BRU2_PROAC/242-292
E4BY16_PROAC/242-292
E4BZ59_PROAC/127-181
E4C4M4_PROAC/242-292
E4C741_PROAC/127-181
E4CBG6_PROAC/242-292
E4CEV9_PROAC/127-181
E4CK37_PROAC/127-181
E4CM52_PROAC/242-292
E4CQT5_PROAC/242-292
E4CSK7_PROAC/127-181
E4CWH7_PROAC/242-292
E4D0Z3_PROAC/127-181
E4D8J2_PROAC/127-181
E4D9L7_PROAC/242-292
E4DAP3_PROAC/242-292
E4DCU8_PROAC/127-181
E4DK05_PROAC/127-181
E4DNC1_PROAC/242-292
E4DTM3_PROAC/127-181
E4DWI2_PROAC/242-292
E4DYL9_PROAC/242-292
E4E0W7_PROAC/127-181
E4E4S9_PROAC/242-292
E4E7J0_PROAC/127-181
E4EEU5_PROAC/242-292
E4EGT8_PROAC/127-181
E4EMS8_PROAC/242-292
E4EPL7_PROAC/127-181
E4EVE4_PROAC/242-292
E4EWI3_PROAC/127-181
E4F078_PROAC/242-292
E4F4P5_PROAC/127-181
E4F8I0_PROAC/127-181
E4FCL7_PROAC/242-292
E4FDP4_PROAC/242-292
E4FIX6_PROAC/127-181
E4FQ55_PROAC/242-292
E4FQY5_PROAC/127-181
E4FV71_PROAC/242-292
E4FYG4_PROAC/127-181
E4G111_PROAC/242-292
E4G366_PROAC/127-181
E4GBR2_PROAC/127-181
E4GEL9_PROAC/242-292
E4GHA8_PROAC/127-181
E4GKS3_PROAC/242-292
E4GPR6_PROAC/242-292
E4GTL9_PROAC/127-181
E4GWA4_PROAC/127-181
E4H1G8_PROAC/242-292
E4H225_PROAC/242-292
E4H805_PROAC/127-181
E4HAQ0_PROAC/127-181
E4HFD5_PROAC/242-292
E4HM45_PROAC/125-180
E4HN76_PROAC/242-292
E4HR87_PROAC/242-292
E4HTQ8_PROAC/127-181
E4HXK6_PROAC/242-292
E4I0U2_PROAC/127-181
E4I500_ENTFC/96-151
E4IEW9_ENTFC/96-151
E4IT31_ENTFC/96-151
E4IYI0_ENTFC/96-151
E4J7Z1_ENTFC/96-151
E4JHN2_ENTFC/96-151
E4K3C4_9FIRM/353-404
E4K3G6_9FIRM/73-128
E4KNF6_9LACT/83-138
E4KST9_9PORP/295-344
E4KUK2_9PORP/150-203
E4KXE2_9FIRM/76-131
E4KXI4_9FIRM/292-341
E4L5H4_9STRE/48-103
E4LAL4_9FIRM/52-99
E4LAZ6_9FIRM/140-192
E4LG41_9FIRM/58-113
E4LJ48_9FIRM/50-105
E4LNX9_9CLOT/32-84
E4LPN2_9CLOT/282-331
E4M2H3_9FIRM/232-287
E4M8L2_9BACT/141-191
E4MEX1_9BACT/288-337
E4MIR9_9FIRM/286-335
E4MIX9_9FIRM/93-147
E4MSM6_CAPOC/246-298
E4MSM6_CAPOC/329-380
E4MSM6_CAPOC/412-454
E4MSM6_CAPOC/501-550
E4NB19_KITSK/249-303
E4NFM3_KITSK/249-298
E4P6Y5_ECO8N/296-345
E4PBD3_ECO8N/169-217
E4PBY7_ECO8N/172-223
E4PDY1_ECO8N/252-300
E4PH62_MARAH/290-341
E4PH62_MARAH/511-566
E4PIH8_MARAH/259-308
E4PM09_MARAH/399-450
E4PMM9_MARAH/341-391
E4PQ08_MARAH/92-142
E4PS06_MARAH/170-221
E4Q151_CALOW/73-128
E4Q193_CALOW/353-404
E4QAW7_CALH1/353-404
E4QB93_CALH1/73-128
E4QJG3_METS6/190-241
E4QJG3_METS6/275-328
E4QK40_METS6/254-303
E4QYU0_HAEI6/297-346
E4REC9_PSEPB/262-310
E4REI6_PSEPB/104-157
E4RIP5_HALSL/59-114
E4RJ61_HALSL/355-406
E4RMB0_HALSL/162-210
E4RML6_HALSL/289-338
E4RPJ7_HALSL/102-153
E4RPJ7_HALSL/185-237
E4RPJ7_HALSL/266-319
E4RS35_LEAB4/241-291
E4RS35_LEAB4/324-374
E4RVX6_LEAB4/240-293
E4RXS7_LEAB4/221-272
E4RXS7_LEAB4/304-354
E4RXS7_LEAB4/475-527
E4RXS7_LEAB4/653-702
E4S782_CALKI/73-128
E4S7Q0_CALKI/353-404
E4SBY6_CALK2/353-404
E4SC65_CALK2/73-128
E4SI53_LACAR/76-131
E4SRA3_STRTN/84-139
E4SYF9_LACDN/91-146
E4T1G5_PALPW/154-209
E4T333_PALPW/186-244
E4T333_PALPW/269-322
E4T333_PALPW/352-401
E4T333_PALPW/442-491
E4T333_PALPW/542-594
E4T333_PALPW/691-739
E4T6V6_PALPW/155-211
E4T9Y5_RIEAD/239-292
E4TA27_RIEAD/152-203
E4TF17_CALNY/346-397
E4TFN4_CALNY/278-326
E4TJX9_CALNY/353-404
E4TQP5_MARTH/148-201
E4U471_OCEP5/251-300
E4U567_OCEP5/377-425
E4U5F8_OCEP5/43-98
E4UDP4_LIBSC/241-293
E4V1D7_ARTGP/328-380
E4VPU5_BACFR/143-196
E4VPU5_BACFR/226-278
E4VPU5_BACFR/400-453
E4VPU5_BACFR/499-546
E4VS04_BACFR/288-337
E4VSM0_BACFR/236-288
E4VSM0_BACFR/319-368
E4VSM0_BACFR/493-545
E4VSM0_BACFR/592-644
E4VTK2_BACFR/180-233
E4VTK2_BACFR/263-316
E4VTK2_BACFR/438-490
E4VTK2_BACFR/537-591
E4VTK2_BACFR/654-703
E4VX51_BACFR/171-223
E4VXV6_BACFR/144-195
E4WGB0_RHOE1/489-539
E4WJ70_RHOE1/140-192
E4XUJ5_OIKDI/266-318
E4ZAP4_NEIL0/246-296
E4ZC20_NEIL0/241-292
E5AEW7_LEPMC/302-354
E5ANM9_BURRH/348-399
E5ASU2_BURRH/247-295
E5AU29_BURRH/253-306
E5B537_ERWAM/296-345
E5B5N5_ERWAM/175-227
E5B5N5_ERWAM/259-315
E5B701_ERWAM/249-300
E5BDN7_9FUSO/35-77
E5BGU7_9FUSO/351-402
E5BHQ8_9FUSO/285-334
E5BJG1_9FUSO/285-334
E5BLA4_9FUSO/351-402
E5BPR4_9FUSO/351-402
E5BTX2_9FUSO/34-76
E5BXC9_9FUSO/285-334
E5BZP2_9FUSO/35-77
E5C0X2_9FUSO/351-402
E5C181_9FUSO/285-334
E5C3V9_9BACE/391-442
E5C831_9BACE/137-192
E5C840_9BACE/131-182
E5CFA7_9BACE/159-214
E5CFD7_9BACE/288-337
E5CFZ4_9BACE/151-206
E5CI56_9BACE/228-277
E5CI56_9BACE/54-106
E5CI57_9BACE/232-261
E5CI58_9BACE/232-261
E5CM77_STAHO/81-135
E5F0R8_VIBVU/205-257
E5F0R8_VIBVU/289-343
E5GBX7_CUCME/292-344
E5KNH5_HUMAN/275-327
E5QUV5_STAAH/86-140
E5R6E4_STAAG/83-137
E5S1B6_TRISP/502-554
E5TAC6_STAAU/83-137
E5TI40_STAAU/83-137
E5TVB1_STAAU/83-137
E5UAK6_ALCXX/183-236
E5UAK6_ALCXX/267-318
E5UEN9_ALCXX/271-321
E5UI30_NEIMU/241-292
E5UKF7_NEIMU/246-296
E5UM14_NEIMU/176-228
E5UUK8_9BACE/148-203
E5UW90_9BACE/145-201
E5UX46_9BACE/232-284
E5UX46_9BACE/315-368
E5UX46_9BACE/489-541
E5UX46_9BACE/588-637
E5UYY4_9BACE/288-337
E5UZA3_9BACE/144-194
E5V0Z0_9BACL/72-127
E5V874_9BACE/245-298
E5V874_9BACE/328-377
E5V874_9BACE/502-554
E5V874_9BACE/602-650
E5V8D4_9BACE/147-197
E5V9E8_9BACE/288-337
E5VHR4_9FIRM/285-334
E5VNX3_9FIRM/50-105
E5VSU5_9FIRM/49-104
E5VTR5_9FIRM/385-435
E5VTY8_9FIRM/285-334
E5VZZ7_9BACI/68-123
E5WIT4_9BACI/71-126
E5WU57_9BACE/154-207
E5WUW6_9BACE/151-202
E5WV66_9BACE/254-306
E5WV66_9BACE/337-386
E5WV66_9BACE/511-565
E5WV66_9BACE/611-661
E5WX01_9BACE/144-194
E5X0S1_9BACE/288-337
E5XAZ0_9ACTN/289-337
E5XCD5_9ACTN/79-134
E5XDB0_9FIRM/395-446
E5XDI3_9FIRM/87-142
E5XEE5_9FIRM/286-335
E5XMJ4_9ACTO/101-156
E5Y387_BILWA/162-209
E5YA24_BILWA/137-190
E5YAZ2_BILWA/444-502
E5YEV9_9ENTR/185-232
E5YFH1_9ENTR/296-346
E5YH00_9ENTR/259-307
E5Z7T7_CAMJE/160-217
E5ZD62_CAMJE/143-200
E5ZL79_CAMJE/160-217
E5ZWW5_ECOLX/296-345
E5ZY26_ECOLX/252-300
E5ZYQ9_ECOLX/172-223
E6A586_ECOLX/172-219
E6AB82_ECOLX/252-300
E6ABZ5_ECOLX/296-345
E6ALJ5_ECOLX/172-223
E6AQE9_ECOLX/252-300
E6ASI9_ECOLX/296-345
E6AZ36_ECOLX/110-160
E6AZN3_ECOLX/156-209
E6AZN3_ECOLX/240-297
E6AZY7_ECOLX/296-345
E6B2F7_ECOLX/141-192
E6B9W7_ECOLX/252-300
E6BD00_ECOLX/172-225
E6BD00_ECOLX/256-313
E6BE28_ECOLX/296-345
E6BK69_ECOLX/172-225
E6BK69_ECOLX/256-313
E6BKM9_ECOLX/252-300
E6C058_PROAC/127-181
E6C0U3_PROAC/242-292
E6C6P8_PROAC/242-292
E6C822_PROAC/127-181
E6C965_PROAC/242-292
E6CGF0_PROAC/127-181
E6CKA4_PROAC/242-292
E6CMJ7_PROAC/127-181
E6CP53_PROAC/242-292
E6CTD4_PROAC/127-181
E6D041_PROAC/242-292
E6D1Y9_PROAC/127-181
E6D5W7_PROAC/127-181
E6D9D7_PROAC/242-292
E6DGS1_PROAC/127-181
E6DHX0_PROAC/242-292
E6DJR3_PROAC/127-181
E6DL83_PROAC/242-292
E6DQL5_PROAC/242-292
E6DW72_PROAC/127-181
E6DZF5_PROAC/242-292
E6E1R6_PROAC/127-181
E6E9B1_PROAC/242-292
E6EAW8_PROAC/127-181
E6ED84_PROAC/242-292
E6EHN6_PROAC/127-181
E6EMD8_ENTFA/81-136
E6EN21_ENTFA/244-296
E6EV68_ENTFA/81-136
E6EXJ1_ENTFA/244-296
E6F6U3_ENTFA/244-296
E6FA96_ENTFA/81-136
E6FER9_ENTFA/244-296
E6FHT1_ENTFA/81-136
E6FKW9_ENTFA/244-296
E6FLT4_ENTFA/38-93
E6FXB4_ENTFA/81-136
E6FYN6_ENTFA/244-296
E6G4B6_ENTFA/81-136
E6G6C8_ENTFA/244-296
E6GCY9_ENTFA/244-296
E6GDN2_ENTFA/81-136
E6GGZ4_ENTFA/244-296
E6GKP2_ENTFA/81-136
E6GYL4_ENTFA/81-136
E6GZ90_ENTFA/244-296
E6H1L3_ENTFA/244-296
E6H561_ENTFA/81-136
E6H941_ENTFA/244-296
E6HCC4_ENTFA/81-136
E6HJX1_ENTFA/244-296
E6HQP0_ENTFA/81-136
E6HU25_ENTFA/81-136
E6HWY1_ENTFA/244-296
E6I228_ENTFA/244-296
E6I459_ENTFA/81-136
E6IC52_ENTFA/81-136
E6IFT2_ENTFA/244-296
E6INP2_ENTFA/244-296
E6IPF6_ENTFA/81-136
E6IRS0_ENTFA/244-296
E6ITQ9_ENTFA/81-136
E6J3G4_STRAP/86-141
E6J5F7_9ACTO/163-194
E6JBE3_9ACTO/250-300
E6JH42_RIEAN/155-206
E6JH80_RIEAN/239-292
E6JML1_STAEP/81-144
E6JTI2_9SPIO/351-402
E6JTX4_9SPIO/193-247
E6JTX4_9SPIO/375-429
E6JUX4_9SPIO/289-338
E6JXL6_9SPIO/238-285
E6K7E3_9BACT/149-202
E6K7Q4_9BACT/264-329
E6K7Q4_9BACT/347-400
E6K7Q4_9BACT/521-570
E6K8Z7_9BACT/149-202
E6KB80_9BACT/293-342
E6KLN9_STRSA/75-130
E6KQQ6_9ACTO/90-144
E6KRZ4_9ACTO/240-290
E6KY50_9PAST/297-346
E6L1T3_9PROT/240-291
E6L918_CAMUP/160-217
E6LGG2_9ENTE/63-118
E6LLW5_9FIRM/258-309
E6LMZ6_9FIRM/288-337
E6LNI5_9FIRM/57-111
E6LTV2_9LACO/73-128
E6LWV7_9ACTO/245-294
E6LXT5_9ACTO/195-250
E6M4F1_9ACTO/195-250
E6M4Q7_9ACTO/245-294
E6M743_STALU/84-138
E6MFT2_9FIRM/251-300
E6MGE2_9FIRM/70-125
E6MI91_9FIRM/161-207
E6MIY9_9FIRM/161-209
E6MMC3_9BACT/150-203
E6MS63_9BACT/237-298
E6MS63_9BACT/320-369
E6MS63_9BACT/494-542
E6MS63_9BACT/593-642
E6MWD2_NEIMH/246-296
E6PCS5_9ZZZZ/58-113
E6PI68_9ZZZZ/240-289
E6PKX6_9ZZZZ/341-392
E6PMI5_9ZZZZ/458-509
E6PR30_9ZZZZ/260-310
E6PRM7_9ZZZZ/458-509
E6PV66_9ZZZZ/126-178
E6PZ80_9ZZZZ/54-105
E6PZW7_9ZZZZ/187-229
E6PZW7_9ZZZZ/269-326
E6Q453_9ZZZZ/240-289
E6Q6A2_9ZZZZ/58-113
E6Q8F3_9ZZZZ/242-292
E6Q8Y1_9ZZZZ/176-230
E6Q8Y1_9ZZZZ/257-308
E6QIF6_9ZZZZ/166-218
E6QIF6_9ZZZZ/249-299
E6QIF6_9ZZZZ/581-629
E6QMG8_9ZZZZ/243-283
E6QNE0_9ZZZZ/160-207
E6R4I2_CRYGW/279-331
E6RKJ1_PSEU9/200-250
E6RKJ1_PSEU9/282-330
E6RKJ1_PSEU9/557-607
E6RMP9_PSEU9/296-345
E6RUB8_CAMJS/160-217
E6RZJ5_CAMJC/160-217
E6S7N4_INTC7/193-248
E6SAI5_INTC7/242-292
E6SE61_INTC7/335-386
E6SKB8_THEM7/198-253
E6SN90_BACT6/241-294
E6SN90_BACT6/324-373
E6SN90_BACT6/498-551
E6SN90_BACT6/598-650
E6SV98_BACT6/288-337
E6T6B6_SHEB6/299-351
E6T6B6_SHEB6/497-549
E6T6B6_SHEB6/593-644
E6T8K7_SHEB6/298-346
E6TDW2_MYCSR/110-164
E6TMC3_MYCSR/245-295
E6TW15_BACCJ/64-119
E6U738_ETHHY/380-431
E6UCA4_RUMA7/259-308
E6UJ83_RUMA7/386-437
E6ULI6_CLOTL/352-403
E6UN46_CLOTL/79-125
E6UPL3_CLOTL/284-333
E6UUB4_CLOTL/381-431
E6UVS5_VARPD/185-239
E6UXD6_VARPD/157-210
E6UYH2_VARPD/431-482
E6V511_VARPD/262-312
E6V586_VARPD/341-391
E6V5T4_VARPD/200-252
E6VGK7_RHOPX/242-294
E6VH56_RHOPX/142-197
E6VN99_RHOPX/338-389
E6VP82_RHOPX/182-235
E6W2G0_DESIS/361-412
E6W2P2_DESIS/245-296
E6W8G3_PANSA/253-302
E6WDM8_PANSA/297-346
E6WFI1_PANSA/256-313
E6WLJ8_PANSA/173-223
E6WLJ8_PANSA/257-308
E6WU33_PSEUU/259-309
E6X1B8_NITSE/125-170
E6X4T1_CELAD/145-192
E6XG34_SHEP2/299-350
E6XG34_SHEP2/497-550
E6XG34_SHEP2/593-641
E6XML8_SHEP2/298-346
E6YHR4_BARC7/241-293
E6YLU5_9RHIZ/241-293
E6YR28_9RHIZ/241-293
E6YVL3_9RHIZ/241-293
E6YZF1_9RHIZ/241-293
E6ZLD8_9BASI/292-344
E7A3W4_HAEIF/297-346
E7AGF8_HAEIF/297-346
E7B0G8_YERE1/261-309
E7B4G3_YERE1/185-232
E7B7L8_YERE1/296-345
E7BG89_NEIMW/246-296
E7EDS7_XANCG/108-163
E7ETQ4_HUMAN/146-198
E7FR09_9LACO/81-136
E7GCS0_9FIRM/352-403
E7GF69_9FIRM/281-332
E7GL23_CLOSY/351-402
E7GNG1_CLOSY/161-209
E7GS70_CLOSY/289-338
E7GUE1_CLOSY/84-139
E7GWF0_STRAP/86-141
E7H8H7_ECOLX/172-225
E7H8H7_ECOLX/256-313
E7HBA8_ECOLX/252-300
E7HL08_ECOLX/296-345
E7HMC1_ECOLX/172-223
E7HP90_ECOLX/296-345
E7HTM3_ECOLX/172-223
E7HU91_ECOLX/252-300
E7I3B4_ECOLX/172-225
E7I3B4_ECOLX/256-313
E7I4Q2_ECOLX/172-225
E7I4Q2_ECOLX/256-313
E7IB64_ECOLX/172-223
E7ICQ5_ECOLX/3-51
E7IIF3_ECOLX/272-321
E7IJI7_ECOLX/296-345
E7IVF9_ECOLX/252-300
E7IW59_ECOLX/14-64
E7IW59_ECOLX/96-154
E7IZI6_ECOLX/172-225
E7IZI6_ECOLX/256-313
E7J170_ECOLX/296-345
E7J360_ECOLX/172-225
E7J360_ECOLX/256-313
E7J5W6_ECOLX/252-300
E7J709_ECOLX/169-217
E7J764_ECOLX/172-223
E7JGQ5_ECOLX/172-225
E7JGQ5_ECOLX/256-313
E7JP53_ECOLX/252-300
E7JPT6_ECOLX/172-223
E7JPZ4_ECOLX/169-217
E7JRN6_ECOLX/296-345
E7JU05_SHISO/296-345
E7JVW7_SHISO/141-192
E7JW14_SHISO/117-165
E7JWM9_SHISO/3-51
E7K459_SHISO/172-225
E7K459_SHISO/256-313
E7L5X8_TRYCR/264-316
E7MDX0_STAAU/86-140
E7MLF8_9FIRM/287-338
E7MPU2_9FIRM/33-87
E7MUH5_STAAU/86-140
E7MZI6_9FIRM/50-105
E7N8W9_9ACTO/251-301
E7NBV7_9ACTO/38-93
E7NSJ9_TREPH/274-319
E7P752_PSESG/262-310
E7P785_PSESG/247-297
E7PQT8_PSESG/262-310
E7PUP1_STRDY/76-131
E7R7V0_PICAD/270-322
E7RIQ7_9BACL/69-124
E7RRH8_9BACT/270-337
E7RRH8_9BACT/353-405
E7RRH8_9BACT/527-577
E7RS33_9BACT/144-197
E7RUW9_9BURK/265-315
E7RZZ0_9BURK/118-173
E7S0E1_9BURK/113-157
E7S0E1_9BURK/198-251
E7S4Y7_STRAG/74-129
E7SCE2_9STRE/116-171
E7SE79_SHIDY/252-300
E7SJP9_SHIDY/172-225
E7SJP9_SHIDY/256-313
E7SRJ0_SHIDY/144-195
E7SW81_SHIBO/296-345
E7T2M8_SHIBO/252-300
E7T3K0_SHIBO/124-177
E7T3K0_SHIBO/208-265
E7T804_SHIFL/124-177
E7T804_SHIFL/208-265
E7TAF6_SHIFL/296-345
E7THH0_SHIFL/144-195
E7TID8_SHIFL/252-300
E7TM69_ECO57/172-225
E7TM69_ECO57/256-313
E7TMV7_ECO57/252-300
E7TP14_ECO57/172-223
E7TZ24_ECO57/296-345
E7U3W7_ECOLX/179-232
E7U3W7_ECOLX/263-320
E7U5B7_ECOLX/252-300
E7U6S5_ECOLX/296-345
E7UCV6_ECOLX/169-217
E7UD14_ECOLX/172-223
E7UJZ1_ECOLX/172-225
E7UJZ1_ECOLX/256-313
E7UKE1_ECOLX/252-300
E7UP23_ECOLX/169-217
E7UP84_ECOLX/141-192
E7URN5_ECOLX/296-345
E7UYB0_SALTY/296-345
E7V032_SALTY/173-219
E7V0A0_SALTY/141-193
E7V5S6_SALMO/252-300
E7V776_SALMO/296-345
E7VA68_SALMO/141-193
E7VEC1_SALMO/173-219
E7VJZ2_SALMO/296-345
E7VKV2_SALMO/173-219
E7VRW9_SALMO/141-193
E7VSV2_SALMO/252-300
E7VWI5_SALMO/252-300
E7VXV8_SALMO/144-196
E7W1G4_SALMO/173-219
E7W2F0_SALMO/296-345
E7W4D5_SALMO/173-219
E7W4K4_SALMO/252-300
E7W9F1_SALMO/296-345
E7WE15_SALMO/141-193
E7WHD2_SALMO/252-300
E7WIK5_SALMO/144-196
E7WML0_SALMO/173-219
E7WQT9_SALMO/296-345
E7WTN7_SALMO/252-300
E7WUU6_SALMO/173-219
E7WVG5_SALMO/296-345
E7X292_SALMO/141-193
E7XAG3_SALMO/296-345
E7XCP8_SALMO/173-219
E7XCW9_SALMO/141-193
E7XDD8_SALMO/252-300
E7XHJ9_SALMO/173-219
E7XJM4_SALMO/296-345
E7XK72_SALMO/141-193
E7XLY2_SALMO/252-300
E7XVG2_SALMO/252-300
E7XXD2_SALMO/296-345
E7Y1K5_SALMO/141-193
E7Y2G8_SALMO/173-219
E7Y766_SALMO/141-193
E7Y874_SALMO/252-300
E7YCE0_SALMO/296-345
E7YDE5_SALMO/173-219
E7YHC9_SALMO/141-193
E7YIX1_SALMO/173-219
E7YNP3_SALMO/252-300
E7YQG2_SALMO/296-345
E7YUL3_SALMO/252-300
E7YV75_SALMO/141-193
E7YWE3_SALMO/296-345
E7Z2J5_SALMO/173-219
E7Z644_SALMO/252-300
E7ZAF7_SALMO/173-219
E7ZCC6_SALMO/296-345
E7ZED4_SALMO/141-193
E7ZK10_SALMO/252-300
E7ZLP1_SALMO/173-219
E7ZRD8_SALMO/296-345
E7ZSE3_SALMO/141-193
E7ZUN5_SALMO/173-219
E7ZVW5_SALMO/252-300
E7ZZQ7_SALMO/296-345
E8A556_SALMO/144-196
E8A6T6_SALMO/252-300
E8A767_SALMO/173-219
E8ADC4_SALMO/141-193
E8AFU3_SALMO/296-345
E8AJ16_SALMO/252-300
E8AKV9_SALMO/144-196
E8AN16_SALMO/173-219
E8APW7_SALMO/296-345
E8AWX4_SALMO/173-219
E8AZW7_SALMO/296-345
E8B182_SALMO/252-300
E8B3V6_SALMO/141-193
E8BBP2_SALMO/141-193
E8BC39_SALMO/173-219
E8BCS7_SALMO/252-300
E8BDQ5_SALMO/296-345
E8BJM2_SALMO/144-196
E8BQ25_SALMO/296-345
E8BRI3_SALMO/173-219
E8BSW8_SALMO/252-300
E8BXF1_SALMO/173-219
E8BYP5_SALMO/252-300
E8BZK2_SALMO/141-193
E8C600_SALMO/296-345
E8CGR7_SALMO/296-345
E8CGU8_SALMO/141-193
E8CK42_SALMO/173-219
E8CK78_SALMO/252-300
E8CLB8_SALMO/252-300
E8CPB0_SALMO/296-345
E8CSS7_SALMO/173-219
E8CTJ7_SALMO/141-193
E8CYX0_SALMO/252-300
E8D1N6_SALMO/296-345
E8D1Y7_SALMO/141-193
E8D9E6_SALMO/136-182
E8DC24_SALMO/252-300
E8DJV8_SALMO/296-345
E8DLP9_SALMO/141-193
E8DM96_SALMO/173-219
E8DN90_SALMO/252-300
E8DNW8_SALMO/296-345
E8DRB6_SALMO/173-219
E8DRG1_SALMO/144-196
E8E2U7_SALMO/252-300
E8E5G0_SALMO/296-345
E8E7U6_SALMO/141-193
E8E9G5_SALMO/173-219
E8E9R8_SALMO/252-300
E8EAJ9_SALMO/173-219
E8EHN7_SALMO/296-345
E8EJ05_SALMO/141-193
E8EL30_SALMO/144-196
E8ELH2_SALMO/173-219
E8EN61_SALMO/252-300
E8ET93_SALMO/296-345
E8EYJ7_SALMO/252-300
E8F4V2_SALMO/296-345
E8F4W5_SALMO/141-193
E8F580_SALMO/173-219
E8FF70_SALMO/141-193
E8FIS0_SALMO/252-300
E8FKA7_SALMO/173-219
E8FUN4_SALMO/141-193
E8FZK3_SALMO/252-300
E8FZU6_SALMO/173-219
E8G004_SALMO/296-345
E8G1R8_SALMO/173-219
E8G9Y5_SALMO/296-345
E8G9Z1_SALMO/252-300
E8GAV5_SALMO/144-196
E8GCR4_SALMO/141-193
E8GD90_SALMO/252-300
E8GHB5_SALMO/296-345
E8GHS4_SALMO/173-219
E8GR79_SALMO/141-193
E8GT40_SALMO/173-219
E8GUX5_SALMO/252-300
E8H0L6_SALMO/296-345
E8H3R1_ECO57/141-192
E8H4D8_ECO57/252-300
E8HDE1_ECO57/172-225
E8HDE1_ECO57/256-313
E8HG23_ECOLX/296-345
E8HHJ0_ECOLX/141-192
E8HI19_ECOLX/252-300
E8HS90_ECOLX/172-225
E8HS90_ECOLX/256-313
E8HVA9_ECOLX/296-345
E8HWL3_ECOLX/141-192
E8HX88_ECOLX/252-300
E8I6A4_ECOLX/172-225
E8I6A4_ECOLX/256-313
E8I9Y9_ECOLX/141-192
E8IAM3_ECOLX/252-300
E8IJK7_ECOLX/172-225
E8IJK7_ECOLX/256-313
E8ILT0_ECOLX/296-345
E8IMZ8_ECOLX/141-192
E8INN8_ECOLX/252-300
E8IXS2_ECOLX/172-225
E8IXS2_ECOLX/256-313
E8IZV7_ECOLX/296-345
E8J1M8_ECO57/296-345
E8J345_ECO57/141-192
E8J3S0_ECO57/252-300
E8JCR2_ECO57/172-225
E8JCR2_ECO57/256-313
E8JJY2_9ACTO/239-289
E8JLX6_9ACTO/17-72
E8JM87_STREI/78-133
E8JU13_STRCR/84-139
E8K0J5_9STRE/74-129
E8K3P1_STRPA/78-133
E8KBU2_9STRE/74-129
E8KIY4_9PAST/304-353
E8KJK9_9PAST/113-165
E8KJK9_9PAST/197-253
E8KQQ7_STRSA/94-149
E8KTN5_STRVE/127-182
E8L568_9RHIZ/242-294
E8L5A2_9RHIZ/126-175
E8L5P6_9RHIZ/181-232
E8L6K7_9RHIZ/124-179
E8LB50_9FIRM/57-112
E8LEK7_9FIRM/353-404
E8LS09_9VIBR/296-346
E8LT09_9VIBR/206-254
E8LT09_9VIBR/295-348
E8LT09_9VIBR/586-633
E8M6U9_9VIBR/114-161
E8M7Z2_9VIBR/296-346
E8M9Z2_9VIBR/172-224
E8M9Z2_9VIBR/256-305
E8MAN1_9VIBR/206-257
E8MAN1_9VIBR/295-348
E8MAN1_9VIBR/586-633
E8MAV5_9VIBR/102-160
E8N354_ANATU/239-290
E8N4C2_ANATU/356-407
E8N4V0_ANATU/48-103
E8N5U2_ANATU/350-401
E8N5U4_ANATU/354-405
E8NE79_MICTS/68-123
E8NI95_SALET/296-345
E8NIS8_SALET/172-224
E8NPY8_SALET/252-300
E8NQZ1_SALET/173-219
E8NW45_YERPH/296-345
E8P4U6_YERPH/261-309
E8PDA7_ACIB1/256-306
E8PM77_THESS/250-299
E8PR87_THESS/338-384
E8PUY3_ECOLW/296-345
E8Q752_BLOVB/256-304
E8QC48_STRED/76-131
E8QWD1_ISOPI/163-211
E8QZ75_ISOPI/241-292
E8QZU9_ISOPI/419-470
E8R3Z1_ISOPI/369-419
E8RBP1_9DELT/378-435
E8RFP5_9DELT/239-290
E8RFQ4_9DELT/354-405
E8RG98_9DELT/373-424
E8RJL9_9DELT/164-214
E8RM93_9CAUL/114-166
E8RSH5_9CAUL/244-296
E8RTH6_9CAUL/124-179
E8RZS8_MICSL/49-102
E8S7H2_MICSL/249-299
E8SIE3_STAPH/78-132
E8SMA9_NEIGO/246-296
E8T0F7_GEOS2/65-120
E8T2G2_THEA1/242-295
E8T2G2_THEA1/327-373
E8T2G2_THEA1/710-757
E8T6B9_THEA1/239-289
E8T739_MESCW/339-390
E8T896_MESCW/130-174
E8TGG8_MESCW/113-170
E8TH87_MESCW/241-293
E8TYX6_ALIDB/129-183
E8U0Q9_ALIDB/439-490
E8U1L2_ALIDB/267-317
E8UGK9_TAYEM/268-318
E8UL48_STREJ/76-131
E8URQ4_THEBF/289-339
E8UUA8_THEBF/65-120
E8UUE4_THEBF/352-403
E8UY32_TERSS/229-280
E8UY32_TERSS/312-358
E8UY32_TERSS/575-621
E8UZE0_TERSS/146-190
E8UZI1_TERSS/247-298
E8V141_TERSS/494-549
E8V141_TERSS/677-730
E8V351_TERSS/237-288
E8V351_TERSS/322-370
E8V351_TERSS/662-707
E8V408_TERSS/133-187
E8V6L6_TERSS/112-176
E8VDQ7_BACST/63-118
E8VMJ1_VIBVU/296-346
E8VPX3_VIBVU/101-154
E8VSW4_VIBVU/205-257
E8VSW4_VIBVU/289-343
E8VTB0_VIBVU/210-258
E8VTB0_VIBVU/298-351
E8VTB0_VIBVU/394-446
E8VTB0_VIBVU/588-635
E8VXN8_VIBVU/90-143
E8W3X1_STRFA/255-304
E8WB40_STRFA/241-278
E8WB45_STRFA/114-168
E8WHM1_GEOS8/245-296
E8WJA7_GEOS8/351-402
E8WL62_GEOS8/240-291
E8WQJ4_GEOS8/284-337
E8WQJ4_GEOS8/367-420
E8WQJ4_GEOS8/550-604
E8WQJ4_GEOS8/645-692
E8WSE2_GEOS8/372-423
E8WSU8_GEOS8/175-228
E8WSZ3_GEOS8/182-234
E8WUG3_GEOS8/117-172
E8WZ56_ACISM/464-517
E8WZ56_ACISM/646-703
E8X019_ACISM/243-296
E8X4N0_ACISM/249-300
E8X6J4_ACISM/232-283
E8X6J4_ACISM/315-370
E8X6J4_ACISM/683-724
E8X6T2_ACISM/136-189
E8X7S8_ACISM/106-161
E8XC07_SALT4/173-219
E8XCV6_SALT4/172-224
E8XEG7_SALT4/252-300
E8XI38_SALT4/296-345
E8XPJ0_RAHSY/304-354
E8XRR8_RAHSY/171-222
E8XRR8_RAHSY/255-308
E8XRZ8_RAHSY/258-306
E8Y2R9_ECOKO/172-225
E8Y2R9_ECOKO/256-313
E8Y3E0_ECOKO/172-223
E8Y7L3_ECOKO/296-345
E8YD67_ECOKO/252-300
E8YFR6_9BURK/201-254
E8YI67_9BURK/247-297
E8YM89_9BURK/338-389
E8YNE6_9BURK/211-268
E8YNE6_9BURK/295-346
E8YNT6_9BURK/182-233
E8YQI3_9BURK/181-234
E8ZR86_CLOB0/60-115
E8ZS36_CLOB0/250-299
E8ZSE0_CLOB0/388-439
E8ZT54_CLOB0/249-292
E9A201_SALET/296-345
E9A3E7_SALET/173-219
E9A3L0_SALET/172-224
E9A479_SALET/252-300
E9AKK4_LEIME/261-313
E9B8I8_LEIDO/261-313
E9CJE4_9EUKA/279-331
E9CK96_9ENTR/296-345
E9CW25_COCPS/322-374
E9DKM5_9STRE/84-139
E9E0J8_METAQ/280-332
E9ENY7_METAR/280-332
E9FFU9_9STRE/76-131
E9FLA4_9STRE/75-130
E9GPB6_DAPPU/248-300
E9IUH0_SOLIN/284-336
E9RN32_LACRE/66-121
E9RS95_9FIRM/286-335
E9RUY6_9FIRM/60-115
E9S4D1_TREDE/276-324
E9S8P1_RUMAL/259-307
E9SHF7_RUMAL/134-185
E9SLS8_CLOSY/289-338
E9SMW2_CLOSY/351-402
E9SS65_CLOSY/161-209
E9ST11_CLOSY/84-139
E9SY52_COREQ/489-539
E9T6Z8_COREQ/140-192
E9T9I5_ECOLX/252-300
E9TDF4_ECOLX/263-312
E9TE85_ECOLX/172-223
E9TEI8_ECOLX/172-225
E9TEI8_ECOLX/256-313
E9TS05_ECOLX/296-345
E9TUK9_ECOLX/172-223
E9TWJ1_ECOLX/252-300
E9U8P9_ECOLX/169-217
E9UE78_ECOLX/296-345
E9UF51_ECOLX/252-300
E9UFT6_ECOLX/172-223
E9UQN8_9ACTO/245-294
E9V2Q0_9ACTO/157-210
E9V6Z1_ECOLX/296-345
E9V876_ECOLX/167-218
E9V8Y9_ECOLX/252-300
E9VP53_ECOLX/296-345
E9VQM0_ECOLX/172-223
E9VR95_ECOLX/252-300
E9VZU8_ECOLX/296-345
E9W0Z4_ECOLX/172-223
E9W3P8_ECOLX/252-300
E9W5R0_ECOLX/172-225
E9W5R0_ECOLX/256-313
E9WD40_ECOLX/172-225
E9WD40_ECOLX/256-313
E9WEY1_ECOLX/296-345
E9WG72_ECOLX/172-224
E9WGY5_ECOLX/252-300
E9WQJ3_ECOLX/172-225
E9WQJ3_ECOLX/256-313
E9WW14_ECOLX/252-300
E9WWN9_ECOLX/171-226
E9WWN9_ECOLX/255-312
E9WXU0_ECOLX/296-345
E9X273_ECOLX/172-223
E9X3E1_ECOLX/296-345
E9X5F8_ECOLX/172-225
E9X5F8_ECOLX/256-313
E9XC78_ECOLX/252-300
E9XIF6_ECOLX/172-223
E9XJQ9_ECOLX/296-345
E9XKV8_ECOLX/252-300
E9XMX9_ECOLX/172-225
E9XMX9_ECOLX/256-313
E9XXH3_ECOLX/179-232
E9XXH3_ECOLX/263-320
E9XZB1_ECOLX/296-345
E9Y0J2_ECOLX/172-223
E9Y199_ECOLX/252-300
E9Y2Y8_ECOLX/191-245
E9Y962_ECOLX/296-345
E9YAY0_ECOLX/179-232
E9YAY0_ECOLX/263-320
E9YBB9_ECOLX/252-300
E9YBY7_ECOLX/172-223
E9YNH2_ECOLX/296-345
E9YPP5_ECOLX/172-223
E9YQE7_ECOLX/252-300
E9YSK4_ECOLX/179-232
E9YSK4_ECOLX/263-320
E9Z5L7_ESCFE/172-223
E9Z5Y3_ESCFE/168-216
E9Z781_ESCFE/296-345
E9Z9I9_ESCFE/252-300
E9ZLJ4_MYCTU/139-193
E9ZNN1_MYCTU/35-85
E9ZSE2_NEIME/246-296
E9ZY43_NEIME/246-296
EPSA1_RALSO/184-238
EPSA1_RALSO/269-326
EPSA2_RALSO/180-233
EPSA2_RALSO/265-322
EXOF_RHIME/128-171
F0A7S6_NEIME/246-296
F0A931_NEIME/246-296
F0AES9_NEIME/246-296
F0AKA3_NEIME/246-296
F0AQY2_NEIME/246-296
F0AWS3_NEIME/246-296
F0B297_NEIME/246-296
F0BCC2_9XANT/241-291
F0BI12_9XANT/127-182
F0BLF7_9XANT/256-306
F0BSY9_9XANT/127-182
F0C1T9_9XANT/127-182
F0C5T4_9XANT/256-306
F0D8R5_STAAU/57-111
F0DCR7_STAAU/57-111
F0DJZ6_9FIRM/383-434
F0DK01_9FIRM/377-428
F0DKV6_9FIRM/54-108
F0DL66_9FIRM/405-456
F0DMN8_9FIRM/358-409
F0DMU2_9FIRM/379-430
F0DQX5_9FIRM/67-122
F0DR05_9FIRM/352-403
F0DSV4_9FIRM/164-212
F0E2D0_9PSED/104-157
F0ED76_9PSED/262-310
F0EM48_ENTCA/289-337
F0EMT7_ENTCA/71-126
F0ETR1_HAEPA/297-346
F0F0S7_9NEIS/246-296
F0F661_9BACT/147-199
F0F8D7_9BACT/278-329
F0F8D7_9BACT/361-412
F0F8D7_9BACT/535-582
F0F8D7_9BACT/634-681
F0FEN3_STRSA/90-145
F0FKT1_STRSA/94-149
F0FSD0_STRSA/94-149
F0G3G5_9BURK/170-223
F0G448_9BURK/131-184
F0G6H7_9BURK/195-248
F0G6H7_9BURK/279-336
F0G8V1_9BURK/22-73
F0GCI1_9BURK/205-256
F0GFW5_9BURK/197-250
F0GFW5_9BURK/281-334
F0GG64_9BURK/247-297
F0GLR7_9LACO/70-125
F0GQM3_9LACO/70-125
F0GUB0_9FIRM/70-125
F0GVQ2_9FIRM/291-339
F0GY25_9FIRM/282-333
F0GZF4_9FIRM/67-119
F0H3F5_9FIRM/287-336
F0H504_9BACT/133-185
F0H9S8_9BACT/278-329
F0H9S8_9BACT/361-412
F0H9S8_9BACT/535-582
F0H9S8_9BACT/634-681
F0HBV9_9FIRM/290-339
F0HHR9_9FIRM/353-404
F0HJ83_9FIRM/56-111
F0HJS0_9ACTN/289-337
F0HNV1_9ACTN/79-134
F0HY30_LACDL/91-146
F0I078_STRSA/90-145
F0I8V9_STRSA/90-145
F0IF16_9FLAO/238-289
F0IF16_9FLAO/321-371
F0IF16_9FLAO/404-458
F0INQ1_STRSA/95-150
F0IT77_STRSA/90-145
F0IX10_ACIMA/337-388
F0IYQ6_ACIMA/122-176
F0J577_ACIMA/245-296
F0J652_ACIMA/242-294
F0JCC0_DESDE/181-235
F0JP65_ESCFE/296-345
F0JUK1_ESCFE/168-216
F0JVU8_ESCFE/252-300
F0JVV6_ESCFE/172-223
F0K1N2_LACD2/91-146
F0KCN0_CLOAE/62-116
F0KES8_ACICP/256-306
F0KQL5_YERE3/185-232
F0KTW0_YERE3/296-345
F0KW35_YERE3/261-309
F0L256_9RHIZ/116-170
F0L2G7_9RHIZ/241-293
F0L9K9_9RHIZ/92-137
F0LDC0_9RHIZ/165-216
F0LDR1_9RHIZ/339-390
F0LP82_VIBFU/173-226
F0LP82_VIBFU/257-311
F0LVC0_VIBFU/296-346
F0LXL5_VIBFU/118-165
F0M1X7_ARTPP/168-223
F0ME47_NEIMG/246-296
F0MQF1_NEIMM/246-296
F0MYW6_NEIMP/246-296
F0N3N1_NEIMO/246-296
F0N8E7_NEIMN/246-296
F0NU11_LACHH/78-133
F0P0V7_WEEVC/239-292
F0P2A1_WEEVC/143-194
F0P4J8_STAPE/78-132
F0PBF2_ENTF6/70-125
F0PET6_ENTF6/244-296
F0PJY2_BACT0/183-249
F0PX91_BACT0/63-118
F0Q0I4_ACIAP/267-317
F0QDV6_ACIBD/256-306
F0R0C8_BACSH/155-209
F0R0X5_BACSH/288-337
F0R677_BACSH/147-202
F0R9W5_CELLC/142-188
F0RSL9_SPHGB/351-402
F0RTV7_SPHGB/239-290
F0RVU7_SPHGB/288-337
F0RW61_SPHGB/381-433
F0S2J8_DESTD/388-438
F0S907_PEDSD/240-293
F0S9M7_PEDSD/139-195
F0SBD6_PEDSD/252-303
F0SBD6_PEDSD/335-383
F0SBD6_PEDSD/418-468
F0SBD6_PEDSD/508-562
F0SBD6_PEDSD/608-657
F0SG61_PLABD/250-303
F0SVG2_SYNGF/44-98
F0SX99_SYNGF/406-457
F0SZ66_SYNGF/240-289
F0T7P9_METSL/370-421
F0TDY5_LACA3/77-131
F0TJL9_RIEAR/155-206
F0TJQ7_RIEAR/239-292
F0UCB1_AJECA/305-357
F0VWD0_STRG2/77-132
F0WKE8_9STRA/285-337
F0XMJ8_9PEZI/319-371
F0Y5S2_9STRA/241-293
F0YTD4_9CLOT/385-436
F0YXF4_9CLOT/353-404
F0YXG5_9CLOT/384-434
F0YXQ4_9CLOT/77-132
F0Z0E5_9CLOT/165-213
F0Z1N7_9CLOT/286-335
F0Z5B9_9CLOT/162-209
F1A1N9_DICPU/290-342
F1C703_PERFV/157-209
F1RVN1_PIG/275-327
F1T4U9_9ACTN/122-177
F1T896_9CLOT/380-430
F1T8I5_9CLOT/353-404
F1T9B6_9CLOT/75-123
F1TBG4_9CLOT/380-431
F1TGD6_9CLOT/239-289
F1TMZ0_PROAC/127-181
F1TRY4_PROAC/242-292
F1TVM7_PROAC/242-292
F1TXN9_PROAC/127-181
F1U3S3_PROAC/127-181
F1U690_PROAC/242-292
F1UB10_PROAC/242-292
F1UCQ7_PROAC/129-181
F1UH07_PROAC/127-181
F1UJG1_PROAC/242-292
F1USB1_PROAC/127-181
F1UTR2_PROAC/242-292
F1UZM4_PROAC/127-181
F1V017_PROAC/242-292
F1V5Y2_PROAC/242-292
F1V839_PROAC/127-181
F1VDK2_PROAC/127-181
F1VGC4_PROAC/242-292
F1VI50_PROAC/242-292
F1VN64_PROAC/127-181
F1VP29_MORCA/285-335
F1VVZ1_9BURK/404-455
F1VXT2_9BURK/187-241
F1W1B7_9BURK/22-72
F1W818_MORCA/285-335
F1WEC9_MORCA/172-222
F1WJK5_MORCA/285-335
F1WLV3_MORCA/285-335
F1WTV0_MORCA/285-335
F1WX11_MORCA/285-335
F1X656_MORCA/285-335
F1XAR9_MORCA/285-335
F1XER6_MORCA/285-335
F1XIJ3_ECO57/172-225
F1XIJ3_ECO57/256-313
F1XP46_ECO57/252-300
F1XQY2_ECO57/296-345
F1XW52_ECO57/172-223
F1XYR3_ECO57/167-218
F1Y3I7_ECO57/296-345
F1YAN1_ECO57/252-300
F1YC09_ECO57/172-225
F1YC09_ECO57/256-313
F1YDS4_9ACTO/162-216
F1YHX8_9ACTO/257-306
F1YTY0_9PROT/242-294
F1Z1Z8_9STRE/83-138
F1Z3V3_9SPHN/232-283
F1Z3V3_9SPHN/315-357
F1Z3V3_9SPHN/404-449
F1Z3V3_9SPHN/539-592
F1Z524_9SPHN/208-258
F1Z7A0_9SPHN/312-363
F1Z8H1_9SPHN/116-165
F1Z925_9SPHN/139-192
F1Z960_9SPHN/244-296
F1ZH23_ECOLX/172-225
F1ZH23_ECOLX/256-313
F1ZHP4_ECOLX/189-238
F1ZIZ3_ECOLX/172-223
F1ZJT0_ECOLX/252-300
F1ZTQ5_THEET/65-120
F1ZY33_THEET/352-403
F2AC45_RHIET/240-291
F2AHJ3_RHIET/374-425
F2AN75_RHOBA/172-219
F2AS11_RHOBA/629-681
F2B5I6_STRPN/75-130
F2BBC3_9NEIS/246-296
F2BJM4_STRSA/94-149
F2BTV7_STRSA/90-145
F2BW05_9FIRM/52-99
F2C1E4_HAEAE/297-346
F2C746_STRSA/94-149
F2CF12_STRSA/94-149
F2CMT4_STRSA/94-149
F2D4K0_HORVD/316-368
F2EPN6_PANAN/253-302
F2EU30_PANAN/296-345
F2EYC9_PANAN/172-224
F2EYC9_PANAN/256-312
F2F3K2_9BACL/68-123
F2FBQ0_SALDU/252-300
F2FHK2_SALDU/296-345
F2FMQ7_SALDU/173-219
F2FNC7_SALDU/144-196
F2FQN5_SALGL/173-219
F2FRA4_SALGL/172-224
F2FSM7_SALGL/252-300
F2FYK8_SALGL/296-345
F2G5Q1_ALTMD/300-351
F2G8J4_ALTMD/79-130
F2GI32_MYCTU/139-193
F2GJK8_MYCTU/252-302
F2GTW2_BRUME/122-174
F2GTY7_BRUME/241-293
F2GXF1_BRUME/112-158
F2H7T5_BACTU/63-118
F2H9D1_BACTU/187-253
F2HMY1_LACLA/70-125
F2HVH8_BRUME/122-174
F2HVK6_BRUME/241-293
F2HY50_BRUME/107-153
F2I0X3_9RICK/243-295
F2I6L1_9LACT/97-152
F2IJQ9_9FLAO/240-293
F2IKZ1_VIBCH/101-148
F2ILY2_VIBCH/296-346
F2IW60_9PROT/184-236
F2IWN6_9PROT/101-156
F2IXZ5_9PROT/241-293
F2J3E0_9PROT/121-174
F2J5W1_9PROT/171-224
F2JKP9_9FIRM/381-431
F2JQD7_9FIRM/289-338
F2JQX2_9FIRM/93-146
F2JSY1_9FIRM/352-403
F2K0P4_9GAMM/292-341
F2K2G7_9GAMM/112-164
F2K2G7_9GAMM/218-269
F2K2G7_9GAMM/307-360
F2K2G7_9GAMM/597-639
F2KIP9_PSEBR/262-310
F2KJ77_PSEBR/223-272
F2KZI2_9BACT/278-329
F2KZI2_9BACT/361-412
F2KZI2_9BACT/535-582
F2KZI2_9BACT/634-681
F2L036_9BACT/147-199
F2LDC2_BURGA/214-266
F2LDC2_BURGA/298-354
F2LDY2_BURGA/247-304
F2LEL0_BURGA/200-255
F2LL15_BURGA/192-245
F2LL15_BURGA/276-334
F2LQB5_BURGA/197-249
F2LQB5_BURGA/281-337
F2LT58_BURGA/211-264
F2LT58_BURGA/295-352
F2LZ03_LACAM/76-131
F2MCL1_LACCA/75-130
F2MLM5_LACCA/75-130
F2MSR8_ENTFA/244-296
F2MW89_PSEST/290-339
F2MZX2_PSEST/289-338
F2N7P3_9ACTN/101-162
F2NEF2_9DELT/123-177
F2NH77_9DELT/430-481
F2NH88_9DELT/430-481
F2NH92_9DELT/430-481
F2NH94_9DELT/430-481
F2NHM1_9DELT/373-424
F2NHY1_9DELT/125-168
F2NHY1_9DELT/227-276
F2NJT2_9DELT/240-290
F2NJT2_9DELT/323-377
F2NJT2_9DELT/412-468
F2NK01_9DELT/428-479
F2NM04_9DEIN/254-303
F2NRB6_9DEIN/43-97
F2P9S1_PHOMO/169-224
F2P9S1_PHOMO/253-305
F2PAH7_PHOMO/106-153
F2PB33_PHOMO/204-255
F2PB33_PHOMO/292-336
F2PB33_PHOMO/984-1034
F2PSQ6_TRIEQ/304-356
F2QE03_STROR/75-130
F2QR07_PICPA/259-310
F2R287_9ACTO/206-260
F2RIK0_9ACTO/253-302
F2S2Y4_TRITO/304-356
F2SXB0_TRIRU/304-356
F2TUE3_AJEDE/311-363
F2UDD0_9EUKA/271-323
F2UVS8_ACTVI/251-301
F2UZW8_ACTVI/105-160
F2V2U8_MYCTU/252-302
F2V4E7_MYCTU/139-193
F2Z660_YARLI/277-329
GFCE_ECO57/172-225
GFCE_ECO57/256-313
GFCE_ECOLI/172-225
GFCE_ECOLI/256-313
GFCE_SHIFL/172-225
GFCE_SHIFL/256-313
NDUV1_ASPNG/289-341
NDUV1_BOVIN/275-327
NDUV1_DICDI/292-344
NDUV1_GORGO/275-327
NDUV1_HUMAN/275-327
NDUV1_MACFA/275-327
NDUV1_MOUSE/275-327
NDUV1_NEUCR/287-339
NDUV1_PANTR/275-327
NDUV1_PONPY/275-327
NDUV1_SCHPO/273-325
NQO1_PARDE/242-294
NQO1_THET8/251-300
NUOF1_RHIME/241-293
NUOF2_RHIME/240-291
NUOF_AQUAE/251-296
NUOF_BUCAI/254-302
NUOF_BUCAP/253-301
NUOF_ECOLI/252-300
NUOF_MYCBO/252-302
NUOF_MYCTU/252-302
NUOF_PSEAE/262-310
NUOF_RHOCA/242-294
NUOF_RICAH/241-293
NUOF_RICB8/241-293
NUOF_RICBR/241-293
NUOF_RICCK/241-293
NUOF_RICCN/241-293
NUOF_RICFE/241-293
NUOF_RICM5/241-293
NUOF_RICPR/241-293
NUOF_RICRS/241-293
NUOF_RICTY/241-293
NUOF_SALTY/252-300
NUOF_STRCO/254-303
O27592_METTH/369-419
O51863_ECOLX/191-245
O52682_THEMA/383-434
O66793_AQUAE/16-73
O66794_AQUAE/167-220
O66794_AQUAE/252-303
O66794_AQUAE/607-654
O68405_ECOLX/168-227
O68406_ECOLX/168-227
O68407_ECOLX/168-227
O68408_ECOLX/168-227
O68409_ECOLX/168-227
O70103_ECOLX/168-227
O83187_TREPA/336-383
O85197_STRPN/75-130
O87814_CUPNE/341-392
P71728_MYCTU/139-193
P73198_SYNY3/139-197
P73198_SYNY3/388-444
P74024_SYNY3/358-409
P74823_9SPHN/151-203
P74823_9SPHN/232-283
Q00VF9_OSTTA/305-357
Q01WJ1_SOLUE/358-409
Q01XL8_SOLUE/235-288
Q023Z3_SOLUE/312-365
Q028C0_SOLUE/260-312
Q02B56_SOLUE/158-206
Q02CT8_SOLUE/247-298
Q02ND3_PSEAB/262-310
Q02QY0_PSEAB/288-337
Q02X95_LACLS/53-108
Q039L8_LACC3/72-127
Q03F17_PEDPA/83-138
Q03JE8_STRTD/84-139
Q03QM7_LACBA/82-137
Q03VU1_LEUMM/70-125
Q042S8_LACGA/99-154
Q04B44_LACDB/91-146
Q04KX3_STRP2/75-130
Q04S20_LEPBJ/38-78
Q04V67_LEPBJ/240-291
Q04YA9_LEPBL/240-291
Q04ZU7_LEPBL/38-78
Q057X1_BUCCC/254-303
Q064P2_9SYNE/253-306
Q06BA0_VIBCH/171-223
Q06BA0_VIBCH/254-306
Q07GG4_ROSDO/114-165
Q07GU8_RHOP5/166-220
Q07HL6_RHOP5/338-389
Q07KV8_RHOP5/204-247
Q07MQ3_RHOP5/127-188
Q07NL9_RHOP5/242-294
Q07QX1_RHOP5/245-293
Q07SP0_RHOP5/104-154
Q07Z82_SHEFN/290-342
Q07Z82_SHEFN/580-634
Q081P5_SHEFN/298-347
Q084S9_SHEFN/105-154
Q08U10_STIAD/126-179
Q092T0_STIAD/204-257
Q095D6_STIAD/70-124
Q098E0_STIAD/111-164
Q0A5N5_ALHEH/397-448
Q0A780_ALHEH/242-292
Q0AAG9_ALHEH/297-346
Q0AAI4_ALHEH/188-241
Q0AAI4_ALHEH/270-329
Q0AE91_NITEC/194-246
Q0AHJ5_NITEC/245-295
Q0AL74_MARMM/336-387
Q0AP04_MARMM/128-182
Q0APY5_MARMM/245-297
Q0AVX8_SYNWW/233-284
Q0AWA5_SYNWW/360-411
Q0AWK6_SYNWW/59-113
Q0AY66_SYNWW/233-284
Q0AY72_SYNWW/233-284
Q0AYU9_SYNWW/231-282
Q0AZ70_SYNWW/341-392
Q0B1E6_BURCM/230-285
Q0B2A6_BURCM/194-247
Q0B2A6_BURCM/278-347
Q0B427_BURCM/194-247
Q0B427_BURCM/278-331
Q0B5A6_BURCM/152-204
Q0B9J8_BURCM/211-263
Q0B9J8_BURCM/295-352
Q0BDD5_BURCM/247-297
Q0BHB8_BURCM/339-390
Q0BK56_FRATO/241-291
Q0BQS1_GRABC/339-390
Q0BSK7_GRABC/242-294
Q0BYV5_HYPNA/121-174
Q0C1E0_HYPNA/241-293
Q0CQR1_ASPTN/290-342
Q0EZ83_9PROT/337-393
Q0EZQ4_9PROT/247-298
Q0F0I1_9PROT/304-353
Q0F8Q1_9RHOB/242-294
Q0F901_9RHOB/402-453
Q0FE98_9RHOB/204-256
Q0FM39_9RHOB/331-382
Q0FNV6_9RHOB/243-294
Q0FSF7_9RHOB/100-138
Q0FZ97_9RHIZ/241-293
Q0G5F6_9RHIZ/338-389
Q0G7V1_9RHIZ/122-177
Q0GYW3_BURCE/194-247
Q0GYW3_BURCE/278-331
Q0HIH8_SHESM/297-345
Q0HKM3_SHESM/308-356
Q0HKM3_SHESM/506-559
Q0HVF7_SHESR/297-345
Q0HWX4_SHESR/308-356
Q0HWX4_SHESR/506-559
Q0I485_HAES1/300-349
Q0IDT6_SYNS3/213-265
Q0K0I8_CUPNH/405-456
Q0K594_CUPNH/196-250
Q0K594_CUPNH/281-338
Q0KAL2_CUPNH/204-266
Q0KCS5_CUPNH/247-297
Q0KDY2_CUPNH/341-392
Q0P8H0_CAMJE/160-217
Q0PI07_SPIAU/185-238
Q0PI07_SPIAU/267-311
Q0PIB6_HELMO/164-212
Q0PIE3_HELMO/365-416
Q0PQF2_9GAMM/135-191
Q0RP87_FRAAA/217-272
Q0RRW3_FRAAA/240-290
Q0S445_RHOSR/240-290
Q0SH70_RHOSR/139-193
Q0SR61_CLOPS/97-148
Q0T2K3_SHIF8/252-300
Q0T369_SHIF8/167-218
Q0T369_SHIF8/251-309
Q0T653_SHIF8/179-232
Q0T653_SHIF8/263-320
Q0TFG2_ECOL5/252-300
Q0TG28_ECOL5/172-223
Q0TNJ2_CLOP1/97-148
Q0TQI8_CLOP1/286-335
Q0UPT3_PHANO/296-348
Q0VP39_ALCBS/317-366
Q0VR45_ALCBS/173-223
Q0WES3_YERPE/296-345
Q0YTR6_9CHLB/301-349
Q0YTR6_9CHLB/397-441
Q111E4_TRIEI/157-211
Q111E4_TRIEI/267-317
Q113Z5_TRIEI/436-491
Q11EP4_MESSB/177-227
Q11F48_MESSB/126-166
Q11FL3_MESSB/393-443
Q11J73_MESSB/113-168
Q11JK1_MESSB/241-293
Q11R35_CYTH3/135-186
Q11VB7_CYTH3/240-293
Q121I0_POLSJ/204-256
Q127X7_POLSJ/275-325
Q129S2_POLSJ/402-453
Q12CD2_POLSJ/121-171
Q12CD2_POLSJ/206-259
Q12KS6_SHEDO/209-259
Q12KS6_SHEDO/292-343
Q12KS6_SHEDO/589-644
Q12KS6_SHEDO/683-730
Q12N28_SHEDO/302-351
Q12W77_METBU/282-330
Q12ZV5_RHOPS/146-198
Q135Y1_RHOPS/242-294
Q136R4_RHOPS/122-171
Q13BH1_RHOPS/245-290
Q13DH7_RHOPS/338-389
Q13G34_BURXL/151-203
Q13KF1_BURXL/153-204
Q13NV1_BURXL/156-208
Q13NV1_BURXL/239-297
Q13QB0_BURXL/187-240
Q13VA8_BURXL/339-390
Q13YW3_BURXL/209-267
Q13YW3_BURXL/293-348
Q142G8_BURXL/247-297
Q144V6_BURXL/182-233
Q14K33_FRAT1/241-291
Q15NN7_PSEA6/120-173
Q15RL3_PSEA6/304-355
Q15WZ0_PSEA6/103-158
Q160C4_ROSDO/398-448
Q163R0_ROSDO/242-294
Q171D1_AEDAE/300-352
Q17880_CAEEL/286-337
Q17ZZ2_CLOD6/240-291
Q180Q4_CLOD6/385-436
Q182I3_CLOD6/77-126
Q18AZ5_CLOD6/286-337
Q1A669_9FIRM/164-212
Q1B657_MYCSS/110-164
Q1BBP8_MYCSS/245-295
Q1BLT4_BURCA/189-242
Q1BLT4_BURCA/273-326
Q1BMU8_BURCA/226-278
Q1BMU8_BURCA/310-378
Q1BV18_BURCA/247-297
Q1C6B3_YERPA/261-309
Q1CHQ5_YERPN/261-309
Q1CVQ0_MYXXD/137-188
Q1D7E9_MYXXD/111-166
Q1DB14_MYXXD/121-175
Q1DDC8_MYXXD/245-298
Q1GAQ7_LACDA/91-146
Q1GIN5_SILST/242-294
Q1GMF1_SILST/400-450
Q1GSS1_SPHAL/149-202
Q1GTK3_SPHAL/244-296
Q1GZL4_METFK/244-294
Q1GZP4_METFK/111-165
Q1GZP4_METFK/195-248
Q1H3E8_METFK/338-389
Q1HR11_AEDAE/300-352
Q1I7Z6_PSEE4/262-310
Q1I9F5_PSEE4/92-147
Q1IJZ7_ACIBL/235-292
Q1ILD8_ACIBL/134-179
Q1ILD8_ACIBL/215-270
Q1IN17_ACIBL/292-340
Q1IN17_ACIBL/647-699
Q1ING5_ACIBL/103-155
Q1IS37_ACIBL/246-297
Q1ITA9_ACIBL/333-382
Q1ITA9_ACIBL/416-469
Q1ITA9_ACIBL/598-645
Q1ITA9_ACIBL/695-744
Q1ITG1_ACIBL/119-172
Q1IZW8_DEIGD/256-305
Q1J5X8_STRPF/76-131
Q1JAZ1_STRPB/76-131
Q1JG60_STRPD/76-131
Q1JL37_STRPC/76-131
Q1K3Z3_DESAC/181-234
Q1LAW6_RALME/167-221
Q1LAW6_RALME/252-309
Q1LB88_RALME/216-270
Q1LFB0_RALME/239-290
Q1LPV8_RALME/247-297
Q1LQY6_RALME/339-390
Q1LT93_BAUCH/252-300
Q1M169_9SPIT/272-324
Q1M170_NYCOV/275-327
Q1M5Z7_RHIL3/166-212
Q1MCL7_RHIL3/121-176
Q1MD26_RHIL3/202-254
Q1MIL0_RHIL3/241-293
Q1MIQ2_RHIL3/117-171
Q1MSH6_HELMO/595-646
Q1N092_9GAMM/144-198
Q1N6T4_9GAMM/296-345
Q1N7A1_9SPHN/127-177
Q1NDM3_9SPHN/258-310
Q1NE49_9SPHN/126-179
Q1NI59_9DELT/385-436
Q1NQY6_9DELT/385-436
Q1PK98_PROMA/213-249
Q1PUQ5_9BACT/147-199
Q1PW49_9BACT/350-401
Q1PWG6_9BACT/374-425
Q1PYY3_9BACT/373-424
Q1PZQ6_9BACT/458-506
Q1Q1R7_9BACT/129-182
Q1Q5X5_9BACT/295-343
Q1Q6P6_9BACT/373-424
Q1Q6U4_9BACT/108-161
Q1Q6U4_9BACT/193-247
Q1Q756_9BACT/245-296
Q1QD61_PSYCK/163-213
Q1QD93_PSYCK/283-331
Q1QGE4_NITHX/161-215
Q1QKJ3_NITHX/161-215
Q1QL90_NITHX/242-294
Q1QST6_CHRSD/256-306
Q1QWU4_CHRSD/178-230
Q1QWU4_CHRSD/262-315
Q1QYV5_CHRSD/423-474
Q1R9D3_ECOUT/252-300
Q1RA10_ECOUT/172-223
Q1RPC7_ECOLX/169-217
Q1V283_PELUB/378-426
Q1V2T4_PELUB/242-294
Q1V3C6_VIBAL/296-346
Q1V7L9_VIBAL/200-252
Q1V7L9_VIBAL/283-330
Q1V7L9_VIBAL/566-611
Q1V7L9_VIBAL/661-707
Q1VE58_VIBAL/104-154
Q1VE58_VIBAL/210-260
Q1VE58_VIBAL/299-352
Q1VE58_VIBAL/395-447
Q1VE58_VIBAL/589-636
Q1VFC6_VIBAL/104-159
Q1VFX6_VIBAL/134-194
Q1VFX6_VIBAL/218-273
Q1VPF5_9FLAO/140-196
Q1WU47_LACS1/75-130
Q1YEW3_MOBAS/393-443
Q1YMJ7_MOBAS/112-168
Q1YMT3_MOBAS/132-179
Q1YN70_MOBAS/241-293
Q1YPV2_9GAMM/295-346
Q1YPV2_9GAMM/605-653
Q1YPV2_9GAMM/699-747
Q1YQE4_9GAMM/289-338
Q1YW52_PHOPR/190-242
Q1YW52_PHOPR/281-332
Q1YW52_PHOPR/370-417
Q1YW52_PHOPR/85-134
Q1YW52_PHOPR/862-908
Q1YX56_PHOPR/159-207
Q1Z477_PHOPR/297-347
Q1Z888_PHOPR/172-223
Q1Z888_PHOPR/255-308
Q1ZEG2_9GAMM/304-353
Q1ZFV0_9GAMM/112-167
Q1ZJF4_PHOAS/204-255
Q1ZJF4_PHOAS/292-344
Q1ZJF4_PHOAS/784-828
Q1ZNU3_PHOAS/108-153
Q1ZRT6_PHOAS/169-222
Q1ZRT6_PHOAS/253-302
Q1ZRX0_PHOAS/238-288
Q1ZS13_PHOAS/297-347
Q20WM4_RHOPB/173-226
Q20XG8_RHOPB/338-389
Q20Z43_RHOPB/245-294
Q215H6_RHOPB/242-294
Q21I18_SACD2/289-338
Q21KE1_SACD2/307-360
Q21KE1_SACD2/593-637
Q21PI3_SACD2/121-174
Q21RP6_RHOFD/407-451
Q21TC4_RHOFD/427-478
Q21V11_RHOFD/596-640
Q21YC2_RHOFD/274-324
Q220Z4_RHOFD/104-159
Q23KE4_TETTH/276-327
Q24MF6_DESHY/163-211
Q24QD3_DESHY/353-404
Q24SQ5_DESHY/56-110
Q250U2_DESHY/173-221
Q26CF1_FLABB/146-197
Q27SU9_RHILT/183-235
Q28JG1_JANSC/117-166
Q28MV8_JANSC/158-210
Q28P86_JANSC/325-376
Q28T66_JANSC/242-294
Q293C9_DROPS/263-315
Q29PN6_DROPS/290-342
Q29W27_CAMJJ/160-217
Q2A1F5_FRATH/241-291
Q2B1C2_9BACI/1-49
Q2BHI8_9GAMM/118-172
Q2BP18_9GAMM/202-254
Q2BP18_9GAMM/291-344
Q2BP18_9GAMM/387-436
Q2BP18_9GAMM/586-636
Q2BP18_9GAMM/96-146
Q2BP71_9GAMM/290-339
Q2BXU4_9GAMM/204-254
Q2BXU4_9GAMM/292-344
Q2BXU4_9GAMM/784-828
Q2C5T6_9GAMM/238-288
Q2C5W7_9GAMM/123-176
Q2C5W7_9GAMM/39-92
Q2C5X2_9GAMM/231-283
Q2CA06_9RHOB/242-294
Q2CIF9_9RHOB/399-449
Q2EFK8_RHILT/121-175
Q2FGD4_STAA3/86-140
Q2FP97_METHJ/385-436
Q2G299_STAA8/86-140
Q2G3B5_NOVAD/134-184
Q2G5Z1_NOVAD/244-296
Q2GAE3_NOVAD/312-363
Q2GD56_NEOSM/236-288
Q2GGS3_EHRCR/243-295
Q2GKR4_ANAPZ/242-294
Q2GSK7_CHAGB/289-341
Q2HPZ6_9BACI/1-49
Q2HPZ7_9BACI/1-49
Q2HPZ8_9BACI/2-49
Q2HPZ9_9BACI/1-49
Q2HQ00_9BACI/1-49
Q2HQ01_9BACI/1-49
Q2HQ02_9BACI/1-49
Q2HQ03_9BACI/1-49
Q2HQ04_9BACI/1-49
Q2HQ05_9BACI/1-49
Q2HQ06_9BACI/1-49
Q2HQ07_9BACI/1-49
Q2HQ08_9BACI/1-40
Q2HQ09_9BACI/1-40
Q2HQ10_9BACI/1-40
Q2HQ11_9BACI/1-40
Q2IHA2_ANADE/240-291
Q2IHI1_ANADE/168-219
Q2IL89_ANADE/112-165
Q2ILK8_ANADE/125-172
Q2IQW9_RHOP2/145-198
Q2IWX8_RHOP2/242-294
Q2J0E9_RHOP2/245-290
Q2J274_RHOP2/338-389
Q2J9U3_FRASC/317-374
Q2JDK7_FRASC/275-330
Q2JFL5_FRASC/240-290
Q2K3I2_RHIEC/339-390
Q2K3U0_RHIEC/240-290
Q2K4T5_RHIEC/121-174
Q2K587_RHIEC/183-235
Q2K9S8_RHIEC/241-293
Q2K9X3_RHIEC/117-171
Q2KJQ5_CHRVI/361-412
Q2KV04_BORA1/271-321
Q2KWP2_BORA1/204-256
Q2KWP2_BORA1/288-339
Q2L8Y3_RHILT/166-214
Q2LPV6_SYNAS/157-207
Q2LQE7_SYNAS/401-449
Q2LS97_SYNAS/446-497
Q2LSB6_SYNAS/416-467
Q2LVS7_SYNAS/107-161
Q2LWK5_SYNAS/245-296
Q2LWK5_SYNAS/328-383
Q2LWK5_SYNAS/415-455
Q2LWK5_SYNAS/691-744
Q2LWK5_SYNAS/786-835
Q2LXC1_SYNAS/373-424
Q2LXT2_SYNAS/291-340
Q2LXV5_SYNAS/373-424
Q2LYA9_SYNAS/393-444
Q2N6C1_ERYLH/129-184
Q2N711_ERYLH/118-172
Q2NA27_ERYLH/119-172
Q2NA69_ERYLH/243-295
Q2NSK3_SODGM/257-305
Q2NSZ7_SODGM/296-345
Q2NUC2_SODGM/173-225
Q2NUC2_SODGM/257-309
Q2P0W0_XANOM/256-306
Q2P103_XANOM/127-182
Q2PPX6_SPIPL/353-404
Q2RHA2_MOOTA/348-399
Q2RHR9_MOOTA/375-426
Q2RKY9_MOOTA/72-126
Q2RMY5_RHORT/127-183
Q2RU35_RHORT/242-294
Q2RUA7_RHORT/119-173
Q2S4Z6_SALRD/295-347
Q2S4Z6_SALRD/378-426
Q2S4Z6_SALRD/482-534
Q2S4Z6_SALRD/572-633
Q2S4Z6_SALRD/670-721
Q2S4Z6_SALRD/781-834
Q2S5I8_SALRD/266-317
Q2SD95_HAHCH/117-169
Q2SGP8_HAHCH/119-169
Q2SGP8_HAHCH/204-256
Q2SIM3_HAHCH/127-181
Q2SJH7_HAHCH/654-703
Q2SJH7_HAHCH/745-792
Q2SKU6_HAHCH/288-337
Q2SY38_BURTA/339-390
Q2SYV0_BURTA/200-253
Q2SZN0_BURTA/247-297
Q2T156_BURTA/206-259
Q2T3R9_BURTA/404-456
Q2T3R9_BURTA/623-670
Q2T7V3_BURTA/198-260
Q2T7V3_BURTA/282-337
Q2UJQ8_ASPOR/290-342
Q2W3I9_MAGSA/242-294
Q2W406_MAGSA/289-338
Q2WB02_MAGSA/304-355
Q2Y603_NITMU/123-173
Q2YA22_NITMU/245-295
Q2YAA1_NITMU/242-292
Q2YCH1_NITMU/105-160
Q2YCH1_NITMU/189-242
Q2YDP9_DANRE/288-340
Q2YK74_BRUA2/112-158
Q2YNB3_BRUA2/121-173
Q2YNF8_BRUA2/241-293
Q2YT38_STAAB/83-137
Q2Z082_9GAMM/288-337
Q30W86_DESDG/164-212
Q314L5_DESDG/184-232
Q31GU4_THICR/312-361
Q31HF5_THICR/243-293
Q31YH7_SHIBS/252-300
Q31YP6_SHIBS/172-225
Q31YP6_SHIBS/256-313
Q323F1_SHIBS/172-223
Q32DQ5_SHIDS/252-300
Q32HS4_SHIDS/172-225
Q32HS4_SHIDS/256-313
Q38WQ9_LACSS/71-127
Q390Z1_BURS3/192-245
Q390Z1_BURS3/276-342
Q393I2_BURS3/194-247
Q393I2_BURS3/278-331
Q395D0_BURS3/193-246
Q395D0_BURS3/277-335
Q39EF0_BURS3/247-297
Q39M72_BURS3/194-247
Q39M72_BURS3/278-347
Q39QB2_GEOMG/349-400
Q39TL2_GEOMG/206-259
Q39TL2_GEOMG/289-343
Q39TL2_GEOMG/474-529
Q39TL2_GEOMG/570-615
Q39TW5_GEOMG/373-424
Q39U15_GEOMG/197-250
Q39VP6_GEOMG/171-223
Q39VZ5_GEOMG/117-172
Q39VZ5_GEOMG/209-263
Q39VZ5_GEOMG/27-80
Q39VZ5_GEOMG/305-357
Q39VZ6_GEOMG/367-417
Q39WM4_GEOMG/361-412
Q39ZC0_GEOMG/240-291
Q3A113_PELCD/244-295
Q3A3H2_PELCD/242-293
Q3A459_PELCD/242-293
Q3A4C4_PELCD/106-155
Q3A4C4_PELCD/193-246
Q3A639_PELCD/391-441
Q3A6B6_PELCD/373-424
Q3A7W8_PELCD/285-333
Q3A823_PELCD/243-294
Q3AE48_CARHZ/348-399
Q3AF21_CARHZ/56-111
Q3AHI3_SYNSC/235-289
Q3AZP1_SYNS9/268-321
Q3B1P4_PELLD/152-203
Q3B1P4_PELLD/235-282
Q3B1P4_PELLD/331-378
Q3B353_PELLD/156-208
Q3B353_PELLD/240-296
Q3B3R4_PELLD/286-335
Q3B4U5_PELLD/79-130
Q3BRN4_XANC5/256-306
Q3BRU5_XANC5/127-182
Q3C1T6_9NOSO/367-418
Q3CZ73_STRAG/35-90
Q3D625_STRAG/74-129
Q3DF67_STRAG/74-129
Q3DM04_STRAG/74-129
Q3EK44_BACTI/64-119
Q3ETX3_BACTI/15-81
Q3IH96_PSEHT/96-148
Q3IIH1_PSEHT/199-255
Q3IKE0_PSEHT/296-345
Q3IV70_RHOS4/163-216
Q3IXC4_RHOS4/301-350
Q3IYX1_RHOS4/334-385
Q3J1Q5_RHOS4/236-285
Q3J3C8_RHOS4/114-152
Q3J3F5_RHOS4/242-294
Q3J833_NITOC/243-292
Q3JAY6_NITOC/138-190
Q3JBX0_NITOC/289-338
Q3JC19_NITOC/248-298
Q3JH43_BURP1/402-454
Q3JH43_BURP1/621-668
Q3JK30_BURP1/198-260
Q3JK30_BURP1/282-337
Q3JP58_BURP1/250-303
Q3JPW4_BURP1/339-390
Q3JUA4_BURP1/247-297
Q3JW17_BURP1/206-259
Q3K1S5_STRA1/74-129
Q3KA59_PSEPF/262-310
Q3KCF0_PSEPF/103-161
Q3KEP2_PSEPF/223-275
Q3M435_ANAVT/360-411
Q3M7Z1_ANAVT/380-436
Q3M916_ANAVT/223-277
Q3R4T4_XYLFA/144-199
Q3R9K0_XYLFA/144-199
Q3RAU6_XYLFA/256-306
Q3RB49_XYLFA/256-306
Q3RDL9_XYLFA/144-199
Q3RET6_XYLFA/256-306
Q3SHB6_THIDA/289-336
Q3SHY5_THIDA/105-150
Q3SHY5_THIDA/189-244
Q3SJQ2_THIDA/246-296
Q3SM16_THIDA/122-175
Q3SRE9_NITWN/242-294
Q3SSR6_NITWN/160-212
Q3XYU3_ENTFC/96-151
Q3YRY2_EHRCJ/243-295
Q3YZS6_SHISS/252-300
Q3Z0E1_SHISS/172-223
Q3Z0I3_SHISS/169-217
Q3Z3D8_SHISS/172-225
Q3Z3D8_SHISS/256-313
Q3Z859_DEHE1/373-424
Q3Z8I2_DEHE1/378-429
Q3ZA53_DEHE1/240-286
Q3ZAG9_DEHE1/44-87
Q3ZW98_DEHSC/95-137
Q3ZWN0_DEHSC/240-286
Q3ZX66_DEHSC/378-429
Q3ZXP7_DEHSC/373-424
Q40JH8_EHRCH/243-295
Q43840_SOLTU/298-350
Q44512_ANAVA/360-411
Q46507_DESFR/246-297
Q46Q69_CUPPJ/194-248
Q46Q69_CUPPJ/279-336
Q46S83_CUPPJ/406-457
Q46SE6_CUPPJ/239-290
Q473T8_CUPPJ/247-297
Q475D3_CUPPJ/342-393
Q47FY8_DECAR/293-341
Q47GW4_DECAR/292-339
Q47HE6_DECAR/431-474
Q47HH1_DECAR/246-295
Q47LE9_THEFY/241-291
Q47RQ3_THEFY/214-268
Q47U59_COLP3/126-181
Q47Y07_COLP3/306-358
Q47Y07_COLP3/589-643
Q47Y07_COLP3/683-730
Q482U5_COLP3/297-348
Q489D6_COLP3/170-224
Q489D6_COLP3/254-309
Q48H17_PSE14/247-297
Q48H50_PSE14/262-310
Q48SQ7_STRPM/76-131
Q492I0_BLOPB/255-303
Q49Y31_STAS1/89-143
Q4BZC8_CROWT/190-246
Q4C517_CROWT/38-91
Q4CPC0_TRYCR/264-316
Q4CZP3_TRYCR/264-316
Q4E7I9_9RICK/257-309
Q4EEX1_LISMO/71-126
Q4EKT5_LISMO/162-210
Q4ETZ2_LISMO/71-126
Q4EUY4_LISMO/165-213
Q4FM86_PELUB/242-294
Q4FMU0_PELUB/335-383
Q4FU60_PSYA2/283-331
Q4HEQ1_CAMCO/151-209
Q4HTQ5_CAMUP/160-217
Q4JLN0_LACRE/66-121
Q4JWS7_CORJK/128-183
Q4K8Y1_PSEF5/136-189
Q4K9T2_PSEF5/262-310
Q4KC45_PSEF5/221-271
Q4L6U1_STAHJ/88-142
Q4MJL4_BACCE/63-118
Q4MXM0_BACCE/187-253
Q4PGP5_USTMA/630-682
Q4QJA4_LEIMA/261-313
Q4QSB8_RHOMR/254-305
Q4RB10_TETNG/167-219
Q4UW49_XANC8/108-163
Q4UWB3_XANC8/256-306
Q4WPZ9_ASPFU/290-342
Q4ZRF8_PSEU2/247-297
Q4ZRI9_PSEU2/262-310
Q53G70_HUMAN/275-327
Q55U82_CRYNE/318-370
Q56653_VIBCH/158-211
Q56653_VIBCH/23-71
Q56658_VIBCH/195-246
Q56658_VIBCH/278-328
Q56658_VIBCH/577-623
Q56658_VIBCH/672-720
Q56768_XANCA/108-163
Q577K6_BRUAB/112-158
Q57DU6_BRUAB/241-293
Q57DW8_BRUAB/121-173
Q57M32_SALCH/252-300
Q57MN6_SALCH/172-224
Q57MU4_SALCH/173-219
Q57VW8_9TRYP/276-328
Q59TD5_CANAL/277-328
Q5B1F1_EMENI/290-342
Q5D1Y4_9GAMM/168-220
Q5D1Y4_9GAMM/252-304
Q5DGE8_SCHJA/281-333
Q5DM82_NYCOV/2-54
Q5DM84_NYCOV/274-326
Q5DYQ4_VIBF1/208-256
Q5DYQ4_VIBF1/297-350
Q5DYQ4_VIBF1/393-444
Q5DYQ4_VIBF1/592-641
Q5E6B8_VIBF1/298-348
Q5E801_VIBF1/122-171
Q5E8I9_VIBF1/176-228
Q5E8I9_VIBF1/260-310
Q5EGQ9_RHIFR/181-235
Q5F620_NEIG1/246-296
Q5FEI9_EHRRW/243-295
Q5FH98_EHRRG/243-295
Q5FKS5_LACAC/78-133
Q5GSG2_WOLTR/242-294
Q5GXT7_XANOR/256-306
Q5GXY8_XANOR/127-182
Q5HB49_EHRRW/243-295
Q5HFH1_STAAC/86-140
Q5HNV7_STAEQ/81-144
Q5HSY6_CAMJR/160-217
Q5HZV1_XENTR/280-332
Q5JIQ2_PYRKO/352-403
Q5KI64_CRYNE/318-370
Q5KWY4_GEOKA/65-120
Q5LBP1_BACFN/144-195
Q5LC48_BACFN/288-337
Q5LDV7_BACFN/149-201
Q5LDV7_BACFN/232-281
Q5LDV7_BACFN/407-458
Q5LDV7_BACFN/506-556
Q5LEP3_BACFN/273-325
Q5LEP3_BACFN/356-405
Q5LEP3_BACFN/530-582
Q5LEP3_BACFN/629-681
Q5LG32_BACFN/143-193
Q5LG32_BACFN/226-278
Q5LG32_BACFN/400-451
Q5LG32_BACFN/499-547
Q5LPS2_SILPO/242-294
Q5LT59_SILPO/398-448
Q5LV69_SILPO/405-455
Q5LYL1_STRT1/84-139
Q5M374_STRT2/84-139
Q5MIB3_9CLOT/381-431
Q5NIN0_FRATT/241-291
Q5NLH4_ZYMMO/289-338
Q5NY53_AROAE/129-183
Q5P1B2_AROAE/288-335
Q5P1E5_AROAE/242-292
Q5P2D7_AROAE/127-178
Q5P4U3_AROAE/411-462
Q5P537_AROAE/295-347
Q5PAI3_ANAMM/242-294
Q5PDR5_SALPA/164-210
Q5PDY1_SALPA/172-224
Q5PN61_SALPA/252-300
Q5QUW0_IDILO/299-348
Q5QWV1_IDILO/308-361
Q5QWV1_IDILO/588-645
Q5QWV1_IDILO/681-727
Q5S7T0_TRIVA/252-304
Q5U0T0_DROME/498-550
Q5W1K6_NILLU/283-335
Q5WHH4_BACSK/63-118
Q5WT25_LEGPL/243-293
Q5X1B2_LEGPA/243-293
Q5XBA3_STRP6/76-131
Q5XIH3_RAT/275-327
Q5XL55_KLEPN/172-225
Q5XL55_KLEPN/256-313
Q5YWD2_NOCFA/246-295
Q5Z014_NOCFA/377-431
Q5ZHS2_CHICK/271-323
Q5ZRU3_LEGPH/246-296
Q603B2_METCA/290-339
Q603I4_METCA/299-347
Q604G6_METCA/397-448
Q608R0_METCA/226-278
Q608U7_METCA/338-389
Q608Y1_METCA/242-293
Q609Q6_METCA/79-129
Q60CF9_METCA/120-172
Q60CF9_METCA/200-238
Q62IP0_BURMA/247-297
Q62M10_BURMA/339-390
Q62N21_BURMA/206-259
Q634L5_BACCZ/64-119
Q638S0_BACCZ/181-247
Q63J87_BURPS/193-255
Q63J87_BURPS/277-332
Q63N78_BURPS/377-429
Q63N78_BURPS/596-643
Q63R93_BURPS/204-257
Q63RZ2_BURPS/339-390
Q63VM8_BURPS/247-297
Q63XB7_BURPS/206-259
Q64C23_9ARCH/373-424
Q64SL1_BACFR/144-195
Q64T32_BACFR/288-337
Q64UZ9_BACFR/171-223
Q64UZ9_BACFR/254-303
Q64UZ9_BACFR/429-480
Q64UZ9_BACFR/528-578
Q64VM8_BACFR/276-328
Q64VM8_BACFR/359-408
Q64VM8_BACFR/533-585
Q64VM8_BACFR/632-684
Q64X04_BACFR/143-193
Q64X04_BACFR/226-278
Q64X04_BACFR/400-451
Q64X04_BACFR/499-547
Q65H41_BACLD/68-123
Q65SG6_MANSM/203-254
Q669A4_YERPS/261-309
Q66AG5_YERPS/296-345
Q67JG0_SYMTH/373-424
Q67JR5_SYMTH/231-279
Q67P17_SYMTH/244-294
Q67R12_SYMTH/291-339
Q67SA3_SYMTH/73-129
Q6A6G3_PROAC/242-292
Q6A9B7_PROAC/127-181
Q6AI97_DESPS/109-157
Q6AI97_DESPS/202-250
Q6AIQ7_DESPS/164-211
Q6AIR8_DESPS/164-211
Q6AL37_DESPS/358-409
Q6AQ74_DESPS/290-339
Q6AQG1_DESPS/381-432
Q6AZA2_DANRE/306-358
Q6BM47_DEBHA/275-326
Q6D2S1_ERWCT/255-303
Q6D7A8_ERWCT/172-223
Q6D7A8_ERWCT/256-311
Q6D9W2_ERWCT/112-155
Q6FE67_ACIAD/256-306
Q6FFV6_ACIAD/170-220
Q6FZY6_BARQU/241-293
Q6G393_BARHE/241-293
Q6G8X8_STAAS/83-137
Q6GGB1_STAAR/83-137
Q6HDJ5_BACHK/64-119
Q6HG96_BACHK/181-247
Q6HT65_BACAN/64-119
Q6HWB1_BACAN/188-254
Q6LNR0_PHOPR/172-222
Q6LNR0_PHOPR/255-307
Q6LP35_PHOPR/297-347
Q6LV87_PHOPR/201-253
Q6LV87_PHOPR/292-343
Q6LV87_PHOPR/381-428
Q6LV87_PHOPR/873-919
Q6LV87_PHOPR/96-145
Q6M3A1_CORGL/82-136
Q6MDR1_PARUW/241-291
Q6MET9_PARUW/236-292
Q6MI86_BDEBA/55-102
Q6MIR7_BDEBA/239-290
Q6N0D0_RHOPA/139-193
Q6N4H7_RHOPA/182-235
Q6N5M9_RHOPA/242-294
Q6NBU5_RHOPA/338-389
Q6NFW5_CORDI/82-143
Q6SGN3_9BACT/244-295
Q6SGV1_9BACT/105-155
Q6V9B2_CHLRE/296-348
Q6XQK4_THIRO/360-411
Q70T35_BACME/71-126
Q71ZI6_LISMF/71-126
Q720T9_LISMF/165-213
Q72GD3_THET2/251-300
Q72NT3_LEPIC/240-291
Q72SX7_LEPIC/47-85
Q72WQ1_DESVH/183-237
Q730K8_BACC1/63-118
Q734S9_BACC1/189-255
Q73GH8_WOLPM/240-292
Q73MW6_TREDE/276-324
Q73V10_MYCPA/260-310
Q73XT3_MYCPA/129-183
Q746S7_GEOSL/240-291
Q749M1_GEOSL/361-412
Q74BQ6_GEOSL/197-250
Q74C33_GEOSL/157-210
Q74C33_GEOSL/240-293
Q74C33_GEOSL/330-377
Q74C33_GEOSL/422-475
Q74C33_GEOSL/518-558
Q74GA3_GEOSL/349-400
Q74JV4_LACJO/80-135
Q74TT9_YERPE/296-345
Q79A13_9SYNC/358-409
Q7A5B7_STAAN/83-137
Q7CJ91_YERPE/261-309
Q7CLR4_XANCP/108-163
Q7CN39_STRP8/76-131
Q7D766_MYCTU/55-109
Q7MFC7_VIBVY/104-157
Q7MJW9_VIBVY/118-167
Q7MKZ6_VIBVY/103-151
Q7MKZ6_VIBVY/210-258
Q7MKZ6_VIBVY/298-351
Q7MKZ6_VIBVY/394-446
Q7MKZ6_VIBVY/588-635
Q7MM83_VIBVY/296-346
Q7MPM6_VIBVY/205-258
Q7MPM6_VIBVY/289-343
Q7MWZ1_PORGI/185-234
Q7MXA5_PORGI/288-337
Q7N0Y4_PHOLL/172-223
Q7N2J1_PHOLL/260-308
Q7N4F9_PHOLL/296-345
Q7NEU4_GLOVI/250-304
Q7NF10_GLOVI/110-170
Q7NGD2_GLOVI/239-293
Q7NII2_GLOVI/252-307
Q7NZH6_CHRVO/246-296
Q7NZZ6_CHRVO/288-333
Q7P7D0_FUSNV/128-177
Q7PAQ6_RICSI/241-293
Q7PMH3_ANOGA/285-337
Q7TYM5_MYCBO/139-193
Q7U939_SYNPX/286-335
Q7U954_SYNPX/130-192
Q7U954_SYNPX/243-297
Q7ULZ1_RHOBA/641-693
Q7UYB3_RHOBA/172-219
Q7V0N2_PROMP/123-183
Q7V0N2_PROMP/234-288
Q7VRV6_BLOFL/256-304
Q7VXV0_BORPE/252-308
Q7VZQ0_BORPE/271-321
Q7W5B2_BORPA/271-321
Q7W6F5_BORPA/252-308
Q7WCU4_BORBR/271-321
Q7WIC5_BORBR/252-308
Q7X1N4_9BACT/374-426
Q818D7_BACCR/64-119
Q81LQ9_BACAN/63-118
Q81N51_BACAN/184-250
Q82C63_STRAW/244-298
Q82C68_STRAW/229-265
Q82DX6_STRAW/254-303
Q82M25_STRAW/440-479
Q82SN2_NITEU/194-246
Q82TR9_NITEU/120-174
Q82TU8_NITEU/245-295
Q82UT6_NITEU/186-238
Q831Q1_ENTFA/70-125
Q835I8_ENTFA/229-281
Q83BR0_COXBU/242-292
Q83MW2_TROWT/69-124
Q83NL1_TROW8/69-124
Q83QS7_SHIFL/252-300
Q83QZ7_SHIFL/172-223
Q83QZ7_SHIFL/256-314
Q83T35_SALTI/296-345
Q83VR4_9PROT/190-240
Q83VR4_9PROT/275-329
Q840V4_SPHEL/150-202
Q840V4_SPHEL/230-281
Q84FW2_METEX/339-390
Q84GX4_PHOLU/172-223
Q87BQ2_XYLFT/112-167
Q87EQ0_XYLFT/256-306
Q87FS6_VIBPA/170-222
Q87FS6_VIBPA/253-308
Q87GB2_VIBPA/104-159
Q87MX2_VIBPA/296-346
Q87PM7_VIBPA/210-260
Q87PM7_VIBPA/299-352
Q87PM7_VIBPA/395-457
Q87PM7_VIBPA/589-636
Q87T50_VIBPA/196-250
Q87T50_VIBPA/279-329
Q87T50_VIBPA/555-607
Q87ZH9_PSESM/247-296
Q87ZQ5_PSESM/262-310
Q88FH3_PSEPK/262-310
Q88I75_PSEPK/104-157
Q88VD0_LACPL/92-147
Q892P4_CLOTE/55-110
Q896I5_CLOTE/299-348
Q89KJ3_BRAJA/242-294
Q89SM1_BRAJA/302-342
Q89ST4_BRAJA/399-450
Q89W58_BRAJA/237-292
Q8A3U1_BACTN/150-206
Q8A702_BACTN/212-265
Q8A702_BACTN/295-347
Q8A702_BACTN/469-517
Q8A771_BACTN/212-265
Q8A771_BACTN/295-347
Q8A771_BACTN/469-517
Q8A818_BACTN/212-265
Q8A818_BACTN/295-347
Q8A818_BACTN/469-517
Q8AA47_BACTN/288-337
Q8AA52_BACTN/199-255
Q8AAI3_BACTN/148-202
Q8AAR6_BACTN/146-202
Q8ABI5_BACTN/391-442
Q8ABQ0_BACTN/147-203
Q8AVD7_XENLA/281-333
Q8CP10_STAES/81-144
Q8D0I9_YERPE/296-345
Q8D3V3_VIBVU/90-143
Q8D888_VIBVU/296-346
Q8D9E3_VIBVU/210-258
Q8D9E3_VIBVU/298-351
Q8D9E3_VIBVU/394-446
Q8D9E3_VIBVU/588-635
Q8DAA4_VIBVU/101-154
Q8DE19_VIBVU/173-225
Q8DE19_VIBVU/257-311
Q8DI24_THEEB/259-314
Q8DQ41_STRR6/75-130
Q8DV80_STRMU/75-130
Q8E0F2_STRA5/74-129
Q8E626_STRA3/74-129
Q8ECE9_SHEON/217-269
Q8ECE9_SHEON/300-350
Q8ECE9_SHEON/591-644
Q8ECE9_SHEON/685-734
Q8EE79_SHEON/298-346
Q8EI33_SHEON/268-316
Q8EPV5_OCEIH/62-117
Q8F2J7_LEPIN/39-77
Q8F7Q4_LEPIN/240-291
Q8FFJ8_ECOL6/252-300
Q8FG13_ECOL6/44-99
Q8FN96_COREF/103-157
Q8FWN1_BRUSU/112-158
Q8G1B2_BRUSU/241-293
Q8G1D5_BRUSU/121-173
Q8H2T7_ORYSJ/316-368
Q8K6Y5_STRP3/76-131
Q8KTI8_METEX/400-451
Q8KX28_SYNP2/356-407
Q8KX81_AERHY/147-201
Q8LAL7_ARATH/298-350
Q8NN61_CORGL/59-113
Q8NWA4_STAAW/83-137
Q8P7T7_XANCP/256-306
Q8PJ45_XANAC/256-306
Q8PJE7_XANAC/108-163
Q8RB96_THETN/60-115
Q8RBC9_THETN/352-403
Q8RIJ6_FUSNN/290-339
Q8RR80_GLUXY/138-177
Q8RSV4_9BURK/129-184
Q8T495_DROME/279-331
Q8TSY4_METAC/290-338
Q8VQ77_BACLI/68-123
Q8VQW6_AZOVI/290-339
Q8VVI0_ERWPY/175-227
Q8VVI0_ERWPY/259-316
Q8XCX1_ECO57/252-300
Q8XIJ9_CLOPE/103-154
Q8XKI6_CLOPE/286-335
Q8XXQ6_RALSO/247-297
Q8Y738_LISMO/60-115
Q8Y7X7_LISMO/165-213
Q8YBP6_BRUME/89-135
Q8YGI4_BRUME/121-173
Q8YGK5_BRUME/241-293
Q8YP14_NOSS1/380-436
Q8YYU4_NOSS1/360-411
Q8YZG5_NOSS1/223-277
Q8Z526_SALTI/252-300
Q8Z5L1_SALTI/164-210
Q8Z6Q9_SALTI/296-345
Q926B5_RHIME/119-167
Q92BM9_LISIN/60-115
Q92CR5_LISIN/165-213
Q92LN0_RHIME/339-390
Q92QS4_RHIME/117-171
Q92S50_RHIME/181-235
Q938A5_VIBVU/205-257
Q938A5_VIBVU/289-343
Q93A84_XANCP/127-182
Q93SF8_EUBAC/354-405
Q96ID4_HUMAN/165-217
Q96UX4_CANTR/276-327
Q97JK6_CLOAB/62-116
Q97R75_STRPN/75-130
Q982Y7_RHILO/98-155
Q98BW8_RHILO/339-390
Q98C90_RHILO/124-168
Q98KR0_RHILO/241-293
Q99TQ9_STAAM/83-137
Q99Z43_STRP1/76-131
Q9A5L5_CAUCR/125-180
Q9A6X9_CAUCR/245-297
Q9ABQ7_CAUCR/112-166
Q9ACZ1_STRCO/229-265
Q9AJC1_ANAVA/361-412
Q9CER3_LACLA/70-125
Q9CM28_PASMU/171-223
Q9EVN5_PSEST/289-338
Q9EYL7_LISMO/71-126
Q9EZD1_RHIME/101-152
Q9F430_KLEPN/27-84
Q9FNN5_ARATH/298-350
Q9K1B8_NEIMB/246-296
Q9KD84_BACHD/72-126
Q9KGW4_PSEFL/262-310
Q9KHW1_RHIME/224-278
Q9KTG6_VIBCH/101-148
Q9PAX5_XYLFA/112-167
Q9PGJ0_XYLFA/256-306
Q9R989_ECOLX/168-227
Q9R990_ECOLX/168-227
Q9RDL3_STRCO/229-265
Q9RDL8_STRCO/213-267
Q9RQM4_VIBCH/11-59
Q9RU92_DEIRA/255-304
Q9S6C5_ECOLX/118-171
Q9S6C5_ECOLX/202-259
Q9S6C7_ECOLX/121-174
Q9S6C7_ECOLX/205-262
Q9S6D0_ECOLX/121-174
Q9S6D0_ECOLX/205-262
Q9S6D1_ECOLX/121-174
Q9S6D1_ECOLX/205-262
Q9S6D3_ECOLX/121-174
Q9S6D3_ECOLX/205-262
Q9S6H9_ECOLX/191-245
Q9UUU2_YARLL/277-329
Q9UVT9_YARLL/168-220
Q9VMI3_DROME/290-342
Q9WXM5_THEMA/352-403
Q9WY70_THEMA/346-397
Q9WY86_THEMA/300-348
Q9WZA6_THEMA/178-227
Q9WZA6_THEMA/336-390
Q9WZA6_THEMA/803-854
Q9WZA6_THEMA/882-936
Q9X4B7_ECOLX/172-225
Q9X4T6_KLEPN/117-170
Q9X4T6_KLEPN/201-258
Q9XDD6_BRUME/112-158
Q9XDM9_SALTY/173-219
Q9ZBV8_STRCO/479-525
RNFC_ACTSZ/297-346
RNFC_CITK8/296-345
RNFC_ECO24/296-345
RNFC_ECO27/296-345
RNFC_ECO45/296-345
RNFC_ECO55/296-345
RNFC_ECO57/296-345
RNFC_ECO5E/296-345
RNFC_ECO7I/296-345
RNFC_ECO81/296-345
RNFC_ECO8A/296-345
RNFC_ECOBW/296-345
RNFC_ECODH/296-345
RNFC_ECOHS/296-345
RNFC_ECOK1/296-345
RNFC_ECOL5/296-345
RNFC_ECOL6/296-345
RNFC_ECOLC/296-345
RNFC_ECOLI/296-345
RNFC_ECOLU/296-345
RNFC_ECOSE/296-345
RNFC_ECOSM/296-345
RNFC_ECOUT/296-345
RNFC_EDWI9/296-346
RNFC_ENTS8/296-345
RNFC_ERWCT/296-345
RNFC_ERWT9/296-345
RNFC_ESCF3/296-345
RNFC_HAEDU/304-353
RNFC_HAEI8/297-346
RNFC_HAEIE/297-346
RNFC_HAEIN/297-346
RNFC_KLEP3/296-345
RNFC_PASMU/296-345
RNFC_PECCP/296-345
RNFC_PSEAE/288-337
RNFC_RHOCA/301-350
RNFC_SALA4/296-345
RNFC_SALAR/296-345
RNFC_SALCH/296-345
RNFC_SALDC/296-345
RNFC_SALEP/296-345
RNFC_SALG2/296-345
RNFC_SALHS/296-345
RNFC_SALNS/296-345
RNFC_SALPA/296-345
RNFC_SALPB/296-345
RNFC_SALPC/296-345
RNFC_SALPK/296-345
RNFC_SALSV/296-345
RNFC_SALTY/296-345
RNFC_SERP5/296-345
RNFC_SHIB3/296-345
RNFC_SHIBS/296-345
RNFC_SHIDS/296-345
RNFC_SHIF8/296-345
RNFC_SHIFL/296-345
RNFC_SHISS/296-345
RNFC_VIBCH/296-346
RNFC_YERE8/296-345
RNFC_YERP3/296-345
RNFC_YERPA/296-345
RNFC_YERPB/296-345
RNFC_YERPG/296-345
RNFC_YERPN/296-345
RNFC_YERPY/296-345
TCO2_MOUSE/332-387
WZA_ECO57/172-223
WZA_ECOLI/172-223
WZA_SALTI/172-224
WZA_SALTY/172-224
Y3556_DROME/486-550
YC04_KLEPN/172-227
YC04_KLEPN/256-313
