# Supplementary material for: Contact prediction is hardest for the most informative contacts, but improves with the incorporation of contact potentials
Source: PLoS One. 2018 Jun 28;13(6):e0199585. doi: 10.1371/journal.pone.0199585 (PMC6023208; doi:10.1371/journal.pone.0199585)
Supplement: S1 Data — Each file in the ‘alignments’ directory herein corresponds to a protein family’s alignment and contains the accession number and sequence range of each sequence in the alignment. (TAR.GZ) [file pone.0199585.s001.tar.gz › alignments/OEP]

A0AEG7_9PSED/243-437
A0AEG7_9PSED/33-219
A0AX11_BURCH/309-492
A0AX11_BURCH/87-280
A0AXL3_BURCH/247-421
A0AXL3_BURCH/39-224
A0AXM6_BURCH/271-449
A0AXM6_BURCH/73-247
A0AYD9_BURCH/253-431
A0AYD9_BURCH/56-230
A0AYL4_BURCH/273-458
A0AYL4_BURCH/62-247
A0AZ05_BURCH/274-459
A0AZ05_BURCH/58-250
A0AZ10_BURCH/305-487
A0AZ10_BURCH/69-276
A0AZU3_BURCH/265-448
A0AZU3_BURCH/53-241
A0B050_BURCH/290-474
A0B050_BURCH/73-267
A0B127_BURCH/280-464
A0B127_BURCH/66-257
A0B1D0_BURCH/309-508
A0B1D0_BURCH/91-284
A0B1F2_BURCH/304-483
A0B1F2_BURCH/74-265
A0B213_BURCH/273-455
A0B213_BURCH/66-248
A0B2E9_BURCH/299-485
A0B2E9_BURCH/74-276
A0B357_BURCH/300-488
A0B357_BURCH/85-277
A0EJK0_9BACT/238-421
A0EJK0_9BACT/34-216
A0K2S7_BURCH/295-480
A0K2S7_BURCH/75-273
A0K6S4_BURCH/266-454
A0K6S4_BURCH/51-243
A0K6Y0_BURCH/290-474
A0K6Y0_BURCH/74-265
A0K799_BURCH/288-472
A0K799_BURCH/76-264
A0K7L5_BURCH/300-483
A0K7L5_BURCH/83-275
A0KA30_BURCH/286-471
A0KA30_BURCH/73-262
A0KBY5_BURCH/279-463
A0KBY5_BURCH/69-253
A0KC93_BURCH/280-463
A0KC93_BURCH/62-252
A0KCJ9_BURCH/291-470
A0KCJ9_BURCH/72-262
A0KCM5_BURCH/289-474
A0KCM5_BURCH/76-265
A0KCZ5_BURCH/290-475
A0KCZ5_BURCH/78-268
A0KD29_BURCH/269-455
A0KD29_BURCH/59-248
A0KDK1_BURCH/290-472
A0KDK1_BURCH/65-261
A0KDL7_BURCH/103-330
A0KDL7_BURCH/356-540
A0KLQ6_AERHH/240-424
A0KLQ6_AERHH/25-220
A0KMB2_AERHH/270-454
A0KMB2_AERHH/56-246
A0KMJ4_AERHH/271-452
A0KMJ4_AERHH/63-246
A0KNY2_AERHH/12-231
A0KNY2_AERHH/250-434
A0KPL3_AERHH/245-433
A0KPL3_AERHH/40-222
A0KS53_SHESA/250-445
A0KS53_SHESA/32-230
A0KSI7_SHESA/64-236
A0KT44_SHESA/231-418
A0KT44_SHESA/26-207
A0KWI0_SHESA/296-479
A0KWI0_SHESA/62-270
A0KWQ6_SHESA/307-489
A0KWQ6_SHESA/95-280
A0L0V8_SHESA/287-466
A0L0V8_SHESA/77-260
A0L1E1_SHESA/283-467
A0L1E1_SHESA/45-264
A0L2X9_SHESA/250-427
A0L2X9_SHESA/47-228
A0L381_SHESA/270-456
A0L381_SHESA/64-248
A0L4Q3_MAGSM/287-469
A0L4Q3_MAGSM/61-261
A0L528_MAGSM/243-427
A0L528_MAGSM/32-223
A0L5K0_MAGSM/247-433
A0L5K0_MAGSM/42-226
A0L6A4_MAGSM/170-357
A0L6A4_MAGSM/5-148
A0L6R8_MAGSM/296-477
A0L6R8_MAGSM/68-268
A0L9N8_MAGSM/456-648
A0L9N8_MAGSM/671-858
A0L9Q9_MAGSM/124-362
A0L9Q9_MAGSM/389-580
A0LA69_MAGSM/233-410
A0LA69_MAGSM/26-210
A0LBY8_MAGSM/236-424
A0LBY8_MAGSM/29-215
A0LD26_MAGSM/224-369
A0LFE5_SYNFM/300-485
A0LFE5_SYNFM/71-275
A0LGA8_SYNFM/244-429
A0LGA8_SYNFM/35-223
A0LH69_SYNFM/270-456
A0LH69_SYNFM/57-249
A0LH77_SYNFM/289-471
A0LH77_SYNFM/76-262
A0LI94_SYNFM/276-462
A0LI94_SYNFM/64-254
A0LJS1_SYNFM/280-468
A0LJS1_SYNFM/54-252
A0LKG2_SYNFM/267-447
A0LL13_SYNFM/254-433
A0LL13_SYNFM/50-232
A0LM35_SYNFM/307-490
A0LM35_SYNFM/82-280
A0LMY7_SYNFM/266-458
A0LMY7_SYNFM/38-242
A0LNP9_SYNFM/305-487
A0LNP9_SYNFM/76-278
A0LPJ6_SYNFM/284-465
A0LPJ6_SYNFM/68-258
A0LQ90_SYNFM/319-512
A0LQ90_SYNFM/99-291
A0LXC5_GRAFK/1073-1247
A0LXC5_GRAFK/1272-1444
A0LXE7_GRAFK/255-442
A0LXE7_GRAFK/31-232
A0LXU3_GRAFK/243-463
A0LXU3_GRAFK/26-217
A0LZ90_GRAFK/242-468
A0LZ90_GRAFK/28-219
A0M0F1_GRAFK/221-391
A0M0F1_GRAFK/25-201
A0M0L5_GRAFK/1102-1277
A0M0L5_GRAFK/1296-1474
A0M0X3_GRAFK/1081-1256
A0M0X3_GRAFK/1276-1465
A0M0Y2_GRAFK/221-393
A0M0Y2_GRAFK/25-201
A0M108_GRAFK/21-199
A0M108_GRAFK/223-404
A0M5K2_GRAFK/217-396
A0M5K2_GRAFK/22-200
A0M5Q7_GRAFK/245-436
A0M5Q7_GRAFK/28-223
A0M5Y5_GRAFK/266-453
A0M5Y5_GRAFK/38-239
A0M6U0_GRAFK/278-461
A0M6U0_GRAFK/65-254
A0NN58_9RHOB/239-423
A0NN58_9RHOB/32-219
A0NQJ3_9RHOB/214-398
A0NQJ3_9RHOB/9-194
A0NXP6_9RHOB/291-474
A0NXP6_9RHOB/81-264
A0PZ30_CLONN/421-520
A0PZ31_CLONN/273-372
A0Q605_FRATN/243-436
A0Q605_FRATN/29-220
A0Q7E3_FRATN/287-470
A0Q7E3_FRATN/68-263
A0Q8J5_FRATN/291-483
A0Q8J5_FRATN/86-268
A0R7N0_PELPD/238-420
A0R7N0_PELPD/32-216
A0R7Z0_PELPD/236-417
A0R7Z0_PELPD/26-213
A0R851_PELPD/310-491
A0R851_PELPD/92-283
A0RM94_CAMFF/270-451
A0RM94_CAMFF/52-241
A0RN73_CAMFF/22-211
A0RN73_CAMFF/234-417
A0RP02_CAMFF/252-431
A0RP02_CAMFF/44-226
A0SZ09_9BURK/245-430
A0SZ09_9BURK/28-222
A0XWS4_9GAMM/253-437
A0XWS4_9GAMM/43-227
A0XY46_9GAMM/275-458
A0XY46_9GAMM/59-249
A0XY96_9GAMM/277-458
A0XY96_9GAMM/70-251
A0XYL9_9GAMM/235-411
A0XYL9_9GAMM/32-212
A0Y2G6_9GAMM/238-429
A0Y2G6_9GAMM/26-215
A0Y425_9GAMM/272-454
A0Y425_9GAMM/64-247
A0Y9J8_9GAMM/17-216
A0Y9J8_9GAMM/239-434
A0YBR2_9GAMM/238-426
A0YBR2_9GAMM/33-216
A0YFE8_9GAMM/293-477
A0YFE8_9GAMM/77-268
A0YK95_LYNSP/478-685
A0YK95_LYNSP/708-898
A0YWV8_LYNSP/212-442
A0YWV8_LYNSP/465-649
A0Z1P2_9GAMM/285-468
A0Z1P2_9GAMM/69-255
A0Z339_9GAMM/261-456
A0Z339_9GAMM/30-237
A0Z5D4_9GAMM/245-428
A0Z5D4_9GAMM/37-223
A0Z710_9GAMM/248-432
A0Z710_9GAMM/37-224
A0ZK46_NODSP/266-449
A0ZK46_NODSP/60-243
A0ZME6_NODSP/340-540
A0ZME6_NODSP/563-746
A0ZPL9_VIBCH/226-404
A0ZPL9_VIBCH/25-202
A1A8K4_ECOK1/269-455
A1A8K4_ECOK1/63-247
A1AAR0_ECOK1/268-437
A1AAR0_ECOK1/57-240
A1AD00_ECOK1/314-500
A1AD00_ECOK1/94-293
A1AFV8_ECOK1/233-429
A1AFV8_ECOK1/27-211
A1AIS6_ECOK1/290-476
A1AIS6_ECOK1/69-268
A1AKU3_PELPD/286-470
A1AKU3_PELPD/72-262
A1AL26_PELPD/270-456
A1AL26_PELPD/57-249
A1AM26_PELPD/273-458
A1AM26_PELPD/57-248
A1ANY6_PELPD/304-492
A1ANY6_PELPD/55-281
A1AQK8_PELPD/25-255
A1AQK8_PELPD/278-468
A1AR42_PELPD/270-454
A1AR42_PELPD/62-247
A1AR55_PELPD/238-421
A1AR55_PELPD/32-214
A1ARK3_PELPD/300-486
A1ARK3_PELPD/88-274
A1ASB7_PELPD/245-422
A1ASB7_PELPD/27-219
A1AT56_PELPD/247-429
A1AT56_PELPD/41-224
A1AVS8_RUTMC/236-409
A1AVS8_RUTMC/30-213
A1AWM6_RUTMC/273-459
A1B4Q5_PARDP/267-429
A1B4Q5_PARDP/69-245
A1B5L7_PARDP/232-418
A1B5L7_PARDP/31-213
A1B683_PARDP/273-451
A1B683_PARDP/64-245
A1B7M6_PARDP/273-447
A1B7M6_PARDP/63-246
A1BCN9_CHLPD/252-437
A1BCN9_CHLPD/37-230
A1BCX3_CHLPD/263-440
A1BCX3_CHLPD/33-238
A1BE48_CHLPD/249-430
A1BE48_CHLPD/40-226
A1BEK0_CHLPD/289-472
A1BEK0_CHLPD/72-262
A1BF25_CHLPD/265-453
A1BF25_CHLPD/39-240
A1BFV0_CHLPD/290-474
A1BFV0_CHLPD/75-266
A1BGQ7_CHLPD/290-474
A1BGQ7_CHLPD/70-265
A1BH09_CHLPD/257-459
A1BH09_CHLPD/34-231
A1BH86_CHLPD/239-425
A1BH86_CHLPD/26-215
A1BHI4_CHLPD/241-423
A1BHI4_CHLPD/34-220
A1EM90_VIBCH/297-476
A1EM90_VIBCH/77-267
A1EPI4_VIBCH/26-247
A1EPI4_VIBCH/267-451
A1EPL8_VIBCH/226-404
A1EPL8_VIBCH/25-202
A1ESA4_VIBCH/241-425
A1ESA4_VIBCH/32-221
A1ESI5_VIBCH/230-419
A1ESI5_VIBCH/25-207
A1F8D8_VIBCH/26-247
A1F8D8_VIBCH/267-451
A1F8F3_VIBCH/24-213
A1F970_VIBCH/226-404
A1F970_VIBCH/25-202
A1F9M7_VIBCH/1-155
A1F9M7_VIBCH/178-367
A1F9N7_VIBCH/297-476
A1F9N7_VIBCH/77-267
A1HRF7_9FIRM/245-427
A1HRF7_9FIRM/36-223
A1HRM5_9FIRM/243-435
A1HRM5_9FIRM/41-221
A1ITG5_NEIMA/271-456
A1ITG5_NEIMA/63-247
A1ITI5_NEIMA/269-458
A1ITI5_NEIMA/61-242
A1JIY0_YERE8/276-459
A1JIY0_YERE8/59-250
A1JJV9_YERE8/271-454
A1JJV9_YERE8/64-248
A1JP21_YERE8/284-472
A1JP21_YERE8/64-259
A1JQ69_YERE8/24-218
A1JQ69_YERE8/243-433
A1JQN4_YERE8/249-427
A1JQN4_YERE8/43-228
A1JQU6_YERE8/232-424
A1JQU6_YERE8/25-210
A1K1Y6_AZOSB/228-402
A1K1Y6_AZOSB/28-206
A1K208_AZOSB/278-463
A1K208_AZOSB/64-254
A1K232_AZOSB/237-413
A1K232_AZOSB/35-215
A1K322_AZOSB/278-460
A1K322_AZOSB/64-253
A1K366_AZOSB/238-422
A1K366_AZOSB/29-215
A1K3R2_AZOSB/238-422
A1K3R2_AZOSB/27-215
A1K7Z8_AZOSB/275-459
A1K7Z8_AZOSB/64-252
A1K8L6_AZOSB/285-466
A1K8L6_AZOSB/59-259
A1K8N2_AZOSB/292-482
A1K8N2_AZOSB/79-271
A1K9M3_AZOSB/274-458
A1K9M3_AZOSB/60-250
A1K9R4_AZOSB/246-424
A1K9R4_AZOSB/40-224
A1KVB9_NEIMF/287-472
A1KVB9_NEIMF/79-263
A1KVD9_NEIMF/269-458
A1KVD9_NEIMF/61-242
A1QYU1_BORT9/238-423
A1QYU1_BORT9/27-211
A1RFK4_SHESW/94-266
A1RG30_SHESW/277-458
A1RG30_SHESW/69-252
A1RH33_SHESW/295-481
A1RH33_SHESW/78-268
A1RH65_SHESW/232-409
A1RH65_SHESW/29-210
A1RNH4_SHESW/231-418
A1RNH4_SHESW/26-207
A1RP04_SHESW/258-442
A1RP04_SHESW/29-239
A1RPE4_SHESW/250-445
A1RPE4_SHESW/32-229
A1S2T1_SHEAM/313-497
A1S2T1_SHEAM/76-295
A1SA44_SHEAM/231-414
A1SA44_SHEAM/26-207
A1SAQ7_SHEAM/246-443
A1SAQ7_SHEAM/32-225
A1SUM4_PSYIN/252-436
A1SYI6_PSYIN/249-429
A1SYI6_PSYIN/55-229
A1SZF7_PSYIN/285-467
A1SZF7_PSYIN/54-259
A1SZY1_PSYIN/232-419
A1SZY1_PSYIN/26-208
A1TI69_ACIAC/286-462
A1TI69_ACIAC/77-262
A1TIZ2_ACIAC/100-291
A1TJ56_ACIAC/285-470
A1TJ56_ACIAC/73-257
A1TLW7_ACIAC/286-469
A1TLW7_ACIAC/75-262
A1TNT6_ACIAC/301-487
A1TNT6_ACIAC/91-280
A1TP03_ACIAC/329-513
A1TP03_ACIAC/81-271
A1TQ39_ACIAC/244-422
A1TQ39_ACIAC/49-223
A1TQ64_ACIAC/296-476
A1TQ64_ACIAC/72-267
A1TQZ8_ACIAC/263-453
A1TQZ8_ACIAC/54-240
A1TV74_ACIAC/101-280
A1TV74_ACIAC/305-490
A1TW59_ACIAC/275-461
A1TW59_ACIAC/66-249
A1TWX2_MARAV/240-424
A1TWX2_MARAV/31-215
A1TY65_MARAV/280-461
A1TY65_MARAV/59-248
A1TYT0_MARAV/23-208
A1TYT0_MARAV/231-417
A1U026_MARAV/310-491
A1U026_MARAV/92-283
A1U0B0_MARAV/266-450
A1U0B0_MARAV/57-243
A1USK0_BARBK/228-412
A1USK0_BARBK/29-209
A1USN1_BARBK/205-389
A1USN1_BARBK/29-165
A1UUH7_BURMS/271-447
A1UUH7_BURMS/72-246
A1UUJ7_BURMS/287-472
A1UUJ7_BURMS/74-263
A1UVH7_BURMS/238-420
A1UVH7_BURMS/25-213
A1UVR4_BURMS/311-496
A1UVR4_BURMS/81-283
A1UVW2_BURMS/290-475
A1UVW2_BURMS/77-267
A1UY56_BURMS/297-481
A1UY56_BURMS/85-274
A1UY64_BURMS/300-430
A1UY64_BURMS/86-276
A1UZJ5_BURMS/274-463
A1UZJ5_BURMS/52-249
A1V156_BURMS/287-472
A1V156_BURMS/74-263
A1V3D3_BURMS/1-118
A1V3D4_BURMS/98-321
A1V3J6_BURMS/281-469
A1V3J6_BURMS/66-258
A1V3M9_BURMS/300-486
A1V3M9_BURMS/86-277
A1V433_BURMS/106-294
A1V433_BURMS/319-502
A1V7Y5_BURMS/249-423
A1V7Y5_BURMS/41-226
A1V981_BURMS/290-474
A1V981_BURMS/75-267
A1V9Q1_DESVV/309-495
A1V9Q1_DESVV/86-282
A1VA40_DESVV/240-430
A1VA40_DESVV/31-218
A1VAQ6_DESVV/108-298
A1VAQ6_DESVV/322-507
A1VEX8_DESVV/249-433
A1VEX8_DESVV/38-229
A1VHJ4_DESVV/279-463
A1VHJ4_DESVV/59-250
A1VJQ8_POLNA/104-298
A1VJQ8_POLNA/320-505
A1VLB4_POLNA/245-434
A1VLB4_POLNA/35-222
A1VLT7_POLNA/279-464
A1VLT7_POLNA/73-257
A1VM80_POLNA/290-473
A1VM80_POLNA/73-264
A1VQG9_POLNA/287-470
A1VQG9_POLNA/73-263
A1VR54_POLNA/23-227
A1VR54_POLNA/250-439
A1VRA6_POLNA/289-474
A1VRA6_POLNA/77-261
A1VRJ0_POLNA/296-475
A1VRJ0_POLNA/76-268
A1VT65_POLNA/281-465
A1VT65_POLNA/73-255
A1VU68_POLNA/279-464
A1VU68_POLNA/65-250
A1VUY9_POLNA/247-429
A1VUY9_POLNA/30-226
A1VVV6_POLNA/240-416
A1VVV6_POLNA/31-216
A1VW08_POLNA/269-445
A1VW08_POLNA/61-241
A1VY85_CAMJJ/284-466
A1VY85_CAMJJ/65-256
A1VYW9_CAMJJ/263-443
A1VYW9_CAMJJ/51-234
A1W019_CAMJJ/217-415
A1W019_CAMJJ/24-206
A1W2P2_ACISJ/308-493
A1W2P2_ACISJ/94-285
A1W2V0_ACISJ/282-467
A1W2V0_ACISJ/71-255
A1W2V7_ACISJ/276-460
A1W2V7_ACISJ/61-251
A1W3K7_ACISJ/254-440
A1W3K7_ACISJ/37-230
A1W5M6_ACISJ/261-437
A1W5M6_ACISJ/55-235
A1W613_ACISJ/243-421
A1W613_ACISJ/34-219
A1W708_ACISJ/265-439
A1W708_ACISJ/66-240
A1W7H7_ACISJ/199-389
A1W7H7_ACISJ/5-176
A1W8E5_ACISJ/301-486
A1W8E5_ACISJ/89-279
A1W932_ACISJ/271-453
A1W992_ACISJ/277-453
A1W992_ACISJ/75-247
A1W9C5_ACISJ/243-421
A1W9C5_ACISJ/34-219
A1W9E1_ACISJ/277-453
A1W9P2_ACISJ/284-469
A1W9P2_ACISJ/78-259
A1W9Q4_ACISJ/328-514
A1W9Q4_ACISJ/71-261
A1W9Y8_ACISJ/292-476
A1W9Y8_ACISJ/74-266
A1WD00_ACISJ/270-456
A1WD00_ACISJ/65-245
A1WET0_VEREI/279-462
A1WET0_VEREI/76-255
A1WIE2_VEREI/243-429
A1WIE2_VEREI/34-219
A1WK45_VEREI/290-475
A1WK45_VEREI/80-263
A1WKE1_VEREI/239-429
A1WKE1_VEREI/27-213
A1WY77_HALHL/298-488
A1WY77_HALHL/40-271
A1WYJ2_HALHL/287-478
A1WYJ2_HALHL/75-264
A1YKW6_9NEIS/232-421
A1YKW6_9NEIS/24-205
A1Z2Y2_9PROT/263-404
A1Z2Y2_9PROT/64-238
A1ZCV7_9BACT/1069-1245
A1ZCV7_9BACT/1262-1436
A1ZFV2_9BACT/266-489
A1ZFV2_9BACT/49-240
A1ZGL9_9BACT/249-440
A1ZGL9_9BACT/25-226
A1ZIG9_9BACT/219-402
A1ZNV6_9BACT/248-436
A1ZNV6_9BACT/32-227
A1ZS35_9BACT/248-436
A1ZS35_9BACT/3-222
A1ZS91_9BACT/34-231
A1ZV52_9BACT/305-493
A1ZV52_9BACT/47-282
A1ZW03_9BACT/263-450
A1ZW03_9BACT/27-243
A1ZZN6_9BACT/266-446
A1ZZN6_9BACT/45-245
A2A049_9BACT/358-545
A2A049_9BACT/586-793
A2A0Q4_9BACT/1-144
A2BNP0_PROMS/258-450
A2BNP0_PROMS/47-237
A2BU57_PROM5/259-452
A2BU57_PROM5/47-238
A2BZS1_PROM1/298-491
A2BZS1_PROM1/82-258
A2C668_PROM3/116-312
A2C668_PROM3/335-531
A2CA07_PROM3/12-154
A2CA07_PROM3/177-373
A2P4R1_VIBCH/294-473
A2P4R1_VIBCH/74-264
A2P5R4_VIBCH/226-404
A2P5R4_VIBCH/25-202
A2P727_VIBCH/230-418
A2P727_VIBCH/25-207
A2P808_VIBCH/241-425
A2P808_VIBCH/32-221
A2P825_VIBCH/26-243
A2P825_VIBCH/263-447
A2PSK9_VIBCH/180-359
A2PTF2_VIBCH/276-455
A2PTU2_VIBCH/26-243
A2PTU2_VIBCH/263-447
A2PTV7_VIBCH/241-425
A2PTV7_VIBCH/32-221
A2PUH0_VIBCH/180-359
A2PX99_VIBCH/226-404
A2PX99_VIBCH/25-202
A2PXF2_VIBCH/1-163
A2PXF2_VIBCH/186-375
A2PXQ7_VIBCH/25-207
A2RWM6_BURM9/268-450
A2RWM6_BURM9/55-243
A2RWY6_BURM9/287-472
A2RWY6_BURM9/74-263
A2RX04_BURM9/271-447
A2RX04_BURM9/72-246
A2S1W8_BURM9/298-488
A2S1W8_BURM9/85-277
A2S2K6_BURM9/284-470
A2S2K6_BURM9/70-261
A2S393_BURM9/281-469
A2S393_BURM9/66-258
A2S6Y2_BURM9/285-474
A2S6Y2_BURM9/63-260
A2S7D4_BURM9/290-474
A2S7D4_BURM9/75-267
A2S7U3_BURM9/249-423
A2S7U3_BURM9/41-226
A2S8Y7_BURM9/287-472
A2S8Y7_BURM9/74-263
A2SD19_METPP/275-451
A2SE40_METPP/282-467
A2SE40_METPP/76-260
A2SEL3_METPP/247-435
A2SEL3_METPP/40-224
A2SG98_METPP/245-425
A2SG98_METPP/41-226
A2SGA6_METPP/279-456
A2SGA6_METPP/82-255
A2SGC5_METPP/236-427
A2SGC5_METPP/50-230
A2SGZ9_METPP/236-420
A2SGZ9_METPP/27-215
A2SHQ2_METPP/286-471
A2SHQ2_METPP/76-261
A2SIC3_METPP/230-407
A2SIC3_METPP/27-208
A2SJ86_METPP/246-419
A2SJ86_METPP/40-220
A2SK27_METPP/290-476
A2SK27_METPP/73-263
A2SLU5_METPP/295-477
A2SLU5_METPP/72-263
A2SM87_METPP/285-468
A2SM87_METPP/74-261
A2TQ48_9FLAO/22-200
A2TQ48_9FLAO/223-405
A2TRY5_9FLAO/253-439
A2TRY5_9FLAO/26-227
A2TSP0_9FLAO/249-438
A2TSP0_9FLAO/33-228
A2TSU0_9FLAO/287-467
A2TSU0_9FLAO/35-250
A2TU60_9FLAO/243-477
A2TU60_9FLAO/26-217
A2TX08_9FLAO/227-411
A2TX08_9FLAO/28-206
A2TXB3_9FLAO/248-440
A2TXB3_9FLAO/27-227
A2TYH1_9FLAO/253-439
A2TYH1_9FLAO/28-225
A2TZH4_9FLAO/242-438
A2TZH4_9FLAO/25-216
A2U0V5_9FLAO/24-258
A2U0V5_9FLAO/280-468
A2U1S2_9FLAO/28-247
A2U1S2_9FLAO/286-459
A2VQ72_9BURK/300-483
A2VQ72_9BURK/83-275
A2VQS7_9BURK/302-486
A2VQS7_9BURK/86-277
A2VQX8_9BURK/313-501
A2VQX8_9BURK/98-290
A2VVU7_9BURK/142-327
A2VY86_9BURK/280-464
A2VY86_9BURK/66-257
A2VZ45_9BURK/293-477
A2VZ45_9BURK/76-270
A2VZD4_9BURK/265-448
A2VZD4_9BURK/53-241
A2VZV4_9BURK/305-487
A2VZV4_9BURK/69-276
A2VZV9_9BURK/274-459
A2VZV9_9BURK/58-250
A2W0A6_9BURK/273-458
A2W0A6_9BURK/62-247
A2W0H0_9BURK/250-429
A2W0H0_9BURK/54-228
A2W138_9BURK/271-449
A2W138_9BURK/73-247
A2W150_9BURK/259-433
A2W150_9BURK/51-236
A2W2U0_9BURK/307-495
A2W2U0_9BURK/92-284
A2W3D4_9BURK/344-546
A2W3D4_9BURK/569-755
A2W3Q5_9BURK/273-455
A2W3Q5_9BURK/66-248
A2W4B8_9BURK/287-472
A2W4B8_9BURK/74-263
A2W4D9_9BURK/291-470
A2W4D9_9BURK/72-262
A2W5E3_9BURK/181-367
A2W5E3_9BURK/2-160
A2W5I0_9BURK/11-196
A2W7T9_9BURK/287-472
A2W7T9_9BURK/74-263
A2WA80_9BURK/273-461
A2WA80_9BURK/485-632
A2WAM5_9BURK/302-488
A2WAM5_9BURK/86-279
A2WFM3_9BURK/295-449
A2WFM3_9BURK/70-261
A2WGN7_9BURK/280-468
A2WGN7_9BURK/65-257
A2WHZ0_9BURK/272-458
A2WHZ0_9BURK/62-247
A2WI45_9BURK/291-470
A2WI45_9BURK/72-262
A2WI98_9BURK/306-492
A2WI98_9BURK/92-283
A2WIQ8_9BURK/163-349
A2WIQ8_9BURK/2-140
A2WIU7_9BURK/1-68
A2ZNT0_ORYSJ/182-415
A2ZNT0_ORYSJ/438-621
A3D8E8_SHEB5/291-472
A3D8E8_SHEB5/73-256
A3D8J1_SHEB5/231-418
A3D8J1_SHEB5/26-207
A3D972_SHEB5/283-467
A3D972_SHEB5/45-264
A3D9R1_SHEB5/255-447
A3D9R1_SHEB5/32-229
A3DGA6_CLOTH/254-362
A3EIX7_VIBCH/1-88
A3EIX7_VIBCH/112-290
A3EJ04_VIBCH/26-247
A3EJ04_VIBCH/267-451
A3ELA5_VIBCH/241-425
A3ELA5_VIBCH/32-221
A3ELB0_VIBCH/297-476
A3ELB0_VIBCH/77-267
A3ENY2_VIBCH/20-202
A3ENY2_VIBCH/225-414
A3EPD6_9BACT/280-462
A3EPD6_9BACT/41-248
A3EPV1_9BACT/259-442
A3EPV1_9BACT/53-237
A3EQP9_9BACT/277-462
A3EQP9_9BACT/41-253
A3ET90_9BACT/289-472
A3ET90_9BACT/87-268
A3ETV3_9BACT/277-461
A3ETV3_9BACT/76-257
A3ETZ0_9BACT/293-477
A3ETZ0_9BACT/80-270
A3EUY7_9BACT/264-455
A3EUY7_9BACT/52-241
A3EVB7_9BACT/274-462
A3EVB7_9BACT/61-250
A3EVM3_9BACT/277-458
A3EVM3_9BACT/60-255
A3EVM7_9BACT/290-471
A3EVM7_9BACT/68-268
A3EWH2_9BACT/217-402
A3EWH2_9BACT/4-192
A3FEM5_PSESY/107-292
A3FEM5_PSESY/317-498
A3GLI3_VIBCH/297-476
A3GLI3_VIBCH/77-267
A3GML1_VIBCH/26-247
A3GML1_VIBCH/267-451
A3GPR5_VIBCH/226-368
A3GPR5_VIBCH/25-202
A3GR58_VIBCH/241-425
A3GR58_VIBCH/32-221
A3GTH5_VIBCH/63-252
A3GWP4_VIBCH/297-476
A3GWP4_VIBCH/77-267
A3GZ81_VIBCH/26-247
A3GZ81_VIBCH/267-451
A3GZ96_VIBCH/241-425
A3GZ96_VIBCH/32-221
A3H2L0_VIBCH/226-404
A3H2L0_VIBCH/25-202
A3H4W0_VIBCH/25-117
A3H4W1_VIBCH/1-79
A3H4W1_VIBCH/102-291
A3HS35_9BACT/228-411
A3HS35_9BACT/27-205
A3HSQ8_9BACT/27-246
A3HSQ8_9BACT/274-458
A3HTI6_9BACT/289-473
A3HTI6_9BACT/59-264
A3HTK2_9BACT/250-439
A3HTK2_9BACT/32-223
A3HWZ5_9BACT/288-473
A3HWZ5_9BACT/63-264
A3HY82_9BACT/243-431
A3HY82_9BACT/27-222
A3HYB2_9BACT/295-482
A3HYB2_9BACT/35-273
A3HZS2_9BACT/300-482
A3HZS2_9BACT/68-273
A3I053_9BACT/248-436
A3I053_9BACT/35-226
A3I1M3_9BACT/258-449
A3I1M3_9BACT/39-232
A3I2I1_9BACT/262-452
A3I2I1_9BACT/36-240
A3ILS3_9CHRO/143-340
A3ILS3_9CHRO/363-547
A3J1L0_9FLAO/256-438
A3J1L0_9FLAO/30-235
A3J3Q9_9FLAO/265-447
A3J3Q9_9FLAO/30-233
A3J477_9FLAO/16-206
A3J477_9FLAO/234-423
A3J4F1_9FLAO/256-436
A3J4F1_9FLAO/6-225
A3J628_9FLAO/1074-1250
A3J712_9FLAO/241-429
A3J712_9FLAO/25-219
A3JD61_9ALTE/245-424
A3JD61_9ALTE/31-215
A3JEI1_9ALTE/232-423
A3JEI1_9ALTE/24-207
A3JGN4_9ALTE/330-513
A3JGN4_9ALTE/85-271
A3JH62_9ALTE/124-307
A3JLS6_9RHOB/266-452
A3JLS6_9RHOB/51-238
A3JQY4_9RHOB/233-411
A3JQY4_9RHOB/30-214
A3K8J9_9RHOB/73-240
A3KAI4_9RHOB/21-208
A3KAI4_9RHOB/227-410
A3KRH9_PSEAE/63-256
A3KRI6_PSEAE/244-430
A3KRI6_PSEAE/27-219
A3KT80_PSEAE/233-408
A3KT80_PSEAE/35-211
A3KUF6_PSEAE/278-460
A3KUF6_PSEAE/60-254
A3KUQ4_PSEAE/284-465
A3KUQ4_PSEAE/68-256
A3KUT0_PSEAE/241-420
A3KUT0_PSEAE/43-216
A3KVN7_PSEAE/283-467
A3KVN7_PSEAE/64-257
A3KX74_PSEAE/237-423
A3KX74_PSEAE/24-212
A3KXF8_PSEAE/279-460
A3KXF8_PSEAE/61-250
A3KYF5_PSEAE/280-468
A3KYF5_PSEAE/65-257
A3KZ39_PSEAE/275-463
A3KZ39_PSEAE/58-249
A3KZ90_PSEAE/282-464
A3KZ90_PSEAE/66-256
A3L001_PSEAE/279-464
A3L001_PSEAE/66-256
A3L2S3_PSEAE/242-437
A3L2S3_PSEAE/34-218
A3L3S5_PSEAE/293-480
A3L3S5_PSEAE/51-271
A3L650_PSEAE/278-460
A3L650_PSEAE/60-254
A3L6P3_PSEAE/241-420
A3L6P3_PSEAE/43-216
A3L863_PSEAE/233-408
A3L863_PSEAE/35-211
A3L8L2_PSEAE/284-465
A3L8L2_PSEAE/68-256
A3L8M9_PSEAE/27-215
A3L8P1_PSEAE/290-473
A3L8P1_PSEAE/65-266
A3LA83_PSEAE/311-494
A3LA83_PSEAE/93-284
A3LAF7_PSEAE/283-467
A3LAF7_PSEAE/64-257
A3LB93_PSEAE/286-466
A3LB93_PSEAE/63-256
A3LCP4_PSEAE/244-430
A3LCP4_PSEAE/27-219
A3LDK0_PSEAE/237-423
A3LDK0_PSEAE/24-212
A3LDU3_PSEAE/279-460
A3LDU3_PSEAE/61-250
A3LEZ7_PSEAE/280-468
A3LEZ7_PSEAE/65-257
A3LFN9_PSEAE/275-463
A3LFN9_PSEAE/58-249
A3LFU8_PSEAE/282-464
A3LFU8_PSEAE/66-256
A3LHN5_PSEAE/279-464
A3LHN5_PSEAE/66-256
A3LIX1_PSEAE/295-478
A3LJE8_PSEAE/242-437
A3LJE8_PSEAE/34-218
A3LKG9_PSEAE/279-462
A3LKG9_PSEAE/63-253
A3LKH5_PSEAE/293-480
A3LKH5_PSEAE/51-271
A3M1D6_ACIBT/23-222
A3M1D6_ACIBT/245-431
A3M244_ACIBT/277-459
A3M244_ACIBT/68-252
A3M425_ACIBT/292-468
A3M425_ACIBT/84-263
A3M5K2_ACIBT/242-425
A3M5K2_ACIBT/33-223
A3M735_ACIBT/287-477
A3M735_ACIBT/74-266
A3M7Z2_ACIBT/47-230
A3M8A6_ACIBT/277-461
A3M8A6_ACIBT/66-252
A3M8U5_ACIBT/18-203
A3M8U5_ACIBT/228-405
A3M9L6_ACIBT/19-196
A3M9L6_ACIBT/222-395
A3MAT8_BURM7/297-481
A3MAT8_BURM7/85-274
A3MCP2_BURM7/298-488
A3MCP2_BURM7/85-277
A3MDN3_BURM7/271-447
A3MDN3_BURM7/72-246
A3MDQ3_BURM7/287-472
A3MDQ3_BURM7/74-263
A3ME26_BURM7/238-420
A3ME26_BURM7/25-213
A3MHA4_BURM7/287-472
A3MHA4_BURM7/74-263
A3MJ79_BURM7/281-469
A3MJ79_BURM7/66-258
A3MJW9_BURM7/284-470
A3MJW9_BURM7/70-261
A3MNC9_BURM7/249-423
A3MNC9_BURM7/41-226
A3MPL3_BURM7/290-474
A3MPL3_BURM7/75-267
A3MQY7_BURM7/285-474
A3MQY7_BURM7/63-260
A3MYX9_ACTP2/277-459
A3MYX9_ACTP2/62-252
A3N0K0_ACTP2/277-461
A3N0K0_ACTP2/61-251
A3N404_BURP6/290-474
A3N404_BURP6/75-267
A3N4U9_BURP6/249-423
A3N4U9_BURP6/41-226
A3N6D6_BURP6/287-472
A3N6D6_BURP6/74-263
A3N8J1_BURP6/349-532
A3N8J1_BURP6/95-322
A3N8P8_BURP6/281-469
A3N8P8_BURP6/66-258
A3N8W3_BURP6/284-470
A3N8W3_BURP6/70-261
A3N9A5_BURP6/103-291
A3N9A5_BURP6/316-499
A3N9W9_BURP6/302-485
A3N9W9_BURP6/87-277
A3NE54_BURP6/285-474
A3NE54_BURP6/63-260
A3NGQ0_BURP6/298-488
A3NGQ0_BURP6/85-277
A3NH91_BURP6/270-448
A3NH91_BURP6/73-246
A3NHJ3_BURP6/307-492
A3NHJ3_BURP6/81-283
A3NHV3_BURP6/276-457
A3NHV3_BURP6/68-251
A3NIA9_BURP6/290-475
A3NIA9_BURP6/77-267
A3NJK2_BURP6/262-438
A3NJK2_BURP6/63-237
A3NJQ7_BURP6/287-472
A3NJQ7_BURP6/74-263
A3NKE6_BURP6/268-450
A3NKE6_BURP6/55-243
A3NN37_BURP6/300-485
A3NN37_BURP6/86-276
A3NN45_BURP6/297-481
A3NN45_BURP6/85-274
A3NPN4_BURP0/290-474
A3NPN4_BURP0/75-267
A3NQJ2_BURP0/249-423
A3NQJ2_BURP0/41-226
A3NS21_BURP0/287-472
A3NS21_BURP0/74-263
A3NU91_BURP0/352-535
A3NU91_BURP0/98-325
A3NUF0_BURP0/281-469
A3NUF0_BURP0/66-258
A3NUL6_BURP0/279-465
A3NUL6_BURP0/65-256
A3NUZ9_BURP0/106-294
A3NUZ9_BURP0/319-502
A3NVF8_BURP0/260-439
A3NVF8_BURP0/43-235
A3NVQ7_BURP0/302-485
A3NVQ7_BURP0/87-277
A3NZV4_BURP0/274-463
A3NZV4_BURP0/52-249
A3P2A1_BURP0/298-488
A3P2A1_BURP0/85-277
A3P2U7_BURP0/270-448
A3P2U7_BURP0/73-246
A3P356_BURP0/306-492
A3P356_BURP0/81-283
A3P3G0_BURP0/276-457
A3P3G0_BURP0/68-251
A3P3X1_BURP0/290-475
A3P3X1_BURP0/77-267
A3P566_BURP0/271-447
A3P566_BURP0/72-246
A3P5C3_BURP0/287-472
A3P5C3_BURP0/74-263
A3P612_BURP0/100-288
A3P612_BURP0/313-495
A3P8J3_BURP0/300-485
A3P8J3_BURP0/86-276
A3P8K1_BURP0/297-481
A3P8K1_BURP0/85-274
A3PAG0_PROM0/258-450
A3PAG0_PROM0/47-237
A3PKY2_RHOS1/242-420
A3PKY2_RHOS1/28-223
A3Q9N4_SHELP/250-445
A3Q9N4_SHELP/32-229
A3Q9Y5_SHELP/26-245
A3Q9Y5_SHELP/267-448
A3QAB8_SHELP/240-427
A3QAB8_SHELP/33-216
A3QIC6_SHELP/245-409
A3QIC6_SHELP/49-217
A3RNR8_RALSO/297-483
A3RNR8_RALSO/76-271
A3RNT6_RALSO/298-471
A3RNT6_RALSO/89-272
A3RNX8_RALSO/304-492
A3RNX8_RALSO/89-281
A3RPC7_RALSO/295-481
A3RPC7_RALSO/83-271
A3RPP5_RALSO/290-475
A3RPP5_RALSO/75-266
A3RQG0_RALSO/250-441
A3RQG0_RALSO/40-227
A3RSZ3_RALSO/243-420
A3RSZ3_RALSO/36-221
A3RT41_RALSO/296-478
A3RT41_RALSO/80-269
A3RTK2_RALSO/307-491
A3RTK2_RALSO/76-281
A3RVH1_RALSO/284-462
A3RVH1_RALSO/68-262
A3RWN1_RALSO/275-453
A3RWN4_RALSO/260-436
A3RWN4_RALSO/55-229
A3RXT1_RALSO/166-342
A3RXT1_RALSO/366-539
A3RY36_RALSO/298-481
A3RY36_RALSO/78-268
A3RYP1_RALSO/275-459
A3RYP1_RALSO/58-250
A3RYR6_RALSO/291-474
A3RYR6_RALSO/87-268
A3RZP6_RALSO/306-490
A3RZP6_RALSO/89-281
A3S048_RALSO/85-277
A3S049_RALSO/1-157
A3S060_RALSO/273-447
A3S060_RALSO/67-247
A3S0B9_RALSO/136-264
A3S7A9_9RHOB/249-432
A3S7A9_9RHOB/34-230
A3SEU5_9RHOB/74-244
A3SF98_9RHOB/267-441
A3SF98_9RHOB/57-240
A3SHD2_9RHOB/66-238
A3SK62_9RHOB/247-430
A3SK62_9RHOB/36-228
A3SRT6_9RHOB/263-447
A3SS85_9RHOB/249-432
A3SS85_9RHOB/34-230
A3T0R8_9RHOB/74-244
A3T2I1_9RHOB/254-428
A3T2I1_9RHOB/46-228
A3TUP0_9RHOB/240-423
A3TUP0_9RHOB/29-221
A3U4Z5_CROAH/246-435
A3U4Z5_CROAH/26-216
A3U590_CROAH/253-444
A3U590_CROAH/28-232
A3U5G6_CROAH/257-444
A3U5G6_CROAH/29-230
A3U816_CROAH/283-462
A3U816_CROAH/30-249
A3U984_CROAH/281-464
A3U984_CROAH/66-257
A3U9Z8_CROAH/223-406
A3U9Z8_CROAH/23-201
A3UA61_CROAH/1111-1286
A3UA61_CROAH/1308-1481
A3UA73_CROAH/22-200
A3UA73_CROAH/223-405
A3UDP1_9RHOB/231-415
A3UDP1_9RHOB/28-212
A3UEK1_9RHOB/226-402
A3UFH8_9RHOB/250-432
A3UFH8_9RHOB/47-225
A3UHJ8_9RHOB/265-443
A3UHJ8_9RHOB/53-231
A3UKG4_9RHOB/279-462
A3UKG4_9RHOB/67-252
A3UM06_VIBSP/300-484
A3UM06_VIBSP/68-274
A3UMW3_VIBSP/17-205
A3UMW3_VIBSP/230-419
A3UR98_VIBSP/272-456
A3UR98_VIBSP/32-252
A3URD4_VIBSP/10-197
A3URD4_VIBSP/217-401
A3USH9_VIBSP/269-452
A3USH9_VIBSP/67-247
A3USM8_VIBSP/80-173
A3UTQ2_VIBSP/276-458
A3UTQ2_VIBSP/55-237
A3UV73_VIBSP/246-425
A3UV73_VIBSP/45-222
A3UYH0_VIBSP/15-203
A3UYH0_VIBSP/223-407
A3UZB3_VIBSP/23-207
A3UZB3_VIBSP/230-415
A3V5K0_9RHOB/232-410
A3V5K0_9RHOB/27-214
A3V8Y2_9RHOB/266-434
A3V8Y2_9RHOB/61-246
A3VA78_9RHOB/243-438
A3VA78_9RHOB/32-224
A3VCJ5_9RHOB/57-224
A3VEH1_9RHOB/270-454
A3VL69_9RHOB/237-418
A3VL69_9RHOB/27-218
A3VXK7_9RHOB/238-421
A3VXK7_9RHOB/30-219
A3W2T9_9RHOB/277-445
A3W2T9_9RHOB/98-261
A3W7W1_9RHOB/278-462
A3WD65_9SPHN/272-457
A3WD65_9SPHN/66-250
A3WDB5_9SPHN/228-407
A3WDB5_9SPHN/26-211
A3WDB8_9SPHN/240-409
A3WDB8_9SPHN/45-216
A3WFC3_9SPHN/273-459
A3WFC3_9SPHN/55-250
A3WFX2_9SPHN/241-432
A3WFX2_9SPHN/35-221
A3WHS5_9SPHN/133-251
A3WHS5_9SPHN/284-466
A3WI69_9SPHN/281-463
A3WI69_9SPHN/72-254
A3WIN4_9GAMM/274-446
A3WIN4_9GAMM/59-247
A3WJL4_9GAMM/29-167
A3WJL5_9GAMM/48-221
A3WJN7_9GAMM/235-420
A3WJN7_9GAMM/24-208
A3WJQ5_9GAMM/219-395
A3WJQ5_9GAMM/29-203
A3WJY4_9GAMM/233-407
A3WJY4_9GAMM/28-208
A3WQL1_9GAMM/1-190
A3WQL1_9GAMM/214-404
A3WQZ6_9BRAD/279-464
A3WQZ6_9BRAD/64-255
A3WWP6_9BRAD/236-412
A3WWP6_9BRAD/32-213
A3WWS1_9BRAD/264-448
A3WWS1_9BRAD/43-244
A3X1U5_9BRAD/273-457
A3X1U5_9BRAD/57-249
A3X3B2_9RHOB/249-414
A3X3B2_9RHOB/60-231
A3X4N2_9RHOB/241-424
A3X4N2_9RHOB/41-222
A3XH49_LEEBM/1057-1234
A3XH49_LEEBM/1245-1425
A3XHN8_LEEBM/262-450
A3XHN8_LEEBM/33-236
A3XHX4_LEEBM/242-433
A3XHX4_LEEBM/25-215
A3XIJ6_LEEBM/321-503
A3XIJ6_LEEBM/91-294
A3XIX7_LEEBM/248-436
A3XIX7_LEEBM/28-229
A3XJC4_LEEBM/284-462
A3XJC4_LEEBM/29-248
A3XKB9_LEEBM/22-200
A3XKB9_LEEBM/222-405
A3XKH8_LEEBM/1102-1277
A3XKH8_LEEBM/1296-1474
A3XKW5_LEEBM/243-469
A3XKW5_LEEBM/29-220
A3XM56_LEEBM/294-479
A3XM56_LEEBM/69-270
A3XMT3_LEEBM/226-407
A3XMT3_LEEBM/24-202
A3XNK4_LEEBM/286-470
A3XNK4_LEEBM/71-259
A3XPY0_LEEBM/18-209
A3XPY0_LEEBM/239-416
A3XQK0_LEEBM/262-445
A3XQK0_LEEBM/38-234
A3XQL5_LEEBM/278-462
A3XQL5_LEEBM/66-255
A3XQQ1_LEEBM/247-438
A3XQQ1_LEEBM/31-226
A3XU09_9VIBR/276-458
A3XV42_9VIBR/241-430
A3XV42_9VIBR/28-216
A3XVA7_9VIBR/258-454
A3XVA7_9VIBR/48-233
A3XW83_9VIBR/231-415
A3XW83_9VIBR/24-211
A3XWD4_9VIBR/269-453
A3XWD4_9VIBR/30-249
A3XWL7_9VIBR/300-484
A3XWL7_9VIBR/68-274
A3XYL4_9VIBR/14-194
A3XYL4_9VIBR/216-399
A3Y2J1_9VIBR/15-203
A3Y2J1_9VIBR/223-407
A3Y549_9GAMM/243-427
A3Y549_9GAMM/36-219
A3Y6I0_9GAMM/273-458
A3Y6I0_9GAMM/75-253
A3Y756_9GAMM/233-421
A3Y756_9GAMM/25-209
A3Y8Z7_9GAMM/304-487
A3YD47_9GAMM/231-415
A3YD47_9GAMM/27-210
A3YDZ7_9GAMM/233-421
A3YDZ7_9GAMM/25-209
A3YJ95_CAMJE/284-466
A3YJ95_CAMJE/65-256
A3YL51_CAMJE/263-443
A3YL51_CAMJE/51-234
A3YMZ6_CAMJE/217-415
A3YMZ6_CAMJE/24-206
A3YNY6_CAMJE/217-415
A3YNY6_CAMJE/24-206
A3YQT7_CAMJE/285-466
A3YQT7_CAMJE/65-256
A3YRP9_CAMJE/263-443
A3YRP9_CAMJE/51-234
A3YX23_9SYNE/318-514
A3YX23_9SYNE/93-295
A3Z526_9SYNE/179-375
A3Z7Z2_9SYNE/132-366
A3Z7Z2_9SYNE/389-591
A3Z8T0_9SYNE/263-476
A3Z8T0_9SYNE/35-240
A3Z9F4_9SYNE/319-517
A3Z9F4_9SYNE/87-296
A3Z9Q9_9SYNE/107-313
A3Z9Q9_9SYNE/336-530
A3ZBC3_CAMJE/217-415
A3ZBC3_CAMJE/24-206
A3ZDK1_CAMJE/263-443
A3ZDK1_CAMJE/51-234
A3ZEM5_CAMJE/284-466
A3ZEM5_CAMJE/65-256
A3ZHX7_CAMJE/217-415
A3ZHX7_CAMJE/24-206
A3ZIN0_CAMJE/263-443
A3ZIN0_CAMJE/51-234
A3ZJC2_CAMJE/284-466
A3ZJC2_CAMJE/65-256
A3ZN80_9PLAN/296-469
A3ZN80_9PLAN/98-275
A3ZNR5_9PLAN/469-665
A3ZP01_9PLAN/301-485
A3ZP01_9PLAN/76-277
A3ZVA0_9PLAN/294-473
A3ZVA0_9PLAN/96-272
A3ZWZ0_9PLAN/311-481
A3ZX50_9PLAN/302-486
A3ZX50_9PLAN/90-276
A3ZXM4_9PLAN/283-463
A3ZXM4_9PLAN/60-253
A3ZYH7_9PLAN/147-359
A3ZYH7_9PLAN/385-584
A4A4E0_9GAMM/240-425
A4A4E0_9GAMM/28-212
A4A589_9GAMM/238-422
A4A589_9GAMM/31-217
A4A5W4_9GAMM/283-466
A4A5W4_9GAMM/66-257
A4A7T5_9GAMM/274-460
A4A7T5_9GAMM/73-251
A4A8X5_9GAMM/255-450
A4A8X5_9GAMM/29-231
A4AAK7_9GAMM/280-463
A4AAK7_9GAMM/62-253
A4AD15_9GAMM/284-470
A4ADW7_9GAMM/234-411
A4ADW7_9GAMM/30-212
A4ADZ2_9GAMM/1-165
A4ADZ2_9GAMM/188-374
A4AE83_9GAMM/63-254
A4AEA1_9GAMM/54-234
A4AMH9_MARSH/246-446
A4AMH9_MARSH/26-219
A4ANJ9_MARSH/256-442
A4ANJ9_MARSH/27-228
A4AQH3_MARSH/25-258
A4AQH3_MARSH/281-468
A4AQS9_MARSH/250-431
A4AQS9_MARSH/27-232
A4ARC8_MARSH/333-520
A4ARC8_MARSH/561-751
A4ARE6_MARSH/1073-1249
A4ARE6_MARSH/1271-1443
A4AUC7_MARSH/252-443
A4AUC7_MARSH/28-231
A4AW10_MARSH/247-442
A4AW10_MARSH/27-218
A4B8Y6_9GAMM/241-429
A4B8Y6_9GAMM/25-217
A4BF84_9GAMM/246-428
A4BF84_9GAMM/25-225
A4BMB1_9GAMM/249-428
A4BMB1_9GAMM/43-227
A4BN09_9GAMM/272-445
A4BN09_9GAMM/66-241
A4BNL8_9GAMM/268-451
A4BNL8_9GAMM/54-245
A4BRR2_9GAMM/245-420
A4BRR2_9GAMM/41-220
A4BV04_9GAMM/242-425
A4BV04_9GAMM/30-218
A4BVG5_9GAMM/258-446
A4BVG5_9GAMM/34-229
A4BX13_9FLAO/243-438
A4BX13_9FLAO/25-215
A4BXA4_9FLAO/290-473
A4BXA4_9FLAO/75-266
A4BXP4_9FLAO/28-250
A4BXP4_9FLAO/281-464
A4BY57_9FLAO/296-479
A4BY57_9FLAO/69-270
A4BZF3_9FLAO/1097-1273
A4BZF3_9FLAO/1294-1469
A4C1A9_9FLAO/263-437
A4C1A9_9FLAO/7-226
A4C951_9GAMM/243-438
A4C951_9GAMM/26-220
A4CCL4_9GAMM/268-452
A4CCL4_9GAMM/62-245
A4CG73_ROBBH/256-455
A4CG73_ROBBH/36-227
A4CGW7_ROBBH/22-200
A4CGW7_ROBBH/226-405
A4CH05_ROBBH/1075-1249
A4CH05_ROBBH/1273-1444
A4CHA2_ROBBH/1074-1247
A4CHD8_ROBBH/282-466
A4CHD8_ROBBH/51-252
A4CHN3_ROBBH/301-481
A4CHN3_ROBBH/92-275
A4CIX5_ROBBH/298-475
A4CIX5_ROBBH/42-261
A4CJD0_ROBBH/251-446
A4CJD0_ROBBH/28-230
A4CNQ1_ROBBH/18-209
A4CNQ1_ROBBH/232-456
A4CNV5_ROBBH/229-406
A4CNV5_ROBBH/27-203
A4CP15_ROBBH/43-219
A4CQI5_SYNPV/112-306
A4CQI5_SYNPV/2-89
A4EE18_9RHOB/232-410
A4EE18_9RHOB/27-214
A4EQH6_9RHOB/239-404
A4EQH6_9RHOB/50-221
A4EXM0_9RHOB/207-390
A4EXM0_9RHOB/4-188
A4G189_HERAR/281-467
A4G189_HERAR/73-243
A4G2J5_HERAR/244-422
A4G2J5_HERAR/49-223
A4G2K4_HERAR/248-422
A4G2K4_HERAR/41-226
A4G3N1_HERAR/278-450
A4G3N1_HERAR/65-253
A4G3S9_HERAR/286-473
A4G3S9_HERAR/73-264
A4G5D4_HERAR/248-422
A4G5D4_HERAR/41-226
A4G5F6_HERAR/274-451
A4G5H1_HERAR/248-425
A4G5H1_HERAR/52-226
A4G5I7_HERAR/250-423
A4G5I7_HERAR/50-224
A4G6E6_HERAR/143-337
A4G6E6_HERAR/359-539
A4G7J9_HERAR/291-477
A4G7J9_HERAR/78-268
A4G7M7_HERAR/282-468
A4G7M7_HERAR/77-259
A4G878_HERAR/291-473
A4G878_HERAR/75-265
A4G8J4_HERAR/228-417
A4G8J4_HERAR/24-205
A4G8J8_HERAR/275-460
A4G8J8_HERAR/62-252
A4GI55_9BACT/287-471
A4GI55_9BACT/74-261
A4GJG5_9BACT/23-208
A4GJG5_9BACT/231-428
A4GJW7_9BACT/22-207
A4GJW7_9BACT/230-427
A4GJZ0_9BACT/23-214
A4GJZ0_9BACT/236-421
A4IVW9_FRATW/291-483
A4IVW9_FRATW/86-268
A4IXC2_FRATW/287-470
A4IXC2_FRATW/68-263
A4IZ00_FRATW/243-436
A4IZ00_FRATW/29-220
A4J990_DESRM/241-352
A4J990_DESRM/89-192
A4J9X8_BURVG/290-476
A4J9X8_BURVG/75-269
A4JDR6_BURVG/286-474
A4JDR6_BURVG/71-263
A4JDX6_BURVG/290-474
A4JDX6_BURVG/74-265
A4JE80_BURVG/291-475
A4JE80_BURVG/79-267
A4JEI6_BURVG/302-483
A4JEI6_BURVG/83-275
A4JHF9_BURVG/286-471
A4JHF9_BURVG/73-262
A4JJW2_BURVG/304-494
A4JJW2_BURVG/91-283
A4JKR4_BURVG/287-466
A4JKR4_BURVG/68-258
A4JL06_BURVG/270-448
A4JL06_BURVG/73-246
A4JLH3_BURVG/273-459
A4JLH3_BURVG/63-248
A4JN62_BURVG/280-463
A4JN62_BURVG/69-253
A4JPZ3_BURVG/286-471
A4JPZ3_BURVG/73-262
A4JQ61_BURVG/291-470
A4JQ61_BURVG/72-262
A4JR99_BURVG/102-312
A4JR99_BURVG/338-522
A4JRU6_BURVG/278-469
A4JRU6_BURVG/60-252
A4JS31_BURVG/287-472
A4JS31_BURVG/73-264
A4JSG2_BURVG/289-473
A4JSG2_BURVG/76-265
A4JSH0_BURVG/307-493
A4JSH0_BURVG/95-284
A4JSM1_BURVG/270-454
A4JSM1_BURVG/58-247
A4JSP8_BURVG/291-476
A4JSP8_BURVG/79-269
A4JUV2_BURVG/247-421
A4JUV2_BURVG/39-224
A4KQM5_FRATU/287-470
A4KQM5_FRATU/68-263
A4KRN4_FRATU/243-436
A4KRN4_FRATU/29-220
A4KTA6_FRATU/291-483
A4KTA6_FRATU/86-268
A4LBP1_BURPS/315-494
A4LBP1_BURPS/98-290
A4LBZ4_BURPS/302-485
A4LBZ4_BURPS/87-277
A4LFS4_BURPS/300-485
A4LFS4_BURPS/86-276
A4LFT2_BURPS/297-481
A4LFT2_BURPS/85-274
A4LHV4_BURPS/290-475
A4LHV4_BURPS/77-267
A4LIA5_BURPS/276-457
A4LIA5_BURPS/68-251
A4LIM9_BURPS/287-472
A4LIM9_BURPS/74-263
A4LMQ4_BURPS/290-474
A4LMQ4_BURPS/75-267
A4LQC8_BURPS/284-470
A4LQC8_BURPS/70-261
A4LQJ4_BURPS/313-501
A4LQJ4_BURPS/98-290
A4LQM5_BURPS/268-450
A4LQM5_BURPS/55-243
A4LQW3_BURPS/307-492
A4LQW3_BURPS/81-283
A4LS59_BURPS/270-448
A4LS59_BURPS/73-246
A4LSQ4_BURPS/274-463
A4LSQ4_BURPS/52-249
A4LTI6_BURPS/249-423
A4LTI6_BURPS/41-226
A4MGJ3_BURPS/346-529
A4MGJ3_BURPS/92-319
A4MHB4_BURPS/115-304
A4MHB4_BURPS/328-513
A4MHI5_BURPS/271-447
A4MHI5_BURPS/72-246
A4MZY8_HAEIF/267-450
A4MZY8_HAEIF/59-243
A4N3R0_HAEIF/267-450
A4N3R0_HAEIF/59-243
A4N9B7_HAEIF/267-450
A4N9B7_HAEIF/59-243
A4NFA4_HAEIF/267-450
A4NFA4_HAEIF/59-243
A4NIV2_HAEIF/267-450
A4NIV2_HAEIF/59-243
A4NRZ2_HAEIF/267-450
A4NRZ2_HAEIF/59-243
A4SC78_PROVI/256-440
A4SC78_PROVI/45-233
A4SD88_PROVI/286-468
A4SD88_PROVI/60-260
A4SD94_PROVI/554-745
A4SD94_PROVI/767-947
A4SDL3_PROVI/237-418
A4SDL3_PROVI/28-213
A4SE26_PROVI/250-451
A4SE26_PROVI/34-225
A4SE40_PROVI/280-467
A4SE40_PROVI/67-258
A4SF55_PROVI/259-448
A4SF55_PROVI/39-235
A4SF71_PROVI/259-446
A4SF71_PROVI/51-237
A4SGP5_PROVI/264-439
A4SGP5_PROVI/33-238
A4SIG7_AERS4/228-417
A4SIG7_AERS4/23-205
A4SJ86_AERS4/266-450
A4SJ86_AERS4/28-247
A4SKU7_AERS4/271-455
A4SKU7_AERS4/57-247
A4SLI0_AERS4/244-428
A4SLI0_AERS4/30-224
A4SQ34_AERS4/271-452
A4SQ34_AERS4/63-246
A4SVG5_POLSQ/334-523
A4SVG5_POLSQ/95-286
A4SX70_POLSQ/267-450
A4SX70_POLSQ/51-240
A4SYF2_POLSQ/100-293
A4SYF2_POLSQ/316-501
A4SZH8_POLSQ/228-402
A4T0D7_POLSQ/301-485
A4T0D7_POLSQ/85-276
A4THQ5_YERPP/305-495
A4THQ5_YERPP/86-280
A4THU6_YERPP/232-424
A4THU6_YERPP/25-210
A4TQT6_YERPP/276-459
A4TQT6_YERPP/59-250
A4TX46_9PROT/281-463
A4TX46_9PROT/55-254
A4TXJ0_9PROT/59-259
A4U1I0_9PROT/23-212
A4U1I0_9PROT/231-415
A4U1V4_9PROT/247-431
A4U1V4_9PROT/37-224
A4U5U3_9PROT/289-469
A4U5U3_9PROT/60-261
A4VHD4_PSEU5/246-440
A4VHD4_PSEU5/36-222
A4VL98_PSEU5/236-414
A4VL98_PSEU5/32-217
A4VLD7_PSEU5/288-467
A4VLD7_PSEU5/69-259
A4VLI1_PSEU5/274-455
A4VLI1_PSEU5/58-246
A4VLI6_PSEU5/266-452
A4VLI6_PSEU5/52-245
A4VP42_PSEU5/180-362
A4VP42_PSEU5/6-158
A4VPU0_PSEU5/247-425
A4VPU0_PSEU5/42-224
A4VQ00_PSEU5/230-407
A4VQ00_PSEU5/34-208
A4VQJ6_PSEU5/290-470
A4VQJ6_PSEU5/60-260
A4VR39_PSEU5/256-454
A4VR39_PSEU5/44-232
A4VRG0_PSEU5/276-460
A4VRG0_PSEU5/63-252
A4W806_ENT38/234-412
A4WA18_ENT38/288-472
A4WA18_ENT38/65-261
A4WA95_ENT38/267-453
A4WA95_ENT38/59-246
A4WCH3_ENT38/311-495
A4WCH3_ENT38/91-289
A4WDK4_ENT38/270-447
A4WDK4_ENT38/60-241
A4WEH7_ENT38/231-427
A4WEH7_ENT38/25-209
A4WU51_RHOS5/241-419
A4WU51_RHOS5/27-222
A4XDY7_NOVAD/286-467
A4XDY7_NOVAD/66-258
A4XEJ7_NOVAD/284-463
A4XEJ7_NOVAD/65-255
A4XFD5_NOVAD/275-455
A4XPW2_PSEMY/242-437
A4XPW2_PSEMY/32-218
A4XQ70_PSEMY/240-424
A4XQ70_PSEMY/30-215
A4XRH4_PSEMY/232-407
A4XRH4_PSEMY/33-207
A4XTA2_PSEMY/237-421
A4XTA2_PSEMY/25-217
A4XUC3_PSEMY/273-455
A4XUC3_PSEMY/58-246
A4XUF4_PSEMY/239-415
A4XUF4_PSEMY/34-219
A4XV18_PSEMY/304-490
A4XV18_PSEMY/83-283
A4XVP6_PSEMY/266-444
A4XVP6_PSEMY/69-242
A4XW15_PSEMY/290-470
A4XW15_PSEMY/60-260
A4XYP9_PSEMY/278-464
A4XYP9_PSEMY/66-256
A4Y1Y0_SHEPC/232-409
A4Y1Y0_SHEPC/29-210
A4Y211_SHEPC/270-456
A4Y211_SHEPC/64-248
A4Y2Y1_SHEPC/258-442
A4Y2Y1_SHEPC/29-239
A4Y3G5_SHEPC/231-418
A4Y3G5_SHEPC/26-207
A4Y6V9_SHEPC/232-409
A4Y6V9_SHEPC/29-210
A4YA98_SHEPC/277-458
A4YA98_SHEPC/69-252
A4YAS2_SHEPC/89-261
A4YBG9_SHEPC/250-445
A4YBG9_SHEPC/32-229
A4YNC9_BRASO/269-448
A4YQN5_BRASO/311-493
A4YQN5_BRASO/95-286
A4YRF3_BRASO/254-439
A4YRF3_BRASO/43-233
A4YUR9_BRASO/241-425
A4YUR9_BRASO/30-221
A4YUT9_BRASO/309-493
A4YUT9_BRASO/94-285
A4YX34_BRASO/306-490
A4YX34_BRASO/88-281
A4YZM7_BRASO/283-465
A4YZM7_BRASO/64-255
A4ZV29_9GAMM/303-441
A4ZV29_9GAMM/84-278
A5CCN4_ORITB/252-432
A5CCN4_ORITB/29-232
A5CWN1_VESOH/264-451
A5CYF3_PELTS/230-354
A5CYF3_PELTS/77-191
A5EC66_BRASB/315-499
A5EC66_BRASB/95-290
A5EFD3_BRASB/305-487
A5EFD3_BRASB/89-280
A5EG32_BRASB/248-433
A5EG32_BRASB/37-227
A5EHA2_BRASB/216-402
A5EHA2_BRASB/6-196
A5EHB7_BRASB/306-490
A5EHB7_BRASB/88-281
A5EIK7_BRASB/309-493
A5EIK7_BRASB/94-285
A5EIM1_BRASB/241-425
A5EIM1_BRASB/30-221
A5ELZ6_BRASB/322-510
A5ELZ6_BRASB/81-300
A5EPM9_BRASB/279-461
A5EPM9_BRASB/60-251
A5EQI3_BRASB/274-453
A5ESB9_BRASB/235-411
A5ESB9_BRASB/31-212
A5ESJ9_BRASB/237-413
A5ESJ9_BRASB/33-214
A5EUF0_BRASB/141-314
A5EUF0_BRASB/342-520
A5EVJ2_DICNV/15-192
A5EVJ2_DICNV/223-390
A5EXF9_DICNV/267-453
A5EXF9_DICNV/61-243
A5F5J1_VIBC3/230-419
A5F5J1_VIBC3/25-207
A5F7Q6_VIBC3/241-425
A5F7Q6_VIBC3/32-221
A5F7T3_VIBC3/26-247
A5F7T3_VIBC3/267-451
A5F7W5_VIBC3/226-404
A5F7W5_VIBC3/25-202
A5F8B4_VIBC3/297-476
A5F8B4_VIBC3/77-267
A5FA64_FLAJ1/247-428
A5FA64_FLAJ1/29-222
A5FAA9_FLAJ1/289-474
A5FAA9_FLAJ1/65-266
A5FBD6_FLAJ1/235-410
A5FBD6_FLAJ1/27-214
A5FBE9_FLAJ1/1265-1446
A5FBL1_FLAJ1/289-474
A5FBL1_FLAJ1/64-265
A5FBV4_FLAJ1/284-468
A5FBV4_FLAJ1/66-259
A5FBX4_FLAJ1/16-204
A5FBX4_FLAJ1/230-408
A5FBY3_FLAJ1/275-471
A5FBY3_FLAJ1/44-250
A5FCD2_FLAJ1/281-464
A5FCD2_FLAJ1/64-257
A5FCU8_FLAJ1/292-469
A5FCU8_FLAJ1/38-256
A5FCY3_FLAJ1/1274-1458
A5FEW1_FLAJ1/296-480
A5FEW1_FLAJ1/66-272
A5FEY6_FLAJ1/279-465
A5FEY6_FLAJ1/61-256
A5FFD1_FLAJ1/28-211
A5FFR0_FLAJ1/244-432
A5FFR0_FLAJ1/28-223
A5FGB1_FLAJ1/233-411
A5FGB1_FLAJ1/25-208
A5FJB2_FLAJ1/249-452
A5FJB2_FLAJ1/30-221
A5FK84_FLAJ1/259-446
A5FK84_FLAJ1/39-235
A5FKH5_FLAJ1/249-437
A5FKH5_FLAJ1/25-225
A5FLI3_FLAJ1/265-450
A5FLI3_FLAJ1/66-242
A5FT05_ACICJ/274-449
A5FUN9_ACICJ/135-327
A5FUN9_ACICJ/352-536
A5FUT2_ACICJ/308-491
A5FUT2_ACICJ/94-283
A5FVA5_ACICJ/262-438
A5FW05_ACICJ/324-508
A5FW05_ACICJ/77-298
A5FZF2_ACICJ/266-448
A5FZF2_ACICJ/41-244
A5G246_ACICJ/284-458
A5G246_ACICJ/79-256
A5G4W9_GEOUR/270-456
A5G4W9_GEOUR/57-249
A5G510_GEOUR/239-421
A5G510_GEOUR/26-218
A5G6V1_GEOUR/235-423
A5G6V1_GEOUR/35-213
A5G6Z7_GEOUR/236-417
A5G6Z7_GEOUR/26-213
A5G784_GEOUR/284-467
A5G784_GEOUR/68-258
A5G9A5_GEOUR/266-450
A5G9A5_GEOUR/39-244
A5GA90_GEOUR/100-289
A5GA90_GEOUR/313-498
A5GAQ9_GEOUR/292-483
A5GAQ9_GEOUR/35-270
A5GAZ4_GEOUR/259-449
A5GAZ4_GEOUR/36-230
A5GBM4_GEOUR/266-451
A5GBM4_GEOUR/54-245
A5GCE3_GEOUR/117-270
A5GCE3_GEOUR/292-483
A5GCF4_GEOUR/298-482
A5GCF4_GEOUR/81-273
A5GDN5_GEOUR/236-420
A5GDN5_GEOUR/31-214
A5GLY2_SYNPW/133-367
A5GLY2_SYNPW/390-592
A5GNW0_SYNPW/313-506
A5GNW0_SYNPW/82-290
A5GP29_SYNPW/312-507
A5GP29_SYNPW/73-289
A5GQQ2_SYNR3/118-340
A5GQQ2_SYNR3/363-558
A5GS48_SYNR3/122-347
A5GS48_SYNR3/370-572
A5I9G9_LEGPC/265-446
A5I9G9_LEGPC/62-240
A5IA97_LEGPC/281-462
A5IA97_LEGPC/34-252
A5IAC7_LEGPC/265-442
A5IAC7_LEGPC/64-242
A5IDS7_LEGPC/231-417
A5IDS7_LEGPC/31-209
A5IEI1_LEGPC/232-406
A5IEI1_LEGPC/27-208
A5IET6_LEGPC/276-464
A5IET6_LEGPC/61-249
A5IFL5_LEGPC/235-420
A5IFL5_LEGPC/32-214
A5IFM5_LEGPC/226-412
A5IFM5_LEGPC/26-204
A5IFN5_LEGPC/236-416
A5IFN5_LEGPC/33-214
A5IFP4_LEGPC/13-194
A5IFP4_LEGPC/218-392
A5IG89_LEGPC/19-213
A5IG89_LEGPC/234-418
A5IGL0_LEGPC/23-211
A5IGL0_LEGPC/235-424
A5IGP5_LEGPC/287-471
A5IGP5_LEGPC/62-260
A5IHG5_LEGPC/264-440
A5IHG5_LEGPC/62-240
A5IIB7_LEGPC/335-528
A5IK63_THEP1/211-320
A5IK64_THEP1/247-419
A5J2N5_BURMA/238-420
A5J2N5_BURMA/25-213
A5J2R4_BURMA/271-447
A5J2R4_BURMA/72-246
A5J2S9_BURMA/115-304
A5J2S9_BURMA/328-513
A5J3R3_BURMA/290-475
A5J3R3_BURMA/77-267
A5J577_BURMA/290-474
A5J577_BURMA/75-267
A5J5B9_BURMA/285-474
A5J5B9_BURMA/63-260
A5J6U8_BURMA/246-420
A5J6U8_BURMA/38-223
A5J9K7_BURMA/297-481
A5J9K7_BURMA/85-274
A5JAF3_BURMA/311-496
A5JAF3_BURMA/81-283
A5JC76_BURMA/287-472
A5JC76_BURMA/74-263
A5KFE0_CAMJE/270-450
A5KFE0_CAMJE/58-241
A5KFN5_CAMJE/217-415
A5KFN5_CAMJE/24-206
A5KGS8_CAMJE/284-466
A5KGS8_CAMJE/65-256
A5KTP4_9GAMM/10-201
A5KTP4_9GAMM/222-406
A5KUR6_9GAMM/275-457
A5KVE3_9GAMM/228-407
A5KVE3_9GAMM/27-204
A5KXR4_9GAMM/299-482
A5KXR4_9GAMM/66-272
A5L2H8_9GAMM/269-453
A5L2H8_9GAMM/32-249
A5L5A4_9GAMM/238-422
A5L5A4_9GAMM/25-214
A5L5R5_9GAMM/16-204
A5L5R5_9GAMM/224-408
A5L8Q7_9GAMM/231-415
A5L8Q7_9GAMM/24-211
A5N1T4_CLOK5/243-362
A5N1T4_CLOK5/86-193
A5P9J4_9SPHN/231-432
A5P9J4_9SPHN/25-212
A5PAU6_9SPHN/241-419
A5PAU6_9SPHN/29-210
A5PCJ5_9SPHN/284-468
A5PCJ5_9SPHN/65-259
A5PCM5_9SPHN/277-462
A5PCM5_9SPHN/58-253
A5PCZ4_9SPHN/267-447
A5PCZ4_9SPHN/53-246
A5PD95_9SPHN/229-407
A5PD95_9SPHN/26-211
A5PDA0_9SPHN/224-399
A5PDA0_9SPHN/29-205
A5PDF2_9SPHN/283-465
A5PDF2_9SPHN/53-255
A5TG64_BURMA/304-486
A5TG64_BURMA/91-279
A5TGH2_BURMA/271-447
A5TGH2_BURMA/72-246
A5THM1_BURMA/285-474
A5THM1_BURMA/63-260
A5TI03_BURMA/290-474
A5TI03_BURMA/75-267
A5TKX8_BURMA/284-470
A5TKX8_BURMA/70-261
A5TLP6_BURMA/302-485
A5TLP6_BURMA/87-277
A5TLR1_BURMA/281-469
A5TLR1_BURMA/66-258
A5TMN1_BURMA/298-488
A5TMN1_BURMA/85-277
A5TPV1_BURMA/249-423
A5TPV1_BURMA/41-226
A5TQX4_BURMA/287-472
A5TQX4_BURMA/74-263
A5TTU2_FUSNP/22-214
A5TTU2_FUSNP/238-422
A5TWK9_FUSNP/24-227
A5TXD1_FUSNP/286-468
A5TXD1_FUSNP/54-272
A5UC72_HAEIE/267-450
A5UC72_HAEIE/59-243
A5UEX7_HAEIG/267-450
A5UEX7_HAEIG/59-243
A5V3F3_SPHWW/265-446
A5V3F3_SPHWW/56-242
A5V596_SPHWW/239-430
A5V596_SPHWW/34-220
A5V5E3_SPHWW/286-471
A5V5E3_SPHWW/70-262
A5V5F4_SPHWW/281-460
A5V5F4_SPHWW/61-250
A5V7P5_SPHWW/285-470
A5V7P5_SPHWW/57-261
A5V895_SPHWW/294-476
A5V895_SPHWW/72-269
A5V9K1_SPHWW/244-416
A5V9K1_SPHWW/45-218
A5VB49_SPHWW/285-464
A5VB49_SPHWW/66-256
A5VBB1_SPHWW/279-465
A5VBB1_SPHWW/65-256
A5VCN9_SPHWW/288-470
A5VCN9_SPHWW/67-260
A5VCP0_SPHWW/226-399
A5VCP0_SPHWW/27-204
A5VCP9_SPHWW/236-420
A5VCP9_SPHWW/28-217
A5VD20_SPHWW/285-468
A5VD20_SPHWW/57-259
A5VDI7_SPHWW/263-449
A5VDI7_SPHWW/59-244
A5VEY5_SPHWW/294-476
A5VEY5_SPHWW/63-266
A5VFC3_SPHWW/275-461
A5VFC3_SPHWW/64-254
A5VGU2_SPHWW/45-225
A5VQB9_BRUO2/231-416
A5VQB9_BRUO2/30-212
A5VWD7_PSEP1/237-413
A5VWD7_PSEP1/32-217
A5VWH4_PSEP1/12-186
A5VWH4_PSEP1/209-385
A5VWW5_PSEP1/284-463
A5VWW5_PSEP1/65-255
A5VYF3_PSEP1/278-462
A5VYF3_PSEP1/64-254
A5VYN2_PSEP1/273-453
A5VYN2_PSEP1/70-251
A5W090_PSEP1/237-422
A5W090_PSEP1/25-217
A5W129_PSEP1/281-463
A5W129_PSEP1/63-257
A5W2G8_PSEP1/298-483
A5W2G8_PSEP1/83-276
A5W2W4_PSEP1/278-459
A5W2W4_PSEP1/62-250
A5W354_PSEP1/289-471
A5W354_PSEP1/65-261
A5W575_PSEP1/22-210
A5W575_PSEP1/233-420
A5W5K3_PSEP1/272-448
A5W5K3_PSEP1/75-249
A5W6N8_PSEP1/289-469
A5W6N8_PSEP1/69-262
A5W8K2_PSEP1/278-463
A5W8K2_PSEP1/65-255
A5W8W2_PSEP1/286-469
A5W8W2_PSEP1/66-259
A5W8X0_PSEP1/286-474
A5W8X0_PSEP1/71-263
A5W9V9_PSEP1/242-436
A5W9V9_PSEP1/32-218
A5WD68_PSYWF/138-370
A5WD68_PSYWF/391-567
A5WDH0_PSYWF/240-416
A5WDH0_PSYWF/37-211
A5WDU6_PSYWF/304-488
A5WDU6_PSYWF/94-279
A5XHL4_BURMA/272-458
A5XHL4_BURMA/58-249
A5XIQ9_BURMA/302-485
A5XIQ9_BURMA/87-277
A5XJW1_BURMA/17-205
A5XJW1_BURMA/230-412
A5XJZ1_BURMA/271-447
A5XJZ1_BURMA/72-246
A5XK05_BURMA/115-304
A5XK05_BURMA/328-513
A5XKT4_BURMA/290-475
A5XKT4_BURMA/77-267
A5XNZ5_BURMA/302-485
A5XNZ5_BURMA/87-277
A5XP88_BURMA/272-458
A5XP88_BURMA/58-249
A5XR70_BURMA/290-474
A5XR70_BURMA/75-267
A5XRB2_BURMA/285-474
A5XRB2_BURMA/63-260
A5XST4_BURMA/249-423
A5XST4_BURMA/41-226
A5XVJ4_BURMA/297-481
A5XVJ4_BURMA/85-274
A5XWE0_BURMA/311-496
A5XWE0_BURMA/81-283
A5XX56_BURMA/287-472
A5XX56_BURMA/74-263
A5ZB69_9BACE/247-436
A5ZB69_9BACE/28-225
A5ZBK6_9BACE/262-446
A5ZBK6_9BACE/41-234
A5ZBV2_9BACE/264-452
A5ZBV2_9BACE/49-240
A5ZBZ4_9BACE/252-436
A5ZBZ4_9BACE/35-229
A5ZCD3_9BACE/28-252
A5ZCD3_9BACE/280-458
A5ZCI1_9BACE/279-460
A5ZCI1_9BACE/62-250
A5ZCL1_9BACE/284-471
A5ZCL1_9BACE/29-262
A5ZD76_9BACE/309-497
A5ZD76_9BACE/52-287
A5ZDJ9_9BACE/25-219
A5ZDP2_9BACE/46-241
A5ZDT8_9BACE/271-460
A5ZDT8_9BACE/46-244
A5ZF59_9BACE/281-462
A5ZF59_9BACE/71-255
A5ZH34_9BACE/252-431
A5ZH34_9BACE/30-227
A5ZH94_9BACE/291-478
A5ZH94_9BACE/33-269
A5ZHA2_9BACE/270-452
A5ZHA2_9BACE/60-246
A5ZHM1_9BACE/23-214
A5ZHM1_9BACE/241-425
A5ZIN4_9BACE/243-425
A5ZIN4_9BACE/30-219
A5ZJ52_9BACE/286-472
A5ZJ52_9BACE/29-264
A5ZJ85_9BACE/253-440
A5ZJ85_9BACE/34-230
A5ZJN2_9BACE/274-454
A5ZJN2_9BACE/31-248
A5ZJV2_9BACE/224-396
A5ZKI5_9BACE/29-277
A5ZKI5_9BACE/304-488
A5ZLC2_9BACE/249-436
A5ZLC2_9BACE/32-226
A6A086_VIBCH/26-243
A6A086_VIBCH/263-447
A6A0C2_VIBCH/226-404
A6A0C2_VIBCH/25-202
A6A432_VIBCH/241-425
A6A432_VIBCH/32-221
A6A5Q2_VIBCH/257-436
A6A5Q2_VIBCH/39-221
A6A6H4_VIBCH/297-476
A6A6H4_VIBCH/77-267
A6A8F9_VIBCH/1-79
A6A8F9_VIBCH/102-291
A6AF13_VIBCH/297-476
A6AF13_VIBCH/77-267
A6AG65_VIBCH/226-404
A6AG65_VIBCH/25-202
A6AGY2_VIBCH/1-79
A6AHM1_VIBCH/241-425
A6AHM1_VIBCH/32-221
A6AI89_VIBCH/25-207
A6AIB8_VIBCH/257-436
A6AIB8_VIBCH/39-221
A6AIY3_VIBCH/26-247
A6AJE2_VIBCH/1-120
A6AKW5_VIBHA/256-440
A6AKW5_VIBHA/28-236
A6ALB2_VIBHA/303-489
A6ALB2_VIBHA/68-250
A6ALL7_VIBHA/299-483
A6ALL7_VIBHA/62-273
A6ANU2_VIBHA/234-418
A6ANU2_VIBHA/25-214
A6ANU5_VIBHA/232-416
A6ANU5_VIBHA/24-212
A6APN7_VIBHA/228-407
A6APN7_VIBHA/27-204
A6AQW0_VIBHA/264-446
A6AXZ1_VIBPA/264-448
A6AXZ1_VIBPA/28-244
A6AZS6_VIBPA/233-417
A6AZS6_VIBPA/24-213
A6B061_VIBPA/272-451
A6B061_VIBPA/62-245
A6B1B0_VIBPA/299-483
A6B1B0_VIBPA/62-273
A6B2E2_VIBPA/228-407
A6B2E2_VIBPA/27-204
A6B2J1_VIBPA/273-455
A6B5G5_VIBPA/232-416
A6B5G5_VIBPA/24-212
A6B5G8_VIBPA/256-440
A6B5G8_VIBPA/47-236
A6B736_VIBPA/303-490
A6B736_VIBPA/69-251
A6B7I5_VIBPA/239-424
A6B7I5_VIBPA/25-216
A6BAA7_VIBPA/1-84
A6BB30_VIBPA/53-210
A6BBP2_VIBPA/6-109
A6BUJ7_YERPE/234-426
A6BUJ7_YERPE/27-212
A6BUP2_YERPE/305-495
A6BUP2_YERPE/86-280
A6BY25_YERPE/276-459
A6BY25_YERPE/59-250
A6C038_9PLAN/295-482
A6C038_9PLAN/94-272
A6C2W2_9PLAN/404-609
A6C4U0_9PLAN/352-536
A6C6R0_9PLAN/254-438
A6C6R0_9PLAN/28-229
A6C816_9PLAN/117-292
A6C816_9PLAN/314-491
A6C957_9PLAN/101-278
A6C957_9PLAN/300-477
A6C9Z4_9PLAN/404-603
A6CDZ1_9PLAN/129-305
A6CDZ1_9PLAN/326-502
A6CVT3_9VIBR/228-407
A6CVT3_9VIBR/27-204
A6CY21_9VIBR/229-422
A6CY21_9VIBR/24-206
A6D0R8_9VIBR/258-442
A6D1W7_9VIBR/304-488
A6D1W7_9VIBR/68-278
A6D2L6_9VIBR/299-484
A6D2L6_9VIBR/64-246
A6D2P5_9VIBR/265-449
A6D2P5_9VIBR/28-245
A6D3I0_9VIBR/261-440
A6D3I0_9VIBR/43-225
A6D4S9_9VIBR/23-214
A6D4S9_9VIBR/234-418
A6D5M4_9VIBR/235-419
A6D5M4_9VIBR/24-215
A6D6B6_9VIBR/230-421
A6D6B6_9VIBR/25-207
A6D6E5_9VIBR/237-428
A6D6E5_9VIBR/25-214
A6DAI8_9PROT/10-188
A6DAI8_9PROT/205-383
A6DD90_9PROT/37-213
A6DD91_9PROT/2-174
A6DEJ8_9PROT/12-243
A6DEJ8_9PROT/263-446
A6DEL6_9PROT/254-437
A6DEL6_9PROT/32-239
A6DK99_9BACT/250-436
A6DK99_9BACT/51-228
A6DKZ1_9BACT/273-453
A6DKZ1_9BACT/64-247
A6DL58_9BACT/259-437
A6DL58_9BACT/40-233
A6DLP6_9BACT/274-455
A6DLP6_9BACT/58-249
A6DRA2_9BACT/245-423
A6DRA2_9BACT/31-221
A6DSJ8_9BACT/23-229
A6DSJ8_9BACT/253-436
A6DTD3_9BACT/252-430
A6DTD3_9BACT/49-228
A6DYJ1_9RHOB/244-413
A6DYJ1_9RHOB/58-230
A6E3G3_9RHOB/238-421
A6E3G3_9RHOB/30-219
A6E5D7_9RHOB/278-462
A6E7H4_9SPHI/24-230
A6E7H4_9SPHI/244-448
A6E7Q5_9SPHI/289-478
A6E7Q5_9SPHI/39-258
A6E898_9SPHI/34-219
A6E8H8_9SPHI/302-489
A6E8H8_9SPHI/75-280
A6EB89_9SPHI/247-435
A6EB89_9SPHI/31-226
A6EBB9_9SPHI/289-473
A6EBB9_9SPHI/63-264
A6EC37_9SPHI/255-443
A6EC37_9SPHI/38-233
A6ECH8_9SPHI/1086-1260
A6ECH8_9SPHI/1277-1468
A6ED22_9SPHI/255-443
A6ED22_9SPHI/36-231
A6ED85_9SPHI/36-219
A6EDN9_9SPHI/245-433
A6EDN9_9SPHI/28-223
A6EE11_9SPHI/266-440
A6EE11_9SPHI/27-243
A6EFW1_9SPHI/249-439
A6EFW1_9SPHI/37-225
A6EFZ8_9SPHI/249-436
A6EFZ8_9SPHI/32-223
A6EG85_9SPHI/243-428
A6EG85_9SPHI/37-222
A6EGL1_9SPHI/22-206
A6EGL1_9SPHI/231-409
A6EH81_9SPHI/25-223
A6EH81_9SPHI/251-434
A6EHL3_9SPHI/260-452
A6EHL3_9SPHI/37-228
A6EIB6_9SPHI/290-474
A6EIB6_9SPHI/70-265
A6EJ55_9SPHI/1077-1251
A6EJ55_9SPHI/1269-1460
A6ELZ5_9BACT/254-444
A6ELZ5_9BACT/29-230
A6EM65_9BACT/243-434
A6EM65_9BACT/26-217
A6EMQ3_9BACT/283-467
A6EMQ3_9BACT/70-260
A6EMV2_9BACT/239-432
A6EMV2_9BACT/27-222
A6EMX7_9BACT/255-435
A6EMX7_9BACT/28-233
A6ER57_9BACT/249-435
A6ER57_9BACT/31-222
A6ESB3_9BACT/296-471
A6ESB3_9BACT/39-258
A6EUI9_9ALTE/227-398
A6EUJ3_9ALTE/248-424
A6EUJ3_9ALTE/46-225
A6EUN8_9ALTE/230-400
A6EUN8_9ALTE/29-206
A6EWP3_9ALTE/6-120
A6F1V3_9ALTE/276-459
A6F1V3_9ALTE/59-250
A6F3W4_9ALTE/1-169
A6F3W4_9ALTE/190-370
A6F4N2_9ALTE/23-207
A6F4N2_9ALTE/230-423
A6F723_9GAMM/237-429
A6F723_9GAMM/24-213
A6F7W0_9GAMM/236-419
A6F7W0_9GAMM/32-212
A6F8Z3_9GAMM/229-415
A6F8Z3_9GAMM/24-206
A6FDB0_9GAMM/25-235
A6FDB0_9GAMM/257-439
A6FHS8_9GAMM/260-447
A6FHS8_9GAMM/47-238
A6FIS5_9GAMM/260-446
A6FIS5_9GAMM/58-239
A6FK47_9RHOB/260-437
A6FK47_9RHOB/59-233
A6FPL8_9RHOB/263-425
A6FPL8_9RHOB/76-241
A6FPQ3_9RHOB/244-418
A6FPQ3_9RHOB/44-224
A6FUF0_9RHOB/38-195
A6FUF5_9RHOB/19-208
A6FUF5_9RHOB/227-410
A6FVW5_9RHOB/269-440
A6FVW5_9RHOB/62-243
A6FXY7_9DELT/332-546
A6FXY7_9DELT/64-304
A6FZD2_9DELT/255-443
A6FZD2_9DELT/49-227
A6G153_9DELT/95-263
A6G154_9DELT/1-178
A6G6C3_9DELT/343-525
A6G6C3_9DELT/85-306
A6G6W5_9DELT/240-411
A6G6W5_9DELT/33-211
A6GBJ0_9DELT/285-468
A6GBJ0_9DELT/62-263
A6GEX3_9DELT/101-342
A6GEX3_9DELT/368-556
A6GKU8_9BURK/260-432
A6GKU8_9BURK/57-237
A6GMY6_9BURK/271-450
A6GMZ4_9BURK/283-469
A6GMZ4_9BURK/69-260
A6GN64_9BURK/280-458
A6GN64_9BURK/74-259
A6GND8_9BURK/271-455
A6GND8_9BURK/74-249
A6GP13_9BURK/261-444
A6GP13_9BURK/53-239
A6GP88_9BURK/69-242
A6GPA0_9BURK/245-422
A6GPA0_9BURK/49-223
A6GPC2_9BURK/9-189
A6GPR7_9BURK/263-454
A6GPR7_9BURK/52-240
A6GQ22_9BURK/21-239
A6GQ22_9BURK/272-445
A6GUH9_9BURK/290-473
A6GUH9_9BURK/69-263
A6GUN6_9BURK/276-458
A6GUN6_9BURK/63-253
A6GWD7_FLAPJ/253-451
A6GWD7_FLAPJ/31-232
A6GWQ8_FLAPJ/28-247
A6GWQ8_FLAPJ/282-460
A6GWY7_FLAPJ/249-426
A6GWY7_FLAPJ/29-223
A6GY07_FLAPJ/1071-1245
A6GY07_FLAPJ/1263-1446
A6GY54_FLAPJ/289-470
A6GY54_FLAPJ/64-265
A6H0K4_FLAPJ/255-437
A6H0K4_FLAPJ/29-234
A6H1F3_FLAPJ/249-473
A6H1F3_FLAPJ/29-220
A6H283_FLAPJ/259-445
A6H283_FLAPJ/29-231
A6KWH5_BACV8/23-267
A6KWH5_BACV8/289-477
A6KWW0_BACV8/239-427
A6KWW0_BACV8/25-215
A6KWZ7_BACV8/253-434
A6KWZ7_BACV8/32-223
A6KX00_BACV8/274-457
A6KX00_BACV8/67-249
A6KX75_BACV8/279-462
A6KX75_BACV8/63-252
A6L0Z2_BACV8/270-453
A6L0Z2_BACV8/62-244
A6L1H3_BACV8/245-432
A6L1H3_BACV8/26-222
A6L1Y8_BACV8/21-197
A6L1Y8_BACV8/219-386
A6L2U8_BACV8/288-475
A6L2U8_BACV8/31-266
A6L432_BACV8/252-442
A6L432_BACV8/28-226
A6L542_BACV8/285-473
A6L542_BACV8/30-263
A6L636_BACV8/24-215
A6L636_BACV8/251-427
A6L676_BACV8/27-251
A6L676_BACV8/277-456
A6L692_BACV8/296-470
A6L692_BACV8/67-271
A6L698_BACV8/242-427
A6L698_BACV8/26-223
A6L6T1_BACV8/275-457
A6L6T1_BACV8/65-251
A6L797_BACV8/56-253
A6L7L4_BACV8/242-423
A6L7L4_BACV8/26-217
A6L7R4_BACV8/269-453
A6L7R4_BACV8/28-247
A6L8B6_PARD8/25-244
A6L8B6_PARD8/269-455
A6L8J7_PARD8/226-412
A6L8J7_PARD8/26-203
A6L8P7_PARD8/293-477
A6L8P7_PARD8/64-268
A6L8V9_PARD8/273-458
A6L8V9_PARD8/36-247
A6L8W6_PARD8/243-438
A6L8W6_PARD8/27-218
A6L8Z7_PARD8/275-457
A6L8Z7_PARD8/68-250
A6L9U1_PARD8/251-437
A6L9U1_PARD8/34-228
A6L9W0_PARD8/245-430
A6L9W0_PARD8/27-223
A6LA47_PARD8/253-430
A6LA47_PARD8/33-227
A6LA58_PARD8/1068-1239
A6LA58_PARD8/1274-1436
A6LAM5_PARD8/268-450
A6LAM5_PARD8/61-243
A6LAV3_PARD8/236-413
A6LAV3_PARD8/27-210
A6LBH3_PARD8/57-252
A6LBK5_PARD8/243-425
A6LBK5_PARD8/27-218
A6LBN2_PARD8/243-428
A6LBN2_PARD8/29-228
A6LC33_PARD8/265-447
A6LC33_PARD8/64-241
A6LC76_PARD8/279-460
A6LC76_PARD8/31-255
A6LCE5_PARD8/220-392
A6LCE5_PARD8/23-199
A6LCR9_PARD8/278-462
A6LCR9_PARD8/64-252
A6LCW6_PARD8/303-493
A6LCW6_PARD8/33-172
A6LDC1_PARD8/288-472
A6LDC1_PARD8/31-266
A6LG04_PARD8/269-451
A6LG04_PARD8/62-244
A6LH69_PARD8/245-432
A6LH69_PARD8/26-221
A6LH92_PARD8/241-429
A6LH92_PARD8/29-215
A6LHH2_PARD8/104-268
A6LHH2_PARD8/290-478
A6LHV6_PARD8/250-440
A6LHV6_PARD8/31-221
A6LUE7_CLOB8/298-410
A6LWA5_CLOB8/317-417
A6MN73_9DEIN/23-120
A6P7H4_VIBCH/230-419
A6P7H4_VIBCH/25-207
A6Q132_NITSB/20-220
A6Q132_NITSB/237-415
A6Q172_NITSB/251-430
A6Q172_NITSB/40-230
A6Q2S0_NITSB/23-267
A6Q2S0_NITSB/287-468
A6Q3F6_NITSB/226-387
A6Q3G2_NITSB/20-193
A6Q3G2_NITSB/226-378
A6Q3W5_NITSB/209-392
A6Q3W5_NITSB/22-193
A6Q4U9_NITSB/19-207
A6Q4U9_NITSB/226-405
A6Q5R6_NITSB/18-215
A6Q5R6_NITSB/234-410
A6Q6X4_SULNB/20-203
A6Q6X4_SULNB/226-407
A6Q740_SULNB/24-211
A6Q740_SULNB/240-421
A6Q7Q3_SULNB/25-266
A6Q7Q3_SULNB/286-467
A6Q7U2_SULNB/235-414
A6Q8C2_SULNB/20-198
A6Q8C2_SULNB/218-387
A6Q9Y7_SULNB/315-499
A6Q9Y7_SULNB/73-255
A6QA45_SULNB/235-415
A6QA45_SULNB/24-214
A6QA70_SULNB/22-222
A6QA70_SULNB/244-417
A6QBS6_SULNB/269-447
A6QBS6_SULNB/69-249
A6QCI2_SULNB/242-428
A6QCI2_SULNB/25-211
A6STY3_JANMA/282-468
A6STY3_JANMA/67-261
A6STZ3_JANMA/283-469
A6STZ3_JANMA/75-245
A6SUM8_JANMA/318-504
A6SUM8_JANMA/79-295
A6SV04_JANMA/230-406
A6SV04_JANMA/28-208
A6SWH2_JANMA/248-422
A6SWH2_JANMA/41-226
A6SWR9_JANMA/289-472
A6SWR9_JANMA/72-262
A6SWV9_JANMA/280-452
A6SWV9_JANMA/65-255
A6SX15_JANMA/295-473
A6SX15_JANMA/74-265
A6SXS9_JANMA/143-337
A6SXS9_JANMA/359-539
A6SYA9_JANMA/278-467
A6SYA9_JANMA/75-256
A6SYM4_JANMA/274-459
A6SYM4_JANMA/63-253
A6SYR0_JANMA/248-422
A6SYR0_JANMA/41-226
A6SYS3_JANMA/250-421
A6SYS3_JANMA/45-225
A6SYW5_JANMA/244-421
A6SYW5_JANMA/48-222
A6SYY7_JANMA/242-416
A6SYY7_JANMA/44-218
A6SZC8_JANMA/289-471
A6SZC8_JANMA/69-260
A6T277_JANMA/228-417
A6T277_JANMA/24-205
A6T281_JANMA/274-459
A6T281_JANMA/61-251
A6T2J3_JANMA/227-401
A6T2J3_JANMA/31-211
A6T3S1_JANMA/272-455
A6T3S1_JANMA/62-249
A6T760_KLEP7/281-458
A6T760_KLEP7/71-252
A6T8J7_KLEP7/264-450
A6T8J7_KLEP7/57-244
A6TBM3_KLEP7/285-471
A6TBM3_KLEP7/67-264
A6TDM6_KLEP7/294-476
A6TDM6_KLEP7/70-268
A6TE24_KLEP7/233-428
A6TE24_KLEP7/27-211
A6TFU0_KLEP7/261-444
A6TFU0_KLEP7/51-234
A6THQ5_KLEP7/100-284
A6THQ5_KLEP7/308-492
A6TIA5_KLEP7/116-300
A6TIA5_KLEP7/323-508
A6TJQ5_ALKMQ/214-376
A6U8M0_SINMW/236-420
A6U8M0_SINMW/32-216
A6UJH9_SINMW/279-462
A6UYN7_PSEA7/279-464
A6UYN7_PSEA7/66-256
A6UZP1_PSEA7/279-461
A6UZP1_PSEA7/64-254
A6UZU6_PSEA7/276-464
A6UZU6_PSEA7/59-250
A6V0L1_PSEA7/283-468
A6V0L1_PSEA7/65-257
A6V1S5_PSEA7/282-463
A6V1S5_PSEA7/64-253
A6V224_PSEA7/237-423
A6V224_PSEA7/24-229
A6V353_PSEA7/292-472
A6V353_PSEA7/69-262
A6V3Q3_PSEA7/283-467
A6V3Q3_PSEA7/64-257
A6V4T6_PSEA7/288-473
A6V4T6_PSEA7/65-266
A6V4U0_PSEA7/241-420
A6V4U0_PSEA7/43-217
A6V4W8_PSEA7/284-465
A6V4W8_PSEA7/68-256
A6V594_PSEA7/279-460
A6V594_PSEA7/60-254
A6V6E6_PSEA7/275-461
A6V6E6_PSEA7/65-253
A6V6T6_PSEA7/233-408
A6V6T6_PSEA7/35-211
A6V8I2_PSEA7/233-408
A6V8I2_PSEA7/28-213
A6V8W3_PSEA7/243-429
A6V8W3_PSEA7/27-218
A6VBX9_PSEA7/293-480
A6VBX9_PSEA7/51-271
A6VBY5_PSEA7/282-462
A6VBY5_PSEA7/63-253
A6VD89_PSEA7/242-437
A6VD89_PSEA7/34-218
A6VDS9_PSEA7/289-472
A6VDS9_PSEA7/73-263
A6VNF8_ACTSZ/279-462
A6VNF8_ACTSZ/60-252
A6VP07_ACTSZ/268-450
A6VP07_ACTSZ/59-243
A6VS09_MARMS/266-448
A6VS09_MARMS/43-243
A6VTE0_MARMS/241-420
A6VTE0_MARMS/45-219
A6VV99_MARMS/268-453
A6VV99_MARMS/70-248
A6VVW7_MARMS/290-464
A6VVW7_MARMS/59-264
A6VZB6_MARMS/232-424
A6VZB6_MARMS/25-209
A6W3D8_MARMS/237-421
A6W3D8_MARMS/27-216
A6WIN4_SHEB8/283-467
A6WIN4_SHEB8/45-264
A6WJE9_SHEB8/231-418
A6WJE9_SHEB8/26-207
A6WJH0_SHEB8/284-465
A6WJH0_SHEB8/73-256
A6WT34_SHEB8/93-265
A6WTG7_SHEB8/255-447
A6WTG7_SHEB8/32-229
A6X155_OCHA4/232-419
A6X155_OCHA4/30-213
A6X4W2_OCHA4/270-454
A6X4W2_OCHA4/62-244
A6XRL1_VIBCH/257-436
A6XRL1_VIBCH/39-221
A6XT51_VIBCH/241-425
A6XT51_VIBCH/32-221
A6XV56_VIBCH/297-476
A6XV56_VIBCH/77-267
A6XVQ1_VIBCH/26-243
A6XVQ1_VIBCH/263-447
A6XVT6_VIBCH/226-404
A6XVT6_VIBCH/25-202
A7A9U4_9PORP/244-431
A7A9U4_9PORP/25-220
A7AA59_9PORP/251-440
A7AA59_9PORP/34-225
A7AAZ4_9PORP/255-443
A7AAZ4_9PORP/31-229
A7AC11_9PORP/287-473
A7AC11_9PORP/30-265
A7ACA4_9PORP/270-452
A7ACA4_9PORP/60-246
A7AD91_9PORP/249-438
A7AD91_9PORP/30-220
A7ADY7_9PORP/27-260
A7ADY7_9PORP/282-470
A7AEN9_9PORP/245-427
A7AEN9_9PORP/29-220
A7AF15_9PORP/267-449
A7AF15_9PORP/60-242
A7AFK9_9PORP/25-242
A7AFK9_9PORP/267-448
A7AFP7_9PORP/219-392
A7AFP7_9PORP/23-199
A7AG04_9PORP/243-438
A7AG04_9PORP/27-218
A7AG46_9PORP/292-478
A7AG46_9PORP/65-269
A7AG92_9PORP/33-173
A7AGI5_9PORP/277-460
A7AGI5_9PORP/62-250
A7AGX0_9PORP/26-262
A7AGX0_9PORP/284-471
A7AHN8_9PORP/280-460
A7AHN8_9PORP/31-255
A7AHR1_9PORP/25-244
A7AHR1_9PORP/269-455
A7AIE7_9PORP/288-476
A7AIE7_9PORP/30-266
A7AJH0_9PORP/276-459
A7AJH0_9PORP/70-252
A7AKN8_9PORP/271-456
A7AKN8_9PORP/36-245
A7BLI3_9GAMM/22-213
A7BMQ8_9GAMM/99-286
A7BZH8_9GAMM/312-495
A7BZH8_9GAMM/98-289
A7C0R3_9GAMM/23-210
A7C0R3_9GAMM/233-421
A7C3N0_9GAMM/129-322
A7C3N0_9GAMM/2-107
A7FE48_YERP3/250-440
A7FE48_YERP3/31-225
A7FE88_YERP3/232-424
A7FE88_YERP3/25-210
A7FMR0_YERP3/276-459
A7FMR0_YERP3/59-250
A7GY54_CAMC5/218-412
A7GY54_CAMC5/23-200
A7GY56_CAMC5/216-392
A7GYF9_CAMC5/255-443
A7GYF9_CAMC5/52-236
A7GZL5_CAMC5/145-334
A7GZL5_CAMC5/355-540
A7H307_CAMJD/19-202
A7H307_CAMJD/212-410
A7H3S5_CAMJD/263-443
A7H3S5_CAMJD/51-234
A7H7T5_ANADF/281-464
A7H7T5_ANADF/65-255
A7H8Q4_ANADF/101-302
A7H8Q4_ANADF/324-505
A7H935_ANADF/24-221
A7H935_ANADF/243-422
A7HAZ8_ANADF/267-440
A7HAZ8_ANADF/32-238
A7HB96_ANADF/287-472
A7HB96_ANADF/75-262
A7HCY7_ANADF/234-409
A7HCY7_ANADF/33-208
A7HF24_ANADF/19-225
A7HF24_ANADF/254-445
A7HHS8_ANADF/231-410
A7HHS8_ANADF/33-210
A7HHX4_ANADF/287-470
A7HHX4_ANADF/65-268
A7HI94_ANADF/248-417
A7HI94_ANADF/42-224
A7HIC6_ANADF/25-227
A7HIC6_ANADF/254-445
A7HQH2_PARL1/279-464
A7HQH2_PARL1/66-256
A7HRU0_PARL1/246-426
A7HRU0_PARL1/41-226
A7HS37_PARL1/278-455
A7HS37_PARL1/70-252
A7HXH8_PARL1/244-428
A7HXH8_PARL1/35-225
A7HYJ2_PARL1/13-194
A7HYJ2_PARL1/217-394
A7HYR1_PARL1/287-471
A7HYR1_PARL1/73-263
A7I0W0_CAMHC/266-448
A7I0W0_CAMHC/52-238
A7I299_CAMHC/259-441
A7I299_CAMHC/52-236
A7I391_CAMHC/24-220
A7I391_CAMHC/250-422
A7ICX8_XANP2/250-427
A7ICX8_XANP2/47-228
A7IE65_XANP2/303-486
A7IE65_XANP2/87-277
A7II50_XANP2/297-482
A7II50_XANP2/80-272
A7IMG2_XANP2/235-412
A7IMG2_XANP2/32-213
A7IMZ7_XANP2/282-465
A7IMZ7_XANP2/70-257
A7IN63_XANP2/243-427
A7IN63_XANP2/33-223
A7IP76_XANP2/273-453
A7IP76_XANP2/77-249
A7IPU2_XANP2/273-453
A7IPU2_XANP2/77-249
A7IQ15_XANP2/279-463
A7ISL0_9GAMM/239-425
A7ISL0_9GAMM/31-212
A7ISL5_9GAMM/239-425
A7ISL5_9GAMM/31-212
A7JCW8_FRATT/243-436
A7JCW8_FRATT/29-220
A7JDA9_FRATT/287-470
A7JDA9_FRATT/68-263
A7JEU3_FRATT/291-483
A7JEU3_FRATT/86-268
A7JHC8_FRANO/243-436
A7JHC8_FRANO/29-220
A7JIQ7_FRANO/287-470
A7JIQ7_FRANO/68-263
A7JJU3_FRANO/291-483
A7JJU3_FRANO/86-268
A7JLH8_FRANO/243-436
A7JLH8_FRANO/29-220
A7JMV4_FRANO/287-470
A7JMV4_FRANO/68-263
A7JP04_FRANO/291-483
A7JP04_FRANO/86-268
A7JTE7_PASHA/278-460
A7JTE7_PASHA/62-253
A7JXB9_VIBSE/303-490
A7JXB9_VIBSE/69-251
A7JZJ4_VIBSE/299-483
A7JZJ4_VIBSE/62-273
A7JZZ0_VIBSE/321-505
A7JZZ0_VIBSE/85-301
A7K044_VIBSE/232-416
A7K044_VIBSE/24-212
A7K047_VIBSE/234-418
A7K047_VIBSE/25-214
A7K231_VIBSE/273-455
A7K3C3_VIBSE/233-417
A7K3C3_VIBSE/24-213
A7K401_VIBSE/228-407
A7K401_VIBSE/27-204
A7K5Z2_VIBSE/1-182
A7K5Z2_VIBSE/205-390
A7LQ20_HAEIF/267-450
A7LQ20_HAEIF/59-243
A7LRJ5_BACOV/270-452
A7LRJ5_BACOV/60-246
A7LS89_BACOV/221-393
A7LSG8_BACOV/28-252
A7LSG8_BACOV/280-458
A7LT49_BACOV/262-446
A7LT49_BACOV/41-234
A7LTI2_BACOV/29-277
A7LTI2_BACOV/303-488
A7LU82_BACOV/249-437
A7LU82_BACOV/32-226
A7LU94_BACOV/268-450
A7LU94_BACOV/61-243
A7LUT9_BACOV/248-436
A7LUT9_BACOV/33-224
A7LVZ2_BACOV/281-462
A7LVZ2_BACOV/71-255
A7LW16_BACOV/250-436
A7LW16_BACOV/28-225
A7LX20_BACOV/238-415
A7LX20_BACOV/29-212
A7LXL6_BACOV/293-480
A7LXL6_BACOV/38-271
A7LXN9_BACOV/279-460
A7LXN9_BACOV/62-250
A7LYF8_BACOV/272-454
A7LYF8_BACOV/65-247
A7LZ14_BACOV/252-439
A7LZ14_BACOV/33-229
A7LZG4_BACOV/273-453
A7LZG4_BACOV/30-247
A7M0U6_BACOV/43-237
A7M154_BACOV/251-437
A7M154_BACOV/34-228
A7M1I3_BACOV/272-460
A7M1I3_BACOV/46-244
A7M1N3_BACOV/46-240
A7M263_BACOV/24-215
A7M263_BACOV/241-426
A7M2D2_BACOV/286-472
A7M2D2_BACOV/29-264
A7M2W1_BACOV/240-422
A7M2W1_BACOV/27-216
A7M3C7_BACOV/1279-1441
A7M5F5_BACOV/287-474
A7M5F5_BACOV/30-265
A7MEK2_ENTS8/266-452
A7MEK2_ENTS8/58-245
A7MEZ6_ENTS8/307-490
A7MEZ6_ENTS8/71-280
A7MHC4_ENTS8/271-456
A7MHC4_ENTS8/64-248
A7MHL5_ENTS8/326-511
A7MHL5_ENTS8/84-304
A7MJT0_ENTS8/233-429
A7MJT0_ENTS8/27-211
A7MUQ3_VIBHB/228-407
A7MUQ3_VIBHB/27-204
A7MW00_VIBHB/256-440
A7MW00_VIBHB/28-236
A7MW50_VIBHB/232-416
A7MW50_VIBHB/24-212
A7MWN4_VIBHB/242-427
A7MWN4_VIBHB/25-219
A7MZM8_VIBHB/12-201
A7MZM8_VIBHB/221-405
A7N3M5_VIBHB/264-446
A7NB48_FRATF/287-470
A7NB48_FRATF/68-263
A7NCE0_FRATF/243-436
A7NCE0_FRATF/29-220
A7NEP4_FRATF/291-483
A7NEP4_FRATF/86-268
A7TDH4_NEMVE/2-166
A7UG34_FIBSS/26-256
A7UG34_FIBSS/279-469
A7UXW5_BACUN/248-434
A7UXW5_BACUN/26-223
A7UYN3_BACUN/248-433
A7UYN3_BACUN/25-224
A7UYY4_BACUN/282-464
A7UYY4_BACUN/75-257
A7UZL8_BACUN/280-462
A7UZL8_BACUN/73-255
A7UZN1_BACUN/257-443
A7UZN1_BACUN/38-231
A7V0C6_BACUN/276-457
A7V0C6_BACUN/66-250
A7V0W1_BACUN/242-419
A7V0W1_BACUN/27-217
A7V1F7_BACUN/270-452
A7V1F7_BACUN/60-246
A7V1L9_BACUN/289-475
A7V1L9_BACUN/32-267
A7V245_BACUN/235-406
A7V245_BACUN/25-201
A7V2R8_BACUN/81-275
A7V2Y4_BACUN/233-419
A7V2Y4_BACUN/25-219
A7V372_BACUN/286-469
A7V372_BACUN/71-259
A7V3M2_BACUN/255-444
A7V3M2_BACUN/30-228
A7V5I7_BACUN/279-462
A7V5I7_BACUN/33-257
A7V6B7_BACUN/282-466
A7V6B7_BACUN/9-254
A7V7J8_BACUN/25-263
A7V7J8_BACUN/285-473
A7V852_BACUN/247-434
A7V852_BACUN/28-224
A7V8T6_BACUN/240-424
A7V8T6_BACUN/29-219
A7VJH0_PSEPU/160-345
A7VJH0_PSEPU/2-137
A7YSB9_FRATU/291-483
A7YSB9_FRATU/86-268
A7YT07_FRATU/287-470
A7YT07_FRATU/68-263
A7YTY1_FRATU/240-433
A7YTY1_FRATU/26-217
A7ZBC8_CAMC1/272-453
A7ZBC8_CAMC1/54-243
A7ZCM1_CAMC1/138-327
A7ZCM1_CAMC1/348-533
A7ZCT2_CAMC1/18-201
A7ZCT2_CAMC1/217-408
A7ZDI8_CAMC1/260-443
A7ZDI8_CAMC1/52-236
A7ZGQ9_ECO24/216-383
A7ZIV5_ECO24/270-455
A7ZIV5_ECO24/63-247
A7ZNV6_ECO24/287-473
A7ZNV6_ECO24/67-266
A7ZRR7_ECO24/233-429
A7ZRR7_ECO24/27-211
A7ZUV5_ECO24/290-476
A7ZUV5_ECO24/69-268
A7ZXJ5_ECOHS/270-455
A7ZXJ5_ECOHS/63-247
A8A201_ECOHS/287-473
A8A201_ECOHS/67-266
A8A4J2_ECOHS/233-429
A8A4J2_ECOHS/27-211
A8A7I1_ECOHS/290-476
A8A7I1_ECOHS/69-268
A8AE98_CITK8/287-473
A8AE98_CITK8/67-266
A8AGG4_CITK8/267-453
A8AGG4_CITK8/59-246
A8AJR0_CITK8/282-466
A8AJR0_CITK8/74-258
A8AKC8_CITK8/267-450
A8AKC8_CITK8/57-240
A8APS0_CITK8/233-427
A8APS0_CITK8/27-211
A8DVQ3_NEMVE/43-207
A8E8M2_BURPS/249-423
A8E8M2_BURPS/41-226
A8EB53_BURPS/270-448
A8EB53_BURPS/73-246
A8ED92_BURPS/302-485
A8ED92_BURPS/87-277
A8EDH6_BURPS/105-297
A8EDH6_BURPS/322-501
A8EE74_BURPS/284-470
A8EE74_BURPS/70-261
A8EEC8_BURPS/260-448
A8EEC8_BURPS/45-237
A8EEI3_BURPS/352-535
A8EEI3_BURPS/98-325
A8EIV9_BURPS/298-488
A8EIV9_BURPS/85-277
A8EK48_BURPS/276-457
A8EK48_BURPS/68-251
A8ELM7_BURPS/271-447
A8ELM7_BURPS/72-246
A8EMF0_BURPS/285-474
A8EMF0_BURPS/63-260
A8EN87_BURPS/297-481
A8EN87_BURPS/85-274
A8EN95_BURPS/300-485
A8EN95_BURPS/86-276
A8EQJ5_BURPS/100-288
A8EQJ5_BURPS/313-495
A8EQX4_ARCB4/20-199
A8ES13_ARCB4/20-203
A8ES13_ARCB4/222-397
A8ESP7_ARCB4/217-400
A8ET06_ARCB4/19-201
A8ET06_ARCB4/215-403
A8ETH9_ARCB4/22-239
A8ETH9_ARCB4/259-442
A8ETL4_ARCB4/290-472
A8ETL4_ARCB4/58-264
A8ETV5_ARCB4/246-432
A8ETV5_ARCB4/29-225
A8EVY0_ARCB4/209-380
A8EVY0_ARCB4/29-193
A8EWQ3_ARCB4/277-460
A8EWQ3_ARCB4/64-250
A8EWW2_ARCB4/273-456
A8EWW2_ARCB4/60-246
A8EXX2_RICCK/22-215
A8EXX2_RICCK/234-423
A8F0Y2_RICM5/22-215
A8F0Y2_RICM5/234-422
A8F5E2_THELT/19-231
A8F5E2_THELT/250-425
A8F5E3_THELT/208-314
A8FKF3_CAMJ8/284-466
A8FKF3_CAMJ8/65-256
A8FL32_CAMJ8/263-443
A8FL32_CAMJ8/51-234
A8FM80_CAMJ8/217-415
A8FM80_CAMJ8/24-206
A8FQQ5_SHESH/26-245
A8FQQ5_SHESH/264-448
A8FRB2_SHESH/233-420
A8FRB2_SHESH/26-209
A8FUR3_SHESH/275-460
A8FUR3_SHESH/76-254
A8FVL9_SHESH/297-480
A8FVL9_SHESH/81-268
A8FY93_SHESH/298-483
A8FY93_SHESH/68-273
A8G051_SHESH/247-421
A8G051_SHESH/45-222
A8G0R4_SHESH/246-427
A8G0R4_SHESH/58-227
A8G0X3_SHESH/250-447
A8G0X3_SHESH/32-229
A8G2A1_PROM2/258-450
A8G2A1_PROM2/47-237
A8GC62_SERP5/255-441
A8GC62_SERP5/31-228
A8GCX4_SERP5/270-450
A8GCX4_SERP5/60-244
A8GEN8_SERP5/277-463
A8GEN8_SERP5/66-254
A8GH72_SERP5/235-414
A8GH72_SERP5/30-215
A8GI98_SERP5/282-470
A8GI98_SERP5/64-257
A8GJS2_SERP5/231-421
A8GJS2_SERP5/25-209
A8GMM0_RICAH/22-215
A8GMM0_RICAH/234-423
A8GR90_RICRS/22-215
A8GR90_RICRS/234-422
A8GWH6_RICB8/1-172
A8GWH6_RICB8/200-385
A8GXP8_RICB8/22-215
A8GXP8_RICB8/234-423
A8GZF6_SHEPA/254-449
A8GZF6_SHEPA/32-233
A8GZH6_SHEPA/257-432
A8GZH6_SHEPA/53-234
A8GZY0_SHEPA/256-426
A8GZY0_SHEPA/59-235
A8H4M7_SHEPA/307-490
A8H4M7_SHEPA/91-278
A8H8I9_SHEPA/231-414
A8H8I9_SHEPA/26-207
A8H920_SHEPA/23-242
A8H920_SHEPA/261-445
A8HAC8_SHEPA/21-209
A8HAC8_SHEPA/229-413
A8I9P8_AZOC5/293-477
A8I9P8_AZOC5/84-273
A8IHK3_AZOC5/308-492
A8IHK3_AZOC5/93-283
A8IL62_AZOC5/308-485
A8IL62_AZOC5/97-282
A8KEG0_BURPS/297-481
A8KEG0_BURPS/85-274
A8KFL3_BURPS/290-474
A8KFL3_BURPS/75-267
A8KHM6_BURPS/270-448
A8KHM6_BURPS/73-246
A8KI88_BURPS/276-457
A8KI88_BURPS/68-251
A8KJS9_BURPS/249-423
A8KJS9_BURPS/41-226
A8KMI1_BURPS/352-535
A8KMI1_BURPS/98-325
A8KMU0_BURPS/279-465
A8KMU0_BURPS/65-256
A8KNM7_BURPS/260-439
A8KNM7_BURPS/43-235
A8KNZ9_BURPS/302-485
A8KNZ9_BURPS/87-277
A8KPP2_BURPS/298-488
A8KPP2_BURPS/85-277
A8KQX6_BURPS/290-475
A8KQX6_BURPS/77-267
A8KS71_BURPS/274-447
A8KS71_BURPS/72-246
A8KT08_BURPS/285-474
A8KT08_BURPS/63-260
A8KUZ9_BURPS/100-288
A8KUZ9_BURPS/313-495
A8KV71_BURPS/306-492
A8KV71_BURPS/81-283
A8LPY1_DINSH/228-410
A8LPY1_DINSH/28-209
A8MK20_ALKOO/285-399
A8MN35_PSEPU/274-458
A8MN35_PSEPU/61-251
A8PKP8_9COXI/298-481
A8PKP8_9COXI/70-271
A8QYU2_9GAMM/229-406
A8QYU2_9GAMM/27-208
A8RTH0_9CLOT/134-229
A8T2H2_9VIBR/264-448
A8T2H2_9VIBR/28-244
A8T2K1_9VIBR/232-416
A8T2K1_9VIBR/24-212
A8T2K3_9VIBR/234-418
A8T2K3_9VIBR/25-214
A8T2T6_9VIBR/263-445
A8T3A2_9VIBR/305-489
A8T3A2_9VIBR/68-250
A8TBG1_9VIBR/228-407
A8TBG1_9VIBR/27-204
A8TCF6_9VIBR/25-218
A8TKR6_9PROT/257-440
A8TKR6_9PROT/47-237
A8UEJ8_9FLAO/242-472
A8UEJ8_9FLAO/25-216
A8UEV7_9FLAO/17-218
A8UEV7_9FLAO/251-432
A8UH29_9FLAO/281-462
A8UH29_9FLAO/29-248
A8UHY4_9FLAO/17-208
A8UHY4_9FLAO/233-455
A8UTL3_9AQUI/145-314
A8UTM8_9AQUI/18-202
A8UTM8_9AQUI/226-409
A8UU84_9AQUI/221-398
A8UU84_9AQUI/24-194
A8UUC5_9AQUI/20-225
A8UUC5_9AQUI/245-420
A8UW47_9AQUI/24-219
A8UW47_9AQUI/241-422
A8UWA8_9AQUI/17-198
A8UWA8_9AQUI/212-386
A8V1A0_9AQUI/6-185
A8V232_9AQUI/13-195
A8V3W0_9AQUI/20-187
A8W859_PSEFL/276-461
A8W859_PSEFL/64-254
A8YEU3_MICAE/316-500
A8YEU3_MICAE/94-293
A8ZUK8_DESOH/258-445
A8ZUK8_DESOH/43-235
A8ZVQ7_DESOH/276-456
A8ZVQ7_DESOH/42-250
A8ZXR5_DESOH/240-425
A8ZXR5_DESOH/34-217
A8ZYH4_DESOH/282-464
A8ZYH4_DESOH/67-257
A9A0D3_DESOH/249-428
A9A0D3_DESOH/43-225
A9ABD0_BURM1/288-474
A9ABD0_BURM1/74-265
A9ABX6_BURM1/286-474
A9ABX6_BURM1/71-263
A9ACE8_BURM1/277-467
A9ACE8_BURM1/62-252
A9AFX0_BURM1/286-471
A9AFX0_BURM1/73-262
A9AH51_BURM1/300-483
A9AH51_BURM1/83-275
A9AIV4_BURM1/292-475
A9AIV4_BURM1/79-267
A9AJA9_BURM1/294-480
A9AJA9_BURM1/75-273
A9AKM1_BURM1/291-474
A9AKM1_BURM1/73-267
A9AKR5_BURM1/281-465
A9AKR5_BURM1/64-256
A9AM30_BURM1/306-494
A9AM30_BURM1/91-283
A9AMG8_BURM1/304-486
A9AMG8_BURM1/69-275
A9ANY3_BURM1/167-350
A9ANY3_BURM1/375-549
A9AP69_BURM1/274-458
A9AP69_BURM1/62-247
A9AQ92_BURM1/292-471
A9AQ92_BURM1/69-260
A9AQD3_BURM1/308-507
A9AQD3_BURM1/90-283
A9ARM1_BURM1/349-533
A9ARM1_BURM1/96-323
A9AS32_BURM1/246-421
A9AS32_BURM1/39-224
A9AS90_BURM1/309-494
A9AS90_BURM1/95-286
A9ASE1_BURM1/290-474
A9ASE1_BURM1/76-266
A9ASL9_BURM1/289-473
A9ASL9_BURM1/76-265
A9ASM7_BURM1/303-489
A9ASM7_BURM1/90-280
A9ATD3_BURM1/291-470
A9ATD3_BURM1/72-262
A9ATV7_BURM1/248-427
A9ATV7_BURM1/52-226
A9AU71_BURM1/247-421
A9AU71_BURM1/39-224
A9AU79_BURM1/271-449
A9AU79_BURM1/73-247
A9BCV3_PROM4/271-464
A9BCV3_PROM4/57-248
A9BLT9_DELAS/278-461
A9BLT9_DELAS/63-248
A9BM49_DELAS/102-282
A9BM49_DELAS/310-477
A9BN69_DELAS/283-468
A9BN69_DELAS/75-261
A9BPA0_DELAS/288-465
A9BPA0_DELAS/96-264
A9BPE4_DELAS/286-467
A9BPE4_DELAS/69-257
A9BQR9_DELAS/176-355
A9BQR9_DELAS/380-566
A9BR63_DELAS/248-427
A9BR63_DELAS/43-228
A9BR87_DELAS/279-464
A9BR87_DELAS/65-251
A9BRZ7_DELAS/283-467
A9BRZ7_DELAS/69-259
A9BSC0_DELAS/262-439
A9BSC0_DELAS/66-240
A9BSZ7_DELAS/261-438
A9BSZ7_DELAS/65-239
A9BT22_DELAS/28-208
A9BTI5_DELAS/274-455
A9BTI5_DELAS/65-250
A9BTQ5_DELAS/306-487
A9BTQ5_DELAS/88-279
A9BTX5_DELAS/283-470
A9BTX5_DELAS/72-263
A9BUT7_DELAS/245-438
A9BUT7_DELAS/38-217
A9BV53_DELAS/103-284
A9BV53_DELAS/306-487
A9BVI8_DELAS/273-449
A9BVI8_DELAS/68-250
A9BWM1_DELAS/275-448
A9BWM1_DELAS/59-239
A9BWR2_DELAS/280-471
A9BWR2_DELAS/71-257
A9BXK8_DELAS/288-475
A9BXK8_DELAS/68-264
A9BZ04_DELAS/304-488
A9BZ04_DELAS/83-282
A9BZE9_DELAS/276-458
A9BZE9_DELAS/75-248
A9BZL4_DELAS/274-457
A9BZL4_DELAS/68-252
A9BZU9_DELAS/288-474
A9BZU9_DELAS/69-260
A9C121_DELAS/289-471
A9C121_DELAS/66-256
A9C258_DELAS/289-477
A9C258_DELAS/75-264
A9C2M7_DELAS/295-476
A9C2M7_DELAS/77-268
A9C390_DELAS/284-462
A9C390_DELAS/43-263
A9CFX3_AGRT5/284-467
A9CFX3_AGRT5/81-259
A9CX40_9GAMM/251-444
A9CX40_9GAMM/32-229
A9CYZ2_9GAMM/287-471
A9CYZ2_9GAMM/72-259
A9D0N0_9GAMM/1-85
A9D0N0_9GAMM/139-227
A9D100_9RHIZ/205-301
A9D100_9RHIZ/3-185
A9D1A3_9GAMM/237-422
A9D1A3_9GAMM/26-211
A9D5R6_9RHIZ/248-426
A9D5R6_9RHIZ/47-228
A9D967_9GAMM/16-235
A9D967_9GAMM/254-438
A9DE00_9GAMM/246-417
A9DE00_9GAMM/54-226
A9DN85_9FLAO/292-472
A9DN85_9FLAO/31-258
A9DPD3_9FLAO/287-463
A9DPD3_9FLAO/30-249
A9DPJ3_9FLAO/243-470
A9DPJ3_9FLAO/26-217
A9DRB3_9FLAO/241-430
A9DRB3_9FLAO/25-220
A9DZT3_9RHOB/282-463
A9DZT3_9RHOB/77-255
A9E1I7_9RHOB/248-431
A9E1I7_9RHOB/38-229
A9E3G9_9FLAO/243-434
A9E3G9_9FLAO/28-219
A9EAJ9_9FLAO/223-406
A9EAJ9_9FLAO/23-201
A9EDN2_9RHOB/278-462
A9EFS6_9RHOB/244-427
A9EFS6_9RHOB/34-225
A9EK37_9RHOB/242-425
A9EK37_9RHOB/41-223
A9ETB0_9RHOB/244-407
A9ETB0_9RHOB/56-224
A9FBG5_SORC5/262-442
A9FFG8_SORC5/326-518
A9FFG8_SORC5/54-302
A9FLU4_SORC5/281-458
A9FLU4_SORC5/81-257
A9FLZ0_SORC5/250-442
A9FLZ0_SORC5/47-226
A9G367_9RHOB/242-425
A9G367_9RHOB/41-223
A9G491_SORC5/247-414
A9G491_SORC5/39-215
A9GEG2_SORC5/262-454
A9GEG2_SORC5/45-241
A9GFG4_SORC5/374-562
A9GFG4_SORC5/93-348
A9GKX9_9RHOB/263-426
A9GKX9_9RHOB/74-243
A9GSH7_SORC5/316-500
A9GSH7_SORC5/90-294
A9GUS0_SORC5/282-467
A9GUS0_SORC5/82-258
A9H215_GLUDA/307-485
A9H215_GLUDA/89-280
A9H2P2_GLUDA/306-490
A9H2P2_GLUDA/63-280
A9H3F7_GLUDA/302-485
A9H3F7_GLUDA/78-278
A9H3U0_GLUDA/297-479
A9H3U0_GLUDA/79-272
A9H4T7_9RHOB/244-427
A9H4T7_9RHOB/33-224
A9H7N0_GLUDA/252-438
A9H7N0_GLUDA/39-233
A9H8A5_GLUDA/282-465
A9H8A5_GLUDA/69-258
A9H9G4_GLUDA/296-482
A9H9G4_GLUDA/77-273
A9H9Q6_GLUDA/107-320
A9H9Q6_GLUDA/346-530
A9HA25_GLUDA/302-486
A9HA25_GLUDA/68-276
A9HA51_GLUDA/286-468
A9HA51_GLUDA/71-261
A9HCF7_GLUDA/302-486
A9HCF7_GLUDA/59-276
A9HD44_GLUDA/304-473
A9HD44_GLUDA/80-276
A9HEG4_GLUDA/298-483
A9HEG4_GLUDA/70-274
A9HFR9_9RHOB/37-196
A9HFS4_9RHOB/37-209
A9HG75_GLUDA/261-440
A9HGT9_GLUDA/292-478
A9HGT9_GLUDA/73-269
A9HGW0_GLUDA/292-472
A9HGW0_GLUDA/67-262
A9HI09_GLUDA/253-437
A9HI09_GLUDA/38-233
A9HJV7_GLUDA/297-497
A9HJV7_GLUDA/74-272
A9HN22_GLUDA/304-488
A9HN22_GLUDA/89-280
A9HQT9_GLUDA/275-460
A9HQT9_GLUDA/60-251
A9HZA8_BORPD/289-472
A9HZA8_BORPD/70-262
A9I136_BORPD/239-425
A9I136_BORPD/28-216
A9I1K0_BORPD/288-473
A9I1K0_BORPD/80-266
A9IA23_BORPD/280-465
A9IA23_BORPD/67-256
A9IAE3_BORPD/278-462
A9IAE3_BORPD/64-253
A9IC85_BORPD/302-483
A9IC85_BORPD/85-273
A9IDK9_BORPD/288-478
A9IDK9_BORPD/75-267
A9IEX4_BORPD/231-409
A9IEX4_BORPD/27-212
A9IF44_BORPD/251-428
A9IF44_BORPD/55-229
A9IPE6_BORPD/305-487
A9IPE6_BORPD/86-279
A9IPI8_BORPD/290-470
A9IPI8_BORPD/70-261
A9IT08_BORPD/289-474
A9IT08_BORPD/71-261
A9ITF0_BORPD/302-482
A9ITF0_BORPD/83-274
A9IUY6_BORPD/300-485
A9IUY6_BORPD/86-276
A9IW47_BART1/233-417
A9IW47_BART1/32-214
A9IZ07_BART1/283-465
A9IZ07_BART1/70-252
A9JXL4_BURMA/100-288
A9JXL4_BURMA/313-495
A9JXU3_BURMA/275-460
A9JXU3_BURMA/45-247
A9JXY2_BURMA/290-475
A9JXY2_BURMA/77-267
A9JYR8_BURMA/287-472
A9JYR8_BURMA/74-263
A9JYT3_BURMA/271-447
A9JYT3_BURMA/72-246
A9K0X7_BURMA/290-474
A9K0X7_BURMA/75-267
A9K121_BURMA/287-476
A9K121_BURMA/63-262
A9K3G2_BURMA/297-481
A9K3G2_BURMA/85-274
A9K578_BURMA/298-488
A9K578_BURMA/85-277
A9K5S4_BURMA/287-472
A9K5S4_BURMA/74-263
A9K6B8_BURMA/249-423
A9K6B8_BURMA/41-226
A9K836_BURMA/106-294
A9K836_BURMA/319-502
A9K8H4_BURMA/284-470
A9K8H4_BURMA/70-261
A9K8R5_BURMA/302-485
A9K8R5_BURMA/87-277
A9KB40_BURMA/281-469
A9KB40_BURMA/66-258
A9KEY4_COXBN/297-495
A9KEY4_COXBN/64-274
A9KGW6_COXBN/244-440
A9KGW6_COXBN/26-221
A9KZE5_SHEB9/283-467
A9KZE5_SHEB9/45-264
A9L1S5_SHEB9/231-418
A9L1S5_SHEB9/26-207
A9L1U6_SHEB9/291-472
A9L1U6_SHEB9/73-256
A9L4L9_SHEB9/93-265
A9L5G7_SHEB9/255-447
A9L5G7_SHEB9/32-229
A9M1T4_NEIM0/271-456
A9M1T4_NEIM0/63-247
A9M233_NEIM0/269-458
A9M233_NEIM0/61-242
A9MAW4_BRUC2/235-420
A9MAW4_BRUC2/34-216
A9MGJ7_SALAR/287-473
A9MGJ7_SALAR/68-267
A9MGM4_SALAR/235-420
A9MGM4_SALAR/27-209
A9MGS2_SALAR/272-449
A9MGS2_SALAR/62-243
A9MKT3_SALAR/289-473
A9MKT3_SALAR/67-266
A9MPX5_SALAR/233-428
A9MPX5_SALAR/27-211
A9MXX4_SALPB/301-484
A9MXX4_SALPB/81-271
A9MZ68_SALPB/272-449
A9MZ68_SALPB/62-243
A9N1P4_SALPB/235-420
A9N1P4_SALPB/27-209
A9N5W1_SALPB/231-424
A9N5W1_SALPB/25-209
A9N6M6_SALPB/288-473
A9N6M6_SALPB/67-266
A9N9W9_COXBR/244-440
A9N9W9_COXBR/26-221
A9NAQ6_COXBR/297-497
A9NAQ6_COXBR/64-274
A9QVJ1_HELPY/1-178
A9QVJ1_HELPY/190-377
A9R1L1_YERPG/250-440
A9R1L1_YERPG/31-225
A9R5B8_YERPG/276-459
A9R5B8_YERPG/59-250
A9R7C7_YERPG/232-424
A9R7C7_YERPG/25-210
A9W5R0_METEP/113-294
A9W5R0_METEP/319-501
A9W925_METEP/277-461
A9W925_METEP/64-257
A9Z4Z2_YERPE/276-459
A9Z4Z2_YERPE/59-250
A9Z871_YERPE/250-440
A9Z871_YERPE/31-225
A9ZE85_YERPE/232-424
A9ZE85_YERPE/25-210
A9ZGI7_COXBU/297-495
A9ZGI7_COXBU/64-274
A9ZKG1_COXBU/244-440
A9ZKG1_COXBU/26-221
A9ZMH2_9GAMM/250-444
A9ZMH2_9GAMM/31-228
A9ZVP3_YERPE/232-424
A9ZVP3_YERPE/25-210
A9ZW90_YERPE/250-440
A9ZW90_YERPE/31-225
A9ZY20_YERPE/276-459
A9ZY20_YERPE/59-250
APRF_PSEAE/244-430
APRF_PSEAE/27-219
ARPC_PSEPU/278-463
ARPC_PSEPU/65-255
B0BPC1_ACTPJ/277-461
B0BPC1_ACTPJ/61-251
B0BSR2_ACTPJ/277-459
B0BSR2_ACTPJ/62-252
B0BWP0_RICRO/22-215
B0BWP0_RICRO/234-422
B0C446_ACAM1/197-344
B0C446_ACAM1/367-551
B0CCW2_ACAM1/353-536
B0CCW2_ACAM1/89-330
B0CLR7_BRUSI/235-420
B0CLR7_BRUSI/34-216
B0GBG2_YERPE/276-459
B0GBG2_YERPE/59-250
B0GEF2_YERPE/250-440
B0GEF2_YERPE/31-225
B0GEJ1_YERPE/232-424
B0GEJ1_YERPE/25-210
B0GMN0_YERPE/232-424
B0GMN0_YERPE/25-210
B0GTE1_YERPE/276-459
B0GTE1_YERPE/59-250
B0GZV0_YERPE/250-440
B0GZV0_YERPE/31-225
B0H0R6_YERPE/276-459
B0H0R6_YERPE/59-250
B0H690_YERPE/232-424
B0H690_YERPE/25-210
B0H9M3_YERPE/250-440
B0H9M3_YERPE/31-225
B0HG31_YERPE/232-424
B0HG31_YERPE/25-210
B0HH70_YERPE/250-440
B0HH70_YERPE/31-225
B0HN13_YERPE/276-459
B0HN13_YERPE/59-250
B0HRD5_YERPE/232-424
B0HRD5_YERPE/25-210
B0HRH2_YERPE/250-440
B0HRH2_YERPE/31-225
B0HUQ7_YERPE/276-459
B0HUQ7_YERPE/59-250
B0JUA7_MICAN/316-500
B0JUA7_MICAN/94-293
B0KEW8_PSEPG/237-413
B0KEW8_PSEPG/32-217
B0KF05_PSEPG/238-414
B0KF05_PSEPG/41-215
B0KFL0_PSEPG/235-413
B0KFL0_PSEPG/32-217
B0KGG7_PSEPG/283-465
B0KGG7_PSEPG/59-259
B0KGR6_PSEPG/286-469
B0KGR6_PSEPG/66-259
B0KGS4_PSEPG/286-474
B0KGS4_PSEPG/71-263
B0KGZ8_PSEPG/284-463
B0KGZ8_PSEPG/65-255
B0KJM0_PSEPG/22-210
B0KJM0_PSEPG/233-420
B0KL25_PSEPG/242-437
B0KL25_PSEPG/32-218
B0KLG6_PSEPG/225-401
B0KLG6_PSEPG/28-202
B0KNC3_PSEPG/278-462
B0KNC3_PSEPG/64-254
B0KNZ4_PSEPG/283-464
B0KNZ4_PSEPG/64-258
B0KPD5_PSEPG/273-453
B0KPD5_PSEPG/70-251
B0KPN3_PSEPG/298-483
B0KPN3_PSEPG/83-276
B0KQR3_PSEPG/276-460
B0KQR3_PSEPG/61-251
B0KRP4_PSEPG/278-459
B0KRP4_PSEPG/62-250
B0KRZ2_PSEPG/237-422
B0KRZ2_PSEPG/25-217
B0KV82_PSEPG/278-463
B0KV82_PSEPG/65-255
B0MT51_9BACT/267-451
B0MT51_9BACT/58-240
B0MTC1_9BACT/267-450
B0MTC1_9BACT/60-243
B0MY94_9BACT/243-431
B0MY94_9BACT/31-217
B0MYA3_9BACT/281-460
B0MYA3_9BACT/29-258
B0MYT6_9BACT/273-454
B0MYT6_9BACT/61-247
B0MZZ7_9BACT/251-441
B0MZZ7_9BACT/33-223
B0NL13_BACSE/248-434
B0NL13_BACSE/26-223
B0NL48_BACSE/248-433
B0NL48_BACSE/25-224
B0NLZ3_BACSE/77-272
B0NMF9_BACSE/25-249
B0NMF9_BACSE/271-454
B0NN04_BACSE/273-462
B0NN04_BACSE/48-246
B0NN19_BACSE/249-425
B0NN19_BACSE/25-221
B0NPP1_BACSE/287-469
B0NPP1_BACSE/71-259
B0NQJ6_BACSE/18-217
B0NQJ6_BACSE/241-423
B0NQU8_BACSE/289-475
B0NQU8_BACSE/32-267
B0NR16_BACSE/278-459
B0NR16_BACSE/67-253
B0NRL5_BACSE/238-349
B0NRL5_BACSE/28-214
B0NSK0_BACSE/274-455
B0NSK0_BACSE/66-248
B0NT98_BACSE/256-444
B0NT98_BACSE/38-231
B0NTL1_BACSE/25-219
B0NTL5_BACSE/25-242
B0NTL5_BACSE/263-448
B0NUE9_BACSE/237-406
B0NUE9_BACSE/24-199
B0NV91_BACSE/42-229
B0NW12_BACSE/325-509
B0NW12_BACSE/45-297
B0QRE4_HAEPR/276-457
B0QRE4_HAEPR/60-250
B0QUZ9_HAEPR/1-186
B0RME1_XANCB/291-470
B0RME1_XANCB/72-262
B0RMU7_XANCB/289-471
B0RMU7_XANCB/64-260
B0RP18_XANCB/234-428
B0RP18_XANCB/24-210
B0RQU6_XANCB/291-476
B0RQU6_XANCB/73-263
B0RRU8_XANCB/300-480
B0RRU8_XANCB/63-271
B0RVT7_XANCB/278-458
B0RVT7_XANCB/93-247
B0RVZ8_XANCB/275-457
B0RVZ8_XANCB/60-248
B0RW42_XANCB/295-481
B0RW42_XANCB/82-272
B0RYR7_XANCB/234-410
B0RYR7_XANCB/30-211
B0S9B1_LEPBA/339-535
B0SA60_LEPBA/306-489
B0SA60_LEPBA/56-277
B0SAP2_LEPBA/299-495
B0SAW8_LEPBA/230-444
B0SC27_LEPBA/276-454
B0SC27_LEPBA/63-246
B0SDF3_LEPBA/286-455
B0SFV2_LEPBA/265-434
B0SFV2_LEPBA/54-234
B0SFY9_LEPBA/267-445
B0SFY9_LEPBA/28-240
B0SG49_LEPBA/256-433
B0SGJ7_LEPBA/224-402
B0SGJ7_LEPBA/26-202
B0SHU2_LEPBA/276-457
B0SHU2_LEPBA/62-248
B0SIF8_LEPBA/242-441
B0SJA1_LEPBP/276-454
B0SJA1_LEPBP/63-246
B0SK99_LEPBP/306-489
B0SK99_LEPBP/56-277
B0SKE6_LEPBP/215-429
B0SLT1_LEPBP/286-455
B0SPA0_LEPBP/265-434
B0SPA0_LEPBP/54-234
B0SPJ0_LEPBP/267-445
B0SPJ0_LEPBP/28-240
B0SQ13_LEPBP/256-433
B0SQ57_LEPBP/224-402
B0SQ57_LEPBP/26-202
B0SRG2_LEPBP/276-457
B0SRG2_LEPBP/62-248
B0SRU5_LEPBP/339-535
B0SSS0_LEPBP/299-495
B0SU26_LEPBP/242-441
B0SUR1_CAUSK/294-487
B0SUR1_CAUSK/75-272
B0SUU2_CAUSK/244-414
B0SUU2_CAUSK/37-218
B0SUV2_CAUSK/239-408
B0SUV2_CAUSK/34-215
B0SUY4_CAUSK/225-404
B0SUY4_CAUSK/24-208
B0SWU4_CAUSK/275-460
B0SWU4_CAUSK/61-251
B0SX55_CAUSK/295-477
B0SX55_CAUSK/78-266
B0SXK5_CAUSK/116-285
B0SXK5_CAUSK/307-502
B0SY70_CAUSK/294-478
B0SY70_CAUSK/73-269
B0SZH7_CAUSK/282-465
B0SZH7_CAUSK/62-256
B0T2R2_CAUSK/312-496
B0T2R2_CAUSK/95-287
B0T3W9_CAUSK/282-467
B0T3W9_CAUSK/69-259
B0T459_CAUSK/242-431
B0T459_CAUSK/37-222
B0T5R9_CAUSK/290-474
B0T5R9_CAUSK/77-266
B0T7T8_CAUSK/249-439
B0T7T8_CAUSK/31-229
B0T948_CAUSK/294-475
B0T948_CAUSK/70-266
B0T968_CAUSK/290-476
B0T968_CAUSK/76-269
B0T9U7_CAUSK/289-471
B0T9U7_CAUSK/62-257
B0T9Y4_CAUSK/269-449
B0T9Y4_CAUSK/61-247
B0THK4_HELMI/270-369
B0THK4_HELMI/97-204
B0TJ43_SHEHH/253-426
B0TJ43_SHEHH/47-228
B0TJ62_SHEHH/250-445
B0TJ62_SHEHH/32-229
B0TS41_SHEHH/246-416
B0TS41_SHEHH/49-225
B0TU87_SHEHH/232-414
B0TU87_SHEHH/26-207
B0TUJ9_SHEHH/301-485
B0TUJ9_SHEHH/86-273
B0TVR8_SHEHH/23-242
B0TVR8_SHEHH/261-445
B0TWL6_FRAP2/276-468
B0TWL6_FRAP2/69-253
B0TYF6_FRAP2/285-470
B0TYF6_FRAP2/68-263
B0TZY9_FRAP2/245-438
B0TZY9_FRAP2/31-222
B0U5J3_XYLFM/234-430
B0U5J3_XYLFM/24-210
B0UDP9_METS4/248-431
B0UDP9_METS4/33-229
B0UE16_METS4/300-484
B0UE16_METS4/92-277
B0UHI4_METS4/243-427
B0UHI4_METS4/34-223
B0UMT2_METS4/280-464
B0UMT2_METS4/76-257
B0UTT8_HAES2/273-452
B0UTT8_HAES2/59-245
B0V4F6_ACIBY/279-463
B0V4F6_ACIBY/68-254
B0V4I0_ACIBY/242-425
B0V4I0_ACIBY/33-223
B0V5H7_ACIBY/306-488
B0V5H7_ACIBY/97-281
B0V8R4_ACIBY/263-436
B0V8R4_ACIBY/60-237
B0VAT5_ACIBY/106-285
B0VAT5_ACIBY/314-490
B0VBB4_ACIBY/288-478
B0VBB4_ACIBY/75-267
B0VDE7_ACIBY/23-222
B0VDE7_ACIBY/245-431
B0VDK2_ACIBY/305-481
B0VDK2_ACIBY/43-284
B0VEI8_ACIBY/278-462
B0VEI8_ACIBY/67-253
B0VHU1_CLOAI/23-246
B0VHU1_CLOAI/268-456
B0VIU1_CLOAI/22-204
B0VIU1_CLOAI/222-407
B0VKQ4_ACIBS/306-488
B0VKQ4_ACIBS/97-281
B0VMD0_ACIBS/23-222
B0VMD0_ACIBS/245-431
B0VPE2_ACIBS/263-436
B0VPE2_ACIBS/59-237
B0VS64_ACIBS/106-285
B0VS64_ACIBS/314-490
B0VSG9_ACIBS/278-462
B0VSG9_ACIBS/67-253
B0VT51_ACIBS/305-481
B0VT51_ACIBS/43-284
B0VUB9_ACIBS/104-283
B0VUB9_ACIBS/312-488
B1A1A3_9BACT/81-255
B1BAU7_CLOBO/272-372
B1EGD9_9ESCH/231-427
B1EGD9_9ESCH/25-209
B1EHG0_9ESCH/271-456
B1EHG0_9ESCH/64-248
B1EN78_9ESCH/268-437
B1EN78_9ESCH/57-240
B1ERM4_9ESCH/290-476
B1ERM4_9ESCH/69-268
B1F854_9BURK/21-206
B1F854_9BURK/229-403
B1F863_9BURK/271-449
B1F863_9BURK/73-247
B1F8Z0_9BURK/271-446
B1F8Z0_9BURK/59-250
B1F9M9_9BURK/286-471
B1F9M9_9BURK/73-262
B1FAT5_9BURK/298-488
B1FAT5_9BURK/85-277
B1FAX2_9BURK/291-474
B1FAX2_9BURK/76-266
B1FB06_9BURK/18-202
B1FB06_9BURK/224-418
B1FB22_9BURK/291-477
B1FB22_9BURK/75-270
B1FD84_9BURK/165-357
B1FD84_9BURK/3-142
B1FE87_9BURK/278-463
B1FE87_9BURK/65-256
B1FEV0_9BURK/305-487
B1FEV0_9BURK/69-276
B1FGC1_9BURK/297-485
B1FGC1_9BURK/82-274
B1FGE5_9BURK/290-474
B1FGE5_9BURK/74-265
B1FH82_9BURK/310-509
B1FH82_9BURK/92-285
B1FH98_9BURK/294-473
B1FH98_9BURK/69-260
B1FHA7_9BURK/272-458
B1FHA7_9BURK/62-247
B1FIM2_9BURK/287-472
B1FIM2_9BURK/75-265
B1FKK8_9BURK/279-463
B1FKK8_9BURK/65-256
B1FKS0_9BURK/288-472
B1FKS0_9BURK/76-264
B1FKY4_9BURK/290-472
B1FKY4_9BURK/65-261
B1FMU7_9BURK/300-483
B1FMU7_9BURK/83-275
B1FND5_9BURK/306-489
B1FND5_9BURK/87-281
B1FP25_9BURK/243-418
B1FP25_9BURK/35-224
B1FQM8_9BURK/291-470
B1FQM8_9BURK/72-262
B1FQP0_9BURK/3-139
B1FRE7_9BURK/1-131
B1FRE7_9BURK/154-338
B1FSC1_9BURK/275-461
B1FSC1_9BURK/65-250
B1FSK2_9BURK/276-461
B1FSK2_9BURK/62-254
B1FSM8_9BURK/270-448
B1FSM8_9BURK/73-246
B1FU32_9BURK/100-282
B1FU32_9BURK/305-488
B1FVK8_9BURK/298-477
B1FVK8_9BURK/79-269
B1FX65_9BURK/283-469
B1FX65_9BURK/72-262
B1G050_9BURK/296-479
B1G050_9BURK/78-272
B1G2B3_9BURK/289-474
B1G2B3_9BURK/77-265
B1G4M6_9BURK/293-479
B1G4M6_9BURK/79-272
B1G4U0_9BURK/288-474
B1G4U0_9BURK/74-265
B1G566_9BURK/289-475
B1G566_9BURK/75-266
B1G676_9BURK/128-324
B1G676_9BURK/353-534
B1G6V7_9BURK/293-477
B1G6V7_9BURK/76-266
B1G773_9BURK/311-494
B1G773_9BURK/96-286
B1G7Z2_9BURK/290-474
B1G7Z2_9BURK/73-266
B1G8Y8_9BURK/286-474
B1G8Y8_9BURK/71-263
B1G9P1_9BURK/315-498
B1G9P1_9BURK/71-288
B1G9V6_9BURK/8-198
B1G9Y8_9BURK/314-502
B1G9Y8_9BURK/99-291
B1GB25_9BURK/306-489
B1GB25_9BURK/98-280
B1GRM6_PSEFL/283-468
B1GRM6_PSEFL/70-260
B1GZ46_UNCTG/231-400
B1GZ46_UNCTG/30-197
B1H553_BURPS/290-475
B1H553_BURPS/77-267
B1H681_BURPS/271-447
B1H681_BURPS/72-246
B1H761_BURPS/268-450
B1H761_BURPS/55-243
B1H965_BURPS/297-481
B1H965_BURPS/85-274
B1HAL3_BURPS/290-474
B1HAL3_BURPS/75-267
B1HCU8_BURPS/298-488
B1HCU8_BURPS/85-277
B1HFA0_BURPS/287-472
B1HFA0_BURPS/74-263
B1HGP2_BURPS/249-423
B1HGP2_BURPS/41-226
B1HI64_BURPS/349-532
B1HI64_BURPS/95-322
B1HIC0_BURPS/313-501
B1HIC0_BURPS/98-290
B1HIH4_BURPS/284-470
B1HIH4_BURPS/70-261
B1HIU9_BURPS/106-294
B1HIU9_BURPS/319-502
B1HJ84_BURPS/260-439
B1HJ84_BURPS/43-235
B1HJG6_BURPS/302-485
B1HJG6_BURPS/87-277
B1HLD5_BURPS/285-474
B1HLD5_BURPS/63-260
B1HLP2_BURPS/276-457
B1HLP2_BURPS/68-251
B1I6F9_DESAP/238-351
B1I6F9_DESAP/87-199
B1IPS1_ECOLC/271-456
B1IPS1_ECOLC/64-248
B1ISC1_ECOLC/231-427
B1ISC1_ECOLC/25-209
B1ITY0_ECOLC/290-476
B1ITY0_ECOLC/69-268
B1IYD0_ECOLC/287-473
B1IYD0_ECOLC/67-266
B1IYN6_ECOLC/270-455
B1IYN6_ECOLC/63-247
B1J272_PSEPW/298-480
B1J272_PSEPW/74-274
B1J3B0_PSEPW/286-474
B1J3B0_PSEPW/71-263
B1J3T7_PSEPW/278-463
B1J3T7_PSEPW/65-255
B1J3V2_PSEPW/237-413
B1J3V2_PSEPW/32-217
B1J401_PSEPW/238-414
B1J401_PSEPW/41-215
B1J491_PSEPW/293-475
B1J491_PSEPW/51-271
B1J496_PSEPW/286-469
B1J496_PSEPW/66-259
B1J5P0_PSEPW/248-434
B1J5P0_PSEPW/41-225
B1J872_PSEPW/278-459
B1J872_PSEPW/62-250
B1J997_PSEPW/297-482
B1J997_PSEPW/82-275
B1JAG4_PSEPW/242-436
B1JAG4_PSEPW/32-218
B1JBU2_PSEPW/279-460
B1JBU2_PSEPW/60-254
B1JCL5_PSEPW/242-427
B1JCL5_PSEPW/25-222
B1JEJ4_PSEPW/272-453
B1JEJ4_PSEPW/69-250
B1JEQ8_PSEPW/278-462
B1JEQ8_PSEPW/64-254
B1JFE0_PSEPW/284-463
B1JFE0_PSEPW/65-255
B1JFF3_PSEPW/23-211
B1JFF3_PSEPW/231-415
B1JLD6_YERPY/305-495
B1JLD6_YERPY/86-280
B1JLW7_YERPY/276-459
B1JLW7_YERPY/59-250
B1JM35_YERPY/232-424
B1JM35_YERPY/25-210
B1JXX2_BURCC/286-471
B1JXX2_BURCC/73-262
B1K066_BURCC/266-454
B1K066_BURCC/51-243
B1K0M5_BURCC/290-474
B1K0M5_BURCC/74-265
B1K119_BURCC/285-469
B1K119_BURCC/73-261
B1K1G1_BURCC/295-480
B1K1G1_BURCC/75-273
B1K1S2_BURCC/300-483
B1K1S2_BURCC/83-275
B1K2Y7_BURCC/280-464
B1K2Y7_BURCC/66-257
B1K3Q9_BURCC/305-487
B1K3Q9_BURCC/69-276
B1K3R4_BURCC/274-459
B1K3R4_BURCC/58-250
B1K4Z8_BURCC/273-458
B1K4Z8_BURCC/62-247
B1K576_BURCC/300-488
B1K576_BURCC/85-277
B1K5K9_BURCC/251-429
B1K5K9_BURCC/54-228
B1K650_BURCC/291-477
B1K650_BURCC/79-267
B1K715_BURCC/299-485
B1K715_BURCC/74-276
B1K735_BURCC/271-449
B1K735_BURCC/73-247
B1K748_BURCC/247-421
B1K748_BURCC/39-224
B1K7Z3_BURCC/279-462
B1K7Z3_BURCC/57-250
B1K804_BURCC/273-455
B1K804_BURCC/66-248
B1K8N5_BURCC/290-474
B1K8N5_BURCC/73-267
B1K9C3_BURCC/20-208
B1K9C3_BURCC/232-415
B1K9Q1_BURCC/304-483
B1K9Q1_BURCC/74-265
B1K9T8_BURCC/309-508
B1K9T8_BURCC/91-284
B1K9Z1_BURCC/290-475
B1K9Z1_BURCC/78-268
B1KA28_BURCC/269-455
B1KA28_BURCC/59-248
B1KAL5_BURCC/290-472
B1KAL5_BURCC/65-261
B1KAM9_BURCC/102-329
B1KAM9_BURCC/355-539
B1KBI3_BURCC/279-463
B1KBI3_BURCC/69-253
B1KBS6_BURCC/280-463
B1KBS6_BURCC/62-252
B1KC27_BURCC/291-470
B1KC27_BURCC/72-262
B1KC49_BURCC/289-474
B1KC49_BURCC/76-265
B1KDG0_SHEWM/254-426
B1KDG0_SHEWM/50-227
B1KHX3_SHEWM/235-422
B1KHX3_SHEWM/26-211
B1KJH4_SHEWM/25-244
B1KJH4_SHEWM/263-447
B1KQB7_SHEWM/250-445
B1KQB7_SHEWM/32-229
B1KR33_SHEWM/253-424
B1KR33_SHEWM/61-233
B1L9D6_THESQ/211-320
B1L9D7_THESQ/235-407
B1LF29_ECOSM/231-427
B1LF29_ECOSM/25-209
B1LGE0_ECOSM/268-437
B1LGE0_ECOSM/57-240
B1LKG3_ECOSM/269-455
B1LKG3_ECOSM/63-247
B1LN30_ECOSM/287-473
B1LN30_ECOSM/67-266
B1LPP7_ECOSM/290-476
B1LPP7_ECOSM/69-268
B1LW14_METRJ/304-489
B1LW14_METRJ/87-280
B1LX75_METRJ/318-502
B1LX75_METRJ/79-291
B1LZC7_METRJ/333-517
B1LZC7_METRJ/34-310
B1M3E2_METRJ/299-479
B1M3E2_METRJ/91-272
B1N1Q2_BURPS/270-448
B1N1Q2_BURPS/73-246
B1PN83_SERMA/254-440
B1PN83_SERMA/29-227
B1Q1A7_PSEAE/241-420
B1Q1A7_PSEAE/43-216
B1SXR7_9BURK/298-488
B1SXR7_9BURK/85-277
B1SY68_9BURK/291-470
B1SY68_9BURK/72-262
B1SYU4_9BURK/279-463
B1SYU4_9BURK/62-254
B1T0Z6_9BURK/291-477
B1T0Z6_9BURK/75-270
B1T1I8_9BURK/290-474
B1T1I8_9BURK/74-265
B1T3I4_9BURK/3-129
B1T3L2_9BURK/291-476
B1T3L2_9BURK/70-266
B1T556_9BURK/306-488
B1T556_9BURK/81-277
B1T5A4_9BURK/302-488
B1T5A4_9BURK/77-279
B1T6B4_9BURK/272-458
B1T6B4_9BURK/62-247
B1T771_9BURK/293-479
B1T771_9BURK/79-270
B1T7M9_9BURK/287-472
B1T7M9_9BURK/75-265
B1T913_9BURK/271-449
B1T913_9BURK/73-247
B1T938_9BURK/247-421
B1T938_9BURK/39-224
B1T9V8_9BURK/291-475
B1T9V8_9BURK/79-267
B1TCN9_9BURK/306-489
B1TCN9_9BURK/87-281
B1TCP3_9BURK/174-275
B1TEB3_9BURK/286-471
B1TEB3_9BURK/73-262
B1TFH5_9BURK/310-509
B1TFH5_9BURK/92-285
B1VKB6_SERMA/230-426
B1VKB6_SERMA/24-208
B1WS48_CYAA5/145-341
B1WS48_CYAA5/364-548
B1X5W7_ECODH/270-455
B1X5W7_ECODH/63-247
B1X7M7_ECODH/171-357
B1X7M7_ECODH/7-150
B1XCW5_ECODH/290-476
B1XCW5_ECODH/69-268
B1XG40_ECODH/231-427
B1XG40_ECODH/25-209
B1XPW4_SYNP2/180-373
B1XPW4_SYNP2/396-580
B1XTA0_POLNS/97-175
B1XU66_POLNS/208-325
B1XU66_POLNS/22-183
B1XZ10_LEPCP/284-463
B1XZ10_LEPCP/76-265
B1Y218_LEPCP/232-410
B1Y218_LEPCP/28-213
B1Y265_LEPCP/243-425
B1Y265_LEPCP/33-222
B1Y443_LEPCP/300-477
B1Y443_LEPCP/87-274
B1Y5E6_LEPCP/283-458
B1Y5E6_LEPCP/84-257
B1Y5J2_LEPCP/239-427
B1Y5J2_LEPCP/30-215
B1Y5R4_LEPCP/306-491
B1Y5R4_LEPCP/92-277
B1Y5S0_LEPCP/294-477
B1Y5S0_LEPCP/65-249
B1Y5U5_LEPCP/287-469
B1Y5U5_LEPCP/61-262
B1Y6T8_LEPCP/231-409
B1Y6T8_LEPCP/46-216
B1YNY4_BURA4/266-454
B1YNY4_BURA4/51-243
B1YP41_BURA4/290-474
B1YP41_BURA4/74-265
B1YQ37_BURA4/291-477
B1YQ37_BURA4/75-270
B1YQ94_BURA4/288-472
B1YQ94_BURA4/76-264
B1YQY5_BURA4/300-483
B1YQY5_BURA4/83-275
B1YSL3_BURA4/279-463
B1YSL3_BURA4/65-256
B1YVU3_BURA4/286-471
B1YVU3_BURA4/73-262
B1YXH3_BURA4/310-509
B1YXH3_BURA4/92-285
B1YXZ1_BURA4/280-463
B1YXZ1_BURA4/62-252
B1YYV0_BURA4/21-206
B1YYV0_BURA4/229-403
B1YYV9_BURA4/271-449
B1YYV9_BURA4/73-247
B1Z026_BURA4/305-491
B1Z026_BURA4/80-282
B1Z0H6_BURA4/272-458
B1Z0H6_BURA4/62-247
B1Z0P8_BURA4/287-473
B1Z0P8_BURA4/75-263
B1Z171_BURA4/298-488
B1Z171_BURA4/85-277
B1Z1B8_BURA4/291-474
B1Z1B8_BURA4/76-266
B1Z1H9_BURA4/305-487
B1Z1H9_BURA4/69-276
B1Z345_BURA4/306-489
B1Z345_BURA4/87-281
B1Z371_BURA4/291-475
B1Z371_BURA4/74-268
B1Z446_BURA4/241-416
B1Z446_BURA4/29-220
B1Z4H9_BURA4/288-473
B1Z4H9_BURA4/76-265
B1Z4P2_BURA4/345-529
B1Z4P2_BURA4/92-319
B1Z4R0_BURA4/290-472
B1Z4R0_BURA4/65-261
B1Z5H2_BURA4/272-463
B1Z5H2_BURA4/486-672
B1Z5Y8_BURA4/287-472
B1Z5Y8_BURA4/75-265
B1Z614_BURA4/291-470
B1Z614_BURA4/72-262
B1Z6U5_BURA4/273-463
B1Z6U5_BURA4/54-243
B1Z9U7_METPB/268-452
B1Z9U7_METPB/56-248
B1ZAA2_METPB/302-484
B1ZAA2_METPB/96-277
B1ZBE1_METPB/308-500
B1ZPY0_OPITP/248-425
B1ZPZ1_OPITP/242-421
B1ZPZ1_OPITP/37-220
B1ZPZ7_OPITP/256-440
B1ZPZ7_OPITP/35-228
B1ZRV6_OPITP/273-456
B1ZRV6_OPITP/28-248
B1ZSP1_OPITP/257-433
B1ZSP1_OPITP/28-230
B1ZTQ2_OPITP/282-459
B1ZTQ2_OPITP/84-259
B1ZTW2_OPITP/297-488
B1ZTW2_OPITP/39-274
B1ZWJ3_OPITP/282-473
B1ZWJ3_OPITP/29-256
B1ZWT2_OPITP/250-432
B1ZWT2_OPITP/28-226
B1ZYA2_OPITP/245-423
B1ZYA2_OPITP/39-222
B1ZYH8_OPITP/256-441
B1ZYH8_OPITP/42-228
B1ZYI8_OPITP/275-461
B1ZYI8_OPITP/65-254
B1ZZM8_OPITP/268-448
B1ZZM8_OPITP/42-230
B1ZZQ5_OPITP/127-325
B1ZZQ5_OPITP/348-532
B2A068_OPITP/319-507
B2A068_OPITP/49-296
B2A6I3_NATTJ/375-481
B2AGY3_CUPTR/295-479
B2AGY3_CUPTR/78-271
B2AHF5_CUPTR/289-474
B2AHF5_CUPTR/86-268
B2AIH4_CUPTR/21-206
B2AIH4_CUPTR/233-411
B2AJK4_CUPTR/240-417
B2AJK4_CUPTR/44-218
B2AK88_CUPTR/278-469
B2AK88_CUPTR/60-252
B2BP22_AERHH/276-460
B2BP22_AERHH/62-252
B2D6R5_VIBCH/297-476
B2D6R5_VIBCH/77-267
B2FHN8_STRMK/285-464
B2FHN8_STRMK/69-255
B2FIC8_STRMK/292-475
B2FIC8_STRMK/76-266
B2FID7_STRMK/288-472
B2FID7_STRMK/81-266
B2FK29_STRMK/288-474
B2FK29_STRMK/87-266
B2FLN4_STRMK/279-465
B2FLN4_STRMK/65-255
B2FLY6_STRMK/274-457
B2FLY6_STRMK/60-248
B2FNE9_STRMK/241-409
B2FNE9_STRMK/36-215
B2FP75_STRMK/290-469
B2FP75_STRMK/71-261
B2FRL5_STRMK/245-428
B2FRL5_STRMK/38-223
B2FS41_STRMK/232-409
B2FS41_STRMK/29-210
B2FTQ1_STRMK/237-408
B2FTQ1_STRMK/25-210
B2FTS5_STRMK/236-426
B2FTS5_STRMK/24-212
B2FTW2_STRMK/283-467
B2FTW2_STRMK/64-257
B2FU02_STRMK/233-409
B2FU02_STRMK/29-210
B2FUE0_STRMK/256-438
B2FUE0_STRMK/31-235
B2FUV1_STRMK/274-459
B2FUV1_STRMK/68-250
B2GVR8_BURPS/279-465
B2GVR8_BURPS/65-256
B2GVX1_BURPS/281-469
B2GVX1_BURPS/66-258
B2GW24_BURPS/352-535
B2GW24_BURPS/98-325
B2GXP7_BURPS/302-485
B2GXP7_BURPS/87-277
B2GXZ8_BURPS/260-439
B2GXZ8_BURPS/43-235
B2GZX4_BURPS/285-474
B2GZX4_BURPS/63-260
B2H283_BURPS/249-423
B2H283_BURPS/41-226
B2H3X1_BURPS/287-472
B2H3X1_BURPS/74-263
B2H4I4_BURPS/276-457
B2H4I4_BURPS/68-251
B2H6K4_BURPS/290-475
B2H6K4_BURPS/77-267
B2H7T5_BURPS/271-447
B2H7T5_BURPS/72-246
B2H845_BURPS/268-450
B2H845_BURPS/55-243
B2HB55_BURPS/297-481
B2HB55_BURPS/85-274
B2HTB9_ACIBC/277-459
B2HTB9_ACIBC/68-252
B2HUY8_ACIBC/287-477
B2HUY8_ACIBC/74-266
B2HWW4_ACIBC/301-477
B2HWW4_ACIBC/39-280
B2HX40_ACIBC/106-285
B2HX40_ACIBC/314-490
B2HXV5_ACIBC/278-462
B2HXV5_ACIBC/67-253
B2I0L8_ACIBC/263-436
B2I0L8_ACIBC/59-237
B2I161_ACIBC/275-459
B2I161_ACIBC/64-250
B2I183_ACIBC/242-425
B2I183_ACIBC/33-223
B2I1W6_ACIBC/18-217
B2I1W6_ACIBC/240-426
B2I9U6_XYLF2/234-430
B2I9U6_XYLF2/24-210
B2IBR0_BEII9/282-467
B2IBR0_BEII9/69-260
B2ICG0_BEII9/321-520
B2ICG0_BEII9/98-295
B2ICT1_BEII9/267-450
B2ICT1_BEII9/54-247
B2ID26_BEII9/261-447
B2ID26_BEII9/47-241
B2IDB1_BEII9/274-465
B2IDB1_BEII9/76-249
B2IF81_BEII9/311-494
B2IF81_BEII9/82-284
B2IG14_BEII9/240-415
B2IG14_BEII9/29-217
B2IIF6_BEII9/319-503
B2IIF6_BEII9/77-293
B2IKU9_BEII9/303-487
B2IKU9_BEII9/83-279
B2IVN3_NOSP7/318-517
B2IVN3_NOSP7/540-723
B2IY58_NOSP7/281-464
B2IY58_NOSP7/72-258
B2JBH4_NOSP7/245-432
B2JBH4_NOSP7/37-210
B2JDF5_BURP8/285-470
B2JDF5_BURP8/73-261
B2JDQ9_BURP8/270-448
B2JDQ9_BURP8/73-246
B2JEG2_BURP8/274-460
B2JEG2_BURP8/62-253
B2JFV9_BURP8/280-464
B2JFV9_BURP8/64-255
B2JHV8_BURP8/292-476
B2JHV8_BURP8/78-268
B2JJQ2_BURP8/308-494
B2JJQ2_BURP8/84-287
B2JK41_BURP8/286-474
B2JK41_BURP8/71-263
B2JKS9_BURP8/297-483
B2JKS9_BURP8/83-274
B2JKY6_BURP8/301-484
B2JKY6_BURP8/79-274
B2JLC0_BURP8/315-498
B2JLC0_BURP8/71-288
B2JLH3_BURP8/233-414
B2JLH3_BURP8/25-210
B2JLK2_BURP8/300-486
B2JLK2_BURP8/81-277
B2JLK6_BURP8/286-471
B2JLK6_BURP8/73-262
B2JLM3_BURP8/277-459
B2JLM3_BURP8/59-251
B2JLP8_BURP8/290-474
B2JLP8_BURP8/76-266
B2JLZ9_BURP8/289-472
B2JLZ9_BURP8/65-261
B2JNL8_BURP8/101-283
B2JNL8_BURP8/308-489
B2JNY3_BURP8/295-474
B2JNY3_BURP8/76-266
B2JPE2_BURP8/289-475
B2JPE2_BURP8/75-266
B2JQA1_BURP8/286-470
B2JQA1_BURP8/69-262
B2JQR8_BURP8/275-461
B2JQR8_BURP8/65-250
B2JR80_BURP8/307-497
B2JR80_BURP8/94-286
B2JTW1_BURP8/300-486
B2JTW1_BURP8/87-277
B2JUN9_BURP8/286-471
B2JUN9_BURP8/74-264
B2JX08_BURP8/286-470
B2JX08_BURP8/69-259
B2JX71_BURP8/287-472
B2JX71_BURP8/71-265
B2JY91_BURP8/105-296
B2JY91_BURP8/322-505
B2K2G5_YERPB/232-424
B2K2G5_YERPB/25-210
B2K2R8_YERPB/276-459
B2K2R8_YERPB/59-250
B2K383_YERPB/305-495
B2K383_YERPB/86-280
B2KAZ0_ELUMP/254-443
B2KAZ0_ELUMP/38-230
B2KBV8_ELUMP/39-232
B2KD69_ELUMP/269-440
B2KD69_ELUMP/60-242
B2KDI4_ELUMP/257-439
B2KDI4_ELUMP/26-235
B2KDJ9_ELUMP/264-440
B2KDJ9_ELUMP/28-220
B2KDY1_ELUMP/244-425
B2KDY1_ELUMP/36-222
B2KJJ6_BURPS/270-448
B2KJJ6_BURPS/73-246
B2L232_PSEFL/259-453
B2L232_PSEFL/51-235
B2N2U4_ECOLX/290-476
B2N2U4_ECOLX/69-268
B2N7E3_ECOLX/287-473
B2N7E3_ECOLX/67-266
B2N8P7_ECOLX/270-455
B2N8P7_ECOLX/63-247
B2NBP3_ECOLX/233-429
B2NBP3_ECOLX/27-211
B2NMX5_ECO57/231-427
B2NMX5_ECO57/25-209
B2NQQ9_ECO57/290-476
B2NQQ9_ECO57/69-268
B2NR09_ECO57/258-431
B2NR09_ECO57/49-233
B2NR75_ECO57/270-455
B2NR75_ECO57/63-247
B2NSF7_ECO57/268-437
B2NSF7_ECO57/57-240
B2NXQ1_ECO57/287-473
B2NXQ1_ECO57/67-266
B2P178_ECO57/231-427
B2P178_ECO57/25-209
B2P1Z6_ECO57/270-455
B2P1Z6_ECO57/63-247
B2P262_ECO57/258-431
B2P262_ECO57/49-233
B2P2S8_ECO57/290-476
B2P2S8_ECO57/69-268
B2P589_ECO57/268-437
B2P589_ECO57/57-240
B2P8S3_ECO57/287-473
B2P8S3_ECO57/67-266
B2PFK0_ECO57/258-431
B2PFK0_ECO57/49-233
B2PFR4_ECO57/270-455
B2PFR4_ECO57/63-247
B2PJE1_ECO57/290-476
B2PJE1_ECO57/69-268
B2PMW3_ECO57/231-427
B2PMW3_ECO57/25-209
B2PSA3_ECO57/287-473
B2PSA3_ECO57/67-266
B2PT27_ECO57/268-437
B2PT27_ECO57/57-240
B2PUT5_PROST/231-424
B2PUT5_PROST/25-209
B2PX93_PROST/231-423
B2PX93_PROST/25-209
B2RHW8_PORG3/255-443
B2RHW8_PORG3/37-227
B2RIN9_PORG3/249-435
B2RIN9_PORG3/29-220
B2RKQ6_PORG3/269-456
B2RKQ6_PORG3/46-243
B2RL13_PORG3/119-270
B2RL13_PORG3/292-480
B2RLF3_PORG3/298-485
B2RLF3_PORG3/39-275
B2RMD5_PORG3/220-390
B2RMD5_PORG3/23-199
B2RMG4_PORG3/305-491
B2RMG4_PORG3/93-280
B2RZK7_BORHD/232-421
B2RZK7_BORHD/25-209
B2S5H4_BRUA1/231-416
B2S5H4_BRUA1/30-212
B2SEA2_FRATM/291-483
B2SEA2_FRATM/86-268
B2SGZ6_FRATM/287-470
B2SGZ6_FRATM/68-263
B2SH98_FRATM/243-436
B2SH98_FRATM/29-220
B2SJK2_XANOP/279-465
B2SJK2_XANOP/66-256
B2SNI2_XANOP/217-414
B2SNI2_XANOP/8-193
B2SQT9_XANOP/118-298
B2SQX4_XANOP/297-482
B2SQX4_XANOP/83-273
B2SSJ3_XANOP/285-468
B2SSJ3_XANOP/72-260
B2SUS3_XANOP/20-128
B2SW73_XANOP/306-486
B2SW73_XANOP/68-277
B2SYB2_BURPP/305-490
B2SYB2_BURPP/93-281
B2SZI7_BURPP/288-475
B2SZI7_BURPP/71-263
B2T1Q4_BURPP/297-481
B2T1Q4_BURPP/84-274
B2T386_BURPP/288-474
B2T386_BURPP/74-265
B2T3E3_BURPP/315-498
B2T3E3_BURPP/71-282
B2T4B6_BURPP/289-475
B2T4B6_BURPP/75-266
B2T4L7_BURPP/315-498
B2T4L7_BURPP/71-282
B2T4T0_BURPP/294-473
B2T4T0_BURPP/98-274
B2T532_BURPP/295-478
B2T532_BURPP/80-270
B2T5F6_BURPP/269-460
B2T5F6_BURPP/483-669
B2T7Q4_BURPP/294-480
B2T7Q4_BURPP/79-273
B2T824_BURPP/300-485
B2T824_BURPP/85-276
B2T922_BURPP/294-473
B2T922_BURPP/75-265
B2TA24_BURPP/289-473
B2TA24_BURPP/82-264
B2TAQ3_BURPP/271-449
B2TAQ3_BURPP/74-247
B2TCY9_BURPP/298-482
B2TCY9_BURPP/84-274
B2TDS2_BURPP/297-478
B2TDS2_BURPP/75-274
B2TDZ2_BURPP/310-498
B2TDZ2_BURPP/95-287
B2TE63_BURPP/286-469
B2TE63_BURPP/81-263
B2TEL2_BURPP/271-457
B2TEL2_BURPP/63-250
B2TFC3_BURPP/275-461
B2TFC3_BURPP/65-250
B2TFT2_BURPP/288-473
B2TFT2_BURPP/72-260
B2TFV3_BURPP/286-466
B2TFV3_BURPP/68-262
B2TG65_BURPP/305-491
B2TG65_BURPP/92-282
B2TVV6_SHIB3/287-473
B2TVV6_SHIB3/67-266
B2U1E3_SHIB3/233-429
B2U1E3_SHIB3/27-211
B2U7D4_RALPJ/253-444
B2U7D4_RALPJ/43-230
B2U812_RALPJ/294-478
B2U812_RALPJ/80-269
B2UAB0_RALPJ/310-489
B2UAB0_RALPJ/88-280
B2UC64_RALPJ/308-491
B2UC64_RALPJ/90-282
B2UD44_RALPJ/175-366
B2UD44_RALPJ/390-575
B2UDH3_RALPJ/239-418
B2UDH3_RALPJ/35-220
B2UEC8_RALPJ/241-417
B2UEC8_RALPJ/44-218
B2UF12_RALPJ/247-419
B2UF12_RALPJ/35-220
B2UHG7_RALPJ/271-449
B2UHG7_RALPJ/74-247
B2UI79_RALPJ/291-477
B2UI79_RALPJ/70-265
B2UIB9_RALPJ/294-484
B2UIB9_RALPJ/81-273
B2UII1_RALPJ/266-449
B2UII1_RALPJ/62-243
B2UIR8_RALPJ/235-410
B2UIW5_RALPJ/287-470
B2UIW5_RALPJ/71-261
B2UJ84_RALPJ/306-491
B2UJ84_RALPJ/75-270
B2UJL8_RALPJ/269-443
B2UJL8_RALPJ/65-245
B2UK81_RALPJ/285-459
B2UK81_RALPJ/69-263
B2UKG8_RALPJ/308-491
B2UKG8_RALPJ/90-282
B2ULQ6_AKKM8/270-454
B2ULQ6_AKKM8/61-245
B2UP82_AKKM8/277-460
B2UP82_AKKM8/63-253
B2UR02_AKKM8/253-423
B2UR02_AKKM8/50-225
B2UTM0_HELPS/282-469
B2UTM0_HELPS/88-270
B2UUB5_HELPS/257-431
B2UV90_HELPS/18-194
B2UV90_HELPS/216-393
B2UVN5_HELPS/316-500
B2UVN5_HELPS/50-294
B2V5P3_SULSY/20-214
B2V5P3_SULSY/236-418
B2V6D9_SULSY/229-406
B2V6D9_SULSY/30-212
B2V6H9_SULSY/22-205
B2V6H9_SULSY/224-407
B2V6N3_SULSY/197-377
B2V7B5_SULSY/23-239
B2V7B5_SULSY/263-447
B2V7N2_SULSY/274-460
B2V7N2_SULSY/62-253
B2V7S3_SULSY/227-400
B2V8Y3_SULSY/20-196
B2V8Y3_SULSY/218-386
B2V9X2_SULSY/22-205
B2V9X2_SULSY/224-361
B2VC27_ERWT9/309-492
B2VC27_ERWT9/71-282
B2VCS7_ERWT9/269-447
B2VCS7_ERWT9/59-243
B2VDH7_ERWT9/271-454
B2VDH7_ERWT9/60-247
B2VFT0_ERWT9/270-456
B2VFT0_ERWT9/64-249
B2VGH3_ERWT9/233-427
B2VGH3_ERWT9/27-211
B3A364_ECO57/231-427
B3A364_ECO57/25-209
B3A4L8_ECO57/258-431
B3A4L8_ECO57/49-233
B3A4T6_ECO57/270-455
B3A4T6_ECO57/63-247
B3A6A6_ECO57/290-476
B3A6A6_ECO57/69-268
B3A841_ECO57/268-437
B3A841_ECO57/57-240
B3ACD5_ECO57/287-473
B3ACD5_ECO57/67-266
B3AHA3_ECO57/290-476
B3AHA3_ECO57/69-268
B3AIX0_ECO57/231-427
B3AIX0_ECO57/25-209
B3AMK8_ECO57/258-431
B3AMK8_ECO57/49-233
B3APW6_ECO57/268-437
B3APW6_ECO57/57-240
B3ARU8_ECO57/270-455
B3ARU8_ECO57/63-247
B3AVC9_ECO57/314-500
B3AVC9_ECO57/94-293
B3AY79_ECO57/231-427
B3AY79_ECO57/25-209
B3AYD9_ECO57/270-455
B3AYD9_ECO57/63-247
B3AYK3_ECO57/258-431
B3AYK3_ECO57/49-233
B3B024_ECO57/290-476
B3B024_ECO57/69-268
B3B4E7_ECO57/268-437
B3B4E7_ECO57/57-240
B3B874_ECO57/314-500
B3B874_ECO57/94-293
B3BAV0_ECO57/290-476
B3BAV0_ECO57/69-268
B3BE21_ECO57/231-427
B3BE21_ECO57/25-209
B3BF65_ECO57/258-431
B3BF65_ECO57/49-233
B3BFC9_ECO57/270-455
B3BFC9_ECO57/63-247
B3BKD0_ECO57/268-437
B3BKD0_ECO57/57-240
B3BLM1_ECO57/287-473
B3BLM1_ECO57/67-266
B3BSB4_ECO57/231-427
B3BSB4_ECO57/25-209
B3BT66_ECO57/258-431
B3BT66_ECO57/49-233
B3BTD3_ECO57/270-455
B3BTD3_ECO57/63-247
B3BTL8_ECO57/290-476
B3BTL8_ECO57/69-268
B3BX01_ECO57/268-437
B3BX01_ECO57/57-240
B3C0W7_ECO57/287-473
B3C0W7_ECO57/67-266
B3C5B3_9BACE/1-247
B3C5B3_9BACE/275-459
B3C5I4_9BACE/28-264
B3C5I4_9BACE/286-474
B3C6E3_9BACE/267-450
B3C6E3_9BACE/61-243
B3C6N7_9BACE/248-433
B3C6N7_9BACE/25-224
B3C8B2_9BACE/256-443
B3C8B2_9BACE/38-231
B3C8C6_9BACE/268-450
B3C8C6_9BACE/61-243
B3C8I2_9BACE/78-272
B3C8M7_9BACE/27-221
B3C8V1_9BACE/301-484
B3C8V1_9BACE/86-274
B3CA55_9BACE/276-458
B3CA55_9BACE/67-251
B3CAZ5_9BACE/1274-1438
B3CBP1_9BACE/245-434
B3CBP1_9BACE/26-223
B3CC01_9BACE/284-472
B3CC01_9BACE/29-262
B3CDS1_9BACE/26-250
B3CDS1_9BACE/272-455
B3CEM2_9BACE/36-221
B3CF53_9BACE/281-469
B3CF53_9BACE/56-254
B3CGW8_9BACE/291-477
B3CGW8_9BACE/34-269
B3CH30_9BACE/247-434
B3CH30_9BACE/29-223
B3CH39_9BACE/272-454
B3CH39_9BACE/62-248
B3CH66_9BACE/247-434
B3CH66_9BACE/28-224
B3CI64_9BACE/241-422
B3CI64_9BACE/27-216
B3CJ13_9BACE/228-400
B3CJ13_9BACE/25-201
B3CLE9_WOLPP/22-204
B3CLE9_WOLPP/223-407
B3CQN5_ORITI/251-431
B3CQN5_ORITI/29-231
B3CZL0_BURM1/278-468
B3CZL0_BURM1/63-253
B3D8Z8_BURM1/302-476
B3D8Z8_BURM1/94-277
B3D9Y3_BURM1/300-488
B3D9Y3_BURM1/85-277
B3DAN4_BURM1/23-208
B3DAN4_BURM1/230-405
B3DCD2_BURM1/277-463
B3DCD2_BURM1/64-254
B3DCL0_BURM1/292-476
B3DCL0_BURM1/78-268
B3DUF2_METI4/308-491
B3DUF2_METI4/84-280
B3DVU9_METI4/290-469
B3DVU9_METI4/76-270
B3DW68_METI4/1-182
B3DW68_METI4/204-386
B3DWS8_METI4/293-474
B3DWS8_METI4/66-270
B3DX44_METI4/301-484
B3DX44_METI4/85-276
B3DZG9_METI4/257-440
B3DZG9_METI4/41-232
B3DZL9_METI4/103-326
B3DZL9_METI4/347-533
B3DZR4_METI4/105-319
B3DZR4_METI4/340-526
B3DZZ5_METI4/254-433
B3DZZ5_METI4/47-231
B3DZZ6_METI4/259-451
B3E1N1_GEOLS/273-456
B3E1N1_GEOLS/67-250
B3E234_GEOLS/288-472
B3E234_GEOLS/74-264
B3E268_GEOLS/257-441
B3E268_GEOLS/30-235
B3E354_GEOLS/236-424
B3E354_GEOLS/35-213
B3E4G0_GEOLS/287-476
B3E4G0_GEOLS/33-264
B3E877_GEOLS/259-445
B3E877_GEOLS/57-238
B3E970_GEOLS/235-418
B3E970_GEOLS/29-213
B3E9P0_GEOLS/28-260
B3E9P0_GEOLS/286-476
B3E9S3_GEOLS/239-418
B3E9S3_GEOLS/24-216
B3EA15_GEOLS/260-452
B3EA15_GEOLS/36-236
B3EA68_GEOLS/237-426
B3EA68_GEOLS/26-215
B3EAX1_GEOLS/236-417
B3EAX1_GEOLS/26-213
B3ECS4_CHLL2/251-432
B3ECS4_CHLL2/38-228
B3ED66_CHLL2/290-475
B3ED66_CHLL2/71-266
B3EDF6_CHLL2/265-467
B3EDF6_CHLL2/44-239
B3EDU7_CHLL2/253-437
B3EDU7_CHLL2/37-230
B3EE04_CHLL2/242-426
B3EE04_CHLL2/35-221
B3EFL6_CHLL2/243-423
B3EFL6_CHLL2/35-219
B3EHD5_CHLL2/247-427
B3EHD5_CHLL2/50-225
B3EHW4_CHLL2/263-440
B3EHW4_CHLL2/33-238
B3EI86_CHLL2/263-452
B3EI86_CHLL2/38-239
B3EKB0_CHLPB/265-454
B3EKB0_CHLPB/41-241
B3EKC7_CHLPB/235-422
B3EKC7_CHLPB/26-213
B3EKP8_CHLPB/245-429
B3EKP8_CHLPB/34-224
B3EL20_CHLPB/263-440
B3EL20_CHLPB/32-237
B3EP94_CHLPB/1-83
B3EPD6_CHLPB/244-430
B3EPD6_CHLPB/39-220
B3EQH5_CHLPB/298-482
B3EQH5_CHLPB/82-273
B3G2B7_PSEAE/93-267
B3G2B8_PSEAE/64-247
B3G3J0_VIBAL/239-424
B3G3J0_VIBAL/25-216
B3G3J1_VIBAL/248-432
B3G3J1_VIBAL/39-228
B3G3J5_VIBAL/12-200
B3G3J5_VIBAL/220-404
B3H099_ACTP7/277-459
B3H099_ACTP7/62-252
B3H1H7_ACTP7/277-461
B3H1H7_ACTP7/61-251
B3H8Y7_ECOLX/287-473
B3H8Y7_ECOLX/67-266
B3HEV8_ECOLX/231-427
B3HEV8_ECOLX/25-209
B3HIB2_ECOLX/290-476
B3HIB2_ECOLX/69-268
B3HLH8_ECOLX/287-473
B3HLH8_ECOLX/67-266
B3HP44_ECOLX/268-437
B3HP44_ECOLX/57-240
B3HRX6_ECOLX/290-476
B3HRX6_ECOLX/69-268
B3HSR2_ECOLX/269-455
B3HSR2_ECOLX/63-247
B3HTB2_ECOLX/231-427
B3HTB2_ECOLX/25-209
B3I0L1_ECOLX/231-427
B3I0L1_ECOLX/25-209
B3I129_ECOLX/287-473
B3I129_ECOLX/67-266
B3I3B8_ECOLX/290-476
B3I3B8_ECOLX/69-268
B3I4F4_ECOLX/270-455
B3I4F4_ECOLX/63-247
B3IF16_ECOLX/231-427
B3IF16_ECOLX/25-209
B3IGS7_ECOLX/290-476
B3IGS7_ECOLX/69-268
B3IK32_ECOLX/270-455
B3IK32_ECOLX/63-247
B3IPB3_ECOLX/287-473
B3IPB3_ECOLX/67-266
B3JEF7_9BACE/241-426
B3JEF7_9BACE/25-215
B3JF06_9BACE/250-435
B3JF06_9BACE/30-221
B3JFE1_9BACE/295-481
B3JFE1_9BACE/73-270
B3JGH1_9BACE/30-223
B3JH95_9BACE/262-444
B3JH95_9BACE/52-238
B3JIR6_9BACE/266-448
B3JIR6_9BACE/60-241
B3JJ15_9BACE/287-475
B3JJ15_9BACE/29-265
B3JK20_9BACE/265-454
B3JK20_9BACE/40-238
B3JKA5_9BACE/249-433
B3JKA5_9BACE/28-222
B3JKK8_9BACE/25-276
B3JKK8_9BACE/301-487
B3JKN2_9BACE/278-461
B3JKN2_9BACE/72-254
B3JL27_9BACE/219-388
B3JL27_9BACE/23-199
B3JLC6_9BACE/23-204
B3JPJ1_9BACE/250-427
B3JPJ1_9BACE/30-223
B3JPY3_9BACE/34-133
B3JPY4_9BACE/97-183
B3JPY5_9BACE/1-98
B3JQ39_9BACE/24-221
B3JQ39_9BACE/245-428
B3JQ67_9BACE/246-433
B3JQ67_9BACE/27-223
B3PCK4_CELJU/256-444
B3PCK4_CELJU/42-232
B3PD27_CELJU/246-436
B3PD27_CELJU/40-225
B3PDY4_CELJU/260-442
B3PDY4_CELJU/35-239
B3PFX6_CELJU/235-412
B3PFX6_CELJU/32-213
B3PHM5_CELJU/252-428
B3PHM5_CELJU/53-228
B3PHV4_CELJU/234-410
B3PHV4_CELJU/30-211
B3PL18_CELJU/274-456
B3PL18_CELJU/63-249
B3PY75_RHIE6/274-456
B3PY75_RHIE6/60-247
B3Q1H0_RHIE6/279-462
B3Q1H0_RHIE6/76-254
B3QAJ9_RHOPT/251-436
B3QAJ9_RHOPT/40-230
B3QDR5_RHOPT/237-412
B3QDR5_RHOPT/34-213
B3QDV8_RHOPT/235-412
B3QDV8_RHOPT/32-213
B3QG10_RHOPT/299-472
B3QG10_RHOPT/93-274
B3QG46_RHOPT/82-255
B3QG91_RHOPT/284-467
B3QG91_RHOPT/55-257
B3QI02_RHOPT/285-468
B3QI02_RHOPT/69-260
B3QI12_RHOPT/243-427
B3QI12_RHOPT/30-223
B3QL78_CHLP8/270-450
B3QL78_CHLP8/32-247
B3QMG3_CHLP8/259-447
B3QMG3_CHLP8/51-238
B3QMS2_CHLP8/218-420
B3QMS2_CHLP8/3-192
B3QMV3_CHLP8/23-212
B3QMV3_CHLP8/236-422
B3QP35_CHLP8/289-471
B3QP35_CHLP8/70-261
B3QP65_CHLP8/272-461
B3QP65_CHLP8/48-248
B3QPP5_CHLP8/239-418
B3QPP5_CHLP8/32-214
B3QRB5_CHLP8/252-437
B3QRB5_CHLP8/38-230
B3QS99_CHLT3/290-466
B3QS99_CHLT3/38-259
B3QT37_CHLT3/290-475
B3QT37_CHLT3/77-267
B3QU63_CHLT3/39-226
B3QUI2_CHLT3/232-414
B3QUI2_CHLT3/30-209
B3QVQ4_CHLT3/290-493
B3QVQ4_CHLT3/58-261
B3QYJ9_CHLT3/249-437
B3QYJ9_CHLT3/39-228
B3QYT4_CHLT3/290-468
B3QYT4_CHLT3/46-265
B3QYV0_CHLT3/247-431
B3QYV0_CHLT3/25-224
B3QZ88_CHLT3/240-421
B3QZ88_CHLT3/26-219
B3R1D4_CUPTR/313-492
B3R1D4_CUPTR/91-283
B3R1Q2_CUPTR/285-469
B3R1Q2_CUPTR/68-258
B3R591_CUPTR/287-470
B3R591_CUPTR/82-264
B3R5W7_CUPTR/258-446
B3R5W7_CUPTR/40-235
B3R739_CUPTR/273-458
B3R739_CUPTR/60-251
B3R856_CUPTR/288-472
B3R856_CUPTR/69-261
B3R8X2_CUPTR/318-503
B3R8X2_CUPTR/93-283
B3R9H5_CUPTR/290-480
B3R9H5_CUPTR/77-269
B3RA53_CUPTR/287-457
B3RA53_CUPTR/68-258
B3RAW0_CUPTR/242-423
B3RAW0_CUPTR/30-221
B3RB77_CUPTR/272-448
B3RB77_CUPTR/70-250
B3RC84_CUPTR/257-455
B3RC84_CUPTR/34-228
B3RCX5_CUPTR/243-420
B3RCX5_CUPTR/47-221
B3SEX9_TRIAD/242-411
B3SEX9_TRIAD/432-612
B3T4U6_9ZZZZ/274-453
B3T4U6_9ZZZZ/78-251
B3T688_9ZZZZ/62-205
B3T6S9_9ZZZZ/111-316
B3T6S9_9ZZZZ/340-532
B3WH57_ECOLX/231-427
B3WH57_ECOLX/25-209
B3WJ12_ECOLX/290-476
B3WJ12_ECOLX/69-268
B3WJT4_ECOLX/287-473
B3WJT4_ECOLX/67-266
B3WMC4_ECOLX/270-455
B3WMC4_ECOLX/63-247
B3WX98_SHIDY/231-427
B3WX98_SHIDY/25-209
B3WZU4_SHIDY/270-455
B3WZU4_SHIDY/63-247
B3X986_ECOLX/287-473
B3X986_ECOLX/67-266
B3XB51_ECOLX/231-427
B3XB51_ECOLX/25-209
B3XCJ8_ECOLX/290-476
B3XCJ8_ECOLX/69-268
B3XDA7_ECOLX/270-455
B3XDA7_ECOLX/63-247
B3YAP6_SALET/288-473
B3YAP6_SALET/67-266
B3YB40_SALET/290-473
B3YB40_SALET/70-260
B3YH02_SALET/272-449
B3YH02_SALET/62-243
B3YHS9_SALET/104-289
B3YLU4_SALET/231-424
B3YLU4_SALET/25-209
B4A1D9_SALNE/231-424
B4A1D9_SALNE/25-209
B4A2N4_SALNE/272-449
B4A2N4_SALNE/62-243
B4A709_SALNE/290-473
B4A709_SALNE/70-260
B4A858_SALNE/288-473
B4A858_SALNE/67-266
B4A9W7_SALNE/104-289
B4ARF6_FRANO/287-470
B4ARF6_FRANO/68-263
B4AT11_FRANO/291-483
B4AT11_FRANO/86-268
B4ATL0_FRANO/18-209
B4ATL0_FRANO/232-425
B4CTR4_9BACT/316-507
B4CTR4_9BACT/58-291
B4CUL1_9BACT/274-458
B4CUL1_9BACT/64-251
B4CUM0_9BACT/271-454
B4CUM0_9BACT/43-249
B4CX65_9BACT/299-485
B4CX65_9BACT/64-278
B4CZ73_9BACT/270-448
B4CZ73_9BACT/70-246
B4D1B6_9BACT/240-421
B4D1B6_9BACT/36-216
B4D7Y0_9BACT/278-462
B4D7Y0_9BACT/47-256
B4DAJ7_9BACT/38-244
B4DAJ8_9BACT/65-251
B4DAX4_9BACT/199-374
B4DAX4_9BACT/7-175
B4E6P5_BURCJ/295-480
B4E6P5_BURCJ/75-273
B4E722_BURCJ/286-474
B4E722_BURCJ/71-263
B4E7L6_BURCJ/290-474
B4E7L6_BURCJ/74-265
B4E8U8_BURCJ/289-473
B4E8U8_BURCJ/77-265
B4EA04_BURCJ/286-471
B4EA04_BURCJ/73-262
B4EAB1_BURCJ/301-483
B4EAB1_BURCJ/83-275
B4ED58_BURCJ/271-455
B4ED58_BURCJ/57-248
B4EDQ9_BURCJ/283-471
B4EDQ9_BURCJ/68-260
B4EF70_BURCJ/274-459
B4EF70_BURCJ/58-250
B4EF77_BURCJ/305-487
B4EF77_BURCJ/69-276
B4EFT9_BURCJ/202-385
B4EFT9_BURCJ/411-584
B4EFY5_BURCJ/273-455
B4EFY5_BURCJ/66-248
B4EHI4_BURCJ/305-491
B4EHI4_BURCJ/80-282
B4EHN1_BURCJ/290-473
B4EHN1_BURCJ/68-261
B4EHV6_BURCJ/265-448
B4EHV6_BURCJ/53-241
B4EIB7_BURCJ/290-474
B4EIB7_BURCJ/77-266
B4EIX4_BURCJ/288-472
B4EIX4_BURCJ/71-265
B4EJA3_BURCJ/306-494
B4EJA3_BURCJ/91-283
B4EJF6_BURCJ/259-433
B4EJF6_BURCJ/51-236
B4EJG9_BURCJ/271-449
B4EJG9_BURCJ/73-247
B4ELR2_BURCJ/249-428
B4ELR2_BURCJ/53-227
B4EMC8_BURCJ/309-508
B4EMC8_BURCJ/91-284
B4EMJ2_BURCJ/273-458
B4EMJ2_BURCJ/62-247
B4EMS8_BURCJ/305-487
B4EMS8_BURCJ/78-269
B4ENL8_BURCJ/328-512
B4ENL8_BURCJ/75-302
B4ENY0_BURCJ/290-475
B4ENY0_BURCJ/78-268
B4ENY7_BURCJ/279-463
B4ENY7_BURCJ/69-253
B4EPF2_BURCJ/289-474
B4EPF2_BURCJ/76-265
B4EQE2_BURCJ/291-470
B4EQE2_BURCJ/72-262
B4EUL2_PROMH/249-435
B4EUL2_PROMH/25-222
B4EW37_PROMH/231-427
B4EW37_PROMH/25-209
B4F2W1_PROMH/288-477
B4F2W1_PROMH/69-262
B4R986_PHEZH/245-437
B4R986_PHEZH/31-225
B4R9T0_PHEZH/240-409
B4R9T0_PHEZH/33-214
B4R9U3_PHEZH/246-417
B4R9U3_PHEZH/42-223
B4R9V5_PHEZH/229-404
B4R9V5_PHEZH/25-210
B4RDW5_PHEZH/288-473
B4RDW5_PHEZH/71-266
B4RHC7_PHEZH/280-459
B4RHC7_PHEZH/64-251
B4RIC0_PHEZH/303-486
B4RIC0_PHEZH/69-276
B4RIJ1_PHEZH/230-408
B4RIJ1_PHEZH/27-212
B4RIK6_PHEZH/244-414
B4RIK6_PHEZH/37-218
B4RIL6_PHEZH/261-447
B4RIL6_PHEZH/35-241
B4RIM2_PHEZH/244-414
B4RIM2_PHEZH/37-218
B4RN86_NEIG2/271-456
B4RN86_NEIG2/63-247
B4S3V3_PROA2/266-443
B4S3V3_PROA2/34-240
B4S6A3_PROA2/236-422
B4S6A3_PROA2/26-212
B4S6Z3_PROA2/258-442
B4S6Z3_PROA2/51-237
B4S700_PROA2/252-437
B4S700_PROA2/34-226
B4S723_PROA2/261-448
B4S723_PROA2/52-239
B4S742_PROA2/294-483
B4S742_PROA2/66-270
B4S7Y7_PROA2/254-434
B4S7Y7_PROA2/46-230
B4S8N2_PROA2/287-471
B4S8N2_PROA2/74-265
B4S8N7_PROA2/306-493
B4S8W5_PROA2/266-466
B4S8W5_PROA2/46-240
B4SAI4_PELPB/260-455
B4SAI4_PELPB/40-233
B4SAQ3_PELPB/255-439
B4SAQ3_PELPB/39-232
B4SB53_PELPB/282-465
B4SB53_PELPB/65-255
B4SC04_PELPB/284-473
B4SC04_PELPB/64-260
B4SCD0_PELPB/239-425
B4SCD0_PELPB/26-215
B4SDJ3_PELPB/254-432
B4SDJ3_PELPB/45-231
B4SEG8_PELPB/237-418
B4SEG8_PELPB/30-214
B4SG87_PELPB/284-469
B4SG87_PELPB/69-260
B4SGE6_PELPB/261-439
B4SGE6_PELPB/32-237
B4SI78_STRM5/236-426
B4SI78_STRM5/24-212
B4SIV2_STRM5/284-467
B4SIV2_STRM5/64-257
B4SJH3_STRM5/297-478
B4SJH3_STRM5/72-266
B4SJM4_STRM5/269-454
B4SJM4_STRM5/63-245
B4SKZ4_STRM5/237-408
B4SKZ4_STRM5/25-210
B4SLQ6_STRM5/285-464
B4SLQ6_STRM5/69-255
B4SMS6_STRM5/280-465
B4SMS6_STRM5/65-255
B4SNN5_STRM5/239-409
B4SNN5_STRM5/36-215
B4SNT9_STRM5/290-469
B4SNT9_STRM5/71-261
B4SPJ2_STRM5/256-438
B4SPJ2_STRM5/31-235
B4SQ44_STRM5/292-475
B4SQ44_STRM5/76-266
B4SQ53_STRM5/292-475
B4SQ53_STRM5/84-269
B4SQQ7_STRM5/242-428
B4SQQ7_STRM5/41-220
B4SS36_STRM5/275-458
B4SS36_STRM5/61-249
B4SVY7_SALNS/290-473
B4SVY7_SALNS/70-260
B4SY04_SALNS/288-473
B4SY04_SALNS/67-266
B4T1V5_SALNS/104-289
B4T2C9_SALNS/272-449
B4T2C9_SALNS/62-243
B4T656_SALNS/231-424
B4T656_SALNS/25-209
B4T8I5_SALHS/290-473
B4T8I5_SALHS/70-260
B4TAJ4_SALHS/288-473
B4TAJ4_SALHS/67-266
B4TDP3_SALHS/104-289
B4TE66_SALHS/272-449
B4TE66_SALHS/62-243
B4TI36_SALHS/231-424
B4TI36_SALHS/25-209
B4TLL1_SALET/266-450
B4TLL1_SALET/60-244
B4TNM9_SALSV/288-473
B4TNM9_SALSV/67-266
B4TRI8_SALSV/104-289
B4TS71_SALSV/272-449
B4TS71_SALSV/62-243
B4TVR8_SALSV/231-424
B4TVR8_SALSV/25-209
B4TZC1_SALSV/290-473
B4TZC1_SALSV/70-260
B4U5N5_HYDS0/274-455
B4U5N5_HYDS0/28-253
B4U629_HYDS0/279-464
B4U629_HYDS0/66-257
B4U800_HYDS0/23-222
B4U800_HYDS0/243-424
B4U8L6_HYDS0/239-419
B4U8L6_HYDS0/35-216
B4U8S5_HYDS0/20-210
B4U8S5_HYDS0/231-413
B4UAJ0_ANASK/284-470
B4UAJ0_ANASK/72-259
B4UB49_ANASK/273-454
B4UB49_ANASK/58-254
B4UBX7_ANASK/277-462
B4UBX7_ANASK/63-253
B4UCI1_ANASK/280-464
B4UCI1_ANASK/68-254
B4UEP7_ANASK/25-246
B4UEP7_ANASK/267-450
B4UFK4_ANASK/259-434
B4UFK4_ANASK/57-234
B4UGH4_ANASK/266-438
B4UGH4_ANASK/34-240
B4UGN7_ANASK/235-403
B4UGN7_ANASK/34-211
B4UH56_ANASK/291-473
B4UH56_ANASK/34-271
B4UI23_ANASK/240-394
B4UI23_ANASK/33-214
B4UIR5_ANASK/24-225
B4UIR5_ANASK/253-444
B4UKE1_ANASK/256-438
B4UKE1_ANASK/43-232
B4ULK7_ANASK/243-422
B4ULK7_ANASK/30-221
B4UM05_ANASK/255-437
B4UM05_ANASK/38-230
B4VXB0_9CYAN/232-430
B4VXB0_9CYAN/453-637
B4W6Q4_9CAUL/252-439
B4W6Q4_9CAUL/29-233
B4W717_9CAUL/199-371
B4W717_9CAUL/9-176
B4W876_9CAUL/269-449
B4W876_9CAUL/61-247
B4WA35_9CAUL/289-470
B4WA35_9CAUL/67-260
B4WBI2_9CAUL/14-192
B4WBI2_9CAUL/219-385
B4WCF2_9CAUL/234-418
B4WCF2_9CAUL/26-215
B4WD90_9CAUL/299-478
B4WD90_9CAUL/35-274
B4WMU1_9SYNE/274-463
B4WMU1_9SYNE/485-669
B4WTK0_9SYNE/266-417
B4WTK0_9SYNE/64-244
B4WX71_9GAMM/242-426
B4WX71_9GAMM/34-222
B4WZB9_9GAMM/274-460
B4WZB9_9GAMM/61-251
B4WZS2_9GAMM/221-393
B4X3I2_9GAMM/258-442
B4X3I2_9GAMM/52-235
B4X420_9GAMM/291-475
B4X420_9GAMM/74-265
B4X449_9GAMM/234-430
B4X449_9GAMM/38-211
B4X511_9GAMM/268-444
B4X511_9GAMM/65-245
B4X516_9GAMM/240-416
B4X516_9GAMM/37-222
B4Y305_9BURK/253-430
B4Y305_9BURK/46-231
B4Y315_9BURK/76-248
B4Y334_9BURK/241-412
B4Y334_9BURK/33-218
B4YIF1_9BACT/1-115
B5BE63_SALPK/288-473
B5BE63_SALPK/67-266
B5BEA8_SALPK/272-449
B5BEA8_SALPK/62-243
B5BFZ8_SALPK/233-426
B5BFZ8_SALPK/27-211
B5BJY1_SALPK/235-420
B5BJY1_SALPK/27-209
B5BW39_SALET/104-289
B5BY62_SALET/272-449
B5BY62_SALET/62-243
B5C0P2_SALET/231-424
B5C0P2_SALET/25-209
B5C4E8_SALET/290-473
B5C4E8_SALET/70-260
B5C5R4_SALET/288-473
B5C5R4_SALET/67-266
B5CCA0_SALET/288-473
B5CCA0_SALET/67-266
B5CDR0_SALET/104-289
B5CEW8_SALET/290-473
B5CEW8_SALET/70-260
B5CGM0_SALET/231-424
B5CGM0_SALET/25-209
B5CJU3_SALET/272-449
B5CJU3_SALET/62-243
B5CUH7_9BACE/257-444
B5CUH7_9BACE/39-233
B5CUL2_9BACE/294-479
B5CUL2_9BACE/66-270
B5CUL8_9BACE/246-433
B5CUL8_9BACE/27-223
B5CWD3_9BACE/272-453
B5CWD3_9BACE/65-246
B5CWG5_9BACE/259-436
B5CWG5_9BACE/29-230
B5CXG0_9BACE/354-542
B5CXG0_9BACE/99-332
B5CXH5_9BACE/273-454
B5CXH5_9BACE/65-246
B5CY14_9BACE/219-388
B5CY14_9BACE/23-199
B5CYL5_9BACE/274-456
B5CYL5_9BACE/67-249
B5CZD4_9BACE/1076-1247
B5CZD4_9BACE/1268-1444
B5CZZ9_9BACE/23-205
B5CZZ9_9BACE/230-412
B5D032_9BACE/258-448
B5D032_9BACE/40-237
B5D168_9BACE/28-264
B5D168_9BACE/286-474
B5D1G9_9BACE/306-496
B5D1G9_9BACE/82-280
B5D1I9_9BACE/252-438
B5D1I9_9BACE/35-229
B5D1Z5_9BACE/274-456
B5D1Z5_9BACE/64-250
B5D237_9BACE/289-475
B5D237_9BACE/32-267
B5D2A4_9BACE/321-507
B5D2A4_9BACE/38-296
B5D2C1_9BACE/245-433
B5D2C1_9BACE/29-219
B5D2G2_9BACE/236-418
B5D2G2_9BACE/25-219
B5D2N8_9BACE/253-427
B5D2N8_9BACE/30-223
B5D2S2_9BACE/16-213
B5D2S2_9BACE/235-420
B5D2V4_9BACE/271-453
B5D2V4_9BACE/64-246
B5D481_9BACE/249-433
B5D481_9BACE/29-223
B5D493_9BACE/298-483
B5D493_9BACE/78-269
B5EBS9_GEOBB/237-424
B5EBS9_GEOBB/35-213
B5EDI2_GEOBB/237-420
B5EDI2_GEOBB/32-215
B5EDL6_GEOBB/281-472
B5EDL6_GEOBB/34-256
B5EEQ9_GEOBB/255-438
B5EEQ9_GEOBB/27-233
B5EF70_GEOBB/287-470
B5EF70_GEOBB/71-261
B5EG83_GEOBB/1064-1253
B5EG83_GEOBB/1275-1460
B5EGQ1_GEOBB/307-490
B5EGQ1_GEOBB/88-280
B5EHA1_GEOBB/240-419
B5EHA1_GEOBB/26-218
B5EIQ1_GEOBB/288-471
B5EIQ1_GEOBB/63-261
B5EJA3_ACIF5/296-481
B5EJA3_ACIF5/83-272
B5EJG7_ACIF5/241-421
B5EJG7_ACIF5/39-221
B5EJJ6_ACIF5/289-471
B5EJJ6_ACIF5/70-262
B5EJR4_ACIF5/303-489
B5EJR4_ACIF5/87-281
B5EJZ2_ACIF5/264-439
B5EJZ7_ACIF5/258-438
B5EJZ7_ACIF5/45-230
B5EK69_ACIF5/250-430
B5EK69_ACIF5/48-230
B5EK84_ACIF5/289-463
B5EK84_ACIF5/83-262
B5EKE5_ACIF5/331-514
B5EKE5_ACIF5/544-725
B5EKW2_ACIF5/306-489
B5EKW2_ACIF5/98-283
B5ELN4_ACIF5/271-452
B5ELN4_ACIF5/31-249
B5EM41_ACIF5/250-430
B5EM41_ACIF5/48-230
B5ENC6_ACIF5/210-407
B5ENC6_ACIF5/434-620
B5ENE6_ACIF5/240-424
B5ENE6_ACIF5/29-218
B5EPN9_ACIF5/283-467
B5EPN9_ACIF5/67-258
B5ERK3_ACIF5/286-468
B5ERK3_ACIF5/74-261
B5ETM3_VIBFM/21-214
B5ETM3_VIBFM/244-428
B5ETY1_VIBFM/253-437
B5ETY1_VIBFM/26-232
B5EVT4_VIBFM/230-414
B5EVT4_VIBFM/24-201
B5EWM9_SALA4/290-473
B5EWM9_SALA4/70-260
B5EYM2_SALA4/288-473
B5EYM2_SALA4/67-266
B5F2D5_SALA4/104-289
B5F679_SALA4/231-424
B5F679_SALA4/25-209
B5FB66_VIBFM/230-418
B5FB66_VIBFM/25-207
B5FJZ9_SALDC/290-473
B5FJZ9_SALDC/70-260
B5FMY8_SALDC/288-473
B5FMY8_SALDC/67-266
B5FQT3_SALDC/104-289
B5FS22_SALDC/272-449
B5FS22_SALDC/62-243
B5FV54_SALDC/231-424
B5FV54_SALDC/25-209
B5IKN3_9CHRO/319-506
B5IKN3_9CHRO/81-296
B5IL51_9CHRO/165-360
B5IL51_9CHRO/383-575
B5IX70_9RHOB/238-416
B5IX70_9RHOB/32-220
B5JDY6_9BACT/273-451
B5JDY6_9BACT/70-251
B5JDZ6_9BACT/255-435
B5JDZ6_9BACT/35-229
B5JEL0_9BACT/251-437
B5JEL0_9BACT/34-223
B5JES9_9BACT/239-426
B5JES9_9BACT/42-217
B5JF38_9BACT/305-491
B5JF38_9BACT/95-283
B5JF40_9BACT/271-456
B5JF40_9BACT/61-249
B5JFT7_9BACT/26-265
B5JFT7_9BACT/292-484
B5JGT8_9BACT/23-217
B5JGT8_9BACT/245-423
B5JH78_9BACT/14-200
B5JH78_9BACT/222-400
B5JHF2_9BACT/15-259
B5JHF2_9BACT/293-478
B5JHG9_9BACT/267-450
B5JHG9_9BACT/60-243
B5JHI4_9BACT/234-413
B5JHI4_9BACT/8-210
B5JHZ6_9BACT/244-421
B5JHZ6_9BACT/41-222
B5JI21_9BACT/242-429
B5JI21_9BACT/42-219
B5JI74_9BACT/301-484
B5JID7_9BACT/283-473
B5JID7_9BACT/31-257
B5JJI5_9BACT/242-429
B5JJI5_9BACT/42-219
B5JKX7_9BACT/309-495
B5JKX7_9BACT/89-279
B5JNK8_9BACT/283-466
B5JNK8_9BACT/74-257
B5JPM7_9BACT/239-416
B5JPM7_9BACT/34-211
B5JQ97_9BACT/319-509
B5JQ97_9BACT/62-292
B5JR08_9BACT/293-475
B5JR08_9BACT/79-268
B5JRC3_9BACT/248-433
B5JRC3_9BACT/34-220
B5JTZ7_9GAMM/264-450
B5JTZ7_9GAMM/64-243
B5JUE7_9GAMM/15-189
B5JUE7_9GAMM/210-383
B5JUG9_9GAMM/247-424
B5JUG9_9GAMM/44-225
B5JVH3_9GAMM/240-425
B5JVH3_9GAMM/28-212
B5JVI6_9GAMM/273-450
B5JVI6_9GAMM/70-251
B5JVP5_9GAMM/259-445
B5JVP5_9GAMM/42-237
B5JWN1_9GAMM/241-417
B5JWN1_9GAMM/37-218
B5KAI2_9RHOB/21-209
B5KAI2_9RHOB/227-405
B5MM67_SALET/288-473
B5MM67_SALET/67-266
B5MNX6_SALET/297-480
B5MNX6_SALET/70-258
B5MP15_SALET/231-424
B5MP15_SALET/25-209
B5MQF9_SALET/104-289
B5MSP9_SALET/272-449
B5MSP9_SALET/62-243
B5MVN1_SALET/231-424
B5MVN1_SALET/25-209
B5MXI2_SALET/288-473
B5MXI2_SALET/67-266
B5MYJ8_SALET/104-289
B5N0A9_SALET/290-473
B5N0A9_SALET/70-260
B5N0Z3_SALET/272-449
B5N0Z3_SALET/62-243
B5N8H3_SALET/290-473
B5N8H3_SALET/70-260
B5N8T7_SALET/104-289
B5NCG4_SALET/231-424
B5NCG4_SALET/25-209
B5NEH1_SALET/288-473
B5NEH1_SALET/67-266
B5NFC0_SALET/272-449
B5NFC0_SALET/62-243
B5NJY1_SALET/288-473
B5NJY1_SALET/67-266
B5NPV7_SALET/104-289
B5NQS0_SALET/231-424
B5NQS0_SALET/25-209
B5NS18_SALET/290-473
B5NS18_SALET/70-260
B5NXQ1_SALET/290-473
B5NXQ1_SALET/70-260
B5P2T1_SALET/288-473
B5P2T1_SALET/67-266
B5P4Z7_SALET/231-424
B5P4Z7_SALET/25-209
B5P689_SALET/104-289
B5P8P1_SALET/272-449
B5P8P1_SALET/62-243
B5PB06_SALET/288-473
B5PB06_SALET/67-266
B5PD40_SALET/290-473
B5PD40_SALET/70-260
B5PF27_SALET/231-424
B5PF27_SALET/25-209
B5PIU7_SALET/235-420
B5PIU7_SALET/27-209
B5PMZ0_SALET/272-449
B5PMZ0_SALET/62-243
B5PQ91_SALHA/288-473
B5PQ91_SALHA/67-266
B5PUS3_SALHA/272-449
B5PUS3_SALHA/62-243
B5PWX9_SALHA/231-424
B5PWX9_SALHA/25-209
B5PY63_SALHA/104-289
B5Q4J1_SALVI/104-289
B5Q5U4_SALVI/231-424
B5Q5U4_SALVI/25-209
B5Q8T9_SALVI/272-449
B5Q8T9_SALVI/62-243
B5QE44_SALVI/290-473
B5QE44_SALVI/70-260
B5QF31_CAMJE/263-443
B5QF31_CAMJE/51-234
B5QG57_CAMJE/217-415
B5QG57_CAMJE/24-206
B5QGK4_CAMJE/284-466
B5QGK4_CAMJE/65-256
B5QUH7_SALEP/272-449
B5QUH7_SALEP/62-243
B5QZ23_SALEP/233-426
B5QZ23_SALEP/27-211
B5QZ83_SALEP/235-420
B5QZ83_SALEP/27-209
B5R0G5_SALEP/288-473
B5R0G5_SALEP/67-266
B5R4V1_SALEP/290-473
B5R4V1_SALEP/70-260
B5R5U3_SALG2/290-473
B5R5U3_SALG2/70-260
B5R7V7_SALG2/235-420
B5R7V7_SALG2/27-209
B5RC13_SALG2/288-473
B5RC13_SALG2/67-266
B5RD98_SALG2/272-449
B5RD98_SALG2/62-243
B5REE5_SALG2/233-426
B5REE5_SALG2/27-211
B5RLL6_BORDL/291-471
B5RLL6_BORDL/77-259
B5RQW6_BORRA/272-452
B5RQW6_BORRA/58-240
B5RVZ1_RALSO/231-418
B5RVZ1_RALSO/8-204
B5RYJ9_RALSO/284-459
B5RYJ9_RALSO/68-262
B5RYR6_RALSO/243-420
B5RYR6_RALSO/36-221
B5RYY8_RALSO/306-490
B5RYY8_RALSO/89-281
B5RZR0_RALSO/297-483
B5RZR0_RALSO/76-271
B5S0B5_RALSO/269-442
B5S0K2_RALSO/222-408
B5S0K2_RALSO/7-199
B5S131_RALSO/275-459
B5S131_RALSO/59-247
B5S1G2_RALSO/1-193
B5S1G2_RALSO/223-402
B5S1G3_RALSO/85-266
B5S1N1_RALSO/136-264
B5S3J0_RALSO/286-465
B5S3J0_RALSO/68-242
B5S3K2_RALSO/339-521
B5S3K2_RALSO/73-309
B5S3Z7_RALSO/275-453
B5S400_RALSO/55-229
B5S401_RALSO/7-183
B5S425_RALSO/273-447
B5S425_RALSO/67-247
B5S477_RALSO/288-472
B5S477_RALSO/65-261
B5S4F2_RALSO/77-261
B5S4U1_RALSO/298-481
B5S4U1_RALSO/78-268
B5S5E5_RALSO/291-474
B5S5E5_RALSO/87-268
B5S5M7_RALSO/123-311
B5S785_RALSO/296-478
B5S785_RALSO/80-269
B5S7P2_RALSO/290-475
B5S7P2_RALSO/75-266
B5S949_RALSO/240-431
B5S949_RALSO/30-217
B5S9J5_RALSO/251-437
B5S9J5_RALSO/39-227
B5S9L1_RALSO/275-459
B5S9L1_RALSO/58-250
B5SAA2_RALSO/275-459
B5SAA2_RALSO/58-250
B5SAB9_RALSO/289-475
B5SAB9_RALSO/77-265
B5SAM1_RALSO/306-490
B5SAM1_RALSO/89-281
B5SAT9_RALSO/243-420
B5SAT9_RALSO/36-221
B5SB35_RALSO/284-462
B5SB35_RALSO/68-262
B5SBZ4_RALSO/275-453
B5SBZ7_RALSO/55-214
B5SBZ8_RALSO/1-59
B5SC27_RALSO/256-430
B5SC27_RALSO/50-230
B5SCC2_RALSO/307-491
B5SCC2_RALSO/76-281
B5SCI6_RALSO/298-481
B5SCI6_RALSO/78-268
B5SD72_RALSO/291-474
B5SD72_RALSO/87-268
B5SDF1_RALSO/304-492
B5SDF1_RALSO/89-281
B5SDI3_RALSO/276-449
B5SDI3_RALSO/67-250
B5SE11_RALSO/296-478
B5SE11_RALSO/80-269
B5SEJ8_RALSO/290-475
B5SEJ8_RALSO/75-266
B5SFT2_RALSO/136-264
B5SH21_RALSO/240-431
B5SH21_RALSO/30-217
B5SLG7_RALSO/254-427
B5SLG7_RALSO/54-230
B5SLR0_RALSO/85-277
B5SLR1_RALSO/1-157
B5W1E4_SPIMA/200-428
B5W1E4_SPIMA/450-634
B5W496_SPIMA/250-464
B5W496_SPIMA/487-677
B5WAW8_9BURK/275-461
B5WAW8_9BURK/62-254
B5WBG1_9BURK/261-444
B5WBG1_9BURK/45-236
B5WBS0_9BURK/289-472
B5WBS0_9BURK/65-261
B5WCG7_9BURK/286-470
B5WCG7_9BURK/69-259
B5WDQ9_9BURK/271-447
B5WDQ9_9BURK/66-246
B5WE89_9BURK/293-477
B5WE89_9BURK/76-270
B5WEH8_9BURK/281-455
B5WEH8_9BURK/65-252
B5WEZ3_9BURK/290-474
B5WEZ3_9BURK/76-266
B5WG39_9BURK/300-483
B5WG39_9BURK/75-273
B5WH54_9BURK/300-485
B5WH54_9BURK/78-277
B5WHE7_9BURK/291-475
B5WHE7_9BURK/56-249
B5WIB3_9BURK/289-475
B5WIB3_9BURK/75-266
B5WIN7_9BURK/301-480
B5WIN7_9BURK/82-272
B5WIS1_9BURK/320-505
B5WIS1_9BURK/97-293
B5WKC8_9BURK/300-482
B5WKC8_9BURK/75-272
B5WKS1_9BURK/278-461
B5WKS1_9BURK/65-250
B5WLN6_9BURK/301-479
B5WLN6_9BURK/81-277
B5WN16_9BURK/307-506
B5WN16_9BURK/89-282
B5WNS6_9BURK/292-478
B5WNS6_9BURK/77-271
B5WP40_9BURK/100-292
B5WP40_9BURK/315-503
B5WPS8_9BURK/275-451
B5WPS8_9BURK/74-250
B5WQ98_9BURK/288-474
B5WQ98_9BURK/74-265
B5WQN9_9BURK/103-285
B5WQN9_9BURK/308-491
B5WRL6_9BURK/284-469
B5WRL6_9BURK/72-260
B5WRQ7_9BURK/304-487
B5WRQ7_9BURK/89-279
B5WS11_9BURK/283-466
B5WS11_9BURK/62-257
B5WTL6_9BURK/303-484
B5WTL6_9BURK/87-277
B5WTU0_9BURK/292-477
B5WTU0_9BURK/79-269
B5WTZ0_9BURK/300-484
B5WTZ0_9BURK/84-275
B5WW60_9BURK/71-263
B5XP74_KLEP3/285-471
B5XP74_KLEP3/67-264
B5XRI3_KLEP3/264-450
B5XRI3_KLEP3/57-244
B5XTA3_KLEP3/267-450
B5XTA3_KLEP3/57-240
B5XU48_KLEP3/233-427
B5XU48_KLEP3/27-211
B5XUH7_KLEP3/292-476
B5XUH7_KLEP3/70-268
B5Y2J4_KLEP3/272-456
B5Y2J4_KLEP3/64-248
B5YDE3_DICT6/237-442
B5YDE3_DICT6/28-216
B5YDE4_DICT6/233-339
B5YDE4_DICT6/66-174
B5YG08_THEYD/237-422
B5YG08_THEYD/25-212
B5YGG6_THEYD/280-462
B5YGG6_THEYD/65-255
B5YHE7_THEYD/235-420
B5YHE7_THEYD/26-213
B5YHE9_THEYD/235-416
B5YHE9_THEYD/29-214
B5YKF4_THEYD/252-444
B5YKF4_THEYD/31-230
B5YPR5_ECO5E/270-455
B5YPR5_ECO5E/63-247
B5YR81_ECO5E/231-427
B5YR81_ECO5E/25-209
B5YW65_ECO5E/287-473
B5YW65_ECO5E/67-266
B5YZS3_ECO5E/268-437
B5YZS3_ECO5E/57-240
B5Z1E1_ECO5E/290-476
B5Z1E1_ECO5E/69-268
B5Z3Z8_ECO5E/258-431
B5Z3Z8_ECO5E/49-233
B5Z6X7_HELPG/282-469
B5Z6X7_HELPG/88-270
B5Z7X3_HELPG/233-407
B5Z8X4_HELPG/15-193
B5Z8X4_HELPG/213-390
B5Z9A8_HELPG/316-500
B5Z9A8_HELPG/50-294
B5ZD40_GLUDA/253-437
B5ZD40_GLUDA/38-233
B5ZEH9_GLUDA/249-428
B5ZES0_GLUDA/316-500
B5ZES0_GLUDA/73-290
B5ZFH8_GLUDA/307-485
B5ZFH8_GLUDA/89-280
B5ZFJ0_GLUDA/275-460
B5ZFJ0_GLUDA/60-232
B5ZFY2_GLUDA/305-481
B5ZFY2_GLUDA/81-277
B5ZGD5_GLUDA/252-438
B5ZGD5_GLUDA/39-233
B5ZGR6_GLUDA/290-476
B5ZGR6_GLUDA/71-267
B5ZGU6_GLUDA/320-504
B5ZGU6_GLUDA/81-294
B5ZI77_GLUDA/281-464
B5ZI77_GLUDA/68-257
B5ZI86_GLUDA/22-216
B5ZI86_GLUDA/237-420
B5ZKA8_GLUDA/310-494
B5ZKA8_GLUDA/67-284
B5ZKS6_GLUDA/310-510
B5ZKS6_GLUDA/87-285
B5ZL50_GLUDA/292-478
B5ZL50_GLUDA/73-269
B5ZL57_GLUDA/292-472
B5ZL57_GLUDA/67-262
B5ZNH6_RHILW/275-457
B5ZNH6_RHILW/61-248
B6A2F8_RHILW/282-465
B6A2F8_RHILW/68-255
B6A3Q1_RHILW/279-462
B6A3Q1_RHILW/76-254
B6AK96_9BACT/277-462
B6AK96_9BACT/41-253
B6ALC6_9BACT/293-477
B6ALC6_9BACT/80-270
B6ALV4_9BACT/280-462
B6ALV4_9BACT/41-248
B6AMG4_9BACT/259-442
B6AMG4_9BACT/53-237
B6ANG1_9BACT/214-402
B6ANG1_9BACT/4-192
B6ANL1_9BACT/14-195
B6ANL1_9BACT/216-397
B6ANN4_9BACT/264-455
B6ANN4_9BACT/52-241
B6AP07_9BACT/274-462
B6AP07_9BACT/61-250
B6APL5_9BACT/290-471
B6APL5_9BACT/68-268
B6APL9_9BACT/277-458
B6APL9_9BACT/60-255
B6ARY7_9BACT/289-472
B6ARY7_9BACT/87-268
B6ASA4_9BACT/14-195
B6ASA4_9BACT/216-399
B6B3E5_9RHOB/249-432
B6B3E5_9RHOB/42-230
B6B8K7_9RHOB/259-422
B6B8K7_9RHOB/69-239
B6B8Z5_9RHOB/229-413
B6B8Z5_9RHOB/33-210
B6BFF9_9RHOB/263-439
B6BFF9_9RHOB/54-237
B6BGI5_9PROT/1-148
B6BGK2_9PROT/18-201
B6BGK2_9PROT/223-394
B6BJL7_9PROT/22-211
B6BJL7_9PROT/242-427
B6BJZ1_9PROT/21-209
B6BJZ1_9PROT/229-424
B6BKT7_9PROT/19-202
B6BKT7_9PROT/224-412
B6BLH1_9PROT/27-255
B6BLH1_9PROT/276-456
B6BMY0_9PROT/17-199
B6BMY0_9PROT/225-400
B6BMZ2_9PROT/20-211
B6BMZ2_9PROT/232-416
B6BN84_9PROT/219-398
B6BN84_9PROT/32-199
B6BSI4_9RICK/23-214
B6BSI4_9RICK/236-420
B6BVY9_9PROT/255-441
B6BVY9_9PROT/35-233
B6BWA8_9PROT/230-404
B6BWA8_9PROT/27-207
B6C1C1_9GAMM/304-488
B6C1C1_9GAMM/91-282
B6C1T3_9GAMM/227-404
B6C1T3_9GAMM/25-205
B6C255_9GAMM/104-286
B6C255_9GAMM/309-496
B6C267_9GAMM/240-420
B6C267_9GAMM/40-217
B6C271_9GAMM/285-459
B6C271_9GAMM/87-264
B6C2S1_9GAMM/236-412
B6C2S1_9GAMM/35-214
B6C379_9GAMM/174-355
B6C4K4_9GAMM/248-434
B6C4K4_9GAMM/26-225
B6DXM8_VIBAL/228-407
B6DXM8_VIBAL/27-204
B6E285_9PAST/277-460
B6E285_9PAST/60-250
B6ELZ6_ALISL/230-418
B6ELZ6_ALISL/25-207
B6EQ11_ALISL/232-416
B6EQ11_ALISL/24-203
B6EQ45_ALISL/239-421
B6EQ45_ALISL/28-214
B6ERY6_ALISL/244-428
B6ERY6_ALISL/32-214
B6ETQ4_9ENTR/292-476
B6ETQ4_9ENTR/76-266
B6I1J3_ECOSE/270-455
B6I1J3_ECOSE/63-247
B6I407_ECOSE/233-429
B6I407_ECOSE/27-211
B6I5V0_ECOSE/290-476
B6I5V0_ECOSE/69-268
B6I8I9_ECOSE/287-473
B6I8I9_ECOSE/67-266
B6IMJ5_RHOCS/241-425
B6IMJ5_RHOCS/37-222
B6IUJ8_RHOCS/300-481
B6IUJ8_RHOCS/94-275
B6IXR9_RHOCS/274-459
B6IXR9_RHOCS/58-250
B6IXZ0_RHOCS/64-264
B6IYL4_RHOCS/290-470
B6IYL4_RHOCS/69-261
B6J302_COXB2/297-503
B6J302_COXB2/64-274
B6J374_COXB2/244-440
B6J374_COXB2/26-221
B6J613_COXB1/244-440
B6J613_COXB1/26-221
B6J9B1_COXB1/297-495
B6J9B1_COXB1/64-274
B6JDS7_OLICO/226-405
B6JDX7_OLICO/249-433
B6JDX7_OLICO/32-229
B6JG56_OLICO/21-211
B6JG56_OLICO/232-417
B6JHJ6_OLICO/237-413
B6JHJ6_OLICO/33-214
B6JI17_OLICO/236-420
B6JI17_OLICO/26-217
B6JI36_OLICO/307-490
B6JI36_OLICO/90-282
B6JJY7_OLICO/283-461
B6JK81_OLICO/249-425
B6JK81_OLICO/45-226
B6JK93_OLICO/236-412
B6JK93_OLICO/32-213
B6JLI8_HELP2/282-469
B6JLI8_HELP2/88-270
B6JMJ1_HELP2/247-421
B6JNG5_HELP2/233-410
B6JNG5_HELP2/35-211
B6JNY7_HELP2/316-500
B6JNY7_HELP2/50-294
B6QWT7_9RHOB/233-417
B6QWT7_9RHOB/25-213
B6QXG2_9RHOB/233-419
B6QXG2_9RHOB/28-213
B6QXR7_9RHOB/235-419
B6QXR7_9RHOB/26-215
B6QZJ3_9RHOB/274-457
B6QZJ3_9RHOB/67-252
B6R9Q1_9RHOB/275-460
B6R9Q1_9RHOB/57-251
B6VS69_9BACE/25-273
B6VS69_9BACE/299-484
B6VSA4_9BACE/279-462
B6VSA4_9BACE/63-252
B6VSH1_9BACE/279-462
B6VSH1_9BACE/72-254
B6VSH4_9BACE/253-434
B6VSH4_9BACE/32-223
B6VSQ4_9BACE/270-453
B6VSQ4_9BACE/62-244
B6VSV0_9BACE/239-427
B6VSV0_9BACE/25-215
B6VTG7_9BACE/280-465
B6VTG7_9BACE/40-259
B6VTR7_9BACE/23-267
B6VTR7_9BACE/289-477
B6VTX2_9BACE/242-423
B6VTX2_9BACE/26-217
B6VUA6_9BACE/56-253
B6VVR3_9BACE/272-454
B6VVR3_9BACE/62-248
B6VW99_9BACE/297-471
B6VW99_9BACE/68-272
B6VWF2_9BACE/27-251
B6VWF2_9BACE/276-456
B6VXE4_9BACE/241-432
B6VXE4_9BACE/27-217
B6VXT1_9BACE/234-411
B6VXT1_9BACE/25-208
B6VYY1_9BACE/24-213
B6VYY1_9BACE/242-427
B6VZF6_9BACE/26-220
B6VZV5_9BACE/285-473
B6VZV5_9BACE/30-263
B6W0X9_9BACE/245-432
B6W0X9_9BACE/26-222
B6W1K4_9BACE/21-197
B6W1K4_9BACE/219-386
B6W212_9BACE/288-475
B6W212_9BACE/31-266
B6W2H6_9BACE/267-449
B6W2H6_9BACE/61-242
B6W4B9_9BACE/252-442
B6W4B9_9BACE/28-226
B6WR59_9DELT/226-409
B6WR59_9DELT/432-617
B6WS81_9DELT/198-381
B6WS81_9DELT/3-177
B6WVV7_9DELT/302-473
B6WW68_9DELT/253-437
B6WW68_9DELT/42-233
B6WXL7_9DELT/278-464
B6WXL7_9DELT/60-251
B6WY41_9DELT/283-473
B6WY41_9DELT/70-261
B6XAA8_9ENTR/234-404
B6XAA8_9ENTR/28-213
B6XE28_9ENTR/29-203
B6XFX2_9ENTR/231-425
B6XFX2_9ENTR/25-209
B6Y8Y9_9RICK/19-201
B6Y8Y9_9RICK/220-404
B6ZP93_ECO57/270-455
B6ZP93_ECO57/63-247
B6ZPK5_ECO57/258-431
B6ZPK5_ECO57/49-233
B6ZVD8_ECO57/290-476
B6ZVD8_ECO57/69-268
B6ZYP5_ECO57/231-427
B6ZYP5_ECO57/25-209
B6ZYV7_ECO57/287-473
B6ZYV7_ECO57/67-266
B7A3D2_ECO57/268-437
B7A3D2_ECO57/57-240
B7AA76_THEAQ/203-319
B7AA76_THEAQ/55-163
B7AA77_THEAQ/211-414
B7ACF9_9BACE/25-277
B7ACF9_9BACE/306-489
B7AD60_9BACE/238-406
B7AD60_9BACE/24-200
B7AE94_9BACE/1-192
B7AE94_9BACE/216-397
B7AEC8_9BACE/42-229
B7AGT6_9BACE/274-462
B7AGT6_9BACE/36-246
B7AHC2_9BACE/66-260
B7AHL0_9BACE/241-423
B7AHL0_9BACE/28-217
B7AI06_9BACE/289-475
B7AI06_9BACE/32-267
B7AI74_9BACE/283-464
B7AI74_9BACE/72-258
B7AIC7_9BACE/267-449
B7AIC7_9BACE/61-242
B7AIZ9_9BACE/251-441
B7AIZ9_9BACE/27-225
B7AK10_9BACE/25-249
B7AK10_9BACE/271-454
B7AK95_9BACE/25-219
B7AK99_9BACE/25-242
B7AK99_9BACE/266-448
B7AKE1_9BACE/256-444
B7AKE1_9BACE/38-231
B7AM78_9BACE/274-455
B7AM78_9BACE/66-248
B7AML0_9BACE/248-433
B7AML0_9BACE/25-224
B7AMP7_9BACE/248-434
B7AMP7_9BACE/26-223
B7B4V5_9PORP/280-460
B7B4V5_9PORP/31-255
B7B5V8_9PORP/260-447
B7B5V8_9PORP/41-236
B7B6J9_9PORP/26-262
B7B6J9_9PORP/284-471
B7B736_9PORP/255-443
B7B736_9PORP/31-229
B7B7C5_9PORP/270-452
B7B7C5_9PORP/60-246
B7B7F3_9PORP/268-451
B7B7F3_9PORP/62-244
B7B892_9PORP/243-436
B7B892_9PORP/27-218
B7B943_9PORP/42-225
B7B993_9PORP/40-241
B7B9C5_9PORP/292-478
B7B9C5_9PORP/65-269
B7B9F7_9PORP/219-392
B7B9F7_9PORP/23-199
B7B9P0_9PORP/299-490
B7B9P0_9PORP/33-181
B7B9Q5_9PORP/267-449
B7B9Q5_9PORP/60-242
B7B9T2_9PORP/267-449
B7B9T2_9PORP/61-242
B7BA35_9PORP/287-473
B7BA35_9PORP/30-265
B7BAP7_9PORP/277-460
B7BAP7_9PORP/62-250
B7BAX9_9PORP/1-188
B7BAX9_9PORP/213-395
B7BB69_9PORP/41-237
B7BCB6_9PORP/38-224
B7BCS9_9PORP/271-456
B7BCS9_9PORP/37-245
B7BDB6_9PORP/276-459
B7BDB6_9PORP/70-252
B7BEZ2_9PORP/268-451
B7BEZ2_9PORP/62-244
B7BFV3_9PORP/249-438
B7BFV3_9PORP/30-220
B7BGN0_9PORP/27-260
B7BGN0_9PORP/282-470
B7BGV2_9PORP/288-476
B7BGV2_9PORP/30-266
B7BHK3_9PORP/25-240
B7CEQ1_BURPS/120-309
B7CEQ1_BURPS/333-518
B7CEV3_BURPS/274-447
B7CEV3_BURPS/72-246
B7CGA7_BURPS/290-475
B7CGA7_BURPS/77-267
B7CGP9_BURPS/307-492
B7CGP9_BURPS/81-283
B7CGZ3_BURPS/272-454
B7CGZ3_BURPS/59-247
B7CIP3_BURPS/287-472
B7CIP3_BURPS/74-263
B7CNT7_BURPS/302-485
B7CNT7_BURPS/87-277
B7CP56_BURPS/260-439
B7CP56_BURPS/43-235
B7CPR1_BURPS/106-294
B7CPR1_BURPS/319-502
B7CQP5_BURPS/297-481
B7CQP5_BURPS/85-274
B7CQQ3_BURPS/300-485
B7CQQ3_BURPS/86-276
B7CS86_BURPS/298-488
B7CS86_BURPS/85-277
B7CTW4_BURPS/284-470
B7CTW4_BURPS/70-261
B7CU27_BURPS/313-501
B7CU27_BURPS/98-290
B7CU85_BURPS/346-529
B7CU85_BURPS/92-319
B7CVN5_BURPS/290-474
B7CVN5_BURPS/75-267
B7CWZ4_BURPS/270-448
B7CWZ4_BURPS/73-246
B7CXN1_BURPS/285-474
B7CXN1_BURPS/63-260
B7CYN0_BURPS/249-423
B7CYN0_BURPS/41-226
B7CZS5_BURPS/276-457
B7CZS5_BURPS/68-251
B7D031_BURPS/176-362
B7GVM0_ACIB3/19-196
B7GVM0_ACIB3/222-395
B7GW95_ACIB3/292-468
B7GW95_ACIB3/84-263
B7GXH2_ACIB3/277-461
B7GXH2_ACIB3/66-252
B7GY85_ACIB3/305-481
B7GY85_ACIB3/43-284
B7GZR7_ACIB3/288-478
B7GZR7_ACIB3/75-267
B7H056_ACIB3/277-459
B7H056_ACIB3/68-252
B7H1M2_ACIB3/18-217
B7H1M2_ACIB3/240-426
B7H2T4_ACIB3/242-425
B7H2T4_ACIB3/33-223
B7H2V8_ACIB3/275-459
B7H2V8_ACIB3/64-250
B7I2R6_ACIB5/288-478
B7I2R6_ACIB5/75-267
B7I335_ACIB5/18-217
B7I335_ACIB5/240-426
B7I5D7_ACIB5/305-481
B7I5D7_ACIB5/43-284
B7I5I0_ACIB5/277-459
B7I5I0_ACIB5/68-252
B7I6W5_ACIB5/277-461
B7I6W5_ACIB5/66-252
B7I7F6_ACIB5/275-459
B7I7F6_ACIB5/64-250
B7I804_ACIB5/242-425
B7I804_ACIB5/33-223
B7IAY2_ACIB5/19-196
B7IAY2_ACIB5/222-395
B7IBU9_ACIB5/292-468
B7IBU9_ACIB5/84-263
B7IFR3_THEAB/20-241
B7IFR3_THEAB/259-432
B7IFR4_THEAB/210-317
B7J175_BORBZ/248-437
B7J175_BORBZ/44-227
B7J3E0_ACIF2/292-474
B7J3E0_ACIF2/73-265
B7J3K6_ACIF2/303-489
B7J3K6_ACIF2/87-281
B7J4P8_ACIF2/264-439
B7J4Q6_ACIF2/258-438
B7J4Q6_ACIF2/45-230
B7J594_ACIF2/240-424
B7J594_ACIF2/29-218
B7J5F6_ACIF2/306-489
B7J5F6_ACIF2/98-283
B7J6D3_ACIF2/271-452
B7J6D3_ACIF2/31-249
B7J6S6_ACIF2/283-467
B7J6S6_ACIF2/67-258
B7J6X4_ACIF2/247-427
B7J6X4_ACIF2/45-227
B7J8C2_ACIF2/155-352
B7J8C2_ACIF2/379-565
B7JBE3_ACIF2/286-468
B7JBE3_ACIF2/74-261
B7JBY2_ACIF2/296-481
B7JBY2_ACIF2/83-272
B7JC45_ACIF2/241-421
B7JC45_ACIF2/39-221
B7JVN5_CYAP8/175-360
B7JVN5_CYAP8/383-567
B7KFH2_CYAP7/148-347
B7KFH2_CYAP7/370-553
B7KNJ2_METC4/308-500
B7KNZ5_METC4/287-469
B7KNZ5_METC4/81-262
B7KUY6_METC4/268-452
B7KUY6_METC4/55-248
B7L5V8_ECO55/165-349
B7L5V8_ECO55/372-557
B7L8F4_ECO55/270-455
B7L8F4_ECO55/63-247
B7LA05_ECO55/171-357
B7LA05_ECO55/7-150
B7LB29_ECO55/290-476
B7LB29_ECO55/69-268
B7LGH5_ECO55/231-427
B7LGH5_ECO55/25-209
B7LID8_ECO45/266-450
B7LID8_ECO45/60-244
B7LJF7_ESCF3/258-431
B7LJF7_ESCF3/49-233
B7LLP2_ESCF3/272-457
B7LLP2_ESCF3/65-249
B7LMN3_ESCF3/290-475
B7LMN3_ESCF3/68-267
B7LQ04_ESCF3/233-429
B7LQ04_ESCF3/27-211
B7LSX0_ESCF3/270-447
B7LSX0_ESCF3/60-241
B7LZI5_ECO8A/231-427
B7LZI5_ECO8A/25-209
B7M4Q2_ECO8A/270-455
B7M4Q2_ECO8A/63-247
B7M4Y4_ECO8A/171-357
B7M4Y4_ECO8A/7-150
B7M7Z3_ECO8A/290-476
B7M7Z3_ECO8A/69-268
B7MAB0_ECO45/231-427
B7MAB0_ECO45/25-209
B7MEY3_ECO45/269-455
B7MEY3_ECO45/63-247
B7MF51_ECO45/171-357
B7MF51_ECO45/7-150
B7MJV3_ECO45/290-476
B7MJV3_ECO45/69-268
B7MLW9_ECO45/268-437
B7MLW9_ECO45/57-240
B7MR86_ECO81/290-476
B7MR86_ECO81/69-268
B7MRK7_ECO81/269-455
B7MRK7_ECO81/63-247
B7MUD5_ECO81/268-437
B7MUD5_ECO81/57-240
B7MX00_ECO81/171-357
B7MX00_ECO81/7-150
B7N0I2_ECO81/231-427
B7N0I2_ECO81/25-209
B7N940_ECOLU/258-431
B7N940_ECOLU/49-233
B7N9H6_ECOLU/272-457
B7N9H6_ECOLU/65-249
B7NCG8_ECOLU/171-357
B7NCG8_ECOLU/7-150
B7ND26_ECOLU/231-427
B7ND26_ECOLU/25-209
B7NG23_ECOLU/290-476
B7NG23_ECOLU/69-268
B7NJP9_ECO7I/231-427
B7NJP9_ECO7I/25-209
B7NLT1_ECO7I/269-455
B7NLT1_ECO7I/63-247
B7NPH4_ECO7I/171-357
B7NPH4_ECO7I/7-150
B7NSP2_ECO7I/290-476
B7NSP2_ECO7I/69-268
B7NVS2_ECO7I/268-437
B7NVS2_ECO7I/57-240
B7QSJ4_9RHOB/260-424
B7QSJ4_9RHOB/70-241
B7QWI8_9RHOB/242-425
B7QWI8_9RHOB/41-223
B7RJZ5_9RHOB/79-249
B7RNT8_9RHOB/250-432
B7RNT8_9RHOB/34-230
B7RS13_9RHOB/266-439
B7RV90_9GAMM/265-449
B7RV90_9GAMM/38-221
B7RX17_9GAMM/283-467
B7RX17_9GAMM/68-259
B7RZX4_9GAMM/246-429
B7RZX4_9GAMM/38-224
B7S0L1_9GAMM/249-444
B7S0L1_9GAMM/25-225
B7SUT5_THITH/246-429
B7SUT5_THITH/37-223
B7SUU2_THITH/264-439
B7UFF5_ECO27/287-473
B7UFF5_ECO27/67-266
B7UIU5_ECO27/231-427
B7UIU5_ECO27/25-209
B7UKL4_ECO27/269-455
B7UKL4_ECO27/63-247
B7UPQ3_ECO27/290-476
B7UPQ3_ECO27/69-268
B7URA2_ECO27/268-437
B7URA2_ECO27/57-240
B7UVV9_PSEA8/279-460
B7UVV9_PSEA8/61-250
B7UWT1_PSEA8/244-430
B7UWT1_PSEA8/27-219
B7UWT8_PSEA8/286-466
B7UWT8_PSEA8/63-256
B7V0D6_PSEA8/293-480
B7V0D6_PSEA8/51-271
B7V0E2_PSEA8/279-462
B7V0E2_PSEA8/63-253
B7V118_PSEA8/237-423
B7V118_PSEA8/24-212
B7V365_PSEA8/242-437
B7V365_PSEA8/34-218
B7V3Q2_PSEA8/289-472
B7V3Q2_PSEA8/73-263
B7V414_PSEA8/279-464
B7V414_PSEA8/66-256
B7V4W6_PSEA8/318-501
B7V4W6_PSEA8/84-289
B7V502_PSEA8/293-479
B7V502_PSEA8/76-266
B7V698_PSEA8/282-464
B7V698_PSEA8/66-256
B7V6G2_PSEA8/275-463
B7V6G2_PSEA8/58-249
B7V828_PSEA8/289-472
B7V828_PSEA8/65-265
B7V832_PSEA8/241-420
B7V832_PSEA8/43-216
B7V859_PSEA8/284-465
B7V859_PSEA8/68-256
B7V8T0_PSEA8/279-460
B7V8T0_PSEA8/60-254
B7VAP4_PSEA8/283-467
B7VAP4_PSEA8/64-257
B7VAZ8_PSEA8/233-408
B7VAZ8_PSEA8/35-211
B7VBL4_PSEA8/280-468
B7VBL4_PSEA8/65-257
B7VIX2_VIBSL/238-422
B7VIX2_VIBSL/25-214
B7VN87_VIBSL/271-455
B7VN87_VIBSL/32-251
B7VNI0_VIBSL/233-417
B7VNI0_VIBSL/26-213
B7VNX8_VIBSL/300-484
B7VNX8_VIBSL/68-274
B7VPS6_VIBSL/23-211
B7VPS6_VIBSL/231-415
B7VRC8_VIBSL/279-464
B7VRK5_VIBSL/269-452
B7VRK5_VIBSL/67-247
B7VSP3_VIBSL/241-430
B7VSP3_VIBSL/28-216
B7VTK9_VIBSL/264-460
B7VTK9_VIBSL/54-239
B7WQD4_COMTE/287-471
B7WQD4_COMTE/73-263
B7WQL8_COMTE/287-471
B7WQL8_COMTE/68-258
B7WRA2_COMTE/240-414
B7WRA2_COMTE/41-215
B7WRE9_COMTE/290-470
B7WRE9_COMTE/85-267
B7WSY7_COMTE/295-481
B7WSY7_COMTE/76-268
B7WTB9_COMTE/259-429
B7WTB9_COMTE/50-230
B7WTL8_COMTE/246-421
B7WTL8_COMTE/49-223
B7WTN2_COMTE/27-212
B7WTW6_COMTE/266-459
B7WTW6_COMTE/58-237
B7WUN5_COMTE/252-443
B7WUN5_COMTE/37-229
B7WVJ8_COMTE/288-469
B7WVJ8_COMTE/67-254
B7WVM8_COMTE/300-481
B7WVM8_COMTE/82-272
B7WVW3_COMTE/297-482
B7WVW3_COMTE/89-275
B7WWK5_COMTE/244-423
B7WWK5_COMTE/33-218
B7WXI5_COMTE/290-476
B7WXI5_COMTE/85-267
B7WYP3_COMTE/310-491
B7WYP3_COMTE/92-283
B7WYZ9_COMTE/273-458
B7WYZ9_COMTE/62-246
B7WZC6_COMTE/109-305
B7WZC6_COMTE/326-511
B7WZS7_COMTE/277-460
B7WZS7_COMTE/64-254
B7X071_COMTE/295-478
B7X071_COMTE/76-268
B7X0A6_COMTE/260-445
B7X0A6_COMTE/57-236
B7X1C0_COMTE/247-424
B7X1C0_COMTE/55-224
B7X2G3_COMTE/271-456
B7X2G3_COMTE/60-250
B7X2N1_COMTE/255-434
B7X2N1_COMTE/40-227
B7X2U3_COMTE/298-480
B7X2U3_COMTE/69-270
B7X2V8_COMTE/214-385
B7X2V8_COMTE/3-187
B7X327_COMTE/271-453
B7X327_COMTE/71-244
B7X3X4_COMTE/268-444
B7X3X4_COMTE/69-249
B7X8U1_9GAMM/231-414
B7X8U1_9GAMM/26-207
B7XTM9_BORGA/1-178
B7XTM9_BORGA/199-388
B7XW50_BORGA/1-178
B7XW50_BORGA/200-388
B8CHU9_SHEPW/250-443
B8CHU9_SHEPW/32-229
B8CI68_SHEPW/23-242
B8CI68_SHEPW/261-445
B8CIV0_SHEPW/232-418
B8CIV0_SHEPW/26-207
B8CJ87_SHEPW/302-485
B8CJ87_SHEPW/86-273
B8CMA9_SHEPW/295-480
B8CMA9_SHEPW/65-270
B8CPV8_SHEPW/257-433
B8CPV8_SHEPW/54-234
B8CQ36_SHEPW/240-420
B8CQ36_SHEPW/42-222
B8CTK8_SHEPW/20-194
B8CTK8_SHEPW/220-386
B8D145_HALOH/32-213
B8D234_HALOH/274-456
B8D234_HALOH/34-247
B8DIK8_DESVM/283-473
B8DIK8_DESVM/74-261
B8DLR6_DESVM/247-431
B8DLR6_DESVM/36-227
B8DN51_DESVM/304-491
B8DN51_DESVM/82-278
B8DQI3_DESVM/310-493
B8DQI3_DESVM/88-283
B8DQI6_DESVM/272-458
B8DQI6_DESVM/54-245
B8DQX1_DESVM/319-507
B8DQX1_DESVM/80-296
B8DS36_DESVM/105-294
B8DS36_DESVM/320-504
B8E034_DICTD/237-441
B8E034_DICTD/28-216
B8E035_DICTD/232-338
B8E035_DICTD/64-173
B8E6K1_SHEB2/267-451
B8E6K1_SHEB2/29-248
B8E886_SHEB2/255-447
B8E886_SHEB2/32-229
B8ECI5_SHEB2/88-260
B8ED40_SHEB2/231-418
B8ED40_SHEB2/26-207
B8ED61_SHEB2/291-472
B8ED61_SHEB2/73-256
B8EK97_METSB/257-442
B8EK97_METSB/48-237
B8EKJ4_METSB/295-478
B8EKJ4_METSB/74-268
B8EN17_METSB/283-466
B8EN17_METSB/69-260
B8EN89_METSB/316-504
B8EN89_METSB/95-288
B8EST1_METSB/259-444
B8EST1_METSB/50-239
B8ESY9_METSB/302-501
B8ESY9_METSB/84-277
B8F0F3_THASP/243-417
B8F0F3_THASP/31-217
B8F5H0_HAEPS/1-172
B8F8F2_HAEPS/276-457
B8F8F2_HAEPS/60-250
B8FA47_DESAA/313-496
B8FA47_DESAA/86-287
B8FAV2_DESAA/310-488
B8FAV2_DESAA/79-281
B8FD79_DESAA/284-465
B8FD79_DESAA/66-256
B8FDA7_DESAA/246-437
B8FDA7_DESAA/35-221
B8FDU0_DESAA/27-258
B8FDU0_DESAA/279-461
B8FLF6_DESAA/270-454
B8FLF6_DESAA/40-241
B8FLR3_DESAA/249-430
B8FLR3_DESAA/40-222
B8FPY6_DESHD/250-352
B8GL62_THISH/236-425
B8GL62_THISH/30-213
B8GNI5_THISH/239-408
B8GNI5_THISH/35-214
B8GQT8_THISH/15-224
B8GQT8_THISH/243-414
B8GRW2_THISH/236-409
B8GRW2_THISH/30-209
B8GSB1_THISH/167-325
B8GSB1_THISH/354-541
B8GUQ4_THISH/248-427
B8GUQ4_THISH/39-224
B8GUW2_THISH/248-427
B8GUW2_THISH/39-224
B8GWD6_CAUCN/291-472
B8GWD6_CAUCN/66-260
B8GZE7_CAUCN/241-408
B8H143_CAUCN/232-407
B8H143_CAUCN/33-214
B8H1X5_CAUCN/276-461
B8H1X5_CAUCN/62-252
B8H2X8_CAUCN/241-426
B8H2X8_CAUCN/35-222
B8H409_CAUCN/153-347
B8H409_CAUCN/370-561
B8H4Z2_CAUCN/245-434
B8H4Z2_CAUCN/38-225
B8HRS8_CYAP4/329-513
B8HRS8_CYAP4/75-306
B8HRS9_CYAP4/222-409
B8HRS9_CYAP4/432-616
B8I1P8_CLOCE/260-365
B8I1P8_CLOCE/94-196
B8I1P9_CLOCE/132-234
B8ID98_METNO/298-482
B8ID98_METNO/89-278
B8IUX4_METNO/280-464
B8IUX4_METNO/76-257
B8IYE7_DESDA/249-433
B8IYE7_DESDA/38-229
B8IZ43_DESDA/275-465
B8IZ43_DESDA/65-253
B8J387_DESDA/289-475
B8J387_DESDA/67-262
B8J3E8_DESDA/304-473
B8J5V4_ANAD2/243-422
B8J5V4_ANAD2/30-221
B8J795_ANAD2/284-470
B8J795_ANAD2/72-259
B8J8N5_ANAD2/14-191
B8J8N5_ANAD2/216-391
B8J9L4_ANAD2/266-438
B8J9L4_ANAD2/34-240
B8JAS5_ANAD2/240-394
B8JAS5_ANAD2/33-214
B8JB02_ANAD2/266-447
B8JB02_ANAD2/51-247
B8JBL5_ANAD2/24-225
B8JBL5_ANAD2/253-444
B8JBY0_ANAD2/276-461
B8JBY0_ANAD2/63-253
B8JC77_ANAD2/25-246
B8JC77_ANAD2/267-450
B8JE52_ANAD2/291-473
B8JE52_ANAD2/34-271
B8JF72_ANAD2/22-201
B8JF72_ANAD2/226-401
B8JG97_ANAD2/261-443
B8JG97_ANAD2/48-237
B8JH01_ANAD2/255-437
B8JH01_ANAD2/38-230
B8K4F1_VIBPA/252-434
B8K5S1_VIBPA/1-94
B8K5S1_VIBPA/114-298
B8K5U0_VIBPA/264-448
B8K5U0_VIBPA/28-244
B8K7W7_VIBPA/18-207
B8K7W7_VIBPA/227-411
B8K9A7_VIBPA/237-422
B8K9A7_VIBPA/25-214
B8KIN8_9GAMM/1-181
B8KIN8_9GAMM/218-402
B8KJA5_9GAMM/211-395
B8KJA5_9GAMM/4-190
B8KLY1_9GAMM/25-227
B8KLY1_9GAMM/251-446
B8KMR8_9GAMM/306-488
B8KMR8_9GAMM/81-282
B8KMS5_9GAMM/275-462
B8KP78_9GAMM/290-473
B8KP78_9GAMM/73-264
B8KRF5_9GAMM/238-422
B8KRF5_9GAMM/31-217
B8KSA0_9GAMM/281-429
B8KSA0_9GAMM/70-257
B8KUL9_9GAMM/255-449
B8KUL9_9GAMM/30-231
B8KV30_9GAMM/269-456
B8KYU6_9GAMM/267-449
B8KYU6_9GAMM/42-246
B8L1Z5_9GAMM/275-458
B8L1Z5_9GAMM/61-249
B8L2Q2_9GAMM/258-444
B8L2Q2_9GAMM/57-236
B8L311_9GAMM/292-475
B8L311_9GAMM/84-269
B8L320_9GAMM/292-475
B8L320_9GAMM/76-266
B8L3P3_9GAMM/284-467
B8L3P3_9GAMM/64-257
B8L4G7_9GAMM/271-457
B8L4G7_9GAMM/62-250
B8L565_9GAMM/261-447
B8L565_9GAMM/50-241
B8L5Y4_9GAMM/1-179
B8L5Y4_9GAMM/206-377
B8L751_9GAMM/290-469
B8L751_9GAMM/71-261
B8L7A5_9GAMM/239-409
B8L7A5_9GAMM/36-215
B8L7I0_9GAMM/227-404
B8L7I0_9GAMM/24-205
B8L7I7_9GAMM/223-400
B8L7I7_9GAMM/28-208
B8L7N3_9GAMM/279-465
B8L7N3_9GAMM/65-255
B8L8V4_9GAMM/289-474
B8L8V4_9GAMM/83-265
B8L917_9GAMM/236-426
B8L917_9GAMM/24-212
B8QZR2_MYXFU/265-444
B8QZR2_MYXFU/65-241
B8Y1B1_ERWAM/233-427
B8Y1B1_ERWAM/27-211
B9AAD4_BORBU/236-425
B9AAD4_BORBU/32-215
B9AYX1_9BURK/138-321
B9AYX1_9BURK/346-520
B9AZE2_9BURK/292-471
B9AZE2_9BURK/69-260
B9AZH3_9BURK/308-507
B9AZH3_9BURK/90-283
B9B0L7_9BURK/291-474
B9B0L7_9BURK/73-267
B9B244_9BURK/281-465
B9B244_9BURK/69-254
B9B2F8_9BURK/306-494
B9B2F8_9BURK/91-283
B9B439_9BURK/286-471
B9B439_9BURK/73-262
B9B5N4_9BURK/349-533
B9B5N4_9BURK/96-323
B9B5U0_9BURK/284-469
B9B5U0_9BURK/72-262
B9B6J9_9BURK/291-470
B9B6J9_9BURK/72-262
B9B7E2_9BURK/304-486
B9B7E2_9BURK/69-275
B9B7R5_9BURK/280-463
B9B7R5_9BURK/71-253
B9B8A4_9BURK/300-483
B9B8A4_9BURK/83-275
B9B8M0_9BURK/292-475
B9B8M0_9BURK/79-267
B9B968_9BURK/283-469
B9B968_9BURK/69-260
B9BB67_9BURK/280-469
B9BB67_9BURK/67-257
B9BD33_9BURK/100-298
B9BD33_9BURK/319-505
B9BE78_9BURK/286-474
B9BE78_9BURK/71-263
B9BFZ7_9BURK/251-440
B9BFZ7_9BURK/30-226
B9BG71_9BURK/294-482
B9BG71_9BURK/79-271
B9BGR3_9BURK/278-468
B9BGR3_9BURK/63-253
B9BGZ4_9BURK/292-471
B9BGZ4_9BURK/69-260
B9BIL6_9BURK/291-474
B9BIL6_9BURK/73-267
B9BK07_9BURK/304-486
B9BK07_9BURK/69-275
B9BKJ1_9BURK/272-458
B9BKJ1_9BURK/62-247
B9BM48_9BURK/300-483
B9BM48_9BURK/83-275
B9BMG3_9BURK/292-475
B9BMG3_9BURK/79-267
B9BMV7_9BURK/300-486
B9BMV7_9BURK/86-277
B9BN07_9BURK/286-474
B9BN07_9BURK/71-263
B9BNF8_9BURK/280-469
B9BNF8_9BURK/67-257
B9BNN8_9BURK/345-529
B9BNN8_9BURK/92-319
B9BPS8_9BURK/291-470
B9BPS8_9BURK/72-262
B9BS56_9BURK/138-321
B9BS56_9BURK/346-520
B9BTH4_9BURK/286-471
B9BTH4_9BURK/73-262
B9BUW2_9BURK/300-488
B9BUW2_9BURK/85-277
B9BWJ6_9BURK/100-298
B9BWJ6_9BURK/319-505
B9BZ90_9BURK/276-465
B9BZ90_9BURK/55-251
B9C178_9BURK/292-471
B9C178_9BURK/69-260
B9C2M4_9BURK/291-474
B9C2M4_9BURK/73-267
B9C412_9BURK/304-486
B9C412_9BURK/69-275
B9C4J7_9BURK/272-458
B9C4J7_9BURK/62-247
B9C5Y7_9BURK/300-486
B9C5Y7_9BURK/86-277
B9C6D1_9BURK/292-475
B9C6D1_9BURK/79-267
B9C6P6_9BURK/300-483
B9C6P6_9BURK/83-275
B9C889_9BURK/286-474
B9C889_9BURK/71-263
B9C8X6_9BURK/345-529
B9C8X6_9BURK/92-319
B9CA20_9BURK/291-470
B9CA20_9BURK/72-262
B9CCI3_9BURK/286-471
B9CCI3_9BURK/73-262
B9CCL0_9BURK/276-465
B9CCL0_9BURK/55-251
B9CE03_9BURK/138-321
B9CE03_9BURK/346-520
B9CF54_9BURK/300-488
B9CF54_9BURK/85-277
B9CHL3_9BURK/100-298
B9CHL3_9BURK/319-505
B9CI84_9BURK/280-469
B9CI84_9BURK/67-257
B9CZ30_WOLRE/160-349
B9CZ30_WOLRE/371-555
B9D2A1_WOLRE/268-447
B9D2A1_WOLRE/57-241
B9D2P9_WOLRE/227-423
B9D2P9_WOLRE/25-208
B9D432_WOLRE/22-206
B9D432_WOLRE/234-412
B9D5N3_WOLRE/26-220
B9D5N3_WOLRE/291-466
B9E5J3_CLOK1/105-212
B9E5J3_CLOK1/262-381
B9JGW8_AGRRK/274-456
B9JGW8_AGRRK/60-247
B9JKB4_AGRRK/292-475
B9JKB4_AGRRK/78-265
B9JN96_AGRRK/278-461
B9JXF4_AGRVS/249-436
B9JXF4_AGRVS/35-229
B9K2E6_AGRVS/271-454
B9K2E6_AGRVS/60-246
B9K5G9_AGRVS/285-467
B9K5G9_AGRVS/73-258
B9K620_AGRVS/279-462
B9KBR2_THENN/235-406
B9KBR3_THENN/210-320
B9KCF2_CAMLR/263-441
B9KCF2_CAMLR/52-235
B9KCM0_CAMLR/18-201
B9KCM0_CAMLR/212-409
B9KE72_CAMLR/272-453
B9KE72_CAMLR/52-243
B9KGQ9_ANAMF/279-460
B9KGQ9_ANAMF/82-260
B9KJY9_RHOSK/20-215
B9KJY9_RHOSK/234-412
B9L644_NAUPA/22-249
B9L644_NAUPA/269-453
B9L6P0_NAUPA/21-230
B9L6P0_NAUPA/251-429
B9L847_NAUPA/21-219
B9L847_NAUPA/239-413
B9LA65_NAUPA/209-393
B9LA65_NAUPA/21-193
B9LZ03_GEOSF/233-410
B9LZ03_GEOSF/33-207
B9LZN1_GEOSF/253-437
B9LZN1_GEOSF/26-231
B9M0R0_GEOSF/237-424
B9M0R0_GEOSF/32-215
B9M123_GEOSF/249-431
B9M123_GEOSF/40-227
B9M1S2_GEOSF/236-424
B9M1S2_GEOSF/35-213
B9M2D1_GEOSF/1090-1279
B9M2D1_GEOSF/1300-1485
B9M3U4_GEOSF/288-471
B9M3U4_GEOSF/72-262
B9M5H9_GEOSF/240-422
B9M5H9_GEOSF/27-219
B9M673_GEOSF/304-487
B9M673_GEOSF/91-277
B9M7G4_GEOSF/292-483
B9M7G4_GEOSF/35-269
B9M7J9_GEOSF/235-423
B9M7J9_GEOSF/35-213
B9M921_GEOSF/233-406
B9M921_GEOSF/32-210
B9M9C8_GEOSF/110-263
B9M9C8_GEOSF/285-476
B9MB58_ACIET/308-493
B9MB58_ACIET/94-285
B9MBB6_ACIET/283-468
B9MBB6_ACIET/72-256
B9MBE6_ACIET/243-421
B9MBE6_ACIET/34-219
B9MBG0_ACIET/273-453
B9MBG9_ACIET/248-422
B9MBG9_ACIET/49-223
B9MC48_ACIET/284-469
B9MC48_ACIET/78-259
B9MC59_ACIET/328-514
B9MC59_ACIET/71-261
B9MDV9_ACIET/243-412
B9MDV9_ACIET/34-221
B9MET5_ACIET/293-477
B9MET5_ACIET/84-270
B9MG27_ACIET/251-426
B9MG27_ACIET/41-221
B9MG36_ACIET/293-479
B9MG36_ACIET/76-266
B9MGK3_ACIET/271-453
B9MGU3_ACIET/302-484
B9MGU3_ACIET/81-275
B9MHT9_ACIET/271-457
B9MHT9_ACIET/65-246
B9MHZ3_ACIET/245-417
B9MI28_ACIET/311-496
B9MI28_ACIET/99-289
B9MIX5_ACIET/292-478
B9MIX5_ACIET/78-269
B9MJF4_ACIET/241-431
B9MJF4_ACIET/29-218
B9NFB0_POPTR/22-206
B9NIF7_POPTR/296-495
B9NIF7_POPTR/78-271
B9NIV7_POPTR/87-269
B9NK07_POPTR/2-146
B9NNQ4_9RHOB/242-425
B9NNQ4_9RHOB/45-223
B9NT42_9RHOB/296-479
B9NT42_9RHOB/72-269
B9NW86_9RHOB/240-418
B9NW86_9RHOB/44-224
B9NZH4_PROMA/258-450
B9NZH4_PROMA/47-237
B9P5K7_POPTR/344-530
B9P5K7_POPTR/552-737
B9PBL4_POPTR/59-247
B9PC02_POPTR/127-264
B9PEI0_POPTR/73-265
B9QTE7_9RHOB/274-457
B9QTE7_9RHOB/50-247
B9QU39_9RHOB/237-421
B9QU39_9RHOB/32-217
B9R5C2_9RHOB/254-438
B9R5C2_9RHOB/46-234
B9T999_RICCO/2-185
B9T999_RICCO/210-394
B9T9I1_RICCO/2-185
B9T9L2_RICCO/2-111
B9TBZ7_RICCO/13-204
B9TBZ7_RICCO/233-413
B9TC06_RICCO/70-251
B9TC81_RICCO/20-194
B9TC81_RICCO/217-393
B9TCC4_RICCO/188-378
B9TCC4_RICCO/401-585
B9TCE3_RICCO/1-147
B9TCF3_RICCO/59-251
B9TCZ0_RICCO/130-311
B9TDN3_RICCO/34-211
B9TE71_RICCO/264-451
B9TE71_RICCO/51-242
B9TEA8_RICCO/254-373
B9TEA8_RICCO/41-232
B9TEB3_RICCO/32-205
B9TG06_RICCO/256-442
B9TG06_RICCO/40-231
B9TH80_RICCO/46-230
B9TIC3_RICCO/36-216
B9TIZ2_RICCO/290-370
B9TIZ2_RICCO/73-267
B9TJZ1_RICCO/71-257
B9TK39_RICCO/77-268
B9TKV5_RICCO/1-174
B9TKV5_RICCO/198-309
B9TL35_RICCO/88-267
B9TM78_RICCO/1-188
B9TPX4_RICCO/1-118
B9VUA7_ECOLX/233-429
B9VUA7_ECOLX/27-211
B9X3V1_BORBU/248-437
B9X3V1_BORBU/44-227
B9X6B0_BORBU/236-425
B9X6B0_BORBU/32-215
B9XB32_9BACT/287-473
B9XB32_9BACT/74-264
B9XBA8_9BACT/291-476
B9XBA8_9BACT/76-269
B9XBM4_9BACT/297-483
B9XBM4_9BACT/85-275
B9XCA7_9BACT/270-454
B9XCA7_9BACT/47-240
B9XCF5_9BACT/248-431
B9XCF5_9BACT/41-228
B9XCY5_9BACT/164-333
B9XCY5_9BACT/359-544
B9XEW1_9BACT/241-423
B9XEW1_9BACT/39-219
B9XF76_9BACT/243-426
B9XF76_9BACT/29-221
B9XJM0_9BACT/323-512
B9XJM0_9BACT/60-297
B9XML8_9BACT/296-480
B9XML8_9BACT/78-273
B9XMU8_9BACT/1181-1366
B9XMU8_9BACT/967-1156
B9XPS1_9BACT/274-447
B9XPS1_9BACT/67-246
B9XQN9_9BACT/267-446
B9XQN9_9BACT/67-243
B9XRK2_9BACT/252-440
B9XRK2_9BACT/37-226
B9XRM5_9BACT/302-486
B9XRM5_9BACT/77-279
B9XU20_HELPY/282-469
B9XU20_HELPY/88-270
B9XUB1_HELPY/233-410
B9XUB1_HELPY/35-211
B9XUZ2_HELPY/316-500
B9XUZ2_HELPY/50-294
B9XV53_HELPY/202-376
B9XYN4_HELPY/316-499
B9XYN4_HELPY/50-294
B9XZ73_HELPY/282-469
B9XZ73_HELPY/88-270
B9XZC8_HELPY/233-349
B9XZC8_HELPY/35-213
B9Y0Y3_HELPY/202-376
B9YYD2_9NEIS/235-419
B9YYD2_9NEIS/27-215
B9YYL2_9NEIS/265-451
B9YYL2_9NEIS/52-243
B9YZ51_9NEIS/270-453
B9YZ51_9NEIS/64-247
B9YZQ7_9NEIS/279-465
B9YZQ7_9NEIS/64-256
B9YZR2_9NEIS/282-467
B9YZR2_9NEIS/68-258
B9Z0F6_9NEIS/288-467
B9Z0F6_9NEIS/69-259
B9Z2D0_9NEIS/278-463
B9Z2D0_9NEIS/60-252
B9Z2H6_9NEIS/288-470
B9Z2H6_9NEIS/64-264
B9Z4C4_9NEIS/289-473
B9Z4C4_9NEIS/66-262
B9Z5B5_9NEIS/1-114
B9Z6R8_9NEIS/303-485
B9Z6R8_9NEIS/88-276
B9Z8C2_9NEIS/271-455
B9Z8C2_9NEIS/63-248
B9Z8Y7_9NEIS/66-211
BEPC_BRUSU/235-420
BEPC_BRUSU/34-216
C0A7K7_9BACT/102-292
C0A7K7_9BACT/315-500
C0A8J9_9BACT/307-492
C0A8J9_9BACT/93-283
C0ACA9_9BACT/297-482
C0ACA9_9BACT/81-273
C0ADI5_9BACT/48-236
C0ADU0_9BACT/19-205
C0ADU0_9BACT/233-419
C0AE10_9BACT/115-349
C0AE10_9BACT/372-563
C0AIB9_BORBU/236-425
C0AIB9_BORBU/32-215
C0ALE6_BORBU/248-437
C0ALE6_BORBU/44-227
C0AP53_9SPIO/237-426
C0AP53_9SPIO/33-216
C0AQA3_9SPIO/15-198
C0AQA3_9SPIO/219-408
C0AT84_9ENTR/132-328
C0AT84_9ENTR/3-110
C0AY40_9ENTR/11-208
C0AY40_9ENTR/235-378
C0B3P1_9ENTR/2-114
C0BHM1_9BACT/249-440
C0BHM1_9BACT/25-228
C0BI04_9BACT/242-466
C0BI04_9BACT/25-216
C0BKW5_9BACT/250-441
C0BKW5_9BACT/26-229
C0BPK0_9BACT/243-440
C0BPK0_9BACT/26-217
C0D5S5_9CLOT/302-394
C0D8G9_9CLOT/290-395
C0DT68_EIKCO/277-464
C0DT68_EIKCO/59-246
C0DXI8_EIKCO/280-464
C0DXI8_EIKCO/65-255
C0DYD5_EIKCO/288-466
C0DYD5_EIKCO/76-259
C0EKF6_NEIFL/272-454
C0EKF6_NEIFL/64-247
C0ELY4_NEIFL/273-460
C0ELY4_NEIFL/60-251
C0EN06_NEIFL/279-463
C0EN06_NEIFL/70-254
C0EP99_NEIFL/11-194
C0EPA0_NEIFL/2-111
C0FA20_9RICK/219-403
C0FA20_9RICK/22-200
C0G646_9RHIZ/235-420
C0G646_9RHIZ/34-216
C0GIH3_9FIRM/247-358
C0GIH3_9FIRM/88-190
C0IN57_9BACT/278-463
C0IN57_9BACT/63-255
C0IN92_9BACT/295-479
C0IN92_9BACT/84-272
C0INH6_9BACT/278-461
C0INH6_9BACT/63-249
C0INY9_9BACT/290-475
C0INY9_9BACT/65-266
C0K045_9BACT/330-513
C0K045_9BACT/64-301
C0LTR9_ECOLX/233-429
C0LTR9_ECOLX/27-211
C0M168_CAMJE/284-466
C0M168_CAMJE/65-256
C0M172_CAMCO/284-466
C0M172_CAMCO/65-256
C0M176_CAMCO/284-466
C0M176_CAMCO/65-256
C0M180_CAMCO/284-466
C0M180_CAMCO/65-256
C0M188_CAMUP/270-452
C0M188_CAMUP/51-242
C0M192_CAMLA/279-460
C0M192_CAMLA/59-250
C0M196_CAMLA/279-460
C0M196_CAMLA/59-250
C0M199_CAMFE/270-451
C0M199_CAMFE/52-241
C0N232_9GAMM/235-408
C0N284_9GAMM/284-465
C0N284_9GAMM/66-256
C0N3A2_9GAMM/263-440
C0N3A2_9GAMM/39-223
C0N3C2_9GAMM/256-435
C0N3C2_9GAMM/51-236
C0N3C8_9GAMM/248-425
C0N3C8_9GAMM/45-226
C0N3R3_9GAMM/1-188
C0N3R3_9GAMM/208-392
C0N445_9GAMM/233-409
C0N445_9GAMM/30-208
C0N4Z1_9GAMM/240-425
C0N4Z1_9GAMM/42-220
C0N606_9GAMM/11-199
C0N606_9GAMM/220-404
C0N6J0_9GAMM/235-422
C0N6J0_9GAMM/26-212
C0PW30_SALPC/272-449
C0PW30_SALPC/62-243
C0PYV7_SALPC/233-426
C0PYV7_SALPC/27-211
C0Q538_SALPC/235-420
C0Q538_SALPC/27-209
C0Q6W6_SALPC/290-473
C0Q6W6_SALPC/70-260
C0Q9I8_DESAH/2-142
C0QA81_DESAH/125-316
C0QA81_DESAH/342-524
C0QAA2_DESAH/293-481
C0QAA2_DESAH/46-270
C0QAA7_DESAH/286-471
C0QAA7_DESAH/71-261
C0QAF2_DESAH/106-287
C0QAF2_DESAH/314-498
C0QC52_DESAH/291-471
C0QC52_DESAH/57-269
C0QC57_DESAH/292-474
C0QC57_DESAH/77-267
C0QDU4_DESAH/1085-1278
C0QDU4_DESAH/1305-1490
C0QE53_DESAH/411-515
C0QE54_DESAH/244-432
C0QE54_DESAH/44-222
C0QE77_DESAH/298-479
C0QE77_DESAH/80-271
C0QE98_DESAH/282-465
C0QE98_DESAH/74-259
C0QFG5_DESAH/16-201
C0QFG5_DESAH/226-407
C0QHD3_DESAH/265-447
C0QHD3_DESAH/36-242
C0QIE0_DESAH/235-422
C0QIE0_DESAH/28-212
C0QIF3_DESAH/298-481
C0QIF3_DESAH/85-271
C0QIQ4_DESAH/247-438
C0QIQ4_DESAH/43-221
C0QMG2_DESAH/252-438
C0QMG2_DESAH/34-226
C0QP74_PERMH/20-202
C0QP74_PERMH/227-409
C0QPJ4_PERMH/19-218
C0QPJ4_PERMH/240-422
C0QPP3_PERMH/211-390
C0QPP3_PERMH/8-192
C0QPR8_PERMH/22-200
C0QRF1_PERMH/24-238
C0QRF1_PERMH/262-446
C0QRL5_PERMH/20-216
C0QRL5_PERMH/238-413
C0QRX7_PERMH/10-186
C0QRX7_PERMH/201-380
C0QVJ5_BRAHW/268-464
C0QVJ5_BRAHW/48-241
C0QW57_BRAHW/28-267
C0QW57_BRAHW/298-480
C0QYR3_BRAHW/283-462
C0QYR3_BRAHW/9-247
C0R580_WOLWR/219-403
C0R580_WOLWR/22-200
C0RIS6_BRUMB/235-420
C0RIS6_BRUMB/34-216
C0SY76_BORBU/236-425
C0SY76_BORBU/32-215
C0SZX8_BORBU/248-437
C0SZX8_BORBU/44-227
C0VFW0_9GAMM/245-422
C0VFW0_9GAMM/35-220
C0VG07_9GAMM/226-375
C0VGL1_9GAMM/106-286
C0VGL1_9GAMM/315-459
C0VH06_9GAMM/277-461
C0VH06_9GAMM/66-252
C0VHC4_9GAMM/293-477
C0VHC4_9GAMM/79-264
C0VIF1_9GAMM/304-480
C0VIF1_9GAMM/42-283
C0VKP1_9GAMM/274-456
C0VKP1_9GAMM/65-249
C0VLH0_9GAMM/251-434
C0VLH0_9GAMM/39-225
C0VLP7_9GAMM/247-430
C0VLP7_9GAMM/38-228
C0VN29_9GAMM/261-438
C0VN29_9GAMM/64-239
C0WB02_9FIRM/22-222
C0WB02_9FIRM/249-428
C0WET5_9FIRM/1-120
C0WET5_9FIRM/142-325
C0XVI2_BURPS/101-328
C0XVI2_BURPS/355-538
C0XVP3_BURPS/260-448
C0XVP3_BURPS/45-237
C0XWH2_BURPS/290-474
C0XWH2_BURPS/75-267
C0XX17_BURPS/22-139
C0Y0T7_BURPS/1151-1343
C0Y0T7_BURPS/1364-1554
C0Y1G7_BURPS/290-475
C0Y1G7_BURPS/77-267
C0Y1Z1_BURPS/276-457
C0Y1Z1_BURPS/68-251
C0Y414_BURPS/300-485
C0Y414_BURPS/86-276
C0Y422_BURPS/297-481
C0Y422_BURPS/85-274
C0Y586_BURPS/106-294
C0Y586_BURPS/319-502
C0Y5V2_BURPS/270-448
C0Y5V2_BURPS/73-246
C0Y7L4_BURPS/315-494
C0Y7L4_BURPS/98-290
C0Y7X8_BURPS/18-208
C0Y7X8_BURPS/233-416
C0YA94_BURPS/100-288
C0YA94_BURPS/313-495
C0YAS2_BURPS/274-463
C0YAS2_BURPS/52-249
C0YAW7_BURPS/287-472
C0YAW7_BURPS/74-263
C0YCW3_BURPS/306-492
C0YCW3_BURPS/81-283
C0YDV8_BURPS/271-447
C0YDV8_BURPS/72-246
C0YE69_BURPS/74-123
C0YEP8_BURPS/284-470
C0YEP8_BURPS/70-261
C0YEW1_BURPS/249-423
C0YEW1_BURPS/41-226
C0Z6D4_BREBN/243-350
C0Z745_BREBN/110-223
C0Z745_BREBN/280-391
C1A5Q6_GEMAT/245-435
C1A5Q6_GEMAT/28-221
C1A5R3_GEMAT/290-472
C1A5R3_GEMAT/61-265
C1A6M4_GEMAT/253-443
C1A6M4_GEMAT/37-228
C1A7I0_GEMAT/257-501
C1A7I0_GEMAT/46-236
C1A7Z2_GEMAT/252-429
C1A7Z8_GEMAT/273-464
C1A7Z8_GEMAT/66-249
C1A806_GEMAT/275-453
C1A9P6_GEMAT/290-468
C1A9P6_GEMAT/76-253
C1A9X6_GEMAT/287-474
C1A9X6_GEMAT/38-256
C1AA59_GEMAT/251-425
C1AA85_GEMAT/289-475
C1AA85_GEMAT/66-267
C1AAA1_GEMAT/269-446
C1AAA1_GEMAT/35-225
C1AAN3_GEMAT/275-453
C1AAN3_GEMAT/63-243
C1ABN9_GEMAT/319-504
C1ABN9_GEMAT/59-290
C1ABP6_GEMAT/44-215
C1AC04_GEMAT/104-290
C1AC04_GEMAT/313-498
C1ACA7_GEMAT/26-240
C1ACA7_GEMAT/297-481
C1ADI6_GEMAT/265-447
C1ADI6_GEMAT/48-239
C1ADU1_GEMAT/295-482
C1ADU1_GEMAT/37-272
C1AE70_GEMAT/269-453
C1AE70_GEMAT/38-246
C1D4V2_LARHH/267-450
C1D4V2_LARHH/55-246
C1D4W8_LARHH/278-463
C1D4W8_LARHH/61-250
C1D677_LARHH/284-466
C1D677_LARHH/66-257
C1D704_LARHH/239-423
C1D704_LARHH/30-219
C1D739_LARHH/271-454
C1D739_LARHH/66-249
C1D7C5_LARHH/276-462
C1D7C5_LARHH/64-255
C1D7H4_LARHH/270-454
C1D7H4_LARHH/59-247
C1D9L3_LARHH/281-466
C1D9L3_LARHH/67-257
C1DA21_LARHH/24-227
C1DA21_LARHH/250-436
C1DAB0_LARHH/283-469
C1DAB0_LARHH/71-261
C1DAN6_LARHH/270-452
C1DAN6_LARHH/62-246
C1DDH3_LARHH/234-421
C1DDH3_LARHH/26-210
C1DDU5_AZOVD/243-422
C1DDU5_AZOVD/39-219
C1DGP6_AZOVD/280-464
C1DGP6_AZOVD/66-256
C1DI13_AZOVD/285-467
C1DI13_AZOVD/65-258
C1DJ74_AZOVD/290-476
C1DJ74_AZOVD/71-264
C1DLW2_AZOVD/299-483
C1DLW2_AZOVD/74-276
C1DMF7_AZOVD/301-486
C1DMF7_AZOVD/66-278
C1DMR7_AZOVD/233-409
C1DMR7_AZOVD/29-210
C1DQX9_AZOVD/310-493
C1DQX9_AZOVD/71-285
C1DS86_AZOVD/257-443
C1DS86_AZOVD/50-234
C1DTD1_SULAA/199-378
C1DTD1_SULAA/20-180
C1DTQ5_SULAA/26-246
C1DTQ5_SULAA/271-454
C1DU86_SULAA/19-195
C1DU86_SULAA/217-384
C1DUD0_SULAA/22-201
C1DUD0_SULAA/221-397
C1DUI1_SULAA/20-203
C1DUI1_SULAA/225-394
C1DVR9_SULAA/20-203
C1DVR9_SULAA/224-406
C1DVS4_SULAA/19-213
C1DVS4_SULAA/234-416
C1DXB9_SULAA/20-197
C1DXB9_SULAA/215-387
C1F1S8_ACIC5/451-668
C1F1W0_ACIC5/447-654
C1F1Y4_ACIC5/291-475
C1F1Y4_ACIC5/77-268
C1F276_ACIC5/282-469
C1F276_ACIC5/63-260
C1F4A2_ACIC5/294-483
C1F4A2_ACIC5/63-269
C1F4I8_ACIC5/238-389
C1F4I8_ACIC5/35-214
C1F4T3_ACIC5/238-416
C1F4T3_ACIC5/32-216
C1F5D3_ACIC5/275-456
C1F5D3_ACIC5/43-251
C1F5G8_ACIC5/297-481
C1F5G8_ACIC5/72-272
C1F5Z7_ACIC5/271-456
C1F5Z7_ACIC5/57-248
C1F607_ACIC5/266-448
C1F607_ACIC5/38-244
C1F6B3_ACIC5/307-490
C1F6B3_ACIC5/83-283
C1F6K2_ACIC5/257-433
C1F6K2_ACIC5/48-234
C1F6Q6_ACIC5/242-426
C1F6Q6_ACIC5/35-219
C1F6Y2_ACIC5/293-475
C1F6Y2_ACIC5/76-270
C1F724_ACIC5/257-439
C1F724_ACIC5/55-235
C1F782_ACIC5/273-455
C1F782_ACIC5/43-250
C1F7X1_ACIC5/280-468
C1F7X1_ACIC5/64-252
C1FA92_ACIC5/285-470
C1FA92_ACIC5/71-263
C1HGE0_9ESCH/269-455
C1HGE0_9ESCH/63-247
C1HHW0_9ESCH/244-440
C1HHW0_9ESCH/38-222
C1HK90_9ESCH/268-437
C1HK90_9ESCH/57-240
C1HMT0_9ESCH/317-503
C1HMT0_9ESCH/97-296
C1HQD3_9ESCH/290-476
C1HQD3_9ESCH/69-268
C1HYV1_NEIGO/271-456
C1HYV1_NEIGO/63-247
C1KA86_PSEFL/276-462
C1KA86_PSEFL/65-255
C1M6H2_9ENTR/288-473
C1M6H2_9ENTR/67-266
C1M8F9_9ENTR/271-455
C1M8F9_9ENTR/63-247
C1MAA3_9ENTR/272-449
C1MAA3_9ENTR/62-243
C1MAS8_9ENTR/22-214
C1MAS8_9ENTR/234-409
C1MBH7_9ENTR/233-430
C1MBH7_9ENTR/27-211
C1MEU4_9ENTR/293-479
C1MEU4_9ENTR/76-266
C1MEY4_9ENTR/165-349
C1MEY4_9ENTR/372-557
C1NAW6_9ESCH/290-476
C1NAW6_9ESCH/69-268
C1NE14_9ESCH/244-440
C1NE14_9ESCH/38-222
C2C4X6_VIBCH/230-419
C2C4X6_VIBCH/25-207
C2C9S1_VIBCH/241-425
C2C9S1_VIBCH/32-221
C2C9T6_VIBCH/26-247
C2C9T6_VIBCH/267-451
C2C9X2_VIBCH/226-404
C2C9X2_VIBCH/25-202
C2CAB2_VIBCH/297-476
C2CAB2_VIBCH/77-267
C2DLR5_ECOLX/269-455
C2DLR5_ECOLX/63-247
C2DMA8_ECOLX/1-176
C2DMA8_ECOLX/198-368
C2DRP9_ECOLX/268-437
C2DRP9_ECOLX/57-240
C2DTC0_ECOLX/290-476
C2DTC0_ECOLX/69-268
C2DU82_ECOLX/317-503
C2DU82_ECOLX/97-296
C2DVU2_ECOLX/233-429
C2DVU2_ECOLX/27-211
C2FRV0_9SPHI/259-445
C2FRV0_9SPHI/31-218
C2FSV1_9SPHI/299-487
C2FSV1_9SPHI/72-272
C2FT11_9SPHI/241-419
C2FT11_9SPHI/29-218
C2FT18_9SPHI/1-182
C2FT19_9SPHI/30-220
C2FT55_9SPHI/242-430
C2FT55_9SPHI/26-221
C2FT64_9SPHI/3-191
C2FT65_9SPHI/28-233
C2FTW3_9SPHI/1075-1250
C2FTW3_9SPHI/1270-1459
C2FU25_9SPHI/481-656
C2FU25_9SPHI/676-850
C2FU86_9SPHI/284-468
C2FU86_9SPHI/64-259
C2FUU3_9SPHI/248-441
C2FUU3_9SPHI/29-221
C2FXB0_9SPHI/34-149
C2FXB1_9SPHI/96-285
C2FXE3_9SPHI/221-394
C2FXN8_9SPHI/98-281
C2FXS7_9SPHI/738-912
C2FXS7_9SPHI/935-1121
C2FXW4_9SPHI/281-466
C2FXW4_9SPHI/62-257
C2FYB8_9SPHI/246-429
C2FYB8_9SPHI/29-226
C2FYP7_9SPHI/303-485
C2FYP7_9SPHI/70-275
C2G0N6_9SPHI/244-412
C2G0N6_9SPHI/27-206
C2G1T0_9SPHI/11-196
C2G1T1_9SPHI/71-238
C2G2Q9_9SPHI/1104-1309
C2G2Y2_9SPHI/97-276
C2G3R2_9SPHI/238-424
C2G3R2_9SPHI/37-215
C2G3V6_9SPHI/35-217
C2G3V7_9SPHI/29-244
C2G4E3_9SPHI/257-440
C2G4E3_9SPHI/39-231
C2G4K1_9SPHI/255-444
C2G4K1_9SPHI/35-234
C2G547_9SPHI/273-468
C2G547_9SPHI/42-248
C2HS42_VIBCH/226-404
C2HS42_VIBCH/25-202
C2HS81_VIBCH/14-235
C2HS81_VIBCH/255-439
C2HS98_VIBCH/241-425
C2HS98_VIBCH/32-221
C2HWA5_VIBCH/230-417
C2HWA5_VIBCH/25-207
C2I3A0_VIBCH/226-404
C2I3A0_VIBCH/25-202
C2I3D3_VIBCH/259-443
C2I3D3_VIBCH/26-239
C2I3T3_VIBCH/239-423
C2I3T3_VIBCH/32-219
C2I563_VIBCH/230-419
C2I563_VIBCH/25-207
C2I5K8_VIBCH/267-449
C2I5K8_VIBCH/60-242
C2I5V8_VIBCH/297-476
C2I5V8_VIBCH/77-267
C2I9Z0_VIBCH/272-451
C2I9Z0_VIBCH/54-236
C2II69_VIBCH/297-476
C2II69_VIBCH/77-267
C2IJH8_VIBCH/230-419
C2IJH8_VIBCH/25-207
C2IKT7_VIBCH/226-404
C2IKT7_VIBCH/25-202
C2IKX6_VIBCH/26-247
C2IKX6_VIBCH/267-451
C2IKZ1_VIBCH/241-425
C2IKZ1_VIBCH/32-221
C2IS05_VIBCH/230-419
C2IS05_VIBCH/25-207
C2IVE3_VIBCH/226-404
C2IVE3_VIBCH/25-202
C2IVH8_VIBCH/26-243
C2IVH8_VIBCH/263-447
C2IVJ4_VIBCH/241-425
C2IVJ4_VIBCH/32-221
C2IX07_VIBCH/297-476
C2IX07_VIBCH/77-267
C2J7R3_VIBCH/230-419
C2J7R3_VIBCH/25-207
C2J8H6_VIBCH/297-476
C2J8H6_VIBCH/77-267
C2JFH1_VIBCH/230-419
C2JFH1_VIBCH/25-207
C2JHN3_VIBCH/241-425
C2JHN3_VIBCH/32-221
C2JIA3_VIBCH/26-247
C2JIA3_VIBCH/267-451
C2JIE3_VIBCH/226-404
C2JIE3_VIBCH/25-202
C2LG50_PROMI/289-478
C2LG50_PROMI/70-263
C2LL22_PROMI/231-427
C2LL22_PROMI/25-209
C2LMP7_PROMI/233-403
C2LMP7_PROMI/27-212
C2LMT5_PROMI/249-435
C2LMT5_PROMI/25-222
C2M239_CAPGI/277-461
C2M239_CAPGI/64-254
C2M2N6_CAPGI/239-429
C2M2N6_CAPGI/24-215
C2M4C4_CAPGI/259-446
C2M4C4_CAPGI/29-234
C2M4V9_CAPGI/22-220
C2M8S2_CAPGI/23-257
C2M8S2_CAPGI/279-460
C2M9Z0_9PORP/247-435
C2M9Z0_9PORP/28-218
C2MAT7_9PORP/272-453
C2MAT7_9PORP/30-239
C2MB67_9PORP/271-456
C2MB67_9PORP/38-240
C2MBN4_9PORP/267-453
C2MBN4_9PORP/37-245
C2MCZ0_9PORP/80-196
C2MCZ1_9PORP/43-197
C3J859_9PORP/263-452
C3J859_9PORP/35-243
C3J9Y2_9PORP/273-464
C3J9Y2_9PORP/49-251
C3JB15_9PORP/254-437
C3JB15_9PORP/36-222
C3JYB2_PSEFS/292-479
C3JYB2_PSEFS/49-269
C3JYD9_PSEFS/282-465
C3JYD9_PSEFS/66-256
C3JYK9_PSEFS/279-465
C3JYK9_PSEFS/67-258
C3JYX4_PSEFS/277-459
C3JYX4_PSEFS/59-253
C3JZ04_PSEFS/262-447
C3JZ04_PSEFS/50-240
C3JZK6_PSEFS/274-460
C3JZK6_PSEFS/61-251
C3K2F9_PSEFS/21-209
C3K2F9_PSEFS/234-420
C3K8S6_PSEFS/284-467
C3K8S6_PSEFS/64-257
C3KAF4_PSEFS/285-464
C3KAF4_PSEFS/66-256
C3KAW0_PSEFS/296-481
C3KAW0_PSEFS/81-274
C3KB17_PSEFS/276-458
C3KB17_PSEFS/61-249
C3KBF0_PSEFS/242-428
C3KBF0_PSEFS/25-216
C3KBN2_PSEFS/277-462
C3KBN2_PSEFS/65-255
C3KBV9_PSEFS/226-402
C3KBV9_PSEFS/29-203
C3KDL2_PSEFS/242-436
C3KDL2_PSEFS/32-218
C3KDQ2_PSEFS/306-494
C3KDQ2_PSEFS/91-283
C3KKY1_RHISN/299-482
C3KKY1_RHISN/84-272
C3KQ16_RHISN/279-462
C3KQ16_RHISN/76-254
C3KQC6_RHISN/279-462
C3KQC6_RHISN/76-254
C3LMA4_VIBCM/297-476
C3LMA4_VIBCM/77-267
C3LMP3_VIBCM/226-404
C3LMP3_VIBCM/25-202
C3LMT3_VIBCM/26-247
C3LMT3_VIBCM/267-451
C3LMU8_VIBCM/241-425
C3LMU8_VIBCM/32-221
C3LQX9_VIBCM/230-419
C3LQX9_VIBCM/25-207
C3MBS0_RHISN/235-420
C3MBS0_RHISN/29-215
C3NQ59_VIBCJ/241-425
C3NQ59_VIBCJ/32-221
C3NQ75_VIBCJ/26-247
C3NQ75_VIBCJ/267-451
C3NQB4_VIBCJ/226-404
C3NQB4_VIBCJ/25-202
C3NQN8_VIBCJ/297-476
C3NQN8_VIBCJ/77-267
C3NVG5_VIBCJ/230-419
C3NVG5_VIBCJ/25-207
C3PMS0_RICAE/22-215
C3PMS0_RICAE/234-422
C3PUV7_9BACE/257-430
C3PUV7_9BACE/29-233
C3PV79_9BACE/16-213
C3PVJ8_9BACE/242-423
C3PVJ8_9BACE/26-217
C3PVP9_9BACE/280-465
C3PVP9_9BACE/40-259
C3PW15_9BACE/20-263
C3PW15_9BACE/285-473
C3PWJ0_9BACE/239-427
C3PWJ0_9BACE/25-215
C3PWQ9_9BACE/244-435
C3PWQ9_9BACE/30-220
C3Q0C1_9BACE/252-442
C3Q0C1_9BACE/28-226
C3Q1F8_9BACE/288-475
C3Q1F8_9BACE/31-266
C3Q239_9BACE/20-210
C3Q239_9BACE/238-423
C3Q2B3_9BACE/8-202
C3Q2S3_9BACE/285-473
C3Q2S3_9BACE/30-263
C3Q397_9BACE/279-462
C3Q397_9BACE/63-252
C3Q3G3_9BACE/25-273
C3Q3G3_9BACE/299-484
C3Q3H9_9BACE/274-457
C3Q3H9_9BACE/67-249
C3Q3I2_9BACE/253-434
C3Q3I2_9BACE/32-223
C3Q4N6_9BACE/234-411
C3Q4N6_9BACE/25-208
C3Q5H0_9BACE/293-467
C3Q5H0_9BACE/64-268
C3Q5I7_9BACE/27-251
C3Q5I7_9BACE/276-456
C3Q605_9BACE/245-432
C3Q605_9BACE/26-222
C3Q6I9_9BACE/21-197
C3Q6I9_9BACE/219-386
C3Q7C7_9BACE/270-453
C3Q7C7_9BACE/62-244
C3Q7T1_9BACE/272-454
C3Q7T1_9BACE/62-248
C3Q8L2_9BACE/267-449
C3Q8L2_9BACE/61-242
C3Q9A6_9BACE/277-458
C3Q9A6_9BACE/67-251
C3Q9V1_9BACE/272-454
C3Q9V1_9BACE/65-247
C3QAV4_9BACE/250-436
C3QAV4_9BACE/28-225
C3QB79_9BACE/261-446
C3QB79_9BACE/41-234
C3QBR7_9BACE/270-452
C3QBR7_9BACE/60-246
C3QCK3_9BACE/270-458
C3QCK3_9BACE/44-242
C3QCP9_9BACE/46-240
C3QD87_9BACE/28-252
C3QD87_9BACE/280-458
C3QF72_9BACE/286-472
C3QF72_9BACE/29-264
C3QGG1_9BACE/252-439
C3QGG1_9BACE/33-229
C3QGS3_9BACE/238-415
C3QGS3_9BACE/29-212
C3QH97_9BACE/25-273
C3QH97_9BACE/299-484
C3QHF7_9BACE/1279-1441
C3QI26_9BACE/222-393
C3QI26_9BACE/25-201
C3QI66_9BACE/249-437
C3QI66_9BACE/32-226
C3QI74_9BACE/2-86
C3QIR3_9BACE/252-437
C3QIR3_9BACE/30-228
C3QJ23_9BACE/241-423
C3QJ23_9BACE/28-217
C3QJE6_9BACE/25-219
C3QKP1_9BACE/279-460
C3QKP1_9BACE/62-250
C3QKR7_9BACE/284-471
C3QKR7_9BACE/29-262
C3QMH4_9BACE/251-439
C3QMH4_9BACE/36-227
C3QMY0_9BACE/24-215
C3QMY0_9BACE/241-426
C3QN82_9BACE/286-472
C3QN82_9BACE/29-264
C3QNS6_9BACE/240-422
C3QNS6_9BACE/27-216
C3QPH7_9BACE/270-452
C3QPH7_9BACE/60-246
C3QR76_9BACE/272-454
C3QR76_9BACE/65-247
C3QTP3_9BACE/28-252
C3QTP3_9BACE/280-458
C3QUL8_9BACE/46-240
C3QUQ5_9BACE/270-458
C3QUQ5_9BACE/44-242
C3QVR3_9BACE/277-458
C3QVR3_9BACE/67-251
C3QWP8_9BACE/273-453
C3QWP8_9BACE/30-247
C3QWZ5_9BACE/221-393
C3QX52_9BACE/249-437
C3QX52_9BACE/32-226
C3QX63_9BACE/268-450
C3QX63_9BACE/61-243
C3QYP8_9BACE/26-220
C3QZA8_9BACE/25-273
C3QZA8_9BACE/299-484
C3QZJ5_9BACE/1279-1441
C3R092_9BACE/261-446
C3R092_9BACE/41-234
C3R0N9_9BACE/250-436
C3R0N9_9BACE/28-225
C3R1Y3_9BACE/252-439
C3R1Y3_9BACE/33-229
C3R2G3_9BACE/238-415
C3R2G3_9BACE/29-212
C3R2H0_9BACE/120-273
C3R2H0_9BACE/295-483
C3R402_9BACE/279-460
C3R402_9BACE/62-250
C3R4X6_9BACE/252-442
C3R4X6_9BACE/28-226
C3R6J0_9BACE/288-475
C3R6J0_9BACE/31-266
C3R7C7_9BACE/16-213
C3R7N8_9BACE/242-423
C3R7N8_9BACE/26-217
C3R7T4_9BACE/281-465
C3R7T4_9BACE/40-259
C3R8B2_9BACE/20-264
C3R8B2_9BACE/286-474
C3RAX1_9BACE/26-220
C3RBE8_9BACE/20-208
C3RBE8_9BACE/238-423
C3RBK9_9BACE/79-260
C3RBL2_9BACE/274-457
C3RBL2_9BACE/67-249
C3RBM8_9BACE/25-273
C3RBM8_9BACE/299-484
C3RBU3_9BACE/279-462
C3RBU3_9BACE/63-252
C3RCX5_9BACE/27-251
C3RCX5_9BACE/276-456
C3RCZ2_9BACE/297-471
C3RCZ2_9BACE/68-272
C3RDD5_9BACE/272-454
C3RDD5_9BACE/62-248
C3RDZ3_9BACE/244-435
C3RDZ3_9BACE/30-220
C3RE86_9BACE/234-411
C3RE86_9BACE/25-208
C3REU6_9BACE/245-432
C3REU6_9BACE/26-222
C3RF99_9BACE/21-197
C3RF99_9BACE/219-386
C3RG61_9BACE/270-453
C3RG61_9BACE/62-244
C3RGC0_9BACE/285-473
C3RGC0_9BACE/30-263
C3RGF9_9BACE/239-427
C3RGF9_9BACE/25-215
C3SH52_ECOLX/290-476
C3SH52_ECOLX/69-268
C3SUB7_ECOLX/233-429
C3SUB7_ECOLX/27-211
C3T457_ECOLX/314-500
C3T457_ECOLX/94-293
C3TKE2_ECOLX/270-455
C3TKE2_ECOLX/63-247
C3W9B9_FUSMR/174-356
C3W9B9_FUSMR/8-152
C3WCA7_FUSMR/250-410
C3WCS6_FUSMR/22-223
C3WCS6_FUSMR/247-430
C3WFN1_FUSMR/252-422
C3WFN1_FUSMR/32-213
C3WI53_9FUSO/191-373
C3WIE9_9FUSO/14-218
C3WKF6_9FUSO/12-204
C3WKF6_9FUSO/228-414
C3WN71_9FUSO/4-206
C3WPK0_9FUSO/22-214
C3WPK0_9FUSO/238-422
C3WRW6_9FUSO/191-373
C3WW61_9FUSO/24-227
C3WWH2_9FUSO/191-373
C3WXA5_9FUSO/270-448
C3WXA5_9FUSO/57-241
C3WXI8_9FUSO/12-204
C3WXI8_9FUSO/228-412
C3X2G9_OXAFO/291-471
C3X2G9_OXAFO/72-262
C3X2R4_OXAFO/273-459
C3X2R4_OXAFO/61-252
C3X439_OXAFO/125-309
C3X439_OXAFO/332-516
C3X6P7_OXAFO/227-418
C3X6P7_OXAFO/24-204
C3X6P9_OXAFO/263-443
C3X6P9_OXAFO/53-236
C3X6Y4_OXAFO/275-460
C3X6Y4_OXAFO/61-251
C3X6Z8_OXAFO/1-190
C3X6Z8_OXAFO/211-395
C3X7C9_OXAFO/273-458
C3X7C9_OXAFO/62-249
C3X7E3_OXAFO/237-421
C3X7E3_OXAFO/27-216
C3X8B6_OXAFO/282-468
C3X8B6_OXAFO/77-261
C3X9P4_OXAFO/275-461
C3X9P4_OXAFO/63-254
C3X9T7_OXAFO/291-471
C3X9T7_OXAFO/72-262
C3XCX2_OXAFO/227-418
C3XCX2_OXAFO/24-204
C3XCX4_OXAFO/265-443
C3XCX4_OXAFO/53-236
C3XDP5_9HELI/286-470
C3XDP5_9HELI/76-263
C3XDS7_9HELI/253-448
C3XDS7_9HELI/61-240
C3XDV1_9HELI/315-498
C3XDV1_9HELI/71-292
C3XIU7_9HELI/21-198
C3XIU7_9HELI/256-430
C3XJM8_9HELI/276-461
C3XJM8_9HELI/64-250
C3XL06_9HELI/222-410
C3XL06_9HELI/26-208
C3XLW2_9HELI/20-203
C3XLW2_9HELI/223-411
C3XM74_9HELI/286-470
C3XM74_9HELI/75-263
C4AQ26_BURMA/290-475
C4AQ26_BURMA/77-267
C4AS18_BURMA/313-501
C4AS18_BURMA/98-290
C4AS36_BURMA/302-485
C4AS36_BURMA/87-277
C4ATF0_BURMA/311-496
C4ATF0_BURMA/81-283
C4AUP3_BURMA/98-321
C4AUV0_BURMA/290-474
C4AUV0_BURMA/75-267
C4AXA9_BURMA/287-472
C4AXA9_BURMA/74-263
C4AXM8_BURMA/1-107
C4AXM8_BURMA/131-316
C4AYA1_BURMA/249-423
C4AYA1_BURMA/41-226
C4AYD1_BURMA/271-447
C4AYD1_BURMA/72-246
C4AZ22_BURMA/285-474
C4AZ22_BURMA/63-260
C4AZS7_BURMA/311-496
C4AZS7_BURMA/81-283
C4B060_BURMA/297-481
C4B060_BURMA/85-274
C4B068_BURMA/300-430
C4B068_BURMA/86-276
C4B1I9_BURMA/298-488
C4B1I9_BURMA/85-277
C4B3A1_BURMA/238-420
C4B3A1_BURMA/25-213
C4B3M6_BURMA/300-486
C4B3M6_BURMA/86-277
C4B3Q7_BURMA/74-136
C4EZW7_HAEIF/267-450
C4EZW7_HAEIF/59-243
C4F2Q4_HAEIF/267-450
C4F2Q4_HAEIF/59-243
C4FHZ1_9AQUI/192-355
C4FIK7_9AQUI/20-214
C4FIK7_9AQUI/236-418
C4FLR2_9AQUI/20-196
C4FLR2_9AQUI/217-386
C4FM59_9AQUI/1-91
C4FM59_9AQUI/110-293
C4FRK4_9FIRM/277-461
C4FRK4_9FIRM/74-254
C4GEI6_9NEIS/298-480
C4GEI6_9NEIS/64-268
C4GII2_9NEIS/301-486
C4GII2_9NEIS/98-277
C4GLU2_9NEIS/92-278
C4H287_YERPE/232-424
C4H287_YERPE/25-210
C4H2D8_YERPE/305-495
C4H2D8_YERPE/86-280
C4HA81_YERPE/276-459
C4HA81_YERPE/59-250
C4HCS1_YERPE/276-459
C4HCS1_YERPE/59-250
C4HK34_YERPE/305-495
C4HK34_YERPE/86-280
C4HK82_YERPE/232-424
C4HK82_YERPE/25-210
C4HR27_YERPE/305-495
C4HR27_YERPE/86-280
C4HR78_YERPE/232-424
C4HR78_YERPE/25-210
C4I005_YERPE/276-459
C4I005_YERPE/59-250
C4I1K2_BURPS/276-457
C4I1K2_BURPS/68-251
C4I1S9_BURPS/306-492
C4I1S9_BURPS/81-283
C4I353_BURPS/271-447
C4I353_BURPS/72-246
C4I3A6_BURPS/115-304
C4I3A6_BURPS/328-513
C4I469_BURPS/268-450
C4I469_BURPS/55-243
C4I709_BURPS/298-488
C4I709_BURPS/85-277
C4I8D2_BURPS/270-448
C4I8D2_BURPS/73-246
C4I9B9_BURPS/300-485
C4I9B9_BURPS/86-276
C4I9C6_BURPS/297-481
C4I9C6_BURPS/85-274
C4IAD2_BURPS/290-475
C4IAD2_BURPS/77-267
C4IQM5_BRUAB/235-420
C4IQM5_BRUAB/34-216
C4K0W8_RICPU/22-215
C4K0W8_RICPU/234-427
C4K3E0_HAMD5/232-421
C4K3E0_HAMD5/26-210
C4K7K3_HAMD5/241-426
C4K7K3_HAMD5/33-215
C4K950_THASP/267-443
C4K950_THASP/57-243
C4K954_THASP/68-245
C4K9B8_THASP/276-452
C4K9B8_THASP/66-252
C4KA89_THASP/281-466
C4KA89_THASP/70-258
C4KCV3_THASP/22-211
C4KCV3_THASP/234-418
C4KDF3_THASP/278-461
C4KDF3_THASP/68-249
C4KLQ0_BURPS/315-494
C4KLQ0_BURPS/98-290
C4KMJ3_BURPS/302-485
C4KMJ3_BURPS/87-277
C4KN31_BURPS/249-423
C4KN31_BURPS/41-226
C4KR60_BURPS/287-472
C4KR60_BURPS/74-263
C4KW54_BURPS/285-474
C4KW54_BURPS/63-260
C4KWB4_BURPS/349-532
C4KWB4_BURPS/95-322
C4KWH0_BURPS/313-501
C4KWH0_BURPS/98-290
C4KX10_BURPS/284-470
C4KX10_BURPS/70-261
C4KXT0_BURPS/106-294
C4KXT0_BURPS/319-502
C4KYF9_BURPS/290-474
C4KYF9_BURPS/75-267
C4L8Q2_TOLAT/272-456
C4L8Q2_TOLAT/62-250
C4L983_TOLAT/272-457
C4L983_TOLAT/59-248
C4L9B7_TOLAT/229-419
C4L9B7_TOLAT/23-206
C4LA83_TOLAT/287-471
C4LA83_TOLAT/73-263
C4LCU4_TOLAT/296-475
C4LCU4_TOLAT/76-266
C4LE57_TOLAT/233-417
C4LE57_TOLAT/26-214
C4LFI8_TOLAT/280-465
C4LFI8_TOLAT/67-257
C4MGF1_BRAHW/28-267
C4MGF1_BRAHW/298-480
C4RAI3_9PROT/260-444
C4RAI3_9PROT/49-236
C4RWY6_YERBE/232-424
C4RWY6_YERBE/25-210
C4RX20_YERBE/249-427
C4RX20_YERBE/43-228
C4RY80_YERBE/281-471
C4RY80_YERBE/62-256
C4S0U0_YERBE/259-442
C4S0U0_YERBE/52-236
C4SBS5_YERMO/232-424
C4SBS5_YERMO/25-210
C4SBW1_YERMO/20-205
C4SBW1_YERMO/226-404
C4SC69_YERMO/239-423
C4SC69_YERMO/33-217
C4SD58_YERMO/258-432
C4SD58_YERMO/51-235
C4SMC8_YERFR/273-461
C4SMC8_YERFR/53-248
C4SQW5_YERFR/249-427
C4SQW5_YERFR/43-228
C4SR04_YERFR/232-424
C4SR04_YERFR/25-210
C4STZ0_YERFR/305-495
C4STZ0_YERFR/86-280
C4SWN1_YERIN/258-441
C4SWN1_YERIN/51-235
C4SXF1_YERIN/11-203
C4SXF1_YERIN/229-415
C4T374_YERIN/250-428
C4T374_YERIN/44-229
C4T3C0_YERIN/232-424
C4T3C0_YERIN/25-210
C4T6D6_YERIN/298-488
C4T6D6_YERIN/79-273
C4TSD2_YERKR/274-455
C4TSD2_YERKR/65-249
C4TUE8_YERKR/248-426
C4TUE8_YERKR/42-227
C4TUJ5_YERKR/232-424
C4TUJ5_YERKR/25-210
C4U062_YERKR/292-482
C4U062_YERKR/73-267
C4U1X0_YERKR/252-440
C4U1X0_YERKR/32-227
C4U7E1_YERAL/250-432
C4U7E1_YERAL/42-226
C4U9L9_YERAL/305-495
C4U9L9_YERAL/86-280
C4UBN7_YERAL/252-440
C4UBN7_YERAL/32-227
C4UCH6_YERAL/232-424
C4UCH6_YERAL/25-210
C4UKB8_YERRU/24-216
C4UKB8_YERRU/242-428
C4UKY9_YERRU/233-425
C4UKY9_YERRU/27-211
C4UT42_YERRO/271-452
C4UT42_YERRO/62-246
C4UTX3_YERRO/249-427
C4UTX3_YERRO/43-228
C4UU13_YERRO/232-424
C4UU13_YERRO/25-210
C4UW78_YERRO/279-469
C4UW78_YERRO/60-254
C4V5Q5_9FIRM/244-428
C4V5Q5_9FIRM/40-222
C4V6C6_9FIRM/243-433
C4V6C6_9FIRM/39-225
C4WHK5_9RHIZ/243-430
C4WHK5_9RHIZ/41-224
C4WQ38_9RHIZ/290-463
C4WQ38_9RHIZ/84-264
C4WQI9_9RHIZ/114-296
C4WQI9_9RHIZ/322-506
C4WYX4_KLEPN/294-476
C4WYX4_KLEPN/70-268
C4WZA7_KLEPN/233-427
C4WZA7_KLEPN/27-211
C4X2P2_KLEPN/272-456
C4X2P2_KLEPN/64-248
C4X3B2_KLEPN/267-450
C4X3B2_KLEPN/57-240
C4X7Q7_KLEPN/264-450
C4X7Q7_KLEPN/57-244
C4XB60_KLEPN/285-470
C4XB60_KLEPN/67-264
C4XD90_KLEPN/271-456
C4XD90_KLEPN/64-248
C4XH90_DESMR/100-314
C4XH90_DESMR/336-527
C4XMZ6_DESMR/67-244
C4XQP1_DESMR/382-563
C4YV73_9RICK/22-215
C4YV73_9RICK/234-427
C4ZL96_THASP/303-488
C4ZL96_THASP/89-279
C4ZMR8_THASP/304-487
C4ZMR8_THASP/89-279
C4ZND2_THASP/302-484
C4ZND2_THASP/81-275
C4ZPG9_THASP/303-486
C4ZPG9_THASP/88-278
C4ZQV4_ECOBW/231-427
C4ZQV4_ECOBW/25-209
C4ZV16_ECOBW/270-455
C4ZV16_ECOBW/63-247
C5A173_ECOBW/290-476
C5A173_ECOBW/69-268
C5A822_BURGB/287-473
C5A822_BURGB/75-266
C5A8D7_BURGB/286-474
C5A8D7_BURGB/71-263
C5ACD1_BURGB/285-470
C5ACD1_BURGB/72-261
C5ACX5_BURGB/311-492
C5ACX5_BURGB/75-281
C5ADH6_BURGB/288-474
C5ADH6_BURGB/74-265
C5AEE7_BURGB/279-463
C5AEE7_BURGB/65-256
C5AEQ6_BURGB/304-486
C5AEQ6_BURGB/96-280
C5AFZ9_BURGB/107-297
C5AFZ9_BURGB/321-505
C5AGZ9_BURGB/296-482
C5AGZ9_BURGB/82-273
C5AHP4_BURGB/274-459
C5AHP4_BURGB/58-250
C5AI76_BURGB/306-485
C5AI76_BURGB/87-277
C5AIB2_BURGB/306-488
C5AIB2_BURGB/82-282
C5AK96_BURGB/287-473
C5AK96_BURGB/73-264
C5AKS4_BURGB/113-340
C5AKS4_BURGB/366-550
C5ALB7_BURGB/300-485
C5ALB7_BURGB/87-276
C5ALW4_BURGB/297-485
C5ALW4_BURGB/82-274
C5AMG1_BURGB/300-486
C5AMG1_BURGB/75-277
C5AMM0_BURGB/280-465
C5AMM0_BURGB/67-256
C5AN05_BURGB/279-470
C5AN05_BURGB/61-253
C5ARF9_METEA/287-469
C5ARF9_METEA/81-262
C5ASJ0_METEA/136-321
C5ASJ0_METEA/345-523
C5AU50_METEA/283-467
C5AU50_METEA/70-263
C5B3M3_METEA/287-479
C5B6X8_EDWI9/231-429
C5B6X8_EDWI9/25-209
C5BE54_EDWI9/271-455
C5BE54_EDWI9/65-247
C5BS17_TERTT/267-451
C5BS17_TERTT/57-243
C5BTK9_TERTT/244-434
C5BTK9_TERTT/26-220
C5CJI6_VARPS/289-475
C5CJI6_VARPS/65-264
C5CK15_VARPS/267-447
C5CK15_VARPS/61-244
C5CKN6_VARPS/285-469
C5CKN6_VARPS/75-262
C5CL56_VARPS/242-423
C5CL56_VARPS/35-219
C5CMM2_VARPS/287-467
C5CMM2_VARPS/67-258
C5CN74_VARPS/279-464
C5CN74_VARPS/62-253
C5CT01_VARPS/289-472
C5CT01_VARPS/73-264
C5CTI6_VARPS/245-427
C5CTI6_VARPS/47-221
C5CTN4_VARPS/288-472
C5CTN4_VARPS/81-265
C5CU37_VARPS/317-498
C5CU37_VARPS/72-279
C5CUC6_VARPS/247-436
C5CUC6_VARPS/31-224
C5CYR9_VARPS/723-919
C5CYR9_VARPS/942-1127
C5CYX0_VARPS/289-469
C5CYX0_VARPS/69-260
C5CZH3_VARPS/270-450
C5CZH3_VARPS/72-244
C5CZI3_VARPS/286-471
C5CZI3_VARPS/64-260
C5D1U4_VARPS/228-401
C5D1U4_VARPS/27-212
C5EPX8_9FIRM/147-244
C5EYZ6_9HELI/269-454
C5EYZ6_9HELI/57-243
C5EZN2_9HELI/69-262
C5EZW0_9HELI/226-410
C5EZW0_9HELI/26-205
C5F1P1_9HELI/21-205
C5F1P1_9HELI/225-413
C5JB52_9BACT/287-469
C5JB52_9BACT/60-261
C5JBP5_9BACT/377-572
C5N854_BURMA/302-485
C5N854_BURMA/87-277
C5N9X8_BURMA/290-475
C5N9X8_BURMA/77-267
C5NA29_BURMA/311-496
C5NA29_BURMA/81-283
C5NAP3_BURMA/298-488
C5NAP3_BURMA/85-277
C5NCA9_BURMA/290-474
C5NCA9_BURMA/75-267
C5NDM4_BURMA/300-486
C5NDM4_BURMA/86-277
C5NEM0_BURMA/285-474
C5NEM0_BURMA/63-260
C5NFG8_BURMA/249-423
C5NFG8_BURMA/41-226
C5NFT3_BURMA/98-321
C5NHU1_BURMA/287-472
C5NHU1_BURMA/74-263
C5NIG4_BURMA/313-501
C5NIG4_BURMA/98-290
C5NIQ0_BURMA/271-447
C5NIQ0_BURMA/72-246
C5NKR3_BURMA/238-420
C5NKR3_BURMA/25-213
C5RYU7_9PAST/238-407
C5RYU7_9PAST/29-214
C5S2Q8_9PAST/277-459
C5S2Q8_9PAST/62-252
C5T302_ACIDE/277-453
C5T302_ACIDE/74-247
C5T3V0_ACIDE/276-460
C5T3V0_ACIDE/62-253
C5T3Y3_ACIDE/242-420
C5T3Y3_ACIDE/33-218
C5T577_ACIDE/235-425
C5T577_ACIDE/26-212
C5T5K5_ACIDE/264-443
C5T5K5_ACIDE/58-242
C5T622_ACIDE/180-369
C5T622_ACIDE/5-157
C5T7X0_ACIDE/8-194
C5T8E5_ACIDE/1-141
C5T8E5_ACIDE/162-347
C5T8F3_ACIDE/91-268
C5TAS8_ACIDE/285-471
C5TAS8_ACIDE/76-261
C5TBH3_ACIDE/28-209
C5TCG6_ACIDE/1-130
C5TCN9_ACIDE/296-460
C5TCN9_ACIDE/82-272
C5TCX6_ACIDE/1-174
C5TCZ6_ACIDE/83-264
C5TD00_ACIDE/1-158
C5TD97_ACIDE/1-171
C5TD99_ACIDE/2-147
C5TDD2_ZYMMO/307-491
C5TDD2_ZYMMO/86-282
C5TEC8_ZYMMO/305-490
C5TEC8_ZYMMO/94-283
C5TF78_ZYMMO/288-471
C5TF78_ZYMMO/80-259
C5TFB2_ZYMMO/550-749
C5TFB2_ZYMMO/771-957
C5TFJ3_ZYMMO/295-475
C5TFJ3_ZYMMO/72-266
C5TGA0_ZYMMO/298-482
C5TGA0_ZYMMO/66-273
C5THH7_ZYMMO/282-467
C5THH7_ZYMMO/65-258
C5TIU2_NEIFL/281-462
C5TIU2_NEIFL/72-255
C5TJ06_NEIFL/22-205
C5TJ06_NEIFL/233-395
C5TM77_NEIFL/273-457
C5TM77_NEIFL/64-248
C5TNF8_NEIFL/273-460
C5TNF8_NEIFL/60-251
C5VQB3_CLOBO/275-372
C5VQB3_CLOBO/91-190
C5VQB4_CLOBO/409-510
C5W0R7_ECOBB/270-455
C5W0R7_ECOBB/63-247
C5W6N4_ECOBB/171-357
C5W6N4_ECOBB/7-150
C5W6N5_ECOBB/263-449
C5W6N5_ECOBB/43-242
C5W8Z1_ECOBB/231-427
C5W8Z1_ECOBB/25-209
C5WBW1_ECOBB/290-476
C5WBW1_ECOBB/69-268
C5Z9R9_BURPS/287-472
C5Z9R9_BURPS/74-263
C5ZDQ8_BURPS/285-474
C5ZDQ8_BURPS/63-260
C5ZE91_BURPS/352-535
C5ZE91_BURPS/98-325
C5ZES7_BURPS/313-501
C5ZES7_BURPS/98-290
C5ZEZ3_BURPS/272-458
C5ZEZ3_BURPS/58-249
C5ZFQ9_BURPS/103-291
C5ZFQ9_BURPS/316-499
C5ZG53_BURPS/290-474
C5ZG53_BURPS/75-267
C5ZGK1_BURPS/260-439
C5ZGK1_BURPS/43-235
C5ZH84_BURPS/302-485
C5ZH84_BURPS/87-277
C5ZHT1_BURPS/249-423
C5ZHT1_BURPS/41-226
C5ZL43_BURPS/271-447
C5ZL43_BURPS/72-246
C5ZLA2_BURPS/287-472
C5ZLA2_BURPS/74-263
C5ZLZ9_BURPS/270-448
C5ZLZ9_BURPS/73-246
C5ZMA7_BURPS/306-492
C5ZMA7_BURPS/81-283
C5ZMI6_BURPS/298-488
C5ZMI6_BURPS/85-277
C5ZQH8_BURPS/100-288
C5ZQH8_BURPS/313-495
C5ZRK9_BURPS/297-481
C5ZRK9_BURPS/85-274
C5ZRL7_BURPS/300-485
C5ZRL7_BURPS/86-276
C5ZRY5_BURPS/276-457
C5ZRY5_BURPS/68-251
C5ZSS7_BURPS/290-475
C5ZSS7_BURPS/77-267
C5ZV57_9HELI/223-410
C5ZV57_9HELI/25-205
C5ZVD1_9HELI/282-466
C5ZVD1_9HELI/69-260
C5ZWX3_9HELI/21-205
C5ZWX3_9HELI/225-413
C5ZYX1_9HELI/270-454
C5ZYX1_9HELI/57-243
C6AAQ4_BARGA/284-466
C6AAQ4_BARGA/70-253
C6AEF5_BARGA/233-417
C6AEF5_BARGA/32-214
C6AMX4_AGGAN/283-465
C6AMX4_AGGAN/63-254
C6AV96_RHILS/274-456
C6AV96_RHILS/60-247
C6B976_RHILS/276-456
C6B976_RHILS/62-249
C6BB00_RHILS/276-459
C6BB00_RHILS/62-249
C6BD92_RALP1/287-470
C6BD92_RALP1/69-261
C6BDH4_RALP1/243-434
C6BDH4_RALP1/33-220
C6BGX7_RALP1/310-489
C6BGX7_RALP1/88-280
C6BIL5_RALP1/294-478
C6BIL5_RALP1/80-269
C6BK98_RALP1/175-366
C6BK98_RALP1/390-575
C6BKX8_RALP1/306-491
C6BKX8_RALP1/75-270
C6BLA9_RALP1/269-443
C6BLA9_RALP1/65-245
C6BLX2_RALP1/285-459
C6BLX2_RALP1/69-263
C6BMG7_RALP1/271-449
C6BMG7_RALP1/74-247
C6BN78_RALP1/291-477
C6BN78_RALP1/70-265
C6BNB8_RALP1/294-484
C6BNB8_RALP1/81-273
C6BNI0_RALP1/227-410
C6BNI0_RALP1/23-204
C6BNU0_RALP1/235-410
C6BNY8_RALP1/287-470
C6BNY8_RALP1/71-261
C6BQK7_RALP1/254-427
C6BQK7_RALP1/58-235
C6BQL8_RALP1/259-427
C6BQL8_RALP1/52-232
C6BR07_RALP1/239-418
C6BR07_RALP1/35-220
C6BR73_RALP1/247-419
C6BR73_RALP1/35-220
C6BT33_DESAD/295-477
C6BT33_DESAD/70-270
C6BT98_DESAD/317-508
C6BT98_DESAD/48-293
C6BTS2_DESAD/248-435
C6BTS2_DESAD/48-226
C6BWI6_DESAD/101-283
C6BWI6_DESAD/304-482
C6BYR8_DESAD/274-465
C6BYR8_DESAD/64-252
C6C039_DESAD/254-439
C6C039_DESAD/44-229
C6C1C6_DESAD/278-458
C6C1C6_DESAD/63-253
C6C450_DICDC/231-424
C6C450_DICDC/25-209
C6C771_DICDC/289-474
C6C771_DICDC/47-267
C6C8S3_DICDC/282-464
C6C8S3_DICDC/56-256
C6C987_DICDC/279-461
C6C987_DICDC/64-252
C6CCG0_DICDC/235-413
C6CCG0_DICDC/30-214
C6CEX0_DICZE/281-463
C6CEX0_DICZE/64-254
C6CHJ8_DICZE/81-281
C6CI37_DICZE/282-464
C6CI37_DICZE/56-256
C6CIA5_DICZE/246-432
C6CIA5_DICZE/28-220
C6CIN8_DICZE/289-472
C6CIN8_DICZE/65-261
C6CL63_DICZE/284-468
C6CL63_DICZE/41-261
C6CMD2_DICZE/231-424
C6CMD2_DICZE/25-209
C6CP38_DICZE/296-481
C6CP38_DICZE/54-274
C6CPR1_DICZE/235-413
C6CPR1_DICZE/30-214
C6D925_PECCP/85-286
C6D9I3_PECCP/293-477
C6D9I3_PECCP/70-266
C6DB00_PECCP/276-453
C6DB00_PECCP/72-256
C6DBM1_PECCP/22-216
C6DBM1_PECCP/236-416
C6DCF9_PECCP/235-413
C6DCF9_PECCP/30-214
C6DD44_PECCP/267-450
C6DD44_PECCP/57-243
C6DD74_PECCP/248-434
C6DD74_PECCP/35-223
C6DDY8_PECCP/22-214
C6DDY8_PECCP/240-426
C6DFK9_PECCP/291-476
C6DFK9_PECCP/49-269
C6DIS2_PECCP/231-424
C6DIS2_PECCP/25-209
C6DJP1_PECCP/271-455
C6DJP1_PECCP/36-251
C6DJW2_PECCP/285-464
C6DJW2_PECCP/56-256
C6DYP1_GEOSM/237-424
C6DYP1_GEOSM/35-213
C6E161_GEOSM/236-417
C6E161_GEOSM/26-213
C6E5Q2_GEOSM/245-419
C6E5Q2_GEOSM/26-218
C6E738_GEOSM/287-470
C6E738_GEOSM/71-261
C6E891_GEOSM/281-472
C6E891_GEOSM/34-256
C6E8C0_GEOSM/237-420
C6E8C0_GEOSM/32-215
C6E8G3_GEOSM/255-438
C6E8G3_GEOSM/27-233
C6EAH3_ECOBD/287-473
C6EAH3_ECOBD/67-266
C6ED44_ECOBD/290-476
C6ED44_ECOBD/69-268
C6EHV8_ECOBD/231-427
C6EHV8_ECOBD/25-209
C6EKC9_ECOBD/270-455
C6EKC9_ECOBD/63-247
C6G4E2_9BACT/3-140
C6HU31_9BACT/246-438
C6HU31_9BACT/36-224
C6HUQ9_9BACT/87-268
C6HVH0_9BACT/272-455
C6HVH0_9BACT/54-250
C6HWD9_9BACT/271-463
C6HWD9_9BACT/58-247
C6HXG2_9BACT/269-451
C6HXG2_9BACT/32-239
C6HZ95_9BACT/295-481
C6HZ95_9BACT/60-268
C6HZJ1_9BACT/288-468
C6HZJ1_9BACT/65-265
C6HZJ6_9BACT/1-118
C6HZJ6_9BACT/140-318
C6I0Q4_9BACT/262-448
C6I0Q4_9BACT/48-237
C6I1A0_9BACE/249-437
C6I1A0_9BACE/32-226
C6I1G7_9BACE/247-434
C6I1G7_9BACE/28-224
C6I1R8_9BACE/246-434
C6I1R8_9BACE/31-222
C6I2S7_9BACE/276-458
C6I2S7_9BACE/67-251
C6I367_9BACE/288-470
C6I3P4_9BACE/242-423
C6I3P4_9BACE/25-216
C6I3W9_9BACE/13-248
C6I3W9_9BACE/270-456
C6I6J2_9BACE/271-452
C6I6J2_9BACE/60-246
C6I6N4_9BACE/287-475
C6I6N4_9BACE/29-265
C6I754_9BACE/242-423
C6I754_9BACE/28-217
C6I7A1_9BACE/268-451
C6I7A1_9BACE/28-245
C6I7M3_9BACE/59-242
C6I7W8_9BACE/218-389
C6I7W8_9BACE/26-198
C6I858_9BACE/237-414
C6I858_9BACE/28-211
C6I8J0_9BACE/284-471
C6I8J0_9BACE/29-262
C6I8M9_9BACE/276-459
C6I8M9_9BACE/61-249
C6I8T7_9BACE/282-460
C6I8T7_9BACE/31-255
C6I999_9BACE/1280-1438
C6I9T4_9BACE/281-463
C6I9T4_9BACE/75-256
C6I9V3_9BACE/313-500
C6I9V3_9BACE/46-190
C6IAA8_9BACE/219-390
C6IAT5_9BACE/245-428
C6IAT5_9BACE/27-224
C6IBQ8_9BACE/256-441
C6IBQ8_9BACE/35-230
C6IC26_9BACE/273-462
C6IC26_9BACE/48-246
C6ICS9_9BACE/23-217
C6ID03_9BACE/25-270
C6ID03_9BACE/296-481
C6IEF0_9BACE/291-478
C6IEF0_9BACE/33-269
C6IEF9_9BACE/271-452
C6IEF9_9BACE/60-246
C6IFC1_9BACE/269-458
C6IFC1_9BACE/44-242
C6IFG9_9BACE/45-242
C6IFZ3_9BACE/279-458
C6IFZ3_9BACE/28-252
C6IG41_9BACE/279-460
C6IG41_9BACE/62-250
C6IG70_9BACE/284-471
C6IG70_9BACE/29-262
C6IGP7_9BACE/237-414
C6IGP7_9BACE/28-211
C6IGQ4_9BACE/117-267
C6IGQ4_9BACE/289-477
C6IH34_9BACE/28-222
C6IHB4_9BACE/251-437
C6IHB4_9BACE/34-228
C6IHD0_9BACE/246-429
C6IHD0_9BACE/28-225
C6IIL2_9BACE/278-460
C6IIL2_9BACE/71-253
C6IIW5_9BACE/268-450
C6IIW5_9BACE/61-243
C6IJW2_9BACE/245-434
C6IJW2_9BACE/26-223
C6ILS9_9BACE/1280-1439
C6ILZ3_9BACE/25-273
C6ILZ3_9BACE/300-484
C6IMD5_9BACE/269-452
C6IMD5_9BACE/62-244
C6IMW6_9BACE/233-405
C6INQ0_9BACE/265-452
C6INQ0_9BACE/29-246
C6IQB6_9BACE/229-410
C6IQB6_9BACE/38-207
C6IR23_9BACE/267-449
C6IR23_9BACE/61-242
C6IR97_9BACE/244-425
C6IR97_9BACE/30-219
C6IS21_9BACE/253-440
C6IS21_9BACE/34-230
C6ISI0_9BACE/18-209
C6ISI0_9BACE/236-421
C6ISN9_9BACE/286-472
C6ISN9_9BACE/29-264
C6IT47_9BACE/248-436
C6IT47_9BACE/33-224
C6IUP2_9BACE/261-446
C6IUP2_9BACE/41-234
C6JIA2_FUSVA/22-214
C6JIA2_FUSVA/238-422
C6JIN7_FUSVA/252-412
C6JJE8_FUSVA/287-466
C6JJE8_FUSVA/60-251
C6JPM1_FUSVA/288-475
C6JPM1_FUSVA/515-707
C6JPW5_FUSVA/277-459
C6JPW5_FUSVA/52-254
C6M1C3_NEISI/6-190
C6M2N1_NEISI/272-457
C6M2N1_NEISI/64-248
C6M346_NEISI/252-421
C6M346_NEISI/47-230
C6M3P9_NEISI/273-460
C6M3P9_NEISI/60-251
C6M4S6_NEISI/61-269
C6M516_NEISI/273-454
C6M516_NEISI/64-247
C6M833_NEISI/101-304
C6M833_NEISI/326-512
C6MXS2_9GAMM/20-210
C6MXS2_9GAMM/233-425
C6MY33_9GAMM/266-460
C6MY33_9GAMM/55-244
C6MY41_9GAMM/295-481
C6MY41_9GAMM/82-273
C6MYN4_9GAMM/291-474
C6MYN4_9GAMM/76-266
C6N0I9_9GAMM/304-497
C6N1C1_9GAMM/17-236
C6N1C1_9GAMM/257-439
C6N1C6_9GAMM/217-394
C6N1C6_9GAMM/3-196
C6N2G6_9GAMM/260-448
C6N2G6_9GAMM/43-233
C6N3Z1_9GAMM/241-417
C6N3Z1_9GAMM/39-217
C6N4D7_9GAMM/1-189
C6N4D7_9GAMM/213-404
C6N4M1_9GAMM/17-198
C6N4M1_9GAMM/219-396
C6N518_9GAMM/234-417
C6N518_9GAMM/31-209
C6N5T3_9GAMM/298-479
C6N5T3_9GAMM/77-270
C6N6T1_9GAMM/292-475
C6N6T1_9GAMM/70-264
C6N6Z2_9GAMM/310-494
C6N6Z2_9GAMM/80-287
C6N7A8_9GAMM/211-387
C6N7A8_9GAMM/8-189
C6NRN4_9GAMM/217-398
C6NRN4_9GAMM/5-190
C6NRR6_9GAMM/237-421
C6NRR6_9GAMM/26-215
C6NTJ3_9GAMM/285-467
C6NTJ3_9GAMM/72-259
C6NUC9_9GAMM/257-432
C6NUN7_9GAMM/255-430
C6NV97_9GAMM/243-424
C6NV97_9GAMM/31-219
C6NWB0_9GAMM/294-411
C6NWB0_9GAMM/72-263
C6NX03_9GAMM/277-459
C6NX03_9GAMM/67-252
C6NXC0_9GAMM/288-469
C6NXC0_9GAMM/44-266
C6NXY4_9GAMM/244-424
C6NXY4_9GAMM/43-224
C6NY30_9GAMM/265-450
C6NY30_9GAMM/49-240
C6NYM9_9GAMM/259-443
C6NYM9_9GAMM/44-234
C6NYX0_9GAMM/303-441
C6NYX0_9GAMM/84-278
C6PWJ6_9CLOT/261-372
C6PWJ6_9CLOT/99-202
C6RFF5_9PROT/246-443
C6RFF5_9PROT/53-237
C6RFH0_9PROT/229-423
C6RFH0_9PROT/25-208
C6RGY3_9PROT/23-211
C6RGY3_9PROT/238-415
C6RHX8_9PROT/270-452
C6RHX8_9PROT/53-242
C6RJQ2_ACIRA/119-295
C6RJQ3_ACIRA/98-176
C6RLI0_ACIRA/276-460
C6RLI0_ACIRA/65-251
C6RMC1_ACIRA/241-407
C6RMC1_ACIRA/26-209
C6RQ19_ACIRA/242-418
C6RQ19_ACIRA/42-220
C6RQQ9_ACIRA/308-482
C6RQQ9_ACIRA/44-287
C6RSF2_ACIRA/276-459
C6RSF2_ACIRA/68-252
C6RSH8_ACIRA/23-223
C6RSH8_ACIRA/246-432
C6RWX9_VIBCH/233-417
C6RWX9_VIBCH/24-213
C6RWZ2_VIBCH/26-247
C6RWZ2_VIBCH/267-451
C6RX30_VIBCH/226-404
C6RX30_VIBCH/25-202
C6RZB7_VIBCH/297-476
C6RZB7_VIBCH/77-267
C6S2G7_VIBCH/230-419
C6S2G7_VIBCH/25-207
C6S8F4_NEIML/271-456
C6S8F4_NEIML/63-247
C6S8H7_NEIML/269-458
C6S8H7_NEIML/61-242
C6SBP7_NEIME/271-456
C6SBP7_NEIME/63-247
C6SCX9_NEIME/269-458
C6SCX9_NEIME/61-242
C6SJ71_NEIME/269-458
C6SJ71_NEIME/61-242
C6SML4_NEIME/271-456
C6SML4_NEIME/63-247
C6TPL3_BURPS/290-474
C6TPL3_BURPS/75-267
C6TQJ4_BURPS/315-494
C6TQJ4_BURPS/98-290
C6TQV7_BURPS/302-485
C6TQV7_BURPS/87-277
C6TR83_BURPS/249-423
C6TR83_BURPS/41-226
C6TUP9_BURPS/287-472
C6TUP9_BURPS/74-263
C6TZ76_BURPS/285-474
C6TZ76_BURPS/63-260
C6TZL6_BURPS/352-535
C6TZL6_BURPS/98-325
C6U0A2_BURPS/281-469
C6U0A2_BURPS/66-258
C6U0G5_BURPS/279-465
C6U0G5_BURPS/65-256
C6U185_BURPS/103-291
C6U185_BURPS/316-499
C6U1Q1_BURPS/290-475
C6U1Q1_BURPS/77-267
C6U315_BURPS/274-447
C6U315_BURPS/72-246
C6U371_BURPS/74-147
C6U372_BURPS/35-220
C6U496_BURPS/100-288
C6U496_BURPS/313-495
C6U4X8_BURPS/307-492
C6U4X8_BURPS/81-283
C6U7J5_BURPS/298-488
C6U7J5_BURPS/85-277
C6U8H9_BURPS/270-448
C6U8H9_BURPS/73-246
C6U9K4_BURPS/300-485
C6U9K4_BURPS/86-276
C6U9L3_BURPS/297-481
C6U9L3_BURPS/85-274
C6U9X0_BURPS/276-457
C6U9X0_BURPS/68-251
C6UCH0_ECOBR/270-455
C6UCH0_ECOBR/63-247
C6UE88_ECOBR/231-427
C6UE88_ECOBR/25-209
C6UK78_ECOBR/290-476
C6UK78_ECOBR/69-268
C6UKW4_ECOBR/263-449
C6UKW4_ECOBR/43-242
C6UTD8_ECO5T/268-437
C6UTD8_ECO5T/57-240
C6UTT1_ECO5T/231-427
C6UTT1_ECO5T/25-209
C6V018_ECO5T/258-431
C6V018_ECO5T/49-233
C6V085_ECO5T/270-455
C6V085_ECO5T/63-247
C6V260_ECO5T/290-476
C6V260_ECO5T/69-268
C6V2L8_ECO5T/287-473
C6V2L8_ECO5T/67-266
C6V5S1_NEORI/233-417
C6V5S1_NEORI/26-211
C6VG85_ECOBD/263-449
C6VG85_ECOBD/43-242
C6VSA0_DYAFD/258-445
C6VSA0_DYAFD/42-237
C6VSK9_DYAFD/1257-1436
C6VSZ4_DYAFD/20-224
C6VSZ4_DYAFD/255-437
C6VUK5_DYAFD/261-449
C6VUK5_DYAFD/48-239
C6VUR3_DYAFD/258-436
C6VUR3_DYAFD/41-233
C6VVJ6_DYAFD/271-456
C6VVJ6_DYAFD/60-248
C6VVX9_DYAFD/34-218
C6VW12_DYAFD/279-464
C6VW12_DYAFD/60-255
C6VWQ0_DYAFD/27-261
C6VWQ0_DYAFD/283-471
C6VWS6_DYAFD/23-219
C6VXA1_DYAFD/251-434
C6VXA1_DYAFD/27-228
C6VYP3_DYAFD/294-478
C6VYP3_DYAFD/74-269
C6W038_DYAFD/252-433
C6W038_DYAFD/27-225
C6W0A9_DYAFD/232-410
C6W0A9_DYAFD/26-208
C6W1B5_DYAFD/284-465
C6W1B5_DYAFD/36-252
C6W1P8_DYAFD/253-433
C6W1P8_DYAFD/26-227
C6W295_DYAFD/277-463
C6W295_DYAFD/59-254
C6W3C5_DYAFD/289-473
C6W3C5_DYAFD/63-264
C6W3I3_DYAFD/232-410
C6W3I3_DYAFD/26-208
C6W3Z3_DYAFD/292-477
C6W3Z3_DYAFD/64-270
C6W407_DYAFD/1070-1243
C6W407_DYAFD/1267-1453
C6W412_DYAFD/26-242
C6W412_DYAFD/262-442
C6W4I0_DYAFD/22-213
C6W4I0_DYAFD/239-474
C6W548_DYAFD/264-457
C6W548_DYAFD/32-237
C6W6N7_DYAFD/23-214
C6W6N7_DYAFD/240-428
C6W794_DYAFD/12-218
C6W794_DYAFD/241-415
C6WT75_METML/239-423
C6WT75_METML/31-222
C6WTQ4_METML/291-476
C6WTQ4_METML/66-267
C6WTS6_METML/243-418
C6WTS6_METML/40-220
C6WUU5_METML/241-422
C6WUU5_METML/34-220
C6WV47_METML/286-471
C6WV47_METML/69-259
C6WWD5_METML/287-461
C6WWD5_METML/79-258
C6WWT6_METML/234-411
C6WWT6_METML/38-212
C6WWU1_METML/244-424
C6WWU1_METML/40-225
C6WXB9_METML/303-489
C6WXB9_METML/89-280
C6WY22_METML/274-458
C6WY22_METML/62-249
C6WY61_METML/244-431
C6WY61_METML/28-222
C6WYM1_METML/288-472
C6WYM1_METML/65-261
C6WZ54_METML/287-469
C6WZ54_METML/70-257
C6X325_FLAB3/294-477
C6X325_FLAB3/77-270
C6X3D6_FLAB3/239-444
C6X3D6_FLAB3/24-214
C6X5A8_FLAB3/248-434
C6X5A8_FLAB3/30-224
C6X5S6_FLAB3/25-225
C6X5S6_FLAB3/251-435
C6X750_METSD/277-460
C6X750_METSD/65-250
C6X788_METSD/129-323
C6X788_METSD/343-527
C6X7I4_METSD/243-426
C6X7I4_METSD/54-234
C6X927_METSD/268-446
C6X927_METSD/72-245
C6X956_METSD/301-483
C6X956_METSD/92-277
C6X9U8_METSD/234-409
C6X9U8_METSD/32-212
C6XAU9_METSD/275-463
C6XAU9_METSD/70-252
C6XB95_METSD/244-431
C6XB95_METSD/26-220
C6XBD7_METSD/277-463
C6XBD7_METSD/64-254
C6XBI3_METSD/271-457
C6XBI3_METSD/61-248
C6XCI7_METSD/235-417
C6XCI7_METSD/28-214
C6XCQ1_METSD/305-491
C6XCQ1_METSD/91-282
C6XCY0_METSD/288-472
C6XCY0_METSD/61-263
C6XD08_METSD/250-423
C6XD08_METSD/37-222
C6XD43_METSD/287-469
C6XD43_METSD/76-262
C6XDV5_METSD/281-455
C6XDV5_METSD/75-251
C6XEG5_METSD/279-463
C6XEG5_METSD/64-256
C6XGA0_LIBAP/268-447
C6XGA0_LIBAP/61-238
C6XIS4_HIRBI/274-458
C6XIS4_HIRBI/67-255
C6XM96_HIRBI/269-450
C6XM96_HIRBI/61-242
C6XNT1_HIRBI/275-458
C6XNT1_HIRBI/69-251
C6XPA6_HIRBI/226-410
C6XPC6_HIRBI/241-419
C6XPC6_HIRBI/44-225
C6XQC5_HIRBI/280-462
C6XQC5_HIRBI/62-253
C6XS59_PEDHD/280-463
C6XS59_PEDHD/63-256
C6XSC0_PEDHD/270-455
C6XSC0_PEDHD/59-247
C6XSZ7_PEDHD/246-424
C6XSZ7_PEDHD/36-220
C6XTQ3_PEDHD/261-445
C6XTQ3_PEDHD/33-234
C6XUA4_PEDHD/248-440
C6XUA4_PEDHD/32-227
C6XUD5_PEDHD/246-432
C6XUD5_PEDHD/28-223
C6XW53_PEDHD/308-484
C6XW53_PEDHD/40-283
C6XW86_PEDHD/34-222
C6XXE5_PEDHD/246-434
C6XXE5_PEDHD/29-224
C6XY43_PEDHD/282-466
C6XY43_PEDHD/62-257
C6Y036_PEDHD/251-420
C6Y0V7_PEDHD/1072-1246
C6Y0V7_PEDHD/1272-1457
C6Y1A8_PEDHD/254-478
C6Y1A8_PEDHD/37-228
C6Y2D9_PEDHD/289-473
C6Y2D9_PEDHD/63-264
C6Y2P0_PEDHD/29-212
C6Y397_PEDHD/249-439
C6Y397_PEDHD/37-225
C6YBW6_VIBCH/297-476
C6YBW6_VIBCH/77-267
C6YCC4_VIBCH/226-404
C6YCC4_VIBCH/25-202
C6YCG4_VIBCH/26-247
C6YCG4_VIBCH/267-451
C6YCI0_VIBCH/241-425
C6YCI0_VIBCH/32-221
C6YG93_VIBCH/230-419
C6YG93_VIBCH/25-207
C6YQ61_FRATT/243-436
C6YQ61_FRATT/29-220
C6YQF5_FRATT/287-470
C6YQF5_FRATT/68-263
C6YS11_FRATT/291-483
C6YS11_FRATT/86-268
C6YTQ8_9GAMM/291-483
C6YTQ8_9GAMM/84-268
C6YV62_9GAMM/285-470
C6YV62_9GAMM/68-263
C6YVH8_9GAMM/243-436
C6YVH8_9GAMM/29-220
C6Z140_9BACE/269-453
C6Z140_9BACE/28-247
C6Z186_9BACE/242-423
C6Z186_9BACE/26-217
C6Z1I7_9BACE/56-253
C6Z1Z3_9BACE/24-215
C6Z1Z3_9BACE/251-427
C6Z2H8_9BACE/26-220
C6Z2V1_9BACE/285-473
C6Z2V1_9BACE/30-263
C6Z310_9BACE/20-264
C6Z310_9BACE/286-474
C6Z3E7_9BACE/239-427
C6Z3E7_9BACE/25-215
C6Z409_9BACE/267-449
C6Z409_9BACE/61-242
C6Z494_9BACE/288-475
C6Z494_9BACE/31-266
C6Z4U8_9BACE/245-432
C6Z4U8_9BACE/26-222
C6Z5K1_9BACE/21-197
C6Z5K1_9BACE/219-386
C6Z6M8_9BACE/27-251
C6Z6M8_9BACE/277-456
C6Z6P5_9BACE/297-471
C6Z6P5_9BACE/68-272
C6Z6P9_9BACE/245-430
C6Z6P9_9BACE/29-226
C6Z7N7_9BACE/252-442
C6Z7N7_9BACE/28-226
C6Z7U8_9BACE/275-457
C6Z7U8_9BACE/65-251
C6Z9E3_9BACE/253-434
C6Z9E3_9BACE/32-223
C6Z9E6_9BACE/279-462
C6Z9E6_9BACE/72-254
C6Z9G2_9BACE/25-273
C6Z9G2_9BACE/299-484
C6ZAA9_9BACE/279-442
C6ZAA9_9BACE/63-252
C6ZAE1_9BACE/270-453
C6ZAE1_9BACE/62-244
C7BHN4_PHOAA/296-480
C7BHN4_PHOAA/54-274
C7BK50_PHOAA/293-475
C7BK50_PHOAA/52-271
C7BKC2_PHOAA/231-424
C7BKC2_PHOAA/25-209
C7BKL5_PHOAA/256-442
C7BKL5_PHOAA/30-228
C7BZM4_HELPB/248-422
C7BZT7_HELPB/282-469
C7BZT7_HELPB/88-270
C7C0N1_HELPB/233-410
C7C0N1_HELPB/35-213
C7C134_HELPB/316-500
C7C134_HELPB/50-294
C7C946_METED/283-467
C7C946_METED/70-263
C7CFP6_METED/287-479
C7CMC7_METED/282-464
C7CMC7_METED/76-257
C7D696_9RHOB/260-445
C7D696_9RHOB/43-235
C7DB27_9RHOB/232-410
C7DB27_9RHOB/29-213
C7HCF7_CLOTM/254-362
C7JB21_ACEP3/302-487
C7JB21_ACEP3/75-278
C7JB65_ACEP3/329-529
C7JB65_ACEP3/89-304
C7JBB9_ACEP3/294-480
C7JBB9_ACEP3/75-271
C7JBI9_ACEP3/232-408
C7JBI9_ACEP3/50-211
C7JF88_ACEP3/307-490
C7JF88_ACEP3/63-280
C7JFP8_ACEP3/289-473
C7JFP8_ACEP3/73-266
C7JFU0_ACEP3/307-492
C7JFU0_ACEP3/82-284
C7JG86_ACEP3/328-512
C7JG86_ACEP3/89-302
C7JHD6_ACEP3/256-439
C7JHD6_ACEP3/38-235
C7JHJ8_ACEP3/287-473
C7JHJ8_ACEP3/67-265
C7JHM6_ACEP3/300-481
C7JHM6_ACEP3/66-271
C7JJ15_ACEP3/282-455
C7JJ15_ACEP3/87-254
C7JJS1_ACEPA/302-487
C7JJS1_ACEPA/75-278
C7JJX0_ACEPA/294-480
C7JJX0_ACEPA/75-271
C7JLZ3_ACEPA/289-473
C7JLZ3_ACEPA/73-266
C7JM35_ACEPA/307-492
C7JM35_ACEPA/82-284
C7JMW6_ACEPA/256-439
C7JMW6_ACEPA/38-235
C7JN28_ACEPA/287-473
C7JN28_ACEPA/67-265
C7JN56_ACEPA/300-481
C7JN56_ACEPA/66-271
C7JNP4_ACEPA/329-529
C7JNP4_ACEPA/89-304
C7JNV9_ACEPA/232-408
C7JNV9_ACEPA/50-211
C7JR02_ACEPA/307-490
C7JR02_ACEPA/63-280
C7JRH8_ACEPA/328-512
C7JRH8_ACEPA/89-302
C7JSR3_ACEPA/282-455
C7JSR3_ACEPA/87-254
C7JT69_ACEPA/328-512
C7JT69_ACEPA/89-302
C7JTY9_ACEPA/302-487
C7JTY9_ACEPA/75-278
C7JU38_ACEPA/294-480
C7JU38_ACEPA/75-271
C7JW61_ACEPA/289-473
C7JW61_ACEPA/73-266
C7JWA3_ACEPA/307-492
C7JWA3_ACEPA/82-284
C7JX32_ACEPA/256-439
C7JX32_ACEPA/38-235
C7JX94_ACEPA/287-473
C7JX94_ACEPA/67-265
C7JXC2_ACEPA/300-481
C7JXC2_ACEPA/66-271
C7JXW0_ACEPA/329-529
C7JXW0_ACEPA/89-304
C7JY25_ACEPA/232-408
C7JY25_ACEPA/50-211
C7K067_ACEPA/307-490
C7K067_ACEPA/63-280
C7K1G0_ACEPA/282-455
C7K1G0_ACEPA/87-254
C7K2Y5_ACEPA/307-490
C7K2Y5_ACEPA/63-280
C7K3G1_ACEPA/328-512
C7K3G1_ACEPA/89-302
C7K481_ACEPA/302-487
C7K481_ACEPA/75-278
C7K4D0_ACEPA/294-480
C7K4D0_ACEPA/75-271
C7K6F3_ACEPA/289-473
C7K6F3_ACEPA/73-266
C7K6J5_ACEPA/307-492
C7K6J5_ACEPA/82-284
C7K7C6_ACEPA/256-439
C7K7C6_ACEPA/38-235
C7K7I8_ACEPA/287-473
C7K7I8_ACEPA/67-265
C7K7L6_ACEPA/300-481
C7K7L6_ACEPA/66-271
C7K854_ACEPA/329-529
C7K854_ACEPA/89-304
C7K8B9_ACEPA/232-408
C7K8B9_ACEPA/50-211
C7KA58_ACEPA/282-455
C7KA58_ACEPA/87-254
C7KC54_ACEPA/307-490
C7KC54_ACEPA/63-280
C7KCN0_ACEPA/328-512
C7KCN0_ACEPA/89-302
C7KDF0_ACEPA/302-487
C7KDF0_ACEPA/75-278
C7KDJ9_ACEPA/294-480
C7KDJ9_ACEPA/75-271
C7KFM2_ACEPA/289-473
C7KFM2_ACEPA/73-266
C7KFR4_ACEPA/307-492
C7KFR4_ACEPA/82-284
C7KGJ5_ACEPA/256-439
C7KGJ5_ACEPA/38-235
C7KGQ7_ACEPA/287-473
C7KGQ7_ACEPA/67-265
C7KGT5_ACEPA/300-481
C7KGT5_ACEPA/66-271
C7KHC3_ACEPA/329-529
C7KHC3_ACEPA/89-304
C7KHI8_ACEPA/232-408
C7KHI8_ACEPA/50-211
C7KIV6_ACEPA/282-455
C7KIV6_ACEPA/87-254
C7KJC7_ACEPA/232-408
C7KJC7_ACEPA/50-211
C7KLH0_ACEPA/307-490
C7KLH0_ACEPA/63-280
C7KLZ6_ACEPA/328-512
C7KLZ6_ACEPA/89-302
C7KMR6_ACEPA/302-487
C7KMR6_ACEPA/75-278
C7KMW5_ACEPA/294-480
C7KMW5_ACEPA/75-271
C7KPY8_ACEPA/289-473
C7KPY8_ACEPA/73-266
C7KQ30_ACEPA/307-492
C7KQ30_ACEPA/82-284
C7KQV9_ACEPA/256-439
C7KQV9_ACEPA/38-235
C7KR21_ACEPA/287-473
C7KR21_ACEPA/67-265
C7KR49_ACEPA/300-481
C7KR49_ACEPA/66-271
C7KRN7_ACEPA/329-529
C7KRN7_ACEPA/89-304
C7KSK2_ACEPA/282-455
C7KSK2_ACEPA/87-254
C7KT24_ACEPA/287-473
C7KT24_ACEPA/67-265
C7KT52_ACEPA/300-481
C7KT52_ACEPA/66-271
C7KTH4_ACEPA/329-529
C7KTH4_ACEPA/89-304
C7KTN9_ACEPA/232-408
C7KTN9_ACEPA/50-211
C7KVT3_ACEPA/307-490
C7KVT3_ACEPA/63-280
C7KWB1_ACEPA/328-512
C7KWB1_ACEPA/89-302
C7KX31_ACEPA/302-487
C7KX31_ACEPA/75-278
C7KX80_ACEPA/294-480
C7KX80_ACEPA/75-271
C7KZA3_ACEPA/289-473
C7KZA3_ACEPA/73-266
C7KZE5_ACEPA/307-492
C7KZE5_ACEPA/82-284
C7L074_ACEPA/256-439
C7L074_ACEPA/38-235
C7L136_ACEPA/282-455
C7L136_ACEPA/87-254
C7L1K2_ACEPA/289-473
C7L1K2_ACEPA/73-266
C7L1P4_ACEPA/307-492
C7L1P4_ACEPA/82-284
C7L2H3_ACEPA/256-439
C7L2H3_ACEPA/38-235
C7L2N5_ACEPA/287-473
C7L2N5_ACEPA/67-265
C7L2R3_ACEPA/300-481
C7L2R3_ACEPA/66-271
C7L3A1_ACEPA/329-529
C7L3A1_ACEPA/89-304
C7L3G6_ACEPA/232-408
C7L3G6_ACEPA/50-211
C7L5K9_ACEPA/307-490
C7L5K9_ACEPA/63-280
C7L656_ACEPA/328-512
C7L656_ACEPA/89-302
C7L6L8_ACEPA/302-487
C7L6L8_ACEPA/75-278
C7L6R7_ACEPA/294-480
C7L6R7_ACEPA/75-271
C7L9T2_ACEPA/282-455
C7L9T2_ACEPA/87-254
C7LBP4_BRUMC/235-420
C7LBP4_BRUMC/34-216
C7LNH2_DESBD/271-452
C7LPN3_DESBD/282-465
C7LPN3_DESBD/67-257
C7LQJ2_DESBD/238-424
C7LQJ2_DESBD/37-215
C7LR34_DESBD/264-445
C7LR34_DESBD/53-239
C7LRT4_DESBD/237-421
C7LRT4_DESBD/30-217
C7LSL6_DESBD/275-459
C7LSL6_DESBD/61-250
C7LSP5_DESBD/253-440
C7LSP5_DESBD/38-230
C7LU77_DESBD/238-426
C7LU77_DESBD/28-216
C7LX95_DESBD/276-457
C7LX95_DESBD/64-256
C7LX98_DESBD/275-456
C7LX98_DESBD/63-255
C7LXD3_DESBD/291-487
C7LXD3_DESBD/72-264
C7M3U1_CAPOD/248-441
C7M3U1_CAPOD/25-230
C7M4Y9_CAPOD/245-429
C7M4Y9_CAPOD/26-227
C7M512_CAPOD/1060-1234
C7M512_CAPOD/1257-1442
C7M5P4_CAPOD/279-461
C7M5P4_CAPOD/64-254
C7M670_CAPOD/244-432
C7M670_CAPOD/26-217
C7M7K6_CAPOD/25-255
C7M7K6_CAPOD/277-460
C7M8V7_CAPOD/24-215
C7M8V7_CAPOD/241-430
C7N993_LEPBD/257-422
C7NE35_LEPBD/240-427
C7NE35_LEPBD/28-216
C7PA32_CHIPD/245-433
C7PA32_CHIPD/27-222
C7PAF7_CHIPD/43-225
C7PAI6_CHIPD/248-426
C7PAI6_CHIPD/38-222
C7PAP1_CHIPD/261-448
C7PAP1_CHIPD/35-236
C7PC80_CHIPD/248-436
C7PC80_CHIPD/35-226
C7PCU6_CHIPD/274-450
C7PCU6_CHIPD/32-248
C7PDX4_CHIPD/258-450
C7PDX4_CHIPD/27-232
C7PEP3_CHIPD/24-219
C7PEP3_CHIPD/243-433
C7PGW2_CHIPD/279-464
C7PGW2_CHIPD/61-256
C7PGX9_CHIPD/265-451
C7PGX9_CHIPD/44-240
C7PH78_CHIPD/261-444
C7PH78_CHIPD/35-236
C7PHC9_CHIPD/256-444
C7PHC9_CHIPD/27-228
C7PIY3_CHIPD/256-457
C7PIY3_CHIPD/30-236
C7PK58_CHIPD/25-223
C7PK58_CHIPD/256-436
C7PK85_CHIPD/1075-1249
C7PK85_CHIPD/1271-1458
C7PKC1_CHIPD/1068-1242
C7PKC1_CHIPD/1258-1448
C7PLB6_CHIPD/262-457
C7PLB6_CHIPD/43-234
C7PLH7_CHIPD/284-470
C7PLH7_CHIPD/66-261
C7PLM3_CHIPD/287-476
C7PLM3_CHIPD/37-254
C7PM20_CHIPD/270-457
C7PM20_CHIPD/60-248
C7PMW0_CHIPD/23-213
C7PNG5_CHIPD/254-436
C7PNG5_CHIPD/39-230
C7PNU4_CHIPD/271-453
C7PNU4_CHIPD/40-243
C7PP57_CHIPD/282-466
C7PP57_CHIPD/62-257
C7PR59_CHIPD/288-473
C7PR59_CHIPD/63-264
C7PS12_CHIPD/1112-1317
C7PS12_CHIPD/1344-1526
C7PSN0_CHIPD/27-263
C7PSN0_CHIPD/285-474
C7PTK4_CHIPD/240-425
C7PTK4_CHIPD/26-222
C7PTN5_CHIPD/289-473
C7PTN5_CHIPD/63-264
C7PU06_CHIPD/238-413
C7PU06_CHIPD/29-216
C7PUP2_CHIPD/284-468
C7PUP2_CHIPD/64-259
C7QV05_CYAP0/175-360
C7QV05_CYAP0/383-567
C7R6J5_KANKD/245-440
C7R6J5_KANKD/28-222
C7R6Y2_KANKD/293-474
C7R6Y2_KANKD/75-266
C7R8B6_KANKD/274-459
C7R8B6_KANKD/64-251
C7RBN9_KANKD/224-393
C7RBN9_KANKD/28-202
C7RBQ1_KANKD/255-432
C7RBQ1_KANKD/54-234
C7RBS4_KANKD/243-428
C7RBS4_KANKD/30-214
C7RCM7_KANKD/264-448
C7RCM7_KANKD/43-226
C7RJ10_ACCPU/284-466
C7RJ10_ACCPU/66-258
C7RJ22_ACCPU/268-446
C7RJ22_ACCPU/59-244
C7RJF5_ACCPU/226-405
C7RJF5_ACCPU/34-214
C7RJG0_ACCPU/272-457
C7RJG0_ACCPU/58-250
C7RM28_ACCPU/283-464
C7RM28_ACCPU/79-258
C7RPI4_ACCPU/244-428
C7RPI4_ACCPU/36-223
C7RQY1_ACCPU/243-430
C7RQY1_ACCPU/28-220
C7RSB5_ACCPU/272-455
C7RSB5_ACCPU/65-248
C7RSF4_ACCPU/103-302
C7RSF4_ACCPU/327-510
C7RT95_ACCPU/270-455
C7RT95_ACCPU/58-248
C7RTH5_ACCPU/239-425
C7RTH5_ACCPU/26-216
C7RUG3_ACCPU/281-467
C7RUG3_ACCPU/69-260
C7RUK9_ACCPU/286-470
C7RUK9_ACCPU/75-262
C7RVX3_ACCPU/242-420
C7RVX3_ACCPU/33-218
C7RVZ7_ACCPU/250-426
C7RVZ7_ACCPU/48-228
C7RW22_ACCPU/238-416
C7RW22_ACCPU/38-218
C7RW57_ACCPU/230-401
C7RW57_ACCPU/36-207
C7RW68_ACCPU/242-421
C7RW68_ACCPU/35-219
C7X3K2_9PORP/269-451
C7X3K2_9PORP/62-244
C7X403_9PORP/245-432
C7X403_9PORP/26-221
C7X4Y3_9PORP/241-429
C7X4Y3_9PORP/29-215
C7X599_9PORP/104-268
C7X599_9PORP/290-478
C7X5P4_9PORP/250-440
C7X5P4_9PORP/31-221
C7X6M7_9PORP/220-392
C7X6M7_9PORP/23-199
C7X721_9PORP/251-437
C7X721_9PORP/34-228
C7X741_9PORP/245-430
C7X741_9PORP/27-223
C7X786_9PORP/253-430
C7X786_9PORP/33-227
C7X797_9PORP/1069-1240
C7X797_9PORP/1275-1437
C7X7K1_9PORP/274-457
C7X7K1_9PORP/68-250
C7X804_9PORP/236-413
C7X804_9PORP/27-210
C7X8K8_9PORP/57-252
C7X8M4_9PORP/303-493
C7X8M4_9PORP/33-172
C7X8S5_9PORP/278-462
C7X8S5_9PORP/64-252
C7X973_9PORP/277-459
C7X973_9PORP/70-252
C7XAG3_9PORP/278-459
C7XAG3_9PORP/30-254
C7XAL5_9PORP/274-456
C7XAL5_9PORP/64-250
C7XB22_9PORP/259-444
C7XB22_9PORP/45-244
C7XB57_9PORP/243-425
C7XB57_9PORP/27-218
C7XCN8_9PORP/288-472
C7XCN8_9PORP/31-266
C7XE67_9PORP/273-458
C7XE67_9PORP/36-247
C7XEE2_9PORP/293-477
C7XEE2_9PORP/64-268
C7XEK1_9PORP/232-418
C7XEK1_9PORP/32-209
C7XES6_9PORP/243-438
C7XES6_9PORP/27-218
C7XFZ6_9PORP/25-244
C7XFZ6_9PORP/269-455
C7XMP5_9FUSO/286-468
C7XMP5_9FUSO/54-264
C7XN38_9FUSO/25-227
C7XNQ2_9FUSO/22-214
C7XNQ2_9FUSO/238-422
C8CBE0_PSEPU/277-462
C8CBE0_PSEPU/65-254
C8KYX9_9PAST/277-456
C8KYX9_9PAST/62-252
C8N7A8_9GAMM/228-418
C8N7A8_9GAMM/24-205
C8N7Q4_9GAMM/233-401
C8N7Q4_9GAMM/27-206
C8N8U1_9GAMM/284-465
C8N8U1_9GAMM/75-259
C8N927_9GAMM/241-428
C8N927_9GAMM/26-217
C8N974_9GAMM/282-465
C8N974_9GAMM/59-256
C8N9C3_9GAMM/281-464
C8N9C3_9GAMM/64-254
C8NDI4_9GAMM/280-467
C8NDI4_9GAMM/64-255
C8PKC6_9PROT/269-451
C8PKC6_9PROT/55-241
C8PLD8_9PROT/262-446
C8PLD8_9PROT/56-238
C8PU67_9GAMM/245-422
C8PU67_9GAMM/35-220
C8PVT3_9GAMM/310-493
C8PVT3_9GAMM/99-284
C8PWD0_9GAMM/306-490
C8PWD0_9GAMM/72-278
C8PYX3_9GAMM/10-187
C8PYX3_9GAMM/222-388
C8PZ26_9GAMM/245-431
C8PZ26_9GAMM/37-222
C8Q1B2_9GAMM/206-439
C8Q1B2_9GAMM/460-636
C8RYY4_9RHOB/233-411
C8RYY4_9RHOB/28-214
C8SF57_9RHIZ/236-425
C8SF57_9RHIZ/29-216
C8SN66_9RHIZ/243-427
C8SN66_9RHIZ/32-223
C8SUL3_9RHIZ/285-467
C8SUL3_9RHIZ/70-257
C8SXW4_KLEPR/294-476
C8SXW4_KLEPR/70-268
C8SYI1_KLEPR/285-471
C8SYI1_KLEPR/67-264
C8SZ67_KLEPR/267-450
C8SZ67_KLEPR/57-240
C8T4D5_KLEPR/233-427
C8T4D5_KLEPR/27-211
C8T611_KLEPR/539-686
C8T892_KLEPR/281-371
C8T892_KLEPR/71-252
C8TC31_KLEPR/272-456
C8TC31_KLEPR/64-248
C8TH57_ECO26/231-427
C8TH57_ECO26/25-209
C8TK92_ECO26/270-455
C8TK92_ECO26/63-247
C8TMX0_ECO26/290-476
C8TMX0_ECO26/69-268
C8TU63_ECO26/287-473
C8TU63_ECO26/67-266
C8TWX1_ECO10/231-427
C8TWX1_ECO10/25-209
C8U006_ECO10/290-476
C8U006_ECO10/69-268
C8U2T3_ECO10/270-455
C8U2T3_ECO10/63-247
C8U681_ECO10/287-473
C8U681_ECO10/67-266
C8UD70_ECO1A/287-473
C8UD70_ECO1A/67-266
C8UFW8_ECO1A/231-427
C8UFW8_ECO1A/25-209
C8UJN8_ECO1A/270-455
C8UJN8_ECO1A/63-247
C8ULT4_ECO1A/290-476
C8ULT4_ECO1A/69-268
C8VYU9_DESAS/234-358
C8VYU9_DESAS/92-194
C8WB03_ZYMMN/316-502
C8WB03_ZYMMN/66-293
C8WBF0_ZYMMN/270-455
C8WBF0_ZYMMN/65-246
C8WBG5_ZYMMN/305-490
C8WBG5_ZYMMN/94-283
C8WCP7_ZYMMN/307-491
C8WCP7_ZYMMN/86-282
C8WCS5_ZYMMN/288-471
C8WCS5_ZYMMN/80-259
C8WES6_ZYMMN/410-609
C8WES6_ZYMMN/631-817
C8WF08_ZYMMN/295-475
C8WF08_ZYMMN/72-266
C8WYU3_DESRD/245-431
C8WYU3_DESRD/35-226
C8WZN4_DESRD/321-505
C8WZN4_DESRD/95-298
C8X5C6_DESRD/294-478
C8X5C6_DESRD/78-267
C8X5G5_DESRD/270-453
C8X5G5_DESRD/60-247
C8X5K9_DESRD/350-537
C8X5K9_DESRD/576-774
C8X5M6_DESRD/245-433
C8X5M6_DESRD/35-223
C8XPG2_9PSED/274-455
C8XPG2_9PSED/64-249
C9CW75_9RHOB/264-447
C9CW75_9RHOB/64-245
C9CZE7_9RHOB/259-423
C9CZE7_9RHOB/68-240
C9D155_9RHOB/278-462
C9D1H2_9RHOB/240-416
C9D1H2_9RHOB/41-217
C9KMC4_9FIRM/254-440
C9KMC4_9FIRM/38-232
C9KNK5_9FIRM/235-419
C9KNK5_9FIRM/31-213
C9KRD1_9BACE/250-436
C9KRD1_9BACE/28-225
C9KRH5_9BACE/262-421
C9KRH5_9BACE/41-234
C9KT00_9BACE/29-274
C9KT00_9BACE/301-485
C9KV68_9BACE/268-450
C9KV68_9BACE/61-243
C9KVQ5_9BACE/273-453
C9KVQ5_9BACE/30-247
C9KVU3_9BACE/191-363
C9KVX8_9BACE/228-409
C9KVX8_9BACE/8-205
C9KW59_9BACE/25-219
C9KWR3_9BACE/28-252
C9KWR3_9BACE/280-458
C9KX60_9BACE/46-241
C9KXB9_9BACE/279-460
C9KXB9_9BACE/62-250
C9KXX1_9BACE/271-460
C9KXX1_9BACE/46-244
C9L0D7_9BACE/281-462
C9L0D7_9BACE/71-255
C9L131_9BACE/248-436
C9L131_9BACE/33-224
C9L169_9BACE/243-425
C9L169_9BACE/30-219
C9L249_9BACE/271-453
C9L249_9BACE/61-247
C9L2W6_9BACE/252-439
C9L2W6_9BACE/33-229
C9LHH0_9BACT/271-456
C9LHH0_9BACT/67-249
C9LI87_9BACT/241-426
C9LI87_9BACT/27-217
C9LJU5_9BACT/24-223
C9LKR3_9BACT/284-471
C9LKR3_9BACT/8-260
C9LRC1_9FIRM/306-489
C9LRC1_9FIRM/95-283
C9LSB9_9FIRM/244-430
C9LSB9_9FIRM/37-222
C9LT54_9FIRM/239-423
C9LT54_9FIRM/32-217
C9M6A7_9BACT/300-480
C9M6A7_9BACT/90-271
C9M9P2_9BACT/26-240
C9M9P2_9BACT/267-443
C9MEF6_HAEIF/267-450
C9MEF6_HAEIF/59-243
C9MHV0_HAEIF/59-243
C9MK79_HAEIF/128-311
C9MLX3_9BACT/25-281
C9MLX3_9BACT/316-499
C9MMT7_9BACT/22-222
C9MPE6_9BACT/289-473
C9MPE6_9BACT/66-267
C9MR98_9BACT/276-455
C9MR98_9BACT/67-250
C9N0H4_9FUSO/238-423
C9N0H4_9FUSO/28-212
C9NNW0_9VIBR/232-418
C9NNW0_9VIBR/25-209
C9NRM5_9VIBR/15-192
C9NRM5_9VIBR/216-395
C9NTC9_9VIBR/245-446
C9NTC9_9VIBR/48-230
C9NWX4_9VIBR/11-197
C9NWX4_9VIBR/217-401
C9NXS0_9VIBR/234-418
C9NXS0_9VIBR/25-214
C9NY30_9VIBR/273-458
C9NY30_9VIBR/73-251
C9NZP7_9VIBR/27-253
C9NZP7_9VIBR/273-457
C9P1I9_VIBME/230-418
C9P1I9_VIBME/25-207
C9P4E5_VIBME/289-473
C9P4E5_VIBME/56-269
C9P4Z0_VIBME/268-450
C9P4Z0_VIBME/61-243
C9P6W6_VIBME/229-408
C9P6W6_VIBME/28-205
C9PC66_VIBFU/256-441
C9PCC4_VIBFU/297-476
C9PCC4_VIBFU/77-267
C9PCY3_VIBFU/12-201
C9PCY3_VIBFU/221-405
C9PD33_VIBFU/267-449
C9PD33_VIBFU/60-242
C9PFU5_VIBFU/1-182
C9PFU5_VIBFU/202-386
C9PL26_VIBFU/230-420
C9PL26_VIBFU/25-207
C9PNF4_9PAST/272-457
C9PNF4_9PAST/58-243
C9PR26_9PAST/267-449
C9PR26_9PAST/58-242
C9PV17_9BACT/276-458
C9PV17_9BACT/69-251
C9PVM2_9BACT/238-426
C9PVM2_9BACT/24-222
C9PVZ5_9BACT/11-231
C9PVZ5_9BACT/257-433
C9PXS0_9BACT/252-441
C9PXS0_9BACT/27-226
C9PYC2_9BACT/246-421
C9PYC2_9BACT/25-217
C9Q4R5_9VIBR/297-476
C9Q4R5_9VIBR/77-267
C9Q6N1_9VIBR/230-419
C9Q6N1_9VIBR/25-207
C9Q736_9VIBR/226-404
C9Q736_9VIBR/25-202
C9Q776_9VIBR/26-243
C9Q776_9VIBR/263-447
C9Q791_9VIBR/233-417
C9Q791_9VIBR/24-213
C9QEN2_VIBOR/302-489
C9QEN2_VIBOR/68-250
C9QHT5_VIBOR/266-448
C9QHT5_VIBOR/27-244
C9QHX3_VIBOR/22-210
C9QHX3_VIBOR/230-414
C9QI95_VIBOR/261-445
C9QL88_VIBOR/233-417
C9QL88_VIBOR/24-213
C9QMW8_VIBOR/232-417
C9QMW8_VIBOR/25-209
C9QUB8_ECOD1/290-476
C9QUB8_ECOD1/69-268
C9QYX6_ECOD1/231-427
C9QYX6_ECOD1/25-209
C9R1F2_ECOD1/270-455
C9R1F2_ECOD1/63-247
C9R4E9_AGGAD/267-450
C9R4E9_AGGAD/59-243
C9R4J3_AGGAD/64-255
C9RAB2_AMMDK/256-365
C9RAB2_AMMDK/90-199
C9RMP8_FIBSS/15-222
C9RMP8_FIBSS/246-423
C9RNP7_FIBSS/22-300
C9RNP7_FIBSS/320-502
C9RRI0_FIBSS/239-429
C9RRI0_FIBSS/26-211
C9T635_9RHIZ/235-420
C9T635_9RHIZ/34-216
C9TEQ9_9RHIZ/235-420
C9TEQ9_9RHIZ/34-216
C9TM14_9RHIZ/235-420
C9TM14_9RHIZ/34-216
C9TV57_9RHIZ/235-420
C9TV57_9RHIZ/34-216
C9U3G7_BRUAB/235-420
C9U3G7_BRUAB/34-216
C9UCP1_BRUAB/235-420
C9UCP1_BRUAB/34-216
C9ULW7_BRUAB/235-420
C9ULW7_BRUAB/34-216
C9UXW9_BRUAB/34-216
C9VAA9_BRUNE/235-420
C9VAA9_BRUNE/34-216
C9VJD8_9RHIZ/235-420
C9VJD8_9RHIZ/34-216
C9VSK0_BRUAB/235-420
C9VSK0_BRUAB/34-216
C9WXZ4_NEIM8/269-458
C9WXZ4_NEIM8/61-242
C9WY18_NEIM8/271-456
C9WY18_NEIM8/63-247
C9X8B5_SALTD/308-491
C9X8B5_SALTD/88-278
C9X9G4_SALTD/288-473
C9X9G4_SALTD/67-266
C9XD03_SALTD/235-420
C9XD03_SALTD/27-209
C9XDR5_SALTD/272-449
C9XDR5_SALTD/62-243
C9XGX0_SALTD/233-426
C9XGX0_SALTD/27-211
C9XLI9_CLODC/315-424
C9XYC8_CROTZ/239-328
C9XYC8_CROTZ/32-216
C9XZX5_CROTZ/309-492
C9XZX5_CROTZ/73-282
C9Y0B9_CROTZ/241-437
C9Y0B9_CROTZ/35-219
C9Y534_CROTZ/267-453
C9Y534_CROTZ/59-246
C9Y5X6_CROTZ/101-285
C9Y5X6_CROTZ/308-493
C9Y8W1_9BURK/2-177
C9Y8W1_9BURK/203-378
C9Y9T5_9BURK/63-177
C9Y9T6_9BURK/11-197
C9YBC5_9BURK/36-221
C9YDA5_9BURK/17-77
C9YDA6_9BURK/276-382
C9YDA6_9BURK/68-255
C9YEI9_9BURK/266-448
C9YEI9_9BURK/50-243
C9YFX0_9BURK/49-240
C9YG98_9BURK/231-415
C9YG98_9BURK/83-193
C9YH20_9BURK/240-428
C9YH20_9BURK/32-217
C9YNY5_CLODR/315-424
CNRC_RALME/237-409
CNRC_RALME/35-215
CUSC_ECO57/270-455
CUSC_ECO57/63-247
CUSC_ECOL6/269-455
CUSC_ECOL6/63-247
CUSC_ECOLI/270-455
CUSC_ECOLI/63-247
CYAE_BORPE/274-460
CYAE_BORPE/65-250
CZCC_RALME/240-417
CZCC_RALME/44-218
D0AWA4_BRUAB/235-420
D0AWA4_BRUAB/34-216
D0B300_BRUME/235-420
D0B300_BRUME/34-216
D0BBI1_BRUSU/235-420
D0BBI1_BRUSU/34-216
D0BPZ6_9FUSO/22-214
D0BPZ6_9FUSO/238-422
D0BRE1_9FUSO/26-229
D0BRE1_9FUSO/263-430
D0BRM2_9FUSO/286-468
D0BRM2_9FUSO/54-270
D0BTF9_9FUSO/267-448
D0BTF9_9FUSO/57-241
D0BVP9_9GAMM/278-462
D0BVP9_9GAMM/67-253
D0BVY4_9GAMM/305-487
D0BVY4_9GAMM/96-280
D0BWP3_9GAMM/305-481
D0BWP3_9GAMM/43-284
D0BXA1_9GAMM/106-285
D0BXA1_9GAMM/314-490
D0BZP4_9GAMM/242-425
D0BZP4_9GAMM/33-223
D0BZR6_9GAMM/275-459
D0BZR6_9GAMM/64-250
D0C0X1_9GAMM/58-233
D0C140_9GAMM/288-478
D0C140_9GAMM/75-267
D0C1M2_9GAMM/23-222
D0C1M2_9GAMM/245-431
D0C5F4_9GAMM/1-172
D0C5F6_9GAMM/1-172
D0C5J3_ACIBA/288-478
D0C5J3_ACIBA/75-267
D0C742_ACIBA/242-425
D0C742_ACIBA/33-223
D0C8V4_ACIBA/1-112
D0C8V4_ACIBA/141-317
D0CAD4_ACIBA/305-487
D0CAD4_ACIBA/96-280
D0CB42_ACIBA/23-222
D0CB42_ACIBA/245-431
D0CBI7_ACIBA/305-481
D0CBI7_ACIBA/43-284
D0CCL4_ACIBA/263-436
D0CCL4_ACIBA/59-237
D0CDQ0_ACIBA/278-462
D0CDQ0_ACIBA/67-253
D0CNI0_9SYNE/280-476
D0CNI0_9SYNE/64-257
D0CSA7_9RHOB/306-489
D0CSA7_9RHOB/82-279
D0CX29_9RHOB/242-425
D0CX29_9RHOB/42-223
D0CZ44_9RHOB/220-403
D0CZ44_9RHOB/429-604
D0D7F6_9RHOB/242-425
D0D7F6_9RHOB/25-223
D0FNM7_ERWPY/233-427
D0FNM7_ERWPY/27-211
D0FTK1_ERWPY/268-454
D0FTK1_ERWPY/60-247
D0FTY3_ERWPY/309-492
D0FTY3_ERWPY/71-282
D0GFI5_BRUME/235-420
D0GFI5_BRUME/34-216
D0GIG4_9FUSO/9-168
D0GNM3_9FUSO/239-425
D0GNM3_9FUSO/28-215
D0GP09_9FUSO/30-233
D0GQQ1_VIBMI/230-419
D0GQQ1_VIBMI/25-207
D0GUU9_VIBMI/241-425
D0GUU9_VIBMI/32-221
D0GUW3_VIBMI/26-243
D0GUW3_VIBMI/263-447
D0GVC2_VIBMI/226-404
D0GVC2_VIBMI/25-202
D0H0A4_VIBMI/257-436
D0H0A4_VIBMI/39-221
D0H577_VIBCH/230-419
D0H577_VIBCH/25-207
D0H7Q0_VIBCH/297-476
D0H7Q0_VIBCH/77-267
D0H8J5_VIBCH/226-404
D0H8J5_VIBCH/25-202
D0H8N0_VIBCH/26-247
D0H8N0_VIBCH/267-451
D0H8P4_VIBCH/233-417
D0H8P4_VIBCH/24-213
D0HE28_VIBMI/273-452
D0HE28_VIBMI/55-237
D0HGY6_VIBMI/239-417
D0HGY6_VIBMI/38-215
D0HH14_VIBMI/26-243
D0HH14_VIBMI/263-447
D0HH26_VIBMI/241-425
D0HH26_VIBMI/32-221
D0HHE9_VIBMI/230-419
D0HHE9_VIBMI/25-207
D0HK32_VIBCH/230-419
D0HK32_VIBCH/25-207
D0HR65_VIBCH/297-476
D0HR65_VIBCH/77-267
D0HSU6_VIBCH/226-404
D0HSU6_VIBCH/25-202
D0HSY4_VIBCH/26-247
D0HSY4_VIBCH/267-451
D0HSZ8_VIBCH/233-417
D0HSZ8_VIBCH/24-213
D0HUR8_VIBCH/233-417
D0HUR8_VIBCH/24-213
D0HVW4_VIBCH/1-79
D0HVW4_VIBCH/102-291
D0HYC6_VIBCH/226-404
D0HYC6_VIBCH/25-202
D0HZZ0_VIBCH/298-476
D0HZZ0_VIBCH/77-267
D0I1Q1_VIBCH/26-247
D0I1Q1_VIBCH/267-451
D0I6A4_VIBHO/39-222
D0I6G7_VIBHO/255-437
D0I7X6_VIBHO/248-443
D0I7X6_VIBHO/32-228
D0I8A7_VIBHO/231-419
D0I8A7_VIBHO/25-208
D0I8W8_VIBHO/2-184
D0I8W8_VIBHO/205-388
D0I9P2_VIBHO/272-456
D0I9P2_VIBHO/29-252
D0IAU6_VIBHO/254-438
D0IAU6_VIBHO/49-234
D0IF14_9VIBR/25-202
D0IF61_9VIBR/26-243
D0IF61_9VIBR/263-447
D0IF76_9VIBR/233-417
D0IF76_9VIBR/24-213
D0IJL8_9VIBR/257-436
D0IJL8_9VIBR/39-221
D0IM54_9VIBR/230-419
D0IM54_9VIBR/25-207
D0ISM5_HELP1/282-469
D0ISM5_HELP1/88-270
D0IT62_HELP1/247-421
D0IU19_HELP1/233-410
D0IUD6_HELP1/316-500
D0IUD6_HELP1/50-294
D0IUX3_COMT2/239-413
D0IUX3_COMT2/40-214
D0IVE8_COMT2/271-456
D0IVE8_COMT2/68-247
D0IVJ7_COMT2/300-481
D0IVJ7_COMT2/82-272
D0IVN1_COMT2/288-469
D0IVN1_COMT2/67-254
D0IVU9_COMT2/252-443
D0IVU9_COMT2/37-229
D0IWA7_COMT2/279-462
D0IWA7_COMT2/64-252
D0IXJ8_COMT2/273-458
D0IXJ8_COMT2/62-246
D0IXX4_COMT2/246-421
D0IXX4_COMT2/49-223
D0IXZ7_COMT2/230-401
D0IXZ7_COMT2/27-212
D0IZ52_COMT2/282-466
D0IZ52_COMT2/63-253
D0J0X9_COMT2/295-481
D0J0X9_COMT2/76-268
D0J179_COMT2/254-434
D0J179_COMT2/40-227
D0J226_COMT2/275-461
D0J226_COMT2/65-255
D0J3Q7_COMT2/111-307
D0J3Q7_COMT2/328-513
D0J3W3_COMT2/240-415
D0J3W3_COMT2/40-220
D0J4Q1_COMT2/271-453
D0J4Q1_COMT2/71-244
D0J554_COMT2/269-450
D0J554_COMT2/60-245
D0J626_COMT2/278-460
D0J626_COMT2/64-254
D0J6N5_COMT2/243-436
D0J6N5_COMT2/39-218
D0J7H1_COMT2/232-406
D0J7H1_COMT2/27-206
D0J7M9_COMT2/242-419
D0J7M9_COMT2/50-215
D0J7Y5_COMT2/282-467
D0J7Y5_COMT2/74-260
D0JF94_YERPD/250-440
D0JF94_YERPD/31-225
D0JFC9_YERPD/232-424
D0JFC9_YERPD/25-210
D0JHH6_YERPD/276-459
D0JHH6_YERPD/59-250
D0JPD3_YERP1/250-440
D0JPD3_YERP1/31-225
D0JPG6_YERP1/232-424
D0JPG6_YERP1/25-210
D0JRZ3_YERP1/276-459
D0JRZ3_YERP1/59-250
D0JZR1_HELP5/283-470
D0JZR1_HELP5/89-271
D0K099_HELP5/253-427
D0K137_HELP5/233-410
D0K137_HELP5/35-211
D0K1G0_HELP5/316-500
D0K1G0_HELP5/50-294
D0KEQ2_PECWW/231-424
D0KEQ2_PECWW/25-209
D0KFL4_PECWW/269-453
D0KFL4_PECWW/34-249
D0KG75_PECWW/285-464
D0KG75_PECWW/56-256
D0KHE7_PECWW/22-214
D0KHE7_PECWW/240-426
D0KHX2_PECWW/85-286
D0KI87_PECWW/234-413
D0KI87_PECWW/30-214
D0KJN8_PECWW/270-448
D0KJN8_PECWW/67-251
D0KJX1_PECWW/21-216
D0KJX1_PECWW/236-408
D0KLK6_PECWW/298-482
D0KLK6_PECWW/75-271
D0KXC5_HALNC/266-446
D0KXC5_HALNC/69-251
D0KY30_HALNC/247-434
D0KY30_HALNC/33-224
D0KYR6_HALNC/246-424
D0KYR6_HALNC/35-221
D0KYT8_HALNC/25-233
D0KYT8_HALNC/257-449
D0KYV9_HALNC/290-473
D0KYV9_HALNC/79-265
D0KYW2_HALNC/259-430
D0KYW2_HALNC/59-235
D0KZI4_HALNC/298-480
D0KZI4_HALNC/87-274
D0KZX5_HALNC/295-477
D0KZX5_HALNC/45-273
D0L0P8_HALNC/307-488
D0L0P8_HALNC/90-281
D0LMA3_HALO1/105-284
D0LMA3_HALO1/306-487
D0LMK2_HALO1/300-488
D0LMK2_HALO1/77-275
D0LNH8_HALO1/258-434
D0LNZ0_HALO1/272-454
D0LNZ0_HALO1/58-247
D0LP52_HALO1/331-522
D0LP52_HALO1/78-306
D0LPK4_HALO1/296-478
D0LPK4_HALO1/95-274
D0LTY7_HALO1/327-507
D0LTY7_HALO1/58-239
D0LX27_HALO1/274-460
D0LX27_HALO1/73-251
D0M1U2_VIBSE/264-448
D0M1U2_VIBSE/28-244
D0M230_VIBSE/10-199
D0M230_VIBSE/219-403
D0M835_VIBSE/239-424
D0M835_VIBSE/25-216
D0MEW8_RHOM4/226-405
D0MEW8_RHOM4/26-202
D0MF77_RHOM4/235-419
D0MF77_RHOM4/33-211
D0MGK1_RHOM4/264-456
D0MGK1_RHOM4/33-239
D0MGZ3_RHOM4/307-515
D0MGZ3_RHOM4/36-281
D0MH12_RHOM4/246-434
D0MH12_RHOM4/29-225
D0MJK5_RHOM4/249-437
D0MJK5_RHOM4/27-226
D0MK62_RHOM4/18-209
D0MK62_RHOM4/236-426
D0PCR0_BRUSU/235-420
D0PCR0_BRUSU/34-216
D0PIY0_BRUSU/235-420
D0PIY0_BRUSU/34-216
D0RHE2_9RHIZ/235-420
D0RHE2_9RHIZ/34-216
D0RPJ7_9RICK/235-419
D0RPJ7_9RICK/27-215
D0RY30_ACICA/242-425
D0RY30_ACICA/33-223
D0S195_ACICA/305-481
D0S195_ACICA/43-284
D0S211_ACICA/287-477
D0S211_ACICA/74-266
D0S292_ACICA/288-470
D0S292_ACICA/64-260
D0S2D0_ACICA/106-285
D0S2D0_ACICA/314-490
D0S4H6_ACICA/262-436
D0S4H6_ACICA/61-237
D0S5K6_ACICA/305-487
D0S5K6_ACICA/96-280
D0S607_ACICA/23-222
D0S607_ACICA/245-431
D0S703_ACICA/278-462
D0S703_ACICA/67-253
D0S7M4_ACICA/106-285
D0S7M4_ACICA/314-490
D0S9A6_ACIJO/220-398
D0S9C3_ACIJO/245-411
D0S9C3_ACIJO/37-212
D0SBD7_ACIJO/274-458
D0SBD7_ACIJO/66-249
D0SBW1_ACIJO/304-480
D0SBW1_ACIJO/41-283
D0SDN1_ACIJO/239-425
D0SDN1_ACIJO/26-216
D0SGC4_ACIJO/276-459
D0SGC4_ACIJO/68-252
D0SGQ7_ACIJO/247-413
D0SGQ7_ACIJO/35-212
D0SH59_ACIJO/232-424
D0SH59_ACIJO/27-212
D0SJX2_ACIJU/76-254
D0SK85_ACIJU/312-488
D0SK85_ACIJU/50-291
D0SLU9_ACIJU/278-462
D0SLU9_ACIJU/67-253
D0SNI4_ACIJU/267-440
D0SNI4_ACIJU/53-241
D0SQ25_ACIJU/274-456
D0SQ25_ACIJU/65-249
D0SQG3_ACIJU/134-307
D0SQI0_ACIJU/18-203
D0SQI0_ACIJU/228-405
D0SR69_ACIJU/133-307
D0SRR3_ACIJU/106-214
D0SS99_ACILW/288-474
D0SS99_ACILW/78-264
D0SVQ4_ACILW/291-468
D0SVQ4_ACILW/84-263
D0SX09_ACILW/276-459
D0SX09_ACILW/64-250
D0SY43_ACILW/24-221
D0SY43_ACILW/244-430
D0SZL6_ACILW/242-418
D0SZL6_ACILW/42-220
D0T0K4_ACILW/310-486
D0T0K4_ACILW/51-289
D0T102_ACIRA/245-411
D0T102_ACIRA/30-213
D0T378_ACIRA/276-460
D0T378_ACIRA/65-251
D0T4X6_ACIRA/308-482
D0T4X6_ACIRA/44-287
D0T5L3_ACIRA/119-295
D0T644_ACIRA/23-223
D0T644_ACIRA/246-432
D0T6W0_ACIRA/294-477
D0T6W0_ACIRA/86-270
D0T8K1_ACIRA/242-418
D0T8K1_ACIRA/42-220
D0T9B4_9BACE/1068-1239
D0T9B4_9BACE/1273-1436
D0T9C8_9BACE/253-430
D0T9C8_9BACE/33-227
D0T9H7_9BACE/245-430
D0T9H7_9BACE/27-223
D0T9J7_9BACE/251-437
D0T9J7_9BACE/34-228
D0T9X7_9BACE/220-393
D0T9X7_9BACE/23-199
D0TA84_9BACE/277-459
D0TA84_9BACE/70-252
D0TAU5_9BACE/278-459
D0TAU5_9BACE/30-254
D0TAZ0_9BACE/1099-1285
D0TAZ0_9BACE/1309-1491
D0TBF0_9BACE/243-428
D0TBF0_9BACE/29-228
D0TBI4_9BACE/243-425
D0TBI4_9BACE/27-218
D0TBL4_9BACE/54-251
D0TCD9_9BACE/236-413
D0TCD9_9BACE/27-210
D0TCK9_9BACE/269-452
D0TCK9_9BACE/63-245
D0TDJ7_9BACE/249-439
D0TDJ7_9BACE/30-220
D0TDW4_9BACE/104-268
D0TDW4_9BACE/290-478
D0TE45_9BACE/241-429
D0TE45_9BACE/29-215
D0TE72_9BACE/245-432
D0TE72_9BACE/26-221
D0TGJ7_9BACE/288-472
D0TGJ7_9BACE/31-266
D0TIB7_9BACE/243-438
D0TIB7_9BACE/27-218
D0TIC4_9BACE/273-458
D0TIC4_9BACE/36-247
D0TIJ9_9BACE/293-477
D0TIJ9_9BACE/64-268
D0TIP3_9BACE/232-418
D0TIP3_9BACE/32-209
D0TIX2_9BACE/25-244
D0TIX2_9BACE/269-455
D0TIX8_9BACE/23-162
D0TIX8_9BACE/293-483
D0TJ33_9BACE/278-462
D0TJ33_9BACE/64-252
D0TL68_9BACE/250-436
D0TL68_9BACE/28-225
D0TLJ1_9BACE/261-446
D0TLJ1_9BACE/41-234
D0TMC2_9BACE/267-449
D0TMC2_9BACE/61-242
D0TN12_9BACE/281-462
D0TN12_9BACE/71-255
D0TNK1_9BACE/272-454
D0TNK1_9BACE/65-247
D0TNZ9_9BACE/25-219
D0TPC5_9BACE/238-415
D0TPC5_9BACE/29-212
D0TPU2_9BACE/284-471
D0TPU2_9BACE/29-262
D0TPW9_9BACE/279-460
D0TPW9_9BACE/62-250
D0TQB6_9BACE/252-439
D0TQB6_9BACE/33-229
D0TR10_9BACE/222-393
D0TR10_9BACE/25-201
D0TR51_9BACE/249-437
D0TR51_9BACE/32-226
D0TR58_9BACE/2-86
D0TRX2_9BACE/272-460
D0TRX2_9BACE/46-244
D0TS17_9BACE/46-240
D0TSJ9_9BACE/28-252
D0TSJ9_9BACE/280-458
D0TTQ0_9BACE/270-452
D0TTQ0_9BACE/60-246
D0TUB9_9BACE/29-277
D0TUB9_9BACE/303-488
D0TUH7_9BACE/1279-1441
D0TWS7_9BACE/286-472
D0TWS7_9BACE/29-264
D0TX49_9BACE/252-437
D0TX49_9BACE/30-228
D0TXN2_9BACE/241-423
D0TXN2_9BACE/28-217
D0W537_NEICI/249-434
D0W537_NEICI/41-225
D0W6F2_NEILA/271-456
D0W6F2_NEILA/63-247
D0WVE7_VIBAL/275-455
D0WVE7_VIBAL/66-249
D0WWV2_VIBAL/264-446
D0WXX0_VIBAL/228-407
D0WXX0_VIBAL/27-204
D0WZN7_VIBAL/303-490
D0WZN7_VIBAL/69-251
D0X020_VIBAL/264-448
D0X020_VIBAL/28-244
D0X0F8_VIBAL/239-424
D0X0F8_VIBAL/25-216
D0X2X5_VIBAL/232-416
D0X2X5_VIBAL/24-212
D0X2Y7_VIBAL/218-407
D0X2Y7_VIBAL/5-191
D0X453_VIBAL/234-418
D0X453_VIBAL/25-214
D0X6C4_VIBHA/264-446
D0X7A6_VIBHA/241-426
D0X7A6_VIBHA/25-218
D0X7I5_VIBHA/304-490
D0X7I5_VIBHA/69-251
D0XF53_VIBHA/300-483
D0XF53_VIBHA/62-273
D0XG84_VIBHA/264-448
D0XG84_VIBHA/28-244
D0XGX9_VIBHA/218-407
D0XGX9_VIBHA/5-191
D0XHS9_VIBHA/228-407
D0XHS9_VIBHA/27-204
D0XI23_VIBHA/20-170
D0XI24_VIBHA/40-224
D0XI94_VIBHA/234-418
D0XI94_VIBHA/25-214
D0XID9_VIBHA/236-420
D0XID9_VIBHA/29-216
D0YZ24_LISDA/230-423
D0YZV4_LISDA/253-441
D0YZV4_LISDA/42-233
D0Z075_LISDA/232-414
D0Z075_LISDA/25-209
D0Z1Z0_LISDA/296-483
D0Z1Z0_LISDA/63-245
D0Z310_LISDA/276-460
D0Z310_LISDA/30-256
D0Z380_LISDA/10-196
D0Z380_LISDA/216-400
D0Z5A7_LISDA/228-407
D0Z5A7_LISDA/27-204
D0Z7T6_EDWTE/271-455
D0Z7T6_EDWTE/64-247
D0Z9U8_EDWTE/231-429
D0Z9U8_EDWTE/25-209
D0ZM16_SALT1/290-473
D0ZM16_SALT1/70-260
D0ZNJ1_SALT1/288-473
D0ZNJ1_SALT1/67-266
D0ZRX5_SALT1/235-420
D0ZRX5_SALT1/27-209
D0ZTU8_SALT1/272-449
D0ZTU8_SALT1/62-243
D0ZX97_SALT1/231-424
D0ZX97_SALT1/25-209
D1AGE0_SEBTE/292-475
D1AGE0_SEBTE/78-265
D1AHV9_SEBTE/292-475
D1AHV9_SEBTE/78-265
D1AK10_SEBTE/257-413
D1APV4_SEBTE/22-207
D1APV4_SEBTE/233-418
D1ATV2_ANACI/222-403
D1ATV2_ANACI/25-203
D1AXZ1_STRM9/238-410
D1B036_SULD5/22-242
D1B036_SULD5/262-442
D1B151_SULD5/23-209
D1B151_SULD5/234-414
D1B1N6_SULD5/20-202
D1B1N6_SULD5/221-402
D1B1P4_SULD5/242-421
D1B1P4_SULD5/25-221
D1B267_SULD5/272-458
D1B267_SULD5/58-247
D1B3S2_SULD5/259-441
D1B3S2_SULD5/52-234
D1B479_SULD5/275-456
D1B479_SULD5/59-245
D1B6H4_THEAS/241-422
D1B6H4_THEAS/39-219
D1B6V5_THEAS/251-432
D1B6V5_THEAS/30-228
D1BLF1_VEIPT/272-456
D1BLF1_VEIPT/69-249
D1BNT8_VEIPT/136-336
D1BNT8_VEIPT/363-546
D1CXT1_9RHIZ/235-420
D1CXT1_9RHIZ/34-216
D1D6W6_NEIGO/271-456
D1D6W6_NEIGO/63-247
D1DA25_NEIGO/271-456
D1DA25_NEIGO/63-247
D1DGB8_NEIGO/271-456
D1DGB8_NEIGO/63-247
D1DQN7_NEIGO/271-456
D1DQN7_NEIGO/63-247
D1DXB9_NEIGO/271-456
D1DXB9_NEIGO/63-247
D1E404_NEIGO/271-456
D1E404_NEIGO/63-247
D1EA64_NEIGO/271-456
D1EA64_NEIGO/63-247
D1EGZ4_NEIGO/271-456
D1EGZ4_NEIGO/63-247
D1ES69_9RHIZ/235-420
D1ES69_9RHIZ/34-216
D1EYZ2_BRUME/235-420
D1EYZ2_BRUME/34-216
D1F8J3_BRUME/235-420
D1F8J3_BRUME/34-216
D1FFB0_9RHIZ/235-420
D1FFB0_9RHIZ/34-216
D1J6Q2_LISDA/228-407
D1J6Q2_LISDA/27-204
D1JKH6_9BACE/13-248
D1JKH6_9BACE/270-456
D1JKQ1_9BACE/25-216
D1JLH5_9BACE/273-462
D1JLH5_9BACE/48-246
D1JLT9_9BACE/59-242
D1JML5_9BACE/218-389
D1JML5_9BACE/23-198
D1JMV5_9BACE/237-414
D1JMV5_9BACE/28-211
D1JNJ9_9BACE/284-471
D1JNJ9_9BACE/29-262
D1JNM3_9BACE/276-459
D1JNM3_9BACE/61-249
D1JNT2_9BACE/282-460
D1JNT2_9BACE/31-255
D1JPD6_9BACE/23-217
D1JQ42_9BACE/288-470
D1JQI3_9BACE/276-458
D1JQI3_9BACE/67-251
D1JRG7_9BACE/246-434
D1JRG7_9BACE/31-222
D1JRR9_9BACE/247-434
D1JRR9_9BACE/28-224
D1JSI2_9BACE/268-451
D1JSI2_9BACE/28-245
D1JSM7_9BACE/242-423
D1JSM7_9BACE/28-217
D1JT50_9BACE/287-475
D1JT50_9BACE/29-265
D1JT94_9BACE/271-452
D1JT94_9BACE/60-246
D1JU09_9BACE/281-463
D1JU09_9BACE/75-256
D1JU28_9BACE/313-500
D1JU28_9BACE/46-189
D1JUN5_9BACE/219-390
D1JV28_9BACE/1280-1438
D1JW07_9BACE/248-433
D1JW07_9BACE/27-222
D1JW23_9BACE/245-428
D1JW23_9BACE/27-224
D1JWD5_9BACE/25-270
D1JWD5_9BACE/296-481
D1JXS8_9BACE/252-442
D1JXS8_9BACE/28-226
D1JZH0_9BACE/288-475
D1JZH0_9BACE/31-266
D1K0D2_9BACE/21-197
D1K0D2_9BACE/219-386
D1K0G4_9BACE/257-430
D1K0G4_9BACE/29-233
D1K0S5_9BACE/16-213
D1K162_9BACE/13-204
D1K162_9BACE/229-410
D1K1B4_9BACE/280-465
D1K1B4_9BACE/40-259
D1K1N1_9BACE/23-266
D1K1N1_9BACE/288-476
D1K230_9BACE/239-427
D1K230_9BACE/25-215
D1K2N6_9BACE/234-411
D1K2N6_9BACE/25-208
D1K2Z7_9BACE/244-435
D1K2Z7_9BACE/30-220
D1K4G0_9BACE/20-208
D1K4G0_9BACE/242-423
D1K4M9_9BACE/26-220
D1K536_9BACE/285-473
D1K536_9BACE/30-263
D1K5M7_9BACE/266-448
D1K5M7_9BACE/60-241
D1K6D4_9BACE/279-462
D1K6D4_9BACE/63-252
D1K6J7_9BACE/25-273
D1K6J7_9BACE/299-484
D1K6L5_9BACE/274-457
D1K6L5_9BACE/67-249
D1K6L8_9BACE/253-434
D1K6L8_9BACE/32-223
D1K895_9BACE/27-251
D1K895_9BACE/276-456
D1K8B3_9BACE/297-471
D1K8B3_9BACE/68-272
D1K8S4_9BACE/245-432
D1K8S4_9BACE/26-222
D1K9D4_9BACE/272-454
D1K9D4_9BACE/62-248
D1KA69_9BACE/270-453
D1KA69_9BACE/62-244
D1KD99_9GAMM/234-410
D1N1J6_9BACT/277-468
D1N1J6_9BACT/57-251
D1N2S8_9BACT/272-464
D1N2S8_9BACT/53-246
D1N2T2_9BACT/276-476
D1N2T2_9BACT/57-250
D1N4C9_9BACT/283-464
D1N4C9_9BACT/56-256
D1N766_9BACT/268-462
D1N766_9BACT/53-242
D1N7Y0_9BACT/39-190
D1N8M3_9BACT/54-255
D1NH54_HAEIF/40-161
D1NK47_CLOTM/254-362
D1P1I7_9ENTR/231-426
D1P1I7_9ENTR/25-209
D1P662_9ENTR/234-404
D1P662_9ENTR/28-213
D1P9K5_9BACT/226-424
D1P9K5_9BACT/42-216
D1P9R0_9BACT/279-468
D1P9R0_9BACT/56-253
D1PAI3_9BACT/248-433
D1PAI3_9BACT/25-222
D1PDR8_9BACT/251-441
D1PDR8_9BACT/28-219
D1PGM7_9BACT/280-460
D1PGM7_9BACT/70-253
D1PGY2_9BACT/26-282
D1PGY2_9BACT/313-499
D1PVT6_9BACT/26-291
D1PVT6_9BACT/319-503
D1PYD2_9BACT/100-294
D1PYS2_9BACT/16-215
D1PYS2_9BACT/244-429
D1PZ74_9BACT/290-468
D1PZ74_9BACT/81-263
D1Q028_9BACT/1074-1249
D1QN76_9BACT/25-281
D1QN76_9BACT/311-495
D1QNN2_9BACT/281-462
D1QNN2_9BACT/72-255
D1QPT3_9BACT/23-215
D1QPT3_9BACT/233-412
D1QQL8_9BACT/253-442
D1QQL8_9BACT/28-227
D1QRD4_9BACT/288-473
D1QRD4_9BACT/63-264
D1R442_9CHLA/300-481
D1R442_9CHLA/67-272
D1R5R9_9CHLA/286-465
D1R5R9_9CHLA/61-259
D1R662_9CHLA/211-395
D1R662_9CHLA/6-192
D1R670_9CHLA/221-394
D1R6J1_9CHLA/258-441
D1R6J1_9CHLA/42-234
D1R7G6_9CHLA/267-451
D1R7G6_9CHLA/49-244
D1R7L9_9CHLA/204-387
D1R7L9_9CHLA/28-179
D1R8H2_9CHLA/15-230
D1R8H2_9CHLA/253-442
D1R8M5_9CHLA/278-460
D1R8M5_9CHLA/39-250
D1R9G2_9CHLA/269-445
D1R9G2_9CHLA/69-245
D1RA70_9CHLA/288-472
D1RA70_9CHLA/57-264
D1RBN2_9CHLA/20-201
D1RBN2_9CHLA/223-400
D1RCS7_LEGLO/315-508
D1RD95_LEGLO/11-192
D1RD95_LEGLO/213-390
D1RDA1_LEGLO/276-464
D1RDA1_LEGLO/59-249
D1RDE1_LEGLO/103-294
D1RDE1_LEGLO/317-506
D1REC5_LEGLO/62-240
D1RFQ4_LEGLO/106-311
D1RFQ4_LEGLO/332-510
D1RFZ0_LEGLO/290-472
D1RFZ0_LEGLO/70-263
D1RH32_LEGLO/23-212
D1RH32_LEGLO/236-428
D1RHE9_LEGLO/266-444
D1RHE9_LEGLO/60-238
D1RI69_LEGLO/273-457
D1RI69_LEGLO/58-249
D1RI75_LEGLO/283-466
D1RI75_LEGLO/61-257
D1RI79_LEGLO/275-469
D1RI79_LEGLO/64-253
D1RIG9_LEGLO/284-469
D1RIG9_LEGLO/62-262
D1RKQ0_LEGLO/262-438
D1RKQ0_LEGLO/60-238
D1RKV2_LEGLO/283-452
D1RKV2_LEGLO/82-260
D1RL28_LEGLO/300-485
D1RL28_LEGLO/74-276
D1RLM0_LEGLO/283-460
D1RLM0_LEGLO/37-256
D1RNV1_SEROD/254-440
D1RNV1_SEROD/29-227
D1RPG3_SEROD/270-450
D1RPG3_SEROD/60-244
D1RRN3_SEROD/277-463
D1RRN3_SEROD/66-254
D1RTH5_SEROD/288-472
D1RTH5_SEROD/65-261
D1RTY9_SEROD/235-414
D1RTY9_SEROD/30-215
D1RUJ0_SEROD/253-439
D1RUJ0_SEROD/29-227
D1RV44_SEROD/231-421
D1RV44_SEROD/25-209
D1RZP7_SEROD/230-424
D1RZP7_SEROD/24-208
D1S121_SEROD/282-470
D1S121_SEROD/64-257
D1TQ63_YERPE/276-459
D1TQ63_YERPE/59-250
D1TTC4_YERPE/232-424
D1TTC4_YERPE/25-210
D1TTU0_YERPE/250-440
D1TTU0_YERPE/31-225
D1VXT2_9BACT/277-459
D1VXT2_9BACT/69-252
D1VYK9_9BACT/253-446
D1VYK9_9BACT/37-228
D1VZG8_9BACT/251-439
D1VZG8_9BACT/28-225
D1VZU5_9BACT/25-281
D1VZU5_9BACT/310-492
D1W058_9BACT/219-389
D1W058_9BACT/23-199
D1W293_9BACT/23-217
D1W2J6_9BACT/26-282
D1W2J6_9BACT/307-493
D1W4G0_9BACT/23-217
D1W4J8_9BACT/279-459
D1W4J8_9BACT/69-252
D1W6D1_9BACT/272-460
D1W6D1_9BACT/49-246
D1W6L5_9BACT/243-436
D1W6L5_9BACT/27-218
D1W7P5_9BACT/1076-1251
D1W7P5_9BACT/1265-1437
D1XWH5_9BACT/25-281
D1XWH5_9BACT/312-494
D1XX25_9BACT/277-455
D1XX25_9BACT/67-250
D1XZ39_9BACT/220-406
D1XZ39_9BACT/27-201
D1Y553_9BACT/265-445
D1Y553_9BACT/39-240
D1Y5I2_9BACT/237-418
D1Y5I2_9BACT/29-215
D1Y801_9BACT/235-418
D1Y801_9BACT/27-212
D1Y8N0_9BACT/265-449
D1Y8N0_9BACT/53-235
D1YQM9_9FIRM/272-456
D1YQM9_9FIRM/69-249
D1YQZ9_9FIRM/136-336
D1YQZ9_9FIRM/363-546
D2A7M2_SHIF2/186-382
D2A7M2_SHIF2/5-164
D2A961_SHIF2/270-455
D2A961_SHIF2/63-247
D2ADE4_SHIF2/290-476
D2ADE4_SHIF2/69-268
D2AEV2_SHIF2/10-155
D2AEV2_SHIF2/176-362
D2AKB5_FRATE/291-483
D2AKB5_FRATE/86-268
D2ANQ0_FRATE/243-436
D2ANQ0_FRATE/29-220
D2AP59_FRATE/287-470
D2AP59_FRATE/68-263
D2BS01_DICD5/279-461
D2BS01_DICD5/64-252
D2BVE0_DICD5/235-413
D2BVE0_DICD5/30-214
D2BWA5_DICD5/290-473
D2BWA5_DICD5/65-261
D2BXC1_DICD5/282-464
D2BXC1_DICD5/56-256
D2C003_DICD5/24-216
D2C003_DICD5/242-428
D2C165_DICD5/294-480
D2C165_DICD5/53-273
D2C244_DICD5/231-424
D2C244_DICD5/25-209
D2C7Z2_THENR/235-407
D2C7Z3_THENR/211-323
D2ESF1_9BACE/242-419
D2ESF1_9BACE/27-217
D2ET97_9BACE/289-475
D2ET97_9BACE/32-267
D2ETF1_9BACE/270-452
D2ETF1_9BACE/60-246
D2ETS7_9BACE/272-461
D2ETS7_9BACE/47-245
D2EUW4_9BACE/25-263
D2EUW4_9BACE/285-473
D2EVB2_9BACE/247-434
D2EVB2_9BACE/28-224
D2EVP4_9BACE/248-433
D2EVP4_9BACE/25-224
D2EVV0_9BACE/248-434
D2EVV0_9BACE/26-223
D2EVW8_9BACE/280-462
D2EVW8_9BACE/73-255
D2EVX9_9BACE/257-443
D2EVX9_9BACE/38-231
D2EWL5_9BACE/276-457
D2EWL5_9BACE/66-250
D2EX51_9BACE/282-464
D2EX51_9BACE/75-257
D2EYS8_9BACE/29-274
D2EYS8_9BACE/302-486
D2EZD8_9BACE/235-406
D2EZD8_9BACE/25-201
D2F1J4_9BACE/279-462
D2F1J4_9BACE/33-257
D2F255_9BACE/77-271
D2F2A4_9BACE/25-219
D2F2H8_9BACE/286-469
D2F2H8_9BACE/71-259
D2F2K9_9BACE/284-471
D2F2K9_9BACE/29-262
D2L468_9DELT/363-545
D2L9N6_9DELT/268-444
D2LAB1_9DELT/111-325
D2LAB1_9DELT/347-538
D2MIR9_9BACT/118-290
D2MJ65_9BACT/24-215
D2MJ65_9BACT/241-432
D2MJQ9_9BACT/1-164
D2MJQ9_9BACT/186-358
D2MRL4_CAMJE/284-466
D2MRL4_CAMJE/65-256
D2MS93_CAMJE/263-443
D2MS93_CAMJE/51-234
D2MTE1_CAMJE/217-415
D2MTE1_CAMJE/24-207
D2MX26_CAMJE/263-443
D2MX26_CAMJE/51-234
D2MYE5_CAMJE/19-202
D2MYE5_CAMJE/212-410
D2N003_CAMJE/284-466
D2N003_CAMJE/65-256
D2NE61_ECOS5/270-455
D2NE61_ECOS5/63-247
D2NFK0_ECOS5/290-476
D2NFK0_ECOS5/69-268
D2NI42_ECOS5/268-437
D2NI42_ECOS5/57-240
D2NK87_ECOS5/287-473
D2NK87_ECOS5/67-266
D2NMP3_ECOS5/231-427
D2NMP3_ECOS5/25-209
D2QBK7_SPILD/25-226
D2QBK7_SPILD/253-433
D2QBY5_SPILD/252-433
D2QBY5_SPILD/26-224
D2QDV3_SPILD/307-489
D2QDV3_SPILD/84-281
D2QF49_SPILD/18-224
D2QF49_SPILD/247-430
D2QFJ8_SPILD/291-479
D2QFJ8_SPILD/30-264
D2QFK9_SPILD/258-442
D2QFK9_SPILD/35-232
D2QG09_SPILD/258-441
D2QG09_SPILD/26-230
D2QHA9_SPILD/239-417
D2QHA9_SPILD/32-215
D2QHB7_SPILD/260-442
D2QHB7_SPILD/28-238
D2QHH5_SPILD/273-461
D2QHH5_SPILD/40-246
D2QHP8_SPILD/74-266
D2QHZ4_SPILD/284-471
D2QHZ4_SPILD/67-262
D2QIC4_SPILD/251-439
D2QIC4_SPILD/29-228
D2QIR1_SPILD/289-480
D2QIR1_SPILD/37-256
D2QJC0_SPILD/253-433
D2QJC0_SPILD/26-227
D2QJJ8_SPILD/234-411
D2QJJ8_SPILD/26-209
D2QKD5_SPILD/289-472
D2QKD5_SPILD/63-264
D2QL15_SPILD/263-484
D2QL15_SPILD/46-237
D2QLV3_SPILD/263-440
D2QLV3_SPILD/31-227
D2QLY7_SPILD/260-438
D2QLY7_SPILD/43-238
D2QMC5_SPILD/1077-1251
D2QMC5_SPILD/1273-1460
D2QMI1_SPILD/265-454
D2QMI1_SPILD/47-243
D2QMQ9_SPILD/258-446
D2QMQ9_SPILD/33-233
D2QNI7_SPILD/235-428
D2QNI7_SPILD/25-224
D2QT40_SPILD/275-459
D2QT40_SPILD/34-251
D2QUM5_SPILD/253-428
D2QUM5_SPILD/27-221
D2QUR5_SPILD/294-480
D2QUR5_SPILD/67-272
D2QV76_SPILD/265-445
D2QV76_SPILD/48-243
D2QV79_SPILD/1091-1265
D2QV79_SPILD/1288-1476
D2QV91_SPILD/1084-1258
D2QV91_SPILD/1281-1467
D2QVD9_SPILD/50-233
D2QVJ3_SPILD/62-245
D2QW77_PIRSD/305-490
D2QW77_PIRSD/80-280
D2QXK0_PIRSD/266-444
D2QXK0_PIRSD/68-243
D2QZ22_PIRSD/396-602
D2R1Q4_PIRSD/226-377
D2R1Q4_PIRSD/401-601
D2R7J8_PIRSD/418-604
D2R973_PIRSD/417-605
D2R975_PIRSD/289-468
D2R975_PIRSD/91-267
D2RLV2_ACIFV/241-424
D2RLV2_ACIFV/36-219
D2RNQ1_ACIFV/302-487
D2RNQ1_ACIFV/77-278
D2T2U7_ERWP6/231-425
D2T2U7_ERWP6/25-209
D2TD58_ERWP6/268-454
D2TD58_ERWP6/60-247
D2TDY2_ERWP6/315-498
D2TDY2_ERWP6/77-288
D2TJQ7_CITRI/293-488
D2TJQ7_CITRI/96-278
D2TJZ8_CITRI/229-401
D2TJZ8_CITRI/30-202
D2TK24_CITRI/239-427
D2TK24_CITRI/27-211
D2TQT7_CITRI/280-459
D2TQT7_CITRI/71-255
D2TR24_CITRI/244-417
D2TR24_CITRI/35-219
D2TR84_CITRI/288-473
D2TR84_CITRI/94-270
D2TRG3_CITRI/292-473
D2TRG3_CITRI/67-266
D2TRN2_CITRI/231-427
D2TRN2_CITRI/25-209
D2TUP5_CITRI/271-448
D2TUP5_CITRI/61-242
D2U2C0_9ENTR/242-436
D2U2C0_9ENTR/36-220
D2U8U9_XANAP/278-460
D2U8U9_XANAP/61-251
D2U9J5_XANAP/289-475
D2U9J5_XANAP/76-266
D2UAQ9_XANAP/283-469
D2UAQ9_XANAP/69-259
D2UC31_XANAP/24-238
D2UC31_XANAP/262-449
D2UDG2_XANAP/296-480
D2UDG2_XANAP/82-270
D2UE68_XANAP/267-453
D2UE68_XANAP/63-242
D2UEQ4_XANAP/290-473
D2UEQ4_XANAP/60-264
D2UGX3_XANAP/282-468
D2UGX3_XANAP/77-259
D2Y9R9_VIBMI/257-436
D2Y9R9_VIBMI/39-221
D2YB94_VIBMI/26-243
D2YB94_VIBMI/263-447
D2YBA5_VIBMI/241-425
D2YBA5_VIBMI/32-221
D2YBE3_VIBMI/226-404
D2YBE3_VIBMI/25-202
D2YHJ8_VIBMI/230-419
D2YHJ8_VIBMI/25-207
D2YJS4_VIBMI/26-243
D2YJS4_VIBMI/263-447
D2YKM3_VIBMI/83-262
D2YMD9_VIBMI/230-419
D2YMD9_VIBMI/25-207
D2YQH7_VIBMI/241-425
D2YQH7_VIBMI/32-221
D2YTA6_VIBMI/226-404
D2YTA6_VIBMI/25-202
D2Z4F5_9BACT/256-439
D2Z4F5_9BACT/32-234
D2Z510_9BACT/296-479
D2Z510_9BACT/78-268
D2Z5E0_9BACT/237-420
D2Z5E0_9BACT/30-214
D2Z5X1_9BACT/231-412
D2Z5X1_9BACT/32-209
D2ZBV5_9ENTR/251-437
D2ZBV5_9ENTR/27-225
D2ZC37_9ENTR/267-453
D2ZC37_9ENTR/59-246
D2ZC48_9ENTR/252-424
D2ZC48_9ENTR/43-227
D2ZEM3_9ENTR/284-466
D2ZEM3_9ENTR/62-261
D2ZH68_9ENTR/301-484
D2ZH68_9ENTR/65-274
D2ZH80_9ENTR/270-450
D2ZH80_9ENTR/60-244
D2ZJC3_9ENTR/270-447
D2ZJC3_9ENTR/60-241
D2ZKG9_9ENTR/233-426
D2ZKG9_9ENTR/27-211
D2ZSE5_NEIMU/198-368
D2ZSE5_NEIMU/2-176
D2ZUA6_NEIMU/272-457
D2ZUA6_NEIMU/64-248
D2ZVB0_NEIMU/111-314
D2ZVB0_NEIMU/336-522
D2ZWM5_NEIMU/295-479
D2ZWM5_NEIMU/61-269
D2ZYQ4_NEIMU/291-474
D2ZYQ4_NEIMU/74-265
D2ZZI2_NEIMU/272-454
D2ZZI2_NEIMU/64-247
D3A3N9_NEISU/11-194
D3A3N9_NEISU/222-384
D3A483_NEISU/281-462
D3A483_NEISU/72-255
D3A6T8_NEISU/279-463
D3A6T8_NEISU/70-254
D3A8E9_NEISU/273-460
D3A8E9_NEISU/60-251
D3AC50_9CLOT/262-371
D3AC51_9CLOT/136-241
D3DF94_HYDTT/18-216
D3DF94_HYDTT/238-420
D3DF96_HYDTT/20-204
D3DF96_HYDTT/224-411
D3DGU2_HYDTT/226-409
D3DGU2_HYDTT/23-202
D3DJF5_HYDTT/17-197
D3DJF5_HYDTT/217-387
D3DJY9_HYDTT/20-202
D3DJY9_HYDTT/220-396
D3DK21_HYDTT/21-227
D3DK21_HYDTT/246-430
D3DK97_HYDTT/18-201
D3DK97_HYDTT/217-392
D3EPP5_UCYNA/273-457
D3EPP5_UCYNA/53-250
D3FK19_CAMJI/284-466
D3FK19_CAMJI/65-256
D3FKB1_CAMJI/263-443
D3FKB1_CAMJI/51-234
D3FMN7_CAMJI/217-415
D3FMN7_CAMJI/24-206
D3G2A1_ZYMMO/303-486
D3G2A1_ZYMMO/81-277
D3GTW5_ECO44/290-476
D3GTW5_ECO44/69-268
D3GVB7_ECO44/258-431
D3GVB7_ECO44/49-233
D3GVU4_ECO44/233-429
D3GVU4_ECO44/27-211
D3GWA8_ECO44/270-455
D3GWA8_ECO44/63-247
D3H003_ECO44/287-473
D3H003_ECO44/67-266
D3HJC4_LEGLN/283-460
D3HJC4_LEGLN/37-256
D3HJU7_LEGLN/300-485
D3HJU7_LEGLN/74-276
D3HK19_LEGLN/267-436
D3HK19_LEGLN/66-244
D3HK68_LEGLN/262-438
D3HK68_LEGLN/60-238
D3HMF6_LEGLN/43-221
D3HMZ2_LEGLN/103-294
D3HMZ2_LEGLN/317-506
D3HN26_LEGLN/276-464
D3HN26_LEGLN/59-249
D3HN31_LEGLN/229-406
D3HN31_LEGLN/27-208
D3HNJ3_LEGLN/339-532
D3HPF8_LEGLN/284-469
D3HPF8_LEGLN/62-262
D3HPQ4_LEGLN/275-469
D3HPQ4_LEGLN/64-253
D3HPQ8_LEGLN/283-466
D3HPQ8_LEGLN/61-257
D3HPR4_LEGLN/297-481
D3HPR4_LEGLN/82-273
D3HQ72_LEGLN/266-444
D3HQ72_LEGLN/60-238
D3HQI0_LEGLN/23-212
D3HQI0_LEGLN/236-428
D3HRK8_LEGLN/290-472
D3HRK8_LEGLN/70-263
D3HRT9_LEGLN/106-311
D3HRT9_LEGLN/332-510
D3HZC8_9BACT/251-439
D3HZC8_9BACT/28-225
D3I1M7_9BACT/26-282
D3I1M7_9BACT/311-494
D3I1Q5_9BACT/278-458
D3I1Q5_9BACT/69-251
D3I1Y7_9BACT/247-428
D3I1Y7_9BACT/25-216
D3I5Y5_9BACT/24-224
D3I6G5_9BACT/276-455
D3I6G5_9BACT/67-250
D3I7Y6_9BACT/25-281
D3I7Y6_9BACT/318-499
D3I8A9_9BACT/13-228
D3I8A9_9BACT/255-432
D3I8Q7_9BACT/291-476
D3I8Q7_9BACT/67-268
D3I9F0_9BACT/287-468
D3I9F0_9BACT/79-261
D3IAH2_9BACT/27-283
D3IAH2_9BACT/308-494
D3IBI1_9BACT/235-422
D3IBZ7_9BACT/289-473
D3IBZ7_9BACT/63-264
D3IFA4_9BACT/266-455
D3IFA4_9BACT/41-240
D3IJP1_9BACT/13-233
D3IJP1_9BACT/259-435
D3IJX8_9BACT/13-210
D3IJX8_9BACT/225-415
D3IM94_9BACT/288-473
D3IM94_9BACT/63-264
D3IMG3_9BACT/277-458
D3IMG3_9BACT/69-251
D3JP69_YEREN/26-133
D3JUT8_9GAMM/275-459
D3JUT8_9GAMM/64-250
D3KZJ3_9BACT/256-434
D3KZJ3_9BACT/44-229
D3L5H6_9BACT/264-445
D3L5H6_9BACT/60-242
D3LV50_9FIRM/302-485
D3LV50_9FIRM/94-279
D3NU65_AZOS1/244-432
D3NU65_AZOS1/37-225
D3P1H3_AZOS1/242-431
D3P1H3_AZOS1/34-223
D3P3N2_AZOS1/256-441
D3P3N2_AZOS1/48-233
D3P442_AZOS1/280-464
D3P442_AZOS1/68-248
D3P4Q7_AZOS1/318-508
D3P4Q7_AZOS1/73-296
D3P8B1_AZOS1/117-317
D3P9H1_DEFDS/268-448
D3P9H1_DEFDS/57-243
D3PAE2_DEFDS/25-230
D3PAE2_DEFDS/250-433
D3PBX4_DEFDS/22-218
D3PBX4_DEFDS/239-421
D3PE87_DEFDS/231-418
D3PE87_DEFDS/26-219
D3PQ87_MEIRD/236-339
D3PQ87_MEIRD/62-173
D3PQ88_MEIRD/238-444
D3PQ88_MEIRD/38-215
D3PS24_MEIRD/240-433
D3PS24_MEIRD/34-223
D3PS25_MEIRD/17-173
D3PS25_MEIRD/223-330
D3QJS4_ECOCB/287-473
D3QJS4_ECOCB/67-266
D3QK86_ECOCB/290-476
D3QK86_ECOCB/69-268
D3QKH2_ECOCB/258-431
D3QKH2_ECOCB/49-233
D3QLL3_ECOCB/270-455
D3QLL3_ECOCB/63-247
D3QRR5_ECOCB/268-437
D3QRR5_ECOCB/57-240
D3QRY5_ECOCB/244-440
D3QRY5_ECOCB/38-222
D3RBU4_KLEVT/267-450
D3RBU4_KLEVT/57-240
D3RDU8_KLEVT/272-456
D3RDU8_KLEVT/64-248
D3RGJ5_KLEVT/231-426
D3RGJ5_KLEVT/25-209
D3RHL3_KLEVT/292-476
D3RHL3_KLEVT/70-268
D3RHV2_KLEVT/264-450
D3RHV2_KLEVT/57-244
D3RLW5_KLEVT/285-471
D3RLW5_KLEVT/67-264
D3RUT6_ALLVD/231-410
D3RVP3_ALLVD/237-422
D3RVP3_ALLVD/25-214
D3S9W0_THISK/248-433
D3S9W0_THISK/38-225
D3SA03_THISK/318-508
D3SA03_THISK/60-292
D3SAR2_THISK/278-458
D3SAR2_THISK/61-244
D3SBK5_THISK/280-463
D3SBK5_THISK/60-250
D3SCL3_THISK/233-411
D3SCL3_THISK/31-211
D3SD58_THISK/266-445
D3SD58_THISK/57-242
D3SDB6_THISK/256-433
D3SDB6_THISK/56-231
D3SEP2_THISK/238-433
D3SEP2_THISK/30-215
D3SL04_THEAH/21-225
D3SL04_THEAH/244-428
D3SMF1_THEAH/21-201
D3SMF1_THEAH/219-395
D3SNK2_THEAH/19-215
D3SNK2_THEAH/236-418
D3SNK4_THEAH/19-203
D3SNK4_THEAH/223-410
D3SQH3_THEAH/22-201
D3SQH3_THEAH/222-384
D3UGQ3_HELM1/242-429
D3UGQ3_HELM1/46-230
D3UHP8_HELM1/254-416
D3UHP8_HELM1/33-211
D3UJE7_HELM1/22-242
D3UJE7_HELM1/261-445
D3UJF5_HELM1/219-387
D3UWC7_XENBS/259-445
D3UWC7_XENBS/31-231
D3V2H5_XENBS/231-412
D3V2H5_XENBS/25-209
D3V8Z0_XENNA/293-475
D3V8Z0_XENNA/52-271
D3VAJ9_XENNA/38-236
D3VCL1_XENNA/264-450
D3VCL1_XENNA/38-236
D3VCR7_XENNA/231-419
D3VCR7_XENNA/25-209
D4B7W9_9ENTR/264-449
D4B7W9_9ENTR/43-242
D4BCS1_9ENTR/270-455
D4BCS1_9ENTR/63-247
D4BH75_9ENTR/22-214
D4BH75_9ENTR/234-415
D4BHP3_9ENTR/272-449
D4BHP3_9ENTR/62-243
D4BJP8_9ENTR/233-427
D4BJP8_9ENTR/27-211
D4BWU9_PRORE/250-446
D4BWU9_PRORE/44-228
D4BYB6_PRORE/277-459
D4BYB6_PRORE/71-255
D4BZQ6_PRORE/27-201
D4C0X5_PRORE/290-479
D4C0X5_PRORE/71-264
D4C1K1_PRORE/274-458
D4C1K1_PRORE/65-249
D4CBF6_9CLOT/150-267
D4CGP5_9CLOT/192-287
D4CTX7_9FUSO/22-214
D4CTX7_9FUSO/238-424
D4CUW5_9FUSO/286-468
D4CUW5_9FUSO/54-264
D4CYF5_9FUSO/26-230
D4DPN6_NEIEG/294-478
D4DPN6_NEIEG/60-268
D4DPU1_NEIEG/277-462
D4DPU1_NEIEG/64-253
D4DSL1_NEIEG/274-454
D4DSL1_NEIEG/64-247
D4DU77_NEIEG/115-318
D4DU77_NEIEG/340-526
D4E0S3_SEROD/233-423
D4E0S3_SEROD/27-211
D4E2I0_SEROD/282-470
D4E2I0_SEROD/64-257
D4E496_SEROD/230-412
D4E496_SEROD/7-201
D4E8Q1_SEROD/13-212
D4E8Q1_SEROD/239-425
D4EBK8_AGGAC/267-450
D4EBK8_AGGAC/59-243
D4EGW4_AGGAC/282-466
D4EGW4_AGGAC/64-255
D4F061_EDWTA/233-431
D4F061_EDWTA/27-211
D4F5T0_EDWTA/1-169
D4FB67_EDWTA/1-175
D4GBZ7_PANAM/269-452
D4GBZ7_PANAM/58-245
D4GC93_PANAM/282-464
D4GC93_PANAM/67-255
D4GIN8_PANAM/250-428
D4GIN8_PANAM/47-231
D4GIQ4_PANAM/270-454
D4GIQ4_PANAM/62-247
D4GN48_PANAM/107-291
D4GN48_PANAM/313-507
D4GNA6_PANAM/308-490
D4GNA6_PANAM/75-280
D4H1U8_DENA2/247-431
D4H1U8_DENA2/38-226
D4H2H4_DENA2/277-464
D4H2H4_DENA2/64-254
D4H3P5_DENA2/24-229
D4H3P5_DENA2/249-432
D4H5A1_DENA2/315-502
D4H5A1_DENA2/544-733
D4H5E1_DENA2/277-457
D4H5E1_DENA2/65-250
D4H7V8_DENA2/229-416
D4H7V8_DENA2/23-207
D4H896_DENA2/248-430
D4H896_DENA2/29-224
D4HVA2_ERWAC/231-425
D4HVA2_ERWAC/25-209
D4I024_ERWAC/309-492
D4I024_ERWAC/71-282
D4I0U8_ERWAC/271-454
D4I0U8_ERWAC/60-247
D4I3V5_ERWAC/10-208
D4I3V5_ERWAC/235-421
D4I9J5_ERWAE/309-492
D4I9J5_ERWAE/71-282
D4IA61_ERWAE/271-454
D4IA61_ERWAE/60-247
D4IBM1_ERWAE/233-427
D4IBM1_ERWAE/27-211
D4IFD3_ERWAE/254-440
D4IFD3_ERWAE/29-227
D4IIS2_9BACT/244-435
D4IIS2_9BACT/27-215
D4IJK3_9BACT/24-225
D4IJK3_9BACT/251-428
D4IJM0_9BACT/267-451
D4IJM0_9BACT/58-240
D4IJR2_9BACT/283-465
D4IJR2_9BACT/30-263
D4IJZ5_9BACT/275-457
D4IJZ5_9BACT/66-251
D4IK06_9BACT/265-447
D4IK06_9BACT/58-240
D4IL70_9BACT/22-205
D4IL70_9BACT/229-411
D4IP42_9BACT/253-440
D4IP42_9BACT/34-230
D4KE64_9FIRM/15-197
D4KE64_9FIRM/219-402
D4KGC6_9FIRM/244-428
D4KGC6_9FIRM/37-222
D4S6W6_9FIRM/228-412
D4S6W6_9FIRM/24-206
D4S7D5_9FIRM/271-457
D4S7D5_9FIRM/60-249
D4SR02_9XANT/276-462
D4SR02_9XANT/66-249
D4SSQ4_9XANT/305-485
D4SSQ4_9XANT/68-276
D4SU12_9XANT/119-299
D4SUF3_9XANT/291-470
D4SUF3_9XANT/72-262
D4SWR1_9XANT/234-410
D4SWR1_9XANT/30-211
D4SX12_9XANT/17-173
D4SX12_9XANT/197-382
D4SX48_9XANT/277-457
D4SX48_9XANT/60-248
D4SYS7_9XANT/234-431
D4SYS7_9XANT/24-210
D4SYU9_9XANT/291-472
D4SYU9_9XANT/65-261
D4SZT5_9XANT/279-464
D4SZT5_9XANT/65-255
D4T245_9XANT/305-485
D4T245_9XANT/68-276
D4T2H6_9XANT/291-477
D4T2H6_9XANT/78-268
D4T4S9_9XANT/295-481
D4T4S9_9XANT/78-268
D4T566_9XANT/297-482
D4T566_9XANT/83-273
D4T5B4_9XANT/297-479
D4T5B4_9XANT/84-272
D4T5U3_9XANT/277-457
D4T5U3_9XANT/60-248
D4T676_9XANT/291-470
D4T676_9XANT/72-262
D4T7C1_9XANT/234-410
D4T7C1_9XANT/30-211
D4T839_9XANT/278-458
D4T839_9XANT/94-247
D4T8A5_9XANT/234-431
D4T8A5_9XANT/24-210
D4TBC8_9XANT/130-311
D4TBU0_9XANT/279-464
D4TBU0_9XANT/65-255
D4TDX4_9NOST/187-387
D4TDX4_9NOST/410-593
D4TJ22_9NOST/324-506
D4TJ22_9NOST/59-301
D4TTC1_9NOST/326-508
D4TTC1_9NOST/61-303
D4TU50_9NOST/1-166
D4TU51_9NOST/184-384
D4V3A4_BACVU/270-453
D4V3A4_BACVU/62-244
D4V433_BACVU/27-251
D4V433_BACVU/277-456
D4V449_BACVU/297-471
D4V449_BACVU/68-272
D4V454_BACVU/245-430
D4V454_BACVU/29-226
D4V4K9_BACVU/269-453
D4V4K9_BACVU/28-247
D4V4R5_BACVU/245-432
D4V4R5_BACVU/26-222
D4V7L2_BACVU/272-454
D4V7L2_BACVU/62-248
D4V7Q7_BACVU/285-473
D4V7Q7_BACVU/30-263
D4V7Y8_BACVU/24-215
D4V7Y8_BACVU/251-427
D4V888_BACVU/206-373
D4V888_BACVU/8-184
D4V8P5_BACVU/12-257
D4V8P5_BACVU/279-467
D4V911_BACVU/56-253
D4V9D8_BACVU/19-217
D4V9D8_BACVU/243-433
D4V9N6_BACVU/239-427
D4V9N6_BACVU/25-215
D4VBJ1_BACVU/279-462
D4VBJ1_BACVU/63-252
D4VC09_BACVU/253-434
D4VC09_BACVU/32-223
D4VC12_BACVU/279-462
D4VC12_BACVU/72-254
D4VC30_BACVU/25-273
D4VC30_BACVU/299-484
D4VCZ1_BACVU/288-475
D4VCZ1_BACVU/31-266
D4VE05_BACVU/22-213
D4VE05_BACVU/238-419
D4VFV0_9BACE/1279-1441
D4VGZ4_9BACE/261-446
D4VGZ4_9BACE/41-234
D4VH77_9BACE/39-233
D4VHJ1_9BACE/29-277
D4VHJ1_9BACE/303-488
D4VHP3_9BACE/268-450
D4VHP3_9BACE/61-243
D4VI53_9BACE/286-472
D4VI53_9BACE/29-264
D4VK16_9BACE/270-458
D4VK16_9BACE/44-242
D4VK61_9BACE/46-240
D4VKB0_9BACE/284-471
D4VKB0_9BACE/29-262
D4VL88_9BACE/267-449
D4VL88_9BACE/61-242
D4VLU3_9BACE/270-452
D4VLU3_9BACE/60-246
D4VMH6_9BACE/238-415
D4VMH6_9BACE/29-212
D4VMM2_9BACE/268-449
D4VMM2_9BACE/51-239
D4VN40_9BACE/241-423
D4VN40_9BACE/28-217
D4VP27_9BACE/252-439
D4VP27_9BACE/33-229
D4VPX7_9BACE/28-252
D4VPX7_9BACE/280-458
D4VQA5_9BACE/277-458
D4VQA5_9BACE/67-251
D4VQJ2_9BACE/250-436
D4VQJ2_9BACE/28-225
D4VQR4_9BACE/222-393
D4VQR4_9BACE/25-201
D4VQW5_9BACE/249-437
D4VQW5_9BACE/32-226
D4VQX2_9BACE/2-86
D4VS68_9BACE/1-163
D4VS68_9BACE/187-372
D4W9R3_BACOV/29-277
D4W9R3_BACOV/303-488
D4W9Y7_BACOV/252-439
D4W9Y7_BACOV/33-229
D4WAH3_BACOV/251-437
D4WAH3_BACOV/34-228
D4WBH5_BACOV/268-450
D4WBH5_BACOV/61-243
D4WE27_BACOV/83-277
D4WGE3_BACOV/238-415
D4WGE3_BACOV/29-212
D4WGI9_BACOV/24-218
D4WGI9_BACOV/241-429
D4WGJ9_BACOV/268-450
D4WGJ9_BACOV/61-243
D4WHF4_BACOV/281-462
D4WHF4_BACOV/71-255
D4WHG8_BACOV/268-449
D4WHG8_BACOV/51-239
D4WIC7_BACOV/14-211
D4WIC7_BACOV/236-422
D4WIU9_BACOV/262-446
D4WIU9_BACOV/41-234
D4WJF8_BACOV/118-280
D4WK63_BACOV/24-215
D4WK63_BACOV/241-426
D4WKF2_BACOV/286-472
D4WKF2_BACOV/29-264
D4WKN4_BACOV/240-422
D4WKN4_BACOV/27-216
D4WLB5_BACOV/269-458
D4WLB5_BACOV/44-242
D4WLF9_BACOV/45-240
D4WLP6_BACOV/221-393
D4WMN2_BACOV/248-436
D4WMN2_BACOV/33-224
D4WMU1_BACOV/270-452
D4WMU1_BACOV/60-246
D4WNL8_BACOV/117-270
D4WNL8_BACOV/292-480
D4WNV0_BACOV/273-453
D4WNV0_BACOV/30-247
D4WP35_BACOV/16-240
D4WP35_BACOV/268-446
D4WPP5_BACOV/267-449
D4WPP5_BACOV/61-242
D4WQG1_BACOV/284-471
D4WQG1_BACOV/29-262
D4WQH6_BACOV/268-449
D4WQH6_BACOV/51-239
D4WQW6_BACOV/118-280
D4WRT0_BACOV/179-367
D4WRT0_BACOV/5-151
D4WS85_BACOV/261-446
D4WS85_BACOV/41-234
D4WT91_BACOV/268-450
D4WT91_BACOV/61-243
D4WTJ7_BACOV/281-462
D4WTJ7_BACOV/71-255
D4WUA6_BACOV/222-393
D4WUA6_BACOV/25-201
D4WUG4_BACOV/247-429
D4WUG4_BACOV/34-223
D4WUP7_BACOV/286-472
D4WUP7_BACOV/29-264
D4WUW2_BACOV/28-252
D4WUW2_BACOV/280-458
D4WWN6_BACOV/270-452
D4WWN6_BACOV/60-246
D4WWR4_BACOV/252-437
D4WWR4_BACOV/30-228
D4WY41_BACOV/29-277
D4WY41_BACOV/303-488
D4WYX8_BACOV/39-233
D4WZD6_BACOV/67-261
D4X0N7_BACOV/252-439
D4X0N7_BACOV/33-229
D4X236_BACOV/238-415
D4X236_BACOV/29-212
D4X2T5_BACOV/249-437
D4X2T5_BACOV/32-226
D4X2U1_BACOV/2-86
D4X352_BACOV/250-436
D4X352_BACOV/28-225
D4X3R6_9BURK/287-477
D4X3R6_9BURK/74-266
D4X4B2_9BURK/241-418
D4X4B2_9BURK/45-219
D4X605_9BURK/277-460
D4X605_9BURK/71-252
D4X627_9BURK/279-461
D4X627_9BURK/49-249
D4X6R7_9BURK/238-425
D4X6R7_9BURK/28-215
D4X6V2_9BURK/294-478
D4X6V2_9BURK/80-271
D4X7Y4_9BURK/280-461
D4X7Y4_9BURK/71-254
D4X8U4_9BURK/295-478
D4X8U4_9BURK/80-270
D4X8V1_9BURK/309-491
D4X8V1_9BURK/93-282
D4XAG4_9BURK/276-456
D4XAG4_9BURK/57-248
D4XAY8_9BURK/265-446
D4XAY8_9BURK/54-241
D4XBT2_9BURK/288-473
D4XBT2_9BURK/70-260
D4XE13_9BURK/283-465
D4XE13_9BURK/64-257
D4XE31_9BURK/292-472
D4XE31_9BURK/72-263
D4XE62_9BURK/286-471
D4XE62_9BURK/72-262
D4XEK3_9BURK/141-333
D4XEK3_9BURK/356-543
D4XFM6_9BURK/308-498
D4XFM6_9BURK/89-283
D4XFW0_9BURK/301-487
D4XFW0_9BURK/86-278
D4XG94_9BURK/289-474
D4XG94_9BURK/76-266
D4XLL5_ACIHA/36-221
D4XLL6_ACIHA/1-152
D4XMI6_ACIHA/274-456
D4XMI6_ACIHA/65-249
D4XQL3_ACIHA/59-242
D4XRG6_ACIHA/277-460
D4XRG6_ACIHA/65-251
D4XS30_ACIHA/106-286
D4XS30_ACIHA/315-491
D4XSF4_ACIHA/304-480
D4XSF4_ACIHA/42-283
D4XSU9_ACIHA/277-461
D4XSU9_ACIHA/66-252
D4XUB1_ACIHA/261-438
D4XUB1_ACIHA/64-239
D4YYC5_SPHJU/240-413
D4YYC5_SPHJU/35-220
D4YYE2_SPHJU/250-417
D4YYE2_SPHJU/37-218
D4YYV2_SPHJU/176-347
D4YYV2_SPHJU/4-151
D4Z1F5_SPHJU/297-477
D4Z1F5_SPHJU/70-269
D4Z2P4_SPHJU/279-465
D4Z2P4_SPHJU/69-256
D4Z383_SPHJU/241-425
D4Z383_SPHJU/30-221
D4Z411_SPHJU/237-427
D4Z411_SPHJU/32-218
D4Z4K0_SPHJU/282-466
D4Z4K0_SPHJU/62-256
D4Z514_SPHJU/289-492
D4Z514_SPHJU/74-266
D4Z6M4_SPHJU/273-453
D4Z6M4_SPHJU/58-244
D4Z729_SPHJU/281-458
D4Z729_SPHJU/59-255
D4Z7P5_SPHJU/282-463
D4Z7P5_SPHJU/64-253
D4Z805_SPHJU/293-475
D4Z805_SPHJU/68-265
D4Z872_SPHJU/270-452
D4Z872_SPHJU/62-244
D4Z8P4_SPHJU/163-346
D4Z8P4_SPHJU/9-137
D4Z933_SPHJU/279-459
D4Z933_SPHJU/61-250
D4Z9A9_SPHJU/279-462
D4Z9A9_SPHJU/61-253
D4ZCK1_SHEVD/261-432
D4ZCK1_SHEVD/70-242
D4ZCP6_SHEVD/21-209
D4ZCP6_SHEVD/229-413
D4ZCS5_SHEVD/252-446
D4ZCS5_SHEVD/32-231
D4ZEQ2_SHEVD/18-237
D4ZEQ2_SHEVD/256-440
D4ZFI4_SHEVD/236-423
D4ZFI4_SHEVD/26-212
D4ZFX1_SHEVD/307-492
D4ZFX1_SHEVD/71-253
D4ZKJ2_SHEVD/232-405
D4ZKJ2_SHEVD/29-206
D4ZPR3_SPIPL/249-463
D4ZPR3_SPIPL/486-676
D4ZTU3_SPIPL/191-419
D4ZTU3_SPIPL/441-625
D5AL93_RHOCB/97-255
D5ANM5_RHOCB/267-443
D5ANM5_RHOCB/58-240
D5AQP9_RHOCB/243-420
D5AQP9_RHOCB/31-223
D5AWE7_RICPP/236-425
D5AWE7_RICPP/24-217
D5B116_YERPZ/250-440
D5B116_YERPZ/31-225
D5B148_YERPZ/232-424
D5B148_YERPZ/25-210
D5B3J2_YERPZ/276-459
D5B3J2_YERPZ/59-250
D5B947_ZUNPS/248-436
D5B947_ZUNPS/28-229
D5B9S3_ZUNPS/1071-1246
D5B9S3_ZUNPS/1265-1443
D5B9Y7_ZUNPS/302-488
D5B9Y7_ZUNPS/80-279
D5BA86_ZUNPS/18-209
D5BA86_ZUNPS/238-415
D5BAB8_ZUNPS/250-441
D5BAB8_ZUNPS/33-228
D5BB22_ZUNPS/22-200
D5BB22_ZUNPS/224-405
D5BB44_ZUNPS/1081-1256
D5BB44_ZUNPS/1275-1465
D5BB90_ZUNPS/1042-1217
D5BB90_ZUNPS/1233-1411
D5BBA6_ZUNPS/329-511
D5BBA6_ZUNPS/97-302
D5BBV4_ZUNPS/261-448
D5BBV4_ZUNPS/40-241
D5BC49_ZUNPS/279-462
D5BC49_ZUNPS/63-252
D5BDF1_ZUNPS/242-441
D5BDF1_ZUNPS/26-227
D5BDR0_ZUNPS/277-461
D5BDR0_ZUNPS/65-254
D5BE83_ZUNPS/258-442
D5BE83_ZUNPS/30-230
D5BEG0_ZUNPS/243-467
D5BEG0_ZUNPS/29-220
D5BFM0_ZUNPS/243-472
D5BFM0_ZUNPS/26-216
D5BFT1_ZUNPS/204-393
D5BFT1_ZUNPS/8-186
D5BGT7_ZUNPS/283-460
D5BGT7_ZUNPS/96-249
D5BJ68_ZUNPS/22-200
D5BJ68_ZUNPS/222-405
D5BKH1_ZUNPS/20-224
D5BKH1_ZUNPS/242-423
D5BL22_ZUNPS/249-427
D5BL22_ZUNPS/32-223
D5BQV7_PUNMI/236-419
D5BQV7_PUNMI/30-217
D5BT15_PUNMI/65-283
D5BXP1_NITHN/314-496
D5BXP1_NITHN/88-290
D5BXQ5_NITHN/298-481
D5BXQ5_NITHN/93-275
D5C1H7_NITHN/250-436
D5C1H7_NITHN/33-227
D5C2C3_NITHN/277-454
D5C2C3_NITHN/75-255
D5C2E3_NITHN/239-419
D5C2E3_NITHN/40-217
D5C2F6_NITHN/296-483
D5C2F6_NITHN/91-273
D5C2X6_NITHN/251-430
D5C2X6_NITHN/51-228
D5C7V0_ENTCC/251-436
D5C7V0_ENTCC/26-224
D5C8C5_ENTCC/270-447
D5C8C5_ENTCC/60-241
D5C8R5_ENTCC/272-456
D5C8R5_ENTCC/64-248
D5C9H9_ENTCC/252-424
D5C9H9_ENTCC/43-227
D5C9J0_ENTCC/267-453
D5C9J0_ENTCC/59-246
D5CAA2_ENTCC/266-450
D5CAA2_ENTCC/57-240
D5CB12_ENTCC/231-424
D5CB12_ENTCC/25-209
D5CCR9_ENTCC/245-424
D5CCR9_ENTCC/36-220
D5CFK4_ENTCC/13-198
D5CFK7_ENTCC/64-248
D5CGE1_ENTCC/289-472
D5CGE1_ENTCC/53-262
D5CI38_ENTCC/176-365
D5CI38_ENTCC/387-490
D5CJX3_ENTCC/282-466
D5CJX3_ENTCC/62-261
D5CK88_ENTCC/271-456
D5CK88_ENTCC/64-248
D5CLZ0_SIDLE/312-498
D5CLZ0_SIDLE/78-281
D5CQ09_SIDLE/242-428
D5CQ09_SIDLE/25-219
D5CQB7_SIDLE/242-428
D5CQB7_SIDLE/25-219
D5CRY8_SIDLE/260-443
D5CRY8_SIDLE/49-234
D5CS94_SIDLE/247-437
D5CS94_SIDLE/35-224
D5CT06_SIDLE/256-433
D5CT06_SIDLE/46-231
D5CTB6_SIDLE/230-404
D5CTR6_SIDLE/290-476
D5CTR6_SIDLE/74-266
D5CWE6_ECOKI/269-455
D5CWE6_ECOKI/63-247
D5D0S1_ECOKI/233-429
D5D0S1_ECOKI/27-211
D5D1U8_ECOKI/268-437
D5D1U8_ECOKI/57-240
D5D6F0_ECOKI/287-473
D5D6F0_ECOKI/67-266
D5D6V4_ECOKI/290-476
D5D6V4_ECOKI/69-268
D5ED15_AMICL/253-435
D5ED15_AMICL/37-230
D5EDJ3_AMICL/239-420
D5EDJ3_AMICL/35-217
D5EFK7_AMICL/240-424
D5EFK7_AMICL/33-218
D5EJR9_CORAD/278-458
D5EJR9_CORAD/69-252
D5EL83_CORAD/248-436
D5EL83_CORAD/36-221
D5ELD2_CORAD/309-495
D5ELD2_CORAD/35-276
D5ENC1_CORAD/281-463
D5ENC1_CORAD/60-252
D5EP88_CORAD/446-642
D5ESG9_PRER2/25-271
D5ESG9_PRER2/296-482
D5EU29_PRER2/276-455
D5EU29_PRER2/66-249
D5EUA6_PRER2/245-438
D5EUA6_PRER2/26-216
D5EUF8_PRER2/261-452
D5EUF8_PRER2/28-219
D5EUM4_PRER2/25-224
D5EUM4_PRER2/250-439
D5EWA3_PRER2/23-242
D5EWA3_PRER2/285-460
D5EWT5_PRER2/1102-1287
D5EWT5_PRER2/1314-1494
D5EXP0_PRER2/271-458
D5EXP0_PRER2/32-243
D5H4Q6_SALRM/435-622
D5H4Q6_SALRM/663-865
D5H622_SALRM/295-480
D5H622_SALRM/73-270
D5H720_SALRM/273-461
D5H720_SALRM/55-250
D5H7N6_SALRM/335-543
D5H7N6_SALRM/63-309
D5H916_SALRM/299-478
D5H916_SALRM/50-271
D5HAR0_SALRM/284-465
D5HAR0_SALRM/56-261
D5HCX8_SALRM/326-519
D5HCX8_SALRM/92-299
D5HD56_SALRM/250-430
D5HD56_SALRM/45-223
D5HD82_SALRM/260-455
D5HD82_SALRM/43-234
D5MGS1_9BACT/205-381
D5MGS1_9BACT/4-182
D5MGV0_9BACT/263-446
D5MGV0_9BACT/34-240
D5MHX7_9BACT/269-456
D5MHX7_9BACT/42-240
D5MMD6_9BACT/238-422
D5MMD6_9BACT/33-215
D5MN87_9BACT/335-526
D5MN87_9BACT/75-308
D5N6N8_9BURK/277-463
D5N6N8_9BURK/64-256
D5N6W5_9BURK/344-528
D5N6W5_9BURK/91-318
D5N735_9BURK/287-472
D5N735_9BURK/74-264
D5N802_9BURK/307-495
D5N802_9BURK/92-284
D5N986_9BURK/271-457
D5N986_9BURK/63-250
D5N9M6_9BURK/245-424
D5N9M6_9BURK/49-223
D5N9Q2_9BURK/234-416
D5N9Q2_9BURK/26-211
D5N9Q7_9BURK/275-461
D5N9Q7_9BURK/65-250
D5NAD9_9BURK/295-480
D5NAD9_9BURK/83-271
D5NB27_9BURK/294-480
D5NB27_9BURK/79-273
D5NC99_9BURK/309-508
D5NC99_9BURK/91-284
D5NCG4_9BURK/285-466
D5NCG4_9BURK/68-262
D5NCP6_9BURK/292-474
D5NCP6_9BURK/71-270
D5NCU9_9BURK/287-474
D5NCU9_9BURK/71-263
D5NEP9_9BURK/288-474
D5NEP9_9BURK/74-265
D5NH42_9BURK/277-462
D5NH42_9BURK/65-255
D5NHL9_9BURK/294-473
D5NHL9_9BURK/75-265
D5NIE6_9BURK/295-478
D5NIE6_9BURK/80-270
D5NJ08_9BURK/237-435
D5NJ08_9BURK/30-216
D5NLH9_9BURK/264-444
D5NLL1_9BURK/271-449
D5NLL1_9BURK/74-247
D5NM61_9BURK/297-481
D5NM61_9BURK/84-274
D5NMP6_9BURK/292-480
D5NMP6_9BURK/77-267
D5NMR7_9BURK/308-491
D5NMR7_9BURK/92-282
D5NMU2_9BURK/260-445
D5NMU2_9BURK/50-239
D5NNR0_9BURK/296-480
D5NNR0_9BURK/79-271
D5NPY4_9BURK/271-449
D5NPY4_9BURK/74-247
D5NQG1_9BURK/290-481
D5NQG1_9BURK/72-262
D5NQT6_9BURK/275-458
D5NQT6_9BURK/70-252
D5Q2P2_CLODI/308-431
D5QAC3_GLUHA/290-476
D5QAC3_GLUHA/71-267
D5QD98_GLUHA/274-458
D5QD98_GLUHA/59-254
D5QDJ3_GLUHA/266-451
D5QDJ3_GLUHA/45-238
D5QDV1_GLUHA/221-394
D5QDV1_GLUHA/26-193
D5QE17_GLUHA/89-275
D5QEP4_GLUHA/296-482
D5QEP4_GLUHA/77-273
D5QET7_GLUHA/284-469
D5QET7_GLUHA/67-261
D5QF16_GLUHA/13-206
D5QF16_GLUHA/234-419
D5QF35_GLUHA/232-409
D5QF35_GLUHA/43-210
D5QFD9_GLUHA/286-468
D5QFD9_GLUHA/71-261
D5QFP6_GLUHA/291-475
D5QFP6_GLUHA/68-266
D5QH88_GLUHA/311-497
D5QH88_GLUHA/95-289
D5QHJ3_GLUHA/292-475
D5QHJ3_GLUHA/72-268
D5QHX3_GLUHA/307-490
D5QHX3_GLUHA/63-280
D5QIT0_GLUHA/56-256
D5QIX1_GLUHA/112-322
D5QIX1_GLUHA/349-532
D5QJY6_METTR/290-474
D5QJY6_METTR/71-265
D5QK45_METTR/241-425
D5QK45_METTR/70-224
D5QM10_METTR/25-229
D5QM10_METTR/250-433
D5QNK9_METTR/291-474
D5QNK9_METTR/76-267
D5QRV3_METTR/315-500
D5QRV3_METTR/83-294
D5QT63_METTR/312-496
D5QT63_METTR/79-288
D5QTR8_METTR/258-444
D5QTR8_METTR/38-238
D5QTX8_METTR/265-440
D5QTX8_METTR/71-242
D5QVC0_METTR/13-139
D5RDQ9_FUSNN/255-434
D5RDQ9_FUSNN/31-233
D5REV9_FUSNN/22-214
D5REV9_FUSNN/238-422
D5RFV2_FUSNN/286-468
D5RFV2_FUSNN/54-264
D5RJ69_9PROT/252-434
D5RJ69_9PROT/41-226
D5RLY7_9PROT/279-461
D5RLY7_9PROT/54-254
D5RQ06_9PROT/33-119
D5RQ63_9PROT/104-295
D5RQ63_9PROT/319-504
D5RUL0_9PROT/31-117
D5RUL6_9PROT/1-118
D5RXP0_CLODI/308-431
D5SMM3_PLAL2/399-597
D5SP52_PLAL2/317-504
D5SRD4_PLAL2/384-585
D5SRH9_PLAL2/114-314
D5SRH9_PLAL2/338-523
D5SV11_PLAL2/774-920
D5SWR5_PLAL2/143-317
D5SWR5_PLAL2/339-518
D5SYS4_PLAL2/419-605
D5T5P0_LEGP2/265-446
D5T5P0_LEGP2/62-240
D5T676_LEGP2/231-417
D5T676_LEGP2/31-209
D5T777_LEGP2/281-462
D5T777_LEGP2/34-252
D5T7A7_LEGP2/265-442
D5T7A7_LEGP2/64-242
D5T856_LEGP2/264-440
D5T856_LEGP2/62-240
D5T902_LEGP2/276-464
D5T902_LEGP2/61-249
D5T9P9_LEGP2/287-471
D5T9P9_LEGP2/62-260
D5TA66_LEGP2/23-211
D5TA66_LEGP2/235-424
D5TAX0_LEGP2/19-213
D5TAX0_LEGP2/234-418
D5TBE4_LEGP2/335-528
D5TBV5_LEGP2/13-194
D5TBV5_LEGP2/218-392
D5TBW3_LEGP2/236-416
D5TBW3_LEGP2/33-214
D5TBX3_LEGP2/226-412
D5TBX3_LEGP2/26-204
D5TBY3_LEGP2/235-420
D5TBY3_LEGP2/32-214
D5TBZ4_LEGP2/231-407
D5TBZ4_LEGP2/28-209
D5U4E0_BRAM5/318-497
D5U4E0_BRAM5/44-282
D5UAE5_BRAM5/257-453
D5UAE5_BRAM5/37-230
D5UBH5_BRAM5/30-270
D5UBH5_BRAM5/301-483
D5V0X2_ARCNC/291-477
D5V0X2_ARCNC/75-267
D5V217_ARCNC/22-241
D5V217_ARCNC/260-444
D5V267_ARCNC/273-459
D5V267_ARCNC/59-248
D5V2P6_ARCNC/273-456
D5V2P6_ARCNC/60-246
D5V496_ARCNC/21-203
D5V4M3_ARCNC/278-463
D5V4M3_ARCNC/63-254
D5V5K2_ARCNC/21-196
D5V5K2_ARCNC/213-391
D5V5Y6_ARCNC/21-210
D5V5Y6_ARCNC/235-409
D5V5Z9_ARCNC/220-396
D5V5Z9_ARCNC/25-197
D5V6B2_ARCNC/23-214
D5V6B2_ARCNC/235-419
D5V6B4_ARCNC/236-420
D5V6B4_ARCNC/24-215
D5V6G4_ARCNC/22-210
D5V6G4_ARCNC/232-415
D5V6Z1_ARCNC/218-393
D5V6Z1_ARCNC/30-201
D5V778_ARCNC/23-267
D5V778_ARCNC/290-478
D5V7Q1_ARCNC/19-201
D5V7Q1_ARCNC/219-402
D5V7W0_ARCNC/286-470
D5V7W0_ARCNC/69-260
D5VAP5_MORCR/291-475
D5VAP5_MORCR/77-262
D5VC37_MORCR/311-481
D5VC37_MORCR/52-285
D5VGB9_CAUST/274-448
D5VGB9_CAUST/60-246
D5VGE0_CAUST/276-450
D5VGE0_CAUST/68-251
D5VGR5_CAUST/290-472
D5VGR5_CAUST/66-260
D5VI17_CAUST/290-481
D5VI17_CAUST/73-267
D5VJ11_CAUST/237-426
D5VJ11_CAUST/31-217
D5VK21_CAUST/231-403
D5VK21_CAUST/32-211
D5VKE3_CAUST/229-403
D5VKE3_CAUST/32-211
D5VKF7_CAUST/226-404
D5VKF7_CAUST/23-208
D5VLS1_CAUST/268-449
D5VLS1_CAUST/60-245
D5VM64_CAUST/288-467
D5VM64_CAUST/69-259
D5VMH2_CAUST/247-434
D5VMH2_CAUST/35-228
D5VNC1_CAUST/276-461
D5VNC1_CAUST/62-252
D5VP13_CAUST/283-464
D5VP13_CAUST/65-253
D5VPB6_CAUST/269-450
D5VPB6_CAUST/62-248
D5W6Y4_BURSC/288-474
D5W6Y4_BURSC/74-265
D5W754_BURSC/294-480
D5W754_BURSC/79-273
D5W7D1_BURSC/286-470
D5W7D1_BURSC/69-259
D5W885_BURSC/289-475
D5W885_BURSC/75-266
D5W8M8_BURSC/305-488
D5W8M8_BURSC/90-280
D5W9M9_BURSC/286-474
D5W9M9_BURSC/71-263
D5W9W5_BURSC/307-488
D5W9W5_BURSC/91-281
D5WBU5_BURSC/112-297
D5WBU5_BURSC/316-482
D5WCG2_BURSC/284-469
D5WCG2_BURSC/72-260
D5WDL4_BURSC/301-479
D5WDL4_BURSC/81-277
D5WDY9_BURSC/300-484
D5WDY9_BURSC/84-275
D5WF90_BURSC/303-480
D5WF90_BURSC/82-272
D5WFI8_BURSC/285-471
D5WFI8_BURSC/73-263
D5WG39_BURSC/268-454
D5WG39_BURSC/48-241
D5WG86_BURSC/275-461
D5WG86_BURSC/62-254
D5WGF3_BURSC/293-477
D5WGF3_BURSC/76-270
D5WHD6_BURSC/291-474
D5WHD6_BURSC/70-265
D5WIU5_BURSC/100-292
D5WIU5_BURSC/313-503
D5WJ19_BURSC/276-461
D5WJ19_BURSC/65-250
D5WJS4_BURSC/272-455
D5WJS4_BURSC/67-249
D5WJX9_BURSC/270-448
D5WJX9_BURSC/73-246
D5WLE1_BURSC/317-502
D5WLE1_BURSC/94-290
D5WLM8_BURSC/287-468
D5WLM8_BURSC/64-258
D5WM27_BURSC/290-474
D5WM27_BURSC/76-266
D5WMS8_BURSC/102-293
D5WMS8_BURSC/318-501
D5WNQ4_BURSC/247-422
D5WNQ4_BURSC/40-225
D5WP56_BURSC/108-299
D5WP56_BURSC/324-508
D5WWL5_BACT2/332-482
D5WYB6_THIK1/278-460
D5WYB6_THIK1/35-256
D5WZH7_THIK1/275-451
D5WZH7_THIK1/57-253
D5WZT7_THIK1/310-494
D5WZT7_THIK1/95-286
D5X0L8_THIK1/296-471
D5X0L8_THIK1/88-268
D5X237_THIK1/262-451
D5X237_THIK1/46-240
D5X263_THIK1/276-454
D5X3R8_THIK1/283-469
D5X3R8_THIK1/71-261
D5X5W7_THIK1/274-459
D5X5W7_THIK1/69-252
D5X6E2_THIK1/265-441
D5X6N3_THIK1/280-454
D5X703_THIK1/300-482
D5X703_THIK1/82-274
D5X9S8_THEPJ/187-290
D5XBN8_THEPJ/106-220
D5XBN8_THEPJ/277-387
D5XCY8_THEPJ/88-201
D6BDL6_9FUSO/267-448
D6BDL6_9FUSO/57-241
D6BDT1_9FUSO/286-468
D6BDT1_9FUSO/54-270
D6BGC2_9FUSO/12-204
D6BGC2_9FUSO/228-412
D6BI96_9FUSO/24-227
D6CKP0_THIS3/274-459
D6CKP0_THIS3/69-252
D6CKU5_THIS3/265-441
D6CL17_THIS3/278-460
D6CL17_THIS3/35-256
D6CN26_THIS3/300-482
D6CN26_THIS3/82-274
D6CQ13_THIS3/302-486
D6CQ13_THIS3/87-278
D6CQY2_THIS3/278-464
D6CQY2_THIS3/66-256
D6CSH5_THIS3/280-454
D6CSK8_THIS3/271-446
D6CSK8_THIS3/63-243
D6CTP8_THIS3/250-429
D6CTP8_THIS3/49-231
D6CUC0_THIS3/248-437
D6CUC0_THIS3/32-226
D6CUE8_THIS3/276-454
D6CUE8_THIS3/82-255
D6CW18_SALRM/69-254
D6CW54_9BACE/222-393
D6CW54_9BACE/25-201
D6CWA4_9BACE/268-450
D6CWA4_9BACE/61-243
D6CWU4_9BACE/270-452
D6CWU4_9BACE/60-246
D6CXC8_9BACE/248-436
D6CXC8_9BACE/33-224
D6CXL1_9BACE/261-446
D6CXL1_9BACE/41-234
D6CXV8_9BACE/250-436
D6CXV8_9BACE/28-225
D6CYX0_9BACE/65-247
D6CZQ9_9BACE/281-462
D6CZQ9_9BACE/71-255
D6D0T5_9BACE/29-277
D6D0T5_9BACE/303-488
D6D0Z3_9BACE/1279-1441
D6D522_9BACE/286-472
D6D522_9BACE/29-264
D6D5L7_9BACE/238-415
D6D5L7_9BACE/29-212
D6D649_9BACE/240-422
D6D649_9BACE/27-216
D6D6P6_9BACE/28-252
D6D6P6_9BACE/280-458
D6D6T6_9BACE/268-449
D6D6T6_9BACE/51-239
D6D7D9_9BACE/46-240
D6D7I2_9BACE/272-460
D6D7I2_9BACE/46-244
D6D862_9BACE/252-439
D6D862_9BACE/33-229
D6D8H4_9BACE/273-453
D6D8H4_9BACE/30-247
D6DEX6_CLOSC/192-287
D6DM10_CLOSC/150-267
D6DMY2_ENTCL/271-456
D6DMY2_ENTCL/64-248
D6DPH3_ENTCL/266-450
D6DPH3_ENTCL/57-240
D6DRI0_ENTCL/47-230
D6DRI1_ENTCL/34-218
D6DUW0_ENTCL/13-197
D6DUW0_ENTCL/223-403
D6DUW9_ENTCL/290-473
D6DUW9_ENTCL/54-263
D6DV95_ENTCL/234-412
D6DV95_ENTCL/29-214
D6DX16_ENTCL/244-421
D6DX16_ENTCL/34-215
D6DXX6_ENTCL/233-426
D6DXX6_ENTCL/27-211
D6GAJ9_9ENTR/285-471
D6GAJ9_9ENTR/67-264
D6GDZ0_9ENTR/264-450
D6GDZ0_9ENTR/57-244
D6GIV8_9ENTR/292-476
D6GIV8_9ENTR/70-268
D6GJ96_9ENTR/231-426
D6GJ96_9ENTR/25-209
D6GKR7_9ENTR/267-450
D6GKR7_9ENTR/57-240
D6GL97_9ENTR/272-456
D6GL97_9ENTR/64-248
D6GTV8_FILAD/205-359
D6H6M6_NEIGO/271-456
D6H6M6_NEIGO/63-247
D6HTE4_ECOLX/270-455
D6HTE4_ECOLX/63-247
D6HTZ7_ECOLX/19-203
D6HTZ7_ECOLX/228-395
D6HYP8_ECOLX/287-473
D6HYP8_ECOLX/67-266
D6I122_ECOLX/22-206
D6I122_ECOLX/228-424
D6I3W8_ECOLX/290-476
D6I3W8_ECOLX/69-268
D6I5P5_ECOLX/270-455
D6I5P5_ECOLX/63-247
D6I7K1_ECOLX/258-431
D6I7K1_ECOLX/49-233
D6I884_ECOLX/268-437
D6I884_ECOLX/57-240
D6IBT8_ECOLX/287-473
D6IBT8_ECOLX/67-266
D6IDW3_ECOLX/231-427
D6IDW3_ECOLX/25-209
D6IH19_ECOLX/290-476
D6IH19_ECOLX/69-268
D6IIQ3_ECOLX/290-476
D6IIQ3_ECOLX/69-268
D6IL86_ECOLX/258-431
D6IL86_ECOLX/49-233
D6IMX4_ECOLX/272-457
D6IMX4_ECOLX/65-249
D6IRN7_ECOLX/287-473
D6IRN7_ECOLX/67-266
D6IT74_ECOLX/231-427
D6IT74_ECOLX/25-209
D6J562_ECOLX/290-476
D6J562_ECOLX/69-268
D6J7I6_ECOLX/258-431
D6J7I6_ECOLX/49-233
D6J7P5_ECOLX/270-455
D6J7P5_ECOLX/63-247
D6JAJ3_ECOLX/268-437
D6JAJ3_ECOLX/57-240
D6JC37_ECOLX/287-473
D6JC37_ECOLX/67-266
D6JFH9_ECOLX/231-427
D6JFH9_ECOLX/25-209
D6JKW2_NEIGO/271-456
D6JKW2_NEIGO/63-247
D6JPC2_ACIG3/242-425
D6JPC2_ACIG3/33-223
D6JQW7_ACIG3/106-285
D6JQW7_ACIG3/314-490
D6JSX4_ACIG3/305-481
D6JSX4_ACIG3/43-284
D6JUB1_ACIG3/287-477
D6JUB1_ACIG3/74-266
D6JV32_ACIG3/23-222
D6JV32_ACIG3/245-431
D6JVS9_ACIG3/277-459
D6JVS9_ACIG3/68-252
D6JVX5_ACIG3/245-422
D6JVX5_ACIG3/35-220
D6JWV5_ACIG3/33-233
D6JXJ9_ACIG3/277-461
D6JXJ9_ACIG3/66-252
D6KJ00_9FIRM/269-452
D6KJ00_9FIRM/42-242
D6KLY0_9FIRM/279-463
D6KLY0_9FIRM/76-256
D6KP58_9FIRM/136-336
D6KP58_9FIRM/363-546
D6KSC0_9FIRM/279-463
D6KSC0_9FIRM/76-256
D6KZ24_9NEIS/235-401
D6KZ24_9NEIS/25-209
D6KZL5_9NEIS/278-463
D6KZL5_9NEIS/73-254
D6LAM6_9FUSO/22-214
D6LAM6_9FUSO/238-422
D6LBV7_9FUSO/27-229
D6LCK2_9FUSO/286-468
D6LCK2_9FUSO/54-264
D6LFZ3_9FUSO/26-230
D6LG95_9FUSO/286-468
D6LG95_9FUSO/54-264
D6LHE6_9FUSO/22-214
D6LHE6_9FUSO/238-424
D6LP49_9RHIZ/231-416
D6LP49_9RHIZ/30-212
D6PCJ2_9BACT/326-506
D6PD38_9BACT/1-96
D6PD38_9BACT/115-293
D6RVZ2_9PAST/240-403
D6RVZ2_9PAST/30-211
D6RWY9_BORVA/18-201
D6RWY9_BORVA/222-411
D6SNB9_9DELT/253-447
D6SNB9_9DELT/38-228
D6SRZ2_9DELT/22-220
D6SRZ2_9DELT/242-430
D6UN18_9BACT/282-472
D6UN18_9BACT/68-254
D6UNA0_9BACT/285-468
D6UNA0_9BACT/70-261
D6UNH2_9BACT/296-479
D6UNH2_9BACT/78-272
D6UP07_9BACT/309-493
D6UP07_9BACT/91-285
D6UP18_9BACT/303-485
D6UP18_9BACT/86-280
D6UQE3_9BACT/33-212
D6UQU3_9BACT/293-474
D6UQU3_9BACT/62-270
D6UR43_9BACT/268-455
D6UR43_9BACT/49-246
D6URC4_9BACT/297-480
D6URC4_9BACT/79-269
D6URD4_9BACT/277-467
D6URD4_9BACT/58-252
D6USK1_9BACT/282-464
D6USK1_9BACT/66-254
D6UTB2_9BACT/289-473
D6UTB2_9BACT/70-262
D6UUM1_9BACT/295-480
D6UUM1_9BACT/579-733
D6UWZ5_9BACT/296-481
D6UWZ5_9BACT/72-273
D6UX19_9BACT/256-439
D6UX19_9BACT/42-234
D6UX96_9BACT/300-483
D6UX96_9BACT/84-276
D6UY51_9BACT/264-438
D6UY51_9BACT/60-239
D6UY70_9BACT/296-480
D6UY70_9BACT/79-271
D6UYJ1_9BACT/237-415
D6UYJ1_9BACT/31-215
D6UZ41_9BACT/287-472
D6UZ41_9BACT/75-264
D6UZS3_9BACT/316-498
D6UZS3_9BACT/90-293
D6V4N9_9BRAD/280-461
D6V5A5_9BRAD/20-210
D6V5A5_9BRAD/231-416
D6V6B1_9BRAD/236-420
D6V6B1_9BRAD/26-217
D6V6D1_9BRAD/297-480
D6V6D1_9BRAD/83-272
D6V6D8_9BRAD/250-434
D6V6D8_9BRAD/32-230
D6V6N8_9BRAD/236-412
D6V6N8_9BRAD/32-213
D6XPJ9_HELPV/282-469
D6XPJ9_HELPV/88-270
D6XQL2_HELPV/249-423
D6XRK1_HELPV/233-410
D6XRK1_HELPV/35-211
D6XRZ9_HELPV/316-500
D6XRZ9_HELPV/50-294
D6YR54_PANVC/281-464
D6YR54_PANVC/67-255
D6YSL4_WADCW/284-466
D6YSL4_WADCW/58-257
D6YSW1_WADCW/293-476
D6YSW1_WADCW/68-267
D6YSX0_WADCW/269-455
D6YSX0_WADCW/57-248
D6Z0C7_DESAT/250-432
D6Z0C7_DESAT/45-229
D6Z176_DESAT/279-464
D6Z176_DESAT/66-255
D6Z654_DESAT/356-548
D6Z654_DESAT/88-314
D6ZZ92_STAND/249-433
D6ZZ92_STAND/31-229
D7ADP2_GEOSK/227-411
D7ADP2_GEOSK/34-208
D7AED8_GEOSK/255-439
D7AED8_GEOSK/28-233
D7AGB0_GEOSK/235-422
D7AGB0_GEOSK/34-212
D7AGS9_GEOSK/255-447
D7AGS9_GEOSK/34-231
D7AGW9_GEOSK/235-423
D7AGW9_GEOSK/35-213
D7AH95_GEOSK/235-417
D7AH95_GEOSK/26-213
D7AIB0_GEOSK/239-422
D7AIB0_GEOSK/34-217
D7AIR7_GEOSK/243-424
D7AIR7_GEOSK/29-222
D7AJ39_GEOSK/28-256
D7AJ39_GEOSK/283-474
D7ALH7_GEOSK/1087-1278
D7ALH7_GEOSK/1300-1484
D7ALL4_GEOSK/109-299
D7ALL4_GEOSK/325-508
D7BBR6_MEISD/197-407
D7BBR7_MEISD/227-328
D7BD50_MEISD/230-336
D7BD50_MEISD/59-170
D7BD51_MEISD/225-434
D7BD51_MEISD/27-202
D7BDG4_MEISD/212-400
D7BID7_MEISD/216-412
D7BID7_MEISD/26-200
D7BID8_MEISD/217-329
D7BID8_MEISD/62-170
D7CIM9_SYNLT/212-353
D7CIM9_SYNLT/81-190
D7CPT2_SYNLT/251-365
D7CPT2_SYNLT/99-206
D7CW39_TRURR/229-339
D7CW39_TRURR/61-172
D7CW40_TRURR/1-186
D7DIF5_METS0/240-413
D7DIF5_METS0/41-221
D7DIN2_METS0/285-453
D7DIN2_METS0/82-261
D7DIU9_METS0/259-438
D7DIU9_METS0/64-237
D7DJB4_METS0/284-476
D7DJB4_METS0/67-256
D7DJP4_METS0/265-451
D7DJP4_METS0/28-222
D7DLD1_METS0/291-477
D7DLD1_METS0/77-268
D7DMC7_METS0/278-458
D7DMC7_METS0/73-257
D7DP51_METS0/281-470
D7DP51_METS0/68-259
D7DPH0_METS0/242-423
D7DPH0_METS0/35-221
D7DPH4_METS0/287-470
D7DPH4_METS0/72-263
D7DPV3_METS0/281-467
D7DPV3_METS0/71-260
D7DQ69_METS0/293-478
D7DQ69_METS0/86-268
D7E003_NOSA0/223-422
D7E003_NOSA0/445-628
D7FBP1_HELP3/316-499
D7FBP1_HELP3/50-294
D7FC02_HELP3/233-410
D7FC02_HELP3/35-213
D7FD75_HELP3/229-403
D7FDV4_HELP3/282-469
D7FDV4_HELP3/88-270
D7GKB9_ECOLX/227-395
D7H3A9_BRUAB/235-420
D7H3A9_BRUAB/34-216
D7H941_VIBCH/25-202
D7H981_VIBCH/26-247
D7H981_VIBCH/267-451
D7H997_VIBCH/241-416
D7H997_VIBCH/32-221
D7HEK3_VIBCH/230-417
D7HEK3_VIBCH/25-207
D7HJ67_VIBCH/241-425
D7HJ67_VIBCH/32-221
D7HJ82_VIBCH/26-247
D7HJ82_VIBCH/267-451
D7HJC1_VIBCH/226-404
D7HJC1_VIBCH/25-202
D7HJT3_VIBCH/297-476
D7HJT3_VIBCH/77-267
D7HQ16_VIBCH/230-419
D7HQ16_VIBCH/25-207
D7HU47_PSESS/242-436
D7HU47_PSESS/32-218
D7HWJ2_PSESS/286-474
D7HWJ2_PSESS/71-263
D7HWK9_PSESS/280-462
D7HWK9_PSESS/56-256
D7HYE3_PSESS/279-461
D7HYE3_PSESS/63-255
D7HZC9_PSESS/276-458
D7HZC9_PSESS/61-249
D7HZM3_PSESS/277-463
D7HZM3_PSESS/64-254
D7I0G5_PSESS/292-476
D7I0G5_PSESS/76-269
D7I1A7_PSESS/245-431
D7I1A7_PSESS/29-219
D7I1Y5_PSESS/287-466
D7I1Y5_PSESS/68-258
D7I4F6_PSESS/278-463
D7I4F6_PSESS/65-255
D7I656_PSESS/225-399
D7I656_PSESS/26-200
D7I775_9BACE/253-440
D7I775_9BACE/34-230
D7IA85_9BACE/229-410
D7IA85_9BACE/38-207
D7IAS3_9BACE/291-478
D7IAS3_9BACE/33-269
D7IAT1_9BACE/270-452
D7IAT1_9BACE/60-246
D7IB50_9BACE/1-231
D7IB50_9BACE/258-442
D7IBB1_9BACE/1280-1439
D7IBU6_9BACE/225-396
D7IC20_9BACE/269-452
D7IC20_9BACE/62-244
D7ICV1_9BACE/117-267
D7ICV1_9BACE/289-477
D7ICV8_9BACE/237-414
D7ICV8_9BACE/28-211
D7IDD0_9BACE/284-471
D7IDD0_9BACE/29-262
D7IDF5_9BACE/279-460
D7IDF5_9BACE/62-250
D7IDJ5_9BACE/279-458
D7IDJ5_9BACE/28-252
D7IEC1_9BACE/268-450
D7IEC1_9BACE/61-243
D7IEF6_9BACE/287-465
D7IEQ5_9BACE/245-434
D7IEQ5_9BACE/26-223
D7IF20_9BACE/261-446
D7IF20_9BACE/41-234
D7IFW0_9BACE/286-472
D7IFW0_9BACE/29-264
D7IHK7_9BACE/278-460
D7IHK7_9BACE/71-253
D7IHZ3_9BACE/246-429
D7IHZ3_9BACE/28-225
D7IIA4_9BACE/28-222
D7IIX4_9BACE/244-425
D7IIX4_9BACE/30-219
D7IJ48_9BACE/269-458
D7IJ48_9BACE/44-242
D7IJ93_9BACE/45-242
D7IJN8_9BACE/252-437
D7IJN8_9BACE/30-228
D7IK72_9BACE/271-453
D7IK72_9BACE/64-246
D7ILR1_9BACE/245-432
D7ILR1_9BACE/26-221
D7ILT8_9BACE/241-429
D7ILT8_9BACE/29-215
D7IM19_9BACE/104-268
D7IM19_9BACE/290-478
D7IMG4_9BACE/250-440
D7IMG4_9BACE/31-221
D7INP7_9BACE/23-161
D7INP7_9BACE/293-483
D7IP40_9BACE/278-462
D7IP40_9BACE/64-252
D7IPK6_9BACE/220-392
D7IPK6_9BACE/23-199
D7IPY9_9BACE/251-437
D7IPY9_9BACE/34-228
D7IQ10_9BACE/245-430
D7IQ10_9BACE/27-223
D7IQ84_9BACE/253-430
D7IQ84_9BACE/33-227
D7IQ95_9BACE/1068-1239
D7IQ95_9BACE/1274-1436
D7IQN1_9BACE/268-450
D7IQN1_9BACE/61-243
D7IQW0_9BACE/236-413
D7IQW0_9BACE/27-210
D7ISD6_9BACE/288-472
D7ISD6_9BACE/31-266
D7ISY7_9BACE/278-459
D7ISY7_9BACE/30-254
D7IT34_9BACE/274-456
D7IT34_9BACE/64-250
D7ITQ9_9BACE/263-444
D7ITQ9_9BACE/45-244
D7ITU2_9BACE/243-425
D7ITU2_9BACE/27-218
D7ITX3_9BACE/57-252
D7IVE9_9BACE/25-244
D7IVE9_9BACE/269-455
D7IVN0_9BACE/232-418
D7IVN0_9BACE/32-209
D7IVS9_9BACE/293-477
D7IVS9_9BACE/64-268
D7IVZ2_9BACE/273-458
D7IVZ2_9BACE/36-247
D7IVZ9_9BACE/243-438
D7IVZ9_9BACE/27-218
D7IW27_9BACE/277-459
D7IW27_9BACE/70-252
D7IY32_9BACE/268-450
D7IY32_9BACE/61-243
D7IY86_9BACE/222-393
D7IY86_9BACE/25-201
D7IYH5_9BACE/273-453
D7IYH5_9BACE/30-247
D7IZI4_9BACE/250-436
D7IZI4_9BACE/28-225
D7IZR9_9BACE/29-277
D7IZR9_9BACE/303-488
D7IZX4_9BACE/1279-1441
D7J0E7_9BACE/281-462
D7J0E7_9BACE/71-255
D7J0W2_9BACE/247-435
D7J0W2_9BACE/30-224
D7J1Y3_9BACE/272-460
D7J1Y3_9BACE/46-244
D7J2A0_9BACE/120-273
D7J2A0_9BACE/295-483
D7J2A8_9BACE/238-415
D7J2A8_9BACE/29-212
D7J5K8_9BACE/251-439
D7J5K8_9BACE/36-227
D7J774_9BACE/25-219
D7J7C9_9BACE/246-428
D7J7C9_9BACE/33-222
D7J7X7_9BACE/261-446
D7J7X7_9BACE/41-234
D7J851_9BACE/230-411
D7J851_9BACE/39-208
D7J8C2_9BACE/272-454
D7J8C2_9BACE/65-247
D7J8Z0_9BACE/286-472
D7J8Z0_9BACE/29-264
D7J922_9BACE/270-452
D7J922_9BACE/60-246
D7J9J7_9BACE/252-439
D7J9J7_9BACE/33-229
D7JAH9_9BACE/279-460
D7JAH9_9BACE/62-250
D7JAJ8_9BACE/284-471
D7JAJ8_9BACE/29-262
D7JAW5_9BACE/28-252
D7JAW5_9BACE/280-458
D7JB42_9BACE/46-240
D7JCS9_9BACT/279-458
D7JCS9_9BACT/46-248
D7JFC4_9BACT/26-229
D7JFW7_9BACT/247-435
D7JFW7_9BACT/29-219
D7JI91_ECOLX/290-476
D7JI91_ECOLX/69-268
D7JK96_ECOLX/258-431
D7JK96_ECOLX/49-233
D7JKN6_ECOLX/272-457
D7JKN6_ECOLX/65-249
D7JPV6_ECOLX/287-473
D7JPV6_ECOLX/67-266
D7JTJ7_ECOLX/231-427
D7JTJ7_ECOLX/25-209
D7JWM6_9BACE/286-472
D7JWM6_9BACE/29-264
D7JWV9_9BACE/262-446
D7JWV9_9BACE/41-234
D7JX64_9BACE/250-436
D7JX64_9BACE/28-225
D7JYF6_9BACE/272-454
D7JYF6_9BACE/65-247
D7JZ21_9BACE/272-460
D7JZ21_9BACE/46-244
D7JZ65_9BACE/46-240
D7JZQ8_9BACE/16-240
D7JZQ8_9BACE/268-446
D7JZV5_9BACE/279-460
D7JZV5_9BACE/62-250
D7JZX5_9BACE/284-471
D7JZX5_9BACE/29-262
D7K0M8_9BACE/289-465
D7K144_9BACE/238-415
D7K144_9BACE/29-212
D7K151_9BACE/120-273
D7K151_9BACE/295-483
D7K1I0_9BACE/43-237
D7K1R6_9BACE/270-452
D7K1R6_9BACE/60-246
D7K3E5_9BACE/281-462
D7K3E5_9BACE/71-255
D7K525_9BACE/248-436
D7K525_9BACE/33-224
D7K5K7_9BACE/252-439
D7K5K7_9BACE/33-229
D7K5Z9_9BACE/273-453
D7K5Z9_9BACE/30-247
D7K6A0_9BACE/221-393
D7K6D6_9BACE/249-437
D7K6D6_9BACE/32-226
D7K6E5_9BACE/268-450
D7K6E5_9BACE/61-243
D7K7W4_9BACE/29-277
D7K7W4_9BACE/303-488
D7K842_9BACE/1279-1441
D7K9W4_9BACE/251-437
D7K9W4_9BACE/34-228
D7KA14_9BACE/240-422
D7KA14_9BACE/27-216
D7MYR9_9NEIS/281-465
D7MYR9_9NEIS/47-255
D7N0A0_9NEIS/250-417
D7N0A0_9NEIS/43-226
D7N1N7_9NEIS/290-477
D7N1N7_9NEIS/77-268
D7N1W4_9NEIS/279-464
D7N1W4_9NEIS/65-255
D7N392_9NEIS/273-454
D7N392_9NEIS/64-247
D7N3W7_9NEIS/231-424
D7N3W7_9NEIS/26-207
D7NA20_9BACT/253-442
D7NA20_9BACT/28-227
D7NB95_9BACT/281-462
D7NB95_9BACT/72-255
D7NBW4_9BACT/12-268
D7NBW4_9BACT/298-482
D7NDR7_9BACT/288-472
D7NDR7_9BACT/62-263
D7NG29_9BACT/241-420
D7NG29_9BACT/31-223
D7VI11_9SPHI/244-434
D7VI11_9SPHI/27-218
D7VJX5_9SPHI/255-444
D7VJX5_9SPHI/35-234
D7VKD8_9SPHI/272-468
D7VKD8_9SPHI/42-248
D7VMD3_9SPHI/257-440
D7VMD3_9SPHI/39-231
D7VMW2_9SPHI/300-488
D7VMW2_9SPHI/73-273
D7VN14_9SPHI/241-419
D7VN14_9SPHI/29-218
D7VNA6_9SPHI/246-441
D7VNA6_9SPHI/30-220
D7VND9_9SPHI/242-430
D7VND9_9SPHI/26-221
D7VNE7_9SPHI/254-452
D7VNE7_9SPHI/29-233
D7VNP7_9SPHI/296-485
D7VNP7_9SPHI/34-181
D7VNR5_9SPHI/221-394
D7VNZ7_9SPHI/98-281
D7VP41_9SPHI/281-466
D7VP41_9SPHI/62-257
D7VPJ2_9SPHI/246-429
D7VPJ2_9SPHI/29-226
D7VPV6_9SPHI/303-485
D7VPV6_9SPHI/70-275
D7VQ22_9SPHI/268-451
D7VQ22_9SPHI/29-245
D7VR99_9SPHI/248-441
D7VR99_9SPHI/29-221
D7VRR1_9SPHI/284-468
D7VRR1_9SPHI/64-259
D7VRZ3_9SPHI/1070-1245
D7VRZ3_9SPHI/1265-1439
D7VSE5_9SPHI/246-446
D7VSE5_9SPHI/31-236
D7VSL6_9SPHI/1104-1309
D7VST4_9SPHI/243-422
D7VST4_9SPHI/27-217
D7VT57_9SPHI/249-426
D7VT57_9SPHI/34-228
D7VTM9_9SPHI/296-481
D7VTM9_9SPHI/71-272
D7VUV6_9FLAO/238-435
D7VUV6_9FLAO/24-213
D7VV36_9FLAO/281-467
D7VV36_9FLAO/65-258
D7VVB7_9FLAO/257-454
D7VVB7_9FLAO/27-233
D7VVX1_9FLAO/1068-1242
D7VVX1_9FLAO/1264-1452
D7VW09_9FLAO/250-428
D7VW09_9FLAO/37-224
D7VY52_9FLAO/296-481
D7VY52_9FLAO/71-272
D7VYX1_9FLAO/23-204
D7VYX1_9FLAO/230-408
D7VZI0_9FLAO/280-466
D7VZI0_9FLAO/62-257
D7VZX0_9FLAO/246-434
D7VZX0_9FLAO/30-224
D7W018_9FLAO/1106-1280
D7W018_9FLAO/1302-1490
D7W062_9FLAO/241-428
D7W062_9FLAO/30-217
D7W0L9_9FLAO/249-426
D7W0L9_9FLAO/34-228
D7W170_9FLAO/250-450
D7W170_9FLAO/27-232
D7W186_9FLAO/1258-1445
D7W1G9_9FLAO/221-408
D7W1G9_9FLAO/33-207
D7W218_9FLAO/258-447
D7W218_9FLAO/35-235
D7W275_9FLAO/228-416
D7W275_9FLAO/9-204
D7W2T4_9FLAO/1265-1444
D7W2V9_9FLAO/1078-1253
D7W2V9_9FLAO/1278-1462
D7W3N0_9FLAO/283-467
D7W3N0_9FLAO/68-260
D7W3W6_9FLAO/229-415
D7W3W6_9FLAO/30-207
D7W557_9FLAO/250-438
D7W557_9FLAO/33-228
D7W5L7_9FLAO/1069-1243
D7W5L7_9FLAO/1265-1453
D7W5Z9_9FLAO/246-434
D7W5Z9_9FLAO/32-224
D7W6Q0_9FLAO/272-459
D7W6Q0_9FLAO/72-251
D7W716_9FLAO/249-432
D7W716_9FLAO/30-226
D7W7X7_9FLAO/289-473
D7W7X7_9FLAO/64-265
D7W894_9FLAO/296-479
D7W894_9FLAO/65-271
D7W8F4_9FLAO/253-460
D7W8F4_9FLAO/27-233
D7W8W2_9FLAO/34-220
D7W8X6_9FLAO/1070-1244
D7W8X6_9FLAO/1266-1454
D7X531_ECOLX/290-476
D7X531_ECOLX/69-268
D7XD45_ECOLX/49-233
D7XD46_ECOLX/1-118
D7XEE6_ECOLX/242-427
D7XEE6_ECOLX/35-219
D7XEW1_ECOLX/287-473
D7XEW1_ECOLX/67-266
D7XFB8_ECOLX/233-429
D7XFB8_ECOLX/27-211
D7XHC9_ECOLX/287-473
D7XHC9_ECOLX/67-266
D7XQ37_ECOLX/245-429
D7XQ37_ECOLX/39-223
D7XRX8_ECOLX/233-429
D7XRX8_ECOLX/27-211
D7XTG8_ECOLX/290-476
D7XTG8_ECOLX/69-268
D7XX22_ECOLX/242-427
D7XX22_ECOLX/35-219
D7XXW1_ECOLX/271-456
D7XXW1_ECOLX/64-248
D7XZK0_ECOLX/233-429
D7XZK0_ECOLX/27-211
D7XZV1_ECOLX/290-476
D7XZV1_ECOLX/69-268
D7Y009_ECOLX/287-473
D7Y009_ECOLX/67-266
D7Y9J1_ECOLX/242-427
D7Y9J1_ECOLX/35-219
D7YBQ9_ECOLX/295-477
D7YBQ9_ECOLX/71-271
D7YH64_ECOLX/233-429
D7YH64_ECOLX/27-211
D7YIX2_ECOLX/290-476
D7YIX2_ECOLX/69-268
D7YJ98_ECOLX/287-473
D7YJ98_ECOLX/67-266
D7YRR1_ECOLX/242-427
D7YRR1_ECOLX/35-219
D7YSL0_ECOLX/268-437
D7YSL0_ECOLX/57-240
D7YTG4_ECOLX/233-429
D7YTG4_ECOLX/27-211
D7YX00_ECOLX/270-456
D7YX00_ECOLX/50-249
D7Z0D0_ECOLX/1-176
D7Z0D0_ECOLX/198-368
D7Z378_ECOLX/290-476
D7Z378_ECOLX/69-268
D7Z423_ECOLX/241-427
D7Z423_ECOLX/35-219
D7Z7X0_ECOLX/268-437
D7Z7X0_ECOLX/57-240
D7ZBQ4_ECOLX/258-431
D7ZBQ4_ECOLX/49-233
D7ZD17_ECOLX/287-473
D7ZD17_ECOLX/67-266
D7ZE10_ECOLX/290-476
D7ZE10_ECOLX/69-268
D7ZE78_ECOLX/233-429
D7ZE78_ECOLX/27-211
D7ZHA7_ECOLX/242-427
D7ZHA7_ECOLX/35-219
D7ZSA1_ECOLX/314-500
D7ZSA1_ECOLX/94-293
D7ZXZ7_ECOLX/6-188
D7ZZ81_ECOLX/233-429
D7ZZ81_ECOLX/27-211
D7ZZP3_ECOLX/290-476
D7ZZP3_ECOLX/69-268
D8A1U5_ECOLX/268-437
D8A1U5_ECOLX/57-240
D8A4V8_ECOLX/270-456
D8A4V8_ECOLX/50-249
D8A7B0_ECOLX/233-429
D8A7B0_ECOLX/27-211
D8A997_ECOLX/290-476
D8AF72_ECOLX/242-427
D8AF72_ECOLX/35-219
D8AFD6_ECOLX/258-431
D8AFD6_ECOLX/49-233
D8AHU6_ECOLX/290-476
D8AHU6_ECOLX/69-268
D8ALX9_ECOLX/314-500
D8ALX9_ECOLX/94-293
D8APJ5_ECOLX/242-427
D8APJ5_ECOLX/35-219
D8ATG4_ECOLX/233-429
D8ATG4_ECOLX/27-211
D8AXK0_ECOLX/242-427
D8AXK0_ECOLX/35-219
D8B1F6_ECOLX/287-473
D8B1F6_ECOLX/67-266
D8B5T4_ECOLX/290-476
D8B5T4_ECOLX/69-268
D8B887_ECOLX/233-429
D8B887_ECOLX/27-211
D8BAT4_ECOLX/268-437
D8BAT4_ECOLX/57-240
D8BFU3_ECOLX/287-473
D8BFU3_ECOLX/67-266
D8BMT3_ECOLX/233-429
D8BMT3_ECOLX/27-211
D8BNB4_ECOLX/290-476
D8BNB4_ECOLX/69-268
D8BPS7_ECOLX/241-427
D8BPS7_ECOLX/35-219
D8BS32_ECOLX/290-476
D8BS32_ECOLX/69-268
D8BT54_ECOLX/231-427
D8BT54_ECOLX/25-209
D8BXI2_ECOLX/67-178
D8BXI3_ECOLX/105-291
D8C0S1_ECOLX/260-445
D8C0S1_ECOLX/53-237
D8C6V0_ECOLX/1-176
D8C6V0_ECOLX/198-368
D8C7M1_ECOLX/268-437
D8C7M1_ECOLX/57-240
D8CBS3_ECOLX/290-476
D8CBS3_ECOLX/69-268
D8CCX9_ECOLX/233-429
D8CCX9_ECOLX/27-211
D8CEX4_ECOLX/270-456
D8CEX4_ECOLX/50-249
D8CHA8_ECOLX/241-427
D8CHA8_ECOLX/35-219
D8CZV8_COMTE/240-415
D8CZV8_COMTE/40-220
D8D1S2_COMTE/138-313
D8D1S2_COMTE/2-115
D8D1W6_COMTE/1-174
D8D2V5_COMTE/278-460
D8D2V5_COMTE/64-254
D8D334_COMTE/271-453
D8D334_COMTE/71-244
D8D3F7_COMTE/269-450
D8D3F7_COMTE/60-245
D8D5J5_COMTE/247-424
D8D5J5_COMTE/55-220
D8D5L0_COMTE/273-458
D8D5L0_COMTE/62-246
D8D730_COMTE/285-470
D8D730_COMTE/77-263
D8D8A6_COMTE/300-481
D8D8A6_COMTE/82-272
D8D8D7_COMTE/288-469
D8D8D7_COMTE/67-254
D8D8L3_COMTE/252-443
D8D8L3_COMTE/37-229
D8D8M6_COMTE/275-461
D8D8M6_COMTE/65-255
D8D9C6_COMTE/295-481
D8D9C6_COMTE/76-268
D8DAH5_COMTE/251-425
D8DAH5_COMTE/52-226
D8DBA6_COMTE/109-305
D8DBA6_COMTE/326-511
D8DBS7_COMTE/250-435
D8DBS7_COMTE/47-226
D8DC45_COMTE/262-439
D8DC45_COMTE/52-236
D8DC95_COMTE/254-434
D8DC95_COMTE/40-227
D8DD04_COMTE/291-474
D8DD04_COMTE/76-264
D8DD76_COMTE/232-414
D8DD76_COMTE/3-204
D8DDI7_COMTE/243-436
D8DDI7_COMTE/39-218
D8DEC2_COMTE/17-202
D8DEC2_COMTE/220-393
D8DTN7_PREBR/245-433
D8DTN7_PREBR/28-222
D8DVS0_PREBR/280-460
D8DVS0_PREBR/69-253
D8DWK0_PREBR/25-285
D8DWK0_PREBR/310-496
D8DX66_PREBR/244-423
D8DX66_PREBR/25-225
D8DXU6_PREBR/215-392
D8DXU6_PREBR/5-188
D8DYZ4_PREBR/252-442
D8DYZ4_PREBR/28-226
D8E0K4_PREBR/234-409
D8E0K4_PREBR/46-221
D8E4R9_ECOLX/233-429
D8E4R9_ECOLX/27-211
D8E548_ECOLX/287-473
D8E548_ECOLX/67-266
D8EDB2_ECOLX/290-476
D8EDB2_ECOLX/69-268
D8EE92_ECOLX/242-427
D8EE92_ECOLX/35-219
D8EPA2_ECOLX/242-427
D8EPA2_ECOLX/35-219
D8EPI5_ECOLX/290-476
D8EPI5_ECOLX/69-268
D8ERS4_ECOLX/233-429
D8ERS4_ECOLX/27-211
D8ERY4_ECOLX/287-473
D8ERY4_ECOLX/67-266
D8EWE1_9DELT/281-465
D8EWE1_9DELT/69-255
D8EWY1_9DELT/320-507
D8EWY1_9DELT/63-293
D8EX40_9DELT/35-230
D8EYH4_9DELT/65-140
D8EZ65_9DELT/3-150
D8EZV0_9DELT/282-465
D8EZV0_9DELT/66-257
D8F0E9_9DELT/275-457
D8F0E9_9DELT/60-250
D8F0I4_9DELT/309-493
D8F0I4_9DELT/70-278
D8F0I8_9DELT/23-214
D8F0I8_9DELT/241-437
D8F3G6_9DELT/54-238
D8F444_9DELT/347-534
D8F444_9DELT/92-320
D8F5U6_9DELT/316-508
D8F5U7_9DELT/236-424
D8F5U7_9DELT/36-213
D8F635_9DELT/113-300
D8F7Q8_9DELT/303-486
D8F7Q8_9DELT/82-276
D8F7Y7_9DELT/291-486
D8F7Y7_9DELT/85-266
D8F843_9DELT/307-491
D8F843_9DELT/82-284
D8FDV1_9DELT/277-465
D8FDV1_9DELT/64-250
D8FXV3_9CYAN/256-466
D8FXV3_9CYAN/489-678
D8G2K1_9CYAN/190-412
D8G2K1_9CYAN/434-617
D8GMH8_CLOLD/251-368
D8GMH9_CLOLD/108-210
D8GMH9_CLOLD/275-378
D8IDA5_BRAP9/317-496
D8IDN0_BRAP9/249-443
D8IDN0_BRAP9/26-219
D8IF78_BRAP9/292-481
D8IF78_BRAP9/30-268
D8IP55_HERSS/294-478
D8IP55_HERSS/75-265
D8IPM9_HERSS/289-474
D8IPM9_HERSS/83-266
D8IPZ2_HERSS/289-475
D8IPZ2_HERSS/72-268
D8IQ69_HERSS/274-452
D8IQ69_HERSS/80-253
D8IRI8_HERSS/125-319
D8IRI8_HERSS/338-533
D8IRL5_HERSS/289-473
D8IRL5_HERSS/75-265
D8ISB1_HERSS/282-466
D8ISB1_HERSS/68-258
D8ISY5_HERSS/277-458
D8ISY5_HERSS/68-251
D8IT48_HERSS/286-473
D8IT48_HERSS/71-262
D8IVE8_HERSS/294-478
D8IVE8_HERSS/79-269
D8IVU4_HERSS/244-421
D8IVU4_HERSS/48-222
D8IVZ7_HERSS/288-473
D8IVZ7_HERSS/75-265
D8IW42_HERSS/302-490
D8IW42_HERSS/87-279
D8IWG0_HERSS/316-500
D8IWG0_HERSS/93-278
D8IX39_HERSS/295-481
D8IX39_HERSS/82-272
D8IXC7_HERSS/284-469
D8IXC7_HERSS/71-261
D8IXU7_HERSS/297-479
D8IXU7_HERSS/79-270
D8IXW0_HERSS/283-466
D8IXW0_HERSS/65-259
D8IZN1_HERSS/287-472
D8IZN1_HERSS/74-259
D8J0H9_HERSS/253-434
D8J0H9_HERSS/48-232
D8J1A0_HERSS/302-483
D8J1A0_HERSS/75-273
D8J1W5_HERSS/303-489
D8J1W5_HERSS/88-280
D8JDG7_ACISD/277-461
D8JDG7_ACISD/66-252
D8JE94_ACISD/301-477
D8JE94_ACISD/39-280
D8JFR5_ACISD/287-477
D8JFR5_ACISD/74-266
D8JFZ1_ACISD/288-470
D8JFZ1_ACISD/64-260
D8JGC0_ACISD/277-459
D8JGC0_ACISD/68-252
D8JIA0_ACISD/18-217
D8JIA0_ACISD/240-426
D8JJR9_ACISD/242-425
D8JJR9_ACISD/33-223
D8JJW1_ACISD/275-459
D8JJW1_ACISD/64-250
D8JM58_ACISD/262-436
D8JM58_ACISD/60-237
D8JND5_ACISD/292-468
D8JND5_ACISD/84-263
D8JUE4_HYPDA/299-481
D8JUE4_HYPDA/72-254
D8JWE6_HYPDA/241-426
D8JWE6_HYPDA/32-221
D8K5C1_NITWC/304-488
D8K5C1_NITWC/91-282
D8K6F6_NITWC/285-462
D8K6F6_NITWC/87-264
D8K6G0_NITWC/240-420
D8K6G0_NITWC/40-217
D8K6H4_NITWC/103-285
D8K6H4_NITWC/308-495
D8K6M2_NITWC/284-461
D8K6M2_NITWC/82-262
D8K8Q7_NITWC/236-412
D8K8Q7_NITWC/35-214
D8KAF2_NITWC/248-434
D8KAF2_NITWC/26-225
D8MQ64_ERWBE/305-489
D8MQ64_ERWBE/70-279
D8MQL0_ERWBE/268-451
D8MQL0_ERWBE/59-246
D8MR61_ERWBE/277-463
D8MR87_ERWBE/114-298
D8MR87_ERWBE/317-491
D8MUQ7_ERWBE/257-435
D8MUQ7_ERWBE/54-238
D8MWB7_ERWBE/274-460
D8MWB7_ERWBE/61-253
D8MWC1_ERWBE/280-465
D8MWC1_ERWBE/64-256
D8MX33_ERWBE/231-425
D8MX33_ERWBE/25-209
D8MYI0_RALSO/291-475
D8MYI0_RALSO/74-266
D8MZ47_RALSO/295-481
D8MZ47_RALSO/83-271
D8MZF7_RALSO/280-464
D8MZF7_RALSO/64-257
D8MZI8_RALSO/267-438
D8MZI8_RALSO/57-231
D8MZL8_RALSO/274-448
D8MZL8_RALSO/68-248
D8MZU8_RALSO/282-462
D8MZU8_RALSO/65-254
D8MZX6_RALSO/307-491
D8MZX6_RALSO/76-281
D8N0F1_RALSO/289-472
D8N0F1_RALSO/69-259
D8N0G0_RALSO/295-477
D8N0G0_RALSO/78-268
D8N0Q1_RALSO/241-420
D8N0Q1_RALSO/36-221
D8N198_RALSO/285-471
D8N198_RALSO/71-262
D8N1A3_RALSO/261-444
D8N1A3_RALSO/57-238
D8N1H8_RALSO/304-492
D8N1H8_RALSO/89-281
D8N1Q1_RALSO/298-484
D8N1Q1_RALSO/77-272
D8N292_RALSO/322-503
D8N292_RALSO/55-291
D8N2Z6_RALSO/284-459
D8N2Z6_RALSO/68-262
D8N4P1_RALSO/313-492
D8N4P1_RALSO/91-283
D8N718_RALSO/250-441
D8N718_RALSO/40-227
D8NA23_RALSO/292-477
D8NA23_RALSO/77-268
D8NAW4_RALSO/286-470
D8NAW4_RALSO/72-261
D8NDT7_RALSO/292-478
D8NDT7_RALSO/78-269
D8NE09_RALSO/307-495
D8NE09_RALSO/92-284
D8NE73_RALSO/265-438
D8NE73_RALSO/56-239
D8NE94_RALSO/297-483
D8NE94_RALSO/76-271
D8NEM6_RALSO/246-426
D8NEM6_RALSO/42-227
D8NEY4_RALSO/299-478
D8NEY4_RALSO/81-255
D8NEZ0_RALSO/335-518
D8NEZ0_RALSO/70-306
D8NFA9_RALSO/284-459
D8NFA9_RALSO/68-262
D8NG95_RALSO/265-451
D8NG95_RALSO/53-241
D8NGS0_RALSO/244-426
D8NGS0_RALSO/27-217
D8NGU5_RALSO/265-440
D8NGU5_RALSO/59-233
D8NGY1_RALSO/243-417
D8NGY1_RALSO/37-217
D8NHB2_RALSO/308-493
D8NHB2_RALSO/78-283
D8NHR3_RALSO/285-468
D8NHR3_RALSO/65-255
D8NJV3_RALSO/307-486
D8NJV3_RALSO/85-277
D8NMT9_RALSO/14-201
D8NMT9_RALSO/224-415
D8NRB8_RALSO/294-479
D8NRB8_RALSO/79-270
D8NS48_RALSO/288-470
D8NS48_RALSO/72-261
D8NT22_RALSO/292-476
D8NT22_RALSO/69-265
D8NUB3_RALSO/313-492
D8NUB3_RALSO/91-283
D8NXI7_RALSO/17-204
D8NXI7_RALSO/227-418
D8P0I3_RALSO/292-477
D8P0I3_RALSO/77-268
D8P1B6_RALSO/290-474
D8P1B6_RALSO/76-265
D8P234_RALSO/269-442
D8P2G7_RALSO/295-481
D8P2G7_RALSO/83-271
D8P2I4_RALSO/275-459
D8P2I4_RALSO/58-250
D8P320_RALSO/257-435
D8P323_RALSO/264-440
D8P323_RALSO/59-233
D8P353_RALSO/273-447
D8P353_RALSO/67-247
D8P3C6_RALSO/288-472
D8P3C6_RALSO/65-261
D8P446_RALSO/300-484
D8P446_RALSO/81-271
D8P4J2_RALSO/290-475
D8P4J2_RALSO/76-266
D8P4W8_RALSO/287-470
D8P4W8_RALSO/83-264
D8P558_RALSO/304-492
D8P558_RALSO/89-281
D8P5A4_RALSO/265-438
D8P5A4_RALSO/56-239
D8P5C3_RALSO/297-483
D8P5C3_RALSO/76-271
D8P5V0_RALSO/299-478
D8P5V0_RALSO/81-254
D8P5W4_RALSO/327-509
D8P5W4_RALSO/61-297
D8P601_RALSO/295-477
D8P601_RALSO/76-268
D8P6M1_RALSO/284-459
D8P6M1_RALSO/68-262
D8P6S2_RALSO/1-152
D8P6S2_RALSO/174-351
D8P805_9BACT/298-473
D8P805_9BACT/99-265
D8PDW0_9BACT/260-444
D8PDW0_9BACT/45-238
D8PE39_9BACT/240-416
D8PE39_9BACT/37-218
D8PE72_9BACT/263-443
D8PE72_9BACT/60-240
D8PGN7_9BACT/257-439
D8PGN7_9BACT/44-234
D8PHU6_9BACT/60-260
D8PI05_9BACT/314-504
D8PI05_9BACT/45-287
D8PI44_9BACT/298-485
D8PI44_9BACT/72-267
D8PI53_9BACT/301-477
D8PI53_9BACT/93-279
D8PIC5_9BACT/302-486
D8PIC5_9BACT/73-277
D8PIS1_9BACT/271-455
D8PIS1_9BACT/59-247
D8PIT9_9BACT/269-455
D8PIT9_9BACT/59-247
D8PJL2_9BACT/264-446
D8PJL2_9BACT/41-241
D8VMU6_9ZZZZ/230-406
D8VMU6_9ZZZZ/26-207
D8VMZ0_9ZZZZ/239-423
D8VMZ0_9ZZZZ/28-219
D9P4W0_ACTPL/277-459
D9P4W0_ACTPL/62-252
D9P5U9_ACTPL/277-461
D9P5U9_ACTPL/61-251
D9P8V9_ACTPL/277-459
D9P8V9_ACTPL/62-252
D9PDJ2_ACTPL/277-461
D9PDJ2_ACTPL/61-251
D9PFD2_9ZZZZ/1-164
D9PGY7_9ZZZZ/23-244
D9PGY7_9ZZZZ/265-445
D9PL14_9ZZZZ/1-187
D9QGZ5_BRESC/236-407
D9QGZ5_BRESC/36-214
D9QHG3_BRESC/238-423
D9QHG3_BRESC/33-219
D9QPE2_BRESC/293-474
D9QPE2_BRESC/71-264
D9QS65_ACEAZ/248-431
D9QS65_ACEAZ/38-225
D9QSF7_ACEAZ/292-466
D9QSF7_ACEAZ/32-258
D9QSF8_ACEAZ/242-348
D9QSF8_ACEAZ/70-182
D9RRW6_PREMB/25-281
D9RRW6_PREMB/318-499
D9RU16_PREMB/276-455
D9RU16_PREMB/67-250
D9RWR9_PREMB/287-472
D9RWR9_PREMB/63-264
D9S0M2_THEOJ/256-373
D9S0M2_THEOJ/76-205
D9S9F8_FIBSS/25-232
D9S9F8_FIBSS/256-433
D9SDB1_GALCS/236-414
D9SDB1_GALCS/28-214
D9SE22_GALCS/242-429
D9SE22_GALCS/27-219
D9SE56_GALCS/272-458
D9SE56_GALCS/60-250
D9SEI3_GALCS/246-423
D9SEI3_GALCS/46-224
D9SF92_GALCS/257-430
D9SFT6_GALCS/233-411
D9SFT6_GALCS/25-211
D9SG08_GALCS/248-436
D9SG08_GALCS/28-219
D9SGR1_GALCS/230-404
D9SGR1_GALCS/28-208
D9SGX3_GALCS/273-454
D9SGX3_GALCS/67-243
D9SIM8_GALCS/232-411
D9SIM8_GALCS/26-210
D9SK71_GALCS/23-217
D9SK71_GALCS/240-427
D9TM51_THETC/91-198
D9Y2M4_9BURK/271-453
D9Y2M4_9BURK/65-245
D9Y3S9_9BURK/260-442
D9Y3S9_9BURK/34-239
D9Y3Z3_9BURK/277-461
D9Y3Z3_9BURK/63-254
D9Y5E8_9BURK/280-463
D9Y5E8_9BURK/65-254
D9YBM0_9DELT/290-476
D9YBM0_9DELT/72-263
D9YBV1_9DELT/304-473
D9YCJ6_9DELT/285-464
D9YCJ6_9DELT/66-256
D9YEC3_9DELT/249-433
D9YEC3_9DELT/40-229
D9YGD6_9DELT/249-433
D9YGD6_9DELT/40-229
D9YHF7_9DELT/284-474
D9YHF7_9DELT/74-262
D9ZDU7_9ZZZZ/242-419
D9ZDU7_9ZZZZ/27-217
D9ZEY6_9ZZZZ/25-263
D9ZEY6_9ZZZZ/285-473
E0D4B0_PSEPU/1-110
E0D4B2_PSEPU/1-120
E0DKG5_9RHIZ/231-416
E0DKG5_9RHIZ/30-212
E0E0G5_9RHIZ/231-416
E0E0G5_9RHIZ/30-212
E0E667_ACTPL/277-459
E0E667_ACTPL/62-252
E0E7Z2_ACTPL/277-461
E0E7Z2_ACTPL/61-251
E0EC95_ACTPL/277-459
E0EC95_ACTPL/62-252
E0EDW7_ACTPL/277-461
E0EDW7_ACTPL/61-251
E0EIG1_ACTPL/277-459
E0EIG1_ACTPL/62-252
E0EK42_ACTPL/277-461
E0EK42_ACTPL/61-251
E0EW26_ACTPL/277-459
E0EW26_ACTPL/62-252
E0EXV3_ACTPL/277-461
E0EXV3_ACTPL/61-251
E0F2C6_ACTPL/277-459
E0F2C6_ACTPL/62-252
E0F422_ACTPL/277-461
E0F422_ACTPL/61-251
E0F8H1_ACTPL/277-459
E0F8H1_ACTPL/62-252
E0FA76_ACTPL/277-461
E0FA76_ACTPL/61-251
E0FEQ7_ACTPL/277-459
E0FEQ7_ACTPL/62-252
E0FGF3_ACTPL/277-461
E0FGF3_ACTPL/61-251
E0FKM4_ACTPL/277-459
E0FKM4_ACTPL/62-252
E0FMQ1_ACTPL/277-461
E0FMQ1_ACTPL/61-251
E0HPN7_9GAMM/88-260
E0HQK0_9GAMM/291-472
E0HQK0_9GAMM/73-256
E0HQM1_9GAMM/231-418
E0HQM1_9GAMM/26-207
E0HRR1_9GAMM/267-451
E0HRR1_9GAMM/29-248
E0HTN6_9GAMM/255-447
E0HTN6_9GAMM/32-229
E0INJ9_9GAMM/88-260
E0IRZ3_9GAMM/291-472
E0IRZ3_9GAMM/73-256
E0IS14_9GAMM/231-418
E0IS14_9GAMM/26-207
E0ISL2_9GAMM/267-451
E0ISL2_9GAMM/29-248
E0IT69_9GAMM/255-447
E0IT69_9GAMM/32-229
E0IVX0_ECOLW/231-427
E0IVX0_ECOLW/25-209
E0IYF8_ECOLW/1-184
E0IYF8_ECOLW/205-391
E0J0B3_ECOLW/290-476
E0J0B3_ECOLW/69-268
E0J7F2_ECOLW/270-455
E0J7F2_ECOLW/63-247
E0JGZ0_RHIME/278-461
E0JGZ0_RHIME/75-253
E0JLS4_RHIME/236-420
E0JLS4_RHIME/32-216
E0JVD5_RHIME/236-420
E0JVD5_RHIME/32-216
E0K3N1_RHIME/278-461
E0K3N1_RHIME/75-253
E0LGN2_SPHCR/281-462
E0LGN2_SPHCR/63-252
E0LGX9_SPHCR/317-498
E0LGX9_SPHCR/78-287
E0LH89_SPHCR/277-463
E0LH89_SPHCR/66-254
E0LKB4_SPHCR/301-483
E0LKB4_SPHCR/77-273
E0LLK6_SPHCR/11-197
E0LLK6_SPHCR/216-406
E0LML0_SPHCR/290-493
E0LML0_SPHCR/75-267
E0LP06_SPHCR/241-425
E0LP06_SPHCR/30-221
E0LP16_SPHCR/290-472
E0LP16_SPHCR/63-260
E0LPN7_SPHCR/275-460
E0LPN7_SPHCR/55-250
E0LPZ6_SPHCR/278-458
E0LPZ6_SPHCR/63-249
E0LQB1_SPHCR/201-374
E0LQB1_SPHCR/5-180
E0LQM4_SPHCR/240-413
E0LQM4_SPHCR/35-220
E0LQY1_SPHCR/250-417
E0LQY1_SPHCR/37-218
E0LQZ8_SPHCR/29-203
E0LRW3_SPHCR/266-448
E0LRW3_SPHCR/58-240
E0LWE1_9ENTR/269-455
E0LWE1_9ENTR/61-248
E0LYB1_9ENTR/231-425
E0LYB1_9ENTR/25-209
E0LYD0_9ENTR/302-485
E0LYD0_9ENTR/69-275
E0LYS8_9ENTR/267-452
E0LYS8_9ENTR/58-245
E0LZU4_9ENTR/250-428
E0LZU4_9ENTR/47-231
E0MIZ8_9RHOB/268-449
E0MIZ8_9RHOB/53-242
E0MJF9_9RHOB/275-459
E0MJF9_9RHOB/69-255
E0MJM0_9RHOB/238-420
E0MJM0_9RHOB/28-219
E0MNC7_9RHOB/283-468
E0MNC7_9RHOB/488-676
E0MTT9_9RHOB/236-420
E0MTT9_9RHOB/35-216
E0N701_NEIME/269-458
E0N701_NEIME/61-242
E0N725_NEIME/287-472
E0N725_NEIME/79-263
E0NQM1_9BACT/24-284
E0NQM1_9BACT/311-492
E0NS88_9BACT/252-440
E0NS88_9BACT/30-226
E0NUL3_9BACT/278-460
E0NUL3_9BACT/71-253
E0NVL5_9BACT/22-222
E0NXX9_9FIRM/236-420
E0NXX9_9FIRM/32-214
E0P1W9_9FIRM/243-433
E0P1W9_9FIRM/39-225
E0QCN1_CAMCO/217-415
E0QCN1_CAMCO/24-206
E0QF66_CAMCO/284-466
E0QF66_CAMCO/65-256
E0QG44_CAMCO/264-443
E0QG44_CAMCO/51-234
E0QUC3_ECOLX/1-176
E0QUC3_ECOLX/198-368
E0QW49_ECOLX/269-455
E0QW49_ECOLX/63-247
E0QYS8_ECOLX/268-437
E0QYS8_ECOLX/57-240
E0R1S5_ECOLX/287-473
E0R1S5_ECOLX/67-266
E0R4Q4_ECOLX/178-364
E0R4Q4_ECOLX/6-156
E0R790_ECOLX/231-427
E0R790_ECOLX/25-209
E0RID8_PAEP6/224-336
E0RID8_PAEP6/349-499
E0RJN2_PAEP6/268-383
E0RLH0_PAEP6/267-383
E0RQ18_SPITD/13-183
E0RQ18_SPITD/211-389
E0RQB3_SPITD/23-220
E0RQB3_SPITD/243-428
E0RRB7_SPITD/265-460
E0RRB7_SPITD/31-241
E0SBQ2_DICD3/285-467
E0SBQ2_DICD3/60-260
E0SBR2_DICD3/291-476
E0SBR2_DICD3/49-269
E0SC31_DICD3/24-216
E0SC31_DICD3/242-428
E0SFQ7_DICD3/235-413
E0SFQ7_DICD3/30-214
E0SI50_DICD3/231-424
E0SI50_DICD3/25-209
E0SKD7_DICD3/279-461
E0SKD7_DICD3/64-252
E0SL55_DICD3/110-261
E0SL55_DICD3/284-469
E0SMQ6_DICD3/289-472
E0SMQ6_DICD3/65-261
E0T5U2_EDWTF/231-429
E0T5U2_EDWTF/25-209
E0T7D1_EDWTF/271-455
E0T7D1_EDWTF/64-247
E0TBA9_PARBH/305-486
E0TBA9_PARBH/71-270
E0TCY9_PARBH/270-449
E0TCY9_PARBH/60-244
E0TD42_PARBH/285-397
E0TD42_PARBH/63-251
E0TF26_PARBH/21-202
E0TF26_PARBH/216-395
E0TFS0_PARBH/12-202
E0TFS0_PARBH/222-408
E0TFW1_PARBH/248-430
E0TFW1_PARBH/27-228
E0THE1_PARBH/27-247
E0THE1_PARBH/277-461
E0THZ0_PARBH/222-408
E0TI17_PARBH/241-414
E0TIE5_PARBH/262-452
E0TIE5_PARBH/53-235
E0TIH7_PARBH/296-471
E0TIH7_PARBH/91-268
E0TIJ2_PARBH/252-430
E0TIJ2_PARBH/46-232
E0TIK5_PARBH/246-422
E0TIK5_PARBH/54-224
E0UE43_CYAP2/168-368
E0UE43_CYAP2/391-574
E0UP49_SULAO/19-197
E0UP49_SULAO/213-387
E0URS3_SULAO/20-196
E0URS3_SULAO/214-389
E0UTS5_SULAO/19-200
E0UTS5_SULAO/213-403
E0UTT2_SULAO/22-212
E0UTT2_SULAO/235-413
E0UTT5_SULAO/26-244
E0UTT5_SULAO/264-445
E0UTX2_SULAO/220-406
E0UTX2_SULAO/31-203
E0UTY7_SULAO/215-386
E0UTY7_SULAO/29-199
E0UUX5_SULAO/19-220
E0UUX5_SULAO/242-414
E0WS79_9ENTR/232-418
E0WS79_9ENTR/25-209
E0X6B8_PSEPU/272-448
E0X6B8_PSEPU/75-249
E0XPE4_9BACT/23-208
E0XPE4_9BACT/231-428
E0XQT6_9GAMM/21-206
E0XQT6_9GAMM/228-426
E0XTD1_9GAMM/245-442
E0XTD1_9GAMM/37-222
E0XYH5_9SPHN/277-462
E0XYH5_9SPHN/58-252
E1CJL5_CAMJE/284-466
E1CJL5_CAMJE/65-256
E1CS05_VIBPA/264-448
E1CS05_VIBPA/28-244
E1CS84_VIBPA/27-211
E1CS85_VIBPA/24-211
E1CS88_VIBPA/256-440
E1CS88_VIBPA/47-236
E1CUV7_VIBPA/19-210
E1CUV7_VIBPA/233-418
E1CV95_VIBPA/233-417
E1CV95_VIBPA/24-213
E1CWD3_VIBPA/299-483
E1CWD3_VIBPA/62-273
E1CWT6_VIBPA/303-490
E1CWT6_VIBPA/69-251
E1CZP2_VIBPA/272-451
E1CZP2_VIBPA/62-245
E1D057_VIBPA/228-407
E1D057_VIBPA/27-204
E1D1N1_VIBPA/274-455
E1D497_VIBPA/1-72
E1D497_VIBPA/99-278
E1D4M6_VIBPA/299-483
E1D4M6_VIBPA/62-273
E1D5A2_VIBPA/303-490
E1D5A2_VIBPA/69-251
E1D8F0_VIBPA/234-418
E1D8F0_VIBPA/25-214
E1D8U0_VIBPA/50-234
E1D920_VIBPA/265-449
E1D920_VIBPA/28-245
E1DAI7_VIBPA/233-417
E1DAI7_VIBPA/24-213
E1DAM9_VIBPA/228-407
E1DAM9_VIBPA/27-204
E1DDI5_VIBPA/218-403
E1DDI5_VIBPA/4-195
E1DEL9_VIBPA/273-455
E1DHK4_VIBPA/234-418
E1DHK4_VIBPA/25-214
E1DHK7_VIBPA/232-416
E1DHK7_VIBPA/24-212
E1DJI4_VIBPA/228-407
E1DJI4_VIBPA/27-204
E1DKW1_VIBPA/274-455
E1DM31_VIBPA/239-424
E1DM31_VIBPA/25-216
E1DMU5_VIBPA/233-417
E1DMU5_VIBPA/24-213
E1DR77_VIBPA/264-448
E1DR77_VIBPA/28-244
E1DRX3_VIBPA/272-451
E1DRX3_VIBPA/62-245
E1DSA4_VIBPA/299-483
E1DSA4_VIBPA/62-273
E1DTY6_VIBPA/303-490
E1DTY6_VIBPA/69-251
E1EAD3_VIBPA/299-483
E1EAD3_VIBPA/62-273
E1EBM2_VIBPA/274-455
E1ECQ4_VIBPA/233-417
E1ECQ4_VIBPA/24-213
E1EDN3_VIBPA/303-490
E1EDN3_VIBPA/69-251
E1EEZ4_VIBPA/1-186
E1EEZ4_VIBPA/206-390
E1EEZ7_VIBPA/232-416
E1EEZ7_VIBPA/24-212
E1EGP9_VIBPA/228-407
E1EGP9_VIBPA/27-204
E1EGT4_VIBPA/239-424
E1EGT4_VIBPA/25-216
E1EIY9_VIBPA/264-448
E1EIY9_VIBPA/28-244
E1EKP8_VIBPA/272-451
E1EKP8_VIBPA/62-245
E1GTX7_9BACT/25-281
E1GTX7_9BACT/312-494
E1GX82_9BACT/277-455
E1GX82_9BACT/67-250
E1GYK4_9BACT/1076-1251
E1GYK4_9BACT/1269-1437
E1HGX3_ECOLX/233-429
E1HGX3_ECOLX/27-211
E1HHJ6_ECOLX/242-427
E1HHJ6_ECOLX/35-219
E1HI91_ECOLX/290-476
E1HI91_ECOLX/69-268
E1HIF1_ECOLX/314-500
E1HIF1_ECOLX/94-293
E1HWA3_ECOLX/314-500
E1HWA3_ECOLX/94-293
E1HX79_ECOLX/233-429
E1HX79_ECOLX/27-211
E1I5R4_ECOLX/242-427
E1I5R4_ECOLX/35-219
E1I8T4_ECOLX/290-476
E1I8T4_ECOLX/69-268
E1IJF4_ECOLX/314-500
E1IJF4_ECOLX/94-293
E1IKX6_ECOLX/233-429
E1IKX6_ECOLX/27-211
E1IS76_ECOLX/290-476
E1IS76_ECOLX/69-268
E1IYL4_ECOLX/242-427
E1IYL4_ECOLX/35-219
E1J0V4_ECOLX/233-429
E1J0V4_ECOLX/27-211
E1J169_ECOLX/242-427
E1J169_ECOLX/35-219
E1J395_ECOLX/290-476
E1J395_ECOLX/69-268
E1JA26_ECOLX/314-500
E1JA26_ECOLX/94-293
E1JEA9_ECOLX/245-429
E1JEA9_ECOLX/39-223
E1JSN5_DESFR/110-330
E1JSN5_DESFR/359-541
E1JSX7_DESFR/294-482
E1JSX7_DESFR/68-267
E1K128_DESFR/107-321
E1K128_DESFR/343-534
E1KPK6_9BACT/1076-1251
E1KPK6_9BACT/1268-1437
E1KRZ2_9BACT/277-455
E1KRZ2_9BACT/67-250
E1KS67_9BACT/8-208
E1KT08_9BACT/26-282
E1KT08_9BACT/309-493
E1L5L6_9FIRM/272-456
E1L5L6_9FIRM/69-249
E1LEA3_9FIRM/278-462
E1LEA3_9FIRM/69-255
E1MIX7_9GAMM/283-468
E1MIX7_9GAMM/58-259
E1MJ05_9GAMM/242-423
E1MJ05_9GAMM/25-221
E1MJJ6_9GAMM/267-443
E1MJJ6_9GAMM/60-241
E1MJJ9_9GAMM/287-468
E1MJJ9_9GAMM/63-261
E1MJM7_9GAMM/270-455
E1MJM7_9GAMM/59-248
E1MJY5_9GAMM/277-463
E1MJY5_9GAMM/67-255
E1MK46_9GAMM/284-469
E1MK46_9GAMM/81-262
E1MKH3_9GAMM/241-421
E1MKH3_9GAMM/55-226
E1MKS3_9GAMM/296-490
E1MKS3_9GAMM/77-273
E1MLB5_9GAMM/247-434
E1MLB5_9GAMM/32-225
E1MLE8_9GAMM/275-451
E1MLE8_9GAMM/69-248
E1MM46_9GAMM/308-501
E1MM46_9GAMM/94-283
E1MM74_9GAMM/287-475
E1MM74_9GAMM/68-260
E1MMD8_9GAMM/241-425
E1MMD8_9GAMM/35-217
E1MN61_9GAMM/286-471
E1MN61_9GAMM/69-260
E1MQ63_9GAMM/1-118
E1MQB9_9GAMM/56-256
E1MSJ9_9GAMM/271-459
E1MSJ9_9GAMM/50-247
E1MSS6_9GAMM/241-425
E1MSS6_9GAMM/26-218
E1MTG6_9GAMM/278-462
E1MTG6_9GAMM/49-253
E1MTK0_9GAMM/301-483
E1MTK0_9GAMM/82-273
E1MUC6_9GAMM/276-462
E1MUC6_9GAMM/63-248
E1MUH1_9GAMM/283-465
E1MUH1_9GAMM/57-257
E1MUX4_9GAMM/25-206
E1MUZ3_9GAMM/1-119
E1MUZ3_9GAMM/142-326
E1P7M9_ECOAB/268-437
E1P7M9_ECOAB/57-240
E1P874_ECOAB/1-176
E1P874_ECOAB/198-368
E1PB15_ECOAB/269-455
E1PB15_ECOAB/63-247
E1PCJ1_ECOAB/290-476
E1PCJ1_ECOAB/69-268
E1PE07_ECOAB/231-427
E1PE07_ECOAB/25-209
E1PH96_ECOAB/314-500
E1PH96_ECOAB/94-293
E1PKJ7_PANVC/231-427
E1PKJ7_PANVC/25-209
E1PM19_CAMJM/263-443
E1PM19_CAMJM/51-234
E1PPK0_CAMJM/217-415
E1PPK0_CAMJM/24-206
E1PQB8_CAMJM/284-466
E1PQB8_CAMJM/65-256
E1PU07_HELPT/316-500
E1PU07_HELPT/50-294
E1PVX6_HELPT/282-469
E1PVX6_HELPT/88-270
E1PWG9_HELPT/251-425
E1PXG5_HELPT/233-410
E1PXG5_HELPT/35-213
E1PZ64_HELPM/282-469
E1PZ64_HELPM/89-270
E1Q074_HELPM/251-425
E1Q1G0_HELPM/233-410
E1Q1G0_HELPM/35-213
E1Q2E4_HELPM/316-500
E1Q2E4_HELPM/50-294
E1Q2V0_HELPP/246-420
E1Q408_HELPP/233-410
E1Q4W9_HELPP/316-500
E1Q4W9_HELPP/50-294
E1Q6A2_HELPP/282-469
E1Q6A2_HELPP/88-270
E1Q7G3_HELPC/247-421
E1Q8Y5_HELPC/233-410
E1Q8Y5_HELPC/35-213
E1Q9R2_HELPC/316-500
E1Q9R2_HELPC/50-294
E1QAY1_HELPC/282-469
E1QAY1_HELPC/88-270
E1QD80_DESB2/285-469
E1QD80_DESB2/71-259
E1QHG7_DESB2/290-475
E1QHG7_DESB2/75-265
E1QHU7_DESB2/261-449
E1QHU7_DESB2/47-239
E1QHV7_DESB2/282-466
E1QHV7_DESB2/67-257
E1QHY1_DESB2/299-480
E1QHY1_DESB2/81-272
E1QJ02_DESB2/287-472
E1QJ02_DESB2/70-263
E1QJQ9_DESB2/286-469
E1QJQ9_DESB2/71-259
E1QJW9_DESB2/307-500
E1QMT0_SALET/266-450
E1QMT0_SALET/60-244
E1R169_SPISS/240-451
E1R169_SPISS/27-209
E1R2H1_SPISS/258-439
E1R2H1_SPISS/43-239
E1R3X5_SPISS/260-443
E1R3X5_SPISS/28-235
E1R6R4_SPISS/301-496
E1R6R4_SPISS/88-279
E1R844_SPISS/265-450
E1R844_SPISS/31-241
E1RCF2_SPISS/234-428
E1RCF2_SPISS/29-212
E1RMQ4_XYLFG/234-430
E1RMQ4_XYLFG/24-210
E1RUI4_ECOUM/287-473
E1RUI4_ECOUM/67-266
E1RWY5_ECOUM/231-427
E1RWY5_ECOUM/25-209
E1RZ94_ECOUM/290-476
E1RZ94_ECOUM/69-268
E1RZV5_ECOUM/269-455
E1RZV5_ECOUM/63-247
E1S401_ECOUM/268-437
E1S401_ECOUM/57-240
E1S658_HELP9/233-410
E1S658_HELP9/35-213
E1S708_HELP9/316-500
E1S708_HELP9/50-294
E1S8B4_HELP9/282-469
E1S8B4_HELP9/88-270
E1S9C9_HELP9/248-422
E1SCZ3_PANVC/269-455
E1SCZ3_PANVC/63-248
E1SD56_PANVC/289-470
E1SD56_PANVC/87-265
E1SEC0_PANVC/231-425
E1SEC0_PANVC/25-209
E1SHS2_PANVC/302-485
E1SHS2_PANVC/69-275
E1SJ25_PANVC/266-451
E1SJ25_PANVC/57-244
E1SJB8_PANVC/250-428
E1SJB8_PANVC/47-231
E1SME5_FERBD/247-429
E1SME5_FERBD/25-226
E1SQQ4_FERBD/254-431
E1SQQ4_FERBD/52-233
E1SS11_FERBD/273-457
E1SS11_FERBD/61-250
E1SWA9_FERBD/293-477
E1SWA9_FERBD/58-268
E1SWM4_FERBD/235-417
E1SWM4_FERBD/26-210
E1T4C3_BURSG/286-474
E1T4C3_BURSG/71-263
E1T4H0_BURSG/291-477
E1T4H0_BURSG/79-270
E1T6A7_BURSG/235-419
E1T6A7_BURSG/27-212
E1T877_BURSG/298-483
E1T877_BURSG/86-274
E1T8L8_BURSG/286-470
E1T8L8_BURSG/75-264
E1T917_BURSG/289-475
E1T917_BURSG/75-266
E1T927_BURSG/315-497
E1T927_BURSG/91-291
E1T9W7_BURSG/120-310
E1T9W7_BURSG/335-518
E1TAL3_BURSG/288-474
E1TAL3_BURSG/74-265
E1TBQ4_BURSG/285-469
E1TBQ4_BURSG/72-262
E1TD48_BURSG/270-448
E1TD48_BURSG/73-246
E1TDU0_BURSG/288-473
E1TDU0_BURSG/72-260
E1TDV2_BURSG/289-472
E1TDV2_BURSG/71-265
E1TDZ4_BURSG/302-490
E1TDZ4_BURSG/87-279
E1TEK5_BURSG/256-431
E1TEK5_BURSG/49-234
E1TFJ8_BURSG/297-476
E1TFJ8_BURSG/78-268
E1TFP1_BURSG/285-465
E1TFP1_BURSG/64-256
E1TH83_BURSG/110-292
E1TH83_BURSG/317-501
E1TJ12_BURSG/271-454
E1TJ12_BURSG/66-248
E1TJU6_BURSG/300-490
E1TJU6_BURSG/87-277
E1TK74_BURSG/290-474
E1TK74_BURSG/73-266
E1TKH6_BURSG/275-461
E1TKH6_BURSG/65-250
E1V4S4_HALED/254-438
E1V4S4_HALED/36-230
E1V6M6_HALED/325-507
E1V6M6_HALED/91-301
E1VBH6_HALED/266-449
E1VBH6_HALED/59-242
E1VFH8_9GAMM/230-405
E1VGY4_9GAMM/233-406
E1VGY4_9GAMM/46-214
E1VIH3_9GAMM/236-425
E1VIH3_9GAMM/28-213
E1VJV2_9GAMM/27-262
E1VJV2_9GAMM/286-469
E1VMD0_9GAMM/229-401
E1VMD0_9GAMM/36-207
E1W5K2_HAEP3/267-450
E1W5K2_HAEP3/59-243
E1W8L1_SALTS/290-473
E1W8L1_SALTS/70-260
E1WEU9_SALTS/235-420
E1WEU9_SALTS/27-209
E1WHA6_SALTS/288-473
E1WHA6_SALTS/67-266
E1WHX4_SALTS/233-426
E1WHX4_SALTS/27-211
E1WJH6_SALTS/272-449
E1WJH6_SALTS/62-243
E1WJP7_BACF6/288-470
E1WK29_BACF6/276-458
E1WK29_BACF6/67-251
E1WKY1_BACF6/246-434
E1WKY1_BACF6/31-222
E1WL73_BACF6/247-434
E1WL73_BACF6/28-224
E1WMS6_BACF6/237-414
E1WMS6_BACF6/28-211
E1WNA6_BACF6/25-270
E1WNA6_BACF6/296-481
E1WNM6_BACF6/284-471
E1WNM6_BACF6/29-262
E1WNQ0_BACF6/276-459
E1WNQ0_BACF6/61-249
E1WNZ6_BACF6/248-433
E1WNZ6_BACF6/27-222
E1WP43_BACF6/282-460
E1WP43_BACF6/31-255
E1WPS6_BACF6/23-217
E1WSA3_BACF6/271-452
E1WSA3_BACF6/60-246
E1WSG9_BACF6/245-428
E1WSG9_BACF6/27-224
E1WSX2_BACF6/287-475
E1WSX2_BACF6/29-265
E1WTB0_BACF6/213-399
E1WTB0_BACF6/32-191
E1WTR5_BACF6/242-423
E1WTR5_BACF6/25-216
E1WU16_BACF6/242-423
E1WU16_BACF6/28-217
E1WU57_BACF6/268-451
E1WU57_BACF6/28-245
E1WV38_BACF6/281-463
E1WV38_BACF6/75-256
E1WV53_BACF6/313-500
E1WV53_BACF6/46-190
E1WVA8_BACF6/273-462
E1WVA8_BACF6/48-246
E1WW77_BACF6/219-390
E1WWH3_BACF6/59-242
E1WWP9_BACF6/218-389
E1WWP9_BACF6/23-198
E1WX02_BACF6/1280-1438
E1WXS6_BACMS/28-164
E1WY59_BACMS/242-423
E1WY59_BACMS/31-216
E1WZY2_BACMS/276-463
E1X1T1_BACMS/222-391
E1X426_BACMS/20-206
E1X426_BACMS/224-402
E1X579_BACMS/49-261
E1X5K6_BACMS/270-467
E1X5K6_BACMS/54-246
E1X7G6_HAEI1/254-437
E1X7Y0_HAEI1/267-450
E1X7Y0_HAEI1/59-243
E1XVC6_LEGPN/19-143
E1XVC7_LEGPN/70-254
E1XVW6_LEGPN/231-407
E1XVW6_LEGPN/28-209
E1XYE7_LEGPN/335-528
E1XYP8_LEGPN/229-406
E1XYP8_LEGPN/27-208
E1XYQ7_LEGPN/231-414
E1XYQ7_LEGPN/28-206
E1XYR7_LEGPN/235-415
E1XYR7_LEGPN/32-213
E1XYW7_LEGPN/231-417
E1XYW7_LEGPN/31-209
E1XZJ5_LEGPN/265-446
E1XZJ5_LEGPN/62-240
E1Y0C7_LEGPN/281-462
E1Y0C7_LEGPN/34-252
E1Y0F6_LEGPN/265-442
E1Y0F6_LEGPN/64-242
E1Y0W9_LEGPN/62-240
E1Y149_LEGPN/287-385
E1Y149_LEGPN/62-260
E1Y182_LEGPN/23-211
E1Y182_LEGPN/235-424
E1Y367_LEGPN/276-464
E1Y367_LEGPN/59-249
E1Y9J6_9DELT/293-476
E1Y9J6_9DELT/78-266
E1Y9L2_9DELT/92-213
E1Y9R5_9DELT/107-297
E1Y9R5_9DELT/320-504
E1YAW2_9DELT/77-253
E1YBF7_9DELT/3-116
E1YKT8_9DELT/59-248
E1YKT9_9DELT/1-105
E1YLP7_9DELT/109-299
E1YLP7_9DELT/323-507
E1YNH1_9BACE/245-432
E1YNH1_9BACE/26-221
E1YNK4_9BACE/241-429
E1YNK4_9BACE/29-215
E1YP80_9BACE/104-268
E1YP80_9BACE/290-478
E1YPN5_9BACE/250-440
E1YPN5_9BACE/31-221
E1YQ16_9BACE/267-449
E1YQ16_9BACE/61-242
E1YQW4_9BACE/25-244
E1YQW4_9BACE/269-455
E1YR48_9BACE/232-418
E1YR48_9BACE/32-209
E1YRA0_9BACE/293-477
E1YRA0_9BACE/64-268
E1YRH8_9BACE/273-458
E1YRH8_9BACE/36-247
E1YRI5_9BACE/243-438
E1YRI5_9BACE/27-218
E1YS46_9BACE/303-493
E1YS46_9BACE/33-172
E1YS99_9BACE/278-462
E1YS99_9BACE/64-252
E1YSN8_9BACE/220-392
E1YSN8_9BACE/23-199
E1YT90_9BACE/288-472
E1YT90_9BACE/31-266
E1YTZ6_9BACE/245-430
E1YTZ6_9BACE/27-223
E1YU16_9BACE/251-437
E1YU16_9BACE/34-228
E1YUK4_9BACE/279-460
E1YUK4_9BACE/31-255
E1YUQ9_9BACE/274-456
E1YUQ9_9BACE/64-250
E1YVD9_9BACE/236-413
E1YVD9_9BACE/27-210
E1YVK1_9BACE/243-428
E1YVK1_9BACE/29-228
E1YVS5_9BACE/243-425
E1YVS5_9BACE/27-218
E1YVV7_9BACE/57-252
E1YW72_9BACE/269-452
E1YW72_9BACE/63-245
E1YWZ6_9BACE/253-430
E1YWZ6_9BACE/33-227
E1YXN0_9BACE/250-437
E1YXN0_9BACE/32-226
E1YYF5_9BACE/277-459
E1YYF5_9BACE/70-252
E2CK93_9RHOB/100-286
E2CK93_9RHOB/305-484
E2CRS2_9RHOB/241-425
E2CRS2_9RHOB/36-221
E2JP67_BORBU/236-425
E2JP67_BORBU/32-215
E2JSZ7_ECO57/287-473
E2JSZ7_ECO57/67-266
E2JYB1_ECO57/290-476
E2JYB1_ECO57/69-268
E2JZ42_ECO57/258-431
E2JZ42_ECO57/49-233
E2JZQ8_ECO57/270-455
E2JZQ8_ECO57/63-247
E2K168_ECO57/231-427
E2K168_ECO57/25-209
E2K4D6_ECO57/268-437
E2K4D6_ECO57/57-240
E2K656_ECO57/287-473
E2K656_ECO57/67-266
E2KB09_ECO57/290-476
E2KB09_ECO57/69-268
E2KCT1_ECO57/231-427
E2KCT1_ECO57/25-209
E2KEH2_ECO57/268-437
E2KEH2_ECO57/57-240
E2KH02_ECO57/258-431
E2KH02_ECO57/49-233
E2KHC0_ECO57/270-455
E2KHC0_ECO57/63-247
E2KN72_ECO57/287-473
E2KN72_ECO57/67-266
E2KRC3_ECO57/268-437
E2KRC3_ECO57/57-240
E2KRW3_ECO57/290-476
E2KRW3_ECO57/69-268
E2KVS6_ECO57/231-427
E2KVS6_ECO57/25-209
E2KZV3_ECO57/258-431
E2KZV3_ECO57/49-233
E2L018_ECO57/270-455
E2L018_ECO57/63-247
E2L2Y9_BORBU/236-425
E2L2Y9_BORBU/32-215
E2M8C0_PSESM/293-477
E2M8C0_PSESM/76-270
E2M8M5_PSESM/286-474
E2M8M5_PSESM/71-263
E2MAP7_PSESM/224-399
E2MAP7_PSESM/26-200
E2MAT9_PSESM/242-436
E2MAT9_PSESM/32-218
E2MDT0_PSESM/287-466
E2MDT0_PSESM/68-258
E2MH05_PSESM/245-431
E2MH05_PSESM/29-219
E2MHM3_PSESM/278-463
E2MHM3_PSESM/65-255
E2MHX5_PSESM/69-251
E2MI30_PSESM/275-456
E2MI30_PSESM/58-250
E2MLX2_PSESM/237-414
E2MLX2_PSESM/32-217
E2MNS1_FRANO/18-209
E2MNS1_FRANO/232-425
E2MRA8_FRANO/287-470
E2MRA8_FRANO/68-263
E2MSC1_FRANO/291-483
E2MSC1_FRANO/86-268
E2N2X7_CAPSP/1060-1234
E2N2X7_CAPSP/1257-1442
E2N3J5_CAPSP/279-461
E2N3J5_CAPSP/64-254
E2N4U9_CAPSP/24-215
E2N4U9_CAPSP/242-430
E2N575_CAPSP/25-230
E2N575_CAPSP/256-440
E2N5D7_CAPSP/25-255
E2N5D7_CAPSP/277-460
E2N5M6_CAPSP/22-222
E2N5M6_CAPSP/241-425
E2N6H6_CAPSP/241-431
E2N6H6_CAPSP/25-216
E2N917_9BACE/287-475
E2N917_9BACE/29-265
E2N9C2_9BACE/263-437
E2N9C2_9BACE/40-233
E2N9T5_9BACE/228-400
E2N9T5_9BACE/25-201
E2NA38_9BACE/25-277
E2NA38_9BACE/305-489
E2NAJ7_9BACE/267-450
E2NAJ7_9BACE/61-243
E2NBH1_9BACE/276-458
E2NBH1_9BACE/67-251
E2NE74_9BACE/248-433
E2NE74_9BACE/25-224
E2NEA5_9BACE/238-414
E2NEA5_9BACE/28-211
E2NEM9_9BACE/256-443
E2NEM9_9BACE/38-231
E2NEQ2_9BACE/1-163
E2NEQ2_9BACE/188-370
E2NF43_9BACE/271-453
E2NF43_9BACE/61-247
E2NF54_9BACE/248-434
E2NF54_9BACE/29-223
E2NG20_9BACE/271-452
E2NG20_9BACE/63-245
E2NGW1_9BACE/253-439
E2NGW1_9BACE/36-230
E2NI51_9BACE/247-415
E2NI51_9BACE/28-224
E2NIV6_9BACE/20-208
E2NIV7_9BACE/56-254
E2NJW8_9BACE/26-250
E2NJW8_9BACE/272-455
E2NK97_9BACE/270-454
E2NK97_9BACE/65-247
E2NKC6_9BACE/230-416
E2NKC6_9BACE/30-207
E2NKK0_9BACE/284-471
E2NKK0_9BACE/29-262
E2NKP3_9BACE/301-484
E2NKP3_9BACE/86-274
E2NKY4_9BACE/27-211
E2NL39_9BACE/75-272
E2NLI4_9BACE/291-477
E2NLI4_9BACE/34-269
E2NM18_9BACE/245-426
E2NM18_9BACE/25-222
E2NMC4_9BACE/241-422
E2NMC4_9BACE/27-216
E2NYR9_PASHA/278-460
E2NYR9_PASHA/62-253
E2P4E7_PASHA/278-460
E2P4E7_PASHA/62-253
E2PFI6_NEIPO/249-434
E2PFI6_NEIPO/41-225
E2PJQ2_9RHIZ/17-199
E2PJQ2_9RHIZ/218-403
E2QE61_ECOLX/231-427
E2QE61_ECOLX/25-209
E2QHD2_ECOLX/269-455
E2QHD2_ECOLX/63-247
E2QJX2_ECOLX/290-476
E2QJX2_ECOLX/69-268
E2QLQ4_ECOLX/268-437
E2QLQ4_ECOLX/57-240
E2QP05_ECOLX/287-473
E2QP05_ECOLX/67-266
E2RUE3_9BACT/1072-1249
E2RUE3_9BACT/1264-1443
E2SSI0_9RALS/239-416
E2SSI0_9RALS/43-217
E2SSL5_9RALS/253-436
E2SSL5_9RALS/49-230
E2SSS7_9RALS/291-481
E2SSS7_9RALS/78-270
E2SSW8_9RALS/291-477
E2SSW8_9RALS/70-265
E2STK1_9RALS/270-448
E2STK1_9RALS/73-246
E2STW4_9RALS/307-491
E2STW4_9RALS/90-282
E2SU96_9RALS/285-459
E2SU96_9RALS/69-263
E2SUX4_9RALS/269-443
E2SUX4_9RALS/65-245
E2SV16_9RALS/285-469
E2SV16_9RALS/71-261
E2SV35_9RALS/282-467
E2SV35_9RALS/54-257
E2SWJ2_9RALS/283-468
E2SWJ2_9RALS/68-259
E2SWJ5_9RALS/294-478
E2SWJ5_9RALS/80-269
E2SY63_9RALS/243-434
E2SY63_9RALS/33-220
E2T1L1_9RALS/259-427
E2T1L1_9RALS/52-232
E2T2J5_9RALS/88-280
E2T2J6_9RALS/8-148
E2T3T7_9RALS/287-470
E2T3T7_9RALS/71-261
E2T514_9RALS/254-427
E2T514_9RALS/58-235
E2T547_9RALS/247-419
E2T547_9RALS/35-220
E2T5R3_9RALS/239-418
E2T5R3_9RALS/35-220
E2WRL5_ECOLX/260-445
E2WRL5_ECOLX/53-237
E2WYD1_ECOLX/233-429
E2WYD1_ECOLX/27-211
E2X0M2_ECOLX/287-473
E2X0M2_ECOLX/67-266
E2X2A4_ECOLX/69-268
E2X7A5_SHIDY/233-429
E2X7A5_SHIDY/27-211
E2X9E5_SHIDY/99-191
E2XF17_SHIDY/171-291
E2XF17_SHIDY/6-150
E2XHB5_SHIDY/85-255
E2XHB6_SHIDY/57-165
E2XJG9_PSEFL/283-467
E2XJG9_PSEFL/64-257
E2XJI5_PSEFL/280-462
E2XJI5_PSEFL/56-256
E2XJJ3_PSEFL/285-464
E2XJJ3_PSEFL/66-256
E2XK01_PSEFL/23-216
E2XK01_PSEFL/236-420
E2XKC2_PSEFL/242-436
E2XKC2_PSEFL/32-218
E2XL39_PSEFL/225-401
E2XL39_PSEFL/28-202
E2XLW1_PSEFL/306-494
E2XLW1_PSEFL/91-283
E2XN21_PSEFL/277-462
E2XN21_PSEFL/65-255
E2XRC9_PSEFL/277-462
E2XRC9_PSEFL/62-255
E2XRL8_PSEFL/53-238
E2XRL9_PSEFL/94-253
E2XS99_PSEFL/23-214
E2XS99_PSEFL/240-426
E2XSW4_PSEFL/276-458
E2XSW4_PSEFL/61-249
E2XTZ3_PSEFL/205-390
E2XTZ3_PSEFL/409-586
E2XUC8_PSEFL/287-474
E2XUC8_PSEFL/44-264
E2XUF7_PSEFL/282-465
E2XUF7_PSEFL/66-256
E2XUL1_PSEFL/279-465
E2XUL1_PSEFL/67-258
E2ZCU2_9FIRM/115-302
E2ZCU2_9FIRM/325-508
E2ZQ45_PSEAE/274-468
E2ZQ45_PSEAE/64-251
E2ZQZ8_PSEAE/244-430
E2ZQZ8_PSEAE/27-219
E2ZRC5_PSEAE/1-113
E2ZTQ6_PSEAE/286-473
E2ZTQ6_PSEAE/44-264
E2ZTR2_PSEAE/282-465
E2ZTR2_PSEAE/66-256
E2ZU47_PSEAE/284-465
E2ZU47_PSEAE/68-256
E2ZU76_PSEAE/241-420
E2ZU76_PSEAE/43-216
E2ZU80_PSEAE/289-472
E2ZU80_PSEAE/65-265
E2ZUR5_PSEAE/232-410
E2ZUR5_PSEAE/28-213
E2ZVR5_PSEAE/283-467
E2ZVR5_PSEAE/64-257
E2ZXG7_PSEAE/237-423
E2ZXG7_PSEAE/24-212
E2ZXR6_PSEAE/279-460
E2ZXR6_PSEAE/61-250
E2ZY39_PSEAE/141-325
E2ZY39_PSEAE/348-532
E2ZZQ8_PSEAE/1-186
E2ZZW7_PSEAE/282-464
E2ZZW7_PSEAE/66-256
E3A0S4_PSEAE/242-437
E3A0S4_PSEAE/34-218
E3A1D3_PSEAE/2-185
E3A2D3_PSEAE/233-408
E3A2D3_PSEAE/35-211
E3A2N8_PSEAE/1-177
E3A2N8_PSEAE/201-383
E3A3A7_PSEAE/227-398
E3A3A7_PSEAE/29-207
E3A605_PSEAE/279-464
E3A605_PSEAE/66-256
E3ALB4_9SPHI/284-467
E3ALB4_9SPHI/32-255
E3AM13_9SPHI/248-431
E3AM13_9SPHI/25-223
E3AMI8_9SPHI/265-489
E3AMI8_9SPHI/48-239
E3ANL5_9SPHI/253-438
E3ANL5_9SPHI/37-228
E3ANW1_9SPHI/243-433
E3ANW1_9SPHI/39-220
E3ANX9_9SPHI/242-427
E3ANX9_9SPHI/26-223
E3AQQ2_9SPHI/250-433
E3AQQ2_9SPHI/36-225
E3AQR3_9SPHI/255-417
E3ATP4_9SPHI/264-452
E3ATP4_9SPHI/32-237
E3AV48_9SPHI/260-450
E3AV48_9SPHI/44-235
E3AVL4_9SPHI/36-231
E3AW99_9SPHI/251-429
E3AW99_9SPHI/36-225
E3AWP5_9SPHI/261-443
E3AWP5_9SPHI/36-241
E3AWP6_9SPHI/1075-1249
E3AWP6_9SPHI/1270-1457
E3AX85_9SPHI/279-464
E3AX85_9SPHI/64-257
E3AXA1_9SPHI/247-470
E3AXA1_9SPHI/31-222
E3AXA9_9SPHI/251-440
E3AXA9_9SPHI/33-233
E3AXH8_9SPHI/1069-1276
E3AXH8_9SPHI/1298-1487
E3AYL6_9SPHI/263-451
E3AYL6_9SPHI/29-235
E3AZ83_9SPHI/250-438
E3AZ83_9SPHI/30-229
E3B0L2_9SPHI/126-300
E3B0L2_9SPHI/320-508
E3B0Z9_9SPHI/264-452
E3B0Z9_9SPHI/48-242
E3B370_9SPHI/230-408
E3B370_9SPHI/25-208
E3B382_9SPHI/297-485
E3B382_9SPHI/69-275
E3B3Y0_9SPHI/243-425
E3B3Y0_9SPHI/26-217
E3B456_9SPHI/259-427
E3B456_9SPHI/27-231
E3B4G2_9SPHI/259-446
E3B4G2_9SPHI/40-235
E3B5V4_9SPHI/282-466
E3B5V4_9SPHI/61-257
E3BJ20_9VIBR/229-408
E3BJ20_9VIBR/27-205
E3BNP1_9VIBR/12-198
E3BNP1_9VIBR/218-402
E3BQG4_9VIBR/230-419
E3BQG4_9VIBR/25-207
E3CW60_9BACT/230-407
E3CW60_9BACT/30-207
E3CWJ0_9BACT/262-441
E3CWJ0_9BACT/36-235
E3CZ09_9BACT/233-414
E3CZ09_9BACT/32-211
E3D0E9_9BACT/242-422
E3D0E9_9BACT/36-217
E3D0Y7_9BACT/275-458
E3D0Y7_9BACT/59-246
E3D1X6_NEIM7/271-456
E3D1X6_NEIM7/63-247
E3D272_NEIM7/269-458
E3D272_NEIM7/61-242
E3DBB6_ERWSE/310-492
E3DBB6_ERWSE/71-282
E3DCN7_ERWSE/262-445
E3DCN7_ERWSE/51-238
E3DEX0_ERWSE/272-466
E3DEX0_ERWSE/66-250
E3DQN5_HALPG/235-412
E3DQN5_HALPG/31-214
E3EB78_PAEPS/249-365
E3EBQ4_PAEPS/215-334
E3EBQ4_PAEPS/347-497
E3EJ98_PAEPS/268-383
E3ESR6_HYDTT/20-226
E3ESR6_HYDTT/245-429
E3EV06_HYDTT/20-202
E3EV06_HYDTT/222-409
E3EYT5_KETVY/232-423
E3EYT5_KETVY/28-214
E3F0N4_KETVY/274-448
E3F0N4_KETVY/64-247
E3FQP2_STIAD/242-426
E3FQP2_STIAD/29-220
E3FQU0_STIAD/15-216
E3FQU0_STIAD/241-418
E3FT01_STIAD/261-444
E3FT01_STIAD/59-237
E3FU53_STIAD/256-438
E3FU53_STIAD/39-229
E3FVD1_STIAD/287-468
E3FVD1_STIAD/60-262
E3FY41_STIAD/284-467
E3FY41_STIAD/48-264
E3FYU6_STIAD/21-223
E3FYU6_STIAD/248-436
E3G3B5_ENTCS/231-424
E3G3B5_ENTCS/25-209
E3G5H3_ENTCS/272-456
E3G5H3_ENTCS/65-248
E3G887_ENTCS/279-461
E3G887_ENTCS/69-255
E3GC31_ENTCS/292-473
E3GC31_ENTCS/67-266
E3GUQ7_HAEI2/267-450
E3GUQ7_HAEI2/59-243
E3H7M6_ILYPC/239-415
E3H7M6_ILYPC/25-212
E3H7V9_ILYPC/286-469
E3H7V9_ILYPC/72-259
E3H8M6_ILYPC/317-503
E3H8M6_ILYPC/544-733
E3H8Y2_ILYPC/236-420
E3H8Y2_ILYPC/26-212
E3HB20_ILYPC/221-396
E3HB20_ILYPC/3-192
E3HBX1_ILYPC/228-415
E3HBX1_ILYPC/23-204
E3HEQ8_ACHXA/287-470
E3HEQ8_ACHXA/71-261
E3HEX3_ACHXA/300-485
E3HEX3_ACHXA/86-276
E3HG56_ACHXA/287-472
E3HG56_ACHXA/74-264
E3HHR0_ACHXA/276-456
E3HHR0_ACHXA/57-248
E3HIF6_ACHXA/308-507
E3HIF6_ACHXA/90-283
E3HIJ4_ACHXA/278-459
E3HIJ4_ACHXA/69-252
E3HIY5_ACHXA/248-429
E3HIY5_ACHXA/37-224
E3HJ92_ACHXA/241-417
E3HJ92_ACHXA/44-218
E3HJF2_ACHXA/287-472
E3HJF2_ACHXA/74-266
E3HK18_ACHXA/299-481
E3HK18_ACHXA/80-273
E3HK40_ACHXA/288-468
E3HK40_ACHXA/68-259
E3HKV6_ACHXA/232-410
E3HKV6_ACHXA/28-213
E3HML0_ACHXA/136-328
E3HML0_ACHXA/351-538
E3HQW4_ACHXA/290-473
E3HQW4_ACHXA/75-265
E3HQX2_ACHXA/283-466
E3HQX2_ACHXA/68-257
E3HQX4_ACHXA/269-453
E3HQX4_ACHXA/57-245
E3HS87_ACHXA/289-474
E3HS87_ACHXA/71-261
E3HV75_ACHXA/288-471
E3HV75_ACHXA/68-261
E3HVJ6_ACHXA/238-425
E3HVJ6_ACHXA/28-215
E3HWK6_ACHXA/294-478
E3HWK6_ACHXA/79-271
E3HX38_ACHXA/290-478
E3HX38_ACHXA/75-267
E3HXB7_ACHXA/283-467
E3HXB7_ACHXA/68-259
E3I1H5_RHOVT/300-483
E3I1H5_RHOVT/84-273
E3I4Y9_RHOVT/281-463
E3I4Y9_RHOVT/36-261
E3IJS5_DESVR/249-433
E3IJS5_DESVR/38-229
E3ILN8_DESVR/279-463
E3ILN8_DESVR/59-250
E3IN93_DESVR/104-294
E3IN93_DESVR/318-503
E3IQA7_DESVR/240-430
E3IQA7_DESVR/31-218
E3IRJ2_DESVR/309-495
E3IRJ2_DESVR/86-282
E3NTX3_CAERE/300-479
E3NTX3_CAERE/39-282
E3PCS9_ECOH1/263-449
E3PCS9_ECOH1/43-242
E3PCZ9_ECOH1/290-476
E3PCZ9_ECOH1/69-268
E3PDH4_ECOH1/165-349
E3PDH4_ECOH1/372-557
E3PGH9_ECOH1/270-455
E3PGH9_ECOH1/63-247
E3PJF6_ECOH1/231-427
E3PJF6_ECOH1/25-209
E3T300_9ZZZZ/238-423
E3T300_9ZZZZ/33-216
E3XGG8_ECOLX/13-123
E3XGZ9_ECOLX/269-455
E3XGZ9_ECOLX/63-247
E3XKJ2_ECOLX/290-476
E3XKJ2_ECOLX/69-268
E3XPQ3_ECOLX/268-437
E3XPQ3_ECOLX/57-240
E3XR07_ECOLX/287-473
E3XR07_ECOLX/67-266
E3XTR4_ECOLX/231-427
E3XTR4_ECOLX/25-209
E3XWX4_SHIFL/171-357
E3XWX4_SHIFL/7-150
E3Y4B6_SHIFL/290-476
E3Y4B6_SHIFL/69-268
E3Y6Q5_SHIFL/233-429
E3Y6Q5_SHIFL/27-211
E3Y952_SHIFL/270-455
E3Y952_SHIFL/63-247
E4KRL1_9PORP/271-453
E4KRL1_9PORP/30-239
E4KRX4_9PORP/248-435
E4KRX4_9PORP/28-218
E4KT55_9PORP/268-453
E4KT55_9PORP/37-245
E4KTK0_9PORP/271-456
E4KTK0_9PORP/38-240
E4KVX2_9PORP/290-468
E4KVX2_9PORP/49-252
E4L8J5_9FIRM/279-462
E4L8J5_9FIRM/51-256
E4LGC0_9FIRM/272-456
E4LGC0_9FIRM/69-249
E4LII7_9FIRM/248-434
E4LII7_9FIRM/37-226
E4LJN9_9FIRM/236-420
E4LJN9_9FIRM/32-214
E4M7T9_9BACT/245-446
E4M7T9_9BACT/30-218
E4M8S3_9BACT/267-451
E4M8S3_9BACT/58-240
E4M992_9BACT/48-247
E4M999_9BACT/272-453
E4M999_9BACT/60-246
E4MBA3_9BACT/248-425
E4MBA3_9BACT/25-222
E4MBZ5_9BACT/266-446
E4MBZ5_9BACT/48-238
E4MCA4_9BACT/23-206
E4MCA4_9BACT/231-412
E4MCX7_9BACT/264-447
E4MCX7_9BACT/58-240
E4MF47_9BACT/281-463
E4MF47_9BACT/32-261
E4MFC3_9BACT/246-433
E4MFC3_9BACT/28-223
E4MNT9_CAPOC/1060-1234
E4MNT9_CAPOC/1257-1442
E4MQD2_CAPOC/24-215
E4MQD2_CAPOC/241-430
E4MR43_CAPOC/248-441
E4MR43_CAPOC/25-230
E4MRE2_CAPOC/243-429
E4MRE2_CAPOC/26-227
E4MS43_CAPOC/279-461
E4MS43_CAPOC/64-254
E4MSC9_CAPOC/245-432
E4MSC9_CAPOC/26-217
E4MT17_CAPOC/25-255
E4MT17_CAPOC/277-460
E4P3G4_ECO8N/268-437
E4P3G4_ECO8N/57-240
E4P799_ECO8N/290-476
E4P799_ECO8N/69-268
E4P8H3_ECO8N/269-455
E4P8H3_ECO8N/63-247
E4P8W4_ECO8N/231-427
E4P8W4_ECO8N/25-209
E4PCL8_ECO8N/287-473
E4PCL8_ECO8N/67-266
E4PJ53_MARAH/180-356
E4PJ53_MARAH/3-157
E4PJ58_MARAH/229-397
E4PJ58_MARAH/33-204
E4PMT7_MARAH/23-207
E4PMT7_MARAH/230-424
E4QGL7_BORBN/236-425
E4QGL7_BORBN/32-215
E4QID5_METS6/265-443
E4QID5_METS6/69-242
E4QIG6_METS6/302-484
E4QIG6_METS6/93-278
E4QIL1_METS6/279-463
E4QIL1_METS6/64-256
E4QK15_METS6/277-460
E4QK15_METS6/65-250
E4QKD5_METS6/295-479
E4QKD5_METS6/81-275
E4QL86_METS6/243-426
E4QL86_METS6/54-234
E4QLC7_METS6/252-427
E4QLC7_METS6/50-230
E4QLZ4_METS6/21-207
E4QLZ4_METS6/228-410
E4QME5_METS6/101-292
E4QME5_METS6/315-501
E4QMN5_METS6/275-463
E4QMN5_METS6/70-252
E4QMV7_METS6/288-472
E4QMV7_METS6/61-263
E4QMZ1_METS6/250-423
E4QMZ1_METS6/37-222
E4QNG1_METS6/300-482
E4QNG1_METS6/89-275
E4QNS4_METS6/277-463
E4QNS4_METS6/64-254
E4QQH2_METS6/281-455
E4QQH2_METS6/75-251
E4QU49_HAEI6/267-450
E4QU49_HAEI6/59-243
E4R4H1_PSEPB/273-453
E4R4H1_PSEPB/70-251
E4R4T0_PSEPB/286-469
E4R4T0_PSEPB/66-259
E4R4T8_PSEPB/286-474
E4R4T8_PSEPB/71-263
E4R8D2_PSEPB/242-436
E4R8D2_PSEPB/32-218
E4R921_PSEPB/298-483
E4R921_PSEPB/83-276
E4R9X7_PSEPB/22-214
E4R9X7_PSEPB/234-419
E4RAD4_PSEPB/23-216
E4RAD4_PSEPB/243-423
E4RAW7_PSEPB/284-463
E4RAW7_PSEPB/65-255
E4RB94_PSEPB/278-459
E4RB94_PSEPB/62-250
E4RCF6_PSEPB/270-452
E4RCF6_PSEPB/46-242
E4RDB6_PSEPB/252-434
E4RDB6_PSEPB/34-228
E4RHI5_PSEPB/278-463
E4RHI5_PSEPB/65-255
E4RHP9_PSEPB/278-462
E4RHP9_PSEPB/64-254
E4RMY7_HALSL/73-179
E4RMY8_HALSL/236-457
E4RMY8_HALSL/35-214
E4RN81_HALSL/247-425
E4RN81_HALSL/29-227
E4RQ81_LEAB4/288-469
E4RQ81_LEAB4/58-260
E4RQE3_LEAB4/22-238
E4RQE3_LEAB4/261-445
E4RR12_LEAB4/273-457
E4RR12_LEAB4/59-250
E4RR19_LEAB4/281-462
E4RR19_LEAB4/58-258
E4RSY4_LEAB4/24-230
E4RSY4_LEAB4/252-446
E4RTQ7_LEAB4/19-207
E4RTQ7_LEAB4/221-398
E4RUB3_LEAB4/240-428
E4RUB3_LEAB4/25-219
E4RV46_LEAB4/294-476
E4RV46_LEAB4/61-262
E4RWA8_LEAB4/20-222
E4RWA8_LEAB4/233-418
E4RWG8_LEAB4/18-251
E4RWG8_LEAB4/279-463
E4RX17_LEAB4/24-215
E4RX17_LEAB4/242-462
E4RYC9_LEAB4/24-231
E4RYC9_LEAB4/252-452
E4RZ08_LEAB4/284-468
E4RZ08_LEAB4/58-259
E4RZV9_LEAB4/1236-1414
E4S0X4_BORBJ/236-425
E4S0X4_BORBJ/32-215
E4T063_PALPW/243-434
E4T063_PALPW/28-218
E4T0H5_PALPW/101-292
E4T0H5_PALPW/318-511
E4T143_PALPW/249-436
E4T143_PALPW/34-227
E4T1F6_PALPW/250-436
E4T1F6_PALPW/32-227
E4T1W6_PALPW/1073-1247
E4T1W6_PALPW/1268-1456
E4T2U1_PALPW/25-278
E4T2U1_PALPW/303-486
E4T373_PALPW/23-167
E4T373_PALPW/284-465
E4T4Q7_PALPW/27-263
E4T4Q7_PALPW/285-473
E4T5Z1_PALPW/245-423
E4T5Z1_PALPW/37-220
E4T753_PALPW/1067-1281
E4T753_PALPW/1303-1482
E4T7Y4_PALPW/19-206
E4T7Y4_PALPW/232-420
E4T804_PALPW/25-219
E4T814_PALPW/253-439
E4T814_PALPW/29-230
E4T818_PALPW/285-468
E4T818_PALPW/70-260
E4TAB1_RIEAD/290-474
E4TAB1_RIEAD/64-265
E4TBG1_RIEAD/222-406
E4TCD1_RIEAD/254-438
E4TCD1_RIEAD/29-227
E4TFL8_CALNY/278-461
E4TFL8_CALNY/66-256
E4TFV0_CALNY/249-432
E4TFV0_CALNY/25-229
E4TH02_CALNY/21-203
E4TH02_CALNY/225-409
E4TH05_CALNY/22-218
E4TH05_CALNY/241-420
E4TJG7_CALNY/237-419
E4TJG7_CALNY/26-216
E4TKP3_MARTH/1093-1269
E4TKP3_MARTH/1287-1465
E4TKV6_MARTH/281-465
E4TKV6_MARTH/35-254
E4TMH2_MARTH/263-454
E4TMH2_MARTH/45-238
E4TPE4_MARTH/230-413
E4TPE4_MARTH/31-207
E4TPZ3_MARTH/258-451
E4TPZ3_MARTH/35-236
E4TQF1_MARTH/259-438
E4TQF1_MARTH/30-233
E4TRI7_MARTH/225-391
E4TRI7_MARTH/25-201
E4TSK5_MARTH/1070-1243
E4TSS5_MARTH/24-219
E4TSS5_MARTH/240-428
E4TUA1_MARTH/243-469
E4TUA1_MARTH/25-216
E4TUH6_MARTH/225-407
E4TUH6_MARTH/23-199
E4TUK1_MARTH/287-474
E4TUK1_MARTH/30-264
E4TUW2_MARTH/298-484
E4TUW2_MARTH/42-276
E4TX18_SULKY/21-218
E4TX56_SULKY/217-391
E4TXJ5_SULKY/21-209
E4TXJ5_SULKY/227-410
E4U0R8_SULKY/293-478
E4U0R8_SULKY/78-269
E4U130_SULKY/20-201
E4U130_SULKY/221-399
E4U1U6_SULKY/272-458
E4U1U6_SULKY/60-252
E4U1Z0_SULKY/217-397
E4U1Z0_SULKY/30-200
E4U2A3_SULKY/238-422
E4U2A3_SULKY/28-216
E4U2C2_SULKY/26-250
E4U2C2_SULKY/269-451
E4U2T8_SULKY/267-444
E4U2T8_SULKY/69-242
E4U2Z3_SULKY/237-416
E4U2Z3_SULKY/25-211
E4U3I8_SULKY/23-213
E4U3I8_SULKY/236-416
E4U3N4_SULKY/267-449
E4U3N4_SULKY/27-248
E4U3N7_SULKY/274-457
E4U3N7_SULKY/58-247
E4U3P8_SULKY/336-520
E4U3P8_SULKY/561-751
E4U4R4_OCEP5/191-380
E4UDG7_LIBSC/268-447
E4UDG7_LIBSC/61-238
E4VI64_9HELI/23-240
E4VI64_9HELI/264-448
E4VJW1_9HELI/303-486
E4VJW1_9HELI/87-276
E4VKU2_9HELI/264-464
E4VKU2_9HELI/69-249
E4VLV6_9HELI/236-409
E4VLV6_9HELI/35-213
E4VQ38_BACFR/239-414
E4VQ38_BACFR/28-211
E4VQY1_BACFR/284-471
E4VQY1_BACFR/29-262
E4VR05_BACFR/276-459
E4VR05_BACFR/61-249
E4VRE4_BACFR/18-242
E4VRE4_BACFR/268-447
E4VRN5_BACFR/27-262
E4VRN5_BACFR/284-470
E4VS39_BACFR/227-407
E4VS39_BACFR/9-200
E4VSC4_BACFR/23-217
E4VT77_BACFR/267-448
E4VT77_BACFR/60-241
E4VTA8_BACFR/265-454
E4VTA8_BACFR/40-238
E4VTC7_BACFR/247-413
E4VTC7_BACFR/28-224
E4VTS1_BACFR/250-437
E4VTS1_BACFR/32-226
E4VUV9_BACFR/60-242
E4VWN8_BACFR/276-458
E4VWN8_BACFR/67-251
E4VXG8_BACFR/243-431
E4VXG8_BACFR/28-219
E4VYB9_BACFR/271-452
E4VYB9_BACFR/60-246
E4VYF7_BACFR/287-475
E4VYF7_BACFR/30-265
E4VZ50_BACFR/242-423
E4VZ50_BACFR/27-217
E4VZX6_BACFR/219-390
E4W0C3_BACFR/1280-1438
E4W0S8_BACFR/314-500
E4W0S8_BACFR/42-197
E4W144_BACFR/256-441
E4W144_BACFR/35-230
E4W156_BACFR/246-429
E4W156_BACFR/28-225
E4W228_BACFR/25-270
E4W228_BACFR/295-481
E4W2G7_BACFR/269-451
E4W2G7_BACFR/62-244
E4ZBR9_NEIL0/287-472
E4ZBR9_NEIL0/79-263
E5AKE6_BURRH/120-316
E5AKE6_BURRH/338-523
E5AKW3_BURRH/102-290
E5AKW3_BURRH/314-499
E5AQ44_BURRH/286-474
E5AQ44_BURRH/71-263
E5AQU1_BURRH/188-374
E5AQU1_BURRH/49-165
E5AT21_BURRH/289-472
E5AT21_BURRH/83-265
E5AU36_BURRH/123-313
E5AU36_BURRH/336-521
E5B199_ERWAM/231-425
E5B199_ERWAM/25-209
E5B3T6_ERWAM/309-492
E5B3T6_ERWAM/71-282
E5B479_ERWAM/271-454
E5B479_ERWAM/60-247
E5BAH3_ERWAM/254-440
E5BAH3_ERWAM/29-227
E5BDH1_9FUSO/22-213
E5BDH1_9FUSO/237-416
E5BDQ1_9FUSO/247-419
E5BFU8_9FUSO/282-463
E5BFU8_9FUSO/51-259
E5BLH0_9FUSO/22-213
E5BLH0_9FUSO/237-418
E5BLK9_9FUSO/282-464
E5BLK9_9FUSO/51-259
E5BMR5_9FUSO/12-203
E5BMR5_9FUSO/227-407
E5BPK1_9FUSO/6-169
E5BSY8_9FUSO/287-466
E5BSY8_9FUSO/60-251
E5BTX4_9FUSO/247-412
E5BU20_9FUSO/22-179
E5BVF5_9FUSO/52-254
E5BVV9_9FUSO/288-475
E5BVV9_9FUSO/515-707
E5BXD6_9FUSO/50-207
E5BYU8_9FUSO/59-194
E5BZM8_9FUSO/247-419
E5BZV7_9FUSO/22-213
E5BZV7_9FUSO/237-416
E5C2Z7_9FUSO/282-463
E5C2Z7_9FUSO/51-259
E5C566_9BACE/28-252
E5C566_9BACE/280-458
E5C5N7_9BACE/271-452
E5C5N7_9BACE/63-245
E5C6Y5_9BACE/272-460
E5C6Y5_9BACE/46-244
E5C7L3_9BACE/29-277
E5C7L3_9BACE/303-488
E5C8B2_9BACE/270-452
E5C8B2_9BACE/60-246
E5C8K1_9BACE/250-436
E5C8K1_9BACE/28-225
E5C8M0_9BACE/270-451
E5C8M0_9BACE/62-244
E5CA50_9BACE/281-462
E5CA50_9BACE/71-255
E5CAP5_9BACE/272-454
E5CAP5_9BACE/65-247
E5CCE9_9BACE/240-422
E5CCE9_9BACE/27-216
E5CCX4_9BACE/286-472
E5CCX4_9BACE/29-264
E5CD31_9BACE/24-215
E5CD31_9BACE/241-426
E5CDQ5_9BACE/252-439
E5CDQ5_9BACE/33-229
E5CDX3_9BACE/229-410
E5CDX3_9BACE/38-207
E5CDY3_9BACE/268-450
E5CDY3_9BACE/61-243
E5CEB7_9BACE/268-450
E5CEB7_9BACE/61-243
E5CEH5_9BACE/221-393
E5CEH5_9BACE/25-201
E5CF69_9BACE/25-219
E5CFQ6_9BACE/238-415
E5CFQ6_9BACE/29-212
E5CGR2_9BACE/284-471
E5CGR2_9BACE/29-262
E5CGU3_9BACE/279-460
E5CGU3_9BACE/62-250
E5CH57_9BACE/251-439
E5CH57_9BACE/36-227
E5CHK8_9BACE/251-437
E5CHK8_9BACE/34-228
E5CI21_9BACE/262-446
E5CI21_9BACE/41-234
E5KWN3_9BACT/285-473
E5KWN3_9BACT/30-263
E5U240_ALCXX/2-133
E5U248_ALCXX/2-136
E5U267_ALCXX/14-207
E5U267_ALCXX/233-325
E5U292_ALCXX/9-200
E5U2I1_ALCXX/300-485
E5U2I1_ALCXX/86-276
E5U517_ALCXX/249-431
E5U517_ALCXX/31-223
E5U5A0_ALCXX/269-454
E5U5A0_ALCXX/56-246
E5U6E8_ALCXX/288-476
E5U6E8_ALCXX/75-267
E5U869_ALCXX/238-425
E5U869_ALCXX/28-215
E5U8D3_ALCXX/294-478
E5U8D3_ALCXX/79-271
E5U978_ALCXX/46-222
E5U979_ALCXX/62-192
E5U9U1_ALCXX/284-454
E5U9U1_ALCXX/67-257
E5UAR1_ALCXX/57-240
E5UB60_ALCXX/253-434
E5UB60_ALCXX/42-229
E5UDV8_ALCXX/18-201
E5UDV8_ALCXX/225-408
E5UEL0_ALCXX/294-477
E5UEL0_ALCXX/79-269
E5UEL8_ALCXX/1-113
E5UEL8_ALCXX/140-322
E5UEM0_ALCXX/268-453
E5UEM0_ALCXX/57-245
E5UHT3_NEIMU/22-205
E5UHT3_NEIMU/231-395
E5UI14_NEIMU/2-183
E5UJD3_NEIMU/280-463
E5UJD3_NEIMU/70-254
E5ULE8_NEIMU/273-460
E5ULE8_NEIMU/60-251
E5ULG3_NEIMU/272-454
E5ULG3_NEIMU/64-247
E5UR71_9BACE/285-473
E5UR71_9BACE/30-263
E5URJ3_9BACE/26-220
E5US10_9BACE/17-208
E5US10_9BACE/244-420
E5USU0_9BACE/272-454
E5USU0_9BACE/62-248
E5UTL6_9BACE/1-192
E5UTL6_9BACE/211-396
E5UTM0_9BACE/293-467
E5UTM0_9BACE/64-268
E5UTN7_9BACE/27-251
E5UTN7_9BACE/277-456
E5UU37_9BACE/244-425
E5UU37_9BACE/29-221
E5UUF3_9BACE/288-475
E5UUF3_9BACE/31-266
E5UVB8_9BACE/279-462
E5UVB8_9BACE/63-252
E5UVI3_9BACE/25-273
E5UVI3_9BACE/299-484
E5UVK0_9BACE/274-457
E5UVK0_9BACE/67-249
E5UVK3_9BACE/253-434
E5UVK3_9BACE/32-223
E5UWP7_9BACE/269-453
E5UWP7_9BACE/28-247
E5UWU2_9BACE/242-423
E5UWU2_9BACE/26-217
E5UX40_9BACE/56-253
E5UX95_9BACE/239-427
E5UX95_9BACE/25-215
E5UXT1_9BACE/12-257
E5UXT1_9BACE/279-467
E5UY33_9BACE/245-432
E5UY33_9BACE/26-222
E5UYH3_9BACE/252-442
E5UYH3_9BACE/28-226
E5UYM5_9BACE/21-197
E5UYM5_9BACE/219-386
E5V042_9BACE/270-453
E5V042_9BACE/62-244
E5V5H1_9BACE/280-462
E5V5H1_9BACE/73-255
E5V5I4_9BACE/257-443
E5V5I4_9BACE/38-231
E5V658_9BACE/276-457
E5V658_9BACE/66-250
E5V6N6_9BACE/282-464
E5V6N6_9BACE/75-257
E5V7Z9_9BACE/248-433
E5V7Z9_9BACE/25-224
E5V856_9BACE/251-437
E5V856_9BACE/29-226
E5V8G5_9BACE/272-461
E5V8G5_9BACE/47-245
E5V9A1_9BACE/279-462
E5V9A1_9BACE/33-257
E5V9T0_9BACE/270-452
E5V9T0_9BACE/60-246
E5V9Y5_9BACE/289-475
E5V9Y5_9BACE/32-267
E5VAD8_9BACE/242-419
E5VAD8_9BACE/27-217
E5VAN4_9BACE/235-406
E5VAN4_9BACE/25-201
E5VB90_9BACE/25-270
E5VB90_9BACE/298-482
E5VBK1_9BACE/91-285
E5VBU7_9BACE/23-217
E5VBU7_9BACE/231-417
E5VC24_9BACE/286-469
E5VC24_9BACE/71-259
E5VC55_9BACE/284-471
E5VC55_9BACE/29-262
E5VDJ0_9BACE/267-449
E5VDJ0_9BACE/61-242
E5VEP3_9BACE/25-263
E5VEP3_9BACE/285-473
E5VF45_9BACE/247-434
E5VF45_9BACE/28-224
E5WTR8_9BACE/241-423
E5WTR8_9BACE/28-217
E5WU77_9BACE/289-475
E5WU77_9BACE/32-267
E5WUG9_9BACE/283-464
E5WUG9_9BACE/72-258
E5WUZ3_9BACE/272-462
E5WUZ3_9BACE/48-246
E5WW90_9BACE/274-455
E5WW90_9BACE/66-248
E5WWV6_9BACE/247-428
E5WWV6_9BACE/26-223
E5WXJ3_9BACE/247-434
E5WXJ3_9BACE/28-224
E5WYE9_9BACE/238-406
E5WYE9_9BACE/24-200
E5WZ11_9BACE/12-264
E5WZ11_9BACE/293-476
E5X144_9BACE/256-444
E5X144_9BACE/38-231
E5X1X8_9BACE/60-254
E5X2L7_9BACE/25-249
E5X2L7_9BACE/271-454
E5X342_9BACE/251-437
E5X342_9BACE/29-226
E5X386_9BACE/248-433
E5X386_9BACE/25-224
E5X3H1_9BACE/25-242
E5X3H1_9BACE/266-448
E5X3H6_9BACE/23-217
E5Y1F2_BILWA/249-433
E5Y1F2_BILWA/38-229
E5Y1L8_BILWA/293-481
E5Y1L8_BILWA/35-231
E5Y3J7_BILWA/270-454
E5Y3J7_BILWA/55-241
E5Y3N0_BILWA/282-467
E5Y3N0_BILWA/68-258
E5Y6M3_BILWA/250-434
E5Y6M3_BILWA/39-230
E5Y6S3_BILWA/613-804
E5Y6S3_BILWA/837-1020
E5YAE8_BILWA/262-445
E5YAE8_BILWA/55-238
E5YCD7_9ENTR/235-413
E5YCD7_9ENTR/30-214
E5YDB6_9ENTR/256-442
E5YDB6_9ENTR/36-235
E5YDY2_9ENTR/288-473
E5YDY2_9ENTR/64-260
E5YGR9_9ENTR/256-431
E5YGR9_9ENTR/50-234
E5YIB6_9ENTR/289-474
E5YIB6_9ENTR/68-266
E5YJ66_9ENTR/233-430
E5YJ66_9ENTR/27-211
E5Z6N5_CAMJE/217-415
E5Z6N5_CAMJE/24-206
E5Z6W6_CAMJE/284-466
E5Z6W6_CAMJE/65-256
E5Z8B5_CAMJE/263-443
E5Z8B5_CAMJE/51-234
E5ZBA1_CAMJE/284-466
E5ZBA1_CAMJE/65-256
E5ZBW7_CAMJE/217-415
E5ZBW7_CAMJE/24-206
E5ZGB6_CAMJE/263-443
E5ZGB6_CAMJE/51-234
E5ZHG8_CAMJE/217-415
E5ZHG8_CAMJE/24-206
E5ZJ29_CAMJE/263-443
E5ZJ29_CAMJE/51-234
E5ZJP7_CAMJE/284-466
E5ZJP7_CAMJE/65-256
E5ZP23_ECOLX/268-437
E5ZP23_ECOLX/57-240
E5ZPZ4_ECOLX/233-429
E5ZPZ4_ECOLX/27-211
E5ZSF6_ECOLX/290-476
E5ZSF6_ECOLX/69-268
E5ZUZ9_ECOLX/241-427
E5ZUZ9_ECOLX/35-219
E5ZYH7_ECOLX/287-473
E5ZYH7_ECOLX/67-266
E6A0D4_ECOLX/245-429
E6A0D4_ECOLX/39-223
E6A2L1_ECOLX/268-437
E6A2L1_ECOLX/57-240
E6A3D8_ECOLX/233-429
E6A3D8_ECOLX/27-211
E6A507_ECOLX/270-456
E6A507_ECOLX/50-249
E6A6D7_ECOLX/290-476
E6A6D7_ECOLX/69-268
E6A968_ECOLX/1-176
E6A968_ECOLX/198-368
E6ADN2_ECOLX/241-427
E6ADN2_ECOLX/35-219
E6AJY3_ECOLX/1-176
E6AJY3_ECOLX/198-368
E6ALR9_ECOLX/287-473
E6ALR9_ECOLX/67-266
E6AML9_ECOLX/241-427
E6AML9_ECOLX/35-219
E6ARG4_ECOLX/233-429
E6ARG4_ECOLX/27-211
E6ASW9_ECOLX/268-437
E6ASW9_ECOLX/57-240
E6ATC2_ECOLX/245-429
E6ATC2_ECOLX/39-223
E6AVZ6_ECOLX/290-476
E6AVZ6_ECOLX/69-268
E6B3Z0_ECOLX/290-476
E6B3Z0_ECOLX/69-268
E6B4S2_ECOLX/233-429
E6B4S2_ECOLX/27-211
E6B701_ECOLX/260-445
E6B701_ECOLX/53-237
E6B9E0_ECOLX/105-291
E6B9E2_ECOLX/67-177
E6BF73_ECOLX/233-429
E6BF73_ECOLX/27-211
E6BKE2_ECOLX/287-473
E6BKE2_ECOLX/67-266
E6BL90_ECOLX/242-427
E6BL90_ECOLX/35-219
E6BM81_ECOLX/290-476
E6BM81_ECOLX/69-268
E6BSH9_ECOLX/245-429
E6BSH9_ECOLX/39-223
E6JFI4_RIEAN/254-438
E6JFI4_RIEAN/29-227
E6JJS0_RIEAN/290-474
E6JJS0_RIEAN/64-265
E6JJW8_RIEAN/280-460
E6JJW8_RIEAN/31-248
E6JRV5_9SPIO/264-459
E6JRV5_9SPIO/31-240
E6JU94_9SPIO/24-218
E6JU94_9SPIO/247-427
E6JUB4_9SPIO/23-262
E6JUB4_9SPIO/289-467
E6K322_9BACT/329-512
E6K322_9BACT/44-300
E6K378_9BACT/278-458
E6K378_9BACT/69-251
E6K597_9BACT/247-428
E6K597_9BACT/25-216
E6KA56_9BACT/44-244
E6KAF5_9BACT/251-439
E6KAF5_9BACT/28-225
E6KXH0_9PAST/266-451
E6KXH0_9PAST/59-243
E6L118_9PROT/20-199
E6L295_9PROT/20-203
E6L295_9PROT/222-397
E6L2Y6_9PROT/217-400
E6L377_9PROT/19-201
E6L377_9PROT/215-403
E6L3S1_9PROT/209-380
E6L3S1_9PROT/29-193
E6L4B5_9PROT/277-460
E6L4B5_9PROT/64-250
E6L4I5_9PROT/273-456
E6L4I5_9PROT/60-246
E6L535_9PROT/22-239
E6L535_9PROT/259-442
E6L5I7_9PROT/246-432
E6L5I7_9PROT/29-225
E6L8T1_CAMUP/264-444
E6L8T1_CAMUP/52-235
E6L8W4_CAMUP/218-413
E6L8W4_CAMUP/22-205
E6L9T6_CAMUP/270-452
E6L9T6_CAMUP/51-242
E6LL00_9FIRM/122-233
E6MKN1_9BACT/23-216
E6MLT7_9BACT/236-419
E6MMK9_9BACT/253-443
E6MMK9_9BACT/28-227
E6MNB3_9BACT/25-281
E6MNB3_9BACT/311-495
E6MP25_9BACT/281-462
E6MP25_9BACT/72-255
E6MQH8_9BACT/288-473
E6MQH8_9BACT/63-264
E6MUQ8_NEIMH/287-472
E6MUQ8_NEIMH/79-263
E6MUT1_NEIMH/261-450
E6MUT1_NEIMH/53-234
E6NDZ1_HELPI/287-474
E6NDZ1_HELPI/93-275
E6NEJ1_HELPI/247-421
E6NFE5_HELPI/229-406
E6NFE5_HELPI/31-207
E6NFS3_HELPI/316-500
E6NFS3_HELPI/50-294
E6NGS1_HELPK/316-500
E6NGS1_HELPK/50-294
E6NHB7_HELPK/233-410
E6NHB7_HELPK/35-211
E6NI64_HELPK/247-421
E6NJ65_HELPK/282-469
E6NJ65_HELPK/88-270
E6NLW8_HELPL/233-410
E6NLW8_HELPL/35-211
E6NM91_HELPL/316-500
E6NM91_HELPL/50-294
E6NNP6_HELPL/247-421
E6NP86_HELPL/282-469
E6NP86_HELPL/88-270
E6NRD8_HELPQ/282-469
E6NRD8_HELPQ/88-270
E6NSD8_HELPQ/249-423
E6NT91_HELPQ/233-410
E6NT91_HELPQ/35-211
E6NTL2_HELPQ/316-500
E6NTL2_HELPQ/50-294
E6P152_ECOD1/1-186
E6P152_ECOD1/207-393
E6PFE5_9ZZZZ/272-454
E6PFE5_9ZZZZ/49-243
E6PFQ3_9ZZZZ/250-459
E6PFQ3_9ZZZZ/33-227
E6PHI3_9ZZZZ/224-406
E6PHZ2_9ZZZZ/252-435
E6PHZ2_9ZZZZ/37-230
E6PJ24_9ZZZZ/329-542
E6PJ24_9ZZZZ/66-301
E6PLR3_9ZZZZ/272-455
E6PLR3_9ZZZZ/58-248
E6PLX5_9ZZZZ/275-451
E6PNS4_9ZZZZ/26-245
E6PNS4_9ZZZZ/267-449
E6PPW6_9ZZZZ/247-413
E6PPW6_9ZZZZ/29-220
E6PR98_9ZZZZ/281-470
E6PR98_9ZZZZ/65-259
E6PSN0_9ZZZZ/321-499
E6PTQ8_9ZZZZ/314-487
E6PU57_9ZZZZ/249-429
E6PU57_9ZZZZ/49-231
E6PUH6_9ZZZZ/296-472
E6PVG9_9ZZZZ/282-468
E6PVG9_9ZZZZ/69-260
E6PVI3_9ZZZZ/289-470
E6PVI3_9ZZZZ/70-262
E6PX21_9ZZZZ/101-286
E6PXV8_9ZZZZ/60-238
E6PXW8_9ZZZZ/249-434
E6PXW8_9ZZZZ/51-228
E6PXX8_9ZZZZ/13-191
E6PXX8_9ZZZZ/211-407
E6PYX3_9ZZZZ/195-382
E6PYX3_9ZZZZ/4-172
E6Q093_9ZZZZ/260-427
E6Q093_9ZZZZ/43-237
E6Q114_9ZZZZ/329-542
E6Q114_9ZZZZ/66-301
E6Q1R2_9ZZZZ/250-459
E6Q1R2_9ZZZZ/33-227
E6Q3X4_9ZZZZ/252-435
E6Q3X4_9ZZZZ/37-230
E6Q4U5_9ZZZZ/272-454
E6Q4U5_9ZZZZ/49-243
E6Q599_9ZZZZ/224-406
E6Q5J4_9ZZZZ/224-406
E6Q9W8_9ZZZZ/284-468
E6Q9W8_9ZZZZ/68-259
E6QBZ5_9ZZZZ/296-481
E6QBZ5_9ZZZZ/83-272
E6QC60_9ZZZZ/264-439
E6QC66_9ZZZZ/258-438
E6QC66_9ZZZZ/45-230
E6QDV7_9ZZZZ/240-424
E6QDV7_9ZZZZ/29-218
E6QE92_9ZZZZ/181-378
E6QE92_9ZZZZ/404-591
E6QEG0_9ZZZZ/289-471
E6QEG0_9ZZZZ/70-263
E6QF61_9ZZZZ/286-468
E6QF61_9ZZZZ/74-261
E6QF93_9ZZZZ/303-489
E6QF93_9ZZZZ/87-281
E6QFR8_9ZZZZ/271-452
E6QFR8_9ZZZZ/31-249
E6QGE2_9ZZZZ/250-430
E6QGE2_9ZZZZ/48-230
E6QID3_9ZZZZ/148-362
E6QID3_9ZZZZ/6-117
E6QKV0_9ZZZZ/2-124
E6QKV1_9ZZZZ/42-249
E6QLK8_9ZZZZ/167-372
E6QLK8_9ZZZZ/3-135
E6QNJ7_9ZZZZ/317-503
E6QNJ7_9ZZZZ/83-294
E6QP53_9ZZZZ/250-432
E6QP53_9ZZZZ/43-227
E6QPM9_9ZZZZ/282-441
E6QPM9_9ZZZZ/62-253
E6QPQ4_9ZZZZ/23-217
E6QPQ4_9ZZZZ/240-427
E6QQE3_9ZZZZ/274-460
E6QQE3_9ZZZZ/66-253
E6QQQ3_9ZZZZ/257-449
E6QQQ3_9ZZZZ/28-233
E6QRU6_9ZZZZ/284-468
E6QRU6_9ZZZZ/68-259
E6QU27_9ZZZZ/292-474
E6QU27_9ZZZZ/75-266
E6QU71_9ZZZZ/265-439
E6QUD4_9ZZZZ/162-342
E6QUD4_9ZZZZ/2-133
E6QUG0_9ZZZZ/289-471
E6QUG0_9ZZZZ/68-253
E6QV56_9ZZZZ/329-515
E6QV56_9ZZZZ/94-306
E6QV63_9ZZZZ/271-447
E6QV63_9ZZZZ/66-246
E6QWI2_9ZZZZ/278-463
E6QWI2_9ZZZZ/64-255
E6QWL0_9ZZZZ/112-299
E6QWL0_9ZZZZ/324-506
E6QX61_9ZZZZ/269-453
E6QX61_9ZZZZ/54-244
E6RH08_PSEU9/147-325
E6RH08_PSEU9/2-127
E6RHQ2_PSEU9/244-434
E6RHQ2_PSEU9/26-220
E6RIA7_PSEU9/248-425
E6RIA7_PSEU9/45-226
E6RID7_PSEU9/260-444
E6RID7_PSEU9/32-216
E6RJN9_PSEU9/239-423
E6RJN9_PSEU9/29-213
E6RLX2_PSEU9/269-453
E6RLX2_PSEU9/63-246
E6RR80_PSEU9/275-458
E6RR80_PSEU9/59-249
E6RRC6_PSEU9/277-458
E6RRC6_PSEU9/70-251
E6RSC1_CAMJS/217-415
E6RSC1_CAMJS/24-206
E6RUN0_CAMJS/284-466
E6RUN0_CAMJS/65-256
E6RW03_CAMJS/263-443
E6RW03_CAMJS/51-234
E6RX35_CAMJC/263-443
E6RX35_CAMJC/51-234
E6RY78_CAMJC/24-207
E6RY79_CAMJC/1-118
E6S0P3_CAMJC/285-466
E6S0P3_CAMJC/65-256
E6S239_HELPF/103-285
E6S239_HELPF/297-484
E6S2N9_HELPF/247-421
E6S3C4_HELPF/316-500
E6S3C4_HELPF/50-294
E6S4C2_HELPF/233-410
E6S4C2_HELPF/35-211
E6SNG9_BACT6/271-453
E6SNG9_BACT6/64-246
E6SPT9_BACT6/289-475
E6SPT9_BACT6/32-267
E6SPZ2_BACT6/219-390
E6SPZ2_BACT6/23-199
E6SQN9_BACT6/24-215
E6SQN9_BACT6/241-426
E6SQU0_BACT6/78-272
E6SRH1_BACT6/25-242
E6SRH1_BACT6/267-448
E6SRX9_BACT6/25-270
E6SRX9_BACT6/298-482
E6SS04_BACT6/256-443
E6SS04_BACT6/38-231
E6SSG1_BACT6/244-413
E6SSG1_BACT6/31-207
E6STT6_BACT6/248-437
E6STT6_BACT6/25-224
E6STZ0_BACT6/228-409
E6SUJ7_BACT6/25-263
E6SUJ7_BACT6/285-473
E6SWJ5_BACT6/277-458
E6SWJ5_BACT6/67-251
E6SWW7_BACT6/273-462
E6SWW7_BACT6/48-246
E6T490_SHEB6/267-451
E6T490_SHEB6/29-248
E6T4V0_SHEB6/93-265
E6T5S3_SHEB6/255-447
E6T5S3_SHEB6/32-229
E6T7G6_SHEB6/231-418
E6T7G6_SHEB6/26-207
E6T7I8_SHEB6/291-472
E6T7I8_SHEB6/73-256
E6UPG8_CLOTL/254-362
E6UV32_VARPD/286-469
E6UV32_VARPD/75-262
E6UVI7_VARPD/280-462
E6UVI7_VARPD/63-253
E6UW62_VARPD/292-478
E6UW62_VARPD/65-267
E6UX90_VARPD/294-480
E6UX90_VARPD/73-258
E6V2I7_VARPD/283-468
E6V2I7_VARPD/69-259
E6V2T0_VARPD/273-456
E6V2T0_VARPD/66-249
E6V360_VARPD/272-451
E6V360_VARPD/65-245
E6V4Z7_VARPD/297-481
E6V4Z7_VARPD/82-273
E6V564_VARPD/274-455
E6V564_VARPD/69-251
E6V617_VARPD/250-433
E6V617_VARPD/52-226
E6V723_VARPD/102-289
E6V723_VARPD/312-497
E6V7Q1_VARPD/279-463
E6V7Q1_VARPD/62-256
E6V862_VARPD/87-260
E6V8P6_VARPD/315-492
E6V8P6_VARPD/78-285
E6V952_VARPD/247-436
E6V952_VARPD/31-224
E6V970_VARPD/278-461
E6V970_VARPD/68-253
E6V9F7_VARPD/281-464
E6V9F7_VARPD/62-253
E6VAM0_VARPD/287-467
E6VAM0_VARPD/67-258
E6VCV3_RHOPX/236-412
E6VCV3_RHOPX/32-213
E6VFS9_RHOPX/251-436
E6VFS9_RHOPX/40-230
E6VKA2_RHOPX/243-427
E6VKA2_RHOPX/30-223
E6VKB2_RHOPX/285-468
E6VKB2_RHOPX/69-260
E6VMV8_RHOPX/108-310
E6VMV8_RHOPX/337-520
E6VQV6_DESAO/255-446
E6VQV6_DESAO/49-233
E6VRY6_DESAO/242-426
E6VRY6_DESAO/31-222
E6VTF7_DESAO/292-474
E6VTF7_DESAO/83-269
E6VTG8_DESAO/312-502
E6VTG8_DESAO/42-291
E6VW24_DESAO/23-209
E6VW24_DESAO/234-419
E6W219_DESIS/278-460
E6W219_DESIS/67-253
E6W2U7_DESIS/227-408
E6W2U7_DESIS/30-206
E6W4R4_DESIS/223-400
E6W4R4_DESIS/29-202
E6W5V5_DESIS/282-472
E6W5V5_DESIS/29-259
E6W638_DESIS/243-429
E6W638_DESIS/37-221
E6W8A4_PANSA/281-463
E6W8A4_PANSA/66-254
E6W8L6_PANSA/279-463
E6W8L6_PANSA/76-257
E6WB14_PANSA/300-483
E6WB14_PANSA/67-273
E6WBT9_PANSA/279-460
E6WBT9_PANSA/62-252
E6WD53_PANSA/231-425
E6WD53_PANSA/25-209
E6WDB7_PANSA/247-425
E6WDB7_PANSA/41-228
E6WDC6_PANSA/265-451
E6WDC6_PANSA/57-244
E6WGN0_PANSA/273-459
E6WGN0_PANSA/65-252
E6WGN4_PANSA/278-463
E6WGN4_PANSA/62-254
E6WLY6_PANSA/312-494
E6WLY6_PANSA/78-282
E6WM31_PANSA/280-460
E6WM31_PANSA/55-249
E6WQ40_PSEUU/241-433
E6WQ40_PSEUU/31-217
E6WRP1_PSEUU/288-473
E6WRP1_PSEUU/74-264
E6WTL0_PSEUU/272-454
E6WTL0_PSEUU/60-245
E6WZU6_NITSE/24-253
E6WZU6_NITSE/275-453
E6X0U4_NITSE/215-390
E6X0U4_NITSE/31-198
E6X131_NITSE/20-223
E6X131_NITSE/245-418
E6X3C0_NITSE/254-441
E6X3C0_NITSE/40-235
E6X3P6_CELAD/25-229
E6X3P6_CELAD/250-446
E6X4R6_CELAD/243-443
E6X4R6_CELAD/26-217
E6X557_CELAD/28-247
E6X557_CELAD/282-460
E6X5E3_CELAD/253-432
E6X5E3_CELAD/33-224
E6X7C1_CELAD/283-467
E6X7C1_CELAD/70-260
E6X7Q2_CELAD/1075-1252
E6X7Q2_CELAD/1274-1444
E6X8B9_CELAD/256-434
E6X8B9_CELAD/28-233
E6X8D5_CELAD/1288-1466
E6XBQ4_CELAD/292-479
E6XBQ4_CELAD/69-270
E6XC96_CELAD/231-413
E6XC96_CELAD/30-208
E6XD01_CELAD/237-413
E6XD01_CELAD/24-212
E6XDD7_CELAD/256-443
E6XDD7_CELAD/28-229
E6XDT3_CELAD/246-434
E6XDT3_CELAD/32-223
E6XH13_SHEP2/232-409
E6XH13_SHEP2/29-210
E6XH98_SHEP2/258-442
E6XH98_SHEP2/29-239
E6XJK6_SHEP2/231-418
E6XJK6_SHEP2/26-207
E6XMS4_SHEP2/277-458
E6XMS4_SHEP2/69-252
E6XP57_SHEP2/89-261
E6XQS1_SHEP2/250-445
E6XQS1_SHEP2/32-229
E6YIE3_BARC7/1-182
E6YIE3_BARC7/201-385
E6YJC5_BARC7/285-467
E6YJC5_BARC7/72-254
E6YMD9_9RHIZ/208-392
E6YMD9_9RHIZ/7-189
E6YNI5_9RHIZ/285-467
E6YNI5_9RHIZ/72-254
E6YRQ5_9RHIZ/208-392
E6YRQ5_9RHIZ/7-189
E6YSV6_9RHIZ/261-443
E6YSV6_9RHIZ/48-230
E6YW52_9RHIZ/1-182
E6YW52_9RHIZ/201-385
E6YX45_9RHIZ/285-467
E6YX45_9RHIZ/72-254
E6YZZ8_9RHIZ/239-414
E6YZZ8_9RHIZ/29-211
E6Z1P1_9RHIZ/283-465
E6Z1P1_9RHIZ/69-251
E7A4H8_HAEIF/267-450
E7A4H8_HAEIF/59-243
E7AAD1_HELFC/289-472
E7AAD1_HELFC/29-264
E7ABS0_HELFC/55-238
E7ACL9_HELFC/245-419
E7ADA0_HELFC/239-415
E7AH21_HAEIF/267-450
E7AH21_HAEIF/59-243
E7AZN8_YERE1/232-424
E7AZN8_YERE1/25-210
E7AZT5_YERE1/35-203
E7B016_YERE1/303-493
E7B016_YERE1/84-278
E7B0S5_YERE1/271-454
E7B0S5_YERE1/64-248
E7B0Z9_YERE1/252-440
E7B0Z9_YERE1/32-227
E7B5D5_YERE1/212-395
E7BE92_NEIMW/271-456
E7BE92_NEIMW/63-247
E7BEJ3_NEIMW/269-458
E7BEJ3_NEIMW/61-242
E7C1I6_9GAMM/20-205
E7C1I6_9GAMM/227-425
E7C6I0_9GAMM/39-222
E7C7D8_9GAMM/1-48
E7FYR2_9HELI/234-408
E7G040_9HELI/219-407
E7G040_9HELI/22-205
E7G0D5_9HELI/290-474
E7G0D5_9HELI/36-263
E7G0W7_9HELI/180-355
E7G3J7_9HELI/180-355
E7G3W2_9HELI/234-408
E7G4F2_9HELI/290-474
E7G4F2_9HELI/36-263
E7G4V4_9HELI/219-407
E7G4V4_9HELI/22-205
E7GH69_CLOSY/154-266
E7GH70_CLOSY/255-377
E7GJ96_CLOSY/138-233
E7GZX7_9BURK/283-465
E7GZX7_9BURK/57-257
E7H111_9BURK/270-454
E7H111_9BURK/65-246
E7H1J1_9BURK/263-445
E7H1J1_9BURK/37-242
E7H4L5_9BURK/272-458
E7H4L5_9BURK/65-249
E7HD02_ECOLX/290-476
E7HD02_ECOLX/69-268
E7HGA0_ECOLX/132-328
E7HGA0_ECOLX/15-110
E7HIW6_ECOLX/270-455
E7HIW6_ECOLX/63-247
E7HMK7_ECOLX/287-473
E7HMK7_ECOLX/67-266
E7HQ45_ECOLX/233-429
E7HQ45_ECOLX/27-211
E7HST8_ECOLX/290-476
E7HST8_ECOLX/69-268
E7HTV0_ECOLX/287-473
E7HTV0_ECOLX/67-266
E7I1P8_ECOLX/260-445
E7I1P8_ECOLX/53-237
E7I995_ECOLX/233-429
E7I995_ECOLX/27-211
E7ICX3_ECOLX/287-473
E7ICX3_ECOLX/67-266
E7ID81_ECOLX/290-476
E7ID81_ECOLX/69-268
E7IGC8_ECOLX/270-455
E7IGC8_ECOLX/63-247
E7IMP1_ECOLX/260-445
E7IMP1_ECOLX/53-237
E7IQR4_ECOLX/233-429
E7IQR4_ECOLX/27-211
E7IVY3_ECOLX/287-473
E7IVY3_ECOLX/67-266
E7IWU0_ECOLX/290-476
E7IWU0_ECOLX/69-268
E7J456_ECOLX/260-445
E7J456_ECOLX/53-237
E7J6A6_ECOLX/287-473
E7J6A6_ECOLX/67-266
E7J8T1_ECOLX/22-206
E7J8T1_ECOLX/228-424
E7JBS5_ECOLX/290-476
E7JBS5_ECOLX/69-268
E7JFL0_ECOLX/270-455
E7JFL0_ECOLX/63-247
E7JIJ2_ECOLX/290-476
E7JIJ2_ECOLX/69-268
E7JMH2_ECOLX/233-429
E7JMH2_ECOLX/27-211
E7JPJ8_ECOLX/287-473
E7JPJ8_ECOLX/67-266
E7JQU9_ECOLX/268-437
E7JQU9_ECOLX/57-240
E7JVM3_SHISO/287-473
E7JVM3_SHISO/67-266
E7JXI4_SHISO/233-429
E7JXI4_SHISO/27-211
E7K6Z0_SHISO/192-378
E7K6Z0_SHISO/5-170
E7K8D6_SHISO/1-185
E7K8D6_SHISO/208-393
E7N232_9FIRM/255-441
E7N232_9FIRM/44-233
E7N4A4_9FIRM/236-420
E7N4A4_9FIRM/32-214
E7NZN8_PSESG/225-399
E7NZN8_PSESG/26-200
E7P0G1_PSESG/261-448
E7P0G1_PSESG/43-235
E7P160_PSESG/249-435
E7P160_PSESG/42-226
E7P1I4_PSESG/286-474
E7P1I4_PSESG/71-263
E7P247_PSESG/278-463
E7P247_PSESG/65-255
E7P3U6_PSESG/274-456
E7P3U6_PSESG/58-250
E7P4K1_PSESG/276-458
E7P4K1_PSESG/61-249
E7P4M2_PSESG/292-476
E7P4M2_PSESG/76-269
E7P598_PSESG/245-439
E7P598_PSESG/34-220
E7P5M8_PSESG/277-463
E7P5M8_PSESG/65-254
E7P6R4_PSESG/294-479
E7P6R4_PSESG/81-268
E7P712_PSESG/245-431
E7P712_PSESG/29-219
E7P7N1_PSESG/287-466
E7P7N1_PSESG/68-258
E7P9L7_PSESG/1-183
E7PBI1_PSESG/242-436
E7PBI1_PSESG/32-218
E7PFB4_PSESG/225-399
E7PFB4_PSESG/26-200
E7PHF5_PSESG/242-436
E7PHF5_PSESG/32-218
E7PJH9_PSESG/249-435
E7PJH9_PSESG/42-226
E7PJI9_PSESG/261-448
E7PJI9_PSESG/43-235
E7PKI8_PSESG/1-183
E7PML0_PSESG/274-456
E7PML0_PSESG/58-250
E7PNB3_PSESG/276-458
E7PNB3_PSESG/61-249
E7PNP3_PSESG/292-476
E7PNP3_PSESG/76-269
E7PPS1_PSESG/277-463
E7PPS1_PSESG/65-254
E7PQF5_PSESG/294-479
E7PQF5_PSESG/81-268
E7PQQ0_PSESG/245-431
E7PQQ0_PSESG/29-219
E7PRB4_PSESG/287-466
E7PRB4_PSESG/68-258
E7PT85_PSESG/278-463
E7PT85_PSESG/65-255
E7PTF9_PSESG/286-474
E7PTF9_PSESG/71-263
E7RNH9_9BACT/31-231
E7RNV5_9BACT/26-262
E7RNV5_9BACT/284-471
E7RPU5_9BACT/292-473
E7RPU5_9BACT/83-266
E7RQ74_9BACT/317-502
E7RQ74_9BACT/36-292
E7RT50_9BACT/253-442
E7RT50_9BACT/28-225
E7RTX7_9BURK/156-370
E7RTX7_9BURK/414-596
E7RUA0_9BURK/236-424
E7RUA0_9BURK/27-212
E7RV28_9BURK/291-474
E7RV28_9BURK/81-265
E7RXM5_9BURK/238-421
E7RXM5_9BURK/36-219
E7SFN9_SHIDY/171-357
E7SFN9_SHIDY/7-150
E7SGX4_SHIDY/231-427
E7SGX4_SHIDY/25-209
E7SLN9_SHIDY/290-476
E7SLN9_SHIDY/69-268
E7SWG5_SHIBO/231-427
E7SWG5_SHIBO/25-209
E7SZ18_SHIBO/270-455
E7SZ18_SHIBO/63-247
E7TEF2_SHIFL/83-269
E7TG62_SHIFL/231-427
E7TG62_SHIFL/25-209
E7TJ43_SHIFL/290-476
E7TJ43_SHIFL/69-268
E7TK29_ECO57/258-431
E7TK29_ECO57/49-233
E7TK99_ECO57/270-455
E7TK99_ECO57/63-247
E7TNA6_ECO57/287-473
E7TNA6_ECO57/67-266
E7TPT3_ECO57/290-476
E7TPT3_ECO57/69-268
E7TUH0_ECO57/268-437
E7TUH0_ECO57/57-240
E7TXN4_ECO57/231-427
E7TXN4_ECO57/25-209
E7U4X4_ECOLX/287-473
E7U4X4_ECOLX/67-266
E7U5X7_ECOLX/268-437
E7U5X7_ECOLX/57-240
E7U7F2_ECOLX/231-427
E7U7F2_ECOLX/25-209
E7UAJ0_ECOLX/270-455
E7UAJ0_ECOLX/63-247
E7UCB6_ECOLX/290-476
E7UCB6_ECOLX/69-268
E7UEP8_ECOLX/231-427
E7UEP8_ECOLX/25-209
E7UI92_ECOLX/290-476
E7UI92_ECOLX/69-268
E7ULD5_ECOLX/287-473
E7ULD5_ECOLX/67-266
E7UQT7_ECOLX/270-455
E7UQT7_ECOLX/63-247
E7UUU8_SALTY/231-424
E7UUU8_SALTY/25-209
E7UXG5_SALTY/290-473
E7UXG5_SALTY/70-260
E7V0I2_SALTY/288-473
E7V0I2_SALTY/67-266
E7V1F2_SALTY/272-449
E7V1F2_SALTY/62-243
E7V2J2_SALTY/104-289
E7V959_SALMO/104-289
E7V9Z6_SALMO/288-473
E7V9Z6_SALMO/67-266
E7VBB5_SALMO/290-473
E7VBB5_SALMO/70-260
E7VCA8_SALMO/272-449
E7VCA8_SALMO/62-243
E7VDM9_SALMO/271-456
E7VDM9_SALMO/64-248
E7VF21_SALMO/231-424
E7VF21_SALMO/25-209
E7VGS1_SALMO/272-449
E7VGS1_SALMO/62-243
E7VIR2_SALMO/231-424
E7VIR2_SALMO/25-209
E7VL29_SALMO/290-473
E7VL29_SALMO/70-260
E7VP86_SALMO/104-289
E7VRR0_SALMO/271-456
E7VRR0_SALMO/64-248
E7VS21_SALMO/288-473
E7VS21_SALMO/67-266
E7VVI0_SALMO/271-456
E7VVI0_SALMO/64-248
E7VXQ6_SALMO/288-473
E7VXQ6_SALMO/67-266
E7VY02_SALMO/272-449
E7VY02_SALMO/62-243
E7VZ71_SALMO/231-424
E7VZ71_SALMO/25-209
E7W0T8_SALMO/290-473
E7W0T8_SALMO/70-260
E7W409_SALMO/104-289
E7W650_SALMO/271-456
E7W650_SALMO/64-248
E7W7K2_SALMO/272-449
E7W7K2_SALMO/62-243
E7W7Z6_SALMO/290-473
E7W7Z6_SALMO/70-260
E7WAZ1_SALMO/231-424
E7WAZ1_SALMO/25-209
E7WDK2_SALMO/104-289
E7WE38_SALMO/288-473
E7WE38_SALMO/67-266
E7WIQ7_SALMO/288-473
E7WIQ7_SALMO/67-266
E7WK50_SALMO/272-449
E7WK50_SALMO/62-243
E7WKB7_SALMO/231-424
E7WKB7_SALMO/25-209
E7WP11_SALMO/271-456
E7WP11_SALMO/64-248
E7WPZ5_SALMO/290-473
E7WPZ5_SALMO/70-260
E7WTC6_SALMO/104-289
E7WW19_SALMO/272-449
E7WW19_SALMO/62-243
E7WYA5_SALMO/104-289
E7WYN1_SALMO/290-473
E7WYN1_SALMO/70-260
E7X031_SALMO/271-456
E7X031_SALMO/64-248
E7X0G5_SALMO/231-424
E7X0G5_SALMO/25-209
E7X240_SALMO/288-473
E7X240_SALMO/67-266
E7X486_SALMO/231-424
E7X486_SALMO/25-209
E7X710_SALMO/104-289
E7X801_SALMO/290-473
E7X801_SALMO/70-260
E7XD14_SALMO/288-473
E7XD14_SALMO/67-266
E7XE98_SALMO/272-449
E7XE98_SALMO/62-243
E7XGM7_SALMO/231-424
E7XGM7_SALMO/25-209
E7XH94_SALMO/272-449
E7XH94_SALMO/62-243
E7XK19_SALMO/288-473
E7XK19_SALMO/67-266
E7XKD5_SALMO/290-473
E7XKD5_SALMO/70-260
E7XPK1_SALMO/271-456
E7XPK1_SALMO/64-248
E7XSL5_SALMO/2-133
E7XSZ9_SALMO/290-473
E7XSZ9_SALMO/70-260
E7XWG3_SALMO/271-456
E7XWG3_SALMO/64-248
E7Y1F2_SALMO/67-266
E7Y1M2_SALMO/272-449
E7Y1M2_SALMO/62-243
E7Y3K4_SALMO/231-424
E7Y3K4_SALMO/25-209
E7Y4G2_SALMO/104-289
E7Y713_SALMO/288-473
E7Y713_SALMO/67-266
E7Y8K1_SALMO/272-449
E7Y8K1_SALMO/62-243
E7YC95_SALMO/104-289
E7YDM2_SALMO/231-424
E7YDM2_SALMO/25-209
E7YF86_SALMO/290-473
E7YF86_SALMO/70-260
E7YGQ1_SALMO/271-456
E7YGQ1_SALMO/64-248
E7YHF7_SALMO/288-473
E7YHF7_SALMO/67-266
E7YHW4_SALMO/272-449
E7YHW4_SALMO/62-243
E7YJZ4_SALMO/290-473
E7YJZ4_SALMO/70-260
E7YMV2_SALMO/104-289
E7YP34_SALMO/271-456
E7YP34_SALMO/64-248
E7YS93_SALMO/231-424
E7YS93_SALMO/25-209
E7YVC7_SALMO/288-473
E7YVC7_SALMO/67-266
E7YXM6_SALMO/290-473
E7YXM6_SALMO/70-260
E7YZR0_SALMO/231-424
E7YZR0_SALMO/25-209
E7Z1L3_SALMO/271-456
E7Z1L3_SALMO/64-248
E7Z308_SALMO/272-449
E7Z308_SALMO/62-243
E7Z552_SALMO/104-289
E7Z8C0_SALMO/290-473
E7Z8C0_SALMO/70-260
E7Z8U2_SALMO/231-424
E7Z8U2_SALMO/25-209
E7ZA91_SALMO/271-456
E7ZA91_SALMO/64-248
E7ZE59_SALMO/288-473
E7ZE59_SALMO/67-266
E7ZEW6_SALMO/272-449
E7ZEW6_SALMO/62-243
E7ZFS5_SALMO/104-289
E7ZI92_SALMO/271-456
E7ZI92_SALMO/64-248
E7ZMF7_SALMO/231-424
E7ZMF7_SALMO/25-209
E7ZN98_SALMO/104-289
E7ZRT1_SALMO/272-449
E7ZRT1_SALMO/62-243
E7ZS70_SALMO/288-473
E7ZS70_SALMO/67-266
E7ZTU7_SALMO/290-473
E7ZTU7_SALMO/70-260
E7ZV21_SALMO/290-473
E7ZV21_SALMO/70-260
E7ZWW9_SALMO/271-456
E7ZWW9_SALMO/64-248
E7ZYK6_SALMO/231-424
E7ZYK6_SALMO/25-209
E7ZYS4_SALMO/272-449
E7ZYS4_SALMO/62-243
E8A220_SALMO/104-289
E8A505_SALMO/288-473
E8A505_SALMO/67-266
E8A870_SALMO/271-456
E8A870_SALMO/64-248
E8A969_SALMO/290-473
E8A969_SALMO/70-260
E8ABB1_SALMO/272-449
E8ABB1_SALMO/62-243
E8ACF9_SALMO/231-424
E8ACF9_SALMO/25-209
E8AD72_SALMO/288-473
E8AD72_SALMO/67-266
E8ADP2_SALMO/104-289
E8AHQ0_SALMO/290-473
E8AHQ0_SALMO/70-260
E8AI49_SALMO/231-424
E8AI49_SALMO/25-209
E8AKQ7_SALMO/288-473
E8AKQ7_SALMO/67-266
E8ASE2_SALMO/104-289
E8ASY7_SALMO/271-456
E8ASY7_SALMO/64-248
E8AU31_SALMO/272-449
E8AU31_SALMO/62-243
E8AVN3_SALMO/231-424
E8AVN3_SALMO/25-209
E8AW00_SALMO/272-449
E8AW00_SALMO/62-243
E8AYA6_SALMO/104-289
E8AZ26_SALMO/290-473
E8AZ26_SALMO/70-260
E8B3Q4_SALMO/288-473
E8B3Q4_SALMO/67-266
E8B562_SALMO/271-456
E8B562_SALMO/64-248
E8B770_SALMO/272-449
E8B770_SALMO/62-243
E8B9H3_SALMO/231-424
E8B9H3_SALMO/25-209
E8BBU3_SALMO/288-473
E8BBU3_SALMO/67-266
E8BGQ5_SALMO/104-289
E8BHA4_SALMO/290-473
E8BHA4_SALMO/70-260
E8BII6_SALMO/271-456
E8BII6_SALMO/64-248
E8BJ27_SALMO/288-473
E8BJ27_SALMO/67-266
E8BNR7_SALMO/290-473
E8BNR7_SALMO/70-260
E8BPW4_SALMO/272-449
E8BPW4_SALMO/62-243
E8BQU5_SALMO/231-424
E8BQU5_SALMO/25-209
E8BU46_SALMO/104-289
E8BU99_SALMO/271-456
E8BU99_SALMO/64-248
E8BZF0_SALMO/288-473
E8BZF0_SALMO/67-266
E8C0N6_SALMO/231-424
E8C0N6_SALMO/25-209
E8C2V1_SALMO/290-473
E8C2V1_SALMO/70-260
E8C4J3_SALMO/271-456
E8C4J3_SALMO/64-248
E8C5L3_SALMO/104-289
E8C7U6_SALMO/272-449
E8C7U6_SALMO/62-243
E8C9T9_SALMO/288-473
E8C9T9_SALMO/67-266
E8CBP1_SALMO/104-289
E8CCB3_SALMO/231-424
E8CCB3_SALMO/25-209
E8CE89_SALMO/271-456
E8CE89_SALMO/64-248
E8CHY5_SALMO/272-449
E8CHY5_SALMO/62-243
E8CIH6_SALMO/290-473
E8CIH6_SALMO/70-260
E8CM00_SALMO/272-449
E8CM00_SALMO/62-243
E8CQF9_SALMO/271-456
E8CQF9_SALMO/64-248
E8CTP9_SALMO/288-473
E8CTP9_SALMO/67-266
E8CUD8_SALMO/235-420
E8CUD8_SALMO/27-209
E8CVT2_SALMO/231-424
E8CVT2_SALMO/25-209
E8CWQ1_SALMO/290-473
E8CWQ1_SALMO/70-260
E8CYK7_SALMO/290-473
E8CYK7_SALMO/70-260
E8D057_SALMO/231-424
E8D057_SALMO/25-209
E8D1B8_SALMO/104-289
E8D2H4_SALMO/272-449
E8D2H4_SALMO/62-243
E8D3C7_SALMO/288-422
E8D3C7_SALMO/67-266
E8D5K4_SALMO/271-456
E8D5K4_SALMO/64-248
E8DBK0_SALMO/272-449
E8DBK0_SALMO/62-243
E8DEH4_SALMO/104-289
E8DJ70_SALMO/290-473
E8DJ70_SALMO/70-260
E8DKE5_SALMO/271-456
E8DKE5_SALMO/64-248
E8DLC0_SALMO/231-424
E8DLC0_SALMO/25-209
E8DM03_SALMO/288-473
E8DM03_SALMO/67-266
E8DRL4_SALMO/288-473
E8DRL4_SALMO/67-266
E8DT06_SALMO/272-449
E8DT06_SALMO/62-243
E8DT94_SALMO/231-424
E8DT94_SALMO/25-209
E8DUU2_SALMO/290-473
E8DUU2_SALMO/70-260
E8DW94_SALMO/104-289
E8DY03_SALMO/271-456
E8DY03_SALMO/64-248
E8DZ02_SALMO/104-289
E8E3J2_SALMO/272-449
E8E3J2_SALMO/62-243
E8E4W2_SALMO/231-424
E8E4W2_SALMO/25-209
E8E6Y4_SALMO/290-473
E8E6Y4_SALMO/70-260
E8E7Z8_SALMO/288-473
E8E7Z8_SALMO/67-266
E8E8B3_SALMO/271-456
E8E8B3_SALMO/64-248
E8EE38_SALMO/272-449
E8EE38_SALMO/62-243
E8EFF9_SALMO/231-424
E8EFF9_SALMO/25-209
E8EH70_SALMO/290-473
E8EH70_SALMO/70-260
E8EIT2_SALMO/288-473
E8EIT2_SALMO/67-266
E8EJA7_SALMO/104-289
E8EKI3_SALMO/271-456
E8EKI3_SALMO/64-248
E8EL82_SALMO/288-473
E8EL82_SALMO/67-266
E8EPB3_SALMO/231-424
E8EPB3_SALMO/25-209
E8EQT7_SALMO/290-473
E8EQT7_SALMO/70-260
E8ERN4_SALMO/271-456
E8ERN4_SALMO/64-248
E8EWR5_SALMO/104-289
E8EXE3_SALMO/272-449
E8EXE3_SALMO/62-243
E8F1S8_SALMO/288-473
E8F1S8_SALMO/67-266
E8F4C3_SALMO/104-289
E8F6L3_SALMO/231-424
E8F6L3_SALMO/25-209
E8F7A7_SALMO/272-449
E8F7A7_SALMO/62-243
E8F8U3_SALMO/290-473
E8F8U3_SALMO/70-260
E8F9Q4_SALMO/271-456
E8F9Q4_SALMO/64-248
E8FAN6_SALMO/104-289
E8FEF3_SALMO/231-424
E8FEF3_SALMO/25-209
E8FEL4_SALMO/272-449
E8FEL4_SALMO/62-243
E8FFC3_SALMO/288-473
E8FFC3_SALMO/67-266
E8FI52_SALMO/290-473
E8FI52_SALMO/70-260
E8FLA3_SALMO/271-456
E8FLA3_SALMO/64-248
E8FPJ3_SALMO/288-473
E8FPJ3_SALMO/67-266
E8FQY6_SALMO/104-289
E8FRK3_SALMO/290-473
E8FRK3_SALMO/70-260
E8FSD7_SALMO/271-456
E8FSD7_SALMO/64-248
E8FU40_SALMO/272-449
E8FU40_SALMO/62-243
E8FVZ5_SALMO/231-424
E8FVZ5_SALMO/25-209
E8G3Y9_SALMO/231-424
E8G3Y9_SALMO/25-209
E8G5S9_SALMO/271-456
E8G5S9_SALMO/64-248
E8G6K2_SALMO/290-473
E8G6K2_SALMO/70-260
E8G9D7_SALMO/272-449
E8G9D7_SALMO/62-243
E8GBZ4_SALMO/104-289
E8GC93_SALMO/288-473
E8GC93_SALMO/67-266
E8GCW6_SALMO/288-473
E8GCW6_SALMO/67-266
E8GDY9_SALMO/271-456
E8GDY9_SALMO/64-248
E8GEM7_SALMO/231-424
E8GEM7_SALMO/25-209
E8GJP3_SALMO/104-289
E8GLM0_SALMO/290-473
E8GLM0_SALMO/70-260
E8GNI7_SALMO/272-449
E8GNI7_SALMO/62-243
E8GQN5_SALMO/290-473
E8GQN5_SALMO/70-260
E8GRT8_SALMO/288-473
E8GRT8_SALMO/67-266
E8GWL5_SALMO/104-289
E8GYH2_SALMO/272-449
E8GYH2_SALMO/62-243
E8GYV3_SALMO/231-424
E8GYV3_SALMO/25-209
E8H197_SALMO/271-456
E8H197_SALMO/64-248
E8H3Z1_ECO57/287-473
E8H3Z1_ECO57/67-266
E8H6M5_ECO57/231-427
E8H6M5_ECO57/25-209
E8HA03_ECO57/290-476
E8HA03_ECO57/69-268
E8HBM3_ECO57/258-431
E8HBM3_ECO57/49-233
E8HC45_ECO57/270-455
E8HC45_ECO57/63-247
E8HEK1_ECO57/270-437
E8HEK1_ECO57/57-240
E8HHS6_ECOLX/287-473
E8HHS6_ECOLX/67-266
E8HKH5_ECOLX/231-427
E8HKH5_ECOLX/25-209
E8HP61_ECOLX/290-476
E8HP61_ECOLX/69-268
E8HQE3_ECOLX/238-411
E8HQE3_ECOLX/29-213
E8HR45_ECOLX/270-455
E8HR45_ECOLX/63-247
E8HTE1_ECOLX/268-437
E8HTE1_ECOLX/57-240
E8HWU3_ECOLX/287-473
E8HWU3_ECOLX/67-266
E8I015_ECOLX/231-427
E8I015_ECOLX/25-209
E8I2Q6_ECOLX/290-476
E8I2Q6_ECOLX/69-268
E8I4A8_ECOLX/238-411
E8I4A8_ECOLX/29-213
E8I4T9_ECOLX/270-455
E8I4T9_ECOLX/63-247
E8I796_ECOLX/268-437
E8I796_ECOLX/57-240
E8IA77_ECOLX/287-473
E8IA77_ECOLX/67-266
E8ID97_ECOLX/231-427
E8ID97_ECOLX/25-209
E8IEA1_ECOLX/258-431
E8IEA1_ECOLX/49-233
E8IGU4_ECOLX/290-476
E8IGU4_ECOLX/69-268
E8II87_ECOLX/270-455
E8II87_ECOLX/63-247
E8IKR0_ECOLX/268-437
E8IKR0_ECOLX/57-240
E8INC1_ECOLX/287-473
E8INC1_ECOLX/67-266
E8IRJ9_ECOLX/231-427
E8IRJ9_ECOLX/25-209
E8ITL6_ECOLX/258-431
E8ITL6_ECOLX/49-233
E8IVF3_ECOLX/290-476
E8IVF3_ECOLX/69-268
E8IWC1_ECOLX/270-455
E8IWC1_ECOLX/63-247
E8IYW9_ECOLX/268-437
E8IYW9_ECOLX/57-240
E8J3C3_ECO57/287-473
E8J3C3_ECO57/67-266
E8J644_ECO57/231-427
E8J644_ECO57/25-209
E8J999_ECO57/290-476
E8J999_ECO57/69-268
E8JB11_ECO57/258-431
E8JB11_ECO57/49-233
E8JBF0_ECO57/270-455
E8JBF0_ECO57/63-247
E8JDW5_ECO57/277-446
E8JDW5_ECO57/66-249
E8KG03_9PAST/283-464
E8KG03_9PAST/61-257
E8KIY7_9PAST/59-241
E8KIY8_9PAST/1-150
E8KY17_9RHIZ/254-440
E8KY17_9RHIZ/31-234
E8KYP3_9RHIZ/24-229
E8KYP3_9RHIZ/251-433
E8KYU4_9RHIZ/287-480
E8KYU4_9RHIZ/68-263
E8L0J3_9RHIZ/262-448
E8L0J3_9RHIZ/39-242
E8L0Y5_9RHIZ/305-489
E8L0Y5_9RHIZ/72-281
E8L117_9RHIZ/142-359
E8L117_9RHIZ/383-567
E8L2B9_9RHIZ/270-454
E8L2B9_9RHIZ/76-253
E8L747_9RHIZ/266-439
E8L747_9RHIZ/61-243
E8L7G7_9RHIZ/295-479
E8L7G7_9RHIZ/72-270
E8L8Y8_9RHIZ/233-411
E8L8Y8_9RHIZ/36-211
E8L9J8_9RHIZ/306-495
E8L9J8_9RHIZ/82-277
E8LCL7_9FIRM/254-437
E8LCL7_9FIRM/40-232
E8LM95_9GAMM/267-451
E8LM95_9GAMM/61-245
E8LNC0_9VIBR/230-417
E8LNC0_9VIBR/25-207
E8LNZ1_9VIBR/299-483
E8LNZ1_9VIBR/62-273
E8LPA9_9VIBR/269-452
E8LPA9_9VIBR/27-248
E8LPF1_9VIBR/22-210
E8LPF1_9VIBR/230-414
E8LVQ3_9VIBR/256-440
E8LWT2_9VIBR/228-407
E8LWT2_9VIBR/27-204
E8LY62_9VIBR/233-417
E8LY62_9VIBR/24-213
E8M452_9VIBR/233-417
E8M452_9VIBR/24-213
E8M5V1_9VIBR/230-414
E8M5V1_9VIBR/24-210
E8M5Z7_9VIBR/268-452
E8M5Z7_9VIBR/27-248
E8M7U9_9VIBR/230-417
E8M7U9_9VIBR/25-207
E8MAF6_9VIBR/260-445
E8NKJ5_SALET/288-473
E8NKJ5_SALET/67-266
E8NL28_SALET/231-424
E8NL28_SALET/25-209
E8NPH1_SALET/290-473
E8NPH1_SALET/70-260
E8NQ58_SALET/272-449
E8NQ58_SALET/62-243
E8NUR7_SALET/235-420
E8NUR7_SALET/27-209
E8P1B3_YERPH/276-459
E8P1B3_YERPH/59-250
E8P204_YERPH/232-424
E8P204_YERPH/25-210
E8P2K8_YERPH/305-495
E8P2K8_YERPH/86-280
E8P9D0_ACIB1/18-217
E8P9D0_ACIB1/240-426
E8P9X1_ACIB1/301-477
E8P9X1_ACIB1/39-280
E8PAU7_ACIB1/292-468
E8PAU7_ACIB1/84-263
E8PB59_ACIB1/277-461
E8PB59_ACIB1/66-252
E8PBH3_ACIB1/259-441
E8PBH3_ACIB1/50-234
E8PF28_ACIB1/228-401
E8PF28_ACIB1/24-202
E8PFM1_ACIB1/250-434
E8PFM1_ACIB1/39-225
E8PFP4_ACIB1/16-206
E8PFP4_ACIB1/225-408
E8PGS9_ACIB1/287-477
E8PGS9_ACIB1/74-266
E8PKC6_THESS/19-194
E8PKC6_THESS/211-412
E8PKC7_THESS/227-330
E8PKC7_THESS/61-164
E8PNW4_THESS/210-321
E8PNW4_THESS/50-164
E8PNW5_THESS/212-414
E8PNW5_THESS/22-197
E8QDK3_HELP7/233-410
E8QEE0_HELP7/316-500
E8QEE0_HELP7/50-294
E8QG48_HELP7/282-469
E8QG48_HELP7/88-270
E8QGU3_HELP7/247-421
E8QI68_HELP4/243-417
E8QJD1_HELP4/233-410
E8QKC9_HELP4/316-500
E8QKC9_HELP4/50-294
E8QLR9_HELP4/282-469
E8QLR9_HELP4/88-270
E8QMQ0_HELPR/316-500
E8QMQ0_HELPR/50-294
E8QP96_HELPR/282-469
E8QP96_HELPR/88-270
E8QQA5_HELPR/248-422
E8QR97_HELPR/21-199
E8QR97_HELPR/219-396
E8QSI9_HELPW/248-422
E8QTI1_HELPW/231-409
E8QTI1_HELPW/34-212
E8QU07_HELPW/316-500
E8QU07_HELPW/50-294
E8QVV4_HELPW/287-474
E8QVV4_HELPW/93-275
E8QXV7_ISOPI/156-342
E8QXV7_ISOPI/370-552
E8QZN9_ISOPI/257-435
E8QZN9_ISOPI/459-676
E8R4A9_ISOPI/166-349
E8R4A9_ISOPI/383-565
E8R550_ISOPI/234-432
E8R550_ISOPI/462-649
E8R5L6_ISOPI/541-729
E8RC15_9DELT/257-442
E8RC15_9DELT/30-229
E8RC75_9DELT/271-454
E8RC75_9DELT/63-246
E8REE8_9DELT/263-439
E8REE8_9DELT/37-239
E8RI44_9DELT/272-453
E8RI51_9DELT/272-457
E8RI51_9DELT/58-250
E8RIS2_9DELT/282-468
E8RIS2_9DELT/72-258
E8RIS6_9DELT/282-465
E8RIS6_9DELT/68-255
E8RMY1_9CAUL/263-444
E8RMY1_9CAUL/62-238
E8RNQ5_9CAUL/277-462
E8RNQ5_9CAUL/66-250
E8RPV9_9CAUL/269-448
E8RPV9_9CAUL/59-241
E8RTF2_9CAUL/242-428
E8RTF2_9CAUL/40-223
E8RU41_9CAUL/269-452
E8RU41_9CAUL/63-245
E8RVE5_9CAUL/271-446
E8RVE5_9CAUL/55-217
E8RW26_9CAUL/232-410
E8RW26_9CAUL/29-214
E8RW44_9CAUL/249-423
E8SQU0_NEIGO/271-456
E8SQU0_NEIGO/63-247
E8T2K1_THEA1/227-408
E8T2K1_THEA1/23-206
E8T336_THEA1/20-217
E8T336_THEA1/237-420
E8T3A7_THEA1/21-224
E8T3A7_THEA1/246-430
E8T6P5_THEA1/22-219
E8T6P5_THEA1/240-423
E8TBS6_MESCW/285-467
E8TBS6_MESCW/70-257
E8TG14_MESCW/243-427
E8TG14_MESCW/32-223
E8TKA0_MESCW/236-427
E8TKA0_MESCW/29-216
E8TQ77_ALIDB/267-450
E8TQ77_ALIDB/61-242
E8TQ83_ALIDB/303-489
E8TQ83_ALIDB/74-264
E8TRB7_ALIDB/23-208
E8TRB7_ALIDB/233-406
E8TT40_ALIDB/251-428
E8TT40_ALIDB/55-229
E8TTI5_ALIDB/259-437
E8TTI5_ALIDB/55-240
E8TU52_ALIDB/242-432
E8TU52_ALIDB/30-219
E8TUC8_ALIDB/240-418
E8TUC8_ALIDB/39-218
E8TV51_ALIDB/302-484
E8TV51_ALIDB/81-275
E8TVC3_ALIDB/287-471
E8TVC3_ALIDB/74-264
E8TVG2_ALIDB/284-467
E8TVG2_ALIDB/68-259
E8TVL4_ALIDB/283-468
E8TVL4_ALIDB/72-256
E8TXL4_ALIDB/277-462
E8TXL4_ALIDB/70-256
E8U1D9_ALIDB/232-404
E8U1P9_ALIDB/265-455
E8U1P9_ALIDB/39-243
E8U663_DEIML/228-439
E8U663_DEIML/30-207
E8U664_DEIML/69-176
E8U826_DEIML/237-447
E8U826_DEIML/40-216
E8U827_DEIML/231-337
E8U827_DEIML/63-171
E8UDA0_TAYEM/293-475
E8UDA0_TAYEM/62-263
E8UDQ5_TAYEM/269-453
E8UDQ5_TAYEM/59-242
E8UDQ9_TAYEM/256-439
E8UDQ9_TAYEM/50-232
E8UWY7_TERSS/264-451
E8UWY7_TERSS/44-241
E8UXS0_TERSS/283-468
E8UXS0_TERSS/70-261
E8UYE5_TERSS/276-458
E8UYE5_TERSS/61-249
E8UYJ4_TERSS/296-480
E8UYJ4_TERSS/78-272
E8UZK1_TERSS/291-458
E8UZK1_TERSS/489-694
E8UZV3_TERSS/310-494
E8UZV3_TERSS/92-286
E8UZW4_TERSS/248-424
E8UZW4_TERSS/45-225
E8V0A3_TERSS/414-619
E8V0A3_TERSS/89-383
E8V0Q5_TERSS/40-219
E8V161_TERSS/283-467
E8V161_TERSS/71-259
E8V1V9_TERSS/305-488
E8V1V9_TERSS/75-281
E8V1W2_TERSS/16-195
E8V1Y0_TERSS/283-469
E8V1Y0_TERSS/49-253
E8V2S5_TERSS/252-435
E8V2S5_TERSS/38-230
E8V3I6_TERSS/270-451
E8V3I6_TERSS/45-241
E8V443_TERSS/275-456
E8V443_TERSS/43-251
E8V4B5_TERSS/258-440
E8V4B5_TERSS/40-234
E8V5R0_TERSS/23-202
E8V5V1_TERSS/287-476
E8V5V1_TERSS/72-259
E8V6X1_TERSS/291-475
E8V6X1_TERSS/73-265
E8V7A6_TERSS/426-630
E8V8F3_TERSS/261-436
E8V8F3_TERSS/57-239
E8V8J1_TERSS/285-467
E8V8J1_TERSS/68-262
E8V8Q4_TERSS/299-481
E8V8Q4_TERSS/73-276
E8VRI1_VIBVU/237-423
E8VRI1_VIBVU/25-214
E8VTT1_VIBVU/263-447
E8VTT1_VIBVU/28-243
E8VTV7_VIBVU/230-414
E8VTV7_VIBVU/24-210
E8VVP5_VIBVU/254-436
E8VVP5_VIBVU/39-221
E8VWN8_VIBVU/229-407
E8VWN8_VIBVU/27-204
E8VXC4_VIBVU/22-213
E8VXC4_VIBVU/234-417
E8WIL6_GEOS8/255-439
E8WIL6_GEOS8/27-233
E8WJJ9_GEOS8/279-470
E8WJJ9_GEOS8/33-253
E8WJM7_GEOS8/238-421
E8WJM7_GEOS8/33-216
E8WK12_GEOS8/280-465
E8WK12_GEOS8/67-257
E8WKZ0_GEOS8/236-417
E8WKZ0_GEOS8/26-213
E8WLH0_GEOS8/238-407
E8WLH0_GEOS8/34-211
E8WM41_GEOS8/232-414
E8WM41_GEOS8/28-212
E8WNE9_GEOS8/297-481
E8WNE9_GEOS8/80-271
E8WPH3_GEOS8/251-432
E8WPH3_GEOS8/34-228
E8WPU4_GEOS8/242-419
E8WPU4_GEOS8/26-218
E8WUI5_GEOS8/235-423
E8WUI5_GEOS8/34-212
E8WUP1_GEOS8/285-469
E8WUP1_GEOS8/70-260
E8WUP8_GEOS8/283-466
E8WUP8_GEOS8/70-256
E8WVA5_ACISM/293-477
E8WVA5_ACISM/74-269
E8WVG4_ACISM/101-295
E8WVG4_ACISM/318-500
E8WX24_ACISM/304-494
E8WX24_ACISM/85-279
E8WXB2_ACISM/303-485
E8WXB2_ACISM/74-280
E8WXY6_ACISM/295-479
E8WXY6_ACISM/83-272
E8WY73_ACISM/45-224
E8WY90_ACISM/171-375
E8WY90_ACISM/409-614
E8WYA7_ACISM/458-678
E8WYJ1_ACISM/292-479
E8WYJ1_ACISM/67-270
E8WZV4_ACISM/259-434
E8WZV4_ACISM/54-235
E8X0T3_ACISM/300-482
E8X0T3_ACISM/83-277
E8X2U3_ACISM/254-468
E8X2U3_ACISM/500-705
E8X678_ACISM/312-496
E8X678_ACISM/76-289
E8X6N2_ACISM/264-447
E8X6N2_ACISM/50-242
E8X6N8_ACISM/256-442
E8X6N8_ACISM/36-233
E8X751_ACISM/106-300
E8X751_ACISM/323-506
E8X9Q9_SALT4/235-420
E8X9Q9_SALT4/27-209
E8XBB5_SALT4/233-426
E8XBB5_SALT4/27-211
E8XD14_SALT4/288-473
E8XD14_SALT4/67-266
E8XIG7_SALT4/272-449
E8XIG7_SALT4/62-243
E8XJP8_SALT4/308-491
E8XJP8_SALT4/88-278
E8XM08_RAHSY/287-472
E8XM08_RAHSY/64-259
E8XM75_RAHSY/288-472
E8XM75_RAHSY/65-261
E8XMB6_RAHSY/233-413
E8XMB6_RAHSY/30-215
E8XMC2_RAHSY/106-315
E8XMC2_RAHSY/342-525
E8XMS0_RAHSY/287-473
E8XMS0_RAHSY/85-266
E8XMS5_RAHSY/277-462
E8XMS5_RAHSY/61-253
E8XS29_RAHSY/260-436
E8XS29_RAHSY/53-237
E8XXS6_RAHSY/231-425
E8XXS6_RAHSY/25-209
E8XZZ0_RAHSY/271-451
E8XZZ0_RAHSY/60-243
E8Y463_ECOKO/231-427
E8Y463_ECOKO/25-209
E8Y4S5_ECOKO/290-476
E8Y4S5_ECOKO/69-268
E8Y7Q4_ECOKO/270-455
E8Y7Q4_ECOKO/63-247
E8YJT1_9BURK/286-474
E8YJT1_9BURK/71-263
E8YJW4_9BURK/293-479
E8YJW4_9BURK/79-272
E8YKZ7_9BURK/288-474
E8YKZ7_9BURK/74-265
E8YLI7_9BURK/270-448
E8YLI7_9BURK/73-246
E8YLT4_9BURK/235-419
E8YLT4_9BURK/27-212
E8YM34_9BURK/307-490
E8YM34_9BURK/92-282
E8YP80_9BURK/286-471
E8YP80_9BURK/74-262
E8YQG6_9BURK/315-498
E8YQG6_9BURK/71-288
E8YRK8_9BURK/280-463
E8YRK8_9BURK/69-253
E8YS59_9BURK/301-480
E8YS59_9BURK/82-272
E8YTB0_9BURK/307-495
E8YTB0_9BURK/92-284
E8YTF9_9BURK/289-472
E8YTF9_9BURK/71-265
E8YTH0_9BURK/288-473
E8YTH0_9BURK/72-260
E8YTS7_9BURK/275-461
E8YTS7_9BURK/65-250
E8YUA8_9BURK/290-474
E8YUA8_9BURK/73-266
E8YUW7_9BURK/285-469
E8YUW7_9BURK/72-262
E8YVS8_9BURK/111-293
E8YVS8_9BURK/316-499
E8YVW4_9BURK/289-474
E8YVW4_9BURK/76-266
E8YW50_9BURK/289-472
E8YW50_9BURK/65-261
E8ZY64_SALET/290-473
E8ZY64_SALET/70-260
E9A3U6_SALET/288-473
E9A3U6_SALET/67-266
E9A5A8_SALET/272-449
E9A5A8_SALET/62-243
E9A6N7_SALET/231-424
E9A6N7_SALET/25-209
E9A9K5_SALET/235-420
E9A9K5_SALET/27-209
E9CN66_9ENTR/231-422
E9CN66_9ENTR/25-209
E9SJS6_CLOSY/256-377
E9SJS7_CLOSY/154-266
E9SNQ8_CLOSY/138-233
E9TBI1_ECOLX/242-427
E9TBI1_ECOLX/35-219
E9TH97_ECOLX/233-429
E9TH97_ECOLX/27-211
E9TK65_ECOLX/290-476
E9TK65_ECOLX/69-268
E9TNJ6_ECOLX/287-473
E9TNJ6_ECOLX/67-266
E9TNY7_ECOLX/290-476
E9TNY7_ECOLX/69-268
E9TUC9_ECOLX/287-473
E9TUC9_ECOLX/67-266
E9TZY4_ECOLX/233-429
E9TZY4_ECOLX/27-211
E9U1U0_ECOLX/268-437
E9U1U0_ECOLX/57-240
E9U415_ECOLX/241-427
E9U415_ECOLX/35-219
E9U9C5_ECOLX/290-476
E9U9C5_ECOLX/69-268
E9UFK7_ECOLX/287-473
E9UFK7_ECOLX/67-266
E9UFX5_ECOLX/241-427
E9UFX5_ECOLX/35-219
E9UGM8_ECOLX/268-437
E9UGM8_ECOLX/57-240
E9UIT6_ECOLX/233-429
E9UIT6_ECOLX/27-211
E9V689_ECOLX/269-455
E9V689_ECOLX/63-247
E9V8J7_ECOLX/287-473
E9V8J7_ECOLX/67-266
E9VAM1_ECOLX/231-427
E9VAM1_ECOLX/25-209
E9VD44_ECOLX/290-476
E9VD44_ECOLX/69-268
E9VGQ3_ECOLX/268-437
E9VGQ3_ECOLX/57-240
E9VHY0_ECOLX/245-429
E9VHY0_ECOLX/39-223
E9VJC6_ECOLX/269-455
E9VJC6_ECOLX/63-247
E9VLF1_ECOLX/231-427
E9VLF1_ECOLX/25-209
E9VQU9_ECOLX/287-473
E9VQU9_ECOLX/67-266
E9VVB8_ECOLX/290-476
E9VVB8_ECOLX/69-268
E9VX04_ECOLX/268-437
E9VX04_ECOLX/57-240
E9VYS5_ECOLX/231-427
E9VYS5_ECOLX/25-209
E9W1B6_ECOLX/290-476
E9W1B6_ECOLX/69-268
E9W481_ECOLX/287-473
E9W481_ECOLX/67-266
E9W712_ECOLX/270-455
E9W712_ECOLX/63-247
E9WBU6_ECOLX/270-455
E9WBU6_ECOLX/63-247
E9WGI3_ECOLX/287-473
E9WGI3_ECOLX/67-266
E9WIK1_ECOLX/231-427
E9WIK1_ECOLX/25-209
E9WJY9_ECOLX/290-476
E9WJY9_ECOLX/69-268
E9WQ16_ECOLX/63-247
E9WQ18_ECOLX/8-193
E9WTT7_ECOLX/231-427
E9WTT7_ECOLX/25-209
E9WWG0_ECOLX/287-473
E9WWG0_ECOLX/67-266
E9WY84_ECOLX/290-476
E9WY84_ECOLX/69-268
E9X6Y1_ECOLX/231-427
E9X6Y1_ECOLX/25-209
E9X8J8_ECOLX/290-476
E9X8J8_ECOLX/69-268
E9XBB0_ECOLX/270-455
E9XBB0_ECOLX/63-247
E9XBV9_ECOLX/287-473
E9XBV9_ECOLX/67-266
E9XGN9_ECOLX/231-427
E9XGN9_ECOLX/25-209
E9XLB6_ECOLX/287-473
E9XLB6_ECOLX/67-266
E9XP87_ECOLX/272-457
E9XP87_ECOLX/65-249
E9XPF9_ECOLX/49-233
E9XRV2_ECOLX/69-268
E9XSY7_ECOLX/271-456
E9XSY7_ECOLX/64-248
E9XWC2_ECOLX/270-455
E9XWC2_ECOLX/63-247
E9Y0V4_ECOLX/287-473
E9Y0V4_ECOLX/67-266
E9Y2R4_ECOLX/231-427
E9Y2R4_ECOLX/25-209
E9Y477_ECOLX/290-476
E9Y477_ECOLX/69-268
E9YBR9_ECOLX/287-473
E9YBR9_ECOLX/67-266
E9YDW5_ECOLX/270-455
E9YDW5_ECOLX/63-247
E9YES4_ECOLX/231-427
E9YES4_ECOLX/25-209
E9YKB9_ECOLX/290-476
E9YKB9_ECOLX/69-268
E9YPW0_ECOLX/314-480
E9YPW0_ECOLX/94-293
E9YRD6_ECOLX/270-455
E9YRD6_ECOLX/63-247
E9YUE2_ECOLX/231-427
E9YUE2_ECOLX/25-209
E9YWQ6_ECOLX/290-476
E9YWQ6_ECOLX/69-268
E9YYC1_ECOLX/258-431
E9YYC1_ECOLX/49-233
E9Z364_ESCFE/233-429
E9Z364_ESCFE/27-211
E9Z429_ESCFE/110-295
E9Z8W3_ESCFE/258-431
E9Z8W3_ESCFE/49-233
E9ZBT0_ESCFE/290-475
E9ZBT0_ESCFE/68-267
E9ZCU3_ESCFE/270-447
E9ZCU3_ESCFE/60-241
E9ZT40_NEIME/271-456
E9ZT40_NEIME/63-247
E9ZXB5_NEIME/1-117
E9ZXB5_NEIME/144-333
E9ZYQ5_NEIME/269-458
E9ZYQ5_NEIME/61-242
E9ZYS1_NEIME/271-456
E9ZYS1_NEIME/63-247
F0A3Z1_NEIME/287-472
F0A3Z1_NEIME/79-263
F0A718_NEIME/261-450
F0A718_NEIME/53-234
F0A9U0_NEIME/271-456
F0A9U0_NEIME/63-247
F0AD21_NEIME/261-450
F0AD21_NEIME/53-234
F0AFL7_NEIME/287-472
F0AFL7_NEIME/79-263
F0AIL5_NEIME/269-458
F0AIL5_NEIME/61-242
F0AL53_NEIME/269-458
F0AL53_NEIME/61-242
F0AL74_NEIME/271-456
F0AL74_NEIME/63-247
F0ARK5_NEIME/269-458
F0ARK5_NEIME/61-242
F0ARM5_NEIME/287-472
F0ARM5_NEIME/79-263
F0AXG0_NEIME/269-458
F0AXG0_NEIME/61-242
F0AXI0_NEIME/271-456
F0AXI0_NEIME/63-247
F0B345_NEIME/269-458
F0B345_NEIME/61-242
F0B366_NEIME/287-472
F0B366_NEIME/79-263
F0B801_9XANT/280-466
F0B801_9XANT/67-257
F0B844_9XANT/273-453
F0B844_9XANT/56-244
F0B864_9XANT/278-458
F0B864_9XANT/93-247
F0BA92_9XANT/298-482
F0BA92_9XANT/65-273
F0BBN9_9XANT/238-435
F0BBN9_9XANT/24-214
F0BEC8_9XANT/111-296
F0BHS9_9XANT/245-428
F0BHS9_9XANT/38-223
F0BI17_9XANT/283-469
F0BI17_9XANT/66-256
F0BI50_9XANT/234-410
F0BI50_9XANT/30-211
F0BIW8_9XANT/232-409
F0BIW8_9XANT/29-210
F0BJ27_9XANT/70-224
F0BJH6_9XANT/1-164
F0BKX6_9XANT/65-261
F0BMF3_9XANT/305-485
F0BMF3_9XANT/68-276
F0BNM1_9XANT/278-458
F0BNM1_9XANT/94-247
F0BNX4_9XANT/293-479
F0BNX4_9XANT/76-266
F0BP35_9XANT/245-431
F0BP35_9XANT/32-222
F0BR97_9XANT/285-468
F0BR97_9XANT/72-260
F0BRJ6_9XANT/234-431
F0BRJ6_9XANT/24-210
F0BRW0_9XANT/297-482
F0BRW0_9XANT/83-273
F0BSE1_9XANT/335-467
F0BSE1_9XANT/496-676
F0BT34_9XANT/72-243
F0BTH2_9XANT/281-466
F0BTH2_9XANT/67-257
F0BUF4_9XANT/262-443
F0BUF4_9XANT/36-232
F0BX30_9XANT/45-224
F0BX38_9XANT/234-410
F0BX38_9XANT/30-211
F0BX66_9XANT/270-450
F0BX66_9XANT/53-241
F0C0R1_9XANT/291-472
F0C0R1_9XANT/65-261
F0C2Q5_9XANT/278-458
F0C2Q5_9XANT/91-247
F0C303_9XANT/305-485
F0C303_9XANT/68-276
F0C3P6_9XANT/167-343
F0C6T0_9XANT/294-480
F0C6T0_9XANT/77-267
F0C7F6_9XANT/234-431
F0C7F6_9XANT/24-210
F0C8B9_9XANT/30-205
F0C9K8_9XANT/276-457
F0C9K8_9XANT/60-248
F0CB74_9XANT/291-470
F0CB74_9XANT/72-262
F0CDK5_9XANT/295-481
F0CDK5_9XANT/82-272
F0DLL3_9FIRM/88-195
F0DY60_9PSED/242-437
F0DY60_9PSED/32-218
F0E060_9PSED/1-167
F0E060_9PSED/190-366
F0E147_9PSED/278-459
F0E147_9PSED/62-250
F0E1E0_9PSED/90-269
F0E1E8_9PSED/298-483
F0E1E8_9PSED/83-276
F0E2I7_9PSED/227-401
F0E2I7_9PSED/28-202
F0E542_9PSED/237-422
F0E542_9PSED/25-217
F0E663_9PSED/289-469
F0E663_9PSED/69-262
F0E872_9PSED/274-459
F0E872_9PSED/56-250
F0E893_9PSED/59-235
F0E894_9PSED/1-176
F0E950_9PSED/286-474
F0E950_9PSED/71-263
F0E9J8_9PSED/227-408
F0E9J8_9PSED/24-205
F0EAT6_9PSED/1-98
F0EAT6_9PSED/121-306
F0EBD4_9PSED/3-166
F0EBD5_9PSED/4-136
F0EBU7_9PSED/238-424
F0EBU7_9PSED/31-215
F0ECE8_9PSED/239-415
F0ECE8_9PSED/34-219
F0ETL6_HAEPA/267-450
F0ETL6_HAEPA/59-243
F0EW16_9NEIS/304-489
F0EW16_9NEIS/98-280
F0EXD3_9NEIS/322-506
F0EXD3_9NEIS/88-296
F0F1N6_9NEIS/238-427
F0F1N6_9NEIS/30-211
F0F5L5_9BACT/323-509
F0F5L5_9BACT/35-291
F0F646_9BACT/85-285
F0F6I1_9BACT/287-466
F0F6I1_9BACT/78-261
F0FYH6_9BURK/1-172
F0FZB9_9BURK/1-176
F0FZU9_9BURK/1-186
F0FZU9_9BURK/209-393
F0G2I5_9BURK/60-250
F0G2U6_9BURK/35-219
F0G2U7_9BURK/62-232
F0G4E8_9BURK/16-82
F0G4E9_9BURK/75-175
F0G4X2_9BURK/315-497
F0G4X2_9BURK/76-286
F0G5H5_9BURK/73-262
F0G5H6_9BURK/1-151
F0G5W1_9BURK/90-280
F0G7T5_9BURK/53-247
F0G964_9BURK/272-458
F0G964_9BURK/62-247
F0GBN4_9BURK/257-433
F0GBN4_9BURK/59-234
F0GCM4_9BURK/57-231
F0GD17_9BURK/41-215
F0GD18_9BURK/1-160
F0GD32_9BURK/34-210
F0GD33_9BURK/1-140
F0GD84_9BURK/300-488
F0GD84_9BURK/85-277
F0GDD7_9BURK/295-450
F0GDD7_9BURK/83-271
F0GDF3_9BURK/281-465
F0GDF3_9BURK/64-256
F0GED0_9BURK/2-124
F0GED1_9BURK/262-440
F0GED1_9BURK/64-238
F0GEF2_9BURK/44-223
F0GER5_9BURK/259-445
F0GER5_9BURK/46-236
F0GEU1_9BURK/9-91
F0GFN8_9BURK/252-451
F0GFN8_9BURK/34-227
F0GHS5_9BURK/286-469
F0GHS5_9BURK/69-260
F0GI33_9BURK/1-106
F0GI33_9BURK/130-314
F0GIZ0_9BURK/107-291
F0GIZ9_9BURK/2-142
F0GKL6_9BURK/70-210
F0H421_9BACT/67-267
F0H5L7_9BACT/276-455
F0H5L7_9BACT/67-250
F0H778_9BACT/25-281
F0H778_9BACT/314-499
F0H9J3_9BACT/22-222
F0IC71_9FLAO/243-429
F0IC71_9FLAO/26-227
F0ICX2_9FLAO/279-461
F0ICX2_9FLAO/64-254
F0IDN6_9FLAO/249-444
F0IDN6_9FLAO/27-232
F0IEW4_9FLAO/1060-1234
F0IEW4_9FLAO/1257-1442
F0IHI4_9FLAO/23-253
F0IHI4_9FLAO/275-458
F0II31_9FLAO/244-431
F0II31_9FLAO/26-217
F0IZG5_ACIMA/20-219
F0IZG5_ACIMA/241-423
F0J181_ACIMA/302-486
F0J181_ACIMA/85-277
F0J1C6_ACIMA/308-491
F0J1C6_ACIMA/94-283
F0J2P9_ACIMA/262-438
F0J4D2_ACIMA/324-508
F0J4D2_ACIMA/77-298
F0J5L9_ACIMA/284-458
F0J5L9_ACIMA/79-256
F0J6W8_ACIMA/274-449
F0JCX8_DESDE/264-448
F0JCX8_DESDE/59-242
F0JCZ5_DESDE/239-423
F0JCZ5_DESDE/28-219
F0JGV5_DESDE/251-437
F0JGV5_DESDE/50-226
F0JH17_DESDE/251-442
F0JH17_DESDE/45-229
F0JM83_ESCFE/260-445
F0JM83_ESCFE/53-237
F0JPS2_ESCFE/290-475
F0JPS2_ESCFE/68-267
F0JQH0_ESCFE/233-429
F0JQH0_ESCFE/27-211
F0JTM3_ESCFE/258-431
F0JTM3_ESCFE/49-233
F0JUX4_ESCFE/270-447
F0JUX4_ESCFE/60-241
F0KG36_ACICP/33-233
F0KIX8_ACICP/84-247
F0KIX9_ACICP/28-208
F0KJ58_ACICP/287-477
F0KJ58_ACICP/74-266
F0KKM6_ACICP/18-217
F0KKM6_ACICP/240-426
F0KL82_ACICP/301-477
F0KL82_ACICP/39-280
F0KMH8_ACICP/276-460
F0KMH8_ACICP/65-251
F0KMT0_ACICP/273-455
F0KMT0_ACICP/64-248
F0KP40_ACICP/8-187
F0KP41_ACICP/16-192
F0KPQ0_ACICP/212-395
F0KPQ0_ACICP/3-193
F0KWA8_YERE3/303-493
F0KWA8_YERE3/84-278
F0KX09_YERE3/226-401
F0KX09_YERE3/35-203
F0KX55_YERE3/232-424
F0KX55_YERE3/25-210
F0KYQ7_YERE3/271-454
F0KYQ7_YERE3/64-248
F0KZ80_YERE3/212-395
F0KZP1_YERE3/252-440
F0KZP1_YERE3/32-227
F0L2R9_9RHIZ/274-456
F0L2R9_9RHIZ/60-246
F0LDL1_9RHIZ/279-462
F0LDL1_9RHIZ/76-254
F0LF53_9RHIZ/286-453
F0LF53_9RHIZ/79-259
F0LGJ0_9RHIZ/290-470
F0LGJ0_9RHIZ/82-263
F0LPK9_VIBFU/254-437
F0LRI5_VIBFU/233-418
F0LRP2_VIBFU/297-476
F0LRP2_VIBFU/77-267
F0LSZ0_VIBFU/12-201
F0LSZ0_VIBFU/221-405
F0LT89_VIBFU/230-420
F0LT89_VIBFU/25-207
F0LTC0_VIBFU/267-449
F0LTC0_VIBFU/60-242
F0LUT2_VIBFU/26-244
F0LUT2_VIBFU/264-448
F0LXD3_VIBFU/1-186
F0LXD3_VIBFU/206-390
F0MEH4_NEIMG/271-456
F0MEH4_NEIMG/63-247
F0MES2_NEIMG/238-427
F0MES2_NEIMG/30-211
F0MK28_NEIMH/271-456
F0MK28_NEIMH/63-247
F0MPI7_NEIMM/238-427
F0MPI7_NEIMM/30-211
F0MPK8_NEIMM/271-456
F0MPK8_NEIMM/63-247
F0MZK5_NEIMP/271-456
F0MZK5_NEIMP/63-247
F0MZM7_NEIMP/238-427
F0MZM7_NEIMP/30-211
F0N4Y0_NEIMO/269-458
F0N4Y0_NEIMO/61-242
F0N501_NEIMO/271-456
F0N501_NEIMO/63-247
F0N9G2_NEIMN/271-456
F0N9G2_NEIMN/63-247
F0N9I2_NEIMN/269-458
F0N9I2_NEIMN/61-242
F0NXP2_WEEVC/281-464
F0NXP2_WEEVC/66-257
F0P0J0_WEEVC/244-430
F0P0J0_WEEVC/27-222
F0P0J8_WEEVC/252-450
F0P0J8_WEEVC/30-231
F0P1R3_WEEVC/1266-1437
F0P2P6_WEEVC/1068-1242
F0P2P6_WEEVC/1265-1451
F0Q094_ACIAP/276-452
F0Q094_ACIAP/67-252
F0Q249_ACIAP/286-469
F0Q249_ACIAP/75-262
F0Q2E3_ACIAP/297-477
F0Q2E3_ACIAP/73-268
F0Q2H5_ACIAP/244-422
F0Q2H5_ACIAP/49-223
F0Q4E3_ACIAP/100-291
F0Q4E3_ACIAP/313-499
F0Q4L0_ACIAP/284-469
F0Q4L0_ACIAP/72-256
F0Q628_ACIAP/226-412
F0Q628_ACIAP/23-202
F0Q6B3_ACIAP/277-460
F0Q6B3_ACIAP/79-252
F0Q6J7_ACIAP/329-513
F0Q6J7_ACIAP/81-271
F0Q7C5_ACIAP/103-294
F0Q7C5_ACIAP/323-503
F0Q7E6_ACIAP/279-465
F0Q7E6_ACIAP/75-258
F0Q7R2_ACIAP/297-484
F0Q7R2_ACIAP/77-273
F0Q8S4_ACIAP/277-463
F0Q8S4_ACIAP/65-256
F0QAY3_ACIAP/275-461
F0QAY3_ACIAP/66-249
F0QDA3_ACIAP/242-432
F0QDA3_ACIAP/33-219
F0QE56_ACIBD/301-477
F0QE56_ACIBD/39-280
F0QEZ0_ACIBD/277-461
F0QEZ0_ACIBD/66-252
F0QF92_ACIBD/275-459
F0QF92_ACIBD/64-250
F0QFB3_ACIBD/16-206
F0QFB3_ACIBD/225-408
F0QJ02_ACIBD/58-233
F0QKD4_ACIBD/292-468
F0QKD4_ACIBD/84-263
F0QLI4_ACIBD/287-477
F0QLI4_ACIBD/74-266
F0QLS8_ACIBD/18-217
F0QLS8_ACIBD/240-426
F0QNX0_ACIBD/259-441
F0QNX0_ACIBD/50-234
F0QZM5_BACSH/270-451
F0QZM5_BACSH/62-244
F0QZR0_BACSH/256-445
F0QZR0_BACSH/31-229
F0QZS3_BACSH/25-276
F0QZS3_BACSH/301-487
F0R087_BACSH/275-457
F0R087_BACSH/68-250
F0R0C2_BACSH/246-430
F0R0C2_BACSH/26-217
F0R0N1_BACSH/244-431
F0R0N1_BACSH/25-221
F0R1N3_BACSH/26-225
F0R2C0_BACSH/249-426
F0R2C0_BACSH/29-222
F0R2L7_BACSH/259-445
F0R2L7_BACSH/42-236
F0R2V0_BACSH/269-451
F0R2V0_BACSH/61-243
F0R324_BACSH/241-424
F0R324_BACSH/25-215
F0R3H3_BACSH/247-435
F0R3H3_BACSH/30-224
F0R7U8_BACSH/21-197
F0R7U8_BACSH/218-386
F0R7V6_BACSH/274-456
F0R7V6_BACSH/64-250
F0R9C3_BACSH/245-431
F0R9C3_BACSH/29-219
F0RA97_CELLC/297-481
F0RA97_CELLC/71-272
F0RAU8_CELLC/257-443
F0RAU8_CELLC/28-229
F0RC42_CELLC/27-246
F0RC42_CELLC/277-460
F0RCM0_CELLC/244-433
F0RCM0_CELLC/26-217
F0REM0_CELLC/1075-1249
F0REM0_CELLC/1267-1443
F0RG36_CELLC/244-441
F0RG36_CELLC/27-218
F0RGW2_CELLC/284-468
F0RGW2_CELLC/70-261
F0RW52_SPHGB/235-424
F0RW52_SPHGB/27-213
F0RYL3_SPHGB/223-411
F0RYL3_SPHGB/25-204
F0S0A9_DESTD/221-401
F0S178_DESTD/241-421
F0S178_DESTD/28-213
F0S295_DESTD/20-217
F0S295_DESTD/237-420
F0S2H9_DESTD/231-413
F0S2H9_DESTD/24-209
F0S2R4_DESTD/21-224
F0S2R4_DESTD/246-430
F0S3T2_DESTD/23-220
F0S3T2_DESTD/240-423
F0S4B7_PEDSD/288-476
F0S4B7_PEDSD/31-266
F0S4J8_PEDSD/1097-1300
F0S4J8_PEDSD/1324-1508
F0S4S2_PEDSD/245-434
F0S4S2_PEDSD/29-224
F0S6R8_PEDSD/236-414
F0S6R8_PEDSD/30-213
F0S830_PEDSD/40-223
F0SAR9_PEDSD/249-437
F0SAR9_PEDSD/36-227
F0SBG1_PEDSD/36-221
F0SCU3_PEDSD/1066-1242
F0SCU3_PEDSD/1258-1437
F0SCZ3_PEDSD/49-245
F0SDK3_PEDSD/285-471
F0SDK3_PEDSD/61-262
F0SDY2_PEDSD/253-434
F0SDY2_PEDSD/29-233
F0SEC9_PEDSD/253-451
F0SEC9_PEDSD/26-231
F0SES0_PEDSD/255-436
F0SES0_PEDSD/39-229
F0SET7_PEDSD/247-436
F0SET7_PEDSD/28-223
F0SGK7_PLABD/208-359
F0SGK7_PLABD/417-619
F0SHU8_PLABD/391-595
F0SI02_PLABD/127-309
F0SI02_PLABD/334-515
F0SJF4_PLABD/648-841
F0SKI0_PLABD/224-444
F0SKI0_PLABD/475-658
F0SRE6_PLABD/165-340
F0SRE6_PLABD/362-539
F0STM2_PLABD/450-636
F0TCZ3_9PROT/1100-1276
F0TCZ3_9PROT/1295-1471
F0TD05_9PROT/283-460
F0TD05_9PROT/69-261
F0TDA8_9PROT/265-450
F0TDA8_9PROT/61-243
F0TN39_RIEAR/459-676
F0TN39_RIEAR/708-888
F0TN85_RIEAR/290-474
F0TN85_RIEAR/64-265
F0TNH2_RIEAR/254-438
F0TNH2_RIEAR/29-227
F0TPG0_RIEAR/222-406
F1CYM0_9BACT/285-466
F1CYM0_9BACT/62-261
F1CYN3_9BACT/282-466
F1CYN3_9BACT/62-261
F1TB04_9CLOT/226-364
F1VP89_MORCA/291-475
F1VP89_MORCA/77-262
F1VTH6_MORCA/311-481
F1VTH6_MORCA/52-285
F1VTX6_9BURK/291-477
F1VTX6_9BURK/77-268
F1VV38_9BURK/4-148
F1VVF1_9BURK/243-413
F1VVF1_9BURK/46-221
F1VW91_9BURK/240-424
F1VW91_9BURK/29-219
F1VWM7_9BURK/273-455
F1VWM7_9BURK/66-250
F1VXD9_9BURK/246-433
F1VXD9_9BURK/31-223
F1VXM4_9BURK/254-438
F1VXM4_9BURK/40-230
F1VXU8_9BURK/52-187
F1VYA1_9BURK/265-443
F1VYA1_9BURK/69-242
F1VZ62_9BURK/242-425
F1VZ62_9BURK/32-217
F1VZV0_9BURK/286-469
F1VZV0_9BURK/68-262
F1W0I5_9BURK/50-224
F1W0S9_9BURK/231-419
F1W0S9_9BURK/24-208
F1W1E9_9BURK/281-466
F1W1E9_9BURK/73-256
F1W1S5_9BURK/290-470
F1W1S5_9BURK/71-261
F1W1X4_9BURK/46-223
F1W4G5_9BURK/275-447
F1W4G5_9BURK/63-246
F1W8A7_MORCA/291-475
F1W8A7_MORCA/77-262
F1W963_MORCA/311-481
F1W963_MORCA/52-285
F1WB93_MORCA/291-475
F1WB93_MORCA/77-262
F1WGC6_MORCA/311-481
F1WGC6_MORCA/52-285
F1WGI0_MORCA/311-481
F1WGI0_MORCA/52-285
F1WHV1_MORCA/291-475
F1WHV1_MORCA/77-262
F1WLK7_MORCA/311-481
F1WLK7_MORCA/52-285
F1WQK5_MORCA/291-475
F1WQK5_MORCA/77-262
F1WUH4_MORCA/291-475
F1WUH4_MORCA/77-262
F1WVQ2_MORCA/311-481
F1WVQ2_MORCA/52-285
F1WYB1_MORCA/291-475
F1WYB1_MORCA/77-262
F1WZH7_MORCA/311-481
F1WZH7_MORCA/52-285
F1X3X9_MORCA/311-481
F1X3X9_MORCA/52-285
F1X561_MORCA/291-475
F1X561_MORCA/77-262
F1X8S0_MORCA/311-481
F1X8S0_MORCA/52-285
F1X9J9_MORCA/291-475
F1X9J9_MORCA/77-262
F1XE55_MORCA/291-475
F1XE55_MORCA/77-262
F1XFP4_MORCA/311-481
F1XFP4_MORCA/52-285
F1XJC7_ECO57/231-427
F1XJC7_ECO57/25-209
F1XKV9_ECO57/290-476
F1XKV9_ECO57/69-268
F1XNP3_ECO57/287-473
F1XNP3_ECO57/67-266
F1XQ19_ECO57/268-437
F1XQ19_ECO57/57-240
F1XSL5_ECO57/258-431
F1XSL5_ECO57/49-233
F1XST4_ECO57/270-455
F1XST4_ECO57/63-247
F1Y039_ECO57/270-455
F1Y039_ECO57/63-247
F1Y0A9_ECO57/258-431
F1Y0A9_ECO57/49-233
F1Y6I0_ECO57/290-476
F1Y6I0_ECO57/69-268
F1Y7L6_ECO57/268-437
F1Y7L6_ECO57/57-240
F1YA79_ECO57/287-473
F1YA79_ECO57/67-266
F1YCR2_ECO57/231-427
F1YCR2_ECO57/25-209
F1YQV0_9PROT/256-439
F1YQV0_9PROT/38-235
F1YR96_9PROT/232-408
F1YR96_9PROT/50-211
F1YRB6_9PROT/288-473
F1YRB6_9PROT/67-265
F1YRD6_9PROT/300-482
F1YRD6_9PROT/67-272
F1YRL9_9PROT/107-320
F1YRL9_9PROT/346-530
F1YS16_9PROT/328-512
F1YS16_9PROT/85-302
F1YSR8_9PROT/307-492
F1YSR8_9PROT/82-284
F1YSV8_9PROT/290-473
F1YSV8_9PROT/73-266
F1YUM6_9PROT/302-487
F1YUM6_9PROT/75-278
F1YUS4_9PROT/293-479
F1YUS4_9PROT/74-270
F1YW71_9PROT/285-471
F1YW71_9PROT/65-258
F1Z3A5_9SPHN/316-500
F1Z3A5_9SPHN/73-290
F1Z3H8_9SPHN/262-435
F1Z3H8_9SPHN/56-237
F1Z4A1_9SPHN/310-475
F1Z4A1_9SPHN/78-283
F1Z4B6_9SPHN/291-472
F1Z4B6_9SPHN/73-262
F1Z516_9SPHN/286-470
F1Z516_9SPHN/72-263
F1Z625_9SPHN/234-427
F1Z625_9SPHN/27-215
F1Z676_9SPHN/259-444
F1Z676_9SPHN/46-236
F1Z6D3_9SPHN/294-473
F1Z6D3_9SPHN/75-265
F1Z6E0_9SPHN/278-463
F1Z6E0_9SPHN/55-237
F1Z6H2_9SPHN/235-419
F1Z6H2_9SPHN/27-216
F1Z6Q2_9SPHN/265-446
F1Z6Q2_9SPHN/45-237
F1Z7I8_9SPHN/295-481
F1Z7I8_9SPHN/80-272
F1Z8I4_9SPHN/290-474
F1Z8I4_9SPHN/68-264
F1Z8M2_9SPHN/279-465
F1Z8M2_9SPHN/66-256
F1Z9P4_9SPHN/265-440
F1Z9P4_9SPHN/61-238
F1ZAD8_9SPHN/256-426
F1ZAD8_9SPHN/39-228
F1ZAM7_9SPHN/269-452
F1ZAM7_9SPHN/61-245
F1ZAR9_9SPHN/15-214
F1ZAR9_9SPHN/238-411
F1ZBE8_9SPHN/101-295
F1ZBE8_9SPHN/318-503
F1ZBL4_9SPHN/287-466
F1ZBL4_9SPHN/68-258
F1ZBS2_9SPHN/275-455
F1ZBS2_9SPHN/62-247
F1ZCP7_9SPHN/250-417
F1ZCP7_9SPHN/37-218
F1ZD23_9SPHN/277-460
F1ZD23_9SPHN/63-253
F1ZFN0_ECOLX/258-431
F1ZFN0_ECOLX/49-233
F1ZG09_ECOLX/260-445
F1ZG09_ECOLX/53-237
F1ZJ64_ECOLX/287-453
F1ZJ64_ECOLX/67-266
F1ZME6_ECOLX/231-427
F1ZME6_ECOLX/25-209
F1ZQK0_ECOLX/290-476
F1ZQK0_ECOLX/69-268
F2ACA8_RHIET/246-429
F2ACA8_RHIET/32-219
F2AH82_RHIET/274-456
F2AH82_RHIET/60-247
F2AKD4_RHOBA/138-343
F2AKD4_RHOBA/389-570
F2AN53_RHOBA/170-397
F2ANA5_RHOBA/266-448
F2ANA5_RHOBA/61-242
F2APF4_RHOBA/389-576
F2APS0_RHOBA/178-367
F2APS0_RHOBA/412-618
F2AQN7_RHOBA/179-380
F2AQN7_RHOBA/404-589
F2AQS1_RHOBA/152-327
F2AQS1_RHOBA/352-523
F2ASS2_RHOBA/163-343
F2ASS2_RHOBA/365-553
F2ASX6_RHOBA/424-622
F2AXI7_RHOBA/260-435
F2AXI7_RHOBA/57-239
F2AXT2_RHOBA/348-534
F2AXT2_RHOBA/99-319
F2AZ23_RHOBA/395-594
F2AZ76_RHOBA/401-595
F2AZU6_RHOBA/155-331
F2AZU6_RHOBA/353-530
F2B1A0_RHOBA/106-340
F2B1A0_RHOBA/368-567
F2B997_9NEIS/277-461
F2B997_9NEIS/63-252
F2B9E2_9NEIS/283-469
F2B9E2_9NEIS/58-261
F2BCL2_9NEIS/275-454
F2BCL2_9NEIS/64-247
F2BDG4_9NEIS/294-478
F2BDG4_9NEIS/60-268
F2BVN3_9FIRM/285-468
F2BVN3_9FIRM/51-262
F2C1S8_HAEAE/267-450
F2C1S8_HAEAE/59-243
F2EPJ1_PANAN/302-484
F2EPJ1_PANAN/69-274
F2EQG5_PANAN/269-452
F2EQG5_PANAN/58-245
F2ERL0_PANAN/282-464
F2ERL0_PANAN/67-255
F2ETP0_PANAN/270-454
F2ETP0_PANAN/62-247
F2EUG6_PANAN/281-472
F2EUG6_PANAN/63-248
F2EUS2_PANAN/293-487
F2EUS2_PANAN/87-271
F2EYM6_PANAN/250-428
F2EYM6_PANAN/47-231
F2FB13_9ZZZZ/311-494
F2FB13_9ZZZZ/93-284
F2FFL9_SALDU/301-484
F2FFL9_SALDU/81-271
F2FIW1_SALDU/109-294
F2FKK1_SALDU/233-426
F2FKK1_SALDU/27-211
F2FNI0_SALDU/288-473
F2FNI0_SALDU/67-266
F2FRV0_SALGL/288-473
F2FRV0_SALGL/67-266
F2FVE2_SALGL/272-449
F2FVE2_SALGL/62-243
F2FXD1_SALGL/235-420
F2FXD1_SALGL/27-209
F2FYE7_SALGL/290-473
F2FYE7_SALGL/70-260
F2FZS1_SALGL/233-426
F2FZS1_SALGL/27-211
F2G2B1_ALTMD/247-423
F2G2B1_ALTMD/43-224
F2G2B6_ALTMD/265-436
F2G2B6_ALTMD/68-241
F2G4K6_ALTMD/242-419
F2G4K6_ALTMD/42-220
F2G4L5_ALTMD/256-440
F2G4L5_ALTMD/30-213
F2G4R7_ALTMD/219-414
F2G4R7_ALTMD/35-215
F2G945_ALTMD/23-216
F2G945_ALTMD/240-439
F2GUS3_BRUME/16-198
F2GUS3_BRUME/217-402
F2HQM9_BRUME/231-416
F2HQM9_BRUME/30-212
F2I0U4_9RICK/232-417
F2I0U4_9RICK/24-212
F2I9J8_9FLAO/1264-1451
F2IB27_9FLAO/234-412
F2IB27_9FLAO/30-211
F2IB50_9FLAO/25-226
F2IB50_9FLAO/252-430
F2IB64_9FLAO/288-474
F2IB64_9FLAO/66-265
F2IE53_9FLAO/24-219
F2IE53_9FLAO/241-428
F2IE83_9FLAO/279-462
F2IE83_9FLAO/63-255
F2IEK4_9FLAO/264-444
F2IEK4_9FLAO/30-246
F2IEZ3_9FLAO/1264-1451
F2IFH0_9FLAO/261-438
F2IFH0_9FLAO/30-233
F2IFJ8_9FLAO/259-443
F2IFJ8_9FLAO/35-235
F2IH08_9FLAO/1268-1456
F2IH18_9FLAO/301-484
F2IH18_9FLAO/70-275
F2IHJ0_9FLAO/24-215
F2IIL4_9FLAO/21-212
F2IIL4_9FLAO/233-428
F2IJ04_9FLAO/252-454
F2IJ04_9FLAO/29-234
F2IL14_VIBCH/26-243
F2IL14_VIBCH/263-447
F2IL27_VIBCH/1-102
F2IL27_VIBCH/122-180
F2IQI9_VIBCH/297-476
F2IQI9_VIBCH/77-267
F2IRA8_VIBCH/230-419
F2IRA8_VIBCH/25-207
F2IRY8_VIBCH/226-404
F2IRY8_VIBCH/25-202
F2IXE6_9PROT/233-417
F2IXE6_9PROT/28-213
F2J7Z3_HELPY/282-469
F2J7Z3_HELPY/88-270
F2J8P8_HELPY/233-410
F2J8P8_HELPY/35-213
F2JA18_HELPY/248-422
F2JBJ0_HELPY/316-500
F2JBJ0_HELPY/50-294
F2JDP4_HELPY/282-469
F2JDP4_HELPY/88-270
F2JF05_HELPY/248-422
F2JFH6_HELPY/316-500
F2JFH6_HELPY/50-294
F2JFZ9_HELPY/233-410
F2JFZ9_HELPY/35-213
F2JLV8_9FIRM/70-179
F2JUB1_9GAMM/264-449
F2JUB1_9GAMM/49-232
F2JXA3_9GAMM/231-421
F2JXA3_9GAMM/24-208
F2JZE1_9GAMM/238-422
F2JZE1_9GAMM/28-217
F2K0K8_9GAMM/272-457
F2K0K8_9GAMM/74-252
F2K0V3_9GAMM/288-470
F2K0V3_9GAMM/65-265
F2K588_PSEBR/286-474
F2K588_PSEBR/71-263
F2K901_PSEBR/238-422
F2K901_PSEBR/26-218
F2K9Z2_PSEBR/278-463
F2K9Z2_PSEBR/65-255
F2KAK7_PSEBR/271-453
F2KAK7_PSEBR/47-247
F2KAZ8_PSEBR/242-436
F2KAZ8_PSEBR/32-218
F2KD78_PSEBR/23-215
F2KD78_PSEBR/235-419
F2KDX9_PSEBR/277-462
F2KDX9_PSEBR/65-255
F2KG46_PSEBR/295-480
F2KG46_PSEBR/80-273
F2KH67_PSEBR/14-206
F2KH67_PSEBR/233-416
F2KH79_PSEBR/250-435
F2KH79_PSEBR/34-221
F2KHB9_PSEBR/242-428
F2KHB9_PSEBR/25-216
F2KHT5_PSEBR/288-472
F2KHT5_PSEBR/65-261
F2KHU5_PSEBR/281-462
F2KHU5_PSEBR/65-253
F2KIW9_PSEBR/275-461
F2KIW9_PSEBR/62-252
F2KJ48_PSEBR/283-469
F2KJ48_PSEBR/70-260
F2KJS4_PSEBR/276-458
F2KJS4_PSEBR/58-252
F2KU63_9BACT/22-222
F2KWD4_9BACT/289-473
F2KWD4_9BACT/67-267
F2KYE4_9BACT/276-455
F2KYE4_9BACT/67-250
F2KZ41_9BACT/25-281
F2KZ41_9BACT/314-499
F2L7E0_BURGA/301-486
F2L7E0_BURGA/88-277
F2L8I8_BURGA/303-475
F2L8I8_BURGA/90-280
F2L8Y2_BURGA/287-472
F2L8Y2_BURGA/74-263
F2L9Q7_BURGA/319-503
F2L9Q7_BURGA/98-294
F2L9V8_BURGA/287-474
F2L9V8_BURGA/71-263
F2LAI6_BURGA/300-482
F2LAI6_BURGA/68-271
F2LB93_BURGA/293-476
F2LB93_BURGA/76-267
F2LBG3_BURGA/304-487
F2LBG3_BURGA/89-279
F2LBY4_BURGA/291-474
F2LBY4_BURGA/74-265
F2LEJ3_BURGA/312-493
F2LEJ3_BURGA/88-284
F2LFV7_BURGA/279-463
F2LFV7_BURGA/65-256
F2LGN0_BURGA/290-473
F2LGN0_BURGA/75-266
F2LI69_BURGA/296-481
F2LI69_BURGA/80-274
F2LIF9_BURGA/314-499
F2LIF9_BURGA/518-686
F2LJA0_BURGA/344-528
F2LJA0_BURGA/91-318
F2LJT5_BURGA/304-486
F2LJT5_BURGA/79-275
F2LKD3_BURGA/288-473
F2LKD3_BURGA/75-264
F2LKJ3_BURGA/301-486
F2LKJ3_BURGA/75-277
F2LKT9_BURGA/309-497
F2LKT9_BURGA/94-286
F2LKV3_BURGA/290-476
F2LKV3_BURGA/79-269
F2LLZ1_BURGA/306-488
F2LLZ1_BURGA/82-282
F2LM90_BURGA/281-464
F2LM90_BURGA/66-257
F2LMA8_BURGA/282-460
F2LMA8_BURGA/69-260
F2LN01_BURGA/299-477
F2LN01_BURGA/79-269
F2LN26_BURGA/303-487
F2LN26_BURGA/86-280
F2LNB8_BURGA/313-512
F2LNB8_BURGA/95-288
F2LNI8_BURGA/278-454
F2LNI8_BURGA/70-257
F2LY54_9DELT/242-418
F2LY54_9DELT/25-223
F2LY58_9DELT/239-427
F2LY58_9DELT/25-217
F2MUP2_PSEST/290-470
F2MUP2_PSEST/60-260
F2MX37_PSEST/233-406
F2MX37_PSEST/46-214
F2N0G4_PSEST/236-414
F2N0G4_PSEST/32-217
F2N103_PSEST/268-450
F2N103_PSEST/61-246
F2N247_PSEST/288-467
F2N247_PSEST/69-259
F2N294_PSEST/274-455
F2N294_PSEST/58-246
F2N299_PSEST/290-476
F2N299_PSEST/76-269
F2N4N0_PSEST/245-443
F2N4N0_PSEST/33-221
F2N5A2_PSEST/168-346
F2N5A2_PSEST/8-145
F2N5C8_PSEST/228-405
F2N5C8_PSEST/32-206
F2N5M3_PSEST/227-398
F2N5M3_PSEST/29-207
F2N681_PSEST/276-460
F2N681_PSEST/63-252
F2NBX7_9DELT/249-431
F2NBX7_9DELT/34-227
F2NC61_9DELT/301-484
F2NC61_9DELT/78-274
F2NCT1_9DELT/262-454
F2NCT1_9DELT/41-250
F2NCV0_9DELT/282-463
F2NCV0_9DELT/68-256
F2NFD2_9DELT/265-447
F2NFD2_9DELT/44-243
F2NFP6_9DELT/288-475
F2NFP6_9DELT/69-260
F2NFT8_9DELT/278-462
F2NFT8_9DELT/63-253
F2NHH9_9DELT/282-463
F2NHH9_9DELT/68-256
F2NIS8_9DELT/251-433
F2NIS8_9DELT/37-228
F2NKR9_9DEIN/215-409
F2NM99_9DEIN/17-197
F2NM99_9DEIN/213-414
F2NMA0_9DEIN/208-319
F2NMA0_9DEIN/34-162
F2NRU0_9SPIO/266-463
F2NRU0_9SPIO/43-244
F2NWW7_9SPIO/243-427
F2NWW7_9SPIO/39-220
F2P6Y7_PHOMO/22-213
F2P6Y7_PHOMO/234-417
F2P8X7_PHOMO/251-434
F2P8X7_PHOMO/38-218
F2PC34_PHOMO/248-432
F2PC34_PHOMO/32-228
F2PD15_PHOMO/269-453
F2PD15_PHOMO/29-249
F2PDW5_PHOMO/233-417
F2PDW5_PHOMO/28-213
F2PFM2_PHOMO/228-408
F2PFM2_PHOMO/26-203
F2PG31_PHOMO/229-412
F2PG31_PHOMO/25-206
F2Q6A6_9BACT/311-494
F2Q6A6_9BACT/93-284
F2Q7U4_YEREN/303-493
F2Q7U4_YEREN/84-278
FUSA_BURCE/71-263
MDTP_ECO57/290-476
MDTP_ECO57/69-268
MDTP_ECOL6/290-476
MDTP_ECOL6/69-268
MDTP_ECOLI/290-476
MDTP_ECOLI/69-268
MDTP_SHIFL/290-476
MDTP_SHIFL/69-268
MDTQ_ECO57/287-473
MDTQ_ECO57/67-266
MDTQ_ECOL6/287-473
MDTQ_ECOL6/67-266
MDTQ_ECOLI/287-473
MDTQ_ECOLI/67-266
MDTQ_SHIFL/287-473
MDTQ_SHIFL/67-266
MEPC_PSEPU/278-463
MEPC_PSEPU/65-255
NCCC_ALCXX/260-428
NCCC_ALCXX/56-234
NODT_RHILT/274-456
NODT_RHILT/60-246
NODT_RHILV/270-452
NODT_RHILV/60-243
O25326_HELPY/282-469
O25326_HELPY/88-270
O25624_HELPY/229-403
O25885_HELPY/233-410
O26022_HELPY/316-500
O26022_HELPY/50-294
O51167_BORBU/248-437
O51167_BORBU/44-227
O66768_AQUAE/87-255
O66918_AQUAE/21-226
O66918_AQUAE/245-429
O67158_AQUAE/16-208
O67158_AQUAE/229-409
O67180_AQUAE/19-194
O67180_AQUAE/227-408
O67208_AQUAE/19-202
O67351_AQUAE/228-415
O67351_AQUAE/23-207
O67586_AQUAE/18-188
O68960_HELPY/282-469
O68960_HELPY/88-270
O85313_SALTY/235-420
O85313_SALTY/27-209
O85377_PROMI/24-221
O85377_PROMI/248-434
O85847_SPHAR/286-467
O85847_SPHAR/66-258
O87810_PSETO/23-214
O87810_PSETO/240-340
O87950_SERMA/254-440
O87950_SERMA/29-227
OPRJ_PSEAE/279-462
OPRJ_PSEAE/63-253
OPRM_PSEAE/279-464
OPRM_PSEAE/66-256
P74182_SYNY3/103-307
P74182_SYNY3/330-514
P94175_ALCSP/240-416
P94175_ALCSP/44-217
P95423_PSEAE/284-465
P95423_PSEAE/68-256
PRTF_ERWCH/24-216
PRTF_ERWCH/242-428
Q01NG6_SOLUE/245-427
Q01NG6_SOLUE/27-222
Q01NP0_SOLUE/279-463
Q01NP0_SOLUE/62-255
Q01PE5_SOLUE/242-419
Q01PE5_SOLUE/29-220
Q01PK0_SOLUE/21-205
Q01PK0_SOLUE/227-406
Q01R58_SOLUE/302-486
Q01R58_SOLUE/79-279
Q01SG3_SOLUE/325-539
Q01SG3_SOLUE/61-294
Q01SJ3_SOLUE/235-414
Q01SJ3_SOLUE/28-212
Q01SW1_SOLUE/275-457
Q01SW1_SOLUE/52-252
Q01TU2_SOLUE/255-437
Q01TU2_SOLUE/30-232
Q01U42_SOLUE/23-229
Q01U42_SOLUE/257-442
Q01UC9_SOLUE/270-454
Q01UC9_SOLUE/56-246
Q01V85_SOLUE/282-470
Q01V85_SOLUE/70-259
Q01VY5_SOLUE/59-240
Q01W71_SOLUE/193-401
Q01W71_SOLUE/435-659
Q01WL6_SOLUE/417-629
Q01WL6_SOLUE/94-386
Q01WW9_SOLUE/249-426
Q01WW9_SOLUE/40-226
Q01XU6_SOLUE/160-353
Q01XU6_SOLUE/391-598
Q01YZ8_SOLUE/300-483
Q01YZ8_SOLUE/71-277
Q021K9_SOLUE/275-459
Q021K9_SOLUE/61-252
Q024G3_SOLUE/313-495
Q024G3_SOLUE/91-290
Q025G5_SOLUE/1084-1319
Q025G5_SOLUE/1346-1563
Q028A1_SOLUE/227-416
Q028A1_SOLUE/25-204
Q028I3_SOLUE/293-477
Q028I3_SOLUE/76-270
Q02B37_SOLUE/181-382
Q02B37_SOLUE/413-623
Q02B38_SOLUE/387-594
Q02EK7_PSEAB/289-472
Q02EK7_PSEAB/73-263
Q02F44_PSEAB/242-437
Q02F44_PSEAB/34-218
Q02G80_PSEAB/279-462
Q02G80_PSEAB/63-253
Q02G85_PSEAB/293-480
Q02G85_PSEAB/51-271
Q02J78_PSEAB/286-466
Q02J78_PSEAB/63-256
Q02J89_PSEAB/244-430
Q02J89_PSEAB/27-219
Q02JL4_PSEAB/1-113
Q02L22_PSEAB/233-408
Q02L22_PSEAB/35-211
Q02MI5_PSEAB/278-460
Q02MI5_PSEAB/60-254
Q02MU4_PSEAB/284-465
Q02MU4_PSEAB/68-256
Q02MX0_PSEAB/241-420
Q02MX0_PSEAB/43-216
Q02MX4_PSEAB/289-472
Q02MX4_PSEAB/65-265
Q02N44_PSEAB/233-408
Q02N44_PSEAB/28-209
Q02P00_PSEAB/283-467
Q02P00_PSEAB/64-257
Q02QP2_PSEAB/237-423
Q02QP2_PSEAB/24-212
Q02QZ2_PSEAB/279-460
Q02QZ2_PSEAB/61-250
Q02S60_PSEAB/280-468
Q02S60_PSEAB/65-257
Q02SW0_PSEAB/275-463
Q02SW0_PSEAB/58-249
Q02T25_PSEAB/282-464
Q02T25_PSEAB/66-256
Q02TY5_PSEAB/279-464
Q02TY5_PSEAB/66-256
Q04QB0_LEPBJ/131-226
Q04QN5_LEPBJ/329-521
Q04QS1_LEPBJ/312-506
Q04R43_LEPBJ/133-326
Q04R43_LEPBJ/351-526
Q04R81_LEPBJ/16-196
Q04R81_LEPBJ/224-420
Q04SK0_LEPBJ/271-449
Q04SK0_LEPBJ/58-241
Q04VS4_LEPBJ/324-500
Q04VS4_LEPBJ/98-302
Q04XP6_LEPBL/324-500
Q04XP6_LEPBL/98-302
Q04ZF2_LEPBL/133-326
Q04ZF2_LEPBL/351-526
Q050M6_LEPBL/271-449
Q050M6_LEPBL/58-241
Q053J7_LEPBL/16-196
Q053J7_LEPBL/224-420
Q053V8_LEPBL/312-506
Q053Z4_LEPBL/329-521
Q054M1_LEPBL/131-226
Q05U52_9SYNE/311-507
Q05U52_9SYNE/71-288
Q05W02_9SYNE/329-523
Q05W02_9SYNE/89-305
Q05XY3_9SYNE/357-559
Q05XY3_9SYNE/97-334
Q05YG6_9SYNE/337-533
Q05YG6_9SYNE/92-303
Q07MZ9_RHOP5/245-429
Q07MZ9_RHOP5/33-225
Q07N08_RHOP5/275-459
Q07N08_RHOP5/69-251
Q07WQ7_SHEFN/277-459
Q07WQ7_SHEFN/37-256
Q07WV8_SHEFN/275-460
Q07WV8_SHEFN/75-253
Q07XH8_SHEFN/253-430
Q07XH8_SHEFN/50-231
Q07XU6_SHEFN/231-414
Q07XU6_SHEFN/26-207
Q088M0_SHEFN/250-444
Q088M0_SHEFN/31-228
Q08MP4_STIAD/1-155
Q08MP4_STIAD/182-364
Q08N90_STIAD/266-449
Q08N90_STIAD/50-242
Q08ND6_STIAD/282-459
Q08ND6_STIAD/56-257
Q08T13_STIAD/105-310
Q08T13_STIAD/335-527
Q08VD5_STIAD/279-460
Q08VD5_STIAD/52-254
Q090Q4_STIAD/225-408
Q090Q4_STIAD/23-201
Q092Q6_STIAD/255-439
Q092Q6_STIAD/42-233
Q093I0_STIAD/233-409
Q093I0_STIAD/31-210
Q096P5_STIAD/282-465
Q096P5_STIAD/46-262
Q09AW7_STIAD/12-214
Q09AW7_STIAD/239-427
Q0A5A8_ALHEH/245-437
Q0A5A8_ALHEH/32-222
Q0A6M7_ALHEH/264-433
Q0A6M7_ALHEH/58-237
Q0A6Q0_ALHEH/278-460
Q0A6Q0_ALHEH/46-253
Q0A8T1_ALHEH/284-470
Q0A8T1_ALHEH/60-246
Q0A8V0_ALHEH/234-413
Q0A8V0_ALHEH/33-215
Q0AA40_ALHEH/270-459
Q0AA40_ALHEH/40-247
Q0AAY2_ALHEH/324-511
Q0AAY2_ALHEH/56-293
Q0ABD8_ALHEH/256-433
Q0ABD8_ALHEH/56-231
Q0AE52_NITEC/258-442
Q0AE52_NITEC/47-234
Q0AEQ7_NITEC/299-482
Q0AEQ7_NITEC/86-272
Q0AF81_NITEC/236-410
Q0AF81_NITEC/31-214
Q0AFS7_NITEC/243-423
Q0AFS7_NITEC/34-219
Q0AIR8_NITEC/275-452
Q0AIR8_NITEC/75-253
Q0AJI7_NITEC/238-426
Q0AJI7_NITEC/27-212
Q0ALR3_MARMM/246-429
Q0ALR3_MARMM/38-220
Q0AM62_MARMM/248-420
Q0AM62_MARMM/42-219
Q0AM80_MARMM/240-419
Q0AM80_MARMM/46-225
Q0AMB8_MARMM/256-427
Q0AMB8_MARMM/58-232
Q0AQZ1_MARMM/243-427
Q0AQZ1_MARMM/29-224
Q0ASG7_MARMM/273-454
Q0ASG7_MARMM/65-247
Q0ATB5_MARMM/233-411
Q0B0L5_SYNWW/235-377
Q0B153_BURCM/290-472
Q0B153_BURCM/65-261
Q0B171_BURCM/125-352
Q0B171_BURCM/378-562
Q0B1Q9_BURCM/241-416
Q0B1Q9_BURCM/29-220
Q0B2R7_BURCM/291-470
Q0B2R7_BURCM/72-262
Q0B2U3_BURCM/287-472
Q0B2U3_BURCM/75-265
Q0B492_BURCM/272-458
Q0B492_BURCM/62-247
Q0B535_BURCM/271-449
Q0B535_BURCM/73-247
Q0B544_BURCM/247-421
Q0B544_BURCM/39-224
Q0B6H6_BURCM/298-488
Q0B6H6_BURCM/85-277
Q0B719_BURCM/304-490
Q0B719_BURCM/79-281
Q0B856_BURCM/310-509
Q0B856_BURCM/92-285
Q0B9B0_BURCM/291-475
Q0B9B0_BURCM/74-268
Q0B9D1_BURCM/309-492
Q0B9D1_BURCM/90-284
Q0B9N4_BURCM/261-453
Q0B9N4_BURCM/53-238
Q0BAJ4_BURCM/305-487
Q0BAJ4_BURCM/69-276
Q0BAX0_BURCM/305-480
Q0BAX0_BURCM/95-284
Q0BCB3_BURCM/286-471
Q0BCB3_BURCM/73-262
Q0BDW9_BURCM/279-463
Q0BDW9_BURCM/65-256
Q0BF54_BURCM/300-483
Q0BF54_BURCM/83-275
Q0BF82_BURCM/293-479
Q0BF82_BURCM/79-270
Q0BFJ3_BURCM/288-472
Q0BFJ3_BURCM/76-264
Q0BFX8_BURCM/290-474
Q0BFX8_BURCM/74-265
Q0BG34_BURCM/286-474
Q0BG34_BURCM/71-263
Q0BJS2_BURCM/291-477
Q0BJS2_BURCM/75-270
Q0BK30_FRATO/291-483
Q0BK30_FRATO/86-268
Q0BLS8_FRATO/243-436
Q0BLS8_FRATO/29-220
Q0BMP7_FRATO/287-470
Q0BMP7_FRATO/68-263
Q0BQ74_GRABC/284-468
Q0BQ74_GRABC/67-257
Q0BS48_GRABC/313-496
Q0BS48_GRABC/79-286
Q0BSJ2_GRABC/102-306
Q0BSJ2_GRABC/332-514
Q0BSN5_GRABC/271-448
Q0BTM2_GRABC/247-430
Q0BTM2_GRABC/32-227
Q0BVM5_GRABC/293-475
Q0BVM5_GRABC/77-268
Q0BXQ8_HYPNA/282-464
Q0BXQ8_HYPNA/67-257
Q0C060_HYPNA/178-373
Q0C060_HYPNA/401-582
Q0C0D6_HYPNA/279-462
Q0C0D6_HYPNA/65-251
Q0C1H1_HYPNA/243-422
Q0C1H1_HYPNA/49-230
Q0C1J2_HYPNA/227-402
Q0C1K7_HYPNA/236-420
Q0C1K7_HYPNA/28-217
Q0C1N7_HYPNA/270-447
Q0C1N7_HYPNA/64-245
Q0C5P7_HYPNA/282-465
Q0C5P7_HYPNA/66-251
Q0EXM1_9PROT/57-235
Q0EXQ3_9PROT/264-445
Q0EXQ3_9PROT/36-242
Q0EYN6_9PROT/287-474
Q0EYN6_9PROT/29-265
Q0EZY5_9PROT/294-479
Q0EZY5_9PROT/79-270
Q0F0V7_9PROT/266-451
Q0F0V7_9PROT/55-240
Q0F123_9PROT/122-307
Q0F1J1_9PROT/244-423
Q0F1J1_9PROT/32-214
Q0F1P0_9PROT/15-194
Q0F1P0_9PROT/214-389
Q0F2A9_9PROT/241-427
Q0F2A9_9PROT/25-218
Q0F3G5_9PROT/226-407
Q0F3G5_9PROT/23-205
Q0FF59_9RHOB/223-401
Q0FF59_9RHOB/25-193
Q0FP25_9RHOB/267-442
Q0FP25_9RHOB/58-241
Q0FRY3_9RHOB/239-422
Q0FRY3_9RHOB/40-220
Q0FSY9_9RHOB/183-357
Q0FSY9_9RHOB/7-156
Q0FXU5_9RHIZ/272-462
Q0FZ63_9RHIZ/272-462
Q0FZ63_9RHIZ/75-248
Q0FZQ7_9RHIZ/19-232
Q0FZQ7_9RHIZ/251-469
Q0HEI7_SHESM/283-467
Q0HEI7_SHESM/45-264
Q0HF63_SHESM/231-418
Q0HF63_SHESM/26-207
Q0HGK4_SHESM/279-461
Q0HGK4_SHESM/69-255
Q0HIV2_SHESM/309-491
Q0HIV2_SHESM/97-282
Q0HJ30_SHESM/296-479
Q0HJ30_SHESM/62-270
Q0HMX1_SHESM/65-240
Q0HNA6_SHESM/250-445
Q0HNA6_SHESM/32-230
Q0HQI0_SHESR/250-445
Q0HQI0_SHESR/32-230
Q0HQW0_SHESR/65-240
Q0HSV1_SHESR/279-461
Q0HSV1_SHESR/69-255
Q0HUV2_SHESR/296-479
Q0HUV2_SHESR/62-270
Q0HV32_SHESR/298-480
Q0HV32_SHESR/86-271
Q0HYQ2_SHESR/231-418
Q0HYQ2_SHESR/26-207
Q0HZG5_SHESR/283-467
Q0HZG5_SHESR/45-264
Q0I2N9_HAES1/273-452
Q0I2N9_HAES1/59-245
Q0I742_SYNS3/102-313
Q0I742_SYNS3/336-530
Q0IBB9_SYNS3/139-373
Q0IBB9_SYNS3/396-598
Q0JYI3_CUPNH/245-422
Q0JYI3_CUPNH/49-223
Q0JYT2_CUPNH/88-286
Q0K033_CUPNH/262-435
Q0K033_CUPNH/57-237
Q0K0A9_CUPNH/303-488
Q0K0A9_CUPNH/83-279
Q0K0R9_CUPNH/269-453
Q0K0R9_CUPNH/69-243
Q0K1R2_CUPNH/287-466
Q0K1R2_CUPNH/68-258
Q0K268_CUPNH/297-487
Q0K268_CUPNH/84-276
Q0K345_CUPNH/311-496
Q0K345_CUPNH/86-276
Q0K3D4_CUPNH/240-421
Q0K3D4_CUPNH/28-219
Q0K3P6_CUPNH/223-401
Q0K3P6_CUPNH/9-196
Q0K5D4_CUPNH/287-472
Q0K5D4_CUPNH/69-261
Q0K6E7_CUPNH/273-458
Q0K6E7_CUPNH/60-251
Q0K7R6_CUPNH/258-446
Q0K7R6_CUPNH/40-235
Q0K8A4_CUPNH/287-470
Q0K8A4_CUPNH/82-264
Q0K912_CUPNH/285-469
Q0K912_CUPNH/68-258
Q0K9C9_CUPNH/305-484
Q0K9C9_CUPNH/83-275
Q0K9N9_CUPNH/248-419
Q0K9N9_CUPNH/35-220
Q0KAT8_CUPNH/297-487
Q0KAT8_CUPNH/84-276
Q0KE09_CUPNH/317-501
Q0KE09_CUPNH/94-290
Q0KE41_CUPNH/287-474
Q0KE41_CUPNH/84-266
Q0KEK1_CUPNH/296-480
Q0KEK1_CUPNH/79-272
Q0KJP4_9SPHN/288-474
Q0KJP4_9SPHN/73-265
Q0KJR0_9SPHN/243-410
Q0KJR0_9SPHN/30-211
Q0MWR6_KLEOX/233-423
Q0MWR6_KLEOX/27-211
Q0P7H0_ENTCL/233-426
Q0P7H0_ENTCL/27-211
Q0P9M1_CAMJE/217-415
Q0P9M1_CAMJE/24-206
Q0PAQ9_CAMJE/263-443
Q0PAQ9_CAMJE/51-234
Q0PBE5_CAMJE/284-466
Q0PBE5_CAMJE/65-256
Q0SP21_BORAP/15-198
Q0SP21_BORAP/219-408
Q0SXU8_SHIF8/290-476
Q0SXU8_SHIF8/69-268
Q0T0M2_SHIF8/231-427
Q0T0M2_SHIF8/25-209
Q0T2Y4_SHIF8/317-503
Q0T2Y4_SHIF8/97-296
Q0T9W2_ECOL5/290-476
Q0T9W2_ECOL5/69-268
Q0TD69_ECOL5/231-427
Q0TD69_ECOL5/25-209
Q0TFV3_ECOL5/314-500
Q0TFV3_ECOL5/94-293
Q0TI72_ECOL5/268-437
Q0TI72_ECOL5/57-240
Q0TKA0_ECOL5/269-455
Q0TKA0_ECOL5/63-247
Q0VLK0_ALCBS/238-439
Q0VLK0_ALCBS/38-215
Q0VLM7_ALCBS/229-401
Q0VPR9_ALCBS/243-419
Q0VPR9_ALCBS/39-220
Q0VPS1_ALCBS/248-424
Q0VPS1_ALCBS/44-225
Q0VPU2_ALCBS/240-416
Q0VPU2_ALCBS/37-222
Q0VQY7_ALCBS/274-460
Q0VQY7_ALCBS/61-251
Q0VT00_ALCBS/268-452
Q0VT00_ALCBS/62-245
Q0YQ44_9CHLB/280-469
Q0YQ44_9CHLB/55-256
Q0YQM9_9CHLB/253-437
Q0YQM9_9CHLB/37-230
Q0YQS5_9CHLB/272-474
Q0YQS5_9CHLB/50-245
Q0YR93_9CHLB/279-464
Q0YR93_9CHLB/72-255
Q0YS16_9CHLB/236-416
Q0YS16_9CHLB/28-212
Q0YST0_9CHLB/262-440
Q0YST0_9CHLB/33-238
Q0YSX9_9CHLB/253-439
Q0YSX9_9CHLB/40-229
Q0YTB6_9CHLB/291-474
Q0YTB6_9CHLB/77-264
Q10W83_TRIEI/540-748
Q10W83_TRIEI/771-961
Q11I10_MESSB/230-425
Q11I10_MESSB/29-210
Q11Q42_CYTH3/236-411
Q11R55_CYTH3/252-437
Q11R55_CYTH3/29-228
Q11RA9_CYTH3/25-223
Q11RA9_CYTH3/252-432
Q11RQ3_CYTH3/245-432
Q11RQ3_CYTH3/28-223
Q11RR5_CYTH3/255-443
Q11RR5_CYTH3/32-231
Q11S45_CYTH3/274-458
Q11S45_CYTH3/29-244
Q11UY3_CYTH3/1070-1244
Q11UY3_CYTH3/1265-1453
Q11UZ2_CYTH3/243-421
Q11UZ2_CYTH3/25-218
Q11WV1_CYTH3/243-417
Q11WV1_CYTH3/34-217
Q11XP0_CYTH3/309-492
Q11XP0_CYTH3/81-284
Q11YR3_CYTH3/1072-1246
Q11YR3_CYTH3/1268-1454
Q11Z82_POLSJ/247-429
Q11Z82_POLSJ/30-226
Q121J2_POLSJ/14-202
Q121J2_POLSJ/226-412
Q126Z1_POLSJ/242-416
Q126Z1_POLSJ/31-216
Q127A0_POLSJ/271-450
Q127E0_POLSJ/289-472
Q127E0_POLSJ/65-261
Q127F6_POLSJ/280-465
Q127F6_POLSJ/74-258
Q127Z2_POLSJ/284-466
Q127Z2_POLSJ/66-257
Q129P8_POLSJ/288-471
Q129P8_POLSJ/71-264
Q12BX5_POLSJ/292-477
Q12BX5_POLSJ/80-264
Q12CZ2_POLSJ/248-437
Q12CZ2_POLSJ/39-225
Q12ER7_POLSJ/280-468
Q12ER7_POLSJ/68-257
Q12FL6_POLSJ/245-428
Q12FL6_POLSJ/35-221
Q12GR7_POLSJ/237-420
Q12GR7_POLSJ/27-213
Q12J75_SHEDO/231-414
Q12J75_SHEDO/26-207
Q12JL7_SHEDO/308-486
Q12JL7_SHEDO/70-262
Q12SA0_SHEDO/249-442
Q12SA0_SHEDO/29-227
Q130K5_RHOPS/283-463
Q132W8_RHOPS/237-413
Q132W8_RHOPS/33-214
Q134C2_RHOPS/236-412
Q134C2_RHOPS/32-213
Q137D2_RHOPS/302-486
Q137D2_RHOPS/89-282
Q137E1_RHOPS/285-468
Q137E1_RHOPS/69-260
Q138W2_RHOPS/237-412
Q138W2_RHOPS/33-213
Q139U7_RHOPS/251-436
Q139U7_RHOPS/40-230
Q13FX9_BURXL/231-424
Q13FX9_BURXL/34-208
Q13FY2_BURXL/285-468
Q13FY2_BURXL/71-261
Q13KB3_BURXL/286-469
Q13KB3_BURXL/81-263
Q13KZ1_BURXL/265-444
Q13KZ1_BURXL/69-243
Q13L18_BURXL/234-416
Q13L18_BURXL/26-211
Q13L23_BURXL/275-461
Q13L23_BURXL/65-250
Q13LD6_BURXL/307-495
Q13LD6_BURXL/92-284
Q13MG4_BURXL/277-463
Q13MG4_BURXL/64-256
Q13MQ2_BURXL/344-528
Q13MQ2_BURXL/91-318
Q13MW6_BURXL/287-472
Q13MW6_BURXL/74-264
Q13PL5_BURXL/292-473
Q13PL5_BURXL/70-269
Q13PS2_BURXL/285-466
Q13PS2_BURXL/68-262
Q13PX4_BURXL/303-502
Q13PX4_BURXL/85-278
Q13QE7_BURXL/271-449
Q13QE7_BURXL/74-247
Q13QI8_BURXL/260-445
Q13QI8_BURXL/50-239
Q13RB1_BURXL/294-473
Q13RB1_BURXL/75-265
Q13SJ6_BURXL/294-480
Q13SJ6_BURXL/79-273
Q13UL5_BURXL/295-480
Q13UL5_BURXL/83-271
Q13VU6_BURXL/292-476
Q13VU6_BURXL/74-266
Q13WD2_BURXL/287-474
Q13WD2_BURXL/71-263
Q13XH3_BURXL/297-481
Q13XH3_BURXL/84-273
Q13Y39_BURXL/295-478
Q13Y39_BURXL/80-270
Q140U1_BURXL/288-474
Q140U1_BURXL/74-265
Q141A8_BURXL/297-485
Q141A8_BURXL/82-274
Q142W6_BURXL/277-462
Q142W6_BURXL/65-255
Q143T2_BURXL/288-474
Q143T2_BURXL/74-265
Q146V3_BURXL/297-481
Q146V3_BURXL/84-274
Q14FR9_FRAT1/291-483
Q14FR9_FRAT1/86-268
Q14GX8_FRAT1/287-470
Q14GX8_FRAT1/68-263
Q14HC0_FRAT1/243-436
Q14HC0_FRAT1/29-220
Q15NB3_PSEA6/274-454
Q15NB3_PSEA6/59-247
Q15P90_PSEA6/258-442
Q15P90_PSEA6/49-232
Q15PT7_PSEA6/262-447
Q15PT7_PSEA6/64-242
Q15SG6_PSEA6/231-416
Q15SG6_PSEA6/26-210
Q15T78_PSEA6/289-473
Q15T78_PSEA6/44-232
Q15U91_PSEA6/229-406
Q15U91_PSEA6/26-207
Q15YS8_PSEA6/226-417
Q15YS8_PSEA6/23-202
Q15Z72_PSEA6/23-244
Q15Z72_PSEA6/275-450
Q169I0_ROSDO/236-419
Q169I0_ROSDO/24-217
Q16B62_ROSDO/236-419
Q16B62_ROSDO/25-216
Q17V81_HELAH/321-505
Q17V81_HELAH/55-299
Q17VG7_HELAH/234-412
Q17W46_HELAH/87-270
Q17X06_HELAH/252-425
Q17X06_HELAH/38-216
Q181Z3_CLOD6/321-431
Q19NH3_ECOK1/165-349
Q19NH3_ECOK1/372-557
Q1A4H6_CAMJE/284-466
Q1A4H6_CAMJE/65-256
Q1BGQ4_BURCA/300-483
Q1BGQ4_BURCA/83-275
Q1BI51_BURCA/289-474
Q1BI51_BURCA/76-265
Q1BIH6_BURCA/280-463
Q1BIH6_BURCA/62-252
Q1BIT5_BURCA/279-463
Q1BIT5_BURCA/69-253
Q1BKL1_BURCA/309-492
Q1BKL1_BURCA/87-280
Q1BL59_BURCA/247-421
Q1BL59_BURCA/39-224
Q1BL72_BURCA/271-449
Q1BL72_BURCA/73-247
Q1BLD9_BURCA/253-431
Q1BLD9_BURCA/56-230
Q1BLL4_BURCA/273-458
Q1BLL4_BURCA/62-247
Q1BM01_BURCA/274-459
Q1BM01_BURCA/58-250
Q1BM06_BURCA/305-487
Q1BM06_BURCA/69-276
Q1BMT5_BURCA/265-448
Q1BMT5_BURCA/53-241
Q1BN41_BURCA/290-474
Q1BN41_BURCA/73-267
Q1BP14_BURCA/280-464
Q1BP14_BURCA/66-257
Q1BPB8_BURCA/309-508
Q1BPB8_BURCA/91-284
Q1BPE0_BURCA/304-483
Q1BPE0_BURCA/74-265
Q1BPZ8_BURCA/273-455
Q1BPZ8_BURCA/66-248
Q1BQD4_BURCA/299-485
Q1BQD4_BURCA/74-276
Q1BR43_BURCA/300-488
Q1BR43_BURCA/85-277
Q1BU07_BURCA/286-471
Q1BU07_BURCA/73-262
Q1BVE6_BURCA/290-475
Q1BVE6_BURCA/78-268
Q1BVI1_BURCA/269-455
Q1BVI1_BURCA/59-248
Q1BW03_BURCA/290-472
Q1BW03_BURCA/65-261
Q1BW18_BURCA/103-330
Q1BW18_BURCA/356-540
Q1BWF4_BURCA/288-472
Q1BWF4_BURCA/76-264
Q1BWX9_BURCA/286-474
Q1BWX9_BURCA/71-263
Q1BZL9_BURCA/295-480
Q1BZL9_BURCA/75-273
Q1C337_YERPA/305-495
Q1C337_YERPA/86-280
Q1C381_YERPA/232-424
Q1C381_YERPA/25-210
Q1C3M7_YERPA/276-459
Q1C3M7_YERPA/59-250
Q1CM42_YERPN/276-459
Q1CM42_YERPN/59-250
Q1CMC7_YERPN/232-424
Q1CMC7_YERPN/25-210
Q1CMG8_YERPN/305-495
Q1CMG8_YERPN/86-280
Q1CRD1_HELPH/316-500
Q1CRD1_HELPH/50-294
Q1CRT3_HELPH/233-410
Q1CSQ3_HELPH/247-421
Q1CTR9_HELPH/282-469
Q1CTR9_HELPH/88-270
Q1CVN2_MYXXD/263-441
Q1CVN2_MYXXD/63-242
Q1CW72_MYXXD/305-479
Q1CW72_MYXXD/69-279
Q1CYB4_MYXXD/23-217
Q1CYB4_MYXXD/242-422
Q1CZ66_MYXXD/18-224
Q1CZ66_MYXXD/246-443
Q1D2D8_MYXXD/280-454
Q1D2D8_MYXXD/52-253
Q1D4Q0_MYXXD/245-428
Q1D4Q0_MYXXD/31-222
Q1D4S2_MYXXD/23-227
Q1D4S2_MYXXD/252-440
Q1D5I8_MYXXD/281-461
Q1D5I8_MYXXD/63-253
Q1D5Z7_MYXXD/155-360
Q1D5Z7_MYXXD/385-577
Q1D6S9_MYXXD/243-402
Q1D6S9_MYXXD/29-202
Q1D6U5_MYXXD/266-444
Q1D6U5_MYXXD/66-242
Q1D6V2_MYXXD/281-457
Q1D6V2_MYXXD/80-256
Q1DBD4_MYXXD/107-281
Q1DBD4_MYXXD/312-487
Q1DDM2_MYXXD/265-444
Q1DDM2_MYXXD/65-241
Q1DDM7_MYXXD/242-417
Q1DDM7_MYXXD/35-220
Q1EMI6_LEPBI/215-429
Q1GF43_SILST/243-426
Q1GF43_SILST/42-224
Q1GJA3_SILST/259-423
Q1GJA3_SILST/68-240
Q1GNF4_SPHAL/284-462
Q1GNF4_SPHAL/63-255
Q1GPY3_SPHAL/231-424
Q1GPY3_SPHAL/26-212
Q1GPY9_SPHAL/255-425
Q1GPY9_SPHAL/53-234
Q1GPZ9_SPHAL/259-425
Q1GPZ9_SPHAL/47-228
Q1GQ18_SPHAL/226-405
Q1GQ18_SPHAL/23-209
Q1GQB8_SPHAL/245-416
Q1GQB8_SPHAL/37-218
Q1GQC6_SPHAL/225-404
Q1GQC6_SPHAL/23-208
Q1GQG8_SPHAL/229-405
Q1GQG8_SPHAL/24-209
Q1GQV1_SPHAL/240-433
Q1GQV1_SPHAL/35-221
Q1GS75_SPHAL/223-401
Q1GS75_SPHAL/36-209
Q1GT59_SPHAL/276-459
Q1GT59_SPHAL/62-250
Q1GY40_METFK/281-467
Q1GY40_METFK/67-258
Q1GY54_METFK/243-419
Q1GY54_METFK/46-220
Q1GY69_METFK/235-411
Q1GY69_METFK/38-212
Q1GY78_METFK/280-463
Q1GY78_METFK/64-254
Q1GY88_METFK/249-436
Q1GY88_METFK/32-226
Q1GYI7_METFK/198-392
Q1GYI7_METFK/413-597
Q1GYP9_METFK/281-465
Q1GYP9_METFK/65-258
Q1GZ49_METFK/111-359
Q1GZ49_METFK/386-578
Q1H0C6_METFK/284-474
Q1H0C6_METFK/74-263
Q1H0T9_METFK/281-455
Q1H0T9_METFK/78-247
Q1H0X8_METFK/278-464
Q1H0X8_METFK/64-256
Q1H1L0_METFK/271-456
Q1H1L0_METFK/60-247
Q1H1M4_METFK/252-438
Q1H1M4_METFK/36-228
Q1H1R5_METFK/304-487
Q1H2E0_METFK/272-451
Q1H2E0_METFK/76-249
Q1H3C4_METFK/280-466
Q1H3C4_METFK/66-259
Q1H415_METFK/250-425
Q1H415_METFK/47-228
Q1H4E4_METFK/276-460
Q1H4E4_METFK/50-251
Q1H4Z7_METFK/287-471
Q1H4Z7_METFK/73-263
Q1I418_PSEE4/242-437
Q1I418_PSEE4/32-218
Q1I4L6_PSEE4/23-215
Q1I4L6_PSEE4/240-426
Q1I4M2_PSEE4/282-467
Q1I4M2_PSEE4/69-259
Q1I545_PSEE4/286-474
Q1I545_PSEE4/71-263
Q1I553_PSEE4/293-476
Q1I553_PSEE4/73-266
Q1I5N8_PSEE4/278-463
Q1I5N8_PSEE4/65-255
Q1I6G2_PSEE4/258-445
Q1I6G2_PSEE4/40-231
Q1I6U9_PSEE4/242-427
Q1I6U9_PSEE4/25-222
Q1I7I8_PSEE4/278-459
Q1I7I8_PSEE4/59-253
Q1I8E0_PSEE4/272-457
Q1I8E0_PSEE4/61-250
Q1I8Y8_PSEE4/274-458
Q1I8Y8_PSEE4/59-249
Q1IA57_PSEE4/297-482
Q1IA57_PSEE4/82-275
Q1IB43_PSEE4/278-459
Q1IB43_PSEE4/62-250
Q1IBW0_PSEE4/229-405
Q1IBW0_PSEE4/32-206
Q1ID43_PSEE4/245-430
Q1ID43_PSEE4/28-218
Q1IF84_PSEE4/280-460
Q1IF84_PSEE4/56-256
Q1IGS1_PSEE4/284-463
Q1IGS1_PSEE4/65-255
Q1IGT4_PSEE4/23-211
Q1IGT4_PSEE4/231-415
Q1IJ78_ACIBL/275-459
Q1IJ78_ACIBL/64-251
Q1IM03_ACIBL/302-484
Q1IM03_ACIBL/83-279
Q1IMR7_ACIBL/298-481
Q1IMR7_ACIBL/84-274
Q1INJ8_ACIBL/236-400
Q1INJ8_ACIBL/432-629
Q1IQM1_ACIBL/232-419
Q1IQM1_ACIBL/26-209
Q1IQX7_ACIBL/295-419
Q1IQX7_ACIBL/78-270
Q1IR01_ACIBL/249-432
Q1IR01_ACIBL/35-226
Q1IRQ3_ACIBL/228-395
Q1IRQ3_ACIBL/426-630
Q1IUJ8_ACIBL/257-433
Q1IUJ8_ACIBL/48-234
Q1IUS2_ACIBL/192-392
Q1IUS2_ACIBL/423-630
Q1IUY6_ACIBL/267-454
Q1IUY6_ACIBL/45-243
Q1IWH1_DEIGD/249-460
Q1IWH1_DEIGD/41-224
Q1IWH2_DEIGD/192-337
Q1IWH2_DEIGD/62-171
Q1IY66_DEIGD/262-469
Q1IY66_DEIGD/50-241
Q1JVY3_DESAC/330-522
Q1JVZ5_DESAC/231-418
Q1JVZ5_DESAC/26-208
Q1JW30_DESAC/294-475
Q1JW30_DESAC/76-267
Q1JWF0_DESAC/240-421
Q1JWF0_DESAC/30-215
Q1JX40_DESAC/251-438
Q1JX40_DESAC/36-228
Q1JYT8_DESAC/1094-1281
Q1JYT8_DESAC/1303-1488
Q1JYU2_DESAC/275-451
Q1JYU2_DESAC/71-251
Q1JZ80_DESAC/243-427
Q1JZ80_DESAC/32-223
Q1K1A5_DESAC/246-429
Q1K1A5_DESAC/43-219
Q1K3J5_DESAC/294-475
Q1K3J5_DESAC/76-267
Q1LA19_RALME/271-438
Q1LA19_RALME/66-245
Q1LBE0_RALME/239-411
Q1LBM7_RALME/293-474
Q1LBM7_RALME/69-264
Q1LC59_RALME/284-466
Q1LC59_RALME/60-260
Q1LCD9_RALME/293-478
Q1LCD9_RALME/78-269
Q1LCE6_RALME/307-491
Q1LCE6_RALME/90-282
Q1LD83_RALME/237-419
Q1LD83_RALME/35-220
Q1LDP9_RALME/290-480
Q1LDP9_RALME/77-269
Q1LDX4_RALME/290-468
Q1LDX4_RALME/70-260
Q1LEB5_RALME/305-489
Q1LEB5_RALME/84-280
Q1LEE5_RALME/264-450
Q1LEE5_RALME/69-243
Q1LEG8_RALME/251-430
Q1LEG8_RALME/55-229
Q1LEP9_RALME/307-506
Q1LEP9_RALME/89-282
Q1LF96_RALME/303-489
Q1LF96_RALME/89-280
Q1LFD2_RALME/284-473
Q1LFD2_RALME/71-261
Q1LFT9_RALME/264-440
Q1LFT9_RALME/62-242
Q1LGD3_RALME/280-464
Q1LGD3_RALME/66-256
Q1LGM0_RALME/247-426
Q1LGM0_RALME/32-221
Q1LHB4_RALME/284-470
Q1LHB4_RALME/69-259
Q1LJU2_RALME/246-436
Q1LJU2_RALME/36-223
Q1LLS1_RALME/317-495
Q1LLS1_RALME/94-286
Q1LMJ9_RALME/268-454
Q1LMJ9_RALME/56-246
Q1LML0_RALME/297-481
Q1LML0_RALME/83-273
Q1LMN5_RALME/284-468
Q1LMN5_RALME/68-257
Q1LMP2_RALME/276-460
Q1LMP2_RALME/63-253
Q1LMQ9_RALME/298-482
Q1LMQ9_RALME/84-274
Q1LNX4_RALME/302-484
Q1LNX4_RALME/81-275
Q1LR29_RALME/285-470
Q1LR29_RALME/80-263
Q1LRJ3_RALME/291-474
Q1LRJ3_RALME/73-266
Q1M7L3_RHIL3/282-465
Q1M7L3_RHIL3/68-255
Q1M7X6_RHIL3/270-452
Q1M7X6_RHIL3/60-243
Q1MCG5_RHIL3/274-456
Q1MCG5_RHIL3/60-247
Q1MGJ3_RHIL3/279-462
Q1MGJ3_RHIL3/76-254
Q1MPM8_LAWIP/269-455
Q1MPM8_LAWIP/57-242
Q1N2L5_9GAMM/242-428
Q1N2L5_9GAMM/34-218
Q1N8F4_9SPHN/1-107
Q1N8F4_9SPHN/135-317
Q1N8G3_9SPHN/250-417
Q1N8G3_9SPHN/37-218
Q1N8H8_9SPHN/287-463
Q1N8H8_9SPHN/76-267
Q1N9B6_9SPHN/282-466
Q1N9B6_9SPHN/67-257
Q1N9M9_9SPHN/285-488
Q1N9M9_9SPHN/70-262
Q1NAY9_9SPHN/313-493
Q1NAY9_9SPHN/86-285
Q1NBS9_9SPHN/229-407
Q1NBS9_9SPHN/26-211
Q1NEK0_9SPHN/290-470
Q1NEK0_9SPHN/75-261
Q1NF16_9SPHN/311-492
Q1NF16_9SPHN/93-282
Q1NFT4_9SPHN/248-413
Q1NFT4_9SPHN/38-217
Q1NFY9_9SPHN/237-435
Q1NFY9_9SPHN/32-218
Q1NHL5_9SPHN/268-451
Q1NHL5_9SPHN/61-246
Q1NHP8_9SPHN/20-201
Q1NHP8_9SPHN/230-404
Q1NHY8_9SPHN/269-451
Q1NHY8_9SPHN/61-243
Q1NI36_9SPHN/272-454
Q1NJX8_9DELT/162-324
Q1NJX8_9DELT/355-546
Q1NLY5_9DELT/1-91
Q1NLY5_9DELT/124-308
Q1NN56_9DELT/315-499
Q1NN56_9DELT/93-282
Q1NQ22_9DELT/187-350
Q1NQ22_9DELT/381-572
Q1NSD0_9DELT/315-499
Q1NSD0_9DELT/93-282
Q1PYF2_9BACT/349-540
Q1PYF2_9BACT/81-322
Q1Q007_9BACT/296-479
Q1Q007_9BACT/83-269
Q1Q0Z4_9BACT/286-472
Q1Q0Z4_9BACT/64-263
Q1Q4U7_9BACT/273-452
Q1Q4U7_9BACT/69-250
Q1Q4W8_9BACT/274-453
Q1Q4W8_9BACT/71-250
Q1Q5T7_9BACT/245-423
Q1Q5T7_9BACT/44-223
Q1Q5W0_9BACT/251-428
Q1Q5W0_9BACT/50-229
Q1Q627_9BACT/121-283
Q1Q627_9BACT/307-483
Q1Q9W7_PSYCK/301-486
Q1Q9W7_PSYCK/95-277
Q1QBY2_PSYCK/136-364
Q1QBY2_PSYCK/385-561
Q1QF05_NITHX/281-461
Q1QF05_NITHX/82-255
Q1QF88_NITHX/238-414
Q1QF88_NITHX/34-215
Q1QFM2_NITHX/281-461
Q1QFM2_NITHX/82-255
Q1QHG8_NITHX/296-479
Q1QHG8_NITHX/80-271
Q1QIB4_NITHX/308-493
Q1QIB4_NITHX/93-284
Q1QLN4_NITHX/296-480
Q1QLN4_NITHX/80-272
Q1QM85_NITHX/236-412
Q1QM85_NITHX/32-213
Q1QMA7_NITHX/267-451
Q1QMA7_NITHX/53-247
Q1QU81_CHRSD/255-439
Q1QU81_CHRSD/35-231
Q1R1J0_CHRSD/129-305
Q1R1J0_CHRSD/326-505
Q1R3I1_ECOUT/290-476
Q1R3I1_ECOUT/69-268
Q1R6U8_ECOUT/244-440
Q1R6U8_ECOUT/38-222
Q1R9T4_ECOUT/317-503
Q1R9T4_ECOUT/97-296
Q1RC71_ECOUT/268-437
Q1RC71_ECOUT/57-240
Q1REZ2_ECOUT/269-455
Q1REZ2_ECOUT/63-247
Q1RIT3_RICBR/1-172
Q1RIT3_RICBR/200-385
Q1RJZ9_RICBR/22-215
Q1RJZ9_RICBR/234-423
Q1V251_PELUB/23-215
Q1V251_PELUB/237-422
Q1V2X3_PELUB/264-446
Q1V2X3_PELUB/37-241
Q1V334_VIBAL/232-364
Q1V334_VIBAL/24-212
Q1V422_VIBAL/10-199
Q1V422_VIBAL/219-403
Q1V4T2_VIBAL/239-424
Q1V4T2_VIBAL/25-216
Q1V6X9_VIBAL/17-203
Q1V6X9_VIBAL/230-419
Q1V723_VIBAL/228-407
Q1V723_VIBAL/27-204
Q1V7Z2_VIBAL/264-446
Q1VC94_VIBAL/264-448
Q1VC94_VIBAL/28-244
Q1VCT3_VIBAL/271-451
Q1VCT3_VIBAL/62-245
Q1VDY7_VIBAL/22-213
Q1VDY7_VIBAL/233-417
Q1VFV0_VIBAL/302-489
Q1VFV0_VIBAL/68-250
Q1VP96_9FLAO/1-123
Q1VP96_9FLAO/146-328
Q1VPB7_9FLAO/272-453
Q1VPB7_9FLAO/37-245
Q1VPX0_9FLAO/17-208
Q1VPX0_9FLAO/231-455
Q1VRS4_9FLAO/333-520
Q1VRS4_9FLAO/561-756
Q1VRZ2_9FLAO/250-477
Q1VRZ2_9FLAO/33-223
Q1VTG1_9FLAO/253-436
Q1VTG1_9FLAO/30-235
Q1VTL0_9FLAO/279-459
Q1VTL0_9FLAO/29-248
Q1VU12_9FLAO/13-208
Q1VU12_9FLAO/229-418
Q1VX14_9FLAO/1068-1246
Q1VX14_9FLAO/1261-1440
Q1VYH3_9FLAO/291-473
Q1VYH3_9FLAO/30-269
Q1VZ60_9FLAO/260-447
Q1VZ60_9FLAO/31-232
Q1W0D5_9FLAO/283-467
Q1W0D5_9FLAO/70-260
Q1W500_PSEAE/274-468
Q1W500_PSEAE/64-251
Q1WCP2_FRANO/291-483
Q1WCP2_FRANO/86-268
Q1WCP3_FRANO/243-436
Q1WCP3_FRANO/29-220
Q1YIR8_MOBAS/12-203
Q1YIR8_MOBAS/223-411
Q1YJ03_MOBAS/272-461
Q1YNR6_MOBAS/272-456
Q1YUP7_9GAMM/239-428
Q1YUP7_9GAMM/26-216
Q1YXA2_PHOPR/254-437
Q1YXA2_PHOPR/41-230
Q1Z4U6_PHOPR/227-409
Q1Z4U6_PHOPR/25-204
Q1Z546_PHOPR/277-461
Q1Z546_PHOPR/65-254
Q1Z5T9_PHOPR/265-448
Q1Z5T9_PHOPR/48-230
Q1Z687_PHOPR/257-436
Q1Z687_PHOPR/56-233
Q1Z6W9_PHOPR/234-418
Q1Z6W9_PHOPR/28-214
Q1Z711_PHOPR/270-454
Q1Z711_PHOPR/29-250
Q1Z8T5_PHOPR/300-485
Q1Z8T5_PHOPR/64-246
Q1Z9Z5_PHOPR/268-453
Q1Z9Z5_PHOPR/51-238
Q1ZB05_PHOPR/305-489
Q1ZB05_PHOPR/75-277
Q1ZGA3_9GAMM/279-459
Q1ZGA3_9GAMM/63-252
Q1ZH00_9GAMM/233-416
Q1ZI28_9GAMM/234-419
Q1ZI28_9GAMM/26-208
Q1ZID8_9GAMM/32-224
Q1ZIQ8_9GAMM/269-453
Q1ZIQ8_9GAMM/41-250
Q1ZJL6_PHOAS/22-213
Q1ZJL6_PHOAS/234-417
Q1ZM44_PHOAS/229-413
Q1ZM44_PHOAS/25-206
Q1ZTZ5_PHOAS/275-459
Q1ZTZ5_PHOAS/29-255
Q1ZUL1_PHOAS/233-417
Q1ZUL1_PHOAS/28-213
Q1ZUP2_PHOAS/228-408
Q1ZUP2_PHOAS/26-203
Q1ZWB8_PHOAS/283-460
Q1ZWB8_PHOAS/64-253
Q20XV5_RHOPB/276-457
Q20XV5_RHOPB/64-249
Q210Q1_RHOPB/301-482
Q210Q1_RHOPB/68-272
Q211M5_RHOPB/100-290
Q211M5_RHOPB/315-499
Q214R8_RHOPB/244-428
Q214R8_RHOPB/31-224
Q214S9_RHOPB/286-470
Q214S9_RHOPB/69-262
Q217K7_RHOPB/300-482
Q217K7_RHOPB/81-272
Q21E58_SACD2/232-409
Q21E58_SACD2/29-209
Q21HX0_SACD2/270-454
Q21HX0_SACD2/61-248
Q21JB1_SACD2/240-417
Q21JB1_SACD2/37-218
Q21JE0_SACD2/250-434
Q21L74_SACD2/235-418
Q21L74_SACD2/25-213
Q21NU9_SACD2/247-432
Q21NU9_SACD2/28-223
Q21QZ9_RHOFD/283-468
Q21QZ9_RHOFD/74-244
Q21RZ1_RHOFD/240-423
Q21RZ1_RHOFD/27-216
Q21TL0_RHOFD/287-471
Q21TL0_RHOFD/79-261
Q21V83_RHOFD/238-426
Q21V83_RHOFD/26-215
Q21WR4_RHOFD/293-478
Q21WR4_RHOFD/86-271
Q21YA6_RHOFD/286-469
Q21YA6_RHOFD/71-262
Q221Y6_RHOFD/243-420
Q221Y6_RHOFD/33-218
Q24LT6_ACIBA/277-461
Q24LT6_ACIBA/66-252
Q24RC8_DESHY/253-355
Q26B15_FLABB/283-468
Q26B15_FLABB/71-261
Q26B75_FLABB/257-448
Q26B75_FLABB/33-236
Q26BC9_FLABB/256-434
Q26BC9_FLABB/28-233
Q26FB2_FLABB/255-435
Q26FB2_FLABB/4-222
Q26HM3_FLABB/247-436
Q26HM3_FLABB/29-220
Q26HT9_FLABB/267-448
Q26HT9_FLABB/33-234
Q27T23_ECOK1/266-450
Q27T23_ECOK1/60-244
Q28M88_JANSC/230-414
Q28M88_JANSC/31-210
Q2A1C0_FRATH/291-483
Q2A1C0_FRATH/86-268
Q2A3A8_FRATH/240-433
Q2A3A8_FRATH/26-217
Q2A4B5_FRATH/287-470
Q2A4B5_FRATH/68-263
Q2BIF5_9GAMM/243-430
Q2BIF5_9GAMM/28-220
Q2BIK4_9GAMM/23-214
Q2BIK4_9GAMM/235-418
Q2BMC6_9GAMM/237-419
Q2BMC6_9GAMM/47-213
Q2BPC1_9GAMM/228-412
Q2BPC1_9GAMM/25-205
Q2BYT7_9GAMM/229-414
Q2BYT7_9GAMM/25-206
Q2BZD4_9GAMM/228-408
Q2BZD4_9GAMM/26-203
Q2C0T4_9GAMM/233-417
Q2C0T4_9GAMM/28-213
Q2C3W2_9GAMM/22-213
Q2C3W2_9GAMM/234-417
Q2C8Y1_9GAMM/275-459
Q2C8Y1_9GAMM/29-255
Q2CBV1_9RHOB/239-417
Q2CBV1_9RHOB/29-221
Q2CJQ0_9RHOB/294-481
Q2EHL7_AGGAC/267-450
Q2EHL7_AGGAC/59-243
Q2F9R1_9VIBR/304-490
Q2F9R1_9VIBR/69-251
Q2FD51_ACIBA/306-488
Q2FD51_ACIBA/97-281
Q2FD57_ACIBA/23-222
Q2FD57_ACIBA/245-431
Q2FD69_ACIBA/279-463
Q2FD69_ACIBA/68-254
Q2FD72_ACIBA/242-425
Q2FD72_ACIBA/33-223
Q2FD79_ACIBA/106-285
Q2FD79_ACIBA/314-490
Q2FD80_ACIBA/288-478
Q2FD80_ACIBA/75-267
Q2FD86_ACIBA/305-481
Q2FD86_ACIBA/43-284
Q2FD92_ACIBA/278-462
Q2FD92_ACIBA/67-253
Q2FD97_ACIBA/263-436
Q2FD97_ACIBA/60-237
Q2G6D6_NOVAD/231-398
Q2G6D6_NOVAD/25-206
Q2G7M0_NOVAD/296-469
Q2G7M0_NOVAD/75-268
Q2G908_NOVAD/273-457
Q2G908_NOVAD/65-248
Q2GBS9_NOVAD/279-464
Q2GBS9_NOVAD/69-259
Q2GBY8_NOVAD/233-425
Q2GBY8_NOVAD/28-214
Q2GCX3_NEOSM/22-207
Q2GCX3_NEOSM/229-413
Q2GFH7_EHRCR/231-416
Q2GFH7_EHRCR/31-213
Q2GIZ3_ANAPZ/238-419
Q2GIZ3_ANAPZ/42-219
Q2IDS9_ANADE/259-441
Q2IDS9_ANADE/46-235
Q2IE69_ANADE/258-440
Q2IE69_ANADE/41-233
Q2IGB4_ANADE/261-436
Q2IGB4_ANADE/59-236
Q2IGJ5_ANADE/266-438
Q2IGJ5_ANADE/34-240
Q2IH13_ANADE/241-393
Q2IH13_ANADE/34-214
Q2IH58_ANADE/24-225
Q2IH58_ANADE/253-444
Q2IHX3_ANADE/25-246
Q2IHX3_ANADE/267-450
Q2IJG0_ANADE/284-470
Q2IJG0_ANADE/72-259
Q2IK31_ANADE/254-422
Q2IK31_ANADE/30-221
Q2IN19_ANADE/265-446
Q2IN19_ANADE/50-246
Q2INA7_ANADE/276-461
Q2INA7_ANADE/63-253
Q2IPQ9_ANADE/233-403
Q2IPQ9_ANADE/34-211
Q2IQ75_ANADE/295-474
Q2IQ75_ANADE/37-274
Q2IU57_RHOP2/250-436
Q2IU57_RHOP2/40-230
Q2IW05_RHOP2/284-468
Q2IW05_RHOP2/69-260
Q2IW14_RHOP2/240-424
Q2IW14_RHOP2/27-220
Q2IXW4_RHOP2/241-424
Q2IXW4_RHOP2/30-221
Q2IXW5_RHOP2/307-489
Q2IXW5_RHOP2/89-279
Q2IZL9_RHOP2/238-422
Q2IZL9_RHOP2/29-219
Q2JJJ9_SYNJB/119-307
Q2JJJ9_SYNJB/330-515
Q2JQK8_SYNJA/116-304
Q2JQK8_SYNJA/327-512
Q2K0M9_RHIEC/116-294
Q2K1A7_RHIEC/282-465
Q2K1A7_RHIEC/68-255
Q2K4R6_RHIEC/274-456
Q2K4R6_RHIEC/60-247
Q2K792_RHIEC/279-462
Q2K792_RHIEC/76-254
Q2KUH8_BORA1/237-424
Q2KUH8_BORA1/27-214
Q2KUN5_BORA1/276-461
Q2KUN5_BORA1/72-254
Q2KVA4_BORA1/290-478
Q2KVA4_BORA1/69-262
Q2KVS9_BORA1/268-447
Q2KVS9_BORA1/57-240
Q2KXM2_BORA1/303-488
Q2KXM2_BORA1/86-278
Q2KYZ2_BORA1/274-456
Q2KYZ2_BORA1/57-248
Q2KZR7_BORA1/285-475
Q2KZR7_BORA1/72-264
Q2KZT6_BORA1/288-468
Q2KZT6_BORA1/68-259
Q2L0A4_BORA1/116-308
Q2L0A4_BORA1/332-518
Q2L0V0_BORA1/274-458
Q2L0V0_BORA1/60-250
Q2L1G8_BORA1/288-473
Q2L1G8_BORA1/70-260
Q2LRD6_SYNAS/310-494
Q2LRD6_SYNAS/95-287
Q2LSG0_SYNAS/282-470
Q2LSG0_SYNAS/60-260
Q2LU99_SYNAS/248-429
Q2LU99_SYNAS/39-226
Q2LWC8_SYNAS/290-474
Q2LWC8_SYNAS/78-264
Q2LXA8_SYNAS/290-472
Q2LXA8_SYNAS/69-267
Q2LY69_SYNAS/286-468
Q2LY69_SYNAS/71-261
Q2N4X9_9DELT/293-474
Q2N4X9_9DELT/75-266
Q2N5E8_ERYLH/283-465
Q2N5E8_ERYLH/53-255
Q2N6L6_ERYLH/235-423
Q2N6L6_ERYLH/27-213
Q2N7N9_ERYLH/270-456
Q2N7N9_ERYLH/52-247
Q2NBF0_ERYLH/228-407
Q2NBF0_ERYLH/26-211
Q2NBG0_ERYLH/242-413
Q2NBG0_ERYLH/43-222
Q2NWD4_SODGM/233-426
Q2NWD4_SODGM/27-211
Q2NX84_XANOM/82-190
Q2P253_XANOM/306-486
Q2P253_XANOM/68-277
Q2P365_XANOM/291-477
Q2P365_XANOM/78-268
Q2P454_XANOM/119-299
Q2P483_XANOM/297-482
Q2P483_XANOM/83-273
Q2P5H4_XANOM/297-480
Q2P5H4_XANOM/84-272
Q2P771_XANOM/233-430
Q2P771_XANOM/24-209
Q2PXK3_VIBVU/237-423
Q2PXK3_VIBVU/25-214
Q2PXK4_VIBVU/237-423
Q2PXK4_VIBVU/25-214
Q2PXK5_VIBPA/239-436
Q2PXK5_VIBPA/25-216
Q2PXK6_VIBMI/230-419
Q2PXK6_VIBMI/25-207
Q2PXK7_VIBMI/230-419
Q2PXK7_VIBMI/25-207
Q2PXK8_VIBCH/230-419
Q2PXK8_VIBCH/25-207
Q2PXK9_VIBCH/230-419
Q2PXK9_VIBCH/25-207
Q2PXL0_VIBFL/230-420
Q2PXL0_VIBFL/25-207
Q2RG11_MOOTA/213-323
Q2RG11_MOOTA/54-159
Q2RPB3_RHORT/273-451
Q2RPB3_RHORT/60-247
Q2RQ72_RHORT/271-456
Q2RQ72_RHORT/59-247
Q2RSP3_RHORT/292-477
Q2RSP3_RHORT/77-267
Q2RTE7_RHORT/286-471
Q2RTE7_RHORT/80-267
Q2RW34_RHORT/280-466
Q2RW34_RHORT/66-257
Q2RYP1_SALRD/260-455
Q2RYP1_SALRD/43-234
Q2RYR6_SALRD/22-200
Q2RYR6_SALRD/227-407
Q2RYY8_SALRD/326-519
Q2RYY8_SALRD/92-299
Q2S143_SALRD/284-465
Q2S143_SALRD/56-261
Q2S2Q0_SALRD/299-478
Q2S2Q0_SALRD/50-271
Q2S421_SALRD/355-563
Q2S421_SALRD/83-329
Q2S4L7_SALRD/273-461
Q2S4L7_SALRD/55-250
Q2S5B0_SALRD/281-466
Q2S5B0_SALRD/59-256
Q2S6E5_SALRD/330-517
Q2S6E5_SALRD/558-760
Q2S717_HAHCH/277-459
Q2S717_HAHCH/62-250
Q2S954_HAHCH/264-443
Q2S954_HAHCH/32-242
Q2S9M8_HAHCH/235-419
Q2S9M8_HAHCH/25-210
Q2SET1_HAHCH/285-465
Q2SET1_HAHCH/78-260
Q2SHT9_HAHCH/230-414
Q2SHT9_HAHCH/27-209
Q2SMN8_HAHCH/287-470
Q2SMN8_HAHCH/81-263
Q2SUE2_BURTA/282-471
Q2SUE2_BURTA/60-257
Q2SVA9_BURTA/104-296
Q2SVA9_BURTA/319-507
Q2SVH3_BURTA/312-498
Q2SVH3_BURTA/98-289
Q2SVT5_BURTA/133-321
Q2SVT5_BURTA/346-529
Q2SW91_BURTA/313-496
Q2SW91_BURTA/98-288
Q2T0R1_BURTA/287-472
Q2T0R1_BURTA/74-263
Q2T2G6_BURTA/286-470
Q2T2G6_BURTA/75-263
Q2T3F7_BURTA/298-488
Q2T3F7_BURTA/85-277
Q2T3U5_BURTA/270-448
Q2T3U5_BURTA/73-246
Q2T429_BURTA/114-316
Q2T429_BURTA/340-525
Q2T4B2_BURTA/275-457
Q2T4B2_BURTA/68-250
Q2T5I0_BURTA/253-429
Q2T5I0_BURTA/54-228
Q2T5R7_BURTA/107-296
Q2T5R7_BURTA/320-505
Q2T616_BURTA/107-286
Q2T616_BURTA/311-487
Q2T667_BURTA/272-454
Q2T667_BURTA/59-247
Q2T852_BURTA/299-485
Q2T852_BURTA/86-276
Q2T859_BURTA/298-482
Q2T859_BURTA/84-273
Q2T939_BURTA/294-473
Q2T939_BURTA/75-265
Q2T991_BURTA/256-445
Q2T991_BURTA/29-233
Q2VZW2_MAGSA/285-467
Q2VZW2_MAGSA/58-258
Q2W1P0_MAGSA/272-456
Q2W1P0_MAGSA/57-248
Q2W245_MAGSA/287-469
Q2W245_MAGSA/60-261
Q2W2G4_MAGSA/233-418
Q2W2G4_MAGSA/25-207
Q2W2R0_MAGSA/249-433
Q2W2R0_MAGSA/36-227
Q2W4V6_MAGSA/290-473
Q2W4V6_MAGSA/73-265
Q2W526_MAGSA/234-418
Q2W526_MAGSA/27-214
Q2W647_MAGSA/287-466
Q2W647_MAGSA/76-261
Q2W881_MAGSA/292-474
Q2W881_MAGSA/67-268
Q2WCM1_9RHIZ/269-472
Q2Y6P6_NITMU/262-450
Q2Y6P6_NITMU/38-238
Q2Y772_NITMU/270-447
Q2Y772_NITMU/60-248
Q2Y7Y6_NITMU/269-455
Q2Y7Y6_NITMU/62-248
Q2Y897_NITMU/289-474
Q2Y897_NITMU/64-265
Q2Y8I0_NITMU/271-450
Q2Y8I0_NITMU/61-245
Q2Y8W6_NITMU/291-476
Q2Y8W6_NITMU/78-267
Q2Y960_NITMU/262-447
Q2Y960_NITMU/58-240
Q2Y9I6_NITMU/240-426
Q2Y9I6_NITMU/29-217
Q2YA07_NITMU/104-286
Q2YA07_NITMU/308-482
Q2YAR6_NITMU/276-461
Q2YAR6_NITMU/62-254
Q2YB74_NITMU/282-468
Q2YB74_NITMU/72-260
Q2YNS2_BRUA2/235-420
Q2YNS2_BRUA2/34-216
Q2Z054_9BACT/292-482
Q2Z054_9BACT/38-268
Q30B58_ACIG3/276-460
Q30B58_ACIG3/65-251
Q30NW7_SULDN/226-407
Q30NW7_SULDN/33-209
Q30PV0_SULDN/242-423
Q30PV0_SULDN/27-213
Q30QL2_SULDN/18-191
Q30QU3_SULDN/23-213
Q30QU3_SULDN/233-413
Q30R50_SULDN/219-403
Q30R50_SULDN/51-201
Q30RA8_SULDN/214-404
Q30RA8_SULDN/424-608
Q30S74_SULDN/299-479
Q30S74_SULDN/41-278
Q30T68_SULDN/19-201
Q30T68_SULDN/218-403
Q30V76_DESDG/260-450
Q30V76_DESDG/50-238
Q312D2_DESDG/266-450
Q312D2_DESDG/56-247
Q313Y4_DESDG/291-475
Q313Y4_DESDG/76-268
Q316E5_DESDG/290-473
Q316E5_DESDG/76-263
Q31A55_PROM9/292-486
Q31A55_PROM9/81-269
Q31D83_PROM9/258-450
Q31D83_PROM9/47-237
Q31DT7_THICR/248-425
Q31DT7_THICR/46-226
Q31EH2_THICR/224-400
Q31EH2_THICR/34-206
Q31EQ4_THICR/248-432
Q31EQ4_THICR/31-211
Q31FQ4_THICR/223-394
Q31FQ4_THICR/28-202
Q31G24_THICR/226-416
Q31G24_THICR/24-204
Q31IA3_THICR/268-448
Q31IA3_THICR/64-243
Q31IH4_THICR/281-463
Q31IH4_THICR/36-259
Q31J73_THICR/238-429
Q31J73_THICR/30-218
Q31JS0_THICR/214-393
Q31JS0_THICR/28-202
Q31MC8_SYNE7/143-343
Q31MC8_SYNE7/366-566
Q31WZ7_SHIBS/233-429
Q31WZ7_SHIBS/27-211
Q32BU1_SHIDS/233-429
Q32BU1_SHIDS/27-211
Q32EL7_SHIDS/171-291
Q32EL7_SHIDS/6-150
Q32GN6_SHIDS/85-255
Q32GN7_SHIDS/57-165
Q32J67_SHIDS/114-206
Q32J67_SHIDS/2-89
Q390S6_BURS3/296-479
Q390S6_BURS3/74-267
Q391J0_BURS3/271-449
Q391J0_BURS3/73-247
Q392S2_BURS3/249-429
Q392S2_BURS3/54-228
Q393A9_BURS3/273-458
Q393A9_BURS3/62-247
Q393R2_BURS3/305-487
Q393R2_BURS3/69-276
Q395A6_BURS3/265-448
Q395A6_BURS3/53-241
Q395K0_BURS3/304-487
Q395K0_BURS3/85-279
Q395L9_BURS3/293-477
Q395L9_BURS3/76-270
Q397Q2_BURS3/275-460
Q397Q2_BURS3/62-251
Q398E3_BURS3/309-508
Q398E3_BURS3/91-278
Q398J1_BURS3/308-487
Q398J1_BURS3/78-269
Q399M4_BURS3/282-464
Q399M4_BURS3/75-257
Q39A36_BURS3/304-490
Q39A36_BURS3/78-281
Q39AU8_BURS3/300-488
Q39AU8_BURS3/85-277
Q39DD4_BURS3/286-471
Q39DD4_BURS3/73-262
Q39FY5_BURS3/300-483
Q39FY5_BURS3/83-275
Q39G56_BURS3/269-454
[truncated: 39,706 more chars]
