# Supplementary material for: Contact prediction is hardest for the most informative contacts, but improves with the incorporation of contact potentials
Source: PLoS One. 2018 Jun 28;13(6):e0199585. doi: 10.1371/journal.pone.0199585 (PMC6023208; doi:10.1371/journal.pone.0199585)
Supplement: S1 Data — Each file in the ‘alignments’ directory herein corresponds to a protein family’s alignment and contains the accession number and sequence range of each sequence in the alignment. (TAR.GZ) [file pone.0199585.s001.tar.gz › alignments/IstB]

A0AJ09_LISW6/105-276
A0AX25_BURCH/52-229
A0AX99_BURCH/49-226
A0B4S8_BURCH/59-236
A0EVK9_ECOLX/56-235
A0EWJ0_9CAUD/68-246
A0EWQ5_9CAUD/68-246
A0EX36_9CAUD/68-246
A0FL46_LACPA/34-226
A0JS39_ARTS2/76-253
A0JS49_ARTS2/76-253
A0JVU9_ARTS2/76-253
A0KNX7_AERHH/85-260
A0KUL7_SHESA/53-230
A0LB49_MAGSM/53-229
A0LB71_MAGSM/14-127
A0LEI8_SYNFM/56-233
A0NIE6_OENOE/70-243
A0P0J3_9RHOB/1-97
A0P2P4_9RHOB/1-126
A0P478_9RHOB/1-167
A0PCL3_SALIN/1-72
A0PXB2_CLONN/131-302
A0QDP2_MYCA1/28-153
A0QFN3_MYCA1/67-243
A0QTI6_MYCS2/76-253
A0R7X9_PELPD/56-227
A0RJH7_BACAH/132-295
A0ZS25_9CAUD/68-243
A0ZZP5_BIFAA/68-245
A1A2M6_BIFAA/1-128
A1A374_BIFAA/42-219
A1A9H2_ECOK1/53-230
A1AAW5_ECOK1/52-226
A1AEB9_ECOK1/1-92
A1AFF8_ECOK1/53-230
A1AJN4_ECOK1/48-223
A1AZ81_PARDP/60-190
A1BCG8_CHLPD/55-232
A1BEK5_CHLPD/5-135
A1BFC5_CHLPD/1-164
A1BGC9_CHLPD/55-232
A1BYX6_BACCE/53-230
A1EL28_VIBCH/1-128
A1HNT4_9FIRM/332-509
A1KMT9_MYCBP/63-119
A1KPW7_MYCBP/63-223
A1KX05_9CAUD/68-246
A1KX73_9CAUD/68-246
A1RCG3_ARTAT/65-242
A1RH17_SHESW/53-230
A1RH21_SHESW/54-232
A1SE86_NOCSJ/62-237
A1T2C6_MYCVP/71-129
A1TA64_MYCVP/66-243
A1TBX4_MYCVP/72-128
A1THP5_MYCVP/70-129
A1TWL4_MARAV/54-231
A1TX30_MARAV/53-230
A1TXP5_MARAV/53-230
A1TZ18_MARAV/53-230
A1TZB3_MARAV/53-230
A1TZC3_MARAV/53-230
A1TZZ6_MARAV/53-230
A1U096_MARAV/1-145
A1U097_MARAV/54-231
A1U417_MARAV/53-230
A1U4Y6_MARAV/53-230
A1U5J3_MARAV/53-230
A1U7L3_MARAV/53-230
A1U7M1_MARAV/54-231
A1U7W0_MARAV/53-230
A1UPP4_MYCSK/75-252
A1VQ41_POLNA/55-233
A1VQ44_POLNA/59-236
A1VV93_POLNA/52-230
A1W407_ACISJ/57-234
A1W4A2_ACISJ/53-231
A1W5C2_ACISJ/41-197
A1W6P8_ACISJ/53-231
A1WAA7_ACISJ/51-228
A1WRX1_VEREI/53-231
A1WRY7_VEREI/53-164
A1WUN6_HALHL/53-231
A1WUR0_HALHL/62-244
A1ZIJ7_9BACT/54-231
A2AXH9_STAWA/52-229
A2PRS2_VIBCH/48-225
A2RD99_STRPG/66-236
A2RGB1_STRPG/103-290
A2RHC2_LACLM/53-229
A2RJF6_LACLM/112-274
A2RM52_LACLM/98-269
A2SFT8_METPP/52-229
A2SL17_METPP/28-205
A2VM23_MYCTU/63-223
A2VRP4_9BURK/59-236
A3CPT2_STRSV/102-284
A3D065_SHEB5/53-231
A3D8X5_SHEB5/53-231
A3DDM8_CLOTH/48-225
A3DGZ2_CLOTH/55-232
A3DI41_CLOTH/157-319
A3DI90_CLOTH/80-238
A3DJ20_CLOTH/47-224
A3DJM1_CLOTH/48-225
A3ET98_9BACT/53-230
A3ETA3_9BACT/55-231
A3ETA6_9BACT/50-217
A3ETG0_9BACT/54-231
A3ETI4_9BACT/1-45
A3H4H9_VIBCH/52-230
A3I965_9BACI/126-260
A3ICV9_9BACI/82-231
A3J821_9ALTE/47-224
A3J908_9ALTE/52-230
A3JAQ1_9ALTE/54-231
A3JBJ7_9ALTE/52-230
A3JCM7_9ALTE/53-230
A3JCV8_9ALTE/1-129
A3JDD7_9ALTE/37-113
A3JFG8_9ALTE/53-230
A3JJG2_9ALTE/53-230
A3JKC3_9ALTE/1-134
A3JL45_9ALTE/11-188
A3JL55_9ALTE/1-173
A3JX14_9RHOB/44-220
A3JXL7_9RHOB/1-117
A3KCZ2_RHORH/62-238
A3LM48_PSEAE/96-273
A3NTN6_BURP0/58-238
A3SS51_9RHOB/57-234
A3STJ0_9RHOB/56-233
A3SUB2_9RHOB/46-223
A3SWL9_9RHOB/1-136
A3SZF9_9RHOB/1-50
A3T278_9RHOB/56-233
A3T301_9RHOB/57-234
A3T348_9RHOB/37-214
A3TJY1_9MICO/57-234
A3TK24_9MICO/1-92
A3TK25_9MICO/76-160
A3TSK5_9RHOB/55-232
A3TZE7_9RHOB/55-232
A3V229_9RHOB/53-231
A3VIS8_9RHOB/36-212
A3VYX0_9RHOB/57-234
A3W112_9RHOB/57-234
A3W5F3_9RHOB/54-231
A3W6V9_9RHOB/36-213
A3W7I2_9RHOB/84-261
A3W7R7_9RHOB/19-196
A3WIL5_9GAMM/55-234
A3WQA6_9GAMM/55-234
A3WQX2_9BRAD/53-229
A3WUQ6_9BRAD/53-229
A3WWL6_9BRAD/36-212
A3WXC3_9BRAD/11-67
A3WZA1_9BRAD/53-229
A3X0B3_9BRAD/1-94
A3X0I2_9BRAD/53-230
A3X0S1_9BRAD/1-115
A3X119_9BRAD/53-229
A3X1W0_9BRAD/53-229
A3X295_9BRAD/273-395
A3X2A7_9BRAD/1-80
A3X2C6_9BRAD/53-229
A3X2F0_9BRAD/53-229
A3X2P1_9BRAD/60-236
A3X2R0_9BRAD/1-70
A3X2W1_9BRAD/17-193
A3X2X3_9BRAD/287-463
A3X2Z1_9BRAD/44-220
A3X308_9BRAD/1-163
A3X6F8_9RHOB/57-234
A3X7H2_9RHOB/60-237
A3Z6D0_9SYNE/1-178
A3Z8B8_9SYNE/1-148
A3Z8D7_9SYNE/46-123
A3Z8D8_9SYNE/1-92
A3ZAR3_9SYNE/48-226
A4AC15_9GAMM/1-80
A4AC20_9GAMM/1-49
A4B8W5_9GAMM/51-229
A4BP26_9GAMM/1-52
A4E6X3_9ACTN/59-241
A4E824_9ACTN/60-237
A4E8E7_9ACTN/97-251
A4E969_9ACTN/1-121
A4E970_9ACTN/11-68
A4EA43_9ACTN/59-241
A4EA49_9ACTN/5-160
A4ED40_9ACTN/11-188
A4ED71_9ACTN/1-109
A4ED95_9ACTN/11-188
A4F6U1_SACEN/52-229
A4FAJ9_SACEN/52-229
A4FCW9_SACEN/65-242
A4FJM9_SACEN/52-179
A4FNJ8_SACEN/41-218
A4GZE0_KLEPN/9-179
A4GZF6_KLEPN/1-37
A4IRN6_GEOTN/111-296
A4IU15_GEOTN/54-231
A4IV41_YERPE/53-230
A4IVM3_SALNS/53-230
A4J195_DESRM/60-237
A4J198_DESRM/58-236
A4J1U5_DESRM/137-266
A4J627_DESRM/55-246
A4J970_DESRM/59-123
A4J9T2_BURVG/53-231
A4JAA9_BURVG/52-229
A4JFK9_BURVG/55-233
A4JLW2_BURVG/137-257
A4JLY6_BURVG/54-232
A4JM20_BURVG/53-231
A4JMB0_BURVG/55-234
A4JS78_BURVG/53-231
A4JUT5_BURVG/52-229
A4KKK4_MYCTU/71-213
A4KMB2_MYCTU/63-223
A4KVN0_RHIME/1-103
A4KVN6_RHIME/59-237
A4LPL5_BURPS/65-242
A4SH95_AERS4/53-230
A4SJ91_AERS4/85-260
A4SKJ2_AERS4/37-214
A4SKY7_AERS4/53-230
A4T1V1_MYCGI/41-217
A4T3E3_MYCGI/3-31
A4T3E7_MYCGI/71-241
A4T569_MYCGI/75-132
A4THR8_YERPP/56-235
A4TKX1_YERPP/17-196
A4TLB5_YERPP/176-206
A4TLB5_YERPP/56-180
A4TS37_YERPP/1-37
A4TS38_YERPP/55-165
A4TSN1_YERPP/51-141
A4VG51_PSEU5/20-198
A4VH36_PSEU5/53-230
A4VH53_PSEU5/51-228
A4VPY7_PSEU5/53-230
A4VX55_STRSY/102-288
A4W3F9_STRS2/102-288
A4W673_ENT38/50-223
A4WPA9_RHOS5/59-237
A4WQP2_RHOS5/47-153
A4WQP3_RHOS5/1-67
A4WTI8_RHOS5/53-231
A4WTL0_RHOS5/56-132
A4WUF8_RHOS5/59-204
A4WUG0_RHOS5/6-70
A4WUG1_RHOS5/1-35
A4WYA6_RHOS5/1-101
A4WYA9_RHOS5/56-132
A4WYF2_RHOS5/52-230
A4WYG7_RHOS5/56-132
A4WYG9_RHOS5/188-251
A4X079_RHOS5/61-238
A4XBX8_SALTO/81-217
A4XFL2_CALS8/50-229
A4XFN0_CALS8/50-229
A4XGE0_CALS8/55-166
A4XGS7_CALS8/1-130
A4XJ82_CALS8/176-317
A4XM31_CALS8/49-154
A4ZF87_9CAUD/68-246
A5A6C6_SHIFL/38-121
A5CZL0_PELTS/56-233
A5CZT7_PELTS/20-110
A5D083_PELTS/159-237
A5D209_PELTS/44-223
A5D3I4_PELTS/66-223
A5EBZ0_BRASB/53-230
A5EU68_BRASB/62-239
A5EUX9_DICNV/67-240
A5FRS7_DEHSB/260-435
A5FRS7_DEHSB/94-253
A5FT56_ACICJ/57-234
A5FT57_ACICJ/60-238
A5FTC2_ACICJ/57-234
A5FTH9_ACICJ/60-238
A5FTQ2_ACICJ/1-72
A5FTS5_ACICJ/53-230
A5FU05_ACICJ/53-230
A5FU28_ACICJ/60-238
A5FUA8_ACICJ/53-230
A5G0N3_ACICJ/59-114
A5G5H9_GEOUR/54-230
A5GCD0_GEOUR/53-231
A5GDR9_GEOUR/58-235
A5I2G3_CLOBH/54-206
A5I479_CLOBH/76-250
A5I4F2_CLOBH/65-243
A5I6C2_CLOBH/80-250
A5I7Y3_CLOBH/133-303
A5ID91_LEGPC/55-234
A5IR46_STAA9/68-246
A5ITK8_STAA9/115-274
A5IZA5_MYCAA/125-265
A5KJ77_9FIRM/48-236
A5KLZ8_9FIRM/133-307
A5KNT0_9FIRM/68-238
A5KVP8_9GAMM/52-229
A5LAV2_STRPN/100-270
A5LFM1_STRPN/79-234
A5LN36_STRPN/76-245
A5LVN5_STRPN/100-272
A5M179_STRPN/101-270
A5M4A5_STRPN/79-234
A5MBF1_STRPN/79-234
A5MC37_STRPN/72-260
A5MFH3_STRPN/100-272
A5MM72_STRPN/101-270
A5MUS0_STRPN/100-273
A5N4D7_CLOK5/152-301
A5U6V1_MYCTA/63-119
A5U6V2_MYCTA/71-213
A5U8A2_MYCTA/55-233
A5U8W2_MYCTA/63-223
A5USF1_ROSS1/63-238
A5V4R0_SPHWW/53-229
A5VG33_SPHWW/57-234
A5VGX6_SPHWW/56-233
A5VGY3_SPHWW/60-237
A5VH32_SPHWW/53-229
A5VHB7_SPHWW/59-237
A5VHE5_SPHWW/53-229
A5VKD2_LACRD/52-229
A5VL85_LACRD/54-231
A5W7Z3_PSEP1/84-242
A5WRJ6_MYCTF/71-213
A5WSZ6_MYCTF/498-676
A5WTK5_MYCTF/63-223
A5Y464_ACIBA/55-234
A5Z5F2_9FIRM/74-253
A5Z5L0_9FIRM/165-309
A5ZN08_9FIRM/74-253
A5ZNV3_9FIRM/67-238
A5ZPW5_9FIRM/85-261
A5ZY17_9FIRM/139-296
A6BD80_9FIRM/67-238
A6BGI5_9FIRM/1-118
A6BI67_9FIRM/165-307
A6BKC6_9FIRM/1-73
A6BMQ1_YERPE/57-236
A6CIR6_9BACI/54-231
A6CKT4_9BACI/53-233
A6CR68_9BACI/132-298
A6E7J4_9SPHI/36-214
A6E903_9SPHI/52-230
A6EFK8_9SPHI/160-297
A6EJ90_9SPHI/52-230
A6F0R5_9ALTE/47-165
A6F0R6_9ALTE/1-48
A6FTM1_9RHOB/17-194
A6FUE7_9RHOB/57-234
A6H967_9ZZZZ/51-228
A6KZ03_BACV8/55-232
A6L560_BACV8/55-232
A6L5Y2_BACV8/54-231
A6L606_BACV8/55-232
A6L8S5_PARD8/55-232
A6LIV3_PARD8/1-48
A6LVK4_CLOB8/15-185
A6LVQ0_CLOB8/19-184
A6LYA0_CLOB8/54-214
A6LZR9_CLOB8/13-142
A6M1B8_CLOB8/55-232
A6M3J5_CLOB8/149-302
A6M3N7_YERPE/56-235
A6M3P0_YERPE/51-141
A6NT94_9BACE/184-310
A6NW76_9BACE/65-259
A6NWV5_9BACE/1-106
A6NXU8_9BACE/83-255
A6P041_9BACE/76-259
A6QDW6_STAAE/68-246
A6QHL7_STAAE/115-274
A6SW43_JANMA/1-90
A6T1T6_JANMA/52-229
A6T1U4_JANMA/62-239
A6T1V1_JANMA/51-228
A6T8A2_KLEP7/53-226
A6THX3_KLEP7/50-225
A6TM42_ALKMQ/54-231
A6TP11_ALKMQ/53-231
A6TQ10_ALKMQ/96-240
A6TRD5_ALKMQ/49-236
A6TUY9_ALKMQ/28-130
A6TXB2_ALKMQ/132-305
A6TZX3_STAA2/68-246
A6U2F1_STAA2/115-274
A6UA60_SINMW/56-233
A6UMZ5_SINMW/53-230
A6UN36_SINMW/53-229
A6UXJ0_PSEA7/51-228
A6VYF4_MARMS/2-51
A6WWS6_OCHA4/53-231
A6WWS7_OCHA4/31-208
A6XMI1_9CAUD/104-236
A7A8X8_BIFAD/1-128
A7B1Z9_RUMGN/145-309
A7B7B2_RUMGN/67-238
A7DVB1_VIBVU/52-229
A7DYC9_9CAUD/80-226
A7FPN1_CLOB1/133-303
A7FVW7_CLOB1/75-249
A7FXS5_CLOB1/15-174
A7FXZ3_CLOB1/64-234
A7G5L8_CLOBH/75-249
A7G7K5_CLOBH/64-234
A7GFQ9_CLOBL/76-249
A7GHQ8_CLOBL/64-234
A7GJK4_CLOBL/133-303
A7GQK8_BACCN/39-91
A7GRU1_BACCN/97-211
A7GTM5_BACCN/135-295
A7HFI1_ANADF/20-197
A7HGP2_ANADF/81-225
A7HYQ7_PARL1/53-231
A7MAR1_9RHOO/54-232
A7MG93_ENTS8/50-223
A7MXH2_VIBHB/52-229
A7MYN9_VIBHB/52-229
A7N0L4_VIBHB/345-522
A7NR25_ROSCS/63-238
A7TUS7_STRLI/78-240
A7TWN3_9VIRU/66-241
A7UZK7_BACUN/6-183
A7V5H4_BACUN/67-244
A7VG00_9CLOT/81-255
A7VGQ9_9CLOT/154-309
A7VPQ2_9CLOT/185-311
A7VTC8_9CLOT/40-212
A7VY01_9CLOT/80-255
A7WP94_ENTCL/55-234
A7X058_STAA1/69-241
A7X3A7_STAA1/115-274
A7X5A6_STAA1/1-106
A7YGR0_9CAUD/68-246
A7Z7I4_BACA2/105-298
A7ZGQ1_ECO24/51-228
A7ZGY6_ECO24/51-228
A7ZKP1_ECO24/52-227
A7ZRE1_ECO24/51-164
A7ZVE8_ECO24/1-73
A7ZVQ1_ECO24/48-223
A8A890_ECOHS/48-223
A8AM05_CITK8/48-223
A8AVL6_STRGC/102-285
A8DS26_ECOLX/55-234
A8F1V0_RICM5/54-232
A8F1V6_RICM5/55-200
A8FG36_BACP2/110-299
A8G8M7_SERP5/55-234
A8HUF7_AZOC5/12-91
A8L6R7_FRASN/19-71
A8LUC4_DINSH/27-80
A8LUX7_SALAI/60-237
A8M409_SALAI/60-237
A8MGQ7_ALKOO/70-217
A8MIY9_ALKOO/48-224
A8MKJ4_ALKOO/160-307
A8MMC4_ALKOO/48-224
A8R8A5_9FIRM/109-290
A8RNZ7_9CLOT/162-309
A8RVH1_9CLOT/74-259
A8RVI8_9CLOT/75-254
A8S633_9FIRM/83-255
A8S9W3_9FIRM/58-247
A8SCF3_9FIRM/94-255
A8SCH6_9FIRM/77-259
A8SEX3_9FIRM/146-308
A8SIL8_9FIRM/129-302
A8SK67_9FIRM/68-252
A8SPS3_9FIRM/171-330
A8SX30_9FIRM/79-254
A8TU76_9PROT/1-96
A8TVK7_9PROT/53-230
A8TYJ7_9PROT/53-230
A8U1D6_9PROT/44-101
A8U1X5_9PROT/55-232
A8U2I5_9PROT/70-247
A8U4F4_9PROT/53-230
A8U875_9LACT/74-248
A8U9D7_9LACT/46-223
A8U9I4_9LACT/107-273
A8URZ6_9AQUI/42-196
A8V5S0_9AQUI/50-222
A8YWE2_LACH4/102-284
A8Z2K0_STAAT/115-274
A8ZK23_ACAM1/36-214
A8ZKL8_ACAM1/1-160
A8ZLA0_ACAM1/50-225
A8ZLR9_ACAM1/36-214
A8ZLW3_ACAM1/51-228
A8ZLW9_ACAM1/47-225
A8ZMH8_ACAM1/49-227
A8ZNG5_ACAM1/47-225
A8ZPB2_ACAM1/65-216
A8ZPB4_ACAM1/1-36
A8ZPU5_ACAM1/65-243
A8ZQL3_ACAM1/24-202
A9AE68_BURM1/53-231
A9AE74_BURM1/54-121
A9AE76_BURM1/1-117
A9AF94_BURM1/54-232
A9AMT2_BURM1/53-231
A9AMU3_BURM1/57-125
A9AMU5_BURM1/1-116
A9AN56_BURM1/1-113
A9AN58_BURM1/54-121
A9AN73_BURM1/130-250
A9AS60_BURM1/57-235
A9AV94_HERA2/78-218
A9B386_HERA2/64-243
A9B5B6_HERA2/75-250
A9BGC2_PETMO/204-379
A9BJJ6_PETMO/52-229
A9CH88_AGRT5/57-234
A9D4P5_9GAMM/365-543
A9D6V2_9GAMM/1-135
A9DAI5_9GAMM/31-209
A9DCB0_9GAMM/1-135
A9DF35_9GAMM/1-161
A9DH75_9GAMM/1-161
A9DKE2_9GAMM/47-144
A9DKF3_9GAMM/52-207
A9DLP0_9GAMM/1-161
A9DML1_9GAMM/1-175
A9DN38_9GAMM/1-161
A9DNP4_9GAMM/49-227
A9EAZ0_9RHOB/57-234
A9FRI8_9RHOB/36-213
A9FV69_SORC5/3-52
A9FYH1_9RHOB/57-234
A9G4W1_SORC5/57-234
A9GGC5_SORC5/59-168
A9GNA2_SORC5/1-94
A9GNA5_SORC5/47-115
A9GNB6_SORC5/44-112
A9GPJ7_9RHOB/16-193
A9GPK9_9RHOB/49-225
A9H079_GLUDA/57-234
A9H5N0_GLUDA/57-234
A9H6M2_GLUDA/10-187
A9H8X3_9RHOB/8-147
A9HCA1_GLUDA/57-234
A9HCE2_GLUDA/57-234
A9HGM5_GLUDA/55-232
A9HGQ3_GLUDA/57-234
A9HKG5_GLUDA/57-218
A9I9A9_BORPD/2-46
A9IBT2_BORPD/75-252
A9KQI6_CLOPH/150-307
A9MRX6_SALAR/43-223
A9N3G6_SALPB/56-223
A9N7B2_SALPB/49-223
A9NF45_ACHLI/81-246
A9QA00_GLUDA/12-102
A9QP06_SALET/56-235
A9QY42_YERPG/56-235
A9QY64_YERPG/56-235
A9QYC5_YERPG/290-467
A9R1W6_YERPG/288-465
A9R219_YERPG/290-467
A9R3E4_YERPG/290-467
A9R9N4_YERPG/51-141
A9VJP1_BACWK/127-295
A9VQX8_BACWK/83-260
A9VVQ4_BACWK/54-228
A9WB18_CHLAA/23-202
A9Z308_YERPE/57-236
A9ZBH5_YERPE/44-223
A9ZCV9_YERPE/56-235
A9ZFD9_YERPE/51-141
A9ZU16_YERPE/57-236
B0A0L9_YERPE/1-118
B0A0Y7_YERPE/43-222
B0A2V3_YERPE/31-210
B0A3E2_YERPE/58-237
B0A3Q3_YERPE/56-235
B0A3U0_YERPE/51-141
B0A4K7_YERPE/50-229
B0A4L2_YERPE/19-198
B0A4R7_YERPE/77-256
B0A4Y8_YERPE/20-199
B0A590_YERPE/73-252
B0A5J1_YERPE/1-162
B0A5S0_YERPE/57-236
B0A5Y4_YERPE/57-163
B0A5Y6_YERPE/56-143
B0A5Z0_YERPE/57-232
B0A5Z3_YERPE/57-116
B0A5Z7_YERPE/57-221
B0A602_YERPE/57-151
B0A606_YERPE/34-213
B0A608_YERPE/57-138
B0A613_YERPE/57-199
B0A651_9CLOT/156-316
B0AR92_BACAN/66-245
B0ATG7_BACAN/139-295
B0AVE4_BACAN/62-241
B0AX53_BACAN/45-223
B0C4U5_ACAM1/36-214
B0C653_ACAM1/36-214
B0DAJ2_LACBS/261-338
B0FL80_9RHIZ/57-234
B0G9A9_9FIRM/155-305
B0GAS2_YERPE/57-236
B0GHE4_YERPE/46-225
B0GHJ8_YERPE/57-236
B0GKF5_YERPE/57-236
B0GKP2_YERPE/51-141
B0GLH4_YERPE/57-236
B0GMG4_YERPE/3-126
B0GMG7_YERPE/34-213
B0GMH0_YERPE/57-203
B0GMH7_YERPE/57-236
B0GMH9_YERPE/57-154
B0GMI5_YERPE/57-171
B0GMI6_YERPE/57-232
B0GMJ0_YERPE/56-185
B0GMJ1_YERPE/56-202
B0GMJ4_YERPE/57-236
B0GMJ5_YERPE/57-211
B0GMJ7_YERPE/57-197
B0GMK9_YERPE/57-236
B0GML2_YERPE/57-236
B0GN01_YERPE/56-235
B0GYC9_YERPE/51-141
B0GZ62_YERPE/53-232
B0H015_YERPE/1-75
B0H029_YERPE/2-167
B0H040_YERPE/56-141
B0H043_YERPE/56-121
B0H044_YERPE/56-162
B0H048_YERPE/56-148
B0H049_YERPE/56-197
B0H053_YERPE/56-101
B0H0K3_YERPE/56-235
B0H540_YERPE/60-239
B0H9E1_YERPE/10-189
B0HA89_YERPE/49-228
B0HAT8_YERPE/17-196
B0HBQ3_YERPE/33-212
B0HBV2_YERPE/51-141
B0HBW0_YERPE/1-180
B0HCG5_YERPE/56-235
B0HM53_YERPE/56-235
B0HN61_YERPE/51-230
B0HNR0_YERPE/51-141
B0HPD3_YERPE/56-235
B0HRL8_YERPE/57-236
B0HZT5_YERPE/51-141
B0I008_YERPE/1-177
B0I0U9_YERPE/51-230
B0K5H3_THEPX/157-304
B0KB01_THEP3/157-304
B0KKM5_PSEPG/98-247
B0MG64_9FIRM/157-307
B0MPZ5_9FIRM/175-313
B0MUH8_9BACT/51-229
B0N0W5_9FIRM/140-289
B0N9J5_EUBSP/76-254
B0N9X5_EUBSP/63-242
B0N9Y7_EUBSP/4-64
B0ND89_EUBSP/5-126
B0NET6_EUBSP/158-307
B0NFX1_EUBSP/2-94
B0NG41_EUBSP/50-227
B0NG44_EUBSP/55-234
B0NG68_EUBSP/50-227
B0NH39_EUBSP/76-256
B0NHL8_EUBSP/1-60
B0NIJ7_EUBSP/63-185
B0NIJ9_EUBSP/50-227
B0NIK1_EUBSP/38-106
B0NIK9_EUBSP/2-115
B0NJN2_EUBSP/1-79
B0NKQ7_BACSE/55-232
B0NNA6_BACSE/51-229
B0NXX0_9CLOT/134-307
B0NZ43_9CLOT/74-253
B0P0S8_9CLOT/53-233
B0P5Y1_9FIRM/61-230
B0P8S5_9FIRM/76-254
B0PAM9_9FIRM/40-219
B0PDF7_9FIRM/79-254
B0PEW1_9FIRM/147-287
B0PHC9_9FIRM/165-311
B0Q3Y1_BACAN/67-244
B0Q718_BACAN/62-241
B0Q7E5_BACAN/62-241
B0QAG0_BACAN/139-295
B0QGF1_BACAN/62-241
B0QJU8_BACAN/62-241
B0QNK3_BACAN/67-244
B0QQH8_BACAN/139-295
B0RQI9_XANCB/24-146
B0RZQ2_FINM2/124-299
B0S213_FINM2/67-224
B0SAC3_LEPBA/109-264
B0STJ9_LEPBP/111-266
B0SXT4_CAUSK/53-229
B0T7E8_CAUSK/53-229
B0T9X8_CAUSK/53-230
B0T9Y1_CAUSK/59-237
B0TA18_CAUSK/53-230
B0TA69_HELMI/169-304
B0THI0_HELMI/1-49
B0U439_XYLFM/1-133
B0U9X2_METS4/62-239
B0V856_ACIBY/56-228
B0VP77_ACIBS/55-233
B0YZJ2_KLEPN/55-234
B0YZK4_PSEAE/55-234
B1BAG7_CLOBO/38-199
B1BB76_CLOBO/27-178
B1BC84_CLOBO/135-301
B1BEU3_CLOPE/160-306
B1BFI2_CLOPE/55-227
B1BTF4_CLOPE/78-244
B1BW14_CLOPE/55-229
B1BWB8_CLOPE/38-227
B1BXC7_CLOPE/160-306
B1BYY9_9FIRM/124-289
B1C0X0_9FIRM/53-232
B1C2P9_9FIRM/9-114
B1C6G1_9FIRM/82-239
B1EFE7_9ESCH/56-235
B1EG34_9ESCH/53-230
B1EL19_9ESCH/53-101
B1EMW0_9ESCH/48-223
B1ES97_9ESCH/17-109
B1ESE1_9ESCH/56-121
B1EW28_BACAN/62-241
B1EZJ0_BACAN/45-223
B1F0B3_BACAN/66-245
B1F4Q3_BACAN/139-295
B1F7R0_9BURK/5-183
B1FTC3_9BURK/53-230
B1GMW3_BACAN/66-245
B1GN89_BACAN/62-241
B1GPI3_BACAN/45-223
B1GQP9_BACAN/139-295
B1HWD2_LYSSC/88-260
B1I351_DESAP/27-216
B1I768_STRPI/100-270
B1I792_STRPI/79-234
B1IHN6_CLOBK/133-303
B1II24_CLOBK/76-249
B1IJ45_CLOBK/47-209
B1IM41_CLOBK/64-234
B1IS57_ECOLC/48-223
B1J5L2_PSEPW/93-241
B1JAN9_PSEPW/14-102
B1JD10_PSEPW/99-244
B1KU79_CLOBM/133-303
B1KWI2_CLOBM/77-249
B1L082_CLOBM/72-243
B1L325_CLOBM/76-225
B1LE60_ECOSM/51-187
B1LEG5_ECOSM/48-223
B1MA72_METRJ/55-172
B1MXB9_LEUCK/113-287
B1QAM1_CLOBO/65-234
B1QEF4_CLOBO/77-249
B1QFF0_CLOBO/134-302
B1QH78_CLOBO/64-234
B1QMJ2_CLOBO/133-303
B1QN83_CLOBO/76-249
B1QNY7_CLOBO/63-211
B1QTH5_CLOBU/149-300
B1R6C5_CLOPE/160-306
B1RJP5_CLOPE/160-306
B1RR89_CLOPE/160-306
B1S1H2_STRPN/79-234
B1S329_STRPN/71-252
B1S428_STRPN/75-230
B1S4B4_STRPN/100-272
B1SH93_9STRE/143-291
B1T2S8_9BURK/55-234
B1TF50_9BURK/35-92
B1TGD2_9BURK/16-110
B1TGD3_9BURK/49-133
B1UQP8_BACAN/67-244
B1UT98_BACAN/139-295
B1UVI6_BACAN/62-241
B1UWU2_BACAN/62-241
B1V623_CLOPE/160-306
B1VB32_PHYAS/83-248
B1VPQ6_STRGG/56-233
B1VRQ7_STRGG/1-77
B1XCJ0_ECODH/52-226
B1XFH2_ECODH/48-223
B1Y3A6_LEPCP/66-244
B1YK93_EXIS2/105-279
B1ZF19_METPB/53-230
B2AIZ9_CUPTR/826-907
B2AJ14_CUPTR/53-221
B2AJ17_CUPTR/59-237
B2AJD3_CUPTR/53-231
B2AJG2_CUPTR/1-128
B2AJG7_CUPTR/3-82
B2AJI4_CUPTR/53-231
B2AKC6_CUPTR/36-215
B2AKD8_CUPTR/59-237
B2BKB5_9BACT/28-204
B2DKS5_STRPN/101-270
B2DMC9_STRPN/100-272
B2DR35_STRPN/79-234
B2DTX6_STRPN/101-270
B2DZ93_STRPN/101-270
B2E288_STRPN/79-234
B2E2H4_STRPN/35-191
B2E2X6_STRPN/101-270
B2G3J7_9BACL/39-217
B2G7T0_LACRJ/52-229
B2G8L3_LACRJ/58-235
B2GDB6_LACF3/90-282
B2I3P7_ACIBC/57-236
B2I7F7_XYLF2/1-133
B2IRW6_STRPS/101-270
B2JSE3_BURP8/53-231
B2JSI6_BURP8/54-232
B2JXN8_BURP8/53-231
B2JY39_BURP8/53-178
B2JY61_BURP8/55-234
B2JZR0_YERPB/56-235
B2K7B4_YERPB/6-72
B2KAH6_YERPB/51-141
B2L3H0_SORCE/213-307
B2LS93_9VIBR/52-229
B2M0P3_STAAU/43-220
B2N019_ECOLX/1-135
B2N0E2_ECOLX/48-223
B2N2F1_ECOLX/51-228
B2N3L2_ECOLX/52-226
B2N7H9_ECOLX/104-271
B2N8I1_ECOLX/57-236
B2NB03_ECOLX/110-281
B2NW17_ECO57/48-223
B2NY14_ECO57/52-226
B2NY94_ECO57/97-136
B2NY96_ECO57/56-118
B2NZF4_ECO57/52-226
B2P963_ECO57/56-118
B2PAK5_ECO57/52-226
B2PD27_ECO57/97-136
B2PDJ2_ECO57/52-226
B2PDU9_ECO57/48-223
B2PKH5_ECO57/52-226
B2PM87_ECO57/48-223
B2PQT5_ECO57/56-118
B2PQT6_ECO57/97-136
B2PTL0_ECO57/52-226
B2PVU0_PROST/52-229
B2PVV5_PROST/52-123
B2Q636_PROST/2-92
B2SJX7_XANOP/5-146
B2SMI6_XANOP/1-48
B2T0Q9_BURPP/55-234
B2T0R0_BURPP/54-232
B2T1Z5_BURPP/54-232
B2TRD9_CLOBB/158-303
B2TSP4_SHIB3/57-236
B2TZ38_SHIB3/87-255
B2TZP4_SHIB3/48-223
B2U009_SHIB3/52-226
B2U5G9_ECOLX/56-235
B2U5W6_ECOLX/11-69
B2V1S1_CLOBA/157-303
B2VA92_SULSY/38-214
B2ZYV8_BPMR2/68-246
B3A5G9_ECO57/48-223
B3AEW6_ECO57/56-118
B3AEW8_ECO57/97-136
B3AI12_ECO57/48-223
B3AJZ1_ECO57/52-226
B3APK8_ECO57/97-136
B3APL0_ECO57/56-118
B3AW00_ECO57/52-226
B3B4G8_ECO57/52-226
B3B5E1_ECO57/56-118
B3B5E3_ECO57/97-136
B3B6T6_ECO57/52-225
B3B9N4_ECO57/52-226
B3BA74_ECO57/48-223
B3BAB7_ECO57/52-226
B3BBL5_ECO57/48-223
B3BHW6_ECO57/52-226
B3BPL6_ECO57/97-136
B3BPL8_ECO57/56-118
B3BQM5_ECO57/52-226
B3BSS0_ECO57/48-223
B3C122_ECO57/56-118
B3C124_ECO57/97-136
B3C168_ECO57/52-226
B3C4K8_ECO57/52-226
B3CAU0_9BACE/67-244
B3DNZ9_BIFLD/61-238
B3DPM8_BIFLD/51-228
B3DPV0_BIFLD/69-246
B3DQK5_BIFLD/40-217
B3DTH3_BIFLD/68-245
B3E288_GEOLS/54-230
B3E804_GEOLS/54-230
B3EBY1_GEOLS/53-230
B3EDH3_CHLL2/62-239
B3EE87_CHLL2/55-232
B3EEU3_CHLL2/34-211
B3EJ93_CHLPB/52-230
B3EJV0_CHLPB/53-230
B3G2L3_PSEAE/53-231
B3HC73_ECOLX/56-235
B3HIR4_ECOLX/17-196
B3HIV0_ECOLX/48-223
B3HL32_ECOLX/56-235
B3HMZ1_ECOLX/48-223
B3HN66_ECOLX/56-235
B3HPU5_ECOLX/56-235
B3HYG7_ECOLX/56-235
B3HYH5_ECOLX/54-232
B3HYL2_ECOLX/51-228
B3I2J4_ECOLX/52-226
B3I2L4_ECOLX/56-235
B3I3H6_ECOLX/52-229
B3I638_ECOLX/53-230
B3IA46_ECOLX/12-80
B3IDN7_ECOLX/48-223
B3IM75_ECOLX/1-92
B3IN31_ECOLX/48-223
B3ISN6_ECOLX/52-225
B3J3J7_BACAN/62-241
B3J7U3_BACAN/62-241
B3JCH6_BACAN/67-244
B3JCZ4_BACAN/139-295
B3JEH2_9BACE/1-131
B3JKB4_9BACE/1-160
B3JL31_9BACE/54-231
B3JLW3_9BACE/54-231
B3QG03_RHOPT/53-229
B3QGQ7_RHOPT/53-229
B3R092_PHYMT/72-255
B3SFQ3_TRIAD/1-93
B3U4P5_9BACT/56-233
B3W7P0_LACCB/93-252
B3WCF6_LACCB/97-254
B3WF51_LACCB/124-289
B3WG52_ECOLX/56-235
B3WIC4_ECOLX/48-223
B3WJ70_ECOLX/53-230
B3WR55_ECOLX/111-278
B3WUP0_ECOLX/52-226
B3WYZ6_SHIDY/56-235
B3X618_SHIDY/48-223
B3X735_SHIDY/52-227
B3X762_SHIDY/11-69
B3X784_SHIDY/38-121
B3XBH7_ECOLX/56-235
B3XC86_ECOLX/52-226
B3XDU5_ECOLX/48-223
B3XDZ8_ECOLX/1-73
B3XEA4_ECOLX/51-228
B3XSR2_UREUR/67-224
B3Y0C9_ECO11/57-236
B3Y1J4_ECO11/53-230
B3Y1L7_ECO11/56-235
B3YJI5_SALET/49-223
B3Z1Y8_BACCE/37-228
B3ZGV2_BACCE/132-295
B3ZX17_BACCE/132-295
B3ZXI8_BACCE/119-290
B4A444_SALNE/49-223
B4ALR8_BACPU/70-265
B4AMA2_BACPU/112-301
B4BPL7_9BACI/111-296
B4D5K2_9BACT/1-80
B4E5J0_BURCJ/55-234
B4E7R0_BURCJ/53-231
B4F4F6_SALTY/54-231
B4RHY5_PHEZH/53-230
B4RIP3_PHEZH/53-230
B4RJ93_NEIG2/71-226
B4RMU1_NEIG2/72-226
B4T185_SALNS/56-223
B4T4E8_SALNS/49-223
B4TGX8_SALHS/49-223
B4TH88_SALHS/54-231
B4TL38_SALET/56-235
B4TLY1_SALSV/57-236
B4TMP9_SALSV/56-223
B4TU20_SALSV/49-223
B4U4S6_STREM/102-290
B4U7X8_HYDS0/65-226
B4UD68_ANASK/80-228
B4UE76_ANASK/57-234
B4UIF4_ANASK/57-234
B4UYG4_9ACTO/65-242
B4UYS0_9ACTO/1-106
B4W639_9CAUL/36-212
B4W8I9_9CAUL/53-229
B4WES0_9CAUL/559-735
B4WT45_9SYNE/1-108
B4WUB5_9SYNE/45-179
B4WV42_9SYNE/1-144
B4XYS7_9CAUD/64-239
B5AX24_9CAUD/94-253
B5BDS1_SALPK/1-88
B5BKZ7_SALPK/49-223
B5BVF8_SALET/49-223
B5BYP9_SALET/59-223
B5C874_SALET/49-223
B5CBY3_SALET/56-223
B5CKI2_SALET/57-236
B5CQ27_9FIRM/53-233
B5CT63_9FIRM/133-307
B5D2H2_9BACE/67-244
B5D4E7_9BACE/68-245
B5E758_STRP4/101-270
B5EK38_ACIF5/116-256
B5EKB4_ACIF5/55-233
B5EM07_ACIF5/56-234
B5EM23_ACIF5/12-190
B5ERB3_ACIF5/116-256
B5F502_SALA4/49-223
B5FQ92_SALDC/56-223
B5FTA3_SALDC/51-223
B5GPH8_STRCL/82-214
B5H840_STRPR/3-147
B5IXG7_9RHOB/56-233
B5IYF4_9RHOB/1-75
B5J396_9RHOB/8-123
B5J5K1_9RHOB/1-89
B5J5K2_9RHOB/1-59
B5J6Y0_9RHOB/53-231
B5J763_9RHOB/1-90
B5J7U2_9RHOB/56-197
B5J8A3_9RHOB/1-48
B5K020_9RHOB/20-197
B5K458_9RHOB/10-153
B5K4L1_9RHOB/6-183
B5K7V5_9RHOB/45-222
B5KEJ3_9RHOB/58-235
B5LJF8_9CAUD/67-238
B5LJT2_9CAUD/73-230
B5LKS3_9CAUD/54-224
B5LLE3_9CAUD/54-224
B5LMA2_9CAUD/68-230
B5LPM0_9CAUD/76-241
B5MAA9_9NOCA/59-234
B5MMC1_SALET/49-223
B5MUB2_SALET/59-223
B5MYA7_SALET/49-223
B5N366_SALET/56-224
B5N7F8_SALET/56-223
B5N9J7_SALET/49-223
B5NTI5_SALET/49-223
B5P726_SALET/49-223
B5PIF1_SALET/49-223
B5PKK6_SALET/56-223
B5PVQ5_SALHA/49-223
B5Q1C4_SALHA/56-223
B5Q339_SALVI/49-223
B5QRM9_LACRH/110-284
B5QRW8_LACRH/55-232
B5R2H6_SALEP/51-223
B5R9S9_SALG2/51-223
B5RVY5_RALSO/447-626
B5RWM2_RALSO/225-361
B5RXB3_RALSO/45-211
B5RXQ2_RALSO/55-234
B5RXR4_RALSO/55-193
B5RY23_RALSO/6-75
B5RY55_RALSO/345-525
B5RZG0_RALSO/124-302
B5RZP5_RALSO/33-212
B5RZS5_RALSO/51-230
B5S0I7_RALSO/349-476
B5S1F8_RALSO/246-425
B5S1R1_RALSO/568-723
B5S2M3_RALSO/951-1130
B5S2X0_RALSO/372-550
B5S3L2_RALSO/446-625
B5S3Q0_RALSO/293-458
B5S473_RALSO/48-227
B5S4L7_RALSO/271-392
B5S4Q9_RALSO/55-234
B5S5I1_RALSO/289-454
B5S666_RALSO/19-198
B5S7Q6_RALSO/249-383
B5S8S2_RALSO/1-94
B5S8X7_RALSO/480-659
B5S9N6_RALSO/117-263
B5UNC7_BACCE/132-295
B5UTM5_BACCE/93-207
B5WBP3_9BURK/55-140
B5WBP4_9BURK/1-94
B5WWK7_9BURK/55-234
B5XIB1_STRPZ/334-499
B5XJV9_STRPZ/103-290
B5Y0I0_KLEP3/113-270
B5Y2A0_KLEP3/48-223
B5YPG2_ECO5E/97-136
B5YPG4_ECO5E/85-135
B5YTB5_ECO5E/52-226
B5Z349_ECO5E/52-226
B5Z4P4_ECO5E/48-223
B5ZDY1_GLUDA/57-231
B5ZK85_GLUDA/57-231
B6AKX7_9BACT/202-276
B6AM43_9BACT/51-228
B6AQ40_9BACT/1-60
B6ARZ2_9BACT/53-230
B6ARZ7_9BACT/55-231
B6AS00_9BACT/50-217
B6AS75_9BACT/1-45
B6ASD9_9BACT/54-231
B6AZ00_9RHOB/53-231
B6BL01_9PROT/53-231
B6CLL0_MYCMR/63-240
B6CLZ4_9MYCO/63-240
B6EV18_9MICO/67-242
B6FKU7_9CLOT/2-88
B6FMG1_9CLOT/83-255
B6FMM3_9CLOT/74-253
B6FNP3_9CLOT/78-259
B6FTS1_9CLOT/162-308
B6FUY9_9CLOT/74-253
B6FVV1_9CLOT/61-198
B6G1Y1_9CLOT/163-311
B6G8L7_9ACTN/53-230
B6G8Q5_9ACTN/1-45
B6GAG0_9ACTN/28-210
B6GCC6_9ACTN/56-233
B6GCD0_9ACTN/53-135
B6GCD1_9ACTN/1-71
B6GDC7_9ACTN/60-238
B6GEJ4_9ACTN/54-231
B6GEM9_9ACTN/61-238
B6I1C2_ECOSE/104-271
B6I2P4_ECOSE/48-223
B6IA77_ECOSE/52-227
B6VNL9_PHOAA/48-100
B6VVT8_9BACE/54-231
B6VYK6_9BACE/1-74
B6W5Z9_9BACE/45-222
B6W6D9_9FIRM/67-227
B6XKP9_9ENTR/14-183
B6XVJ3_9BIFI/412-572
B6XVL9_9BIFI/1-146
B6ZSU0_ECO57/48-223
B6ZTN4_ECO57/52-226
B7A349_ECO57/52-226
B7A3M3_ECO57/52-225
B7A4M4_ECO57/52-226
B7A4X7_ECO57/85-135
B7A4X9_ECO57/97-136
B7ADN6_9BACE/55-232
B7ADY6_9BACE/55-232
B7AUR4_9BACE/150-306
B7C9U3_9FIRM/102-282
B7CAB5_9FIRM/63-244
B7CEA9_9FIRM/53-231
B7CP73_BURPS/56-233
B7CX89_BURPS/59-236
B7D078_BURPS/39-216
B7DQI5_9BACL/54-232
B7DQI7_9BACL/57-215
B7DR40_9BACL/105-287
B7DSQ0_9BACL/46-223
B7DU29_9BACL/1-176
B7DUS4_9BACL/1-36
B7DUS5_9BACL/57-190
B7DVF0_9BACL/1-179
B7FD84_9ENTR/52-229
B7GGN7_ANOFW/130-300
B7GM83_ANOFW/52-229
B7GPQ0_BIFLS/68-245
B7GSR8_BIFLS/543-720
B7GU53_BIFLS/6-153
B7GUL2_BIFLS/6-153
B7HF92_BACC4/132-295
B7HM91_BACC7/62-241
B7HRL7_BACC7/132-295
B7I0Q7_BACC7/53-230
B7I9R3_ACIB5/57-236
B7IJX6_BACC2/132-295
B7IZE5_BACC2/129-295
B7J6H4_ACIF2/12-190
B7J9H7_ACIF2/53-230
B7JAE2_ACIF2/123-258
B7JAS8_ACIF2/56-234
B7JR85_BACC0/132-295
B7L033_METC4/53-230
B7L3E4_METC4/63-241
B7L3H0_METC4/53-230
B7LD25_ECO55/57-236
B7LE12_ECO55/48-223
B7LI53_ECO45/53-230
B7LIV7_ECOLU/57-236
B7LJ90_ECOLU/52-229
B7LNJ5_ESCF3/48-223
B7LXS4_ECO8A/48-223
B7MNB3_ECO45/48-223
B7MPV9_ECO81/52-226
B7MS97_ECO81/52-226
B7MTA5_ECO81/48-223
B7NH30_ECOLU/48-223
B7NI58_ECO7I/52-229
B7NUS7_ECO7I/57-236
B7NVD1_ECO7I/48-223
B7R6S0_9THEO/65-236
B7R7K1_9THEO/54-163
B7RA93_9THEO/156-304
B7RGF2_9RHOB/56-233
B7RQG8_9RHOB/57-234
B7RRT2_9RHOB/1-146
B7UP16_ECO27/56-235
B7UQZ0_ECO27/48-223
B7V6I1_PSEA8/76-246
B7WQ86_COMTE/54-221
B7XGG9_PSEPU/65-243
B7XGP6_PSEPU/53-230
B8CMQ7_SHEPW/53-230
B8D1A6_HALOH/139-328
B8D6T8_BUCAT/51-223
B8D8I4_BUCA5/51-223
B8DHI8_LISMH/105-278
B8EFZ7_SHEB2/53-231
B8EIX3_METSB/53-229
B8F0H4_THASP/51-228
B8FX90_DESHD/77-253
B8G345_CHLAD/37-215
B8HLV3_CYAP4/35-213
B8HYT8_CYAP4/35-213
B8I3V2_CLOCE/167-331
B8J502_ANAD2/57-234
B8J6T2_ANAD2/82-230
B8JDP5_ANAD2/57-193
B8JFL7_ANAD2/57-234
B8LIT5_LACRH/62-239
B8R682_9CAUD/72-244
B8ZMH6_STRPJ/101-270
B9B2P7_9BURK/53-231
B9B2S4_9BURK/55-234
B9B2S5_9BURK/55-233
B9BAS4_9BURK/53-231
B9BF99_9BURK/52-229
B9BFB7_9BURK/55-234
B9BK49_9BURK/53-231
B9BLN0_9BURK/55-234
B9BNZ9_9BURK/53-231
B9BUP5_9BURK/55-234
B9C455_9BURK/53-231
B9C5N4_9BURK/55-234
B9C988_9BURK/53-231
B9CEY6_9BURK/55-234
B9CUF4_STACP/115-274
B9DJE9_STACT/67-247
B9DNB8_STACT/112-290
B9DTQ2_STRU0/84-291
B9DY00_CLOK1/152-301
B9E787_MACCJ/123-288
B9EBP6_MACCJ/78-234
B9ISY8_BACCQ/53-230
B9J078_BACCQ/83-248
B9JQB7_AGRRK/71-158
B9JQN1_AGRRK/53-229
B9JRK9_AGRVS/57-234
B9JV94_AGRVS/57-234
B9K386_AGRVS/1-141
B9K608_AGRVS/53-231
B9KYY1_THERP/25-203
B9LDN2_CHLSY/23-202
B9MKT0_ANATD/50-229
B9MLD3_ANATD/137-311
B9MLH5_ANATD/54-231
B9MLT0_ANATD/54-231
B9MLT1_ANATD/39-218
B9MNZ5_ANATD/59-236
B9NWX3_9RHOB/56-183
B9TAZ4_RICCO/47-224
B9TSK8_VIBCH/69-246
B9WWY5_STRSU/100-288
B9XA29_9BACT/79-214
B9Y7P5_9FIRM/106-273
B9YEI9_9FIRM/109-255
B9YEJ1_9FIRM/71-243
B9Z145_9NEIS/53-229
C0AVZ7_9ENTR/17-183
C0B614_9FIRM/44-221
C0B6G4_9FIRM/68-238
C0B6X6_9FIRM/53-233
C0B871_9FIRM/139-292
C0B8U2_9FIRM/68-238
C0BE68_9FIRM/94-255
C0BEH9_9FIRM/1-71
C0BEI0_9FIRM/61-174
C0C590_9CLOT/149-307
C0CJD8_9FIRM/109-255
C0CR46_9FIRM/65-212
C0CS95_9FIRM/150-305
C0CZ17_9CLOT/172-309
C0EFG8_9CLOT/175-310
C0EI08_9CLOT/94-255
C0ESP4_9FIRM/61-238
C0EXG8_9FIRM/74-253
C0EYI5_9FIRM/150-316
C0FN78_9FIRM/76-256
C0FNA5_9FIRM/53-233
C0FQQ8_9FIRM/75-254
C0FYF9_9FIRM/160-305
C0M813_STRE4/102-291
C0MA48_STRE4/67-234
C0MCJ8_STRS7/68-252
C0MGF1_STRS7/102-291
C0N574_9GAMM/148-231
C0PVX0_SALPC/56-223
C0Q7K2_SALPC/41-223
C0QBK6_DESAH/56-233
C0QC12_DESAH/50-229
C0QEZ1_DESAH/51-164
C0QEZ2_DESAH/1-69
C0QID3_DESAH/51-229
C0QUG9_PERMH/37-222
C0QUU0_PERMH/32-210
C0VSA8_9CORY/14-102
C0VU34_9CORY/56-234
C0WC47_9FIRM/109-255
C0WR51_LACBU/85-246
C0WT88_LACBU/88-261
C0WU60_LACBU/110-281
C0X037_LACFE/103-293
C0X4T9_ENTFA/86-264
C0X9C7_ENTFA/105-277
C0XGQ5_LACHI/85-246
C0XMD2_LACHI/111-281
C0XQD7_9CORY/60-237
C0XQV6_9CORY/58-237
C0XR30_9CORY/60-237
C0XTM0_9CORY/55-233
C0XXA4_BURPS/56-233
C0YEV0_BURPS/11-188
C0YXX7_LACRE/61-238
C0Z1F3_LACRE/52-229
C0Z717_BREBN/89-246
C0Z7Z7_BREBN/145-297
C1ADH4_GEMAT/53-231
C1AG60_MYCBT/63-119
C1AI90_MYCBT/63-223
C1ASB8_RHOOB/6-119
C1BDN4_RHOOB/1-57
C1BDN8_RHOOB/72-197
C1C8U7_STRP7/101-270
C1C9M8_STRP7/79-234
C1CFT2_STRZJ/101-270
C1CHP4_STRZP/36-191
C1CM47_STRZP/101-270
C1CSX2_STRZT/101-270
C1DL64_AZOVD/55-234
C1DUZ9_SULAA/40-218
C1EQA2_BACC3/51-172
C1EUS2_BACC3/132-295
C1F2E7_ACIC5/55-232
C1F7T7_ACIC5/37-204
C1FKD1_CLOBJ/65-234
C1FNL2_CLOBJ/134-302
C1FRC8_CLOBJ/64-243
C1FRX4_CLOBJ/77-249
C1HMB9_9ESCH/1-109
C1HPB1_9ESCH/48-223
C1HTV3_9ESCH/57-126
C1HU49_9ESCH/54-232
C1HU55_9ESCH/1-73
C1HYJ2_NEIGO/71-225
C1IBH0_9CLOT/148-301
C1IUM6_ENTCL/54-231
C1KVK7_LISMC/105-278
C1MC71_9ENTR/49-223
C1NBQ2_9ESCH/48-223
C1NH33_9ESCH/57-236
C1P9W1_BACCO/150-299
C2BCK5_9FIRM/68-251
C2BFQ5_9FIRM/1-87
C2BHU6_9FIRM/106-261
C2BHZ1_9FIRM/1-102
C2BI42_9FIRM/158-302
C2CI97_9FIRM/77-224
C2CIC6_9FIRM/105-261
C2CJ38_9FIRM/56-233
C2CLQ4_CORST/56-175
C2CS67_CORST/56-192
C2CT69_CORST/57-170
C2CT75_CORST/1-38
C2D1I7_LACBR/55-232
C2D573_LACBR/110-281
C2DDF0_ENTFA/86-264
C2DFD5_ENTFA/105-277
C2DGR5_ENTFA/101-264
C2DNE1_ECOLX/48-223
C2DPE5_ECOLX/56-235
C2E538_LACJO/101-282
C2E6Z4_LACJO/58-246
C2EEI6_9LACO/108-279
C2EL09_9LACO/100-287
C2EW14_9LACO/108-278
C2F8U4_LACPA/53-233
C2FAH3_LACPA/93-252
C2FEW1_LACPA/124-289
C2GJV9_9CORY/9-90
C2GJW7_9CORY/10-189
C2GJZ7_9CORY/63-241
C2GL00_9CORY/1-109
C2GLJ8_LACRE/78-250
C2GNW2_LACRE/52-229
C2GRJ1_LACRE/51-228
C2GTW9_BIFLI/53-211
C2GX29_BIFLI/55-232
C2GXB2_BIFLI/52-229
C2GXR0_BIFLI/51-228
C2GY20_BIFLI/76-254
C2H1J3_ENTFA/105-277
C2H277_ENTFA/73-265
C2H5K7_ENTFA/86-264
C2HBH3_ENTFC/104-278
C2HQW7_LACAC/103-287
C2I1P5_VIBCH/1-144
C2I3E9_VIBCH/1-164
C2IA38_VIBCH/52-229
C2IAH0_VIBCH/1-73
C2IBT1_VIBCH/109-286
C2JJC2_ENTFA/15-192
C2JPU6_ENTFA/105-277
C2JY25_LACRH/116-284
C2KBA6_9LACO/100-284
C2KL92_LEUMC/131-287
C2L0N8_9FIRM/164-306
C2LH14_PROMI/51-222
C2LQA4_STRSL/102-278
C2LX84_STAHO/69-244
C2LYD1_STAHO/112-283
C2MRM8_BACCE/132-295
C2MUN6_BACCE/39-216
C2N784_BACCE/132-295
C2NNT4_BACCE/132-295
C2NRL1_BACCE/27-219
C2NRZ7_BACCE/64-185
C2P4Q5_BACCE/132-295
C2PL69_BACCE/132-295
C2PPG0_BACCE/39-216
C2PPK7_BACCE/42-223
C2PQI4_BACCE/87-206
C2Q1Q2_BACCE/128-295
C2QFD0_BACCE/70-243
C2QI50_BACCE/130-296
C2QTI7_BACCE/61-235
C2QZ64_BACCE/132-295
C2REH0_BACCE/132-295
C2RU07_BACCE/132-295
C2RY97_BACCE/10-174
C2S7Z5_BACCE/5-140
C2SA43_BACCE/132-295
C2SCZ0_BACCE/39-216
C2SDJ0_BACCE/34-213
C2SQS5_BACCE/45-220
C2SR34_BACCE/128-295
C2T759_BACCE/132-295
C2TH29_BACCE/10-174
C2TN00_BACCE/132-295
C2U3G9_BACCE/140-296
C2UHF9_BACCE/30-223
C2UJS8_BACCE/132-295
C2V1M2_BACCE/140-296
C2VHS7_BACCE/140-296
C2VL03_BACCE/32-221
C2VZW0_BACCE/132-295
C2WCY2_BACCE/141-295
C2WR45_BACCE/26-222
C2WTN5_BACCE/132-295
C2WX82_BACCE/49-223
C2X042_BACCE/46-219
C2X317_BACCE/140-296
C2XHM6_BACCE/132-295
C2XLB5_BACCE/11-206
C2XM13_BACCE/108-224
C2XUN4_BACCE/340-493
C2XY83_BACCE/18-197
C2Y046_BACCE/128-295
C2YGC8_BACCE/132-295
C2YJJ9_BACCE/39-216
C2YXE5_BACCE/132-295
C2Z079_BACCE/52-229
C2Z154_BACCE/58-186
C2ZDN8_BACCE/129-295
C2ZYD9_BACCE/129-295
C3ABQ2_BACMY/128-295
C3ARH8_BACMY/141-295
C3AVZ0_BACMY/46-223
C3B916_BACMY/141-295
C3BE88_BACMY/44-218
C3BQU2_9BACI/140-295
C3BV19_9BACI/1-116
C3C6X9_BACTU/7-143
C3C8T8_BACTU/133-295
C3CC51_BACTU/135-300
C3CE64_BACTU/50-217
C3CQ09_BACTU/132-295
C3CR36_BACTU/120-285
C3CSR6_BACTU/7-143
C3CVC9_BACTU/36-213
C3CX57_BACTU/50-217
C3D268_BACTU/7-143
C3D802_BACTU/132-295
C3DAJ0_BACTU/36-213
C3DCQ6_BACTU/120-285
C3DR56_BACTS/132-295
C3DUW8_BACTS/11-206
C3DV16_BACTS/24-203
C3DZR1_BACTU/1-43
C3E9F3_BACTU/132-295
C3ED16_BACTU/73-187
C3ED92_BACTU/1-68
C3ERH3_BACTK/132-295
C3EUN6_BACTK/1-116
C3F7Y8_BACTU/132-295
C3FBR6_BACTU/27-218
C3FCS1_BACTU/134-300
C3FDN9_BACTU/5-140
C3FDW2_BACTU/8-143
C3FFP2_BACTB/50-217
C3FKL3_BACTB/7-143
C3FRD9_BACTB/132-295
C3FWA4_BACTB/120-285
C3FWE8_BACTB/36-213
C3G909_BACTU/132-295
C3GBY9_BACTU/12-174
C3GHA7_BACTU/5-140
C3GPW6_BACTU/132-295
C3GSP9_BACTU/40-220
C3H755_BACTU/132-295
C3HJ20_BACTU/10-174
C3HPS5_BACTU/139-295
C3HYW6_BACTU/42-237
C3I712_BACTU/132-295
C3IBQ7_BACTU/120-285
C3IMH3_BACTU/73-187
C3IQ77_BACTU/132-295
C3JNN1_RHOER/73-231
C3JSM1_RHOER/66-241
C3K884_PSEFS/54-232
C3KKK5_RHISN/58-236
C3KL40_RHISN/53-230
C3KN51_RHISN/53-230
C3KQM3_RHISN/53-230
C3KSL2_CLOB6/75-225
C3KU14_CLOB6/16-162
C3KWG2_CLOB6/133-303
C3KWT6_CLOB6/11-163
C3KZQ8_CLOB6/58-234
C3KZW2_CLOB6/55-229
C3L3Q1_CLOB6/64-234
C3L694_BACAC/66-245
C3L8B2_BACAC/45-223
C3L8V6_BACAC/139-295
C3LHI8_BACAC/66-245
C3MFD8_RHISN/53-231
C3P4W2_BACAA/45-223
C3P6E7_BACAA/62-241
C3PAG7_BACAA/139-295
C3PCQ9_BACAA/66-245
C3PFF1_CORA7/63-242
C3PFK1_CORA7/63-242
C3PIT0_CORA7/1-148
C3PKZ0_CORA7/63-242
C3PLE4_CORA7/39-218
C3Q416_9BACE/1-82
C3Q520_9BACE/54-231
C3QR16_9BACE/57-234
C3R8H5_9BACE/54-231
C3R8S7_9BACE/17-80
C3R8V0_9BACE/55-232
C3RCA0_9BACE/9-111
C3RDB3_9BACE/54-231
C3RN35_9FIRM/140-289
C3SED7_ECOLX/48-223
C3UMY7_9MICO/52-227
C3UVC8_9BURK/53-231
C3VML8_9FIRM/56-233
C3WAY3_FUSMR/62-219
C3WET0_FUSMR/62-238
C3WFV1_FUSMR/71-245
C3WGH1_FUSMR/77-244
C3WGH2_FUSMR/71-244
C3X1Q0_OXAFO/83-255
C4F8F0_9ACTN/30-164
C4FL99_9AQUI/37-214
C4FTV1_9FIRM/114-291
C4G283_ABIDE/162-311
C4G561_ABIDE/109-255
C4GBP0_9FIRM/68-252
C4GDS3_9FIRM/154-319
C4GND8_YERPN/1-175
C4GNY9_YERPN/57-236
C4GPM1_YERPN/1-123
C4GYS9_YERPN/397-513
C4GYV6_YERPE/57-236
C4H3Z4_YERPE/1-171
C4H4X8_YERPE/1-123
C4H5M5_YERPE/47-226
C4H7B7_YERPE/1-73
C4H9K3_YERPE/1-175
C4HBD9_YERPE/51-141
C4HBR5_YERPE/57-236
C4HMV6_YERPE/17-196
C4HQ23_YERPE/1-123
C4HQ42_YERPE/1-37
C4HQ43_YERPE/57-166
C4HRN4_YERPE/57-238
C4HSN3_YERPE/57-236
C4HU65_YERPE/17-196
C4HVM6_YERPE/1-165
C4HZC0_YERPE/1-73
C4I0T8_YERPE/51-141
C4IFB0_CLOBU/26-183
C4IMU6_CLOBU/149-300
C4KBH8_THASP/45-222
C4KBJ2_THASP/51-228
C4L462_EXISA/105-291
C4LB74_TOLAT/53-230
C4LC80_TOLAT/76-251
C4LF51_TOLAT/53-230
C4RGA2_9ACTO/61-238
C4SUJ4_YERFR/14-57
C4UEN3_YERAL/36-112
C4UES9_YERAL/1-41
C4UET8_YERAL/1-35
C4VM23_9LACO/72-243
C4VNY6_9LACO/118-274
C4VT58_9LACO/102-282
C4WC19_STAWA/116-291
C4WQY3_9RHIZ/1-144
C4X2W6_KLEPN/48-223
C4XAN3_KLEPN/9-179
C4XAQ2_KLEPN/1-37
C4XDB7_KLEPN/57-236
C4XE28_MYCFE/131-276
C4XHM7_DESMR/60-237
C4XHP2_DESMR/9-57
C4XNF9_DESMR/54-231
C4XQH9_DESMR/12-189
C4YUZ1_9RICK/1-95
C4YVP7_9RICK/1-172
C4YX88_9RICK/1-53
C4YXK1_9RICK/1-152
C4YXS5_9RICK/1-100
C4YY46_9RICK/1-39
C4YY47_9RICK/1-135
C4YYJ8_9RICK/2-93
C4YYT9_9RICK/2-80
C4Z4M1_EUBE2/164-308
C4ZBU9_EUBR3/159-306
C4ZCC4_EUBR3/68-256
C4ZDH3_EUBR3/53-233
C4ZE43_EUBR3/83-255
C4ZE67_EUBR3/61-238
C4ZIB8_THASP/45-222
C4ZIM2_THASP/54-231
C4ZJB0_THASP/56-233
C4ZMR2_THASP/45-222
C4ZT44_ECOBW/48-223
C4ZVA9_ECOBW/52-226
C5A967_BURGB/52-229
C5AGQ8_BURGB/59-236
C5AMZ2_BURGB/52-229
C5ANB9_BURGB/53-231
C5CCB2_MICLC/64-239
C5CDB1_KOSOT/46-224
C5CDC5_KOSOT/47-224
C5CE16_KOSOT/53-230
C5CEF7_KOSOT/47-224
C5CEK1_KOSOT/53-230
C5CFY6_KOSOT/47-224
C5CHH1_KOSOT/47-224
C5CHJ7_KOSOT/47-224
C5CHT0_KOSOT/47-224
C5CHT8_KOSOT/47-224
C5CLE0_VARPS/53-231
C5CLR9_VARPS/63-241
C5CWJ4_VARPS/52-229
C5D092_VARPS/54-231
C5D641_GEOSW/127-301
C5EAV1_BIFLI/42-219
C5EAW7_BIFLI/1-160
C5EAW8_BIFLI/77-254
C5EDH3_BIFLI/12-160
C5EDI5_BIFLI/51-228
C5EDK5_BIFLI/40-217
C5EL59_9FIRM/151-309
C5F3N2_LACPA/93-252
C5F422_LACPA/124-289
C5F4C7_LACPA/97-254
C5FB25_LACPA/53-233
C5G1E7_9LACO/112-268
C5G3Y6_9LACO/72-243
C5I645_9VIRU/66-244
C5IHL4_9CAUD/72-254
C5IUH8_9CAUD/80-235
C5N3U9_STAA3/68-246
C5N6A8_STAA3/122-281
C5Q3H8_STAAU/122-281
C5Q9T4_STAEP/114-289
C5QRY7_STAEP/66-240
C5QT61_STAEP/116-272
C5QXT0_STAEP/114-287
C5RBN1_WEIPA/124-296
C5T0M5_ACIDE/1-167
C5T832_ACIDE/56-173
C5TBU1_ACIDE/53-230
C5TCE3_ACIDE/57-234
C5UVX6_CLOBO/157-303
C5VPS0_CLOBO/132-302
C5VZI7_STRSE/102-288
C5W658_ECOBB/48-223
C5WET6_STRDG/102-291
C5WHH8_STRDG/70-251
C5WID4_STRDG/66-236
C5ZDA2_BURPS/58-238
C5ZZH2_ECOLX/52-229
C6BG35_RALP1/53-230
C6CZR8_PAESJ/109-269
C6DMT7_MYCTK/63-223
C6DWA9_MYCTK/14-154
C6DWB0_MYCTK/63-119
C6DZE6_GEOSM/54-230
C6EBK9_ECOBD/48-223
C6GPS7_STRSX/102-288
C6GW61_STRS4/102-288
C6HTM5_9BACT/51-228
C6HUE6_9BACT/54-231
C6HUT2_9BACT/42-219
C6HV76_9BACT/57-233
C6HWR0_9BACT/1-128
C6HXN8_9BACT/27-204
C6HYS7_9BACT/27-203
C6I032_9BACT/51-228
C6I067_9BACT/54-231
C6I077_9BACT/66-243
C6IXL9_9BACL/109-298
C6J0G6_9BACL/53-236
C6J0W6_9BACL/160-283
C6J5L1_9BACL/46-223
C6J8E2_9FIRM/68-238
C6JBE2_9FIRM/83-255
C6JFD5_9FIRM/156-310
C6JPN3_FUSVA/80-229
C6KTX1_9BACT/57-234
C6KU82_9BACT/59-221
C6KUC2_9BACT/55-232
C6KV25_9BACT/53-231
C6KVH4_9BACT/55-232
C6KVQ1_9BACT/54-231
C6KWG3_9BACT/54-231
C6L0X2_9BACT/57-234
C6L9H9_9FIRM/153-294
C6LGD5_9FIRM/53-233
C6N1X5_9GAMM/53-230
C6N4B2_9GAMM/53-230
C6NRN1_9GAMM/50-226
C6NTU3_9GAMM/53-231
C6NWV9_9GAMM/50-226
C6PP34_9CLOT/57-228
C6PZR2_9CLOT/62-246
C6Q2Q0_9CLOT/68-219
C6RLT0_ACIRA/56-153
C6RTJ2_VIBCH/53-230
C6STV9_STRMN/101-289
C6ULY3_ECOBR/48-223
C6UPE1_ECO5T/48-223
C6UPF2_ECO5T/52-226
C6UV07_ECO5T/52-226
C6V3J0_ECO5T/97-136
C6V3J4_ECO5T/85-135
C6VNV1_LACPJ/64-244
C6VPN9_LACPJ/105-272
C6Z733_9BACE/55-232
C6Z7S3_9BACE/1-51
C6Z7Y4_9BACE/54-231
C6ZBP8_9BACE/55-219
C6ZBS1_9BACE/55-232
C6ZBY3_9BACE/67-244
C7CFB0_METED/61-238
C7CN05_METED/54-231
C7CQN4_ENTFA/104-276
C7CTG8_ENTFA/71-253
C7CU23_ENTFA/63-251
C7CWG5_ENTFA/90-252
C7CY53_ENTFA/106-277
C7D2A0_ENTFA/60-243
C7D447_ENTFA/71-253
C7DCP5_9RHOB/14-168
C7G5N3_9FIRM/58-241
C7G8B9_9FIRM/160-311
C7GG48_9FIRM/74-253
C7GGY3_9FIRM/75-254
C7GIC5_9FIRM/80-255
C7GID8_9FIRM/82-255
C7H2V4_9FIRM/76-256
C7H4U3_9FIRM/159-303
C7H6P1_9FIRM/74-259
C7H6Z0_9FIRM/81-255
C7HAC2_9FIRM/6-146
C7HB21_9FIRM/68-241
C7HDC9_CLOTM/157-319
C7HHD9_CLOTM/48-225
C7HJK7_CLOTM/1-127
C7HSU9_9FIRM/67-224
C7HSZ9_9FIRM/106-261
C7ISR7_THEET/157-304
C7JIX4_ACEP3/55-232
C7JSM2_ACEPA/55-232
C7K1B9_ACEPA/55-232
C7KA17_ACEPA/55-232
C7KIR5_ACEPA/55-232
C7KSG1_ACEPA/55-232
C7L0Z5_ACEPA/55-232
C7L9P1_ACEPA/55-232
C7LKV3_MYCML/113-270
C7M1C9_ACIFD/52-225
C7MM79_CRYCD/9-178
C7N298_SLAHD/56-233
C7N2A0_SLAHD/60-237
C7N7L9_SLAHD/71-253
C7NGC6_KYTSD/63-239
C7P9X0_CHIPD/37-230
C7QDH0_CATAD/55-231
C7QEW0_CATAD/79-254
C7RGH3_ANAPD/155-300
C7RH76_ANAPD/55-238
C7RI67_ANAPD/77-227
C7RIW9_ACCPU/55-234
C7RIX2_ACCPU/54-231
C7RK34_ACCPU/52-230
C7RMZ7_ACCPU/54-231
C7RT26_ACCPU/54-231
C7RT31_ACCPU/52-230
C7RUH6_ACCPU/54-231
C7RVU9_ACCPU/45-222
C7RVV4_ACCPU/54-231
C7RW51_ACCPU/44-221
C7TDF8_LACRG/116-284
C7TK40_LACRL/122-284
C7U575_ENTFA/104-276
C7U6M4_ENTFA/76-253
C7UCI1_ENTFA/106-277
C7UG44_ENTFA/87-264
C7ULC6_ENTFA/104-276
C7UQJ9_ENTFA/86-264
C7US89_ENTFA/104-276
C7UUN3_ENTFA/86-264
C7V1U7_ENTFA/104-276
C7V539_ENTFA/86-264
C7V9G2_ENTFA/106-277
C7VC40_ENTFA/86-264
C7VEI6_ENTFA/73-261
C7VFW8_ENTFA/109-265
C7VGP2_ENTFA/73-265
C7VLC6_ENTFA/104-276
C7VNY5_ENTFA/86-264
C7VRT6_ENTFA/104-276
C7VWJ8_ENTFA/86-264
C7VZJ6_ENTFA/104-276
C7W373_ENTFA/86-264
C7W3Z5_ENTFA/73-265
C7W4X5_ENTFA/54-231
C7W5P2_ENTFA/104-276
C7W727_ENTFA/73-261
C7W9N9_ENTFA/86-264
C7WFS8_ENTFA/104-276
C7WI30_ENTFA/73-261
C7WK37_ENTFA/86-264
C7WNK8_ENTFA/86-264
C7WRR8_ENTFA/73-261
C7WU43_ENTFA/104-276
C7WWF5_ENTFA/106-277
C7X2H3_ENTFA/86-264
C7X6K8_9PORP/1-68
C7XHI6_9LACO/100-284
C7XPK5_9FUSO/62-254
C7XTH6_9LACO/105-273
C7XY88_9LACO/118-274
C7Y6I0_9LACO/100-284
C7Y847_9LACO/59-246
C7YAK9_ENTFA/86-264
C7YD88_ENTFA/73-261
C7YEG0_ENTFA/104-276
C7ZWR2_STAAU/1-137
C7ZX49_STAAU/68-243
C7ZXR0_STAAU/115-274
C7ZYN8_STAAU/66-244
C8A3K0_STAAU/1-137
C8A4T6_STAAU/115-274
C8A678_STAAU/66-244
C8ABI1_STAAU/1-137
C8AC53_STAAU/68-243
C8ACR3_STAAU/115-274
C8ADL8_STAAU/66-244
C8AIZ7_STAAU/115-274
C8AJW6_STAAU/68-246
C8AKJ1_STAAU/1-137
C8ALA6_STAAU/66-244
C8ARJ8_STAAU/1-137
C8ASS9_STAAU/115-274
C8CGJ6_ECOLX/54-232
C8CMD5_ENTCL/54-231
C8JUT8_LISMO/105-278
C8K084_LISMO/105-278
C8K6K7_LISMO/36-213
C8K943_LISMO/105-278
C8KM62_STAAU/115-274
C8KPW0_STAAU/69-241
C8L278_STAAU/68-246
C8L2K7_STAAU/115-274
C8L6A5_STAAU/1-89
C8LBH7_STAAU/115-274
C8LHK6_STAAU/115-274
C8LJ26_STAAU/68-246
C8LMN0_STAAU/39-108
C8LR66_STAAU/115-274
C8LUY9_STAAU/69-241
C8LXD2_STAAU/68-246
C8LXN0_STAAU/1-89
C8M081_STAAU/115-274
C8M814_STAAU/115-274
C8MAS0_STAAU/1-89
C8MFE5_STAAU/115-274
C8MGD3_STAAU/68-246
C8MPS5_STAAU/115-274
C8MQ17_STAAU/1-129
C8MR15_STAAU/39-108
C8MUA3_STAAU/1-106
C8MWX4_STAAU/115-274
C8MXZ7_STAAU/68-246
C8N190_STAAU/115-274
C8N305_STAAU/39-108
C8N568_STAAU/1-124
C8NG14_9LACT/150-288
C8NKT8_COREF/30-207
C8NQ74_COREF/55-231
C8NSP9_COREF/59-192
C8PAA8_9LACO/112-294
C8T0N7_KLEPR/113-270
C8T479_KLEPR/51-228
C8TBR8_KLEPR/50-225
C8TC17_KLEPR/56-235
C8TMA2_ECO26/52-226
C8TQB6_ECO26/48-223
C8TR58_ECO26/52-226
C8TS19_ECO26/52-225
C8U0W0_ECO10/48-223
C8U3D6_ECO10/97-274
C8U3V0_ECO10/52-225
C8U4Z7_ECO10/52-226
C8U5U2_ECO10/52-226
C8UC29_ECO1A/104-270
C8UCJ7_ECO1A/52-226
C8UN71_ECO1A/48-223
C8VXL3_DESAS/53-231
C8VXQ5_DESAS/116-193
C8VZE2_DESAS/61-229
C8VZQ8_DESAS/53-233
C8VZQ9_DESAS/53-231
C8W4Y5_DESAS/53-231
C8W5X5_DESAS/53-233
C8W682_DESAS/64-224
C8WH76_EGGLE/51-233
C8WLU5_EGGLE/64-199
C8WMX9_EGGLE/114-250
C8WNC0_EGGLE/211-324
C8WSQ7_ALIAD/57-234
C8WWR0_ALIAD/43-220
C8WZ15_DESRD/54-231
C8X1K6_DESRD/56-233
C8X674_NAKMY/67-244
C8XAX9_NAKMY/64-241
C8XCQ5_NAKMY/11-136
C8XCQ9_NAKMY/73-134
C8XCT2_NAKMY/515-692
C8XFK4_NAKMY/67-244
C8XFS0_NAKMY/71-248
C8ZYH3_ENTGA/104-276
C9A178_ENTGA/72-259
C9A4B7_ENTGA/53-231
C9A7Z7_ENTCA/105-277
C9AE85_ENTFC/104-278
C9AMV0_ENTFC/104-278
C9AW37_ENTCA/105-277
C9B574_ENTFC/104-278
C9B715_ENTFC/87-257
C9BB97_ENTFC/104-278
C9BLK4_ENTFC/90-257
C9BPI8_ENTFC/104-278
C9BQC5_ENTFC/47-225
C9BRA2_ENTFC/88-259
C9BY13_ENTFC/88-259
C9BYA8_ENTFC/104-278
C9C0L0_ENTFC/104-278
C9C5Z6_ENTFC/52-191
C9C6U3_ENTFC/88-259
C9C7G8_ENTFC/47-225
C9C9Y3_ENTFC/104-278
C9CD64_ENTFC/88-259
C9CJG0_ENTCA/105-277
C9CRX0_9RHOB/57-234
C9D145_9RHOB/1-43
C9D4R1_9RHOB/1-119
C9DAY6_9CAUD/54-224
C9DBS2_9CAUD/54-224
C9E4S1_VIBCH/53-230
C9E5A6_VIBCH/53-230
C9E5S6_VIBFL/42-219
C9K6B4_9SPHN/57-234
C9KQA0_9FIRM/1-57
C9KT26_9BACE/1-67
C9KT27_9BACE/51-157
C9KTV2_9BACE/53-231
C9L7G3_RUMHA/74-254
C9L9N2_RUMHA/132-307
C9LU65_9FIRM/109-236
C9M4D6_LACHE/108-290
C9MV63_9FUSO/16-201
C9P0Z0_VIBME/52-229
C9PLS4_VIBFU/52-229
C9QSV8_ECOD1/48-223
C9QWZ0_ECOD1/52-226
C9R915_AMMDK/66-220
C9RT76_GEOSY/46-224
C9RTY5_GEOSY/128-296
C9RUL1_GEOSY/46-224
C9RZT5_GEOSY/46-224
C9S1B6_GEOSY/129-258
C9WB96_9CAUD/70-233
C9XDJ1_SALTD/56-223
C9XF16_SALTD/49-223
C9XSV5_CLODC/163-316
C9XUX2_CROTZ/36-209
C9Y8Z9_9BURK/1-149
C9Y921_9BURK/1-60
C9Y977_9BURK/53-208
C9Y978_9BURK/1-44
C9YMF7_CLODR/9-203
C9YSE5_CLODR/163-316
C9YTH1_STRSW/287-462
C9YVB5_STRSW/57-234
C9Z4W9_STRSW/2-66
D0AC41_ENTFC/88-259
D0ADS7_ENTFC/12-173
D0AFF1_ENTFC/104-278
D0AGP0_ENTFC/87-257
D0AJ88_ENTFC/47-225
D0AMU9_ENTFC/47-225
D0APU5_ENTFC/104-278
D0AR00_ENTFC/74-261
D0ARF1_ENTFC/52-191
D0BJD8_9LACT/98-278
D0C2K8_9GAMM/57-236
D0C7Z7_ACIBA/54-232
D0CFQ0_ACIBA/109-241
D0DJB2_9LACO/100-284
D0DQF3_9LACO/72-244
D0DQL6_9LACO/118-274
D0DTA9_LACFE/1-128
D0DV13_LACFE/90-282
D0DXN2_9LACO/118-274
D0GNZ7_9FUSO/81-229
D0IXW0_COMT2/65-242
D0IYU0_COMT2/57-234
D0J4K7_COMT2/1-50
D0JBY5_YERPD/56-235
D0JDF3_YERPD/1-165
D0JDX4_YERPD/17-196
D0JIN8_YERPD/1-114
D0JIN9_YERPD/56-116
D0JJ78_YERPD/56-235
D0JMD2_YERPD/51-141
D0JMP7_YERP1/56-235
D0JUJ4_YERP1/1-123
D0JW39_YERP1/41-220
D0JY55_YERP1/51-141
D0K3E6_STAAD/66-244
D0K5Q5_STAAD/115-274
D0K7L3_STAAD/1-52
D0L039_HALNC/53-229
D0L5D9_GORB4/55-233
D0L7Z9_GORB4/68-244
D0LPN2_HALO1/54-232
D0LPR5_HALO1/54-232
D0LPU2_HALO1/54-232
D0LQD9_HALO1/54-232
D0LQI9_HALO1/54-232
D0LQU5_HALO1/54-232
D0LQV0_HALO1/54-232
D0LS10_HALO1/54-232
D0LS17_HALO1/49-227
D0R5D7_LACJF/101-282
D0R774_SALTD/54-231
D0RT88_9STRE/102-285
D0SF01_ACIJO/47-226
D0SH50_ACIJO/51-226
D0SR90_ACIJU/56-227
D0STU2_ACILW/1-131
D0SV12_ACILW/54-225
D0SXK0_ACILW/56-227
D0SXK8_ACILW/57-229
D0SXQ0_ACILW/1-131
D0T2Y4_ACIRA/56-153
D0TCN1_9BACE/1-68
D0TCN2_9BACE/2-54
D0WIX4_9ACTN/1-73
D0WIX5_9ACTN/18-81
D0YVW1_LISDA/44-225
D0Z7M1_EDWTE/57-236
D0ZTD4_SALT1/56-224
D0ZUB9_SALT1/49-223
D1AR15_SEBTE/51-250
D1B141_SULD5/53-231
D1B1I3_SULD5/54-233
D1B1R1_SULD5/54-232
D1BX26_XYLCX/57-234
D1C465_SPHTD/49-223
D1CD57_THET1/80-265
D1CTJ2_SINSA/3-34
D1CV10_9RHIZ/71-247
D1D3A6_NEIGO/72-226
D1DBX4_NEIGO/71-225
D1DIA7_NEIGO/88-242
D1DQ14_NEIGO/87-240
D1E4R3_NEIGO/71-225
D1EEI3_NEIGO/88-240
D1GMU3_STAA0/115-274
D1GNI3_STAA0/47-225
D1K773_9BACE/1-82
D1K874_9BACE/54-231
D1K9F9_9BACE/54-231
D1MPV8_BACAN/83-260
D1NJS4_CLOTM/48-225
D1NNW9_CLOTM/157-319
D1NR12_CLOTM/48-225
D1P384_9ENTR/14-183
D1P9F9_9BACT/215-300
D1PDG4_9BACT/53-230
D1PLL9_9FIRM/157-304
D1PRW9_9FIRM/55-233
D1PVZ0_9BACT/6-171
D1Q197_YERPN/1-171
D1Q6U9_STAAU/115-274
D1QDU7_STAAU/69-241
D1QFF8_STAAU/1-106
D1QI37_STAAU/115-274
D1QLQ5_STAAU/68-246
D1QP92_9BACT/1-76
D1QPI6_9BACT/1-77
D1QPJ7_9BACT/1-107
D1QPW6_9BACT/2-61
D1QRB6_9BACT/82-259
D1QRK5_9BACT/1-55
D1QU43_9BACT/1-45
D1QUP7_9BACT/1-92
D1QV09_9BACT/2-61
D1QVL0_9BACT/1-83
D1QW97_9BACT/1-63
D1QWC0_9BACT/1-91
D1QY17_STAAU/115-274
D1TQ00_YERPE/56-235
D1U2E7_YERPE/57-236
D1U2M0_YERPE/51-141
D1VSY8_9FIRM/146-302
D1VU84_9FIRM/76-227
D1WG29_9LACO/72-243
D1WH04_9LACO/69-241
D1WH96_9LACO/118-274
D1WHZ1_9LACO/118-274
D1WMV3_STAEP/114-289
D1XKJ4_9ACTO/75-219
D1XXI5_9BACT/68-245
D1YH17_9LACO/102-282
D1ZYU7_SORMK/132-219
D2AC67_SHIF2/1-73
D2AED5_SHIF2/52-226
D2AFB5_SHIF2/48-223
D2AJ77_SHIF2/56-235
D2AJB9_SHIF2/11-189
D2AJD7_SHIF2/11-69
D2AJE2_SHIF2/17-196
D2AJS8_SHIF2/11-69
D2BH33_DEHSV/260-435
D2BH33_DEHSV/96-246
D2BPN2_LACLK/100-273
D2CRN7_SALET/54-231
D2EIF8_PEDAC/102-274
D2ELA1_PEDAC/80-257
D2EP85_9STRE/102-270
D2F197_9BACE/54-231
D2F6L0_STAAU/1-45
D2F792_STAAU/68-243
D2F7V0_STAAU/115-274
D2F8Q8_STAAU/66-244
D2FCQ7_STAAU/1-45
D2FDZ3_STAAU/115-274
D2FEW9_STAAU/68-243
D2FHC2_STAAU/1-45
D2FML3_STAAU/115-274
D2FNB2_STAAU/68-246
D2FNP6_STAAU/69-241
D2FQW6_STAAU/1-45
D2FUZ2_STAAU/1-137
D2FW30_STAAU/115-274
D2FWY6_STAAU/68-243
D2FX38_STAAU/66-244
D2G0W6_STAAU/1-137
D2G154_STAAU/115-274
D2G9B7_STAAU/1-102
D2G9Z3_STAAU/115-274
D2GBA0_STAAU/68-246
D2GFU4_STAAU/1-137
D2GH26_STAAU/115-274
D2GR53_STAAU/1-137
D2GS75_STAAU/115-274
D2GSV3_STAAU/66-244
D2JAL1_STAAU/55-232
D2JDS1_STAAU/57-234
D2JGK5_9VIRU/66-241
D2KRE5_9CAUD/57-186
D2LAL2_9DELT/54-231
D2MJ56_9BACT/37-214
D2MP15_9FIRM/111-290
D2MPD8_9FIRM/68-252
D2N3D0_STAA5/14-191
D2N6U2_STAA5/1-171
D2N814_STAA5/115-274
D2NGT2_ECOS5/1-57
D2NGT7_ECOS5/53-230
D2NH29_ECOS5/48-223
D2NHU0_ECOS5/1-73
D2NJU0_ECOS5/11-190
D2NNI4_ECOS5/54-232
D2NNJ5_ECOS5/57-236
D2NNM2_ECOS5/51-228
D2P2J0_LISM1/105-278
D2P5C6_LISM2/105-278
D2QC49_SPILD/53-230
D2RKH6_ACIFV/61-238
D2RM26_ACIFV/55-232
D2TRV4_CITRI/42-223
D2TXF0_9ENTR/124-262
D2U142_9ENTR/71-235
D2U905_XANAP/28-140
D2UDF8_XANAP/53-189
D2UIL5_STAAU/1-45
D2UMU8_STAAU/115-274
D2UNJ1_STAAU/68-246
D2URS7_STAAU/1-137
D2USU1_STAAU/115-274
D2UTS2_STAAU/68-246
D2XQ17_9VIRU/80-245
D2YY73_EDWTA/62-132
D2Z9Y9_9ENTR/49-223
D2ZE19_9ENTR/106-271
D3A7D1_NEISU/113-239
D3AC77_9CLOT/159-311
D3AGH5_9CLOT/76-254
D3D0U3_9ACTO/1-150
D3DCK5_9ACTO/60-235
D3DDN3_9ACTO/1-125
D3DDW9_9ACTO/1-127
D3DE93_9ACTO/71-248
D3DEE6_9ACTO/1-42
D3DHE2_HYDTT/42-214
D3EHI3_GEOS4/155-283
D3EUW1_STAA4/68-246
D3EX81_STAA4/115-274
D3EYN7_STAA4/1-106
D3FDX3_CONWI/49-225
D3FQU8_BACPE/53-231
D3FRZ4_BACPE/49-217
D3FWW8_BACPE/110-300
D3FX46_BACPE/53-233
D3G123_BACPE/53-231
D3G174_BACPE/46-223
D3GX03_ECO44/57-236
D3GY02_ECO44/48-223
D3H366_ECO44/53-230
D3H4E1_ECO44/52-226
D3H572_ECO44/53-230
D3H7J1_STRM6/100-270
D3HFJ9_STRG3/141-290
D3I047_9BACT/1-48
D3I048_9BACT/1-70
D3I252_9BACT/67-244
D3KPL1_LISMO/105-278
D3L8E8_OENOE/70-243
D3LCD0_OENOE/106-274
D3LGA1_ENTFC/74-261
D3LIC9_ENTFC/104-278
D3LJ76_ENTFC/47-225
D3LJQ7_ENTFC/87-257
D3LK10_ENTFC/88-259
D3LWW5_9FIRM/66-252
D3LWX6_9FIRM/94-255
D3MPL4_9FIRM/67-251
D3MQ15_9FIRM/161-312
D3MR73_9FIRM/9-106
D3NQL5_AZOS1/53-230
D3NRS7_AZOS1/1-89
D3NRS8_AZOS1/53-158
D3P0H4_AZOS1/1-144
D3P0V6_AZOS1/53-230
D3P228_AZOS1/63-240
D3P6U9_AZOS1/52-229
D3PB17_DEFDS/58-235
D3PNF5_MEIRD/118-241
D3QC84_STALH/116-290
D3QMF4_ECOCB/48-223
D3QRB4_ECOCB/53-230
D3QSB9_ECOCB/52-226
D3R182_CLOB3/153-334
D3RB29_KLEVT/53-226
D3RCS9_KLEVT/50-225
D3SI37_DEHSG/260-435
D3SI37_DEHSG/99-253
D3SM01_THEAH/44-213
D3T360_THEIA/48-241
D3T6C8_THEIA/157-304
D3UNE3_LISSS/105-278
D3UXK8_XENBS/20-178
D3VAU2_XENNA/52-229
D3VRL5_MYCA6/125-265
D3W8M2_9BACT/57-236
D3W8N1_9BACT/7-96
D4BEU2_9ENTR/49-223
D4BKD6_9ENTR/51-228
D4BMR1_BIFBR/55-232
D4BNT6_BIFBR/6-153
D4C699_9CLOT/76-254
D4C6R1_9CLOT/75-254
D4C940_9CLOT/50-227
D4CAI4_9CLOT/94-255
D4CBZ6_9CLOT/148-311
D4CFF8_9CLOT/52-232
D4CFG8_9CLOT/53-126
D4CI57_9FIRM/55-233
D4CMP8_9FIRM/109-255
D4CPP2_9FIRM/54-239
D4CPP9_9FIRM/18-198
D4CR88_9FIRM/165-309
D4CRD5_9FIRM/74-254
D4DVR4_SEROD/53-230
D4E0N3_SEROD/94-279
D4E7H2_SEROD/59-226
D4E9U4_SEROD/55-234
D4EKF8_ENTFA/86-264
D4ENC3_ENTFA/107-278
D4EU17_ENTFA/86-264
D4EVR7_ENTFA/107-278
D4FGJ9_9LACO/100-284
D4FIE1_STAEP/114-289
D4FMX4_STAEP/69-243
D4FUC6_STROR/102-272
D4FX33_BACNA/55-232
D4FZX5_BACNA/106-298
D4G1H7_BACNA/70-241
D4GFX0_PANAM/50-224
D4H2I8_DENA2/50-228
D4H2K8_DENA2/54-231
D4H2L2_DENA2/51-229
D4H4N8_DENA2/51-229
D4H4V6_DENA2/51-229
D4H5C2_DENA2/55-234
D4H5C9_DENA2/50-228
D4HQP5_KLEPN/57-236
D4IIX0_9BACT/3-163
D4IKI3_9BACT/52-229
D4J0D6_BUTFI/146-308
D4J4S7_9FIRM/63-242
D4J4V3_9FIRM/6-176
D4J589_9FIRM/83-255
D4J5V4_9FIRM/32-202
D4J7J0_9FIRM/158-310
D4JBN3_9FIRM/82-255
D4JCC0_9FIRM/103-280
D4JCV5_9FIRM/55-233
D4JL64_9FIRM/159-306
D4JSL5_9FIRM/94-255
D4JUA2_9FIRM/166-313
D4JXV1_9FIRM/15-177
D4JZ61_9FIRM/155-306
D4K3L4_9FIRM/94-255
D4K6L0_9FIRM/149-308
D4K6R2_9FIRM/77-259
D4K7Q6_9FIRM/100-255
D4K8M3_9FIRM/76-254
D4KJQ8_9FIRM/74-253
D4KMS6_9FIRM/83-255
D4KNY3_9FIRM/74-253
D4KP75_9FIRM/160-311
D4KUN2_9FIRM/53-233
D4KZV8_9FIRM/60-238
D4L1Z5_9FIRM/74-259
D4L204_9FIRM/76-254
D4L2S7_9FIRM/160-311
D4L8K3_9FIRM/172-311
D4L9B4_9FIRM/65-259
D4LCV3_9FIRM/149-300
D4LDT6_9FIRM/106-256
D4LI81_9FIRM/146-322
D4LIW9_9FIRM/162-306
D4LKI6_9FIRM/74-253
D4LMA0_9FIRM/1-94
D4LN32_9FIRM/1-109
D4LPW4_9FIRM/110-243
D4LV97_9FIRM/75-254
D4LWK0_9FIRM/74-253
D4LZS2_9FIRM/71-238
D4M202_9FIRM/80-255
D4M2Q8_9FIRM/1-104
D4M3J3_9FIRM/109-251
D4M3P4_9FIRM/78-259
D4M3X0_9FIRM/74-253
D4M4B5_9FIRM/142-307
D4ME10_9ENTE/104-276
D4MGZ0_9ENTE/73-265
D4MHF6_9ENTE/86-264
D4ML43_9FIRM/109-255
D4MLC9_9FIRM/175-313
D4MPI8_9FIRM/16-189
D4MRA1_9FIRM/60-237
D4MT67_9FIRM/50-227
D4MTS4_9FIRM/134-307
D4MWC1_9FIRM/74-253
D4N034_9FIRM/53-233
D4NXP7_BACTK/55-232
D4PJV5_LISMO/105-278
D4PQU8_LISMO/54-143
D4PU68_LISMO/105-278
D4Q1U3_LISMO/105-278
D4QL61_ENTFC/104-278
D4QQ96_ENTFC/53-233
D4QUS9_ENTFC/104-278
D4QYP2_ENTFC/47-225
D4QZH4_ENTFC/104-278
D4RA94_ENTFC/104-278
D4RBL1_ENTFC/88-259
D4RFT8_ENTFC/104-278
D4RKC2_ENTFC/47-225
D4RKJ7_ENTFC/74-261
D4RMB7_ENTFC/54-231
D4RSE5_ENTFC/88-259
D4RU92_ENTFC/104-278
D4RXI7_9FIRM/145-293
D4S854_9FIRM/2-168
D4SM85_ENTFC/104-278
D4SW68_9XANT/5-146
D4SX55_9XANT/53-230
D4T2Y3_9XANT/5-146
D4T7S3_9XANT/53-230
D4U4M9_STAAU/115-274
D4UDW6_STAAU/115-274
D4UFJ2_STAAU/68-246
D4UI82_STAAU/68-246
D4UYU1_ENTFA/86-264
D4UZB5_ENTFA/73-261
D4V228_ENTFA/105-277
D4V4V1_BACVU/54-231
D4V723_BACVU/47-224
D4V7Z4_BACVU/1-144
D4VBZ8_BACVU/55-232
D4VVC4_ENTFC/104-278
D4W7V8_9FIRM/115-267
D4X8P8_9BURK/53-230
D4XAR8_9BURK/56-231
D4XRS2_ACIHA/56-237
D4XW50_9MOLU/98-270
D4Y3Z2_BACTR/128-298
D4Y7M0_BACTR/2-120
D4Y7M1_BACTR/1-101
D4Y8X6_BACTR/1-67
D4Y8X7_BACTR/2-52
D4YAF5_BACTR/1-101
D4YAL6_BACTR/1-104
D4YBE9_BACTR/1-117
D4YBN9_BACTR/5-69
D4YCY3_BACTR/1-115
D4YDB4_BACTR/46-224
D4YDI1_BACTR/1-40
D4YDJ8_BACTR/3-149
D4YDL6_BACTR/4-137
D4YDP7_BACTR/46-223
D4YEK0_9LACT/55-232
D4YEQ0_9LACT/1-52
D4YEQ1_9LACT/1-56
D4YFJ0_9LACT/113-297
D4YSH0_9LACO/100-287
D4Z5I5_SPHJU/60-237
D4Z9B7_SPHJU/59-237
D5AJJ7_STRGZ/99-288
D5AYU5_YERPZ/56-235
D5B8T5_YERPZ/51-141
D5BJI2_ZUNPS/53-230
D5BKV6_ZUNPS/31-123
D5C761_ENTCC/50-224
D5CG47_ENTCC/49-223
D5D5M7_ECOKI/56-235
D5D8D6_ECOKI/48-223
D5DMU7_BACMD/124-278
D5DTT1_BACMQ/124-278
D5E5Y4_MYCCM/116-283
D5EFC2_AMICL/107-285
D5ETT2_PRER2/10-74
D5ETT7_PRER2/53-230
D5GYW4_LACCS/100-284
D5HF71_9FIRM/145-311
D5HHN1_9FIRM/77-259
D5LG50_9RHOB/53-229
D5MHM3_9BACT/57-234
D5MPH8_PSEPU/53-231
D5MY67_BACSU/70-261
D5MYJ1_BACSU/35-187
D5N2I6_BACSU/106-298
D5NQS6_9BURK/57-235
D5NRW0_9BURK/55-234
D5NSR9_9BURK/55-233
D5NSS4_9BURK/53-234
D5NSW0_9BURK/1-147
D5NT10_9BURK/53-231
D5NT26_9BURK/1-92
D5NT67_9BURK/57-235
D5NT80_9BURK/55-234
D5NTA3_9BURK/55-137
D5NTI8_9BURK/1-145
D5NTM2_9BURK/54-232
D5NTN5_9BURK/53-231
D5NTN9_9BURK/45-222
D5NTR6_9BURK/55-130
D5NTT4_9BURK/1-147
D5NTU6_9BURK/1-157
D5P150_CORAM/57-234
D5P1Y6_9MYCO/77-254
D5P2D9_9MYCO/72-248
D5P6T3_9MYCO/63-240
D5P6V2_9MYCO/76-253
D5PDZ1_9MYCO/71-247
D5PE76_9MYCO/1-124
D5PIG0_9MYCO/77-254
D5Q4L3_CLODI/63-238
D5Q9R3_CLODI/162-316
D5QVV0_METTR/1-116
D5QXD3_METTR/53-219
D5S1U9_CLODI/162-316
D5S6H7_STRPA/102-277
D5T0Y1_LEUKI/60-243
D5T2X0_LEUKI/115-278
D5T4I1_LEUKI/85-242
D5TJW5_BACT1/132-295
D5UMY6_TSUPD/79-256
D5UV68_TSUPD/82-259
D5UYZ2_TSUPD/66-241
D5VVJ2_CLOB2/64-234
D5VZ79_CLOB2/133-303
D5W1E6_CLOB2/76-249
D5WN22_BURSC/53-231
D5WP45_BURSC/52-159
D5WUS9_BACT2/57-117
D5WV58_BACT2/117-287
D5WZC0_THIK1/51-231
D5WZE8_THIK1/45-222
D5WZF0_THIK1/52-229
D5WZR2_THIK1/57-234
D5X0Z3_THIK1/52-229
D5X1E0_THIK1/53-231
D5X1F6_THIK1/53-231
D5XFK3_THEPJ/82-260
D5XND7_MYCTU/63-223
D5XXU3_MYCTU/3-64
D5XZC2_MYCTU/55-233
D5Y736_MYCTU/71-213
D5Y928_MYCTU/55-233
D5Y9N7_MYCTU/63-223
D5YIQ4_MYCTU/71-213
D5YK51_MYCTU/55-233
D5YL86_MYCTU/63-223
D5YVM8_MYCTU/71-213
D5YX41_MYCTU/498-676
D5YXQ8_MYCTU/63-223
D5ZAK9_MYCTU/63-223
D5ZKD9_MYCTU/71-213
D5ZLV5_MYCTU/55-233
D5ZMH6_MYCTU/63-223
D5ZP10_9ACTO/65-242
D6A770_9ACTO/59-119
D6AA15_9ACTO/65-242
D6AA64_9ACTO/65-242
D6CM92_THIS3/57-234
D6CPQ8_THIS3/52-229
D6CPR5_THIS3/57-234
D6CS22_THIS3/52-229
D6CTR7_THIS3/1-145
D6DCB7_BIFLO/51-228
D6DDL0_CLOSC/53-233
D6DE46_CLOSC/148-311
D6DFI1_CLOSC/94-255
D6DI73_CLOSC/94-255
D6DIS6_CLOSC/26-166
D6DKM9_CLOSC/65-259
D6DKP4_CLOSC/77-253
D6DKP8_CLOSC/53-231
D6DSH4_ENTCL/49-223
D6E044_9FIRM/53-233
D6E0L9_9FIRM/53-233
D6E1Q6_9FIRM/159-306
D6E9W8_9ACTN/19-195
D6EBY8_9ACTN/114-250
D6EMT8_STRLI/62-224
D6EVB2_STRLI/56-233
D6F9Y3_MYCTU/498-676
D6FKH9_MYCTU/71-213
D6FLZ3_MYCTU/528-706
D6FPD6_MYCTU/71-213
D6FSC1_MYCTU/448-626
D6FTP9_MYCTU/63-223
D6GMX2_9ENTR/48-223
D6GRF0_FILAD/75-256
D6GTZ6_FILAD/169-312
D6GYJ2_STAAU/1-137
D6H033_STAAU/68-243
D6H0P4_STAAU/115-274
D6H1K4_STAAU/66-244
D6HGF8_STAAU/1-137
D6HH27_STAAU/68-243
D6HHN9_STAAU/115-274
D6HII3_STAAU/66-244
D6HKD4_9FIRM/77-259
D6HMY9_9FIRM/108-293
D6HNE5_9FIRM/76-252
D6I4L0_ECOLX/48-223
D6IHS0_ECOLX/48-223
D6IJL6_ECOLX/48-223
D6INX4_ECOLX/51-228
D6INZ4_ECOLX/57-236
D6IZX2_STAAU/1-137
D6J0N7_STAAU/68-243
D6J196_STAAU/115-274
D6J1Z7_STAAU/66-244
D6J683_ECOLX/48-223
D6JK53_NEIGO/94-248
D6JUE7_ACIG3/56-228
D6KLE9_9FIRM/83-229
D6KP96_9FIRM/78-224
D6L302_9NEIS/101-259
D6LYN3_STAAU/122-281
D6S4U8_9LACO/118-274
D6S991_PEPMA/124-299
D6SB95_PEPMA/67-224
D6SFD3_STAAU/68-243
D6SHA9_STAAU/1-45
D6SIU1_STAAU/122-281
D6SJV3_9DELT/59-237
D6SN25_9DELT/59-117
D6SN71_9DELT/53-230
D6SP38_9DELT/59-237
D6STY9_9DELT/59-237
D6T618_STAAU/115-274
D6T661_STAAU/68-246
D6TAN2_STAAU/68-246
D6TCK5_9CHLR/55-232
D6TFA7_9CHLR/393-567
D6TQ65_9CHLR/54-232
D6TZE2_9CHLR/139-306
D6U9M9_STAAU/122-281
D6ULI0_9BACT/33-200
D6V113_9BRAD/248-288
D6XSU2_BACIE/108-302
D6XZV3_BACIE/53-231
D6YT29_WADCW/55-234
D6YW68_WADCW/5-47
D6Z0Z4_DESAT/54-231
D6Z2C6_DESAT/54-231
D6Z3U3_DESAT/54-231
D6Z5L6_DESAT/52-229
D6ZHI5_MOBCV/55-231
D6ZMU1_STRP0/101-270
D6ZU36_BIFLJ/539-716
D6ZU39_BIFLJ/68-245
D6ZUZ4_BIFLJ/51-228
D6ZUZ7_BIFLJ/42-219
D6ZWP2_BIFLJ/69-241
D7ATL5_THEM3/157-304
D7AX71_NOCDD/45-217
D7BAG9_MEISD/119-241
D7BB24_MEISD/248-368
D7BJL4_MEISD/67-235
D7BSY1_STRBB/2-45
D7C5U1_STRBB/1-93
D7CDA0_STRBB/2-31
D7CDA4_STRBB/69-230
D7CEM4_STRBB/25-161
D7CNT2_SYNLT/54-231
D7CPE0_SYNLT/96-237
D7D231_GEOSC/128-296
D7DHU8_METS0/53-228
D7DI82_METS0/53-230
D7EVT6_MYCTU/71-213
D7EW95_MYCTU/498-676
D7EWU9_MYCTU/63-223
D7GKA2_ECOLX/51-228
D7GKG2_ECOLX/57-236
D7GKW6_ECOLX/56-235
D7GQB4_9FIRM/68-246
D7GR03_9FIRM/53-233
D7GS61_9FIRM/153-312
D7GT72_9FIRM/75-254
D7HT74_PSESS/55-215
D7HXE5_PSESS/53-230
D7HZ30_PSESS/99-246
D7I5M7_PSESS/53-230
D7I6E5_PSESS/1-49
D7JHC1_ECOLX/48-223
D7JJA3_ECOLX/54-232
D7N892_9FIRM/153-305
D7NF69_9BACT/461-556
D7NGB3_9BACT/1-56
D7NGH8_9BACT/68-245
D7PCD9_LISMO/55-232
D7RWG2_9CAUD/62-246
D7RWN0_9CAUD/62-246
D7UIT0_LISMO/105-278
D7UMV1_LISMO/36-213
D7UUE8_LISGR/68-245
D7UUT6_LISGR/62-239
D7UYX8_LISGR/108-277
D7V1X7_9LACO/102-282
D7V7E3_LACPL/63-244
D7V8T2_LACPL/105-274
D7WL45_BACCE/1-82
D7WPU8_9BACI/137-260
D7X3Z3_ECOLX/51-228
D7X454_ECOLX/51-228
D7X9V2_ECOLX/48-223
D7XFI5_ECOLX/56-235
D7XG89_ECOLX/8-185
D7XI68_ECOLX/56-235
D7XPU9_ECOLX/52-226
D7XQN4_ECOLX/48-223
D7XSU5_ECOLX/54-231
D7XXQ5_ECOLX/14-54
D7Y3T6_ECOLX/48-223
D7YCZ7_ECOLX/53-132
D7YP91_ECOLX/48-223
D7YQ71_ECOLX/52-226
D7YRA1_ECOLX/54-233
D7YY93_ECOLX/48-223
D7Z2G0_ECOLX/56-146
D7Z3A9_ECOLX/1-83
D7ZDK3_ECOLX/48-223
D7ZJS4_ECOLX/52-226
D7ZZJ6_ECOLX/48-223
D8A0W1_ECOLX/54-232
D8A7I0_ECOLX/52-226
D8AC67_ECOLX/48-223
D8AI12_ECOLX/48-223
D8AWU0_ECOLX/53-230
D8B0Z6_ECOLX/1-73
D8BA37_ECOLX/48-223
D8BB92_ECOLX/33-210
D8BC20_ECOLX/56-235
D8BM90_ECOLX/48-223
D8BP99_ECOLX/53-230
D8BUY5_ECOLX/48-223
D8C2P7_ECOLX/1-123
D8C3T3_ECOLX/51-228
D8C805_ECOLX/56-235
D8CDG3_ECOLX/48-223
D8CJD9_ECOLX/1-143
D8E4L4_ECOLX/1-32
D8E9H8_ECOLX/1-37
D8E9H9_ECOLX/7-56
D8EAY5_ECOLX/48-223
D8EAZ2_ECOLX/1-32
D8ED63_ECOLX/1-57
D8EDY0_ECOLX/56-235
D8EFB8_ECOLX/51-228
D8EFI5_ECOLX/1-29
D8EFK4_ECOLX/53-222
D8EFX9_ECOLX/1-64
D8EIZ5_ECOLX/48-223
D8EKJ4_ECOLX/56-235
D8EV12_ECOLX/54-231
D8EVQ9_9DELT/3-182
D8EW49_9DELT/52-230
D8EW64_9DELT/52-230
D8EW68_9DELT/1-160
D8EWD1_9DELT/56-233
D8EWP3_9DELT/52-106
D8EWS6_9DELT/54-233
D8EX37_9DELT/1-137
D8EX91_9DELT/1-71
D8EX94_9DELT/54-177
D8EXI9_9DELT/54-233
D8EYM4_9DELT/55-233
D8EYN5_9DELT/1-164
D8EZB0_9DELT/55-233
D8EZW1_9DELT/87-245
D8F086_9DELT/52-230
D8F0B3_9DELT/52-178
D8F0K8_9DELT/54-233
D8F0Q7_9DELT/54-233
D8F0U3_9DELT/1-72
D8F0X0_9DELT/56-233
D8F1A3_9DELT/56-147
D8F1A8_9DELT/1-45
D8F1L0_9DELT/99-278
D8F3B7_9DELT/9-60
D8F415_9DELT/56-116
D8F4A3_9DELT/56-153
D8F4F9_9DELT/1-141
D8F4G3_9DELT/56-227
D8F4R1_9DELT/65-243
D8F4R3_9DELT/35-213
D8F5A9_9DELT/55-233
D8F5H5_9DELT/56-170
D8F5P7_9DELT/1-176
D8F5R3_9DELT/1-127
D8F643_9DELT/1-134
D8F6F6_9DELT/2-87
D8F777_9DELT/55-233
D8F7K9_9DELT/1-58
D8F7L0_9DELT/1-67
D8F7M4_9DELT/52-220
D8F8V5_9DELT/54-151
D8F8Y8_9DELT/56-233
D8F9I3_9DELT/1-160
D8FA05_9DELT/1-112
D8FAB9_9DELT/54-233
D8FAC1_9DELT/1-119
D8FAJ5_9DELT/32-210
D8FAQ6_9DELT/1-57
D8FAR0_9DELT/2-62
D8FAR9_9DELT/1-73
D8FB99_9DELT/1-67
D8FBK4_9DELT/56-221
D8FBS1_9DELT/55-233
D8FBW1_9DELT/56-233
D8FCD0_9DELT/52-170
D8FCX4_9DELT/43-222
D8FD22_9DELT/52-177
D8FD30_9DELT/54-116
D8FDA3_9DELT/1-94
D8FDA7_9DELT/40-219
D8FDH5_9DELT/56-108
D8FDL9_9DELT/56-109
D8FE54_9DELT/4-83
D8FEM9_9DELT/56-179
D8FEP6_9DELT/1-159
D8FEP7_9DELT/1-40
D8FHB7_9FIRM/146-302
D8FK81_9FIRM/67-224
D8FKX6_9FIRM/67-253
D8FQW8_LACDE/111-296
D8GHG7_LACCZ/124-289
D8GJE4_CLOLD/151-301
D8GQD3_CLOLD/1-101
D8GY93_BACAI/132-295
D8HAZ5_STAAF/1-45
D8HBZ2_STAAF/115-274
D8IIE9_LACFC/90-282
D8IKD5_LACSC/105-276
D8JI01_ACISD/14-194
D8K013_DEHLB/245-403
D8K013_DEHLB/50-228
D8KCY2_LACLN/98-269
D8KDU1_LACLN/53-229
D8KHC8_LACLN/112-274
D8MGZ6_LEUGT/143-277
D8NYP5_RALSO/3-77
D8PF50_9BACT/56-233
D8PH04_9BACT/56-233
D9IFC0_9RHIZ/17-196
D9MP95_9BACT/64-238
D9N5J1_STRPN/79-234
D9NB67_STRPN/101-270
D9NBZ9_STRPN/79-234
D9NFQ0_STRPN/101-270
D9NIU5_STRPN/79-234
D9NJL0_STRPN/101-270
D9NQA1_STRPN/79-234
D9NSC8_STRPN/101-270
D9NWF7_STRPN/101-270
D9NY95_STRPN/79-234
D9PGQ6_9ZZZZ/57-211
D9PGS2_9ZZZZ/53-230
D9PGS4_9ZZZZ/52-229
D9PGS5_9ZZZZ/1-144
D9PQ50_PEPMA/126-298
D9PST3_PEPMA/76-227
D9QY14_MYCMG/116-274
D9QZL9_CLOSW/76-256
D9R0V7_CLOSW/150-313
D9RHX0_STAAJ/115-274
D9RKF7_STAAK/47-225
D9RL65_STAAK/115-274
D9RY33_THEOJ/29-206
D9RYE5_THEOJ/48-225
D9RYE8_THEOJ/54-231
D9S0R6_THEOJ/48-225
D9SD48_GALCS/53-232
D9SJZ8_GALCS/52-228
D9SPA2_CLOC7/156-304
D9T2L7_MICAI/56-233
D9TFH1_CALOO/54-231
D9TFX2_CALOO/156-308
D9TLK6_THETC/44-223
D9TPB3_THETC/155-306
D9TQ17_THETC/56-233
D9TQH7_THETC/57-234
D9TQX4_THETC/56-233
D9UPC7_9ACTO/69-244
D9VP96_9ACTO/67-203
D9VXB9_9ACTO/1-89
D9W3H4_9ACTO/56-233
D9W4N2_9ACTO/1-75
D9W4V2_9ACTO/56-233
D9W523_9ACTO/65-242
D9XIQ9_STRVR/1-66
D9XKY0_9ACTO/56-233
D9Y1K7_9ACTO/85-218
D9Y495_9BURK/57-238
D9Y6E1_9BURK/57-234
D9Y7S3_9BURK/45-229
D9Y8P8_9BURK/68-247
D9ZE10_9ZZZZ/51-228
D9ZE94_9ZZZZ/109-251
D9ZNG3_9CAUD/38-216
DNAC_BUCAI/51-223
DNAC_BUCAP/52-223
DNAC_BUCBP/53-222
DNAC_ECO57/48-223
DNAC_ECOL6/48-223
DNAC_ECOLI/48-223
DNAC_SHIFL/48-223
DNAI_BACSU/105-298
E0DP48_9RHIZ/53-229
E0DX87_9RHIZ/53-229
E0E3R5_9FIRM/68-252
E0E585_9FIRM/169-314
E0FT73_9THEO/1-111
E0FUM7_9THEO/1-104
E0FUY6_9THEO/54-231
E0FVB7_9THEO/157-304
E0FYB4_9THEO/1-88
E0FYI9_9THEO/30-207
E0FYY1_9THEO/1-107
E0FZ41_9THEO/54-136
E0FZ76_9THEO/54-141
E0FZ77_9THEO/1-162
E0FZ83_9THEO/1-93
E0FZ86_9THEO/1-128
E0FZ95_9THEO/54-188
E0FZP7_ENTFA/105-277
E0G175_ENTFA/86-264
E0G8S1_ENTFA/73-261
E0GAF4_ENTFA/105-277
E0GEQ1_ENTFA/86-264
E0GIC5_ENTFA/89-252
E0GJU6_ENTFA/105-277
E0GLZ8_ENTFA/88-271
E0GR90_ENTFA/87-264
E0GTJ9_ENTFA/107-278
E0GVM7_ENTFA/86-264
E0H102_ENTFA/105-278
E0H516_ENTFA/86-264
E0HA78_ENTFA/73-265
E0HC73_ENTFA/105-277
E0HD81_ENTFA/87-264
E0HWH0_9BACT/47-224
E0HXR8_9BACT/12-89
E0IFT4_9BACL/145-286
E0IU22_9GAMM/53-231
E0IUP8_ECOLW/52-226
E0J459_ECOLW/48-223
E0JHE3_RHIME/2-64
E0JRN2_RHIME/1-94
E0JRY5_RHIME/53-230
E0K4F7_RHIME/59-237
E0KA52_RHIME/118-194
E0KAH9_RHIME/62-239
E0KAU4_RHIME/1-82
E0KBD5_RHIME/1-82
E0KBF1_RHIME/53-147
E0KCE0_STRVO/9-172
E0L2V6_STRVO/79-254
E0L3A9_STRVO/79-254
E0LQA9_SPHCR/1-146
E0M1A2_9ENTR/50-224
E0MIQ3_9RHOB/1-78
E0N162_9ACTO/55-231
E0N6G7_NEIME/78-240
E0NES8_PEDAC/102-274
E0NJE5_9FIRM/170-302
E0NK55_9FIRM/106-261
E0NM92_9FIRM/67-224
E0NQU6_9BACT/68-245
E0NXL7_9FIRM/114-264
E0NZK6_9FIRM/141-267
E0P327_STAAU/66-241
E0P6S3_STAAU/47-225
E0P7M5_STAAU/122-281
E0PFL2_STREI/142-291
E0PLW5_STRGY/141-290
E0PSD1_STRMT/102-272
E0PXR4_STRPY/103-290
E0PY55_STRPY/75-259
E0PZS0_9STRE/102-272
E0QB24_9BIFI/68-245
E0QLG8_9FIRM/174-325
E0QU10_9ACTO/1-123
E0QUC0_ECOLX/56-235
E0R3Q8_ECOLX/48-223
E0R7N8_DELAC/57-234
E0RBW6_PAEP6/154-283
E0RGG4_PAEP6/117-283
E0RYF4_BUTPB/128-301
E0S322_BUTPB/1-96
E0S503_BUTPB/128-299
E0SWH7_STRZA/101-270
E0SYC7_STRZA/67-224
E0T007_STRZA/79-234
E0TNT7_STRZ6/79-234
E0TSH7_STRZ6/100-272
E0TWJ7_BACPZ/106-298
E0TXZ2_BACPZ/70-261
E0U1R2_BACPZ/35-187
E0WGZ6_ECOLX/53-230
E0WK61_LISMO/54-231
E0WQP9_9ENTR/181-359
E0WRC2_9ENTR/105-270
E0WRF9_9ENTR/181-359
E0WSE4_9ENTR/103-265
E0Y3Q2_9CAUD/66-244
E0YJK6_MYCTU/55-233
E1DY64_LACRE/51-228
E1DZ83_LACRE/52-229
E1E0I2_LACRE/78-250
E1E5H6_STAAU/122-281
E1EN30_ENTFA/86-264
E1EP65_ENTFA/104-276
E1F9V3_9THEO/157-304
E1H058_STRPN/101-270
E1H383_STRPN/79-234
E1H3W9_STRPN/72-261
E1HEI5_MYCTU/55-233
E1HF38_MYCTU/63-223
E1HQR1_ECOLX/48-223
E1HSD0_ECOLX/56-235
E1I6D0_ECOLX/54-231
E1I7G5_ECOLX/53-230
E1I879_ECOLX/48-223
E1IHL7_9CHLR/28-195
E1III6_9CHLR/1-67
E1IRQ3_ECOLX/48-223
E1IW85_ECOLX/56-235
E1IYP3_ECOLX/52-226
E1J2J6_ECOLX/54-231
E1J578_ECOLX/48-223
E1J8S1_ECOLX/53-230
E1JBU6_ECOLX/52-226
E1JEY1_ECOLX/56-235
E1JFA7_ECOLX/1-30
E1K123_DESFR/53-230
E1KBS9_9FIRM/1-112
E1KBT0_9FIRM/361-425
E1KD78_9FIRM/165-322
E1KFS1_9FIRM/1-63
E1KLW4_9FIRM/31-163
E1KM87_9FIRM/52-231
E1KMB0_9FIRM/52-181
E1KUV7_PEPMA/69-227
E1KV68_PEPMA/99-255
E1KXF0_PEPMA/67-227
E1L060_PEPMA/124-299
E1L480_9FIRM/1-160
E1LBN1_9FIRM/19-161
E1LBR1_9FIRM/57-234
E1LCN4_9FIRM/190-295
E1LHC6_STRMT/100-273
E1LM05_STRMT/100-269
E1LNW6_STRMT/71-252
E1LTU6_STRMT/99-270
E1M180_STRMT/85-273
E1M621_9STRE/100-271
E1NCN4_9BIFI/38-215
E1NEG1_9LACO/101-283
E1NK95_9LACO/45-227
E1NQF0_9LACO/45-227
E1NSU8_9LACO/45-227
E1NYW7_9LACO/101-283
E1NZL0_NEILA/78-241
E1PFM3_ECOAB/56-235
E1PG76_ECOAB/48-223
E1PRR2_MYCFJ/141-269
E1QYV7_OLSUV/56-236
E1RRM1_XYLFG/1-133
E1RW77_ECOUM/56-235
E1S3M3_ECOUM/48-223
E1S5M0_ECOUM/51-228
E1S5P3_ECOUM/56-235
E1S5Q3_ECOUM/54-232
E1SJG2_PANVC/51-225
E1T1I4_THESX/157-304
E1TI38_BURSG/45-222
E1TKR0_LACPS/64-245
E1TPS8_LACPS/105-272
E1UGR8_LISML/105-278
E1UMB7_BACAS/158-241
E1UMP1_BACAS/106-298
E1V360_HALED/108-256
E1VTS5_ARTAR/51-228
E1VZW3_ARTAR/51-228
E1W164_ARTAR/53-232
E1W747_SALTS/56-223
E1WB77_SALTS/49-223
E1WPI0_BACF6/61-238
E1WPT5_BACF6/55-232
E1XCF0_STRZO/100-270
E1XDU9_STRZO/85-240
E1XLB5_STRZN/101-270
E1XRD2_STRZI/56-229
E1XSM9_STRZI/101-270
E1Y8Z3_9DELT/63-124
E1Y8Z4_9DELT/30-122
E1YCN2_9DELT/2-63
E1YDA1_9DELT/12-59
E1YEV6_9DELT/1-122
E1YEV7_9DELT/65-133
E1YG15_9DELT/22-200
E1YKC8_9DELT/55-232
E1YLT9_9DELT/54-231
E1Z0V7_9BACE/55-232
E2B9S4_9HYME/563-640
E2CBY4_9RHOB/57-234
E2CE35_9RHOB/57-234
E2CPH2_9RHOB/57-234
E2CR69_9RHOB/57-234
E2CSI8_9RHOB/57-234
E2JB03_9RHIZ/55-234
E2JB11_9GAMM/55-234
E2JB14_9GAMM/55-234
E2JB17_9BORD/55-234
E2JB20_9RHIZ/55-234
E2JB23_9CAUL/55-234
E2JB26_9RHIZ/55-234
E2JR45_ECO57/48-223
E2JV02_ECO57/52-226
E2K420_ECO57/52-226
E2K5L0_ECO57/97-136
E2K5L2_ECO57/85-135
E2K606_ECO57/48-223
E2KF78_ECO57/52-226
E2KIL4_ECO57/52-226
E2KKN4_ECO57/97-136
E2KKN6_ECO57/85-135
E2KTQ9_ECO57/48-223
E2KTV8_ECO57/52-226
E2KX88_ECO57/52-226
E2L0I5_ECO57/97-136
E2L0U0_ECO57/56-118
E2MN64_PSESM/55-234
E2NHK3_9BACE/67-244
E2NVP3_9FIRM/63-241
E2PUK6_STRCL/299-476
E2SN78_9FIRM/84-255
E2T6E1_MYCTU/63-223
E2TSG2_MYCTU/63-223
E2U3Z1_MYCTU/63-223
E2U4S6_MYCTU/63-223
E2UHD8_MYCTU/63-223
E2URV9_MYCTU/63-223
E2V337_MYCTU/63-223
E2VNE4_MYCTU/63-223
E2VZD4_MYCTU/55-233
E2VZZ7_MYCTU/63-223
E2WAJ3_MYCTU/55-233
E2WB48_MYCTU/63-223
E2WML2_MYCTU/55-233
E2WN65_MYCTU/63-223
E2WQW9_ECOLX/48-223
E2WUX6_ECOLX/53-230
E2X1L5_ECOLX/53-229
E2X2E9_ECOLX/1-68
E2X2Z4_SHIDY/1-73
E2X5A7_SHIDY/56-160
E2XDC7_SHIDY/48-223
E2Y4R0_ENTFA/86-264
E2Y6B9_ENTFA/105-277
E2Y7Z8_ENTFA/49-226
E2YBL2_ENTFA/86-264
E2YFF9_ENTFA/107-278
E2YLK8_ENTFA/107-278
E2YNS6_ENTFA/86-264
E2YWQ4_ENTFA/86-264
E2YXV8_ENTFA/107-278
E2YZK6_ENTFA/73-261
E2Z1N9_ENTFA/86-264
E2Z7L9_ENTFA/105-277
E2ZGG1_9FIRM/98-240
E2ZHG6_9FIRM/2-133
E2ZMN4_9FIRM/159-306
E2ZN36_9FIRM/81-255
E2ZPF2_PSEAE/8-185
E3B0R5_9SPHI/33-229
E3BAA4_9MICO/74-251
E3BCM2_9MICO/75-252
E3BTW5_9LACO/2-148
E3BXB6_9LACO/45-227
E3C0W1_9LACO/101-283
E3C4I7_9LACO/101-283
E3CG43_STRPA/102-284
E3CMN2_STRDO/102-283
E3CNB9_STRVE/102-284
E3CY58_9BACT/54-230
E3DS57_HALPG/135-322
E3DWY5_BACA1/77-221
E3E1I3_BACA1/110-297
E3E6P9_PAEPS/139-283
E3EPK0_BIFBS/7-86
E3G2R6_ENTCS/51-224
E3GAV0_ENTCS/50-223
E3GHL2_EUBLK/156-301
E3GLJ8_EUBLK/68-249
E3HXN9_ACHXA/57-234
E3HXS3_ACHXA/57-234
E3HZZ1_RHOVT/58-151
E3I569_RHOVT/55-232
E3I5E3_RHOVT/55-232
E3I9C4_GEOS0/46-224
E3IAC0_GEOS0/46-223
E3IC31_GEOS0/44-230
E3IF62_GEOS0/128-298
E3IHK0_GEOS0/47-224
E3J648_FRASU/47-216
E3JFB5_BUCA0/51-223
E3JFM0_BUCA3/51-223
E3JH32_BUCAF/51-223
E3JJF6_BUCAJ/51-223
E3PBN0_ECOH1/55-234
E3PF93_ECOH1/48-223
E3PJ41_ECOH1/57-236
E3PR70_CLOSD/1-68
E3PR73_CLOSD/56-164
E3PVX1_CLOSD/143-313
E3PWX8_CLOSD/56-163
E3PWX9_CLOSD/1-68
E3PZ23_STAAU/1-56
E3R6R2_9LACO/100-284
E3R8D4_9LACO/103-283
E3UT51_ENTFC/54-234
E3W9I4_9MICO/3-134
E3XGH4_ECOLX/1-66
E3XGK7_ECOLX/56-235
E3XIP1_ECOLX/1-37
E3XIT9_ECOLX/56-173
E3XJC1_ECOLX/1-79
E3XK50_ECOLX/1-73
E3XK51_ECOLX/56-123
E3XL15_ECOLX/48-223
E3XLT1_ECOLX/389-568
E3XMG6_ECOLX/56-193
E3XRH6_ECOLX/1-101
E3XZ51_SHIFL/107-271
E3XZN1_SHIFL/1-95
E3Y2G7_SHIFL/52-226
E3YAR6_SHIFL/48-223
E3YGL6_LISMO/108-281
E3YQK7_9LIST/105-288
E3YZD4_LISIN/108-281
E3Z7Y6_LISIN/105-278
E3ZGU7_LISIV/105-278
E3ZQU5_LISSE/105-278
E3ZZR1_LISSE/105-278
E4HMZ8_PROAC/74-251
E4I5L5_ENTFC/104-278
E4I9Y8_ENTFC/47-225
E4IAD5_ENTFC/90-257
E4ID21_ENTFC/95-265
E4IFI0_ENTFC/104-278
E4III8_ENTFC/89-257
E4IIZ9_ENTFC/47-225
E4IJ31_ENTFC/95-265
E4IR67_ENTFC/104-278
E4IRR1_ENTFC/95-265
E4IW45_ENTFC/104-278
E4IZS2_ENTFC/90-257
E4J125_ENTFC/95-265
E4J3X9_ENTFC/47-225
E4J8H6_ENTFC/104-278
E4J9X4_ENTFC/47-225
E4JAL7_ENTFC/90-257
E4JB22_ENTFC/95-265
E4JG18_ENTFC/90-257
E4JGP6_ENTFC/95-265
E4JHC0_ENTFC/104-278
E4JJM9_ENTFC/52-198
E4JJZ5_ENTFC/47-225
E4K5L2_9FIRM/137-310
E4K668_9FIRM/54-231
E4K6F8_9FIRM/1-70
E4K6Y5_9FIRM/1-59
E4K948_9FIRM/1-51
E4KAE1_9FIRM/50-229
E4KPI5_9LACT/109-294
E4KWT3_9FIRM/143-302
E4KXX9_9FIRM/99-255
E4L0T3_9FIRM/76-227
E4L5C1_9STRE/67-251
E4L5R4_9STRE/102-291
E4L5W6_9STRE/67-224
E4L626_9STRE/62-258
E4L642_9STRE/66-252
E4LV16_9CLOT/131-288
E4M053_9CLOT/79-259
E4M263_9FIRM/59-235
E4M4P7_9FIRM/54-231
E4M4S3_9FIRM/54-231
E4M5J9_9FIRM/59-235
E4MHB0_9FIRM/183-318
E4NY20_BIFBP/10-153
E4NY33_BIFBP/68-245
E4NY34_BIFBP/72-251
E4NY51_BIFBP/1-98
E4PAV0_ECO8N/48-223
E4PEI3_ECO8N/53-230
E4PUQ2_MYCLG/113-268
E4Q0R8_MYCBG/132-272
E4Q4J1_CALOW/148-308
E4Q613_CALOW/49-242
E4QBK1_CALH1/65-248
E4QBL4_CALH1/80-267
E4QD15_CALH1/6-109
E4QDN0_CALH1/167-311
E4QZB2_BIFLM/68-245
E4QZB5_BIFLM/69-246
E4QZI3_BIFLM/53-232
E4RGB6_PSEPB/74-248
E4RL73_HALSL/135-323
E4RLY4_HALSL/56-233
E4RNN8_HALSL/55-232
E4S9L3_CALKI/159-311
E4SEF5_CALK2/54-231
E4SEL8_CALK2/137-311
E4SKT0_LACAR/56-252
E4SLN4_LACAR/100-287
E4SNI0_LACAR/71-245
E4SRJ4_STRTN/102-285
E4SVT4_LACDN/111-296
E4U3X7_SULKY/55-234
E4VAM4_BIFBI/1-101
E5AKM4_BURRH/1-61
E5AQD7_BURRH/55-234
E5ARA5_BURRH/55-234
E5ATW2_BURRH/55-232
E5AUD4_BURRH/1-89
E5AUD7_BURRH/53-147
E5AW27_BURRH/53-231
E5AWB0_BURRH/39-128
E5AWB5_BURRH/55-232
E5BFC0_9FUSO/68-251
E5BM91_9FUSO/84-251
E5BRQ3_9FUSO/74-241
E5BUY1_9FUSO/55-225
E5BYR7_9FUSO/79-230
E5C025_9FUSO/100-249
E5CLH7_STAHO/73-251
E5CM00_STAHO/112-283
E5CS19_9STAP/115-274
E5FI96_9BACT/68-202
E5FIA1_9BACT/68-245
E5L770_EDWTA/57-236
E5QU40_STAAH/122-281
E5QWT0_STAAH/1-45
E5R739_STAAG/115-274
E5TAM2_STAAU/115-274
E5TEJ8_STAAU/1-45
E5TGK5_STAAU/68-246
E5THU6_STAAU/115-274
E5TSY0_STAAU/115-274
E5TXL7_STAAU/68-246
E5USD7_9BACE/67-244
E5USI2_9BACE/54-231
E5USL7_9BACE/55-232
E5UWB8_9BACE/67-244
E5V586_9BACL/66-179
E5V5D4_9BACL/46-230
E5V9I7_9BACE/1-42
E5VD90_9BACE/1-39
E5VDC1_9BACE/1-65
E5VEY7_9BACE/1-63
E5VG10_9BACE/67-244
E5VHZ3_9FIRM/53-233
E5VNR3_9FIRM/134-307
E5VP09_9FIRM/74-253
E5VZC8_9FIRM/156-307
E5W486_9BACI/43-128
E5W4L9_9BACI/54-234
E5W6K6_9BACI/128-300
E5WJA5_9BACI/132-297
E5X4P0_9ACTN/1-92
E5X7G9_9ACTN/2-86
E5XC07_9ACTN/1-94
E5XCW5_9ACTN/52-231
E5XD00_9FIRM/48-236
E5XEB9_9FIRM/67-238
E5XF87_9FIRM/110-254
E5XFC4_9FIRM/60-238
E5XIQ0_9FIRM/133-307
E5XJR4_9FIRM/76-252
E5XXY9_9BIFI/69-246
E5XZB3_9BIFI/68-245
E5Y0X2_9BIFI/51-228
E5Y7Z5_BILWA/185-272
E5YBZ0_9ENTR/54-228
E5Z424_9BACL/164-284
E5ZT67_ECOLX/56-235
E6A1H9_ECOLX/48-223
E6A8C0_ECOLX/48-223
E6AF28_ECOLX/51-228
E6AFU9_ECOLX/2-54
E6AFV0_ECOLX/1-107
E6AH59_ECOLX/56-235
E6APT7_ECOLX/48-223
E6AU97_ECOLX/56-235
E6B1V1_ECOLX/53-230
E6B1V9_ECOLX/53-230
E6B2T1_ECOLX/52-225
E6B383_ECOLX/52-227
E6B5P6_ECOLX/85-124
E6B816_ECOLX/48-223
E6B9B0_ECOLX/100-276
E6BB96_ECOLX/54-232
E6BIU1_ECOLX/48-223
E6BMJ7_ECOLX/1-32
E6BN70_ECOLX/52-226
E6BQW1_ECOLX/1-34
E6BR48_ECOLX/1-30
E6BS44_ECOLX/54-231
E6BSF5_ECOLX/56-235
E6BSJ7_ECOLX/53-230
E6EKA8_ENTFA/86-264
E6ENH2_ENTFA/105-277
E6EVI7_ENTFA/73-261
E6EWE6_ENTFA/89-271
E6EX90_ENTFA/86-264
E6F0G1_ENTFA/107-278
E6F439_ENTFA/73-265
E6F6H7_ENTFA/86-264
E6F739_ENTFA/105-277
E6FA18_ENTFA/49-226
E6FBH8_ENTFA/73-265
E6FDM2_ENTFA/105-277
E6FEE3_ENTFA/86-264
E6FJF3_ENTFA/105-277
E6FKL7_ENTFA/87-264
E6FP84_ENTFA/73-265
E6FSB9_ENTFA/73-261
E6FTD0_ENTFA/105-277
E6FYB8_ENTFA/86-264
E6G290_ENTFA/73-261
E6G3J1_ENTFA/105-278
E6G610_ENTFA/86-264
E6G7Y4_ENTFA/73-261
E6GDA3_ENTFA/86-264
E6GEI3_ENTFA/105-277
E6GGM7_ENTFA/86-264
E6GNR2_ENTFA/90-271
E6GPN8_ENTFA/105-277
E6GRI7_ENTFA/88-271
E6GU12_ENTFA/105-277
E6GYY0_ENTFA/15-192
E6H1X1_ENTFA/15-192
E6H347_ENTFA/88-271
E6H5V8_ENTFA/105-277
E6H8S4_ENTFA/87-264
E6HBN0_ENTFA/73-261
E6HDL7_ENTFA/105-277
E6HK85_ENTFA/86-264
E6HKF9_ENTFA/105-277
E6HWL3_ENTFA/86-264
E6HY91_ENTFA/105-277
E6I2C8_ENTFA/86-264
E6I526_ENTFA/105-277
E6I8B7_ENTFA/105-277
E6IG48_ENTFA/86-264
E6IKD2_ENTFA/105-277
E6IP05_ENTFA/86-264
E6IQH0_ENTFA/73-261
E6IRF5_ENTFA/86-264
E6ISP2_ENTFA/107-278
E6IZG7_STRAP/57-253
E6J229_STRAP/68-252
E6J3L8_STRAP/102-281
E6J4C3_9ACTO/1-53
E6J4E6_9ACTO/54-132
E6J6A4_9ACTO/54-189
E6JCH2_9ACTO/1-99
E6JDM8_9ACTO/586-761
E6JDT8_9ACTO/57-236
E6K9V0_9BACT/1-48
E6KJ69_STRSA/76-259
E6KNU8_STRSA/102-272
E6LFS2_9ENTE/139-276
E6LNJ8_9FIRM/79-259
E6LR21_9FIRM/186-328
E6LSH6_9FIRM/53-233
E6LUC6_9LACO/112-294
E6M6R3_STALU/116-290
E6MIP7_9FIRM/163-307
E6MTU2_9BACT/68-245
E6MTV2_9BACT/67-244
E6PD93_9ZZZZ/51-228
E6PE40_9ZZZZ/59-237
E6PG41_9ZZZZ/51-228
E6PJG2_9ZZZZ/52-229
E6PK67_9ZZZZ/53-231
E6PKM8_9ZZZZ/53-231
E6PTD7_9ZZZZ/53-223
E6PUR9_9ZZZZ/52-207
E6Q0S3_9ZZZZ/1-67
E6Q2E5_9ZZZZ/53-229
E6Q8L3_9ZZZZ/55-234
E6QA15_9ZZZZ/1-160
E6QA20_9ZZZZ/53-230
E6QBA8_9ZZZZ/123-258
E6QDC4_9ZZZZ/53-230
E6QFG3_9ZZZZ/53-230
E6QG17_9ZZZZ/56-234
E6QGP0_9ZZZZ/116-256
E6QHB6_9ZZZZ/49-226
E6QL66_9ZZZZ/39-200
E6QNT3_9ZZZZ/53-230
E6QNW8_9ZZZZ/64-243
E6QPU3_9ZZZZ/52-228
E6QQ14_9ZZZZ/54-231
E6QR02_9ZZZZ/58-236
E6QSV4_9ZZZZ/55-234
E6QUS0_9ZZZZ/1-60
E6QUS1_9ZZZZ/58-153
E6QVI4_9ZZZZ/53-232
E6RN80_PSEU9/55-233
E6SC47_INTC7/74-253
E6SCK0_INTC7/71-242
E6SKG8_THEM7/92-235
E6SVC4_BACT6/67-244
E6TVI2_BACCJ/84-250
E6U0K2_BACCJ/107-276
E6U3E8_ETHHY/56-233
E6U3T5_ETHHY/56-233
E6U3V1_ETHHY/56-233
E6U421_ETHHY/174-310
E6U5J7_ETHHY/108-267
E6U6C7_ETHHY/56-233
E6U937_ETHHY/80-267
E6U942_ETHHY/56-233
E6UA31_ETHHY/56-233
E6UAA0_RUMA7/172-306
E6UIR3_RUMA7/50-235
E6UJN5_RUMA7/53-231
E6UKL4_RUMA7/53-231
E6UKN2_RUMA7/9-190
E6UKN5_RUMA7/50-235
E6UKS0_RUMA7/53-235
E6URJ9_CLOTL/157-319
E6UTH0_CLOTL/48-225
E6WHY3_PANSA/50-224
E6XS73_SHEP2/54-232
E7AYL9_YERE1/53-228
E7AZB7_YERE1/53-228
E7B4T9_YERE1/53-228
E7B572_YERE1/53-228
E7B6C2_YERE1/53-228
E7B907_YERE1/53-228
E7BAS7_YERE1/53-228
E7BFE8_NEIMW/78-240
E7CGD4_BACTU/55-232
E7FN15_9LACO/105-303
E7FPP0_9LACO/1-105
E7FQH1_9LACO/65-238
E7FSR8_9LACO/54-231
E7FUW5_ERYRH/140-291
E7G8N9_9FIRM/131-290
E7GFN3_9FIRM/11-164
E7GRE8_CLOSY/59-229
E7GTV8_CLOSY/150-310
E7GUM4_CLOSY/76-254
E7GUW9_STRAP/102-276
E7GVG7_STRAP/67-251
E7H2H3_9BURK/107-239
E7H552_9BURK/120-278
E7H638_9BURK/108-207
E7H7W6_ECOLX/48-223
E7H965_ECOLX/52-226
E7HIF1_ECOLX/52-225
E7HJ27_ECOLX/52-226
E7HLT8_ECOLX/25-133
E7HPQ3_ECOLX/48-223
E7HSZ1_ECOLX/53-230
E7I170_ECOLX/17-118
E7I178_ECOLX/1-46
E7I2X8_ECOLX/51-228
E7I2Y0_ECOLX/1-45
E7I3G8_ECOLX/17-196
E7I413_ECOLX/52-227
E7I5N6_ECOLX/10-103
E7I5N7_ECOLX/1-84
E7IB08_ECOLX/17-196
E7ICC3_ECOLX/16-184
E7IE27_ECOLX/48-223
E7IMT1_ECOLX/52-226
E7IWM4_ECOLX/52-226
E7IXT5_ECOLX/48-223
E7IZP2_ECOLX/11-69
E7JCK3_ECOLX/48-223
E7JDY0_ECOLX/102-211
E7JE78_ECOLX/56-235
E7JE86_ECOLX/1-68
E7JE87_ECOLX/1-60
E7JEF9_ECOLX/56-235
E7JH68_ECOLX/52-226
E7JIT6_ECOLX/56-235
E7JJ00_ECOLX/48-223
E7JN34_ECOLX/1-33
E7JQB5_ECOLX/59-154
E7JQB6_ECOLX/56-235
E7JR28_ECOLX/1-73
E7JRE5_ECOLX/56-235
E7JT22_SHISO/52-226
E7JTX4_SHISO/51-228
E7JV46_SHISO/51-228
E7JVF7_SHISO/51-228
E7JWX5_SHISO/51-184
E7JYE9_SHISO/1-44
E7JYN4_SHISO/1-87
E7JYR7_SHISO/11-69
E7JYW0_SHISO/12-189
E7JZJ8_SHISO/1-88
E7K0E4_SHISO/53-154
E7K0P4_SHISO/1-111
E7K0P4_SHISO/111-148
E7K139_SHISO/52-227
E7K1Z2_SHISO/51-228
E7K232_SHISO/53-163
E7K2B7_SHISO/1-44
E7K2V1_SHISO/48-223
E7K4C3_SHISO/51-228
E7K4D9_SHISO/570-747
E7K4V0_SHISO/53-230
E7K760_SHISO/53-230
E7K7D1_SHISO/51-228
E7K7G2_SHISO/52-228
E7M8N1_9BACL/13-149
E7MB56_9BACL/130-320
E7MDN4_STAAU/122-281
E7MMI2_9FIRM/143-291
E7MNU2_9FIRM/68-252
E7MU89_STAAU/122-281
E7N814_9ACTO/74-251
E7PZB1_STRDY/102-291
E7RJW1_9BACL/113-279
E7S245_STRAG/74-266
E7S2W5_STRAG/102-290
E7S9X1_9STRE/102-284
E7SIH0_SHIDY/55-157
E7SIH4_SHIDY/7-92
E7SKS8_SHIDY/48-223
E7SP73_SHIDY/55-234
E7SSH8_SHIBO/52-226
E7SSY2_SHIBO/11-69
E7SV15_SHIBO/1-167
E7T0J9_SHIBO/17-196
E7T1H7_SHIBO/48-223
E7T3Y7_SHIBO/104-271
E7T5C4_SHIBO/17-102
E7T5D9_SHIBO/56-235
E7TBQ0_SHIFL/48-223
E7TDW7_SHIFL/17-196
E7TRM3_ECO57/48-223
E7TU99_ECO57/52-226
E7TXU5_ECO57/52-226
E7TY00_ECO57/56-118
E7TY02_ECO57/89-128
E7TZX7_ECO57/52-226
E7U759_ECOLX/48-223
E7UDW1_ECOLX/55-234
E7UJ71_ECOLX/48-223
E7V0F9_SALTY/56-223
E7V5D7_SALTY/49-223
E7V8Q0_SALMO/49-223
E7VB75_SALMO/1-88
E7VL91_SALMO/1-88
E7VQ34_SALMO/49-223
E7W0P8_SALMO/1-88
E7W3E1_SALMO/49-223
E7W836_SALMO/1-88
E7WD44_SALMO/49-223
E7WQ35_SALMO/1-88
E7WSC7_SALMO/49-223
E7WXA1_SALMO/49-223
E7WYJ1_SALMO/1-88
E7X6R2_SALMO/1-88
E7X7T7_SALMO/49-223
E7XIW8_SALMO/1-54
E7XIW9_SALMO/1-88
E7XLM3_SALMO/49-223
E7XSV9_SALMO/1-88
E7XX04_SALMO/49-223
E7Y6F9_SALMO/49-223
E7YFC7_SALMO/1-88
E7YJV3_SALMO/1-88
E7YMN6_SALMO/49-223
E7YXI6_SALMO/1-88
E7Z4A3_SALMO/49-223
E7Z8G0_SALMO/1-88
E7ZGE0_SALMO/49-223
E7ZP46_SALMO/49-223
E7ZTY7_SALMO/1-88
E7ZUY0_SALMO/1-88
E8A1I5_SALMO/49-223
E8AA68_SALMO/1-88
E8ADH6_SALMO/49-223
E8AHV1_SALMO/1-88
E8ARJ4_SALMO/49-223
E8AYY5_SALMO/1-88
E8AZN4_SALMO/49-223
E8BET1_SALMO/1-88
E8BGI1_SALMO/49-223
E8BNV7_SALMO/1-88
E8BT96_SALMO/49-223
E8C2R1_SALMO/1-88
E8C4R3_SALMO/49-223
E8CA77_SALMO/1-88
E8CAU2_SALMO/49-223
E8CUK2_SALMO/49-223
E8CWU3_SALMO/1-88
E8CY11_SALMO/49-223
E8CYP7_SALMO/1-88
E8DFS3_SALMO/49-223
E8DJ29_SALMO/1-88
E8DUQ1_SALMO/1-88
E8DX99_SALMO/49-223
E8DZV0_SALMO/49-223
E8E6U4_SALMO/1-88
E8ED17_SALMO/49-223
E8EHB0_SALMO/1-88
E8EQX7_SALMO/1-88
E8EVR3_SALMO/49-223
E8F4I9_SALMO/49-223
E8F8Y4_SALMO/1-88
E8FI93_SALMO/1-88
E8FJE3_SALMO/49-223
E8FQ41_SALMO/49-223
E8FRP3_SALMO/1-88
E8G0W5_SALMO/49-223
E8GB80_SALMO/1-88
E8GKG1_SALMO/49-223
E8GLR0_SALMO/1-88
E8GQS5_SALMO/1-88
E8GX22_SALMO/49-223
E8HAQ1_ECO57/48-223
E8HER9_ECO57/52-195
E8HNX3_ECOLX/48-223
E8HTL4_ECOLX/52-205
E8I3F3_ECOLX/48-223
E8I7G7_ECOLX/52-226
E8ID13_ECOLX/53-230
E8IHI9_ECOLX/48-223
E8IRB3_ECOLX/53-230
E8IVC9_ECOLX/48-223
E8J9Y9_ECO57/48-223
E8JFF5_9ACTO/74-251
E8JQ21_STREI/139-290
E8JVB2_STRCR/87-284
E8K2S5_9STRE/100-270
E8K6B1_STRPA/102-284
E8KDI1_9STRE/86-272
E8KMV6_STRSA/102-284
E8KWV2_STRVE/102-285
E8KXR4_9RHIZ/66-243
E8KYB1_9RHIZ/66-243
E8L1V1_9RHIZ/66-243
E8L5X0_9RHIZ/10-176
E8L6N7_9RHIZ/66-243
E8L797_9RHIZ/54-230
E8L7H8_9RHIZ/17-138
E8L8U4_9RHIZ/57-200
E8L8Y2_9RHIZ/1-59
E8L9M7_9RHIZ/14-191
E8LA19_9RHIZ/1-62
E8LA87_9RHIZ/2-84
E8LAH3_9RHIZ/59-190
E8LAQ8_9RHIZ/54-230
E8LAQ9_9RHIZ/1-64
E8LAV3_9RHIZ/66-228
E8LDI7_9FIRM/79-254
E8LHP9_9GAMM/76-237
E8LJD0_9GAMM/58-236
E8LKC6_9GAMM/45-223
E8LL27_9GAMM/59-236
E8LL92_9GAMM/61-168
E8LNB4_9GAMM/61-240
E8ME26_BIFL2/55-232
E8MFQ4_BIFL2/40-217
E8ML83_BIFLS/488-665
E8MRW8_BIFL1/51-228
E8MRX4_BIFL1/40-217
E8MW05_BIFL1/68-245
E8N2B4_ANATU/270-446
E8N2B4_ANATU/77-254
E8NKR4_SALET/56-223
E8NN11_SALET/41-223
E8NN94_SALET/1-87
E8NVU4_YERPH/57-236
E8NZ66_YERPH/57-236
E8P3G7_YERPH/57-236
E8P3W8_YERPH/57-236
E8P843_YERPH/51-141
E8PGN7_ACIB1/47-224
E8PSA6_YERPE/56-235
E8PSJ5_YERPE/51-141
E8QCX9_STRED/102-290
E8RF95_9DELT/53-230
E8RFF6_9DELT/54-207
E8RS31_9CAUL/53-230
E8SDV0_STAPH/66-244
E8SHY4_STAPH/77-240
E8SIU1_STAPH/124-284
E8SL52_NEIGO/89-241
E8SQH2_NEIGO/54-207
E8SSG4_GEOS2/128-296
E8STU2_GEOS2/129-258
E8SV00_GEOS2/46-224
E8SVC4_GEOS2/46-224
E8SZ70_GEOS2/46-224
E8T3J6_THEA1/30-191
E8TUJ9_ALIDB/57-234
E8TVS5_ALIDB/52-229
E8U2K9_ALIDB/53-230
E8U2R0_ALIDB/45-222
E8UEW6_TAYEM/1-57
E8UJ80_MYCFM/141-269
E8UPD0_STREJ/102-288
E8UTC9_THEBF/157-304
E8V3V9_TERSS/37-202
E8VC32_BACST/16-155
E8VEE9_BACST/131-256
E8VH20_BACST/105-298
E8WSF1_GEOS8/58-235
E8X3Y2_ACISM/34-230
E8XCI9_SALT4/49-223
E8XDG7_SALT4/56-223
E8Y248_ECOKO/48-223
E8YBG4_ECOKO/52-226
E8ZDI3_9VIRU/74-263
E8ZDM8_9VIRU/79-234
E8ZDS5_9VIRU/79-234
E8ZDY0_9VIRU/74-263
E8ZR29_CLOB0/65-243
E8ZRC4_CLOB0/133-303
E8ZRU7_CLOB0/5-178
E8ZZY7_SALET/56-223
E9AAM6_SALET/49-223
E9DPU8_9STRE/102-278
E9FI81_9STRE/102-271
E9FMM1_9STRE/76-251
E9FN75_9STRE/85-270
E9LUM7_9VIRU/80-257
E9LUN6_9VIRU/65-244
E9RKR3_LACRE/52-229
E9RPX9_LACRE/61-238
E9RRW4_9FIRM/47-236
E9RZL1_9FIRM/156-302
E9S8I8_RUMAL/50-235
E9SBT0_RUMAL/184-313
E9SEA3_RUMAL/105-252
E9SR21_CLOSY/79-259
E9SSK0_CLOSY/150-310
E9TCF9_ECOLX/74-253
E9TKY6_ECOLX/48-223
E9TQ06_ECOLX/1-149
E9TQL3_ECOLX/51-228
E9TU02_ECOLX/48-223
E9TXI4_ECOLX/52-226
E9UC71_ECOLX/48-223
E9UCJ9_ECOLX/51-228
E9UGD9_ECOLX/56-235
E9UGF7_ECOLX/1-143
E9VCI6_ECOLX/48-223
E9VQE3_ECOLX/1-37
E9VSY2_ECOLX/48-223
E9VVY7_ECOLX/1-85
E9VW11_ECOLX/51-228
E9VWA9_ECOLX/54-232
E9VWB8_ECOLX/56-235
E9W210_ECOLX/48-223
E9WKP6_ECOLX/48-223
E9WSC9_ECOLX/52-226
E9WYS3_ECOLX/55-234
E9WZL4_ECOLX/48-223
E9X980_ECOLX/1-76
E9X9G4_ECOLX/48-223
E9XEF5_ECOLX/1-87
E9XFV3_ECOLX/53-230
E9XR19_ECOLX/48-223
E9Y0D2_ECOLX/1-92
E9Y0D3_ECOLX/53-124
E9Y0D7_ECOLX/56-235
E9Y4Z7_ECOLX/48-223
E9YEZ7_ECOLX/53-132
E9YLE6_ECOLX/48-223
E9YLL1_ECOLX/1-73
E9YML8_ECOLX/56-235
E9YMM3_ECOLX/51-187
E9YN36_ECOLX/1-114
E9YN37_ECOLX/41-102
E9YPF8_ECOLX/1-57
E9YTI3_ECOLX/1-98
E9YXG3_ECOLX/48-223
E9YZX6_ECOLX/1-101
E9Z048_ECOLX/57-103
E9Z050_ECOLX/54-231
E9Z051_ECOLX/4-140
E9Z098_ECOLX/51-209
E9Z1W5_ECOLX/1-123
E9Z287_ECOLX/51-228
E9ZBI4_ESCFE/48-223
E9ZN32_MYCTU/71-213
E9ZQ66_MYCTU/63-223
F0BEP2_9XANT/3-149
F0BQ39_9XANT/5-136
F0CDC9_9XANT/4-146
F0D2J3_STAAU/115-274
F0D740_STAAU/66-244
F0DCH7_STAAU/115-274
F0DFR1_STAAU/69-241
F0DHD0_9FIRM/142-268
F0DNS8_9FIRM/99-246
F0DP86_9FIRM/1-121
F0DQA1_9FIRM/58-180
F0DQA5_9FIRM/4-60
F0DQA8_9FIRM/6-127
F0DQK5_9FIRM/51-231
F0DQL3_9FIRM/16-193
F0DVD5_9FIRM/1-61
F0DWC5_9FIRM/137-306
F0DZM6_9PSED/84-249
F0E9U2_9PSED/24-100
F0ECC2_9PSED/51-228
F0ELJ9_ENTCA/104-277
F0EPX1_ENTCA/60-238
F0FBU2_STRSA/102-284
F0FI71_STRSA/102-277
F0FTD2_STRSA/102-277
F0FWD6_9BURK/53-231
F0G303_9BURK/53-231
F0GNN7_9LACO/45-227
F0GQ53_9LACO/101-283
F0GU39_9FIRM/80-244
F0GWZ6_9FIRM/155-302
F0GXF4_9FIRM/67-227
F0H107_9FIRM/76-224
F0H355_9FIRM/67-224
F0H7Z1_9BACT/68-245
F0HBF5_9FIRM/52-229
F0HE54_9FIRM/52-229
F0HF56_9FIRM/115-267
F0HU82_LACDL/111-296
F0I3A4_STRSA/102-284
F0I5E2_STRSA/102-284
F0IKR7_STRSA/102-277
F0IWP7_STRSA/102-284
F0IYV4_ACIMA/60-238
F0J037_ACIMA/1-173
F0J115_ACIMA/59-236
F0J3H4_ACIMA/53-230
F0J756_ACIMA/53-230
F0J7F4_ACIMA/59-237
F0J7N3_ACIMA/57-234
F0JRE8_ESCFE/50-225
F0JXQ0_ESCFE/36-213
F0K3K8_LACD2/111-296
F0K7V8_CLOAE/75-248
F0KBI0_CLOAE/149-302
F0KUF2_YERE3/36-211
F0KX60_YERE3/53-228
F0KYS1_YERE3/53-228
F0LD77_9RHIZ/57-234
F0M3H8_ARTPP/58-235
F0MBH5_ARTPP/64-239
F0MC95_ARTPP/76-253
F0NWG2_LACHH/102-284
F0P3M0_STAPE/124-284
F0P7S9_STAPE/11-97
F0PA13_ENTF6/105-277
F0PDX6_ENTF6/86-264
F0PII2_9VIRU/101-264
F0PJF8_BACT0/132-295
F0PNW1_BACT0/122-285
F0PZM4_BACT0/28-109
F0QFQ2_ACIBD/54-233
F0RRE6_SPHGB/56-237
F0RTH4_SPHGB/56-235
F0RU27_SPHGB/52-237
F0S2A9_DESTD/30-213
F0SV43_SYNGF/50-227
F0SWX9_SYNGF/51-228
F0SZK2_SYNGF/61-222
F0TGC8_LACA3/100-287
F0TH17_LACA3/69-254
F0VTL8_STRG2/141-290
F0YWM2_9CLOT/138-297
F1T7Z8_9CLOT/55-232
F1TCK3_9CLOT/168-331
F1TEC4_9CLOT/54-221
F1TEW6_9CLOT/1-174
F1TFB3_9CLOT/13-190
F1W305_9BURK/53-231
F1XIZ7_ECO57/56-118
F1XIZ9_ECO57/89-128
F1XK88_ECO57/48-223
F1XNE4_ECO57/52-226
F1XPU5_ECO57/52-226
F1XQR9_ECO57/52-226
F1Y135_ECO57/48-223
F1Y3C4_ECO57/52-226
F1YBA9_ECO57/52-226
F1YDM9_ECO57/56-118
F1YDN1_ECO57/89-128
F1YPY9_9ACTO/57-236
F1YPZ1_9ACTO/1-107
F1YYN4_9STRE/102-292
F1ZDZ3_9SPHN/36-213
F1ZE12_ECOLX/1-46
F1ZE20_ECOLX/1-80
F1ZER9_ECOLX/51-228
F1ZGQ9_ECOLX/1-57
F1ZP18_ECOLX/1-35
F1ZRB7_ECOLX/48-223
F1ZXD4_THEET/157-304
F2A6Y2_RHIET/59-237
F2AH98_RHIET/1-95
F2B4V8_STRPN/101-270
F2BBL4_9NEIS/98-244
F2BGY8_STRSA/102-277
F2BQA5_STRSA/102-284
F2BXZ3_9FIRM/23-150
F2C4L0_STRSA/102-284
F2CBZ8_STRSA/102-284
F2CJS7_STRSA/102-284
F2EYW6_PANAN/50-224
F2F900_9BACL/117-291
F2FB29_9ZZZZ/52-229
F2FLM4_SALDU/51-223
F2FMN2_SALDU/56-223
F2G0N6_SALGL/51-223
F2G9A5_ALTMD/54-232
F2GD48_ALTMD/73-230
F2GF09_MYCTU/63-223
F2GL68_MYCTU/71-213
F2H106_BACTU/66-245
F2H835_BACTU/50-217
F2HAI1_BACTU/132-295
F2HF04_BACTU/120-285
F2HG94_BACTU/1-51
F2HLJ1_LACLA/100-269
F2HP20_LACLA/100-273
F2I614_9LACT/73-227
F2I659_9LACT/103-291
F2IUL8_9PROT/6-183
F2IVN7_9PROT/61-238
F2J606_9PROT/1-146
F2J6L0_9PROT/41-219
F2JK69_9FIRM/85-218
F2JQ52_9FIRM/72-238
F2JRE2_9FIRM/52-229
F2JS09_9FIRM/161-308
F2L6H3_9PSEU/95-258
F2L6R2_9PSEU/108-188
F2L773_9PSEU/56-233
F2LGK3_BURGA/1-72
F2LSW4_BURGA/52-229
F2LTX1_9DELT/58-237
F2LUP0_9DELT/53-231
F2LWR8_9DELT/53-193
F2LX97_9DELT/60-237
F2M1S5_LACAM/100-287
F2M662_LACCA/93-252
F2M721_LACCA/124-289
F2M8Z6_LACCA/97-254
F2MF15_LACCA/93-252
F2MFZ3_LACCA/124-289
F2MHI8_LACCA/97-254
F2MQZ3_ENTFA/86-264
F2MSN5_ENTFA/105-277
F2NGN8_9DELT/52-229
F2NJ24_9DELT/52-229
F2NSM4_9SPIO/79-254
F2Q6C2_9BACT/52-229
F2Q923_SALET/54-232
F2QC27_STROR/140-271
F2QD18_STROR/138-234
F2R337_9ACTO/1-67
F2R341_9ACTO/1-32
F2R350_9ACTO/1-126
F2R9A5_9ACTO/95-232
F2RKY7_9ACTO/48-226
F2UW46_ACTVI/74-251
F2V4P8_MYCTU/55-233
F2V6K6_MYCTU/63-223
F2V8Z0_MYCTU/71-213
ISTB1_BACFR/61-199
ISTB2_BACFR/61-238
ISTB_BACTB/55-232
ISTB_BURM1/53-231
ISTB_GEOSE/52-229
ISTB_PSEAE/51-228
ISTB_PSEFL/53-231
O03914_9CAUD/84-255
O06369_MYCTU/63-223
O07445_RHOER/66-241
O66275_BRAJA/54-232
O67056_AQUAE/38-201
O68708_YERPE/51-141
O69925_STRCO/56-233
O82915_ECO57/97-136
O82918_ECO57/86-135
O84893_SALTI/56-223
O87517_ECOLX/1-176
O87615_PSEAE/57-155
P74994_ECOLX/56-235
P95446_PSEAC/120-298
P95447_PSEAC/1-178
P95537_CUPNE/57-234
P96287_MYCTU/71-213
P96960_PSEAC/242-419
Q01P98_SOLUE/53-231
Q01RJ7_SOLUE/53-230
Q01TM5_SOLUE/11-188
Q01TM6_SOLUE/53-223
Q023B3_SOLUE/10-186
Q026T3_SOLUE/41-212
Q02BB9_SOLUE/52-229
Q02BD7_SOLUE/1-85
Q030L9_LACLS/98-269
Q037B0_LACC3/62-239
Q037Z5_LACC3/124-289
Q03BR4_LACC3/93-252
Q03FE8_PEDPA/85-249
Q03GB8_PEDPA/108-274
Q03MB2_STRTD/102-285
Q03RK2_LACBA/100-270
Q03VK9_LEUMM/86-242
Q03YS6_LEUMM/132-287
Q041U5_LACGA/102-282
Q049F7_LACDB/105-290
Q04G07_OENOB/70-243
Q04J62_STRP2/100-273
Q04VK3_LEPBJ/104-259
Q04XX3_LEPBL/104-259
Q058F1_BUCCC/51-224
Q07GP0_ROSDO/54-232
Q07XJ7_SHEFN/26-203
Q07XL3_SHEFN/56-233
Q08XQ9_STIAD/82-242
Q0A8F7_ALHEH/54-231
Q0AUU4_SYNWW/47-224
Q0AUU7_SYNWW/44-223
Q0AYZ8_SYNWW/53-231
Q0E6B0_PSEAE/51-228
Q0FGW0_9RHOB/463-639
Q0FHG8_9RHOB/43-221
Q0FJD1_9RHOB/463-639
Q0FKA0_9RHOB/26-202
Q0FKM1_9RHOB/58-236
Q0FQD9_9RHOB/39-99
Q0FQE0_9RHOB/1-87
Q0FRF5_9RHOB/566-742
Q0FTY5_9RHOB/44-220
Q0FUA8_9RHOB/48-224
Q0H0B7_ECOLX/16-135
Q0H276_9CAUD/104-236
Q0KJ51_9SPHN/57-234
Q0KJ55_9SPHN/47-223
Q0MX83_9BACT/76-149
Q0PI72_ECOLX/51-228
Q0RYR5_RHOSR/59-236
Q0S057_RHOSR/89-150
Q0S138_RHOSR/6-145
Q0S1A6_RHOSR/63-226
Q0SIY1_RHOSR/72-207
Q0SPT7_CLOPS/160-306
Q0SX50_SHIF8/48-223
Q0T1M8_SHIF8/107-271
Q0T562_SHIF8/52-226
Q0T8V1_ECOL5/48-223
Q0T927_ECOL5/57-236
Q0TCC5_ECOL5/56-235
Q0TGA6_ECOL5/56-235
Q0TL28_ECOL5/56-235
Q0TM36_CLOP1/160-306
Q0VUU0_9ZZZZ/54-231
Q0WFI1_YERPE/47-226
Q0ZD35_KLEPN/47-226
Q11ZU3_POLSJ/53-231
Q11ZW4_POLSJ/55-232
Q120I5_POLSJ/62-240
Q12C72_POLSJ/53-231
Q138S7_RHOPS/12-81
Q13JC9_BURXL/57-235
Q13PF8_BURXL/58-236
Q13ST2_BURXL/52-229
Q13XL7_BURXL/58-236
Q13XM2_BURXL/54-232
Q13XM4_BURXL/53-231
Q144I9_BURXL/53-231
Q14EZ6_BACTU/55-232
Q14EZ8_BACTU/55-232
Q14F00_BACTU/55-116
Q14F02_BACTU/55-232
Q14PS3_SPICI/108-263
Q15MT2_PSEA6/72-230
Q181Q5_CLOD6/163-316
Q188J2_CLOD6/68-252
Q19XA0_9CAUD/54-224
Q1B006_RUBXD/84-220
Q1BKM5_BURCA/52-229
Q1BKU4_BURCA/40-217
Q1BZR6_YERPA/51-113
Q1BZX6_YERPA/56-235
Q1C034_YERPA/17-196
Q1C764_YERPA/56-235
Q1C8E4_YERPA/1-123
Q1CC60_YERPN/56-235
Q1CH09_YERPN/56-144
Q1CH10_YERPN/1-73
Q1CKM2_YERPN/57-153
Q1CKM3_YERPN/2-112
Q1CYW0_MYXXD/53-230
Q1D2U3_MYXXD/81-248
Q1D6C1_MYXXD/51-229
Q1DAI2_MYXXD/48-191
Q1EQJ0_STRKN/93-154
Q1EQR5_STRKN/1-127
Q1G9A7_LACDA/111-296
Q1GTQ7_SPHAL/57-234
Q1GUV5_SPHAL/53-229
Q1GY75_METFK/53-233
Q1H9Z4_9ZZZZ/53-230
Q1HA07_9ZZZZ/53-230
Q1IVN5_ACIBL/35-196
Q1J3G3_DEIGD/54-231
Q1J4V6_STRPF/67-227
Q1J8D0_STRPF/103-290
Q1JDF2_STRPB/103-290
Q1JIH5_STRPD/102-290
Q1JNC5_STRPC/103-290
Q1L1H8_LEIXC/74-249
Q1LHZ0_RALME/53-230
Q1LNX8_RALME/55-234
Q1M9Y2_RHIL3/57-234
Q1N7F7_9SPHN/45-222
Q1N7L9_9SPHN/57-234
Q1N8U2_9SPHN/13-191
Q1N9X5_9SPHN/59-237
Q1NA45_9SPHN/28-206
Q1NHJ3_9SPHN/59-237
Q1NHQ0_9SPHN/39-216
Q1NIH4_9DELT/3-167
Q1NJP7_9DELT/1-177
Q1NMK5_9DELT/59-237
Q1NQE1_9DELT/47-225
Q1NSL7_9DELT/59-237
Q1NYE5_9DELT/52-230
Q1Q546_9BACT/34-217
Q1Q5A0_9BACT/53-230
Q1Q5E5_9BACT/55-227
Q1QFL7_NITHX/57-113
Q1QGN5_NITHX/53-229
Q1QGP5_NITHX/53-229
Q1QH56_NITHX/53-229
Q1QIY8_NITHX/33-126
Q1QJ67_NITHX/1-52
Q1QJN6_NITHX/53-230
Q1QP13_NITHX/53-229
Q1QQ31_NITHX/53-229
Q1R1W8_ECOUT/51-228
Q1R1Z7_ECOUT/57-236
Q1R205_ECOUT/54-232
Q1R2E4_ECOUT/48-223
Q1RA89_ECOUT/57-236
Q1RPL9_ECOLX/51-228
Q1WLE8_RHIME/59-236
Q1WLK6_RHIME/53-230
Q1WUN3_LACS1/105-276
Q1YJ63_MOBAS/70-247
Q1YMG7_MOBAS/49-159
Q20XX2_RHOPB/65-243
Q212T5_RHOPB/53-229
Q21QR4_RHOFD/56-233
Q24SB0_DESHY/1-70
Q24X14_DESHY/85-260
Q24ZB7_DESHY/50-227
Q24ZD7_DESHY/48-225
Q2B2G4_9BACI/139-278
Q2BFQ4_9BACI/55-232
Q2ESN1_BACTU/55-232
Q2FG53_STAA3/115-274
Q2FWR4_STAA8/68-246
Q2FXP5_STAA8/115-274
Q2G8C2_NOVAD/60-237
Q2IFJ7_ANADE/81-228
Q2K299_RHIEC/53-230
Q2K2F3_RHIEC/62-237
Q2K2G0_RHIEC/62-239
Q2K2G8_RHIEC/20-165
Q2LS33_SYNAS/38-133
Q2LS71_SYNAS/73-251
Q2LU30_SYNAS/54-231
Q2LU59_SYNAS/56-205
Q2NK57_AYWBP/90-241
Q2NV20_SODGM/61-240
Q2P671_XANOM/5-146
Q2RGS3_MOOTA/10-144
Q2RJ91_MOOTA/89-248
Q2RKR6_MOOTA/56-233
Q2S8Z3_HAHCH/53-230
Q2SAN0_HAHCH/53-230
Q2SRL2_MYCCT/113-269
Q2SSV6_MYCCT/17-174
Q2TH22_SHIFL/2-111
Q2TH41_SHIFL/17-196
Q2TM35_BIFBR/6-128
Q2TTS5_ECOLX/57-236
Q2YTA6_STAAB/115-274
Q30VU7_DESDG/56-235
Q31SP6_SHIBS/57-236
Q31SX5_SHIBS/48-223
Q326U9_SHIDS/17-196
Q327B1_SHIDS/11-77
Q327G5_SHIDS/17-196
Q327N5_SHIDS/48-223
Q38098_BPR1T/100-272
Q38VS9_LACSS/102-276
Q39WL8_GEOMG/56-235
Q3A6F9_PELCD/57-234
Q3ABH8_CARHZ/51-234
Q3ACR0_CARHZ/44-221
Q3AD22_CARHZ/54-231
Q3B1U7_PELLD/53-230
Q3BK79_9PROT/37-113
Q3BQY1_XANC5/5-136
Q3BSQ6_XANC5/53-230
Q3D2A5_STRAG/102-290
Q3D989_STRAG/102-290
Q3DDL1_STRAG/102-290
Q3DK97_STRAG/102-290
Q3DT42_STRAG/77-266
Q3ENK4_BACTI/132-295
Q3IIF5_PSEHT/56-104
Q3IIF6_PSEHT/2-136
Q3IIG3_PSEHT/1-144
Q3J3H4_RHOS4/28-204
Q3JZR5_STRA1/102-290
Q3L9G1_RHOE4/66-241
Q3L9G7_RHOE4/73-231
Q3L9H2_RHOE4/2-31
Q3LFL3_9BURK/57-234
Q3MQ56_STAAU/52-229
Q3R1B5_XYLFA/1-133
Q3RAB5_XYLFA/1-133
Q3RI09_XYLFA/1-133
Q3SNP7_NITWN/38-113
Q3SQV6_NITWN/196-301
Q3XY44_ENTFC/47-225
Q3XZG0_ENTFC/104-278
Q3Y225_ENTFC/52-230
Q3YTI0_SHISS/51-228
Q3YTI5_SHISS/11-69
Q3YTM0_SHISS/53-230
Q3YTX9_SHISS/15-58
Q3YU32_SHISS/48-223
Q3YW25_SHISS/51-228
Q3Z1P8_SHISS/51-228
Q3Z1T3_SHISS/52-228
Q3Z3B4_SHISS/53-230
Q3Z439_SHISS/52-227
Q3Z4V9_SHISS/51-228
Q3Z917_DEHE1/217-391
Q3Z917_DEHE1/56-212
Q3ZUA6_STAAU/115-274
Q3ZZR1_DEHSC/226-401
Q3ZZR1_DEHSC/65-219
Q45117_BACFR/1-62
Q46309_CARML/1-141
Q46FE6_METBF/70-217
Q48991_MYCCA/63-201
Q48MW3_PSE14/51-228
Q48MY4_PSE14/60-104
Q48V64_STRPM/103-290
Q48YB2_STRP1/67-236
Q49YB5_STAS1/115-290
Q4EHL9_LISMO/105-278
Q4EQ60_LISMO/105-278
Q4L3U0_STAHJ/69-238
Q4L725_STAHJ/113-289
Q4MIP9_BACCE/70-251
Q4UMQ1_RICFE/55-234
Q4UX27_XANC8/23-137
Q4VR90_CAMJE/54-231
Q4W1U3_PSEAE/53-231
Q4ZAC9_9CAUD/68-243
Q4ZAK3_9CAUD/68-243
Q4ZAS1_9CAUD/66-241
Q4ZB63_9CAUD/69-241
Q4ZBL6_9VIRU/68-246
Q4ZC96_9CAUD/65-237
Q4ZD93_9CAUD/68-246
Q4ZDH6_9CAUD/68-246
Q4ZDQ5_9CAUD/68-246
Q4ZDY1_9CAUD/66-244
Q52T88_VIBCH/65-242
Q54148_SHIFL/11-69
Q56968_YERPE/56-215
Q57115_PSEAE/54-231
Q57G61_SALCH/41-223
Q57L75_SALCH/56-223
Q57SV6_SALCH/1-87
Q5EDC6_9CLOT/52-229
Q5F6C3_NEIG1/31-188
Q5FIW2_LACAC/100-284
Q5GRB2_ALCXX/57-234
Q5H3B7_XANOR/5-146
Q5H437_XANOR/1-49
Q5HF89_STAAC/115-274
Q5HNM0_STAEQ/114-289
Q5I3K7_ECOLX/57-236
Q5J3S1_SALCH/56-235
Q5KWD0_GEOKA/128-296
Q5L1W1_GEOKA/46-224
Q5L851_BACFN/55-232
Q5L869_BACFN/61-238
Q5LF58_BACFN/61-238
Q5M1E0_STRT1/102-285
Q5M5X6_STRT2/102-285
Q5NV20_RALME/53-231
Q5NW60_AROAE/55-234
Q5NW88_AROAE/53-231
Q5NWA0_AROAE/55-234
Q5NWB2_AROAE/46-224
Q5NWE9_AROAE/78-256
Q5NWW2_AROAE/56-234
Q5NX25_AROAE/46-224
Q5NXF8_AROAE/45-222
Q5NYW2_AROAE/67-245
Q5NZK2_AROAE/53-231
Q5P099_AROAE/54-232
Q5P0K3_AROAE/53-231
Q5P359_AROAE/54-232
Q5P680_AROAE/53-231
Q5P8A8_AROAE/51-229
Q5P8U6_AROAE/56-234
Q5P8X4_AROAE/53-231
Q5P947_AROAE/53-231
Q5PF96_SALPA/1-88
Q5PM55_SALPA/49-223
Q5TLF4_9BURK/53-231
Q5TM10_9BURK/53-231
Q5TM13_9BURK/54-232
Q5W1P7_YEREN/53-228
Q5W1Q3_YEREN/29-204
Q5W1Q7_YEREN/53-228
Q5WE23_BACSK/90-253
Q5WEH5_BACSK/106-290
Q5X160_LEGPA/55-234
Q5XDR4_STRP6/103-290
Q62RQ7_BACLD/127-299
Q62W64_BACLD/161-247
Q633L8_BACCZ/132-295
Q636Y5_BACCZ/83-260
Q65GA2_BACLD/128-300
Q65KR8_BACLD/106-192
Q65L38_BACLD/63-243
Q663P3_YERPS/51-141
Q664A0_YERPS/6-72
Q67JA8_SYMTH/188-318
Q67KV8_SYMTH/23-84
Q67KV9_SYMTH/53-230
Q67KW3_SYMTH/54-231
Q67M23_SYMTH/6-183
Q67PV9_SYMTH/31-208
Q67QC6_SYMTH/1-75
Q67QC7_SYMTH/54-132
Q67ST4_SYMTH/54-231
Q67TF5_SYMTH/1-121
Q67TG3_SYMTH/3-144
Q6ACF5_LEIXX/70-247
Q6AEI5_LEIXX/1-177
Q6F0N6_MESFL/133-281
Q6G8P2_STAAS/115-274
Q6GG22_STAAR/115-274
Q6HCV2_BACHK/132-295
Q6J1V5_9CAUD/62-239
Q6MST9_MYCMS/116-274
Q6MX22_MYCTU/63-119
Q6QDZ9_ECOLX/1-175
Q6R838_9CAUD/68-243
Q6TJY7_9ACTO/65-241
Q6U5K9_KLEPN/57-236
Q6UCA8_BACFR/61-238
Q6V7R5_9CAUD/72-253
Q6W196_RHISN/60-238
Q6W224_RHISN/41-218
Q6XN00_RHOER/58-115
Q6XNA0_RHOER/73-250
Q6XQW5_ECOLX/53-230
Q6YPQ3_ONYPE/90-242
Q708R1_9CAUD/72-248
Q70C48_XANAL/53-189
Q71ZA7_LISMF/105-278
Q72MM8_LEPIC/81-260
Q72ZF9_BACC1/136-295
Q749Z7_GEOSL/56-235
Q74IB9_LACJO/101-282
Q75TN7_BACFI/55-232
Q75U02_BACHD/56-233
Q75U04_BACHD/56-233
Q75U06_BACHD/56-233
Q75U08_BACHD/56-233
Q75U10_BACHD/55-232
Q75U14_BACHD/55-232
Q76EZ5_ENTFC/56-233
Q783R8_9CAUD/68-246
Q79CD1_SHIFL/54-231
Q79CH3_9ZZZZ/54-231
Q79UY2_BRAJA/36-209
Q7A568_STAAN/115-274
Q7AKA1_9ZZZZ/54-231
Q7ARG8_YERPE/51-141
Q7ARK4_YERPE/57-236
Q7ARN6_YERPE/56-235
Q7B0V1_MYCAV/67-243
Q7B1Z4_YERPS/56-235
Q7BEN2_SHIFL/11-69
Q7BI78_BACFR/61-238
Q7BQ79_PAEPP/46-223
Q7BT15_YERPE/57-236
Q7BT58_ECOLX/54-231
Q7BTY2_YERPE/56-235
Q7BW10_SALTY/56-223
Q7CFF8_STRP3/103-290
Q7D6E2_MYCTU/71-213
Q7MPJ3_VIBVY/83-260
Q7MVS2_PORGI/139-219
Q7N1K1_PHOLL/11-179
Q7NE14_GLOVI/53-231
Q7P5T8_FUSNV/92-246
Q7TW23_MYCBO/63-223
Q7TXK9_MYCBO/63-119
Q7VMR7_HAEDU/1-95
Q7WUA6_RHIRD/60-187
Q7X1T3_9PSED/9-130
Q7Y4K3_9CAUD/80-234
Q817H2_BACCR/132-295
Q81L12_BACAN/139-295
Q81W62_BACAN/66-245
Q81XV0_BACAN/67-244
Q81Z35_BACAN/66-245
Q825B3_STRAW/68-245
Q82RD5_STRAW/1-145
Q830E9_ENTFA/73-265
Q832T9_ENTFA/88-271
Q835U2_ENTFA/86-264
Q837F9_ENTFA/105-277
Q83LA6_SHIFL/1-123
Q83S59_SHIFL/107-271
Q83W92_ECOLX/56-235
Q845B6_LACCL/55-232
Q846S3_MYXXA/36-204
Q848S5_KLEOX/1-135
Q84AP6_AERHY/56-218
Q84IK0_9PSED/53-230
Q84IQ8_PSEST/47-224
Q84IR5_PSEST/47-224
Q853B1_BPMBZ/54-224
Q877S2_PSESM/55-234
Q877V1_BRAJA/71-249
Q878M4_STRP3/2-177
Q87B97_XYLFT/1-133
Q881P5_PSESM/53-230
Q88ML9_PSEPK/38-213
Q88WV0_LACPL/105-272
Q899P7_CLOTE/131-304
Q89BD6_BRAJA/53-230
Q89BF5_BRAJA/53-229
Q89TJ9_BRAJA/1-52
Q89TK0_BRAJA/1-36
Q89TT6_BRAJA/36-207
Q89TY2_BRAJA/36-213
Q8CM24_COREF/59-238
Q8CM41_ECOL6/54-232
Q8CMD4_MYCPE/50-227
Q8CNY2_STAES/114-289
Q8CWP7_STRR6/100-273
Q8CWW7_STRMU/101-289
Q8CXB0_OCEIH/132-278
Q8D0P0_YERPE/17-196
Q8DXI0_STRA5/75-258
Q8DY72_STRA5/102-290
Q8E3T8_STRA3/102-290
Q8EVL4_MYCPE/50-227
Q8EWK0_MYCPE/162-329
Q8EZ96_LEPIN/82-260
Q8FG76_ECOL6/57-236
Q8FNN2_COREF/55-231
Q8FQ88_COREF/30-207
Q8FQ93_COREF/59-196
Q8FQ97_COREF/59-230
Q8GA77_ECOLX/9-188
Q8GC46_FLAS2/72-249
Q8GEF0_KLEPN/54-231
Q8GFH5_ALCXX/57-234
Q8GHT0_PSERE/53-230
Q8GI01_PSERE/65-243
Q8GPZ3_PSEAE/52-228
Q8K7Q5_STRP3/3-152
Q8KKX5_RHIEC/59-237
Q8LTN1_9CAUD/107-274
Q8NW67_STAAW/115-274
Q8NZP7_STRP8/76-266
Q8P2I1_STRP8/72-255
Q8P2J5_STRP8/95-283
Q8P728_XANCP/23-137
Q8PIE2_XANAC/5-157
Q8PTL5_METMA/56-233
Q8PTM8_METMA/1-171
Q8PVP4_METMA/287-431
Q8R5N1_STRCO/1-47
Q8R5N1_STRCO/45-117
Q8R6U1_THETN/156-304
Q8RJH5_9RHIZ/57-234
Q8RL44_9ACTO/234-411
Q8RNK7_SALET/55-234
Q8RSL7_9BACT/53-230
Q8SDH2_BPLLH/90-247
Q8TH29_METAC/56-233
Q8TH54_METAC/56-233
Q8THA6_METAC/61-214
Q8TKP6_METAC/56-233
Q8TLB4_METAC/56-233
Q8TRW8_METAC/56-233
Q8VQX0_RALSO/55-234
Q8VS02_9ACTO/64-239
Q8VSD1_SHIFL/11-69
Q8VSK0_SHIFL/17-196
Q8VSK2_SHIFL/11-60
Q8VSL3_SHIFL/11-189
Q8VSN7_SHIFL/57-236
Q8W641_9CAUD/62-231
Q8X4T8_ECO57/52-226
Q8X576_ECO57/52-226
Q8XAD9_ECO57/52-226
Q8XG57_RALSO/55-234
Q8XH72_CLOPE/160-306
Q8Y6X1_LISMO/105-278
Q8Z0W1_SALTI/49-223
Q8Z5Z9_SALTI/52-225
Q8ZJX5_SALTY/49-223
Q926Q1_LISIN/1-144
Q92BF4_LISIN/105-278
Q92LD8_RHIME/60-238
Q92ZB0_RHIME/53-230
Q92ZN4_RHIME/53-230
Q932A3_STAAM/69-241
Q937B5_PSESD/54-231
Q93HR9_BRAEL/71-249
Q93P71_9BACT/72-249
Q93SD5_ECOLX/53-230
Q97D92_CLOAB/151-304
Q97HS5_CLOAB/75-248
Q97PC7_STRPN/101-270
Q97QR3_STRPN/92-266
Q989Y6_RHILO/59-187
Q989Z1_RHILO/24-99
Q989Z5_RHILO/59-225
Q98AA2_RHILO/6-151
Q98AE0_RHILO/53-167
Q98AE5_RHILO/59-174
Q99QC9_ACIAI/52-229
Q99QK9_SHIFL/17-196
Q99QP7_BRAJA/59-237
Q99S57_STAAM/1-106
Q99TH8_STAAM/115-274
Q9A1D1_STRP1/103-290
Q9AFV6_SHIFL/2-111
Q9AFW6_SHIFL/38-121
Q9AFZ2_SHIFL/16-65
Q9ALJ8_ECOLX/51-163
Q9AN59_BRAJA/74-132
Q9AN60_BRAJA/10-63
Q9APG8_PSEPU/53-230
Q9AZP7_9CAUD/112-274
Q9AZV4_9CAUD/107-274
Q9B0F8_BPPHD/68-246
Q9BMI4_STRPU/1-124
Q9CFP6_LACLA/107-274
Q9CHH9_LACLA/100-269
Q9CIB5_LACLA/109-271
Q9EZD7_RHIME/1-133
Q9EZD8_ECOLX/1-73
Q9EZD9_ECOLX/396-463
Q9G022_9CAUD/68-243
Q9G0D4_BPMV4/64-247
Q9K5T8_BACHD/62-239
Q9K5T9_BACHD/46-223
Q9K5X1_BACHD/55-232
Q9K732_BACHD/122-238
Q9K863_BACHD/109-292
Q9KIX7_ECOLX/56-235
Q9KJ01_SORCE/85-142
Q9KJZ5_9PSED/53-229
Q9MBR8_9CAUD/66-244
Q9MCM6_9CAUD/69-233
Q9PFR7_XYLFA/1-133
Q9R3L5_ECOLX/57-236
Q9RFQ3_MYCFE/141-269
Q9RLQ8_MYCBO/63-241
Q9S127_ECOLX/17-135
Q9S1W7_STRCO/1-56
Q9S649_YERPE/1-73
Q9X5J5_MYCAV/67-243
Q9X9R2_9SPHN/1-90
XKDC_BACSU/91-242
Y3427_MYCTU/55-233
Y4BM_RHISN/58-236
Y4IQ_RHISN/60-238
Y4PL_RHISN/53-230
Y4UH_RHISN/53-230
YDAV_ECOLI/52-226
