# Supplementary material for: Contact prediction is hardest for the most informative contacts, but improves with the incorporation of contact potentials
Source: PLoS One. 2018 Jun 28;13(6):e0199585. doi: 10.1371/journal.pone.0199585 (PMC6023208; doi:10.1371/journal.pone.0199585)
Supplement: S1 Data — Each file in the ‘alignments’ directory herein corresponds to a protein family’s alignment and contains the accession number and sequence range of each sequence in the alignment. (TAR.GZ) [file pone.0199585.s001.tar.gz › alignments/Fer4_NifH]

A5PHW2_9BACT/1-107
C8W3E2_DESAS/2-272
F2WCN2_9ZZZZ/1-108
A4GUU3_9BACT/1-113
C5IBQ6_9BACT/1-128
O65956_9RHIZ/1-185
D9J233_9BACT/1-120
Q8KKN8_9BACT/1-112
Q1WM33_9BRAD/1-105
Q5PYD8_9BACT/1-119
C3U637_9BACT/1-117
B4XKS6_9BACT/1-109
D9QP88_BRESC/32-298
O54004_PAEDU/1-108
A6MWL1_9BACT/1-101
E1AGS0_9BACT/1-139
A6N2S3_9BACT/1-105
CHLL_MESVI/1-271
A8R5X3_9BACT/1-106
F1C9V7_9ZZZZ/1-133
Q3YEN6_9BACT/1-109
E9NCD5_9BACT/1-108
G8B376_9BACT/1-104
D9ICZ6_9ZZZZ/1-79
Q0PU17_9BACT/1-119
B5KN54_9BACT/1-150
F6L713_9CYAN/1-106
A5GAL0_GEOUR/2-274
D7PPQ8_9ACTO/1-198
F8R0U9_9BACT/1-99
G4XM81_9ZZZZ/1-106
C3VZT6_9CONI/1-271
CHLL_LARDC/1-271
G8XX53_9NOST/1-99
F1CB76_9ZZZZ/1-138
B4XLD4_9BACT/1-108
E5KL83_9BACT/1-109
G0LXN4_RHILE/1-114
E1AG72_9BACT/1-139
Q19M09_9BACT/1-121
C1JAG1_9ACTO/1-199
F1C9J0_9ZZZZ/1-133
A5PHV5_9BACT/1-107
D3WZX6_9BACT/1-120
B8XKW0_9BACT/1-136
D0R8H4_9BURK/1-190
D2KB61_9BACT/1-107
Q6NA10_RHOPA/3-275
A9YWK0_9BACT/1-122
A3DFS0_CLOTH/6-276
Q19VS9_9BACT/1-135
E7E0E7_9BACT/1-120
F4ZYD0_9BACT/1-112
E6Y7E1_9BACT/1-119
Q5D4G3_9BACT/1-117
D9HPQ0_9BACT/1-122
B8XL39_9BACT/1-121
F5AWD5_9PROT/1-108
Q7WRS2_9BACT/1-109
F4ZXL8_9BACT/1-112
Q19LM7_9BACT/1-120
E7E0M3_9BACT/1-120
C1JAP7_9ACTO/1-174
B6DN98_9BACT/1-162
Q5IAV8_9BACT/1-109
B4YIQ9_9BACI/1-150
G8J0F9_9CONI/1-271
F8USB5_9BACT/1-119
Q0PTR5_9BACT/1-120
G0LX08_RHILE/1-174
G4K7D5_9RHIZ/5-277
F8R0U7_9BACT/1-100
F8SYA3_9CHLO/1-271
Q6T477_9BACT/1-89
Q2TG66_9BACT/1-109
Q5QKD4_9BACT/1-107
A9Y1P7_9BACT/1-119
Q19WM2_9BACT/1-97
C1K6G7_9PROT/1-131
C1KA77_9BACT/1-205
D3JYV5_9BACT/1-115
Q5IK79_9BACT/1-108
G0LX36_9PROT/1-58
A9Y1K1_9BACT/1-122
F5AWK3_9PROT/1-108
E1U8H4_9BRAD/1-248
D7PT52_9BACT/1-123
G8B3G6_9BACT/1-96
Q1HIE6_9ZZZZ/1-108
A2I8L0_9ZZZZ/1-107
E3UDX3_9BACT/1-114
O66355_9BACT/1-141
Q8RKP7_9BACT/1-139
B7ZGG9_9PROT/1-89
C6K4S7_AZOBR/1-122
E5KL75_9BACT/1-109
F1C9H9_9ZZZZ/1-129
O70115_9BACT/1-143
D0UA46_9BACT/1-106
A5PI18_9BACT/1-107
Q5C9H9_9BACT/1-123
Q9S0W2_9BACT/1-143
A4PCY3_9BACT/1-141
Q1HJE3_9BACT/1-109
A5HEQ2_9BACT/1-159
A2I8K0_9ZZZZ/1-106
F1CAQ6_9ZZZZ/1-133
A0A9N0_9CLOT/1-127
F2WD44_9ZZZZ/1-108
C7SI80_PSEPU/1-119
E9K7J0_9RHOO/4-84
G3K5W9_9BACT/1-118
E1AGS2_9BACT/1-139
E1V2Y1_9BACT/1-51
F6JQC5_9BRAD/1-212
D0E8F9_9BACT/1-97
B5KN34_9BACT/1-149
F2WBM1_9ZZZZ/1-114
E9NCL7_9BACT/1-109
Q0PUA6_9BACT/1-119
D3X2H1_9BACT/1-120
D0U8Y1_9BACT/1-106
A9QVE4_9RHIZ/1-241
E1AHD3_9BACT/1-139
D0UAR8_9BACT/1-105
H6U2L8_9RHIZ/1-247
Q3LFS2_9CLOT/1-116
Q19W34_9BACT/1-139
F8URT9_9BACT/1-121
G3K5U7_9BACT/1-126
Q5D499_9BACT/1-117
D0UFG0_9RHIZ/1-112
Q6KBQ7_9BACT/1-120
G8EAF4_9RHIZ/1-123
C5I0W8_9RHIZ/1-155
D4NY95_9ZZZZ/1-130
Q19WN1_9BACT/1-95
B6ZMA7_9BACT/1-112
CHLL_SYNE7/1-271
Q9F1B8_9BACT/1-109
D0QZ91_9ACTO/1-192
H9C5Q0_9BACT/1-81
F2XJR4_9ZZZZ/1-109
Q589K1_9BACT/1-129
H8EN59_CLOTM/6-276
Q2WGD1_SELUN/1-265
E3UEW1_9BACT/1-109
E1AHA9_9BACT/1-138
Q3YDP5_9BACT/1-112
C0IZ69_9BACT/1-122
E1UZ35_9BACT/1-111
A2I8Y8_9ZZZZ/1-107
F1C9J3_9ZZZZ/1-130
C1JAE0_9ACTO/1-202
F1CA23_9ZZZZ/1-138
Q5IAT9_9BACT/1-109
H8ZY80_9BACT/1-109
Q9R2K8_9ZZZZ/1-127
Q3YDU0_9BACT/1-111
Q5MQ46_9CYAN/1-108
C9E6I0_9BACT/1-123
B8R5B0_9ACTO/1-181
Q3BA59_9RHIZ/1-129
H2CP25_9ACTO/1-199
H9BJN9_9BACT/4-142
Q3LGT7_9BACT/1-130
A1XKL0_9RHIZ/1-158
F1CAM3_9ZZZZ/1-129
D0R8P9_9BURK/1-190
G9HZB7_9BACT/1-104
F8URZ6_9BACT/1-120
E7E0W8_9BACT/1-121
D3X273_9BACT/1-120
B6D9N2_9BACT/1-123
H8Y671_9MONI/1-271
Q1A3Z7_9BACT/1-109
Q5QKD9_9BACT/1-108
A9UDW1_9RHIZ/1-237
Q5IAV9_9BACT/1-108
Q5D4H5_9BACT/1-117
G9HRV1_9GAMM/1-120
Q8TJZ9_METAC/5-265
B8XL64_9BACT/1-139
E9K7B2_9BACT/1-93
D0UBA3_9BACT/1-105
NIFH1_CLOPA/2-272
Q1HJH2_9BACT/1-109
Q19MA3_9BACT/1-120
F8SPS0_9BACT/1-109
B6DBK3_9BACT/1-108
A2T1G2_9BACT/1-108
F2WD14_9ZZZZ/1-109
Q1HJJ8_9BACT/1-107
F1C9U4_9ZZZZ/1-131
A4PD83_9BACT/1-141
Q6XH62_9BACT/1-107
B3V837_9ARCH/1-127
Q3YET6_9BACT/1-108
C9E2T2_9ZZZZ/1-129
A5PI25_9BACT/1-107
B4XL13_9BACT/1-108
G4XJB1_9BRAD/1-210
F1CB94_9ZZZZ/1-129
D0U9F8_9BACT/1-105
Q3LGT3_9BACT/1-130
Q19WK9_9BACT/1-101
B6ZM71_9BACT/1-112
D0QZ47_9ACTO/1-196
F1CBR3_9ZZZZ/1-130
F2WBX4_9ZZZZ/1-114
Q5UJD7_9BACT/1-117
Q5Q0V1_9BACT/1-109
A8CSJ5_9BRAD/1-236
Q19AQ8_9NOSO/1-103
F1CC02_9ZZZZ/1-130
Q3YDJ9_9BACT/1-106
D3X0W0_9BACT/1-120
A5JFE0_9BACT/1-110
E1AG36_9BACT/1-139
F2WBS2_9ZZZZ/1-114
B6DA12_9BACT/1-124
F1CAR4_9ZZZZ/1-128
D8WWZ8_9BACT/1-112
B5KN22_9BACT/1-149
B7ZGJ2_9PROT/1-90
C7AA21_9BRAD/1-196
Q5Q0U9_9BACT/1-109
F8USH6_9BACT/1-120
F1C994_9ZZZZ/1-138
Q9S324_PAEPO/1-123
Q2TGB0_9BACT/1-109
Q9L862_9BACT/1-138
E1AGF4_9BACT/1-139
E0Z1E3_9BACT/1-138
A5PI04_9BACT/1-107
F8SPT7_9BACT/1-109
F8US64_9BACT/1-121
Q6YK66_9BACT/1-108
Q5D403_9BACT/1-117
B6DAT7_9BACT/1-108
D7PSR7_9BACT/1-123
Q53B33_9BACT/1-149
D5MQE8_9BACT/1-84
B6VET6_9CONI/1-130
F1BML0_9BACT/1-84
E0Z1D7_9BACT/1-139
D3J2Z2_9BACT/1-92
Q19VP7_9BACT/1-116
G8GCI4_9BACT/1-123
A7YHT9_9BACT/1-110
E9K7J2_9BACT/4-97
B7ZGJ5_9DELT/1-90
Q4PS04_9BACT/1-129
F2X1N2_9RHIZ/1-163
B6DAJ6_9BACT/1-108
D5MQG6_9BACT/1-83
A1Y1R8_9BACT/1-108
E9NAV7_9ZZZZ/1-120
A9YWI5_9BACT/1-124
A5JT77_9ZZZZ/1-120
D0R8F0_9BURK/1-190
G8B427_9BACT/1-99
Q19LM8_9BACT/1-119
E1AGF8_9BACT/1-138
A4PDC0_9BACT/1-143
B7ZK64_9BACT/1-109
B8XL89_9BACT/1-98
D0R8D4_9BURK/1-190
Q3LGK7_9BACT/1-127
Q3LGJ6_9BACT/1-130
G8GCF5_9BACT/1-123
F5AX71_9NOST/1-108
A4PD28_9BACT/1-141
D0R8H2_9BURK/1-190
Q1HJB0_9BACT/1-109
B5AKX0_9BACT/1-135
B3F7P7_9BACT/1-108
Q1HIR4_9ZZZZ/1-109
B2CQS5_9BACT/1-152
D3H5K6_9BACT/1-108
F5AWG6_9PROT/1-108
F8USI7_9BACT/1-120
Q3LGL7_9BACT/1-131
F1BLH0_9BACT/1-84
Q8KTK1_RHIET/1-148
A5JT41_9ZZZZ/1-121
E1QE30_DESB2/2-274
B3F7S7_9BACT/1-109
B8XL66_9BACT/1-120
Q1HJN2_9BACT/1-107
F8R0S8_9BACT/1-99
Q1HJM0_9BACT/1-110
E3UDV0_9BACT/1-115
B7ZGI3_9DELT/1-90
Q6XH37_9BACT/1-108
Q84AF4_9BACT/1-123
Q5D3P8_9BACT/1-118
Q1HIP6_9ZZZZ/1-109
D7GNN3_9BACT/1-106
E7E0Z0_9BACT/1-120
D1GHW3_9BACT/1-85
B4XKR1_9BACT/1-108
F8XUL3_9GAMM/6-278
B8XL17_9BACT/1-139
C0IYJ2_9BACT/1-123
Q20AW8_9CYAN/1-86
H3NRJ3_9GAMM/36-300
Q1HIK8_9ZZZZ/1-109
Q56500_9BACT/1-141
B8R523_9ACTO/1-181
Q5PYE7_9BACT/1-120
F1CBL2_9ZZZZ/1-129
F2WD82_9ZZZZ/1-108
C0L9N2_9BACT/1-120
D3X0R1_9BACT/1-121
Q1HJE4_9BACT/1-107
F2WCR7_9ZZZZ/1-108
G0LXN0_RHILE/1-100
D3WZX4_9BACT/1-120
A8DC79_9BACT/1-109
D1LZN9_9BACT/1-155
D0UAM3_9BACT/1-105
B9TVQ8_RHIET/1-171
G3CQ89_9BACT/1-114
C6K4U5_AZOBR/1-119
D9I433_9BRAD/1-232
C9E9G5_9BACT/1-109
A2I8V6_9ZZZZ/1-107
A8CSM3_9BRAD/1-236
Q846L1_9BACT/1-109
D0EG61_9BACT/1-110
E9NBV0_9BACT/1-109
F5AXQ2_9PROT/1-108
B9V320_MASLA/1-145
Q6GYM0_9BACT/1-152
Q1A7S6_9BACT/1-108
D7PT50_9BACT/1-123
E9NB07_9BACT/1-109
H1KZZ5_9EURY/2-284
D1LZU8_9BACT/1-157
Q30AC3_9BACT/1-108
D2KB17_9BACT/1-108
A6MWQ3_9BACT/1-100
Q9RBE6_9NOST/1-111
Q4F9E5_9BACT/1-120
A2I8D3_9ZZZZ/1-106
A3F4P2_9GAMM/1-150
E1AHF2_9BACT/1-139
Q589M5_9BACT/1-131
Q0PTW1_9BACT/1-119
F8UM89_9BACT/1-117
D0U943_9BACT/1-105
Q1HJA6_9BACT/1-109
I0E0H2_9RHIZ/1-245
C0JSP5_9BACT/1-129
B3V860_9ZZZZ/1-128
F2WCJ5_9ZZZZ/1-115
G0ZEL3_9BRAD/1-243
E1AHH5_9BACT/1-139
F2WBH6_9ZZZZ/1-114
E7CTW2_9BACT/1-121
C7AA11_9BRAD/1-196
Q8KIC1_9BACT/1-111
B8XLC7_9BACT/1-139
C7DP81_9RHIZ/2-259
F5AWP1_9GAMM/1-109
D0U9I2_9BACT/1-105
Q5MQ61_9CYAN/1-108
F2WBC2_9ZZZZ/1-114
B3F7N6_9BACT/1-108
Q8KTM0_9BRAD/1-147
F5AX11_9PROT/1-108
F8USQ5_9BACT/1-121
G3F586_9RHIZ/1-134
Q1A3V3_9BACT/1-109
D3H5S1_9BACT/1-109
C1JAF8_9ACTO/1-202
C0IYR9_9BACT/1-108
F2WBD1_9ZZZZ/1-114
Q45RM0_9BACT/1-108
A6MWP2_9CYAN/1-104
Q6KBM5_9BACT/1-119
E9NBW5_9BACT/1-109
E9NBL1_9BACT/1-109
D1LZQ8_9BACT/1-155
NIFH1_PAEDU/6-278
F2WCC7_9ZZZZ/1-114
E9K7H6_9ACTO/1-92
C5IG64_9BACT/1-93
D0UB01_9BACT/1-105
B4XKI6_9BACT/1-109
Q19LJ9_9BACT/1-120
NIFH_SYNJB/2-273
D3X1K6_9BACT/1-119
A9CRG4_9BRAD/1-136
F8SPP3_9BACT/1-109
F2X1P1_9RHIZ/1-163
Q6UTH9_9BACT/1-105
B3V873_9ZZZZ/1-138
BCHL_METPB/32-296
D3X385_9BACT/1-120
A7U463_STEMA/25-80
D3WZI2_9BACT/1-121
Q3M4L0_ANAVT/8-279
F2WBI9_9ZZZZ/1-114
E3UET0_9BACT/1-109
Q8KKP2_9BACT/1-112
P71330_9ACTO/2-273
A1YTF8_9BACT/1-130
B8XL19_9BACT/1-139
D0UA73_9BACT/1-105
Q7WUQ4_9BACT/1-109
A3Z5G2_9SYNE/14-279
Q8RQ44_9BACT/1-109
G3F563_9RHIZ/1-134
NIFH1_AZOCH/4-276
G1CQX7_9CYAN/1-102
F1CBC1_9ZZZZ/1-137
G8GCG3_9BACT/1-122
F2WD53_9ZZZZ/1-108
A1Z1X9_RHILT/5-277
Q30AP9_9BACT/1-112
A7YHT0_9BACT/1-109
Q1HJA7_9BACT/1-109
A4PDE2_9BACT/1-143
Q6BA43_9SPHN/1-129
A2I8P4_9ZZZZ/1-106
A4ZVG1_9CYAN/2-119
D8WWZ7_9BACT/1-112
D3X0E2_9BACT/1-121
F1BMH1_9BACT/1-86
G3K5X0_9BACT/1-126
F1C9H0_9ZZZZ/1-128
Q19M19_9BACT/1-118
F2WCZ2_9ZZZZ/1-108
F5AWX5_9PROT/1-108
Q1HJB9_9BACT/1-109
H8FSB5_RHOMO/3-275
E1AH29_9BACT/1-139
F5AWL5_9PROT/1-108
E3UDW8_9BACT/1-114
A4PDB8_9BACT/1-141
E9NB19_9BACT/1-108
Q9F1B2_9BACT/1-109
C0L9M9_9BACT/1-120
F1CAT4_9ZZZZ/1-130
F1CAZ0_9ZZZZ/1-131
F4ZYH0_9BACT/1-112
E7E0E8_9BACT/1-121
Q19LS4_9BACT/1-120
Q3YEJ8_9BACT/1-108
Q0PTL0_9BACT/1-119
A1YTF7_9BACT/1-130
D3X383_9BACT/1-120
F8USG0_9BACT/1-119
F8SPQ4_9BACT/1-109
A6MWK6_9BACT/1-104
B6D9U4_9BACT/1-124
Q9R2L5_9ZZZZ/1-128
C9RQ16_FIBSS/6-276
E9NCP8_9BACT/1-108
A4PDQ5_9BACT/1-113
D0U9P4_9BACT/1-105
E7E0S1_9BACT/1-119
B6DBB4_9BACT/1-108
Q5DP28_9NOST/1-58
G3K5U8_9BACT/1-126
Q19M97_9BACT/1-120
C5I0X3_9RHIZ/1-155
I0DFK9_9ZZZZ/1-133
Q1A3Y5_9BACT/1-109
F1C9H6_9ZZZZ/1-127
E9NC66_9BACT/1-109
F1JXL3_9BACT/1-105
A7YHI0_9BACT/1-109
Q2TGE1_9BACT/1-108
D3X083_9BACT/1-120
B6RSV3_9NOST/1-108
E3UEZ3_9BACT/1-109
H1ZSR7_9BACT/1-143
Q64I23_9BACT/1-152
C9E2S9_9ZZZZ/1-141
D3X2E3_9BACT/1-120
D7RGU6_BRAJP/1-237
D7PST8_9BACT/1-123
Q95A90_CRYJA/1-234
A9Y182_9BACT/1-122
D0U8J6_9BACT/1-108
Q4C4C1_CROWT/3-273
E7E0G3_9BACT/1-120
D0U940_9BACT/1-105
A9LLN5_9BACT/1-117
F1C9D5_9ZZZZ/1-129
C5EM49_9FIRM/1-255
F2WBW6_9ZZZZ/1-114
G8GCG9_9BACT/1-122
Q6T467_9BACT/1-88
E3UF22_9BACT/1-109
Q687C6_9NOST/1-99
Q5PYG7_9BACT/1-120
Q30AG3_9BACT/1-108
B6D9V1_9BACT/1-124
E9L4A6_9BACT/1-112
F1CAY9_9ZZZZ/1-135
G0ZEK7_9BRAD/1-245
C7DUY7_9RHIZ/1-172
Q19M68_9BACT/1-119
G9CBN5_9BACT/1-39
NIFH2_CLOPA/2-272
B6D9N4_9BACT/1-123
H2CNZ6_9ACTO/1-96
Q60C81_METCA/5-277
Q2L639_TAXDI/1-271
Q19PV1_9BACT/1-89
O68517_9BACT/1-110
D0UAE6_9BACT/1-105
Q48890_9EURY/1-109
A7LJT5_9ENTR/1-173
F4ZXL1_9BACT/1-112
D6NU94_9BACT/1-121
Q9Z695_9PROT/1-109
B6DAR9_9BACT/1-107
F4ZY46_9BACT/1-113
B2MVZ4_9BACT/1-120
A9Y1L3_9BACT/1-122
G3K5Y5_9BACT/1-120
Q4F9F8_9BACT/1-121
D0U9M2_9BACT/1-106
E1AHB7_9BACT/1-138
B2XWG5_9RHIZ/1-127
C0IYX7_9BACT/1-121
G8J343_PINEC/1-271
B2XWG3_9RHIZ/1-127
F1CA75_9ZZZZ/1-129
F2WCM5_9ZZZZ/1-109
Q5QKD0_9BACT/1-108
B5ATQ9_9RHIZ/1-241
B6DAY1_9BACT/1-108
Q19W09_9BACT/1-135
Q5S281_9BACT/1-119
F8UTG3_9BACT/1-119
Q6QT70_9BACT/1-127
D9PWL9_METTM/2-264
Q202B8_RHIML/1-238
Q19LR6_9BACT/1-119
H2KMF9_9CHRO/1-108
E9L4D0_9BURK/1-112
Q5IAY8_9BACT/1-109
Q8KHM7_9ZZZZ/1-128
Q50L17_9BACT/1-85
C5HIB8_9SPHN/1-121
E9NBC0_9BACT/1-109
Q3LGD7_9BACT/1-131
D8WWY1_9BACT/1-112
F1CC40_9ZZZZ/1-127
A0FEQ3_9BACT/1-109
F1CBZ5_9ZZZZ/1-134
Q19LX6_9BACT/1-118
Q3LA73_METPL/1-111
G3F565_9RHIZ/1-134
A6MWQ6_9BACT/1-106
D1GHV1_9CYAN/1-82
F8USI5_9BACT/1-119
Q6XH92_9BACT/1-108
E9NCK1_9BACT/1-108
D9J229_9BACT/1-99
B2JYD1_BURP8/5-277
C1KA67_9BACT/1-205
D0UAT4_9BACT/1-105
Q6GYM3_9BACT/1-152
C1JAF1_9ACTO/1-192
A9Y1N5_9BACT/1-122
D3X369_9BACT/1-120
E9NAV4_9ZZZZ/1-120
F1CC03_9ZZZZ/1-138
Q19VR4_9BACT/1-139
D3X1M1_9BACT/1-120
D0U9X1_9BACT/1-105
D7PT04_9BACT/1-123
F1CC13_9ZZZZ/1-138
C5IG66_9BACT/1-96
A4ZXU6_9BACT/1-120
Q20B68_9CYAN/1-109
B6ZMP1_9BACT/1-112
F5AXG6_9PROT/1-108
A9LIP1_9ARCH/1-111
Q1X7J3_9BACT/1-105
Q5D3Y1_9BACT/1-117
A2I8Q7_9ZZZZ/1-106
G0LXP6_RHIML/1-29
Q9RGR5_VIBDI/4-229
Q3YDQ8_9BACT/1-110
A4ZVF4_9BACT/1-120
A5X3E8_9CYAN/1-120
A4PC90_9CHRO/1-119
A6N2S2_9BACT/1-94
C0IYZ1_9BACT/1-119
E0YDZ6_GLEJA/4-85
Q5UJE7_9BACT/1-116
Q6T470_9BACT/1-88
G0LXG8_RHILE/1-86
E7E0D1_9BACT/1-121
Q19M50_9BACT/1-120
Q1KX99_MASLA/1-249
D0UA69_9BACT/1-105
H9A8N4_9ZZZZ/1-129
Q3YEL8_9BACT/1-109
H2EZU5_9NOSO/1-79
Q0PU67_9BACT/1-119
E0RPD2_SPITD/2-274
E9NC59_9BACT/1-109
B0L883_9BACT/1-109
F5AWN7_9PROT/1-108
B3F7N9_9BACT/1-108
B5KN46_9BACT/1-150
F8SPI1_9BACT/1-108
O66303_9BACT/1-142
B6V580_9ZZZZ/1-121
B6D9Y9_9BACT/1-124
G8EAF8_9ENTR/1-123
A6MWH5_9BACT/1-105
Q30AV8_9BACT/1-108
E1AG46_9BACT/1-138
Q20B83_9CYAN/1-109
F4ZYM3_9BACT/1-112
A9Y1L4_9BACT/1-122
D0U8J5_9BACT/1-108
F1CB14_9ZZZZ/1-137
D2KZT3_9PROT/1-190
A1C0L1_9BURK/1-195
E1AH64_9BACT/1-139
A0A9M6_9CLOT/1-129
C3VUV7_9NOST/1-98
G4XJA2_9BRAD/1-210
Q3LA53_METSI/1-102
Q20AZ7_9CYAN/1-108
G2PX47_9FIRM/2-273
H9A9L8_9BACL/1-80
Q93C38_9BACT/1-138
H6U284_9ACTO/1-107
F2WBG9_9ZZZZ/1-114
Q5IK61_9BACT/1-108
Q7X3G0_THIRO/35-225
E1AH82_9BACT/1-139
Q9RBE5_9NOST/1-115
F8R0M6_9BACT/1-96
F1CAR6_9ZZZZ/1-128
H0SQ88_9BRAD/36-300
B6DNG0_9BACT/1-163
B0FK49_9BACT/1-121
A5PHZ0_9BACT/1-106
D2KZU3_9BRAD/1-189
F6L6Z3_9NOST/107-222
Q3L100_9BACT/1-109
E7D269_9BACT/1-107
F2WCL7_9ZZZZ/1-108
Q8KSA8_9BACT/1-109
Q19W94_9BACT/1-98
Q3YET5_9BACT/1-109
D3X0R5_9BACT/1-121
D7PSV4_9BACT/1-123
D3X2X8_9BACT/1-119
A0MMR7_9BACT/1-106
G0LX48_9BRAD/1-114
H1ZSQ9_9BACT/1-141
E7E0T6_9BACT/1-120
Q1A3U9_9BACT/1-109
F1CBP9_9ZZZZ/1-131
Q846M8_9BACT/1-109
B8XL75_9BACT/1-139
D0U982_9BACT/1-105
A5HEL1_9BACT/1-162
Q93DG2_9BACT/1-139
D2KAZ3_9BACT/1-108
D6BNS6_9BACT/1-108
E0Z1I2_9BACT/1-138
B7UE89_9BURK/1-208
Q5QKS7_9BACT/1-108
Q589J4_9BACT/1-128
Q4PS19_9BACT/1-128
Q7WUN5_PAEDU/1-108
E7E0Y7_9BACT/1-120
Q4F9D0_9BACT/1-121
E1AH34_9BACT/1-138
G8ISA1_PINYU/1-271
D9I4F0_9ZZZZ/1-107
D4M1M0_9FIRM/2-255
D0U9Z8_9BACT/1-105
D3WZF7_9BACT/1-120
B6DAH4_9BACT/1-109
E0Z1E9_9BACT/1-138
D8WRV1_9BACT/1-100
Q84AJ7_9BACT/1-123
Q9F8Z6_DESSA/1-109
Q8KIF1_9ZZZZ/1-128
F1C9E8_9ZZZZ/1-127
D3J2Z7_9BACT/1-93
C9E9H2_9BACT/1-109
Q8KIG4_9ZZZZ/1-139
F4ZZT1_9RHIZ/1-226
Q3YEK4_9BACT/1-108
F1CB85_9ZZZZ/1-130
E7CTY4_9BACT/1-118
F4ZQZ5_9BRAD/1-226
Q5QKD8_9BACT/1-108
B4XKT1_9BACT/1-108
Q0PU90_9BACT/1-120
F1JXN5_9BACT/1-105
Q1A485_9BACT/1-109
NIFH_DESGI/2-274
F1BMF9_9BACT/1-84
Q9KJ45_9BACT/1-109
Q84A45_9GAMM/1-139
D1YVG4_METPS/3-262
B6DMK7_9BACT/1-162
Q56493_9BACT/1-74
Q93DK1_9BACT/1-138
Q6TC22_9BACT/1-78
D5JZ13_9BACT/1-123
A2I8D9_9ZZZZ/1-106
H9BJP6_9BACT/1-136
Q6GUM2_9BACT/1-152
F5AX30_9GAMM/1-109
Q30AM7_9BACT/1-108
A2I8U9_9ZZZZ/1-107
D3J2Z8_9BACT/1-91
Q0PUN4_9BACT/1-120
E7E0Z3_9BACT/1-120
F4ZX80_9BACT/1-112
A8DCD6_9BACT/1-109
Q5MQB8_BRAJP/1-112
D1LZN6_9BACT/1-155
Q1A443_9BACT/1-109
D2KAZ6_9BACT/1-108
Q5D3W3_9BACT/1-116
D3H5N8_9BACT/1-109
D6BNS5_9BACT/1-109
F4ZR03_9BRAD/1-226
F4ZYF8_9BACT/1-108
D3X1D6_9BACT/1-119
F1CBV1_9ZZZZ/1-130
B4XL16_9BACT/1-108
D9I4F5_9ZZZZ/1-109
Q8RKR1_9BACT/1-138
Q19LL8_9BACT/1-119
B5TJC4_9ZZZZ/1-120
B6S8A0_RHIML/1-144
Q0PU62_9BACT/1-119
D5MQI7_9BACT/1-83
A6N2T2_9BACT/1-105
Q3YET1_9BACT/1-108
Q19AP5_9BACT/1-103
B3V0G6_9BRAD/1-241
E1AGK6_9BACT/1-139
A5PHU1_9BACT/1-107
D3H5K2_9BACT/1-108
B1VK90_9BRAD/1-92
Q1A3X5_9BACT/1-109
F4ZX50_9BACT/1-112
Q19VY4_9BACT/1-139
B1A392_9RHIZ/1-242
A7KTP0_MASLA/1-249
D0QZ57_9ACTO/1-191
F8URK9_9BACT/1-120
Q846E5_9BACT/1-109
B4XLD0_9BACT/1-108
F1CAJ7_9ZZZZ/1-129
Q3YF41_9BACT/1-108
E9NAU1_9ZZZZ/1-119
A1IJ06_9BACT/1-135
Q5UJA4_9BACT/1-117
A1Y1T1_9BACT/1-108
Q19MA9_9BACT/1-120
Q6T483_9BACT/1-88
O87284_9BACT/1-109
Q30AU9_9BACT/1-108
E7E0F2_9BACT/1-120
F1CBH4_9ZZZZ/1-128
D3X2G4_9BACT/1-120
D0U7Y7_9BACT/1-120
Q1HIT4_9ZZZZ/1-108
C9E2Y0_9ZZZZ/1-130
Q2TG69_9BACT/1-109
E1UZB5_9BACT/1-107
Q6UBM9_BACME/1-107
C6G469_9BRAD/1-238
E9K7I4_9RHOO/1-93
D0U8N8_9BACT/1-105
E1AG03_9BACT/1-139
G8B3M7_9BACT/1-99
B8XLE8_9BACT/1-139
B6DA17_9BACT/1-124
Q1HIM3_9ZZZZ/1-108
E1UZ29_9BACT/1-111
A0MMR1_9BACT/1-106
Q5QQ07_9BACL/1-92
B2MVZ9_9BACT/1-120
F2WBY7_9ZZZZ/1-114
Q8KIH0_9ZZZZ/1-130
A8IEH4_9CYAN/1-108
E8REU2_DESPD/2-274
B6CJ79_9ZZZZ/1-112
Q1HIQ4_9ZZZZ/1-109
A5HER2_9BACT/1-162
Q9KJ41_9BACT/1-109
B5KN51_9BACT/1-150
C6ZK39_9BACT/1-120
D0E8F7_9BACT/1-97
O68504_9BACT/1-110
B4XKH9_9BACT/1-108
D3JVS3_9BACL/1-107
Q2TG68_9BACT/1-109
A6Y960_9BURK/1-268
Q9AIV9_9BACT/1-107
D1LZQ2_9BACT/1-155
Q1HIL0_9ZZZZ/1-108
B6DA68_9BACT/1-124
A9X4W3_9RHIZ/1-185
D0R8L0_9BURK/1-190
G1CQX9_9CYAN/1-97
D1LZM9_9BACT/1-155
Q19LT9_9BACT/1-118
H6U3M9_9RHIZ/1-137
B6DAK5_9BACT/1-108
G2FXQ7_9FIRM/3-275
C1JAQ5_9ACTO/1-174
A4TZV1_9PROT/3-275
Q6T476_9BACT/1-88
A9YWL7_9BACT/1-124
B6V6J8_9RHIZ/1-239
F4ZYD4_9BACT/1-112
Q9F8Y3_9BACT/1-108
Q95A99_9CONI/1-238
D6BNQ2_9BACT/1-108
Q5PYD7_9BACT/1-119
Q47932_9ACTO/1-202
H9C5M9_9BACT/1-81
Q6XH97_9BACT/1-109
B0FK00_9BACT/1-120
Q6B403_9BACT/1-110
E7E0Y3_9BACT/1-120
B6ZMM4_9BACT/1-112
B0L8Z6_9DELT/1-183
Q5IAU0_9BACT/1-108
D3X2W7_9BACT/1-120
Q84AJ2_9BACT/1-123
B0L866_9CYAN/1-108
Q1A3X8_9BACT/1-109
BCHL_DINSH/34-298
B1A393_9RHIZ/1-242
F5AX22_9GAMM/1-109
F2WBC1_9ZZZZ/1-114
D7PSK8_9BACT/1-124
G4FI89_9SYNE/30-295
A2I8X2_9ZZZZ/1-107
O87280_9BACT/1-109
Q1HIS9_9ZZZZ/1-108
B9X2A0_9BACL/6-278
B3V844_9ARCH/1-129
F4ZXI5_9BACT/1-111
F2WC44_9ZZZZ/1-115
B3V852_9ZZZZ/1-137
F1CAX5_9ZZZZ/1-136
A8CSK7_9BRAD/1-236
F2WCT3_9ZZZZ/1-108
F1C9S8_9ZZZZ/1-128
Q5D4B9_9BACT/1-118
NIFH_SYNFM/2-274
B6DNP4_9BACT/1-162
E1AG70_9BACT/1-138
C7BUU5_9RHIZ/1-193
D3X0H5_9BACT/1-121
C1JAF0_9ACTO/1-198
Q7WUR4_9BACT/1-109
F1JUI7_9ACTO/1-198
H9N9X9_9RHIZ/1-226
E1R3Y9_SPISS/2-275
F4ZXF9_9BACT/1-111
H2DRB4_9BACT/1-113
D7PSU9_9BACT/1-123
A6VFE2_METM7/3-275
Q3YDU6_9BACT/1-110
D0U9X0_9BACT/1-105
E5KL87_9BACT/1-108
H9C5L8_9BACT/1-81
Q5PYE9_9BACT/1-120
F1CBR9_9ZZZZ/1-131
E1AGL9_9BACT/1-138
G9CBP5_9BACT/1-70
E9K776_9BACT/1-91
B0L857_9CYAN/1-108
B2MVY9_9BACT/1-121
H9C5M3_9BACT/1-81
Q53VH4_9BACT/1-84
A6MWM8_9NOSO/1-105
A9Y1J4_9BACT/1-122
A0A9N2_9CLOT/1-127
E8TIN7_MESCW/5-277
Q846N1_9BACT/1-108
D0UA25_9BACT/1-105
Q19WI4_9BACT/1-99
E0X7A4_9NOST/1-99
D0U9K0_9BACT/1-105
Q3LA55_METSI/1-110
D7PT13_9BACT/1-123
B6D9V7_9BACT/1-124
Q19W79_9BACT/1-97
Q5RZ77_9BACT/1-123
E0Z1F9_9BACT/1-138
B6D9X2_9BACT/1-124
E7E0C3_9BACT/1-120
Q0QD54_9BACT/1-102
Q8RKP9_9BACT/1-139
Q5D4H9_9BACT/1-118
A4PDM3_9BACT/1-113
Q8RQ46_9BACT/1-108
Q5D4C1_9BACT/1-118
F8UT63_9BACT/1-120
D8DUM5_PREBR/5-275
F4ZXM7_9BACT/1-112
Q6BA45_9SPHN/1-129
E1UZ60_9BACT/3-118
B6DAG7_9BACT/1-109
F4ZYH6_9BACT/1-113
F1CA79_9ZZZZ/1-129
D7PTB8_9BACT/1-123
E1AH80_9BACT/1-139
C3VUV9_9NOST/1-98
D0U8Q6_9BACT/1-106
Q19WA2_9BACT/1-97
CHLL_PROM5/30-294
H6VQQ2_9BACT/1-114
Q9S0V8_9BACT/1-143
A5JV37_9BACT/1-98
C8CG46_9CYAN/1-155
F1CBW1_9ZZZZ/1-129
D0EG02_9BACT/1-111
B6D9Z4_9BACT/1-124
H9BE76_KLEPN/1-88
B8XL71_9BACT/1-123
D3G9U3_9ENTR/1-130
CHLL_CHAGL/1-271
D0UB80_9BACT/1-105
Q1A3U6_9BACT/1-109
G0LXM1_9RHIZ/1-114
C0M527_RHIRD/1-120
C0IYS3_9BACT/1-122
E9K737_9RHIZ/1-93
Q19W54_9BACT/1-138
Q1HJR3_9BACT/1-110
A8DC76_9BACT/1-109
Q20BB1_9CYAN/1-108
Q30AW6_9BACT/1-108
E1AH57_9BACT/1-139
D0U8C3_9BACT/1-120
E9NB73_9BACT/1-109
Q30AQ2_9BACT/1-109
G9CBP1_9BACT/1-72
F2WBT0_9ZZZZ/1-114
Q6TC04_9BACT/1-79
Q50L26_9BACT/1-85
H9C5Q7_9BACT/1-81
A9LLL7_9BACT/1-117
Q5D4B1_9BACT/1-118
A2T1G9_9BACT/1-108
E1UZ81_9BACT/1-108
D0EG24_9BACT/1-111
D2KMT7_9ZZZZ/1-130
Q3L0Y4_9BACT/1-108
Q4F9A0_9BACT/1-121
B6D9R6_9BACT/1-124
Q0PU60_9BACT/1-119
D3X055_9BACT/1-121
Q9Z699_9PROT/1-109
Q84AK0_9BACT/1-124
Q3YFE1_9BACT/1-108
F1CBD6_9ZZZZ/1-130
A4ZVF5_9DELT/1-119
Q4PS11_9BACT/1-128
I0E0H3_9RHIZ/1-245
G8B3B8_9BACT/1-91
F4ZXE2_9BACT/1-111
D0UAQ7_9BACT/1-105
B6D9L8_9BACT/1-122
D0UB64_9BACT/1-105
F1CAR9_9ZZZZ/1-131
H1ZST6_9BACT/1-143
D0VP49_9BACT/1-113
Q1HIC4_9ZZZZ/1-110
H9BG45_9BACT/1-128
D2KB05_9BACT/1-108
C9WM07_9RHIZ/2-235
Q0VTP6_9BACT/1-120
E5KL86_9BACT/1-109
Q20B46_9CYAN/1-108
C0IYC8_9BACT/1-122
F4ZXE1_9BACT/1-111
NIFH_METHJ/2-272
F2WCQ6_9ZZZZ/1-108
B6CJA7_9ZZZZ/1-120
Q5NTD8_HELMO/1-253
C0IYT1_9BACT/1-122
F1CB08_9ZZZZ/1-128
A7YH54_9BACT/1-109
Q5D440_9BACT/1-117
E0Z1D9_9BACT/1-139
D3X0L2_9BACT/1-121
D0U8K3_9BACT/1-106
H6U3P1_9RHIZ/1-137
E8Z5G5_9CYAN/1-109
H6U3M6_9RHIZ/1-137
Q19MR5_9ZZZZ/1-109
F1CBZ2_9ZZZZ/1-131
H2EZV1_9NOST/1-75
A9Y1S8_9BACT/1-122
H9C5K1_9BACT/1-81
Q19LK3_9BACT/1-120
Q1HIC8_9ZZZZ/1-110
G8B3K6_9BACT/1-99
Q4FAS4_9BACT/1-120
A2I8Z3_9ZZZZ/1-106
G9YQ84_9FIRM/2-269
A4PDI6_9BACT/1-141
Q5PYD3_9BACT/1-119
D6BNN3_9BACT/1-108
C7EU38_BRAJP/1-152
B9V341_MASLA/1-145
F4ZR16_9BRAD/1-226
F1CE57_9BRAD/1-232
F2WC80_9ZZZZ/1-115
A9UDV8_BRAJP/1-237
B6DN60_9BACT/1-162
Q6KBH9_9BACT/1-119
E0MPW1_9RHOB/45-312
F2WPE3_9BACT/1-140
D3X0Z5_9BACT/1-121
F2WBM0_9ZZZZ/1-114
F1BM08_9BACT/1-83
B6DA00_9BACT/1-123
D5M9R7_9BURK/1-268
E1AG51_9BACT/1-139
Q19M62_9BACT/1-121
Q20B57_9CYAN/1-108
Q84A52_9RHIZ/1-149
F2WC70_9ZZZZ/1-115
E1AG16_9BACT/1-139
Q0PU88_9BACT/1-120
Q589M3_9BACT/1-130
H9C5K8_9BACT/1-81
B3GER9_9BACT/1-126
CHLL_CHLVU/1-271
Q56G33_DUNSA/1-230
Q0VTP7_9BACT/1-121
Q1A478_9BACT/1-109
E1UZ44_9BACT/1-118
G3F804_9BRAD/1-257
C8CG49_9CYAN/1-155
Q5PYG4_9BACT/1-120
F5AWR2_9GAMM/1-109
D0UA04_9BACT/1-105
E9NAV5_9ZZZZ/1-120
Q8KII0_9ZZZZ/1-128
F1BLK0_9BACT/1-83
Q3YF84_9BACT/1-109
Q53VI1_9BACT/1-84
G6I723_9FIRM/2-272
Q8KKK5_9BACT/1-106
H0RQT8_9BRAD/5-277
D0U8W5_9BACT/1-106
F1BLC4_9BACT/1-82
H8ZY64_9BACT/1-108
F2WBE9_9ZZZZ/1-114
G4XM51_9ZZZZ/1-106
O66354_9BACT/1-140
B7ZGH8_9DELT/1-90
Q2TGA5_9BACT/1-109
Q30AN7_9BACT/1-108
H6SIM4_RHOPH/112-376
Q53B34_9BACT/1-149
C9E2U9_9ZZZZ/1-125
D3X1B9_9BACT/1-121
D0U8H7_9BACT/1-119
G0LX95_BRAJP/1-114
H9BG41_9BACT/1-129
Q3YDI8_9BACT/1-106
Q8KHN5_9ZZZZ/1-128
A0MM62_9CONI/1-215
E9L4D4_9BACT/1-112
D0V8B5_9CYAN/1-120
G4XJB0_9BRAD/1-210
B8R583_9ACTO/1-181
Q5D3Z1_9BACT/1-118
D2XUZ4_9PROT/1-123
B6DAU7_9BACT/1-108
Q8KHN8_9BACT/1-112
C0IYI6_9BACT/1-121
F5AWM9_9PROT/1-108
D4NY88_9ZZZZ/1-130
Q5QKV4_9BACT/1-109
Q0E7K5_9RHIZ/1-114
NIFH_RHILT/5-277
I0DFL3_9ZZZZ/1-132
Q5DUY6_9BACT/1-113
D7PSX7_9BACT/1-123
CHLL_NEPOL/1-271
Q2TG02_9BACT/1-109
F4ZYL3_9BACT/1-111
Q687C8_9NOST/1-99
F8UT20_9BACT/1-119
Q5QKW0_9BACT/1-109
A9LLN2_9BACT/1-118
D3X0T1_9BACT/1-119
H9C5N7_9BACT/1-81
E1UZ98_9BACT/1-108
G8B469_9BACT/1-99
F1BM17_9BACT/1-86
B6D9W8_9BACT/1-124
B3VMM3_9RHIZ/1-247
F1CA17_9ZZZZ/1-130
Q5S2A3_9BACT/1-119
F2WPC7_9BACT/1-135
B4XKJ4_9BACT/1-108
D6BNE0_9BACT/1-108
F2XJS8_9ZZZZ/1-108
E1UZ07_9BACT/1-103
Q9F197_9BACT/1-108
B6RSV9_9BACT/1-108
B6ZLZ5_9BACT/1-112
E1AGB9_9BACT/1-139
G3CLP2_9BURK/1-268
B4XKK1_9BACT/1-109
H2AM07_9RHIZ/1-173
G8GV32_9BRAD/1-238
B6ZMD5_9BACT/1-112
Q8RKN6_9BACT/1-138
Q5D3K6_9BACT/1-110
Q19LS8_9BACT/1-119
O87419_9BACT/1-108
D3X104_9BACT/1-121
O66308_9BACT/1-141
Q8KTK6_9RHIZ/1-148
F1C9A0_9ZZZZ/1-138
I0DFP8_9ZZZZ/1-120
Q0QM71_9SYNE/30-295
E3UDP7_9BACT/1-116
D6BNF6_9BACT/1-108
E1AG31_9BACT/1-139
G4XM36_9ZZZZ/1-106
B7ZGF4_9GAMM/1-89
F2WBJ5_9ZZZZ/1-115
A4PDC3_9BACT/1-141
D0U8Q1_9BACT/1-106
Q5RZ79_9BACT/1-126
B3VI47_9RHIZ/1-250
F1BMQ8_9BACT/1-84
Q8KHD9_9BACT/1-112
E9NB00_9BACT/1-109
B5JMU0_9BACT/37-309
G8B3C7_9BACT/1-104
Q20B18_9CYAN/1-108
Q5D4M9_9BACT/19-118
C7EU43_BRAJP/1-153
D0U826_9BACT/1-120
E9NB25_9BACT/1-109
D7GNR9_9BACT/1-107
F1C9I0_9ZZZZ/1-130
F2WBV5_9ZZZZ/1-115
A6MWH3_9BACT/1-108
Q83UY2_9BACT/1-109
F2WCR6_9ZZZZ/1-108
E1AGJ2_9BACT/1-139
F1CA21_9ZZZZ/1-138
Q30AH4_9BACT/1-108
Q30A99_9BACT/1-107
Q19W29_9BACT/1-131
Q5UJF1_9BACT/1-117
D6NU78_9BACT/1-120
Q846M3_9BACT/1-109
B8R535_FRASN/1-181
B3VBL8_9ZZZZ/1-112
Q3L0Z1_9BACT/1-108
Q846F5_9BACT/1-109
E9NBQ1_9BACT/1-109
O87291_9BACT/1-109
D0U7S6_9BACT/1-120
D3X2W1_9BACT/1-120
F8URN4_9BACT/1-120
I0E0H7_9RHIZ/1-245
C7EU52_BRAJP/1-153
A5JV67_9BACT/1-96
Q6Y1H0_9BACT/2-116
E1AGL2_9BACT/1-139
Q5D3Z8_9BACT/1-118
G4XR86_9CYAN/1-82
G0LXI0_BRAJP/1-114
I0DFQ3_9ZZZZ/1-120
Q56489_9BACT/1-135
E3UEX7_9BACT/1-109
B6DNG8_9BACT/1-162
F2WD58_9ZZZZ/1-108
B4XKQ0_9BACT/1-108
Q6KBH8_9BACT/1-119
A5JV76_9BACT/1-97
B6DBB9_9BACT/1-108
Q5NTD4_9FIRM/1-249
D0QZ94_9ACTO/1-194
Q9X2Q9_9RHOB/1-108
B6ZMF0_9BACT/1-112
F9ENL2_FUSNU/2-64
Q8RKQ3_9BACT/1-139
D6NU86_9BACT/1-121
E9NAU2_9ZZZZ/1-119
E9LMT5_RHIML/1-188
A4ZVE8_9GAMM/1-120
D0UFG4_9RHIZ/1-85
A7KTN9_MASLA/1-249
Q1HJR1_9BACT/1-110
G0ZEK5_9BRAD/1-245
E7E0D0_9BACT/1-120
F2X1M9_9RHIZ/1-163
Q1HJK4_9BACT/1-109
F8USY7_9BACT/1-120
CHLL_PLEBO/1-271
E1AGK2_9BACT/1-139
Q20BC7_9CYAN/1-108
Q3LA61_AZOCA/2-118
C0IYT2_9BACT/1-122
I0DFK7_9ZZZZ/1-132
F1BLM8_9BACT/1-86
G8EAG3_9FLAO/1-123
D3JXT8_9BACL/1-94
G7WJZ9_METH6/5-263
G8GCE9_9BACT/1-123
B6DAU3_9BACT/1-108
Q846G3_9BACT/1-109
G8EWV0_9RHIZ/1-134
F1CBQ1_9ZZZZ/1-131
Q3LGH3_9BACT/1-130
Q2TGC2_9BACT/1-109
D3X1B1_9BACT/1-121
F5AXA7_9PROT/1-108
Q0PTM0_9BACT/1-119
Q000N6_9BACT/1-106
F6JQB4_9BRAD/1-212
A1Y1R1_9BACT/1-109
Q5C9I8_9BACT/1-123
B6DB97_9BACT/1-108
F8USX7_9BACT/1-119
D0VP53_9BACT/1-110
C7BUU9_9RHIZ/1-239
D0U8U3_9BACT/1-105
F1CBF5_9ZZZZ/1-132
D0U9B0_9BACT/1-106
A1IJ10_9BACT/1-135
G8B370_9BACT/1-107
A7YHX0_9BACT/1-109
Q1HIA1_9ZZZZ/1-108
G8B3D0_9BACT/1-100
Q6XH19_9BACT/1-109
F5YID2_TREPZ/2-250
G8IV44_PINRA/1-271
A6N2T9_9BACT/1-117
Q5QKB1_9BACT/1-109
C9E2U4_9ZZZZ/1-129
D0R8I0_9BURK/1-190
F2WD97_9ZZZZ/1-108
Q7WUR5_9BACT/1-109
Q5DUZ5_9BACT/1-123
C3W1X5_9CONI/1-271
C7C434_9RHIZ/1-239
B6CJ80_9ZZZZ/1-118
Q2TGD1_9BACT/1-109
F4ZR15_9BRAD/1-226
H2DL69_9RHIZ/1-207
D7PSL9_9BACT/1-127
F8URM4_9BACT/1-120
Q20AW9_9CYAN/1-108
Q3YEZ6_9BACT/1-109
Q5IAZ4_9BACT/1-108
D7PT47_9BACT/1-123
A4PDK2_9BACT/1-141
F4ZXJ0_9BACT/1-111
D0QZ50_9ACTO/1-186
F1CBQ6_9ZZZZ/1-130
G8B373_9BACT/1-87
BCHL_CHLPD/3-274
F1BMG0_9BACT/1-84
D3X1S6_9BACT/1-119
D2KZT1_9PROT/1-214
G4W9C7_9BACT/1-108
E3UDS5_9BACT/1-116
A6N2R7_9BACT/1-94
E9K774_9BACT/1-91
A8W378_9CYAN/1-108
D7PSQ4_9BACT/1-123
Q4JKJ6_9BACT/1-120
Q8KIK1_9ZZZZ/1-128
Q5D3K0_9BACT/1-118
F1CEF5_9BRAD/1-238
Q5D3W5_9BACT/1-116
H9N9V7_9RHIZ/1-226
G8EWW1_9RHIZ/1-134
B8XL87_9BACT/1-132
D1G4M2_9ENTR/1-130
Q5IAT7_9BACT/1-108
F1BLQ1_9BACT/1-84
G2DXN9_9GAMM/30-297
B5KN49_9BACT/1-150
B0G5Y0_9FIRM/56-305
D0U9Y6_9BACT/1-105
B2ZE53_9ZZZZ/1-141
Q6T469_9BACT/1-88
B8XLB9_9BACT/1-101
B6DB70_9BACT/1-108
F1CGY2_9PROT/1-111
D0QZ38_9ACTO/1-191
Q5D4I0_9BACT/1-118
B2XWH8_9RHIZ/1-248
E7E0H3_9BACT/1-121
Q8RTV8_9PROT/40-304
Q6XAU8_9BACT/1-109
NIFH_FRASC/2-273
Q1HJB4_9BACT/1-109
F1CAB3_9ZZZZ/1-138
G8IUX2_9CONI/1-271
E1V0G4_THIFE/1-115
D0UA19_9BACT/1-105
D2KAW8_9BACT/1-109
A0T2Q3_9EURY/1-267
F1CEC5_9BRAD/1-239
H2DRI6_9BACT/1-112
A2I8E0_9ZZZZ/1-107
Q5PYH0_9BACT/1-120
Q8KKJ7_9BACT/1-112
F4ZY26_9BACT/1-111
Q5Q0V4_9BACT/1-109
Q5IAU6_9BACT/1-109
Q19VQ8_9BACT/1-134
D0EFL6_9PROT/1-110
F8US94_9BACT/1-121
B4XKQ9_9BACT/1-109
Q2TG43_9BACT/1-109
D3X0L8_9BACT/1-121
E4SGT9_CALK2/2-273
F1CAG9_9ZZZZ/1-129
D0U976_9BACT/1-105
C0M525_9GAMM/1-106
E8ZLN4_CLOB0/2-249
B5TJG5_9ZZZZ/1-121
F4ZYG6_9BACT/1-112
Q5D3M1_9BACT/1-111
G4XM42_9ZZZZ/1-106
Q7WUP1_9SYNC/1-108
F0UXA3_9CONI/1-271
E7E0D7_9BACT/1-120
D0U956_9BACT/1-105
F2YDQ7_9BURK/1-160
D6BNM2_9BACT/1-108
B8XL56_9BACT/1-130
D0UAU7_9BACT/1-106
B6DA38_9BACT/1-124
Q8RJ79_9NOST/1-99
E7E0I2_9BACT/1-119
Q1HJI2_9BACT/1-109
F2XX30_9BRAD/1-232
Q30A88_9BACT/1-108
D0U7Z6_9BACT/1-120
NIFH_TRIEI/2-274
A4GUT5_9BACT/1-113
E9K745_9RHIZ/1-94
Q2TG20_9BACT/1-108
E3P901_9BACT/1-109
D3X0E1_9BACT/1-120
D0UFF8_9RHIZ/1-111
F1CBR7_9ZZZZ/1-135
Q6GYN0_9BACT/1-152
Q8RPP7_9BACT/1-108
Q7WUQ5_9BACT/1-109
F1BMD3_9BACT/1-84
Q20AZ6_9CYAN/1-108
F1CAB8_9ZZZZ/1-137
Q30B25_9BACT/1-108
F1CBN1_9ZZZZ/1-138
Q5D4C6_9BACT/1-118
G4WY20_9BURK/1-102
Q8L1Q4_9BACT/1-123
B6D9M6_9BACT/1-124
B4XKL2_9BACT/1-108
A1IV52_9PROT/1-104
O66346_9BACT/1-142
D3H5J3_9BACT/1-108
E1UZ08_9BACT/1-103
Q30B24_9BACT/1-108
E6VJI1_RHOPX/46-311
H9A8N0_9ZZZZ/1-127
Q93U25_RHIFR/1-245
Q5QKE0_9BACT/1-108
Q3YER7_9BACT/1-109
D0R8C9_9BURK/1-190
B6DB61_9BACT/1-108
I0DFV8_9ZZZZ/1-121
Q84A50_9RHIZ/1-149
Q846F6_9BACT/1-109
F2WD79_9ZZZZ/1-108
F2X2A2_9PROT/1-130
C0JSU8_9BACT/1-129
B8XKX9_9BACT/1-136
Q4JKF6_9BACT/1-120
Q93DE0_9BACT/1-139
C0IYL8_9BACT/1-97
Q30AW7_9BACT/1-108
F5RNZ6_9FIRM/2-270
E7E141_9BACT/1-121
C0JSP8_9BACT/1-129
BCHL_RHOP5/44-309
D6GAV9_9ENTR/4-276
G3XDM2_LARDC/1-271
A5Y532_9BACT/1-107
Q19LQ7_9BACT/1-119
E1AH28_9BACT/1-139
G3F587_9RHIZ/1-134
E1AHD4_9BACT/1-139
Q1HJD8_9BACT/1-110
F1CC01_9ZZZZ/1-137
D0U7S4_9BACT/1-121
F2WCF6_9ZZZZ/1-114
E3UET9_9BACT/1-109
F4ZXG4_9BACT/1-111
D0U912_9BACT/1-106
B6D9L7_9BACT/1-122
G8B3A6_9BACT/1-103
G0LXP1_9RHIZ/1-114
Q1HJB5_9BACT/1-110
F8URX1_9BACT/1-121
B5TJF6_9ZZZZ/1-121
D0UAA0_9BACT/1-105
A2I8W2_9ZZZZ/1-107
E1AGB1_9BACT/1-139
A4PD38_9BACT/1-141
O69800_9RHIZ/1-185
B8R0F5_9BACT/1-97
B0FK13_9BACT/1-120
D3H5S0_9BACT/1-109
Q5D3T3_9BACT/1-116
A1XKK6_9RHIZ/1-158
D6NU93_9BACT/1-120
Q83UP9_9BACT/1-109
A2I8H3_9ZZZZ/1-106
Q1A428_9BACT/1-109
C9E2R3_9ZZZZ/1-141
E7CTU8_9BACT/1-121
Q0PUI3_9BACT/1-120
Q0PTV2_9BACT/1-120
G1CQV7_9CYAN/1-101
Q5S288_9BACT/1-119
B7ZGG1_9CYAN/1-85
E3UEW4_9BACT/1-109
D3X0T9_9BACT/1-120
A2I8P0_9ZZZZ/1-107
Q70X77_9RHIZ/1-142
Q3LGL6_9BACT/1-131
D3X069_9BACT/1-121
E9KJV0_9ZZZZ/1-119
E6Y7D8_9BACT/1-120
Q5D3Y0_9BACT/1-118
C0IYY8_9BACT/1-121
D4TKJ1_9NOST/7-278
C3U664_9BACT/1-109
H1ZSQ7_9BACT/1-141
E3UF84_9BACT/1-108
Q93C28_9BACT/1-138
G4X4I1_RHILV/1-136
Q19LW4_9BACT/1-119
F6L6Z7_9CYAN/136-220
D3X177_9BACT/1-120
A8UGY4_9RHIZ/1-246
Q846L9_9BACT/1-109
D0EG30_9BACT/1-111
F1CBT6_9ZZZZ/1-130
D3X381_9BACT/1-120
F1CBB4_9ZZZZ/1-130
F1CC52_9ZZZZ/1-135
Q6KBR6_9BACT/1-119
A4Z914_9BACT/1-115
Q4VRJ5_9RHIZ/1-162
B5TJH0_9ZZZZ/1-121
A7I9W1_METB6/5-273
Q4JKK2_9BACT/1-119
Q19LW1_9BACT/1-118
Q30AP3_9BACT/1-108
C7EU40_BRAJP/1-150
H3LA29_KLEOX/4-276
A4PDP0_9BACT/1-113
C6ZK42_9BACT/1-120
Q19S47_9CYAN/1-123
CHLL_ACAM1/1-271
Q8KKJ5_9BACT/1-112
A9YTX3_9BACL/1-113
Q3YF90_9BACT/1-108
B6ZMB1_9BACT/1-112
Q6KBG5_9BACT/1-119
Q1HI89_9ZZZZ/1-109
Q5QKX1_9BACT/1-109
F4ZR09_9BRAD/1-226
H2EZW0_9CYAN/1-94
D3X2M6_9BACT/1-120
E1UZG3_9BACT/1-92
H9C5K3_9BACT/1-81
Q5PYH1_9BACT/1-120
Q8RJ00_9RHIZ/1-245
F1C9W0_9ZZZZ/1-137
Q4PP08_9BACT/1-108
Q3L0Y7_9BACT/1-109
Q30AS3_9BACT/1-109
F4ZXU5_9BACT/1-112
F2WPF4_9BACT/1-116
Q3YF89_9BACT/1-108
G8B3U3_9BACT/1-99
F8URR6_9BACT/1-120
E9NC93_9BACT/1-108
Q5MQB1_BRAEL/1-112
Q56482_9BACT/1-113
E8Z5L6_9CYAN/1-109
Q2TG86_9BACT/1-109
B7ZGH6_9DELT/1-90
A8IEI5_9CYAN/1-108
D3WZI4_9BACT/1-120
Q30AB8_9BACT/1-109
B6DNH2_9BACT/1-162
G8J0V3_9CONI/1-271
B8R5D1_9ACTO/1-181
E7E0Q5_9BACT/1-121
Q56540_9BACT/1-116
E9NBI1_9BACT/1-109
H2EZU1_9CYAN/1-103
Q19LR1_9BACT/1-119
D0U9Y3_9BACT/1-105
Q56551_9BACT/1-116
F1BM67_9BACT/1-83
E3UET4_9BACT/1-109
A0MM61_9CONI/1-215
F1CBK1_9ZZZZ/1-127
D0R8H1_9BURK/1-190
F8US91_9BACT/1-121
F1CC14_9ZZZZ/1-130
O66341_9BACT/1-143
Q30AX0_9BACT/1-108
F1CEE1_RHIFR/1-234
A4PCY1_9BACT/1-141
A4PDS1_9BACT/1-113
D3X1W3_9BACT/1-119
E9NAV0_9ZZZZ/1-120
Q8KII7_9ZZZZ/1-128
B8R0G0_9BACT/1-97
E3UF76_9BACT/1-109
C1JAK5_9ACTO/1-174
D2KB29_9BACT/1-107
A7YHD6_9BACT/1-109
E9NAU6_9ZZZZ/1-119
Q19MA6_9BACT/1-120
D2JVJ3_9BACT/1-118
G4DPJ1_9GAMM/37-301
Q3YDR6_9BACT/1-109
Q3YFA0_9BACT/1-108
F6JSI4_9CYAN/1-120
Q19M93_9BACT/1-120
G8B362_9BACT/1-112
Q4F9B5_9BACT/1-121
D3WZS9_9BACT/1-121
F2WC12_9ZZZZ/1-114
F1BMF0_9BACT/1-84
A5PI05_9BACT/1-107
Q3LA56_METPL/1-107
A4PDM7_9BACT/1-112
D0U8P1_9BACT/1-105
D3X2J0_9BACT/1-119
E3UEY8_9BACT/1-109
E9NC27_9BACT/1-109
F1CAH2_9ZZZZ/1-130
D0R8E3_9BURK/1-190
Q846M1_9BACT/1-109
E1UZ10_9BACT/1-102
D4TIK5_9NOST/1-271
E3P8Z3_9BACT/1-109
E3UDS7_9BACT/1-116
D7R7A7_9BACT/1-108
Q0PUJ2_9BACT/1-120
E1UYV2_9BACT/1-111
F2WBH4_9ZZZZ/1-114
E9NBI6_9BACT/1-109
D3X107_9BACT/1-121
B4XLB8_9BACT/1-108
C9E2S7_9ZZZZ/1-129
D3H5J8_9BACT/1-108
H6W0X0_9CYAN/1-119
G8B3A4_9BACT/1-104
A4PCW2_9BACT/1-141
Q5UJ72_9BACT/1-118
NIFH2_AZOC5/5-277
Q6YK50_9BACT/1-108
D0R8P4_9BURK/1-190
B7ZGJ1_9DELT/1-90
A0MM65_9CONI/1-217
D7PT92_9BACT/1-123
Q0PJ13_9BACT/1-109
B6DAC7_9BACT/1-109
D0U7W0_9BACT/1-121
E9NBH8_9BACT/1-108
B0L865_9CYAN/1-108
A7U471_PAEPO/1-112
F1C9B0_9ZZZZ/1-126
Q5PYF0_9BACT/1-120
F2WDA1_9ZZZZ/1-108
D0U7R1_9BACT/1-121
F1C9P9_9ZZZZ/1-129
Q3YEN9_9BACT/1-109
O87426_9BACT/1-108
F2WBF5_9ZZZZ/1-114
Q3YEX0_9BACT/1-108
A7YHA2_9BACT/1-109
D0EG17_9BACT/1-111
D3J2Z6_9BACT/1-92
D0U8B5_9BACT/1-120
H8Z4D7_9GAMM/4-276
Q3YDG9_9BACT/1-111
Q8KIG2_9ZZZZ/1-128
B6RSS4_9NOST/1-108
Q4PS06_9BACT/1-129
H9BG25_9BACT/1-128
C1JAF5_9ACTO/1-202
D0U864_9BACT/1-120
Q7WUQ9_9BACT/1-109
B4YXX9_RHIET/1-231
F1CAF7_9ZZZZ/1-138
Q93C29_9BACT/1-139
D3X021_9BACT/1-121
B1VK86_9CLOT/1-95
D3X1T5_9BACT/1-120
F8USH9_9BACT/1-121
A9YWJ3_9BACT/1-124
Q3YF92_9BACT/1-108
D3G9U4_9ENTR/1-130
Q93U04_9BACT/2-108
Q0PUK3_9BACT/1-119
F2WBZ6_9ZZZZ/1-114
B0PE99_9FIRM/3-265
G0LXC4_BRAJP/1-115
Q56497_9BACT/1-142
A1Y1M7_9BACT/1-108
B8R538_9ACTO/1-181
I0DFK6_9ZZZZ/1-133
Q6QT74_9BACT/1-115
F1CA54_9ZZZZ/1-130
B8XKY5_9BACT/1-121
F1C993_9ZZZZ/1-138
F2WPC8_9BACT/1-137
H6VQQ0_9BACT/1-115
B0L859_9CYAN/1-108
Q20AX1_9CYAN/1-108
Q4F9B9_9BACT/1-120
Q20AT1_9CYAN/1-108
Q6KBM2_9BACT/1-119
F8UM73_9BACT/1-119
D0R8G3_9BURK/1-190
Q6BA27_9RHOB/1-129
Q19WJ3_9BACT/1-97
F1CBA0_9ZZZZ/1-129
E9NBS3_9BACT/1-109
F2WPD8_9BACT/1-141
F5YPA3_TREPZ/8-280
E9K735_9BACT/1-96
F2WBT9_9ZZZZ/1-114
E9NBS8_9BACT/1-109
F1CAD8_9ZZZZ/1-130
A4WRY3_RHOS5/26-298
D0R8J6_9BURK/1-190
E9NAW4_9ZZZZ/1-120
C5IG63_9BACT/1-98
Q30B26_9BACT/1-108
D0FXW3_DUNSA/1-271
D3X286_9BACT/1-120
E7CTZ9_9BACT/1-111
D7R793_9BACT/1-109
D0U8Z2_9BACT/1-105
E7CTU3_9BACT/1-130
Q846E3_9BACT/1-109
Q9MTB3_ATHLA/1-245
H2JG63_9CLOT/2-272
B5ECQ2_GEOBB/2-274
Q1HJD2_9BACT/1-109
Q5UJE0_9BACT/1-118
D0U9H0_9BACT/1-105
H1KWI3_9EURY/2-103
A7KTN8_MASLA/1-249
Q6XH28_9BACT/1-109
C3U661_9BACT/1-107
B6ZM90_9BACT/1-112
C9DRU1_9BACT/7-82
A5HEL0_9BACT/1-162
F1JUJ3_9ACTO/1-198
D3WZE9_9BACT/1-120
E7E0N6_9BACT/1-119
B5TJH6_9ZZZZ/1-121
B3TM85_SINSA/1-185
Q8GCY7_9PROT/1-123
C0KIW9_9BACT/1-135
A2I8H1_9ZZZZ/1-107
Q5UJA0_9BACT/1-118
B8R5B8_9ACTO/1-181
Q84AF6_9BACT/1-123
C6ZK46_9BACT/1-119
A9LIQ2_9ARCH/1-112
Q1A470_9BACT/1-109
A4GUR8_9BACT/1-113
G3K5Z7_9BACT/1-127
G8FUA7_9RHIZ/1-114
B4XKM5_9BACT/1-108
Q4JKG4_9BACT/1-120
B6D9M9_9BACT/1-124
G4XMB0_9ZZZZ/1-106
E7E0Y6_9BACT/1-121
D9I428_9BRAD/1-233
A9Y1S6_9BACT/1-122
G8B3E4_9BACT/1-81
G8B3B2_9BACT/1-89
D0U8J7_9BACT/1-123
Q5IK69_9BACT/1-108
D0R8F8_9BURK/1-190
D7PSQ8_9BACT/1-123
B8XLB4_9BACT/1-125
C0JSM7_9BACT/1-129
D3X252_9BACT/1-120
E7E0C8_9BACT/1-118
Q84A48_METTR/1-149
B6B3P2_9RHOB/33-297
Q56488_9BACT/1-135
E9NBA8_9BACT/1-108
D0U9I5_9BACT/1-105
F4ZY16_9BACT/1-110
Q3YDL3_9BACT/1-110
A5JV53_9BACT/1-101
Q5MQ60_9CYAN/1-108
F1CBE3_9ZZZZ/1-130
B6V5B4_9ZZZZ/1-122
E9NAQ5_9ZZZZ/1-120
B8EJ25_METSB/5-277
D2KB34_9BACT/1-108
A5JTE5_9ZZZZ/1-120
F1CEE9_9BRAD/1-236
B0FWQ0_BRAJP/1-240
Q7WUN1_PELLU/1-109
D3X2M4_9BACT/1-120
F1CBF6_9ZZZZ/1-130
A5Y5C5_9BACT/1-101
A9Y1U3_9BACT/1-122
F1BMV1_9BACT/1-83
E6Y7E3_9BACT/1-119
E9NCK2_9BACT/1-108
D3WZM3_9BACT/1-120
E7AY95_9BACT/1-108
A9Y1H4_9BACT/1-123
B3VMM4_RHILE/1-261
B6RST1_9NOST/1-108
D3X0C0_9BACT/1-121
B8FP63_DESHD/2-257
A9ZRT7_9ARCH/1-258
Q19M67_9BACT/1-120
Q3L173_9CYAN/1-113
C6G471_9BRAD/1-240
D6BNT2_9BACT/1-109
F1CA62_9ZZZZ/1-130
A2ICS2_9BACT/1-120
Q5DUZ1_9BACT/1-121
H9BBF9_9BRAD/1-210
Q9L818_9BACT/1-138
E1AGQ0_9BACT/1-139
Q0PTR9_9BACT/1-119
F1CBX8_9ZZZZ/1-137
Q846L4_9BACT/1-109
Q5DP24_9NOST/1-108
Q19M58_9BACT/1-120
F8USU2_9BACT/1-121
Q1HIJ9_9ZZZZ/1-108
B4XKR5_9BACT/1-108
Q060Q7_9SYNE/30-295
Q0PU94_9BACT/1-120
E7E0G0_9BACT/1-120
A9YWK7_9BACT/1-123
Q6YK64_9BACT/1-109
D3J2Z0_9BACT/1-96
Q93DJ7_9BACT/1-138
A8VJ28_9BRAD/1-249
A5Y5B4_9BACT/1-101
G3G9R8_9CYAN/1-95
Q0PUS2_9BACT/1-120
F0V6P8_9BACT/3-152
D0U9W4_9BACT/1-106
B8XL26_9BACT/1-139
H2CP04_9ACTO/1-111
D0U8N1_9BACT/1-106
F1CAX9_9ZZZZ/1-134
Q6KBD2_9BACT/1-119
Q19LM3_9BACT/1-120
Q589I8_9BACT/1-130
C7AA08_9BRAD/1-196
B9V338_MASLA/1-145
F2WCW4_9ZZZZ/1-108
D0UAE9_9BACT/1-105
C7BUU8_9RHIZ/1-239
H0RQY2_9BRAD/5-277
Q95A92_SCIVE/1-226
Q2XUF4_9CYAN/1-107
F8R0M3_9BACT/1-99
D8WWX8_9BACT/1-112
G8B3C0_9BACT/1-82
Q6KBM3_9BACT/1-119
Q9R2K6_9ZZZZ/1-123
Q2L657_METGY/1-271
Q4F9C8_9BACT/1-121
Q3LGU6_9BACT/1-131
Q3LGP9_9BACT/1-130
B7KIW0_CYAP7/19-289
F8R0V2_9BACT/1-92
E1AGJ8_9BACT/1-139
B7ZGD6_9DELT/1-90
B3F7N8_9BACT/1-108
Q3YEQ6_9BACT/1-108
D7PSP0_9BACT/1-123
E9K7F5_9RHIZ/1-96
F8UT41_9BACT/1-119
D0UAQ2_9BACT/1-106
Q19LV4_9BACT/1-118
G4W9A2_9BACT/1-99
D0R8K2_9BURK/1-190
A5JT48_9ZZZZ/1-121
A8LQ10_DINSH/38-304
A4PD26_9BACT/1-141
C7BUV2_9RHIZ/1-239
Q5RZ71_9BACT/1-68
B5ATQ5_9RHIZ/1-239
Q5UJE8_9BACT/1-118
F1CBE7_9ZZZZ/1-138
F2WPF1_9BACT/1-118
E9K7M5_9BACT/1-93
F2WC85_9ZZZZ/1-114
O66297_9BACT/1-141
D1LZL8_9BACT/1-155
G3AD78_9ENTR/1-99
D0VUQ6_9BACT/1-117
Q30B18_9BACT/1-108
E9NAT0_9ZZZZ/1-120
C0JSU0_9BACT/1-125
B9V346_MASLA/1-145
B6ZM36_9BACT/1-112
A2I8E1_9ZZZZ/1-107
A9Y1B4_9BACT/1-122
Q6B405_9BACT/1-110
Q3A2R9_PELCD/6-278
A5JT84_9ZZZZ/1-120
Q19LY4_9BACT/1-119
F6BC62_METIK/11-283
E1U8G8_9BRAD/1-261
G9CBP3_9BACT/1-69
Q5IAY7_9BACT/1-110
F1CB63_9ZZZZ/1-132
C3VN86_9RHIZ/1-229
Q0PU59_9BACT/1-120
Q5S299_9BACT/1-119
Q71BD2_9CHRO/1-115
B9W027_9RHIZ/2-184
B6ZM22_9BACT/1-112
G4XJC7_9BRAD/1-210
F5YLJ8_TREPZ/7-275
Q20B33_9CYAN/1-108
Q8KHZ2_9ZZZZ/1-128
F5AWY4_9PROT/1-108
C3U636_9BACT/1-117
Q93C25_9BACT/1-139
I0DFR3_9ZZZZ/1-121
E9KJS8_9ZZZZ/1-119
Q8RKQ1_9BACT/1-138
F8UT61_9BACT/1-120
G1CQX3_9CYAN/1-102
B6DB85_9BACT/1-108
Q45RI9_9BACT/1-109
Q6XH95_9BACT/1-109
F1CBP1_9ZZZZ/1-137
Q5D4E4_9BACT/1-117
Q3L0Y8_9BACT/1-109
C7AA16_9BRAD/1-196
Q1WFY2_9BACT/1-120
Q2TGD8_9BACT/1-109
D9I4F3_9ZZZZ/1-108
I0DFL9_9ZZZZ/1-120
A0MMT7_9BACT/1-106
Q5MQ62_9CYAN/1-108
E9K734_9BACT/1-94
F1CBD3_9ZZZZ/1-133
D0UAJ5_9BACT/1-106
B6D9U2_9BACT/1-124
B3F7S6_9BACT/1-108
C1JAD6_9ACTO/1-202
G8GCH0_9BACT/1-122
E1AGN7_9BACT/1-138
Q9L836_9BACT/1-138
A9Y172_9BACT/1-122
Q19M38_9BACT/1-118
F2WPE6_9BACT/1-136
D0U7Z9_9BACT/1-121
H9BG30_9BACT/1-128
A6Y965_9BURK/1-268
B3GEW3_9BACT/1-126
Q30B28_9BACT/1-108
F4ZXK0_9BACT/1-112
D0VP52_9BACT/1-113
Q7WUP4_9CYAN/1-108
Q846K3_9BACT/1-109
D3WZK3_9BACT/1-120
Q0PRE4_9BACT/1-106
B3V857_9ZZZZ/1-137
A4ULL4_9ZZZZ/1-103
B6CJ84_9ZZZZ/1-74
Q19VZ0_9BACT/1-135
B1A386_9RHIZ/1-242
G7ZTX3_BRAEL/1-111
A2I8M7_9ZZZZ/1-107
E1AH76_9BACT/1-139
A5JF97_9BACT/4-77
Q5UJ49_9BACT/1-116
B8XL60_9BACT/1-138
H9N9W3_9RHIZ/1-226
B3VQL4_9BACT/1-105
Q2XUF3_9CYAN/1-107
A6Y961_9BURK/1-262
B3GER7_9BACT/1-126
Q1HIE1_9ZZZZ/1-109
Q2L621_9CONI/1-271
F4ZXX3_9BACT/1-111
F0V6Q1_9BACT/1-152
Q5D3Q5_9BACT/1-116
F1BM83_9BACT/1-84
D0U9S3_9BACT/1-105
Q3YEX9_9BACT/1-109
A5JFD1_9BACT/1-110
Q20B39_9CYAN/1-108
G4XM92_9ZZZZ/1-106
Q2XUH0_9CYAN/1-107
E9NAT8_9ZZZZ/1-120
C1KA80_9BACT/1-204
O54035_PAEPO/1-94
F8UM94_9BACT/1-115
G8B447_9BACT/1-100
B7ZGI9_9PROT/1-89
A2T1H8_9BACT/1-109
O66340_9BACT/1-143
F8SPW1_9BACT/1-108
Q000N1_9BACT/1-107
I0DFN9_9ZZZZ/1-120
E9NCN3_9BACT/1-108
A8VJ18_BRAEL/2-241
F8J471_9BURK/2-128
D7PSV3_9BACT/1-123
C3W1Q0_LAROX/1-271
F1BMG4_9BACT/1-86
H9BB89_9RHIZ/1-228
Q0PTL5_9BACT/1-119
E3UEV3_9BACT/1-109
A2I8Z1_9ZZZZ/1-107
B8XKW6_9BACT/1-139
F1CA13_9ZZZZ/1-131
D0UA99_9BACT/1-105
Q3YDS5_9BACT/1-110
F1JUJ8_9ACTO/1-180
Q2TFX5_9BACT/1-109
C1DI30_AZOVD/4-276
F8URL7_9BACT/1-120
Q5PYE1_9BACT/1-119
B4XL31_9BACT/1-108
F2WCN4_9ZZZZ/1-108
B6DBG8_9BACT/1-108
H2EZT7_9NOSO/1-88
E1AG53_9BACT/1-138
Q04025_9BACT/1-109
B8XLD7_9BACT/1-90
Q3YFF2_9BACT/1-108
A8DCF7_9BACT/1-108
E3UF39_9BACT/1-109
Q1K0I6_DESAC/7-279
H3JSJ7_9BRAD/1-103
E1AHA4_9BACT/1-138
H2IKR1_9VIBR/4-276
B6V5G2_9ZZZZ/1-121
Q19M36_9BACT/1-119
Q1HIS4_9ZZZZ/1-108
Q6GYK1_9BACT/1-153
Q6JT58_9BACT/1-105
F1C9Q7_9ZZZZ/1-130
D0U907_9BACT/1-106
H0TSN0_9BRAD/4-132
I0DFV5_9ZZZZ/1-121
G6IHV8_9DELT/2-274
Q30AV1_9BACT/1-109
D2KB16_9BACT/1-108
E9NBJ5_9BACT/1-109
G8B417_9BACT/1-99
G8B3V5_9BACT/1-100
F2WCK0_9ZZZZ/1-115
Q5DP21_9NOST/1-108
Q5D4M2_9BACT/1-118
Q20AY0_9CYAN/1-108
Q5QK99_9BACT/1-109
B9V322_MASLA/1-145
B9V332_MASLA/1-145
F4ZYN3_9BACT/1-112
A5HEM9_9BACT/1-159
B6ZM58_9BACT/1-113
C0IYW1_9BACT/1-122
D6BNR0_9BACT/1-109
F1CB39_9ZZZZ/1-138
Q9S0W4_9BACT/1-143
Q6T458_9BACT/1-88
Q3LGM2_9BACT/1-131
Q8L0U1_9BRAD/1-154
D3WZP0_9BACT/1-119
Q3LGT9_9BACT/1-131
NIFH2_NOSS1/8-279
F1CAC6_9ZZZZ/1-131
D9I418_9BRAD/1-232
Q4JKC1_9BACT/1-120
D6BNM4_9BACT/1-109
B6DAP8_9BACT/1-107
D0R8M7_9BURK/1-190
E1AGM0_9BACT/1-139
D0CHD4_9SYNE/16-281
A5HEK4_9BACT/1-146
A7YIB8_9BACT/1-108
B1A391_9RHIZ/1-242
Q6KBM9_9BACT/1-119
D7PT39_9BACT/1-123
D0EG09_9BACT/1-111
E6Y7D0_9BACT/1-120
B9VHA3_TORRU/1-271
E9NCD4_9BACT/1-109
D1LZT1_9BACT/1-154
Q6XH54_9BACT/1-109
Q3YF27_9BACT/1-109
F2XJT2_9ZZZZ/1-108
D2KMU2_9ZZZZ/1-120
A2I8L3_9ZZZZ/1-107
B3V871_9ZZZZ/1-127
A5HEJ0_9BACT/1-163
Q20B62_9CYAN/1-108
Q5MQ40_9CYAN/1-108
G4XM41_9ZZZZ/1-106
Q3YFA1_9BACT/1-108
F1BMB0_9BACT/1-84
D0EG32_9BACT/1-111
Q6BA25_9RHOB/1-130
B2XWH2_9RHIZ/1-127
A8CSJ9_9BRAD/1-236
A6MWK2_9BACT/1-83
E9NBK3_9BACT/1-109
D3H5Q3_9BACT/1-109
Q58IU8_9RHIZ/2-144
E7E153_9BACT/1-119
A4PDD4_9BACT/1-141
A1Y1P9_9BACT/1-109
A4GUS4_9BACT/1-111
D0QZ31_9ACTO/1-196
E5KL77_9BACT/1-109
Q4JKC3_9BACT/1-121
B6DMP1_9BACT/1-162
Q93U02_9BACT/1-108
F1CA03_9ZZZZ/1-133
B5ATQ6_9RHIZ/1-239
F8SPK0_9BACT/1-108
G0ZEK2_9BRAD/1-244
E1AGR5_9BACT/1-139
F5IU69_9PORP/26-298
Q19M23_9BACT/1-121
B5TJF9_9ZZZZ/1-122
Q19WM4_9BACT/1-101
F2WD42_9ZZZZ/1-108
D5MQF3_9BACT/1-84
Q932W7_9BACT/1-138
B5TJK2_9ZZZZ/1-120
B4XLE7_9BACT/1-100
A1Y1T5_9BACT/1-108
E7D0A1_9RHIZ/1-235
D3Y4V5_9BRAD/1-233
E3UDW3_9BACT/1-115
G8J1W1_9CONI/1-271
A9CRE1_9BRAD/1-119
B6RST6_9NOST/1-108
Q8KIG7_9ZZZZ/1-130
E7CTU6_9BACT/1-109
E3P904_9BACT/1-109
Q6KEX8_9RHIZ/1-148
F4ZX30_9BACT/1-112
Q5UJ64_9BACT/1-118
G8B454_9BACT/1-99
F1BMU2_9BACT/1-83
F4ZX57_9BACT/1-112
F4ZXU0_9BACT/1-105
E3UEV8_9BACT/1-109
F2WCU8_9ZZZZ/1-108
Q20B87_9CYAN/1-108
B8XL92_9BACT/1-99
G9CBP7_9BACT/1-52
D3X351_9BACT/1-120
Q19W06_9BACT/1-135
E0Z1H4_9BACT/1-139
D3WZR5_9BACT/1-121
Q20B24_9CYAN/1-108
Q27V58_9BACL/1-108
H9BG33_9BACT/1-128
Q93DU1_9GAMM/1-121
Q1HID7_9ZZZZ/1-108
G8B407_9BACT/1-99
C9DSJ4_9ZZZZ/1-107
D0E8F8_9BACT/1-97
B8XKZ3_9BACT/1-139
F1CBV0_9ZZZZ/1-138
C9DSH2_9ZZZZ/1-107
D0U9P7_9BACT/1-105
G9CBQ0_9BACT/1-66
Q3LGS8_9BACT/1-129
Q83UP0_9BACT/1-123
Q30AS5_9BACT/1-109
F8US25_9BACT/1-121
Q2TG09_9BACT/1-109
Q3YDT0_9BACT/1-112
A4PDQ3_9BACT/1-113
Q3YEZ8_9BACT/1-109
B6DND0_9BACT/1-162
E5KL68_9BACT/1-109
E5KL50_9BACT/1-109
E3P8Z4_9BACT/1-108
B5M454_9RHIZ/1-112
B6DAG2_9BACT/1-109
F5AWF5_9PROT/1-108
Q5IK78_9BACT/1-109
Q1HIA9_9ZZZZ/1-108
F1CB61_9ZZZZ/1-137
C1JID3_9BURK/2-158
E0YNS7_9BURK/1-157
E3UDW4_9BACT/1-104
C0IYP9_9BACT/1-121
F1CBM0_9ZZZZ/1-128
F8USA7_9BACT/1-121
I0E0H6_9RHIZ/1-245
Q0PUB0_9BACT/1-120
Q30AN4_9BACT/1-108
A9Y1K2_9BACT/1-122
F2WBT8_9ZZZZ/1-114
E3UDV7_9BACT/1-115
F1CBW3_9ZZZZ/1-130
G4XMA6_9ZZZZ/1-106
G9L6N6_9BRAD/1-236
CHLL_SYNS9/30-295
I0DFR6_9ZZZZ/1-121
B0TBQ4_HELMI/5-274
F0V6Q2_9BACT/1-152
G8EAF9_9PSED/1-118
G2FSQ8_9FIRM/2-274
A3F700_9RHIZ/1-192
Q3YDF9_9BACT/1-111
G9CBQ6_9BACT/1-67
Q20AV6_9CYAN/1-108
E1AHE5_9BACT/1-139
B4XKR9_9BACT/1-109
E9NAQ6_9ZZZZ/1-120
D0U910_9BACT/1-106
B3VBN0_9ZZZZ/1-112
Q32ZN0_9BURK/1-218
A4ZVG6_9BACT/1-120
A5HEJ1_9BACT/1-163
F1BLS9_9BACT/1-83
F1CAD1_9ZZZZ/1-131
D7GNR0_9BACT/1-106
Q5D472_9BACT/1-117
F8SPN9_9BACT/1-109
D0UFE0_9RHIZ/1-118
D6NU73_9BACT/1-120
E9M287_9RHIZ/1-230
F5AWY7_9GAMM/1-109
F4ZYD6_9BACT/1-112
C1JAF9_9ACTO/1-191
Q589I3_9BACT/1-130
F1BLJ0_9BACT/1-82
G0VMB5_MEGEL/2-251
F2WBM2_9ZZZZ/1-115
D2JVJ6_9BACT/1-109
E9NB31_9BACT/1-108
Q9L843_9BACT/1-139
B0FK76_9BACT/1-120
Q8KKK7_9BACT/1-112
E9NBE8_9BACT/1-109
B3QMK5_CHLP8/4-273
Q9F1B4_9BACT/1-107
Q6T481_9BACT/1-88
B6DA62_9BACT/1-123
Q53VI8_9BACT/1-84
B2CQS6_9BACT/1-153
A6MWN3_9BACT/1-105
D7PSS8_9BACT/1-123
C3U641_9BACT/1-117
Q0PUL4_9BACT/1-119
A4GUS8_9BACT/1-112
A5JFB3_9BACT/14-74
A4PDQ7_9BACT/1-113
Q1HIN2_9ZZZZ/1-108
I0GAK9_9BRAD/5-277
Q1HJI6_9BACT/1-110
C7DP63_9RHIZ/1-269
E8Z5G7_9CYAN/1-109
F2WBW9_9ZZZZ/1-114
F1CBV3_9ZZZZ/1-130
A5JT59_9ZZZZ/1-120
C0IY88_9BACT/1-122
F1CAF5_9ZZZZ/1-130
Q3YFA8_9BACT/1-108
E1AH11_9BACT/1-138
A9Y1I3_9BACT/1-122
G8B380_9BACT/1-102
F1BMF1_9BACT/1-86
D2KB08_9BACT/1-107
H8ZY10_9BACT/1-109
Q19PU9_9BACT/1-89
D3X2I6_9BACT/1-120
G3CLP4_9BURK/1-268
Q5D435_9BACT/1-117
B3V0H5_9RHIZ/1-242
G0LX76_RHIML/1-169
Q83TV8_9BACT/1-109
H9C5K5_9BACT/1-81
A5JTG4_9ZZZZ/1-120
A2I8X1_9ZZZZ/1-107
Q53VH5_9BACT/1-84
B6DN45_9BACT/1-162
Q93R12_GLUDI/1-100
C5HIB7_9SPHN/1-111
E3UEX4_9BACT/1-109
E0X797_ANAFL/1-99
G8GCG7_9BACT/1-122
E1CBW7_BRAEL/1-140
Q5QKS9_9BACT/1-109
D0UAR5_9BACT/1-106
D7RGT4_9RHIZ/1-236
E1AGT5_9BACT/1-132
E9K762_9RHIZ/1-97
F2WD08_9ZZZZ/1-109
E9NC46_9BACT/1-108
D9I430_9BRAD/1-236
F1C9F7_9ZZZZ/1-129
D6R0D5_9ACTO/1-191
D3X296_9BACT/1-120
B5KN32_9BACT/1-149
D1LZU4_9BACT/1-156
B3TM82_9RHIZ/1-185
Q19LW0_9BACT/1-118
Q5D4I6_9BACT/1-118
B6DAN6_9BACT/1-109
Q1A3X9_9BACT/1-109
Q846M5_9BACT/1-109
E3UF49_9BACT/1-109
F2WCS9_9ZZZZ/1-108
C0LA25_9GAMM/1-119
E1AHE8_9BACT/1-139
C1K6G8_9PROT/1-132
A2I8E7_9ZZZZ/1-107
F5AX29_9GAMM/1-109
Q1HJB7_9BACT/1-109
Q83UW4_9BACT/1-123
F1CBT8_9ZZZZ/1-129
Q8KII2_9ZZZZ/1-128
Q5UJ96_9BACT/1-118
F9MQR5_9FIRM/2-254
F4ZY71_9BACT/1-107
D0E8G1_9BACT/1-96
D0U7T9_9BACT/1-120
E9SAH1_RUMAL/2-253
Q19AP8_9BACT/1-103
D3X0V1_9BACT/1-121
Q4JHF2_9BACT/1-108
H8ZXS6_9BACT/1-109
Q8KT42_9RHIZ/1-188
D3X2K9_9BACT/1-120
D1GHY5_9BACT/1-83
B3F7R7_9BACT/1-108
G8B3W3_9BACT/1-99
D0UAB1_9BACT/1-106
F1BLU1_9BACT/1-80
D5JZ14_9BACT/1-123
Q4F9I5_9BACT/1-120
E3UF97_9BACT/1-118
B8XL13_9BACT/1-139
F8J470_9RHIZ/1-134
E0YP56_PAEPO/2-274
Q2PPE2_9RHIZ/1-245
B6ZMD8_9BACT/1-112
B3VBN5_9ZZZZ/1-112
E3P916_9BACT/1-108
B4XKP5_9BACT/1-109
H9C5J6_9BACT/1-81
C5IBQ1_9BACT/1-128
F1CBQ2_9ZZZZ/1-138
Q84AK1_9BACT/1-122
Q6TC03_9BACT/1-73
Q9X7K8_RHIGA/75-276
Q19MR9_9ZZZZ/1-109
A9Y194_9BACT/1-122
E3UF37_9BACT/1-109
Q6JGZ1_9BACT/1-109
Q933S5_9BACT/1-138
F4ZY52_9BACT/1-113
E9NCM7_9BACT/1-108
D6BNI4_9BACT/1-108
A1XC51_RHIML/1-242
Q844X4_9BACT/1-108
C9RQ03_FIBSS/6-276
E0YE07_OSMCI/1-58
F1C9D4_9ZZZZ/1-138
Q8KKK3_9BACT/1-112
B6ZM09_9BACT/1-112
D3Y4U9_RHILE/1-237
G3F538_9RHIZ/1-134
O65960_9RHIZ/1-185
E6QBU6_9ZZZZ/6-278
Q8KKL3_9BACT/1-112
P94673_9CYAN/1-108
F1CAN1_9ZZZZ/1-130
O66371_9BACT/1-142
Q19VP4_9BACT/1-122
D1LZS7_9BACT/1-156
Q717B8_9BACT/1-117
B6ZLY2_9BACT/1-112
Q3YEY3_9BACT/1-109
Q83UV4_9BACT/1-109
B5A7G2_9BACT/1-110
Q19MR8_9ZZZZ/1-109
Q7WUQ2_9BACT/1-111
A2I8W4_9ZZZZ/1-106
E3UEY6_9BACT/1-109
G1CQY6_9CYAN/1-120
G4XR75_9CYAN/1-82
NIFH_METVO/2-273
F1BME3_9BACT/1-83
A9Y1T0_9BACT/1-122
B8XL85_9BACT/1-139
B6DMS5_9BACT/1-162
B0L7N7_9CYAN/1-108
G0ZEL1_9BRAD/1-245
B8R0F8_9BACT/1-98
A4PDB1_9BACT/1-145
NIFH5_CLOPA/2-272
E9K797_9BACT/1-95
E9NC81_9BACT/1-109
G4W9B7_9BACT/2-108
A9Y1P6_9BACT/1-122
Q1HIT9_9ZZZZ/1-108
G9HZB6_9BACT/1-104
B2MW09_9BACT/1-120
E9NBL0_9BACT/1-108
F8USX5_9BACT/1-121
Q9F1D2_9BACT/1-107
F1CBY6_9ZZZZ/1-137
A9LPD6_9RHIZ/1-226
F2WPC9_9BACT/1-118
G0LX59_RHIML/1-245
F1CBM7_9ZZZZ/1-138
Q2TGB7_9BACT/1-109
B6ZMJ7_9BACT/1-112
Q45RI6_9BACT/1-109
F6JQB2_9BRAD/1-212
G4XJ83_9BRAD/1-210
G3XDF1_9CONI/1-271
Q9MTC6_CRYJA/1-245
D0VP59_9BACT/1-113
H2DRE7_9BACT/1-112
D1LZQ3_9BACT/1-156
A2I8R1_9ZZZZ/1-106
A1E4D2_9GAMM/5-106
O87415_9BACT/1-108
Q5QK92_9BACT/1-108
Q30A81_9BACT/1-109
B6DN54_9BACT/1-162
Q19WR9_9BACT/1-132
Q0VTQ0_9BACT/1-101
D2KB02_9BACT/1-108
Q6XH31_9BACT/1-108
Q56503_9BACT/1-109
E2S046_9PROT/1-123
E1AH07_9BACT/1-139
Q8RQ45_9BACT/1-109
F8UT66_9BACT/1-120
E9K7F4_9RHIZ/1-96
A5HEP2_9BACT/1-162
E4W5X3_9BACT/1-121
D0U9R6_9BACT/1-105
B3VI42_9RHIZ/1-232
E5KL58_9BACT/1-109
Q93DG8_9BACT/1-138
O54008_PAEDU/1-108
D3X099_9BACT/1-121
A7KGH4_9CYAN/1-108
D7E8C4_METEZ/13-280
F4ZX71_9BACT/1-112
Q5D4L9_9BACT/1-118
F5AWJ4_9PROT/1-108
G4XM48_9ZZZZ/1-106
Q20B23_9CYAN/1-108
Q4F9I1_9BACT/1-121
D0U968_9BACT/1-105
Q3YDS7_9BACT/1-111
G8GV39_9BRAD/1-235
C1JAE2_9ACTO/1-202
D0EG53_9BACT/1-111
E1AGL5_9BACT/1-138
E1AG94_9BACT/1-139
A2I8M4_9ZZZZ/1-107
G1CQW9_9CYAN/1-97
D3X0L6_9BACT/1-120
E9L4C1_9BACT/1-112
G4W9C2_9BACT/1-100
D3H5J6_9BACT/1-108
A8R5V5_9BACT/1-106
C9E2U5_9ZZZZ/1-140
G4XJ95_9BRAD/1-210
Q6KBL6_9BACT/1-118
B6DAU0_9BACT/1-108
Q1HIL6_9ZZZZ/1-108
F1CAT2_9ZZZZ/1-128
E3UF86_9BACT/1-109
E9K749_9RHIZ/1-95
Q5IAX1_9BACT/1-109
E3UDU2_9BACT/1-115
A6MWI7_9NOSO/1-102
Q2XUG4_9CYAN/1-107
Q6B3Z5_9BACT/1-110
Q4JKH4_9BACT/1-121
G3K5W6_9BACT/1-120
Q9KJ39_9BACT/1-109
F3LQC1_9BURK/37-304
Q1HJM7_9BACT/1-109
A4GUT9_9BACT/1-111
B6DA63_9BACT/1-123
Q6QT78_9BACT/1-121
B2XWG1_9RHIZ/1-127
Q3YDP6_9BACT/1-112
F6L6Z2_9NOSO/72-194
A9Y176_9BACT/1-122
F1CBC0_9ZZZZ/1-131
B6D5G8_9BRAD/1-234
F8TVU9_9RHIZ/1-129
C5I0X0_9RHIZ/1-155
F1CAK0_9ZZZZ/1-132
F1C9N1_9ZZZZ/1-129
Q3LGJ2_9BACT/1-131
D3H5R9_9BACT/1-109
B0L7L3_9CYAN/1-108
A1IJ05_9BACT/1-135
Q30AD5_9BACT/1-108
F5AXM3_9PROT/1-108
O87412_9BACT/1-108
Q9MTC0_METGY/1-245
B8XL58_9BACT/1-138
A4PDK4_9BACT/1-142
H9A8N8_9ZZZZ/1-130
F1CAX3_9ZZZZ/1-130
A2I8C8_9ZZZZ/1-106
Q0PIY9_9BACT/1-108
G4XJE0_9BRAD/1-210
B3F7M9_9BACT/1-108
C9E2R4_9ZZZZ/1-127
D0R8E2_9BURK/1-190
B6DMV3_9BACT/1-162
F9U4A1_MARPU/4-276
A4PDH6_9BACT/1-143
E9NCK8_9BACT/1-109
Q53128_RHISP/5-55
D0UB13_9BACT/1-106
E0Z1G3_9BACT/1-131
C3U652_9BACT/1-109
Q1HJR0_9BACT/1-109
NIFH_ACIF5/6-278
Q53VF2_9BACT/1-71
E3UEV1_9BACT/1-109
D3X140_9BACT/1-121
B6DB15_9BACT/1-108
Q84A42_9GAMM/1-150
D1G4M3_9ENTR/1-130
B6ZM86_9BACT/1-112
C9E2T4_9ZZZZ/2-132
G0LX88_9RHIZ/1-245
Q9L833_9BACT/1-139
G8B3H3_9BACT/1-99
G3CLN6_9BURK/1-268
F1BMI4_9BACT/1-74
Q3YF14_9BACT/1-108
F4ZXF4_9BACT/1-111
A5JFC9_9BACT/1-110
A9LLL8_9BACT/1-117
B3GEW5_9BACT/1-126
Q3ATK2_CHLCH/4-274
D3X2H7_9BACT/1-120
Q4F9B8_9BACT/1-120
Q5IAT6_9BACT/1-108
Q19WM6_9BACT/1-100
A9Y1E7_9BACT/1-122
E9NB78_9BACT/1-109
D3RP82_ALLVD/19-286
D3Y4U4_9BRAD/1-237
Q93BZ4_9BACT/1-139
B6DBI7_9BACT/1-108
B6DBE3_9BACT/1-109
NIFH_DESAH/2-273
F1CAF0_9ZZZZ/1-130
F2WD62_9ZZZZ/1-108
A5HEI6_9BACT/1-163
D0UB91_9BACT/1-106
D1LZQ6_9BACT/1-155
C7EU55_BRAJP/1-153
C8AUV4_9ACTO/1-84
Q84AG4_9BACT/1-123
F4ZXG6_9BACT/1-112
E7E0M2_9BACT/1-119
H2CNT3_9ACTO/1-198
A2I8G4_9ZZZZ/1-106
B6D9M1_9BACT/1-123
Q1HI87_9ZZZZ/1-108
Q19AQ6_9CYAN/1-103
A9Y1P2_9BACT/1-122
A5Y5D1_9BACT/1-101
NIFH_PSEU5/4-276
Q0PJ08_9BACT/1-109
F8UTC9_9BACT/1-119
Q3L0X9_9BACT/1-109
C3U638_9BACT/1-117
B3F7K1_9BACT/1-108
D1GHW9_9BACT/1-85
Q30AN0_9BACT/1-108
B6DNH7_9BACT/1-162
Q0PTN0_9BACT/1-120
G4XM11_9ZZZZ/1-106
D0UA68_9BACT/1-105
F2X1P0_9RHIZ/1-163
Q6N9L8_RHOPA/35-301
Q9X2Q6_9GAMM/1-109
B0L7N8_9CYAN/1-108
E1AGQ5_9BACT/1-129
A5JT31_9ZZZZ/1-121
D3X2X3_9BACT/1-119
Q8RK89_9RHIZ/1-245
D2XV00_9PROT/1-124
Q19VR1_9BACT/1-139
D5MQE7_9BACT/1-75
Q1A7R7_9BACT/1-109
O66318_9BACT/1-141
F1CBS8_9ZZZZ/1-130
B4XKH6_9BACT/1-108
B6ZM59_9BACT/1-112
H6VQQ5_9BACT/1-114
F1BMF8_9BACT/1-83
F4ZX87_9BACT/1-112
Q8RQ41_9BACT/1-108
E1AG44_9BACT/1-138
Q8KID8_9ZZZZ/1-128
D1LZU7_9BACT/1-154
F1BMN7_9BACT/1-84
G8B3N8_9BACT/1-99
B0L862_9CYAN/1-108
Q2TFZ6_9BACT/1-107
G3F585_9RHIZ/1-134
Q6YK63_9BACT/1-109
F1CC29_9ZZZZ/1-137
A9CRE8_9BRAD/1-136
G8GCF6_9BACT/1-123
Q2TG64_9BACT/1-109
B4XL57_9BACT/1-106
A5HEJ2_9BACT/1-163
Q27V49_9BACL/1-108
Q30AY7_9BACT/1-108
B6ZMC1_9BACT/1-112
F1CA96_9ZZZZ/1-132
C3U639_9BACT/1-117
A7YID4_9BACT/1-105
E9NC77_9BACT/1-109
E7E113_9BACT/1-120
Q4F9F3_9BACT/1-121
E7E0X7_9BACT/1-120
F5AWU9_9GAMM/1-109
G0LX24_9BRAD/1-114
G9F0T7_CLOSG/2-249
D0VP67_9BACT/1-113
Q1HIN6_9ZZZZ/1-108
D0U9V2_9BACT/1-105
F0IZN6_ACIMA/42-306
Q19WA3_9BACT/1-101
F1CBX3_9ZZZZ/1-129
Q19LU0_9BACT/1-118
Q30AM5_9BACT/1-108
A9Y179_9BACT/1-119
Q6Y1G0_9BACT/2-119
F2WCZ9_9ZZZZ/1-108
G6G007_9CYAN/1-271
A1KYJ6_9CYAN/2-272
A9Y1K3_9BACT/1-122
Q8KKK6_9BACT/1-112
D0QZ55_9ACTO/1-192
A0MMS1_9BACT/1-106
F1CAR1_9ZZZZ/1-130
D7PPQ7_9ACTO/1-198
D7GNR8_9BACT/1-107
B4XKJ7_9BACT/1-108
F8UM93_9BACT/1-113
A4PDC6_9BACT/1-141
Q19VQ5_9BACT/1-139
G8B430_9BACT/1-99
H8Z0X7_9GAMM/43-307
E0YNS1_9BURK/1-157
C0L9L3_9BACT/1-121
F5AXA4_9PROT/1-108
E3GM75_EUBLK/10-279
D0U9T9_9BACT/1-105
F4ZY83_9BACT/1-112
G3AD84_9MICO/1-114
D3X1V9_9BACT/1-119
B4XL45_9BACT/1-109
B6D9N3_9BACT/1-124
F1CAT9_9ZZZZ/1-130
F2XJR2_9ZZZZ/1-108
D0U901_9BACT/1-106
F4ZY64_9BACT/1-112
B0L7Y1_9CYAN/1-108
A7U469_STEMA/1-98
H9C4V8_9BACT/2-274
E9NBI5_9BACT/1-109
D7PSV0_9BACT/1-123
Q30AH9_9BACT/1-108
F2WPB3_9BACT/1-139
Q2TG45_9BACT/1-109
D3WZI9_9BACT/1-119
Q93DE1_9BACT/1-138
A7YHY3_9BACT/1-109
D7PSX1_9BACT/1-123
D0EG42_9BACT/1-109
Q5DP23_9NOST/1-108
D0UAD7_9BACT/1-106
D3WZI5_9BACT/1-119
Q6SIG2_9RHIZ/1-143
F1BMK9_9BACT/1-86
Q19M17_9BACT/1-120
Q8KTM1_9BRAD/1-148
Q83UK0_9BACT/1-109
C7DP60_9RHIZ/1-255
A5HEJ9_9BACT/1-166
E8Z5P9_9CYAN/1-109
B6V5E0_9ZZZZ/1-121
B7ZGD7_9PROT/1-90
D3X0U6_9BACT/1-120
E3UDT6_9BACT/1-115
B8R0G4_9BACT/1-86
Q6KBR5_9BACT/1-119
E9NBG0_9BACT/1-108
D0R8D8_9BURK/1-190
E9NCI9_9BACT/1-109
D0U9T8_9BACT/1-106
Q9F1B1_9BACT/1-109
A5GZB1_9BACT/1-108
E1AGH2_9BACT/1-139
Q6QT63_9BACT/1-125
Q5UJ86_9BACT/1-118
A7YH35_9BACT/1-110
Q5Y814_9PSED/1-84
D3X2F1_9BACT/1-120
F1BMQ0_9BACT/1-84
G8B457_9BACT/1-99
F1CA27_9ZZZZ/1-134
D0R8N6_9BURK/1-190
B7TB36_UCYNA/2-272
D2KMT6_9ZZZZ/1-130
G4XR91_9CYAN/1-82
A6BJT1_9FIRM/2-259
A2I8S2_9ZZZZ/1-106
B8XKX1_9BACT/1-139
Q1HJN7_9BACT/1-107
Q3YEQ1_9BACT/1-109
H2DRI4_9BACT/1-113
Q6JT56_9BACT/1-105
Q19W52_9BACT/1-139
D7PT20_9BACT/1-123
CHLL_PROM2/30-294
Q6TC20_9BACT/1-71
Q19LP5_9BACT/1-119
D3X2I8_9BACT/1-119
F4ZY97_9BACT/1-113
F1CBJ3_9ZZZZ/1-129
E3UF30_9BACT/1-109
G9I879_9BACT/1-119
F4ZXC2_9BACT/1-112
A6MWS1_9BACT/1-104
G4XM96_9ZZZZ/1-107
E7E125_9BACT/1-121
E6VEU0_RHOPX/4-276
E9NBW6_9BACT/1-109
G0LX97_BRAJP/1-114
E7E0U3_9BACT/1-120
A1Y1P4_9BACT/1-109
E1U8H1_9BRAD/1-246
B5TJK1_9ZZZZ/1-120
G0LX77_9RHIZ/1-245
A0SR06_9CYAN/1-100
Q9AMD0_9SPIO/1-143
Q3YDU9_9BACT/1-113
Q19VX8_9BACT/1-139
H3JSL6_BRAEL/1-103
H2EZV2_9NOST/1-93
C9E9L1_9BACT/1-109
Q3YDE4_9BACT/1-111
Q52R88_9GAMM/1-120
C8AVA3_9ACTO/1-84
Q30AI2_9BACT/1-104
Q1L7S7_9GAMM/1-106
A5JTK3_9ZZZZ/1-121
G8IWY7_9CONI/1-271
F3LQE2_9BURK/37-301
G8EWU9_9RHIZ/1-127
C9E2U2_9ZZZZ/1-130
C3U633_9BACT/1-117
D0UAK3_9BACT/1-105
A6MWM7_9BACT/1-101
Q20AZ3_9CYAN/1-108
Q7WUU1_9BACT/1-109
B2XWG6_9RHIZ/1-127
F1CA11_9ZZZZ/1-138
A1YTD8_9BACT/1-130
Q0PUE4_9BACT/1-119
B8XL43_9BACT/1-139
B6ZLV6_9BACT/1-63
Q53257_RHILE/5-71
Q000P3_9BACT/1-106
B2XWI1_9RHIZ/1-249
F1CBW0_9ZZZZ/1-134
Q2TG24_9BACT/1-108
A9CRG1_9BRAD/1-136
D3H5Q9_9BACT/1-109
A9Y1C4_9BACT/1-123
A2I8N5_9ZZZZ/1-107
F8SUG3_CUPNE/1-125
E7E0H2_9BACT/1-120
D6BNQ9_9BACT/1-108
D1GHV6_9CYAN/1-83
F2WCV3_9ZZZZ/1-108
F1CBZ7_9ZZZZ/1-130
Q6BA02_9CYAN/1-129
A2IB60_9BACT/1-120
D6BNI2_9BACT/1-109
Q93DD8_9BACT/1-139
O08253_9CYAN/1-108
H0SQB0_9BRAD/35-302
F4ZR24_9BRAD/1-226
B0FK50_9BACT/1-121
Q7WUT5_9BACT/1-109
C1KUH0_RHIML/1-184
D2KZU9_9PROT/1-189
D3WZF0_9BACT/1-120
G3F534_9RHIZ/1-134
O66316_9BACT/1-141
Q6JVL0_9BACT/1-109
Q19WE7_9BACT/1-99
B6DA37_9BACT/1-124
E9NBL2_9BACT/1-109
A2I8P7_9ZZZZ/1-106
B4XKY4_9BACT/1-108
B6DAL4_9BACT/1-108
E9NB12_9BACT/1-109
Q977F4_9EURY/1-134
Q4PS23_9BACT/1-128
Q56550_9BACT/1-116
E7E0G8_9BACT/1-121
B4XL35_9BACT/1-109
A9YL99_9BURK/1-204
Q846F3_9BACT/1-109
A1YTE2_9BACT/1-130
D0V0X8_9BRAD/1-233
D3X142_9BACT/1-120
O66307_9BACT/1-143
A5X3F2_9CYAN/1-120
B2XWI0_9RHIZ/4-126
Q2TG38_9BACT/1-109
Q9L710_9RHIZ/1-192
F1CAQ0_9ZZZZ/1-131
H8ZXV3_9BACT/1-109
D3X2E2_9BACT/1-120
C8AVA1_9ACTO/1-84
Q6QF64_9BURK/1-270
D0UAP6_9BACT/1-105
D2TE78_9ACTO/1-122
A9LPD7_9RHIZ/1-238
A9AB91_METM6/3-275
A5JFB5_9BACT/1-110
A5Y5C7_9BACT/1-101
Q93C17_9BACT/1-139
D0EG28_9BACT/1-111
Q93DG3_9BACT/1-138
C3W054_PINAT/1-271
A8UGZ1_9RHIZ/1-246
Q30AN8_9BACT/1-108
D7GNQ9_9BACT/1-106
G9CBP2_9BACT/1-80
B6D9V3_9BACT/1-124
B6S8B1_9RHIZ/1-178
F1C9C6_9ZZZZ/1-138
D1GHV8_9CYAN/1-83
D3X360_9BACT/1-120
F1CA94_9ZZZZ/1-137
Q19M33_9BACT/1-118
Q8RTX4_9PROT/34-301
A9Y1R5_9BACT/1-122
D0V8B6_9CYAN/1-125
Q4VRI9_MESPL/1-163
Q0PTQ2_9BACT/1-119
C9E2W5_9ZZZZ/1-129
B5TJJ5_9ZZZZ/1-121
Q7X3H5_THIRO/29-292
D0QZ42_9ACTO/1-197
A4GUS5_9BACT/1-112
B6ZM31_9BACT/1-112
E9NAV2_9ZZZZ/1-120
Q3YFE7_9BACT/1-108
B5EA41_GEOBB/4-259
Q5UJE5_9BACT/1-116
G6GN30_9CHRO/3-273
I0KHR1_9RHIZ/1-149
F1BMS9_9BACT/1-83
F8SPM7_9BACT/1-108
Q5IAW3_9BACT/1-109
Q844X7_9BACT/1-109
A5X3F0_9CYAN/1-120
Q1A3U1_9BACT/1-109
F1CA73_9ZZZZ/1-128
D0UAC8_9BACT/1-106
H8ZY94_9BACT/1-109
Q5D4D0_9BACT/1-118
F1CBF1_9ZZZZ/1-131
Q53B40_9BACT/1-149
E7CTZ1_9BACT/1-118
Q20B76_9CYAN/1-108
D0UAL5_9BACT/1-106
D3X3A2_9BACT/1-120
B6ZM60_9BACT/1-113
E1AGF6_9BACT/1-139
Q3L0Y0_9BACT/1-109
Q30A92_9BACT/1-108
Q27V51_9BACL/3-107
Q19VW8_9BACT/1-128
D0R8C4_9BURK/1-190
Q4JKI1_9BACT/1-121
Q9L835_9BACT/1-139
F2WD13_9ZZZZ/1-109
A6MWJ7_9BACT/1-93
A5UYB8_ROSS1/4-274
Q0PTW2_9BACT/1-119
B6DAZ2_9BACT/1-108
Q1HJD7_9BACT/1-107
Q8KH83_9BACT/1-112
Q20BC5_9CYAN/1-108
A6N2T4_9BACT/1-94
E7D266_9BACT/1-128
E9NC64_9BACT/1-108
A9Y1P4_9BACT/1-122
C5I0X8_9RHIZ/1-155
Q5D3R4_9BACT/1-118
D0R8P3_9BURK/1-190
A7YH13_9BACT/1-110
Q3YFB9_9BACT/1-108
F1BM72_9BACT/1-84
D2KMT4_9ZZZZ/1-130
C8AV10_9ACTO/1-84
NIFH_CHLTE/2-274
F1CAN3_9ZZZZ/1-132
Q1HIP5_9ZZZZ/1-109
G3F525_9RHIZ/1-134
E1AG80_9BACT/1-139
C7EU39_BRAJP/1-153
G4XJF4_9BRAD/1-210
A4GUS3_9BACT/1-111
D0UA49_9BACT/1-106
B6DNF5_9BACT/1-163
C7AA03_9BRAD/1-196
D8UMA7_VOLCA/1-145
G0LX51_RHILE/1-245
E3UF60_9BACT/1-109
Q3YET8_9BACT/1-109
F4ZR25_9BRAD/1-226
C9E6M3_9BACT/1-118
A4PDG4_9BACT/1-141
A9LLM5_9BACT/1-117
C1JAH0_9ACTO/1-174
E9KJU9_9ZZZZ/1-119
D3JXU6_9BACL/1-90
Q7WUN4_KLEOX/1-109
Q2TG15_9BACT/1-108
G8B395_9BACT/1-94
A1Y1R3_9BACT/1-108
D0R8N8_9BURK/1-190
C3U663_9BACT/1-109
B3VBL0_9ZZZZ/2-112
A4PDE6_9BACT/1-142
Q4F9H7_9BACT/1-121
F1CA15_9ZZZZ/1-128
G3F569_9RHIZ/1-134
B3V884_9BACT/1-124
D3Y4V9_9BRAD/1-233
E0Z1I9_9BACT/1-129
F5AXI0_9PROT/1-108
F2WCQ5_9ZZZZ/1-108
Q4F9G6_9BACT/1-121
F5AWW4_9PROT/1-108
B8XLA5_9BACT/1-139
B4XL17_9BACT/1-108
E7AYA5_9BACT/1-108
F1CA06_9ZZZZ/1-130
D0UA29_9BACT/1-106
E9K7A5_9RHOO/1-95
H9C5P9_9BACT/1-81
F1CC50_9ZZZZ/1-131
C0IYM9_9BACT/1-123
Q9L829_9BACT/1-139
H1ZSQ5_9BACT/1-141
Q6TFJ5_9BACT/1-131
F4ZY09_9BACT/1-110
D9ZK55_9GAMM/1-150
A4PD74_9BACT/1-141
Q4JKB6_9BACT/1-121
D6BNH1_9BACT/1-108
F8SPK6_9BACT/1-108
A5JF91_9BACT/1-89
Q1A405_9BACT/1-109
Q19W25_9BACT/1-110
B6DAN3_9BACT/1-108
F1C9M4_9ZZZZ/1-128
Q2L891_9BACL/1-108
A9Y1D7_9BACT/1-122
D0R8M6_9BURK/1-190
B3VBN7_9ZZZZ/1-112
Q6XAT6_9BACT/1-109
G8B3P9_9BACT/1-99
Q8GCY8_9PROT/1-118
Q5IJ64_9ACTO/1-105
D3X0E0_9BACT/1-121
Q53VL7_9BACT/1-85
Q0PK22_9SPHN/1-107
Q53VJ2_9BACT/1-84
C5AV86_METEA/32-296
Q3LGL3_9BACT/1-130
C6ZK45_9BACT/1-120
D3WZP5_9BACT/1-121
Q0PN24_AZOLI/1-149
Q5DP43_9NOST/1-58
E1AGQ9_9BACT/1-132
Q846J0_9BACT/1-108
Q19WF7_9BACT/1-101
Q53VF1_9BACT/1-69
D8WRU8_9BACT/1-99
Q93PU0_9CYAN/1-108
E6U884_ETHHY/2-273
D0UAX5_9BACT/1-106
Q0PUE0_9BACT/1-119
D0R8M8_9BURK/1-190
Q4F9C5_9BACT/1-121
D8WWY9_9BACT/1-112
H7BT23_9CYAN/1-104
A5JT88_9ZZZZ/1-119
E9L4D3_9BACT/1-112
F2WCT4_9ZZZZ/1-108
Q5QKV9_9BACT/1-108
D3WZH4_9BACT/1-119
Q3LGR5_9BACT/1-131
Q5QKC1_9BACT/1-109
Q6KEV9_AZOCA/1-146
Q1A424_9BACT/1-109
A0MMS6_9BACT/1-106
G8B3F4_9BACT/1-85
Q9EYS5_9BACT/1-83
O65954_9RHIZ/1-185
E9NBP1_9BACT/1-108
F2WPD4_9BACT/1-138
G4XJB9_9BRAD/1-210
Q70YA4_CUPTR/1-211
Q19WD4_9BACT/1-100
G5CBZ5_9BACT/1-109
H1CAA1_9FIRM/2-264
Q3YEU3_9BACT/1-108
D2KAX0_9BACT/1-109
H8FU58_RHOMO/3-275
A0MMM7_9BACT/1-106
Q3LGL8_9BACT/1-125
Q30AW2_9BACT/1-109
Q9MTA4_TAXCU/1-245
E7E0Q7_9BACT/1-120
A5JTC9_9ZZZZ/1-121
F2KR82_ARCVS/12-93
D0R8F1_9BURK/1-190
E9L4B8_9BACT/1-112
D9I091_9BRAD/1-240
B0L867_9CYAN/1-108
F1CB59_9ZZZZ/1-129
C0IYR8_9BACT/1-95
Q5D4C2_9BACT/1-118
H1ZSQ4_9BACT/1-141
B3F7N1_9BACT/1-108
Q6KEX9_9RHIZ/1-148
A5JV78_9BACT/1-101
D0QZ27_9ACTO/1-194
A8VJ25_RHILE/1-181
G0LX78_9RHIZ/1-245
Q8GCY9_9FIRM/1-122
Q6TBY2_9BACT/1-73
F2WCR2_9ZZZZ/1-108
B6S8A3_9RHIZ/1-163
Q84HR4_9RHIZ/1-130
Q5IAV2_9BACT/1-109
Q8KHG6_9ZZZZ/1-130
Q3L174_9CYAN/1-112
B0L7M3_9CYAN/1-108
Q84IZ3_9BACT/1-141
G4XJ86_9BRAD/1-210
A9Y1F2_9BACT/1-122
D3X0A8_9BACT/1-120
D0EG65_9BACT/1-111
E5LBR4_KLEPN/1-121
Q93DF9_9BACT/1-138
B7ZGJ4_9DELT/1-90
D7PSP3_9BACT/1-123
F2WCY8_9ZZZZ/1-108
Q6T460_9BACT/1-89
Q589M1_9BACT/1-131
E9K789_9BACT/1-96
Q9Z6B6_9PROT/1-109
G3EMA9_9BURK/1-160
F4ZX34_9BACT/1-111
H9BFA9_9BACT/1-117
C0IYZ0_9BACT/1-121
H2EZU2_9NOSO/1-82
E3P929_9BACT/1-108
D0R8H8_9BURK/1-190
F1BMR0_9BACT/1-84
F2WBN0_9ZZZZ/1-115
Q3LGV1_9BACT/1-131
F2WBM6_9ZZZZ/1-115
Q5QKU6_9BACT/1-109
B6ZM12_9BACT/1-112
Q3YEQ4_9BACT/1-108
A4PDD8_9BACT/1-141
E0Z1G5_9BACT/1-138
A4PDJ7_9BACT/1-141
B4XL46_9BACT/1-108
Q0PU70_9BACT/1-119
Q5D3N4_9BACT/1-117
Q0PU77_9BACT/1-120
H2DRH6_9BACT/1-112
B6RSS7_9NOST/1-108
E1AG35_9BACT/1-139
D6BNS4_9BACT/1-109
B3GET5_9BACT/1-126
Q56531_9BACT/1-116
B6D9T5_9BACT/1-124
Q0PTZ6_9BACT/1-120
A5PI12_9BACT/1-107
F1CBR6_9ZZZZ/1-130
Q4VUC3_9PROT/1-116
Q6XH61_9BACT/1-109
D0UFE9_9RHIZ/1-112
B0FJY4_9BACT/1-120
G4XMA2_9ZZZZ/1-106
E1AGE3_9BACT/1-139
B4XLA2_9BACT/1-108
Q4F9E4_9BACT/1-121
D3X2A3_9BACT/1-119
Q45RN3_9BACT/1-108
B8XL96_9BACT/1-129
D3X3D1_9BACT/1-120
B6DAY6_9BACT/1-108
F2XJR9_9ZZZZ/1-109
Q1HJP9_9BACT/1-109
E3UF45_9BACT/1-109
A2I8Q8_9ZZZZ/1-106
F5AX13_9PROT/1-108
D0UAJ9_9BACT/1-105
Q6JGX6_9BACT/1-109
F5RI05_9RHOO/42-308
A8VJ21_RHILE/1-252
G8IZ77_9CONI/1-271
F4ZXE5_9BACT/1-111
I0DFQ7_9ZZZZ/1-121
B5TJF1_9ZZZZ/1-120
E9K7C8_9RHOO/1-96
Q4F9I8_9BACT/1-120
O66331_9BACT/1-142
A2I8F9_9ZZZZ/1-107
E1AG93_9BACT/1-139
A2I8W5_9ZZZZ/1-106
A5Y5C4_9BACT/1-101
Q0PTZ9_9BACT/1-120
B9V345_MASLA/1-145
Q6JGY1_9CYAN/1-108
Q9F8Y9_9CYAN/1-108
D0UAX1_9BACT/1-106
F1CBW9_9ZZZZ/1-129
F8UT10_9BACT/1-120
F7NHE4_9FIRM/6-274
Q3YFE5_9BACT/1-108
A5JV40_9BACT/1-99
Q3YF66_9BACT/1-108
Q53VK7_9BACT/1-85
Q1M7Z2_RHIL3/5-277
Q3YDC8_9BACT/1-111
F4ZYQ6_9BACT/1-112
E5KL82_9BACT/1-109
Q3YDC0_9BACT/1-110
Q30AI5_9BACT/1-108
D9SVW2_CLOC7/6-274
F2WBR4_9ZZZZ/1-114
F7NMS1_9FIRM/2-247
E9K7E6_9BACT/1-92
Q30AD8_9BACT/1-109
A9LIN5_9ARCH/1-111
Q6TBZ2_9BACT/1-78
I0DFU6_9ZZZZ/1-120
E9NCE6_9BACT/1-109
BCHL_CHLAD/3-270
D8GMG2_CLOLD/2-272
Q30KV6_9RHIZ/1-113
Q5QQ04_9BACL/1-101
F8USB7_9BACT/1-120
C3U635_9BACT/1-115
B7ZGH3_9PROT/1-89
F1BLJ6_9BACT/1-86
B6RSS5_9NOST/1-108
Q30AP6_9BACT/1-108
Q6JT49_9BACT/1-105
O30837_RHORU/1-160
B3VBL2_9ZZZZ/1-112
F8EUQ6_ZYMMT/5-277
H9C5J9_9BACT/1-81
D0U960_9BACT/1-105
F1CB57_9ZZZZ/1-130
G4XRD5_9CYAN/1-82
A9Y1C8_9BACT/1-122
Q95AA2_TAXDI/1-235
A6MWK9_9BACT/1-89
A0SR07_9CYAN/1-100
A6N2T0_9BACT/1-113
C1JAD3_9ACTO/1-185
C7EU33_BRAJP/1-153
B0FK41_9BACT/1-120
E9NBG2_9BACT/1-109
A2ICS9_9BACT/1-120
D0U8M0_9BACT/1-105
Q3L103_9BACT/1-110
Q8KKK4_9BACT/1-111
F2WBX9_9ZZZZ/1-115
A9X5C2_RHILI/1-185
Q93DF6_9BACT/1-139
A5JFD9_9BACT/1-120
F1BMD0_9BACT/1-61
H9C5R5_9BACT/1-81
D0U9Z9_9BACT/1-105
Q5D4L0_9BACT/1-118
Q19W88_9BACT/1-96
NIFH_RHOPS/5-277
Q6XH57_9BACT/1-107
Q6BA39_9PROT/1-129
D0UFF6_9RHIZ/1-95
B3VBL3_9ZZZZ/2-112
F2WD93_9ZZZZ/1-108
D0U891_9BACT/1-120
Q1HIN9_9ZZZZ/1-108
E7AY32_9BACT/1-121
F0T6A9_METSL/5-272
D5MQK0_9BACT/1-84
Q19MA7_9BACT/1-120
E1UZB1_9BACT/1-107
G8J707_9CONI/1-271
Q1HJQ0_9BACT/1-109
F1CAD6_9ZZZZ/1-133
B6V588_9ZZZZ/1-121
D0QZ75_9ACTO/1-195
Q16DU7_ROSDO/37-303
Q846H1_9BACT/1-108
Q846K1_9BACT/1-107
Q9L856_AZOLI/1-138
C1IXX7_PINGE/1-271
F8URS8_9BACT/1-121
B7ZGD4_9DELT/1-90
Q3L0X7_9BACT/1-109
C3VYD4_9CONI/1-271
D0UA92_9BACT/1-105
A8R5V7_9BACT/1-106
Q5QQ02_9BACL/1-101
C8S0T4_9RHOB/5-277
F9U836_9GAMM/4-276
Q3YFE9_9BACT/1-108
Q8KZ58_9PROT/36-300
Q14T76_9BACT/1-106
Q50L14_9BACT/1-84
Q70YB3_9RHIZ/1-211
Q19M75_9BACT/1-119
F8SPT6_9BACT/1-115
G7MB74_9CLOT/6-274
E6UG71_RUMA7/2-253
G4W9B5_9BACT/1-109
E5KL89_9BACT/1-108
D1GHW8_9BACT/1-85
F8USQ6_9BACT/1-120
E0Z1F3_9BACT/1-138
F1BMK4_9BACT/1-83
CHLL_PROMT/30-295
D3X0F6_9BACT/1-121
Q2XUG2_9CYAN/1-107
B3VMM1_9RHIZ/1-261
D7GNR3_9BACT/1-106
B4XLA4_9BACT/1-109
Q6YK70_9BACT/1-109
E2F4X4_9BRAD/1-98
G8EAG2_9GAMM/1-122
Q5D3X2_9BACT/1-118
G8J5S7_PINCL/1-271
D0U8I1_9BACT/1-121
C9E6M6_9BACT/1-123
H9A8M5_9ZZZZ/1-129
A6MWE5_9BACT/1-103
F1CBD7_9ZZZZ/1-130
F1JUJ2_9ACTO/1-198
D0U805_9BACT/1-121
F1CC12_9ZZZZ/1-130
Q5D3V2_9BACT/1-118
G4XJA5_9BRAD/1-210
B9V339_MASLA/1-145
G3F543_9RHIZ/1-134
A8DC99_9BACT/1-109
E9K756_9RHIZ/1-95
Q9S0V9_9BACT/1-141
D0UAI0_9BACT/1-106
B6DBJ6_9BACT/1-108
Q5IK65_9BACT/1-108
D7PT51_9BACT/1-123
A6MWE2_9CYAN/1-84
G0LX01_RHILE/1-51
A6Y959_9BURK/1-268
Q3YF37_9BACT/1-109
F6L714_9CYAN/10-105
Q2TG01_9BACT/1-109
Q56510_9BACT/1-109
Q6TC01_9BACT/1-75
H1ZST8_9BACT/1-143
B6V545_9ZZZZ/1-121
D3Y4U6_BRAJP/1-237
F1C9B5_9ZZZZ/1-134
B8XL94_9BACT/1-101
D3H5K8_9BACT/1-108
D0U887_9BACT/1-120
E1AHI5_9BACT/1-139
Q5D3K8_9BACT/1-111
D0EG45_9BACT/1-115
Q19LV2_9BACT/1-120
Q589P0_9BACT/1-131
F5AWD8_9PROT/1-108
B6RSS8_9NOST/1-108
B6ZMC8_9BACT/1-112
A4PCY9_9BACT/1-141
Q0PTY6_9BACT/1-120
A2T1H7_9BACT/1-109
A4ZVG3_9CYAN/1-117
E5KL53_9BACT/1-109
Q45RM6_9BACT/1-108
A9X4W2_9RHIZ/1-185
G4XMA4_9ZZZZ/1-106
D3X276_9BACT/1-120
B6VP43_9RHIZ/1-137
F4ZY87_9BACT/1-113
B2MVZ3_9BACT/1-121
C0IYH9_9BACT/1-119
G8XX54_9NOST/1-99
D9I4E5_9ZZZZ/1-107
A1Y1N8_9BACT/1-109
A6MWG6_9NOSO/1-102
B3GEW0_9BACT/1-125
G8GCI1_9BACT/1-122
D3Y4V6_9BRAD/1-235
D7PSQ7_9BACT/1-123
B6DAR6_9BACT/1-109
A1YTG5_9BACT/1-129
Q70TD0_9ACTO/1-181
Q8KKP5_9BACT/1-112
H2DRG2_9BACT/1-113
C0IYM2_9BACT/1-123
E1AGC6_9BACT/1-139
F5AXJ0_9PROT/1-108
Q83TP4_9BACT/1-109
Q20AX6_9CYAN/1-108
D0U8L2_9BACT/1-106
A5HEP7_9BACT/1-162
D0UA85_9BACT/1-105
Q1A7R0_9BACT/1-108
C3UR96_RHIML/1-245
F2WBX0_9ZZZZ/1-115
Q93C02_9BACT/1-139
G0LXH1_RHILE/1-99
F1C9N7_9ZZZZ/1-138
B6DNP8_9BACT/1-162
D1LZR2_9BACT/1-155
E9K7K5_9BACT/1-97
I0DFR1_9ZZZZ/1-121
Q3YEL7_9BACT/1-109
G8B3W5_9BACT/1-99
B0L890_9CYAN/1-108
O54007_PAEDU/1-108
Q1HIN4_9ZZZZ/1-108
G4XR65_9CYAN/1-82
E7E0P8_9BACT/1-120
D0U870_9BACT/1-120
G4XJD2_9BRAD/1-210
E9K7A7_9BACT/1-93
A4PDL2_9BACT/1-141
D7PT79_9BACT/1-124
E1U8G9_9BRAD/1-244
G3F555_9RHIZ/1-134
G8J6L4_9CONI/1-271
C1KA65_9BACT/1-205
E1AGR0_9BACT/1-139
F4ZR04_9BRAD/1-226
B6ZLZ8_9BACT/1-112
G3F553_9RHIZ/1-134
G4XJB6_9BRAD/1-210
D1LZN3_9BACT/1-155
G4XJA4_9BRAD/1-210
B6DN21_9BACT/1-162
A8VPL0_9CYAN/1-108
A5JV35_9BACT/1-95
Q132L2_RHOPS/35-301
B8XLE3_9BACT/1-139
B6RSP7_9BACT/1-109
F8UT34_9BACT/1-120
Q45RM7_9BACT/1-108
A1YZM0_9BRAD/1-220
Q4PS22_9BACT/1-128
Q2XUE4_9CYAN/1-107
B4XLC5_9BACT/1-108
F2WBW3_9ZZZZ/1-115
Q19LX7_9BACT/1-120
E9K772_9BACT/1-96
G8B3J9_9BACT/1-99
F2WBK9_9ZZZZ/1-114
H2CNT2_9ACTO/1-200
D6R0C4_9ACTO/1-192
F1BML4_9BACT/1-84
A0AAB6_9BACL/4-119
A2I8T1_9ZZZZ/1-106
H7BT35_NOSS1/1-102
H8ZY83_9BACT/1-109
F8R0N6_9BACT/1-84
Q3LA71_METCP/1-112
F1C9L7_9ZZZZ/1-138
Q1HJA5_9BACT/1-110
D0ES54_9RHIZ/1-179
D0QZ68_9ACTO/1-179
D7GNT3_9BACT/1-106
Q8KII5_9ZZZZ/1-128
D3X2I1_9BACT/1-120
B6D9Z8_9BACT/1-124
F2WCR1_9ZZZZ/1-108
Q6KBF8_9BACT/1-119
F1BLD3_9BACT/1-84
E7E0Z1_9BACT/1-119
C0JSS4_9BACT/1-77
A7YI20_9BACT/1-110
B6DA50_9BACT/1-123
F1CAP5_9ZZZZ/1-130
B0FK45_9BACT/1-120
B6DNR6_9BACT/1-162
D0QZI8_9ACTO/1-201
B6RSS3_9NOST/1-108
D3X1F4_9BACT/1-119
Q846N2_9BACT/1-109
Q19AQ3_9CYAN/1-103
B3V8A0_9ARCH/1-129
Q6TBZ1_9BACT/1-76
D1G4L7_9ENTR/1-130
B4XKW6_9BACT/1-108
Q6B3Z1_9BACT/1-110
F2WCZ5_9ZZZZ/1-108
Q0PK24_9BACT/1-107
A4PDC9_9BACT/1-143
A2I8M2_9ZZZZ/1-106
G8XX52_9NOST/1-99
A4PDD6_9BACT/1-143
Q19W90_9BACT/1-101
F1CAQ4_9ZZZZ/1-128
C1JAF6_9ACTO/1-202
A4PD16_9BACT/1-141
H2CP34_9ACTO/1-189
Q8KTL6_9BRAD/1-148
Q8RJR3_9RHIZ/1-245
A9WDR1_CHLAA/1-274
Q1A3X1_9BACT/1-108
B0L7M1_9CYAN/1-108
F8R0S5_9BACT/1-100
E9NBH4_9BACT/1-108
B5THH2_9BURK/1-120
D0QZC6_9ACTO/1-192
E9NBB9_9BACT/1-109
F1C9X0_9ZZZZ/1-130
C3W298_PINPR/1-271
B6DA46_9BACT/1-124
F1BMA7_9BACT/1-86
Q6JGZ0_9BACT/1-109
Q5Q0U8_9BACT/1-109
Q19W76_9BACT/1-100
A8W371_9CYAN/1-108
NIFH_CLOAB/2-272
Q9AMD8_9SPIO/1-143
G3F545_9RHIZ/1-134
E3UDU0_9BACT/1-115
C9E9L2_9BACT/1-109
A4ZXV1_9BACT/1-119
Q5QKU8_9BACT/1-109
D3X1E5_9BACT/1-120
F4ZWY5_9BACT/1-112
F1CB79_9ZZZZ/1-128
E9K770_9BACT/1-96
G5HN07_9CLOT/2-254
Q93C12_9BACT/1-139
O31255_AZOSP/1-113
G0LXI4_9BRAD/1-114
D2KB51_9BACT/1-109
Q5DV00_9BACT/6-118
Q3YDJ3_9BACT/1-105
Q3YDJ1_9BACT/1-107
Q6XAU9_9BACT/1-109
Q19WJ0_9BACT/1-96
A4GUR3_9BACT/1-113
G4XRB8_9CYAN/1-82
G2HZ33_9PROT/5-290
C9E6M4_9BACT/1-118
C6ZK41_9BACT/1-119
B6V547_9ZZZZ/1-121
Q1HJE2_9BACT/1-110
Q3LGE0_9BACT/1-130
A2I8Y2_9ZZZZ/1-106
G8B435_9BACT/1-99
B7ZGF8_9CYAN/1-89
C3U649_9BACT/1-109
Q0PTR8_9BACT/1-119
G8B371_9BACT/1-106
D3X3A1_9BACT/1-120
A6MWQ9_9BACT/1-105
A2T1F9_9BACT/1-108
Q20AX4_9CYAN/1-108
F5AXR8_9PROT/1-108
A1Y1P2_9BACT/1-109
A7YHI6_9BACT/1-109
F1BPU9_9BACT/1-97
Q9F1D3_9BACT/1-108
H0PVQ6_9RHOO/5-277
E8Z5G4_9CYAN/1-109
Q846H9_9BACT/1-109
A2I8T2_9ZZZZ/1-107
F1CAU9_9ZZZZ/1-135
D0UAD4_9BACT/1-106
B6D9W3_9BACT/1-124
A5HEN1_9BACT/1-162
F1BLX7_9BACT/1-83
A5HEJ6_9BACT/1-164
D2KAV3_9BACT/1-109
Q3YF86_9BACT/1-108
H7BT24_9NOST/1-106
D0UB00_9BACT/1-106
Q30AT4_9BACT/1-109
A4PDM9_9BACT/1-113
E0WKZ9_AZOBR/1-119
Q9R7G0_9BACT/1-121
E0YNR6_9BURK/1-157
C9E6K1_9BACT/1-124
A2I8Y3_9ZZZZ/1-106
C9E2S1_9ZZZZ/1-129
B6DAU5_9BACT/1-108
B5TJD7_9ZZZZ/1-120
B8XLA2_9BACT/1-139
Q6UTG8_9BACT/1-105
B3TM78_9RHIZ/1-185
D1LZP5_9BACT/1-155
G3AD80_9BACL/1-115
Q5NUQ7_HELCL/1-121
E1AH22_9BACT/1-138
B3F7K0_9BACT/1-108
B6ZMC6_9BACT/1-112
B2MUH5_9VIBR/1-120
O66296_9BACT/1-143
F2WBQ4_9ZZZZ/1-114
Q5IK70_9BACT/1-108
Q8KTL3_9BRAD/1-148
F1CAK2_9ZZZZ/1-138
F1CAN0_9ZZZZ/1-133
F2WBN9_9ZZZZ/1-114
F8USW1_9BACT/1-120
F4ZYI3_9BACT/1-112
D6BNE3_9BACT/1-109
E9K7E7_9RHOO/1-92
Q9KWJ0_ERYLO/1-133
B6ZML9_9BACT/1-112
Q0PJ21_9BACT/1-109
G8B3E1_9BACT/1-105
F1CBI7_9ZZZZ/1-126
B6DA58_9BACT/1-124
A9Y1P9_9BACT/1-122
B6D9Z3_9BACT/1-126
A5JV42_9BACT/1-75
D3WZH7_9BACT/1-119
E3UEX1_9BACT/1-109
F8URS1_9BACT/1-121
F1CB12_9ZZZZ/1-131
A0MB25_9NOST/1-108
D7PPQ2_9ACTO/1-192
Q5UJD8_9BACT/1-117
Q2TG88_9BACT/1-112
Q5MQ56_9CYAN/1-108
Q7WUT0_9BACT/1-109
CHLL_POLAC/6-160
O87413_9BACT/1-108
O65959_9RHIZ/1-185
B6V5C9_9ZZZZ/1-121
B6DBH3_9BACT/1-108
Q3YDK7_9BACT/1-106
D0U9M3_9BACT/1-105
Q19MS1_9ZZZZ/1-109
A8UH67_9RHIZ/1-252
F2WC05_9ZZZZ/1-114
Q6PQE3_9BACT/1-152
A1Y1N7_9BACT/1-109
Q9AM19_9BACT/1-109
D1LZR8_9BACT/1-155
E7AY41_9BACT/1-121
Q19LV1_9BACT/1-118
B9W032_RHIML/2-185
D0U915_9BACT/1-104
D0U972_9BACT/1-105
Q6BA08_9CYAN/1-129
G9YUY7_9FIRM/2-264
E9K7C1_9RHOO/1-94
Q5D3N7_9BACT/1-117
Q30AR9_9BACT/1-109
G9I893_9BACT/1-120
F1C9J7_9ZZZZ/1-138
D3X197_9BACT/1-120
Q19M78_9BACT/1-119
D0U8I4_9BACT/1-121
B8R5C8_9ACTO/1-181
Q8L1P5_9BACT/1-126
F2WD39_9ZZZZ/1-108
C0JSN7_9BACT/1-129
D0QZH4_9ACTO/1-194
Q30AD7_9BACT/1-109
D0QZ73_9ACTO/1-186
F4ZXS8_9BACT/1-113
Q93C10_9BACT/1-138
E7E0E1_9BACT/1-121
Q2XUF8_9CYAN/1-107
B6ZM83_9BACT/1-112
E0YE31_DICAN/1-52
B6DB67_9BACT/1-108
B6V5A6_9ZZZZ/1-121
E9K7D8_9BACT/1-95
Q9X3A2_9DELT/1-109
Q5IAY9_9BACT/1-110
Q6QT68_9BACT/1-121
Q3YES4_9BACT/1-109
F1C9B2_9ZZZZ/1-137
A8IEM6_9PROT/1-109
E9NBB5_9BACT/1-109
Q0PUL7_9BACT/1-119
A7U467_STEMA/1-109
F2WBW0_9ZZZZ/1-114
O66363_9BACT/1-142
CHLL_PORYE/1-271
D5JZ07_9BACT/1-122
H6U275_9ACTO/1-110
B6CJC8_9ZZZZ/1-119
D0R8G2_9BURK/1-190
Q84AG5_9BACT/1-124
A9LLM0_9BACT/1-117
Q56496_9BACT/1-143
B3VQK9_9BACT/1-107
Q4JKK3_9BACT/1-119
C6ZK38_9BACT/1-120
B6ZLY1_9BACT/1-113
C0JSL7_9BACT/1-129
E9NCN0_9BACT/1-108
D0U8N4_9BACT/1-105
Q5DUZ7_9BACT/1-121
D7RGT3_RHIFR/1-236
F2WBF3_9ZZZZ/1-114
E6Y7E6_9BACT/1-119
Q84IZ2_9BACT/1-141
F1CBV6_9ZZZZ/1-130
F1CBW8_9ZZZZ/1-127
Q5D427_9BACT/1-118
D3X390_9BACT/1-120
G0H1F3_METMI/2-285
F1CEB8_RHIFR/1-233
F2WD54_9ZZZZ/1-108
E9NB76_9BACT/1-109
E1AFZ9_9BACT/1-139
F2WD00_9ZZZZ/1-108
B5TJG4_9ZZZZ/1-122
A8VIZ6_RHIML/1-254
F1CAD9_9ZZZZ/1-130
Q19WA0_9BACT/1-95
E7D4X9_9NOST/1-108
F5AXN4_9PROT/1-108
D0U9Z0_9BACT/1-105
A5PHX1_9BACT/1-108
D2KB28_9BACT/1-108
B6DNL2_9BACT/1-163
Q5QHW2_9CHRO/1-108
Q1A434_9BACT/1-109
Q8L1P9_9BACT/1-129
F2WBP2_9ZZZZ/1-114
Q1A3Z9_9BACT/1-109
E9NBS0_9BACT/1-109
H9BG40_9BACT/1-128
E1AG50_9BACT/1-139
F1C9M1_9ZZZZ/1-137
E3UEY4_9BACT/1-109
Q1HI91_9ZZZZ/1-109
D0UB25_9BACT/1-105
E7AY79_9BACT/1-108
B7ZGF7_9CYAN/3-83
D8WWZ0_9BACT/1-112
D0U951_9BACT/1-105
F2WCR4_9ZZZZ/1-108
E3UEZ1_9BACT/1-109
NIFH_WOLSU/5-290
D0UB31_9BACT/1-106
B6ZLY3_9BACT/1-112
B8XL22_9BACT/1-138
G8EAF5_9ACTO/1-118
B4W3Q3_9CYAN/1-271
C1J7E9_9BRAD/1-238
B2XWI6_BRAEL/1-248
C1JAQ6_9ACTO/1-174
D3JYV1_9BACT/1-115
Q20B89_9CYAN/1-108
Q83UV6_9BACT/1-124
D2KMV0_9ZZZZ/1-118
B6DMM4_9BACT/1-162
F1BMV6_9BACT/1-83
Q3L1E2_9BACT/1-109
Q5C9H7_AZOMA/1-124
G3K5X1_9BACT/1-126
F1CAU6_9ZZZZ/1-133
Q93C37_9BACT/1-138
Q4JKL3_9BACT/1-119
Q5UJF5_9BACT/1-118
Q2TG25_9BACT/1-109
B3GER3_9BACT/1-126
H7BT34_9NOSO/1-82
C5HIA1_9SPHN/1-107
G9HZA7_9BACT/1-104
Q5D4I8_9BACT/1-116
D7R7A2_9BACT/1-109
C8AUZ3_9ACTO/1-84
F8URI0_9BACT/1-121
Q7WUS1_9BACT/1-109
D3Y4W2_9BRAD/1-238
F1CB43_9ZZZZ/1-130
Q2TG54_9BACT/1-109
F4ZX62_9BACT/1-112
Q20BA6_9CYAN/1-109
Q6TC21_9BACT/1-83
E7CTW1_9BACT/1-133
B3F7P3_9BACT/1-108
B6DAT9_9BACT/1-108
B6V5F5_9ZZZZ/1-121
Q000N9_9BACT/1-107
D7RGU2_9RHIZ/1-237
Q8KKL2_9BACT/1-112
Q30AJ2_9BACT/1-108
B3F7Q2_9BACT/1-108
G2TA89_RHORU/30-294
F5AWX4_9PROT/1-108
F4ZY60_9BACT/1-113
F2WC90_9ZZZZ/1-114
A9YWJ2_9BACT/1-123
B3V866_9ZZZZ/1-138
Q846D8_9BACT/1-109
Q19LM1_9BACT/1-120
B6DMZ4_9BACT/1-162
C0IYC9_9BACT/1-119
Q83UK1_9BACT/1-109
A9LIQ4_9ARCH/1-112
Q1HJM4_9BACT/1-109
D3X0W3_9BACT/1-120
Q20AW7_9CYAN/1-109
B6RSS9_9NOST/1-108
E9NCA2_9BACT/1-108
F8USL8_9BACT/1-120
A5PHZ7_9BACT/1-106
F4ZX66_9BACT/1-112
A1Y1T0_9BACT/1-108
D2KAU3_9BACT/1-108
A4PD46_9BACT/1-141
Q56506_9BACT/1-109
D1GJL0_FUCVE/1-271
E4MLD6_9FIRM/7-274
Q6XH72_9BACT/1-109
Q589K6_9BACT/1-128
Q589G9_9BACT/1-130
C5I0X5_9RHIZ/1-155
F4ZYB1_9BACT/1-112
Q2TGB2_9BACT/1-110
D7PSX2_9BACT/1-123
B6S8A5_9RHIZ/1-157
E7CTU5_9BACT/1-120
Q1X7J1_9BACT/1-103
B6DQ53_9PSED/1-109
A6N2S1_9CYAN/1-106
D6BNR9_9BACT/1-108
Q3LGN3_9BACT/1-129
D2XUZ5_AZOIR/1-128
A8IEN4_9PROT/1-109
Q2L654_SEQSE/1-271
A9CRH1_9BRAD/1-136
B3F7S9_9BACT/1-109
Q0VTP9_9BACT/1-121
E9NAR0_9ZZZZ/1-120
A5JT36_9ZZZZ/1-121
B6DBF3_9BACT/1-108
Q3LA64_BURVI/1-110
Q20BA4_9CYAN/1-108
F2WC45_9ZZZZ/1-114
F1CBK2_9ZZZZ/1-131
F1C9B7_9ZZZZ/1-130
F1CBH5_9ZZZZ/1-128
C0IYP7_9BACT/1-121
D1LZN4_9BACT/1-155
Q3YEM9_9BACT/1-109
B8XL02_9BACT/1-139
A7KTP7_MASLA/1-249
F2WCA4_9ZZZZ/1-114
Q5DUZ6_9BACT/1-121
A6Y966_9BURK/1-267
Q2L603_CUNLA/1-271
A5JV59_9BACT/1-100
Q3LA62_METPL/1-111
B6DA36_9BACT/1-124
G4W9A7_9BACT/1-106
Q1HJL7_9BACT/1-110
B5TJG8_9ZZZZ/1-121
Q45RJ3_9BACT/1-108
A7YH70_9BACT/1-109
G8B378_9BACT/1-99
F1CA19_9ZZZZ/1-138
Q19LZ3_9BACT/1-117
G4W9B9_9BACT/1-107
B0FK10_9BACT/1-120
G8B3H4_9BACT/1-97
CHLL_SYNS3/30-295
A7YI17_9BACT/1-108
H9C5M7_9BACT/1-81
Q3YDV0_9BACT/1-109
F8USC8_9BACT/1-120
F5AWF3_9PROT/1-108
G8B3S1_9BACT/1-99
F5AWJ0_9PROT/1-108
D1GHV4_9CYAN/1-85
D0UA24_9BACT/1-105
Q9AM14_9BACT/1-109
Q4VRJ2_9RHIZ/1-165
Q1HJK3_9BACT/1-109
Q0PUN7_9BACT/1-119
F2X1N4_9RHIZ/1-163
A6MWR3_9BACT/1-90
E4SAW4_CALKI/2-273
F4ZYP6_9BACT/1-112
A5Y527_9BACT/1-107
A6MWI8_9NOSO/1-102
Q19LN5_9BACT/1-119
Q8KIH2_9ZZZZ/1-128
C1K5B0_9CYAN/1-113
H6VQQ4_9BACT/1-114
Q7WUU2_9BACT/1-109
E7E151_9BACT/1-120
F2WBP7_9ZZZZ/1-114
D3X3B4_9BACT/1-120
F1CAF2_9ZZZZ/1-130
A7YHH4_9BACT/1-109
D0R8C5_9BURK/1-190
Q6QT87_9BACT/1-117
B8XKW1_9BACT/1-139
E9NC62_9BACT/1-109
F1CAW6_9ZZZZ/1-133
H6U2M5_9RHIZ/1-174
B6DB04_9BACT/1-108
Q3YDE6_9BACT/1-111
B0FK62_9BACT/1-120
D0UAU4_9BACT/1-106
Q19W12_9BACT/1-139
C0JSL9_9BACT/1-129
D9QPB0_BRESC/36-301
B8XL46_9BACT/1-95
C0KIX1_9BACT/1-135
A6MWN5_9BACT/1-101
D0EG36_9BACT/1-111
Q3YF34_9BACT/1-109
B3GEU5_9BACT/1-126
C5HIB9_9SPHN/1-121
B3V0G9_9BRAD/1-241
Q846D4_9BACT/1-108
D0EG34_9BACT/1-94
D0U7W5_9BACT/1-120
A8Y809_PSESA/1-108
F1CB33_9ZZZZ/1-129
A4ZVG5_9PROT/1-117
F6B3H2_DESCC/2-272
G0LX85_RHILE/1-245
D0U909_9BACT/1-105
D3X0U7_9BACT/1-120
A1YZL9_BRAEL/1-220
G3K5V0_9BACT/1-127
F2WCM1_9ZZZZ/1-108
B8XL77_9BACT/1-139
B3Q7C7_RHOPT/46-311
C9E2W0_9ZZZZ/1-129
B4XLB6_9BACT/1-108
H1ZST2_9BACT/1-143
A4Z942_9BACT/1-108
E3UDR7_9BACT/1-114
F1C9F0_9ZZZZ/1-138
B0L7Z2_9CYAN/1-108
E3UDN8_9BACT/1-106
F4ZY65_9BACT/1-112
E3UEV7_9BACT/1-109
E9NBE3_9BACT/1-109
F4ZXD9_9BACT/1-111
B7ZGC8_9PROT/1-90
B6D9R1_9BACT/1-124
Q589H6_9BACT/1-131
Q3YFB5_9BACT/1-109
B8XLD1_9BACT/1-139
E1AHA0_9BACT/1-138
D0U905_9BACT/1-106
Q1HIR6_9ZZZZ/1-109
Q19LX8_9BACT/1-120
B0TAP3_HELMI/2-274
Q4VRJ3_9RHIZ/1-163
Q6UTH4_9BACT/1-105
Q3LGU5_9BACT/1-131
F1BLT9_9BACT/1-83
C0M526_9RHIZ/1-120
Q2TGD9_9BACT/1-109
Q8RQ40_9BACT/1-109
B6DA11_9BACT/1-125
Q45RI5_9BACT/1-108
Q6XH91_9BACT/1-108
G1CQW5_9CYAN/1-105
Q1HJE1_9BACT/1-109
G8GV34_9BRAD/1-237
Q4PS14_9BACT/1-128
E5KL47_9BACT/1-109
Q6SA84_9CYAN/1-110
G3LHX3_9BACT/2-274
B8XLD8_9BACT/1-101
Q58I25_AGRRH/1-114
E0YE48_LYGJA/6-250
C7DP75_9RHIZ/1-254
I0E0G9_9RHIZ/1-245
A5HEN3_9BACT/1-162
D2KMU3_9ZZZZ/1-120
B6ZMQ2_9BACT/1-113
B9X2C2_9BACL/6-278
F1CAS2_9ZZZZ/1-128
G3F530_9RHIZ/1-134
NIFH_RHIET/5-277
I0DFQ0_9ZZZZ/1-121
G4XJB5_9BRAD/1-210
G8GV45_9BRAD/1-237
B6DNG2_9BACT/1-163
Q19VV2_9BACT/1-136
A9Y1E4_9BACT/1-122
D0R8I3_9BURK/1-190
E0Z1E1_9BACT/1-138
Q5IAX0_9BACT/1-109
G8IX59_PINPT/1-271
Q93PT9_9CYAN/1-108
Q3YEX3_9BACT/1-109
A6N2S9_9BACT/2-75
E1AGT4_9BACT/1-139
Q1WFX6_9BACT/1-119
Q6N6I0_RHOPA/6-273
H9C5N3_9BACT/1-81
F1BPU4_9BACT/1-85
G4XJ91_9BRAD/1-210
Q5IB04_9BACT/1-110
B3GES2_9BACT/1-126
F8SPS6_9BACT/1-109
D3X2C2_9BACT/1-120
B4XKS0_9BACT/1-109
B6DAU2_9BACT/1-109
E0YNS9_9BURK/1-157
Q0PUN6_9BACT/1-120
D5JZ11_9BACT/1-122
B6RST4_9NOST/1-108
F4ZXG2_9BACT/1-112
Q1WM36_9BRAD/1-106
E7E0E4_9BACT/1-118
D0U8H2_9BACT/1-121
D8WWY8_9BACT/1-112
E9K7G1_9BACT/1-97
D3JXT6_9BACL/1-90
E1UZA3_9BACT/1-107
Q9KJ28_9BACT/1-108
O70100_9BACT/1-143
C9E9J4_9BACT/1-109
B0FK20_9BACT/1-120
D0VP61_9BACT/1-113
B2MV31_9GAMM/1-150
H0S7J2_9BRAD/35-302
Q3BA33_9RHIZ/1-129
D0R8C7_9BURK/1-190
A4PCW4_9BACT/1-141
E1AG54_9BACT/1-139
C1JID5_9BURK/2-158
Q7WUQ3_9BACT/1-109
F0JD15_DESDE/2-274
Q45RN1_9BACT/1-108
C0L9L8_9BACT/1-121
G8LYB0_CLOCD/6-273
E9K7K0_9RHOO/1-93
D8WWZ9_9BACT/1-112
F2WD63_9ZZZZ/1-108
Q1HJC1_9BACT/1-110
Q19VQ1_9BACT/1-139
H8ZY71_9BACT/1-109
C7C8J8_METED/37-304
F1CBM4_9ZZZZ/1-137
Q6XH53_9BACT/1-109
Q3YFA9_9BACT/1-109
D2TE74_9ACTO/2-151
D6NU82_9BACT/1-120
B3V0H3_RHIET/1-242
B0FK77_9BACT/1-120
A2TJ45_9BACT/1-109
E9KJT2_9ZZZZ/1-119
F1CAW4_9ZZZZ/1-137
F8UTA5_9BACT/1-119
C7DFP1_9RHOB/36-302
G8B3F1_9BACT/1-86
A6MWI9_9BACT/1-106
C9E2X4_9ZZZZ/1-140
A8R5X0_9BACT/1-105
H1ZSU9_9BACT/8-143
D3X3I8_9BACT/1-120
G3K5V7_9BACT/1-127
Q6YK65_9BACT/1-109
B3V877_9ZZZZ/1-138
C0L9M4_9BACT/1-120
F1BLZ8_9BACT/1-83
C4MXY7_9RHIZ/1-234
D0QZ43_9ACTO/1-199
C0JSR2_9BACT/1-129
F0HGJ9_9FIRM/2-249
D7R7A0_9BACT/1-109
Q589L6_9BACT/1-131
Q6TBZ5_9BACT/1-76
Q5UJC5_9BACT/1-118
E1AG64_9BACT/1-139
A5X3F6_9CYAN/1-120
F2WCW3_9ZZZZ/1-108
F2WD61_9ZZZZ/1-108
E9NBJ0_9BACT/1-109
D0VUQ8_9BACT/1-116
E9K7M6_9BACT/1-93
A5JT42_9ZZZZ/1-121
B9W026_9RHIZ/1-185
B4XKU2_9BACT/1-108
E9K7J9_9RHOO/1-97
Q30AY4_9BACT/1-108
Q70YB2_9RHIZ/1-211
B6D9X4_9BACT/1-128
Q3YDQ5_9BACT/1-111
B7KQN2_METC4/37-304
D6BNR3_9BACT/1-109
A6MWI1_9NOSO/1-104
D3X0F0_9BACT/1-121
D3X2U2_9BACT/1-120
Q4F9B7_9BACT/1-121
G8IXL5_9CONI/1-271
Q4JKJ7_9BACT/1-120
D3X061_9BACT/1-120
Q9F8X9_9BACT/1-108
D0UZJ3_9BACL/1-108
F1CBG3_9ZZZZ/1-134
G3F556_9RHIZ/1-134
E3UF57_9BACT/1-109
H9AXJ1_9BACT/1-115
D0U9C8_9BACT/1-106
E1AHE0_9BACT/1-139
E7AY26_9BACT/1-121
F4ZY81_9BACT/1-113
A2I8J3_9ZZZZ/1-107
Q83TS7_9BACT/1-123
A9DAA2_9RHIZ/40-304
D0U9D7_9BACT/1-105
E5KL71_9BACT/1-109
G8IUA6_9CONI/1-269
D6BNH9_9BACT/1-108
Q30A89_9BACT/1-108
B8XL82_9BACT/1-138
Q6YK56_9BACT/1-108
A1KYD5_CYAA5/2-272
Q5S277_9BACT/1-120
Q0PJ14_9BACT/1-108
C7BUU4_9RHIZ/1-242
B1A388_9RHIZ/1-242
A4UMS0_9RHIZ/1-233
F1CB41_9ZZZZ/1-138
O69607_9RHIZ/1-185
Q2XUH6_9CYAN/1-107
D7PT94_9BACT/1-123
F4ZX70_9BACT/1-112
D3X3E3_9BACT/1-119
B9V336_MASLA/1-145
F2WPB5_9BACT/1-118
E0Z1H0_9BACT/1-138
Q3YDR8_9BACT/1-110
Q9AMD5_9SPIO/1-107
B2MV26_9GAMM/1-150
H8ZXV8_9BACT/1-109
Q4F9E7_9BACT/1-121
Q20B30_9CYAN/1-108
Q93C11_9BACT/1-138
Q1W4A5_9NOST/1-120
A6N2R8_9RHOB/1-95
D1LZR3_9BACT/1-154
A2I8Q4_9ZZZZ/1-107
A9Y1U2_9BACT/1-122
Q6XAU2_9BACT/1-109
A5JT68_9ZZZZ/1-119
Q6GYJ9_9BACT/1-152
Q50L10_9BACT/1-84
F8R0I1_9BACT/1-99
F1CBW5_9ZZZZ/1-130
E3UDQ5_9BACT/1-116
B4XKN4_9BACT/1-108
E1AH93_9BACT/1-139
A1YTF4_9BACT/1-130
E3UDX5_9BACT/1-114
H9N9W0_9RHIZ/1-226
E9K775_9BACT/1-95
F8US82_9BACT/1-121
Q30B00_9BACT/1-108
O93629_METSM/1-139
Q5I7S5_KLEPN/5-134
B6D9M8_9BACT/1-124
F5AWE6_9PROT/1-108
B0L7Z8_9CYAN/1-108
I0E0H4_9BRAD/1-245
D0QEL7_9BACT/1-92
Q5D492_9BACT/1-117
D3X396_9BACT/1-120
Q19WJ9_9BACT/1-139
Q1HI97_9ZZZZ/1-108
D3H5Q1_9BACT/1-109
D2KKE1_9RHIZ/1-229
H9C5K4_9BACT/1-81
G4XM55_9ZZZZ/1-106
Q30AK9_9BACT/1-108
A7YI10_9BACT/1-110
Q6KBL4_9BACT/1-119
D0R8J4_9BURK/1-190
F1C9N6_9ZZZZ/1-130
D0R8G7_9BURK/1-190
G0LXE4_9RHIZ/1-114
E9NBP8_9BACT/1-109
A7YHT4_9BACT/1-110
G7Z9A3_AZOL4/7-279
D3X0B8_9BACT/1-121
Q19WH9_9BACT/1-99
D0UA35_9BACT/1-105
A5HEN8_9BACT/1-157
D3X0U2_9BACT/1-121
O66362_9BACT/1-140
C3U651_9BACT/1-109
B8XL50_9BACT/1-139
A9Y1T4_9BACT/1-109
Q84AG1_9BACT/1-123
C1JAG3_9ACTO/1-174
G8GCI3_9BACT/1-122
D0UAI6_9BACT/1-106
Q9L852_9BACT/1-139
E0Z1H7_9BACT/1-138
Q1HJN5_9BACT/1-109
B8XL03_9BACT/1-139
B7ZGG6_9DELT/1-91
B5TJE2_9ZZZZ/1-120
B7ZGF5_9DELT/1-83
F4ZY77_9BACT/1-112
Q846H2_9BACT/1-108
A5JT52_9ZZZZ/1-119
Q2TG31_9BACT/1-109
G3F548_9RHIZ/1-134
Q19LQ1_9BACT/1-119
E3UEU9_9BACT/1-109
Q19WN5_9BACT/1-97
D0WI85_9ACTN/57-329
F5AX23_9GAMM/1-109
E0YNR8_9BURK/1-157
G4XJE1_9BRAD/1-210
D7GNN5_9BACT/1-106
B3F7L5_9BACT/1-108
D0QED5_9BACT/1-121
A5JT22_9ZZZZ/1-121
Q56538_9BACT/1-116
E0YNQ7_9BURK/1-157
F4ZY99_9BACT/1-112
C4V375_9FIRM/9-93
Q1A401_9BACT/1-109
Q19W80_9BACT/1-100
Q6XH82_9BACT/1-108
Q9F1C9_9BACT/1-109
NIFH1_METTM/3-275
B6DN36_9BACT/1-162
Q93DH3_9BACT/1-138
A0MMP5_9BACT/1-106
F6D764_METSW/3-275
C8AV09_9ACTO/1-84
D7PSJ6_9BACT/1-124
D2KIR6_AZOBR/1-113
A4PDF8_9BACT/1-143
E9NCC7_9BACT/1-108
Q5DUY8_9BACT/1-123
A5HEJ4_9BACT/1-164
F8US37_9BACT/1-121
Q4F9D2_9BACT/1-121
C5HIB1_9SPHN/1-114
A2I8N3_9ZZZZ/1-107
H7BT27_9NOST/1-75
I0DFM0_9ZZZZ/1-120
F8UT47_9BACT/1-119
A5HEM0_9BACT/1-162
F1CC20_9ZZZZ/1-129
Q3LGG9_9BACT/1-131
F4ZX05_9BACT/1-112
F2WD43_9ZZZZ/1-108
Q3LGL5_9BACT/1-131
Q9S322_9BACL/2-123
BCHL_BRASB/36-300
Q4PS38_9BACT/1-129
D6BNJ8_9BACT/1-108
Q19WI9_9BACT/1-100
F2WCV9_9ZZZZ/1-108
Q19WP8_9BACT/1-93
F5AXR7_9PROT/1-108
Q19MR1_9ZZZZ/1-109
E9K7D0_9BACT/1-92
A2I8V1_9ZZZZ/1-107
D3X214_9BACT/1-120
Q5IAY3_9BACT/1-108
Q07HY1_RHOP5/5-277
Q0PUV1_9BACT/1-119
Q6BA17_9BACT/1-130
E9NCF5_9BACT/1-108
B6DBA1_9BACT/1-108
E9NCA7_9BACT/1-109
G0ZEL9_9BRAD/1-245
B6ZMF9_9BACT/1-113
B4XKM1_9BACT/1-108
E7E0P6_9BACT/1-120
F1CAQ2_9ZZZZ/1-130
F6JQC0_9BRAD/1-212
C0IZ39_9BACT/1-94
A1Y1S7_9BACT/1-108
A0T2Q7_9EURY/1-129
E1ABV2_9BACL/6-278
C1JAL0_9ACTO/1-174
Q1HIK3_9ZZZZ/1-109
C7AA05_9BRAD/1-196
H2DRD5_9BACT/1-113
A8DCD9_9BACT/1-109
Q846K8_9BACT/1-109
D0R8G1_9BURK/1-190
E1AH54_9BACT/1-138
B4XLC0_9BACT/1-108
F1CA80_9ZZZZ/1-133
H9BB84_9RHIZ/1-229
Q8KIJ1_9ZZZZ/1-144
Q6XH08_9BACT/1-109
A1WTQ6_HALHL/2-274
C0L9P8_9BACT/1-120
F5AX62_9NOST/1-108
B4XKT6_9BACT/1-108
C0IZ14_9BACT/1-122
D1LZP1_9BACT/1-156
D2JVJ4_9BACT/1-113
E9K7J4_9RHOO/6-97
Q0PUK8_9BACT/1-120
D0UB23_9BACT/1-105
B6DMS6_9BACT/1-162
E3UDS6_9BACT/1-116
Q2TGA9_9BACT/1-109
G0LXJ4_9RHIZ/1-114
Q9Z6A0_9PROT/1-109
A9LIP0_9ARCH/1-112
G4XMB2_9ZZZZ/1-106
F5AWD2_9GAMM/1-109
Q9KJ33_9BACT/1-108
B6DNH4_9BACT/1-163
Q56479_9BACT/1-70
Q5IAX3_9BACT/1-108
Q19W97_9BACT/1-100
H6U279_9ACTO/1-90
A4ACR2_9GAMM/29-296
Q6B4Y1_9BACT/1-152
B3V887_9ARCH/1-127
E1U8H0_9BRAD/4-250
Q0PTQ8_9BACT/1-119
F2XJS5_9ZZZZ/1-108
E1AG05_9BACT/1-139
F1CB83_9ZZZZ/1-129
F1BLE0_9BACT/1-84
Q9X2P7_9GAMM/1-109
Q0PUB3_9BACT/1-116
F4ZYR7_9BACT/1-112
O66366_9BACT/1-141
Q7X3M5_CUPTR/1-128
G0LX17_9BRAD/1-114
Q1A408_9BACT/1-108
D2KAW3_9BACT/1-108
A9Y1G5_9BACT/1-122
Q7WUU5_9BACT/1-109
Q4H4C1_RUBGE/1-138
Q687D0_9NOST/1-99
F2WCC2_9ZZZZ/1-114
Q30AN1_9BACT/1-108
F5AWL7_9PROT/1-108
Q93DI9_9BACT/1-138
E3UDW0_9BACT/1-115
A9Y1N0_9BACT/1-122
Q5DNU2_9CYAN/1-58
Q20B67_9CYAN/1-108
B6S8A9_9RHIZ/1-177
C9E6M2_9BACT/1-123
D7PT29_9BACT/1-123
H2EZU3_NOSMU/1-70
Q589P1_9BACT/1-131
D0QZ45_9ACTO/1-196
B6DN55_9BACT/1-162
B8R530_9ACTO/1-181
B6ZM48_9BACT/1-112
Q0PU68_9BACT/1-120
F2WBN6_9ZZZZ/1-115
B1A384_RHIML/1-240
A0MMR6_9BACT/1-106
E1AGN5_9BACT/1-139
Q4F999_9BACT/1-121
E9NBD6_9BACT/1-109
E0Z1G7_9BACT/1-138
Q3YF11_9BACT/1-108
B0L7K9_9CYAN/1-108
Q846N5_9BACT/1-108
D0QZA1_9ACTO/1-202
Q6GYM5_9BACT/1-153
Q2XUF2_9CYAN/1-107
F8SPP9_9BACT/1-109
E7E0U0_9BACT/1-120
A5JT75_9ZZZZ/1-121
F1BMV9_9BACT/1-84
B8XLD5_9BACT/1-139
Q93C09_9BACT/1-139
C1KUG9_RHIML/1-195
H9CH77_9BURK/1-157
H8ZXZ1_9BACT/1-109
Q1HJJ9_9BACT/1-110
F1C9E4_9ZZZZ/1-130
D0R8H0_9BURK/1-190
Q93DG1_9BACT/1-138
Q3YF07_9BACT/1-108
E2AQH6_CAMFO/204-314
A7YHB3_9BACT/1-109
F2WBE0_9ZZZZ/1-114
Q2TFY4_9BACT/1-109
A2I8V2_9ZZZZ/1-106
Q589J0_9BACT/1-130
D0U9P9_9BACT/1-106
Q19LT4_9BACT/1-118
A9Y1J9_9BACT/1-121
B2MV19_9BACT/1-121
A4GUU8_9BACT/1-113
F1CA40_9ZZZZ/1-130
Q19W21_9BACT/1-134
B5AXI1_9RHIZ/1-239
E7E0R1_9BACT/1-120
Q1HJQ2_9BACT/1-107
Q6XH30_9BACT/1-109
A5JT28_9ZZZZ/1-121
P96148_9CYAN/1-108
Q6XH22_9BACT/1-109
B6ZM05_9BACT/1-112
F1C9P5_9ZZZZ/1-130
E7AY98_9BACT/1-108
E3UF96_9BACT/1-118
E3UDY0_9BACT/1-114
D3X386_9BACT/1-120
Q3YEU9_9BACT/1-108
D7PT53_9BACT/1-124
Q2TGC0_9BACT/1-109
Q1HJD0_9BACT/1-109
NIFH_RHIME/5-277
Q56481_9BACT/1-113
F2WPC5_9BACT/1-137
B6ZMF5_9BACT/1-112
Q5D4C9_9BACT/1-118
Q19PT8_9BACT/1-89
Q30AE6_9BACT/1-108
F8USV6_9BACT/1-120
C3U658_9BACT/1-107
Q5D3U9_9BACT/1-118
Q19M90_9BACT/1-119
D3X2Z4_9BACT/1-119
E8Z5S1_9CYAN/1-109
F1BLJ1_9BACT/1-83
G2E3P3_9GAMM/4-276
A8ML55_ALKOO/2-248
A4Z909_9BACT/1-116
Q8KKJ3_9BACT/1-113
F1C9V1_9ZZZZ/1-132
B6DBF7_9BACT/1-109
Q19W17_9BACT/1-113
Q4JKE1_9BACT/1-120
H2CNY4_9ACTO/1-197
F1C9Q9_9ZZZZ/1-131
Q9KJ40_9BACT/1-108
G9XNJ2_DESHA/2-269
P94672_9CYAN/1-108
B6DAT6_9BACT/1-108
A9CRI3_9BRAD/1-136
G8IT27_PINVI/1-271
E8Z5P1_9CYAN/1-109
Q6YK60_9BACT/1-109
Q93TZ3_9BACT/1-121
E9K783_9BACT/1-94
D6BNP9_9BACT/1-108
Q3YDH9_9BACT/1-106
B6CJ98_9ZZZZ/1-120
D6BNM3_9BACT/1-109
F1BMI9_9BACT/1-85
A8WAB4_9BACI/1-150
A4PDT0_9BACT/1-113
Q4PRZ8_9BACT/1-129
Q19W18_9BACT/1-137
A6MWH6_9BACT/1-100
H9BBG0_9BRAD/1-210
C3U654_9BACT/1-109
Q8VPI4_DESVU/1-109
A9Y1I5_9BACT/1-123
Q45RK8_9BACT/1-108
Q3L0X5_9RHOO/1-107
A0A9M4_9CLOT/1-127
Q5C9I5_9BACT/1-124
F5A9I5_9BRAD/1-229
Q5D4L4_9BACT/1-118
F1BMN2_9BACT/1-83
B5KN52_9BACT/1-150
Q6BA37_9PROT/1-129
Q20B97_9CYAN/1-108
D3X2C7_9BACT/1-119
Q8RKQ7_9BACT/1-138
A8IEF5_9CYAN/1-108
F2WBH0_9ZZZZ/1-114
Q8GM30_9BURK/1-129
C1K5A9_9CYAN/1-113
B4XL30_9BACT/1-108
Q000P0_9BACT/1-107
D5MQK7_9BACT/1-84
D3H5K5_9BACT/1-108
Q45FC7_9CHLR/1-147
Q20BC8_9CYAN/1-108
Q53VG1_9BACT/1-84
Q4JKG2_9BACT/1-120
Q846L6_9BACT/1-109
CHLL_CHAVU/1-271
D3X155_9BACT/1-121
A9Y186_9BACT/1-117
F2WPD3_9BACT/1-140
E1AGN8_9BACT/1-139
C1J7E8_9BRAD/1-228
F4ZXC9_9BACT/1-112
B2CQS7_9BACT/1-152
A5JV58_9BACT/1-92
Q30AH6_9BACT/1-108
Q8L1Z0_RHITR/1-151
B6DNM5_9BACT/1-163
F1CBS1_9ZZZZ/1-130
Q589L5_9BACT/1-131
C0IZ10_9BACT/1-122
D3X1P2_9BACT/1-120
D5I156_9ZZZZ/1-265
Q53B42_9BACT/1-149
NIFH_ROSS1/2-273
F8USN3_9BACT/1-120
A2T1F7_9BACT/1-101
B8Y322_9GAMM/1-128
A5HEQ7_9BACT/1-162
Q56547_9BACT/1-114
I0DFM2_9ZZZZ/1-121
C0IYH7_9BACT/1-119
F1CA64_9ZZZZ/1-130
Q6GYK9_9BACT/1-152
D0R8N7_9BURK/1-190
G3K5W1_9BACT/1-127
Q19M08_9BACT/1-120
E7CTV2_9BACT/1-121
H1YXD8_9EURY/2-273
G5CBZ3_9BACT/1-110
H9AXI9_9BACT/1-96
E1AHE4_9BACT/1-139
G7MA78_9CLOT/7-277
Q1HIJ7_9ZZZZ/1-109
F4ZY38_9BACT/1-113
C9DRU2_9BACT/1-66
Q6UTH2_9BACT/1-105
Q1HIA6_9ZZZZ/1-108
NIFH_ZYMMO/5-277
A4PDI3_9BACT/1-141
H8ZY74_9BACT/1-109
B4XKZ2_9BACT/1-108
D0U7R2_9BACT/1-119
D1LZS0_9BACT/1-155
I0E0N3_9BACL/1-108
Q4F9F6_9BACT/1-121
B6DNJ4_9BACT/1-162
Q27V54_9BACL/1-108
B6DML9_9BACT/1-162
B4YXX6_RHILE/1-228
Q1HII5_9ZZZZ/1-108
E5KL67_9BACT/1-109
I0DFH6_9RHIZ/1-193
Q9L830_9BACT/1-139
A5PHX6_9BACT/1-107
F1CBJ7_9ZZZZ/1-138
Q2TG27_9BACT/1-109
Q3LGF9_9BACT/1-131
Q0PU42_9BACT/1-120
H9BB88_9RHIZ/1-229
Q19M06_9BACT/1-118
E3UET8_9BACT/1-109
F2WBD5_9ZZZZ/1-114
B0FK61_9BACT/1-120
F1C9S5_9ZZZZ/1-131
B4XKV5_9BACT/1-108
Q1HJF0_9BACT/1-109
B3F7N3_9BACT/1-108
Q4JKI0_9BACT/1-121
B6DMV9_9BACT/1-162
A9YWL4_9BACT/1-124
D3Y4V4_9BRAD/1-238
F1C9D0_9ZZZZ/1-138
B3V8A6_9ARCH/1-140
E3UF42_9BACT/1-109
B6DAX3_9BACT/1-108
B3F7L0_9BACT/1-107
C3U655_9BACT/1-109
Q202B4_RHIET/1-238
Q3YDQ6_9BACT/2-113
E1AGK7_9BACT/1-139
F0TA91_METSL/3-275
Q30AE3_9BACT/1-108
B2XWI5_BRAEL/1-241
D0U9C3_9BACT/1-105
F4ZXX6_9BACT/1-110
D0R8F5_9BURK/1-190
B3V869_9ZZZZ/1-138
F1CAN8_9ZZZZ/1-130
C1KA72_9BACT/1-205
Q3YDT2_9BACT/1-112
G8B3I0_9BACT/1-87
B0FJZ8_9BACT/1-120
D0UA12_9BACT/1-105
E9NBU7_9BACT/1-108
A5HEN9_9BACT/1-162
Q3YDT3_9BACT/1-114
Q1X7I8_9BACT/13-117
D0R8D3_9BURK/1-190
A9Y1R6_9BACT/1-122
B6ZMI5_9BACT/1-112
E9NAR1_9ZZZZ/1-120
F2WBR7_9ZZZZ/1-114
A4GUT8_9BACT/1-113
D0U8S8_9BACT/1-106
Q8GM34_9BURK/1-130
Q95AA3_9CONI/1-238
D4NY87_9ZZZZ/1-128
B0L7K7_9CYAN/1-108
A1IJ07_9BACT/1-135
Q93DU4_METMR/1-120
E9L4A3_9CHRO/1-112
Q4U0D7_9RHIZ/1-124
Q6T478_9BACT/1-89
Q4PP14_9BACT/1-109
Q5QKV0_9BACT/1-109
Q6JGY3_9BACT/1-109
Q57061_9BACT/1-76
F5CIR0_9GAMM/1-139
Q2XUE7_9CYAN/1-107
Q3L1E6_9BACT/1-109
G3AD82_9BACL/1-115
C0IYQ3_9BACT/1-122
C8C1H1_9VIBR/1-105
B3V876_9ZZZZ/1-138
C5IG67_9BACT/1-96
D0U969_9BACT/1-105
CHLL_CYAP4/1-271
B6DMR2_9BACT/1-162
A5PHW8_9BACT/1-107
G4XJE5_9BRAD/1-210
D3WZU4_9BACT/1-70
F1BLE9_9BACT/1-84
Q8VPH3_9BACT/1-109
F2WBC0_9ZZZZ/1-114
B8R5D3_9ACTO/1-181
A5Y5B9_9BACT/1-101
B6DNM2_9BACT/1-162
C1KGS7_9RHIZ/1-192
B6ZMM2_9BACT/1-112
H2CNV1_9ACTO/1-189
A9LLM7_9BACT/1-118
Q5IK60_9BACT/1-108
A7IBK9_XANP2/5-277
E3UF55_9BACT/1-108
B6DAC9_9BACT/1-109
Q19AR6_NOSCO/1-103
F2X2A5_9PROT/1-130
I0DFL8_9ZZZZ/1-131
Q1HIF2_9ZZZZ/1-108
Q3LGH7_9BACT/1-130
F2WBT6_9ZZZZ/1-114
Q0PRD7_9BACT/1-108
B0FK64_9BACT/1-120
Q6BA09_9CYAN/1-124
Q30AB6_9BACT/1-108
F8R0N0_9BACT/1-99
A4PDQ4_9BACT/1-113
E1AG49_9BACT/1-139
Q19M92_9BACT/1-121
C9DRU7_9BACT/1-78
Q8KKP4_9BACT/1-111
A1DZT4_NODSP/1-75
F2WCD2_9ZZZZ/1-114
F1CB99_9ZZZZ/1-138
G4XJA1_9BRAD/1-210
Q846D6_9BACT/1-108
Q93C49_9BACT/1-139
Q93DK9_9BACT/1-138
D0UAV6_9BACT/1-105
G8B3E2_9BACT/1-101
B6ZM76_9BACT/1-112
C3VZL7_9CONI/1-271
B6ZM92_9BACT/1-112
G0LXJ9_9RHIZ/1-114
Q5C9I1_9BACT/1-123
B6DNJ2_9BACT/1-162
F8USE5_9BACT/1-121
H1JAW3_9FIRM/2-249
C0IYH6_9BACT/1-121
F2WBV7_9ZZZZ/1-114
Q1HIJ1_9ZZZZ/1-108
A8R5W8_9BACT/1-106
A2I8G6_9ZZZZ/1-106
F1CAK4_9ZZZZ/1-130
E0X793_9NOST/1-99
E3UEZ9_9BACT/1-109
Q3LGP0_9BACT/1-131
O87292_9BACT/1-108
F8UT38_9BACT/1-120
B8XL99_9BACT/1-139
B2CQ77_9BURK/1-144
Q6KBP2_9BACT/1-120
E5KL49_9BACT/1-109
D3X167_9BACT/1-121
G5J5Z2_CROWT/2-273
A8IEK7_9PROT/1-109
A2T1G8_9BACT/1-108
Q20B88_9CYAN/1-108
Q8KIJ6_9ZZZZ/1-126
Q5D4D7_9BACT/1-117
Q9K369_9BACT/1-139
Q57158_9BACT/1-109
E9L4A7_9BACT/1-112
F1C9U5_9ZZZZ/1-130
F8URY7_9BACT/1-120
A6UNA7_METVS/3-275
Q0QKR8_9SYNE/30-295
A1YTG3_9BACT/1-130
B9V317_MASLA/1-145
D0U9X3_9BACT/1-106
D0QZ64_9ACTO/1-191
F1CAT7_9ZZZZ/1-123
E1AGD4_9BACT/1-139
D3X002_9BACT/1-121
B3V846_9ARCH/1-129
A0MMN1_9BACT/1-106
Q19AR2_9CYAN/1-103
Q000N3_9BACT/1-107
F1BMR4_9BACT/1-84
B5KN36_9BACT/1-150
E1AFZ5_9BACT/1-139
B6ZMG8_9BACT/1-112
E0WKY9_PSEST/1-120
Q3YF35_9BACT/1-109
F1C998_9ZZZZ/1-129
F1C9P2_9ZZZZ/1-129
Q1HJJ3_9BACT/1-109
Q6N0Y9_RHOPA/4-276
B6DB09_9BACT/1-108
Q1HJN3_9BACT/1-109
E3UDS4_9BACT/1-114
A2I8T7_9ZZZZ/1-106
F1CBR5_9ZZZZ/1-128
D0R8K0_9BURK/1-190
F2WCQ9_9ZZZZ/1-108
D0R8D7_9BURK/1-190
Q2TG58_9BACT/1-109
F7S6N4_9PROT/44-308
A4PD82_9BACT/1-142
G0LXD7_RHIML/1-114
A4ZVH4_9BACI/1-140
D0R8E1_9BURK/1-190
Q6Y1G5_9BACT/2-121
E3UDT3_9BACT/1-114
G4XJ98_9BRAD/1-210
Q47933_9ACTO/1-202
D0U7X7_9BACT/1-120
Q846L3_9BACT/1-109
A4PDB6_9BACT/1-141
F0TBX0_METSL/5-266
Q3LGV3_9BACT/1-128
F4ZYK7_9BACT/1-112
Q6IT22_9BACT/1-152
D7PSX0_9BACT/1-121
D3WZR1_9BACT/1-120
NIFH_RHILO/5-277
B4YXY0_BRAJP/1-230
C8RYQ3_9RHOB/37-304
G8GCG6_9BACT/1-122
Q1HJC2_9BACT/1-108
F1CBB7_9ZZZZ/1-138
Q5S272_9BACT/1-119
C9E6J3_9BACT/1-123
Q0PUM0_9BACT/11-119
D0R8Q2_9BURK/1-190
E3UDP3_9BACT/1-116
C0LA26_9GAMM/1-120
F4ZYG9_9BACT/1-112
E4MJ45_9FIRM/2-251
D3X2L5_9BACT/1-120
F1CBL8_9ZZZZ/1-130
E1AG45_9BACT/1-138
Q56487_9BACT/1-135
B3VBN8_9ZZZZ/2-112
A2I8X8_9ZZZZ/1-106
Q1WFW6_9BACT/1-120
E9K7E9_9RHIZ/1-95
Q19VW0_9BACT/1-125
B6ZMA4_9BACT/1-113
B4XL72_9BACT/1-108
G4WY16_9BURK/1-102
Q0PU47_9BACT/1-116
E8Z5Q9_9CYAN/1-109
D3X3M0_9BACT/1-120
G8EAF3_9RHOB/1-118
F1BLG3_9BACT/1-86
O87283_9BACT/1-107
E9NBG9_9BACT/1-108
D7PSP1_9BACT/1-123
A5GZB2_9BACT/1-108
G4X4H8_RHILV/1-136
F8US63_9BACT/1-121
A2ICS6_9BACT/1-119
Q9R7G2_9BACT/1-107
A5Y5E1_9CYAN/1-100
A3F701_9RHIZ/1-187
C0KIW6_9BACT/1-135
E9K7A9_9BACT/1-95
A5X3E7_9CYAN/1-119
B4XL21_9BACT/1-108
A8W972_9RHIZ/2-139
Q6J4S5_MESOW/1-240
F1C9R3_9ZZZZ/1-131
Q95A91_CUNLA/1-234
Q3YF71_9BACT/1-108
C5IBQ8_9BACT/1-128
B4XLH1_9BACT/1-108
D1LZN2_9BACT/1-156
Q19LW2_9BACT/1-120
G0LXJ3_RHILE/1-114
Q1HJH9_9BACT/1-109
B6ZLW6_9BACT/1-112
Q8L1P8_9BACT/1-127
F1CB47_9ZZZZ/1-138
F4ZY63_9BACT/1-112
D0U9A9_9BACT/1-105
B9TVQ6_9BURK/1-189
C0IYF9_9BACT/1-122
D3H5M0_9BACT/1-109
H9CH73_9BURK/1-157
G9BRN5_9RHIZ/5-277
E1AG14_9BACT/1-139
A5N706_CLOK5/2-272
F4ZQZ9_9BRAD/1-225
F6L6Z0_9CYAN/94-223
A2T1H9_9BACT/1-110
Q8VPH5_9CYAN/1-108
F4ZYM8_9BACT/1-112
A5PHU0_9BACT/1-107
F8USP8_9BACT/1-119
A9Y1P0_9BACT/1-122
Q45RL5_9BACT/1-108
A0MMQ8_9BACT/1-106
A5Y526_9BACT/1-107
E9NB21_9BACT/1-108
Q844X2_KLEPN/4-276
B8XKZ4_9BACT/1-125
Q5IAZ0_9BACT/1-109
Q6YK76_9BACT/1-109
Q5D3N3_9BACT/1-117
D3WZL9_9BACT/1-119
A4PDB9_9BACT/1-141
Q2RW96_RHORT/6-274
Q30AG4_9BACT/1-109
Q7WUQ0_RHIML/1-108
Q0PUP2_9BACT/1-120
B6RSW2_9BACT/1-108
Q1A3V8_9BACT/1-108
B7ZGI6_9DELT/1-90
G8B3Y6_9BACT/1-100
D3G9V0_9ENTR/1-130
Q5IAY6_9BACT/1-110
O87410_9BACT/1-108
F4ZXN1_9BACT/1-113
O87436_MARPU/1-109
A2I8X4_9ZZZZ/1-107
H9A9L7_9BACL/1-80
B2MV27_THIRO/1-150
I0DFU8_9ZZZZ/1-121
D1LYI0_9RHIZ/1-218
D3X365_9BACT/1-120
B4XKN6_9BACT/1-108
Q8KKM1_9BACT/1-112
E9K7C2_9BACT/1-87
G3F588_9RHIZ/1-134
B3GER4_9BACT/1-126
F4ZXU8_9BACT/1-110
F4ZYA3_9BACT/1-113
H9BG43_9BACT/1-129
B6D9W0_9BACT/1-124
G8B3Z4_9BACT/1-99
B6DA42_9BACT/1-123
CHLL_SYNPW/30-295
Q3YDI2_9BACT/1-105
Q5VI77_9BACT/1-108
G8IU43_9CONI/1-271
Q19LQ3_9BACT/1-120
Q20B32_9CYAN/1-108
F8URY1_9BACT/1-119
Q5MQ64_9CHRO/1-108
Q0PU12_9BACT/1-120
A9LLL0_9BACT/1-118
A6MWQ0_9CYAN/1-96
H2CP02_9ACTO/1-79
Q93DG5_9BACT/1-138
F1JXP6_9BACT/1-105
E5KL81_9BACT/1-109
F2WBT1_9ZZZZ/1-114
B6DMS3_9BACT/1-162
F8US39_9BACT/1-121
O66332_9BACT/1-143
B3V872_9ZZZZ/1-138
A7YH78_9BACT/1-109
Q5IAW0_9BACT/1-108
D0UAW2_9BACT/1-106
H9BG35_9BACT/1-128
D7PSZ8_9BACT/1-123
B8XKX2_9BACT/1-139
F1CAZ9_9ZZZZ/1-133
F8UM84_9BACT/1-119
F4ZY92_9BACT/1-107
Q531D2_9BACT/1-118
Q19PV0_9BACT/1-90
A5N6Z4_CLOK5/2-272
A8R660_9BURK/1-118
F1CBL6_9ZZZZ/1-137
Q5IAU2_9BACT/1-109
F1C9K9_9ZZZZ/1-133
F8USY4_9BACT/1-121
F8USX4_9BACT/1-121
A8DC90_9BACT/1-109
D0EG35_9BACT/1-111
F0V6Q5_9BACT/1-152
Q9S0W1_9BACT/1-143
F8UM95_9BACT/1-110
B8XL27_9BACT/1-125
A4PDM2_9BACT/1-113
H2CNY2_9ACTO/1-198
F2WCT9_9ZZZZ/1-108
Q6JVK0_9BACT/1-109
D2KZW0_9PROT/1-189
B6DN51_9BACT/1-163
D7DXJ6_NOSA0/1-271
F1TH58_9CLOT/2-272
C1KA79_9BACT/1-205
Q27V42_9BACL/1-108
E8Z5H1_9CYAN/1-108
G3F572_9RHIZ/1-134
D7PSJ1_9BACT/1-124
O65977_SINTE/1-185
E1AGD9_9BACT/1-138
B8R539_9ACTO/1-181
B5KN43_9BACT/1-150
Q58P11_9RHIZ/1-251
D0U7Z8_9BACT/1-121
H2CNW9_9ACTO/1-197
H2AM47_9BURK/2-105
Q3YDU2_9BACT/1-111
Q83UQ4_9BACT/1-124
B5KN45_9BACT/1-150
B3GER2_9BACT/1-125
B8XL47_9BACT/1-139
F1BLC8_9BACT/1-83
H9N9X3_9RHIZ/1-226
C5HYB5_9MONI/1-271
A5JT26_9ZZZZ/1-121
G4XM12_9ZZZZ/1-107
E9K747_9RHIZ/1-96
D8WWZ2_9BACT/1-112
E7CTU4_9BACT/1-131
Q9AM17_9BACT/1-109
Q704T6_9CYAN/1-97
E9NC72_9BACT/1-108
F5Y846_TREAZ/2-271
D1GHW6_9BACT/1-85
Q0PIZ8_9BACT/1-108
C5IBP1_9BACT/1-130
E9NB34_9BACT/1-108
Q9R2K7_9ZZZZ/1-129
A7YIC9_9BACT/1-109
Q6QT67_9BACT/1-121
B3TM77_9RHIZ/1-185
A4ACP5_9GAMM/40-304
Q1A440_9BACT/1-109
D1GHV0_9CYAN/1-82
Q2TG18_9BACT/1-108
G8IVB6_9CONI/1-271
D3H5L2_9BACT/1-109
G0ZEK3_9BRAD/1-237
B6DNA3_9BACT/1-162
F8SPM3_9BACT/1-109
D0QZ53_9ACTO/1-191
Q1A487_9BACT/1-109
D6BNH8_9BACT/1-109
H1G2Y0_9GAMM/23-287
A5JT97_9ZZZZ/1-120
F1CC49_9ZZZZ/1-130
BCHX_RHOCB/36-303
F2WD19_9ZZZZ/1-109
A9Y1D4_9BACT/1-122
E7E0Y2_9BACT/1-121
F1C9G4_9ZZZZ/1-130
Q8L0U3_RHOPL/1-153
F1CAN7_9ZZZZ/1-130
G3F535_9RHIZ/1-134
Q93DG9_9BACT/1-138
NIFH_TRITH/2-274
Q6XH94_9BACT/1-108
Q5D3M5_9BACT/1-117
B6ZM98_9BACT/1-112
C0IZ34_9BACT/1-121
E9NAW5_9ZZZZ/1-120
D0U7X5_9BACT/1-121
A4PD93_9BACT/1-141
A7YHM5_9BACT/1-108
D3X3K6_9BACT/1-120
G4XJD4_9BRAD/1-210
E1AH41_9BACT/1-139
Q4F998_9BACT/1-121
D0U9X6_9BACT/1-105
Q30AD3_9BACT/1-108
D1GHV2_9CYAN/1-81
Q19WR1_9BACT/1-106
D0UAX3_9BACT/1-106
F8URN1_9BACT/1-120
F4ZYF0_9BACT/1-112
Q9F8Y4_9BACT/1-109
F2WCU1_9ZZZZ/1-108
F1C9K8_9ZZZZ/1-130
B6DAH3_9BACT/1-109
Q9MTB4_9CONI/1-245
D2KMT2_9ZZZZ/1-130
D7PT35_9BACT/1-123
E3UEW8_9BACT/1-109
E6Y7E8_9BACT/1-120
Q19WJ8_9BACT/1-97
C6PPY4_9CLOT/2-253
Q4F9E0_9BACT/1-120
Q56498_9BACT/1-141
F5AXB4_9PROT/1-108
D2KB39_9BACT/1-108
F1CBP6_9ZZZZ/1-130
Q57200_RHILE/5-87
C3U662_9BACT/1-109
A5HEK6_9BACT/1-165
C1JAE5_9ACTO/1-186
F1CB64_9ZZZZ/1-129
D2TE77_9ACTO/1-122
A5PI02_9BACT/1-107
Q19WN6_9BACT/1-95
F1CAM2_9ZZZZ/1-130
A4Z933_9BACT/1-116
F8R0I5_9BACT/1-100
H9C5K7_9BACT/1-81
E1AHJ9_9BACT/1-131
G8B388_9BACT/1-100
F1CA71_9ZZZZ/1-138
Q6XAT4_9BACT/1-109
O31223_9RHOO/1-137
A2I8I9_9ZZZZ/1-107
E1AG32_9BACT/1-132
A2I8R2_9ZZZZ/1-106
E3UEX3_9BACT/1-109
D0UAJ6_9BACT/1-105
Q20B56_9CYAN/1-108
Q1A482_9BACT/1-109
F1C9L3_9ZZZZ/1-130
A4PD59_9BACT/1-141
D3H5R4_9BACT/1-109
C5IBR0_9BACT/1-127
A5Y5E6_9CYAN/1-100
I0DFL1_9ZZZZ/1-132
B3V0H6_9BRAD/1-241
Q84AI1_9BACT/1-124
Q1A438_9BACT/1-109
F4ZXM3_9BACT/1-112
Q6B4Y4_9BACT/1-152
E7E135_9BACT/1-120
G8B458_9BACT/1-100
C0M532_KLEOR/1-112
Q1X7I4_9BACT/8-116
E7E0W4_9BACT/1-121
Q6KBG2_9BACT/1-119
A2I8F4_9ZZZZ/1-107
Q3YDP7_9BACT/1-112
Q84DE2_9BACT/1-108
E3P908_9BACT/1-109
E9K795_9BACT/1-90
Q30AG9_9BACT/1-108
D7PST3_9BACT/1-123
F4ZY12_9BACT/1-110
Q8L0T9_9BRAD/1-149
D0U9H9_9BACT/1-105
CHLL_MICAN/3-273
G8J7E9_9CONI/1-271
Q3L175_9CYAN/1-112
E7AY99_9BACT/1-108
B0FK26_9BACT/1-120
F1BMF2_9BACT/1-85
D1GHX8_9BACT/1-85
A7X7L2_VIBPA/1-139
C0L9M6_9BACT/1-118
F1CBU1_9ZZZZ/1-131
H1ZSV0_9BACT/1-143
B6DNM0_9BACT/1-162
D4P4M7_9SPIO/1-108
F1CAF4_9ZZZZ/1-138
B5TJJ6_9ZZZZ/1-121
Q6JGZ3_9BACT/1-108
H9C5Q5_9BACT/1-81
A9QVE6_MESPL/1-241
F5AWD3_9PROT/1-108
F5AWA3_9GAMM/1-109
A0MMP9_9BACT/1-106
Q2TG34_9BACT/1-109
B3VSP1_9BACT/1-120
B2ZE42_9ZZZZ/1-130
Q19LY3_9BACT/1-120
B4XLE0_9BACT/1-109
Q19LW5_9BACT/1-120
A5PHZ8_9BACT/1-107
A8DCE3_9BACT/1-108
Q8KIK6_9ZZZZ/1-127
A1YTE3_9BACT/1-130
E3UEU6_9BACT/1-109
Q589I6_9BACT/1-130
G8GCF1_9BACT/1-123
G3F552_9RHIZ/1-134
A3F703_9RHIZ/1-186
A2I8E8_9ZZZZ/1-107
Q20B20_9CYAN/1-108
E1AGD2_9BACT/1-139
G8EAF0_9ACTO/1-123
E1AH84_9BACT/1-139
Q19W28_9BACT/1-131
Q30B14_9BACT/1-108
G8B463_9BACT/1-76
Q3YF98_9BACT/1-108
NIFH4_CLOPA/2-272
F8UT36_9BACT/1-119
D0R8N5_9BURK/1-190
A2I8J0_9ZZZZ/1-106
Q7WUF7_9RHIZ/1-260
BCHL_RHORU/25-289
C6ZK53_9BACT/1-120
B3F7L9_9BACT/1-108
Q9AIV8_9BACT/1-108
D5JZ06_9BACT/1-123
Q9Z6A3_9PROT/1-109
A8UH25_9RHIZ/1-262
F4ZXR8_9BACT/1-112
C0JSR4_9BACT/1-129
B6DMT6_9BACT/1-162
D3X0P9_9BACT/1-121
Q1HJF7_9BACT/1-110
Q3YDJ6_9BACT/1-103
B2ZE41_9ZZZZ/1-129
Q2TG81_9BACT/1-108
D1LZM2_9BACT/1-156
Q19LR5_9BACT/1-120
O34552_9RHOO/1-113
O66349_9BACT/1-141
B4YFC3_9BACT/1-150
F1C9Y3_9ZZZZ/1-128
H0PF15_9SYNC/26-296
Q0PJ07_9BACT/1-108
Q3YF52_9BACT/1-109
B6RSU1_9NOST/1-108
D3X0Z3_9BACT/1-119
Q0PUD8_9BACT/1-119
F6CH71_DESK7/2-251
E3UDR6_9BACT/1-114
Q0PIY1_9BACT/1-108
F8R0K0_9BACT/1-100
A5PHW5_9BACT/1-107
I0DFP2_9ZZZZ/1-121
G8GCG4_9BACT/1-122
D0U9F2_9BACT/1-106
F5AXQ9_9PROT/1-108
Q19WN0_9BACT/1-94
D6BNF7_9BACT/1-108
E9NBD1_9BACT/1-108
Q30AR7_9BACT/1-109
F8SUG0_CUPNE/1-127
A8VJ00_RHILE/1-252
O87417_9BACT/1-109
B6ZMH0_9BACT/1-112
Q30AJ1_9BACT/1-109
D2TE79_9ACTO/1-112
F2WD10_9ZZZZ/1-109
E5KL57_9BACT/1-109
A2T9S5_RHIML/1-231
D3H5P1_9BACT/1-109
Q6XAV6_9BACT/1-109
D6BNM8_9BACT/1-108
E1AG11_9BACT/1-139
Q0PJ09_9BACT/1-109
C6K4T8_AZOBR/1-120
B0FK24_9BACT/1-120
E3UF15_9BACT/1-109
E3UF51_9BACT/1-109
B2ZE48_9ZZZZ/1-130
Q9S0V7_9BACT/1-121
A5JV68_9BACT/1-103
F1BMK8_9BACT/1-84
A5JTI7_9ZZZZ/1-121
A8IEJ5_9CYAN/1-108
C9E2X5_9ZZZZ/1-130
A0MMQ6_9BACT/1-106
E3UEW7_9BACT/1-109
C0IYK9_9BACT/1-120
Q30AG1_9BACT/1-109
I0IS18_9BACT/2-274
Q0PTN2_9BACT/1-119
D0U7W1_9BACT/1-120
F2WBB9_9ZZZZ/1-114
F2WCC4_9ZZZZ/1-107
G4XJA9_9BRAD/1-210
Q6QT65_9BACT/1-121
F1C9E6_9ZZZZ/1-137
O66336_9BACT/1-141
Q6BA20_9BACT/1-129
A7YI89_9BACT/1-109
G3F570_9RHIZ/1-134
Q20B07_9CYAN/1-108
F8UM81_9BACT/1-118
Q9R7F8_9BACT/1-108
D9I4F8_9ZZZZ/1-108
G4XM28_9ZZZZ/1-106
B2LT72_RHIML/1-241
A5PHX8_9BACT/1-109
G4WY23_9BURK/1-102
O08254_9PROT/1-109
Q93U06_9BACT/1-108
A7YH27_9BACT/1-109
Q19M85_9BACT/1-121
D3X228_9BACT/1-119
C0IYT3_9BACT/1-122
G8J1B4_9CONI/1-271
D3X2R9_9BACT/1-120
O87416_9BACT/1-108
Q1A447_9BACT/1-108
Q19AQ4_9CYAN/1-103
A0ZLQ3_NODSP/1-271
Q19VZ7_9BACT/1-132
A5JFD2_9BACT/1-122
D3X054_9BACT/1-120
G9I892_9BACT/1-120
A6MWR0_9BACT/1-89
B6ZMK6_9BACT/1-113
F2WD77_9ZZZZ/1-108
G8B375_9BACT/1-104
C8AV34_9ACTO/1-84
D0R8D1_9BURK/1-190
C3VN83_9RHIZ/1-229
Q5S298_9BACT/1-119
F1BLK9_9BACT/1-84
Q6V4U7_9GAMM/1-109
F2WCU9_9ZZZZ/1-108
I0E0H5_9RHIZ/1-245
B6DMM3_9BACT/1-162
Q6BA24_9RHOB/1-130
Q3YF10_9BACT/1-108
C1KUG8_RHIML/1-210
F1CC25_9ZZZZ/1-138
Q83TI7_9BACT/1-108
Q3YEK1_9BACT/1-108
D6BNM1_9BACT/1-107
D0U9S4_9BACT/1-105
D3X0D3_9BACT/1-120
E1AG47_9BACT/1-139
A9Y1T3_9BACT/1-122
A9Y1C9_9BACT/1-122
A5PHY2_9BACT/1-107
Q1HJK8_9BACT/1-110
H6U2M3_9RHIZ/1-249
E7E145_9BACT/1-120
Q4JKM6_9BACT/1-121
A9CRI0_RHILI/4-136
Q20AV9_9CYAN/1-108
D9I089_9BRAD/1-244
Q2XUF5_9CYAN/1-107
D1G4L0_9ENTR/1-130
D3WZE2_9BACT/1-120
D0U9H8_9BACT/1-105
D3X0D5_9BACT/1-121
Q589H2_9BACT/1-131
E3P930_9BACT/1-108
I0E0H1_9RHIZ/1-245
Q3LGQ0_9BACT/1-131
F1CBH3_9ZZZZ/1-130
Q6TBZ4_9BACT/1-86
Q1A453_9BACT/1-109
F4ZY41_9BACT/1-112
B3V893_9ARCH/1-129
C7AA27_9BRAD/1-196
Q589I7_9BACT/1-130
B0L7Y5_9CYAN/1-108
G8B3E3_9BACT/1-104
I0DFS2_9ZZZZ/1-121
D3JVS0_9BACL/1-108
F1BM73_9BACT/1-86
D0EG07_9BACT/1-111
B6ZM45_9BACT/1-112
D6R0D7_9ACTO/1-191
Q93DG6_9BACT/1-137
D2KZV8_9PROT/1-192
Q8RKR8_9BACT/1-139
D0QZ79_9ACTO/1-194
F8UM83_9BACT/1-117
E5KL95_9BACT/1-108
G0LXK2_RHILE/1-114
F1CBS2_9ZZZZ/1-131
A9ZRT2_9ARCH/1-258
Q6XH47_9BACT/1-108
A5JFC8_9BACT/1-110
I0KHR5_9RHIZ/1-149
Q19VS5_9BACT/1-139
Q1HIT0_9ZZZZ/1-108
A5JT90_9ZZZZ/1-119
F2WC96_9ZZZZ/1-108
D6BNQ8_9BACT/1-107
E1AGE4_9BACT/1-138
B5VWJ0_SPIMA/1-271
Q8L1P2_9BACT/1-127
Q6QT88_9BACT/1-114
F2WCI9_9ZZZZ/1-115
D3WZG4_9BACT/1-119
D0U9L8_9BACT/1-106
B6ZM57_9BACT/1-112
F2WBS7_9ZZZZ/1-114
B3V888_9ARCH/1-129
E8Z5Q1_9CYAN/1-109
C0M530_9ENTR/1-120
E5GAU2_9BACT/1-132
F1BLK4_9BACT/1-83
F2WBS4_9ZZZZ/1-114
Q4F9D6_9BACT/1-120
G8GV37_9BRAD/1-238
E3P8Z5_9BACT/1-109
G0LXJ5_RHIML/1-105
F8UT28_9BACT/1-120
Q5PYF3_9BACT/1-120
Q84AK3_9BACT/1-123
A9Y1B9_9BACT/1-122
F0V6Q9_9BACT/1-151
A5JTG1_9ZZZZ/1-119
E1UZF3_9BACT/1-111
B2ZE44_9ZZZZ/1-130
D7GNP6_9BACT/1-106
Q6KEX7_METSI/1-146
Q1HIJ4_9ZZZZ/1-108
A6N2U0_9BACT/1-117
D3H5S4_9BACT/1-109
G3AD83_9RHOB/1-114
A7KTN3_MASLA/1-249
A7YHY1_9BACT/1-109
E1UZC2_9BACT/1-107
Q6DQZ0_CLOBE/1-150
Q8RQ43_9BACT/1-109
E9K7M0_9BACT/1-88
Q93C32_9BACT/1-139
Q95AA0_METGY/1-236
Q8KHD4_9ZZZZ/1-128
Q1A3V0_9BACT/1-109
F5AXE0_9PROT/1-108
B6DBI1_9BACT/1-108
Q5IAW8_9BACT/1-108
E3UF47_9BACT/1-107
H2DRH5_9BACT/1-112
D1GHY0_9BACT/1-83
BCHL_RHORT/30-294
F2WC17_9ZZZZ/1-114
Q9AP73_9BACT/1-132
A6MWJ4_9BACT/1-101
A4ZVG2_9DELT/2-120
D8WWZ6_9BACT/1-112
Q5D4C5_9BACT/16-118
F8SPV7_9BACT/1-109
C0IYX3_9BACT/1-122
Q5QKA8_9BACT/1-109
Q19VP8_9BACT/1-107
F4ZXG0_9BACT/1-112
Q8KTL2_BRAEL/1-148
G4XR77_9CYAN/1-82
B6ZLY9_9BACT/1-112
C9E2W1_9ZZZZ/1-130
E9K763_9RHIZ/1-96
A4PD00_9BACT/1-141
H2DRC3_9BACT/1-113
B3GEW1_9BACT/1-125
Q5D3Y2_9BACT/1-117
E9NB16_9BACT/1-109
B6DAS4_9BACT/1-108
H9N9X6_9RHIZ/1-226
Q5DNU1_9CYAN/1-58
B7T1Z8_VAULI/1-271
F4ZXQ3_9BACT/1-113
C1JAE8_9ACTO/1-201
B8XL86_9BACT/1-98
Q8RKN7_9BACT/1-138
Q9FDB6_9RHIZ/1-192
G8B3X3_9BACT/1-99
B3V870_9ZZZZ/1-130
CHLL_LEPTE/1-271
B1A383_RHIML/1-240
F1BLE3_9BACT/1-83
Q1HI92_9ZZZZ/1-109
Q000N4_9BACT/1-106
H0PJG0_9SYNC/26-296
F9U7J7_9GAMM/38-301
I0DFV6_9ZZZZ/1-120
F8SPR2_9BACT/1-108
G1CSK8_9RHIZ/3-257
A4PDD5_9BACT/1-142
F4ZXV9_9BACT/1-110
A4PDH1_9BACT/1-143
Q8VPI6_DESAF/1-109
Q3YDI0_9BACT/1-106
D0UA57_9BACT/1-105
Q4JHF6_9BACT/1-108
F1CAK1_9ZZZZ/1-138
E3UF12_9BACT/1-109
E1AG19_9BACT/1-138
Q5D4H8_9BACT/1-118
C6K4T6_AZOBR/1-119
B4XL93_9BACT/1-108
F8B5Q3_FRADG/2-273
Q0PRD9_9BACT/1-107
D3WZG8_9BACT/1-119
Q84HR3_RHIET/1-130
Q4PS26_9BACT/1-129
B6DML0_9BACT/1-162
G8B431_9BACT/1-99
E6MDY7_9FIRM/2-253
A6UME9_SINMW/5-277
F2WBS8_9ZZZZ/1-114
Q1HI85_9ZZZZ/1-109
D0R8Q7_9BURK/1-190
Q846F0_9BACT/1-109
F2WD24_9ZZZZ/1-109
Q53VG9_9BACT/1-84
B6DAP1_9BACT/1-108
D7GNN7_9BACT/1-106
C0L9N9_9BACT/1-120
H9BJP8_9BACT/1-136
H1ZSR8_9BACT/1-143
C9E9G7_9BACT/1-109
G3K2H6_9ACTO/1-190
Q9MTB7_CUNLA/1-245
E9NB33_9BACT/1-108
D3X2H5_9BACT/1-120
E1AHE2_9BACT/1-139
E6QRM9_9ZZZZ/5-277
B3F7P2_9BACT/1-108
E7N254_9FIRM/2-269
F1CB73_9ZZZZ/1-138
Q2TGD4_9BACT/3-111
H0S7L4_9BRAD/36-300
C4V3L3_9FIRM/2-270
Q19LT8_9BACT/1-120
F1BLY0_9BACT/1-83
Q19M12_9BACT/1-119
E1AGT6_9BACT/1-130
C6ZK54_9BACT/1-120
B6DAF4_9BACT/1-109
F2WD36_9ZZZZ/1-109
Q5QKB0_9BACT/1-109
Q6BA10_9CYAN/1-129
B4XLE9_9BACT/1-108
F5AWM1_9PROT/1-108
Q5MQ55_9CYAN/1-108
D3X192_9BACT/1-121
D0UVE8_9RHIZ/1-110
Q6GYL5_9BACT/1-153
E9NCI4_9BACT/1-109
Q6J4S6_9RHIZ/1-235
F1C9P4_9ZZZZ/1-131
A6MWL8_9NOSO/1-105
D3X394_9BACT/1-120
B6CJD6_9ZZZZ/1-120
Q1A7R4_9BACT/1-109
A0MMP8_9BACT/1-106
NIFH_TOLAT/4-276
A9Y1M4_9BACT/1-122
A0MMT2_9BACT/1-106
O69781_RHIFR/1-185
E1UZB7_9BACT/1-107
F2WCZ0_9ZZZZ/1-108
G3F562_9RHIZ/1-134
D3X0U9_9BACT/1-120
Q1WFW7_9BACT/1-120
D3X565_9RHIZ/1-125
D0U983_9BACT/1-105
F2WCP5_9ZZZZ/1-108
G0LXD1_RHILE/1-99
H8ZY44_9BACT/1-109
F4ZX42_9BACT/1-112
G8IVQ9_PINPU/1-271
Q6SA85_9NOST/1-110
C0JSN2_9BACT/1-129
G2T9D9_RHORU/25-292
G3CQ85_9BACT/1-115
H9C5M2_9BACT/1-81
F4ZYS1_9BACT/1-112
B4XL23_9BACT/1-108
B6S8A1_RHIML/1-159
B6DB21_9BACT/1-108
Q20BA1_9CYAN/1-108
A8Y818_9BURK/1-111
Q000M7_9BACT/1-107
D3X161_9BACT/1-120
E7E0H8_9BACT/1-119
E9NBE6_9BACT/1-109
A5HEL5_9BACT/1-162
B6DAI7_9BACT/1-108
Q6KEX1_METPL/1-146
A9LLL6_9BACT/1-117
B3GEV5_9BACT/1-126
D0QEL5_9BACT/1-92
F1BPU8_9BACT/1-101
NIFH2_RHOCA/3-275
A2I8N4_9ZZZZ/1-107
F2WBP8_9ZZZZ/1-114
A4PD07_9BACT/1-141
G4XRE9_9BACT/1-85
Q9X2P8_9GAMM/1-109
A4Z8Z1_9BACT/1-116
D3X135_9BACT/1-121
A2TC96_9PROT/1-109
G7ZTX0_9BURK/1-135
E7CU06_9BACT/1-121
D7PSR6_9BACT/1-123
A8R5V9_9BACT/1-105
D3X2N9_9BACT/1-120
G1CQX4_9CYAN/1-102
D0R8K8_9BURK/1-190
G0LX82_BRAJP/1-114
D7GNS4_9BACT/1-107
F1CBW7_9ZZZZ/1-138
Q19LZ1_9BACT/1-118
Q27V50_9BACL/1-108
D1LYH7_9RHIZ/1-218
B4XLD1_9BACT/1-108
G4W9B0_9BACT/1-108
C9WM10_9RHIZ/3-238
Q3YF56_9BACT/1-108
F1CAZ1_9ZZZZ/1-136
A9X4U8_9RHIZ/1-185
D3X0E6_9BACT/1-120
Q9EVM8_PSEST/4-158
D0U8L3_9BACT/1-106
B6DAM4_9BACT/1-108
I0DFS3_9ZZZZ/1-121
E9NBZ0_9BACT/1-109
C9E2V9_9ZZZZ/1-129
NIFH_FRASP/2-273
D5RYZ5_CLODI/2-249
E9K753_9RHIZ/1-94
C9E2T8_9ZZZZ/1-128
F1CBK6_9ZZZZ/1-130
Q19W71_9BACT/1-105
F2WD01_9ZZZZ/1-108
B6ZMG5_9BACT/1-112
G8IYL1_9CONI/1-271
E1AH25_9BACT/1-139
C5I0X4_9RHIZ/1-155
E9NBH0_9BACT/1-108
A3FFU7_9BURK/1-157
D3WZL0_9BACT/1-120
F5Y9Q6_TREAZ/2-274
D0ES52_RHIFR/1-179
Q30AS4_9BACT/1-109
D3X370_9BACT/1-120
F8USE2_9BACT/1-121
C0JSM4_9BACT/1-129
CHLL_ADICA/1-271
F2XJT3_9ZZZZ/1-108
B6V583_9ZZZZ/1-121
Q0PUU6_9BACT/1-118
B0FK29_9BACT/1-120
F2WPD9_9BACT/1-138
B6ZLZ1_9BACT/1-112
F6JQB9_9BRAD/1-212
B6DAM6_9BACT/1-108
C7AA20_9BRAD/1-194
G8ITP2_PINSY/1-271
Q3BA42_9RHIZ/1-129
F4ZR22_9BRAD/1-226
F1C9Q6_9ZZZZ/1-130
F1CA38_9ZZZZ/1-129
D7PT56_9BACT/1-124
D3H5J9_9BACT/1-108
Q93DH5_9BACT/1-138
H3JSL1_BRAEL/1-103
B5IM87_9CHRO/29-293
A7U458_9GAMM/2-49
Q0PTY8_9BACT/1-120
B8XL25_9BACT/1-139
A8I4Y4_9BACT/1-130
B3F7J8_9BACT/1-108
I0DFU3_9ZZZZ/1-121
A6N2T3_9BACT/1-79
D3X271_9BACT/1-119
F4ZYJ6_9BACT/1-112
F2WC79_9ZZZZ/1-115
F1CB30_9ZZZZ/1-130
C7FF80_9BURK/1-219
F1CB11_9ZZZZ/1-129
H8ZXW4_9BACT/1-109
E1CGU8_9CONI/1-271
B2ZE52_9ZZZZ/1-141
G9I8A3_9BACT/1-120
B0FK55_9BACT/1-120
Q2L600_9CONI/1-262
NIFH1_MASLA/6-277
A5PI30_9BACT/1-107
Q1HJC5_9BACT/1-110
E1AGS5_9BACT/1-133
G8B383_9BACT/1-91
H7BT26_9CYAN/1-103
C5IG57_9BACT/1-98
Q4F9E8_9BACT/1-121
D5MQG1_9BACT/1-84
F1BMB9_9BACT/1-84
D3X2I9_9BACT/1-118
E1AHI3_9BACT/1-139
F2WCX4_9ZZZZ/1-108
G3K5Y7_9BACT/1-119
C1JAQ2_9ACTO/1-174
C1J7F2_9BRAD/1-242
Q19M41_9BACT/1-119
A2I8U4_9ZZZZ/1-107
Q6KBH2_9BACT/1-119
Q1HI63_9PROT/1-101
D0R8H5_9BURK/1-190
C0JSQ6_9BACT/1-129
E9KJW2_9ZZZZ/1-119
F1CE64_9BRAD/1-230
H9N9W6_9RHIZ/1-226
A2T1F6_9BACT/1-108
H3JSL0_9BRAD/1-103
D2KMV5_9ZZZZ/1-119
A5JV52_9BACT/1-98
Q1A3V4_9BACT/1-109
Q1HIE7_9ZZZZ/1-108
Q20GN7_9NOST/1-108
G0ZEL5_9BRAD/1-245
Q3BA67_9RHIZ/1-129
C1JID6_9BURK/2-158
D0ES60_RHIML/1-179
Q5D483_9BACT/1-117
A2I8T6_9ZZZZ/1-107
C0M529_9PSED/1-120
C0IZ30_9BACT/1-122
E7E0F1_9BACT/1-121
A8VJ11_RHILE/2-244
Q84IY7_9BACT/1-141
A8DC93_9BACT/1-109
C0L9N1_9BACT/1-120
D3X053_9BACT/1-120
F8R0L2_9BACT/1-84
C0L9L7_9BACT/1-120
B4XLH2_9BACT/1-109
G8GCF3_9BACT/1-123
Q5MQ42_9CYAN/1-108
Q9L828_9BACT/1-139
C5IBQ5_9BACT/1-127
Q3YF97_9BACT/1-108
A9Y1G3_9BACT/1-122
F4ZR06_9BRAD/1-226
Q6QT73_9BACT/1-121
A2I8D0_9ZZZZ/1-107
E9K7G7_9RHOO/1-94
G8B3K9_9BACT/1-99
B6V6N1_9CONI/1-167
F4ZXS2_9BACT/1-112
I0GUQ1_SELRU/7-277
Q6XH44_9BACT/1-108
B7ZIJ9_EPHEU/1-270
E3UDT1_9BACT/1-116
E9NBY3_9BACT/1-109
F1CBF3_9ZZZZ/1-138
E1AGE0_9BACT/1-138
Q0PUF6_9BACT/1-117
G4XJB2_9BRAD/1-210
G4X4I5_RHILV/1-136
F1C9C7_9ZZZZ/1-130
D0VP57_9BACT/1-113
Q3LGJ1_9BACT/1-130
Q844Y5_9BACT/1-109
D0R8Q6_9BURK/1-190
Q1HJE7_9BACT/1-109
Q2TG17_9BACT/1-108
G0LXQ1_9RHIZ/1-114
F2WCU7_9ZZZZ/1-108
D0U9B5_9BACT/1-105
H9CH78_9BURK/1-157
Q6JGZ7_9BACT/1-109
F1BMI3_9BACT/1-86
B6ZMQ0_9BACT/1-112
Q9KJ31_9BACT/1-109
B6CJ78_9ZZZZ/1-115
H2DRF1_9BACT/1-113
C8RYM7_9RHOB/33-299
F1CB80_9ZZZZ/1-129
H6SGX8_ALCFA/5-83
D0U8F4_9BACT/1-121
Q5S295_9BACT/1-119
G8B3D3_9BACT/1-91
Q000N2_9BACT/1-106
H1ZSU0_9BACT/1-141
F4ZQY6_BRAJP/1-226
F1CBE5_9ZZZZ/1-128
F1CB56_9ZZZZ/1-130
E1U8H2_9BRAD/1-245
E7E0J5_9BACT/1-120
Q1HIB1_9ZZZZ/1-109
Q4JKK6_9BACT/1-119
Q7WUR0_9BACT/1-109
Q19LX2_9BACT/1-119
Q46G36_METBF/2-272
B6S8A4_RHIML/1-163
E9NC78_9BACT/1-109
E1AH03_9BACT/1-138
Q04030_9NOST/1-108
B6ZMA9_9BACT/1-112
D0U9H4_9BACT/1-105
B6D9Z5_9BACT/1-124
Q2VQZ2_9BURK/1-215
P96149_9CYAN/1-108
F1CBJ0_9ZZZZ/1-128
F4ZXW5_9BACT/1-110
B6ZMC7_9BACT/1-112
B6DAF3_9BACT/1-109
B6DA30_9BACT/1-123
D0QZ87_9ACTO/1-195
D6BNE1_9BACT/1-109
G4XM84_9ZZZZ/1-106
G8B3B9_9BACT/1-104
Q6JVK3_9BACT/1-109
C1DGZ6_AZOVD/4-276
F4ZY68_9BACT/1-112
D7GNQ8_9BACT/1-106
B0L7V4_9CYAN/1-108
B6DB26_9BACT/1-109
A1YTF3_9BACT/1-130
B6RSV2_9NOST/1-108
A9X5C0_9RHIZ/1-185
C9E6L0_9BACT/1-124
Q30AZ3_9BACT/1-108
G9I881_9BACT/1-119
A8IEP4_9CYAN/1-108
E0WMP1_9RHIZ/1-144
Q20AX2_9CYAN/1-108
C0IYC1_9BACT/1-122
Q6TBZ3_9BACT/1-75
G3K5Z4_9BACT/1-118
F1CAX1_9ZZZZ/1-128
C8AUW3_9ACTO/1-84
Q20B53_9CYAN/1-108
C0B5I7_9FIRM/2-254
E3UEW5_9BACT/1-109
Q20GN6_9NOST/1-108
Q1HJK1_9BACT/1-110
G8GCI7_9BACT/1-123
G8GV41_9BRAD/1-235
F4ZXL3_9BACT/1-112
Q846G9_9BACT/1-109
A7YIB2_9BACT/1-111
Q3YDI4_9BACT/1-106
Q0PN21_AZOLI/1-149
Q8VPH7_9BACT/1-109
D7GNS7_9BACT/1-106
F5A9I4_9BRAD/1-229
G4XJC3_9BRAD/1-210
F4LLI6_TREBD/2-273
H9C5Q8_9BACT/1-81
G8B393_9BACT/1-100
B6DAK7_9BACT/1-108
Q8KIH4_9ZZZZ/1-128
F2WCY4_9ZZZZ/1-108
I0E0H8_9RHIZ/1-245
G8EAF2_9RHIZ/1-123
D5I3R2_9ACTO/1-90
D4NY99_9ZZZZ/1-128
G0LXE5_9BRAD/1-114
Q1HIC3_9ZZZZ/1-110
D7PSI7_9BACT/1-124
Q84AI4_9BACT/1-123
Q30AE0_9BACT/1-108
A7KTQ5_MASLA/1-249
E8Z5Q8_9CYAN/1-109
Q8KKL6_9BACT/1-112
E1AGG3_9BACT/1-139
D7PSX9_9BACT/1-123
Q1HJH7_9BACT/1-110
D8WRU1_9CYAN/1-99
D4LJW7_9FIRM/2-214
Q6UTG6_9BACT/1-105
H2DL67_9RHIZ/1-207
D5MQG0_9BACT/1-85
A6N2S6_9BACT/1-94
Q1WM31_9BRAD/1-111
Q5UJ98_9BACT/1-118
H1ZST3_9BACT/1-143
F1CB44_9ZZZZ/1-130
Q5S2A2_9BACT/1-119
A1Y1R6_9BACT/1-109
Q19VU9_9BACT/1-139
Q83YW0_BRAEL/1-261
D0U7U7_9BACT/1-120
Q19LM6_9BACT/1-120
Q0PUH8_9BACT/1-119
E9NCI1_9BACT/1-109
Q9KJ29_9BACT/1-109
B3V856_9ZZZZ/1-137
A2I8C9_9ZZZZ/1-107
Q2V6I2_9NOST/1-107
F2WD32_9ZZZZ/1-109
C1JAE9_9ACTO/1-185
H6U2M1_9RHIZ/1-247
Q3YDR9_9BACT/1-110
C0B5J8_9FIRM/2-251
F5AX02_9GAMM/1-109
Q3LGN1_9BACT/1-130
F8UM67_9BACT/1-119
B6ZM77_9BACT/1-112
B6DAZ1_9BACT/1-108
C9E9K7_9BACT/1-109
O66335_9BACT/1-141
Q3YF09_9BACT/1-109
Q20B12_9CYAN/1-108
Q20BC1_9CYAN/1-108
G9YIY8_9FIRM/12-263
B5AN20_9BACI/1-150
D0R8J5_9BURK/1-190
D1GHZ3_9BACT/1-85
F1BM94_9BACT/1-83
B6DAL6_9BACT/1-108
F5AWS0_9GAMM/1-109
A5JTE1_9ZZZZ/1-121
H6QW19_9NOST/1-104
F1C9X9_9ZZZZ/1-129
Q93DI8_9BACT/1-138
D0QZ86_9ACTO/1-198
Q3YEV0_9BACT/1-109
G3F527_9RHIZ/1-134
Q19WP4_9BACT/1-98
F1CA26_9ZZZZ/1-137
D0EG48_9BACT/1-111
F1C9D3_9ZZZZ/1-130
C0IYS6_9BACT/1-122
Q30AA1_9BACT/1-108
C5IG62_9BACT/1-87
Q19LZ8_9BACT/1-120
Q2L642_9CONI/1-271
G3F568_9RHIZ/1-134
E3I4R2_RHOVT/6-274
D0VP63_9BACT/1-111
F1BLL5_9BACT/1-86
Q19M01_9BACT/1-119
A9Y1E9_9BACT/1-117
H6U282_9ACTO/1-201
Q8RKN8_9BACT/1-138
H8ZXZ9_9BACT/1-109
B6D9U8_9BACT/1-124
C1KA63_9BACT/1-205
Q8KJ96_RHILI/5-277
Q8KZ21_9PROT/37-303
F8USL3_9BACT/1-120
D1G4L4_9ENTR/1-130
E9K7K3_9BACT/1-93
B6DMQ5_9BACT/1-162
Q30AE2_9BACT/1-107
B0L7P6_9CYAN/1-108
B4XKX9_9BACT/1-108
A2I8E6_9ZZZZ/1-107
G4XRD1_9CYAN/1-82
G8B3L2_9BACT/1-99
A0MMN0_9BACT/1-106
A4GUR9_9BACT/1-113
Q83UK5_9BACT/1-123
D7PSS3_9BACT/1-123
E9NBK6_9BACT/1-109
Q8RKR0_9BACT/1-139
Q6XH46_9BACT/1-109
B5TJI4_9ZZZZ/1-122
E3UF70_9BACT/1-109
A7KTN0_MASLA/1-249
Q5IAY0_9BACT/1-109
Q9Z6B2_9PROT/1-109
Q4F9G3_9BACT/1-121
D0UAI1_9BACT/39-82
A6MWM1_9BACT/1-97
C0L9M8_9BACT/1-120
D7PSY3_9BACT/1-123
H2DRC5_9BACT/1-113
G1CQV4_9CYAN/1-106
B6DA13_9BACT/1-123
A0MMN7_9BACT/1-106
D3X3B0_9BACT/1-120
Q1WFZ0_9BACT/1-120
E0YNQ5_9BURK/1-157
O87285_9BACT/1-107
A5JT29_9ZZZZ/1-121
G4XJ81_9BRAD/1-210
G8GCH1_9BACT/1-122
E9K7I7_9RHOO/1-95
F1BLG1_9BACT/1-84
B0L7T3_9CYAN/1-108
Q6U7I0_9BACI/1-107
G0LXE9_9BRAD/1-114
Q5IAW7_9BACT/1-108
A9ZRW6_9ARCH/1-114
D4W2Y5_9FIRM/2-249
C0IYU1_9BACT/1-122
A5JTK7_9ZZZZ/1-120
D0UAB4_9BACT/1-105
F1CAM6_9ZZZZ/1-128
E3UDU8_9BACT/1-115
Q5D3N0_9BACT/1-118
E1AFZ6_9BACT/1-139
A9ZRW4_9ARCH/1-113
Q6T462_9BACT/1-88
G8EAG0_9MICC/1-123
Q3YEJ7_9BACT/1-108
B0L878_9BACT/1-109
B6DMU1_9BACT/1-163
C0M531_9GAMM/1-120
Q4PRZ9_9BACT/1-52
Q93C01_9BACT/1-137
H2CNZ1_9ACTO/1-199
A1Y1M6_9BACT/1-109
Q0PU99_9BACT/1-120
F1BLH1_9BACT/1-83
Q3LGV5_9BACT/1-125
D6BNI9_9BACT/1-108
F1CBK7_9ZZZZ/1-130
D1LZQ1_9BACT/1-155
A2T9S4_9BRAD/1-234
H2EZV8_MASLA/1-105
Q4FAS2_9BACT/1-120
E8Z5G9_9CYAN/1-109
Q6KBS3_9BACT/1-118
A2I8C5_9ZZZZ/1-106
D0QZ77_9ACTO/1-186
E0YNS3_9BURK/1-157
A5PHU7_9BACT/1-107
A2I8R5_9ZZZZ/1-106
O87432_9BACT/1-108
Q9FDB7_9RHIZ/1-192
E0Z1E2_9BACT/1-139
D3X1U7_9BACT/1-119
F1C9T0_9ZZZZ/1-129
D3X2E9_9BACT/1-120
Q19M63_9BACT/1-121
E9K7L9_9BACT/1-93
B0L7U2_9CYAN/1-108
Q932Y3_9BACT/1-138
A4YYZ1_BRASO/5-277
Q19WD3_9BACT/1-100
G3M1D5_9RHIZ/1-260
Q6GUM4_9BACT/1-152
H9C5L4_9BACT/1-81
A0MMN8_9BACT/1-106
H1ZSR3_9BACT/1-143
D5MQL4_9BACT/1-84
A6MWP8_9CYAN/1-106
Q27V43_9ENTR/1-93
D0U7X6_9BACT/1-120
E1AGI2_9BACT/1-139
Q8KIF4_9ZZZZ/1-139
Q8RKP3_9BACT/1-139
F1CBA4_9ZZZZ/1-128
Q3YEU4_9BACT/1-109
F1CB24_9ZZZZ/1-127
C7DP90_9RHIZ/1-269
G9CBR1_9BACT/1-67
Q20B49_9CYAN/1-108
D7PT75_9BACT/1-123
A8IEM9_9PROT/1-109
B7ZGH2_9DELT/1-90
G0LXE8_9RHIZ/1-114
Q9Z697_9PROT/1-109
A5PHU9_9BACT/1-107
Q84IY9_9BACT/1-141
A6MWJ8_9BACT/1-101
Q19WK0_9BACT/1-101
Q6YK74_9BACT/1-109
F2WC72_9ZZZZ/1-114
Q20B45_9CYAN/1-109
B6DBA3_9BACT/1-108
Q6GYL9_9BACT/1-153
D4NY98_9ZZZZ/1-130
A5PHZ6_9BACT/1-107
H6U3P3_RHIET/1-137
E3T2X2_EQUAR/1-271
A2I8P6_9ZZZZ/1-107
Q8KII6_9ZZZZ/1-128
Q1HJJ0_9BACT/1-110
D7GNN6_9BACT/1-106
E1AGA0_9BACT/1-138
H6U3P4_9RHIZ/1-137
E1AGH4_9BACT/1-139
Q19WT4_9BACT/1-125
Q3YDV5_9BACT/1-113
B6RSW0_9BACT/1-108
B6DAC8_9BACT/1-109
Q0KJ20_KLEPN/13-120
F8J462_9BURK/1-132
F7S7V6_9PROT/25-292
A6N2R6_9CYAN/1-106
Q6YK72_9BACT/1-109
F1C9G7_9ZZZZ/1-129
F1BMA5_9BACT/1-84
D3JXU4_9BACL/1-92
D6BNN6_9BACT/1-109
Q19VR9_9BACT/1-90
F8J467_9BURK/1-128
D3X0D9_9BACT/1-121
Q6T480_9BACT/1-88
F1C9D6_9ZZZZ/1-130
F2WPD0_9BACT/1-141
F2WCL2_9ZZZZ/1-114
Q3YDP8_9BACT/1-111
Q0Q7S7_RHIFR/1-261
B8XLB0_9BACT/1-124
D8WWY0_9BACT/1-112
C0IYU3_9BACT/1-122
F4ZQZ0_BRAEL/1-226
O65953_9RHIZ/1-185
F1C9U6_9ZZZZ/1-135
E9NBH7_9BACT/1-109
Q5IAX8_9BACT/1-109
A9Y1K8_9BACT/1-121
Q30AC2_9BACT/1-108
E1AG55_9BACT/1-139
A9ZRX2_9ARCH/1-113
F1CBI4_9ZZZZ/1-130
A8CSI0_9BRAD/1-236
D3X2T6_9BACT/1-120
Q8TJ93_METAC/2-272
D3X378_9BACT/1-120
E3UDW6_9BACT/1-114
B0L7N0_9CYAN/1-108
CHLL_CHLPR/1-271
G8IZG2_PINLE/1-271
NIFH1_METTH/3-275
B6DMZ8_9BACT/1-162
D0EG41_9BACT/1-111
F1BLC1_9BACT/1-83
Q0QKG6_9SYNE/30-295
Q30B51_9BACT/1-108
Q846M7_9BACT/1-109
A8Y814_9BURK/1-112
A6MWI5_9BACT/1-105
A7YH95_9BACT/1-111
E1AHH0_9BACT/1-139
NIFH_ERWCT/4-276
E9NCC3_9BACT/1-108
Q3LGH8_9BACT/1-130
B0L7S8_9CYAN/1-108
D3X2L6_9BACT/1-120
Q70X76_BURVI/2-138
Q19LL6_9BACT/1-120
Q6Y1G1_9BACT/2-119
Q30AT2_9BACT/1-109
Q4H4C0_PSESA/1-141
F2WD76_9ZZZZ/1-108
Q5IAT5_9BACT/1-109
F8SPV5_9BACT/1-109
Q6JVK8_9BACT/1-109
B3F7T4_9BACT/1-109
E1AGG6_9BACT/1-139
B6DA19_9BACT/1-124
O66348_9BACT/1-142
B6ZMB7_9BACT/1-112
D0EG08_9BACT/1-94
D0R8I2_9BURK/1-190
F1C9W9_9ZZZZ/1-129
D7PSV1_9BACT/1-123
Q1WG08_9BACT/1-120
A7YH85_9BACT/1-111
B0FK85_9BACT/1-120
B6ZM74_9BACT/1-113
E9K7E5_9BACT/1-93
G1CQX0_9CYAN/1-97
Q846H3_9BACT/1-108
D0EG46_9BACT/1-111
G8GCF2_9BACT/1-123
NIFH_PELPB/2-274
E1AGP6_9BACT/1-139
D7PPQ4_9ACTO/1-198
G0ZEK9_9BRAD/1-245
D2JVJ2_9BACT/1-118
A9X5C9_9RHIZ/1-185
O66337_9BACT/1-143
Q20AY4_9CYAN/1-108
Q93BZ8_9BACT/1-138
Q6GYK5_9BACT/1-153
F1CB38_9ZZZZ/1-128
G0LXH9_9BRAD/1-105
Q1HJB6_9BACT/1-109
E1AFZ3_9BACT/1-139
B8XL24_9BACT/1-137
B6DAX4_9BACT/1-108
Q20AY9_9CYAN/1-109
C7AA17_9BRAD/1-196
E9NC75_9BACT/1-109
B4YXY5_BRAJP/1-230
F4ZYB2_9BACT/1-112
C1JAK3_9ACTO/1-174
B4XLC4_9BACT/1-109
D0QZ76_9ACTO/1-194
A9Y181_9BACT/1-120
B6DAI0_9BACT/1-108
Q8KTK8_9RHIZ/1-148
NIFH_SYNJA/2-273
Q19WS4_9BACT/1-127
Q1HII7_9ZZZZ/1-108
B4XKG8_9BACT/1-108
A7KGH6_9CYAN/1-108
G4XM17_9ZZZZ/1-106
Q3YF39_9BACT/1-109
Q3YEW6_9BACT/1-108
E3UEW6_9BACT/1-109
Q0PU75_9BACT/1-117
B6A0V3_RHILW/5-61
D0UA33_9BACT/1-105
Q30AX6_9BACT/1-108
Q56536_9BACT/1-116
D2KMV3_9ZZZZ/1-119
Q6ULF9_KLEVA/1-111
Q1A412_9BACT/1-109
G4E5B2_9GAMM/17-284
E1AGQ8_9BACT/1-135
Q19VX4_9BACT/1-139
F8J469_CUPTR/1-138
E9L4B2_9BACT/1-112
Q8KHU6_9BACT/1-112
B6DAQ7_9BACT/1-109
A4GUU4_9BACT/1-113
D5MQL9_9BACT/1-84
F2WCG3_9ZZZZ/1-115
A9Y177_9BACT/1-103
G3F576_9RHIZ/1-134
D0U8X8_9BACT/1-105
F8UM91_9BACT/1-117
F2WBU5_9ZZZZ/1-114
F8USJ3_9BACT/1-120
F1CAJ6_9ZZZZ/1-130
A9ZRV9_9ARCH/1-111
B6ZM04_9BACT/1-112
C9E9I9_9BACT/1-109
E8Z5R2_9CYAN/1-109
A9LLP6_9BACT/1-118
B8R532_FRASC/1-181
Q589G8_9BACT/1-131
B5TJI3_9ZZZZ/1-122
Q50L34_9BACT/1-84
Q844Y0_9BACT/1-109
E1AG82_9BACT/1-139
B2MW04_9BACT/1-121
E9NBM2_9BACT/1-109
Q30AT6_9BACT/1-109
A1YTD9_9BACT/1-130
D6BNE5_9BACT/1-108
E1AG23_9BACT/1-138
A7YH73_9BACT/1-109
B3GER0_9BACT/1-125
F8SPR3_9BACT/1-109
F1C9Y8_9ZZZZ/1-131
E1UZ84_9BACT/1-108
B3VBM2_9ZZZZ/2-111
O68507_9BACT/1-109
Q93DI1_9BACT/1-138
H9BG28_9BACT/1-128
Q8G950_9RHIZ/1-123
F2WCU5_9ZZZZ/1-108
F1CBJ2_9ZZZZ/1-130
E7E138_9BACT/1-120
Q6YK47_9BACT/1-109
E3UDR9_9BACT/1-114
Q19PT9_9BACT/1-89
Q3YET7_9BACT/1-108
G9CBP4_9BACT/1-67
D1LZT4_9BACT/1-155
I0DFP5_9ZZZZ/1-121
A6MWL3_9NOSO/1-105
G0LX80_RHILE/1-114
B5KN41_9BACT/1-149
A8WAB5_9BACI/1-150
Q3YDQ4_9BACT/1-110
D4NY85_9ZZZZ/1-129
G0LXF8_9BRAD/1-114
Q19WP1_9BACT/1-98
E9NBF5_9BACT/1-108
Q3LGJ9_9BACT/1-129
H2CNV0_9ACTO/1-199
A2I8L2_9ZZZZ/1-106
Q4JKI2_9BACT/1-120
D0R8I8_9BURK/1-190
Q8RP91_9NOST/1-99
E5KL62_9BACT/1-109
Q93U05_9BACT/1-108
CHLL_SYNY3/3-273
E9NCJ5_9BACT/1-108
C9DSJ5_9ZZZZ/1-107
A2I8Q3_9ZZZZ/1-47
Q9MTA2_SCIVE/1-245
C0KIX9_9BACT/1-135
F1CAA7_9ZZZZ/1-129
D1LYH2_9RHIZ/1-218
Q30B27_9BACT/1-107
A9Y1T9_9BACT/1-122
Q19VU2_9BACT/1-139
G9CBQ2_9BACT/1-58
B6D9M5_9BACT/1-124
F0K3R4_CLOAE/2-272
B3V8B3_9ZZZZ/1-137
G8B3A7_9BACT/1-100
B4XKP3_9BACT/1-108
BCHL_PELPB/3-275
Q5S2A7_9BACT/1-119
Q30AN3_9BACT/1-108
E1AGM9_9BACT/1-139
C1JAG9_9ACTO/1-174
A4ZVF9_9PROT/1-115
C0JST5_9BACT/1-130
Q5D3M9_9BACT/1-117
G8B3P8_9BACT/1-99
B9W031_9RHIZ/1-185
E1RF93_METP4/2-272
Q58LZ6_9ZZZZ/1-130
B6DNL1_9BACT/1-162
Q3YEZ4_9BACT/1-108
Q5YK74_BRAJP/1-120
A3F705_9RHIZ/1-187
A9Y1F4_9BACT/1-122
Q3YDG8_9BACT/1-111
A1YTE8_9BACT/1-130
A0MMP7_9BACT/1-106
D9J227_9BACT/1-100
B6D9Q2_9BACT/1-124
D0U9A0_9BACT/1-104
B3VQJ8_9BACT/1-119
Q8KIG9_9ZZZZ/1-128
A4PDR4_9BACT/1-113
D0R8K6_9BURK/1-190
E9NAU3_9ZZZZ/1-120
C9E9K8_9BACT/1-109
Q1HIR2_9ZZZZ/1-109
G1WLL5_9FIRM/2-250
B5TJC5_9ZZZZ/1-115
Q1HI74_9ZZZZ/1-109
A4PDR9_9BACT/1-113
A9CRH3_9BRAD/1-136
C9E6L6_9BACT/1-122
A6UWY8_META3/11-283
B4XKS2_9BACT/1-109
F1CAK8_9ZZZZ/1-128
Q30AV6_9BACT/1-108
Q9X2R8_9GAMM/1-109
A9LIN6_9ARCH/1-111
F5CL12_9PROT/1-112
Q6UBM6_9BACL/1-102
Q5D4I9_9BACT/17-117
Q19LQ6_9BACT/1-119
F2WBY3_9ZZZZ/1-115
F1CA95_9ZZZZ/1-133
D3X078_9BACT/1-121
E1AHG7_9BACT/1-139
Q5PYF6_9BACT/1-120
O31262_9RHOO/1-136
F8UTB7_9BACT/1-119
F1CAI2_9ZZZZ/1-128
C9DSG8_9ZZZZ/1-107
G4WY15_9RHIZ/2-102
Q19LU3_9BACT/1-120
D0U9E2_9BACT/1-106
F2WBM8_9ZZZZ/1-115
Q5IAZ6_9BACT/1-108
A3FFU8_9BURK/1-157
A0A9N4_9CLOT/1-127
A9YWK6_9BACT/1-124
E3UDV9_9BACT/1-114
Q19LP4_9BACT/1-119
A2I8L4_9ZZZZ/1-107
D0EG57_9BACT/1-92
O66368_9BACT/1-141
B0L888_9CYAN/1-108
D3Y4V8_BRAJP/1-233
D0UB63_9BACT/1-106
H8ZY55_9BACT/1-109
D0UAH0_9BACT/1-106
B4XL75_9BACT/1-109
F1CC06_9ZZZZ/1-129
Q83U34_METCP/1-149
A0MMR0_9BACT/1-106
D3JXT7_9BACL/1-108
H9CH80_9BURK/1-157
Q4JHF7_9BACT/1-108
Q8L1P0_9BACT/1-126
Q8KII1_9ZZZZ/1-130
Q5PYE0_9BACT/1-119
G0LXA7_9BRAD/1-114
H6VQP5_9BACT/1-114
F1BMJ8_9BACT/1-82
Q93BZ9_9BACT/1-138
E9NBE5_9BACT/1-109
A4Z902_9BACT/1-116
Q30A98_9BACT/1-108
E1JU20_DESFR/2-274
F1JUK4_9ACTO/1-180
Q4U0D6_9RHIZ/1-124
C0CJK1_9FIRM/2-253
F8URR7_9BACT/1-120
Q19W81_9BACT/1-99
E0YNT0_9BURK/1-157
D3X0Z4_9BACT/1-119
Q5D434_9BACT/2-118
Q6KBK3_9BACT/1-119
F6L711_9CYAN/1-106
F1C9N0_9ZZZZ/1-133
A5HEJ3_9BACT/1-165
B4XKK0_9BACT/1-108
B3QXX1_CHLT3/2-274
B6ZMD0_9BACT/1-112
F1CAU3_9ZZZZ/1-136
A6MWN7_9NOSO/1-79
G4XJ92_9BRAD/1-210
Q3YEW0_9BACT/1-108
Q0PMC7_9BACT/1-108
D0UAC9_9BACT/1-105
A6P7L3_9RHIZ/1-106
E8Z5N5_9CYAN/1-109
Q2TG61_9BACT/1-109
Q5D3Q6_9BACT/1-118
B0L7L1_9CYAN/1-108
H1ZSQ8_9BACT/1-141
F2WCD1_9ZZZZ/1-113
E3UET6_9BACT/1-109
Q6BA01_9CYAN/1-129
G8B409_9BACT/1-99
A6MWN6_9BACT/1-101
Q93C34_9BACT/1-139
E7AY61_9BACT/1-121
Q5QKB4_9BACT/1-109
H2CP22_9ACTO/1-185
D4NY92_9ZZZZ/1-130
E1AHJ4_9BACT/1-138
E7CTV0_9BACT/1-121
D6BNL1_9BACT/1-109
A5ZMT7_9FIRM/2-251
Q0PUD2_9BACT/1-119
E3IT36_DESVR/2-275
Q30B36_9BACT/1-108
G9CBQ7_9BACT/1-68
Q5IAZ9_9BACT/1-108
D0U9L1_9BACT/1-105
A5Y522_9BACT/1-107
Q8RKS6_9BACT/1-139
C8AVA7_9ACTO/1-84
Q5D446_9BACT/1-117
A7YIC0_9BACT/1-110
G0LX94_BRAJP/1-113
Q8RKN3_9BACT/1-138
B1PZ32_9RHIZ/4-274
A9Y1E8_9BACT/1-98
F8USK1_9BACT/1-120
E1U8H3_9BRAD/1-245
Q0PUN3_9BACT/1-120
B8XL98_9BACT/1-139
MRP_HELPJ/98-162
Q5QKE1_9BACT/1-108
E3UET7_9BACT/1-109
Q9AP75_9BACT/1-132
B1Q6E9_CLOBO/2-249
F1CAH4_9ZZZZ/1-127
Q19PU3_9BACT/1-89
Q8RKP0_9BACT/1-138
D0UAD3_9BACT/1-105
NIFH2_PAEDU/6-275
B6DBA0_9BACT/1-111
F1CAD5_9ZZZZ/1-130
A0B8D6_METTP/5-264
Q93DJ3_9BACT/1-138
F1C9R1_9ZZZZ/1-134
D0UBA5_9BACT/1-106
G0LXD3_9RHIZ/1-114
F1CAZ8_9ZZZZ/1-130
Q30AE9_9BACT/1-108
F2WBF1_9ZZZZ/1-114
F4ZXY3_9BACT/1-110
Q3YDS9_9BACT/1-112
H3JSJ9_9BRAD/1-103
E3UEX9_9BACT/1-109
O65957_SINSA/1-185
F2AC86_RHIET/5-277
E9NRB7_BURCE/1-121
F1JXM4_9BACT/1-105
Q0PTY4_9BACT/1-119
A6MWR2_9BACT/1-101
Q5U8S7_9RHIZ/1-106
E7CU00_9BACT/1-121
C9DSI0_9ZZZZ/1-107
A2I8F0_9ZZZZ/1-107
A4GUT4_9BACT/1-112
B6DB98_9BACT/1-109
B6DBJ2_9BACT/1-108
D0UB29_9BACT/1-105
Q589N2_9BACT/1-131
Q3LA60_METPL/1-110
G3AD79_9PSED/1-115
B6DBF9_9BACT/1-108
F1CBK8_9ZZZZ/1-129
Q30AB9_9BACT/1-108
A5PHU8_9BACT/1-107
C7QXK8_CYAP0/3-273
D6NU85_9BACT/1-121
F5AWT1_9GAMM/1-109
B3VSQ2_9BACT/1-120
F1CEC8_9BRAD/1-236
I0DFS1_9ZZZZ/1-121
G8B3P6_9BACT/1-99
D4NY89_9ZZZZ/1-130
Q5D400_9BACT/1-118
D1GHU9_9CYAN/1-82
B3V855_9ZZZZ/1-138
F1CBI6_9ZZZZ/1-130
F2WD11_9ZZZZ/1-109
B6DA04_9BACT/1-124
Q589M7_9BACT/1-131
F2WBY1_9ZZZZ/1-114
Q1HJQ8_9BACT/1-109
A7YI23_9BACT/1-108
D0U7V8_9BACT/1-121
A4EG66_9RHOB/37-303
D3H5R3_9BACT/1-109
C9DRU3_9BACT/1-73
D3X2F2_9BACT/1-120
C9DSJ3_9ZZZZ/1-107
Q6KBI2_9BACT/1-119
F2WCP9_9ZZZZ/1-108
G8B406_9BACT/1-100
O66359_9BACT/1-141
E1AH37_9BACT/1-130
Q8KKP1_9BACT/1-112
Q3YEM2_9BACT/1-109
Q3LGQ4_9BACT/1-128
D2KAZ5_9BACT/1-108
E7CTY0_9BACT/1-121
D3X336_9BACT/1-119
O66353_9BACT/1-142
Q1HIH2_9ZZZZ/1-108
G8B3J7_9BACT/1-100
F2WCG6_9ZZZZ/1-115
O66325_9BACT/1-143
Q56492_9BACT/1-141
A6MWP5_9CYAN/1-105
E9L4D6_9BACT/1-112
F1CA36_9ZZZZ/1-137
Q1HJF4_9BACT/1-109
E9NCG6_9BACT/1-109
G3CLN7_9BURK/1-268
B6V5F3_9ZZZZ/1-121
F1BLG4_9BACT/1-86
E0X794_9NOST/1-99
E1UZ80_9BACT/1-108
E9NBN2_9BACT/1-109
C3U630_9BACT/1-117
Q6YK45_9BACT/1-109
D5MQF8_9BACT/1-84
F1CB35_9ZZZZ/1-138
F1CAA9_9ZZZZ/1-130
G3F539_9RHIZ/1-134
Q93C05_9BACT/1-138
C5HIB2_9SPHN/1-121
D3X1B6_9BACT/1-120
C7BUU7_9RHIZ/1-239
A7YH29_9BACT/1-109
B3VQK6_9BACT/1-106
Q84AI2_9BACT/1-124
C0JST1_9BACT/1-124
H9C5P7_9BACT/1-81
D0U9F6_9BACT/1-105
Q9MTA8_THUDO/1-245
B8XLD0_9BACT/1-139
Q6XH16_9BACT/1-109
Q6XH36_9BACT/1-109
Q93DT4_METTR/1-120
Q0PUJ4_9BACT/1-120
A3VXY0_9RHOB/36-302
H6VQP2_9BACT/1-114
E1AGB6_9BACT/1-139
B6DAH5_9BACT/1-109
B5TJI2_9ZZZZ/1-122
C0IYM1_9BACT/1-123
C6G468_9BRAD/1-239
Q30AG0_9BACT/1-108
Q19VT4_9BACT/1-130
B4XLH5_9BACT/1-108
D0U961_9BACT/1-105
O08239_9CYAN/1-108
G4XM22_9ZZZZ/1-106
A9CRE7_9BRAD/1-136
A7YH39_9BACT/1-110
G4XM20_9ZZZZ/1-106
G3F536_9RHIZ/1-134
H1PV20_9FUSO/5-253
Q4JKM7_9BACT/1-120
B6DAK6_9BACT/1-108
H1ZSR4_9BACT/1-143
F4ZXD7_9BACT/1-111
D7RGT8_9RHIZ/1-236
Q24QR5_DESHY/2-251
A4PDF3_9BACT/1-141
Q5D3N2_9BACT/1-117
Q2TG52_9BACT/1-108
D9I4E3_9ZZZZ/1-108
Q9X2S1_9GAMM/1-109
G0LX16_RHILE/1-114
Q6TC14_9BACT/1-78
B8XKX4_9BACT/1-139
B6ZLY7_9BACT/1-113
G6FLG6_9EURY/2-270
Q93DI5_9BACT/1-138
H9BG34_9BACT/1-128
A5A6Q6_9BRAD/1-141
F8SPR5_9BACT/1-109
O70059_9BACT/1-142
B4YFC0_9BACT/1-150
Q93C35_9BACT/1-139
F1BM97_9BACT/1-86
E5KL88_9BACT/1-108
Q3YFA4_9BACT/1-109
B6EBQ0_9RHIZ/1-155
Q83TG7_9BACT/1-108
Q932W8_9BACT/1-138
G9I888_9BACT/1-130
F2X2A3_9PROT/1-133
NIFH1_METTL/11-283
Q19MR2_9ZZZZ/1-109
H6VQP7_9BACT/1-114
G3F577_9RHIZ/1-134
D3R044_CLOB3/2-263
C0JST9_9BACT/1-125
Q19WR2_9BACT/1-123
Q3YFC7_9BACT/1-108
Q20GN3_9NOST/1-108
C1KA66_9BACT/1-205
F1C9Y1_9ZZZZ/1-132
B1VK88_9RHIZ/1-94
Q3LGM8_9BACT/1-131
D0U8J4_9BACT/1-108
F2WBC6_9ZZZZ/1-113
F8USZ0_9BACT/1-120
Q3YF16_9BACT/1-108
B6DAX6_9BACT/1-108
E3UDM6_9BACT/1-116
Q4F9G9_9BACT/1-121
F1CBC6_9ZZZZ/1-137
F8UT12_9BACT/1-119
A6MWG4_9NOSO/1-89
E3UF78_9BACT/1-109
F5AX65_9NOST/1-108
D0UAE5_9BACT/1-105
E6Y7E9_9BACT/1-121
Q6XH75_9BACT/1-109
F1C9K3_9ZZZZ/1-128
F4ZYE8_9BACT/1-112
Q19LL9_9BACT/1-119
Q0PIY7_9BACT/1-77
B6RSP4_9BACT/1-109
C7DP54_9RHIZ/1-254
Q8KKL5_9BACT/1-112
F1CB13_9ZZZZ/1-134
A7KTP4_MASLA/1-249
Q45RL8_9BACT/1-108
D3WZG0_9BACT/1-119
B4XKL4_9BACT/1-108
Q20BA3_9CYAN/1-108
A5JT25_9ZZZZ/1-121
F1C9T7_9ZZZZ/1-136
B6V548_9ZZZZ/1-121
A6MWS3_9BACT/1-63
F8USU1_9BACT/1-119
Q93BZ7_9BACT/1-139
D3X2S0_9BACT/1-120
NIFH_PLEBO/7-278
H8ZXY8_9BACT/1-109
F1JUI8_9ACTO/1-180
H2EZV4_9CYAN/1-106
Q846E8_9BACT/1-109
B5KN19_9BACT/1-149
D1G4L1_9ENTR/1-130
Q2TG06_9BACT/1-108
Q5D3Z2_9BACT/1-118
Q9L859_9BACT/1-138
Q30A90_9BACT/1-108
D3X2L7_9BACT/1-120
Q30B53_9BACT/1-108
F1CAE5_9ZZZZ/1-127
F6L703_9CYAN/43-152
B4XKW3_9BACT/1-108
B3GMU7_9BACT/1-111
E9NCN2_9BACT/1-108
E9NC08_9BACT/1-109
F1BPU6_9BACT/1-103
Q0PTL7_9BACT/1-119
F1CBM5_9ZZZZ/1-131
D3WZF4_9BACT/1-121
F8DSC5_ZYMMA/5-277
D0R8G0_9BURK/1-190
A7YI61_9BACT/1-110
F4ZYI4_9BACT/1-112
F8USR7_9BACT/1-120
E0MPY1_9RHOB/41-304
C4P250_HERSE/2-93
Q4H4B8_9BURK/1-138
F1CAJ0_9ZZZZ/1-128
B6D9Y8_9BACT/1-124
F1BM12_9BACT/1-84
Q8KIF2_9ZZZZ/1-128
F1CAY2_9ZZZZ/1-128
D0UB40_9BACT/1-106
A8CSH1_9BRAD/1-236
G8IWR5_PINPI/1-271
F1CB05_9ZZZZ/1-129
G4XM90_9ZZZZ/1-106
Q0PTM4_9BACT/1-120
NIFH2_AZOCH/4-276
I0DFN8_9ZZZZ/1-121
D3X036_9BACT/1-121
A1Y1M2_9BACT/1-109
G8GV40_9BRAD/1-236
C0IYJ1_9BACT/1-121
Q20B78_9CYAN/1-108
Q4F9F5_9BACT/1-121
E1AH72_9BACT/1-139
Q20B73_9CYAN/1-108
Q2QI18_HERSE/5-158
D0VUQ9_9BACT/1-119
G0LXM0_RHILE/1-114
Q6T468_9BACT/1-88
D3X082_9BACT/1-121
Q8VPH8_9BACT/1-109
F1C9C4_9ZZZZ/1-138
F4ZY57_9BACT/1-106
B3GET1_9BACT/1-126
B0L889_9CYAN/1-108
B8XL90_9BACT/1-138
Q0PUP0_9BACT/1-118
D1LZS6_9BACT/1-155
Q19AR4_9CYAN/1-103
D7GNP8_9BACT/1-106
C0JSU4_9BACT/1-130
G4XM25_9ZZZZ/1-106
A5JV54_9BACT/1-98
G3F554_9RHIZ/1-134
E9NCK0_9BACT/1-108
G3F550_9RHIZ/1-134
Q6XH45_9BACT/1-109
E7E0T4_9BACT/1-132
Q1A403_9BACT/1-109
Q5DP34_9NOST/1-58
F1BLZ7_9BACT/1-82
D3X1Y1_9BACT/1-119
CHLL_PROM1/30-295
D0UFF2_9RHIZ/1-112
B0FK58_9BACT/1-121
C7EU45_BRAJP/1-153
F1CBN6_9ZZZZ/1-137
Q56552_9BACT/1-116
O54032_PAEMA/51-101
A5Y5D2_9BACT/1-101
B6CJ83_9ZZZZ/1-96
D0U9J2_9BACT/1-105
D2KAX6_9BACT/1-108
F1CAX0_9ZZZZ/1-137
Q19M45_9BACT/1-120
D0U9G3_9BACT/1-106
B6DAL8_9BACT/1-108
F0V6Q0_9BACT/2-151
A2I8R4_9ZZZZ/1-106
A0MMS3_9BACT/1-106
D0EG44_9BACT/1-111
D3H5M6_9BACT/1-109
O66294_9BACT/1-143
Q3YFC2_9BACT/1-108
D0QEM3_9BACT/1-79
G9BRN3_9RHIZ/1-156
Q19VS0_9BACT/1-103
E8Z5M5_9CYAN/1-109
D3X114_9BACT/1-121
C0JSM3_9BACT/1-128
G8B3C4_9BACT/1-102
F2WBH8_9ZZZZ/1-114
D6Q1L4_9RHIZ/1-237
G8EWU8_9RHIZ/1-127
Q9X2R4_9GAMM/1-109
F2WCH6_9ZZZZ/1-114
B5TJI1_9ZZZZ/1-122
Q5Q0V0_9BACT/1-109
Q5QKD3_9BACT/1-109
E3UDP4_9BACT/1-116
E7E0E5_9BACT/1-120
Q6JVK5_9BACT/1-109
E0Z1F1_9BACT/1-138
E7E142_9BACT/1-120
Q531D6_9BACT/1-117
A2I8U1_9ZZZZ/1-107
A5JT95_9ZZZZ/1-120
F1CA49_9ZZZZ/1-130
F4ZY20_9BACT/1-110
Q0E7K9_9MICO/1-112
A1Y1N2_9BACT/1-109
A8DCA7_9BACT/1-109
Q9RQG5_RHIET/1-185
B6D9X5_9BACT/1-123
F1JXP8_9BACT/1-105
E3UF16_9BACT/1-109
A6MWF8_9BACT/1-104
D0R8D5_9BURK/1-190
D3X1T0_9BACT/1-119
E8Z5N8_9CYAN/1-109
A7KGH5_9CYAN/1-108
D0UFF4_9RHIZ/1-112
Q9L853_9BACT/1-139
Q1WFX0_9BACT/1-120
B0L874_9BACT/1-109
A8CSL0_9BRAD/1-236
A9A8E7_METM6/2-285
A6UWC8_META3/3-273
B6V599_9ZZZZ/1-121
Q9LAI5_VIBCI/4-229
A1Y1M0_THETI/1-109
D0U8S0_9BACT/1-106
A9Y1I0_9BACT/1-122
E7E0V4_9BACT/1-121
G8EAF1_9SPHN/1-123
D3X1H0_9BACT/1-120
F1CBA7_9ZZZZ/1-129
Q19W27_9BACT/1-123
F1C9S2_9ZZZZ/1-136
G4E2Z8_9GAMM/4-276
A4GUS0_9BACT/1-111
D6BNP4_9BACT/1-109
Q3YF15_9BACT/1-109
Q93C00_9BACT/1-139
Q19M66_9BACT/1-121
B3F7J7_9BACT/1-108
Q1HIL3_9ZZZZ/1-108
BCHL_PROA2/3-274
Q8GM32_9BURK/1-130
A5HEP0_9BACT/1-162
A5Y5B8_9BACT/1-99
D0U9K8_9BACT/1-106
Q5Q0V5_9BACT/1-109
H2CP01_9ACTO/1-111
Q846M6_9BACT/1-109
A8IEK0_9CYAN/1-108
Q19AR9_9CYAN/1-103
F1CB89_9ZZZZ/1-130
D1LZU5_9BACT/1-155
C5HIA8_9SPHN/1-119
Q19W78_9BACT/1-101
Q0QD51_9BACT/1-101
Q6XH87_9BACT/1-109
Q3L102_9BACT/1-110
A3F4P1_ECTVA/1-150
A6MWP1_9CYAN/1-101
D2KZV2_9PROT/1-188
Q19VT9_9BACT/1-139
B5AN19_9BACI/1-150
D3X3G7_9BACT/1-120
B9X242_9BACL/3-275
Q56532_9BACT/1-116
E3UDN6_9BACT/1-116
D3X2H9_9BACT/1-120
H2EZV3_9CYAN/1-91
E9NCH9_9BACT/1-109
E3UDT9_9BACT/1-115
Q1HJC7_9BACT/1-109
F8UM78_9BACT/1-119
A4PDI4_9BACT/1-141
C5I0X9_9RHIZ/1-155
F2WCB3_9ZZZZ/1-114
F2WC33_9ZZZZ/1-115
B4XLH3_9BACT/1-109
H9A8P0_9ZZZZ/1-130
Q84AJ4_9BACT/1-123
D0EG15_9BACT/1-115
Q0PUE7_9BACT/1-120
E3UDV6_9BACT/1-114
C5IBR2_9BACT/1-128
B9KK02_RHOSK/41-308
F1BLG0_9BACT/1-84
D3X2B2_9BACT/1-120
A0ZAW0_NODSP/1-120
D3H5L1_9BACT/1-108
E1UZC3_9BACT/1-111
Q5QKA5_9BACT/1-109
Q9L824_9BACT/1-139
F1CB60_9ZZZZ/1-129
D3X298_9BACT/1-119
F2WCV7_9ZZZZ/1-108
A9Y1M6_9BACT/1-122
B9V314_MASLA/1-145
Q93BZ3_9BACT/1-138
D0QZ40_9ACTO/1-195
G4XJ93_9BRAD/1-210
Q8RKN5_9BACT/1-138
O66342_9BACT/1-141
F1CA41_9ZZZZ/1-128
B5TJF5_9ZZZZ/1-121
D0R8P6_9BURK/1-190
B4XLD3_9BACT/1-108
A2I8J6_9ZZZZ/1-107
E1UZ17_9BACT/1-102
E1AG65_9BACT/1-139
G3CQ92_9BACT/1-114
Q58M04_9BACT/1-126
Q8KHV1_9ZZZZ/1-135
Q53B41_9BACT/1-149
B4XLJ0_9BACT/1-106
Q6KBN3_9BACT/1-119
A5PHW1_9BACT/1-107
G1CQU8_9CYAN/1-103
C7DPA2_MESPL/1-255
Q8RT11_9BACT/1-135
C0KIX2_9BACT/1-135
H2CP15_9ACTO/1-200
D8WRU2_9BACT/1-99
G4XR64_9BACT/1-82
E7E0T5_9BACT/1-120
G3F571_9RHIZ/1-134
Q0PUG9_9BACT/1-120
Q3YDU4_9BACT/1-101
Q0PUN5_9BACT/1-119
Q19W40_9BACT/1-139
Q687C5_9NOST/1-99
Q3LGM3_9BACT/1-131
Q19LU6_9BACT/1-120
F1CB31_9ZZZZ/1-133
F4ZXY0_9BACT/1-111
H1ZSU2_9BACT/1-141
NIFH3_AZOVI/3-275
D0ES58_RHIML/1-179
E9K7K1_9RHOO/3-96
G4XMA5_9ZZZZ/1-106
D7PT15_9BACT/1-123
A5PI19_9BACT/1-106
E9NB52_9BACT/1-109
D3X093_9BACT/1-120
D6NU74_9BACT/1-120
B3GEU1_9BACT/1-126
F1CE62_BRAJP/1-227
A9Y1N9_9BACT/1-122
A4PD65_9BACT/1-141
E3UEV0_9BACT/1-109
Q1HJP7_9BACT/1-109
Q1HIK2_9ZZZZ/1-109
Q3YFE3_9BACT/1-108
Q0KJ19_9BACT/13-120
Q8KIF8_9ZZZZ/1-141
G8B392_9BACT/1-103
B6D9R2_9BACT/1-124
Q0FYT6_9RHIZ/41-308
A5PI06_9BACT/1-106
F5AXG7_9PROT/1-108
Q20AU3_9CYAN/1-109
Q5QQ05_9BACL/1-99
B8XL04_9BACT/1-131
F6L6Z5_9CHRO/89-220
A5JTK6_9ZZZZ/1-121
Q1HID3_9ZZZZ/1-108
G4XR71_9CYAN/1-82
Q1HJK5_9BACT/1-108
A9Y169_9BACT/1-122
Q1WBV2_9RHIZ/1-138
Q93DF2_9BACT/1-138
H2CNS4_9ACTO/1-200
G8GCG1_9BACT/1-122
F1CA24_9ZZZZ/1-133
F2WD86_9ZZZZ/1-108
E1UZ43_9BACT/1-118
NIFH_NOSSN/7-74
G0LX12_9RHIZ/1-114
H8I5E5_METCZ/3-262
E3UF50_9BACT/1-108
D0R8I7_9BURK/1-190
G4XM66_9ZZZZ/1-106
B2XWH6_9RHIZ/1-238
Q6QT75_9BACT/1-109
D3X3C2_9BACT/1-120
D2KB40_9BACT/1-109
D0EKJ3_9RHIZ/1-142
F5AWZ8_9PROT/1-108
H9BG32_9BACT/1-128
F2WPC3_9BACT/1-136
Q6YK55_9BACT/1-109
A5JT92_9ZZZZ/1-120
F2WC69_9ZZZZ/1-115
B4XKJ3_9BACT/1-109
C7DPA5_9RHIZ/1-185
C7C433_9RHIZ/1-239
A2I8G8_9ZZZZ/1-106
Q5QKS6_9BACT/1-108
F4ZX91_9BACT/1-112
B3V749_9GAMM/2-145
Q19M35_9BACT/1-118
F1CB36_9ZZZZ/1-130
D1G4L9_9ENTR/1-130
E9NCH5_9BACT/1-109
B4XL41_9BACT/1-108
Q19LV0_9BACT/1-120
E9NBP6_9BACT/1-108
D3X2I5_9BACT/1-120
F8UT45_9BACT/1-120
Q8KID7_9ZZZZ/1-130
A8R659_9BURK/1-99
E9K7L6_9BACT/1-91
A4PD25_9BACT/1-141
B8XLA3_9BACT/1-139
F1C9T3_9ZZZZ/1-130
A1Y1S8_9BACT/1-108
F8USX8_9BACT/1-120
CHLL_PORPU/1-271
F2WCB4_9ZZZZ/1-107
NIFH_METJA/2-273
B8XL16_9BACT/1-125
Q1HIL2_9ZZZZ/1-109
H0G5D4_RHIML/5-277
A4PDG1_9BACT/1-143
A5JTG5_9ZZZZ/1-121
G8B3N0_9BACT/1-99
Q1HIG1_9ZZZZ/1-108
H9C5L1_9BACT/1-81
H1ZSS2_9BACT/1-143
Q846H8_9BACT/1-108
F0UX32_9CONI/1-271
Q19LQ2_9BACT/1-120
Q6GYK6_9BACT/1-152
B6D9P7_9BACT/1-124
E7E0F6_9BACT/1-121
F4ZYB4_9BACT/1-112
A7YHZ1_9BACT/1-109
D0U9Z2_9BACT/1-105
E4TG45_CALNY/5-277
D0EG60_9BACT/1-93
F1CAG7_9ZZZZ/1-128
Q8KKJ4_9BACT/1-111
F5AX91_9PROT/1-108
Q8RKS3_9BACT/1-139
B6RSS1_9NOST/1-108
F8SPP7_9BACT/1-109
F1CAE4_9ZZZZ/1-129
Q93DL1_9BACT/1-138
Q4PRZ9_9BACT/95-129
D3WZZ3_9BACT/1-121
D0QEL8_9BACT/1-91
F1CAH3_9ZZZZ/1-129
B8R168_VOLCA/1-250
Q8RKQ0_9BACT/1-138
D0U944_9BACT/1-105
C1JID4_9BURK/1-160
Q1HJC8_9BACT/1-109
Q9F8Y6_9BACT/1-109
E9NC99_9BACT/1-109
Q6XH65_9BACT/1-109
A5JTA4_9ZZZZ/1-120
F2WBB8_9ZZZZ/1-114
A2ICS5_9BACT/1-120
A2I8Q1_9ZZZZ/1-106
C0IYN5_9BACT/1-122
Q30A87_9BACT/1-108
E9L4A8_9CYAN/1-112
Q8KIH3_9ZZZZ/1-128
Q1HIR3_9ZZZZ/1-109
F2JKN3_CELLD/2-272
NIFH_DEHE1/2-274
A9Y1M2_9BACT/1-122
G3F522_9RHIZ/1-134
E1AGN9_9BACT/1-139
D3X172_9BACT/1-121
F1CAB0_9ZZZZ/1-137
Q53VE8_9BACT/1-84
F5AWP2_9GAMM/1-109
B6DMK3_9BACT/1-162
E1AGN6_9BACT/1-138
Q5UJC4_9BACT/1-118
C0IYS1_9BACT/1-122
A6MWF0_9CYAN/1-84
Q0PTM9_9BACT/1-120
C9DRU8_9BACT/1-79
Q30AQ0_9BACT/1-108
D0R8F6_9BURK/1-190
A8CSK2_9BRAD/1-236
B4XKL6_9BACT/1-109
Q9S0W5_9BACT/1-143
A5Y529_9BACT/1-107
Q2TG16_9BACT/1-108
F2WBL4_9ZZZZ/1-115
Q84AI7_9BACT/1-123
Q3LA52_METAI/1-112
F2WD50_9ZZZZ/1-108
E3W8U9_9RHIZ/1-261
E7E0E9_9BACT/1-133
Q846E2_9BACT/1-108
Q93DT8_9RHIZ/1-120
D3X050_9BACT/1-121
D3X068_9BACT/1-121
F2WPF0_9BACT/1-118
Q3LA54_BURVI/1-108
E9L4D8_9BACT/1-112
Q19LK2_9BACT/1-120
Q2NFA1_METST/4-262
Q19VX5_9BACT/1-127
B9V316_MASLA/1-145
F2WC88_9ZZZZ/1-114
C0IYS4_9BACT/1-119
F5AX39_9GAMM/1-109
Q0YPH0_9CHLB/26-294
Q19WS2_9BACT/1-104
Q8KKL4_9BACT/1-111
C9E2V1_9ZZZZ/1-139
Q6T897_9RHIZ/1-120
E7CTX1_9BACT/1-118
B6DNE7_9BACT/1-163
Q932Y4_9BACT/1-138
Q9Z6A1_9PROT/1-109
D0U904_9BACT/1-106
Q5UJC7_9BACT/1-118
A7YHD0_9BACT/1-109
BCHL_HELMI/1-270
H9A8P4_9ZZZZ/1-129
H9BB87_9RHIZ/1-232
A2T1H0_9BACT/1-108
B0L7Y0_9CYAN/1-108
A9YWJ7_9BACT/1-122
G8B3D8_9BACT/1-100
F1BLX1_9BACT/1-83
F8R0V4_9BACT/1-99
C7EU36_BRAJP/1-153
F7L081_9FUSO/2-270
NIFH2_MASLA/7-278
Q83TC3_9BACT/1-124
D0UB17_9BACT/1-106
E2J4B2_9MONI/1-271
Q8KIH9_9ZZZZ/1-128
D0R8P1_9BURK/1-190
A9Y1L9_9BACT/1-117
D2KAY6_9BACT/1-108
F4ZXW0_9BACT/1-110
E1AGH3_9BACT/1-139
D0UAH9_9BACT/1-104
F1CED4_RHIFR/1-232
Q53VH9_9BACT/1-84
A9YWJ0_9BACT/1-126
D3H5M3_9BACT/1-109
B6V594_9ZZZZ/1-121
G8EWV7_9RHIZ/1-134
Q30AF7_9BACT/1-109
D0U9F0_9BACT/1-105
A9YWI4_9BACT/1-126
Q19LX0_9BACT/1-119
O66321_9BACT/1-142
F8URF7_9BACT/1-119
D3X0W7_9BACT/1-120
F1C9F2_9ZZZZ/1-138
H9A8M6_9ZZZZ/1-129
Q6UTH3_9BACT/1-105
Q3L168_9CYAN/4-136
F2WBU0_9ZZZZ/1-114
Q7WTA8_PAEDU/6-278
B6D9M7_9BACT/1-124
D6CI98_PSEST/1-120
G3K5Y3_9BACT/1-119
F8URL8_9BACT/1-120
E3UF66_9BACT/1-109
B8XL12_9BACT/1-139
Q9Z6A2_9PROT/1-109
C3VMY1_9BACT/1-106
H1ZSP9_9BACT/1-143
E7E111_9BACT/1-121
G8LX43_CLOCD/2-272
C0IYT5_9BACT/1-120
A4PDE0_9BACT/1-143
Q4TVY6_9RHOO/1-102
E9NC18_9BACT/1-108
Q1HJF6_9BACT/1-110
G2LFP7_CHLTF/5-264
B0FK11_9BACT/1-120
B3QB47_RHOPT/4-276
Q5D4J5_9BACT/1-118
D9ICZ7_9ZZZZ/1-54
Q9Z696_9PROT/1-109
Q1A427_9BACT/1-108
B8R0G8_9BACT/1-97
G8B3E0_9BACT/1-97
D0U9C1_9BACT/1-106
B6ZMM7_9BACT/1-112
Q4PP03_9BACT/1-109
Q45RL0_9BACT/1-108
E9NB91_9BACT/1-109
A4PD72_9BACT/1-141
G4WY18_9BURK/1-89
D1LYH1_9RHIZ/1-218
A6MWM3_9BACT/1-101
E0Z1E6_9BACT/1-132
F4ZYJ8_9BACT/1-112
D9I4G0_9ZZZZ/1-107
Q3YES3_9BACT/1-109
F8SPQ2_9BACT/1-109
F1CBU6_9ZZZZ/1-136
A9Y1R1_9BACT/1-122
F6L704_9NOSO/1-112
Q84AF5_9BACT/1-123
Q56477_9BACT/1-107
A8W375_9CYAN/1-108
Q20B47_9CYAN/1-108
D6NU89_9BACT/1-120
B8XLD9_9BACT/1-138
D6BNP1_9BACT/1-109
B2XWH9_9RHIZ/1-249
D1J7A6_ECTSI/1-271
G4XRB9_9CYAN/1-82
F1BM95_9BACT/1-86
H8ZXZ4_9BACT/1-109
Q4F9F1_9BACT/1-121
A2I8G7_9ZZZZ/1-107
G4XRC8_9CYAN/1-82
E7AY29_9BACT/1-121
Q3LGI6_9BACT/1-131
D0UAA2_9BACT/1-105
F8UT97_9BACT/1-119
E1AGI7_9BACT/1-139
Q70TC6_9ACTO/1-181
G3K5Y2_9BACT/1-119
G8B3D4_9BACT/1-88
F2WBW7_9ZZZZ/1-114
F2WCA0_9ZZZZ/1-114
Q93DG7_9BACT/1-138
G4XM64_9ZZZZ/1-106
A9YWH9_9BACT/1-124
D0UA07_9BACT/1-106
Q5NUQ6_HELMO/1-121
H2DRC8_9BACT/1-113
Q19LM9_9BACT/1-119
Q0PU98_9BACT/1-120
E1AH90_9BACT/1-139
D0EG49_9BACT/1-111
A4GUR5_9BACT/1-113
E7AY44_9BACT/1-121
D5MQG4_9BACT/1-84
Q0PTL8_9BACT/1-119
E7E0C9_9BACT/1-120
B1X5U2_PAUCH/30-295
H1ZSQ6_9BACT/1-141
B6DA29_9BACT/1-126
A9Y1G7_9BACT/1-123
Q9F1C5_9BACT/1-109
Q19WS5_9BACT/1-92
Q7WUT3_9BACT/1-109
F1C9L9_9ZZZZ/1-130
Q19VS6_9BACT/1-84
Q5D4M3_9BACT/1-117
Q6XH70_9BACT/1-109
F4ZY53_9BACT/1-113
A5PHZ3_9BACT/1-107
Q30A93_9BACT/1-108
B0L7N1_9CYAN/1-108
E7E131_9BACT/1-119
A6Y967_9BURK/1-268
D3X0K9_9BACT/1-121
Q3YF38_9BACT/1-109
F5M276_RHOSH/27-291
E1AGS4_9BACT/1-132
H2JJN2_9CLOT/6-273
Q83TY6_9BACT/1-123
Q846K6_9BACT/1-109
Q83UJ2_9BACT/1-109
Q6B4Y5_9BACT/1-152
G8B396_9BACT/1-105
D4QDB5_9GAMM/1-120
Q2TG46_9BACT/2-110
C0IZ35_9BACT/1-122
C9DSI8_9ZZZZ/1-107
B4XLC6_9BACT/1-108
B0G5X2_9FIRM/2-250
D0E8G0_9BACT/1-91
Q20B34_9CYAN/1-108
F2WBP6_9ZZZZ/1-115
C0IYW6_9BACT/1-122
F8URU9_9BACT/1-120
Q0PTK4_9BACT/1-120
B6DBG1_9BACT/1-108
B8G291_DESHD/6-274
Q1HJL3_9BACT/1-110
D0QZ69_9ACTO/1-195
E1UZ71_9BACT/1-108
A1IV51_9PROT/1-105
F1C9C0_9ZZZZ/1-130
C9E2Y3_9ZZZZ/1-129
D7R795_9BACT/1-108
E7E103_9BACT/1-119
Q9EYS6_9BACT/1-82
B6RSU2_9NOST/1-108
Q9EYS0_9BACT/1-86
B3QTT7_CHLT3/2-274
H0ST68_9BRAD/1-66
Q19VR7_9BACT/1-126
E9K759_9BACT/1-93
Q93DT6_9RHIZ/1-120
B6ZM35_9BACT/1-112
D3H5Q0_9BACT/1-109
F1CC33_9ZZZZ/1-137
Q3YEZ7_9BACT/1-109
F8UM63_9BACT/1-117
Q9JP49_AZOBR/4-31
Q0PU03_9BACT/1-118
Q30AS9_9BACT/1-109
E9K730_9RHIZ/1-95
F4ZX52_9BACT/1-112
F8UT04_9BACT/1-120
E3UF03_9BACT/1-109
Q5D3X1_9BACT/1-117
D3WZD0_9BACT/1-120
Q8RKS0_9BACT/1-138
Q5D414_9BACT/1-117
F1CBC4_9ZZZZ/1-128
D0UA86_9BACT/1-106
C7FF79_9BURK/1-226
B4XL66_9BACT/1-108
C0IYJ3_9BACT/1-123
F1CC09_9ZZZZ/1-129
B3GEQ9_9BACT/1-126
Q2TFX4_9BACT/1-109
Q3YDE8_9BACT/1-111
D0U8C7_9BACT/1-120
Q64I13_9BACT/1-152
F1CA47_9ZZZZ/1-130
F1BLX0_9BACT/1-82
D1LZM4_9BACT/1-155
Q8RKS2_9BACT/1-139
Q7WUS8_9BACT/1-109
E7CTY3_9BACT/1-121
Q19VP2_9BACT/1-132
B8XKX8_9BACT/1-128
F8R0V5_9BACT/1-99
Q6XH14_9BACT/1-108
G8B3X4_9BACT/1-99
B8XL20_9BACT/1-118
Q5IK72_9BACT/1-108
Q3YDV1_9BACT/1-111
D3X2I2_9BACT/1-120
D6CIA0_PSEST/1-120
D3X1A3_9BACT/1-120
G8GCH7_9BACT/1-123
D0UB54_9BACT/1-106
G4XRC3_9CYAN/1-82
B4XKN1_9BACT/1-108
F2WPF2_9BACT/1-140
D2XUZ9_9PROT/1-125
G0LX99_9BRAD/1-114
D6BNI0_9BACT/1-109
C7C432_9RHIZ/1-239
G8EWV8_9RHIZ/1-129
D1LZQ7_9BACT/1-156
F1CC07_9ZZZZ/1-127
Q5QK90_9BACT/1-109
F5AWN0_9PROT/1-108
F1CC58_9ZZZZ/1-132
Q9F1B9_9BACT/1-109
D0UAG3_9BACT/1-105
F4ZYK2_9BACT/1-112
F1BLU0_9BACT/1-83
A1YZM4_9RHIZ/1-219
B6D9P3_9BACT/1-123
C3TSD2_PINKR/1-271
Q5UJD2_9BACT/1-118
A5JFD5_9BACT/1-122
D3E455_METRM/5-266
Q30A95_9BACT/1-108
F4ZX88_9BACT/1-112
H2DL65_9RHIZ/1-207
H2CNX8_9ACTO/1-112
D9J231_9BACT/1-99
F1CBA9_9ZZZZ/1-138
B0G4R1_9FIRM/2-248
B7ZGC3_9PROT/3-92
A6UUC0_META3/2-284
E8WTQ6_GEOS8/4-258
F6JQC3_9BRAD/1-212
E6MDX9_9FIRM/2-252
H9BBF7_9BRAD/1-210
B6D9S0_9BACT/1-124
A5JFD4_9BACT/1-122
Q846E7_9BACT/1-108
I0E0H9_9RHIZ/1-245
O66298_9BACT/1-141
B2MV18_9BACT/1-120
G0LX57_9RHIZ/1-245
H9BG46_9BACT/1-129
Q1A7R8_9BACT/1-107
C1JAI3_9ACTO/1-174
C0JWU9_9CHLO/20-264
D0U9K5_9BACT/1-105
C7EU41_BRAJP/1-152
Q2TFZ5_9BACT/1-108
Q19W03_9BACT/1-132
Q19WF1_9BACT/1-101
B5APL2_9BACL/1-108
B4XKL7_9BACT/1-108
G4W9A5_9BACT/1-102
B6DBE7_9BACT/1-109
D3X2E0_9BACT/1-120
A7KTM7_MASLA/1-249
Q6Y1G3_9BACT/2-119
G9RV93_9FIRM/3-269
Q6YK51_9BACT/1-109
E9K7H1_9BACT/1-92
D3WZC9_9BACT/1-120
Q19LN4_9BACT/1-120
G8ISG3_9CONI/1-271
F2WD87_9ZZZZ/1-108
Q8L0T4_RHOBL/1-154
B8XLC4_9BACT/1-139
F1CAI1_9ZZZZ/1-127
F4ZY70_9BACT/1-112
F1DT02_9MICO/1-120
D6BNS9_9BACT/1-109
A4GUV0_9BACT/1-113
C3VN85_9RHIZ/1-229
F2YGK5_CHLVA/1-271
D7GNS6_9BACT/1-106
Q5MQ32_9CYAN/1-108
E9NCD3_9BACT/1-109
Q202B7_9RHIZ/1-238
E9NBM3_9BACT/1-109
Q3YDT1_9BACT/1-104
A7KTM6_MASLA/1-249
E9K766_9BACT/1-92
Q70X75_9BURK/1-138
A4ZVF6_9GAMM/1-121
Q2TG84_9BACT/2-109
D6BNF8_9BACT/1-109
G5CBZ7_9ENTR/1-94
F1BPU5_9BACT/1-101
G0LX91_9BRAD/1-114
Q1A472_9BACT/1-109
Q1HIA2_9ZZZZ/1-108
Q19M80_9BACT/1-119
Q0PUG0_9BACT/1-119
D0U8R4_9BACT/1-106
B6DMQ8_9BACT/1-162
Q0PU33_9BACT/1-120
B6DAJ5_9BACT/1-108
D0UA54_9BACT/1-106
Q19LY2_9BACT/1-119
D0UAZ7_9BACT/1-106
B0L7M4_9CYAN/1-108
E3UDX2_9BACT/1-114
Q93DJ8_9BACT/1-139
E9NB35_9BACT/1-109
D0U9Q4_9BACT/1-105
D0UAM1_9BACT/1-105
Q8KQ04_9ACTO/2-273
NIFH_DESAD/2-274
B2CQS1_9BACT/1-152
Q19AR7_NOSCO/1-103
E1U8H5_9BRAD/1-245
E9K7L7_9BACT/1-92
Q6QT66_9BACT/1-124
Q64I24_9BACT/1-152
C1JAD7_9ACTO/1-202
Q19VW5_9BACT/1-127
Q5PSP7_9GAMM/1-96
Q6KBJ0_9BACT/1-119
D5MQJ3_9BACT/1-72
E5KL84_9BACT/1-109
A2I8F1_9ZZZZ/1-107
Q5D4I7_9BACT/1-118
H8ZY22_9BACT/1-109
D3H5J4_9BACT/1-108
O87294_9BACT/1-108
B3VBL5_9ZZZZ/2-112
O65948_9RHIZ/1-185
Q27V47_9BACL/1-107
A6MWE0_9CYAN/1-105
Q7WUT9_9BACT/1-109
F4ZXX1_9BACT/1-111
B6DA01_9BACT/1-121
E1AGT0_9BACT/1-139
Q3YEN8_9BACT/1-109
B6DNR0_9BACT/1-163
NIFH_GLUDA/5-277
E9L4C9_9BACT/1-112
Q5D477_9BACT/1-118
B3V881_9BACT/1-130
D6BNK1_9BACT/1-109
A5JFD0_9BACT/1-110
C0KIX8_9BACT/1-135
G8B459_9BACT/1-99
Q9L848_9BACT/1-139
Q7WUQ1_9BACT/1-109
H8ZY73_9BACT/1-109
B6D9U6_9BACT/1-123
A7U462_AZOVI/1-78
G4W9B6_9BACT/1-109
D3X0C6_9BACT/1-121
B6ZM87_9BACT/1-112
E1AG57_9BACT/1-139
Q04028_KLESP/1-109
D6BNJ7_9BACT/1-107
Q1HJK7_9BACT/1-109
F1CAG0_9ZZZZ/1-129
Q6BA05_9CYAN/1-129
D5MQL5_9BACT/1-55
D7PT23_9BACT/1-123
D0UAM8_9BACT/1-106
Q6TBY9_9BACT/1-74
A5HEN7_9BACT/1-162
G4XJA0_9BRAD/1-210
F1CAE2_9ZZZZ/1-138
E7E137_9BACT/1-121
G3F573_9RHIZ/1-134
D6BNR6_9BACT/1-108
Q3LGI0_9BACT/1-130
B8R537_9ACTO/1-181
Q1WM37_9BRAD/1-101
B3GEW6_9BACT/1-126
Q9X2Q0_9GAMM/1-109
F2WBF0_9ZZZZ/1-114
Q4F9B2_9BACT/1-120
B6DB07_9BACT/1-108
A5JV38_9BACT/1-99
F2WCQ4_9ZZZZ/1-108
G8ISV5_PINWA/1-271
A3FFV0_9BURK/1-157
A3QRX3_STEMA/1-115
A7YID2_9BACT/1-109
E9K7B3_9RHOO/1-94
F1BM78_9BACT/1-86
E7E128_9BACT/1-131
D3X081_9BACT/1-121
Q3YDR2_9BACT/1-113
B6ZM10_9BACT/1-112
B5KN30_9BACT/1-149
B6ZM21_9BACT/1-112
A5JT82_9ZZZZ/1-121
Q6JT54_9BACT/1-105
Q30AF4_9BACT/1-108
Q8KKM4_9BACT/1-112
Q32ZM9_9BURK/1-219
Q6V4U8_9ACTO/1-108
A8VJ38_RHILE/1-166
Q6B4Y8_9BACT/1-152
Q20B85_9CYAN/1-108
Q9L844_9BACT/1-139
Q9MTC7_CRYJA/1-245
B6DMQ1_9BACT/1-162
C9DSH0_9ZZZZ/1-107
A1IV54_9PROT/1-102
G8B3B1_9BACT/1-88
E1V2X2_9BACT/1-51
A5Y523_9BACT/1-107
A9W6B5_METEP/37-304
E9K7E0_9BACT/1-91
Q3YEX4_9BACT/1-109
Q846I1_9BACT/1-109
NIFH_PROVI/2-274
D7GNQ7_9BACT/1-106
NIFH1_AZOC5/5-277
D0EG04_9BACT/1-111
Q19LU8_9BACT/1-119
B2MVZ2_9BACT/1-121
C5IBR1_9BACT/1-128
D1G4K6_9ENTR/1-130
B2XWH1_9RHIZ/1-127
F8R0M7_9BACT/1-91
D6BNK6_9BACT/1-109
Q5RZ80_9BACT/1-127
E0Z1H5_9BACT/1-139
A5Y531_9BACT/1-107
F0DNU7_9FIRM/2-272
Q4JKH0_9BACT/1-120
Q30A79_9BACT/1-108
Q2TG75_9BACT/1-109
B0FJY8_9BACT/1-120
A4PDR3_9BACT/1-113
Q9L841_9BACT/1-138
I0DFV1_9ZZZZ/1-121
A9YWJ9_9BACT/1-124
B1A389_9RHIZ/1-240
E1AGF2_9BACT/1-139
Q3YDM0_9BACT/1-111
Q9F1B5_9BACT/1-109
Q19VT2_9BACT/1-93
B8XL97_9BACT/1-129
F5AX87_9NOST/1-108
Q0PK19_9MICC/1-107
G4XM61_9ZZZZ/1-106
G3K5W4_9BACT/1-126
A4PDP6_9BACT/1-113
Q6JGY0_9BACT/1-108
B6DNQ8_9BACT/1-163
Q7WUS4_9BACT/1-109
Q84AI8_9BACT/1-123
Q4F9I0_9BACT/1-121
B8XL54_9BACT/1-139
D0QZI6_9ACTO/1-184
Q3YDL6_9BACT/1-110
G8B3V1_9BACT/1-99
C3U659_9BACT/1-109
Q1X7J6_9BACT/1-105
C7AA12_9BRAD/1-196
A1Y1P7_9BACT/1-108
H8ZY17_9BACT/1-109
Q1HIH4_9ZZZZ/1-108
H1ZSR9_9BACT/1-143
D2KB14_9BACT/1-107
G3F541_9RHIZ/1-134
G8J6E2_9CONI/1-271
B3F7N2_9BACT/1-108
B4XL67_9BACT/1-108
Q19WQ4_9BACT/1-100
C3W0B9_9CONI/1-271
D3LTQ7_9FIRM/2-250
B7ZGC6_9ACTN/1-89
A6MWL2_9BACT/1-104
D9I4F2_9ZZZZ/1-108
B0FK84_9BACT/1-120
O87430_9BACT/1-108
E1AG08_9BACT/1-139
I0DFL2_9ZZZZ/1-132
Q20B72_9CYAN/1-108
Q1HIQ6_9ZZZZ/1-109
A7KTQ4_MASLA/1-249
F1CAH8_9ZZZZ/1-130
Q2TG04_9BACT/1-108
Q716A5_9BACT/28-300
B6ZM19_9BACT/1-113
G3EMA8_9BURK/1-217
F1CEE0_9BRAD/1-236
A5JTF6_9ZZZZ/1-121
NIFH_CHLCH/2-274
Q7WUU0_9BACT/1-109
Q19LQ0_9BACT/1-120
C8CG48_9CYAN/1-155
Q2TG07_9BACT/1-108
BCHL_RHOCS/38-302
D6BNK0_9BACT/1-109
O70091_9BACT/1-143
Q2I6C0_9EURY/1-74
Q19WC9_9BACT/1-101
Q4F9A6_9BACT/1-121
B6D9X0_9BACT/1-124
E9NCL2_9BACT/1-108
D3X3N3_9BACT/1-120
C9E2W9_9ZZZZ/1-129
A5JTH8_9ZZZZ/1-121
Q846J9_9BACT/1-109
Q0PTX8_9BACT/1-119
D0U8Z4_9BACT/1-106
A1Y1P5_9BACT/1-108
Q53VG4_9BACT/1-84
A4UMR0_9RHIZ/1-224
F5AWN6_9PROT/1-108
A8R5W9_9BACT/1-105
O69609_9RHIZ/1-185
F5TGY9_9FIRM/2-250
F2WBQ5_9ZZZZ/1-114
Q20B91_9CYAN/1-108
C8BMD0_9PROT/1-103
B6D9N7_9BACT/1-124
G9I894_9BACT/1-119
Q8RT12_9BACT/1-135
F9ENL3_FUSNU/1-109
D3X0Y8_9BACT/1-119
D3X028_9BACT/1-120
A5JFC6_9BACT/1-122
C1J7F6_9BRAD/1-235
A4ZVF1_9BACT/1-119
Q1HJP1_9BACT/1-109
Q2TG48_9BACT/1-108
H3JSH9_BRAJP/1-103
Q5QKV1_9BACT/1-109
Q1A419_9BACT/1-108
Q6T461_9BACT/1-89
A8VJ41_RHILE/1-245
F2WCP1_9ZZZZ/1-108
H7BT21_9CYAN/1-89
Q1HJA2_9BACT/1-109
F1CEF4_9BRAD/1-236
B2ZE51_9ZZZZ/1-130
B4XKG7_9BACT/1-108
D7R7A3_9BACT/1-109
F5M4B5_RHOSH/5-277
Q1HIK4_9ZZZZ/1-109
B3VQK4_9BACT/1-107
Q1WG05_9BACT/1-120
D6NU83_9BACT/1-120
Q3LGK6_9BACT/1-131
Q846I2_9BACT/1-109
A4PDS2_9BACT/1-113
Q0PU26_9BACT/74-118
Q3LA50_9BURK/1-111
B2XWI3_9RHIZ/1-248
F7XPS0_METZD/5-264
G8GCG2_9BACT/1-122
F1C9T8_9ZZZZ/1-130
A8IEQ4_9CYAN/1-108
Q0PIM1_9BACT/1-108
Q5RZ70_9BACT/1-55
F8UTE8_9BACT/1-119
H9C5R1_9BACT/1-81
F8US92_9BACT/1-121
A5JV36_9BACT/1-80
D2KB22_9BACT/1-108
F1CA72_9ZZZZ/1-129
G1CQX2_9CYAN/1-103
Q3LGP8_9BACT/1-131
Q9S325_PAEPO/2-124
F1BLG8_9BACT/1-83
E7E0D3_9BACT/1-120
Q99Q61_9BACT/1-109
E9NC05_9BACT/1-109
B3TM83_MESPL/1-185
D0EG37_9BACT/1-111
A5PHY1_9BACT/1-106
G8AJT0_AZOBR/4-276
E3P902_9BACT/1-109
B8XL15_9BACT/1-138
Q58P14_9RHIZ/3-252
F8UTD7_9BACT/1-119
Q56535_9BACT/1-116
Q1HIR7_9ZZZZ/1-109
E9NCP0_9BACT/1-109
A8IEL1_9PROT/1-109
A2ICS7_9BACT/1-120
F1BML1_9BACT/1-84
C8AUS5_9ACTO/1-84
E1AGG5_9BACT/1-139
Q6KBH3_9BACT/1-119
A3QRW9_RAOTE/1-113
CHLL_SYNSC/30-295
Q6GYM7_9BACT/1-152
Q3LGN6_9BACT/1-131
B6ZM08_9BACT/1-112
D7PTC4_9BACT/1-124
Q9F1A2_9BACT/1-109
C8AUY6_9ACTO/1-84
O87427_9BACT/1-108
A9Y1J0_9BACT/1-122
E1AGJ3_9BACT/1-139
Q1WFX9_9BACT/1-120
A7KTQ3_MASLA/1-249
F8SPP8_9BACT/1-109
Q9F8Z5_9CYAN/1-108
B6DAQ5_9BACT/1-109
F5AX01_9PROT/1-108
Q5IAZ5_9BACT/1-109
F1CA58_9ZZZZ/1-131
F8USB2_9BACT/1-121
F1C9I9_9ZZZZ/1-131
F4ZY33_9BACT/1-112
E7CTT0_9BACT/1-121
B6DMR8_9BACT/1-162
F8USM7_9BACT/1-121
B6DN52_9BACT/1-162
G0LXJ6_9BRAD/1-114
F2WCJ1_9ZZZZ/1-115
A2I8X6_9ZZZZ/1-107
F2WBR3_9ZZZZ/1-114
H6U274_9ACTO/1-94
H6U3Q2_9RHIZ/1-137
Q19LK7_9BACT/1-118
E3UEU8_9BACT/1-109
B6V5C1_9ZZZZ/1-115
G4XM79_9ZZZZ/1-106
O66313_9BACT/1-140
A9Y196_9BACT/1-122
G3F581_9RHIZ/1-134
F2WCW9_9ZZZZ/1-108
F7ZM24_ROSLO/23-289
B8XKW7_9BACT/1-139
C1KUG7_RHIML/1-184
F5AWT0_9GAMM/1-109
E1AGB8_9BACT/1-139
Q2RQ20_RHORT/25-292
G9I889_9BACT/1-120
F1BLL1_9BACT/1-86
B5AKX1_9BACT/1-135
A1Y1Q3_9BACT/1-109
C0L9M2_9BACT/1-120
G4XJF3_9BRAD/1-210
B3QIP1_RHOPT/7-275
B6DMP9_9BACT/1-162
E9KJV6_9ZZZZ/1-119
Q20B86_9CYAN/1-108
C0L9L6_9BACT/1-120
Q2TGA4_9BACT/3-111
B0L873_9BACT/1-109
D3X030_9BACT/1-120
B2CQR3_9BACT/1-152
Q93DF0_9BACT/1-138
A1YTF5_9BACT/1-130
Q4JKI8_9BACT/1-121
D3S6S2_METSF/12-284
Q9F1A8_9BACT/1-108
Q8KTJ9_9RHIZ/1-148
C6ZK48_9BACT/1-119
D3WZP3_9BACT/1-120
Q3YF03_9BACT/1-109
D0UAT6_9BACT/1-106
Q846L2_9BACT/1-109
F4ZXI3_9BACT/1-111
D3X150_9BACT/1-121
Q30AJ8_9BACT/1-108
Q93C26_9BACT/1-139
E7E0N8_9BACT/1-121
Q2VW06_9BURK/1-215
H9N9Y3_9RHIZ/1-226
G3FLY7_9RHIZ/1-254
G8B3R1_9BACT/1-99
Q84AJ1_9BACT/1-123
Q2I6C1_9EURY/2-74
Q0PTT7_9BACT/1-119
Q6QT82_9BACT/1-122
D0U954_9BACT/1-105
G3F803_9BRAD/1-257
D0EG68_9BACT/1-115
A4GUU5_9BACT/1-113
O66352_9BACT/1-141
E1AGI8_9BACT/1-139
Q1HIB7_9ZZZZ/1-110
F1BML3_9BACT/1-84
D0UAK4_9BACT/1-106
Q3YDD1_9BACT/1-111
Q56507_9BACT/1-109
E9NCQ2_9BACT/1-109
E1AGR7_9BACT/1-136
Q9L842_9BACT/1-139
Q4PP12_9BACT/1-108
Q5PYE8_9BACT/1-120
D0U9S2_9BACT/1-106
A6MWQ2_9BACT/1-96
C3UR98_RHILE/1-176
G3K5Y8_9BACT/1-118
A5JFB7_9BACT/1-110
G8J2P9_PINEL/1-271
B8XL48_9BACT/1-139
Q20B65_9CYAN/1-108
F6CH75_DESK7/7-289
F2WCY5_9ZZZZ/1-108
Q6B407_9BACT/1-110
Q3L1E0_9BACT/1-109
D1LZM0_9BACT/1-155
B6D9Y7_9BACT/1-124
I0DFN7_9ZZZZ/1-120
Q1HIE3_9ZZZZ/1-108
G4XLZ2_9ZZZZ/1-106
A2I8I6_9ZZZZ/1-107
D2KMU5_9ZZZZ/1-118
F1BMW5_9BACT/1-84
Q9X2S0_9GAMM/1-109
Q5D496_9BACT/1-117
B6DMS9_9BACT/1-162
Q19LJ3_9BACT/1-120
C1JAD5_9ACTO/1-202
NIFH_RHILE/5-43
Q84AG8_9BACT/1-123
A2I8U7_9ZZZZ/1-107
C7EU37_BRAJP/1-152
Q19W00_9BACT/1-116
G3K5U9_9BACT/1-127
Q1A435_9BACT/1-108
Q6TFJ4_9BACT/1-97
Q3YF00_9BACT/1-109
Q844X9_9BACT/1-109
A4PCX8_9BACT/1-141
C3U644_9BACT/1-109
Q2TG47_9BACT/1-108
Q20AV7_9CYAN/1-69
E9NBR2_9BACT/1-109
O87295_9BACT/1-108
Q7WUR9_9BACT/1-109
Q5DP27_9NOST/1-58
E9NBB0_9BACT/1-108
Q3LGG8_9BACT/1-131
D3G9V1_9ENTR/1-130
B9V324_MASLA/1-145
Q56543_9BACT/1-115
C0JSU1_9BACT/1-130
Q0PVP4_9PROT/1-118
Q9MTA6_9CONI/1-245
F2WBU4_9ZZZZ/1-114
D3JXT9_9BACL/1-94
Q9AP74_9BACT/1-132
A1Y1P0_9BACT/1-109
Q8KH95_9ZZZZ/1-128
C0IYB8_9BACT/1-122
Q0QKL4_9SYNE/30-295
O87279_9BACT/1-121
G0LXM6_RHILE/3-62
Q6XH98_9BACT/1-108
A4ZVF0_9DELT/1-121
Q9F1A0_9BACT/1-108
A8IEL9_9PROT/1-109
A4PC94_9CHRO/1-119
A7U468_RHIRD/1-85
A8UGX7_9RHIZ/1-247
B6V540_9ZZZZ/1-121
G8EAF7_9MICC/1-123
H2DG09_PSEPU/4-158
Q19WK4_9BACT/1-101
Q95A96_SEQSE/1-237
E9K731_9BACT/1-97
B6DNC7_9BACT/1-163
Q3YDT4_9BACT/1-113
Q2XUG5_9CYAN/1-107
Q6KBC4_9BACT/1-119
F5AX72_9NOST/1-108
E7E0C0_9BACT/1-121
Q000N0_9BACT/1-107
A9Y187_9BACT/1-122
Q19LR2_9BACT/1-118
Q8RKM8_9BACT/1-139
Q30AW0_9BACT/1-108
G3F528_9RHIZ/1-134
E1AGA2_9BACT/1-139
Q9F1L8_SERMA/1-129
Q19WG8_9BACT/1-100
G0LX02_RHILE/1-245
A2I8L9_9ZZZZ/1-106
D2KMT5_9ZZZZ/1-126
Q6GUN2_9BACT/1-152
F2WCR5_9ZZZZ/1-108
B0L7S0_9CYAN/1-108
E0Z1F6_9BACT/1-138
A5N027_CLOK5/2-251
D0U9K4_9BACT/1-105
Q531D1_9BACT/1-118
G8B3V9_9BACT/1-99
B6DA23_9BACT/1-123
Q30B48_9BACT/1-109
Q6KBF4_9BACT/1-119
B8XL21_9BACT/1-139
G0LXH5_9BRAD/1-114
G8B3N9_9BACT/1-99
E7E0X6_9BACT/1-120
Q8KTK3_9RHIZ/1-148
F1CB67_9ZZZZ/1-138
E9NBU8_9BACT/1-109
E0Z1I8_9BACT/1-131
A7YHR2_9BACT/1-109
D0R8K1_9BURK/1-190
Q8KIH8_9ZZZZ/1-130
D6BNH0_9BACT/1-108
G3F564_9RHIZ/1-134
G3F519_9RHIZ/1-134
B8R5C1_9ACTO/1-181
E7E0S2_9BACT/1-119
E1AGN1_9BACT/1-138
B8XL83_9BACT/1-139
F2WD15_9ZZZZ/1-108
C0IYG4_9BACT/1-118
Q6KBQ0_9BACT/1-119
Q0PUK2_9BACT/1-119
B5TJH1_9ZZZZ/1-121
Q5QKX0_9BACT/1-109
D0R8E8_9BURK/1-190
E1AG00_9BACT/1-139
E9NCJ9_9BACT/1-108
H2DRD0_9BACT/1-113
Q3L0Z3_9BACT/1-109
A1Y1Q4_9BACT/1-98
Q8GCY5_9RHIZ/1-123
Q4F9G7_9BACT/1-120
D2KMU9_9ZZZZ/1-120
E3UEX5_9BACT/1-109
Q1HJJ1_9BACT/1-110
Q846N6_9BACT/1-109
D0D1T6_9RHOB/5-45
F1CAC7_9ZZZZ/1-131
B7ZGD2_9PROT/1-89
A5HEM7_9BACT/1-162
D7RGU7_9BRAD/1-238
Q0PUG1_9BACT/1-117
G8B465_9BACT/1-99
D0QZ35_9ACTO/1-198
F1BMR3_9BACT/1-84
Q20AV2_9CYAN/1-108
G8GV44_9BRAD/1-238
Q46FL1_METBF/5-265
Q93C04_9BACT/1-139
D7PT01_9BACT/1-123
C0L9P3_9BACT/1-120
H9NIL1_9RHIZ/1-227
E1AG24_9BACT/1-139
C9DSH6_9ZZZZ/1-107
D1LZL5_9BACT/1-155
E1AHC8_9BACT/1-139
H2EZV9_9NOST/1-94
A2I8V9_9ZZZZ/1-107
Q4JFQ0_9BACT/1-108
A4G041_METM5/23-306
E1AG01_9BACT/1-139
D0QZ81_9ACTO/1-196
E1AG62_9BACT/1-139
D2KAU1_9BACT/1-108
B6DBG3_9BACT/1-110
Q2TG28_9BACT/1-109
D2KMT9_9ZZZZ/1-128
F1BLZ0_9BACT/1-83
F2WD49_9ZZZZ/1-108
Q6B4Y9_9BACT/1-152
B8XKX6_9BACT/1-139
Q5IB02_9BACT/1-110
Q3L0Y9_9BACT/1-109
E3UF44_9BACT/1-108
B8R524_9ACTO/1-181
I0DFP6_9ZZZZ/1-120
Q5UJ66_9BACT/1-116
Q3LGE8_9BACT/1-131
A5HEK1_9BACT/1-146
Q846M0_9BACT/1-109
D0VP65_9BACT/1-111
Q58P15_9RHIZ/2-252
E7E0C6_9BACT/1-120
E3UEY0_9BACT/1-109
Q3LGU9_9BACT/1-131
A1XKK5_9RHIZ/1-158
F2WC16_9ZZZZ/1-114
B4XKG9_9BACT/1-108
Q20B71_9CYAN/1-108
O87282_9BACT/1-109
A9ZRW8_9ARCH/1-114
G8IXK3_9CONI/1-271
E1AH49_9BACT/1-139
B0L7N9_9CYAN/1-108
CHLL_SYNP6/1-271
F1CEB6_9RHIZ/1-226
D0UA06_9BACT/1-105
A8R5W2_9BACT/1-106
C7AA29_9BRAD/1-196
E7E0G1_9BACT/1-120
B9V334_MASLA/1-145
D0R8E5_9BURK/1-190
G3CQ88_9BACT/1-114
C1KA64_9BACT/1-205
Q5S292_9BACT/1-120
Q5NTE2_HELGE/1-252
F4ZXW9_9BACT/1-110
D3X091_9BACT/1-121
Q0PK26_9ENTR/1-107
Q30AR0_9BACT/1-107
Q2TGB4_9BACT/1-109
A1Y1R4_9BACT/1-109
A9Y1S4_9BACT/1-122
D0EG06_9BACT/1-111
G0ZEJ5_9BRAD/1-244
B5KN44_9BACT/1-150
C8AUS0_9ACTO/1-84
B3F7M7_9BACT/1-108
B7ZGD1_9PROT/1-90
E1AHI4_9BACT/1-138
Q6KEW3_METSR/1-146
D0EG26_9BACT/1-116
G3F544_9RHIZ/1-134
G0LX05_9RHIZ/1-67
C1KA75_9BACT/1-205
B8XL14_9BACT/1-139
G0LXD4_9BRAD/1-113
B6V582_9ZZZZ/1-121
Q5QKC7_9BACT/1-109
D2JVJ8_9BACT/1-116
B0FK71_9BACT/1-120
F2WCV6_9ZZZZ/1-108
Q9Z6B7_9PROT/1-109
F5AX24_9GAMM/1-109
E1UZ19_9BACT/1-102
A0A9M9_9CLOT/1-127
A5JFA7_9BACT/8-77
Q8KTL5_9BRAD/1-148
Q1A3Y1_9BACT/1-109
BCHL_ROSCS/3-271
Q4JKJ0_9BACT/1-120
Q3BA66_9RHIZ/1-129
H6U2M2_9RHIZ/1-203
F1BM28_9BACT/1-84
E9L4D1_9BACT/1-113
Q589K5_9BACT/1-131
F1CA05_9ZZZZ/1-137
H1ZSU3_9BACT/1-141
A1Y1M4_9BACT/1-109
Q9MTA3_9CONI/1-245
Q0PK20_9ENTR/1-106
F5TGY2_9FIRM/2-250
Q84AH3_9BACT/1-123
F6JQC6_9BRAD/1-212
Q1HIN0_9ZZZZ/1-108
B2XWG0_9RHIZ/1-127
A4GUU2_9BACT/1-111
Q3LGJ4_9BACT/1-131
Q9MTC2_TAXDI/1-245
B0FK88_9BACT/1-120
A5JT24_9ZZZZ/1-121
Q6T459_9BACT/1-89
E9NC87_9BACT/1-109
Q5IAY4_9BACT/1-109
Q2XUE3_9CYAN/1-107
F4ZXL5_9BACT/1-113
G4W9B2_9BACT/1-101
Q8L0U0_RHOPL/1-154
H9BB77_9RHIZ/1-228
F1CBC2_9ZZZZ/1-130
B1PZ33_9RHIZ/5-275
Q19VW4_9BACT/1-127
E3UDT8_9BACT/1-115
Q5QK89_9BACT/1-109
Q3YDP9_9BACT/1-112
D0UAF6_9BACT/1-105
Q19LR4_9BACT/1-120
Q8KIF9_9ZZZZ/1-128
NIFH_AZOPC/2-274
D9I4F9_9ZZZZ/1-107
F8USX6_9BACT/1-121
D0UAZ8_9BACT/1-106
Q53B37_9BACT/1-149
A2I8V7_9ZZZZ/1-107
Q19LN9_9BACT/1-120
B6DAS0_9BACT/1-109
F1CAI4_9ZZZZ/1-129
Q2TFZ3_9BACT/1-108
D3Y4V0_9BRAD/1-242
Q0PU54_9BACT/1-118
H6LB36_ACEWD/2-272
Q589N9_9BACT/1-129
B6DND6_9BACT/1-162
F8UTD0_9BACT/1-120
Q6BA47_9PROT/1-129
B6DBE2_9BACT/1-108
Q531D8_9BACT/1-118
E7CTW6_9BACT/1-121
Q5D4L2_9BACT/1-118
G3CQ78_9BACT/1-109
A2I8C7_9ZZZZ/1-106
B3GET3_9BACT/1-126
D3X2J6_9BACT/1-120
F1CBT5_9ZZZZ/1-132
H8ZXT1_9BACT/1-109
E0UH13_CYAP2/2-273
E1AGI3_9BACT/1-139
E0Z1I6_9BACT/1-138
Q9K3D1_9BACT/1-139
B9V343_MASLA/1-145
A9Y1Q2_9BACT/1-107
A9LLP4_9BACT/1-117
Q4JKE6_9BACT/1-120
Q0QM25_9SYNE/30-295
B3F7M4_9BACT/1-108
F1CB88_9ZZZZ/1-129
B3VI49_9RHIZ/1-249
A7YHS5_9BACT/1-102
E1V0H9_9GAMM/1-115
D4NY93_9ZZZZ/1-130
Q1HJA8_9BACT/1-109
D0U939_9BACT/1-106
B0L8G5_9BACT/1-108
F1JUI9_9ACTO/1-180
A5JTG0_9ZZZZ/1-120
F2WCQ2_9ZZZZ/1-108
I0DFS7_9ZZZZ/1-121
Q93DF7_9BACT/1-138
E9NBF6_9BACT/1-109
A0MMM8_9BACT/1-106
Q1A415_9BACT/1-109
F8UTD1_9BACT/1-119
F1JXN7_9BACT/1-105
Q19VV0_9BACT/1-127
D4NY91_9ZZZZ/1-130
D2KZT5_9PROT/1-224
E3UF58_9BACT/1-109
A1Y2B4_9BACT/1-108
A6N2R5_9BACT/1-94
D1GHW5_9BACT/1-85
B0L7U6_9CYAN/1-108
D9J226_9BACT/1-99
H9C5L7_9BACT/1-81
F8R0Q7_9BACT/1-96
F1CB42_9ZZZZ/1-130
F2WC38_9ZZZZ/1-115
B3F7T0_9BACT/1-109
D3X373_9BACT/1-120
E6Y7F4_9BACT/1-119
D3X3B9_9BACT/1-120
E9NC20_9BACT/1-109
D7E3U2_NOSA0/8-279
G3CQ84_9BACT/1-114
C7DP69_9RHIZ/3-258
D0R8G8_9BURK/1-190
D0UA77_9BACT/1-105
F8URV6_9BACT/1-119
E9NCK4_9BACT/1-108
F8USL0_9BACT/1-120
Q5D443_9BACT/1-117
Q93PT6_9CYAN/1-108
C3U656_9BACT/1-108
Q0YUZ0_9CHLB/2-274
F1CAK6_9ZZZZ/1-138
B5KN27_9BACT/1-149
BCHL_RHOS5/32-296
B6RSU4_9NOST/1-108
Q93DI3_9BACT/1-138
Q589J2_9BACT/1-131
Q1HIF4_9ZZZZ/1-108
B3V858_9ZZZZ/1-137
C3UR97_RHILE/2-245
F1BMU0_9BACT/1-83
Q3BA36_RHIET/1-129
A7KTP9_MASLA/1-249
F2WPE8_9BACT/1-129
A5Y524_9BACT/1-107
F1BLY9_9BACT/1-81
D0UA47_9BACT/1-105
B6DAC6_9BACT/1-108
Q0PRD8_9BACT/1-108
D0R8L2_9BURK/1-190
D9IUY1_PAEPO/1-129
B6RST7_9NOST/1-108
E9NBT9_9BACT/1-109
D3WZM6_9BACT/1-121
F2WD65_9ZZZZ/1-108
Q5IB01_9BACT/1-110
A7YHG2_9BACT/1-108
A6MWQ5_9BACT/1-106
Q19VX0_9BACT/1-139
E7E0S7_9BACT/1-121
Q53VF5_9BACT/1-56
Q45RL4_9BACT/1-108
Q2TGE0_9BACT/1-109
H8ZXX4_9BACT/1-109
Q0E7K6_9MICO/1-107
E7E0X1_9BACT/1-120
Q4F9E9_9BACT/1-121
H8ZY08_9BACT/1-109
Q4F9D5_9BACT/1-121
F1C9Y9_9ZZZZ/1-130
Q531E1_9BACT/1-118
Q19WS6_9BACT/1-120
Q4F9I6_9BACT/1-121
A4PD03_9BACT/1-141
A5JT27_9ZZZZ/1-121
Q45FC6_9CHLR/1-149
E1AGK1_9BACT/1-138
G3CLN8_9BURK/1-268
B8XL80_9BACT/1-109
Q45RJ9_9BACT/1-109
Q70TC9_9ACTO/1-181
Q19W01_9BACT/1-133
F1CC22_9ZZZZ/1-134
B1PC18_RHIML/1-246
Q3YFB8_9BACT/1-108
F1CC53_9ZZZZ/1-128
Q58LZ3_9ZZZZ/1-129
E9NC42_9BACT/1-109
F1CAS6_9ZZZZ/1-130
A5JFB8_9BACT/1-110
Q3YDS8_9BACT/1-97
Q20B52_9CYAN/1-108
B6DAN4_9BACT/1-109
B6DN61_9BACT/1-162
F1C9I5_9ZZZZ/1-130
Q0PUU0_9BACT/1-119
E3UDU6_9BACT/1-115
D9I424_9BRAD/1-230
D0EG54_9BACT/1-111
D0U8N5_9BACT/1-104
A5PI38_9BACT/1-107
Q3YFB3_9BACT/1-109
E3UEZ0_9BACT/1-109
F2WBT3_9ZZZZ/1-114
Q6GYL2_9BACT/1-152
D3H5S6_9BACT/1-109
A4ZXU9_9BACT/1-119
F5AX03_9PROT/1-108
CHLL_MARPO/1-271
F2WCB1_9ZZZZ/1-108
B5TJJ2_9ZZZZ/1-121
C3VYQ8_PINTA/1-271
Q19VY2_9BACT/1-128
C0JSN6_9BACT/1-129
A9QVE7_9RHIZ/1-241
F1CA37_9ZZZZ/1-131
F4ZY96_9BACT/1-112
A7YH12_9BACT/1-110
A5JT38_9ZZZZ/1-119
D0QZ59_9ACTO/1-176
D5KU36_9CHRO/1-117
F1CAB1_9ZZZZ/1-138
B3VBN3_9ZZZZ/1-112
H2CNU8_9ACTO/1-197
Q0PTN5_9BACT/1-119
D0U964_9BACT/1-105
D0U8R3_9BACT/1-106
Q8RKP5_9BACT/1-139
Q6KBP6_9BACT/1-119
A7KTP3_MASLA/1-249
A2I8J1_9ZZZZ/1-106
B0FK43_9BACT/1-120
Q6GYK0_9BACT/1-153
G8B426_9BACT/1-99
D3X329_9BACT/1-120
E3UDW1_9BACT/1-114
D3WZQ7_9BACT/1-120
A2T9S6_9BRAD/1-224
Q24PI2_DESHY/2-274
D0UB66_9BACT/1-106
B3V874_9ZZZZ/1-130
E9L4C0_9BACT/1-112
C5IBQ4_9BACT/1-127
G1CQV0_9CYAN/1-99
E6VJK4_RHOPX/35-301
A6Y964_9BURK/1-267
I0DFR0_9ZZZZ/1-121
CHLL_PROM9/30-294
B6D9U7_9BACT/1-123
B6DBC7_9BACT/1-109
D8WRT8_9BACT/1-99
A5X3F7_9BACT/1-121
E3UDR8_9BACT/1-114
Q5QKU5_9BACT/1-109
Q5D3R3_9BACT/1-118
Q5UJE6_9BACT/1-118
Q20AW2_9CYAN/1-109
Q8KH35_9ZZZZ/1-128
C9DSK5_9ZZZZ/1-107
A5JT70_9ZZZZ/1-120
A8CSM0_9RHIZ/1-236
A9Y1K5_9BACT/1-122
Q19WM9_9BACT/1-95
B0FK65_9BACT/1-121
Q6XH42_9BACT/1-109
E8Z5M0_9CYAN/1-109
Q6GYL3_9BACT/1-152
Q20B69_9CYAN/1-108
D5CPV5_SIDLE/4-276
G0QFE3_9EURY/3-100
D0QZ30_9ACTO/1-199
Q7WUP5_9CYAN/1-108
D7PSQ9_9BACT/1-123
Q1A3Y9_9BACT/1-109
E1AGR1_9BACT/1-139
D0EKJ1_9RHIZ/1-143
BCHL_RHOPB/46-311
H2CP50_9ACTO/1-110
E9NCL0_9BACT/1-108
Q19W26_9BACT/1-127
C9E9I3_9BACT/1-109
D3X0Q8_9BACT/1-120
Q93C21_9BACT/1-139
A9CRG6_9BRAD/1-136
Q83UL4_9BACT/1-109
B2IV87_NOSP7/7-278
Q1HJC3_9BACT/1-107
A9Y1D0_9BACT/1-115
Q20AT6_9CYAN/1-108
B8XL32_9BACT/1-138
E1AH65_9BACT/1-139
F2WCX1_9ZZZZ/1-108
E1AGG2_9BACT/1-139
Q58LZ4_9ZZZZ/1-130
G8LZL7_CLOCD/2-272
G0LXE3_9BRAD/1-114
B3VSQ5_9BACT/1-119
B1VK92_9RHIZ/2-80
Q9F199_9BACT/1-108
Q3YDS0_9BACT/1-113
H7BT31_9NOSO/1-88
B3GEV3_9BACT/1-126
Q3YDM6_9BACT/1-111
E3UDX1_9BACT/1-114
B3VBM7_9ZZZZ/1-112
A8UGW5_9RHIZ/1-262
B4XL51_9BACT/1-109
D0VP54_9BACT/1-113
Q7X3M6_CUPTR/1-128
A4Z8Z8_9BACT/1-116
D1GHW7_9BACT/1-82
F1C9Z4_9ZZZZ/1-131
A2I8F6_9ZZZZ/1-107
Q19MA8_9BACT/1-121
B8R5D0_9ACTO/1-181
F2WCS1_9ZZZZ/1-108
A9LIQ3_9ARCH/1-111
D0U816_9BACT/1-120
Q93G63_9RHIZ/1-134
O87435_9BACT/1-109
F2WCC0_9ZZZZ/1-114
F9MQQ7_9FIRM/2-250
Q2TFY5_9BACT/1-109
F2WCW8_9ZZZZ/1-108
I0DFR8_9ZZZZ/1-121
A6MWJ9_9BACT/1-94
B6DMU7_9BACT/1-162
Q19VP1_9RHOB/1-138
D0U9D5_9BACT/1-105
D0QZ32_9ACTO/1-192
Q9KJ44_9BACT/1-108
A4PD55_9BACT/1-141
A9Y1F0_9BACT/1-122
B0L7P5_9CYAN/1-108
C4P244_9BACL/1-122
F1BM15_9BACT/1-84
Q9L709_9RHIZ/1-192
G3F524_9RHIZ/1-134
G4XM76_9ZZZZ/1-106
C1KA74_9BACT/1-205
D3X209_9BACT/1-120
F1CAQ8_9ZZZZ/1-138
D0U899_9BACT/1-120
C6G470_9BRAD/1-229
C1JAG0_9ACTO/1-202
H9N9X1_9RHIZ/1-226
D0U916_9BACT/1-105
H7BT33_NOSMU/1-70
D3X332_9BACT/1-119
Q3YFD6_9BACT/1-109
Q5D4J4_9BACT/1-118
Q2TGE3_9BACT/1-109
A5JTB3_9ZZZZ/1-120
O70072_9BACT/1-140
Q9AM16_9BACT/1-109
E0YNR9_9BURK/1-157
Q19M70_9BACT/1-120
D1GHV5_9CYAN/1-85
A9Y1M8_9BACT/1-122
Q93BZ2_9BACT/1-138
A7IA36_METB6/2-270
E1AG52_9BACT/1-139
G8B3G5_9BACT/1-98
H2DRE9_9BACT/1-113
B6DNK3_9BACT/1-162
Q93DK0_9BACT/1-138
Q19W33_9BACT/1-139
A5PI34_9BACT/1-107
A0A9M7_9CLOT/1-127
G8B3V6_9BACT/1-81
Q9AP76_9BACT/1-132
B3VBM4_9ZZZZ/1-112
Q3YDK1_9BACT/1-105
F8URF4_9BACT/1-121
Q27V57_9BACL/1-108
C0IZ08_9BACT/1-122
Q2L890_9BACL/1-108
D0U8T0_9BACT/1-105
F1CBP3_9ZZZZ/1-130
B6ZM63_9BACT/1-112
H2CNW0_9ACTO/1-199
D5MQF1_9BACT/1-84
Q1HJK6_9BACT/1-110
Q1HI96_9ZZZZ/1-109
Q0ZNI5_9FIRM/1-113
D3X289_9BACT/1-119
Q5MQB6_9BRAD/1-112
F1CBG4_9ZZZZ/1-130
Q3YEQ3_9BACT/1-108
Q6UBN1_BACME/1-107
D3X020_9BACT/1-119
G4XM57_9ZZZZ/1-106
D7R797_9BACT/1-109
G4XJC0_9BRAD/1-210
Q9AM13_9BACT/1-108
Q19LN8_9BACT/1-120
Q846I9_9BACT/1-109
D1GHY1_9BACT/1-81
G6GXE8_9CHRO/39-309
F2WD06_9ZZZZ/1-109
Q93DU0_9RHIZ/1-119
B3F7T5_9BACT/1-109
D0U843_9BACT/1-119
E9K799_9BACT/1-95
E7E0Q8_9BACT/1-121
Q3LGI5_9BACT/1-131
D2KAX7_9BACT/1-108
Q5D4K8_9BACT/1-118
B4XKQ3_9BACT/1-108
F4ZXL2_9BACT/1-112
Q8KKN1_9BACT/1-112
A7M6U7_AZOCA/5-277
A7KTN4_MASLA/1-249
E7CTV9_9BACT/1-121
F1CA99_9ZZZZ/1-136
Q8KIE9_9ZZZZ/1-128
D0U7Z1_9BACT/1-120
A8IEQ1_9CYAN/1-108
A9Y1Q9_9BACT/1-122
E1UZF6_9BACT/1-111
Q4JKG6_9BACT/1-121
A6N2T8_9BACT/1-95
Q0PK18_9ENTR/1-107
G8GCH4_9BACT/1-123
E9NAU0_9ZZZZ/1-120
A5JT80_9ZZZZ/1-120
A8DCF0_9BACT/1-108
B6ZM91_9BACT/1-112
B8XLC8_9BACT/1-139
Q3LGH5_9BACT/1-131
Q19LV9_9BACT/1-119
Q2TGC1_9BACT/1-106
C3W2M7_PINPS/1-271
B2CQT3_9BACT/1-152
Q4F9F9_9BACT/1-121
Q19LS1_9BACT/1-118
B3V8B0_9ZZZZ/1-130
Q5D3S2_9BACT/1-117
Q4JKD3_9BACT/1-120
G2HB91_9DELT/2-275
B3V8A3_9ARCH/1-130
Q6BA50_9PROT/1-129
Q93C08_9BACT/1-138
D3WZN1_9BACT/1-119
E1AGA5_9BACT/1-139
F1CB01_9ZZZZ/1-129
F1CBH6_9ZZZZ/1-130
D6NU81_9BACT/1-120
H8ZXV1_9BACT/1-109
F8UST2_9BACT/1-121
Q30A86_9BACT/1-109
A4PDB3_9BACT/1-141
F5AWT2_9GAMM/1-109
Q19WT1_9BACT/1-119
E1UZF9_9BACT/1-111
Q2TFY9_9BACT/1-108
B0L864_9CYAN/1-108
D8GKM3_CLOLD/2-253
Q9K2I9_9BACT/1-139
F8SPN6_9BACT/1-109
D0R8E4_9BURK/1-190
E5KL59_9BACT/1-109
G8IYT3_9CONI/1-271
F4ZXJ2_9BACT/1-111
F8USD7_9BACT/1-120
Q5IK68_9BACT/1-108
B9V344_MASLA/1-145
B6DA18_9BACT/1-123
B3V0G7_9BRAD/1-241
B2XWH0_9RHIZ/1-127
Q8VS67_9CYAN/1-119
A5JF81_9BACT/1-89
Q3YFC9_9BACT/1-108
Q3YDD5_9BACT/1-111
F8UTC7_9BACT/1-120
E1AH50_9BACT/1-139
Q2TG87_9BACT/1-109
H9C5R4_9BACT/1-81
A7FRU7_CLOB1/2-249
D0R8J3_9BURK/1-190
Q2XUF1_9CYAN/1-107
D3WZF9_9BACT/1-120
B4S918_PROA2/4-268
B4XLC3_9BACT/1-108
D1LZT0_9BACT/1-155
E7E0D4_9BACT/1-120
B0FK87_9BACT/1-120
G8B3H9_9BACT/1-97
G3MDB3_9NOST/1-108
F2WCD8_9ZZZZ/1-115
G8B3D1_9BACT/1-100
F4BXC3_METCG/2-271
B4WRV3_9SYNE/2-273
C9E6J0_9BACT/1-119
Q5IAU3_9BACT/1-108
D3X340_9BACT/1-120
Q19AQ1_9NOSO/1-103
F1C9A2_9ZZZZ/1-129
B6DMZ6_9BACT/1-162
D2KAW9_9BACT/1-109
A5PHX9_9BACT/1-107
C0IYE1_9BACT/1-122
B8XKZ7_9BACT/1-139
E1UYX8_9BACT/1-103
O68515_9BACT/1-110
H9A8N1_9ZZZZ/1-129
Q9X2Q1_9GAMM/1-109
F4ZXN2_9BACT/1-112
Q5D3Y8_9BACT/1-117
B2LT71_RHIML/1-243
E3P903_9BACT/1-109
Q6UTG7_9BACT/1-105
A0MMP2_9BACT/1-106
G3CQ93_9BACT/1-113
I0DFT6_9ZZZZ/1-121
B6DAK3_9BACT/1-108
D3X2B0_9BACT/1-120
D3X315_9BACT/1-120
G8IVR8_9CONI/1-271
Q6KBL8_9BACT/1-119
H7BT25_9NOST/1-106
Q2TGC8_9BACT/1-109
D0U9F7_9BACT/1-105
O87287_9BACT/1-109
Q93DL0_9BACT/1-138
Q19WB4_9BACT/1-101
A5Y528_9BACT/1-107
D0R8I9_9BURK/1-190
B0L7T4_9CYAN/1-108
A1YTE5_9BACT/1-130
Q4JKL8_9BACT/1-119
Q3YDK6_9BACT/1-106
G0LXB4_9RHIZ/1-114
D7PT38_9BACT/1-122
C0JSR6_9BACT/1-128
B9E2E7_CLOK1/3-275
C0ERP9_9FIRM/2-250
G0LX21_9RHIZ/1-114
D0U988_9BACT/1-105
F1CBC7_9ZZZZ/1-137
D0R8K4_9BURK/1-190
B3F7S8_9BACT/1-109
B8XL45_9BACT/1-139
NIFH_KLEP3/4-276
D3X0V7_9BACT/1-120
F8USV7_9BACT/1-119
Q5QKT1_9BACT/1-109
Q19LT0_9BACT/1-118
F1JXM5_9BACT/1-105
Q19AV4_9ZZZZ/1-109
F4ZXC8_9BACT/1-112
G0ZEL0_9BRAD/1-245
B6V5F8_9ZZZZ/1-121
D6BNT3_9BACT/1-108
B4XKQ1_9BACT/1-108
E7E0F9_9BACT/1-120
B9KKT9_RHOSK/7-279
Q8KKN9_9BACT/1-112
F7ZM82_ROSLO/34-298
F4ZXA7_9BACT/1-112
Q30AH0_9BACT/1-108
C7P8R6_METFA/2-272
F4ZXK9_9BACT/1-111
F4ZXM0_9BACT/1-112
D3WZG3_9BACT/1-121
F1CB58_9ZZZZ/1-138
F1C9Z3_9ZZZZ/1-135
D0U7Y3_9BACT/1-119
Q45RL3_9BACT/1-108
H6U3Q3_9RHIZ/1-137
C5I0X2_9RHIZ/1-155
Q1HJF1_9BACT/1-109
A2I8Q2_9ZZZZ/1-107
E1AGQ3_9BACT/1-130
A1YTD3_9BACT/1-88
Q0PTZ2_9BACT/1-120
E1UYZ3_9BACT/1-103
Q6KBE7_9BACT/1-119
Q8KID6_9ZZZZ/1-128
Q2TG39_9BACT/1-109
F8US88_9BACT/1-120
B3GES6_9BACT/1-126
B6DNQ7_9BACT/1-162
Q6QT90_9BACT/1-121
Q93BZ6_9BACT/1-139
Q19M84_9BACT/1-119
A4PD77_9BACT/1-141
Q3LGL4_9BACT/1-131
Q19W77_9BACT/1-100
Q3LGF5_9BACT/1-131
F1C9T4_9ZZZZ/1-129
E9NAV6_9ZZZZ/1-119
D0UA71_9BACT/1-105
F5AWI2_9PROT/1-108
D0QZ66_9ACTO/1-195
D0QZH2_9ACTO/1-199
E1AH04_9BACT/1-139
G4W9A3_9BACT/1-108
Q84AK2_9BACT/1-124
E7E0H5_9BACT/1-120
D0VP55_9BACT/1-113
Q3YDB4_9BACT/1-111
D0U998_9BACT/1-105
E9NBF4_9BACT/1-109
D7PSX3_9BACT/1-123
C1DK95_AZOVD/3-275
B6ZMA6_9BACT/1-112
C3VMY0_9BACT/3-111
F1CBD5_9ZZZZ/1-131
Q1WG03_9BACT/1-120
B3V892_9ARCH/1-129
A2I8H2_9ZZZZ/1-106
B5TJG1_9ZZZZ/1-121
A4PDN4_9BACT/1-113
A7KTN7_MASLA/1-249
D7GNN9_9BACT/1-106
G4XM04_9ZZZZ/1-106
Q8RKP8_9BACT/1-139
B6DAK9_9BACT/1-108
C0KGK7_9BACT/1-77
G3CLN3_9BURK/1-268
B3VBN2_9ZZZZ/2-112
Q93G64_XANAU/1-134
A4PCW3_9BACT/1-141
B6DQ50_9ENTR/1-103
D0EG66_9BACT/1-111
Q8L1Q0_9BACT/1-128
G8B450_9BACT/1-99
D3X3F8_9BACT/1-120
G0LX56_9RHIZ/1-245
F1CAV9_9ZZZZ/1-130
E3UDT5_9BACT/1-112
B0L8G3_9BACT/1-108
F6KWC6_9ZZZZ/1-107
A5JT96_9ZZZZ/1-120
E6Y7C6_9BACT/1-119
G8EG61_9BACL/1-81
F1CAY7_9ZZZZ/1-130
B8XLC0_9BACT/1-139
G3F546_9RHIZ/1-134
D9J230_9BACT/1-99
O54010_PAEDU/1-108
Q5YK78_9BRAD/1-120
F8US46_9BACT/1-121
E3UDN9_9BACT/1-102
E1AH97_9BACT/1-139
F4ZYA5_9BACT/1-112
C1KA57_9BACT/1-204
Q6TC06_9BACT/1-77
H9BBF1_9BRAD/1-210
Q9Z6B1_9PROT/1-109
G0ZEJ7_9BRAD/1-244
Q2TG35_9BACT/3-111
Q19WR7_9BACT/1-120
Q6YK59_9BACT/1-109
D1LZM5_9BACT/1-156
Q8KKK9_9BACT/1-111
D4JAC8_9FIRM/2-255
B3GEV7_9BACT/1-126
Q8RPP5_9BACT/1-109
E7CTV6_9BACT/1-131
B2MW07_9BACT/1-120
Q3YF43_9BACT/1-108
Q1A3V1_9BACT/1-109
H9C5Q9_9BACT/1-81
B1VK87_9BACI/1-83
E0Z1J2_9BACT/1-139
G3K5Z6_9BACT/1-127
A7YHL8_9BACT/1-109
G8EWV3_9RHIZ/1-134
F2WCE4_9ZZZZ/1-115
Q9ZAT7_GLUDI/5-97
Q19LQ9_9BACT/1-119
D3X2A1_9BACT/1-119
F8R0L5_9BACT/1-82
B6D5G9_9BRAD/1-233
Q5UJC6_9BACT/1-118
D0U9L2_9BACT/1-105
B4XKN7_9BACT/1-108
A9CXT6_9BACT/1-105
A6Y971_BURVI/1-268
Q8KIG1_9ZZZZ/1-128
Q30B17_9BACT/1-109
F8US80_9BACT/1-121
O69278_9RHIZ/1-185
Q58PR2_9PROT/37-304
H1ZSR1_9BACT/1-141
Q30AI4_9BACT/1-108
E9K792_9BACT/1-93
A2I8V5_9ZZZZ/1-107
Q0PU18_9BACT/1-118
Q95A98_9CONI/1-238
F2WBF6_9ZZZZ/1-114
G0LXE7_RHILE/1-114
Q19WR4_9BACT/1-124
D0UA26_9BACT/1-105
Q8KIE2_9ZZZZ/1-128
F1CA83_9ZZZZ/1-133
Q30AT8_9BACT/1-109
Q9AM25_9BACT/1-108
E3UF91_9BACT/1-109
C9DRU6_9BACT/1-73
F1BLG5_9BACT/1-86
Q3YEY5_9BACT/1-109
G8EWU1_9RHIZ/1-134
F8UTE7_9BACT/1-119
E9NB54_9BACT/1-109
Q20B03_9CYAN/1-108
E9NBX9_9BACT/1-108
D7PSU8_9BACT/1-123
F1C9Q4_9ZZZZ/1-128
G0LXB9_RHILE/1-76
Q3YEL2_9BACT/1-109
D0U8C6_9BACT/1-120
O08260_9GAMM/1-109
F1CBA2_9ZZZZ/1-138
G8QIZ2_AZOSU/5-277
Q46CD7_METBF/2-56
D3X2E8_9BACT/1-119
Q589A2_HALHA/2-274
B8XLB8_9BACT/1-138
B6ZM62_9BACT/1-113
Q0PIZ5_9BACT/1-108
F2WPE0_9BACT/1-141
D3WZD1_9BACT/1-119
A9Y1Q7_9BACT/1-122
D2KB58_9BACT/1-108
E7CTY9_9BACT/1-130
F1CBW6_9ZZZZ/1-130
F2WPB4_9BACT/1-139
E5KL61_9BACT/1-109
Q0PK17_9ENTR/1-107
D0R8J1_9BURK/1-190
C0IZ79_9BACT/1-122
BCHL_RHOS1/32-296
C0IYH4_9BACT/1-121
B6DAR3_9BACT/1-109
H9BG24_9BACT/1-128
H2DRB6_9BACT/1-112
B6D9X3_9BACT/1-122
G8B3E8_9BACT/1-95
B6CJD4_9ZZZZ/1-120
C5IBP6_9BACT/1-128
G1CQW4_9CYAN/1-97
D3JXU3_9BACL/1-94
F1JXL1_9BACT/1-105
D3H5N4_9BACT/1-109
F1CBU4_9ZZZZ/1-128
A7YFU3_9CONI/1-215
F2WBJ7_9ZZZZ/1-115
G9CBQ1_9BACT/1-35
D0U893_9BACT/1-121
Q2XUE2_9CYAN/1-107
E3UET2_9BACT/1-109
F1CED5_9BRAD/1-233
E1AH46_9BACT/1-139
F2WBU6_9ZZZZ/1-114
F1CB87_9ZZZZ/1-138
G9I897_9BACT/1-119
D0U975_9BACT/1-105
D7PSY5_9BACT/1-123
B9TVQ9_RHIET/1-196
H9CH74_9BURK/1-157
Q93BZ1_9BACT/1-138
B6RSW1_9BACT/1-108
Q2L893_9BACL/1-108
G8B3B3_9BACT/1-106
Q6XH99_9BACT/1-108
A0MMQ0_9BACT/1-106
D3WZL4_9BACT/1-120
E1AH42_9BACT/1-139
Q4PS36_9BACT/1-128
Q1A3U7_9BACT/1-108
D0UAS8_9BACT/1-106
Q53VG0_9BACT/1-84
Q30AB4_9BACT/1-108
Q2W1I4_MAGSA/131-173
G7QDI6_9DELT/2-274
Q93TZ4_9BACT/1-109
D7R799_9BACT/1-109
F1CAR0_9ZZZZ/1-135
H6VQP8_9BACT/1-114
C9E2Y4_9ZZZZ/1-141
B6DN64_9BACT/1-162
A7KBU1_9RHOO/1-89
F5AWQ6_9GAMM/1-109
B4XKY5_9BACT/1-108
F2XJS4_9ZZZZ/1-109
Q8KKN0_9BACT/1-114
B3VQL3_9BACT/1-107
G4XRA0_9CYAN/1-82
C7AA04_9BRAD/1-196
D7GNS1_9BACT/1-107
D3WZE3_9BACT/1-120
G8GCF7_9BACT/1-123
CHLL_ANTFO/1-271
E1RKP6_METP4/15-283
B8XLA7_9BACT/1-138
D1GHY2_9BACT/1-81
Q0GY16_9NOSO/1-112
Q0PTM3_9BACT/1-119
D2KMU6_9ZZZZ/1-118
E1AHD8_9BACT/1-138
Q53VJ5_9BACT/1-85
B5A858_9BRAD/1-139
F1BLR8_9BACT/1-83
F1CED2_RHIFR/1-234
E9K7F9_9BACT/1-94
Q0E7K8_9MICO/1-104
Q3YDI6_9BACT/1-106
F1C9K4_9ZZZZ/1-130
A5PI36_9BACT/1-106
Q3LGN7_9BACT/1-131
H8ZY11_9BACT/1-109
Q5D3X7_9BACT/1-117
Q8KTK7_RHILI/1-143
C3VXJ2_PINPO/1-271
D0U9Q0_9BACT/1-106
Q6YK75_9BACT/1-109
G8B3K7_9BACT/1-99
E3UDV2_9BACT/1-115
B8XLA6_9BACT/1-138
B4XKG4_9BACT/1-109
Q6GUM9_9BACT/1-152
F1C9V2_9ZZZZ/1-130
D3X2E7_9BACT/1-120
B6ZMB0_9BACT/1-112
A6MWS4_9BACT/1-95
E9NCN1_9BACT/1-108
Q9F1A5_9BACT/1-108
G4W9C5_9BACT/1-108
Q5D459_9BACT/1-88
F4ZX25_9BACT/1-111
Q8KTM2_9BRAD/1-148
P95573_9CYAN/1-108
D1LZN8_9BACT/1-155
B6DAI3_9BACT/1-107
B9TVR1_9BURK/1-196
G8B3C2_9BACT/1-105
D7PST1_9BACT/1-123
Q4F9H3_9BACT/1-120
F1CA45_9ZZZZ/1-138
Q9X2R1_9GAMM/1-109
CHLL_SYNJA/6-276
A7HET1_ANADF/2-274
G8B3A2_9BACT/1-102
Q5QKS5_9BACT/1-108
D3X2F7_9BACT/1-120
D0U801_9BACT/1-119
F1BMU8_9BACT/1-84
B2CQS2_9BACT/1-153
F1CA82_9ZZZZ/1-124
E3P924_9BACT/1-108
Q5IAU9_9BACT/1-109
B2MW05_9BACT/1-121
G8B420_9BACT/1-99
E6Y7E2_9BACT/1-120
F1BLJ5_9BACT/1-83
B4YXX7_RHILE/1-229
E1AGP4_9BACT/1-139
Q19W99_9BACT/1-101
F8USA3_9BACT/1-121
B3GER8_9BACT/1-126
G3IZ25_9GAMM/4-276
B8XKY3_9BACT/1-100
E0Z1F7_9BACT/1-138
H9CH81_9BURK/1-157
B3VI46_9RHIZ/1-205
F1CAC9_9ZZZZ/1-130
O87423_9BACT/1-108
F2WD46_9ZZZZ/1-108
Q19M37_9BACT/1-119
E9NB29_9BACT/1-108
G8B372_9BACT/1-102
G4XR93_9CYAN/1-82
Q5ENQ2_HETTR/12-282
Q3YDD7_9BACT/1-108
D1GHZ4_9BACT/1-82
C9E9G4_9BACT/1-109
Q6J4T1_9RHIZ/1-220
D1GHU6_9CYAN/1-82
E9L4B6_9BACT/1-112
H2CNW4_9ACTO/1-200
B8XL59_9BACT/1-138
Q7WUN8_9FIRM/1-155
D0R8F7_9BURK/1-190
G0ZEJ9_9BRAD/1-244
F8US30_9BACT/1-121
Q19M25_9BACT/1-118
E9K7M4_9BACT/1-90
B6D9Q0_9BACT/1-124
F1BMP2_9BACT/1-82
B6DB57_9BACT/1-108
F4ZXC4_9BACT/1-112
O08256_9PROT/1-109
Q1HIS3_9ZZZZ/1-108
Q2TG94_9BACT/1-109
F1CAD7_9ZZZZ/1-128
A6MWN8_9BACT/1-105
BCHL_METSB/37-301
A5HEP4_9BACT/1-162
D3X257_9BACT/1-120
Q5D4A9_9BACT/1-117
Q3LGR4_9BACT/1-131
Q9Z698_9PROT/1-109
H8ZXU0_9BACT/1-109
E8Z5N3_9CYAN/1-109
D0U8J3_9BACT/1-124
B4XL33_9BACT/1-108
G0VMA6_MEGEL/2-248
D2KB67_9BACT/1-109
D0U9N2_9BACT/1-105
Q84AJ3_9BACT/1-124
E9NAQ1_9ZZZZ/1-116
D6NU77_9BACT/1-120
E9NCN9_9BACT/1-109
Q83TD5_9BACT/1-109
D1LZR4_9BACT/1-155
F1BMS3_9BACT/1-83
Q9AM15_9BACT/1-109
H9BG42_9BACT/1-129
A9Y1I6_9BACT/1-122
B8XKY4_9BACT/1-100
A8IEP8_9CYAN/1-108
D3X026_9BACT/1-120
F8USY8_9BACT/1-120
Q3YEW2_9BACT/1-109
E1UYV0_9BACT/1-111
F8URU7_9BACT/1-120
B6RSU9_9NOST/1-108
E1AH70_9BACT/1-139
Q5QKU1_9BACT/1-109
A9YWI7_9BACT/1-122
Q19W70_9BACT/1-139
G3LWD0_9RHIZ/1-251
D0UB30_9BACT/1-105
G8IW49_PSEMZ/1-269
F6L705_9NOSO/1-122
E5KL55_9BACT/1-109
A4PD56_9BACT/1-141
Q1HJN6_9BACT/1-109
H1KS30_METEX/37-304
Q1HJA0_9BACT/1-109
D3X0K1_9BACT/1-120
B3VMM0_9RHIZ/1-247
C0LW27_9CYAN/1-113
A5Y5C3_9BACT/1-101
D0UA76_9BACT/1-105
Q3L178_9CHRO/1-118
Q9Z6A5_9PROT/1-109
H7BT32_9NOSO/1-85
E9K7J7_9BACT/3-96
A6MWI0_9BACT/1-93
E3UDP5_9BACT/1-115
D1LZS2_9BACT/1-155
F2X1N3_9RHIZ/1-163
C3W1D3_9CONI/1-271
G3F560_9RHIZ/1-134
D6BNG4_9BACT/1-109
Q9S0V6_9BACT/1-238
E0YNR4_9BURK/1-157
H2DL66_9RHIZ/1-244
F2WC87_9ZZZZ/1-114
E7E0L5_9BACT/1-119
Q1HIG6_9ZZZZ/1-109
C0IYJ8_9BACT/1-94
Q5D4L1_9BACT/1-118
F4ZXQ4_9BACT/1-112
B4YFB6_9BACT/1-150
D0R8M1_9BURK/1-190
D0UA45_9BACT/1-105
Q30AX1_9BACT/1-108
Q9Z6A8_9PROT/1-109
C1JAG8_9ACTO/1-174
E7E0H1_9BACT/1-120
A5JTH3_9ZZZZ/1-121
B6DAS6_9BACT/1-108
Q1HIH0_9ZZZZ/1-108
C9E6J7_9BACT/1-124
Q9F8X5_9CYAN/1-108
F2WCL1_9ZZZZ/1-114
B6DBD9_9BACT/1-109
E0X799_9NOST/1-99
A1Y1N9_9BACT/1-109
E3UF77_9BACT/1-109
E1AHH1_9BACT/1-139
D1GHZ2_9BACT/1-85
D3JXU7_9BACL/1-108
B5TJJ1_9ZZZZ/1-121
E1AHB0_9BACT/1-139
E3UDW5_9BACT/1-113
Q1HI76_9ZZZZ/1-109
B4XLH6_9BACT/1-108
B6DN27_9BACT/1-162
Q5QKF0_9BACT/1-109
C0IZ73_9BACT/1-122
C9E6K0_9BACT/1-124
B3V8A5_9ARCH/1-129
Q0PJ01_9BACT/1-108
F1C9K1_9ZZZZ/1-138
B0FJZ0_9BACT/1-120
A1XKK8_9RHIZ/1-158
D7CIZ5_SYNLT/3-275
Q1HIL1_9ZZZZ/1-109
Q1HID5_9ZZZZ/1-108
A4PDE7_9BACT/1-141
F1CB78_9ZZZZ/1-130
F1BLH3_9BACT/1-83
F6JQC1_9BRAD/1-212
H8ZXV4_9BACT/1-109
G7DEX0_BRAJP/5-277
E5KL56_9BACT/1-109
A5HIF4_9BRAD/2-249
H9N9Y1_9RHIZ/1-226
B4XKS5_9BACT/1-109
D3X199_9BACT/1-121
H2DRC4_9BACT/1-113
Q19WR5_9BACT/1-99
E1AHG3_9BACT/1-138
Q4JKJ3_9BACT/1-120
G8B3B7_9BACT/1-89
Q6KBD7_9BACT/1-119
A5JTD7_9ZZZZ/1-121
F1CAB9_9ZZZZ/1-137
F1BM25_9BACT/1-86
F1C9Q0_9ZZZZ/1-128
C0JST8_9BACT/1-125
D0R8F4_9BURK/1-190
F8SPN7_9BACT/1-109
E1AFZ8_9BACT/1-139
B4XKN9_9BACT/1-108
Q5D4F3_9BACT/1-117
Q5QKC5_9BACT/1-108
A9CXU0_9BACT/1-105
B0FK23_9BACT/1-120
Q0PU71_9BACT/1-119
D6BNL2_9BACT/1-108
G8B3Z3_9BACT/1-99
D0QEE5_9BACT/1-120
F1CBI1_9ZZZZ/1-133
F8UT67_9BACT/1-119
C3VUW6_9NOST/1-98
D7PSN4_9BACT/1-133
C7DP48_9RHIZ/1-254
B2XWG9_9RHIZ/1-127
C1J7F1_9BRAD/1-249
D0QEE1_9BACT/1-121
Q9AMD7_9SPIO/1-134
B3GEV9_9BACT/1-126
E7E150_9BACT/1-120
BCHL_ROSDO/34-298
A9Y1F5_9BACT/1-122
D6BNH6_9BACT/1-109
Q53VH8_9BACT/1-84
F4ZX65_9BACT/1-112
Q9F8Z1_9BACT/1-108
Q4JKM3_9BACT/1-121
Q8G8D7_9CYAN/2-127
F8URW8_9BACT/1-120
B3F7Q6_9BACT/1-108
Q52R89_9GAMM/1-120
F1CAX6_9ZZZZ/1-131
F8UM90_9BACT/1-117
Q5D4H7_9BACT/1-118
G2TDP4_RHORU/5-277
Q3LGV4_9BACT/1-131
B8KT22_9GAMM/33-300
C1FTV6_CLOBJ/2-249
E9NBV6_9BACT/1-108
A3FFV5_9BURK/1-157
D3X3L8_9BACT/1-120
C5IBP5_9BACT/1-128
D8EZC8_9DELT/2-274
F8SPV8_9BACT/1-119
C3W0V4_CEDDE/1-271
A6MWH4_9BACT/1-105
F1CE55_9BRAD/1-218
Q8KIJ9_9ZZZZ/1-128
E9K751_9RHIZ/1-96
Q1A7R5_9BACT/1-109
Q0PIY6_9BACT/1-108
C3W1J7_PINLA/1-271
Q531D5_9BACT/1-118
E1AGA7_9BACT/1-138
C8CC42_9ACTO/1-187
B6A0Y6_RHILW/5-277
E9NBU0_9BACT/1-109
Q5D3Z9_9BACT/1-118
B3V0H0_9RHIZ/1-241
G4XRC4_9CYAN/1-82
B1A380_BRAEL/1-242
B4XKG6_9BACT/1-108
Q1HJK9_9BACT/1-110
H6W0W5_9CYAN/1-119
Q0PU82_9BACT/1-120
NIFH6_CLOPA/2-272
G1CQY0_9CYAN/1-119
H2D5U3_9BACT/1-124
D0U8B2_9BACT/1-120
F5AX63_9NOST/1-108
F1BLB8_9BACT/1-83
Q9X2R0_9GAMM/1-109
Q9AM21_9BACT/1-109
Q19S48_9CYAN/1-122
Q19W15_9BACT/1-139
H9C5R2_9BACT/1-81
B2MV20_9BACT/1-119
Q19VU1_9BACT/1-139
E3UF92_9BACT/1-109
A5Y5C1_9BACT/1-101
G3K2J9_9ACTO/1-190
Q6T465_9BACT/1-88
F1CBT0_9ZZZZ/1-131
Q1HI95_9ZZZZ/1-109
B0L7T9_9CYAN/1-108
F4ZX77_9BACT/1-112
Q95AA4_JUNCM/1-234
F1C9T1_9ZZZZ/1-129
Q1A3Y4_9BACT/1-109
G1CQV2_9CYAN/1-102
D7PT37_9BACT/1-123
Q19WK3_9BACT/1-96
D5KM57_9ZZZZ/1-107
A2I8U3_9ZZZZ/1-106
A9Y1Q6_9BACT/1-122
E9NBC4_9BACT/1-108
E0Z1E5_9BACT/1-130
C7DP66_9RHIZ/1-269
G4XRB5_9CYAN/1-82
Q30A82_9BACT/1-108
B1QLN8_CLOBO/2-249
E9NB74_9BACT/1-109
F1BM48_9BACT/1-86
Q5UJC2_9BACT/1-118
D0UA67_9BACT/1-106
C9E2V6_9ZZZZ/1-134
C0JSQ9_9BACT/1-130
Q1HJN1_9BACT/1-110
B6CJD2_9ZZZZ/1-119
Q19W67_9BACT/1-139
B6ZM26_9BACT/1-112
A5JTC7_9ZZZZ/1-120
Q19VZ9_9BACT/1-118
Q56512_9BACT/1-109
F1C9M0_9ZZZZ/1-131
Q0PRE0_9BACT/1-109
Q30AU0_9BACT/1-108
B6D9T7_9BACT/1-124
B7ZGG2_9CYAN/1-86
D1MJ97_9RHIZ/1-41
B5KN58_9BACT/1-149
Q1HJG7_9BACT/1-109
E9NCP3_9BACT/1-109
E3UF59_9BACT/1-109
A5JT99_9ZZZZ/1-120
Q93TZ8_9BACT/1-109
G9HZB0_9BACT/1-104
F4ZYH2_9BACT/1-112
C0IZ71_9BACT/1-122
Q30AF8_9BACT/1-108
A7KGH1_9CYAN/1-108
Q6TBZ0_9BACT/1-75
F2WCD4_9ZZZZ/1-115
Q3YDD9_9BACT/1-110
Q1HI94_9ZZZZ/1-108
Q20B17_9CYAN/1-108
A4Z927_9BACT/1-116
A5EQA3_BRASB/35-302
F2X1N7_9RHIZ/1-163
A4GUT1_9BACT/1-111
D0EG50_9BACT/1-111
Q5D449_9BACT/1-117
A9YL98_9BURK/1-174
Q09156_9CHRO/1-108
D5V3K8_ARCNC/5-290
D3Y4W0_9BRAD/1-238
D3X232_9BACT/1-120
Q9MTC4_9CONI/1-245
O70079_9BACT/1-142
Q2FLM7_METHJ/11-282
D9TS56_THETC/2-272
G4XMB6_9ZZZZ/1-106
Q9L837_9BACT/1-138
E7E0M5_9BACT/1-119
Q20XD0_RHOPB/3-275
D0UAR9_9BACT/1-106
F1CBW2_9ZZZZ/1-128
Q7WUP7_NOSMU/1-108
Q4JKF9_9BACT/1-120
C1JAR6_9RHIZ/1-235
C1JAD4_9ACTO/1-199
Q4F9C9_9BACT/1-121
Q846H5_9BACT/1-109
E1AG73_9BACT/1-139
F1C9N8_9ZZZZ/1-130
G0LX27_RHILE/1-245
Q4JKE5_9BACT/1-120
H2CNV9_9ACTO/1-201
D3H5L0_9BACT/1-108
F4ZXA9_9BACT/1-112
E9NC83_9BACT/1-109
C7AA19_9BRAD/1-196
Q93DK8_9BACT/1-138
A5PHZ1_9BACT/1-106
B7ZK66_9BACT/1-109
Q3YF82_9BACT/1-108
G4XM34_9ZZZZ/1-106
D3X0B2_9BACT/1-121
A5JT87_9ZZZZ/1-120
A9UDX0_9RHIZ/1-237
B6DBI5_9BACT/1-108
A5HEL4_9BACT/1-162
B0F841_9CRYP/1-105
F0V6Q6_9BACT/1-152
NIFH_HERSE/5-277
F1C9R9_9ZZZZ/1-134
Q6B4Z1_9BACT/1-146
E1UZF0_9BACT/1-111
A5PHU4_9BACT/1-107
E1AH30_9BACT/1-139
Q6N7A5_RHOPA/6-273
E3UDN4_9BACT/1-116
A2SSA4_METLZ/2-248
A4GUR4_9BACT/1-113
C6K4T4_AZOBR/1-121
D7GNP9_9BACT/1-106
A8VJ15_9BRAD/1-256
G9I8A2_9BACT/1-120
Q30AR3_9BACT/1-109
Q846G8_9BACT/1-108
Q6KBS1_9BACT/1-119
Q5DP26_9NOST/1-58
E0Z1F0_9BACT/1-138
D3X1B3_9BACT/1-120
C9E2T7_9ZZZZ/1-129
D2KMU8_9ZZZZ/1-119
Q70YB1_9RHIZ/1-211
C9DSJ0_9ZZZZ/1-108
D0UAK2_9BACT/1-106
P94671_9CYAN/1-108
C3VUW4_9NOST/1-98
B8XKY7_9BACT/1-129
B6CJ75_9ZZZZ/1-120
D0U8Z7_9BACT/1-106
Q9F1D5_9BACT/1-109
F5AWE1_9PROT/1-108
A6MWR7_9BACT/1-98
B0L7U8_9CYAN/1-108
D1G4M6_9ENTR/1-130
Q5DWE6_9PSED/4-276
F2WCD5_9ZZZZ/1-114
Q5MQ50_9CYAN/1-108
H8ZXT8_9BACT/1-109
A8DCG1_9BACT/1-108
B6DB08_9BACT/1-108
D0QED3_9BACT/1-120
D7GNQ5_9BACT/6-107
Q2TGB8_9BACT/1-109
A8CSL3_9BRAD/1-236
D1LZT2_9BACT/1-155
D6BNS2_9BACT/1-108
E9NBY5_9BACT/1-109
Q531D9_9BACT/1-118
Q9F8Y5_9BACT/1-108
E9NAW0_9ZZZZ/1-120
G8GCH3_9BACT/1-123
Q4F991_9BACT/1-121
G8B3F7_9BACT/1-99
A7YHF0_9BACT/1-110
Q27V56_9BACL/1-108
Q6YK49_9BACT/1-108
Q846K0_9BACT/1-109
C3U653_9BACT/1-111
Q84IY5_9BACT/1-141
Q19S49_9CYAN/1-124
Q1HJR4_9BACT/1-109
F1CBN2_9ZZZZ/1-129
F2WCI6_9ZZZZ/1-115
H2CNX3_9ACTO/1-201
E9NB96_9BACT/1-109
B6S8A8_9RHIZ/1-179
A4PDI9_9BACT/1-142
NIFH_FRAAL/2-273
Q1A7R3_9BACT/1-108
Q6KEW8_9RHIZ/1-146
Q9F1C7_9BACT/1-109
A5PI29_9BACT/1-107
CHLL_PINTH/1-271
C1JAF2_9ACTO/1-202
I0G2Z4_9BRAD/34-300
Q30B19_9BACT/1-108
Q19WQ9_9BACT/1-119
G4XJ96_9BRAD/1-210
F4ZXK6_9BACT/1-111
D9ICZ5_9ZZZZ/1-71
Q9R7F6_9BACT/1-109
Q30AA7_9BACT/1-108
H8ZY27_9BACT/1-109
Q3YDM2_9BACT/1-112
Q0VTP1_9BACT/1-87
F2WCT8_9ZZZZ/1-108
D3X058_9BACT/1-119
Q1HJC0_9BACT/1-109
A9Y1N3_9BACT/1-122
B7ZGJ0_9PROT/1-89
G4XM32_9ZZZZ/1-106
F1CBN8_9ZZZZ/1-135
E0Z1E0_9BACT/1-138
B6DB43_9BACT/1-109
H9N9W4_9RHIZ/1-226
G3F578_9RHIZ/1-134
Q6GYN3_9BACT/1-152
A3F4P4_9GAMM/1-127
H6SGX6_9PSED/1-105
A5UNY4_METS3/3-265
G8IXD1_PINPA/1-271
D0UZJ4_9BACL/1-108
F6L701_9CYAN/1-115
F4YZD2_SELML/1-270
A7KTP2_MASLA/1-249
F4ZXU3_9BACT/1-112
Q3YDR0_9BACT/1-112
A4PDE9_9BACT/1-141
F5AXC7_9PROT/1-108
B3VMM8_RHIFR/1-261
D0U8X1_9BACT/1-106
E7E0B9_9BACT/1-120
A3WHU0_9SPHN/33-297
Q3YF72_9BACT/1-108
F2WBW1_9ZZZZ/1-114
E3UEZ7_9BACT/1-109
F1CED7_BRAJP/1-236
Q6GYM9_9BACT/1-152
G3F518_9RHIZ/1-134
E9NB50_9BACT/1-109
B0FK15_9BACT/1-120
F8SPS2_9BACT/1-108
D7GNR2_9BACT/1-107
Q1HIM9_9ZZZZ/1-108
Q3YDI3_9BACT/1-108
Q9F8Z0_9CYAN/1-108
BCHL_CHLCH/3-276
Q19WA1_9BACT/1-99
H2EZT6_9NOSO/1-68
Q6KBJ3_9BACT/1-119
E7CTW9_9BACT/1-121
E7E0T9_9BACT/1-120
B3F7R8_9BACT/1-108
D7PSQ3_9BACT/1-123
G8B489_9BACT/1-99
F2WCZ3_9ZZZZ/1-108
E7E136_9BACT/1-120
Q9MTB0_9CONI/1-245
F1CB98_9ZZZZ/1-130
D3X062_9BACT/1-120
Q1HIK9_9ZZZZ/1-109
E7E0D6_9BACT/1-120
D6BNG5_9BACT/1-108
F1CGY3_9PROT/1-112
Q4F9E6_9BACT/1-121
B6ZM38_9BACT/1-112
G2DZY3_9GAMM/38-303
B7ZGC7_9DELT/1-90
G1CQW8_9CYAN/1-86
D0U8X3_9BACT/1-105
C0IYX6_9BACT/1-122
E1AGM6_9BACT/1-138
E7E0I8_9BACT/1-121
Q9Z6A4_9PROT/1-109
Q8KIG6_9ZZZZ/1-127
H1ZSR0_9BACT/1-141
F2WPE9_9BACT/1-139
Q0PUC6_9BACT/1-119
Q2VJ04_9BACT/1-84
F8SPR7_9BACT/1-109
B5KN55_9BACT/1-149
Q5RZ78_9BACT/4-129
A2I8Y1_9ZZZZ/1-106
Q0PUM2_9BACT/1-118
F4ZYF3_9BACT/1-112
D3X2T7_9BACT/1-119
B4XLC1_9BACT/1-108
G8B3D2_9BACT/1-100
Q20AX8_9CYAN/1-108
Q846K7_9BACT/1-109
A7YH37_9BACT/1-110
A6MWE8_9CYAN/1-105
A6N2S4_9BACT/1-93
Q20B08_9CYAN/1-108
B0FJY6_9BACT/1-120
Q5IAW4_9BACT/1-110
F4ZXA6_9BACT/1-112
C7EU54_BRAJP/1-153
G4XJ88_9BRAD/1-210
E1AHB5_9BACT/1-139
A4PCY7_9BACT/1-141
Q3YDK5_9BACT/1-106
F4ZXP5_9BACT/1-112
D3Y4V3_BRAEL/1-238
A5JV45_9BACT/1-96
F8AM94_METOI/3-272
G4XR67_9CYAN/1-82
F4ZXK2_9BACT/1-111
D6BNE7_9BACT/1-108
F1JUM0_9RHIZ/1-184
B6V6J9_9RHIZ/1-240
F4ZY51_9BACT/1-112
D3H5Q7_9BACT/1-109
C7BF08_PARKE/1-271
H2DRC6_9BACT/1-113
F1CC32_9ZZZZ/1-129
F0IZL6_ACIMA/25-292
C0L9M7_9BACT/1-121
A4PDB4_9BACT/1-141
Q19WD2_9BACT/1-97
D7GNP7_9BACT/1-106
G3CQ82_9BACT/1-114
Q20AZ1_9CYAN/1-108
A5Y535_9BACT/1-107
Q0PRE3_9BACT/1-107
A1YSS2_9BURK/1-112
A9Y1D5_9BACT/1-83
E0YNT2_9BURK/1-157
A5HEM6_9BACT/1-162
D0UA50_9BACT/1-105
D7PT54_9BACT/1-124
Q3YF59_9BACT/1-108
C7BEJ3_9CHLO/1-271
Q7WS76_9BACT/1-109
H2EZT8_9NOSO/1-105
E1V0G9_THIFE/1-115
F1CBI8_9ZZZZ/1-130
Q846J4_9BACT/1-108
D5MQF6_9BACT/1-84
Q19VP9_9BACT/1-115
B4XKY0_9BACT/1-108
P96029_9CYAN/1-108
F1CB71_9ZZZZ/1-130
F8URI4_9BACT/1-120
Q5D433_9BACT/1-117
H2CNY5_9ACTO/1-197
D0R8L3_9BURK/1-190
A2I8W0_9ZZZZ/1-107
B6ZLL5_9BRAD/1-104
A5X3G3_9CYAN/1-119
E7CTW3_9BACT/1-119
A9X4U4_9RHIZ/1-185
Q2XUE8_9CYAN/1-107
Q3LGR6_9BACT/1-131
F1CA22_9ZZZZ/1-130
E1AGN3_9BACT/1-138
Q0PUA7_9BACT/1-119
Q19LP8_9BACT/1-119
Q5IAZ8_9BACT/1-90
F9MVJ2_9FIRM/2-266
H9N9V5_9RHIZ/1-226
B5TJD9_9ZZZZ/1-120
Q04027_9BACT/1-109
F1CAS9_9ZZZZ/1-131
G0LX87_9BRAD/1-114
B0FK33_9BACT/1-120
A2I8N1_9ZZZZ/1-106
F1CAP1_9ZZZZ/1-130
A8RW69_9RHIZ/1-130
F6JQC4_9BRAD/1-212
C7DP84_9RHIZ/1-263
NIFH1_NOSS1/7-278
F1CAN9_9ZZZZ/1-131
B8I2H5_CLOCE/5-276
D2KKE3_9RHIZ/1-229
C5HIB0_9SPHN/1-116
Q6JGY4_9BACT/1-109
B5TJH4_9ZZZZ/1-121
D6NU76_9BACT/1-120
Q0PUC4_9BACT/1-119
F1CBL5_9ZZZZ/1-130
G8GCF8_9BACT/1-123
Q6TC15_9BACT/1-89
B6ZM49_9BACT/1-112
D0R8K3_9BURK/1-190
D0U9T5_9BACT/1-105
F4ZQZ8_9BRAD/1-226
A2I8T8_9ZZZZ/1-106
A5PI13_9BACT/1-107
D3Y4U8_BRAEL/1-235
A6MWG9_9BACT/1-105
D3X1B4_9BACT/1-121
C9E2V3_9ZZZZ/1-130
E1AH95_9BACT/1-140
C9DSJ9_9ZZZZ/1-107
F5AWZ0_9PROT/1-108
A4PD81_9BACT/1-141
A5HEI8_9BACT/1-163
B3V885_9BACT/1-130
D0BUZ7_9FUSO/2-270
Q846G4_9BACT/1-109
B6V5D6_9ZZZZ/1-121
B6B3R7_9RHOB/49-315
Q6KBG9_9BACT/1-119
F1BLC6_9BACT/1-83
Q6XH05_9BACT/1-109
Q4PS02_9BACT/1-128
Q30AU6_9BACT/1-108
G0LXI1_BRAJP/1-106
E9NBT5_9BACT/1-109
Q7WUS2_9BACT/1-109
Q9L858_9BACT/1-139
E7CTV8_9BACT/1-120
G1CQV9_9CYAN/1-103
G8B443_9BACT/1-100
F8R0M2_9BACT/1-99
Q5IAY2_9BACT/1-110
G4XN31_9RHIZ/1-232
Q1HIP2_9ZZZZ/1-109
Q7WUP0_CROWT/1-108
Q5D3W0_9BACT/1-118
Q0KJ22_ENTCL/12-118
G8B3W4_9BACT/1-99
Q19VX6_9BACT/1-126
E1UYZ7_9BACT/1-103
C0L9L5_9BACT/1-121
A2IB62_9BACT/1-120
Q50L19_9BACT/1-85
A9LLK8_9BACT/1-117
Q19VZ5_9BACT/1-132
G8EWU6_9RHIZ/1-132
H9N9V9_9RHIZ/1-226
E3UDT4_9BACT/1-115
Q2PGB7_9SPHN/1-242
B8XL52_9BACT/1-139
B3F7N5_9BACT/1-108
BCHL_RHOPS/46-311
D0U994_9BACT/1-106
F1CBY1_9ZZZZ/1-128
H2DRF8_9BACT/1-113
Q5UJB7_9BACT/1-118
B6DNJ9_9BACT/1-162
D6BNG6_9BACT/1-109
B0L7L6_9CYAN/1-108
B8XLD6_9BACT/1-139
B6DA49_9BACT/1-123
F2WBV2_9ZZZZ/1-114
Q8KIF5_9ZZZZ/1-130
D3X024_9BACT/1-121
B4XL63_9BACT/1-109
Q6GYL6_9BACT/1-152
A7KTP1_MASLA/1-249
D3X363_9BACT/1-120
O87289_9BACT/1-109
Q3YF33_9BACT/1-109
Q20AU9_9CYAN/1-108
F1C9H5_9ZZZZ/1-128
Q2XUD8_9CYAN/1-107
E2IH72_PTEAA/1-271
C9E9H5_9BACT/1-109
Q20B37_9CYAN/1-107
Q5D3R5_9BACT/1-118
A5Y517_9BACT/1-107
Q1HIA3_9ZZZZ/1-108
A9Y1R4_9BACT/1-122
B6V5C8_9ZZZZ/1-121
B0FJZ1_9BACT/1-120
Q0PUN2_9BACT/1-118
F8USW0_9BACT/1-119
Q5S275_9BACT/1-120
Q2TGC9_9BACT/1-108
Q4F9I7_9BACT/1-120
Q9AM20_9BACT/1-109
Q5UJA7_9BACT/1-118
G8B3G4_9BACT/1-97
E1AG60_9BACT/1-138
D7E4Q2_NOSA0/7-278
G4XJB8_9BRAD/1-210
G1CQW1_9CYAN/1-106
Q56509_9BACT/1-109
D0U9D6_9BACT/1-106
Q8KMI3_METSI/1-108
G8B439_9BACT/1-99
O66334_9BACT/1-141
B6DMP2_9BACT/1-162
E0Z1J1_9BACT/1-139
G8J4C8_PINDE/1-271
A4PD05_9BACT/1-141
F8UT91_9BACT/1-120
Q6JVJ9_9BACT/1-109
H8ZY21_9BACT/1-109
F1CBA6_9ZZZZ/1-131
E5KL51_9BACT/1-109
B4XLD5_9BACT/1-108
A9YWK9_9BACT/1-120
Q19M94_9BACT/1-120
E1AHB2_9BACT/1-139
B7ZIL4_KETDA/1-271
A5JTF7_9ZZZZ/1-121
A7YHV1_9BACT/1-109
B6DAS3_9BACT/1-108
F2WCH4_9ZZZZ/1-114
Q5IK67_9BACT/1-108
A5PHV8_9BACT/1-107
D0U8K8_9BACT/1-105
E3UF79_9BACT/1-109
B6DBD4_9BACT/1-108
Q4KNZ4_9ENTR/1-147
D1LZM8_9BACT/1-156
A7KTP5_MASLA/1-249
Q1HJQ5_9BACT/1-109
A6MWM0_9BACT/1-105
O87431_9BACT/1-109
Q9F0J2_9RHIZ/1-261
G0LX40_9RHIZ/1-245
H8ZXU9_9BACT/1-109
E3UEV6_9BACT/1-109
B8XKX5_9BACT/1-139
D0QZ37_9ACTO/1-191
Q3LGG6_9BACT/1-131
E5KL48_9BACT/1-109
E6W1H9_DESIS/5-277
Q6KBD1_9BACT/1-119
Q1WG07_9BACT/1-121
D3WZJ8_9BACT/1-119
B6DAJ8_9BACT/1-108
A9Y1D1_9BACT/1-95
Q3YFC6_9BACT/1-108
B6DAV1_9BACT/1-108
D0R8L4_9BURK/1-190
Q6TC17_9BACT/1-73
Q30AD1_9BACT/1-109
F5AWD4_9PROT/1-108
Q5UJD0_9BACT/1-118
Q6TBY1_9BACT/1-88
Q56546_9BACT/1-116
D7GNT5_9BACT/13-105
Q30AQ1_9BACT/1-109
F8SPT2_9BACT/1-108
B6DN67_9BACT/1-162
A4GUU1_9BACT/1-111
Q5IJ67_9ACTO/1-104
A2T1G6_9BACT/1-108
Q1HJM9_9BACT/1-109
O66312_9BACT/45-142
F2WCP3_9ZZZZ/1-108
E3UF35_9BACT/1-109
B6DA39_9BACT/1-122
B8R525_9ACTO/1-181
Q6JVL1_9BACT/1-108
E3UDX6_9BACT/1-114
C9WM06_9RHIZ/1-192
Q20BB6_9CYAN/1-108
C9E6H9_9BACT/1-123
F2WC78_9ZZZZ/1-115
B8XL00_9BACT/1-139
Q2TG96_9BACT/2-111
Q7WUR8_9BACT/1-109
G4XJD1_9BRAD/1-210
D0U902_9BACT/1-106
D0UFG2_9RHIZ/1-111
C0L9L9_9BACT/1-120
Q0PUS4_9BACT/1-119
F1C9B1_9ZZZZ/1-128
E3UDN3_9BACT/1-114
B6DMY8_9BACT/1-162
B3GEQ5_9BACT/1-126
E3UF41_9BACT/1-109
Q4JKI9_9BACT/1-121
Q5YK73_BRAJP/1-120
F2WC46_9ZZZZ/1-114
Q53VL9_9BACT/1-84
D0U9R7_9BACT/1-105
B3VQK8_9BACT/1-107
E1AHC1_9BACT/1-138
P74813_KLESP/7-116
C5IBR5_9BACT/1-128
F2WD84_9ZZZZ/1-108
F1CAI6_9ZZZZ/1-133
A5HEI5_9BACT/1-146
G4XR72_9CYAN/1-82
Q6KEW2_9GAMM/1-148
B6ZMH5_9BACT/1-112
A5PHV6_9BACT/1-107
C0IYG6_9BACT/1-118
F2WBT2_9ZZZZ/1-114
G6G386_9FIRM/2-274
A5JTD5_9ZZZZ/1-120
F4ZXZ6_9BACT/1-111
Q8KIH5_9ZZZZ/1-130
D3H5K9_9BACT/1-108
A7U470_9RALS/1-112
B4XLI0_9BACT/1-108
Q3LGM1_9BACT/1-131
F1CAM5_9ZZZZ/1-138
Q6XH84_9BACT/1-108
E3P934_9BACT/1-108
G4XJB4_9BRAD/1-210
Q0PTV0_9BACT/1-120
Q2TFZ8_9BACT/1-108
C3U660_9BACT/1-110
Q3YDJ7_9BACT/1-108
E3UEU2_9BACT/1-109
D7PSZ5_9BACT/1-123
Q6XH90_9BACT/1-109
G8B3D7_9BACT/1-101
C1JAJ9_9ACTO/1-174
E9K7B6_9RHOO/1-91
F1BMR5_9BACT/1-84
B6DA20_9BACT/1-125
F1CAH9_9ZZZZ/1-130
Q19LW8_9BACT/1-120
F1CAL1_9ZZZZ/1-130
Q30AK6_9BACT/1-108
Q0PU48_9BACT/1-119
B0L7U3_9CYAN/1-108
D1LZU1_9BACT/1-155
E0YNR3_9BURK/1-157
A9Y178_9BACT/1-122
A5JTK2_9ZZZZ/1-121
D0U9Y2_9BACT/1-105
O70058_9BACT/1-143
B6CJ74_9ZZZZ/1-120
E6VMU9_RHOPX/3-275
Q1KY35_9RHOO/1-86
A7KTN5_MASLA/1-249
A2I8W9_9ZZZZ/1-106
D7GNR4_9BACT/1-106
B4XLH4_9BACT/1-108
Q20AZ8_9CYAN/1-108
C9DSK2_9ZZZZ/1-107
H2DRD3_9BACT/1-113
Q6T471_9BACT/1-88
Q0PU10_9BACT/1-118
D3X092_9BACT/1-120
G5CC32_9RHIZ/5-277
B6RSU6_9NOST/1-108
Q93DF1_9BACT/1-138
Q7WUN2_CHLLI/1-109
Q30AB2_9BACT/1-108
A1YTD0_9BACT/1-130
Q2XUD3_9CYAN/1-107
Q8L0T6_RHOSU/1-153
G8B3F3_9BACT/1-98
F1CB75_9ZZZZ/1-130
B5TJK6_9ZZZZ/1-121
A4ZZ95_BRAJP/1-237
A8I502_9BACT/1-129
F1C9I2_9ZZZZ/1-130
G8B3U6_9BACT/1-99
F8US75_9BACT/1-121
E1AG12_9BACT/1-139
Q8RJ88_9NOST/1-99
Q846L0_9BACT/1-109
E3P919_9BACT/1-108
A4PDJ4_9BACT/1-141
G4XJ84_9BRAD/1-210
A7YI01_9BACT/1-109
Q846K4_9BACT/1-108
A8IEL5_9PROT/1-109
H8ZY60_9BACT/1-109
B6DAG3_9BACT/1-109
Q20B82_9CYAN/1-108
D2KB43_9BACT/1-109
G3F523_9RHIZ/1-134
Q93U08_9BACT/1-108
F2JJS2_CELLD/2-252
Q589H5_9BACT/1-131
B6RSV0_9NOST/1-108
G8B3A5_9BACT/1-93
Q95AA1_9CONI/1-237
G8B444_9BACT/1-99
D1LZM6_9BACT/1-155
D0UAV3_9BACT/1-105
Q9F1C0_9BACT/1-109
Q6Y1G7_9BACT/2-116
E8Z5G6_9CYAN/1-109
BCHL_RHOPA/46-311
A9Y1J2_9BACT/1-122
A9CRI5_9BRAD/1-136
C0IYX8_9BACT/1-121
A4GR82_BRAJP/1-189
C1JAG4_9ACTO/1-174
A7YHS8_9BACT/1-110
Q5QKW6_9BACT/1-110
E6UP04_CLOTL/6-276
B7ZGG5_9DELT/2-89
B6D9R9_9BACT/1-123
Q45RL7_9BACT/2-108
Q9F8Z4_9BACT/1-108
Q5IK64_9BACT/1-108
H9C5L2_9BACT/1-81
E5KL69_9BACT/1-109
Q8L0U5_9RHOB/1-154
A2I8L6_9ZZZZ/1-106
D3X195_9BACT/1-120
Q5RZ74_9BACT/2-64
B6DNK5_9BACT/1-162
Q6XAV5_9BACT/1-109
C9E9I1_9BACT/1-108
Q32SR6_9RHIZ/1-129
D0U8W2_9BACT/1-105
F4ZX64_9BACT/1-112
C1JAP2_9ACTO/1-174
F7NPW1_9FIRM/2-66
F4ZYM6_9BACT/1-111
D3X2L3_9BACT/1-120
Q9X2Q7_9GAMM/1-109
P94619_9CLOT/1-211
Q56486_9BACT/1-135
D6BNM7_9BACT/1-109
F1C9J4_9ZZZZ/1-127
F4ZX82_9BACT/1-112
B6DBK4_9BACT/1-108
Q0PU07_9BACT/1-118
Q93C07_9BACT/1-139
H9BFA8_9BACT/1-120
D0U8T2_9BACT/1-105
Q3YEM1_9BACT/1-109
B6DNE3_9BACT/1-162
E1AGJ7_9BACT/1-139
F8SPJ7_9BACT/1-108
A9DA57_9RHIZ/38-304
Q19LM4_9BACT/1-120
G3CLP3_9BURK/1-268
B3VBN6_9ZZZZ/1-112
Q5D4F1_9BACT/1-101
F1CEC0_BRAJP/1-227
A6MWL0_9BACT/1-101
B6ZM81_9BACT/1-112
A9YWL3_9BACT/1-123
B6D9N5_9BACT/1-124
G8B3A1_9BACT/1-102
G4W9B1_9BACT/1-109
Q6JGX9_9BACT/1-109
B8XLE0_9BACT/1-139
Q846D9_9BACT/1-109
Q19LS2_9BACT/1-119
Q5DV01_9BACT/1-123
E7CU03_9BACT/1-121
D4NY83_9ZZZZ/1-128
F8US54_9BACT/1-120
G3F557_9RHIZ/1-134
G4XJC2_9BRAD/1-210
B0FK18_9BACT/1-120
B3F7P8_9BACT/1-108
Q8GCY6_9GAMM/1-124
D3X178_9BACT/1-121
D5MQM0_9BACT/1-84
Q6JGX4_9BACT/1-109
A4PDH9_9BACT/1-141
C8CG47_9CYAN/1-155
A3FFV3_9BURK/1-157
Q4F9H1_9BACT/1-121
D1LZL6_9BACT/1-155
Q3YFA6_9BACT/1-109
Q19LV7_9BACT/1-120
D3Y4W1_BRAJP/1-238
F4ZX06_9BACT/1-112
Q20B42_9CYAN/1-108
E9K7C7_9RHOO/6-97
D0QZC4_9ACTO/1-198
F1BLL0_9BACT/1-83
Q5D3M4_9BACT/1-117
E9NB84_9BACT/1-109
C9E6L8_9BACT/1-123
Q19W95_9BACT/1-96
D3CZS2_9ACTO/2-273
C0IYV6_9BACT/1-120
Q19PV2_9BACT/1-89
Q9KJ42_9BACT/1-109
E9NBD0_9BACT/1-108
E1AGK9_9BACT/1-139
NIFH_DECAR/5-277
Q8RKP1_9BACT/1-139
A7YIC7_9BACT/1-110
D3WZJ7_9BACT/1-119
G2TBP2_RHORU/6-274
B6DNL6_9BACT/1-163
H9A9L6_9BACL/1-80
H9N9W8_9RHIZ/1-226
Q3YF53_9BACT/1-108
Q2TG99_9BACT/1-109
D0QZ71_9ACTO/1-194
E9L4C5_9BACT/1-112
E9NB46_9BACT/1-108
A5Y525_9BACT/1-107
E9KJT6_9ZZZZ/1-120
Q2TGD2_9BACT/1-109
F1BLN8_9BACT/1-86
A7YI06_9BACT/1-109
F2WC18_9ZZZZ/1-114
F8R0U2_9BACT/1-99
B0L863_9CYAN/1-108
F1JXP3_9BACT/1-105
F8UM74_9BACT/1-120
F4ZXX7_9BACT/1-110
D0U9K6_9BACT/1-105
D1G4L5_9ENTR/1-130
A2T9S3_9BRAD/1-261
D3X391_9BACT/1-120
Q5D454_9BACT/1-117
F1CE54_9BRAD/1-232
A8DCF3_9BACT/1-108
F4ZXD4_9BACT/1-111
G9I886_9BACT/1-119
E9NBY2_9BACT/1-109
A8DCB3_9BACT/1-98
F4ZQY8_9BRAD/1-226
A5HEQ6_9BACT/1-159
B0FWQ4_9BRAD/1-231
Q1HIA5_9ZZZZ/1-108
Q30AT3_9BACT/1-109
D5MQI8_9BACT/5-84
E9NAR3_9ZZZZ/1-120
B1A385_9RHIZ/1-242
F2X298_9PROT/1-128
C9DSH7_9ZZZZ/1-107
H6W0W2_9CYAN/1-120
A9Y1B3_9BACT/1-122
Q95A97_9CONI/1-236
F1CA10_9ZZZZ/1-137
F1CBD4_9ZZZZ/1-128
H2CP26_9ACTO/1-196
A1IV50_9PROT/1-103
D3X0U1_9BACT/1-121
B6ZMM9_9BACT/1-112
A1Y1M5_9BACT/1-109
B6S8A2_RHIML/1-157
G9CBQ5_9BACT/1-44
C1KA58_9BACT/1-205
Q8KKJ6_9BACT/1-112
O66367_9BACT/1-141
Q8KIJ3_9ZZZZ/1-130
A8RWG7_9CLOT/2-255
B6DAP5_9BACT/1-109
G3F521_9RHIZ/1-134
B8XLE4_9BACT/1-138
B6V5D5_9ZZZZ/1-121
F1CC04_9ZZZZ/1-129
Q30AC1_9BACT/1-109
H9BG36_9BACT/1-128
B6DND5_9BACT/1-163
D1LZP0_9BACT/1-154
G4W9C1_9BACT/1-99
Q6TBZ9_9BACT/1-77
F1CAB7_9ZZZZ/1-131
Q3YDL4_9BACT/1-111
C3U667_9BACT/1-107
Q8KIE6_9ZZZZ/1-128
D5I3Y3_9ACTO/1-90
F4ZXU7_9BACT/1-110
E9M285_BRAJP/1-228
C7AA28_9BRAD/1-196
F2WCT1_9ZZZZ/1-108
B2JYH6_BURP8/5-277
H8EIM6_CLOTM/6-276
D6Z086_DESAT/2-274
Q9AMC8_9SPIO/1-144
C7DP96_9RHIZ/1-259
B2IET2_BEII9/2-274
Q4JHF3_9BACT/1-108
Q09018_9NOSO/1-108
Q0PN22_AZOLI/1-149
D0VBL7_NODSP/1-57
Q30B13_9BACT/1-108
E1AH16_9BACT/1-135
O68514_9BACT/1-111
D0UAS3_9BACT/1-106
Q6JT55_9BACT/1-105
D2KB12_9BACT/1-109
H6W0W4_9CYAN/1-125
Q30AY8_9BACT/1-107
H9N9X5_9RHIZ/1-226
D0U8A3_9BACT/1-120
A9LLK7_9BACT/1-118
B8XLA4_9BACT/1-134
O87281_9BACT/1-108
F6DLL5_DESRL/2-272
G8B3W0_9BACT/1-100
Q5QQ06_9BACL/1-95
D0UB09_9BACT/1-105
D0QZ61_9ACTO/1-202
A8UH10_9RHIZ/1-245
Q3L166_9NOST/4-136
F2WCA1_9ZZZZ/1-108
D3X1M6_9BACT/1-119
Q5D4H4_9BACT/1-118
F1CAL5_9ZZZZ/1-130
A1AUN9_PELPD/2-274
Q6T466_9BACT/1-88
Q3LA58_BRAEL/1-110
F1CBU0_9ZZZZ/1-130
A4PCX9_9BACT/1-141
B0L7Q2_9CYAN/1-108
P94670_9CYAN/1-108
E1AHF8_9BACT/1-139
C9E3A6_NODSP/1-191
G3F584_9RHIZ/1-134
A6FPY9_9RHOB/33-297
E7E0C2_9BACT/1-120
B6DNE6_9BACT/1-162
F2WCU4_9ZZZZ/1-108
A5JF92_9BACT/1-89
C0L9M3_9BACT/1-120
D5I3R0_9ACTO/1-90
B6D9V5_9BACT/1-124
Q9R7G1_9BACT/1-121
Q9F1A3_9BACT/1-108
G8EAE9_9PSED/1-123
E9NB80_9BACT/1-109
Q5PYD6_9BACT/1-119
G7VWG8_PAETH/2-274
C1JAM7_9ACTO/1-174
Q5IAX2_9BACT/1-108
Q3YF42_9BACT/1-108
B6RE30_9BACT/1-108
D6CI87_9PROT/1-119
Q1X7J0_9BACT/1-108
F1CB53_9ZZZZ/1-138
B3V843_9ARCH/1-129
CHLL_PINKO/1-271
D0U8F6_9BACT/1-119
F1BMR9_9BACT/1-84
E7E0U8_9BACT/1-119
D3WZP2_9BACT/1-120
C1JAG2_9ACTO/1-192
O68510_9BACT/1-111
Q56537_9BACT/1-116
Q9AP77_9BACT/1-132
C6KIZ5_9STRA/1-271
B3VBM5_9ZZZZ/2-112
E9NCI5_9BACT/1-109
C3W168_PINLE/1-271
Q2TGA1_9BACT/1-109
Q4JKL5_9BACT/1-119
Q844Y1_9BACT/1-109
Q4PJU6_9CYAN/2-273
Q5DP30_9NOST/1-58
E3UF68_9BACT/1-109
E3UET5_9BACT/1-110
F1BLK2_9BACT/1-86
Q1HJD1_9BACT/1-109
A0SHR1_9MICC/1-90
B6CJ90_9ZZZZ/1-117
E9K779_9BACT/1-89
I0G317_9BRAD/43-308
Q0PUJ9_9BACT/1-119
Q2TT15_9ACTO/1-193
G9CBR0_9BACT/1-68
F5AX21_9GAMM/1-109
E3UDQ1_9BACT/1-116
A9Y1I1_9BACT/1-117
Q6XAT5_9BACT/1-109
F6BZA5_SINMB/5-277
Q0PTL6_9BACT/1-120
G8B3L4_9BACT/1-99
G8B3H8_9BACT/1-98
Q9KJ36_9BACT/1-108
B6DBG2_9BACT/1-108
Q3YDQ0_9BACT/1-113
Q589J5_9BACT/1-130
G5CBZ2_9BACT/1-109
C8AV11_9ACTO/1-84
O66358_9BACT/1-141
G3K5X3_9BACT/1-126
D5VUA1_METIM/11-283
Q1HJD3_9BACT/1-109
E7E0E0_9BACT/1-121
A3EM16_VIBCL/120-223
D5MQL6_9BACT/1-84
E3P906_9BACT/1-109
G8J670_9CONI/1-271
F4ZXH9_9BACT/1-111
E1AHC9_9BACT/1-139
Q1L7S6_9GAMM/1-94
F4ZY00_9BACT/1-110
E9NCM3_9BACT/1-109
B1PZ34_9RHIZ/1-262
Q1WFZ9_9BACT/1-120
Q7WUP9_XANFL/1-108
F2WCP4_9ZZZZ/1-108
Q53VL1_9BACT/1-84
A8R5W1_9BACT/1-105
A4PD06_9BACT/1-141
D7RGU5_BRAJP/1-239
B6ZMB8_9BACT/1-112
B3V883_9BACT/1-130
D0VP51_9BACT/1-113
Q5D4K9_9BACT/1-119
D0UAR7_9BACT/1-106
A4Z940_9BACT/1-115
F1CBX9_9ZZZZ/1-131
D1G4K7_9ENTR/1-130
A9Y1N7_9BACT/1-100
Q20B31_9CYAN/1-107
Q9F0V9_AZOSB/5-277
C3VMX9_9BACT/1-103
D9HQD3_9ACTO/1-202
D3WZK2_9BACT/1-120
A1Y1Q2_9BACT/1-108
B8XKZ0_9BACT/1-136
B4XL58_9BACT/1-108
E7E0J6_9BACT/1-120
B7ZGJ6_9DELT/1-90
A7YHE4_9BACT/1-109
Q3YEQ2_9BACT/1-108
A6MWF3_9BACT/1-105
B4VJP8_9CYAN/2-274
Q19LN3_9BACT/1-120
F1CAE6_9ZZZZ/1-136
Q1HJI9_9BACT/1-110
Q3LA59_BURCE/7-111
Q5UJD3_9BACT/1-118
Q8KIK4_9ZZZZ/1-144
C0LJA5_9RHIZ/1-110
A4PDA8_9BACT/1-141
A2I8T9_9ZZZZ/1-107
A3QRX4_STEMA/1-98
A1Y1P8_9BACT/1-108
F2WC92_9ZZZZ/1-114
H6VQP3_9BACT/1-114
D1LZQ4_9BACT/1-156
Q4F9E3_9BACT/1-120
Q30AZ9_9BACT/1-108
B3GEU8_9BACT/1-126
CHLL_ANGEV/1-271
B0L868_9CYAN/1-108
Q19LL4_9BACT/1-120
B4XLF6_9BACT/1-108
Q4F9H2_9BACT/1-121
D0EG14_9BACT/1-111
B6D9V2_9BACT/1-124
A5A8D8_9BRAD/1-109
C9DRU5_9BACT/1-68
D0EVY3_9BURK/1-268
A4GR81_9BRAD/1-189
A4PDD0_9BACT/1-143
Q19LT2_9BACT/1-119
A5HEM1_9BACT/1-161
D0UFF5_9RHIZ/1-111
Q5D3Q1_9BACT/1-116
D0U7S0_9BACT/1-119
C8AUZ6_9ACTO/1-84
Q30A83_9BACT/1-109
Q8GM93_FRASC/2-145
A7YHP9_9BACT/1-109
F2WBN5_9ZZZZ/1-114
C9DSK3_9ZZZZ/1-107
F8R0U4_9BACT/1-99
G6FYF2_9CYAN/6-277
B0FK46_9BACT/1-120
Q6KEY1_9RHIZ/1-146
D2KKE2_9RHIZ/1-229
F2WC31_9ZZZZ/1-114
D0VUR1_9BACT/1-111
D1LZQ0_9BACT/1-155
F2WCM8_9ZZZZ/1-108
E0YNQ6_9BURK/1-157
E1AH24_9BACT/1-138
Q1A407_9BACT/1-109
F1CAA2_9ZZZZ/1-131
D0U9Y0_9BACT/1-106
F4ZWY3_9BACT/1-112
D3H5P0_9BACT/1-109
Q30AR6_9BACT/1-109
F8UM92_9BACT/1-112
Q53VF8_9BACT/1-84
D7GNP1_9BACT/1-106
A0SHS1_9PROT/1-117
Q9F8Y8_9CYAN/1-108
G8B398_9BACT/1-98
A5JV49_9BACT/1-91
C0IZ31_9BACT/1-122
Q56544_9BACT/1-115
A3F4P3_9GAMM/1-102
E1AG78_9BACT/1-139
D1GHX4_9BACT/1-85
E3UDQ2_9BACT/1-116
H8ZY41_9BACT/1-109
A4PD86_9BACT/1-141
F4ZY31_9BACT/1-113
G4XLZ8_9ZZZZ/1-106
H2DRB7_9BACT/1-113
Q09017_ANASC/1-108
H8ZY03_9BACT/1-109
E5KL93_9BACT/1-108
Q9L822_9BACT/1-139
E9NCB1_9BACT/1-108
G0LXP5_9BRAD/1-114
E0X798_ANAFL/1-99
BCHL_ROSS1/3-271
E9K7E3_9BACT/1-91
Q6JVK6_9BACT/1-109
F1CAJ2_9ZZZZ/1-131
A1Y1L9_9BURK/1-108
Q19WF8_9BACT/1-91
Q5IAZ2_9BACT/1-110
F0V6Q7_9BACT/1-151
Q8KIE4_9ZZZZ/1-130
F8R0V6_9BACT/1-95
E9NC38_9BACT/1-109
Q9Z6A6_9PROT/1-109
A7YHP6_9BACT/1-110
Q1HJI0_9BACT/1-109
Q0PJ22_9BACT/1-109
G8B3C9_9BACT/1-102
F8SPT0_9BACT/1-109
Q5QKD5_9BACT/1-108
B3Q7A4_RHOPT/35-301
E1AHE3_9BACT/1-139
F2WDA6_9ZZZZ/1-108
C9DSI3_9ZZZZ/1-108
B6DNC8_9BACT/1-162
Q8KTL1_9BRAD/1-148
F2WD72_9ZZZZ/1-108
E9K733_9BACT/1-95
B3V835_9BACT/1-130
B1Q4Z5_9GAMM/1-107
E7E0D2_9BACT/1-121
H1ZSQ2_9BACT/1-143
A6Y963_9BURK/11-283
E9NBU1_9BACT/1-109
B7ZGG8_9FIRM/1-88
G8B387_9BACT/1-105
Q2TG80_9BACT/1-109
G4XJ97_9BRAD/1-210
Q0QD53_9BACT/1-98
E1UZ83_9BACT/1-108
Q3LGP3_9BACT/1-126
E3UF43_9BACT/1-109
C1JAF7_9ACTO/1-198
B4XL80_9BACT/1-108
G8B3A0_9BACT/1-102
Q19LP9_9BACT/1-119
A5JFA5_9BACT/8-77
H6U3P5_9RHIZ/1-137
Q30AH2_9BACT/1-109
G8B390_9BACT/1-104
Q3YER5_9BACT/1-109
Q0PTK8_9BACT/1-120
A2I8K4_9ZZZZ/1-106
A0MM66_9CONI/1-215
G8B476_9BACT/1-99
C9E2U8_9ZZZZ/1-130
A4ZVG7_9PROT/1-118
E1AGG4_9BACT/1-139
A4PDD3_9BACT/1-143
Q0VTP4_9BACT/1-85
C6ZK56_9BACT/1-120
F2WC34_9ZZZZ/1-115
E3I2V3_RHOVT/3-275
E9K7C9_9BACT/1-91
D2KZT9_9PROT/1-214
Q30AF2_9BACT/1-108
Q3YDU3_9BACT/1-113
F5AWS1_9GAMM/1-109
F8ANU8_METOI/11-283
B4XKT2_9BACT/1-108
F1C9C2_9ZZZZ/1-138
A5X3E6_9BACT/1-120
Q846N0_9BACT/1-109
A8R5X2_9BACT/1-105
O31268_9RHOO/1-112
B9V326_MASLA/1-145
E1AG68_9BACT/1-137
D1LZS5_9BACT/1-156
A4PDL8_9BACT/1-141
Q3YEV2_9BACT/1-108
A5Y5E7_9CYAN/1-100
B5KN50_9BACT/1-148
A8CIG7_9NOST/7-278
F1CAZ6_9ZZZZ/1-137
Q56490_9BACT/1-135
E3UDN5_9BACT/1-116
NIFH_METS4/5-277
E7E124_9BACT/1-120
Q19VT7_9BACT/1-125
Q1HJM1_9BACT/1-109
D1JD75_9ARCH/2-285
H6VQP0_9BACT/1-114
D3X2K3_9BACT/1-120
B6ZML6_9BACT/1-112
D6BNE6_9BACT/1-108
F1CAW3_9ZZZZ/1-130
Q8RKA2_9RHIZ/1-245
C1J7F8_9BRAD/1-234
B8R580_9ACTO/1-181
F6JQB5_9BRAD/1-212
Q5UJ75_9BACT/1-118
Q70TC8_9ACTO/1-181
C0IZ66_9BACT/1-122
A5Y5D8_9BACT/1-101
H6U2L6_9RHIZ/1-204
E1UZB6_9BACT/1-106
Q4JKB0_9BACT/1-120
E1AGF1_9BACT/1-138
C0IYZ2_9BACT/1-122
C0L9L4_9BACT/1-121
D1LZR1_9BACT/1-155
B1A390_9RHIZ/1-241
D0U7T7_9BACT/1-119
D0R8J0_9BURK/1-190
D7PSW2_9BACT/1-123
Q8RKS5_9BACT/1-139
E9K7A8_9BACT/1-93
Q1HIP3_9ZZZZ/1-109
D0QZ34_9ACTO/1-196
Q19LW7_9BACT/1-120
Q8KKL8_9BACT/1-111
E9NBM6_9BACT/1-108
F1CAB2_9ZZZZ/1-132
E9NC82_9BACT/1-109
B6DB47_9BACT/1-108
Q20AV0_9CYAN/1-108
G4XJF2_9BRAD/1-210
D1LZS9_9BACT/1-155
Q6SA86_9NOST/1-110
G8GV35_9BRAD/1-237
E7AY96_9BACT/1-108
Q19VR0_9BACT/1-139
F1CC19_9ZZZZ/1-133
Q53B26_METAI/1-149
B3V851_9ZZZZ/1-137
C7AA18_9BRAD/1-196
B6ZMB2_9BACT/1-112
G0LXH8_9RHIZ/1-97
D3X115_9BACT/1-120
F1C9Z8_9ZZZZ/1-138
A4PD08_9BACT/1-141
F1BMG2_9BACT/1-84
C0IZ00_9BACT/1-122
D3H5R8_9BACT/1-109
D0U841_9BACT/1-121
B6ZMC0_9BACT/1-112
Q6J4T0_9RHIZ/1-228
B6V568_9ZZZZ/1-121
B5KN23_9BACT/1-149
Q1HIA0_9ZZZZ/1-108
A6MWR8_9BACT/1-105
E7E0W2_9BACT/1-121
Q6YK57_9BACT/1-109
G9HZA9_9BACT/1-102
Q9F8X8_9BACT/1-109
F2WBW2_9ZZZZ/1-114
E1UZ78_9BACT/1-108
F1CAW5_9ZZZZ/1-134
E9K7A2_9BACT/1-95
E1AGB7_9BACT/1-139
E5GAU5_9BACT/1-136
B5THH3_9ENTR/1-120
B4XKK6_9BACT/1-108
H1IWS1_9BACT/2-274
F1BLN2_9BACT/1-84
D7GNS2_9BACT/1-106
F1BLF4_9BACT/1-84
C1JAE4_9ACTO/1-194
Q9L832_9BACT/1-139
D7GNN8_9BACT/1-106
F1CAG5_9ZZZZ/1-138
Q20AW5_9CYAN/1-109
C1JAK4_9ACTO/1-174
Q6GYK7_9BACT/1-152
Q846H7_9BACT/1-109
D7GNQ4_9BACT/1-106
Q1A3W8_9BACT/1-108
A7KTM5_MASLA/1-249
C0IYX0_9BACT/1-122
Q8KIF3_9ZZZZ/1-130
F8US33_9BACT/1-121
A0MMN4_9BACT/1-106
A5JTB1_9ZZZZ/1-120
F2WDA0_9ZZZZ/1-108
A2I8N9_9ZZZZ/1-107
D3WZX0_9BACT/1-121
A9ZRX0_9ARCH/1-113
D8WWX9_9BACT/1-112
A9ZRV8_9ARCH/1-113
D5MQI3_9BACT/2-84
B0L7L0_9CYAN/1-108
Q5DP38_9NOST/1-58
Q5S296_9BACT/1-120
Q6QT92_9BACT/1-118
I0DFM3_9ZZZZ/1-120
C7QV33_CYAP0/2-273
G8B3C8_9BACT/1-94
A4PC93_9CHRO/1-119
E1AGL8_9BACT/1-138
Q5QKW1_9BACT/1-109
H2CNW6_9ACTO/1-197
B3VSP3_9BACT/1-120
B0L7U0_9CYAN/1-108
Q9L826_9BACT/1-139
E1AHG6_9BACT/1-139
G3CQ79_9BACT/1-109
F8URX3_9BACT/1-121
Q5VCB0_9BACT/1-109
D0U9L5_9BACT/1-105
B4XKI9_9BACT/1-109
A2I8D6_9ZZZZ/1-106
A9Y1L1_9BACT/1-122
D0U9F4_9BACT/1-105
C9DSK0_9ZZZZ/1-107
F8R0V1_9BACT/1-99
F1CEE4_RHIFR/1-229
F8SPS5_9BACT/1-108
Q1HIR1_9ZZZZ/1-109
Q1A7S1_9BACT/1-109
B3F7L4_9BACT/1-108
A7YI33_9BACT/1-108
A9Y185_9BACT/1-122
Q5YK72_9BRAD/1-119
D3X2G9_9BACT/1-120
D0EG11_9BACT/1-109
D3WZU0_9BACT/1-120
F1BLQ9_9BACT/1-83
Q6YK68_9BACT/1-109
D7GNN2_9BACT/1-106
F4ZXL0_9BACT/1-111
NIFH_CYAA5/39-309
B6V5E5_9ZZZZ/1-121
D2KMT0_9ZZZZ/1-130
Q5D4N5_9BACT/1-111
CHLL_PROMA/30-295
F4ZX39_9BACT/1-112
Q70YA9_9RHIZ/1-211
D0QZ44_9ACTO/1-196
CHLL_SYNP2/3-273
A5HEJ5_9BACT/1-163
E9NCG9_9BACT/1-109
H1L045_9EURY/11-283
D0U7X0_9BACT/1-119
C7DP93_9RHIZ/1-254
Q19LP3_9BACT/1-120
Q8RT13_9BACT/1-135
C9E2Y5_9ZZZZ/1-130
Q2TFX7_9BACT/1-109
B3F7K3_9BACT/1-108
D0U9X9_9BACT/1-105
G8B3G8_9BACT/1-84
F8UM66_9BACT/1-119
F1C9M9_9ZZZZ/1-128
B6S899_9RHIZ/1-150
D0EG58_9BACT/1-111
H9CH71_9BURK/1-157
D3X2M9_9BACT/1-120
Q93DK7_9BACT/1-138
F1CBL4_9ZZZZ/1-138
C9E2X3_9ZZZZ/1-141
D0VP66_9BACT/1-113
Q9APE9_KLEPN/1-172
D0UFE1_9RHIZ/37-173
C9E2S3_9ZZZZ/1-129
A4Z907_9BACT/1-116
Q95A95_TAXDI/1-234
A4ULL3_9ZZZZ/1-103
B0L7R1_9CYAN/1-108
E9NBJ4_9BACT/1-109
B4XKG5_9BACT/1-108
A8VPL4_9CYAN/1-108
H9C5N0_9BACT/1-81
D6BNF4_9BACT/1-108
B0L7Q7_9CYAN/1-108
B6ZM15_9BACT/1-112
I0DFT0_9ZZZZ/1-121
H6VQP1_9BACT/1-113
Q93BZ5_9BACT/1-138
NIFH_UNCMA/2-272
F2WBZ4_9ZZZZ/1-114
E7E121_9BACT/1-120
D0EG05_9BACT/1-111
Q0PRE1_9BACT/1-106
D0U8H1_9BACT/1-119
G1CQV3_9CYAN/1-103
Q8TH41_METAC/3-275
D6BNL9_9BACT/1-109
A5PHV3_9BACT/1-107
B9V333_MASLA/1-145
Q8KIJ7_9ZZZZ/1-144
C1KA70_9BACT/1-205
Q3YF85_9BACT/1-108
E1AGC2_9BACT/1-139
D3X013_9BACT/1-120
Q5QKC2_9BACT/1-109
Q1HIG3_9ZZZZ/1-108
Q8RKN4_9BACT/1-139
A4WQL6_RHOS5/7-274
F1BMS6_9BACT/1-84
G9CBN1_9BACT/1-45
F5AWB6_9GAMM/1-109
H9C5P5_9BACT/1-81
B6DAD2_9BACT/1-109
Q1HJL9_9BACT/1-109
A4PD92_9BACT/1-141
E9K764_9RHIZ/1-97
F6BE68_METIK/2-282
F1C9V3_9ZZZZ/1-129
D0U9D1_9BACT/1-105
Q844X8_9BACT/1-109
Q56514_9BACT/1-109
Q0PIY2_9BACT/1-109
Q4JKK8_9BACT/1-119
B6RSV6_9BACT/1-109
B3VBL1_9ZZZZ/5-112
C9E9L4_9BACT/1-109
D9I4E6_9ZZZZ/1-108
NIFH_CHLPB/2-274
F1JXN3_9BACT/1-99
B6ZMD9_9BACT/1-112
Q19M02_9BACT/1-118
D5XC09_THEPJ/2-272
E9NCH3_9BACT/1-109
F1BLE1_9BACT/1-84
D1KS44_KLEVT/4-276
B6DAE8_9BACT/1-109
D3H5T0_9BACT/1-109
B6DBE4_9BACT/1-109
A9LIN7_9ARCH/1-111
H8ZY98_9BACT/1-109
F5AWK4_9PROT/1-108
Q5D4B5_9BACT/1-117
Q5IAV5_9BACT/1-108
D1G4L6_9ENTR/1-130
D7PSS7_9BACT/1-122
E5GAU7_9BACT/1-136
E9K7H0_9RHOO/1-94
F1C9W7_9ZZZZ/1-133
F1C9W8_9ZZZZ/1-134
B6V5F4_9ZZZZ/1-121
D2KAY2_9BACT/1-109
H1ZSR2_9BACT/1-143
Q5D3Z4_9BACT/1-118
Q3LGU4_9BACT/1-129
Q8KIK0_9ZZZZ/1-128
B6CJ89_9ZZZZ/1-120
A5JTE2_9ZZZZ/1-131
F1C9S6_9ZZZZ/1-131
Q1HJG1_9BACT/1-110
F2WCN7_9ZZZZ/1-108
BCHL_METS4/36-300
B4XKM3_9BACT/1-108
F5AWX6_9GAMM/1-109
E6Y7F5_9BACT/1-120
E9K782_9BACT/1-94
B6DND4_9BACT/1-163
D1GHW0_9BACT/1-82
B4XKU5_9BACT/1-108
G0LX34_RHILE/1-203
F1CB84_9ZZZZ/1-130
A9UDW9_9RHIZ/1-237
B6DNH5_9BACT/1-162
Q19WS0_9BACT/1-116
C8AV13_9ACTO/1-84
F4ZWZ1_9BACT/1-112
Q5C9I0_9BACT/1-123
Q3LGF6_9BACT/1-129
Q4QSE1_9GAMM/1-111
CHLL_PINCO/1-271
D5JZ09_9BACT/1-122
B8R563_9ACTO/1-181
A5PHU6_9BACT/1-107
I0DFR7_9ZZZZ/1-121
F2WBE1_9ZZZZ/1-114
CHLL_OLTVI/1-271
Q072E3_9BACT/1-108
B2CQT4_9BACT/1-152
E8Z5Q6_9CYAN/1-109
Q19LN6_9BACT/1-119
Q53VI0_9BACT/1-84
F6CND4_DESK7/3-275
F1C9D9_9ZZZZ/1-130
A9LPD5_9RHIZ/1-223
H9BJP5_9BACT/1-138
Q20B96_9CYAN/1-109
D6NU84_9BACT/1-120
D0R8E9_9BURK/1-190
Q0PU28_9BACT/1-120
D2KZU7_9BRAD/17-205
H1ZSP5_9BACT/1-143
B6DN76_9BACT/1-163
F2WCL8_9ZZZZ/1-108
Q84AG3_9BACT/1-123
D0U7Z2_9BACT/1-120
Q9KJ37_9BACT/1-108
D3X0A2_9BACT/1-120
A5X3G1_9CYAN/1-120
A9LLP0_9BACT/1-117
Q1HIJ6_9ZZZZ/1-109
D3X275_9BACT/1-119
Q2L648_9CONI/1-271
H7CGD9_GINBI/1-271
Q0PTK6_9BACT/1-119
Q27V44_9BACI/1-108
C7AA02_9BRAD/1-196
E3P928_9BACT/1-108
D0VUR6_9BACT/1-112
F2MZY1_PSEU6/4-276
E7E0L3_9BACT/1-120
F8UTA0_9BACT/1-120
B4ULY9_ANASK/2-274
Q19W74_9BACT/1-100
Q5MQB3_9BRAD/1-112
Q5D438_9BACT/1-117
B8XLA0_9BACT/1-139
D3X284_9BACT/1-120
A2I8S1_9ZZZZ/1-103
E1AFZ7_9BACT/1-139
Q1A446_9BACT/1-110
H9BJP2_9BACT/1-139
Q1A457_9BACT/1-109
Q6BA13_9PROT/1-130
A8R5W5_9BACT/1-105
Q19VR5_9BACT/1-113
Q4C2Y8_CROWT/2-273
A4PC95_9CHRO/1-119
Q9MTA9_CHAOB/1-245
B5TJD6_9ZZZZ/1-121
F1CBB1_9ZZZZ/1-128
Q5IAW5_9BACT/1-109
A5JTJ4_9ZZZZ/1-121
F4ZQZ6_9BRAD/1-226
A6LUY9_CLOB8/2-272
E3UF27_9BACT/1-109
D0EG13_9BACT/1-110
H9N9W7_9RHIZ/1-226
Q1HI70_9ZZZZ/1-109
E3UDX4_9BACT/1-114
A3F4P0_ECTMO/1-150
A2T1I1_9BACT/1-103
Q30B03_9BACT/1-108
C6K4S9_AZOBR/1-120
D1GHZ6_9BACT/1-83
D5MQK3_9BACT/1-84
B9KUM4_RHOSK/3-275
H1ZSQ1_9BACT/1-143
E1AHG9_9BACT/1-139
B6CJ97_9ZZZZ/1-120
B3V845_9ARCH/1-129
D0U7T5_9BACT/1-121
B0FK48_9BACT/1-121
F8SUG1_CUPNE/1-124
G9ACV1_RHIFH/5-277
A8CSM4_9BRAD/1-236
Q2TG92_9BACT/1-108
Q0PTM2_9BACT/1-119
F1CBU2_9ZZZZ/1-130
E7FKX2_BRAJP/1-140
D0U8E9_9BACT/1-121
Q1A439_9BACT/1-109
O08257_9PROT/1-109
Q5MQ45_9CYAN/1-97
Q3YDB2_9BACT/1-111
D3WZN2_9BACT/1-120
G8B3K0_9BACT/1-99
F4ZXG5_9BACT/1-111
Q3LGI8_9BACT/1-131
F4ZX08_9BACT/1-111
A4PDF4_9BACT/1-142
C4P242_9RHIZ/1-121
G8B480_9BACT/1-99
Q000N7_9BACT/1-105
A2I8L1_9ZZZZ/1-106
I0DFT4_9ZZZZ/1-121
Q3YEJ9_9BACT/1-107
I0DFR5_9ZZZZ/1-121
B3GEV0_9BACT/1-126
F2WC55_9ZZZZ/1-115
A4PDI5_9BACT/1-142
F1BM35_9BACT/1-84
Q3YES7_9BACT/1-109
D2KB50_9BACT/1-108
C0JSS4_9BACT/79-146
D9I4F4_9ZZZZ/1-108
C0L9P5_9BACT/1-131
Q5IB00_9BACT/1-109
C9KK65_9FIRM/3-253
F1CAH7_9ZZZZ/1-130
Q8KKK1_9BACT/1-111
Q3LGV8_9BACT/1-131
C0IZ45_9BACT/1-122
G8IVI8_PINPN/1-271
D0U8Z8_9BACT/1-106
Q5RZ75_9BACT/1-116
NIFH_BRASP/5-277
Q6BA48_9PROT/1-129
E5KL66_9BACT/1-109
Q846I7_9BACT/1-111
A9LLM4_9BACT/1-118
F1BLF2_9BACT/1-84
Q19AQ0_9BACT/1-103
A8CSG5_9RHIZ/1-236
H9BBF2_9BRAD/1-210
A5PHV0_9BACT/1-107
B5TJK5_9ZZZZ/1-122
A9YWK5_9BACT/1-123
G4XMB1_9ZZZZ/1-106
E0Z1E8_9BACT/1-139
G4XRC1_9CYAN/1-82
Q19W87_9BACT/1-100
F1C9M2_9ZZZZ/1-127
G4XR70_9CYAN/1-82
Q19VS1_9BACT/1-125
Q1A3Y7_9BACT/1-109
G8B3E5_9BACT/1-89
F1CA14_9ZZZZ/1-135
Q6XH02_9BACT/1-109
Q9F1A1_9BACT/1-108
D5MRD3_9BACT/1-85
A0MMT5_9BACT/1-106
D3H5L9_9BACT/1-109
E9NB45_9BACT/1-109
C0M523_9ENTR/1-104
B1N180_9GAMM/1-127
D2KZT4_9PROT/1-186
B9V327_MASLA/1-145
Q6XH11_9BACT/1-109
Q6XH09_9BACT/1-109
G4XRD9_9CYAN/1-82
F3LRH3_9BURK/5-277
Q3YEU0_9BACT/1-108
C0IYN9_9BACT/1-122
Q6TFJ3_9CYAN/1-240
E1AGA3_9BACT/1-139
E9K755_9BACT/1-96
E7E0T1_9BACT/1-119
C9E9J5_9BACT/1-109
H9N9W1_9RHIZ/1-226
Q56541_9BACT/1-116
B6DA53_9BACT/1-124
A8VJ34_RHILE/1-245
D6BNJ9_9BACT/1-109
C0IZ72_9BACT/1-122
G3AD81_9BACL/1-115
Q9F1D1_9BACT/1-121
G4XRF1_9BACT/1-84
A0MMS5_9BACT/1-106
A6N2T1_9BACT/1-111
D1GHY6_9CYAN/1-82
Q3YDS2_9BACT/1-110
Q0PUL2_9BACT/1-118
F1JXM2_9BACT/1-105
Q5D4J8_9BACT/1-118
Q5QKB6_9BACT/1-108
F1C9J6_9ZZZZ/1-128
Q2TFX3_9BACT/1-109
G3K5W8_9BACT/1-127
G8B410_9BACT/1-99
A5PHY9_9BACT/1-107
D3X0W6_9BACT/1-119
E3UF19_9BACT/1-109
Q9RQR0_VIBNA/1-198
B2XWH4_9RHIZ/1-137
E1AG15_9BACT/1-139
Q3YFD7_9BACT/1-109
E3UDV1_9BACT/1-115
E7CTT6_9BACT/1-121
B6DNR5_9BACT/1-162
Q6TC11_9BACT/1-81
D7PT96_9BACT/1-124
A3FFV1_9BURK/1-157
C6ZK49_9BACT/1-119
Q846E6_9BACT/1-109
Q9F8Z2_9BACT/1-108
B6ZM03_9BACT/1-112
F5AX61_9NOST/1-108
C1JAP3_9ACTO/1-174
NIFH1_METBA/3-275
A5HEL6_9BACT/1-151
E9K7K7_9BACT/1-92
A1YTF9_9BACT/1-130
Q9Z6A9_9PROT/1-109
E9NBP4_9BACT/1-108
Q846J8_9BACT/1-109
A9UDW0_9RHIZ/1-237
B3F7R4_9BACT/1-108
D3X368_9BACT/1-120
A2I8D1_9ZZZZ/1-107
F4ZY11_9BACT/1-111
D0U866_9BACT/1-120
F8R0L6_9BACT/1-89
A5HEP3_9BACT/1-165
Q6BA46_9PROT/1-129
Q58P16_BRAJP/4-250
D3Y4V2_9BRAD/1-239
D0U8D2_9BACT/1-119
E1UZB4_9BACT/1-107
C3U640_9BACT/1-117
D1GHW4_9BACT/1-85
B0FK81_9BACT/1-120
Q846E4_9BACT/1-109
Q2TG90_9BACT/1-108
D2KB31_9BACT/1-108
Q30AH5_9BACT/1-108
B8XKZ6_9BACT/1-133
Q30AZ8_9BACT/1-108
A5N909_CLOK5/3-275
F1C995_9ZZZZ/1-138
G8GV43_9BRAD/1-238
D0U8G8_9BACT/1-120
G3CLP0_9BURK/1-268
Q9L839_9BACT/1-138
B6DN17_9BACT/1-162
B0L7Z4_9CYAN/1-108
A6MWQ4_9BACT/1-89
A1YTC3_9BACT/1-130
D0U8U2_9BACT/1-106
D7PT80_9BACT/1-123
D0QEL6_9BACT/1-91
A5HEM5_9BACT/1-162
F8UTA1_9BACT/1-120
C7C618_9RHIZ/1-141
Q7WS67_9BACT/1-109
E0YNS8_9BURK/1-157
E1AGD7_9BACT/1-139
F8UST9_9BACT/1-119
Q4PP05_9BACT/1-109
E0Z1I4_9BACT/1-133
A4PD73_9BACT/1-141
E1AG41_9BACT/1-139
E7CN57_9PSED/1-75
E9NBA7_9BACT/1-109
C6G474_9BRAD/1-249
C9E9K6_9BACT/1-109
A5JTJ8_9ZZZZ/1-121
Q589I2_9BACT/1-129
F1BLV5_9BACT/1-83
C3VZZ7_PINAR/1-271
B6DMS0_9BACT/1-162
B6DNG1_9BACT/1-163
C0IZ41_9BACT/1-122
Q7WUS3_9BACT/1-108
E1AGK4_9BACT/1-138
Q933B8_9BACT/1-138
B6D9M3_9BACT/1-122
Q3YEV3_9BACT/1-109
F8SPS3_9BACT/1-109
Q30AE4_9BACT/1-109
G8B3X5_9BACT/1-99
Q3L0Z6_9BACT/1-110
F2NEQ1_DESAR/2-274
Q93C23_9BACT/1-139
B9V328_MASLA/1-145
E1AGH1_9BACT/1-139
B6ZM61_9BACT/1-113
B8XKW5_9BACT/1-138
D6BNK7_9BACT/1-108
Q5QKU9_9BACT/1-108
E7CTX2_9BACT/1-121
F1CBL3_9ZZZZ/1-127
F1CAM8_9ZZZZ/1-127
F2WD37_9ZZZZ/1-108
B6DMU8_9BACT/1-162
Q3LGW0_9BACT/1-131
Q19LS0_9BACT/1-119
D0UAL1_9BACT/1-105
H9C5P1_9BACT/1-81
Q93C43_9BACT/1-139
G9I882_9BACT/1-119
A9Y1R9_9BACT/1-122
Q0PUM3_9BACT/1-118
Q846H6_9BACT/1-108
Q4JKG7_9BACT/1-120
Q5D3K3_9BACT/1-116
Q6QT71_9BACT/3-124
E9SAG8_RUMAL/2-250
E0YNT4_9BURK/1-157
A4PDS0_9BACT/1-113
Q19LY0_9BACT/1-120
Q1X7I6_9BACT/8-116
F1BME6_9BACT/1-85
F1C9Q1_9ZZZZ/1-133
E9NC98_9BACT/1-109
B0L861_9CYAN/1-108
B8XL09_9BACT/1-139
Q19LL3_9BACT/1-119
A7YHE6_9BACT/1-108
Q1A476_9BACT/1-109
B3VBN1_9ZZZZ/1-112
Q30AX8_9BACT/1-108
D2JVJ7_9BACT/1-113
E8Z5S8_9CYAN/1-109
G8B491_9BACT/1-99
Q4JKF4_9BACT/1-120
Q9X2R5_9GAMM/1-109
Q19VY8_9BACT/1-137
G4XM45_9ZZZZ/1-106
E0YNQ8_9BURK/1-157
F4ZR21_9BRAD/1-226
A9Y1T1_9BACT/1-122
E3HAK3_ILYPC/8-278
G8B3G3_9BACT/1-97
F1CA31_9ZZZZ/1-131
D5VUB4_METIM/2-262
D6BNM9_9BACT/1-108
NIFH1_RHOCA/5-277
F1BMA1_9BACT/1-86
B3V854_9ZZZZ/1-137
Q1HJD6_9BACT/1-107
F2WCL3_9ZZZZ/1-108
Q20B13_9CYAN/1-108
E9K7G5_9RHOO/1-94
A5PI11_9BACT/1-107
A4GUT7_9BACT/1-113
D3X0B9_9BACT/1-120
Q6QT83_9BACT/1-117
Q3YEP0_9BACT/1-109
F5AWR9_9GAMM/1-109
Q19WP3_9BACT/1-96
E3UF28_9BACT/1-109
A4GUS6_9BACT/1-111
D5MQF0_9BACT/1-84
E5KL63_9BACT/1-109
A8R5W6_9BACT/1-106
CHLL_PROM0/30-294
E1UZA2_9BACT/1-107
D3WZH8_9BACT/1-120
Q3YF01_9BACT/1-108
A4GUT3_9BACT/1-112
D1G4K4_9ENTR/1-130
F1CBL1_9ZZZZ/1-138
H9C5M1_9BACT/1-81
A0MMS9_9BACT/1-106
Q0PUH1_9BACT/1-120
Q07LQ9_RHOP5/7-274
E6Y7C9_9BACT/1-120
Q6KEW4_METSR/1-146
Q3L169_9CYAN/1-99
H6U3P0_9RHIZ/1-137
D9HQD5_9ACTO/1-177
F5AXF4_9PROT/1-108
C9E6I3_9BACT/1-123
E6Y7F9_9BACT/1-119
Q30AL1_9BACT/1-108
Q0PU51_9BACT/1-119
Q3YEW4_9BACT/1-109
B6RSS2_9NOST/1-108
A1Y2B2_9BACT/1-108
E6Y7D4_9BACT/1-119
D3H5P9_9BACT/1-109
C0KIW5_9BACT/1-135
E7CTW4_9BACT/1-121
Q9Z6B0_9PROT/1-109
O87418_9BACT/1-108
B6CJC1_9ZZZZ/1-120
A4PDJ5_9BACT/1-141
Q8KIF0_9ZZZZ/1-130
B7ZGF1_9DELT/1-90
O66317_9BACT/1-143
D0R8K5_9BURK/1-190
F1CAK9_9ZZZZ/1-130
A9Y1L8_9BACT/1-122
O54006_PAEDU/1-108
E9K7D6_9BACT/1-94
Q1A3X3_9BACT/1-109
Q19AP9_9NOSO/1-103
Q19LW6_9BACT/1-120
F1C9B6_9ZZZZ/1-134
Q19AR1_9BACT/1-103
E1AGR6_9BACT/1-129
Q6GYM8_9BACT/1-152
A7YI58_9BACT/1-107
F5AWW2_9GAMM/1-109
F1BMN6_9BACT/1-84
Q93DI7_9BACT/1-139
B3DXX8_METI4/5-277
D1G4M8_9ENTR/1-130
C9E6M0_9BACT/1-123
Q1HJG9_9BACT/1-110
Q0QK59_9SYNE/30-295
E1UZ97_9BACT/1-108
G8GV46_9BRAD/1-239
F8URI2_9BACT/1-121
F8JHQ2_HYPSM/5-277
A7NQE0_ROSCS/4-277
D5JZ08_9BACT/1-123
Q30B05_9BACT/1-108
Q2ISW6_RHOP2/35-301
Q8RKS8_9BACT/1-138
Q6XAU5_9BACT/1-109
Q93DD7_9BACT/1-139
B6DNI1_9BACT/1-162
F1C9X2_9ZZZZ/1-137
B2CQR9_9BACT/1-152
Q53B27_METPL/1-149
Q4JKB8_9BACT/1-120
Q9L849_9BACT/1-139
C9DSI4_9ZZZZ/1-108
H8ZY45_9BACT/1-109
G4XJC6_9BRAD/1-210
Q3YEQ0_9BACT/1-108
C0IYZ6_9BACT/1-122
D9SS85_CLOC7/2-272
D0UA66_9BACT/1-106
F8SPT3_9BACT/1-109
B6DAI2_9BACT/1-109
F2WCX8_9ZZZZ/1-108
B5TJG9_9ZZZZ/1-121
F1C9B8_9ZZZZ/1-130
D0UAK7_9BACT/1-105
B3V839_9ARCH/1-129
NIFH_METMI/3-275
Q589G7_9BACT/1-130
Q6TC18_9BACT/1-77
D1LZT6_9BACT/1-155
NIFH_DESMR/2-274
Q84AJ6_9BACT/1-123
D1GHX0_9BACT/1-83
F5AXM7_9PROT/1-108
H1HET2_FUSNU/2-270
E1AHH2_9BACT/1-138
A0MB28_9NOST/1-108
Q19WT0_9BACT/1-105
D0U908_9BACT/1-105
Q9R7F9_9BACT/1-109
Q84AJ9_9BACT/1-121
Q6TBZ6_9BACT/1-80
Q1WM34_9BRAD/1-111
F1CAL9_9ZZZZ/1-128
F0V6P5_9BACT/1-152
B2LUM9_9BACT/1-152
B7ZGD8_9PROT/1-89
F1CBZ3_9ZZZZ/1-136
B3F7T2_9BACT/1-109
D8WUS8_9CYAN/1-99
Q5S273_9BACT/1-119
F4ZXL9_9BACT/1-112
D3WZF1_9BACT/1-119
A9X4W0_9RHIZ/1-185
A5JFC5_9BACT/1-122
F2WD78_9ZZZZ/1-108
A5HER7_9BACT/1-162
D0U9I3_9BACT/1-105
E5KL54_9BACT/1-109
Q30AQ4_9BACT/1-109
E6Y7F1_9BACT/1-120
D1LZR5_9BACT/1-155
E1AHH6_9BACT/1-138
A5JV64_9BACT/1-100
Q5IAZ3_9BACT/1-110
F1CBX2_9ZZZZ/1-129
Q1A464_9BACT/1-109
B0F836_HEMAN/1-271
A5JT32_9ZZZZ/1-121
D1LZT5_9BACT/1-155
Q93PT5_9CYAN/1-108
Q19LZ2_9BACT/1-120
F1CA34_9ZZZZ/1-130
C9E6L1_9BACT/1-124
F1BMU3_9BACT/1-83
E6Y7D2_9BACT/1-110
Q19LT6_9BACT/1-119
Q19WN7_9BACT/1-95
C0IYE6_9BACT/1-120
Q2TG26_9BACT/1-109
D6BNH5_9BACT/1-106
G3K5V6_9BACT/1-123
D0EG43_9BACT/1-111
A7YH56_9BACT/1-109
Q5QQ03_9BACL/1-98
E7CTZ2_9BACT/1-100
D6BND9_9BACT/1-109
F1CA77_9ZZZZ/1-136
Q19LZ4_9BACT/1-120
Q6GUM0_9BACT/1-153
D9HQD4_9ACTO/1-177
G0LX69_9RHIZ/1-114
C1JAL3_9ACTO/1-174
D1NJW1_CLOTM/6-276
Q45RN2_9BACT/1-108
D0U9N7_9BACT/1-105
F1CEE6_9RHIZ/1-235
D7R7A6_9BACT/1-108
Q30B35_9BACT/1-108
B8XL42_9BACT/1-139
A5PHX7_9BACT/1-107
F1CC30_9ZZZZ/1-138
E9NBQ2_9BACT/1-108
Q84IY6_9BACT/1-142
CHLL_SYNJB/6-276
Q19LS6_9BACT/1-120
Q83UB5_9BACT/1-106
E7E0I7_9BACT/1-121
Q4PS12_9BACT/1-128
G9L6N7_9BRAD/1-235
H9CHB6_9BURK/1-164
Q5EC35_9BACL/2-274
D0UAM6_9BACT/1-105
CHLL_NOSP7/1-271
B6V591_9ZZZZ/1-122
Q5D4M4_9BACT/1-118
A0MMS4_9BACT/1-106
Q5D488_9BACT/1-118
E3P932_9BACT/1-108
D0U8Q9_9BACT/1-106
E8Z5M8_9CYAN/1-109
D0UB47_9BACT/1-105
E3UF73_9BACT/1-109
CHLL_HUPLU/1-273
C1J7F4_9BRAD/1-246
Q58P13_9RHIZ/1-261
E9K788_9BACT/1-95
Q8RQ42_9BACT/1-109
Q9F8X7_9BACT/1-108
G8B3D9_9BACT/1-99
Q19LW3_9BACT/1-120
D0U937_9BACT/1-105
D9I431_9BRAD/1-233
Q0PUB8_9BACT/1-120
Q19VU7_9BACT/1-139
B9M0S2_GEOSF/2-274
A1Y1P1_9BACT/1-108
C6B4Z0_RHILS/5-277
E1AGP9_9BACT/1-138
Q0QD50_9BACT/1-97
Q9AP79_9BACT/1-132
Q4JKE8_9BACT/1-120
O66328_9BACT/1-141
C9E9L8_9BACT/1-108
E3UF53_9BACT/1-109
O08258_9PROT/1-109
F8SPM4_9BACT/1-109
Q8VPH4_9CYAN/1-108
Q8L0U2_9BRAD/1-154
Q4F996_9BACT/1-121
F2WBD4_9ZZZZ/1-114
B6V581_9ZZZZ/1-121
D0QZ88_9ACTO/1-200
E9L4B4_9BACT/1-112
Q20B29_9CYAN/1-108
F1CBT3_9ZZZZ/1-129
Q5DP29_9NOST/1-58
Q8KTL7_9BRAD/1-148
Q1HI72_9ZZZZ/1-109
F1C9S1_9ZZZZ/1-128
D3X3H1_9BACT/1-120
E1AG28_9BACT/1-138
F0V6Q4_9BACT/1-151
B8R5C6_9ACTO/1-181
D3H5R7_9BACT/1-109
H9BG29_9BACT/1-128
Q3LGT4_9BACT/1-130
B4XKU7_9BACT/1-108
H2EZU4_9NOSO/1-82
B7ZGF0_9PROT/1-89
E3UDN2_9BACT/1-116
F2WCS4_9ZZZZ/1-108
G4XJE2_9BRAD/1-210
F2WBK1_9ZZZZ/1-114
E9NAS4_9ZZZZ/1-120
E7CTY5_9BACT/1-119
C9DRT9_9BACT/1-82
D7PSZ9_9BACT/1-123
E9NC70_9BACT/1-109
F2WBC7_9ZZZZ/1-114
B4XKI1_9BACT/1-108
BCHL_ACIRU/44-87
Q1HIB3_9ZZZZ/1-109
B8R5B4_9ACTO/1-181
E3UDN1_9BACT/1-115
Q2TGE4_9BACT/1-108
Q1HJB3_9BACT/1-110
B6D9P4_9BACT/1-124
E9NC44_9BACT/1-109
Q1HI75_9ZZZZ/1-108
Q6TC23_9BACT/1-88
Q19LK6_9BACT/1-120
A5JTD2_9ZZZZ/1-120
E5KL76_9BACT/1-109
Q1WFY3_9BACT/1-121
G0LXH2_9BRAD/1-114
A3F702_9RHIZ/1-189
Q6Y1G4_9CHRO/2-119
Q1HJM8_9BACT/1-109
E9NBK0_9BACT/1-109
B8R534_9ACTO/1-181
Q6UBM7_BACCE/1-110
G3K5V5_9BACT/1-126
G8GCG0_9BACT/1-123
E1UZE6_9BACT/1-107
H9C5N8_9BACT/1-81
Q19AP3_9CYAN/1-103
H1KWI2_9EURY/1-122
B6DN81_9BACT/1-162
F8ESW0_ZYMMT/8-280
F1CAW7_9ZZZZ/1-128
G9XNM7_DESHA/2-257
Q93DF8_9BACT/1-138
E9K7B1_9BACT/1-94
H9CH72_9BURK/1-157
A4PD79_9BACT/1-141
D0QZ26_9ACTO/1-193
Q4JKH6_9BACT/1-121
D1LZN1_9BACT/1-156
D0U8K5_9BACT/1-105
E5KL80_9BACT/1-109
E0YNS5_9BURK/1-157
D3X0V5_9BACT/1-119
C9E2W6_9ZZZZ/1-129
Q20AY3_9CYAN/1-108
H9C5Q6_9BACT/1-81
B4XL36_9BACT/1-109
Q6UTH7_9BACT/1-105
Q19LM2_9BACT/1-120
A2ICT0_9BACT/1-120
Q8KII4_9ZZZZ/1-128
D1YX05_METPS/2-282
A7KTN1_MASLA/1-249
Q0PUR0_9BACT/1-118
D0UAC6_9BACT/1-105
D0U846_9BACT/1-119
Q19MA2_9BACT/1-121
B6DNM7_9BACT/1-162
Q6BA21_9SPHN/1-130
E9K7L5_9BACT/1-94
E3UF26_9BACT/1-110
A0MB27_9NOST/1-108
H2CNV6_9ACTO/1-111
E1AG30_9BACT/1-139
G4XR63_9BACT/1-83
A0MMP0_9BACT/1-106
A3F4N9_ECTVA/1-150
A4PDB5_9BACT/1-145
B7ZGD0_9PROT/1-90
E7E108_9BACT/1-121
C7EU47_BRAJP/1-153
D3X1C5_9BACT/1-120
Q1HIA8_9ZZZZ/1-108
Q5D4N1_9BACT/1-111
Q1NW40_9DELT/2-274
C3VUW5_9NOST/1-98
G8IXZ7_9CONI/1-271
E9NBQ3_9BACT/1-107
F1JXN2_9BACT/1-105
F1CBB9_9ZZZZ/1-138
D5MQF4_9BACT/1-84
F2WBY6_9ZZZZ/1-114
Q19WI1_9BACT/1-101
A6N2S8_9BACT/1-106
G3AD85_9ACTO/1-98
Q19WM0_9BACT/1-99
D1G4M7_9ENTR/1-130
G8B419_9BACT/1-99
G4XJE9_9BRAD/1-210
F4ZYA7_9BACT/1-112
E9NBZ2_9BACT/1-109
Q5DP42_9NOST/1-58
F4ZXV2_9BACT/1-110
A8R5X5_9BACT/1-105
Q846M2_9BACT/1-109
F1CBV2_9ZZZZ/1-130
C9E9J2_9BACT/1-109
E0Z1J0_9BACT/1-138
F2WCR0_9ZZZZ/1-108
Q1HJH5_9BACT/1-109
E9NBG1_9BACT/1-108
A7IBF4_XANP2/15-287
D0UA56_9BACT/1-105
A4PD50_9BACT/1-141
D2DUM8_9RHIZ/1-242
C1KA76_9BACT/1-205
B6ZM75_9BACT/1-112
G9CBQ9_9BACT/1-68
Q1HIQ7_9ZZZZ/1-109
G4XMB5_9ZZZZ/1-106
Q6QT77_9BACT/1-111
F2WCV1_9ZZZZ/1-108
D3X356_9BACT/1-120
A6MWF7_9NOSO/1-105
D7PSQ1_9BACT/1-123
D1LZP9_9BACT/1-156
A0MMM6_9BACT/1-106
Q3YFD0_9BACT/1-109
D0QZH8_9ACTO/1-200
Q30AL7_9BACT/1-109
Q1HIK5_9ZZZZ/1-109
Q19LV3_9BACT/1-118
Q846L7_9BACT/1-109
B4XL69_9BACT/1-108
A5JTF2_9ZZZZ/1-121
F1BLC5_9BACT/1-83
Q6UTG9_9BACT/1-105
Q8KIH1_9ZZZZ/1-128
H9CH75_9BURK/1-157
G4LAP3_9CONI/1-271
A4Z941_9BACT/1-108
G4XJE4_9BRAD/1-210
D0UAY4_9BACT/1-106
A2I8Z4_9ZZZZ/1-107
E9NC76_9BACT/1-108
Q6XJ49_9PROT/1-109
Q1HIH1_9ZZZZ/1-108
D0U8V8_9BACT/1-105
Q2W6Z7_MAGSA/3-275
Q6N9U8_RHOPA/3-275
Q3YET2_9BACT/1-108
Q5PYD9_9BACT/1-119
A7YH24_9BACT/1-111
Q19LP7_9BACT/1-120
Q83UE2_9BACT/1-108
I0DFV3_9ZZZZ/1-121
B4XLF8_9BACT/1-108
B4XLF9_9BACT/1-108
C9E6K5_9BACT/1-120
G0ZEK8_9BRAD/1-245
Q30AC9_9BACT/1-109
E7E114_9BACT/1-120
F8URK8_9BACT/1-121
F6L6Y8_9NOST/113-218
BCHL_METEP/32-296
E1UYV9_9BACT/1-111
A4ZVF8_9DELT/1-120
C9DSH5_9ZZZZ/1-107
Q27V45_9BACL/1-107
Q19VZ8_9BACT/1-127
A8W372_9CYAN/1-108
Q8KTL4_9BRAD/1-148
D7PSP9_9BACT/1-123
Q1HJF5_9BACT/1-109
G4XJC9_9BRAD/1-210
D3X2I0_9BACT/1-120
Q20BB2_9CYAN/1-109
Q30AS2_9BACT/1-109
Q93DJ9_9BACT/1-138
Q8RKN9_9BACT/1-139
F2WBH5_9ZZZZ/1-114
Q5UJ87_9BACT/1-118
F4ZXB0_9BACT/1-112
Q6JGX8_9CYAN/1-108
D3JVR9_9BACL/1-108
B4XL97_9BACT/1-109
Q6TBY4_9BACT/1-79
F1CAF3_9ZZZZ/1-133
Q5IK59_9BACT/1-108
F2WD29_9ZZZZ/1-109
O87421_9BACT/1-108
C9E2V5_9ZZZZ/1-141
F1CBN7_9ZZZZ/1-130
Q8KKJ9_9BACT/1-111
F8UT14_9BACT/1-121
E1JXK9_DESFR/2-274
A0SR03_9CYAN/1-100
E5KL46_9BACT/1-109
C8AUR9_9ACTO/1-84
D0UA48_9BACT/1-105
Q589N3_9BACT/1-131
Q2L633_CHAOB/1-271
E9NCD0_9BACT/1-109
Q9R7F5_9BACT/1-109
B2XWH7_9RHIZ/1-127
F1CA78_9ZZZZ/1-133
Q20GN2_9NOST/1-108
Q1HI82_9ZZZZ/1-109
Q1A7Q9_9BACT/1-108
Q8RKQ6_9BACT/1-139
C9E2R7_9ZZZZ/1-129
Q5IK75_9BACT/1-109
E7CTW0_9BACT/1-121
A6N2S7_9BACT/1-94
Q9F8Y0_9BACT/1-109
Q1HII4_9ZZZZ/1-108
E3UF11_9BACT/1-109
B6DMR7_9BACT/1-162
E1AG48_9BACT/1-139
F4ZZT2_9RHIZ/1-223
F1CB69_9ZZZZ/1-130
B0L872_9BACT/1-109
F5AXH0_9PROT/1-108
B4XLD8_9BACT/1-109
Q3YEK7_9BACT/1-108
E0NYF5_9FIRM/2-270
G9CBN9_9BACT/1-33
B4YFC1_9BACT/1-150
Q3YDK3_9BACT/1-106
B0L7V2_9CYAN/1-108
F9U7N3_9GAMM/35-301
A1Y1N5_9BACT/1-108
E9NCC0_9BACT/1-108
D3X0R4_9BACT/1-120
Q5D4C7_9BACT/9-77
E9K7F1_9RHIZ/1-94
Q19VV4_9BACT/1-139
B6DML2_9BACT/1-162
C9E2X2_9ZZZZ/1-129
F4ZR01_9BRAD/1-226
A5Y5D3_9BACT/1-101
Q4JKF8_9BACT/1-119
D7PSQ2_9BACT/1-123
E7CTT5_9BACT/1-121
F4ZY05_9BACT/1-110
E1UYU8_9BACT/1-111
B6ZM53_9BACT/1-113
B6D9N8_9BACT/1-124
D0U930_9BACT/1-106
D9IXS8_9ALVE/1-271
G9CBN2_9BACT/1-67
F1CB32_9ZZZZ/1-132
E5GAU6_9BACT/1-136
O66350_9BACT/1-142
Q846N4_9BACT/1-109
Q30B10_9BACT/1-108
D3X176_9BACT/1-120
E7E0C1_9BACT/1-132
D3X0V2_9BACT/1-119
F1CBC3_9ZZZZ/1-138
F6JQB6_9BRAD/1-212
C0IZ13_9BACT/1-116
H9BG27_9BACT/1-128
D1LZT8_9BACT/1-155
D2KAY1_9BACT/1-109
E5GAT5_9BACT/1-122
Q6TC00_9BACT/1-93
A2I8E3_9ZZZZ/1-107
Q2TFZ2_9BACT/1-108
B3GEV4_9BACT/1-125
F5AX88_9NOST/1-108
B4XL95_9BACT/1-108
F8UST1_9BACT/1-121
Q6Y1F5_9BACT/1-106
Q8GCY4_9FIRM/1-123
A5PHZ2_9BACT/1-106
H1ZSR5_9BACT/1-143
D3X0G8_9BACT/1-121
D3WZQ2_9BACT/1-119
C0JSQ4_9BACT/1-129
B3GEU0_9BACT/1-125
B0FK32_9BACT/1-120
E3UET3_9BACT/1-109
B6ZML3_9BACT/1-112
C0L9P0_9BACT/1-120
A6Y969_BURVI/1-268
D3SPH2_THEAH/2-274
Q5D4P0_9BACT/1-111
Q589K3_9BACT/1-130
E1UZF4_9BACT/1-111
E7E0J4_9BACT/1-120
Q0PUD1_9BACT/1-117
G1CQU5_9NOST/1-100
Q1HJE9_9BACT/1-110
Q95A94_THUOC/1-233
Q20AW1_9CYAN/1-109
D0U9V3_9BACT/1-105
D0UAZ5_9BACT/1-104
F5AXM4_9PROT/1-108
C0QKB4_DESAH/1-269
A9Y1M0_9BACT/1-122
B6ZLW9_9BACT/1-112
Q6GUM3_9BACT/1-157
A9YWL8_9BACT/1-121
D4LQK9_9FIRM/2-251
Q1HI98_9ZZZZ/1-108
Q93C13_9BACT/1-139
F1BLX3_9BACT/1-83
Q19M22_9BACT/1-120
F8US95_9BACT/1-121
Q19M61_9BACT/1-119
E9K777_9BACT/1-88
Q8L0U7_9BRAD/1-153
A4GUU7_9BACT/1-113
F4ZXT4_9BACT/1-112
A9Y1D3_9BACT/1-118
F2WD41_9ZZZZ/1-108
H1ZSV2_9BACT/1-141
F1CBE2_9ZZZZ/1-128
G4XRD6_9CYAN/1-82
D0UA80_9BACT/1-105
H1P3F8_9BACT/2-271
B6DMW7_9BACT/1-162
Q4F9D3_9BACT/1-120
A4PCY0_9BACT/1-141
H6VQP6_9BACT/1-114
E9NAR4_9ZZZZ/1-120
H8ZY76_9BACT/1-109
E9NCB4_9BACT/1-109
B6ZMN5_9BACT/1-112
F1C9R8_9ZZZZ/1-137
E0YNR1_9BURK/1-157
Q3YES8_9BACT/1-108
Q30AP1_9BACT/1-108
G4XM21_9ZZZZ/1-106
F5AXH9_9PROT/1-108
D6BNK4_9BACT/1-109
B9V335_MASLA/1-145
D3X0V8_9BACT/1-120
D7RGT6_9RHIZ/1-236
Q1HJK2_9BACT/1-110
D3X2K8_9BACT/1-120
D7E490_NOSA0/8-279
Q7WUP3_9SYNC/1-108
Q9R2L2_9ZZZZ/1-139
C0L9L2_9BACT/1-121
Q2TFX6_9BACT/1-109
A7YID8_9BACT/1-108
A5JV48_9BACT/1-97
F6L700_9NOSO/19-137
F5AXF1_9PROT/1-108
C7EU35_BRAJP/1-152
F1CED8_BRAEL/1-234
F1JXM3_9BACT/1-105
B3GET6_9BACT/1-125
E9K7J5_9RHOO/1-97
A4PDA2_9BACT/1-143
A4PDI0_9BACT/1-143
Q1A3Y8_9BACT/1-109
E1AGE6_9BACT/1-139
Q83U14_9BACT/1-123
A2ICS8_9BACT/1-120
A4PDJ8_9BACT/1-141
D2KAV0_9BACT/1-109
A5HEL9_9BACT/1-165
Q30A96_9BACT/1-108
C8AV35_9ACTO/1-84
Q3YEV8_9BACT/1-108
G3F579_9RHIZ/1-134
D1LZQ5_9BACT/1-155
Q9L823_9BACT/1-139
Q8KIE1_9ZZZZ/1-128
E7E0F4_9BACT/1-120
E9NB47_9BACT/1-109
F2WD83_9ZZZZ/1-108
E3UDN7_9BACT/1-116
Q9KJ34_9BACT/1-108
F1CAI0_9ZZZZ/1-128
C1JAJ3_9ACTO/1-174
D3JYV4_9BACT/1-115
B6DND1_9BACT/1-163
Q93DE8_9BACT/1-138
F5AX28_9GAMM/1-109
F4ZQZ7_9BRAD/1-226
O70061_9BACT/1-143
F1CBG0_9ZZZZ/1-128
Q30B32_9BACT/1-108
O66344_9BACT/1-141
D3X210_9BACT/1-120
E6Y7D5_9BACT/1-121
E4T4C5_PALPW/2-274
F1CEE2_9RHIZ/1-234
Q30AL9_9BACT/1-108
D3H5R1_9BACT/1-109
Q8L1P6_9BACT/1-129
F1CBR8_9ZZZZ/1-130
B0L7N6_9CYAN/1-108
F4ZX84_9BACT/1-112
A6MWK7_9BACT/1-98
E3I6D9_RHOVT/39-306
D3X040_9BACT/1-121
A2I8G5_9ZZZZ/1-107
I0DFQ9_9ZZZZ/1-119
D0UAT5_9BACT/1-106
C5IBP4_9BACT/1-128
E6VEH9_RHOPX/2-252
Q2TG71_9BACT/1-110
E9NBW4_9BACT/1-109
Q8KIK3_9ZZZZ/1-144
D6BNI6_9BACT/1-109
F1CAW0_9ZZZZ/1-130
B6DMN8_9BACT/1-162
F2XX29_9BRAD/1-223
E4Q7T5_CALH1/2-273
F8UT83_9BACT/1-120
A9Y1E3_9BACT/1-122
C1KA78_9BACT/1-205
Q70YA6_9BURK/1-121
E9NAR5_9ZZZZ/1-120
D3X3K1_9BACT/1-120
Q6XAU7_9BACT/1-109
F8UT72_9BACT/1-120
Q6KBM7_9BACT/1-119
Q844Y2_9BACT/1-109
E1AHF0_9BACT/1-138
Q19M14_9BACT/1-118
B6DAJ4_9BACT/1-108
F8R0T0_9BACT/1-86
D3X3I2_9BACT/1-120
B2XWF9_9RHIZ/1-127
Q19WD9_9BACT/1-101
A7YHJ7_9BACT/1-109
Q5D480_9BACT/1-117
F8USF3_9BACT/1-121
A4PDF1_9BACT/1-143
E9NBK8_9BACT/1-108
A5JT23_9ZZZZ/1-121
D0U9K2_9BACT/1-105
H6U3P9_9RHIZ/1-137
Q30AM1_9BACT/1-108
F4ZYK1_9BACT/1-112
B4XL70_9BACT/1-108
G3EMB0_9BURK/1-160
F1BLT0_9BACT/1-83
Q20BC0_9CYAN/1-108
A2ICS3_9BACT/1-119
D7GNP5_9BACT/1-106
CHLL_PROMM/30-295
Q9F1C3_9BACT/1-109
A1YTE6_9BACT/1-130
B3V865_9ZZZZ/1-138
Q93DJ6_9BACT/1-139
D7RGU9_BRAEL/1-237
Q3YDL5_9BACT/1-111
F8R0I7_9BACT/1-100
Q9L834_9BACT/1-139
Q5IAX5_9BACT/1-109
F4ZWZ4_9BACT/1-112
B4XKI2_9BACT/1-108
Q5PYF1_9BACT/1-120
D0U9G4_9BACT/1-105
D0U8H6_9BACT/1-119
G8J456_9CONI/1-271
Q53VE5_9BACT/1-70
H1ZSP8_9BACT/1-143
D0U996_9BACT/1-105
D3X3C1_9BACT/1-119
B6DAP2_9BACT/1-109
C8AV95_9ACTO/1-84
Q4JKF7_9BACT/1-119
D1GHY4_9BACT/1-83
C0KIW7_9BACT/1-135
A4UMQ9_9RHIZ/1-234
H1ZSP4_9BACT/1-143
B6V554_9ZZZZ/1-121
D6BNL8_9BACT/1-108
Q30AZ4_9BACT/1-108
C0JSQ7_9BACT/1-130
Q3L0Z7_9BACT/1-110
Q19VV1_9BACT/1-125
A7YHD2_9BACT/1-109
D1GHX9_9BACT/1-82
F1CA16_9ZZZZ/1-131
A4ZVF3_9DELT/1-117
Q589L3_9BACT/1-131
E3UF10_9BACT/1-109
B4XLA0_9BACT/1-108
F1JUJ9_9ACTO/1-180
B2XWG8_9RHIZ/1-127
Q6XH29_9BACT/1-109
Q71BD1_9CHRO/1-108
D6CI91_AZOBR/1-119
Q93DF3_9BACT/1-138
E7E104_9BACT/1-120
Q2TFZ1_9BACT/1-108
F1C9X8_9ZZZZ/1-131
I0DFM9_9ZZZZ/1-120
F2WC73_9ZZZZ/1-114
F1CB66_9ZZZZ/1-138
Q6XH52_9BACT/1-108
Q19M21_9BACT/1-118
Q30B50_9BACT/1-107
E1AFZ2_9BACT/1-125
G3K2I4_9ACTO/1-190
B4YFB8_9BACT/1-150
Q53VE7_9BACT/1-55
B8XL23_9BACT/1-139
E3UF33_9BACT/1-109
C7EU48_BRAJP/1-152
Q19W14_9BACT/1-139
Q0PU09_9BACT/1-119
D5MQH1_9BACT/2-52
D0QZ29_9ACTO/1-199
Q6B3Z2_9BACT/1-110
H0P2Q1_9SYNC/26-296
A4PDA6_9BACT/1-143
B4XKP8_9BACT/1-108
C7CAA7_METED/32-296
Q6ULG1_KLEVA/1-112
Q4F9F0_9BACT/1-121
Q9EYS7_9BACT/1-81
D0U9Z5_9BACT/1-105
D0VP68_9BACT/1-112
Q8KKN4_9BACT/1-111
F2WCN1_9ZZZZ/1-108
F1JXM7_9BACT/1-105
D3G9U8_9ENTR/1-130
H8FR65_RHOMO/36-303
A6FQ10_9RHOB/37-303
E7CTX4_9BACT/1-121
Q3YF96_9BACT/1-109
A2I8J9_9ZZZZ/1-107
F8URR5_9BACT/1-120
B5TJJ3_9ZZZZ/1-121
D0VUR4_9BACT/1-131
Q8KIG0_9ZZZZ/1-128
B8R0F7_9BACT/1-97
E7AY30_9BACT/1-121
Q4F9H9_9BACT/1-121
C0IZ36_9BACT/1-122
E1AHF5_9BACT/1-138
B8XKZ8_9BACT/1-138
D0UA34_9BACT/1-105
B4XL40_9BACT/1-108
D0QZ41_9ACTO/1-193
F5AX94_9PROT/1-108
A1YTC4_9BACT/1-130
D0R8L7_9BURK/1-190
D3H5L4_9BACT/1-109
B4XKN5_9BACT/1-108
F2WCN8_9ZZZZ/1-109
E2I6W2_METS2/1-107
E9NAS8_9ZZZZ/1-121
E3UEY9_9BACT/1-109
D0U7R6_9BACT/1-120
H2D5U1_9BACT/1-124
Q19WC1_9BACT/1-101
Q589M8_9BACT/1-128
Q19AQ7_9CYAN/1-103
Q53B31_9BACT/1-149
H2DRE1_9BACT/1-112
F1JXL9_9BACT/1-105
A6MWK8_9BACT/1-86
Q19LJ8_9BACT/1-120
E1AHD1_9BACT/1-139
A5JT76_9ZZZZ/1-123
A2I8M5_9ZZZZ/1-107
Q5UJB2_9BACT/1-118
Q4JKH5_9BACT/1-121
F1CA70_9ZZZZ/1-129
D3WZP1_9BACT/1-121
Q6KEX4_METTU/1-147
Q6JGX7_9BACT/1-109
F1BLZ4_9BACT/1-86
Q6BA26_9RHOB/1-130
D3X3F9_9BACT/1-120
Q6J4S4_9RHIZ/1-239
E1I9R4_9CHLR/2-273
Q3LGG7_9BACT/1-131
F8UTB0_9BACT/1-119
E9NCE2_9BACT/1-109
F1BLR4_9BACT/1-84
C3VN87_9RHIZ/1-229
A8I4Y1_9BACT/1-129
D5MQI4_9BACT/2-85
D7PSP2_9BACT/1-123
D0U9J1_9BACT/1-105
B8XLA8_9BACT/1-138
A7YH10_9BACT/1-109
F2WCT0_9ZZZZ/1-108
Q1HJG6_9BACT/1-109
H9BG26_9BACT/1-128
Q4F9C7_9BACT/1-121
B1PZ30_9RHIZ/5-275
C9E0L1_ANACY/1-107
H8FML5_RHOMO/38-303
Q3L171_9CYAN/1-115
F1JUL8_9RHIZ/1-200
H1KWI1_9EURY/1-46
B6DNF8_9BACT/1-162
G8ITW3_9CONI/1-271
E9NBY4_9BACT/1-108
F1C9L4_9ZZZZ/1-129
E3UEX6_9BACT/1-109
D3X019_9BACT/1-119
Q9JPC1_RUBGE/37-304
A1YTD2_9BACT/1-130
F1CBA3_9ZZZZ/1-129
B8XL08_9BACT/1-114
Q5IAW9_9BACT/1-108
D0UB12_9BACT/1-105
Q6TC08_9BACT/1-87
Q5D413_9BACT/1-118
A8CSJ0_9BRAD/1-236
Q3YDB9_9BACT/1-111
C0L9Q0_9BACT/1-120
B6D9W7_9BACT/1-128
E1AG42_9BACT/1-139
F2WCM0_9ZZZZ/1-108
D3H5M2_9BACT/1-109
B4YFC2_9BACT/1-149
E7E118_9BACT/1-120
C1KG52_9RHIZ/1-244
D1LZR6_9BACT/1-155
Q8KHS9_9ZZZZ/1-127
B4YFC4_9BACT/1-148
D0U9G0_9BACT/1-105
B3VI48_9RHIZ/1-217
G8B3G7_9BACT/1-98
A7YHK6_9BACT/1-109
Q20AU1_9CYAN/1-108
D0UFF1_9RHIZ/1-103
B5TJE4_9ZZZZ/1-120
Q0PIZ1_9BACT/1-109
A5JV62_9BACT/1-103
D3X031_9BACT/1-120
Q45RK2_9BACT/1-109
F1JUJ5_9ACTO/1-198
F2WD03_9ZZZZ/1-109
Q0PUJ6_9BACT/1-120
Q4F9G2_9BACT/1-121
B2MVY8_9BACT/1-122
E9NAQ8_9ZZZZ/1-120
Q9MTB1_ATHCU/1-245
Q84AH7_9BACT/1-124
G8EWV6_9RHIZ/1-134
C7BUU1_9RHIZ/1-239
H9BBF4_9BRAD/1-210
Q2TG98_9BACT/1-108
Q589J3_9BACT/1-131
Q6GUL9_9BACT/1-152
E1AHF6_9BACT/1-139
Q4H4B7_9BURK/1-208
D2KB62_9BACT/1-107
Q93DH6_9BACT/1-138
E0YNS2_9BURK/1-157
H9BB81_9RHIZ/1-230
I0DFP7_9ZZZZ/1-121
F1CB26_9ZZZZ/1-129
F2WC63_9ZZZZ/1-115
E1AG13_9BACT/1-139
H2EZV0_9CYAN/1-91
A9Y1R8_9BACT/1-122
B0L7K6_9CYAN/1-108
Q53VH7_9BACT/1-84
CHLL_PICAB/1-271
B6ZMI3_9BACT/1-112
D3WZM0_9BACT/1-120
CHLL_CYAP8/3-273
E1AG98_9BACT/1-139
Q93DE5_9BACT/1-138
E1AGS7_9BACT/1-133
Q3YDS3_9BACT/1-110
F4ZR19_9BRAD/1-226
E1AH19_9BACT/1-129
B0L7U4_9CYAN/1-108
H2CNS5_9ACTO/1-197
H0SWF2_9BRAD/35-302
E3UF71_9BACT/1-109
G4DWN7_9GAMM/20-287
D2KZU4_9BRAD/1-206
D3JYV2_9BACT/1-115
F2WDA4_9ZZZZ/1-108
F2X1N9_9RHIZ/1-163
Q6UBM5_9BACI/1-109
A5PI21_9BACT/1-106
B1PC17_RHIML/1-243
G3F540_9RHIZ/1-134
E1AH47_9BACT/1-139
E7D268_9BACT/1-126
Q7WUT1_9BACT/1-109
Q3L167_ANACY/10-134
B0FK56_9BACT/1-120
D0EG62_9BACT/1-111
F1CBZ9_9ZZZZ/1-129
A5X3E9_9CYAN/1-120
A8UH75_9RHIZ/1-247
D0U7U4_9BACT/1-120
Q0PU30_9BACT/1-120
Q7WUR3_9BACT/1-109
Q9AMD6_9SPIO/1-143
E9K7D7_9RHIZ/1-95
G8B3R0_9BACT/1-99
F1BLM3_9BACT/1-86
G8B3M4_9BACT/1-99
NIFH1_AZOVI/4-276
E7E0G9_9BACT/1-120
F1CB82_9ZZZZ/1-128
F2WCY1_9ZZZZ/1-108
Q8GDC5_RHORU/25-134
D3J2Z3_9BACT/1-92
C1JAE3_9ACTO/1-198
Q19AP6_9CYAN/1-103
D0EG70_9BACT/1-111
Q9L831_9BACT/1-139
H2DRE3_9BACT/1-113
A9LLP1_9BACT/1-117
Q0ZNI8_9DELT/1-114
B7ZGC5_9PROT/1-89
Q4VUC1_9PROT/1-116
B6DMT3_9BACT/1-162
Q3YEP1_9BACT/1-109
Q93C33_9BACT/1-138
E9K7K8_9BACT/1-98
Q1HIJ8_9ZZZZ/1-109
D3JYU9_9BACT/1-40
G8B364_9BACT/1-108
Q30AV4_9BACT/1-109
Q9L845_9BACT/1-138
Q977P9_9EURY/1-134
Q846G7_9BACT/1-109
F1C9H4_9ZZZZ/1-128
BCHL_HALHL/35-300
Q6KBC1_9BACT/1-120
F2WD92_9ZZZZ/1-108
D2KAV6_9BACT/1-109
H2CNV2_9ACTO/1-199
C1JAG6_9ACTO/1-174
Q6UTI2_9BACT/1-105
F1BLS2_9BACT/1-81
F1BMB7_9BACT/1-86
D0UA02_9BACT/1-105
Q5QKW9_9BACT/1-109
B6DNH9_9BACT/1-162
Q589L9_9BACT/1-131
D0U991_9BACT/1-105
A4Z8Y9_9BACT/1-116
C3VUW7_9NOST/1-98
F4ZWZ6_9BACT/1-112
Q5UJB1_9BACT/1-118
D3JXU8_9BACL/1-90
H2CNS1_9ACTO/1-112
G8GCE8_9BACT/1-123
B3V849_9ARCH/1-130
E1AG09_9BACT/1-139
Q6B3Z4_9BACT/1-109
Q9AMD4_TREDN/1-143
C1JAF3_9ACTO/1-202
Q24QP1_DESHY/6-273
B6DMV2_9BACT/1-162
C9DSK7_9ZZZZ/1-107
Q3L177_NOSPU/1-94
H9CHB3_9BURK/1-164
F2WBM5_9ZZZZ/1-114
H2CNT1_9ACTO/1-197
Q0PJ16_9BACT/1-109
D0R8F2_9BURK/1-190
H2CP39_9ACTO/1-200
Q8KHQ4_9ZZZZ/1-128
G3CQ90_9BACT/1-122
Q20BA7_9CYAN/1-108
E1AGR4_9BACT/1-139
Q5D3W6_9BACT/1-116
A2IB64_9BACT/1-119
D0UA55_9BACT/1-105
A7U457_AZOVI/7-110
F1C9K5_9ZZZZ/1-130
D8WRU0_9BACT/1-99
G4XJD8_9BRAD/1-210
F6L6Y9_9NOST/116-219
Q589K7_9BACT/1-131
B6DAI4_9BACT/1-108
D0EG63_9BACT/1-111
A5PHV2_9BACT/1-107
Q4JKB3_9BACT/1-119
F8UT99_9BACT/1-119
D7PT74_9BACT/1-124
E5KL96_9BACT/1-108
F6L708_9CYAN/1-106
Q4F9F2_9BACT/1-121
F4ZY69_9BACT/1-113
D0U931_9BACT/1-105
A2I8Q0_9ZZZZ/1-107
D3X2A4_9BACT/1-119
G8B3G2_9BACT/1-85
Q5UJ69_9BACT/1-119
O66356_9BACT/1-141
D7PSV5_9BACT/1-123
B3VSQ7_9BACT/1-120
C7AA30_9BRAD/1-196
Q3LGI9_9BACT/1-130
Q30AL5_9BACT/1-108
A5HEK2_9BACT/1-146
Q3YEW5_9BACT/1-109
Q58LZ7_9ZZZZ/1-130
E9NBQ7_9BACT/1-109
C3VUV8_9NOST/1-98
D8WWX7_9BACT/1-112
D3X2U7_9BACT/1-120
A2I8I3_9ZZZZ/1-107
D9I4E8_9ZZZZ/1-107
Q1A432_9BACT/1-108
Q5D3K7_9BACT/1-111
Q6TC07_9BACT/1-78
A2TJ40_9BACT/1-109
F1CB95_9ZZZZ/1-129
H6SGX7_BACPU/1-68
B7ZGG3_9CYAN/1-89
D3X0B3_9BACT/1-121
D0U965_9BACT/1-105
E3UDQ9_9BACT/1-114
B6D9Z6_9BACT/1-124
F1CBD9_9ZZZZ/1-130
D5M9R9_9BURK/1-268
E9K7C3_9BACT/1-93
C3U650_9BACT/1-108
A2I8X9_9ZZZZ/1-106
E9K7J3_9RHOO/1-94
D3G9U9_9ENTR/1-130
B0FK78_9BACT/1-120
Q6UTH5_9BACT/1-105
A7I7E9_METB6/3-273
Q1HIB0_9ZZZZ/1-109
CHLL_SYNPX/30-295
E7CTW7_9BACT/1-121
C8W4Z5_DESAS/2-270
D2KB20_9BACT/1-108
B6D9U9_9BACT/1-124
E9L4C2_9BACT/1-112
Q9K2I0_9BACT/1-139
B3VQK5_9BACT/1-107
O70054_9BACT/1-143
C0IYD2_9BACT/1-122
B2MW01_9BACT/1-121
G4XJE7_9BRAD/1-210
H8FST7_RHOMO/3-275
B6DMN7_9BACT/1-162
F1C9H1_9ZZZZ/1-138
B3VSP7_9BACT/1-120
B6ZMF4_9BACT/1-112
Q8RMX3_9RHIZ/2-127
O66293_9BACT/1-141
E9KJS9_9ZZZZ/1-119
Q6KBQ8_9BACT/1-119
D0UAK5_9BACT/1-106
F2WC48_9ZZZZ/1-115
A5PHU3_9BACT/1-106
Q2PGV7_9BURK/1-136
D2KAY0_9BACT/1-109
B3GEQ7_9BACT/1-126
A5HEP9_9BACT/1-162
A1VPS4_POLNA/5-277
B4XKP2_9BACT/1-108
A2I8V3_9ZZZZ/1-107
B8R527_9ACTO/1-181
D0ES55_9RHIZ/1-179
D6BNL6_9BACT/1-109
Q6JGY6_9CYAN/1-107
F2WCR3_9ZZZZ/1-108
Q3L176_9CYAN/1-119
Q19LV8_9BACT/1-120
C0JSN8_9BACT/1-129
E7CTY1_9BACT/1-121
B7ZGI8_9DELT/1-90
Q589K9_9BACT/1-129
Q93DE9_9BACT/1-138
D6SLD2_9DELT/2-274
E7E0H7_9BACT/1-120
D0UAY1_9BACT/1-105
I0DFQ5_9ZZZZ/1-121
Q3YDQ1_9BACT/1-112
F1BMH0_9BACT/1-82
F2WCF5_9ZZZZ/1-115
Q589I4_9BACT/1-131
A8CSK1_9BRAD/1-236
C5I0X1_9RHIZ/1-155
F2WBQ0_9ZZZZ/1-114
Q6QT76_9BACT/1-52
A7YHX4_9BACT/1-109
F8USM6_9BACT/1-120
Q5QKW3_9BACT/1-108
A4ZVG4_9BACT/1-120
C0M528_9ENTR/1-120
Q9AME0_SPIAU/1-109
Q3YDR4_9BACT/1-105
Q19LK1_9BACT/1-118
A7U461_AZOVI/3-86
Q4JKC0_9BACT/1-120
A8IEF9_9CYAN/1-108
Q7WUP6_9CYAN/1-108
F1CAY3_9ZZZZ/1-137
Q5D3U0_9BACT/1-118
F1BMH6_9BACT/1-86
Q56485_9BACT/1-112
NIFH_AZOBR/4-276
Q9X2Q8_9GAMM/1-108
D0EG21_9BACT/1-114
E7CTT3_9BACT/1-117
F8URJ3_9BACT/1-120
E9NCD7_9BACT/1-109
B6DAQ2_9BACT/1-108
C0JST2_9BACT/1-129
D0EG69_9BACT/1-109
A9YWI3_9BACT/1-124
E9NBI4_9BACT/1-109
B8R0G6_9BACT/1-97
Q0KJ18_ENTAG/12-119
C5IBP2_9BACT/1-128
B8XLC5_9BACT/1-139
H9C5P8_9BACT/1-81
D0U7X9_9BACT/1-120
F1BLD4_9BACT/1-84
A4PDG8_9BACT/1-142
Q5DP25_9NOST/1-108
A5PHW4_9BACT/1-107
H9AXJ0_9BACT/1-101
A4GUS9_9BACT/1-111
F8J463_9BURK/1-128
H9N9V8_9RHIZ/1-226
B0FK22_9BACT/1-120
Q6T457_9BACT/1-89
B6DBJ7_9BACT/1-108
A5JV50_9BACT/1-101
B6DNE0_9BACT/1-163
C0JSS6_9BACT/1-127
Q3YDS6_9BACT/1-104
Q5PYG5_9BACT/1-120
A9Y1G8_9BACT/1-121
Q2VIZ9_9BACT/1-84
D5M9R8_9BURK/1-268
D3H5P7_9BACT/1-109
H2CP30_9ACTO/1-112
F1CB81_9ZZZZ/1-138
Q4PS31_9BACT/1-129
D0UAB5_9BACT/1-105
A4ZZ94_9BRAD/1-236
D0R8N0_9BURK/1-190
Q3YDH8_9BACT/1-111
A1Y1Q6_9BACT/1-108
C3L1L9_CLOB6/2-249
E1AH88_9BACT/1-138
D0UB60_9BACT/1-105
B6D9Y1_9BACT/1-124
Q1A475_9BACT/1-109
H2CNW7_9ACTO/1-112
I0DFM4_9ZZZZ/1-121
D2KZV4_9PROT/1-192
Q5D3T0_9BACT/1-117
A5JV63_9BACT/1-100
G4XM94_9ZZZZ/1-106
C5IBP8_9BACT/1-128
G1CQY3_9CYAN/1-119
H7BT30_9NOST/1-75
D0U9L3_9BACT/1-105
G0LXG4_9BRAD/1-114
E2DSK2_9CHLO/1-271
G8B3V3_9BACT/1-99
D3X272_9BACT/1-120
E3UDP8_9BACT/1-116
Q0PUT4_9BACT/1-120
Q6KEP9_BURVI/1-253
D1LZT9_9BACT/1-156
D2KAY7_9BACT/1-108
A9LLN7_9BACT/1-118
C9E2V0_9ZZZZ/1-135
A1YTF2_9BACT/1-130
B3Q675_RHOPT/3-275
E1AHE7_9BACT/1-137
A9Y1U0_9BACT/1-122
H3JSK3_9BRAD/1-103
A9LIP7_9ARCH/1-111
CHLL_CHLAT/1-271
B7ZGE1_9PROT/1-89
B6D9T3_9BACT/1-122
C8AVC0_9ACTO/1-84
F1C9Y5_9ZZZZ/1-137
C1JAN1_9ACTO/1-174
Q19WM7_9BACT/1-97
B8XL37_9BACT/1-139
F1CB97_9ZZZZ/1-138
Q19W83_9BACT/1-101
Q19M11_9BACT/1-118
F1CAR5_9ZZZZ/1-125
Q19WN3_9BACT/1-95
I0DFP4_9ZZZZ/1-120
Q30AB3_9BACT/1-109
B6V572_9ZZZZ/1-121
E1AH83_9BACT/1-139
Q19WE4_9BACT/1-98
H9BB94_9RHIZ/1-229
D3WZN9_9BACT/1-120
D0EKJ5_9RHIZ/1-141
Q8KCJ6_CHLTE/23-293
Q5S284_9BACT/1-119
F2WCX7_9ZZZZ/1-108
A5Y5B7_9BACT/1-101
G4XJA8_9BRAD/1-210
D0ES50_9RHIZ/1-179
Q1HJM5_9BACT/1-109
Q9L827_9BACT/1-139
Q3YDD8_9BACT/1-110
F7V440_CLOSS/2-254
D9HPP9_9BACT/1-123
Q9F195_9BACT/1-108
Q6XH39_9BACT/1-108
NIFH_PELLD/2-274
D3H5I8_9BACT/1-111
D3H5L5_9BACT/1-109
F2WCK3_9ZZZZ/1-114
A5HEM8_9BACT/1-159
F8SPN5_9BACT/1-109
B8XL91_9BACT/1-139
D3X282_9BACT/1-120
Q3YFE8_9BACT/1-108
Q4PS01_9BACT/1-129
E3UDU4_9BACT/1-115
F1C9W3_9ZZZZ/1-133
Q9X2R7_9GAMM/1-109
D4NYA0_9ZZZZ/1-129
Q5QKW7_9BACT/1-109
E7CTZ6_9BACT/1-121
B3VBL4_9ZZZZ/3-112
Q93C47_9BACT/1-138
H9BB86_9RHIZ/1-228
D0U8C1_9BACT/1-120
G8B369_9BACT/1-90
O87420_9BACT/1-108
Q30AL6_9BACT/1-108
Q6KBC3_9BACT/1-120
F8USE7_9BACT/1-120
B3F7P5_9BACT/1-108
Q1A3X6_9BACT/1-109
Q5IK58_9BACT/1-108
O93628_9EURY/1-139
F4ZWY1_9BACT/1-112
C4MXY3_9RHIZ/1-238
D0U9K1_9BACT/1-105
A4PDI8_9BACT/1-141
F1CB34_9ZZZZ/1-129
F8USX9_9BACT/1-119
A5PI27_9BACT/1-107
Q1HJD4_9BACT/1-109
H8ZY30_9BACT/1-109
Q0PIZ2_9BACT/1-109
Q589J9_9BACT/1-131
D7PSY8_9BACT/1-122
C0JST4_9BACT/1-123
B3VI43_9RHIZ/1-238
B6DB36_9BACT/1-109
F0V6P9_9BACT/1-152
D3WZF8_9BACT/1-121
E3UDN0_9BACT/1-116
C4P251_9SPHN/1-125
Q1HIE2_9ZZZZ/1-108
Q5PYC9_9BACT/1-119
Q3YFE2_9BACT/1-108
A7KTM9_MASLA/1-249
Q45RJ5_9BACT/1-109
F1C9W4_9ZZZZ/1-136
D2KB69_9BACT/1-109
Q6B4Z0_9BACT/1-152
A4GUS7_9BACT/1-112
Q19W37_9BACT/1-139
B3F7L7_9BACT/1-108
E8ZF61_9BACT/1-98
G3F558_9RHIZ/1-134
H1IWL0_9BACT/2-274
Q0PIY4_9BACT/1-109
Q9F8Y2_9BACT/1-109
Q5UJA8_9BACT/1-118
B6DN44_9BACT/1-162
G0LXA9_9RHIZ/1-114
F2WBL3_9ZZZZ/1-114
Q20Y00_RHOPB/5-277
E9K7F2_9RHIZ/1-95
Q3YF30_9BACT/1-108
D0UFG1_9RHIZ/1-111
F1CC51_9ZZZZ/1-131
Q53VJ4_9BACT/1-84
F4ZYB6_9BACT/1-112
D7PT61_9BACT/1-124
Q4F9A2_9BACT/1-120
E1AHA2_9BACT/1-139
Q5D3K5_9BACT/1-111
E6Y7E7_9BACT/1-120
B4XL25_9BACT/1-108
D1G4K8_9ENTR/1-130
Q5NUQ4_9FIRM/1-121
Q58P19_9RHIZ/1-251
C0IYA9_9BACT/1-119
B1A378_9RHIZ/1-242
A5JFD7_9BACT/1-122
E9NC19_9BACT/1-109
Q0PU93_9BACT/1-120
F2WBJ4_9ZZZZ/1-115
D2KAX3_9BACT/1-108
A8UH59_9RHIZ/1-247
Q4F9A8_9BACT/1-120
H9BFA5_9BACT/1-119
Q8KHZ5_BRAJP/1-153
D3X057_9BACT/1-121
B6DBD1_9BACT/1-108
Q8VPH6_9BACT/1-109
O65955_9RHIZ/1-185
Q19VV3_9BACT/1-127
C9E2R9_9ZZZZ/1-128
C9E9J0_9BACT/1-109
Q3YDK0_9BACT/1-106
B3V850_9ARCH/1-140
A4PDM5_9BACT/1-113
F2WCQ1_9ZZZZ/1-108
A8R5W7_9BACT/1-106
A9LLL1_9BACT/1-118
E1UYU9_9BACT/1-111
A2I8Y7_9ZZZZ/1-106
C9E0L2_NOSMU/1-116
G3M1D6_9BRAD/1-249
D3X3J8_9BACT/1-119
E9K743_9BACT/1-95
Q5Q0U6_9BACT/1-109
Q5DNU3_9CYAN/1-58
D6BNN0_9BACT/1-108
B7ZGI2_9DELT/1-90
D0VP48_9BACT/1-113
C0JSR1_9BACT/1-129
B6DBK7_9BACT/1-108
Q6BA23_9BACT/1-130
Q83TD6_9BACT/1-109
D6NU90_9BACT/1-120
Q1A3W4_9BACT/1-109
D4LQK1_9FIRM/2-252
Q5S2B5_9BACT/1-120
D0UBB3_9BACT/1-105
F8R0R2_9BACT/1-85
Q1HJP5_9BACT/1-109
Q19LQ5_9BACT/1-120
NIFH_ANASL/7-278
E1AGG7_9BACT/1-139
Q30AV3_9BACT/1-109
E9NCJ7_9BACT/1-109
Q3LGK0_9BACT/1-131
F1CAU0_9ZZZZ/1-130
Q0PTY9_9BACT/1-120
D3X0B0_9BACT/1-121
Q589J6_9BACT/1-131
A2I8T3_9ZZZZ/1-106
Q19M53_9BACT/1-120
B4XKU8_9BACT/1-108
C0L9P7_9BACT/1-120
Q83TC0_9BACT/1-108
Q8RKP4_9BACT/1-139
CHLL_ZYGCR/1-271
B5TJC7_9ZZZZ/1-120
Q45FC5_9CHLR/1-147
Q20AY5_9CYAN/1-108
A2IBZ4_9RHIZ/1-129
O87424_9BACT/1-108
Q4PP15_9BACT/1-108
H8ZY57_9BACT/1-109
D2XUZ2_9PROT/1-123
Q8KKM7_9BACT/1-111
Q3YF47_9BACT/1-108
E1JVJ7_DESFR/2-247
G8J362_9CONI/1-271
F4ZY42_9BACT/1-112
D3X168_9BACT/1-120
Q52706_RHOCA/5-22
F1CA69_9ZZZZ/1-131
H2CNZ7_9ACTO/1-78
Q8KKM5_9BACT/1-112
B3V889_9BACT/1-129
E9K7E4_9BACT/1-95
H2DRH0_9BACT/1-112
F1BLI9_9BACT/1-83
Q4JKC7_9BACT/1-120
G8IWC1_PINPO/1-271
B2CQS9_9BACT/1-153
C0IY91_9BACT/1-122
F2WD20_9ZZZZ/1-109
A7YHA9_9BACT/1-109
Q93C15_9BACT/1-137
F5YCN2_TREAZ/7-275
Q19AQ9_NOSCO/1-103
D0U7R4_9BACT/1-121
D0U9L9_9BACT/1-105
Q30AL8_9BACT/1-108
Q84AH6_9BACT/1-124
Q6TBZ8_9BACT/1-79
Q3YF76_9BACT/1-108
C7AA23_9BRAD/1-196
F8URT0_9BACT/1-119
Q6GYL0_9BACT/1-152
A4PDA7_9BACT/1-143
A2V899_9CHRO/2-272
D2KZU2_9PROT/1-224
F2WPD1_9BACT/1-137
G4E2P9_9GAMM/40-309
A6YNS9_9ENTR/1-109
Q5D3N5_9BACT/1-117
Q6BA62_9PROT/40-306
F2WPE5_9BACT/1-137
C7BUV0_9RHIZ/1-239
D3X162_9BACT/1-120
O66315_9BACT/1-143
E1UZA8_9BACT/1-107
Q1HI83_9ZZZZ/1-109
D0U8Q7_9BACT/1-105
A9YWI2_9BACT/1-123
F2WCX2_9ZZZZ/1-108
Q6JGZ2_9CYAN/1-108
Q3L0X8_9BACT/1-109
C5HIA7_9SPHN/1-119
Q5D4K6_9BACT/1-118
Q3YDU8_9BACT/1-110
B8XL88_9BACT/1-139
F1C9U1_9ZZZZ/1-132
A8UH33_9RHIZ/1-247
Q9F1C8_9BACT/1-108
A5JV69_9BACT/1-103
F1CA28_9ZZZZ/1-138
Q20B66_9CYAN/1-108
Q7WUQ6_9BACT/1-108
C3VUW0_9NOST/1-98
E7CTW5_9BACT/1-121
Q07DP4_9MICO/2-81
B6DND3_9BACT/1-163
E1UYX7_9BACT/1-111
C6ZK52_9BACT/1-118
Q30AW5_9BACT/1-108
H9C5Q2_9BACT/1-81
F1CAL0_9ZZZZ/1-127
D5RA91_FUSNC/2-270
G4XM01_9ZZZZ/1-106
D7PT64_9BACT/1-124
Q0PUF0_9BACT/1-119
D3X2E6_9BACT/1-120
B6DAK0_9BACT/1-108
E6Y7C7_9BACT/1-119
A2I8P8_9ZZZZ/1-107
Q5MQB0_9BRAD/1-112
D3H5R0_9BACT/1-109
Q8RPP9_9BACT/1-109
F8USU3_9BACT/1-120
B9V325_MASLA/1-145
O66310_9BACT/1-143
Q3YF26_9BACT/1-108
Q3LGJ7_9BACT/1-130
Q6KEX3_METPL/1-147
Q84A53_9RHIZ/1-149
D3X2R4_9BACT/1-120
Q56483_9BACT/1-113
F1CAP7_9ZZZZ/1-128
G9JKK7_9BACT/1-100
Q3LGP5_9BACT/1-129
NIFH_RHORU/5-277
F2WCI0_9ZZZZ/1-115
Q7WUR7_9BACT/1-109
C9DSJ2_9ZZZZ/1-107
D0VUR0_9BACT/1-119
Q7WUN6_9PROT/1-121
A5JT83_9ZZZZ/1-120
C0L9P1_9BACT/1-121
Q9KHA6_CLOBE/2-272
A9Y1J6_9BACT/1-122
H9A8U1_9ACTO/1-190
D3JXU5_9BACL/1-91
H9BBF6_9BRAD/1-210
E9NBK9_9BACT/1-109
A9Y1K4_9BACT/1-122
Q5UJ91_9BACT/1-118
H9N9W5_9RHIZ/1-226
D3WZL6_9BACT/1-120
E9NBE0_9BACT/1-109
B6DAP4_9BACT/1-108
D3EPS4_UCYNA/3-273
C9E2W2_9ZZZZ/1-130
Q6XAU4_9BACT/1-109
O66339_9BACT/1-143
G3K2K0_9ACTO/1-190
Q8KKL1_9BACT/1-112
Q19VQ7_9BACT/1-139
Q5D4N7_9BACT/1-111
C0IY94_9BACT/1-119
Q7WUN3_VIBDI/1-109
G9CBP6_9BACT/1-68
Q589N5_9BACT/1-130
E1AGL1_9BACT/1-139
Q6XH85_9BACT/1-109
D3X0Q5_9BACT/1-120
Q9L850_9BACT/1-139
F8UT40_9BACT/1-120
B6ZM99_9BACT/1-113
D0ES53_9RHIZ/1-179
F8R0V0_9BACT/1-99
B0L9M9_9CYAN/1-108
E7E0T8_9BACT/1-120
B9M031_GEOSF/7-275
B6DA10_9BACT/1-124
Q19W13_9BACT/1-136
C5IBQ9_9BACT/1-128
Q1HI80_9ZZZZ/1-109
B6DMZ2_9BACT/1-162
B6V5B9_9ZZZZ/1-121
Q5DUZ8_9BACT/1-121
B9W022_9RHIZ/2-185
E9K7G2_9BACT/1-94
Q4F9D4_9BACT/1-121
Q8GM04_9CHRO/2-127
F1BMR8_9BACT/1-84
Q3LFS3_9CLOT/1-114
B6DAF6_9BACT/1-108
A2I8H0_9ZZZZ/1-106
D3X2T8_9BACT/1-120
Q84AF8_9BACT/1-123
D0UBB2_9BACT/1-105
D0UAI1_9BACT/1-42
F1CBZ4_9ZZZZ/1-130
Q8KHS2_9BACT/1-111
Q5S2B0_9BACT/1-119
Q5IAX4_9BACT/1-108
D2KMU1_9ZZZZ/1-120
F2WBW5_9ZZZZ/1-115
E9L4D2_9ZZZZ/1-112
Q8KIE0_9ZZZZ/1-130
Q3YEU1_9BACT/1-109
E9K7G4_9RHOO/1-93
D0U9T7_9BACT/1-105
Q5QKV3_9BACT/1-107
B0L7L4_9CYAN/1-108
F1CBI2_9ZZZZ/1-135
D0U7S3_9BACT/1-121
F1BLN3_9BACT/1-84
D0UA32_9BACT/1-105
B3VBN9_9ZZZZ/1-112
D3H5M1_9BACT/1-109
Q20BB8_9CYAN/1-99
Q5QKT3_9BACT/1-107
Q5QKC0_9BACT/1-109
E9NB57_9BACT/1-108
F1JXN1_9BACT/1-105
B0YPS5_ANEMR/3-273
C9DSH1_9ZZZZ/1-107
F1C9P0_9ZZZZ/1-138
Q5PYD4_9BACT/1-119
Q8VPI0_9BACT/1-109
A7YHX9_9BACT/1-108
G8EWV5_9RHIZ/1-134
G8EWV1_9RHIZ/1-134
C1IXJ4_PICSI/1-271
C9DSI5_9ZZZZ/1-108
Q2TGC4_9BACT/1-106
A2T1H1_9BACT/1-108
D0U9Q1_9BACT/1-106
B6DNF6_9BACT/1-163
B9V321_MASLA/1-145
Q5YK77_9BRAD/1-120
G3CLN1_9BURK/1-267
Q45RM5_9BACT/1-108
G8W8P4_KLEOK/4-276
Q20B22_9CYAN/1-109
B6DNR7_9BACT/1-162
F1CAH0_9ZZZZ/1-130
Q6BA29_9RHOB/1-129
A4Z900_9BACT/1-115
O66302_9BACT/1-142
E9K7D2_9BACT/1-92
D0VP46_9BACT/1-113
H2J2J5_RAHAC/4-276
E1AGT7_9BACT/1-134
A5JTC2_9ZZZZ/1-120
E0Z1I5_9BACT/1-139
Q3YEK2_9BACT/1-108
G8GCG8_9BACT/1-122
D0U872_9BACT/1-121
E1AH56_9BACT/1-138
Q1HIG5_9ZZZZ/1-108
A7YH83_9BACT/1-109
B8R567_9ACTO/1-181
O08259_9GAMM/1-109
Q8KKK2_9BACT/1-110
E4W5X4_9BACT/1-121
A5JV77_9BACT/1-105
Q45RJ0_9BACT/1-108
D3X372_9BACT/1-120
H9A8N2_9ZZZZ/1-130
Q5UJD1_9BACT/1-118
Q19WE1_9BACT/1-96
A2T9S2_9BRAD/2-249
D1LYI1_9RHIZ/1-218
F6L6Z6_9CYAN/100-193
B6DAF5_9BACT/1-108
BCHL_PELLD/3-275
Q0PUD3_9BACT/1-119
F1BM20_9BACT/1-83
Q0RAV4_FRAAA/46-317
F1CB54_9ZZZZ/1-129
F6JSI5_9CYAN/1-121
D2KAU6_9BACT/1-108
Q2TGC3_9BACT/2-110
Q20AV1_9CYAN/1-108
I0DFL0_9ZZZZ/1-133
F8R0M0_9BACT/1-84
Q4F9H0_9BACT/1-121
Q3YDG2_9BACT/1-111
Q9R965_9BACT/1-108
G9I883_9BACT/1-119
F1CAJ5_9ZZZZ/1-134
Q5IAV7_9BACT/1-109
Q5D3X5_9BACT/1-117
E9K7H9_9RHIZ/1-95
Q846J7_9BACT/2-109
Q0PU25_9BACT/1-119
D0U8L6_9BACT/1-106
Q30AU1_9BACT/1-109
C7AA24_9BRAD/1-196
Q53B44_9BACT/1-149
Q2TFY2_9BACT/1-105
F1BMJ6_9BACT/1-84
B6ZM80_9BACT/1-112
D3JXU2_9BACL/1-95
D0U9P8_9BACT/1-104
Q6JGY7_9CYAN/1-108
Q6KEY0_9RHIZ/1-145
E7E0D5_9BACT/1-121
A2I8E5_9ZZZZ/1-107
F5AWW0_9PROT/1-108
D0UBA6_9BACT/1-106
F4ZXA4_9BACT/1-112
C5IBP3_9BACT/1-128
A4PCY6_9BACT/1-141
H6LJU4_ACEWD/2-274
D2KMU7_9ZZZZ/1-118
A9XF44_9ENTR/1-101
B6DAX1_9BACT/1-108
B5TJI0_9ZZZZ/1-122
F8R0W2_9BACT/1-95
A2I8H5_9ZZZZ/1-107
F1CA92_9ZZZZ/1-131
D6BNP0_9BACT/1-108
D0R8I4_9BURK/1-190
G4XRA8_9CYAN/1-82
B8XL28_9BACT/1-124
D0UA22_9BACT/1-105
Q1HJE6_9BACT/1-109
Q589N6_9BACT/1-131
A5JFD6_9BACT/1-122
F5AXK4_9PROT/1-108
B6ZMH4_9BACT/1-112
D6BNN1_9BACT/1-109
E7E0U6_9BACT/1-120
Q5D4L6_9BACT/1-117
F7ZMT5_CLOAT/2-272
Q4TVY5_9RHOO/1-102
Q0PUG5_9BACT/1-119
Q6TC19_9BACT/1-71
Q56684_VIBDI/1-109
D7PSW5_9BACT/1-123
Q57521_9BACT/1-141
F1CB62_9ZZZZ/1-128
Q2VIZ8_9BACT/1-84
D7GNP4_9BACT/1-106
F2WBL0_9ZZZZ/1-114
Q30AR5_9BACT/1-109
E7E0K5_9BACT/1-120
F1C9I4_9ZZZZ/1-128
A9Y1U4_9BACT/1-122
Q19W05_9BACT/1-136
B8XKY1_9BACT/1-126
B6D9N1_9BACT/1-123
G3CQ83_9BACT/1-114
F4ZYB5_9BACT/1-112
Q3YDR3_9BACT/1-111
E3P925_9BACT/1-108
A9CRD9_9BRAD/1-136
A2I8Q5_9ZZZZ/1-106
Q70YB0_9RHIZ/1-211
F1CBS5_9ZZZZ/1-138
F8US68_9BACT/1-121
E7E0X2_9BACT/1-121
D9I427_9BRAD/1-232
F1C9C5_9ZZZZ/1-130
D6BNG8_9BACT/1-109
B6V5G5_9ZZZZ/1-121
Q19VR3_9BACT/1-95
A7YH71_9BACT/1-109
F2WCJ9_9ZZZZ/1-115
F8URQ6_9BACT/1-119
CHLL_SCEOB/1-271
G4XMA8_9ZZZZ/1-106
Q6J4S8_9RHIZ/1-239
Q1HIS0_9ZZZZ/1-108
Q84AI3_9BACT/1-123
B4XL39_9BACT/1-109
Q6QT81_9BACT/1-119
C7A9Z8_9BRAD/1-196
F8SPW0_9BACT/1-109
E9K7B5_9PROT/1-91
E3UDQ7_9BACT/1-116
Q5S2A5_9BACT/1-119
E1AH27_9BACT/1-139
B6DB89_9BACT/1-108
Q30AQ3_9BACT/1-108
G8B3H7_9BACT/1-87
B8XLD4_9BACT/1-101
Q5PYE6_9BACT/1-119
A3IL28_9CHRO/2-272
A1YZM3_RHIML/1-220
Q8KKN6_9BACT/1-112
D3J301_9BACT/1-55
B6DAR4_9BACT/1-109
F7NPW2_9FIRM/1-61
C8AV15_9ACTO/1-84
Q0PU19_9BACT/1-119
A4PD89_9BACT/1-141
F1CBQ0_9ZZZZ/1-131
D5I171_9ZZZZ/1-266
Q6XH55_9BACT/1-109
C5IG55_9BACT/1-87
Q5D3S3_9BACT/1-118
F1CBT2_9ZZZZ/1-130
C9E2R6_9ZZZZ/1-141
H2DRF0_9BACT/1-113
Q3YEX7_9BACT/1-108
E9NCP5_9BACT/1-109
D2KAU5_9BACT/1-108
F2WCH0_9ZZZZ/1-113
Q6GYK8_9BACT/1-152
D2KB04_9BACT/1-108
B6DMK8_9BACT/1-162
Q3LGL0_9BACT/1-131
A9Y1D6_9BACT/1-118
H6W0W7_9CYAN/1-120
F2WC32_9ZZZZ/1-114
Q6T472_9BACT/1-89
A5Y5D9_9BACT/1-101
Q5RZ73_9BACT/1-60
Q19W35_9BACT/1-139
Q6XAU1_9BACT/1-108
F8UTH5_9BACT/1-120
E1AGB5_9BACT/1-139
A5PI15_9BACT/1-107
A9Y1N2_9BACT/1-122
E0Z1H3_9BACT/1-131
D0U7R5_9BACT/1-121
F1CAY5_9ZZZZ/1-130
A5PHY3_9BACT/1-106
D2KAV2_9BACT/1-109
Q5D404_9BACT/1-103
Q2L630_CHALA/1-271
B6DAE3_9BACT/1-109
Q8KIF7_9ZZZZ/1-128
Q1HIQ9_9ZZZZ/1-109
B6DMR9_9BACT/1-162
B6DNG3_9BACT/1-162
B6DBD5_9BACT/1-109
G3G711_9BRAD/1-259
C0KIX3_9BACT/1-135
B0FK57_9BACT/1-120
B6V543_9ZZZZ/1-121
F1CBH2_9ZZZZ/1-128
G0LX23_RHILE/1-244
B6D9Q3_9BACT/1-128
Q8KIH7_9ZZZZ/1-128
A9ZRW5_9ARCH/1-112
B6DAV4_9BACT/1-108
Q30B21_9BACT/1-108
F1CA89_9ZZZZ/1-138
D3X2U4_9BACT/1-120
A5PHW6_9BACT/1-107
E7E0Z9_9BACT/1-120
D9HQD2_9ACTO/1-202
Q846D7_9BACT/1-107
Q5IAT3_9BACT/1-110
D9I426_BRAJP/1-232
B8XL01_9BACT/1-130
F1CGY4_9PROT/1-111
Q7WUP2_9SYNC/1-108
F2WBI0_9ZZZZ/1-115
A6BJT9_9FIRM/2-253
A5Y537_9BACT/1-107
B6DNC3_9BACT/1-162
A2I8Y0_9ZZZZ/1-106
C0M524_9ENTR/1-106
B1A387_9RHIZ/1-242
G8B367_9BACT/1-105
B7ZGK1_9DELT/1-90
B7ZGE9_9PROT/1-89
D3H5R6_9BACT/1-109
Q9X2Q2_9GAMM/1-109
A5PHX3_9BACT/1-107
Q0PJ11_9BACT/1-107
Q1WG12_9BACT/1-120
E1AHH9_9BACT/1-139
Q3LGV9_9BACT/1-127
Q3L0X6_9BACT/1-108
E1UZ09_9BACT/1-102
F1CBN4_9ZZZZ/1-128
F8R0K4_9BACT/1-100
G3F542_9RHIZ/1-134
A4PDP3_9BACT/1-113
D0UA59_9BACT/1-105
D5MQL7_9BACT/1-84
E9NAQ9_9ZZZZ/1-120
F8TVU8_9RHIZ/1-129
A7YHG0_9BACT/1-110
Q50L12_9BACT/1-84
Q4F9H8_9BACT/1-121
E9NBU6_9BACT/1-109
E0YNS6_9BURK/1-157
Q687D2_9NOST/1-99
Q19LY8_9BACT/1-119
B9W028_RHIFR/1-184
C0KIX5_9BACT/1-135
B4XL79_9BACT/1-108
F2WBY4_9ZZZZ/1-114
F1CB65_9ZZZZ/1-138
C5HIB4_9SPHN/1-119
Q1A473_9BACT/1-109
NIFH_DESAA/2-274
B6D9P0_9BACT/1-124
Q3YFB2_9BACT/1-108
F1C9Q3_9ZZZZ/1-130
F1CAF6_9ZZZZ/1-138
H2EZU0_9CYAN/1-104
D0QZ56_9ACTO/1-194
F4ZYE9_9BACT/1-112
A8DCD3_9BACT/1-109
Q8VPI3_9BACT/1-109
F8SUG4_CUPNE/1-126
C8AV18_9ACTO/1-84
F8SPM6_9BACT/1-109
G4XJB7_9BRAD/1-210
A6MWJ3_9BACT/1-95
A9Y188_9BACT/1-122
B6ZMI8_9BACT/1-112
F1CC16_9ZZZZ/1-130
F8URZ5_9BACT/1-121
G8EWW0_9RHIZ/1-134
D0UA43_9BACT/1-105
F2WD91_9ZZZZ/1-108
B6DMK6_9BACT/1-162
C0IYZ5_9BACT/1-122
D2KZV5_9PROT/1-190
Q8KTK5_9RHIZ/1-148
Q56515_9BACT/1-109
D0EG59_9BACT/1-111
F2WBV9_9ZZZZ/1-114
Q8L1Q3_9BACT/1-126
F1CA12_9ZZZZ/1-130
H5WW46_9BURK/5-277
Q0E7K7_9MICO/1-109
Q8KII9_9ZZZZ/1-128
Q1A3X7_9BACT/1-109
F8USU6_9BACT/1-120
Q9F1D6_9BACT/1-109
A5Y521_9BACT/1-107
E0X7A0_9NOST/1-99
Q8KIJ4_9ZZZZ/1-128
Q1HIB5_9ZZZZ/1-109
Q4JKK5_9BACT/1-120
A6MWL6_9BACT/1-105
Q3L1E4_9BACT/1-109
E9K7F6_9RHIZ/1-93
G3K5Z5_9BACT/1-120
F1JXP0_9BACT/1-105
F2WPC0_9BACT/1-104
E1AHD7_9BACT/1-139
D7PT59_9BACT/1-123
C6E9A2_GEOSM/2-274
E9K750_9BACT/1-93
Q6XHA2_9BACT/1-108
H7ELS8_9SPIO/6-276
G0LX13_RHILE/1-114
Q56539_9BACT/1-116
Q5QKA9_9BACT/1-109
H9C5M5_9BACT/1-81
B4XKQ2_9BACT/1-108
A2I9Z4_9BACT/1-119
Q1HJL4_9BACT/1-110
F8SPU9_9BACT/1-109
A9Y1J3_9BACT/1-122
B6DA41_9BACT/1-123
Q4PP04_9BACT/1-108
A9X5C7_9RHIZ/1-185
F1CBF9_9ZZZZ/1-138
A1Y1N6_9BACT/1-109
F8US49_9BACT/1-120
E1AG02_9BACT/1-139
F1CAE1_9ZZZZ/1-137
E9NBA0_9BACT/1-108
Q70YA8_9BURK/1-211
A5PI42_9BACT/1-106
A1YZM2_BRAEL/1-200
Q19W02_9BACT/1-136
F1C9B4_9ZZZZ/1-137
D0UAI4_9BACT/1-106
Q19WA4_9BACT/1-99
I0DFL4_9ZZZZ/1-133
A4PDR0_9BACT/1-113
Q5DUZ0_9BACT/1-121
Q6XH78_9BACT/1-109
Q3LGG4_9BACT/1-131
A4PDQ8_9BACT/1-113
B8XL05_9BACT/1-101
F4ZWY9_9BACT/1-111
Q9KJ46_9BACT/1-108
Q8KID9_9ZZZZ/1-128
Q0PU56_9BACT/1-117
E1UZ40_9BACT/1-118
A5JTH4_9ZZZZ/1-121
A5JTC0_9ZZZZ/1-120
B6DB54_9BACT/1-108
E1AHG8_9BACT/1-139
D0VP60_9BACT/1-113
D0R8Q5_9BURK/1-190
Q3YEN7_9BACT/1-108
Q5D4A4_9BACT/1-117
D3X244_9BACT/1-120
E3UEY2_9BACT/1-109
Q30AW3_9BACT/1-108
E9K7L8_9BACT/1-93
C5HIC1_9SPHN/1-118
E7E133_9BACT/1-121
A4PD19_9BACT/1-141
Q9R2L0_9ZZZZ/1-128
Q4JKB5_9BACT/1-120
E5GAT8_9BACT/1-118
F4ZXV5_9BACT/1-111
C9E2T0_9ZZZZ/1-129
Q8RJ01_9RHIZ/1-245
D2KB27_9BACT/1-109
B8XLB1_9BACT/1-139
Q5D4I4_9BACT/1-116
D0UAF8_9BACT/1-105
D7PSP4_9BACT/1-123
B6DBH7_9BACT/1-108
C3VMX8_9BACT/1-105
H1HUF3_9FIRM/2-251
D3X3F0_9BACT/1-120
B4XKZ3_9BACT/1-108
Q19M55_9BACT/1-121
F1C997_9ZZZZ/1-128
F8USB1_9BACT/1-121
Q0QD49_9BACT/1-98
A9YWK1_9BACT/1-123
A9Y1C5_9BACT/1-122
B4XKP7_9BACT/1-108
F2X1N8_9RHIZ/1-163
F8URV4_9BACT/1-121
F1CEB9_RHIFR/1-233
A4PDM1_9BACT/1-141
Q0VTQ1_9BACT/1-92
Q5QKB3_9BACT/1-109
O66320_9BACT/1-141
F2WC39_9ZZZZ/1-115
Q4F9D9_9BACT/1-120
Q7WUS6_9BACT/1-109
I0DFP1_9ZZZZ/1-121
G4XR80_9CYAN/1-82
F1BMN9_9BACT/1-83
Q846J6_9BACT/1-108
O70113_9BACT/1-141
Q9L711_9RHIZ/1-192
B6ZM17_9BACT/1-112
G0LXP7_9RHIZ/1-114
D2KZV7_9PROT/1-189
C0L9P4_9BACT/1-121
D0U8G4_9BACT/1-120
E3P922_9BACT/1-108
Q1HJQ6_9BACT/1-109
Q3YDK4_9BACT/1-107
Q20AU6_9CYAN/1-108
F8URM8_9BACT/1-120
G8B3B4_9BACT/1-93
Q1A417_9BACT/1-109
D4NY96_9ZZZZ/1-130
G0GZY0_METMI/3-275
Q6BA44_9SPHN/1-129
B6DAZ3_9BACT/1-108
F1C9Q5_9ZZZZ/1-137
G8B384_9BACT/1-102
Q5D405_9BACT/1-117
B6DAT5_9BACT/1-108
Q79AX4_9RHOO/1-137
E9K7J6_9RHOO/5-96
Q93DF5_9BACT/1-138
A9LLM1_9BACT/1-118
Q6T464_9BACT/1-88
Q2TG36_9BACT/1-108
B4XL47_9BACT/1-108
F1CB45_9ZZZZ/1-130
F2WC93_9ZZZZ/1-114
Q1HIT7_9ZZZZ/1-108
Q3YEL9_9BACT/1-109
D4JAD5_9FIRM/2-251
D3X2L9_9BACT/1-120
Q589M0_9BACT/1-131
A4PD24_9BACT/1-142
Q30B15_9BACT/1-108
D3WZD9_9BACT/1-120
Q9F1C2_9BACT/1-108
B6S8A6_9RHIZ/1-170
Q20B36_9CYAN/1-108
F4ZXF8_9BACT/1-112
Q5MQ36_9CYAN/1-108
F1C996_9ZZZZ/1-130
Q0PUI0_9BACT/1-61
E1UZA4_9BACT/1-107
A7KTM4_MASLA/1-249
Q1A3Y6_9BACT/1-108
D1LZN7_9BACT/1-156
D3H5Q6_9BACT/1-109
A8RN61_9CLOT/2-254
Q6YK53_9BACT/1-109
D0U7R9_9BACT/1-120
D4M1M7_9FIRM/2-255
H2AM08_9RHIZ/1-187
D0UFG3_9RHIZ/1-112
G8B3C5_9BACT/1-89
D7PSJ4_9BACT/1-124
Q6XJ51_9PROT/1-121
Q9R2K9_9ZZZZ/1-129
F2WC50_9ZZZZ/1-114
Q30AP8_9BACT/1-108
Q8GCZ1_9RHIZ/1-123
I0HS97_RUBGE/6-274
E1AH61_9BACT/1-139
G8B3I1_9BACT/1-96
F4ZY23_9BACT/1-110
D0U8Y6_9BACT/1-106
C0L9P2_9BACT/1-120
I0GAQ1_9BRAD/5-277
C9LTL8_9FIRM/2-270
D3X3K5_9BACT/1-120
B3VI45_9RHIZ/1-210
B6DAX9_9BACT/1-108
B4XKV8_9BACT/1-108
F8URZ8_9BACT/1-121
C4P243_9BACL/1-126
Q4F9H4_9BACT/1-118
H2EZV7_9NOST/1-90
D1G4M0_9ENTR/1-130
Q202B9_RHILV/1-238
B7ZGK0_9PROT/2-88
D6BNI8_9BACT/1-108
C1J7F9_9BRAD/1-241
B8KEX3_9GAMM/40-304
Q6TC09_9BACT/1-80
A5X3F8_9CYAN/1-120
F8USX2_9BACT/1-119
E3UDS0_9BACT/1-114
Q30AI0_9BACT/1-109
E8Z5S5_9CYAN/1-109
B1ZDU1_METPB/37-304
Q8RJR2_9RHIZ/1-245
Q9X2Q5_9RHOB/1-108
D3X354_9BACT/1-119
F1CBU9_9ZZZZ/1-128
H9BBF3_9BRAD/1-210
E1AGR2_9BACT/1-138
Q20AU0_9CYAN/1-108
Q6KEY2_9RHIZ/1-147
D0U7S5_9BACT/1-120
A0Z4I5_9GAMM/34-301
C7AA14_9BRAD/1-196
D6BNN2_9BACT/1-109
D5QKI5_METTR/5-277
Q3L1E5_9BACT/1-109
H9A8M7_9ZZZZ/1-106
F8URQ3_9BACT/1-119
D6BNE9_9BACT/1-108
A5JFB4_9BACT/14-75
A4PDI2_9BACT/1-141
A5Y5E5_9CYAN/1-100
Q19LX9_9BACT/1-120
E1UZ00_9BACT/1-103
E1AGB4_9BACT/1-138
D2KAT9_9BACT/1-108
F2WC58_9ZZZZ/1-115
B1Y771_LEPCP/5-277
F7Y539_MESOW/5-277
H2DRD4_9BACT/1-112
Q9F1C1_9BACT/1-108
C0IYA2_9BACT/1-122
G3F531_9RHIZ/1-134
A7LFL6_9BURK/1-99
E9K7L4_9BACT/1-91
E7E0K9_9BACT/1-119
E3UF61_9BACT/1-109
D3X005_9BACT/1-120
Q0PTR7_9BACT/1-119
G4XJE6_9BRAD/1-210
Q3YEX6_9BACT/1-108
Q4JKB2_9BACT/1-120
C1KGS8_9RHIZ/1-191
A4PDJ2_9BACT/1-141
E9NC34_9BACT/1-109
F1CE58_BRAJP/1-230
F2WBP1_9ZZZZ/1-115
Q1HJ98_9BACT/1-110
Q1WBV7_9RHIZ/1-143
E9K798_9BACT/1-93
F1CAT8_9ZZZZ/1-143
H3JSI2_BRAJP/1-103
C9DRU4_9BACT/1-72
D7PSK9_9BACT/1-124
E7E0V0_9BACT/1-121
B6RST0_9NOST/1-108
B1VK91_9BRAD/1-84
Q56505_9BACT/1-109
Q5YK75_BRAJP/1-120
E9NC26_9BACT/1-109
E9NAV3_9ZZZZ/1-120
I0DFL7_9ZZZZ/1-132
F1CA08_9ZZZZ/1-130
F1CBP4_9ZZZZ/1-129
D1GHX6_9BACT/1-82
B6D9M4_9BACT/1-124
B6ZM27_9BACT/1-112
Q4JHF5_9BACT/1-108
O87434_9BACT/1-109
B8XL18_9BACT/1-139
C1JAN0_9ACTO/1-174
D0QZ74_9ACTO/1-190
D0R8N2_9BURK/1-190
F1CB07_9ZZZZ/1-133
F1CAH5_9ZZZZ/1-128
G4XJE8_9BRAD/1-210
Q93DH2_9BACT/1-138
B6ZMK4_9BACT/1-113
G8EAE5_9RHOB/1-118
D0U844_9BACT/1-120
F1CBB0_9ZZZZ/1-130
F4ZXC0_9BACT/1-112
Q5UJE9_9BACT/1-117
F2WBH3_9ZZZZ/1-114
Q4F9A9_9BACT/1-121
G8GCH5_9BACT/1-123
F2X2A4_RHOCE/1-134
D6BNR5_9BACT/1-109
A5JTE0_9ZZZZ/1-131
G0LX26_RHILE/1-245
E6VSQ2_DESAO/2-274
A7YHZ3_9BACT/1-109
Q30AD4_9BACT/1-109
B2CCC4_9RHIZ/1-226
B6ZMG2_9BACT/1-112
Q2TGB9_9BACT/1-109
Q05RH8_9SYNE/30-295
B3VSQ1_9BACT/1-120
D6BNI3_9BACT/1-108
F1C9Q2_9ZZZZ/1-130
F8USB4_9BACT/1-121
Q1A416_9BACT/1-109
C5I0W9_9RHIZ/1-155
A7YH60_9BACT/1-108
D0QZ78_9ACTO/1-193
G9CBN3_9BACT/1-66
Q8KI38_9BACT/1-112
A9X4V9_9RHIZ/1-185
E9K7D5_9BACT/1-94
Q8RT08_9BACT/1-135
Q9EYS3_9BACT/1-83
Q8VPI1_9BACT/1-109
B5TJJ7_9ZZZZ/1-121
Q19VZ4_9BACT/1-135
F1CE56_BRAJP/1-216
A5PI26_9BACT/1-106
Q93DT5_9RHIZ/1-120
F8UT60_9BACT/1-120
G8B391_9BACT/1-105
D0U874_9BACT/1-119
H7BT29_9NOST/1-75
Q19LJ6_9BACT/1-120
C0IZ47_9BACT/1-122
Q9S326_PAEPO/2-90
Q933P1_9BACT/1-138
B0L871_9BACT/1-108
Q3YDE7_9BACT/1-111
E0Z1E7_9BACT/1-138
F2WCT7_9ZZZZ/1-108
A7YH50_9BACT/1-110
B6CJA3_9ZZZZ/1-119
Q3YDB8_9BACT/1-110
A5N1U3_CLOK5/2-272
D0QZ97_9ACTO/1-198
B3QG73_RHOPT/6-273
E9NB66_9BACT/1-109
Q30AQ6_9BACT/1-108
Q8GM05_9CYAN/2-127
A5JFB9_9BACT/1-110
E0Z1D6_9BACT/1-138
Q19LU9_9BACT/1-121
D1LZU0_9BACT/1-155
Q93U07_9BACT/1-108
Q93DH1_9BACT/1-138
Q2TG08_9BACT/1-108
Q3YDQ9_9BACT/2-110
Q0PUC3_9BACT/1-119
Q0PTS1_9BACT/1-119
E5KL98_9BACT/1-108
E0Z1E4_9BACT/1-138
Q9L838_9BACT/1-138
D1LZR7_9BACT/1-155
G2E4N0_9GAMM/3-275
D3WZV3_9BACT/1-120
Q846L5_9BACT/1-109
G0LX68_RHILE/1-245
E9NCF8_9BACT/1-109
E9NAR9_9ZZZZ/1-120
Q3YF58_9BACT/1-108
Q4PP20_9BACT/1-109
D3X2F4_9BACT/1-120
E3UDQ0_9BACT/1-116
F5AXB9_9PROT/1-108
Q2XUF6_9CYAN/1-107
Q846E9_9BACT/1-108
H9BB83_9RHIZ/1-231
Q19M29_9BACT/1-118
G7WJI1_DESOD/2-274
A9Y1L2_9BACT/1-117
E7E0K7_9BACT/1-120
A5A6Q7_9BRAD/1-244
E0Z1D8_9BACT/1-139
F1BLM2_9BACT/1-84
B6DMQ4_9BACT/1-162
Q8KZ75_9PROT/33-300
B0L7Z3_9CYAN/1-108
A2TJ41_9BACT/1-109
NIFH_ALKMQ/2-272
B9V323_MASLA/1-145
C8BMC9_9BURK/1-110
A6MWK1_9BACT/1-100
F1C9G9_9ZZZZ/1-130
Q93C22_9BACT/1-138
F2WC99_9ZZZZ/1-113
F8URJ7_9BACT/1-119
Q589K4_9BACT/1-127
F2WC84_9ZZZZ/1-114
E1AGD0_9BACT/1-138
D0UAP5_9BACT/1-106
F8USX0_9BACT/1-120
Q19LX4_9BACT/1-120
A9Y183_9BACT/1-122
F4ZY36_9BACT/1-110
Q83U75_9BACT/1-124
Q6XH23_9BACT/1-109
F2WCA6_9ZZZZ/1-108
Q19RV5_BRAEL/1-261
D2XUZ6_AZOLI/1-127
Q4PP10_9BACT/1-108
Q8KIE3_9ZZZZ/1-130
D2KAV1_9BACT/1-109
A9X5C5_9RHIZ/1-185
Q1HJG3_9BACT/1-109
F1BLC0_9BACT/1-83
Q3YDU1_9BACT/1-110
F5AXH4_9PROT/1-108
BCHL_CHLT3/3-273
D1GHY9_9BACT/1-85
E9NB95_9BACT/1-109
Q5IJ65_9ACTO/1-105
B3VQK1_9BACT/1-106
C8AVB9_9ACTO/1-84
E1AG96_9BACT/1-139
B6D9L9_9BACT/1-123
Q6TC10_9BACT/1-73
Q0PK21_9ENTR/1-107
Q5YK76_BRAJP/1-120
B3VQK2_9BACT/1-106
B5KN40_9BACT/1-150
B6DA54_9BACT/1-123
B6DNG7_9BACT/1-162
F1CBP5_9ZZZZ/1-129
C0IY90_9BACT/1-119
G9I896_9BACT/1-120
Q93DJ5_9BACT/1-138
A1YTG1_9BACT/1-130
G1Y3X5_9PROT/5-277
B0FK83_9BACT/1-120
B8XLC1_9BACT/1-139
B4XLG9_9BACT/1-109
C9DSI1_9ZZZZ/1-108
D3X2D8_9BACT/1-120
A4PCZ0_9BACT/1-141
Q5D3Z6_9BACT/1-118
B6D9U3_9BACT/1-124
E9K7D3_9BACT/1-95
F1CA90_9ZZZZ/1-130
Q6TC24_9BACT/1-94
Q1HIH6_9ZZZZ/1-108
F1CBN3_9ZZZZ/1-130
A6MWK0_9BACT/1-105
Q6XH64_9BACT/1-109
Q5D3Z0_9BACT/1-117
O87414_9BACT/1-108
F2XJS7_9ZZZZ/1-108
B6DAH8_9BACT/1-110
Q6GUM1_9BACT/1-153
C0IYN6_9BACT/1-119
E7E0C7_9BACT/1-121
A5PI17_9BACT/1-107
F1BLK1_9BACT/1-83
F8URU2_9BACT/1-120
F2WBL7_9ZZZZ/1-114
C1JAJ5_9ACTO/1-174
F6L6Z9_9NOSO/99-223
A6MWI4_9NOSO/1-79
A1Y2B3_9BACT/1-108
B1VK85_9ENTR/1-99
Q2XUE0_9CYAN/1-107
D3X0C7_9BACT/1-120
D3X3N1_9BACT/1-120
Q9MTB5_9CONI/1-245
D5MQH8_9BACT/1-84
Q1A3Z2_9BACT/1-109
H6LEB0_ACEWD/2-250
G3CQ81_9BACT/1-108
Q3LGE6_9BACT/1-131
B0L7M6_9CYAN/1-108
D0U8E0_9BACT/1-119
Q19LJ4_9BACT/1-119
Q3L0Z8_9BACT/1-108
Q19PU8_9BACT/1-88
Q3YDL8_9BACT/1-111
D0UA60_9BACT/1-106
D7PSS1_9BACT/1-123
E7CU05_9BACT/1-108
G8GCI0_9BACT/1-122
B2CQS3_9BACT/1-152
E9L4A4_9BACT/1-112
Q3YER3_9BACT/1-108
E5GAU3_9BACT/1-136
F8USN1_9BACT/1-119
G4XJE3_9BRAD/1-210
Q9MTB2_ATHSE/1-245
E1V2W8_9BACT/1-51
Q93PT4_9PROT/1-108
Q19M51_9BACT/1-119
Q20BC2_9CYAN/1-108
G0LXK0_9RHIZ/1-114
Q8RQ38_9BACT/1-110
B9TVR2_CUPTR/1-199
Q589I5_9BACT/1-128
F2WC82_9ZZZZ/1-115
Q84AH4_9BACT/1-124
A4GUT2_9BACT/1-112
B6DAQ1_9BACT/1-108
Q19M91_9BACT/1-120
C9E9L9_9BACT/1-108
D0QZ84_9ACTO/1-201
E9L4A5_9BACT/1-112
A1Y1R5_9BACT/1-109
G8J2H7_PINEG/1-271
G4XRE0_9CYAN/1-82
Q19LP2_9BACT/1-119
F8UT75_9BACT/1-120
F1CA55_9ZZZZ/1-134
G4XRB7_9CYAN/1-82
D0EG25_9BACT/1-111
D3X3G4_9BACT/1-120
F4ZY47_9BACT/1-113
A3F727_9GAMM/1-107
Q20AY8_9CYAN/1-108
E8Z5M1_9CYAN/1-109
E9NCK9_9BACT/1-109
F1C9J9_9ZZZZ/1-129
H9A8N3_9ZZZZ/1-129
Q1HJC4_9BACT/1-109
A2I8F3_9ZZZZ/1-107
B1N181_9GAMM/1-139
Q19M46_9BACT/1-121
Q8G8G1_9RHIZ/1-123
B8GEW7_METPE/3-273
E7E0N7_9BACT/1-119
F8US58_9BACT/1-121
A4PDQ6_9BACT/1-113
F8UM71_9BACT/1-120
Q6XH96_9BACT/1-109
Q9AMD3_9SPIO/1-143
C0IYQ7_9BACT/1-122
B2ZE40_9ZZZZ/1-128
G8B3F8_9BACT/1-96
Q19LJ7_9BACT/1-119
E3UDP1_9BACT/1-116
H8ZY37_9BACT/1-109
A5PI14_9BACT/1-107
D3WZH0_9BACT/1-119
A2I8I7_9ZZZZ/1-106
B4YXY2_BRAJP/1-230
G1CQX6_9CYAN/1-101
Q5D491_9BACT/1-118
D3X341_9BACT/1-119
A2I8Q9_9ZZZZ/1-106
Q8RKP2_9BACT/1-139
D0EG12_9BACT/1-111
G3CLP1_9BURK/1-268
E1AG06_9BACT/1-139
Q71BD4_9CHRO/2-127
Q30AF5_9BACT/1-109
E3UDR3_9BACT/1-114
C0JSS9_9BACT/1-130
Q4FAS3_9BACT/1-120
Q19WH4_9BACT/1-100
C0AC95_9BACT/2-274
C6ZK59_9NOSO/1-98
F1BLU8_9BACT/1-82
B5TJC2_9ZZZZ/1-120
Q19VZ2_9BACT/1-112
E9K760_9BACT/1-95
B4XL98_9BACT/1-108
D3X0C8_9BACT/1-120
B6ZMP8_9BACT/1-112
Q6KBF3_9BACT/1-119
D0U9J5_9BACT/1-105
B0L7U9_9CYAN/1-108
F1CAI8_9ZZZZ/1-133
E5KL52_9BACT/1-109
E9K741_9BACT/1-92
NIFH_ENTAG/4-36
F2WCB9_9ZZZZ/1-114
Q219T1_RHOPB/34-300
G0LXC3_9RHIZ/1-118
O66319_9BACT/1-142
F2WBY2_9ZZZZ/1-114
G8EWU7_9RHIZ/1-127
D2KB10_9BACT/1-109
B6DBG0_9BACT/1-108
Q8KHI3_9ZZZZ/1-128
F2WBV6_9ZZZZ/1-114
G7M352_9CLOT/2-272
Q3YDM3_9BACT/1-111
B5TJK4_9ZZZZ/1-121
F1CBK3_9ZZZZ/1-130
G9I8A0_9BACT/1-120
D0QZI4_9ACTO/1-192
E3UF48_9BACT/1-109
Q2VJ03_9BACT/1-84
B6DBH0_9BACT/1-108
F8UTH7_9BACT/1-120
Q93C30_9BACT/1-138
D0U9R3_9BACT/1-106
E9K765_9BACT/1-95
Q5DUY9_9BACT/1-123
F8UT50_9BACT/1-121
D9HQD1_9ACTO/1-202
F2WD47_9ZZZZ/1-108
C6ZK55_9BACT/1-120
Q589I1_9BACT/1-131
NIFH1_RHOCB/5-277
D0VUR2_9BACT/1-109
O93630_METBA/1-142
A0MMS2_9BACT/1-106
D3X1D5_9BACT/1-119
F1CBG6_9ZZZZ/1-138
A5X3F1_9CYAN/1-120
H1WEE4_9CYAN/1-271
H2CP20_9ACTO/1-201
Q5QKT2_9BACT/1-109
Q19MS0_9ZZZZ/1-109
F1C9J1_9ZZZZ/1-130
B6ZMH3_9BACT/1-112
B0FK08_9BACT/1-120
F0YZ15_9CLOT/2-271
F1BMA2_9BACT/1-86
D2KAZ4_9BACT/1-108
Q93DI4_9BACT/1-139
Q84A46_9GAMM/1-150
F2WD09_9ZZZZ/1-109
F1C9G8_9ZZZZ/1-133
D3X0C2_9BACT/1-121
H9AXI8_9BACT/1-92
Q5UJC8_9BACT/1-118
Q8KKN2_9BACT/1-110
B6V550_9ZZZZ/1-120
F4ZXN6_9BACT/1-112
Q9X5C2_9NOSO/1-109
Q5UJ83_9BACT/1-118
E1AG43_9BACT/1-139
C0IYW7_9BACT/1-119
BCHL_RHOS4/32-296
D3X0A0_9BACT/1-120
Q3YDT7_9BACT/1-112
D3H5I9_9BACT/1-111
C8AVB0_9ACTO/1-84
A6MWM5_9BACT/1-105
F2WCF4_9ZZZZ/1-115
G8GCH2_9BACT/1-122
F8UTH4_9BACT/1-120
A8I455_9VIBR/1-120
D0R8C6_9BURK/1-190
H9BB90_9RHIZ/1-229
E3UDQ4_9BACT/1-102
B8YPR9_9BACL/1-99
A9X4V3_9RHIZ/1-185
Q83TS8_9BACT/1-123
Q19M30_9BACT/1-119
D3WZM2_9BACT/1-121
G0LXH0_9BRAD/1-114
B6RSP8_9BACT/1-109
F4ZXW7_9BACT/1-111
B0FWQ3_9BRAD/1-238
G8J5D3_PINCU/1-271
Q2XUH5_9CYAN/1-107
E9K736_9RHIZ/1-95
H9N9X0_9RHIZ/1-226
E1AHB8_9BACT/1-139
D0R8I5_9BURK/1-190
D0UAI2_9BACT/1-106
D2KMV7_9ZZZZ/1-120
Q6XH12_9BACT/1-109
B6ZMJ6_9BACT/1-112
A6MWH1_9BACT/1-95
NIFH_RHOP2/5-277
Q8RKR4_9BACT/1-138
Q46G20_METBF/2-125
B0L7M0_9CYAN/1-108
D0U7W7_9BACT/1-120
C1JAD8_9ACTO/1-202
Q3B2Z9_PELLD/4-273
Q19W91_9BACT/1-100
A7KGH2_9CYAN/1-108
B7ZGD9_9DELT/1-90
B6V5F9_9ZZZZ/1-121
Q56495_9BACT/1-141
A2T1F4_9BACT/1-107
G7LJX4_9ENTR/4-276
Q30AR2_9BACT/1-108
Q9EYS2_9BACT/1-80
D6BNR1_9BACT/1-108
B3V8A7_9ARCH/1-140
A4PDN7_9BACT/1-113
Q84IZ4_9BACT/1-141
E5GAT4_9BACT/1-116
E9K7F0_9RHIZ/1-92
A2I8T4_9ZZZZ/1-106
F2WBZ2_9ZZZZ/1-114
Q0PUA0_9BACT/1-119
A9Y1J5_9BACT/1-122
Q8KHT6_9ZZZZ/1-128
C9DRU0_9BACT/1-87
A4PD60_9BACT/1-141
Q5D4H2_9BACT/1-118
F1CBR2_9ZZZZ/1-130
A9X4U9_RHILI/1-185
F1CA61_9ZZZZ/1-128
Q0PU96_9BACT/1-120
D0EG27_9BACT/1-109
Q1HIM0_9ZZZZ/1-108
Q45RK6_9BACT/1-109
D7PT32_9BACT/1-123
H2CNT7_9ACTO/1-197
G9BRN1_9RHIZ/1-156
B6DNP2_9BACT/1-162
F1CAX2_9ZZZZ/1-132
G4XJ89_9BRAD/1-210
A9YWI0_9BACT/1-124
A2I8R7_9ZZZZ/1-106
G3K5X2_9BACT/1-126
H2EZU6_9NOSO/1-93
B4XKQ5_9BACT/1-108
Q5QKS4_9BACT/1-109
C3VN88_9RHIZ/1-229
F4ZX75_9BACT/1-112
O87425_9BACT/1-108
E1AH81_9BACT/1-139
E9NB99_9BACT/1-109
F4ZY19_9BACT/1-111
F2WCU2_9ZZZZ/1-108
Q2L651_9CONI/1-271
F8USE4_9BACT/1-121
B6RSS6_9NOST/1-108
I0DFS0_9ZZZZ/1-121
Q0PRE5_9BACT/1-107
D0QZA5_9ACTO/1-194
BCHL_RHOCB/37-303
A9CRG8_9BRAD/1-136
F1C9R2_9ZZZZ/1-134
A1Y1R9_9BACT/1-108
Q8TQB5_METAC/2-281
Q5UJA9_9BACT/1-118
Q5UJD5_9BACT/1-116
A4PD62_9BACT/1-141
Q93DH9_9BACT/1-138
Q1HJ99_9BACT/1-107
D0R8L1_9BURK/1-190
E9NBF7_9BACT/1-109
C6G465_9BRAD/1-219
B3VBM0_9ZZZZ/2-112
F3YUT9_DESAF/2-274
Q45RM1_9BACT/1-108
B7ZGC1_9PROT/4-92
B6CJ88_9ZZZZ/1-120
A2I8T5_9ZZZZ/1-106
D3X0Y5_9BACT/1-121
A9Y1F7_9BACT/1-122
A5JV60_9BACT/1-66
G1CQY1_9CYAN/1-119
C3U632_9BACT/1-117
G9HZA5_9BACT/1-105
O08262_9CYAN/1-108
A4PDP4_9BACT/1-113
B0L7Q1_9CYAN/1-108
E1AGE8_9BACT/1-139
D2KAY5_9BACT/1-108
B2ZE45_9ZZZZ/1-130
Q19MR4_9ZZZZ/1-109
B3VQK7_9BACT/1-106
D0U990_9BACT/1-106
D7PSW3_9BACT/1-123
E3UEU0_9BACT/1-109
D0UAK6_9BACT/1-105
F2WBP3_9ZZZZ/1-114
Q4F9F4_9BACT/1-121
D0QZ54_9ACTO/1-190
Q6XH51_9BACT/1-108
G8J4J9_9CONI/1-271
D3X0D1_9BACT/1-120
Q19M76_9BACT/1-118
A4PDJ6_9BACT/1-141
B3VBN4_9ZZZZ/2-112
E7E0I3_9BACT/1-120
A2I8K2_9ZZZZ/1-107
D3X3A7_9BACT/1-120
G8B492_9BACT/1-99
A1YTG2_9BACT/1-130
Q2TG12_9BACT/1-109
B6S8A7_9RHIZ/1-167
A4GUS2_9BACT/1-110
Q749C2_GEOSL/2-274
Q9S610_MARPU/1-109
Q8L0V0_9BRAD/1-154
G8J197_9CONI/1-271
Q1HIQ3_9ZZZZ/1-109
Q9KJ27_9BACT/1-108
A3WHW0_9SPHN/32-298
F1CAP2_9ZZZZ/1-128
H1ZSQ3_9BACT/1-143
A3IV65_9CHRO/3-273
G0LX66_9RHIZ/1-245
E3UDU9_9BACT/1-104
A2IBY5_9GAMM/1-120
E3P911_9BACT/1-109
C0JSL4_9BACT/1-129
F1CC47_9ZZZZ/1-138
B6DMM0_9BACT/1-162
B4XKP9_9BACT/1-108
B9R4N5_9RHOB/38-304
Q5IK74_9BACT/1-109
Q5D4P1_9BACT/1-111
F1CAC4_9ZZZZ/1-130
Q1HJJ7_9BACT/1-107
B9W025_9RHIZ/1-185
E1AH74_9BACT/1-138
B8GID8_METPE/5-272
G3CLN0_9BURK/1-268
Q79BE9_RHIEC/5-277
A2I8P5_9ZZZZ/1-106
B4XKJ8_9BACT/1-108
Q19W47_9BACT/1-139
F4ZY44_9BACT/1-113
Q0PU29_9BACT/1-119
D0U8E1_9BACT/1-120
Q84AG9_9BACT/1-123
Q6GYJ8_9BACT/1-152
B3VQL6_9BACT/1-106
Q5QKB7_9BACT/1-108
G6Y2N4_9RHIZ/5-277
F8UT09_9BACT/1-120
G4DXP7_9GAMM/4-276
A9X5C4_MESPL/1-185
G0LX50_RHILE/1-245
G8EWV9_9RHIZ/1-134
C0JSS1_9BACT/1-129
F2WPB6_9BACT/1-128
D3X017_9BACT/1-120
H2CP24_9ACTO/1-200
Q93C48_9BACT/1-139
F1CC36_9ZZZZ/1-130
G0LXC8_9BRAD/1-114
F4ZYQ8_9BACT/1-110
Q93TZ1_9BACT/1-109
Q1HIJ0_9ZZZZ/1-108
A9Y1H6_9BACT/1-122
D0VUQ7_9BACT/1-108
F1CAR3_9ZZZZ/1-128
C3U647_9BACT/1-109
C0L9M0_9BACT/1-120
Q19WF9_9BACT/1-100
Q0PIY5_9BACT/1-108
B6DBI2_9BACT/1-108
Q5D4F7_9BACT/1-117
G0JSY8_9GAMM/5-277
BCHL_RHOCA/37-303
F1C9S0_9ZZZZ/1-129
Q9X2R9_9GAMM/1-109
D0V0Y0_9BRAD/1-233
F8R0I3_9BACT/1-100
A7U460_STEMA/38-101
B8XLC9_9BACT/1-138
Q4JKC6_9BACT/1-120
Q6BA07_9CYAN/1-129
B6V577_9ZZZZ/1-121
Q846E1_9BACT/1-109
H9BJP1_9BACT/1-142
Q589N7_9BACT/1-132
F8R0Q5_9BACT/1-100
E9K7C0_9BACT/1-92
D7R794_9BACT/1-108
Q8GE29_HELMO/1-219
A9Y1E6_9BACT/1-122
E0Z1H6_9BACT/1-139
Q3YEQ5_9BACT/1-108
D0QZB4_9ACTO/1-197
F2WBD9_9ZZZZ/1-114
Q846E0_9BACT/1-108
Q6KBN9_9BACT/1-118
Q8RKQ2_9BACT/1-138
A9Y1Q4_9BACT/1-122
B3V847_9ARCH/1-129
Q83UJ9_9BACT/1-109
Q19LL0_9BACT/1-119
A4PCZ1_9BACT/1-141
B6DA09_9BACT/1-122
F1CA46_9ZZZZ/1-130
F1CA56_9ZZZZ/1-137
Q3LGM5_9BACT/1-130
Q19VQ0_9BACT/1-114
Q000P2_9BACT/1-106
Q9X2R6_9PROT/1-108
C7EU44_BRAJP/1-152
Q2TG05_9BACT/1-108
D3X0S9_9BACT/1-119
Q93DG4_9BACT/1-139
B6D9T2_9BACT/1-123
A9Y197_9BACT/1-122
D0U8R5_9BACT/1-105
C8AV31_9ACTO/1-84
F2WDA5_9ZZZZ/1-108
B0L7M9_9CYAN/1-108
A5JFC7_9BACT/1-110
A5HER6_9BACT/1-162
I0DFU5_9ZZZZ/1-121
F1C9L0_9ZZZZ/1-130
D3H5K1_9BACT/1-108
B1A376_9RHIZ/1-242
Q2TG21_9BACT/1-108
C3W2G2_PINPE/1-271
E9NC97_9BACT/1-109
D0U927_9BACT/1-106
A4PD13_9BACT/1-141
H1G625_9GAMM/27-294
Q19WS7_9BACT/1-117
A8UH41_9RHIZ/1-246
O65958_9RHIZ/1-185
A1Y1P3_9BACT/1-108
D8WWX6_9BACT/1-112
E7AY36_9BACT/1-121
E8WHM5_GEOS8/2-274
D7PT73_9BACT/1-123
Q93TZ0_9BACT/1-109
Q19M54_9BACT/1-119
H6U3Q6_9RHIZ/1-135
E7E0G2_9BACT/1-120
E9NC10_9BACT/1-109
Q3YFD4_9BACT/1-109
Q9L847_9BACT/1-139
E3UDR5_9BACT/1-114
B6DMS2_9BACT/1-162
B3V0H4_RHIET/1-241
B6RSU5_9NOST/1-108
F1CA87_9ZZZZ/1-134
C8CG45_9CYAN/1-155
E9L4C7_9CYAN/1-113
G8B3Q3_9BACT/1-99
NIFH_ROSCS/2-273
Q8KTK0_9RHIZ/1-148
H2DRD2_9BACT/1-112
NIFH_DESAP/3-275
D3X2C9_9BACT/1-119
B6ZMI2_9BACT/1-112
E1AG04_9BACT/1-139
Q4F992_9BACT/1-121
A5PHW3_9BACT/1-107
D3X0T4_9BACT/1-119
D3X2F9_9BACT/1-120
Q20AY1_9CYAN/1-108
B6DA64_9BACT/1-124
B4XL03_9BACT/1-108
Q5UJE4_9BACT/1-118
Q4JKL9_9BACT/1-120
F1CB19_9ZZZZ/1-129
C5HIC2_9SPHN/1-118
A2TJ43_9BACT/1-109
B8XL84_9BACT/1-139
O69608_9RHIZ/1-185
H9C5P0_9BACT/1-81
G5CBZ4_9BACT/1-111
I0DFM5_9ZZZZ/1-121
Q19WN4_9BACT/1-139
C1J7F0_9BRAD/1-246
H9C5M4_9BACT/1-81
D2KAV8_9BACT/1-108
Q0PK25_9ENTR/1-107
H9BG31_9BACT/1-128
F6L6Z1_9NOSO/102-220
A2I8S4_9ZZZZ/1-106
Q20B02_9CYAN/1-108
B6DA34_9BACT/1-124
E3UF05_9BACT/1-109
F8USB6_9BACT/1-121
A9Y1S2_9BACT/1-122
B5KN38_9BACT/1-150
C5AUR9_METEA/37-304
B4YXX5_BRAJP/1-230
A5HEK3_9BACT/1-146
H9A9L5_9BACL/1-81
C0IZ55_9BACT/1-122
Q9L854_9BACT/1-139
B8R522_9ACTO/1-181
C9E2T1_9ZZZZ/1-125
G4WY17_9BURK/1-102
B4XKY3_9BACT/1-108
B2CQR4_9BACT/1-152
C4P257_AZOCA/1-124
B6DB00_9BACT/1-108
E7E0E3_9BACT/1-121
F8TBT3_9BURK/1-107
D5I3Q7_9ACTO/1-90
Q5DP39_9NOST/1-58
B1B6U7_9BACL/1-106
B4XL90_9BACT/1-109
D3X147_9BACT/1-120
A8I4Y9_9BACT/1-130
F1CAG1_9ZZZZ/1-130
E9KJV5_9ZZZZ/1-119
E1AHI8_9BACT/1-138
F1JUK3_9ACTO/1-180
A6VID7_METM7/2-285
Q6N6K0_RHOPA/7-275
E4TZQ5_SULKY/8-291
Q846J5_9BACT/1-84
D3X318_9BACT/1-119
Q19LZ6_9BACT/1-120
E9NBF0_9BACT/1-109
F2WD34_9ZZZZ/1-109
Q19LN7_9BACT/1-119
A4PD43_9BACT/1-141
A7YI59_9BACT/1-109
F1CBX0_9ZZZZ/1-138
Q19M99_9BACT/1-121
Q6XH86_9BACT/1-108
F4ZYM2_9BACT/1-112
F4ZWY2_9BACT/1-112
B0L7T2_9CYAN/1-108
Q30AS8_9BACT/1-109
Q4PS08_9BACT/1-129
Q9MTC3_9CONI/1-245
Q6XAV1_9BACT/1-108
E8L606_9RHIZ/4-276
Q5D448_9BACT/1-117
Q5UJB0_9BACT/1-117
D2KZV9_9PROT/1-190
D6BNR7_9BACT/1-109
F4ZR02_9BRAD/1-226
B6DBK0_9BACT/1-108
F1C9F9_9ZZZZ/1-129
E7E119_9BACT/1-121
B8XL40_9BACT/1-139
E1AG63_9BACT/1-139
B4WG27_9SYNE/42-306
D6BNL7_9BACT/1-109
H6W0W3_9CYAN/1-120
E9K7I9_9RHOO/1-94
A5JFC4_9BACT/1-122
D0QEE6_9BACT/1-121
F1CED1_RHIFR/1-229
O66370_9BACT/1-142
Q3L1E3_9BACT/1-109
CHLL_STIHE/1-271
D3X564_9RHIZ/1-113
C1JAP6_9ACTO/1-174
B6DAT0_9BACT/1-108
A2TC97_9PROT/1-109
H2CNV3_9ACTO/1-198
B6ZMA1_9BACT/1-112
E4LIK9_9FIRM/2-269
A1X5D3_9PROT/1-88
H9C5M6_9BACT/1-81
G3K2I3_9ACTO/1-190
H8ZY39_9BACT/1-109
A7YI67_9BACT/1-109
C9E2S6_9ZZZZ/1-130
A5JV41_9BACT/1-51
C9E6I4_9BACT/1-121
Q5D3R1_9BACT/1-118
F8URJ4_9BACT/1-121
E3UEW2_9BACT/1-109
F1BMN5_9BACT/1-84
A5JV51_9BACT/1-98
E3UDX7_9BACT/1-114
B6DAY8_9BACT/1-108
Q6B3Z6_9BACT/1-110
A4PD70_9BACT/1-141
D6BNK2_9BACT/1-106
E9M290_9RHIZ/1-238
C8AV21_9ACTO/1-84
D0UAA1_9BACT/1-106
D0U926_9BACT/1-105
Q19PU2_9BACT/1-90
Q846K5_9BACT/1-109
C0JSL1_9BACT/1-129
E9K7H5_9BACT/1-93
A2I8J8_9ZZZZ/1-107
F1CAH1_9ZZZZ/1-129
F1BLD8_9BACT/1-84
E9NCK7_9BACT/1-109
G8B3J6_9BACT/1-99
Q20BA5_9CYAN/1-108
E7AY62_9BACT/1-121
B0L7V8_9CYAN/1-108
Q19LQ4_9BACT/1-118
E0Z1I7_9BACT/1-138
D3WZR9_9BACT/1-121
D3X1P9_9BACT/1-119
I0HX87_RUBGE/5-277
Q8KII3_9ZZZZ/1-128
B5TJG7_9ZZZZ/1-121
H2EZU9_9CYAN/1-99
Q6Y1F8_9BACT/1-102
G9HZB5_9BACT/1-104
E1CBQ3_CEDDE/1-271
Q9F1A6_9BACT/1-109
G1CQU4_9NOST/1-103
B6V575_9ZZZZ/1-121
D0UA00_9BACT/1-105
B9V337_MASLA/1-145
E9K7M2_9BACT/1-92
Q8KII8_9ZZZZ/1-126
A4PD76_9BACT/1-141
F1JUK1_9ACTO/1-180
Q1HJG0_9BACT/1-110
C5I0W7_9RHIZ/1-155
H9C5L0_9BACT/1-81
F8SPP1_9BACT/1-109
G5CBZ0_9BACT/1-109
NIFH2_AZOVI/4-276
D3X2V8_9BACT/1-120
Q20AV8_9CYAN/1-109
B5TJF4_9ZZZZ/1-121
A2T1F2_9BACT/1-108
H2DRD8_9BACT/1-112
B6CJB6_9ZZZZ/1-120
Q5PYC8_9BACT/1-118
Q846K2_9BACT/1-108
H6U3Q5_9RHIZ/1-137
F6BF84_METIK/2-285
A9Y1C6_9BACT/1-122
D9I088_9BRAD/1-237
Q2TG11_9BACT/1-109
F4ZYH9_9BACT/1-112
E1UZ22_9BACT/1-111
B5TJH3_9ZZZZ/1-122
Q1A3Z0_9BACT/1-109
Q93DL2_9BACT/1-138
E3P920_9BACT/1-108
A5JTF0_9ZZZZ/1-118
Q30AN6_9BACT/1-109
Q2L624_9CONI/1-271
F8R0T6_9BACT/1-100
F1C9B9_9ZZZZ/1-130
C0JSM0_9BACT/1-129
BCHL_HELMO/1-271
A6URC9_METVS/2-284
O31263_9RHOO/1-113
Q4F9G4_9BACT/1-119
E9NBX3_9BACT/1-109
F1BMP4_9BACT/1-84
F2WCU0_9ZZZZ/1-108
F8R0N2_9BACT/1-100
A4PDN5_9BACT/1-112
H8ZY09_9BACT/1-109
F1C9U7_9ZZZZ/1-131
C0JSR3_9BACT/1-130
A6MWE4_9CYAN/1-104
B3V859_9ZZZZ/1-137
B6DQ51_9ENTR/1-104
Q19VY7_9BACT/1-127
Q7WUT8_9BACT/1-109
D3X0T6_9BACT/1-120
B6DAW1_9BACT/1-108
B6RSP6_9BACT/1-109
Q3LA72_AZOCA/1-111
A9X4W1_9RHIZ/1-185
D0R8P0_9BURK/1-190
H9BB80_9RHIZ/1-232
Q3YDQ3_9BACT/1-110
F1CC10_9ZZZZ/1-136
F1BLF6_9BACT/1-81
Q3YEU2_9BACT/1-109
F1C9P3_9ZZZZ/1-138
D3X333_9BACT/1-119
Q19W41_9BACT/1-139
A6MWM2_9BACT/1-101
A9CRI7_9BRAD/1-136
A7YHW7_9BACT/1-109
Q0PJ03_9BACT/1-109
I0DFV4_9ZZZZ/1-120
F1JUK0_9ACTO/1-198
C5IG59_9BACT/1-86
Q6GYK2_9BACT/1-153
D3X149_9BACT/1-121
H3JSJ1_BRAJP/1-103
Q5IAU5_9BACT/1-109
A6MWP4_9CYAN/1-106
H6VQQ3_9BACT/1-115
B8XLB7_9BACT/1-102
G8B3S0_9BACT/1-99
Q2RUJ9_RHORT/3-275
B4XKW0_9BACT/1-108
B4XLB9_9BACT/1-108
C5HIA6_9SPHN/1-116
H9A9L9_9BACL/1-81
F1C9G3_9ZZZZ/1-132
G8B3E6_9BACT/1-75
A4PDF6_9BACT/1-141
A2T1H3_9BACT/1-108
D0U8K7_9BACT/1-105
F2WCS5_9ZZZZ/1-108
O54005_PAEDU/1-108
G9I884_9BACT/1-119
B3V0G5_BRAEL/1-241
E7E0S5_9BACT/1-121
Q45RJ8_9BACT/1-108
Q3YER0_9BACT/1-108
D0UA58_9BACT/1-105
B8XL06_9BACT/1-139
Q3YDI7_9BACT/1-109
Q3LGN9_9BACT/1-131
G4XR81_9CYAN/1-82
B8R533_9ACTO/1-181
G0LXL3_9RHIZ/1-114
Q5QKC4_9BACT/1-109
F1CB04_9ZZZZ/1-133
Q3LA66_BURVI/1-109
Q19M32_9BACT/1-119
A5JF89_9BACT/1-89
E3UDT2_9BACT/1-115
B6DAR7_9BACT/1-108
A5JT86_9ZZZZ/1-120
F4ZXY9_9BACT/6-95
B9R479_9RHOB/44-308
A9LIP8_9ARCH/1-108
B0L7S1_9CYAN/1-108
Q13N40_BURXL/5-277
F2WBG3_9ZZZZ/1-114
B7ZGH1_9DELT/1-90
A2I8G1_9ZZZZ/1-106
Q4F9C2_9BACT/1-121
D3X097_9BACT/1-120
F8UTG5_9BACT/1-119
Q30B41_9BACT/1-108
D6BNH2_9BACT/1-98
Q2TGE5_9BACT/1-108
C9E9H1_9BACT/1-109
E3I2I5_RHOVT/46-310
A2I8V8_9ZZZZ/1-107
Q589M9_9BACT/1-131
Q844X3_9BACT/1-109
Q9L820_9BACT/1-139
A1Y1Q0_9BACT/1-108
A1Y1N0_9BACT/1-109
B5KN53_9BACT/1-150
Q19VZ3_9BACT/1-139
D3X2D2_9BACT/1-120
D0U7W2_9BACT/1-120
B0FK07_9BACT/1-120
F1CAK5_9ZZZZ/1-130
F1CA44_9ZZZZ/1-137
F2WC15_9ZZZZ/1-115
F4ZXH4_9BACT/1-112
F4ZR20_9BRAD/1-226
D0R8D0_9BURK/1-190
Q6JGY8_9BACT/1-109
CHLL_TRIEI/1-271
A0MM64_PINAR/1-215
C0IZ57_9BACT/1-122
Q56545_9BACT/1-116
E5KL44_9BACT/1-109
G3CLN2_9BURK/1-268
D0EG22_9BACT/1-111
F4ZQZ4_9BRAD/1-226
C0IYN4_9BACT/1-122
A0MMP1_9BACT/1-106
A2I8S0_9ZZZZ/1-105
F1CEZ0_9GAMM/1-128
B3VBM9_9ZZZZ/1-112
D0R8N4_9BURK/1-190
G3K5V2_9BACT/1-115
Q5QK93_9BACT/1-109
F1CBE6_9ZZZZ/1-129
D3X1K2_9BACT/1-120
F8ADN5_THEID/4-275
A9Y195_9BACT/1-117
Q6XAU3_9BACT/1-109
D5MQH0_9BACT/1-85
E3UEW0_9BACT/1-109
B8XL07_9BACT/1-139
B6ZM51_9BACT/1-112
F2WPC2_9BACT/1-137
F1C9T2_9ZZZZ/1-130
Q1HID4_9ZZZZ/1-108
F2WCE5_9ZZZZ/1-115
E1AGK8_9BACT/1-139
C0JST0_9BACT/1-125
F6JQB1_9BRAD/1-212
Q95A93_9CONI/1-225
B6DNG6_9BACT/1-163
E3UF17_9BACT/1-109
B7ZGH4_9DELT/1-88
E7CTX3_9BACT/1-121
Q19WS1_9BACT/1-128
F5ULE8_9CYAN/1-271
A0MMT0_9BACT/1-106
O66357_9BACT/1-142
E7E0R7_9BACT/1-119
C1JAQ4_9ACTO/1-174
Q8RPQ0_9BACT/1-109
O66306_9BACT/1-140
B6D9W1_9BACT/1-123
F1CAG6_9ZZZZ/1-130
D2XUZ8_9PROT/1-123
B7ZGG0_9DELT/1-89
Q4F9I3_9BACT/1-121
D3H5J5_9BACT/1-108
CHLL_NOSS1/1-271
Q6QT86_9BACT/1-116
B4YXY6_9RHIZ/1-231
D1JCC7_9ARCH/2-283
H2DRF7_9BACT/1-113
D0U7T1_9BACT/1-120
B6DAG6_9BACT/1-109
Q6GYK3_9BACT/1-153
F2XJR3_9ZZZZ/1-108
D2KB03_9BACT/1-108
B8R575_9ACTO/1-181
E9K7A3_9BACT/1-95
E1AHE9_9BACT/1-139
F2WD74_9ZZZZ/1-108
C6C8T1_DICDC/4-276
D0QZ62_9ACTO/1-189
D0UB10_9BACT/1-105
F4ZYC3_9BACT/1-112
D0U9G7_9BACT/1-106
Q6KBM8_9BACT/1-119
B9V315_MASLA/1-145
Q70MS8_9RHOO/1-234
F8SPL6_9BACT/1-108
G9CBP9_9BACT/1-59
G9HZA8_9BACT/1-104
D3WZU3_9BACT/1-119
Q5D485_9BACT/1-117
A4PDC7_9BACT/1-143
A6MWN0_9CYAN/1-105
E7E112_9BACT/1-121
Q1HI67_9PROT/1-131
B6DAE4_9BACT/1-108
C8AUS4_9ACTO/1-84
C4MXY8_9RHIZ/1-235
A4YYU5_BRASO/5-277
D3H5N1_9BACT/1-109
D0VUR5_9BACT/1-111
E9NCH4_9BACT/1-108
D3X122_9BACT/1-119
Q6JGX3_9CYAN/1-108
Q93DK2_9BACT/1-138
Q3YF88_9BACT/1-108
Q5D4C4_9BACT/1-118
D0U8K4_9BACT/1-105
Q2XUH4_9CYAN/1-107
Q84AG0_9BACT/1-123
A5PHU2_9BACT/1-107
Q9MTB9_SEQSE/1-245
B6DAJ1_9BACT/1-108
H2EZT9_9CYAN/1-104
H9BJP3_9BACT/1-139
B4YFB5_9BACT/1-150
E9K744_9BACT/1-93
Q5C9I7_9BACT/1-123
C8AUR6_9ACTO/1-84
D3X143_9BACT/1-121
F4ZR12_BRAEL/1-226
G8B3M3_9BACT/1-99
C9DSJ8_9ZZZZ/1-107
D0U933_9BACT/1-106
B6DAQ3_9BACT/1-107
Q84AI6_9BACT/1-124
C5I0X7_9RHIZ/1-155
Q19VX1_9BACT/1-127
A5PI10_9BACT/1-106
D5MQH7_9BACT/2-83
Q5D4N6_9BACT/1-112
D0U8L8_9BACT/1-106
F8URF9_9BACT/1-120
C1JID2_9BURK/2-252
E9K7G6_9RHOO/1-96
Q8KKK0_9BACT/1-106
Q93C19_9BACT/1-139
A4ULL5_9ZZZZ/1-103
D6R0C8_9ACTO/1-192
A5JTE4_9ZZZZ/1-120
A5HZN3_CLOBH/2-249
D0UA14_9BACT/1-106
F5AX35_9GAMM/1-109
A5Y5E2_9CYAN/1-100
F4ZXN5_9BACT/1-112
H2DRG6_9BACT/1-112
Q1HIH9_9ZZZZ/1-108
C7AA07_9BRAD/1-196
C1KA59_9BACT/1-204
E1AH52_9BACT/1-138
G8GCG5_9BACT/1-122
E9K752_9BACT/1-93
A2IB57_9BACT/1-119
D0R8H3_9BURK/1-190
D3J2Z4_9BACT/1-96
F5AWA4_9GAMM/1-109
A8I505_9BACT/1-129
O87428_9BACT/1-108
D0UA08_9BACT/1-105
H2EZU8_9CYAN/1-102
D6BNN8_9BACT/1-109
D2KZU6_9PROT/1-219
D0VP56_9BACT/1-113
D0U8X6_9BACT/1-106
A0ZCU4_NODSP/7-278
Q9AJ62_9BACT/7-279
A9YWI8_9BACT/1-124
F8UM96_9BACT/1-115
D3WZI0_9BACT/1-121
C9E6I6_9BACT/1-123
B2XWG7_9RHIZ/1-127
G8GCI2_9BACT/1-122
Q3L0Y5_9BACT/1-108
A1YTG4_9BACT/1-130
C0IYS5_9BACT/1-121
C0IYB7_9BACT/1-122
Q3BA37_9RHIZ/1-129
G4XM43_9ZZZZ/1-106
F2WD23_9ZZZZ/1-109
E1IG92_9CHLR/1-274
E0X796_9NOST/1-99
O66311_9BACT/1-141
D0U9G8_9BACT/1-105
A6MWM9_9NOSO/1-101
E9K7K9_9BACT/1-90
D0U8W3_9BACT/1-106
A5JTG8_9ZZZZ/1-120
D4NY97_9ZZZZ/1-131
B9E401_CLOK1/2-251
F8UM87_9BACT/1-119
B8XLE6_9BACT/1-119
D0U8M9_9BACT/1-105
G3ELF8_9CYAN/1-107
G9MBR1_RHIML/1-252
A9Y1D2_9BACT/1-112
D2KAW2_9BACT/1-108
D0R8K9_9BURK/1-190
D0U8V7_9BACT/1-106
B3VSP9_9BACT/1-120
E1AHI0_9BACT/1-139
E9K757_9RHIZ/1-95
Q19LR8_9BACT/1-119
E3UDU7_9BACT/1-114
Q93C16_9BACT/1-139
G4XJC4_9BRAD/1-210
Q7WZZ0_9BURK/1-128
E9K754_9BACT/1-95
E1AGP8_9BACT/1-138
B6DMW1_9BACT/1-162
D3X2U1_9BACT/1-120
Q1HIE8_9ZZZZ/1-108
D3X137_9BACT/1-121
A9CRH8_9BRAD/1-136
BCHL_CHLAA/3-270
Q8RJ95_9BACT/1-139
Q5NUL5_HELGE/1-121
D0R8F3_9BURK/1-190
Q0PTM6_9BACT/1-118
Q9KJ43_9BACT/1-109
Q1A410_9BACT/1-109
Q6QT84_9BACT/1-121
Q19WR8_9BACT/1-115
E9NBQ0_9BACT/1-109
A5HEM2_9BACT/1-162
A4PD66_9BACT/1-141
E9K7M3_9BACT/1-96
E1ABV6_9BACL/6-278
B3V8A2_9ARCH/1-129
F1CA39_9ZZZZ/1-137
D0U8F0_9BACT/1-121
D3WZI1_9BACT/1-120
G3CQ97_9BACT/1-114
Q9AP80_9BACT/1-132
F1CBQ3_9ZZZZ/1-137
E9L4B3_9BACT/1-112
Q8L1P7_9BACT/1-126
Q6KBQ3_9BACT/1-119
Q93DJ2_9BACT/1-138
Q19AR3_9CYAN/1-103
Q5D3L1_9BACT/1-111
Q27V53_9BACL/1-108
F4ZQY9_9BRAD/1-226
Q6Y1H1_9BACT/2-116
D0V8B8_9CYAN/8-135
D8G542_9CYAN/7-278
Q84AJ5_9BACT/1-126
A2IBY4_9BACT/1-120
Q93G62_9RHIZ/1-134
Q30AQ7_9BACT/1-108
Q5C9I4_9BACT/1-124
D3J300_9BACT/1-95
Q0PU50_9BACT/1-119
E1UZ59_9BACT/1-118
Q4KNZ5_9ENTR/1-200
D3Y4V7_BRAEL/1-233
B4XKT9_9BACT/1-108
NIFH_RHOSH/5-277
D1LZP7_9BACT/1-155
C9E6I9_9BACT/1-119
Q1A479_9BACT/1-109
Q84IZ1_9BACT/1-141
B6ZM13_9BACT/1-112
Q2ACC4_9RHOO/1-137
Q3L0Z0_9BACT/1-109
F8R0T1_9BACT/1-97
F1BLR5_9BACT/1-78
E1RDT9_METP4/2-274
B3V863_9ZZZZ/1-138
E0YNQ9_9BURK/1-157
Q56533_9BACT/1-117
Q53VF0_9BACT/1-53
C4P252_9SPHN/1-130
Q20B41_9CYAN/1-108
D5I3S5_9ACTO/1-90
Q30B01_9BACT/1-108
A5HER5_9BACT/1-160
D9I4G1_9ZZZZ/1-107
A5PHU5_9BACT/1-107
G8B3S4_9BACT/1-99
Q468T5_METBF/1-247
Q0PTL4_9BACT/1-119
D0U8K2_9BACT/1-105
B6ZLV8_9BACT/1-112
H9N9X2_9RHIZ/1-226
NIFH_FRASN/2-273
Q1HJD9_9BACT/1-109
G4XM02_9ZZZZ/1-106
F4ZXL7_9BACT/1-113
G8B366_9BACT/1-98
D0UAB8_9BACT/1-105
B4XKJ1_9BACT/1-109
F1C9R4_9ZZZZ/1-134
B6DAT8_9BACT/1-108
A4PD40_9BACT/1-141
D0R8L9_9BURK/1-190
E1AH86_9BACT/1-139
D3H5R2_9BACT/1-109
B9E0H5_CLOK1/8-278
A0ZAW4_NODSP/7-145
D3JXU0_9BACL/1-94
B0FK05_9BACT/1-120
A4PCZ2_9BACT/1-141
Q6YK54_9BACT/1-109
B5KN42_9BACT/1-150
D1KS64_PANSA/4-276
G3CLN5_9BURK/1-268
D5I3Q1_9ACTO/1-90
Q3YEM7_9BACT/1-109
D0EG10_9BACT/1-110
E1AGC5_9BACT/1-138
I0DFT2_9ZZZZ/1-121
C9E2S5_9ZZZZ/1-141
C0JSR0_9BACT/1-129
E9K767_9BACT/1-93
Q6GYM2_9BACT/1-153
Q45RL9_9BACT/1-108
Q6QT64_9BACT/1-57
G3F561_9RHIZ/1-134
Q30AF9_9BACT/1-109
G8B381_9BACT/1-101
D6BNE2_9BACT/1-109
C9E6I7_9BACT/1-123
F2WD96_9ZZZZ/1-108
E9K742_9BACT/1-92
Q3YES9_9BACT/1-109
Q1HJF8_9BACT/1-110
Q7WUP8_ANACY/1-108
G4WY22_9BURK/1-102
Q1HIJ3_9ZZZZ/1-108
Q9AM22_9BACT/1-109
A6MWN1_9BACT/1-94
F8V4R7_RHIFR/1-247
E3UF46_9BACT/1-107
B8XLC6_9BACT/1-139
Q6BA12_9PROT/1-130
E9NB36_9BACT/1-109
Q4VRJ0_MESPL/1-162
D6BNP7_9BACT/1-108
D3G9U2_9ENTR/1-130
Q32SN9_RHIET/1-129
E0Z1F5_9BACT/1-139
A8R5X6_9BACT/1-105
A6N2T6_9BACT/1-117
B4XKS8_9BACT/1-108
D7PSU6_9BACT/1-123
Q5QKB5_9BACT/1-109
E7E0F7_9BACT/1-120
B3TM76_9RHIZ/1-185
B8XL70_9BACT/1-139
A5JFD3_9BACT/1-122
H6U2M0_9RHIZ/1-250
H5Y3C6_9FIRM/11-276
F8SPS7_9BACT/1-109
D2KB52_9BACT/1-109
G4XR66_9CYAN/1-82
I0DFS9_9ZZZZ/1-121
D3X2G2_9BACT/1-120
Q6UTH1_9BACT/1-105
F1CA29_9ZZZZ/1-133
Q3YFD8_9BACT/1-108
Q4JKM2_9BACT/1-120
A7YH34_9BACT/1-108
F8TVU6_9RHIZ/1-129
Q6XHA0_9BACT/1-108
O08261_9PROT/1-109
Q3YDV2_9BACT/1-112
H2DL68_RHIML/5-277
G9YIZ8_9FIRM/2-64
Q9Z6B3_9PROT/1-109
D0R8M0_9BURK/1-190
E9NAV1_9ZZZZ/1-120
D7GNN4_9BACT/1-106
H9BB79_9RHIZ/1-229
A2I8M0_9ZZZZ/1-107
D0UA21_9BACT/1-105
Q19LK5_9BACT/1-119
B3V862_9ZZZZ/1-138
E3UDM8_9BACT/1-116
F5GV57_9MARC/1-271
B0L7R6_9CYAN/1-108
F2WD85_9ZZZZ/1-108
D3X048_9BACT/1-120
F8SPQ8_9BACT/1-109
B6DAN5_9BACT/1-107
D6BNP3_9BACT/1-109
F6JQB8_9BRAD/1-212
NIFH_CYAP4/7-278
Q19W24_9BACT/1-132
Q3LGH2_9BACT/1-125
E3UF38_9BACT/1-109
F2WC36_9ZZZZ/1-114
Q3LGU8_9BACT/1-126
F1CAU7_9ZZZZ/1-133
B6DBG9_9BACT/1-108
E9NB62_9BACT/1-109
Q3LGQ8_9BACT/1-129
G9HZB4_9BACT/1-104
Q1HIE4_9ZZZZ/1-108
F5AX89_9PROT/1-108
B2CQT1_9BACT/1-152
Q846G6_9BACT/1-109
D1GHU8_9CYAN/1-82
Q19VQ4_9BACT/1-135
F2WBG7_9ZZZZ/1-114
D3X0T7_9BACT/1-120
D6BNR8_9BACT/1-108
G0LXH6_9BRAD/1-114
Q0PU97_9BACT/1-120
A6MWI3_9NOSO/1-105
Q3YDR7_9BACT/1-110
Q45RJ2_9BACT/1-110
Q3YDJ4_9BACT/1-106
D3H5L3_9BACT/1-109
D0U9W1_9BACT/1-105
I0DFT3_9ZZZZ/1-121
F8TVU7_9RHIZ/1-129
Q3YDQ2_9BACT/1-111
F2WBE3_9ZZZZ/1-114
Q2TGD5_9BACT/1-107
Q3YF69_9BACT/1-109
Q93PT8_9CYAN/1-108
F2WBZ8_9ZZZZ/1-114
A9Y190_9BACT/3-122
F5AXE6_9PROT/1-108
B2MW00_9BACT/1-121
H9C5K2_9BACT/1-81
F2WBJ9_9ZZZZ/1-114
D2KAV4_9BACT/1-109
E1AGR3_9BACT/1-139
Q5IAU7_9BACT/1-108
E9NB63_9BACT/1-109
A6MWG1_9BACT/1-105
B6ZMH6_9BACT/1-112
BCHL_CHLSY/3-270
F1CAR7_9ZZZZ/1-138
B3V838_9ARCH/1-126
D3H5S3_9BACT/1-109
B3GER6_9BACT/1-126
G4XJD6_9BRAD/1-210
E3P921_9BACT/1-108
G0ZEL6_9BRAD/1-245
Q5D3Y3_9BACT/1-118
A8IEM2_9PROT/1-109
C0IYN7_9BACT/1-122
CHLL_PROMP/30-294
B3V867_9ZZZZ/1-138
D0EG16_9BACT/1-111
D7GNP2_9BACT/1-106
D3X1J7_9BACT/1-119
Q3LA69_9RHIZ/1-110
Q3YEW3_9BACT/1-109
C9DSI9_9ZZZZ/1-107
F0SYJ9_SYNGF/2-274
A7KTP8_MASLA/1-249
Q844Y3_9BACT/1-109
D6BNQ7_9BACT/1-109
D3X160_9BACT/1-121
H9C5L6_9BACT/1-81
Q1HJP2_9BACT/1-110
F1CBZ1_9ZZZZ/1-130
Q19WC0_9BACT/1-101
A9ZRW1_9ARCH/1-111
Q5UJ65_9BACT/1-118
H9BFB0_9BACT/1-117
A4GUU9_9BACT/1-112
D7PSR5_9BACT/1-123
B6D9V6_9BACT/1-124
F1CB93_9ZZZZ/1-130
E7E0P9_9BACT/1-120
F2WBR0_9ZZZZ/1-114
F4ZX63_9BACT/1-112
F1JUK5_9ACTO/1-180
Q846J1_9BACT/1-108
A4PDK0_9BACT/1-141
D0U9F5_9BACT/1-105
Q5D428_9BACT/1-117
Q1HJR5_9BACT/1-110
Q5NTE4_HELCL/1-253
D0UB28_9BACT/1-106
D3X6V8_9RHIZ/1-233
B8R526_9ACTO/1-181
E9K7D9_9BACT/1-92
F8R0T7_9BACT/1-95
C1JAM4_9ACTO/1-174
B6ZM67_9BACT/1-112
B6ZMJ8_9BACT/1-112
A6Y970_BURVI/1-261
E1IDG6_9CHLR/1-269
A8UH18_9RHIZ/1-243
A4PDI7_9BACT/1-141
Q19WL5_9BACT/1-101
B2MVZ0_9BACT/1-121
C3U666_9BACT/1-109
Q30AX7_9BACT/1-108
D7PSP7_9BACT/1-123
E9NBJ1_9BACT/1-108
A7YI41_9BACT/1-115
Q3YDL2_9BACT/1-111
E0Z1H1_9BACT/1-138
C1JAD9_9ACTO/1-186
F2WPC4_9BACT/1-118
A2I9Z3_9BACT/1-120
Q5UJ67_9BACT/1-118
D0U8V9_9BACT/1-106
O66333_9BACT/1-141
C9WM11_9RHIZ/1-249
E3UF21_9BACT/1-109
C7DFR9_9RHOB/33-297
Q56511_9BACT/1-109
F1BMU5_9BACT/1-83
B6DND7_9BACT/1-163
B6RST2_9NOST/1-108
O70062_9BACT/1-145
E1AGP2_9BACT/1-139
Q3YF17_9BACT/1-108
C1JAK6_9ACTO/1-174
Q5IB03_9BACT/1-110
Q5QKU2_9BACT/1-109
A8VPL6_9CYAN/1-108
G3K5X7_9BACT/1-126
Q5MQ63_9CHRO/1-108
Q846F4_9BACT/1-111
F5AWV7_9PROT/1-108
F8UT90_9BACT/1-120
G4XJA3_9BRAD/1-210
B5TJC6_9ZZZZ/1-120
D0R8P7_9BURK/1-190
F1CBM6_9ZZZZ/1-131
D3G9U5_9ENTR/1-130
B6ZM55_9BACT/1-112
D3J2Z5_9BACT/1-92
Q5DUZ2_9BACT/1-121
H1ZSU4_9BACT/1-143
Q687C9_9NOST/1-99
Q20AZ5_9CYAN/1-108
Q3YDD0_9BACT/1-111
Q846H0_9BACT/1-109
F5AWK9_9PROT/1-108
A4PDH8_9BACT/1-143
Q3YEW7_9BACT/1-109
B6ZM00_9BACT/1-112
Q8GCZ0_9FIRM/1-95
E1AGE7_9BACT/1-139
E1AG76_9BACT/1-139
D7PSI6_9BACT/1-124
B2ZE39_9ZZZZ/1-129
B8GJ48_METPE/2-272
E7E123_9BACT/1-120
B2LT70_RHIML/1-205
A2I8G9_9ZZZZ/1-106
B0F838_9CRYP/1-105
D3X0D6_9BACT/1-120
Q3YF91_9BACT/1-108
Q45RJ4_9BACT/1-109
B6DB99_9BACT/1-109
A2THY4_9GAMM/1-150
G4XJA6_9BRAD/1-210
E9NBW0_9BACT/1-109
C3VY15_PINRZ/1-271
E1AG71_9BACT/1-138
G9I887_9BACT/1-119
B3GET7_9BACT/1-125
Q5PYG6_9BACT/1-120
Q19LU5_9BACT/1-118
A9LLM8_9BACT/1-118
Q6QT80_9BACT/1-121
G0ZEL2_9BRAD/1-237
BCHL_METRJ/32-296
H9BFA7_9BACT/1-119
E7E0Q1_9BACT/1-121
Q3YEL6_9BACT/1-108
C5IBQ2_9BACT/1-128
D7PSW1_9BACT/1-123
B6DMU2_9BACT/1-162
B6ZLY6_9BACT/1-112
E1AH58_9BACT/1-139
Q19WG1_9BACT/1-99
F1C9I1_9ZZZZ/1-130
Q5UJF4_9BACT/1-116
Q19M26_9BACT/1-120
Q0PUI9_9BACT/1-120
E2Z9F5_9FIRM/13-260
F2WBR9_9ZZZZ/1-114
Q2RVN4_RHORT/5-277
C0JSN3_9BACT/1-129
F1BLM6_9BACT/1-85
Q60FZ9_9RHIZ/1-131
B8R0G3_9BACT/1-98
D4H6V6_DENA2/4-276
A9Y1N6_9BACT/1-119
A2IBZ5_9RHIZ/1-129
E9NC50_9BACT/1-108
F1CBF8_9ZZZZ/1-128
Q56542_9BACT/1-116
A9ZRS7_9ARCH/1-258
C9DSJ7_9ZZZZ/1-108
B6DB93_9BACT/1-109
F1C9M5_9ZZZZ/1-129
G1CQU3_9CYAN/1-84
B6ZM16_9BACT/1-112
D9J228_9BACT/1-99
Q30AC8_9BACT/1-108
Q27V48_9BACL/1-108
G8B3L5_9BACT/1-99
Q6GYL8_9BACT/1-152
H2DRG5_9BACT/1-112
F2WD02_9ZZZZ/1-109
Q3YF50_9BACT/1-108
B6DNI0_9BACT/1-163
D0ES56_9RHIZ/1-179
Q6Y1G2_9BACT/2-119
NIFH_METMJ/2-272
H9C5Q4_9BACT/1-81
B6ZLW7_9BACT/1-112
A8DC82_9BACT/1-109
F8R0J6_9BACT/1-100
Q846F8_9BACT/1-109
NIFH_CHLL2/2-274
F2WD26_9ZZZZ/1-109
F1C9Y7_9ZZZZ/1-137
B6CJ82_9ZZZZ/1-98
E1AGJ1_9BACT/1-139
E7CTX6_9BACT/1-121
D3X2J2_9BACT/1-120
Q6B4Y7_9BACT/1-152
G0ZEL8_9BRAD/1-245
Q60H48_9RHIZ/1-138
Q6XH71_9BACT/1-108
D2KB09_9BACT/1-107
E9K7I2_9RHIZ/1-95
Q30AT1_9BACT/1-109
F1CB46_9ZZZZ/1-129
Q1HJI8_9BACT/1-110
F1CEB7_BRAEL/1-235
Q9AP78_9BACT/1-132
B6V544_9ZZZZ/1-121
Q9F1A7_9BACT/1-108
H6VP85_9PSED/2-251
B6CJ73_9ZZZZ/1-114
A9LLL3_9BACT/1-118
D3JL27_CHLPY/1-271
H9C5J7_9BACT/1-81
Q0PUC7_9BACT/1-119
Q27V52_9BACL/1-108
C0IYS0_9BACT/1-122
Q846F9_9BACT/1-109
NIFH_DESRM/2-272
E1UZ16_9BACT/1-102
E3UEW9_9BACT/1-109
Q0PU05_9BACT/1-119
Q0Q7S6_RHIFR/1-261
Q3YFC3_9BACT/1-108
D8WRU6_9BACT/1-99
Q3YF95_9BACT/1-108
A2I8K5_9ZZZZ/1-106
B9V342_MASLA/1-145
A0A9N3_9CLOT/1-127
D3X1T2_9BACT/1-120
D0QZ82_9ACTO/1-198
F5YEM3_TREAZ/6-275
D0U9N5_9BACT/1-105
B0L7P2_9CYAN/1-108
A5JV56_9BACT/1-98
G4X4G8_RHILV/1-136
E3UF65_9BACT/1-109
G9YIZ9_9FIRM/1-169
Q30AA8_9BACT/1-108
NIFH_METNO/5-277
F1CAQ3_9ZZZZ/1-129
C4MXZ0_RHIML/1-238
Q8KTK9_9RHIZ/1-148
Q8KKK8_9BACT/1-112
B0L7T7_9CYAN/1-108
E9NBB6_9BACT/1-109
D3G9U7_9ENTR/1-130
E1UYY2_9BACT/1-103
F1BMV0_9BACT/1-83
Q1HJJ6_9BACT/1-110
B8R5C0_9ACTO/1-181
D0EKJ4_9RHIZ/1-141
Q8L0T8_9RHOB/1-154
Q19LZ5_9BACT/1-119
D8WWY6_9BACT/1-112
G9I885_9BACT/1-119
Q3YF31_9BACT/1-108
E0YNS0_9BURK/1-157
B6RSV5_9BACT/1-109
Q6GUM5_9BACT/1-152
H9C5P3_9BACT/1-81
A6N2R9_9BACT/1-93
F0SYG2_SYNGF/6-274
F8UTB6_9BACT/1-120
E3UDU3_9BACT/1-115
A4EGT2_9RHOB/33-297
Q9F1B0_9BACT/1-109
I0JYS5_9BACT/5-277
E7E146_9BACT/1-121
F6EB40_SINMK/5-277
H6CF38_9BACL/2-274
B6DQ52_9ENTR/1-106
B6DB58_9BACT/1-109
A6N2T7_9BACT/3-103
F4ZY06_9BACT/1-111
D0U875_9BACT/1-121
Q6XAU6_9BACT/1-109
Q0PU22_9BACT/1-119
B4XLA7_9BACT/1-109
B4YXY4_BRAEL/1-230
A9LIQ1_9ARCH/1-112
Q5QK94_9BACT/1-109
Q4F9F7_9BACT/1-120
D3H5S2_9BACT/1-109
D2KMV6_9ZZZZ/1-121
C9E9K1_9BACT/1-109
F4ZXA3_9BACT/1-112
D6BNS0_9BACT/1-109
A8R5W4_9BACT/3-65
F1BMH4_9BACT/1-86
Q9EYS8_9BACT/1-83
C9E6I1_9BACT/1-123
C9DSI6_9ZZZZ/1-108
F1CB17_9ZZZZ/1-127
Q6YK69_9BACT/1-109
G0LXP9_RHILE/1-110
G4WY27_9BURK/1-101
D8WWZ5_9BACT/1-112
A5Y5E3_9CYAN/1-100
Q6BA31_9PROT/1-129
F1CAG2_9ZZZZ/1-137
B6V541_9ZZZZ/1-121
C4P245_9RHIZ/1-121
D0R8M3_9BURK/1-190
D3X0Y3_9BACT/1-121
A2I8X0_9ZZZZ/1-107
C1JAI7_9ACTO/1-174
A3FFU5_9BURK/1-157
A5JV75_9BACT/1-101
Q5D4C3_9BACT/1-117
B3V0G8_9BRAD/1-241
F8URQ9_9BACT/1-120
Q2TG10_9BACT/1-109
F2WC29_9ZZZZ/1-115
C3VZA1_PINTO/1-271
H7DVA3_9FIRM/2-274
I0DFT7_9ZZZZ/1-121
A6MWG8_9CYAN/1-89
B7ZGE6_9PROT/1-80
G8B377_9BACT/1-102
F1C9U2_9ZZZZ/1-132
Q19WE2_9BACT/1-99
F1CEF2_BRAJP/1-235
B6ZML0_9BACT/1-112
G3CLN4_9BURK/1-268
F1BM82_9BACT/1-83
F2WCW7_9ZZZZ/1-108
D0U971_9BACT/1-105
A2I8R9_9ZZZZ/1-106
B5ATQ7_9RHIZ/1-239
Q1HJF9_9BACT/1-109
F8UM79_9BACT/1-119
A0MMN3_9BACT/1-106
A9Y1B1_9BACT/1-117
F8US62_9BACT/1-120
D3S542_METSF/2-273
Q20B26_9CYAN/1-108
E5GAU4_9BACT/1-121
D0U8G0_9BACT/1-119
G5CBZ6_9BACT/1-110
Q93U09_9BACT/1-108
BCHL_JANSC/41-305
B3V878_9ARCH/1-130
G4WY19_9BURK/1-102
E3UF54_9BACT/1-111
F2WD31_9ZZZZ/1-108
Q2XUG8_9CYAN/1-107
E1UZE3_9BACT/1-111
B6DMK4_9BACT/1-162
Q70TC3_9ACTO/1-181
C0IYR3_9BACT/1-122
E3UEZ6_9BACT/1-109
F2WCZ4_9ZZZZ/1-108
B6D9Y3_9BACT/1-124
F2WCP6_9ZZZZ/1-108
Q3LGJ5_9BACT/1-130
D2KZU8_9BRAD/1-207
E3UDS9_9BACT/1-116
G8B3L9_9BACT/1-99
G9XQA6_DESHA/2-274
E9K7C5_9BACT/1-92
A9Y1K6_9BACT/1-122
B6DMW2_9BACT/1-162
B6DN22_9BACT/1-162
G8B3R2_9BACT/1-100
I0DFQ6_9ZZZZ/1-120
B6D9U1_9BACT/1-124
B3GEV8_9BACT/1-124
G3K2H9_9ACTO/1-190
G3F805_9BRAD/1-257
Q3YDQ7_9BACT/1-106
Q58P18_BRAEL/1-251
Q30AS0_9BACT/1-109
Q7WUR1_9BACT/1-109
E7CTX0_9BACT/1-121
B9M028_GEOSF/3-260
D3X121_9BACT/1-119
A6MWP9_9CYAN/1-107
B6DAH2_9BACT/1-109
A9Y1E0_9BACT/1-106
Q0W385_UNCMA/8-271
Q4PS21_9BACT/1-128
Q93C27_9BACT/1-138
G8B3A3_9BACT/1-102
E9K7I8_9RHOO/2-94
Q30AK7_9BACT/1-108
F1CAT5_9ZZZZ/1-128
C0IYM4_9BACT/1-123
F4ZXJ9_9BACT/1-111
Q1HIP0_9ZZZZ/1-108
G4XLY8_9ZZZZ/1-106
D5I3Q8_9ACTO/1-90
A4PDC2_9BACT/1-141
Q6BA42_9SPHN/1-125
Q1HIR5_9ZZZZ/1-109
F8URX5_9BACT/1-120
A9LIQ0_9ARCH/1-112
B3GET8_9BACT/1-125
G4XJC8_9BRAD/1-210
Q6XH40_9BACT/1-109
F4ZR26_9BRAD/1-226
A9Y1Q0_9BACT/1-122
C9DSH9_9ZZZZ/1-107
Q589H1_9BACT/1-131
B6DAH6_9BACT/1-107
G1CQU6_9NOSO/1-95
E1UZ90_9BACT/1-108
A2I8S3_9ZZZZ/1-106
F1BLP6_9BACT/1-84
A5HEN2_9BACT/1-162
Q58LZ8_9ZZZZ/1-130
Q19LY9_9BACT/1-119
D3X1Y3_9BACT/1-119
F6D546_METSW/5-264
Q20B63_9CYAN/1-108
G4LB01_9CONI/1-271
A7YHF2_9BACT/1-110
F5AX16_9PROT/1-108
G4XR99_9BACT/1-84
B3F7M0_9BACT/1-108
A4ZZA0_9BRAD/1-226
G8J2X1_PINED/1-271
B2CQR6_9BACT/1-152
E3P931_9BACT/1-108
F1C9R5_9ZZZZ/1-133
F8URL5_9BACT/1-119
B6DAP3_9BACT/1-109
Q4JFQ1_9BACT/1-108
G8EWV2_9RHIZ/1-134
D3X1C9_9BACT/1-119
B3V8B4_9ZZZZ/1-130
O30604_9CYAN/1-108
Q8RKR5_9BACT/1-139
E6UE52_RUMA7/6-277
A1Y1P6_9BACT/1-109
E5KL97_9BACT/1-108
Q5QKW5_9BACT/1-108
Q9MTC5_9CONI/1-245
F1C9Z1_9ZZZZ/1-136
D0UAB7_9BACT/1-106
G3K5Y9_9BACT/1-120
D0R8J2_9BURK/1-190
D6NU79_9BACT/1-120
B3QYU6_CHLT3/4-277
A4PDD2_9BACT/1-143
Q2TFY0_9BACT/1-108
H6U2M4_9RHIZ/1-202
Q1HJI7_9BACT/1-109
Q53256_RHILE/5-121
Q3LGN5_9BACT/1-131
G4XRB3_9CYAN/1-82
E1UZ61_9BACT/1-118
B2MVZ6_9BACT/1-120
E1AHF9_9BACT/1-138
H1ZSS7_9BACT/1-143
Q30AH3_9BACT/1-109
Q6KBD9_9BACT/1-119
Q6XH83_9BACT/1-108
G2T6E6_RHORU/3-275
Q30AS6_9BACT/1-109
E1AG26_9BACT/1-138
A2IB61_9BACT/1-120
E3P900_9BACT/1-109
E1AH13_9BACT/1-139
E3UF83_9BACT/1-109
A2I8U6_9ZZZZ/1-106
F8US08_9BACT/1-120
F4ZYG4_9BACT/1-113
G4XJD7_9BRAD/1-210
O68508_9BACT/1-109
B6D9V0_9BACT/1-123
Q3L0Z4_9BACT/1-109
E7CTW8_9BACT/1-120
E7E0I0_9BACT/1-120
G8B3K1_9BACT/1-99
B6DNN3_9BACT/1-162
B3TM81_9RHIZ/1-185
D1GHW1_9BACT/1-85
NIFH_CYAP7/2-273
G3F574_9RHIZ/1-134
B3VSN6_9BACT/1-120
A2I8Q6_9ZZZZ/1-106
Q4JHF8_9BACT/1-108
F2WCC8_9ZZZZ/1-108
H9N9X7_9RHIZ/1-226
F8UTH1_9BACT/1-119
Q1HJH0_9BACT/1-108
F8UM62_9BACT/1-117
Q3YDT8_9BACT/1-113
Q3LGQ7_9BACT/1-131
D3RPF8_ALLVD/34-299
D3X3H4_9BACT/1-120
H2DRI5_9BACT/1-113
Q9R2L3_9ZZZZ/1-128
C1KA69_9BACT/1-204
Q000M6_9BACT/1-106
F2WCV2_9ZZZZ/1-108
H9CHB2_9BURK/1-164
B8XLD3_9BACT/1-139
F6KWC4_9ZZZZ/1-107
F8USK4_9BACT/1-120
Q9F1A4_9BACT/1-108
E1AHC0_9BACT/1-139
D0U9P0_9BACT/1-106
Q3YF05_9BACT/1-109
Q30AW1_9BACT/1-108
E8Z5L8_9CYAN/1-109
A0MMM9_9BACT/1-106
Q3LGF3_9BACT/1-131
Q6XH88_9BACT/1-109
A5H1H6_9DELT/1-150
E1UZA0_9BACT/1-108
Q0PTW3_9BACT/1-120
Q5D3P9_9BACT/1-117
A8DCC6_9BACT/1-109
B3F7S3_9BACT/1-108
E3UET1_9BACT/1-109
Q8KIE8_9ZZZZ/1-128
A4PDE3_9BACT/1-143
C3VUW2_9NOST/1-98
F1CAJ9_9ZZZZ/1-130
Q3LGM4_9BACT/1-128
Q50L23_9BACT/1-86
E9NBB8_9BACT/1-108
Q56494_9BACT/1-141
A2I8W6_9ZZZZ/1-107
G4W999_9BACT/1-108
Q2PHB3_9RHIZ/1-139
Q4JKH1_9BACT/1-120
E9K7A6_9BACT/1-96
A8R5V8_9BACT/1-106
B6DAD6_9BACT/1-108
B4XL37_9BACT/1-109
D0UA36_9BACT/1-105
B6DAS1_9BACT/1-108
Q1HJB1_9BACT/1-109
A9CRF0_9BRAD/1-136
B4XL52_9BACT/1-108
G4XN30_9BRAD/1-241
B8XL57_9BACT/1-138
A5Y533_9BACT/1-107
D3X0R8_9BACT/1-121
Q19LY5_9BACT/1-119
Q4JKA9_9BACT/1-120
B8R5D9_9ACTO/1-181
C9E9K9_9BACT/1-109
Q1HJN8_9BACT/1-109
Q19PU1_9BACT/1-89
D2KAV9_9BACT/1-108
C5IBQ3_9BACT/1-122
Q3LGI2_9BACT/1-131
A4PDD9_9BACT/1-142
A2I8W1_9ZZZZ/1-107
G3CQ91_9BACT/1-113
Q93DL4_9BACT/1-138
Q846I3_9BACT/1-107
F4ZXS4_9BACT/1-112
D0U9J0_9BACT/1-105
Q4PS03_9BACT/1-129
Q1A3W3_9BACT/1-109
A8DC88_9BACT/1-109
F2WBT5_9ZZZZ/1-114
D0ES57_9RHIZ/1-179
D3X3D6_9BACT/1-120
G8J3Y4_9CONI/1-271
E9K7L2_9RHIZ/2-91
A4PDG9_9BACT/1-142
A6N2T5_9BACT/1-82
Q9L851_9BACT/1-139
C8CG50_9CYAN/1-155
A9Y1F1_9BACT/1-118
Q93PU2_9CYAN/1-108
B8XL62_9BACT/1-138
Q5IAV3_9BACT/1-109
Q4JKG3_9BACT/1-121
BCHL_RHOP2/46-311
F2WCB6_9ZZZZ/1-108
Q1HJI5_9BACT/1-110
B5YH18_THEYD/2-274
B3E760_GEOLS/2-274
D6BNR4_9BACT/1-109
A0A9N1_9CLOT/1-127
A7KTQ2_MASLA/1-249
C3VUW1_9NOST/1-98
A8DC96_9BACT/1-109
B0FK53_9BACT/1-120
G9L6N8_9BRAD/1-238
D2KZT6_9PROT/1-190
D2KMT1_9ZZZZ/1-130
Q93DK6_9BACT/1-138
Q4F9C6_9BACT/1-121
A8CSL7_9BRAD/1-236
A7YIA6_9BACT/1-108
D3X0V4_9BACT/1-121
C0IYP3_9BACT/1-122
Q5S297_9BACT/1-119
E8Z5S4_9CYAN/1-109
A6N2S0_9BACT/1-93
B0FK19_9BACT/1-120
D3X138_9BACT/1-120
F1C9E9_9ZZZZ/1-130
Q1HID6_9ZZZZ/1-108
B5TJD0_9ZZZZ/1-120
F8US20_9BACT/1-121
B6D9U5_9BACT/1-124
B8R536_9ACTO/1-181
H9C5J8_9BACT/1-81
D8WRT6_9BACT/1-99
C8AVC8_9ACTO/1-84
E1AG39_9BACT/1-139
E9K7I3_9BACT/1-95
B6V5G1_9ZZZZ/1-121
Q8L0U6_9BRAD/1-154
Q6BA15_9PROT/1-130
Q5D4D3_9BACT/1-118
Q4F9G0_9BACT/1-121
Q5QKV6_9BACT/1-108
C9E2R8_9ZZZZ/1-130
G4XJ90_9BRAD/1-210
F4ZY84_9BACT/1-112
F1JXN6_9BACT/1-105
A1Y1Q5_9BACT/1-108
Q84DE3_9BACT/1-108
B3F7T1_9BACT/1-109
E9K7D1_9BACT/1-92
A7YHS7_9BACT/1-109
F4ZX32_9BACT/1-111
Q3YEP7_9BACT/1-108
Q1WBV1_9RHIZ/1-112
F4ZXC7_9BACT/1-111
Q5Q0U7_9BACT/1-109
C7LPA9_DESBD/2-274
Q6SFG1_9BACT/40-304
H7EL07_9SPIO/2-252
A9YWJ6_9BACT/1-123
Q9X2Q3_9GAMM/1-109
F4ZY21_9BACT/1-110
Q5PYC7_9BACT/1-119
C0IZ03_9BACT/1-122
D3X2U6_9BACT/1-120
E9NBS5_9BACT/1-109
BCHL_CHLL2/3-274
G8B3X7_9BACT/1-99
Q30AS1_9BACT/1-106
C0IYH2_9BACT/1-119
E1AGL0_9BACT/1-139
Q5IAW6_9BACT/1-109
A0A9N5_9CLOT/1-127
A2I8K3_9ZZZZ/1-107
E0Z1G1_9BACT/1-138
Q0ZNI9_9DELT/1-114
F1CAS3_9ZZZZ/1-133
B8XLA9_9BACT/1-138
A8UH50_9RHIZ/1-246
Q1HIH3_9ZZZZ/1-108
F1CAV2_9ZZZZ/1-128
E9NBL5_9BACT/1-108
Q53B38_9BACT/1-149
F8USS1_9BACT/1-121
F1CGY1_9PROT/1-127
Q9L860_9BACT/1-139
Q19WE6_9BACT/1-100
E0WKZ1_PSEST/1-120
H6W0W6_9CYAN/1-119
D0UAL2_9BACT/1-105
B8XL74_9BACT/1-139
Q3LGE1_9BACT/1-131
A0MM63_9CONI/1-214
G8B3V8_9BACT/1-99
B6D9M2_9BACT/1-121
C6HVB0_9BACT/2-274
Q3YEW1_9BACT/1-109
F2WCJ8_9ZZZZ/1-115
F1CB48_9ZZZZ/1-130
A2I8I0_9ZZZZ/1-107
F8SPQ0_9BACT/1-109
Q4F9B1_9BACT/1-121
F1CAE7_9ZZZZ/1-131
A5JFC0_9BACT/1-110
Q5D406_9BACT/1-117
C9E6J1_9BACT/1-123
Q20B48_9CYAN/1-108
Q6YK46_9BACT/1-109
H9CH76_9BURK/1-157
F1BLR9_9BACT/1-86
E8Z5M7_9CYAN/1-109
Q20B11_9CYAN/1-109
CHLL_CYAPA/1-271
Q687D1_9NOST/1-99
Q19VX3_9BACT/1-127
F1C991_9ZZZZ/1-130
A3QRX0_STEMA/1-101
H1UAH7_9BACT/2-274
E1AH48_9BACT/1-139
F1CAQ7_9ZZZZ/1-138
Q6KBI4_9BACT/1-118
E1AG89_9BACT/1-139
A9YWI1_9BACT/1-124
Q7WUN9_9DELT/1-109
Q6KBI9_9BACT/1-119
F1CAI7_9ZZZZ/1-130
Q4JKM5_9BACT/1-120
Q6BA30_9RHOB/1-129
E9L4D5_9BACT/1-112
Q1HIC6_9ZZZZ/1-110
A8VIZ2_BRAEL/1-261
Q19M74_9BACT/1-120
A7YHU2_9BACT/1-109
D1LYH6_9RHIZ/1-218
O66326_9BACT/1-141
A9X4U5_9RHIZ/1-185
F8USE9_9BACT/1-120
A2I8W8_9ZZZZ/1-106
A9Y1A2_9BACT/1-117
C3VUW3_9NOST/1-98
A5JV72_9BACT/1-70
F2WCM4_9ZZZZ/1-108
Q5IAT4_9BACT/1-109
A2I8I1_9ZZZZ/1-107
A9Y1N4_9BACT/1-122
F1CBE0_9ZZZZ/1-138
G3F582_9RHIZ/1-134
B6DAK8_9BACT/1-108
Q1A7S0_9BACT/1-108
F4ZX46_9BACT/1-112
Q5U7A1_AZOLI/7-160
Q6KBQ2_9BACT/1-119
Q39XX0_GEOMG/2-274
Q9F1C4_9BACT/1-108
E8Z5M6_9CYAN/1-109
A3FFV4_9BURK/1-157
C6C9W5_DICDC/3-275
D3Y4U5_9BRAD/1-236
A0MMP3_9BACT/1-106
E9NCH1_9BACT/1-109
A2TJ46_9BACT/1-109
Q4JKF0_9BACT/1-120
B3V0H1_9RHIZ/1-242
E9NBA4_9BACT/1-109
H6U3P2_9RHIZ/1-137
F1CBE4_9ZZZZ/1-127
Q7X1F8_9BACT/1-247
D1GHY3_9BACT/1-83
Q6ULF8_KLEVA/1-112
Q5S2A1_9BACT/1-119
H1U6B1_9BACT/2-274
B0FJZ4_9BACT/1-120
F1CAZ7_9ZZZZ/1-134
G8B441_9BACT/1-99
D0UA74_9BACT/1-105
D5MQK6_9BACT/1-83
O66300_9BACT/1-141
F2WCU6_9ZZZZ/1-108
Q6XH67_9BACT/1-109
G8B3X2_9BACT/1-100
F2WBE2_9ZZZZ/1-114
Q1HJP0_9BACT/1-110
G0LXM2_RHILE/1-87
E0YNR5_9BURK/1-157
Q0PIZ4_9BACT/1-108
Q531E0_9BACT/1-118
Q5QKD2_9BACT/1-108
H9C5L5_9BACT/1-81
F1C9N3_9ZZZZ/1-128
F8UM82_9BACT/1-120
D0R8E6_9BURK/1-190
E3UEX2_9BACT/1-109
G1CQV5_9CYAN/1-104
C1JAI5_9ACTO/1-174
Q19WI5_9BACT/1-100
Q19WG3_9BACT/1-100
A0SR05_9CYAN/1-100
A9YWI9_9BACT/1-124
Q50L24_9BACT/1-86
D2XUZ7_9PROT/1-123
B6DB53_9BACT/1-108
Q5IAX7_9ARCH/1-109
D0UAW8_9BACT/1-106
A7YH15_9BACT/1-109
F1CA57_9ZZZZ/1-133
E9NC79_9BACT/1-109
A5PHX0_9BACT/1-107
A2I8D8_9ZZZZ/1-105
D3X263_9BACT/1-119
D3H5N2_9BACT/1-109
C0GKD8_9FIRM/2-272
BCHL_CHLP8/3-275
A5JTB9_9ZZZZ/1-120
B5KN57_9BACT/1-149
B6D9N9_9BACT/1-124
F2WBV0_9ZZZZ/1-114
Q6KBE6_9BACT/1-119
D1Y4U6_9BACT/2-250
E4T468_PALPW/2-274
E7E102_9BACT/1-120
Q30AC7_9BACT/1-108
Q4PS34_9BACT/1-128
D1GHY8_9BACT/1-83
Q1HJQ4_9BACT/1-109
D0UA37_9BACT/1-106
G4XJF0_9BRAD/1-210
D6BNF1_9BACT/1-109
F1C990_9ZZZZ/1-130
Q3YDI5_9BACT/1-105
B3V848_9ARCH/1-129
H2CP11_9ACTO/1-78
D0QZ33_9ACTO/1-195
B9LIE8_CHLSY/15-289
Q30AG8_9BACT/1-108
Q0PUR7_9BACT/1-120
O68516_9BACT/1-110
G8J125_9CONI/1-271
B6RSV1_9NOST/1-108
C6ZK44_9BACT/1-120
Q30B39_9BACT/1-107
I0E0I0_9RHIZ/1-245
B0FK31_9BACT/1-120
F1CBM1_9ZZZZ/1-137
F1CBB5_9ZZZZ/1-129
D3H5S7_9BACT/1-109
F8SUG2_CUPNE/1-126
A5JT69_9ZZZZ/1-120
D7RGU4_9BRAD/1-238
E1AGD3_9BACT/1-139
E8Z5S3_9CYAN/1-109
Q8VUC0_BRASO/39-306
B2J6Y6_NOSP7/7-278
D5I3S4_9ACTO/1-90
H2DRH7_9BACT/1-112
A7YI22_9BACT/1-110
F8UM70_9BACT/1-119
B0FK44_9BACT/1-120
Q3LGF8_9BACT/1-129
Q8RJ68_9BACT/1-139
B6DBB2_9BACT/1-109
Q8RKS4_9BACT/1-139
Q0PIM0_9BACT/1-108
F8R0T5_9BACT/1-96
E6Y7D1_9BACT/1-119
E0Z1D4_9BACT/1-139
E1UZ20_9BACT/1-111
C1JAJ2_9ACTO/1-174
D6BNF3_9BACT/1-109
F4ZYE7_9BACT/1-112
Q1HJL5_9BACT/1-110
Q27V40_9BACL/1-87
B6ZLV3_9BACT/1-112
B6DAV5_9BACT/1-108
F2WC59_9ZZZZ/1-114
C0KIY0_9BACT/1-135
Q58M06_9BACT/1-130
B6V5G6_9ZZZZ/1-121
B4XLG5_9BACT/1-109
A4PDS3_9BACT/1-113
C0KIW4_9BACT/1-135
F8URH3_9BACT/1-119
Q6JGY9_9CYAN/1-108
B0UCM9_METS4/37-304
Q4JKG9_9BACT/1-120
F2WC75_9ZZZZ/1-115
D0U922_9BACT/1-105
Q1HJI4_9BACT/1-109
F8SPN4_9BACT/1-109
Q3YEV4_9BACT/1-109
H6SJG1_RHOPH/33-300
F4ZXU9_9BACT/1-110
D3Y4V1_9BRAD/1-239
C1JAM5_9ACTO/1-174
F1CAF9_9ZZZZ/1-133
G8B421_9BACT/1-68
Q1A441_9BACT/1-109
F4ZYC7_9BACT/1-113
D0UA64_9BACT/1-105
Q83TP9_9BACT/1-109
D0U8Q3_9BACT/1-106
Q0PUJ8_9BACT/1-119
F1BLF1_9BACT/1-84
G9CBQ8_9BACT/1-49
G8B433_9BACT/1-99
F1CA76_9ZZZZ/1-133
D7RGU3_9BRAD/1-238
E9K790_9BACT/1-88
E1AGS3_9BACT/1-138
E8LFI0_9FIRM/2-268
H8ZY97_9BACT/1-109
C6K4U0_AZOBR/1-120
E8Z5S2_9CYAN/1-109
B2CQS4_9BACT/1-150
F4ZXU4_9BACT/1-112
E1AH87_9BACT/1-139
C7DP87_9RHIZ/1-254
F1CAM1_9ZZZZ/1-130
F1JUJ4_9ACTO/1-198
B6DB81_9BACT/1-111
Q19LP1_9BACT/1-118
D0UAK0_9BACT/1-105
Q19VT0_9BACT/1-110
C9WM05_MESPL/1-248
F1CAB5_9ZZZZ/1-130
B6DNL0_9BACT/1-162
B6DMQ7_9BACT/1-162
Q7WUR6_9BACT/1-109
A2T1G4_9BACT/1-109
F2X1M8_9RHIZ/1-163
C9DSH3_9ZZZZ/1-107
Q20BC6_9CYAN/1-108
Q4JKJ2_9BACT/1-121
Q53VK4_9BACT/1-85
Q5DUZ3_9BACT/1-121
F1BM93_9BACT/1-84
G3K5Y6_9BACT/1-120
Q93U03_9BACT/1-108
B0L7S4_9CYAN/1-108
D0UA63_9BACT/1-105
O87429_9BACT/1-108
F5AX25_9GAMM/1-109
D3WZL7_9BACT/1-121
Q2XUD9_9CYAN/1-107
D0R8P8_9BURK/1-190
G3F583_9RHIZ/1-134
F2WCB2_9ZZZZ/1-114
F0UWW2_PINLA/1-271
Q589H7_9BACT/1-130
B3GEQ8_9BACT/1-126
F4ZXN0_9BACT/1-112
E7E0U5_9BACT/1-120
B0L7L7_9CYAN/1-108
Q5IAW2_9BACT/1-109
D3WZS7_9BACT/1-121
D3WZS1_9BACT/1-120
C9E9L3_9BACT/1-109
E7CU08_9BACT/1-131
E0X7A3_9NOST/1-99
Q5QKF4_9BACT/1-109
H6U3P7_9RHIZ/1-137
E9K7G0_9BACT/1-92
E9K786_9BACT/1-88
F4ZXB3_9BACT/1-112
F8URR9_9BACT/1-120
O87290_9BACT/1-109
Q1HJL0_9BACT/1-110
C3VYJ3_PINST/1-271
Q6YK48_9BACT/1-109
G3CQ94_9BACT/1-114
C9E9K3_9BACT/1-109
B0FK72_9BACT/1-120
A7KTN2_MASLA/1-249
D0U999_9BACT/1-105
H2CP52_9ACTO/1-111
A4PD21_9BACT/1-141
G8IT98_9CONI/1-271
D0U8R2_9BACT/1-104
D0U9E7_9BACT/1-106
Q6KBJ1_9BACT/1-118
B6DNN1_9BACT/1-162
F1CA18_9ZZZZ/1-128
A9QVE3_9RHIZ/1-241
F1C9K0_9ZZZZ/1-138
F2WC03_9ZZZZ/1-114
E5KL90_9BACT/1-108
B6DA32_9BACT/1-124
C0LA24_9PSED/1-120
Q20BA8_9CYAN/1-109
E3UDQ6_9BACT/1-116
Q0PU06_9BACT/1-120
E0Z1F2_9BACT/1-138
A4PDL0_9BACT/1-143
D3X0N6_9BACT/1-119
A5JTD8_9ZZZZ/1-121
D0UAC3_9BACT/1-105
Q5IAU4_9BACT/1-109
A2TJ42_9BACT/1-121
H5XZ32_9FIRM/2-274
H9CHB4_9BURK/1-164
F1CB09_9ZZZZ/1-140
D0U7V1_9BACT/1-120
A9Y1K7_9BACT/1-122
B3GEU4_9BACT/1-126
G0LXA3_RHIML/2-108
G4XLZ1_9ZZZZ/1-106
C8AUY2_9ACTO/1-84
E0Z1G9_9BACT/1-139
C9E2X6_9ZZZZ/1-141
B6DBE8_9BACT/1-108
Q19M59_9BACT/1-121
Q8KKN5_9BACT/1-111
D7GNQ1_9BACT/1-107
G7ZTX2_BRAJP/1-124
D0U8Q8_9BACT/1-106
D5MQH5_9BACT/1-84
Q1HI78_9ZZZZ/1-109
B4YSM9_9RHIZ/1-104
Q5IJ66_9ACTO/1-105
Q6KBC5_9BACT/1-120
Q846I4_9BACT/1-107
B5TJD1_9ZZZZ/1-120
E9M291_9RHIZ/1-235
B6D9W2_9BACT/1-123
C7AA26_9BRAD/1-196
B6DBA6_9BACT/1-108
G8B3G0_9BACT/1-85
F2WBU2_9ZZZZ/1-114
Q5D453_9BACT/1-117
A1YTC7_9BACT/1-130
E1AG81_9BACT/1-138
F4ZR18_9BRAD/1-226
Q0PJ19_9BACT/1-108
A7YH80_9BACT/1-102
A5HEK7_9BACT/1-145
F1JUK2_9ACTO/1-180
B6V5F0_9ZZZZ/1-121
Q3YF65_9BACT/1-108
B6D9W5_9BACT/1-124
F1CBY9_9ZZZZ/1-131
G4XM72_9ZZZZ/1-106
Q0PU43_9BACT/1-119
D1GHU7_9CYAN/1-82
F1CA02_9ZZZZ/1-129
F5AWJ9_9PROT/1-108
Q20B95_9CYAN/1-109
E6U4T6_ETHHY/3-275
F1CBP8_9ZZZZ/1-133
Q3LGT2_9BACT/1-128
D0QZ51_9ACTO/1-192
E3UF52_9BACT/1-106
D0EG51_9BACT/1-111
A9X4V1_9RHIZ/1-185
E9K7B7_9BACT/1-87
Q1HIS6_9ZZZZ/1-108
Q1HIF0_9ZZZZ/1-108
Q3YDU7_9BACT/1-112
B4XLF4_9BACT/1-108
E5KL64_9BACT/1-109
D2KAW0_9BACT/1-109
Q0VTP5_9BACT/1-97
G0LX00_9RHIZ/1-114
F1CBA5_9ZZZZ/1-131
A5Y5C6_9BACT/1-100
Q1HJL2_9BACT/1-109
F2WCM3_9ZZZZ/1-108
Q0PTU6_9BACT/1-119
B0FK60_9BACT/1-120
Q9X2P6_9ENTR/1-109
Q9K2X0_9BACT/1-139
E9SF63_RUMAL/6-277
G8J1P0_PINHA/1-271
Q687C7_9NOST/1-99
E3T2Q0_9TRAC/1-271
Q9L840_9BACT/1-139
G4XJF5_9BRAD/1-210
Q1WFX8_9BACT/1-120
B4XLC8_9BACT/1-108
D2KZT7_9PROT/1-190
C9E2R5_9ZZZZ/1-129
H9BJP0_9BACT/3-141
A6MWR9_9BACT/1-105
F0V0U2_CUPTR/1-109
D7PTB2_9BACT/1-123
G3K5W3_9BACT/1-126
F5AWT3_9GAMM/1-109
F1BM19_9BACT/1-84
F4ZY34_9BACT/1-112
F4ZY79_9BACT/1-113
H6VQP9_9BACT/1-112
E1AH05_9BACT/1-138
Q2TGD3_9BACT/1-110
H9A8M9_9ZZZZ/1-129
B2MVY7_9BACT/1-121
A6Y968_9BURK/1-268
F1CBV5_9ZZZZ/1-130
G4XJD5_9BRAD/1-210
D3XDH4_9BACT/5-277
B4SFK8_PELPB/4-264
G8B394_9BACT/1-103
Q53VL4_9BACT/1-85
D3X264_9BACT/1-120
A7YH67_9BACT/1-109
A8Y819_9BURK/1-112
A5JT79_9ZZZZ/1-123
A5A5E3_9NOST/1-109
NIFH_MAGSM/4-276
F2WD95_9ZZZZ/1-108
F8UTB3_9BACT/1-119
D3X0A1_9BACT/1-121
F2WC47_9ZZZZ/1-114
C9E9I7_9BACT/1-109
Q5S269_9BACT/1-119
Q3YEV5_9BACT/1-108
B6ZMN0_9BACT/1-112
G8EWV4_9RHIZ/1-134
D9I432_9BRAD/1-235
G1CQW6_9CYAN/1-102
H9C5R3_9BACT/1-81
F7ULV0_SYNYG/26-296
G8B374_9BACT/1-98
Q9MTA5_9CONI/1-245
H2CP61_9ACTO/1-109
A5Y5C2_9BACT/1-101
G0ZEK4_9BRAD/1-245
Q846J2_9BACT/1-109
Q1HIT5_9ZZZZ/1-108
D7PT44_9BACT/1-123
D3X045_9BACT/1-121
F1BLU9_9BACT/1-83
A3F4N8_9GAMM/1-150
F5AWC9_9GAMM/1-109
Q0PUM4_9BACT/1-120
B9V319_MASLA/1-145
D3X3C3_9BACT/1-120
D3X3L4_9BACT/1-120
B3EIN5_CHLL2/4-274
B8XL29_9BACT/1-139
E3UEX8_9BACT/1-109
G8EAF6_9RHIZ/1-122
D3X2G5_9BACT/1-119
F1CBV8_9ZZZZ/1-135
B3GEX0_9BACT/1-126
G9HZA6_9BACT/1-104
F2WC81_9ZZZZ/1-114
F4ZYR0_9BACT/1-112
F1C9P1_9ZZZZ/1-128
G8XPB5_9CHLO/1-271
F4ZYJ2_9BACT/1-113
B6DAV3_9BACT/1-108
A9Y189_9BACT/1-122
A9UDW8_9RHIZ/1-237
B2XWH3_9RHIZ/1-124
B3QIR2_RHOPT/6-273
Q3YEW9_9BACT/1-109
E1AHA5_9BACT/1-138
BCHL_PROVI/3-274
D3X184_9BACT/1-121
D9I4E4_9ZZZZ/1-107
D2KMT8_9ZZZZ/1-130
Q20AT2_9CYAN/1-108
A5PI35_9BACT/1-106
D3X362_9BACT/1-120
D6R0B5_9ACTO/1-192
E1AH17_9BACT/1-139
D3X304_9BACT/1-120
Q19M71_9BACT/1-119
B4XL99_9BACT/1-108
E7E0X3_9BACT/1-120
Q3YEM8_9BACT/1-109
A9Y174_9BACT/1-122
B6ZM84_9BACT/1-112
E5KL45_9BACT/1-108
Q6XAV7_9BACT/1-109
D0QED8_9BACT/1-121
B3VBM6_9ZZZZ/8-112
H2CNY1_9ACTO/1-197
F1BMC2_9BACT/1-86
D0UB07_9BACT/1-105
Q3YF78_9BACT/1-109
Q6XH58_9BACT/1-109
Q56480_9BACT/1-107
H9C5L9_9BACT/1-81
B8R5B7_9ACTO/1-181
E3UF80_9BACT/1-109
A8I4Z8_9BACT/1-130
Q1HIP1_9ZZZZ/1-108
Q6BA14_9PROT/1-130
Q3YEU7_9BACT/1-108
C9DSK6_9ZZZZ/1-107
B5TJG0_9ZZZZ/1-121
D3H5P8_9BACT/1-109
Q84AJ8_9BACT/1-123
Q3LGV0_9BACT/1-124
Q19LX3_9BACT/1-117
F4ZXI4_9BACT/1-112
D2KB25_9BACT/1-109
Q589L0_9BACT/1-130
B6ZLX0_9BACT/1-112
E1AFZ4_9BACT/1-139
B3VSN8_9BACT/1-120
Q30AC4_9BACT/1-108
Q3LGL9_9BACT/1-131
F1CBS4_9ZZZZ/1-138
B7ZK65_9BACT/1-109
Q1HJC9_9BACT/1-109
H2DRF2_9BACT/1-112
E3P907_9BACT/1-109
G8J4Y9_9CONI/1-271
A5Y538_9BACT/1-107
F2WBG8_9ZZZZ/1-113
A7YH52_9BACT/1-110
F2WBG1_9ZZZZ/1-114
F6JQB7_9BRAD/1-212
B1PXG4_9GAMM/1-150
E1AH85_9BACT/1-138
Q2VJ00_9BACT/1-84
G4XRE8_9CYAN/1-82
F8R0I9_9BACT/1-93
H9BG37_9BACT/1-128
I0DFM6_9ZZZZ/1-120
F2WCI2_9ZZZZ/1-115
D0UFF3_9RHIZ/1-111
F1BPU7_9BACT/1-85
C5IBR3_9BACT/1-130
G8B3T4_9BACT/1-100
G0LXB7_9RHIZ/1-113
F2WBE5_9ZZZZ/1-114
Q19PU6_9BACT/1-89
F2WCY0_9ZZZZ/1-108
Q93DJ1_9BACT/1-138
G0LXP3_9RHIZ/1-114
B6ZM06_9BACT/1-112
Q6BA19_9BACT/1-130
D3X204_9BACT/1-119
B6ITU7_RHOCS/46-313
D8WWZ3_9BACT/1-112
H9N9X4_9RHIZ/1-226
Q30B22_9BACT/1-108
D0U9V1_9BACT/1-106
B6V557_9ZZZZ/1-121
A5JTF5_9ZZZZ/1-121
C9DSH4_9ZZZZ/1-107
Q8RJH2_9BACT/1-138
B0FK40_9BACT/1-120
E9NC88_9BACT/1-109
F1CC38_9ZZZZ/1-131
D3WZK5_9BACT/1-119
D5ANJ6_RHOCB/3-275
Q19M20_9BACT/1-119
A6YLR0_9RHOO/1-112
E8Z5M3_9CYAN/1-109
E7E0V8_9BACT/1-120
A4PDL9_9BACT/1-143
B9P0T8_PROMR/30-294
Q9R2L6_9ZZZZ/1-128
B4XL81_9BACT/1-109
Q93DD9_9BACT/1-139
D3WZD5_9BACT/1-120
Q3LGR0_9BACT/1-131
Q9X3A1_9DELT/1-107
F1CAZ3_9ZZZZ/1-130
Q3YDL0_9BACT/1-111
Q20B60_9CYAN/1-108
Q6XH63_9BACT/1-109
Q19M16_9BACT/1-120
Q9X2Q4_9GAMM/1-109
B8FK02_DESAA/1-269
NIFH_FRASE/2-273
G4XR69_9CYAN/1-82
Q72WS4_DESVH/2-275
C9E9L0_9BACT/1-109
B6DAG0_9BACT/1-108
Q6QT62_9BACT/1-85
Q20AT5_9CYAN/1-108
B6CJD5_9ZZZZ/1-119
A7U455_PAEPO/4-104
F2WD56_9ZZZZ/1-108
E7E0P2_9BACT/1-121
Q9X3A3_9DELT/1-108
A2I8N7_9ZZZZ/1-106
B8XLE1_9BACT/1-106
E0SI19_DICD3/4-276
Q7WUT2_9BACT/1-109
C0IZ74_9BACT/1-122
F8URW7_9BACT/1-119
C7AA01_9BRAD/1-196
Q0PUJ0_9BACT/1-120
Q1A7S3_9BACT/1-108
D3X2F3_9BACT/1-120
H1ZSS3_9BACT/1-141
E9NCL4_9BACT/1-108
E9NBT8_9BACT/1-109
Q933G5_9BACT/1-139
Q4F9A7_9BACT/1-121
O66305_9BACT/1-156
Q6M0X1_METMP/23-306
O66351_9BACT/1-141
G8EAG5_9RHOB/1-118
A4PDA9_9BACT/1-143
Q1HIS8_9ZZZZ/1-108
E9K7G9_9BACT/1-94
Q3LGF4_9BACT/1-131
Q28W16_JANSC/35-301
H1G605_9GAMM/1-218
Q84AH8_9BACT/1-124
G4XM33_9ZZZZ/1-106
Q589M2_9BACT/1-131
G0ZEK1_9BRAD/1-244
Q84AI9_9BACT/1-122
Q5MQ37_9CYAN/1-108
D3X374_9BACT/1-120
F1BLF5_9BACT/1-86
D6NU80_9BACT/1-120
B0F840_9CRYP/1-105
O66347_9BACT/1-140
C7AA06_9BRAD/1-196
E9NB20_9BACT/1-109
Q93DG0_9BACT/1-138
B1A382_RHIFR/1-242
Q19VU8_9BACT/1-114
C9DSK8_9ZZZZ/1-107
A1YZL8_BRAJP/1-200
B6DN35_9BACT/1-162
Q4PS30_9BACT/1-128
Q5D3Q2_9BACT/1-118
A7YH62_9BACT/1-110
B6CJB7_9ZZZZ/1-115
F1BMM9_9BACT/1-84
Q7WUS7_9BACT/1-109
A4Z936_9BACT/1-116
O87286_9BACT/1-109
F8UT43_9BACT/1-121
Q2VJ02_9BACT/1-84
D4NY86_9ZZZZ/1-128
G4XJ85_9BRAD/1-210
G8J015_9CONI/1-271
Q19VT5_9BACT/1-139
Q19M03_9BACT/1-118
Q3YFA7_9BACT/1-108
D5I161_9ZZZZ/1-265
Q8KKL0_9BACT/1-110
Q8PZH9_METMA/5-265
Q4JHF4_9BACT/1-108
D7PT99_9BACT/1-124
Q844Y4_9BACT/1-109
Q5QKV7_9BACT/1-109
F8USA2_9BACT/1-121
C5IG65_9BACT/1-92
Q6XH32_9BACT/1-109
Q0PUA9_9BACT/1-120
D3JYV0_9BACT/1-115
A0A9M3_9CLOT/1-127
G4W9B8_9BACT/1-108
Q5QKC9_9BACT/1-109
A4PCZ7_9BACT/1-141
B6ZMJ0_9BACT/1-112
Q0PU63_9BACT/1-119
A8IEQ7_9CYAN/1-108
F8UTF2_9BACT/1-119
F1CC15_9ZZZZ/1-132
D1LZM1_9BACT/1-155
Q0QK99_9SYNE/30-295
A8DCC2_9BACT/1-109
D3H5N9_9BACT/1-109
F1CAF8_9ZZZZ/1-128
G1CQV8_9CYAN/1-101
Q3YEP3_9BACT/1-109
Q1HIA7_9ZZZZ/1-108
O66292_9BACT/1-141
F2WCV0_9ZZZZ/1-108
C0JST3_9BACT/1-125
Q93G65_XANAU/1-134
C0IZ44_9BACT/1-122
Q6XH56_9BACT/1-109
Q20B35_9CYAN/1-109
E1AG88_9BACT/1-139
D0R8G9_9BURK/1-190
G0LXF9_9RHIZ/1-114
C8AV05_9ACTO/1-84
A8R5W0_9BACT/1-105
B4XKZ1_9BACT/1-108
A4GUT6_9BACT/1-112
Q5NTE0_9FIRM/1-242
C7EU34_BRAJP/1-153
D3X2N1_9BACT/1-120
B6D9N0_9BACT/1-124
Q5D4G5_9BACT/1-117
A0SR04_9CYAN/1-100
F1C9N4_9ZZZZ/1-128
D6BNH7_9BACT/1-107
A4PCY5_9BACT/1-141
B3EPK4_CHLPB/5-276
E9L4C3_9BACT/1-112
Q9X2R3_9GAMM/1-109
E9NBG6_9BACT/1-108
F1CAY8_9ZZZZ/1-137
D0EG52_9BACT/1-111
B0FK03_9BACT/1-120
C1KA55_9BACT/1-204
F1C9V8_9ZZZZ/1-131
D0U995_9BACT/1-106
Q4F9G8_9BACT/1-117
Q1HIB6_9ZZZZ/1-110
Q6XH48_9BACT/1-108
B4XKI8_9BACT/1-109
Q32ZN1_9BURK/1-218
D2KB38_9BACT/1-108
F1C9G0_9ZZZZ/1-138
E9M288_9RHIZ/1-242
G8B449_9BACT/1-99
E9NCL5_9BACT/1-109
Q07S05_RHOP5/34-300
O70084_9BACT/1-141
G9I891_9BACT/1-119
Q6JGZ6_9BACT/1-109
Q1WFY6_9BACT/1-120
D2JVK0_9BACT/1-110
F1BLF9_9BACT/1-83
E1AH23_9BACT/1-138
B8FQG9_DESHD/2-251
Q24Q92_DESHY/6-274
D3X1V3_9BACT/1-120
A4GUS1_9BACT/1-112
Q846G1_9BACT/1-109
F1CAC1_9ZZZZ/1-138
E0Z1F4_9BACT/1-139
B9W030_RHIML/3-185
D3X0X3_9BACT/1-119
A4PDK7_9BACT/1-141
A5HEK9_9BACT/1-162
G4XM74_9ZZZZ/1-106
O87409_9BACT/1-109
G3CLN9_9BURK/1-267
O87433_9BACT/1-108
Q0PJ17_9BACT/1-108
Q9KJ35_9BACT/1-108
B8XKY9_9BACT/1-139
Q3LGV6_9BACT/1-131
G8EAE8_9MICC/1-123
D3H5M4_9BACT/1-109
C5IBP7_9BACT/1-128
Q27V46_9ENTR/1-109
Q0PU31_9BACT/1-118
Q30AI7_9BACT/1-108
F2WCA7_9ZZZZ/1-114
C1KA56_9BACT/1-204
A2I8K7_9ZZZZ/1-107
Q19VY9_9BACT/1-139
F5AWQ1_9GAMM/1-109
Q93DI0_9BACT/1-138
E3P927_9BACT/1-108
D3X241_9BACT/1-120
E8Z5M2_9CYAN/1-109
D3H5M7_9BACT/1-109
Q6KBF6_9BACT/1-120
D0U9X7_9BACT/1-105
B6RSP5_9BACT/1-109
Q4F9H6_9BACT/1-121
F1CC56_9ZZZZ/1-131
Q4JKE7_9BACT/1-120
G8B445_9BACT/1-99
Q5IAT2_9BACT/1-108
A1YTD6_9BACT/1-130
C7DP51_9RHIZ/1-255
Q19VS8_9BACT/1-55
C9WM08_9RHIZ/2-237
C3U634_9BACT/1-117
C9E6K2_9BACT/1-119
A4PC92_9CHRO/1-119
C0L9N0_9BACT/1-120
D0R8P5_9BURK/1-189
D6BNQ3_9BACT/1-109
F1BM75_9BACT/1-83
G8B3M5_9BACT/1-99
C0JSS8_9BACT/1-129
F4ZR14_9BRAD/1-226
F5B9H0_9ZZZZ/1-107
C9E9I4_9BACT/1-109
Q57528_9BACT/1-141
D1LZL9_9BACT/1-156
F4ZX51_9BACT/1-112
Q6TC13_9BACT/1-72
O66343_9BACT/1-143
A9LLN0_9BACT/1-117
G8B389_9BACT/1-108
D3X0X9_9BACT/1-120
Q30B06_9BACT/1-108
F8US47_9BACT/1-121
F1CBK9_9ZZZZ/1-131
F5AXC9_9PROT/1-108
A4PC96_9CHRO/1-119
F1BLJ7_9BACT/1-86
Q0PTU8_9BACT/1-119
Q93C24_9BACT/1-139
A5JPK9_9VIBR/1-116
E1AH79_9BACT/1-139
Q6KBE4_9BACT/1-120
Q5D3R2_9BACT/1-118
Q3YDL9_9BACT/1-111
Q589J7_9BACT/1-131
A2I8X3_9ZZZZ/1-102
D5Q537_CLODI/2-249
E1AHG5_9BACT/1-139
Q4JKI5_9BACT/1-121
F1CB55_9ZZZZ/1-130
Q6Y1F9_9BACT/1-114
H6SMS5_RHOPH/17-289
G0LXC0_9RHIZ/1-114
B3VQK3_9BACT/1-107
F8UM61_9BACT/1-112
A5Y530_9BACT/1-107
E7E0P0_9BACT/1-120
P95572_9CYAN/1-108
Q5QKE2_9BACT/1-108
G9CBN7_9BACT/1-56
F2WD57_9ZZZZ/1-108
A2I8P9_9ZZZZ/1-106
A5JTC3_9ZZZZ/1-121
C1JAP5_9ACTO/1-174
Q3LGE7_9BACT/1-131
F1CAK3_9ZZZZ/1-138
B2MW08_9BACT/1-120
Q8KHF2_9BACT/1-112
D1LZT3_9BACT/1-156
G5H4J0_9FIRM/2-270
B6ZM20_9BACT/1-112
D0U963_9BACT/1-105
A6Y962_9BURK/1-267
B6DBG6_9BACT/1-108
A6MWL4_9NOSO/1-97
Q9AMC7_9SPIO/1-141
E9NC57_9BACT/1-109
B8DR74_DESVM/2-275
B6ZLX7_9BACT/1-112
Q8KKL9_9BACT/1-112
Q3LGS2_9BACT/1-131
D1GHZ5_9BACT/1-83
E1AH78_9BACT/1-139
Q19VW9_9BACT/1-127
E7E0Z8_9BACT/1-121
D3H5Q5_9BACT/1-109
Q2L618_9CONI/1-271
D0EG56_9BACT/1-94
D1G4K5_9ENTR/1-130
E3UDS8_9BACT/1-116
F4ZXS3_9BACT/1-113
F1CBS6_9ZZZZ/1-138
B8R586_9ACTO/1-181
Q8KTL0_9BRAD/1-148
F8SUF9_CUPNE/1-125
B6DMN9_9BACT/1-162
F8SPT9_9BACT/1-109
C7AA25_9BRAD/1-196
Q3LGN8_9BACT/1-125
E7E0H0_9BACT/1-119
D1LZS1_9BACT/1-155
F6JQB3_9BRAD/1-212
D0UAN7_9BACT/1-105
D1JDY3_9ARCH/2-284
E7E0Y9_9BACT/1-119
A5HEK5_9BACT/1-145
F1C9H7_9ZZZZ/1-130
Q5C9I3_9BACT/1-124
H8ZY07_9BACT/1-109
D0EG72_9BACT/1-111
Q5D3R6_9BACT/1-118
Q2TGB3_9BACT/1-109
B2ZE46_9ZZZZ/1-126
Q2XUD6_9CYAN/1-107
E9K7E1_9BACT/1-94
Q846G5_9BACT/1-109
H2DL70_9RHIZ/1-226
D0R8Q1_9BURK/1-190
E3UF09_9BACT/1-109
C9E2U0_9ZZZZ/1-141
C7AA10_9BRAD/1-196
D0UA88_9BACT/1-106
E9K781_9BACT/1-94
F8SPT5_9BACT/1-109
D3X1A2_9BACT/1-120
E7E0R6_9BACT/1-119
F5AX77_9NOST/1-108
C9DSK4_9ZZZZ/1-108
A4PCY4_9BACT/1-141
D3X3H6_9BACT/1-120
D5MQH9_9BACT/1-84
B0FK36_9BACT/1-120
E5KL78_9BACT/1-109
F1BLQ2_9BACT/1-82
H9C5M8_9BACT/1-81
B4XKS1_9BACT/1-108
Q8RKQ8_9BACT/1-139
H2EZV5_9CYAN/1-106
G3F549_9RHIZ/1-134
CHLL_GLOVI/1-271
O66338_9BACT/1-142
F2WCI7_9ZZZZ/1-115
C8CG51_9CYAN/1-155
F4ZR13_9BRAD/1-226
C9DSG7_9ZZZZ/1-107
E7AY67_9BACT/1-108
D2KAU7_9BACT/1-108
E5BTB3_9FUSO/5-253
G0LX64_9RHIZ/1-245
D0EG47_9BACT/1-111
C7E2U0_9RHIZ/1-115
Q6KEW1_METCP/1-147
A1YTE0_9BACT/1-130
Q6YK61_9BACT/1-109
A9ZRS2_9ARCH/1-258
G0LX65_9RHIZ/1-244
A9Y1H0_9BACT/1-104
F1CBP7_9ZZZZ/1-129
B6DAM7_9BACT/1-108
Q83U31_9BACT/1-123
A5Y6I7_9NOSO/1-112
F1CA48_9ZZZZ/1-130
B6DBF2_9BACT/1-109
F1C9H2_9ZZZZ/1-138
A5JT46_9ZZZZ/1-120
Q58M03_9BACT/1-130
B4XL62_9BACT/1-109
D3WZH2_9BACT/1-121
E7CTZ0_9BACT/1-108
B6DAZ4_9BACT/1-108
D7PSN3_9BACT/1-124
D2TE76_9ACTO/1-122
Q53B39_9BACT/1-149
F4ZY61_9BACT/1-112
E3UDM9_9BACT/1-116
D0U8S9_9BACT/1-105
E9NB38_9BACT/1-108
B6DAI1_9BACT/1-109
Q19M18_9BACT/1-120
G8B488_9BACT/1-99
Q83YG6_RUBGE/37-301
F4ZXP0_9BACT/1-110
A0FEQ4_9BACT/1-110
Q19LQ8_9BACT/1-119
F6E4A1_SINMK/5-34
A8DCB6_9BACT/1-109
Q93DE6_9BACT/1-138
Q93PT3_CROWT/1-108
Q2TFY7_9BACT/1-109
C1JAM9_9ACTO/1-174
Q1HI77_9ZZZZ/1-109
Q19LN1_9BACT/1-118
B6DNM8_9BACT/1-163
G4XR82_9CYAN/1-82
P94795_9ACTO/1-185
Q93DL3_9BACT/1-138
B3VSQ6_9BACT/1-120
Q6GYN1_9BACT/1-152
A4PDQ2_9BACT/1-113
D3X2Y9_9BACT/1-120
F2WBG5_9ZZZZ/1-114
E9NB30_9BACT/1-109
D9J225_9BACT/1-99
F8USW2_9BACT/1-120
F1CAD2_9ZZZZ/1-133
A8UGZ7_9RHIZ/1-246
G8B462_9BACT/1-99
F1C9S3_9ZZZZ/1-133
D0QZD0_9ACTO/1-196
Q9MTB8_9CONI/1-245
B3GER1_9BACT/1-126
C9E6L9_9BACT/1-123
B2XWI4_9RHIZ/1-249
A5ENX2_BRASB/5-277
Q1HIK1_9ZZZZ/1-109
B1M386_METRJ/37-304
Q93DT7_9RHIZ/1-120
Q2TFX8_9BACT/2-109
D0U8M4_9BACT/1-105
E1UZ23_9BACT/1-111
A5Y5D0_9BACT/1-101
Q8VPI5_DESBA/1-109
E3UF63_9BACT/1-107
D3LTR4_9FIRM/2-250
B9TVR0_9RHIZ/1-176
A4PDS6_9BACT/1-113
F1C9F1_9ZZZZ/1-138
Q30AP2_9BACT/1-108
NIFH_ALCFA/4-276
B7ZGF6_9DELT/2-89
D0U9S8_9BACT/1-106
D3X015_9BACT/1-121
A5HEN4_9BACT/1-162
F2X1N1_9RHIZ/1-163
E3P8Z7_9BACT/1-109
Q19LS9_9BACT/1-120
Q6JER5_9NOST/1-108
I0DFV7_9ZZZZ/1-121
F2WBD3_9ZZZZ/1-114
H6U2L7_9RHIZ/1-174
D6R0D6_9ACTO/1-192
B8R529_9ACTO/1-181
Q19LP0_9BACT/1-119
F2WCR8_9ZZZZ/1-108
Q5D410_9BACT/1-117
D6BNK9_9BACT/1-108
F4ZX43_9BACT/1-112
Q32SP4_RHIET/1-129
Q93C03_9BACT/1-138
G4XM52_9ZZZZ/1-106
A5JT89_9ZZZZ/1-120
B6DA07_9BACT/1-124
E1V2X6_9BACT/1-51
F1C9A4_9ZZZZ/1-138
C5HIC0_9SPHN/1-120
Q589K2_9BACT/1-131
Q93C44_9BACT/1-138
Q93DJ0_9BACT/1-138
E3UF07_9BACT/1-109
B6RST8_9NOST/1-108
C1J7F5_9BRAD/1-226
Q19WE8_9BACT/1-99
F1C9E2_9ZZZZ/1-138
Q1HIC5_9ZZZZ/1-110
F1BM00_9BACT/1-84
Q2TG57_9BACT/1-109
Q3YDB1_9BACT/1-111
F1CA30_9ZZZZ/1-130
Q0VTN8_9BACT/1-87
F1CA81_9ZZZZ/1-137
F2WC49_9ZZZZ/1-113
C7A9Z9_9BRAD/1-196
B6D9Z0_9BACT/1-121
A1Y1M1_9BACT/1-109
D3X0M9_9BACT/1-120
Q6T482_9BACT/1-88
NIFH2_METBA/2-272
G4XM46_9ZZZZ/1-106
Q9F8Y7_9BACT/1-109
B4XL55_9BACT/1-108
F2WBC5_9ZZZZ/1-114
A5JTF9_9ZZZZ/1-120
F1C9E7_9ZZZZ/1-130
C7BUU2_9RHIZ/1-240
F1CBL9_9ZZZZ/1-130
Q1A418_9BACT/1-108
Q6TFJ9_9BACT/1-111
G8B3H0_9BACT/1-86
D0UAM5_9BACT/1-105
E1AGC0_9BACT/1-138
E7E0V5_9BACT/1-119
D3X2G1_9BACT/1-120
B6ZMN6_9BACT/1-112
C0L9N4_9BACT/1-121
F2WBC9_9ZZZZ/1-113
Q4PS10_9BACT/1-128
Q84A43_9GAMM/1-139
D5JZ12_9BACT/1-122
E9NBS2_9BACT/1-109
Q0PU35_9BACT/1-120
A2I8E2_9ZZZZ/1-107
G4XRD3_9CYAN/1-82
G4XM15_9ZZZZ/1-106
E1AGS9_9BACT/1-138
B8R0F9_9BACT/1-86
D4LJV8_9FIRM/2-65
E3UF25_9BACT/1-109
G9FIN2_9RHIZ/1-240
Q0PU15_9BACT/1-118
D4P3M6_9RHIZ/2-115
Q5IAY1_9BACT/1-110
Q1A430_9BACT/1-109
A4PCW7_9BACT/1-141
A5Y5E0_9CYAN/1-100
Q5IK71_9BACT/1-108
A6MWN4_9NOSO/1-101
C5IBR4_9BACT/1-128
B6DAH9_9BACT/1-109
E7E0R5_9BACT/1-121
Q8VPI2_9BACT/1-109
D3X0A3_9BACT/1-121
G4XJA7_9BRAD/1-210
Q6KBQ9_9BACT/1-119
E9K7E8_9BACT/1-97
A9Y1A3_9BACT/1-122
F1C9I6_9ZZZZ/1-130
A2I8Z0_9ZZZZ/1-106
B0L7T8_9CYAN/1-108
E2FUL6_9PROT/1-130
C3VXP8_PINRE/1-271
Q4JKJ5_9BACT/1-121
Q3YDL7_9BACT/1-110
B6DAK2_9BACT/1-108
B6DN83_9BACT/1-162
Q20GN8_9NOST/1-108
D0UAN3_9BACT/1-105
E9K7I1_9RHIZ/1-94
E7E0U7_9BACT/1-121
F2WC09_9ZZZZ/1-114
Q6QT91_9BACT/1-98
G9HZB2_9BACT/1-74
Q45RK4_9BACT/1-109
G4XR62_9BACT/1-83
G3XFA9_9CONI/1-271
D0R8G5_9BURK/1-190
Q000M4_9BACT/1-107
O66324_9BACT/1-141
Q19W92_9BACT/1-100
B8XL51_9BACT/1-138
F2WCN5_9ZZZZ/1-108
Q2L612_9CONI/1-271
Q8RJN2_9RHIZ/1-112
A5JT85_9ZZZZ/1-119
B6ZME8_9BACT/1-112
Q6B4Y2_9BACT/1-152
D2JVJ5_9BACT/1-118
Q4F9A5_9BACT/1-120
Q19M87_9BACT/1-120
F8UT57_9BACT/1-120
D3X0Z7_9BACT/1-121
E8Z5G8_9CYAN/1-109
D3X0M3_9BACT/1-121
Q8KIK2_9ZZZZ/1-128
F1CE63_BRAJP/1-226
A4CS50_SYNPV/30-295
F1C9L2_9ZZZZ/1-129
B8XL31_9BACT/1-139
E7E0J7_9BACT/1-120
Q9X4S5_PSEST/1-119
Q1HJJ5_9BACT/1-107
C8AVD0_9ACTO/1-84
E9K7E2_9RHIZ/1-93
F1C9X7_9ZZZZ/1-129
D2JVK1_9BACT/3-126
D3X3D2_9BACT/1-119
E9K746_9RHIZ/1-98
D5A0C0_SPIPL/1-271
H8ZXX5_9BACT/1-109
F4ZXD2_9BACT/1-111
A4SFJ4_PROVI/4-274
Q19M65_9BACT/1-119
D2KMV4_9ZZZZ/1-119
Q8KIE5_9ZZZZ/1-127
Q45RJ1_9BACT/1-109
E1AGB0_9BACT/1-139
F1CA00_9ZZZZ/1-130
F1BMJ3_9BACT/1-86
A2I8K8_9ZZZZ/1-106
D7PT45_9BACT/1-123
F1BLX4_9BACT/1-81
B5KN24_9BACT/1-149
Q19WP0_9BACT/1-99
H1ZSQ0_9BACT/1-143
CHLL_THEEB/1-271
Q30AY1_9BACT/1-108
BCHL_RUBGE/37-301
Q9L846_9BACT/1-139
Q5DUY7_9BACT/1-116
E9K785_9BACT/1-91
Q93DH8_9BACT/1-138
D7PSP8_9BACT/1-123
F8R0S9_9BACT/1-57
D0U8E4_9BACT/1-120
Q5IAZ1_9BACT/1-109
Q5D3X8_9BACT/1-118
Q20B99_9CYAN/1-108
Q93DU3_9GAMM/1-120
F2WD07_9ZZZZ/1-108
Q50L31_9BACT/1-84
F1C9V6_9ZZZZ/1-136
Q1HJP3_9BACT/1-110
D2KZV0_9PROT/1-189
F1C9A1_9ZZZZ/1-130
B6DAS9_9BACT/1-108
Q0PUI2_9BACT/1-119
B3F7S2_9BACT/1-108
E3UDW7_9BACT/1-114
Q4PS37_9BACT/1-128
E1AH96_9BACT/1-139
E1AGF9_9BACT/1-139
Q6KBS2_9BACT/1-119
C0IYZ8_9BACT/1-122
Q19W07_9BACT/1-129
Q8RPP6_9BACT/1-109
Q07JS4_RHOP5/3-275
B3VMM2_9RHIZ/1-247
G3K5Y4_9BACT/1-120
F1BLL7_9BACT/1-86
Q9R7F7_9BACT/1-108
E3UDR2_9BACT/1-116
B8XLD2_9BACT/1-135
D3WZY8_9BACT/1-119
B6DN70_9BACT/1-163
Q1HI62_RHOFU/1-138
F1BLQ0_9BACT/1-86
D2KMU4_9ZZZZ/1-120
Q9Z6B5_9PROT/1-109
B5KN20_9BACT/1-149
B6DB96_9BACT/1-108
A7YH46_9BACT/1-110
F6L6Z8_9NOST/200-312
G4WY21_9BURK/1-102
Q1A7R1_9BACT/1-109
G5CC31_9RHIZ/5-277
C7AA22_9BRAD/1-196
D1LZQ9_9BACT/1-155
E1AG85_9BACT/1-139
E0YNT3_9BURK/1-157
C7EU49_BRAJP/1-153
F8USL2_9BACT/1-121
E7E0Q3_9BACT/1-119
E8Z5P3_9CYAN/1-109
A6DYH4_9RHOB/37-303
Q19WN9_9BACT/1-92
D7PT76_9BACT/1-123
F2WD38_9ZZZZ/1-108
B6D9S6_9BACT/1-124
B6D9V8_9BACT/1-124
B6DMN3_9BACT/1-162
Q19WT2_9BACT/1-100
A3F728_9GAMM/1-106
B6DB80_9BACT/1-108
Q6B3Z3_9BACT/1-110
A6MWL7_9BACT/1-101
E3UEV9_9BACT/1-109
O66322_9BACT/1-143
A9ZRW0_9ARCH/1-111
Q3YF25_9BACT/1-109
Q1A3W9_9BACT/1-108
Q3YF19_9BACT/1-108
F1CB20_9ZZZZ/1-129
Q3YF54_9BACT/1-108
C5HIA2_9SPHN/1-119
D3H5J7_9BACT/1-108
B6DMT9_9BACT/1-162
B6DA22_9BACT/1-124
Q7WUR2_9BACT/1-109
D1GHY7_9BACT/1-82
E1AG74_9BACT/1-139
F2WBN7_9ZZZZ/1-114
D1GHV9_9CYAN/1-82
Q19W38_9BACT/1-139
B6DNP3_9BACT/1-162
Q3YDD6_9BACT/1-111
G8IUH8_PINRO/1-271
E1Y8D6_9DELT/1-263
D9I419_9BRAD/1-231
E9K773_9BACT/1-94
Q1HIL8_9ZZZZ/1-109
Q20B27_9CYAN/1-108
D1GHV7_9CYAN/1-83
E7E0M4_9BACT/1-120
B4XLB2_9BACT/1-108
Q19M82_9BACT/1-120
E9NBH1_9BACT/1-108
A6MWH7_9BACT/1-104
A4PDS5_9BACT/1-113
F8URN6_9BACT/1-119
A2I8Y9_9ZZZZ/1-106
Q4JKD4_9BACT/1-120
A5JTF3_9ZZZZ/1-121
F4ZXD3_9BACT/1-111
Q7WUQ8_9BACT/1-109
F2WD35_9ZZZZ/1-109
C9E2V4_9ZZZZ/1-123
B4XKW5_9BACT/1-108
CHLL_STAPU/1-271
F1CBD0_9ZZZZ/1-130
O66361_9BACT/1-141
Q7WUQ7_9BACT/1-109
Q6Y1F7_9BACT/1-103
Q8KIG5_9ZZZZ/1-128
C0ERP1_9FIRM/2-258
Q93C42_9BACT/1-139
O68505_9BACT/1-108
Q30AU8_9BACT/1-109
F2WCT5_9ZZZZ/1-108
G9I895_9BACT/1-120
Q30AF6_9BACT/1-109
C3VYX8_PINTH/1-271
Q3YEN4_9BACT/1-109
Q8KKM9_9BACT/1-112
C9E6I8_9BACT/1-123
Q5D4K5_9BACT/13-116
F1CA97_9ZZZZ/1-128
F1BMQ6_9BACT/1-84
Q4F9E1_9BACT/1-121
A9NIU5_9RHIZ/1-127
F1CAA1_9ZZZZ/1-129
B6D9P5_9BACT/1-121
A5PI23_9BACT/1-107
Q19VV9_9BACT/1-139
F8URU0_9BACT/1-120
G8B397_9BACT/1-100
Q8RQ47_9BACT/1-107
Q56517_9BACT/1-108
B8KT37_9GAMM/41-305
E1AHG0_9BACT/1-139
E9NBC6_9BACT/1-108
Q56501_9BACT/1-135
C9E9H4_9BACT/1-109
Q19VV7_9BACT/1-139
F5AWI7_9PROT/1-108
Q8RKP6_9BACT/1-139
Q5QKC6_9BACT/1-109
D6BNK3_9BACT/1-109
A7U473_PAEPO/2-109
F1CC00_9ZZZZ/1-132
F1BLK3_9BACT/1-83
Q8VPH9_9BACT/1-109
B3GEU3_9BACT/1-126
G1CQY7_9CYAN/1-119
B6CJC3_9ZZZZ/1-120
C0IZ52_9BACT/1-122
Q934B4_9BACT/1-138
D3X355_9BACT/1-119
Q6J4S7_9RHIZ/1-238
F8URX0_9BACT/1-121
A4GUT0_9BACT/1-110
F2WBK2_9ZZZZ/1-115
E7AY27_9BACT/1-121
F8SPQ9_9BACT/1-114
F1C9D8_9ZZZZ/1-137
Q5UJ57_9BACT/1-118
B6DAY3_9BACT/1-108
B4XKH0_9BACT/1-108
B3GEW2_9BACT/1-126
E0Z1G8_9BACT/1-138
Q7WUT6_9BACT/1-109
E1AH08_9BACT/1-138
B8R0G7_9BACT/1-90
F2WPB7_9BACT/1-140
B6DN25_9BACT/1-162
B4XKT3_9BACT/1-108
A5Y5D7_9BACT/1-101
Q1X7J5_9BACT/1-104
B1N183_9GAMM/1-139
D8WRV0_9BACT/1-85
Q1A3Z6_9BACT/1-109
D3WZT2_9BACT/1-120
Q1HIM4_9ZZZZ/1-108
A9Y1B5_9BACT/1-122
E9NB37_9BACT/1-109
H9A9C3_GINBI/17-287
Q8L0T7_9RHOB/1-153
F8UM80_9BACT/1-119
A9UDW4_9BRAD/1-237
B7ZGJ3_9PROT/1-89
Q19LK9_9BACT/1-119
B3V886_9BACT/1-130
Q5QKD1_9BACT/1-109
E7DRJ6_CRYLA/1-129
C0L9L1_9BACT/1-120
Q8RKQ4_9BACT/1-140
B0FJY3_9BACT/1-120
Q83US3_9BACT/1-123
C7AA31_9BRAD/1-196
B6DA35_9BACT/1-122
D8FV17_9CYAN/1-271
Q30B29_9BACT/1-107
C5I0X6_9RHIZ/1-155
Q1HJL6_9BACT/1-110
B3V861_9ZZZZ/1-137
B9E0G3_CLOK1/21-291
C9RGP0_METVM/2-272
C7DP78_9RHIZ/2-259
E9NCE8_9BACT/1-109
E1UZF2_9BACT/1-111
Q20AV4_9CYAN/1-108
NIFH_RHISN/5-277
F6L709_9NOST/1-91
Q2L609_THUPL/1-271
Q4JKN1_9BACT/1-121
Q19VP3_9BACT/1-136
Q19LY6_9BACT/1-118
E1AGP3_9BACT/1-139
D3X113_9BACT/1-120
Q2I6B9_9EURY/2-74
F4ZXH1_9BACT/1-111
E3P909_9BACT/1-109
D1G4M5_9ENTR/1-130
Q56504_9BACT/1-109
B6DAP6_9BACT/1-109
B0FK63_9BACT/1-120
Q56478_9BACT/1-108
Q19VQ2_9BACT/1-139
C1IXQ9_PINCO/1-271
Q3YES0_9BACT/1-109
F1CB72_9ZZZZ/1-130
A1YTG0_9BACT/1-130
A4PD75_9BACT/1-141
G4XJ87_9BRAD/1-210
E3UEZ2_9BACT/1-109
E3UEU4_9BACT/1-109
Q6QT69_9BACT/1-126
B6ZM07_9BACT/1-112
Q9F1A9_9BACT/1-109
Q2TG82_9BACT/1-109
D0UA20_9BACT/1-105
Q5D445_9BACT/1-117
E9NAQ3_9ZZZZ/1-120
E5KL91_9BACT/1-108
O68506_9BACT/1-110
Q83TK4_9BACT/1-123
E3UDR0_9BACT/1-116
Q3YDT9_9BACT/1-110
G9I899_9BACT/1-120
H9C5N4_9BACT/1-81
C4MXY4_9RHIZ/1-238
Q3L0Y2_9BACT/1-108
A5JFA3_9BACT/4-77
Q84AI0_9BACT/1-123
Q6ULF7_RAOTE/1-110
G8IWJ3_PINPO/1-271
Q3YEQ9_9BACT/1-108
F2X1N6_9RHIZ/1-163
E9L4C8_9BACT/1-112
D3X174_9BACT/1-121
E3UEY7_9BACT/1-109
D3X014_9BACT/1-120
C0IYJ5_9BACT/1-122
B2ZE49_9ZZZZ/1-130
D0V0X9_9BRAD/1-233
B5KN35_9BACT/1-150
B0FWQ1_9BRAD/1-228
C9E2U1_9ZZZZ/1-130
I0HUK1_RUBGE/37-301
E9NAT1_9ZZZZ/1-120
F5AX09_9PROT/1-108
E7E149_9BACT/1-121
F1CA43_9ZZZZ/1-137
Q4PP13_9BACT/1-109
Q3LGV2_9BACT/1-130
D0U9M4_9BACT/1-105
B6DNK2_9BACT/1-162
A9UDW5_9BRAD/1-243
D8WX00_9BACT/1-107
Q4FAS5_9BACT/1-120
Q5D493_9BACT/1-117
Q19W89_9BACT/1-97
A5JTJ7_9ZZZZ/1-121
C9DSJ1_9ZZZZ/1-108
F1BLK7_9BACT/1-86
D0R8N1_9BURK/1-190
B6ZLY4_9BACT/1-112
Q3YDH1_9BACT/1-111
C1JAQ1_9ACTO/1-174
B8R5E7_9ACTO/1-181
D7PT21_9BACT/1-123
B6ZMI7_9BACT/1-112
Q30AM2_9BACT/1-108
Q1HI88_9ZZZZ/1-109
Q846I5_9BACT/1-109
F8USH0_9BACT/1-121
Q9KJ30_9BACT/1-109
Q8KKP0_9BACT/1-112
C7EU53_BRAJP/1-153
Q5D3L0_9BACT/1-111
E1AGT2_9BACT/1-133
G4XJF1_9BRAD/1-210
Q6KBP3_9BACT/1-118
F6L702_9CYAN/72-173
E1AHH4_9BACT/1-139
F2WCA8_9ZZZZ/1-107
I0E0I2_9RHIZ/1-245
Q3YF80_9BACT/1-109
D0U920_9BACT/1-106
Q3LGS7_9BACT/1-131
F8UT82_9BACT/1-120
A2I8I4_9ZZZZ/1-107
F6L6Z4_9CYAN/82-203
F8SPT8_9BACT/1-109
Q3LGH6_9BACT/1-130
D0R8F9_9BURK/1-190
A8I0W2_9PROT/1-109
A6MWG3_9NOSO/1-75
O66364_9BACT/1-141
D6BNS3_9BACT/1-108
G8B402_9BACT/1-100
B6D9Z9_9BACT/1-124
E7AY48_9BACT/1-121
A1YTF6_9BACT/1-130
F1CBC5_9ZZZZ/1-137
Q19LY7_9BACT/1-119
F1JXP7_9BACT/1-105
H2DRH2_9BACT/1-113
Q58LZ9_9ZZZZ/1-130
Q93TZ7_9BACT/1-109
Q7WUS5_9BACT/1-109
H6U272_9ACTO/1-200
E1AH68_9BACT/1-138
Q0ZNI7_9DELT/1-114
F2WCP2_9ZZZZ/1-108
D2KZT8_9BRAD/1-195
B5KN39_9BACT/1-150
Q1A463_9BACT/1-109
Q84AH9_9BACT/1-124
Q93TZ6_9BACT/1-109
Q19AQ5_9NOSO/1-103
D0EG39_9BACT/1-111
E5KL92_9BACT/1-108
D3X359_9BACT/1-119
C7AA13_9BRAD/1-196
Q5D4B8_9BACT/1-118
Q1A411_9BACT/1-109
Q3YF21_9BACT/1-108
Q4F9C1_9BACT/1-121
D2KZV1_9PROT/1-188
F1BLV1_9BACT/1-83
B6DA05_9BACT/1-124
D0UFF9_9RHIZ/1-112
E0U838_CYAP2/3-273
D0EG29_9BACT/1-109
E9NB77_9BACT/1-109
Q3YDK2_9BACT/1-106
F1BLD6_9BACT/1-83
B6DNI7_9BACT/1-162
G4XM18_9ZZZZ/1-106
D3X1K4_9BACT/1-119
A9Y1S3_9BACT/1-122
Q6XJ50_9BURK/1-108
F1BMG7_9BACT/1-83
F1CAN2_9ZZZZ/1-128
C9RH87_METVM/12-284
F5AXJ9_9PROT/1-108
Q5IAT8_9BACT/1-108
Q1HIF9_9ZZZZ/1-108
F4ZXD0_9BACT/1-111
Q846G0_9BACT/1-109
Q1HJL1_9BACT/1-110
A4Z923_9BACT/1-115
B8XKX0_9BACT/1-139
F1CBY0_9ZZZZ/1-130
D0UAN6_9BACT/1-105
C6K4T7_AZOBR/1-100
Q93C45_9BACT/1-139
Q6KBI0_9BACT/1-119
E1AG21_9BACT/1-139
F8J461_9BURK/1-128
Q6KEW6_METTR/1-146
A4GR77_9BRAD/1-189
H2DRF9_9BACT/1-112
Q56548_9BACT/1-116
G8GV47_9BRAD/1-239
B6D9X7_9BACT/1-124
Q5IK73_9BACT/1-109
F6KWC3_9ZZZZ/1-107
Q3YEY4_9BACT/1-109
A7KTM8_MASLA/1-249
A1Y1S5_9BACT/1-108
Q3YF62_9BACT/1-109
CHLL_PROMS/30-294
E3UDU5_9BACT/1-119
Q1HJH3_9BACT/1-109
A5PHW9_9BACT/1-106
E1AHE6_9BACT/1-138
F2WCQ8_9ZZZZ/1-108
H9CH82_9BURK/1-157
D7GNR1_9BACT/1-106
F4ZY72_9BACT/1-113
D3X2K6_9BACT/1-120
A8DCC9_9BACT/1-109
H9BBF8_9BRAD/1-210
A4PDS4_9BACT/1-113
D2KB56_9BACT/1-108
B6ZMI9_9BACT/1-112
F2WBQ9_9ZZZZ/1-114
C3VD24_9BACT/1-205
Q3LGS1_9BACT/1-131
CHLL_CHLRE/1-293
NIFH2_ANAVT/6-277
C6G466_9BRAD/1-240
E3UF24_9BACT/1-109
Q1HJP4_9BACT/1-109
D0UA40_9BACT/1-105
E1AH77_9BACT/1-139
E5KL94_9BACT/1-108
Q5PYF9_9BACT/1-120
B4YXX8_RHIML/1-228
Q3YES2_9BACT/1-109
Q19LS7_9BACT/1-118
F5AWU8_9GAMM/1-108
F1CAC2_9ZZZZ/1-131
F4ZXM2_9BACT/1-112
Q93C36_9BACT/1-138
A5HEI7_9BACT/1-146
Q19LU4_9BACT/1-117
Q0E7K3_9RHIZ/1-60
H9C5P4_9BACT/1-81
F1CBB8_9ZZZZ/1-129
D0UA27_9BACT/1-106
A9Y1H9_9BACT/1-122
D6BNG9_9BACT/1-109
Q3YEK5_9BACT/1-108
Q6JT47_9BACT/1-105
C0IYD4_9BACT/1-122
Q0FYR8_9RHIZ/38-302
B4XL73_9BACT/1-108
F8URN3_9BACT/1-120
A4ZVF2_9GAMM/1-120
Q5D4J9_9BACT/1-114
A5JTI1_9ZZZZ/1-121
Q6TC05_9BACT/1-76
D0QEM2_9BACT/1-92
D7PSY7_9BACT/1-123
I0E0I1_9RHIZ/1-245
H9C5N1_9BACT/1-81
B8XKW8_9BACT/1-139
A9Y1B2_9BACT/1-122
A4PCW9_9BACT/1-141
B6DA31_9BACT/1-124
Q5D498_9BACT/1-117
F4ZX28_9BACT/1-112
B7ZGF2_9PROT/1-89
Q846I0_9BACT/1-107
O68509_9BACT/1-109
E7E0S4_9BACT/1-120
Q3LGQ1_9BACT/1-131
D3X0K8_9BACT/1-120
E3UF23_9BACT/1-109
G8GCH6_9BACT/1-123
C0JSQ8_9BACT/1-130
F2WC76_9ZZZZ/1-114
A7KTP6_MASLA/1-249
E9NBZ7_9BACT/1-109
B8XL67_9BACT/1-127
Q1HJG4_9BACT/1-110
B6ZM39_9BACT/1-112
G8J233_9CONI/1-271
D0U9V8_9BACT/1-106
Q589J1_9BACT/1-130
D2KB30_9BACT/1-108
Q9AM26_9BACT/1-108
G0ZEK6_9BRAD/1-233
Q1WFZ8_9BACT/1-120
Q0PUK0_9BACT/1-120
D0UA89_9BACT/1-105
A0MMR4_9BACT/1-106
Q19VR8_9BACT/1-113
O66345_9BACT/1-142
Q6XH27_9BACT/1-109
A9Y1L5_9BACT/1-87
Q9AMD2_9SPIO/1-143
D1LZS8_9BACT/1-155
E3UF18_9BACT/1-109
E7E0Y8_9BACT/1-120
Q2TGA0_9BACT/1-109
Q3L0Z2_9BACT/1-108
F1BLV3_9BACT/1-83
Q20GN5_9NOST/1-108
D7PSN9_9BACT/1-123
Q70TC5_9ACTO/1-181
B8XKX7_9BACT/1-138
A9LIP3_9ARCH/1-111
B1KWC9_CLOBM/2-249
F8UM97_9BACT/1-120
A0MMR8_9BACT/1-106
F4ZX90_9BACT/1-111
A8R5W3_9BACT/1-106
F2WBG0_9ZZZZ/1-114
D6CI99_PSEST/1-120
C0IYP2_9BACT/1-122
B0L7V0_9CYAN/1-108
F9TXF6_MARPU/21-288
A0MMQ9_9BACT/1-106
G4XMA9_9ZZZZ/1-106
F8SPM9_9BACT/1-109
Q2XUG9_9CYAN/1-106
D6BNE8_9BACT/1-109
E1AGJ9_9BACT/1-138
E9M289_9RHIZ/1-236
G3ADJ0_RHIGA/1-103
D7GNT0_9BACT/1-106
F2WPC1_9BACT/1-136
A2T1G3_9BACT/1-108
C0JSL8_9BACT/1-129
Q93DK5_9BACT/1-138
B6DN18_9BACT/1-163
Q5D4D1_9BACT/1-118
Q56508_9BACT/1-107
E1UYZ2_9BACT/1-103
Q93DF4_9BACT/1-138
D3H5J2_9BACT/1-108
E9K7I5_9RHOO/7-96
Q3YES5_9BACT/1-109
D0UB11_9BACT/1-105
A6MWS5_9BACT/1-68
B4YXY1_9RHIZ/1-230
E3UF88_9BACT/1-108
F4ZXH2_9BACT/1-112
O65951_9RHIZ/1-185
Q6KEX0_METPL/1-145
D3X2X6_9BACT/1-119
F4ZYC0_9BACT/1-112
G3K5V3_9BACT/1-127
D3WZY0_9BACT/1-120
Q1HIF5_9ZZZZ/1-108
C6G472_9BRAD/1-235
E9M286_9RHIZ/1-242
Q58M00_9ZZZZ/1-130
F2WPF3_9BACT/1-141
E9NAS7_9ZZZZ/1-121
Q6TBY8_9BACT/1-79
Q19M69_9BACT/1-119
Q9S323_9BACL/2-123
Q844X5_9BACT/1-108
A2T1G0_9BACT/1-108
A3PKZ4_RHOS1/36-303
Q19LL1_9BACT/1-119
Q6KBI8_9BACT/1-119
Q57299_9BACT/1-115
D0VP50_9BACT/1-112
G8GCF4_9BACT/1-123
F2WBF9_9ZZZZ/1-114
E9K7F8_9RHIZ/1-96
D0U9K3_9BACT/1-105
Q9F196_9BACT/1-108
B3GEQ6_9BACT/1-126
D3X1I5_9BACT/1-120
D2KAV7_9BACT/1-109
Q9F1B7_9BACT/1-108
G8B486_9BACT/1-99
Q0PUS8_9BACT/1-119
A3F4N6_ECTHL/1-150
D0U9D0_9BACT/1-106
Q56484_9BACT/1-135
G8B379_9BACT/1-87
A4PDM8_9BACT/1-113
E7E0J3_9BACT/1-120
D3X0S8_9BACT/1-121
E0YNT1_9BURK/1-157
G8B3B6_9BACT/1-107
E1AG10_9BACT/1-116
A8VJ05_BRAJP/1-249
D1LYH5_RHIRD/1-218
A5JV74_9BACT/1-99
A2I8I5_9ZZZZ/1-107
D0EVT8_9CHLO/1-271
C5IBP9_9BACT/1-128
C7EU42_BRAJP/1-151
A8IEJ3_9CYAN/1-108
A4Z917_9BACT/1-116
F1CBN9_9ZZZZ/1-131
F8USK6_9BACT/1-120
Q19VU4_9BACT/1-120
E9NAU8_9ZZZZ/1-120
Q9Z6B4_9PROT/1-109
F4ZXB7_9BACT/1-112
B6DMQ9_9BACT/1-162
D0R8K7_9BURK/1-190
A2I8S8_9ZZZZ/1-107
Q5VCB1_9BACT/1-108
Q3LGJ3_9BACT/1-130
F8SPN0_9BACT/1-109
Q6J4S9_9RHIZ/1-236
E7E0D8_9BACT/1-121
F2WPC6_9BACT/1-118
Q4F9H5_9BACT/1-121
Q3YDL1_9BACT/1-111
A0MMN2_9BACT/1-106
F4ZYJ5_9BACT/1-112
E7CU01_9BACT/1-130
B5ATQ8_9RHIZ/1-239
Q56549_9BACT/1-115
Q20B43_9CYAN/1-108
Q5D4G6_9BACT/1-117
Q6BA32_9PROT/1-129
B6DB52_9BACT/1-108
Q9AMD9_SPIAU/1-109
G3K5Y0_9BACT/1-126
B7ZGE3_9DELT/1-90
Q6QT79_9BACT/1-128
Q6XH41_9BACT/1-109
D6BNN5_9BACT/1-108
E2Z9G4_9FIRM/2-251
NIFH_ACIF2/6-278
A3VXW0_9RHOB/37-301
F1CAP9_9ZZZZ/1-128
Q3YEM3_9BACT/1-109
Q5RZ76_9BACT/1-119
D3X1H3_9BACT/1-119
Q8KKN7_9BACT/1-112
H9BBF0_9BRAD/1-210
Q52763_RHISP/5-42
D2JVJ9_9BACT/1-125
Q5UJA6_9BACT/1-118
E3UDT7_9BACT/1-115
A9QVE5_9RHIZ/1-241
F1CBQ4_9ZZZZ/1-138
B6DMN0_9BACT/1-162
E9K7H2_9RHIZ/1-95
Q20AT3_9CYAN/1-108
B0L7R5_9CYAN/1-108
A9UDW2_9BRAD/1-237
C0IZ68_9BACT/1-122
B8XKY2_9BACT/1-118
D1LYI2_RHIML/1-218
F8USM0_9BACT/1-120
A9X5C8_RHILE/1-185
A8CSM5_9BRAD/1-236
Q6KBG7_9BACT/1-118
D0QZ65_9ACTO/1-186
Q93PT7_9CYAN/1-108
D0U8W4_9BACT/1-106
Q20AY2_9CYAN/1-108
G3FD00_NOSS1/1-103
F2WBV3_9ZZZZ/1-114
F1CBL0_9ZZZZ/1-127
D7PTB0_9BACT/1-123
A2T1H4_9BACT/1-108
Q5IB06_9BACT/1-108
E1UZ55_9BACT/1-118
A5JT35_9ZZZZ/1-121
D0UA11_9BACT/1-106
D0EG19_9BACT/1-109
B5TJJ9_9ZZZZ/1-120
C5HIB5_9SPHN/1-119
E1AGL7_9BACT/1-138
F1CBC9_9ZZZZ/1-130
D0QEE7_9BACT/1-121
Q5D4G9_9BACT/1-102
D1LYH8_9RHIZ/1-218
Q1A404_9BACT/1-109
C1JAR7_9RHIZ/1-228
G3CQ80_9BACT/1-108
D0QEE0_9BACT/1-121
Q8L0U9_9BRAD/1-153
B6DAI6_9BACT/1-108
Q1A3Y2_9BACT/1-109
A4Z915_9BACT/1-115
Q6XAT7_9BACT/1-109
B4XLE6_9BACT/1-108
F1CAV5_9ZZZZ/1-125
F4ZR00_9BRAD/1-226
E3UDP9_9BACT/1-116
H9C5L3_9BACT/1-81
F2WCB8_9ZZZZ/1-108
B0L8Z5_9DELT/1-183
Q589I9_9BACT/1-131
C7EU50_BRAJP/1-153
E3UEY5_9BACT/1-109
Q30AT9_9BACT/1-108
A7YH48_9BACT/1-109
E0Z1F8_9BACT/1-138
F1CBE1_9ZZZZ/1-133
O87411_9BACT/1-109
B8EPY8_METSB/32-299
C1KA60_9BACT/1-204
Q589H4_9BACT/1-131
Q5PYE3_9BACT/1-119
Q19M27_9BACT/1-119
E1UZ67_9BACT/1-108
E3UF00_9BACT/1-109
B0L876_9BACT/1-109
B3F7M3_9BACT/1-108
B3GEU7_9BACT/1-126
Q19WR3_9BACT/1-129
D0U8K1_9BACT/1-105
B3V836_9BACT/1-129
F4ZXJ1_9BACT/1-111
Q2TG73_9BACT/1-109
Q5UJC9_9BACT/1-118
Q5D4L5_9BACT/1-118
D5MQG5_9BACT/1-84
H8ZXR6_9BACT/1-109
Q3LGK5_9BACT/1-129
C5HIB3_9SPHN/1-119
D6BNG7_9BACT/1-108
Q5D3X4_9BACT/1-117
Q0PU83_9BACT/1-119
A2I8T0_9ZZZZ/1-107
G8B368_9BACT/1-105
E3UF32_9BACT/1-109
D0U9P6_9BACT/1-106
Q19MR3_9ZZZZ/1-109
Q0PUK6_9BACT/1-120
C0IYY2_9BACT/1-121
G4XJD3_9BRAD/1-210
B8R531_9ACTO/1-181
D3WZM4_9BACT/1-120
Q8RT10_9BACT/1-135
A5PI41_9BACT/1-107
Q6UTH8_9BACT/2-105
D0UA52_9BACT/1-105
Q3YEN3_9BACT/1-109
B4XKI7_9BACT/1-109
E9NC29_9BACT/1-109
B6ZM14_9BACT/1-112
G4XR68_9CYAN/1-82
A4PD23_9BACT/1-142
Q846N3_9BACT/1-109
C1JAG5_9ACTO/1-174
Q6KBI1_9BACT/1-119
Q2TG60_9BACT/1-109
G8B474_9BACT/1-99
D0U9X2_9BACT/1-105
Q6BA41_9SPHN/1-129
C5HIA4_9SPHN/1-118
D4NY84_9ZZZZ/1-129
D5MQG3_9BACT/1-84
C5IG68_9BACT/1-95
NIFH_CHLP8/2-274
Q3YEK6_9BACT/1-108
B6D5H0_9BRAD/1-233
Q19LZ0_9BACT/1-119
A4PDK9_9BACT/1-141
Q1HI71_9ZZZZ/1-108
A0FEQ5_9BACT/1-109
Q6SA83_9CYAN/1-110
Q83ZP5_9NOST/1-107
A4PDR7_9BACT/1-113
Q3LA57_BRAEL/1-105
F2XX31_9BRAD/1-219
G5J4C7_CROWT/3-273
H8P128_RAHAQ/4-276
D3X158_9BACT/1-121
F2WPE2_9BACT/1-140
B6ZML4_9BACT/1-112
E9L4B0_9CYAN/1-112
D3WZT3_9BACT/1-119
G4XM09_9ZZZZ/1-106
Q20AY6_9CYAN/1-108
Q20B79_9CYAN/1-108
Q6XH18_9BACT/1-109
D6BNJ1_9BACT/1-108
Q3L1E7_9BACT/1-109
B4XKV9_9BACT/1-108
Q1A7R6_9BACT/1-109
A5JS83_9CHLB/1-150
F1CAG4_9ZZZZ/1-130
F1CAI5_9ZZZZ/1-130
Q0PJ04_9BACT/1-71
Q6T463_9BACT/1-88
E7CTY8_9BACT/1-130
B6DMW5_9BACT/1-162
F4ZZT0_9RHIZ/1-223
G8B438_9BACT/1-98
F2WD68_9ZZZZ/1-108
B5KN56_9BACT/1-150
F1CA42_9ZZZZ/1-131
Q1HJP8_9BACT/1-109
Q2XUF9_9CYAN/1-107
D7PT67_9BACT/1-124
Q19VW1_9BACT/1-139
Q3YEV6_9BACT/1-109
D7RGV1_BRAJP/1-238
G0LXD2_RHILE/1-97
G3K2J0_9ACTO/1-190
Q1HJG8_9BACT/1-107
Q5QKV8_9BACT/1-108
F1BMD8_9BACT/1-84
F1CA65_9ZZZZ/1-129
E7E0Q6_9BACT/1-120
F6JQC2_9BRAD/1-212
G3F533_9RHIZ/1-134
B6D9R5_9BACT/1-124
Q19M15_9BACT/1-118
G3ADU3_9BRAD/1-91
G1WLK6_9FIRM/2-251
Q19M43_9BACT/1-119
B6V5B7_9ZZZZ/1-121
C0IYC5_9BACT/1-122
E3P910_9BACT/1-109
Q8KIG3_9ZZZZ/1-124
G8GCF9_9BACT/1-123
C8CG52_9CYAN/1-155
Q45RK5_9BACT/1-107
Q7WUU4_9BACT/1-109
F8USF4_9BACT/1-121
B6D9X1_9BACT/1-128
E9K796_9BACT/1-93
Q6Y1G6_9BACT/2-114
E9NBX2_9BACT/1-109
Q6IT21_9BACT/1-152
Q20B61_9CYAN/1-108
A4GUU0_9BACT/1-113
F5AWY2_9PROT/1-108
F5AWR0_9GAMM/1-109
H8ZXS7_9BACT/1-109
G0LXF0_RHILE/1-114
E3UDV5_9BACT/1-114
A9Y170_9BACT/1-122
A2I8R6_9ZZZZ/1-107
E7E0U4_9BACT/1-120
E5KL73_9BACT/1-109
B6DAE9_9BACT/1-109
E7E0J8_9BACT/1-120
Q20B19_9CYAN/1-108
B7ZGI1_9DELT/1-90
Q1HI64_9PROT/1-131
O66323_9BACT/1-143
Q0PU81_9BACT/1-120
C0IYH8_9BACT/1-119
D2KMV1_9ZZZZ/1-120
D2KB32_9BACT/1-108
Q4VUB7_GLUDI/1-116
A1BHD2_CHLPD/4-274
H9BJP7_9BACT/1-136
E1AGG0_9BACT/1-138
Q84A47_METTR/1-149
D8IZK5_HERSS/5-277
D3WZW6_9BACT/1-120
H2DRI2_9BACT/1-113
C5IG54_9BACT/1-84
G3K5V4_9BACT/1-126
E3UF74_9BACT/1-109
NIFH_CHLPD/2-274
Q2TG32_9BACT/1-109
B0FK12_9BACT/1-120
Q8KIK5_9ZZZZ/1-146
Q4F9A1_9BACT/1-121
E9K7B0_9BACT/1-91
Q30AQ8_9BACT/1-109
Q8KKN3_9BACT/1-111
D3X1I6_9BACT/1-119
D5MQJ0_9BACT/2-84
F1CC42_9ZZZZ/1-138
Q93C14_9BACT/1-139
C1JAH6_9ACTO/1-174
F2WC00_9ZZZZ/1-115
D3WZE1_9BACT/1-119
F1BLQ5_9BACT/1-84
Q93DE3_9BACT/1-139
C0IYM6_9BACT/1-123
E0Z1H8_9BACT/1-131
Q93DK4_9BACT/1-138
Q0PUA2_9BACT/1-120
Q19VT3_9BACT/1-139
Q6JVK2_9BACT/1-109
Q4JKE0_9BACT/1-119
G7ZTX4_BRAEL/1-116
F1BM03_9BACT/1-86
F9TX21_MARPU/25-290
F8R0J3_9BACT/1-92
B4XKX3_9BACT/1-108
E3UDQ3_9BACT/1-115
E7E0U1_9BACT/1-121
NIFH_NOSS6/7-278
Q0PTR6_9BACT/2-118
Q0PTK5_9BACT/1-120
F4ZXM1_9BACT/1-112
D0R8L6_9BURK/1-189
Q9AMC9_9SPIO/1-142
D6BNQ1_9BACT/1-108
A8R5V6_9BACT/1-105
F4ZY04_9BACT/1-110
B6DB69_9BACT/1-108
F1CBF2_9ZZZZ/1-130
Q5NTD6_9FIRM/1-249
C7DP99_9RHIZ/1-242
D0R8P2_9BURK/1-190
E1AH10_9BACT/1-138
F1C9G2_9ZZZZ/1-132
A2TJ44_9BACT/1-108
B6D9Z1_9BACT/1-124
I0E0H0_9RHIZ/1-245
F1C9Y6_9ZZZZ/1-133
Q933R7_9BACT/1-138
F1CB23_9ZZZZ/1-131
F2WCN3_9ZZZZ/1-108
B6DAD5_9BACT/1-108
A0MB26_9NOST/1-108
D0V0Y6_BRAJP/1-231
F1CBB6_9ZZZZ/1-138
Q8G8S3_9GAMM/1-124
A5JTC1_9ZZZZ/1-118
Q6UTH0_9BACT/1-105
Q5QKB9_9BACT/1-109
NIFH_NOSCO/7-278
A5Y5C0_9BACT/1-100
Q0PJ12_9BACT/1-109
Q8KKM8_9BACT/1-110
Q8RPP8_9BACT/1-109
B6DMQ0_9BACT/1-162
F4ZYG7_9BACT/1-112
Q93DT9_9RHIZ/1-119
D3DIE1_HYDTT/2-274
D1LZP4_9BACT/1-154
C4P253_9SPHN/1-126
F1CA09_9ZZZZ/1-137
H6U3Q1_RHIRD/1-137
D3X1J4_9BACT/1-119
D0R8D6_9BURK/1-190
D0U8Y7_9BACT/1-106
Q6T473_9BACT/1-88
B3TM79_9RHIZ/1-185
F1BMP9_9BACT/1-84
A5JT73_9ZZZZ/1-120
D0UAP7_9BACT/1-106
G8EAE7_9RHIZ/1-123
Q589N1_9BACT/1-131
C0IYL7_9BACT/1-123
Q4PP01_9BACT/1-109
B4XLE1_9BACT/1-108
Q5S2A0_9BACT/1-119
Q6YK58_9BACT/1-109
C1JAP8_9ACTO/1-174
Q19LP6_9BACT/1-120
Q53VF9_9BACT/1-84
E0X7A2_9NOST/1-99
Q19M40_9BACT/1-119
A2I8H8_9ZZZZ/1-107
E1AGS8_9BACT/1-139
Q2L627_9CONI/1-271
E1AG18_9BACT/1-139
D3X0L1_9BACT/1-120
Q19M60_9BACT/1-120
F5A9I3_9BRAD/1-229
F6L712_9NOST/2-109
H9C5Q1_9BACT/1-81
Q6XH38_9BACT/1-109
F1CEC1_9BRAD/1-239
I0DFU2_9ZZZZ/1-120
B5TJJ8_9ZZZZ/1-121
F2WBC8_9ZZZZ/1-114
D0UB61_9BACT/1-106
O66330_9BACT/1-141
Q6XH49_9BACT/1-108
E3UEZ4_9BACT/1-109
G4XM24_9ZZZZ/1-106
A6MWQ1_9CYAN/1-102
Q19VQ6_9BACT/1-138
D0UB20_9BACT/1-105
D3X0J8_9BACT/1-121
A6MWH2_9BACT/1-106
O66299_9BACT/1-143
A1WXG2_HALHL/11-277
Q3YDT6_9BACT/1-112
D3H5Q4_9BACT/1-109
Q0PTU3_9BACT/1-119
H8Z3Q2_9GAMM/38-305
H6U3N3_9RHIZ/1-137
D5MQJ1_9BACT/7-84
E3UDV3_9BACT/1-115
Q5DP35_9NOST/1-58
G3CQ95_9BACT/1-116
B0YK26_9RHIZ/9-139
E9L4A2_9BACT/1-112
E3UDX8_9BACT/1-114
C7DP57_9RHIZ/1-255
Q2VW05_CUPTR/1-219
A9Y1C0_9BACT/1-110
D0R8J9_9BURK/1-190
F8USU8_9BACT/1-121
E9NBF1_9BACT/1-109
Q6GYK4_9BACT/1-152
G9I8A1_9BACT/1-120
F1C9M7_9ZZZZ/1-130
F4ZY22_9BACT/1-110
Q19LU1_9BACT/1-119
A6MWJ2_9BACT/1-104
Q1HIJ2_9ZZZZ/1-108
D6R0B6_9ACTO/1-192
Q93DE7_9BACT/1-138
NIFH_METMP/3-275
Q19LN2_9BACT/1-120
A7YH81_9BACT/1-109
D0U9C2_9BACT/1-106
E9K740_9BACT/1-95
Q0PU21_9BACT/1-120
A9ZRX1_9ARCH/1-113
C1JAR5_9RHIZ/1-235
A3KBI7_9RHIZ/2-252
B9V329_MASLA/1-145
F2WBU9_9ZZZZ/1-114
C8AV16_9ACTO/1-84
G8B414_9BACT/1-99
Q9ZAZ3_ANASC/1-96
A4PCZ4_9BACT/1-141
Q19WA5_9BACT/1-97
A9ZRW9_9ARCH/1-113
E7E0C5_9BACT/1-120
Q1WFW8_9BACT/1-120
Q19M05_9BACT/1-118
D0U8X2_9BACT/1-105
B9W023_9RHIZ/3-185
B3V868_9ZZZZ/1-138
G1CQW7_9CYAN/1-99
Q6TC26_9BACT/1-80
Q9F8X6_9BACT/1-108
Q19LZ7_9BACT/1-119
D1GHX2_9BACT/1-83
Q846J3_9BACT/1-109
D7PSZ2_9BACT/1-123
H9BJP4_9BACT/1-138
C0JSN5_9BACT/1-129
F1BMT6_9BACT/1-86
F2WPB8_9BACT/1-118
F8UTA8_9BACT/1-120
Q9KJ26_9BACT/1-108
E7D4X8_9NOST/1-106
A4PDM4_9BACT/1-113
A2I8P3_9ZZZZ/1-107
Q1HJL8_9BACT/1-109
Q4F9D1_9BACT/1-120
B6CJC2_9ZZZZ/1-120
C9E6J5_9BACT/1-123
D3X0S2_9BACT/1-120
Q30AM9_9BACT/1-108
F4ZXJ3_9BACT/1-111
Q70TC7_9ACTO/1-181
F1CBU3_9ZZZZ/1-130
F2WBE7_9ZZZZ/1-114
Q93C50_9BACT/1-139
B6DB38_9BACT/1-109
D0U9I6_9BACT/1-105
Q8KKM0_9BACT/1-112
G4XJD0_9BRAD/1-210
A9ZRW2_9ARCH/1-113
B6DNN7_9BACT/1-162
D7PPQ6_9ACTO/1-198
B4XLJ2_9BACT/1-108
E9NBA1_9BACT/1-109
B6DA52_9BACT/1-124
E1V2W6_9BACT/1-51
Q19WS9_9BACT/1-125
A8DCB0_9BACT/1-109
F2WCJ2_9ZZZZ/1-115
F1CB86_9ZZZZ/1-137
A5Y5D6_9BACT/1-101
F5AWG2_9PROT/1-108
Q93C31_9BACT/1-139
D0VUR7_9BACT/1-119
Q2TG79_9BACT/1-109
F1C9C8_9ZZZZ/1-137
B3GEU2_9BACT/1-126
Q5D3Y4_9BACT/1-118
Q19M81_9BACT/1-119
E7E0U9_9BACT/1-119
Q8KKM2_9BACT/1-113
Q58PM6_9PROT/41-308
C4P247_9BURK/1-121
E9NC48_9BACT/1-108
Q93TZ5_9BACT/1-108
C0IZ12_9BACT/1-122
H6SP44_RHOPH/22-294
F6L706_9NOSO/1-89
F1BMD9_9BACT/1-86
G7M409_9CLOT/3-275
E5KL65_9BACT/1-109
D2XUZ3_9PROT/1-125
Q7WS35_9BACT/1-109
A3YZ49_9SYNE/43-307
NIFH_RHOS4/5-277
NIFH_THIFE/6-277
A6DYF3_9RHOB/37-301
G9CBP0_9BACT/1-66
E9KJT0_9ZZZZ/1-119
Q1HIC9_9ZZZZ/1-110
F8SPR6_9BACT/1-109
Q9AM24_9BACT/1-108
E7E0R3_9BACT/1-120
E9NCB8_9BACT/1-109
D5KM58_9ZZZZ/2-108
Q9L825_9BACT/1-141
B0L7Z6_9CYAN/1-108
F5AWX7_9PROT/1-108
Q5IB07_9BACT/1-110
Q1HJQ1_9BACT/1-109
D7GNT1_9BACT/1-106
F1BML7_9BACT/1-84
Q6KBJ4_9BACT/1-120
A5JF94_9BACT/6-77
Q45RJ7_9BACT/1-109
F1C9D1_9ZZZZ/1-138
D3X2K1_9BACT/1-120
Q9AM18_9BACT/1-109
C9DSI2_9ZZZZ/1-107
F4ZXL6_9BACT/1-113
E3P913_9BACT/1-109
F2WCF1_9ZZZZ/1-115
F2WCX3_9ZZZZ/1-109
A6MWR1_9BACT/1-105
Q19M57_9BACT/1-118
H9C5P6_9BACT/1-81
F1C9X1_9ZZZZ/1-135
D6BNL3_9BACT/1-109
Q0PJ00_9BACT/1-108
A9Y175_9BACT/1-122
Q19WA8_9BACT/1-99
A4PDA4_9BACT/1-141
E9K7H7_9RHIZ/1-95
Q2TG00_9BACT/1-108
F4ZY14_9BACT/1-111
F8USB3_9BACT/1-121
Q846F1_9BACT/1-109
E1AGM5_9BACT/1-139
Q4PS07_9BACT/1-128
F2WCX5_9ZZZZ/1-108
D3WZG9_9BACT/1-119
G3K5W5_9BACT/1-126
E5KL79_9BACT/1-109
F1CAK7_9ZZZZ/1-130
B3VBL7_9ZZZZ/2-112
Q1A3X4_9BACT/1-109
D0QEM0_9BACT/1-91
Q56491_9BACT/1-141
C9E6L3_9BACT/1-124
H9BG44_9BACT/1-129
A4PDD1_9BACT/1-143
D1LYH9_RHIFR/1-218
Q2TG33_9BACT/1-109
Q50L21_9BACT/1-86
Q5D3P7_9BACT/1-118
Q4F990_9BACT/1-121
B6S8B2_9RHIZ/1-189
G3CQ87_9BACT/1-114
C6K4S8_AZOBR/1-120
E9K7H4_9RHIZ/1-97
E7AY66_9BACT/1-108
F1C9X6_9ZZZZ/1-131
F2WCT2_9ZZZZ/1-108
Q30AD6_9BACT/1-109
E1AH75_9BACT/1-139
H9C5R0_9BACT/1-81
Q6XH69_9BACT/1-109
O31264_AZOSP/1-113
F2WBL9_9ZZZZ/1-115
Q83TT4_9BACT/1-123
B2XWG4_9RHIZ/1-127
B8R0G5_9BACT/1-97
B6DB30_9BACT/1-108
Q3YET0_9BACT/1-109
H9C5Q3_9BACT/1-81
A9Y1S9_9BACT/1-122
D0R8C3_9BURK/1-190
C1JAN4_9ACTO/1-174
Q1HIJ5_9ZZZZ/1-109
B6DNK6_9BACT/1-162
F1CB49_9ZZZZ/1-130
F1CC41_9ZZZZ/1-131
F1CBF7_9ZZZZ/1-130
F1CBT1_9ZZZZ/1-138
Q4PS33_9BACT/1-129
D5WN48_BURSC/5-277
Q15UM0_PSEA6/96-151
F2WCQ3_9ZZZZ/1-108
E3UDS1_9BACT/1-114
Q4JKI4_9BACT/1-120
H2CP17_9ACTO/1-111
E1AHI9_9BACT/1-139
Q6KBD5_9BACT/1-119
F1CBJ6_9ZZZZ/1-130
Q84AH5_9BACT/1-124
Q3YEU5_9BACT/1-108
Q3YF36_9BACT/1-109
A8DCA4_9BACT/1-109
C6ZK57_9BACT/1-118
F8SPQ6_9BACT/1-109
G8B3C6_9BACT/1-93
E0YNS4_9BURK/1-157
Q4JKG1_9BACT/1-121
Q8RKS7_9BACT/1-139
Q531D4_9BACT/1-118
E9K748_9RHIZ/1-96
B9VL80_9CHLO/90-360
Q0PU80_9BACT/1-119
E1AH94_9BACT/1-138
A7KTQ1_MASLA/1-249
Q6XH25_9BACT/1-109
Q93TZ2_9BACT/1-107
Q8KTK4_9RHIZ/1-148
E7E0H4_9BACT/1-120
D3H5J1_9BACT/1-108
F1C9G5_9ZZZZ/1-130
BCHL_CHLPB/3-274
B6DNJ1_9BACT/1-162
G0LXJ1_RHILE/1-114
D0EG71_9BACT/1-80
B6DB72_9BACT/1-108
D2KZS9_9BRAD/1-222
B3VQL0_9BACT/1-107
F2WBZ0_9ZZZZ/1-114
H2D5U4_9BACT/1-124
Q0PU76_9BACT/1-120
Q4F9A3_9BACT/1-121
Q4F9B4_9BACT/1-121
A2I8M8_9ZZZZ/1-107
C1JAE7_9ACTO/1-202
Q717C0_ENTAG/1-120
H9N9X8_9RHIZ/1-226
D6BNF5_9BACT/1-109
F4ZX16_9BACT/1-111
C9E9K2_9BACT/1-108
Q589H0_9BACT/1-131
Q8L1P4_9BACT/1-127
Q5S2B2_9BACT/1-120
E0Z1H2_9BACT/1-138
Q53VF3_9BACT/1-71
Q6KEW5_METTR/1-146
Q30AT0_9BACT/1-109
E1AGI1_9BACT/1-138
BCHL_METC4/32-296
G4XJC5_9BRAD/1-210
E7E0G6_9BACT/1-120
NIFH1_METIV/3-275
D2KZV3_9PROT/1-192
A5JFC2_9BACT/1-110
B5TJG3_9ZZZZ/1-121
D6BNF2_9BACT/1-108
Q6KBQ6_9BACT/1-117
Q846H4_9BACT/1-107
B6RE29_9BACT/1-109
C1JAE1_9ACTO/1-202
F4ZXN7_9BACT/1-112
F1C9S9_9ZZZZ/1-131
H0PXD8_9RHOO/4-276
Q19AP7_9CYAN/1-103
D1LZP6_9BACT/1-155
C1KA62_9BACT/1-204
G8B3S6_9BACT/1-99
Q3LGU7_9BACT/1-131
D1LZP8_9BACT/1-154
B6DML1_9BACT/1-162
Q20B51_9CYAN/1-108
E3UEU3_9BACT/1-109
A2I8U8_9ZZZZ/1-107
A0MMR3_9BACT/1-106
Q19LR0_9BACT/1-120
Q6KBI7_9BACT/1-119
B6D9X9_9BACT/1-124
B5TJF3_9ZZZZ/1-120
H1KPK9_METEX/32-296
B6ZM79_9BACT/1-112
H7BT28_9NOST/1-75
Q9R2L1_9ZZZZ/1-127
Q6JGX5_9BACT/1-109
D7GNS8_9BACT/1-106
A9Y1F6_9BACT/1-122
A5JT51_9ZZZZ/1-120
D3H5L8_9BACT/1-109
F4ZXD1_9BACT/1-111
F5AXP9_9PROT/1-108
E8Z5N0_9CYAN/1-109
D3X134_9BACT/1-121
C0JSS3_9BACT/1-138
C9E6K4_9BACT/1-124
Q8KIF6_9ZZZZ/1-125
F1CAZ5_9ZZZZ/1-131
D0EG64_9BACT/1-110
G0LXM3_9RHIZ/1-114
Q3L0Z5_9BACT/1-109
Q19VS4_9BACT/1-139
Q93DH0_9BACT/1-138
D4P4M8_9SPIO/1-108
F5AWV3_9PROT/1-108
G0LX39_9RHIZ/1-113
B5TJH5_9ZZZZ/1-120
H9CHB5_9BURK/1-164
Q19MR6_9ZZZZ/1-109
B5TJF2_9ZZZZ/1-120
E7E0W0_9BACT/1-120
F1BMK0_9BACT/1-86
A4PDA5_9BACT/1-142
Q1HJK0_9BACT/1-110
G3K5X9_9BACT/1-126
C9E9J6_9BACT/1-109
A0MMN9_9BACT/1-106
D2KB55_9BACT/1-108
A3FFV2_9BURK/1-157
A9Y171_9BACT/1-122
F1CBI9_9ZZZZ/1-130
Q7WUS9_9BACT/1-109
Q6KBG6_9BACT/1-119
F8UTG1_9BACT/1-119
G8J0N1_9CONI/1-271
D7GNT2_9BACT/1-106
Q6KEW7_9RHIZ/1-143
Q8RKS1_9BACT/1-139
Q6TBY7_9BACT/1-91
Q30AG7_9BACT/1-107
E1AH12_9BACT/1-139
G4W9A1_9BACT/1-101
G3K5Z2_9BACT/1-120
A9Y1A5_9BACT/1-85
C9E6J6_9BACT/1-119
G8IY69_9CONI/1-271
B6ZLW2_9BACT/1-112
O54576_PAEDU/1-108
Q30AA2_9BACT/1-108
D7PSR9_9BACT/1-123
Q3M5T5_ANAVT/2-274
Q83TP5_METRU/1-150
E9NCM8_9BACT/1-109
C8AV08_9ACTO/1-84
F8SPS1_9BACT/1-109
B4XL12_9BACT/1-108
E3UF56_9BACT/1-110
B6DNG9_9BACT/1-163
B6ZM65_9BACT/1-109
G8J087_9CONI/1-271
A7YHA5_9BACT/1-110
A9Y1F9_9BACT/1-122
A3QRX2_9RHIZ/1-109
F1BLJ9_9BACT/1-83
D1GHV3_9CYAN/1-82
Q4F9D8_9BACT/1-120
B7UE88_9BURK/1-202
F0V6Q8_9BACT/1-152
Q9X3A0_CHLTP/1-109
A4ZVF7_9BACT/1-120
D0UAQ3_9BACT/1-106
F1C9T5_9ZZZZ/1-130
F1C9F3_9ZZZZ/1-126
O66327_9BACT/1-141
Q5D4C8_9BACT/1-118
E9NB64_9BACT/1-108
A5HEQ3_9BACT/1-159
F1BLD5_9BACT/1-83
F4ZY48_9BACT/1-113
Q3YEK8_9BACT/1-109
O66304_9BACT/1-142
Q8KIJ8_9ZZZZ/1-128
B9ADJ2_METSM/3-265
F1C992_9ZZZZ/1-131
B8XL10_9BACT/1-139
F1CAM4_9ZZZZ/1-130
B6ZM40_9BACT/1-112
A1YTE4_9BACT/1-130
E9NCM9_9BACT/1-109
A6N2S5_9BACT/1-93
A4PDF0_9BACT/1-141
B0L8Z4_9DELT/1-197
Q6KBK4_9BACT/1-120
F2WC42_9ZZZZ/1-115
E1AGC7_9BACT/1-139
Q3YEU8_9BACT/1-108
B2JAC1_NOSP7/7-278
F1CA53_9ZZZZ/1-129
F8UM88_9BACT/1-120
F8USN5_9BACT/1-120
C7AA15_9BRAD/1-196
Q19VX7_9BACT/1-139
C7EU46_BRAJP/1-153
D0UB96_9BACT/1-106
C6LBE9_9FIRM/2-273
Q2TG76_9BACT/1-108
Q3YDH5_9BACT/1-110
O87288_9BACT/1-107
Q1HJJ4_9BACT/1-109
Q19VU5_9BACT/1-125
Q4PS29_9BACT/1-128
G8GCF0_9BACT/1-123
Q9AMD1_9SPIO/1-142
Q0PU79_9BACT/1-119
A4ULL6_9ZZZZ/1-103
B6ZMC3_9BACT/1-112
Q8L1Q1_9BACT/1-129
D3H5M8_9BACT/1-109
C3VZF3_ABIFI/1-271
B3VSN4_9BACT/1-120
B6DAN9_9BACT/1-109
G8IUQ0_PINRI/1-271
B6DA06_9BACT/1-121
F1CBG1_9ZZZZ/1-128
E1AG75_9BACT/1-138
Q6KBK0_9BACT/1-119
H2DRD1_9BACT/1-112
D3X3C7_9BACT/1-119
B9W024_9RHIZ/3-185
D7PSL0_9BACT/1-124
C0JSU7_9BACT/1-129
A7U465_PAEPO/1-109
D0QED4_9BACT/1-119
D2KZU5_9BRAD/1-209
Q30AK1_9BACT/1-108
B6DAD7_9BACT/1-109
C0L9P9_9BACT/1-120
A1Y1R7_9BACT/1-108
Q5NUQ5_9FIRM/1-121
D0U9B6_9BACT/1-105
F1CBM9_9ZZZZ/1-133
F4ZR05_9BRAD/1-226
B0FK80_9BACT/1-120
F1BM40_9BACT/1-84
Q933N8_9BACT/1-139
D7AMQ1_GEOSK/2-274
G4WY25_9BURK/1-101
D0UFF7_9RHIZ/1-112
E9K7B8_9BACT/1-91
Q6H056_9CYAN/1-271
F4ZX92_9BACT/1-112
B3V841_9ARCH/1-129
C5IBQ0_9BACT/1-128
B5A857_9BRAD/1-143
D0U945_9BACT/1-105
Q1A423_9BACT/1-109
D0U7Z4_9BACT/1-120
B6DAW5_9BACT/1-109
D7PSP5_9BACT/1-123
A3FFU6_9BURK/1-157
Q1A4V1_PAEDU/2-56
A4Z918_9BACT/1-116
E0YE15_9MONI/1-59
Q1HJN4_9BACT/1-109
E9K787_9BACT/1-94
F2WBV1_9ZZZZ/1-114
G8B3Z1_9BACT/1-100
Q50L20_9BACT/1-85
H2CNW5_9ACTO/1-196
A4PDC8_9BACT/1-143
F1CAB4_9ZZZZ/1-131
E8Z5N2_9CYAN/1-109
F1BMC6_9BACT/1-84
B7ZGH5_9DELT/1-90
G8B363_9BACT/1-86
D0VUR8_9BACT/1-111
D3WZZ9_9BACT/1-121
Q1HIC7_9ZZZZ/1-110
Q932S3_9BACT/1-108
E1AH63_9BACT/1-139
Q846I6_9BACT/1-109
Q4JKH3_9BACT/1-120
H6WNA2_9NOSO/1-114
Q3YEV7_9BACT/1-108
F1JUJ7_9ACTO/1-198
Q19M31_9BACT/1-119
F4ZWY4_9BACT/1-111
F2WCF7_9ZZZZ/1-115
Q30AM0_9BACT/1-108
E0Z1J4_9BACT/1-138
C1JAL9_9ACTO/1-174
F2WCW5_9ZZZZ/1-108
A2I8G2_9ZZZZ/1-106
B8R528_9ACTO/1-181
G8GCI5_9BACT/1-123
Q5QKT0_9BACT/1-109
Q6KBP1_9BACT/1-120
Q20B93_9CYAN/1-108
A6MWM4_9NOSO/1-101
B6RE32_9BACT/1-109
B6ZMC4_9BACT/1-112
E9K758_9RHIZ/1-93
Q83UJ8_9BACT/1-123
Q19WG9_9BACT/1-101
D0UA18_9BACT/2-105
A5JTF8_9ZZZZ/1-121
Q1HIC2_9ZZZZ/1-110
A5JTA3_9ZZZZ/1-121
G3K2J7_9ACTO/1-190
B8XLC2_9BACT/1-139
F1CC08_9ZZZZ/1-129
Q19W75_9BACT/1-101
D0U9V0_9BACT/1-105
B6DNH8_9BACT/1-162
A7KTM3_MASLA/1-249
A9Y1A0_9BACT/1-123
Q1HJD5_9BACT/1-110
D3X3A3_9BACT/1-120
A1XKK9_SINTE/1-158
Q3YDJ2_9BACT/1-106
Q6XH43_9BACT/1-109
E3UEV2_9BACT/1-109
F4ZX59_9BACT/1-112
F1CBK4_9ZZZZ/1-130
D3X3F5_9BACT/1-120
Q6XH33_9BACT/1-109
H2CNY8_9ACTO/1-198
Q6XH76_9BACT/1-109
B0FJY5_9BACT/1-120
D0U9I9_9BACT/1-105
Q1HJA4_9BACT/1-109
Q9EYS4_9BACT/1-83
Q3YF02_9BACT/1-108
Q84A49_9RHIZ/1-149
D0EG55_9BACT/1-111
C1JAP4_9ACTO/1-174
A9Y1C7_9BACT/1-122
C6PPZ1_9CLOT/2-252
D3X1H1_9BACT/1-119
F8USY2_9BACT/1-120
B5KN25_9BACT/1-149
B0L858_9CYAN/1-108
C0KGK7_9BACT/79-146
C9DSK9_9ZZZZ/1-107
F4ZXE3_9BACT/1-111
A6LR30_CLOB8/7-277
B3V898_9ARCH/1-129
B6D9R0_9BACT/1-124
F6L715_9NOSO/1-88
Q20B40_9CYAN/1-108
D0U8Y0_9BACT/1-106
Q3L179_ANAVT/1-89
H9C5N5_9BACT/1-81
F1CAE3_9ZZZZ/1-129
E9NC09_9BACT/1-109
Q6KEW9_METAI/1-146
F2WBQ1_9ZZZZ/1-114
E9K7I0_9RHIZ/1-97
B6D9Q4_9BACT/1-124
Q1HJF2_9BACT/1-109
E9NB67_9BACT/1-109
A1Y1S0_9BACT/1-109
D7PSW7_9BACT/1-123
Q30AV0_9BACT/1-108
D0QZ72_9ACTO/1-194
C7AA00_9BRAD/1-196
C9E6I2_9BACT/1-116
B0L7N4_9CYAN/1-108
F2WC53_9ZZZZ/1-114
Q24RI4_DESHY/2-251
Q2TGD7_9BACT/1-107
C0JSP7_9BACT/1-129
A5JV73_9BACT/1-60
F1C9D2_9ZZZZ/1-138
B7ZGD3_9DELT/1-90
A9LLL4_9BACT/1-118
Q1HI90_9ZZZZ/1-109
F1CAZ4_9ZZZZ/1-130
G1CQW2_9CYAN/1-104
D7GNQ0_9BACT/1-106
Q6LDN4_RHOCA/5-19
B1A379_BRAJP/1-240
G3K5Y1_9BACT/1-120
Q2L615_THUDO/1-271
D2KAW5_9BACT/1-109
Q202B3_RHITR/1-238
Q932T6_9RHIZ/1-134
D0QED6_9BACT/1-120
Q6QT85_9BACT/1-120
E8Z5R8_9CYAN/1-109
H2CP18_9ACTO/1-201
E1UYV5_9BACT/1-111
F8USD0_9BACT/1-121
F5AWC5_9GAMM/1-109
Q3YDV4_9BACT/1-113
Q93DJ4_9BACT/1-131
F5AWE2_9PROT/1-108
G8GCH8_9BACT/1-123
NIFH_RHOS1/5-277
Q84AH0_9BACT/1-124
Q5D467_9BACT/1-116
A9Y1I4_9BACT/1-122
F1BMC8_9BACT/1-83
B6DBF5_9BACT/1-109
E3UEY1_9BACT/1-109
Q9Z694_9PROT/1-109
Q19VZ6_9BACT/1-129
Q846M9_9BACT/1-109
Q19PU7_9BACT/1-90
E9NC49_9BACT/1-107
F1C9N2_9ZZZZ/1-138
Q99Q64_9BACT/1-109
F2WBS5_9ZZZZ/1-114
CHLL_PROM3/30-295
Q84AG6_9BACT/1-124
D7GNT4_9BACT/1-106
Q53B29_9BACT/1-149
B6ZLW8_9BACT/1-112
F5AXG8_9PROT/1-108
E3UEU7_9BACT/1-109
Q3LGU2_9BACT/1-131
F1CBS9_9ZZZZ/1-131
D3WZU7_9BACT/1-104
A0SHR0_9MICC/1-90
Q20B09_9CYAN/1-108
A9ZRW3_9ARCH/1-113
F1C9P6_9ZZZZ/1-130
A2I8H9_9ZZZZ/1-107
G8B3I8_9BACT/1-98
F2WCA3_9ZZZZ/1-108
C3U648_9BACT/1-110
D3X2F0_9BACT/1-120
Q56534_9BACT/1-114
Q8KTL9_9BRAD/1-148
Q19VY5_9BACT/1-125
B6ZLV7_9BACT/1-112
F5AX17_9PROT/1-108
Q6XH74_9BACT/1-109
A7U464_STEMA/1-106
E9K7A1_9BACT/1-89
Q1A3Z8_9BACT/1-109
E9K771_9BACT/1-94
B1NI96_9SPHN/2-103
B6DAN8_9BACT/1-108
Q1HI99_9ZZZZ/1-108
G9CBN8_9BACT/1-76
B6D9U0_9BACT/1-123
B6DA02_9BACT/1-121
F2WCJ4_9ZZZZ/1-115
I0DFR4_9ZZZZ/1-114
B0L7N5_9CYAN/1-108
Q932Z5_9BACT/1-138
Q5DP40_9NOST/1-58
Q1HIB2_9ZZZZ/1-109
G8GV42_9BRAD/1-238
Q83TA7_9BACT/1-124
A5JT58_9ZZZZ/1-120
D2KZU0_9PROT/1-191
H0T209_9BRAD/36-300
A4Z925_9BACT/1-116
G0LXI3_9RHIZ/1-114
H2DRC1_9BACT/1-112
A9Y1R3_9BACT/1-119
E0X792_9NOST/1-99
Q9MTA7_9CONI/1-245
A5PHY5_9BACT/1-107
G3F532_9RHIZ/1-134
H6W0W9_9CYAN/1-120
Q1HIQ1_9ZZZZ/1-108
B2X279_CHLMO/1-271
A1IJ00_9BACT/1-135
D1G4M1_9ENTR/1-130
D0QZ39_9ACTO/1-200
B3VBM1_9ZZZZ/1-112
E5GAT7_9BACT/1-122
Q19LL7_9BACT/1-120
F1CEB5_9RHIZ/1-234
A7YH77_9BACT/1-109
A5X3F9_9CYAN/1-120
B8FZN5_DESHD/2-274
C9E2T6_9ZZZZ/1-141
D6BNS1_9BACT/1-108
F4XXR6_9CYAN/1-271
Q8KKJ8_9BACT/1-113
A4PDD7_9BACT/1-142
Q0PU24_9BACT/1-118
Q20B04_9CYAN/1-108
E1UZ65_9BACT/1-118
Q20AW4_9CYAN/1-108
B5TJC3_9ZZZZ/1-120
D8WRU9_9BACT/1-99
A9CRE3_9BRAD/1-136
E1AHI6_9BACT/1-139
Q6TC25_9BACT/1-79
A1YTD5_9BACT/1-130
B8R0G2_9BACT/1-98
G8B3Y4_9BACT/1-99
F1BLS3_9BACT/1-83
C0IY98_9BACT/1-120
G4XLZ5_9ZZZZ/1-106
F1CBT4_9ZZZZ/1-127
Q30AJ6_9BACT/1-108
E1ABV9_9BACL/6-278
E9K791_9BACT/1-84
Q5PYD5_9BACT/1-119
Q3YEP5_9BACT/1-109
A2I8K1_9ZZZZ/1-106
A2I8J4_9ZZZZ/1-107
F1C9R6_9ZZZZ/1-129
A7M6U4_AZOCA/5-277
E1UZD0_9BACT/1-111
F4ZXY8_9BACT/1-111
Q5QKV2_9BACT/1-109
Q3YEM0_9BACT/1-109
A4PDA1_9BACT/1-141
H3MZF4_KLEOX/4-276
F4ZXT8_9BACT/1-112
F8SPL0_9BACT/1-108
B8XL38_9BACT/1-128
Q20GN4_9NOST/1-108
A4PDH5_9BACT/1-143
Q9KJ47_9BACT/1-108
F8URY0_9BACT/1-121
A8UGX1_9RHIZ/1-262
F1BLY6_9BACT/1-84
D2KAU0_9BACT/1-108
G8J3R2_9CONI/1-271
Q30AV5_9BACT/1-109
F4ZYQ7_9BACT/1-112
A5PHY7_9BACT/1-107
E7CTX5_9BACT/1-121
Q19WI6_9BACT/1-99
Q84AJ0_9BACT/1-124
B6DA03_9BACT/1-122
O68512_9BACT/1-108
F2WD71_9ZZZZ/1-108
D3X130_9BACT/1-120
Q1HJE0_9BACT/1-108
D0EG67_9BACT/1-113
Q1HIC1_9ZZZZ/1-110
Q9Z6A7_9PROT/1-109
C0LA23_9PSED/1-119
Q5D4I1_9BACT/1-117
Q1A477_9BACT/1-109
E9NBU2_9BACT/1-109
D0R8H6_9BURK/1-190
E9NCE1_9BACT/1-109
Q84AF9_9BACT/1-123
Q5D3N9_9BACT/1-117
Q0PJ15_9BACT/4-111
E3UDR4_9BACT/1-114
C0M533_BACME/1-110
D4NY90_9ZZZZ/1-128
F4ZXP7_9BACT/1-112
A5Y5D5_9BACT/1-101
A7YI78_9BACT/1-109
F2WD25_9ZZZZ/1-108
A7YHT5_9BACT/1-110
D0UAG2_9BACT/1-106
E1AHB6_9BACT/1-138
F6D3P9_METSW/5-272
E1AGH8_9BACT/1-139
C9E2U7_9ZZZZ/1-129
Q3YFA5_9BACT/1-109
A9UDV7_9RHIZ/1-245
A6MWL9_9BACT/1-100
Q6TFJ7_9BACT/1-119
D0U873_9BACT/1-120
B8XL33_9BACT/1-139
A7YHZ9_9BACT/1-108
D6BNP5_9BACT/1-108
C0IYX4_9BACT/1-122
Q5UJ48_9BACT/1-118
D3WZD8_9BACT/1-119
Q2TG83_9BACT/1-109
A2TGZ6_9BACT/1-120
Q30AE1_9BACT/1-108
F1BM50_9BACT/1-83
A3FFU9_9BURK/1-157
Q0PU13_9BACT/1-120
A5Y536_9BACT/1-107
Q4JKJ4_9BACT/1-120
F5AXF0_9PROT/1-108
B8XL55_9BACT/1-139
Q0PRE2_9BACT/1-109
A6MWM6_9NOSO/1-98
F1CEE7_RHIFR/1-226
A4FXN5_METM5/3-275
A3F706_9RHIZ/1-189
F8USR4_9BACT/1-121
A9ZRW7_9ARCH/1-114
B6ZMG9_9BACT/1-112
E9NB97_9BACT/1-108
Q1A3W0_9BACT/1-109
F4ZY66_9BACT/1-112
H6SGX5_9PSED/1-109
A5JTA6_9ZZZZ/1-120
E9NBP7_9BACT/1-109
C0KIX0_9BACT/1-135
Q846G2_9BACT/1-109
B8XL95_9BACT/1-139
G8J2A5_9CONI/1-271
Q5UJA3_9BACT/1-118
O66360_9BACT/1-142
Q4F997_9BACT/1-121
Q19WT5_9BACT/1-123
F1BMK7_9BACT/1-83
Q58LZ5_9ZZZZ/1-130
D3X3J9_9BACT/1-120
D0EG01_9BACT/1-95
Q3LA68_METSI/46-107
Q50L30_9BACT/1-84
Q3YFA3_9BACT/1-108
Q6XAV3_9BACT/1-111
E1AH66_9BACT/1-139
E7E0R8_9BACT/1-120
F2WBE8_9ZZZZ/1-114
F1JUJ6_9ACTO/1-180
Q2TGC7_9BACT/2-110
E1AGE2_9BACT/1-139
F5A9I6_9BRAD/1-231
D6NU87_9BACT/1-120
F1C9A9_9ZZZZ/1-130
Q0PUC8_9BACT/1-119
Q58I29_AGRRH/1-110
Q5IK57_9BACT/1-108
A4PD45_9BACT/1-141
E0Z1G2_9BACT/1-138
Q5QK88_9BACT/1-108
Q84IZ0_9BACT/1-141
F1CA01_9ZZZZ/1-129
D3X0P5_9BACT/1-121
Q20AV3_9CYAN/1-108
H8ZY65_9BACT/1-109
E9K7B9_9BACT/1-91
Q8L0T5_9RHOB/1-153
A4PD17_9BACT/1-141
Q19W57_9BACT/1-139
Q9F8Y1_9BACT/1-109
Q9L712_9RHIZ/1-192
Q19W44_9BACT/1-139
E8Z5P5_9CYAN/1-109
Q4JKK0_9BACT/1-119
A9LLK9_9BACT/1-117
A2I8S6_9ZZZZ/1-107
Q20BA9_9CYAN/1-108
Q1HID2_9ZZZZ/1-110
F2WPE7_9BACT/1-136
Q0PTX0_9BACT/1-119
F4ZY28_9BACT/1-112
O66301_9BACT/1-141
F1CC27_9ZZZZ/1-138
F4ZQZ3_BRAJP/1-226
H1LA43_GEOME/2-274
H2DRG4_9BACT/1-113
Q6BA16_9PROT/1-130
D3X0Y7_9BACT/1-121
B6RST9_9NOST/1-108
H6SR42_RHOPH/74-341
C0IYJ9_9BACT/1-123
B6V571_9ZZZZ/1-121
B6DBD3_9BACT/1-109
F6L6Y7_9NOSO/101-204
D3X2P2_9BACT/1-120
E0WKY1_AZOBR/1-119
G9I890_9BACT/1-120
F1CAT3_9ZZZZ/1-143
A7GB78_CLOBL/2-249
C1JAI4_9ACTO/1-174
E1AG20_9BACT/1-139
D1G4K9_9ENTR/1-130
F1CBJ4_9ZZZZ/1-129
E9NCC9_9BACT/1-108
D2KB07_9BACT/1-107
D1LZS4_9BACT/1-154
Q0PUI5_9BACT/1-119
B6DNG5_9BACT/1-163
Q6UBN0_9BACI/1-109
F4ZXI8_9BACT/1-111
D3X110_9BACT/1-120
A2IB59_9BACT/1-119
D0R8J7_9BURK/1-190
B0FWQ2_9BRAD/1-227
B6CJ86_9ZZZZ/1-119
Q3YFD3_9BACT/1-109
D3WZH5_9BACT/1-119
F2WBY0_9ZZZZ/1-114
A7YHG7_9BACT/1-109
Q2L636_9CONI/1-271
C9DSK1_9ZZZZ/1-108
A9LIP6_9ARCH/1-111
B0FK34_9BACT/1-120
Q32ZN2_9BURK/1-218
O66309_9BACT/1-143
B2CQR5_9BACT/1-152
F8USM4_9BACT/1-120
B7ZGH0_9PROT/1-89
H9N9V6_9RHIZ/1-226
D6BNL5_9BACT/1-109
G8B471_9BACT/1-99
D2KB26_9BACT/1-109
E1AGB2_9BACT/1-138
F1JXN8_9BACT/1-105
Q2L894_9BACL/1-108
B8XL63_9BACT/1-138
B8XLB2_9BACT/1-138
G8GV36_9BRAD/1-239
H1PKP3_9FIRM/2-272
Q6XAU0_9BACT/1-108
B0L875_9BACT/1-109
E1AGG1_9BACT/1-138
E9K769_9BACT/1-91
Q3YDJ5_9BACT/1-107
Q1HIB9_9ZZZZ/1-110
C5HIA5_9SPHN/1-119
Q19LK0_9BACT/1-118
Q5NTA0_9BURK/5-277
C9E2W8_9ZZZZ/1-129
Q6XHA3_9BACT/1-109
A2ICS4_9BACT/1-120
F1CA98_9ZZZZ/1-131
B0L7Z0_9CYAN/1-108
Q20B74_9CYAN/1-108
Q3YF46_9BACT/1-109
E9NBM1_9BACT/1-109
B6DNE9_9BACT/1-162
E3UEZ5_9BACT/1-109
F1CBL7_9ZZZZ/1-133
Q9F8Z3_9BACT/1-108
Q8RKR2_9BACT/1-138
B9V318_MASLA/1-145
Q19M28_9BACT/1-120
B6DAJ3_9BACT/1-108
D3RUE6_ALLVD/4-276
D9J232_9BACT/1-100
A5JT49_9ZZZZ/1-121
Q5PYE2_9BACT/1-119
Q0PUF1_9BACT/1-117
Q846D5_9BACT/1-108
G0LXB6_9RHIZ/1-96
Q000M9_9BACT/1-106
G9HZB1_9BACT/1-104
F8UM85_9BACT/1-117
D0U7Y4_9BACT/1-120
A2I8U5_9ZZZZ/1-107
C9E6K9_9BACT/1-125
E1AG58_9BACT/1-139
G8B3C3_9BACT/1-100
Q1HI79_9ZZZZ/1-108
F2WCE2_9ZZZZ/1-115
A4JRN7_BURVG/5-277
O54009_PAEDU/1-108
C3VZ42_PINTO/1-271
Q19W49_9BACT/1-139
C6ZK40_9BACT/1-120
F1CA20_9ZZZZ/1-128
D0U924_9BACT/1-105
Q53UA1_HELCL/2-274
F1CAL7_9ZZZZ/1-126
Q93U01_9BACT/1-109
F8URQ8_9BACT/1-120
Q1HIR8_9ZZZZ/1-109
G3K5Z0_9BACT/1-120
F1JXM6_9BACT/1-105
G8EWU5_9RHIZ/1-134
F8UM86_9BACT/1-120
Q5D4K4_9BACT/1-118
B6D9T9_9BACT/1-123
F6KWC5_9ZZZZ/1-107
H8ZXZ8_9BACT/1-109
F2WCS2_9ZZZZ/1-108
Q5NUQ3_HELGE/1-120
Q1HIP4_9ZZZZ/1-109
F6L6Y6_9NOSO/100-185
D0UBB1_9BACT/1-106
F6L707_9NOST/1-115
A4PD31_9BACT/1-141
Q1A425_9BACT/1-109
Q4F9I2_9BACT/1-121
Q19WB5_9BACT/1-97
B9E5K2_CLOK1/2-272
Q7ZA99_METVA/1-108
F2X1N0_9RHIZ/1-163
Q6GYM6_9BACT/1-152
D7R7A5_9BACT/1-109
Q846F7_9BACT/1-109
E9NAQ4_9ZZZZ/1-120
C7EU56_BRAJP/1-153
A7U466_STEMA/1-111
B5KN47_9BACT/1-150
E7E0Y4_9BACT/1-120
F4ZXE0_9BACT/1-111
F1JXP2_9BACT/1-92
B7UBA6_9BACT/1-152
D1LZP3_9BACT/1-155
F4ZY67_9BACT/1-112
Q19WB2_9BACT/1-101
Q30AM3_9BACT/1-108
Q4F9C4_9BACT/1-121
B6DNK7_9BACT/1-162
G8B399_9BACT/1-101
B2CQ78_IDEDE/1-177
F4ZYJ4_9BACT/1-112
E3UDW9_9BACT/1-114
Q5QKB2_9BACT/1-108
B5TJK0_9ZZZZ/1-121
F2WBV4_9ZZZZ/1-115
D0UBA8_9BACT/1-105
Q6GUM8_9BACT/1-152
B6DNR4_9BACT/1-162
D7PT28_9BACT/1-123
Q3YFB7_9BACT/1-108
E3UDP6_9BACT/1-115
F2WD99_9ZZZZ/1-108
B7ZGH9_9GAMM/1-90
B8G7F0_CHLAD/15-289
C0IZ32_9BACT/1-119
Q0PJ20_9BACT/1-109
A7YHS3_9BACT/1-110
F2WD60_9ZZZZ/1-108
D3WZR8_9BACT/1-121
H6VQQ7_9BACT/1-114
E7E0V7_9BACT/1-119
Q19LS5_9BACT/1-118
D0UAG4_9BACT/1-105
B6DNP7_9BACT/1-162
A4GUR6_9BACT/1-111
Q717B9_KLEPN/1-120
Q3YF61_9BACT/1-109
E1AGQ6_9BACT/1-138
Q4JKL0_9BACT/1-120
A9UDW3_9RHIZ/1-237
Q844X6_9BACT/1-108
Q5D416_9BACT/1-117
Q9S327_PAEMA/2-109
E1AHF1_9BACT/1-139
F2WCF0_9ZZZZ/1-115
Q19PU4_9BACT/1-89
D1LZS3_9BACT/1-151
B6DAH0_9BACT/1-109
Q6JT52_9BACT/1-105
B6DAS2_9BACT/1-109
Q3YDT5_9BACT/2-111
A2SPT5_METLZ/2-268
G4XM38_9ZZZZ/1-106
F1BMV2_9BACT/1-83
B1NI72_9RHIZ/2-106
G8B3P1_9BACT/1-99
D3X0X5_9BACT/1-120
Q5Q0V3_9BACT/1-109
A6MWL5_9CYAN/1-101
H9A8M8_9ZZZZ/1-79
D3X065_9BACT/1-120
D0UAW7_9BACT/1-106
B6CJA6_9ZZZZ/1-120
Q6KBK9_9BACT/1-118
C7AA09_9BRAD/1-196
G1CQX1_9CYAN/1-104
B3V8B6_9ZZZZ/1-130
F1CBU5_9ZZZZ/1-131
F5AWY1_9PROT/1-108
Q5PYD0_9BACT/1-119
C5HIA3_9SPHN/1-107
A9LIN8_9ARCH/1-111
Q19WL4_9BACT/1-90
Q9FDB5_9RHIZ/1-192
D1GHW2_9BACT/1-85
F1C9Z5_9ZZZZ/1-137
A6MWF5_9BACT/1-104
F1JXM1_9BACT/1-105
F8UTD3_9BACT/1-120
A4PDE1_9BACT/1-143
B6ZMC5_9BACT/1-112
F1CA86_9ZZZZ/1-138
Q6XAV4_9BACT/1-109
Q3YF24_9BACT/1-108
B6DMW4_9BACT/1-162
Q93DH7_9BACT/1-138
Q0PUR3_9BACT/1-119
Q4JKC9_9BACT/1-120
Q84AH2_9BACT/1-124
BCHL_CHLTE/3-275
E1AHG4_9BACT/1-137
Q2TGE6_9BACT/1-108
C9E9K0_9BACT/1-109
F2WPD7_9BACT/1-142
G3F551_9RHIZ/1-134
E9KJS7_9ZZZZ/1-119
D0UA95_9BACT/1-105
F1CB40_9ZZZZ/1-130
A5PHW7_9BACT/1-106
H9C5N9_9BACT/1-81
A4PDR6_9BACT/1-113
D2KZV6_9PROT/1-192
Q4PS09_9BACT/1-129
G9XWK1_DESHA/6-274
B3V879_9BACT/1-130
F5AXR5_9PROT/1-108
A7YHG4_9BACT/1-109
NIFH_ANAAZ/7-278
F1CB15_9ZZZZ/1-130
G8B3X6_9BACT/1-99
Q19W10_9BACT/1-110
H9BB78_9RHIZ/1-231
A2I8W3_9ZZZZ/1-107
E9K7L0_9BACT/2-77
C6ZK58_9NOSO/1-90
A5JT43_9ZZZZ/1-121
D0R8Q0_9BURK/1-190
Q5DV02_9BACT/1-121
D0U9E4_9BACT/1-105
H2ET86_9BACT/1-114
C9DSG9_9ZZZZ/1-107
F8US21_9BACT/1-121
Q6BA28_9BACT/1-129
D3X2D9_9BACT/1-119
Q8KTL8_9BRAD/1-148
Q2TFY3_9BACT/1-108
H9CH79_9BURK/1-157
Q1A7R9_9BACT/1-109
C0JSR7_9BACT/1-129
D3NSN0_AZOS1/7-279
C7HF01_CLOTM/6-276
F5AXQ0_9PROT/1-108
Q19M13_9BACT/1-119
F8UT77_9BACT/1-120
D0UAG8_9BACT/1-106
G8B3T3_9BACT/1-99
Q56499_9BACT/1-141
E7CTY7_9BACT/1-107
D0UA83_9BACT/1-105
Q6TFK1_9BACT/1-111
C1KA71_9BACT/1-205
F1BM43_9BACT/1-83
F1BLX5_9BACT/1-82
A4Z929_9BACT/1-116
F1C9H8_9ZZZZ/1-130
E9NBK7_9BACT/1-108
C0IYZ3_9BACT/1-122
E3UDW2_9BACT/1-115
Q1HIP7_9ZZZZ/1-109
D0QZJ0_9ACTO/1-194
Q0PJ06_9BACT/1-108
E1AG27_9BACT/1-139
G3K2K2_9ACTO/1-190
F1CAQ9_9ZZZZ/1-134
Q53VF6_9BACT/1-70
E3P905_9BACT/1-109
B8XLA1_9BACT/1-138
C4P248_9BURK/1-119
C0JX57_9CHLO/10-280
A6MWH0_9BACT/1-105
F8US53_9BACT/1-120
Q58P17_9BRAD/4-251
D9I421_9BRAD/1-232
A8YIZ4_MICAE/3-273
D0R8E7_9BURK/1-190
F1CBG5_9ZZZZ/1-130
D0U8Q0_9BACT/1-105
B0FK02_9BACT/1-120
A5PHY4_9BACT/1-107
Q19VS3_9BACT/1-139
Q5QKT5_9BACT/1-109
Q4H4B9_9BURK/1-133
F2WD16_9ZZZZ/1-109
E3UDU1_9BACT/1-114
F8SPI2_9BACT/1-102
A4PD95_9BACT/1-143
Q9F1B3_9BACT/1-108
F1JUM1_9RHIZ/1-228
A6MWP3_9CYAN/1-105
Q30AW8_9BACT/1-108
G8ISN4_9CONI/1-271
D3X301_9BACT/1-119
E1UZ87_9BACT/1-108
Q0PUQ3_9BACT/1-119
F1CA33_9ZZZZ/1-137
Q19AR5_9CYAN/1-103
C9E6L7_9BACT/1-123
Q6XH20_9BACT/1-107
Q4F9G5_9BACT/1-121
F2WPB9_9BACT/1-146
CHLL_CYCTA/1-271
F2WD64_9ZZZZ/1-108
F4BWV8_METCG/5-271
Q19M52_9BACT/1-120
A2I8E9_9ZZZZ/1-107
Q1HIP9_9ZZZZ/1-109
Q19LM0_9BACT/1-118
A2I8I8_9ZZZZ/1-107
Q531D0_9BACT/1-117
F1CBV4_9ZZZZ/1-128
B3E3W2_GEOLS/2-274
Q19W63_9BACT/1-139
A1VI35_DESVV/2-275
G0LXH4_9BRAD/1-114
Q2XUE6_9CYAN/1-107
F8USP4_9BACT/1-120
A8CSH5_9BRAD/1-236
Q99QA8_9BACT/1-108
G3K5X5_9BACT/1-126
D8TE56_SELML/1-270
A3Z2S6_9SYNE/1-82
F2WCS8_9ZZZZ/1-108
B6ZM93_9BACT/1-112
Q19M47_9BACT/1-119
Q20B64_9CYAN/1-109
E9K7A0_9BACT/1-87
D0QZ96_9ACTO/1-198
B2AIZ5_CUPTR/5-277
E1AH14_9BACT/1-139
Q5D417_9BACT/1-116
A5PHV7_9BACT/1-107
Q5QKD6_9BACT/1-108
B6D9Z2_9BACT/1-124
E1UZD7_9BACT/1-111
Q0PIZ0_9BACT/1-108
D6BNQ6_9BACT/1-109
Q5S2B4_9BACT/1-120
G5GRY0_9FIRM/2-270
C6K4U3_AZOBR/1-119
D3X3C8_9BACT/1-120
E1AHB3_9BACT/1-138
G3F520_9RHIZ/1-134
P94696_9CYAN/1-108
Q19M24_9BACT/1-118
G8B3H1_9BACT/1-87
B8XL35_9BACT/1-139
Q0PK23_KLEPN/1-107
G0LX76_RHIML/167-245
Q6JGZ5_9CYAN/1-108
D0U8R8_9BACT/1-106
E3I0U9_RHOVT/4-276
Q3L164_9CYAN/4-136
C8AUW7_9ACTO/1-84
A1YTC8_9BACT/1-130
C5IG58_9BACT/1-94
D5MQE9_9BACT/1-84
Q20B81_9CYAN/1-108
B0FK52_9BACT/1-120
Q84DE4_9BACT/1-108
E9L4B7_9BACT/1-112
G4XRD0_9CYAN/1-82
Q3YDH7_9BACT/1-111
C4P256_9BURK/1-124
D0U9E3_9BACT/1-105
D0U9Q3_9BACT/1-106
A1Y1R2_9BACT/1-109
Q8KIH6_9ZZZZ/1-128
B8XLE7_9BACT/1-139
A9Y1E1_9BACT/1-117
F2WD28_9ZZZZ/1-109
A5HEQ5_9BACT/1-162
Q1WM32_9BRAD/1-111
F8USL6_9BACT/1-120
B0L869_9CYAN/1-108
D0R8Q3_9BURK/1-190
Q589L8_9BACT/1-131
F1CAG8_9ZZZZ/1-137
Q1WBV3_9RHIZ/1-125
D0R8G4_9BURK/1-190
D5JZ10_9BACT/1-122
E0X795_9NOST/1-99
F4ZXL4_9BACT/1-112
F1JXL6_9BACT/1-105
B2XWG2_9RHIZ/1-127
Q83UF2_METSR/1-149
A4PDP2_9BACT/1-113
G3CQ96_9BACT/1-114
F8URN5_9BACT/1-120
D3X265_9BACT/1-120
B6D9W9_9BACT/1-124
Q0PUQ6_9BACT/1-119
C4P255_9SPHN/1-108
Q1HJA3_9BACT/1-109
Q19W69_9BACT/1-139
A9Y168_9BACT/1-122
Q6T475_9BACT/1-88
B6D9X6_9BACT/1-124
A3QRX1_9BRAD/1-102
Q3YER9_9BACT/1-109
B6ZM88_9BACT/1-112
B0FK16_9BACT/1-120
A5PHZ5_9BACT/1-107
O08255_9PROT/1-109
B0FK75_9BACT/1-120
Q58M05_9BACT/1-126
F7XF73_SINMM/5-277
D4J1L7_BUTFI/7-274
Q589N4_9BACT/1-127
Q4JKC4_9BACT/1-121
D5MQG2_9BACT/1-85
F4ZXX2_9BACT/1-110
E5KL85_9BACT/1-109
A8VJ08_9RHIZ/1-254
A4PD96_9BACT/1-143
D1GHZ1_9BACT/1-85
D0QZI9_9ACTO/1-202
C5IG60_9BACT/1-87
F1CC39_9ZZZZ/1-131
F1CA93_9ZZZZ/1-127
Q3LGG2_9BACT/1-131
Q6Y1F6_9BACT/1-105
G3F580_9RHIZ/1-134
B6DNP1_9BACT/1-162
E1AHA8_9BACT/1-138
F8US12_9BACT/1-120
B8XL41_9BACT/1-139
F2WCM6_9ZZZZ/1-108
B8XL65_9BACT/1-138
Q9X4S4_9PSED/1-119
Q19LV5_9BACT/1-119
H9BA77_9BACT/1-101
H8ZY24_9BACT/1-109
F5AX14_9PROT/1-108
B9W029_9RHIZ/1-184
D1LZM7_9BACT/1-154
Q9R2L4_9ZZZZ/1-128
F4ZYA9_9BACT/1-112
A7YHM1_9BACT/1-109
D0R8H9_9BURK/1-190
Q3YF60_9BACT/1-108
B6DNJ3_9BACT/1-159
C9E2Y1_9ZZZZ/1-141
Q1HIS7_9ZZZZ/1-108
Q4PP16_9BACT/1-108
Q6KBI6_9BACT/1-119
D0UA17_9BACT/1-106
F5AXI5_9PROT/1-108
F2WBR1_9ZZZZ/1-114
D0VMV2_VOLCA/1-250
G8B3C1_9BACT/1-104
F8UTG2_9BACT/1-119
G4XJ99_9BRAD/1-210
Q4F994_9BACT/1-121
Q6KBR4_9BACT/1-119
Q3LA70_9BRAD/1-110
C3U642_9BACT/1-109
Q27Z08_9RHIZ/1-267
F1CBK5_9ZZZZ/1-138
B6CJB4_9ZZZZ/1-119
B4XLG8_9BACT/1-108
Q19M39_9BACT/1-119
Q6TC02_9BACT/1-77
Q04026_9BACT/1-109
Q30AL2_9BACT/1-108
Q1HJG2_9BACT/1-110
D1LZU3_9BACT/1-155
B1A381_BRAJP/1-242
Q93DK3_9BACT/1-138
Q19LX1_9BACT/1-119
A4Z8Y8_9BACT/1-115
G4XRD7_9CYAN/1-82
D3WZY5_9BACT/1-120
Q93C39_9BACT/1-138
Q7WS96_9BACT/1-109
A9Y1H1_9BACT/1-122
Q8KHU3_9ZZZZ/1-128
E1AG66_9BACT/1-139
Q8RGJ0_FUSNN/2-270
A5HEM4_9BACT/1-157
H9AXJ2_9BACT/1-108
A9YWK3_9BACT/1-124
F1BLR1_9BACT/1-81
B0FK82_9BACT/1-120
Q6TFJ8_9BACT/1-119
E3UDP0_9BACT/1-116
Q20AU2_9CYAN/1-108
H2DRG7_9BACT/1-113
E5KL72_9BACT/1-109
Q0YR37_9CHLB/3-274
D6BNJ2_9BACT/1-109
Q1A3U5_9BACT/1-108
F2WPD6_9BACT/1-143
B5KN37_9BACT/1-150
Q19W04_9BACT/1-125
B7ZGG7_9DELT/1-90
H2DRF5_9BACT/1-112
A8I4Z5_9BACT/1-128
A6MWS2_9BACT/1-87
Q30AA6_9BACT/1-108
G9I880_9BACT/1-119
D0R8J8_9BURK/1-190
A5JTA0_9ZZZZ/1-120
Q8KKM6_9BACT/1-112
A9YWJ8_9BACT/1-123
G8B3I4_9BACT/1-85
E1AG33_9BACT/1-139
G8GCH9_9BACT/1-123
D7RGV2_BRAEL/1-234
F8USM3_9BACT/1-119
F4ZZS9_9RHIZ/1-222
Q3LGE3_9BACT/1-131
B6DBC3_9BACT/1-109
Q30AG2_9BACT/1-109
C1JAF4_9ACTO/1-202
D3H5J0_9BACT/1-108
B6D9Z7_9BACT/1-123
Q0PU16_9BACT/2-118
D0U8L1_9BACT/1-106
O66329_9BACT/1-143
D8WRT9_9BACT/1-99
B6DNB5_9BACT/1-163
B7ZGG4_9DELT/2-89
Q846M4_9BACT/1-109
Q3LGM7_9BACT/1-131
F5AXR9_9PROT/1-108
B6DNE1_9BACT/1-162
Q0PTT5_9BACT/1-119
B6CJB9_9ZZZZ/1-120
C0IYK0_9BACT/1-97
F1BM46_9BACT/1-84
Q846L8_9BACT/1-107
Q5D490_9BACT/1-101
Q19W31_9BACT/1-139
Q19LJ5_9BACT/1-119
D4TQ43_9NOST/1-271
G8EWU3_9RHIZ/1-134
B3VBL6_9ZZZZ/5-111
F1C9H3_9ZZZZ/1-128
O65950_9RHIZ/1-185
B0FJY9_9BACT/1-120
D3WZP7_9BACT/1-119
Q1A433_9BACT/1-109
B6DAT2_9BACT/1-108
D3X2H0_9BACT/1-120
Q6UBM8_9BACL/1-109
D0R8E0_9BURK/1-190
D7DT99_METV3/2-273
E1V2Y2_9BACT/1-51
Q5S270_9BACT/1-119
D0U7X4_9BACT/1-120
G4XRA6_9CYAN/1-82
A0MMT1_9BACT/1-106
D0U8J2_9BACT/1-123
A8VJ31_9RHIZ/1-251
D3X0P6_9BACT/1-119
G3F575_9RHIZ/1-134
D1G4M4_9ENTR/1-130
F4ZY62_9BACT/1-112
Q1HI73_9ZZZZ/1-108
B6D9Y4_9BACT/1-124
C3W0P5_9CONI/1-271
Q7ZAA0_METTF/1-108
A0MMP4_9BACT/1-106
C0IYR6_9BACT/1-123
C0JSQ2_9BACT/1-129
NIFH_CYAP8/2-273
H7BT22_9CYAN/1-106
A4PCY8_9BACT/1-141
B9TVQ7_RHIET/1-175
I0X961_9SPIO/5-275
Q9S0W3_9BACT/1-143
D5EQN8_CORAD/2-274
D2KAX9_9BACT/1-109
Q19M95_9BACT/1-121
E3UF13_9BACT/1-109
A7YI18_9BACT/1-109
E9K7H8_9RHIZ/1-92
E3UF62_9BACT/1-108
B6DBA7_9BACT/1-108
Q20B84_9CYAN/1-108
Q8RJN1_XANAU/1-124
Q531E2_9BACT/1-118
A4Z903_9BACT/1-116
Q846N7_9BACT/1-108
E3UDV8_9BACT/1-114
D3Y4U7_9BRAD/1-242
Q93PU1_9CYAN/1-108
D0QZ63_9ACTO/1-190
H9N9W9_9RHIZ/1-226
E3UF75_9BACT/1-109
D3WZT0_9BACT/1-121
A5PI40_9BACT/1-107
A5JV44_9BACT/1-100
D8WRT7_9BACT/1-99
Q9KJ32_9BACT/1-108
G8B3A8_9BACT/1-99
D0UA01_9BACT/1-105
Q4PS27_9BACT/1-129
NIFH_BRAJA/5-277
D2TE75_9ACTO/1-203
A5JFD8_9BACT/1-122
D9HQD0_9ACTO/1-202
G9CBP8_9BACT/1-73
F1JUK6_9ACTO/1-198
Q1HJF3_9BACT/1-109
E5KL70_9BACT/1-109
B3VBM3_9ZZZZ/2-112
D0EG31_9BACT/1-111
G8B3Y2_9BACT/1-99
A2I8H6_9ZZZZ/1-107
E7E0L2_9BACT/1-120
Q84A44_9GAMM/1-139
A1Z1A8_9RHOO/1-115
D3X035_9BACT/1-120
Q70TC4_9ACTO/1-181
Q2ACC5_9RHOO/1-139
D0VUR3_9BACT/1-111
Q1WM30_9BRAD/1-111
Q6KBE9_9BACT/1-118
A4ZVE7_9CYAN/1-119
B4XLJ3_9BACT/1-108
B8XLB6_9BACT/1-139
E9NC32_9BACT/1-109
F0V6P7_9BACT/1-152
C0A2R6_9BACT/2-274
E7E0N4_9BACT/1-121
A7YHM6_9BACT/1-108
G3F537_9RHIZ/1-134
D3X2B1_9BACT/1-120
Q1A421_9BACT/1-109
D0QEE3_9BACT/1-121
D2KB60_9BACT/1-107
Q5S276_9BACT/1-119
Q5UJ52_9BACT/1-118
F1BLR3_9BACT/1-83
D5MQJ4_9BACT/6-84
A6MWJ1_9NOSO/1-104
Q3L1F2_9BACT/1-109
D3X201_9BACT/1-119
G8B3T5_9BACT/1-99
E7E127_9BACT/1-120
F2WPD2_9BACT/1-140
Q30AA0_9BACT/1-109
G4XM60_9ZZZZ/1-106
E0YNR2_9BURK/1-157
A0MMS0_9BACT/1-106
F8UT00_9BACT/1-119
D0EG23_9BACT/1-115
D3X2E4_9BACT/1-120
Q2XUG3_9CYAN/1-107
Q7WUT7_9BACT/1-110
A1Y1Q7_9BACT/1-108
Q30AD9_9BACT/1-108
Q3LGD8_9BACT/1-131
F2WCM9_9ZZZZ/1-108
E6UG68_RUMA7/2-248
Q5UJE1_9BACT/1-116
F1CB52_9ZZZZ/1-137
H9BB82_9RHIZ/1-229
Q5DP41_9NOST/1-58
C3U657_9BACT/1-110
E1AGP5_9BACT/1-138
B3V897_9ARCH/1-127
D0R8I6_9BURK/1-190
E9NCF9_9BACT/1-109
F8SPP2_9BACT/1-108
E8Z5M4_9CYAN/1-109
F8UT35_9BACT/1-119
Q5D487_9BACT/1-117
F2WCD7_9ZZZZ/1-115
D3X117_9BACT/1-120
G4WY26_9BURK/1-102
Q5IAU8_9BACT/1-109
Q3YF93_9BACT/1-108
F2WPE4_9BACT/1-118
F5AX97_9PROT/1-108
G8B3Z0_9BACT/1-99
B3V8B2_9ZZZZ/1-137
A4PDP5_9BACT/1-113
Q58M01_9ZZZZ/1-130
Q589K0_9BACT/1-131
A9LLP2_9BACT/1-117
E6Y7E4_9BACT/1-119
Q8KYZ5_9PROT/33-297
D3WZZ5_9BACT/1-121
G4XJ82_9BRAD/1-210
Q846I8_9BACT/1-108
Q9X2S2_9GAMM/1-109
G8J5K5_9CONI/1-271
Q20B44_9CYAN/1-109
A1YTF1_9BACT/1-130
F4ZYF1_9BACT/1-112
D0R8C8_9BURK/1-190
B6DMZ0_9BACT/1-162
F8URP0_9BACT/1-119
Q6XAV2_9BACT/1-109
F4ZXC6_9BACT/1-111
E9NB82_9BACT/1-109
Q8TP84_METAC/2-275
Q5IAZ7_9BACT/1-110
B6DN47_9BACT/1-162
D2KAW6_9BACT/1-109
Q1HIK7_9ZZZZ/1-108
D4S4J1_9FIRM/2-270
Q8KIG8_9ZZZZ/1-128
BCHL_RHOSK/32-296
G3K5X4_9BACT/1-126
B6D9M0_9BACT/1-122
Q8RKR6_9BACT/1-139
B6DAR1_9BACT/1-108
Q58M02_9ZZZZ/1-130
D6LA60_9FUSO/2-270
F1BM07_9BACT/1-86
Q5UJF2_9BACT/1-118
C9E2T3_9ZZZZ/1-129
Q93L92_9BURK/1-270
H2DRH9_9BACT/1-112
A4PD68_9BACT/1-141
F5YLA2_TREPZ/2-270
G9CBQ4_9BACT/1-65
G8EWU4_9RHIZ/1-134
Q3YEY1_9BACT/1-109
A9CXS9_9BACT/1-105
A1XKK7_9RHIZ/1-158
G8GV38_9BRAD/1-235
A5HEJ8_9BACT/1-163
D1LZN0_9BACT/1-154
Q1HJM2_9BACT/1-110
Q8RQ39_9BACT/1-109
B4XL87_9BACT/1-108
B0FK67_9BACT/1-121
Q20B38_9CYAN/1-108
A8IEP0_9CYAN/1-108
D3WZL8_9BACT/1-121
Q933P9_9BACT/1-138
D0U987_9BACT/1-105
Q84AG7_9BACT/1-123
B0L7T5_9CYAN/1-108
A9Y1L0_9BACT/1-122
Q6B3Z7_9BACT/1-110
Q1HIL5_9ZZZZ/1-108
C3W0I3_PINBN/1-271
Q9F1D0_9BACT/1-108
B0L7N3_9CYAN/1-108
B6V5C4_9ZZZZ/1-121
D3WZS4_9BACT/1-120
B3V864_9ZZZZ/1-138
Q1HJI3_9BACT/1-109
A9CRE5_9BRAD/1-136
Q3L165_9CYAN/1-99
A9Y1F8_9BACT/1-103
B3V853_9ZZZZ/1-137
B6DA24_9BACT/1-124
D2KB36_9BACT/1-108
NIFH_METMA/2-272
B6DBJ8_9BACT/1-108
F4ZXF1_9BACT/1-111
Q3LA51_METAI/1-113
A4PDH4_9BACT/1-142
E1UYZ9_9BACT/1-103
G2LJR7_CHLTF/1-270
B8XL49_9BACT/1-139
A0MMN6_9BACT/1-106
Q9S0W0_9BACT/1-143
F1CAJ8_9ZZZZ/1-130
Q2TG29_9BACT/1-109
Q5UJA1_9BACT/1-118
Q0KJ17_9BACT/12-119
C7DP72_9RHIZ/1-254
B3GET2_9BACT/1-125
Q6GUN0_9BACT/1-152
D2TE80_9ACTO/1-112
A9Y1L7_9BACT/1-122
Q8TVH3_METKA/2-264
E9K7G3_9BACT/1-92
G0LX98_RHILE/1-99
Q5IAV0_9BACT/1-109
F1BMP3_9BACT/1-84
D1LZU6_9BACT/1-154
F1BLM4_9BACT/1-86
Q19VZ1_9BACT/1-125
E9NAT5_9ZZZZ/1-120
F2WBT4_9ZZZZ/1-114
D2KZT2_9PROT/1-189
E1AHA1_9BACT/1-138
C4IC62_CLOBU/2-272
D2KZU1_9PROT/1-188
Q3YF12_9BACT/1-108
O66365_9BACT/1-141
D0UAL0_9BACT/1-106
Q83UV7_9BACT/1-124
G9HZB3_9BACT/1-105
B8R521_9ACTO/1-181
F1CAU5_9ZZZZ/1-130
Q30B08_9BACT/1-108
G8B3Y9_9BACT/1-99
Q93C40_9BACT/1-139
B5TJG2_9ZZZZ/1-122
F2WC97_9ZZZZ/1-107
C0IY96_9BACT/1-119
Q20AW6_9CYAN/1-108
E0Z1G6_9BACT/1-139
Q5PYG2_9BACT/1-120
C0IYP6_9BACT/1-122
B6IXK8_RHOCS/7-279
A4Z939_9BACT/1-115
F9MW73_9FIRM/1-271
E3GY00_METFV/7-270
B0FK28_9BACT/1-120
D3X1I7_9BACT/1-119
C6ZK51_9BACT/1-120
D1LZU2_9BACT/1-155
D3H5R5_9BACT/1-109
F1CBX1_9ZZZZ/1-132
Q19WI2_9BACT/1-100
A9LLN8_9BACT/1-117
B3VBM8_9ZZZZ/2-112
A4PDP1_9BACT/1-113
Q5D418_9BACT/1-118
E9KJV8_9ZZZZ/1-118
C9E2S0_9ZZZZ/1-129
B3GES5_9BACT/1-126
D0QZC9_9ACTO/1-192
Q20B92_9CYAN/1-109
A5JTK0_9ZZZZ/1-121
E7E0L1_9BACT/1-119
B3V882_9BACT/1-130
A4PCX7_9BACT/1-141
G3F559_9RHIZ/1-134
F8R0Q8_9BACT/1-94
F1CAM9_9ZZZZ/1-130
F8R0S7_9BACT/1-94
I0DFH7_9RHIZ/1-206
A2I8S5_9ZZZZ/1-107
Q1HIQ8_9ZZZZ/1-109
F1CAI3_9ZZZZ/1-129
H8ZYA3_9BACT/1-109
E9K784_9BACT/1-86
Q20B05_9CYAN/1-108
A8DC85_9BACT/1-109
E7CTY6_9BACT/1-111
Q589H8_9BACT/1-131
F2WCZ7_9ZZZZ/1-108
Q2L606_THUOC/1-271
G0LXI7_RHILE/1-96
F1CAA4_9ZZZZ/1-138
E9K778_9BACT/1-84
B0L7Q0_9CYAN/1-108
Q5D489_9BACT/1-118
Q3BA32_9RHIZ/1-129
Q30B09_9BACT/1-108
B2ZE50_9ZZZZ/1-130
B6RST5_9NOST/1-108
H8I6M1_METCZ/2-272
Q56516_9BACT/1-109
F5AWE7_9PROT/1-108
F1C9Z9_9ZZZZ/1-129
C0JSR5_9BACT/1-129
E7AY25_9BACT/1-121
H9A8T9_9ACTO/1-190
Q3YF74_9BACT/1-108
Q93DI2_9BACT/1-138
Q1A449_9BACT/1-109
B4XL76_9BACT/1-109
B4XKV4_9BACT/1-108
Q1HIF3_9ZZZZ/1-108
B6V5F7_9ZZZZ/1-121
F1CAR8_9ZZZZ/1-130
A0YZS1_LYNSP/1-271
A4GFD5_9GAMM/1-100
Q30AM8_9BACT/1-109
H8ZXT4_9BACT/1-109
B0L860_9CYAN/1-108
E7E0I1_9BACT/1-120
B0FK17_9BACT/1-120
F2WCP7_9ZZZZ/1-108
A4GR79_9BRAD/1-189
A4ZVH5_9BACI/1-140
B6DMX9_9BACT/1-163
B9V331_MASLA/1-145
B4XKK9_9BACT/1-109
E8Z5N1_9CYAN/1-109
Q2XUD1_9CYAN/1-107
C0IYX5_9BACT/1-120
A6MWJ6_9BACT/1-101
C9DSI7_9ZZZZ/1-107
F1BMB4_9BACT/1-83
F2WBS6_9ZZZZ/1-114
B8XL81_9BACT/1-138
A4ZVG0_9CYAN/1-119
G3K5Z3_9BACT/1-120
Q1HJP6_9BACT/1-109
E3UDY1_9BACT/1-115
D3WZL2_9BACT/1-120
B6V5D0_9ZZZZ/1-121
E7E117_9BACT/1-121
G8B468_9BACT/1-99
C9S510_BURVI/1-190
D0R8Q4_9BURK/1-190
E3UDP2_9BACT/1-116
G4XJD9_9BRAD/1-210
D3X154_9BACT/1-121
G4XM65_9ZZZZ/1-106
Q1WFW9_9BACT/1-120
D7GNS0_9BACT/1-107
F4ZXF2_9BACT/1-111
F8URM1_9BACT/1-120
Q6KBP8_9BACT/1-120
A6MWN2_9BACT/1-88
B6CJC5_9ZZZZ/1-119
Q19AV5_9ZZZZ/1-109
Q9S5Z1_9BACT/1-109
A4PD33_9BACT/1-141
Q4JKK1_9BACT/1-119
Q3L0Y1_9BACT/1-109
Q19LY1_9BACT/1-121
B6DA08_9BACT/1-124
G8B3Y7_9BACT/1-99
Q53VE6_9BACT/1-71
C9E6J2_9BACT/1-123
F1JUL9_9RHIZ/1-242
Q3L172_9CYAN/1-116
A0A9M5_9CLOT/1-127
E7E0F5_9BACT/1-120
G3LWC5_9RHIZ/1-202
Q93C46_9BACT/1-139
D0U839_9BACT/1-120
Q3L0Z9_9BACT/1-109
A2I8G3_9ZZZZ/1-107
Q3YFE6_9BACT/1-109
Q3YEN0_9BACT/1-108
C8AVC9_9ACTO/1-84
F1BPV0_9BACT/1-100
H9C5K6_9BACT/1-81
E7E0F3_9BACT/1-120
A0A9N6_9CLOT/1-127
H9C5N2_9BACT/1-81
Q30A80_9BACT/1-109
A3F4N7_HALHA/1-150
D0EG40_9BACT/1-111
A7YHF8_9BACT/1-110
Q0PUN1_9BACT/1-120
E3UEZ8_9BACT/1-109
D0U8J8_9BACT/1-124
Q1WFY7_9BACT/1-119
Q6TFK0_9BACT/1-111
H9BA76_9BACT/1-102
F4ZR11_9BRAD/1-226
A6MWN9_9CYAN/1-101
D0UAH4_9BACT/1-105
F1BMM8_9BACT/1-84
B2XWI2_9RHIZ/1-249
D0U906_9BACT/1-105
Q6TBY3_9BACT/1-77
G8IYE0_PINMU/1-271
D0U9Z1_9BACT/1-105
A1YTE7_9BACT/1-130
A5ZMU6_9FIRM/8-258
F4ZX47_9BACT/1-112
H1ZSS1_9BACT/1-143
D9I4F7_9ZZZZ/1-107
B0L7R2_9CYAN/1-108
F2WCS6_9ZZZZ/1-108
D6BNQ0_9BACT/1-108
B8R0F6_9BACT/1-88
F4ZY78_9BACT/1-112
Q1HJE5_9BACT/1-109
F1CBA8_9ZZZZ/1-129
Q84AH1_9BACT/1-123
A5JT93_9ZZZZ/1-120
A1Y1Q9_9BACT/1-108
D0V8B7_9CYAN/5-131
C8WE15_ZYMMN/5-277
Q589I0_9BACT/1-131
G5CBZ1_9BACT/1-111
A2I8F2_9ZZZZ/1-107
E5KL74_9BACT/1-109
D0UB18_9BACT/1-106
B4XKX6_9BACT/1-108
A7KTN6_MASLA/1-249
A4Z8Z9_9BACT/1-116
Q3YFD9_9BACT/1-108
F2XJS3_9ZZZZ/1-109
Q9X2P9_9RHOB/1-108
B6DB12_9BACT/1-108
D3X3B7_9BACT/1-120
F8J464_9BURK/1-127
Q93TZ9_9BACT/1-109
G1CQY5_9CYAN/1-120
D0R8H7_9BURK/1-190
D0U9I4_9BACT/1-105
B6D9W4_9BACT/1-124
D0U911_9BACT/1-105
D7RGV0_RHIFR/1-235
Q19VX2_9BACT/1-127
Q19VW2_9BACT/1-125
D1LYH4_9RHIZ/1-218
Q6GYL4_9BACT/1-153
D0UB19_9BACT/1-106
A5Y5D4_9BACT/1-101
B9V330_MASLA/1-145
B3VMM5_RHILE/1-261
D5MQH6_9BACT/6-84
F5AWS9_9GAMM/1-109
Q1HJJ2_9BACT/1-109
D7GNR6_9BACT/1-106
A5JFA6_9BACT/9-77
Q30AT5_9BACT/1-109
E3UF85_9BACT/1-109
B3F7Q0_9BACT/1-108
F8JH03_HYPSM/5-277
F5AWU1_9GAMM/1-109
G9CBQ3_9BACT/1-66
B6DAV6_9BACT/1-109
E1AGP1_9BACT/1-139
Q19LR3_9BACT/1-120
D0U8V1_9BACT/1-106
A5HER4_9BACT/1-162
Q19WB3_9BACT/1-98
D3WZJ5_9BACT/1-119
B3VSN7_9BACT/1-120
F8US31_9BACT/1-121
F2WCH8_9ZZZZ/1-115
B6ZM11_9BACT/1-112
F2WCD3_9ZZZZ/1-115
Q6KEW0_RHOAC/1-146
B0L8G4_9BACT/1-108
Q000M5_9BACT/1-106
Q1A3W7_9BACT/1-109
B4XLC9_9BACT/1-108
C1JAE6_9ACTO/1-202
F1BLG2_9BACT/1-86
F1Z4U7_9SPHN/4-276
F2X1N5_9RHIZ/1-163
D3X027_9BACT/1-119
E0Z1G4_9BACT/1-138
D1G4L3_9ENTR/1-130
Q3YFB6_9BACT/1-108
Q1A3Z1_9BACT/1-109
Q2TG91_9BACT/1-109
C0JSP1_9BACT/1-129
B3V8A9_9ZZZZ/1-137
E1AHF4_9BACT/1-139
G5HGJ6_9CLOT/2-251
G0LXF4_9RHIZ/1-113
F8URU8_9BACT/1-120
A2I8L5_9ZZZZ/1-107
F2WCW0_9ZZZZ/1-108
Q2TFZ7_9BACT/1-108
B5TJK3_9ZZZZ/1-121
D0QZ36_9ACTO/1-197
Q0PU49_9BACT/1-120
NIFH_NOSMU/1-108
Q9L855_9GAMM/1-139
B1IEU7_CLOBK/2-249
Q19WD6_9BACT/1-96
C0L9N8_9BACT/1-120
H2EZU7_9NOSO/1-101
A9CRH5_9BRAD/1-136
E9NCC4_9BACT/1-108
D0E8F6_9BACT/1-96
Q2TFY1_9BACT/1-108
Q5PYD1_9BACT/1-119
A4GUV1_9BACT/1-112
F2WC14_9ZZZZ/1-113
A4ZXU2_9BACT/1-120
F2XJR7_9ZZZZ/1-108
D1G4L8_9ENTR/1-130
F2XX28_9BRAD/1-215
D3H5Q2_9BACT/1-109
D2KZT0_9PROT/1-204
D3WZQ9_9BACT/1-119
E1AHJ6_9BACT/1-133
D3X3G3_9BACT/1-120
B0ACC4_9FIRM/2-267
E9K7L1_9BACT/2-80
D0R8M4_9BURK/1-190
Q6Y1G8_9BACT/2-116
G9L6N9_9BRAD/1-237
D7PSJ9_9BACT/1-124
A5HEP1_9BACT/1-162
G4XJ94_9BRAD/1-210
Q5QKA7_9BACT/1-109
Q5DUZ4_9BACT/1-113
H9N9Y2_9RHIZ/1-226
F1CAA3_9ZZZZ/1-136
E0Z1I3_9BACT/1-138
C1KUH1_RHIML/1-194
Q5S274_9BACT/1-119
A5JT37_9ZZZZ/1-121
B6DBF4_9BACT/1-108
F2WPE1_9BACT/1-141
B3V8B1_9ZZZZ/1-129
E7E0X0_9BACT/1-120
E1UZB8_9BACT/1-107
Q1HIQ5_9ZZZZ/1-109
A1Y1S2_9BACT/1-109
F4ZYI6_9BACT/1-112
Q3L1F0_9BACT/1-109
B5KN26_9BACT/1-149
Q6TBY6_9BACT/1-78
Q19WD7_9BACT/1-101
D6BNJ3_9BACT/1-109
F4ZY49_9BACT/1-113
G3LWD3_9BRAD/1-238
F2WBK8_9ZZZZ/1-115
Q7WUN7_9PROT/1-121
A2T1F8_9BACT/1-108
Q30B23_9BACT/1-108
G4XM49_9ZZZZ/1-106
Q1HJH8_9BACT/1-110
B2MW10_9BACT/1-120
E7E0R0_9BACT/1-120
D3X006_9BACT/1-121
A2T1F3_9BACT/1-108
D0UB34_9BACT/1-105
D0UVE9_9BRAD/1-110
I0DFU1_9ZZZZ/1-120
B7ZGE7_9PROT/1-89
Q0AZV8_SYNWW/2-252
D3WZV6_9BACT/1-121
G4XJB3_9BRAD/1-210
D0UA30_9BACT/1-105
D2KAT4_9BACT/1-108
D3X146_9BACT/1-121
Q1HIM2_9ZZZZ/1-108
Q19LK8_9BACT/1-120
H2DRG8_9BACT/1-112
F8R0N7_9BACT/1-97
Q9L821_9BACT/1-139
B3VQK0_9BACT/1-106
Q83TB4_9BACT/1-124
Q19VU0_9BACT/1-139
D7PT69_9BACT/1-123
H9BFA4_9BACT/1-118
Q0PMC6_9BACT/1-108
Q1HJE8_9BACT/1-109
B3GES4_9BACT/1-126
Q4PP06_9BACT/1-109
F2WBJ3_9ZZZZ/1-114
Q9K2K7_9BACT/1-109
A2I8D2_9ZZZZ/1-107
D3WZW3_9BACT/1-120
F4ZXH7_9BACT/1-111
Q9R7F4_9BACT/1-109
F8R0R1_9BACT/1-90
C1JAM3_9ACTO/1-174
F5AWQ5_9GAMM/1-109
A6MWF4_9CYAN/1-100
B6ZM47_9BACT/1-112
F1BMC7_9BACT/1-83
F2WCU3_9ZZZZ/1-108
G8B3M1_9BACT/1-99
Q0PUB9_9BACT/1-120
E9NB48_9BACT/1-109
H9BBF5_9BRAD/1-210
Q19VP5_9BACT/1-124
H6VQQ6_9BACT/1-114
F2WCY7_9ZZZZ/1-108
Q3YEL5_9BACT/1-108
B4XKU3_9BACT/1-108
Q1HJM3_9BACT/1-110
D0EG03_9BACT/1-110
Q0PIZ3_9BACT/1-108
D6BNJ5_9BACT/1-108
Q3YDF0_9BACT/1-111
I0LEY9_9GAMM/1-150
E3UF01_9BACT/1-109
Q2L889_9BACL/1-108
H9BE12_9ENTR/1-109
C3VY69_PINSI/1-271
B6ZMM3_9BACT/1-112
E1AHD6_9BACT/1-139
Q83UL9_9BACT/1-109
Q2L645_CRYJA/1-271
E9NB22_9BACT/1-108
Q3YF81_9BACT/1-109
D0U9L0_9BACT/1-106
F8URY9_9BACT/1-120
D0U9Y1_9BACT/1-105
Q000P5_9BACT/1-106
Q30AZ0_9BACT/1-108
D0QZ60_9ACTO/1-193
B3Q2Q9_RHIE6/5-277
Q1HJH4_9BACT/1-110
F8US76_9BACT/1-121
Q5D4B4_9BACT/1-117
Q20B94_9CYAN/1-108
B3VI44_9RHIZ/1-247
F1CBJ8_9ZZZZ/1-137
Q19VY1_9BACT/1-128
B4XLE3_9BACT/1-108
G8EWU2_9RHIZ/1-134
Q6QT72_9BACT/1-122
Q6XH77_9BACT/1-109
Q19LX5_9BACT/1-118
B4XKT0_9BACT/1-108
D0UAA6_9BACT/1-105
B5KN33_9BACT/1-149
Q6XAV0_9BACT/1-109
Q8L1P1_9BACT/2-129
D8GKN0_CLOLD/2-253
F4ZR17_9BRAD/1-226
G3F566_9RHIZ/1-134
F1C9L8_9ZZZZ/1-128
E7E116_9BACT/1-120
E6Y7D6_9BACT/1-120
F2WC86_9ZZZZ/1-114
E1UYZ0_9BACT/1-103
G8IZU3_9CONI/1-271
B5KN31_9BACT/1-149
D0V0Z3_9BRAD/1-231
D3X2I3_9BACT/1-112
Q6KBH1_9BACT/1-119
A5JV57_9BACT/1-100
A5PI37_9BACT/1-107
D6Q1L1_9RHIZ/1-236
D7PT78_9BACT/1-123
E7E0M6_9BACT/1-120
A6MWP7_9CYAN/1-102
G8B3N3_9BACT/1-99
F5AXP5_9PROT/1-108
F1CAL8_9ZZZZ/1-130
Q0PUB5_9BACT/1-120
Q6XH60_9BACT/1-109
Q1HI86_9ZZZZ/1-108
A1YTD7_9BACT/1-130
A9CRF9_9BRAD/1-136
B6DB44_9BACT/1-108
F1C9U3_9ZZZZ/1-137
F1C999_9ZZZZ/1-138
B7ZGE5_9DELT/1-90
F1C9I7_9ZZZZ/1-129
E9K7F7_9RHIZ/1-93
Q84AF7_9BACT/1-123
G8B365_9BACT/1-86
C3VN84_9RHIZ/1-229
Q0PIZ6_9BACT/1-108
D2ZR09_METSM/3-265
C5IG61_9BACT/1-94
Q0PUT0_9BACT/1-119
F4ZXN3_9BACT/1-112
Q2XUE1_9CYAN/1-107
G0LX52_RHILE/1-244
B6DA33_9BACT/1-124
H2DRH3_9BACT/1-112
D3X1T3_9BACT/1-119
E1AHG2_9BACT/1-139
Q84A51_9RHIZ/1-149
Q2TG56_9BACT/1-109
Q6SA81_9CYAN/1-110
Q3YET4_9BACT/1-109
A7YHW3_9BACT/1-109
Q9AM23_9BACT/1-109
D1LZN5_9BACT/1-155
D5E6X3_METMS/5-265
O87422_9BACT/1-108
D0UAS1_9BACT/1-106
F0SYL1_SYNGF/2-274
Q19M44_9BACT/1-119
D0R8D9_9BURK/1-190
Q7WUU3_9BACT/1-109
C1JAN3_9ACTO/1-174
Q5IAV6_9BACT/1-110
D0U8Z6_9BACT/1-105
G0LXD5_9BRAD/1-114
Q6JGY2_9BACT/1-109
A5JFB6_9BACT/1-110
Q5QKW2_9BACT/1-109
F1BLL6_9BACT/1-86
E9NCP2_9BACT/1-108
BCHX_RHOS4/36-303
G8IZE9_9CONI/1-271
Q6BA22_9RHOB/1-130
Q6JT51_9BACT/1-105
F5AWM7_9PROT/1-108
F4ZXF6_9BACT/1-111
A5JTA1_9ZZZZ/1-120
E7E0L0_9BACT/1-120
A2I8Y4_9ZZZZ/1-106
A4PD67_9BACT/1-141
D3X0W1_9BACT/1-120
E6Y7F6_9BACT/1-120
A2I8F5_9ZZZZ/1-105
Q19M04_9BACT/1-120
O66295_9BACT/1-141
Q0Q2I5_9SPHN/1-106
A9X4V0_9RHIZ/1-185
B5KN28_9BACT/1-149
Q6BA52_9PROT/1-129
F1CBJ5_9ZZZZ/1-138
F1CC54_9ZZZZ/1-133
F4ZX04_9BACT/1-112
D9I429_9BRAD/1-228
F4ZX69_9BACT/1-112
C1KA61_9BACT/1-204
F1C9F4_9ZZZZ/1-138
F2WBQ8_9ZZZZ/1-114
C0KIX4_9BACT/1-135
G8EWW2_9RHIZ/1-134
Q3LA63_METPL/1-115
F1CB50_9ZZZZ/1-138
Q4JKM8_9BACT/1-120
E7E0C4_9BACT/1-121
Q4PS18_9BACT/1-129
G4WY24_9BURK/1-102
Q2I6B8_9EURY/1-73
Q3YET9_9BACT/1-109
H2CP08_9ACTO/1-150
H9N9W2_9RHIZ/1-226
F5M251_RHOSH/36-303
A4Z916_9BACT/1-116
A5JT39_9ZZZZ/1-119
D0UA72_9BACT/1-105
F2WCV5_9ZZZZ/1-108
D0UFF0_9RHIZ/1-111
F8URP3_9BACT/1-119
D7PSU0_9BACT/1-123
Q0PUR9_9BACT/1-120
A4PD85_9BACT/1-143
Q6KBR7_9BACT/1-120
Q5UJ94_9BACT/1-118
E0X7A1_9NOST/1-99
D3X066_9BACT/1-121
E7E0K4_9BACT/1-120
H8ZY90_9BACT/1-109
NIFH2_METIV/3-263
C6ZK50_9BACT/1-121
Q2TFX2_9BACT/1-109
Q8KIE7_9ZZZZ/1-128
D0U914_9BACT/1-105
F4ZR23_9BRAD/1-226
F1CAZ2_9ZZZZ/1-131
A0Z4G9_9GAMM/40-304
Q5D425_9BACT/1-117
G8B3B5_9BACT/1-94
F8USI8_9BACT/1-119
A8CSK4_9BRAD/1-236
C5IBQ7_9BACT/1-128
B0L870_9BACT/1-108
E9NB87_9BACT/1-109
E9K7C6_9BACT/1-93
Q5D3R8_9BACT/1-118
E3UDQ8_9BACT/1-119
C9E6L2_9BACT/1-123
Q4U1D7_RHIML/1-188
B3VSN5_9BACT/1-120
Q19M07_9BACT/1-118
Q5QKV5_9BACT/1-109
A3FFV6_9BURK/1-157
D0EG33_9BACT/1-111
G8B3W7_9BACT/1-100
F1BLP5_9BACT/1-83
B8R5A3_9ACTO/1-181
H3NRR7_9GAMM/36-303
F2WCS7_9ZZZZ/1-108
B6DB56_9BACT/1-108
E7D267_9BACT/1-125
Q3YDK8_9BACT/1-106
F1CBX5_9ZZZZ/1-129
D3JXU1_9BACL/1-108
Q5PYE4_9BACT/1-119
C4P246_OCHAN/1-106
F2WCW2_9ZZZZ/1-108
C0JSM9_9BACT/1-129
C5HIA9_9SPHN/1-116
G3AD77_9BACL/1-116
Q30B42_9BACT/1-108
D6E943_9ACTN/2-254
C1J7F7_9BRAD/1-235
D5I3Z5_9ACTO/1-90
Q30AG6_9BACT/1-108
B2MVZ7_9BACT/1-121
D2KB24_9BACT/1-109
E6Y7D9_9BACT/1-120
D0VP58_9BACT/1-113
Q5D3W8_9BACT/1-116
Q3LGT0_9BACT/1-131
Q6BA03_9CYAN/1-129
B8R577_9ACTO/1-181
F8R0N9_9BACT/1-91
Q20AY7_9CYAN/1-108
F1CBU7_9ZZZZ/1-128
E9NBE7_9BACT/1-109
A2I8V0_9ZZZZ/1-107
B6ZMM8_9BACT/1-112
D5AKX6_RHOCB/7-276
Q19WC4_9BACT/1-101
C0JSL2_9BACT/1-129
D0QZA4_9ACTO/1-201
Q1HID0_9ZZZZ/1-110
E9NC65_9BACT/1-109
B4XLI3_9BACT/1-108
Q8KKM3_9BACT/1-112
D3X379_9BACT/1-120
A5G8C0_GEOUR/4-269
G4XM63_9ZZZZ/1-106
NIFH2_METTL/2-284
A5JTL0_9ZZZZ/1-121
C9WM09_9RHIZ/2-238
H9C5N6_9BACT/1-81
B6ZLV9_9BACT/1-112
E1AH71_9BACT/1-139
B3V8A1_9ARCH/1-127
B6ZMD4_9BACT/1-112
A9Y193_9BACT/1-119
B4XLI2_9BACT/1-108
D3X342_9BACT/1-119
Q5UJ90_9BACT/1-118
D3H5L6_9BACT/1-109
Q84IY8_9BACT/1-142
Q6JGZ4_9BACT/1-109
Q8RKR9_9BACT/1-139
Q4JKL1_9BACT/1-119
A2I8S7_9ZZZZ/1-106
E3UF89_9BACT/1-109
Q0ZNI6_DEHMU/1-127
D7PT93_9BACT/1-124
D3X2F5_9BACT/1-120
H2CP54_9ACTO/1-111
G9I898_9BACT/1-120
Q5QKU4_9BACT/1-109
Q846F2_9BACT/1-109
D0U7U0_9BACT/1-119
H2CP51_9ACTO/1-161
H2CP44_9ACTO/1-101
Q19M72_9BACT/1-119
B4XKW8_9BACT/1-108
Q19LW9_9BACT/1-119
A2IB58_9BACT/1-120
C5IG56_9BACT/1-97
Q30AP0_9BACT/1-108
H2DRE5_9BACT/1-113
F9ZZ28_METMM/5-277
F1CA74_9ZZZZ/1-130
Q5S286_9BACT/1-120
Q3L1G0_9BACT/1-109
Q6PQE4_9BACT/1-152
G3F547_9RHIZ/1-134
B6ZLY5_9BACT/1-112
D0U917_9BACT/1-106
B6V542_9ZZZZ/1-121
B6CJ76_9ZZZZ/1-90
Q19VS2_9BACT/1-125
D5VUI6_CLOB2/2-249
C7BUU3_9RHIZ/1-240
A6MWK5_9BACT/1-101
F8US24_9BACT/1-120
D0EKJ2_9RHIZ/1-143
Q8KKL7_9BACT/1-112
B4XLF5_9BACT/1-108
Q1HI81_9ZZZZ/1-109
F4ZY55_9BACT/1-109
A0YNZ7_LYNSP/2-273
C3U631_9BACT/1-117
F8R0N8_9BACT/1-100
E9NC17_9BACT/1-108
H9C5K0_9BACT/1-81
B8R556_9ACTO/1-181
E7E0N3_9BACT/1-121
B3TM72_RHITR/1-185
Q19LN0_9BACT/1-120
E0YNR7_9BURK/1-157
Q4PS13_9BACT/1-129
B3GEW8_9BACT/1-126
Q19VV6_9BACT/1-139
B6DNB9_9BACT/1-162
G8IZ05_9CONI/1-271
Q1WFY0_9BACT/1-120
Q1HIN7_9ZZZZ/1-108
Q99PY6_9BACT/1-109
C0IYL9_9BACT/1-123
A5JFC3_9BACT/1-110
Q45RK0_9BACT/1-108
H5YF93_9BRAD/5-277
F1BMB5_9BACT/1-86
B6DB31_9BACT/1-111
Q6BA53_9PROT/1-129
H2CNU9_9ACTO/1-78
C0IYA8_9BACT/1-120
Q2TG95_9BACT/1-108
F5AWA6_9GAMM/1-109
F1C9V9_9ZZZZ/1-129
A6MWJ5_9BACT/1-99
Q5D4N4_9BACT/1-111
G0LX79_RHILI/1-245
Q3YEP8_9BACT/1-109
Q3YDU5_9BACT/1-112
H2DRD6_9BACT/1-113
H9C5K9_9BACT/1-81
D3X0Z1_9BACT/1-120
G5GTU7_FUSNP/2-270
B6DAH1_9BACT/1-109
Q3YF99_9BACT/1-108
E9KJU8_9ZZZZ/1-119
A4XMA8_CALS8/2-273
B6DBI8_9BACT/1-108
A5JTD9_9ZZZZ/1-121
D3WZM1_9BACT/1-120
D3X025_9BACT/1-120
E1AGJ5_9BACT/1-139
Q5IAX6_9BACT/1-109
B0L7T6_9CYAN/1-108
C0IYY1_9BACT/1-121
Q5D484_9BACT/1-118
F8USS2_9BACT/1-121
Q0PU65_9BACT/1-120
D3X1I9_9BACT/1-119
G3F529_9RHIZ/1-134
Q8RKQ9_9BACT/1-137
Q6SA82_9CYAN/1-110
F2WD12_9ZZZZ/1-109
Q5UJE3_9BACT/1-119
Q5D402_9BACT/1-114
F8R0N5_9BACT/1-99
Q6QT61_9BACT/1-124
B1VK89_9RHIZ/1-98
Q3YF48_9BACT/1-108
Q4JKH2_9BACT/1-120
Q5D3Z7_9BACT/1-120
B3GES9_9BACT/1-125
B6DN11_9BACT/1-162
Q56513_9BACT/1-109
B1A377_9RHIZ/1-242
E1AGA1_9BACT/1-139
F8US74_9BACT/1-121
E1AH18_9BACT/1-139
Q71BD3_9CHRO/2-127
A7YH88_9BACT/1-111
E1AGH5_9BACT/1-139
Q19LL5_9BACT/1-120
G9CBN6_9BACT/1-66
Q20AU7_9CYAN/1-74
C9E2V2_9ZZZZ/1-130
B6D9S7_9BACT/1-124
D0U7W3_9BACT/1-120
A9Y1N8_9BACT/1-122
D7UTZ5_9BACL/7-104
D1G4L2_9ENTR/1-130
F5AXQ1_9PROT/1-108
F1CBR4_9ZZZZ/1-130
F1CBX7_9ZZZZ/1-129
C7RRG4_ACCPU/5-277
D3WZJ0_9BACT/1-119
D7GNQ2_9BACT/1-106
Q8KIJ0_9ZZZZ/1-128
F4ZYN4_9BACT/1-112
D0R8L5_9BURK/1-190
A0MM60_9CONI/1-215
B6DML4_9BACT/1-162
Q9X4S6_PSEU6/1-119
F5AXH3_9PROT/1-108
D0EG18_9BACT/1-115
D4NY94_9ZZZZ/1-129
O66314_9BACT/11-141
F5AWY6_9PROT/1-108
Q3YEK3_9BACT/1-108
Q19AQ2_9BACT/1-103
Q30AN9_9BACT/1-108
A4PD88_9BACT/1-145
B6DAT4_9BACT/1-108
Q1HID9_9ZZZZ/1-108
E1AGF7_9BACT/1-136
D0R8D2_9BURK/1-190
F8UM76_9BACT/1-120
A9Y1F3_9BACT/1-122
H2CP03_9ACTO/1-79
B2MW03_9BACT/1-121
Q9X2R2_9GAMM/1-109
Q0PUA3_9BACT/1-120
E6Y7D3_9BACT/1-121
B8R5A1_9ACTO/1-181
F5AWI5_9PROT/1-108
H2DRD7_9BACT/1-112
Q6UTI0_9BACT/1-105
B4XLB5_9BACT/1-108
Q30AF0_9BACT/1-107
G0LXC6_RHILE/1-116
G3K5Z1_9BACT/1-119
A4GUR7_9BACT/1-113
G8J778_9CONI/1-271
D1LZL7_9BACT/1-155
Q3YF79_9BACT/1-109
Q3YDG4_9BACT/1-111
F1CAA8_9ZZZZ/1-130
Q19WS8_9BACT/1-115
Q0PIY8_9BACT/1-108
F1CA07_9ZZZZ/1-128
G8B3D5_9BACT/1-106
A4PDH0_9BACT/1-143
F1CAS0_9ZZZZ/1-135
D3X3F7_9BACT/1-120
H3JSI8_BRAJP/1-103
Q8KI65_9ZZZZ/1-128
D0U9W9_9BACT/1-105
B4XKJ2_9BACT/1-109
I0DFL6_9ZZZZ/1-133
D2KAY3_9BACT/1-109
A9LLN3_9BACT/1-117
B3VMM7_9RHIZ/1-261
Q4PS05_9BACT/1-129
F8SPS9_9BACT/1-109
E9K7G8_9RHOO/1-92
G8B482_9BACT/1-99
B6D9V4_9BACT/1-124
C9LLG5_9FIRM/2-272
O70066_9BACT/1-140
Q6JT53_9BACT/1-105
D3X2Z9_9BACT/1-120
Q8KIJ5_9ZZZZ/1-130
Q0PUD4_9BACT/1-119
Q1HJH1_9BACT/1-107
D0VP70_9BACT/1-112
B3V899_9ARCH/1-125
A2I8E4_9ZZZZ/1-107
Q1A445_9BACT/1-109
B7ZGC4_9DELT/1-90
D5MQF5_9BACT/1-84
A4PD37_9BACT/1-141
D1GHX7_9BACT/1-83
A5JV71_9BACT/1-104
B1PZ31_9RHIZ/1-260
Q1HIR0_9ZZZZ/1-109
D0QZ85_9ACTO/1-202
D2KAU4_9BACT/1-108
Q0PU92_9BACT/1-119
G4XJC1_9BRAD/1-210
A8UH03_9RHIZ/1-246
A4GUU6_9BACT/1-113
Q2TG85_9BACT/1-109
E9K768_9BACT/1-93
D2KMU0_9ZZZZ/1-130
B6DBH2_9BACT/1-108
D3WZS0_9BACT/1-120
Q93C20_9BACT/1-138
F2WBJ8_9ZZZZ/1-114
Q19VP6_9BACT/1-107
B6D9S2_9BACT/1-128
A7YHD7_9BACT/1-109
B3GET0_9BACT/1-124
Q19M34_9BACT/1-121
C0KIX7_9BACT/1-135
F1BLE4_9BACT/1-83
Q30AR4_9BACT/1-109
E9NCF0_9BACT/1-109
Q8L1Q2_9BACT/1-129
I0HUM2_RUBGE/37-304
A9X5C6_9RHIZ/1-185
Q93C06_9BACT/1-139
D0R8N9_9BURK/1-190
E9NBI2_9BACT/1-108
D3X256_9BACT/1-120
A4PD41_9BACT/1-141
E9NBT2_9BACT/1-109
B6DN13_9BACT/1-162
B1NI71_XANCT/1-100
D3X1V1_9BACT/1-119
O68513_9BACT/1-110
Q6YK62_9BACT/1-109
Q9MTB6_CUNLA/1-245
E7E0S0_9BACT/1-119
Q30AI6_9BACT/1-108
H1ZSV1_9BACT/1-142
F5AX40_9GAMM/1-109
D0U7Z5_9BACT/1-120
A1Y1R0_9BACT/1-108
D5MQG9_9BACT/1-84
B8R0G1_9BACT/1-88
E3P923_9BACT/1-108
B2MW02_9BACT/1-119
B6ZMG1_9BACT/1-112
H9A8M4_9ZZZZ/1-129
F4ZXM5_9BACT/1-113
A8VJ03_BRAEL/1-250
D0R8M9_9BURK/1-190
H2EZV6_9CYAN/1-85
D0U9W5_9BACT/1-105
Q93U00_9BACT/1-109
H2DRC7_9BACT/1-113
Q46A86_METBF/3-275
Q5PYC6_9BACT/1-119
Q5D3U2_9BACT/1-118
G0LXC2_RHILE/1-132
A6MWI6_9BACT/1-105
A5WG51_PSYWF/169-219
A6MWS0_9BACT/1-100
E3UEU1_9BACT/1-109
E7E0R9_9BACT/1-119
H2DRF3_9BACT/1-112
Q3YEZ3_9BACT/1-109
Q7WUT4_9BACT/1-109
G4W9A4_9BACT/1-108
F8URI7_9BACT/1-119
F4ZYL2_9BACT/1-112
Q93DE2_9BACT/1-138
E3UEW3_9BACT/1-109
H1ZST9_9BACT/1-143
Q4F993_9BACT/1-121
Q5DP22_9NOST/1-108
B4XKR6_9BACT/1-109
E3P8Z6_9BACT/1-109
A5HEQ0_9BACT/1-162
Q9KJ38_9BACT/1-109
B0L7J8_9CYAN/1-108
E9KJT4_9ZZZZ/1-119
Q9MTC1_TAXDI/1-245
E9K732_9RHIZ/1-94
F1BLT6_9BACT/1-84
F1JUJ0_9ACTO/1-180
A5PI28_9BACT/1-107
G0LXA0_RHILE/1-101
A9YTX2_9BACL/1-113
F1BLG7_9BACT/1-84
B1N179_9GAMM/1-139
E7E0K3_9BACT/1-120
E9NBF8_9BACT/1-108
D3X106_9BACT/1-120
D7GNS9_9BACT/1-106
E1AGD6_9BACT/1-138
Q19M49_9BACT/1-120
F1BLN5_9BACT/1-84
E3UEY3_9BACT/1-110
F8UT21_9BACT/1-119
BCHL_BRASO/36-300
F1BMM6_9BACT/1-83
NIFH3_CLOPA/3-275
E3UDM7_9BACT/1-116
D0UAD1_9BACT/1-105
Q58PT2_9PROT/32-298
Q3LGJ8_9BACT/1-127
NIFH_KLEPN/4-276
B7ZGF9_9DELT/1-84
D7PPQ1_9ACTO/1-192
Q19M64_9BACT/1-120
A9Y1B0_9BACT/1-122
Q1HJQ3_9BACT/1-110
C8AUW9_9ACTO/1-84
F1C9V4_9ZZZZ/1-129
Q93DI6_9BACT/1-138
F2WCL9_9ZZZZ/1-108
F4ZXV1_9BACT/1-110
B6ZM29_9BACT/1-110
C6K4U1_AZOBR/1-120
F1C9K6_9ZZZZ/1-130
E9K7F3_9RHIZ/1-95
E1AGL3_9BACT/1-139
H2CNT5_9ACTO/1-197
D0QZE4_9ACTO/1-197
Q8RKQ5_9BACT/1-139
Q5UJB6_9BACT/1-118
F2WC98_9ZZZZ/1-114
B6DN06_9BACT/1-162
D0U832_9BACT/1-121
Q9EYS1_9BACT/1-72
G8B3H6_9BACT/1-97
D0EG20_9BACT/1-111
D3JVS6_9BACL/1-108
A5JTF1_9ZZZZ/1-121
Q0QD52_9BACT/1-99
C9E2V8_9ZZZZ/1-139
F2WBU1_9ZZZZ/1-114
Q9L857_ACEWO/1-137
A9Y1D9_9BACT/1-122
F8USG5_9BACT/1-121
A2IB63_9BACT/1-120
G8B451_9BACT/1-99
F8SPR8_9BACT/1-109
Q93DE4_9BACT/1-138
E1AHJ8_9BACT/1-139
C3U646_9BACT/1-109
B1WV90_CYAA5/11-281
Q53VE3_9BACT/1-70
B6DND9_9BACT/1-162
F5AXP7_9PROT/1-108
A5JTG6_9ZZZZ/1-121
F2WC67_9ZZZZ/1-114
G8EAG1_9SPHN/1-123
A9Y1A7_9BACT/1-122
Q1A3X2_9BACT/1-109
CHLL_ANAVT/1-271
F1CAS8_9ZZZZ/1-129
B0FK21_9BACT/1-120
Q5IK63_9BACT/1-108
F8R0S0_9BACT/1-100
B3GET9_9BACT/1-125
H8ZY89_9BACT/1-109
E1AGS1_9BACT/1-139
D5MQI5_9BACT/5-84
F8USN2_9BACT/1-120
B7ZGE2_9DELT/1-90
Q30AK0_9BACT/1-109
Q5D4M5_9BACT/1-118
D3H5S8_9BACT/1-109
D0U869_9BACT/1-119
B4XKR2_9BACT/1-108
O65949_9RHIZ/1-185
Q0PJ10_9BACT/1-109
G0LXP0_RHIML/1-114
C0JSL5_9BACT/1-129
Q93DH4_9BACT/1-138
Q19AP4_9CYAN/1-103
D0R8I1_9BURK/1-190
Q19PU0_9BACT/1-89
Q1WM35_9BRAD/1-111
E9K738_9BACT/1-92
Q5S271_9BACT/1-119
Q84AG2_9BACT/1-120
Q3YDF5_9BACT/1-111
Q3LGH1_9BACT/1-131
Q6XAT9_9BACT/1-109
D7F1J6_9ENTR/2-128
Q09157_9CYAN/1-108
Q5UJA5_9BACT/1-118
F1CBJ9_9ZZZZ/1-138
Q2TG44_9BACT/1-109
Q1A483_9BACT/1-109
Q3M5S8_ANAVT/7-278
Q19M73_9BACT/1-120
F1CA25_9ZZZZ/1-133
C0IRB1_RHITR/1-200
H9N9Y0_9RHIZ/1-226
H2CP37_9ACTO/1-197
A4PCW6_9BACT/1-141
F8US65_9BACT/1-120
E9K7A4_9RHOO/1-94
Q8RIX0_9BACT/1-139
A1YTD1_9BACT/1-130
G8ITH0_9CONI/1-271
E9K7H3_9RHIZ/1-96
Q5IAV4_9BACT/1-108
F1CB10_9ZZZZ/1-128
E1UYW3_9BACT/1-111
G3JWP1_PAEPO/1-102
F4ZYK4_9BACT/1-112
F1JUJ1_9ACTO/1-198
Q19LK4_9BACT/1-119
D0UB95_9BACT/1-106
E0YNR0_9BURK/1-157
C0IYL0_9BACT/1-123
E9NPT0_9CHLO/1-271
B6DNM3_9BACT/1-162
Q19LT5_9BACT/1-120
F1BLW2_9BACT/1-83
D0U8K6_9BACT/1-105
F2WD40_9ZZZZ/1-108
G9XKD1_DESHA/6-271
Q4VRJ4_9RHIZ/1-157
D0R8G6_9BURK/1-190
F2WCJ6_9ZZZZ/1-115
G4XRE1_9CYAN/1-82
D0R8L8_9BURK/1-190
B6ZMB6_9BACT/1-112
Q2TGD0_9BACT/1-108
A5JF88_9BACT/1-89
A9Y1T6_9BACT/1-122
Q8KTK2_9RHIZ/1-148
G0LX15_9RHIZ/1-114
B9V340_MASLA/1-145
D2KMV2_9ZZZZ/1-120
G8B3D6_9BACT/1-100
F8UT52_9BACT/1-120
C8AV49_9ACTO/1-84
F1CA50_9ZZZZ/1-130
Q6TC16_9BACT/1-78
D0U9E6_9BACT/1-105
F8US38_9BACT/1-121
D3G9U6_9ENTR/1-130
B6DAI5_9BACT/1-107
B8R588_9ACTO/1-181
B3V8A4_9ARCH/1-128
B5KN21_9BACT/1-149
D0ES51_9RHIZ/1-179
Q20AZ4_9CYAN/1-108
Q6GYM4_9BACT/1-152
Q9F198_9BACT/1-109
Q20AU4_9CYAN/1-108
A9Y1M9_9BACT/1-122
F1C9W1_9ZZZZ/1-136
B3GES0_9BACT/1-126
F2WCD9_9ZZZZ/1-115
Q3LGH0_9BACT/1-127
B0FK66_9BACT/1-121
B8KEV7_9GAMM/29-296
D8GL52_CLOLD/2-272
F2WBQ6_9ZZZZ/1-114
Q8KKP3_9BACT/1-111
H1CY99_9FIRM/2-272
A5HEK8_9BACT/1-157
P96147_9CYAN/1-108
E9NCG0_9BACT/1-109
B6DN30_9BACT/1-162
F1CAC8_9ZZZZ/1-133
F1CAL4_9ZZZZ/1-129
H9C5P2_9BACT/1-81
Q30AG5_9BACT/1-108
H8ZYA1_9BACT/1-109
Q9F1D4_9BACT/1-109
Q4F9E2_9BACT/1-120
B2MVZ8_9BACT/1-120
B6CJ85_9ZZZZ/1-119
H1NZI5_9BACT/2-274
D7GNP3_9BACT/1-106
O66369_9BACT/1-142
Q19WK7_9BACT/1-100
B4YFB9_9BACT/1-150
H6U3P6_9RHIZ/1-137
A3V2P1_9RHOB/37-303
E7E0K6_9BACT/1-119
Q53VE9_9BACT/1-69
E0Z1J3_9BACT/1-138
D7PT82_9BACT/1-124
F2WPD5_9BACT/1-131
Q1HJI1_9BACT/1-110
C9E9H9_9BACT/1-109
Q1HII2_9ZZZZ/1-108
E0Z1I1_9BACT/1-139
F1CB18_9ZZZZ/1-133
F2WCI8_9ZZZZ/1-115
F4ZYA8_9BACT/1-112
E4W5X5_9BACT/1-121
E1AGG8_9BACT/1-139
Q93DU2_9GAMM/1-120
Q6YK73_9BACT/1-109
F1BLB9_9BACT/1-83
B6D9Q9_9BACT/1-123
NIFH_CLOCB/2-271
Q53VE4_9BACT/1-72
B6DB32_9BACT/1-108
Q5UJ92_9BACT/1-118
Q1HJA9_9BACT/1-110
F5CL11_9PROT/1-111
H9BG38_9BACT/1-128
H9C5M0_9BACT/1-81
Q0PIZ9_9BACT/1-109
D1LZR0_9BACT/1-154
F4ZWZ5_9BACT/1-112
D3X148_9BACT/1-121
D0R8M2_9BURK/1-190
C8AUY4_9ACTO/1-84
E1AHA6_9BACT/1-138
C7B2K1_SELML/1-270
C3UR94_RHIFR/2-245
B8XL93_9BACT/1-138
F1CAY4_9ZZZZ/1-137
Q6BA49_9PROT/1-129
Q19WR6_9BACT/1-92
Q8RKR3_9BACT/1-139
Q2I6C3_9EURY/2-74
F1C9Z7_9ZZZZ/1-138
C4P254_HERSE/1-124
D3J2Z1_9BACT/1-92
F2WBJ2_9ZZZZ/1-114
B2X1V2_OEDCA/1-271
G9PZ91_9BACT/2-249
E7E0W5_9BACT/1-121
Q5IAU1_9BACT/1-109
A9Y198_9BACT/1-122
A6MWR6_9BACT/1-106
E3I4U0_RHOVT/6-273
A6MWF1_9CYAN/1-94
Q3LGS4_9BACT/1-131
F5RI22_9RHOO/43-307
A1YZM5_9RHIZ/1-220
F2WBG4_9ZZZZ/1-114
B6DAW0_9BACT/1-108
C9E6K7_9BACT/1-124
D6BNS8_9BACT/1-109
A9LLL9_9BACT/1-117
Q5D4H1_9BACT/1-118
G8B3U1_9BACT/1-99
Q27V41_9BACL/1-108
Q45RM8_9BACT/1-108
B6DAR2_9BACT/1-107
E9NC06_9BACT/1-108
F1BLT8_9BACT/1-83
Q4F9B6_9BACT/1-121
E9K7M1_9BACT/1-89
C0IYG3_9BACT/1-121
E9K7K2_9RHOO/2-94
F8J468_9BURK/1-124
F2WBE4_9ZZZZ/1-114
B8XL76_9BACT/1-139
F2WD89_9ZZZZ/1-108
Q6JVK1_9BACT/1-108
Q0E7K4_9RHIZ/1-61
A7KTQ0_MASLA/1-249
A5JV39_9BACT/1-101
A5JFB1_9BACT/14-75
C0IYU2_9BACT/1-121
F4ZYR4_9BACT/1-112
A2I8R8_9ZZZZ/1-106
F2WC30_9ZZZZ/1-114
Q1HJB8_9BACT/1-107
C9DSJ6_9ZZZZ/1-107
A9XF43_9ENTR/1-101
B8XL36_9BACT/1-139
Q6KEX6_METTU/1-146
F1CAA6_9ZZZZ/1-129
G8B3Q8_9BACT/1-99
E9K7I6_9BACT/2-94
Q3YEP4_9BACT/1-108
B4XKL8_9BACT/1-108
A4Z919_9BACT/1-116
G4XM40_9ZZZZ/1-106
E9NAU7_9ZZZZ/1-120
B8R5D2_9ACTO/1-181
E1UYZ1_9BACT/1-103
B3GES8_9BACT/1-126
E9K739_9BACT/1-92
H3JSI4_BRAEL/1-103
A2I8N0_9ZZZZ/1-107
A9YWL5_9BACT/1-124
E7E0W3_9BACT/1-120
B5KN48_9BACT/1-150
D0ES59_9RHIZ/2-178
Q5D3N6_9BACT/1-117
C6ZK43_9BACT/1-119
E3UF34_9BACT/1-109
D3X2J5_9BACT/11-120
F5AWY3_9PROT/1-108
Q5DP32_9NOST/1-58
E1AGE5_9BACT/1-139
Q5QKU7_9BACT/1-109
C9E9I5_9BACT/1-109
Q4F995_9BACT/1-121
Q3YDM7_9BACT/1-112
Q8L0U8_9BRAD/1-153
O68511_9BACT/1-109
Q9L819_9BACT/1-139
Q1HJC6_9BACT/1-109
D1LZP2_9BACT/1-155
C5HIB6_9SPHN/1-116
Q19MA1_9BACT/1-121
G4XM85_9ZZZZ/1-106
F4ZYJ7_9BACT/1-112
F1C9S7_9ZZZZ/1-128
E9NAW3_9ZZZZ/1-120
Q5PYD2_9BACT/1-119
Q3YDM5_9BACT/1-111
C0IYB1_9BACT/1-122
A5JV65_9BACT/1-107
D6NU75_9BACT/1-120
B6DNH0_9BACT/1-162
D7PT03_9BACT/1-123
D1GHZ0_9BACT/1-85
D3J2Z9_9BACT/1-92
E3UDS3_9BACT/1-113
B8XLC3_9BACT/1-139
Q3LGM0_9BACT/1-131
Q3YDR1_9BACT/1-106
F1C9J5_9ZZZZ/1-133
A2I8Z2_9ZZZZ/1-106
E9NAQ7_9ZZZZ/1-120
Q93C41_9BACT/1-139
A9ZRU2_9ARCH/1-258
A1Y2B1_9BACT/1-109
D0U993_9BACT/1-106
D0R8M5_9BURK/1-190
E1AH09_9BACT/1-138
B4YFB7_9BACT/1-150
B3VQL2_9BACT/1-107
B6ZMA5_9BACT/1-112
B4XLB0_9BACT/1-108
Q19WG5_9BACT/1-101
Q6QT89_9BACT/1-119
D0QED7_9BACT/1-121
Q3L170_9NOST/1-119
D0VP47_9BACT/1-113
B6RSU8_9NOST/1-108
G8B429_9BACT/1-85
D3X1C4_9BACT/1-120
Q53VJ1_9BACT/1-84
Q8L1P3_9BACT/3-129
D1LZM3_9BACT/1-155
A4WU63_RHOS5/36-303
B6DNF1_9BACT/1-163
D3X398_9BACT/1-120
Q8G8D5_9GAMM/1-124
Q9F1B6_9BACT/1-109
B3F7S1_9BACT/1-108
B6RSV4_9CYAN/1-108
Q45RJ6_9BACT/1-108
C9E9I8_9BACT/1-109
Q30AI9_9BACT/1-108
Q2TG62_9BACT/1-109
B2MVZ5_9BACT/1-121
Q3LA67_METPL/1-109
F1CBN5_9ZZZZ/1-130
Q0PUI6_9BACT/1-120
E7E126_9BACT/1-120
D3X120_9BACT/1-121
B6ZMA3_9BACT/1-112
NIFH_TERTT/4-276
D0R8N3_9BURK/1-190
Q4F9C0_9BACT/1-120
H9N9V4_9RHIZ/1-226
Q6YK67_9BACT/1-108
F8SPP4_9BACT/1-109
Q0PTK3_9BACT/1-119
Q0VTP3_9BACT/1-84
D0EG38_9BACT/1-113
Q0PIZ7_9BACT/1-109
D0U7V0_9BACT/1-121
D0U9J7_9BACT/1-105
G8B3A9_9BACT/1-104
B7ZGF3_9CYAN/4-89
F1CBR1_9ZZZZ/1-130
A1Z1W1_RHILT/5-277
Q6XH24_9BACT/1-109
CHLL_PHYPA/1-271
B0L7R0_9CYAN/1-108
G8B3L6_9BACT/1-99
E0Z1D3_9BACT/1-139
Q93C18_9BACT/1-139
F8US69_9BACT/1-121
Q19VQ9_9BACT/1-134
F2XJS9_9ZZZZ/1-108
Q9F1C6_9BACT/1-108
Q6KEV8_BRAJP/1-146
A8I4Z2_9BACT/1-128
F2WC83_9ZZZZ/1-114
D1LZT7_9BACT/1-155
D2KAY9_9BACT/1-108
Q3YDB7_9BACT/1-110
NIFH_PROA2/2-274
A5JTH2_9ZZZZ/1-120
F1BMJ0_9BACT/1-83
F1C9T6_9ZZZZ/1-130
B3V875_9ZZZZ/1-138
A9YWK4_9BACT/1-124
Q3YEM6_9BACT/1-108
E9NBE1_9BACT/1-109
Q84AI5_9BACT/1-123
E5GAT6_9BACT/1-144
D6BNK5_9BACT/1-109
C1J7F3_9BRAD/1-237
A7YHT2_9BACT/1-110
A4PC91_9CHRO/1-119
H3JSK4_BRAEL/1-103
C8AUZ2_9ACTO/1-84
A3F704_9RHIZ/1-190
H6U2L9_9RHIZ/1-250
G3F526_9RHIZ/1-134
C9E9I2_9BACT/1-109
A7YH26_9BACT/1-110
G8J6T5_PINBU/1-271
Q000N5_9BACT/1-107
A9Y1J7_9BACT/1-105
D7PSZ7_9BACT/1-123
A5A6Q8_9BRAD/1-130
G8B3K5_9BACT/1-99
Q30AC0_9BACT/1-108
C1KA73_9BACT/1-203
F1BLP7_9BACT/1-84
B0FK47_9BACT/1-121
E9NBG3_9BACT/1-108
F8USR8_9BACT/1-121
F1C9E1_9ZZZZ/1-138
H9A8N5_9ZZZZ/1-130
F4ZYM7_9BACT/1-111
Q19WC2_9BACT/1-101
A5X3F5_9CYAN/1-120
B6DBH1_9BACT/1-108
B4XLB3_9BACT/1-108
C6K4U4_AZOBR/1-120
D0U850_9BACT/1-119
D3X044_9BACT/1-121
E5GAU1_9BACT/1-130
B6DMW8_9BACT/1-162
E1AG40_9BACT/1-139
D3X2C1_9BACT/1-120
G8EAG4_9MICC/1-123
Q4F9B3_9BACT/1-121
D3WZY2_9BACT/1-120
D0QZE2_9ACTO/1-191
CHLL_SYNR3/34-299
F1BLK6_9BACT/1-86
Q19M10_9BACT/1-119
D5MQF7_9BACT/1-84
A9Y1I9_9BACT/1-122
Q19W39_9BACT/1-139
D3WZF5_9BACT/1-121
Q19AR8_NOSCO/1-103
D7PPQ9_9ACTO/1-193
E9NBB4_9BACT/1-108
F2WBL6_9ZZZZ/1-114
Q12X53_METBU/5-264
B6RST3_9NOST/1-108
Q6YK71_9BACT/1-109
E1UYX0_9BACT/1-111
B8XL11_9BACT/1-139
Q1HII6_9ZZZZ/1-108
Q20B28_9CYAN/1-108
H9BFA6_9BACT/1-119
Q19LT1_9BACT/1-119
G3F567_9RHIZ/1-134
Q4JKG5_9BACT/1-121
Q8L0U4_9RHOB/1-153
F1C9W5_9ZZZZ/1-131
Q5D4N2_9BACT/1-111
CHLL_PROM4/30-295
F1C9A3_9ZZZZ/1-137
F1CAU8_9ZZZZ/1-128
G8J522_9CONI/1-271
E5GAT2_9BACT/1-136
D0V0Y7_9BRAD/1-233
Q44121_9NOST/1-108
C9E6J4_9BACT/1-123
G7ZTX1_9BRAD/1-124
Q20AX9_9CYAN/1-108
B2XWH5_RHIML/1-237
Q9F8Z7_9FIRM/1-107
E0Z1D5_9BACT/1-139
G0LXJ8_RHIML/1-114
Q19WG0_9BACT/1-100
NIFH2_METTH/2-264
F1JXL4_9BACT/1-105
E3UDV4_9BACT/1-114
B3GES3_9BACT/1-126
B6ZM52_9BACT/1-112
B3VBL9_9ZZZZ/2-111
F1CEB4_RHIFR/1-232
Q9L861_9BACT/1-139
Q7WUS0_9BACT/1-108
F1JXN4_9BACT/1-105
F8UTE6_9BACT/1-119
Q30AE8_9BACT/1-108
D0UB42_9BACT/1-105
E7E0G7_9BACT/1-121
NIFH1_ANAVT/7-278
G4XM95_9ZZZZ/1-106
Q8RKR7_9BACT/1-137
Q60G00_9RHIZ/1-135
F1C9E0_9ZZZZ/1-130
D6BNJ0_9BACT/1-109
D7PSV8_9BACT/1-123
D0QZ58_9ACTO/1-186
E9NB58_9BACT/1-109
E7E0Y1_9BACT/1-120
G8B467_9BACT/1-99
H8ZY29_9BACT/1-109
F2WC62_9ZZZZ/1-115
B0FK42_9BACT/1-121
G9XIJ9_DESHA/2-251
D3X224_9BACT/1-119
Q3YF22_9BACT/1-108
Q19WQ3_9BACT/1-99
D3X3E0_9BACT/1-119
H1ZSS8_9BACT/1-143
D1LZR9_9BACT/1-155
E7CTU1_9BACT/1-121
Q1HIB4_9ZZZZ/1-109
G9CBN4_9BACT/1-77
F1CB92_9ZZZZ/1-127
Q3LGM6_9BACT/1-131
B4XKJ0_9BACT/1-109
Q20AZ2_9CYAN/1-108
D0U811_9BACT/1-121
F0V0U3_CUPTR/1-109
E1AGA6_9BACT/1-139
B7ZGE0_9DELT/1-90
Q19MR7_9ZZZZ/1-109
E9NCD2_9BACT/1-109
G8GCI6_9BACT/1-123
F4ZXH8_9BACT/1-111
Q6TFJ6_9BACT/1-111
E1V0H8_9GAMM/1-115
A9Y1J8_9BACT/1-122
D0VP62_9BACT/1-112
B3VMM6_RHILE/1-261
A4GR73_BRAJP/1-189
A7YHR0_9BACT/1-109
Q846K9_9BACT/1-109
E3P915_9BACT/1-108
B4XKR8_9BACT/1-108
H8ZXS4_9BACT/1-109
Q1X7J2_9BACT/1-105
B4XL43_9BACT/1-109
F2WC95_9ZZZZ/1-114
A1IV49_9PROT/1-41
F1BM29_9BACT/1-86
E1AGJ6_9BACT/1-139
Q1HJG5_9BACT/1-109
Q19WJ5_9BACT/1-100
G8EAE6_9ENTR/1-123
B8XKY0_9BACT/1-136
Q0PUL5_9BACT/1-120
Q250Z1_DESHY/3-268
H6W0W8_9CYAN/1-120
A5ENS8_BRASB/5-277
C3U643_9BACT/1-109
F8UTG4_9BACT/1-119
G4XRF0_9BACT/1-83
E7E0M7_9BACT/1-121
F2X1P2_9RHIZ/1-163
Q8RKN2_9BACT/1-138
Q3LGN2_9BACT/1-130
B7UBB1_9BACT/1-152
Q19M77_9BACT/1-119
A9Y1A8_9BACT/1-122
Q6JER6_NODSP/1-108
A3V2I3_9RHOB/33-297
B7ZGC2_9PROT/4-91
Q5C9H8_AZOMA/1-123
Q4F9G1_9BACT/1-121
Q1HIM1_9ZZZZ/1-108
B6RSV8_9BACT/1-108
E9KJT7_9ZZZZ/1-119
F1C9F6_9ZZZZ/1-135
A6MWF6_9NOSO/1-105
G8GV33_9BRAD/1-238
Q45RL1_9BACT/1-108
B0FK14_9BACT/1-120
D7PT72_9BACT/1-123
D3X077_9BACT/1-120
Q1A442_9BACT/1-108
Q30AD0_9BACT/1-109
F1C9L1_9ZZZZ/1-138
Q60G02_9RHIZ/1-136
D3X0Y9_9BACT/1-119
Q56553_9BACT/1-116
E3UF64_9BACT/1-109
C7EU51_BRAJP/1-152
F8R0P6_9BACT/1-100
Q2TG89_9BACT/1-109
G3CQ86_9BACT/7-122
Q8KIJ2_9ZZZZ/1-137
E5KL60_9BACT/1-109
F1BLD7_9BACT/1-86
B4XLE5_9BACT/1-108
E9NB72_9BACT/1-109
Q58P12_9RHIZ/1-260
D7PSP6_9BACT/1-123
Q1A3V2_9BACT/1-109
Q19LV6_9BACT/1-121
G3K5W0_9BACT/1-126
