# Supplementary material for: Contact prediction is hardest for the most informative contacts, but improves with the incorporation of contact potentials
Source: PLoS One. 2018 Jun 28;13(6):e0199585. doi: 10.1371/journal.pone.0199585 (PMC6023208; doi:10.1371/journal.pone.0199585)
Supplement: S1 Data — Each file in the ‘alignments’ directory herein corresponds to a protein family’s alignment and contains the accession number and sequence range of each sequence in the alignment. (TAR.GZ) [file pone.0199585.s001.tar.gz › alignments/Amidohydro_3]

A0AL33_LISW6/56-500
A0B086_BURCH/48-375
A0B288_BURCH/324-427
A0B288_BURCH/53-292
A0B3Y0_BURCH/48-361
A0B856_METTP/44-460
A0EFA2_PARTE/83-523
A0JRI4_ARTS2/59-515
A0JTQ2_ARTS2/58-516
A0JWZ6_ARTS2/67-500
A0K220_ARTS2/54-470
A0K6M1_BURCH/63-510
A0KAG3_BURCH/58-432
A0KD13_BURCH/63-510
A0KD20_BURCH/98-545
A0KEF4_AERHH/46-373
A0KJN9_AERHH/388-608
A0KJN9_AERHH/89-369
A0KML8_AERHH/81-534
A0L2I4_SHESA/82-535
A0LTQ5_ACIC1/72-378
A0LY16_GRAFK/217-399
A0M4F0_GRAFK/78-512
A0NYL1_9RHOB/49-375
A0P1S4_9RHOB/133-584
A0PLU6_MYCUA/58-503
A0PMF4_MYCUA/61-514
A0PMX6_MYCUA/27-393
A0PNM0_MYCUA/45-504
A0PQN2_MYCUA/57-481
A0QFF1_MYCA1/61-485
A0QLD2_MYCA1/60-505
A0QLP2_MYCA1/53-509
A0QMD8_MYCA1/47-406
A0QNA1_MYCA1/60-528
A0QP40_MYCS2/201-392
A0QP40_MYCS2/44-198
A0QPM0_MYCS2/61-512
A0QQU8_MYCS2/54-516
A0QRF1_MYCS2/195-435
A0QRF9_MYCS2/58-503
A0QRP1_MYCS2/56-478
A0QYU2_MYCS2/51-477
A0QZ14_MYCS2/53-477
A0R077_MYCS2/99-562
A0RJA7_BACAH/61-374
A0RJN5_BACAH/71-505
A0XYR5_9GAMM/85-525
A0Y3A9_9GAMM/215-396
A0Y8P5_9GAMM/95-562
A0YAG3_9GAMM/52-508
A0YG21_9GAMM/94-544
A0YNH7_LYNSP/2-256
A0Z0M5_9GAMM/80-537
A0Z1C4_9GAMM/136-518
A0Z2F4_9GAMM/223-403
A0Z3H4_9GAMM/80-531
A0Z3M1_9GAMM/87-535
A0Z3Q9_9GAMM/92-552
A0Z594_9GAMM/51-510
A0Z5V4_9GAMM/87-540
A0Z614_9GAMM/94-557
A0Z924_9GAMM/78-540
A1A0G7_BIFAA/58-476
A1A828_ECOK1/58-384
A1B7T3_PARDP/58-505
A1BA07_PARDP/57-511
A1C5J6_ASPCL/57-504
A1C707_ASPCL/62-539
A1D0G7_NEOFI/57-503
A1DHN6_NEOFI/62-516
A1HLV8_9FIRM/61-508
A1HMK7_9FIRM/98-355
A1HSY6_9FIRM/83-356
A1JLI3_YERE8/63-544
A1JSB1_YERE8/62-388
A1K7N5_AZOSB/89-384
A1KC29_AZOSB/48-374
A1KG29_MYCBP/58-503
A1KK98_MYCBP/57-481
A1R2T6_ARTAT/54-521
A1R2Z8_ARTAT/58-519
A1R6C5_ARTAT/80-529
A1R6R7_ARTAT/82-505
A1R7R3_ARTAT/61-532
A1RBL6_ARTAT/55-504
A1RBW7_ARTAT/61-492
A1RDD6_ARTAT/62-520
A1RYA0_THEPD/54-453
A1SAC8_SHEAM/91-532
A1SGS4_NOCSJ/264-375
A1SLP0_NOCSJ/53-507
A1SQA3_NOCSJ/56-451
A1T1M3_MYCVP/44-397
A1T355_MYCVP/52-509
A1T4B9_MYCVP/61-513
A1T9J0_MYCVP/58-527
A1TAL6_MYCVP/54-475
A1TB66_MYCVP/43-497
A1TK70_ACIAC/63-510
A1TS45_ACIAC/48-374
A1U9A4_MYCSK/44-379
A1UAI0_MYCSK/52-509
A1UAW4_MYCSK/58-503
A1UFY5_MYCSK/53-477
A1UIB6_MYCSK/93-552
A1ULD9_MYCSK/52-515
A1UP26_MYCSK/58-526
A1V763_BURMS/58-414
A1VLX3_POLNA/63-510
A1VUH1_POLNA/48-374
A1WJ08_VEREI/59-433
A1WN54_VEREI/63-435
A1WQU2_VEREI/60-526
A1WR76_VEREI/48-374
A1ZDK2_9BACT/89-524
A1ZK55_9BACT/89-533
A2BJ21_HYPBU/114-354
A2BLP7_HYPBU/66-483
A2DEC0_TRIVA/55-495
A2FHS1_TRIVA/1-362
A2PB40_VIBCH/198-589
A2QWP4_ASPNC/186-400
A2R282_ASPNC/171-407
A2R6R0_ASPNC/68-521
A2RYA9_BURM9/51-378
A2S8K2_BURM9/58-414
A2SJ39_METPP/51-466
A2SQZ2_METLZ/48-464
A2SU48_METLZ/61-500
A2TW50_9FLAO/77-512
A2TZC1_9FLAO/88-547
A2U0P8_9FLAO/85-536
A2U384_9FLAO/218-397
A2U3H8_9FLAO/76-508
A2VFN3_MYCTU/58-503
A2VJG0_MYCTU/57-482
A2VR20_9BURK/14-92
A2VVH4_9BURK/58-432
A2VZ09_9BURK/48-375
A2W296_9BURK/171-484
A2W5G2_9BURK/66-513
A2W7G8_9BURK/58-432
A2WAX5_9BURK/63-510
A2WES9_9BURK/48-375
A2WIP6_9BURK/149-596
A3CKX5_STRSV/203-370
A3CSF4_METMJ/50-473
A3CT52_METMJ/50-472
A3CUR9_METMJ/49-465
A3D0M3_SHEB5/109-560
A3D6H3_SHEB5/48-142
A3DHG3_CLOTH/308-366
A3DPI7_STAMF/62-492
A3HWT8_9BACT/89-540
A3HYQ0_9BACT/425-503
A3HYQ0_9BACT/73-359
A3I0Z8_9BACT/85-521
A3I234_9BACT/79-535
A3I365_9BACT/368-470
A3I7K9_9BACI/53-489
A3IDD9_9BACI/53-494
A3IUL7_9CHRO/158-355
A3JFI4_9ALTE/52-378
A3JUS1_9RHOB/57-514
A3JWW2_9RHOB/243-383
A3K6U1_9RHOB/58-517
A3K8Q4_9RHOB/57-433
A3KKY1_STRAM/62-477
A3KUL6_PSEAE/79-547
A3KZZ2_PSEAE/47-373
A3L938_PSEAE/79-547
A3L9C3_PSEAE/58-503
A3LHP5_PSEAE/47-373
A3LWM6_PICST/304-384
A3M4N5_ACIBT/59-505
A3MFH7_BURM7/51-378
A3MNS9_BURM7/58-414
A3N5T9_BURP6/58-432
A3NH67_BURP6/65-511
A3NIE8_BURP6/51-378
A3NRI5_BURP0/58-432
A3P2S4_BURP0/65-511
A3P410_BURP0/51-378
A3PL73_RHOS1/46-371
A3PQK8_RHOS1/57-518
A3PSW0_MYCSJ/44-379
A3PU35_MYCSJ/52-509
A3PUH0_MYCSJ/58-503
A3PZJ5_MYCSJ/53-477
A3Q1T0_MYCSJ/93-552
A3Q5T8_MYCSJ/52-515
A3Q8H4_MYCSJ/58-526
A3QBF0_SHELP/92-549
A3QED5_SHELP/103-378
A3QHE2_SHELP/79-521
A3RNT0_RALSO/58-432
A3RPF4_RALSO/47-373
A3SIP4_9RHOB/53-427
A3SJJ2_9RHOB/57-508
A3SK96_9RHOB/57-512
A3SN46_9RHOB/58-521
A3SRD3_9RHOB/49-375
A3TIH0_9MICO/52-439
A3TML3_9MICO/55-466
A3U1A4_9RHOB/55-432
A3U8U8_CROAH/77-511
A3UD12_9RHOB/269-414
A3UF63_9RHOB/53-527
A3UFC9_9RHOB/91-535
A3UQ55_VIBSP/95-545
A3USP3_VIBSP/51-377
A3W010_9RHOB/105-551
A3W3M6_9RHOB/205-437
A3W4G3_9RHOB/47-373
A3WA41_9SPHN/75-516
A3WBL1_9SPHN/388-519
A3WBL1_9SPHN/53-337
A3WJS5_9GAMM/84-526
A3WN83_9GAMM/331-411
A3X3U1_9RHOB/48-374
A3XB72_9RHOB/137-588
A3XDA2_9RHOB/87-530
A3XKT6_LEEBM/212-396
A3XQ21_LEEBM/81-515
A3XTI5_9VIBR/50-377
A3XVB2_9VIBR/85-549
A3XZH3_9VIBR/83-533
A3Y938_9GAMM/83-499
A3YDG8_9GAMM/50-377
A3YHD1_9GAMM/76-524
A3ZY55_9PLAN/184-386
A4A2A2_9PLAN/53-467
A4A334_9GAMM/73-501
A4A5S7_9GAMM/52-262
A4A6N8_9GAMM/68-524
A4A747_9GAMM/72-527
A4A790_9GAMM/98-535
A4A8E3_9GAMM/76-532
A4AA70_9GAMM/73-523
A4AAZ5_9GAMM/97-479
A4ABM2_9GAMM/91-531
A4AF63_9ACTN/63-521
A4AG31_9ACTN/62-521
A4AGQ4_9ACTN/50-449
A4AL47_9ACTN/74-526
A4AMQ3_MARSH/216-397
A4ASP7_MARSH/84-542
A4BBG9_9GAMM/121-347
A4BCZ9_9GAMM/72-389
A4BJ16_9GAMM/153-357
A4C2C1_9FLAO/89-521
A4C545_9GAMM/98-542
A4C736_9GAMM/77-517
A4C9Y4_9GAMM/113-581
A4CAD0_9GAMM/59-433
A4CBP2_9GAMM/272-357
A4CM44_ROBBH/132-566
A4E7Q0_9ACTN/59-492
A4E999_9ACTN/65-518
A4ERF1_9RHOB/57-508
A4EWJ2_9RHOB/73-515
A4F9Y7_SACEN/1-45
A4F9Y8_SACEN/58-437
A4FC15_SACEN/55-477
A4FCU9_SACEN/406-491
A4FDU2_SACEN/55-502
A4FFD5_SACEN/53-508
A4FFN4_SACEN/58-469
A4FGH1_SACEN/68-517
A4FGL9_SACEN/78-518
A4FI49_SACEN/147-374
A4FJ42_SACEN/4-164
A4FJI7_SACEN/105-382
A4FKG5_SACEN/55-482
A4FN87_SACEN/67-516
A4FWT0_METM5/48-468
A4FZW5_METM5/53-485
A4G284_HERAR/93-549
A4GHR7_9BACT/424-528
A4GHR7_9BACT/75-275
A4GI16_9BACT/51-507
A4H3Q5_LEIBR/382-649
A4H3Q5_LEIBR/94-400
A4HRX9_LEIIN/385-649
A4HRX9_LEIIN/94-398
A4J159_DESRM/393-478
A4J8J3_DESRM/97-360
A4JHT3_BURVG/58-432
A4JNH8_BURVG/48-375
A4JSN5_BURVG/94-541
A4KEN5_MYCTU/58-503
A4KIJ2_MYCTU/57-481
A4L2Q1_LACRE/46-373
A4LHM1_BURPS/51-378
A4LJ55_BURPS/58-432
A4LS79_BURPS/65-511
A4MHH7_BURPS/63-510
A4QA14_CORGB/89-377
A4QYF0_MAGO7/83-535
A4R1R9_MAGO7/301-514
A4R1R9_MAGO7/84-221
A4RJI7_MAGO7/90-559
A4S1H1_OSTLU/128-342
A4S769_OSTLU/9-468
A4S7D6_OSTLU/108-449
A4SKL4_AERS4/64-535
A4SNB2_AERS4/73-592
A4SWD2_POLSQ/60-510
A4T2X7_MYCGI/52-509
A4T3T3_MYCGI/44-394
A4T887_MYCGI/202-380
A4TAH0_MYCGI/58-526
A4TB21_MYCGI/54-475
A4TBK5_MYCGI/116-575
A4TBQ1_MYCGI/56-510
A4TGV2_YERPP/58-384
A4VQE7_PSEU5/47-374
A4WFG7_ENT38/53-379
A4WR42_RHOS5/46-371
A4WY71_RHOS5/119-570
A4WZ62_RHOS5/57-147
A4WZ64_RHOS5/1-374
A4X764_SALTO/30-449
A4XEX9_NOVAD/391-506
A4XEZ4_NOVAD/64-520
A4XVQ3_PSEMY/105-550
A4YN18_BRASO/53-443
A4YY45_BRASO/60-507
A4Z238_BRASO/57-433
A4Z2T0_BRASO/53-508
A5CFX5_9ZZZZ/145-581
A5CSC2_CLAM3/50-485
A5DPI1_PICGU/56-496
A5E9W2_BRASB/53-508
A5EAI8_BRASB/61-437
A5EN09_BRASB/60-507
A5ER05_BRASB/53-443
A5FBY9_FLAJ1/80-535
A5I3J3_CLOBH/46-373
A5IK87_THEP1/41-404
A5JBV1_BURMA/58-414
A5JCV5_BURMA/51-378
A5KUM6_9GAMM/53-427
A5KWY0_9GAMM/51-377
A5L413_9GAMM/89-539
A5N0B2_CLOK5/287-380
A5P844_9SPHN/53-514
A5PCD4_9SPHN/75-517
A5TD75_BURMA/51-378
A5TR99_BURMA/58-414
A5TZT2_MYCTA/58-503
A5U477_MYCTA/57-481
A5UN40_METS3/49-471
A5UUN5_ROSS1/58-499
A5UW00_ROSS1/66-514
A5UWF9_ROSS1/60-506
A5V2D7_SPHWW/209-379
A5V361_SPHWW/53-511
A5V3N5_SPHWW/217-398
A5V466_SPHWW/80-532
A5V5A5_SPHWW/116-433
A5V732_SPHWW/51-518
A5V735_SPHWW/56-516
A5V7B5_SPHWW/162-443
A5V7G1_SPHWW/260-439
A5V7V6_SPHWW/53-505
A5V7W6_SPHWW/52-509
A5V802_SPHWW/91-537
A5V834_SPHWW/52-495
A5V8G7_SPHWW/242-426
A5V8Y9_SPHWW/84-525
A5VBC2_SPHWW/86-542
A5VBC3_SPHWW/84-536
A5VBC5_SPHWW/79-529
A5VBC6_SPHWW/78-524
A5VBM5_SPHWW/78-526
A5VCT8_SPHWW/61-497
A5VCU6_SPHWW/80-511
A5VI54_LACRD/46-373
A5VMU0_LACRD/50-493
A5VUM9_BRUO2/63-510
A5VUW1_BRUO2/100-544
A5VVV6_BRUO2/83-551
A5VW19_BRUO2/70-512
A5W3F2_PSEP1/48-375
A5W5A1_PSEP1/60-523
A5WAX0_PSEP1/105-550
A5WBI5_PSYWF/94-552
A5WJR6_MYCTF/61-506
A5WP31_MYCTF/57-481
A5XWS9_BURMA/58-414
A5XXT9_BURMA/51-378
A6A9H3_VIBCH/198-589
A6AN55_VIBHA/183-410
A6ANA9_VIBHA/50-377
A6AQ54_VIBHA/94-549
A6AQU8_VIBHA/53-427
A6AQV6_VIBHA/108-570
A6B0G9_VIBPA/50-377
A6B683_VIBPA/1-312
A6B684_VIBPA/94-236
A6B8E8_VIBPA/94-473
A6C4I1_9PLAN/387-476
A6C6N4_9PLAN/53-468
A6C7J0_9PLAN/115-461
A6CGA9_9PLAN/1-110
A6CH35_9PLAN/58-367
A6CLB3_9BACI/57-500
A6CLM9_9BACI/61-506
A6CUS1_9VIBR/53-427
A6CUY2_9VIBR/50-377
A6CWB2_9VIBR/76-524
A6DTP1_9BACT/55-429
A6DXE2_9RHOB/169-615
A6DXR8_9RHOB/233-411
A6E4N9_9RHOB/47-373
A6E9S8_9SPHI/83-539
A6EHC0_9SPHI/58-505
A6ET06_9BACT/77-516
A6EUG3_9ALTE/112-378
A6FAV0_9GAMM/11-523
A6FD30_9GAMM/161-619
A6FGH1_9GAMM/67-519
A6FJB7_9GAMM/49-376
A6FMM0_9RHOB/47-373
A6FZH6_9DELT/87-526
A6GC91_9DELT/150-411
A6GCX5_9DELT/89-573
A6GG00_9DELT/56-512
A6LKL4_THEM4/243-343
A6LND9_THEM4/48-409
A6P173_9BACE/55-488
A6QA56_SULNB/61-533
A6QD31_SULNB/84-541
A6REU4_AJECN/298-335
A6RX59_BOTFB/262-330
A6SSX4_BOTFB/358-500
A6SSX4_BOTFB/83-359
A6T5C9_KLEP7/60-507
A6T661_KLEP7/47-374
A6T9S0_KLEP7/62-537
A6TF04_KLEP7/53-379
A6THV5_KLEP7/53-427
A6TJB6_ALKMQ/316-402
A6TSP3_ALKMQ/57-511
A6TWS5_ALKMQ/188-373
A6U7H7_SINMW/73-526
A6UGK1_SINMW/58-505
A6UJW5_SINMW/61-508
A6UKC5_SINMW/48-374
A6UPP7_METVS/48-468
A6UST2_METVS/53-485
A6UT53_META3/52-498
A6UWZ7_META3/48-476
A6UYP8_PSEA7/47-373
A6V527_PSEA7/79-547
A6V8E5_PSEA7/105-550
A6VGI7_METM7/48-468
A6VJG2_METM7/53-485
A6VNK7_ACTSZ/47-373
A6VVN2_MARMS/47-373
A6W6T1_KINRD/55-480
A6W986_KINRD/60-488
A6WDJ9_KINRD/58-440
A6WMI1_SHEB8/211-680
A6WT47_SHEB8/82-529
A6X463_OCHA4/49-375
A6X4A5_OCHA4/108-553
A6X5J0_OCHA4/63-510
A7A4C3_BIFAD/58-476
A7AZ35_RUMGN/144-587
A7F681_SCLS1/357-502
A7F681_SCLS1/83-359
A7FNS5_YERP3/62-388
A7FVC2_CLOB1/46-373
A7GF20_CLOBL/46-373
A7GL26_BACCN/131-365
A7GTS5_BACCN/55-489
A7GVJ2_BACCN/55-528
A7HBX4_ANADF/57-501
A7HNL2_FERNB/45-412
A7HQK1_PARL1/53-510
A7HQL6_PARL1/53-509
A7HRW1_PARL1/50-516
A7HS62_PARL1/142-594
A7HU31_PARL1/395-494
A7HV33_PARL1/53-511
A7HVR0_PARL1/94-540
A7HWK5_PARL1/51-509
A7I6N3_METB6/49-471
A7I8C9_METB6/53-480
A7IDP0_XANP2/340-513
A7IDP0_XANP2/51-292
A7IET0_XANP2/97-544
A7IG97_XANP2/50-461
A7JYV0_VIBSE/50-377
A7K165_VIBSE/94-549
A7MG85_ENTS8/47-374
A7N3N3_VIBHB/53-427
A7N7C2_VIBHB/50-377
A7NKD0_ROSCS/72-518
A7NNH0_ROSCS/66-514
A7NQM4_ROSCS/81-522
A7RMQ3_NEMVE/44-502
A7RVE0_NEMVE/62-525
A7RVE1_NEMVE/62-525
A7STY4_NEMVE/62-297
A7STY5_NEMVE/1-175
A7T0L2_NEMVE/1-242
A7VH37_9CLOT/56-508
A7Z7N0_BACA2/57-496
A7ZI84_ECO24/53-379
A7ZWY5_ECOHS/53-379
A8ABX0_IGNH4/15-355
A8ADA6_CITK8/240-357
A8ADM4_CITK8/62-509
A8E9I7_BURPS/58-432
A8EB71_BURPS/65-511
A8EKN4_BURPS/51-378
A8F705_THELT/41-424
A8FVI1_SHESH/90-551
A8FX37_SHESH/56-383
A8FYD9_SHESH/77-519
A8G967_SERP5/53-427
A8GKP7_SERP5/48-374
A8H4M0_SHEPA/56-383
A8I9L2_AZOC5/85-346
A8IBM0_AZOC5/58-505
A8IWA3_CHLRE/130-450
A8J1Y1_CHLRE/576-1057
A8KHK2_BURPS/65-511
A8KIT6_BURPS/58-432
A8KR18_BURPS/51-378
A8L280_FRASN/54-277
A8L282_FRASN/215-401
A8L427_FRASN/59-457
A8L883_FRASN/87-512
A8L8A8_FRASN/320-377
A8LJA1_DINSH/95-380
A8LK84_DINSH/86-539
A8LP02_DINSH/47-373
A8M2C5_SALAI/53-472
A8M8D9_SALAI/193-374
A8MET4_ALKOO/52-501
A8MJK7_ALKOO/46-373
A8MLL7_ALKOO/264-354
A8N6L3_COPC7/182-595
A8N838_COPC7/124-480
A8N838_COPC7/478-511
A8RT76_9CLOT/57-527
A8RWT1_9CLOT/70-523
A8S1N9_9CLOT/225-354
A8T2T2_9VIBR/116-578
A8T7J7_9VIBR/94-549
A8TLC2_9PROT/142-383
A8TP10_9PROT/61-511
A8TVW6_9PROT/60-506
A8TVX0_9PROT/287-401
A8TW37_9PROT/54-509
A8TWJ8_9PROT/57-431
A8TX73_9PROT/298-394
A8U0T5_9PROT/48-374
A8UBL5_9LACT/56-499
A8UBZ3_9LACT/58-385
A8UE37_9FLAO/54-512
A8UY34_9AQUI/2-229
A8UY36_9AQUI/2-108
A9A716_METM6/53-485
A9AA65_METM6/48-468
A9AFB2_BURM1/58-432
A9AKI9_BURM1/48-375
A9AT15_BURM1/325-427
A9AT15_BURM1/53-299
A9AT38_BURM1/68-523
A9AYT9_HERA2/58-512
A9B333_HERA2/127-375
A9BJ46_PETMO/22-371
A9BMS9_DELAS/48-374
A9BT60_DELAS/62-519
A9BXL8_DELAS/56-523
A9BY61_DELAS/61-508
A9CFW6_AGRT5/93-540
A9D1Y8_9RHIZ/48-374
A9D9C9_9RHIZ/164-383
A9D9R1_9GAMM/383-476
A9DBV2_9GAMM/5-287
A9DS82_9RHOB/58-527
A9DSP6_9RHOB/47-373
A9DTM2_9RHOB/228-395
A9E8G0_9RHOB/54-447
A9EDH7_9FLAO/77-512
A9EJS1_9RHOB/48-374
A9F7G8_9RHOB/74-525
A9FCW9_SORC5/53-492
A9FUB5_9RHOB/47-373
A9GCG0_SORC5/214-438
A9GI73_SORC5/91-533
A9GPU9_9RHOB/58-509
A9GWW8_9RHOB/145-399
A9H142_GLUDA/216-397
A9HPX5_9RHOB/211-404
A9HQ14_GLUDA/154-398
A9HTW7_9RHOB/99-489
A9I5G2_BORPD/55-432
A9I5U2_BORPD/59-432
A9IGF2_BORPD/52-426
A9IM62_BORPD/53-426
A9JZD4_BURMA/51-378
A9K651_BURMA/58-414
A9KPX6_CLOPH/8-436
A9KVR3_SHEB9/313-408
A9KZQ8_SHEB9/216-681
A9L4N1_SHEB9/82-529
A9L4X1_SHEB9/167-357
A9MBS2_BRUC2/134-578
A9MCX9_BRUC2/83-551
A9MD93_BRUC2/70-525
A9MNZ1_SALAR/52-378
A9N009_SALPB/86-528
A9N828_SALPB/52-378
A9R498_YERPG/62-388
A9T1P8_PHYPA/66-514
A9U6W5_PHYPA/1-308
A9V527_MONBE/72-538
A9VKF5_BACWK/55-489
A9VMS4_BACWK/58-502
A9VMV7_BACWK/95-547
A9W3G6_METEP/78-416
A9W3R9_METEP/48-459
A9WCH9_CHLAA/52-502
A9WIT1_CHLAA/57-500
A9WQC7_RENSM/1-245
A9WQF7_RENSM/60-510
A9WSH0_RENSM/55-486
A9WW63_BRUSI/83-551
A9WXA5_BRUSI/8-467
A9Z3Q3_YERPE/62-388
AEPA_PECCC/76-454
ALLB_BACSK/168-387
B0A4K3_YERPE/62-388
B0A666_9CLOT/61-516
B0ACP1_9CLOT/55-496
B0ACT3_9CLOT/78-531
B0AN89_BACAN/55-489
B0BS78_ACTPJ/22-327
B0D7I4_LACBS/164-596
B0DU74_LACBS/157-367
B0DU74_LACBS/4-153
B0GE22_YERPE/62-388
B0GPA1_YERPE/62-388
B0H7H0_YERPE/62-388
B0HKD3_YERPE/62-388
B0HWC6_YERPE/62-388
B0KQ57_PSEPG/105-550
B0KSM5_PSEPG/48-375
B0MBN5_9FIRM/55-502
B0N1Y0_9FIRM/48-487
B0N6J6_9FIRM/54-487
B0P964_9FIRM/64-391
B0PAJ3_9FIRM/274-360
B0PBX1_9FIRM/50-376
B0PGX7_9FIRM/96-380
B0PZ35_BACAN/55-489
B0QHE4_BACAN/55-489
B0R6K2_HALS3/64-474
B0RHY6_CLAMS/50-485
B0RSC4_XANCB/56-503
B0SV20_CAUSK/197-379
B0SX99_CAUSK/107-441
B0SXN7_CAUSK/77-513
B0TUJ1_SHEHH/56-383
B0TV35_SHEHH/393-488
B0UBA1_METS4/49-375
B0UF31_METS4/48-455
B0UM32_METS4/294-366
B0VC39_ACIBY/63-509
B0VHQ1_CLOAI/53-461
B0XTC6_ASPFC/62-518
B0Y1P4_ASPFC/57-503
B1BC12_CLOBO/291-361
B1BKY6_CLOPE/50-378
B1BP19_CLOPE/50-378
B1BYN9_9FIRM/54-484
B1CAF7_9FIRM/1-133
B1CAF8_9FIRM/59-265
B1EVC9_BACAN/43-477
B1FEC1_9BURK/66-513
B1FFF1_9BURK/58-432
B1FHG4_9BURK/48-375
B1FRX1_9BURK/63-510
B1FSG5_9BURK/51-473
B1FWS1_9BURK/58-432
B1FZG3_9BURK/67-514
B1G5P3_9BURK/52-378
B1GC10_BACAN/58-505
B1GEC3_BACAN/55-489
B1H569_BURPS/51-378
B1HFT2_BURPS/58-432
B1HWV2_LYSSC/53-489
B1I674_DESAP/129-360
B1IFQ0_CLOBK/46-373
B1J0U2_ECOLC/53-379
B1J1D4_PSEPW/105-550
B1J782_PSEPW/60-523
B1J7I4_PSEPW/48-375
B1JIR5_YERPY/58-384
B1JYK3_BURCC/58-432
B1K013_BURCC/63-510
B1K7E3_BURCC/53-292
B1K869_BURCC/48-375
B1KA11_BURCC/63-510
B1KA18_BURCC/66-513
B1KAT8_BURCC/136-408
B1KJ91_SHEWM/102-560
B1KNR4_SHEWM/382-478
B1KPI4_SHEWM/57-384
B1KQR8_SHEWM/79-521
B1KX06_CLOBM/280-360
B1L3P5_KORCO/50-411
B1L9F8_THESQ/41-404
B1LEF5_ECOSM/53-427
B1LIM2_ECOSM/53-379
B1LV91_METRJ/48-459
B1M0B2_METRJ/130-589
B1M806_METRJ/57-512
B1MAL5_MYCA9/87-511
B1MBK6_MYCA9/114-572
B1MNQ0_MYCA9/94-549
B1N1N3_BURPS/65-511
B1QBU3_CLOBO/46-373
B1QMP0_CLOBO/46-363
B1QZU0_CLOBU/66-543
B1R0V5_CLOBU/54-495
B1R248_CLOBU/48-373
B1R6D5_CLOPE/50-378
B1RI57_CLOPE/50-378
B1RRC2_CLOPE/50-378
B1S5M9_9BIFI/41-459
B1SX06_9BURK/324-427
B1SX06_9BURK/53-296
B1T1E8_9BURK/227-393
B1T6I6_9BURK/48-375
B1T7S0_9BURK/58-432
B1T9Q4_9BURK/66-513
B1UNZ9_BACAN/55-489
B1UZ70_CLOPE/50-378
B1VRT1_STRGG/53-493
B1VTG4_STRGG/54-511
B1W2L2_STRGG/55-486
B1W4C0_STRGG/67-491
B1X0Q2_CYAA5/187-391
B1XW66_LEPCP/51-377
B1Y0X8_LEPCP/51-466
B1YKC9_EXIS2/57-483
B1YNH9_BURA4/63-510
B1YWG6_BURA4/58-432
B1YZK5_BURA4/53-294
B1Z3A3_BURA4/48-375
B1Z5I9_BURA4/63-510
B1Z5K5_BURA4/66-513
B1ZB31_METPB/75-413
B1ZIC0_METPB/48-459
B2A129_NATTJ/91-529
B2A1V6_NATTJ/56-504
B2A284_NATTJ/57-502
B2A2V3_NATTJ/181-378
B2A5S9_NATTJ/56-510
B2A5T5_NATTJ/158-377
B2A607_NATTJ/186-408
B2A658_NATTJ/60-486
B2A6H2_NATTJ/66-524
B2AAW9_PODAN/72-522
B2AC14_PODAN/121-291
B2AC15_PODAN/12-199
B2AE22_PODAN/1-376
B2AII8_CUPTR/86-533
B2FIG7_STRMK/57-504
B2G5N2_LACRJ/46-373
B2GA42_LACRJ/50-493
B2GB93_LACF3/71-514
B2GC66_LACF3/46-373
B2GGH5_KOCRD/54-526
B2GGH7_KOCRD/69-509
B2GIR0_KOCRD/63-519
B2H1H1_BURPS/58-432
B2H6S4_BURPS/51-378
B2HD16_MYCMM/61-514
B2HF49_MYCMM/57-481
B2HH99_MYCMM/65-525
B2HMY5_MYCMM/44-403
B2HQQ2_MYCMM/57-516
B2HRP3_MYCMM/58-503
B2HYR5_ACIBC/59-505
B2IA01_XYLF2/284-368
B2JCU0_BURP8/58-432
B2JJB6_BURP8/51-377
B2JV13_BURP8/66-513
B2JVM1_BURP8/51-462
B2JX58_BURP8/51-473
B2K5S3_YERPB/58-384
B2KJM7_BURPS/65-511
B2NT42_ECO57/53-379
B2P5J8_ECO57/53-379
B2PPP9_ECO57/53-379
B2Q4N9_PROST/61-541
B2Q5C5_PROST/60-525
B2SAE5_BRUA1/203-378
B2SB26_BRUA1/134-578
B2SC38_BRUA1/85-551
B2SCE8_BRUA1/70-529
B2SXL7_BURPP/58-432
B2T5P1_BURPP/52-378
B2TAW1_BURPP/70-517
B2TF65_BURPP/63-519
B2UI91_RALPJ/58-432
B2V4K5_CLOBA/56-500
B2VK33_ERWT9/51-377
B2VSR0_PYRTR/87-560
B2WHP2_PYRTR/66-514
B2WK86_PYRTR/91-542
B3A804_ECO57/53-379
B3AQR1_ECO57/53-379
B3B2R0_ECO57/53-379
B3BKY1_ECO57/53-379
B3BX99_ECO57/53-379
B3DNY0_BIFLD/34-452
B3DPL3_BIFLD/66-399
B3EUN4_BORBR/52-429
B3H015_ACTP7/22-327
B3H9P7_ECOLX/53-379
B3HW88_ECOLX/53-379
B3I6Y0_ECOLX/53-379
B3JBV1_BACAN/55-489
B3PHF1_CELJU/71-445
B3PMX8_MYCA5/159-362
B3Q4N2_RHIE6/93-540
B3Q509_RHIE6/48-374
B3Q641_RHOPT/57-514
B3QE42_RHOPT/129-591
B3QEJ0_RHOPT/60-507
B3R9Z8_CUPTR/58-432
B3RAV1_CUPTR/48-374
B3RBY2_CUPTR/354-434
B3RC56_CUPTR/88-534
B3RCZ5_CUPTR/80-523
B3SCP6_TRIAD/111-568
B3SCP8_TRIAD/111-568
B3T341_9ZZZZ/63-527
B3TB61_9ZZZZ/17-435
B3WLD5_ECOLX/58-384
B3XFC9_ECOLX/53-379
B3XMV2_LACRE/50-493
B3XPB4_LACRE/46-373
B3YAN1_SALET/86-528
B3YAV4_SALET/52-378
B3YMX8_BACCE/58-505
B3YND1_BACCE/74-527
B3YQ22_BACCE/55-489
B3Z3Y2_BACCE/58-505
B3Z8D8_BACCE/61-374
B3ZCP2_BACCE/55-489
B3ZKQ2_BACCE/55-489
B3ZNM5_BACCE/61-374
B3ZPH0_BACCE/197-370
B4A077_SALNE/86-528
B4A2X3_SALNE/52-378
B4AGQ3_BACPU/313-371
B4CWL5_9BACT/97-562
B4E6W9_BURCJ/63-510
B4EBB7_BURCJ/58-432
B4EGX5_BURCJ/53-280
B4EJ11_BURCJ/48-375
B4EJE6_BURCJ/82-545
B4EMR8_BURCJ/59-505
B4ENW0_BURCJ/63-510
B4EPL3_BURCJ/68-523
B4ESX5_PROMH/81-557
B4EX92_PROMH/52-378
B4R880_PHEZH/82-525
B4R9B2_PHEZH/76-504
B4RBC4_PHEZH/54-510
B4RDM2_PHEZH/46-499
B4REM5_PHEZH/54-509
B4SLY4_STRM5/98-545
B4T5A7_SALNS/86-528
B4T745_SALNS/52-378
B4THQ2_SALHS/86-528
B4TJQ8_SALHS/52-378
B4TVD7_SALSV/86-528
B4TWI5_SALSV/52-378
B4UC47_ANASK/56-498
B4V1K5_9ACTO/50-473
B4V2A7_9ACTO/91-399
B4V5T0_9ACTO/84-532
B4VAY9_9ACTO/92-549
B4VBU2_9ACTO/50-378
B4VD43_9ACTO/54-518
B4VDS7_9ACTO/96-400
B4WAI7_9CAUL/224-413
B4WGQ2_9SYNE/48-375
B4WP83_9SYNE/241-429
B4WXK8_9GAMM/88-535
B4WZL4_9GAMM/92-553
B5BGP0_SALPK/52-378
B5BKA0_SALPK/88-530
B5C0C4_SALET/86-528
B5C1P7_SALET/52-378
B5CAD7_SALET/86-528
B5CG68_SALET/52-378
B5ECC1_GEOBB/58-505
B5ETP8_VIBFM/93-555
B5F658_SALA4/59-526
B5F6H5_SALA4/86-528
B5F7J4_SALA4/52-378
B5FAC5_VIBFM/51-377
B5FEM4_VIBFM/77-530
B5FID4_SALDC/86-528
B5FIR3_SALDC/52-378
B5GDT6_9ACTO/64-494
B5GNQ1_STRCL/54-511
B5GXG1_STRCL/1-209
B5H4F5_STRPR/87-526
B5H6U2_STRPR/55-511
B5HE65_STRPR/58-515
B5HEQ3_STRPR/65-491
B5HG85_STRPR/136-383
B5HKK6_STRPR/54-485
B5HL45_9ACTO/58-515
B5HZT4_9ACTO/58-484
B5I176_9ACTO/64-521
B5I396_9ACTO/62-390
B5IFH2_ACIB4/45-432
B5IIH1_9CHRO/82-535
B5J8R0_9RHOB/47-373
B5KA61_9RHOB/47-373
B5KEQ0_9RHOB/54-447
B5MN73_SALET/86-528
B5MTU4_SALET/52-378
B5N5U3_SALET/52-378
B5NAV1_SALET/86-528
B5NJG7_SALET/52-378
B5NL19_SALET/86-528
B5NR63_SALET/52-378
B5NZR7_SALET/86-528
B5P4R2_SALET/52-378
B5PDT1_SALET/86-528
B5PEP0_SALET/52-378
B5PWE4_SALHA/52-378
B5Q0Y5_SALHA/86-528
B5Q8Z6_SALVI/52-378
B5QC95_SALVI/86-528
B5QUF3_SALEP/88-530
B5R0K7_SALEP/52-378
B5RAI9_SALG2/88-508
B5RET2_SALG2/52-378
B5S336_RALSO/47-373
B5S3J4_RALSO/87-542
B5S5R3_RALSO/58-432
B5SDI9_RALSO/73-447
B5SJV6_RALSO/47-373
B5UM74_BACCE/58-505
B5UN54_BACCE/61-374
B5UNJ4_BACCE/55-489
B5V4H9_BACCE/95-547
B5V6N4_BACCE/61-374
B5WC42_9BURK/217-395
B5WRP7_9BURK/59-385
B5WT23_9BURK/120-405
B5WUX5_9BURK/58-432
B5WVL8_9BURK/51-478
B5XN60_KLEP3/53-379
B5XZV7_KLEP3/47-374
B5Y0Z7_KLEP3/60-507
B5Y7H5_COPPD/289-361
B5Y9H8_COPPD/3-345
B5YE36_DICT6/54-466
B5YG65_THEYD/90-257
B5Z2P0_ECO5E/53-379
B5ZNZ6_RHILW/93-540
B5ZYK5_RHILW/56-388
B6A4K7_RHILW/48-374
B6AYB8_9RHOB/56-513
B6AZI3_9RHOB/387-483
B6B7Y6_9RHOB/84-537
B6BFI9_9RHOB/57-508
B6C3M1_9GAMM/78-534
B6C653_9GAMM/51-462
B6ENH3_ALISL/52-377
B6FT65_9CLOT/19-233
B6G7I2_9ACTN/55-510
B6G7P7_9ACTN/55-506
B6G8H1_9ACTN/63-518
B6G9S1_9ACTN/97-408
B6H0Y1_PENCW/58-502
B6HHP6_PENCW/58-507
B6HPL6_PENCW/63-510
B6I004_ECOSE/53-379
B6IS59_RHOCS/259-445
B6ISE3_RHOCS/211-420
B6IT59_RHOCS/149-361
B6IW27_RHOCS/79-525
B6Q2S7_PENMQ/63-513
B6Q8B1_PENMQ/213-399
B6Q9C6_PENMQ/10-424
B6R1I7_9RHOB/49-375
B6XD00_9ENTR/61-541
B6XHG6_9ENTR/52-378
B6XVR9_9BIFI/45-458
B6YZ17_9RHOB/81-514
B6ZQW2_ECO57/53-379
B7A6K1_THEAQ/38-446
B7CAR2_9FIRM/54-501
B7CC47_9FIRM/46-363
B7CG15_BURPS/51-378
B7CJ73_BURPS/58-432
B7CX18_BURPS/65-511
B7GSL5_BIFLS/43-461
B7H3Z0_ACIB3/59-505
B7H6Z9_BACC4/55-489
B7H8M7_BACC4/4-233
B7H8M8_BACC4/95-255
B7HAC9_BACC4/58-505
B7HF16_BACC4/61-374
B7HQQ4_BACC7/61-374
B7HSI0_BACC7/55-489
B7I3Z8_ACIB5/59-505
B7IE07_THEAB/44-407
B7IJ01_BACC2/61-374
B7IK43_BACC2/55-489
B7IMP3_BACC2/58-505
B7JD80_BACC0/86-539
B7JE80_BACC0/58-505
B7JS19_BACC0/55-489
B7KWS2_METC4/74-412
B7KXD4_METC4/48-459
B7L4Z3_ECO55/53-379
B7LP63_ESCF3/53-379
B7LQJ2_ESCF3/56-430
B7M2Y6_ECO8A/53-379
B7MD14_ECO45/53-379
B7MPA8_ECO81/53-379
B7N8P4_ECOLU/53-379
B7NK20_ECO7I/53-379
B7QYJ6_9RHOB/47-373
B7R5V7_9THEO/58-505
B7RNV0_9RHOB/57-511
B7RPZ7_9RHOB/47-373
B7RU85_9GAMM/103-544
B7RVD8_9GAMM/99-549
B7RVE7_9GAMM/98-557
B7RWN1_9GAMM/333-512
B7RWN1_9GAMM/51-270
B7RYV3_9GAMM/71-524
B7RZR3_9GAMM/70-524
B7RZS1_9GAMM/101-558
B7S2S3_9GAMM/87-538
B7UJI6_ECO27/53-379
B7V424_PSEA8/47-373
B7V7N2_PSEA8/58-503
B7V8L5_PSEA8/79-547
B7VH85_VIBSL/83-533
B7VQ07_VIBSL/53-427
B7VQU4_VIBSL/51-377
B7VTL7_VIBSL/85-549
B7WRC8_COMTE/62-509
B7WUP5_COMTE/92-548
B8A979_ORYSI/218-413
B8A979_ORYSI/56-223
B8A983_ORYSI/91-541
B8CK31_SHEPW/204-667
B8CLJ1_SHEPW/224-416
B8CSS5_SHEPW/79-521
B8D0W9_HALOH/97-359
B8D4M5_DESK1/64-498
B8DDK6_LISMH/56-500
B8DK15_DESVM/75-503
B8E274_DICTD/54-466
B8EDD5_SHEB2/124-218
B8EKG1_METSB/49-454
B8F9Z8_DESAA/176-644
B8FFN7_DESAA/432-528
B8FQF4_DESHD/275-383
B8FYQ8_DESHD/401-479
B8FYQ8_DESHD/51-325
B8G5C7_CHLAD/72-522
B8G8G6_CHLAD/57-500
B8G8Y6_CHLAD/64-511
B8GE26_METPE/51-473
B8GJ06_METPE/63-501
B8GJ16_METPE/49-471
B8GZK2_CAUCN/307-386
B8H0R1_CAUCN/76-513
B8H0Z1_CAUCN/116-404
B8H5J3_CAUCN/55-512
B8H7A2_ARTCA/56-467
B8H8M6_ARTCA/66-493
B8HNK5_CYAP4/87-538
B8I819_CLOCE/97-367
B8I8P8_CLOCE/77-374
B8IJM5_METNO/62-509
B8ITW8_METNO/48-455
B8J954_ANAD2/56-498
B8K3C4_VIBPA/76-524
B8K3M6_VIBPA/56-430
B8KGK0_9GAMM/136-474
B8KGQ3_9GAMM/82-538
B8KGT3_9GAMM/82-528
B8KI70_9GAMM/82-533
B8KIG2_9GAMM/146-477
B8KIN2_9GAMM/84-514
B8KKV4_9GAMM/209-396
B8KL03_9GAMM/75-517
B8KM56_9GAMM/104-490
B8KNG2_9GAMM/93-549
B8KPA9_9GAMM/100-402
B8KPQ3_9GAMM/61-498
B8KPU4_9GAMM/88-543
B8KRC0_9GAMM/95-553
B8KT64_9GAMM/76-536
B8KX80_9GAMM/395-629
B8KX80_9GAMM/84-349
B8KY07_9GAMM/60-537
B8KYF6_9GAMM/95-547
B8KYF9_9GAMM/99-556
B8L5H5_9GAMM/86-533
B8M1T1_TALSN/68-519
B8MJW3_TALSN/64-431
B8MPZ1_TALSN/63-513
B8NCI1_ASPFN/62-510
B8NGK6_ASPFN/53-500
B8PCC2_POSPM/106-538
B8PED2_POSPM/262-351
B8PKM2_POSPM/143-585
B9AG49_METSM/48-470
B9B0I1_9BURK/48-375
B9B3Q4_9BURK/58-432
B9B650_9BURK/325-427
B9B650_9BURK/53-299
B9B677_9BURK/68-523
B9BII1_9BURK/48-375
B9BPC8_9BURK/325-427
B9BPF5_9BURK/68-523
B9BTW1_9BURK/58-432
B9C2I8_9BURK/48-375
B9C9L8_9BURK/325-427
B9C9L8_9BURK/53-299
B9C9P5_9BURK/68-523
B9CC46_9BURK/58-432
B9GBB6_ORYSJ/57-487
B9GWY5_POPTR/39-489
B9IZ99_BACCQ/61-374
B9J147_BACCQ/55-489
B9J8R1_AGRRK/49-375
B9J8S0_AGRRK/188-395
B9JJW2_AGRRK/48-369
B9JLR5_AGRRK/84-540
B9K0N0_AGRVS/21-315
B9K0Z1_AGRVS/80-413
B9K2W0_AGRVS/258-371
B9KBW8_THENN/41-404
B9KK83_RHOSK/46-371
B9KW21_RHOSK/57-518
B9KY44_THERP/58-500
B9KY45_THERP/58-499
B9L1U5_THERP/48-375
B9L243_THERP/362-489
B9L292_THERP/57-500
B9LEW1_CHLSY/52-502
B9LKS5_CHLSY/57-500
B9LP72_HALLT/68-509
B9M409_GEOSF/58-505
B9M998_GEOSF/53-481
B9P5E5_POPTR/17-474
B9QUJ2_9RHOB/59-507
B9R4G3_9RHOB/49-375
B9RGA4_RICCO/95-545
B9TCH8_RICCO/67-450
B9THD8_RICCO/77-350
B9UJ31_9ACTO/2-343
B9WJF5_CANDC/297-378
B9XAH6_9BACT/90-541
B9XAI1_9BACT/60-507
B9XEV0_9BACT/86-555
B9XMP8_9BACT/84-360
B9XMP9_9BACT/1-149
B9XNW6_9BACT/66-513
B9XQK2_9BACT/396-473
B9Y4L0_9FIRM/196-382
B9Y7K7_9FIRM/54-501
B9Y8W6_9FIRM/59-503
B9YDL4_9FIRM/85-355
B9YZV4_9NEIS/58-505
C0B072_9ENTR/10-183
C0B072_9ENTR/300-368
C0B1W2_9ENTR/61-537
C0B2L1_9ENTR/52-378
C0BFT6_9BACT/136-483
C0BH31_9BACT/78-511
C0BMF7_9BACT/79-513
C0BVD7_9BIFI/66-399
C0BX15_9CLOT/195-376
C0BX23_9CLOT/259-454
C0C458_9CLOT/71-380
C0CYU2_9CLOT/54-508
C0D1H3_9CLOT/58-482
C0D4J0_9CLOT/71-520
C0D6K5_9CLOT/376-485
C0G8T9_9RHIZ/70-529
C0GAG4_9RHIZ/63-510
C0GB29_9RHIZ/127-595
C0GBG7_9RHIZ/134-578
C0GEC0_9FIRM/61-484
C0N5C7_9GAMM/50-461
C0N902_9GAMM/53-461
C0PIV4_MAIZE/6-262
C0PZM9_SALPC/52-378
C0Q4Z4_SALPC/86-528
C0Q963_DESAH/62-507
C0QGA1_DESAH/90-374
C0QII2_DESAH/56-495
C0QWQ3_BRAHW/44-484
C0QXL9_BRAHW/84-529
C0RLF0_BRUMB/134-578
C0RMV0_BRUMB/70-529
C0VJB4_9GAMM/124-422
C0VK99_9GAMM/59-505
C0WHK4_9CORY/55-510
C0WRD4_LACBU/78-376
C0WRT3_LACBU/58-510
C0WRW6_LACBU/50-493
C0WXS8_LACFE/57-500
C0WYR1_LACFE/46-373
C0XGY7_LACHI/78-376
C0XHD9_LACHI/50-493
C0XJA6_LACHI/92-371
C0Y1D0_BURPS/51-378
C0Y5X3_BURPS/65-511
C0Y6E9_BURPS/1-261
C0YXT1_LACRE/46-373
C0YZL0_LACRE/50-493
C0Z4M2_BREBN/86-540
C0ZDV4_BREBN/72-523
C0ZFW6_BREBN/58-501
C0ZJ90_BREBN/121-367
C0ZNU1_RHOE4/57-509
C0ZPF6_RHOE4/61-500
C0ZRE8_RHOE4/53-440
C0ZTP9_RHOE4/74-526
C0ZUH7_RHOE4/57-504
C0ZYE8_RHOE4/57-503
C0ZZQ3_RHOE4/56-485
C1A231_RHOE4/313-388
C1A254_RHOE4/189-378
C1A5S5_GEMAT/81-524
C1A7J2_GEMAT/143-498
C1A989_GEMAT/135-479
C1AAX9_GEMAT/90-492
C1ABG9_GEMAT/100-539
C1AKN2_MYCBT/58-503
C1APX2_MYCBT/57-481
C1AR34_RHOOB/54-478
C1AWY9_RHOOB/52-502
C1AWZ2_RHOOB/57-509
C1AYL8_RHOOB/63-510
C1B212_RHOOB/57-483
C1B2T0_RHOOB/74-526
C1B3W0_RHOOB/59-532
C1B5S8_RHOOB/47-438
C1B702_RHOOB/61-495
C1B7D7_RHOOB/57-503
C1B831_RHOOB/69-517
C1CXW4_DEIDV/57-486
C1D448_DEIDV/50-484
C1DF28_AZOVD/102-547
C1DN15_AZOVD/47-374
C1E138_MICSR/326-541
C1E3Y8_MICSR/2-189
C1EIN9_MICSR/140-619
C1ETU0_BACC3/61-374
C1EUZ1_BACC3/55-489
C1F7G0_ACIC5/66-518
C1F7Z1_ACIC5/57-431
C1FQI0_CLOBJ/190-376
C1HGW4_9ESCH/58-384
C1I8K3_9CLOT/46-373
C1IB68_9CLOT/404-484
C1KXZ0_LISMC/56-500
C1M7M6_9ENTR/60-507
C1M7V9_9ENTR/235-357
C1MA18_9ENTR/52-378
C1MAF2_9ENTR/413-479
C1N085_MICPC/141-600
C2BH23_9FIRM/75-378
C2CF37_9FIRM/94-378
C2CZ43_LACBR/92-371
C2D2K9_LACBR/75-373
C2D313_LACBR/58-510
C2D349_LACBR/50-493
C2DLY3_ECOLX/58-384
C2ERJ7_9LACO/46-373
C2EUN3_9LACO/50-493
C2FVE9_9SPHI/1-407
C2FX36_9SPHI/1-307
C2FXK4_9SPHI/258-485
C2GM83_LACRE/6-143
C2GQ15_LACRE/46-373
C2GVX5_BIFLI/66-399
C2GXX6_BIFLI/90-508
C2HZS2_VIBCH/198-589
C2IST5_VIBCH/198-589
C2LGP1_PROMI/52-378
C2LJE9_PROMI/81-557
C2MRV2_BACCE/58-492
C2N2X2_BACCE/5-125
C2N706_BACCE/52-365
C2N7F2_BACCE/58-492
C2NNI8_BACCE/61-374
C2NP02_BACCE/58-492
C2P0J6_BACCE/58-505
C2P4C8_BACCE/52-365
C2P4X0_BACCE/58-492
C2PGX8_BACCE/58-505
C2PI05_BACCE/82-534
C2PLD6_BACCE/55-489
C2PYP5_BACCE/82-534
C2Q1W7_BACCE/55-489
C2QDJ8_BACCE/72-525
C2QEP0_BACCE/82-534
C2QIC6_BACCE/55-489
C2QV35_BACCE/1-427
C2QYZ5_BACCE/66-379
C2QZD4_BACCE/55-489
C2RA39_BACCE/1-427
C2RB21_BACCE/95-547
C2RDY1_BACCE/52-365
C2REA1_BACCE/58-492
C2RQ30_BACCE/1-427
C2RTT1_BACCE/52-365
C2RU73_BACCE/58-492
C2S9M8_BACCE/61-374
C2S9Y9_BACCE/58-492
C2SMY0_BACCE/58-502
C2SN11_BACCE/82-534
C2SRA0_BACCE/55-489
C2T6Q7_BACCE/52-365
C2T6W7_BACCE/58-492
C2TA18_BACCE/1-427
C2TIA5_BACCE/74-527
C2TIJ8_BACCE/1-427
C2TM57_BACCE/58-492
C2TZG1_BACCE/1-427
C2TZS5_BACCE/58-502
C2U0C9_BACCE/82-534
C2U3C8_BACCE/52-365
C2U3N3_BACCE/56-490
C2UFU4_BACCE/1-427
C2UJQ1_BACCE/52-283
C2UJZ3_BACCE/55-489
C2UXJ6_BACCE/58-502
C2UY60_BACCE/82-534
C2V185_BACCE/52-365
C2V1E2_BACCE/56-490
C2VDU5_BACCE/1-427
C2VE78_BACCE/58-502
C2VEP0_BACCE/82-534
C2VHJ8_BACCE/52-365
C2VHZ1_BACCE/56-490
C2W023_BACCE/58-492
C2W6V7_BACCE/65-509
C2WD50_BACCE/55-489
C2WG47_BACCE/81-533
C2WPF4_BACCE/58-505
C2WTG0_BACCE/52-365
C2WTV1_BACCE/58-492
C2X0F2_BACCE/53-500
C2X0S3_BACCE/58-502
C2X151_BACCE/82-534
C2X382_BACCE/56-490
C2XHF3_BACCE/52-365
C2XHU2_BACCE/58-492
C2XK45_BACCE/58-505
C2XWT8_BACCE/83-534
C2Y0B1_BACCE/55-489
C2YCE6_BACCE/1-427
C2YDA3_BACCE/95-547
C2YG50_BACCE/52-365
C2YGJ2_BACCE/58-492
C2YTJ1_BACCE/60-507
C2YX74_BACCE/52-365
C2YXL7_BACCE/58-492
C2ZAL0_BACCE/58-502
C2ZAX1_BACCE/82-534
C2ZDG4_BACCE/52-365
C2ZDV5_BACCE/55-489
C2ZS48_BACCE/58-502
C2ZS85_BACCE/82-534
C2ZV12_BACCE/52-365
C2ZVF7_BACCE/55-489
C3A8M0_BACMY/58-502
C3A8Q2_BACMY/82-534
C3ABW8_BACMY/55-489
C3AND5_BACMY/58-502
C3ARP7_BACMY/55-489
C3AUW1_BACMY/118-570
C3B5R9_BACMY/58-502
C3B8Y9_BACMY/55-489
C3BDB7_BACMY/118-570
C3BMP0_9BACI/58-502
C3BMR5_9BACI/3-89
C3BMR6_9BACI/4-201
C3BMR7_9BACI/82-203
C3BR12_9BACI/55-489
C3BUL7_9BACI/58-505
C3C4B1_BACTU/60-507
C3C906_BACTU/55-489
C3CKM5_BACTU/1-427
C3CPT5_BACTU/61-374
C3CQ78_BACTU/58-492
C3D3K6_BACTU/1-427
C3D7S7_BACTU/61-374
C3D870_BACTU/58-492
C3DLR7_BACTS/58-505
C3DQX9_BACTS/52-365
C3DRB9_BACTS/58-492
C3E5E6_BACTU/1-427
C3E977_BACTU/52-365
C3E9L6_BACTU/58-492
C3EC66_BACTU/71-524
C3EMJ9_BACTK/58-505
C3ER98_BACTK/52-365
C3ERN7_BACTK/58-492
C3F3B6_BACTU/74-527
C3F3M2_BACTU/58-505
C3F858_BACTU/58-492
C3FM24_BACTB/1-427
C3FR61_BACTB/61-374
C3FRK6_BACTB/58-492
C3G4W7_BACTU/1-427
C3G8U7_BACTU/52-365
C3G977_BACTU/58-492
C3GKL6_BACTU/71-524
C3GKX0_BACTU/1-427
C3GQ37_BACTU/58-492
C3H2X2_BACTU/5-125
C3H6Y0_BACTU/61-374
C3H7C5_BACTU/58-492
C3HKH3_BACTU/1-427
C3HLI5_BACTU/82-534
C3HPV2_BACTU/58-492
C3I2S9_BACTU/58-505
C3I6T6_BACTU/52-365
C3I779_BACTU/58-492
C3IL74_BACTU/58-505
C3IQ05_BACTU/52-365
C3IQG3_BACTU/58-492
C3JE98_RHOER/57-509
C3JEW3_RHOER/61-500
C3JIC6_RHOER/57-504
C3JKJ9_RHOER/57-503
C3JMX2_RHOER/74-526
C3JT73_RHOER/56-485
C3JXT1_PSEFS/58-503
C3K1Y5_PSEFS/53-427
C3K678_PSEFS/47-374
C3KKV6_RHISN/94-541
C3KN19_RHISN/63-519
C3KY72_CLOB6/46-363
C3L9V0_BACAC/55-489
C3LDM7_BACAC/1-381
C3MM13_SULIL/43-366
C3MSW9_SULIM/87-366
C3N2U7_SULIA/87-366
C3N3F9_SULIA/165-375
C3NBQ4_SULIY/43-366
C3NJW4_SULIN/43-366
C3PBA9_BACAA/55-489
C3PEG9_CORA7/52-500
C3RMX3_9FIRM/54-487
C3RP71_9FIRM/48-487
C3TN17_ECOLX/53-379
C3TN18_ECOLX/53-379
C3WC73_FUSMR/302-390
C3WG08_FUSMR/51-478
C4ANE4_BURMA/51-378
C4ASW6_BURMA/58-414
C4B800_STRMB/59-484
C4FC32_9ACTN/55-506
C4FCF4_9ACTN/63-518
C4FHD1_9BIFI/31-449
C4FUJ3_9FIRM/68-513
C4G2Z0_ABIDE/163-480
C4H0N1_YERPE/58-384
C4HH63_YERPE/58-384
C4I1Z0_BURPS/51-378
C4I8A6_BURPS/65-511
C4IBK9_CLOBU/54-495
C4IIJ5_CLOBU/48-373
C4IJR5_CLOBU/66-543
C4IVK1_BRUAB/134-578
C4IWK9_BRUAB/129-595
C4IWX0_BRUAB/70-529
C4KE92_SULIK/87-366
C4KQ80_BURPS/58-432
C4L2C4_EXISA/287-358
C4L497_EXISA/57-487
C4L890_TOLAT/211-362
C4RFT1_9ACTO/51-513
C4RK90_9ACTO/182-341
C4RXQ7_YERBE/58-384
C4S299_YERBE/63-544
C4SB90_YERMO/63-544
C4SCN1_YERMO/42-368
C4ST83_YERFR/63-544
C4SYL6_YERIN/63-544
C4T166_YERIN/62-388
C4TYA3_YERKR/62-388
C4TZG7_YERKR/63-544
C4U8T7_YERAL/58-384
C4UB03_YERAL/63-544
C4UEF4_YERAL/46-507
C4UH48_YERRU/53-379
C4UUK1_YERRO/58-384
C4UW82_YERRO/227-450
C4UX08_YERRO/88-569
C4WGQ2_9RHIZ/5-114
C4WGQ3_9RHIZ/101-457
C4WM06_9RHIZ/63-510
C4WMU2_9RHIZ/49-375
C4X1P1_KLEPN/73-399
C4X2U8_KLEPN/66-440
C4X4E0_KLEPN/60-507
C4X5C3_KLEPN/47-374
C4X907_KLEPN/62-537
C4XH98_DESMR/84-540
C4YS62_CANAW/295-378
C4Z1H1_EUBE2/51-474
C5A3T1_THEGJ/291-361
C5AD38_BURGB/58-432
C5AIC2_BURGB/48-375
C5AMB2_BURGB/66-513
C5B0E8_METEA/78-416
C5B137_METEA/48-459
C5BGP6_EDWI9/53-379
C5BUW1_BEUC1/60-488
C5C3J5_BEUC1/80-514
C5C426_BEUC1/66-370
C5C7P6_MICLC/54-511
C5CDZ0_KOSOT/51-456
C5CHR8_KOSOT/295-385
C5CLM2_VARPS/48-374
C5CPU6_VARPS/51-466
C5CQP6_VARPS/350-436
C5CR67_VARPS/71-368
C5CT77_VARPS/58-432
C5CW89_VARPS/80-512
C5CZZ4_VARPS/62-509
C5E940_BIFLI/89-507
C5EDR2_BIFLI/66-399
C5EG56_9FIRM/95-378
C5EG96_9FIRM/57-511
C5EIE7_9FIRM/196-374
C5EIY2_9FIRM/45-498
C5EKE1_9FIRM/54-472
C5ELS3_9FIRM/251-343
C5EQY4_9FIRM/243-321
C5ET55_9FIRM/404-484
C5NFY5_BURMA/58-414
C5Q427_STAAU/1-90
C5R7X3_WEIPA/46-373
C5T1B4_ACIDE/48-374
C5TFX4_ZYMMO/79-501
C5TGA2_ZYMMO/268-364
C5UX33_CLOBO/56-500
C5W2I9_ECOBB/53-379
C5XHY0_SORBI/93-543
C5ZJX5_BURPS/58-432
C5ZLX7_BURPS/65-511
C5ZSW5_BURPS/51-378
C6A1H9_THESM/65-485
C6B493_RHILS/205-395
C6B9Q9_RHILS/48-374
C6BN90_RALP1/58-432
C6CAB3_DICDC/47-374
C6CKZ3_DICZE/49-376
C6CXW9_PAESJ/277-332
C6D259_PAESJ/304-397
C6D396_PAESJ/65-512
C6D7C3_PAESJ/57-388
C6D8A7_PAESJ/176-370
C6DE93_PECCP/115-573
C6DF69_PECCP/107-576
C6DQ14_MYCTK/57-481
C6DTS3_MYCTK/61-506
C6ELP3_ECOBD/53-379
C6HHM3_AJECH/284-320
C6J060_9BACL/79-354
C6J061_9BACL/1-126
C6JHZ1_FUSVA/56-503
C6JJ51_FUSVA/361-478
C6JK21_FUSVA/397-478
C6JLG6_FUSVA/65-525
C6JLT7_FUSVA/213-359
C6JM32_FUSVA/54-510
C6JP03_FUSVA/59-483
C6JPI5_FUSVA/57-308
C6JPK1_FUSVA/92-373
C6N1T1_9GAMM/56-503
C6Q0N7_9CLOT/60-507
C6RJR1_ACIRA/70-237
C6RJR2_ACIRA/46-205
C6TTE2_BURPS/58-432
C6U1U2_BURPS/51-378
C6U8F3_BURPS/65-511
C6UB21_ECOBR/53-379
C6UY57_ECO5T/53-379
C6VUD8_DYAFD/194-403
C6VVB8_DYAFD/82-532
C6W9S8_ACTMD/54-465
C6WB08_ACTMD/49-475
C6WPZ6_ACTMD/54-490
C6WV21_METML/51-470
C6X444_FLAB3/76-511
C6XBF0_METSD/61-508
C6XDX7_METSD/51-462
C6XP62_HIRBI/88-542
C6XP64_HIRBI/92-532
C6XQZ3_HIRBI/219-399
C6XUQ9_PEDHD/306-375
C6Y009_PEDHD/78-512
C7CBT2_METED/48-459
C7CLU3_METED/73-367
C7CM21_METED/78-416
C7FDI2_PECCC/76-529
C7HIG1_CLOTM/217-355
C7LIC0_BRUMC/100-544
C7LJH6_BRUMC/83-551
C7LJU0_BRUMC/70-529
C7LV07_DESBD/48-374
C7MI69_BRAFD/52-454
C7MNZ0_CRYCD/58-511
C7MQ36_SACVD/53-503
C7MWT4_SACVD/57-483
C7N1D4_SLAHD/85-387
C7N4B6_SLAHD/56-507
C7NFY9_KYTSD/59-469
C7NHS7_KYTSD/58-479
C7P615_METFA/52-472
C7PEJ8_CHIPD/58-505
C7PGI0_CHIPD/108-585
C7PMX7_CHIPD/210-396
C7PT66_CHIPD/79-531
C7Q0M7_CATAD/64-490
C7Q1Q3_CATAD/58-467
C7Q1T3_CATAD/65-509
C7Q812_CATAD/69-491
C7R492_JONDD/54-486
C7R5V8_KANKD/80-520
C7RD76_ANAPD/95-378
C7RH49_ANAPD/266-350
C7WVJ8_ENTFA/68-378
C7X2M8_ENTFA/233-319
C7YLH7_NECH7/70-523
C7YM59_NECH7/308-404
C7YRI5_NECH7/79-554
C7YVR1_NECH7/62-508
C7YZK6_NECH7/64-510
C7ZD83_NECH7/60-507
C7ZI15_NECH7/89-384
C7ZM65_NECH7/85-572
C7ZMX7_NECH7/88-550
C8C3Z2_9MICC/163-371
C8JQU4_LISMO/56-500
C8K6Q2_LISMO/56-500
C8KG11_LISMO/56-500
C8NEC8_9LACT/51-497
C8NS60_COREF/49-377
C8PD21_9LACO/76-373
C8RW23_9RHOB/58-520
C8SEQ5_9RHIZ/182-391
C8STM4_9RHIZ/48-374
C8STV8_9RHIZ/65-528
C8T1Q1_KLEPR/47-359
C8T4Q2_KLEPR/60-507
C8TAH3_KLEPR/62-537
C8TBT9_KLEPR/53-427
C8TCB6_KLEPR/53-379
C8TIT7_ECO26/53-379
C8U230_ECO10/53-379
C8UID1_ECO1A/53-379
C8V1R8_EMENI/54-518
C8V1V9_EMENI/57-511
C8VRF4_EMENI/207-394
C8WFD5_ZYMMN/79-501
C8WGL8_EGGLE/113-572
C8WIQ5_EGGLE/56-495
C8WIY2_EGGLE/64-516
C8WJZ3_EGGLE/137-378
C8WP53_EGGLE/121-585
C8WPE3_EGGLE/90-388
C8XAM1_NAKMY/54-488
C8XCU9_NAKMY/84-384
C8XE29_NAKMY/72-528
C8XFR1_NAKMY/58-504
C8ZVW4_ENTGA/234-360
C8ZWU1_ENTGA/72-517
C9A664_ENTCA/55-502
C9A7S0_ENTCA/236-360
C9AUD9_ENTCA/55-502
C9CET4_ENTFC/238-360
C9CHP2_ENTCA/55-472
C9CSZ3_9RHOB/83-538
C9D2X7_9RHOB/60-524
C9KKZ5_9FIRM/104-362
C9L844_RUMHA/56-502
C9LTR8_9FIRM/170-361
C9M5G7_9BACT/234-385
C9NU17_9VIBR/50-377
C9NVL4_9VIBR/76-524
C9NWU4_9VIBR/62-436
C9P5H5_VIBME/53-427
C9PEA3_VIBFU/53-427
C9PJ34_VIBFU/50-377
C9PPH3_9PAST/62-508
C9QF07_VIBOR/53-427
C9QF44_VIBOR/74-522
C9QHD9_VIBOR/96-558
C9QHG3_VIBOR/50-377
C9QLV3_VIBOR/55-527
C9QQU1_ECOD1/53-379
C9RGF5_METVM/48-468
C9S561_VERA1/128-590
C9SEK1_VERA1/44-448
C9SZG8_9RHIZ/62-521
C9T1A6_9RHIZ/103-547
C9T2F3_9RHIZ/83-551
C9T8R3_9RHIZ/62-521
C9TAJ9_9RHIZ/103-547
C9TBP1_9RHIZ/83-551
C9TIE0_9RHIZ/70-529
C9TIQ7_9RHIZ/83-551
C9TJW4_9RHIZ/103-547
C9TZD1_9RHIZ/103-547
C9TZL3_9RHIZ/63-510
C9TZT1_9RHIZ/83-551
C9TZZ2_9RHIZ/70-529
C9U886_BRUAB/70-529
C9U8J7_BRUAB/85-551
C9U9P8_BRUAB/103-547
C9UH90_BRUAB/85-551
C9UHJ8_BRUAB/70-529
C9UJA9_BRUAB/103-547
C9URX8_BRUAB/83-462
C9US90_BRUAB/70-529
C9UTZ6_BRUAB/103-547
C9V0J3_BRUAB/70-529
C9V2A0_BRUAB/103-547
C9V3E1_BRUAB/85-551
C9V4G1_BRUNE/3-441
C9V5K9_BRUNE/103-547
C9V7D7_BRUNE/70-529
C9VDN0_9RHIZ/8-467
C9VFF2_9RHIZ/103-547
C9VGJ6_9RHIZ/83-551
C9VMR6_BRUAB/85-551
C9VNY5_BRUAB/70-529
C9VPT6_BRUAB/103-547
C9XGP8_SALTD/88-530
C9XI06_SALTD/52-378
C9XJV4_CLODC/214-390
C9XPE8_CLODC/56-502
C9XRA2_CLODC/397-478
C9XSU4_CLODC/240-331
C9XUW2_CROTZ/47-374
C9Y677_9BURK/51-377
C9YQ67_CLODR/56-502
C9YR20_CLODR/397-478
C9YU51_STRSW/59-491
C9YV45_STRSW/51-508
C9YYL5_STRSW/64-521
C9Z1Q9_STRSW/61-534
C9Z7Q7_STRSW/62-477
C9ZGQ0_STRSW/60-491
CODA_ECOLI/53-379
D0ATS5_BRUAB/103-547
D0AUT9_BRUAB/85-551
D0AV48_BRUAB/70-529
D0B5H9_BRUME/70-529
D0B889_BRUME/83-551
D0BFN1_BRUSU/83-551
D0BGR1_BRUSU/103-547
D0BIG0_BRUSU/70-525
D0BNV8_9LACT/51-497
D0C0D4_9GAMM/63-509
D0C846_ACIBA/63-509
D0CPC9_9RHOB/82-535
D0DBH0_9RHOB/49-375
D0DR98_LACFE/46-373
D0DVC6_LACFE/51-494
D0FWZ2_ERWPY/51-377
D0G9D2_BRUME/70-529
D0G9P9_BRUME/83-355
D0GAU6_BRUME/103-547
D0GUF5_VIBMI/52-426
D0GZB6_VIBMI/82-535
D0HC74_VIBMI/65-439
D0HCC6_VIBMI/82-535
D0I1H2_VIBCH/53-427
D0I682_VIBHO/82-535
D0IAP5_VIBHO/100-372
D0IIQ7_9VIBR/100-553
D0ILE9_9VIBR/53-427
D0IUU9_COMT2/62-261
D0IVT8_COMT2/93-549
D0J369_COMT2/53-507
D0J991_BLASP/52-319
D0JD01_YERPD/62-388
D0JXG5_YERP1/62-388
D0KK65_PECWW/76-529
D0KLR9_PECWW/120-578
D0KPL6_SULS9/43-366
D0KZ16_HALNC/48-374
D0L0G3_HALNC/308-409
D0LDV2_GORB4/54-484
D0LHS2_HALO1/445-530
D0LHS2_HALO1/56-378
D0LJ29_HALO1/234-422
D0MEL6_RHOM4/66-511
D0MGM7_RHOM4/227-403
D0MID9_RHOM4/134-383
D0MID9_RHOM4/398-481
D0MIK0_RHOM4/186-377
D0N6G4_PHYIT/56-490
D0P561_BRUSU/70-529
D0P6W4_BRUSU/103-547
D0P816_BRUSU/83-551
D0PFY1_BRUSU/103-547
D0PGP9_BRUSU/70-525
D0PHC1_BRUSU/83-551
D0RD20_9RHIZ/70-529
D0RE86_9RHIZ/63-510
D0REG8_9RHIZ/103-547
D0RFM0_9RHIZ/83-551
D0RY20_ACICA/79-550
D0S360_ACICA/63-509
D0S9Y0_ACIJO/96-553
D0SHY0_ACIJU/229-421
D0SP23_ACIJU/1-397
D0SQM3_ACIJU/48-375
D0T5K5_ACIRA/9-249
D0TEN5_9BACE/277-371
D0WXK8_VIBAL/50-377
D0X692_VIBHA/88-536
D0X6D5_VIBHA/53-427
D0XD35_VIBHA/212-399
D0XGQ1_VIBHA/50-377
D0Z298_LISDA/55-527
D0Z2Z8_LISDA/55-382
D0Z3N2_LISDA/98-557
D0Z459_LISDA/113-568
D0ZFY5_EDWTE/53-379
D0ZX01_SALT1/88-530
D0ZY35_SALT1/52-378
D1APW9_SEBTE/176-330
D1B8Y4_THEAS/59-506
D1BH55_SANKS/55-483
D1BSV4_XYLCX/55-503
D1C1M1_SPHTD/63-516
D1C3X4_SPHTD/76-518
D1C3Y1_SPHTD/58-500
D1C540_SPHTD/58-501
D1C642_SPHTD/191-374
D1C888_SPHTD/77-529
D1C8L1_SPHTD/370-478
D1C8L1_SPHTD/54-334
D1CBF7_THET1/57-496
D1CZN7_9RHIZ/83-551
D1D163_9RHIZ/103-547
D1EJV4_9RHIZ/70-529
D1EK61_9RHIZ/83-551
D1ELB3_9RHIZ/103-547
D1ELJ3_9RHIZ/63-510
D1ESQ4_BRUME/70-529
D1EVL0_BRUME/83-551
D1F280_BRUME/70-529
D1F2J3_BRUME/83-551
D1F3P2_BRUME/105-326
D1FB53_9RHIZ/83-551
D1FCA3_9RHIZ/103-547
D1FE33_9RHIZ/8-467
D1J994_9ARCH/48-465
D1JGR0_9ARCH/224-379
D1N6P4_9BACT/55-347
D1P147_9ENTR/52-378
D1P2W2_9ENTR/61-541
D1PVP8_9BACT/48-377
D1Q3X1_YERPE/58-384
D1R6D7_9CHLA/61-508
D1RSQ8_SEROD/62-509
D1RYC1_SEROD/48-374
D1TW30_YERPE/62-388
D1W503_9BACT/46-375
D1XQC4_9ACTO/54-485
D1XSU0_9ACTO/65-489
D1Y1A3_9BACT/54-481
D1Y5G1_9BACT/63-518
D1Y5Y2_9BACT/60-514
D1Y5Y4_9BACT/55-510
D1Y6X5_9BACT/55-496
D1Y9A1_PROAC/54-457
D1YUQ9_METPS/146-373
D1YYX2_METPS/58-480
D1Z4Z0_SORMK/73-527
D1ZRZ8_SORMK/124-564
D2AVA7_STRRD/55-506
D2AWY3_STRRD/60-508
D2B3D9_STRRD/57-490
D2B6F9_STRRD/55-507
D2BDE8_STRRD/400-496
D2BFL5_STRRD/60-533
D2BFN3_STRRD/90-431
D2BVT7_DICD5/47-374
D2C7W9_THENR/41-404
D2EK00_PEDAC/46-373
D2NCZ6_ECOS5/53-379
D2NXN7_LISM1/56-500
D2P912_LISM2/56-500
D2PH96_SULID/43-366
D2PMV8_KRIFD/54-473
D2Q8U1_BIFDB/41-459
D2QBV2_SPILD/458-798
D2QHA0_SPILD/84-532
D2QJZ1_SPILD/219-398
D2QMI2_SPILD/79-514
D2QNK8_SPILD/114-393
D2QT76_SPILD/114-475
D2R092_PIRSD/63-476
D2R0K3_PIRSD/365-466
D2R699_PIRSD/95-557
D2R860_PIRSD/58-505
D2RDP0_ARCPA/59-484
D2RM96_ACIFV/304-383
D2RQW3_HALTV/154-435
D2RVR9_HALTV/60-506
D2S0B0_HALTV/84-357
D2S4F6_GEOOG/133-371
D2S6G1_GEOOG/55-479
D2T995_ERWP6/88-414
D2TP64_CITRI/52-378
D2TR46_CITRI/53-427
D2TTB6_CITRI/254-369
D2VZV6_NAEGR/165-654
D2YHY2_VIBMI/65-439
D2YJN7_VIBMI/4-311
D2YJN8_VIBMI/115-265
D2YUJ9_VIBMI/65-439
D2YUN5_VIBMI/82-535
D2Z6A0_9BACT/395-465
D2Z6A0_9BACT/40-270
D2Z6E9_9BACT/225-358
D2ZFX9_9ENTR/60-507
D2ZIN4_9ENTR/53-379
D2ZNH7_METSM/49-471
D3AB19_9CLOT/52-508
D3AGZ1_9CLOT/55-506
D3AL67_9CLOT/196-378
D3CRV4_9ACTO/73-492
D3CSB0_9ACTO/53-507
D3CSE9_9ACTO/54-513
D3CX26_9ACTO/52-477
D3CZN1_9ACTO/54-487
D3CZP6_9ACTO/423-512
D3CZP6_9ACTO/54-366
D3D7D2_9ACTO/1-210
D3D966_9ACTO/453-514
D3E020_METRM/48-472
D3EBX8_GEOS4/57-500
D3EIG3_GEOS4/46-373
D3EJY5_GEOS4/290-365
D3F2J9_CONWI/84-532
D3F2L6_CONWI/59-493
D3F4Q8_CONWI/310-397
D3F6I6_CONWI/57-499
D3F6P7_CONWI/86-566
D3F7I6_CONWI/59-507
D3F7V5_CONWI/102-370
D3F7W1_CONWI/62-503
D3F8L3_CONWI/77-521
D3F8N8_CONWI/58-529
D3FA52_CONWI/65-513
D3FS42_BACPE/95-377
D3FX19_BACPE/57-498
D3GTC8_ECO44/53-379
D3J169_9BACT/106-568
D3KNP7_LISMO/56-500
D3L099_9BACT/59-491
D3L3Y2_9BACT/284-393
D3LMY4_MICLU/54-511
D3M8K9_9ACTO/85-521
D3MCD9_PROAC/54-456
D3MKB3_PROAC/54-457
D3MR48_9FIRM/317-393
D3NZU5_AZOS1/48-374
D3P2Y7_AZOS1/62-509
D3PL44_MEIRD/62-489
D3PMB2_MEIRD/50-458
D3PRR7_MEIRD/310-387
D3PT62_MEIRD/153-394
D3PZR6_STANL/54-478
D3Q636_STANL/49-470
D3QJA7_ECOCB/53-379
D3R8E4_KLEVT/47-374
D3RA05_KLEVT/60-507
D3RE64_KLEVT/53-379
D3S3E2_FERPA/50-463
D3S3S2_METSF/48-468
D3S6I8_METSF/52-484
D3SQZ5_NATMM/142-419
D3T0K2_NATMM/329-530
D3T0K2_NATMM/60-328
D3TB64_ACIB4/45-432
D3UR41_LISSS/56-500
D4B6U4_9ENTR/230-357
D4B8Q9_9ENTR/93-531
D4BD65_9ENTR/60-507
D4BK56_9ENTR/52-378
D4BLJ3_BIFBR/90-508
D4BRG6_BIFBR/66-399
D4BYF8_PRORE/414-479
D4C0R5_PRORE/52-380
D4C1I9_PRORE/157-356
D4C3Y6_PRORE/61-541
D4C7E9_9CLOT/82-358
D4C7S4_9CLOT/59-512
D4CCL1_9CLOT/57-511
D4CFR1_9CLOT/69-522
D4DYL1_SEROD/53-379
D4E4C4_SEROD/60-434
D4E954_SEROD/60-507
D4EHE3_ENTFA/68-378
D4EXQ4_ENTFA/68-378
D4FA65_EDWTA/53-379
D4FAN3_EDWTA/82-557
D4G029_BACNA/57-497
D4GCL7_PANAM/53-379
D4GPU9_HALVD/151-393
D4GQY1_HALVD/110-392
D4GR93_HALVD/411-488
D4GU16_HALVD/60-182
D4HD99_PROAS/54-457
D4IXY9_BUTFI/51-469
D4J3X2_9FIRM/51-471
D4J5Q6_9FIRM/99-379
D4LIR0_9FIRM/296-366
D4M6L2_9FIRM/277-366
D4MAU6_9BACT/373-476
D4MRZ1_9FIRM/1-204
D4MRZ5_9FIRM/1-363
D4MUM2_9FIRM/160-394
D4PLV3_LISMO/56-500
D4PZF6_LISMO/56-500
D4Q720_LISMO/56-500
D4RA16_ENTFC/57-483
D4RKY2_ENTFC/9-94
D4SSC2_9XANT/56-503
D4T2B0_9XANT/56-503
D4X3K5_9BURK/51-507
D4X5K4_9BURK/48-374
D4X6V5_9BURK/60-435
D4X8I5_9BURK/52-426
D4XCZ2_9BURK/62-509
D4XDK2_9BURK/325-436
D4XFH3_9BURK/56-429
D4XIX6_9BURK/56-286
D4XKS3_ACIHA/88-545
D4XPL4_ACIHA/59-505
D4YJL8_9MICO/57-516
D4YLK0_9MICO/55-510
D4YN18_9MICO/54-512
D4Z170_SPHJU/107-547
D4Z414_SPHJU/81-524
D4Z433_SPHJU/84-531
D4ZAR1_SHEVD/94-566
D4ZAR8_SHEVD/60-511
D4ZGX1_SHEVD/74-538
D4ZJ08_SHEVD/56-529
D4ZJ12_SHEVD/91-549
D4ZJJ2_SHEVD/55-527
D5AKS7_RHOCB/64-526
D5AYM3_YERPZ/62-388
D5BH21_ZUNPS/77-512
D5BNC3_PUNMI/57-432
D5C448_NITHN/50-461
D5CED5_ENTCC/53-379
D5CFZ5_ENTCC/62-509
D5CVQ0_ECOKI/53-379
D5DMZ3_BACMD/58-499
D5DTX7_BACMQ/58-499
D5E6I4_METMS/54-485
D5EC90_AMICL/246-360
D5ECR7_AMICL/52-477
D5ECS0_AMICL/403-479
D5ECS0_AMICL/53-276
D5ECS5_AMICL/54-481
D5EH35_AMICL/61-502
D5EH39_AMICL/56-496
D5EIX2_CORAD/84-538
D5G8H9_TUBMM/84-552
D5H792_SALRM/78-539
D5H8B6_SALRM/61-508
D5HI11_9FIRM/63-519
D5MFJ2_9BACT/54-478
D5MJV2_9BACT/50-461
D5N2E0_BACSU/57-497
D5NDH9_9BURK/52-378
D5NMA4_9BURK/51-473
D5NMP1_9BURK/58-432
D5NQY0_9BURK/66-513
D5NX38_CORAM/57-521
D5P0E1_CORAM/60-517
D5P4P0_9MYCO/57-481
D5PA29_9MYCO/58-526
D5PAT8_9MYCO/214-403
D5PBK9_9MYCO/53-513
D5PBY7_9MYCO/58-503
D5Q7W0_CLODI/396-478
D5Q8Q8_CLODI/56-501
D5QND2_METTR/49-456
D5RAQ6_FUSNN/57-477
D5RAQ7_FUSNN/55-510
D5RPV7_9PROT/89-536
D5RR22_9PROT/55-432
D5RS15_9PROT/56-509
D5RVB3_CLODI/56-501
D5S0J3_CLODI/396-478
D5SSQ2_PLAL2/118-468
D5SXF0_PLAL2/53-466
D5SYI7_PLAL2/99-555
D5TK27_BACT1/55-489
D5TR33_BACT1/58-505
D5TYP8_BACT1/61-374
D5U0K5_THEAM/55-477
D5U478_BRAM5/85-530
D5U5U7_BRAM5/55-495
D5U6N5_BRAM5/570-625
D5UEW0_CELFN/55-488
D5UKH8_CELFN/50-458
D5UM84_TSUPD/57-513
D5UNB1_TSUPD/72-524
D5UPQ1_TSUPD/54-466
D5UU98_TSUPD/51-478
D5VJN8_CAUST/60-507
D5VNQ8_CAUST/81-517
D5VT83_METIM/48-468
D5W0H1_CLOB2/46-373
D5W976_BURSC/55-381
D5WBD8_BURSC/58-432
D5WDQ8_BURSC/63-510
D5WDU1_BURSC/66-513
D5WEG2_BURSC/51-483
D5X1G3_THIK1/57-521
D5X1G4_THIK1/51-533
D5XQH7_MYCTU/58-503
D5XUG5_MYCTU/2-83
D5XUG6_MYCTU/57-235
D5Y0M1_MYCTU/58-503
D5Y4P3_MYCTU/57-481
D5YCP0_MYCTU/58-503
D5YGN3_MYCTU/57-481
D5YNJ9_MYCTU/61-506
D5YRL6_MYCTU/2-295
D5YTH9_MYCTU/57-481
D5Z0C9_MYCTU/58-503
D5Z4R6_MYCTU/57-481
D5ZCT2_MYCTU/58-503
D5ZIQ8_MYCTU/57-481
D5ZP59_9ACTO/53-508
D5ZPF5_9ACTO/67-519
D5ZSS8_9ACTO/53-526
D5ZTS4_9ACTO/62-477
D6A0H9_9ACTO/58-379
D6A2N1_9ACTO/46-433
D6AIH3_STRFL/53-493
D6AJC1_STRFL/55-486
D6AK72_STRFL/67-491
D6ALY8_STRFL/54-511
D6AQ10_STRFL/59-433
D6AY07_9ACTO/76-456
D6B2K7_9ACTO/55-494
D6B891_9ACTO/69-493
D6BD12_9FUSO/2-389
D6BD13_9FUSO/55-510
D6DAW2_BIFLO/43-461
D6DBH1_BIFLO/66-399
D6DG68_CLOSC/54-507
D6DHS9_CLOSC/82-358
D6DI33_CLOSC/59-512
D6DMQ7_ENTCL/52-378
D6DRX8_ENTCL/242-357
D6DSC6_ENTCL/62-509
D6EAL7_9ACTN/75-474
D6EBF0_9ACTN/107-570
D6EQ02_STRLI/65-480
D6EXP8_STRLI/58-484
D6F1F5_MYCTU/58-503
D6FVT0_MYCTU/57-481
D6FYG5_MYCTU/58-503
D6GFE5_9ENTR/60-507
D6GG91_9ENTR/47-374
D6GK99_9ENTR/53-379
D6HL50_9FIRM/55-495
D6HSM2_ECOLX/53-379
D6I6E8_ECOLX/53-379
D6IKT9_ECOLX/53-379
D6J6R8_ECOLX/53-379
D6JQ90_ACIG3/63-509
D6K6M2_9ACTO/9-342
D6KCI0_9ACTO/47-478
D6KCV1_9ACTO/67-521
D6KFI5_9ACTO/53-500
D6LR07_9RHIZ/70-529
D6LRX1_9RHIZ/100-544
D6LTV9_9RHIZ/127-595
D6M311_9ACTO/35-331
D6M415_9ACTO/1-130
D6THW8_9CHLR/59-507
D6TK15_9CHLR/52-480
D6U0A7_9CHLR/50-377
D6U0M9_9CHLR/59-494
D6UPE5_9BACT/54-428
D6UTI0_9BACT/74-518
D6XSQ4_BACIE/57-498
D6Y090_BACIE/208-356
D6Y1U4_THEBD/54-504
D6Y5B6_THEBD/55-512
D6Y961_THEBD/57-506
D6YAP9_THEBD/59-510
D6YQP5_PANVC/62-509
D6Z8E6_SEGRD/68-491
D6ZVK2_BIFLJ/66-399
D6ZX87_BIFLJ/89-507
D7A2D6_STAND/49-375
D7A5G3_STAND/53-464
D7A6H5_STAND/71-521
D7AIC4_GEOSK/58-505
D7B165_NOCDD/53-510
D7B3J3_NOCDD/57-505
D7B9L1_NOCDD/54-480
D7BAC9_MEISD/69-496
D7BFI4_MEISD/49-459
D7BHN5_MEISD/45-380
D7BS15_STRBB/54-485
D7BSD0_STRBB/54-511
D7BV42_STRBB/65-489
D7C3S0_STRBB/73-521
D7CMT7_SYNLT/4-362
D7CRQ7_TRURR/63-506
D7CWY4_TRURR/62-498
D7D8K2_STAHD/62-491
D7DPS5_METS0/51-465
D7DTS3_METV3/48-468
D7EB70_METEZ/51-474
D7EN26_MYCTU/58-503
D7ESE1_MYCTU/57-481
D7GD06_PROFC/50-465
D7GUF4_9FIRM/400-473
D7H5Q0_BRUAB/70-529
D7H609_BRUAB/85-551
D7H729_BRUAB/134-578
D7HBW6_VIBCH/198-589
D7HUH4_PSESS/53-427
D7JJV1_ECOLX/53-379
D7LV93_ARALL/97-547
D7UBN5_VITVI/99-549
D7UGB1_LISMO/56-500
D7VJS6_9SPHI/84-519
D7VQQ1_9SPHI/82-546
D7W1M8_9FLAO/58-504
D7W449_9FLAO/81-541
D7WSI2_9BACI/53-489
D7X045_9BACI/52-493
D7XCN2_ECOLX/58-384
D7XKJ5_ECOLX/58-384
D7XXM1_ECOLX/58-384
D7YL63_ECOLX/58-384
D7YWL2_ECOLX/58-384
D7ZAY5_ECOLX/58-384
D8A054_ECOLX/58-384
D8A810_ECOLX/58-384
D8ALC2_ECOLX/58-384
D8B286_ECOLX/58-384
D8BDB3_ECOLX/58-384
D8BTW5_ECOLX/53-379
D8CFQ8_ECOLX/58-384
D8D8K2_COMTE/92-548
D8DAK0_COMTE/62-509
D8DCK5_COMTE/27-467
D8DDZ1_COMTE/53-507
D8E1C3_ECOLX/58-384
D8EM14_ECOLX/58-384
D8FN18_LACDE/49-490
D8GIR0_CLOLD/45-372
D8GPG6_CLOLD/53-326
D8GYG0_BACAI/55-489
D8H3I7_BACAI/58-505
D8HJ22_AMYMU/51-499
D8HU38_AMYMU/51-477
D8HWV7_AMYMU/57-475
D8I1V6_AMYMU/53-455
D8I4R1_AMYMU/52-504
D8I6J9_AMYMU/47-446
D8IA53_BRAP9/56-501
D8IAM3_BRAP9/55-495
D8IF36_BRAP9/82-538
D8IHA1_LACFC/51-494
D8IHS9_LACFC/46-373
D8IR02_HERSS/64-438
D8IWU8_HERSS/64-511
D8IYC9_HERSS/57-431
D8JAJ0_HALJB/60-473
D8JLR6_ACISD/59-505
D8JYG5_HYPDA/50-461
D8K818_NITWC/50-461
D8K9D1_NITWC/51-379
D8LF72_ECTSI/57-618
D8MMW9_ERWBE/62-509
D8MY03_ERWBE/52-378
D8N1N7_RALSO/58-432
D8N9K2_RALSO/58-503
D8NBF5_RALSO/47-373
D8NE79_RALSO/58-432
D8NEY7_RALSO/85-540
D8NIM0_RALSO/47-373
D8NT93_RALSO/47-373
D8P018_RALSO/58-503
D8P5B0_RALSO/58-432
D8P5V4_RALSO/98-553
D8PJY1_SCHCM/113-560
D8PNN6_SCHCM/132-580
D8QCT6_SCHCM/5-422
D8QQF9_SELML/528-873
D8QR62_SELML/86-535
D8R7R1_SELML/70-509
D8R7S3_SELML/657-815
D8SBR9_SELML/264-415
D8SLC3_SELML/157-288
D8T0U4_SELML/213-331
D8T143_SELML/29-152
D8T147_SELML/29-182
D8TBI2_SELML/416-492
D8TCX5_SELML/339-440
D8TED9_SELML/375-472
D8TFE2_SELML/264-415
D8U6B0_VOLCA/123-402
D8U6B0_VOLCA/405-733
D9P3H0_ACTPL/22-327
D9PCN3_ACTPL/22-327
D9PU54_METTM/48-469
D9Q0Y9_ACIS3/57-468
D9QK30_BRESC/184-388
D9QLR8_BRESC/74-523
D9QS49_ACEAZ/60-483
D9QSU9_ACEAZ/53-477
D9R762_CLOSW/409-484
D9R9L0_CLOSW/58-482
D9T246_MICAI/190-386
D9T877_MICAI/57-499
D9TCF2_MICAI/53-474
D9TS11_THETC/263-359
D9UC49_9ACTO/63-470
D9UIH4_9ACTO/7-122
D9URR8_9ACTO/64-494
D9UYF3_9ACTO/52-478
D9UYP1_9ACTO/7-364
D9V1Q1_9ACTO/48-497
D9V4B5_9ACTO/53-502
D9V776_9ACTO/58-510
D9V8Y0_9ACTO/83-530
D9V9B6_9ACTO/50-453
D9VC70_9ACTO/67-514
D9VCD5_9ACTO/81-539
D9VEA4_9ACTO/91-427
D9VEJ9_9ACTO/56-474
D9VEP6_9ACTO/50-504
D9VJG0_9ACTO/79-527
D9VJV0_9ACTO/71-379
D9VPK6_9ACTO/2-301
D9VSJ9_9ACTO/59-516
D9VSR7_9ACTO/62-519
D9VWQ9_9ACTO/50-472
D9W1I3_9ACTO/50-378
D9W3N7_9ACTO/53-501
D9W7V7_9ACTO/53-492
D9WJV2_9ACTO/67-454
D9WK12_9ACTO/53-484
D9WL29_9ACTO/61-518
D9WN24_9ACTO/66-490
D9WPR9_9ACTO/54-511
D9WS63_9ACTO/71-332
D9XCQ6_STRVR/58-484
D9XH93_STRVR/51-508
D9XI69_STRVR/62-455
D9XSL6_9ACTO/58-484
D9XVU4_9ACTO/61-422
D9YBQ6_9DELT/59-168
D9YBQ7_9DELT/5-336
D9YG18_9DELT/60-502
D9YGZ7_9DELT/104-716
E0DPY3_9RHIZ/70-529
E0DQT4_9RHIZ/97-541
E0DTB3_9RHIZ/100-544
E0DTJ3_9RHIZ/83-551
E0E5Y5_ACTPL/22-327
E0EI80_ACTPL/22-327
E0EVU3_ACTPL/22-327
E0F239_ACTPL/22-327
E0F887_ACTPL/22-327
E0FEH6_ACTPL/22-327
E0FKE1_ACTPL/22-327
E0HM00_9GAMM/313-408
E0HPM4_9GAMM/82-529
E0HZ53_9BACT/47-448
E0IHR6_9GAMM/313-408
E0INL2_9GAMM/82-529
E0J0R4_ECOLW/53-379
E0JAF1_RHIME/61-508
E0JAM6_RHIME/48-374
E0JHD6_RHIME/94-541
E0JLC1_RHIME/94-540
E0K0M0_RHIME/61-508
E0K358_RHIME/48-374
E0K8J4_RHIME/94-541
E0KCF3_STRVO/55-479
E0KEH7_STRVO/54-511
E0KFB3_STRVO/55-486
E0KHQ3_STRVO/113-572
E0KLK9_STRVO/66-490
E0KSL7_STRVO/62-505
E0LGC2_SPHCR/94-534
E0LGM5_SPHCR/84-531
E0LHS0_SPHCR/53-511
E0LNT2_SPHCR/419-648
E0LNT2_SPHCR/90-374
E0LQ15_SPHCR/52-506
E0LQ49_SPHCR/52-309
E0LRH2_SPHCR/54-506
E0LT63_9ENTR/62-509
E0M0M1_9ENTR/51-377
E0NHW4_PEDAC/46-373
E0Q8B8_9BIFI/41-459
E0QWN2_ECOLX/53-379
E0RC70_PAEP6/58-501
E0SEF2_DICD3/49-376
E0SMZ7_DICD3/120-603
E0SNG5_IGNAA/59-493
E0T9Y3_EDWTF/53-379
E0TLG2_MYCHH/52-474
E0TWP3_BACPZ/57-497
E0XYM3_9CHLR/30-465
E0Y0P0_9SPHI/90-517
E1CQY4_VIBPA/50-377
E1D2I6_VIBPA/94-549
E1D412_VIBPA/94-549
E1D7K6_VIBPA/50-377
E1DGW5_VIBPA/94-549
E1DT01_VIBPA/50-377
E1DW71_LACRE/1-116
E1DX20_LACRE/46-373
E1EF81_VIBPA/94-547
E1EGI4_VIBPA/50-377
E1H6C0_MYCTU/58-503
E1HAL0_MYCTU/57-481
E1HMM6_ECOLX/58-384
E1I9J1_ECOLX/58-384
E1IPQ8_ECOLX/58-384
E1IZL2_ECOLX/58-384
E1JY06_DESFR/55-498
E1JY07_DESFR/55-498
E1K344_9EURY/48-468
E1L1F9_9ACTN/68-520
E1MJ60_9GAMM/51-462
E1ND40_9BIFI/41-459
E1NGH5_9LACO/46-373
E1NI52_9LACO/46-373
E1NMU9_9LACO/46-373
E1NTM2_9LACO/76-373
E1NX08_9LACO/46-373
E1P968_ECOAB/15-341
E1QUQ3_VULDI/59-498
E1QY49_OLSUV/63-515
E1QZC5_OLSUV/77-501
E1R3S7_SPISS/64-492
E1R8S2_SPISS/54-504
E1RED8_METP4/49-465
E1REG8_METP4/50-472
E1RH83_METP4/48-476
E1S1Q3_ECOUM/53-379
E1SGS8_PANVC/51-377
E1SUZ0_FERBD/95-550
E1SV18_FERBD/76-539
E1SVP5_FERBD/45-372
E1T3H8_BURSG/52-378
E1T726_BURSG/58-432
E1T973_BURSG/67-514
E1TEU2_BURSG/51-473
E1UAM0_LISML/56-500
E1UN74_BACAS/57-496
E1V751_HALED/53-427
E1V9C9_HALED/87-595
E1VW58_ARTAR/55-476
E1W6D1_HAEP3/47-373
E1WBF5_SALTS/88-530
E1WIB7_SALTS/52-378
E1Z3R6_9CHLO/121-603
E1ZKB9_9CHLO/121-285
E2CIL1_9RHOB/1-60
E2CIL2_9RHOB/134-503
E2JWV9_ECO57/53-379
E2KG41_ECO57/53-379
E2KZE6_ECO57/53-379
E2LAD3_MONPE/141-247
E2LVB7_MONPE/75-422
E2MF93_PSESM/53-427
E2PKE9_9RHIZ/70-514
E2PUB9_STRCL/65-489
E2PUR6_STRCL/98-564
E2Q101_STRCL/59-493
E2QGA1_ECOLX/58-384
E2SM48_9FIRM/56-493
E2SSV5_9RALS/58-432
E2SU94_9RALS/141-480
E2T8R0_MYCTU/58-503
E2TAH1_MYCTU/57-481
E2TIJ1_MYCTU/58-503
E2TMW6_MYCTU/57-481
E2TV75_MYCTU/58-503
E2TZJ7_MYCTU/57-481
E2U747_MYCTU/58-503
E2UAT0_MYCTU/57-481
E2UI44_MYCTU/58-503
E2UMC2_MYCTU/57-481
E2UU97_MYCTU/58-503
E2UZM1_MYCTU/57-481
E2V5H5_MYCTU/58-503
E2V9T5_MYCTU/57-481
E2VET6_MYCTU/58-503
E2VJ51_MYCTU/57-481
E2VR35_MYCTU/58-503
E2VVG1_MYCTU/57-481
E2W2D8_MYCTU/58-503
E2W6N6_MYCTU/57-481
E2WEB6_MYCTU/58-503
E2WIM2_MYCTU/57-449
E2WR80_ECOLX/53-379
E2XPM5_PSEFL/47-374
E2XQK2_PSEFL/58-503
E2XY05_PSEFL/53-427
E2YDE6_ENTFA/68-378
E2YPW4_ENTFA/68-378
E2ZV51_PSEAE/105-550
E3A2H5_PSEAE/79-547
E3A5Z4_PSEAE/47-373
E3B509_9SPHI/76-511
E3BLB1_9VIBR/92-547
E3BSV2_9LACO/76-373
E3BVS9_9LACO/76-373
E3C0J9_9LACO/46-373
E3C4F4_9LACO/46-373
E3CUB5_9BACT/63-491
E3CW33_9BACT/60-509
E3CXY8_9BACT/48-375
E3CYF6_9BACT/75-502
E3D0A6_9BACT/57-512
E3DIN6_ERWSE/51-377
E3DP42_HALPG/50-498
E3E1N1_BACA1/57-496
E3E1P4_BACA1/58-505
E3EGZ3_PAEPS/56-499
E3EI79_PAEPS/64-491
E3ENG7_BIFBS/3-327
E3F2H8_KETVY/51-439
E3FFX3_STIAD/57-497
E3FIM1_STIAD/88-528
E3FMR4_STIAD/59-506
E3FWV4_STIAD/190-636
E3G7F7_ENTCS/60-507
E3GBT1_ENTCS/60-386
E3GJK0_EUBLK/58-480
E3GLT8_EUBLK/89-535
E3GW10_METFV/48-470
E3HEM6_ACHXA/79-519
E3HGX8_ACHXA/58-431
E3HLT2_ACHXA/94-541
E3HLZ4_ACHXA/52-426
E3HMZ1_ACHXA/48-374
E3HPF9_ACHXA/59-282
E3HQ48_ACHXA/60-501
E3HUU1_ACHXA/61-518
E3HW35_ACHXA/56-429
E3HXC5_ACHXA/51-507
E3IIM5_GEOS0/303-370
E3ITT6_FRASU/55-516
E3IW80_FRASU/60-533
E3IWH2_FRASU/374-501
E3IWH2_FRASU/53-287
E3J1J2_FRASU/50-472
E3J708_FRASU/49-447
E3J928_FRASU/55-352
E3JAU9_FRASU/372-487
E3JAU9_FRASU/54-278
E3JC26_FRASU/51-510
E3JD35_FRASU/453-514
E3K349_PUCGT/144-598
E3K3M3_PUCGT/3-86
E3PER4_ECOH1/53-379
E3PUT9_CLOSD/279-351
E3PVD5_CLOSD/52-501
E3Q3P1_COLGM/69-522
E3Q7T6_COLGM/73-520
E3QBE7_COLGM/83-536
E3RNZ1_PYRTT/87-560
E3RYH3_PYRTT/313-405
E3S1T0_PYRTT/91-542
E3S2S0_PYRTT/66-514
E3T6E5_9BACT/328-528
E3XHJ9_ECOLX/53-379
E3YIX8_LISMO/1-216
E3YIX9_LISMO/56-288
E3YSN2_9LIST/56-500
E3Z1N4_LISIN/1-218
E3ZA52_LISIN/56-500
E3ZJ48_LISIV/56-500
E3ZT03_LISSE/56-500
E4A1Y7_LISSE/15-459
E4A9X2_PROAC/54-456
E4AD73_PROAC/54-382
E4AD74_PROAC/3-79
E4AN90_PROAC/54-457
E4AUA6_PROAC/54-457
E4B3S4_PROAC/54-456
E4BC20_PROAC/54-457
E4BFD0_PROAC/54-382
E4BFD1_PROAC/3-79
E4BPX0_PROAC/54-457
E4BZA9_PROAC/54-457
E4C787_PROAC/54-456
E4CD40_PROAC/54-456
E4CK82_PROAC/54-457
E4CS46_PROAC/54-464
E4D140_PROAC/54-457
E4D8E6_PROAC/54-456
E4DCZ2_PROAC/54-456
E4DKV7_PROAC/54-457
E4DTR9_PROAC/54-456
E4E116_PROAC/54-457
E4E7N7_PROAC/54-457
E4EGY5_PROAC/54-457
E4EPR2_PROAC/54-457
E4EWM7_PROAC/54-457
E4F4J6_PROAC/54-457
E4FAH4_PROAC/54-457
E4FJ22_PROAC/54-457
E4FQT6_PROAC/54-457
E4FYP9_PROAC/54-457
E4G3B3_PROAC/54-457
E4GBK0_PROAC/54-456
E4GGP4_PROAC/54-456
E4GTH3_PROAC/54-457
E4GW52_PROAC/54-457
E4H7W0_PROAC/54-456
E4HAU4_PROAC/54-457
E4HMA2_PROAC/3-79
E4HMA3_PROAC/54-382
E4HTK6_PROAC/54-457
E4I0P7_PROAC/54-457
E4KYK9_9FIRM/79-378
E4KZL4_9FIRM/55-510
E4LWX3_9CLOT/56-493
E4LY73_9CLOT/51-492
E4M1N3_9FIRM/78-522
E4M496_9FIRM/243-560
E4M4G6_9FIRM/47-374
E4M735_9FIRM/77-551
E4N111_KITSK/58-514
E4N266_KITSK/50-482
E4N701_KITSK/60-481
E4N7Z8_KITSK/62-503
E4N9Y1_KITSK/53-501
E4NG19_KITSK/92-542
E4NPW3_HALBP/60-492
E4P6L7_ECO8N/53-379
E4PLE5_MARAH/48-374
E4QP85_METS6/61-508
E4QQJ4_METS6/51-462
E4R111_BIFLM/66-399
E4R1B3_BIFLM/34-452
E4R5V3_PSEPB/60-523
E4RCT9_PSEPB/105-550
E4RDJ9_PSEPB/48-375
E4RK63_HALSL/303-401
E4RM59_HALSL/57-468
E4RRR1_LEAB4/129-500
E4RYL3_LEAB4/76-509
E4TU96_MARTH/78-514
E4TUK7_MARTH/80-538
E4U7L6_OCEP5/50-467
E4VCF1_BIFBI/25-273
E4W9X9_RHOE1/77-525
E4W9Y2_RHOE1/51-508
E4WCG2_RHOE1/52-474
E4WE05_RHOE1/56-518
E4WEX1_RHOE1/56-505
E4WFC9_RHOE1/48-439
E4WHL5_RHOE1/56-479
E4WY73_OIKDI/58-510
E4YWL5_OIKDI/58-504
E4ZFQ4_LEPMC/68-492
E4ZJW5_LEPMC/96-169
E4ZW76_LEPMC/66-495
E5AE57_LEPMC/66-516
E5ALS6_BURRH/58-432
E5ASC7_BURRH/47-373
E5BJY6_9FUSO/49-220
E5BN04_9FUSO/55-510
E5BN05_9FUSO/57-478
E5BR85_9FUSO/59-483
E5BVM7_9FUSO/92-373
E5BVU1_9FUSO/54-510
E5BXE4_9FUSO/64-524
E5BYE5_9FUSO/70-517
E5U0Y7_ALCXX/59-279
E5U157_ALCXX/55-428
E5U714_ALCXX/64-438
E5U950_ALCXX/68-525
E5UCT0_ALCXX/60-435
E5UEA9_ALCXX/52-426
E5UFG7_ALCXX/48-374
E5UFK4_ALCXX/64-511
E5VR65_9FIRM/55-502
E5WGF6_9BACI/47-372
E5WJG0_9BACI/57-500
E5WKJ9_9BACI/60-515
E5WLI6_9BACI/89-552
E5X618_9ACTN/85-544
E5X8U4_9ACTN/56-495
E5XAC0_9ACTN/64-516
E5XB15_9ACTN/61-512
E5XVX7_9BIFI/66-399
E5XXW3_9BIFI/89-507
E5Y1E4_BILWA/78-534
E5Y1Z3_BILWA/87-529
E5Y264_BILWA/69-525
E5Y2E0_BILWA/68-513
E5Y2R1_BILWA/69-525
E5Y2V1_BILWA/77-522
E5Y4F0_BILWA/78-669
E5Y4F1_BILWA/101-686
E5Y5F0_BILWA/61-505
E5Y5Z9_BILWA/85-540
E5Y699_BILWA/63-506
E5Y9C9_BILWA/63-518
E5Y9P2_BILWA/53-335
E5YAS6_BILWA/53-477
E5YAV2_BILWA/60-505
E5YHA7_9ENTR/60-507
E5YM02_9ENTR/53-379
E5ZT33_ECOLX/58-384
E6ABV9_ECOLX/58-384
E6ARZ5_ECOLX/58-384
E6B5Z2_ECOLX/53-379
E6BHG3_ECOLX/58-384
E6C0A3_PROAC/54-457
E6C7X4_PROAC/54-457
E6CGA2_PROAC/54-457
E6CME9_PROAC/54-457
E6CTI1_PROAC/54-457
E6D1R2_PROAC/54-457
E6D613_PROAC/54-457
E6DGM6_PROAC/54-456
E6DJL5_PROAC/54-456
E6DW24_PROAC/54-457
E6E1W0_PROAC/54-456
E6EAS2_PROAC/54-457
E6EHJ0_PROAC/54-457
E6I3K9_ENTFA/47-370
E6KXL7_9PAST/47-373
E6LH67_9ENTE/58-503
E6LTF1_9LACO/76-373
E6N5J0_9ARCH/48-375
E6N5M8_9ARCH/19-302
E6PGN4_9ZZZZ/74-402
E6PU74_9ZZZZ/48-374
E6Q3U8_9ZZZZ/56-394
E6QHT3_9ZZZZ/99-540
E6R7P4_CRYGW/165-609
E6RAD1_CRYGW/64-501
E6RGX5_PSEU9/85-525
E6SDF3_INTC7/53-492
E6SGD8_THEM7/47-374
E6SIQ5_THEM7/419-622
E6SIQ5_THEM7/68-376
E6SJ06_THEM7/83-527
E6SLG4_THEM7/249-564
E6T4W2_SHEB6/82-529
E6T679_SHEB6/313-408
E6TB07_MYCSR/52-509
E6TFG1_MYCSR/56-510
E6TI72_MYCSR/54-475
E6TKS5_MYCSR/44-394
E6TL60_MYCSR/58-526
E6TQY5_BACCJ/46-373
E6U148_BACCJ/57-497
E6U3B0_ETHHY/240-348
E6UUK5_VARPD/92-539
E6UZA2_VARPD/66-438
E6V5L1_VARPD/58-432
E6VAZ4_VARPD/48-374
E6VB80_VARPD/62-528
E6VF81_RHOPX/57-514
E6VS63_DESAO/87-374
E6W9X8_PANSA/62-509
E6WA76_PANSA/59-506
E6WGY0_PANSA/53-379
E6WNB7_PANSA/53-427
E6WV40_PSEUU/94-542
E6WYU2_NITSE/108-571
E6XBM2_CELAD/77-511
E6YBY2_9BURK/61-434
E6ZVI3_9BASI/185-674
E7A1Q3_9BASI/77-538
E7B192_YERE1/63-544
E7B818_YERE1/58-384
E7DPU1_9NOSO/1-437
E7GAW4_9FIRM/51-480
E7GKL3_CLOSY/59-512
E7GKM1_CLOSY/70-537
E7GRP6_CLOSY/51-478
E7GRT2_CLOSY/63-510
E7H0I4_9BURK/53-507
E7H3C1_9BURK/55-504
E7HN67_ECOLX/53-379
E7HXM0_ECOLX/53-379
E7IF37_ECOLX/53-379
E7IRK2_ECOLX/53-379
E7J4S6_ECOLX/53-379
E7JF19_ECOLX/53-379
E7MMX8_9FIRM/58-479
E7MPC6_9FIRM/52-491
E7N628_9ACTO/78-515
E7PBW5_PSESG/53-427
E7PHW4_PSESG/53-427
E7R075_9EURY/54-479
E7RDB7_9BACL/53-490
E7TMB5_ECO57/53-379
E7U1H7_ECOLX/53-379
E7UH89_ECOLX/53-379
E7UWV6_SALTY/52-378
E7UYC3_SALTY/86-528
E7V792_SALMO/86-528
E7V9V0_SALMO/52-378
E7VK08_SALMO/86-528
E7VQL6_SALMO/52-378
E7W2G6_SALMO/86-528
E7W2V3_SALMO/52-378
E7W9D5_SALMO/86-528
E7WEC9_SALMO/52-378
E7WQS3_SALMO/86-528
E7WR15_SALMO/52-378
E7WVE9_SALMO/86-528
E7X326_SALMO/52-378
E7X4M6_SALMO/52-378
E7XAI0_SALMO/86-528
E7XI55_SALMO/52-378
E7XJK8_SALMO/86-528
E7XVD3_SALMO/52-378
E7Y250_SALMO/86-528
E7YAV8_SALMO/52-378
E7YCF5_SALMO/86-528
E7YQE6_SALMO/86-528
E7YRV4_SALMO/52-378
E7YWC7_SALMO/86-528
E7YZK5_SALMO/52-378
E7ZCB0_SALMO/86-528
E7ZD70_SALMO/52-378
E7ZHV3_SALMO/52-378
E7ZRF4_SALMO/86-528
E7ZZP0_SALMO/86-528
E8A3M7_SALMO/52-378
E8A8Z8_SALMO/52-378
E8AFV9_SALMO/86-528
E8APV0_SALMO/86-528
E8AQV5_SALMO/52-378
E8AUV3_SALMO/52-378
E8AZV1_SALMO/86-528
E8BB58_SALMO/52-378
E8BDN9_SALMO/86-528
E8BLD1_SALMO/52-378
E8BP15_SALMO/86-528
E8C106_SALMO/52-378
E8C616_SALMO/86-528
E8C8C0_SALMO/86-528
E8CFV6_SALMO/52-378
E8CPC6_SALMO/86-528
E8CWA0_SALMO/52-378
E8D3Q8_SALMO/52-378
E8D5I4_SALMO/86-528
E8DC13_SALMO/86-528
E8DKX9_SALMO/52-378
E8DNU0_SALMO/86-528
E8DU53_SALMO/52-378
E8E5H6_SALMO/86-528
E8E8Z5_SALMO/52-378
E8EFV0_SALMO/52-378
E8EHQ3_SALMO/86-528
E8ET77_SALMO/86-528
E8EV40_SALMO/52-378
E8F674_SALMO/52-378
E8F7E3_SALMO/86-528
E8FB65_SALMO/86-528
E8FC99_SALMO/52-378
E8FWR7_SALMO/86-528
E8FYW9_SALMO/52-378
E8G4C8_SALMO/52-378
E8G853_SALMO/86-528
E8GH98_SALMO/86-528
E8GP40_SALMO/52-378
E8GR34_SALMO/86-528
E8GZ95_SALMO/52-378
E8HB69_ECO57/53-379
E8HPS0_ECOLX/53-379
E8I3T3_ECOLX/53-379
E8IBY1_ECOLX/53-379
E8IQ14_ECOLX/53-379
E8JAK8_ECO57/53-379
E8L2Z5_9RHIZ/49-456
E8L309_9RHIZ/121-583
E8L5U9_9RHIZ/95-542
E8LD80_9FIRM/251-362
E8LVC8_9VIBR/50-377
E8LVD7_9VIBR/96-558
E8M3E1_9VIBR/76-523
E8MEH9_BIFL2/66-399
E8MG13_BIFL2/89-507
E8MMR8_BIFLS/82-500
E8MV29_BIFL1/66-399
E8MWM8_BIFL1/89-507
E8MZZ4_ANATU/33-375
E8N4R0_ANATU/55-496
E8N6Z4_MICTS/80-368
E8N7P8_MICTS/63-504
E8NCQ0_MICTS/56-506
E8NCZ3_MICTS/59-518
E8NDM1_MICTS/59-466
E8NFU6_MICTS/50-495
E8NIB0_SALET/86-528
E8NQH4_SALET/52-378
E8P3N0_YERPH/58-384
E8PCX1_ACIB1/59-505
E8PR68_THESS/35-454
E8QX41_ISOPI/412-474
E8QX41_ISOPI/52-319
E8QZJ0_ISOPI/58-496
E8R5S9_ISOPI/65-515
E8R8L0_DESM0/59-479
E8RQX7_9CAUL/87-534
E8RTW8_9CAUL/78-557
E8RY59_MICSL/57-499
E8S9F1_MICSL/53-474
E8T762_MESCW/48-374
E8TE71_MESCW/49-455
E8TFY3_MESCW/65-528
E8TI64_MESCW/171-391
E8U640_DEIML/60-489
E8URF8_THEBF/176-366
E8UW03_THEBF/170-358
E8VH80_BACST/57-497
E8VMY0_VIBVU/94-549
E8VV60_VIBVU/52-426
E8VVG6_VIBVU/50-377
E8WAB8_STRFA/65-489
E8WFZ8_STRFA/54-485
E8WT23_GEOS8/58-505
E8WVR9_ACISM/83-500
E8WX32_ACISM/73-537
E8XD37_SALT4/52-378
E8XI51_SALT4/88-530
E8XV42_RAHSY/53-379
E8Y158_RAHSY/63-510
E8YA29_ECOKO/53-379
E8YIW8_9BURK/52-378
E8YMG9_9BURK/58-432
E8YMT2_9BURK/67-514
E8YSF2_9BURK/51-473
E8ZW45_CLOB0/46-373
E9A1Y5_SALET/86-528
E9A729_SALET/52-378
E9ACN8_LEIMA/383-649
E9ACN8_LEIMA/94-400
E9AJX7_LEIME/383-649
E9AJX7_LEIME/94-389
E9B7W1_LEIDO/385-649
E9B7W1_LEIDO/94-398
E9C509_9EUKA/75-524
E9E0V2_METAQ/358-405
E9E1R2_METAQ/100-557
E9E6B9_METAQ/70-523
E9EA40_METAQ/57-503
E9EBW5_METAQ/64-513
E9EDI3_METAQ/69-503
E9EN26_METAR/58-475
E9EQW9_METAR/358-405
E9ESI9_METAR/98-555
E9EZR7_METAR/64-513
E9FDS0_METAR/70-523
E9RL53_LACRE/46-373
E9RNR8_LACRE/50-493
E9RX05_9FIRM/56-499
E9SMA4_CLOSY/59-512
E9SMB2_CLOSY/70-537
E9SSP8_CLOSY/63-510
E9SST3_CLOSY/54-481
E9SX58_COREQ/52-474
E9SXZ8_COREQ/48-439
E9T541_COREQ/56-518
E9T629_COREQ/56-479
E9T774_COREQ/51-508
E9T777_COREQ/67-515
E9TLQ0_ECOLX/58-384
E9U2V0_ECOLX/58-384
E9U551_ECOLX/58-384
E9UQA5_9ACTO/56-448
E9URC6_9ACTO/53-479
E9UT83_9ACTO/59-516
E9UUW8_9ACTO/87-371
E9V5K0_ECOLX/53-379
E9VIJ9_ECOLX/53-379
E9W693_ECOLX/53-379
E9WB57_ECOLX/53-379
E9WPG9_ECOLX/53-379
E9XAP3_ECOLX/53-379
E9XPW7_ECOLX/53-379
E9XVP5_ECOLX/53-379
E9YDA3_ECOLX/53-379
E9YXF3_ECOLX/53-427
E9YY01_ECOLX/53-379
E9Z2X9_ESCFE/53-427
E9Z3P8_ESCFE/53-379
E9ZFZ9_MYCTU/58-503
E9ZKG4_MYCTU/57-481
F0BDM4_9XANT/56-503
F0DZ04_9PSED/58-503
F0E4M8_9PSED/4-279
F0EEM1_9PSED/47-374
F0EJQ6_ENTCA/55-502
F0ELC0_ENTCA/237-360
F0EU89_HAEPA/47-373
F0FY47_9BURK/59-505
F0FYD1_9BURK/68-531
F0FZ73_9BURK/1-165
F0FZX4_9BURK/66-513
F0G6E7_9BURK/48-375
F0G9U3_9BURK/58-368
F0G9U4_9BURK/2-57
F0GB60_9BURK/68-523
F0GDW9_9BURK/325-427
F0GDW9_9BURK/53-299
F0GF01_9BURK/1-64
F0GMV6_9LACO/76-373
F0GR74_9LACO/46-373
F0HJM5_9ACTN/64-516
F0HJP2_9ACTN/61-512
F0HLY5_9ACTN/113-572
F0HPV3_9ACTN/118-582
F0HQA3_9ACTN/56-495
F0HV27_LACDL/1-166
F0IX22_ACIMA/50-376
F0JBD1_DESDE/59-481
F0JDN0_DESDE/50-477
F0JNP4_ESCFE/53-379
F0JS06_ESCFE/53-427
F0K200_LACD2/4-107
F0K200_LACD2/94-344
F0KLK4_ACICP/59-505
F0KVL3_YERE3/58-384
F0LEW7_9RHIZ/93-540
F0LKM2_THEBM/188-361
F0LNX9_VIBFU/53-427
F0LYS6_VIBFU/7-305
F0M1C7_ARTPP/66-490
F0M8G5_ARTPP/49-453
F0NFQ7_SULIR/87-366
F0NMG3_SULIH/87-366
F0P1F5_WEEVC/85-325
F0PK91_BACT0/55-489
F0PZ37_BACT0/61-374
F0Q743_ACIAP/63-510
F0Q832_ACIAP/103-586
F0Q913_ACIAP/48-374
F0QMN8_ACIBD/59-505
F0QTB5_VULM7/59-498
F0QYC4_VULM7/52-511
F0RGB7_CELLC/76-510
F0RLT3_DEIPM/56-491
F0RYJ2_SPHGB/381-473
F0STG8_PLABD/53-463
F0T788_METSL/48-468
F0XI11_9PEZI/634-1088
F0Y748_9STRA/26-463
F0Z5E5_9CLOT/59-514
F1TJN4_COREQ/58-507
F1TMU6_PROAC/54-456
F1TXT4_PROAC/54-457
F1U3R2_PROAC/54-457
F1UCV3_PROAC/54-457
F1UGH9_PROAC/54-457
F1USF6_PROAC/54-457
F1UXZ6_PROAC/54-457
F1V7Z5_PROAC/54-457
F1VDF8_PROAC/54-457
F1VN18_PROAC/54-456
F1VXQ8_9BURK/48-374
F1XPH8_ECO57/53-379
F1XY89_ECO57/53-379
F1YE10_9ACTO/53-511
F1YGR8_9ACTO/55-483
F1YPS4_9ACTO/1-78
F1Z3N4_9SPHN/412-648
F1Z3N4_9SPHN/98-375
F1Z7X9_9SPHN/82-559
F1ZC05_9SPHN/63-510
F1ZD89_9SPHN/81-526
F1ZF63_ECOLX/53-379
F1ZRA7_ECOLX/53-427
F2A755_RHIET/93-540
F2AJ47_RHIET/48-374
F2AWD5_RHOBA/54-466
F2CYR5_HORVD/96-546
F2DYX4_HORVD/120-575
F2EWH7_PANAN/53-379
F2F5I6_9BACL/53-494
F2FHI8_SALDU/86-528
F2FM98_SALDU/52-378
F2FYJ5_SALGL/88-508
F2G1D6_SALGL/52-378
F2GDY5_MYCTU/57-481
F2GNG6_MYCTU/61-506
F2GW31_BRUME/1-415
F2GWF5_BRUME/62-521
F2GY17_BRUME/103-547
F2H7N5_BACTU/1-427
F2H9L7_BACTU/61-374
F2HBD8_BACTU/55-489
F2HWX2_BRUME/1-415
F2HXQ8_BRUME/62-521
F2HYR5_BRUME/100-544
F2I851_9LACT/68-378
F2IHB4_9FLAO/77-512
F2J2H1_9PROT/47-373
F2JHC0_9FIRM/46-373
F2JZK6_9GAMM/47-373
F2KBR7_PSEBR/53-427
F2KIR6_PSEBR/101-546
F2KJR1_PSEBR/47-374
F2KPH4_ARCVE/50-463
F2KT95_ARCVE/48-461
F2LBW9_BURGA/58-432
F2LFC6_BURGA/66-513
F2LLW6_BURGA/54-381
F2LR19_BURGA/63-510
F2LRK3_BURGA/106-589
F2LRU1_BURGA/106-589
F2MUJ5_PSEST/47-374
F2N7K2_9ACTN/59-492
F2NCA0_9DELT/312-372
F2NMF5_9DEIN/49-461
F2P9F7_PHOMO/50-377
F2PE49_PHOMO/85-547
F2R7U1_9ACTO/54-511
F2RBH4_9ACTO/63-486
F2RDV8_9ACTO/60-508
F2RJ47_9ACTO/66-522
F2RJ76_9ACTO/76-523
F2RJH4_9ACTO/57-491
F2RKJ6_9ACTO/53-492
F2RLJ3_9ACTO/57-474
F2RLQ8_9ACTO/58-513
F2UGB0_9EUKA/167-632
F2UZL6_ACTVI/78-515
F2VBI5_MYCTU/58-503
F2VBV4_MYCTU/57-481
FWDA_METJA/48-468
HUTI_SACEN/87-357
MTAD_BACSK/92-370
MTAD_DESHD/110-364
MTAD_METST/105-363
MTAD_SYMTH/70-371
MTAD_SYNFM/194-374
NDAD_ALCXX/59-279
NDDD_ALCXX/318-438
NDED_ALCXX/55-428
NFDA_ARTPS/60-508
O06418_MYCTU/58-503
O27599_METTH/48-469
O28349_ARCFU/54-467
O31111_METMI/1-379
O32386_9BACI/85-377
O53494_MYCTU/57-481
O58866_PYRHO/74-485
O67410_AQUAE/2-339
O74030_METWO/48-469
PYRC_METST/68-372
PYRC_METTH/227-364
PYRC_PELTS/250-378
PYRC_UNCTG/280-377
Q00VC2_OSTTA/99-539
Q01NF3_SOLUE/91-404
Q01PZ2_SOLUE/73-526
Q01RS9_SOLUE/104-381
Q01TJ7_SOLUE/1-397
Q01UR8_SOLUE/73-458
Q020P9_SOLUE/133-474
Q020X2_SOLUE/113-466
Q02B13_SOLUE/76-504
Q02CX0_SOLUE/485-696
Q02CZ3_SOLUE/102-497
Q02MP9_PSEAB/79-547
Q02NJ0_PSEAB/58-503
Q02TX5_PSEAB/47-373
Q03HI4_PEDPA/45-372
Q03P80_LACBA/46-373
Q07GK7_ROSDO/57-426
Q07GK8_ROSDO/1-82
Q07LY0_RHOP5/152-354
Q07W32_SHEFN/79-521
Q08WH2_STIAD/210-656
Q08WT3_STIAD/11-347
Q08XN4_STIAD/93-533
Q095I4_STIAD/290-462
Q09DT6_STIAD/27-467
Q0AFC1_NITEC/22-350
Q0AMB2_MARMM/95-540
Q0AP54_MARMM/51-524
Q0AQV4_MARMM/88-540
Q0B3A2_BURCM/83-530
Q0B3B9_BURCM/63-510
Q0B783_BURCM/323-427
Q0B783_BURCM/53-272
Q0B974_BURCM/48-375
Q0BBX7_BURCM/58-432
Q0BG92_BURCM/63-510
Q0BT35_GRABC/227-370
Q0BU25_GRABC/49-449
Q0BWE7_HYPNA/53-509
Q0BWH5_HYPNA/85-519
Q0BX42_HYPNA/92-542
Q0BZI6_HYPNA/375-495
Q0C3N2_HYPNA/109-396
Q0CD16_ASPTN/61-509
Q0CDE6_ASPTN/110-389
Q0CK28_ASPTN/182-372
Q0CYC7_ASPTN/49-497
Q0D067_ASPTN/61-507
Q0FR51_9RHOB/49-375
Q0FSN4_9RHOB/57-433
Q0FTR3_9RHOB/84-537
Q0JYB9_CUPNH/74-517
Q0JZV0_CUPNH/87-534
Q0K0U6_CUPNH/48-374
Q0K1X5_CUPNH/58-432
Q0K260_CUPNH/62-436
Q0K2W4_CUPNH/69-525
Q0K444_CUPNH/114-401
Q0KE00_CUPNH/86-529
Q0RJ79_FRAAA/71-477
Q0RJA1_FRAAA/60-478
Q0S2B5_RHOSR/74-526
Q0S455_RHOSR/63-510
Q0S503_RHOSR/58-510
Q0S506_RHOSR/52-502
Q0S9X8_RHOSR/45-495
Q0SAQ6_RHOSR/57-503
Q0SCU5_RHOSR/59-532
Q0SDX0_RHOSR/57-418
Q0SJ52_RHOSR/266-369
Q0SJ52_RHOSR/50-280
Q0SKE2_RHOSR/60-517
Q0SKF3_RHOSR/56-480
Q0SUY7_CLOPS/50-378
Q0TK14_ECOL5/305-362
Q0TKT6_ECOL5/53-379
Q0TT39_CLOP1/50-378
Q0TYA2_PHANO/66-516
Q0U945_PHANO/114-600
Q0UEH6_PHANO/3-78
Q0UTU5_PHANO/60-475
Q0V2V2_PHANO/224-404
Q0V5V5_PHANO/71-321
Q0V5V6_PHANO/1-165
Q0VRP5_ALCBS/98-545
Q0W0U2_UNCMA/59-480
Q0W6I6_UNCMA/59-480
Q121V4_POLSJ/63-510
Q12C52_POLSJ/48-374
Q12FS0_POLSJ/61-433
Q12JH0_SHEDO/85-535
Q12ME2_SHEDO/240-645
Q12QP0_SHEDO/127-572
Q12Z38_METBU/54-485
Q13II0_BURXL/64-511
Q13QN8_BURXL/70-517
Q13QW0_BURXL/51-473
Q13WW7_BURXL/52-378
Q143U0_BURXL/54-508
Q145P8_BURXL/58-432
Q15MW2_PSEA6/220-401
Q15YP5_PSEA6/75-517
Q181U6_CLOD6/397-478
Q183S9_CLOD6/56-502
Q19VF0_METSM/49-471
Q1ASG7_RUBXD/133-396
Q1AZ44_RUBXD/252-414
Q1AZH6_RUBXD/50-376
Q1B124_MYCSS/58-526
Q1B3R0_MYCSS/52-515
Q1B6Q9_MYCSS/53-512
Q1B925_MYCSS/53-477
Q1BE22_MYCSS/58-503
Q1BEF4_MYCSS/52-509
Q1BFM8_MYCSS/44-379
Q1BJU5_BURCA/48-361
Q1BN78_BURCA/48-375
Q1BQ73_BURCA/53-292
Q1BTM6_BURCA/58-432
Q1BVG4_BURCA/63-510
Q1BVH2_BURCA/98-545
Q1BX32_BURCA/63-510
Q1C2Q3_YERPA/58-384
Q1CCQ1_YERPN/58-384
Q1D5J7_MYXXD/191-632
Q1DEJ6_MYXXD/125-566
Q1GF34_SILST/102-562
Q1GIE9_SILST/60-524
Q1GLN2_SILST/83-538
Q1GP92_SPHAL/229-407
Q1GS16_SPHAL/75-515
Q1GT42_SPHAL/81-509
Q1GT95_SPHAL/213-397
Q1GUP7_SPHAL/48-415
Q1H0Q6_METFK/51-462
Q1I2X7_PSEE4/105-551
Q1I8K7_PSEE4/79-542
Q1IHB1_ACIBL/80-556
Q1IHF7_ACIBL/77-532
Q1IJ01_ACIBL/136-384
Q1IJG8_ACIBL/196-407
Q1IJW4_ACIBL/586-1017
Q1IL06_ACIBL/81-525
Q1IM59_ACIBL/133-428
Q1INE0_ACIBL/131-500
Q1IP22_ACIBL/220-394
Q1IRQ7_ACIBL/104-551
Q1IW92_DEIGD/59-488
Q1LCF4_RALME/60-507
Q1LD24_RALME/67-441
Q1LDZ2_RALME/58-432
Q1LEB1_RALME/79-522
Q1LEJ6_RALME/48-374
Q1LEX2_RALME/54-428
Q1LF78_RALME/59-523
Q1LSI5_RALME/111-553
Q1M411_RHIL3/58-505
Q1M4F2_RHIL3/204-395
Q1M5C7_RHIL3/80-408
Q1M947_RHIL3/48-374
Q1N7Z8_9SPHN/95-532
Q1NH46_9SPHN/53-511
Q1QYI7_CHRSD/184-365
Q1RFJ5_ECOUT/58-384
Q1VDD7_VIBAL/50-377
Q1VQI2_9FLAO/272-351
Q1VZX9_9FLAO/78-514
Q1X6M3_9MICO/1-369
Q1YFY3_MOBAS/50-458
Q1YL28_MOBAS/58-505
Q1YN95_MOBAS/48-374
Q1YRA2_9GAMM/92-549
Q1YRP5_9GAMM/90-532
Q1YWP3_PHOPR/53-427
Q1YZ78_PHOPR/82-535
Q1Z6N2_PHOPR/54-381
Q1Z8F1_PHOPR/226-383
Q1ZAQ3_PHOPR/97-553
Q1ZAU9_PHOPR/381-476
Q1ZR45_PHOAS/53-427
Q1ZWJ4_PHOAS/85-547
Q20JX9_9BACT/186-356
Q21ZT1_RHOFD/55-432
Q21ZX9_RHOFD/61-433
Q24PA5_DESHY/280-384
Q24WJ9_DESHY/406-484
Q24WJ9_DESHY/56-330
Q26EK3_FLABB/77-512
Q26HS4_FLABB/217-399
Q27YR5_STRHY/51-513
Q28M95_JANSC/57-512
Q28MA0_JANSC/384-480
Q28SC1_JANSC/167-379
Q28ST9_JANSC/48-374
Q2B3C9_9BACI/69-512
Q2B732_9BACI/175-367
Q2B9N4_9BACI/184-356
Q2BFB3_9BACI/47-374
Q2BIA6_9GAMM/93-531
Q2BYG7_9GAMM/53-427
Q2C371_9GAMM/33-120
Q2CJA1_9RHOB/61-354
Q2FLL8_METHJ/49-465
Q2FRL9_METHJ/49-475
Q2G3Q0_NOVAD/53-511
Q2G8E7_NOVAD/53-513
Q2G9D1_NOVAD/84-525
Q2G9H4_NOVAD/81-536
Q2GTP6_CHAGB/2-384
Q2HES0_CHAGB/71-411
Q2IIU9_ANADE/56-497
Q2J3R3_RHOP2/60-507
Q2J3W4_RHOP2/57-514
Q2J8P3_FRASC/122-425
Q2JAQ1_FRASC/74-493
Q2JMJ7_SYNJB/139-403
Q2JPA2_SYNJB/47-373
Q2JU75_SYNJA/47-373
Q2JU90_SYNJA/210-403
Q2K233_RHIEC/48-374
Q2K305_RHIEC/99-366
Q2K8K9_RHIEC/125-317
Q2KTK2_BORA1/48-374
Q2KXE6_BORA1/314-407
Q2KXT7_BORA1/59-432
Q2LGX9_9EURY/95-400
Q2N9T7_ERYLH/396-515
Q2N9T7_ERYLH/53-303
Q2ND25_ERYLH/76-518
Q2NHH3_METST/48-470
Q2PXY0_9BACT/85-532
Q2RIX4_MOOTA/402-479
Q2RIX4_MOOTA/52-348
Q2RQL0_RHORT/93-381
Q2S3D7_SALRD/49-496
Q2S4E7_SALRD/78-539
Q2S6X3_HAHCH/275-362
Q2S738_HAHCH/86-533
Q2SBZ7_HAHCH/49-376
Q2T146_BURTA/58-432
Q2T4R6_BURTA/51-378
Q2U1D7_ASPOR/62-510
Q2U1M6_ASPOR/219-391
Q2UF98_ASPOR/53-500
Q2YJC8_BRUA2/70-529
Q2YJN5_BRUA2/85-551
Q2YKP7_BRUA2/100-544
Q2YZS2_9DELT/91-247
Q31DU6_THICR/94-359
Q38WB5_LACSS/1-74
Q38WB6_LACSS/46-285
Q391H5_BURS3/70-533
Q398H9_BURS3/59-505
Q399E7_BURS3/48-375
Q39D04_BURS3/58-432
Q39HD1_BURS3/63-510
Q39LJ5_BURS3/68-523
Q39LN6_BURS3/63-519
Q3BTJ0_XANC5/56-503
Q3EMK3_BACTI/60-464
Q3EUG7_BACTI/58-492
Q3EUI1_BACTI/28-341
Q3IBV9_PSEHT/215-407
Q3IHG4_PSEHT/77-529
Q3IHI2_PSEHT/80-520
Q3IRE2_NATPD/60-470
Q3IXW3_RHOS4/57-518
Q3J118_RHOS4/46-371
Q3JE01_NITOC/93-549
Q3JF30_NITOC/51-462
Q3JG17_BURP1/51-378
Q3JH15_BURP1/65-511
Q3JW03_BURP1/58-432
Q3K9N7_PSEPF/47-374
Q3KBG2_PSEPF/83-551
Q3KEU7_PSEPF/58-503
Q3KID9_PSEPF/53-427
Q3L5C3_BIFBR/66-399
Q3Y037_ENTFC/57-483
Q468P7_METBF/64-503
Q46CZ0_METBF/54-485
Q46MT5_CUPPJ/210-379
Q46P34_CUPPJ/58-514
Q46QI6_CUPPJ/51-507
Q46RN7_CUPPJ/62-509
Q46U08_CUPPJ/58-432
Q46U35_CUPPJ/48-374
Q47NZ1_THEFY/57-505
Q480L2_COLP3/77-519
Q483G2_COLP3/87-544
Q483G5_COLP3/97-553
Q484B6_COLP3/171-365
Q486C4_COLP3/124-406
Q48942_METBA/54-485
Q48A78_COLP3/212-418
Q48PG1_PSE14/53-427
Q4EJL7_LISMO/56-500
Q4ES15_LISMO/56-500
Q4J9V1_SULAC/80-365
Q4JIT1_9BACT/46-457
Q4K6M9_PSEF5/73-525
Q4K955_PSEF5/110-603
Q4K9F3_PSEF5/52-379
Q4KAC9_PSEF5/79-547
Q4KAX2_PSEF5/56-524
Q4KDU8_PSEF5/62-507
Q4KE13_PSEF5/83-544
Q4KIM1_PSEF5/53-427
Q4MVT5_BACCE/55-489
Q4MX66_BACCE/58-505
Q4PA52_USTMA/77-538
Q4PBL7_USTMA/197-681
Q4UVB7_XANC8/56-503
Q4WE21_ASPFU/57-503
Q4X0J0_ASPFU/62-518
Q4ZTF4_PSEU2/90-385
Q4ZZD7_PSEU2/53-427
Q52869_RHILT/80-408
Q53ZC8_ECOLX/53-379
Q55NQ3_CRYNE/64-501
Q576F4_BRUAB/70-529
Q576R2_BRUAB/85-551
Q578C9_BRUAB/100-544
Q57JD4_SALCH/52-378
Q57PG6_SALCH/86-528
Q59578_METTF/48-469
Q59RG2_CANAL/287-378
Q59RW2_CANAL/287-378
Q5AYA9_EMENI/57-511
Q5AZQ4_EMENI/474-938
Q5BE46_EMENI/104-396
Q5E1U4_VIBF1/260-329
Q5E4S5_VIBF1/77-527
Q5E7H0_VIBF1/51-377
Q5JKZ8_ORYSJ/91-541
Q5K895_CRYNE/57-481
Q5KEU8_CRYNE/159-373
Q5KEU8_CRYNE/378-556
Q5LKR5_SILPO/69-520
Q5LPL8_SILPO/56-499
Q5LPP2_SILPO/48-374
Q5LQG1_SILPO/59-523
Q5LSC4_SILPO/259-363
Q5LT09_SILPO/58-527
Q5LUU7_SILPO/102-562
Q5LVP2_SILPO/57-514
Q5NN13_ZYMMO/79-501
Q5P693_AROAE/60-489
Q5PIA9_SALPA/88-530
Q5PLF4_SALPA/52-378
Q5QUH4_IDILO/79-521
Q5UXB2_HALMA/53-465
Q5V6Z1_HALMA/109-378
Q5WAP7_BACSK/45-372
Q5YV25_NOCFA/54-476
Q5YWE8_NOCFA/58-508
Q603E8_METCA/50-461
Q605G5_METCA/51-483
Q62D65_BURMA/51-378
Q62MQ0_BURMA/58-414
Q633F2_BACCZ/55-489
Q63M99_BURPS/51-378
Q63N55_BURPS/65-511
Q63XA6_BURPS/58-432
Q64BA0_9ARCH/2-118
Q64CE0_9ARCH/257-383
Q64CJ8_9ARCH/48-465
Q64DQ1_9ARCH/213-379
Q664N0_YERPS/58-384
Q66ZJ3_9CARY/53-379
Q67JJ8_SYMTH/103-430
Q67N21_SYMTH/302-365
Q67Q21_SYMTH/58-505
Q6A973_PROAC/54-457
Q6D0V8_ERWCT/90-548
Q6D8F2_ERWCT/76-529
Q6EMR8_VARPD/57-431
Q6HCN4_BACHK/55-489
Q6HGT3_BACHK/60-507
Q6HWT4_BACAN/1-381
Q6HWT5_BACAN/60-108
Q6LHI8_PHOPR/54-381
Q6LKK6_PHOPR/393-489
Q6LLA6_PHOPR/97-363
Q6LS43_PHOPR/82-535
Q6LSP3_PHOPR/53-427
Q6LXU8_METMP/48-468
Q6LZW4_METMP/53-485
Q6M8S4_CORGL/57-385
Q6MI67_BDEBA/5-379
Q6N4D0_RHOPA/129-591
Q6N803_RHOPA/60-507
Q6NDK1_RHOPA/57-514
Q6PWS1_9GAMM/129-410
Q6Q8Q1_ECOLX/53-379
Q6W266_RHISN/48-374
Q6WSB9_9PSEU/67-364
Q71X75_LISMF/56-500
Q72Z90_BACC1/55-489
Q72ZP0_BACC1/18-293
Q735I9_BACC1/58-505
Q73RW4_MYCPA/60-528
Q73SM4_MYCPA/98-543
Q73SY3_MYCPA/53-509
Q73TR4_MYCPA/30-389
Q73Z02_MYCPA/61-485
Q74DH2_GEOSL/58-505
Q7BQQ0_XANAU/126-423
Q7CFV9_YERPE/62-388
Q7D7J4_MYCTU/57-481
Q7D9N3_MYCTU/96-541
Q7MCY1_VIBVY/50-377
Q7MD91_VIBVY/52-426
Q7MF33_VIBVY/83-544
Q7MMD1_VIBVY/98-553
Q7NFK8_GLOVI/221-403
Q7NHK7_GLOVI/48-374
Q7NL19_GLOVI/109-439
Q7NNN6_GLOVI/80-529
Q7NUM7_CHRVO/114-603
Q7NYI9_CHRVO/59-506
Q7NZ90_CHRVO/182-374
Q7RU99_NEUCR/119-588
Q7SES4_NEUCR/78-540
Q7TZ32_MYCBO/57-481
Q7U1S6_MYCBO/58-503
Q7UKZ9_RHOBA/96-508
Q7VVN0_BORPE/64-490
Q7VYV0_BORPE/57-430
Q7W9D9_BORPA/57-430
Q7WB79_BORPA/237-393
Q7WBF6_BORPA/86-547
Q7WC51_BORPA/59-515
Q7WHC3_BORBR/57-430
Q7WIR6_BORBR/56-514
Q7WLJ3_BORBR/60-501
Q7WMX7_BORBR/86-547
Q7WQ54_BORBR/59-515
Q7Y048_ARATH/97-547
Q7Y049_ARATH/104-554
Q817B4_BACCR/55-489
Q817N4_BACCR/61-374
Q81KU4_BACAN/55-489
Q827K2_STRAW/62-483
Q82GU7_STRAW/51-508
Q82I76_STRAW/52-478
Q87GS2_VIBPA/50-377
Q87RZ6_VIBPA/94-549
Q87V24_PSESM/53-427
Q88CC9_PSEPK/105-550
Q88I08_PSEPK/167-382
Q88I13_PSEPK/48-375
Q893E4_CLOTE/50-378
Q893N3_CLOTE/126-395
Q896R5_CLOTE/192-382
Q897Y7_CLOTE/297-365
Q89DY3_BRAJA/94-484
Q89E11_BRAJA/291-383
Q89E11_BRAJA/61-299
Q89EW3_BRAJA/60-507
Q89MD4_BRAJA/59-506
Q89NJ2_BRAJA/49-364
Q89VP1_BRAJA/53-508
Q8CUY4_OCEIH/228-365
Q8D5W3_VIBVU/50-377
Q8D645_VIBVU/110-500
Q8D6D9_VIBVU/52-426
Q8D843_VIBVU/94-549
Q8DG44_VIBVU/110-500
Q8E840_SHEON/82-535
Q8E841_SHEON/84-545
Q8EI59_SHEON/82-529
Q8ERF1_OCEIH/59-512
Q8ERG1_OCEIH/57-499
Q8ETF6_OCEIH/193-381
Q8EW98_MYCPE/55-491
Q8FKG9_ECOL6/58-384
Q8FLL9_COREF/123-451
Q8FUP8_BRUSU/70-529
Q8FV06_BRUSU/83-551
Q8FW30_BRUSU/100-544
Q8G6N7_BIFLO/145-563
Q8G870_BIFLO/66-399
Q8KJ90_RHILO/72-380
Q8KW45_9RHOB/146-592
Q8KZ41_9PROT/101-558
Q8NU64_CORGL/49-377
Q8P8R4_XANCP/56-503
Q8PKK8_XANAC/56-498
Q8PVI4_METMA/49-471
Q8PWL8_METMA/54-485
Q8RAX0_THETN/58-505
Q8RFP2_FUSNN/55-510
Q8RFP3_FUSNN/57-477
Q8TLS5_METAC/64-503
Q8TSG3_METAC/52-474
Q8TSN4_METAC/70-519
Q8TTW9_METAC/54-485
Q8TV69_METKA/53-477
Q8U2I8_PYRFU/90-494
Q8X690_ECO57/53-379
Q8XMD3_CLOPE/50-378
Q8XQ27_RALSO/85-540
Q8XQN5_RALSO/58-432
Q8XZ12_RALSO/47-373
Q8Y2U3_RALSO/58-503
Q8Y4S8_LISMO/56-500
Q8YDD0_BRUME/83-551
Q8YDQ2_BRUME/70-529
Q8Z3F3_SALTI/52-378
Q8Z6R9_SALTI/88-530
Q8ZLR0_SALTY/52-378
Q8ZPL5_SALTY/88-530
Q928T4_LISIN/56-500
Q92XH0_RHIME/48-374
Q92Y86_RHIME/94-541
Q930J2_RHIME/94-540
Q930Z4_RHIME/61-508
Q93EB1_RHILT/58-505
Q93JK8_STRCO/58-484
Q93ZE1_ARATH/1-367
Q96XW5_SULTO/82-365
Q97A71_THEVO/44-428
Q97V65_SULSO/43-366
Q98BZ6_RHILO/48-374
Q98DC3_RHILO/91-366
Q98HF6_RHILO/65-528
Q98KW4_RHILO/134-343
Q9A2U6_CAUCR/55-512
Q9AAE4_CAUCR/76-513
Q9ADT2_METCA/47-458
Q9AGH8_ALCFA/59-280
Q9C0N5_CANAL/295-378
Q9CN74_PASMU/47-373
Q9FA42_METEX/48-458
Q9FCH3_STRCO/162-377
Q9HKD9_THEAC/13-396
Q9HNZ2_HALSA/64-474
Q9I0E3_PSEAE/58-503
Q9I134_PSEAE/79-547
Q9I680_PSEAE/47-373
Q9K807_BACHD/57-498
Q9LY60_ARATH/119-536
Q9RKY3_STRCO/64-479
Q9RRF2_DEIRA/54-483
Q9UZR9_PYRAB/56-467
Q9WYG5_THEMA/41-404
Q9X247_THEMA/281-361
Q9Y9X8_AERPE/52-464
URE1_LEPCP/150-442
YTCJ_BACSU/57-497
