# Supplementary material for: Contact prediction is hardest for the most informative contacts, but improves with the incorporation of contact potentials
Source: PLoS One. 2018 Jun 28;13(6):e0199585. doi: 10.1371/journal.pone.0199585 (PMC6023208; doi:10.1371/journal.pone.0199585)
Supplement: S1 Data — Each file in the ‘alignments’ directory herein corresponds to a protein family’s alignment and contains the accession number and sequence range of each sequence in the alignment. (TAR.GZ) [file pone.0199585.s001.tar.gz › alignments/HlyD]

A0AEG4_9PSED/48-339
A0AX12_BURCH/57-362
A0AYL6_BURCH/65-356
A0AZ07_BURCH/61-357
A0AZ12_BURCH/71-360
A0B1C8_BURCH/49-340
A0B1F4_BURCH/64-358
A0B2E8_BURCH/67-349
A0B359_BURCH/71-362
A0K623_BURCH/108-397
A0K6S1_BURCH/105-277
A0K6X9_BURCH/58-341
A0K797_BURCH/66-363
A0KA32_BURCH/62-359
A0KBY3_BURCH/78-376
A0KC91_BURCH/67-363
A0KCJ8_BURCH/112-274
A0KCM3_BURCH/62-359
A0KD30_BURCH/69-346
A0KDJ9_BURCH/61-175
A0KDL5_BURCH/173-469
A0KF62_AERHH/44-336
A0KFJ1_AERHH/35-267
A0KHM9_AERHH/44-307
A0KHW0_AERHH/129-420
A0KLI0_AERHH/139-311
A0KLI0_AERHH/63-137
A0KLQ7_AERHH/79-399
A0KMB4_AERHH/65-363
A0KMG2_AERHH/67-365
A0KPK5_AERHH/115-276
A0KPK5_AERHH/46-137
A0KSJ3_SHESA/42-333
A0KU43_SHESA/63-359
A0KWQ4_SHESA/71-372
A0KXD5_SHESA/53-336
A0KZB9_SHESA/49-333
A0L048_SHESA/63-351
A0L1B2_SHESA/44-321
A0L2J4_SHESA/64-359
A0L529_MAGSM/63-369
A0L6S2_MAGSM/257-362
A0L932_MAGSM/89-395
A0LA68_MAGSM/24-164
A0LCF9_MAGSM/72-363
A0LCI4_MAGSM/76-271
A0LFE8_SYNFM/90-380
A0LH66_SYNFM/64-360
A0LI96_SYNFM/83-378
A0LKW9_SYNFM/46-295
A0LNI7_SYNFM/57-398
A0LPJ8_SYNFM/69-366
A0LQ88_SYNFM/90-369
A0LUW2_ACIC1/64-271
A0M6U2_GRAFK/63-302
A0NLV5_9RHOB/73-335
A0NQQ9_9RHOB/66-369
A0NSB2_9RHOB/60-266
A0NSX5_9RHOB/79-375
A0NUB5_9RHOB/42-357
A0NV44_9RHOB/71-259
A0NW66_9RHOB/133-425
A0NXM0_9RHOB/74-372
A0NXN8_9RHOB/63-374
A0NXP8_9RHOB/49-345
A0NZB2_9RHOB/59-358
A0NZW2_9RHOB/63-285
A0P276_9RHOB/36-288
A0P2U1_9RHOB/64-257
A0P376_9RHOB/56-366
A0Q7E2_FRATN/61-336
A0RN74_CAMFF/48-356
A0XY44_9GAMM/64-362
A0Y424_9GAMM/70-271
A0Y7Q9_9GAMM/52-382
A0YF59_9GAMM/38-350
A0YFE9_9GAMM/55-344
A0YLV6_LYNSP/61-201
A0Z1P3_9GAMM/50-339
A0Z5C6_9GAMM/253-556
A0Z6I1_9GAMM/69-231
A0Z709_9GAMM/77-387
A0ZHP3_NODSP/79-392
A0ZKZ1_NODSP/79-231
A0ZLP1_NODSP/80-239
A1A8D0_ECOK1/64-361
A1AAQ8_ECOK1/68-360
A1AAU9_ECOK1/46-338
A1ABI8_ECOK1/46-130
A1ADP5_ECOK1/17-300
A1AGG4_ECOK1/63-360
A1AH27_ECOK1/46-339
A1AH55_ECOK1/60-357
A1AHD2_ECOK1/62-349
A1AIS8_ECOK1/47-338
A1AKU5_PELPD/66-363
A1AL24_PELPD/73-369
A1AR39_PELPD/81-371
A1ASB8_PELPD/73-355
A1B2Y3_PARDP/62-358
A1B3N5_PARDP/95-403
A1B4Q6_PARDP/65-210
A1B5G8_PARDP/48-338
A1B5L1_PARDP/62-355
A1B681_PARDP/58-355
A1B7M4_PARDP/62-355
A1BA55_PARDP/60-371
A1BA65_PARDP/73-307
A1BB52_PARDP/121-380
A1BC73_PARDP/32-258
A1BCN7_CHLPD/59-323
A1BEK2_CHLPD/63-359
A1BGQ9_CHLPD/53-348
A1BH87_CHLPD/71-242
A1EM91_VIBCH/70-381
A1ERP0_VIBCH/63-345
A1F1F4_VIBCH/63-345
A1F9N8_VIBCH/59-370
A1HMI0_9FIRM/51-337
A1HNP6_9FIRM/79-200
A1ITG7_NEIMA/71-366
A1ITI6_NEIMA/93-405
A1ITZ5_NEIMA/67-351
A1JI31_YERE8/33-344
A1JIX8_YERE8/57-351
A1JNF8_YERE8/65-362
A1JNZ4_YERE8/113-281
A1JP22_YERE8/60-343
A1JQ71_YERE8/50-343
A1JQI8_YERE8/75-377
A1K206_AZOSB/67-365
A1K359_AZOSB/101-399
A1K7Z5_AZOSB/92-383
A1K8N0_AZOSB/72-362
A1K9M2_AZOSB/48-340
A1KRC9_NEIMF/68-351
A1KTI1_NEIMF/67-382
A1KVC1_NEIMF/71-366
A1KVE0_NEIMF/93-405
A1KVW4_NEIMF/91-375
A1RH31_SHESW/70-367
A1RHB8_SHESW/63-359
A1RLF7_SHESW/37-273
A1RNW6_SHESW/44-304
A1RPE3_SHESW/66-386
A1RQ34_SHESW/63-358
A1RQC5_SHESW/63-354
A1S2K6_SHEAM/41-332
A1S4A1_SHEAM/45-326
A1S9F1_SHEAM/63-351
A1SBJ9_SHEAM/63-358
A1SBN5_SHEAM/37-282
A1TIZ2_ACIAC/397-497
A1TJ58_ACIAC/81-378
A1TLW5_ACIAC/79-377
A1TNT3_ACIAC/114-405
A1TP05_ACIAC/102-399
A1TQ62_ACIAC/63-356
A1TV77_ACIAC/71-193
A1TWK6_MARAV/50-282
A1TXE3_MARAV/65-266
A1TXR1_MARAV/62-174
A1TY63_MARAV/72-370
A1TYA0_MARAV/76-386
A1TYA7_MARAV/44-328
A1U2K0_MARAV/65-359
A1U5A0_MARAV/71-276
A1U6A8_MARAV/73-367
A1U6E5_MARAV/66-350
A1UR52_BARBK/48-320
A1UTP7_BARBK/59-351
A1UUH6_BURMS/190-450
A1UVR3_BURMS/127-409
A1UY55_BURMS/48-166
A1UY63_BURMS/61-255
A1V154_BURMS/62-359
A1V3D7_BURMS/93-389
A1V3J3_BURMS/123-281
A1V3J3_BURMS/44-144
A1V3N0_BURMS/59-342
A1V435_BURMS/64-361
A1V5F4_BURMS/72-359
A1V9Q0_DESVV/65-360
A1VAQ4_DESVV/63-360
A1VGE9_DESVV/64-350
A1VHJ6_DESVV/65-362
A1VLT4_POLNA/79-149
A1VLT5_POLNA/2-216
A1VM81_POLNA/68-365
A1VQG6_POLNA/100-391
A1VRA8_POLNA/78-376
A1W2P1_ACISJ/59-356
A1W2V1_ACISJ/78-375
A1W2V5_ACISJ/64-340
A1W3K6_ACISJ/74-385
A1W8E6_ACISJ/47-338
A1W9Q2_ACISJ/95-392
A1W9Y6_ACISJ/49-337
A1WES9_VEREI/45-322
A1WIE3_VEREI/72-383
A1WK47_VEREI/67-365
A1WK77_VEREI/95-393
A1WL13_VEREI/102-410
A1WTP1_HALHL/58-281
A1YKW9_9NEIS/93-405
A2C5T2_PROM3/78-331
A2I7R5_9RHIZ/65-375
A2P4R2_VIBCH/59-370
A2P5U8_VIBCH/56-340
A2PWD1_VIBCH/63-345
A2RPP6_HERSE/48-304
A2RWE8_BURM9/87-369
A2RX05_BURM9/190-450
A2S1W6_BURM9/68-359
A2S2K7_BURM9/59-342
A2S300_BURM9/64-361
A2S396_BURM9/123-281
A2S396_BURM9/44-144
A2S3E7_BURM9/93-389
A2S8Y5_BURM9/62-359
A2SAZ1_BURM9/85-372
A2SE42_METPP/76-374
A2SGZ5_METPP/103-407
A2SK31_METPP/68-365
A2SLU3_METPP/71-357
A2VQH4_9BURK/66-363
A2VQS8_9BURK/58-341
A2VQY1_9BURK/105-277
A2VRJ0_9BURK/108-397
A2VVU5_9BURK/89-386
A2VXZ3_9BURK/49-340
A2VZV2_9BURK/71-360
A2VZV7_9BURK/61-357
A2W0A4_9BURK/65-356
A2W1H6_9BURK/199-485
A2W2T8_9BURK/71-362
A2W3D5_9BURK/1-144
A2W487_9BURK/45-302
A2W4B9_9BURK/76-373
A2W4E0_9BURK/108-274
A2W4Q6_9BURK/97-393
A2W5E2_9BURK/69-346
A2W7T7_9BURK/62-359
A2WA81_9BURK/66-363
A2WAM6_9BURK/59-342
A2WAS6_9BURK/103-274
A2WBB2_9BURK/107-397
A2WDQ6_9BURK/69-358
A2WFM5_9BURK/64-358
A2WGN8_9BURK/71-362
A2WHZ2_9BURK/64-355
A2WI46_9BURK/112-274
A2WI99_9BURK/78-361
A3CYU1_SHEB5/123-280
A3CZU9_SHEB5/42-333
A3D1A2_SHEB5/63-340
A3D2S5_SHEB5/84-325
A3D7F0_SHEB5/63-359
A3D931_SHEB5/44-321
A3D9R0_SHEB5/66-386
A3ELB1_VIBCH/70-381
A3ETQ2_9BACT/48-142
A3EUY5_9BACT/94-309
A3EUY8_9BACT/42-304
A3EWH1_9BACT/173-315
A3GIF6_VIBCH/63-345
A3GLI2_VIBCH/59-370
A3GWP3_VIBCH/70-381
A3H3F5_VIBCH/63-345
A3HZS5_9BACT/66-353
A3JLS2_9RHOB/378-466
A3JRS0_9RHOB/39-351
A3JWB2_9RHOB/76-319
A3JYA9_9RHOB/123-435
A3JYY4_9RHOB/41-325
A3K4Y8_9RHOB/63-356
A3K8J7_9RHOB/57-240
A3K9Z1_9RHOB/96-263
A3KRH2_PSEAE/113-270
A3KRH2_PSEAE/44-153
A3KRH8_PSEAE/6-135
A3KRI5_PSEAE/51-362
A3KT82_PSEAE/64-323
A3KTL3_PSEAE/64-361
A3KUK2_PSEAE/45-313
A3KUQ2_PSEAE/63-357
A3KVN6_PSEAE/49-338
A3KWG6_PSEAE/56-348
A3KWX8_PSEAE/95-282
A3KX71_PSEAE/38-278
A3KX75_PSEAE/63-373
A3KXF9_PSEAE/61-353
A3KYF2_PSEAE/123-271
A3L002_PSEAE/62-346
A3L232_PSEAE/48-306
A3L3R9_PSEAE/62-357
A3L6M2_PSEAE/56-348
A3L865_PSEAE/6-172
A3L8K2_PSEAE/64-361
A3L8L1_PSEAE/63-357
A3L920_PSEAE/45-313
A3LA85_PSEAE/93-391
A3LAF6_PSEAE/49-338
A3LB05_PSEAE/113-270
A3LB05_PSEAE/44-153
A3LB92_PSEAE/64-368
A3LCP3_PSEAE/51-362
A3LDA1_PSEAE/95-282
A3LDF7_PSEAE/44-321
A3LDJ7_PSEAE/38-278
A3LDK1_PSEAE/63-373
A3LEZ4_PSEAE/123-271
A3LEZ4_PSEAE/44-136
A3LHN3_PSEAE/62-346
A3LIP6_PSEAE/48-306
A3LIX0_PSEAE/55-338
A3LKG7_PSEAE/62-357
A3M1I8_ACIBT/47-328
A3M2S0_ACIBT/78-369
A3M346_ACIBT/65-376
A3M427_ACIBT/62-245
A3M5A3_ACIBT/45-330
A3M5I5_ACIBT/62-167
A3M5K6_ACIBT/1-289
A3M5N3_ACIBT/36-287
A3M5N4_ACIBT/2-47
A3M733_ACIBT/70-361
A3M7T3_ACIBT/69-391
A3M8A4_ACIBT/69-365
A3MAU4_BURM7/61-255
A3MCP0_BURM7/68-359
A3MDN2_BURM7/190-450
A3MEB5_BURM7/127-409
A3MHA2_BURM7/62-359
A3MJ21_BURM7/93-389
A3MJ76_BURM7/123-281
A3MJ76_BURM7/44-144
A3MJH0_BURM7/64-361
A3MJW8_BURM7/59-342
A3ML30_BURM7/85-372
A3N0J7_ACTP2/43-328
A3N290_ACTP2/95-407
A3N6D4_BURP6/62-359
A3N7T6_BURP6/104-393
A3N8J4_BURP6/93-389
A3N8P5_BURP6/123-281
A3N8P5_BURP6/44-144
A3N8W2_BURP6/59-342
A3N9A3_BURP6/64-361
A3NB36_BURP6/72-359
A3NGP8_BURP6/71-362
A3NHJ6_BURP6/159-441
A3NJK1_BURP6/190-450
A3NKN8_BURP6/87-369
A3NN38_BURP6/61-255
A3NN46_BURP6/48-341
A3NS19_BURP0/62-359
A3NTH1_BURP0/104-393
A3NU94_BURP0/93-389
A3NUE7_BURP0/123-281
A3NUE7_BURP0/44-144
A3NUL5_BURP0/59-342
A3NUZ7_BURP0/64-361
A3NWW6_BURP0/72-359
A3P299_BURP0/68-359
A3P358_BURP0/159-441
A3P565_BURP0/190-455
A3P8J4_BURP0/61-255
A3P8K2_BURP0/48-341
A3PHB5_RHOS1/63-271
A3PI57_RHOS1/63-346
A3PMT8_RHOS1/51-363
A3PR30_RHOS1/47-338
A3PRL0_RHOS1/50-308
A3PS08_RHOS1/59-354
A3Q8V6_SHELP/63-358
A3Q9H7_SHELP/56-340
A3QA01_SHELP/35-99
A3QAQ7_SHELP/45-315
A3QBB3_SHELP/62-313
A3QC35_SHELP/62-357
A3QD62_SHELP/54-348
A3QDV1_SHELP/43-316
A3QIH4_SHELP/42-332
A3QJL5_SHELP/59-352
A3RNS1_RALSO/103-393
A3RNT4_RALSO/57-224
A3RNY0_RALSO/69-360
A3RRZ2_RALSO/75-367
A3RT43_RALSO/65-363
A3RY34_RALSO/65-362
A3RYN9_RALSO/61-356
A3S050_RALSO/71-354
A3S9H7_9RHOB/55-367
A3SE17_9RHOB/61-182
A3SEU7_9RHOB/58-171
A3SF96_9RHOB/64-358
A3SFW5_9RHOB/60-355
A3SHD0_9RHOB/57-172
A3SKK2_9RHOB/62-358
A3SLP4_9RHOB/30-342
A3SM41_9RHOB/67-376
A3SQ63_9RHOB/59-370
A3SQI8_9RHOB/76-331
A3SRK1_9RHOB/63-328
A3SUD4_9RHOB/35-347
A3SZR6_9RHOB/61-182
A3T031_9RHOB/60-355
A3T0S0_9RHOB/58-171
A3TVR5_9RHOB/53-365
A3TYK3_9RHOB/63-374
A3UEU5_9RHOB/84-344
A3UFH9_9RHOB/71-235
A3UGD9_9RHOB/34-282
A3UKG2_9RHOB/61-343
A3UKW3_VIBSP/62-345
A3ULL0_VIBSP/63-345
A3UMZ3_VIBSP/56-348
A3USI0_VIBSP/67-315
A3USP5_VIBSP/70-347
A3UTQ5_VIBSP/63-365
A3V2X0_9RHOB/78-192
A3V412_9RHOB/55-164
A3V4T3_9RHOB/49-359
A3V8Y4_9RHOB/62-364
A3VBZ3_9RHOB/76-327
A3VCJ3_9RHOB/53-195
A3VF39_9RHOB/78-390
A3VL71_9RHOB/63-368
A3W0G4_9RHOB/76-280
A3W0M8_9RHOB/70-365
A3W172_9RHOB/74-372
A3W1U6_9RHOB/112-352
A3W2C1_9RHOB/53-365
A3W6P1_9RHOB/17-309
A3W6P7_9RHOB/70-382
A3W8G8_9RHOB/34-283
A3WIN2_9GAMM/63-360
A3WK45_9GAMM/54-337
A3WMB5_9GAMM/66-363
A3WP58_9GAMM/44-328
A3WTM5_9BRAD/66-364
A3WYJ2_9BRAD/35-346
A3X1V1_9BRAD/97-386
A3X3B4_9RHOB/54-231
A3X3T3_9RHOB/69-264
A3X670_9RHOB/51-363
A3XF19_9RHOB/62-372
A3XIJ8_LEEBM/61-355
A3XQK1_LEEBM/56-348
A3XQL7_LEEBM/67-285
A3XT37_9VIBR/63-345
A3XTJ0_9VIBR/70-347
A3XU07_9VIBR/63-365
A3XV15_9VIBR/56-348
A3XVW9_9VIBR/62-345
A3XYL5_9VIBR/67-318
A3Y550_9GAMM/60-371
A3Y620_9GAMM/64-268
A3YTQ5_9SYNE/79-176
A3Z432_9SYNE/79-365
A3Z6L2_9SYNE/85-365
A3ZRG7_9PLAN/33-335
A3ZS70_9PLAN/72-316
A3ZX51_9PLAN/64-216
A3ZY27_9PLAN/296-468
A4A0Z0_9PLAN/65-267
A4A583_9GAMM/89-392
A4A5W3_9GAMM/53-342
A4A6I0_9GAMM/90-360
A4A7S4_9GAMM/52-234
A4AA83_9GAMM/73-153
A4AAK5_9GAMM/71-369
A4ACY4_9GAMM/68-213
A4BF83_9GAMM/43-280
A4BG78_9GAMM/75-279
A4BQF7_9GAMM/27-279
A4BQQ5_9GAMM/35-346
A4BRA2_9GAMM/61-141
A4BV66_9GAMM/75-386
A4BVG6_9GAMM/36-319
A4CC28_9GAMM/64-320
A4CCH2_9GAMM/75-368
A4CHN4_ROBBH/68-299
A4CX37_SYNPV/90-404
A4ENG6_9RHOB/53-363
A4F034_9RHOB/55-367
A4G3T0_HERAR/59-342
A4G7M5_HERAR/65-360
A4G877_HERAR/46-308
A4G8J6_HERAR/62-359
A4INC1_GEOTN/91-208
A4IXC3_FRATW/60-335
A4JCX1_BURVG/109-398
A4JDR3_BURVG/102-282
A4JDX5_BURVG/59-342
A4JE78_BURVG/66-363
A4JHG1_BURVG/62-359
A4JJW4_BURVG/71-362
A4JLH5_BURVG/68-359
A4JN64_BURVG/78-376
A4JQ60_BURVG/111-274
A4JR97_BURVG/135-431
A4JRU7_BURVG/95-402
A4JSG3_BURVG/48-339
A4JSG9_BURVG/61-256
A4JSM0_BURVG/61-338
A4KQM6_FRATU/60-335
A4LD43_BURPS/72-359
A4LFT3_BURPS/48-341
A4LIN1_BURPS/62-359
A4LL50_BURPS/68-359
A4LQ00_BURPS/64-361
A4LQC9_BURPS/59-342
A4LQJ7_BURPS/121-279
A4LQJ7_BURPS/42-142
A4LQW2_BURPS/87-369
A4LUC0_BURPS/101-390
A4LVA6_BURPS/159-441
A4MGJ0_BURPS/93-389
A4MHI6_BURPS/190-449
A4MWD7_HAEIF/60-343
A4N1H4_HAEIF/60-343
A4N7X5_HAEIF/60-343
A4ND04_HAEIF/60-343
A4NL53_HAEIF/60-343
A4NPW3_HAEIF/60-343
A4NZZ3_HAEIF/15-298
A4SC76_PROVI/56-320
A4SE38_PROVI/64-346
A4SKB5_AERS4/44-303
A4SKU5_AERS4/65-349
A4SLH9_AERS4/79-399
A4SLJ8_AERS4/140-313
A4SLJ8_AERS4/63-140
A4SQ03_AERS4/67-365
A4SRX9_AERS4/32-266
A4SSQ6_AERS4/44-338
A4THQ7_YERPP/50-343
A4TJ22_YERPP/81-328
A4TPB7_YERPP/65-362
A4TPQ3_YERPP/60-343
A4TQT8_YERPP/57-351
A4TRG9_YERPP/65-376
A4TS90_YERPP/70-392
A4TTZ5_9PROT/36-341
A4TWW1_9PROT/88-388
A4TXI7_9PROT/451-548
A4TXI8_9PROT/186-292
A4U1V2_9PROT/50-356
A4U2Q4_9PROT/82-382
A4U479_9PROT/66-355
A4VFP4_PSEU5/60-346
A4VHD7_PSEU5/98-386
A4VLI0_PSEU5/63-355
A4VP40_PSEU5/75-364
A4VRG2_PSEU5/61-345
A4W548_ENT38/62-349
A4W662_ENT38/44-326
A4W7E7_ENT38/64-361
A4W7T4_ENT38/53-343
A4W9V2_ENT38/117-282
A4WA38_ENT38/66-364
A4WA96_ENT38/62-351
A4WDP7_ENT38/60-343
A4WF81_ENT38/62-355
A4WNR1_RHOS5/51-363
A4WUT3_RHOS5/62-346
A4WXI7_RHOS5/50-311
A4WZ25_RHOS5/65-355
A4XDY6_NOVAD/63-374
A4XEJ8_NOVAD/138-307
A4XFE1_NOVAD/67-350
A4XP25_PSEMY/45-306
A4XQ71_PSEMY/59-366
A4XQH7_PSEMY/56-355
A4XSE1_PSEMY/136-282
A4XTA0_PSEMY/77-377
A4XTL7_PSEMY/52-126
A4XUC5_PSEMY/63-357
A4XV21_PSEMY/100-390
A4XVX4_PSEMY/45-337
A4XXD9_PSEMY/63-153
A4XYP7_PSEMY/62-346
A4Y1J3_SHEPC/63-358
A4Y319_SHEPC/44-304
A4Y5B2_SHEPC/37-273
A4Y978_SHEPC/63-359
A4YBG8_SHEPC/66-386
A4YCJ2_SHEPC/63-354
A4YKQ4_BRASO/75-361
A4YLQ4_BRASO/64-375
A4YLY0_BRASO/60-320
A4YMA0_BRASO/47-344
A4YRQ0_BRASO/76-381
A4YTE3_BRASO/68-379
A4YUT8_BRASO/88-377
A4YUZ7_BRASO/264-575
A4YW79_BRASO/61-356
A4YWS9_BRASO/66-364
A4YY40_BRASO/115-404
A4YZL7_BRASO/132-421
A4Z0Z0_BRASO/73-364
A4Z0Z6_BRASO/81-377
A4Z122_BRASO/68-377
A4Z2Y9_BRASO/103-405
A4Z394_BRASO/81-381
A4Z3H8_BRASO/55-287
A5CCG0_ORITB/139-436
A5CYI3_PELTS/95-219
A5ECD9_BRASB/57-353
A5ECE3_BRASB/74-365
A5EHI6_BRASB/73-360
A5EHU8_BRASB/80-369
A5EIG4_BRASB/66-377
A5EIK8_BRASB/88-377
A5EJN9_BRASB/280-591
A5EMK0_BRASB/77-382
A5EN04_BRASB/38-327
A5EP48_BRASB/54-352
A5EPL8_BRASB/141-430
A5ERM8_BRASB/47-344
A5ES03_BRASB/58-321
A5ES78_BRASB/65-376
A5ETI9_BRASB/75-361
A5EVJ4_DICNV/68-256
A5EXF7_DICNV/66-373
A5F1J8_VIBC3/63-345
A5F8B5_VIBC3/59-370
A5FA65_FLAJ1/46-354
A5FBW5_FLAJ1/83-378
A5FCD4_FLAJ1/61-357
A5FJB1_FLAJ1/59-177
A5FK85_FLAJ1/55-345
A5FLI1_FLAJ1/68-359
A5FUT1_ACICJ/66-364
A5FW03_ACICJ/65-340
A5FZG5_ACICJ/53-280
A5FZQ9_ACICJ/70-357
A5G1V8_ACICJ/60-363
A5G433_GEOUR/77-366
A5G4L2_GEOUR/85-385
A5G4X1_GEOUR/74-370
A5G511_GEOUR/67-348
A5G638_GEOUR/51-328
A5G786_GEOUR/67-364
A5GAA8_GEOUR/60-250
A5GAL8_GEOUR/42-334
A5GAN9_GEOUR/43-309
A5GPM8_SYNPW/86-385
A5GR81_SYNR3/72-334
A5GSE7_SYNR3/51-327
A5GTH7_SYNR3/78-201
A5I9G6_LEGPC/69-351
A5IAC9_LEGPC/41-325
A5IC11_LEGPC/49-162
A5IDX5_LEGPC/62-345
A5IET7_LEGPC/67-363
A5IHG4_LEGPC/58-340
A5J2G3_BURMA/87-369
A5J2R3_BURMA/190-450
A5J3Y3_BURMA/68-359
A5J9L3_BURMA/61-255
A5JAF4_BURMA/127-409
A5JC74_BURMA/62-359
A5KU45_9GAMM/63-343
A5KUS0_9GAMM/63-365
A5KV03_9GAMM/82-301
A5KVA7_9GAMM/80-387
A5KWA6_9GAMM/61-353
A5KWX8_9GAMM/70-347
A5L3M2_9GAMM/41-116
A5PCZ6_9SPHN/76-380
A5PDF0_9SPHN/70-362
A5TDL2_BURMA/87-369
A5TGH3_BURMA/190-450
A5TJV6_BURMA/72-359
A5TKX9_BURMA/59-342
A5TLA8_BURMA/64-356
A5TLR4_BURMA/123-281
A5TLR4_BURMA/44-144
A5TLV8_BURMA/93-389
A5TMN3_BURMA/71-362
A5TNX1_BURMA/61-255
A5TQX6_BURMA/62-359
A5UDH6_HAEIE/60-343
A5UI42_HAEIG/60-343
A5UVP2_ROSS1/67-219
A5V3F4_SPHWW/76-367
A5V5E4_SPHWW/70-367
A5V5F2_SPHWW/90-382
A5V7P7_SPHWW/50-344
A5VBB0_SPHWW/61-344
A5VCN5_SPHWW/49-340
A5VD22_SPHWW/69-364
A5VDI5_SPHWW/89-400
A5VDN1_SPHWW/62-343
A5VEY3_SPHWW/78-370
A5VNN3_BRUO2/63-361
A5VRA4_BRUO2/84-372
A5VTM9_BRUO2/108-400
A5VU54_BRUO2/88-380
A5VUD4_BRUO2/32-247
A5VUE3_BRUO2/48-339
A5VV50_BRUO2/119-279
A5VWV0_PSEP1/82-383
A5VYF4_PSEP1/50-337
A5VYN0_PSEP1/60-322
A5W2G5_PSEP1/91-332
A5W2K4_PSEP1/60-343
A5W2U3_PSEP1/64-362
A5W2W6_PSEP1/62-354
A5W3R2_PSEP1/78-369
A5W574_PSEP1/64-376
A5W6N9_PSEP1/64-368
A5W6Z8_PSEP1/81-373
A5W8K0_PSEP1/61-345
A5W8W3_PSEP1/60-350
A5W8W7_PSEP1/116-269
A5WCS2_PSYWF/133-426
A5WDH2_PSYWF/54-245
A5XH55_BURMA/72-359
A5XHL5_BURMA/59-342
A5XI11_BURMA/93-389
A5XJ49_BURMA/123-281
A5XJ49_BURMA/44-144
A5XJP0_BURMA/87-369
A5XJZ0_BURMA/190-450
A5XKZ8_BURMA/68-359
A5XNX6_BURMA/123-281
A5XNX6_BURMA/44-144
A5XP89_BURMA/59-342
A5XVK0_BURMA/61-255
A5XX54_BURMA/62-359
A5XYK7_BURMA/72-359
A5YJ50_GLUDA/43-157
A5ZB70_9BACE/67-358
A5ZBV3_9BACE/59-186
A5ZBZ5_9BACE/59-343
A5ZCI0_9BACE/58-353
A5ZF61_9BACE/55-350
A5ZHA0_9BACE/71-369
A5ZLC3_9BACE/48-339
A6A6H3_VIBCH/70-381
A6AF12_VIBCH/70-381
A6AH18_VIBCH/56-340
A6AJL4_VIBHA/69-380
A6AJQ5_VIBHA/63-345
A6ALB0_VIBHA/42-167
A6ALK0_VIBHA/70-189
A6AM33_VIBHA/62-358
A6AMU5_VIBHA/52-332
A6AN65_VIBHA/62-345
A6ANB3_VIBHA/70-343
A6APQ2_VIBHA/44-312
A6AQA7_VIBHA/42-314
A6AQD7_VIBHA/70-392
A6AQK0_VIBHA/61-358
A6AQR4_VIBHA/56-338
A6AQV2_VIBHA/33-203
A6AX15_VIBPA/63-345
A6AX50_VIBPA/69-380
A6B0J2_VIBPA/44-314
A6B0M1_VIBPA/58-353
A6B1W4_VIBPA/52-332
A6B2D3_VIBPA/44-310
A6B2I4_VIBPA/32-229
A6B5T0_VIBPA/61-358
A6B6H1_VIBPA/63-359
A6B734_VIBPA/46-178
A6BA98_VIBPA/46-172
A6BAM2_VIBPA/63-132
A6BBK2_VIBPA/26-191
A6BC80_VIBPA/44-152
A6BMN7_YERPE/60-343
A6BN17_YERPE/65-362
A6BNV5_YERPE/88-382
A6BTN9_YERPE/91-392
A6BUP0_YERPE/50-343
A6BVX8_YERPE/51-373
A6BWW0_YERPE/65-376
A6BXS4_YERPE/103-286
A6BY23_YERPE/57-351
A6C634_9PLAN/182-392
A6C634_9PLAN/58-204
A6C9H8_9PLAN/145-420
A6C9H8_9PLAN/81-218
A6CBV2_9PLAN/25-275
A6CUS9_9VIBR/70-350
A6CVD6_9VIBR/63-120
A6CVG5_9VIBR/63-330
A6CVJ6_9VIBR/52-332
A6CVJ9_9VIBR/65-360
A6CW79_9VIBR/63-335
A6CXN7_9VIBR/34-287
A6CXZ9_9VIBR/91-280
A6CZA7_9VIBR/47-364
A6CZN1_9VIBR/58-363
A6CZW6_9VIBR/68-228
A6D0X1_9VIBR/73-356
A6D2L4_9VIBR/42-166
A6D2M8_9VIBR/57-358
A6D4S8_9VIBR/55-374
A6D4U0_9VIBR/59-353
A6D7A7_9VIBR/73-273
A6DEL9_9PROT/47-369
A6DKZ2_9BACT/60-296
A6DL57_9BACT/70-246
A6DLP5_9BACT/73-258
A6DUW3_9RHOB/53-365
A6DVA3_9RHOB/76-321
A6DVQ8_9RHOB/51-346
A6DXE0_9RHOB/32-271
A6DZ37_9RHOB/63-281
A6E283_9RHOB/62-371
A6E5C7_9RHOB/39-331
A6ED23_9SPHI/54-345
A6EDN8_9SPHI/48-341
A6EG83_9SPHI/52-344
A6EIB8_9SPHI/56-351
A6EV45_9ALTE/73-170
A6EWN3_9ALTE/62-173
A6F1V1_9ALTE/69-358
A6F3W2_9ALTE/57-318
A6F6L9_9GAMM/70-349
A6F7S5_9GAMM/34-311
A6F846_9GAMM/65-361
A6FAD7_9GAMM/72-273
A6FFS0_9GAMM/63-157
A6FIS4_9GAMM/77-246
A6FK48_9RHOB/56-368
A6FKB5_9RHOB/62-372
A6FMH2_9RHOB/53-345
A6FPQ1_9RHOB/60-365
A6FPU1_9RHOB/48-343
A6FV48_9RHOB/71-209
A6FV57_9RHOB/62-372
A6FVW7_9RHOB/60-364
A6GBJ1_9DELT/68-167
A6GMZ6_9BURK/86-382
A6GND9_9BURK/76-381
A6GP15_9BURK/80-383
A6GTL8_9BURK/62-359
A6GWY6_FLAPJ/46-352
A6KX02_BACV8/67-362
A6KX74_BACV8/57-354
A6L0Z0_BACV8/60-343
A6L690_BACV8/59-304
A6L6S9_BACV8/71-369
A6L8P5_PARD8/61-309
A6L8Z4_PARD8/67-362
A6L9U0_PARD8/59-349
A6LAM7_PARD8/58-352
A6LC35_PARD8/59-310
A6LCS0_PARD8/59-353
A6LG02_PARD8/59-331
A6LHV7_PARD8/65-188
A6Q4V0_NITSB/53-353
A6Q5R8_NITSB/44-368
A6Q741_SULNB/64-363
A6SX16_JANMA/59-342
A6SYA7_JANMA/72-367
A6SYM7_JANMA/95-364
A6SZC4_JANMA/115-284
A6T279_JANMA/62-359
A6T5M5_KLEP7/64-361
A6T5U6_KLEP7/62-351
A6T5Y9_KLEP7/53-343
A6T6N8_KLEP7/42-329
A6T8J8_KLEP7/62-351
A6T9D5_KLEP7/47-339
A6T9Z3_KLEP7/41-294
A6TCQ4_KLEP7/66-364
A6TCU9_KLEP7/60-343
A6TDM4_KLEP7/47-336
A6TEQ8_KLEP7/86-271
A6TET0_KLEP7/62-355
A6TFT8_KLEP7/26-318
A6TH57_KLEP7/68-366
A6THR3_KLEP7/46-337
A6THS4_KLEP7/45-327
A6U5J3_SINMW/77-375
A6U7G3_SINMW/49-339
A6UCU4_SINMW/57-354
A6UD95_SINMW/93-385
A6UEZ0_SINMW/66-363
A6UGL9_SINMW/46-340
A6UHF8_SINMW/66-357
A6UHN7_SINMW/59-351
A6UHR5_SINMW/57-368
A6UIL5_SINMW/45-327
A6UIM9_SINMW/94-403
A6UJY6_SINMW/73-330
A6UL68_SINMW/57-342
A6UYN5_PSEA7/121-405
A6V0L4_PSEA7/125-272
A6V0L4_PSEA7/44-137
A6V1S3_PSEA7/61-353
A6V223_PSEA7/63-373
A6V268_PSEA7/44-321
A6V2B8_PSEA7/96-282
A6V2T7_PSEA7/45-337
A6V352_PSEA7/73-375
A6V3Q4_PSEA7/49-337
A6V4X0_PSEA7/63-357
A6V548_PSEA7/45-314
A6V6E4_PSEA7/64-361
A6V6T4_PSEA7/64-229
A6V8W4_PSEA7/51-362
A6V8X5_PSEA7/108-283
A6V8X5_PSEA7/44-115
A6VBY7_PSEA7/62-357
A6VDT0_PSEA7/61-344
A6VE06_PSEA7/73-332
A6VNG1_ACTSZ/44-292
A6VRG0_MARMS/56-339
A6VS00_MARMS/66-359
A6VTE2_MARMS/65-250
A6VTZ8_MARMS/64-358
A6VU17_MARMS/63-356
A6VVX0_MARMS/214-320
A6VWU7_MARMS/51-334
A6VZ56_MARMS/68-362
A6WIS0_SHEB8/44-321
A6WK74_SHEB8/63-340
A6WLH2_SHEB8/90-327
A6WR72_SHEB8/63-359
A6WT28_SHEB8/42-333
A6WTG6_SHEB8/66-386
A6WU78_SHEB8/63-358
A6WUA6_SHEB8/127-280
A6WVV2_OCHA4/63-361
A6WZY5_OCHA4/48-336
A6X1P4_OCHA4/63-357
A6X2Y2_OCHA4/75-372
A6X329_OCHA4/31-264
A6X4E5_OCHA4/48-339
A6X4I8_OCHA4/92-398
A6X624_OCHA4/97-409
A6X641_OCHA4/75-367
A6X6A2_OCHA4/78-377
A6X6S2_OCHA4/106-398
A6X841_OCHA4/40-295
A6XFC0_ENTCL/64-361
A6XR94_VIBCH/63-345
A6XV55_VIBCH/70-381
A6XWD1_VIBCH/56-340
A7ACA2_9PORP/57-355
A7AF13_9PORP/66-326
A7AG44_9PORP/61-308
A7AGI4_9PORP/58-351
A7AJG8_9PORP/69-364
A7DT67_ECOLX/53-380
A7FCX8_YERP3/70-392
A7FD05_YERP3/65-376
A7FE50_YERP3/50-343
A7FEI1_YERP3/62-363
A7FHY7_YERP3/81-386
A7FL99_YERP3/65-362
A7FLN3_YERP3/60-343
A7FMR2_YERP3/57-351
A7GY55_CAMC5/30-147
A7H7T7_ANADF/58-356
A7H8Q5_ANADF/43-347
A7HB95_ANADF/62-346
A7HQH0_PARL1/60-359
A7HR05_PARL1/71-368
A7HRU3_PARL1/63-369
A7HT89_PARL1/49-306
A7HVN9_PARL1/44-337
A7HYR2_PARL1/50-342
A7I0B2_CAMHC/44-324
A7IC35_XANP2/79-376
A7ICH1_XANP2/40-321
A7ICM8_XANP2/65-367
A7ID95_XANP2/73-361
A7IFG4_XANP2/88-401
A7IFG7_XANP2/104-396
A7IFQ0_XANP2/67-356
A7IHV9_XANP2/61-318
A7IKV0_XANP2/61-146
A7IMZ4_XANP2/87-377
A7IQ26_XANP2/47-337
A7IQ42_XANP2/98-280
A7ISK9_9GAMM/93-405
A7ISL4_9GAMM/93-405
A7JDA8_FRATT/60-335
A7JFC3_FRANO/42-316
A7JIQ6_FRANO/61-336
A7JMV3_FRANO/61-336
A7JQA6_PASHA/95-406
A7JXC1_VIBSE/42-168
A7JXQ4_VIBSE/70-392
A7JY15_VIBSE/52-332
A7JYR6_VIBSE/44-322
A7JYU5_VIBSE/70-344
A7JZY6_VIBSE/45-321
A7K013_VIBSE/47-338
A7K1C3_VIBSE/69-408
A7K1F8_VIBSE/63-345
A7K224_VIBSE/32-228
A7K2B5_VIBSE/61-358
A7K3Z2_VIBSE/61-327
A7K4U9_VIBSE/63-359
A7KQM8_PHOLE/42-271
A7KQQ1_PHOLE/42-271
A7KQS7_PHOLE/42-317
A7KQT1_PHOMO/42-134
A7KQT4_PHOLE/42-271
A7LRJ3_BACOV/71-325
A7LU81_BACOV/48-339
A7LU92_BACOV/60-354
A7LUT8_BACOV/59-187
A7LVZ0_BACOV/55-350
A7LW15_BACOV/67-358
A7LXP0_BACOV/58-353
A7LYF6_BACOV/61-315
A7M153_BACOV/59-343
A7MEK3_ENTS8/63-351
A7MEZ8_ENTS8/82-379
A7MG76_ENTS8/45-326
A7MJ26_ENTS8/42-333
A7MJ31_ENTS8/61-344
A7MJ98_ENTS8/63-360
A7MJW3_ENTS8/64-361
A7MMK7_ENTS8/113-274
A7MZ17_VIBHB/62-358
A7N3N4_VIBHB/33-285
A7N4T3_VIBHB/70-189
A7N5L0_VIBHB/52-332
A7N6B3_VIBHB/69-380
A7N6E5_VIBHB/63-345
A7N7C7_VIBHB/70-349
A7N815_VIBHB/42-315
A7N868_VIBHB/82-387
A7NB49_FRATF/60-335
A7NF81_ROSCS/102-220
A7NGN7_ROSCS/65-179
A7T2R3_NEMVE/8-309
A7T3D9_NEMVE/203-391
A7TDG6_NEMVE/6-169
A7UXW3_BACUN/67-353
A7UYY2_BACUN/82-352
A7UZM0_BACUN/59-353
A7V0C4_BACUN/55-351
A7V1F9_BACUN/71-369
A7V371_BACUN/58-346
A7VJG8_PSEPU/61-345
A7YT08_FRATU/60-335
A7ZIL9_ECO24/64-361
A7ZMA7_ECO24/115-282
A7ZMA7_ECO24/43-128
A7ZPH4_ECO24/53-336
A7ZQB8_ECO24/60-343
A7ZSG0_ECO24/63-360
A7ZT23_ECO24/46-207
A7ZT53_ECO24/60-357
A7ZTD3_ECO24/62-349
A7ZTE5_ECO24/62-349
A7ZUV7_ECO24/47-338
A7ZXC0_ECOHS/64-361
A8A0I8_ECOHS/116-282
A8A0I8_ECOHS/43-128
A8A2M2_ECOHS/53-336
A8A3G7_ECOHS/60-343
A8A577_ECOHS/63-360
A8A5U3_ECOHS/46-339
A8A5X2_ECOHS/60-357
A8A645_ECOHS/62-349
A8A656_ECOHS/62-349
A8A7I3_ECOHS/47-338
A8AGG5_CITK8/62-351
A8AH25_CITK8/120-285
A8AJY2_CITK8/64-361
A8AKD0_CITK8/57-349
A8AM14_CITK8/45-327
A8ANP3_CITK8/69-352
A8AQG4_CITK8/63-360
A8AR67_CITK8/46-339
A8ARI1_CITK8/62-349
A8CY69_KLEPN/58-350
A8E9Z1_BURPS/62-359
A8EC92_BURPS/72-359
A8EDW2_BURPS/64-361
A8EE75_BURPS/59-342
A8EED1_BURPS/123-281
A8EED1_BURPS/44-144
A8EEI0_BURPS/93-389
A8EF53_BURPS/72-361
A8EIW1_BURPS/68-359
A8EJV9_BURPS/131-413
A8ELM6_BURPS/190-449
A8EN86_BURPS/48-341
A8EN94_BURPS/61-255
A8EQR0_BURPS/159-441
A8EWQ1_ARCB4/59-353
A8EWW4_ARCB4/62-354
A8EXZ2_RICCK/53-342
A8EZD8_RICCK/122-433
A8F103_RICM5/58-347
A8F181_RICM5/123-434
A8FPJ2_SHESH/61-356
A8FPP5_SHESH/69-343
A8FQE2_SHESH/42-333
A8FRW3_SHESH/63-312
A8FSP3_SHESH/62-357
A8FUL0_SHESH/43-324
A8FVM1_SHESH/82-383
A8G0X2_SHESH/66-386
A8G133_SHESH/48-342
A8G7Y5_SERP5/62-349
A8GAU1_SERP5/66-363
A8GBE3_SERP5/43-327
A8GBE6_SERP5/48-336
A8GC61_SERP5/62-373
A8GD43_SERP5/69-360
A8GDX3_SERP5/103-281
A8GDX3_SERP5/43-130
A8GEP0_SERP5/60-353
A8GHQ8_SERP5/88-377
A8GI49_SERP5/62-349
A8GI55_SERP5/62-359
A8GI99_SERP5/60-343
A8GMP1_RICAH/53-344
A8GMZ4_RICAH/122-433
A8GRB3_RICRS/58-347
A8GRL2_RICRS/122-433
A8GW90_RICB8/1-273
A8GWX5_RICB8/122-433
A8H0W3_SHEPA/63-333
A8H1P0_SHEPA/62-357
A8H1V6_SHEPA/72-355
A8H2U0_SHEPA/42-318
A8H2V0_SHEPA/90-349
A8H4M4_SHEPA/59-341
A8H4M5_SHEPA/62-363
A8H6E0_SHEPA/65-348
A8H847_SHEPA/45-325
A8H9R5_SHEPA/70-343
A8H9Y4_SHEPA/61-355
A8HAC9_SHEPA/55-371
A8HWI7_AZOC5/80-372
A8I054_AZOC5/98-409
A8I1C0_AZOC5/146-285
A8I1C0_AZOC5/57-157
A8I1E0_AZOC5/69-358
A8I3P6_AZOC5/74-330
A8I3Q2_AZOC5/43-268
A8I6M2_AZOC5/66-355
A8I6N0_AZOC5/92-382
A8I8J0_AZOC5/97-393
A8IHQ0_AZOC5/146-448
A8IHV6_AZOC5/92-402
A8IKI0_AZOC5/100-366
A8IL70_AZOC5/62-264
A8KEF9_BURPS/48-341
A8KEG7_BURPS/61-257
A8KHX6_BURPS/131-413
A8KI10_ECOLX/95-408
A8KKR5_BURPS/62-359
A8KLS2_BURPS/104-393
A8KMI4_BURPS/93-389
A8KMM9_BURPS/123-281
A8KMM9_BURPS/44-144
A8KMT9_BURPS/59-342
A8KN64_BURPS/64-361
A8KPP4_BURPS/68-359
A8KS70_BURPS/190-453
A8KV70_BURPS/159-441
A8KVX4_BURPS/72-359
A8L3N4_FRASN/96-251
A8LKP4_DINSH/53-365
A8LP10_DINSH/794-1054
A8LRJ8_DINSH/51-334
A8LSN6_DINSH/69-368
A8LTR3_DINSH/76-231
A8RRG5_9CLOT/53-324
A8S800_9FIRM/89-151
A8SZI1_9VIBR/62-345
A8SZL6_9VIBR/69-380
A8SZV1_9VIBR/70-346
A8T0F3_9VIBR/44-283
A8T2S5_9VIBR/33-281
A8T3A4_9VIBR/42-167
A8T3L1_9VIBR/70-392
A8T5J5_9VIBR/62-358
A8T9D8_9VIBR/44-312
A8TBV7_9VIBR/52-332
A8TIT9_9PROT/70-353
A8TK18_9PROT/67-366
A8TT31_9PROT/71-382
A8TT57_9PROT/72-384
A8TVB5_9PROT/74-382
A8U0S5_9PROT/32-354
A8UU83_9AQUI/18-122
A8UW46_9AQUI/52-359
A8V230_9AQUI/49-371
A8YIP4_MICAE/97-283
A8YKH7_MICAE/101-416
A8ZKT1_ACAM1/92-264
A8ZYH2_DESOH/68-365
A9ABD1_BURM1/59-342
A9ABX9_BURM1/105-273
A9AD02_BURM1/107-396
A9AFW8_BURM1/62-359
A9AIV6_BURM1/64-361
A9AKR3_BURM1/61-357
A9AM28_BURM1/71-362
A9AMG6_BURM1/69-358
A9ANY5_BURM1/57-224
A9AP67_BURM1/64-355
A9AQ90_BURM1/64-358
A9AQD5_BURM1/49-340
A9ARL9_BURM1/166-462
A9ASM0_BURM1/48-339
A9ASM6_BURM1/61-251
A9ATD2_BURM1/111-277
A9B5L2_HERA2/69-270
A9BLU0_DELAS/80-370
A9BN71_DELAS/86-384
A9BPE2_DELAS/71-369
A9BR89_DELAS/79-377
A9BRZ6_DELAS/50-342
A9BTT4_DELAS/100-207
A9BV54_DELAS/82-387
A9BVJ1_DELAS/89-380
A9BZU7_DELAS/122-419
A9C123_DELAS/68-366
A9C2M6_DELAS/67-364
A9CGZ1_AGRT5/46-335
A9CHH0_AGRT5/56-367
A9CHS1_AGRT5/74-372
A9CWT0_9GAMM/42-333
A9CY15_9GAMM/69-338
A9CY88_9GAMM/62-357
A9CYY8_9GAMM/61-362
A9D0N7_9GAMM/42-162
A9D172_9RHIZ/56-351
A9D2E5_9GAMM/62-357
A9D6N2_9GAMM/63-114
A9D6N7_9GAMM/3-219
A9D793_9RHIZ/60-265
A9DUN3_9RHOB/53-365
A9EE27_9RHOB/61-371
A9EEP1_9RHOB/63-374
A9EII0_9RHOB/55-366
A9EQP4_9RHOB/96-333
A9FC12_9RHOB/83-395
A9FC92_9RHOB/52-364
A9FX15_9RHOB/55-366
A9GFH3_9RHOB/76-319
A9GQV9_9RHOB/83-395
A9GR14_9RHOB/52-364
A9GUJ4_9RHOB/70-365
A9H1H8_9RHOB/73-331
A9H2P0_GLUDA/48-337
A9H3B5_GLUDA/61-357
A9H3E8_GLUDA/97-387
A9H4I4_GLUDA/91-384
A9H4T0_9RHOB/61-364
A9H9G1_GLUDA/46-124
A9H9G1_GLUDA/89-283
A9HAK9_GLUDA/109-286
A9HAK9_GLUDA/46-144
A9HCF9_GLUDA/46-337
A9HEF9_GLUDA/61-359
A9HFY9_9RHOB/55-367
A9HGT6_GLUDA/89-283
A9HGW2_GLUDA/65-352
A9HH59_9RHOB/54-350
A9HJW0_GLUDA/145-438
A9HQT4_GLUDA/25-317
A9HZB4_BORPD/46-336
A9I1J2_BORPD/87-377
A9IA28_BORPD/71-354
A9IDK6_BORPD/71-363
A9IPD6_BORPD/48-328
A9IPI5_BORPD/117-279
A9IQY3_BART1/55-371
A9IT13_BORPD/65-364
A9ITF3_BORPD/51-348
A9IUZ5_BORPD/61-358
A9IWT2_BART1/58-344
A9IYW3_BART1/48-323
A9JYT4_BURMA/190-450
A9K2T4_BURMA/87-369
A9K3G9_BURMA/61-255
A9K576_BURMA/68-359
A9K834_BURMA/64-361
A9K8H3_BURMA/59-342
A9K9D4_BURMA/72-359
A9KAZ3_BURMA/93-389
A9KB37_BURMA/123-281
A9KB37_BURMA/44-144
A9KD93_COXBN/62-372
A9KFF6_COXBN/43-323
A9KVI2_SHEB9/90-327
A9KVW9_SHEB9/63-358
A9KW04_SHEB9/126-280
A9KZ39_SHEB9/63-359
A9KZI4_SHEB9/44-321
A9L453_SHEB9/63-340
A9L4L3_SHEB9/42-333
A9L5G6_SHEB9/66-386
A9M1T6_NEIM0/63-358
A9M234_NEIM0/93-405
A9M303_NEIM0/57-341
A9M571_BRUC2/59-342
A9M608_BRUC2/48-336
A9M7X8_BRUC2/63-361
A9MBA9_BRUC2/32-247
A9MBB6_BRUC2/48-339
A9ME85_BRUC2/88-380
A9MEH8_SALAR/116-282
A9MEH8_SALAR/43-127
A9MFZ8_SALAR/69-352
A9MGJ5_SALAR/47-338
A9MI88_SALAR/64-383
A9MLZ6_SALAR/64-361
A9MN92_SALAR/63-360
A9MU13_SALPB/46-339
A9MWA1_SALPB/64-361
A9MXX2_SALPB/71-365
A9MZ70_SALPB/53-210
A9N041_SALPB/116-282
A9N0B0_SALPB/60-343
A9N897_SALPB/2-286
A9N9D3_COXBR/62-372
A9NDB0_COXBR/43-323
A9QZV0_YERPG/71-365
A9R0P3_YERPG/58-355
A9R1L0_YERPG/50-343
A9R3L2_YERPG/60-343
A9R509_YERPG/65-376
A9R5B6_YERPG/57-351
A9R6C1_YERPG/70-392
A9VVY7_METEP/61-371
A9VXN2_METEP/74-291
A9VYH3_METEP/87-383
A9W1T8_METEP/60-350
A9W1V8_METEP/79-390
A9W3A8_METEP/69-378
A9W6C5_METEP/66-378
A9W752_METEP/82-380
A9W8X3_METEP/91-382
A9W983_METEP/163-326
A9WHW2_CHLAA/74-260
A9WJX1_CHLAA/74-256
A9WY31_BRUSI/88-380
A9WYE5_BRUSI/32-250
A9WYF2_BRUSI/48-339
A9Z317_YERPE/65-362
A9Z3G9_YERPE/60-343
A9Z430_YERPE/70-392
A9Z4Z0_YERPE/57-351
A9Z5Y6_YERPE/65-376
A9Z6A7_YERPE/74-368
A9Z7C9_YERPE/103-286
A9Z8J4_YERPE/50-343
A9ZCK9_YERPE/91-392
A9ZHH5_COXBU/65-353
A9ZW88_YERPE/50-343
A9ZXX0_YERPE/57-351
A9ZYN0_YERPE/70-364
AAEA_CITK8/100-285
AAEA_ECO24/100-285
AAEA_ECO27/100-285
AAEA_ECO45/100-285
AAEA_ECO55/100-285
AAEA_ECO57/99-284
AAEA_ECO5E/99-284
AAEA_ECO7I/100-285
AAEA_ECO81/100-285
AAEA_ECO8A/100-285
AAEA_ECOBW/100-285
AAEA_ECODH/100-285
AAEA_ECOHS/100-285
AAEA_ECOK1/100-285
AAEA_ECOL5/100-285
AAEA_ECOL6/100-285
AAEA_ECOLC/100-285
AAEA_ECOLI/100-285
AAEA_ECOLI/46-115
AAEA_ECOLU/100-285
AAEA_ECOSE/100-285
AAEA_ECOSM/100-285
AAEA_ECOUT/100-285
AAEA_ENT38/102-285
AAEA_ENTS8/100-285
AAEA_ERWCT/116-296
AAEA_ERWT9/102-285
AAEA_ESCF3/99-285
AAEA_KLEP3/101-285
AAEA_PECCP/116-296
AAEA_SALA4/101-285
AAEA_SALAR/100-285
AAEA_SALCH/100-285
AAEA_SALDC/100-285
AAEA_SALEP/100-285
AAEA_SALG2/100-285
AAEA_SALHS/100-285
AAEA_SALNS/100-285
AAEA_SALPA/100-285
AAEA_SALPB/100-285
AAEA_SALPC/100-285
AAEA_SALPK/100-285
AAEA_SALSV/101-285
AAEA_SALTI/100-285
AAEA_SALTY/100-285
AAEA_SERP5/107-286
AAEA_SHIDS/100-285
AAEA_SHIF8/100-285
AAEA_SHIFL/99-285
AAEA_SHISS/100-285
AAEA_YERE8/100-286
AAEA_YERP3/101-286
AAEA_YERPA/103-286
AAEA_YERPB/103-286
AAEA_YERPE/103-286
AAEA_YERPG/103-286
AAEA_YERPN/103-286
AAEA_YERPP/103-286
AAEA_YERPS/103-286
AAEA_YERPY/103-286
ACRA_ECO57/64-361
ACRA_ECOLI/64-361
ACRE_ECOLI/63-360
APRE_PSEAE/51-362
ARPA_PSEPU/61-345
B0A096_YERPE/60-343
B0A200_YERPE/91-392
B0A3C5_YERPE/65-362
B0A5A4_YERPE/103-286
B0A5I0_YERPE/65-376
B0A5K8_YERPE/70-392
B0BPB8_ACTPJ/43-328
B0BQR5_ACTPJ/95-407
B0BWR4_RICRO/58-347
B0BX15_RICRO/122-433
B0CGL0_BRUSI/59-342
B0CHE3_BRUSI/48-336
B0CJS0_BRUSI/63-361
B0GBG0_YERPE/57-351
B0GBM4_YERPE/60-343
B0GC08_YERPE/58-355
B0GCX1_YERPE/71-365
B0GDV4_YERPE/70-392
B0GEF4_YERPE/50-343
B0GGJ9_YERPE/43-304
B0GGQ9_YERPE/103-286
B0GIR5_YERPE/65-376
B0GPG5_YERPE/70-392
B0GQ73_YERPE/91-392
B0GT18_YERPE/103-286
B0GTD9_YERPE/57-351
B0GUD6_YERPE/65-376
B0GV19_YERPE/70-364
B0GVV4_YERPE/60-343
B0GW86_YERPE/65-362
B0GZV2_YERPE/50-343
B0H0R4_YERPE/57-351
B0H1D7_YERPE/60-343
B0H1R8_YERPE/65-362
B0H3K6_YERPE/43-304
B0H4N9_YERPE/88-382
B0H5Y6_YERPE/91-392
B0H894_YERPE/70-392
B0H8C1_YERPE/65-376
B0H9M1_YERPE/50-343
B0HAM1_YERPE/103-286
B0HES7_YERPE/43-304
B0HGB9_YERPE/91-392
B0HGD7_YERPE/103-286
B0HH72_YERPE/50-343
B0HHN8_YERPE/74-368
B0HJ50_YERPE/65-362
B0HJI0_YERPE/60-343
B0HLA1_YERPE/70-392
B0HLJ6_YERPE/65-376
B0HN11_YERPE/57-351
B0HQX5_YERPE/74-368
B0HR13_YERPE/91-392
B0HRH0_YERPE/50-343
B0HTA1_YERPE/65-376
B0HUQ5_YERPE/57-351
B0HXK0_YERPE/65-362
B0HXN1_YERPE/60-343
B0HYI4_YERPE/103-286
B0HYV2_YERPE/70-392
B0JGL2_MICAN/144-336
B0KF72_PSEPG/45-337
B0KGR7_PSEPG/46-336
B0KGS1_PSEPG/116-269
B0KGY0_PSEPG/82-383
B0KJL9_PSEPG/64-376
B0KNC4_PSEPG/50-337
B0KPC9_PSEPG/66-355
B0KPN0_PSEPG/92-381
B0KPS3_PSEPG/58-341
B0KQR1_PSEPG/62-357
B0KRL7_PSEPG/64-362
B0KRP6_PSEPG/62-354
B0KTQ6_PSEPG/116-282
B0KV80_PSEPG/61-345
B0MSW8_9BACT/30-326
B0MTC3_9BACT/78-372
B0MYT4_9BACT/86-338
B0NL14_BACSE/67-359
B0NPP2_BACSE/57-349
B0NR14_BACSE/83-339
B0NSK2_BACSE/55-321
B0RME0_XANCB/130-287
B0RNL1_XANCB/63-354
B0RQU4_XANCB/64-361
B0RRS2_XANCB/59-356
B0RRU6_XANCB/93-385
B0RW01_XANCB/67-365
B0RW41_XANCB/59-342
B0SVF1_CAUSK/61-351
B0SWU2_CAUSK/65-360
B0SX57_CAUSK/61-348
B0SXS6_CAUSK/92-396
B0SY68_CAUSK/67-346
B0SZH5_CAUSK/69-364
B0T2R3_CAUSK/58-369
B0T2W3_CAUSK/42-266
B0T3X2_CAUSK/87-377
B0T449_CAUSK/68-383
B0T4U0_CAUSK/64-309
B0T5S0_CAUSK/49-339
B0T7C3_CAUSK/47-338
B0T966_CAUSK/72-362
B0T9X2_CAUSK/14-320
B0T9Y5_CAUSK/86-377
B0TCP6_HELMI/53-375
B0TDY4_HELMI/84-205
B0TEB4_HELMI/63-238
B0TEZ0_HELMI/48-110
B0TJX6_SHEHH/62-357
B0TKL7_SHEHH/69-350
B0TMV0_SHEHH/65-343
B0TN61_SHEHH/61-355
B0TNU8_SHEHH/70-344
B0TRA8_SHEHH/42-337
B0TRX8_SHEHH/60-342
B0TTA8_SHEHH/45-327
B0TUJ5_SHEHH/51-333
B0TUJ7_SHEHH/62-363
B0TV63_SHEHH/63-323
B0TYF7_FRAP2/66-341
B0TZR7_FRAP2/43-170
B0U3P9_XYLFM/95-403
B0U744_XYLFM/58-355
B0U7Q8_METS4/65-377
B0U7V9_METS4/54-365
B0UBG1_METS4/59-346
B0UCZ6_METS4/76-368
B0UD26_METS4/66-359
B0UE60_METS4/63-350
B0UET8_METS4/109-419
B0UF94_METS4/75-380
B0UGV2_METS4/79-387
B0UHH1_METS4/57-353
B0UI33_METS4/89-385
B0UJM1_METS4/39-350
B0ULM9_METS4/102-391
B0UMC4_METS4/56-347
B0UPA3_METS4/59-357
B0UQH1_METS4/90-382
B0V4F4_ACIBY/62-358
B0V4H6_ACIBY/57-349
B0V562_ACIBY/64-355
B0V8A1_ACIBY/80-371
B0V911_ACIBY/65-376
B0VAV5_ACIBY/62-245
B0VBB6_ACIBY/70-361
B0VE56_ACIBY/47-328
B0VEJ0_ACIBY/70-366
B0VLF9_ACIBS/70-361
B0VLW1_ACIBS/47-324
B0VS62_ACIBS/64-326
B0VSH1_ACIBS/69-365
B0VU34_ACIBS/84-375
B1EF02_9ESCH/63-360
B1EFN7_9ESCH/100-285
B1EGU5_9ESCH/60-343
B1EHV7_9ESCH/63-349
B1EIB1_9ESCH/46-339
B1EID5_9ESCH/60-357
B1EKM3_9ESCH/76-373
B1EN80_9ESCH/23-315
B1ENE7_9ESCH/116-282
B1ENE7_9ESCH/43-130
B1EP07_9ESCH/42-328
B1F9M7_9BURK/62-359
B1FAL9_9BURK/64-355
B1FAT7_9BURK/71-362
B1FD82_9BURK/74-385
B1FDI5_9BURK/49-340
B1FEV2_9BURK/71-359
B1FGC3_9BURK/78-369
B1FGE6_9BURK/59-342
B1FHA0_9BURK/64-358
B1FI72_9BURK/36-75
B1FKS2_9BURK/66-363
B1FL26_9BURK/95-395
B1FP24_9BURK/78-338
B1FQM9_9BURK/109-274
B1FQN7_9BURK/103-274
B1FRF6_9BURK/4-182
B1FSC3_9BURK/64-353
B1FSV7_9BURK/99-396
B1FVP0_9BURK/147-296
B1G2B1_9BURK/62-359
B1G4U1_9BURK/68-351
B1G565_9BURK/81-364
B1G657_9BURK/53-330
B1G6V6_9BURK/60-347
B1G8Y5_9BURK/109-273
B1G9P2_9BURK/52-340
B1G9V3_9BURK/72-363
B1G9Z0_9BURK/70-361
B1GAK5_9BURK/162-452
B1GB27_9BURK/76-374
B1GRM9_PSEFL/42-284
B1H680_BURPS/190-455
B1H6P9_BURPS/127-409
B1H958_BURPS/61-255
B1H966_BURPS/48-341
B1HCU6_BURPS/68-359
B1HFA2_BURPS/62-359
B1HHJ2_BURPS/104-393
B1HI67_BURPS/93-389
B1HIB7_BURPS/123-281
B1HIB7_BURPS/44-144
B1HIH3_BURPS/59-342
B1HIU7_BURPS/64-361
B1HKJ8_BURPS/72-359
B1HLK9_BURPS/58-340
B1IQ27_ECOLC/63-360
B1IQB0_ECOLC/116-282
B1IQB0_ECOLC/43-128
B1ITX8_ECOLC/47-338
B1IUY9_ECOLC/60-343
B1IX94_ECOLC/53-336
B1IZD1_ECOLC/64-361
B1IZJ5_ECOLC/62-349
B1IZK7_ECOLC/62-349
B1J0C0_ECOLC/60-357
B1J0E4_ECOLC/46-339
B1J3B3_PSEPW/111-268
B1J3T9_PSEPW/61-345
B1J495_PSEPW/46-336
B1J5N9_PSEPW/62-371
B1J790_PSEPW/60-343
B1J874_PSEPW/62-354
B1J8Z6_PSEPW/78-369
B1J9A0_PSEPW/91-381
B1J9M2_PSEPW/64-362
B1JCL7_PSEPW/76-377
B1JEJ6_PSEPW/60-322
B1JEK2_PSEPW/66-356
B1JEQ7_PSEPW/46-333
B1JFF5_PSEPW/82-383
B1JHP4_YERPY/65-362
B1JIM3_YERPY/60-343
B1JKM9_YERPY/81-386
B1JLD8_YERPY/50-343
B1JLW9_YERPY/24-318
B1JMV6_YERPY/91-392
B1JQ55_YERPY/65-376
B1JQ81_YERPY/70-392
B1JXX4_BURCC/62-359
B1JYU7_BURCC/108-397
B1K063_BURCC/105-277
B1K0M4_BURCC/58-341
B1K117_BURCC/66-363
B1K3Q7_BURCC/71-360
B1K3R2_BURCC/61-357
B1K4Z6_BURCC/65-356
B1K574_BURCC/71-362
B1K716_BURCC/67-349
B1K7Z2_BURCC/57-362
B1K9P9_BURCC/64-358
B1K9U0_BURCC/49-340
B1KA29_BURCC/56-333
B1KAM7_BURCC/168-464
B1KBI1_BURCC/78-376
B1KBS4_BURCC/67-363
B1KC26_BURCC/112-274
B1KC47_BURCC/62-359
B1KGI9_SHEWM/63-336
B1KJ00_SHEWM/62-357
B1KKW6_SHEWM/42-332
B1KL91_SHEWM/63-358
B1KM73_SHEWM/69-345
B1LEP1_ECOSM/116-282
B1LEP1_ECOSM/43-128
B1LGE2_ECOSM/57-349
B1LGN0_ECOSM/63-360
B1LIF5_ECOSM/46-339
B1LJ56_ECOSM/60-357
B1LJF1_ECOSM/62-349
B1LJM0_ECOSM/76-373
B1LK32_ECOSM/62-349
B1LMG4_ECOSM/53-336
B1LPG0_ECOSM/60-343
B1LPP9_ECOSM/47-338
B1LS63_METRJ/67-357
B1LSU6_METRJ/114-281
B1LTQ0_METRJ/103-394
B1LUB3_METRJ/124-309
B1LUB3_METRJ/76-171
B1LVT9_METRJ/127-416
B1LX77_METRJ/31-327
B1LYX8_METRJ/46-286
B1LZ10_METRJ/64-360
B1M3W3_METRJ/102-390
B1M4X7_METRJ/95-393
B1M5J7_METRJ/82-378
B1M6E3_METRJ/90-383
B1M828_METRJ/65-361
B1M8M0_METRJ/73-384
B1M9N8_METRJ/63-372
B1MA83_METRJ/75-385
B1P7M4_ECOLX/64-391
B1PN82_SERMA/62-373
B1Q7Y4_CLOBO/64-371
B1SXR9_9BURK/71-362
B1SY69_9BURK/112-275
B1SYU6_9BURK/61-356
B1T1I7_9BURK/59-342
B1T2T1_9BURK/49-340
B1T3K1_9BURK/16-305
B1T3L0_9BURK/87-385
B1T770_9BURK/99-397
B1T854_9BURK/103-274
B1T9W0_9BURK/66-363
B1TCP3_9BURK/36-183
B1TD08_9BURK/64-355
B1TGI8_9BURK/1-144
B1WWT8_CYAA5/92-284
B1X7W8_ECODH/60-357
B1X8K2_ECODH/62-349
B1X8L1_ECODH/62-349
B1X9P1_ECODH/53-336
B1XCL8_ECODH/60-343
B1XCW7_ECODH/47-338
B1XFQ0_ECODH/64-361
B1XFV5_ECODH/116-282
B1XFV5_ECODH/43-128
B1XHN4_ECODH/63-360
B1XZ07_LEPCP/183-343
B1XZ08_LEPCP/67-379
B1Y261_LEPCP/95-399
B1Y445_LEPCP/93-398
B1Y5S2_LEPCP/76-377
B1YNY1_BURA4/103-274
B1YP40_BURA4/59-342
B1YQ92_BURA4/66-363
B1YVU5_BURA4/62-359
B1YW35_BURA4/108-397
B1YXH1_BURA4/49-340
B1YXY9_BURA4/67-363
B1Z025_BURA4/67-349
B1Z0H8_BURA4/64-355
B1Z173_BURA4/71-362
B1Z1I1_BURA4/71-359
B1Z448_BURA4/95-395
B1Z4H8_BURA4/48-339
B1Z4P4_BURA4/158-454
B1Z5H1_BURA4/78-361
B1Z615_BURA4/112-275
B1Z6U6_BURA4/96-403
B1Z7N1_METPB/59-357
B1Z7P6_METPB/61-357
B1Z8S2_METPB/64-281
B1ZA99_METPB/109-398
B1ZAR6_METPB/163-325
B1ZAR6_METPB/85-177
B1ZBA5_METPB/56-367
B1ZC32_METPB/30-319
B1ZD80_METPB/87-383
B1ZDV1_METPB/73-385
B1ZH00_METPB/92-383
B1ZH51_METPB/76-387
B1ZLM5_METPB/82-380
B1ZNH8_OPITP/79-369
B1ZPQ2_OPITP/56-339
B1ZWS7_OPITP/51-312
B1ZYJ3_OPITP/82-380
B2AJK3_CUPTR/226-507
B2AK89_CUPTR/99-406
B2D6R6_VIBCH/70-381
B2FHI9_STRMK/85-374
B2FIC9_STRMK/56-339
B2FJ89_STRMK/35-318
B2FLA6_STRMK/58-355
B2FLY3_STRMK/55-353
B2FMF9_STRMK/62-359
B2FP74_STRMK/119-274
B2FQ54_STRMK/58-348
B2FTW3_STRMK/46-335
B2FUD9_STRMK/52-315
B2FUN5_STRMK/101-283
B2FUV3_STRMK/61-356
B2GVS5_BURPS/59-342
B2GW21_BURPS/103-399
B2GX84_BURPS/101-390
B2GYE6_BURPS/64-361
B2H3X3_BURPS/62-359
B2H4A0_BURPS/87-369
B2H9X0_BURPS/72-359
B2HB54_BURPS/48-341
B2HB63_BURPS/61-255
B2HUG9_ACIBC/80-371
B2HUY6_ACIBC/70-361
B2HV50_ACIBC/65-376
B2HX42_ACIBC/62-245
B2HXV3_ACIBC/69-365
B2I086_ACIBC/45-315
B2I163_ACIBC/59-355
B2I187_ACIBC/57-349
B2I1C8_ACIBC/64-355
B2I2L1_ACIBC/47-328
B2I6K0_XYLF2/95-403
B2IAI6_XYLF2/58-355
B2ICG2_BEII9/49-338
B2IF83_BEII9/99-395
B2IFZ3_BEII9/71-302
B2IHN0_BEII9/148-448
B2IIA5_BEII9/59-349
B2IIF5_BEII9/47-337
B2IJ48_BEII9/78-368
B2IKA9_BEII9/134-279
B2IKA9_BEII9/46-142
B2J2Z3_NOSP7/267-479
B2J2Z3_NOSP7/93-283
B2JCF2_BURP8/122-411
B2JDF3_BURP8/62-359
B2JEG0_BURP8/73-370
B2JK44_BURP8/114-275
B2JKT0_BURP8/58-341
B2JKY8_BURP8/63-353
B2JLC1_BURP8/51-340
B2JLK8_BURP8/67-365
B2JP27_BURP8/93-390
B2JPE1_BURP8/98-381
B2JQR6_BURP8/61-352
B2JR78_BURP8/72-363
B2JTW2_BURP8/61-256
B2JX07_BURP8/71-358
B2JZC0_YERPB/70-392
B2JZE8_YERPB/65-376
B2K1M5_YERPB/91-392
B2K2R6_YERPB/24-318
B2K381_YERPB/50-343
B2K4K5_YERPB/81-386
B2K613_YERPB/60-343
B2K6Y3_YERPB/65-362
B2L229_PSEFL/88-392
B2N1J0_ECOLX/60-343
B2N1Q2_ECOLX/116-282
B2N1Q2_ECOLX/43-128
B2N2U2_ECOLX/47-338
B2N4S4_ECOLX/53-336
B2N6W9_ECOLX/42-328
B2N766_ECOLX/62-349
B2N778_ECOLX/62-349
B2N806_ECOLX/60-357
B2N838_ECOLX/46-339
B2N9H6_ECOLX/76-373
B2N9W0_ECOLX/63-360
B2N9Y3_ECOLX/100-285
B2NKR4_ECO57/62-349
B2NKS7_ECO57/62-349
B2NL00_ECO57/60-357
B2NL37_ECO57/46-339
B2NM35_ECO57/53-336
B2NQR1_ECO57/47-338
B2NR12_ECO57/57-237
B2NRL9_ECO57/64-347
B2NSF6_ECO57/57-349
B2NU92_ECO57/116-282
B2NWB1_ECO57/95-409
B2NXF4_ECO57/76-373
B2NXK4_ECO57/42-328
B2NYI5_ECO57/99-284
B2NYL8_ECO57/63-360
B2NZQ2_ECO57/62-349
B2NZR5_ECO57/62-349
B2P002_ECO57/60-357
B2P038_ECO57/46-339
B2P259_ECO57/57-237
B2P287_ECO57/76-373
B2P2S6_ECO57/47-338
B2P3E7_ECO57/53-336
B2P590_ECO57/57-349
B2P9B4_ECO57/95-409
B2P9T0_ECO57/64-347
B2PCD6_ECO57/42-328
B2PCP6_ECO57/99-284
B2PD31_ECO57/116-282
B2PD88_ECO57/63-360
B2PF64_ECO57/64-347
B2PFH5_ECO57/76-373
B2PFK3_ECO57/57-237
B2PGH4_ECO57/42-328
B2PH68_ECO57/46-339
B2PHA4_ECO57/60-357
B2PHH8_ECO57/62-349
B2PHJ1_ECO57/62-349
B2PIZ2_ECO57/53-336
B2PJE3_ECO57/47-338
B2PLL2_ECO57/99-284
B2PQN5_ECO57/95-409
B2PSK6_ECO57/63-360
B2PSS2_ECO57/116-282
B2PT26_ECO57/57-349
B2PUG2_PROST/61-343
B2Q1E7_PROST/47-336
B2Q2F5_PROST/61-344
B2Q3B5_PROST/44-328
B2Q4G9_PROST/63-360
B2Q4X5_PROST/39-297
B2Q526_PROST/67-366
B2Q5H5_PROST/56-348
B2S5R8_BRUA1/35-197
B2S6H9_BRUA1/48-336
B2S934_BRUA1/63-361
B2SAR7_BRUA1/119-279
B2SBG7_BRUA1/48-339
B2SBH6_BRUA1/32-247
B2SBQ8_BRUA1/88-380
B2SCS8_BRUA1/128-300
B2SDB0_BRUA1/68-178
B2SGZ7_FRATM/60-335
B2SMX8_XANOP/62-350
B2SQX3_XANOP/34-317
B2SU49_XANOP/48-340
B2SW46_XANOP/58-355
B2SW71_XANOP/80-372
B2SYB4_BURPP/62-359
B2SZJ0_BURPP/118-273
B2T329_BURPP/92-381
B2T385_BURPP/74-357
B2T3E4_BURPP/51-340
B2T4B7_BURPP/66-349
B2T4L6_BURPP/51-340
B2T5F5_BURPP/77-360
B2T7W4_BURPP/73-371
B2T921_BURPP/116-275
B2TDS3_BURPP/73-363
B2TEL0_BURPP/62-358
B2TFC1_BURPP/64-353
B2TFT1_BURPP/71-346
B2TG66_BURPP/61-258
B2TGU6_BURPP/70-361
B2TVD5_SHIB3/42-329
B2TWW7_SHIB3/53-336
B2U056_SHIB3/60-343
B2U2E4_SHIB3/115-282
B2U2E4_SHIB3/43-128
B2U2P1_SHIB3/63-360
B2U4A6_SHIB3/46-339
B2U4H8_SHIB3/60-357
B2U4R7_SHIB3/76-373
B2U5A8_SHIB3/62-349
B2U810_RALPJ/65-362
B2U8P7_RALPJ/68-365
B2UAA9_RALPJ/73-356
B2UEC7_RALPJ/220-501
B2UI82_RALPJ/117-407
B2UIC1_RALPJ/69-360
B2ULQ9_AKKM8/73-359
B2UMB3_AKKM8/88-340
B2UNN6_AKKM8/75-218
B2UP68_AKKM8/68-358
B2UP80_AKKM8/66-344
B2UQI7_AKKM8/63-359
B2V5P2_SULSY/50-371
B2V7N3_SULSY/59-204
B2VC29_ERWT9/78-374
B2VDH8_ERWT9/61-351
B2VDW8_ERWT9/56-339
B2VEN9_ERWT9/124-269
B2VFQ6_ERWT9/76-365
B2VFT3_ERWT9/89-380
B2VHH5_ERWT9/64-385
B2VHV4_ERWT9/65-362
B3A1L8_ECO57/46-339
B3A1Q8_ECO57/60-357
B3A1Y3_ECO57/62-349
B3A1Z6_ECO57/62-349
B3A3Q8_ECO57/99-284
B3A4J3_ECO57/76-373
B3A4M2_ECO57/57-237
B3A6A8_ECO57/47-338
B3A6S9_ECO57/64-347
B3A840_ECO57/57-349
B3A9N1_ECO57/42-328
B3ABG3_ECO57/95-409
B3ABP7_ECO57/53-336
B3AE91_ECO57/63-360
B3AFJ9_ECO57/116-282
B3AG36_ECO57/46-339
B3AG73_ECO57/60-357
B3AGE8_ECO57/62-349
B3AGG1_ECO57/62-349
B3AHA5_ECO57/47-338
B3AJU5_ECO57/42-328
B3AMI3_ECO57/76-373
B3AML1_ECO57/57-237
B3ANF9_ECO57/60-343
B3AP96_ECO57/99-284
B3APB9_ECO57/63-360
B3APR2_ECO57/95-409
B3APW5_ECO57/57-349
B3ATT8_ECO57/53-336
B3AUC4_ECO57/116-282
B3AWL6_ECO57/46-339
B3AWQ4_ECO57/60-357
B3AWX7_ECO57/62-349
B3AWZ0_ECO57/62-349
B3AYK0_ECO57/57-237
B3AYM8_ECO57/76-373
B3B026_ECO57/47-338
B3B3Y5_ECO57/60-343
B3B4E8_ECO57/57-349
B3B593_ECO57/95-409
B3B6J6_ECO57/53-336
B3B744_ECO57/99-284
B3B8D4_ECO57/42-328
B3B9R1_ECO57/63-360
B3BAB0_ECO57/116-282
B3BAV2_ECO57/47-338
B3BCN4_ECO57/46-339
B3BCS2_ECO57/60-357
B3BCZ3_ECO57/62-349
B3BD06_ECO57/62-349
B3BEL5_ECO57/99-284
B3BEN7_ECO57/63-360
B3BF40_ECO57/76-373
B3BF67_ECO57/57-237
B3BGU4_ECO57/42-328
B3BHJ2_ECO57/53-336
B3BJ70_ECO57/60-343
B3BKD1_ECO57/57-349
B3BMY1_ECO57/116-282
B3BP12_ECO57/95-409
B3BR61_ECO57/46-339
B3BR99_ECO57/60-357
B3BRH2_ECO57/62-349
B3BRI5_ECO57/62-349
B3BT41_ECO57/76-373
B3BT70_ECO57/57-237
B3BTL6_ECO57/47-338
B3BX00_ECO57/57-349
B3BXL5_ECO57/42-328
B3BZE8_ECO57/64-347
B3BZR5_ECO57/53-336
B3C0C2_ECO57/99-284
B3C480_ECO57/95-409
B3C4A8_ECO57/63-360
B3C6E6_9BACE/60-334
B3C8C4_9BACE/59-353
B3C8V0_9BACE/58-355
B3CA57_9BACE/54-349
B3CBP0_9BACE/67-358
B3CEM3_9BACE/58-345
B3CH29_9BACE/47-339
B3CH41_9BACE/101-399
B3CN61_WOLPP/108-392
B3CT68_ORITI/133-430
B3DB29_BURM1/106-402
B3DBN6_BURM1/109-275
B3DUF1_METI4/83-366
B3DYV1_METI4/151-306
B3DZH0_METI4/472-567
B3DZM2_METI4/88-371
B3E0K4_METI4/51-132
B3E222_GEOLS/49-341
B3E236_GEOLS/65-363
B3E5R2_GEOLS/62-348
B3E875_GEOLS/73-371
B3E9S2_GEOLS/70-351
B3ED68_CHLL2/56-324
B3EDU5_CHLL2/62-326
B3EKP6_CHLPB/101-405
B3EQH3_CHLPB/67-358
B3G0T8_PSEAE/91-401
B3G2B3_PSEAE/42-297
B3GYH6_ACTP7/95-407
B3H1H4_ACTP7/43-328
B3H8D6_ECOLX/62-349
B3H8L4_ECOLX/60-357
B3H8P3_ECOLX/46-339
B3H944_ECOLX/53-336
B3HA97_ECOLX/115-282
B3HA97_ECOLX/43-128
B3HAY8_ECOLX/42-329
B3HDN5_ECOLX/64-347
B3HEU9_ECOLX/76-373
B3HGK1_ECOLX/62-349
B3HGN7_ECOLX/100-285
B3HIB0_ECOLX/47-338
B3HJD5_ECOLX/63-360
B3HMJ7_ECOLX/62-349
B3HMT0_ECOLX/60-357
B3HMW1_ECOLX/46-339
B3HNB5_ECOLX/95-408
B3HP42_ECOLX/57-349
B3HP87_ECOLX/45-337
B3HQ21_ECOLX/64-347
B3HRX8_ECOLX/47-338
B3HVY4_ECOLX/116-282
B3HWM1_ECOLX/76-373
B3HWX2_ECOLX/53-336
B3HX08_ECOLX/63-360
B3HX40_ECOLX/100-285
B3HYX9_ECOLX/42-328
B3HZJ0_ECOLX/62-349
B3HZU5_ECOLX/60-357
B3I022_ECOLX/46-339
B3I1N5_ECOLX/53-336
B3I3C0_ECOLX/47-338
B3I6L4_ECOLX/76-373
B3I7F4_ECOLX/42-329
B3I8S0_ECOLX/115-282
B3I8S0_ECOLX/43-128
B3I9Z5_ECOLX/100-285
B3IBK8_ECOLX/64-347
B3IBY6_ECOLX/62-349
B3ID03_ECOLX/63-360
B3IFW2_ECOLX/76-373
B3IGS9_ECOLX/47-338
B3IIH9_ECOLX/60-357
B3IIQ7_ECOLX/62-349
B3IIR9_ECOLX/62-349
B3IL48_ECOLX/42-329
B3IM44_ECOLX/53-336
B3INN3_ECOLX/100-285
B3INZ9_ECOLX/95-408
B3IQM4_ECOLX/64-347
B3IS16_ECOLX/46-339
B3IS29_ECOLX/63-360
B3JFE0_9BACE/68-357
B3JGL3_9BACE/3-289
B3JH97_9BACE/71-322
B3JIR4_9BACE/61-314
B3JKA6_9BACE/47-339
B3JKN0_9BACE/49-344
B3JPY8_9BACE/1-60
B3PD29_CELJU/110-414
B3PDL5_CELJU/64-362
B3PI34_CELJU/76-370
B3PJV7_CELJU/80-228
B3PNU3_RHIE6/99-411
B3PP67_RHIE6/63-362
B3PTK5_RHIE6/97-379
B3PWP0_RHIE6/62-346
B3PX34_RHIE6/54-376
B3PX61_RHIE6/47-303
B3PY18_RHIE6/74-372
B3PY26_RHIE6/94-379
B3PY29_RHIE6/58-355
B3PY73_RHIE6/67-361
B3PZ71_RHIE6/26-336
B3Q0R9_RHIE6/102-394
B3Q3P6_RHIE6/77-388
B3Q3R0_RHIE6/55-366
B3Q551_RHIE6/85-385
B3Q5E1_RHIE6/93-383
B3Q632_RHOPT/85-381
B3Q6D5_RHOPT/64-362
B3Q7P0_RHOPT/70-370
B3Q8U7_RHOPT/73-368
B3QBC2_RHOPT/76-362
B3QBU1_RHOPT/62-210
B3QEW3_RHOPT/87-375
B3QFP4_RHOPT/122-412
B3QG90_RHOPT/65-362
B3QGN8_RHOPT/56-339
B3QI03_RHOPT/90-379
B3QIW7_RHOPT/65-362
B3QJI7_RHOPT/99-276
B3QK47_RHOPT/68-357
B3QK59_RHOPT/129-285
B3QK59_RHOPT/56-154
B3QK78_RHOPT/60-370
B3QMV2_CHLP8/71-241
B3QP37_CHLP8/68-329
B3QRB3_CHLP8/63-325
B3R0V1_CUPTR/114-404
B3R1D5_CUPTR/65-348
B3R1Q1_CUPTR/64-349
B3R741_CUPTR/61-357
B3R854_CUPTR/65-361
B3R9H3_CUPTR/70-363
B3RA54_CUPTR/119-283
B3RAW2_CUPTR/81-383
B3RBP2_CUPTR/98-264
B3RC85_CUPTR/66-377
B3SFE7_TRIAD/151-414
B3VKT2_9PAST/95-407
B3WH00_ECOLX/115-282
B3WH00_ECOLX/43-128
B3WJ14_ECOLX/47-338
B3WJH3_ECOLX/46-339
B3WJK1_ECOLX/60-357
B3WKW5_ECOLX/62-349
B3WKX9_ECOLX/62-349
B3WLW0_ECOLX/64-347
B3WN04_ECOLX/42-329
B3WP42_ECOLX/53-336
B3WQ79_ECOLX/64-361
B3WQJ7_ECOLX/100-285
B3WTM1_ECOLX/63-360
B3WV87_SHIDY/62-349
B3WVH9_SHIDY/60-357
B3WYT4_SHIDY/47-338
B3X055_SHIDY/76-373
B3X0G6_SHIDY/53-336
B3X102_SHIDY/64-347
B3X157_SHIDY/42-328
B3X4L9_SHIDY/130-296
B3X669_SHIDY/1-56
B3X669_SHIDY/40-225
B3X6R7_SHIDY/63-353
B3X804_ECOLX/62-349
B3X897_ECOLX/60-357
B3X8C7_ECOLX/46-339
B3XA01_ECOLX/53-336
B3XAS6_ECOLX/118-282
B3XAS6_ECOLX/43-128
B3XCK0_ECOLX/47-338
B3XD15_ECOLX/76-373
B3XFQ6_ECOLX/42-328
B3XHX7_ECOLX/100-285
B3XIN6_ECOLX/64-347
B3XKC0_ECOLX/63-360
B3YAK1_SALET/117-282
B3YAK1_SALET/43-128
B3YAY5_SALET/101-285
B3YB11_SALET/63-360
B3YB42_SALET/71-365
B3YC28_SALET/64-361
B3YCS8_SALET/46-339
B3YDS2_SALET/42-328
B3YHR5_SALET/60-343
B4A0E5_SALNE/116-282
B4A0E5_SALNE/43-128
B4A2G7_SALNE/60-343
B4A2R7_SALNE/63-360
B4A2U3_SALNE/100-285
B4A5I9_SALNE/46-339
B4A617_SALNE/64-361
B4A711_SALNE/71-365
B4A8L5_SALNE/42-328
B4ARF5_FRANO/61-336
B4BK21_9BACI/91-208
B4CX64_9BACT/64-349
B4CZ50_9BACT/94-392
B4D1F7_9BACT/72-370
B4D6L9_9BACT/75-353
B4DAL0_9BACT/299-460
B4DAZ3_9BACT/60-357
B4DBB6_9BACT/74-373
B4E719_BURCJ/102-274
B4E7L5_BURCJ/58-341
B4E8U6_BURCJ/77-374
B4EA06_BURCJ/62-359
B4ED17_BURCJ/108-397
B4EDQ6_BURCJ/97-275
B4EF72_BURCJ/61-357
B4EF79_BURCJ/71-360
B4EHI3_BURCJ/67-349
B4EHN2_BURCJ/57-362
B4EIB6_BURCJ/48-339
B4EJQ1_BURCJ/71-362
B4ELR3_BURCJ/190-447
B4EMC6_BURCJ/49-340
B4EMJ4_BURCJ/65-356
B4EMT0_BURCJ/64-358
B4ENM0_BURCJ/160-456
B4ENY5_BURCJ/65-363
B4EPF4_BURCJ/62-359
B4EQE3_BURCJ/112-274
B4ESV8_PROMH/42-328
B4ETV3_PROMH/48-335
B4EU70_PROMH/64-361
B4EUL3_PROMH/60-371
B4EUY4_PROMH/61-344
B4EWZ7_PROMH/69-352
B4EY99_PROMH/88-370
B4F0G4_PROMH/59-350
B4F2U5_PROMH/46-337
B4R7V8_PHEZH/58-357
B4RBH7_PHEZH/58-350
B4REG1_PHEZH/34-343
B4RFQ0_PHEZH/43-320
B4RHC9_PHEZH/44-322
B4RN88_NEIG2/71-366
B4RNP8_NEIG2/57-341
B4RPV9_NEIG2/3-286
B4S6A4_PROA2/70-230
B4S6Z5_PROA2/101-405
B4S8N4_PROA2/66-360
B4SAQ1_PELPB/63-341
B4SB55_PELPB/63-359
B4SCC9_PELPB/71-275
B4SG85_PELPB/64-359
B4SHS0_STRM5/58-349
B4SIV3_STRM5/46-335
B4SJH1_STRM5/59-174
B4SJM6_STRM5/61-356
B4SKK2_STRM5/74-363
B4SL77_STRM5/104-283
B4SME8_STRM5/73-368
B4SMS8_STRM5/62-359
B4SNT8_STRM5/118-274
B4SPB2_STRM5/58-355
B4SPJ1_STRM5/52-316
B4SPM9_STRM5/87-376
B4SQ45_STRM5/56-339
B4SQK4_STRM5/33-289
B4SQR0_STRM5/58-164
B4SS33_STRM5/71-369
B4SUP7_SALNS/63-360
B4SVY9_SALNS/71-365
B4SWD2_SALNS/46-339
B4SWW9_SALNS/64-361
B4T389_SALNS/60-343
B4T579_SALNS/117-282
B4T8C0_SALHS/46-339
B4T8I7_SALHS/71-365
B4T9H0_SALHS/64-361
B4TF01_SALHS/60-343
B4THB9_SALHS/117-282
B4TJW5_SALHS/63-360
B4TLP2_SALET/64-391
B4TMF4_SALSV/64-361
B4TSZ5_SALSV/60-343
B4TV01_SALSV/116-282
B4TV01_SALSV/43-128
B4TX99_SALSV/63-360
B4TYY4_SALSV/46-339
B4TZC3_SALSV/71-365
B4U1M7_STREM/58-236
B4U630_HYDS0/61-224
B4U8S6_HYDS0/51-372
B4UAI9_ANASK/59-345
B4UBX9_ANASK/76-373
B4UDV0_ANASK/67-343
B4UM06_ANASK/43-341
B4VP38_9CYAN/96-248
B4VPV2_9CYAN/67-265
B4W4K9_9CYAN/90-265
B4W875_9CAUL/82-373
B4WA33_9CAUL/58-350
B4WA38_9CAUL/38-329
B4WA46_9CAUL/64-308
B4WE13_9CAUL/48-337
B4WLY7_9SYNE/110-284
B4WSS5_9SYNE/86-272
B4WX72_9GAMM/54-367
B4WZC1_9GAMM/61-359
B4X0K3_9GAMM/42-162
B4X2Q3_9GAMM/44-321
B4X2T4_9GAMM/56-317
B4X3N8_9GAMM/63-316
B4X3W7_9GAMM/58-266
B4X418_9GAMM/70-359
B4X4T4_9GAMM/77-226
B4XEU1_9SPHN/86-393
B5BD56_SALPK/64-361
B5BEB0_SALPK/53-210
B5BEM8_SALPK/60-343
B5BGU3_SALPK/63-360
B5BHM7_SALPK/43-336
B5BKC7_SALPK/129-294
B5BWV2_SALET/42-328
B5BYE7_SALET/60-343
B5C095_SALET/116-282
B5C095_SALET/43-128
B5C1S7_SALET/100-285
B5C1V2_SALET/63-360
B5C3E2_SALET/46-339
B5C4F0_SALET/71-365
B5C5D8_SALET/64-361
B5C9G7_SALET/46-339
B5CAA5_SALET/116-282
B5CAA5_SALET/43-128
B5CD86_SALET/42-328
B5CEX0_SALET/71-365
B5CF97_SALET/64-361
B5CI21_SALET/60-343
B5CJN2_SALET/101-285
B5CJQ8_SALET/63-360
B5CUH8_9BACE/58-349
B5CUL4_9BACE/59-291
B5CXH3_9BACE/100-395
B5CYL3_9BACE/69-364
B5CZZ7_9BACE/59-296
B5D031_9BACE/65-354
B5D1J0_9BACE/57-340
B5D1Z3_9BACE/71-367
B5D2V2_9BACE/98-391
B5D480_9BACE/48-340
B5E8B2_GEOBB/64-352
B5EF72_GEOBB/65-362
B5EGQ3_GEOBB/49-336
B5EHA2_GEOBB/68-349
B5EIQ0_GEOBB/60-143
B5EJJ5_ACIF5/61-342
B5EKE6_ACIF5/61-318
B5ELR6_ACIF5/41-319
B5EPD6_ACIF5/52-308
B5EPN8_ACIF5/58-341
B5ERK2_ACIF5/59-312
B5ESM6_VIBFM/33-219
B5ETF3_VIBFM/63-337
B5ETP7_VIBFM/70-305
B5EUP5_VIBFM/45-319
B5EV41_VIBFM/70-347
B5EV53_VIBFM/62-364
B5EVP1_VIBFM/1-265
B5EVS4_VIBFM/58-353
B5EWN1_SALA4/71-365
B5EX96_SALA4/62-349
B5EXL6_SALA4/64-361
B5F341_SALA4/60-343
B5F6K5_SALA4/117-282
B5F7Q1_SALA4/63-360
B5F9E9_SALA4/46-339
B5FCH7_VIBFM/48-313
B5FD19_VIBFM/64-347
B5FIG1_SALDC/117-282
B5FK01_SALDC/71-365
B5FKK6_SALDC/46-339
B5FKY0_SALDC/64-361
B5FSX0_SALDC/60-343
B5IIC9_9CHRO/77-331
B5IJ30_9CHRO/84-344
B5IKC3_9CHRO/79-202
B5IKP3_9CHRO/54-219
B5IMP9_9CHRO/100-400
B5J1K1_9RHOB/49-359
B5JAQ0_9RHOB/62-162
B5JF37_9BACT/67-234
B5JF41_9BACT/80-262
B5JNK6_9BACT/63-358
B5JR10_9BACT/50-354
B5JTZ8_9GAMM/54-128
B5K0C9_9RHOB/39-349
B5K211_9RHOB/72-310
B5KD77_9RHOB/53-148
B5KMB7_EDWTA/64-361
B5L5U6_9BACT/59-342
B5MHI4_SALET/46-339
B5MKN6_SALET/42-328
B5MLR0_SALET/64-361
B5MNA3_SALET/116-282
B5MNA3_SALET/43-128
B5MNX4_SALET/71-365
B5MQU1_SALET/60-343
B5MRC0_SALET/63-360
B5MRE6_SALET/100-285
B5MW42_SALET/64-361
B5MWY4_SALET/46-339
B5N003_SALET/42-328
B5N0B1_SALET/71-365
B5N150_SALET/60-343
B5N4G2_SALET/100-285
B5N4I9_SALET/63-360
B5N574_SALET/116-282
B5N574_SALET/43-128
B5N8H5_SALET/71-365
B5NAR9_SALET/116-282
B5NAR9_SALET/43-128
B5ND72_SALET/46-339
B5NG18_SALET/60-343
B5NGG0_SALET/42-328
B5NHR8_SALET/64-361
B5NJB4_SALET/63-360
B5NJD9_SALET/100-285
B5NKY9_SALET/117-282
B5NKY9_SALET/43-128
B5NN56_SALET/42-328
B5NPZ2_SALET/64-361
B5NS20_SALET/71-365
B5NT44_SALET/46-339
B5NVG3_SALET/60-343
B5NW06_SALET/101-285
B5NW32_SALET/63-360
B5NXQ3_SALET/71-365
B5NY32_SALET/64-361
B5NZ13_SALET/42-328
B5NZN9_SALET/117-282
B5P250_SALET/46-339
B5P2N4_SALET/85-375
B5P8F7_SALET/60-343
B5P9G9_SALET/100-285
B5P9V9_SALET/63-360
B5PBX6_SALET/62-349
B5PC76_SALET/46-339
B5PCR3_SALET/64-361
B5PD38_SALET/71-365
B5PDQ0_SALET/117-282
B5PDQ0_SALET/43-130
B5PFS0_SALET/42-328
B5PM68_SALET/63-360
B5PM94_SALET/101-285
B5PMK0_SALET/60-343
B5PRX6_SALHA/46-339
B5PS27_SALHA/64-361
B5PSF6_SALHA/71-365
B5PUM1_SALHA/60-343
B5PW88_SALHA/63-360
B5PWB4_SALHA/100-285
B5PYT5_SALHA/42-328
B5Q193_SALHA/117-282
B5Q757_SALVI/62-349
B5Q7Q5_SALVI/46-339
B5Q857_SALVI/60-343
B5Q8I9_SALVI/63-360
B5Q8W5_SALVI/100-285
B5QB14_SALVI/42-328
B5QCC4_SALVI/116-282
B5QCC4_SALVI/43-128
B5QD68_SALVI/64-361
B5QE42_SALVI/71-365
B5QU65_SALEP/64-361
B5QUH9_SALEP/53-208
B5QV17_SALEP/129-294
B5QV68_SALEP/60-343
B5R1D3_SALEP/63-360
B5R3Y8_SALEP/46-339
B5R4V3_SALEP/71-365
B5R5U5_SALG2/71-365
B5R600_SALG2/64-361
B5RAL7_SALG2/129-294
B5RDE4_SALG2/60-343
B5REY8_SALG2/63-360
B5RGT9_SALG2/46-339
B5RVU6_RALSO/75-367
B5RVY7_RALSO/92-393
B5S061_RALSO/103-243
B5S0K5_RALSO/62-357
B5S1G1_RALSO/71-354
B5S4U4_RALSO/65-362
B5S5M4_RALSO/69-270
B5S5S4_RALSO/103-393
B5S789_RALSO/65-363
B5S9L4_RALSO/61-356
B5SA99_RALSO/61-356
B5SCI8_RALSO/65-362
B5SDI5_RALSO/57-224
B5SE09_RALSO/65-363
B5SHV5_RALSO/4-211
B5SLR2_RALSO/71-354
B5W3R6_SPIMA/59-165
B5WAW6_9BURK/72-370
B5WCG8_9BURK/60-348
B5WG37_9BURK/65-357
B5WH57_9BURK/48-339
B5WIB2_9BURK/80-363
B5WIN8_9BURK/121-277
B5WKC6_9BURK/65-357
B5WKR9_9BURK/39-328
B5WMP1_9BURK/124-281
B5WP38_9BURK/70-361
B5WQ97_9BURK/59-342
B5WRL4_9BURK/62-359
B5WS13_9BURK/68-365
B5WTE7_9BURK/32-322
B5WTT9_9BURK/47-188
B5WU22_9BURK/49-340
B5WVE4_9BURK/73-363
B5XMV9_KLEP3/62-349
B5XND5_KLEP3/62-355
B5XP46_KLEP3/63-349
B5XQL6_KLEP3/57-340
B5XRI2_KLEP3/62-351
B5XSG1_KLEP3/46-154
B5XSG1_KLEP3/89-277
B5XTA5_KLEP3/58-350
B5XUH9_KLEP3/47-333
B5XVC8_KLEP3/60-343
B5XVH8_KLEP3/66-364
B5XWN2_KLEP3/48-301
B5XXB2_KLEP3/47-339
B5XYV2_KLEP3/42-328
B5Y038_KLEP3/53-343
B5Y081_KLEP3/62-351
B5Y0P5_KLEP3/64-361
B5Y2F9_KLEP3/45-327
B5Y2I6_KLEP3/46-339
B5Y364_KLEP3/68-381
B5YGG4_THEYD/57-355
B5YHE8_THEYD/53-344
B5YKJ3_THEYD/57-346
B5YPB5_ECO5E/95-409
B5YSZ0_ECO5E/63-360
B5YUR7_ECO5E/46-339
B5YVF7_ECO5E/60-357
B5YVN2_ECO5E/62-349
B5YW96_ECO5E/62-349
B5YYW9_ECO5E/53-336
B5YZS2_ECO5E/57-349
B5Z1E3_ECO5E/47-338
B5Z2A0_ECO5E/64-347
B5Z3X3_ECO5E/76-373
B5Z401_ECO5E/57-237
B5Z478_ECO5E/116-282
B5ZFI8_GLUDA/42-334
B5ZFY0_GLUDA/62-176
B5ZH68_GLUDA/110-287
B5ZH68_GLUDA/47-141
B5ZHY7_GLUDA/91-390
B5ZI81_GLUDA/99-397
B5ZIU5_GLUDA/123-413
B5ZKA9_GLUDA/46-337
B5ZKS8_GLUDA/44-337
B5ZL58_GLUDA/65-352
B5ZMA5_GLUDA/72-371
B5ZMT5_RHILW/74-372
B5ZMU3_RHILW/95-380
B5ZMU6_RHILW/58-355
B5ZNH4_RHILW/67-361
B5ZPM9_RHILW/98-410
B5ZQW0_RHILW/104-396
B5ZRJ3_RHILW/63-361
B5ZRQ3_RHILW/63-362
B5ZUL9_RHILW/86-372
B5ZVV7_RHILW/66-377
B5ZW02_RHILW/62-345
B5ZZJ6_RHILW/54-365
B5ZZL9_RHILW/47-302
B6A4B4_RHILW/92-381
B6A4Q5_RHILW/100-400
B6ANG0_9BACT/172-316
B6ANN2_9BACT/91-309
B6ANN5_9BACT/42-304
B6AYE8_9RHOB/76-320
B6AZI1_9RHOB/39-351
B6BBB1_9RHOB/76-298
B6BCM6_9RHOB/51-363
B6BEK6_9RHOB/47-344
B6BJL5_9PROT/62-351
B6BJZ3_9PROT/84-387
B6BXN2_9GAMM/75-384
B6BXP5_9GAMM/60-360
B6C0V2_9GAMM/49-341
B6C3B6_9GAMM/1-113
B6E282_9PAST/43-296
B6EGK9_ALISL/62-345
B6EQ08_ALISL/58-353
B6EQ51_ALISL/48-359
B6ER58_ALISL/63-345
B6ESC1_ALISL/45-311
B6ESK5_ALISL/70-346
B6F246_9PAST/95-403
B6I0B3_ECOSE/64-361
B6I1Y5_ECOSE/63-360
B6I350_ECOSE/46-339
B6I379_ECOSE/60-357
B6I3F9_ECOSE/62-349
B6I3H2_ECOSE/62-349
B6I5V2_ECOSE/47-338
B6I676_ECOSE/60-343
B6I6R9_ECOSE/53-336
B6IB83_ECOSE/115-282
B6IB83_ECOSE/43-128
B6IP27_RHOCS/44-298
B6IQJ3_RHOCS/69-178
B6IQL7_RHOCS/50-334
B6IQR6_RHOCS/72-383
B6IU78_RHOCS/122-279
B6IXR7_RHOCS/62-357
B6IY54_RHOCS/68-360
B6IY68_RHOCS/67-363
B6IYL5_RHOCS/65-376
B6J0Q5_COXB2/43-323
B6J6G4_COXB1/43-313
B6J701_COXB1/65-353
B6JAE1_OLICO/45-285
B6JCE6_OLICO/111-400
B6JF81_OLICO/59-356
B6JG44_OLICO/118-417
B6JHQ6_OLICO/68-355
B6JI15_OLICO/63-338
B6JI37_OLICO/89-378
B6QWR8_9RHOB/45-359
B6QXS0_9RHOB/71-378
B6QXV2_9RHOB/56-368
B6R0F8_9RHOB/23-300
B6R1R9_9RHOB/62-332
B6R2S2_9RHOB/56-368
B6R3W8_9RHOB/43-320
B6R5R1_9RHOB/57-368
B6R907_9RHOB/63-282
B6R9S8_9RHOB/16-327
B6VSA5_9BACE/57-354
B6VSG9_9BACE/67-362
B6VSQ1_9BACE/79-362
B6VVR5_9BACE/71-369
B6VWA1_9BACE/59-306
B6W2H4_9BACE/60-324
B6WS60_9DELT/43-259
B6WTK1_9DELT/69-360
B6WWE7_9DELT/67-361
B6WXL5_9DELT/61-342
B6XGC9_9ENTR/63-360
B6XHC6_9ENTR/61-343
B6XHU9_9ENTR/47-335
B6XIP5_9ENTR/43-330
B6XKW1_9ENTR/61-344
B6Y8C1_9RICK/108-392
B6YZ26_9RHOB/57-364
B6ZPK1_ECO57/57-237
B6ZPN0_ECO57/76-373
B6ZRR6_ECO57/62-349
B6ZRS8_ECO57/62-349
B6ZSA0_ECO57/60-357
B6ZSR7_ECO57/46-339
B6ZUS7_ECO57/42-328
B6ZVD6_ECO57/47-338
B6ZWD3_ECO57/64-347
B6ZX96_ECO57/53-336
B6ZXN8_ECO57/63-360
B6ZXR1_ECO57/99-284
B7A2A5_ECO57/116-282
B7A3D4_ECO57/57-349
B7A4R6_ECO57/95-409
B7AGT5_9BACE/47-336
B7AI72_9BACE/71-369
B7AIC5_9BACE/61-317
B7AL84_9BACE/55-321
B7AMP6_9BACE/67-359
B7ANQ3_9BACE/64-224
B7B7C3_9PORP/64-362
B7B7F1_9PORP/60-354
B7B9C3_9PORP/61-308
B7B9Q7_9PORP/63-335
B7B9S9_9PORP/60-280
B7BAP6_9PORP/58-354
B7BCB5_9PORP/48-267
B7BDB8_9PORP/69-364
B7BEZ4_9PORP/53-347
B7C934_9FIRM/67-127
B7CEV4_BURPS/190-449
B7CGQ0_BURPS/87-369
B7CIP5_BURPS/62-359
B7CPR3_BURPS/64-361
B7CQP4_BURPS/48-341
B7CQQ2_BURPS/61-255
B7CS88_BURPS/68-359
B7CTW5_BURPS/59-342
B7CU30_BURPS/121-279
B7CU30_BURPS/42-142
B7CU82_BURPS/93-389
B7CUZ1_BURPS/104-393
B7D029_BURPS/87-369
B7D074_BURPS/72-359
B7GVF1_ACIB3/64-355
B7GW93_ACIB3/62-245
B7GXH4_ACIB3/69-365
B7GYI8_ACIB3/65-376
B7GZ97_ACIB3/80-371
B7GZR9_ACIB3/70-361
B7H1G9_ACIB3/47-328
B7H2R1_ACIB3/64-355
B7H2T0_ACIB3/57-349
B7H2V6_ACIB3/59-355
B7I2R4_ACIB5/70-361
B7I3Q3_ACIB5/47-328
B7I6W3_ACIB5/70-366
B7I763_ACIB5/80-371
B7I7F8_ACIB5/59-355
B7I7W4_ACIB5/65-376
B7I808_ACIB5/57-349
B7I827_ACIB5/64-355
B7IBV1_ACIB5/62-245
B7J3D9_ACIF2/61-342
B7J401_ACIF2/41-319
B7J4W2_ACIF2/60-317
B7J6S5_ACIF2/56-339
B7J954_ACIF2/52-308
B7JAU8_ACIF2/58-295
B7JBE2_ACIF2/59-312
B7KGP2_CYAP7/109-281
B7KNC9_METC4/91-382
B7KQP1_METC4/66-378
B7KR01_METC4/77-388
B7KTB7_METC4/61-371
B7KVP8_METC4/160-326
B7KW16_METC4/69-378
B7KWB4_METC4/82-380
B7L112_METC4/65-282
B7L328_METC4/64-355
B7L5J7_ECO55/115-282
B7L5J7_ECO55/43-128
B7L5T3_ECO55/46-339
B7L5Z7_ECO55/60-357
B7L6A0_ECO55/64-361
B7L6Z8_ECO55/62-349
B7L715_ECO55/62-349
B7LB31_ECO55/47-338
B7LBS1_ECO55/53-336
B7LEA2_ECO55/60-343
B7LHX3_ECO55/63-360
B7LIB3_ECO45/64-391
B7LJG0_ESCF3/57-237
B7LLQ7_ESCF3/64-361
B7LMN1_ESCF3/47-338
B7LQH1_ESCF3/104-401
B7LQM6_ESCF3/122-285
B7LQM6_ESCF3/46-141
B7LRP0_ESCF3/63-360
B7LSW7_ESCF3/46-339
B7LSX2_ESCF3/62-238
B7LTK0_ESCF3/62-349
B7LVZ6_ESCF3/60-343
B7M0K1_ECO8A/115-282
B7M0K1_ECO8A/43-128
B7M0X7_ECO8A/63-360
B7M2P8_ECO8A/46-339
B7M2S5_ECO8A/60-357
B7M3L0_ECO8A/62-349
B7M3M4_ECO8A/62-349
B7M3V5_ECO8A/64-361
B7M6N7_ECO8A/53-336
B7M7Z5_ECO8A/47-338
B7M9C7_ECO8A/60-343
B7M9Z8_ECO45/116-282
B7MC35_ECO45/63-360
B7MDY5_ECO45/64-361
B7MEI5_ECO45/46-339
B7MEL5_ECO45/60-357
B7MFF7_ECO45/62-349
B7MH28_ECO45/53-336
B7MJV5_ECO45/47-338
B7MKF7_ECO45/60-343
B7MLW7_ECO45/68-360
B7MM14_ECO45/46-338
B7MQH8_ECO81/64-361
B7MR88_ECO81/47-338
B7MUD3_ECO81/68-360
B7MUI0_ECO81/46-338
B7MVC2_ECO81/112-282
B7MVC2_ECO81/43-127
B7MY27_ECO81/53-336
B7MYY8_ECO81/60-343
B7N1C9_ECO81/46-339
B7N1P7_ECO81/62-349
B7N2V0_ECO81/60-357
B7N365_ECO81/63-360
B7N5W8_ECOLU/53-336
B7N6S0_ECOLU/60-343
B7N916_ECOLU/64-361
B7N943_ECOLU/57-237
B7NB98_ECOLU/116-282
B7NB98_ECOLU/43-128
B7NDP3_ECOLU/63-360
B7NEB8_ECOLU/46-339
B7NEF6_ECOLU/60-357
B7NEP8_ECOLU/62-349
B7NG25_ECOLU/47-338
B7NIG7_ECO7I/64-361
B7NLJ1_ECO7I/63-360
B7NNA6_ECO7I/46-339
B7NNE7_ECO7I/60-357
B7NP90_ECO7I/62-349
B7NPA0_ECO7I/62-349
B7NPQ2_ECO7I/53-336
B7NSH0_ECO7I/60-343
B7NSP4_ECO7I/47-338
B7NTY8_ECO7I/116-282
B7NTY8_ECO7I/43-128
B7NVR6_ECO7I/68-360
B7QYM0_9RHOB/51-363
B7RGJ6_9RHOB/55-366
B7RIH4_9RHOB/41-353
B7RQJ2_9RHOB/41-323
B7RR22_9RHOB/73-365
B7RRE9_9RHOB/45-340
B7RRY8_9RHOB/55-218
B7RS13_9RHOB/31-237
B7RTF8_9GAMM/57-227
B7RTM4_9GAMM/68-221
B7RX18_9GAMM/68-353
B7RXI4_9GAMM/79-183
B7RZC1_9GAMM/64-187
B7RZF3_9GAMM/21-214
B7RZY2_9GAMM/97-399
B7UG78_ECO27/53-336
B7UHA4_ECO27/60-343
B7UJZ6_ECO27/63-360
B7UKE3_ECO27/64-361
B7UL38_ECO27/46-339
B7UL66_ECO27/60-357
B7ULF2_ECO27/62-349
B7UPQ5_ECO27/47-338
B7URA0_ECO27/57-349
B7URE5_ECO27/46-338
B7URY5_ECO27/118-282
B7URY5_ECO27/43-135
B7UVV7_PSEA8/61-353
B7UWT2_PSEA8/51-362
B7UWT9_PSEA8/64-368
B7UWU5_PSEA8/113-270
B7UWU5_PSEA8/44-153
B7V0E4_PSEA8/62-357
B7V117_PSEA8/63-373
B7V120_PSEA8/38-278
B7V2X7_PSEA8/44-321
B7V3Q3_PSEA8/55-338
B7V412_PSEA8/62-346
B7V4W2_PSEA8/42-297
B7V500_PSEA8/70-196
B7V5C2_PSEA8/48-306
B7V6T8_PSEA8/95-282
B7V862_PSEA8/63-357
B7V8N4_PSEA8/45-313
B7VA86_PSEA8/64-361
B7VAN4_PSEA8/56-348
B7VAP5_PSEA8/49-338
B7VAZ6_PSEA8/64-323
B7VBL6_PSEA8/123-271
B7VBL6_PSEA8/44-136
B7VQF9_VIBSL/63-345
B7VQU8_VIBSL/70-347
B7VRC5_VIBSL/63-365
B7VRK4_VIBSL/67-318
B7VS57_VIBSL/62-345
B7VSN2_VIBSL/56-348
B7WQD3_COMTE/50-342
B7WQL6_COMTE/90-388
B7WSY6_COMTE/59-370
B7WVJ9_COMTE/78-368
B7WVM9_COMTE/66-363
B7WVW5_COMTE/75-376
B7WYS1_COMTE/123-230
B7WYZ7_COMTE/85-382
B7WZC3_COMTE/112-398
B7WZS9_COMTE/65-358
B7X073_COMTE/71-365
B7X0A3_COMTE/65-202
B7X2G2_COMTE/46-338
B7X2N4_COMTE/97-398
B7X2V6_COMTE/90-353
B8CJ59_SHEPW/83-399
B8CJ85_SHEPW/21-322
B8CJJ2_SHEPW/62-357
B8CJS2_SHEPW/51-369
B8CJU1_SHEPW/69-351
B8CSW4_SHEPW/63-340
B8CTV2_SHEPW/42-337
B8CUW5_SHEPW/70-344
B8CV63_SHEPW/62-356
B8D146_HALOH/63-372
B8DK92_DESVM/131-376
B8DLT8_DESVM/103-396
B8DN52_DESVM/68-364
B8DQI1_DESVM/43-301
B8DQI8_DESVM/65-362
B8DS37_DESVM/62-211
B8E5N1_SHEB2/89-326
B8E6T9_SHEB2/63-359
B8E885_SHEB2/66-386
B8E8J7_SHEB2/44-321
B8ECH9_SHEB2/42-333
B8ECW6_SHEB2/63-358
B8EDM3_SHEB2/127-280
B8EFJ0_SHEB2/63-340
B8EIP5_METSB/84-342
B8EIV7_METSB/62-365
B8EKJ2_METSB/93-389
B8EKM3_METSB/61-362
B8ELX9_METSB/80-371
B8EN16_METSB/110-398
B8EN88_METSB/93-410
B8ENX7_METSB/39-319
B8ERS5_METSB/46-268
B8ES81_METSB/64-353
B8EST3_METSB/67-365
B8ESZ1_METSB/50-343
B8ETJ2_METSB/64-355
B8FD81_DESAA/73-412
B8GRU9_THISH/69-278
B8GUQ5_THISH/52-242
B8GUW1_THISH/50-201
B8GVZ2_CAUCN/76-367
B8H1X7_CAUCN/67-361
B8H2X2_CAUCN/55-361
B8IAW3_METNO/105-394
B8IBQ7_METNO/90-382
B8IC35_METNO/74-364
B8ICI5_METNO/60-349
B8ICU7_METNO/64-376
B8IG50_METNO/70-362
B8IHU6_METNO/92-378
B8II60_METNO/79-367
B8II89_METNO/64-355
B8IJY4_METNO/60-358
B8IML4_METNO/57-353
B8IN94_METNO/68-360
B8IS34_METNO/95-286
B8IT60_METNO/107-416
B8IUX1_METNO/103-392
B8IWV7_METNO/79-390
B8IX20_METNO/6-175
B8IYR3_DESDA/78-329
B8IZ80_DESDA/82-368
B8J0W8_DESDA/44-330
B8J385_DESDA/61-342
B8J794_ANAD2/59-345
B8JB88_ANAD2/67-343
B8JBY2_ANAD2/75-372
B8JH02_ANAD2/43-341
B8K447_VIBPA/70-344
B8K567_VIBPA/63-345
B8K6Y6_VIBPA/58-353
B8KAN1_VIBPA/5-285
B8KDQ5_VIBPA/68-218
B8KGY5_9GAMM/108-257
B8KJB0_9GAMM/75-378
B8KNM3_9GAMM/67-171
B8KP79_9GAMM/69-357
B8KRU2_9GAMM/122-424
B8KS98_9GAMM/61-350
B8KSZ8_9GAMM/79-238
B8KW82_9GAMM/25-125
B8KYR0_9GAMM/58-349
B8KYU7_9GAMM/28-293
B8L1Z8_9GAMM/74-372
B8L2M0_9GAMM/1-291
B8L2V2_9GAMM/35-318
B8L318_9GAMM/56-339
B8L396_9GAMM/87-376
B8L3P2_9GAMM/45-335
B8L4G4_9GAMM/56-347
B8L4T6_9GAMM/49-346
B8L619_9GAMM/65-353
B8L752_9GAMM/113-265
B8L7N1_9GAMM/63-360
B8L8V2_9GAMM/61-356
B8R7R5_9BACT/66-363
B8R8V0_9BACT/75-368
B9AYX3_9BURK/57-224
B9AZE0_9BURK/64-358
B9AZH5_9BURK/49-340
B9B246_9BURK/64-355
B9B2G0_9BURK/71-362
B9B437_9BURK/62-359
B9B5N2_9BURK/247-543
B9B6J8_9BURK/111-276
B9B7E4_9BURK/70-358
B9B7R3_9BURK/88-385
B9B8M2_9BURK/64-361
B9B969_9BURK/59-342
B9BB69_9BURK/101-274
B9BBM8_9BURK/107-396
B9BE81_9BURK/105-273
B9BG72_9BURK/74-364
B9BGZ2_9BURK/53-347
B9BK05_9BURK/69-358
B9BKI9_9BURK/64-355
B9BMG5_9BURK/64-361
B9BMV8_9BURK/59-342
B9BN10_9BURK/105-273
B9BNG0_9BURK/127-275
B9BNN6_9BURK/165-461
B9BPS7_9BURK/111-277
B9BS58_9BURK/57-226
B9BTH6_9BURK/62-359
B9BUW0_9BURK/71-362
B9BXE0_9BURK/107-396
B9C176_9BURK/53-347
B9C410_9BURK/69-358
B9C4J5_9BURK/64-355
B9C5Y6_9BURK/59-342
B9C6C9_9BURK/64-361
B9C886_9BURK/105-273
B9C8X4_9BURK/165-461
B9CA19_9BURK/111-277
B9CCI1_9BURK/62-359
B9CE05_9BURK/57-226
B9CF52_9BURK/71-362
B9CGL8_9BURK/107-396
B9CI82_9BURK/127-275
B9D433_WOLRE/48-356
B9D5P0_WOLRE/65-363
B9J8U4_AGRRK/72-370
B9JAF9_AGRRK/104-396
B9JCB5_AGRRK/49-339
B9JDA4_AGRRK/88-384
B9JDA8_AGRRK/100-389
B9JDC9_AGRRK/63-360
B9JDJ5_AGRRK/63-360
B9JE17_AGRRK/56-366
B9JFD3_AGRRK/95-380
B9JJE0_AGRRK/55-366
B9JKB6_AGRRK/61-357
B9JLX5_AGRRK/56-366
B9JMK5_AGRRK/81-373
B9JMP2_AGRRK/87-370
B9JMX3_AGRRK/65-362
B9JSS0_AGRVS/85-377
B9JST8_AGRVS/78-365
B9JT81_AGRVS/80-392
B9K148_AGRVS/74-372
B9K1A9_AGRVS/77-366
B9K2E8_AGRVS/71-371
B9K682_ECOLX/64-391
B9KHU4_ANAMF/116-410
B9KMN4_RHOSK/51-363
B9KPC2_RHOSK/63-346
B9KTH3_RHOSK/59-354
B9KVF7_RHOSK/42-333
B9KWI8_RHOSK/50-308
B9L6P3_NAUPA/47-366
B9LAG5_CHLSY/74-260
B9LDR4_CHLSY/74-256
B9LZ01_GEOSF/54-233
B9M1N8_GEOSF/69-358
B9M3U2_GEOSF/65-363
B9M4Y8_GEOSF/85-386
B9MB57_ACIET/56-353
B9MBB8_ACIET/79-376
B9MC57_ACIET/95-392
B9MET3_ACIET/76-378
B9MG34_ACIET/70-369
B9MI27_ACIET/47-338
B9MMH0_ANATD/64-210
B9MN12_ANATD/64-210
B9NE21_POPTR/42-328
B9NI80_POPTR/18-290
B9NM94_9RHOB/73-327
B9NNY6_9RHOB/63-374
B9NQZ6_9RHOB/73-387
B9NT36_9RHOB/72-369
B9NT41_9RHOB/73-315
B9NTX9_9RHOB/41-353
B9NV50_9RHOB/89-390
B9NVF4_9RHOB/29-263
B9NW70_9RHOB/57-362
B9NW81_9RHOB/54-366
B9NXE1_9RHOB/69-373
B9PBG6_POPTR/97-197
B9PF29_POPTR/1-239
B9PFN5_POPTR/1-254
B9QRT0_9RHOB/55-363
B9QTE8_9RHOB/79-313
B9QUJ1_9RHOB/50-290
B9QVE4_9RHOB/63-283
B9QVQ3_9RHOB/53-345
B9QX61_9RHOB/63-287
B9QYH0_9RHOB/61-319
B9R0J0_9RHOB/40-312
B9R5C6_9RHOB/71-376
B9T7I8_RICCO/52-151
B9TBQ0_RICCO/110-287
B9TBZ7_RICCO/460-661
B9TGC0_RICCO/60-89
B9TH60_RICCO/67-180
B9TM42_RICCO/61-132
B9VUA5_ECOLX/64-361
B9XB34_9BACT/66-364
B9XBM2_9BACT/70-366
B9XBR0_9BACT/76-384
B9XF65_9BACT/117-411
B9XMU6_9BACT/64-359
B9XRE4_9BACT/67-365
B9XRG4_9BACT/104-394
B9XRM2_9BACT/88-376
B9YYL1_9NEIS/51-333
B9YZQ6_9NEIS/60-371
B9YZR0_9NEIS/67-365
B9Z0F5_9NEIS/120-277
B9Z2C8_9NEIS/68-358
B9Z2H7_9NEIS/48-143
B9Z5A1_9NEIS/103-334
B9Z5R3_9NEIS/62-171
B9Z8Y4_9NEIS/88-377
BEPD_BRUSU/63-361
BEPF_BRUSU/88-380
C0A2L2_9BACT/48-301
C0A7K5_9BACT/66-368
C0A8K1_9BACT/64-363
C0ACB1_9BACT/71-370
C0ADP0_9BACT/98-278
C0AER1_9BACT/66-356
C0ARB1_9ENTR/47-329
C0AY23_9ENTR/95-208
C0AY37_9ENTR/60-135
C0AY38_9ENTR/2-211
C0AYL7_9ENTR/92-389
C0B1Y7_9ENTR/42-80
C0B1Y8_9ENTR/3-253
C0B2H6_9ENTR/61-110
C0B2H7_9ENTR/2-248
C0B3D1_9ENTR/1-256
C0B3N7_9ENTR/32-325
C0DXJ0_EIKCO/68-363
C0ELY0_NEIFL/66-349
C0EN08_NEIFL/75-370
C0EPA6_NEIFL/28-147
C0F052_9FIRM/220-362
C0FA04_9RICK/135-175
C0G453_9RHIZ/63-361
C0G5C3_9RHIZ/84-372
C0G974_9RHIZ/108-400
C0G9R5_9RHIZ/132-424
C0GA31_9RHIZ/56-271
C0GA40_9RHIZ/52-343
C0GBS6_9RHIZ/119-279
C0INH8_9BACT/64-344
C0J419_MORCA/68-391
C0M639_ECOLX/95-408
C0MDH7_STRS7/58-236
C0MM97_LACPA/59-351
C0N282_9GAMM/61-344
C0N3R1_9GAMM/68-369
C0N777_9GAMM/45-336
C0PWL3_SALPC/69-352
C0PZT6_SALPC/63-360
C0Q141_SALPC/46-339
C0Q5U0_SALPC/130-296
C0Q5U0_SALPC/57-142
C0Q6W8_SALPC/64-358
C0Q800_SALPC/64-361
C0QA82_DESAH/45-344
C0QAA5_DESAH/70-363
C0QC59_DESAH/71-407
C0QIF6_DESAH/51-286
C0QMG4_DESAH/69-230
C0QMG8_DESAH/69-109
C0QPJ5_PERMH/50-370
C0R2X6_WOLWR/135-423
C0RH09_BRUMB/63-361
C0RJ34_BRUMB/59-342
C0RJV6_BRUMB/48-336
C0RK64_BRUMB/108-400
C0RL01_BRUMB/32-247
C0RL09_BRUMB/48-339
C0RLR1_BRUMB/119-279
C0VH04_9GAMM/70-366
C0VHC2_9GAMM/69-363
C0VHM5_9GAMM/47-328
C0VJ98_9GAMM/64-375
C0VLG8_9GAMM/58-354
C0VLQ1_9GAMM/61-352
C0VMI8_9GAMM/92-383
C0WB78_9FIRM/60-351
C0XVI5_BURPS/93-389
C0XVP0_BURPS/123-281
C0XVP0_BURPS/44-144
C0Y0T8_BURPS/68-359
C0Y298_BURPS/1-113
C0Y415_BURPS/61-255
C0Y423_BURPS/48-341
C0Y588_BURPS/64-361
C0YBJ2_BURPS/87-369
C0YBU8_BURPS/72-361
C0YCK1_BURPS/72-359
C0YDV9_BURPS/190-451
C0YE67_BURPS/62-359
C0YEP9_BURPS/59-342
C0ZDX1_BREBN/44-241
C0ZGI7_BREBN/68-135
C1A5Q3_GEMAT/71-360
C1A5R2_GEMAT/43-340
C1AC06_GEMAT/61-356
C1D4V8_LARHH/98-401
C1D4W6_LARHH/62-361
C1D676_LARHH/55-338
C1D735_LARHH/73-365
C1D7C4_LARHH/48-331
C1D7H6_LARHH/64-360
C1D9L1_LARHH/64-361
C1DAA9_LARHH/49-316
C1DG01_AZOVD/44-314
C1DGN0_AZOVD/76-373
C1DGP5_AZOVD/62-349
C1DH42_AZOVD/67-351
C1DI12_AZOVD/47-336
C1DJ71_AZOVD/113-275
C1DKX8_AZOVD/1-130
C1DLW6_AZOVD/110-400
C1DMF5_AZOVD/64-348
C1DPW5_AZOVD/63-357
C1DQX6_AZOVD/73-363
C1DS85_AZOVD/62-371
C1DSD7_AZOVD/49-300
C1DVS5_SULAA/53-374
C1F5D5_ACIC5/47-364
C1F5G6_ACIC5/68-364
C1F6Y3_ACIC5/151-407
C1F6Y3_ACIC5/66-181
C1F7W9_ACIC5/142-401
C1HG14_9ESCH/43-329
C1HGM1_9ESCH/64-361
C1HI80_9ESCH/100-285
C1HIF0_9ESCH/63-360
C1HJA9_9ESCH/64-347
C1HK88_9ESCH/68-360
C1HKD7_9ESCH/45-337
C1HL08_9ESCH/119-285
C1HNM1_9ESCH/53-336
C1HQD5_9ESCH/47-338
C1HS65_9ESCH/46-339
C1HSA6_9ESCH/60-357
C1HSI9_9ESCH/62-349
C1HVN3_NEIGO/72-395
C1HYV3_NEIGO/68-363
C1I005_NEIGO/67-351
C1KA84_PSEFL/61-345
C1M479_9ENTR/129-293
C1M479_9ENTR/55-148
C1M4J9_9ENTR/61-373
C1M6A9_9ENTR/116-406
C1M881_9ENTR/81-378
C1M992_9ENTR/42-329
C1MA40_9ENTR/100-285
C1MA66_9ENTR/63-360
C1MAE3_9ENTR/59-356
C1MAK9_9ENTR/64-347
C1MAT0_9ENTR/83-387
C1MC58_9ENTR/45-327
C1MDH2_9ENTR/46-339
C1MDP7_9ENTR/62-349
C1MDQ4_9ENTR/62-349
C1MEU6_9ENTR/70-369
C1NAW8_9ESCH/47-338
C1NCN8_9ESCH/64-347
C1NEL1_9ESCH/100-285
C1NEP0_9ESCH/63-360
C1NFB3_9ESCH/46-339
C1NFE4_9ESCH/60-357
C1NFN1_9ESCH/62-349
C1NFQ0_9ESCH/62-349
C2C7J6_VIBCH/63-345
C2CAB1_VIBCH/59-370
C2DJ25_ECOLX/46-339
C2DJ60_ECOLX/44-341
C2DJE9_ECOLX/62-349
C2DKT1_ECOLX/42-328
C2DL16_ECOLX/64-361
C2DNR4_ECOLX/95-408
C2DQM6_ECOLX/116-282
C2DRQ1_ECOLX/68-360
C2DTB8_ECOLX/47-338
C2DUV5_ECOLX/53-336
C2DWE4_ECOLX/100-285
C2DWH9_ECOLX/63-360
C2DWW7_ECOLX/64-391
C2DX58_ECOLX/60-343
C2FU84_9SPHI/82-377
C2FXW2_9SPHI/69-358
C2FYB9_9SPHI/51-350
C2G2Q8_9SPHI/61-322
C2HYV6_VIBCH/63-345
C2I5V9_VIBCH/59-370
C2IFJ6_VIBCH/63-345
C2II70_VIBCH/59-370
C2IX08_VIBCH/59-370
C2J3J8_VIBCH/59-370
C2J8H5_VIBCH/59-370
C2JDI5_VIBCH/63-345
C2LE77_PROMI/48-339
C2LFZ4_PROMI/48-335
C2LG48_PROMI/46-337
C2LH71_PROMI/88-365
C2LJD2_PROMI/42-328
C2LMT4_PROMI/60-371
C2LN78_PROMI/64-361
C2LP15_PROMI/69-352
C2LPI3_PROMI/61-344
C2PL60_BACCE/39-210
C2SR25_BACCE/1-90
C3DFP4_BACTS/74-133
C3JYD8_PSEFS/62-345
C3JYM6_PSEFS/79-370
C3JZK8_PSEFS/66-363
C3K191_PSEFS/88-184
C3K2G0_PSEFS/63-371
C3K8S5_PSEFS/47-336
C3KAT0_PSEFS/60-358
C3KAV7_PSEFS/93-383
C3KB19_PSEFS/62-353
C3KBF1_PSEFS/57-367
C3KBN4_PSEFS/61-345
C3KC46_PSEFS/58-355
C3KDE8_PSEFS/64-356
C3KDQ5_PSEFS/121-271
C3KMG5_RHISN/63-354
C3KR15_RHISN/57-368
C3KRZ8_RHISN/45-298
C3LMA5_VIBCM/70-381
C3LU74_VIBCM/63-345
C3M0G9_VIBC3/70-381
C3M8Y5_RHISN/95-387
C3M939_RHISN/62-373
C3MC21_RHISN/62-359
C3MDW5_RHISN/73-334
C3ME53_RHISN/60-352
C3MF30_RHISN/77-374
C3MII2_RHISN/57-354
C3MIN9_RHISN/58-351
C3NQN7_VIBCJ/59-370
C3NYG5_VIBCJ/63-345
C3PMU0_RICAE/53-342
C3PN24_RICAE/122-433
C3Q398_9BACE/57-354
C3Q3H7_9BACE/67-362
C3Q5H2_9BACE/59-306
C3Q7C5_9BACE/69-352
C3Q7T3_9BACE/71-369
C3Q8L4_9BACE/59-313
C3Q9A4_9BACE/55-350
C3Q9V3_9BACE/61-315
C3QAV5_9BACE/67-358
C3QBR5_9BACE/62-374
C3QI65_9BACE/50-341
C3QIR2_9BACE/59-186
C3QKP0_9BACE/54-349
C3QMH3_9BACE/59-187
C3QPH9_9BACE/71-325
C3QR74_9BACE/61-337
C3QVR1_9BACE/55-350
C3QX51_9BACE/48-339
C3QX61_9BACE/43-337
C3R0N8_9BACE/67-358
C3R403_9BACE/54-349
C3RBL4_9BACE/67-362
C3RCZ0_9BACE/59-306
C3RDD3_9BACE/71-369
C3RG59_9BACE/79-362
C3SBZ5_ECOLX/47-338
C3SC58_ECOLX/99-284
C3SMU2_ECOLX/62-349
C3SMY2_ECOLX/62-349
C3SNQ7_ECOLX/60-357
C3SNQ8_ECOLX/60-357
C3SP22_ECOLX/46-339
C3SRG7_ECOLX/63-360
C3SRG8_ECOLX/63-360
C3SY52_ECOLX/60-343
C3SY55_ECOLX/60-343
C3T1K7_ECOLX/53-336
C3T1K8_ECOLX/53-336
C3T1L0_ECOLX/53-336
C3T8N2_ECOLX/130-296
C3T8N5_ECOLX/130-296
C3THU2_ECOLX/43-329
C3TLF7_ECOLX/64-361
C3VUZ6_ECOLX/64-391
C3X2F8_OXAFO/60-311
C3X2R2_OXAFO/42-337
C3X436_OXAFO/42-331
C3X6Y6_OXAFO/60-357
C3X7D1_OXAFO/60-357
C3X8B9_OXAFO/72-361
C3X9P2_OXAFO/55-350
C3X9T6_OXAFO/112-279
C3X9V9_OXAFO/60-311
C3XI32_9HELI/47-316
C3XJN0_9HELI/67-347
C3XL03_9HELI/11-179
C4AS15_BURMA/121-279
C4AS15_BURMA/42-142
C4ATF1_BURMA/127-409
C4AUP6_BURMA/93-389
C4AVU1_BURMA/72-359
C4AXA7_BURMA/62-359
C4AYD0_BURMA/190-450
C4B059_BURMA/48-166
C4B067_BURMA/61-255
C4B1J1_BURMA/68-359
C4B3M7_BURMA/59-196
C4B423_BURMA/1-107
C4EXR5_HAEIF/60-343
C4F2N9_HAEIF/60-343
C4FIK8_9AQUI/50-371
C4FQL8_9FIRM/51-342
C4FZK3_ABIDE/69-226
C4GED0_9NEIS/43-312
C4GII0_9NEIS/82-375
C4GLU4_9NEIS/77-367
C4GYU5_YERPE/65-376
C4GZL4_YERPE/91-392
C4H088_YERPE/78-400
C4H2D6_YERPE/50-343
C4H6B6_YERPE/81-328
C4H878_YERPE/88-382
C4H940_YERPE/65-362
C4H9I6_YERPE/60-343
C4HA83_YERPE/57-351
C4HAL5_YERPE/103-286
C4HCS3_YERPE/57-351
C4HDI4_YERPE/103-286
C4HFH5_YERPE/65-376
C4HGZ3_YERPE/78-400
C4HJQ4_YERPE/88-382
C4HK36_YERPE/50-343
C4HLD4_YERPE/65-362
C4HM62_YERPE/60-343
C4HME2_YERPE/91-392
C4HPM3_YERPE/81-328
C4HQB5_YERPE/78-400
C4HR29_YERPE/50-343
C4HSR1_YERPE/43-304
C4HV83_YERPE/81-328
C4HWK0_YERPE/88-382
C4HYQ6_YERPE/65-362
C4HZA9_YERPE/60-343
C4I007_YERPE/57-351
C4I087_YERPE/65-376
C4I1T1_BURPS/159-441
C4I352_BURPS/190-449
C4I707_BURPS/68-359
C4I9C0_BURPS/61-255
C4I9C7_BURPS/48-341
C4INA8_BRUAB/63-361
C4IQX7_BRUAB/35-197
C4IS38_BRUAB/48-336
C4IUB9_BRUAB/136-308
C4IUV5_BRUAB/68-178
C4IV94_BRUAB/119-279
C4IVZ3_BRUAB/52-343
C4IW01_BRUAB/56-271
C4IW74_BRUAB/132-424
C4K0U8_RICPU/53-342
C4K1W8_RICPU/122-433
C4K399_HAMD5/84-388
C4K6P2_HAMD5/66-363
C4KPW0_BURPS/72-359
C4KR58_BURPS/62-359
C4KUS1_BURPS/101-390
C4KWB7_BURPS/93-389
C4KWG7_BURPS/123-281
C4KWG7_BURPS/44-144
C4KX09_BURPS/59-342
C4KXS8_BURPS/64-361
C4L926_TOLAT/62-304
C4L985_TOLAT/67-365
C4LA84_TOLAT/50-342
C4LCU5_TOLAT/66-377
C4LFI9_TOLAT/57-340
C4RAI6_9PROT/80-374
C4RW41_YERBE/49-165
C4RXB0_YERBE/100-286
C4RY78_YERBE/53-346
C4RZ84_YERBE/58-355
C4S131_YERBE/36-320
C4S1S8_YERBE/60-343
C4S254_YERBE/76-376
C4S412_YERBE/1-304
C4S4X2_YERBE/86-389
C4S5D8_YERBE/69-380
C4S7N0_YERMO/58-355
C4S807_YERMO/60-343
C4SA40_YERMO/106-281
C4SAH9_YERMO/86-391
C4SBX5_YERMO/82-405
C4SCE5_YERMO/47-339
C4SEI8_YERMO/100-286
C4SFK7_YERMO/69-380
C4SH98_YERMO/36-320
C4SHP6_YERMO/62-362
C4SJN9_YERFR/113-281
C4SKQ1_YERFR/62-349
C4SMC7_YERFR/60-343
C4SMS4_YERFR/58-355
C4SPU9_YERFR/36-299
C4SQH9_YERFR/64-381
C4SS88_YERFR/63-374
C4SSR4_YERFR/100-286
C4STW7_YERFR/86-391
C4STZ2_YERFR/52-345
C4SU16_YERFR/61-367
C4SX30_YERIN/58-355
C4SXF0_YERIN/62-372
C4SZ11_YERIN/86-391
C4SZF5_YERIN/14-107
C4SZF5_YERIN/84-252
C4T1Q2_YERIN/64-385
C4T3K6_YERIN/100-286
C4T434_YERIN/61-344
C4T4H6_YERIN/36-320
C4T6D8_YERIN/53-346
C4T6T3_YERIN/75-386
C4TU67_YERKR/44-346
C4TYG5_YERKR/36-320
C4U064_YERKR/50-343
C4U0C6_YERKR/66-146
C4U0C7_YERKR/1-223
C4U0L9_YERKR/100-286
C4U194_YERKR/58-355
C4U1X1_YERKR/64-347
C4U545_YERAL/12-305
C4U667_YERAL/113-283
C4U7R2_YERAL/170-356
C4U9L7_YERAL/53-346
C4UA96_YERAL/58-355
C4UBN8_YERAL/64-347
C4UBQ1_YERAL/36-320
C4UCS0_YERAL/33-344
C4UDJ7_YERAL/83-388
C4UF89_YERRU/43-327
C4UHI5_YERRU/59-356
C4UIL0_YERRU/102-286
C4UIT2_YERRU/57-368
C4UKB7_YERRU/62-372
C4ULM2_YERRU/64-347
C4UPQ8_YERRO/113-281
C4UQB3_YERRO/62-349
C4UQZ2_YERRO/36-320
C4UTV2_YERRO/69-380
C4UUC0_YERRO/58-355
C4UV48_YERRO/48-328
C4UVC3_YERRO/102-288
C4UW80_YERRO/53-346
C4UXK3_YERRO/86-391
C4UZQ4_YERRO/60-343
C4V004_YERRO/43-342
C4V2U0_9FIRM/112-404
C4WEF3_9RHIZ/48-334
C4WFW8_9RHIZ/77-371
C4WG94_9RHIZ/81-158
C4WI45_9RHIZ/54-352
C4WLP1_9RHIZ/75-372
C4WM81_9RHIZ/31-255
C4WN18_9RHIZ/50-341
C4WNP1_9RHIZ/92-398
C4WQC4_9RHIZ/48-339
C4WQK5_9RHIZ/142-312
C4WQK5_9RHIZ/73-195
C4WYX2_KLEPN/47-336
C4X0L7_KLEPN/100-285
C4X0P1_KLEPN/62-355
C4X171_KLEPN/46-362
C4X2Q2_KLEPN/46-337
C4X2R4_KLEPN/44-326
C4X3B0_KLEPN/58-350
C4X4P1_KLEPN/64-361
C4X4Z4_KLEPN/62-351
C4X545_KLEPN/53-343
C4X5V4_KLEPN/42-329
C4X7Q8_KLEPN/62-351
C4X8M0_KLEPN/50-342
C4X985_KLEPN/48-301
C4XC81_KLEPN/66-364
C4XCE9_KLEPN/60-343
C4XGZ1_DESMR/70-358
C4XH29_DESMR/71-368
C4XHF8_DESMR/73-346
C4XJW8_DESMR/178-398
C4XJW8_DESMR/55-192
C4XKG4_DESMR/61-349
C4XLB7_DESMR/84-374
C4XMC6_DESMR/68-373
C4YUF2_9RICK/2-313
C4YV48_9RICK/1-197
C4ZF04_EUBR3/68-317
C4ZK63_THASP/47-332
C4ZL94_THASP/72-369
C4ZT01_ECOBW/63-360
C4ZTL9_ECOBW/64-361
C4ZVQ5_ECOBW/53-336
C4ZW36_ECOBW/46-339
C4ZW60_ECOBW/60-357
C4ZXH7_ECOBW/62-349
C4ZXI8_ECOBW/62-349
C4ZYA7_ECOBW/116-282
C4ZYA7_ECOBW/43-128
C4ZYT5_ECOBW/60-343
C5A175_ECOBW/47-338
C5A8E0_BURGB/133-270
C5ACD3_BURGB/62-359
C5ACX3_BURGB/79-368
C5ADF2_BURGB/105-394
C5ADH5_BURGB/59-342
C5AH00_BURGB/59-342
C5AHP3_BURGB/62-346
C5AI75_BURGB/114-277
C5AIB3_BURGB/71-166
C5AK97_BURGB/66-349
C5AKS2_BURGB/194-490
C5ALW2_BURGB/71-362
C5AMG2_BURGB/69-351
C5AN04_BURGB/95-401
C5AQ63_METEA/91-382
C5ART0_METEA/87-383
C5ASV1_METEA/60-370
C5ATJ9_METEA/69-360
C5AUS9_METEA/66-378
C5AV25_METEA/160-326
C5AV25_METEA/86-181
C5AWZ7_METEA/77-388
C5AYW6_METEA/82-380
C5AZV2_METEA/67-120
C5B225_METEA/65-282
C5B6G9_METEA/51-358
C5BAH0_EDWI9/41-325
C5BAN7_EDWI9/62-345
C5BC10_EDWI9/111-279
C5BCY9_EDWI9/64-361
C5BFZ7_EDWI9/43-329
C5BJD6_TERTT/65-361
C5BJL3_TERTT/36-281
C5BN77_TERTT/69-254
C5BSA1_TERTT/55-338
C5BTP3_TERTT/71-188
C5BTX3_TERTT/68-364
C5BUC0_TERTT/66-361
C5CK16_VARPS/62-367
C5CKN4_VARPS/79-377
C5CL54_VARPS/75-261
C5CMM1_VARPS/141-290
C5CN72_VARPS/78-376
C5CNK5_VARPS/48-332
C5CT00_VARPS/67-364
C5CTN7_VARPS/101-390
C5CU41_VARPS/43-300
C5CYW9_VARPS/57-307
C5D0L8_VARPS/63-375
C5EYZ8_9HELI/61-349
C5EZJ8_9HELI/55-345
C5IZG8_KLEPN/66-364
C5IZH0_KLEPN/66-364
C5N276_STAA3/1-72
C5NA30_BURMA/127-409
C5NA83_BURMA/85-372
C5NAP5_BURMA/68-359
C5NDM5_BURMA/59-342
C5NFT0_BURMA/93-389
C5NHU3_BURMA/62-359
C5NIG7_BURMA/123-281
C5NIG7_BURMA/44-144
C5NIQ1_BURMA/190-450
C5RYU5_9PAST/87-201
C5RZH4_9PAST/94-406
C5T3A4_ACIDE/75-128
C5T780_ACIDE/75-376
C5T8F1_ACIDE/137-434
C5TB78_ACIDE/84-382
C5TBV5_ACIDE/63-172
C5TC25_ACIDE/1-134
C5TCX5_ACIDE/54-141
C5TCY8_ACIDE/40-328
C5TD62_ACIDE/139-194
C5TDD0_ZYMMO/44-341
C5TF80_ZYMMO/60-230
C5TG99_ZYMMO/82-393
C5TJ08_NEIFL/68-187
C5TM75_NEIFL/75-370
C5TNF9_NEIFL/66-349
C5W0C0_ECOBB/64-361
C5W1P5_ECOBB/43-329
C5W4L8_ECOBB/118-282
C5W4L8_ECOBB/43-128
C5W790_ECOBB/53-336
C5W801_ECOBB/60-343
C5W9I2_ECOBB/100-285
C5W9K3_ECOBB/63-360
C5WA62_ECOBB/46-339
C5WA87_ECOBB/60-357
C5WAG1_ECOBB/62-349
C5WAH2_ECOBB/62-349
C5WBW3_ECOBB/47-338
C5Z9R7_BURPS/62-359
C5ZCQ6_BURPS/254-543
C5ZE94_BURPS/93-389
C5ZES4_BURPS/123-281
C5ZES4_BURPS/44-144
C5ZEZ2_BURPS/59-342
C5ZFQ7_BURPS/64-361
C5ZJJ5_BURPS/72-359
C5ZL42_BURPS/190-455
C5ZMA9_BURPS/131-413
C5ZMI8_BURPS/68-359
C5ZPV6_BURPS/131-312
C5ZRK8_BURPS/48-341
C5ZRL6_BURPS/61-255
C5ZV97_9HELI/60-348
C5ZYW9_9HELI/62-350
C6AAN5_BARGA/48-323
C6AEW6_BARGA/58-336
C6AMX2_AGGAN/45-295
C6AP23_AGGAN/56-339
C6AS75_RHILS/102-387
C6ATY2_RHILS/54-365
C6AU06_RHILS/47-303
C6AUN0_RHILS/74-372
C6AUN9_RHILS/101-386
C6AUP2_RHILS/57-354
C6AV94_RHILS/67-361
C6AWQ9_RHILS/102-394
C6AXC7_RHILS/63-362
C6AZS4_RHILS/61-359
C6B0G7_RHILS/99-411
C6B160_RHILS/66-377
C6B1S0_RHILS/56-340
C6B9U2_RHILS/100-400
C6BA18_RHILS/93-383
C6BFE7_RALP1/68-365
C6BGX6_RALP1/73-356
C6BIL3_RALP1/111-408
C6BN81_RALP1/117-407
C6BNC0_RALP1/69-360
C6BRV8_DESAD/71-342
C6BSA3_DESAD/71-357
C6BT35_DESAD/214-316
C6BVF7_DESAD/92-154
C6BVG2_DESAD/71-375
C6BWJ0_DESAD/57-359
C6C037_DESAD/54-360
C6C4L8_DICDC/119-290
C6C8R7_DICDC/60-157
C6C902_DICDC/43-293
C6C948_DICDC/56-339
C6C989_DICDC/61-351
C6CAZ8_DICDC/61-344
C6CBN1_DICDC/66-363
C6CDE4_DICDC/57-369
C6CEW9_DICZE/38-335
C6CHJ9_DICZE/40-132
C6CIA4_DICZE/67-378
C6CIT0_DICZE/57-369
C6CLA5_DICZE/43-299
C6CLV2_DICZE/61-344
C6CMI3_DICZE/106-290
C6CNS3_DICZE/97-391
C6CQS6_DICZE/66-363
C6DB77_PECCP/66-363
C6DBM3_PECCP/78-379
C6DD75_PECCP/73-382
C6DDD9_PECCP/61-344
C6DDV2_PECCP/42-339
C6DDY7_PECCP/61-370
C6DJW7_PECCP/59-154
C6E5Q1_GEOSM/68-349
C6E736_GEOSM/65-362
C6ED42_ECOBD/47-338
C6EDJ5_ECOBD/62-349
C6EDK1_ECOBD/118-282
C6EDK1_ECOBD/43-128
C6EE90_ECOBD/62-349
C6EEH1_ECOBD/60-357
C6EEJ7_ECOBD/46-339
C6EGJ5_ECOBD/63-360
C6EGL9_ECOBD/100-285
C6EIY7_ECOBD/42-328
C6EJU1_ECOBD/60-343
C6EL01_ECOBD/64-361
C6ELA0_ECOBD/53-336
C6HU32_9BACT/115-321
C6HX33_9BACT/43-303
C6HZE9_9BACT/103-237
C6I0Q6_9BACT/152-313
C6I199_9BACE/46-339
C6I1R7_9BACE/59-188
C6I2S5_9BACE/55-350
C6I6J4_9BACE/71-325
C6I737_9BACE/5-290
C6I9T2_9BACE/59-353
C6IEF7_9BACE/71-369
C6IG40_9BACE/58-353
C6IHB3_9BACE/58-344
C6IIL0_9BACE/55-350
C6IIW7_9BACE/60-329
C6IJW3_9BACE/67-357
C6IMD7_9BACE/60-354
C6IR25_9BACE/60-324
C6IT46_9BACE/59-188
C6J899_9FIRM/74-146
C6J8A1_9FIRM/55-191
C6JJE7_FUSVA/84-364
C6M2N4_NEISI/78-373
C6M3P8_NEISI/66-349
C6M836_NEISI/89-164
C6M837_NEISI/1-195
C6M9C8_NEISI/43-318
C6MY37_9GAMM/1-80
C6MYN3_9GAMM/18-307
C6N2G5_9GAMM/67-321
C6N3Z0_9GAMM/56-338
C6N5S6_9GAMM/2-259
C6N5T4_9GAMM/36-319
C6N6Y7_9GAMM/87-376
C6NRN3_9GAMM/36-319
C6NTJ4_9GAMM/60-319
C6NWB2_9GAMM/53-336
C6NX04_9GAMM/20-261
C6NY29_9GAMM/18-301
C6NYT2_9GAMM/51-305
C6NZ10_9GAMM/41-319
C6PNB6_9CLOT/64-144
C6PYX3_9CLOT/50-335
C6RGY4_9PROT/48-356
C6RHC5_9PROT/41-263
C6RJQ0_ACIRA/62-244
C6RK63_ACIRA/84-374
C6RLI2_ACIRA/70-366
C6RP25_ACIRA/47-328
C6RPI2_ACIRA/65-376
C6RZB8_VIBCH/59-370
C6S0V9_VIBCH/63-345
C6S8F6_NEIML/71-366
C6S8H8_NEIML/93-405
C6S8Y8_NEIML/63-347
C6SB52_NEIME/63-347
C6SBP5_NEIME/71-366
C6SC58_NEIME/67-382
C6SCY0_NEIME/93-405
C6SJ72_NEIME/93-405
C6SMA0_NEIME/67-382
C6SMC1_NEIME/68-250
C6SML2_NEIME/71-366
C6SMX0_NEIME/67-351
C6TTK6_BURPS/72-359
C6TUB4_BURPS/62-359
C6TXC5_BURPS/104-393
C6TZL9_BURPS/93-389
C6U099_BURPS/123-281
C6U099_BURPS/44-144
C6U0G4_BURPS/59-342
C6U183_BURPS/64-361
C6U314_BURPS/190-453
C6U4X6_BURPS/2-214
C6U4X7_BURPS/159-219
C6U7J3_BURPS/92-383
C6U977_BURPS/159-217
C6U978_BURPS/3-192
C6U9K5_BURPS/61-255
C6U9L4_BURPS/48-341
C6UBS8_ECOBR/64-361
C6UC39_ECOBR/60-343
C6UDV8_ECOBR/43-329
C6UF66_ECOBR/100-285
C6UF88_ECOBR/63-360
C6UGL5_ECOBR/46-339
C6UGN9_ECOBR/60-357
C6UHA1_ECOBR/62-349
C6UHB2_ECOBR/62-349
C6UII5_ECOBR/118-282
C6UII5_ECOBR/43-128
C6UK80_ECOBR/47-338
C6UMM7_ECOBR/53-336
C6UPW6_ECO5T/53-336
C6URM2_ECO5T/60-343
C6UTD6_ECO5T/57-349
C6UUQ5_ECO5T/99-284
C6UV58_ECO5T/63-360
C6UVY4_ECO5T/116-282
C6UWI6_ECO5T/46-339
C6UWM1_ECO5T/60-357
C6UXK8_ECO5T/62-349
C6UXM2_ECO5T/62-349
C6UZA1_ECO5T/64-361
C6V022_ECO5T/57-237
C6V262_ECO5T/47-338
C6V2F4_ECO5T/43-329
C6V3E2_ECO5T/95-409
C6V647_NEORI/101-412
C6V9D0_ECOBD/43-329
C6VVJ8_DYAFD/61-358
C6VXA0_DYAFD/54-361
C6VYP1_DYAFD/69-365
C6W293_DYAFD/69-356
C6WTY8_METML/87-388
C6WV45_METML/92-381
C6WXB6_METML/108-285
C6WY20_METML/64-360
C6X5A9_FLAB3/85-378
C6X786_METSD/68-370
C6XAU7_METSD/71-366
C6XBD9_METSD/68-364
C6XBI5_METSD/64-361
C6XBZ7_METSD/62-372
C6XCI1_METSD/98-400
C6XCQ4_METSD/122-285
C6XCX8_METSD/64-362
C6XEG7_METSD/75-376
C6XPQ9_HIRBI/75-372
C6XQC3_HIRBI/77-375
C6XXE6_PEDHD/48-341
C6YBW7_VIBCH/59-370
C6YGY4_VIBCH/63-345
C6YQF4_FRATT/60-335
C6YV63_9GAMM/66-341
C6YW33_9GAMM/127-277
C6YW33_9GAMM/43-169
C6Z411_9BACE/60-324
C6Z6P3_9BACE/59-304
C6Z7U6_9BACE/71-369
C6Z9E8_9BACE/67-362
C6ZAB0_9BACE/57-354
C6ZAE3_9BACE/60-353
C7BHA6_PHOAA/61-344
C7BJG1_PHOAA/66-363
C7BKL4_PHOAA/63-374
C7BQL7_PHOAA/57-340
C7BR57_PHOAA/43-263
C7BRN4_PHOAA/67-382
C7BTK5_PHOAA/86-376
C7C7M6_METED/60-370
C7C7Z3_METED/15-313
C7C8K8_METED/66-378
C7CA48_METED/160-326
C7CD22_METED/82-380
C7CFL0_METED/67-120
C7CGY3_METED/69-378
C7CHC9_METED/65-282
C7CHF5_METED/1-295
C7CHP8_METED/77-388
C7CKE2_METED/91-382
C7CML8_METED/87-383
C7D5Z2_9RHOB/51-360
C7DCL6_9RHOB/76-242
C7DCZ6_9RHOB/53-197
C7G6N1_9FIRM/66-180
C7H9C3_9FIRM/91-150
C7JB19_ACEP3/61-359
C7JB63_ACEP3/58-349
C7JCE6_ACEP3/105-284
C7JF89_ACEP3/48-337
C7JFY4_ACEP3/105-171
C7JGB8_ACEP3/76-372
C7JJR9_ACEPA/61-359
C7JM51_ACEPA/76-372
C7JNP2_ACEPA/58-349
C7JPK1_ACEPA/105-284
C7JR03_ACEPA/48-337
C7JR76_ACEPA/105-171
C7JTY7_ACEPA/61-359
C7JWB9_ACEPA/76-372
C7JXV8_ACEPA/58-349
C7JYR6_ACEPA/105-284
C7K068_ACEPA/48-337
C7K0E3_ACEPA/105-171
C7K2Y6_ACEPA/48-337
C7K359_ACEPA/105-171
C7K479_ACEPA/61-359
C7K6L1_ACEPA/76-372
C7K852_ACEPA/58-349
C7K911_ACEPA/105-284
C7KAQ3_ACEPA/105-284
C7KC55_ACEPA/48-337
C7KCC8_ACEPA/105-171
C7KDE8_ACEPA/61-359
C7KFT0_ACEPA/76-372
C7KHC1_ACEPA/58-349
C7KK18_ACEPA/105-284
C7KLH1_ACEPA/48-337
C7KLP4_ACEPA/105-171
C7KMR4_ACEPA/61-359
C7KQ46_ACEPA/76-372
C7KRN5_ACEPA/58-349
C7KTH2_ACEPA/58-349
C7KUD0_ACEPA/105-284
C7KVT4_ACEPA/48-337
C7KW09_ACEPA/105-171
C7KX29_ACEPA/61-359
C7KZG1_ACEPA/76-372
C7L1R0_ACEPA/76-372
C7L399_ACEPA/58-349
C7L457_ACEPA/105-284
C7L5L0_ACEPA/48-337
C7L5V4_ACEPA/105-171
C7L6L6_ACEPA/61-359
C7LC09_BRUMC/59-342
C7LCU5_BRUMC/48-336
C7LFZ4_BRUMC/63-361
C7LHH6_BRUMC/88-380
C7LHV5_BRUMC/32-247
C7LHW3_BRUMC/48-339
C7LIN1_BRUMC/119-279
C7LND3_DESBD/102-405
C7LPN4_DESBD/158-447
C7LSL8_DESBD/65-363
C7LV53_DESBD/53-394
C7LXA2_DESBD/52-356
C7PA33_CHIPD/56-346
C7PC81_CHIPD/61-332
C7PGW4_CHIPD/64-359
C7PGY0_CHIPD/52-334
C7PH77_CHIPD/63-370
C7PLH5_CHIPD/71-365
C7PM22_CHIPD/78-375
C7PP59_CHIPD/58-301
C7PTK6_CHIPD/50-342
C7PUP0_CHIPD/62-357
C7QLA9_CYAP0/92-437
C7R7S5_KANKD/78-235
C7R8B4_KANKD/54-348
C7RCH7_KANKD/65-220
C7RJG2_ACCPU/54-350
C7RLQ9_ACCPU/67-360
C7RP25_ACCPU/48-336
C7RPH9_ACCPU/97-396
C7RSB6_ACCPU/81-319
C7RSF2_ACCPU/58-358
C7RT66_ACCPU/72-371
C7RTH6_ACCPU/80-391
C7RTL4_ACCPU/70-361
C7RUG1_ACCPU/64-341
C7RUK8_ACCPU/65-352
C7X3K0_9PORP/59-331
C7X5P5_9PORP/65-188
C7X720_9PORP/59-349
C7X7K3_9PORP/58-352
C7X8S4_9PORP/59-353
C7X971_9PORP/67-362
C7XAL3_9PORP/59-310
C7XEE4_9PORP/61-309
C7XFZ5_9PORP/48-278
C8CA86_RHILT/25-187
C8CA90_RHILT/25-220
C8CBD8_PSEPU/63-347
C8CK57_PSEAE/1-69
C8KZF1_9PAST/69-169
C8N7A9_9GAMM/95-407
C8N7Q6_9GAMM/70-237
C8N925_9GAMM/67-345
C8N9C1_9GAMM/102-395
C8NDI6_9GAMM/67-346
C8PVH3_9GAMM/72-383
C8PVT5_9GAMM/1-270
C8Q0E1_9GAMM/75-364
C8S032_9RHOB/66-351
C8S1K5_9RHOB/76-330
C8S4F8_9RHOB/57-369
C8SDP9_9RHIZ/29-320
C8SG61_9RHIZ/64-374
C8SGI0_9RHIZ/45-336
C8SGI3_9RHIZ/84-395
C8SGW3_9RHIZ/74-362
C8SJ33_9RHIZ/90-382
C8SJ39_9RHIZ/126-408
C8SM12_9RHIZ/92-387
C8SN64_9RHIZ/50-358
C8SQ07_9RHIZ/86-371
C8SQX3_9RHIZ/109-396
C8SS19_9RHIZ/60-369
C8SUL1_9RHIZ/132-428
C8SXW2_KLEPR/47-336
C8SZ65_KLEPR/58-350
C8T165_KLEPR/42-329
C8T1V6_KLEPR/53-343
C8T202_KLEPR/62-351
C8T2G5_KLEPR/64-314
C8T5S5_KLEPR/4-151
C8T5U9_KLEPR/62-355
C8T8N7_KLEPR/66-364
C8T8U1_KLEPR/60-343
C8TAQ7_KLEPR/41-294
C8TBX8_KLEPR/45-327
C8TC05_KLEPR/46-337
C8TCX9_KLEPR/68-233
C8TFT2_ECO26/60-343
C8TIE2_ECO26/100-285
C8TIH3_ECO26/63-360
C8TJ55_ECO26/64-361
C8TJS5_ECO26/46-339
C8TJV0_ECO26/60-357
C8TLR0_ECO26/43-330
C8TME8_ECO26/62-349
C8TMX2_ECO26/47-338
C8TSC0_ECO26/115-282
C8TSC0_ECO26/43-128
C8TV78_ECO26/53-336
C8TW30_ECO26/95-409
C8TXN0_ECO10/100-285
C8TXQ2_ECO10/63-360
C8TYA9_ECO10/46-339
C8TYD4_ECO10/60-357
C8TZC0_ECO10/62-349
C8TZI1_ECO10/62-349
C8U008_ECO10/47-338
C8U2E9_ECO10/64-361
C8U468_ECO10/43-330
C8U7Q4_ECO10/53-336
C8U9B7_ECO10/60-343
C8U9L3_ECO10/115-282
C8U9L3_ECO10/43-128
C8UB10_ECO10/95-409
C8UB65_ECO1A/115-282
C8UB65_ECO1A/43-128
C8UDV2_ECO1A/53-336
C8UEP2_ECO1A/60-343
C8UGJ2_ECO1A/100-285
C8UGM3_ECO1A/63-360
C8UHW6_ECO1A/46-339
C8UHZ4_ECO1A/60-357
C8UIP6_ECO1A/64-361
C8UIX4_ECO1A/62-349
C8UIY5_ECO1A/62-349
C8UL13_ECO1A/43-330
C8ULT6_ECO1A/47-338
C8URC1_ECO1A/95-409
C8VYU6_DESAS/87-213
C8WB02_ZYMMN/82-393
C8WCP9_ZYMMN/60-357
C8WCS3_ZYMMN/60-230
C8WYU6_DESRD/72-374
C8X5C4_DESRD/57-351
C9CT15_9RHOB/67-360
C9D1H4_9RHOB/51-227
C9D1P5_9RHOB/46-338
C9D2Z8_9RHOB/63-374
C9KQ89_9FIRM/65-358
C9KRD2_9BACE/67-358
C9KV70_9BACE/60-321
C9KXC0_9BACE/58-352
C9L0D9_9BACE/55-350
C9L251_9BACE/71-369
C9LBC5_RUMHA/64-252
C9LSK0_9FIRM/48-315
C9LSL8_9FIRM/140-410
C9MAL7_HAEIF/60-343
C9MFU0_HAEIF/60-343
C9MLX4_9BACT/49-295
C9NQP8_9VIBR/65-359
C9NT36_9VIBR/63-345
C9NTN8_9VIBR/40-328
C9NU19_9VIBR/70-343
C9NVP1_9VIBR/32-218
C9NVR0_9VIBR/68-219
C9NX73_9VIBR/63-365
C9NXX0_9VIBR/53-345
C9PA22_VIBFU/11-288
C9PCC5_VIBFU/63-374
C9PD74_VIBFU/58-341
C9PE71_VIBFU/39-329
C9PEY0_VIBFU/44-325
C9PFU7_VIBFU/70-391
C9PGC2_VIBFU/26-320
C9PHP5_VIBFU/36-272
C9PHU8_VIBFU/47-169
C9PIK7_VIBFU/62-345
C9PJG8_VIBFU/67-360
C9Q4R4_9VIBR/1-304
C9Q4Z5_9VIBR/56-339
C9Q7C6_9VIBR/45-276
C9QAC3_9VIBR/70-347
C9QB08_9VIBR/63-345
C9QE52_VIBOR/44-313
C9QEC0_VIBOR/63-345
C9QEN3_VIBOR/158-274
C9QEN3_VIBOR/42-167
C9QHG6_VIBOR/70-344
C9QHR8_VIBOR/68-216
C9QIL9_VIBOR/54-346
C9QQ56_ECOD1/64-361
C9QQG9_ECOD1/53-336
C9QUB6_ECOD1/47-338
C9QUR5_ECOD1/62-349
C9QUT9_ECOD1/116-282
C9QUT9_ECOD1/43-128
C9QVF8_ECOD1/62-349
C9QVN4_ECOD1/60-357
C9QVQ9_ECOD1/46-339
C9QXK9_ECOD1/63-360
C9QXN2_ECOD1/100-285
C9R0I2_ECOD1/42-328
C9R0V8_ECOD1/60-343
C9R3S3_AGGAD/1-196
C9R3S4_AGGAD/56-119
C9R4I9_AGGAD/45-298
C9R5U2_AGGAD/95-407
C9RSF5_GEOSY/91-208
C9SZW5_9RHIZ/100-392
C9T0G9_9RHIZ/88-380
C9T0V6_9RHIZ/52-343
C9T1L4_9RHIZ/119-279
C9T4R6_9RHIZ/63-361
C9T6E2_9RHIZ/81-364
C9T770_9RHIZ/48-336
C9T962_9RHIZ/100-392
C9T9R3_9RHIZ/88-380
C9TA50_9RHIZ/52-343
C9TAV5_9RHIZ/119-279
C9TC38_9RHIZ/63-361
C9TEF3_9RHIZ/40-323
C9TFX3_9RHIZ/48-336
C9TJJ6_9RHIZ/119-279
C9TKB6_9RHIZ/52-343
C9TKC6_9RHIZ/32-247
C9TKN2_9RHIZ/94-386
C9TLR3_9RHIZ/2-136
C9TQA7_9RHIZ/63-361
C9TQH9_9RHIZ/48-336
C9TS59_9RHIZ/1-159
C9TS85_9RHIZ/59-166
C9TTE6_9RHIZ/63-361
C9TVG4_9RHIZ/81-364
C9TWZ1_9RHIZ/48-336
C9TZ16_9RHIZ/119-279
C9U0D8_9RHIZ/100-392
C9U0Y9_9RHIZ/94-386
C9U198_9RHIZ/32-247
C9U1A7_9RHIZ/52-343
C9U1Q5_BRUAB/63-361
C9U3S7_BRUAB/35-197
C9U4H4_BRUAB/48-336
C9U7T8_BRUAB/136-308
C9U9D1_BRUAB/119-279
C9UA49_BRUAB/52-343
C9UA58_BRUAB/32-247
C9UAE6_BRUAB/94-386
C9UAX7_BRUAB/63-361
C9UCZ9_BRUAB/35-197
C9UDH6_BRUAB/48-336
C9UHZ2_BRUAB/136-308
C9UII8_BRUAB/68-178
C9UIZ4_BRUAB/119-279
C9UJR0_BRUAB/52-343
C9UJS0_BRUAB/32-247
C9UK08_BRUAB/88-380
C9UKD2_BRUAB/63-361
C9UM77_BRUAB/81-364
C9UN05_BRUAB/48-336
C9USN7_BRUAB/185-308
C9UT93_BRUAB/88-380
C9UTI3_BRUAB/32-247
C9UTJ3_BRUAB/52-343
C9UUB4_BRUAB/119-279
C9UW55_BRUAB/63-361
C9UY78_BRUAB/35-197
C9UZ09_BRUAB/48-336
C9V0Y8_BRUAB/136-308
C9V1H9_BRUAB/68-178
C9V1Y4_BRUAB/119-279
C9V2Q1_BRUAB/52-343
C9V2R0_BRUAB/32-247
C9V2Z9_BRUAB/88-380
C9V596_BRUNE/119-279
C9V611_BRUNE/52-343
C9V620_BRUNE/32-247
C9V6E4_BRUNE/88-228
C9V6Z5_BRUNE/60-282
C9V8J6_BRUNE/63-361
C9VAL3_BRUNE/59-342
C9VBD7_BRUNE/48-336
C9VE21_9RHIZ/100-392
C9VEY7_9RHIZ/32-247
C9VEZ6_9RHIZ/52-343
C9VFR7_9RHIZ/119-279
C9VJP4_9RHIZ/59-342
C9VL82_9RHIZ/48-336
C9VLF5_9RHIZ/63-361
C9VNA4_BRUAB/136-308
C9VPC7_BRUAB/119-279
C9VQ02_BRUAB/52-343
C9VQ51_BRUAB/88-380
C9VQ91_BRUAB/32-247
C9VQT9_BRUAB/63-361
C9VSV1_BRUAB/20-182
C9VSY0_BRUAB/84-372
C9WXZ3_NEIM8/93-405
C9WY16_NEIM8/71-366
C9X1C7_NEIM8/67-382
C9X1M1_NEIM8/68-351
C9X2V0_NEIM8/57-341
C9X709_SALTD/46-339
C9X8B7_SALTD/71-365
C9X9W2_SALTD/64-361
C9XCH7_SALTD/42-328
C9XEK5_SALTD/60-343
C9XGM0_SALTD/128-294
C9XGM0_SALTD/55-140
C9XI36_SALTD/100-285
C9XI61_SALTD/63-360
C9XTF7_CROTZ/89-386
C9XTI3_CROTZ/131-314
C9XUV4_CROTZ/45-326
C9XXT6_CROTZ/77-374
C9XYC5_CROTZ/55-240
C9XYY4_CROTZ/61-344
C9XZG7_CROTZ/23-313
C9Y3L8_CROTZ/114-281
C9Y3L8_CROTZ/43-119
C9Y533_CROTZ/63-351
C9YDB4_9BURK/18-319
C9YEJ1_9BURK/78-297
C9YFG5_9BURK/104-421
C9YFX1_9BURK/36-124
C9YFX2_9BURK/1-208
C9YG95_9BURK/30-248
CNRB_RALME/99-377
CVAA_ECOLX/53-380
CYAD_BORPE/92-370
CZCB_ALCSC/220-501
CZCB_RALME/220-501
D0AT21_BRUAB/68-178
D0ATG7_BRUAB/119-279
D0AU67_BRUAB/52-343
D0AU78_BRUAB/32-247
D0AUG0_BRUAB/94-386
D0AVI5_BRUAB/136-308
D0AW06_BRUAB/35-197
D0AXZ1_BRUAB/63-361
D0B0C5_BRUAB/48-336
D0B398_BRUME/81-168
D0B514_BRUME/63-361
D0B5W6_BRUME/100-392
D0B6F5_BRUME/94-382
D0B6R0_BRUME/32-247
D0B6S1_BRUME/52-343
D0B7G7_BRUME/112-274
D0B8R8_BRUME/48-336
D0BAG2_BRUSU/48-336
D0BB79_BRUSU/12-295
D0BD63_BRUSU/63-361
D0BH53_BRUSU/52-343
D0BH62_BRUSU/32-247
D0BHI6_BRUSU/88-380
D0BI25_BRUSU/12-304
D0BVQ1_9GAMM/70-366
D0BWL0_9GAMM/61-356
D0BXA3_9GAMM/62-132
D0BZP0_9GAMM/57-349
D0BZQ8_9GAMM/64-355
D0BZR4_9GAMM/59-355
D0C018_9GAMM/47-328
D0C142_9GAMM/70-361
D0C1G7_9GAMM/90-381
D0C394_9GAMM/65-376
D0C493_9GAMM/44-327
D0C4D0_9GAMM/64-355
D0C5J5_ACIBA/70-361
D0C700_ACIBA/64-355
D0C738_ACIBA/57-349
D0C763_ACIBA/59-355
D0C7H6_ACIBA/45-329
D0C8V2_ACIBA/62-245
D0C9G3_ACIBA/80-371
D0C9T9_ACIBA/65-376
D0CAY7_ACIBA/47-328
D0CDQ2_ACIBA/70-366
D0CNW9_9RHOB/54-366
D0CS99_9RHOB/72-369
D0CSA6_9RHOB/75-316
D0CV11_9RHOB/82-298
D0D082_9RHOB/64-357
D0DAT2_9RHOB/76-307
D0DBB6_9RHOB/52-364
D0DBZ2_9RHOB/48-339
D0DCY3_9RHOB/83-371
D0DDM9_9RHOB/41-323
D0FN92_ERWPY/100-285
D0FPZ2_ERWPY/60-343
D0FR96_ERWPY/82-370
D0FTK2_ERWPY/61-351
D0FTY5_ERWPY/78-374
D0FUN9_ERWPY/65-362
D0FVH3_ERWPY/89-380
D0FXD7_ERWPY/64-386
D0GAI1_BRUME/119-279
D0GB96_BRUME/52-343
D0GBA6_BRUME/32-247
D0GC62_BRUME/100-392
D0GEF7_BRUME/84-371
D0GF81_BRUME/12-295
D0GH92_BRUME/63-361
D0GUR2_VIBMI/40-280
D0GXW5_VIBMI/63-345
D0GYU4_VIBMI/70-345
D0GZS8_VIBMI/44-312
D0H6K0_VIBCH/63-345
D0H7P9_VIBCH/59-370
D0HCQ6_VIBMI/70-345
D0HDG8_VIBMI/1-269
D0HEG9_VIBMI/45-322
D0HHJ5_VIBMI/40-282
D0HPY8_VIBCH/63-345
D0HR64_VIBCH/59-370
D0HZY9_VIBCH/59-370
D0I552_VIBHO/49-360
D0I6H7_VIBHO/56-340
D0I8F2_VIBHO/71-294
D0I9F5_VIBHO/59-354
D0II46_9VIBR/63-345
D0IID8_9VIBR/70-344
D0IJ71_9VIBR/44-312
D0IK79_9VIBR/39-286
D0IVF1_COMT2/65-202
D0IVJ6_COMT2/66-363
D0IVN0_COMT2/78-368
D0IWA5_COMT2/71-365
D0IXK0_COMT2/85-382
D0IZ54_COMT2/90-388
D0J0Y0_COMT2/75-386
D0J176_COMT2/97-398
D0J227_COMT2/51-343
D0J3R0_COMT2/133-419
D0J624_COMT2/65-358
D0J7Y3_COMT2/95-396
D0JCG1_YERPD/70-392
D0JCU0_YERPD/88-382
D0JF96_YERPD/50-343
D0JFU3_YERPD/58-355
D0JG35_YERPD/35-336
D0JGJ2_YERPD/59-342
D0JHH8_YERPD/57-351
D0JHT8_YERPD/43-304
D0JI49_YERPD/103-286
D0JJR4_YERPD/65-376
D0JM38_YERPD/81-328
D0JNB1_YERP1/88-382
D0JPD5_YERP1/50-343
D0JPW2_YERP1/65-362
D0JQ71_YERP1/35-336
D0JQL5_YERP1/60-343
D0JRZ5_YERP1/57-351
D0JSN1_YERP1/103-286
D0JTY9_YERP1/81-328
D0JU77_YERP1/65-376
D0JXA6_YERP1/70-392
D0KEK1_PECWW/118-296
D0KG80_PECWW/59-159
D0KHE8_PECWW/61-370
D0KHI3_PECWW/42-328
D0KJG4_PECWW/67-364
D0KJW9_PECWW/78-379
D0KKI0_PECWW/61-344
D0KKJ1_PECWW/89-366
D0KYI9_HALNC/89-369
D0KZI3_HALNC/96-355
D0L0M5_HALNC/70-226
D0LTY8_HALO1/73-237
D0M130_VIBSE/44-310
D0M1Y0_VIBSE/2-263
D0MAH1_VIBSE/22-302
D0MJK3_RHOM4/34-300
D0P5K4_BRUSU/100-392
D0P648_BRUSU/88-380
D0P6F8_BRUSU/32-247
D0P6G6_BRUSU/52-343
D0PAZ9_BRUSU/63-361
D0PD19_BRUSU/81-364
D0PDV2_BRUSU/48-336
D0PEJ1_BRUSU/63-355
D0PF45_BRUSU/88-380
D0PFH3_BRUSU/32-247
D0PJB7_BRUSU/63-361
D0PK98_BRUSU/81-364
D0PL62_BRUSU/48-336
D0RCS7_9RHIZ/70-201
D0RDH7_9RHIZ/88-380
D0RDV4_9RHIZ/32-247
D0RDW3_9RHIZ/52-343
D0RET4_9RHIZ/119-279
D0RF89_9RHIZ/68-177
D0RH73_9RHIZ/12-295
D0RHQ3_9RHIZ/63-361
D0RJP7_9RHIZ/48-336
D0RXZ3_ACICA/72-368
D0RY34_ACICA/57-349
D0RY70_ACICA/64-355
D0S0K5_ACICA/65-376
D0S0X4_ACICA/72-363
D0S213_ACICA/70-361
D0S2D2_ACICA/64-247
D0S662_ACICA/47-328
D0S705_ACICA/70-366
D0S7M6_ACICA/62-245
D0S869_ACIJO/86-377
D0S8U5_ACIJO/65-376
D0SBD9_ACIJO/70-366
D0SDG9_ACIJO/47-328
D0SH57_ACIJO/103-410
D0SJX0_ACIJU/61-244
D0SKE0_ACIJU/60-371
D0SKT8_ACIJU/90-381
D0SLV1_ACIJU/70-366
D0SPI6_ACIJU/47-328
D0SVQ2_ACILW/61-239
D0SX07_ACILW/70-366
D0SXK2_ACILW/1-150
D0T376_ACIRA/70-366
D0T429_ACIRA/84-374
D0T4G0_ACIRA/65-376
D0T5L5_ACIRA/62-244
D0T693_ACIRA/39-320
D0T9J8_9BACE/59-349
D0TA82_9BACE/67-362
D0TAY9_9BACE/59-310
D0TCK7_9BACE/58-352
D0TDJ6_9BACE/65-190
D0TL69_9BACE/67-358
D0TMC4_9BACE/59-313
D0TN10_9BACE/55-350
D0TNK3_9BACE/61-315
D0TPX0_9BACE/58-353
D0TR50_9BACE/48-339
D0TTP8_9BACE/71-383
D0TX50_9BACE/59-186
D0W3A3_NEICI/63-347
D0W539_NEICI/71-366
D0W6F4_NEILA/77-372
D0WCI1_NEILA/63-347
D0WTI4_VIBAL/52-332
D0WTX1_VIBAL/70-392
D0WUM3_VIBAL/69-380
D0WUQ6_VIBAL/63-345
D0WWU1_VIBAL/61-358
D0WWV8_VIBAL/33-267
D0WXL3_VIBAL/101-375
D0WXN8_VIBAL/44-322
D0X1N4_VIBAL/57-326
D0X206_VIBAL/63-359
D0X3F2_VIBAL/61-327
D0X4S2_VIBHA/38-331
D0X5H0_VIBHA/52-332
D0X5S8_VIBHA/44-312
D0X643_VIBHA/62-345
D0X6D1_VIBHA/34-267
D0X6P9_VIBHA/118-281
D0X6P9_VIBHA/41-157
D0X6X4_VIBHA/70-392
D0X7I4_VIBHA/42-168
D0X8T3_VIBHA/62-358
D0XBP4_VIBHA/63-343
D0XCX5_VIBHA/56-338
D0XD31_VIBHA/63-340
D0XD40_VIBHA/59-348
D0XEI8_VIBHA/69-380
D0XF70_VIBHA/70-184
D0XGP6_VIBHA/70-344
D0XHX5_VIBHA/42-315
D0YWD6_LISDA/66-361
D0YYC8_LISDA/35-222
D0YZ30_LISDA/47-329
D0YZ38_LISDA/38-332
D0Z2N4_LISDA/45-311
D0Z2Q7_LISDA/65-203
D0Z3E9_LISDA/69-345
D0Z3W3_LISDA/63-327
D0Z4D0_LISDA/43-322
D0Z8V6_EDWTE/59-338
D0ZAT0_EDWTE/43-329
D0ZBI0_EDWTE/41-325
D0ZD37_EDWTE/61-344
D0ZE49_EDWTE/110-282
D0ZEC5_EDWTE/64-361
D0ZEW2_EDWTE/137-427
D0ZF87_EDWTE/110-279
D0ZID6_SALT1/100-285
D0ZIG7_SALT1/63-360
D0ZKE0_SALT1/46-339
D0ZM18_SALT1/64-358
D0ZN63_SALT1/64-361
D0ZRD3_SALT1/42-328
D0ZUU2_SALT1/60-343
D0ZWW8_SALT1/128-294
D0ZWW8_SALT1/55-140
D1AGE1_SEBTE/51-306
D1AMA7_SEBTE/129-450
D1AMX1_SEBTE/65-321
D1ASS8_ANACI/116-407
D1B155_SULD5/66-370
D1B1P2_SULD5/67-366
D1B269_SULD5/67-364
D1B481_SULD5/59-354
D1BMS7_VEIPT/58-349
D1CVL5_9RHIZ/63-361
D1CY26_9RHIZ/81-364
D1CYU1_9RHIZ/48-336
D1D1J7_9RHIZ/52-343
D1D1K6_9RHIZ/32-247
D1D1T0_9RHIZ/88-380
D1D1Z4_9RHIZ/100-309
D1D2N4_NEIGO/68-351
D1D6W8_NEIGO/71-366
D1D7U4_NEIGO/67-351
D1DA23_NEIGO/71-366
D1DAW8_NEIGO/72-395
D1DDQ5_NEIGO/67-351
D1DGB6_NEIGO/71-366
D1DH85_NEIGO/72-395
D1DK56_NEIGO/67-351
D1DMC6_NEIGO/72-395
D1DQN9_NEIGO/71-366
D1DRU1_NEIGO/67-351
D1DU63_NEIGO/72-395
D1DXC1_NEIGO/71-366
D1DYA7_NEIGO/67-351
D1E0N7_NEIGO/72-395
D1E406_NEIGO/71-366
D1E4Y7_NEIGO/67-351
D1E5R7_NEIGO/68-351
D1EA66_NEIGO/71-366
D1EB26_NEIGO/67-351
D1EDF7_NEIGO/72-395
D1EGZ6_NEIGO/71-366
D1EHL6_NEIGO/86-370
D1EIJ5_9RHIZ/52-343
D1EIK4_9RHIZ/32-247
D1EIW0_9RHIZ/88-380
D1EJG1_9RHIZ/100-392
D1EKZ9_9RHIZ/119-279
D1EN02_9RHIZ/48-336
D1EQG0_9RHIZ/63-361
D1ESH5_9RHIZ/81-364
D1ET48_BRUME/100-392
D1ETP7_BRUME/88-376
D1EU02_BRUME/32-247
D1EU12_BRUME/52-343
D1EUS3_BRUME/119-279
D1EWE3_BRUME/84-371
D1EX86_BRUME/63-361
D1EZ98_BRUME/96-182
D1F1T5_BRUME/27-319
D1F441_BRUME/52-343
D1F452_BRUME/32-247
D1F4G1_BRUME/94-382
D1F6S8_BRUME/63-361
D1F8U8_BRUME/81-364
D1F9M0_BRUME/48-336
D1FBZ1_9RHIZ/119-279
D1FCR2_9RHIZ/52-343
D1FCS1_9RHIZ/32-247
D1FD47_9RHIZ/88-380
D1FDN9_9RHIZ/100-392
D1FFL6_9RHIZ/81-364
D1FHW8_9RHIZ/63-361
D1FIT4_9RHIZ/84-372
D1JQI5_9BACE/55-350
D1JRG8_9BACE/59-188
D1JSP3_9BACE/58-342
D1JT92_9BACE/71-325
D1JU07_9BACE/59-353
D1K5M9_9BACE/61-314
D1K6L3_9BACE/67-362
D1K8B1_9BACE/59-306
D1K9D6_9BACE/71-369
D1KA67_9BACE/79-362
D1KD98_9GAMM/20-130
D1N2S7_9BACT/46-326
D1N4T9_9BACT/43-328
D1N5G8_9BACT/59-350
D1N6C8_9BACT/45-310
D1N765_9BACT/56-348
D1N7R4_9BACT/55-346
D1NCE6_HAEIF/1-143
D1NDB6_HAEIF/41-133
D1NF55_HAEIF/60-123
D1NXI3_9ENTR/42-329
D1NXW6_9ENTR/61-344
D1NZ17_9ENTR/47-334
D1P101_9ENTR/61-343
D1P4G9_9ENTR/63-360
D1P535_9ENTR/88-237
D1P660_9ENTR/82-253
D1PAI2_9BACT/73-364
D1PGY1_9BACT/49-277
D1Q4I2_YERPE/91-392
D1Q4U7_YERPE/103-286
D1QN77_9BACT/49-275
D1R441_9CHLA/79-362
D1R7L8_9CHLA/47-288
D1RA72_9CHLA/56-312
D1REC6_LEGLO/43-327
D1RFQ7_LEGLO/87-376
D1RFZ1_LEGLO/43-326
D1RHF2_LEGLO/46-328
D1RI76_LEGLO/62-344
D1RKP9_LEGLO/56-338
D1RKV4_LEGLO/48-332
D1RL47_LEGLO/84-250
D1RN32_SEROD/43-327
D1RNV0_SEROD/62-373
D1RPN6_SEROD/72-370
D1RQE0_SEROD/104-281
D1RRN5_SEROD/60-353
D1RTG2_SEROD/53-380
D1RUJ1_SEROD/63-375
D1RUQ0_SEROD/113-286
D1RW12_SEROD/66-363
D1RZ49_SEROD/122-427
D1S122_SEROD/60-343
D1TQ61_YERPE/57-351
D1TRI8_YERPE/2-208
D1TRI9_YERPE/60-134
D1TSK7_YERPE/91-392
D1TSP0_YERPE/65-362
D1TTT8_YERPE/50-343
D1TUF6_YERPE/88-382
D1TYJ6_YERPE/103-286
D1TZ16_YERPE/81-328
D1TZL1_YERPE/70-392
D1TZP2_YERPE/65-376
D1VXT4_9BACT/56-351
D1VZU4_9BACT/47-267
D1XWH6_9BACT/50-292
D1YRG5_9FIRM/58-349
D2A8M0_SHIF2/76-373
D2A8U4_SHIF2/99-285
D2A9T2_SHIF2/46-339
D2AA89_SHIF2/60-304
D2AAE1_SHIF2/7-70
D2AAH1_SHIF2/45-332
D2ADE6_SHIF2/47-338
D2AG58_SHIF2/53-336
D2AGE5_SHIF2/132-296
D2AH76_SHIF2/1-126
D2AH81_SHIF2/45-213
D2AP58_FRATE/60-335
D2B7I9_STRRD/68-160
D2BS03_DICD5/59-349
D2BSG5_DICD5/57-369
D2BST8_DICD5/65-362
D2BUK7_DICD5/54-351
D2BV52_DICD5/61-344
D2BW35_DICD5/97-391
D2BW62_DICD5/52-335
D2C002_DICD5/67-378
D2C1Z5_DICD5/105-290
D2C2E4_DICD5/43-332
D2DXP4_9BACT/80-358
D2ETE9_9BACE/71-369
D2EVU9_9BACE/67-353
D2EVX0_9BACE/59-353
D2EWL3_9BACE/55-350
D2EX49_9BACE/61-332
D2F2H7_9BACE/58-346
D2KZY9_9DELT/75-373
D2L268_9DELT/61-351
D2L2V5_9DELT/68-366
D2L5C6_9DELT/85-387
D2L600_9DELT/137-396
D2L695_9DELT/74-363
D2L761_9DELT/80-370
D2L767_9DELT/75-369
D2L7M7_9DELT/63-353
D2LAJ8_9DELT/120-280
D2NB57_ECOS5/63-360
D2NC75_ECOS5/46-339
D2NCA6_ECOS5/60-357
D2NCJ4_ECOS5/62-349
D2NDY2_ECOS5/64-361
D2NFF5_ECOS5/43-329
D2NFK2_ECOS5/47-338
D2NI40_ECOS5/57-349
D2NI85_ECOS5/45-337
D2NIS3_ECOS5/116-282
D2NIS3_ECOS5/43-128
D2NKV4_ECOS5/53-336
D2NLJ7_ECOS5/60-343
D2NN81_ECOS5/100-285
D2QFK8_SPILD/63-354
D2QHZ6_SPILD/67-362
D2QIC3_SPILD/118-363
D2QLV1_SPILD/58-364
D2QW79_PIRSD/91-253
D2QWF4_PIRSD/66-332
D2R328_PIRSD/97-439
D2R872_PIRSD/63-358
D2R8C0_PIRSD/116-330
D2RNM6_ACIFV/60-351
D2RNQ2_ACIFV/54-342
D2T438_ERWP6/65-362
D2T5T6_ERWP6/60-343
D2T664_ERWP6/89-380
D2T8U2_ERWP6/82-370
D2TA35_ERWP6/64-386
D2TD59_ERWP6/97-387
D2TDF0_ERWP6/100-285
D2TDY4_ERWP6/108-404
D2THJ3_CITRI/113-282
D2TJS3_CITRI/63-349
D2TKD2_CITRI/92-198
D2TLG8_CITRI/60-343
D2TLT9_CITRI/64-361
D2TNB5_CITRI/63-360
D2TNE0_CITRI/101-285
D2TQA6_CITRI/42-328
D2TR26_CITRI/58-240
D2TR82_CITRI/60-245
D2TUP7_CITRI/53-210
D2TWD8_9ENTR/64-361
D2TXK2_9ENTR/86-376
D2TYB8_9ENTR/51-338
D2U495_9ENTR/56-339
D2U8U8_XANAP/57-340
D2UBC6_XANAP/30-327
D2UD74_XANAP/66-361
D2UDX8_XANAP/59-356
D2UEQ6_XANAP/88-379
D2WFJ9_ECOLX/95-409
D2YAD2_VIBMI/63-345
D2YCH2_VIBMI/70-345
D2YCN0_VIBMI/79-384
D2YDA2_VIBMI/34-303
D2YM55_VIBMI/48-316
D2YQD9_VIBMI/40-281
D2YR79_VIBMI/63-345
D2YU29_VIBMI/70-345
D2Z512_9BACT/79-370
D2ZA20_9ENTR/44-326
D2ZBV6_9ENTR/57-367
D2ZC38_9ENTR/62-351
D2ZCQ1_9ENTR/64-388
D2ZG58_9ENTR/64-361
D2ZGE3_9ENTR/48-338
D2ZH34_9ENTR/42-329
D2ZH66_9ENTR/62-357
D2ZJC5_9ENTR/65-324
D2ZJF9_9ENTR/60-343
D2ZL51_9ENTR/104-290
D2ZL51_9ENTR/51-119
D2ZLA2_9ENTR/62-355
D2ZSE7_NEIMU/67-186
D2ZUA8_NEIMU/77-372
D2ZV69_NEIMU/43-318
D2ZVA4_NEIMU/89-379
D2ZZA4_NEIMU/66-349
D3A3N7_NEISU/68-187
D3A6T6_NEISU/75-370
D3A8F0_NEISU/66-349
D3DF93_HYDTT/50-371
D3G2A3_ZYMMO/62-231
D3GTW7_ECO44/47-338
D3GUD9_ECO44/116-282
D3GUD9_ECO44/43-128
D3GUQ2_ECO44/53-380
D3GV92_ECO44/64-361
D3GVC0_ECO44/57-237
D3GYN4_ECO44/100-285
D3GYQ6_ECO44/63-360
D3GZ39_ECO44/43-329
D3H0S4_ECO44/46-339
D3H0W2_ECO44/60-357
D3H1M1_ECO44/62-349
D3H1N0_ECO44/62-349
D3H4U5_ECO44/60-343
D3HJT3_LEGLN/84-250
D3HK17_LEGLN/48-332
D3HK69_LEGLN/56-338
D3HMF5_LEGLN/43-327
D3HPQ7_LEGLN/62-344
D3HQ69_LEGLN/46-328
D3HRK7_LEGLN/43-326
D3HRT6_LEGLN/87-376
D3I6G3_9BACT/44-381
D3I7Y5_9BACT/49-265
D3I9E8_9BACT/58-353
D3IMG5_9BACT/56-351
D3JUT6_9GAMM/59-355
D3LUM0_9FIRM/60-351
D3M231_9ACTO/69-260
D3NVH2_AZOS1/76-369
D3NWV3_AZOS1/42-280
D3NZD8_AZOS1/119-422
D3NZG7_AZOS1/95-406
D3P090_AZOS1/57-349
D3P0R9_AZOS1/69-381
D3P1R6_AZOS1/105-286
D3P283_AZOS1/41-280
D3P3B9_AZOS1/67-358
D3P3N3_AZOS1/67-370
D3P443_AZOS1/64-134
D3P522_AZOS1/62-367
D3P5B9_AZOS1/66-352
D3P5D3_AZOS1/46-280
D3P6J3_AZOS1/79-366
D3P6S6_AZOS1/65-368
D3P7H7_AZOS1/61-356
D3P8G5_AZOS1/113-410
D3PBX5_DEFDS/52-373
D3QKE8_ECOCB/64-361
D3QKH5_ECOCB/57-237
D3QLW3_ECOCB/53-336
D3QNL1_ECOCB/43-329
D3QPN7_ECOCB/60-343
D3QRR3_ECOCB/57-349
D3QSV5_ECOCB/100-285
D3QSX8_ECOCB/63-360
D3QU01_ECOCB/130-296
D3QUB6_ECOCB/46-339
D3QUF0_ECOCB/60-357
D3QV10_ECOCB/62-349
D3QV22_ECOCB/62-349
D3R902_KLEVT/53-343
D3R946_KLEVT/62-351
D3R9C4_KLEVT/64-361
D3RBU6_KLEVT/58-350
D3RC46_KLEVT/62-349
D3RCJ0_KLEVT/41-294
D3RDR0_KLEVT/45-327
D3RDU0_KLEVT/46-337
D3REE0_KLEVT/62-355
D3REN4_KLEVT/47-339
D3RF40_KLEVT/68-365
D3RF80_KLEVT/101-285
D3RFM7_KLEVT/57-340
D3RHL5_KLEVT/47-333
D3RHV1_KLEVT/62-351
D3RJH8_KLEVT/60-343
D3RJU7_KLEVT/46-154
D3RJU7_KLEVT/89-277
D3RK28_KLEVT/66-364
D3RLT7_KLEVT/63-349
D3RLZ0_KLEVT/42-328
D3RME4_ALLVD/57-368
D3RMG3_ALLVD/91-384
D3RP48_ALLVD/64-259
D3RQP7_ALLVD/70-368
D3RR60_ALLVD/62-353
D3RT82_ALLVD/30-266
D3RT88_ALLVD/103-282
D3S9W8_THISK/103-404
D3SAR4_THISK/51-339
D3SB18_THISK/68-264
D3SBK7_THISK/78-373
D3SD57_THISK/50-272
D3SNK1_THEAH/43-370
D3UWC8_XENBS/64-375
D3UX67_XENBS/43-295
D3V0B0_XENBS/67-364
D3V3X6_XENBS/61-344
D3V9Y7_XENNA/62-345
D3VB82_XENNA/43-260
D3VCL2_XENNA/64-375
D3VL72_XENNA/67-364
D4B9K6_9ENTR/64-265
D4B9Z6_9ENTR/120-285
D4BBH0_9ENTR/42-329
D4BCY8_9ENTR/81-378
D4BER1_9ENTR/45-327
D4BH73_9ENTR/83-387
D4BHF0_9ENTR/60-343
D4BHK9_9ENTR/60-357
D4BIB5_9ENTR/46-339
D4BIK7_9ENTR/62-349
D4BIM1_9ENTR/62-349
D4BK03_9ENTR/63-360
D4BK33_9ENTR/34-111
D4BK33_9ENTR/89-273
D4BU35_PRORE/52-340
D4BW20_PRORE/61-344
D4BW47_PRORE/44-331
D4BYY4_PRORE/63-360
D4C0X7_PRORE/46-339
D4C2J3_PRORE/61-343
D4DNA3_NEIEG/55-288
D4DPT9_NEIEG/77-372
D4DU80_NEIEG/77-367
D4DW71_SEROD/66-363
D4E0W4_SEROD/61-297
D4E152_SEROD/111-286
D4E2H9_SEROD/60-343
D4E322_SEROD/91-380
D4E495_SEROD/60-365
D4E6V7_SEROD/72-250
D4E8Q2_SEROD/62-373
D4E9C8_SEROD/43-331
D4ECH5_AGGAC/56-156
D4ECH7_AGGAC/1-100
D4ECM1_AGGAC/95-407
D4EGW7_AGGAC/45-304
D4F2U4_EDWTA/107-282
D4F320_EDWTA/1-255
D4F321_EDWTA/95-130
D4F377_EDWTA/101-391
D4F7K3_EDWTA/43-263
D4F7Y9_EDWTA/41-325
D4F911_EDWTA/61-344
D4F9E5_EDWTA/137-282
D4GBZ6_PANAM/62-352
D4GC95_PANAM/59-353
D4GCB3_PANAM/105-290
D4GDM2_PANAM/120-279
D4GE98_PANAM/64-358
D4GIE8_PANAM/84-374
D4GIQ1_PANAM/106-397
D4GJF5_PANAM/47-336
D4GKX6_PANAM/60-343
D4GLR9_PANAM/66-363
D4GNA4_PANAM/79-374
D4H1V2_DENA2/75-380
D4H2H2_DENA2/71-364
D4HUW1_ERWAC/100-285
D4HWF7_ERWAC/101-392
D4HWP7_ERWAC/86-389
D4HY48_ERWAC/65-362
D4HZ40_ERWAC/60-343
D4I022_ERWAC/78-374
D4I0U7_ERWAC/97-387
D4I3V6_ERWAC/62-373
D4I6V2_ERWAE/86-389
D4I831_ERWAE/65-362
D4I9A9_ERWAE/60-343
D4I9J3_ERWAE/75-371
D4IA60_ERWAE/61-351
D4IA77_ERWAE/89-380
D4ID00_ERWAE/100-285
D4IFD4_ERWAE/64-375
D4IJM2_9BACT/57-352
D4IJZ3_9BACT/92-390
D4IK05_9BACT/42-301
D4JXY5_9FIRM/86-148
D4JYI8_9FIRM/87-147
D4K4Y0_9FIRM/63-229
D4KBK1_9FIRM/89-151
D4KJ39_9FIRM/66-176
D4KY73_9FIRM/66-180
D4M8B8_9BACT/49-306
D4NYL1_ECOLX/66-274
D4S6G4_9FIRM/71-363
D4SR21_9XANT/59-356
D4SRG0_9XANT/66-363
D4SSQ6_9XANT/80-372
D4SUF2_9XANT/110-261
D4SUI4_9XANT/62-353
D4SX13_9XANT/59-342
D4SX45_9XANT/67-371
D4SZT3_9XANT/67-363
D4T218_9XANT/59-356
D4T4T1_9XANT/66-363
D4T567_9XANT/59-307
D4T5U0_9XANT/67-365
D4T661_9XANT/95-403
D4T675_9XANT/108-261
D4T6D6_9XANT/12-304
D4T8Y7_9XANT/62-353
D4TBT8_9XANT/67-363
D4TMG6_9NOST/85-385
D4V3A6_BACVU/60-343
D4V447_BACVU/43-288
D4V7L0_BACVU/71-369
D4VBJ2_BACVU/57-354
D4VC14_BACVU/67-362
D4VHP1_9BACE/61-315
D4VLU1_9BACE/71-383
D4VMM3_9BACE/58-353
D4VQA7_9BACE/55-350
D4VQJ3_9BACE/67-358
D4VQW4_9BACE/50-341
D4VRS2_9BACE/59-313
D4VS69_9BACE/59-186
D4WAH2_BACOV/66-350
D4WBH3_BACOV/61-337
D4WGI8_BACOV/48-339
D4WGJ6_BACOV/60-354
D4WHF6_BACOV/55-350
D4WHG9_BACOV/58-353
D4WIC6_BACOV/67-358
D4WMN3_BACOV/59-197
D4WMU3_BACOV/71-325
D4WPP2_BACOV/59-313
D4WQH7_BACOV/58-353
D4WT89_BACOV/61-315
D4WWN8_BACOV/71-383
D4WWR5_BACOV/59-186
D4X1N8_BACOV/55-350
D4X2T4_BACOV/48-339
D4X353_BACOV/67-358
D4X3R3_9BURK/70-363
D4X606_9BURK/64-314
D4X6U9_9BURK/72-376
D4XAG3_9BURK/52-349
D4XBT0_9BURK/58-357
D4XE10_9BURK/42-325
D4XE30_9BURK/109-287
D4XE64_9BURK/65-360
D4XFM8_9BURK/50-343
D4XFW2_9BURK/32-329
D4XG95_9BURK/47-338
D4XLX7_ACIHA/47-328
D4XNI6_ACIHA/64-375
D4XQL5_ACIHA/61-352
D4XRG3_ACIHA/58-94
D4XRG4_ACIHA/1-260
D4XSU7_ACIHA/70-366
D4YYL2_SPHJU/64-376
D4Z1W8_SPHJU/72-383
D4Z2P6_SPHJU/58-354
D4Z4K2_SPHJU/53-343
D4Z513_SPHJU/65-376
D4Z5X7_SPHJU/87-391
D4Z6M5_SPHJU/102-287
D4Z6T9_SPHJU/66-378
D4Z7P7_SPHJU/82-373
D4Z807_SPHJU/64-356
D4Z870_SPHJU/59-354
D4Z934_SPHJU/64-375
D4ZAZ1_SHEVD/89-384
D4ZBF4_SHEVD/81-403
D4ZCP5_SHEVD/55-371
D4ZDJ4_SHEVD/67-362
D4ZEE0_SHEVD/19-297
D4ZFX3_SHEVD/42-162
D4ZGW7_SHEVD/83-399
D4ZH87_SHEVD/62-357
D4ZHI7_SHEVD/45-322
D4ZMD3_SHEVD/42-312
D4ZTD1_SPIPL/59-258
D5AKD4_RHOCB/40-275
D5AMQ9_RHOCB/71-171
D5ANM6_RHOCB/53-346
D5ANM8_RHOCB/53-287
D5APQ4_RHOCB/62-351
D5ASL7_RHOCB/49-334
D5ASM5_RHOCB/107-418
D5AV28_RHOCB/71-366
D5AWG5_RICPP/58-349
D5AWP1_RICPP/122-433
D5AZX8_YERPZ/88-382
D5B118_YERPZ/50-343
D5B1I0_YERPZ/58-355
D5B1S0_YERPZ/35-336
D5B279_YERPZ/60-343
D5B3J4_YERPZ/57-351
D5B3T6_YERPZ/103-286
D5B3Y9_YERPZ/43-304
D5B5T4_YERPZ/65-376
D5B6I7_YERPZ/81-328
D5B8L1_YERPZ/70-392
D5BBA8_ZUNPS/64-333
D5BC51_ZUNPS/70-309
D5BKH2_ZUNPS/47-355
D5BT13_PUNMI/108-414
D5BUS3_NITHN/70-300
D5C055_NITHN/51-155
D5C390_NITHN/70-187
D5C7U9_ENTCC/57-367
D5C8C7_ENTCC/65-324
D5C8G6_ENTCC/60-343
D5C9H7_ENTCC/58-240
D5C9I9_ENTCC/62-351
D5C9M6_ENTCC/66-364
D5CAA4_ENTCC/57-350
D5CBE3_ENTCC/62-349
D5CBQ5_ENTCC/118-282
D5CBQ5_ENTCC/43-129
D5CDA1_ENTCC/100-285
D5CDC6_ENTCC/62-355
D5CG18_ENTCC/44-326
D5CGE3_ENTCC/62-357
D5CGH2_ENTCC/42-326
D5CI39_ENTCC/112-226
D5CIA5_ENTCC/48-338
D5CJE8_ENTCC/64-361
D5CJS4_ENTCC/86-376
D5CRF9_SIDLE/44-323
D5CS95_SIDLE/70-371
D5CTR8_SIDLE/67-348
D5CW12_ECOKI/64-361
D5CWH4_ECOKI/53-336
D5CXZ8_ECOKI/42-328
D5CYH8_ECOKI/60-343
D5D1U6_ECOKI/57-349
D5D1Z2_ECOKI/45-337
D5D224_ECOKI/100-285
D5D256_ECOKI/63-360
D5D3B2_ECOKI/116-282
D5D3J8_ECOKI/46-339
D5D3N0_ECOKI/60-357
D5D3W4_ECOKI/62-349
D5D6V6_ECOKI/47-338
D5ENC2_CORAD/65-360
D5EPF1_CORAD/63-342
D5ESG8_PRER2/49-277
D5EXP1_PRER2/52-337
D5N6N6_9BURK/78-375
D5N6W7_9BURK/91-387
D5N800_9BURK/70-361
D5N984_9BURK/62-358
D5N9Q5_9BURK/64-353
D5NAE1_9BURK/62-359
D5NCA1_9BURK/12-305
D5NCP9_9BURK/73-363
D5NCV2_9BURK/124-283
D5NEH0_9BURK/129-418
D5NEP8_9BURK/65-348
D5NHL8_9BURK/115-275
D5NMP8_9BURK/44-306
D5NMR6_9BURK/60-247
D5NMU1_9BURK/48-341
D5NNR1_9BURK/64-375
D5QB93_GLUHA/107-406
D5QE16_GLUHA/56-339
D5QFP4_GLUHA/73-371
D5QH70_GLUHA/61-357
D5QHX2_GLUHA/47-337
D5QKS7_METTR/149-280
D5QQ84_METTR/952-1138
D5QRT4_METTR/91-383
D5QT62_METTR/86-377
D5QTV0_METTR/94-386
D5QU80_METTR/86-383
D5QVB9_METTR/108-346
D5QWQ5_METTR/40-322
D5RLL1_9PROT/117-282
D5RLR3_9PROT/71-366
D5RLZ4_9PROT/59-349
D5RML7_9PROT/38-327
D5RN43_9PROT/76-365
D5RQ61_9PROT/55-341
D5RS60_9PROT/70-361
D5RUB6_9PROT/103-212
D5RUF5_9PROT/44-354
D5RUL3_9PROT/50-348
D5SNK5_PLAL2/89-385
D5SQ68_PLAL2/57-279
D5SQK1_PLAL2/63-359
D5STW5_PLAL2/59-329
D5SUL3_PLAL2/102-392
D5SWS9_PLAL2/125-385
D5T5N7_LEGP2/69-351
D5T6Q5_LEGP2/62-345
D5T7A9_LEGP2/41-325
D5T857_LEGP2/58-340
D5T901_LEGP2/67-363
D5TDB3_LEGP2/49-162
D5V0X1_ARCNC/58-369
D5V265_ARCNC/71-361
D5V2P4_ARCNC/62-354
D5V6B0_ARCNC/94-405
D5V6G2_ARCNC/62-373
D5V7V8_ARCNC/65-359
D5V9M0_MORCR/60-168
D5VAP3_MORCR/64-401
D5VC36_MORCR/102-320
D5VIL3_CAUST/63-310
D5VLZ8_CAUST/87-393
D5VM65_CAUST/110-286
D5VMH7_CAUST/54-360
D5VNC0_CAUST/65-359
D5VP15_CAUST/63-350
D5VPB5_CAUST/632-923
D5VQ02_CAUST/47-338
D5W6S9_BURSC/119-409
D5W6Y3_BURSC/59-342
D5W7D2_BURSC/62-349
D5W884_BURSC/80-363
D5W9N2_BURSC/106-272
D5WBU2_BURSC/76-254
D5WCG4_BURSC/62-359
D5WDL7_BURSC/73-363
D5WF91_BURSC/119-277
D5WG38_BURSC/71-384
D5WG84_BURSC/75-373
D5WHD4_BURSC/69-366
D5WIU7_BURSC/70-361
D5WJ21_BURSC/64-353
D5WWG3_BACT2/76-208
D5WWL4_BACT2/82-211
D5X236_THIK1/46-299
D5X3R1_THIK1/47-324
D5X3R7_THIK1/68-365
D5X516_THIK1/58-296
D5X5X0_THIK1/89-390
D6CKP3_THIS3/89-390
D6CQY1_THIS3/74-371
D6CRK4_THIS3/58-296
D6CUB9_THIS3/46-299
D6CWA2_9BACE/53-347
D6CWU2_9BACE/48-360
D6CXC9_9BACE/59-186
D6CXV9_9BACE/67-358
D6CYW8_9BACE/61-315
D6CZR1_9BACE/75-370
D6D5L8_9BACE/69-129
D6D6T5_9BACE/58-353
D6DMS9_ENTCL/86-271
D6DMV3_ENTCL/62-355
D6DNF2_ENTCL/52-350
D6DSE5_ENTCL/44-326
D6DSL1_ENTCL/62-351
D6DUX1_ENTCL/62-357
D6DUZ2_ENTCL/42-325
D6DVF9_ENTCL/48-338
D6GAG9_9ENTR/63-349
D6GCG9_9ENTR/41-294
D6GD26_9ENTR/47-339
D6GD90_9ENTR/57-340
D6GDY9_9ENTR/62-351
D6GFP1_9ENTR/64-361
D6GFW9_9ENTR/62-351
D6GG17_9ENTR/27-317
D6GGS0_9ENTR/42-328
D6GHX7_9ENTR/66-364
D6GI22_9ENTR/60-343
D6GIV6_9ENTR/47-333
D6GJV3_9ENTR/101-285
D6GJX4_9ENTR/62-355
D6GKR9_9ENTR/58-350
D6GL18_9ENTR/62-349
D6GLT0_9ENTR/68-378
D6GN29_9ENTR/45-327
D6GN42_9ENTR/46-339
D6GNE0_9ENTR/119-278
D6GNE0_9ENTR/46-154
D6GTZ1_FILAD/89-231
D6H5K5_NEIGO/67-351
D6H6M4_NEIGO/71-366
D6HAQ2_NEIGO/27-350
D6HSZ4_ECOLX/64-361
D6HUG0_ECOLX/43-330
D6HXC9_ECOLX/118-285
D6HXC9_ECOLX/46-131
D6HZE9_ECOLX/53-336
D6I000_ECOLX/64-347
D6I1L3_ECOLX/100-285
D6I1N5_ECOLX/63-360
D6I1W2_ECOLX/62-349
D6I2G2_ECOLX/46-339
D6I2I9_ECOLX/60-357
D6I2L1_ECOLX/62-349
D6I3X0_ECOLX/47-338
D6I7H6_ECOLX/64-361
D6I7K3_ECOLX/57-237
D6I7S9_ECOLX/43-329
D6I882_ECOLX/68-360
D6I9U6_ECOLX/53-336
D6IAV6_ECOLX/119-285
D6ICC0_ECOLX/64-347
D6IEE8_ECOLX/100-285
D6IEH3_ECOLX/63-360
D6IF46_ECOLX/46-339
D6IF88_ECOLX/60-357
D6IFF8_ECOLX/62-349
D6IFI0_ECOLX/62-349
D6IH21_ECOLX/47-338
D6IIQ5_ECOLX/47-338
D6IL62_ECOLX/64-361
D6IL90_ECOLX/57-237
D6ILL7_ECOLX/42-328
D6IQC4_ECOLX/119-285
D6IQC4_ECOLX/46-131
D6ISA2_ECOLX/53-336
D6ITR8_ECOLX/100-285
D6ITU1_ECOLX/63-360
D6IU27_ECOLX/64-347
D6IVQ2_ECOLX/46-339
D6IVU2_ECOLX/60-357
D6IW30_ECOLX/62-349
D6J564_ECOLX/47-338
D6J7G1_ECOLX/64-361
D6J7I9_ECOLX/57-319
D6J8A7_ECOLX/42-328
D6JAJ1_ECOLX/57-349
D6JAN8_ECOLX/45-337
D6JAX8_ECOLX/119-285
D6JAX8_ECOLX/46-131
D6JD96_ECOLX/53-336
D6JE26_ECOLX/64-347
D6JFP3_ECOLX/100-285
D6JFR8_ECOLX/63-360
D6JGD6_ECOLX/46-339
D6JGH2_ECOLX/60-357
D6JGQ2_ECOLX/62-349
D6JGQ9_ECOLX/62-349
D6JIB4_NEIGO/72-395
D6JJX8_NEIGO/67-351
D6JKW0_NEIGO/71-366
D6JPA5_ACIG3/64-355
D6JPB8_ACIG3/59-351
D6JPF5_ACIG3/72-368
D6JQW5_ACIG3/64-247
D6JS12_ACIG3/65-376
D6JSD8_ACIG3/75-366
D6JT00_ACIG3/61-356
D6JUA9_ACIG3/70-361
D6JV87_ACIG3/47-328
D6JXJ7_ACIG3/70-366
D6KHZ6_9FIRM/58-349
D6KN53_9FIRM/58-349
D6KZL9_9NEIS/73-366
D6LLL3_9RHIZ/63-185
D6LLL4_9RHIZ/2-174
D6LNC9_9RHIZ/48-336
D6LPA3_9RHIZ/59-159
D6LPA4_9RHIZ/2-178
D6LRE6_9RHIZ/100-392
D6LSP4_9RHIZ/52-343
D6LSQ0_9RHIZ/28-243
D6SKD8_9DELT/70-242
D6SNB8_9DELT/74-384
D6TRE2_9CHLR/73-212
D6UN20_9BACT/54-178
D6UP19_9BACT/143-406
D6UQU1_9BACT/48-365
D6URD6_9BACT/139-398
D6USK3_9BACT/131-424
D6UWZ7_9BACT/77-372
D6UX93_9BACT/97-367
D6UZ39_9BACT/72-381
D6V1A1_9BRAD/122-285
D6V1A1_9BRAD/45-147
D6V2U3_9BRAD/107-396
D6V576_9BRAD/97-193
D6V5T6_9BRAD/68-355
D6V635_9BRAD/76-375
D6V6A9_9BRAD/63-339
D6V6D2_9BRAD/88-377
D6V6I9_9BRAD/60-357
D6V6T4_9BRAD/37-344
D6V800_9BRAD/58-369
D6V8B8_9BRAD/93-382
D6YR56_PANVC/59-353
D6YSL8_WADCW/64-175
D6YSX2_WADCW/55-351
D6Z178_DESAT/84-380
D6Z423_DESAT/70-257
D6ZYQ5_STAND/94-386
D7A044_STAND/75-385
D7A1J5_STAND/136-327
D7A296_STAND/62-325
D7A2C0_STAND/92-384
D7A2V0_STAND/68-366
D7A352_STAND/42-318
D7A356_STAND/101-398
D7A580_STAND/75-367
D7A995_STAND/96-272
D7A9S2_STAND/73-329
D7AIR6_GEOSK/72-353
D7AJ40_GEOSK/74-363
D7ALK4_GEOSK/49-337
D7ALL6_GEOSK/66-363
D7CK95_SYNLT/60-361
D7D711_GEOSC/92-208
D7DJP3_METS0/66-367
D7DLD4_METS0/104-285
D7DPV1_METS0/83-372
D7DX32_NOSA0/83-386
D7E015_NOSA0/80-428
D7GTG2_9FIRM/79-157
D7GZ78_BRUAB/48-336
D7H1M6_BRUAB/63-361
D7H3K2_BRUAB/35-197
D7H4I5_BRUAB/48-339
D7H4J3_BRUAB/32-247
D7H4S6_BRUAB/94-386
D7H5B5_BRUAB/136-308
D7H6R8_BRUAB/119-279
D7H8G0_VIBCH/56-340
D7HB06_VIBCH/63-345
D7HJT2_VIBCH/70-381
D7HP74_VIBCH/63-345
D7HVF1_PSESS/61-136
D7HVP1_PSESS/26-250
D7HWP8_PSESS/65-355
D7HXV7_PSESS/182-407
D7HXV7_PSESS/80-119
D7HZ36_PSESS/93-403
D7HZD0_PSESS/62-354
D7HZM1_PSESS/66-363
D7I0G2_PSESS/92-382
D7I0W9_PSESS/65-360
D7I1A8_PSESS/60-375
D7I1Y4_PSESS/1-147
D7I309_PSESS/63-346
D7I4F8_PSESS/73-357
D7IAS9_9BACE/71-369
D7IC18_9BACE/60-354
D7IDF6_9BACE/58-353
D7IEC3_9BACE/60-329
D7IEQ6_9BACE/67-357
D7IHK9_9BACE/55-350
D7II08_9BACE/45-331
D7IJN9_9BACE/59-188
D7IK70_9BACE/54-348
D7IMG5_9BACE/65-188
D7IP39_9BACE/59-349
D7IPY8_9BACE/59-349
D7IQN3_9BACE/58-352
D7IT32_9BACE/59-310
D7IVF0_9BACE/48-278
D7IVS7_9BACE/61-309
D7IW25_9BACE/67-362
D7IY34_9BACE/53-347
D7IZI5_9BACE/67-358
D7J0E9_9BACE/55-350
D7J0W1_9BACE/50-340
D7J5K9_9BACE/59-186
D7J8C1_9BACE/61-315
D7J920_9BACE/71-383
D7JAH8_9BACE/54-349
D7JI93_ECOLX/47-338
D7JK72_ECOLX/64-361
D7JKA0_ECOLX/57-237
D7JLF1_ECOLX/42-328
D7JQB3_ECOLX/119-285
D7JQB3_ECOLX/46-131
D7JRF3_ECOLX/53-336
D7JSB8_ECOLX/63-360
D7JSK9_ECOLX/64-347
D7JU42_ECOLX/100-285
D7JUH8_ECOLX/46-339
D7JV01_ECOLX/60-357
D7JV88_ECOLX/62-349
D7JX63_9BACE/67-358
D7JYF4_9BACE/61-332
D7JZV4_9BACE/58-353
D7K1R8_9BACE/71-325
D7K3E7_9BACE/55-350
D7K526_9BACE/59-187
D7K6D5_9BACE/48-339
D7K6E3_9BACE/60-354
D7K9W3_9BACE/59-343
D7MYQ8_9NEIS/43-303
D7N098_9NEIS/68-187
D7N1N6_9NEIS/66-349
D7N1W6_9NEIS/54-349
D7N5A5_9FIRM/68-336
D7NBW3_9BACT/49-266
D7VP39_9SPHI/69-358
D7VPJ3_9SPHI/51-350
D7VRR3_9SPHI/82-377
D7VSL5_9SPHI/61-319
D7VV34_9FLAO/62-306
D7VZI2_9FLAO/62-358
D7VZW9_9FLAO/76-383
D7W274_9FLAO/54-343
D7W556_9FLAO/53-345
D7W5Z8_9FLAO/70-363
D7W6P9_9FLAO/63-306
D7W717_9FLAO/55-360
D7W896_9FLAO/57-343
D7X179_ECOLX/60-343
D7X533_ECOLX/47-338
D7X6E8_ECOLX/100-285
D7X6H5_ECOLX/63-360
D7X6W0_ECOLX/60-357
D7X750_ECOLX/42-328
D7X870_ECOLX/62-349
D7X8F8_ECOLX/46-339
D7XD21_ECOLX/64-361
D7XD50_ECOLX/57-237
D7XF44_ECOLX/17-300
D7XFM8_ECOLX/116-282
D7XFM8_ECOLX/43-128
D7XIV3_ECOLX/62-349
D7XJP9_ECOLX/17-300
D7XK62_ECOLX/64-361
D7XN97_ECOLX/100-285
D7XNC2_ECOLX/63-360
D7XNE9_ECOLX/116-282
D7XNE9_ECOLX/43-127
D7XRH6_ECOLX/53-380
D7XTH1_ECOLX/47-338
D7XUL4_ECOLX/60-343
D7XVF5_ECOLX/42-329
D7XVZ9_ECOLX/60-357
D7XW29_ECOLX/46-339
D7XWT3_ECOLX/62-349
D7XZB6_ECOLX/60-357
D7XZC9_ECOLX/46-339
D7XZI1_ECOLX/60-343
D7XZV4_ECOLX/47-338
D7Y149_ECOLX/100-285
D7Y2M7_ECOLX/118-282
D7Y2M7_ECOLX/43-128
D7Y303_ECOLX/64-361
D7Y3V9_ECOLX/17-300
D7Y7Z3_ECOLX/4-290
D7Y852_ECOLX/62-349
D7Y952_ECOLX/62-349
D7YBQ8_ECOLX/48-145
D7YCR4_ECOLX/17-300
D7YEM2_ECOLX/60-343
D7YEU7_ECOLX/42-329
D7YGB2_ECOLX/62-349
D7YIH6_ECOLX/64-361
D7YIX4_ECOLX/47-338
D7YJR7_ECOLX/115-282
D7YJR7_ECOLX/43-128
D7YMC4_ECOLX/62-349
D7YN56_ECOLX/63-360
D7YN82_ECOLX/100-285
D7YQ87_ECOLX/60-357
D7YQC0_ECOLX/46-339
D7YSD2_ECOLX/62-349
D7YSL2_ECOLX/68-360
D7YYR2_ECOLX/95-408
D7Z087_ECOLX/17-300
D7Z0X9_ECOLX/44-341
D7Z116_ECOLX/46-339
D7Z1U0_ECOLX/60-343
D7Z2P2_ECOLX/64-361
D7Z376_ECOLX/47-338
D7Z4H1_ECOLX/100-285
D7Z4K8_ECOLX/63-360
D7Z4V7_ECOLX/53-380
D7Z5G2_ECOLX/42-328
D7Z6W9_ECOLX/116-282
D7Z7R5_ECOLX/45-337
D7Z7X2_ECOLX/68-360
D7Z8C5_ECOLX/95-408
D7Z8X8_ECOLX/62-349
D7Z9S6_ECOLX/60-343
D7ZBQ1_ECOLX/57-237
D7ZBT4_ECOLX/46-339
D7ZBY0_ECOLX/60-357
D7ZCC1_ECOLX/42-328
D7ZE12_ECOLX/47-338
D7ZEU0_ECOLX/100-285
D7ZEY2_ECOLX/2-275
D7ZFB9_ECOLX/64-361
D7ZGT7_ECOLX/17-300
D7ZHQ7_ECOLX/62-349
D7ZLJ2_ECOLX/116-282
D7ZLJ2_ECOLX/43-128
D7ZQ70_ECOLX/17-300
D7ZQN1_ECOLX/63-360
D7ZSI6_ECOLX/42-328
D7ZTC0_ECOLX/46-339
D7ZTF2_ECOLX/60-357
D7ZTN4_ECOLX/62-349
D7ZTY9_ECOLX/100-285
D7ZUR0_ECOLX/64-361
D7ZVJ8_ECOLX/60-343
D7ZWH1_ECOLX/118-282
D7ZWH1_ECOLX/43-128
D7ZZP1_ECOLX/47-338
D8A1U3_ECOLX/68-360
D8A2S7_ECOLX/64-361
D8A4L9_ECOLX/46-339
D8A5X7_ECOLX/53-336
D8A6K4_ECOLX/62-349
D8A6L3_ECOLX/62-349
D8A6Z4_ECOLX/100-285
D8A730_ECOLX/63-360
D8A999_ECOLX/47-338
D8ABD5_ECOLX/116-282
D8ABD5_ECOLX/43-128
D8ADH0_ECOLX/42-328
D8AEA2_ECOLX/44-341
D8AFD2_ECOLX/57-237
D8AGM6_ECOLX/60-343
D8AHU8_ECOLX/47-338
D8AIJ6_ECOLX/7-304
D8AJ09_ECOLX/42-328
D8AL01_ECOLX/64-361
D8ALI2_ECOLX/62-349
D8AMK8_ECOLX/17-300
D8AP49_ECOLX/60-343
D8ASB9_ECOLX/62-349
D8ASH5_ECOLX/100-285
D8ATV8_ECOLX/46-339
D8ATY7_ECOLX/60-357
D8AUQ2_ECOLX/116-282
D8AUQ2_ECOLX/43-128
D8AXY9_ECOLX/62-349
D8B2T9_ECOLX/17-300
D8B5B6_ECOLX/60-357
D8B5G6_ECOLX/46-339
D8B5P7_ECOLX/60-343
D8B5T2_ECOLX/47-338
D8B656_ECOLX/62-349
D8B6F7_ECOLX/42-328
D8B774_ECOLX/64-361
D8B7S8_ECOLX/63-360
D8B8I0_ECOLX/116-282
D8B8I0_ECOLX/43-128
D8B918_ECOLX/100-285
D8BAT2_ECOLX/68-360
D8BAY1_ECOLX/45-337
D8BC13_ECOLX/95-408
D8BDA5_ECOLX/62-349
D8BEK7_ECOLX/63-360
D8BEP4_ECOLX/100-285
D8BJP9_ECOLX/46-339
D8BJT7_ECOLX/44-341
D8BK65_ECOLX/116-282
D8BKZ8_ECOLX/60-343
D8BLU3_ECOLX/42-328
D8BNB6_ECOLX/47-338
D8BQ09_ECOLX/64-361
D8BQD9_ECOLX/17-300
D8BR80_ECOLX/46-339
D8BS34_ECOLX/47-338
D8BWJ5_ECOLX/53-336
D8BXP9_ECOLX/43-329
D8BYK2_ECOLX/28-325
D8BZR1_ECOLX/62-349
D8BZT6_ECOLX/60-343
D8C105_ECOLX/116-282
D8C105_ECOLX/43-128
D8C2G1_ECOLX/60-357
D8C2M1_ECOLX/63-360
D8C2R2_ECOLX/2-239
D8C3N7_ECOLX/100-285
D8C7L9_ECOLX/68-360
D8CA11_ECOLX/62-349
D8CBS1_ECOLX/47-338
D8CC84_ECOLX/63-360
D8CCC0_ECOLX/100-285
D8CFL1_ECOLX/17-300
D8CH28_ECOLX/64-361
D8CIJ5_ECOLX/44-341
D8CIN1_ECOLX/46-339
D8CJB3_ECOLX/60-343
D8CJJ9_ECOLX/95-408
D8CKM9_ECOLX/116-282
D8CLC0_ECOLX/42-328
D8D1P7_COMTE/90-388
D8D2V7_COMTE/65-358
D8D5K8_COMTE/82-379
D8D728_COMTE/74-375
D8D8A5_COMTE/66-363
D8D8D6_COMTE/54-344
D8D8M7_COMTE/51-343
D8D9C5_COMTE/59-370
D8DBA3_COMTE/93-379
D8DBS4_COMTE/65-203
D8DC47_COMTE/74-254
D8DC98_COMTE/97-398
D8DD06_COMTE/71-368
D8DTD1_PREBR/59-186
D8DTN8_PREBR/47-354
D8DWK1_PREBR/49-277
D8E0Y8_ECOLX/64-361
D8E2V8_ECOLX/17-300
D8E4C5_ECOLX/115-282
D8E4C5_ECOLX/43-128
D8E5U4_ECOLX/62-349
D8E632_ECOLX/60-357
D8E6V0_ECOLX/62-349
D8E7U1_ECOLX/46-339
D8E8F1_ECOLX/42-328
D8ECK2_ECOLX/100-285
D8EDB0_ECOLX/47-338
D8EE72_ECOLX/63-360
D8EFZ6_ECOLX/46-339
D8EH29_ECOLX/62-349
D8EH42_ECOLX/62-349
D8EHD5_ECOLX/60-357
D8EIK4_ECOLX/60-343
D8EK30_ECOLX/42-329
D8EMS4_ECOLX/17-300
D8EN13_ECOLX/63-360
D8EN41_ECOLX/100-285
D8EPI7_ECOLX/47-338
D8EQ33_ECOLX/64-361
D8EU09_ECOLX/115-282
D8EU09_ECOLX/43-128
D8EWE3_9DELT/60-355
D8EYH6_9DELT/1-266
D8F0E7_9DELT/68-408
D8F361_9DELT/42-320
D8F6G8_9DELT/47-300
D8F7Q9_9DELT/64-334
D8F7Y8_9DELT/69-359
D8FDV5_9DELT/104-289
D8FDV5_9DELT/46-159
D8G1S4_9CYAN/332-539
D8IP53_HERSS/65-362
D8IPY9_HERSS/58-348
D8IRJ0_HERSS/81-384
D8IRL6_HERSS/51-342
D8ISB0_HERSS/48-304
D8IT46_HERSS/44-310
D8IVE7_HERSS/61-257
D8IW44_HERSS/75-367
D8IXC9_HERSS/63-360
D8IXU8_HERSS/60-343
D8IXV6_HERSS/74-371
D8J0H7_HERSS/51-117
D8J1A2_HERSS/77-368
D8J1W6_HERSS/72-383
D8JDG9_ACISD/69-365
D8JE60_ACISD/61-356
D8JEN8_ACISD/65-376
D8JFF3_ACISD/78-369
D8JFR7_ACISD/70-361
D8JHQ6_ACISD/47-328
D8JJN4_ACISD/64-355
D8JJR5_ACISD/57-349
D8JJV9_ACISD/59-355
D8JKF6_ACISD/44-275
D8JND3_ACISD/64-246
D8JPN0_HYPDA/76-346
D8JQF9_HYPDA/84-381
D8JQI0_HYPDA/125-416
D8JR81_HYPDA/144-294
D8JR81_HYPDA/85-171
D8JTQ5_HYPDA/69-368
D8JTW6_HYPDA/53-351
D8JUG2_HYPDA/72-358
D8JUT3_HYPDA/67-330
D8JVS4_HYPDA/135-429
D8K5N5_NITWC/60-360
D8K5P5_NITWC/75-384
D8K5T0_NITWC/46-306
D8K767_NITWC/57-349
D8K891_NITWC/62-345
D8KAL4_NITWC/48-311
D8MP11_ERWBE/65-362
D8MQ62_ERWBE/82-377
D8MQK9_ERWBE/62-350
D8MRK0_ERWBE/102-281
D8MRX1_ERWBE/64-362
D8MTE4_ERWBE/64-361
D8MUH7_ERWBE/89-379
D8MUT4_ERWBE/62-349
D8MVB9_ERWBE/48-336
D8MVX3_ERWBE/60-343
D8MWC0_ERWBE/92-383
D8MWC3_ERWBE/57-341
D8MXN8_ERWBE/101-285
D8MYA7_ERWBE/60-352
D8N0F3_RALSO/65-362
D8N0F8_RALSO/48-337
D8N1H6_RALSO/69-360
D8N1P8_RALSO/104-394
D8N4P0_RALSO/71-354
D8N6T6_RALSO/77-368
D8NAW2_RALSO/65-363
D8NE07_RALSO/68-359
D8NE91_RALSO/105-395
D8NGR8_RALSO/46-337
D8NHR5_RALSO/65-362
D8NJV4_RALSO/71-354
D8NNX7_RALSO/75-367
D8NS46_RALSO/65-363
D8NUB4_RALSO/69-352
D8NYL5_RALSO/75-366
D8P1B4_RALSO/65-363
D8P2G8_RALSO/97-169
D8P2I6_RALSO/61-356
D8P448_RALSO/65-362
D8P4J1_RALSO/61-256
D8P556_RALSO/69-360
D8P5A6_RALSO/57-222
D8P5C0_RALSO/103-393
D8P603_RALSO/46-337
D8PHC3_9BACT/61-354
D8PI43_9BACT/75-358
D8PIQ5_9BACT/88-391
D8PIS3_9BACT/65-361
D8PIX7_9BACT/80-371
D9P4P6_ACTPL/95-407
D9P5U6_ACTPL/43-328
D9P6I4_ACTPL/95-407
D9PBQ5_ACTPL/95-407
D9PC78_ACTPL/95-407
D9PDJ5_ACTPL/43-328
D9PFM7_9ZZZZ/64-131
D9PMZ5_9ZZZZ/61-171
D9QG35_BRESC/60-373
D9QJY1_BRESC/50-339
D9QMI9_BRESC/71-362
D9QPE0_BRESC/59-351
D9RRW7_PREMB/49-263
D9SE58_GALCS/62-343
D9SG07_GALCS/87-388
D9TI20_CALOO/64-202
D9TLU5_THETC/79-231
D9TSE0_THETC/15-86
D9Y3Z1_9BURK/72-368
D9Y5E6_9BURK/70-365
D9Y5H1_9BURK/61-344
D9Y665_9BURK/44-311
D9YBL8_9DELT/60-341
D9YF09_9DELT/71-354
D9YH14_9DELT/75-373
D9YH84_9DELT/44-329
D9YHB4_9DELT/62-348
E0DKQ6_9RHIZ/12-295
E0DLU5_9RHIZ/48-336
E0DNJ1_9RHIZ/63-361
E0DQH8_9RHIZ/136-428
E0DR22_9RHIZ/32-247
E0DR31_9RHIZ/48-339
E0DSE8_9RHIZ/100-392
E0DUW4_9RHIZ/136-428
E0DV32_9RHIZ/32-247
E0DV41_9RHIZ/48-339
E0DVJ7_9RHIZ/63-361
E0DVR0_9RHIZ/12-295
E0DXZ1_9RHIZ/48-336
E0E7Y9_ACTPL/43-328
E0E9Q2_ACTPL/90-402
E0EDW4_ACTPL/43-328
E0EFD5_ACTPL/95-407
E0EFK0_ACTPL/90-402
E0EK39_ACTPL/43-328
E0ELI0_ACTPL/95-407
E0ELV1_ACTPL/90-402
E0ETC9_ACTPL/90-402
E0EXV0_ACTPL/43-328
E0EZM0_ACTPL/90-402
E0F419_ACTPL/43-328
E0F5N7_ACTPL/90-402
E0FA74_ACTPL/43-328
E0FC13_ACTPL/90-402
E0FGF0_ACTPL/43-328
E0FI02_ACTPL/90-402
E0FMP8_ACTPL/43-328
E0FP20_ACTPL/90-402
E0HLM6_9GAMM/89-326
E0HMW9_9GAMM/63-359
E0HNG3_9GAMM/63-340
E0HPP3_9GAMM/42-333
E0HRU9_9GAMM/44-321
E0HT37_9GAMM/63-358
E0HTN7_9GAMM/66-386
E0IGU3_9GAMM/63-359
E0ILH8_9GAMM/89-326
E0INJ3_9GAMM/42-333
E0INU0_9GAMM/63-340
E0IQV2_9GAMM/63-358
E0ISH4_9GAMM/44-321
E0IT70_9GAMM/66-386
E0IWR3_ECOLW/14-99
E0IWR3_ECOLW/89-253
E0IXQ4_ECOLW/53-336
E0IZK7_ECOLW/60-357
E0IZN5_ECOLW/46-339
E0J0B1_ECOLW/47-338
E0J0X6_ECOLW/64-361
E0J2K9_ECOLW/100-285
E0J4C7_ECOLW/42-329
E0J5L5_ECOLW/60-343
E0J620_ECOLW/62-349
E0J6U2_ECOLW/63-360
E0J7D7_ECOLW/62-349
E0J959_RHIME/66-377
E0J9A8_RHIME/94-386
E0J9P9_RHIME/57-354
E0JB92_RHIME/52-369
E0JBC7_RHIME/56-346
E0JC33_RHIME/78-376
E0JEH2_RHIME/94-403
E0JEI9_RHIME/45-303
E0JG72_RHIME/132-429
E0JJC0_RHIME/58-352
E0JKM9_RHIME/66-357
E0JM07_RHIME/58-369
E0JMB4_RHIME/59-351
E0JN02_RHIME/73-331
E0JNI6_RHIME/55-366
E0JXI8_RHIME/78-376
E0JYG1_RHIME/57-354
E0JZ86_RHIME/45-303
E0JZA3_RHIME/94-403
E0JZZ6_RHIME/55-366
E0K137_RHIME/132-429
E0K229_RHIME/94-386
E0K3V3_RHIME/115-426
E0K403_RHIME/66-357
E0K4W1_RHIME/59-351
E0K5B0_RHIME/52-369
E0K6F2_RHIME/66-377
E0K6J6_RHIME/58-352
E0K723_RHIME/58-369
E0K9F3_RHIME/56-346
E0K9S5_RHIME/73-332
E0LFR9_SPHCR/72-383
E0LGN4_SPHCR/82-373
E0LGX5_SPHCR/38-295
E0LH91_SPHCR/58-354
E0LML1_SPHCR/65-376
E0LP18_SPHCR/64-356
E0LPN9_SPHCR/96-401
E0LPZ5_SPHCR/102-283
E0LQB3_SPHCR/53-224
E0LRW1_SPHCR/59-354
E0LTV6_9ENTR/64-361
E0LWD8_9ENTR/85-376
E0LXR2_9ENTR/100-285
E0LYC8_9ENTR/82-378
E0LYS7_9ENTR/62-350
E0LZL7_9ENTR/86-376
E0M082_9ENTR/108-278
E0M082_9ENTR/43-160
E0M0G9_9ENTR/64-358
E0M211_9ENTR/48-336
E0M362_9ENTR/60-343
E0MNC8_9RHOB/62-411
E0MNT6_9RHOB/109-416
E0MR08_9RHOB/84-401
E0MST0_9RHOB/66-375
E0MTU1_9RHOB/51-356
E0MTX0_9RHOB/71-366
E0N691_NEIME/91-375
E0N700_NEIME/93-405
E0N723_NEIME/71-366
E0NAX6_NEIME/67-382
E0NUL1_9BACT/56-351
E0NXB3_9FIRM/62-354
E0PZE2_9STRE/59-356
E0QVA0_ECOLX/60-343
E0QVK6_ECOLX/42-328
E0QWC3_ECOLX/64-361
E0QY05_ECOLX/116-282
E0QYT0_ECOLX/57-349
E0R167_ECOLX/53-336
E0R4Q1_ECOLX/47-338
E0R5G0_ECOLX/62-349
E0R5P1_ECOLX/60-357
E0R5R9_ECOLX/46-339
E0R6R1_ECOLX/63-360
E0R6U3_ECOLX/100-285
E0SC32_DICD3/67-378
E0SCY9_DICD3/61-344
E0SD92_DICD3/66-363
E0SGR2_DICD3/107-401
E0SHB2_DICD3/106-290
E0SHH9_DICD3/55-338
E0SKC0_DICD3/43-294
E0SKD9_DICD3/59-349
E0SLS0_DICD3/71-344
E0SMJ9_DICD3/57-372
E0SN33_DICD3/95-383
E0T2W2_EDWTF/110-282
E0T372_EDWTF/43-329
E0T3B5_EDWTF/64-361
E0T3H1_EDWTF/137-427
E0T401_EDWTF/41-325
E0T684_EDWTF/61-344
E0T8U1_EDWTF/110-279
E0TAB7_EDWTF/59-338
E0TCY5_PARBH/77-374
E0TIE6_PARBH/54-365
E0UDI3_CYAP2/128-284
E0UDI3_CYAP2/281-511
E0UE98_CYAP2/231-495
E0UK32_CYAP2/109-300
E0UL88_CYAP2/209-437
E0WTR5_9ENTR/77-342
E0WTY4_9ENTR/67-361
E0X9D1_PSEPU/82-366
E0XT88_9PROT/66-364
E1CQT2_VIBPA/58-353
E1CQW1_VIBPA/44-314
E1CSD2_VIBPA/63-359
E1CSN2_VIBPA/69-380
E1CSR9_VIBPA/63-345
E1CV06_VIBPA/61-358
E1CWT8_VIBPA/42-174
E1D047_VIBPA/44-310
E1D1N8_VIBPA/32-229
E1D266_VIBPA/52-332
E1D5A4_VIBPA/42-172
E1D7F4_VIBPA/58-353
E1D7I3_VIBPA/44-314
E1D7X1_VIBPA/69-380
E1D9E2_VIBPA/63-345
E1D9N8_VIBPA/44-340
E1DAN8_VIBPA/44-310
E1DCR1_VIBPA/52-332
E1DEL2_VIBPA/32-229
E1DF27_VIBPA/61-358
E1DIX1_VIBPA/63-359
E1DJJ3_VIBPA/44-310
E1DKW8_VIBPA/32-229
E1DSU7_VIBPA/58-353
E1DSX7_VIBPA/44-314
E1DTK3_VIBPA/69-380
E1DTP0_VIBPA/63-345
E1DTY8_VIBPA/42-174
E1DUP7_VIBPA/52-332
E1DV69_VIBPA/61-358
E1EAR8_VIBPA/63-359
E1EBL5_VIBPA/32-229
E1ECG7_VIBPA/58-353
E1EDA2_VIBPA/69-380
E1EDD9_VIBPA/63-345
E1EDN5_VIBPA/42-174
E1EEE4_VIBPA/52-332
E1EFI8_VIBPA/61-358
E1EGG1_VIBPA/44-314
E1EGQ8_VIBPA/44-310
E1HI93_ECOLX/47-338
E1HIQ0_ECOLX/62-349
E1HLM0_ECOLX/60-343
E1HLV8_ECOLX/46-339
E1HM49_ECOLX/100-285
E1HNB9_ECOLX/62-349
E1HNL2_ECOLX/60-357
E1HP07_ECOLX/42-328
E1HR60_ECOLX/63-360
E1HS39_ECOLX/64-361
E1HSH5_ECOLX/17-300
E1HT95_ECOLX/116-282
E1HT95_ECOLX/43-128
E1HWB9_ECOLX/62-349
E1HYV0_ECOLX/63-360
E1HYX9_ECOLX/100-285
E1HZL9_ECOLX/115-282
E1HZL9_ECOLX/43-128
E1I1K8_ECOLX/60-343
E1I336_ECOLX/42-329
E1I3Z4_ECOLX/62-349
E1I593_ECOLX/17-300
E1I738_ECOLX/46-339
E1I771_ECOLX/60-357
E1I8T2_ECOLX/47-338
E1I956_ECOLX/64-361
E1IEJ2_9CHLR/52-239
E1IKD7_ECOLX/115-282
E1IKD7_ECOLX/43-128
E1ILJ4_ECOLX/100-285
E1ILM1_ECOLX/63-360
E1IPC3_ECOLX/64-361
E1IQB4_ECOLX/60-343
E1IS78_ECOLX/47-338
E1IV20_ECOLX/17-300
E1IWV5_ECOLX/62-349
E1IWZ7_ECOLX/46-339
E1IX28_ECOLX/60-357
E1IX41_ECOLX/62-349
E1IYA0_ECOLX/42-329
E1IZZ5_ECOLX/64-361
E1J398_ECOLX/47-338
E1J4C7_ECOLX/116-282
E1J4C7_ECOLX/43-127
E1J5G5_ECOLX/42-329
E1J7H5_ECOLX/63-360
E1J7K3_ECOLX/100-285
E1J8J5_ECOLX/62-349
E1J8U2_ECOLX/17-300
E1J945_ECOLX/60-357
E1JAR8_ECOLX/60-343
E1JCA1_ECOLX/46-339
E1JDL5_ECOLX/53-380
E1JFI5_ECOLX/62-349
E1JSX6_DESFR/66-361
E1JTB3_DESFR/62-356
E1JTR0_DESFR/66-364
E1JTT1_DESFR/48-306
E1JU05_DESFR/72-370
E1JY02_DESFR/43-358
E1JYJ6_DESFR/72-362
E1K056_DESFR/79-369
E1K081_DESFR/73-347
E1K244_DESFR/72-360
E1K2P0_DESFR/63-353
E1K2P8_DESFR/140-396
E1K2P8_DESFR/54-148
E1KT07_9BACT/49-304
E1L729_9FIRM/58-349
E1LAS9_9FIRM/58-349
E1MIX8_9GAMM/60-189
E1MJ04_9GAMM/51-306
E1MJ07_9GAMM/42-333
E1MJM9_9GAMM/60-357
E1MJX9_9GAMM/88-365
E1MKS2_9GAMM/52-335
E1MLB0_9GAMM/45-387
E1MM44_9GAMM/56-370
E1MM73_9GAMM/120-417
E1MN59_9GAMM/61-344
E1MTK2_9GAMM/100-399
E1P3K9_NEILA/63-347
E1P7M7_ECOAB/57-349
E1P8N4_ECOAB/60-343
E1PA60_ECOAB/64-361
E1PB62_ECOAB/116-282
E1PCJ3_ECOAB/47-338
E1PDM1_ECOAB/42-328
E1PF79_ECOAB/95-408
E1PFW7_ECOAB/100-285
E1PFZ9_ECOAB/63-360
E1PGE7_ECOAB/53-380
E1PIB2_ECOAB/46-339
E1PIZ0_ECOAB/53-336
E1PJ19_ECOAB/60-357
E1PJY4_ECOAB/62-349
E1QD82_DESB2/61-351
E1QHV9_DESB2/53-350
E1QJR0_DESB2/67-364
E1QMV1_SALET/53-380
E1RLK1_XYLFG/58-355
E1RQS1_XYLFG/92-400
E1RS76_ECOUM/53-336
E1RST3_ECOUM/46-339
E1RTI5_ECOUM/60-357
E1RU72_ECOUM/62-349
E1RV18_ECOUM/63-360
E1RV49_ECOUM/100-285
E1RXB9_ECOUM/42-328
E1RZ96_ECOUM/47-338
E1S0M6_ECOUM/116-282
E1S0R1_ECOUM/64-361
E1S1X9_ECOUM/95-408
E1S209_ECOUM/60-343
E1S383_ECOUM/45-337
E1S403_ECOUM/57-349
E1SBD6_PANVC/60-343
E1SBQ5_PANVC/108-281
E1SBQ5_PANVC/43-157
E1SCK6_PANVC/64-358
E1SCZ0_PANVC/43-334
E1SFM5_PANVC/100-285
E1SGD6_PANVC/64-361
E1SHS0_PANVC/82-378
E1SIP1_PANVC/101-391
E1SJ24_PANVC/62-350
E1SKH6_PANVC/48-336
E1SMK9_FERBD/42-308
E1SRR3_FERBD/58-348
E1SRR8_FERBD/56-351
E1SS09_FERBD/60-354
E1SSD1_FERBD/70-351
E1SSR5_FERBD/73-353
E1ST43_FERBD/69-351
E1SUY6_FERBD/31-283
E1SWC3_FERBD/46-334
E1SWQ4_FERBD/63-158
E1T4C6_BURSG/113-270
E1T879_BURSG/62-359
E1T8L9_BURSG/46-339
E1T916_BURSG/72-355
E1TAL4_BURSG/68-351
E1TBU9_BURSG/137-427
E1TDT9_BURSG/84-359
E1TDZ2_BURSG/70-361
E1TFJ7_BURSG/126-276
E1TFP0_BURSG/77-388
E1TH85_BURSG/73-371
E1TJU4_BURSG/44-305
E1TKH4_BURSG/64-353
E1V4S3_HALED/68-357
E1V666_HALED/117-281
E1V6M5_HALED/67-375
E1V8G7_HALED/71-366
E1VCF6_HALED/59-349
E1VCM3_HALED/44-319
E1VGC9_9GAMM/46-337
E1VGE1_9GAMM/69-364
E1VGE6_9GAMM/69-370
E1VLP2_9GAMM/78-364
E1VM14_9GAMM/58-341
E1VMA8_9GAMM/71-379
E1W265_HAEP3/59-342
E1W8L3_SALTS/1-293
E1W8Y5_SALTS/64-361
E1W9V5_SALTS/42-328
E1WA64_SALTS/60-343
E1WD17_SALTS/46-339
E1WFV6_SALTS/128-294
E1WFV6_SALTS/55-140
E1WIE8_SALTS/100-285
E1WIH3_SALTS/63-360
E1WK31_BACF6/55-350
E1WKY2_BACF6/59-188
E1WSA5_BACF6/71-325
E1WU00_BACF6/58-342
E1WV36_BACF6/59-353
E1XBK2_HAEI1/60-343
E1XZ11_LEGPN/62-345
E1XZJ2_LEGPN/69-351
E1Y0F8_LEGPN/41-325
E1Y0X0_LEGPN/58-340
E1Y2G9_LEGPN/49-116
E1Y366_LEGPN/67-335
E1Y9R3_9DELT/22-320
E1YLP8_9DELT/48-337
E1YPN6_9BACE/65-190
E1YQ14_9BACE/59-313
E1YS98_9BACE/59-349
E1YU17_9BACE/59-349
E1YUQ7_9BACE/59-310
E1YW70_9BACE/58-352
E1YXN1_9BACE/47-339
E1YYF7_9BACE/67-362
E2CCR3_9RHOB/55-354
E2CCS5_9RHOB/66-362
E2CHV4_9RHOB/170-351
E2CK97_9RHOB/52-193
E2CS80_9RHOB/53-371
E2CSC4_9RHOB/55-366
E2JS30_ECO57/42-328
E2JTQ0_ECO57/64-347
E2JTV1_ECO57/99-284
E2JTX0_ECO57/63-360
E2JY49_ECO57/46-339
E2JYE6_ECO57/76-373
E2JYN5_ECO57/53-336
E2JYW7_ECO57/60-357
E2JYX9_ECO57/47-338
E2JZ45_ECO57/57-237
E2K0F1_ECO57/62-349
E2K185_ECO57/62-349
E2K3U5_ECO57/116-282
E2K4D5_ECO57/57-349
E2K5G5_ECO57/95-409
E2K7D8_ECO57/99-284
E2K7G1_ECO57/63-360
E2K7U3_ECO57/64-347
E2KAU8_ECO57/46-339
E2KB65_ECO57/60-357
E2KB76_ECO57/47-338
E2KBG7_ECO57/53-336
E2KCB2_ECO57/62-349
E2KCU5_ECO57/62-349
E2KE37_ECO57/42-328
E2KEH1_ECO57/57-349
E2KGS5_ECO57/76-373
E2KH05_ECO57/57-237
E2KIU0_ECO57/116-282
E2KKU3_ECO57/95-409
E2KL61_ECO57/63-360
E2KMC5_ECO57/46-339
E2KMG0_ECO57/60-357
E2KMX8_ECO57/62-349
E2KMY9_ECO57/62-349
E2KPZ6_ECO57/53-336
E2KRC2_ECO57/57-349
E2KRW5_ECO57/47-338
E2KSI4_ECO57/64-347
E2KU30_ECO57/116-282
E2KWT3_ECO57/99-284
E2KZ05_ECO57/42-328
E2KZS8_ECO57/76-373
E2KZV6_ECO57/57-237
E2L0N2_ECO57/95-409
E2M8C3_PSESM/92-382
E2M8M2_PSESM/115-280
E2M8M2_PSESM/42-155
E2MC40_PSESM/65-356
E2MDF7_PSESM/63-346
E2MDJ9_PSESM/82-370
E2MDT1_PSESM/136-274
E2MGJ4_PSESM/65-360
E2MH04_PSESM/60-375
E2MHL9_PSESM/62-346
E2MHW4_PSESM/63-355
E2MRA7_FRANO/61-336
E2NBB6_9BACE/91-373
E2NBG9_9BACE/54-349
E2NEQ0_9BACE/59-353
E2NF41_9BACE/97-395
E2NF55_9BACE/47-339
E2NG22_9BACE/57-310
E2NGW0_9BACE/58-345
E2NK95_9BACE/22-273
E2NKP4_9BACE/58-355
E2NY23_PASHA/95-406
E2P557_PASHA/95-406
E2PCA7_NEIPO/63-347
E2PFI4_NEIPO/71-366
E2PJY7_9RHIZ/40-323
E2PK45_9RHIZ/52-343
E2PK58_9RHIZ/6-221
E2PKR4_9RHIZ/136-428
E2PLD6_9RHIZ/100-392
E2PQA5_9RHIZ/63-361
E2PSF0_9RHIZ/48-336
E2QER7_ECOLX/100-285
E2QEU7_ECOLX/63-360
E2QGJ2_ECOLX/46-339
E2QGM0_ECOLX/60-357
E2QGV3_ECOLX/62-349
E2QIG3_ECOLX/43-329
E2QJX4_ECOLX/47-338
E2QLQ2_ECOLX/68-360
E2QMK8_ECOLX/116-282
E2QPL1_ECOLX/53-336
E2QQD9_ECOLX/60-343
E2SSS5_9RALS/69-360
E2SSW5_9RALS/117-407
E2SWJ7_9RALS/65-362
E2SZA3_9RALS/68-365
E2T2J7_9RALS/77-360
E2T3T8_9RALS/62-283
E2WPD6_ECOLX/116-282
E2WPD6_ECOLX/43-128
E2WS59_ECOLX/64-361
E2WSN0_ECOLX/42-328
E2WWD4_ECOLX/62-349
E2WWE7_ECOLX/62-349
E2WWM8_ECOLX/60-357
E2WWR0_ECOLX/46-339
E2WXC8_ECOLX/63-360
E2WXF1_ECOLX/100-285
E2WXS2_ECOLX/1-279
E2WZZ4_ECOLX/17-300
E2X2A2_ECOLX/47-338
E2X5M6_SHIDY/53-336
E2X839_SHIDY/100-285
E2X8G1_SHIDY/59-356
E2X9B6_SHIDY/64-361
E2XA08_SHIDY/4-287
E2XAW3_SHIDY/42-328
E2XBS1_SHIDY/57-319
E2XDM5_SHIDY/1-184
E2XG35_SHIDY/64-231
E2XJG8_PSEFL/47-336
E2XLV2_PSEFL/64-357
E2XLW5_PSEFL/120-273
E2XLW5_PSEFL/42-135
E2XN23_PSEFL/61-345
E2XRA3_PSEFL/60-358
E2XRM6_PSEFL/44-137
E2XRM6_PSEFL/98-283
E2XSA0_PSEFL/53-363
E2XSW2_PSEFL/62-353
E2XTZ4_PSEFL/75-196
E2XUF6_PSEFL/61-344
E2XUM7_PSEFL/77-368
E2ZHE1_9FIRM/92-155
E2ZMQ3_9FIRM/63-230
E2ZQ46_PSEAE/1-100
E2ZQ53_PSEAE/33-324
E2ZQY2_PSEAE/1-115
E2ZQY7_PSEAE/1-111
E2ZQZ7_PSEAE/51-362
E2ZTR4_PSEAE/29-324
E2ZU45_PSEAE/63-357
E2ZVR4_PSEAE/49-338
E2ZWN0_PSEAE/45-337
E2ZX64_PSEAE/95-282
E2ZXC3_PSEAE/44-321
E2ZXG4_PSEAE/38-278
E2ZXG8_PSEAE/63-373
E2ZXR8_PSEAE/15-307
E2ZYZ8_PSEAE/124-271
E2ZYZ8_PSEAE/44-136
E3A1D4_PSEAE/55-338
E3A1L0_PSEAE/73-330
E3A2D5_PSEAE/64-228
E3A2J3_PSEAE/1-201
E3A3V7_PSEAE/64-361
E3A607_PSEAE/121-405
E3ANL6_9SPHI/59-350
E3ANY1_9SPHI/55-347
E3AX87_9SPHI/72-369
E3B0Z8_9SPHI/53-345
E3B381_9SPHI/64-374
E3B4G3_9SPHI/55-347
E3BH03_9VIBR/56-351
E3BHQ6_9VIBR/56-348
E3BJI2_9VIBR/54-366
E3BJU9_9VIBR/68-209
E3BKR2_9VIBR/58-370
E3BMA7_9VIBR/40-328
E3CUZ7_9BACT/49-283
E3D0Y5_9BACT/76-388
E3D1X8_NEIM7/71-366
E3D273_NEIM7/93-405
E3D5E6_NEIM7/68-348
E3D6N4_NEIM7/67-351
E3DBB4_ERWSE/78-374
E3DCC4_ERWSE/60-343
E3DCN6_ERWSE/61-351
E3DDP0_ERWSE/100-285
E3DGY2_ERWSE/90-382
E3DJ64_ERWSE/82-370
E3DJH7_ERWSE/65-362
E3DJX9_ERWSE/36-358
E3EYU1_KETVY/70-365
E3F0K1_KETVY/62-207
E3F0N6_KETVY/61-359
E3F5E7_KETVY/36-327
E3G309_ENTCS/42-330
E3G3F8_ENTCS/63-349
E3G4G9_ENTCS/66-351
E3G6B3_ENTCS/64-361
E3G6I7_ENTCS/60-343
E3G6L8_ENTCS/117-280
E3G6L8_ENTCS/41-130
E3G7J4_ENTCS/62-348
E3G888_ENTCS/49-334
E3G8X8_ENTCS/41-331
E3G9A7_ENTCS/62-349
E3GCM7_ENTCS/62-355
E3GCQ2_ENTCS/100-285
E3GD04_ENTCS/46-337
E3GRY3_HAEI2/60-343
E3H7V8_ILYPC/63-352
E3HEQ6_ACHXA/59-356
E3HEX5_ACHXA/62-359
E3HG57_ACHXA/47-338
E3HHQ9_ACHXA/52-349
E3HIF4_ACHXA/49-342
E3HJF0_ACHXA/70-363
E3HK15_ACHXA/39-322
E3HK39_ACHXA/110-281
E3HK39_ACHXA/51-162
E3HQX6_ACHXA/61-358
E3HS85_ACHXA/58-357
E3HUZ4_ACHXA/80-370
E3HV74_ACHXA/48-338
E3HWK3_ACHXA/91-381
E3HXB6_ACHXA/54-341
E3HZA4_RHOVT/80-367
E3I1H3_RHOVT/85-381
E3I4E1_RHOVT/40-331
E3I527_RHOVT/65-354
E3I6I3_RHOVT/66-325
E3ILN6_DESVR/65-362
E3IM98_DESVR/41-304
E3IN95_DESVR/63-360
E3IPP3_DESVR/79-365
E3IRJ3_DESVR/65-373
E3IT42_DESVR/65-321
E3NTB9_CAERE/47-216
E3PD01_ECOH1/47-338
E3PEX5_ECOH1/53-336
E3PFS8_ECOH1/64-361
E3PH54_ECOH1/60-343
E3PI25_ECOH1/43-329
E3PKT4_ECOH1/100-285
E3PKV6_ECOH1/63-360
E3PM79_ECOH1/46-339
E3PMA3_ECOH1/60-357
E3PMM1_ECOH1/116-282
E3PMM1_ECOH1/43-128
E3PMV0_ECOH1/62-349
E3PMW0_ECOH1/62-349
E3XH83_ECOLX/64-361
E3XK97_ECOLX/60-343
E3XKJ4_ECOLX/47-338
E3XN28_ECOLX/118-282
E3XN28_ECOLX/43-135
E3XPL0_ECOLX/45-337
E3XPQ5_ECOLX/57-349
E3XQF5_ECOLX/53-336
E3XS94_ECOLX/62-349
E3XSJ3_ECOLX/60-357
E3XSM9_ECOLX/46-339
E3XU42_ECOLX/63-360
E3XU66_ECOLX/100-285
E3XVF8_ECOLX/42-328
E3XXG8_SHIFL/53-336
E3XYY9_SHIFL/45-213
E3XYZ1_SHIFL/14-145
E3Y018_SHIFL/42-328
E3Y3I6_SHIFL/118-282
E3Y4B8_SHIFL/47-338
E3Y4Q9_SHIFL/99-285
E3Y5K3_SHIFL/17-166
E3Y5K4_SHIFL/1-122
E3Y7L0_SHIFL/45-332
E3Y7P6_SHIFL/3-64
E3Y7V7_SHIFL/44-288
E3Y806_SHIFL/46-339
E3Y9C3_SHIFL/28-325
E4K6J4_9FIRM/64-215
E4K8H8_9FIRM/64-267
E4LCF1_9FIRM/58-349
E4LKY6_9FIRM/61-339
E4M3A8_9FIRM/61-171
E4M8S5_9BACT/58-353
E4M997_9BACT/91-389
E4MCX5_9BACT/56-309
E4P1X9_ECO8N/53-336
E4P3G2_ECO8N/57-349
E4P4F8_ECO8N/60-343
E4P701_ECO8N/116-282
E4P7A1_ECO8N/47-338
E4P7L2_ECO8N/64-361
E4PAR0_ECO8N/100-285
E4PAU1_ECO8N/63-360
E4PAZ9_ECO8N/43-329
E4PCY5_ECO8N/46-339
E4PDH2_ECO8N/60-357
E4PE66_ECO8N/62-349
E4PEZ1_MARAH/61-355
E4PFN3_MARAH/93-192
E4PGU7_MARAH/84-195
E4PKU4_MARAH/64-261
E4Q703_CALOW/72-140
E4QIL3_METS6/75-376
E4QKD3_METS6/68-370
E4QLY8_METS6/98-400
E4QME8_METS6/121-285
E4QMN3_METS6/71-366
E4QMV5_METS6/64-362
E4QNS6_METS6/68-364
E4QPC1_METS6/64-361
E4QWC4_HAEI6/60-343
E4R4G9_PSEPB/60-238
E4R4T1_PSEPB/53-343
E4R4T5_PSEPB/116-269
E4R918_PSEPB/91-334
E4RA25_PSEPB/60-343
E4RAD5_PSEPB/64-368
E4RAV6_PSEPB/82-383
E4RB70_PSEPB/50-348
E4RB96_PSEPB/62-354
E4RBJ7_PSEPB/45-337
E4REL0_PSEPB/78-369
E4RHI3_PSEPB/61-345
E4RHQ0_PSEPB/50-337
E4RQ79_LEAB4/54-346
E4S7K6_CALKI/64-216
E4SH93_CALK2/64-281
E4T145_PALPW/45-327
E4TFL6_CALNY/68-366
E4TH06_CALNY/52-373
E4TX21_SULKY/66-367
E4U1U8_SULKY/62-341
E4U2A5_SULKY/73-376
E4U2Z5_SULKY/66-374
E4VDN2_9HELI/64-352
E4VH85_9HELI/60-347
E4VT75_BACFR/61-314
E4VTS2_BACFR/46-339
E4VWN6_BACFR/56-350
E4VYC1_BACFR/71-327
E4VZ27_BACFR/58-338
E4W2G5_BACFR/59-353
E4WL54_LISDA/64-353
E4ZB89_NEIL0/63-347
E4ZBR7_NEIL0/71-366
E5AKW5_BURRH/70-367
E5AQ42_BURRH/118-274
E5AQ42_BURRH/44-135
E5AQU0_BURRH/61-344
E5ASD9_BURRH/115-405
E5B0V7_ERWAM/100-285
E5B225_ERWAM/101-392
E5B371_ERWAM/65-362
E5B3T4_ERWAM/78-374
E5B5P6_ERWAM/86-389
E5B7Z6_ERWAM/60-343
E5BAH4_ERWAM/62-373
E5BSY7_9FUSO/72-352
E5C5N9_9BACE/57-305
E5C8B4_9BACE/71-325
E5C8K2_9BACE/67-358
E5C8L8_9BACE/62-351
E5CA48_9BACE/55-350
E5CAP7_9BACE/61-313
E5CDY5_9BACE/54-348
E5CEB9_9BACE/43-337
E5CGU4_9BACE/54-349
E5CH56_9BACE/59-197
E5CHK9_9BACE/59-343
E5DGA1_AZOBR/49-308
E5U249_ALCXX/52-208
E5U2I3_ALCXX/62-359
E5U516_ALCXX/71-378
E5U599_ALCXX/47-338
E5U618_ALCXX/82-155
E5U6F0_ALCXX/70-363
E5U8D0_ALCXX/93-383
E5U8W7_ALCXX/1-119
E5U964_ALCXX/144-285
E5U9T9_ALCXX/64-363
E5UAR0_ALCXX/1-107
E5UB57_ALCXX/105-408
E5UEM2_ALCXX/61-358
E5UI18_NEIMU/89-379
E5UJD5_NEIMU/75-370
E5ULE9_NEIMU/66-349
E5USU2_9BACE/71-369
E5UTM2_9BACE/59-304
E5UVB9_9BACE/57-354
E5UVJ8_9BACE/67-362
E5UXD9_9BACE/59-179
E5V040_9BACE/60-353
E5V5H3_9BACE/59-353
E5V655_9BACE/55-350
E5V6N4_9BACE/82-352
E5V855_9BACE/67-353
E5V9T2_9BACE/71-369
E5VC23_9BACE/58-346
E5VDJ2_9BACE/60-324
E5WUG7_9BACE/71-369
E5WW88_9BACE/55-321
E5X343_9BACE/67-359
E5Y1L7_BILWA/78-346
E5Y3J5_BILWA/67-363
E5Y3M8_BILWA/70-368
E5Y6S4_BILWA/1-186
E5Y7A9_BILWA/42-304
E5Y7X1_BILWA/123-288
E5Y7X1_BILWA/44-167
E5YAV8_BILWA/65-348
E5YB36_BILWA/75-372
E5YC26_9ENTR/63-360
E5YDY1_9ENTR/61-344
E5YEY4_9ENTR/55-338
E5YFI9_9ENTR/43-171
E5YFJ2_9ENTR/2-92
E5YGS2_9ENTR/43-328
E5YHI2_9ENTR/92-382
E5YHR4_9ENTR/64-361
E5YIB8_9ENTR/47-334
E5YKT9_9ENTR/70-367
E5YLI7_9ENTR/101-286
E5YX01_9BACL/69-151
E5ZLU2_ECOLX/64-361
E5ZP21_ECOLX/68-360
E5ZP69_ECOLX/45-337
E5ZPA2_ECOLX/63-360
E5ZPD8_ECOLX/100-285
E5ZRQ5_ECOLX/17-300
E5ZSF4_ECOLX/47-338
E5ZUD3_ECOLX/42-328
E5ZWU9_ECOLX/116-282
E5ZXA5_ECOLX/44-341
E5ZXE1_ECOLX/46-339
E5ZZN0_ECOLX/62-349
E6A0K0_ECOLX/53-380
E6A0U1_ECOLX/60-343
E6A2L3_ECOLX/68-360
E6A408_ECOLX/63-360
E6A418_ECOLX/100-285
E6A5L4_ECOLX/64-361
E6A622_ECOLX/62-349
E6A6D5_ECOLX/47-338
E6A7Q2_ECOLX/17-300
E6AAC5_ECOLX/42-328
E6ACF3_ECOLX/44-341
E6ACJ3_ECOLX/46-339
E6AEQ6_ECOLX/60-343
E6AF18_ECOLX/95-408
E6AFW8_ECOLX/116-282
E6AHH3_ECOLX/100-285
E6AHL0_ECOLX/63-360
E6AJN9_ECOLX/62-349
E6AL11_ECOLX/116-282
E6ALF5_ECOLX/64-361
E6AM05_ECOLX/42-328
E6ANS6_ECOLX/60-343
E6AQ75_ECOLX/17-300
E6ASW7_ECOLX/68-360
E6AT16_ECOLX/45-337
E6AT69_ECOLX/53-380
E6AVZ8_ECOLX/47-338
E6AW58_ECOLX/44-341
E6AW97_ECOLX/46-339
E6AXP4_ECOLX/42-328
E6B006_ECOLX/116-282
E6B006_ECOLX/43-128
E6B1D4_ECOLX/53-340
E6B1E9_ECOLX/53-340
E6B1N4_ECOLX/44-341
E6B1R0_ECOLX/46-339
E6B3Z2_ECOLX/47-338
E6B5E2_ECOLX/100-285
E6B5G5_ECOLX/63-360
E6B779_ECOLX/28-325
E6BA36_ECOLX/17-300
E6BAM6_ECOLX/17-300
E6BDK6_ECOLX/42-329
E6BE12_ECOLX/116-282
E6BE12_ECOLX/43-127
E6BFU4_ECOLX/100-285
E6BFW9_ECOLX/63-360
E6BH34_ECOLX/17-300
E6BHU7_ECOLX/64-361
E6BIP8_ECOLX/46-339
E6BIT0_ECOLX/60-357
E6BM84_ECOLX/47-338
E6BMN6_ECOLX/60-343
E6BNZ1_ECOLX/62-349
E6BP07_ECOLX/62-349
E6BRS5_ECOLX/53-380
E6KYQ5_9PAST/56-339
E6L4B3_9PROT/59-353
E6MNB4_9BACT/49-264
E6MU68_NEIMH/3-202
E6MUR0_NEIMH/71-366
E6MUT2_NEIMH/93-405
E6MYP1_NEIMH/57-341
E6P0R1_ECOD1/44-341
E6P105_ECOD1/43-329
E6PJ22_9ZZZZ/157-409
E6PLR0_9ZZZZ/88-420
E6PQA5_9ZZZZ/102-409
E6PQU3_9ZZZZ/59-297
E6PR99_9ZZZZ/59-309
E6PVH0_9ZZZZ/66-363
E6PX17_9ZZZZ/125-418
E6Q094_9ZZZZ/127-404
E6Q112_9ZZZZ/158-409
E6Q9W7_9ZZZZ/58-341
E6QEG1_9ZZZZ/61-342
E6QF60_9ZZZZ/59-362
E6QFV6_9ZZZZ/52-308
E6QGR6_9ZZZZ/41-319
E6QH81_9ZZZZ/58-341
E6QPM8_9ZZZZ/52-335
E6QQE0_9ZZZZ/62-318
E6QRU8_9ZZZZ/34-319
E6QUG4_9ZZZZ/45-309
E6QWL1_9ZZZZ/68-354
E6RLE5_PSEU9/67-240
E6RQ72_PSEU9/44-327
E6RR78_PSEU9/64-362
E6SNG7_BACT6/60-336
E6SWJ3_BACT6/55-350
E6SXZ1_SHEB6/63-340
E6T2X3_SHEB6/90-327
E6T4D1_SHEB6/44-321
E6T4U4_SHEB6/42-333
E6T5S2_SHEB6/66-386
E6T8Z9_SHEB6/63-358
E6T9K1_SHEB6/63-359
E6T9P6_SHEB6/126-280
E6UBU4_RUMA7/109-229
E6UBU6_RUMA7/76-145
E6UV34_VARPD/80-378
E6UVL1_VARPD/51-335
E6UX89_VARPD/76-366
E6V117_VARPD/59-354
E6V2I9_VARPD/71-368
E6V358_VARPD/55-238
E6V4Z6_VARPD/67-364
E6V565_VARPD/62-367
E6V727_VARPD/110-399
E6V8Q0_VARPD/44-303
E6V9F5_VARPD/77-375
E6VAL9_VARPD/126-284
E6VDS1_RHOPX/62-208
E6VEG5_RHOPX/73-368
E6VF71_RHOPX/58-354
E6VFI3_RHOPX/70-370
E6VHH9_RHOPX/68-365
E6VJD2_RHOPX/128-279
E6VJN0_RHOPX/64-362
E6VKB1_RHOPX/90-379
E6VKQ7_RHOPX/75-361
E6VL93_RHOPX/60-370
E6VLR2_RHOPX/123-411
E6VMW0_RHOPX/65-362
E6VPC8_RHOPX/66-362
E6VQ13_RHOPX/74-385
E6VRE0_DESAO/84-381
E6VSA7_DESAO/65-319
E6VSM0_DESAO/25-317
E6VVG3_DESAO/33-294
E6VW26_DESAO/52-141
E6W5V7_DESIS/69-355
E6W636_DESIS/52-362
E6W856_PANSA/66-344
E6W8A2_PANSA/59-353
E6W8L4_PANSA/74-221
E6W9E0_PANSA/65-362
E6WB12_PANSA/77-373
E6WBQ6_PANSA/48-336
E6WDC5_PANSA/62-350
E6WDI4_PANSA/102-281
E6WEE3_PANSA/66-360
E6WFJ2_PANSA/88-378
E6WFQ6_PANSA/60-343
E6WGF4_PANSA/101-285
E6WGN6_PANSA/56-340
E6WIU2_PANSA/62-349
E6WJL2_PANSA/43-333
E6WLY2_PANSA/43-307
E6WM30_PANSA/60-365
E6WN12_PANSA/64-361
E6WRP0_PSEUU/58-341
E6WT72_PSEUU/56-350
E6WTL3_PSEUU/69-367
E6WXJ1_PSEUU/41-281
E6X3C2_NITSE/43-367
E6XHZ2_SHEP2/44-304
E6XJ39_SHEP2/62-358
E6XJG0_SHEP2/63-358
E6XL13_SHEP2/63-354
E6XQS0_SHEP2/66-386
E6XRZ2_SHEP2/37-273
E6YIX4_BARC7/57-349
E6YN15_9RHIZ/56-348
E6YNG6_9RHIZ/111-290
E6YNG6_9RHIZ/26-101
E6YSF8_9RHIZ/56-348
E6YST7_9RHIZ/48-323
E6YWP4_9RHIZ/12-303
E6YX22_9RHIZ/48-312
E6Z0J2_9RHIZ/48-340
E6Z1M0_9RHIZ/49-322
E7A607_HAEIF/60-343
E7ADL4_HAEIF/60-343
E7AYS9_YERE1/66-377
E7AZ37_YERE1/100-286
E7AZY9_YERE1/64-366
E7B014_YERE1/50-343
E7B0B7_YERE1/39-90
E7B0Z8_YERE1/60-343
E7B1Y1_YERE1/65-362
E7B234_YERE1/89-383
E7B3H6_YERE1/43-307
E7B5D5_YERE1/57-266
E7BE94_NEIMW/71-366
E7BEJ4_NEIMW/93-405
E7BFU3_NEIMW/67-351
E7C4G6_9ACTN/16-303
E7C4P3_9PROT/80-390
E7GZX8_9BURK/52-149
E7H4C6_9BURK/64-362
E7H4L3_9BURK/68-366
E7H5X3_9BURK/45-300
E7H9L1_ECOLX/95-409
E7HBK6_ECOLX/12-295
E7HD00_ECOLX/47-338
E7HD55_ECOLX/42-329
E7HDU2_ECOLX/62-349
E7HDV8_ECOLX/26-313
E7HF62_ECOLX/1-279
E7HGW9_ECOLX/100-285
E7HH02_ECOLX/63-360
E7HHM6_ECOLX/46-339
E7HHQ5_ECOLX/50-347
E7HJB0_ECOLX/28-325
E7HKZ1_ECOLX/115-282
E7HKZ1_ECOLX/43-128
E7HP74_ECOLX/115-282
E7HP74_ECOLX/43-128
E7HQQ0_ECOLX/100-285
E7HQS2_ECOLX/63-360
E7HRH2_ECOLX/50-347
E7HSJ7_ECOLX/17-300
E7HSU0_ECOLX/1-153
E7HSU1_ECOLX/47-179
E7HWS1_ECOLX/62-349
E7HWT4_ECOLX/62-349
E7HX91_ECOLX/28-325
E7HZ71_ECOLX/17-300
E7HZG8_ECOLX/42-329
E7I353_ECOLX/15-308
E7I726_ECOLX/46-339
E7I758_ECOLX/60-357
E7I7E7_ECOLX/62-349
E7I7L6_ECOLX/62-349
E7I8K0_ECOLX/63-360
E7I8M5_ECOLX/100-285
E7IA38_ECOLX/1-279
E7IC69_ECOLX/37-324
E7ID83_ECOLX/1-264
E7IFZ7_ECOLX/28-325
E7IHI9_ECOLX/53-336
E7IIH0_ECOLX/115-282
E7IIH0_ECOLX/43-128
E7IJ47_ECOLX/3-281
E7IJK4_ECOLX/115-282
E7IJK4_ECOLX/43-128
E7ILC5_ECOLX/4-287
E7INU3_ECOLX/62-349
E7INV7_ECOLX/62-349
E7IPI6_ECOLX/60-357
E7IPM0_ECOLX/46-339
E7IQ79_ECOLX/63-360
E7IQB3_ECOLX/100-285
E7IS13_ECOLX/64-361
E7IUF7_ECOLX/53-336
E7IWU2_ECOLX/47-338
E7J154_ECOLX/115-282
E7J154_ECOLX/43-128
E7J3I3_ECOLX/42-329
E7J4E6_ECOLX/28-325
E7J5P3_ECOLX/53-336
E7J7M3_ECOLX/60-343
E7J9D8_ECOLX/100-285
E7J9G0_ECOLX/63-360
E7J9I8_ECOLX/46-339
E7J9M1_ECOLX/60-357
E7JAC6_ECOLX/62-349
E7JAD9_ECOLX/62-349
E7JBS7_ECOLX/27-318
E7JFD1_ECOLX/28-325
E7JGB9_ECOLX/42-328
E7JIJ0_ECOLX/47-338
E7JKC0_ECOLX/62-349
E7JKV9_ECOLX/63-360
E7JKY2_ECOLX/100-285
E7JLC2_ECOLX/60-357
E7JLF3_ECOLX/46-339
E7JMZ2_ECOLX/1-279
E7JNX0_ECOLX/53-336
E7JQU7_ECOLX/57-349
E7JQZ3_ECOLX/45-337
E7JRQ2_ECOLX/118-282
E7JRQ2_ECOLX/43-135
E7JU22_SHISO/116-282
E7JV29_SHISO/12-295
E7K089_SHISO/1-272
E7K0P7_SHISO/53-340
E7K5H1_SHISO/2-65
E7K5H2_SHISO/39-151
E7K5J6_SHISO/63-360
E7K6C4_SHISO/46-339
E7K6J1_SHISO/44-341
E7K6Y7_SHISO/47-338
E7K865_SHISO/28-325
E7MPQ7_9FIRM/61-138
E7N0E0_9FIRM/61-339
E7N4Z5_9FIRM/119-421
E7P159_PSESG/62-371
E7P1I7_PSESG/117-270
E7P1I7_PSESG/42-158
E7P249_PSESG/62-346
E7P4K3_PSESG/62-354
E7P532_PSESG/92-382
E7P5A0_PSESG/93-403
E7P5M6_PSESG/66-382
E7P6I9_PSESG/65-360
E7P713_PSESG/60-375
E7P9I5_PSESG/65-356
E7PJH8_PSESG/62-371
E7PNB5_PSESG/62-354
E7PNP0_PSESG/92-382
E7PPS3_PSESG/66-382
E7PQ73_PSESG/65-360
E7PQQ1_PSESG/60-375
E7PT83_PSESG/62-346
E7PTF6_PSESG/117-270
E7PTF6_PSESG/42-158
E7RPU3_9BACT/55-350
E7RQ73_9BACT/47-263
E7RV30_9BURK/61-332
E7RVS6_9BURK/51-338
E7SEF3_SHIDY/63-360
E7SFV1_SHIDY/28-325
E7SI58_SHIDY/46-339
E7SJK0_SHIDY/42-329
E7SL64_SHIDY/40-225
E7SLN7_SHIDY/1-264
E7SMD3_SHIDY/115-282
E7SMD3_SHIDY/43-128
E7SP93_SHIDY/12-295
E7SPG4_SHIDY/60-343
E7SQT8_SHIDY/29-326
E7SVE8_SHIBO/100-285
E7SVH3_SHIBO/63-360
E7SW62_SHIBO/116-282
E7SWE0_SHIBO/28-325
E7SY85_SHIBO/53-336
E7SYS9_SHIBO/1-279
E7SZ44_SHIBO/62-299
E7T197_SHIBO/46-339
E7T1C5_SHIBO/1-290
E7T1W9_SHIBO/2-285
E7T3D2_SHIBO/42-328
E7T4L4_SHIBO/62-349
E7T6F6_SHIFL/46-339
E7T9H8_SHIFL/1-130
E7T9S1_SHIFL/60-343
E7TAH1_SHIFL/115-282
E7TAH1_SHIFL/43-128
E7TDE1_SHIFL/12-295
E7TGH1_SHIFL/28-325
E7TGJ2_SHIFL/63-360
E7TI59_SHIFL/60-357
E7TIM1_SHIFL/42-329
E7TJ41_SHIFL/47-338
E7TK33_ECO57/57-237
E7TLB2_ECO57/28-325
E7TLE7_ECO57/42-328
E7TML7_ECO57/53-336
E7TPT1_ECO57/47-338
E7TPW8_ECO57/1-290
E7TQ72_ECO57/46-339
E7TTN0_ECO57/62-349
E7TTP4_ECO57/62-349
E7TUH2_ECO57/57-349
E7TWY7_ECO57/60-343
E7TXA6_ECO57/99-284
E7TXD0_ECO57/63-360
E7TZ40_ECO57/116-282
E7U049_ECO57/95-409
E7U286_ECOLX/28-325
E7U3G7_ECOLX/42-328
E7U430_ECOLX/53-336
E7U5T4_ECOLX/45-337
E7U5X9_ECOLX/57-349
E7U6R0_ECOLX/14-107
E7U6R0_ECOLX/88-253
E7U7T1_ECOLX/17-300
E7U937_ECOLX/100-285
E7U970_ECOLX/63-360
E7UB81_ECOLX/62-349
E7UBF8_ECOLX/29-326
E7UBJ0_ECOLX/46-339
E7UCB8_ECOLX/47-338
E7UFA2_ECOLX/100-285
E7UFC5_ECOLX/63-360
E7UFV3_ECOLX/28-325
E7UGP4_ECOLX/62-349
E7UGQ8_ECOLX/62-349
E7UI89_ECOLX/47-138
E7UI90_ECOLX/2-167
E7UKL1_ECOLX/53-336
E7UM17_ECOLX/46-339
E7UM48_ECOLX/60-357
E7UN98_ECOLX/42-329
E7UQ90_ECOLX/60-343
E7URQ0_ECOLX/115-282
E7URQ0_ECOLX/43-128
E7USP7_SALTY/46-339
E7UTH5_SALTY/64-361
E7UUG3_SALTY/42-328
E7UWQ2_SALTY/63-360
E7UWS8_SALTY/100-285
E7UXG7_SALTY/71-365
E7UY94_SALTY/116-282
E7UY94_SALTY/43-128
E7V1T0_SALTY/60-343
E7VAA7_SALMO/116-282
E7VAA7_SALMO/43-128
E7VBB7_SALMO/71-365
E7VBN6_SALMO/64-361
E7VBZ7_SALMO/100-285
E7VC22_SALMO/63-360
E7VCQ6_SALMO/60-343
E7VD21_SALMO/46-339
E7VGU3_SALMO/60-343
E7VL31_SALMO/71-365
E7VN85_SALMO/116-282
E7VN85_SALMO/43-128
E7VP14_SALMO/64-361
E7VQG0_SALMO/63-360
E7VQI5_SALMO/100-285
E7VRS7_SALMO/46-339
E7VTV1_SALMO/63-360
E7VTX6_SALMO/100-285
E7VVG3_SALMO/46-339
E7VYA2_SALMO/60-343
E7W0U0_SALMO/71-365
E7W160_SALMO/64-361
E7W633_SALMO/46-339
E7W7Z4_SALMO/71-365
E7W8R5_SALMO/64-361
E7WBH8_SALMO/116-282
E7WBH8_SALMO/43-128
E7WE99_SALMO/63-360
E7WEF4_SALMO/100-285
E7WF56_SALMO/60-343
E7WLE0_SALMO/60-343
E7WM94_SALMO/116-282
E7WM94_SALMO/43-128
E7WP29_SALMO/46-339
E7WPM3_SALMO/64-361
E7WPZ3_SALMO/71-365
E7WQV9_SALMO/63-360
E7WQY4_SALMO/100-285
E7WWB8_SALMO/60-343
E7WYN3_SALMO/71-365
E7WZ04_SALMO/64-361
E7X014_SALMO/46-339
E7X357_SALMO/100-285
E7X382_SALMO/63-360
E7X4Q9_SALMO/100-285
E7X4T4_SALMO/63-360
E7X5B0_SALMO/46-339
E7X803_SALMO/71-365
E7X8C4_SALMO/64-361
E7XAE8_SALMO/116-282
E7XAE8_SALMO/43-128
E7XEE2_SALMO/60-343
E7XHH1_SALMO/63-360
E7XHX2_SALMO/100-285
E7XKD3_SALMO/71-365
E7XLL2_SALMO/64-361
E7XP45_SALMO/116-282
E7XP45_SALMO/43-128
E7XPL8_SALMO/46-339
E7XS27_SALMO/60-343
E7XT01_SALMO/71-365
E7XT99_SALMO/64-361
E7XWE7_SALMO/46-339
E7XZC9_SALMO/116-282
E7XZC9_SALMO/43-128
E7Y0C6_SALMO/63-360
E7Y0F1_SALMO/100-285
E7Y184_SALMO/60-343
E7Y3Z4_SALMO/42-328
E7Y8A0_SALMO/60-343
E7Y8V3_SALMO/116-282
E7Y8V3_SALMO/43-128
E7Y9K3_SALMO/100-285
E7Y9M8_SALMO/63-360
E7YEW4_SALMO/64-361
E7YF84_SALMO/71-365
E7YGE8_SALMO/46-339
E7YHL4_SALMO/60-343
E7YJZ6_SALMO/71-365
E7YKB6_SALMO/64-361
E7YLP1_SALMO/116-282
E7YLP1_SALMO/43-128
E7YP51_SALMO/46-339
E7YR61_SALMO/63-360
E7YR86_SALMO/100-285
E7YWF8_SALMO/116-282
E7YWF8_SALMO/43-128
E7YX69_SALMO/63-360
E7YXM8_SALMO/71-365
E7YXZ8_SALMO/64-361
E7YYW3_SALMO/100-285
E7Z1J6_SALMO/46-339
E7Z343_SALMO/60-343
E7Z7B5_SALMO/116-282
E7Z7B5_SALMO/43-128
E7Z7Z8_SALMO/64-361
E7Z8B8_SALMO/71-365
E7ZA74_SALMO/46-339
E7ZDC4_SALMO/63-360
E7ZDJ0_SALMO/100-285
E7ZEL5_SALMO/60-343
E7ZHP8_SALMO/63-360
E7ZHS3_SALMO/100-285
E7ZIA9_SALMO/46-339
E7ZKZ4_SALMO/116-282
E7ZKZ4_SALMO/43-128
E7ZRU6_SALMO/60-343
E7ZTH4_SALMO/64-361
E7ZTU5_SALMO/71-365
E7ZV23_SALMO/71-365
E7ZVE3_SALMO/64-361
E7ZWV2_SALMO/46-339
E7ZZ24_SALMO/60-343
E7ZZS2_SALMO/116-282
E7ZZS2_SALMO/43-128
E8A3Q8_SALMO/100-285
E8A3T3_SALMO/63-360
E8A8C0_SALMO/46-339
E8A929_SALMO/100-285
E8A954_SALMO/63-360
E8A971_SALMO/71-365
E8A9J2_SALMO/64-361
E8AB10_SALMO/60-343
E8AFS8_SALMO/116-282
E8AFS8_SALMO/43-128
E8AHQ2_SALMO/71-365
E8AK14_SALMO/116-282
E8AK14_SALMO/43-128
E8AQD7_SALMO/64-361
E8AR46_SALMO/63-360
E8AR71_SALMO/100-285
E8AT04_SALMO/46-339
E8ATS9_SALMO/60-343
E8AUB3_SALMO/100-285
E8AYL6_SALMO/42-328
E8AZ28_SALMO/71-365
E8AZY2_SALMO/116-282
E8AZY2_SALMO/43-128
E8B0M7_SALMO/60-343
E8B2B2_SALMO/21-318
E8B2Y1_SALMO/64-361
E8B545_SALMO/46-339
E8BAZ0_SALMO/42-328
E8BC84_SALMO/116-282
E8BC84_SALMO/43-128
E8BFJ0_SALMO/60-343
E8BGY1_SALMO/64-361
E8BHA2_SALMO/71-365
E8BHG7_SALMO/100-285
E8BHJ2_SALMO/63-360
E8BIK3_SALMO/46-339
E8BJ88_SALMO/63-360
E8BLG1_SALMO/100-285
E8BMC6_SALMO/64-361
E8BNR5_SALMO/71-365
E8BPD0_SALMO/60-343
E8BQ50_SALMO/116-282
E8BQ50_SALMO/43-128
E8BSE0_SALMO/42-328
E8BT39_SALMO/46-339
E8BXP8_SALMO/116-282
E8BXP8_SALMO/43-128
E8C137_SALMO/100-285
E8C162_SALMO/63-360
E8C2V3_SALMO/71-365
E8C374_SALMO/64-361
E8C4H5_SALMO/46-339
E8C7J5_SALMO/60-343
E8C808_SALMO/64-361
E8C8S1_SALMO/42-328
E8CBZ5_SALMO/60-343
E8CE72_SALMO/46-339
E8CGA9_SALMO/116-282
E8CGA9_SALMO/43-128
E8CIH4_SALMO/71-365
E8CJG8_SALMO/63-360
E8CJJ3_SALMO/100-285
E8CM35_SALMO/60-343
E8CQE2_SALMO/46-339
E8CTH4_SALMO/116-282
E8CTH4_SALMO/43-128
E8CWC9_SALMO/64-361
E8CWP9_SALMO/71-365
E8CXH5_SALMO/100-285
E8CXK0_SALMO/63-360
E8CYK5_SALMO/71-365
E8D2S6_SALMO/60-343
E8D4P8_SALMO/42-328
E8D5I7_SALMO/46-339
E8D988_SALMO/64-361
E8D9K9_SALMO/63-360
E8D9N3_SALMO/100-285
E8D9S2_SALMO/116-282
E8D9S2_SALMO/43-128
E8DCG9_SALMO/42-328
E8DD40_SALMO/64-361
E8DIC1_SALMO/63-360
E8DIC7_SALMO/116-282
E8DIC7_SALMO/43-128
E8DIE5_SALMO/60-343
E8DIN5_SALMO/100-285
E8DJ72_SALMO/71-365
E8DKC8_SALMO/46-339
E8DLP2_SALMO/85-169
E8DSQ7_SALMO/60-343
E8DU83_SALMO/100-285
E8DUA8_SALMO/63-360
E8DUD0_SALMO/64-361
E8DUU4_SALMO/71-365
E8DXY6_SALMO/46-339
E8DYT5_SALMO/116-282
E8DYT5_SALMO/43-128
E8E3U2_SALMO/60-343
E8E6Y6_SALMO/71-365
E8E7A6_SALMO/64-361
E8E8D0_SALMO/46-339
E8E925_SALMO/100-285
E8E950_SALMO/63-360
E8EC27_SALMO/116-282
E8EC27_SALMO/43-128
E8EED8_SALMO/60-343
E8EFY0_SALMO/100-285
E8EG05_SALMO/63-360
E8EGU8_SALMO/64-361
E8EH68_SALMO/71-365
E8EKG6_SALMO/46-339
E8EQG4_SALMO/64-361
E8EQT5_SALMO/71-365
E8ERQ1_SALMO/46-339
E8ETA8_SALMO/116-282
E8ETA8_SALMO/43-128
E8EUY4_SALMO/63-360
E8EV09_SALMO/100-285
E8EXP3_SALMO/60-343
E8F3D7_SALMO/60-343
E8F634_SALMO/63-360
E8F650_SALMO/100-285
E8F828_SALMO/64-361
E8F8U1_SALMO/71-365
E8F9N7_SALMO/46-339
E8FAC7_SALMO/116-282
E8FAC7_SALMO/43-128
E8FFP2_SALMO/60-343
E8FGW0_SALMO/116-282
E8FGW0_SALMO/43-128
E8FI50_SALMO/71-365
E8FIE2_SALMO/64-361
E8FL86_SALMO/46-339
E8FM92_SALMO/100-285
E8FMB7_SALMO/63-360
E8FPA4_SALMO/42-328
E8FR80_SALMO/64-361
E8FRK1_SALMO/71-365
E8FSF4_SALMO/46-339
E8FTT9_SALMO/60-343
E8FUF0_SALMO/100-285
E8FUH5_SALMO/63-360
E8FVG1_SALMO/116-282
E8FVG1_SALMO/43-128
E8G078_SALMO/63-360
E8G0A3_SALMO/100-285
E8G5U6_SALMO/46-339
E8G6K0_SALMO/71-365
E8G7V8_SALMO/64-361
E8G9N6_SALMO/60-343
E8G9X8_SALMO/116-282
E8G9X8_SALMO/43-128
E8GDX2_SALMO/46-339
E8GG30_SALMO/116-282
E8GG30_SALMO/43-128
E8GL98_SALMO/64-361
E8GLL8_SALMO/71-365
E8GN87_SALMO/60-343
E8GP70_SALMO/100-285
E8GP95_SALMO/63-360
E8GPQ0_SALMO/116-282
E8GPQ0_SALMO/43-128
E8GQB3_SALMO/64-361
E8GQN3_SALMO/71-365
E8GSG5_SALMO/63-360
E8GSJ0_SALMO/100-285
E8GY71_SALMO/60-343
E8H0M4_SALMO/42-328
E8H180_SALMO/46-339
E8H2B6_ECO57/116-282
E8H4L7_ECO57/53-336
E8H5K9_ECO57/60-343
E8H768_ECO57/100-285
E8H841_ECO57/46-339
E8H876_ECO57/60-357
E8H8E7_ECO57/62-349
E8H8K7_ECO57/62-349
E8HA05_ECO57/47-338
E8HBJ9_ECO57/64-361
E8HBM6_ECO57/57-237
E8HCU7_ECO57/42-328
E8HEJ8_ECO57/57-349
E8HG39_ECOLX/116-282
E8HIF3_ECOLX/53-336
E8HJ99_ECOLX/60-343
E8HL17_ECOLX/100-285
E8HL41_ECOLX/63-360
E8HLC9_ECOLX/46-339
E8HLG4_ECOLX/60-357
E8HM17_ECOLX/62-349
E8HM30_ECOLX/62-349
E8HP63_ECOLX/47-338
E8HQB9_ECOLX/64-361
E8HQE5_ECOLX/57-237
E8HRP7_ECOLX/42-328
E8HTD8_ECOLX/57-349
E8HUY8_ECOLX/116-282
E8HXG9_ECOLX/53-336
E8HYH2_ECOLX/60-343
E8HZM2_ECOLX/100-285
E8HZP6_ECOLX/63-360
E8I0R5_ECOLX/46-339
E8I0V1_ECOLX/60-357
E8I156_ECOLX/62-349
E8I170_ECOLX/62-349
E8I2Q8_ECOLX/47-338
E8I484_ECOLX/64-361
E8I4B0_ECOLX/57-237
E8I5R0_ECOLX/42-328
E8I793_ECOLX/57-349
E8IAV3_ECOLX/53-336
E8IC36_ECOLX/60-343
E8IDT3_ECOLX/100-285
E8IDV7_ECOLX/63-360
E8IE77_ECOLX/64-361
E8IEW7_ECOLX/46-339
E8IF03_ECOLX/60-357
E8IF73_ECOLX/62-349
E8IF88_ECOLX/62-349
E8IGG7_ECOLX/57-237
E8IGU6_ECOLX/47-338
E8IJ12_ECOLX/42-328
E8IKQ7_ECOLX/57-349
E8ILU7_ECOLX/116-282
E8INS9_ECOLX/53-336
E8IQD7_ECOLX/60-343
E8IS43_ECOLX/100-285
E8IS67_ECOLX/63-360
E8IST4_ECOLX/46-339
E8ISW9_ECOLX/60-357
E8IT38_ECOLX/62-349
E8IT52_ECOLX/62-349
E8ITJ2_ECOLX/64-361
E8ITL8_ECOLX/57-237
E8IVF5_ECOLX/1-92
E8IVF6_ECOLX/47-245
E8IX46_ECOLX/42-328
E8IYW6_ECOLX/57-349
E8IZX4_ECOLX/116-282
E8J1P4_ECO57/116-282
E8J474_ECO57/53-336
E8J4Y2_ECO57/60-343
E8J6N6_ECO57/100-285
E8J6R0_ECO57/63-360
E8J6X5_ECO57/46-339
E8J710_ECO57/60-357
E8J780_ECO57/62-349
E8J7Q0_ECO57/62-349
E8J9A1_ECO57/47-338
E8JAY7_ECO57/64-361
E8JB14_ECO57/57-237
E8JC68_ECO57/42-328
E8JDW2_ECO57/57-349
E8KEW7_9PAST/95-407
E8KXR6_9RHIZ/71-365
E8KYU3_9RHIZ/54-337
E8L0Y4_9RHIZ/80-369
E8L113_9RHIZ/985-1152
E8L481_9RHIZ/43-287
E8L632_9RHIZ/53-342
E8L7G5_9RHIZ/49-312
E8L9J7_9RHIZ/52-335
E8LEU6_9FIRM/54-345
E8LIH6_9GAMM/65-362
E8LM18_9GAMM/86-384
E8LQW5_9VIBR/55-347
E8LVC5_9VIBR/70-347
E8LXJ9_9VIBR/63-345
E8LYK1_9VIBR/68-220
E8LZ58_9VIBR/57-358
E8M1M4_9VIBR/63-365
E8M364_9VIBR/63-345
E8M5G4_9VIBR/30-325
E8MAT7_9VIBR/68-216
E8MBC5_9VIBR/70-345
E8MBM2_9VIBR/56-348
E8NNI8_SALET/130-296
E8NNI8_SALET/57-142
E8NPH2_SALET/71-365
E8NQB4_SALET/69-352
E8NQK5_SALET/100-285
E8NS08_SALET/28-325
E8NTL6_SALET/21-310
E8NV37_SALET/42-328
E8NVY5_YERPH/91-392
E8NW53_YERPH/81-328
E8NY28_YERPH/65-362
E8NZD0_YERPH/60-343
E8P235_YERPH/43-304
E8P259_YERPH/88-382
E8P2K6_YERPH/50-343
E8P5E5_YERPH/78-400
E8P5H8_YERPH/65-376
E8P634_YERPH/103-286
E8P9Z3_ACIB1/47-328
E8PAU9_ACIB1/62-245
E8PB57_ACIB1/69-365
E8PDC6_ACIB1/78-369
E8PED6_ACIB1/45-315
E8PEL7_ACIB1/65-376
E8PFM3_ACIB1/59-355
E8PFP8_ACIB1/59-351
E8PG99_ACIB1/36-327
E8PGT1_ACIB1/70-361
E8Q7U9_STRED/59-154
E8R196_ISOPI/81-390
E8R607_ISOPI/77-363
E8RHQ9_9DELT/64-317
E8RI49_9DELT/76-366
E8RIS0_9DELT/64-362
E8RIS5_9DELT/82-372
E8RIS7_9DELT/48-307
E8RKX8_9CAUL/72-319
E8RNQ7_9CAUL/77-369
E8RPV8_9CAUL/64-375
E8RU39_9CAUL/69-364
E8SLW2_NEIGO/57-341
E8SNC8_NEIGO/3-286
E8SQU2_NEIGO/71-366
E8SSY3_GEOS2/91-208
E8T966_MESCW/74-362
E8TBS4_MESCW/74-370
E8TCE3_MESCW/78-387
E8TDF4_MESCW/65-375
E8TDM0_MESCW/89-381
E8TDM6_MESCW/122-404
E8TG16_MESCW/50-358
E8TGY8_MESCW/69-379
E8TH42_MESCW/92-387
E8TIL0_MESCW/84-371
E8TP94_MESCW/55-366
E8TQ81_ALIDB/79-376
E8TVC4_ALIDB/48-340
E8TVG1_ALIDB/53-350
E8TVL6_ALIDB/80-377
E8TXL7_ALIDB/95-356
E8U1D6_ALIDB/47-190
E8UDQ3_TAYEM/56-353
E8UYE3_TERSS/74-365
E8V163_TERSS/76-385
E8V1K0_TERSS/156-436
E8V1V6_TERSS/121-411
E8V445_TERSS/49-366
E8V4B8_TERSS/113-410
E8V4B8_TERSS/55-151
E8V5U9_TERSS/137-398
E8V8J0_TERSS/151-413
E8VV63_VIBVU/32-269
E8VVG2_VIBVU/70-338
E8VWE2_VIBVU/56-340
E8VWM5_VIBVU/44-313
E8VXC3_VIBVU/54-374
E8VXD9_VIBVU/63-345
E8VXN1_VIBVU/69-382
E8VYK6_VIBVU/52-332
E8WPU5_GEOS8/61-342
E8WUN9_GEOS8/66-363
E8WVA7_ACISM/76-385
E8WVG5_ACISM/162-426
E8WVG5_ACISM/83-162
E8WX22_ACISM/152-410
E8X0T2_ACISM/114-390
E8X0T2_ACISM/49-144
E8X675_ACISM/114-403
E8X752_ACISM/181-291
E8X752_ACISM/269-520
E8X862_SALT4/64-361
E8XBT1_SALT4/42-328
E8XD68_SALT4/100-285
E8XD96_SALT4/63-360
E8XF99_SALT4/46-339
E8XHD5_SALT4/128-294
E8XHD5_SALT4/55-140
E8XJQ0_SALT4/71-365
E8XK58_SALT4/69-352
E8XM07_RAHSY/61-344
E8XM59_RAHSY/90-381
E8XMC4_RAHSY/94-390
E8XMC9_RAHSY/59-365
E8XMS7_RAHSY/69-353
E8XPT3_RAHSY/64-361
E8XS31_RAHSY/55-230
E8XVL7_RAHSY/116-282
E8XVL7_RAHSY/43-130
E8XWL8_RAHSY/107-286
E8XY68_RAHSY/57-352
E8XY83_RAHSY/47-336
E8XZ25_RAHSY/117-278
E8XZ25_RAHSY/46-131
E8XZZ2_RAHSY/57-349
E8Y070_RAHSY/43-332
E8Y0R1_RAHSY/76-374
E8Y1E5_RAHSY/64-385
E8Y1R3_ECOKO/63-360
E8Y2D3_ECOKO/100-285
E8Y4S3_ECOKO/47-338
E8Y5A6_ECOKO/42-329
E8Y7J7_ECOKO/118-282
E8Y7J7_ECOKO/43-128
E8Y8L1_ECOKO/64-361
E8Y8Y7_ECOKO/60-343
E8YB39_ECOKO/62-349
E8YB53_ECOKO/62-349
E8YBE3_ECOKO/53-336
E8YBZ4_ECOKO/60-357
E8YCV5_ECOKO/46-339
E8YKC2_9BURK/134-423
E8YKE0_9BURK/113-271
E8YKZ6_9BURK/68-351
E8YP82_9BURK/62-359
E8YQG7_9BURK/51-340
E8YRK6_9BURK/78-376
E8YS60_9BURK/127-277
E8YTB2_9BURK/70-361
E8YTH1_9BURK/75-350
E8YTS9_9BURK/89-378
E8ZY66_SALET/71-365
E8ZYS7_SALET/64-361
E8ZZH6_SALET/42-328
E9A215_SALET/129-294
E9A215_SALET/55-142
E9A5H2_SALET/60-343
E9A760_SALET/101-285
E9A787_SALET/63-360
E9A7P5_SALET/46-339
E9A7Z9_SALET/62-349
E9CK64_9ENTR/64-361
E9CLW8_9ENTR/60-343
E9HXU9_DAPPU/81-371
E9RYG0_9FIRM/94-250
E9S8Q5_RUMAL/71-205
E9T9W4_ECOLX/63-360
E9TB54_ECOLX/60-343
E9TCP9_ECOLX/62-349
E9TFZ8_ECOLX/46-339
E9TG29_ECOLX/60-357
E9TG92_ECOLX/42-329
E9TGM6_ECOLX/100-285
E9TI14_ECOLX/62-349
E9TK63_ECOLX/47-338
E9TL33_ECOLX/17-300
E9TLB6_ECOLX/64-361
E9TLV0_ECOLX/115-282
E9TLV0_ECOLX/43-128
E9TNT0_ECOLX/100-285
E9TNW8_ECOLX/63-360
E9TNY9_ECOLX/47-338
E9TSQ5_ECOLX/46-339
E9TSU7_ECOLX/44-341
E9TT03_ECOLX/60-343
E9TTF7_ECOLX/62-349
E9U1K4_ECOLX/116-282
E9U1P3_ECOLX/45-337
E9U1U2_ECOLX/68-360
E9U2D6_ECOLX/42-328
E9U2L6_ECOLX/17-300
E9U2U1_ECOLX/95-408
E9U3T2_ECOLX/64-361
E9U5H3_ECOLX/64-361
E9U6J6_ECOLX/42-328
E9U7K2_ECOLX/46-339
E9U7N9_ECOLX/44-341
E9U7T8_ECOLX/17-300
E9U856_ECOLX/100-285
E9U892_ECOLX/63-360
E9U9C7_ECOLX/47-338
E9UD23_ECOLX/62-349
E9UE61_ECOLX/116-282
E9UE61_ECOLX/43-128
E9UGN0_ECOLX/68-360
E9UHN1_ECOLX/60-343
E9ULB5_ECOLX/42-329
E9UME1_SHISO/1-271
E9V477_ECOLX/43-329
E9V592_ECOLX/64-361
E9V706_ECOLX/116-282
E9VA03_ECOLX/63-360
E9VA35_ECOLX/100-285
E9VB20_ECOLX/60-343
E9VD42_ECOLX/47-338
E9VE14_ECOLX/46-339
E9VE42_ECOLX/60-357
E9VEC4_ECOLX/62-349
E9VFL6_ECOLX/53-157
E9VFL7_ECOLX/2-197
E9VGL0_ECOLX/45-337
E9VGQ5_ECOLX/57-349
E9VHC0_ECOLX/64-391
E9VIV8_ECOLX/64-361
E9VJP3_ECOLX/43-329
E9VKT3_ECOLX/63-360
E9VKW4_ECOLX/100-285
E9VMY9_ECOLX/60-343
E9VNK9_ECOLX/46-338
E9VP69_ECOLX/116-282
E9VRG1_ECOLX/53-336
E9VU70_ECOLX/62-349
E9VUF1_ECOLX/60-357
E9VUI0_ECOLX/46-339
E9VVB6_ECOLX/47-338
E9VX06_ECOLX/57-349
E9VXQ6_ECOLX/60-343
E9VZC2_ECOLX/100-285
E9VZE5_ECOLX/63-360
E9VZW4_ECOLX/115-282
E9VZW4_ECOLX/43-128
E9W1B8_ECOLX/47-338
E9W3C0_ECOLX/53-336
E9W6M1_ECOLX/64-361
E9W7D8_ECOLX/62-349
E9W7M1_ECOLX/60-357
E9W7P8_ECOLX/46-339
E9W8J0_ECOLX/43-330
E9W8Z7_ECOLX/62-349
E9WBH8_ECOLX/64-361
E9WCF4_ECOLX/42-328
E9WEZ7_ECOLX/116-282
E9WEZ7_ECOLX/43-128
E9WHB1_ECOLX/53-336
E9WHY0_ECOLX/63-360
E9WI02_ECOLX/100-285
E9WJN0_ECOLX/64-347
E9WJZ1_ECOLX/47-338
E9WLU5_ECOLX/62-349
E9WLV3_ECOLX/62-349
E9WM28_ECOLX/60-357
E9WM54_ECOLX/46-339
E9WPT9_ECOLX/64-361
E9WQS9_ECOLX/42-328
E9WT63_ECOLX/63-360
E9WT86_ECOLX/100-285
E9WUU5_ECOLX/64-347
E9WVN6_ECOLX/53-336
E9WXQ5_ECOLX/116-282
E9WXQ5_ECOLX/43-128
E9WY86_ECOLX/47-338
E9X014_ECOLX/62-349
E9X027_ECOLX/62-349
E9X0A7_ECOLX/60-357
E9X0D2_ECOLX/46-339
E9X3C4_ECOLX/115-282
E9X3C4_ECOLX/43-128
E9X603_ECOLX/43-262
E9X6A1_ECOLX/63-360
E9X6C4_ECOLX/100-285
E9X813_ECOLX/60-343
E9X8K0_ECOLX/47-338
E9XB23_ECOLX/64-361
E9XCE7_ECOLX/53-336
E9XD17_ECOLX/62-349
E9XD97_ECOLX/60-357
E9XDC4_ECOLX/46-339
E9XDX1_ECOLX/62-349
E9XEK3_ECOLX/95-408
E9XG15_ECOLX/63-360
E9XG47_ECOLX/100-285
E9XHH0_ECOLX/60-343
E9XJP4_ECOLX/116-282
E9XJP4_ECOLX/43-128
E9XKN7_ECOLX/53-336
E9XNG1_ECOLX/42-329
E9XPF5_ECOLX/57-237
E9XPI8_ECOLX/64-361
E9XRV0_ECOLX/47-338
E9XSK0_ECOLX/62-349
E9XSL2_ECOLX/62-349
E9XSU9_ECOLX/60-357
E9XT07_ECOLX/46-339
E9XW19_ECOLX/64-361
E9XWY2_ECOLX/42-328
E9XZC7_ECOLX/118-282
E9XZC7_ECOLX/43-128
E9Y1H7_ECOLX/53-336
E9Y277_ECOLX/100-285
E9Y3T2_ECOLX/64-347
E9Y479_ECOLX/47-338
E9Y5N6_ECOLX/62-349
E9Y6T1_ECOLX/46-339
E9Y6V9_ECOLX/60-357
E9Y747_ECOLX/62-349
E9Y931_ECOLX/118-282
E9Y931_ECOLX/43-128
E9YDN6_ECOLX/64-361
E9YEI2_ECOLX/42-328
E9YFR6_ECOLX/64-347
E9YFY3_ECOLX/46-339
E9YG09_ECOLX/60-357
E9YG97_ECOLX/62-349
E9YHC9_ECOLX/53-336
E9YIW9_ECOLX/63-360
E9YIZ2_ECOLX/100-285
E9YKB7_ECOLX/47-338
E9YNI7_ECOLX/116-282
E9YNI7_ECOLX/43-128
E9YQL7_ECOLX/53-336
E9YS08_ECOLX/43-330
E9YTA0_ECOLX/60-343
E9YUZ1_ECOLX/100-285
E9YV14_ECOLX/63-360
E9YVK9_ECOLX/46-339
E9YVP0_ECOLX/60-357
E9YVX7_ECOLX/62-349
E9YVZ9_ECOLX/1-155
E9YW02_ECOLX/62-197
E9YWQ8_ECOLX/47-338
E9YY95_ECOLX/64-361
E9YYC5_ECOLX/57-237
E9Z1Y2_ECOLX/1-154
E9Z2G1_ESCFE/63-360
E9Z2I5_ESCFE/99-285
E9Z305_ESCFE/44-341
E9Z414_ESCFE/64-361
E9Z4Z9_ESCFE/43-330
E9Z796_ESCFE/119-285
E9Z8V9_ESCFE/57-237
E9ZBT2_ESCFE/47-338
E9ZC86_ESCFE/62-349
E9ZCU0_ESCFE/46-339
E9ZCU5_ESCFE/62-238
E9ZE25_ESCFE/60-343
E9ZSK9_NEIME/57-341
E9ZT38_NEIME/71-366
E9ZXB4_NEIME/93-405
E9ZXR4_NEIME/68-348
E9ZYA6_NEIME/57-341
E9ZYQ4_NEIME/93-405
E9ZYR9_NEIME/71-366
EMRA_ECOLI/60-343
EMRA_HAEIN/60-343
EMRK_ECOLI/53-336
F0A324_NEIME/68-351
F0A3H8_NEIME/79-363
F0A3Y9_NEIME/71-366
F0A4V2_NEIME/67-382
F0A719_NEIME/93-405
F0A8P4_NEIME/68-351
F0A9A4_NEIME/57-341
F0A9T8_NEIME/71-366
F0AD22_NEIME/93-405
F0AD60_NEIME/67-382
F0AEC5_NEIME/68-348
F0AF02_NEIME/57-341
F0AFL5_NEIME/71-366
F0AIL6_NEIME/93-405
F0AKN1_NEIME/63-347
F0AL52_NEIME/93-405
F0AL72_NEIME/71-366
F0AM14_NEIME/67-382
F0AR47_NEIME/57-341
F0ARM3_NEIME/71-366
F0AX11_NEIME/57-341
F0AXF9_NEIME/93-405
F0AXH8_NEIME/71-366
F0AZA6_NEIME/67-382
F0B0I3_NEIME/93-185
F0B2I5_NEIME/63-347
F0B344_NEIME/93-405
F0B364_NEIME/71-366
F0B6B7_NEIME/67-382
F0B802_9XANT/59-342
F0B841_9XANT/67-365
F0BA26_9XANT/75-367
F0BA52_9XANT/59-356
F0BAV4_9XANT/1-170
F0BEX1_9XANT/26-323
F0BJ26_9XANT/119-280
F0BMF5_9XANT/80-372
F0BMH8_9XANT/59-356
F0BP04_9XANT/80-191
F0BR95_9XANT/58-196
F0BRV9_9XANT/34-317
F0BT35_9XANT/124-276
F0BTH0_9XANT/67-363
F0BUP6_9XANT/62-354
F0BVC2_9XANT/26-323
F0BX69_9XANT/67-365
F0BX98_9XANT/62-353
F0C295_9XANT/95-403
F0C305_9XANT/3-130
F0C551_9XANT/59-356
F0C6S8_9XANT/29-326
F0C9L1_9XANT/67-365
F0CB73_9XANT/123-277
F0CBG7_9XANT/28-319
F0CD27_9XANT/80-291
F0CDK4_9XANT/59-280
F0CDW0_SALMO/42-328
F0CF90_SALMO/42-328
F0CG72_SALMO/42-328
F0CGD9_SALMO/116-282
F0CGD9_SALMO/43-128
F0CHW5_SALMO/42-328
F0CI88_SALMO/42-328
F0CIK5_SALMO/116-282
F0CIK5_SALMO/43-128
F0CK36_SALMO/42-328
F0CKD8_SALMO/42-328
F0CKY2_SALMO/42-328
F0CLV9_SALMO/42-328
F0CM94_SALMO/42-328
F0CN69_SALMO/42-328
F0CP48_SALMO/42-328
F0CPS8_SALMO/42-328
F0CQQ3_SALMO/42-328
F0CRN1_SALMO/42-328
F0CSF3_SALMO/42-328
F0CT95_SALMO/42-328
F0CU75_SALMO/42-328
F0CUW9_SALMO/116-282
F0CUW9_SALMO/43-128
F0CWE9_SALMO/42-328
F0CXX8_SALMO/42-328
F0CYV3_SALMO/42-328
F0CZA8_SALMO/42-328
F0CZP2_SALMO/42-328
F0D017_SALMO/42-328
F0D0H7_SALMO/42-328
F0DS09_9FIRM/61-127
F0E144_9PSED/62-354
F0E1E4_9PSED/89-352
F0E4I6_9PSED/4-289
F0E581_9PSED/55-155
F0E7Y0_9PSED/113-282
F0E953_9PSED/124-269
F0E961_9PSED/45-337
F0E9J2_9PSED/66-355
F0E9J6_9PSED/60-322
F0EAT3_9PSED/61-345
F0EAY1_9PSED/82-383
F0EBD7_9PSED/46-336
F0EBU8_9PSED/62-371
F0EDV6_9PSED/64-362
F0EDX4_9PSED/60-343
F0EE28_9PSED/80-369
F0EET5_9PSED/1-108
F0ER91_HAEPA/59-342
F0EW09_9NEIS/101-394
F0EXD9_9NEIS/51-337
F0F036_9NEIS/112-409
F0F1N8_9NEIS/93-405
F0F5L4_9BACT/49-308
F0F6I3_9BACT/76-413
F0FYT9_9BURK/62-359
F0G1L9_9BURK/61-251
F0G1U3_9BURK/48-337
F0G2I4_9BURK/113-275
F0G2U5_9BURK/48-171
F0G384_9BURK/1-230
F0G4X0_9BURK/69-358
F0G5Y1_9BURK/49-340
F0G7H5_9BURK/44-191
F0G961_9BURK/37-328
F0GC26_9BURK/52-329
F0GD81_9BURK/71-362
F0GDD4_9BURK/73-363
F0GDF1_9BURK/61-357
F0GE44_9BURK/1-110
F0GEA2_9BURK/1-236
F0GFA5_9BURK/60-138
F0GHS4_9BURK/37-320
F0GKL3_9BURK/53-347
F0H779_9BACT/49-309
F0IZH8_ACIMA/40-267
F0J0C0_ACIMA/70-357
F0J1C5_ACIMA/66-364
F0J4D0_ACIMA/65-340
F0J4X5_ACIMA/59-362
F0J6X7_ACIMA/1-119
F0JBX0_DESDE/66-357
F0JBZ0_DESDE/65-372
F0JCC5_DESDE/64-354
F0JCW3_DESDE/44-330
F0JIJ3_DESDE/47-335
F0JJG4_DESDE/76-372
F0JK45_DESDE/77-358
F0JM97_ESCFE/64-361
F0JP51_ESCFE/120-285
F0JP51_ESCFE/46-130
F0JPS0_ESCFE/47-338
F0JRC1_ESCFE/25-322
F0JSE0_ESCFE/17-300
F0JSV9_ESCFE/99-285
F0JTE1_ESCFE/63-360
F0JTM7_ESCFE/57-237
F0JUX1_ESCFE/46-339
F0JUX6_ESCFE/62-238
F0JVL7_ESCFE/62-349
F0JWR7_ESCFE/43-330
F0K8S8_CLOAE/37-98
F0KEU7_ACICP/75-366
F0KG45_ACICP/65-376
F0KIY1_ACICP/64-246
F0KJ56_ACICP/70-361
F0KKT7_ACICP/47-328
F0KLR4_ACICP/61-356
F0KMH5_ACICP/70-366
F0KP43_ACICP/64-326
F0KP53_ACICP/60-356
F0KPQ4_ACICP/57-349
F0KPS8_ACICP/64-355
F0KQ31_YERE3/66-377
F0KQE0_YERE3/43-307
F0KRS5_YERE3/100-286
F0KSY5_YERE3/89-383
F0KTV5_YERE3/89-394
F0KWB0_YERE3/50-343
F0KWD3_YERE3/33-335
F0KZ80_YERE3/57-266
F0KZP0_YERE3/60-343
F0KZW1_YERE3/65-362
F0L2A4_9RHIZ/74-372
F0L2R7_9RHIZ/66-361
F0L433_9RHIZ/56-367
F0L958_9RHIZ/49-339
F0LAM1_9RHIZ/112-404
F0LBC9_9RHIZ/138-424
F0LBM6_9RHIZ/71-382
F0LBV0_9RHIZ/57-367
F0LF49_9RHIZ/66-244
F0LFA4_9RHIZ/63-354
F0LGL0_9RHIZ/66-362
F0LGT8_9RHIZ/56-340
F0LPR4_VIBFU/67-360
F0LQN3_VIBFU/45-322
F0LRP3_VIBFU/63-374
F0LTG3_VIBFU/58-341
F0LV95_VIBFU/39-329
F0LXD5_VIBFU/70-391
F0LXM1_VIBFU/27-321
F0LY36_VIBFU/36-272
F0LYR4_VIBFU/44-325
F0LZA4_VIBFU/62-345
F0MEH6_NEIMG/71-366
F0MES3_NEIMG/93-405
F0MFN9_NEIMG/79-363
F0MH94_NEIMG/67-382
F0MPI6_NEIMM/93-405
F0MPK6_NEIMM/71-366
F0MQ16_NEIMM/57-341
F0MT79_NEIMM/68-348
F0MY17_NEIMP/68-351
F0MZA3_NEIMP/57-341
F0MZK7_NEIMP/71-366
F0MZM8_NEIMP/93-405
F0N425_NEIMO/63-347
F0N4U1_NEIMO/67-382
F0N4X9_NEIMO/93-405
F0N4Z9_NEIMO/71-366
F0N7K3_NEIMN/68-348
F0N9G4_NEIMN/71-366
F0N9I3_NEIMN/93-405
F0NAR0_NEIMN/57-341
F0Q247_ACIAP/79-377
F0Q2E5_ACIAP/60-353
F0Q4E2_ACIAP/73-370
F0Q4L2_ACIAP/81-378
F0Q631_ACIAP/71-195
F0Q6J5_ACIAP/104-401
F0Q7C6_ACIAP/132-295
F0Q7E9_ACIAP/116-407
F0Q9N8_ACIAP/116-436
F0QE05_ACIBD/45-315
F0QED1_ACIBD/80-371
F0QEY8_ACIBD/69-365
F0QF66_ACIBD/65-376
F0QF94_ACIBD/59-355
F0QFB7_ACIBD/59-351
F0QFF5_ACIBD/45-336
F0QKD6_ACIBD/62-245
F0QLI2_ACIBD/70-361
F0QME4_ACIBD/47-328
F0QZM7_BACSH/52-346
F0QZS4_BACSH/47-263
F0R089_BACSH/65-360
F0R2L6_BACSH/58-345
F0R2V2_BACSH/20-314
F0R3H2_BACSH/48-336
F0R7V8_BACSH/71-321
F0S179_DESTD/75-385
F0S3T4_DESTD/137-405
F0S3T4_DESTD/42-170
F0SDY3_PEDSD/51-359
F0SFP8_PLABD/73-279
F0SI96_PLABD/88-409
F0SQ36_PLABD/57-213
F0SV67_SYNGF/39-289
F1VP91_MORCA/64-401
F1VQL2_MORCA/60-168
F1VTX5_9BURK/63-346
F1VWM5_9BURK/66-368
F1VWQ5_9BURK/29-322
F1VXM2_9BURK/25-322
F1W1S4_9BURK/117-285
F1W4G3_9BURK/44-141
F1W4L9_9BURK/87-377
F1W509_9BURK/461-561
F1W6P4_MORCA/60-168
F1W8A5_MORCA/64-401
F1W962_MORCA/102-320
F1WB95_MORCA/64-401
F1WC54_MORCA/60-168
F1WGH9_MORCA/102-320
F1WHV3_MORCA/64-401
F1WIB4_MORCA/60-168
F1WQK3_MORCA/64-401
F1WQZ2_MORCA/60-130
F1WT34_MORCA/60-168
F1WUH2_MORCA/64-401
F1WVQ0_MORCA/70-288
F1WXN7_MORCA/68-391
F1WYB3_MORCA/64-401
F1WZH9_MORCA/64-282
F1X0Q3_MORCA/60-168
F1X307_MORCA/60-168
F1X3Y1_MORCA/64-282
F1X559_MORCA/64-401
F1X7M7_MORCA/60-168
F1X9J7_MORCA/64-401
F1XD48_MORCA/60-168
F1XE53_MORCA/64-401
F1XFP3_MORCA/102-320
F1XIU6_ECO57/95-409
F1XJX4_ECO57/99-284
F1XJZ8_ECO57/63-360
F1XKW1_ECO57/47-338
F1XLX9_ECO57/42-328
F1XPD0_ECO57/53-336
F1XQ21_ECO57/57-349
F1XQZ8_ECO57/116-282
F1XSJ0_ECO57/28-325
F1XSL9_ECO57/57-237
F1XVT3_ECO57/1-279
F1XWV3_ECO57/46-339
F1XXU8_ECO57/62-349
F1XXW1_ECO57/62-349
F1XY34_ECO57/1-290
F1Y0A5_ECO57/57-237
F1Y0D5_ECO57/28-325
F1Y2S3_ECO57/46-339
F1Y3K3_ECO57/116-282
F1Y4M7_ECO57/1-279
F1Y6H8_ECO57/47-338
F1Y7L8_ECO57/57-349
F1Y907_ECO57/53-336
F1Y9N0_ECO57/62-349
F1Y9P3_ECO57/62-349
F1Y9W7_ECO57/1-290
F1YCK1_ECO57/42-328
F1YDB2_ECO57/99-284
F1YDD6_ECO57/63-360
F1YDH6_ECO57/95-409
F1YS15_9PROT/48-337
F1YSQ3_9PROT/76-372
F1YUM4_9PROT/61-359
F1Z3A6_9SPHN/47-337
F1Z497_9SPHN/38-294
F1Z4B8_9SPHN/121-415
F1Z677_9SPHN/49-309
F1Z6D2_9SPHN/54-319
F1Z6D7_9SPHN/48-297
F1Z6Q1_9SPHN/54-365
F1Z8I6_9SPHN/46-342
F1Z8M1_9SPHN/64-281
F1ZAD5_9SPHN/63-354
F1ZAN0_9SPHN/70-369
F1ZBE7_9SPHN/70-380
F1ZBS4_9SPHN/63-358
F1ZFK4_ECOLX/50-347
F1ZFN3_ECOLX/57-237
F1ZHR0_ECOLX/116-282
F1ZHR0_ECOLX/43-128
F1ZK45_ECOLX/53-336
F1ZL79_ECOLX/17-300
F1ZMT5_ECOLX/63-360
F1ZN12_ECOLX/99-285
F1ZNM0_ECOLX/46-339
F1ZNQ5_ECOLX/60-357
F1ZNZ4_ECOLX/62-349
F1ZP17_ECOLX/1-155
F1ZP20_ECOLX/62-197
F1ZQK2_ECOLX/47-338
F2A3B8_RHIET/41-264
F2A4Y8_RHIET/46-345
F2A8E5_RHIET/93-383
F2AAC1_RHIET/99-411
F2ABZ3_RHIET/74-372
F2AC03_RHIET/94-379
F2AC07_RHIET/145-442
F2ADG3_RHIET/285-541
F2AED5_RHIET/191-452
F2AEU1_RHIET/100-400
F2AFQ6_RHIET/102-394
F2AH84_RHIET/67-361
F2AK87_RHOBA/63-348
F2AM36_RHOBA/132-334
F2AN26_RHOBA/147-348
F2AVG5_RHOBA/88-312
F2B999_9NEIS/75-370
F2B9E4_9NEIS/89-379
F2BDQ2_9NEIS/71-325
F2BEG8_9NEIS/44-141
F2C0L2_HAEAE/60-343
F2ENS8_PANAN/66-363
F2EPI9_PANAN/79-374
F2EPY9_PANAN/47-336
F2EQG4_PANAN/62-352
F2ERL2_PANAN/59-353
F2ERZ7_PANAN/60-343
F2ET30_PANAN/120-279
F2ET30_PANAN/46-139
F2ETN7_PANAN/106-397
F2EU80_PANAN/64-358
F2EUG5_PANAN/94-164
F2EVR4_PANAN/2-167
F2EYD8_PANAN/84-374
F2FB15_9ZZZZ/71-369
F2FFM1_SALDU/71-365
F2FG54_SALDU/69-352
F2FHB0_SALDU/64-361
F2FHL7_SALDU/117-282
F2FKZ9_SALDU/42-328
F2FMX6_SALDU/100-285
F2FPE8_SALDU/46-339
F2FQ49_SALGL/100-285
F2FQ75_SALGL/63-360
F2FR12_SALGL/42-328
F2FUR8_SALGL/46-339
F2FW68_SALGL/69-352
F2FYE9_SALGL/71-365
F2FYM3_SALGL/129-294
F2G025_SALGL/64-361
F2G2R5_ALTMD/42-301
F2G2W8_ALTMD/64-356
F2G348_ALTMD/85-386
F2G4W2_ALTMD/46-330
F2G5W4_ALTMD/57-366
F2GCX7_ALTMD/64-361
F2GQ50_BRUME/48-336
F2GR79_BRUME/63-361
F2GV27_BRUME/12-295
F2GWN2_BRUME/100-392
F2GXK3_BRUME/32-247
F2GXL3_BRUME/52-343
F2GYL1_BRUME/119-279
F2HR31_BRUME/63-361
F2HRF1_BRUME/12-295
F2HU98_BRUME/48-336
F2HWT4_BRUME/100-392
F2HYA1_BRUME/32-247
F2HYB1_BRUME/52-343
F2HZ33_BRUME/119-279
F2IE85_9FLAO/60-357
F2IHI9_9FLAO/49-355
F2IQJ0_VIBCH/59-370
F2ITG1_VIBCH/63-345
F2J0P3_9PROT/46-278
F2J4V0_9PROT/120-357
F2J697_9PROT/60-374
F2JII0_9FIRM/70-330
F2JW85_9GAMM/70-350
F2K084_9GAMM/87-273
F2K0V4_9GAMM/53-146
F2K3W0_9GAMM/71-365
F2K585_PSEBR/124-270
F2K591_PSEBR/65-354
F2K8Z9_PSEBR/79-380
F2K9Z0_PSEBR/62-346
F2KDY1_PSEBR/61-345
F2KG43_PSEBR/92-382
F2KG68_PSEBR/64-374
F2KGI1_PSEBR/46-134
F2KGI1_PSEBR/93-279
F2KGS6_PSEBR/60-358
F2KH65_PSEBR/45-336
F2KH78_PSEBR/73-384
F2KHU3_PSEBR/62-354
F2KIX1_PSEBR/65-362
F2KZ40_9BACT/49-309
F2L8I9_BURGA/62-256
F2L8Y4_BURGA/62-359
F2L9Q5_BURGA/89-373
F2L9V5_BURGA/119-274
F2LAI4_BURGA/70-359
F2LB12_BURGA/105-395
F2LB92_BURGA/57-340
F2LBY3_BURGA/58-341
F2LEJ5_BURGA/62-354
F2LIF8_BURGA/77-194
F2LJ98_BURGA/150-446
F2LJH5_BURGA/65-360
F2LJT3_BURGA/61-353
F2LKD1_BURGA/62-359
F2LKJ4_BURGA/69-351
F2LKT7_BURGA/71-362
F2LKZ0_BURGA/69-351
F2LMA7_BURGA/59-360
F2LN02_BURGA/114-276
F2LNB6_BURGA/49-340
F2LY68_9DELT/51-326
F2MV81_PSEST/49-335
F2N102_PSEST/75-364
F2N292_PSEST/15-307
F2N683_PSEST/61-345
F2NCV2_9DELT/68-365
F2NFP7_9DELT/66-363
F2NFT6_9DELT/68-362
F2NHH7_9DELT/69-366
F2NIW5_9DELT/45-297
F2NJ87_9DELT/75-365
F2P6Y8_PHOMO/55-373
F2PBR7_PHOMO/63-358
F2PCP0_PHOMO/42-317
F2PDC9_PHOMO/60-340
F2PDG4_PHOMO/70-343
F2PDW6_PHOMO/70-390
F2PDZ5_PHOMO/57-206
F2PED2_PHOMO/45-317
F2Q6A8_9BACT/71-369
F2Q7U2_YEREN/50-343
HLYDC_ECOLX/95-408
HLYDP_ECOLX/95-408
HLYD_AGGAC/95-407
HLYD_PASHA/95-406
HLYD_PASSP/95-406
LCNDL_LACLA/59-412
LCND_LACLA/59-413
LCND_LACLC/59-413
MCHE_ECOLX/64-391
MDTA_ERWCT/90-366
MDTA_PECCP/92-369
MDTA_PHOLL/78-382
MDTA_SALHS/85-375
MDTA_YERE8/88-382
MDTA_YERP3/88-382
MDTA_YERPA/88-382
MDTA_YERPB/88-382
MDTA_YERPE/88-382
MDTA_YERPN/88-382
MDTA_YERPP/88-382
MDTA_YERPS/88-382
MDTA_YERPY/88-382
MDTE_ECO57/60-357
MDTE_ECOL6/60-357
MDTE_ECOLI/60-357
MDTN_ECO57/47-338
MDTN_ECOL6/47-338
MDTN_ECOLI/47-338
MDTN_SHIFL/47-338
MEPA_PSEPU/61-345
MEXA_PSEAE/62-346
MTRC_NEIGO/71-366
NOLF_RHIME/144-301
NOLF_RHIME/68-183
O05198_RHIME/94-403
O05694_RHILE/54-365
O06470_BURCE/71-179
O08269_ECOLX/95-408
O33679_RHIME/58-369
O51918_VIBCH/59-370
O67159_AQUAE/43-370
O67994_PSEFL/57-367
O68080_RHOCA/71-366
O68440_RHIRD/62-355
O82886_ECO57/95-409
O85162_PSEAE/55-338
O85351_CAUCR/55-361
O85376_PROMI/60-371
O85846_SPHAR/63-374
O87505_ECOLX/56-369
O87809_PSETO/57-367
O87935_BURPS/64-361
P74462_SYNY3/74-401
P74828_9SPHN/86-393
P95421_PSEAE/63-357
P96438_RHIME/94-403
PRTE_ERWCH/67-378
Q01NG8_SOLUE/148-415
Q01SW2_SOLUE/158-416
Q01VQ2_SOLUE/88-405
Q024D7_SOLUE/64-380
Q024G4_SOLUE/103-204
Q024G4_SOLUE/192-442
Q028I0_SOLUE/93-382
Q02ED2_PSEAB/48-306
Q02EK6_PSEAB/55-338
Q02G78_PSEAB/62-357
Q02J71_PSEAB/113-270
Q02J71_PSEAB/44-153
Q02J77_PSEAB/64-368
Q02J88_PSEAB/51-362
Q02L24_PSEAB/64-323
Q02LG6_PSEAB/64-361
Q02MN0_PSEAB/45-313
Q02MU2_PSEAB/63-357
Q02NZ9_PSEAB/49-338
Q02PU9_PSEAB/56-348
Q02QD7_PSEAB/95-282
Q02QJ4_PSEAB/44-314
Q02QN9_PSEAB/38-278
Q02QP3_PSEAB/63-373
Q02QZ4_PSEAB/61-353
Q02S58_PSEAB/123-271
Q02S58_PSEAB/44-136
Q02TY7_PSEAB/62-346
Q05HN4_XANOR/80-372
Q05UM5_9SYNE/79-392
Q07GH6_ROSDO/58-368
Q07HJ8_RHOP5/48-338
Q07KU2_RHOP5/50-363
Q07LC5_RHOP5/69-366
Q07N07_RHOP5/87-391
Q07NN1_RHOP5/71-356
Q07PU8_RHOP5/106-395
Q07SA7_RHOP5/58-354
Q07SP5_RHOP5/82-387
Q07SW8_RHOP5/73-382
Q07V85_RHOP5/75-362
Q07W04_SHEFN/63-359
Q07WC6_SHEFN/63-358
Q07Y27_SHEFN/48-329
Q084A4_SHEFN/48-279
Q088F5_SHEFN/42-336
Q08VD6_STIAD/59-348
Q08VR9_STIAD/150-403
Q096P4_STIAD/45-341
Q0A6M9_ALHEH/93-355
Q0A8S9_ALHEH/69-363
Q0A9C9_ALHEH/69-291
Q0AAQ3_ALHEH/46-201
Q0AE51_NITEC/67-370
Q0AEQ6_NITEC/24-329
Q0AHB3_NITEC/50-339
Q0AHE7_NITEC/58-182
Q0AM63_MARMM/147-438
Q0ASD8_MARMM/38-256
Q0ASG8_MARMM/68-221
Q0B169_BURCM/158-454
Q0B1Q7_BURCM/95-395
Q0B2R6_BURCM/110-274
Q0B490_BURCM/64-355
Q0B6H4_BURCM/71-362
Q0B720_BURCM/67-349
Q0B858_BURCM/49-340
Q0B9N2_BURCM/23-334
Q0BAJ2_BURCM/70-358
Q0BCB1_BURCM/62-359
Q0BF81_BURCM/99-397
Q0BFJ5_BURCM/66-363
Q0BFX9_BURCM/59-342
Q0BG37_BURCM/103-274
Q0BGT4_BURCM/108-397
Q0BMP6_FRATO/60-335
Q0BQ73_GRABC/118-280
Q0BRD0_GRABC/80-376
Q0BRW1_GRABC/99-405
Q0BSJ1_GRABC/75-375
Q0BUD2_GRABC/90-391
Q0BVR0_GRABC/75-374
Q0BZJ4_HYPNA/66-376
Q0C0D4_HYPNA/61-353
Q0C1Z9_HYPNA/46-330
Q0E866_ECOLX/95-409
Q0F2A2_9PROT/60-343
Q0FIM4_9RHOB/52-364
Q0FLV0_9RHOB/64-357
Q0FP23_9RHOB/60-357
Q0FSZ2_9RHOB/20-313
Q0FTY7_9RHOB/57-361
Q0FVR4_9RHOB/76-317
Q0FWW2_9RHOB/51-348
Q0G249_9RHIZ/68-379
Q0G347_9RHIZ/64-372
Q0G5G8_9RHIZ/61-357
Q0HDG7_SHESM/64-359
Q0HEL7_SHESM/44-318
Q0HFT0_SHESM/62-351
Q0HGK3_SHESM/49-332
Q0HH21_SHESM/55-292
Q0HIE4_SHESM/53-336
Q0HIV4_SHESM/71-372
Q0HLB4_SHESM/63-359
Q0HMW4_SHESM/42-333
Q0HPP8_SHESR/64-359
Q0HQW6_SHESR/42-333
Q0HS25_SHESR/62-351
Q0HSV0_SHESR/49-332
Q0HTC8_SHESR/55-292
Q0HV30_SHESR/71-372
Q0HVJ2_SHESR/53-336
Q0HXL1_SHESR/63-359
Q0HZD5_SHESR/44-318
Q0IAU7_SYNS3/146-441
Q0JYT1_CUPNH/70-373
Q0K0B1_CUPNH/65-357
Q0K0R8_CUPNH/63-294
Q0K171_CUPNH/100-261
Q0K1R1_CUPNH/125-283
Q0K270_CUPNH/70-363
Q0K3D6_CUPNH/83-385
Q0K5D6_CUPNH/65-361
Q0K5F0_CUPNH/90-378
Q0K6E5_CUPNH/61-357
Q0K913_CUPNH/34-320
Q0K9C8_CUPNH/70-353
Q0K9R0_CUPNH/80-260
Q0KAU0_CUPNH/71-364
Q0KE38_CUPNH/113-403
Q0KJP5_9SPHN/71-382
Q0P7H2_ENTCL/64-361
Q0SXV0_SHIF8/27-318
Q0SY75_SHIF8/7-70
Q0SYA9_SHIF8/62-349
Q0SYB7_SHIF8/45-332
Q0SZI8_SHIF8/46-339
Q0T2C9_SHIF8/53-336
Q0T3Y3_SHIF8/45-213
Q0T3Y5_SHIF8/1-126
Q0T4D1_SHIF8/121-285
Q0T7C1_SHIF8/76-373
Q0T990_ECOL5/95-408
Q0T9W0_ECOL5/47-338
Q0TB79_ECOL5/95-408
Q0TBL2_ECOL5/62-349
Q0TBU1_ECOL5/60-357
Q0TBX4_ECOL5/46-339
Q0TCJ0_ECOL5/63-360
Q0TEJ0_ECOL5/60-343
Q0TF93_ECOL5/12-295
Q0THI4_ECOL5/116-282
Q0TI29_ECOL5/45-337
Q0TI74_ECOL5/57-349
Q0TKH8_ECOL5/1-238
Q0VNF1_ALCBS/60-346
Q0VQG4_ALCBS/112-282
Q0VQG4_ALCBS/42-166
Q0VQY5_ALCBS/97-395
Q0VSY3_ALCBS/68-276
Q0VT14_ALCBS/44-318
Q0WC21_YERPE/60-343
Q0WKJ9_YERPE/51-373
Q0YQM7_9CHLB/63-327
Q0YR91_9CHLB/65-360
Q0YSY0_9CHLB/70-236
Q0YTB8_9CHLB/62-358
Q11F41_MESSB/62-373
Q11H12_MESSB/80-364
Q11K81_MESSB/54-363
Q11KQ8_MESSB/53-363
Q11M41_MESSB/50-310
Q121J1_POLSJ/61-117
Q127F4_POLSJ/75-375
Q127Z3_POLSJ/66-363
Q129Q1_POLSJ/101-392
Q12BX7_POLSJ/78-376
Q12ER8_POLSJ/69-369
Q12GS6_POLSJ/99-404
Q12I50_SHEDO/63-359
Q12JL9_SHEDO/69-365
Q132I7_RHOPS/64-362
Q133V9_RHOPS/121-411
Q134D6_RHOPS/66-357
Q136T0_RHOPS/66-364
Q137E0_RHOPS/93-382
Q137J1_RHOPS/63-346
Q138E6_RHOPS/77-376
Q139G7_RHOPS/63-215
Q13AT9_RHOPS/72-381
Q13L21_BURXL/64-353
Q13LD4_BURXL/70-361
Q13MG2_BURXL/86-383
Q13MQ4_BURXL/91-387
Q13PL2_BURXL/73-363
Q13PX2_BURXL/49-342
Q13QI9_BURXL/48-341
Q13RB0_BURXL/115-275
Q13UL3_BURXL/62-359
Q13VU8_BURXL/49-337
Q13WC9_BURXL/120-283
Q13XH4_BURXL/59-361
Q140U2_BURXL/63-346
Q141A6_BURXL/74-364
Q141C0_BURXL/94-383
Q143T3_BURXL/73-356
Q14GX9_FRAT1/60-335
Q15NB5_PSEA6/64-361
Q15P88_PSEA6/60-354
Q15PR1_PSEA6/44-323
Q15VF5_PSEA6/48-307
Q15XW6_PSEA6/44-335
Q15XX1_PSEA6/60-331
Q162M1_ROSDO/44-327
Q162X4_ROSDO/73-330
Q166K1_ROSDO/70-365
Q169K0_ROSDO/55-367
Q169X8_ROSDO/88-384
Q16B64_ROSDO/61-364
Q1BI53_BURCA/62-359
Q1BIH8_BURCA/97-393
Q1BIT7_BURCA/78-376
Q1BKL2_BURCA/57-362
Q1BLL6_BURCA/65-356
Q1BM03_BURCA/61-357
Q1BM08_BURCA/71-360
Q1BPB6_BURCA/49-340
Q1BPE1_BURCA/64-358
Q1BQD3_BURCA/67-349
Q1BR45_BURCA/71-362
Q1BU05_BURCA/62-359
Q1BVI2_BURCA/56-333
Q1BW01_BURCA/61-175
Q1BW16_BURCA/173-469
Q1BWF6_BURCA/66-363
Q1BWS3_BURCA/58-341
Q1BWY2_BURCA/105-277
Q1BXM6_BURCA/108-397
Q1C2B4_YERPA/70-392
Q1C2K4_YERPA/91-392
Q1C339_YERPA/50-343
Q1C3M5_YERPA/57-351
Q1C4A2_YERPA/60-343
Q1C4N3_YERPA/65-362
Q1C7J6_YERPA/81-328
Q1CBV0_YERPA/65-376
Q1CD50_YERPN/70-392
Q1CEM1_YERPN/91-392
Q1CIY2_YERPN/81-328
Q1CL40_YERPN/65-362
Q1CLG9_YERPN/60-343
Q1CM44_YERPN/57-351
Q1CMG6_YERPN/50-343
Q1CNP9_YERPN/65-376
Q1DG49_MYXXD/61-354
Q1GDQ6_SILST/57-368
Q1GLS3_SILST/71-360
Q1GN01_SILST/58-366
Q1GNF3_SPHAL/61-372
Q1GPF8_SPHAL/53-350
Q1GRD1_SPHAL/77-353
Q1GT61_SPHAL/59-356
Q1GY37_METFK/133-286
Q1GY65_METFK/63-347
Q1GYI5_METFK/52-356
Q1H0C8_METFK/71-361
Q1H0X6_METFK/71-360
Q1H1K8_METFK/63-360
Q1H1M3_METFK/77-388
Q1H4Z8_METFK/48-338
Q1I4L5_PSEE4/65-376
Q1I548_PSEE4/123-269
Q1I552_PSEE4/46-336
Q1I5P0_PSEE4/61-345
Q1I6U7_PSEE4/76-377
Q1I8Y6_PSEE4/62-357
Q1I9B4_PSEE4/60-343
Q1I9D4_PSEE4/64-362
Q1I9W4_PSEE4/5-236
Q1IA26_PSEE4/48-340
Q1IB41_PSEE4/62-354
Q1IBX8_PSEE4/63-367
Q1ICW9_PSEE4/81-373
Q1ID44_PSEE4/50-360
Q1IEQ4_PSEE4/66-355
Q1IGT2_PSEE4/82-383
Q1IJ80_ACIBL/82-378
Q1IM04_ACIBL/148-402
Q1J804_STRPF/65-145
Q1JWF1_DESAC/83-284
Q1JYT7_DESAC/73-363
Q1JZ82_DESAC/73-375
Q1K2R1_DESAC/47-170
Q1LBM5_RALME/68-360
Q1LDP7_RALME/70-363
Q1LDX3_RALME/119-283
Q1LEB3_RALME/70-361
Q1LEE4_RALME/63-302
Q1LEQ1_RALME/49-341
Q1LF97_RALME/62-345
Q1LFD4_RALME/117-290
Q1LGD5_RALME/63-347
Q1LHB6_RALME/61-358
Q1LHC3_RALME/90-378
Q1LIZ1_RALME/100-207
Q1LLS0_RALME/60-343
Q1LMN4_RALME/63-350
Q1LMP4_RALME/65-361
Q1LMR0_RALME/47-338
Q1LQT9_RALME/119-410
Q1LR26_RALME/167-456
Q1LT16_BAUCH/72-352
Q1M2T1_ECOLX/95-408
Q1M6F1_RHIL3/41-266
Q1M8M4_RHIL3/93-383
Q1M905_RHIL3/100-400
Q1MBC0_RHIL3/61-360
Q1MBL4_RHIL3/101-393
Q1MCG7_RHIL3/67-361
Q1MCQ4_RHIL3/57-354
Q1MCQ6_RHIL3/52-337
Q1MCR5_RHIL3/74-372
Q1MD10_RHIL3/47-329
Q1MD32_RHIL3/54-365
Q1MFB3_RHIL3/56-340
Q1MFW8_RHIL3/76-374
Q1MJN4_RHIL3/104-390
Q1MLN7_RHIL3/104-416
Q1MN93_RHIL3/66-377
Q1MPN0_LAWIP/68-364
Q1N1D4_9GAMM/70-220
Q1N8F1_9SPHN/69-360
Q1N8I0_9SPHN/59-362
Q1N9B4_9SPHN/58-354
Q1N9N0_9SPHN/71-382
Q1NEK1_9SPHN/115-277
Q1NF18_9SPHN/86-377
Q1NHL6_9SPHN/90-380
Q1NHY6_9SPHN/45-339
Q1NN58_9DELT/81-370
Q1NSC8_9DELT/81-370
Q1NSL2_9DELT/78-389
Q1PZQ8_9BACT/71-369
Q1Q9W9_PSYCK/195-405
Q1QBY3_PSYCK/130-348
Q1QC14_PSYCK/167-458
Q1QHG5_NITHX/90-380
Q1QHM9_NITHX/66-364
Q1QID4_NITHX/64-356
Q1QJ04_NITHX/99-399
Q1QJ26_NITHX/54-367
Q1QJ82_NITHX/61-372
Q1QLN5_NITHX/93-382
Q1QN65_NITHX/77-364
Q1QPE7_NITHX/72-371
Q1QQA1_NITHX/60-358
Q1QQJ2_NITHX/80-366
Q1QSH6_CHRSD/71-360
Q1QU30_CHRSD/112-272
Q1QU30_CHRSD/42-164
Q1QXM1_CHRSD/49-336
Q1QYT8_CHRSD/62-378
Q1QZ03_CHRSD/69-359
Q1R044_CHRSD/45-336
Q1R129_CHRSD/133-277
Q1R2T7_ECOUT/95-408
Q1R3H9_ECOUT/47-338
Q1R501_ECOUT/62-349
Q1R590_ECOUT/60-357
Q1R5C7_ECOUT/46-339
Q1R663_ECOUT/63-360
Q1R813_ECOUT/64-347
Q1R8Z8_ECOUT/53-336
Q1RBF1_ECOUT/132-296
Q1RBF1_ECOUT/57-142
Q1RC27_ECOUT/45-337
Q1RC73_ECOUT/68-360
Q1RF73_ECOUT/76-373
Q1RHW6_RICBR/53-342
Q1RIB1_RICBR/122-433
Q1UYZ4_PELUB/210-331
Q1V5Z3_VIBAL/63-359
Q1V714_VIBAL/44-310
Q1V7E2_VIBAL/52-332
Q1V7Y6_VIBAL/33-267
Q1V803_VIBAL/61-358
Q1VC10_VIBAL/57-326
Q1VCA5_VIBAL/40-116
Q1VDE1_VIBAL/70-344
Q1VDG8_VIBAL/44-322
Q1VFG6_VIBAL/69-380
Q1VFK2_VIBAL/63-345
Q1VFV2_VIBAL/42-168
Q1VGA1_VIBAL/70-392
Q1W4Z5_PSEAE/46-337
Q1W4Z9_PSEAE/64-347
Q1YGV1_MOBAS/73-373
Q1YJL2_MOBAS/61-357
Q1YLK6_MOBAS/91-186
Q1YMS5_MOBAS/68-376
Q1YQR7_9GAMM/65-261
Q1YU95_9GAMM/44-326
Q1YVD1_9GAMM/69-234
Q1YXA1_PHOPR/51-334
Q1YZV7_PHOPR/31-204
Q1Z2T9_PHOPR/59-352
Q1Z3I8_PHOPR/43-317
Q1Z3K6_PHOPR/38-251
Q1Z4R5_PHOPR/72-340
Q1Z544_PHOPR/67-364
Q1Z578_PHOPR/50-361
Q1Z6M0_PHOPR/70-365
Q1Z6Q8_PHOPR/45-319
Q1Z6W8_PHOPR/70-390
Q1Z8T6_PHOPR/163-279
Q1Z8T6_PHOPR/47-173
Q1Z9W5_PHOPR/70-346
Q1ZA27_PHOPR/79-358
Q1ZAA4_PHOPR/72-356
Q1ZAQ1_PHOPR/63-345
Q1ZGA2_9GAMM/46-329
Q1ZJL5_PHOAS/55-373
Q1ZK15_PHOAS/63-358
Q1ZTN9_PHOAS/42-317
Q1ZUF6_PHOAS/67-251
Q1ZW02_PHOAS/45-325
Q1ZWB7_PHOAS/51-334
Q1ZX17_PHOAS/70-343
Q1ZX55_PHOAS/60-338
Q20XE9_RHOPB/47-335
Q20XH8_RHOPB/65-361
Q210Q3_RHOPB/86-378
Q210R2_RHOPB/39-255
Q210S0_RHOPB/49-311
Q212V4_RHOPB/51-276
Q214A8_RHOPB/66-362
Q214S8_RHOPB/91-380
Q216F2_RHOPB/112-402
Q216Y9_RHOPB/118-276
Q217H7_RHOPB/80-375
Q217K9_RHOPB/74-370
Q21A34_RHOPB/57-353
Q21C24_RHOPB/76-362
Q21DP1_SACD2/80-153
Q21EY5_SACD2/47-378
Q21G26_SACD2/69-254
Q21L75_SACD2/88-391
Q21UX5_RHOFD/72-372
Q21WR2_RHOFD/81-378
Q21YA5_RHOFD/59-356
Q222B9_RHOFD/75-360
Q222X5_RHOFD/47-338
Q27SV3_RHILT/54-363
Q27T98_ECOK1/53-380
Q28KE6_JANSC/76-338
Q28ST5_JANSC/85-193
Q28VB1_JANSC/53-365
Q2A4B4_FRATH/60-335
Q2AAU4_VIBPA/63-359
Q2BH74_9GAMM/75-292
Q2BIK6_9GAMM/66-369
Q2BMB8_9GAMM/181-276
Q2BPC0_9GAMM/54-345
Q2BWY9_9GAMM/42-319
Q2BXE2_9GAMM/45-324
Q2C0T3_9GAMM/70-390
Q2C1L9_9GAMM/67-253
Q2C3W1_9GAMM/53-371
Q2C482_9GAMM/63-358
Q2C891_9GAMM/60-338
Q2C8C4_9GAMM/70-343
Q2CAK7_9RHOB/62-372
Q2CB76_9RHOB/76-328
Q2CIU9_9RHOB/54-229
Q2CJP9_9RHOB/33-247
Q2FD55_ACIBA/65-376
Q2FD66_ACIBA/64-355
Q2FD71_ACIBA/62-358
Q2FD74_ACIBA/59-351
Q2FD77_ACIBA/62-245
Q2FD82_ACIBA/70-361
Q2FD89_ACIBA/80-371
Q2FD95_ACIBA/70-366
Q2FDA0_ACIBA/50-331
Q2G7L8_NOVAD/68-359
Q2G910_NOVAD/71-366
Q2G9J3_NOVAD/41-281
Q2GBT0_NOVAD/67-377
Q2GCJ3_NEOSM/96-407
Q2GFM6_EHRCR/110-393
Q2GJ51_ANAPZ/113-407
Q2IE75_ANADE/43-341
Q2II69_ANADE/67-343
Q2IJF9_ANADE/60-346
Q2INB3_ANADE/77-374
Q2ISU0_RHOP2/64-362
Q2IUW0_RHOP2/71-366
Q2IW06_RHOP2/95-383
Q2IWY9_RHOP2/70-370
Q2IXW2_RHOP2/62-365
Q2IXW7_RHOP2/79-375
Q2IYM2_RHOP2/113-402
Q2IZL2_RHOP2/59-369
Q2J1Z8_RHOP2/60-370
Q2J3P2_RHOP2/61-353
Q2J3S7_RHOP2/47-335
Q2JGK6_FRASC/82-172
Q2JY97_RHIEC/83-373
Q2K1T6_RHIEC/93-382
Q2K429_RHIEC/103-395
Q2K4R8_RHIEC/67-361
Q2K4W3_RHIEC/58-355
Q2K4W6_RHIEC/93-378
Q2K4X4_RHIEC/74-372
Q2K572_RHIEC/47-304
Q2K594_RHIEC/54-364
Q2KAF5_RHIEC/77-377
Q2KAY9_RHIEC/85-371
Q2KDD0_RHIEC/26-336
Q2KUM8_BORA1/84-374
Q2KV99_BORA1/51-342
Q2KXL8_BORA1/61-359
Q2KYZ0_BORA1/50-347
Q2KZR3_BORA1/69-361
Q2KZT8_BORA1/119-287
Q2L0U9_BORA1/46-338
Q2L1H2_BORA1/62-361
Q2LRD3_SYNAS/111-401
Q2LY62_SYNAS/107-404
Q2LY72_SYNAS/48-340
Q2M5L6_PSEPU/80-369
Q2N5E6_ERYLH/70-362
Q2NR57_SODGM/72-363
Q2NRT6_SODGM/63-260
Q2NV65_SODGM/66-363
Q2NYW7_XANOM/62-350
Q2P1F0_XANOM/62-354
Q2P228_XANOM/58-355
Q2P251_XANOM/80-372
Q2P482_XANOM/59-342
Q2RG29_MOOTA/97-226
Q2RMK9_RHORT/110-417
Q2RNL7_RHORT/48-339
Q2RPL9_RHORT/30-324
Q2RSP5_RHORT/92-389
Q2RSZ1_RHORT/122-277
Q2RTF2_RHORT/48-338
Q2RVC7_RHORT/30-328
Q2RW07_RHORT/74-369
Q2RW35_RHORT/58-341
Q2RY34_RHORT/68-360
Q2S715_HAHCH/65-361
Q2S9B0_HAHCH/76-384
Q2SB31_HAHCH/74-279
Q2SB75_HAHCH/40-360
Q2SFQ3_HAHCH/56-351
Q2SH99_HAHCH/43-325
Q2SKN0_HAHCH/48-311
Q2SQC2_HAHCH/34-260
Q2SUM1_BURTA/232-521
Q2SVA6_BURTA/116-279
Q2SVH2_BURTA/59-342
Q2SVT3_BURTA/64-361
Q2SX69_BURTA/102-389
Q2T0R3_BURTA/62-359
Q2T3F5_BURTA/71-362
Q2T430_BURTA/158-440
Q2T4U1_BURTA/1-111
Q2T5H9_BURTA/187-449
Q2T6C1_BURTA/158-440
Q2T853_BURTA/61-255
Q2T860_BURTA/48-341
Q2T938_BURTA/112-273
Q2VU62_CARML/58-177
Q2VZW4_MAGSA/63-368
Q2W023_MAGSA/42-334
Q2W1J5_MAGSA/212-517
Q2W1P7_MAGSA/74-366
Q2W2G2_MAGSA/67-365
Q2W4P3_MAGSA/94-397
Q2W645_MAGSA/84-379
Q2WAZ0_MAGSA/36-259
Q2Y7K5_NITMU/45-334
Q2Y8W5_NITMU/60-245
Q2Y946_NITMU/69-303
Q2Y9I7_NITMU/73-384
Q2YAJ5_NITMU/38-180
Q2YAR8_NITMU/58-355
Q2YB72_NITMU/87-376
Q2YB75_NITMU/71-374
Q2YD20_NITMU/63-329
Q2YHJ0_9PAST/95-406
Q2YK11_BRUA2/88-380
Q2YK92_BRUA2/32-247
Q2YKA0_BRUA2/48-339
Q2YL09_BRUA2/119-279
Q2YPE7_BRUA2/63-361
Q2YQC8_BRUA2/48-336
Q30B60_ACIG3/70-366
Q30PU9_SULDN/55-359
Q314M0_DESDG/66-322
Q314Z5_DESDG/41-271
Q316E3_DESDG/84-380
Q31FF0_THICR/78-374
Q31J35_THICR/73-282
Q31J71_THICR/54-358
Q31LY5_SYNE7/75-369
Q31TR6_SHIBS/47-338
Q31V32_SHIBS/62-349
Q31VB2_SHIBS/60-357
Q31VE1_SHIBS/46-339
Q31W03_SHIBS/63-360
Q31X55_SHIBS/60-343
Q31YA3_SHIBS/53-336
Q321A0_SHIBS/132-296
Q325D3_SHIBS/64-361
Q32AZ1_SHIDS/59-356
Q32CN9_SHIDS/60-343
Q32DH6_SHIDS/53-336
Q32FC9_SHIDS/130-295
Q32FC9_SHIDS/57-144
Q32J43_SHIDS/64-361
Q32J80_SHIDS/57-319
Q390S7_BURS3/55-360
Q393B1_BURS3/65-356
Q393R4_BURS3/70-359
Q397Q4_BURS3/64-348
Q398E1_BURS3/49-340
Q398J3_BURS3/64-358
Q39A35_BURS3/67-349
Q39AV0_BURS3/71-362
Q39DD2_BURS3/62-359
Q39G55_BURS3/57-334
Q39GD2_BURS3/105-403
Q39GQ4_BURS3/65-362
Q39H26_BURS3/58-341
Q39H79_BURS3/104-281
Q39H79_BURS3/44-167
Q39I13_BURS3/110-399
Q39L98_BURS3/112-275
Q39NR6_BURS3/126-272
Q39NU5_BURS3/61-356
Q39PF9_BURS3/62-359
Q39PL1_BURS3/47-338
Q39V28_GEOMG/67-362
Q39V42_GEOMG/78-367
Q39VW5_GEOMG/74-355
Q39XH3_GEOMG/63-360
Q39XX3_GEOMG/42-322
Q39ZX8_PELCD/63-360
Q3A0G3_PELCD/121-286
Q3A5K9_PELCD/59-310
Q3A7U7_PELCD/65-362
Q3AB01_CARHZ/47-360
Q3AGM8_SYNSC/94-309
Q3ANU6_CHLCH/59-337
Q3ARA9_CHLCH/66-361
Q3B0D5_SYNS9/73-288
Q3B6T6_PELLD/65-325
Q3BK96_9PROT/114-419
Q3BM77_XANC5/123-276
Q3BR78_XANC5/68-365
Q3BS56_XANC5/59-356
Q3BS79_XANC5/80-372
Q3BSV0_XANC5/62-354
Q3BVE2_XANC5/67-365
Q3BVI1_XANC5/59-342
Q3BXT6_XANC5/62-353
Q3BYU6_XANC5/67-363
Q3DD36_STRAG/80-226
Q3IBZ1_PSEHT/64-362
Q3ICR6_PSEHT/44-328
Q3IKR9_PSEHT/68-290
Q3IX10_RHOS4/59-354
Q3IXF8_RHOS4/50-308
Q3IZF9_RHOS4/51-363
Q3J492_RHOS4/63-346
Q3J521_RHOS4/63-271
Q3JA50_NITOC/60-360
Q3JA59_NITOC/75-384
Q3JA96_NITOC/47-306
Q3JC13_NITOC/56-348
Q3JE91_NITOC/24-136
Q3JGQ2_BURP1/159-441
Q3JHF6_BURP1/71-362
Q3JJQ7_BURP1/48-341
Q3JJR3_BURP1/61-255
Q3JLM5_BURP1/159-441
Q3JML2_BURP1/217-480
Q3JQU6_BURP1/85-372
Q3JSK1_BURP1/64-361
Q3JSY4_BURP1/59-342
Q3JT51_BURP1/121-279
Q3JT51_BURP1/42-142
Q3JTA0_BURP1/93-389
Q3JU48_BURP1/104-393
Q3JVH3_BURP1/62-359
Q3K756_PSEPF/65-357
Q3K9M3_PSEPF/64-356
Q3KA23_PSEPF/62-345
Q3KAL8_PSEPF/77-368
Q3KC71_PSEPF/60-358
Q3KCK6_PSEPF/62-357
Q3KCT3_PSEPF/69-379
Q3KCV5_PSEPF/62-354
Q3KCV8_PSEPF/42-309
Q3KD93_PSEPF/95-385
Q3KEC5_PSEPF/47-324
Q3KF36_PSEPF/45-337
Q3KGA3_PSEPF/78-379
Q3KGT3_PSEPF/61-345
Q3KHS2_PSEPF/124-273
Q3KK19_PSEPF/50-339
Q3KK26_PSEPF/79-380
Q3M240_ANAVT/67-279
Q3R193_XYLFA/59-128
Q3R1P8_XYLFA/95-403
Q3R4W6_XYLFA/58-355
Q3R9H8_XYLFA/95-403
Q3RAJ6_XYLFA/58-355
Q3RC70_XYLFA/58-355
Q3RCZ6_XYLFA/59-128
Q3RDG2_XYLFA/95-403
Q3SGH7_THIDA/64-342
Q3SH21_THIDA/25-158
Q3SIZ9_THIDA/70-368
Q3SJW2_THIDA/69-355
Q3SNZ6_NITWN/66-364
Q3SSF7_NITWN/93-382
Q3SU16_NITWN/61-372
Q3SV88_NITWN/72-282
Q3UE27_MOUSE/89-410
Q3XW76_ENTFC/42-297
Q3YSU9_EHRCJ/110-394
Q3YUQ4_SHISS/47-338
Q3YVV8_SHISS/71-358
Q3YW43_SHISS/46-339
Q3YWI7_SHISS/60-357
Q3YWY4_SHISS/63-360
Q3YYH3_SHISS/60-343
Q3YZG2_SHISS/53-336
Q3Z200_SHISS/130-296
Q3Z4T6_SHISS/64-361
Q3ZU06_ECOLX/95-409
Q46972_ECOLX/53-380
Q46MV9_CUPPJ/70-353
Q46NG1_CUPPJ/54-356
Q46SP7_CUPPJ/51-340
Q46T30_CUPPJ/49-340
Q46T46_CUPPJ/70-363
Q46TT2_CUPPJ/100-250
Q46TT8_CUPPJ/63-347
Q46TU6_CUPPJ/123-275
Q46VN6_CUPPJ/62-358
Q46WR0_CUPPJ/58-354
Q46ZP5_CUPPJ/63-346
Q470S9_CUPPJ/66-353
Q47463_ECOLX/95-409
Q475H9_CUPPJ/117-407
Q476R3_CUPPJ/68-360
Q479C4_DECAR/69-358
Q47E31_DECAR/69-345
Q47HD9_DECAR/48-277
Q47VP0_COLP3/68-256
Q47WJ7_COLP3/73-262
Q47WK7_COLP3/62-345
Q47ZP2_COLP3/62-313
Q481X3_COLP3/68-369
Q485I7_COLP3/70-364
Q486B6_COLP3/75-381
Q48EP4_PSE14/73-357
Q48FY3_PSE14/63-346
Q48H86_PSE14/43-358
Q48HP5_PSE14/65-360
Q48IF0_PSE14/111-401
Q48J51_PSE14/66-365
Q48JE6_PSE14/62-354
Q48KW5_PSE14/80-368
Q48MA8_PSE14/65-355
Q48MK0_PSE14/126-284
Q48MK0_PSE14/51-164
Q48MW9_PSE14/62-371
Q4EAS4_9RICK/111-399
Q4FM42_PELUB/210-331
Q4FRD5_PSYA2/122-405
Q4FRD5_PSYA2/68-229
Q4FS03_PSYA2/171-462
Q4K5P0_PSEF5/68-379
Q4K6K6_PSEF5/65-357
Q4K960_PSEF5/57-362
Q4K9R6_PSEF5/62-345
Q4KBK8_PSEF5/59-357
Q4KBN8_PSEF5/62-354
Q4KBS1_PSEF5/58-368
Q4KCE6_PSEF5/88-392
Q4KCR8_PSEF5/96-386
Q4KCY2_PSEF5/43-299
Q4KDN5_PSEF5/77-368
Q4KF17_PSEF5/64-356
Q4KH22_PSEF5/73-357
Q4KHZ6_PSEF5/125-273
Q4KK29_PSEF5/63-369
Q4KKE3_PSEF5/50-339
Q4KKF0_PSEF5/80-379
Q4QM10_HAEI8/60-343
Q4UKN2_RICFE/58-347
Q4UM59_RICFE/122-433
Q4UNS9_XANC8/130-287
Q4UST6_XANC8/59-342
Q4USX5_XANC8/67-365
Q4UVT7_XANC8/79-371
Q4UVW1_XANC8/59-356
Q4UWS3_XANC8/64-361
Q4UYX2_XANC8/90-381
Q4VWD0_9PSED/42-297
Q4W1T8_PSEAE/91-401
Q4ZP85_PSEU2/62-346
Q4ZRN0_PSEU2/60-375
Q4ZRW3_PSEU2/93-403
Q4ZS71_PSEU2/62-354
Q4ZSH0_PSEU2/66-363
Q4ZTK1_PSEU2/93-383
Q4ZU46_PSEU2/65-360
Q4ZVK2_PSEU2/80-368
Q4ZVP4_PSEU2/63-346
Q4ZXD9_PSEU2/65-356
Q4ZXL8_PSEU2/117-280
Q4ZXL8_PSEU2/42-156
Q4ZXY0_PSEU2/62-371
Q51007_NEIGO/71-271
Q51395_PSEAE/62-357
Q52800_RHILT/54-140
Q54417_SERMA/62-373
Q54457_SERMA/62-373
Q57387_SERMA/62-367
Q577E6_BRUAB/88-380
Q577M4_BRUAB/32-247
Q577N2_BRUAB/48-339
Q578N8_BRUAB/119-279
Q57CF4_BRUAB/48-336
Q57F67_BRUAB/63-361
Q57IP0_SALCH/21-310
Q57KV8_SALCH/69-352
Q57PJ4_SALCH/130-296
Q57PJ4_SALCH/57-142
Q57S87_SALCH/28-325
Q57SL1_SALCH/71-365
Q58AG3_RALME/1-276
Q5D1B4_XENNE/64-375
Q5DI87_9PAST/95-407
Q5DQH1_ECOLX/1-270
Q5DYC4_VIBF1/58-339
Q5DYH3_VIBF1/45-326
Q5DZ30_VIBF1/70-347
Q5DZI3_VIBF1/45-319
Q5E0A9_VIBF1/70-305
Q5E0J7_VIBF1/63-337
Q5E1B6_VIBF1/33-231
Q5E6H3_VIBF1/48-340
Q5EFX9_CITFR/36-333
Q5F679_NEIG1/67-351
Q5F724_NEIG1/71-366
Q5FAA4_NEIG1/72-395
Q5FH47_EHRRG/119-409
Q5FP47_GLUOX/117-284
Q5FP57_GLUOX/47-337
Q5FP78_GLUOX/122-415
Q5FR34_GLUOX/118-284
Q5FST8_GLUOX/66-360
Q5FT05_GLUOX/100-398
Q5FT28_GLUOX/73-371
Q5G7J4_RHIET/67-361
Q5GSX6_WOLTR/86-374
Q5GVN6_XANOR/89-377
Q5GYE8_XANOR/62-354
Q5GZ13_XANOR/58-355
Q5H1B7_XANOR/90-373
Q5HC18_EHRRW/119-418
Q5IS03_MORMO/63-360
Q5KZJ5_GEOKA/86-203
Q5LA34_BACFN/59-353
Q5LAP2_BACFN/58-342
Q5LB80_BACFN/71-325
Q5LHW7_BACFN/59-188
Q5LIU2_BACFN/55-350
Q5LM35_SILPO/50-362
Q5LRX7_SILPO/55-367
Q5LTL6_SILPO/99-396
Q5MZY9_SYNP6/75-369
Q5NFH7_FRATT/60-335
Q5NNX1_ZYMMO/82-393
Q5NQU8_ZYMMO/60-357
Q5NQX5_ZYMMO/60-235
Q5NTG5_9BACT/86-370
Q5NXL8_AROAE/60-363
Q5NY84_AROAE/47-334
Q5P2W4_AROAE/48-137
Q5P3P4_AROAE/58-355
Q5P650_AROAE/71-368
Q5P6G1_AROAE/101-403
Q5P6N0_AROAE/71-388
Q5PBI1_ANAMM/116-410
Q5PF13_SALPA/60-343
Q5PFH7_SALPA/53-210
Q5PFL2_SALPA/64-361
Q5PGZ9_SALPA/129-294
Q5PJM8_SALPA/43-336
Q5PJW6_SALPA/63-360
Q5QWB7_IDILO/44-328
Q5QYJ7_IDILO/44-300
Q5R0E8_IDILO/64-361
Q5R0R0_IDILO/69-251
Q5TKA7_PSEFL/43-299
Q5WTT8_LEGPL/67-335
Q5WUR5_LEGPL/59-342
Q5WZA9_LEGPL/58-340
Q5WZS1_LEGPL/41-325
Q5X0K4_LEGPL/69-351
Q5X212_LEGPA/67-335
Q5X3A7_LEGPA/62-345
Q5X546_LEGPA/49-116
Q5X7V8_LEGPA/58-340
Q5X8C6_LEGPA/41-325
Q5X976_LEGPA/69-351
Q5ZSK4_LEGPH/71-339
Q5ZTI5_LEGPH/62-345
Q5ZVC3_LEGPH/49-166
Q5ZYE2_LEGPH/63-345
Q5ZYV4_LEGPH/41-325
Q5ZZJ5_LEGPH/69-351
Q605M3_METCA/48-336
Q608A1_METCA/55-347
Q608X5_METCA/58-354
Q60BC3_METCA/45-278
Q62B61_BURMA/71-362
Q62C79_BURMA/190-450
Q62CG7_BURMA/87-369
Q62DJ2_BURMA/58-340
Q62E93_BURMA/61-255
Q62J47_BURMA/74-361
Q62KL3_BURMA/59-342
Q62KW0_BURMA/123-281
Q62KW0_BURMA/44-144
Q62L04_BURMA/93-389
Q62MD1_BURMA/62-359
Q63IX9_BURPS/48-341
Q63IY6_BURPS/61-255
Q63KL4_BURPS/87-369
Q63LH3_BURPS/190-455
Q63MV7_BURPS/58-340
Q63NK7_BURPS/71-362
Q63ST7_BURPS/85-372
Q63TE8_BURPS/93-389
Q63TJ3_BURPS/127-285
Q63TJ3_BURPS/48-148
Q63TQ2_BURPS/59-342
Q63U13_BURPS/64-361
Q63VH7_BURPS/104-393
Q63WS8_BURPS/62-359
Q64QE7_BACFR/59-260
Q64R40_BACFR/58-342
Q64RM6_BACFR/71-325
Q64YW9_BACFR/59-188
Q64ZY6_BACFR/55-350
Q65T02_MANSM/44-292
Q665S5_YERPS/50-343
Q666F1_YERPS/97-398
Q66AG0_YERPS/81-386
Q66DQ9_YERPS/65-362
Q66E37_YERPS/60-343
Q66F49_YERPS/57-351
Q66G66_YERPS/65-376
Q66G91_YERPS/70-392
Q67GM1_ACIG3/61-356
Q68X58_RICTY/122-433
Q68XC6_RICTY/53-344
Q69HW3_ECOLX/66-364
Q6AJB5_DESPS/75-233
Q6AMJ8_DESPS/96-387
Q6AN00_DESPS/76-350
Q6AQY1_DESPS/89-396
Q6ARZ2_DESPS/49-332
Q6B6P9_AZOBR/36-315
Q6D1D6_ERWCT/61-344
Q6D1J8_ERWCT/59-356
Q6D227_ERWCT/78-379
Q6D3G2_ERWCT/61-370
Q6D6Z4_ERWCT/73-382
Q6D805_ERWCT/66-363
Q6F6L2_ACIAD/61-350
Q6F8F7_ACIAD/70-366
Q6FC63_ACIAD/62-324
Q6FD23_ACIAD/83-372
Q6FDN6_ACIAD/60-371
Q6FE48_ACIAD/91-382
Q6FF56_ACIAD/47-328
Q6FZ05_BARQU/58-338
Q6G102_BARQU/48-323
Q6G1X2_BARHE/48-323
Q6G5N6_BARHE/48-338
Q6JN65_XANCA/62-210
Q6KAY2_STEMA/61-356
Q6KAZ1_STEMA/61-356
Q6KAZ7_STEMA/61-356
Q6KCC8_BURCE/102-403
Q6KDB4_ECOLX/53-380
Q6LBB5_OLICO/66-377
Q6LG68_PHOPR/51-334
Q6LGC9_PHOPR/79-358
Q6LGP0_PHOPR/70-347
Q6LGT3_PHOPR/61-348
Q6LHD4_PHOPR/4-278
Q6LHL9_PHOPR/45-321
Q6LIY5_PHOPR/59-352
Q6LJS3_PHOPR/82-402
Q6LK16_PHOPR/59-351
Q6LPS8_PHOPR/34-205
Q6LRV5_PHOPR/47-171
Q6LV22_PHOPR/72-339
Q6MBV7_PARUW/65-309
Q6MDS5_PARUW/75-371
Q6MEZ7_PARUW/66-349
Q6N2E5_RHOPA/86-378
Q6N2F4_RHOPA/61-277
Q6N2G2_RHOPA/49-311
Q6N2Z3_RHOPA/68-365
Q6N3J6_RHOPA/63-346
Q6N3Z9_RHOPA/122-412
Q6N458_RHOPA/87-375
Q6N5F9_RHOPA/73-368
Q6N5L9_RHOPA/70-370
Q6N683_RHOPA/66-364
Q6N6A8_RHOPA/100-277
Q6N6P1_RHOPA/90-379
Q6N788_RHOPA/65-362
Q6N8E4_RHOPA/62-210
Q6N9P3_RHOPA/64-362
Q6NA61_RHOPA/126-283
Q6NA61_RHOPA/56-154
Q6NCF7_RHOPA/76-362
Q6NDL0_RHOPA/58-354
Q6QNZ2_PHOAZ/61-372
Q6SY98_PHOLU/88-393
Q6V6X9_PSEFL/61-345
Q6VV69_BURPS/62-359
Q6XCI4_9BACT/69-379
Q6XR99_9BACT/73-362
Q702V2_YEREN/57-266
Q706R3_PSEPU/49-337
Q71UZ7_PSEST/63-347
Q725M2_DESVH/65-373
Q727N8_DESVH/63-360
Q72EY1_DESVH/104-390
Q72FT8_DESVH/41-304
Q72G03_DESVH/65-362
Q72WR8_DESVH/65-321
Q73HB8_WOLPM/111-399
Q749P5_GEOSL/66-363
Q749Q5_GEOSL/49-336
Q74CR2_GEOSL/74-363
Q74D38_GEOSL/72-353
Q74QQ1_YERPE/91-392
Q79MP4_SERMA/125-444
Q79MP5_SERMA/76-367
Q7AA32_ECO57/46-339
Q7CGF2_YERPE/50-343
Q7CGN2_YERPE/91-392
Q7CK15_YERPE/65-362
Q7CKI0_YERPE/57-351
Q7CL14_YERPE/65-376
Q7CRV9_AGRT5/61-358
Q7CS20_AGRT5/101-387
Q7CS59_AGRT5/69-380
Q7CSB6_AGRT5/57-367
Q7CUW3_AGRT5/53-363
Q7CV21_AGRT5/119-411
Q7CWT1_AGRT5/66-361
Q7D003_AGRT5/49-339
Q7D2T8_AGRT5/123-282
Q7D2T8_AGRT5/46-168
Q7M9I1_WOLSU/63-354
Q7M9Q0_WOLSU/59-348
Q7MB54_PHOLL/43-268
Q7MB86_PHOLL/63-374
Q7MCA0_VIBVY/94-363
Q7MCY5_VIBVY/70-338
Q7MD87_VIBVY/32-268
Q7MEJ0_VIBVY/68-348
Q7MFD4_VIBVY/69-382
Q7MFH1_VIBVY/63-343
Q7MFI7_VIBVY/54-374
Q7MG21_VIBVY/57-341
Q7MQ71_VIBVY/56-339
Q7MYJ8_PHOLL/57-340
Q7N0N1_PHOLL/66-363
Q7N2F4_PHOLL/87-392
Q7N782_PHOLL/63-346
Q7N8T2_PHOLL/91-401
Q7NE53_GLOVI/136-453
Q7NKP9_GLOVI/76-350
Q7NU56_CHRVO/119-277
Q7NUG6_CHRVO/75-364
Q7NVV2_CHRVO/67-362
Q7P002_CHRVO/52-334
Q7P059_CHRVO/63-374
Q7P0Q2_CHRVO/95-402
Q7P0U9_CHRVO/39-134
Q7P0Y0_CHRVO/67-365
Q7PB65_RICSI/58-347
Q7PBF0_RICSI/122-433
Q7U9Q9_SYNPX/73-284
Q7UAY2_SHIFL/7-70
Q7UCN1_SHIFL/1-126
Q7UCN4_SHIFL/45-213
Q7UH34_RHOBA/88-351
Q7ULG3_RHOBA/86-371
Q7ULS7_RHOBA/56-156
Q7URR7_RHOBA/147-348
Q7UY71_RHOBA/144-346
Q7V981_PROMM/78-331
Q7VSV7_BORPE/91-381
Q7VWG7_BORPE/51-348
Q7VWW2_BORPE/61-357
Q7W1N0_BORPA/92-370
Q7W3S0_BORPA/91-381
Q7W9J9_BORPA/85-382
Q7W9V6_BORPA/115-281
Q7WAC6_BORPA/65-364
Q7WBM8_BORPA/107-409
Q7WC92_BORPA/69-359
Q7WF48_BORBR/91-381
Q7WH60_BORBR/61-358
Q7WHX3_BORBR/115-281
Q7WJG7_BORBR/65-364
Q7WL61_BORBR/59-356
Q7WN52_BORBR/107-409
Q7WQ96_BORBR/69-359
Q7WQK6_BORBR/92-370
Q7WSD6_SERMA/64-361
Q7WTR0_ERWAM/65-362
Q7WU48_BACOV/60-324
Q7X2A3_MORBO/93-405
Q7X2M0_SPHEL/86-393
Q82V90_NITEU/50-341
Q82VH2_NITEU/47-338
Q82VH5_NITEU/63-360
Q82XT3_NITEU/71-374
Q82XU1_NITEU/57-221
Q82XU3_NITEU/64-384
Q83A69_COXBU/62-372
Q83DE0_COXBU/43-323
Q83PQ2_SHIFL/45-332
Q83PT4_SHIFL/46-339
Q83QP7_SHIFL/53-336
Q83RB5_SHIFL/121-285
Q83SE9_SHIFL/64-361
Q83XL2_LEGPN/49-166
Q83XM0_LEGPN/49-162
Q83Z98_ECOLX/64-391
Q83ZA5_ECOLX/64-391
Q840P1_PSEFL/69-114
Q841V2_ECOLX/53-380
Q84DI2_CAUCR/55-362
Q84DI5_CAUCR/55-365
Q84DI8_CAUCR/55-365
Q84DJ2_CAUCR/55-362
Q84DJ5_CAUCR/55-365
Q84DJ7_CAUCR/55-359
Q84F67_PHOLU/61-372
Q87BN5_XYLFT/95-403
Q87DA2_XYLFT/70-367
Q87FU7_VIBPA/42-174
Q87G37_VIBPA/63-345
Q87G74_VIBPA/69-380
Q87GU7_VIBPA/44-314
Q87GX4_VIBPA/58-353
Q87IW6_VIBPA/32-229
Q87IY6_VIBPA/61-358
Q87K01_VIBPA/52-332
Q87N86_VIBPA/44-310
Q87QQ8_VIBPA/63-359
Q87X85_PSESM/62-346
Q87YP7_PSESM/63-346
Q87YT9_PSESM/81-370
Q87Z17_PSESM/136-274
Q87ZU5_PSESM/32-347
Q880Q5_PSESM/63-355
Q881X8_PSESM/103-393
Q882N3_PSESM/65-360
Q887I3_PSESM/65-356
Q887R6_PSESM/115-280
Q887R6_PSESM/42-155
Q88DA1_PSEPK/92-399
Q88GY1_PSEPK/91-334
Q88H16_PSEPK/60-343
Q88HA5_PSEPK/64-362
Q88HD5_PSEPK/62-354
Q88J32_PSEPK/62-355
Q88JT8_PSEPK/64-376
Q88L67_PSEPK/109-412
Q88LF7_PSEPK/81-373
Q88LY0_PSEPK/62-371
Q88NE0_PSEPK/60-350
Q88NE6_PSEPK/116-269
Q88PP5_PSEPK/60-322
Q88PY2_PSEPK/50-337
Q88RG4_PSEPK/82-383
Q89C40_BRAJA/111-400
Q89C84_BRAJA/75-386
Q89CC5_BRAJA/82-348
Q89CX4_BRAJA/72-383
Q89D52_BRAJA/74-364
Q89DV8_BRAJA/60-222
Q89EU9_BRAJA/109-421
Q89FH5_BRAJA/95-392
Q89FS7_BRAJA/123-415
Q89GQ3_BRAJA/118-423
Q89GT7_BRAJA/72-351
Q89K37_BRAJA/83-373
Q89LT7_BRAJA/89-378
Q89ND9_BRAJA/84-371
Q89NG8_BRAJA/80-376
Q89UA2_BRAJA/66-363
Q89VP9_BRAJA/81-381
Q89VW3_BRAJA/76-362
Q89WJ7_BRAJA/114-404
Q89XP7_BRAJA/175-343
Q8A2G6_BACTN/55-350
Q8A3L4_BACTN/60-329
Q8A410_BACTN/67-357
Q8A4V0_BACTN/59-188
Q8A6B7_BACTN/60-354
Q8A8B8_BACTN/45-331
Q8A9D0_BACTN/54-349
Q8AB08_BACTN/71-369
Q8CVL4_ECOL6/46-339
Q8CVN7_ECOL6/63-360
Q8CW42_ECOL6/68-360
Q8CWA9_ECOL6/76-373
Q8D177_YERPE/64-347
Q8D1M2_YERPE/78-400
Q8D3W0_VIBVU/69-382
Q8D3Z7_VIBVU/63-345
Q8D416_VIBVU/54-374
Q8D4I9_VIBVU/57-341
Q8D5C6_VIBVU/44-313
Q8D5W7_VIBVU/70-340
Q8D639_VIBVU/122-358
Q8D6D6_VIBVU/34-266
Q8D7I3_VIBVU/52-332
Q8D802_VIBVU/100-381
Q8DKF6_THEEB/151-394
Q8E8H1_SHEON/64-359
Q8EA58_SHEON/44-334
Q8EBC2_SHEON/60-348
Q8EBL8_SHEON/127-423
Q8EGA0_SHEON/26-262
Q8EJE3_SHEON/2-282
Q8FCC0_ECOL6/62-349
Q8FDZ7_ECOL6/95-408
Q8FEQ4_ECOL6/64-347
Q8FFF1_ECOL6/53-336
Q8FH82_ECOL6/130-296
Q8FIX7_ECOL6/64-391
Q8FWI3_BRUSU/48-339
Q8FWJ0_BRUSU/32-247
Q8FZW9_BRUSU/48-336
Q8G0M9_BRUSU/59-342
Q8G9Z5_ECOLX/95-408
Q8GA39_ECOLX/95-408
Q8GC84_ENTAE/58-350
Q8KCW9_CHLTE/68-363
Q8KEX9_CHLTE/60-172
Q8KG63_CHLTE/63-325
Q8KWB3_9RHOB/53-365
Q8KWC2_9RHOB/150-462
Q8KWZ7_ACTEU/95-407
Q8P259_STRP8/59-151
Q8P3A7_XANCP/130-287
Q8P556_XANCP/90-381
Q8P7C8_XANCP/64-361
Q8P876_XANCP/59-356
Q8P8A0_XANCP/79-371
Q8PAP0_XANCP/67-365
Q8PAS8_XANCP/59-342
Q8PEP0_XANAC/129-281
Q8PIQ1_XANAC/66-363
Q8PJN2_XANAC/59-356
Q8PJQ5_XANAC/80-372
Q8PKH2_XANAC/105-421
Q8PME7_XANAC/67-365
Q8PMI2_XANAC/59-342
Q8PPP4_XANAC/62-353
Q8PQJ6_XANAC/67-363
Q8RNR1_LEGPN/71-339
Q8RPR5_PSEPU/46-336
Q8RSM2_9BACT/63-357
Q8VLR7_YERRU/62-372
Q8VPA9_PROMI/64-361
Q8VR08_9BACE/49-310
Q8X4W2_ECO57/63-360
Q8X5R7_ECO57/46-339
Q8X639_ECO57/130-296
Q8X7E1_ECO57/57-349
Q8X905_ECO57/60-343
Q8XCK1_ECO57/53-336
Q8XD11_ECO57/57-237
Q8XDK1_ECO57/62-349
Q8XQM5_RALSO/105-395
Q8XQV6_RALSO/68-359
Q8XRL2_RALSO/65-362
Q8XSM7_RALSO/46-337
Q8XT04_RALSO/61-356
Q8XVV1_RALSO/75-366
Q8XYA9_RALSO/60-369
Q8XZV2_RALSO/71-354
Q8Y3G9_RALSO/64-362
Q8YAY3_BRUME/100-392
Q8YBI6_BRUME/132-420
Q8YBT3_BRUME/32-247
Q8YBU3_BRUME/24-315
Q8YCJ5_BRUME/112-274
Q8YF92_BRUME/61-359
Q8YH78_BRUME/96-182
Q8YHZ2_BRUME/24-312
Q8YKI3_NOSS1/58-256
Q8YTN9_NOSS1/85-433
Q8Z261_SALTI/46-339
Q8Z4E0_SALTI/60-343
Q8Z4H8_SALTI/53-210
Q8Z6P8_SALTI/120-285
Q8Z8T7_SALTI/64-361
Q8ZLD9_SALTY/46-339
Q8ZLN5_SALTY/63-360
Q8ZMK9_SALTY/60-343
Q8ZPN3_SALTY/128-294
Q8ZPN3_SALTY/55-140
Q8ZRA6_SALTY/64-361
Q8ZRG8_SALTY/71-365
Q92IJ2_RICCN/122-433
Q92IU3_RICCN/58-347
Q92LS8_RHIME/66-377
Q92LW4_RHIME/73-365
Q92M86_RHIME/57-354
Q92NX2_RHIME/55-366
Q92R00_RHIME/56-346
Q92R29_RHIME/52-369
Q92SG9_RHIME/78-376
Q92T02_RHIME/67-364
Q92TT9_RHIME/66-357
Q92U16_RHIME/59-351
Q92YG9_RHIME/58-352
Q933C6_PASTR/95-406
Q933D1_MANGL/95-406
Q933L7_MANGL/95-406
Q934A1_PASHA/95-406
Q93E20_ACIBA/59-355
Q93FF9_PASTR/95-406
Q93FG1_MANGL/95-406
Q93FG3_MANGL/95-406
Q93FG9_PASHA/95-406
Q93FH4_PASHA/95-406
Q93GK4_KLEPN/53-373
Q93K41_KLEPN/64-362
Q93KB1_ERWCH/61-344
Q97E46_CLOAB/37-98
Q983P9_RHILO/51-334
Q986H2_RHILO/75-363
Q988E5_RHILO/67-377
Q988I3_RHILO/84-378
Q98D83_RHILO/90-382
Q98DQ7_RHILO/35-277
Q98FR7_RHILO/91-192
Q98GK5_RHILO/49-345
Q98I33_RHILO/68-360
Q98I40_RHILO/61-370
Q98KK9_RHILO/92-387
Q98LG9_RHILO/53-364
Q98LJ7_RHILO/91-377
Q98MG5_RHILO/84-382
Q9A252_CAUCR/76-367
Q9AA03_CAUCR/67-361
Q9AEG2_ENTAE/64-361
Q9F241_STEMA/61-356
Q9F8V8_RHIRD/66-361
Q9FCN8_RHILV/54-365
Q9HTV8_PSEAE/48-306
Q9HU25_PSEAE/55-338
Q9HXC1_PSEAE/123-271
Q9HXC1_PSEAE/44-136
Q9HY86_PSEAE/61-353
Q9HYJ9_PSEAE/63-373
Q9HYK2_PSEAE/38-278
Q9HYN6_PSEAE/44-321
Q9HYU0_PSEAE/95-282
Q9HZ89_PSEAE/56-348
Q9I007_PSEAE/49-338
Q9I0Y9_PSEAE/63-357
Q9I152_PSEAE/45-313
Q9I2M0_PSEAE/64-323
Q9I4A1_PSEAE/64-368
Q9I4A7_PSEAE/113-270
Q9I4A7_PSEAE/44-153
Q9JPK4_NEIME/93-405
Q9JY53_NEIMB/93-405
Q9JY66_NEIMB/71-366
Q9K160_NEIMB/57-341
Q9KGS5_PSEBR/58-368
Q9KIH4_RHIET/93-384
Q9KNB8_VIBCH/63-345
Q9KS50_VIBCH/70-381
Q9LAL6_MORCA/68-391
Q9LC56_ECOLX/95-409
Q9PAU7_XYLFA/95-403
Q9PBP7_XYLFA/70-367
Q9R8D9_CAMFE/48-356
Q9R9H4_PSECL/58-369
Q9RBY9_STEMA/62-359
Q9RCG6_PASAE/95-407
Q9RG60_PSEAE/64-361
Q9RHT1_PSEFL/65-373
Q9RLI9_PSEAE/136-207
Q9RMM9_CAUCR/55-361
Q9RQ30_NEIGO/67-351
Q9X4N8_PSEAE/64-97
Q9X580_NEIME/93-405
Q9X6N7_RHILT/56-366
Q9XB63_ERWAM/62-373
Q9XCL8_PSEAE/89-325
Q9ZDL4_RICPR/122-433
Q9ZDT2_RICPR/53-344
Q9ZG93_PSEFL/53-363
Q9ZH25_PSEAE/64-361
Q9ZIG7_CAMFE/48-356
Q9ZNG9_PSEAE/60-354
Q9ZNI8_PSEFL/64-374
RTX1D_ACTPL/95-406
RTX3D_ACTPL/95-407
SEPA_PSEP1/63-347
SRPA_PSEPU/63-347
TTGA_PSEPK/61-345
TTGA_PSEPU/61-345
TTGD_PSEPU/63-347
TTGG_PSEPU/72-356
Y1093_YERPA/43-304
Y1212_YERPS/43-304
Y1286_ENT38/42-325
Y1292_YERPB/43-304
Y2332_CITK8/42-328
Y2812_YERP3/43-304
Y2816_YERPN/43-304
Y2891_YERE8/43-307
Y2900_YERPY/43-304
Y5573_RHIME/45-303
YBHG_ECO24/42-329
YBHG_ECO27/43-329
YBHG_ECO45/43-329
YBHG_ECO55/43-330
YBHG_ECO57/43-329
YBHG_ECO5E/42-328
YBHG_ECO7I/43-329
YBHG_ECO81/43-329
YBHG_ECO8A/43-330
YBHG_ECOBW/43-329
YBHG_ECODH/43-329
YBHG_ECOHS/42-328
YBHG_ECOK1/43-329
YBHG_ECOL5/42-328
YBHG_ECOL6/43-329
YBHG_ECOLC/42-328
YBHG_ECOLI/43-329
YBHG_ECOLU/43-329
YBHG_ECOSE/43-330
YBHG_ECOSM/42-328
YBHG_ECOUT/43-329
YBHG_ESCF3/43-329
YBHG_SALA4/42-328
YBHG_SALAR/42-328
YBHG_SALCH/42-328
YBHG_SALDC/42-328
YBHG_SALEP/42-328
YBHG_SALG2/42-328
YBHG_SALHS/42-328
YBHG_SALNS/42-328
YBHG_SALPA/42-327
YBHG_SALPB/42-328
YBHG_SALPC/42-328
YBHG_SALPK/42-327
YBHG_SALSV/42-328
YBHG_SALTI/42-328
YBHG_SALTY/42-328
YBHG_SHIBS/43-330
YBHG_SHIDS/43-329
YBHG_SHIF8/42-328
YBHG_SHIFL/43-329
YBHG_SHISS/43-330
YBHG_THIFE/53-308
YBHG_YERPE/43-304
YDHJ_ECOLI/116-282
YDHJ_ECOLI/43-128
YHII_ECOLI/46-339
YIAV_ECOLI/62-349
YIBH_ECO57/62-349
YIBH_ECOLI/62-349
