# Supplementary material for: Contact prediction is hardest for the most informative contacts, but improves with the incorporation of contact potentials
Source: PLoS One. 2018 Jun 28;13(6):e0199585. doi: 10.1371/journal.pone.0199585 (PMC6023208; doi:10.1371/journal.pone.0199585)
Supplement: S1 Data — Each file in the ‘alignments’ directory herein corresponds to a protein family’s alignment and contains the accession number and sequence range of each sequence in the alignment. (TAR.GZ) [file pone.0199585.s001.tar.gz › alignments/Pentapeptide]

A0ADL2_STRAM/182-214
A0ADL2_STRAM/204-242
A0B5M3_METTP/331-370
A0B5M3_METTP/396-429
A0B5M3_METTP/431-468
A0B5M3_METTP/471-510
A0B5M3_METTP/511-550
A0B5M3_METTP/592-630
A0B5M3_METTP/623-660
A0B5M3_METTP/656-692
A0B5M3_METTP/695-724
A0B7Y5_METTP/144-183
A0B7Y5_METTP/160-198
A0B7Y5_METTP/179-218
A0B7Y5_METTP/204-243
A0B7Y5_METTP/239-278
A0B7Y5_METTP/44-83
A0B7Y5_METTP/89-128
A0BID4_PARTE/42-81
A0BQM8_PARTE/177-215
A0BWS3_PARTE/984-1020
A0C5Y0_PARTE/149-188
A0CBM5_PARTE/339-377
A0CFJ7_PARTE/15-52
A0CTW5_PARTE/158-196
A0CUQ4_PARTE/1766-1814
A0CUQ7_PARTE/897-944
A0CUR0_PARTE/1919-1967
A0D2V7_PARTE/144-183
A0D2W5_PARTE/148-185
A0D5I2_PARTE/154-196
A0DA37_PARTE/136-175
A0DHV3_PARTE/77-115
A0DXJ0_PARTE/279-318
A0E6P3_PARTE/166-204
A0E7C7_PARTE/338-376
A0E7X9_PARTE/157-194
A0EFN5_PARTE/152-183
A0EFN5_PARTE/164-203
A0EG79_PARTE/647-685
A0JMX3_XENLA/223-262
A0JMX3_XENLA/258-297
A0JMX3_XENLA/303-342
A0JMX3_XENLA/338-377
A0KF03_AERHH/171-200
A0L9N7_MAGSM/1099-1134
A0L9N7_MAGSM/1243-1282
A0L9N7_MAGSM/1685-1724
A0L9N7_MAGSM/1734-1773
A0L9N7_MAGSM/1816-1854
A0L9N7_MAGSM/1840-1879
A0L9N7_MAGSM/1987-2020
A0L9N7_MAGSM/2430-2469
A0L9N7_MAGSM/2475-2514
A0L9N7_MAGSM/2568-2604
A0L9N7_MAGSM/2657-2694
A0L9N7_MAGSM/2800-2838
A0L9N7_MAGSM/3249-3288
A0L9N7_MAGSM/3297-3336
A0L9N7_MAGSM/3381-3417
A0L9N7_MAGSM/3404-3442
A0L9N7_MAGSM/3475-3511
A0L9N7_MAGSM/3994-4033
A0L9N7_MAGSM/4039-4078
A0L9N7_MAGSM/4133-4168
A0L9N7_MAGSM/4221-4258
A0L9N7_MAGSM/4364-4402
A0L9N7_MAGSM/4813-4852
A0L9N7_MAGSM/4861-4900
A0L9N7_MAGSM/4945-4981
A0L9N7_MAGSM/4968-5006
A0L9N7_MAGSM/5039-5075
A0L9N7_MAGSM/5558-5597
A0L9N7_MAGSM/5603-5642
A0L9N7_MAGSM/5697-5732
A0L9N7_MAGSM/5785-5822
A0L9N7_MAGSM/5928-5966
A0L9N7_MAGSM/6380-6419
A0L9N7_MAGSM/6428-6467
A0L9N7_MAGSM/6512-6548
A0L9N7_MAGSM/6535-6573
A0L9N7_MAGSM/6613-6652
A0L9N7_MAGSM/7205-7244
A0L9N7_MAGSM/866-906
A0L9N7_MAGSM/911-950
A0LF15_SYNFM/131-165
A0LF15_SYNFM/38-74
A0LF15_SYNFM/91-130
A0NZ61_9RHOB/158-194
A0NZ61_9RHOB/192-229
A0NZ61_9RHOB/215-246
A0NZ61_9RHOB/45-84
A0P2M4_9RHOB/73-112
A0P2N0_9RHOB/302-341
A0P2N0_9RHOB/715-754
A0P2N0_9RHOB/779-818
A0P2N0_9RHOB/835-876
A0PS13_MYCUA/112-148
A0QKM5_MYCA1/112-147
A0QSY0_MYCS2/115-154
A0RCM1_BACAH/112-151
A0RCM1_BACAH/132-171
A0RGG1_BACAH/202-238
A0RGG1_BACAH/224-261
A0YIH6_LYNSP/37-75
A0YIH6_LYNSP/61-100
A0YIH6_LYNSP/71-110
A0YIH6_LYNSP/96-132
A0YIL3_LYNSP/115-154
A0YIL3_LYNSP/15-59
A0YIL3_LYNSP/180-219
A0YIL3_LYNSP/60-99
A0YIQ6_LYNSP/304-334
A0YIQ6_LYNSP/325-364
A0YKA7_LYNSP/20-59
A0YKA7_LYNSP/6-44
A0YKA7_LYNSP/60-99
A0YKA7_LYNSP/95-134
A0YKM0_LYNSP/100-138
A0YKM0_LYNSP/41-73
A0YKM0_LYNSP/65-104
A0YKR1_LYNSP/190-229
A0YLC9_LYNSP/264-304
A0YLC9_LYNSP/30-62
A0YLC9_LYNSP/338-371
A0YLC9_LYNSP/362-396
A0YLF1_LYNSP/101-140
A0YLF1_LYNSP/38-60
A0YLF1_LYNSP/51-90
A0YLL9_LYNSP/109-146
A0YLL9_LYNSP/153-192
A0YLL9_LYNSP/163-202
A0YLL9_LYNSP/173-212
A0YLL9_LYNSP/198-237
A0YLL9_LYNSP/218-257
A0YLL9_LYNSP/238-277
A0YLL9_LYNSP/258-296
A0YLL9_LYNSP/273-312
A0YLL9_LYNSP/288-327
A0YLL9_LYNSP/313-352
A0YLL9_LYNSP/323-362
A0YLL9_LYNSP/348-387
A0YLL9_LYNSP/388-427
A0YMB9_LYNSP/105-144
A0YMB9_LYNSP/145-178
A0YMB9_LYNSP/26-64
A0YMB9_LYNSP/65-104
A0YMB9_LYNSP/95-134
A0YMH3_LYNSP/101-140
A0YMH3_LYNSP/32-70
A0YMH3_LYNSP/70-105
A0YMJ4_LYNSP/59-95
A0YMX8_LYNSP/448-487
A0YMX8_LYNSP/493-532
A0YMX8_LYNSP/553-592
A0YMX8_LYNSP/563-602
A0YMX8_LYNSP/681-717
A0YN09_LYNSP/428-467
A0YN09_LYNSP/458-490
A0YN09_LYNSP/493-531
A0YN09_LYNSP/515-552
A0YN09_LYNSP/528-567
A0YN09_LYNSP/553-592
A0YN09_LYNSP/593-632
A0YN09_LYNSP/663-702
A0YN72_LYNSP/405-439
A0YN72_LYNSP/441-480
A0YN72_LYNSP/466-497
A0YN72_LYNSP/552-591
A0YN72_LYNSP/582-621
A0YN72_LYNSP/612-650
A0YN72_LYNSP/622-659
A0YN72_LYNSP/647-686
A0YND4_LYNSP/234-273
A0YND4_LYNSP/264-295
A0YNL2_LYNSP/475-514
A0YNP6_LYNSP/481-520
A0YNP6_LYNSP/501-539
A0YNV3_LYNSP/105-144
A0YNV3_LYNSP/35-69
A0YNV3_LYNSP/67-99
A0YNW7_LYNSP/105-138
A0YNW7_LYNSP/145-180
A0YNW7_LYNSP/177-216
A0YNW7_LYNSP/192-231
A0YNW7_LYNSP/20-59
A0YNW7_LYNSP/247-286
A0YNW7_LYNSP/55-92
A0YNW7_LYNSP/70-109
A0YNW7_LYNSP/80-119
A0YP45_LYNSP/109-147
A0YP45_LYNSP/168-204
A0YP45_LYNSP/205-243
A0YP45_LYNSP/234-269
A0YP45_LYNSP/49-88
A0YP45_LYNSP/69-108
A0YQ34_LYNSP/104-139
A0YQ34_LYNSP/140-175
A0YQ34_LYNSP/170-209
A0YQ34_LYNSP/200-238
A0YQ34_LYNSP/210-248
A0YQ34_LYNSP/240-272
A0YQ35_LYNSP/110-149
A0YQ35_LYNSP/170-209
A0YQ35_LYNSP/181-219
A0YQ35_LYNSP/20-59
A0YQ35_LYNSP/215-254
A0YQ35_LYNSP/245-284
A0YQ35_LYNSP/280-319
A0YQ35_LYNSP/30-69
A0YQ35_LYNSP/75-114
A0YQQ5_LYNSP/142-180
A0YQQ5_LYNSP/162-201
A0YQQ5_LYNSP/177-216
A0YQQ5_LYNSP/197-236
A0YQQ5_LYNSP/320-354
A0YQQ5_LYNSP/347-384
A0YQQ5_LYNSP/441-480
A0YQV6_LYNSP/100-140
A0YQV6_LYNSP/16-48
A0YQV6_LYNSP/206-245
A0YQV6_LYNSP/45-84
A0YQZ6_LYNSP/169-208
A0YQZ6_LYNSP/204-243
A0YQZ6_LYNSP/214-253
A0YQZ6_LYNSP/254-292
A0YQZ6_LYNSP/59-98
A0YQZ6_LYNSP/89-128
A0YR53_LYNSP/21-60
A0YR53_LYNSP/212-251
A0YR53_LYNSP/267-305
A0YR53_LYNSP/307-344
A0YR53_LYNSP/56-95
A0YR53_LYNSP/96-128
A0YRH0_LYNSP/115-154
A0YRH0_LYNSP/130-169
A0YRH0_LYNSP/15-54
A0YRH0_LYNSP/180-219
A0YRH0_LYNSP/39-74
A0YRH0_LYNSP/80-114
A0YRH1_LYNSP/15-54
A0YRH1_LYNSP/154-193
A0YRH1_LYNSP/189-228
A0YRH1_LYNSP/219-258
A0YRH1_LYNSP/264-308
A0YRH1_LYNSP/30-69
A0YRH1_LYNSP/54-93
A0YRH1_LYNSP/70-108
A0YRH1_LYNSP/86-123
A0YS01_LYNSP/837-876
A0YS01_LYNSP/854-891
A0YS01_LYNSP/877-916
A0YS01_LYNSP/892-931
A0YS01_LYNSP/924-961
A0YSA5_LYNSP/221-254
A0YSA5_LYNSP/230-269
A0YSA5_LYNSP/255-294
A0YSA5_LYNSP/294-333
A0YSA5_LYNSP/329-368
A0YSA6_LYNSP/107-146
A0YSL0_LYNSP/190-229
A0YSL0_LYNSP/247-286
A0YSL0_LYNSP/327-363
A0YSY0_LYNSP/38-76
A0YTQ1_LYNSP/44-83
A0YTQ1_LYNSP/59-98
A0YTQ1_LYNSP/99-144
A0YUE4_LYNSP/552-577
A0YUK7_LYNSP/241-280
A0YVU8_LYNSP/105-144
A0YVU8_LYNSP/145-184
A0YVU8_LYNSP/175-214
A0YVU8_LYNSP/200-237
A0YVU8_LYNSP/21-63
A0YVU8_LYNSP/240-276
A0YVU8_LYNSP/65-102
A0YVU9_LYNSP/139-174
A0YVU9_LYNSP/165-204
A0YVU9_LYNSP/205-243
A0YVU9_LYNSP/245-280
A0YVU9_LYNSP/30-68
A0YVU9_LYNSP/70-104
A0YWG9_LYNSP/28-66
A0YWG9_LYNSP/48-87
A0YWG9_LYNSP/78-109
A0YWX8_LYNSP/126-164
A0YWX8_LYNSP/266-305
A0YWX8_LYNSP/341-380
A0YWX8_LYNSP/384-420
A0YWX8_LYNSP/64-94
A0YWX8_LYNSP/75-114
A0YXN5_LYNSP/154-192
A0YXN5_LYNSP/213-246
A0YXW8_LYNSP/144-183
A0YXW8_LYNSP/193-220
A0YXW8_LYNSP/47-83
A0YXW8_LYNSP/59-98
A0YXW8_LYNSP/84-122
A0YYI9_LYNSP/139-178
A0YYI9_LYNSP/192-231
A0YYI9_LYNSP/222-261
A0YYI9_LYNSP/44-83
A0YYI9_LYNSP/64-103
A0YYI9_LYNSP/99-132
A0YYN6_LYNSP/28-67
A0YYN6_LYNSP/66-97
A0YYN6_LYNSP/88-127
A0YYS7_LYNSP/105-144
A0YYS7_LYNSP/16-43
A0YYS7_LYNSP/40-79
A0YYS7_LYNSP/70-109
A0YZG4_LYNSP/100-139
A0YZG4_LYNSP/110-149
A0YZG4_LYNSP/12-49
A0YZG4_LYNSP/170-205
A0YZG4_LYNSP/206-237
A0YZG4_LYNSP/45-84
A0YZG4_LYNSP/70-112
A0Z0K3_9GAMM/52-88
A0Z0K3_9GAMM/62-98
A0ZBG8_NODSP/119-158
A0ZBG8_NODSP/54-88
A0ZBG8_NODSP/86-123
A0ZBW2_NODSP/114-153
A0ZC43_NODSP/132-165
A0ZC43_NODSP/153-189
A0ZC43_NODSP/94-132
A0ZCK9_NODSP/26-65
A0ZCK9_NODSP/76-115
A0ZCS4_NODSP/42-81
A0ZCS4_NODSP/64-101
A0ZEU5_NODSP/41-80
A0ZEU5_NODSP/56-91
A0ZFD4_NODSP/111-150
A0ZFD4_NODSP/146-185
A0ZFD4_NODSP/171-208
A0ZFD4_NODSP/27-66
A0ZFD4_NODSP/71-110
A0ZGQ1_NODSP/334-373
A0ZGV4_NODSP/19-58
A0ZH63_NODSP/268-302
A0ZH63_NODSP/339-378
A0ZH63_NODSP/9-50
A0ZHB4_NODSP/107-146
A0ZHB4_NODSP/48-86
A0ZHL0_NODSP/230-264
A0ZHL0_NODSP/260-298
A0ZHL0_NODSP/300-339
A0ZHL0_NODSP/330-368
A0ZHL0_NODSP/360-399
A0ZHL1_NODSP/141-175
A0ZHL1_NODSP/161-200
A0ZHL1_NODSP/171-210
A0ZHL1_NODSP/191-230
A0ZHL1_NODSP/201-240
A0ZHL1_NODSP/221-249
A0ZHR4_NODSP/20-58
A0ZHR4_NODSP/45-84
A0ZHR4_NODSP/65-104
A0ZIY7_NODSP/25-64
A0ZIY7_NODSP/65-104
A0ZJ77_NODSP/499-538
A0ZJ77_NODSP/539-578
A0ZJ77_NODSP/584-623
A0ZJ77_NODSP/624-662
A0ZJU2_NODSP/101-132
A0ZJU2_NODSP/37-75
A0ZJU2_NODSP/66-105
A0ZJZ6_NODSP/120-159
A0ZJZ6_NODSP/16-54
A0ZJZ6_NODSP/55-94
A0ZJZ6_NODSP/85-124
A0ZJZ6_NODSP/95-134
A0ZK95_NODSP/16-49
A0ZK95_NODSP/75-114
A0ZKL8_NODSP/114-153
A0ZKL8_NODSP/154-193
A0ZKL8_NODSP/189-228
A0ZKL8_NODSP/224-263
A0ZKL8_NODSP/30-61
A0ZKL8_NODSP/39-78
A0ZKL8_NODSP/59-98
A0ZKL8_NODSP/69-108
A0ZKL8_NODSP/84-123
A0ZM12_NODSP/100-139
A0ZM12_NODSP/140-179
A0ZM12_NODSP/150-189
A0ZM12_NODSP/16-54
A0ZM12_NODSP/180-219
A0ZMB9_NODSP/403-442
A0ZMB9_NODSP/438-477
A1B8Z6_PARDP/19-53
A1B8Z6_PARDP/54-93
A1B8Z6_PARDP/81-118
A1BCZ9_CHLPD/144-183
A1BCZ9_CHLPD/292-331
A1BCZ9_CHLPD/337-376
A1BCZ9_CHLPD/372-411
A1BCZ9_CHLPD/382-421
A1BCZ9_CHLPD/59-98
A1BCZ9_CHLPD/89-129
A1BEP7_CHLPD/30-66
A1BEP7_CHLPD/56-87
A1BEW4_CHLPD/59-98
A1BEW4_CHLPD/69-108
A1BEW4_CHLPD/99-136
A1K9T4_AZOSB/39-78
A1K9T4_AZOSB/50-88
A1K9T4_AZOSB/99-134
A1KP54_MYCBP/112-150
A1R4D9_ARTAT/145-181
A1R4D9_ARTAT/167-203
A1S9M5_SHEAM/90-129
A1SK43_NOCSJ/7-46
A1SM14_NOCSJ/138-177
A1SPX0_NOCSJ/197-234
A1SQY4_PSYIN/671-710
A1T5C1_MYCVP/113-152
A1TYF6_MARAV/40-73
A1TYF6_MARAV/59-97
A1UC64_MYCSK/112-150
A1UW67_BURMS/761-800
A1UW67_BURMS/796-835
A1UW67_BURMS/819-860
A1UW68_BURMS/276-320
A1UWJ0_BURMS/285-318
A1UX06_BURMS/191-230
A1UX06_BURMS/261-300
A1UX06_BURMS/271-310
A1UX07_BURMS/508-541
A1UX07_BURMS/523-561
A1UX07_BURMS/537-576
A1UX07_BURMS/739-772
A1VPY7_POLNA/591-627
A1VPY7_POLNA/648-678
A1VPY7_POLNA/753-785
A1VPY8_POLNA/571-609
A1VPY8_POLNA/595-633
A1VPY8_POLNA/654-687
A1VPY8_POLNA/759-787
A1VUP9_POLNA/669-702
A1VUP9_POLNA/698-737
A1VUP9_POLNA/852-882
A1WXY7_HALHL/118-157
A1WXY7_HALHL/153-192
A1WXY7_HALHL/191-227
A1WXY7_HALHL/34-72
A1WXY7_HALHL/57-92
A1WXY7_HALHL/73-112
A1ZLJ5_9BACT/148-187
A1ZLJ5_9BACT/163-202
A1ZLJ5_9BACT/223-259
A1ZLJ5_9BACT/266-302
A1ZLJ5_9BACT/288-327
A1ZLJ5_9BACT/308-347
A1ZP16_9BACT/294-333
A2BQR2_PROMS/65-101
A2BW54_PROM5/54-93
A2BW54_PROM5/64-101
A2C1L3_PROM1/54-93
A2C1L3_PROM1/64-101
A2CA46_PROM3/51-90
A2CA46_PROM3/66-105
A2CAC9_PROM3/76-126
A2CCI8_PROM3/1-38
A2CCI8_PROM3/29-68
A2CDF9_PROM3/105-144
A2CDF9_PROM3/65-104
A2CDU3_PROM3/54-83
A2RYS2_BURM9/285-318
A2RZ80_BURM9/508-541
A2RZ80_BURM9/523-561
A2RZ80_BURM9/537-576
A2RZ80_BURM9/739-772
A2SCZ8_METPP/52-85
A2SCZ8_METPP/67-106
A2SCZ8_METPP/97-136
A2SPN5_METLZ/155-192
A2SPN5_METLZ/188-227
A2SPN5_METLZ/59-97
A2SPN5_METLZ/78-109
A2VPF2_MYCTU/112-150
A2X7Q5_ORYSI/132-169
A3I7G2_9BACI/154-187
A3I7G2_9BACI/176-213
A3IE22_9BACI/314-352
A3IGR6_9CHRO/43-82
A3IGR6_9CHRO/58-97
A3IH48_9CHRO/35-71
A3IH48_9CHRO/72-110
A3IH70_9CHRO/120-153
A3IH70_9CHRO/20-59
A3IH70_9CHRO/85-124
A3IHC6_9CHRO/173-212
A3IHC6_9CHRO/188-227
A3IHC6_9CHRO/302-339
A3IIH0_9CHRO/18-46
A3IIH0_9CHRO/42-81
A3IIH0_9CHRO/88-125
A3IJY9_9CHRO/104-142
A3IJY9_9CHRO/19-48
A3IJY9_9CHRO/49-88
A3IJY9_9CHRO/79-118
A3IK94_9CHRO/21-61
A3IK94_9CHRO/287-323
A3IKK9_9CHRO/109-140
A3IKK9_9CHRO/44-83
A3IKK9_9CHRO/54-93
A3IKK9_9CHRO/74-113
A3IKK9_9CHRO/9-48
A3IKL0_9CHRO/26-65
A3IKL0_9CHRO/46-85
A3ILI4_9CHRO/156-189
A3ILI4_9CHRO/181-220
A3ILJ5_9CHRO/105-139
A3ILJ5_9CHRO/145-180
A3ILJ5_9CHRO/171-210
A3ILJ5_9CHRO/191-230
A3ILJ5_9CHRO/20-59
A3ILJ5_9CHRO/246-285
A3ILJ5_9CHRO/286-325
A3ILJ5_9CHRO/50-89
A3ILJ5_9CHRO/60-99
A3ILJ5_9CHRO/80-119
A3ILL0_9CHRO/19-52
A3ILL0_9CHRO/57-93
A3ILL0_9CHRO/74-110
A3ILT8_9CHRO/100-139
A3ILT8_9CHRO/145-183
A3ILT8_9CHRO/175-214
A3ILT8_9CHRO/210-249
A3ILT8_9CHRO/220-259
A3ILT8_9CHRO/230-269
A3ILT8_9CHRO/24-54
A3ILT8_9CHRO/45-82
A3ILT8_9CHRO/65-104
A3ILT8_9CHRO/85-124
A3IM47_9CHRO/1021-1052
A3IM47_9CHRO/891-930
A3IM47_9CHRO/926-965
A3IM47_9CHRO/961-1000
A3IM47_9CHRO/986-1025
A3IM47_9CHRO/996-1035
A3IMD8_9CHRO/142-181
A3IMV0_9CHRO/15-54
A3IMV0_9CHRO/40-79
A3IMV0_9CHRO/55-98
A3IMV0_9CHRO/80-119
A3IN18_9CHRO/1-27
A3IN18_9CHRO/347-375
A3INZ2_9CHRO/129-168
A3INZ2_9CHRO/232-271
A3INZ2_9CHRO/272-311
A3INZ2_9CHRO/352-391
A3INZ2_9CHRO/39-78
A3IP06_9CHRO/38-75
A3IP06_9CHRO/62-101
A3IP06_9CHRO/97-133
A3IP60_9CHRO/100-138
A3IP60_9CHRO/62-95
A3IP66_9CHRO/20-59
A3IP66_9CHRO/55-94
A3IPQ8_9CHRO/111-150
A3IPQ8_9CHRO/131-170
A3IPQ8_9CHRO/96-130
A3IPV7_9CHRO/133-174
A3IPV7_9CHRO/193-232
A3IPV7_9CHRO/67-99
A3IPV7_9CHRO/90-129
A3IQ74_9CHRO/46-85
A3IQ93_9CHRO/109-148
A3IQ93_9CHRO/60-93
A3IQ93_9CHRO/79-108
A3IQH1_9CHRO/11-50
A3IQH1_9CHRO/51-90
A3IQH1_9CHRO/66-105
A3IQP3_9CHRO/468-507
A3IQP3_9CHRO/503-539
A3IQW0_9CHRO/20-59
A3IQW0_9CHRO/271-302
A3IQW0_9CHRO/338-377
A3IRP1_9CHRO/138-177
A3IRP1_9CHRO/163-202
A3IRP1_9CHRO/203-241
A3IRP1_9CHRO/294-333
A3IRP1_9CHRO/63-102
A3IRP1_9CHRO/98-137
A3IRU5_9CHRO/108-144
A3IRU5_9CHRO/165-198
A3ISV6_9CHRO/743-782
A3ISV6_9CHRO/773-812
A3ITH1_9CHRO/16-62
A3ITH1_9CHRO/334-373
A3ITR6_9CHRO/100-139
A3ITR6_9CHRO/132-169
A3ITR6_9CHRO/17-45
A3ITR6_9CHRO/45-74
A3ITR6_9CHRO/78-114
A3IV39_9CHRO/79-115
A3IV61_9CHRO/127-163
A3IV61_9CHRO/97-136
A3IW33_9CHRO/220-253
A3IW33_9CHRO/241-280
A3IX26_9CHRO/37-76
A3IX26_9CHRO/82-121
A3IYG0_9CHRO/198-237
A3IYG0_9CHRO/233-264
A3IYG0_9CHRO/29-67
A3IYG0_9CHRO/53-90
A3IYG0_9CHRO/88-127
A3IYT4_9CHRO/434-469
A3IYT4_9CHRO/451-490
A3IYT4_9CHRO/466-508
A3IZ87_9CHRO/252-291
A3IZ87_9CHRO/287-326
A3IZG6_9CHRO/353-392
A3IZG6_9CHRO/388-426
A3IZG6_9CHRO/428-467
A3JDU3_9ALTE/37-70
A3JDU3_9ALTE/57-95
A3JPQ6_9RHOB/295-334
A3KTH7_PSEAE/127-166
A3KTH7_PSEAE/143-179
A3KTH7_PSEAE/167-206
A3KTH7_PSEAE/37-76
A3KTH7_PSEAE/77-112
A3L770_PSEAE/127-166
A3L770_PSEAE/143-179
A3L770_PSEAE/167-206
A3L770_PSEAE/37-76
A3L770_PSEAE/77-112
A3LK56_PSEAE/32-67
A3LK56_PSEAE/53-91
A3MF28_BURM7/761-800
A3MF28_BURM7/796-835
A3MF28_BURM7/819-860
A3MF29_BURM7/276-320
A3MFZ7_BURM7/285-318
A3MGF8_BURM7/508-541
A3MGF8_BURM7/523-561
A3MGF8_BURM7/537-576
A3MGF8_BURM7/739-772
A3NG78_BURP6/508-541
A3NG78_BURP6/523-561
A3NG78_BURP6/537-576
A3NG78_BURP6/739-772
A3NG79_BURP6/191-230
A3NG79_BURP6/271-310
A3NHH7_BURP6/285-318
A3NLA4_BURP6/796-835
A3NLA4_BURP6/821-859
A3NLA5_BURP6/276-320
A3P1T5_BURP0/508-541
A3P1T5_BURP0/522-561
A3P1T5_BURP0/537-576
A3P1T5_BURP0/739-772
A3P1T6_BURP0/191-230
A3P1T6_BURP0/261-300
A3P1T6_BURP0/271-310
A3P337_BURP0/285-318
A3P6V6_BURP0/793-832
A3P6V6_BURP0/818-857
A3P6V7_BURP0/17-55
A3P6V7_BURP0/276-320
A3PCI5_PROM0/64-100
A3PVU6_MYCSJ/112-150
A3QB34_SHELP/94-133
A3T1H3_9RHOB/10-50
A3T1H3_9RHOB/112-151
A3T1H3_9RHOB/47-86
A3T1H3_9RHOB/82-121
A3TG87_9MICO/333-373
A3TG87_9MICO/593-619
A3UD52_9RHOB/104-132
A3UD52_9RHOB/39-78
A3UD52_9RHOB/50-88
A3UD52_9RHOB/71-106
A3UD53_9RHOB/133-172
A3UET9_9RHOB/136-170
A3UET9_9RHOB/162-201
A3UET9_9RHOB/69-108
A3UH25_9RHOB/147-186
A3UH25_9RHOB/177-216
A3UH25_9RHOB/281-319
A3UH25_9RHOB/320-348
A3UH25_9RHOB/34-70
A3UH25_9RHOB/51-90
A3UH25_9RHOB/86-121
A3VEB5_9RHOB/35-74
A3VLD8_9RHOB/113-152
A3VLD8_9RHOB/43-82
A3VLD8_9RHOB/83-122
A3XTY0_9VIBR/26-64
A3YUA8_9SYNE/46-83
A3YUA8_9SYNE/84-123
A3YZK1_9SYNE/42-70
A3YZK1_9SYNE/61-100
A3YZK1_9SYNE/76-115
A3Z111_9SYNE/14-53
A3Z111_9SYNE/44-83
A3Z3C5_9SYNE/46-77
A3Z3C5_9SYNE/68-105
A3Z3C5_9SYNE/93-127
A3Z6L5_9SYNE/173-212
A3Z6L5_9SYNE/77-112
A3Z750_9SYNE/67-105
A3Z7C4_9SYNE/77-116
A3Z8J7_9SYNE/51-88
A3Z8J7_9SYNE/59-98
A3Z8J7_9SYNE/84-123
A3ZMA2_9PLAN/133-172
A3ZMA2_9PLAN/148-184
A3ZMA4_9PLAN/169-205
A3ZMA4_9PLAN/22-64
A3ZMA4_9PLAN/60-99
A3ZMA4_9PLAN/83-119
A4A1U6_9PLAN/193-232
A4A1U6_9PLAN/258-297
A4A6S6_9GAMM/41-77
A4A6S6_9GAMM/53-92
A4BNN3_9GAMM/4-35
A4CBT6_9GAMM/89-133
A4CSE8_SYNPV/128-166
A4CSE8_SYNPV/138-177
A4CSE8_SYNPV/41-77
A4CSE8_SYNPV/96-132
A4CSZ8_SYNPV/41-80
A4CSZ8_SYNPV/76-115
A4CU80_SYNPV/44-82
A4CU80_SYNPV/53-92
A4CU80_SYNPV/68-107
A4CUW3_SYNPV/65-103
A4FP46_SACEN/127-165
A4FPV6_SACEN/187-221
A4FPV6_SACEN/209-247
A4GHI3_9BACT/105-144
A4GHI3_9BACT/117-154
A4GHI3_9BACT/140-161
A4GIY4_9DELT/30-68
A4GIY4_9DELT/94-133
A4JGI3_BURVG/50-89
A4KLQ1_MYCTU/112-150
A4LLK4_BURPS/191-230
A4LLK4_BURPS/261-300
A4LLK4_BURPS/271-310
A4LLK5_BURPS/508-541
A4LLK5_BURPS/523-561
A4LLK5_BURPS/537-576
A4LLK5_BURPS/739-772
A4LPB9_BURPS/761-800
A4LPB9_BURPS/796-835
A4LPB9_BURPS/819-860
A4LPC0_BURPS/276-320
A4LRX8_BURPS/285-318
A4SAS5_OSTLU/3-26
A4SAS5_OSTLU/31-62
A4SAS5_OSTLU/43-82
A4SEU4_PROVI/112-150
A4SEU4_PROVI/123-160
A4SEU4_PROVI/147-186
A4SEU4_PROVI/301-337
A4SEU4_PROVI/318-357
A4SEU4_PROVI/353-390
A4SEU4_PROVI/67-103
A4SGQ7_PROVI/114-152
A4SGQ7_PROVI/143-182
A4SGQ7_PROVI/300-338
A4SGQ7_PROVI/311-348
A4SGQ7_PROVI/334-373
A4SGQ7_PROVI/374-413
A4SGQ7_PROVI/73-112
A4ST25_AERS4/175-203
A4TES5_MYCGI/116-155
A4TYA1_9PROT/104-143
A4TYA1_9PROT/74-113
A4U3F9_9PROT/288-327
A4U3F9_9PROT/308-347
A4U3F9_9PROT/333-372
A4U3F9_9PROT/347-382
A4U3F9_9PROT/368-404
A4VDH1_TETTH/279-318
A4VLT0_PSEU5/128-167
A4VLT0_PSEU5/168-209
A4VLT0_PSEU5/38-77
A4VLT0_PSEU5/78-111
A4X1N6_SALTO/127-164
A4X1N6_SALTO/137-176
A4X1N6_SALTO/187-218
A4X1N6_SALTO/97-136
A4X3W0_SALTO/109-147
A4X3W0_SALTO/143-169
A4X7K3_SALTO/179-214
A4X7K3_SALTO/205-243
A4XE41_NOVAD/169-208
A4XE41_NOVAD/34-73
A4XE41_NOVAD/84-123
A4XR02_PSEMY/53-91
A4XTQ1_PSEMY/146-185
A4XTQ1_PSEMY/171-211
A4XTQ1_PSEMY/41-80
A4XTQ1_PSEMY/81-115
A4ZYR3_PROMI/12-50
A5BEJ1_VITVI/133-172
A5CE75_ORITB/59-95
A5CFL4_ORITB/557-596
A5CFL4_ORITB/632-666
A5CFL4_ORITB/647-686
A5G794_GEOUR/136-175
A5G794_GEOUR/166-205
A5G794_GEOUR/219-256
A5G794_GEOUR/258-293
A5G794_GEOUR/330-366
A5G794_GEOUR/377-416
A5G794_GEOUR/417-456
A5G794_GEOUR/59-98
A5G794_GEOUR/89-125
A5GBT3_GEOUR/146-186
A5GBT3_GEOUR/220-250
A5GBT3_GEOUR/344-375
A5GBT3_GEOUR/42-81
A5GBT3_GEOUR/469-508
A5GBT3_GEOUR/521-560
A5GBT3_GEOUR/562-597
A5GBT3_GEOUR/626-657
A5GBT3_GEOUR/693-732
A5GBT3_GEOUR/746-785
A5GBT3_GEOUR/870-906
A5GBT3_GEOUR/915-964
A5GBT3_GEOUR/950-986
A5GEH4_GEOUR/206-245
A5GIG9_SYNPW/48-86
A5GIG9_SYNPW/82-121
A5GJ15_SYNPW/107-145
A5GJ15_SYNPW/148-188
A5GJ15_SYNPW/22-50
A5GJ15_SYNPW/30-66
A5GJ15_SYNPW/89-125
A5GKP9_SYNPW/52-91
A5GKP9_SYNPW/67-106
A5GKU5_SYNPW/109-147
A5GKU5_SYNPW/65-103
A5GKU5_SYNPW/89-133
A5GPC4_SYNPW/90-123
A5GTL1_SYNR3/70-109
A5GVN1_SYNR3/134-173
A5GVN1_SYNR3/30-69
A5GVN1_SYNR3/99-136
A5GWH7_SYNR3/52-91
A5GWH7_SYNR3/87-124
A5GWJ3_SYNR3/85-124
A5HZB6_CLOBH/196-235
A5I2B6_CLOBH/72-111
A5I2B6_CLOBH/82-121
A5JAE0_BURMA/286-319
A5JB39_BURMA/191-230
A5JB39_BURMA/261-300
A5JB39_BURMA/271-310
A5JB40_BURMA/508-541
A5JB40_BURMA/523-561
A5JB40_BURMA/537-576
A5JB40_BURMA/739-772
A5KEB0_PLAVS/45-76
A5L422_9GAMM/48-87
A5N086_CLOK5/1-38
A5PM32_BURMA/276-320
A5PM51_BURMA/761-800
A5PM51_BURMA/796-835
A5PM51_BURMA/819-860
A5TCV2_BURMA/761-800
A5TCV2_BURMA/796-835
A5TCV2_BURMA/819-860
A5TE16_BURMA/285-318
A5TEF3_BURMA/508-541
A5TEF3_BURMA/523-561
A5TEF3_BURMA/537-576
A5TEF3_BURMA/739-772
A5U835_MYCTA/112-150
A5W508_PSEP1/145-184
A5W508_PSEP1/40-79
A5W508_PSEP1/80-115
A5WST3_MYCTF/112-150
A5XM75_BURMA/508-541
A5XM75_BURMA/523-561
A5XM75_BURMA/537-576
A5XM75_BURMA/739-772
A5XWC6_BURMA/285-318
A5YS32_9EURY/542-581
A5YS33_9EURY/232-271
A5YS65_9EURY/379-418
A6BBK3_VIBPA/4-33
A6BL24_9CYAN/115-145
A6BL24_9CYAN/126-165
A6BL24_9CYAN/28-63
A6BL24_9CYAN/68-107
A6C042_9PLAN/264-303
A6C150_9PLAN/30-59
A6C150_9PLAN/46-84
A6C150_9PLAN/82-112
A6C3P0_9PLAN/29-73
A6C3P0_9PLAN/54-93
A6C3P0_9PLAN/69-108
A6C3P0_9PLAN/94-133
A6C8M5_9PLAN/105-144
A6C8M5_9PLAN/68-104
A6C8M5_9PLAN/85-124
A6CAG7_9PLAN/29-62
A6CE02_9PLAN/145-178
A6CE02_9PLAN/159-198
A6CH01_9PLAN/129-168
A6CH01_9PLAN/164-203
A6CH01_9PLAN/29-68
A6DXJ7_9RHOB/375-413
A6DXJ8_9RHOB/2-38
A6EZL9_9ALTE/58-96
A6FSB5_9RHOB/16-55
A6FSB5_9RHOB/56-89
A6FSB5_9RHOB/90-124
A6G7T2_9DELT/296-333
A6G7T2_9DELT/326-363
A6G7T2_9DELT/349-386
A6G7T2_9DELT/359-396
A6GA01_9DELT/166-198
A6GA01_9DELT/206-240
A6GA01_9DELT/291-330
A6GA02_9DELT/600-639
A6GEB1_9DELT/593-631
A6GFZ1_9DELT/119-154
A6GFZ1_9DELT/33-66
A6GGM1_9DELT/106-144
A6GGM1_9DELT/18-48
A6GGM1_9DELT/27-66
A6GGM1_9DELT/94-128
A6LTI5_CLOB8/1016-1048
A6LWJ4_CLOB8/174-208
A6LWJ4_CLOB8/200-230
A6QQG5_BOVIN/105-138
A6QQG5_BOVIN/134-166
A6QQG5_BOVIN/144-183
A6QQG5_BOVIN/189-228
A6QQG5_BOVIN/224-263
A6T067_JANMA/106-145
A6T067_JANMA/36-75
A6T067_JANMA/71-110
A6TN54_ALKMQ/236-268
A6UAL2_SINMW/55-88
A6V6I8_PSEA7/129-168
A6V6I8_PSEA7/145-182
A6V6I8_PSEA7/169-208
A6V6I8_PSEA7/39-78
A6V6I8_PSEA7/79-118
A6VCF7_PSEA7/32-67
A6VCF7_PSEA7/53-91
A6VLC6_ACTSZ/117-157
A6VSR9_MARMS/137-176
A6VSR9_MARMS/157-196
A6VSR9_MARMS/177-215
A6VSR9_MARMS/207-246
A6VSR9_MARMS/227-266
A6VSR9_MARMS/257-296
A6VSR9_MARMS/297-336
A7A2N4_BIFAD/26-61
A7BEN5_9ACTO/657-691
A7BVY4_9GAMM/116-155
A7BVY4_9GAMM/12-50
A7BVY4_9GAMM/146-175
A7BVY4_9GAMM/81-120
A7BZE1_9GAMM/119-158
A7BZE1_9GAMM/30-68
A7BZE1_9GAMM/49-88
A7BZE1_9GAMM/59-96
A7BZE1_9GAMM/84-123
A7BZE1_9GAMM/94-133
A7C3M6_9GAMM/135-174
A7C3M6_9GAMM/155-207
A7FKX8_YERP3/25-61
A7FKX8_YERP3/52-91
A7FRI4_CLOB1/196-235
A7FUF3_CLOB1/72-111
A7FUF3_CLOB1/82-121
A7GAX4_CLOBL/196-235
A7GDX4_CLOBL/72-111
A7GDX4_CLOBL/82-121
A7HSG8_PARL1/186-225
A7HV22_PARL1/155-191
A7WP57_SALTY/12-50
A7ZUU0_ECO24/267-306
A7ZUU0_ECO24/307-346
A8ASP3_BPA50/23-43
A8ASP3_BPA50/35-74
A8ATE4_9CAUD/23-59
A8ATE4_9CAUD/60-99
A8DZF0_DANRE/248-280
A8DZF0_DANRE/258-297
A8DZF0_DANRE/303-342
A8DZF0_DANRE/338-377
A8EAX7_BURPS/286-319
A8EJ99_BURPS/191-230
A8EJ99_BURPS/261-300
A8EJ99_BURPS/271-310
A8EJA0_BURPS/508-541
A8EJA0_BURPS/523-561
A8EJA0_BURPS/537-576
A8EJA0_BURPS/739-772
A8EPP3_BURPS/796-835
A8EPP3_BURPS/821-859
A8EYG1_RICCK/540-569
A8EYG1_RICCK/565-604
A8EYG1_RICCK/613-650
A8F216_RICM5/619-655
A8F241_RICM5/480-519
A8F241_RICM5/66-98
A8G4F5_PROM2/64-101
A8GJJ5_SERP5/717-756
A8GJJ5_SERP5/757-796
A8GJJ5_SERP5/782-821
A8GNV4_RICAH/539-578
A8GNV4_RICAH/612-648
A8GNV4_RICAH/654-690
A8GP20_RICAH/58-90
A8GSN6_RICRS/539-578
A8GSN6_RICRS/563-598
A8GSN6_RICRS/612-650
A8GSN6_RICRS/654-690
A8GSR9_RICRS/472-511
A8H0J5_SHEPA/98-137
A8H4V5_SHEPA/210-247
A8H4V5_SHEPA/228-267
A8H4V5_SHEPA/248-287
A8ISE3_CHLRE/2-37
A8ISE3_CHLRE/42-86
A8J1M9_CHLRE/79-118
A8J6G0_CHLRE/137-176
A8J6G0_CHLRE/97-136
A8KGD5_BURPS/793-832
A8KGD5_BURPS/816-857
A8KHV6_BURPS/285-318
A8KQ47_BURPS/508-541
A8KQ47_BURPS/522-561
A8KQ47_BURPS/537-576
A8KQ47_BURPS/739-772
A8KX79_FRASN/226-265
A8KX79_FRASN/241-280
A8KX79_FRASN/266-304
A8KX79_FRASN/276-315
A8KX79_FRASN/303-340
A8KY21_FRASN/211-249
A8KY21_FRASN/240-266
A8L061_FRASN/224-263
A8L061_FRASN/254-293
A8L726_FRASN/211-247
A8L726_FRASN/233-270
A8L9F9_FRASN/273-307
A8L9F9_FRASN/298-337
A8L9F9_FRASN/333-372
A8LBH4_FRASN/103-142
A8LBH4_FRASN/138-176
A8LBH4_FRASN/173-211
A8LBH4_FRASN/203-242
A8LBH4_FRASN/213-252
A8LBH4_FRASN/76-112
A8LDD8_FRASN/214-253
A8LDD8_FRASN/249-288
A8LDD8_FRASN/284-323
A8LDD8_FRASN/307-342
A8LDD8_FRASN/339-378
A8LEW3_FRASN/209-248
A8LEW3_FRASN/229-268
A8LEW3_FRASN/264-303
A8LEW3_FRASN/310-349
A8LEY6_FRASN/200-237
A8LEY6_FRASN/233-271
A8LEY6_FRASN/268-307
A8LEY6_FRASN/308-344
A8LG44_FRASN/228-267
A8LG44_FRASN/238-277
A8LI34_DINSH/117-156
A8LI34_DINSH/182-218
A8LI34_DINSH/78-116
A8LN91_DINSH/30-69
A8M014_SALAI/129-168
A8M014_SALAI/174-206
A8M3Y3_SALAI/205-243
A8M4G5_SALAI/109-147
A8M4G5_SALAI/143-169
A8MKG1_ALKOO/201-230
A8MKG1_ALKOO/232-258
A8R3S6_PSEPU/38-77
A8R3S6_PSEPU/78-117
A8TLQ1_9PROT/159-194
A8TLQ1_9PROT/80-119
A8TLQ3_9PROT/11-48
A8TLQ3_9PROT/134-173
A8TLQ3_9PROT/190-229
A8TLQ3_9PROT/2-34
A8TLQ3_9PROT/220-251
A8TNT5_9PROT/39-78
A8TP97_9PROT/279-318
A8TP98_9PROT/783-822
A8TP98_9PROT/793-832
A8TP98_9PROT/954-993
A8TQ04_9PROT/156-195
A8TQ04_9PROT/248-284
A8TQ04_9PROT/285-324
A8TT07_9PROT/203-241
A8TT07_9PROT/213-250
A8TT07_9PROT/233-272
A8TT07_9PROT/328-370
A8TT07_9PROT/362-399
A8TT07_9PROT/439-475
A8TUL5_9PROT/363-389
A8TUL5_9PROT/75-114
A8TV00_9PROT/263-301
A8TV78_9PROT/166-202
A8TV78_9PROT/183-218
A8TV78_9PROT/193-232
A8TV78_9PROT/283-326
A8TV78_9PROT/317-350
A8TV78_9PROT/361-393
A8TV78_9PROT/37-76
A8TV78_9PROT/82-121
A8TXJ6_9PROT/37-79
A8TY52_9PROT/130-169
A8TY52_9PROT/170-209
A8TY52_9PROT/284-323
A8TY52_9PROT/309-337
A8TY52_9PROT/82-121
A8U087_9PROT/374-410
A8U087_9PROT/81-118
A8U2W5_9PROT/134-173
A8U2W5_9PROT/157-188
A8U2W5_9PROT/169-208
A8U2W5_9PROT/26-62
A8U2W5_9PROT/272-308
A8U2W5_9PROT/284-323
A8U2W5_9PROT/319-358
A8U2W5_9PROT/370-404
A8U2W5_9PROT/43-82
A8U2W5_9PROT/73-112
A8U2W9_9PROT/159-197
A8U2W9_9PROT/25-70
A8U2W9_9PROT/258-297
A8U2W9_9PROT/298-333
A8U2W9_9PROT/359-398
A8U2W9_9PROT/71-110
A8U371_9PROT/130-169
A8U371_9PROT/165-204
A8U371_9PROT/22-61
A8U371_9PROT/279-318
A8U371_9PROT/314-344
A8U371_9PROT/358-383
A8U371_9PROT/52-89
A8U3W3_9PROT/274-311
A8U3W4_9PROT/960-999
A8W7I7_ECOLX/11-49
A8Y9J1_MICAE/20-59
A8Y9S3_MICAE/59-97
A8Y9S3_MICAE/94-133
A8YBI1_MICAE/41-80
A8YBI1_MICAE/58-95
A8YBI1_MICAE/81-120
A8YCC4_MICAE/104-135
A8YCC4_MICAE/121-153
A8YCC4_MICAE/41-80
A8YCC4_MICAE/81-120
A8YCW5_MICAE/267-301
A8YCW5_MICAE/339-378
A8YCW5_MICAE/69-106
A8YD27_MICAE/40-70
A8YD27_MICAE/51-90
A8YD27_MICAE/91-130
A8YDD1_MICAE/146-185
A8YDD1_MICAE/181-218
A8YDD1_MICAE/206-239
A8YDX1_MICAE/777-821
A8YDX1_MICAE/817-856
A8YDX1_MICAE/852-890
A8YDX1_MICAE/892-926
A8YEG7_MICAE/9-48
A8YEZ6_MICAE/310-348
A8YF34_MICAE/188-220
A8YF34_MICAE/35-79
A8YF34_MICAE/50-89
A8YF34_MICAE/80-119
A8YFS5_MICAE/37-75
A8YFS5_MICAE/71-109
A8YGG2_MICAE/422-461
A8YGG2_MICAE/442-481
A8YGG2_MICAE/457-494
A8YGG2_MICAE/477-506
A8YHR5_MICAE/278-311
A8YHR5_MICAE/323-362
A8YHR5_MICAE/343-382
A8YHR5_MICAE/363-402
A8YHR5_MICAE/378-417
A8YIS6_MICAE/468-504
A8YIS6_MICAE/505-544
A8YJ73_MICAE/228-264
A8YJ73_MICAE/255-294
A8YJ73_MICAE/290-329
A8YJ73_MICAE/330-369
A8YJL1_MICAE/100-129
A8YJL1_MICAE/66-101
A8YL14_MICAE/105-143
A8YL14_MICAE/170-207
A8YL14_MICAE/200-236
A8YL14_MICAE/35-74
A8YL14_MICAE/75-114
A8YLA1_MICAE/105-139
A8YLA1_MICAE/35-74
A8YLA1_MICAE/52-84
A8YLA1_MICAE/75-114
A8YLF3_MICAE/101-137
A8YMQ7_MICAE/230-266
A8YMQ7_MICAE/268-298
A8YMQ7_MICAE/295-334
A8YN31_MICAE/191-230
A8YN31_MICAE/216-255
A8YN31_MICAE/249-281
A8YN31_MICAE/286-325
A8YN31_MICAE/41-80
A8YN31_MICAE/86-124
A8ZL88_ACAM1/233-271
A8ZL88_ACAM1/267-306
A8ZL88_ACAM1/302-341
A8ZL88_ACAM1/342-381
A8ZL88_ACAM1/359-396
A8ZL88_ACAM1/392-425
A8ZLK8_ACAM1/108-147
A8ZLK8_ACAM1/142-176
A8ZLK8_ACAM1/58-97
A8ZLK8_ACAM1/68-107
A8ZLK8_ACAM1/78-117
A8ZLL0_ACAM1/330-369
A8ZLL0_ACAM1/405-444
A8ZLL0_ACAM1/415-454
A8ZLL0_ACAM1/440-479
A8ZLL0_ACAM1/450-489
A8ZLL1_ACAM1/822-860
A8ZLL7_ACAM1/105-144
A8ZLL7_ACAM1/180-218
A8ZLL7_ACAM1/210-249
A8ZLL7_ACAM1/235-269
A8ZLL7_ACAM1/35-74
A8ZLL7_ACAM1/90-129
A8ZLL8_ACAM1/22-52
A8ZLL8_ACAM1/43-81
A8ZLL8_ACAM1/52-91
A8ZLU7_ACAM1/200-239
A8ZLU7_ACAM1/210-248
A8ZLU7_ACAM1/300-339
A8ZM52_ACAM1/104-141
A8ZM52_ACAM1/28-63
A8ZM52_ACAM1/64-103
A8ZM76_ACAM1/40-76
A8ZMX4_ACAM1/22-52
A8ZMX4_ACAM1/52-91
A8ZMX5_ACAM1/180-219
A8ZMX5_ACAM1/225-257
A8ZMX5_ACAM1/35-74
A8ZMX5_ACAM1/90-129
A8ZN68_ACAM1/104-143
A8ZN68_ACAM1/141-177
A8ZN68_ACAM1/28-63
A8ZN68_ACAM1/64-103
A8ZPL4_ACAM1/158-197
A8ZPL4_ACAM1/186-222
A8ZPM5_ACAM1/181-217
A8ZPM5_ACAM1/198-237
A8ZPM5_ACAM1/213-251
A8ZPM5_ACAM1/238-275
A8ZPM5_ACAM1/321-359
A8ZPM5_ACAM1/360-399
A8ZPM5_ACAM1/380-414
A8ZPX6_ACAM1/50-86
A8ZPX6_ACAM1/68-107
A8ZPX6_ACAM1/83-122
A8ZQQ4_ACAM1/34-73
A8ZQQ4_ACAM1/64-97
A8ZQQ4_ACAM1/89-126
A8ZQQ6_ACAM1/800-839
A8ZQQ6_ACAM1/830-869
A8ZQQ6_ACAM1/840-879
A8ZQQ6_ACAM1/850-889
A8ZQQ6_ACAM1/880-919
A8ZQQ8_ACAM1/575-614
A8ZQS2_ACAM1/42-78
A8ZQS2_ACAM1/54-92
A8ZQS2_ACAM1/74-112
A8ZQS2_ACAM1/89-128
A8ZQZ4_ACAM1/138-164
A8ZQZ4_ACAM1/155-189
A8ZQZ4_ACAM1/246-284
A8ZQZ4_ACAM1/28-63
A8ZQZ4_ACAM1/305-331
A8ZQZ4_ACAM1/320-356
A8ZQZ4_ACAM1/383-422
A8ZQZ4_ACAM1/59-97
A8ZQZ4_ACAM1/84-120
A8ZQZ6_ACAM1/856-895
A8ZQZ6_ACAM1/891-929
A8ZQZ9_ACAM1/104-143
A8ZQZ9_ACAM1/74-113
A8ZR02_ACAM1/121-160
A8ZR02_ACAM1/151-190
A8ZR02_ACAM1/29-62
A8ZR02_ACAM1/59-93
A9AZV0_HERA2/48-86
A9BA30_PROM4/51-90
A9DCW1_9RHIZ/52-91
A9FK95_SORC5/118-155
A9FK95_SORC5/278-317
A9FK99_SORC5/571-608
A9FK99_SORC5/604-643
A9FK99_SORC5/820-859
A9FQA8_SORC5/104-143
A9FQA8_SORC5/21-58
A9FQA8_SORC5/464-502
A9FQA8_SORC5/508-544
A9FQA8_SORC5/64-103
A9FQB1_SORC5/522-561
A9FQB1_SORC5/547-585
A9FQB1_SORC5/558-594
A9FQB1_SORC5/578-616
A9FRV7_SORC5/788-827
A9FRV7_SORC5/810-847
A9FRV7_SORC5/828-867
A9FRV7_SORC5/868-906
A9FSK0_9RHOB/265-296
A9FSK0_9RHOB/280-319
A9FSK0_9RHOB/310-346
A9FT52_SORC5/480-519
A9FT52_SORC5/500-539
A9FT52_SORC5/575-614
A9FT52_SORC5/645-682
A9FT52_SORC5/660-699
A9FT52_SORC5/685-724
A9FT52_SORC5/695-733
A9FT52_SORC5/715-745
A9FT56_SORC5/13-54
A9FT56_SORC5/140-178
A9FT56_SORC5/181-213
A9FT56_SORC5/219-258
A9FT56_SORC5/259-298
A9FT56_SORC5/294-333
A9FT56_SORC5/329-368
A9FT56_SORC5/45-82
A9FT56_SORC5/514-544
A9FTS8_SORC5/1007-1046
A9FTS8_SORC5/1042-1078
A9FTS8_SORC5/979-1015
A9FUK1_SORC5/647-686
A9FUK1_SORC5/717-756
A9FUK1_SORC5/772-809
A9FUK1_SORC5/782-818
A9FUL1_SORC5/118-157
A9FUL1_SORC5/281-316
A9FUL1_SORC5/53-89
A9FUL5_SORC5/575-614
A9FUL5_SORC5/605-644
A9FUL5_SORC5/615-654
A9FUL5_SORC5/645-684
A9FUL5_SORC5/766-805
A9G435_SORC5/120-156
A9G435_SORC5/144-183
A9G435_SORC5/194-233
A9G435_SORC5/214-250
A9G435_SORC5/239-278
A9G435_SORC5/274-318
A9G439_SORC5/568-603
A9G439_SORC5/601-636
A9G439_SORC5/616-655
A9G439_SORC5/656-686
A9G439_SORC5/782-821
A9G439_SORC5/822-858
A9G449_SORC5/669-708
A9G634_SORC5/24-63
A9G634_SORC5/417-455
A9G634_SORC5/443-480
A9G634_SORC5/54-93
A9GAC3_SORC5/1121-1157
A9GAC3_SORC5/1158-1197
A9GAK7_SORC5/515-554
A9GAK7_SORC5/550-589
A9GAK7_SORC5/618-654
A9GAK7_SORC5/650-689
A9GAL0_SORC5/134-173
A9GAL0_SORC5/155-193
A9GAL0_SORC5/184-211
A9GAL0_SORC5/243-280
A9GAL0_SORC5/278-317
A9GAL0_SORC5/318-357
A9GAL0_SORC5/358-397
A9GAL0_SORC5/398-437
A9GAL0_SORC5/506-542
A9GAL0_SORC5/62-98
A9GAL0_SORC5/99-138
A9GLE4_SORC5/168-207
A9GLE4_SORC5/278-313
A9GLE4_SORC5/308-347
A9GLE4_SORC5/343-382
A9GLE4_SORC5/413-452
A9GLE4_SORC5/443-481
A9GLE4_SORC5/463-502
A9GLE4_SORC5/474-515
A9GLE4_SORC5/498-537
A9GLE4_SORC5/538-582
A9GLE4_SORC5/578-617
A9GLE4_SORC5/598-637
A9GLE4_SORC5/60-95
A9GLE4_SORC5/630-664
A9GLE4_SORC5/82-121
A9GLE5_SORC5/508-547
A9GLE5_SORC5/543-582
A9GLE5_SORC5/567-602
A9GLE5_SORC5/598-634
A9GLE5_SORC5/672-708
A9GLE5_SORC5/709-746
A9GSI5_SORC5/953-991
A9GSI5_SORC5/992-1029
A9GTJ2_SORC5/661-699
A9GTJ2_SORC5/675-707
A9GTJ2_SORC5/700-739
A9GTJ2_SORC5/746-784
A9GTJ2_SORC5/852-891
A9GTJ2_SORC5/877-916
A9GTJ5_SORC5/279-318
A9GTJ5_SORC5/39-71
A9I1E6_BORPD/558-590
A9I1E6_BORPD/584-610
A9I1E6_BORPD/804-843
A9I1E9_BORPD/260-293
A9I1E9_BORPD/290-329
A9IN72_BORPD/248-293
A9JZ14_BURMA/761-800
A9JZ14_BURMA/796-835
A9JZ14_BURMA/819-860
A9JZ15_BURMA/276-320
A9K407_BURMA/508-541
A9K407_BURMA/523-561
A9K407_BURMA/537-576
A9K407_BURMA/739-772
A9K7H6_BURMA/286-319
A9MG35_SALAR/154-185
A9MG35_SALAR/183-220
A9MG35_SALAR/288-327
A9MH82_SALAR/156-195
A9MH82_SALAR/201-240
A9MMH6_SALAR/158-196
A9MMH6_SALAR/191-226
A9MMH6_SALAR/222-257
A9MMH6_SALAR/248-283
A9N062_SALPB/167-202
A9N062_SALPB/198-237
A9N062_SALPB/238-277
A9N062_SALPB/258-297
A9N6V1_SALPB/154-193
A9N6V1_SALPB/199-238
A9P046_PICSI/130-169
A9P046_PICSI/150-189
A9RJ00_PHYPA/211-250
A9RJ00_PHYPA/226-263
A9S7Y1_PHYPA/227-266
A9SAY8_PHYPA/77-116
A9SRT1_PHYPA/222-257
A9SRT1_PHYPA/263-294
A9U3Y5_PHYPA/477-514
A9VM11_BACWK/196-231
A9VM11_BACWK/218-256
A9VPP6_BACWK/112-151
A9VPP6_BACWK/147-185
A9WCB3_CHLAA/167-206
A9WCB3_CHLAA/197-236
A9WCB3_CHLAA/21-62
A9WCB3_CHLAA/237-276
A9WCB3_CHLAA/267-306
A9WCB3_CHLAA/64-102
A9WCB3_CHLAA/99-138
B0ALL7_BACAN/185-221
B0ALL7_BACAN/207-244
B0B5J8_CLOBO/82-121
B0BY53_RICRO/539-578
B0BY53_RICRO/563-598
B0BY53_RICRO/612-650
B0BY53_RICRO/654-690
B0BY91_RICRO/472-511
B0BYI2_ACAM1/188-227
B0BYI2_ACAM1/203-242
B0BYI2_ACAM1/228-267
B0BYI2_ACAM1/238-277
B0BYI2_ACAM1/258-297
B0BYI2_ACAM1/273-312
B0BYI2_ACAM1/308-347
B0BYI2_ACAM1/343-382
B0BYN9_ACAM1/120-159
B0BYN9_ACAM1/36-74
B0BYN9_ACAM1/45-83
B0BYN9_ACAM1/55-94
B0BYN9_ACAM1/70-109
B0BYN9_ACAM1/90-123
B0BYZ8_ACAM1/125-163
B0BYZ8_ACAM1/146-183
B0BYZ8_ACAM1/169-208
B0BYZ8_ACAM1/214-253
B0BYZ8_ACAM1/244-283
B0BYZ8_ACAM1/269-308
B0BYZ8_ACAM1/63-102
B0BZ74_ACAM1/429-467
B0BZ74_ACAM1/463-502
B0C1G5_ACAM1/41-80
B0C1G5_ACAM1/66-105
B0C1M3_ACAM1/125-164
B0C1M3_ACAM1/31-64
B0C1M3_ACAM1/95-134
B0C228_ACAM1/116-155
B0C228_ACAM1/148-184
B0C228_ACAM1/22-60
B0C228_ACAM1/51-89
B0C293_ACAM1/251-289
B0C2M7_ACAM1/292-325
B0C2M7_ACAM1/311-350
B0C331_ACAM1/10-52
B0C3I1_ACAM1/213-248
B0C3I1_ACAM1/230-269
B0C3I1_ACAM1/265-304
B0C3X7_ACAM1/103-132
B0C3X7_ACAM1/131-167
B0C3X7_ACAM1/158-197
B0C3X7_ACAM1/34-66
B0C3X7_ACAM1/65-102
B0C437_ACAM1/15-54
B0C437_ACAM1/264-301
B0C437_ACAM1/30-62
B0C4E0_ACAM1/42-81
B0C4E0_ACAM1/67-103
B0C4N5_ACAM1/133-172
B0C4N5_ACAM1/43-82
B0C4N5_ACAM1/93-132
B0C506_ACAM1/52-91
B0C506_ACAM1/87-125
B0C672_ACAM1/36-71
B0C672_ACAM1/68-96
B0C723_ACAM1/100-139
B0C723_ACAM1/130-167
B0C723_ACAM1/155-194
B0C723_ACAM1/195-234
B0C723_ACAM1/225-263
B0C723_ACAM1/36-74
B0C723_ACAM1/60-91
B0C751_ACAM1/118-162
B0C751_ACAM1/148-186
B0C751_ACAM1/184-217
B0C751_ACAM1/193-232
B0C751_ACAM1/218-257
B0C751_ACAM1/43-82
B0C751_ACAM1/78-117
B0C7Y3_ACAM1/213-252
B0C7Y3_ACAM1/248-287
B0C847_ACAM1/116-149
B0C847_ACAM1/141-180
B0C847_ACAM1/181-220
B0C852_ACAM1/36-73
B0C864_ACAM1/108-147
B0C864_ACAM1/123-162
B0C864_ACAM1/138-177
B0C864_ACAM1/158-197
B0C864_ACAM1/48-87
B0C897_ACAM1/115-154
B0C897_ACAM1/30-69
B0C897_ACAM1/55-85
B0C897_ACAM1/65-104
B0C897_ACAM1/80-119
B0C8C0_ACAM1/108-147
B0C968_ACAM1/832-870
B0C968_ACAM1/871-910
B0C968_ACAM1/911-950
B0C968_ACAM1/951-990
B0C987_ACAM1/111-150
B0C987_ACAM1/156-195
B0C987_ACAM1/191-230
B0C987_ACAM1/281-320
B0C987_ACAM1/301-333
B0C987_ACAM1/32-70
B0C987_ACAM1/61-98
B0C987_ACAM1/71-110
B0C987_ACAM1/91-130
B0C9P3_ACAM1/107-146
B0CAU0_ACAM1/126-165
B0CAU0_ACAM1/91-128
B0CB13_ACAM1/64-103
B0CB13_ACAM1/99-138
B0CB30_ACAM1/101-129
B0CB30_ACAM1/183-213
B0CB30_ACAM1/197-233
B0CB30_ACAM1/26-65
B0CB30_ACAM1/61-100
B0CBU5_ACAM1/101-138
B0CBU5_ACAM1/131-170
B0CBU5_ACAM1/171-210
B0CBU5_ACAM1/27-69
B0CBU5_ACAM1/418-457
B0CBU5_ACAM1/56-95
B0CBU5_ACAM1/91-130
B0CCX9_ACAM1/118-157
B0CCX9_ACAM1/168-207
B0CCX9_ACAM1/193-236
B0CCX9_ACAM1/55-87
B0CCX9_ACAM1/63-102
B0CCX9_ACAM1/78-116
B0CDB8_ACAM1/19-51
B0CDB8_ACAM1/52-91
B0CDC9_ACAM1/109-148
B0CDC9_ACAM1/154-192
B0CDC9_ACAM1/174-213
B0CDC9_ACAM1/189-228
B0CDC9_ACAM1/214-253
B0CDC9_ACAM1/299-338
B0CDC9_ACAM1/30-67
B0CDC9_ACAM1/69-108
B0CDD9_ACAM1/144-177
B0CDD9_ACAM1/164-200
B0CDD9_ACAM1/30-68
B0CDD9_ACAM1/69-108
B0CDL0_ACAM1/825-861
B0CDL0_ACAM1/862-900
B0CDL0_ACAM1/897-936
B0CDL0_ACAM1/927-966
B0CE43_ACAM1/33-72
B0CE43_ACAM1/98-137
B0CES8_ACAM1/203-242
B0CES8_ACAM1/238-276
B0CES8_ACAM1/268-299
B0CEY6_ACAM1/38-76
B0CEY6_ACAM1/62-98
B0CFE4_ACAM1/105-144
B0CFE4_ACAM1/15-54
B0CFE4_ACAM1/45-84
B0CFE4_ACAM1/71-109
B0CFJ8_ACAM1/12-51
B0CFJ8_ACAM1/87-126
B0CG67_ACAM1/139-178
B0CG67_ACAM1/54-93
B0CG67_ACAM1/99-138
B0CG68_ACAM1/127-165
B0CG68_ACAM1/58-96
B0CG68_ACAM1/82-121
B0CG88_ACAM1/119-163
B0CG88_ACAM1/144-183
B0CG88_ACAM1/30-66
B0CG88_ACAM1/59-91
B0CG88_ACAM1/86-122
B0JGS5_MICAN/37-80
B0JGS5_MICAN/58-94
B0JGS5_MICAN/81-114
B0JH04_MICAN/39-76
B0JH04_MICAN/61-98
B0JH04_MICAN/94-133
B0JJM6_MICAN/105-143
B0JJM6_MICAN/140-179
B0JJM6_MICAN/170-207
B0JJM6_MICAN/200-236
B0JJM6_MICAN/35-74
B0JJM6_MICAN/75-114
B0JM19_MICAN/118-153
B0JM42_MICAN/51-90
B0JM42_MICAN/91-130
B0JMN9_MICAN/304-337
B0JMN9_MICAN/333-372
B0JN47_MICAN/146-185
B0JN47_MICAN/181-218
B0JN47_MICAN/206-239
B0JSW9_MICAN/1-36
B0JSW9_MICAN/132-164
B0JSW9_MICAN/24-63
B0JTZ1_MICAN/74-113
B0JUG3_MICAN/104-134
B0JUG3_MICAN/121-153
B0JUG3_MICAN/41-80
B0JUG3_MICAN/81-120
B0JV71_MICAN/100-139
B0JV71_MICAN/167-205
B0JV71_MICAN/20-59
B0JV71_MICAN/201-240
B0JV71_MICAN/251-288
B0JV71_MICAN/271-310
B0JV71_MICAN/60-99
B0JWB2_MICAN/310-348
B0JWR3_MICAN/24-63
B0JWR3_MICAN/83-117
B0JXG6_MICAN/151-190
B0JXG6_MICAN/191-230
B0JXG6_MICAN/216-255
B0JXG6_MICAN/249-281
B0JXG6_MICAN/286-325
B0JXG6_MICAN/81-123
B0JXH3_MICAN/295-334
B0JXX3_MICAN/131-167
B0JXX3_MICAN/71-110
B0JXX3_MICAN/96-135
B0JYD9_MICAN/408-446
B0JYD9_MICAN/442-481
B0JYD9_MICAN/477-505
B0JYF7_MICAN/220-254
B0JYF7_MICAN/26-61
B0JYF7_MICAN/292-331
B0JYF7_MICAN/312-350
B0KGM1_PSEPG/145-184
B0KGM1_PSEPG/40-79
B0KGM1_PSEPG/80-115
B0N446_9FIRM/186-223
B0NDP5_EUBSP/23-62
B0NDP5_EUBSP/83-119
B0PEW2_9FIRM/108-147
B0PEW2_9FIRM/118-157
B0PEW2_9FIRM/148-187
B0PEW2_9FIRM/178-212
B0PEW2_9FIRM/21-57
B0PEW2_9FIRM/53-92
B0PEW2_9FIRM/83-122
B0PX13_BACAN/185-221
B0PX13_BACAN/207-244
B0QD26_BACAN/185-221
B0QD26_BACAN/207-244
B0R687_HALS3/290-329
B0R687_HALS3/325-364
B0SEI4_LEPBA/180-213
B0SEI4_LEPBA/195-233
B0SMX0_LEPBP/180-213
B0SMX0_LEPBP/195-233
B0SXA0_CAUSK/117-153
B0SXA0_CAUSK/154-193
B0SXA0_CAUSK/194-230
B0SXA0_CAUSK/40-78
B0SXA0_CAUSK/79-115
B0SXA1_CAUSK/49-88
B0SXA1_CAUSK/94-133
B0SY18_CAUSK/180-219
B0SY18_CAUSK/307-346
B0SY18_CAUSK/367-406
B0SY18_CAUSK/79-118
B0SY19_CAUSK/169-207
B0SY19_CAUSK/312-351
B0SY19_CAUSK/362-401
B0SY19_CAUSK/372-411
B0SY19_CAUSK/73-112
B0T483_CAUSK/172-211
B0T483_CAUSK/314-353
B0T483_CAUSK/362-398
B0T483_CAUSK/39-71
B0T483_CAUSK/56-95
B0T483_CAUSK/86-125
B0TQC7_SHEHH/210-247
B0TQC7_SHEHH/248-287
B0TTP0_SHEHH/98-137
B0UAL8_METS4/176-215
B0UAL8_METS4/36-75
B0UAL8_METS4/46-84
B0UG90_METS4/109-145
B0UG90_METS4/173-210
B0UG90_METS4/206-245
B0V3Q7_DANRE/258-297
B0V3Q7_DANRE/303-342
B0V3Q7_DANRE/338-377
B0V3Q8_DANRE/254-293
B0V3Q8_DANRE/299-338
B0V3Q8_DANRE/334-373
B0WE08_CULQU/180-219
B0WE08_CULQU/220-259
B0WE08_CULQU/263-299
B0WE08_CULQU/300-338
B0XJG9_CULQU/176-215
B0XJG9_CULQU/216-255
B0XJG9_CULQU/259-295
B0XJG9_CULQU/296-334
B1EH15_9ESCH/223-262
B1EMY2_9ESCH/612-651
B1EU06_BACAN/185-221
B1EU06_BACAN/207-244
B1GCM4_BACAN/185-221
B1GCM4_BACAN/207-244
B1H3E4_XENTR/223-262
B1H3E4_XENTR/258-297
B1H3E4_XENTR/303-342
B1H3E4_XENTR/338-377
B1H8J0_BURPS/792-831
B1H8J1_BURPS/17-55
B1H8J1_BURPS/276-320
B1HCF9_BURPS/508-541
B1HCF9_BURPS/522-561
B1HCF9_BURPS/537-576
B1HCF9_BURPS/739-772
B1HSM0_LYSSC/314-347
B1HWQ9_LYSSC/207-244
B1IF78_CLOBK/196-235
B1ILR8_CLOBK/72-111
B1ILR8_CLOBK/82-121
B1IUI5_ECOLC/170-209
B1IUI5_ECOLC/210-249
B1JGP0_YERPY/4-30
B1KVP6_CLOBM/196-235
B1LDT8_ECOSM/452-491
B1LW39_METRJ/106-145
B1LW39_METRJ/67-97
B1M814_METRJ/172-211
B1M814_METRJ/202-241
B1M814_METRJ/67-106
B1MG28_MYCA9/108-147
B1N1Y2_BURPS/286-319
B1N7I9_PSEPU/146-184
B1N7I9_PSEPU/40-79
B1N7I9_PSEPU/80-115
B1Q632_CLOBO/196-235
B1QD95_CLOBO/72-111
B1QD95_CLOBO/82-121
B1QGM9_CLOBO/198-237
B1QQ99_CLOBO/72-111
B1QQ99_CLOBO/82-121
B1UKY0_BACAN/185-221
B1UKY0_BACAN/207-244
B1V7Y6_CLOPE/57-92
B1V7Y6_CLOPE/90-120
B1VQ54_STRGG/192-216
B1VQ54_STRGG/214-253
B1WNM4_CYAA5/70-109
B1WP61_CYAA5/108-145
B1WP61_CYAA5/77-115
B1WPI3_CYAA5/112-151
B1WPI3_CYAA5/63-96
B1WPI3_CYAA5/72-111
B1WQ12_CYAA5/150-185
B1WQ12_CYAA5/172-210
B1WQ12_CYAA5/186-225
B1WQ12_CYAA5/25-64
B1WQ12_CYAA5/251-290
B1WQ12_CYAA5/291-330
B1WQ12_CYAA5/55-94
B1WQ12_CYAA5/65-104
B1WQQ3_CYAA5/115-151
B1WQQ3_CYAA5/172-206
B1WS62_CYAA5/133-172
B1WS62_CYAA5/233-272
B1WS62_CYAA5/37-67
B1WS62_CYAA5/58-97
B1WS62_CYAA5/93-132
B1WSH9_CYAA5/119-158
B1WSH9_CYAA5/139-169
B1WSH9_CYAA5/29-56
B1WSH9_CYAA5/44-80
B1WSH9_CYAA5/74-113
B1WSI1_CYAA5/743-782
B1WSI1_CYAA5/773-812
B1WSP0_CYAA5/185-224
B1WSP0_CYAA5/200-239
B1WSP0_CYAA5/225-264
B1WSP0_CYAA5/31-67
B1WSP0_CYAA5/55-94
B1WSP0_CYAA5/90-129
B1WTD4_CYAA5/120-153
B1WTD4_CYAA5/20-59
B1WTD4_CYAA5/40-84
B1WTD4_CYAA5/80-119
B1WTN0_CYAA5/133-174
B1WTN0_CYAA5/182-212
B1WTN0_CYAA5/193-232
B1WTN0_CYAA5/69-107
B1WTN0_CYAA5/90-129
B1WTN6_CYAA5/130-161
B1WTN6_CYAA5/167-206
B1WTN6_CYAA5/202-241
B1WV44_CYAA5/97-133
B1WV80_CYAA5/104-142
B1WV80_CYAA5/19-58
B1WV80_CYAA5/49-88
B1WV87_CYAA5/102-134
B1WV87_CYAA5/130-165
B1WVD9_CYAA5/125-164
B1WVD9_CYAA5/145-184
B1WVD9_CYAA5/185-223
B1WVD9_CYAA5/241-276
B1WVD9_CYAA5/276-315
B1WVD9_CYAA5/60-99
B1WVD9_CYAA5/95-134
B1WVN5_CYAA5/112-150
B1WVN5_CYAA5/74-107
B1WVV8_CYAA5/433-472
B1WVV8_CYAA5/468-505
B1WVV8_CYAA5/503-539
B1WW28_CYAA5/530-567
B1WW28_CYAA5/558-597
B1WW28_CYAA5/568-607
B1WW28_CYAA5/588-627
B1WW28_CYAA5/663-699
B1WW56_CYAA5/251-290
B1WW56_CYAA5/286-325
B1WW56_CYAA5/301-340
B1WWW2_CYAA5/46-85
B1WWY1_CYAA5/20-59
B1WWY1_CYAA5/60-99
B1WXF1_CYAA5/308-341
B1WXF1_CYAA5/329-368
B1WXI8_CYAA5/358-397
B1WXI8_CYAA5/398-436
B1WXI8_CYAA5/428-467
B1WXS0_CYAA5/100-139
B1WXS0_CYAA5/132-169
B1WXS0_CYAA5/16-45
B1WXS0_CYAA5/44-74
B1WXS0_CYAA5/78-114
B1WY36_CYAA5/15-54
B1WY36_CYAA5/40-79
B1WY36_CYAA5/60-99
B1WY36_CYAA5/80-119
B1WYF1_CYAA5/104-148
B1WYF1_CYAA5/129-168
B1WYF1_CYAA5/232-271
B1WYF1_CYAA5/272-311
B1WYF1_CYAA5/352-391
B1WYF1_CYAA5/39-78
B1WYF1_CYAA5/50-88
B1WYF1_CYAA5/84-123
B1WYG9_CYAA5/1-25
B1WZ76_CYAA5/104-143
B1WZ76_CYAA5/69-108
B1X010_CYAA5/34-73
B1X010_CYAA5/74-113
B1X010_CYAA5/9-48
B1X011_CYAA5/48-81
B1X0C8_CYAA5/43-82
B1X0C8_CYAA5/68-107
B1X0C8_CYAA5/78-116
B1X1A0_CYAA5/21-62
B1X1A0_CYAA5/253-288
B1X1A0_CYAA5/324-363
B1X1I5_CYAA5/144-178
B1X1I5_CYAA5/174-213
B1X1I5_CYAA5/209-248
B1X1I5_CYAA5/240-278
B1X1I5_CYAA5/249-288
B1X1Y6_CYAA5/252-285
B1X1Y6_CYAA5/323-359
B1X1Y6_CYAA5/340-381
B1X1Y6_CYAA5/5-44
B1X2T6_CYAA5/128-167
B1X2T6_CYAA5/168-206
B1X2T6_CYAA5/98-137
B1XCV2_ECODH/267-306
B1XCV2_ECODH/307-346
B1XHU4_SYNP2/185-227
B1XHU4_SYNP2/228-267
B1XHU4_SYNP2/263-295
B1XHU4_SYNP2/78-117
B1XHU4_SYNP2/98-137
B1XHX7_SYNP2/158-197
B1XI37_SYNP2/51-90
B1XI37_SYNP2/86-116
B1XIK6_SYNP2/132-171
B1XIK6_SYNP2/167-206
B1XIK6_SYNP2/207-246
B1XIK6_SYNP2/23-56
B1XIK6_SYNP2/47-86
B1XIK6_SYNP2/67-106
B1XIK6_SYNP2/82-121
B1XIK6_SYNP2/97-134
B1XIT4_SYNP2/289-323
B1XIT4_SYNP2/310-349
B1XJ71_SYNP2/137-173
B1XJ71_SYNP2/174-213
B1XJ71_SYNP2/99-138
B1XKL7_SYNP2/225-258
B1XKL7_SYNP2/259-297
B1XKL7_SYNP2/294-331
B1XKW3_SYNP2/109-139
B1XKW3_SYNP2/146-185
B1XKW3_SYNP2/171-210
B1XKW3_SYNP2/181-220
B1XKW3_SYNP2/20-59
B1XKW3_SYNP2/211-250
B1XKW3_SYNP2/231-270
B1XKW3_SYNP2/246-285
B1XKW3_SYNP2/286-323
B1XKW3_SYNP2/50-79
B1XKW3_SYNP2/80-119
B1XLB6_SYNP2/40-84
B1XLB6_SYNP2/85-124
B1XMR8_SYNP2/41-80
B1XMT1_SYNP2/110-148
B1XMT1_SYNP2/120-159
B1XMT1_SYNP2/130-169
B1XMT1_SYNP2/205-243
B1XMT1_SYNP2/275-313
B1XMT1_SYNP2/50-89
B1XMT1_SYNP2/77-114
B1XP11_SYNP2/474-511
B1XR37_SYNP2/124-163
B1XR37_SYNP2/172-213
B1XR37_SYNP2/219-248
B1XR37_SYNP2/304-340
B1XR37_SYNP2/314-353
B1XR37_SYNP2/94-133
B1XR57_SYNP2/124-163
B1XR57_SYNP2/304-340
B1XR57_SYNP2/339-375
B1XR57_SYNP2/84-123
B1XR57_SYNP2/94-132
B1YEG5_EXIS2/199-236
B1ZIZ0_METPB/59-93
B2A119_NATTJ/126-165
B2H5U9_BURPS/191-230
B2H5U9_BURPS/271-310
B2H5V0_BURPS/508-541
B2H5V0_BURPS/523-561
B2H5V0_BURPS/537-576
B2H5V0_BURPS/739-772
B2HCJ4_BURPS/761-800
B2HCJ4_BURPS/796-835
B2HCJ4_BURPS/819-860
B2HDR1_MYCMM/112-151
B2IV03_NOSP7/41-80
B2IV03_NOSP7/57-95
B2IV24_NOSP7/106-145
B2IV24_NOSP7/41-79
B2IV24_NOSP7/66-105
B2IV34_NOSP7/110-149
B2IV34_NOSP7/120-159
B2IV34_NOSP7/145-184
B2IV34_NOSP7/160-199
B2IV34_NOSP7/185-224
B2IV34_NOSP7/200-239
B2IV34_NOSP7/220-258
B2IV34_NOSP7/255-291
B2IV92_NOSP7/104-143
B2IV92_NOSP7/139-176
B2IV92_NOSP7/164-198
B2IVF5_NOSP7/100-126
B2IVF5_NOSP7/60-94
B2IWA6_NOSP7/246-283
B2IWA6_NOSP7/319-358
B2IWA6_NOSP7/8-47
B2IWJ4_NOSP7/433-472
B2IWJ4_NOSP7/468-507
B2IX34_NOSP7/16-54
B2IX34_NOSP7/36-77
B2IX34_NOSP7/55-94
B2IXC2_NOSP7/113-152
B2IXC2_NOSP7/148-187
B2IXC2_NOSP7/168-207
B2IXC2_NOSP7/38-77
B2IXC2_NOSP7/72-107
B2IXY8_NOSP7/202-246
B2IXY8_NOSP7/232-271
B2IXY8_NOSP7/368-407
B2IYV7_NOSP7/100-138
B2IYV7_NOSP7/135-174
B2IYV7_NOSP7/15-54
B2IYV7_NOSP7/45-84
B2IYV7_NOSP7/70-107
B2IZ10_NOSP7/158-197
B2IZ11_NOSP7/221-252
B2IZ11_NOSP7/233-272
B2IZ11_NOSP7/253-290
B2IZ11_NOSP7/283-322
B2IZ11_NOSP7/293-332
B2IZ11_NOSP7/323-362
B2IZ11_NOSP7/363-392
B2IZ11_NOSP7/393-432
B2IZ11_NOSP7/425-459
B2IZF9_NOSP7/109-139
B2IZF9_NOSP7/146-185
B2IZF9_NOSP7/176-215
B2IZF9_NOSP7/20-58
B2IZF9_NOSP7/211-250
B2IZF9_NOSP7/251-290
B2IZF9_NOSP7/286-325
B2IZF9_NOSP7/40-79
B2IZF9_NOSP7/55-87
B2IZF9_NOSP7/80-119
B2J0M7_NOSP7/126-157
B2J0M7_NOSP7/154-192
B2J0M7_NOSP7/189-223
B2J0M7_NOSP7/224-263
B2J0M7_NOSP7/30-68
B2J0M7_NOSP7/49-88
B2J0M7_NOSP7/59-98
B2J0M7_NOSP7/89-125
B2J132_NOSP7/791-830
B2J132_NOSP7/841-867
B2J132_NOSP7/858-889
B2J169_NOSP7/25-64
B2J169_NOSP7/65-104
B2J1C8_NOSP7/844-883
B2J1C8_NOSP7/854-893
B2J1C8_NOSP7/874-918
B2J260_NOSP7/41-80
B2J260_NOSP7/61-100
B2J289_NOSP7/104-142
B2J289_NOSP7/138-176
B2J289_NOSP7/158-197
B2J289_NOSP7/28-67
B2J289_NOSP7/48-86
B2J289_NOSP7/68-107
B2J2D5_NOSP7/146-185
B2J345_NOSP7/319-353
B2J345_NOSP7/340-379
B2J4J1_NOSP7/37-75
B2J4J1_NOSP7/71-110
B2J4J1_NOSP7/91-130
B2J4L9_NOSP7/29-68
B2J4M0_NOSP7/16-49
B2J4M0_NOSP7/42-79
B2J5C6_NOSP7/111-150
B2J5C6_NOSP7/146-185
B2J5C6_NOSP7/161-200
B2J5C6_NOSP7/171-208
B2J5C6_NOSP7/27-66
B2J5C6_NOSP7/71-110
B2J5K8_NOSP7/43-82
B2J5K8_NOSP7/83-122
B2J5T7_NOSP7/501-540
B2J5T7_NOSP7/541-580
B2J5T7_NOSP7/586-625
B2J5T7_NOSP7/626-664
B2J7I7_NOSP7/100-138
B2J7I7_NOSP7/130-168
B2J7I7_NOSP7/139-178
B2J7I7_NOSP7/174-213
B2J7K6_NOSP7/107-146
B2J7K6_NOSP7/67-104
B2J826_NOSP7/20-59
B2J826_NOSP7/40-79
B2J826_NOSP7/65-104
B2J8U1_NOSP7/206-242
B2J8U1_NOSP7/238-271
B2J8U1_NOSP7/268-307
B2J8U1_NOSP7/303-342
B2J8U1_NOSP7/323-362
B2J8U6_NOSP7/194-230
B2J8U6_NOSP7/20-51
B2J8U6_NOSP7/268-307
B2J986_NOSP7/809-848
B2J986_NOSP7/849-888
B2J986_NOSP7/899-938
B2J992_NOSP7/15-54
B2J992_NOSP7/181-220
B2J992_NOSP7/50-81
B2J9I5_NOSP7/160-199
B2J9I5_NOSP7/191-229
B2J9I5_NOSP7/71-110
B2J9I5_NOSP7/91-127
B2J9T6_NOSP7/255-287
B2J9T6_NOSP7/268-307
B2J9T6_NOSP7/288-327
B2J9T6_NOSP7/305-342
B2J9T6_NOSP7/333-372
B2J9T6_NOSP7/354-387
B2J9T6_NOSP7/373-412
B2J9T6_NOSP7/388-427
B2J9T6_NOSP7/398-437
B2J9T6_NOSP7/408-447
B2J9T6_NOSP7/438-477
B2J9T6_NOSP7/453-492
B2J9T6_NOSP7/471-507
B2J9T6_NOSP7/488-527
B2J9T6_NOSP7/518-557
B2KJL3_BURPS/285-318
B2N2V9_ECOLX/267-306
B2N2V9_ECOLX/307-346
B2NPH9_ECO57/456-495
B2NPH9_ECO57/549-588
B2NQP4_ECO57/162-201
B2NQP4_ECO57/267-306
B2NQP4_ECO57/307-346
B2NV80_ECO57/289-322
B2P2U3_ECO57/162-201
B2P2U3_ECO57/267-306
B2P2U3_ECO57/307-346
B2P6A0_ECO57/456-495
B2P6A0_ECO57/549-588
B2P784_ECO57/289-322
B2PJC6_ECO57/162-201
B2PJC6_ECO57/267-306
B2PJC6_ECO57/307-346
B2PM64_ECO57/456-495
B2PM64_ECO57/549-588
B2PR91_ECO57/289-322
B2V8S0_SULSY/18-57
B2V8S0_SULSY/58-97
B3A5E5_ECO57/456-495
B3A5E5_ECO57/549-588
B3A691_ECO57/162-201
B3A691_ECO57/267-306
B3A691_ECO57/307-346
B3AAF5_ECO57/289-322
B3AH88_ECO57/162-201
B3AH88_ECO57/267-306
B3AH88_ECO57/307-346
B3AHZ0_ECO57/456-495
B3AHZ0_ECO57/549-588
B3AMD2_ECO57/289-322
B3AZ75_ECO57/460-499
B3AZ75_ECO57/553-592
B3B009_ECO57/162-201
B3B009_ECO57/267-306
B3B009_ECO57/307-346
B3B1T7_ECO57/289-322
B3BAT5_ECO57/162-201
B3BAT5_ECO57/267-306
B3BAT5_ECO57/307-346
B3BBJ2_ECO57/456-495
B3BBJ2_ECO57/552-591
B3BEY8_ECO57/289-322
B3BSP7_ECO57/458-497
B3BSP7_ECO57/551-590
B3BTN3_ECO57/162-201
B3BTN3_ECO57/267-306
B3BTN3_ECO57/307-346
B3BYR0_ECO57/289-322
B3CQ62_ORITI/59-95
B3CV28_ORITI/556-595
B3EDV2_CHLL2/122-161
B3EDV2_CHLL2/162-195
B3EDV2_CHLL2/309-348
B3EDV2_CHLL2/52-86
B3EGJ2_CHLL2/30-68
B3EHX5_CHLL2/108-143
B3EHX5_CHLL2/143-182
B3EHX5_CHLL2/356-395
B3EHX5_CHLL2/83-122
B3EKZ8_CHLPB/108-142
B3EKZ8_CHLPB/125-157
B3EKZ8_CHLPB/143-182
B3EKZ8_CHLPB/327-366
B3EKZ8_CHLPB/352-391
B3EKZ8_CHLPB/367-406
B3EN79_CHLPB/196-234
B3EN79_CHLPB/238-273
B3EN79_CHLPB/66-99
B3EN79_CHLPB/96-135
B3EQZ2_CHLPB/122-161
B3EQZ2_CHLPB/157-195
B3EQZ2_CHLPB/329-368
B3EQZ2_CHLPB/344-381
B3EQZ2_CHLPB/52-91
B3HIC7_ECOLX/267-306
B3HIC7_ECOLX/307-346
B3IGR2_ECOLX/267-306
B3IGR2_ECOLX/307-346
B3IZL8_BACAN/185-221
B3IZL8_BACAN/207-244
B3L3V8_PLAKH/667-697
B3LY16_DROAN/160-199
B3LY16_DROAN/200-239
B3LY16_DROAN/243-279
B3LY16_DROAN/280-318
B3P204_DROER/164-203
B3P204_DROER/204-243
B3P204_DROER/247-283
B3P204_DROER/284-322
B3PBK4_CELJU/55-93
B3PU00_RHIE6/47-80
B3QL93_CHLP8/117-147
B3QL93_CHLP8/145-182
B3QL93_CHLP8/286-325
B3QL93_CHLP8/306-345
B3QL93_CHLP8/346-385
B3QL93_CHLP8/376-419
B3QL93_CHLP8/53-87
B3QL93_CHLP8/83-122
B3QN38_CHLP8/129-165
B3QN38_CHLP8/331-370
B3QN38_CHLP8/66-98
B3QN38_CHLP8/91-127
B3QW68_CHLT3/448-487
B3QW68_CHLT3/483-521
B3QW68_CHLT3/523-562
B3QW68_CHLT3/558-597
B3QW68_CHLT3/593-632
B3T4Q6_9ZZZZ/125-164
B3T4Q6_9ZZZZ/183-218
B3T505_9ARCH/526-564
B3T505_9ARCH/560-599
B3T505_9ARCH/595-634
B3T505_9ARCH/615-654
B3T505_9ARCH/625-664
B3T505_9ARCH/656-694
B3T505_9ARCH/677-709
B3T505_9ARCH/706-744
B3T505_9ARCH/745-784
B3T505_9ARCH/780-817
B3T505_9ARCH/795-834
B3T6X5_9ARCH/15-51
B3T6X5_9ARCH/37-76
B3T6X5_9ARCH/47-86
B3T6X5_9ARCH/62-101
B3T6X5_9ARCH/97-136
B3T8M0_9ARCH/162-200
B3TAF2_9ARCH/1-28
B3TAF2_9ARCH/9-48
B3V594_9ARCH/185-224
B3V594_9ARCH/225-258
B3V594_9ARCH/270-309
B3V594_9ARCH/305-338
B3V594_9ARCH/330-369
B3V594_9ARCH/366-400
B3V594_9ARCH/391-429
B3V594_9ARCH/425-464
B3V594_9ARCH/455-494
B3V594_9ARCH/495-534
B3V594_9ARCH/535-574
B3V594_9ARCH/575-614
B3V594_9ARCH/610-649
B3V594_9ARCH/640-679
B3V594_9ARCH/655-694
B3V594_9ARCH/690-724
B3V594_9ARCH/720-759
B3V594_9ARCH/755-794
B3V594_9ARCH/820-859
B3V5C0_9ARCH/509-548
B3V5C0_9ARCH/599-638
B3V5C0_9ARCH/639-678
B3V5C0_9ARCH/674-713
B3V5V0_9ARCH/494-533
B3V5V0_9ARCH/574-613
B3V5V0_9ARCH/584-623
B3V5V0_9ARCH/659-698
B3WYR6_SHIDY/267-306
B3WYR6_SHIDY/307-346
B3XCI2_ECOLX/14-53
B3XCI2_ECOLX/54-93
B3YGP8_SALET/154-193
B3YGP8_SALET/199-238
B3YHM6_SALET/152-184
B3YHM6_SALET/182-219
B3YHM6_SALET/206-241
B3YXT8_BACCE/185-221
B3YXT8_BACCE/207-244
B3Z4N5_BACCE/185-221
B3Z4N5_BACCE/207-244
B3ZIC0_BACCE/185-221
B3ZIC0_BACCE/207-244
B3ZPH6_BACCE/112-151
B3ZPH6_BACCE/132-171
B4A2K8_SALNE/167-202
B4A2K8_SALNE/198-237
B4A2K8_SALNE/238-277
B4A2K8_SALNE/258-297
B4AB77_SALNE/154-193
B4AB77_SALNE/199-238
B4D3X4_9BACT/44-83
B4GDY1_DROPE/160-199
B4GDY1_DROPE/200-239
B4GDY1_DROPE/280-318
B4I3N6_DROSE/164-203
B4I3N6_DROSE/204-243
B4I3N6_DROSE/247-283
B4I3N6_DROSE/284-322
B4JY58_DROGR/153-192
B4JY58_DROGR/193-232
B4JY58_DROGR/236-272
B4JY58_DROGR/273-311
B4K8Z5_DROMO/158-197
B4K8Z5_DROMO/198-237
B4K8Z5_DROMO/278-316
B4LWA4_DROVI/136-174
B4LWA4_DROVI/16-55
B4LWA4_DROVI/56-95
B4NID0_DROWI/153-192
B4NID0_DROWI/193-232
B4NID0_DROWI/236-272
B4NID0_DROWI/273-311
B4PTS3_DROYA/164-203
B4PTS3_DROYA/204-243
B4PTS3_DROYA/247-283
B4PTS3_DROYA/284-322
B4QCA0_DROSI/96-128
B4QVH5_DROSI/164-203
B4QVH5_DROSI/204-243
B4QVH5_DROSI/247-283
B4QVH5_DROSI/284-322
B4R8Z8_PHEZH/183-222
B4R8Z8_PHEZH/282-319
B4R8Z8_PHEZH/311-350
B4R8Z8_PHEZH/360-392
B4R8Z8_PHEZH/62-101
B4R8Z8_PHEZH/72-111
B4R8Z8_PHEZH/87-120
B4R8Z9_PHEZH/170-206
B4R8Z9_PHEZH/202-238
B4R8Z9_PHEZH/309-348
B4R8Z9_PHEZH/364-403
B4R8Z9_PHEZH/74-113
B4RB93_PHEZH/176-215
B4RB93_PHEZH/201-240
B4RB93_PHEZH/308-347
B4RB93_PHEZH/46-84
B4RB93_PHEZH/85-124
B4RCT0_PHEZH/46-83
B4RCT0_PHEZH/77-115
B4S3T6_PROA2/108-147
B4S3T6_PROA2/143-182
B4S7F7_PROA2/137-175
B4S7F7_PROA2/313-354
B4S7F7_PROA2/42-76
B4S7F7_PROA2/53-91
B4S9U2_PELPB/282-321
B4S9U2_PELPB/307-346
B4SBF5_PELPB/368-407
B4SBF5_PELPB/57-90
B4SBF5_PELPB/71-110
B4SBF5_PELPB/86-125
B4SF11_PELPB/54-93
B4SGI3_PELPB/121-160
B4SGI3_PELPB/141-176
B4SGI3_PELPB/269-305
B4SGI3_PELPB/296-335
B4SGI3_PELPB/311-350
B4SGI3_PELPB/331-370
B4SGI3_PELPB/66-105
B4SGI3_PELPB/96-135
B4SGS9_PELPB/121-160
B4SGS9_PELPB/161-200
B4SGS9_PELPB/27-65
B4SGS9_PELPB/51-89
B4SGS9_PELPB/61-100
B4SGS9_PELPB/85-120
B4SGS9_PELPB/96-135
B4SGT1_PELPB/24-50
B4SGT1_PELPB/36-68
B4SGT1_PELPB/66-105
B4T272_SALNS/154-196
B4T272_SALNS/199-238
B4T349_SALNS/168-200
B4T349_SALNS/198-235
B4T349_SALNS/238-277
B4TEL2_SALHS/154-196
B4TEL2_SALHS/199-238
B4TEW0_SALHS/167-202
B4TEW0_SALHS/198-237
B4TEW0_SALHS/238-277
B4TEW0_SALHS/258-297
B4TSJ9_SALSV/154-196
B4TSJ9_SALSV/199-238
B4TSV7_SALSV/168-200
B4TSV7_SALSV/198-237
B4TSV7_SALSV/238-277
B4V6M9_9ACTO/41-85
B4VBK9_9ACTO/183-219
B4VBK9_9ACTO/205-243
B4VGW2_9CYAN/56-89
B4VGZ1_9CYAN/129-162
B4VGZ1_9CYAN/182-221
B4VGZ1_9CYAN/227-266
B4VGZ1_9CYAN/293-323
B4VGZ1_9CYAN/364-403
B4VGZ1_9CYAN/399-438
B4VGZ1_9CYAN/434-473
B4VH47_9CYAN/103-142
B4VH47_9CYAN/28-67
B4VH47_9CYAN/68-107
B4VHF5_9CYAN/106-145
B4VHF5_9CYAN/141-180
B4VHF5_9CYAN/171-210
B4VHF5_9CYAN/181-220
B4VHF5_9CYAN/37-75
B4VHF5_9CYAN/71-109
B4VHJ1_9CYAN/105-144
B4VHJ1_9CYAN/125-164
B4VHJ1_9CYAN/145-184
B4VHJ1_9CYAN/165-204
B4VHJ1_9CYAN/185-214
B4VHJ1_9CYAN/266-305
B4VHJ1_9CYAN/377-416
B4VHJ1_9CYAN/387-426
B4VHJ1_9CYAN/402-441
B4VHJ1_9CYAN/50-89
B4VHJ1_9CYAN/90-129
B4VHM1_9CYAN/184-222
B4VHM1_9CYAN/218-257
B4VHM1_9CYAN/253-292
B4VHS0_9CYAN/15-53
B4VHS0_9CYAN/30-66
B4VHS2_9CYAN/47-86
B4VHS2_9CYAN/7-46
B4VHS2_9CYAN/82-120
B4VHV9_9CYAN/124-163
B4VHV9_9CYAN/154-193
B4VHV9_9CYAN/49-87
B4VHV9_9CYAN/59-98
B4VHV9_9CYAN/79-118
B4VHV9_9CYAN/89-128
B4VHY0_9CYAN/119-158
B4VHY0_9CYAN/134-171
B4VHY0_9CYAN/154-193
B4VHY0_9CYAN/189-228
B4VHY0_9CYAN/204-243
B4VHY0_9CYAN/229-268
B4VHY0_9CYAN/28-63
B4VHY0_9CYAN/99-138
B4VHZ0_9CYAN/135-174
B4VHZ0_9CYAN/15-54
B4VHZ0_9CYAN/45-84
B4VHZ0_9CYAN/70-109
B4VI46_9CYAN/111-150
B4VI46_9CYAN/146-183
B4VI46_9CYAN/181-220
B4VI46_9CYAN/21-60
B4VI46_9CYAN/221-259
B4VI46_9CYAN/271-303
B4VI46_9CYAN/286-325
B4VI46_9CYAN/297-335
B4VI46_9CYAN/306-345
B4VI46_9CYAN/46-85
B4VI46_9CYAN/56-93
B4VI46_9CYAN/81-120
B4VIT2_9CYAN/102-141
B4VIT2_9CYAN/37-75
B4VIT2_9CYAN/5-41
B4VIT2_9CYAN/72-111
B4VJA6_9CYAN/115-154
B4VJA6_9CYAN/140-179
B4VJA6_9CYAN/150-189
B4VJA6_9CYAN/16-54
B4VJA6_9CYAN/175-213
B4VJA6_9CYAN/185-224
B4VJA6_9CYAN/215-252
B4VJA6_9CYAN/240-276
B4VJA6_9CYAN/45-84
B4VJA6_9CYAN/80-119
B4VJM2_9CYAN/134-171
B4VJM2_9CYAN/49-85
B4VJM2_9CYAN/59-98
B4VJM2_9CYAN/99-138
B4VJU8_9CYAN/174-212
B4VJU8_9CYAN/189-228
B4VJU8_9CYAN/209-248
B4VJU8_9CYAN/229-268
B4VJU8_9CYAN/24-60
B4VKC6_9CYAN/106-145
B4VKC6_9CYAN/146-185
B4VKC6_9CYAN/66-105
B4VKC6_9CYAN/96-135
B4VKJ5_9CYAN/134-173
B4VKJ5_9CYAN/174-211
B4VKJ5_9CYAN/204-243
B4VKJ5_9CYAN/279-318
B4VLZ3_9CYAN/35-72
B4VM77_9CYAN/10-47
B4VM77_9CYAN/30-67
B4VME7_9CYAN/20-58
B4VME7_9CYAN/45-84
B4VME7_9CYAN/55-93
B4VME7_9CYAN/70-109
B4VMJ2_9CYAN/104-143
B4VMJ2_9CYAN/154-193
B4VMJ2_9CYAN/189-228
B4VMJ2_9CYAN/253-288
B4VMJ2_9CYAN/29-68
B4VMJ2_9CYAN/69-108
B4VMJ2_9CYAN/94-133
B4VMJ9_9CYAN/130-168
B4VMJ9_9CYAN/196-235
B4VMJ9_9CYAN/231-270
B4VMJ9_9CYAN/50-89
B4VMJ9_9CYAN/86-129
B4VMN7_9CYAN/122-161
B4VMN7_9CYAN/157-196
B4VMN7_9CYAN/49-86
B4VMN7_9CYAN/87-126
B4VMS4_9CYAN/512-551
B4VMS4_9CYAN/533-570
B4VMS4_9CYAN/557-596
B4VPA1_9CYAN/16-48
B4VPA1_9CYAN/45-84
B4VPA5_9CYAN/914-953
B4VPA5_9CYAN/944-983
B4VPA9_9CYAN/121-160
B4VPA9_9CYAN/131-170
B4VPA9_9CYAN/176-215
B4VPA9_9CYAN/196-235
B4VPA9_9CYAN/216-252
B4VPA9_9CYAN/231-268
B4VPA9_9CYAN/79-106
B4VPB1_9CYAN/122-161
B4VPB1_9CYAN/48-89
B4VPB1_9CYAN/82-121
B4VPG2_9CYAN/115-154
B4VPG2_9CYAN/125-163
B4VPG2_9CYAN/16-54
B4VPG2_9CYAN/160-199
B4VPG2_9CYAN/200-238
B4VPG2_9CYAN/75-119
B4VPG2_9CYAN/92-129
B4VPY4_9CYAN/286-319
B4VPY4_9CYAN/312-346
B4VQC1_9CYAN/121-160
B4VQC1_9CYAN/141-180
B4VQC1_9CYAN/41-80
B4VQC1_9CYAN/56-95
B4VQF0_9CYAN/106-145
B4VQF0_9CYAN/47-75
B4VQF0_9CYAN/61-100
B4VQF0_9CYAN/76-109
B4VQF4_9CYAN/9-47
B4VQF9_9CYAN/139-178
B4VQF9_9CYAN/149-188
B4VQF9_9CYAN/179-215
B4VR21_9CYAN/62-98
B4VR21_9CYAN/74-111
B4VRC4_9CYAN/18-50
B4VRC4_9CYAN/253-289
B4VRC4_9CYAN/345-384
B4VRY6_9CYAN/125-160
B4VRY6_9CYAN/155-194
B4VRY6_9CYAN/16-54
B4VRY6_9CYAN/195-234
B4VRY6_9CYAN/35-73
B4VRY6_9CYAN/50-89
B4VRY6_9CYAN/99-134
B4VRY7_9CYAN/100-138
B4VRY7_9CYAN/140-179
B4VRY7_9CYAN/16-49
B4VRY7_9CYAN/175-214
B4VRY7_9CYAN/50-83
B4VRY7_9CYAN/85-123
B4VSD3_9CYAN/740-774
B4VSD3_9CYAN/771-809
B4VSD3_9CYAN/800-839
B4VSD3_9CYAN/810-848
B4VSD3_9CYAN/840-872
B4VT22_9CYAN/166-205
B4VT22_9CYAN/201-240
B4VT22_9CYAN/231-272
B4VT22_9CYAN/276-307
B4VT22_9CYAN/311-350
B4VT22_9CYAN/89-125
B4VTV9_9CYAN/436-466
B4VTV9_9CYAN/457-496
B4VTV9_9CYAN/492-529
B4VTV9_9CYAN/537-575
B4VTV9_9CYAN/572-611
B4VTV9_9CYAN/622-658
B4VTV9_9CYAN/652-691
B4VTW1_9CYAN/425-465
B4VTW1_9CYAN/486-525
B4VTW1_9CYAN/501-540
B4VTW1_9CYAN/526-565
B4VTW1_9CYAN/562-605
B4VTW1_9CYAN/596-635
B4VTW1_9CYAN/611-650
B4VTW1_9CYAN/646-680
B4VTW1_9CYAN/681-720
B4VU85_9CYAN/127-166
B4VU85_9CYAN/167-206
B4VU85_9CYAN/177-216
B4VU85_9CYAN/242-279
B4VU85_9CYAN/277-318
B4VU85_9CYAN/292-325
B4VU85_9CYAN/38-76
B4VU85_9CYAN/57-96
B4VU85_9CYAN/87-126
B4VUG5_9CYAN/154-192
B4VUG5_9CYAN/213-246
B4VUJ4_9CYAN/444-483
B4VUJ4_9CYAN/479-518
B4VVM7_9CYAN/801-840
B4VVM7_9CYAN/841-880
B4VVM7_9CYAN/881-920
B4VVT9_9CYAN/111-150
B4VVT9_9CYAN/67-105
B4VX86_9CYAN/836-875
B4VX86_9CYAN/856-895
B4VX86_9CYAN/866-904
B4VX86_9CYAN/896-935
B4VX86_9CYAN/977-1009
B4VXJ7_9CYAN/348-386
B4VXJ7_9CYAN/392-431
B4VXN3_9CYAN/38-75
B4VXN3_9CYAN/66-105
B4VYN1_9CYAN/749-788
B4VYN1_9CYAN/789-827
B4VYN1_9CYAN/824-863
B4VYN1_9CYAN/844-883
B4VYN1_9CYAN/884-923
B4VYU3_9CYAN/20-59
B4VYU3_9CYAN/259-295
B4VYU3_9CYAN/332-370
B4VZG8_9CYAN/68-107
B4VZK4_9CYAN/818-857
B4VZK4_9CYAN/858-897
B4VZK4_9CYAN/893-932
B4VZK4_9CYAN/923-962
B4VZK4_9CYAN/948-987
B4VZK4_9CYAN/983-1019
B4W0A3_9CYAN/229-262
B4W0F0_9CYAN/105-144
B4W0F0_9CYAN/145-184
B4W0F0_9CYAN/237-276
B4W0F0_9CYAN/404-443
B4W0F0_9CYAN/429-459
B4W0F0_9CYAN/70-109
B4W0F0_9CYAN/90-128
B4W0G9_9CYAN/111-150
B4W0G9_9CYAN/141-180
B4W0G9_9CYAN/161-200
B4W0G9_9CYAN/27-70
B4W0G9_9CYAN/71-110
B4W0P8_9CYAN/527-566
B4W1A6_9CYAN/102-140
B4W1A6_9CYAN/27-66
B4W1A6_9CYAN/62-101
B4W1Z5_9CYAN/200-238
B4W1Z5_9CYAN/239-277
B4W1Z5_9CYAN/259-297
B4W1Z5_9CYAN/302-341
B4W1Z5_9CYAN/375-414
B4W1Z5_9CYAN/390-429
B4W2E9_9CYAN/37-75
B4W2E9_9CYAN/61-99
B4W2E9_9CYAN/81-120
B4W2V7_9CYAN/28-68
B4W315_9CYAN/1034-1065
B4W315_9CYAN/1051-1090
B4W315_9CYAN/1092-1141
B4W315_9CYAN/1185-1221
B4W315_9CYAN/1222-1261
B4W315_9CYAN/302-341
B4W315_9CYAN/468-507
B4W315_9CYAN/70-103
B4W315_9CYAN/751-793
B4W315_9CYAN/816-855
B4W315_9CYAN/851-882
B4W315_9CYAN/927-966
B4W315_9CYAN/970-1006
B4W315_9CYAN/987-1024
B4W3E5_9CYAN/145-180
B4W3E5_9CYAN/170-205
B4W3E5_9CYAN/20-59
B4W3E5_9CYAN/206-245
B4W3E5_9CYAN/231-270
B4W3E5_9CYAN/241-280
B4W3E5_9CYAN/251-288
B4W3E5_9CYAN/281-320
B4W3E5_9CYAN/60-99
B4W3F9_9CYAN/174-213
B4W3F9_9CYAN/214-253
B4W3V4_9CYAN/109-144
B4W3V4_9CYAN/235-272
B4W3V4_9CYAN/263-300
B4W3V4_9CYAN/31-65
B4W4K3_9CYAN/12-51
B4W4V3_9CYAN/230-266
B4W4V3_9CYAN/267-306
B4W4V3_9CYAN/297-336
B4W4V3_9CYAN/368-407
B4W4V3_9CYAN/37-72
B4W4V3_9CYAN/378-417
B4W4V3_9CYAN/439-477
B4W4V3_9CYAN/503-539
B4W4V3_9CYAN/530-569
B4W5D9_9CYAN/189-228
B4W5D9_9CYAN/199-238
B4W5D9_9CYAN/339-378
B4W5D9_9CYAN/379-418
B4W5D9_9CYAN/419-458
B4W5D9_9CYAN/59-98
B4W5E6_9CYAN/205-243
B4W5E6_9CYAN/239-278
B4W5E6_9CYAN/259-298
B4W5E6_9CYAN/334-373
B4W5E6_9CYAN/364-403
B4W905_9CAUL/180-219
B4W905_9CAUL/308-350
B4W905_9CAUL/360-397
B4W905_9CAUL/63-102
B4W905_9CAUL/88-125
B4WD30_9CAUL/103-136
B4WFS9_9SYNE/105-144
B4WFS9_9SYNE/121-159
B4WFS9_9SYNE/150-189
B4WFS9_9SYNE/165-204
B4WFS9_9SYNE/36-74
B4WFS9_9SYNE/74-109
B4WGI4_9SYNE/149-181
B4WGI4_9SYNE/15-52
B4WGI4_9SYNE/179-218
B4WGI4_9SYNE/50-89
B4WGI4_9SYNE/70-109
B4WH98_9SYNE/128-158
B4WH98_9SYNE/59-102
B4WH98_9SYNE/93-132
B4WIE3_9SYNE/10-50
B4WIE3_9SYNE/265-298
B4WIE3_9SYNE/332-368
B4WIE3_9SYNE/349-388
B4WJA1_9SYNE/128-164
B4WJA1_9SYNE/158-192
B4WJA1_9SYNE/166-202
B4WJA1_9SYNE/62-97
B4WJA1_9SYNE/93-131
B4WKE8_9SYNE/105-143
B4WKE8_9SYNE/40-79
B4WKE8_9SYNE/75-114
B4WKG2_9SYNE/292-331
B4WKG2_9SYNE/352-384
B4WKR5_9SYNE/120-159
B4WKR5_9SYNE/130-168
B4WKR5_9SYNE/155-189
B4WKR5_9SYNE/185-226
B4WKR5_9SYNE/95-124
B4WLV4_9SYNE/20-59
B4WLV4_9SYNE/284-311
B4WLV4_9SYNE/359-387
B4WLV4_9SYNE/383-421
B4WMA9_9SYNE/329-364
B4WMA9_9SYNE/350-387
B4WNK9_9SYNE/35-68
B4WNK9_9SYNE/54-93
B4WNL7_9SYNE/120-159
B4WNL7_9SYNE/85-124
B4WNN6_9SYNE/14-53
B4WNN6_9SYNE/34-73
B4WNN6_9SYNE/64-103
B4WPS9_9SYNE/116-154
B4WPS9_9SYNE/51-90
B4WPS9_9SYNE/91-130
B4WR15_9SYNE/413-451
B4WR15_9SYNE/447-486
B4WR15_9SYNE/472-507
B4WSN6_9SYNE/786-825
B4WSN6_9SYNE/826-862
B4WSZ2_9SYNE/138-170
B4WSZ2_9SYNE/23-62
B4WSZ2_9SYNE/63-96
B4WSZ2_9SYNE/98-137
B4WSZ3_9SYNE/101-138
B4WSZ3_9SYNE/130-167
B4WSZ3_9SYNE/165-198
B4WSZ3_9SYNE/25-64
B4WSZ3_9SYNE/60-99
B4WU44_9SYNE/155-194
B4WU44_9SYNE/185-224
B4WU44_9SYNE/20-59
B4WU44_9SYNE/80-119
B4WUM5_9SYNE/2-39
B4WUM5_9SYNE/30-69
B4WUM5_9SYNE/40-79
B4WUM5_9SYNE/60-99
B4WUM5_9SYNE/90-129
B4WUM7_9SYNE/15-54
B4WUM7_9SYNE/55-94
B4WUQ2_9SYNE/107-145
B4WUQ2_9SYNE/142-176
B4WUQ2_9SYNE/185-224
B4WUQ2_9SYNE/72-109
B4WVG0_9SYNE/800-839
B4WVG0_9SYNE/850-889
B4WVG0_9SYNE/865-904
B4WVG0_9SYNE/885-924
B4WVU6_9SYNE/101-137
B4WVU6_9SYNE/141-179
B4WVU6_9SYNE/151-188
B4WVU6_9SYNE/56-95
B4WVZ7_9SYNE/36-66
B4WVZ7_9SYNE/68-107
B4WW41_9SYNE/19-52
B4WW41_9SYNE/270-306
B4WW41_9SYNE/340-375
B4WW41_9SYNE/35-64
B4WZA5_9GAMM/43-82
B4WZA5_9GAMM/78-116
B5A619_9CAUD/123-162
B5A619_9CAUD/31-67
B5A619_9CAUD/63-89
B5A619_9CAUD/91-127
B5A721_9CAUD/48-87
B5BBJ4_SALPK/154-196
B5BBJ4_SALPK/199-238
B5BEJ3_SALPK/152-184
B5BEJ3_SALPK/222-261
B5BEJ3_SALPK/242-286
B5BXY9_SALET/154-196
B5BXY9_SALET/199-238
B5BYA5_SALET/168-200
B5BYA5_SALET/198-237
B5BYA5_SALET/238-277
B5BYA5_SALET/258-296
B5BYA5_SALET/303-342
B5CE64_SALET/154-196
B5CE64_SALET/199-238
B5CHY2_SALET/168-200
B5CHY2_SALET/198-237
B5CHY2_SALET/238-277
B5E9A1_GEOBB/154-193
B5E9A1_GEOBB/194-233
B5F1X1_SALA4/154-196
B5F1X1_SALA4/199-238
B5F302_SALA4/152-184
B5F302_SALA4/173-211
B5F302_SALA4/182-221
B5FR17_SALDC/154-193
B5FR17_SALDC/199-238
B5FS74_SALDC/167-202
B5FS74_SALDC/198-237
B5FS74_SALDC/238-277
B5FS74_SALDC/258-297
B5GKI5_9ACTO/791-827
B5GKI5_9ACTO/809-847
B5GKI5_9ACTO/818-856
B5GKI5_9ACTO/838-877
B5GLI7_STRCL/158-196
B5HA52_STRPR/206-245
B5HA52_STRPR/236-275
B5HA52_STRPR/276-309
B5HAQ7_STRPR/248-287
B5HDH1_STRPR/194-233
B5HDH1_STRPR/229-263
B5HDH1_STRPR/305-344
B5HEJ0_STRPR/120-159
B5HEJ0_STRPR/160-196
B5HEJ0_STRPR/56-94
B5HEJ0_STRPR/90-129
B5HZ58_9ACTO/188-224
B5HZ58_9ACTO/210-248
B5I4F4_9ACTO/132-171
B5I4F4_9ACTO/150-185
B5I4F4_9ACTO/187-216
B5I4F4_9ACTO/214-248
B5I4F4_9ACTO/72-106
B5I4F4_9ACTO/90-131
B5IK15_9CHRO/50-89
B5IK15_9CHRO/85-124
B5IKH3_9CHRO/67-106
B5INV9_9CHRO/99-138
B5IQ08_9CHRO/144-180
B5IQ08_9CHRO/181-220
B5IQ08_9CHRO/91-120
B5JBW4_9RHOB/44-83
B5M690_ECOLX/12-50
B5MQR5_SALET/154-193
B5MQR5_SALET/199-238
B5MQY3_SALET/152-184
B5MQY3_SALET/182-221
B5MQY3_SALET/222-261
B5MQY3_SALET/242-280
B5N110_SALET/168-200
B5N110_SALET/198-235
B5N110_SALET/238-277
B5N110_SALET/303-342
B5N3U2_SALET/154-196
B5N3U2_SALET/199-238
B5NF56_SALET/168-200
B5NF56_SALET/198-237
B5NF56_SALET/238-277
B5NIA9_SALET/154-196
B5NIA9_SALET/199-238
B5NUV0_SALET/154-193
B5NUV0_SALET/199-238
B5NVJ5_SALET/152-184
B5NVJ5_SALET/182-219
B5NVJ5_SALET/206-241
B5P8B7_SALET/167-202
B5P8B7_SALET/198-237
B5P8B7_SALET/238-277
B5P8B7_SALET/258-297
B5PK12_SALET/154-193
B5PK12_SALET/199-238
B5PUR1_SALHA/167-202
B5PUR1_SALHA/198-237
B5PUR1_SALHA/238-277
B5PUR1_SALHA/258-297
B5PZX3_SALHA/154-196
B5PZX3_SALHA/199-238
B5Q8J6_SALVI/167-202
B5Q8J6_SALVI/198-237
B5Q8J6_SALVI/238-277
B5Q8J6_SALVI/258-297
B5QEI1_SALVI/154-196
B5QEI1_SALVI/199-238
B5QUI9_SALEP/151-186
B5QUI9_SALEP/182-221
B5QUI9_SALEP/222-261
B5QUI9_SALEP/242-281
B5QZH7_SALEP/154-196
B5QZH7_SALEP/199-238
B5R6E0_SALG2/154-196
B5R6E0_SALG2/199-238
B5ULJ1_BACCE/185-221
B5ULJ1_BACCE/207-244
B5V4U7_BACCE/187-223
B5V4U7_BACCE/209-246
B5VU72_SPIMA/44-88
B5VU72_SPIMA/62-98
B5VU72_SPIMA/74-113
B5VU74_SPIMA/115-154
B5VU74_SPIMA/140-179
B5VU74_SPIMA/160-199
B5VU74_SPIMA/170-209
B5VU74_SPIMA/196-234
B5VU74_SPIMA/20-59
B5VU74_SPIMA/235-274
B5VU74_SPIMA/275-314
B5VU74_SPIMA/60-99
B5VU74_SPIMA/75-114
B5VUD1_SPIMA/115-154
B5VUD1_SPIMA/140-179
B5VUD1_SPIMA/150-189
B5VUD1_SPIMA/170-209
B5VUD1_SPIMA/185-229
B5VUD1_SPIMA/20-59
B5VUD1_SPIMA/202-238
B5VUD1_SPIMA/235-274
B5VUD1_SPIMA/60-99
B5VVC2_SPIMA/175-214
B5VVC2_SPIMA/195-232
B5VVC2_SPIMA/234-273
B5VVC2_SPIMA/264-295
B5VWG6_SPIMA/101-140
B5VWG6_SPIMA/111-150
B5VWG6_SPIMA/151-190
B5VWG6_SPIMA/161-200
B5VWG6_SPIMA/186-225
B5VWG6_SPIMA/51-90
B5VWH6_SPIMA/110-149
B5VWH6_SPIMA/130-168
B5VWH6_SPIMA/145-184
B5VWH6_SPIMA/162-197
B5VWH6_SPIMA/170-209
B5VWH6_SPIMA/190-229
B5VWH7_SPIMA/133-171
B5VWH7_SPIMA/163-202
B5VWH7_SPIMA/202-241
B5VWY2_SPIMA/88-127
B5VZM0_SPIMA/12-51
B5W1F1_SPIMA/151-190
B5W1F1_SPIMA/186-213
B5W2F0_SPIMA/114-153
B5W2F0_SPIMA/124-163
B5W2F0_SPIMA/144-176
B5W2F0_SPIMA/154-192
B5W2F0_SPIMA/21-59
B5W2F0_SPIMA/64-95
B5W2F0_SPIMA/97-133
B5W2I7_SPIMA/120-159
B5W2I7_SPIMA/130-169
B5W2I7_SPIMA/200-239
B5W2I7_SPIMA/240-279
B5W2I7_SPIMA/250-289
B5W2I7_SPIMA/290-329
B5W2I7_SPIMA/75-113
B5W2I7_SPIMA/95-134
B5W3G6_SPIMA/429-463
B5W3G6_SPIMA/449-488
B5W3G6_SPIMA/504-543
B5W3G6_SPIMA/534-573
B5W3G6_SPIMA/554-593
B5W3G6_SPIMA/569-607
B5W3G6_SPIMA/584-623
B5W3G6_SPIMA/604-643
B5W3G6_SPIMA/669-701
B5W3G6_SPIMA/704-743
B5W3G7_SPIMA/130-160
B5W3G7_SPIMA/16-44
B5W3G7_SPIMA/65-104
B5W3G7_SPIMA/91-129
B5W3N6_SPIMA/122-161
B5W3N6_SPIMA/96-131
B5W3S2_SPIMA/37-75
B5W3S2_SPIMA/71-110
B5W3S2_SPIMA/96-132
B5W3S9_SPIMA/134-165
B5W3S9_SPIMA/174-213
B5W3S9_SPIMA/214-253
B5W3S9_SPIMA/254-290
B5W3S9_SPIMA/55-93
B5W3T0_SPIMA/105-144
B5W3T0_SPIMA/140-179
B5W3T0_SPIMA/175-214
B5W3T0_SPIMA/205-241
B5W3T0_SPIMA/25-63
B5W3T0_SPIMA/65-104
B5W3V4_SPIMA/445-484
B5W3V4_SPIMA/460-499
B5W3V4_SPIMA/480-519
B5W4H4_SPIMA/112-151
B5W4H4_SPIMA/147-186
B5W4H4_SPIMA/187-226
B5W4H4_SPIMA/219-256
B5W4H4_SPIMA/242-281
B5W4H4_SPIMA/283-321
B5W4H4_SPIMA/322-361
B5W4H4_SPIMA/342-381
B5W4H4_SPIMA/52-91
B5W4H4_SPIMA/72-111
B5W4Q4_SPIMA/138-174
B5W4Q4_SPIMA/28-67
B5W4Q4_SPIMA/58-97
B5W4Q4_SPIMA/88-127
B5W4Q4_SPIMA/98-137
B5W4U7_SPIMA/121-160
B5W4U7_SPIMA/70-105
B5W4U7_SPIMA/96-130
B5W542_SPIMA/121-152
B5W542_SPIMA/172-210
B5W542_SPIMA/41-80
B5W5M0_SPIMA/130-169
B5W5M0_SPIMA/150-189
B5W5M0_SPIMA/190-222
B5W655_SPIMA/455-493
B5W655_SPIMA/470-508
B5W655_SPIMA/500-539
B5W655_SPIMA/566-599
B5W676_SPIMA/104-143
B5W676_SPIMA/124-162
B5W676_SPIMA/139-178
B5W676_SPIMA/193-220
B5W676_SPIMA/49-88
B5W676_SPIMA/64-103
B5W676_SPIMA/79-118
B5W6A2_SPIMA/100-139
B5W6A2_SPIMA/147-186
B5W6A2_SPIMA/172-211
B5W6A2_SPIMA/252-291
B5W6A2_SPIMA/292-324
B5W6A2_SPIMA/50-89
B5W6A2_SPIMA/80-119
B5W6J9_SPIMA/301-336
B5W6J9_SPIMA/322-361
B5W6V0_SPIMA/105-137
B5W6V0_SPIMA/41-77
B5W6V0_SPIMA/65-104
B5W774_SPIMA/109-148
B5W774_SPIMA/122-158
B5W774_SPIMA/194-233
B5W774_SPIMA/229-261
B5W774_SPIMA/30-68
B5W774_SPIMA/64-103
B5W774_SPIMA/99-138
B5W8X6_SPIMA/105-144
B5W8X6_SPIMA/196-220
B5W8X6_SPIMA/206-245
B5W8X6_SPIMA/35-74
B5W8X6_SPIMA/55-94
B5W906_SPIMA/406-445
B5W912_SPIMA/36-74
B5W912_SPIMA/60-99
B5W912_SPIMA/95-134
B5W9F2_SPIMA/127-166
B5W9F2_SPIMA/167-206
B5W9F2_SPIMA/212-251
B5W9F2_SPIMA/267-304
B5W9F2_SPIMA/307-346
B5W9F2_SPIMA/66-105
B5W9F2_SPIMA/76-115
B5W9F2_SPIMA/96-128
B5WA25_SPIMA/120-159
B5WA25_SPIMA/15-54
B5WA25_SPIMA/160-199
B5WA25_SPIMA/200-239
B5WA25_SPIMA/60-99
B5X4X7_SALSA/164-203
B5X4X7_SALSA/69-108
B5X4X7_SALSA/84-123
B5Z1C7_ECO5E/162-201
B5Z1C7_ECO5E/267-306
B5Z1C7_ECO5E/307-346
B5Z3S3_ECO5E/289-322
B5Z4M1_ECO5E/456-495
B5Z4M1_ECO5E/549-588
B5ZVA4_RHILW/48-84
B6AU69_9RHOB/59-98
B6AU69_9RHOB/84-121
B6BTZ9_9PROT/112-151
B6BTZ9_9PROT/257-293
B6BYQ0_9GAMM/168-201
B6C0M3_9GAMM/108-147
B6C0M3_9GAMM/36-67
B6C0M3_9GAMM/63-102
B6C0M3_9GAMM/93-130
B6DT19_ENTAE/12-50
B6DXM5_SHIFL/10-48
B6I5T4_ECOSE/267-306
B6I5T4_ECOSE/307-346
B6IP12_RHOCS/88-127
B6IP49_RHOCS/177-216
B6IP49_RHOCS/187-224
B6IP49_RHOCS/302-327
B6IP49_RHOCS/319-358
B6IP49_RHOCS/369-408
B6IP49_RHOCS/52-91
B6IP49_RHOCS/74-111
B6IP49_RHOCS/92-127
B6IP87_RHOCS/159-198
B6IP87_RHOCS/194-233
B6IP87_RHOCS/313-352
B6IP87_RHOCS/333-365
B6IP87_RHOCS/380-419
B6IP87_RHOCS/41-89
B6IP87_RHOCS/410-447
B6IP87_RHOCS/91-127
B6IRL7_RHOCS/132-171
B6IRL7_RHOCS/152-191
B6IRL7_RHOCS/172-211
B6IRL7_RHOCS/202-241
B6IRL7_RHOCS/316-355
B6IRL7_RHOCS/36-75
B6IRL7_RHOCS/367-401
B6IRL7_RHOCS/392-424
B6IRL7_RHOCS/71-110
B6IUU3_RHOCS/142-181
B6IUU3_RHOCS/162-201
B6IXB9_RHOCS/170-209
B6IXB9_RHOCS/314-352
B6IXB9_RHOCS/364-388
B6IXB9_RHOCS/389-428
B6IXB9_RHOCS/54-93
B6IXB9_RHOCS/79-123
B6IYA4_RHOCS/171-210
B6IYA4_RHOCS/314-353
B6IYA4_RHOCS/324-362
B6IYA4_RHOCS/376-415
B6IYA4_RHOCS/396-427
B6IYA4_RHOCS/66-105
B6IYA4_RHOCS/86-125
B6R3N8_9RHOB/235-270
B6TKK7_MAIZE/131-170
B6TKK7_MAIZE/191-230
B6TKK7_MAIZE/226-265
B6TKK7_MAIZE/236-275
B6VKE5_PHOAA/572-611
B6VLB7_PHOAA/280-322
B6VLB8_PHOAA/736-772
B6VLB8_PHOAA/774-822
B6WSZ0_9DELT/115-151
B6WSZ0_9DELT/26-64
B6WSZ0_9DELT/45-83
B6WSZ0_9DELT/55-94
B6WSZ0_9DELT/80-119
B6YYU1_9RHOB/165-204
B6ZQ12_ECO57/289-322
B6ZTB3_ECO57/460-499
B6ZTB3_ECO57/553-592
B6ZVF5_ECO57/162-201
B6ZVF5_ECO57/267-306
B6ZVF5_ECO57/307-346
B7CST1_BURPS/191-230
B7CST1_BURPS/261-300
B7CST1_BURPS/271-310
B7CST2_BURPS/508-541
B7CST2_BURPS/523-561
B7CST2_BURPS/537-576
B7CST2_BURPS/739-772
B7CXE7_BURPS/286-319
B7CYV5_BURPS/796-835
B7CYV5_BURPS/819-860
B7CYV6_BURPS/17-55
B7CYV6_BURPS/276-320
B7FHD5_MEDTR/173-212
B7H6B1_BACC4/185-221
B7H6B1_BACC4/207-244
B7HYW0_BACC7/185-221
B7HYW0_BACC7/207-244
B7IPP1_BACC2/185-221
B7IPP1_BACC2/207-244
B7JG56_BACC0/185-221
B7JG56_BACC0/207-244
B7JUA1_CYAP8/125-164
B7JUA1_CYAP8/170-209
B7JUA1_CYAP8/19-49
B7JUA1_CYAP8/205-244
B7JUA1_CYAP8/60-98
B7JUA1_CYAP8/91-129
B7JVR5_CYAP8/114-140
B7JVR5_CYAP8/19-58
B7JVR5_CYAP8/49-88
B7JVR5_CYAP8/89-128
B7JVU3_CYAP8/101-140
B7JW90_CYAP8/41-80
B7JXC3_CYAP8/124-162
B7JXC3_CYAP8/30-67
B7JXC3_CYAP8/64-103
B7JXC6_CYAP8/103-142
B7JXC6_CYAP8/143-182
B7JXC6_CYAP8/44-82
B7JXC6_CYAP8/68-107
B7JXY9_CYAP8/26-62
B7JXY9_CYAP8/53-92
B7JY24_CYAP8/100-139
B7JY24_CYAP8/116-154
B7JY24_CYAP8/140-173
B7JY24_CYAP8/16-50
B7JY24_CYAP8/47-89
B7JYG5_CYAP8/18-51
B7JYG5_CYAP8/256-291
B7JYG5_CYAP8/331-370
B7JYG5_CYAP8/351-390
B7JYJ5_CYAP8/39-77
B7JYJ5_CYAP8/83-122
B7JYR6_CYAP8/497-535
B7JZC3_CYAP8/290-323
B7JZC3_CYAP8/311-350
B7JZT4_CYAP8/15-54
B7JZT4_CYAP8/25-64
B7JZT4_CYAP8/50-89
B7K041_CYAP8/197-233
B7K041_CYAP8/224-262
B7K041_CYAP8/54-92
B7K041_CYAP8/79-118
B7K0A3_CYAP8/113-145
B7K0A3_CYAP8/151-186
B7K0A3_CYAP8/173-211
B7K0A3_CYAP8/252-291
B7K0A3_CYAP8/26-65
B7K0A3_CYAP8/292-331
B7K0A3_CYAP8/66-105
B7K0R4_CYAP8/135-174
B7K0R4_CYAP8/190-229
B7K1C8_CYAP8/101-140
B7K1C8_CYAP8/161-200
B7K1C8_CYAP8/196-234
B7K2Q8_CYAP8/762-801
B7K2Q8_CYAP8/787-817
B7K2V9_CYAP8/135-174
B7K2V9_CYAP8/193-232
B7K2V9_CYAP8/35-67
B7K2V9_CYAP8/64-98
B7K2V9_CYAP8/90-129
B7K312_CYAP8/123-162
B7K312_CYAP8/148-187
B7K312_CYAP8/158-197
B7K312_CYAP8/188-227
B7K312_CYAP8/249-288
B7K312_CYAP8/290-323
B7K312_CYAP8/78-117
B7K369_CYAP8/119-157
B7K369_CYAP8/147-180
B7K369_CYAP8/29-58
B7K369_CYAP8/54-86
B7K369_CYAP8/86-122
B7K3X3_CYAP8/309-348
B7K3Z3_CYAP8/100-139
B7K3Z3_CYAP8/60-99
B7K4A3_CYAP8/110-146
B7K4A3_CYAP8/21-59
B7K4A3_CYAP8/60-99
B7K4B7_CYAP8/21-60
B7K4B7_CYAP8/61-100
B7K5G7_CYAP8/169-208
B7K5G7_CYAP8/39-78
B7K5G7_CYAP8/79-118
B7K5G9_CYAP8/169-208
B7K5G9_CYAP8/252-291
B7K5G9_CYAP8/292-331
B7K5G9_CYAP8/332-371
B7K5G9_CYAP8/34-73
B7K604_CYAP8/20-57
B7K604_CYAP8/265-301
B7K604_CYAP8/335-360
B7K604_CYAP8/361-397
B7K635_CYAP8/37-75
B7K635_CYAP8/61-99
B7K635_CYAP8/91-130
B7K6K9_CYAP8/139-174
B7K6K9_CYAP8/150-187
B7K6K9_CYAP8/180-219
B7K6K9_CYAP8/59-95
B7K7F4_CYAP7/148-187
B7K7F4_CYAP7/28-66
B7K7F4_CYAP7/83-121
B7K7F4_CYAP7/93-132
B7K8G0_CYAP7/130-169
B7K9M0_CYAP7/44-83
B7K9M0_CYAP7/77-113
B7K9M0_CYAP7/89-128
B7K9Y5_CYAP7/130-160
B7K9Y5_CYAP7/15-54
B7K9Y5_CYAP7/95-134
B7KA01_CYAP7/40-76
B7KA01_CYAP7/65-101
B7KA01_CYAP7/97-136
B7KA19_CYAP7/37-73
B7KA19_CYAP7/56-94
B7KA33_CYAP7/48-86
B7KA33_CYAP7/87-126
B7KAA3_CYAP7/306-345
B7KAB5_CYAP7/242-280
B7KAB5_CYAP7/278-309
B7KAB5_CYAP7/297-336
B7KAK2_CYAP7/417-455
B7KAK2_CYAP7/436-475
B7KAK2_CYAP7/451-490
B7KAK2_CYAP7/471-508
B7KAP2_CYAP7/131-163
B7KAP2_CYAP7/154-193
B7KAP2_CYAP7/30-66
B7KAP2_CYAP7/44-82
B7KAP2_CYAP7/54-93
B7KAP2_CYAP7/74-107
B7KAP2_CYAP7/91-126
B7KBE1_CYAP7/139-178
B7KBE1_CYAP7/27-63
B7KBE1_CYAP7/54-85
B7KBE1_CYAP7/74-113
B7KC30_CYAP7/360-393
B7KC30_CYAP7/378-416
B7KC80_CYAP7/119-158
B7KC80_CYAP7/154-193
B7KC80_CYAP7/214-244
B7KC80_CYAP7/248-277
B7KC80_CYAP7/270-307
B7KC80_CYAP7/330-368
B7KC80_CYAP7/355-393
B7KC80_CYAP7/369-408
B7KC80_CYAP7/394-430
B7KC80_CYAP7/49-88
B7KC80_CYAP7/79-117
B7KCP8_CYAP7/16-49
B7KCP8_CYAP7/160-199
B7KCP8_CYAP7/195-234
B7KCP8_CYAP7/225-256
B7KCP8_CYAP7/35-74
B7KCP8_CYAP7/60-99
B7KCP8_CYAP7/90-127
B7KD23_CYAP7/722-761
B7KD23_CYAP7/742-781
B7KD23_CYAP7/777-816
B7KDL4_CYAP7/20-59
B7KDL4_CYAP7/30-69
B7KDL4_CYAP7/61-98
B7KE22_CYAP7/121-160
B7KE22_CYAP7/161-199
B7KE22_CYAP7/181-220
B7KE22_CYAP7/191-230
B7KE22_CYAP7/216-255
B7KE22_CYAP7/231-264
B7KE22_CYAP7/253-283
B7KE22_CYAP7/291-323
B7KE22_CYAP7/56-95
B7KE22_CYAP7/76-115
B7KEJ2_CYAP7/103-141
B7KEJ2_CYAP7/142-174
B7KEJ2_CYAP7/19-61
B7KEJ2_CYAP7/62-101
B7KER6_CYAP7/109-145
B7KER6_CYAP7/141-180
B7KER6_CYAP7/166-198
B7KFC5_CYAP7/138-172
B7KFC5_CYAP7/39-77
B7KFC5_CYAP7/63-102
B7KFC5_CYAP7/98-137
B7KFD4_CYAP7/104-143
B7KFD4_CYAP7/114-153
B7KFD4_CYAP7/134-173
B7KFD4_CYAP7/144-181
B7KFD4_CYAP7/44-83
B7KFD4_CYAP7/82-118
B7KH56_CYAP7/100-139
B7KH56_CYAP7/25-64
B7KH56_CYAP7/65-104
B7KHM9_CYAP7/104-141
B7KHM9_CYAP7/24-61
B7KHM9_CYAP7/49-88
B7KHM9_CYAP7/84-122
B7KHQ6_CYAP7/135-169
B7KHQ6_CYAP7/183-207
B7KHQ6_CYAP7/203-230
B7KHQ6_CYAP7/95-128
B7KHR7_CYAP7/120-159
B7KHR7_CYAP7/15-54
B7KHR7_CYAP7/160-199
B7KHR7_CYAP7/195-233
B7KHR7_CYAP7/261-300
B7KHR7_CYAP7/55-94
B7KHR7_CYAP7/95-134
B7KIC9_CYAP7/110-146
B7KIC9_CYAP7/20-59
B7KIC9_CYAP7/45-79
B7KIC9_CYAP7/55-94
B7KIC9_CYAP7/80-119
B7KJA4_CYAP7/37-75
B7KJA4_CYAP7/51-90
B7KJA4_CYAP7/68-105
B7KJA4_CYAP7/91-130
B7KJN0_CYAP7/100-139
B7KJN0_CYAP7/146-185
B7KJN0_CYAP7/191-230
B7KJN0_CYAP7/20-59
B7KJN0_CYAP7/286-325
B7KJN0_CYAP7/50-89
B7KJN0_CYAP7/60-99
B7KJN0_CYAP7/70-109
B7KLX7_CYAP7/140-179
B7KLX7_CYAP7/16-55
B7KLX7_CYAP7/175-214
B7KLX7_CYAP7/41-80
B7KMW1_CYAP7/100-139
B7KMW1_CYAP7/110-149
B7KMW1_CYAP7/20-59
B7KMW1_CYAP7/30-69
B7KMW1_CYAP7/70-109
B7KMW1_CYAP7/80-119
B7KPW8_METC4/65-102
B7LB15_ECO55/267-306
B7LB15_ECO55/307-346
B7LP66_ESCF3/146-177
B7LP66_ESCF3/173-210
B7LP66_ESCF3/193-231
B7LP66_ESCF3/203-242
B7LP66_ESCF3/228-266
B7LP66_ESCF3/263-299
B7M7X9_ECO8A/267-306
B7M7X9_ECO8A/307-346
B7N7U4_ECOLU/153-187
B7N7U4_ECOLU/170-208
B7N7U4_ECOLU/190-229
B7N7U4_ECOLU/225-264
B7N8X1_ECOLU/289-322
B7NG09_ECOLU/267-306
B7NG09_ECOLU/307-346
B7P8A3_IXOSC/16-48
B7PI03_IXOSC/121-159
B7QQM4_9RHOB/277-316
B7RGG5_9RHOB/103-141
B7RGG5_9RHOB/128-160
B7RGG5_9RHOB/153-192
B7RGG5_9RHOB/19-57
B7RGG5_9RHOB/68-107
B7RQ93_9RHOB/269-303
B7RQ93_9RHOB/304-343
B7RQ93_9RHOB/339-383
B7RQ93_9RHOB/370-409
B7RVT9_9GAMM/41-77
B7RVT9_9GAMM/53-91
B7V1B4_PSEA8/32-67
B7V1B4_PSEA8/53-91
B7VAC3_PSEA8/127-166
B7VAC3_PSEA8/143-179
B7VAC3_PSEA8/167-206
B7VAC3_PSEA8/37-76
B7VAC3_PSEA8/77-112
B7VMR5_VIBSL/921-960
B7VMR5_VIBSL/942-975
B8AD81_ORYSI/110-149
B8AD81_ORYSI/90-129
B8ANU2_ORYSI/222-260
B8ANU2_ORYSI/252-288
B8BH28_ORYSI/174-213
B8BH28_ORYSI/214-253
B8CPV0_SHEPW/197-224
B8CPV0_SHEPW/215-254
B8CPV0_SHEPW/235-274
B8CUA0_SHEPW/74-105
B8DHX3_LISMH/23-54
B8DHX3_LISMH/40-79
B8EK17_METSB/170-207
B8EK17_METSB/190-227
B8EK17_METSB/203-241
B8EKY7_METSB/864-902
B8EM91_METSB/346-381
B8EM91_METSB/396-434
B8EM91_METSB/431-470
B8EM91_METSB/476-513
B8EM91_METSB/516-555
B8EM91_METSB/551-587
B8FC21_DESAA/104-143
B8FC21_DESAA/124-163
B8FC21_DESAA/164-203
B8FC21_DESAA/174-213
B8FC21_DESAA/209-239
B8FC21_DESAA/239-264
B8FC21_DESAA/57-88
B8FC21_DESAA/85-123
B8FDI6_DESAA/33-72
B8FDI6_DESAA/58-97
B8FDI6_DESAA/73-112
B8FEW8_DESAA/49-82
B8FEW8_DESAA/58-94
B8FFE1_DESAA/233-261
B8FFE1_DESAA/244-283
B8FFE1_DESAA/279-318
B8G349_CHLAD/167-205
B8G349_CHLAD/197-236
B8G349_CHLAD/237-276
B8G349_CHLAD/24-62
B8G349_CHLAD/64-102
B8G349_CHLAD/99-138
B8GWP0_CAUCN/101-137
B8GWP0_CAUCN/82-120
B8GWP1_CAUCN/44-82
B8GWP1_CAUCN/76-113
B8GYN4_CAUCN/174-213
B8GYN4_CAUCN/289-326
B8GYN4_CAUCN/312-351
B8GYN4_CAUCN/362-401
B8GYN4_CAUCN/372-411
B8GYN4_CAUCN/73-112
B8GYN5_CAUCN/180-219
B8GYN5_CAUCN/308-351
B8GYN5_CAUCN/362-395
B8GYN5_CAUCN/372-408
B8GYN5_CAUCN/79-118
B8GZ06_CAUCN/181-220
B8GZ06_CAUCN/196-235
B8GZ06_CAUCN/284-322
B8GZ06_CAUCN/313-352
B8GZ06_CAUCN/368-405
B8GZ06_CAUCN/38-70
B8GZ06_CAUCN/60-99
B8GZ06_CAUCN/90-125
B8H0J0_CAUCN/187-226
B8H0J0_CAUCN/306-344
B8H0J0_CAUCN/34-65
B8H0J0_CAUCN/56-95
B8H0J0_CAUCN/91-119
B8H886_ARTCA/195-230
B8H886_ARTCA/217-254
B8HE00_ARTCA/20-57
B8HKK2_CYAP4/107-144
B8HKK2_CYAP4/115-153
B8HKK2_CYAP4/15-49
B8HKK2_CYAP4/45-84
B8HKK2_CYAP4/80-119
B8HKL4_CYAP4/433-472
B8HKL4_CYAP4/468-507
B8HKT4_CYAP4/35-74
B8HKT4_CYAP4/70-101
B8HLG1_CYAP4/100-139
B8HLG1_CYAP4/166-205
B8HLG1_CYAP4/201-240
B8HLG1_CYAP4/241-280
B8HLG1_CYAP4/276-315
B8HLG1_CYAP4/45-84
B8HLG1_CYAP4/7-44
B8HLG1_CYAP4/80-117
B8HLL3_CYAP4/25-59
B8HLL3_CYAP4/50-89
B8HNE2_CYAP4/30-67
B8HNE2_CYAP4/55-90
B8HNE2_CYAP4/65-104
B8HNE2_CYAP4/85-124
B8HNI0_CYAP4/136-172
B8HNI0_CYAP4/37-73
B8HNI0_CYAP4/76-115
B8HNS7_CYAP4/263-287
B8HNS7_CYAP4/282-321
B8HNS8_CYAP4/276-304
B8HNS8_CYAP4/295-334
B8HP47_CYAP4/100-139
B8HP47_CYAP4/130-169
B8HP47_CYAP4/45-84
B8HP47_CYAP4/76-114
B8HPA6_CYAP4/122-161
B8HPA6_CYAP4/42-74
B8HPA6_CYAP4/73-111
B8HPZ8_CYAP4/103-142
B8HPZ8_CYAP4/53-92
B8HPZ8_CYAP4/73-112
B8HPZ8_CYAP4/88-127
B8HQP2_CYAP4/135-174
B8HQP2_CYAP4/16-54
B8HQP2_CYAP4/160-199
B8HQP2_CYAP4/170-209
B8HQP2_CYAP4/190-229
B8HQP2_CYAP4/205-244
B8HQP2_CYAP4/230-269
B8HQP2_CYAP4/25-63
B8HQP2_CYAP4/260-299
B8HQP2_CYAP4/40-79
B8HQP2_CYAP4/80-119
B8HQP2_CYAP4/95-134
B8HR38_CYAP4/120-159
B8HR38_CYAP4/130-169
B8HR38_CYAP4/15-54
B8HR38_CYAP4/150-189
B8HR38_CYAP4/160-199
B8HR38_CYAP4/180-219
B8HR38_CYAP4/190-229
B8HR38_CYAP4/200-239
B8HR38_CYAP4/210-249
B8HR38_CYAP4/230-269
B8HR38_CYAP4/250-289
B8HR38_CYAP4/265-304
B8HR38_CYAP4/287-319
B8HR38_CYAP4/300-334
B8HR38_CYAP4/320-359
B8HR38_CYAP4/330-369
B8HR38_CYAP4/365-404
B8HR38_CYAP4/400-439
B8HR38_CYAP4/60-99
B8HR38_CYAP4/80-119
B8HR38_CYAP4/95-134
B8HR84_CYAP4/106-142
B8HR84_CYAP4/118-157
B8HR84_CYAP4/188-227
B8HR84_CYAP4/218-257
B8HR84_CYAP4/228-267
B8HR84_CYAP4/29-62
B8HR84_CYAP4/53-90
B8HR84_CYAP4/63-99
B8HRL1_CYAP4/127-166
B8HRL1_CYAP4/33-71
B8HRL1_CYAP4/62-101
B8HRL1_CYAP4/92-131
B8HRW6_CYAP4/55-94
B8HSB4_CYAP4/251-289
B8HSB4_CYAP4/310-342
B8HTK2_CYAP4/104-143
B8HTK2_CYAP4/124-163
B8HTK2_CYAP4/144-183
B8HTK2_CYAP4/169-210
B8HTK2_CYAP4/30-53
B8HTK2_CYAP4/49-84
B8HTK2_CYAP4/89-123
B8HTU9_CYAP4/135-175
B8HTU9_CYAP4/183-207
B8HTU9_CYAP4/198-231
B8HTU9_CYAP4/25-69
B8HTU9_CYAP4/55-94
B8HTU9_CYAP4/90-129
B8HV53_CYAP4/101-138
B8HV53_CYAP4/121-160
B8HV53_CYAP4/156-195
B8HV53_CYAP4/62-100
B8HV53_CYAP4/81-120
B8HVC5_CYAP4/124-163
B8HVC5_CYAP4/159-198
B8HVC5_CYAP4/219-258
B8HVC5_CYAP4/29-68
B8HVC5_CYAP4/64-103
B8HWI8_CYAP4/142-181
B8HWI8_CYAP4/172-209
B8HWI8_CYAP4/208-245
B8HWM2_CYAP4/29-68
B8HWM2_CYAP4/44-83
B8HWM2_CYAP4/74-113
B8HX49_CYAP4/111-149
B8HX49_CYAP4/121-160
B8HX49_CYAP4/146-185
B8HX49_CYAP4/17-56
B8HX49_CYAP4/70-102
B8HXF8_CYAP4/39-78
B8HXG2_CYAP4/100-139
B8HXG2_CYAP4/140-179
B8HXG2_CYAP4/36-74
B8HXG2_CYAP4/60-99
B8HXG2_CYAP4/75-113
B8HXV9_CYAP4/167-206
B8HXV9_CYAP4/202-241
B8HXV9_CYAP4/21-59
B8HXV9_CYAP4/232-271
B8HXV9_CYAP4/252-288
B8HXV9_CYAP4/51-89
B8HYD6_CYAP4/59-98
B8HYL4_CYAP4/40-72
B8HYL4_CYAP4/64-103
B8ILF6_METNO/106-141
B8ILF6_METNO/170-207
B8ILF6_METNO/203-242
B8ILF6_METNO/58-97
B8IPE3_METNO/58-88
B8KQ93_9GAMM/54-91
B8KW11_9GAMM/55-91
B9A0N7_DROME/164-203
B9A0N7_DROME/204-243
B9A0N7_DROME/247-283
B9A0N7_DROME/284-322
B9DFY4_ARATH/116-154
B9DFY4_ARATH/136-175
B9EZG6_ORYSJ/90-129
B9FBE4_ORYSJ/222-255
B9FBE4_ORYSJ/257-288
B9G5X0_ORYSJ/225-264
B9HMK8_POPTR/110-149
B9HMK8_POPTR/130-169
B9HT76_POPTR/111-150
B9HT76_POPTR/131-170
B9I620_POPTR/221-260
B9I620_POPTR/261-300
B9ISN7_BACCQ/153-189
B9ISN7_BACCQ/175-212
B9JAV7_AGRRK/70-101
B9JAV7_AGRRK/77-116
B9JAV7_AGRRK/92-126
B9K242_AGRVS/131-169
B9K242_AGRVS/54-85
B9K242_AGRVS/71-110
B9KGW3_ANAMF/252-291
B9KGW3_ANAMF/297-331
B9KGW3_ANAMF/327-366
B9LEB9_CHLSY/167-206
B9LEB9_CHLSY/197-236
B9LEB9_CHLSY/21-62
B9LEB9_CHLSY/237-276
B9LEB9_CHLSY/267-306
B9LEB9_CHLSY/64-102
B9LEB9_CHLSY/99-138
B9NV11_9RHOB/75-114
B9P1I4_PROMA/64-101
B9QSY9_9RHOB/189-222
B9QSY9_9RHOB/253-292
B9QSY9_9RHOB/298-337
B9QSY9_9RHOB/343-382
B9QSY9_9RHOB/378-417
B9QUU2_9RHOB/707-737
B9QUU2_9RHOB/738-777
B9QVU9_9RHOB/66-98
B9SDZ1_RICCO/105-143
B9SDZ1_RICCO/125-164
B9SI86_RICCO/234-273
B9UDG8_9CAUD/27-66
B9UDG8_9CAUD/52-84
C0C4Q4_9CLOT/44-82
C0C4Q4_9CLOT/88-127
C0EAB9_9CLOT/102-146
C0HFV8_MAIZE/131-170
C0HFV8_MAIZE/192-230
C0HFV8_MAIZE/227-266
C0HFV8_MAIZE/237-276
C0N214_9GAMM/32-71
C0N214_9GAMM/57-96
C0N214_9GAMM/97-136
C0N5C0_9GAMM/38-74
C0N5C0_9GAMM/53-93
C0N6V4_9GAMM/173-208
C0N6V4_9GAMM/210-249
C0N6V4_9GAMM/240-271
C0PW48_SALPC/171-206
C0PW48_SALPC/202-241
C0PW48_SALPC/242-281
C0PW48_SALPC/262-301
C0Q8B8_SALPC/154-193
C0Q8B8_SALPC/199-238
C0VWP8_9CORY/215-253
C0W4D2_9ACTO/140-172
C0W4D2_9ACTO/163-202
C0W4D2_9ACTO/24-62
C0W4D2_9ACTO/63-102
C0W4D2_9ACTO/98-137
C0W9E6_9FIRM/41-76
C0W9E6_9FIRM/60-95
C0W9E6_9FIRM/72-111
C0W9E6_9FIRM/87-123
C0Y0I1_BURPS/508-541
C0Y0I1_BURPS/523-561
C0Y0I1_BURPS/537-576
C0Y0I1_BURPS/739-772
C0Y0I2_BURPS/191-230
C0Y0I2_BURPS/261-300
C0Y0I2_BURPS/271-310
C0Y4D1_BURPS/792-831
C0Y4D2_BURPS/276-320
C0Y5L2_BURPS/285-318
C0ZJ47_BREBN/309-345
C0ZJ71_BREBN/310-357
C0ZJK4_BREBN/199-228
C0ZJK4_BREBN/221-258
C0ZM90_RHOE4/185-221
C0ZM90_RHOE4/207-245
C0ZWG8_RHOE4/132-171
C1A3W2_GEMAT/148-187
C1AEL7_GEMAT/122-160
C1AEL7_GEMAT/93-126
C1AHH7_MYCBT/112-150
C1AXQ8_RHOOB/122-153
C1AXQ8_RHOOB/94-123
C1DJR5_AZOVD/546-577
C1DJR5_AZOVD/553-592
C1DJR5_AZOVD/578-614
C1DJR5_AZOVD/598-637
C1DJR5_AZOVD/819-848
C1EFK7_MICSR/17-55
C1EFK7_MICSR/46-80
C1ELN5_BACC3/185-220
C1ELN5_BACC3/207-244
C1EPM4_BACC3/112-151
C1EPM4_BACC3/132-171
C1FI45_MICSR/51-90
C1FNM2_CLOBJ/72-111
C1FNM2_CLOBJ/82-121
C1FT46_CLOBJ/196-235
C1I6I4_9CLOT/196-229
C1I6I4_9CLOT/221-254
C1MR34_MICPC/178-216
C1N590_MICPC/38-77
C1N7E1_MICPC/123-153
C1N7G5_MICPC/40-79
C1NAU9_9ESCH/267-306
C1NAU9_9ESCH/307-346
C2GL94_9CORY/215-253
C2HVD8_VIBCH/100-139
C2MN69_BACCE/187-223
C2MN69_BACCE/209-246
C2N3K6_BACCE/165-201
C2N3K6_BACCE/187-224
C2NG49_BACCE/112-151
C2NG49_BACCE/132-171
C2NKD4_BACCE/185-221
C2NKD4_BACCE/207-244
C2P180_BACCE/185-221
C2P180_BACCE/207-244
C2PHQ2_BACCE/167-204
C2PHQ2_BACCE/187-225
C2PUK5_BACCE/112-151
C2PUK5_BACCE/147-185
C2PYD5_BACCE/196-231
C2PYD5_BACCE/218-256
C2QAJ1_BACCE/112-151
C2QAJ1_BACCE/127-171
C2QEG5_BACCE/212-248
C2QEG5_BACCE/234-271
C2QVS1_BACCE/185-221
C2QVS1_BACCE/207-244
C2RAR3_BACCE/185-221
C2RAR3_BACCE/207-244
C2RQP0_BACCE/185-221
C2RQP0_BACCE/207-244
C2S660_BACCE/165-201
C2S660_BACCE/187-224
C2SIK9_BACCE/112-151
C2SIK9_BACCE/147-185
C2SMT1_BACCE/196-231
C2SMT1_BACCE/218-256
C2T3H9_BACCE/153-189
C2T3H9_BACCE/175-212
C2TJ63_BACCE/185-221
C2TJ63_BACCE/207-244
C2U017_BACCE/165-201
C2U017_BACCE/187-224
C2UGE7_BACCE/185-221
C2UGE7_BACCE/207-244
C2UXU0_BACCE/165-201
C2UXU0_BACCE/187-224
C2VEE1_BACCE/165-201
C2VEE1_BACCE/187-224
C2VW92_BACCE/185-221
C2VW92_BACCE/207-244
C2W6Q9_BACCE/112-151
C2WA14_BACCE/198-234
C2WA14_BACCE/220-258
C2WQ07_BACCE/3-43
C2WQ71_BACCE/185-221
C2WQ71_BACCE/207-244
C2XE40_BACCE/153-189
C2XE40_BACCE/175-212
C2XSJ7_BACCE/112-151
C2XSJ7_BACCE/147-185
C2XWI4_BACCE/196-232
C2XWI4_BACCE/218-255
C2YIU0_BACCE/186-221
C2YIU0_BACCE/207-244
C2YQ79_BACCE/112-151
C2YQ79_BACCE/132-171
C2YU76_BACCE/165-200
C2YU76_BACCE/187-224
C2Z6E7_BACCE/38-77
C2Z6E7_BACCE/58-97
C2ZAG2_BACCE/196-232
C2ZAG2_BACCE/218-255
C2ZN34_BACCE/1-39
C2ZN34_BACCE/10-49
C2ZRY8_BACCE/165-201
C2ZRY8_BACCE/187-224
C3A4I2_BACMY/112-151
C3A8E9_BACMY/196-232
C3A8E9_BACMY/218-255
C3AN32_BACMY/201-230
C3AN32_BACMY/223-261
C3AU37_BACMY/119-158
C3AU37_BACMY/141-178
C3B286_BACMY/119-158
C3B286_BACMY/141-178
C3B5G8_BACMY/201-230
C3B5G8_BACMY/223-261
C3BJ34_9BACI/119-158
C3BJ34_9BACI/141-178
C3BMF5_9BACI/216-254
C3C4Z0_BACTU/165-201
C3C4Z0_BACTU/187-224
C3CL03_BACTU/185-221
C3CL03_BACTU/207-244
C3D492_BACTU/185-221
C3D492_BACTU/207-244
C3DIF4_BACTS/112-151
C3DIF4_BACTS/122-161
C3DIF4_BACTS/132-171
C3DM91_BACTS/153-187
C3DM91_BACTS/180-203
C3E5X1_BACTU/153-189
C3E5X1_BACTU/175-212
C3EDW5_BACTU/127-166
C3EDW5_BACTU/157-196
C3EN49_BACTK/185-221
C3EN49_BACTK/207-244
C3F499_BACTU/185-221
C3F499_BACTU/207-244
C3FMN7_BACTB/185-221
C3FMN7_BACTB/207-244
C3G5L2_BACTU/153-189
C3G5L2_BACTU/175-212
C3GKV3_BACTU/153-189
C3GKV3_BACTU/175-212
C3H3P9_BACTU/185-221
C3H3P9_BACTU/207-245
C3HL65_BACTU/185-221
C3HL65_BACTU/207-244
C3HZ43_BACTU/112-151
C3HZ43_BACTU/132-171
C3I3K7_BACTU/153-189
C3I3K7_BACTU/175-212
C3IHZ9_BACTU/112-151
C3IHZ9_BACTU/132-171
C3ILT5_BACTU/185-221
C3ILT5_BACTU/207-244
C3JGL3_RHOER/135-174
C3JI69_RHOER/211-250
C3JI69_RHOER/236-275
C3JI69_RHOER/301-340
C3JI69_RHOER/326-364
C3JI69_RHOER/366-405
C3JI69_RHOER/393-424
C3JI69_RHOER/406-445
C3JI69_RHOER/423-452
C3JQ02_RHOER/185-221
C3JQ02_RHOER/207-245
C3K232_PSEFS/54-91
C3KW52_CLOB6/72-111
C3KW52_CLOB6/82-121
C3L0Y2_CLOB6/198-237
C3LBH2_BACAC/185-221
C3LBH2_BACAC/207-244
C3ME16_RHISN/139-177
C3ME16_RHISN/67-98
C3P319_BACAA/185-221
C3P319_BACAA/207-244
C3PNW4_RICAE/537-576
C3PNW4_RICAE/560-596
C3PNW4_RICAE/612-648
C3PNW4_RICAE/652-688
C3PNZ3_RICAE/480-519
C3RJW9_9FIRM/186-223
C3SHB7_ECOLX/267-306
C3SHB7_ECOLX/307-346
C3SHB8_ECOLX/162-201
C3SHB8_ECOLX/267-306
C3SHB8_ECOLX/307-346
C3SHC0_ECOLX/267-306
C3SHC0_ECOLX/307-346
C3XQ91_BRAFL/279-318
C3XQ91_BRAFL/354-393
C4ANU8_BURMA/276-320
C4ANU9_BURMA/761-800
C4ANU9_BURMA/796-835
C4ANU9_BURMA/819-860
C4ASH1_BURMA/286-319
C4ASK5_BURMA/191-230
C4ASK5_BURMA/261-300
C4ASK5_BURMA/271-310
C4ASK6_BURMA/508-541
C4ASK6_BURMA/523-561
C4ASK6_BURMA/537-576
C4ASK6_BURMA/739-772
C4I659_BURPS/508-541
C4I659_BURPS/523-561
C4I659_BURPS/537-576
C4I659_BURPS/739-772
C4I660_BURPS/191-230
C4I660_BURPS/261-300
C4I660_BURPS/271-310
C4I6G6_BURPS/751-790
C4I6G6_BURPS/761-800
C4I6G6_BURPS/796-835
C4I6G6_BURPS/821-860
C4I6G7_BURPS/276-320
C4I8M0_BURPS/285-318
C4IBU3_CLOBU/27-65
C4IBU3_CLOBU/56-84
C4K0L3_RICPU/614-650
C4K0L3_RICPU/654-690
C4K1M6_RICPU/472-511
C4K580_HAMD5/111-150
C4K580_HAMD5/77-110
C4K6J4_HAMD5/119-157
C4K6J4_HAMD5/149-182
C4KZE7_EXISA/153-184
C4RND1_9ACTO/1060-1097
C4RND1_9ACTO/1070-1107
C4RND1_9ACTO/1078-1122
C4RYA4_YERBE/465-503
C4RYA4_YERBE/720-759
C4SRG2_YERFR/72-102
C4SVL5_YERFR/137-175
C4SVL5_YERFR/147-186
C4SVL5_YERFR/177-216
C4SVL5_YERFR/212-251
C4SVL5_YERFR/260-296
C4SVL5_YERFR/297-336
C4SVL5_YERFR/327-364
C4SVL5_YERFR/357-396
C4SVL5_YERFR/387-426
C4U0P3_YERKR/148-169
C4U0P3_YERKR/171-209
C4UAJ6_YERAL/164-201
C4UAJ6_YERAL/194-233
C4UAJ6_YERAL/219-251
C4UTB4_YERRO/73-112
C4YUQ6_9RICK/534-573
C4YUQ6_9RICK/558-593
C4YUQ6_9RICK/609-643
C4YVC8_9RICK/66-98
C4ZMJ7_THASP/100-140
C4ZMJ7_THASP/111-150
C4ZMJ7_THASP/166-205
C4ZMJ7_THASP/41-85
C4ZMJ7_THASP/66-98
C4ZMJ7_THASP/76-115
C5A5G3_THEGJ/104-143
C5A5G3_THEGJ/124-163
C5A5G3_THEGJ/33-67
C5A5G3_THEGJ/64-103
C5A5G3_THEGJ/89-128
C5AMW0_BURGB/576-614
C5AMW0_BURGB/610-643
C5ASB0_METEA/104-137
C5ASB0_METEA/172-211
C5ASB0_METEA/202-240
C5ASB0_METEA/72-111
C5ASB0_METEA/82-121
C5AYI7_METEA/143-182
C5AYI7_METEA/173-212
C5AYI7_METEA/34-72
C5AYI7_METEA/73-108
C5B5C1_METEA/32-71
C5B6H6_METEA/138-174
C5B790_EDWI9/157-196
C5B790_EDWI9/260-296
C5B790_EDWI9/284-321
C5C2K4_BEUC1/129-174
C5C2K4_BEUC1/58-95
C5C3R5_BEUC1/9-48
C5C3S4_BEUC1/195-232
C5C3S4_BEUC1/215-251
C5CK97_VARPS/553-593
C5CK97_VARPS/739-778
C5CK97_VARPS/781-821
C5CK97_VARPS/804-843
C5CK97_VARPS/814-855
C5CMX5_VARPS/585-624
C5CMX5_VARPS/605-644
C5CMX6_VARPS/289-328
C5CUW0_VARPS/793-832
C5CUW1_VARPS/274-327
C5CX63_VARPS/279-318
C5EMZ0_9FIRM/217-249
C5EMZ0_9FIRM/77-114
C5EWB3_9FIRM/194-228
C5EWB3_9FIRM/211-249
C5N962_BURMA/508-541
C5N962_BURMA/523-561
C5N962_BURMA/537-576
C5N962_BURMA/739-772
C5N963_BURMA/191-230
C5N963_BURMA/261-300
C5N963_BURMA/271-310
C5NK07_BURMA/286-319
C5NL18_BURMA/276-320
C5NL19_BURMA/761-800
C5NL19_BURMA/796-835
C5NL19_BURMA/819-860
C5WXT2_SORBI/134-170
C5WXT2_SORBI/226-265
C5WXT2_SORBI/236-275
C5WXT2_SORBI/266-302
C5XQ28_SORBI/112-151
C5XQ28_SORBI/92-131
C5ZM88_BURPS/285-318
C5ZMZ7_BURPS/191-230
C5ZMZ7_BURPS/261-300
C5ZMZ7_BURPS/271-310
C5ZMZ8_BURPS/508-541
C5ZMZ8_BURPS/522-561
C5ZMZ8_BURPS/537-576
C5ZMZ8_BURPS/739-772
C5ZUV2_BURPS/17-55
C5ZUV2_BURPS/276-320
C5ZUV3_BURPS/793-832
C5ZUV3_BURPS/818-857
C6AJU0_AGGAN/123-154
C6AJU0_AGGAN/88-126
C6ASP3_RHILS/52-89
C6BBV6_RALP1/134-173
C6BBV6_RALP1/32-68
C6BBV6_RALP1/64-103
C6BBV6_RALP1/94-133
C6BX14_DESAD/202-241
C6BX14_DESAD/242-281
C6BX14_DESAD/282-321
C6CM19_DICZE/101-131
C6CTJ7_PAESJ/132-171
C6D063_PAESJ/137-176
C6D1E3_PAESJ/241-280
C6D1E3_PAESJ/266-305
C6D1E3_PAESJ/399-437
C6D1E3_PAESJ/497-539
C6D6P1_PAESJ/189-224
C6D6P1_PAESJ/211-248
C6DLA2_MYCTK/112-150
C6E8Y6_GEOSM/151-190
C6E8Y6_GEOSM/191-230
C6HV07_9BACT/110-149
C6HV07_9BACT/18-54
C6HV07_9BACT/40-73
C6HYE6_9BACT/606-645
C6HYE6_9BACT/820-859
C6IVK6_9BACL/178-204
C6IVK6_9BACL/200-239
C6KUU4_9BACT/9-48
C6Q2Z9_9CLOT/192-218
C6Q2Z9_9CLOT/215-253
C6SWP1_SOYBN/114-153
C6SWP1_SOYBN/134-173
C6T1G6_SOYBN/116-155
C6T1G6_SOYBN/136-175
C6TC73_SOYBN/110-140
C6TC73_SOYBN/120-159
C6TJJ6_SOYBN/114-152
C6TJJ6_SOYBN/134-173
C6U6B4_BURPS/796-835
C6U6B4_BURPS/819-860
C6U6B5_BURPS/276-320
C6U6P7_BURPS/508-541
C6U6P7_BURPS/523-561
C6U6P7_BURPS/537-576
C6U6P7_BURPS/739-772
C6U6P8_BURPS/191-230
C6U6P8_BURPS/261-300
C6U6P8_BURPS/271-310
C6U959_BURPS/285-318
C6UK64_ECOBR/267-306
C6UK64_ECOBR/307-346
C6UPC0_ECO5T/456-495
C6UPC0_ECO5T/549-588
C6UZ57_ECO5T/289-322
C6V246_ECO5T/162-201
C6V246_ECO5T/267-306
C6V246_ECO5T/307-346
C6WB75_ACTMD/205-242
C6WKI0_ACTMD/912-945
C6WKI1_ACTMD/1033-1064
C6WKI1_ACTMD/1062-1101
C6WLQ9_ACTMD/134-172
C6ZR43_9CAUD/27-66
C6ZR43_9CAUD/52-91
C6ZR43_9CAUD/67-106
C7CEW6_METED/172-211
C7CEW6_METED/202-240
C7CEW6_METED/82-121
C7M014_ACIFD/65-99
C7MH10_BRAFD/35-76
C7MW92_SACVD/190-229
C7MW92_SACVD/215-253
C7NJQ4_KYTSD/157-196
C7Q091_CATAD/180-219
C7Q091_CATAD/240-279
C7Q091_CATAD/273-309
C7QF50_CATAD/202-238
C7QF50_CATAD/224-262
C7QKX6_CYAP0/497-535
C7QL55_CYAP0/197-233
C7QL55_CYAP0/224-262
C7QL55_CYAP0/54-92
C7QL55_CYAP0/79-118
C7QLN9_CYAP0/15-54
C7QLN9_CYAP0/25-64
C7QLN9_CYAP0/50-89
C7QM13_CYAP0/101-140
C7QM13_CYAP0/161-200
C7QM13_CYAP0/196-234
C7QM93_CYAP0/100-139
C7QM93_CYAP0/60-99
C7QMV8_CYAP0/309-348
C7QN20_CYAP0/762-801
C7QN20_CYAP0/787-817
C7QNU4_CYAP0/135-174
C7QNU4_CYAP0/193-232
C7QNU4_CYAP0/35-67
C7QNU4_CYAP0/64-98
C7QNU4_CYAP0/90-129
C7QPJ9_CYAP0/123-162
C7QPJ9_CYAP0/148-187
C7QPJ9_CYAP0/158-197
C7QPJ9_CYAP0/188-227
C7QPJ9_CYAP0/249-288
C7QPJ9_CYAP0/290-323
C7QPJ9_CYAP0/78-117
C7QPN4_CYAP0/785-824
C7QQG3_CYAP0/113-145
C7QQG3_CYAP0/151-186
C7QQG3_CYAP0/173-211
C7QQG3_CYAP0/252-291
C7QQG3_CYAP0/26-65
C7QQG3_CYAP0/292-331
C7QQG3_CYAP0/66-105
C7QQK9_CYAP0/290-323
C7QQK9_CYAP0/311-350
C7QQQ3_CYAP0/110-146
C7QQQ3_CYAP0/21-59
C7QQQ3_CYAP0/60-99
C7QQR7_CYAP0/40-79
C7QQR7_CYAP0/80-119
C7QQY1_CYAP0/135-174
C7QQY1_CYAP0/190-229
C7QRK4_CYAP0/225-263
C7QRK4_CYAP0/296-333
C7QRK4_CYAP0/9-48
C7QSW4_CYAP0/20-57
C7QSW4_CYAP0/265-301
C7QSW4_CYAP0/335-360
C7QSW4_CYAP0/361-397
C7QT57_CYAP0/103-145
C7QT57_CYAP0/143-182
C7QT57_CYAP0/44-82
C7QT57_CYAP0/68-107
C7QT61_CYAP0/124-162
C7QT61_CYAP0/30-67
C7QT61_CYAP0/64-103
C7QTD0_CYAP0/37-75
C7QTD0_CYAP0/61-99
C7QTD0_CYAP0/91-130
C7QU14_CYAP0/119-157
C7QU14_CYAP0/147-180
C7QU14_CYAP0/29-58
C7QU14_CYAP0/54-86
C7QU14_CYAP0/86-122
C7QUE1_CYAP0/125-164
C7QUE1_CYAP0/170-209
C7QUE1_CYAP0/19-49
C7QUE1_CYAP0/205-244
C7QUE1_CYAP0/60-98
C7QUE1_CYAP0/91-129
C7QVL1_CYAP0/19-58
C7QVL1_CYAP0/49-88
C7QVL1_CYAP0/89-128
C7QVL1_CYAP0/99-138
C7QVP0_CYAP0/101-140
C7QVX5_CYAP0/26-62
C7QVX5_CYAP0/53-92
C7QW11_CYAP0/100-139
C7QW11_CYAP0/116-154
C7QW11_CYAP0/140-173
C7QW11_CYAP0/21-59
C7QW11_CYAP0/60-91
C7QW34_CYAP0/41-80
C7QXK0_CYAP0/39-77
C7QXK0_CYAP0/83-122
C7QY29_CYAP0/169-208
C7QY29_CYAP0/252-291
C7QY29_CYAP0/292-331
C7QY29_CYAP0/332-371
C7QY29_CYAP0/34-73
C7QY31_CYAP0/169-208
C7QY31_CYAP0/39-78
C7QY31_CYAP0/79-118
C7RCU9_KANKD/34-71
C7RCU9_KANKD/54-91
C7RCU9_KANKD/74-112
C7RS72_ACCPU/1000-1038
C7RS72_ACCPU/926-958
C8C073_ENTCL/12-50
C8K7L0_LISMO/23-59
C8K7L0_LISMO/35-74
C8K7L0_LISMO/65-104
C8KCQ8_LISMO/23-49
C8KCQ8_LISMO/45-84
C8KFS0_LISMO/23-59
C8KFS0_LISMO/55-88
C8NAQ5_9GAMM/292-331
C8S1E8_9RHOB/400-438
C8S1E8_9RHOB/434-473
C8S1E8_9RHOB/469-508
C8S1E8_9RHOB/499-538
C8W6B9_DESAS/248-287
C8W6B9_DESAS/327-361
C8W6B9_DESAS/512-555
C8WMU3_EGGLE/881-920
C8X8C9_NAKMY/172-208
C8X8C9_NAKMY/199-237
C8XDL3_NAKMY/133-171
C8XGB8_NAKMY/8-46
C9DCM6_9CAUD/123-162
C9DCM6_9CAUD/31-67
C9QJ27_VIBOR/100-139
C9QUD2_ECOD1/267-306
C9QUD2_ECOD1/307-346
C9XDV7_SALTD/152-184
C9XDV7_SALTD/182-221
C9XDV7_SALTD/222-261
C9XDV7_SALTD/242-280
C9XDV7_SALTD/287-326
C9XED0_SALTD/154-196
C9XED0_SALTD/199-238
C9XSP9_CLODC/200-221
C9XSP9_CLODC/223-260
C9YSB5_CLODR/200-221
C9YSB5_CLODR/223-260
C9Z1U0_STRSW/191-226
C9Z1U0_STRSW/213-251
C9ZHQ1_STRSW/228-267
C9ZHQ1_STRSW/268-307
C9ZHQ1_STRSW/306-341
D0AGH0_ENTFC/70-109
D0CCA1_ACIBA/39-74
D0CIJ1_9SYNE/69-108
D0CIS0_9SYNE/38-74
D0CIS0_9SYNE/95-133
D0CKB2_9SYNE/105-141
D0CKB2_9SYNE/132-171
D0CKB2_9SYNE/43-82
D0CL97_9SYNE/40-78
D0CL97_9SYNE/74-113
D0GSB5_VIBMI/105-143
D0HEY2_VIBMI/1-36
D0IGQ0_9VIBR/105-142
D0KEW4_PECWW/292-331
D0KM65_PECWW/63-102
D0KM65_PECWW/83-122
D0LSJ4_HALO1/713-752
D0LSJ4_HALO1/768-807
D0LSJ4_HALO1/803-842
D0LSJ4_HALO1/833-864
D0LW78_HALO1/763-795
D0LW78_HALO1/796-835
D0LW78_HALO1/836-875
D0LX79_HALO1/166-205
D0LX79_HALO1/189-222
D0LX79_HALO1/201-234
D0VWX3_9CHRO/106-141
D0VWX3_9CHRO/77-110
D0ZTL3_SALT1/154-196
D0ZTL3_SALT1/199-238
D0ZTZ7_SALT1/152-184
D0ZTZ7_SALT1/182-221
D0ZTZ7_SALT1/222-261
D0ZTZ7_SALT1/242-280
D0ZTZ7_SALT1/287-326
D1A9K8_THECD/983-1022
D1ATQ2_ANACI/244-283
D1ATQ2_ANACI/270-306
D1ATQ2_ANACI/294-332
D1ATQ2_ANACI/319-358
D1ATQ2_ANACI/329-368
D1BBW8_SANKS/201-238
D1BBW8_SANKS/226-256
D1BVC8_XYLCX/121-160
D1BVC8_XYLCX/131-174
D1BYQ1_XYLCX/23-57
D1BYQ1_XYLCX/9-36
D1C5J4_SPHTD/1269-1300
D1C5J4_SPHTD/1296-1335
D1JBJ3_9ARCH/171-204
D1JBJ3_9ARCH/210-249
D1JBJ3_9ARCH/245-282
D1JBJ3_9ARCH/266-299
D1JBJ3_9ARCH/285-324
D1JBJ3_9ARCH/44-82
D1JBJ3_9ARCH/53-92
D1JBJ3_9ARCH/69-107
D1JBJ3_9ARCH/93-129
D1XRQ6_9ACTO/191-227
D1XRQ6_9ACTO/213-252
D2ADD2_SHIF2/267-306
D2ADD2_SHIF2/307-346
D2AXW3_STRRD/251-290
D2B5V3_STRRD/143-174
D2B8D9_STRRD/1071-1105
D2B8D9_STRRD/1092-1130
D2B8D9_STRRD/1111-1150
D2BD43_STRRD/72-111
D2BF78_STRRD/193-229
D2BF78_STRRD/215-253
D2EF98_9EURY/123-157
D2EF98_9EURY/143-182
D2GZ79_AILME/204-237
D2GZ79_AILME/233-265
D2GZ79_AILME/243-282
D2GZ79_AILME/288-327
D2GZ79_AILME/323-362
D2MKR5_9BACT/149-188
D2MKR5_9BACT/164-200
D2MKR5_9BACT/50-83
D2MKR5_9BACT/74-110
D2MKR5_9BACT/89-127
D2MSZ6_CAMJE/27-66
D2P1F9_LISM1/25-63
D2P1F9_LISM1/55-79
D2P495_LISM2/25-63
D2P495_LISM2/55-79
D2PNF5_KRIFD/173-197
D2PNF5_KRIFD/195-233
D2PP70_KRIFD/13-58
D2PQG3_KRIFD/143-174
D2PTN7_KRIFD/9-45
D2Q4E3_KRIFD/21-60
D2QR46_SPILD/15-51
D2QR46_SPILD/42-80
D2QR46_SPILD/52-91
D2RL77_ACIFV/196-235
D2RL77_ACIFV/40-75
D2RL77_ACIFV/71-110
D2S5R6_GEOOG/132-165
D2SB78_GEOOG/211-247
D2SFU8_GEOOG/204-243
D2SFU8_GEOOG/229-267
D2SGA4_GEOOG/143-182
D2TW63_9ENTR/3-42
D2TW63_9ENTR/43-82
D2TW63_9ENTR/70-102
D2TWL2_9ENTR/33-65
D2U189_9ENTR/1001-1040
D2U189_9ENTR/906-945
D2U189_9ENTR/971-1008
D2U2H2_9ENTR/435-474
D2U2H2_9ENTR/472-509
D2U2H2_9ENTR/510-549
D2U2H2_9ENTR/733-772
D2U2H2_9ENTR/753-789
D2U2H9_9ENTR/906-944
D2U4A1_9ENTR/237-275
D2U4A1_9ENTR/58-96
D2U4A1_9ENTR/87-126
D2VDD4_NAEGR/345-384
D2YIE7_VIBMI/105-143
D2YJX5_VIBMI/105-143
D2ZZF4_NEIMU/302-345
D2ZZF4_NEIMU/355-391
D3A021_NEIMU/155-194
D3ARF1_9CLOT/30-68
D3B6R4_POLPA/1176-1215
D3CRL7_9ACTO/204-243
D3CRL7_9ACTO/239-278
D3CZ10_9ACTO/202-240
D3CZ10_9ACTO/237-273
D3CZ10_9ACTO/322-358
D3D3A0_9ACTO/100-139
D3D3A0_9ACTO/110-149
D3D3A0_9ACTO/135-174
D3D3A0_9ACTO/170-203
D3D3A0_9ACTO/200-239
D3D3A0_9ACTO/78-104
D3D3A0_9ACTO/86-124
D3EAU2_GEOS4/199-234
D3EAU2_GEOS4/216-255
D3EMZ5_UCYNA/287-320
D3EMZ5_UCYNA/308-347
D3EQW4_UCYNA/193-232
D3EQW4_UCYNA/70-107
D3GUB4_ECO44/284-321
D3LJN1_ENTFC/70-109
D3LZ42_9ACTO/1068-1107
D3LZ42_9ACTO/1083-1122
D3LZ46_9ACTO/792-831
D3LZ46_9ACTO/827-866
D3LZQ2_9ACTO/235-274
D3M343_9ACTO/1293-1332
D3MAE2_9ACTO/207-246
D3MAE2_9ACTO/233-271
D3MAE2_9ACTO/297-336
D3MAE2_9ACTO/327-366
D3MAE2_9ACTO/362-398
D3NR09_AZOS1/182-221
D3NR09_AZOS1/283-322
D3NR09_AZOS1/323-362
D3NR09_AZOS1/34-70
D3NR09_AZOS1/372-405
D3NR09_AZOS1/379-423
D3NR09_AZOS1/46-85
D3NR09_AZOS1/76-115
D3NRX3_AZOS1/184-223
D3NRX3_AZOS1/299-337
D3NRX3_AZOS1/333-366
D3NRX3_AZOS1/379-411
D3NRX3_AZOS1/39-68
D3NRX3_AZOS1/400-439
D3NRX3_AZOS1/51-90
D3NRX3_AZOS1/67-105
D3NRX3_AZOS1/91-128
D3NT23_AZOS1/138-172
D3NT23_AZOS1/148-185
D3NT23_AZOS1/288-331
D3NT23_AZOS1/42-81
D3NT23_AZOS1/65-96
D3NT23_AZOS1/82-119
D3NT35_AZOS1/100-138
D3NT50_AZOS1/173-207
D3NT50_AZOS1/193-232
D3NT50_AZOS1/203-242
D3NT50_AZOS1/287-326
D3NT50_AZOS1/327-366
D3NT50_AZOS1/38-74
D3NT50_AZOS1/383-422
D3NT50_AZOS1/403-432
D3NT50_AZOS1/71-104
D3NT50_AZOS1/93-128
D3NU90_AZOS1/182-221
D3NU90_AZOS1/217-247
D3NU90_AZOS1/24-60
D3NU90_AZOS1/274-310
D3NU90_AZOS1/311-350
D3NU90_AZOS1/368-406
D3NU90_AZOS1/392-430
D3NU90_AZOS1/51-90
D3P0L4_AZOS1/164-200
D3P0L4_AZOS1/191-230
D3P0L4_AZOS1/300-330
D3P0L4_AZOS1/310-349
D3P0L4_AZOS1/35-74
D3P0L4_AZOS1/360-399
D3P0L4_AZOS1/380-414
D3P0L4_AZOS1/71-109
D3P2V0_AZOS1/134-173
D3P2V0_AZOS1/169-213
D3P2V0_AZOS1/73-103
D3P2V0_AZOS1/99-138
D3P7H1_AZOS1/135-174
D3P7H1_AZOS1/167-204
D3P7H1_AZOS1/285-324
D3P7H1_AZOS1/342-373
D3P7H1_AZOS1/44-81
D3P7H1_AZOS1/79-116
D3Q965_STANL/188-215
D3QJI9_ECOCB/289-322
D3QK73_ECOCB/267-306
D3QK73_ECOCB/307-346
D3QMD0_ECOCB/464-503
D3QMD0_ECOCB/575-614
D3RSR9_ALLVD/120-150
D3RSR9_ALLVD/135-174
D3RSR9_ALLVD/150-189
D3RSR9_ALLVD/199-235
D3RSR9_ALLVD/219-255
D3RSR9_ALLVD/24-63
D3RSR9_ALLVD/95-134
D3SA34_THISK/235-274
D3SA34_THISK/265-304
D3YZ64_MOUSE/105-137
D3YZ64_MOUSE/134-166
D3YZ64_MOUSE/144-183
D3YZ64_MOUSE/189-228
D3ZE91_RAT/219-255
D3ZE91_RAT/248-280
D3ZE91_RAT/258-297
D3ZE91_RAT/303-342
D3ZE91_RAT/338-377
D4A9S5_RAT/253-292
D4A9S5_RAT/288-327
D4DSE8_NEIEG/113-151
D4DSE8_NEIEG/33-71
D4DSE8_NEIEG/68-107
D4DZS4_SEROD/226-265
D4DZS4_SEROD/266-305
D4G477_BACNA/174-213
D4G477_BACNA/214-252
D4PYZ1_LISMO/23-59
D4PYZ1_LISMO/55-88
D4PZA7_LISMO/23-49
D4PZA7_LISMO/45-84
D4R9F5_ENTFC/70-109
D4RE52_ENTFC/70-109
D4TCS8_9NOST/506-545
D4TCS8_9NOST/551-594
D4TCS8_9NOST/571-610
D4TCS8_9NOST/591-630
D4TD49_9NOST/139-174
D4TD49_9NOST/20-59
D4TD49_9NOST/35-74
D4TD49_9NOST/75-114
D4TDN5_9NOST/122-161
D4TDN5_9NOST/157-194
D4TDN5_9NOST/24-57
D4TDN5_9NOST/49-82
D4TDN5_9NOST/82-121
D4TDR0_9NOST/104-143
D4TDR0_9NOST/139-176
D4TDR0_9NOST/154-193
D4TDR0_9NOST/229-261
D4TDR0_9NOST/39-78
D4TDR0_9NOST/54-93
D4TDR0_9NOST/69-108
D4TDR0_9NOST/94-131
D4TFT7_9NOST/41-80
D4TFT7_9NOST/51-90
D4TFT7_9NOST/86-125
D4TGZ0_9NOST/127-166
D4TGZ0_9NOST/42-80
D4TGZ0_9NOST/62-100
D4TGZ0_9NOST/91-130
D4TJY1_9NOST/41-78
D4TJY1_9NOST/56-95
D4TK93_9NOST/328-362
D4TK93_9NOST/349-388
D4TKU0_9NOST/26-64
D4TKY8_9NOST/20-59
D4TKY8_9NOST/50-89
D4TKY8_9NOST/65-101
D4TLM6_9NOST/111-153
D4TLM6_9NOST/46-85
D4TLM6_9NOST/86-125
D4TLU0_9NOST/197-235
D4TLU0_9NOST/226-265
D4TLU0_9NOST/42-81
D4TLW0_9NOST/105-143
D4TLW0_9NOST/141-176
D4TLW0_9NOST/164-198
D4TM88_9NOST/30-69
D4TM88_9NOST/45-84
D4TP31_9NOST/58-97
D4TP31_9NOST/93-132
D4TPC9_9NOST/20-59
D4TPC9_9NOST/30-69
D4TPC9_9NOST/50-89
D4TPC9_9NOST/65-101
D4TR05_9NOST/137-174
D4TR05_9NOST/20-63
D4TR05_9NOST/35-74
D4TR53_9NOST/41-76
D4TR53_9NOST/56-95
D4TR73_9NOST/483-522
D4TR73_9NOST/513-552
D4TR73_9NOST/556-592
D4TR73_9NOST/578-617
D4TR73_9NOST/588-627
D4TR73_9NOST/598-636
D4TRQ2_9NOST/324-358
D4TRQ2_9NOST/345-384
D4TS38_9NOST/122-161
D4TS38_9NOST/157-195
D4TS38_9NOST/24-57
D4TS38_9NOST/51-82
D4TS38_9NOST/82-120
D4TT60_9NOST/133-169
D4TT60_9NOST/156-190
D4TT60_9NOST/97-135
D4TTS7_9NOST/128-167
D4TTS7_9NOST/143-182
D4TTS7_9NOST/163-202
D4TTS7_9NOST/44-82
D4TTS7_9NOST/83-120
D4TVP1_9NOST/104-137
D4TVP1_9NOST/139-178
D4TVP1_9NOST/154-193
D4TVP1_9NOST/229-261
D4TVP1_9NOST/39-78
D4TVP1_9NOST/54-93
D4TVP1_9NOST/69-108
D4TW63_9ACTO/653-687
D4W7N6_9FIRM/175-212
D4ZAB8_SHEVD/193-230
D4ZAB8_SHEVD/231-270
D4ZC01_SHEVD/97-139
D4ZN23_SPIPL/113-145
D4ZN23_SPIPL/49-85
D4ZN23_SPIPL/73-112
D4ZPU2_SPIPL/112-151
D4ZPU2_SPIPL/147-186
D4ZPU2_SPIPL/187-226
D4ZPU2_SPIPL/227-266
D4ZPU2_SPIPL/242-281
D4ZPU2_SPIPL/287-324
D4ZPU2_SPIPL/307-346
D4ZPU2_SPIPL/322-360
D4ZPU2_SPIPL/342-381
D4ZPU2_SPIPL/52-91
D4ZPU2_SPIPL/72-111
D4ZQF4_SPIPL/105-144
D4ZQF4_SPIPL/197-220
D4ZQF4_SPIPL/206-245
D4ZQF4_SPIPL/35-74
D4ZQF4_SPIPL/55-99
D4ZRK9_SPIPL/431-460
D4ZRK9_SPIPL/496-535
D4ZRK9_SPIPL/536-578
D4ZRK9_SPIPL/561-600
D4ZRK9_SPIPL/596-640
D4ZRK9_SPIPL/671-705
D4ZRX8_SPIPL/120-159
D4ZRX8_SPIPL/175-214
D4ZRX8_SPIPL/201-239
D4ZRX8_SPIPL/240-279
D4ZRX8_SPIPL/25-64
D4ZRX8_SPIPL/280-319
D4ZRX8_SPIPL/65-104
D4ZRX8_SPIPL/80-119
D4ZSE0_SPIPL/19-58
D4ZSE0_SPIPL/59-95
D4ZTF9_SPIPL/99-138
D4ZTL1_SPIPL/130-169
D4ZTL1_SPIPL/190-222
D4ZUF2_SPIPL/21-51
D4ZUF2_SPIPL/49-88
D4ZUF2_SPIPL/89-128
D4ZUG9_SPIPL/109-148
D4ZUG9_SPIPL/122-158
D4ZUG9_SPIPL/149-188
D4ZUG9_SPIPL/194-233
D4ZUG9_SPIPL/229-261
D4ZUG9_SPIPL/30-63
D4ZUG9_SPIPL/64-103
D4ZUG9_SPIPL/99-138
D4ZUJ5_SPIPL/36-74
D4ZUJ5_SPIPL/60-99
D4ZUJ5_SPIPL/95-134
D4ZVY3_SPIPL/100-139
D4ZVY3_SPIPL/147-186
D4ZVY3_SPIPL/15-49
D4ZVY3_SPIPL/172-211
D4ZVY3_SPIPL/252-291
D4ZVY3_SPIPL/292-324
D4ZVY3_SPIPL/50-89
D4ZVY3_SPIPL/80-118
D4ZVZ4_SPIPL/739-778
D4ZW50_SPIPL/266-305
D4ZW50_SPIPL/361-400
D4ZW50_SPIPL/393-430
D4ZXB3_SPIPL/102-141
D4ZXB3_SPIPL/137-176
D4ZXB3_SPIPL/207-246
D4ZXB3_SPIPL/247-286
D4ZXB3_SPIPL/257-296
D4ZXB3_SPIPL/27-66
D4ZXB3_SPIPL/287-322
D4ZXB3_SPIPL/297-336
D4ZXB3_SPIPL/38-76
D4ZXB3_SPIPL/47-86
D4ZXB3_SPIPL/72-107
D4ZXH6_SPIPL/123-162
D4ZXH6_SPIPL/133-172
D4ZXH6_SPIPL/20-58
D4ZXH6_SPIPL/63-94
D4ZXH6_SPIPL/96-132
D4ZXU4_SPIPL/301-336
D4ZXU4_SPIPL/322-361
D4ZZ42_SPIPL/54-93
D4ZZT2_SPIPL/101-140
D4ZZT2_SPIPL/111-150
D4ZZT2_SPIPL/151-190
D4ZZT2_SPIPL/161-200
D4ZZT2_SPIPL/186-225
D4ZZT2_SPIPL/56-95
D5A0K6_SPIPL/130-169
D5A0K6_SPIPL/170-209
D5A0K6_SPIPL/190-229
D5A0K6_SPIPL/96-129
D5A0K7_SPIPL/186-224
D5A0K7_SPIPL/216-255
D5A0K7_SPIPL/255-294
D5A1K4_SPIPL/103-142
D5A1K4_SPIPL/123-159
D5A1K4_SPIPL/68-107
D5A1K4_SPIPL/88-127
D5A1T3_SPIPL/70-105
D5A1T3_SPIPL/96-132
D5A2N9_SPIPL/119-158
D5A2N9_SPIPL/173-200
D5A2N9_SPIPL/29-63
D5A2N9_SPIPL/44-83
D5A2N9_SPIPL/59-98
D5A2N9_SPIPL/84-122
D5A351_SPIPL/16-43
D5A351_SPIPL/40-79
D5A351_SPIPL/65-104
D5A351_SPIPL/92-129
D5A352_SPIPL/519-553
D5A352_SPIPL/539-578
D5A352_SPIPL/554-593
D5A352_SPIPL/579-618
D5A352_SPIPL/589-628
D5A352_SPIPL/604-643
D5A352_SPIPL/619-658
D5A352_SPIPL/669-704
D5A363_SPIPL/37-75
D5A363_SPIPL/51-90
D5A363_SPIPL/71-110
D5A367_SPIPL/134-165
D5A367_SPIPL/209-248
D5A367_SPIPL/254-290
D5A367_SPIPL/55-93
D5A367_SPIPL/99-138
D5A368_SPIPL/105-144
D5A368_SPIPL/140-179
D5A368_SPIPL/175-214
D5A368_SPIPL/205-241
D5A368_SPIPL/25-63
D5A368_SPIPL/65-104
D5A385_SPIPL/575-613
D5A385_SPIPL/654-690
D5A3Z5_SPIPL/115-154
D5A3Z5_SPIPL/140-179
D5A3Z5_SPIPL/150-189
D5A3Z5_SPIPL/170-209
D5A3Z5_SPIPL/190-229
D5A3Z5_SPIPL/200-238
D5A3Z5_SPIPL/235-274
D5A4I9_SPIPL/121-152
D5A4I9_SPIPL/172-210
D5A4I9_SPIPL/41-80
D5A4I9_SPIPL/61-98
D5A4L7_SPIPL/123-159
D5A4L7_SPIPL/170-208
D5A4L7_SPIPL/190-228
D5A4L7_SPIPL/229-268
D5A4L7_SPIPL/254-290
D5A5J4_SPIPL/119-158
D5A5J4_SPIPL/139-178
D5A5J4_SPIPL/89-128
D5A698_SPIPL/167-206
D5A698_SPIPL/212-251
D5A698_SPIPL/242-281
D5A698_SPIPL/267-304
D5A698_SPIPL/307-346
D5A698_SPIPL/66-105
D5A698_SPIPL/76-115
D5A698_SPIPL/98-128
D5AEH1_PICSI/174-213
D5AEH1_PICSI/209-245
D5AT34_RHOCB/119-158
D5AT34_RHOCB/64-102
D5AT34_RHOCB/94-133
D5AXG0_RICPP/479-518
D5C1Y5_NITHN/113-149
D5C1Y5_NITHN/36-67
D5C1Y5_NITHN/63-102
D5C1Y5_NITHN/83-121
D5C240_NITHN/162-201
D5C479_NITHN/34-62
D5C479_NITHN/53-90
D5E2Y5_BACMQ/217-255
D5H9Z9_SALRM/134-164
D5H9Z9_SALRM/158-196
D5MG01_9BACT/35-72
D5MG01_9BACT/73-112
D5MGG8_9BACT/138-177
D5MGG8_9BACT/163-204
D5MGG8_9BACT/188-227
D5PCQ1_9MYCO/113-151
D5Q9U8_CLODI/205-226
D5Q9U8_CLODI/227-265
D5QSR0_METTR/13-41
D5QSR0_METTR/40-71
D5QUY6_METTR/158-197
D5QUY6_METTR/68-106
D5QW79_METTR/123-163
D5QW79_METTR/172-209
D5QW79_METTR/205-243
D5QW79_METTR/58-94
D5QW79_METTR/85-124
D5RIQ2_9PROT/2-40
D5RIQ2_9PROT/31-70
D5RIQ2_9PROT/54-90
D5RIQ2_9PROT/77-115
D5S1R3_CLODI/205-226
D5S1R3_CLODI/227-265
D5TSG2_BACT1/185-221
D5TSG2_BACT1/207-244
D5UID8_CELFN/36-75
D5UID8_CELFN/59-90
D5UID8_CELFN/76-111
D5UP20_TSUPD/21-51
D5V4R3_ARCNC/29-68
D5VJW3_CAUST/194-230
D5VJW3_CAUST/78-113
D5VLI1_CAUST/174-213
D5VLI1_CAUST/312-351
D5VLI1_CAUST/362-398
D5VLI1_CAUST/375-411
D5VLI1_CAUST/73-112
D5VLI2_CAUST/151-187
D5VLI2_CAUST/183-222
D5VLI2_CAUST/315-353
D5VLI2_CAUST/375-411
D5VLI2_CAUST/82-121
D5VNY9_CAUST/155-194
D5VNY9_CAUST/195-234
D5VNY9_CAUST/284-321
D5VNY9_CAUST/312-351
D5VNY9_CAUST/367-404
D5VNY9_CAUST/54-93
D5VNY9_CAUST/84-123
D5VZF6_CLOB2/72-111
D5VZF6_CLOB2/82-121
D5W3V4_CLOB2/196-235
D5WA26_BURSC/106-133
D5WA26_BURSC/136-189
D5XZ47_MYCTU/112-150
D5Y8V8_MYCTU/112-150
D5YJY6_MYCTU/112-150
D5YWW6_MYCTU/112-150
D5Z8K1_MYCTU/112-150
D5ZLQ0_MYCTU/112-150
D5ZYR0_9ACTO/186-215
D5ZYR0_9ACTO/208-245
D6AIG4_STRFL/187-211
D6AIG4_STRFL/209-247
D6B9Z9_9ACTO/224-259
D6B9Z9_9ACTO/241-280
D6EX28_STRLI/187-221
D6EX28_STRLI/209-247
D6FA51_MYCTU/112-150
D6FLS7_MYCTU/112-150
D6FS56_MYCTU/112-150
D6I3V5_ECOLX/267-306
D6I3V5_ECOLX/307-346
D6I7D2_ECOLX/284-321
D6IH06_ECOLX/267-306
D6IH06_ECOLX/307-346
D6IHN6_ECOLX/533-572
D6IIP0_ECOLX/200-239
D6IIP0_ECOLX/240-279
D6IJX9_ECOLX/124-158
D6IJX9_ECOLX/196-235
D6IL17_ECOLX/289-322
D6J551_ECOLX/267-306
D6J551_ECOLX/307-346
D6J7B5_ECOLX/289-322
D6M694_9ACTO/177-212
D6M694_9ACTO/203-240
D6MS68_9NOST/41-80
D6MS68_9NOST/61-100
D6MS68_9NOST/96-135
D6PBP6_9ARCH/191-230
D6PBP6_9ARCH/231-270
D6STU5_9DELT/109-145
D6STU5_9DELT/131-161
D6STU5_9DELT/264-303
D6TBM3_9CHLR/42-80
D6TBM3_9CHLR/75-103
D6TBM3_9CHLR/96-135
D6TD09_9CHLR/101-139
D6TD09_9CHLR/36-70
D6TD09_9CHLR/71-110
D6TD10_9CHLR/130-169
D6TD10_9CHLR/50-86
D6TD10_9CHLR/7-44
D6TD10_9CHLR/93-129
D6TE58_9CHLR/190-226
D6TE58_9CHLR/282-321
D6TG54_9CHLR/127-166
D6TG54_9CHLR/33-71
D6TG54_9CHLR/57-96
D6TG54_9CHLR/67-106
D6TG54_9CHLR/96-126
D6TI90_9CHLR/137-172
D6TI90_9CHLR/188-227
D6TI90_9CHLR/208-243
D6TI90_9CHLR/27-57
D6TI90_9CHLR/98-136
D6TIC6_9CHLR/137-172
D6TIC6_9CHLR/188-227
D6TIC6_9CHLR/209-243
D6TIC6_9CHLR/27-57
D6TIC6_9CHLR/98-136
D6TKY2_9CHLR/215-253
D6TKY2_9CHLR/251-284
D6TKY2_9CHLR/290-329
D6TKY2_9CHLR/310-349
D6TLF0_9CHLR/151-189
D6TLF0_9CHLR/185-224
D6TLF0_9CHLR/209-244
D6TLP2_9CHLR/119-158
D6TLP2_9CHLR/44-83
D6TLP2_9CHLR/74-113
D6TQZ6_9CHLR/263-299
D6TQZ6_9CHLR/290-329
D6TQZ6_9CHLR/325-364
D6TQZ6_9CHLR/358-394
D6TQZ6_9CHLR/395-434
D6TQZ6_9CHLR/425-464
D6TQZ6_9CHLR/460-499
D6TSW6_9CHLR/149-187
D6TSW6_9CHLR/173-212
D6TSW6_9CHLR/193-232
D6TSW6_9CHLR/256-294
D6TSW6_9CHLR/291-330
D6TSW6_9CHLR/326-365
D6TUK7_9CHLR/172-209
D6TUK7_9CHLR/205-244
D6TUK7_9CHLR/225-264
D6TUK7_9CHLR/275-314
D6TX96_9CHLR/114-153
D6TX96_9CHLR/139-170
D6TX96_9CHLR/47-83
D6TX96_9CHLR/74-113
D6TZF5_9CHLR/149-188
D6TZF5_9CHLR/185-223
D6TZF5_9CHLR/214-253
D6TZF5_9CHLR/30-68
D6TZF5_9CHLR/74-113
D6TZG1_9CHLR/104-141
D6TZG1_9CHLR/125-163
D6TZG1_9CHLR/39-83
D6TZG1_9CHLR/59-98
D6U206_9CHLR/34-73
D6U235_9CHLR/143-182
D6U2J0_9CHLR/154-190
D6U2J0_9CHLR/191-230
D6U2J0_9CHLR/231-270
D6U2J0_9CHLR/251-290
D6U2J0_9CHLR/261-300
D6U2J0_9CHLR/291-330
D6U360_9CHLR/188-225
D6U360_9CHLR/226-265
D6U360_9CHLR/256-295
D6U360_9CHLR/286-325
D6U3S0_9CHLR/233-272
D6U3S0_9CHLR/273-312
D6U3S0_9CHLR/298-334
D6U4I3_9CHLR/195-233
D6U4I3_9CHLR/229-257
D6U6W9_9CHLR/172-210
D6U6W9_9CHLR/192-228
D6U7D1_9CHLR/154-190
D6U7D1_9CHLR/191-230
D6U7D1_9CHLR/231-270
D6U7D1_9CHLR/266-303
D6U7D1_9CHLR/291-330
D6U7E6_9CHLR/131-171
D6U7E6_9CHLR/143-182
D6U7E6_9CHLR/153-192
D6X242_TRICA/227-266
D6X242_TRICA/312-351
D6X6C6_STRPR/180-215
D6X6C6_STRPR/202-240
D6YA55_THEBD/1028-1067
D6YA55_THEBD/991-1027
D6Z2H5_DESAT/177-216
D6Z2H5_DESAT/323-356
D6Z2H5_DESAT/337-376
D6Z2H5_DESAT/378-416
D6Z2H5_DESAT/417-451
D6Z2H5_DESAT/458-497
D6Z2H5_DESAT/498-532
D6Z2H5_DESAT/550-587
D6Z2H5_DESAT/568-607
D6Z2H5_DESAT/598-637
D7A687_STAND/131-164
D7A687_STAND/177-217
D7A687_STAND/66-105
D7ALV5_GEOSK/140-179
D7ALV5_GEOSK/175-207
D7ALV5_GEOSK/205-241
D7AUR4_NOCDD/168-211
D7AUR4_NOCDD/43-66
D7AUR4_NOCDD/57-96
D7BQ63_STRBB/129-168
D7BQ63_STRBB/146-188
D7BQ63_STRBB/84-123
D7C810_STRBB/199-228
D7C810_STRBB/223-262
D7DJK0_METS0/161-200
D7DJK0_METS0/236-274
D7DJK0_METS0/251-290
D7DVG4_NOSA0/15-54
D7DVG4_NOSA0/55-94
D7DW62_NOSA0/30-68
D7DY64_NOSA0/104-142
D7DY64_NOSA0/138-177
D7DY64_NOSA0/163-199
D7DYB2_NOSA0/41-80
D7DYB2_NOSA0/56-95
D7DYJ2_NOSA0/317-351
D7DYJ2_NOSA0/338-377
D7DZI1_NOSA0/60-94
D7DZI8_NOSA0/37-75
D7DZI8_NOSA0/71-110
D7DZI8_NOSA0/96-132
D7DZR7_NOSA0/417-451
D7DZR7_NOSA0/457-496
D7E116_NOSA0/111-150
D7E116_NOSA0/147-185
D7E116_NOSA0/37-71
D7E2S3_NOSA0/238-271
D7E2S3_NOSA0/277-316
D7E2S3_NOSA0/297-331
D7E2S3_NOSA0/312-345
D7E2S3_NOSA0/342-381
D7E2S3_NOSA0/382-421
D7E2S3_NOSA0/402-441
D7E2S3_NOSA0/427-458
D7E2S4_NOSA0/130-165
D7E2S4_NOSA0/156-195
D7E2S4_NOSA0/191-230
D7E388_NOSA0/29-67
D7E388_NOSA0/9-48
D7E3S0_NOSA0/20-52
D7E3S0_NOSA0/43-77
D7E3S0_NOSA0/65-104
D7E4H7_NOSA0/490-529
D7E4H7_NOSA0/525-562
D7E4H7_NOSA0/575-614
D7E4H7_NOSA0/610-649
D7E4N9_NOSA0/129-168
D7E4N9_NOSA0/154-191
D7E4N9_NOSA0/224-262
D7E4N9_NOSA0/28-62
D7E4N9_NOSA0/39-76
D7E4N9_NOSA0/59-93
D7E4N9_NOSA0/69-108
D7E4N9_NOSA0/94-133
D7EW28_MYCTU/112-150
D7FZR3_ECTSI/137-176
D7HEX9_VIBCH/100-139
D7HVU1_PSESS/38-77
D7HVU1_PSESS/53-91
D7JHN6_ECOLX/110-149
D7JHN6_ECOLX/38-72
D7JI78_ECOLX/200-239
D7JI78_ECOLX/240-279
D7JK29_ECOLX/289-322
D7LBT8_ARALL/118-157
D7LBT8_ARALL/138-177
D7MUY6_ARALL/129-165
D7MUY6_ARALL/166-205
D7MUY6_ARALL/216-259
D7MUY6_ARALL/256-295
D7N0V4_9NEIS/292-324
D7N0V4_9NEIS/355-393
D7NIZ0_ECOLX/1-38
D7RU08_KLEOX/12-50
D7TL64_VITVI/132-168
D7TL64_VITVI/169-208
D7TL64_VITVI/224-263
D7TL64_VITVI/244-283
D7TL64_VITVI/259-301
D7TLP9_VITVI/133-172
D7TN09_VITVI/90-131
D7UN08_LISMO/23-49
D7UN08_LISMO/30-69
D7UN08_LISMO/40-78
D7UN08_LISMO/65-104
D7VY08_9FLAO/35-71
D7VY08_9FLAO/57-96
D7VY08_9FLAO/92-123
D7WIG3_BACCE/185-221
D7WIG3_BACCE/207-244
D7WTM1_9BACI/199-238
D7WTM1_9BACI/219-256
D7XB44_ECOLX/259-298
D7XB44_ECOLX/299-338
D7XCW9_ECOLX/289-322
D7XE06_ECOLX/153-187
D7XE06_ECOLX/170-208
D7XE06_ECOLX/190-229
D7XE06_ECOLX/225-264
D7XTF1_ECOLX/259-298
D7XTF1_ECOLX/299-338
D7XZT1_ECOLX/124-163
D7XZT1_ECOLX/84-123
D7YIV5_ECOLX/259-298
D7YIV5_ECOLX/299-338
D7ZDZ1_ECOLX/154-193
D7ZDZ1_ECOLX/259-298
D7ZDZ1_ECOLX/299-338
D7ZFH0_ECOLX/289-322
D7ZVE7_ECOLX/170-209
D7ZVE7_ECOLX/210-249
D8AHS9_ECOLX/259-298
D8AHS9_ECOLX/299-338
D8B5V3_ECOLX/259-298
D8B5V3_ECOLX/299-338
D8BS13_ECOLX/267-306
D8BS13_ECOLX/307-346
D8EAD2_ECOLX/259-298
D8EAD2_ECOLX/299-338
D8EPG8_ECOLX/259-298
D8EPG8_ECOLX/299-338
D8FT96_9CYAN/29-72
D8FT96_9CYAN/301-334
D8FT96_9CYAN/372-411
D8FTF6_9CYAN/136-180
D8FTF6_9CYAN/37-75
D8FTF6_9CYAN/71-110
D8FTM3_9CYAN/112-151
D8FTM3_9CYAN/142-181
D8FTM3_9CYAN/162-201
D8FTM3_9CYAN/182-221
D8FTM3_9CYAN/222-261
D8FTM3_9CYAN/252-281
D8FTM3_9CYAN/283-321
D8FTM3_9CYAN/322-361
D8FTM3_9CYAN/351-381
D8FTM3_9CYAN/53-91
D8FTM3_9CYAN/87-126
D8FTP5_9CYAN/139-178
D8FTP5_9CYAN/174-213
D8FTP5_9CYAN/204-243
D8FTP5_9CYAN/255-289
D8FTP5_9CYAN/285-324
D8FTP5_9CYAN/37-75
D8FTP5_9CYAN/81-120
D8FTS1_9CYAN/193-232
D8FTS1_9CYAN/67-99
D8FUF0_9CYAN/139-178
D8FUF0_9CYAN/194-233
D8FUF0_9CYAN/20-58
D8FUF0_9CYAN/224-263
D8FUF0_9CYAN/49-80
D8FUF0_9CYAN/84-123
D8FUG4_9CYAN/112-151
D8FUG4_9CYAN/178-217
D8FUG4_9CYAN/203-242
D8FUG4_9CYAN/263-298
D8FUG4_9CYAN/329-368
D8FUG4_9CYAN/369-408
D8FUG4_9CYAN/409-448
D8FUG4_9CYAN/435-472
D8FUK2_9CYAN/125-164
D8FUK2_9CYAN/40-79
D8FUK2_9CYAN/85-124
D8FVL3_9CYAN/312-351
D8FVL3_9CYAN/395-432
D8FVL3_9CYAN/403-448
D8FVL3_9CYAN/434-473
D8FVL3_9CYAN/449-488
D8FVL3_9CYAN/530-569
D8FVL3_9CYAN/570-609
D8FVL3_9CYAN/620-659
D8FW34_9CYAN/218-257
D8FW34_9CYAN/248-287
D8FWM9_9CYAN/120-159
D8FWM9_9CYAN/190-229
D8FWM9_9CYAN/20-59
D8FWM9_9CYAN/245-284
D8FWM9_9CYAN/280-319
D8FWM9_9CYAN/47-84
D8FWM9_9CYAN/80-119
D8FX67_9CYAN/125-164
D8FX67_9CYAN/16-52
D8FX67_9CYAN/280-319
D8FX67_9CYAN/30-68
D8FX67_9CYAN/60-99
D8FX67_9CYAN/91-129
D8FX68_9CYAN/15-54
D8FX68_9CYAN/160-199
D8FX68_9CYAN/200-238
D8FX68_9CYAN/235-274
D8FX68_9CYAN/50-89
D8FX68_9CYAN/90-129
D8FXD5_9CYAN/26-64
D8FXD5_9CYAN/36-75
D8FXD5_9CYAN/56-94
D8FXJ0_9CYAN/413-452
D8FXJ0_9CYAN/438-476
D8FXJ0_9CYAN/473-512
D8FXK9_9CYAN/663-704
D8G0A5_9CYAN/126-161
D8G0A5_9CYAN/142-181
D8G0A5_9CYAN/172-209
D8G0A5_9CYAN/21-60
D8G0A5_9CYAN/212-251
D8G0A5_9CYAN/227-266
D8G0A5_9CYAN/247-286
D8G0A5_9CYAN/267-304
D8G0A5_9CYAN/307-346
D8G0A5_9CYAN/46-85
D8G0A5_9CYAN/66-105
D8G0A5_9CYAN/91-130
D8G140_9CYAN/853-892
D8G140_9CYAN/898-937
D8G140_9CYAN/938-977
D8G140_9CYAN/948-987
D8G1F0_9CYAN/290-324
D8G1F0_9CYAN/312-351
D8G1J9_9CYAN/129-166
D8G1J9_9CYAN/45-83
D8G1J9_9CYAN/89-128
D8G2H7_9CYAN/125-160
D8G2H7_9CYAN/15-54
D8G2H7_9CYAN/160-199
D8G2H7_9CYAN/190-229
D8G2H7_9CYAN/235-273
D8G2H7_9CYAN/60-99
D8G2H7_9CYAN/80-119
D8G383_9CYAN/120-158
D8G383_9CYAN/145-184
D8G383_9CYAN/155-194
D8G383_9CYAN/16-43
D8G383_9CYAN/177-213
D8G383_9CYAN/210-249
D8G383_9CYAN/240-275
D8G383_9CYAN/45-83
D8G383_9CYAN/85-124
D8G387_9CYAN/125-164
D8G387_9CYAN/155-194
D8G387_9CYAN/16-54
D8G387_9CYAN/175-213
D8G387_9CYAN/195-234
D8G387_9CYAN/24-63
D8G387_9CYAN/240-276
D8G387_9CYAN/50-89
D8G387_9CYAN/60-99
D8G387_9CYAN/90-129
D8G388_9CYAN/116-155
D8G388_9CYAN/141-180
D8G388_9CYAN/159-200
D8G388_9CYAN/176-215
D8G388_9CYAN/211-249
D8G388_9CYAN/246-281
D8G3I7_9CYAN/167-194
D8G3I7_9CYAN/8-51
D8G3L0_9CYAN/121-165
D8G3L0_9CYAN/176-215
D8G3L0_9CYAN/37-80
D8G3L0_9CYAN/81-118
D8G489_9CYAN/143-181
D8G489_9CYAN/15-54
D8G489_9CYAN/182-221
D8G489_9CYAN/242-281
D8G489_9CYAN/282-321
D8G489_9CYAN/36-74
D8G489_9CYAN/50-88
D8G489_9CYAN/70-109
D8G489_9CYAN/80-119
D8G4Y6_9CYAN/485-524
D8G4Y6_9CYAN/535-574
D8G4Y6_9CYAN/580-619
D8G5M1_9CYAN/105-144
D8G5M1_9CYAN/63-101
D8G5U2_9CYAN/231-269
D8G5U2_9CYAN/290-322
D8G6L6_9CYAN/35-74
D8G7E6_9CYAN/104-143
D8G7E6_9CYAN/119-158
D8G7E6_9CYAN/153-187
D8G7E6_9CYAN/184-223
D8G7E6_9CYAN/204-243
D8G7E6_9CYAN/30-68
D8G7E6_9CYAN/69-107
D8G7H4_9CYAN/105-144
D8G7H4_9CYAN/135-174
D8G7H4_9CYAN/82-119
D8G8N2_9CYAN/130-169
D8G8N2_9CYAN/16-54
D8G8N2_9CYAN/160-199
D8G8N2_9CYAN/185-221
D8G8N2_9CYAN/35-73
D8G8N2_9CYAN/70-109
D8G8N2_9CYAN/95-134
D8G934_9CYAN/219-247
D8G934_9CYAN/255-294
D8G934_9CYAN/294-333
D8G9T1_9CYAN/37-75
D8G9T1_9CYAN/66-105
D8G9T1_9CYAN/91-130
D8G9T3_9CYAN/105-144
D8G9T3_9CYAN/130-169
D8G9T3_9CYAN/160-199
D8G9T3_9CYAN/40-79
D8G9T3_9CYAN/55-94
D8G9T3_9CYAN/74-109
D8G9T3_9CYAN/90-129
D8G9V2_9CYAN/104-142
D8G9V2_9CYAN/23-62
D8G9V2_9CYAN/43-82
D8G9W0_9CYAN/130-169
D8G9W0_9CYAN/16-59
D8G9W0_9CYAN/165-204
D8G9W0_9CYAN/205-244
D8G9W0_9CYAN/245-284
D8G9W0_9CYAN/60-98
D8G9W0_9CYAN/85-121
D8GM77_CLOLD/214-246
D8H5M6_BACAI/185-229
D8H972_BACAI/112-151
D8H972_BACAI/132-171
D8HYI6_AMYMU/194-232
D8HYI6_AMYMU/219-244
D8I236_AMYMU/126-165
D8I236_AMYMU/142-178
D8JAY1_HALJB/2-35
D8JAY1_HALJB/20-50
D8JPK7_HYPDA/141-172
D8JPK7_HYPDA/57-95
D8JPK7_HYPDA/86-123
D8JTZ0_HYPDA/195-233
D8JTZ0_HYPDA/45-83
D8JYN3_HYPDA/207-246
D8JYN3_HYPDA/227-263
D8JYN3_HYPDA/53-91
D8JYN3_HYPDA/87-121
D8K483_NITWC/35-74
D8K483_NITWC/49-84
D8K4H9_NITWC/121-156
D8K4H9_NITWC/137-175
D8K4H9_NITWC/157-196
D8K4H9_NITWC/197-227
D8K7C9_NITWC/113-149
D8K7C9_NITWC/36-67
D8K7C9_NITWC/63-106
D8K7C9_NITWC/96-132
D8P7V8_9BACT/108-146
D8P7V8_9BACT/173-212
D8P7V8_9BACT/208-247
D8P7V8_9BACT/243-281
D8P7V8_9BACT/273-312
D8P7V8_9BACT/288-327
D8P7V8_9BACT/306-340
D8P7V8_9BACT/318-357
D8P7V8_9BACT/398-437
D8P7V8_9BACT/78-117
D8PEE2_9BACT/60-98
D8QTE2_SELML/72-111
D8QTE2_SELML/92-131
D8R9P5_SELML/57-93
D8RM75_SELML/113-150
D8SBX7_SELML/72-111
D8SBX7_SELML/92-131
D8SEZ0_SELML/213-252
D8SEZ0_SELML/248-287
D8TBR1_SELML/90-127
D8TJQ1_VOLCA/112-151
D8TJQ1_VOLCA/72-111
D8TL63_VOLCA/120-159
D8TL63_VOLCA/155-194
D8TVM1_VOLCA/100-139
D8TVM1_VOLCA/55-94
D9QFH4_BRESC/148-184
D9QFH4_BRESC/281-317
D9QFH4_BRESC/30-69
D9QFH4_BRESC/70-109
D9QJF7_BRESC/97-133
D9QJF8_BRESC/117-156
D9QJF8_BRESC/138-169
D9QL26_BRESC/180-219
D9QL26_BRESC/309-352
D9QL26_BRESC/363-397
D9QL26_BRESC/63-102
D9QL26_BRESC/79-112
D9QL26_BRESC/88-123
D9QL27_BRESC/283-321
D9QL27_BRESC/292-331
D9QL27_BRESC/320-345
D9QL27_BRESC/357-392
D9QL27_BRESC/377-408
D9QL27_BRESC/58-97
D9SKA0_GALCS/102-141
D9SKA0_GALCS/214-253
D9SKA0_GALCS/229-268
D9SKA0_GALCS/254-293
D9SKA0_GALCS/269-307
D9SKA0_GALCS/42-81
D9SKA0_GALCS/62-101
D9SKA0_GALCS/77-116
D9SNF3_CLOC7/200-234
D9SNF3_CLOC7/226-256
D9T2H6_MICAI/139-178
D9TD57_MICAI/106-142
D9TD57_MICAI/128-167
D9TDL1_MICAI/228-259
D9TDL1_MICAI/250-289
D9TEL1_MICAI/1101-1137
D9TEL1_MICAI/1138-1177
D9UAQ4_MARHY/40-73
D9UAQ4_MARHY/59-97
D9UCS4_9ACTO/655-691
D9UCS4_9ACTO/692-731
D9UF82_9ACTO/108-147
D9UF82_9ACTO/118-157
D9UF82_9ACTO/148-187
D9UF82_9ACTO/65-102
D9UK52_9ACTO/192-228
D9UK52_9ACTO/219-249
D9V3W5_9ACTO/126-165
D9VBM5_9ACTO/147-186
D9VFI0_9ACTO/217-254
D9VQ45_9ACTO/183-219
D9VQ45_9ACTO/210-240
D9VS95_9ACTO/305-344
D9VS95_9ACTO/345-384
D9VS95_9ACTO/382-407
D9VS98_9ACTO/119-157
D9VS98_9ACTO/43-82
D9VS98_9ACTO/63-102
D9VS98_9ACTO/83-120
D9WB40_9ACTO/238-276
D9WLI4_9ACTO/217-255
D9WLI4_9ACTO/252-291
D9WLI4_9ACTO/272-311
D9WLI4_9ACTO/317-360
D9WWJ3_9ACTO/195-222
D9WWJ3_9ACTO/217-256
D9WZZ3_STRVR/241-277
D9WZZ3_STRVR/259-296
D9WZZ3_STRVR/328-367
D9XD26_STRVR/190-226
D9XD26_STRVR/212-250
D9XHX3_STRVR/144-177
D9XHX3_STRVR/159-197
D9XHX3_STRVR/194-233
D9XHX3_STRVR/264-292
D9XHX3_STRVR/296-324
D9XLZ7_9ACTO/206-237
D9XLZ7_9ACTO/236-271
D9XLZ7_9ACTO/274-309
D9XPJ9_9ACTO/214-253
E0HJG7_9GAMM/2-40
E0I5D5_9BACL/331-369
E0I5I0_9BACL/196-235
E0I5I0_9BACL/238-274
E0I5I0_9BACL/275-314
E0I5I0_9BACL/408-436
E0I7E2_9BACL/112-151
E0ICV4_9BACL/208-247
E0IKB1_9GAMM/2-40
E0J0C8_ECOLW/267-306
E0J0C8_ECOLW/307-346
E0KBK6_STRVO/114-153
E0KBK6_STRVO/134-173
E0KBK6_STRVO/149-188
E0KBK6_STRVO/84-123
E0KDK5_STRVO/194-225
E0KDK5_STRVO/218-259
E0R9F6_PAEP6/205-243
E0RK51_PAEP6/147-185
E0TBE1_PARBH/183-222
E0TEH3_PARBH/250-289
E0U5H0_CYAP2/120-157
E0U5H0_CYAP2/154-192
E0U5H0_CYAP2/189-227
E0U5I0_CYAP2/100-139
E0U5I0_CYAP2/146-185
E0U5I0_CYAP2/167-205
E0U5I0_CYAP2/191-230
E0U5I0_CYAP2/23-59
E0U5I0_CYAP2/234-270
E0U5I0_CYAP2/271-310
E0U5I0_CYAP2/286-325
E0U5I0_CYAP2/50-89
E0U5I0_CYAP2/60-99
E0U5I0_CYAP2/75-107
E0U5P5_CYAP2/100-139
E0U5P5_CYAP2/45-84
E0U5P5_CYAP2/70-102
E0U5X0_CYAP2/106-143
E0U5X0_CYAP2/30-67
E0U5X0_CYAP2/44-83
E0U5X0_CYAP2/79-118
E0U6T0_CYAP2/140-179
E0U6T0_CYAP2/16-55
E0U6T0_CYAP2/180-216
E0U6T0_CYAP2/41-80
E0U7X6_CYAP2/106-145
E0U7X6_CYAP2/146-185
E0U7X6_CYAP2/72-110
E0U8G0_CYAP2/124-160
E0U8G0_CYAP2/30-63
E0U8G0_CYAP2/64-103
E0U8Z8_CYAP2/104-143
E0U8Z8_CYAP2/44-83
E0U8Z8_CYAP2/81-112
E0U8Z8_CYAP2/89-128
E0U937_CYAP2/109-148
E0U937_CYAP2/134-173
E0U937_CYAP2/159-203
E0U937_CYAP2/174-213
E0U937_CYAP2/199-238
E0U937_CYAP2/209-246
E0U937_CYAP2/74-113
E0U9L5_CYAP2/118-154
E0U9L5_CYAP2/136-174
E0U9L5_CYAP2/152-184
E0U9L5_CYAP2/175-207
E0U9N5_CYAP2/16-49
E0U9N5_CYAP2/40-79
E0U9N5_CYAP2/60-98
E0UA97_CYAP2/41-80
E0UA97_CYAP2/81-120
E0UAP0_CYAP2/129-168
E0UAP0_CYAP2/30-63
E0UAP0_CYAP2/59-98
E0UAP0_CYAP2/94-133
E0UBG4_CYAP2/125-161
E0UBG4_CYAP2/145-184
E0UBG4_CYAP2/185-224
E0UBG4_CYAP2/195-233
E0UBG4_CYAP2/220-256
E0UBG4_CYAP2/60-99
E0UBG4_CYAP2/75-114
E0UBG4_CYAP2/95-129
E0UC19_CYAP2/110-137
E0UC19_CYAP2/25-64
E0UC19_CYAP2/60-99
E0UC19_CYAP2/91-125
E0UC86_CYAP2/198-230
E0UC86_CYAP2/80-119
E0UCK4_CYAP2/437-476
E0UCK4_CYAP2/472-511
E0UCK4_CYAP2/507-535
E0UE92_CYAP2/122-161
E0UE92_CYAP2/23-62
E0UE92_CYAP2/61-91
E0UE92_CYAP2/92-131
E0UE96_CYAP2/15-54
E0UE96_CYAP2/25-64
E0UE96_CYAP2/40-79
E0UE96_CYAP2/65-104
E0UE96_CYAP2/80-119
E0UE96_CYAP2/97-134
E0UF05_CYAP2/725-764
E0UF05_CYAP2/745-784
E0UF05_CYAP2/780-818
E0UG87_CYAP2/508-547
E0UGF6_CYAP2/123-167
E0UGU2_CYAP2/158-182
E0UGU2_CYAP2/173-212
E0UGU2_CYAP2/210-242
E0UGU2_CYAP2/223-262
E0UHE0_CYAP2/71-110
E0UHR5_CYAP2/101-140
E0UIH9_CYAP2/126-165
E0UIH9_CYAP2/163-199
E0UIH9_CYAP2/191-230
E0UIH9_CYAP2/201-240
E0UIH9_CYAP2/211-250
E0UIH9_CYAP2/231-267
E0UIH9_CYAP2/246-284
E0UIH9_CYAP2/286-321
E0UIH9_CYAP2/56-95
E0UIT8_CYAP2/1-38
E0UIT8_CYAP2/29-62
E0UJ29_CYAP2/104-140
E0UJ29_CYAP2/19-58
E0UJ29_CYAP2/49-88
E0UJ29_CYAP2/84-123
E0UJJ5_CYAP2/294-329
E0UJJ5_CYAP2/315-354
E0UJK8_CYAP2/241-280
E0UJK8_CYAP2/271-307
E0UJK8_CYAP2/296-335
E0UJM5_CYAP2/118-157
E0UJM5_CYAP2/36-72
E0UJM5_CYAP2/53-92
E0UJM5_CYAP2/63-102
E0UJM5_CYAP2/93-132
E0UKB9_CYAP2/570-609
E0UKB9_CYAP2/595-634
E0UKM6_CYAP2/102-127
E0UKM6_CYAP2/128-167
E0UKM6_CYAP2/163-202
E0UKM6_CYAP2/45-82
E0UKM6_CYAP2/68-99
E0UKS6_CYAP2/39-76
E0UKS6_CYAP2/48-87
E0UKS6_CYAP2/93-132
E0UL33_CYAP2/46-75
E0UL33_CYAP2/66-105
E0UNW4_CYAP2/182-225
E0VR58_PEDHC/145-192
E0VTL2_PEDHC/295-333
E0VTL2_PEDHC/335-374
E0VTL2_PEDHC/415-453
E0WSX9_9ENTR/171-210
E0WSX9_9ENTR/201-240
E0WSX9_9ENTR/231-270
E0WSX9_9ENTR/99-137
E0WT68_9ENTR/88-127
E0WUV7_9ENTR/9-47
E0X6D7_PSEPU/145-184
E0X6D7_PSEPU/40-79
E0X6D7_PSEPU/80-115
E0XXR8_9DELT/102-141
E0XXR8_9DELT/137-176
E0XXR8_9DELT/77-116
E1CR41_VIBPA/9-48
E1DT62_VIBPA/9-48
E1EEL9_VIBPA/9-48
E1HEC2_MYCTU/112-150
E1HKV8_ECOLX/259-298
E1HKV8_ECOLX/299-338
E1I8V2_ECOLX/259-298
E1I8V2_ECOLX/299-338
E1IHL3_9CHLR/139-168
E1IHL3_9CHLR/167-206
E1IHL3_9CHLR/202-241
E1IHL3_9CHLR/21-58
E1IHL3_9CHLR/237-276
E1IHL3_9CHLR/64-102
E1IHL3_9CHLR/99-138
E1ISF7_ECOLX/259-298
E1ISF7_ECOLX/299-338
E1J378_ECOLX/259-298
E1J378_ECOLX/299-338
E1JV90_DESFR/395-434
E1JV90_DESFR/426-469
E1K8I9_9FIRM/60-96
E1MHA3_9GAMM/177-216
E1MHA3_9GAMM/42-81
E1MMB4_9GAMM/409-445
E1MMB4_9GAMM/449-484
E1MMB4_9GAMM/480-519
E1MMB4_9GAMM/515-549
E1QM36_DESB2/129-164
E1QM36_DESB2/155-199
E1QM36_DESB2/210-249
E1QM36_DESB2/65-104
E1QM36_DESB2/85-124
E1R3F1_SPISS/50-89
E1RJ78_METP4/124-160
E1RJ78_METP4/56-93
E1RJ78_METP4/94-132
E1UFN8_LISML/23-54
E1UFN8_LISML/40-79
E1VJ19_9GAMM/886-925
E1W7B9_SALTS/154-196
E1W7B9_SALTS/199-238
E1WA29_SALTS/152-184
E1WA29_SALTS/182-221
E1WA29_SALTS/222-261
E1WA29_SALTS/242-280
E1WA29_SALTS/287-326
E1X622_BACMS/120-158
E1Z8A3_9CHLO/59-98
E1Z8A3_9CHLO/84-123
E1ZBS6_9CHLO/32-71
E1ZWR2_9HYME/246-285
E1ZWR2_9HYME/321-354
E1ZX29_9HYME/47-86
E2B572_9HYME/215-254
E2B574_9HYME/104-137
E2B574_9HYME/159-185
E2B574_9HYME/90-128
E2CDX6_9RHOB/46-84
E2CES8_9RHOB/59-97
E2CES8_9RHOB/89-131
E2CI84_9RHOB/104-143
E2CI84_9RHOB/144-182
E2CI84_9RHOB/29-63
E2CI84_9RHOB/47-83
E2CI84_9RHOB/64-103
E2CI84_9RHOB/74-111
E2JXP4_ECO57/289-322
E2JY96_ECO57/162-201
E2JY96_ECO57/267-306
E2JY96_ECO57/307-346
E2K270_ECO57/456-495
E2K270_ECO57/549-588
E2KAZ4_ECO57/162-201
E2KAZ4_ECO57/267-306
E2KAZ4_ECO57/307-346
E2KDJ1_ECO57/456-495
E2KDJ1_ECO57/549-588
E2KGH7_ECO57/289-322
E2KRA1_ECO57/162-201
E2KRA1_ECO57/267-306
E2KRA1_ECO57/307-346
E2KTN6_ECO57/456-495
E2KTN6_ECO57/549-588
E2KZN0_ECO57/289-322
E2MH68_PSESM/38-77
E2MH68_PSESM/53-91
E2Q5J8_STRCL/210-248
E2S4W8_9CORY/56-89
E2S7C5_9CORY/35-76
E2SL49_9FIRM/191-228
E2TGI1_MYCTU/112-150
E2TRN0_MYCTU/112-150
E2U366_MYCTU/112-150
E2UF26_MYCTU/112-150
E2UR37_MYCTU/112-150
E2V2A7_MYCTU/112-150
E2VDJ3_MYCTU/112-150
E2VML0_MYCTU/112-150
E2VZ73_MYCTU/112-150
E2WAD1_MYCTU/112-150
E2WMF2_MYCTU/112-150
E2X1E7_ECOLX/170-209
E2X1E7_ECOLX/210-249
E2XUN9_PSEFL/143-180
E2XUN9_PSEFL/36-74
E2XUN9_PSEFL/76-112
E2XY53_PSEFL/54-91
E2ZCS9_9FIRM/78-116
E2ZZY9_PSEAE/32-67
E2ZZY9_PSEAE/53-91
E3A3Z5_PSEAE/127-166
E3A3Z5_PSEAE/143-179
E3A3Z5_PSEAE/167-206
E3A3Z5_PSEAE/37-76
E3A3Z5_PSEAE/77-112
E3E0C9_BACA1/204-242
E3EBT2_PAEPS/147-185
E3ECA0_PAEPS/248-287
E3EEY1_PAEPS/204-243
E3FLV9_STIAD/39-78
E3FLV9_STIAD/74-110
E3FLV9_STIAD/9-47
E3GJY0_EUBLK/140-178
E3HRS5_ACHXA/555-594
E3HRS5_ACHXA/590-626
E3HRS5_ACHXA/802-841
E3HRS6_ACHXA/19-58
E3HRS6_ACHXA/274-313
E3I030_RHOVT/52-89
E3I030_RHOVT/68-106
E3IWJ4_FRASU/228-267
E3IWJ4_FRASU/258-297
E3IWJ4_FRASU/298-337
E3JB70_FRASU/1231-1267
E3JB70_FRASU/1268-1307
E3JD58_FRASU/797-831
E3JD58_FRASU/827-866
E3NLK7_CAERE/16-53
E3NLK7_CAERE/44-83
E3NLK7_CAERE/69-107
E3PCY5_ECOH1/267-306
E3PCY5_ECOH1/307-346
E3Y497_SHIFL/267-306
E3Y497_SHIFL/307-346
E4LY26_9CLOT/191-228
E4MYY5_KITSK/1-40
E4MYY5_KITSK/101-135
E4MYY5_KITSK/12-50
E4MYY5_KITSK/31-70
E4MYY5_KITSK/66-105
E4N373_KITSK/190-226
E4N373_KITSK/212-259
E4N469_KITSK/1125-1161
E4N469_KITSK/1156-1186
E4N469_KITSK/1177-1216
E4NVS4_HALBP/2-30
E4PLU3_MARAH/40-73
E4PLU3_MARAH/59-97
E4PQ64_MARAH/170-209
E4PQ64_MARAH/38-74
E4R4K0_PSEPB/145-184
E4R4K0_PSEPB/40-79
E4R4K0_PSEPB/80-115
E4W856_RHOE1/138-177
E4W8W2_RHOE1/105-144
E4W8W2_RHOE1/135-173
E4W8W2_RHOE1/31-63
E4W8W2_RHOE1/60-99
E4W8W2_RHOE1/95-134
E4WGQ3_RHOE1/201-236
E4WGQ3_RHOE1/228-260
E4WKI4_RHOE1/124-163
E5WKA7_9BACI/192-225
E5WKA7_9BACI/211-249
E5XRV8_9ACTO/23-54
E5XRV8_9ACTO/40-70
E5XRV9_9ACTO/1-38
E5XRV9_9ACTO/24-63
E5XRV9_9ACTO/59-98
E5XT61_9ACTO/189-224
E5XT61_9ACTO/270-301
E5YWT2_9BACL/200-230
E5YWT2_9BACL/221-259
E5ZAS3_CAMJE/27-66
E6B3X3_ECOLX/267-306
E6B3X3_ECOLX/307-346
E6BM64_ECOLX/259-298
E6BM64_ECOLX/299-338
E6KRM1_9ACTO/657-691
E6LJG6_9FIRM/27-66
E6S600_INTC7/22-61
E6SC07_INTC7/5-44
E6TCN3_MYCSR/116-155
E6V5I4_VARPD/545-578
E6V5I4_VARPD/619-650
E6V5I4_VARPD/810-839
E6V5I5_VARPD/264-303
E6V5U3_VARPD/289-319
E6V5U4_VARPD/565-598
E6V5W1_VARPD/591-630
E6VL72_RHOPX/104-143
E6VL72_RHOPX/138-165
E6VL72_RHOPX/17-53
E6VL72_RHOPX/49-88
E6VL72_RHOPX/78-108
E6W4A2_DESIS/64-102
E6XSA6_SHEP2/39-78
E7C3B6_9BACT/129-164
E7C3B6_9BACT/160-199
E7C3B6_9BACT/378-421
E7C3B6_9BACT/38-64
E7C3B6_9BACT/393-430
E7C3B6_9BACT/429-462
E7C3B6_9BACT/511-548
E7C3B6_9BACT/545-579
E7C3B6_9BACT/60-99
E7C3B6_9BACT/90-129
E7C3B7_9BACT/121-160
E7C3B7_9BACT/141-180
E7C3B7_9BACT/232-271
E7C3B7_9BACT/277-316
E7C3B7_9BACT/317-356
E7C3B7_9BACT/377-409
E7C3B7_9BACT/86-125
E7C802_9BACT/2-41
E7C802_9BACT/42-74
E7C802_9BACT/67-106
E7C9Q5_9CAUD/106-144
E7C9Q5_9CAUD/73-109
E7DQ95_9NOSO/214-253
E7DQ95_9NOSO/295-334
E7DQI4_9NOSO/43-82
E7DQI4_9NOSO/59-97
E7DQI4_9NOSO/83-122
E7HD20_ECOLX/124-163
E7HD20_ECOLX/84-123
E7HSS0_ECOLX/34-73
E7HSS0_ECOLX/74-109
E7ID64_ECOLX/267-306
E7ID64_ECOLX/307-346
E7IWS2_ECOLX/124-163
E7IWS2_ECOLX/84-123
E7JBQ8_ECOLX/259-298
E7JBQ8_ECOLX/299-338
E7K716_SHISO/43-82
E7K716_SHISO/83-122
E7P0M6_PSESG/38-77
E7P0M6_PSESG/53-91
E7PJQ6_PSESG/38-77
E7PJQ6_PSESG/53-91
E7T1V2_SHIBO/207-246
E7T1V2_SHIBO/247-286
E7TL63_ECO57/289-322
E7TQ16_ECO57/162-201
E7TQ16_ECO57/267-306
E7TQ16_ECO57/307-346
E7TRW7_ECO57/458-497
E7TRW7_ECO57/551-590
E7UID3_ECOLX/267-306
E7UID3_ECOLX/307-346
E7UX94_SALTY/25-61
E7UX94_SALTY/58-96
E7V0W4_SALTY/154-196
E7V0W4_SALTY/199-238
E7V1N8_SALTY/168-200
E7V1N8_SALTY/198-237
E7V1N8_SALTY/238-277
E7V1N8_SALTY/258-296
E7V1N8_SALTY/303-342
E7VC44_SALMO/152-184
E7VC44_SALMO/172-211
E7VC44_SALMO/182-219
E7VD12_SALMO/1-35
E7VH76_SALMO/152-184
E7VH76_SALMO/172-211
E7VH76_SALMO/182-219
E7VY66_SALMO/152-184
E7VY66_SALMO/172-211
E7VY66_SALMO/182-219
E7W6N7_SALMO/154-196
E7W6N7_SALMO/199-238
E7WF20_SALMO/152-184
E7WF20_SALMO/172-211
E7WF20_SALMO/182-219
E7WLH6_SALMO/152-184
E7WLH6_SALMO/172-211
E7WLH6_SALMO/182-219
E7WN31_SALMO/154-196
E7WN31_SALMO/199-238
E7WW82_SALMO/152-184
E7WW82_SALMO/172-211
E7WW82_SALMO/182-219
E7X9A2_SALMO/50-92
E7X9A2_SALMO/95-134
E7XEA6_SALMO/152-184
E7XEA6_SALMO/172-211
E7XEA6_SALMO/182-219
E7XKT7_SALMO/154-196
E7XKT7_SALMO/199-238
E7XRZ1_SALMO/152-184
E7XRZ1_SALMO/172-211
E7XRZ1_SALMO/182-219
E7Y0T3_SALMO/154-196
E7Y0T3_SALMO/199-238
E7Y148_SALMO/152-184
E7Y148_SALMO/172-211
E7Y148_SALMO/182-219
E7Y8D6_SALMO/152-184
E7Y8D6_SALMO/172-211
E7Y8D6_SALMO/182-219
E7YHQ0_SALMO/152-184
E7YHQ0_SALMO/172-211
E7YHQ0_SALMO/182-219
E7YKQ7_SALMO/6-46
E7YQM6_SALMO/154-196
E7YQM6_SALMO/199-238
E7Z379_SALMO/152-184
E7Z379_SALMO/172-211
E7Z379_SALMO/182-219
E7ZEQ1_SALMO/152-184
E7ZEQ1_SALMO/172-211
E7ZEQ1_SALMO/182-219
E7ZRY2_SALMO/152-184
E7ZRY2_SALMO/172-211
E7ZRY2_SALMO/182-219
E7ZYY8_SALMO/152-184
E7ZYY8_SALMO/172-211
E7ZYY8_SALMO/182-219
E8AB46_SALMO/152-184
E8AB46_SALMO/172-211
E8AB46_SALMO/182-219
E8ATW5_SALMO/152-184
E8ATW5_SALMO/172-211
E8ATW5_SALMO/182-219
E8AV67_SALMO/154-196
E8AV67_SALMO/199-238
E8B0J1_SALMO/152-184
E8B0J1_SALMO/172-211
E8B0J1_SALMO/182-219
E8B925_SALMO/154-196
E8B925_SALMO/199-238
E8BFM6_SALMO/152-184
E8BFM6_SALMO/172-211
E8BFM6_SALMO/182-219
E8BPG6_SALMO/152-184
E8BPG6_SALMO/172-211
E8BPG6_SALMO/182-219
E8BQA4_SALMO/154-196
E8BQA4_SALMO/199-238
E8BYB5_SALMO/25-49
E8C7N1_SALMO/152-184
E8C7N1_SALMO/172-211
E8C7N1_SALMO/182-219
E8C9I8_SALMO/154-196
E8C9I8_SALMO/199-238
E8CBW0_SALMO/152-184
E8CBW0_SALMO/172-211
E8CBW0_SALMO/182-219
E8CLP9_SALMO/25-61
E8CM70_SALMO/152-184
E8CM70_SALMO/172-211
E8CM70_SALMO/182-219
E8CNB5_SALMO/154-196
E8CNB5_SALMO/199-238
E8D0I8_SALMO/154-196
E8D0I8_SALMO/199-238
E8D2P0_SALMO/152-184
E8D2P0_SALMO/172-211
E8D2P0_SALMO/182-219
E8D7R8_SALMO/24-44
E8D7R8_SALMO/42-78
E8DCS5_SALMO/152-184
E8DCS5_SALMO/172-211
E8DCS5_SALMO/182-219
E8DEC4_SALMO/154-196
E8DEC4_SALMO/199-238
E8DJV5_SALMO/1-31
E8DSU3_SALMO/152-184
E8DSU3_SALMO/172-211
E8DSU3_SALMO/182-219
E8E3Q6_SALMO/152-184
E8E3Q6_SALMO/172-211
E8E3Q6_SALMO/182-219
E8EEA2_SALMO/152-184
E8EEA2_SALMO/172-211
E8EEA2_SALMO/182-219
E8EUC3_SALMO/154-196
E8EUC3_SALMO/199-238
E8EXK7_SALMO/152-184
E8EXK7_SALMO/172-211
E8EXK7_SALMO/182-219
E8EZK6_SALMO/154-196
E8EZK6_SALMO/199-238
E8F3H3_SALMO/152-184
E8F3H3_SALMO/172-211
E8F3H3_SALMO/182-219
E8FFK6_SALMO/152-184
E8FFK6_SALMO/172-211
E8FFK6_SALMO/182-219
E8FG09_SALMO/154-196
E8FG09_SALMO/199-238
E8FN52_SALMO/154-196
E8FN52_SALMO/199-238
E8FP80_SALMO/25-47
E8FTX5_SALMO/152-184
E8FTX5_SALMO/172-211
E8FTX5_SALMO/182-219
E8G9K0_SALMO/152-184
E8G9K0_SALMO/172-211
E8G9K0_SALMO/182-219
E8GAW6_SALMO/154-196
E8GAW6_SALMO/199-238
E8GNC3_SALMO/152-184
E8GNC3_SALMO/172-211
E8GNC3_SALMO/182-219
E8GXC2_SALMO/154-196
E8GXC2_SALMO/199-238
E8GYA1_SALMO/152-184
E8GYA1_SALMO/172-211
E8GYA1_SALMO/182-219
E8H0T2_SALMO/23-42
E8H9Y8_ECO57/162-201
E8H9Y8_ECO57/267-306
E8H9Y8_ECO57/307-346
E8HAM8_ECO57/452-491
E8HAM8_ECO57/545-584
E8HBF3_ECO57/289-322
E8HNV1_ECOLX/454-493
E8HNV1_ECOLX/547-586
E8HP46_ECOLX/267-306
E8HP46_ECOLX/307-346
E8HQ72_ECOLX/289-322
E8I2P1_ECOLX/267-306
E8I2P1_ECOLX/307-346
E8I3D1_ECOLX/454-493
E8I3D1_ECOLX/547-586
E8I437_ECOLX/289-322
E8IE30_ECOLX/289-322
E8IGS9_ECOLX/267-306
E8IGS9_ECOLX/307-346
E8IHG6_ECOLX/460-499
E8IHG6_ECOLX/565-604
E8ITE5_ECOLX/289-322
E8IUY1_ECOLX/267-306
E8IUY1_ECOLX/307-346
E8IVA6_ECOLX/458-497
E8IVA6_ECOLX/569-608
E8J984_ECO57/267-306
E8J984_ECO57/307-346
E8JAU0_ECO57/289-322
E8L4J7_9RHIZ/173-210
E8L4J7_9RHIZ/206-244
E8L6S3_9RHIZ/159-198
E8LG46_9FIRM/36-80
E8LG46_9FIRM/81-120
E8LQ34_9VIBR/100-139
E8MTA4_BIFL1/26-64
E8MTA4_BIFL1/65-101
E8N5T1_ANATU/109-136
E8N5T1_ANATU/21-58
E8N5T1_ANATU/54-93
E8N5T1_ANATU/77-117
E8NI51_SALET/154-193
E8NI51_SALET/199-238
E8NQ75_SALET/151-186
E8NQ75_SALET/182-221
E8NQ75_SALET/222-261
E8NQ75_SALET/242-281
E8RG11_9DELT/523-562
E8RG11_9DELT/558-597
E8RIW7_9DELT/208-247
E8RIW7_9DELT/248-287
E8RJT1_9DELT/102-141
E8RJT1_9DELT/255-289
E8RJT1_9DELT/285-324
E8RJT1_9DELT/62-101
E8RL95_9CAUL/179-218
E8RL95_9CAUL/282-319
E8RL95_9CAUL/320-349
E8RL95_9CAUL/358-391
E8RL95_9CAUL/38-77
E8RL95_9CAUL/49-87
E8RL95_9CAUL/88-123
E8RLB0_9CAUL/179-218
E8RLB0_9CAUL/311-350
E8RLB0_9CAUL/36-72
E8RLB0_9CAUL/361-399
E8RLB0_9CAUL/66-97
E8RLB0_9CAUL/88-123
E8RT29_9CAUL/33-72
E8RT29_9CAUL/88-131
E8S492_MICSL/106-142
E8S492_MICSL/128-167
E8S615_MICSL/1101-1137
E8S615_MICSL/1138-1177
E8S789_MICSL/228-259
E8S789_MICSL/250-289
E8UCP5_TAYEM/553-592
E8UY55_TERSS/314-348
E8VGP3_BACST/174-213
E8VGP3_BACST/214-252
E8VQ35_VIBVU/110-140
E8VRB1_VIBVU/456-495
E8VRB1_VIBVU/486-525
E8W3J1_STRFA/192-219
E8W3J1_STRFA/214-251
E8WL83_GEOS8/123-161
E8X349_ACISM/113-152
E8X349_ACISM/43-82
E8X349_ACISM/58-97
E8X349_ACISM/78-117
E8X349_ACISM/88-127
E8XE44_SALT4/154-196
E8XE44_SALT4/199-238
E8XK20_SALT4/172-204
E8XK20_SALT4/202-241
E8XK20_SALT4/242-281
E8XK20_SALT4/262-300
E8XK20_SALT4/307-346
E8Y5F7_ECOKO/267-306
E8Y5F7_ECOKO/307-346
E8ZQ76_CLOB0/82-121
E9A032_SALET/154-193
E9A032_SALET/199-238
E9A5D3_SALET/129-161
E9A5D3_SALET/159-198
E9A5D3_SALET/199-238
E9A5D3_SALET/219-257
E9CAB0_9EUKA/1503-1553
E9FVE8_DAPPU/210-248
E9FVE8_DAPPU/325-364
E9IZU4_SOLIN/2-41
E9PUA6_MOUSE/219-255
E9PUA6_MOUSE/248-280
E9PUA6_MOUSE/258-297
E9PUA6_MOUSE/303-342
E9PUA6_MOUSE/338-377
E9SV65_COREQ/184-219
E9SV65_COREQ/211-242
E9SZC0_COREQ/105-144
E9SZC0_COREQ/135-173
E9SZC0_COREQ/31-63
E9SZC0_COREQ/60-99
E9SZC0_COREQ/95-134
E9T311_COREQ/124-163
E9T471_COREQ/144-183
E9TK83_ECOLX/267-306
E9TK83_ECOLX/307-346
E9UP82_9ACTO/193-231
E9UTN1_9ACTO/161-195
E9W1A1_ECOLX/267-306
E9W1A1_ECOLX/307-346
E9WJX4_ECOLX/267-306
E9WJX4_ECOLX/307-346
E9WY69_ECOLX/267-306
E9X8I1_ECOLX/267-306
E9X8I1_ECOLX/307-346
E9XJ35_ECOLX/92-131
E9XRW8_ECOLX/162-201
E9XRW8_ECOLX/267-306
E9XRW8_ECOLX/307-346
E9Y460_ECOLX/124-163
E9Y460_ECOLX/84-123
E9YKD6_ECOLX/170-209
E9YKD6_ECOLX/210-249
E9YWP1_ECOLX/162-201
E9YWP1_ECOLX/267-306
E9YWP1_ECOLX/307-346
E9YY47_ECOLX/273-306
E9Z3P6_ESCFE/146-177
E9Z3P6_ESCFE/173-210
E9Z3P6_ESCFE/193-231
E9Z3P6_ESCFE/203-242
E9Z3P6_ESCFE/228-266
E9Z3P6_ESCFE/263-299
E9ZPD0_MYCTU/112-150
F0CEC8_SALMO/154-196
F0CEC8_SALMO/199-238
F0CFQ9_SALMO/154-196
F0CFQ9_SALMO/199-238
F0CHF1_SALMO/154-196
F0CHF1_SALMO/199-238
F0CJL7_SALMO/154-196
F0CJL7_SALMO/199-238
F0CLE0_SALMO/154-196
F0CLE0_SALMO/199-238
F0CMQ0_SALMO/154-196
F0CMQ0_SALMO/199-238
F0CNM9_SALMO/154-196
F0CNM9_SALMO/199-238
F0CPA9_SALMO/154-196
F0CPA9_SALMO/199-238
F0CQ84_SALMO/154-196
F0CQ84_SALMO/199-238
F0CR61_SALMO/154-196
F0CR61_SALMO/199-238
F0CRY4_SALMO/154-196
F0CRY4_SALMO/199-238
F0CTR4_SALMO/154-196
F0CTR4_SALMO/199-238
F0CVY0_SALMO/154-196
F0CVY0_SALMO/199-238
F0CXF9_SALMO/154-196
F0CXF9_SALMO/199-238
F0CYD4_SALMO/154-196
F0CYD4_SALMO/199-238
F0D0Z6_SALMO/154-196
F0D0Z6_SALMO/199-238
F0E171_9PSED/145-184
F0E171_9PSED/40-79
F0E171_9PSED/75-113
F0EXV4_9NEIS/314-350
F0HDN2_9FIRM/175-212
F0JNP6_ESCFE/2-27
F0JNP6_ESCFE/28-66
F0JNP6_ESCFE/38-77
F0JNP6_ESCFE/63-101
F0JNP6_ESCFE/8-45
F0JNP6_ESCFE/98-134
F0KD23_CLOAE/187-221
F0LCH4_9RHIZ/62-89
F0PK47_BACT0/185-220
F0PK47_BACT0/207-244
F0SNI6_PLABD/26-65
F0SNI6_PLABD/66-104
F0SNI6_PLABD/86-124
F0SV42_SYNGF/1166-1201
F0Y313_9STRA/14-53
F0Y313_9STRA/26-63
F0Y7T1_9STRA/84-123
F0ZMB0_DICPU/320-359
F0ZXD7_DICPU/253-290
F0ZXD7_DICPU/313-352
F1A0G0_DICPU/259-297
F1MFU2_BOVIN/222-258
F1MFU2_BOVIN/251-283
F1MFU2_BOVIN/261-300
F1MFU2_BOVIN/306-345
F1MFU2_BOVIN/341-380
F1PTL8_CANFA/222-258
F1PTL8_CANFA/251-283
F1PTL8_CANFA/261-300
F1PTL8_CANFA/306-345
F1PTL8_CANFA/341-380
F1Q5M1_DANRE/260-299
F1Q5M1_DANRE/305-344
F1Q5M1_DANRE/340-379
F1RJU1_PIG/219-255
F1RJU1_PIG/248-280
F1RJU1_PIG/258-297
F1RJU1_PIG/303-342
F1RJU1_PIG/338-377
F1XK62_ECO57/464-503
F1XK62_ECO57/557-596
F1XKU4_ECO57/162-201
F1XKU4_ECO57/267-306
F1XKU4_ECO57/307-346
F1XSE1_ECO57/289-322
F1Y0I4_ECO57/289-322
F1Y160_ECO57/458-497
F1Y160_ECO57/551-590
F1Y6J5_ECO57/162-201
F1Y6J5_ECO57/267-306
F1Y6J5_ECO57/307-346
F1ZFF4_ECOLX/273-306
F1ZQI3_ECOLX/162-201
F1ZQI3_ECOLX/267-306
F1ZQI3_ECOLX/307-346
F2AAX5_RHIET/2-34
F2CUG1_HORVD/109-148
F2D4T4_HORVD/161-199
F2DCV9_HORVD/1-40
F2DCV9_HORVD/36-67
F2DD22_HORVD/112-151
F2EX24_PANAN/37-76
F2FG15_SALDU/171-206
F2FG15_SALDU/202-241
F2FG15_SALDU/242-281
F2FG15_SALDU/262-301
F2FNB3_SALDU/154-193
F2FNB3_SALDU/199-238
F2FSB8_SALGL/154-196
F2FSB8_SALGL/199-238
F2GEA7_MYCTU/112-150
F2HA80_BACTU/185-221
F2HA80_BACTU/207-244
F2J204_9PROT/160-189
F2J204_9PROT/192-231
F2JKB8_9FIRM/191-219
F2JKB8_9FIRM/213-248
F2JW12_9GAMM/147-186
F2JW12_9GAMM/182-220
F2JW12_9GAMM/212-251
F2JW12_9GAMM/242-279
F2K5K5_PSEBR/52-90
F2KHA3_PSEBR/140-179
F2KHA3_PSEBR/165-206
F2KHA3_PSEBR/35-74
F2KHA3_PSEBR/75-110
F2N5P4_PSEST/128-167
F2N5P4_PSEST/168-209
F2N5P4_PSEST/38-77
F2N5P4_PSEST/78-111
F2R4M4_9ACTO/197-229
F2R4M4_9ACTO/222-254
F2R4M4_9ACTO/255-294
F2R4M4_9ACTO/306-344
F2R4M4_9ACTO/332-359
F2R4M4_9ACTO/370-391
F2R4M4_9ACTO/387-426
F2R5R3_9ACTO/197-221
F2R5R3_9ACTO/219-257
F2UA68_9EUKA/182-221
F2UA68_9EUKA/202-240
F2UA68_9EUKA/535-572
F2UA68_9EUKA/555-594
F2UA68_9EUKA/635-673
F2UC25_9EUKA/168-207
F2UC25_9EUKA/193-224
F2UC25_9EUKA/236-273
F2UC25_9EUKA/254-293
F2UC25_9EUKA/279-318
F2UC25_9EUKA/309-347
F2UC25_9EUKA/339-378
F2UC25_9EUKA/369-408
F2UC25_9EUKA/399-438
F2UC25_9EUKA/473-499
F2UC25_9EUKA/485-518
F2UC25_9EUKA/557-596
F2UC71_9EUKA/229-268
F2UC71_9EUKA/255-293
F2UC71_9EUKA/269-313
F2UC71_9EUKA/584-623
F2UC71_9EUKA/659-698
F2UC71_9EUKA/684-723
F2UC71_9EUKA/889-926
F2UD95_9EUKA/1409-1448
F2UD95_9EUKA/1434-1473
F2UF34_9EUKA/293-332
F2UF34_9EUKA/348-387
F2UN74_9EUKA/1002-1038
F2V426_MYCTU/112-150
F2Z3W7_MOUSE/17-56
F2Z3W7_MOUSE/2-39
F2Z3W7_MOUSE/97-136
FIP2_ARATH/126-165
FIP2_ARATH/166-205
FIP2_ARATH/191-225
FIP2_ARATH/216-255
FIP2_ARATH/256-295
KCTD9_HUMAN/219-255
KCTD9_HUMAN/248-280
KCTD9_HUMAN/258-297
KCTD9_HUMAN/303-342
KCTD9_HUMAN/338-377
KCTD9_MOUSE/253-292
KCTD9_MOUSE/288-327
MCBG_ECOLX/112-151
O24772_BACME/112-150
O24772_BACME/90-112
O50390_MYCTU/112-150
O50390_MYCTU/72-111
O85307_SALDU/154-193
O85307_SALDU/199-238
O85899_SPHAR/129-168
O85899_SPHAR/169-208
O85899_SPHAR/34-73
O85899_SPHAR/84-123
P72857_SYNY3/46-85
P72857_SYNY3/86-125
P73013_SYNY3/151-190
P73013_SYNY3/188-219
P73013_SYNY3/211-244
P73524_SYNY3/288-327
P73963_SYNY3/118-157
P73963_SYNY3/158-197
P73963_SYNY3/181-217
P73963_SYNY3/203-242
P73963_SYNY3/53-92
P73963_SYNY3/93-129
P74206_SYNY3/100-139
P74206_SYNY3/130-169
P74206_SYNY3/155-191
P74206_SYNY3/195-233
P74206_SYNY3/20-59
P74206_SYNY3/241-277
P74206_SYNY3/256-295
P74206_SYNY3/271-310
P74206_SYNY3/60-99
P74392_SYNY3/129-168
P74392_SYNY3/69-108
P74392_SYNY3/99-137
P74725_SYNY3/102-141
P74725_SYNY3/57-96
PIPB2_SALCH/151-186
PIPB2_SALCH/182-221
PIPB2_SALCH/222-261
PIPB2_SALCH/242-281
PIPB2_SALPA/152-184
PIPB2_SALPA/222-261
PIPB2_SALPA/242-286
PIPB2_SALTI/152-184
PIPB2_SALTI/182-221
PIPB2_SALTI/222-261
PIPB2_SALTY/152-184
PIPB2_SALTY/182-221
PIPB2_SALTY/222-261
PIPB2_SALTY/242-280
PIPB2_SALTY/287-326
PIPB_SALTY/154-196
PIPB_SALTY/199-238
Q00SU0_OSTTA/53-92
Q00WD4_OSTTA/144-183
Q00WD4_OSTTA/93-122
Q00XE5_OSTTA/140-182
Q00XE5_OSTTA/170-209
Q00XE5_OSTTA/185-229
Q016U1_OSTTA/142-181
Q02FX1_PSEAB/32-67
Q02FX1_PSEAB/53-91
Q02LC8_PSEAB/127-166
Q02LC8_PSEAB/143-179
Q02LC8_PSEAB/167-206
Q02LC8_PSEAB/37-76
Q02LC8_PSEAB/77-112
Q04UM2_LEPBJ/180-218
Q04YV4_LEPBL/180-218
Q05Q38_9SYNE/103-139
Q05Q38_9SYNE/130-169
Q05Q38_9SYNE/145-184
Q05Q38_9SYNE/41-80
Q05QR4_9SYNE/47-86
Q05QR4_9SYNE/82-121
Q05TI7_9SYNE/43-81
Q05TI7_9SYNE/67-106
Q05VI3_9SYNE/55-94
Q05VI3_9SYNE/90-129
Q05Z84_9SYNE/117-153
Q05Z84_9SYNE/33-72
Q05Z84_9SYNE/95-131
Q061G2_9SYNE/58-97
Q061G2_9SYNE/90-126
Q061P2_9SYNE/43-82
Q061P2_9SYNE/78-117
Q066I3_9SYNE/73-112
Q066Q0_9SYNE/57-95
Q09K90_SALET/11-49
Q09K91_SALVI/11-49
Q09K93_SALTY/11-49
Q09K94_SALET/11-49
Q0ALQ7_MARMM/165-201
Q0ALQ7_MARMM/281-320
Q0ALQ7_MARMM/313-350
Q0ALQ7_MARMM/361-400
Q0ALQ7_MARMM/61-98
Q0ALQ7_MARMM/81-120
Q0APL3_MARMM/306-345
Q0AQ85_MARMM/103-134
Q0AQ85_MARMM/48-87
Q0AQ85_MARMM/73-112
Q0AQ86_MARMM/188-227
Q0AQA6_MARMM/189-228
Q0AQA6_MARMM/209-248
Q0AQA6_MARMM/253-288
Q0AQA6_MARMM/361-400
Q0AQA6_MARMM/396-435
Q0BQY1_GRABC/221-260
Q0BQY1_GRABC/64-103
Q0BQY1_GRABC/95-133
Q0BZZ2_HYPNA/118-157
Q0BZZ2_HYPNA/153-192
Q0G3D1_9RHIZ/110-145
Q0G3D1_9RHIZ/178-216
Q0G3D1_9RHIZ/217-248
Q0G3D1_9RHIZ/67-106
Q0I6L8_SYNS3/112-151
Q0I6L8_SYNS3/67-106
Q0I6L8_SYNS3/77-116
Q0I6L8_SYNS3/87-126
Q0I9R9_SYNS3/41-79
Q0I9R9_SYNS3/50-89
Q0I9R9_SYNS3/65-104
Q0ICT1_SYNS3/113-149
Q0ICT1_SYNS3/32-68
Q0ICT1_SYNS3/91-127
Q0IDD3_SYNS3/53-92
Q0IDD3_SYNS3/88-127
Q0JWK5_STRAM/238-277
Q0JWK5_STRAM/264-302
Q0JWK5_STRAM/276-312
Q0KJE8_9SPHN/169-204
Q0KJE8_9SPHN/34-73
Q0QC57_KLEPN/12-50
Q0REB4_FRAAA/819-858
Q0RIR9_FRAAA/853-892
Q0RJE3_FRAAA/235-273
Q0RMN1_FRAAA/106-145
Q0RQ97_FRAAA/117-149
Q0RQ97_FRAAA/145-176
Q0RVM6_RHOSR/278-317
Q0RVM6_RHOSR/327-363
Q0RVM6_RHOSR/364-395
Q0RXT4_RHOSR/266-304
Q0RXT4_RHOSR/276-315
Q0RZQ9_RHOSR/70-102
Q0SFP2_RHOSR/72-111
Q0YRL5_9CHLB/49-88
Q0YTK7_9CHLB/291-330
Q0YTK7_9CHLB/311-350
Q0YTK7_9CHLB/351-390
Q0YTK7_9CHLB/382-420
Q0YTK7_9CHLB/58-97
Q10WP3_TRIEI/1-38
Q10WP3_TRIEI/19-54
Q10WP6_TRIEI/102-141
Q10WP6_TRIEI/42-81
Q10WU2_TRIEI/121-160
Q10WU2_TRIEI/156-195
Q10WU2_TRIEI/27-65
Q10WU2_TRIEI/66-105
Q10WU2_TRIEI/96-135
Q10XA4_TRIEI/139-175
Q10XA4_TRIEI/151-190
Q10XA4_TRIEI/166-205
Q10XA4_TRIEI/42-81
Q10XA4_TRIEI/77-115
Q10XB8_TRIEI/532-576
Q10XB8_TRIEI/577-616
Q10XB8_TRIEI/617-655
Q10Y51_TRIEI/51-90
Q10Y51_TRIEI/91-130
Q10Y52_TRIEI/105-144
Q10Y52_TRIEI/130-169
Q10Y52_TRIEI/170-209
Q10Y52_TRIEI/45-84
Q10YE4_TRIEI/18-51
Q10YE4_TRIEI/239-275
Q10YE4_TRIEI/304-340
Q10YE4_TRIEI/336-370
Q10YL7_TRIEI/12-51
Q10YR3_TRIEI/123-162
Q10YR3_TRIEI/47-77
Q10YR3_TRIEI/68-107
Q10YR3_TRIEI/88-127
Q10Z09_TRIEI/130-168
Q10Z09_TRIEI/170-209
Q10Z09_TRIEI/95-129
Q10Z10_TRIEI/215-254
Q10Z10_TRIEI/36-67
Q10Z10_TRIEI/361-400
Q10Z10_TRIEI/396-425
Q10Z10_TRIEI/94-129
Q10Z23_TRIEI/413-452
Q10Z23_TRIEI/453-492
Q10Z23_TRIEI/523-562
Q10ZD6_TRIEI/100-139
Q10ZD6_TRIEI/147-181
Q10ZD6_TRIEI/158-196
Q10ZD6_TRIEI/197-236
Q10ZD6_TRIEI/20-59
Q10ZD6_TRIEI/252-290
Q10ZD6_TRIEI/282-319
Q10ZD6_TRIEI/35-74
Q10ZD6_TRIEI/65-109
Q110D8_TRIEI/109-153
Q110D8_TRIEI/132-168
Q110D8_TRIEI/199-236
Q110D8_TRIEI/224-263
Q110D8_TRIEI/49-88
Q110D8_TRIEI/84-123
Q111C9_TRIEI/142-181
Q111C9_TRIEI/67-106
Q111D5_TRIEI/120-159
Q111D5_TRIEI/15-54
Q111D5_TRIEI/150-189
Q111D5_TRIEI/160-199
Q111D5_TRIEI/200-239
Q111D5_TRIEI/215-254
Q111D5_TRIEI/240-274
Q111D5_TRIEI/90-129
Q113J2_TRIEI/127-161
Q113J2_TRIEI/162-201
Q113J2_TRIEI/202-241
Q113J2_TRIEI/227-266
Q113J2_TRIEI/237-276
Q113J2_TRIEI/267-304
Q113J2_TRIEI/306-341
Q113L9_TRIEI/438-477
Q113L9_TRIEI/478-517
Q113T6_TRIEI/102-141
Q113T6_TRIEI/43-81
Q113T6_TRIEI/72-111
Q115T3_TRIEI/120-164
Q115T3_TRIEI/31-70
Q115T3_TRIEI/46-85
Q115T3_TRIEI/76-115
Q117V0_TRIEI/299-334
Q117V0_TRIEI/320-359
Q118A9_TRIEI/52-91
Q118P9_TRIEI/105-144
Q118P9_TRIEI/40-79
Q118P9_TRIEI/75-108
Q118V0_TRIEI/107-144
Q119F7_TRIEI/111-153
Q119F7_TRIEI/156-195
Q119F7_TRIEI/37-74
Q119F7_TRIEI/76-115
Q119S0_TRIEI/850-888
Q119S0_TRIEI/881-919
Q119S0_TRIEI/915-950
Q119S0_TRIEI/950-989
Q11AA3_TRIEI/129-168
Q11AA3_TRIEI/139-178
Q11AA3_TRIEI/79-118
Q11AA3_TRIEI/99-138
Q11AD4_TRIEI/132-175
Q11F35_MESSB/106-145
Q11F35_MESSB/126-165
Q11F35_MESSB/159-195
Q11F35_MESSB/61-100
Q14KJ1_SPICI/30-50
Q14KQ1_SPICI/30-69
Q14KQ1_SPICI/55-92
Q14KS8_SPICI/29-62
Q14KS8_SPICI/50-89
Q14KS8_SPICI/60-99
Q14KS8_SPICI/90-129
Q14KU0_SPICI/43-86
Q14LI4_SPICI/43-86
Q14LN2_SPICI/29-64
Q14LQ5_SPICI/28-67
Q14LY2_SPICI/30-48
Q14MA9_SPICI/30-66
Q14MA9_SPICI/50-89
Q14MJ1_SPICI/29-64
Q14MV9_SPICI/29-64
Q14N36_SPICI/30-64
Q14N46_SPICI/29-64
Q14N48_SPICI/30-69
Q14N48_SPICI/50-89
Q14N48_SPICI/85-124
Q14PB0_SPICI/21-46
Q14PB0_SPICI/33-72
Q14PB7_SPICI/30-57
Q14PX3_SPICI/28-54
Q14PX3_SPICI/40-79
Q164W9_ROSDO/335-373
Q176F6_AEDAE/197-236
Q176F6_AEDAE/237-276
Q176F6_AEDAE/317-355
Q17ZR5_SALIN/12-50
Q181M2_CLOD6/200-221
Q181M2_CLOD6/223-260
Q18I24_HALWD/104-143
Q18I24_HALWD/17-53
Q18I24_HALWD/29-68
Q18I24_HALWD/54-81
Q18I24_HALWD/69-108
Q18ID1_HALWD/115-149
Q18ID1_HALWD/84-114
Q18ID1_HALWD/95-124
Q19RW1_SALET/12-50
Q1A112_9CAUD/123-162
Q1A112_9CAUD/48-87
Q1A112_9CAUD/91-126
Q1BCS9_MYCSS/112-150
Q1CW53_MYXXD/109-148
Q1CW53_MYXXD/129-165
Q1CW53_MYXXD/64-103
Q1CW53_MYXXD/84-123
Q1CZX3_MYXXD/56-92
Q1CZX3_MYXXD/93-124
Q1D3W3_MYXXD/140-176
Q1D4A3_MYXXD/49-78
Q1I4Q8_PSEE4/38-72
Q1I4Q8_PSEE4/53-91
Q1K292_DESAC/103-134
Q1MHY2_RHIL3/44-75
Q1MJJ4_RHIL3/48-85
Q1N133_9GAMM/52-91
Q1N519_9GAMM/595-631
Q1N519_9GAMM/613-651
Q1NIM9_9DELT/166-205
Q1NPJ3_9DELT/161-200
Q1NPJ3_9DELT/196-235
Q1NPJ3_9DELT/261-300
Q1NPJ3_9DELT/331-367
Q1NPJ3_9DELT/430-466
Q1NPJ3_9DELT/467-506
Q1NPJ3_9DELT/532-571
Q1NPJ3_9DELT/547-586
Q1NPJ3_9DELT/572-611
Q1NPQ2_9DELT/161-200
Q1NPQ2_9DELT/196-235
Q1NPQ2_9DELT/261-300
Q1NPQ2_9DELT/331-367
Q1NPQ2_9DELT/430-466
Q1NPQ2_9DELT/467-506
Q1NPQ2_9DELT/532-571
Q1NPQ2_9DELT/547-586
Q1NPQ2_9DELT/572-611
Q1NY66_9DELT/1126-1165
Q1NY66_9DELT/1161-1199
Q1NY66_9DELT/940-979
Q1NY67_9DELT/269-311
Q1PK14_PROMA/64-100
Q1RR23_STRAM/238-277
Q1RR23_STRAM/263-302
Q1YE83_MOBAS/60-97
Q1YG85_MOBAS/56-94
Q1YH53_MOBAS/213-252
Q1ZST6_PHOAS/16-50
Q21CX3_RHOPB/14-47
Q21GI5_SACD2/113-152
Q21GI5_SACD2/148-187
Q28TG3_JANSC/400-438
Q28TG3_JANSC/414-453
Q28TG3_JANSC/439-477
Q28TG3_JANSC/489-528
Q295F9_DROPS/160-199
Q295F9_DROPS/200-239
Q295F9_DROPS/280-318
Q2BEB9_9BACI/217-255
Q2BNS0_9GAMM/152-188
Q2BNS0_9GAMM/32-71
Q2BNS0_9GAMM/72-108
Q2C558_9GAMM/17-50
Q2FT78_METHJ/30-66
Q2FT78_METHJ/49-88
Q2FT78_METHJ/59-98
Q2G333_NOVAD/164-199
Q2GFB5_EHRCR/294-333
Q2IY32_RHOP2/41-72
Q2JAM4_FRASC/199-225
Q2JAM4_FRASC/221-259
Q2JII6_SYNJB/117-155
Q2JII6_SYNJB/31-60
Q2JII6_SYNJB/52-90
Q2JII6_SYNJB/86-125
Q2JIY2_SYNJB/41-80
Q2JIY2_SYNJB/66-105
Q2JIY2_SYNJB/81-120
Q2JJ11_SYNJB/22-61
Q2JJ11_SYNJB/57-96
Q2JJ11_SYNJB/97-136
Q2JJ21_SYNJB/84-123
Q2JJ64_SYNJB/108-147
Q2JJ64_SYNJB/48-87
Q2JJ64_SYNJB/78-117
Q2JJM5_SYNJB/31-58
Q2JJM5_SYNJB/55-94
Q2JJS7_SYNJB/117-156
Q2JJS7_SYNJB/157-185
Q2JJS7_SYNJB/248-287
Q2JJS7_SYNJB/273-312
Q2JJS7_SYNJB/340-378
Q2JJS7_SYNJB/364-403
Q2JJS7_SYNJB/47-86
Q2JJS7_SYNJB/62-96
Q2JJS7_SYNJB/87-126
Q2JLC3_SYNJB/401-439
Q2JLS5_SYNJB/263-293
Q2JLS5_SYNJB/284-322
Q2JLT5_SYNJB/100-138
Q2JLT5_SYNJB/145-184
Q2JLT5_SYNJB/185-224
Q2JLT5_SYNJB/20-59
Q2JLT5_SYNJB/220-258
Q2JLT5_SYNJB/285-324
Q2JLT5_SYNJB/60-99
Q2JM29_SYNJB/111-147
Q2JM29_SYNJB/134-172
Q2JM29_SYNJB/148-185
Q2JM29_SYNJB/54-92
Q2JM29_SYNJB/77-108
Q2JMC3_SYNJB/105-144
Q2JMC3_SYNJB/135-165
Q2JMC3_SYNJB/145-184
Q2JMC3_SYNJB/155-194
Q2JMC3_SYNJB/216-255
Q2JMC3_SYNJB/251-290
Q2JMC3_SYNJB/291-322
Q2JMK9_SYNJB/169-208
Q2JMK9_SYNJB/34-73
Q2JP58_SYNJB/44-83
Q2JP58_SYNJB/79-117
Q2JPP0_SYNJB/20-59
Q2JPP0_SYNJB/45-84
Q2JQF7_SYNJA/169-208
Q2JQS9_SYNJA/18-60
Q2JQS9_SYNJA/42-81
Q2JS58_SYNJA/32-58
Q2JS58_SYNJA/55-94
Q2JSF5_SYNJA/44-83
Q2JSF5_SYNJA/79-117
Q2JT78_SYNJA/167-205
Q2JT78_SYNJA/182-221
Q2JT78_SYNJA/243-282
Q2JT78_SYNJA/273-312
Q2JT78_SYNJA/311-349
Q2JTG7_SYNJA/405-443
Q2JUL5_SYNJA/115-151
Q2JUL5_SYNJA/80-114
Q2JV55_SYNJA/125-161
Q2JV55_SYNJA/52-94
Q2JV55_SYNJA/75-114
Q2JV55_SYNJA/95-134
Q2JVA5_SYNJA/108-143
Q2JVA5_SYNJA/20-47
Q2JVA5_SYNJA/39-83
Q2JVA5_SYNJA/74-113
Q2JVE4_SYNJA/256-286
Q2JVE4_SYNJA/277-315
Q2JVT0_SYNJA/103-142
Q2JVT0_SYNJA/33-72
Q2JVT0_SYNJA/74-112
Q2JW73_SYNJA/102-140
Q2JW73_SYNJA/152-191
Q2JW73_SYNJA/162-202
Q2JW73_SYNJA/187-226
Q2JW73_SYNJA/223-261
Q2JW73_SYNJA/287-326
Q2JW73_SYNJA/47-86
Q2JW73_SYNJA/62-101
Q2JW73_SYNJA/72-109
Q2JX59_SYNJA/112-143
Q2JX59_SYNJA/17-56
Q2JX59_SYNJA/37-76
Q2JX59_SYNJA/47-86
Q2JX59_SYNJA/77-116
Q2JX66_SYNJA/84-123
Q2JXQ3_SYNJA/102-141
Q2JXQ3_SYNJA/137-175
Q2JXQ3_SYNJA/43-81
Q2JXQ3_SYNJA/72-98
Q2KAU5_RHIEC/48-85
Q2LPH9_SYNAS/122-161
Q2LPH9_SYNAS/132-171
Q2LPH9_SYNAS/157-196
Q2LPH9_SYNAS/167-206
Q2LPH9_SYNAS/197-236
Q2LPH9_SYNAS/46-81
Q2LPH9_SYNAS/57-96
Q2LPH9_SYNAS/97-130
Q2LXJ6_SYNAS/144-183
Q2LXJ6_SYNAS/154-193
Q2LXJ6_SYNAS/179-218
Q2LXJ6_SYNAS/199-238
Q2LXJ6_SYNAS/234-271
Q2LXJ6_SYNAS/269-305
Q2LXJ6_SYNAS/35-68
Q2LXJ6_SYNAS/54-93
Q2LXJ6_SYNAS/79-118
Q2MEY0_STRHI/364-403
Q2MFK1_STRSD/362-405
Q2NSV6_SODGM/141-180
Q2NSV6_SODGM/171-210
Q2NWW0_SODGM/106-138
Q2NWW0_SODGM/158-193
Q2NWW0_SODGM/91-130
Q2Q0H7_9ZZZZ/18-54
Q2Q0H7_9ZZZZ/37-69
Q2Q0H7_9ZZZZ/60-99
Q2RU62_RHORT/131-167
Q2RU62_RHORT/98-137
Q2S8X5_HAHCH/53-91
Q2SQ01_HAHCH/91-130
Q2T414_BURTA/284-318
Q2T6Z0_BURTA/743-782
Q2T6Z0_BURTA/813-852
Q2T6Z1_BURTA/17-55
Q2T6Z1_BURTA/276-320
Q2W1T7_MAGSA/362-399
Q2W1T7_MAGSA/384-420
Q2W1T7_MAGSA/422-453
Q2W1T7_MAGSA/446-488
Q2W457_MAGSA/131-156
Q2W457_MAGSA/68-107
Q2W8M3_MAGSA/109-144
Q2W8M3_MAGSA/136-171
Q2W8M3_MAGSA/34-73
Q2W8M3_MAGSA/74-113
Q2W9B3_MAGSA/111-150
Q2W9B3_MAGSA/91-130
Q2Y4D3_9ARCH/109-147
Q2Y4D3_9ARCH/138-175
Q2Y4D3_9ARCH/168-199
Q2Y4D3_9ARCH/253-284
Q2Y4D3_9ARCH/31-68
Q2Y4D3_9ARCH/560-599
Q2Y4D3_9ARCH/9-48
Q31BA0_PROM9/64-101
Q31M49_SYNE7/55-96
Q31NH8_SYNE7/43-79
Q31NH8_SYNE7/60-99
Q31NH8_SYNE7/85-124
Q31NP5_SYNE7/460-499
Q31P82_SYNE7/37-75
Q31P82_SYNE7/46-85
Q31P82_SYNE7/81-120
Q31QW6_SYNE7/114-151
Q31QW6_SYNE7/30-68
Q31QW6_SYNE7/62-97
Q31QW6_SYNE7/89-128
Q31R72_SYNE7/193-232
Q31R72_SYNE7/229-266
Q31R72_SYNE7/263-302
Q31RN7_SYNE7/33-72
Q31RN7_SYNE7/43-82
Q31RN7_SYNE7/68-107
Q31RN7_SYNE7/98-125
Q31RU2_SYNE7/40-79
Q31RU2_SYNE7/70-109
Q31SB5_SYNE7/260-296
Q31SB5_SYNE7/284-313
Q39PS3_GEOMG/140-178
Q39PS3_GEOMG/174-206
Q39PS3_GEOMG/206-236
Q39SG7_GEOMG/53-92
Q39SH0_GEOMG/40-78
Q39WD6_GEOMG/119-153
Q39WD6_GEOMG/236-275
Q39WD6_GEOMG/251-290
Q39WD6_GEOMG/286-313
Q39WD6_GEOMG/72-111
Q3AK64_SYNSC/101-139
Q3AK64_SYNSC/44-80
Q3AK64_SYNSC/57-95
Q3AKE2_SYNSC/73-112
Q3AMG1_SYNSC/115-153
Q3AMG1_SYNSC/124-163
Q3AMG1_SYNSC/38-74
Q3AMG1_SYNSC/97-133
Q3AMZ8_SYNSC/40-78
Q3AMZ8_SYNSC/74-113
Q3APU6_CHLCH/108-144
Q3APU6_CHLCH/253-289
Q3APU6_CHLCH/295-334
Q3APU6_CHLCH/73-112
Q3AR89_CHLCH/428-467
Q3AR89_CHLCH/438-477
Q3AR89_CHLCH/478-517
Q3AR89_CHLCH/498-537
Q3AR89_CHLCH/558-591
Q3AW23_SYNS9/58-97
Q3AW23_SYNS9/88-127
Q3AWD3_SYNS9/117-153
Q3AWD3_SYNS9/33-72
Q3AWD3_SYNS9/96-126
Q3AXF1_SYNS9/70-109
Q3AXL3_SYNS9/57-95
Q3B1C4_PELLD/143-181
Q3B1C4_PELLD/292-331
Q3B1C4_PELLD/327-366
Q3B1C4_PELLD/337-376
Q3B1C4_PELLD/352-391
Q3B1C4_PELLD/377-416
Q3B1C4_PELLD/53-92
Q3B1C4_PELLD/83-122
Q3B3I2_PELLD/120-159
Q3B3I2_PELLD/160-199
Q3B3I2_PELLD/327-363
Q3B3I2_PELLD/359-398
Q3B3I2_PELLD/71-109
Q3BKD7_9PROT/109-145
Q3BKD7_9PROT/48-87
Q3BKD7_9PROT/8-47
Q3EN02_BACTI/112-151
Q3EN02_BACTI/132-171
Q3EPT6_BACTI/153-189
Q3EPT6_BACTI/175-212
Q3J8J9_NITOC/1-34
Q3J983_NITOC/168-201
Q3JC78_NITOC/108-147
Q3JC78_NITOC/36-67
Q3JC78_NITOC/63-102
Q3JC78_NITOC/93-130
Q3JGR8_BURP1/285-318
Q3JHU1_BURP1/191-230
Q3JHU1_BURP1/261-300
Q3JHU1_BURP1/271-310
Q3JHU2_BURP1/545-578
Q3JHU2_BURP1/560-598
Q3JHU2_BURP1/574-613
Q3JHU2_BURP1/776-809
Q3JL51_BURP1/276-320
Q3JL52_BURP1/796-835
Q3JL52_BURP1/819-860
Q3K6S3_PSEPF/53-91
Q3L959_RHOE4/218-252
Q3L959_RHOE4/233-272
Q3L959_RHOE4/248-285
Q3L959_RHOE4/304-342
Q3L959_RHOE4/343-382
Q3L959_RHOE4/388-427
Q3L959_RHOE4/428-467
Q3L959_RHOE4/463-502
Q3L959_RHOE4/493-532
Q3L959_RHOE4/528-567
Q3L959_RHOE4/538-577
Q3M282_ANAVT/105-144
Q3M282_ANAVT/45-82
Q3M282_ANAVT/75-110
Q3M307_ANAVT/521-560
Q3M375_ANAVT/133-157
Q3M375_ANAVT/140-178
Q3M375_ANAVT/155-194
Q3M375_ANAVT/185-224
Q3M375_ANAVT/211-246
Q3M376_ANAVT/236-275
Q3M376_ANAVT/256-295
Q3M376_ANAVT/276-314
Q3M376_ANAVT/291-330
Q3M376_ANAVT/321-359
Q3M376_ANAVT/341-380
Q3M376_ANAVT/356-394
Q3M376_ANAVT/391-430
Q3M376_ANAVT/421-457
Q3M3B6_ANAVT/423-462
Q3M3B6_ANAVT/458-497
Q3M3C9_ANAVT/189-228
Q3M3C9_ANAVT/220-258
Q3M3C9_ANAVT/49-88
Q3M3C9_ANAVT/89-128
Q3M3I9_ANAVT/242-274
Q3M3I9_ANAVT/275-314
Q3M3I9_ANAVT/305-344
Q3M3I9_ANAVT/315-354
Q3M3I9_ANAVT/375-414
Q3M3I9_ANAVT/440-479
Q3M3I9_ANAVT/477-509
Q3M3I9_ANAVT/505-544
Q3M3J0_ANAVT/813-841
Q3M3J0_ANAVT/838-876
Q3M3J0_ANAVT/862-901
Q3M3J0_ANAVT/897-936
Q3M3M1_ANAVT/20-59
Q3M3M1_ANAVT/40-79
Q3M3M1_ANAVT/65-103
Q3M4U0_ANAVT/110-149
Q3M4U0_ANAVT/150-189
Q3M4U0_ANAVT/185-224
Q3M4U0_ANAVT/215-247
Q3M530_ANAVT/115-154
Q3M530_ANAVT/78-114
Q3M5E8_ANAVT/103-142
Q3M5E8_ANAVT/168-206
Q3M5E8_ANAVT/44-82
Q3M5E8_ANAVT/68-107
Q3M5P2_ANAVT/25-63
Q3M5P2_ANAVT/49-88
Q3M5P2_ANAVT/90-121
Q3M5Q0_ANAVT/137-174
Q3M5Q0_ANAVT/145-184
Q3M5Q0_ANAVT/16-49
Q3M5Q0_ANAVT/50-89
Q3M803_ANAVT/819-856
Q3M8Q5_ANAVT/66-101
Q3M8Q5_ANAVT/97-127
Q3M9F1_ANAVT/43-79
Q3M9P5_ANAVT/41-80
Q3M9P5_ANAVT/96-135
Q3MAJ2_ANAVT/34-71
Q3MAJ2_ANAVT/67-106
Q3MCS8_ANAVT/133-176
Q3MCS8_ANAVT/15-54
Q3MCS8_ANAVT/193-232
Q3MCS8_ANAVT/55-94
Q3MCS8_ANAVT/80-117
Q3MDQ8_ANAVT/111-150
Q3MDQ8_ANAVT/146-185
Q3MDQ8_ANAVT/171-209
Q3MDQ8_ANAVT/27-66
Q3MDQ8_ANAVT/71-110
Q3MEU8_ANAVT/135-170
Q3MEU8_ANAVT/158-194
Q3MEU8_ANAVT/98-137
Q3MF59_ANAVT/319-353
Q3MF59_ANAVT/340-379
Q3MFC6_ANAVT/41-80
Q3MFC6_ANAVT/71-110
Q3MFK7_ANAVT/511-550
Q3MFK7_ANAVT/551-590
Q3MFK7_ANAVT/596-635
Q3MFK7_ANAVT/636-675
Q3MFS5_ANAVT/800-833
Q3MFS5_ANAVT/829-868
Q3MGH0_ANAVT/55-94
Q3MGH0_ANAVT/95-134
Q3MGP9_ANAVT/118-157
Q3MGP9_ANAVT/158-196
Q3MGP9_ANAVT/23-62
Q3MGP9_ANAVT/63-106
Q3MH90_ANAVT/37-75
Q3MH90_ANAVT/71-110
Q3MH90_ANAVT/96-132
Q3S8Q1_STRRM/194-230
Q3S8Q1_STRRM/221-260
Q3S8Q1_STRRM/256-295
Q3S8Q1_STRRM/286-312
Q3SKB8_THIDA/135-173
Q3SKB8_THIDA/55-93
Q3SKB8_THIDA/85-124
Q3UQJ3_MOUSE/61-101
Q40IA8_EHRCH/313-352
Q44230_NOSS1/511-550
Q44230_NOSS1/551-590
Q44230_NOSS1/596-635
Q44230_NOSS1/636-675
Q467G5_METBF/197-236
Q467G5_METBF/227-265
Q467U6_METBF/102-141
Q467U6_METBF/127-165
Q467U6_METBF/167-206
Q467U6_METBF/207-246
Q467U6_METBF/67-106
Q467U6_METBF/92-131
Q469W3_METBF/130-167
Q469W3_METBF/169-201
Q469W3_METBF/27-66
Q469W3_METBF/52-91
Q469W3_METBF/95-134
Q46A77_METBF/220-259
Q46CF1_METBF/120-159
Q46CF1_METBF/145-184
Q46CF1_METBF/23-60
Q46CF1_METBF/63-98
Q46CF1_METBF/7-46
Q46CF1_METBF/80-119
Q46D48_METBF/42-81
Q46D48_METBF/62-101
Q46D48_METBF/7-46
Q46D48_METBF/77-116
Q46EK4_METBF/117-156
Q46EK4_METBF/17-56
Q46EK4_METBF/197-236
Q46EK4_METBF/222-261
Q46EK4_METBF/237-276
Q46EK4_METBF/247-286
Q46EK4_METBF/272-311
Q46EK4_METBF/287-326
Q46EK4_METBF/307-343
Q46EK4_METBF/52-91
Q46EK4_METBF/82-120
Q46LF3_PROMT/54-93
Q46LF3_PROMT/64-101
Q47I91_DECAR/113-150
Q47I91_DECAR/73-112
Q48N74_PSE14/43-82
Q48N74_PSE14/58-96
Q4BUI0_CROWT/39-68
Q4BUI0_CROWT/4-43
Q4BUI0_CROWT/64-103
Q4BUR4_CROWT/282-315
Q4BUR4_CROWT/303-342
Q4BV01_CROWT/104-140
Q4BV01_CROWT/138-170
Q4BV01_CROWT/161-194
Q4BV21_CROWT/126-162
Q4BV21_CROWT/50-86
Q4BV82_CROWT/119-158
Q4BV82_CROWT/30-63
Q4BV82_CROWT/44-81
Q4BV82_CROWT/82-113
Q4BVU3_CROWT/183-222
Q4BVU3_CROWT/198-237
Q4BVU3_CROWT/233-264
Q4BVU3_CROWT/29-62
Q4BVU3_CROWT/58-97
Q4BVU3_CROWT/88-127
Q4BVU3_CROWT/98-137
Q4BVW8_CROWT/16-54
Q4BVW8_CROWT/40-79
Q4BVW8_CROWT/60-98
Q4BVW8_CROWT/80-119
Q4BVX7_CROWT/127-161
Q4BVX7_CROWT/187-226
Q4BVX7_CROWT/202-241
Q4BWK7_CROWT/110-149
Q4BWK7_CROWT/20-53
Q4BWK7_CROWT/83-119
Q4BXG9_CROWT/247-286
Q4BXG9_CROWT/257-296
Q4BXG9_CROWT/287-326
Q4BXG9_CROWT/307-341
Q4BXK5_CROWT/8-44
Q4BYN3_CROWT/101-139
Q4BYN3_CROWT/125-158
Q4BYN3_CROWT/16-45
Q4BYN3_CROWT/45-80
Q4BYN3_CROWT/78-112
Q4BZ22_CROWT/41-80
Q4BZ56_CROWT/39-78
Q4BZ56_CROWT/69-108
Q4BZ56_CROWT/84-123
Q4C095_CROWT/104-142
Q4C095_CROWT/19-58
Q4C095_CROWT/49-88
Q4C095_CROWT/80-118
Q4C135_CROWT/742-780
Q4C135_CROWT/756-795
Q4C135_CROWT/771-810
Q4C1N1_CROWT/337-376
Q4C1N1_CROWT/357-396
Q4C1N1_CROWT/372-411
Q4C1N1_CROWT/392-429
Q4C1N1_CROWT/427-465
Q4C1S8_CROWT/46-78
Q4C1S8_CROWT/59-98
Q4C1S8_CROWT/94-138
Q4C2N5_CROWT/19-58
Q4C2N5_CROWT/5-33
Q4C340_CROWT/835-874
Q4C340_CROWT/870-903
Q4C3J2_CROWT/103-141
Q4C4M1_CROWT/19-57
Q4C6A5_CROWT/52-95
Q4C6A5_CROWT/72-116
Q4C6K3_CROWT/115-154
Q4C6K3_CROWT/170-209
Q4C6K3_CROWT/195-234
Q4C6K3_CROWT/205-244
Q4C6K3_CROWT/60-99
Q4C6K3_CROWT/80-119
Q4C756_CROWT/16-49
Q4C756_CROWT/30-62
Q4C786_CROWT/38-74
Q4C786_CROWT/62-101
Q4C7J5_CROWT/134-175
Q4C7J5_CROWT/183-213
Q4C7J5_CROWT/194-233
Q4C7J5_CROWT/68-100
Q4C7J5_CROWT/91-130
Q4C7L8_CROWT/65-104
Q4C7Z6_CROWT/110-149
Q4C7Z6_CROWT/145-183
Q4C7Z6_CROWT/46-84
Q4C7Z6_CROWT/65-104
Q4C826_CROWT/34-72
Q4C829_CROWT/107-144
Q4C829_CROWT/132-166
Q4C829_CROWT/171-207
Q4C829_CROWT/47-86
Q4C829_CROWT/77-116
Q4C829_CROWT/87-126
Q4C8K6_CROWT/130-164
Q4C8K6_CROWT/160-196
Q4C8K9_CROWT/127-166
Q4C8K9_CROWT/30-69
Q4C8K9_CROWT/50-89
Q4C8K9_CROWT/92-131
Q4CAN0_CROWT/322-361
Q4CAN0_CROWT/342-381
Q4CAN0_CROWT/357-395
Q4CAN0_CROWT/377-416
Q4CAN0_CROWT/392-427
Q4EN34_LISMO/23-59
Q4EN34_LISMO/55-88
Q4ES52_LISMO/23-49
Q4ES52_LISMO/45-84
Q4K601_PSEF5/68-106
Q4KEL1_PSEF5/148-184
Q4KEL1_PSEF5/170-211
Q4KEL1_PSEF5/40-79
Q4KEL1_PSEF5/80-115
Q4MXU2_BACCE/202-238
Q4MXU2_BACCE/224-261
Q4S1S6_TETNG/1-37
Q4SA03_TETNG/24-57
Q4TDM0_TETNG/117-153
Q4TDM0_TETNG/129-167
Q4TDM0_TETNG/204-237
Q4TDM1_TETNG/54-90
Q4TDM1_TETNG/66-104
Q4TGH5_TETNG/67-106
Q4UL26_RICFE/480-519
Q4UL26_RICFE/66-98
Q4UL58_RICFE/539-578
Q4UL58_RICFE/614-650
Q4UL58_RICFE/654-690
Q4YKL9_PLABA/1-38
Q4ZY74_PSEU2/38-77
Q4ZY74_PSEU2/53-91
Q54EU5_DICDI/363-402
Q55112_SYNY3/104-143
Q55112_SYNY3/25-63
Q55112_SYNY3/64-103
Q55201_SYNY3/270-309
Q55201_SYNY3/280-319
Q55201_SYNY3/320-359
Q55531_SYNY3/57-96
Q55531_SYNY3/99-136
Q55773_SYNY3/36-72
Q55773_SYNY3/60-98
Q55773_SYNY3/89-128
Q55D73_DICDI/304-343
Q57QR5_SALCH/154-193
Q57QR5_SALCH/199-238
Q5ENN7_HETTR/2-41
Q5FGL3_EHRRG/521-556
Q5FGL3_EHRRG/557-596
Q5FGL3_EHRRG/572-605
Q5H7L5_SHIFL/12-50
Q5MZS6_SYNP6/58-99
Q5N205_SYNP6/272-308
Q5N205_SYNP6/296-325
Q5N2G4_SYNP6/40-79
Q5N2G4_SYNP6/70-109
Q5N2L7_SYNP6/33-72
Q5N2L7_SYNP6/43-82
Q5N2L7_SYNP6/68-107
Q5N2L7_SYNP6/98-125
Q5N328_SYNP6/193-232
Q5N328_SYNP6/229-266
Q5N328_SYNP6/263-302
Q5N3D1_SYNP6/114-151
Q5N3D1_SYNP6/30-68
Q5N3D1_SYNP6/62-97
Q5N3D1_SYNP6/89-128
Q5N4Y7_SYNP6/37-75
Q5N4Y7_SYNP6/46-85
Q5N4Y7_SYNP6/81-120
Q5N5G9_SYNP6/499-538
Q5N5N5_SYNP6/43-79
Q5N5N5_SYNP6/60-99
Q5N5N5_SYNP6/85-124
Q5P9S0_ANAMM/134-173
Q5P9S0_ANAMM/209-248
Q5PGC2_SALPA/154-196
Q5PGC2_SALPA/199-238
Q5WKT4_BACSK/205-243
Q5ZJ71_CHICK/219-255
Q5ZJ71_CHICK/248-284
Q5ZJ71_CHICK/258-297
Q5ZJ71_CHICK/303-342
Q5ZJ71_CHICK/338-377
Q62A40_BURMA/508-541
Q62A40_BURMA/523-561
Q62A40_BURMA/537-576
Q62A40_BURMA/739-772
Q62A41_BURMA/191-230
Q62A41_BURMA/261-300
Q62A41_BURMA/271-310
Q62DK3_BURMA/285-318
Q638K4_BACCZ/185-221
Q638K4_BACCZ/207-244
Q63K60_BURPS/276-320
Q63K61_BURPS/796-835
Q63K61_BURPS/821-859
Q63MX2_BURPS/286-319
Q63NW5_BURPS/191-230
Q63NW5_BURPS/261-300
Q63NW5_BURPS/271-310
Q63NW6_BURPS/508-541
Q63NW6_BURPS/522-561
Q63NW6_BURPS/537-576
Q63NW6_BURPS/739-772
Q64I03_AZOBR/10-49
Q68WM4_RICTY/637-677
Q6AJV1_DESPS/108-148
Q6AJV1_DESPS/369-408
Q6BCG8_EDWIC/157-196
Q6BCG8_EDWIC/260-296
Q6BCG8_EDWIC/284-321
Q6DGD4_DANRE/248-280
Q6DGD4_DANRE/258-297
Q6DGD4_DANRE/338-377
Q6HG44_BACHK/185-221
Q6HG44_BACHK/207-244
Q6MD91_PARUW/129-168
Q6MD91_PARUW/149-188
Q6MD96_PARUW/129-168
Q6MD96_PARUW/149-188
Q6MJA8_BDEBA/76-115
Q6NBQ6_RHOPA/24-56
Q6NBQ6_RHOPA/48-87
Q6REJ5_9NOCA/70-102
Q6TDT7_STRSD/362-398
Q6UR91_FREDI/128-159
Q6UR91_FREDI/145-184
Q6UR91_FREDI/190-220
Q6UR91_FREDI/27-65
Q6UR91_FREDI/36-73
Q6UR91_FREDI/57-95
Q6UR91_FREDI/76-110
Q72P38_LEPIC/180-219
Q734K1_BACC1/1-31
Q73A39_BACC1/112-151
Q73A39_BACC1/137-176
Q74B06_GEOSL/35-71
Q74H73_GEOSL/136-175
Q74H73_GEOSL/171-203
Q74H73_GEOSL/201-237
Q76H35_9CAUD/102-132
Q76H35_9CAUD/24-46
Q76H35_9CAUD/32-69
Q76H35_9CAUD/42-79
Q76H35_9CAUD/67-106
Q7MND5_VIBVY/110-140
Q7NCC4_GLOVI/139-178
Q7NCC4_GLOVI/149-187
Q7NCC4_GLOVI/179-218
Q7NCT4_GLOVI/119-158
Q7NCT4_GLOVI/159-198
Q7NCT4_GLOVI/199-236
Q7NCT4_GLOVI/30-68
Q7NCT4_GLOVI/64-102
Q7NCT4_GLOVI/89-122
Q7NDE1_GLOVI/138-177
Q7NDE1_GLOVI/168-207
Q7NDE1_GLOVI/178-215
Q7NDE1_GLOVI/23-67
Q7NDE1_GLOVI/68-107
Q7NDE1_GLOVI/98-137
Q7NDI6_GLOVI/123-161
Q7NDI6_GLOVI/157-194
Q7NDI6_GLOVI/182-217
Q7NE51_GLOVI/27-57
Q7NE51_GLOVI/48-87
Q7NE51_GLOVI/58-97
Q7NFG5_GLOVI/21-59
Q7NFG5_GLOVI/228-265
Q7NFM2_GLOVI/104-143
Q7NFM2_GLOVI/119-158
Q7NFM2_GLOVI/134-173
Q7NFM2_GLOVI/67-103
Q7NGH8_GLOVI/117-154
Q7NGH8_GLOVI/13-52
Q7NGH8_GLOVI/152-190
Q7NGH8_GLOVI/51-86
Q7NGH8_GLOVI/82-121
Q7NHB1_GLOVI/113-157
Q7NHB1_GLOVI/138-177
Q7NHB1_GLOVI/52-77
Q7NHB1_GLOVI/78-117
Q7NHK0_GLOVI/39-71
Q7NHK0_GLOVI/68-107
Q7NHK0_GLOVI/83-122
Q7NIR2_GLOVI/154-192
Q7NIR2_GLOVI/169-205
Q7NIR2_GLOVI/189-228
Q7NIR2_GLOVI/199-237
Q7NIR2_GLOVI/224-263
Q7NIR2_GLOVI/47-86
Q7NIR2_GLOVI/63-98
Q7NJ45_GLOVI/104-137
Q7NJ45_GLOVI/65-102
Q7NJ56_GLOVI/125-164
Q7NJ56_GLOVI/160-198
Q7NJ56_GLOVI/195-234
Q7NJ56_GLOVI/215-254
Q7NJ56_GLOVI/225-264
Q7NJ56_GLOVI/57-97
Q7NJ67_GLOVI/539-566
Q7NJ99_GLOVI/124-163
Q7NJ99_GLOVI/154-193
Q7NJ99_GLOVI/164-201
Q7NJ99_GLOVI/194-233
Q7NJ99_GLOVI/224-263
Q7NJ99_GLOVI/62-99
Q7NL68_GLOVI/158-196
Q7NL68_GLOVI/192-231
Q7NL68_GLOVI/29-62
Q7NL68_GLOVI/54-92
Q7NL68_GLOVI/88-127
Q7NLB0_GLOVI/152-188
Q7NLB0_GLOVI/189-228
Q7NLB0_GLOVI/224-259
Q7NLB1_GLOVI/105-141
Q7NLB1_GLOVI/134-168
Q7NLB1_GLOVI/255-294
Q7NLB1_GLOVI/326-365
Q7NLB1_GLOVI/356-392
Q7NLB1_GLOVI/412-451
Q7NLB1_GLOVI/452-491
Q7NLB1_GLOVI/492-527
Q7NMU2_GLOVI/112-150
Q7NMU2_GLOVI/75-110
Q7NP51_GLOVI/17-50
Q7NP51_GLOVI/36-71
Q7NP51_GLOVI/71-113
Q7P8V8_RICSI/537-576
Q7P8V8_RICSI/561-596
Q7P8V8_RICSI/610-648
Q7P8V8_RICSI/652-688
Q7P8Z4_RICSI/472-511
Q7QFG9_ANOGA/183-217
Q7TWM7_MYCBO/112-150
Q7U3U4_SYNPX/35-73
Q7U3U4_SYNPX/84-123
Q7U4R6_SYNPX/124-163
Q7U4R6_SYNPX/27-59
Q7U4R6_SYNPX/38-74
Q7U7D5_SYNPX/70-109
Q7U9J2_SYNPX/37-76
Q7U9J2_SYNPX/67-106
Q7UT45_RHOBA/217-275
Q7UT45_RHOBA/271-310
Q7V3Y7_PROMM/173-212
Q7V468_PROMM/46-85
Q7V468_PROMM/86-125
Q7V4U7_PROMM/56-95
Q7V4U7_PROMM/86-125
Q7V7V6_PROMM/51-90
Q7V7V6_PROMM/66-105
Q7V817_PROMM/76-126
Q7VC92_PROMA/104-143
Q7VC92_PROMA/64-100
Q7W1H9_BORPA/557-590
Q7WP89_BORBR/274-310
Q7WP90_BORBR/557-590
Q7WP90_BORBR/803-842
Q7XE45_ORYSJ/181-220
Q7XE45_ORYSJ/221-260
Q7XE45_ORYSJ/261-297
Q81B26_BACCR/185-221
Q81B26_BACCR/207-244
Q81B83_BACCR/113-149
Q81B83_BACCR/138-174
Q81MZ4_BACAN/185-221
Q81MZ4_BACAN/207-244
Q825N2_STRAW/186-214
Q825N2_STRAW/208-246
Q82G07_STRAW/106-145
Q82G07_STRAW/53-90
Q83IR0_SHIFL/267-306
Q83IR0_SHIFL/307-346
Q857V3_9CAUD/123-162
Q857V3_9CAUD/31-67
Q87GL4_VIBPA/211-238
Q87GL4_VIBPA/229-268
Q87GL4_VIBPA/249-288
Q888P2_PSESM/38-77
Q888P2_PSESM/53-91
Q88JH6_PSEPK/146-184
Q88JH6_PSEPK/40-79
Q88JH6_PSEPK/80-115
Q897U4_CLOTE/144-181
Q89GZ3_BRAJA/104-142
Q89GZ3_BRAJA/171-208
Q89GZ3_BRAJA/214-242
Q89GZ3_BRAJA/59-103
Q8DF13_VIBVU/110-140
Q8DHC3_THEEB/126-164
Q8DHC3_THEEB/41-75
Q8DHC3_THEEB/81-107
Q8DHT2_THEEB/146-185
Q8DHT2_THEEB/181-220
Q8DHT2_THEEB/216-255
Q8DHT2_THEEB/254-290
Q8DII6_THEEB/115-154
Q8DII6_THEEB/145-184
Q8DII6_THEEB/155-194
Q8DII6_THEEB/16-54
Q8DII6_THEEB/195-234
Q8DII6_THEEB/230-269
Q8DII6_THEEB/265-304
Q8DII6_THEEB/50-88
Q8DII6_THEEB/85-124
Q8DJA1_THEEB/403-441
Q8DJA1_THEEB/428-467
Q8DJA1_THEEB/453-492
Q8DJA1_THEEB/463-502
Q8DKH5_THEEB/37-73
Q8DKH5_THEEB/75-114
Q8DKM2_THEEB/309-336
Q8DKN7_THEEB/33-72
Q8DKN7_THEEB/63-101
Q8DKY5_THEEB/104-143
Q8DKY5_THEEB/19-56
Q8DKY5_THEEB/34-72
Q8DKY5_THEEB/59-98
Q8DKY5_THEEB/69-108
Q8DKY5_THEEB/94-133
Q8DKZ0_THEEB/100-139
Q8DKZ0_THEEB/122-159
Q8DKZ0_THEEB/155-194
Q8DKZ0_THEEB/180-217
Q8DKZ0_THEEB/240-279
Q8DKZ0_THEEB/280-319
Q8DKZ0_THEEB/310-349
Q8DKZ0_THEEB/340-379
Q8DKZ0_THEEB/375-414
Q8DKZ0_THEEB/400-439
Q8DKZ0_THEEB/70-109
Q8DLI6_THEEB/115-154
Q8DLI6_THEEB/155-189
Q8DLI6_THEEB/61-99
Q8DLI6_THEEB/80-118
Q8DLI6_THEEB/90-129
Q8DME7_THEEB/119-158
Q8DME7_THEEB/159-198
Q8DMI4_THEEB/156-194
Q8DMI4_THEEB/175-214
Q8DMI4_THEEB/210-249
Q8DMT7_THEEB/104-143
Q8DMT7_THEEB/144-181
Q8DMT7_THEEB/174-213
Q8DMT7_THEEB/30-60
Q8DMT7_THEEB/44-81
Q8DMT7_THEEB/75-107
Q8F7C7_LEPIN/180-219
Q8GJN2_SYNE7/58-99
Q8GP21_PSEFL/27-66
Q8GP21_PSEFL/38-76
Q8GP21_PSEFL/77-116
Q8GP21_PSEFL/90-125
Q8HAH0_BPST6/105-144
Q8HAH0_BPST6/73-109
Q8IC22_PLAF7/409-448
Q8JIQ8_ORYLA/17-56
Q8JIQ8_ORYLA/2-40
Q8JIQ8_ORYLA/97-136
Q8KAT8_CHLTE/113-152
Q8KAT8_CHLTE/143-182
Q8KAT8_CHLTE/305-344
Q8KAT8_CHLTE/345-384
Q8KAT8_CHLTE/380-413
Q8KAT8_CHLTE/52-87
Q8KDK2_CHLTE/137-176
Q8KDK2_CHLTE/182-220
Q8KDK2_CHLTE/217-255
Q8KDK2_CHLTE/252-291
Q8KDK2_CHLTE/287-323
Q8KDX6_CHLTE/20-59
Q8KDX6_CHLTE/278-317
Q8KDX6_CHLTE/318-352
Q8KDX6_CHLTE/45-81
Q8KDX6_CHLTE/95-134
Q8KEW0_CHLTE/49-88
Q8LMQ6_ORYSJ/134-170
Q8LMQ6_ORYSJ/191-230
Q8LMQ6_ORYSJ/226-265
Q8LMQ6_ORYSJ/271-302
Q8T0F7_DROME/190-229
Q8T0F7_DROME/230-269
Q8T0F7_DROME/273-309
Q8T0F7_DROME/310-348
Q8TKS0_METAC/107-146
Q8TKS0_METAC/137-176
Q8TKS0_METAC/147-186
Q8TKS0_METAC/167-206
Q8TKS0_METAC/183-221
Q8TKS0_METAC/197-235
Q8TKS0_METAC/217-253
Q8TKS0_METAC/30-66
Q8TKS0_METAC/67-106
Q8TKS0_METAC/7-46
Q8TND5_METAC/112-151
Q8TND5_METAC/142-180
Q8TND5_METAC/212-251
Q8TND5_METAC/242-281
Q8TND5_METAC/42-74
Q8TND5_METAC/72-111
Q8TND5_METAC/8-36
Q8TPL6_METAC/279-317
Q8TPL6_METAC/308-347
Q8TPL6_METAC/364-403
Q8TPL6_METAC/404-443
Q8TPL6_METAC/439-478
Q8TPL6_METAC/469-508
Q8TPL6_METAC/479-518
Q8TPL6_METAC/502-533
Q8TPL6_METAC/519-550
Q8X2I7_ECO57/464-503
Q8X2I7_ECO57/557-596
Q8X486_ECO57/460-499
Q8X486_ECO57/553-592
Q8X5T9_ECO57/162-201
Q8X5T9_ECO57/267-306
Q8X5T9_ECO57/307-346
Q8XE85_ECO57/289-322
Q8Y4W7_LISMO/23-49
Q8Y4W7_LISMO/45-84
Q8YJU9_NOSS1/18-50
Q8YJU9_NOSS1/251-286
Q8YJU9_NOSS1/322-361
Q8YK94_NOSS1/16-54
Q8YK94_NOSS1/927-966
Q8YK94_NOSS1/942-981
Q8YKH6_NOSS1/22-56
Q8YL13_NOSS1/120-153
Q8YL13_NOSS1/129-172
Q8YL13_NOSS1/59-98
Q8YL13_NOSS1/91-123
Q8YL14_NOSS1/18-50
Q8YL14_NOSS1/260-298
Q8YLT7_NOSS1/43-79
Q8YP96_NOSS1/111-150
Q8YP96_NOSS1/146-185
Q8YP96_NOSS1/27-66
Q8YP96_NOSS1/71-110
Q8YPH4_NOSS1/37-75
Q8YPH4_NOSS1/71-110
Q8YPP1_NOSS1/319-353
Q8YPP1_NOSS1/340-379
Q8YQG2_NOSS1/120-159
Q8YQG2_NOSS1/160-199
Q8YQG2_NOSS1/23-57
Q8YQG2_NOSS1/52-75
Q8YQG2_NOSS1/79-114
Q8YQS9_NOSS1/133-175
Q8YQS9_NOSS1/15-54
Q8YQS9_NOSS1/194-232
Q8YQS9_NOSS1/55-94
Q8YQS9_NOSS1/92-129
Q8YRW0_NOSS1/139-178
Q8YRY6_NOSS1/141-180
Q8YRY6_NOSS1/176-215
Q8YRY7_NOSS1/228-267
Q8YRY7_NOSS1/263-302
Q8YRY7_NOSS1/298-337
Q8YRY7_NOSS1/328-367
Q8YRY7_NOSS1/368-401
Q8YRY7_NOSS1/398-437
Q8YRY7_NOSS1/433-464
Q8YS23_NOSS1/423-462
Q8YS23_NOSS1/458-497
Q8YS35_NOSS1/117-156
Q8YS35_NOSS1/139-178
Q8YS35_NOSS1/189-228
Q8YS35_NOSS1/219-258
Q8YS35_NOSS1/34-77
Q8YS35_NOSS1/49-88
Q8YS35_NOSS1/59-103
Q8YS35_NOSS1/89-128
Q8YS35_NOSS1/99-138
Q8YSH1_NOSS1/242-274
Q8YSH1_NOSS1/275-314
Q8YSH1_NOSS1/345-384
Q8YSH1_NOSS1/375-414
Q8YSH1_NOSS1/385-423
Q8YSH1_NOSS1/440-479
Q8YSH1_NOSS1/477-509
Q8YSH1_NOSS1/505-544
Q8YSN6_NOSS1/135-170
Q8YSN6_NOSS1/158-194
Q8YSN6_NOSS1/98-137
Q8YTE9_NOSS1/37-75
Q8YTE9_NOSS1/71-110
Q8YTE9_NOSS1/96-132
Q8YTH6_NOSS1/115-154
Q8YTH6_NOSS1/78-114
Q8YUF5_NOSS1/136-175
Q8YUF5_NOSS1/146-184
Q8YUF5_NOSS1/171-210
Q8YUF5_NOSS1/26-65
Q8YUF5_NOSS1/66-105
Q8YW04_NOSS1/23-62
Q8YW04_NOSS1/43-82
Q8YW04_NOSS1/68-106
Q8YW70_NOSS1/125-158
Q8YW70_NOSS1/16-54
Q8YW70_NOSS1/55-94
Q8YW70_NOSS1/95-134
Q8YWM6_NOSS1/45-82
Q8YWM6_NOSS1/88-127
Q8YX84_NOSS1/818-856
Q8YX84_NOSS1/852-890
Q8YX84_NOSS1/877-916
Q8YXB7_NOSS1/66-101
Q8YXB7_NOSS1/97-127
Q8YXR9_NOSS1/110-149
Q8YXR9_NOSS1/120-159
Q8YXR9_NOSS1/150-189
Q8YXR9_NOSS1/185-224
Q8YXR9_NOSS1/215-246
Q8YXR9_NOSS1/85-124
Q8YY93_NOSS1/316-349
Q8YY93_NOSS1/340-379
Q8YYY8_NOSS1/260-296
Q8YYY8_NOSS1/31-61
Q8YYY8_NOSS1/332-371
Q8YZM4_NOSS1/41-80
Q8YZM4_NOSS1/58-95
Q8YZM4_NOSS1/96-135
Q8Z0B2_NOSS1/41-80
Q8Z0B2_NOSS1/96-135
Q8Z7R3_SALTI/154-197
Q8Z7R3_SALTI/199-238
Q92HC1_RICCN/480-519
Q92HG3_RICCN/610-648
Q97MW7_CLOAB/187-221
Q9A635_CAUCR/180-219
Q9A635_CAUCR/308-351
Q9A635_CAUCR/362-395
Q9A635_CAUCR/372-408
Q9A635_CAUCR/79-118
Q9A636_CAUCR/174-213
Q9A636_CAUCR/289-326
Q9A636_CAUCR/312-351
Q9A636_CAUCR/362-401
Q9A636_CAUCR/372-411
Q9A636_CAUCR/73-112
Q9A735_CAUCR/115-154
Q9A735_CAUCR/37-74
Q9A736_CAUCR/101-137
Q9A736_CAUCR/82-120
Q9AAL0_CAUCR/171-210
Q9AAL0_CAUCR/18-49
Q9AAL0_CAUCR/290-328
Q9AAL0_CAUCR/40-79
Q9AAL0_CAUCR/75-103
Q9AB81_CAUCR/181-220
Q9AB81_CAUCR/196-235
Q9AB81_CAUCR/284-322
Q9AB81_CAUCR/313-352
Q9AB81_CAUCR/368-405
Q9AB81_CAUCR/38-70
Q9AB81_CAUCR/60-99
Q9AB81_CAUCR/90-125
Q9AND9_BRAJA/295-327
Q9AND9_BRAJA/70-109
Q9ARP1_ORYSJ/110-149
Q9ARP1_ORYSJ/90-129
Q9CN52_PASMU/269-307
Q9CN52_PASMU/289-327
Q9CN52_PASMU/323-361
Q9CN52_PASMU/358-397
Q9CN52_PASMU/388-426
Q9CN52_PASMU/418-457
Q9HPA3_HALSA/290-329
Q9HPA3_HALSA/325-364
Q9HV95_PSEAE/32-67
Q9HV95_PSEAE/53-91
Q9I2C6_PSEAE/127-166
Q9I2C6_PSEAE/143-179
Q9I2C6_PSEAE/167-206
Q9I2C6_PSEAE/37-76
Q9I2C6_PSEAE/77-112
Q9RD75_STRCO/192-226
Q9RD75_STRCO/214-252
Q9RR64_DEIRA/209-248
Q9Z4J6_PSEAE/127-166
Q9Z4J6_PSEAE/167-206
Q9Z4J6_PSEAE/37-75
Q9Z4J6_PSEAE/77-111
Q9ZCY8_RICPR/136-175
Q9ZCY8_RICPR/206-245
Q9ZCY8_RICPR/351-390
Q9ZCY8_RICPR/479-518
Q9ZCY8_RICPR/519-558
Q9ZCY8_RICPR/66-105
SPKB_SYNY3/454-493
SPKB_SYNY3/474-513
SPKB_SYNY3/490-528
SPKB_SYNY3/509-548
TL15A_ARATH/116-154
TL15A_ARATH/136-175
TL17_ARATH/124-163
TL17_ARATH/169-208
Y1152_SYNY3/130-162
Y1152_SYNY3/155-193
Y1152_SYNY3/185-224
Y1152_SYNY3/230-269
Y1152_SYNY3/50-89
Y1152_SYNY3/90-129
Y1819_SYNY3/100-139
Y1819_SYNY3/151-190
Y1819_SYNY3/191-230
Y1819_SYNY3/20-59
Y1819_SYNY3/231-270
Y1819_SYNY3/271-310
Y1819_SYNY3/301-324
Y1819_SYNY3/60-99
Y1851_SYNY3/113-152
Y1851_SYNY3/19-52
Y1851_SYNY3/33-72
Y1851_SYNY3/73-112
Y516_SYNY3/118-157
Y516_SYNY3/43-82
Y516_SYNY3/78-117
YISX_BACSU/143-182
YISX_BACSU/63-102
YJCF_ECOLI/162-201
YJCF_ECOLI/267-306
YJCF_ECOLI/307-346
YMO3_ERWST/102-141
YMO3_ERWST/147-186
YMO3_ERWST/167-206
YMO3_ERWST/182-221
YMO3_ERWST/207-246
YMO3_ERWST/247-286
YMO3_ERWST/67-106
YY46_NOSS1/824-861
YYBG_BACSU/174-213
YYBG_BACSU/214-252
