# Supplementary material for: Contact prediction is hardest for the most informative contacts, but improves with the incorporation of contact potentials
Source: PLoS One. 2018 Jun 28;13(6):e0199585. doi: 10.1371/journal.pone.0199585 (PMC6023208; doi:10.1371/journal.pone.0199585)
Supplement: S1 Data — Each file in the ‘alignments’ directory herein corresponds to a protein family’s alignment and contains the accession number and sequence range of each sequence in the alignment. (TAR.GZ) [file pone.0199585.s001.tar.gz › alignments/Cytochrom_C]

A0AZF4_BURCH/419-520
A0AZY4_BURCH/65-165
A0B0G6_BURCH/186-297
A0B0G6_BURCH/40-140
A0B0H6_BURCH/49-149
A0B0W0_BURCH/31-132
A0B120_BURCH/30-130
A0B200_BURCH/24-119
A0B2B5_BURCH/45-127
A0B2B6_BURCH/35-122
A0B2Q0_BURCH/184-295
A0B2Q0_BURCH/38-138
A0B4H0_BURCH/136-215
A0B4H0_BURCH/51-122
A0B4I1_BURCH/138-217
A0B4I1_BURCH/46-124
A0C010_PARTE/19-116
A0CJR6_PARTE/19-116
A0JCI3_HELPY/53-153
A0JKZ5_SERMA/47-148
A0JX20_ARTS2/50-127
A0K3H0_BURCH/31-113
A0K3Q7_BURCH/130-217
A0K3Q7_BURCH/34-117
A0K882_BURCH/321-394
A0K9A4_BURCH/26-111
A0K9A5_BURCH/30-110
A0K9N6_BURCH/25-108
A0KA91_BURCH/142-230
A0KA91_BURCH/48-126
A0KD27_BURCH/192-296
A0KD27_BURCH/46-147
A0KDK3_BURCH/133-233
A0KDK6_BURCH/346-434
A0KEY1_AERHH/129-218
A0KEY1_AERHH/33-118
A0KLX0_AERHH/124-203
A0KLX0_AERHH/24-111
A0KNP1_AERHH/188-300
A0KQK1_AERHH/23-99
A0KXY5_SHESA/192-304
A0L1A9_SHESA/222-305
A0L1B0_SHESA/123-208
A0L1B0_SHESA/34-104
A0L2Q9_SHESA/118-207
A0L2Q9_SHESA/25-108
A0L3L5_MAGSM/104-183
A0L7Q4_MAGSM/197-315
A0L8X4_MAGSM/47-149
A0LAN4_MAGSM/219-334
A0LBU5_MAGSM/195-312
A0LBZ3_MAGSM/132-213
A0LBZ3_MAGSM/28-106
A0LE09_MAGSM/41-143
A0LTH6_ACIC1/51-128
A0LXQ3_GRAFK/61-151
A0LZJ4_GRAFK/49-135
A0M192_GRAFK/78-166
A0NM74_9RHOB/246-408
A0NUL1_9RHOB/80-181
A0NUW4_9RHOB/317-409
A0NUZ1_9RHOB/25-125
A0NXU9_9RHOB/53-157
A0NXV5_9RHOB/29-130
A0NY63_9RHOB/380-480
A0NZM4_9RHOB/26-127
A0P0D3_9RHOB/40-143
A0P193_9RHOB/126-209
A0P2X6_9RHOB/34-113
A0P327_9RHOB/41-147
A0PTM8_MYCUA/83-160
A0QF14_MYCA1/57-134
A0R050_MYCS2/50-127
A0RHW2_BACAH/259-351
A0RN17_CAMFF/82-163
A0RN57_CAMFF/769-857
A0RN62_CAMFF/74-143
A0RQS2_CAMFF/19-104
A0RQS4_CAMFF/19-104
A0RQV6_CAMFF/105-210
A0RR40_CAMFF/216-321
A0RRL9_CAMFF/167-262
A0XWU1_9GAMM/22-104
A0Y0T7_9GAMM/321-400
A0Y250_9GAMM/122-209
A0Y250_9GAMM/27-110
A0Y7L1_9GAMM/33-134
A0Y8G2_9GAMM/124-205
A0Y8G2_9GAMM/29-106
A0Y9B0_9GAMM/126-221
A0Y9B0_9GAMM/26-115
A0YDD6_9GAMM/269-354
A0YDD6_9GAMM/366-450
A0YH05_9GAMM/123-209
A0YH05_9GAMM/27-111
A0YHE8_9GAMM/124-210
A0YHE8_9GAMM/27-112
A0YIA2_LYNSP/52-147
A0Z318_9GAMM/115-209
A0Z318_9GAMM/27-103
A0Z674_9GAMM/69-145
A0Z696_9GAMM/240-391
A0Z6X3_9GAMM/412-492
A0Z6X5_9GAMM/142-228
A0Z6X5_9GAMM/47-130
A0Z725_9GAMM/108-190
A0Z729_9GAMM/264-345
A0Z927_9GAMM/110-187
A0Z927_9GAMM/24-99
A0ZF54_NODSP/52-146
A1AH60_ECOK1/339-454
A1AVN2_RUTMC/19-96
A1AVN3_RUTMC/21-96
A1AVN4_RUTMC/127-227
A1AVN4_RUTMC/39-115
A1B0G0_PARDP/201-316
A1B311_PARDP/80-176
A1B8Y6_PARDP/330-409
A1B9M0_PARDP/46-156
A1B9M6_PARDP/280-381
A1B9M7_PARDP/164-236
A1B9M7_PARDP/29-131
A1BCG4_CHLPD/47-119
A1BCW1_CHLPD/24-118
A1BDN2_CHLPD/27-121
A1BFX5_CHLPD/25-118
A1BG57_CHLPD/214-326
A1BJ75_CHLPD/29-111
A1C6Y9_ASPCL/25-121
A1DHL6_NEOFI/12-109
A1EJV6_VIBCH/28-107
A1EMT5_VIBCH/197-308
A1EP77_VIBCH/134-222
A1EP77_VIBCH/40-123
A1EQ53_VIBCH/63-146
A1F2E7_VIBCH/28-107
A1F6F6_VIBCH/197-308
A1F6M9_VIBCH/134-222
A1F6M9_VIBCH/40-123
A1F8M1_VIBCH/19-102
A1IQ92_NEIMA/116-207
A1IQ92_NEIMA/24-104
A1JK29_YERE8/34-135
A1JKT7_YERE8/27-128
A1JP60_YERE8/24-103
A1K4K4_AZOSB/24-99
A1K4P5_AZOSB/315-394
A1K4Z1_AZOSB/232-349
A1K5E4_AZOSB/10-103
A1K5E5_AZOSB/31-107
A1K7R8_AZOSB/37-135
A1K804_AZOSB/136-226
A1K804_AZOSB/39-117
A1K8M4_AZOSB/197-308
A1K9D4_AZOSB/121-208
A1K9D4_AZOSB/26-108
A1K9P8_AZOSB/20-105
A1KA49_AZOSB/49-128
A1KBB0_AZOSB/19-102
A1KBU7_AZOSB/133-211
A1KBU7_AZOSB/45-120
A1KKN6_MYCBP/62-140
A1KS93_NEIMF/116-207
A1KS93_NEIMF/24-104
A1R6T7_ARTAT/50-127
A1RE01_SHESW/118-207
A1RE01_SHESW/25-108
A1RIR3_SHESW/192-304
A1RNW3_SHESW/226-309
A1RNW4_SHESW/114-208
A1RNW4_SHESW/34-105
A1S1P7_SHEAM/117-206
A1S1P7_SHEAM/22-107
A1S2Y1_SHEAM/223-306
A1S2Y2_SHEAM/110-204
A1S2Y2_SHEAM/16-101
A1SLF2_NOCSJ/54-137
A1SRC3_PSYIN/67-144
A1SRG2_PSYIN/111-200
A1SRG2_PSYIN/24-100
A1SRY7_PSYIN/23-101
A1SUH0_PSYIN/224-307
A1SUH1_PSYIN/127-210
A1SUH1_PSYIN/27-113
A1SUP1_PSYIN/38-121
A1SVU2_PSYIN/325-409
A1SVU2_PSYIN/44-144
A1TB02_MYCVP/55-132
A1TKU4_ACIAC/156-242
A1TKU4_ACIAC/67-144
A1TMA5_ACIAC/18-101
A1TRL7_ACIAC/32-114
A1TSK7_ACIAC/60-161
A1TSK8_ACIAC/164-252
A1TSK8_ACIAC/71-148
A1TU30_ACIAC/578-679
A1TU30_ACIAC/724-829
A1TU56_ACIAC/123-209
A1TU56_ACIAC/29-109
A1TUT2_ACIAC/205-295
A1TXK8_MARAV/208-323
A1TZV7_MARAV/123-211
A1TZV7_MARAV/28-108
A1U412_MARAV/136-213
A1U412_MARAV/48-124
A1U5B9_MARAV/50-136
A1U6L9_MARAV/112-202
A1U6L9_MARAV/24-101
A1U6V1_MARAV/28-107
A1UI90_MYCSK/55-132
A1UU31_BARBK/71-170
A1UV23_BURMS/56-157
A1UW04_BURMS/388-475
A1UZH0_BURMS/35-117
A1V2A4_BURMS/13-110
A1V2A5_BURMS/30-115
A1V5Z2_BURMS/24-107
A1V6Y9_BURMS/122-210
A1V6Y9_BURMS/30-106
A1V871_BURMS/181-265
A1V871_BURMS/85-168
A1VA32_DESVV/62-132
A1VD45_DESVV/24-103
A1VD50_DESVV/305-400
A1VJR4_POLNA/138-227
A1VJR4_POLNA/45-128
A1VK05_POLNA/140-225
A1VK05_POLNA/50-127
A1VKK0_POLNA/125-213
A1VKK0_POLNA/29-109
A1VL22_POLNA/22-110
A1VLR9_POLNA/318-406
A1VLR9_POLNA/46-147
A1VLS0_POLNA/133-221
A1VLS0_POLNA/36-117
A1VMV1_POLNA/28-103
A1VNH4_POLNA/29-127
A1VP25_POLNA/46-147
A1VP26_POLNA/154-241
A1VP26_POLNA/59-137
A1VR49_POLNA/178-269
A1VRA0_POLNA/24-106
A1VRM9_POLNA/117-196
A1VRM9_POLNA/28-104
A1VS26_POLNA/203-298
A1VS26_POLNA/59-156
A1VX99_CAMJJ/187-298
A1VXC2_CAMJJ/201-288
A1VY79_CAMJJ/213-318
A1VZL1_CAMJJ/1-79
A1W0D9_CAMJJ/19-100
A1W0G8_CAMJJ/105-208
A1W3N7_ACISJ/140-218
A1W3N7_ACISJ/52-127
A1W3X9_ACISJ/126-212
A1W3X9_ACISJ/37-114
A1W4X9_ACISJ/18-101
A1W5V5_ACISJ/50-150
A1W5V5_ACISJ/595-686
A1W8Z8_ACISJ/47-148
A1W8Z9_ACISJ/106-193
A1W8Z9_ACISJ/13-89
A1WBC7_ACISJ/183-290
A1WBC7_ACISJ/45-127
A1WBP2_ACISJ/123-207
A1WBP2_ACISJ/29-109
A1WBS0_ACISJ/62-145
A1WBY7_ACISJ/26-122
A1WG32_VEREI/45-122
A1WIA2_VEREI/27-123
A1WKE5_VEREI/31-111
A1WLE3_VEREI/201-292
A1WSC3_VEREI/126-212
A1WSC3_VEREI/37-114
A1WW75_HALHL/32-106
A1WWN5_HALHL/31-106
A1WYE8_HALHL/32-107
A1WZP3_HALHL/118-207
A1WZP3_HALHL/27-106
A1ZI61_9BACT/70-160
A1ZI64_9BACT/36-124
A1ZI65_9BACT/58-148
A1ZL70_9BACT/41-131
A1ZL74_9BACT/89-171
A2A1C5_AGGAC/333-451
A2ARH7_MOUSE/4-103
A2C850_PROM3/53-125
A2I3V8_MACHI/8-105
A2I967_PORTE/17-112
A2I9Y2_9PSED/111-201
A2I9Y2_9PSED/24-100
A2P6H4_VIBCH/28-107
A2P7W7_VIBCH/197-308
A2P8A7_VIBCH/134-222
A2P8A7_VIBCH/40-123
A2P9F7_VIBCH/63-146
A2PPN1_VIBCH/19-102
A2PX68_VIBCH/134-222
A2PX68_VIBCH/40-123
A2Q5X9_MEDTR/12-111
A2Q5Y1_MEDTR/12-107
A2QC04_ASPNC/12-111
A2RVZ3_BURM9/2-74
A2RX85_BURM9/56-157
A2RXQ5_BURM9/436-523
A2S4G8_BURM9/30-115
A2S4G9_BURM9/13-110
A2S706_BURM9/35-117
A2S7K8_BURM9/181-265
A2S7K8_BURM9/85-168
A2S8S4_BURM9/137-225
A2S8S4_BURM9/45-121
A2SAC5_BURM9/24-107
A2SCV5_METPP/119-205
A2SCV5_METPP/30-107
A2SDS7_METPP/128-216
A2SDS7_METPP/36-112
A2SDS8_METPP/55-156
A2SE78_METPP/627-702
A2SE85_METPP/66-152
A2SER7_METPP/125-208
A2SER7_METPP/29-108
A2SFK9_METPP/35-118
A2SFU9_METPP/19-109
A2SHK4_METPP/60-145
A2SIJ4_METPP/33-110
A2SIK3_METPP/265-352
A2SJ67_METPP/33-113
A2SM99_METPP/29-128
A2TT22_9FLAO/36-123
A2TU97_9FLAO/38-128
A2TXH4_9FLAO/40-128
A2VJT5_MYCTU/62-140
A2VTL7_9BURK/132-219
A2VTL7_9BURK/36-119
A2VU91_9BURK/31-113
A2VVP2_9BURK/142-230
A2VVP2_9BURK/48-126
A2VW71_9BURK/25-108
A2VWI0_9BURK/30-110
A2VWI1_9BURK/26-111
A2VXI5_9BURK/321-394
A2VYS4_9BURK/49-149
A2VYT7_9BURK/186-297
A2VYT7_9BURK/40-140
A2W1N5_9BURK/138-217
A2W1N5_9BURK/46-124
A2W1P4_9BURK/146-225
A2W1P4_9BURK/61-132
A2W3R4_9BURK/24-118
A2W5E6_9BURK/46-147
A2W5W9_9BURK/38-120
A2W7N3_9BURK/142-230
A2W7N3_9BURK/50-126
A2W862_9BURK/30-113
A2W8I1_9BURK/30-110
A2W8I2_9BURK/27-112
A2W9G8_9BURK/318-394
A2WDD1_9BURK/132-219
A2WDD1_9BURK/36-119
A2WF05_9BURK/189-299
A2WF05_9BURK/42-142
A2WG67_9BURK/43-122
A2WIR5_9BURK/191-296
A2WIR5_9BURK/46-147
A2WIW3_9BURK/351-439
A2WJ67_9BURK/12-116
A2WXP5_ORYSI/12-110
A3AYZ5_ORYSJ/12-111
A3CYI0_SHEB5/22-96
A3CYI3_SHEB5/27-103
A3CYM4_SHEB5/118-207
A3CYM4_SHEB5/25-108
A3D5L3_SHEB5/192-304
A3D929_SHEB5/114-208
A3D929_SHEB5/22-105
A3E3B3_PFIPI/15-113
A3E3B4_PFIPI/15-113
A3E3B7_PFIPI/15-113
A3E3C0_PFIPI/15-113
A3EJV2_VIBCH/197-308
A3ELH8_VIBCH/63-146
A3ER63_9BACT/369-449
A3ERB9_9BACT/32-118
A3ERE4_9BACT/178-261
A3ERE5_9BACT/128-216
A3ERE5_9BACT/34-113
A3ERF4_9BACT/130-218
A3ERF4_9BACT/30-115
A3ERF6_9BACT/187-266
A3ESD4_9BACT/46-130
A3EV82_9BACT/32-116
A3EVB8_9BACT/23-110
A3GJP8_VIBCH/28-107
A3GMV3_VIBCH/197-308
A3GP39_VIBCH/63-146
A3GP40_VIBCH/19-102
A3GT75_VIBCH/134-222
A3GT75_VIBCH/40-123
A3GV55_VIBCH/63-146
A3GV56_VIBCH/19-102
A3GV78_VIBCH/28-107
A3GZ29_VIBCH/197-308
A3GZM2_VIBCH/134-222
A3GZM2_VIBCH/40-123
A3HRK3_9BACT/730-863
A3HSS0_9BACT/997-1129
A3HT34_9BACT/638-726
A3HUH7_9BACT/38-127
A3HVI3_9BACT/903-1034
A3HWN9_9BACT/40-127
A3HX25_9BACT/61-142
A3HYW6_9BACT/738-874
A3HYX9_9BACT/875-956
A3HZ12_9BACT/198-313
A3HZ28_9BACT/50-158
A3HZ29_9BACT/50-158
A3HZ53_9BACT/754-887
A3HZ82_9BACT/43-132
A3HZB0_9BACT/41-124
A3I194_9BACT/563-644
A3I1F2_9BACT/214-302
A3I4L2_9BACI/264-359
A3I6N4_9BACI/193-273
A3J3D9_9FLAO/49-137
A3J444_9FLAO/32-122
A3J5U1_9FLAO/165-289
A3J636_9FLAO/205-325
A3J8G6_9ALTE/27-106
A3J8M6_9ALTE/112-202
A3J8M6_9ALTE/24-101
A3J9X7_9ALTE/28-104
A3JBU6_9ALTE/50-136
A3JCN8_9ALTE/330-405
A3JNF3_9RHOB/39-135
A3JNU1_9RHOB/75-171
A3JR05_9RHOB/25-126
A3JTM7_9RHOB/330-410
A3JVA4_9RHOB/161-235
A3JVA4_9RHOB/28-129
A3JVA5_9RHOB/251-352
A3JVB2_9RHOB/53-156
A3JWE7_9RHOB/40-146
A3JWK3_9RHOB/26-127
A3JZW8_9RHOB/26-134
A3K2E0_9RHOB/327-407
A3K3D5_9RHOB/73-169
A3K6B7_9RHOB/27-125
A3K6G3_9RHOB/183-287
A3K6G3_9RHOB/40-143
A3K8Q9_9RHOB/220-309
A3K8R3_9RHOB/267-359
A3K9X0_9RHOB/325-423
A3K9X6_9RHOB/46-156
A3KAU5_9RHOB/30-131
A3KAW5_9RHOB/317-417
A3KEW6_BRABE/10-109
A3KS70_PSEAE/342-422
A3KSG1_PSEAE/46-147
A3KSU2_PSEAE/179-265
A3KU34_PSEAE/127-214
A3KU34_PSEAE/33-113
A3KUP3_PSEAE/126-211
A3KUP3_PSEAE/22-108
A3L1E0_PSEAE/111-201
A3L1E0_PSEAE/24-100
A3L3Q0_PSEAE/30-131
A3L3T0_PSEAE/208-323
A3L3U3_PSEAE/33-133
A3L3U3_PSEAE/562-653
A3L7D9_PSEAE/46-147
A3L7N7_PSEAE/342-422
A3L8M0_PSEAE/126-211
A3L8M0_PSEAE/22-108
A3L8W3_PSEAE/178-291
A3L8W3_PSEAE/31-131
A3L968_PSEAE/127-214
A3L968_PSEAE/33-113
A3LAM8_PSEAE/179-265
A3LCS6_PSEAE/172-260
A3LCS6_PSEAE/84-159
A3LCS7_PSEAE/236-320
A3LGA2_PSEAE/111-201
A3LGA2_PSEAE/24-100
A3LHX6_PSEAE/49-133
A3LKE8_PSEAE/30-131
A3LKI0_PSEAE/208-323
A3LKJ2_PSEAE/33-133
A3LKJ2_PSEAE/562-653
A3MDE0_BURM7/56-157
A3MET2_BURM7/2-74
A3MEW0_BURM7/436-523
A3MHY9_BURM7/13-110
A3MHZ0_BURM7/30-115
A3MLQ8_BURM7/24-107
A3MP02_BURM7/137-225
A3MP02_BURM7/45-121
A3MR11_BURM7/35-117
A3MRY6_BURM7/122-206
A3MRY6_BURM7/26-109
A3MXG3_PYRCJ/79-177
A3MXJ6_PYRCJ/71-161
A3N227_ACTP2/334-452
A3N618_BURP6/141-229
A3N618_BURP6/49-125
A3N649_BURP6/235-346
A3N649_BURP6/89-189
A3N652_BURP6/293-381
A3N6U7_BURP6/24-107
A3N799_BURP6/13-110
A3N7A0_BURP6/30-115
A3N7S1_BURP6/124-212
A3N7S1_BURP6/29-108
A3N7S2_BURP6/45-146
A3N7S6_BURP6/184-262
A3N7S6_BURP6/94-169
A3NAP5_BURP6/322-397
A3NEE7_BURP6/122-206
A3NEE7_BURP6/26-109
A3NEN9_BURP6/35-117
A3NHX1_BURP6/6-80
A3NJB1_BURP6/56-157
A3NL35_BURP6/436-523
A3NMA8_BURP6/608-699
A3NRR1_BURP0/137-225
A3NRR1_BURP0/45-121
A3NRU1_BURP0/229-340
A3NRU1_BURP0/368-455
A3NRU1_BURP0/83-183
A3NRU4_BURP0/284-372
A3NSI4_BURP0/24-107
A3NSY7_BURP0/13-110
A3NSY8_BURP0/30-115
A3NTF7_BURP0/124-212
A3NTF7_BURP0/29-108
A3NTF8_BURP0/45-146
A3NTG2_BURP0/184-262
A3NTG2_BURP0/94-169
A3NWG5_BURP0/322-397
A3P081_BURP0/122-206
A3P081_BURP0/26-109
A3P0J6_BURP0/35-117
A3P3H6_BURP0/53-127
A3P4X5_BURP0/56-157
A3P6P0_BURP0/436-523
A3P7S1_BURP0/581-672
A3PIK3_RHOS1/204-319
A3PJ29_RHOS1/25-126
A3PJJ4_RHOS1/119-191
A3PJJ4_RHOS1/31-107
A3PJM0_RHOS1/189-293
A3PJM0_RHOS1/40-146
A3PKJ5_RHOS1/321-410
A3PKJ8_RHOS1/235-324
A3PL39_RHOS1/169-277
A3PM84_RHOS1/208-287
A3PM96_RHOS1/75-174
A3PPU8_RHOS1/325-405
A3Q1Q4_MYCSJ/55-132
A3QA97_SHELP/101-199
A3QA97_SHELP/19-96
A3QA98_SHELP/222-305
A3QIG6_SHELP/22-98
A3QJD4_SHELP/117-206
A3QJD4_SHELP/24-107
A3RP06_RALSO/283-374
A3RP43_RALSO/24-121
A3RP44_RALSO/14-106
A3RTX2_RALSO/20-112
A3RTX5_RALSO/29-111
A3RTY0_RALSO/119-206
A3RW04_RALSO/133-219
A3RW04_RALSO/34-120
A3RXZ0_RALSO/335-412
A3RYA9_RALSO/183-294
A3RYA9_RALSO/35-136
A3S8H0_9RHOB/70-168
A3S8R6_9RHOB/325-405
A3SC33_9RHOB/62-158
A3SDZ6_9RHOB/57-140
A3SE55_9RHOB/151-239
A3SE55_9RHOB/52-136
A3SE58_9RHOB/238-328
A3SE62_9RHOB/173-246
A3SE62_9RHOB/269-352
A3SEC9_9RHOB/47-157
A3SED5_9RHOB/238-339
A3SFM9_9RHOB/142-240
A3SHJ5_9RHOB/37-135
A3SIF5_9RHOB/5-111
A3SJR0_9RHOB/26-137
A3SJR4_9RHOB/322-422
A3SQC7_9RHOB/75-172
A3SQX3_9RHOB/264-365
A3SQX9_9RHOB/12-122
A3STD1_9RHOB/70-168
A3STM9_9RHOB/325-405
A3SXB1_9RHOB/53-163
A3SZ13_9RHOB/47-157
A3SZ20_9RHOB/218-319
A3SZG7_9RHOB/157-231
A3SZG7_9RHOB/31-132
A3SZG8_9RHOB/318-419
A3SZH5_9RHOB/46-149
A3SZP5_9RHOB/56-140
A3SZV5_9RHOB/151-239
A3SZV5_9RHOB/52-136
A3SZV8_9RHOB/243-333
A3SZW2_9RHOB/171-249
A3SZW2_9RHOB/270-352
A3T0C0_9RHOB/142-240
A3T1Y9_9RHOB/62-146
A3T1Z1_9RHOB/40-142
A3TK92_9MICO/47-131
A3TVM5_9RHOB/76-172
A3TXK4_9RHOB/190-294
A3TXK4_9RHOB/40-147
A3TY17_9RHOB/325-405
A3U177_9RHOB/111-198
A3U346_9RHOB/62-146
A3U348_9RHOB/40-142
A3U3Z7_9RHOB/251-340
A3U401_9RHOB/246-326
A3U535_CROAH/35-125
A3UDF9_9RHOB/38-134
A3ULN1_VIBSP/30-108
A3UMR4_VIBSP/305-405
A3UMR7_VIBSP/35-113
A3UP67_VIBSP/116-204
A3UP67_VIBSP/22-105
A3UQP4_VIBSP/355-435
A3UUV7_VIBSP/24-103
A3V0B1_VIBSP/19-95
A3V0B4_VIBSP/103-180
A3V1B1_9RHOB/326-406
A3V1V4_9RHOB/313-411
A3V2J3_9RHOB/29-145
A3V3M1_9RHOB/21-106
A3V700_9RHOB/26-102
A3V703_9RHOB/302-385
A3V771_9RHOB/77-174
A3V7G1_9RHOB/208-287
A3VEB7_9RHOB/33-141
A3VES6_9RHOB/83-179
A3VJ40_9RHOB/62-146
A3VJ42_9RHOB/40-142
A3VJN5_9RHOB/188-293
A3VJN5_9RHOB/39-145
A3VJS1_9RHOB/42-154
A3VJS7_9RHOB/253-354
A3VJS8_9RHOB/159-233
A3VLZ3_9RHOB/26-124
A3VMV9_9RHOB/329-407
A3VXX0_9RHOB/24-138
A3W085_9RHOB/24-132
A3W181_9RHOB/154-232
A3W3U0_9RHOB/125-208
A3W4U6_9RHOB/111-187
A3W4U6_9RHOB/27-103
A3W514_9RHOB/160-234
A3W514_9RHOB/28-129
A3W515_9RHOB/253-354
A3W521_9RHOB/46-155
A3W5C9_9RHOB/199-314
A3W5H2_9RHOB/21-127
A3W7N3_9RHOB/325-408
A3W7V6_9RHOB/56-140
A3W8H8_9RHOB/50-133
A3W8Y2_9RHOB/205-285
A3W948_9RHOB/278-375
A3W948_9RHOB/75-173
A3WE73_9SPHN/84-182
A3WF82_9SPHN/52-150
A3WHR7_9SPHN/35-133
A3WHT0_9SPHN/54-150
A3WIJ1_9GAMM/119-208
A3WIJ1_9GAMM/25-108
A3WR51_9BRAD/197-292
A3WRV1_9BRAD/83-181
A3WSJ2_9BRAD/118-206
A3WSJ2_9BRAD/32-104
A3WT90_9BRAD/27-125
A3WTY2_9BRAD/141-221
A3WUV0_9BRAD/72-171
A3X1C2_9BRAD/142-233
A3X1C2_9BRAD/35-125
A3X6L5_9RHOB/23-150
A3X8I1_9RHOB/46-156
A3X8I7_9RHOB/251-352
A3XC88_9RHOB/70-167
A3XD88_9RHOB/329-409
A3XED7_9RHOB/40-142
A3XEE4_9RHOB/62-146
A3XHU3_LEEBM/54-144
A3XP82_LEEBM/47-133
A3XV71_9VIBR/35-113
A3XV81_9VIBR/305-405
A3XYA9_9VIBR/116-204
A3XYA9_9VIBR/22-105
A3XYN0_9VIBR/28-104
A3XZ85_9VIBR/24-103
A3Y622_9GAMM/24-103
A3Y6T1_9GAMM/191-293
A3Y9W3_9GAMM/186-276
A3Y9W3_9GAMM/71-158
A3YAT5_9GAMM/111-200
A3YAT5_9GAMM/24-100
A3YDZ4_9GAMM/322-402
A3YJA5_CAMJE/213-318
A3YKX6_CAMJE/201-288
A3YMC6_CAMJE/117-171
A3YMN0_CAMJE/19-100
A3YMQ7_CAMJE/105-208
A3YN45_CAMJE/187-298
A3YPB0_CAMJE/19-100
A3YPD8_CAMJE/105-208
A3YPY8_CAMJE/99-186
A3YQS7_CAMJE/213-318
A3YTD3_CAMJE/187-298
A3YY40_9SYNE/60-132
A3Z568_9SYNE/45-127
A3Z583_9SYNE/27-108
A3Z698_9SYNE/59-155
A3Z7S0_9SYNE/56-128
A3ZBN7_CAMJE/19-100
A3ZBR6_CAMJE/105-208
A3ZEN1_CAMJE/213-318
A3ZFC7_CAMJE/201-288
A3ZFF1_CAMJE/187-298
A3ZHH7_CAMJE/105-208
A3ZHK6_CAMJE/19-100
A3ZJC8_CAMJE/213-318
A3ZKL3_CAMJE/187-298
A3ZKN3_CAMJE/201-244
A3ZLZ6_9PLAN/850-984
A3ZN63_9PLAN/1205-1340
A3ZR14_9PLAN/879-1008
A3ZR25_9PLAN/172-249
A3ZRW8_9PLAN/893-1025
A3ZS01_9PLAN/482-575
A3ZS08_9PLAN/1146-1277
A3ZS76_9PLAN/850-981
A3ZST1_9PLAN/277-399
A3ZT17_9PLAN/174-254
A3ZT17_9PLAN/269-350
A3ZT22_9PLAN/492-591
A3ZT25_9PLAN/1535-1669
A3ZT65_9PLAN/803-897
A3ZV25_9PLAN/1125-1256
A3ZVB4_9PLAN/581-716
A3ZWG6_9PLAN/874-1005
A3ZWI5_9PLAN/1304-1398
A3ZWI5_9PLAN/1470-1612
A3ZWK1_9PLAN/1139-1275
A3ZXP5_9PLAN/297-431
A3ZYH2_9PLAN/675-808
A3ZYS9_9PLAN/137-247
A3ZYS9_9PLAN/459-551
A3ZZ05_9PLAN/814-879
A3ZZY2_9PLAN/138-216
A3ZZY2_9PLAN/37-125
A3ZZY2_9PLAN/580-669
A4A0J4_9PLAN/705-765
A4A0K3_9PLAN/1018-1149
A4A0M8_9PLAN/231-325
A4A0Z3_9PLAN/842-972
A4A1W9_9PLAN/1277-1410
A4A1X1_9PLAN/968-1103
A4A2J9_9PLAN/147-233
A4A2K3_9PLAN/248-337
A4A383_9GAMM/316-395
A4A512_9GAMM/65-181
A4A6I2_9GAMM/129-212
A4A6I2_9GAMM/23-112
A4A7K6_9GAMM/43-130
A4A7Z8_9GAMM/320-410
A4A7Z8_9GAMM/46-147
A4A913_9GAMM/118-213
A4A913_9GAMM/31-107
A4A9T8_9GAMM/150-235
A4A9T8_9GAMM/53-138
A4ADL1_9GAMM/171-283
A4ADL1_9GAMM/25-126
A4AKN7_9ACTN/57-134
A4AML3_MARSH/47-141
A4AN07_MARSH/80-167
A4ANJ3_MARSH/840-970
A4APT4_MARSH/72-159
A4AQU4_MARSH/67-152
A4ARB6_MARSH/966-1097
A4ASG5_MARSH/614-705
A4ASX0_MARSH/13-99
A4AT54_MARSH/407-540
A4ATK0_MARSH/730-865
A4BA70_9GAMM/151-227
A4BA70_9GAMM/37-108
A4BD02_9GAMM/317-397
A4BD73_9GAMM/111-210
A4BD73_9GAMM/24-100
A4BIK0_9GAMM/22-101
A4BKK2_9GAMM/119-205
A4BKK2_9GAMM/24-103
A4BKW6_9GAMM/22-56
A4BM16_9GAMM/155-239
A4BM16_9GAMM/36-125
A4BN79_9GAMM/131-214
A4BN79_9GAMM/33-110
A4BNY0_9GAMM/114-204
A4BNY0_9GAMM/27-103
A4BSN0_9GAMM/29-107
A4BSN1_9GAMM/25-106
A4BSR1_9GAMM/210-321
A4BY97_9FLAO/40-126
A4C7X1_9GAMM/121-210
A4C7X1_9GAMM/27-110
A4C826_9GAMM/25-107
A4CEZ5_9GAMM/15-91
A4CG99_ROBBH/46-184
A4CGB4_ROBBH/59-153
A4CGL6_ROBBH/640-730
A4CGX1_ROBBH/51-134
A4CHB5_ROBBH/75-163
A4CIL8_ROBBH/75-162
A4CNC1_ROBBH/1013-1145
A4CRA5_SYNPV/59-155
A4EE76_9RHOB/78-175
A4EJ08_9RHOB/22-130
A4EJW5_9RHOB/234-395
A4ENL6_9RHOB/325-408
A4ETC2_9RHOB/214-311
A4EWF2_9RHOB/69-166
A4EWK5_9RHOB/328-408
A4F5D5_SORCE/284-406
A4FAC9_SACEN/54-132
A4G344_HERAR/19-102
A4G3A1_HERAR/39-123
A4G3A2_HERAR/26-110
A4G3C5_HERAR/24-122
A4G457_HERAR/281-372
A4G4V6_HERAR/36-137
A4G566_HERAR/34-129
A4G5G9_HERAR/141-226
A4G801_HERAR/189-274
A4G843_HERAR/32-132
A4G8V2_HERAR/126-214
A4G8V2_HERAR/34-110
A4G8V3_HERAR/47-148
A4G9Q6_HERAR/136-221
A4G9Q6_HERAR/39-124
A4GA17_HERAR/149-226
A4GA17_HERAR/21-128
A4GIG4_9BACT/331-431
A4H8Q9_LEIBR/14-113
A4H8R0_LEIBR/14-113
A4HX28_LEIIN/121-220
A4HX29_LEIIN/14-113
A4ILX1_GEOTN/262-354
A4IP45_GEOTN/66-149
A4JAG4_BURVG/32-114
A4JAS2_BURVG/130-217
A4JAS2_BURVG/34-117
A4JF34_BURVG/319-394
A4JGL6_BURVG/26-111
A4JGL7_BURVG/30-110
A4JGY9_BURVG/26-109
A4JHL8_BURVG/138-226
A4JHL8_BURVG/45-122
A4JMW4_BURVG/186-272
A4JN99_BURVG/64-164
A4JNR6_BURVG/190-301
A4JNR6_BURVG/44-144
A4JP31_BURVG/31-132
A4JP31_BURVG/324-408
A4JR57_BURVG/162-262
A4JR60_BURVG/286-374
A4JS13_BURVG/123-211
A4JS13_BURVG/29-107
A4JS14_BURVG/62-163
A4JS18_BURVG/188-266
A4JS18_BURVG/97-172
A4JSI8_BURVG/25-111
A4JSM8_BURVG/192-296
A4JSM8_BURVG/46-147
A4KIW5_MYCTU/62-140
A4LCP4_BURPS/322-397
A4LEW7_BURPS/31-131
A4LEW7_BURPS/576-667
A4LGT3_BURPS/56-157
A4LI89_BURPS/4-77
A4LIV1_BURPS/290-378
A4LIV4_BURPS/229-340
A4LIV4_BURPS/83-183
A4LIX9_BURPS/137-225
A4LIX9_BURPS/45-121
A4LNA9_BURPS/35-117
A4LR99_BURPS/436-523
A4LT11_BURPS/133-217
A4LT11_BURPS/37-120
A4LUD1_BURPS/184-262
A4LUD1_BURPS/94-169
A4LUD4_BURPS/45-146
A4MFR4_BURPS/30-115
A4MFR5_BURPS/13-110
A4MG63_BURPS/24-107
A4QFQ6_CORGB/68-145
A4R2C5_MAGO7/8-107
A4RW27_OSTLU/12-111
A4SC28_PROVI/34-109
A4SFV5_PROVI/27-121
A4SGM4_PROVI/26-120
A4SHK7_AERS4/24-100
A4SJG5_AERS4/197-309
A4SPZ4_AERS4/27-127
A4ST46_AERS4/116-204
A4ST46_AERS4/20-105
A4SUU5_POLSQ/30-112
A4SUZ3_POLSQ/161-246
A4SUZ3_POLSQ/63-148
A4SWA2_POLSQ/145-249
A4SWA2_POLSQ/51-131
A4SWB1_POLSQ/34-135
A4SWT3_POLSQ/36-104
A4SWZ1_POLSQ/126-223
A4SWZ1_POLSQ/22-106
A4SX10_POLSQ/103-205
A4SX21_POLSQ/29-128
A4SX21_POLSQ/555-647
A4SXA9_POLSQ/28-112
A4SXB0_POLSQ/25-114
A4SY09_POLSQ/44-146
A4TBI3_MYCGI/60-137
A4TL72_YERPP/25-104
A4TQ16_YERPP/334-452
A4TV41_9PROT/30-100
A4TVI5_9PROT/25-101
A4TW02_9PROT/201-319
A4TW91_9PROT/130-214
A4TW97_9PROT/117-199
A4TW97_9PROT/25-108
A4TW98_9PROT/65-145
A4TXL6_9PROT/49-136
A4TY13_9PROT/152-228
A4TY13_9PROT/39-118
A4TY20_9PROT/24-107
A4U039_9PROT/51-150
A4U0K8_9PROT/191-303
A4U4B4_9PROT/18-119
A4VGH2_PSEU5/28-106
A4VI43_PSEU5/193-308
A4VKM4_PSEU5/445-531
A4VND9_PSEU5/125-210
A4VND9_PSEU5/22-107
A4VP34_PSEU5/326-406
A4VQ99_PSEU5/49-133
A4VQA6_PSEU5/22-104
A4VQE8_PSEU5/100-178
A4VRT2_PSEU5/111-201
A4VRT2_PSEU5/15-100
A4WPW7_RHOS5/76-175
A4WRC9_RHOS5/189-293
A4WRC9_RHOS5/40-146
A4WRS3_RHOS5/19-126
A4WSB0_RHOS5/204-319
A4WT83_RHOS5/779-867
A4WT84_RHOS5/235-324
A4WTE9_RHOS5/115-188
A4WTE9_RHOS5/28-104
A4WTX3_RHOS5/25-126
A4WZD0_RHOS5/327-407
A4WZF8_RHOS5/45-155
A4X0F5_RHOS5/53-162
A4X9Y8_SALTO/64-142
A4XEH9_NOVAD/29-127
A4XFG5_NOVAD/29-126
A4XNL5_PSEMY/111-201
A4XNL5_PSEMY/24-100
A4XUE1_PSEMY/21-104
A4XUK8_PSEMY/249-335
A4XW00_PSEMY/347-427
A4Y321_SHEPC/114-208
A4Y321_SHEPC/34-105
A4Y322_SHEPC/226-309
A4Y7S5_SHEPC/192-304
A4YCD1_SHEPC/118-207
A4YCD1_SHEPC/25-108
A4YK57_BRASO/112-191
A4YK57_BRASO/23-99
A4YK87_BRASO/43-121
A4YLZ0_BRASO/73-171
A4YM49_BRASO/191-285
A4YN71_BRASO/25-123
A4YNV9_BRASO/22-126
A4YNY4_BRASO/316-393
A4YP24_BRASO/50-136
A4YPZ1_BRASO/795-896
A4YPZ1_BRASO/941-1045
A4YQB5_BRASO/161-249
A4YQB5_BRASO/70-145
A4YQB6_BRASO/32-133
A4YQC0_BRASO/189-263
A4YQC0_BRASO/92-167
A4YQR0_BRASO/36-137
A4YST4_BRASO/47-148
A4YSV0_BRASO/32-135
A4YWK3_BRASO/29-109
A4YY57_BRASO/188-293
A4YY57_BRASO/40-144
A4YYK6_BRASO/26-105
A4Z0Q0_BRASO/8-105
A4Z0V6_BRASO/26-124
A4Z195_BRASO/112-198
A4Z195_BRASO/19-100
A4Z196_BRASO/122-212
A4Z196_BRASO/32-110
A4Z199_BRASO/122-213
A4Z199_BRASO/30-110
A4Z2R5_BRASO/11-97
A4Z2T9_BRASO/24-100
A5AQD0_VITVI/12-111
A5CF41_ORITB/81-180
A5CS27_CLAM3/54-131
A5CXJ5_VESOH/19-93
A5CXJ6_VESOH/113-213
A5CXJ6_VESOH/25-101
A5DJV7_PICGU/10-109
A5DYC1_LODEL/10-109
A5E8W0_BRASB/114-193
A5E8W0_BRASB/25-101
A5E8Z5_BRASB/43-121
A5E9V3_BRASB/25-101
A5E9X0_BRASB/11-97
A5ECH7_BRASB/10-108
A5ECM3_BRASB/38-135
A5EDG5_BRASB/22-126
A5EDI9_BRASB/315-393
A5EDN1_BRASB/50-136
A5EEA5_BRASB/20-118
A5EEJ6_BRASB/797-898
A5EFF6_BRASB/36-137
A5EHV7_BRASB/32-135
A5EHW3_BRASB/90-176
A5EKV1_BRASB/30-110
A5EN20_BRASB/189-293
A5EN20_BRASB/40-144
A5ENF5_BRASB/26-105
A5EQ92_BRASB/27-141
A5ERS8_BRASB/235-329
A5ERZ5_BRASB/73-171
A5ET68_BRASB/227-345
A5EUE1_BRASB/49-132
A5EZN9_VIBC3/63-146
A5F4F9_VIBC3/197-308
A5F4H9_VIBC3/134-222
A5F4H9_VIBC3/40-123
A5F622_VIBC3/28-107
A5FJF1_FLAJ1/53-143
A5FLC7_FLAJ1/43-130
A5FTZ2_ACICJ/98-196
A5FW83_ACICJ/224-324
A5FW83_ACICJ/367-467
A5FW83_ACICJ/82-182
A5FXN1_ACICJ/320-397
A5FYU3_ACICJ/37-115
A5G0B6_ACICJ/24-122
A5G2A7_ACICJ/291-369
A5G2H3_ACICJ/123-201
A5G2H3_ACICJ/23-97
A5G2Z9_ACICJ/97-183
A5GA70_GEOUR/207-322
A5GB70_GEOUR/27-114
A5GCS3_GEOUR/218-311
A5GM57_SYNPW/59-131
A5GN88_SYNPW/59-155
A5GRX7_SYNR3/76-148
A5GV34_SYNR3/70-167
A5I9U3_LEGPC/111-200
A5I9U3_LEGPC/23-100
A5II84_LEGPC/83-186
A5J3A8_BURMA/56-157
A5J4R6_BURMA/123-207
A5J4R6_BURMA/27-110
A5J594_BURMA/35-117
A5J7M1_BURMA/13-110
A5JC20_BURMA/122-210
A5JC20_BURMA/30-106
A5JDD4_BURMA/436-523
A5JDF6_BURMA/2-74
A5JZA8_PLAVS/27-136
A5K1I5_PLAVS/17-115
A5KFY4_CAMJE/19-100
A5KG12_CAMJE/105-208
A5KGS2_CAMJE/213-318
A5KH35_CAMJE/1-79
A5KHV3_CAMJE/187-298
A5KHW8_CAMJE/201-288
A5KU68_9GAMM/130-212
A5KU68_9GAMM/35-108
A5KU69_9GAMM/220-304
A5KWG4_9GAMM/17-96
A5KWG7_9GAMM/305-405
A5KX77_9GAMM/34-110
A5KX80_9GAMM/52-129
A5KYT6_9GAMM/116-204
A5KYT6_9GAMM/22-105
A5L2W4_9GAMM/356-436
A5L7L7_9GAMM/28-107
A5PAE9_9SPHN/71-170
A5PDP5_9SPHN/262-352
A5TCM1_BURMA/2-74
A5TCP5_BURMA/436-523
A5TGP6_BURMA/48-149
A5TH67_BURMA/123-206
A5TH67_BURMA/219-303
A5THJ7_BURMA/35-117
A5TJA5_BURMA/24-107
A5TQD4_BURMA/13-110
A5TR32_BURMA/11-108
A5TR32_BURMA/124-212
A5U4M2_MYCTA/62-140
A5UTE0_ROSS1/47-144
A5UVI9_ROSS1/259-358
A5UW58_ROSS1/41-137
A5V1Q0_ROSS1/49-154
A5V3L1_SPHWW/33-112
A5V787_SPHWW/149-229
A5V793_SPHWW/110-198
A5V793_SPHWW/210-288
A5V904_SPHWW/28-121
A5VBD5_SPHWW/27-124
A5VCU3_SPHWW/178-262
A5VCU3_SPHWW/275-357
A5VEJ0_SPHWW/26-115
A5VFF8_SPHWW/70-169
A5VFT0_SPHWW/129-212
A5VFT0_SPHWW/33-117
A5VMY9_BRUO2/64-165
A5VTS2_BRUO2/26-124
A5VTY3_BRUO2/50-137
A5VU63_BRUO2/223-314
A5VWQ8_PSEP1/115-205
A5VWQ8_PSEP1/28-104
A5W0S5_PSEP1/359-439
A5W0X8_PSEP1/28-129
A5W1M7_PSEP1/806-907
A5W1T0_PSEP1/129-208
A5W1T0_PSEP1/22-108
A5W1T1_PSEP1/178-261
A5W289_PSEP1/194-305
A5W289_PSEP1/328-415
A5W289_PSEP1/48-148
A5W2R4_PSEP1/110-203
A5W306_PSEP1/29-128
A5W3F8_PSEP1/220-314
A5W506_PSEP1/78-158
A5W783_PSEP1/176-262
A5WCQ2_PSYWF/60-158
A5WG96_PSYWF/180-265
A5WGN8_PSYWF/117-220
A5WGN8_PSYWF/28-105
A5WI05_PSYWF/206-313
A5WI05_PSYWF/67-163
A5WI27_PSYWF/245-356
A5WPG4_MYCTF/62-140
A5XIK8_BURMA/19-102
A5XKD5_BURMA/56-157
A5XQQ8_BURMA/123-207
A5XQQ8_BURMA/27-110
A5XR88_BURMA/35-117
A5XTK5_BURMA/13-110
A5XWZ9_BURMA/137-225
A5XWZ9_BURMA/45-121
A5XYB2_BURMA/436-523
A5XYD3_BURMA/1-71
A5YN36_RHOPT/28-139
A5ZIX9_9BACE/329-446
A5ZZE6_VIBCH/63-146
A6A1Q4_VIBCH/28-107
A6A4F7_VIBCH/134-222
A6A4F7_VIBCH/40-123
A6AEW9_VIBCH/28-107
A6AGC0_VIBCH/63-146
A6AGV5_VIBCH/134-222
A6AGV5_VIBCH/40-123
A6AKS7_VIBHA/229-341
A6AKX8_VIBHA/24-103
A6AP78_VIBHA/199-310
A6AQK7_VIBHA/342-459
A6AQX3_VIBHA/116-204
A6AQX3_VIBHA/22-105
A6AUV6_VIBHA/334-452
A6AVR4_VIBHA/305-405
A6AVR4_VIBHA/585-672
A6AW77_VIBHA/25-104
A6AXY7_VIBPA/193-305
A6AZ58_VIBPA/33-131
A6AZ99_VIBPA/196-307
A6B4Q3_VIBPA/129-207
A6B4Q3_VIBPA/26-116
A6B5B5_VIBPA/116-204
A6B5B5_VIBPA/22-105
A6B7Y5_VIBPA/20-103
A6BTH9_YERPE/25-104
A6BYG0_YERPE/334-452
A6BZH4_9PLAN/190-267
A6BZN2_9PLAN/983-1112
A6C286_9PLAN/934-1069
A6C3B1_9PLAN/299-433
A6C3D8_9PLAN/293-426
A6C3X9_9PLAN/912-1047
A6C4A9_9PLAN/732-867
A6C4U8_9PLAN/675-809
A6C555_9PLAN/884-1015
A6C5Q8_9PLAN/493-603
A6C5X2_9PLAN/284-406
A6C5X8_9PLAN/232-321
A6C614_9PLAN/1260-1390
A6C6N9_9PLAN/827-892
A6C7J3_9PLAN/1591-1720
A6C8D3_9PLAN/868-998
A6CA06_9PLAN/243-336
A6CAH4_9PLAN/1030-1161
A6CAJ9_9PLAN/840-976
A6CBF6_9PLAN/1451-1582
A6CBG1_9PLAN/871-1002
A6CCI7_9PLAN/1151-1282
A6CCS6_9PLAN/724-853
A6CDQ4_9PLAN/1040-1171
A6CDS6_9PLAN/156-266
A6CET8_9PLAN/875-1005
A6CEW5_9PLAN/189-262
A6CEW5_9PLAN/287-376
A6CEW9_9PLAN/241-331
A6CF04_9PLAN/893-951
A6CF10_9PLAN/1425-1555
A6CFC5_9PLAN/1117-1190
A6CFU9_9PLAN/210-330
A6CFX1_9PLAN/1574-1717
A6CN12_9BACI/248-340
A6CVE5_9VIBR/305-405
A6CVE8_9VIBR/29-108
A6CWD9_9VIBR/27-105
A6CZ52_9VIBR/337-417
A6D1T6_9VIBR/37-123
A6D4V3_9VIBR/193-305
A6D7Z4_9VIBR/119-200
A6D7Z4_9VIBR/19-87
A6D8N4_9VIBR/21-100
A6D951_9VIBR/40-128
A6D9T8_9VIBR/22-79
A6DAP3_9PROT/23-116
A6DD44_9PROT/209-313
A6DF01_9PROT/183-293
A6DFB8_9BACT/837-972
A6DG89_9BACT/29-106
A6DGI4_9BACT/1093-1230
A6DGW7_9BACT/122-196
A6DGW7_9BACT/23-109
A6DIE1_9BACT/716-845
A6DJK7_9BACT/725-816
A6DJL4_9BACT/1100-1184
A6DJL4_9BACT/1196-1281
A6DJR1_9BACT/889-1022
A6DK27_9BACT/117-199
A6DK27_9BACT/27-106
A6DK49_9BACT/120-205
A6DK49_9BACT/28-108
A6DKA9_9BACT/860-989
A6DKH0_9BACT/122-206
A6DKH0_9BACT/26-110
A6DLA9_9BACT/1008-1088
A6DLA9_9BACT/913-995
A6DM05_9BACT/509-603
A6DM12_9BACT/401-513
A6DM21_9BACT/848-977
A6DM24_9BACT/376-471
A6DM55_9BACT/1011-1091
A6DM55_9BACT/918-999
A6DMP3_9BACT/183-268
A6DMP3_9BACT/87-172
A6DMR5_9BACT/1176-1311
A6DMR9_9BACT/148-234
A6DMR9_9BACT/53-135
A6DMW4_9BACT/884-1013
A6DP10_9BACT/973-1107
A6DPC1_9BACT/868-957
A6DPC6_9BACT/608-713
A6DQD8_9BACT/954-1087
A6DQK8_9BACT/394-506
A6DR03_9BACT/707-842
A6DRD1_9BACT/1177-1311
A6DRY7_9BACT/978-1112
A6DS70_9BACT/760-855
A6DSP0_9BACT/169-261
A6DTQ9_9BACT/2-87
A6DTQ9_9BACT/99-189
A6DU27_9BACT/950-1081
A6DU77_9BACT/1083-1213
A6DXL8_9RHOB/24-132
A6DYG3_9RHOB/29-143
A6E0T2_9RHOB/111-187
A6E0T2_9RHOB/27-103
A6E1D3_9RHOB/193-308
A6E1S6_9RHOB/294-391
A6E1S6_9RHOB/74-172
A6E2D4_9RHOB/328-408
A6E553_9RHOB/31-141
A6E559_9RHOB/250-351
A6E560_9RHOB/160-234
A6E560_9RHOB/28-129
A6E5D2_9RHOB/63-146
A6E8U9_9SPHI/597-678
A6EFT8_9SPHI/51-133
A6EGA8_9SPHI/808-891
A6EQ11_9BACT/15-105
A6ESG9_9BACT/42-128
A6EYI6_9ALTE/46-122
A6EZ12_9ALTE/336-411
A6F0E0_9ALTE/112-202
A6F0E0_9ALTE/24-101
A6F0N0_9ALTE/28-107
A6F6Z6_9GAMM/26-105
A6F931_9GAMM/135-223
A6F931_9GAMM/41-124
A6F971_9GAMM/222-305
A6F972_9GAMM/119-204
A6F972_9GAMM/28-100
A6FB25_9GAMM/269-354
A6FB25_9GAMM/368-453
A6FBW0_9GAMM/17-106
A6FFR6_9GAMM/230-315
A6FFR6_9GAMM/86-162
A6FGU7_9GAMM/22-98
A6FM57_9RHOB/40-140
A6FQC3_9RHOB/25-131
A6FRA4_9RHOB/4-80
A6FRA4_9RHOB/87-162
A6FV81_9RHOB/178-324
A6FW74_9RHOB/253-350
A6FW74_9RHOB/75-180
A6FWC4_9RHOB/47-157
A6FWD0_9RHOB/301-402
A6FWD1_9RHOB/160-234
A6FWD1_9RHOB/27-127
A6FXD1_9DELT/483-571
A6FXE8_9DELT/617-709
A6G1E5_9DELT/584-679
A6G1N2_9DELT/548-641
A6G2J7_9DELT/241-368
A6G5S3_9DELT/246-358
A6GFL8_9DELT/29-119
A6GNG6_9BURK/21-102
A6GNI4_9BURK/23-103
A6GNI5_9BURK/34-119
A6GPJ1_9BURK/163-249
A6GPJ1_9BURK/69-151
A6GQG6_9BURK/250-333
A6GSF1_9BURK/121-209
A6GSF1_9BURK/256-357
A6GSF1_9BURK/30-105
A6GUB2_9BURK/31-118
A6GUZ5_9BURK/37-114
A6GVN1_FLAPJ/42-129
A6GWL2_FLAPJ/49-138
A6GWL6_FLAPJ/97-178
A6LAV0_PARD8/332-450
A6MVU4_RHDSA/51-146
A6Q197_NITSB/212-317
A6Q2F2_NITSB/230-367
A6Q2I1_NITSB/22-101
A6Q435_NITSB/189-285
A6Q4J1_NITSB/19-99
A6Q4J3_NITSB/103-150
A6Q5C7_NITSB/73-154
A6Q5D1_NITSB/53-153
A6Q5G2_NITSB/117-199
A6Q5I5_NITSB/184-295
A6Q5Y0_NITSB/83-157
A6Q5Y5_NITSB/772-860
A6Q5Y9_NITSB/479-557
A6Q5Z2_NITSB/113-203
A6Q613_NITSB/296-399
A6Q627_NITSB/89-180
A6Q697_SULNB/29-123
A6Q6A1_SULNB/99-201
A6Q6R1_SULNB/52-144
A6Q6S0_SULNB/34-120
A6Q6U4_SULNB/102-197
A6Q6W9_SULNB/19-100
A6Q6X1_SULNB/225-351
A6Q6Z1_SULNB/20-100
A6Q7J8_SULNB/64-183
A6Q835_SULNB/17-98
A6Q8D3_SULNB/22-109
A6Q8R3_SULNB/153-237
A6Q8R3_SULNB/30-133
A6Q9M9_SULNB/211-316
A6QAR8_SULNB/187-297
A6QBD5_SULNB/17-97
A6QCA5_SULNB/94-175
A6QCB0_SULNB/771-859
A6RAF0_AJECN/8-107
A6S6K1_BOTFB/8-107
A6SVA7_JANMA/330-409
A6SVP8_JANMA/19-102
A6SVV5_JANMA/25-106
A6SVV6_JANMA/26-110
A6SVY9_JANMA/24-122
A6SZ46_JANMA/140-225
A6T194_JANMA/181-268
A6T2L4_JANMA/131-219
A6T2L4_JANMA/38-115
A6T2L5_JANMA/47-148
A6T3G9_JANMA/133-219
A6T3G9_JANMA/36-121
A6U717_SINMW/205-312
A6U717_SINMW/45-161
A6UC76_SINMW/31-131
A6UF14_SINMW/73-175
A6UGH4_SINMW/35-136
A6UI15_SINMW/326-405
A6UIE2_SINMW/326-405
A6UIS6_SINMW/184-260
A6UIS6_SINMW/274-359
A6UIS7_SINMW/237-327
A6UMK7_SINMW/50-137
A6UMP0_SINMW/29-125
A6UMR6_SINMW/245-334
A6UYY4_PSEA7/49-133
A6V4Y1_PSEA7/126-211
A6V4Y1_PSEA7/22-108
A6V4Y2_PSEA7/167-250
A6V5J9_PSEA7/175-288
A6V5J9_PSEA7/28-128
A6V5K9_PSEA7/127-214
A6V5K9_PSEA7/33-113
A6V5Q3_PSEA7/24-102
A6V7J3_PSEA7/46-147
A6V7Z1_PSEA7/340-420
A6VBV8_PSEA7/33-133
A6VBV8_PSEA7/562-653
A6VBX4_PSEA7/208-323
A6VC11_PSEA7/299-387
A6VC11_PSEA7/30-131
A6VEW5_PSEA7/106-196
A6VEW5_PSEA7/19-95
A6VR03_ACTSZ/335-453
A6WD26_KINRD/53-138
A6WIS2_SHEB8/114-208
A6WIS2_SHEB8/22-105
A6WIS3_SHEB8/226-309
A6WJY0_SHEB8/54-154
A6WPC4_SHEB8/192-304
A6WUH2_SHEB8/118-207
A6WUH2_SHEB8/25-108
A6WUU3_OCHA4/73-174
A6WW32_OCHA4/327-407
A6WWR0_OCHA4/191-302
A6WWR0_OCHA4/45-145
A6WWR1_OCHA4/189-281
A6X2F4_OCHA4/42-147
A6X352_OCHA4/29-129
A6X509_OCHA4/190-300
A6X509_OCHA4/44-144
A6X782_OCHA4/50-137
A6XU51_VIBCH/19-102
A6XW09_VIBCH/28-107
A6XZQ4_VIBCH/134-222
A6XZQ4_VIBCH/40-123
A6ZQ07_YEAS7/9-107
A6ZQR1_YEAS7/13-112
A7AEU5_9PORP/332-450
A7ANI1_BABBO/15-113
A7AP89_BABBO/21-129
A7BTM4_9GAMM/118-200
A7BTU1_9GAMM/168-258
A7BTU1_9GAMM/289-379
A7BTU1_9GAMM/43-133
A7BUA8_9GAMM/295-376
A7BUA8_9GAMM/389-471
A7BWP5_9GAMM/128-206
A7BWP5_9GAMM/26-115
A7BXV5_9GAMM/27-103
A7BZM9_9GAMM/29-106
A7BZN0_9GAMM/1-85
A7C296_9GAMM/172-259
A7C296_9GAMM/44-158
A7C337_9GAMM/119-218
A7C337_9GAMM/28-107
A7C358_9GAMM/58-140
A7C742_9GAMM/5-129
A7C7D4_9GAMM/13-95
A7E6R4_SCLS1/8-107
A7FFI8_YERP3/25-104
A7FLV7_YERP3/334-452
A7GRX2_BACCN/254-346
A7GW33_CAMC5/181-286
A7GWI4_CAMC5/119-195
A7GWK6_CAMC5/105-211
A7GZF8_CAMC5/20-100
A7GZI7_CAMC5/80-161
A7H0R6_CAMC5/80-151
A7H0S2_CAMC5/769-857
A7H1C9_CAMJD/201-288
A7H2J0_CAMJD/105-208
A7H2L4_CAMJD/19-100
A7H8L3_ANADF/237-330
A7HC40_ANADF/181-248
A7HD95_ANADF/221-299
A7HE13_ANADF/168-247
A7HE13_ANADF/59-139
A7HEG9_ANADF/33-170
A7HGC9_ANADF/28-117
A7HPP0_PARL1/72-171
A7HTB5_PARL1/117-205
A7HW37_PARL1/28-129
A7I0D0_CAMHC/216-321
A7I2P6_CAMHC/20-105
A7I2P7_CAMHC/133-236
A7I3N4_CAMHC/70-155
A7I3Y0_CAMHC/79-161
A7IBX2_XANP2/43-141
A7IE78_XANP2/56-156
A7IE78_XANP2/586-677
A7IFH1_XANP2/62-136
A7IFH2_XANP2/100-186
A7IFH8_XANP2/91-194
A7IFU0_XANP2/32-110
A7IG94_XANP2/25-126
A7IIK7_XANP2/207-298
A7IIN0_XANP2/72-170
A7IMT2_XANP2/23-124
A7IN37_XANP2/797-898
A7JY84_VIBSE/198-309
A7K3X0_VIBSE/129-207
A7K3X0_VIBSE/26-116
A7K410_VIBSE/221-305
A7MEM2_ENTS8/19-103
A7MPX5_ENTS8/21-121
A7MTW1_VIBHB/116-204
A7MTW1_VIBHB/22-105
A7MY13_VIBHB/25-104
A7N2Q4_VIBHB/201-310
A7N743_VIBHB/305-405
A7N743_VIBHB/585-672
A7N746_VIBHB/38-117
A7N8A4_VIBHB/24-103
A7N8M8_VIBHB/311-428
A7NII5_ROSCS/48-153
A7NLP9_ROSCS/41-137
A7NME2_ROSCS/48-145
A7NPI4_ROSCS/53-157
A7NPW1_ROSCS/262-361
A7RP70_NEMVE/8-107
A7RZ03_NEMVE/4-103
A7TN23_VANPO/8-106
A7Z4B2_BACA2/259-352
A7Z6T4_BACA2/48-120
A7ZB45_CAMC1/182-278
A7ZBK3_CAMC1/105-210
A7ZCP5_CAMC1/80-161
A7ZE29_CAMC1/20-100
A7ZFW2_CAMC1/77-146
A8A5X8_ECOHS/339-454
A8AR88_CITK8/355-470
A8E9Q6_BURPS/137-225
A8E9Q6_BURPS/45-121
A8E9T0_BURPS/307-395
A8ECM1_BURPS/322-397
A8EF62_BURPS/184-262
A8EF62_BURPS/94-169
A8EF65_BURPS/45-146
A8EF66_BURPS/126-214
A8EF66_BURPS/31-110
A8EH40_BURPS/35-117
A8EK60_BURPS/4-77
A8ELG3_BURPS/56-157
A8EM62_BURPS/123-207
A8EM62_BURPS/27-110
A8ENZ9_BURPS/629-720
A8EPV5_BURPS/436-523
A8ESA9_ARCB4/112-211
A8ET72_ARCB4/185-295
A8ET88_ARCB4/223-311
A8EW18_ARCB4/88-168
A8EWF8_ARCB4/105-206
A8EWN1_ARCB4/210-315
A8EY03_RICCK/72-169
A8F114_RICM5/74-171
A8FCU7_BACP2/260-353
A8FJI3_CAMJ8/187-298
A8FJK4_CAMJ8/201-288
A8FKE7_CAMJ8/213-318
A8FML1_CAMJ8/19-100
A8FMP0_CAMJ8/105-208
A8FPD4_SHESH/117-206
A8FPD4_SHESH/24-107
A8FS96_SHESH/158-243
A8FS96_SHESH/57-141
A8FUN2_SHESH/20-99
A8FWR8_SHESH/192-304
A8GCS0_SERP5/34-135
A8GD81_SERP5/339-454
A8GDJ8_SERP5/27-128
A8GDP9_SERP5/29-130
A8GE76_SERP5/806-907
A8GE82_SERP5/50-150
A8GE96_SERP5/42-141
A8GEQ1_SERP5/47-148
A8GHZ6_SERP5/21-121
A8GIC0_SERP5/24-103
A8GJ21_SERP5/42-143
A8GMQ4_RICAH/74-171
A8GRC5_RICRS/74-171
A8GWA2_RICB8/72-169
A8GYP2_SHEPA/117-206
A8GYP2_SHEPA/24-107
A8H144_SHEPA/25-104
A8H147_SHEPA/307-407
A8H147_SHEPA/592-677
A8H169_SHEPA/53-130
A8H172_SHEPA/27-103
A8H3R3_SHEPA/192-304
A8HS65_AZOC5/242-333
A8HUL3_AZOC5/42-140
A8I0F1_AZOC5/54-153
A8I1K9_AZOC5/65-166
A8I5P2_AZOC5/24-125
A8I9K3_AZOC5/798-899
A8IGU6_AZOC5/73-171
A8IHH4_AZOC5/28-125
A8IQJ9_AZOC5/328-406
A8J5T0_CHLRE/12-111
A8KD88_BURPS/629-720
A8KD88_BURPS/84-184
A8KEV7_BURPS/35-117
A8KG80_BURPS/436-523
A8KIA5_BURPS/2-74
A8KIH8_BURPS/284-372
A8KIK5_BURPS/137-225
A8KIK5_BURPS/45-121
A8KLC3_BURPS/322-397
A8KLQ6_BURPS/110-198
A8KLQ6_BURPS/15-94
A8KLQ7_BURPS/41-142
A8KLR2_BURPS/184-262
A8KLR2_BURPS/94-169
A8KRZ5_BURPS/48-149
A8KSQ0_BURPS/110-194
A8KSQ0_BURPS/14-97
A8KTL4_BURPS/19-102
A8KU62_BURPS/30-115
A8KU63_BURPS/13-110
A8LFE5_FRASN/80-157
A8LI54_DINSH/208-323
A8LII6_DINSH/24-132
A8LJ38_DINSH/161-234
A8LJ38_DINSH/29-130
A8LJ39_DINSH/241-342
A8LJ45_DINSH/48-159
A8LJJ9_DINSH/187-289
A8LJJ9_DINSH/40-146
A8LLC8_DINSH/31-128
A8LLZ3_DINSH/25-126
A8LM07_DINSH/50-135
A8LM31_DINSH/328-408
A8LNA2_DINSH/24-101
A8LNU8_DINSH/304-403
A8LPW4_DINSH/110-187
A8LPW4_DINSH/27-103
A8LQB4_DINSH/77-174
A8LQC4_DINSH/205-284
A8LTE5_DINSH/62-146
A8LTE7_DINSH/40-142
A8LTQ3_DINSH/255-345
A8LTQ4_DINSH/74-163
A8LTQ5_DINSH/176-252
A8LTQ5_DINSH/72-148
A8LYC0_SALAI/64-142
A8P386_COPC7/8-107
A8PJQ3_BRUMA/8-106
A8PPZ1_9COXI/123-206
A8PPZ1_9COXI/23-106
A8QAI4_MALGO/8-106
A8T034_9VIBR/305-405
A8T037_9VIBR/38-116
A8T6B7_9VIBR/116-204
A8T6B7_9VIBR/22-105
A8TII4_9PROT/75-175
A8TIZ2_9PROT/316-395
A8TLG9_9PROT/31-141
A8TP70_9PROT/26-127
A8TT90_9PROT/25-133
A8TYT8_9PROT/59-159
A8UEN9_9FLAO/50-144
A8UG54_9FLAO/73-161
A8UHG4_9FLAO/247-383
A8UP08_9FLAO/189-277
A8UQT8_9AQUI/92-186
A8UQV0_9AQUI/49-131
A8US41_9AQUI/113-206
A8UVG0_9AQUI/17-104
A8UVV5_9AQUI/209-333
A8UXB0_9AQUI/26-106
A8UXC5_9AQUI/470-550
A8UY13_9AQUI/19-112
A8V118_9AQUI/114-200
A8V224_9AQUI/206-320
A8V415_9AQUI/56-141
A8V421_9AQUI/53-147
A8YI71_MICAE/52-148
A8Z5T9_SULMW/31-123
A8ZSU7_DESOH/195-276
A8ZSU7_DESOH/292-373
A9AD70_BURM1/35-119
A9ADM5_BURM1/129-217
A9ADM5_BURM1/34-117
A9AFI2_BURM1/124-212
A9AFI2_BURM1/20-108
A9AHH2_BURM1/62-145
A9AIK2_BURM1/30-110
A9AIK3_BURM1/27-112
A9AIR8_BURM1/318-394
A9AKQ6_BURM1/34-122
A9AKY5_BURM1/59-159
A9ALV5_BURM1/444-545
A9AN47_BURM1/34-122
A9AR55_BURM1/179-290
A9AR55_BURM1/31-132
A9ARG1_BURM1/48-148
A9ARH6_BURM1/40-140
A9ARJ7_BURM1/142-242
A9ARK0_BURM1/282-370
A9AS25_BURM1/132-225
A9AS25_BURM1/42-119
A9ASA2_BURM1/188-266
A9ASA2_BURM1/97-172
A9ASA6_BURM1/62-163
A9ASA7_BURM1/123-211
A9ASA7_BURM1/29-107
A9ASP5_BURM1/25-111
A9AXG3_HERA2/182-285
A9AXG3_HERA2/43-143
A9B5D1_HERA2/262-350
A9B789_HERA2/28-132
A9B7B6_HERA2/54-155
A9BLS8_DELAS/223-305
A9BLS9_DELAS/158-244
A9BLS9_DELAS/58-141
A9BSU5_DELAS/29-109
A9BTX3_DELAS/19-102
A9BV33_DELAS/593-694
A9BV33_DELAS/739-844
A9BWN3_DELAS/47-148
A9BX45_DELAS/12-108
A9BXE2_DELAS/169-255
A9BXE2_DELAS/80-157
A9BY70_DELAS/89-172
A9BZ37_DELAS/359-446
A9BZ37_DELAS/59-159
A9BZ37_DELAS/613-704
A9C1Y7_DELAS/161-249
A9C1Y7_DELAS/69-145
A9C1Y8_DELAS/67-168
A9CFY9_AGRT5/62-163
A9CGJ2_AGRT5/25-126
A9CI11_AGRT5/329-408
A9CJS8_AGRT5/45-151
A9CVU4_9RHIZ/73-175
A9CYH6_9GAMM/117-206
A9CYH6_9GAMM/24-107
A9D291_9RHIZ/23-122
A9DAG8_9RHIZ/43-149
A9DBC8_9RHIZ/113-186
A9DBC8_9RHIZ/28-102
A9DDF5_9RHIZ/389-468
A9DFU0_9GAMM/272-357
A9DFU0_9GAMM/375-460
A9DG16_9GAMM/29-129
A9DG73_9RHIZ/15-116
A9DG73_9RHIZ/151-224
A9DG76_9RHIZ/28-129
A9DG90_9RHIZ/41-145
A9DJR8_9GAMM/191-303
A9DNP5_9FLAO/218-343
A9DQC6_9RHOB/30-136
A9DQR6_9RHOB/23-131
A9DR13_9RHOB/20-128
A9DTD4_9FLAO/40-119
A9DW48_9RHOB/69-165
A9DZ60_9RHOB/28-142
A9E3Y1_9RHOB/189-293
A9E4L9_9RHOB/314-402
A9E4Q5_9RHOB/30-136
A9E7B1_9RHOB/264-365
A9E7C5_9RHOB/46-156
A9E861_9RHOB/256-339
A9E868_9RHOB/233-323
A9EDL7_9RHOB/57-140
A9EI07_9RHOB/69-166
A9EI24_9RHOB/207-286
A9EJC8_9RHOB/336-436
A9EPU3_9RHOB/54-138
A9EX98_9RHOB/329-409
A9EXS7_9RHOB/267-427
A9EZH0_SORC5/44-124
A9F4N3_9RHOB/24-121
A9F508_SORC5/223-316
A9FA78_SORC5/217-309
A9FAQ5_SORC5/144-240
A9FAQ5_SORC5/34-127
A9FGZ6_9RHOB/246-347
A9FH23_9RHOB/46-156
A9FHZ4_9RHOB/50-136
A9FK89_9RHOB/46-156
A9FKB5_9RHOB/246-347
A9FV40_9RHOB/336-436
A9FVQ6_SORC5/59-187
A9FXW9_9RHOB/207-286
A9FY10_9RHOB/69-166
A9G8W2_SORC5/617-724
A9GB91_9RHOB/329-409
A9GFG2_SORC5/510-606
A9GGU7_9RHOB/50-136
A9GHL9_9RHOB/272-432
A9GJ88_SORC5/216-336
A9GQT3_SORC5/226-337
A9GR04_SORC5/386-484
A9GR04_SORC5/492-579
A9GXY7_SORC5/807-918
A9H186_GLUDA/45-149
A9H3Q9_9RHOB/339-439
A9H4W7_9RHOB/324-408
A9HAX9_9RHOB/28-133
A9HAY2_9RHOB/22-130
A9HBD0_GLUDA/41-141
A9HBE0_GLUDA/319-410
A9HBE0_GLUDA/33-134
A9HDC6_9RHOB/150-229
A9HHD0_9RHOB/24-125
A9HI71_GLUDA/183-290
A9HI71_GLUDA/37-139
A9HIV3_GLUDA/71-171
A9HK15_GLUDA/35-135
A9HK81_GLUDA/320-439
A9HMV4_9RHOB/113-187
A9HMV4_9RHOB/27-103
A9HP40_GLUDA/218-317
A9HRF3_9RHOB/69-166
A9HVI3_9RHOB/28-129
A9HWA3_9RHOB/160-234
A9HWA3_9RHOB/28-129
A9HWA5_9RHOB/243-344
A9HWC4_9RHOB/36-146
A9I0N8_BORPD/136-224
A9I0N8_BORPD/24-120
A9I0P1_BORPD/47-148
A9I3I7_BORPD/101-187
A9I3I7_BORPD/206-285
A9I4N2_BORPD/28-112
A9I4P1_BORPD/33-128
A9I7D0_BORPD/49-133
A9IGD2_BORPD/32-113
A9IGD5_BORPD/25-113
A9IHQ4_BORPD/166-249
A9IHQ4_BORPD/54-150
A9IMZ7_BART1/71-170
A9INC4_BORPD/43-143
A9IUK4_BORPD/45-134
A9IUK7_BORPD/239-328
A9IUW6_BORPD/196-307
A9JXI6_BURMA/2-74
A9JYD2_BURMA/56-157
A9JYV4_BURMA/388-475
A9K0G4_BURMA/122-206
A9K0G4_BURMA/26-109
A9K0Z6_BURMA/35-117
A9K2D7_BURMA/13-110
A9K5Y1_BURMA/122-210
A9K5Y1_BURMA/20-106
A9KA71_BURMA/24-107
A9KU77_SHEB9/22-96
A9KU80_SHEB9/27-103
A9KWY6_SHEB9/118-207
A9KWY6_SHEB9/25-108
A9KZI6_SHEB9/114-208
A9KZI6_SHEB9/22-105
A9KZI7_SHEB9/226-309
A9L3C8_SHEB9/54-154
A9L554_SHEB9/192-304
A9LGT2_9BACT/235-324
A9LGU7_9BACT/1125-1257
A9M1V3_NEIM0/116-207
A9M1V3_NEIM0/24-104
A9M6P4_BRUC2/74-175
A9M8D3_BRUC2/325-405
A9MDT1_BRUC2/26-124
A9ME01_BRUC2/50-137
A9MEA2_BRUC2/226-317
A9MJV7_SALAR/339-454
A9MWL0_SALPB/339-454
A9NKS1_PICSI/12-111
A9P208_PICSI/12-111
A9P8Y7_POPTR/12-111
A9PHL1_POPTR/12-111
A9PJI0_9ROSI/12-111
A9QPC8_METI4/211-322
A9QPL3_METI4/113-206
A9R0Z5_YERPG/334-452
A9R377_YERPG/25-104
A9RJ09_PHYPA/12-111
A9SLT5_PHYPA/12-111
A9SNF0_PHYPA/12-111
A9SRQ9_PHYPA/12-111
A9U6S2_PHYPA/171-256
A9V8A8_MONBE/4-102
A9V8B2_MONBE/7-106
A9VUA5_BACWK/254-346
A9VX45_METEP/245-334
A9VZK9_METEP/46-170
A9W173_METEP/24-120
A9W2F1_METEP/31-110
A9W3I5_METEP/335-415
A9W6F7_METEP/214-333
A9W6M8_METEP/328-427
A9W9F4_METEP/33-134
A9WF38_CHLAA/234-326
A9WR07_RENSM/50-127
A9WXN0_BRUSI/26-124
A9WXU9_BRUSI/50-137
A9WY46_BRUSI/229-320
A9Z0W6_PSEFL/111-203
A9Z0W6_PSEFL/24-100
A9Z5D8_YERPE/334-452
A9ZE31_YERPE/25-104
A9ZYA4_YERPE/334-452
B0A1T8_YERPE/25-104
B0AVH6_BACAN/254-346
B0BQW8_ACTPJ/334-452
B0BWS6_RICRO/74-171
B0BYT4_ACAM1/222-333
B0C5K1_ACAM1/304-381
B0CEL3_ACAM1/215-332
B0CI59_BRUSI/74-175
B0CK44_BRUSI/327-407
B0D4B4_LACBS/8-107
B0GAZ9_YERPE/334-452
B0GF37_YERPE/25-104
B0GQ11_YERPE/25-104
B0GVM9_YERPE/334-452
B0H160_YERPE/334-452
B0H6N9_YERPE/25-104
B0HEF2_YERPE/25-104
B0HJQ8_YERPE/334-452
B0HV53_YERPE/334-452
B0I063_YERPE/25-104
B0JSW0_MICAN/52-148
B0KG06_PSEPG/115-205
B0KG06_PSEPG/28-104
B0KLQ0_PSEPG/178-261
B0KLQ1_PSEPG/130-208
B0KLQ1_PSEPG/22-108
B0KLU6_PSEPG/806-907
B0KNJ6_PSEPG/33-132
B0KNS2_PSEPG/333-421
B0KNS2_PSEPG/54-154
B0KP09_PSEPG/28-129
B0KPY8_PSEPG/359-439
B0KQT5_PSEPG/81-202
B0KRU8_PSEPG/27-126
B0KSN8_PSEPG/220-314
B0KUM1_PSEPG/176-262
B0Q7B3_BACAN/254-346
B0QGK1_BACAN/254-346
B0QTW0_HAEPR/335-453
B0RE99_CLAMS/54-131
B0RNV5_XANCB/154-246
B0RNV5_XANCB/53-132
B0RSF0_XANCB/39-124
B0RSF1_XANCB/49-128
B0RUN3_XANCB/31-131
B0SAZ1_LEPBA/64-151
B0SCV8_LEPBA/212-322
B0SE55_LEPBA/227-320
B0SEW2_LEPBA/243-353
B0SFG2_LEPBA/159-234
B0SFG2_LEPBA/46-124
B0SG43_LEPBA/49-134
B0SGP2_LEPBA/200-291
B0SIZ2_LEPBP/64-151
B0SL26_LEPBP/212-322
B0SMN8_LEPBP/227-320
B0SNF8_LEPBP/191-301
B0SP11_LEPBP/159-234
B0SP11_LEPBP/46-124
B0SPQ3_LEPBP/49-134
B0SQA5_LEPBP/200-291
B0SVX1_CAUSK/35-124
B0SWG5_CAUSK/46-125
B0SWG7_CAUSK/37-116
B0T1L4_CAUSK/60-158
B0T1U1_CAUSK/72-173
B0T1W7_CAUSK/22-119
B0T5J3_CAUSK/26-122
B0T796_CAUSK/45-146
B0T7F6_CAUSK/26-115
B0T8R9_CAUSK/314-390
B0TBL2_HELMI/63-144
B0TIQ4_SHEHH/53-130
B0TIQ7_SHEHH/27-103
B0TJG8_SHEHH/192-304
B0TNN0_SHEHH/117-206
B0TNN0_SHEHH/24-107
B0UB36_METS4/31-109
B0UBB0_METS4/33-112
B0UD56_METS4/62-148
B0UF72_METS4/213-305
B0UGW3_METS4/26-121
B0UID9_METS4/31-110
B0UJY4_METS4/43-131
B0UJY9_METS4/249-338
B0ULC2_METS4/23-118
B0ULD8_METS4/19-97
B0ULW6_METS4/32-111
B0ULZ2_METS4/74-174
B0UME1_METS4/41-118
B0UML1_METS4/329-428
B0UNK8_METS4/72-170
B0UQ94_METS4/110-188
B0UQ94_METS4/23-90
B0WTG4_CULQU/8-107
B0XHT8_CULQU/8-107
B0XTA5_ASPFC/67-163
B1EHJ3_9ESCH/339-454
B1EW59_BACAN/254-346
B1F8E4_9BURK/35-111
B1FDK9_9BURK/117-205
B1FDK9_9BURK/25-101
B1FEC8_9BURK/191-296
B1FEC8_9BURK/46-147
B1FEH9_9BURK/281-372
B1FFL7_9BURK/179-290
B1FFL7_9BURK/31-132
B1FI08_9BURK/166-276
B1FI08_9BURK/19-119
B1FIC4_9BURK/130-217
B1FIC4_9BURK/34-117
B1FK24_9BURK/62-162
B1FKT1_9BURK/33-115
B1FKY5_9BURK/118-228
B1FMI8_9BURK/321-394
B1FMN8_9BURK/30-110
B1FMN9_9BURK/26-111
B1FQU1_9BURK/49-149
B1FWU3_9BURK/126-214
B1FWU3_9BURK/27-110
B1FWU4_9BURK/212-319
B1FWU8_9BURK/192-269
B1FWU8_9BURK/92-168
B1FXC7_9BURK/30-113
B1FXR8_9BURK/27-113
B1FXS2_9BURK/266-355
B1FXV9_9BURK/35-120
B1FXW0_9BURK/18-113
B1G099_9BURK/190-300
B1G099_9BURK/328-416
B1G099_9BURK/43-143
B1G0A4_9BURK/220-309
B1G0Y2_9BURK/827-928
B1G1X8_9BURK/48-149
B1G1X9_9BURK/127-215
B1G1X9_9BURK/26-111
B1G3F9_9BURK/29-111
B1G7A7_9BURK/317-394
B1G8D7_9BURK/49-149
B1G8K7_9BURK/130-217
B1G8K7_9BURK/34-117
B1GAS6_9BURK/38-138
B1GB73_9BURK/240-350
B1GB73_9BURK/379-466
B1GB73_9BURK/82-193
B1GB77_9BURK/276-364
B1GNC1_BACAN/254-346
B1H602_BURPS/56-157
B1H7Q1_BURPS/629-720
B1H8Y5_BURPS/436-523
B1HA63_BURPS/35-117
B1HBG1_BURPS/13-110
B1HEU7_BURPS/24-107
B1HFI1_BURPS/284-372
B1HFI4_BURPS/229-340
B1HFI4_BURPS/83-183
B1HFL1_BURPS/137-225
B1HFL1_BURPS/45-121
B1HHI3_BURPS/184-262
B1HHI3_BURPS/94-169
B1HK54_BURPS/322-397
B1HL47_BURPS/122-206
B1HL47_BURPS/26-109
B1HLM4_BURPS/2-77
B1HYY6_LYSSC/193-273
B1J0B5_ECOLC/339-454
B1J4T3_PSEPW/176-262
B1J7F5_PSEPW/806-907
B1J886_PSEPW/41-152
B1J8B5_PSEPW/27-126
B1J982_PSEPW/195-306
B1J982_PSEPW/49-149
B1JA56_PSEPW/178-261
B1JA57_PSEPW/130-209
B1JA57_PSEPW/22-108
B1JBW3_PSEPW/28-129
B1JC21_PSEPW/359-439
B1JFJ1_PSEPW/115-205
B1JFJ1_PSEPW/28-104
B1JJD8_YERPY/334-452
B1JQH9_YERPY/25-104
B1JTL4_BURCC/31-113
B1JTY6_BURCC/321-394
B1JU54_BURCC/130-217
B1JU54_BURCC/34-117
B1JW77_BURCC/26-111
B1JW78_BURCC/30-110
B1JWU9_BURCC/25-108
B1JY33_BURCC/124-212
B1JY33_BURCC/32-108
B1K2I9_BURCC/408-509
B1K2Z4_BURCC/30-130
B1K3I9_BURCC/31-132
B1K4R3_BURCC/49-149
B1K5A8_BURCC/186-297
B1K5A8_BURCC/40-140
B1K6J5_BURCC/184-295
B1K6J5_BURCC/38-138
B1K7B5_BURCC/34-122
B1K7B6_BURCC/47-127
B1K819_BURCC/12-107
B1K8V1_BURCC/65-165
B1K8W4_BURCC/138-217
B1K8W4_BURCC/46-124
B1K8X5_BURCC/136-215
B1K8X5_BURCC/51-122
B1KA25_BURCC/46-147
B1KAL7_BURCC/133-233
B1KAL9_BURCC/265-353
B1KD11_SHEWM/117-206
B1KD11_SHEWM/24-107
B1KFB6_SHEWM/211-333
B1KFI7_SHEWM/212-323
B1KHF8_SHEWM/53-130
B1KHG1_SHEWM/30-108
B1KJN5_SHEWM/45-150
B1KQI0_SHEWM/192-304
B1LJ61_ECOSM/339-454
B1LSH1_METRJ/190-299
B1LSH1_METRJ/45-146
B1LTA5_METRJ/28-107
B1LVM0_METRJ/221-319
B1LVX4_METRJ/71-169
B1LWI4_METRJ/26-121
B1LZE1_METRJ/118-196
B1M107_METRJ/28-107
B1M153_METRJ/30-109
B1M1Z4_METRJ/26-121
B1M5P5_METRJ/22-98
B1M6T4_METRJ/327-425
B1M7W5_METRJ/57-156
B1M9E6_METRJ/338-417
B1M9F1_METRJ/58-158
B1MNZ9_MYCA9/77-154
B1PHD3_COMTE/193-298
B1PHD3_COMTE/323-406
B1PHD3_COMTE/47-148
B1SWW7_9BURK/11-84
B1SXL5_9BURK/179-290
B1SXL5_9BURK/31-132
B1SY49_9BURK/281-372
B1SYS2_9BURK/136-215
B1SYS2_9BURK/51-122
B1SYT3_9BURK/138-217
B1SYT3_9BURK/46-124
B1T2J7_9BURK/138-226
B1T2J7_9BURK/45-122
B1T526_9BURK/130-217
B1T526_9BURK/34-117
B1T558_9BURK/143-243
B1T7W2_9BURK/65-165
B1T8B3_9BURK/49-149
B1T9P7_9BURK/191-296
B1T9P7_9BURK/46-147
B1TA10_9BURK/33-115
B1TAB5_9BURK/321-394
B1TCB9_9BURK/26-111
B1TCC0_9BURK/30-110
B1TGN3_9BURK/18-129
B1TGP9_9BURK/1-72
B1UVL8_BACAN/254-346
B1VHF4_CORU7/70-147
B1VZR2_STRGG/49-126
B1X7X3_ECODH/339-454
B1XNK7_SYNP2/53-124
B1XST3_POLNS/153-238
B1XST3_POLNS/55-140
B1XUV5_POLNS/25-110
B1XUV6_POLNS/31-115
B1XV31_POLNS/113-205
B1XWH5_LEPCP/33-131
B1XX23_LEPCP/124-209
B1XX23_LEPCP/34-111
B1XXA2_LEPCP/122-207
B1XXA2_LEPCP/30-110
B1XZS9_LEPCP/232-329
B1Y2X9_LEPCP/23-99
B1Y5Z4_LEPCP/44-146
B1Y684_LEPCP/323-409
B1Y685_LEPCP/127-215
B1Y685_LEPCP/35-110
B1Y6A0_LEPCP/32-116
B1Y6J7_LEPCP/49-125
B1Y6K9_LEPCP/268-352
B1Y7J5_LEPCP/60-158
B1Y7Z5_LEPCP/52-130
B1Y814_LEPCP/21-101
B1YR73_BURA4/33-115
B1YRR1_BURA4/130-217
B1YRR1_BURA4/34-117
B1YS26_BURA4/321-394
B1YU88_BURA4/26-111
B1YU89_BURA4/30-110
B1YUW2_BURA4/26-109
B1YW09_BURA4/117-205
B1YW09_BURA4/25-101
B1YWP8_BURA4/193-304
B1YWP8_BURA4/47-147
B1YWR2_BURA4/49-149
B1YX35_BURA4/179-290
B1YX35_BURA4/31-132
B1YZN8_BURA4/55-131
B1Z306_BURA4/67-167
B1Z3R0_BURA4/281-372
B1Z4G4_BURA4/25-111
B1Z4Q6_BURA4/264-352
B1Z4Q9_BURA4/136-236
B1Z4Q9_BURA4/283-393
B1Z5J8_BURA4/191-296
B1Z5J8_BURA4/46-147
B1Z8Y0_METPB/24-120
B1Z920_METPB/206-324
B1ZB08_METPB/335-415
B1ZCW0_METPB/41-120
B1ZD60_METPB/54-158
B1ZD66_METPB/59-145
B1ZDA5_METPB/202-307
B1ZDA5_METPB/55-157
B1ZEI6_METPB/214-333
B1ZFG4_METPB/326-425
B1ZJ24_METPB/70-170
B1ZMS7_OPITP/328-425
B1ZVF0_OPITP/222-311
B1ZVJ8_OPITP/44-149
B2B0B7_PODAN/8-107
B2D718_VIBCH/28-107
B2FDA0_9BACT/1-124
B2FHG3_STRMK/33-131
B2FL46_STRMK/195-286
B2FL47_STRMK/191-302
B2FL47_STRMK/329-415
B2FL47_STRMK/45-145
B2FN18_STRMK/64-143
B2FN19_STRMK/50-129
B2FTY6_STRMK/155-247
B2FTY6_STRMK/54-133
B2GHS5_KOCRD/50-127
B2GWX5_BURPS/322-397
B2GX60_BURPS/184-262
B2GX60_BURPS/94-169
B2GX63_BURPS/41-142
B2GX64_BURPS/110-198
B2GX64_BURPS/15-94
B2GZN6_BURPS/110-194
B2GZN6_BURPS/14-97
B2H119_BURPS/137-225
B2H119_BURPS/45-121
B2H3G6_BURPS/13-107
B2H470_BURPS/290-378
B2H4K4_BURPS/15-89
B2H7J7_BURPS/56-157
B2H8P5_BURPS/35-117
B2HBW1_BURPS/608-699
B2HGW2_MYCMM/83-160
B2IAX0_BEII9/27-126
B2ICH0_BEII9/208-323
B2ID00_BEII9/41-139
B2IDY2_BEII9/72-170
B2IDZ4_BEII9/45-146
B2IIV9_BEII9/208-323
B2JCS0_BURP8/190-269
B2JCS0_BURP8/96-171
B2JCS4_BURP8/352-440
B2JCS4_BURP8/80-181
B2JCS5_BURP8/128-216
B2JCS5_BURP8/34-112
B2JDA4_BURP8/48-149
B2JDA5_BURP8/127-215
B2JDA5_BURP8/33-111
B2JE69_BURP8/35-120
B2JE70_BURP8/37-117
B2JET2_BURP8/25-108
B2JH91_BURP8/28-114
B2JI33_BURP8/129-217
B2JI33_BURP8/34-117
B2JI84_BURP8/321-394
B2JKD1_BURP8/29-110
B2JN96_BURP8/33-121
B2JN97_BURP8/54-132
B2JP11_BURP8/204-314
B2JP11_BURP8/46-157
B2JP15_BURP8/267-355
B2JRY1_BURP8/265-354
B2JRY5_BURP8/193-303
B2JRY5_BURP8/331-419
B2JRY5_BURP8/46-146
B2JS31_BURP8/28-128
B2JUZ9_BURP8/196-301
B2JUZ9_BURP8/52-152
B2JV92_BURP8/100-179
B2JV92_BURP8/11-87
B2JZ15_YERPB/25-104
B2K597_YERPB/334-452
B2LXS2_VITVI/12-111
B2N7Z8_ECOLX/339-454
B2NKZ4_ECO57/339-454
B2NZZ7_ECO57/339-454
B2PHB0_ECO57/339-454
B2S7U3_BRUA1/64-165
B2S9K1_BRUA1/326-406
B2SBP3_BRUA1/230-321
B2SBY6_BRUA1/50-137
B2SCX5_BRUA1/26-124
B2SHY1_XANOP/58-143
B2SHY2_XANOP/12-91
B2SNS7_XANOP/141-233
B2SNS7_XANOP/40-119
B2STI3_XANOP/219-317
B2SU68_XANOP/13-113
B2SWN9_BURPP/30-112
B2SXK1_BURPP/190-269
B2SXK1_BURPP/92-168
B2SXK5_BURPP/81-182
B2SXK6_BURPP/125-213
B2SXK6_BURPP/30-109
B2SYG4_BURPP/131-219
B2SYG4_BURPP/30-115
B2SYG5_BURPP/48-149
B2T0T6_BURPP/58-158
B2T149_BURPP/29-112
B2T233_BURPP/33-113
B2T237_BURPP/35-120
B2T2S9_BURPP/27-111
B2T4C2_BURPP/258-346
B2T4C6_BURPP/28-139
B2T563_BURPP/317-394
B2T718_BURPP/130-217
B2T718_BURPP/34-117
B2T8H4_BURPP/46-146
B2T9K8_BURPP/366-455
B2T9K8_BURPP/84-185
B2TB49_BURPP/27-111
B2TC94_BURPP/50-150
B2TCA1_BURPP/32-132
B2TDG8_BURPP/44-144
B2TF38_BURPP/819-920
B2TGL3_BURPP/193-297
B2U829_RALPJ/179-290
B2U829_RALPJ/31-132
B2U8B3_RALPJ/337-414
B2U8S1_RALPJ/30-113
B2U8S2_RALPJ/28-125
B2U9I9_RALPJ/26-109
B2UEI7_RALPJ/133-219
B2UEI7_RALPJ/34-120
B2UEV2_RALPJ/22-101
B2UEZ6_RALPJ/29-127
B2UG51_RALPJ/29-111
B2UG54_RALPJ/33-114
B2UHF1_RALPJ/193-279
B2UIA2_RALPJ/268-441
B2UK55_RALPJ/281-372
B2UR32_AKKM8/326-443
B2URN0_AKKM8/522-620
B2UVK7_HELPS/222-327
B2UVX1_HELPS/53-153
B2V5W3_SULSY/53-147
B2V6A4_SULSY/99-185
B2V800_SULSY/21-101
B2V801_SULSY/20-107
B2V816_SULSY/78-165
B2V885_SULSY/77-183
B2V8T1_SULSY/374-454
B2V8Y7_SULSY/214-327
B2VA16_SULSY/257-377
B2VHY6_ERWT9/23-103
B2VKG0_ERWT9/28-128
B2W726_PYRTR/8-107
B2XTB8_HETA2/52-148
B2XTS4_HETA4/52-148
B2XVV7_AZOBR/50-136
B3A1R4_ECO57/339-454
B3AG79_ECO57/339-454
B3AWR0_ECO57/339-454
B3BCS7_ECO57/339-454
B3BRA4_ECO57/339-454
B3CMH7_WOLPP/67-166
B3CTS3_ORITI/81-180
B3CW93_BURM1/30-114
B3D2Q9_BURM1/25-108
B3D3A9_BURM1/142-230
B3D3A9_BURM1/39-126
B3D726_BURM1/55-155
B3D9C1_BURM1/43-118
B3DAP1_BURM1/137-230
B3DAP1_BURM1/47-124
B3DB49_BURM1/251-339
B3DCP1_BURM1/38-139
B3DUI3_METI4/151-230
B3DUI3_METI4/28-133
B3DY07_METI4/264-375
B3DYK7_METI4/23-95
B3E6V9_GEOLS/35-123
B3E771_GEOLS/21-98
B3EAA5_GEOLS/26-115
B3ECT1_CHLL2/26-119
B3EDD2_CHLL2/214-326
B3EDJ8_CHLL2/39-132
B3EDN8_CHLL2/44-119
B3EFZ4_CHLL2/26-119
B3EHI8_CHLL2/24-118
B3EJI7_CHLPB/45-119
B3EL45_CHLPB/70-165
B3EQ05_CHLPB/58-152
B3FQS5_RHOMR/62-149
B3GYF8_ACTP7/334-452
B3H4Y9_ARATH/12-89
B3H8L0_ECOLX/339-454
B3HMS5_ECOLX/339-454
B3HZX3_ECOLX/339-454
B3III4_ECOLX/339-454
B3J3G6_BACAN/254-346
B3JFE6_9BACE/227-345
B3LAW9_PLAKH/16-114
B3LBT2_PLAKH/27-136
B3LQD7_YEAS1/9-107
B3LRX8_YEAS1/13-112
B3MU97_DROAN/8-107
B3MU98_DROAN/5-104
B3NNJ2_DROER/6-105
B3NNJ3_DROER/8-107
B3PG22_CELJU/137-227
B3PG22_CELJU/27-115
B3PJ41_CELJU/337-414
B3PLJ6_CELJU/476-559
B3PSK1_RHIE6/32-132
B3PTM5_RHIE6/45-151
B3PVL8_RHIE6/327-406
B3PXG1_RHIE6/72-174
B3Q4F4_RHIE6/196-314
B3Q582_RHIE6/243-332
B3Q586_RHIE6/32-120
B3Q587_RHIE6/44-148
B3Q693_RHOPT/50-137
B3Q6Q6_RHOPT/25-104
B3Q922_RHOPT/51-124
B3Q930_RHOPT/138-239
B3QCT0_RHOPT/576-667
B3QE88_RHOPT/116-196
B3QE88_RHOPT/26-102
B3QEC7_RHOPT/36-112
B3QEM6_RHOPT/24-101
B3QGN4_RHOPT/73-172
B3QJ35_RHOPT/190-294
B3QJ35_RHOPT/41-145
B3QK93_RHOPT/40-112
B3QL58_CHLP8/31-125
B3QQ21_CHLP8/27-121
B3QQX3_CHLP8/35-110
B3QSM7_CHLT3/284-395
B3QVQ7_CHLT3/28-111
B3QW51_CHLT3/66-160
B3R156_CUPTR/189-299
B3R156_CUPTR/42-142
B3R2V7_CUPTR/54-150
B3R3E9_CUPTR/587-688
B3R3E9_CUPTR/733-838
B3R3S7_CUPTR/319-396
B3R433_CUPTR/13-106
B3R434_CUPTR/28-125
B3R7D6_CUPTR/133-219
B3R7D6_CUPTR/36-121
B3R7Z4_CUPTR/113-213
B3R7Z9_CUPTR/22-104
B3R805_CUPTR/22-100
B3R8D0_CUPTR/24-105
B3RBH9_CUPTR/45-145
B3RBU3_CUPTR/295-386
B3RCE8_CUPTR/48-137
B3RCN6_CUPTR/25-124
B3RNR9_TRIAD/8-107
B3T0A6_9ZZZZ/70-167
B3TB31_9ZZZZ/42-140
B3TB53_9ZZZZ/122-200
B3TB53_9ZZZZ/31-109
B3VDJ1_PICPA/10-109
B3VLA9_IDEDE/20-105
B3WP75_ECOLX/339-454
B3WVH4_SHIDY/339-454
B3X892_ECOLX/339-454
B3YEE0_SALET/339-454
B3YYQ6_BACCE/254-346
B3Z6G6_BACCE/254-346
B3ZRL7_BACCE/254-346
B4A4V8_SALNE/339-454
B4AED5_BACPU/260-353
B4BJI0_9BACI/262-354
B4BMH6_9BACI/66-149
B4CVC7_9BACT/644-725
B4CVX2_9BACT/1512-1642
B4CWD0_9BACT/712-852
B4CY03_9BACT/267-396
B4CYE9_9BACT/599-692
B4CYS6_9BACT/988-1077
B4CYV2_9BACT/842-973
B4CZ35_9BACT/889-1025
B4CZM5_9BACT/722-858
B4CZZ1_9BACT/33-124
B4D083_9BACT/1332-1464
B4D0E6_9BACT/208-318
B4D0F4_9BACT/1147-1278
B4D0H9_9BACT/668-801
B4D0I0_9BACT/865-954
B4D134_9BACT/969-1102
B4D265_9BACT/205-322
B4D2R9_9BACT/186-267
B4D2R9_9BACT/284-374
B4D2V2_9BACT/408-493
B4D3B4_9BACT/99-183
B4D3L4_9BACT/784-914
B4D3V2_9BACT/1340-1475
B4D3Z1_9BACT/662-796
B4D549_9BACT/1114-1245
B4D5E4_9BACT/1003-1083
B4D5F6_9BACT/719-854
B4D5Z3_9BACT/603-713
B4D5Z6_9BACT/864-958
B4D5Z8_9BACT/903-1038
B4DA05_9BACT/184-277
B4DA05_9BACT/291-371
B4DAE7_9BACT/136-272
B4DAV1_9BACT/1134-1273
B4DB11_9BACT/799-929
B4DB86_9BACT/856-985
B4DC91_9BACT/765-863
B4E5Z0_BURCJ/130-217
B4E5Z0_BURCJ/34-117
B4E6F4_BURCJ/26-111
B4E6F5_BURCJ/30-110
B4E8G6_BURCJ/25-108
B4EBW5_BURCJ/142-230
B4EBW5_BURCJ/39-126
B4EC38_BURCJ/321-394
B4EE89_BURCJ/34-116
B4EGN7_BURCJ/142-221
B4EGN7_BURCJ/57-128
B4EGQ3_BURCJ/417-518
B4EH15_BURCJ/32-111
B4EH24_BURCJ/138-217
B4EH24_BURCJ/46-124
B4EID4_BURCJ/65-165
B4EIK8_BURCJ/137-224
B4EIK8_BURCJ/36-121
B4EIK9_BURCJ/191-274
B4EJN1_BURCJ/186-297
B4EJN1_BURCJ/40-140
B4EJP3_BURCJ/49-149
B4ELB2_BURCJ/31-132
B4ELV3_BURCJ/29-129
B4ENN4_BURCJ/265-353
B4ENN7_BURCJ/125-225
B4ENN7_BURCJ/272-382
B4FYS2_MAIZE/12-111
B4G8S0_DROPE/8-95
B4G8S1_DROPE/6-105
B4I533_DROSE/6-105
B4I534_DROSE/8-107
B4JEH5_DROGR/5-103
B4JEH6_DROGR/8-107
B4KG54_DROMO/5-104
B4KG55_DROMO/8-107
B4LSR4_DROVI/5-104
B4LSR5_DROVI/8-107
B4MVR8_DROWI/8-107
B4MYS5_DROWI/6-105
B4P9B4_DROYA/8-107
B4P9B5_DROYA/6-105
B4Q7E8_DROSI/6-105
B4Q7E9_DROSI/8-107
B4R803_PHEZH/17-118
B4R891_PHEZH/35-113
B4R8A6_PHEZH/40-119
B4R8H5_PHEZH/65-163
B4RAU6_PHEZH/237-327
B4RAU7_PHEZH/35-124
B4RAU8_PHEZH/164-247
B4RAU8_PHEZH/71-147
B4RD96_PHEZH/24-116
B4RDS5_PHEZH/70-171
B4RQ30_NEIG2/110-201
B4RQ30_NEIG2/18-98
B4RR49_NEIG2/254-371
B4S477_PROA2/58-152
B4S5M2_PROA2/47-141
B4S7J6_PROA2/216-327
B4S7W9_PROA2/26-119
B4S944_PROA2/46-118
B4SA32_PELPB/24-117
B4SAK1_PELPB/47-122
B4SBD2_PELPB/218-329
B4SBD3_PELPB/247-358
B4SHC0_PELPB/24-117
B4SIX7_STRM5/155-247
B4SIX7_STRM5/54-133
B4SRD0_STRM5/195-286
B4SRD1_STRM5/191-302
B4SRD1_STRM5/329-415
B4SRD1_STRM5/45-145
B4SSI0_STRM5/32-131
B4SSU0_STRM5/63-143
B4SSU1_STRM5/50-129
B4SY88_SALNS/339-454
B4TA72_SALHS/339-454
B4TMY8_SALSV/339-454
B4UCV9_ANASK/179-253
B4UEE0_ANASK/237-330
B4UGB6_ANASK/221-299
B4UKD9_ANASK/32-169
B4UKW3_ANASK/260-342
B4UKX3_ANASK/232-323
B4USU6_OTOGA/4-104
B4V3J0_9ACTO/49-126
B4VPE3_9CYAN/48-137
B4VPE5_9CYAN/66-163
B4WCL3_9CAUL/91-189
B4WDT6_9CAUL/34-113
B4WDY2_9CAUL/71-172
B4WI32_9SYNE/60-154
B4X2W0_9GAMM/113-216
B4X2W0_9GAMM/25-102
B4Y5L3_9BACT/188-299
B5AFH2_BOMMO/8-107
B5BIK1_SALPK/339-454
B5C586_SALET/339-454
B5CA58_SALET/339-454
B5D1P7_9BACE/328-446
B5DFW1_SALSA/4-103
B5E7Q0_GEOBB/207-321
B5EHP5_GEOBB/212-284
B5EI04_GEOBB/45-125
B5EJ51_GEOBB/207-301
B5EJH8_ACIF5/76-158
B5EM51_ACIF5/49-129
B5ENQ7_ACIF5/132-219
B5ENQ7_ACIF5/39-120
B5EQK0_ACIF5/167-255
B5EQK0_ACIF5/73-155
B5EQN4_ACIF5/129-213
B5EQN4_ACIF5/35-117
B5EQZ1_ACIF5/147-230
B5EQZ1_ACIF5/54-134
B5EUS2_VIBFM/24-103
B5EY96_SALA4/339-454
B5F9V8_VIBFM/22-103
B5FA37_VIBFM/335-452
B5FFA7_VIBFM/116-204
B5FFA7_VIBFM/22-105
B5FME1_SALDC/339-454
B5FZX0_TAEGU/4-103
B5FZX1_TAEGU/4-103
B5GI51_9ACTO/49-126
B5GUX3_STRCL/49-126
B5HCR6_STRPR/49-126
B5I281_9ACTO/49-126
B5IMK6_9CHRO/66-162
B5INH8_9CHRO/53-124
B5IZU8_9RHOB/28-144
B5J1E0_9RHOB/130-215
B5J959_9RHOB/328-409
B5JEP8_9BACT/39-128
B5JGK2_9BACT/49-151
B5JH90_9BACT/131-216
B5JH90_9BACT/33-118
B5JIQ3_9BACT/1410-1513
B5JIX5_9BACT/37-137
B5JJD1_9BACT/728-857
B5JPY3_9BACT/195-306
B5JQ20_9BACT/32-127
B5JTM9_9GAMM/26-104
B5JXC9_9GAMM/144-233
B5JXC9_9GAMM/57-133
B5JXI1_9GAMM/118-194
B5JXI1_9GAMM/24-103
B5JZA3_9RHOB/28-144
B5JZW9_9RHOB/207-292
B5K4T3_9RHOB/305-386
B5K504_9RHOB/183-287
B5K504_9RHOB/39-140
B5K5W6_9RHOB/23-130
B5KCG2_9RHOB/68-174
B5KFT0_TAEGU/4-103
B5MGU7_SALET/339-454
B5N0U1_SALET/339-454
B5NDR4_SALET/339-454
B5NUM4_SALET/339-454
B5P183_SALET/339-454
B5PBI9_SALET/339-454
B5PQY9_SALHA/339-454
B5Q682_SALVI/339-454
B5QFY1_CAMJE/187-298
B5QG17_CAMJE/19-100
B5QGL0_CAMJE/213-318
B5QH76_CAMJE/105-208
B5QI29_CAMJE/201-288
B5QUN1_SALEP/339-454
B5RG06_SALG2/318-433
B5RWT7_RALSO/133-219
B5RWT7_RALSO/34-120
B5RXH9_RALSO/121-206
B5RXI4_RALSO/29-111
B5RXI7_RALSO/9-90
B5RYG7_RALSO/283-374
B5S1T1_RALSO/66-179
B5S279_RALSO/332-409
B5S3I7_RALSO/210-299
B5S3Q7_RALSO/238-410
B5S6K4_RALSO/24-121
B5S6K5_RALSO/11-94
B5S9C6_RALSO/183-294
B5S9C6_RALSO/35-136
B5SB64_RALSO/283-374
B5SF47_RALSO/335-412
B5SGI4_RALSO/183-294
B5SGI4_RALSO/35-136
B5SJH6_RALSO/133-219
B5SJH6_RALSO/34-120
B5SKN7_RALSO/119-206
B5SKP2_RALSO/29-111
B5SMK8_RALSO/24-121
B5SMK9_RALSO/11-94
B5US92_BACCE/254-346
B5VD46_BACCE/254-346
B5W3Z1_SPIMA/52-148
B5W431_SPIMA/81-152
B5WAC8_9BURK/34-104
B5WDQ5_9BURK/1-73
B5WDQ5_9BURK/85-171
B5WDT5_9BURK/34-119
B5WDT6_9BURK/21-113
B5WK02_9BURK/131-219
B5WK02_9BURK/31-115
B5WKG8_9BURK/31-162
B5WL14_9BURK/317-394
B5WLV3_9BURK/85-186
B5WMF8_9BURK/295-377
B5WNK5_9BURK/281-372
B5WSB7_9BURK/12-113
B5WSF1_9BURK/191-268
B5WSF1_9BURK/91-167
B5WSF6_9BURK/130-218
B5WSF6_9BURK/31-114
B5WSM8_9BURK/129-217
B5WSM8_9BURK/34-117
B5WTN1_9BURK/29-112
B5WW48_9BURK/114-193
B5WW48_9BURK/25-101
B5XE08_SALSA/4-88
B5XFR7_SALSA/4-103
B5Y3C2_PHATC/3-101
B5YVG3_ECO5E/339-454
B5Z980_HELPG/222-327
B5Z9G9_HELPG/53-153
B5ZEX4_GLUDA/213-312
B5ZGX9_GLUDA/41-141
B5ZJ40_GLUDA/183-290
B5ZJ40_GLUDA/37-139
B5ZKX2_GLUDA/341-460
B5ZRE2_RHILW/51-141
B5ZTY8_RHILW/28-128
B5ZUN6_RHILW/45-151
B5ZWP1_RHILW/72-174
B5ZYZ5_RHILW/327-406
B6A003_RHILW/197-315
B6A1E6_RHILW/52-139
B6A1F0_RHILW/237-326
B6AP08_9BACT/23-110
B6AQY1_9BACT/187-266
B6AR79_9BACT/178-261
B6AR80_9BACT/128-216
B6AR80_9BACT/34-113
B6AR89_9BACT/130-218
B6AR89_9BACT/30-115
B6ARB4_9BACT/46-130
B6AUA1_9RHOB/18-99
B6AVY3_9RHOB/74-171
B6AX75_9RHOB/162-236
B6AX75_9RHOB/30-131
B6AX76_9RHOB/337-438
B6AYS0_9RHOB/330-430
B6B2Z1_9RHOB/54-138
B6B3A9_9RHOB/315-395
B6B3Q2_9RHOB/28-142
B6B6H7_9RHOB/238-339
B6B6I3_9RHOB/46-156
B6B8N8_9RHOB/200-318
B6BBG7_9RHOB/207-286
B6BBI1_9RHOB/70-167
B6BFQ2_9RHOB/320-409
B6BG77_9RHOB/23-132
B6BGA0_9PROT/185-297
B6BGQ7_9PROT/120-222
B6BHE5_9PROT/104-196
B6BHF0_9PROT/251-389
B6BHK9_9PROT/21-101
B6BHP1_9PROT/143-230
B6BHS0_9PROT/54-161
B6BJ29_9PROT/184-300
B6BLB8_9PROT/20-99
B6BLD5_9PROT/87-184
B6BML7_9PROT/780-868
B6BMM2_9PROT/80-170
B6BND0_9PROT/16-92
B6BTG1_9PROT/30-109
B6BVC1_9PROT/112-199
B6BVC1_9PROT/23-99
B6BWB7_9PROT/54-154
B6BWB8_9PROT/82-181
B6BXH3_9GAMM/190-268
B6BXH6_9GAMM/223-313
B6BXL1_9GAMM/324-388
B6BXS3_9GAMM/73-159
B6C1A6_9GAMM/211-326
B6C418_9GAMM/117-206
B6C418_9GAMM/28-106
B6C4I6_9GAMM/34-117
B6C4T7_9GAMM/219-335
B6C5Y2_9GAMM/28-106
B6CMY0_MYTED/14-113
B6D1W8_HAECO/9-106
B6DQJ7_9BILA/16-113
B6EJW2_ALISL/23-103
B6EPL0_ALISL/116-204
B6EPL0_ALISL/22-105
B6ESE3_ALISL/21-100
B6GWS1_PENCW/32-131
B6I384_ECOSE/339-454
B6ITV5_RHOCS/27-141
B6IWU0_RHOCS/94-193
B6IXZ7_RHOCS/206-321
B6IYE8_RHOCS/28-142
B6JBT9_OLICO/27-106
B6JBU3_OLICO/21-119
B6JDV8_OLICO/148-228
B6JFH4_OLICO/40-140
B6JIK2_OLICO/111-198
B6JIX6_OLICO/166-263
B6JJE3_OLICO/72-170
B6JNV9_HELP2/222-327
B6JP64_HELP2/53-153
B6K122_SCHJY/14-113
B6KJ63_TOXGO/35-144
B6KSA4_TOXGO/15-113
B6QC26_PENMQ/13-112
B6QC27_PENMQ/13-106
B6QY98_9RHOB/314-392
B6QYI4_9RHOB/215-312
B6R1W7_9RHOB/74-175
B6R5L2_9RHOB/210-325
B6R8D8_9RHOB/25-126
B6R8N6_9RHOB/250-351
B6R8N7_9RHOB/171-245
B6R8N7_9RHOB/39-140
B6R8P6_9RHOB/47-151
B6R9V0_9RHOB/24-110
B6SKR4_MAIZE/12-111
B6T2W2_MAIZE/12-111
B6T4T7_MAIZE/12-111
B6TGS7_MAIZE/12-111
B6XDR3_9ENTR/339-454
B6XI85_9ENTR/306-394
B6Y6T3_9RICK/67-166
B6ZHF4_9STRA/52-148
B6ZS95_ECO57/339-454
B7A5J3_THEAQ/18-108
B7A5J7_THEAQ/88-180
B7A8R3_THEAQ/236-325
B7ABI5_THEAQ/18-108
B7B945_9PORP/332-450
B7CF47_BURPS/48-149
B7CHS5_BURPS/30-115
B7CHS6_BURPS/13-110
B7CI84_BURPS/24-107
B7CIW4_BURPS/284-372
B7CIW7_BURPS/235-346
B7CIW7_BURPS/89-189
B7CIZ6_BURPS/137-225
B7CIZ6_BURPS/45-121
B7CN23_BURPS/322-397
B7CRJ5_BURPS/629-720
B7CV01_BURPS/184-262
B7CV01_BURPS/94-169
B7CV05_BURPS/45-146
B7CV06_BURPS/110-198
B7CV06_BURPS/15-94
B7CV36_BURPS/35-117
B7CXY0_BURPS/110-194
B7CXY0_BURPS/14-97
B7CZN9_BURPS/436-523
B7CZQ6_BURPS/18-92
B7E4T8_ORYSJ/12-111
B7GGM0_ANOFW/260-352
B7H6T0_BACC4/254-346
B7HMC8_BACC7/254-346
B7IVI1_BACC2/254-346
B7J6Y8_ACIF2/9-89
B7J8F8_ACIF2/130-217
B7J8F8_ACIF2/37-118
B7J9M6_ACIF2/129-213
B7J9M6_ACIF2/35-117
B7JAL1_ACIF2/141-229
B7JAL1_ACIF2/49-129
B7JAQ6_ACIF2/147-230
B7JAQ6_ACIF2/54-134
B7JC57_ACIF2/3-83
B7JK32_BACC0/254-346
B7KRA1_METC4/214-333
B7KRH2_METC4/326-425
B7KSR9_METC4/28-107
B7KWH7_METC4/33-134
B7KWU1_METC4/335-415
B7L044_METC4/72-170
B7L1L9_METC4/220-312
B7L1U1_METC4/221-341
B7L213_METC4/24-120
B7L601_ECO55/339-454
B7M3C9_ECO8A/339-454
B7MEM0_ECO45/339-454
B7N1V8_ECO81/339-454
B7NEG1_ECOLU/339-454
B7NNF2_ECO7I/339-454
B7P8B0_IXOSC/7-104
B7Q2Y4_IXOSC/15-114
B7QQC4_9RHOB/366-466
B7QQV2_9RHOB/329-409
B7QUA6_9RHOB/238-339
B7QUB2_9RHOB/50-160
B7QXV4_9RHOB/69-166
B7RIG5_9RHOB/70-168
B7RIN9_9RHOB/210-344
B7RIT2_9RHOB/4-109
B7RJ59_9RHOB/254-355
B7RJ65_9RHOB/46-156
B7RKQ3_9RHOB/325-405
B7RRG1_9RHOB/52-136
B7RTG2_9GAMM/32-131
B7RX30_9GAMM/46-122
B7RZ41_9GAMM/271-354
B7RZ41_9GAMM/366-450
B7RZK6_9GAMM/226-354
B7RZK7_9GAMM/123-209
B7RZK7_9GAMM/26-111
B7S2I2_9GAMM/112-207
B7S2I2_9GAMM/25-100
B7T207_VAULI/52-146
B7UB95_9RHIZ/24-125
B7UL71_ECO27/339-454
B7UVC1_PSEA8/46-147
B7UW35_PSEA8/342-422
B7V0B4_PSEA8/33-133
B7V0B4_PSEA8/562-653
B7V0D0_PSEA8/208-323
B7V0G4_PSEA8/30-131
B7V4A9_PSEA8/49-133
B7V727_PSEA8/111-201
B7V727_PSEA8/24-100
B7V873_PSEA8/126-211
B7V873_PSEA8/22-108
B7V957_PSEA8/175-288
B7V957_PSEA8/28-128
B7V966_PSEA8/127-214
B7V966_PSEA8/33-113
B7VBE5_PSEA8/179-265
B7VHD3_VIBSL/116-204
B7VHD3_VIBSL/22-105
B7VIQ0_VIBSL/28-107
B7VSS6_VIBSL/35-113
B7VSS9_VIBSL/40-140
B7WQN2_COMTE/146-228
B7WQN2_COMTE/28-125
B7WUB5_COMTE/60-143
B7WVA3_COMTE/28-109
B7WVX9_COMTE/122-207
B7WVX9_COMTE/32-109
B7WW87_COMTE/36-113
B7WWA2_COMTE/590-691
B7WWA2_COMTE/736-841
B7WWG4_COMTE/193-298
B7WWG4_COMTE/323-403
B7WWG4_COMTE/47-148
B7WXJ0_COMTE/360-433
B7WXK4_COMTE/56-158
B7WYK5_COMTE/196-302
B7WYK5_COMTE/317-405
B7WYK5_COMTE/52-154
B7WZP9_COMTE/18-101
B7X0J3_COMTE/202-314
B7X4K1_COMTE/22-105
B7X4V6_COMTE/26-122
B7X5J5_COMTE/190-300
B7X5J5_COMTE/343-430
B7X5J5_COMTE/44-144
B7XKT8_ENTBH/23-122
B7XQX3_ENTBH/26-120
B8C6T1_THAPS/7-105
B8CLR8_SHEPW/218-349
B8CPL6_SHEPW/192-304
B8CQR4_SHEPW/27-103
B8CQR7_SHEPW/52-129
B8CT29_SHEPW/305-405
B8CT32_SHEPW/25-104
B8CUK4_SHEPW/225-308
B8CUK5_SHEPW/102-197
B8CUK5_SHEPW/21-94
B8CVL4_SHEPW/117-206
B8CVL4_SHEPW/24-107
B8DKR1_DESVM/305-401
B8DKR7_DESVM/29-108
B8E3P9_SHEB2/22-96
B8E4L8_SHEB2/54-154
B8E750_SHEB2/192-304
B8E8J9_SHEB2/114-208
B8E8J9_SHEB2/22-105
B8E8K0_SHEB2/226-309
B8EDT2_SHEB2/118-207
B8EDT2_SHEB2/25-108
B8EHY3_METSB/50-137
B8EJJ2_METSB/26-126
B8EK52_METSB/32-130
B8EKA3_METSB/245-419
B8EMV5_METSB/198-296
B8EMW5_METSB/73-171
B8END0_METSB/183-274
B8EPN7_METSB/34-113
B8ES61_METSB/32-133
B8ES67_METSB/230-318
B8ES71_METSB/31-120
B8F5Z1_HAEPS/335-453
B8FSS4_DESHD/35-113
B8G4P7_CHLAD/50-144
B8GAM1_CHLAD/36-129
B8GLN0_THISH/61-144
B8GME5_THISH/35-113
B8GME7_THISH/146-225
B8GME7_THISH/47-129
B8GN84_THISH/143-226
B8GN86_THISH/141-227
B8GP34_THISH/26-103
B8GPW9_THISH/28-105
B8GQ13_THISH/196-273
B8GQW1_THISH/16-119
B8GQW1_THISH/164-271
B8GSB6_THISH/29-103
B8GTD3_THISH/114-203
B8GTD3_THISH/27-103
B8GUQ1_THISH/81-169
B8GVJ9_CAUCN/22-119
B8GVR2_CAUCN/82-161
B8GXV8_CAUCN/36-115
B8H0E7_CAUCN/312-392
B8H2H7_CAUCN/71-172
B8H2L2_CAUCN/33-122
B8H496_CAUCN/80-178
B8H8P3_ARTCA/50-127
B8HUH8_CYAP4/61-150
B8HUQ6_CYAP4/38-109
B8IBA7_METNO/245-334
B8IBB2_METNO/44-132
B8ICG6_METNO/73-171
B8ID42_METNO/17-94
B8ID58_METNO/23-118
B8IHG8_METNO/214-306
B8IKH5_METNO/24-105
B8IKU7_METNO/32-111
B8ILD9_METNO/326-425
B8IQV3_METNO/75-175
B8IVC3_METNO/32-111
B8IX55_METNO/123-211
B8IX55_METNO/32-104
B8IX56_METNO/37-138
B8IX60_METNO/186-263
B8IX60_METNO/92-167
B8J5R2_ANAD2/260-342
B8J5S2_ANAD2/232-323
B8J9F1_ANAD2/148-224
B8JDW2_ANAD2/237-330
B8K633_VIBPA/193-305
B8K8B2_VIBPA/22-103
B8KBJ5_VIBPA/116-204
B8KBJ5_VIBPA/22-105
B8KCM3_VIBPA/25-104
B8KGG1_9GAMM/316-396
B8KH53_9GAMM/203-316
B8KH53_9GAMM/57-158
B8KHN5_9GAMM/194-305
B8KI98_9GAMM/32-133
B8KIJ3_9GAMM/196-307
B8KJH3_9GAMM/65-181
B8KJI8_9GAMM/32-105
B8KLV4_9GAMM/118-213
B8KLV4_9GAMM/31-107
B8KM13_9GAMM/50-147
B8KMA1_9GAMM/152-230
B8KMA1_9GAMM/61-137
B8KN67_9GAMM/113-197
B8KN67_9GAMM/15-100
B8KNM1_9GAMM/130-214
B8KNM1_9GAMM/30-115
B8KT69_9GAMM/101-177
B8KT69_9GAMM/13-89
B8KTD8_9GAMM/34-132
B8KTR0_9GAMM/69-145
B8KUJ7_9GAMM/123-215
B8KUJ7_9GAMM/33-109
B8KX44_9GAMM/243-327
B8KX48_9GAMM/93-189
B8KXQ8_9GAMM/23-95
B8L1T3_9GAMM/2-75
B8L1T4_9GAMM/64-143
B8L272_9GAMM/207-318
B8L272_9GAMM/345-431
B8L272_9GAMM/61-161
B8L273_9GAMM/195-286
B8L3M2_9GAMM/155-247
B8L3M2_9GAMM/54-133
B8LAC9_9GAMM/32-131
B8LES1_THAPS/52-149
B8LQM4_PICSI/12-111
B8M3N0_TALSN/13-112
B8NGN0_ASPFN/12-111
B8P796_POSPM/8-107
B8R8P2_9BACT/21-104
B8R970_9BACT/19-103
B8Y8S4_CONCI/12-111
B8ZQM0_MYCLB/71-149
B9AYH6_9BURK/34-122
B9AYH7_9BURK/43-119
B9AZW1_9BURK/179-290
B9AZW1_9BURK/31-132
B9B087_9BURK/48-148
B9B0A5_9BURK/40-140
B9B3Y0_9BURK/2-75
B9B3Y0_9BURK/91-179
B9B4J2_9BURK/36-119
B9B4V8_9BURK/30-110
B9B4V9_9BURK/27-112
B9B5K8_9BURK/142-242
B9B5L1_9BURK/251-339
B9B6N9_9BURK/449-550
B9BA25_9BURK/121-209
B9BA25_9BURK/26-109
B9BC42_9BURK/32-114
B9BF07_9BURK/57-157
B9BFW4_9BURK/318-394
B9BHW9_9BURK/179-290
B9BHW9_9BURK/31-132
B9BI97_9BURK/48-148
B9BIB5_9BURK/40-140
B9BIT1_9BURK/59-159
B9BJE2_9BURK/444-545
B9BNL0_9BURK/147-247
B9BNL3_9BURK/286-374
B9BNS3_9BURK/41-141
B9BQA6_9BURK/27-112
B9BQA7_9BURK/30-110
B9BR12_9BURK/36-119
B9BRT1_9BURK/34-122
B9BRT2_9BURK/33-106
B9BTN3_9BURK/2-75
B9BTN3_9BURK/91-179
B9BVE7_9BURK/121-209
B9BVE7_9BURK/26-109
B9BXW5_9BURK/318-394
B9C057_9BURK/32-114
B9C1X3_9BURK/179-290
B9C1X3_9BURK/31-132
B9C2A2_9BURK/48-148
B9C2C0_9BURK/40-140
B9C2T9_9BURK/59-159
B9C3F0_9BURK/444-545
B9C7D8_9BURK/318-394
B9C8U8_9BURK/147-247
B9C8V1_9BURK/286-374
B9C913_9BURK/41-141
B9CAL4_9BURK/36-119
B9CBC1_9BURK/30-110
B9CBC2_9BURK/27-112
B9CCC4_9BURK/2-75
B9CCC4_9BURK/91-179
B9CDM8_9BURK/34-122
B9CDM9_9BURK/33-106
B9CH56_9BURK/121-209
B9CH56_9BURK/26-109
B9CJA2_9BURK/32-114
B9CW76_9PAST/335-453
B9CYG9_WOLRE/214-319
B9CYY5_WOLRE/770-858
B9CZ61_WOLRE/105-211
B9CZJ2_WOLRE/74-144
B9D031_WOLRE/190-287
B9D0I2_WOLRE/91-173
B9D4R4_WOLRE/19-100
B9D4R5_WOLRE/20-101
B9EB28_MACCJ/263-350
B9EM99_SALSA/4-59
B9EMJ0_SALSA/4-103
B9EMZ7_SALSA/4-103
B9IQC2_POPTR/12-111
B9IW23_BACCQ/217-309
B9J7U2_AGRRK/43-143
B9J7Y4_AGRRK/327-406
B9JBG7_AGRRK/45-151
B9JCS5_AGRRK/179-286
B9JCS5_AGRRK/33-133
B9JGV1_AGRRK/74-176
B9JI58_AGRRK/937-1043
B9JQ06_AGRRK/190-297
B9JQ06_AGRRK/42-143
B9JSP5_AGRVS/270-446
B9JTV3_AGRVS/45-151
B9JY23_AGRVS/74-176
B9JZS1_AGRVS/326-404
B9KCX8_CAMLR/105-207
B9KCZ2_CAMLR/36-119
B9KEG9_CAMLR/186-298
B9KEQ6_CAMLR/216-321
B9KFI7_CAMLR/19-100
B9KHR5_ANAMF/76-174
B9KJJ5_RHOSK/321-410
B9KJJ8_RHOSK/235-324
B9KK48_RHOSK/169-277
B9KLN6_RHOSK/206-285
B9KLP8_RHOSK/75-174
B9KQ63_RHOSK/204-319
B9KR22_RHOSK/23-124
B9KRY3_RHOSK/119-191
B9KRY3_RHOSK/31-107
B9KSE3_RHOSK/40-146
B9KU86_RHOSK/325-405
B9KYP4_THERP/40-139
B9KZ00_THERP/282-388
B9KZR4_THERP/37-157
B9L7S3_NAUPA/185-295
B9L8X8_NAUPA/181-293
B9LHY3_CHLSY/234-326
B9M8G1_GEOSF/175-267
B9MAN4_ACIET/202-314
B9MCS4_ACIET/140-218
B9MCS4_ACIET/52-127
B9MDD7_ACIET/126-212
B9MDD7_ACIET/37-114
B9MEG3_ACIET/183-290
B9MEG3_ACIET/45-127
B9MF42_ACIET/123-207
B9MF42_ACIET/29-109
B9MF70_ACIET/62-145
B9MFA0_ACIET/18-101
B9MFP3_ACIET/8-104
B9MGN6_ACIET/114-210
B9MGN6_ACIET/30-106
B9MGN7_ACIET/47-148
B9MWH7_POPTR/12-111
B9NIW1_POPTR/130-221
B9NLY3_9RHOB/70-168
B9NQ96_9RHOB/326-406
B9NT68_9RHOB/316-416
B9NUI1_9RHOB/35-133
B9NV82_9RHOB/13-97
B9P7B1_POPTR/12-111
B9PHT2_TOXGO/35-144
B9PQQ9_TOXGO/15-113
B9QZM7_9RHOB/24-103
B9QZT2_9RHOB/41-147
B9R011_9RHOB/73-174
B9R2K0_9RHOB/20-121
B9R460_9RHOB/320-409
B9R510_9RHOB/53-157
B9R516_9RHOB/35-136
B9R517_9RHOB/177-251
B9R517_9RHOB/48-149
B9R544_9RHOB/260-360
B9RFB0_RICCO/12-111
B9SS73_RICCO/12-111
B9TAD7_RICCO/103-192
B9TBB6_RICCO/22-106
B9TC18_RICCO/50-137
B9WCS2_CANDC/10-109
B9XAZ2_9BACT/1203-1335
B9XAZ3_9BACT/239-322
B9XBC3_9BACT/514-645
B9XC51_9BACT/966-1104
B9XCU2_9BACT/869-997
B9XE96_9BACT/1003-1138
B9XEK6_9BACT/1034-1163
B9XF61_9BACT/1572-1703
B9XFH7_9BACT/1265-1399
B9XGI9_9BACT/1114-1241
B9XGW1_9BACT/187-273
B9XHA1_9BACT/35-171
B9XJX1_9BACT/221-310
B9XM58_9BACT/840-970
B9XMZ3_9BACT/882-1017
B9XNZ6_9BACT/895-1025
B9XPK2_9BACT/1048-1120
B9XQH7_9BACT/710-843
B9XRI8_9BACT/967-1102
B9XUU9_HELPY/53-153
B9XV21_HELPY/222-327
B9XYA6_HELPY/53-153
B9XYK0_HELPY/222-327
B9YZJ2_9NEIS/23-106
B9Z0A3_9NEIS/18-103
B9Z0B1_9NEIS/49-128
B9Z4M9_9NEIS/30-128
B9Z5K9_9NEIS/119-205
B9Z5K9_9NEIS/30-107
B9Z5Z6_9NEIS/316-394
B9Z749_9NEIS/275-366
B9Z7L3_9NEIS/18-101
C0A1E4_OCHAN/50-137
C0AF16_9BACT/138-250
C0BHF6_9BACT/72-159
C0BHW8_9BACT/20-108
C0BLM1_9BACT/72-159
C0BP25_9BACT/38-128
C0DSI2_EIKCO/118-212
C0DSI2_EIKCO/26-105
C0E4J5_9CORY/77-154
C0EPW8_NEIFL/117-207
C0EPW8_NEIFL/24-104
C0F8C4_9RICK/68-167
C0G3H2_9RHIZ/74-175
C0G9C2_9RHIZ/43-141
C0G9I5_9RHIZ/50-137
C0GHY9_9FIRM/39-114
C0LE04_PSEFL/30-129
C0N1R5_9GAMM/119-204
C0N3K0_9GAMM/113-202
C0N3K0_9GAMM/26-102
C0N508_9GAMM/193-305
C0N5G2_9GAMM/21-105
C0N738_9GAMM/22-98
C0N7A7_9GAMM/186-305
C0NSH7_AJECG/82-181
C0PK55_MAIZE/12-111
C0Q262_SALPC/339-454
C0QP52_PERMH/276-395
C0QPY8_PERMH/21-107
C0QQT3_PERMH/22-115
C0QQU0_PERMH/25-112
C0QRA1_PERMH/208-318
C0QRB8_PERMH/20-108
C0QTT5_PERMH/471-551
C0QU12_PERMH/179-291
C0QUL2_PERMH/61-154
C0R3M8_WOLWR/68-167
C0RGA3_BRUMB/74-175
C0RH68_BRUMB/327-407
C0RKB4_BRUMB/26-124
C0RKI1_BRUMB/50-137
C0RKS3_BRUMB/230-321
C0SC77_PARBP/43-142
C0SSB5_9PROT/40-141
C0STL1_RUBGE/138-224
C0STL1_RUBGE/50-126
C0VV10_9CORY/67-155
C0WK68_9CORY/68-145
C0XRX9_9CORY/55-132
C0XVW6_BURPS/35-117
C0XZK5_BURPS/30-115
C0XZK6_BURPS/13-110
C0Y010_BURPS/24-107
C0Y1X3_BURPS/13-92
C0Y383_BURPS/629-720
C0Y463_BURPS/436-523
C0Y641_BURPS/117-228
C0Y671_BURPS/137-225
C0Y671_BURPS/45-121
C0Y8M1_BURPS/184-262
C0Y8M1_BURPS/94-169
C0Y8M5_BURPS/45-146
C0Y8M6_BURPS/110-198
C0Y8M6_BURPS/15-94
C0Y940_BURPS/56-157
C0YAG4_BURPS/123-207
C0YAG4_BURPS/27-110
C0YDX9_BURPS/290-378
C0YFX0_BURPS/322-397
C0Z582_BREBN/252-337
C0ZKW6_BREBN/194-279
C1A119_RHOE4/65-156
C1A5N6_GEMAT/324-429
C1A8Z8_GEMAT/166-245
C1A9C3_GEMAT/198-292
C1ABJ0_GEMAT/255-405
C1ABV1_GEMAT/38-126
C1AQA9_MYCBT/62-140
C1AU98_RHOOB/65-142
C1BFB8_ONCMY/4-103
C1BFD3_ONCMY/4-103
C1BG90_ONCMY/4-103
C1BGL1_ONCMY/4-103
C1BKE6_OSMMO/4-103
C1BN51_9MAXI/4-102
C1BPA2_9MAXI/4-103
C1BS91_9MAXI/4-103
C1BW24_ESOLU/4-103
C1BYU9_ESOLU/4-103
C1C347_9MAXI/4-103
C1C4L2_RANCA/4-102
C1CXA2_DEIDV/268-381
C1D5Q7_LARHH/120-206
C1D5Q7_LARHH/31-108
C1D9D3_LARHH/19-101
C1DAL8_LARHH/180-271
C1DCM8_LARHH/209-326
C1DFA7_AZOVD/306-385
C1DFX6_AZOVD/22-104
C1DG31_AZOVD/176-289
C1DG31_AZOVD/29-129
C1DG42_AZOVD/275-352
C1DH54_AZOVD/120-210
C1DH54_AZOVD/23-109
C1DHH6_AZOVD/175-261
C1DNN9_AZOVD/338-455
C1DPB5_AZOVD/226-313
C1DPU3_AZOVD/196-301
C1DPU3_AZOVD/52-151
C1DT48_SULAA/53-147
C1DW84_SULAA/257-377
C1DWF6_SULAA/109-195
C1DWR2_SULAA/19-114
C1DWR3_SULAA/20-107
C1DWZ7_SULAA/22-99
C1DX01_SULAA/69-175
C1DXI8_SULAA/215-328
C1EDX4_MICSR/12-110
C1EPV8_BACC3/254-346
C1F131_ACIC5/164-243
C1F199_ACIC5/186-265
C1F1C9_ACIC5/258-347
C1GI92_PARBD/43-142
C1H5S3_PARBA/11-110
C1HSB1_9ESCH/339-454
C1HVL0_NEIGO/116-207
C1HVL0_NEIGO/24-104
C1I093_NEIGO/227-344
C1M432_9ENTR/21-120
C1MDI6_9ENTR/339-454
C1MXP8_MICPC/12-111
C1NFF1_9ESCH/339-454
C1P732_BACCO/262-354
C2C579_VIBCH/134-222
C2C579_VIBCH/40-123
C2C596_VIBCH/197-308
C2C8P5_VIBCH/20-103
C2CB16_VIBCH/28-107
C2CNF5_CORST/68-145
C2DJ65_ECOLX/339-454
C2FVA3_9SPHI/57-144
C2FVA5_9SPHI/208-332
C2FWI3_9SPHI/195-283
C2FZJ4_9SPHI/34-124
C2G4E0_9SPHI/34-121
C2GKI4_9CORY/67-155
C2HT34_VIBCH/128-239
C2HT51_VIBCH/134-222
C2HT51_VIBCH/40-123
C2HV18_VIBCH/28-107
C2I1V4_VIBCH/134-222
C2I1V4_VIBCH/40-123
C2I1X0_VIBCH/128-239
C2I752_VIBCH/28-107
C2I872_VIBCH/20-103
C2ICI2_VIBCH/20-103
C2IEF1_VIBCH/134-222
C2IEF1_VIBCH/40-123
C2IEG8_VIBCH/128-239
C2IIZ7_VIBCH/28-107
C2IRH7_VIBCH/28-107
C2ISJ5_VIBCH/20-103
C2IXA6_VIBCH/134-222
C2IXA6_VIBCH/40-123
C2IYK7_VIBCH/128-239
C2J1T9_VIBCH/20-103
C2JBI6_VIBCH/20-103
C2JG01_VIBCH/28-107
C2JI27_VIBCH/128-239
C2JI45_VIBCH/134-222
C2JI45_VIBCH/40-123
C2M4J3_CAPGI/35-126
C2M5S8_CAPGI/374-460
C2M767_CAPGI/89-177
C2M8X3_CAPGI/210-334
C2MPS6_BACCE/259-351
C2N5G7_BACCE/259-351
C2NLZ8_BACCE/259-351
C2P2T6_BACCE/259-351
C2PJA7_BACCE/259-351
C2PZZ2_BACCE/259-351
C2QG76_BACCE/259-351
C2QXB4_BACCE/259-351
C2RCD5_BACCE/259-351
C2RS97_BACCE/259-351
C2S826_BACCE/259-351
C2SP30_BACCE/259-351
C2T548_BACCE/259-351
C2TKR5_BACCE/259-351
C2U1Q7_BACCE/259-351
C2UI55_BACCE/259-351
C2UZI1_BACCE/259-351
C2VG13_BACCE/259-351
C2VY09_BACCE/259-351
C2W5X7_BACCE/526-653
C2WB78_BACCE/259-351
C2WRW9_BACCE/259-351
C2X203_BACCE/259-351
C2XFV2_BACCE/259-351
C2XYB2_BACCE/259-351
C2YEJ2_BACCE/259-351
C2YVM6_BACCE/259-351
C2ZBY5_BACCE/259-351
C2ZTG6_BACCE/259-351
C3A9Y5_BACMY/259-351
C3APP7_BACMY/259-351
C3B731_BACMY/259-351
C3BP48_9BACI/259-351
C3C6R6_BACTU/259-351
C3CN71_BACTU/259-351
C3D665_BACTU/259-351
C3DP64_BACTS/259-318
C3E7N4_BACTU/259-351
C3EPQ4_BACTK/259-351
C3F655_BACTU/259-351
C3FPJ7_BACTB/259-351
C3G7A9_BACTU/259-351
C3GN46_BACTU/259-351
C3H5D9_BACTU/259-351
C3HMV5_BACTU/259-351
C3I565_BACTU/259-351
C3INC6_BACTU/259-351
C3JJ94_RHOER/65-156
C3JZD1_PSEFS/24-120
C3K0A9_PSEFS/351-431
C3K1S6_PSEFS/23-122
C3K5T3_PSEFS/27-126
C3K5T3_PSEFS/311-399
C3K6T2_PSEFS/116-208
C3K6T2_PSEFS/29-105
C3K888_PSEFS/68-157
C3K9Y1_PSEFS/800-901
C3KAQ9_PSEFS/49-149
C3KB70_PSEFS/123-211
C3KB70_PSEFS/23-108
C3KHH3_ANOFI/4-103
C3KJK9_ANOFI/5-104
C3KMX9_RHISN/26-102
C3KRL6_RHISN/318-405
C3LI10_BACAC/254-346
C3LPP5_VIBCM/28-107
C3LPT1_VIBCM/197-308
C3LPV4_VIBCM/134-222
C3LPV4_VIBCM/40-123
C3LW31_VIBCM/63-146
C3M8I1_RHISN/45-151
C3M9K9_RHISN/50-137
C3MC48_RHISN/73-175
C3MFR4_RHISN/23-89
C3MG78_RHISN/326-405
C3MH22_RHISN/27-127
C3NNA7_VIBCJ/28-107
C3NTU2_VIBCJ/128-239
C3NU92_VIBCJ/134-222
C3NU92_VIBCJ/40-123
C3NWM0_VIBCJ/20-103
C3P6V1_BACAA/254-346
C3PHI7_CORA7/67-144
C3PMV0_RICAE/74-171
C3SNN7_ECOLX/339-454
C3XDP4_9HELI/232-337
C3XFC3_9HELI/56-181
C3XG82_9HELI/235-340
C3XKJ5_9HELI/17-102
C3XL77_9HELI/87-167
C3XLS9_9HELI/217-322
C3XMF7_9HELI/53-152
C3YEP8_BRAFL/4-102
C3Z391_BRAFL/10-109
C4AMJ9_BURMA/30-115
C4AMK0_BURMA/13-110
C4AUX1_BURMA/35-117
C4AYG8_BURMA/110-194
C4AYG8_BURMA/14-97
C4AYN2_BURMA/19-102
C4B170_BURMA/388-475
C4B206_BURMA/48-149
C4B2K4_BURMA/2-74
C4B440_BURMA/137-225
C4B440_BURMA/45-121
C4FHT8_9AQUI/257-377
C4FJH3_9AQUI/68-174
C4FJP3_9AQUI/374-454
C4FLG5_9AQUI/53-147
C4FLP5_9AQUI/21-101
C4FLV5_9AQUI/209-325
C4GLD8_9NEIS/77-170
C4H2P0_YERPE/25-104
C4H9S0_YERPE/334-452
C4HBY3_YERPE/334-452
C4HC37_YERPE/25-104
C4HSF1_YERPE/25-104
C4HZI3_YERPE/317-435
C4I1L8_BURPS/9-83
C4I2W4_BURPS/56-157
C4I4W8_BURPS/60-165
C4I5V8_BURPS/388-475
C4I842_BURPS/608-699
C4INJ2_BRUAB/74-175
C4IP49_BRUAB/326-406
C4IUH0_BRUAB/43-141
C4IW59_BRUAB/230-321
C4IWF1_BRUAB/50-137
C4J2R4_MAIZE/12-80
C4JV65_UNCRE/40-139
C4K130_RICPU/74-171
C4K945_THASP/43-126
C4K9X3_THASP/49-128
C4KAZ7_THASP/26-124
C4KCD0_THASP/19-102
C4KDF0_THASP/196-308
C4KP21_BURPS/322-397
C4KQG0_BURPS/137-225
C4KQG0_BURPS/45-121
C4KQX5_BURPS/232-343
C4KQX5_BURPS/86-186
C4KQX8_BURPS/284-372
C4KSK4_BURPS/24-107
C4KTG8_BURPS/13-110
C4KTG9_BURPS/30-115
C4KUQ5_BURPS/110-198
C4KUQ5_BURPS/15-94
C4KUQ6_BURPS/45-146
C4KUR0_BURPS/184-262
C4KUR0_BURPS/94-169
C4KWU2_BURPS/110-194
C4KWU2_BURPS/14-97
C4KXG8_BURPS/35-117
C4LI18_CORK4/75-153
C4R6L9_PICPG/10-109
C4RLQ0_9ACTO/66-144
C4S2Y4_YERBE/26-104
C4SAU2_YERMO/26-104
C4SIB1_YERMO/32-133
C4SJD0_YERFR/377-495
C4SKF1_YERFR/24-103
C4SN38_YERFR/32-133
C4T0Q4_YERIN/26-104
C4TSE0_YERKR/348-466
C4TXQ2_YERKR/32-133
C4TYU2_YERKR/16-95
C4U958_YERAL/14-115
C4UC70_YERAL/20-98
C4UJ06_YERRU/16-95
C4UVG0_YERRO/25-103
C4WER0_9RHIZ/73-174
C4WFX3_9RHIZ/50-136
C4WIL0_9RHIZ/328-407
C4WJI3_9RHIZ/222-333
C4WJI3_9RHIZ/76-176
C4WK27_9RHIZ/61-166
C4WL02_9RHIZ/244-354
C4WL02_9RHIZ/98-198
C4WMA9_9RHIZ/51-151
C4WMN6_9RHIZ/218-309
C4Y346_CLAL4/10-109
C4YKS4_CANAW/10-109
C4YV32_9RICK/74-171
C4ZJT7_THASP/336-412
C4ZM49_THASP/314-393
C4ZP92_THASP/122-209
C4ZP92_THASP/27-109
C4ZW65_ECOBW/339-454
C550A_CYACA/53-149
C550B_CYACA/39-136
C554_PARSP/4-83
C554_THINE/4-91
C55L_SYNY3/34-105
C5A8Y9_BURGB/35-117
C5A9J0_BURGB/131-219
C5A9J0_BURGB/36-119
C5AAT5_BURGB/30-115
C5AAT6_BURGB/30-110
C5ABL7_BURGB/25-108
C5ACY0_BURGB/141-229
C5ACY0_BURGB/48-125
C5ACY1_BURGB/325-413
C5AER8_BURGB/201-307
C5AER8_BURGB/52-156
C5AF64_BURGB/318-394
C5AFM6_BURGB/197-307
C5AFM6_BURGB/50-150
C5AFM9_BURGB/263-351
C5ALG2_BURGB/217-324
C5ALG2_BURGB/55-159
C5ALT2_BURGB/191-301
C5ALT2_BURGB/44-144
C5APH8_METEA/61-160
C5AS97_METEA/54-158
C5ASA3_METEA/60-146
C5ASB2_METEA/64-148
C5AUW1_METEA/214-333
C5AV98_METEA/33-134
C5AVF6_METEA/24-120
C5AVV8_METEA/326-425
C5AXX5_METEA/28-107
C5AZV8_METEA/35-112
C5B000_METEA/29-108
C5B0V3_METEA/335-415
C5B354_METEA/72-170
C5B5H5_METEA/45-146
C5B619_METEA/56-155
C5B7T1_EDWI9/25-104
C5BDC8_EDWI9/346-461
C5BIS6_TERTT/352-431
C5BIU1_TERTT/197-309
C5BJZ9_TERTT/127-217
C5BJZ9_TERTT/29-105
C5C5F6_BEUC1/47-124
C5CCA6_MICLC/41-118
C5CK26_VARPS/125-214
C5CK26_VARPS/29-109
C5CKK0_VARPS/20-99
C5CLF6_VARPS/233-322
C5CLZ9_VARPS/131-219
C5CLZ9_VARPS/36-114
C5CM00_VARPS/195-302
C5CM00_VARPS/49-150
C5CQF6_VARPS/136-222
C5CQF6_VARPS/44-124
C5CR56_VARPS/279-370
C5CV66_VARPS/10-93
C5CVJ0_VARPS/223-314
C5CVJ1_VARPS/42-131
C5CVJ2_VARPS/204-293
C5CX49_VARPS/1010-1115
C5CX49_VARPS/864-965
C5D031_VARPS/75-176
C5D0D6_VARPS/10-91
C5D222_VARPS/25-120
C5D863_GEOSW/262-354
C5DDS3_LACTC/10-108
C5DXI1_ZYGRC/10-109
C5EXQ6_9HELI/81-161
C5EYP8_9HELI/23-108
C5F0N2_9HELI/55-154
C5F1F2_9HELI/17-102
C5GT92_AJEDR/8-107
C5JAH8_9BACT/36-148
C5JLL8_AJEDS/8-107
C5LLX1_9ALVE/16-115
C5M5A7_CANTT/10-109
C5NAY3_BURMA/30-115
C5NAY4_BURMA/13-110
C5NEJ6_BURMA/35-117
C5NEP1_BURMA/388-475
C5NF93_BURMA/123-206
C5NF93_BURMA/219-303
C5NI83_BURMA/56-157
C5NK66_BURMA/97-180
C5NLD4_BURMA/124-212
C5NLD4_BURMA/32-108
C5NM25_BURMA/2-74
C5NSK2_9PROT/31-131
C5NSK2_9PROT/319-407
C5NSK8_9PROT/31-131
C5NSK8_9PROT/319-407
C5P0C0_COCP7/11-109
C5SZS6_ACIDE/126-212
C5SZS6_ACIDE/37-114
C5T0J1_ACIDE/18-101
C5T3N0_ACIDE/19-120
C5T6K0_ACIDE/147-225
C5T6K0_ACIDE/59-136
C5T903_ACIDE/196-291
C5T903_ACIDE/54-149
C5T9B9_ACIDE/49-128
C5T9E3_ACIDE/30-126
C5T9U6_ACIDE/124-208
C5T9U6_ACIDE/29-109
C5TA69_ACIDE/625-716
C5TA69_ACIDE/72-172
C5TBU7_ACIDE/141-228
C5TBU7_ACIDE/39-124
C5TEC0_ZYMMO/208-315
C5TEC0_ZYMMO/59-161
C5TFW7_ZYMMO/40-140
C5TFY0_ZYMMO/36-123
C5TGK6_ZYMMO/341-459
C5TLH7_NEIFL/117-207
C5TLH7_NEIFL/24-104
C5TPN7_NEIFL/248-365
C5WA91_ECOBB/339-454
C5XEM6_SORBI/12-111
C5YB66_SORBI/13-112
C5YY64_SORBI/12-111
C5Z9F8_BURPS/137-225
C5Z9F8_BURPS/45-121
C5Z9I8_BURPS/229-340
C5Z9I8_BURPS/83-183
C5Z9J1_BURPS/284-372
C5ZAZ6_BURPS/24-107
C5ZBT7_BURPS/13-110
C5ZBT8_BURPS/30-115
C5ZCP2_BURPS/110-198
C5ZCP2_BURPS/15-94
C5ZCP3_BURPS/45-146
C5ZCP7_BURPS/184-262
C5ZCP7_BURPS/94-169
C5ZEH0_BURPS/110-194
C5ZEH0_BURPS/14-97
C5ZF66_BURPS/35-117
C5ZIR1_BURPS/322-397
C5ZP19_BURPS/436-523
C5ZS02_BURPS/15-89
C5ZT65_BURPS/581-672
C5ZUK1_BURPS/56-157
C5ZV21_9HELI/190-304
C5ZWE1_9HELI/85-165
C5ZX51_9HELI/215-320
C5ZYF5_9HELI/17-102
C5ZZ61_9HELI/53-152
C6ABP6_BARGA/71-170
C6AMB7_AGGAN/2-54
C6ANL3_AGGAN/334-452
C6ARB9_RHILS/122-199
C6ARB9_RHILS/34-109
C6ASL9_RHILS/45-151
C6ATQ4_RHILS/327-406
C6AZM1_RHILS/50-141
C6B239_RHILS/71-173
C6B315_RHILS/28-128
C6B875_RHILS/241-330
C6B879_RHILS/46-150
C6B8H8_RHILS/217-309
C6BA55_RHILS/934-1040
C6BBZ9_RALP1/164-248
C6BEQ4_RALP1/179-290
C6BEQ4_RALP1/31-132
C6BFG7_RALP1/26-113
C6BFG8_RALP1/28-125
C6BFR9_RALP1/133-219
C6BFR9_RALP1/34-120
C6BGP7_RALP1/29-111
C6BGQ0_RALP1/35-114
C6BJW8_RALP1/344-421
C6BKQ7_RALP1/26-109
C6BLU6_RALP1/281-372
C6BMF1_RALP1/193-279
C6BNA1_RALP1/268-441
C6BNN5_RALP1/90-168
C6BNN7_RALP1/148-226
C6BNN7_RALP1/63-134
C6BR83_RALP1/29-127
C6D2I7_PAESJ/248-343
C6DPL4_MYCTK/34-112
C6DYR6_GEOSM/212-355
C6E1Q8_GEOSM/40-117
C6E1Z9_GEOSM/176-267
C6E2V2_GEOSM/45-125
C6E7S3_GEOSM/207-321
C6E7U9_GEOSM/206-300
C6E9M8_GEOSM/171-258
C6EEG5_ECOBD/339-454
C6HDS2_AJECH/15-113
C6HUA1_9BACT/48-148
C6HUA1_9BACT/581-672
C6HUU4_9BACT/22-109
C6HUZ7_9BACT/134-222
C6HUZ7_9BACT/33-119
C6HXL9_9BACT/364-444
C6HZC8_9BACT/166-247
C6HZC8_9BACT/65-144
C6I0W0_9BACT/46-130
C6I8E8_9BACE/329-446
C6ICN6_9BACE/203-357
C6IL71_9BACE/504-595
C6ITN8_9BACE/329-446
C6IYW1_9BACL/249-349
C6KIN7_9STRA/51-147
C6KIX5_9STRA/51-147
C6KTJ7_9BACT/56-140
C6M3T8_NEISI/13-138
C6M748_NEISI/122-208
C6M748_NEISI/24-104
C6N255_9GAMM/111-199
C6N255_9GAMM/20-99
C6NX11_9GAMM/1-83
C6RAZ6_9CORY/67-144
C6RER0_9PROT/770-858
C6RER5_9PROT/74-143
C6RGR9_9PROT/105-211
C6RI10_9PROT/190-286
C6RI99_9PROT/91-188
C6RIP7_9PROT/20-101
C6RIP8_9PROT/19-100
C6RU05_VIBCH/116-204
C6RU05_VIBCH/22-105
C6RU22_VIBCH/197-308
C6S1W0_VIBCH/19-102
C6S2Y6_VIBCH/10-89
C6S5B7_NEIML/116-207
C6S5B7_NEIML/24-104
C6SC46_NEIME/68-159
C6SLI8_NEIME/116-207
C6SLI8_NEIME/24-104
C6SX87_SOYBN/12-111
C6SYA8_SOYBN/12-111
C6SZC5_SOYBN/12-111
C6TJ91_SOYBN/12-111
C6TSD7_BURPS/322-397
C6TU01_BURPS/137-225
C6TU01_BURPS/45-121
C6TU30_BURPS/229-340
C6TU30_BURPS/83-183
C6TU33_BURPS/284-372
C6TVJ0_BURPS/24-107
C6TWF1_BURPS/13-110
C6TWF2_BURPS/30-115
C6TXB0_BURPS/110-198
C6TXB0_BURPS/15-94
C6TXB1_BURPS/41-142
C6TXB5_BURPS/184-262
C6TXB5_BURPS/94-169
C6TZZ0_BURPS/122-206
C6TZZ0_BURPS/26-109
C6U0M1_BURPS/35-117
C6U2R9_BURPS/56-157
C6U5Q8_BURPS/436-523
C6U806_BURPS/608-699
C6U9Y5_BURPS/2-80
C6UGP4_ECOBR/339-454
C6UN54_HODCD/91-190
C6UWM7_ECO5T/339-454
C6V4W4_NEORI/72-171
C6VSG9_DYAFD/37-122
C6VSV3_DYAFD/223-354
C6VT42_DYAFD/51-142
C6VTA5_DYAFD/51-158
C6VTG1_DYAFD/638-721
C6VU49_DYAFD/101-180
C6VU99_DYAFD/49-188
C6VV89_DYAFD/837-905
C6VVP5_DYAFD/199-312
C6VVR3_DYAFD/222-346
C6VVV8_DYAFD/746-879
C6VX76_DYAFD/1145-1275
C6VYQ6_DYAFD/872-955
C6W197_DYAFD/62-150
C6W1D3_DYAFD/196-310
C6W247_DYAFD/37-135
C6W3X3_DYAFD/1008-1142
C6W446_DYAFD/745-880
C6W587_DYAFD/55-152
C6W5R8_DYAFD/29-115
C6W6D5_DYAFD/893-960
C6W7H0_DYAFD/565-646
C6WSW3_METML/119-203
C6WSW3_METML/28-105
C6WTI6_METML/26-109
C6WUI0_METML/31-112
C6WVL0_METML/49-128
C6WY81_METML/33-107
C6WYZ9_METML/80-168
C6WZ00_METML/72-161
C6X279_FLAB3/46-127
C6X280_FLAB3/74-162
C6X338_FLAB3/31-126
C6X7M2_METSD/63-152
C6X8M9_METSD/115-202
C6X8M9_METSD/25-102
C6X902_METSD/25-108
C6XA46_METSD/83-172
C6XA47_METSD/72-161
C6XC72_METSD/32-105
C6XKY6_HIRBI/30-129
C6XLP4_HIRBI/481-577
C6XLX1_HIRBI/79-177
C6XQ33_HIRBI/74-172
C6XQB6_HIRBI/32-130
C6XU46_PEDHD/51-134
C6XUQ4_PEDHD/31-114
C6XXZ4_PEDHD/646-728
C6XZ31_PEDHD/18-107
C6XZX9_PEDHD/40-127
C6Y2E6_PEDHD/197-311
C6YFQ5_VIBCH/28-107
C6YIB9_VIBCH/63-146
C6YLQ8_VIBCH/197-308
C6YLS9_VIBCH/134-222
C6YLS9_VIBCH/40-123
C7C105_HELPB/222-327
C7C1B1_HELPB/53-153
C7C6Y3_METED/72-170
C7C7Z9_METED/35-112
C7C811_METED/30-109
C7C857_METED/31-110
C7C895_METED/186-263
C7C895_METED/92-167
C7C899_METED/36-137
C7C8A0_METED/1-71
C7C8A0_METED/87-175
C7C8P0_METED/214-333
C7C9Q0_METED/324-423
C7CAB9_METED/33-134
C7CBM1_METED/60-146
C7CBM7_METED/54-158
C7CDF8_METED/24-120
C7CFJ6_METED/186-263
C7CFJ6_METED/92-167
C7CFK0_METED/314-402
C7CFK0_METED/41-142
C7CFK1_METED/2-71
C7CFK1_METED/87-175
C7CFL6_METED/35-112
C7CG76_METED/29-108
C7CJV4_METED/28-107
C7CM40_METED/330-410
C7DBN7_9RHOB/325-405
C7DBR4_9RHOB/74-172
C7DF13_9RHOB/33-150
C7DFQ6_9RHOB/28-143
C7DRK1_PSEFL/111-203
C7DRK1_PSEFL/24-100
C7G3B8_ACEPA/34-135
C7GKE2_YEAS2/13-112
C7GVF8_YEAS2/9-107
C7JAW7_ACEP3/34-134
C7JD13_ACEP3/51-153
C7JDF0_ACEP3/25-116
C7JEX1_ACEP3/340-459
C7JFA0_ACEP3/804-905
C7JFA0_ACEP3/950-1055
C7JGG8_ACEP3/45-149
C7JH82_ACEP3/60-160
C7JJL7_ACEPA/34-134
C7JKP0_ACEPA/51-153
C7JLM5_ACEPA/340-459
C7JMA3_ACEPA/45-149
C7JMR2_ACEPA/60-160
C7JQ38_ACEPA/25-116
C7JR14_ACEPA/804-905
C7JR14_ACEPA/950-1055
C7JTT5_ACEPA/34-134
C7JUV8_ACEPA/51-153
C7JVU3_ACEPA/340-459
C7JWG9_ACEPA/45-149
C7JWX8_ACEPA/60-160
C7JZA3_ACEPA/25-116
C7K079_ACEPA/804-905
C7K079_ACEPA/950-1055
C7K221_ACEPA/25-116
C7K2Z7_ACEPA/804-905
C7K2Z7_ACEPA/950-1055
C7K427_ACEPA/34-134
C7K550_ACEPA/51-153
C7K635_ACEPA/340-459
C7K6R3_ACEPA/45-149
C7K772_ACEPA/60-160
C7KB90_ACEPA/25-116
C7KC66_ACEPA/804-905
C7KC66_ACEPA/950-1055
C7KD96_ACEPA/34-134
C7KEB9_ACEPA/51-153
C7KFA4_ACEPA/340-459
C7KFY2_ACEPA/45-149
C7KGE1_ACEPA/60-160
C7KKK6_ACEPA/25-116
C7KLI2_ACEPA/804-905
C7KLI2_ACEPA/950-1055
C7KML2_ACEPA/34-134
C7KNN5_ACEPA/51-153
C7KPM0_ACEPA/340-459
C7KQ96_ACEPA/45-149
C7KQQ5_ACEPA/60-160
C7KUW7_ACEPA/25-116
C7KVU5_ACEPA/804-905
C7KVU5_ACEPA/950-1055
C7KWX7_ACEPA/34-134
C7KY00_ACEPA/51-153
C7KYY5_ACEPA/340-459
C7KZL1_ACEPA/45-149
C7L020_ACEPA/60-160
C7L1W0_ACEPA/45-149
C7L2B9_ACEPA/60-160
C7L4P5_ACEPA/25-116
C7L5M1_ACEPA/804-905
C7L5M1_ACEPA/950-1055
C7L6G4_ACEPA/34-134
C7L7S4_ACEPA/51-153
C7L8Q9_ACEPA/340-459
C7LF97_BRUMC/74-175
C7LG52_BRUMC/327-407
C7LH19_BRUMC/26-124
C7LH90_BRUMC/50-137
C7LHJ4_BRUMC/226-317
C7LK33_SULMS/34-126
C7LU08_DESBD/303-395
C7M193_ACIFD/68-145
C7M5B9_CAPOD/79-166
C7MCE2_BRAFD/47-130
C7MZ03_SACVD/61-138
C7NIC7_KYTSD/49-127
C7PAA6_CHIPD/40-126
C7PEM7_CHIPD/179-304
C7PG44_CHIPD/12-103
C7PHL7_CHIPD/1001-1134
C7PV84_CHIPD/55-138
C7QBM2_CATAD/50-128
C7R4P0_JONDD/72-149
C7R6X8_KANKD/363-449
C7R9A8_KANKD/116-205
C7R9A8_KANKD/23-105
C7RBR2_KANKD/98-174
C7RJ66_ACCPU/149-229
C7RJ66_ACCPU/54-132
C7RJ67_ACCPU/22-104
C7RK29_ACCPU/22-103
C7RK69_ACCPU/123-211
C7RK69_ACCPU/29-111
C7RKL1_ACCPU/25-120
C7RN02_ACCPU/235-321
C7RN02_ACCPU/85-169
C7RNJ9_ACCPU/145-224
C7RNJ9_ACCPU/32-110
C7RPP7_ACCPU/202-323
C7RRZ7_ACCPU/215-295
C7RUY9_ACCPU/149-228
C7RUY9_ACCPU/54-131
C7RW03_ACCPU/26-99
C7RW04_ACCPU/26-112
C7X801_9PORP/332-450
C7Z0T9_NECH7/6-104
C8N9F5_9GAMM/115-220
C8N9F5_9GAMM/22-98
C8NBG1_9GAMM/120-209
C8NBG1_9GAMM/24-105
C8NQ44_COREF/69-146
C8PED5_9PROT/105-210
C8PG17_9PROT/195-283
C8PGZ9_9PROT/768-857
C8PH04_9PROT/75-143
C8PHC4_9PROT/83-164
C8PJF8_9PROT/20-106
C8PV11_9GAMM/117-222
C8PV11_9GAMM/28-105
C8Q0K9_9GAMM/48-146
C8RRE1_CORJE/71-149
C8RWN8_9RHOB/130-227
C8RYL8_9RHOB/25-140
C8S0F4_9RHOB/23-135
C8S178_9RHOB/321-405
C8S1E2_9RHOB/28-106
C8SDJ4_9RHIZ/48-138
C8SDJ9_9RHIZ/248-337
C8SF03_9RHIZ/249-398
C8SJI0_9RHIZ/211-283
C8SJI0_9RHIZ/297-384
C8SJI1_9RHIZ/62-152
C8SLK2_9RHIZ/72-174
C8SMK7_9RHIZ/195-302
C8SMK7_9RHIZ/44-150
C8SMZ4_9RHIZ/25-126
C8SPQ1_9RHIZ/324-403
C8SQV5_9RHIZ/44-145
C8TJV5_ECO26/339-454
C8TYD9_ECO10/339-454
C8UHZ9_ECO1A/339-454
C8WB06_ZYMMN/36-123
C8WBF8_ZYMMN/208-315
C8WBF8_ZYMMN/59-161
C8WFC7_ZYMMN/40-140
C8WFQ7_ZYMMN/341-459
C8X0C6_DESRD/354-424
C8Z6V5_YEAS8/13-112
C8ZBJ8_YEAS8/9-107
C9CT10_9RHOB/324-409
C9CTQ7_9RHOB/173-288
C9CUT7_9RHOB/322-422
C9D073_9RHOB/69-165
C9D351_9RHOB/61-147
C9JFR7_HUMAN/4-101
C9K502_ACEPA/34-134
C9NMG0_9VIBR/116-204
C9NMG0_9VIBR/22-105
C9NNI1_9VIBR/25-104
C9NRA8_9VIBR/193-305
C9NSF2_9VIBR/18-95
C9NSF5_9VIBR/57-134
C9NWQ8_9VIBR/353-433
C9NY31_9VIBR/231-346
C9PAH2_VIBFU/116-204
C9PAH2_VIBFU/22-105
C9PB88_VIBFU/19-98
C9PDR6_VIBFU/11-102
C9PFX3_VIBFU/19-102
C9PHG3_VIBFU/267-341
C9PN36_9PAST/337-455
C9Q2T8_9VIBR/116-204
C9Q2T8_9VIBR/22-105
C9Q659_9VIBR/28-107
C9Q9G0_9VIBR/23-102
C9QBZ2_VIBOR/116-204
C9QBZ2_VIBOR/22-105
C9QGM1_VIBOR/9-88
C9QH05_VIBOR/344-423
C9QMJ0_VIBOR/21-104
C9QVM9_ECOD1/339-454
C9R543_AGGAD/25-102
C9R5F3_AGGAD/333-451
C9RZF6_GEOSY/262-354
C9SGU8_VERA1/6-105
C9T016_9RHIZ/26-124
C9T085_9RHIZ/50-137
C9T0I7_9RHIZ/221-312
C9T300_9RHIZ/74-175
C9T9B3_9RHIZ/26-124
C9T9I0_9RHIZ/50-137
C9T9T1_9RHIZ/226-317
C9TDV0_9RHIZ/74-175
C9THU3_9RHIZ/26-124
C9TKL4_9RHIZ/226-317
C9TKW3_9RHIZ/50-137
C9TN91_9RHIZ/37-138
C9TXT2_9RHIZ/74-175
C9U0I7_9RHIZ/26-124
C9U0Q6_9RHIZ/50-137
C9U107_9RHIZ/223-314
C9U1W7_BRUAB/326-406
C9U6X5_BRUAB/74-175
C9U7N3_BRUAB/26-124
C9UAC8_BRUAB/221-312
C9UAM8_BRUAB/50-137
C9UB37_BRUAB/326-406
C9UG49_BRUAB/74-175
C9UH32_BRUAB/50-137
C9UI45_BRUAB/26-124
C9UJZ0_BRUAB/221-312
C9UKX0_BRUAB/326-406
C9UQD9_BRUAB/74-175
C9USU0_BRUAB/11-109
C9UT09_BRUAB/50-137
C9UTB1_BRUAB/226-317
C9UVD0_BRUAB/74-175
C9UWB7_BRUAB/326-406
C9V139_BRUAB/26-124
C9V2Y1_BRUAB/226-317
C9V383_BRUAB/50-137
C9V6C8_BRUNE/226-317
C9V6M4_BRUNE/50-137
C9V6U2_BRUNE/26-124
C9V7S4_BRUNE/37-138
C9V8Q4_BRUNE/327-407
C9VED1_9RHIZ/50-137
C9VEM7_9RHIZ/221-312
C9VF74_9RHIZ/26-124
C9VK04_9RHIZ/74-175
C9VNL4_BRUAB/26-124
C9VQ33_BRUAB/221-312
C9VQL6_BRUAB/50-137
C9VR09_BRUAB/326-406
C9VVD8_BRUAB/74-175
C9X1E1_NEIM8/116-207
C9X1E1_NEIM8/24-104
C9X8Z1_SALTD/339-454
C9XWC3_CROTZ/1-71
C9Y3U6_CROTZ/194-299
C9Y3U6_CROTZ/48-148
C9Y7R2_9BURK/125-209
C9Y7R2_9BURK/30-109
C9Y823_9BURK/1-78
C9Y823_9BURK/91-176
C9Y8S3_9BURK/24-125
C9Y8S3_9BURK/295-383
C9Y8S4_9BURK/115-203
C9Y8S4_9BURK/23-99
C9Y9G6_9BURK/35-130
C9YAF1_9BURK/20-103
C9YBV4_9BURK/1-80
C9YTU6_STRSW/49-126
C9ZVW7_TRYB9/14-113
CCPR_NITEU/198-309
CCPR_PSEAE/208-323
COX2_BACP3/262-354
COX2_BACPE/252-339
COX2_BACSU/259-352
CY550_ACAM1/51-146
CY550_ANAVT/52-148
CY550_APHHA/52-149
CY550_AQUIT/3-111
CY550_BRAJA/31-129
CY550_CYAME/39-136
CY550_CYAP4/51-148
CY550_CYAPA/51-145
CY550_EMIHU/53-149
CY550_GRATL/53-148
CY550_GUITH/51-145
CY550_MICAE/26-122
CY550_NITWI/3-101
CY550_NOSP7/52-148
CY550_NOSS1/52-148
CY550_ODOSI/52-147
CY550_PHATC/52-148
CY550_PORPU/52-147
CY550_PORYE/52-147
CY550_PROM3/59-156
CY550_PROMM/59-156
CY550_SPIMA/24-120
CY550_STANO/1-102
CY550_SYNE7/56-151
CY550_SYNJB/62-159
CY550_SYNP2/59-156
CY550_SYNP6/56-151
CY550_SYNPX/59-155
CY550_SYNS3/59-155
CY550_SYNS9/59-155
CY550_SYNSC/59-155
CY550_THAPS/52-149
CY550_THEEB/52-147
CY550_THEVL/52-147
CY550_TRIEI/50-147
CY551_ALLVD/13-94
CY551_AZOVI/1-82
CY551_PSEDE/1-82
CY551_PSEFC/1-82
CY551_PSEME/1-82
CY552_HYDTT/18-98
CY552_MARHY/4-83
CY552_NITEU/20-103
CY552_PARDE/80-176
CY552_THET8/18-108
CY552_THETH/1-91
CY552_THIFE/147-230
CY552_THIFE/54-134
CY553_BACPA/20-92
CY553_DESVH/24-103
CY553_DESVM/23-102
CYC1A_XENLA/4-103
CYC1B_XENLA/4-103
CYC1_ARATH/12-111
CYC1_ASCSU/9-106
CYC1_DROME/6-105
CYC1_XENTR/4-103
CYC1_YEAST/9-107
CYC21_CAEBR/9-106
CYC21_CAEEL/9-106
CYC21_RHOCE/5-119
CYC21_RHOCR/3-101
CYC21_RHOFU/1-99
CYC21_RHOMO/6-100
CYC21_RHOPA/3-114
CYC22_CAEBR/19-121
CYC22_CAEEL/19-116
CYC22_RHOCE/5-119
CYC22_RHOCR/3-100
CYC22_RHOFU/3-96
CYC22_RHOMO/4-97
CYC22_RHOPA/28-139
CYC23_RHOCR/1-98
CYC23_RHOPA/3-114
CYC24_RHOPA/3-114
CYC2_AGRTC/4-102
CYC2_ARATH/12-111
CYC2_ASCSU/9-106
CYC2_BOVIN/4-103
CYC2_CERCA/8-107
CYC2_DROME/8-107
CYC2_MOUSE/4-103
CYC2_RAT/4-103
CYC2_RHOAC/4-102
CYC2_RHOAD/7-122
CYC2_RHOGL/8-106
CYC2_RHOMA/6-107
CYC2_RHOPH/4-113
CYC2_RHORT/27-135
CYC2_RHORU/4-112
CYC2_RHOTE/1-87
CYC2_RHOVI/23-121
CYC2_RHOVT/25-123
CYC2_RUBGE/1-85
CYC2_XENLA/4-103
CYC2_XENTR/4-103
CYC3_ARATH/12-111
CYC4_AZOVI/120-210
CYC4_AZOVI/23-109
CYC4_PSEAE/111-201
CYC4_PSEAE/24-100
CYC4_PSEST/120-210
CYC4_PSEST/24-109
CYC4_THIRO/101-191
CYC4_THIRO/14-90
CYC6_CYAME/23-100
CYC7_YEAST/13-112
CYCA_ACEEU/33-133
CYCA_ACEPO/33-133
CYCA_GLUOX/44-144
CYCA_TAKRU/4-103
CYCB_TAKRU/5-104
CYCG_RHOS4/189-293
CYCG_RHOS4/40-146
CYCM_AGRT5/73-175
CYCM_BRAJA/74-173
CYCM_RICBR/72-169
CYCM_RICCN/74-171
CYCM_RICFE/74-171
CYCM_RICPR/74-171
CYCM_RICTY/74-171
CYCY_RHOCA/101-198
CYC_ABUTH/11-110
CYC_ACENE/11-110
CYC_ALLMI/4-103
CYC_ALLPO/11-110
CYC_ANAPL/4-103
CYC_APIME/8-107
CYC_APTPA/4-103
CYC_ARUMA/11-110
CYC_ASHGO/10-108
CYC_ASPNG/11-110
CYC_ASTRU/4-103
CYC_ATESP/4-103
CYC_BOVIN/4-103
CYC_BRANA/11-110
CYC_BRAOL/11-110
CYC_CAMDR/4-103
CYC_CANAL/10-109
CYC_CANFA/4-103
CYC_CANGA/3-102
CYC_CANSA/11-110
CYC_CHESE/4-103
CYC_CHICK/4-103
CYC_CHLRE/12-111
CYC_COLLI/4-103
CYC_CRIFA/14-113
CYC_CRION/14-113
CYC_CROAD/4-103
CYC_CROAT/4-103
CYC_CROVV/4-103
CYC_CUCMA/11-110
CYC_CURLU/8-107
CYC_CYPCA/4-103
CYC_DANRE/4-103
CYC_DEBHA/10-109
CYC_DICDI/10-112
CYC_DRONO/4-103
CYC_EISFO/8-107
CYC_EMENI/13-112
CYC_ENTIN/11-110
CYC_EQUAS/4-103
CYC_EQUBU/4-103
CYC_ESCGI/4-103
CYC_EUGGR/3-101
CYC_EUGVI/3-101
CYC_FAGES/11-110
CYC_FRIAG/12-111
CYC_GIBZE/9-108
CYC_GINBI/11-110
CYC_GORGO/4-103
CYC_GOSBA/11-110
CYC_GUIAB/11-110
CYC_HAEIR/8-107
CYC_HANAN/9-108
CYC_HELAN/12-111
CYC_HELAS/3-102
CYC_HIPAM/4-103
CYC_HORSE/4-103
CYC_HUMAN/4-103
CYC_ISSOR/9-108
CYC_KATPE/4-103
CYC_KLULA/10-108
CYC_LAMGU/4-103
CYC_LAMTR/4-103
CYC_LUCCU/8-107
CYC_MACGI/4-103
CYC_MACMA/4-103
CYC_MACMU/4-103
CYC_MACSY/4-103
CYC_MAIZE/11-110
CYC_MANSE/8-107
CYC_MELGA/4-103
CYC_MINSC/4-103
CYC_MIRLE/4-102
CYC_MOUSE/4-103
CYC_NEUCR/8-107
CYC_NIGDA/11-110
CYC_ORYSI/12-111
CYC_ORYSJ/12-111
CYC_OTOGA/4-103
CYC_PACTA/10-109
CYC_PANTR/4-103
CYC_PASSA/12-110
CYC_PECGU/9-108
CYC_PICPA/10-109
CYC_PICST/10-109
CYC_PIG/4-103
CYC_PONAB/4-103
CYC_RABIT/4-103
CYC_RANCA/4-102
CYC_RAT/4-103
CYC_RICCO/11-110
CYC_ROSNE/8-107
CYC_SAISC/4-103
CYC_SAMCY/8-107
CYC_SAMNI/11-110
CYC_SARPE/8-107
CYC_SCHGR/8-107
CYC_SCHOC/10-109
CYC_SCHPO/8-107
CYC_SESIN/11-110
CYC_SHEEP/4-103
CYC_SOLLC/11-110
CYC_SOLTU/11-110
CYC_SPIOL/12-110
CYC_SQUSU/4-103
CYC_STELP/8-107
CYC_STRCA/4-103
CYC_TARBA/4-103
CYC_TETNG/4-103
CYC_TETPY/14-109
CYC_THEAN/15-113
CYC_THELA/11-110
CYC_THEPA/15-113
CYC_THUAA/3-102
CYC_TRACR/4-103
CYC_TROMA/11-110
CYC_USTSP/7-106
CYC_VARVA/4-103
CYC_VIGRR/11-110
CYC_WHEAT/11-110
CYC_YARLI/8-106
CYSD_CHLLT/8-83
CYSD_CHLTE/31-106
D0AUE6_BRUAB/226-317
D0AUN4_BRUAB/50-137
D0AVN5_BRUAB/26-124
D0AXT5_BRUAB/326-406
D0AZ03_BRUAB/74-175
D0B4A5_BRUME/74-175
D0B571_BRUME/327-407
D0B615_BRUME/11-109
D0B679_BRUME/50-137
D0B6G9_BRUME/223-314
D0BD09_BRUSU/324-404
D0BDT8_BRUSU/74-175
D0BHH1_BRUSU/230-321
D0BHR1_BRUSU/50-137
D0BHX6_BRUSU/26-124
D0CGN3_9SYNE/59-155
D0CNN0_9RHOB/41-139
D0CNN3_9RHOB/59-143
D0CP50_9RHOB/49-134
D0CQV5_9RHOB/40-146
D0CRY2_9RHOB/25-146
D0CSS4_9RHOB/316-416
D0CUF3_9RHOB/70-168
D0CUG7_9RHOB/205-284
D0CW82_9RHOB/22-129
D0CXI8_9RHOB/326-406
D0CYH5_9RHOB/160-234
D0CYH5_9RHOB/28-128
D0CYH6_9RHOB/324-425
D0CYI2_9RHOB/50-160
D0CYZ0_9RHOB/49-158
D0CZM1_9RHOB/73-169
D0D0W1_9RHOB/189-293
D0D0W1_9RHOB/40-146
D0D3A5_9RHOB/236-326
D0D3A9_9RHOB/177-254
D0D3A9_9RHOB/266-354
D0D4Q2_9RHOB/46-156
D0D4Q8_9RHOB/307-405
D0D4Y5_9RHOB/26-127
D0D5X1_9RHOB/111-185
D0D5X1_9RHOB/25-99
D0D6W7_9RHOB/32-140
D0D8K7_9RHOB/23-132
D0D9N1_9RHOB/326-406
D0DA76_9RHOB/26-139
D0DAH3_9RHOB/208-322
D0DC19_9RHOB/25-126
D0DD36_9RHOB/45-144
D0DEA3_9RHOB/325-408
D0EX24_9RALS/25-107
D0FWJ8_ERWPY/28-128
D0G7Q3_THETI/25-102
D0GBJ4_BRUME/226-317
D0GBU0_BRUME/50-137
D0GC09_BRUME/11-109
D0GH32_BRUME/327-407
D0GI11_BRUME/74-175
D0GRF3_VIBMI/28-107
D0GWE4_VIBMI/116-204
D0GWE4_VIBMI/22-105
D0GYM4_VIBMI/193-305
D0GZU3_VIBMI/149-228
D0GZU7_VIBMI/32-117
D0H065_VIBMI/19-102
D0H1C4_VIBCH/116-204
D0H1C4_VIBCH/22-105
D0H1X0_VIBCH/97-208
D0H3A2_VIBCH/10-89
D0H5R7_VIBCH/19-102
D0HAX0_VIBMI/116-204
D0HAX0_VIBMI/22-105
D0HCY2_VIBMI/193-305
D0HJT6_VIBMI/10-89
D0HKX6_VIBCH/116-204
D0HKX6_VIBCH/22-105
D0HLC4_VIBCH/197-308
D0HLG7_VIBCH/19-102
D0HS68_VIBCH/10-89
D0HVF5_VIBCH/116-204
D0HVF5_VIBCH/22-105
D0HXT1_VIBCH/19-102
D0I158_VIBCH/24-103
D0I1D5_VIBCH/197-308
D0I336_VIBHO/116-204
D0I336_VIBHO/22-105
D0I983_VIBHO/212-322
D0I9E0_VIBHO/12-91
D0ICL5_VIBHO/24-103
D0IFV5_9VIBR/14-99
D0IFV9_9VIBR/141-221
D0IHJ9_9VIBR/122-234
D0IJH0_9VIBR/20-102
D0ILN2_9VIBR/24-103
D0IMF4_9VIBR/116-204
D0IMF4_9VIBR/22-105
D0IUA9_HELP1/222-327
D0IUL6_HELP1/53-153
D0IZ38_COMT2/130-215
D0IZ38_COMT2/29-112
D0IZF5_COMT2/122-207
D0IZF5_COMT2/32-109
D0IZL1_COMT2/190-300
D0IZL1_COMT2/343-430
D0IZL1_COMT2/44-144
D0J0E7_COMT2/274-353
D0J0E9_COMT2/22-105
D0J468_COMT2/196-302
D0J468_COMT2/317-405
D0J468_COMT2/52-154
D0J4W0_COMT2/25-119
D0J514_COMT2/362-435
D0J586_COMT2/187-270
D0J586_COMT2/57-162
D0J5U6_COMT2/20-108
D0J655_COMT2/18-102
D0J6H9_COMT2/14-94
D0J6M6_COMT2/98-181
D0J8M2_BLASP/87-178
D0JBP4_BLASB/30-121
D0JH50_YERPD/25-104
D0JR73_YERP1/334-452
D0JT83_YERP1/25-104
D0K1D0_HELP5/222-327
D0K1P1_HELP5/53-153
D0KVG0_HALNC/147-226
D0KVG0_HALNC/29-116
D0KW83_HALNC/143-221
D0KW83_HALNC/45-121
D0KWJ0_HALNC/205-292
D0KWJ0_HALNC/327-407
D0KWJ0_HALNC/90-177
D0KXB3_HALNC/25-112
D0KY73_HALNC/134-205
D0KY73_HALNC/29-111
D0KZ07_HALNC/313-393
D0L0T5_HALNC/188-270
D0L0T6_HALNC/123-210
D0L0T6_HALNC/35-107
D0L1U7_HALNC/148-224
D0L1U7_HALNC/48-130
D0LAX0_GORB4/82-160
D0LK40_HALO1/41-118
D0LM24_HALO1/260-371
D0LM89_HALO1/246-343
D0LN58_HALO1/255-348
D0LT20_HALO1/78-168
D0LUH8_HALO1/230-354
D0LWU1_HALO1/53-135
D0M091_VIBSE/15-104
D0M107_VIBSE/120-202
D0M107_VIBSE/21-116
D0M3W8_VIBSE/37-115
D0M451_VIBSE/116-204
D0M451_VIBSE/22-105
D0M8X6_VIBSE/201-312
D0MCL9_VIBSE/24-103
D0MF52_RHOM4/198-294
D0MF52_RHOM4/54-149
D0MIF0_RHOM4/33-120
D0MKI0_RHOM4/62-149
D0NKY1_PHYIT/11-110
D0P5P7_BRUSU/26-124
D0P5W5_BRUSU/50-137
D0P666_BRUSU/226-317
D0PB61_BRUSU/327-407
D0PEP3_BRUSU/26-124
D0PEW1_BRUSU/50-137
D0PF63_BRUSU/230-321
D0PJH8_BRUSU/324-404
D0PMV4_BRUSU/74-175
D0RD93_9RHIZ/50-137
D0RDJ5_9RHIZ/221-312
D0RL36_9RHIZ/74-175
D0RR29_9RICK/75-173
D0RR70_9RICK/14-114
D0TCE2_9BACE/332-450
D0U4D7_9GAMM/23-100
D0W2W8_NEICI/116-207
D0W2W8_NEICI/24-104
D0W3L0_NEICI/244-361
D0WBB1_NEILA/116-207
D0WBB1_NEILA/24-104
D0WS88_VIBAL/198-309
D0WSV0_VIBAL/116-204
D0WSV0_VIBAL/22-105
D0WX88_VIBAL/15-99
D0WXY4_VIBAL/120-202
D0WXY4_VIBAL/22-98
D0WXY5_VIBAL/221-305
D0X465_VIBAL/24-103
D0X545_VIBHA/116-204
D0X545_VIBHA/22-105
D0X6A7_VIBHA/342-459
D0X6R6_VIBHA/201-312
D0X8F2_VIBHA/15-99
D0XBM3_VIBHA/120-202
D0XBM3_VIBHA/27-98
D0XBM4_VIBHA/224-308
D0XDZ7_VIBHA/305-405
D0XE00_VIBHA/21-107
D0XI17_VIBHA/193-305
D0XI99_VIBHA/8-87
D0Z0T1_LISDA/118-204
D0Z0T1_LISDA/22-105
D0Z401_LISDA/259-376
D0Z4M8_LISDA/309-408
D0Z7Y5_EDWTE/346-461
D0ZDA0_EDWTE/25-104
D0ZMN8_SALT1/339-454
D1A8W6_THECD/51-159
D1ASV8_ANACI/76-174
D1AZ27_SULD5/22-103
D1AZI9_SULD5/212-317
D1B0H7_SULD5/192-280
D1B102_SULD5/19-97
D1B105_SULD5/52-157
D1B3T3_SULD5/17-109
D1BFZ4_SANKS/47-124
D1BTP9_XYLCX/47-124
D1C449_SPHTD/251-345
D1C6J9_SPHTD/52-143
D1CCH9_THET1/221-314
D1CES9_THET1/83-176
D1CUY0_9RHIZ/74-175
D1CVS3_9RHIZ/327-407
D1CZS9_9RHIZ/26-124
D1CZZ6_9RHIZ/50-137
D1D1R2_9RHIZ/226-317
D1D3Q9_NEIGO/116-207
D1D3Q9_NEIGO/24-104
D1D628_NEIGO/233-350
D1DAU6_NEIGO/116-207
D1DAU6_NEIGO/24-104
D1DDZ1_NEIGO/233-350
D1DH62_NEIGO/116-207
D1DH62_NEIGO/24-104
D1DKE1_NEIGO/227-344
D1DMA4_NEIGO/116-207
D1DMA4_NEIGO/24-104
D1DS26_NEIGO/227-344
D1DU38_NEIGO/116-207
D1DU38_NEIGO/24-104
D1DYJ1_NEIGO/227-344
D1E0L4_NEIGO/116-207
D1E0L4_NEIGO/24-104
D1E510_NEIGO/227-344
D1E636_NEIGO/227-344
D1E6T1_NEIGO/116-207
D1E6T1_NEIGO/24-104
D1EDD3_NEIGO/116-207
D1EDD3_NEIGO/24-104
D1EHV1_NEIGO/227-344
D1EIU4_9RHIZ/223-314
D1EJ43_9RHIZ/50-137
D1EJB1_9RHIZ/26-124
D1EPR6_9RHIZ/74-175
D1ET99_BRUME/26-124
D1ETG6_BRUME/50-137
D1ETR3_BRUME/223-314
D1EXE6_BRUME/327-407
D1F113_BRUME/74-175
D1F4E5_BRUME/226-317
D1F4P4_BRUME/50-137
D1F4W1_BRUME/26-124
D1F606_BRUME/74-175
D1F6Y8_BRUME/327-407
D1FCI2_9RHIZ/26-124
D1FD31_9RHIZ/226-317
D1FDC6_9RHIZ/50-137
D1FH72_9RHIZ/74-175
D1GJF7_FUCVE/50-146
D1J771_ECTSI/50-146
D1JN99_9BACE/329-446
D1JPI0_9BACE/203-357
D1KBB3_9GAMM/111-200
D1KDF0_9GAMM/21-97
D1KDF1_9GAMM/117-217
D1KDF1_9GAMM/25-101
D1NXZ4_9ENTR/42-143
D1R8V0_9CHLA/177-259
D1RAH6_9CHLA/483-561
D1RCQ6_LEGLO/41-144
D1RDN5_LEGLO/110-199
D1RDN5_LEGLO/24-99
D1RQ67_SEROD/29-130
D1RQP6_SEROD/24-119
D1RQQ6_SEROD/806-907
D1RUF4_SEROD/42-143
D1RZB1_SEROD/168-270
D1RZB1_SEROD/21-121
D1RZF5_SEROD/25-104
D1RZN9_SEROD/27-128
D1TR10_YERPE/25-104
D1TR99_YERPE/334-452
D1XGL9_9ACTO/49-126
D1YAI8_PROAC/49-126
D1ZAJ7_SORMK/8-107
D2AAD7_SHIF2/339-454
D2B4V6_STRRD/51-130
D2GVD1_AILME/4-103
D2MIC6_9BACT/25-117
D2MJ85_9BACT/64-147
D2MLC9_9BACT/325-426
D2MQR6_CAMJE/201-288
D2MRK8_CAMJE/213-318
D2MSR7_CAMJE/187-298
D2MU28_CAMJE/19-100
D2MU56_CAMJE/105-208
D2MYR9_CAMJE/19-100
D2MYZ3_CAMJE/105-208
D2N009_CAMJE/213-318
D2N0U6_CAMJE/201-285
D2NCB1_ECOS5/339-454
D2PZ59_KRIFD/58-141
D2QBR9_SPILD/641-723
D2QCX0_SPILD/619-704
D2QFY8_SPILD/34-123
D2QFZ0_SPILD/893-1023
D2QGA4_SPILD/199-313
D2QGA4_SPILD/49-161
D2QJ02_SPILD/749-885
D2QPE0_SPILD/878-961
D2QPJ1_SPILD/667-749
D2QQ64_SPILD/233-355
D2QQH0_SPILD/575-656
D2QS47_SPILD/59-151
D2QSJ4_SPILD/906-1038
D2QTN7_SPILD/1006-1138
D2QTS9_SPILD/741-874
D2QVQ9_SPILD/218-306
D2QX02_PIRSD/1136-1267
D2QX26_PIRSD/834-964
D2QXC8_PIRSD/1038-1169
D2QY96_PIRSD/860-990
D2QYH8_PIRSD/744-802
D2QYU0_PIRSD/883-1014
D2QZX0_PIRSD/1130-1263
D2R0I7_PIRSD/544-637
D2R0K4_PIRSD/836-901
D2R0M2_PIRSD/1327-1460
D2R0P6_PIRSD/722-863
D2R119_PIRSD/781-884
D2R119_PIRSD/898-992
D2R153_PIRSD/144-223
D2R1Y7_PIRSD/205-325
D2R3F5_PIRSD/874-1004
D2R5B3_PIRSD/1038-1172
D2R785_PIRSD/306-440
D2R7B2_PIRSD/1030-1161
D2R8Q5_PIRSD/274-399
D2R8S9_PIRSD/251-385
D2R968_PIRSD/901-1038
D2SAC8_GEOOG/85-162
D2SZY5_ACEPA/34-134
D2T8F2_ERWP6/28-128
D2TKM8_CITRI/339-454
D2TT17_CITRI/177-287
D2TT17_CITRI/313-400
D2UCK8_XANAP/154-246
D2UCK8_XANAP/53-132
D2UDD6_XANAP/34-132
D2UDH7_XANAP/21-100
D2UDH8_XANAP/58-143
D2UZ85_NAEGR/9-108
D2WEZ6_9GAMM/24-101
D2X915_SORCE/246-339
D2Y9N3_VIBMI/19-102
D2YDB7_VIBMI/149-228
D2YDC1_VIBMI/32-117
D2YGV8_VIBMI/134-222
D2YGV8_VIBMI/40-123
D2YIV6_VIBMI/28-107
D2YJL8_VIBMI/193-305
D2YK58_VIBMI/21-102
D2YMW0_VIBMI/28-107
D2YSA6_VIBMI/193-305
D2YTV8_VIBMI/134-222
D2YTV8_VIBMI/40-123
D2ZZ88_NEIMU/251-368
D2ZZW1_NEIMU/122-208
D2ZZW1_NEIMU/24-104
D3A2P9_NEISU/248-365
D3A7Z4_NEISU/117-207
D3A7Z4_NEISU/24-104
D3B0E6_POLPA/9-108
D3D8I5_9ACTO/78-155
D3DFM9_HYDTT/59-146
D3DFZ9_HYDTT/113-206
D3DIB0_HYDTT/205-321
D3DIY2_HYDTT/46-167
D3DJA9_HYDTT/197-280
D3DJB1_HYDTT/21-87
D3DJG6_HYDTT/92-181
D3ECZ3_GEOS4/248-346
D3F343_CONWI/38-121
D3F349_CONWI/257-343
D3FK13_CAMJI/213-318
D3FL11_CAMJI/187-298
D3FL22_CAMJI/201-288
D3FM87_CAMJI/117-171
D3FN05_CAMJI/19-100
D3FN34_CAMJI/105-208
D3H0W7_ECO44/339-454
D3HMP9_LEGLN/110-199
D3HMP9_LEGLN/24-99
D3HNL4_LEGLN/60-163
D3LLP2_MICLU/53-130
D3LXV9_9ACTO/33-110
D3MBL2_PROAC/49-126
D3MNB0_PROAC/49-126
D3NQZ8_AZOS1/219-334
D3NRE7_AZOS1/109-200
D3NRP4_AZOS1/73-171
D3NZZ0_AZOS1/26-126
D3P2P5_AZOS1/57-155
D3P4C2_AZOS1/50-137
D3P4K4_AZOS1/87-184
D3P614_AZOS1/316-395
D3P792_AZOS1/187-298
D3P792_AZOS1/40-143
D3PC34_DEFDS/161-251
D3PFN9_9MAXI/4-58
D3PGG2_9MAXI/4-103
D3PMN3_MEIRD/103-193
D3PP67_MEIRD/254-343
D3PPJ5_MEIRD/88-179
D3PRS0_MEIRD/353-435
D3PSC9_MEIRD/217-337
D3PT99_MEIRD/17-107
D3Q120_STANL/52-130
D3QUF5_ECOCB/339-454
D3RNK6_ALLVD/34-113
D3RPP6_ALLVD/210-325
D3RQC6_ALLVD/194-296
D3RQV0_ALLVD/119-208
D3RQV0_ALLVD/31-108
D3RUB2_ALLVD/140-220
D3RUB2_ALLVD/47-127
D3RVD4_ALLVD/177-260
D3RWV7_FERPA/77-164
D3RYD0_FERPA/82-157
D3S2G0_FERPA/138-226
D3S2G0_FERPA/31-118
D3S9N0_THISK/194-301
D3S9N0_THISK/47-147
D3SA72_THISK/130-218
D3SA72_THISK/39-117
D3SBQ9_THISK/116-205
D3SBQ9_THISK/28-105
D3SBS7_THISK/90-173
D3SCE6_THISK/208-286
D3SCF8_THISK/213-304
D3SD07_THISK/31-104
D3SE28_THISK/27-106
D3SEA4_THISK/135-221
D3SFU7_THISK/215-322
D3SLS7_THEAH/72-155
D3SMI2_THEAH/16-98
D3SNG9_THEAH/209-333
D3SPB8_THEAH/46-167
D3TN30_GLOMM/8-107
D3UFW5_HELM1/219-322
D3UGP6_HELM1/52-173
D3UJ15_HELM1/17-98
D3ZS15_RAT/4-89
D3ZXV2_RAT/4-98
D4A5L9_RAT/4-103
D4AKI5_ARTBC/48-147
D4BA38_9ENTR/170-275
D4BA38_9ENTR/21-120
D4BBP1_9ENTR/177-287
D4BBP1_9ENTR/30-131
D4BID0_9ENTR/367-482
D4BYA2_PRORE/339-454
D4BZ70_PRORE/42-143
D4BZ73_PRORE/31-132
D4BZ73_PRORE/310-398
D4BZ76_PRORE/193-298
D4BZ76_PRORE/47-148
D4DI63_TRIVH/48-141
D4DRG4_NEIEG/117-209
D4DRG4_NEIEG/24-104
D4E1T0_SEROD/42-143
D4E2F7_SEROD/24-103
D4E6K1_SEROD/802-903
D4E6M5_SEROD/341-458
D4E740_SEROD/29-130
D4EBR8_AGGAC/333-451
D4EC10_AGGAC/25-102
D4F2I7_EDWTA/20-104
D4F5L6_EDWTA/346-461
D4FW82_BACNA/259-352
D4GFF0_PANAM/567-667
D4GHF4_PANAM/29-129
D4GKF1_PANAM/21-100
D4H1K6_DENA2/215-329
D4H673_DENA2/766-852
D4H678_DENA2/69-138
D4H6R5_DENA2/306-401
D4H6S0_DENA2/19-101
D4H8U7_DENA2/119-195
D4HCN7_PROAS/49-126
D4I272_ERWAC/28-128
D4IDZ0_ERWAE/28-128
D4NXE1_MAGOR/8-107
D4NY78_GALSU/56-152
D4P4Y6_THASE/147-227
D4P4Y6_THASE/52-130
D4STM5_9XANT/58-143
D4STM6_9XANT/51-130
D4SXE4_9XANT/13-113
D4T072_9XANT/154-246
D4T072_9XANT/53-132
D4T6D4_9XANT/13-113
D4T9S1_9XANT/154-246
D4T9S1_9XANT/53-132
D4TC54_9XANT/34-113
D4TF74_9NOST/32-128
D4TUY4_9NOST/32-128
D4X3L0_9BURK/599-700
D4X4L2_9BURK/190-298
D4X4L2_9BURK/45-146
D4X4L3_9BURK/142-227
D4X4L3_9BURK/48-123
D4X561_9BURK/158-242
D4X561_9BURK/48-144
D4X7I3_9BURK/23-107
D4X8G0_9BURK/21-117
D4X8G1_9BURK/21-109
D4XCH5_9BURK/13-109
D4XDD8_9BURK/134-213
D4XDD8_9BURK/233-310
D4XDQ2_9BURK/125-220
D4XDQ2_9BURK/30-113
D4XDQ3_9BURK/172-255
D4XEG0_9BURK/33-133
D4Y540_BACTR/262-354
D4YNW5_9MICO/48-125
D4YXI7_SPHJU/28-119
D4YYW3_SPHJU/27-106
D4Z038_SPHJU/108-208
D4Z1E6_SPHJU/25-122
D4Z550_SPHJU/68-167
D4Z7I5_SPHJU/28-126
D4ZD53_SHEVD/269-354
D4ZD53_SHEVD/372-457
D4ZDD5_SHEVD/117-206
D4ZDD5_SHEVD/24-107
D4ZGP6_SHEVD/1065-1170
D4ZJ23_SHEVD/29-129
D4ZV17_SPIPL/64-153
D4ZV18_SPIPL/52-148
D5AMF5_RHOCB/101-198
D5ARP7_RHOCB/208-294
D5ATW2_RHOCB/29-127
D5AU29_RHOCB/209-324
D5AUY6_RHOCB/325-404
D5AWH5_RICPP/74-171
D5B2T5_YERPZ/334-452
D5B399_YERPZ/25-104
D5BFJ0_ZUNPS/90-180
D5BK57_ZUNPS/220-309
D5BKC9_ZUNPS/49-135
D5BL16_ZUNPS/205-329
D5BRT8_PUNMI/28-125
D5BTY2_PUNMI/73-171
D5BXN9_NITHN/211-326
D5BZ39_NITHN/154-234
D5BZ39_NITHN/31-136
D5BZ85_NITHN/177-254
D5BZ85_NITHN/269-358
D5C0V9_NITHN/115-204
D5C0V9_NITHN/28-104
D5C1R1_NITHN/50-136
D5C293_NITHN/26-109
D5C2C7_NITHN/51-134
D5C340_NITHN/238-393
D5C491_NITHN/28-106
D5C492_NITHN/27-103
D5CMR4_SIDLE/17-103
D5CN26_SIDLE/31-117
D5CNV3_SIDLE/46-136
D5CNW1_SIDLE/148-234
D5CNW1_SIDLE/33-125
D5CNW2_SIDLE/54-142
D5CNZ7_SIDLE/22-105
D5CQX3_SIDLE/49-128
D5CSV5_SIDLE/46-155
D5CT20_SIDLE/119-206
D5CT20_SIDLE/22-104
D5CT21_SIDLE/175-258
D5CTF5_SIDLE/22-116
D5D3N5_ECOKI/339-454
D5D8J4_SULMD/33-125
D5DBV3_BACMD/257-349
D5E0E1_BACMQ/257-349
D5E6L3_METMS/73-178
D5EBP0_METMS/83-183
D5EI12_CORAD/528-626
D5EPE4_CORAD/320-434
D5FQ06_LARCR/4-103
D5FQ07_LARCR/4-103
D5GDZ9_TUBMM/8-107
D5GU62_THETH/113-206
D5MFJ9_9BACT/97-203
D5MFS4_9BACT/35-141
D5MG38_9BACT/209-331
D5MG43_9BACT/207-328
D5MG46_9BACT/308-388
D5MG46_9BACT/404-511
D5MG46_9BACT/759-854
D5MI91_9BACT/96-190
D5MLH8_9BACT/169-258
D5MLH8_9BACT/282-368
D5MZJ6_BACSU/259-352
D5N9K3_9BURK/815-916
D5NAJ5_9BURK/127-215
D5NAJ5_9BURK/26-111
D5NAJ6_9BURK/194-301
D5NAJ6_9BURK/48-149
D5NFS0_9BURK/18-113
D5NFS1_9BURK/35-120
D5NGV0_9BURK/130-217
D5NGV0_9BURK/34-117
D5NHT2_9BURK/36-136
D5NIQ6_9BURK/317-394
D5NKH4_9BURK/30-112
D5NKW5_9BURK/26-111
D5NKX2_9BURK/218-328
D5NKX6_9BURK/251-340
D5NME7_9BURK/127-206
D5NME7_9BURK/38-114
D5NMM1_9BURK/190-269
D5NMM1_9BURK/92-168
D5NMM5_9BURK/85-186
D5NMM6_9BURK/126-214
D5NMM6_9BURK/33-110
D5NPL7_9BURK/29-112
D5NQX3_9BURK/192-297
D5NQX3_9BURK/318-404
D5NT08_9BURK/62-163
D5NT09_9BURK/123-211
D5NT09_9BURK/29-107
D5NT13_9BURK/188-266
D5NT13_9BURK/97-172
D5NTW4_CORAM/71-148
D5P706_9MYCO/64-141
D5QCZ6_GLUHA/338-457
D5QD13_GLUHA/31-131
D5QDH5_GLUHA/268-355
D5QE64_GLUHA/38-137
D5QEA4_GLUHA/55-141
D5QEK5_GLUHA/37-137
D5QF26_GLUHA/209-319
D5QF26_GLUHA/62-162
D5QFT1_GLUHA/65-165
D5QGI6_GLUHA/45-149
D5QHQ4_GLUHA/45-145
D5QMH3_METTR/23-104
D5QMH4_METTR/27-105
D5QNC6_METTR/205-320
D5QNQ4_METTR/182-277
D5QP17_METTR/208-323
D5QP18_METTR/201-363
D5QVH0_METTR/28-126
D5QX92_METTR/41-191
D5QX95_METTR/41-191
D5RJM9_9PROT/30-125
D5RKD0_9PROT/71-171
D5RL52_9PROT/199-287
D5RL98_9PROT/180-266
D5RMZ5_9PROT/27-124
D5RN02_9PROT/164-243
D5RN02_9PROT/59-143
D5RN83_9PROT/29-130
D5RQT7_9PROT/16-116
D5RSX2_9PROT/109-198
D5SMG2_PLAL2/1063-1197
D5SQU5_PLAL2/947-1077
D5SR45_PLAL2/887-1021
D5SRD2_PLAL2/1174-1304
D5SSJ8_PLAL2/999-1061
D5SU03_PLAL2/728-864
D5SU68_PLAL2/774-910
D5SVY7_PLAL2/64-151
D5SWP7_PLAL2/894-1022
D5SWR4_PLAL2/164-242
D5SXI6_PLAL2/932-1002
D5SXV0_PLAL2/1305-1438
D5SXW5_PLAL2/956-1091
D5SY07_PLAL2/232-325
D5T6E1_LEGP2/111-200
D5T6E1_LEGP2/23-100
D5TBA9_LEGP2/80-183
D5TVL5_BACT1/254-346
D5UFH4_CELFN/49-126
D5USM2_TSUPD/76-154
D5UZ60_ARCNC/124-204
D5UZD5_ARCNC/105-206
D5V0E1_ARCNC/176-260
D5V1N7_ARCNC/100-193
D5V1W8_ARCNC/15-87
D5V1W9_ARCNC/14-89
D5V1X9_ARCNC/21-101
D5V5U0_ARCNC/141-219
D5V7P9_ARCNC/215-320
D5VDA2_MORCR/125-230
D5VDA2_MORCR/36-113
D5VF58_CAUST/314-392
D5VGG1_CAUST/45-146
D5VH24_CAUST/100-177
D5VH24_CAUST/202-277
D5VH29_CAUST/42-121
D5VJ38_CAUST/239-324
D5VJ38_CAUST/89-172
D5VJP5_CAUST/42-139
D5VKV1_CAUST/64-162
D5VLY6_CAUST/200-298
D5VMY7_CAUST/72-173
D5VN22_CAUST/23-112
D5W4I7_BURSC/29-112
D5W5B4_BURSC/33-113
D5W5B5_BURSC/34-119
D5W5M2_BURSC/129-217
D5W5M2_BURSC/34-117
D5W6M4_BURSC/280-371
D5W8B1_BURSC/36-124
D5W8Q3_BURSC/317-394
D5WA07_BURSC/32-113
D5WBB7_BURSC/193-268
D5WBB7_BURSC/91-167
D5WBC2_BURSC/129-217
D5WBC2_BURSC/40-113
D5WCM3_BURSC/131-219
D5WCM3_BURSC/30-115
D5WCM4_BURSC/49-150
D5WEP8_BURSC/86-187
D5WF32_BURSC/279-367
D5WF36_BURSC/195-305
D5WF36_BURSC/334-421
D5WF36_BURSC/37-148
D5WG61_BURSC/195-300
D5WG61_BURSC/49-150
D5WGM9_BURSC/127-206
D5WGM9_BURSC/38-114
D5WH33_BURSC/186-297
D5WJF5_BURSC/189-268
D5WJF5_BURSC/93-169
D5WJG0_BURSC/1-71
D5WJG0_BURSC/87-175
D5WJU5_BURSC/345-432
D5WN00_BURSC/265-354
D5WSG1_BACT2/173-255
D5WSG2_BACT2/181-264
D5WT96_BACT2/247-334
D5WYQ5_THIK1/187-270
D5WYQ6_THIK1/118-206
D5WYQ6_THIK1/28-104
D5WYX7_THIK1/315-403
D5WYX7_THIK1/33-135
D5WZJ1_THIK1/20-103
D5WZT6_THIK1/23-102
D5X034_THIK1/5-99
D5X051_THIK1/138-223
D5X151_THIK1/28-109
D5X152_THIK1/26-111
D5X371_THIK1/51-127
D5X373_THIK1/158-244
D5X373_THIK1/55-137
D5X3Q1_THIK1/50-159
D5X3Q2_THIK1/26-112
D5X488_THIK1/37-137
D5X489_THIK1/195-286
D5X5N1_THIK1/35-116
D5X5N2_THIK1/26-111
D5X6C6_THIK1/148-231
D5X6C6_THIK1/50-132
D5XUV8_MYCTU/62-140
D5Y5M8_MYCTU/62-140
D5YS01_MYCTU/62-140
D5Z563_MYCTU/62-140
D5ZG91_MYCTU/62-140
D6A887_9ACTO/49-127
D6ASC5_STRFL/49-126
D6AX05_9ACTO/49-126
D6CKS8_THIS3/148-231
D6CKS8_THIS3/50-132
D6CMI2_THIS3/20-103
D6CNB4_THIS3/180-262
D6CNB5_THIS3/118-206
D6CNB5_THIS3/28-104
D6CP46_THIS3/32-132
D6CPD8_THIS3/315-403
D6CPD8_THIS3/33-135
D6CQ12_THIS3/23-102
D6CQW9_THIS3/50-159
D6CQX0_THIS3/26-112
D6CR23_THIS3/37-137
D6CR24_THIS3/207-298
D6CRZ6_THIS3/35-116
D6CRZ7_THIS3/26-111
D6CTB0_THIS3/28-109
D6CTB1_THIS3/26-111
D6CUR8_THIS3/51-127
D6CUS0_THIS3/158-244
D6CUS0_THIS3/55-137
D6CVG5_THIS3/115-210
D6CVM5_THIS3/43-115
D6EIV3_STRLI/49-126
D6FI90_MYCTU/62-140
D6FWL5_MYCTU/62-140
D6H5A7_NEIGO/244-361
D6HA68_NEIGO/116-207
D6HA68_NEIGO/24-104
D6I2J5_ECOLX/339-454
D6IF94_ECOLX/339-454
D6IVU7_ECOLX/339-454
D6JGH8_ECOLX/339-454
D6JID4_NEIGO/116-207
D6JID4_NEIGO/24-104
D6JJG3_NEIGO/244-361
D6KBD1_9ACTO/49-126
D6KXJ1_9NEIS/116-209
D6KXJ1_9NEIS/24-104
D6LMF5_9RHIZ/65-166
D6LMI7_9RHIZ/329-409
D6LRJ8_9RHIZ/43-141
D6LS45_9RHIZ/50-137
D6LT42_9RHIZ/230-321
D6PCN7_9BACT/909-1044
D6PK12_9ZZZZ/184-278
D6PK21_9ZZZZ/94-189
D6QT74_9LECA/10-109
D6TNG5_9CHLR/256-375
D6UQZ2_9BACT/275-364
D6UQZ6_9BACT/157-244
D6UUQ7_9BACT/162-257
D6V263_9BRAD/141-221
D6V3V7_9BRAD/72-171
D6V3Z8_9BRAD/35-114
D6V565_9BRAD/74-172
D6V759_9BRAD/190-309
D6V7F6_9BRAD/164-261
D6V8A7_9BRAD/68-154
D6V8C1_9BRAD/46-147
D6V9E9_9BRAD/24-125
D6VAR9_9BRAD/25-123
D6WVZ4_TRICA/8-107
D6XS26_HELPV/222-327
D6XS70_HELPV/53-153
D6XTJ8_BACIE/254-342
D6Y994_THEBD/57-136
D6YUS5_WADCW/181-263
D6Z4S3_DESAT/231-345
D6Z5W9_DESAT/211-321
D6ZF09_SEGRD/61-138
D6ZZE1_STAND/27-98
D6ZZE3_STAND/35-137
D7A1X1_STAND/72-170
D7A4T3_STAND/18-95
D7A6E6_STAND/99-201
D7A6W5_STAND/179-254
D7A6X9_STAND/27-128
D7A7M7_STAND/50-136
D7AF17_GEOSK/207-322
D7AG46_GEOSK/24-102
D7AI38_GEOSK/72-168
D7AJJ2_GEOSK/440-503
D7AMP2_GEOSK/207-322
D7BAM6_MEISD/250-339
D7BFV6_MEISD/353-433
D7BHF7_MEISD/135-225
D7BJA2_MEISD/86-176
D7CER4_STRBB/49-126
D7CV53_TRURR/250-339
D7CV76_TRURR/252-345
D7D0F1_GEOSC/262-354
D7DK45_METS0/28-126
D7DLJ1_METS0/137-221
D7DLJ1_METS0/46-123
D7DLT7_METS0/22-105
D7DMF2_METS0/71-180
D7DMP4_METS0/82-171
D7DMP6_METS0/77-176
D7DPD1_METS0/48-128
D7E275_NOSA0/52-148
D7ESS2_MYCTU/62-140
D7FBS1_HELP3/222-327
D7FGB6_HELP3/53-153
D7FT78_ECTSI/3-102
D7H0W9_BRUAB/74-175
D7H1T2_BRUAB/326-406
D7H4R1_BRUAB/226-317
D7H501_BRUAB/50-137
D7H565_BRUAB/43-141
D7HC46_VIBCH/37-120
D7HE26_VIBCH/28-107
D7HGT5_VIBCH/134-222
D7HGT5_VIBCH/40-123
D7HGV3_VIBCH/197-308
D7HN72_VIBCH/63-146
D7HQJ4_VIBCH/28-107
D7HSM4_VIBCH/134-222
D7HSM4_VIBCH/40-123
D7HSP0_VIBCH/197-308
D7HXZ4_PSESS/337-417
D7HY71_PSESS/23-122
D7I907_9BACE/504-595
D7IFJ0_9BACE/329-446
D7IQV7_9BACE/332-450
D7JV07_ECOLX/339-454
D7KMK0_ARALL/12-111
D7LY03_ARALL/12-111
D7N358_9NEIS/116-207
D7N358_9NEIS/24-104
D7PDM2_9HYPO/4-72
D7PJ10_9DINO/52-147
D7PJE0_9DINO/52-147
D7TGR0_VITVI/12-111
D7VGZ3_9SPHI/34-124
D7VMD0_9SPHI/34-121
D7VQU4_9SPHI/208-332
D7VQU6_9SPHI/61-148
D7VV89_9FLAO/32-126
D7VVY5_9FLAO/213-337
D7W1D8_9FLAO/59-140
D7W6J2_9FLAO/42-123
D7WEJ7_9CORY/55-132
D7WMG2_9BACI/264-359
D7WXI0_9BACI/193-273
D7X4L4_ECOLX/339-454
D7XWP1_ECOLX/339-454
D7XZB0_ECOLX/339-454
D7YDK6_ECOLX/339-454
D7YS47_ECOLX/339-454
D7ZK34_ECOLX/339-454
D7ZNQ9_ECOLX/339-454
D8A5D7_ECOLX/339-454
D8ATQ6_ECOLX/339-454
D8AZ88_ECOLX/339-454
D8BD21_ECOLX/339-454
D8C2F4_ECOLX/339-454
D8C8T3_ECOLX/339-454
D8D159_COMTE/122-207
D8D159_COMTE/32-109
D8D1N2_COMTE/130-215
D8D1N2_COMTE/29-112
D8D1R8_COMTE/11-98
D8D1Z1_COMTE/193-298
D8D1Z1_COMTE/323-407
D8D1Z1_COMTE/47-148
D8D2A7_COMTE/22-104
D8D2A9_COMTE/274-353
D8D2S5_COMTE/17-101
D8D674_COMTE/20-108
D8D689_COMTE/590-691
D8D689_COMTE/736-841
D8D7X5_COMTE/360-433
D8DB74_COMTE/196-302
D8DB74_COMTE/317-405
D8DB74_COMTE/52-154
D8DD82_COMTE/25-119
D8DDJ6_COMTE/60-143
D8DDP4_COMTE/14-94
D8E626_ECOLX/339-454
D8EHD0_ECOLX/339-454
D8F9Y5_9DELT/27-102
D8FTU7_9CYAN/51-147
D8G3D2_9CYAN/226-376
D8H8S5_BACAI/254-346
D8HTA3_AMYMU/58-136
D8IP17_HERSS/587-688
D8IP17_HERSS/733-838
D8IP83_HERSS/193-300
D8IP83_HERSS/48-149
D8IP84_HERSS/135-223
D8IP84_HERSS/39-119
D8IQ83_HERSS/19-106
D8IQ84_HERSS/26-110
D8IQS4_HERSS/33-133
D8IRB1_HERSS/200-306
D8IRB1_HERSS/53-153
D8IUJ6_HERSS/330-407
D8IUL6_HERSS/196-308
D8IUW0_HERSS/137-220
D8IUW0_HERSS/37-122
D8IV67_HERSS/179-268
D8IV68_HERSS/29-118
D8IV72_HERSS/255-344
D8IWQ9_HERSS/368-455
D8IWQ9_HERSS/83-183
D8IWZ4_HERSS/178-284
D8IWZ4_HERSS/32-132
D8IXW6_HERSS/26-124
D8J1K0_HERSS/20-104
D8J239_HERSS/182-293
D8J239_HERSS/37-137
D8JT37_HYPDA/114-216
D8JTY1_HYPDA/83-181
D8JTZ6_HYPDA/186-277
D8JUB7_HYPDA/119-197
D8JUB7_HYPDA/29-105
D8JV53_HYPDA/54-132
D8JXT6_HYPDA/23-118
D8K1U2_DEHLB/64-159
D8K4L7_NITWC/27-103
D8K4L8_NITWC/28-106
D8K5A9_NITWC/211-326
D8K5L5_NITWC/50-136
D8K5R0_NITWC/324-378
D8K5R2_NITWC/316-383
D8K5T9_NITWC/258-348
D8K5U2_NITWC/190-268
D8K5U2_NITWC/283-370
D8K943_NITWC/29-112
D8KB09_NITWC/119-208
D8KB09_NITWC/30-108
D8KBT0_NITWC/135-217
D8KBT0_NITWC/34-112
D8KNQ1_CORPF/71-148
D8MLE2_ERWBE/199-303
D8MLE2_ERWBE/52-154
D8MM23_ERWBE/24-124
D8MM43_ERWBE/186-292
D8MM43_ERWBE/37-139
D8MPH4_ERWBE/178-283
D8MPH4_ERWBE/32-132
D8MSG7_ERWBE/176-283
D8MSG7_ERWBE/29-130
D8MSQ2_ERWBE/20-120
D8MTD7_ERWBE/50-150
D8MUB1_ERWBE/31-132
D8MWW6_ERWBE/28-128
D8MX92_ERWBE/31-131
D8MX92_ERWBE/320-411
D8MYP3_RALSO/213-303
D8N0X9_RALSO/18-101
D8N1M0_RALSO/460-628
D8N1M5_RALSO/243-417
D8N2W5_RALSO/283-374
D8N4A8_RALSO/31-112
D8N4B1_RALSO/29-111
D8N4B6_RALSO/125-210
D8N591_RALSO/133-219
D8N591_RALSO/34-120
D8N6D3_RALSO/181-292
D8N6D3_RALSO/33-134
D8N937_RALSO/63-172
D8N9Y7_RALSO/318-395
D8NCH0_RALSO/17-106
D8NCH1_RALSO/24-121
D8NE65_RALSO/255-429
D8NEY1_RALSO/210-299
D8NF77_RALSO/283-374
D8NLC7_RALSO/30-112
D8NLD0_RALSO/29-111
D8NLD5_RALSO/126-210
D8NLS5_RALSO/24-121
D8NLS6_RALSO/14-106
D8NQ80_RALSO/238-410
D8NS17_RALSO/321-398
D8NV74_RALSO/30-112
D8NV77_RALSO/29-111
D8NW35_RALSO/24-121
D8NW36_RALSO/14-106
D8NWX6_RALSO/29-130
D8NX47_RALSO/133-219
D8NX47_RALSO/34-120
D8P1D2_RALSO/325-402
D8P4K8_RALSO/169-253
D8P4K8_RALSO/76-157
D8P5U7_RALSO/210-299
D8P605_RALSO/460-628
D8P6J5_RALSO/283-374
D8P7I2_9BACT/171-267
D8P897_9BACT/230-352
D8P9D6_9BACT/221-342
D8PBQ2_9BACT/165-255
D8PBQ7_9BACT/75-171
D8PBR0_9BACT/245-324
D8PBR0_9BACT/36-139
D8PCP8_9BACT/41-124
D8PJB9_9BACT/38-134
D8PJI0_9BACT/31-121
D8PJI4_9BACT/191-269
D8PJI7_9BACT/359-438
D8Q4P9_SCHCM/8-106
D8RC36_SELML/15-113
D8RFW8_SELML/12-111
D8RHT8_SELML/12-111
D8T2Y2_SELML/15-113
D8UPP6_9MICC/51-128
D9IXJ6_9ALVE/49-146
D9IXN9_9ALVE/46-142
D9P4R5_ACTPL/334-452
D9PC97_ACTPL/334-452
D9PJU4_9ZZZZ/17-99
D9PN78_9ZZZZ/574-705
D9Q3J7_CORP1/71-148
D9QBG6_CORP2/71-148
D9QL56_BRESC/72-173
D9QLX2_BRESC/40-119
D9QP43_BRESC/50-129
D9QP99_BRESC/79-176
D9SDP7_GALCS/91-179
D9SHS1_GALCS/28-112
D9SHZ9_GALCS/21-105
D9SJ32_GALCS/214-303
D9SJ69_GALCS/39-126
D9SJA2_GALCS/218-334
D9SK60_GALCS/90-178
D9T785_MICAI/65-143
D9UHS5_9ACTO/49-126
D9VGG1_9ACTO/58-136
D9VT02_9ACTO/49-126
D9W909_9ACTO/49-126
D9X3D7_STRVR/49-127
D9XMQ8_9ACTO/49-127
D9Y676_9BURK/191-303
D9Y8L5_9BURK/190-302
D9YE87_9DELT/30-123
D9YGF5_9DELT/193-269
E0D3W0_RUBGE/19-103
E0DG59_9CORY/61-138
E0DJW8_9RHIZ/64-165
E0DNP8_9RHIZ/327-407
E0DQ39_9RHIZ/40-138
E0DQA8_9RHIZ/50-137
E0DQJ4_9RHIZ/226-317
E0DUF7_9RHIZ/50-137
E0DUX9_9RHIZ/226-317
E0DW11_9RHIZ/327-407
E0E0A4_9RHIZ/64-165
E0E0S5_9RHIZ/40-138
E0E9N4_ACTPL/334-452
E0EFL3_ACTPL/334-452
E0ELN4_ACTPL/334-452
E0EZK2_ACTPL/334-452
E0F5L9_ACTPL/334-452
E0FBZ5_ACTPL/334-452
E0FHY4_ACTPL/334-452
E0FP02_ACTPL/334-452
E0HK54_9GAMM/192-304
E0HQ41_9GAMM/54-154
E0HRV1_9GAMM/114-208
E0HRV1_9GAMM/22-105
E0HRV2_9GAMM/226-309
E0HSW8_9GAMM/118-207
E0HSW8_9GAMM/25-107
E0HV00_9GAMM/22-96
E0I7U8_9BACL/257-351
E0II97_9GAMM/54-154
E0IJ19_9GAMM/192-304
E0IQJ2_9GAMM/31-105
E0IQN3_9GAMM/118-207
E0IQN3_9GAMM/25-107
E0ISH1_9GAMM/226-309
E0ISH2_9GAMM/114-208
E0ISH2_9GAMM/22-105
E0J5K2_ECOLW/339-454
E0J8G6_RHIME/46-146
E0J934_RHIME/35-136
E0JAE1_RHIME/30-140
E0JEC1_RHIME/237-327
E0JEC2_RHIME/185-260
E0JEC2_RHIME/275-361
E0JEU5_RHIME/45-151
E0JF56_RHIME/26-122
E0JFI0_RHIME/50-137
E0JGA1_RHIME/73-175
E0JH90_RHIME/43-117
E0JHI5_RHIME/326-405
E0JHS3_RHIME/27-127
E0JNX5_RHIME/326-405
E0JT34_RHIME/35-136
E0JTQ2_RHIME/46-146
E0JVU4_RHIME/27-127
E0JXW9_RHIME/26-122
E0JZF4_RHIME/185-260
E0JZF4_RHIME/275-361
E0JZF5_RHIME/237-327
E0K0L0_RHIME/30-140
E0K0X9_RHIME/35-145
E0K166_RHIME/73-175
E0K1G4_RHIME/326-405
E0K2P1_RHIME/326-405
E0K7A2_RHIME/43-117
E0K803_RHIME/45-151
E0L207_STRVO/49-126
E0LH41_SPHCR/25-122
E0LIG3_SPHCR/68-167
E0LIZ3_SPHCR/111-209
E0LR33_SPHCR/47-136
E0LX80_9ENTR/22-101
E0M2K2_9ENTR/27-127
E0MIU0_9RHOB/58-142
E0MM45_9RHOB/70-170
E0MND0_9RHOB/49-163
E0MNK9_9RHOB/323-406
E0MPZ2_9RHOB/31-139
E0MZ14_9CORY/68-145
E0NAZ3_NEIME/116-207
E0NAZ3_NEIME/24-104
E0QBT9_CAMCO/22-107
E0QC69_CAMCO/105-208
E0QC95_CAMCO/38-118
E0QF60_CAMCO/213-318
E0R5N5_ECOLX/339-454
E0T7X3_EDWTF/346-461
E0TAA7_EDWTF/25-104
E0TE40_PARBH/83-180
E0TFD4_PARBH/51-135
E0TIB2_PARBH/38-136
E0TJC7_SULMC/31-123
E0U4I5_BACPZ/259-352
E0UI75_CYAP2/52-146
E0UPD1_SULAO/21-101
E0UQW4_SULAO/18-99
E0UR13_SULAO/52-160
E0UR49_SULAO/138-230
E0UR67_SULAO/252-390
E0UR77_SULAO/20-99
E0UR81_SULAO/104-196
E0URE5_SULAO/772-861
E0URG8_SULAO/186-296
E0URZ2_SULAO/208-313
E0US17_SULAO/93-184
E0UUB9_SULAO/66-145
E0UUV1_SULAO/49-134
E0VKR2_PEDHC/6-105
E0VWG6_PEDHC/3-102
E0XCR8_9RHIZ/49-137
E0XQZ0_9PROT/28-104
E0XWI7_9RICK/70-166
E0XWY7_9RICK/75-173
E0XYV9_9RICK/71-169
E1BA13_BOVIN/4-103
E1CQJ6_VIBPA/196-307
E1CQN6_VIBPA/33-131
E1CS01_VIBPA/193-305
E1CTN6_VIBPA/116-204
E1CTN6_VIBPA/22-105
E1CYK2_VIBPA/17-99
E1D073_VIBPA/120-202
E1D073_VIBPA/22-115
E1D074_VIBPA/221-305
E1D3E9_VIBPA/129-207
E1D3E9_VIBPA/26-116
E1D924_VIBPA/193-305
E1DAL2_VIBPA/221-305
E1DAL3_VIBPA/120-202
E1DAL3_VIBPA/22-115
E1DC51_VIBPA/129-207
E1DC51_VIBPA/26-116
E1DD39_VIBPA/17-99
E1DDQ7_VIBPA/116-204
E1DDQ7_VIBPA/22-105
E1DEV2_VIBPA/196-307
E1DEZ0_VIBPA/33-131
E1DGD3_VIBPA/24-103
E1DID5_VIBPA/20-103
E1DJ97_VIBPA/129-207
E1DJ97_VIBPA/26-116
E1DJG6_VIBPA/221-305
E1DJG7_VIBPA/120-202
E1DJG7_VIBPA/22-115
E1DL56_VIBPA/116-204
E1DL56_VIBPA/22-105
E1DR81_VIBPA/193-305
E1DSL0_VIBPA/196-307
E1DSQ1_VIBPA/33-131
E1ECA0_VIBPA/17-99
E1EGN2_VIBPA/221-305
E1EGN3_VIBPA/120-202
E1EGN3_VIBPA/22-115
E1EGW4_VIBPA/129-207
E1EGW4_VIBPA/26-116
E1EIY5_VIBPA/193-305
E1ELA1_VIBPA/116-204
E1ELA1_VIBPA/22-105
E1ELV6_VIBPA/196-307
E1ELZ7_VIBPA/33-131
E1FYJ0_LOALO/13-111
E1HB06_MYCTU/59-137
E1HNK2_ECOLX/339-454
E1HZS4_ECOLX/339-454
E1IAX1_9CHLR/28-118
E1IGW3_9CHLR/173-276
E1IGZ6_9CHLR/274-366
E1IT65_ECOLX/339-454
E1JEL7_ECOLX/339-454
E1JXB8_DESFR/192-269
E1MIM3_9GAMM/196-314
E1MK06_9GAMM/107-197
E1MK06_9GAMM/19-97
E1MKY5_9GAMM/131-214
E1MKY5_9GAMM/27-103
E1MPL2_9GAMM/114-188
E1MPL2_9GAMM/27-103
E1MQY1_9GAMM/12-129
E1MTM6_9GAMM/236-326
E1MTM7_9GAMM/291-365
E1MTR4_9GAMM/260-348
E1P0Z4_NEILA/116-207
E1P0Z4_NEILA/24-104
E1PJ24_ECOAB/339-454
E1PNG5_CAMJM/187-298
E1PNS3_CAMJM/201-288
E1PQB2_CAMJM/213-318
E1PQD1_CAMJM/19-100
E1PQG1_CAMJM/105-208
E1PTX8_HELPT/222-327
E1PUH1_HELPT/53-153
E1PYA6_HELPM/53-153
E1Q2B0_HELPM/222-327
E1Q4K8_HELPP/222-327
E1Q5G3_HELPP/53-153
E1Q9F9_HELPC/222-327
E1QA71_HELPC/53-153
E1RTJ0_ECOUM/339-454
E1S6L9_HELP9/53-153
E1S6X7_HELP9/222-327
E1SBG3_PANVC/27-127
E1SDZ7_PANVC/22-101
E1SLJ3_FERBD/189-301
E1SR04_FERBD/119-208
E1SR04_FERBD/24-107
E1SSH6_FERBD/21-122
E1SUB4_FERBD/274-364
E1T6L2_BURSG/192-269
E1T6L2_BURSG/92-168
E1T6L6_BURSG/67-168
E1T6L7_BURSG/126-214
E1T6L7_BURSG/34-110
E1T8S7_BURSG/131-219
E1T8S7_BURSG/30-115
E1T8S8_BURSG/48-149
E1T9Z9_BURSG/317-394
E1TAX8_BURSG/30-113
E1TBC2_BURSG/134-222
E1TBC2_BURSG/39-122
E1TC75_BURSG/18-113
E1TC76_BURSG/35-120
E1TDE2_BURSG/271-360
E1TDE7_BURSG/321-409
E1TDE7_BURSG/36-136
E1TGL7_BURSG/40-140
E1TJN2_BURSG/184-295
E1TJN2_BURSG/38-138
E1TJR0_BURSG/27-114
E1TJV3_BURSG/192-297
E1TJV3_BURSG/319-405
E1TJV3_BURSG/48-148
E1TKB5_BURSG/824-925
E1TKD4_BURSG/269-357
E1TKD7_BURSG/196-307
E1TKD7_BURSG/50-150
E1UT88_BACAS/259-352
E1V5Q5_HALED/25-126
E1V5Z2_HALED/29-129
E1VBJ0_HALED/117-206
E1VBJ0_HALED/28-104
E1VJL2_9GAMM/303-391
E1VJL2_9GAMM/34-135
E1VJL3_9GAMM/129-217
E1VJL3_9GAMM/37-113
E1VL13_9GAMM/117-215
E1VL13_9GAMM/29-106
E1VMN6_9GAMM/133-214
E1VMN6_9GAMM/29-114
E1VR52_9GAMM/50-129
E1VW76_ARTAR/51-128
E1W4F4_HAEP3/299-418
E1W659_HAEP3/212-373
E1WDP5_SALTS/339-454
E1WN90_BACF6/329-446
E1WQH7_BACF6/203-357
E1X2U7_BACMS/367-458
E1X2U7_BACMS/473-559
E1X2U7_BACMS/728-825
E1X2U7_BACMS/845-937
E1X351_BACMS/23-101
E1X3N5_BACMS/22-110
E1XYB1_LEGPN/80-183
E1XZU6_LEGPN/111-200
E1XZU6_LEGPN/23-100
E1YDI0_9DELT/225-359
E1YMG6_9DELT/195-272
E1YVE2_9BACE/332-450
E1ZA99_9CHLO/12-111
E2A6T0_9HYME/8-107
E2AH95_9HYME/4-103
E2BCP8_9HYME/8-95
E2CAJ1_9RHOB/25-125
E2CEB7_9RHOB/73-174
E2CNI8_9RHOB/41-147
E2CPE2_9RHOB/33-141
E2CPN2_9RHOB/182-256
E2CPN2_9RHOB/51-152
E2CPN3_9RHOB/26-127
E2CPN9_9RHOB/48-152
E2CRG5_9RHOB/318-410
E2CRN0_9RHOB/215-314
E2IHP7_9RHIZ/45-126
E2JYX3_ECO57/339-454
E2KB71_ECO57/339-454
E2KMG5_ECO57/339-454
E2M9K1_PSESM/23-122
E2MDN1_PSESM/337-417
E2MVU7_9CORY/67-145
E2N0P2_CAPSP/379-465
E2N6Q9_CAPSP/78-165
E2P0E7_PASHA/216-378
E2PCP2_NEIPO/116-207
E2PCP2_NEIPO/24-104
E2PKQ0_9RHIZ/226-317
E2PKY3_9RHIZ/50-137
E2PL72_9RHIZ/40-138
E2PPX4_9RHIZ/327-407
E2PQP8_9RHIZ/64-165
E2QGM5_ECOLX/339-454
E2RVM3_PENJP/4-103
E2S6V7_9CORY/68-145
E2SAM9_9ACTO/51-134
E2SSU4_9RALS/267-441
E2STP4_9RALS/186-272
E2SUB5_9RALS/284-375
E2SVX1_9RALS/22-101
E2SXI7_9RALS/32-114
E2SXJ0_9RALS/29-111
E2SYQ7_9RALS/31-132
E2SZC2_9RALS/26-113
E2SZC3_9RALS/28-125
E2T0U5_9RALS/26-109
E2T0X6_9RALS/344-421
E2T496_9RALS/133-219
E2T496_9RALS/34-120
E2T557_9RALS/29-127
E2TAV6_MYCTU/59-137
E2TNA1_MYCTU/59-137
E2TZT9_MYCTU/59-137
E2UB65_MYCTU/59-137
E2UMR4_MYCTU/59-137
E2V0E3_MYCTU/59-137
E2VA75_MYCTU/59-137
E2VJI7_MYCTU/59-137
E2VVU9_MYCTU/34-112
E2W720_MYCTU/59-137
E2WJ25_MYCTU/34-112
E2WWM3_ECOLX/337-452
E2XJ91_PSEFL/25-124
E2XJC0_PSEFL/111-203
E2XJC0_PSEFL/24-100
E2XQ94_PSEFL/49-149
E2XTV7_PSEFL/49-133
E2XTW2_PSEFL/22-104
E2XVR6_PSEFL/343-423
E2XWM5_PSEFL/176-262
E2XWY5_PSEFL/24-120
E2XXU2_PSEFL/23-122
E2ZRR1_PSEAE/342-422
E2ZS06_PSEAE/46-147
E2ZTN2_PSEAE/33-133
E2ZTN2_PSEAE/562-653
E2ZTQ0_PSEAE/208-323
E2ZTT7_PSEAE/30-131
E2ZU34_PSEAE/126-211
E2ZU34_PSEAE/22-109
E3A1X4_PSEAE/179-265
E3A305_PSEAE/175-288
E3A305_PSEAE/28-128
E3A315_PSEAE/127-214
E3A315_PSEAE/33-113
E3A4Y5_PSEAE/106-196
E3A4Y5_PSEAE/19-95
E3A5Q5_PSEAE/49-133
E3ASD1_9SPHI/95-182
E3AXP3_9SPHI/213-336
E3B295_9SPHI/34-125
E3B376_9SPHI/44-130
E3B3V9_9SPHI/84-171
E3BCD3_9MICO/47-124
E3BF95_9VIBR/305-405
E3BF98_9VIBR/36-115
E3BI78_9VIBR/116-204
E3BI78_9VIBR/22-105
E3BLM6_9VIBR/32-111
E3D2C1_NEIM7/116-207
E3D2C1_NEIM7/24-104
E3DHD8_ERWSE/28-128
E3DZ18_BACA1/259-352
E3EUH7_HYDTT/18-98
E3EYS8_KETVY/177-283
E3EYS8_KETVY/321-407
E3F0H4_KETVY/29-145
E3F0I7_KETVY/140-228
E3F0I7_KETVY/29-123
E3F3I6_KETVY/31-131
E3F442_KETVY/73-169
E3F5K6_KETVY/27-121
E3F6X2_CORP9/72-149
E3FRE4_STIAD/237-330
E3FZP3_STIAD/555-661
E3H2F3_ROTDC/51-128
E3HEW6_ACHXA/196-307
E3HG76_ACHXA/188-280
E3HG77_ACHXA/46-147
E3HGC2_ACHXA/23-107
E3HHY2_ACHXA/128-216
E3HHY2_ACHXA/25-109
E3HHY3_ACHXA/167-250
E3HK80_ACHXA/26-122
E3HLW8_ACHXA/26-117
E3HLW9_ACHXA/25-113
E3HMC9_ACHXA/184-296
E3HMC9_ACHXA/33-133
E3HMT2_ACHXA/46-147
E3HMT3_ACHXA/137-225
E3HMT3_ACHXA/28-121
E3HRT0_ACHXA/194-277
E3HRT0_ACHXA/83-179
E3HWB2_ACHXA/118-206
E3HWB6_ACHXA/286-368
E3I033_RHOVT/29-125
E3I2K1_RHOVT/68-163
E3I399_RHOVT/40-129
E3I401_RHOVT/227-390
E3I5A2_RHOVT/33-134
E3I6Z3_RHOVT/206-321
E3IB89_GEOS0/262-354
E3INP6_DESVR/24-103
E3INQ1_DESVR/305-400
E3JBI1_FRASU/106-183
E3JW29_PUCGT/85-184
E3LNM6_CAERE/19-116
E3M649_CAERE/9-106
E3NHE1_CAERE/19-86
E3NU84_CAERE/19-116
E3PMA8_ECOH1/339-454
E3QRE6_COLGM/6-105
E3RCS8_PYRTT/8-107
E3T352_9ZZZZ/37-124
E3T716_9BACT/148-312
E3T716_9BACT/62-143
E3TC40_9TELE/4-103
E3TER2_ICTPU/4-103
E3UH34_9BURK/23-105
E3XG87_ANODA/8-107
E3XSI8_ECOLX/339-454
E3Y7Q2_SHIFL/339-454
E4A793_PROAC/48-125
E4AEC4_PROAC/46-123
E4AML7_PROAC/48-125
E4AXG8_PROAC/48-125
E4B360_PROAC/48-125
E4BCM5_PROAC/48-125
E4BFU8_PROAC/46-123
E4BRP9_PROAC/48-125
E4BYM7_PROAC/48-125
E4C5W3_PROAC/48-125
E4CCZ3_PROAC/48-125
E4CJW1_PROAC/48-125
E4CTR4_PROAC/48-125
E4D0G0_PROAC/48-125
E4D916_PROAC/48-125
E4DCC1_PROAC/48-125
E4DP09_PROAC/48-125
E4DS75_PROAC/48-125
E4E0D3_PROAC/48-125
E4EAF5_PROAC/48-125
E4EG76_PROAC/48-125
E4EKX2_PROAC/48-125
E4EVZ5_PROAC/48-125
E4F5E6_PROAC/48-125
E4FAI2_PROAC/48-125
E4FID9_PROAC/48-125
E4FSG5_PROAC/48-125
E4FXE9_PROAC/48-125
E4G2N4_PROAC/48-125
E4GBT9_PROAC/48-125
E4GHC4_PROAC/48-125
E4GU55_PROAC/48-125
E4GXI3_PROAC/48-125
E4H8M1_PROAC/48-125
E4HAE9_PROAC/48-125
E4HI67_PROAC/46-123
E4HU62_PROAC/48-125
E4I205_PROAC/48-125
E4M637_9FIRM/201-310
E4M637_9FIRM/42-147
E4MUS5_CAPOC/79-166
E4N9X7_KITSK/49-126
E4PDH7_ECO8N/339-454
E4PFA2_MARAH/27-106
E4PK28_MARAH/19-140
E4PQ72_MARAH/226-376
E4PRJ3_MARAH/112-202
E4PRJ3_MARAH/24-101
E4QIA9_METS6/25-108
E4QKB2_METS6/1-97
E4QLE4_METS6/21-94
E4QM34_METS6/83-172
E4QM35_METS6/40-129
E4QN86_METS6/63-152
E4QQ93_METS6/115-202
E4QQ93_METS6/25-102
E4R8X9_PSEPB/195-305
E4R8X9_PSEPB/328-415
E4R8X9_PSEPB/48-148
E4RA84_PSEPB/30-140
E4RAR5_PSEPB/110-200
E4RAR5_PSEPB/23-99
E4RBD0_PSEPB/27-126
E4RC82_PSEPB/359-439
E4RCP3_PSEPB/176-262
E4RD99_PSEPB/28-129
E4RG29_PSEPB/806-907
E4RGZ3_PSEPB/130-208
E4RGZ3_PSEPB/22-108
E4RGZ4_PSEPB/178-261
E4RQ98_LEAB4/690-825
E4RTL7_LEAB4/858-941
E4RU47_LEAB4/199-312
E4RUZ8_LEAB4/39-130
E4RVC7_LEAB4/225-332
E4T0K0_PALPW/208-304
E4TAJ5_RIEAD/35-129
E4TBC3_RIEAD/218-334
E4TBF7_RIEAD/44-125
E4TBN6_RIEAD/211-336
E4TDH2_RIEAD/73-161
E4TDH3_RIEAD/50-131
E4TI86_CALNY/115-190
E4TI86_CALNY/24-102
E4TPT1_MARTH/199-287
E4TQG0_MARTH/41-131
E4TR04_MARTH/70-158
E4TR42_MARTH/66-144
E4TWL5_SULKY/208-313
E4TWM3_SULKY/16-97
E4TXN6_SULKY/54-157
E4TXX4_SULKY/186-298
E4TYU8_SULKY/18-96
E4TYV8_SULKY/363-440
E4TYY8_SULKY/294-396
E4TZM4_SULKY/83-172
E4U154_SULKY/16-129
E4U1M6_SULKY/70-150
E4U321_SULKY/20-99
E4U365_SULKY/25-109
E4U3A8_SULKY/17-98
E4U3I1_SULKY/49-133
E4U3J8_SULKY/22-100
E4U509_OCEP5/185-262
E4U5B5_OCEP5/113-206
E4U678_OCEP5/239-328
E4U6S2_OCEP5/21-113
E4U946_OCEP5/125-214
E4UQT8_ARTGP/48-147
E4VME0_9HELI/17-100
E4VQK7_BACFR/329-446
E4VSP9_BACFR/192-346
E4WIT5_RHOE1/57-135
E4XB08_OIKDI/3-100
E4XB18_OIKDI/3-102
E4XVD4_OIKDI/3-101
E4YAJ4_OIKDI/3-100
E4YDA7_OIKDI/3-102
E4ZF10_NEIL0/116-207
E4ZF10_NEIL0/24-104
E4ZP77_LEPMC/8-107
E5AL16_BURRH/137-225
E5AL16_BURRH/33-121
E5AL17_BURRH/208-315
E5AMP1_BURRH/51-133
E5APQ7_BURRH/165-248
E5APQ7_BURRH/67-150
E5AT73_BURRH/44-129
E5AT74_BURRH/29-110
E5B9F0_ERWAM/28-128
E5C4U4_9BACE/499-590
E5S446_TRISP/9-108
E5U1I1_ALCXX/33-133
E5U2H2_ALCXX/191-302
E5U393_ALCXX/2-103
E5U582_ALCXX/331-417
E5U582_ALCXX/47-148
E5U583_ALCXX/185-277
E5U6R5_ALCXX/1-65
E5U6R5_ALCXX/85-164
E5UAE8_ALCXX/146-223
E5UAE8_ALCXX/39-116
E5UBX4_ALCXX/174-257
E5UBX5_ALCXX/137-223
E5UBX5_ALCXX/32-116
E5UDE8_ALCXX/23-107
E5UE85_ALCXX/36-117
E5UE86_ALCXX/21-109
E5UFX6_ALCXX/159-242
E5UFX6_ALCXX/48-144
E5UGI9_ALCXX/139-226
E5UGI9_ALCXX/44-122
E5UGJ0_ALCXX/46-147
E5UK69_NEIMU/128-245
E5UM31_NEIMU/117-207
E5UM31_NEIMU/24-104
E5W312_9BACI/259-352
E5WDF0_9BACI/262-354
E5XMM5_9ACTO/68-146
E5Y4K5_BILWA/33-104
E5Y588_BILWA/46-147
E5YBQ2_BILWA/21-103
E5YCW2_9ENTR/28-128
E5YDN6_9ENTR/317-405
E5YDN6_9ENTR/50-151
E5YDS3_9ENTR/19-119
E5YFB0_9ENTR/338-453
E5YIJ2_9ENTR/20-99
E5YRU0_9BACL/248-346
E5Z5P0_CAMJE/182-293
E5Z6X3_CAMJE/213-318
E5Z8D8_CAMJE/105-208
E5Z9E6_CAMJE/201-288
E5ZAD1_CAMJE/19-100
E5ZB95_CAMJE/213-318
E5ZCX3_CAMJE/187-298
E5ZE22_CAMJE/117-171
E5ZFQ7_CAMJE/39-126
E5ZFX4_CAMJE/105-208
E5ZGH8_CAMJE/19-100
E5ZHV6_CAMJE/19-100
E5ZHY4_CAMJE/105-208
E5ZIE8_CAMJE/201-288
E5ZJQ4_CAMJE/213-318
E5ZKB6_CAMJE/182-293
E5ZX93_ECOLX/339-454
E6A2A1_ECOLX/339-454
E6AWW7_ECOLX/339-454
E6B1M9_ECOLX/314-429
E6BT69_ECOLX/339-454
E6BYP3_PROAC/48-125
E6C8K8_PROAC/48-125
E6CBM6_PROAC/48-125
E6CN01_PROAC/48-125
E6CSV5_PROAC/48-125
E6D0X1_PROAC/48-125
E6DAT2_PROAC/48-125
E6DH94_PROAC/48-125
E6DKI6_PROAC/48-125
E6DWQ7_PROAC/48-125
E6DZS5_PROAC/48-125
E6EBF0_PROAC/48-125
E6EI71_PROAC/48-125
E6JC03_9ACTO/69-145
E6JEB3_RIEAN/35-129
E6JH98_RIEAN/211-336
E6JHW4_RIEAN/44-125
E6JI00_RIEAN/218-334
E6JIR6_RIEAN/50-131
E6JIR7_RIEAN/73-161
E6KWW1_9PAST/227-388
E6KX29_9PAST/336-454
E6KY88_9PAST/25-102
E6L3D6_9PROT/88-168
E6L427_9PROT/105-206
E6L494_9PROT/210-315
E6L5B0_9PROT/197-285
E6L9U3_CAMUP/216-321
E6LA82_CAMUP/19-99
E6LAC3_CAMUP/105-209
E6LAI8_CAMUP/24-111
E6MYF5_NEIMH/116-207
E6MYF5_NEIMH/24-104
E6NFP4_HELPI/222-327
E6NG04_HELPI/53-153
E6NGP2_HELPK/222-327
E6NH09_HELPK/53-153
E6NM63_HELPL/222-327
E6NMH5_HELPL/53-153
E6NTI4_HELPQ/222-327
E6NTU5_HELPQ/53-153
E6PFS6_9ZZZZ/133-207
E6PJT8_9ZZZZ/142-229
E6PJT8_9ZZZZ/47-126
E6PJT9_9ZZZZ/195-278
E6PKH1_9ZZZZ/20-103
E6PNG9_9ZZZZ/20-103
E6PQL1_9ZZZZ/42-131
E6PQL8_9ZZZZ/31-110
E6PSL9_9ZZZZ/2-67
E6PV15_9ZZZZ/307-482
E6PVE9_9ZZZZ/167-242
E6PVE9_9ZZZZ/62-144
E6PVR2_9ZZZZ/25-104
E6PVR3_9ZZZZ/26-111
E6PWC2_9ZZZZ/152-245
E6PWC3_9ZZZZ/109-206
E6PY62_9ZZZZ/147-237
E6PY66_9ZZZZ/210-299
E6PZZ7_9ZZZZ/545-624
E6PZZ7_9ZZZZ/82-174
E6Q3Q2_9ZZZZ/170-249
E6Q7K8_9ZZZZ/173-252
E6QAU0_9ZZZZ/129-213
E6QAU0_9ZZZZ/35-117
E6QED4_9ZZZZ/132-219
E6QED4_9ZZZZ/39-120
E6QIJ8_9ZZZZ/216-326
E6QJV2_9ZZZZ/360-437
E6QJV2_9ZZZZ/621-699
E6QJV2_9ZZZZ/755-834
E6QM80_9ZZZZ/274-357
E6QNF8_9ZZZZ/21-105
E6QSD6_9ZZZZ/129-217
E6QSD6_9ZZZZ/36-116
E6QTC8_9ZZZZ/18-118
E6QTC8_9ZZZZ/547-638
E6QTS1_9ZZZZ/129-217
E6QTS1_9ZZZZ/36-117
E6QUF1_9ZZZZ/144-231
E6QUF1_9ZZZZ/52-131
E6QUF3_9ZZZZ/124-209
E6QUF3_9ZZZZ/31-112
E6QX79_9ZZZZ/25-114
E6QX82_9ZZZZ/25-104
E6QYH0_CRYGW/11-103
E6RGN8_PSEU9/188-271
E6RHJ3_PSEU9/52-151
E6RJ69_PSEU9/121-209
E6RJ69_PSEU9/27-110
E6RJQ7_PSEU9/25-107
E6RSN2_CAMJS/19-100
E6RSR3_CAMJS/105-208
E6RSU5_CAMJS/187-298
E6RT40_CAMJS/201-288
E6RUM4_CAMJS/213-318
E6RWU8_CAMJS/1-79
E6RYI4_CAMJC/19-100
E6RYK8_CAMJC/105-208
E6RYZ7_CAMJC/187-298
E6RZ95_CAMJC/201-288
E6S0N8_CAMJC/213-318
E6S398_HELPF/222-327
E6S3S8_HELPF/53-153
E6SCB5_INTC7/48-125
E6SMI6_THEM7/201-310
E6SMI6_THEM7/42-146
E6SXR0_SHEB6/118-207
E6SXR0_SHEB6/25-108
E6SXV4_SHEB6/22-96
E6SXV7_SHEB6/27-103
E6T277_SHEB6/192-304
E6T4D3_SHEB6/114-208
E6T4D3_SHEB6/22-105
E6T4D4_SHEB6/226-309
E6T970_SHEB6/54-154
E6TG79_MYCSR/60-137
E6TUK7_BACCJ/245-339
E6UV95_VARPD/128-206
E6UV95_VARPD/25-112
E6UW17_VARPD/20-101
E6UW75_VARPD/24-105
E6UWR4_VARPD/123-211
E6UWR4_VARPD/30-106
E6UWR5_VARPD/49-150
E6UY00_VARPD/138-224
E6UY00_VARPD/43-126
E6V0C6_VARPD/1007-1112
E6V0C6_VARPD/861-962
E6V375_VARPD/296-373
E6V575_VARPD/130-215
E6V575_VARPD/29-109
E6V6Z4_VARPD/232-323
E6V6Z6_VARPD/199-288
E6VC25_RHOPX/24-101
E6VD06_RHOPX/576-667
E6VIL7_RHOPX/196-308
E6VJJ0_RHOPX/28-139
E6VK11_RHOPX/73-172
E6VKE2_RHOPX/50-137
E6VM51_RHOPX/190-294
E6VNA5_RHOPX/114-194
E6VNA5_RHOPX/24-100
E6VNJ0_RHOPX/51-124
E6VNJ8_RHOPX/149-237
E6VPM5_RHOPX/25-104
E6W7H2_PANSA/176-282
E6W7H2_PANSA/30-130
E6W987_PANSA/22-101
E6WHT9_PANSA/28-128
E6WIR8_PANSA/27-127
E6WJ01_PANSA/176-283
E6WJ01_PANSA/29-129
E6WJ81_PANSA/195-300
E6WJ81_PANSA/51-151
E6WJC8_PANSA/29-130
E6WJK2_PANSA/198-303
E6WJK2_PANSA/52-154
E6WJR9_PANSA/808-909
E6WJZ0_PANSA/196-302
E6WJZ0_PANSA/320-406
E6WJZ0_PANSA/55-151
E6WKS0_PANSA/30-130
E6WKS0_PANSA/317-409
E6WKS3_PANSA/30-130
E6WLX6_PANSA/33-133
E6WLY8_PANSA/34-135
E6WMD3_PANSA/175-281
E6WMD3_PANSA/29-129
E6WNH3_PANSA/184-291
E6WNH3_PANSA/37-138
E6WRQ8_PSEUU/219-333
E6WSK6_PSEUU/52-134
E6WSK7_PSEUU/51-130
E6WWN2_PSEUU/155-247
E6WWN2_PSEUU/54-133
E6WZX4_NITSE/108-201
E6X006_NITSE/17-98
E6X0F4_NITSE/222-348
E6X0G1_NITSE/107-200
E6X0P5_NITSE/773-861
E6X0Q0_NITSE/91-162
E6X234_NITSE/131-212
E6X237_NITSE/51-143
E6X4M9_CELAD/40-133
E6X4T5_CELAD/83-171
E6X778_CELAD/72-159
E6XHZ4_SHEP2/114-208
E6XHZ4_SHEP2/34-105
E6XHZ5_SHEP2/226-309
E6XNZ0_SHEP2/192-304
E6XPA0_SHEP2/118-207
E6XPA0_SHEP2/25-108
E6YG71_BARC7/53-152
E6YK46_9RHIZ/41-140
E6YPD8_9RHIZ/68-167
E6YTM0_9RHIZ/44-143
E6YXU5_9RHIZ/70-170
E7A0T8_9BASI/8-107
E7A8Z2_HELFC/231-336
E7ACQ0_HELFC/53-154
E7ACQ8_HELFC/162-248
E7B0T2_YERE1/348-466
E7B259_YERE1/32-133
E7B361_YERE1/1-56
E7BEG5_NEIMW/116-207
E7BEG5_NEIMW/24-104
E7BWH0_THAOC/52-149
E7C570_9BACT/799-937
E7CA83_9RICK/71-168
E7D190_9ARAC/10-109
E7DDI4_ALCFA/27-115
E7DDI5_ALCFA/37-117
E7FYP5_9HELI/53-154
E7G1M0_9HELI/229-334
E7G5C5_9HELI/229-334
E7G5E0_9HELI/53-154
E7HHR0_ECOLX/339-454
E7HX05_ECOLX/339-454
E7INM7_ECOLX/339-454
E7J9M6_ECOLX/337-452
E7JKL0_ECOLX/337-452
E7K6J6_SHISO/74-189
E7KBK3_YEASA/13-112
E7KEF5_YEASA/9-107
E7KMG4_YEASL/13-112
E7KQI4_YEASL/9-107
E7LTL7_YEASV/13-112
E7LWC3_YEASV/9-107
E7M8E6_9BACL/222-307
E7NJE2_YEASO/9-107
E7P3K0_PSESG/15-114
E7P7W7_PSESG/341-421
E7PLU0_PSESG/341-421
E7PMB6_PSESG/15-114
E7Q351_YEASB/13-112
E7Q5N3_YEASB/9-107
E7QGS4_YEASZ/9-107
E7QT25_9EURY/154-234
E7QXA8_9EURY/231-310
E7R324_PICAD/10-108
E7REC3_9BACL/264-362
E7RUJ8_9BURK/125-242
E7RX17_9BURK/693-793
E7RX30_9BURK/49-156
E7RYW4_9BURK/165-250
E7RYW4_9BURK/69-152
E7S000_9BURK/263-411
E7SQU3_SHIDY/314-429
E7TI54_SHIFL/339-454
E7TPW3_ECO57/339-454
E7UBF3_ECOLX/339-454
E7UM53_ECOLX/339-454
E7UVV5_SALTY/339-454
E7V5R5_SALMO/339-454
E7VNA0_SALMO/339-454
E7VW53_SALMO/339-454
E7W5B1_SALMO/339-454
E7WI25_SALMO/339-454
E7X3F4_SALMO/339-454
E7X5Y6_SALMO/339-454
E7XGJ6_SALMO/339-454
E7XY57_SALMO/339-454
E7Y795_SALMO/339-454
E7YHC7_SALMO/339-454
E7Z5T9_SALMO/339-454
E7ZB69_SALMO/339-454
E7ZN66_SALMO/339-454
E8A5G5_SALMO/339-454
E8A5W1_SALMO/339-454
E8AIJ6_SALMO/339-454
E8B5Q9_SALMO/339-454
E8B764_SALMO/339-454
E8BJJ9_SALMO/339-454
E8C3P8_SALMO/339-454
E8CEU1_SALMO/339-454
E8CKS3_SALMO/339-454
E8D6Y5_SALMO/339-454
E8DJF5_SALMO/339-454
E8DMV8_SALMO/339-454
E8E394_SALMO/339-454
E8EA67_SALMO/339-454
E8EY43_SALMO/339-454
E8F2I8_SALMO/339-454
E8FHR4_SALMO/339-454
E8FPK8_SALMO/339-454
E8G4I6_SALMO/339-454
E8GD45_SALMO/339-454
E8GVA7_SALMO/339-454
E8H881_ECO57/339-454
E8HLG9_ECOLX/339-454
E8I0V6_ECOLX/339-454
E8IF08_ECOLX/339-454
E8ISX4_ECOLX/339-454
E8J715_ECO57/339-454
E8KXX0_9RHIZ/213-328
E8KYX7_9RHIZ/26-105
E8L011_9RHIZ/28-126
E8L039_9RHIZ/210-372
E8L040_9RHIZ/208-323
E8L2Z0_9RHIZ/210-325
E8L3P0_9RHIZ/206-358
E8L4K9_9RHIZ/31-112
E8L6S2_9RHIZ/173-284
E8L7Q2_9RHIZ/35-114
E8LUD0_9VIBR/116-204
E8LUD0_9VIBR/22-105
E8LWV6_9VIBR/335-415
E8LYF6_9VIBR/26-102
E8LZ12_9VIBR/193-305
E8M0D0_9VIBR/25-104
E8M2V3_9VIBR/18-103
E8M400_9VIBR/25-103
E8M6A5_9VIBR/193-305
E8M7R1_9VIBR/25-104
E8MA49_9VIBR/346-425
E8MCE9_9VIBR/116-204
E8MCE9_9VIBR/22-105
E8N120_ANATU/372-466
E8N154_ANATU/45-153
E8N7K7_MICTS/57-134
E8NL98_SALET/339-454
E8P014_YERPH/334-452
E8P0U7_YERPH/25-104
E8PJG5_THESS/236-325
E8PLL7_THESS/124-214
E8PLR0_THESS/108-196
E8PLV6_THESS/113-206
E8PNQ5_THESS/82-173
E8PNR2_THESS/18-108
E8PQ81_THESS/196-272
E8PR14_THESS/18-108
E8QEG9_HELP7/222-327
E8QEY0_HELP7/53-153
E8QKA0_HELP4/222-327
E8QKU3_HELP4/53-153
E8QML9_HELPR/222-327
E8QN88_HELPR/53-153
E8QTX7_HELPW/222-327
E8QUY2_HELPW/53-153
E8QWQ7_ISOPI/1207-1339
E8QX55_ISOPI/703-766
E8QX92_ISOPI/1109-1245
E8QY80_ISOPI/946-1081
E8QYL7_ISOPI/124-215
E8QYQ1_ISOPI/913-1044
E8QZV7_ISOPI/286-422
E8R0K3_ISOPI/1055-1184
E8R1R3_ISOPI/545-645
E8R1S4_ISOPI/888-1018
E8R2H1_ISOPI/351-506
E8R2J2_ISOPI/993-1060
E8R2N0_ISOPI/392-488
E8R357_ISOPI/932-1063
E8R649_ISOPI/949-1084
E8R6F2_ISOPI/943-1072
E8RHN2_9DELT/212-361
E8RJU1_9DELT/211-325
E8RKG2_9CAUL/20-117
E8RQ76_9CAUL/73-174
E8RSG1_9CAUL/64-162
E8RTU6_9CAUL/29-125
E8RUA0_9CAUL/114-206
E8S4J0_MICSL/65-143
E8SP49_NEIGO/233-350
E8SRE0_NEIGO/110-201
E8SRE0_NEIGO/18-98
E8SYC2_GEOS2/262-354
E8T2M5_THEA1/290-395
E8TAB6_MESCW/324-403
E8TC01_MESCW/29-130
E8TEA6_MESCW/25-125
E8TEF4_MESCW/245-334
E8TEF9_MESCW/53-141
E8TI09_MESCW/25-126
E8TJB2_MESCW/249-398
E8TMT4_MESCW/72-174
E8TNL7_MESCW/195-302
E8TNL7_MESCW/44-150
E8TPF5_MESCW/48-138
E8TPG0_MESCW/241-330
E8TPP9_MESCW/191-290
E8TR43_ALIDB/32-128
E8TTW9_ALIDB/202-314
E8TY92_ALIDB/4-75
E8TY92_ALIDB/91-179
E8TY93_ALIDB/50-151
E8TZP8_ALIDB/126-212
E8TZP8_ALIDB/37-114
E8U0L2_ALIDB/17-100
E8U0Y3_ALIDB/184-275
E8U1Y3_ALIDB/123-207
E8U1Y3_ALIDB/29-109
E8U2K0_ALIDB/20-105
E8U444_DEIML/161-251
E8U444_DEIML/73-149
E8U6C9_DEIML/245-349
E8UEB8_TAYEM/202-285
E8UEB9_TAYEM/124-212
E8UEB9_TAYEM/31-111
E8UEM6_TAYEM/199-311
E8UEZ2_TAYEM/328-414
E8UEZ3_TAYEM/187-279
E8UF44_TAYEM/145-234
E8UF44_TAYEM/31-129
E8UYF3_TERSS/410-488
E8UZY4_TERSS/212-341
E8UZY8_TERSS/277-399
E8V262_TERSS/160-255
E8V2B9_TERSS/104-236
E8V450_TERSS/259-348
E8V454_TERSS/144-235
E8VKN3_BACST/259-352
E8VMJ8_VIBVU/25-104
E8VU13_VIBVU/116-204
E8VU13_VIBVU/22-105
E8VWA0_VIBVU/193-305
E8VY41_VIBVU/20-105
E8VYG7_VIBVU/129-207
E8VYG7_VIBVU/26-116
E8WGE1_STRFA/49-126
E8WM69_GEOS8/45-125
E8WP18_GEOS8/27-116
E8WX42_ACISM/186-264
E8X2I4_ACISM/251-340
E8XHQ6_SALT4/339-454
E8XNM1_RAHSY/27-106
E8XNY3_RAHSY/31-134
E8XQ08_RAHSY/39-139
E8XQT5_RAHSY/31-135
E8XSR8_RAHSY/28-129
E8XSR8_RAHSY/318-409
E8Y171_RAHSY/314-402
E8YBY8_ECOKO/339-454
E8YFK6_9BURK/30-113
E8YGZ0_9BURK/18-113
E8YGZ1_9BURK/35-120
E8YH69_9BURK/130-217
E8YH69_9BURK/34-117
E8YKM3_9BURK/30-112
E8YLL0_9BURK/317-394
E8YM03_9BURK/192-269
E8YM03_9BURK/92-168
E8YM08_9BURK/126-214
E8YM08_9BURK/27-110
E8YM83_9BURK/74-161
E8YPT0_9BURK/127-215
E8YPT0_9BURK/26-111
E8YPT1_9BURK/48-149
E8YRH8_9BURK/26-112
E8YSI9_9BURK/53-153
E8YSJ2_9BURK/266-354
E8YTW3_9BURK/322-410
E8YTW3_9BURK/37-137
E8YTW8_9BURK/275-364
E8YU48_9BURK/821-922
E8YVI1_9BURK/179-294
E8YVI1_9BURK/37-137
E9A8D5_SALET/339-454
E9AQU2_LEIME/14-113
E9BCZ0_LEIDO/121-220
E9BCZ1_LEIDO/14-113
E9C529_9EUKA/8-107
E9E0Y7_METAQ/6-99
E9ERQ6_METAR/6-105
E9HT06_DAPPU/8-107
E9I7Z5_DAPPU/174-241
E9KN66_9RHIZ/24-125
E9T6G3_COREQ/57-135
E9T8Q0_ECOLX/339-454
E9TTP0_ECOLX/339-454
E9UDB1_ECOLX/339-454
E9V1Q0_9ACTO/37-120
E9VE48_ECOLX/339-454
E9VUE6_ECOLX/339-454
E9W7L5_ECOLX/339-454
E9WM23_ECOLX/339-454
E9X0A1_ECOLX/339-454
E9XD91_ECOLX/339-454
E9XSU4_ECOLX/339-454
E9Y6W5_ECOLX/339-454
E9YG15_ECOLX/339-454
E9YVP6_ECOLX/339-454
E9ZKW1_MYCTU/62-140
E9ZW97_NEIME/116-207
E9ZW97_NEIME/24-104
F0A1W2_NEIME/116-207
F0A1W2_NEIME/24-104
F0A7C0_NEIME/116-207
F0A7C0_NEIME/24-104
F0AD67_NEIME/116-207
F0AD67_NEIME/24-104
F0AIS9_NEIME/116-207
F0AIS9_NEIME/24-104
F0APK5_NEIME/116-207
F0APK5_NEIME/24-104
F0AUZ1_NEIME/116-207
F0AUZ1_NEIME/24-104
F0B0L6_NEIME/116-207
F0B0L6_NEIME/24-104
F0B6C6_NEIME/116-207
F0B6C6_NEIME/24-104
F0BEE7_9XANT/155-246
F0BEE7_9XANT/53-132
F0BHD1_9XANT/58-143
F0BHD2_9XANT/1-64
F0BII5_9XANT/29-129
F0BTL2_9XANT/17-117
F0BUT2_9XANT/185-283
F0BW92_9XANT/2-75
F0BW93_9XANT/58-143
F0BWE0_9XANT/154-246
F0BWE0_9XANT/53-132
F0C8U5_9XANT/155-246
F0C8U5_9XANT/53-132
F0CAZ4_9XANT/1-64
F0CAZ5_9XANT/58-143
F0CCR4_9XANT/29-129
F0E0A1_9PSED/176-262
F0E119_9PSED/27-126
F0E3P2_9PSED/178-261
F0E3P3_9PSED/1-62
F0E3P3_9PSED/84-162
F0E4V5_9PSED/115-205
F0E4V5_9PSED/28-104
F0E5W1_9PSED/18-98
F0EDL5_9PSED/194-305
F0EDL5_9PSED/48-148
F0EU19_HAEPA/213-374
F0EUZ8_HAEPA/334-453
F0EWF9_9NEIS/171-259
F0EWF9_9NEIS/74-154
F0FVS9_9BURK/138-217
F0FVS9_9BURK/49-124
F0FVU2_9BURK/136-215
F0FVU2_9BURK/51-122
F0FXD8_9BURK/35-117
F0FYV9_9BURK/56-165
F0FYW1_9BURK/124-209
F0FYW1_9BURK/32-112
F0FZD9_9BURK/27-112
F0FZE0_9BURK/30-110
F0FZI7_9BURK/31-119
F0FZI8_9BURK/45-122
F0G1P0_9BURK/123-210
F0G1P0_9BURK/27-110
F0G4H5_9BURK/153-263
F0G4H5_9BURK/6-106
F0G547_9BURK/16-116
F0G5V3_9BURK/16-117
F0G5V3_9BURK/164-275
F0G618_9BURK/25-111
F0G666_9BURK/40-128
F0G715_9BURK/24-124
F0GBD2_9BURK/191-296
F0GBD2_9BURK/46-147
F0GD14_9BURK/131-162
F0GDA6_9BURK/19-120
F0GI56_9BURK/321-394
F0GK50_9BURK/168-251
F0GKU6_9BURK/36-119
F0IDJ8_9FLAO/35-125
F0IDV5_9FLAO/87-175
F0IGC3_9FLAO/375-461
F0IXR2_ACIMA/224-324
F0IXR2_ACIMA/367-467
F0IXR2_ACIMA/82-182
F0IZP8_ACIMA/120-209
F0IZP8_ACIMA/30-106
F0J1E9_ACIMA/24-122
F0J4P0_ACIMA/320-397
F0J5T3_ACIMA/294-372
F0J6D4_ACIMA/37-123
F0J6D5_ACIMA/118-196
F0J6D5_ACIMA/18-92
F0J7W8_ACIMA/40-138
F0JHS7_DESDE/199-276
F0JJZ3_DESDE/21-101
F0KT08_YERE3/32-133
F0KYQ0_YERE3/348-466
F0KZL9_YERE3/23-102
F0L3L3_9RHIZ/71-173
F0L3W6_9RHIZ/25-126
F0L841_9RHIZ/45-151
F0L985_9RHIZ/329-408
F0LDX3_9RHIZ/32-133
F0LQY0_VIBFU/116-204
F0LQY0_VIBFU/22-105
F0LUK1_VIBFU/24-103
F0LUN7_VIBFU/11-102
F0LWX5_VIBFU/267-341
F0M0G5_VIBFU/19-102
F0M1F4_ARTPP/50-127
F0MF07_NEIMG/116-207
F0MF07_NEIMG/24-104
F0MP48_NEIMM/116-207
F0MP48_NEIMM/24-104
F0N021_NEIMP/116-207
F0N021_NEIMP/24-104
F0N526_NEIMO/116-207
F0N526_NEIMO/24-104
F0N9Z6_NEIMN/116-207
F0N9Z6_NEIMN/24-104
F0NYG5_WEEVC/210-334
F0P075_WEEVC/30-125
F0PRU2_BACT0/254-346
F0Q1S1_ACIAP/580-681
F0Q1S1_ACIAP/726-831
F0Q1U8_ACIAP/123-209
F0Q1U8_ACIAP/29-109
F0Q3T4_ACIAP/18-101
F0Q4A9_ACIAP/205-295
F0Q791_ACIAP/118-206
F0Q791_ACIAP/24-102
F0Q792_ACIAP/206-313
F0Q792_ACIAP/60-161
F0QAE7_ACIAP/126-212
F0QAE7_ACIAP/37-114
F0QBJ2_ACIAP/37-120
F0RCI2_CELLC/37-132
F0RET1_CELLC/73-160
F0RLH8_DEIPM/277-398
F0RMV1_DEIPM/196-315
F0S1P8_DESTD/272-377
F0S4L8_PEDSD/213-336
F0S503_PEDSD/71-159
F0S5V3_PEDSD/45-131
F0S656_PEDSD/49-139
F0S747_PEDSD/42-125
F0SB92_PEDSD/26-108
F0SDM2_PEDSD/219-335
F0SG91_PLABD/973-1103
F0SH54_PLABD/892-1028
F0SJJ2_PLABD/1375-1505
F0SJM4_PLABD/1171-1302
F0SJT6_PLABD/942-1010
F0SK79_PLABD/856-914
F0SLS5_PLABD/1566-1700
F0SMH4_PLABD/443-523
F0SMM5_PLABD/869-999
F0SMN8_PLABD/97-178
F0SNF6_PLABD/312-376
F0SPD6_PLABD/228-321
F0SQH1_PLABD/272-320
F0SQU7_PLABD/284-405
F0SRB3_PLABD/980-1115
F0SRB6_PLABD/1151-1284
F0SRY6_PLABD/1285-1416
F0STM8_PLABD/1415-1552
F0TJS5_RIEAR/211-336
F0TLM8_RIEAR/50-131
F0TLM9_RIEAR/73-161
F0TN03_RIEAR/35-129
F0TPG4_RIEAR/44-125
F0TPJ6_RIEAR/218-334
F0UUJ5_AJECA/82-181
F0VHN6_NEOCA/40-149
F0VPL5_NEOCA/15-113
F0W9I5_9STRA/21-119
F0XU11_9PEZI/8-107
F0Y1I7_9STRA/2-100
F0YD26_9STRA/2-103
F0YKD7_9STRA/2-106
F0ZXY4_DICPU/10-109
F1LBJ8_ASCSU/9-106
F1LCW4_ASCSU/4-102
F1LFU2_ASCSU/23-120
F1LGX4_ASCSU/9-106
F1MCS9_BOVIN/19-118
F1NCY4_CHICK/6-105
F1RHI4_PIG/4-103
F1RRD1_PIG/4-103
F1TP68_PROAC/48-125
F1TXH8_PROAC/48-125
F1U5H7_PROAC/48-125
F1UCC0_PROAC/48-125
F1UL27_PROAC/48-125
F1UR53_PROAC/48-125
F1UXS9_PROAC/48-125
F1V8D8_PROAC/48-125
F1VEH9_PROAC/48-125
F1VIB6_PROAC/48-125
F1VS97_MORCA/125-230
F1VS97_MORCA/36-113
F1VUD8_9BURK/116-191
F1VUD8_9BURK/23-99
F1VXF9_9BURK/318-397
F1VZ72_9BURK/32-108
F1VZH5_9BURK/133-219
F1VZH5_9BURK/36-120
F1W1E6_9BURK/212-334
F1W1N1_9BURK/108-196
F1W1N1_9BURK/17-92
F1W1N2_9BURK/316-404
F1W1N2_9BURK/48-149
F1W2L9_9BURK/9-98
F1W2M0_9BURK/26-110
F1W563_9BURK/19-102
F1WA69_MORCA/125-230
F1WA69_MORCA/36-113
F1WEI4_MORCA/125-230
F1WEI4_MORCA/36-113
F1WKW8_MORCA/125-230
F1WKW8_MORCA/36-113
F1WNV6_MORCA/125-230
F1WNV6_MORCA/36-113
F1WU40_MORCA/125-230
F1WU40_MORCA/36-113
F1X160_MORCA/125-230
F1X160_MORCA/36-113
F1X6P0_MORCA/125-230
F1X6P0_MORCA/36-113
F1XCN1_MORCA/125-230
F1XCN1_MORCA/36-113
F1XGI1_MORCA/125-230
F1XGI1_MORCA/36-113
F1XY29_ECO57/339-454
F1Y9W2_ECO57/339-454
F1YQP7_9PROT/64-164
F1YS07_9PROT/804-905
F1YS07_9PROT/950-1055
F1YSK5_9PROT/60-164
F1YT62_9PROT/340-459
F1YUH6_9PROT/37-137
F1YVH2_9PROT/93-195
F1YWW0_9PROT/25-116
F1Z5H2_9SPHN/71-170
F1Z5K1_9SPHN/35-123
F1ZAD1_9SPHN/29-126
F1ZB00_9SPHN/22-119
F1ZCE1_9SPHN/29-123
F1ZNR0_ECOLX/339-454
F2A1V5_RHIET/327-406
F2A747_RHIET/72-174
F2A7V0_RHIET/44-148
F2A7V1_RHIET/32-120
F2A9J3_RHIET/196-314
F2ADJ9_RHIET/32-132
F2AJK9_RHIET/45-151
F2AK46_RHOBA/325-411
F2AK46_RHOBA/425-503
F2AL33_RHOBA/1447-1584
F2AMI0_RHOBA/699-834
F2AMW3_RHOBA/1177-1308
F2AN87_RHOBA/1120-1180
F2ANW9_RHOBA/946-1074
F2AP27_RHOBA/105-171
F2AQI6_RHOBA/696-831
F2ARX1_RHOBA/938-1069
F2ASF3_RHOBA/166-263
F2ASF3_RHOBA/267-356
F2ASF7_RHOBA/220-310
F2AUW5_RHOBA/3415-3545
F2AUX5_RHOBA/162-272
F2AUX5_RHOBA/493-585
F2AUX5_RHOBA/52-138
F2AUZ1_RHOBA/1320-1448
F2AWT2_RHOBA/952-1082
F2AX05_RHOBA/1122-1254
F2AX92_RHOBA/1005-1140
F2AXL3_RHOBA/281-373
F2AXY1_RHOBA/197-274
F2AYN0_RHOBA/834-970
F2AYY2_RHOBA/834-965
F2AYZ5_RHOBA/13-143
F2B267_RHOBA/985-1116
F2B281_RHOBA/329-453
F2B2C1_RHOBA/287-407
F2BGU2_9NEIS/117-209
F2BGU2_9NEIS/24-104
F2DJB5_HORVD/12-111
F2EGP0_HORVD/12-111
F2ESA8_PANAN/29-129
F2EZC8_PANAN/165-270
F2EZC8_PANAN/18-118
F2F736_9BACL/266-352
F2FDR6_SALDU/339-454
F2FSV3_SALGL/318-433
F2G1R5_ALTMD/118-207
F2G1R5_ALTMD/24-107
F2G8F3_ALTMD/346-426
F2GJX6_MYCTU/62-140
F2GRE0_BRUME/327-407
F2GVQ9_BRUME/64-165
F2GWT3_BRUME/43-141
F2GX03_BRUME/50-137
F2GXA5_BRUME/226-317
F2H2E2_BACTU/254-346
F2HR93_BRUME/327-407
F2HTV0_BRUME/64-165
F2HX43_BRUME/43-141
F2HXI7_BRUME/50-137
F2HY04_BRUME/226-317
F2I3X0_9RICK/75-173
F2I9H7_9FLAO/225-330
F2IHM2_9FLAO/200-320
F2IIP3_9FLAO/205-324
F2IQ53_VIBCH/197-308
F2IQ70_VIBCH/116-204
F2IQ70_VIBCH/22-105
F2IR18_VIBCH/28-107
F2IUD2_VIBCH/19-102
F2IV65_9PROT/191-298
F2IV65_9PROT/41-147
F2IVJ1_9PROT/73-174
F2IZQ3_9PROT/209-324
F2IZV4_9PROT/312-392
F2J060_9PROT/50-132
F2J066_9PROT/25-126
F2J389_9PROT/119-191
F2J389_9PROT/31-107
F2J3I1_9PROT/29-138
F2J566_9PROT/173-247
F2J566_9PROT/43-144
F2J8W8_HELPY/53-153
F2JAH1_HELPY/222-327
F2JFE6_HELPY/222-327
F2JG67_HELPY/53-153
F2JXZ5_9GAMM/215-352
F2K7G6_PSEBR/49-133
F2K7H1_PSEBR/20-102
F2KAG2_PSEBR/111-203
F2KAG2_PSEBR/24-100
F2KC17_PSEBR/350-430
F2KF22_PSEBR/45-145
F2KF51_PSEBR/177-285
F2KF51_PSEBR/45-127
F2KF58_PSEBR/22-104
F2KK29_PSEBR/176-262
F2KSJ8_ARCVE/89-179
F2LAJ0_BURGA/137-225
F2LAJ0_BURGA/25-121
F2LAJ1_BURGA/329-417
F2LD89_BURGA/449-550
F2LEN9_BURGA/317-394
F2LEZ1_BURGA/30-115
F2LEZ2_BURGA/19-111
F2LFU1_BURGA/42-122
F2LGB3_BURGA/25-108
F2LHK4_BURGA/33-115
F2LHV2_BURGA/129-217
F2LHV2_BURGA/34-117
F2LKC7_BURGA/52-152
F2LKN9_BURGA/28-128
F2LML0_BURGA/259-347
F2LML3_BURGA/239-349
F2LML3_BURGA/378-493
F2LML3_BURGA/92-192
F2MUJ6_PSEST/129-207
F2MUJ6_PSEST/38-116
F2MVP6_PSEST/28-106
F2MY72_PSEST/205-320
F2N0Z3_PSEST/326-406
F2N2N7_PSEST/125-210
F2N2N7_PSEST/22-107
F2N3L9_PSEST/209-295
F2N611_PSEST/49-133
F2N618_PSEST/22-104
F2N6T2_PSEST/115-205
F2N6T2_PSEST/19-104
F2NGG8_9DELT/36-115
F2NK57_9DEIN/128-220
F2NK57_9DEIN/38-115
F2NMV1_9DEIN/244-333
F2NN01_9DEIN/33-128
F2NR02_9DEIN/128-218
F2P510_PHOMO/125-206
F2P510_PHOMO/23-107
F2P8R8_PHOMO/33-112
F2PE70_PHOMO/26-106
F2PFX2_PHOMO/342-459
F2PLN7_TRIEQ/48-147
F2R0H2_PICPA/10-109
F2RIB1_9ACTO/49-126
F2RQT5_TRITO/48-147
F2SKJ3_TRIRU/13-112
F2TJX0_AJEDE/8-107
F2UBT8_9EUKA/4-103
F2V2G2_MYCTU/62-140
F2WQ36_KARMI/15-114
F2WQ37_KARMI/15-114
GADH2_PECCY/28-128
MAUG_METEA/221-341
NORC_HALHD/50-136
NORC_PSEAE/49-133
NORC_PSEST/49-133
O07819_PARDE/282-383
O22490_ORYSA/12-89
O25997_HELPY/222-327
O30048_ARCFU/84-184
O30327_ACEEU/40-144
O30373_PSEAE/127-214
O30373_PSEAE/33-113
O30730_RHOCA/208-294
O33435_PARDE/167-236
O33435_PARDE/29-131
O66533_AQUAE/206-330
O66981_AQUAE/79-166
O67504_AQUAE/17-104
O69087_HELGE/63-147
O85794_RHOSH/75-174
O87196_HELPY/207-288
O96572_TIGCA/4-103
O96573_TIGCA/4-103
P72340_RHOSH/61-140
P83787_MARHY/185-300
P94348_GEOSE/262-354
PSBV2_TRIEI/64-153
Q01NI2_SOLUE/118-200
Q01NI2_SOLUE/27-110
Q01NI2_SOLUE/290-366
Q01PC8_SOLUE/140-223
Q01PD2_SOLUE/252-341
Q01R98_SOLUE/233-322
Q01RA3_SOLUE/33-122
Q01SD6_SOLUE/200-321
Q01SV1_SOLUE/113-193
Q01SV1_SOLUE/208-343
Q01T86_SOLUE/466-543
Q01TG0_SOLUE/170-305
Q01VF3_SOLUE/20-94
Q01VM1_SOLUE/152-285
Q01VV4_SOLUE/28-108
Q01XT0_SOLUE/106-162
Q01YB9_SOLUE/516-640
Q01ZN0_SOLUE/210-290
Q020C3_SOLUE/20-99
Q021A0_SOLUE/17-147
Q021B0_SOLUE/196-275
Q022J9_SOLUE/107-240
Q022Q0_SOLUE/171-295
Q026G6_SOLUE/159-287
Q026L5_SOLUE/156-291
Q026L5_SOLUE/59-136
Q026M9_SOLUE/20-115
Q027S6_SOLUE/116-198
Q027S6_SOLUE/25-108
Q027S6_SOLUE/288-368
Q02A35_SOLUE/22-116
Q02BL9_SOLUE/43-120
Q02BQ9_SOLUE/215-307
Q02DL9_PSEAB/111-201
Q02DL9_PSEAB/24-100
Q02G57_PSEAB/30-131
Q02G90_PSEAB/208-323
Q02GA6_PSEAB/33-133
Q02GA6_PSEAB/562-653
Q02JZ6_PSEAB/342-422
Q02K85_PSEAB/46-147
Q02KM5_PSEAB/179-265
Q02M57_PSEAB/127-214
Q02M57_PSEAB/33-113
Q02M66_PSEAB/175-288
Q02M66_PSEAB/28-128
Q02MT1_PSEAB/126-211
Q02MT1_PSEAB/22-109
Q02TP3_PSEAB/49-133
Q04NZ4_LEPBJ/40-120
Q04SS0_LEPBJ/86-170
Q054F0_LEPBL/30-116
Q054F2_LEPBL/216-335
Q056N9_LEPBL/40-120
Q064V6_9SYNE/52-148
Q067U7_9SYNE/57-129
Q07J14_RHOP5/195-306
Q07K37_RHOP5/75-173
Q07M20_RHOP5/101-212
Q07M26_RHOP5/79-165
Q07M28_RHOP5/30-104
Q07QU5_RHOP5/37-117
Q07RM2_RHOP5/247-351
Q07RM2_RHOP5/98-202
Q07RZ1_RHOP5/31-145
Q07ST2_RHOP5/141-221
Q07ST2_RHOP5/51-127
Q07T88_RHOP5/40-118
Q07U04_RHOP5/50-137
Q07W44_SHEFN/117-206
Q07W44_SHEFN/23-106
Q07X91_SHEFN/132-210
Q07X91_SHEFN/35-111
Q07X92_SHEFN/239-322
Q07YX1_SHEFN/143-228
Q082F6_SHEFN/243-322
Q089K1_SHEFN/44-144
Q08IR9_PSEHY/111-198
Q08IS6_PSEHY/28-104
Q08R77_STIAD/167-260
Q08TT1_STIAD/322-397
Q08TT1_STIAD/51-149
Q08XG0_STIAD/241-352
Q097K7_STIAD/625-731
Q09AY3_STIAD/23-149
Q0A4P3_ALHEH/216-323
Q0A4P4_ALHEH/115-204
Q0A4P4_ALHEH/28-104
Q0A6S8_ALHEH/50-136
Q0A818_ALHEH/32-107
Q0A972_ALHEH/46-123
Q0A9H6_ALHEH/32-135
Q0A9R3_ALHEH/31-111
Q0A9R4_ALHEH/26-102
Q0ABA9_ALHEH/29-105
Q0ABB0_ALHEH/25-106
Q0ADX3_NITEC/20-103
Q0AFI9_NITEC/25-102
Q0AFQ4_NITEC/76-163
Q0AFW6_NITEC/196-306
Q0AG79_NITEC/147-227
Q0AG80_NITEC/32-121
Q0AGA2_NITEC/133-209
Q0AGA2_NITEC/29-104
Q0AGA3_NITEC/42-143
Q0AGN0_NITEC/198-309
Q0AIM9_NITEC/50-137
Q0AJ82_NITEC/123-211
Q0AJ82_NITEC/29-111
Q0ANL0_MARMM/65-163
Q0ASL3_MARMM/78-176
Q0ATA7_MARMM/126-211
Q0B154_BURCM/160-260
Q0B157_BURCM/264-352
Q0B270_BURCM/281-372
Q0B3A9_BURCM/191-296
Q0B3A9_BURCM/317-403
Q0B3A9_BURCM/46-147
Q0B6R8_BURCM/133-220
Q0B6R8_BURCM/32-117
Q0B756_BURCM/55-131
Q0B8J2_BURCM/179-290
Q0B8J2_BURCM/31-132
Q0B8W8_BURCM/49-149
Q0B8Z0_BURCM/191-302
Q0B8Z0_BURCM/45-145
Q0B9H2_BURCM/67-167
Q0BC46_BURCM/117-205
Q0BC46_BURCM/25-101
Q0BCQ5_BURCM/26-109
Q0BD47_BURCM/30-110
Q0BD48_BURCM/26-111
Q0BEC1_BURCM/321-394
Q0BJ14_BURCM/130-217
Q0BJ14_BURCM/34-117
Q0BJA7_BURCM/33-115
Q0BQL2_GRABC/48-148
Q0BQU4_GRABC/74-171
Q0BSR0_GRABC/318-396
Q0BU09_GRABC/58-159
Q0BU92_GRABC/208-303
Q0BZB9_HYPNA/48-150
Q0BZJ6_HYPNA/44-122
Q0C2U6_HYPNA/116-204
Q0C4F6_HYPNA/87-186
Q0CYF4_ASPTN/12-110
Q0EVQ8_9PROT/54-144
Q0EVR8_9PROT/23-111
Q0EVS2_9PROT/32-88
Q0EVT7_9PROT/77-153
Q0EVW5_9PROT/153-256
Q0EW65_9PROT/35-132
Q0EX94_9PROT/19-123
Q0EYP8_9PROT/57-147
Q0F0Y3_9PROT/264-369
Q0F2Y8_9PROT/19-121
Q0F3R3_9PROT/68-171
Q0F3R5_9PROT/204-309
Q0F958_9RHOB/235-336
Q0F963_9RHOB/47-150
Q0FCL5_9RHOB/23-123
Q0FDA8_9RHOB/80-177
Q0FDI4_9RHOB/329-408
Q0FFM0_9RHOB/54-138
Q0FFM7_9RHOB/154-228
Q0FGY5_9RHOB/23-132
Q0FI42_9RHOB/310-408
Q0FI48_9RHOB/46-156
Q0FIZ2_9RHOB/40-136
Q0FJF6_9RHOB/57-140
Q0FJS8_9RHOB/229-319
Q0FJT2_9RHOB/184-258
Q0FJT2_9RHOB/269-362
Q0FL63_9RHOB/110-184
Q0FL63_9RHOB/24-100
Q0FLH2_9RHOB/45-144
Q0FQG8_9RHOB/54-138
Q0FSB3_9RHOB/25-126
Q0FTD4_9RHOB/189-293
Q0FTD4_9RHOB/40-146
Q0FU85_9RHOB/40-142
Q0FU87_9RHOB/62-146
Q0FUP8_9RHOB/325-408
Q0FXC5_9RHIZ/92-175
Q0FXV2_9RHIZ/48-131
Q0FYJ0_9RHIZ/27-164
Q0G019_9RHIZ/48-131
Q0G167_9RHIZ/327-406
Q0G1G1_9RHIZ/27-103
Q0G1I7_9RHIZ/45-149
Q0G1J6_9RHIZ/56-130
Q0G3S3_9RHIZ/249-338
Q0G3S7_9RHIZ/200-278
Q0G3S7_9RHIZ/355-439
Q0G4T4_9RHIZ/41-147
Q0G7Q9_9RHIZ/362-463
Q0G7Q9_9RHIZ/73-175
Q0G805_9RHIZ/26-127
Q0HD97_SHESM/118-207
Q0HD97_SHESM/25-108
Q0HEL9_SHESM/123-208
Q0HEL9_SHESM/34-104
Q0HEM0_SHESM/222-305
Q0HI28_SHESM/192-304
Q0HNQ4_SHESM/21-99
Q0HPH9_SHESR/118-207
Q0HPH9_SHESR/25-108
Q0HUC5_SHESR/192-304
Q0HZD2_SHESR/222-305
Q0HZD3_SHESR/123-208
Q0HZD3_SHESR/34-104
Q0IBJ3_SYNS3/57-129
Q0JYS2_CUPNH/26-125
Q0JYV8_CUPNH/22-98
Q0JZ21_CUPNH/60-149
Q0JZI0_CUPNH/293-384
Q0K2D5_CUPNH/24-107
Q0K442_CUPNH/27-122
Q0K5T7_CUPNH/24-116
Q0K5U2_CUPNH/263-345
Q0K5U3_CUPNH/22-104
Q0K5U8_CUPNH/111-213
Q0K652_CUPNH/133-219
Q0K652_CUPNH/36-121
Q0KB98_CUPNH/42-142
Q0KCK9_CUPNH/28-125
Q0KCL0_CUPNH/26-106
Q0KCW9_CUPNH/320-397
Q0KD55_CUPNH/587-688
Q0KD55_CUPNH/733-838
Q0KDC8_CUPNH/136-215
Q0KDC8_CUPNH/49-122
Q0KDE4_CUPNH/136-215
Q0KDE4_CUPNH/50-122
Q0KDS5_CUPNH/54-150
Q0P972_CAMJE/105-208
Q0PA22_CAMJE/117-171
Q0PBF1_CAMJE/213-318
Q0PC89_CAMJE/201-288
Q0PCA5_CAMJE/187-298
Q0RFJ2_FRAAA/93-170
Q0SHM8_RHOSR/31-108
Q0SY70_SHIF8/339-454
Q0TY36_PHANO/8-107
Q0VL50_ALCBS/113-216
Q0VL50_ALCBS/25-102
Q0VLX6_ALCBS/228-378
Q0YP23_9CHLB/214-325
Q0YPE7_9CHLB/27-119
Q11AX3_MESSB/86-188
Q11E81_MESSB/32-130
Q11EG2_MESSB/325-404
Q11EK6_MESSB/278-364
Q11EK7_MESSB/240-330
Q11G47_MESSB/29-108
Q11H27_MESSB/46-147
Q11HZ1_MESSB/109-184
Q11HZ1_MESSB/26-102
Q11QF7_CYTH3/47-115
Q11R49_CYTH3/213-327
Q11RY8_CYTH3/197-303
Q11SQ6_CYTH3/144-233
Q11SQ6_CYTH3/34-122
Q11SS7_CYTH3/229-352
Q11SY8_CYTH3/60-149
Q11W87_CYTH3/623-730
Q11XM0_CYTH3/38-121
Q11Y18_CYTH3/53-142
Q123G7_POLSJ/32-111
Q124U1_POLSJ/973-1078
Q126E7_POLSJ/196-291
Q126E7_POLSJ/54-149
Q126Y3_POLSJ/30-128
Q127D4_POLSJ/47-148
Q127D5_POLSJ/129-216
Q127D5_POLSJ/24-112
Q12A96_POLSJ/322-400
Q12BW2_POLSJ/24-105
Q12E68_POLSJ/125-209
Q12E68_POLSJ/29-109
Q12FG4_POLSJ/137-223
Q12FG4_POLSJ/48-125
Q12FL0_POLSJ/280-371
Q12I29_SHEDO/117-206
Q12I29_SHEDO/24-107
Q12MR2_SHEDO/49-133
Q12P77_SHEDO/22-98
Q12Q84_SHEDO/40-140
Q12Z03_METBU/85-187
Q130L5_RHOPS/146-249
Q130M1_RHOPS/82-168
Q130M3_RHOPS/49-123
Q132M6_RHOPS/28-139
Q133I0_RHOPS/74-172
Q138Q7_RHOPS/25-102
Q139D2_RHOPS/599-690
Q139D2_RHOPS/73-173
Q13AM6_RHOPS/190-294
Q13BE5_RHOPS/15-94
Q13D33_RHOPS/37-113
Q13DI3_RHOPS/133-212
Q13IC5_BURXL/30-127
Q13IJ7_BURXL/282-371
Q13IT0_BURXL/365-452
Q13IT0_BURXL/68-179
Q13IT4_BURXL/254-342
Q13JV0_BURXL/306-383
Q13KU9_BURXL/815-916
Q13NR2_BURXL/36-136
Q13QR2_BURXL/127-206
Q13QR2_BURXL/38-114
Q13R02_BURXL/315-402
Q13TK2_BURXL/130-217
Q13TK2_BURXL/34-117
Q13UF5_BURXL/194-301
Q13UF5_BURXL/48-149
Q13UF6_BURXL/131-219
Q13UF6_BURXL/30-115
Q13XR8_BURXL/24-111
Q13Y06_BURXL/317-394
Q13YQ3_BURXL/250-338
Q13YQ7_BURXL/71-182
Q142R9_BURXL/35-120
Q142S0_BURXL/18-113
Q143Y6_BURXL/29-112
Q145R4_BURXL/145-233
Q145R4_BURXL/53-129
Q145R5_BURXL/88-189
Q145R9_BURXL/190-269
Q145R9_BURXL/92-168
Q145T6_BURXL/45-145
Q146P9_BURXL/32-114
Q14TB3_9PROT/34-134
Q15EU2_SCHMA/8-107
Q15NT0_PSEA6/28-104
Q15NY0_PSEA6/31-107
Q15T42_PSEA6/327-404
Q15V46_PSEA6/119-204
Q15V46_PSEA6/21-107
Q15X04_PSEA6/182-267
Q160A4_PSEA6/140-229
Q160A4_PSEA6/46-129
Q160K5_ROSDO/324-408
Q162D3_ROSDO/111-187
Q162D3_ROSDO/27-103
Q168D7_ROSDO/22-130
Q168E0_ROSDO/16-122
Q16A02_ROSDO/24-125
Q16A42_ROSDO/160-234
Q16A42_ROSDO/28-129
Q16A43_ROSDO/243-344
Q16A49_ROSDO/46-156
Q16AT5_ROSDO/69-166
Q16BI6_ROSDO/339-439
Q16BT6_ROSDO/28-129
Q17YY1_HELAH/53-153
Q17ZF1_HELAH/222-327
Q19A18_CAMJE/19-100
Q1B6T5_MYCSS/55-132
Q1BHC1_BURCA/321-394
Q1BKD3_BURCA/136-215
Q1BKD3_BURCA/51-122
Q1BKE4_BURCA/138-217
Q1BKE4_BURCA/46-124
Q1BME7_BURCA/419-520
Q1BMX5_BURCA/65-165
Q1BNF7_BURCA/186-297
Q1BNF7_BURCA/40-140
Q1BNG8_BURCA/49-149
Q1BNU7_BURCA/31-132
Q1BP07_BURCA/30-130
Q1BPY4_BURCA/24-119
Q1BQA0_BURCA/45-127
Q1BQA1_BURCA/35-122
Q1BQN4_BURCA/184-295
Q1BQN4_BURCA/38-138
Q1BRP4_BURCA/31-113
Q1BRY0_BURCA/130-217
Q1BRY0_BURCA/34-117
Q1BTU7_BURCA/142-230
Q1BTU7_BURCA/48-126
Q1BUF0_BURCA/25-108
Q1BUT2_BURCA/30-110
Q1BUT3_BURCA/26-111
Q1BVH9_BURCA/192-296
Q1BVH9_BURCA/46-147
Q1BW05_BURCA/133-233
Q1BW07_BURCA/266-354
Q1C459_YERPA/334-452
Q1CAL5_YERPA/25-104
Q1CFG6_YERPN/25-104
Q1CLP7_YERPN/334-452
Q1CR68_HELPH/53-153
Q1CRA1_HELPH/222-327
Q1CZF2_MYXXD/237-330
Q1D085_MYXXD/169-314
Q1D0X2_MYXXD/231-342
Q1D0X4_MYXXD/139-229
Q1D0X4_MYXXD/25-115
Q1D5H2_MYXXD/19-102
Q1D5M4_MYXXD/234-327
Q1DBW0_MYXXD/204-312
Q1DBW0_MYXXD/52-166
Q1DCL5_MYXXD/563-669
Q1DDJ6_MYXXD/17-102
Q1DFD6_MYXXD/36-168
Q1GDI1_SILST/69-165
Q1GDJ2_SILST/212-291
Q1GFT9_SILST/55-137
Q1GLL6_SILST/324-409
Q1GMK7_SILST/173-288
Q1GVI0_SPHAL/67-165
Q1GVI1_SPHAL/49-147
Q1GWW7_SPHAL/227-328
Q1GY44_METFK/40-112
Q1GZ74_METFK/24-106
Q1H037_METFK/141-226
Q1H1C0_METFK/257-346
Q1H4H4_METFK/25-108
Q1HRI9_AEDAE/8-107
Q1I9M6_PSEE4/28-129
Q1I9P5_PSEE4/44-144
Q1IAE4_PSEE4/24-120
Q1IAG0_PSEE4/114-200
Q1IAG0_PSEE4/18-104
Q1IB60_PSEE4/178-261
Q1IB61_PSEE4/130-209
Q1IB61_PSEE4/22-108
Q1IBH0_PSEE4/194-304
Q1IBH0_PSEE4/47-147
Q1IBL4_PSEE4/214-309
Q1ICT1_PSEE4/356-435
Q1ID54_PSEE4/176-262
Q1IGX9_PSEE4/115-205
Q1IGX9_PSEE4/28-104
Q1IIY6_ACIBL/43-145
Q1IN35_ACIBL/21-100
Q1IPC7_ACIBL/311-423
Q1ITM2_ACIBL/223-303
Q1IUL0_ACIBL/174-268
Q1IYC0_DEIGD/135-225
Q1IYC0_DEIGD/44-121
Q1J1C4_DEIGD/288-409
Q1JXK4_DESAC/214-329
Q1LAH8_RALME/108-208
Q1LAH8_RALME/660-751
Q1LCC0_RALME/167-251
Q1LCS0_RALME/50-132
Q1LDE6_RALME/205-317
Q1LEC8_RALME/199-285
Q1LG27_RALME/30-129
Q1LGA3_RALME/289-380
Q1LHT0_RALME/22-104
Q1LI24_RALME/31-106
Q1LI70_RALME/133-219
Q1LI70_RALME/36-121
Q1LII3_RALME/20-101
Q1LKE7_RALME/195-306
Q1LKE7_RALME/49-149
Q1LKS1_RALME/153-237
Q1LKS2_RALME/124-212
Q1LKS2_RALME/36-111
Q1LLE2_RALME/615-706
Q1LLE2_RALME/64-165
Q1LMZ4_RALME/187-298
Q1LMZ4_RALME/41-141
Q1LNH6_RALME/46-146
Q1LP97_RALME/47-151
Q1LPQ2_RALME/28-125
Q1LPQ3_RALME/25-105
Q1LQ04_RALME/320-397
Q1LQU7_RALME/56-152
Q1LW96_DANRE/6-68
Q1MCI5_RHIL3/46-156
Q1MDB2_RHIL3/327-406
Q1MEU1_RHIL3/28-128
Q1MG21_RHIL3/50-141
Q1MGD7_RHIL3/28-123
Q1MJL6_RHIL3/45-151
Q1MK53_RHIL3/122-199
Q1MK53_RHIL3/34-109
Q1MN22_RHIL3/71-173
Q1MZ86_9GAMM/110-199
Q1MZ86_9GAMM/23-99
Q1MZI7_9GAMM/138-216
Q1N1Q9_9GAMM/312-391
Q1N6C6_9GAMM/45-146
Q1N9K5_9SPHN/67-166
Q1NED3_9SPHN/41-140
Q1NHI1_9SPHN/232-322
Q1NHI5_9SPHN/179-253
Q1NKS4_9DELT/300-387
Q1NNT2_9DELT/232-344
Q1PYR3_9BACT/330-411
Q1PYR3_9BACT/429-508
Q1PZE6_9BACT/176-316
Q1PZE6_9BACT/43-142
Q1PZE9_9BACT/156-236
Q1PZY5_9BACT/214-326
Q1Q0Y1_9BACT/222-334
Q1Q1H2_9BACT/481-562
Q1Q8J0_PSYCK/221-305
Q1Q9D0_PSYCK/43-141
Q1Q9F9_PSYCK/371-448
Q1Q9U5_PSYCK/53-149
Q1QBP2_PSYCK/48-144
Q1QE32_PSYCK/118-222
Q1QE32_PSYCK/28-105
Q1QFP6_NITHX/25-123
Q1QG44_NITHX/215-307
Q1QHU4_NITHX/80-178
Q1QHW8_NITHX/144-235
Q1QHW8_NITHX/36-127
Q1QID0_NITHX/141-221
Q1QIK7_NITHX/27-125
Q1QM14_NITHX/29-108
Q1QND2_NITHX/43-141
Q1QP27_NITHX/46-147
Q1QQF8_NITHX/195-290
Q1QR79_NITHX/75-173
Q1QRQ2_NITHX/120-208
Q1QRQ2_NITHX/21-106
Q1R585_ECOUT/339-454
Q1V125_PELUB/30-111
Q1V1R6_PELUB/84-182
Q1V738_VIBAL/120-202
Q1V738_VIBAL/22-114
Q1V739_VIBAL/221-305
Q1VAS9_VIBAL/116-204
Q1VAS9_VIBAL/22-105
Q1VBC8_VIBAL/198-309
Q1VBS9_VIBAL/24-103
Q1VEX8_VIBAL/15-99
Q1VTQ2_9FLAO/48-138
Q1VUR6_9FLAO/81-168
Q1VVK3_9FLAO/42-128
Q1VW26_9FLAO/202-326
Q1W296_9HEMI/8-107
Q1WLY6_CHLIN/12-111
Q1YF13_MOBAS/195-273
Q1YF13_MOBAS/328-419
Q1YG19_MOBAS/332-412
Q1YHL0_MOBAS/336-437
Q1YHL0_MOBAS/93-195
Q1YIZ6_MOBAS/48-131
Q1YKC1_MOBAS/42-148
Q1YKE8_MOBAS/48-149
Q1YMR2_MOBAS/213-303
Q1YMW9_MOBAS/276-364
Q1YMX2_MOBAS/34-123
Q1YN51_MOBAS/49-153
Q1YN57_MOBAS/30-131
Q1YNA4_MOBAS/36-115
Q1YNR2_MOBAS/48-131
Q1YS48_9GAMM/25-101
Q1YUY0_9GAMM/123-213
Q1YUY0_9GAMM/26-102
Q1YX15_PHOPR/116-204
Q1YX15_PHOPR/22-105
Q1YZR8_PHOPR/320-400
Q1Z061_PHOPR/24-103
Q1Z3K7_PHOPR/171-251
Q1Z3P2_PHOPR/49-134
Q1Z697_PHOPR/305-405
Q1Z697_PHOPR/582-669
Q1Z6A0_PHOPR/25-104
Q1Z6A3_PHOPR/328-416
Q1Z6A3_PHOPR/59-159
Q1Z6B3_PHOPR/273-364
Q1Z9U6_PHOPR/36-113
Q1ZB87_PHOPR/9-87
Q1ZGK0_9GAMM/113-202
Q1ZGK0_9GAMM/26-102
Q1ZHC9_9GAMM/23-101
Q1ZL87_PHOAS/122-206
Q1ZL87_PHOAS/23-107
Q1ZSU2_PHOAS/33-112
Q1ZV42_PHOAS/27-106
Q1ZZQ7_ACYPI/4-103
Q20Z70_RHOPB/24-104
Q210C1_RHOPB/74-173
Q212D7_RHOPB/25-102
Q219D3_RHOPB/191-296
Q219D3_RHOPB/43-147
Q219R7_RHOPB/31-145
Q21A18_RHOPB/195-306
Q21PN9_SACD2/137-227
Q21PN9_SACD2/31-115
Q21QW9_RHOFD/29-124
Q21QX2_RHOFD/319-425
Q21R20_RHOFD/29-114
Q21R21_RHOFD/117-202
Q21R28_RHOFD/25-109
Q21TK3_RHOFD/133-219
Q21TK3_RHOFD/44-121
Q21TS0_RHOFD/192-304
Q21UE8_RHOFD/148-226
Q21UE8_RHOFD/57-137
Q21VL8_RHOFD/36-115
Q21WL9_RHOFD/54-149
Q21XU3_RHOFD/300-384
Q21Y33_RHOFD/123-209
Q21Y33_RHOFD/31-110
Q21YI2_RHOFD/29-114
Q21ZZ2_RHOFD/125-210
Q21ZZ2_RHOFD/33-113
Q24YD7_DESHY/35-113
Q26CG8_FLABB/44-131
Q26HW2_FLABB/51-141
Q28KI1_JANSC/74-170
Q28P34_JANSC/327-409
Q28Q67_JANSC/189-293
Q28Q67_JANSC/40-146
Q29MT1_DROPS/6-105
Q29MT2_DROPS/8-107
Q2B4V0_9BACI/260-352
Q2BKI9_9GAMM/30-126
Q2BPT8_9GAMM/256-387
Q2BQN7_9GAMM/111-200
Q2BQN7_9GAMM/24-100
Q2BYJ5_9GAMM/27-106
Q2C2N6_9GAMM/123-206
Q2C2N6_9GAMM/23-107
Q2C552_9GAMM/33-112
Q2CAA4_9RHOB/238-328
Q2CAA8_9RHOB/171-241
Q2CAA8_9RHOB/251-334
Q2CDA3_9RHOB/327-406
Q2CDL8_9RHOB/77-174
Q2CEI2_9RHOB/187-291
Q2CEI2_9RHOB/38-143
Q2CF76_9RHOB/24-131
Q2CHS2_9RHOB/112-216
Q2CI91_9RHOB/29-131
Q2G7L0_NOVAD/26-123
Q2G7P4_NOVAD/23-147
Q2G890_NOVAD/22-106
Q2GA61_NOVAD/51-147
Q2GB57_NOVAD/197-296
Q2GB57_NOVAD/71-170
Q2GCC9_NOVAD/63-160
Q2GDT8_NEOSM/72-171
Q2GHD6_EHRCR/73-172
Q2GLE8_ANAPZ/73-170
Q2GVW3_CHAGB/6-105
Q2HX25_HYDTH/113-206
Q2IEB2_ANADE/322-427
Q2IIL6_ANADE/203-277
Q2IK63_ANADE/232-323
Q2IK74_ANADE/262-344
Q2IP43_ANADE/237-330
Q2IQH1_ANADE/218-296
Q2IRT9_RHOP2/204-315
Q2IRV0_RHOP2/150-238
Q2IRV8_RHOP2/54-129
Q2ISY0_RHOP2/28-139
Q2IUP4_RHOP2/52-152
Q2IUP4_RHOP2/578-669
Q2IZ83_RHOP2/74-172
Q2IZI3_RHOP2/797-898
Q2IZN6_RHOP2/41-145
Q2J0C4_RHOP2/24-104
Q2J8C8_FRASC/91-168
Q2JNK7_SYNJB/52-123
Q2JRK7_SYNJA/34-105
Q2JYD2_RHIEC/50-137
Q2K1Y6_RHIEC/44-148
Q2K1Z1_RHIEC/37-124
Q2K1Z2_RHIEC/238-327
Q2K5J1_RHIEC/327-406
Q2K6Z6_RHIEC/32-132
Q2KAW6_RHIEC/45-151
Q2KBJ0_RHIEC/122-210
Q2KBJ0_RHIEC/29-106
Q2KBJ1_RHIEC/307-395
Q2KBJ4_RHIEC/192-265
Q2KBJ4_RHIEC/95-170
Q2KDX8_RHIEC/71-173
Q2KJM8_PSEST/49-133
Q2KJN5_PSEST/22-104
Q2KU03_BORA1/331-418
Q2KU03_BORA1/44-145
Q2KVC3_BORA1/23-106
Q2L0V8_BORA1/187-280
Q2L0V9_BORA1/196-307
Q2L0V9_BORA1/50-150
Q2L203_BORA1/543-644
Q2L214_BORA1/138-224
Q2L214_BORA1/29-125
Q2LAG8_RHOSH/76-175
Q2N7K5_ERYLH/51-149
Q2N842_ERYLH/70-168
Q2NZ58_XANOM/135-227
Q2NZ58_XANOM/34-113
Q2P1D9_XANOM/219-317
Q2P1H0_XANOM/30-130
Q2P2H4_XANOM/39-124
Q2P2H5_XANOM/51-130
Q2RQJ6_RHORT/2-79
Q2RTF6_RHORT/210-324
Q2S8A0_HAHCH/192-278
Q2SE05_HAHCH/26-102
Q2SE09_HAHCH/49-133
Q2SJ93_HAHCH/255-414
Q2SN04_HAHCH/323-402
Q2SN74_HAHCH/111-201
Q2SN74_HAHCH/24-100
Q2SP76_HAHCH/28-107
Q2STW0_BURTA/25-107
Q2SU59_BURTA/181-265
Q2SU59_BURTA/85-168
Q2SUK9_BURTA/126-214
Q2SUK9_BURTA/31-110
Q2SUL0_BURTA/45-146
Q2SUL4_BURTA/183-262
Q2SUL4_BURTA/94-169
Q2SWV4_BURTA/320-398
Q2SZX8_BURTA/30-115
Q2SZX9_BURTA/29-110
Q2T0B7_BURTA/24-107
Q2T0Y3_BURTA/141-229
Q2T0Y3_BURTA/49-125
Q2T4C6_BURTA/121-205
Q2T4C6_BURTA/28-109
Q2T5D9_BURTA/96-197
Q2T6Q8_BURTA/388-475
Q2T7J7_BURTA/17-108
Q2T7J8_BURTA/63-163
Q2T842_BURTA/85-171
Q2TV05_9RHIZ/24-125
Q2UFB7_ASPOR/12-111
Q2VGA8_RHIRD/24-125
Q2VYU7_MAGSA/119-200
Q2VYU7_MAGSA/26-107
Q2VZK6_MAGSA/61-138
Q2W1P5_MAGSA/20-118
Q2W2N7_MAGSA/124-205
Q2W2N7_MAGSA/28-111
Q2W2N8_MAGSA/155-235
Q2W2N8_MAGSA/61-140
Q2W3E9_MAGSA/194-305
Q2W3Z1_MAGSA/119-210
Q2W3Z1_MAGSA/37-112
Q2W599_MAGSA/21-89
Q2W7W2_MAGSA/24-121
Q2W7X4_MAGSA/138-222
Q2W7Z9_MAGSA/287-434
Q2W8Y8_MAGSA/151-226
Q2W8Y8_MAGSA/17-118
Q2Y5C4_NITMU/429-515
Q2Y5I2_NITMU/25-102
Q2Y5I3_NITMU/28-107
Q2Y5Q4_NITMU/131-219
Q2Y5Q4_NITMU/37-119
Q2Y6P9_NITMU/194-300
Q2Y6Q0_NITMU/130-209
Q2Y6Q0_NITMU/28-104
Q2Y8A3_NITMU/8-83
Q2Y8A3_NITMU/99-188
Q2Y8A4_NITMU/50-151
Q2Y9L2_NITMU/165-272
Q2Y9L2_NITMU/45-126
Q2YBV3_NITMU/265-353
Q2YBV7_NITMU/71-172
Q2YBW5_NITMU/197-308
Q2YC69_NITMU/20-102
Q2YIS2_BRUA2/26-124
Q2YJT6_BRUA2/50-137
Q2YK30_BRUA2/226-317
Q2YPJ5_BRUA2/326-406
Q2YPQ4_BRUA2/74-175
Q30NU8_SULDN/113-207
Q30P21_SULDN/19-99
Q30P22_SULDN/26-102
Q30P24_SULDN/112-207
Q30P88_SULDN/54-162
Q30PN7_SULDN/769-857
Q30QX4_SULDN/20-122
Q30R00_SULDN/82-159
Q30R05_SULDN/769-859
Q30S49_SULDN/20-99
Q30TZ0_SULDN/66-174
Q30U36_SULDN/209-314
Q30UG6_SULDN/232-306
Q310M3_DESDG/307-401
Q310M8_DESDG/24-103
Q31AG8_PROM9/56-128
Q31DS9_THICR/181-264
Q31FA6_THICR/38-130
Q31H26_THICR/116-192
Q31HZ8_THICR/26-102
Q31HZ9_THICR/24-100
Q31I23_THICR/36-124
Q31VA7_SHIBS/339-454
Q395F5_BURS3/207-320
Q395F5_BURS3/60-160
Q395Z6_BURS3/184-295
Q395Z6_BURS3/38-138
Q396F4_BURS3/49-149
Q396U3_BURS3/187-262
Q396U3_BURS3/94-169
Q396U7_BURS3/181-288
Q396U7_BURS3/35-136
Q396U8_BURS3/2-84
Q396U8_BURS3/91-179
Q397F3_BURS3/31-132
Q399J8_BURS3/66-161
Q399Z1_BURS3/53-130
Q399Z2_BURS3/34-122
Q39AI6_BURS3/172-259
Q39AI6_BURS3/71-156
Q39AI7_BURS3/192-275
Q39D76_BURS3/124-212
Q39D76_BURS3/29-108
Q39DS8_BURS3/25-108
Q39E49_BURS3/30-110
Q39E50_BURS3/26-111
Q39FA3_BURS3/318-394
Q39G64_BURS3/189-294
Q39G64_BURS3/44-145
Q39KD5_BURS3/130-217
Q39KD5_BURS3/34-117
Q39KM0_BURS3/34-116
Q39LG0_BURS3/38-120
Q39MB0_BURS3/281-372
Q39MC8_BURS3/53-154
Q39NT6_BURS3/135-214
Q39NT6_BURS3/43-121
Q39NU0_BURS3/137-215
Q39NU0_BURS3/52-123
Q39PL7_BURS3/31-132
Q39R19_GEOMG/207-322
Q39TS3_GEOMG/180-272
Q39WW3_GEOMG/47-135
Q39YV3_GEOMG/27-115
Q39Z27_GEOMG/208-302
Q3A0X7_PELCD/154-242
Q3AP22_CHLCH/50-124
Q3ARC6_CHLCH/215-326
Q3AS46_CHLCH/19-112
Q3AYZ2_SYNS9/57-129
Q3B1F9_PELLD/25-120
Q3B2N6_PELLD/26-120
Q3B2N7_PELLD/27-121
Q3B4P9_PELLD/235-346
Q3BPP2_XANC5/46-123
Q3BSZ8_XANC5/618-709
Q3BSZ8_XANC5/73-173
Q3BTF3_XANC5/101-180
Q3BTF4_XANC5/58-143
Q3BTN6_XANC5/219-317
Q3BUW2_XANC5/30-130
Q3BXK2_XANC5/154-246
Q3BXK2_XANC5/53-132
Q3EQZ7_BACTI/259-351
Q3IEY2_PSEHT/25-107
Q3IHE3_PSEHT/330-417
Q3IHE3_PSEHT/47-147
Q3IHE4_PSEHT/186-277
Q3IHG5_PSEHT/30-109
Q3IJ07_PSEHT/219-302
Q3IJF1_PSEHT/121-209
Q3IJF1_PSEHT/27-110
Q3IW98_RHOS4/325-405
Q3J003_RHOS4/75-174
Q3J015_RHOS4/208-287
Q3J153_RHOS4/169-277
Q3J1P2_RHOS4/235-324
Q3J1P5_RHOS4/321-410
Q3J2T8_RHOS4/119-191
Q3J2T8_RHOS4/31-107
Q3J3A0_RHOS4/25-126
Q3J3S8_RHOS4/204-319
Q3J6Q5_NITOC/28-106
Q3J6Q6_NITOC/27-103
Q3J7P6_NITOC/219-335
Q3JA29_NITOC/73-159
Q3JA77_NITOC/324-388
Q3JAA7_NITOC/262-352
Q3JAB0_NITOC/190-268
Q3JAB0_NITOC/283-370
Q3JBN2_NITOC/211-326
Q3JD32_NITOC/29-112
Q3JDM4_NITOC/117-206
Q3JDM4_NITOC/28-106
Q3JFB3_BURP1/101-202
Q3JGF7_BURP1/37-115
Q3JKE0_BURP1/608-699
Q3JLB7_BURP1/388-475
Q3JMU5_BURP1/365-448
Q3JMU5_BURP1/462-545
Q3JR82_BURP1/322-397
Q3JU56_BURP1/184-262
Q3JU56_BURP1/94-169
Q3JU60_BURP1/45-146
Q3JU61_BURP1/126-214
Q3JU61_BURP1/31-110
Q3JUL0_BURP1/30-115
Q3JUL1_BURP1/13-110
Q3JV13_BURP1/88-171
Q3JVP5_BURP1/284-372
Q3JVP7_BURP1/257-357
Q3JVP7_BURP1/404-514
Q3JVS4_BURP1/141-229
Q3JVS4_BURP1/49-125
Q3JY98_BURP1/142-224
Q3K8A2_PSEPF/322-409
Q3K8A2_PSEPF/38-138
Q3KAB4_PSEPF/27-126
Q3KCM3_PSEPF/135-213
Q3KCM3_PSEPF/43-121
Q3KCM5_PSEPF/138-217
Q3KCM5_PSEPF/46-124
Q3KDE3_PSEPF/51-151
Q3KDG6_PSEPF/194-299
Q3KDG6_PSEPF/49-150
Q3KER1_PSEPF/235-332
Q3KET4_PSEPF/41-152
Q3KF06_PSEPF/27-128
Q3KFL1_PSEPF/354-434
Q3KK78_PSEPF/27-126
Q3KKA9_PSEPF/111-203
Q3KKA9_PSEPF/24-100
Q3LUG8_BUBBU/3-102
Q3LUG9_CAPHI/3-102
Q3M2C9_ANAVT/219-369
Q3SFD3_THIDA/23-106
Q3SFV8_THIDA/116-209
Q3SHA2_THIDA/21-98
Q3SHA9_THIDA/26-106
Q3SHB0_THIDA/25-101
Q3SKK4_THIDA/170-277
Q3SKK4_THIDA/45-126
Q3SKU6_THIDA/142-227
Q3SLA0_THIDA/49-128
Q3SMA7_THIDA/120-208
Q3SMA7_THIDA/31-108
Q3SMG3_THIDA/119-207
Q3SMG3_THIDA/28-105
Q3SMM6_THIDA/145-222
Q3SMM6_THIDA/56-133
Q3SP88_NITWN/141-221
Q3SPF6_NITWN/27-125
Q3SUK3_NITWN/142-233
Q3SUK3_NITWN/35-125
Q3SUR3_NITWN/77-176
Q3SUV5_NITWN/24-105
Q3SVY7_NITWN/83-182
Q3SWB4_NITWN/155-243
Q3SWB4_NITWN/69-141
Q3YRE5_EHRCJ/74-173
Q3YWJ2_SHISS/339-454
Q40IT9_EHRCH/73-172
Q46MD1_CUPPJ/136-215
Q46MD1_CUPPJ/38-122
Q46Q21_CUPPJ/121-200
Q46Q21_CUPPJ/32-108
Q46R75_CUPPJ/20-101
Q46SU8_CUPPJ/216-308
Q46V44_CUPPJ/295-386
Q46VJ6_CUPPJ/55-154
Q46W63_CUPPJ/30-108
Q46W68_CUPPJ/261-344
Q46W69_CUPPJ/22-104
Q46WH6_CUPPJ/133-219
Q46WH6_CUPPJ/36-121
Q46WP1_CUPPJ/121-208
Q46XV8_CUPPJ/198-293
Q46XV8_CUPPJ/54-150
Q46YA5_CUPPJ/588-689
Q46YI8_CUPPJ/319-396
Q470N5_CUPPJ/23-106
Q471W0_CUPPJ/186-296
Q471W0_CUPPJ/39-139
Q472X4_CUPPJ/30-114
Q473M9_CUPPJ/28-125
Q473N0_CUPPJ/26-106
Q47AQ6_DECAR/18-100
Q47AS5_DECAR/128-206
Q47AS5_DECAR/41-117
Q47AT1_DECAR/21-102
Q47B61_DECAR/49-129
Q47BB2_DECAR/115-200
Q47BB2_DECAR/26-103
Q47BB3_DECAR/120-205
Q47BB3_DECAR/30-106
Q47BB5_DECAR/26-101
Q47BB8_DECAR/258-346
Q47BC2_DECAR/122-207
Q47D55_DECAR/52-152
Q47D55_DECAR/585-676
Q47E63_DECAR/32-127
Q47FP5_DECAR/138-216
Q47FP5_DECAR/25-104
Q47FP8_DECAR/27-126
Q47FR2_DECAR/20-102
Q47FR3_DECAR/147-226
Q47FR3_DECAR/52-130
Q47G81_DECAR/30-116
Q47HA3_DECAR/28-125
Q47I83_DECAR/22-104
Q47IF0_DECAR/123-211
Q47IF0_DECAR/29-111
Q47JB8_DECAR/18-101
Q47R58_THEFY/53-138
Q47UF4_COLP3/148-229
Q47UL0_COLP3/316-396
Q47YK6_COLP3/30-126
Q47YZ2_COLP3/199-351
Q483W4_COLP3/25-104
Q484C6_COLP3/237-322
Q484C6_COLP3/93-170
Q486C9_COLP3/208-319
Q489B4_COLP3/49-134
Q48A34_COLP3/22-100
Q48A64_COLP3/144-220
Q48A64_COLP3/23-99
Q48A64_COLP3/230-318
Q48KK4_PSE14/23-122
Q48KS6_PSE14/341-421
Q4CV48_TRYCR/14-113
Q4D480_TRYCR/14-113
Q4E810_9RICK/51-150
Q4E942_9RICK/51-150
Q4E9Z4_9RICK/44-124
Q4FNB3_PELUB/74-172
Q4FQB7_PSYA2/221-305
Q4FR33_PSYA2/43-141
Q4FRR9_PSYA2/197-289
Q4FRS0_PSYA2/334-420
Q4FRS0_PSYA2/51-151
Q4FSK6_PSYA2/53-149
Q4FV27_PSYA2/118-222
Q4FV27_PSYA2/28-105
Q4HG03_CAMCO/213-318
Q4HGU2_CAMCO/19-99
Q4HGW9_CAMCO/105-208
Q4HH22_CAMCO/22-107
Q4HQJ2_CAMUP/105-209
Q4HRC1_CAMUP/216-321
Q4HTP0_CAMUP/19-99
Q4JIM6_DERVA/9-108
Q4JWC5_CORJK/71-149
Q4K673_PSEF5/193-305
Q4K6Q0_PSEF5/40-140
Q4K6Q0_PSEF5/569-660
Q4K8H1_PSEF5/357-437
Q4KB75_PSEF5/129-210
Q4KB75_PSEF5/22-107
Q4KBF2_PSEF5/207-323
Q4KFN0_PSEF5/176-262
Q4KJW9_PSEF5/27-126
Q4KKJ7_PSEF5/111-201
Q4KKJ7_PSEF5/24-100
Q4KKM6_PSEF5/28-127
Q4MTD1_BACCE/217-309
Q4N3J2_THEPA/21-129
Q4PB05_USTMA/8-107
Q4PM75_IXOSC/9-108
Q4QEN5_LEIMA/14-113
Q4RNP2_TETNG/5-87
Q4U8X9_THEAN/21-139
Q4UTK9_XANC8/13-114
Q4UV91_XANC8/1-64
Q4UV92_XANC8/39-124
Q4UYM9_XANC8/135-227
Q4UYM9_XANC8/34-113
Q4X0L0_ASPFU/67-163
Q4XLY1_PLACH/16-114
Q4YGN2_PLABA/26-134
Q4YTB6_PLABA/16-114
Q4YUW2_PLABA/26-134
Q4ZHS4_9BACT/51-134
Q4ZV95_PSEU2/23-122
Q4ZVH0_PSEU2/347-427
Q52689_RHOCA/208-294
Q53094_RHOSH/52-110
Q53114_RHOSH/208-287
Q53144_RHOSH/25-126
Q53372_9SYNC/57-128
Q56A15_MOUSE/4-103
Q57536_ACEPA/34-134
Q576W7_BRUAB/50-137
Q577G2_BRUAB/226-317
Q579S1_BRUAB/26-124
Q57F07_BRUAB/326-406
Q57FX5_BRUAB/74-175
Q57I18_SALCH/339-454
Q57UI4_9TRYP/14-113
Q58AN0_RALME/615-706
Q58AN0_RALME/63-163
Q58PS2_9PROT/24-137
Q59231_BACSP/259-346
Q5DW50_GLUOX/45-149
Q5DZF9_VIBF1/24-103
Q5E346_VIBF1/335-452
Q5E3F8_VIBF1/22-103
Q5E8S5_VIBF1/116-204
Q5E8S5_VIBF1/22-105
Q5EMY9_MAGGR/117-216
Q5F5Z9_NEIG1/244-361
Q5FAC5_NEIG1/116-207
Q5FAC5_NEIG1/24-104
Q5FG01_EHRRG/75-174
Q5FPR9_GLUOX/345-464
Q5FRK5_GLUOX/29-129
Q5FTD3_GLUOX/55-159
Q5GTG0_WOLTR/68-167
Q5GVY5_XANOR/154-246
Q5GVY5_XANOR/53-132
Q5GYD6_XANOR/219-317
Q5GYG6_XANOR/30-130
Q5GZH1_XANOR/58-143
Q5GZH2_XANOR/101-180
Q5H9N0_GLUOX/44-144
Q5HAK9_EHRRW/75-174
Q5HTT0_CAMJR/105-208
Q5HTV8_CAMJR/19-100
Q5HWA9_CAMJR/213-318
Q5HXC2_CAMJR/201-288
Q5HXD8_CAMJR/187-298
Q5KNC7_CRYNE/11-110
Q5L113_GEOKA/262-354
Q5LBX7_BACFN/203-357
Q5LCV3_BACFN/329-446
Q5LKM2_SILPO/108-192
Q5LL12_SILPO/50-136
Q5LL42_SILPO/110-197
Q5LL49_SILPO/24-121
Q5LL76_SILPO/121-204
Q5LL76_SILPO/22-107
Q5LLH2_SILPO/25-125
Q5LMM5_SILPO/71-167
Q5LRM5_SILPO/39-145
Q5LSH5_SILPO/343-443
Q5LUC7_SILPO/26-130
Q5LUC8_SILPO/22-128
Q5LUQ3_SILPO/162-236
Q5LUQ3_SILPO/30-131
Q5LUQ4_SILPO/246-347
Q5LUR0_SILPO/49-159
Q5LV33_SILPO/328-408
Q5LXC2_SILPO/207-322
Q5NN02_ZYMMO/40-140
Q5NNF0_ZYMMO/341-459
Q5NNX5_ZYMMO/36-123
Q5NPE8_ZYMMO/208-315
Q5NPE8_ZYMMO/59-161
Q5NZC9_AROAE/17-112
Q5P1B8_AROAE/25-101
Q5P1B9_AROAE/25-105
Q5P1W3_AROAE/222-310
Q5P1W7_AROAE/30-119
Q5P1W8_AROAE/188-277
Q5P433_AROAE/200-324
Q5P7M1_AROAE/120-208
Q5P7M1_AROAE/18-108
Q5P8B4_AROAE/120-207
Q5P8B4_AROAE/26-104
Q5P8Y5_AROAE/49-128
Q5PBL1_ANAMM/76-174
Q5PKT5_SALPA/339-454
Q5QSD8_MARHY/208-323
Q5QXC0_IDILO/135-220
Q5QXK3_IDILO/119-208
Q5QXK3_IDILO/25-108
Q5SIF3_THET8/88-180
Q5WFD2_BACSK/249-337
Q5WSR4_LEGPL/83-186
Q5X098_LEGPL/111-200
Q5X098_LEGPL/23-100
Q5X0Y3_LEGPA/83-186
Q5X8V5_LEGPA/111-200
Q5X8V5_LEGPA/23-100
Q5YZ18_NOCFA/69-147
Q5ZQM8_9RHIZ/30-131
Q5ZQN1_9RHIZ/47-151
Q5ZRI3_LEGPH/83-186
Q5ZZ87_LEGPH/111-200
Q5ZZ87_LEGPH/23-100
Q604E2_METCA/113-202
Q604E2_METCA/27-103
Q604Y1_METCA/22-105
Q604Y4_METCA/92-181
Q604Z0_METCA/130-209
Q604Z0_METCA/40-113
Q605U5_METCA/34-112
Q607G1_METCA/22-99
Q607I5_METCA/181-265
Q607J0_METCA/229-411
Q609P7_METCA/138-213
Q609P7_METCA/43-124
Q60A04_METCA/120-197
Q60A04_METCA/29-108
Q60AC6_METCA/27-127
Q60BW8_METCA/197-321
Q60BZ4_METCA/449-606
Q62BQ2_BURMA/56-157
Q62CP9_BURMA/33-109
Q62CR7_BURMA/436-523
Q62G61_BURMA/25-107
Q62GN7_BURMA/131-215
Q62GN7_BURMA/35-118
Q62LG9_BURMA/24-107
Q62MI7_BURMA/141-229
Q62MI7_BURMA/49-125
Q635Y2_BACCZ/254-346
Q63JI7_BURPS/581-672
Q63KB4_BURPS/388-475
Q63LN6_BURPS/41-142
Q63PV1_BURPS/29-111
Q63Q43_BURPS/131-215
Q63Q43_BURPS/35-118
Q63T55_BURPS/322-397
Q63VI4_BURPS/184-262
Q63VI4_BURPS/94-169
Q63VI8_BURPS/45-146
Q63VI9_BURPS/126-214
Q63VI9_BURPS/31-110
Q63VZ5_BURPS/30-115
Q63VZ6_BURPS/13-110
Q63WC0_BURPS/24-107
Q63X17_BURPS/285-373
Q63X20_BURPS/232-343
Q63X20_BURPS/86-186
Q63X40_BURPS/141-229
Q63X40_BURPS/49-125
Q64I04_AZOBR/25-123
Q64SV6_BACFR/203-357
Q64U14_BACFR/329-446
Q65K12_BACLD/259-352
Q65W30_MANSM/335-453
Q667K8_YERPS/25-104
Q66EA3_YERPS/334-452
Q67JM4_SYMTH/200-312
Q67JM4_SYMTH/44-153
Q67ML2_SYMTH/250-342
Q67MR1_SYMTH/197-302
Q6A9U7_PROAC/48-125
Q6AFI9_LEIXX/68-145
Q6AQY8_DESPS/152-289
Q6B868_9ACAR/9-108
Q6G0M3_BARQU/71-170
Q6G4U5_BARHE/68-167
Q6HEM0_BACHK/254-346
Q6LFZ9_PHOPR/38-115
Q6LIF5_PHOPR/49-134
Q6LIZ5_PHOPR/184-264
Q6LKC1_PHOPR/276-367
Q6LLQ6_PHOPR/129-217
Q6LLQ6_PHOPR/35-118
Q6LN42_PHOPR/24-103
Q6LPY1_PHOPR/325-405
Q6MCR6_PARUW/150-235
Q6MK14_BDEBA/138-215
Q6MK14_BDEBA/34-112
Q6MPF1_BDEBA/222-338
Q6MR17_BDEBA/74-159
Q6N1D7_RHOPA/137-239
Q6N1E5_RHOPA/52-125
Q6N217_RHOPA/48-126
Q6N2S6_RHOPA/190-294
Q6N2S6_RHOPA/41-145
Q6N3K0_RHOPA/73-172
Q6N7W8_RHOPA/24-101
Q6N8A1_RHOPA/576-667
Q6N9T1_RHOPA/50-137
Q6NBP7_RHOPA/38-114
Q6NBT9_RHOPA/114-194
Q6NBT9_RHOPA/24-100
Q6PBG3_MOUSE/4-103
Q6S4N3_HELAN/12-111
Q6SFP3_9BACT/26-105
Q6SH01_9BACT/69-145
Q6W3P6_9PROT/193-290
Q6ZXZ8_WOLSU/769-857
Q71JE9_BURCE/179-290
Q71JE9_BURCE/31-132
Q72B26_DESVH/305-400
Q72H23_THET2/236-325
Q72IS4_THET2/18-108
Q72IT1_THET2/88-180
Q72NA9_LEPIC/223-334
Q72R62_LEPIC/37-176
Q72UH5_LEPIC/230-349
Q72UM9_LEPIC/50-137
Q72WA9_LEPIC/40-118
Q732C3_BACC1/254-346
Q73GX6_WOLPM/51-150
Q73YM2_MYCPA/68-145
Q747D3_GEOSL/26-104
Q749D0_GEOSL/207-322
Q74CB3_GEOSL/444-507
Q74DQ8_GEOSL/72-168
Q74FY6_GEOSL/207-322
Q74GM4_GEOSL/194-288
Q76IQ6_PSEHY/21-102
Q7BPS0_CAMJE/19-100
Q7BQQ3_XANAU/25-120
Q7BQR5_STANO/99-201
Q7CH22_YERPE/25-104
Q7CKB9_YERPE/334-452
Q7CPE9_SALTY/339-454
Q7CUT9_AGRT5/50-136
Q7DD79_NEIMB/116-207
Q7DD79_NEIMB/24-104
Q7M0Z1_PSEHY/2-60
Q7M7Q0_WOLSU/53-154
Q7M8Q2_WOLSU/218-323
Q7M9H4_WOLSU/375-463
Q7MCE9_VIBVY/193-305
Q7MEM9_VIBVY/26-116
Q7MEW0_VIBVY/20-105
Q7MIH9_VIBVY/25-104
Q7MQ22_VIBVY/116-204
Q7MQ22_VIBVY/22-105
Q7MRZ4_WOLSU/78-147
Q7MS08_WOLSU/78-158
Q7MS70_WOLSU/29-110
Q7MS72_WOLSU/17-98
Q7NGV5_GLOVI/48-119
Q7NPV6_CHRVO/120-204
Q7NPV6_CHRVO/29-106
Q7NTJ8_CHRVO/29-129
Q7P1N8_CHRVO/13-101
Q7P1Y1_CHRVO/118-202
Q7P1Y1_CHRVO/19-103
Q7PB75_RICSI/74-171
Q7PSA9_ANOGA/8-107
Q7RDJ2_PLAYO/16-114
Q7RKU3_PLAYO/26-135
Q7SIA4_METEX/4-100
Q7TU05_RHOBA/860-991
Q7TUV4_PROMM/61-133
Q7UEL3_RHOBA/197-274
Q7UI92_RHOBA/281-373
Q7UIS5_RHOBA/1030-1158
Q7ULD4_RHOBA/696-831
Q7ULK4_RHOBA/334-420
Q7ULK4_RHOBA/434-512
Q7UM20_RHOBA/1122-1254
Q7UMB5_RHOBA/329-453
Q7UNR7_RHOBA/3370-3500
Q7UQP5_RHOBA/931-1061
Q7UR94_RHOBA/1003-1134
Q7USM3_RHOBA/278-368
Q7USM7_RHOBA/166-253
Q7USM7_RHOBA/267-356
Q7UT19_RHOBA/834-970
Q7UTD1_RHOBA/207-317
Q7UTD1_RHOBA/97-183
Q7UTF2_RHOBA/1339-1467
Q7UVD1_RHOBA/960-1090
Q7UVI8_RHOBA/1468-1605
Q7UWK3_RHOBA/1027-1162
Q7UWV9_RHOBA/183-249
Q7UYC2_RHOBA/1120-1180
Q7UYL0_RHOBA/1236-1367
Q7UYY8_RHOBA/287-407
Q7UZE0_RHOBA/784-919
Q7VBF2_PROMA/65-137
Q7VG08_HELHP/17-100
Q7VGK5_HELHP/224-329
Q7VHG2_HELHP/5-78
Q7VJ87_HELHP/54-135
Q7VTA0_BORPE/148-233
Q7VTA0_BORPE/38-134
Q7VUN7_BORPE/24-107
Q7VVY9_BORPE/17-111
Q7VVZ0_BORPE/25-113
Q7VX17_BORPE/29-124
Q7VXZ1_BORPE/137-225
Q7VXZ1_BORPE/35-118
Q7VXZ2_BORPE/171-254
Q7W013_BORPE/48-149
Q7W2C3_BORPA/148-233
Q7W2C3_BORPA/38-133
Q7W3J6_BORPA/137-225
Q7W3J6_BORPA/36-121
Q7W3J7_BORPA/48-149
Q7W498_BORPA/24-107
Q7W526_BORPA/23-117
Q7W527_BORPA/25-113
Q7W6B3_BORPA/171-254
Q7W6B4_BORPA/137-225
Q7W6B4_BORPA/35-118
Q7W7X0_BORPA/29-124
Q7W8Q1_BORPA/190-300
Q7W8Q1_BORPA/44-144
Q7WCK8_BORBR/23-117
Q7WCK9_BORBR/25-113
Q7WEX1_BORBR/137-225
Q7WEX1_BORBR/36-121
Q7WEX2_BORBR/48-149
Q7WFQ6_BORBR/22-105
Q7WI81_BORBR/171-254
Q7WI82_BORBR/137-225
Q7WI82_BORBR/35-118
Q7WLB0_BORBR/29-124
Q7WLG9_BORBR/560-661
Q7WLG9_BORBR/706-812
Q7WMB5_BORBR/190-300
Q7WMB5_BORBR/44-144
Q7WR91_BORBR/148-233
Q7WR91_BORBR/38-134
Q7WTV6_PSEPU/21-103
Q7X1M1_9BACT/28-129
Q819N2_BACCR/254-346
Q81MT9_BACAN/254-346
Q820P4_NITEU/25-102
Q820P5_NITEU/11-93
Q820S2_NITEU/123-211
Q820S2_NITEU/29-111
Q82AK4_STRAW/49-126
Q82TA4_NITEU/50-136
Q82VX4_NITEU/145-225
Q82VX4_NITEU/22-127
Q82VZ5_NITEU/133-208
Q82VZ5_NITEU/30-104
Q82VZ6_NITEU/43-144
Q83J41_SHIFL/339-454
Q83N04_TROWT/76-153
Q83NH4_TROW8/156-232
Q83NH4_TROW8/62-139
Q83VX0_RHORH/59-152
Q83YH9_RUBGE/26-111
Q841W0_CAMFE/74-143
Q86EU4_SCHJA/8-107
Q877D7_9CREN/64-163
Q87H21_VIBPA/33-131
Q87H64_VIBPA/196-307
Q87HF3_VIBPA/45-124
Q87MF5_VIBPA/20-103
Q87N59_VIBPA/221-305
Q87N60_VIBPA/120-202
Q87N60_VIBPA/22-115
Q87P00_VIBPA/209-321
Q87QC8_VIBPA/129-207
Q87QC8_VIBPA/26-116
Q87TF9_VIBPA/116-204
Q87TF9_VIBPA/22-105
Q87YX2_PSESM/338-418
Q884L8_PSESM/23-122
Q88F11_PSEPK/363-443
Q88F66_PSEPK/28-129
Q88FX8_PSEPK/806-907
Q88GA2_PSEPK/130-209
Q88GA2_PSEPK/23-109
Q88GA3_PSEPK/178-261
Q88GU4_PSEPK/195-305
Q88GU4_PSEPK/328-415
Q88GU4_PSEPK/48-148
Q88H75_PSEPK/82-203
Q88HH6_PSEPK/29-128
Q88I19_PSEPK/220-314
Q88K14_PSEPK/28-129
Q88K14_PSEPK/301-386
Q88LT6_PSEPK/176-262
Q88RK3_PSEPK/115-205
Q88RK3_PSEPK/28-104
Q89DF1_BRAJA/36-134
Q89FR2_BRAJA/42-138
Q89HD1_BRAJA/26-105
Q89HT1_BRAJA/40-144
Q89JE4_BRAJA/32-133
Q89JW9_BRAJA/26-106
Q89K58_BRAJA/122-205
Q89K58_BRAJA/271-355
Q89LA5_BRAJA/144-230
Q89LR0_BRAJA/137-225
Q89LR0_BRAJA/34-121
Q89LR1_BRAJA/32-133
Q89LR4_BRAJA/191-264
Q89LR4_BRAJA/93-168
Q89NL8_BRAJA/793-894
Q89NL8_BRAJA/939-1043
Q89PG9_BRAJA/64-167
Q89QB4_BRAJA/50-137
Q89RQ4_BRAJA/362-442
Q89RR6_BRAJA/218-315
Q89SL2_BRAJA/30-128
Q89U67_BRAJA/208-327
Q89U88_BRAJA/63-164
Q89WT8_BRAJA/117-197
Q89WT8_BRAJA/28-104
Q89ZF0_BACTN/508-599
Q8A7B9_BACTN/329-446
Q8D5H1_VIBVU/193-305
Q8D7M0_VIBVU/26-116
Q8D7U6_VIBVU/20-105
Q8DBE3_VIBVU/25-104
Q8DDQ9_VIBVU/116-204
Q8DDQ9_VIBVU/22-105
Q8DG94_THEEB/53-124
Q8E8J8_SHEON/118-207
Q8E8J8_SHEON/25-108
Q8EA61_SHEON/125-208
Q8EA61_SHEON/34-104
Q8EA62_SHEON/222-305
Q8EF24_SHEON/192-304
Q8EIW2_SHEON/27-104
Q8EIW5_SHEON/22-96
Q8ER77_OCEIH/251-339
Q8F0C5_LEPIN/50-137
Q8F0I4_LEPIN/207-326
Q8F892_LEPIN/223-334
Q8FA05_LEPIN/40-118
Q8FCI5_ECOL6/339-454
Q8FWU2_BRUSU/226-317
Q8FX41_BRUSU/50-137
Q8FXA6_BRUSU/26-124
Q8G2G9_BRUSU/324-404
Q8G3B1_BRUSU/74-175
Q8GB32_PSEFL/111-203
Q8GB32_PSEFL/24-100
Q8GGJ4_HERAR/22-103
Q8GI80_RHOPA/28-139
Q8GLK1_AQUPY/182-330
Q8GQ86_PSEAE/172-260
Q8GQ86_PSEAE/84-159
Q8GQ87_PSEAE/236-320
Q8GU28_9CHLO/12-111
Q8I6T6_PLAF7/27-136
Q8IM53_PLAF7/15-113
Q8KAX5_CHLTE/43-137
Q8KBQ1_CHLTE/30-124
Q8KDN0_CHLTE/57-144
Q8KJ43_RHILO/218-333
Q8KX13_SYNP2/21-92
Q8KZS5_ACEPA/45-149
Q8KZS7_ACEPA/34-134
Q8P5E3_XANCP/135-227
Q8P5E3_XANCP/34-113
Q8P8T9_XANCP/39-124
Q8P8U0_XANCP/1-64
Q8PA26_XANCP/13-114
Q8PDT1_XANCP/89-170
Q8PKU9_XANAC/51-130
Q8PKV0_XANAC/39-124
Q8PLV5_XANAC/13-113
Q8PPG2_XANAC/135-227
Q8PPG2_XANAC/34-113
Q8RLF5_BRAJA/162-247
Q8RLW5_CHLLI/44-119
Q8RME6_RHOPA/52-163
Q8RMH3_9PROT/68-146
Q8S0R8_ORYSJ/12-110
Q8TUA6_METAC/108-204
Q8VUB4_BRASO/27-141
Q8X5N0_ECO57/339-454
Q8XFT2_SALTI/339-454
Q8XPS4_RALSO/283-374
Q8XPY3_RALSO/395-482
Q8XQ33_RALSO/209-299
Q8XQP8_RALSO/255-429
Q8XUC8_RALSO/31-112
Q8XUD1_RALSO/55-137
Q8XV44_RALSO/133-219
Q8XV44_RALSO/34-120
Q8XX25_RALSO/39-148
Q8XXJ8_RALSO/332-409
Q8Y0P3_RALSO/29-126
Q8Y0P4_RALSO/14-106
Q8Y1B8_RALSO/181-292
Q8Y1B8_RALSO/33-134
Q8Y2Y4_RALSO/122-206
Q8Y2Y4_RALSO/29-110
Q8YB33_BRUME/11-109
Q8YBA1_BRUME/50-137
Q8YBK5_BRUME/168-259
Q8YEH5_BRUME/74-175
Q8YFF0_BRUME/327-407
Q8ZST2_PYRAE/78-190
Q926H9_RHIME/46-146
Q926I1_RHIME/24-103
Q92MU4_RHIME/27-127
Q92RB7_RHIME/45-151
Q92SX7_RHIME/73-175
Q92UI9_RHIME/326-405
Q92UY8_RHIME/237-327
Q92UY9_RHIME/185-260
Q92UY9_RHIME/275-361
Q92VB2_RHIME/326-405
Q92WZ0_RHIME/35-136
Q92YQ4_RHIME/26-122
Q92Z15_RHIME/50-137
Q92Z56_RHIME/29-105
Q92Z91_RHIME/1-76
Q930Y3_RHIME/30-140
Q934F6_THETH/122-212
Q934F6_THETH/19-105
Q938I4_BACFR/330-447
Q939T7_RHOSU/164-236
Q939U4_RHOSU/49-159
Q93I63_RHOSU/28-144
Q985K1_RHILO/195-302
Q985K1_RHILO/44-150
Q98AY3_RHILO/218-333
Q98BN4_RHILO/72-174
Q98CI0_RHILO/338-417
Q98D16_RHILO/16-111
Q98HR1_RHILO/25-126
Q98L63_RHILO/239-398
Q98LF0_RHILO/33-133
Q98P34_RHILO/241-330
Q9A473_CAUCR/33-122
Q9A4A2_CAUCR/71-172
Q9A557_CAUCR/312-392
Q9A7M5_CAUCR/82-161
Q9A7T8_CAUCR/12-109
Q9A8Y7_CAUCR/50-148
Q9AQH5_ACHCY/33-120
Q9CM96_PASMU/337-455
Q9CNI5_PASMU/24-100
Q9F0W7_PSEFL/49-133
Q9F0W8_PSEFL/20-102
Q9HVH2_PSEAE/30-131
Q9HVL3_PSEAE/33-133
Q9HVL3_PSEAE/562-653
Q9I100_PSEAE/126-211
Q9I100_PSEAE/22-108
Q9I1K7_PSEAE/175-288
Q9I1K7_PSEAE/28-128
Q9I303_PSEAE/179-265
Q9I3C1_PSEAE/46-147
Q9I3K0_PSEAE/342-422
Q9JPC6_RUBGE/23-108
Q9K9N0_BACHD/253-342
Q9KIW6_THIFE/167-255
Q9KIW6_THIFE/73-155
Q9KLH8_VIBCH/63-146
Q9KPX1_VIBCH/28-107
Q9KVM9_VIBCH/134-222
Q9KVM9_VIBCH/40-123
Q9KVQ2_VIBCH/197-308
Q9KWP3_ALCFA/50-137
Q9L5A0_HELGE/58-142
Q9LCV0_PARDE/46-156
Q9R647_NITEU/2-81
Q9RA08_VIBMA/307-392
Q9RA08_VIBMA/409-488
Q9RF96_HAEDU/334-452
Q9RH53_ENTAG/28-128
Q9RH62_BRAJA/122-205
Q9RH62_BRAJA/271-355
Q9RHJ5_SHEVI/117-206
Q9RHJ5_SHEVI/24-107
Q9RRK2_DEIRA/138-229
Q9RRK2_DEIRA/50-126
Q9RYL1_DEIRA/203-322
Q9TVR0_TIGCA/2-101
Q9TVR1_TIGCA/2-101
Q9TVT6_TIGCA/2-101
Q9TVZ0_TIGCA/4-103
Q9TVZ1_TIGCA/4-103
Q9TZP1_TIGCA/1-99
Q9TZP2_TIGCA/1-100
Q9TZP3_TIGCA/4-103
Q9TZP4_TIGCA/1-99
Q9UVX5_FUSOX/6-105
Q9X5L7_RHOSH/50-136
Q9X808_STRCO/49-126
Q9XCQ9_PANCI/325-356
Q9XCQ9_PANCI/34-135
Q9Z3V7_9RHIZ/50-137
Q9Z684_BRAJA/39-136
Q9ZAS1_PROHO/60-131
Q9ZEI6_BRAJA/50-137
Q9ZGF8_HELMO/122-196
Q9ZGG5_HELMO/66-147
Q9ZHR4_AZOBR/109-200
Q9ZJ54_HELPJ/53-153
Q9ZJF8_HELPJ/222-327
Q9ZSL2_CICIN/12-111
QCRC_CORDI/54-131
QCRC_COREF/179-255
QCRC_COREF/69-146
QCRC_CORGL/56-133
QCRC_MYCBO/62-140
QCRC_MYCLE/71-149
QCRC_MYCTU/62-140
YHJA_ECOLI/339-454
