# Supplementary material for: Contact prediction is hardest for the most informative contacts, but improves with the incorporation of contact potentials
Source: PLoS One. 2018 Jun 28;13(6):e0199585. doi: 10.1371/journal.pone.0199585 (PMC6023208; doi:10.1371/journal.pone.0199585)
Supplement: S1 Data — Each file in the ‘alignments’ directory herein corresponds to a protein family’s alignment and contains the accession number and sequence range of each sequence in the alignment. (TAR.GZ) [file pone.0199585.s001.tar.gz › alignments/HTH_11]

A0ACG9_STRAM/5-59
A0AFA8_LISW6/6-62
A0AFG8_LISW6/5-60
A0AFK2_LISW6/8-66
A0AJX0_LISW6/9-61
A0AK09_LISW6/4-59
A0AKC7_LISW6/9-62
A0AKP3_LISW6/6-63
A0ALD0_LISW6/2-59
A0ALY7_LISW6/7-66
A0AMB6_LISW6/10-68
A0B7A8_METTP/11-63
A0JBS1_ENTFC/1-43
A0K4N1_BURCH/7-60
A0KEF1_AERHH/6-60
A0KP74_AERHH/4-55
A0KQ06_AERHH/8-64
A0KQB4_AERHH/6-59
A0KRK8_SHESA/7-60
A0KYR2_SHESA/6-59
A0L031_SHESA/2-60
A0L7P2_MAGSM/14-68
A0LB59_MAGSM/333-388
A0LCT4_MAGSM/67-123
A0LJF1_SYNFM/29-77
A0LLI6_SYNFM/7-62
A0LPN8_SYNFM/8-63
A0NI16_OENOE/8-63
A0NII8_OENOE/16-68
A0NIT2_OENOE/6-63
A0NKC5_OENOE/8-67
A0NLJ9_9RHOB/6-60
A0NLP4_9RHOB/15-68
A0NPP9_9RHOB/5-59
A0NRK1_9RHOB/6-61
A0NRV3_9RHOB/6-60
A0P077_9RHOB/6-60
A0PS44_MYCUA/29-80
A0PXA1_CLONN/2-56
A0Q1P7_CLONN/1-46
A0Q3T7_CLONN/6-59
A0Q634_FRATN/4-58
A0QS56_MYCS2/10-65
A0QZB8_MYCS2/2-56
A0R313_MYCS2/167-212
A0R9T5_BACAH/15-70
A0RA54_BACAH/12-70
A0RAG6_BACAH/7-62
A0RAT8_BACAH/6-59
A0RBZ1_BACAH/14-68
A0REP4_BACAH/6-61
A0RGK0_BACAH/6-61
A0RIR8_BACAH/10-62
A0RJ39_BACAH/16-69
A0RL55_BACAH/7-66
A0RL55_BACAH/97-154
A0RX93_CENSY/11-64
A0Y4G9_9GAMM/7-60
A0YYE6_LYNSP/9-59
A0ZAI7_NODSP/16-67
A1AFJ5_ECOK1/14-50
A1AHJ4_ECOK1/7-65
A1AIF1_ECOK1/8-59
A1AIY5_ECOK1/14-50
A1ALA5_PELPD/15-66
A1ALR5_PELPD/4-57
A1AQ48_PELPD/271-323
A1AZ28_PARDP/6-60
A1B6T8_PARDP/346-390
A1BCQ4_CHLPD/5-58
A1ESJ6_VIBCH/7-59
A1FA88_VIBCH/7-59
A1HPB9_9FIRM/1-45
A1HPK0_9FIRM/164-209
A1HQE1_9FIRM/6-59
A1JIH0_YERE8/8-59
A1JRF0_YERE8/7-63
A1K1V8_AZOSB/6-66
A1KA39_AZOSB/6-59
A1KK52_MYCBP/242-302
A1KWW5_STAAU/2-32
A1R5B7_ARTAT/172-234
A1RE98_SHESW/7-60
A1REF6_SHESW/155-209
A1RLC3_SHESW/6-59
A1RMR7_SHESW/3-59
A1RRZ6_PYRIL/5-57
A1RVK4_PYRIL/7-60
A1S0A5_THEPD/7-60
A1S202_SHEAM/6-59
A1S4U2_SHEAM/6-59
A1SPT5_NOCSJ/13-68
A1SRH1_PSYIN/6-60
A1T4I2_MYCVP/7-62
A1T989_MYCVP/11-66
A1T990_MYCVP/6-62
A1TIR6_ACIAC/6-59
A1TNY3_ACIAC/9-63
A1TYI1_MARAV/2-55
A1UBI4_MYCSK/6-62
A1UGA7_MYCSK/6-62
A1V082_BURMS/140-193
A1VB98_DESVV/9-63
A1VJV6_POLNA/6-59
A1W2F2_ACISJ/6-59
A1WNF5_VEREI/6-59
A1WVD9_HALHL/8-61
A1ZHE7_9BACT/13-66
A1ZHY8_9BACT/9-59
A1ZNF7_9BACT/30-83
A2PBU2_VIBCH/7-59
A2PXQ0_VIBCH/7-59
A2RCC0_STRPG/94-153
A2RCN6_STRPG/11-55
A2RDV5_STRPG/6-59
A2RE04_STRPG/3-57
A2RE35_STRPG/5-64
A2RIE1_LACLM/6-61
A2RJK7_LACLM/87-145
A2RLD6_LACLM/5-61
A2RMJ8_LACLM/5-59
A2S5B2_BURM9/7-60
A2SPH6_METLZ/3-58
A2SPQ2_METLZ/6-60
A2SRV3_METLZ/206-258
A2U2S8_9FLAO/6-59
A2VJB6_MYCTU/190-250
A2VSU0_9BURK/7-60
A2WCK4_9BURK/7-60
A3CKS6_STRSV/4-32
A3CLM4_STRSV/5-60
A3CLQ0_STRSV/5-60
A3CML0_STRSV/4-57
A3CMR3_STRSV/6-58
A3CNJ3_STRSV/5-58
A3CNS5_STRSV/5-60
A3CQJ4_STRSV/93-153
A3CQP7_STRSV/10-64
A3CW25_METMJ/4-58
A3D1C2_SHEB5/2-61
A3D2W5_SHEB5/6-59
A3D845_SHEB5/161-213
A3DA76_SHEB5/7-60
A3DG84_CLOTH/6-61
A3DIK6_CLOTH/5-59
A3DKY8_STAMF/371-434
A3EJA0_VIBCH/3-57
A3EP07_VIBCH/7-59
A3F320_BACSU/1-54
A3F323_BACSU/1-54
A3F326_BACSU/1-54
A3F335_BACSU/1-54
A3F344_BACSU/1-54
A3GT58_VIBCH/7-59
A3H3Y3_VIBCH/7-59
A3HSM5_9BACT/14-72
A3I1Q3_9BACT/6-59
A3I3R0_9BACI/5-66
A3I5A3_9BACI/5-62
A3I9Q7_9BACI/6-61
A3IA02_9BACI/6-61
A3IBK8_9BACI/9-61
A3IFL8_9BACI/9-62
A3IG29_9BACI/6-60
A3JER9_9ALTE/2-55
A3JUN0_9RHOB/6-59
A3JZ11_9RHOB/6-59
A3KAC3_9RHOB/6-60
A3KIF6_STRAM/7-62
A3KIR1_STRAM/17-72
A3KS26_PSEAE/7-62
A3L7L4_PSEAE/7-62
A3LFY2_PSEAE/1-54
A3M1R8_ACIBT/6-60
A3MP90_BURM7/7-60
A3MX39_PYRCJ/50-107
A3NDD8_BURP6/118-171
A3NZ49_BURP0/146-199
A3PV69_MYCSJ/6-62
A3Q966_SHELP/7-60
A3QG09_SHELP/6-59
A3RTE2_RALSO/10-63
A3SBE5_9RHOB/1-35
A3SID3_9RHOB/13-67
A3SWU4_9RHOB/6-59
A3TIX0_9MICO/7-62
A3TN92_9MICO/15-71
A3TNJ6_9MICO/7-62
A3TRX4_9MICO/165-215
A3TW25_9RHOB/6-59
A3UD82_9RHOB/3-58
A3URM5_VIBSP/1-29
A3UTA5_VIBSP/6-59
A3V428_9RHOB/6-59
A3VEX3_9RHOB/6-59
A3VGW8_9RHOB/6-60
A3WMD5_9GAMM/169-223
A3WQR4_9GAMM/6-59
A3X7V6_9RHOB/6-59
A3XBB6_9RHOB/6-60
A3XNI7_LEEBM/11-64
A3Y4I4_9VIBR/6-59
A3YDU1_9GAMM/8-62
A3YHV2_9GAMM/10-63
A3YI08_9GAMM/11-67
A3YL12_CAMJE/10-61
A3YRK5_CAMJE/10-61
A3ZDN9_CAMJE/10-61
A3ZIR8_CAMJE/10-61
A4A6B6_9GAMM/3-55
A4AFC1_9ACTN/11-67
A4AR97_MARSH/1-40
A4BF43_9GAMM/3-56
A4BHT2_9GAMM/12-67
A4BKA3_9GAMM/6-60
A4BL48_9GAMM/11-64
A4BVG3_9GAMM/12-70
A4C3H1_9GAMM/6-60
A4CF99_9GAMM/7-60
A4EA26_9ACTN/6-59
A4EE99_9RHOB/6-59
A4EHB7_9RHOB/6-61
A4EK43_9RHOB/6-59
A4EQR9_9RHOB/6-60
A4ETS1_9RHOB/1-50
A4EYJ5_9RHOB/5-60
A4EYV6_9RHOB/6-59
A4F5E1_STRPN/6-59
A4FAG1_SACEN/7-62
A4FBQ4_SACEN/31-89
A4FF13_SACEN/1-52
A4FF91_SACEN/7-62
A4FLU7_SACEN/1-50
A4FQ20_SACEN/7-62
A4FQS7_SACEN/13-68
A4FR17_SACEN/14-69
A4FW57_METM5/59-119
A4IPF2_GEOTN/45-101
A4IQ62_GEOTN/9-64
A4IR13_GEOTN/1-48
A4IRC4_GEOTN/15-68
A4IXP1_FRATW/4-58
A4J0W4_DESRM/9-64
A4J612_DESRM/20-78
A4J7C8_DESRM/6-58
A4JBM6_BURVG/7-60
A4KIF1_MYCTU/242-302
A4KS15_FRATU/4-58
A4MEZ0_BURPS/120-173
A4ND48_HAEIF/4-39
A4SCA2_PROVI/10-65
A4SEU0_PROVI/14-65
A4SGW3_PROVI/4-58
A4SH52_AERS4/6-60
A4SHU0_AERS4/6-59
A4SM75_AERS4/71-114
A4SMQ7_AERS4/8-61
A4T1P0_MYCGI/7-62
A4TK57_YERPP/53-103
A4TR21_YERPP/8-59
A4TWV5_9PROT/271-307
A4TX58_9PROT/6-59
A4VHL3_PSEU5/1-54
A4VWV2_STRSY/2-57
A4VY33_STRSY/92-152
A4VY53_STRSY/5-64
A4W355_STRS2/2-57
A4W490_STRS2/8-61
A4W4C8_STRS2/92-152
A4W4E8_STRS2/5-64
A4W5Z1_ENT38/7-63
A4WFW8_ENT38/8-59
A4X3T8_SALTO/7-62
A4X4L4_SALTO/24-79
A4X6H9_SALTO/12-68
A4XCA7_SALTO/15-70
A4XFS7_CALS8/4-57
A4XZA7_PSEMY/1-54
A4Y298_SHEPC/155-209
A4Y464_SHEPC/3-59
A4Y5E9_SHEPC/6-59
A4YBZ9_SHEPC/7-60
A4YLU0_BRASO/6-60
A4YN35_BRASO/5-65
A5CU91_CLAM3/5-59
A5D0S0_PELTS/14-77
A5D3U0_PELTS/6-58
A5D4F0_PELTS/153-201
A5D5P6_PELTS/2-56
A5EQY9_BRASB/5-65
A5ES43_BRASB/6-60
A5F3Q0_VIBC3/7-59
A5FLV0_FLAJ1/11-64
A5FTC3_ACICJ/4-38
A5G5C2_GEOUR/16-71
A5G5Z8_GEOUR/4-75
A5G7A8_GEOUR/6-60
A5GB94_GEOUR/15-63
A5HXQ5_CLOBH/6-59
A5HYE2_CLOBH/163-212
A5I065_CLOBH/5-60
A5I0V9_CLOBH/2-56
A5I226_CLOBH/5-59
A5I3S1_CLOBH/5-52
A5I3S1_CLOBH/94-152
A5I623_CLOBH/9-61
A5I642_CLOBH/5-71
A5I6V2_CLOBH/6-61
A5IDW7_LEGPC/6-60
A5IGC6_LEGPC/7-60
A5ILY1_THEP1/8-61
A5IPR4_STAA9/5-56
A5IPR4_STAA9/90-147
A5ISY6_STAA9/4-59
A5IUU7_STAA9/6-65
A5IV93_STAA9/6-61
A5IW67_STAA9/4-61
A5J8U8_BURMA/7-60
A5KJK5_9FIRM/4-63
A5KJP6_9FIRM/48-103
A5KMG5_9FIRM/6-59
A5KPE5_9FIRM/2-55
A5KX54_9GAMM/6-60
A5L8H1_9GAMM/6-59
A5L9N2_STRPN/7-66
A5LAK3_STRPN/7-64
A5LBF4_STRPN/3-57
A5LDH3_STRPN/5-58
A5LFC6_STRPN/94-152
A5LJM8_STRPN/7-66
A5LMT7_STRPN/5-58
A5LNY9_STRPN/94-152
A5LQM5_STRPN/3-57
A5LRF5_STRPN/94-152
A5LV97_STRPN/5-58
A5LWR1_STRPN/3-57
A5M3F4_STRPN/5-58
A5M3Q7_STRPN/3-57
A5M3T4_STRPN/94-152
A5M7I5_STRPN/5-58
A5MAQ4_STRPN/94-152
A5MB15_STRPN/3-57
A5MDY6_STRPN/7-66
A5MEZ2_STRPN/3-57
A5MFM5_STRPN/7-64
A5MGS7_STRPN/5-58
A5MIL6_STRPN/94-152
A5MJ23_STRPN/85-141
A5MN84_STRPN/94-152
A5MNV6_STRPN/85-141
A5MP55_STRPN/5-58
A5MQQ0_STRPN/7-66
A5MRG7_STRPN/3-57
A5MSA9_STRPN/7-66
A5MSN9_STRPN/5-58
A5MX04_STRPN/94-152
A5MX64_STRPN/85-141
A5MYE7_STRPN/3-57
A5MZY3_CLOK5/2-56
A5N2K2_CLOK5/6-61
A5N465_CLOK5/6-59
A5N528_CLOK5/5-60
A5N6N9_CLOK5/9-61
A5TDR5_BURMA/7-60
A5TRY7_FUSNP/5-60
A5TSF9_FUSNP/7-60
A5TT97_FUSNP/6-61
A5TVX8_FUSNP/5-60
A5TWI5_FUSNP/6-58
A5TXG5_FUSNP/336-386
A5U433_MYCTA/242-302
A5UMU2_METS3/174-227
A5UWR9_ROSS1/11-66
A5V2K1_SPHWW/6-60
A5VFX0_SPHWW/332-378
A5VJH4_LACRD/5-60
A5VS88_BRUO2/6-59
A5VXN0_PSEP1/1-54
A5W423_PSEP1/6-59
A5WNY6_MYCTF/242-302
A5XUT9_BURMA/7-60
A5YS89_9EURY/29-84
A5Z3Q0_9FIRM/5-64
A5Z560_9FIRM/9-68
A5Z6R5_9FIRM/7-72
A5Z8H9_9FIRM/6-59
A5Z939_9FIRM/4-58
A5ZAB6_9FIRM/7-60
A5ZRK5_9FIRM/4-58
A5ZYB7_9FIRM/6-59
A6A897_VIBCH/6-59
A6AJ78_VIBCH/7-59
A6AK68_VIBHA/6-60
A6AUF7_VIBHA/14-63
A6B1P0_VIBPA/7-61
A6B654_VIBPA/14-63
A6B8I5_VIBPA/7-60
A6BBL3_VIBPA/1-36
A6BF08_9FIRM/2-55
A6BFL5_9FIRM/6-59
A6BHU8_9FIRM/8-71
A6BRF0_YERPE/42-93
A6BXB0_YERPE/8-59
A6C2W1_9PLAN/8-62
A6CHK4_9BACI/162-216
A6CNR6_9BACI/6-62
A6CRW9_9BACI/3-51
A6CSJ4_9BACI/6-58
A6CUE9_9BACI/12-65
A6D7N1_9VIBR/6-59
A6D919_9VIBR/4-57
A6E288_9RHOB/7-60
A6E601_9RHOB/6-59
A6EFX9_9SPHI/2-41
A6EVD4_9ALTE/333-379
A6F192_9ALTE/2-55
A6F2P0_9ALTE/7-62
A6F8G8_9GAMM/6-60
A6FED8_9GAMM/4-57
A6FXF5_9DELT/6-60
A6GAF2_9DELT/7-62
A6GCU0_9DELT/10-63
A6KYX3_BACV8/58-114
A6L2Y0_BACV8/453-506
A6L5T9_BACV8/467-518
A6LJ67_THEM4/4-57
A6LMA3_THEM4/4-56
A6LPB9_CLOB8/6-59
A6LQ92_CLOB8/9-65
A6LQT2_CLOB8/6-64
A6LRQ2_CLOB8/6-58
A6LS69_CLOB8/2-55
A6LX09_CLOB8/5-63
A6LYP1_CLOB8/5-59
A6LZE7_CLOB8/6-59
A6LZV7_CLOB8/2-61
A6M2G4_CLOB8/7-59
A6NQL9_9BACE/8-70
A6NQN6_9BACE/14-67
A6P211_9BACE/5-60
A6Q643_NITSB/2-54
A6QE15_STAAE/5-56
A6QE15_STAAE/90-149
A6QH07_STAAE/4-59
A6QIZ8_STAAE/6-65
A6QJF3_STAAE/6-61
A6QKC9_STAAE/4-61
A6T247_JANMA/6-59
A6T5E3_KLEP7/7-60
A6TEG4_KLEP7/276-328
A6TGN0_KLEP7/8-59
A6THF9_KLEP7/7-63
A6TJ95_ALKMQ/6-59
A6TQ78_ALKMQ/8-61
A6TSE8_ALKMQ/159-209
A6TSJ3_ALKMQ/9-61
A6TUR8_ALKMQ/3-58
A6TVY0_ALKMQ/9-67
A6TVY0_ALKMQ/96-154
A6TWN8_ALKMQ/2-56
A6TYI5_STAA2/5-56
A6TYI5_STAA2/90-147
A6U1S5_STAA2/4-59
A6U3N7_STAA2/6-65
A6U436_STAA2/6-61
A6U524_STAA2/4-61
A6U714_SINMW/6-60
A6UD02_SINMW/43-90
A6ULX0_SINMW/6-60
A6UQB2_METVS/61-119
A6UWR6_META3/34-91
A6UZH1_PSEA7/1-33
A6V828_PSEA7/7-62
A6VH53_METM7/59-119
A6VLW1_ACTSZ/6-69
A6VLW1_ACTSZ/89-139
A6VRC7_MARMS/2-60
A6VRZ4_MARMS/6-60
A6VS78_MARMS/6-60
A6VTU3_MARMS/11-64
A6VZ09_MARMS/6-59
A6VZ25_MARMS/165-218
A6W3A8_MARMS/1-53
A6W4U4_KINRD/7-62
A6W9F6_KINRD/6-63
A6WBB0_KINRD/7-62
A6WBZ7_KINRD/13-68
A6WF08_KINRD/4-59
A6WHR2_SHEB8/7-60
A6WJS0_SHEB8/161-213
A6WK93_SHEB8/3-61
A6WLL6_SHEB8/6-59
A6WY43_OCHA4/6-59
A6X6A6_OCHA4/331-376
A6X6A8_OCHA4/25-69
A6XVC6_VIBCH/7-59
A7B472_RUMGN/6-60
A7B5F1_RUMGN/2-55
A7B891_RUMGN/6-59
A7BC50_9ACTO/17-61
A7FJ11_YERP3/53-103
A7FNJ4_YERP3/8-59
A7FQ37_CLOB1/6-59
A7FQQ8_CLOB1/163-212
A7FSC1_CLOB1/5-60
A7FT09_CLOB1/2-56
A7FU62_CLOB1/5-59
A7FVJ1_CLOB1/5-52
A7FVJ1_CLOB1/94-152
A7FXJ9_CLOB1/9-61
A7FXL7_CLOB1/5-71
A7FYH3_CLOB1/6-61
A7G9B9_CLOBL/6-59
A7GA08_CLOBL/164-212
A7GBC2_CLOBL/5-60
A7GBR0_CLOBL/5-60
A7GCG1_CLOBL/2-56
A7GDN6_CLOBL/5-59
A7GF87_CLOBL/5-52
A7GF87_CLOBL/94-152
A7GHG0_CLOBL/9-61
A7GHH8_CLOBL/5-71
A7GIG3_CLOBL/6-61
A7GMY5_BACCN/4-64
A7GN75_BACCN/6-60
A7GQ76_BACCN/6-65
A7GSZ2_BACCN/10-62
A7GTB2_BACCN/14-67
A7GU32_BACCN/5-59
A7GVJ0_BACCN/4-65
A7GVL5_BACCN/154-195
A7HAE0_ANADF/8-62
A7HGT5_ANADF/5-60
A7HHX0_ANADF/28-81
A7HKR0_FERNB/3-56
A7HP98_PARL1/6-60
A7HW01_PARL1/6-60
A7I994_METB6/5-58
A7IHY0_XANP2/6-60
A7IIS9_XANP2/18-72
A7JHF4_FRANO/4-58
A7JLK8_FRANO/4-58
A7JPU1_PASHA/20-79
A7JZ59_VIBSE/6-60
A7K4D9_VIBSE/7-60
A7M5P7_BACOV/465-518
A7MBD4_BOVIN/7-57
A7MM27_ENTS8/7-63
A7MQP4_ENTS8/8-59
A7MRQ8_ENTS8/6-60
A7MXD9_VIBHB/7-60
A7N3Q9_VIBHB/14-63
A7NCX1_FRATF/4-58
A7NKS2_ROSCS/12-67
A7VAF0_BACUN/117-170
A7VCG7_9CLOT/15-68
A7VCN7_9CLOT/2-55
A7VYA2_9CLOT/5-60
A7VZ87_9CLOT/29-83
A7WY14_STAA1/5-56
A7WY14_STAA1/90-147
A7X2F3_STAA1/4-59
A7X2W1_STAA1/6-58
A7X519_STAA1/6-65
A7X5Q6_STAA1/6-61
A7X725_STAA1/4-61
A7YU36_FRATU/4-58
A7Z1G2_BACA2/6-64
A7Z2D7_BACA2/161-223
A7Z5Z5_BACA2/6-60
A7Z6T9_BACA2/10-62
A7Z705_BACA2/7-67
A7Z778_BACA2/12-65
A7ZA83_BACA2/5-63
A7ZRH2_ECO24/14-50
A7ZUA7_ECO24/5-60
A7ZUI9_ECO24/8-59
A8A700_ECOHS/5-60
A8A777_ECOHS/8-59
A8AKV1_CITK8/8-59
A8AME9_CITK8/18-74
A8AUT9_STRGC/9-63
A8AW28_STRGC/5-60
A8AWF0_STRGC/6-58
A8AWN9_STRGC/4-57
A8AWW7_STRGC/5-60
A8AX24_STRGC/5-58
A8AYJ7_STRGC/4-64
A8AYR4_STRGC/5-61
A8EI70_BURPS/7-60
A8ETQ8_ARCB4/358-409
A8F6K0_THELT/8-61
A8F9J6_BACP2/8-66
A8FA16_BACP2/6-64
A8FAX8_BACP2/164-225
A8FDW3_BACP2/1-53
A8FE45_BACP2/5-59
A8FEH8_BACP2/6-60
A8FFA9_BACP2/42-94
A8FFS5_BACP2/12-65
A8FH58_BACP2/6-61
A8FIT8_BACP2/5-63
A8FIW8_BACP2/5-63
A8FKZ5_CAMJ8/10-61
A8FRY3_SHESH/3-52
A8FX19_SHESH/6-59
A8G1G3_SHESH/7-60
A8G8D8_SERP5/8-59
A8GK26_SERP5/8-64
A8GLA4_SERP5/3-46
A8GYW0_SHEPA/7-60
A8H0X8_SHEPA/3-52
A8I1Z5_AZOC5/6-60
A8KW44_BURPS/7-60
A8KX78_FRASN/183-234
A8KY50_FRASN/133-174
A8LCR7_FRASN/5-60
A8LDV1_FRASN/7-62
A8LFK5_FRASN/7-62
A8LGU9_FRASN/5-60
A8LGY8_FRASN/180-231
A8LIX0_DINSH/6-59
A8LW05_SALAI/28-82
A8M318_SALAI/12-66
A8M591_SALAI/7-62
A8MEB0_ALKOO/6-59
A8MEN8_ALKOO/5-59
A8MG74_ALKOO/9-61
A8MKC4_ALKOO/5-60
A8MLT9_ALKOO/2-56
A8MM85_ALKOO/4-56
A8R930_9FIRM/6-59
A8R9W1_9FIRM/5-63
A8RA27_9FIRM/5-61
A8RAH0_9FIRM/22-74
A8RAP2_9FIRM/7-66
A8RD41_9FIRM/5-58
A8RDJ6_9FIRM/1-52
A8RFS9_9FIRM/5-61
A8RJT7_9CLOT/26-81
A8RNJ4_9CLOT/1-53
A8RTN9_9CLOT/5-61
A8RU68_9CLOT/10-63
A8RW19_9CLOT/13-72
A8RYZ8_9CLOT/5-59
A8RYZ8_9CLOT/86-133
A8S0X7_9CLOT/5-60
A8S168_9CLOT/5-66
A8S2F0_9CLOT/2-55
A8S5N7_9CLOT/28-82
A8S9A5_9FIRM/136-192
A8S9A5_9FIRM/49-107
A8SAD0_9FIRM/5-60
A8SH53_9FIRM/6-59
A8SIF4_9FIRM/5-57
A8SIT9_9FIRM/5-59
A8SV64_9FIRM/2-55
A8SXW7_9FIRM/11-64
A8TC24_9VIBR/7-60
A8TJD5_9PROT/5-60
A8TN79_9PROT/6-60
A8U6Z8_9LACT/3-58
A8U731_9LACT/7-66
A8U7I7_9LACT/9-66
A8U8T2_9LACT/6-63
A8UBU9_9LACT/9-67
A8UC60_9LACT/1-39
A8ULV3_9FLAO/11-64
A8YXQ9_LACH4/4-59
A8YYC3_STAAT/6-65
A8YZF7_STAAT/5-56
A8YZF7_STAAT/90-149
A8Z436_STAAT/4-59
A8Z504_STAAT/6-61
A8Z5D9_STAAT/4-61
A9A3E8_NITMS/11-65
A9A9J6_METM6/61-119
A9AH56_BURM1/7-60
A9AUR2_HERA2/7-62
A9AVG2_HERA2/6-59
A9AW18_HERA2/12-57
A9AWW0_HERA2/7-67
A9B2R1_HERA2/24-79
A9BXQ3_DELAS/6-60
A9CLG2_AGRT5/6-60
A9CU75_9RHIZ/20-74
A9D9I1_9RHIZ/1-48
A9DND6_9GAMM/7-60
A9DPV5_9FLAO/30-83
A9E8Y8_9RHOB/9-62
A9EB15_9RHOB/2-51
A9EIP8_9RHOB/6-60
A9EM27_9RHOB/1-44
A9END9_9RHOB/6-59
A9F9Q8_SORC5/3-61
A9FEW6_9RHOB/1-50
A9FL98_9RHOB/6-60
A9FSE0_SORC5/41-96
A9FWN9_9RHOB/6-60
A9G2E0_SORC5/172-226
A9G5M6_SORC5/6-60
A9G7X2_9RHOB/6-60
A9GEK0_9RHOB/6-59
A9GVQ4_SORC5/5-62
A9GZQ4_9RHOB/6-59
A9H9V2_9RHOB/6-60
A9IGI2_BORPD/6-60
A9JPC4_STRPN/1-41
A9KG76_COXBN/7-60
A9KIF8_CLOPH/5-60
A9KK86_CLOPH/6-59
A9KM28_CLOPH/5-60
A9KNW9_CLOPH/3-58
A9KRE5_CLOPH/5-59
A9KSP2_CLOPH/5-60
A9KW86_SHEB9/7-60
A9KWE3_SHEB9/6-59
A9L2N3_SHEB9/161-213
A9L472_SHEB9/2-60
A9LBD1_BURMA/7-60
A9M7M9_BRUC2/6-59
A9MHG2_SALAR/8-59
A9MX24_SALPB/7-60
A9N0I1_SALPB/8-59
A9N643_SALPB/7-63
A9NCS4_COXBR/7-60
A9QSG5_LACLK/18-76
A9R362_YERPG/8-59
A9R7R0_YERPG/53-103
A9U720_PHYPA/1-50
A9U7I1_PHYPA/6-64
A9VES8_BACWK/6-61
A9VFR6_BACWK/7-65
A9VHS4_BACWK/10-62
A9VIQ7_BACWK/14-67
A9VME8_BACWK/6-60
A9VMP8_BACWK/6-61
A9VNU1_BACWK/6-60
A9VTR1_BACWK/162-212
A9W5Y5_METEP/6-60
A9WGJ2_CHLAA/14-68
A9WNY8_RENSM/10-65
A9WQ05_RENSM/7-62
A9WQD1_RENSM/17-54
A9WUI5_RENSM/1-52
A9WWK8_BRUSI/6-59
A9ZEK7_YERPE/8-59
A9ZHE8_COXBU/7-60
A9ZZS1_YERPE/8-59
ATXA_BACAN/13-69
B0A6G9_9CLOT/26-83
B0A6M2_9CLOT/3-58
B0A6V2_9CLOT/5-59
B0A7G0_9CLOT/6-59
B0A809_9CLOT/9-69
B0A8M3_9CLOT/10-63
B0ADJ2_9CLOT/9-61
B0AJQ7_BACAN/6-61
B0AMA1_BACAN/6-60
B0AUW3_BACAN/14-67
B0AV56_BACAN/9-61
B0AWV4_BACAN/6-61
B0AY61_BACAN/7-65
B0AYX5_BACAN/13-69
B0G2B2_9FIRM/2-55
B0G7Y2_9FIRM/21-74
B0GDX4_YERPE/8-59
B0GZX9_YERPE/8-59
B0H7Y0_YERPE/53-103
B0HAT4_YERPE/8-59
B0HC74_YERPE/53-103
B0HP18_YERPE/8-59
B0I0W4_YERPE/8-59
B0I331_STAAU/17-72
B0K247_THEPX/101-159
B0K247_THEPX/12-71
B0K3B3_THEPX/6-59
B0K3R4_THEPX/90-148
B0K5D3_THEPX/3-61
B0K681_THEPX/3-57
B0K713_THEPX/8-61
B0K792_THEP3/3-57
B0KA49_THEP3/8-61
B0KBP4_THEP3/90-148
B0KBV0_THEP3/6-59
B0KCF7_THEP3/3-61
B0KD90_THEP3/101-159
B0KD90_THEP3/12-70
B0KK50_PSEPG/1-54
B0M974_9FIRM/7-65
B0M9C7_9FIRM/2-55
B0MAI9_9FIRM/9-67
B0MAU3_9FIRM/5-64
B0MAU3_9FIRM/91-149
B0MAW6_9FIRM/92-151
B0MAW7_9FIRM/5-64
B0MBD2_9FIRM/6-63
B0MBG4_9FIRM/32-87
B0MBK6_9FIRM/4-58
B0MBK6_9FIRM/90-148
B0MCT5_9FIRM/5-59
B0MDE9_9FIRM/4-54
B0MDG5_9FIRM/6-63
B0MEI2_9FIRM/4-62
B0MET8_9FIRM/15-73
B0MGK7_9FIRM/6-64
B0MGN0_9FIRM/4-60
B0MGN0_9FIRM/92-151
B0MGX9_9FIRM/8-63
B0MH65_9FIRM/4-57
B0MHU3_9FIRM/49-108
B0MJJ5_9FIRM/9-67
B0MJK4_9FIRM/5-59
B0MJL7_9FIRM/4-55
B0MK05_9FIRM/4-58
B0MN76_9FIRM/17-70
B0N288_9FIRM/5-61
B0N368_9FIRM/7-64
B0N4Y4_9FIRM/4-62
B0N590_9FIRM/5-60
B0N5E1_9FIRM/6-65
B0N6K6_9FIRM/7-64
B0N881_9FIRM/85-151
B0N8A6_9FIRM/10-65
B0N8T4_9FIRM/4-58
B0N8U3_9FIRM/4-58
B0NBK7_EUBSP/2-55
B0NDM2_EUBSP/6-59
B0NE49_EUBSP/5-66
B0NXI9_9CLOT/7-65
B0NYB7_9CLOT/4-53
B0P1K3_9CLOT/10-69
B0P2E0_9CLOT/6-62
B0P2P0_9CLOT/4-55
B0P2P0_9CLOT/90-148
B0P4K8_9CLOT/2-55
B0P4U6_9CLOT/5-63
B0P577_9CLOT/1-50
B0P5V1_9FIRM/94-152
B0P7S7_9FIRM/20-83
B0PXP6_BACAN/6-61
B0Q0N1_BACAN/9-61
B0Q259_BACAN/6-60
B0Q6P0_BACAN/14-67
B0Q775_BACAN/6-61
B0QA33_BACAN/7-65
B0QAY8_BACAN/13-69
B0QG77_BACAN/6-60
B0QJH9_BACAN/9-61
B0QL35_BACAN/6-61
B0QNC3_BACAN/7-65
B0QP10_BACAN/14-67
B0QQP4_BACAN/13-69
B0QVN0_HAEPR/10-46
B0R5U0_HALS3/4-55
B0RB61_CLAMS/5-59
B0RES5_CLAMS/7-62
B0RF40_CLAMS/7-62
B0RGL8_CLAMS/6-63
B0RNJ1_XANCB/6-61
B0RRW4_XANCB/6-62
B0RXV7_XANCB/3-54
B0T740_CAUSK/6-60
B0TAF9_HELMI/1-45
B0TBQ0_HELMI/2-56
B0TM28_SHEHH/7-60
B0TV77_SHEHH/3-56
B0U0S7_FRAP2/4-58
B0U2U4_XYLFM/5-54
B0V4K6_ACIBY/6-60
B1B9J5_CLOBO/6-61
B1BC38_CLOBO/6-59
B1BDD1_CLOBO/1-46
B1BGY6_CLOPE/158-213
B1BIK4_CLOPE/6-58
B1BL65_CLOPE/3-58
B1BNB2_CLOPE/158-213
B1BPF0_CLOPE/3-58
B1BPL7_CLOPE/6-58
B1BVT1_CLOPE/5-60
B1BZL4_9FIRM/4-58
B1C2N9_9FIRM/14-69
B1C5P5_9FIRM/94-152
B1C6Z1_9FIRM/5-58
B1C796_9FIRM/12-70
B1C7S9_9FIRM/2-57
B1C8U8_9FIRM/4-51
B1C8U8_9FIRM/92-150
B1CAC3_9FIRM/1-55
B1CBH7_9FIRM/5-59
B1CBK0_9FIRM/6-59
B1CBZ7_9FIRM/6-54
B1CBZ7_9FIRM/95-153
B1ESC8_9ESCH/8-59
B1ET44_BACAN/6-61
B1EYJ3_BACAN/6-60
B1F132_BACAN/9-61
B1F406_BACAN/6-61
B1F5T2_BACAN/14-67
B1F680_BACAN/7-65
B1F6T2_BACAN/13-69
B1FFB1_9BURK/7-60
B1FG31_9BURK/1-46
B1FWI8_9BURK/25-78
B1GDK7_BACAN/6-61
B1GFL2_BACAN/6-60
B1GJH5_BACAN/9-61
B1GMZ5_BACAN/14-67
B1GNS9_BACAN/6-61
B1GQB7_BACAN/7-65
B1GR73_BACAN/13-69
B1GYM1_UNCTG/1-51
B1HAP0_BURPS/116-169
B1HMI2_LYSSC/6-61
B1HPE8_LYSSC/6-61
B1HQ11_LYSSC/41-96
B1HQ46_LYSSC/6-61
B1HTF4_LYSSC/6-60
B1HTI5_LYSSC/9-61
B1HUW4_LYSSC/5-66
B1HVA7_LYSSC/9-62
B1I1G8_DESAP/2-55
B1I1T5_DESAP/6-58
B1I6Z6_STRPI/7-64
B1I8A8_STRPI/3-57
B1I988_STRPI/94-152
B1I9J1_STRPI/85-141
B1IC31_STRPI/5-58
B1IDY4_CLOBK/6-59
B1IE87_CLOBK/163-210
B1IER6_CLOBK/5-60
B1IG66_CLOBK/5-52
B1IG66_CLOBK/94-152
B1IH75_CLOBK/5-60
B1IIS2_CLOBK/2-56
B1IL89_CLOBK/5-59
B1ILK7_CLOBK/9-61
B1ILM5_CLOBK/5-71
B1INC8_CLOBK/6-61
B1IVA9_ECOLC/8-59
B1IVI1_ECOLC/5-60
B1JE19_PSEPW/1-54
B1JJI7_YERPY/8-59
B1JNW3_YERPY/53-103
B1JVX0_BURCC/7-60
B1KGL3_SHEWM/3-57
B1KMN5_SHEWM/6-59
B1KMZ9_SHEWM/7-60
B1KVF8_CLOBM/5-52
B1KVF8_CLOBM/94-152
B1KY76_CLOBM/5-60
B1KZ80_CLOBM/2-56
B1KZM1_CLOBM/9-61
B1KZN9_CLOBM/5-71
B1L1C8_CLOBM/6-61
B1L1L4_CLOBM/6-59
B1L1R6_CLOBM/5-60
B1LBB1_THESQ/10-63
B1LDL1_ECOSM/14-50
B1LK98_ECOSM/7-65
B1LMT6_ECOSM/5-60
B1LNS9_ECOSM/8-59
B1M1H7_METRJ/6-60
B1MWC6_LEUCK/11-66
B1MX77_LEUCK/3-57
B1PCF9_9PSED/1-54
B1PM42_9PROT/6-59
B1Q6X9_CLOBO/5-59
B1Q7N9_CLOBO/2-56
B1QA19_CLOBO/6-61
B1QBB5_CLOBO/9-61
B1QBD4_CLOBO/5-71
B1QC12_CLOBO/5-52
B1QC12_CLOBO/94-152
B1QD05_CLOBO/5-59
B1QFL9_CLOBO/6-59
B1QGY1_CLOBO/9-61
B1QH00_CLOBO/5-71
B1QJ52_CLOBO/5-59
B1QKK7_CLOBO/2-56
B1QLR3_CLOBO/5-60
B1QM46_CLOBO/6-61
B1QMW2_CLOBO/5-52
B1QMW2_CLOBO/94-152
B1QNL3_CLOBO/5-60
B1QNL5_CLOBO/5-60
B1QR07_CLOBO/6-59
B1QRG8_CLOBO/418-453
B1QTQ6_CLOBU/2-55
B1QV20_CLOBU/6-59
B1QWZ4_CLOBU/6-58
B1R0D5_CLOBU/5-59
B1R395_CLOPE/6-58
B1R3R5_CLOPE/158-213
B1R6L6_CLOPE/3-58
B1RAQ3_CLOPE/5-60
B1RDB6_CLOPE/158-213
B1REC5_CLOPE/6-58
B1RGT9_CLOPE/3-58
B1RLF4_CLOPE/6-58
B1RNM7_CLOPE/158-213
B1RQR7_CLOPE/3-58
B1RYX9_STRPN/85-141
B1S0J1_STRPN/3-57
B1S2E9_STRPN/94-152
B1S2L3_STRPN/5-64
B1S485_STRPN/5-58
B1SDA9_9STRE/6-59
B1SEE3_9STRE/17-50
B1SFJ2_9STRE/4-57
B1TGG9_9BURK/7-60
B1UKP0_BACAN/6-61
B1UMU6_BACAN/6-60
B1USG9_BACAN/6-61
B1UTA4_BACAN/9-61
B1UUV0_BACAN/14-67
B1UXR6_BACAN/7-65
B1UYH4_BACAN/13-69
B1UZE6_CLOPE/3-58
B1V0A7_CLOPE/6-58
B1V1S2_CLOPE/5-60
B1V234_CLOPE/158-213
B1VN55_STRGG/7-62
B1VPN7_STRGG/15-70
B1VTL6_STRGG/14-69
B1VXQ8_STRGG/161-212
B1VZN0_STRGG/2-60
B1W228_STRGG/7-62
B1W4H3_STRGG/5-59
B1WUU1_CYAA5/11-68
B1XB65_ECODH/5-60
B1XBY0_ECODH/8-59
B1XPP4_SYNP2/4-61
B1XZ23_LEPCP/5-61
B1Y422_LEPCP/20-73
B1Y8X8_THENV/7-60
B1Y9N4_THENV/5-57
B1YFZ6_EXIS2/4-59
B1YHR0_EXIS2/5-58
B1YJR7_EXIS2/10-63
B1YL77_EXIS2/6-58
B1YTF3_BURA4/7-60
B1ZC91_METPB/6-60
B1ZMC4_OPITP/4-59
B1ZWY1_OPITP/14-63
B2A042_OPITP/5-59
B2A0U7_NATTJ/6-58
B2A1Y7_NATTJ/8-60
B2A3Q8_NATTJ/14-67
B2A7V3_NATTJ/8-57
B2DIJ9_STRPN/5-58
B2DIL9_STRPN/5-64
B2DJJ6_STRPN/94-152
B2DJW6_STRPN/3-57
B2DK83_STRPN/7-64
B2DNH5_STRPN/5-58
B2DQC2_STRPN/3-57
B2DTH0_STRPN/5-58
B2DUY2_STRPN/2-57
B2DWG2_STRPN/94-152
B2DY12_STRPN/5-58
B2E0M5_STRPN/3-57
B2E1R9_STRPN/94-152
B2E3D3_STRPN/3-57
B2E532_STRPN/5-58
B2E7I4_STRPN/94-152
B2FI04_STRMK/254-309
B2FI98_STRMK/3-54
B2FJ94_STRMK/7-62
B2FKP3_STRMK/6-60
B2G6Y9_LACRJ/5-60
B2GAH6_LACF3/6-61
B2GCD1_LACF3/16-71
B2H0L4_BURPS/7-60
B2HE31_MYCMM/39-90
B2I2U0_ACIBC/6-60
B2I5B9_XYLF2/5-54
B2IEZ3_BEII9/6-60
B2IKX2_BEII9/5-60
B2ILU1_STRPS/85-141
B2IMK5_STRPS/94-152
B2IPP8_STRPS/6-58
B2ISN0_STRPS/7-66
B2ISZ9_STRPS/3-57
B2JGI3_BURP8/7-60
B2JN46_BURP8/5-60
B2K102_YERPB/8-59
B2K189_YERPB/53-103
B2N3N5_ECOLX/8-59
B2N4K6_ECOLX/5-60
B2NSV0_ECO57/5-60
B2NZE8_ECO57/8-59
B2P4J2_ECO57/5-60
B2PDP7_ECO57/8-59
B2PJS3_ECO57/5-60
B2PK02_ECO57/8-59
B2PWJ3_PROST/14-50
B2PWZ2_PROST/7-59
B2PXB7_PROST/11-55
B2PXF8_PROST/17-73
B2Q5D3_PROST/6-60
B2S7G9_BRUA1/6-59
B2SJP6_XANOP/1-24
B2SMV5_XANOP/6-61
B2SS99_XANOP/20-71
B2SW89_XANOP/1-47
B2SX79_BURPP/25-78
B2T6R2_BURPP/5-60
B2THC2_CLOBB/6-59
B2TIY2_CLOBB/9-66
B2TMC2_CLOBB/6-58
B2TNE9_CLOBB/2-55
B2TR04_CLOBB/5-58
B2TRB2_CLOBB/7-65
B2TWG3_SHIB3/8-59
B2UBT2_RALPJ/10-63
B2UW79_CLOBA/2-55
B2UX51_CLOBA/6-59
B2UZ09_CLOBA/9-66
B2V022_CLOBA/5-58
B2V0Q5_CLOBA/6-61
B2V1P5_CLOBA/7-65
B2V2K3_CLOBA/6-58
B2V8Z8_SULSY/3-54
B2VCZ3_ERWT9/21-77
B2VG87_ERWT9/8-59
B3A757_ECO57/5-60
B3AFJ5_ECO57/8-59
B3ALW3_ECO57/5-60
B3AV25_ECO57/8-59
B3B228_ECO57/5-60
B3BAH3_ECO57/8-59
B3BFS1_ECO57/5-60
B3BG01_ECO57/8-59
B3BWV0_ECO57/5-60
B3C4S7_ECO57/8-59
B3E1L8_GEOLS/16-69
B3E3B6_GEOLS/10-59
B3E7Q6_GEOLS/7-61
B3ED00_CHLL2/34-83
B3EFZ7_CHLL2/11-65
B3EI43_CHLL2/5-58
B3EN70_CHLPB/16-65
B3EPW3_CHLPB/4-58
B3ESK7_AMOA5/11-64
B3HBS6_ECOLX/5-60
B3HKM8_ECOLX/8-59
B3HN55_ECOLX/14-50
B3HU00_ECOLX/8-59
B3I5Z3_ECOLX/5-60
B3IDU0_ECOLX/8-59
B3IHA5_ECOLX/5-60
B3ISW0_ECOLX/8-59
B3J1G5_BACAN/6-61
B3J5Y8_BACAN/14-67
B3J6B8_BACAN/9-61
B3JAF9_BACAN/6-61
B3JAS1_BACAN/6-60
B3JBE9_BACAN/7-65
B3JDC2_BACAN/13-69
B3JES4_9BACE/452-505
B3PHR5_CELJU/3-60
B3PK20_CELJU/11-64
B3PTL8_RHIE6/6-60
B3PXF6_RHIE6/8-62
B3QFE7_RHOPT/1-55
B3QJS9_RHOPT/6-59
B3QLR8_CHLP8/5-58
B3QND1_CHLP8/4-52
B3R6I2_CUPTR/7-60
B3T9P8_9ARCH/12-65
B3V5M7_9ARCH/10-64
B3V5X8_9ARCH/10-64
B3W767_LACCB/2-57
B3W7W3_LACCB/5-60
B3W835_LACCB/15-64
B3W837_LACCB/6-61
B3W850_LACCB/5-50
B3W851_LACCB/4-60
B3W881_LACCB/4-56
B3WA67_LACCB/9-61
B3WB64_LACCB/11-66
B3WB80_LACCB/6-63
B3WB80_LACCB/92-151
B3WB86_LACCB/88-146
B3WBT5_LACCB/14-69
B3WC90_LACCB/6-59
B3WKR1_ECOLX/5-60
B3WU77_ECOLX/8-59
B3X1M2_SHIDY/5-60
B3X7G1_SHIDY/8-59
B3XKS1_ECOLX/8-59
B3XRW5_LACRE/5-60
B3YBA2_SALET/7-60
B3YGL5_SALET/8-59
B3YIQ2_SALET/7-63
B3YMT0_BACCE/6-61
B3YRE0_BACCE/6-60
B3YUJ9_BACCE/14-67
B3YWM7_BACCE/8-61
B3YXN0_BACCE/6-61
B3YY21_BACCE/162-211
B3YY89_BACCE/6-61
B3Z0B0_BACCE/6-59
B3Z0T2_BACCE/7-65
B3Z3A4_BACCE/7-65
B3Z5U5_BACCE/6-61
B3Z7I1_BACCE/6-60
B3Z7T0_BACCE/9-61
B3Z863_BACCE/14-67
B3ZB06_BACCE/6-61
B3ZIG6_BACCE/6-61
B3ZJY7_BACCE/6-61
B3ZMM7_BACCE/8-61
B3ZNV8_BACCE/14-67
B3ZSX9_BACCE/9-61
B3ZTW8_BACCE/6-60
B3ZU36_BACCE/7-65
B3ZVC1_BACCE/6-61
B4A4G2_SALNE/7-63
B4A774_SALNE/7-60
B4ACM1_SALNE/8-59
B4ADB5_BACPU/1-53
B4AG53_BACPU/6-61
B4AHY3_BACPU/164-225
B4AI09_BACPU/6-61
B4AIQ8_BACPU/6-64
B4AJT7_BACPU/5-63
B4AKL7_BACPU/6-60
B4AKZ9_BACPU/5-59
B4ALY8_BACPU/12-65
B4AMR1_BACPU/8-66
B4ANC9_BACPU/29-81
B4ATP2_FRANO/4-58
B4BLS9_9BACI/1-48
B4BM24_9BACI/9-64
B4BM56_9BACI/6-64
B4BM56_9BACI/92-148
B4BQ86_9BACI/1-49
B4D3V6_9BACT/6-59
B4D7V7_9BACT/5-58
B4EE43_BURCJ/7-60
B4F1H8_PROMH/8-59
B4RCJ1_PHEZH/6-60
B4S691_PROA2/5-58
B4SFI8_PELPB/10-65
B4SGZ8_PELPB/5-58
B4SJT5_STRM5/6-61
B4SM06_STRM5/6-60
B4SQK9_STRM5/7-62
B4ST95_STRM5/3-54
B4SWQ2_SALNS/7-60
B4T0X9_SALNS/8-59
B4T3J3_SALNS/7-63
B4T8Q0_SALHS/7-60
B4TCR4_SALHS/8-59
B4TG28_SALHS/7-63
B4TQI5_SALSV/8-59
B4TT70_SALSV/7-63
B4U0E0_STREM/90-148
B4U0Y1_STREM/4-48
B4U1Y6_STREM/13-66
B4U226_STREM/3-57
B4U3Q3_STREM/6-65
B4UGC6_ANASK/6-62
B4UGN1_ANASK/4-62
B4UJZ8_ANASK/9-63
B4UYC1_9ACTO/1-55
B4VDF6_9ACTO/7-62
B4VFP7_9ACTO/150-201
B4WBC4_9CAUL/6-60
B4X1Q6_9GAMM/6-59
B4X553_9GAMM/5-57
B5BDC3_SALPK/7-60
B5BJP3_SALPK/8-59
B5BKP7_SALPK/27-83
B5BV94_SALET/7-63
B5C4L1_SALET/7-60
B5C7U5_SALET/8-59
B5C7Y0_SALET/7-63
B5CKM6_SALET/8-59
B5CKU3_9FIRM/9-62
B5CLP2_9FIRM/7-62
B5CMG3_9FIRM/7-60
B5CR43_9FIRM/7-62
B5E214_STRP4/3-57
B5E2V1_STRP4/94-152
B5E4W9_STRP4/5-58
B5E7D8_STRP4/85-141
B5EF23_GEOBB/8-60
B5EHY5_GEOBB/16-67
B5F0V7_SALA4/8-59
B5F3H7_SALA4/7-63
B5FC98_VIBFM/6-59
B5FCT8_VIBFM/8-64
B5FKR5_SALDC/7-60
B5FPY4_SALDC/8-59
B5FSE0_SALDC/7-63
B5GB15_9ACTO/1-52
B5GCV7_9ACTO/15-70
B5GQ04_STRCL/7-62
B5GUK1_STRCL/15-70
B5GW73_STRCL/160-213
B5H294_STRCL/6-61
B5H825_STRPR/77-131
B5H8T9_STRPR/160-211
B5HBC0_STRPR/14-69
B5HGK2_STRPR/18-73
B5HKG2_STRPR/2-60
B5HKX9_9ACTO/8-63
B5HPM8_9ACTO/10-66
B5HT31_9ACTO/5-60
B5I0M2_9ACTO/6-61
B5I243_9ACTO/1-49
B5I2E4_9ACTO/162-215
B5IAZ7_ACIB4/51-100
B5ICQ2_ACIB4/51-100
B5J206_9RHOB/1-49
B5J406_9RHOB/1-39
B5JG98_9BACT/17-72
B5JJU2_9BACT/6-59
B5JQU2_9BACT/52-104
B5JRI7_9BACT/6-59
B5JXR6_9GAMM/4-61
B5KB93_9RHOB/6-59
B5MML0_SALET/7-63
B5MNR3_SALET/7-60
B5MUG3_SALET/8-59
B5MY04_SALET/7-63
B5N0H4_SALET/7-60
B5N7M2_SALET/8-59
B5N9A2_SALET/7-63
B5NS80_SALET/7-60
B5NT82_SALET/7-63
B5NXA2_SALET/8-59
B5NXW7_SALET/7-60
B5P6Y3_SALET/7-63
B5PA18_SALET/8-59
B5PCX7_SALET/7-60
B5PI87_SALET/7-63
B5PNJ1_SALET/8-59
B5PS94_SALHA/7-60
B5PW02_SALHA/7-63
B5PX37_SALHA/8-59
B5Q3P2_SALVI/7-63
B5Q4W0_SALVI/8-59
B5QDN3_SALVI/7-60
B5QEZ5_CAMJE/10-61
B5QK61_LACRH/9-72
B5QLK8_LACRH/4-60
B5QLM5_LACRH/4-57
B5QLQ9_LACRH/2-57
B5QMS3_LACRH/6-59
B5QN37_LACRH/5-60
B5QNU3_LACRH/1-39
B5QP65_LACRH/6-61
B5QP77_LACRH/5-58
B5QR97_LACRH/117-176
B5QR97_LACRH/31-88
B5QRA3_LACRH/88-146
B5QTF9_SALEP/7-60
B5QXR4_SALEP/8-59
B5R1H3_SALEP/7-63
B5R6R2_SALG2/7-60
B5R9I7_SALG2/7-63
B5RFL0_SALG2/8-59
B5RW10_RALSO/10-63
B5SHQ3_RALSO/10-63
B5UJ78_BACCE/6-61
B5UJL2_BACCE/7-65
B5UK19_BACCE/159-220
B5ULD4_BACCE/6-61
B5UMZ9_BACCE/14-67
B5URT3_BACCE/6-60
B5UT90_BACCE/9-61
B5UWE1_BACCE/6-61
B5V2V9_BACCE/6-60
B5V510_BACCE/6-61
B5V6H4_BACCE/14-67
B5V7W8_BACCE/6-59
B5V9T5_BACCE/7-65
B5VD14_BACCE/6-61
B5WM41_9BURK/6-60
B5WW07_9BURK/25-78
B5XID4_STRPZ/19-65
B5XJJ6_STRPZ/94-153
B5XLY5_STRPZ/5-64
B5XM68_STRPZ/6-59
B5XSL0_KLEP3/6-60
B5XYG4_KLEP3/8-59
B5Y0Y1_KLEP3/7-60
B5Y2V6_KLEP3/7-63
B5YZ33_ECO5E/5-60
B5Z073_ECO5E/8-59
B5ZUN3_RHILW/6-60
B5ZWN6_RHILW/8-62
B5ZYE6_RHILW/6-60
B6A414_RHILW/6-60
B6B2R2_9RHOB/21-75
B6BBN5_9RHOB/6-59
B6BCJ3_9RHOB/6-60
B6BF48_9RHOB/6-60
B6BUI5_9PROT/1-35
B6ENS3_ALISL/6-59
B6EP62_ALISL/24-80
B6FK99_9CLOT/2-55
B6FSY4_9CLOT/6-59
B6FV27_9CLOT/71-118
B6FV55_9CLOT/84-128
B6FXG1_9CLOT/7-66
B6FXT7_9CLOT/4-54
B6FXT7_9CLOT/89-147
B6FYB2_9CLOT/5-61
B6FZG0_9CLOT/7-61
B6FZK5_9CLOT/5-60
B6FZM9_9CLOT/8-65
B6G0G6_9CLOT/5-60
B6G1I6_9CLOT/9-66
B6G7P8_9ACTN/6-66
B6G823_9ACTN/4-58
B6G9P7_9ACTN/6-60
B6GA71_9ACTN/8-61
B6GDU6_9ACTN/515-561
B6I4N8_ECOSE/5-60
B6I5I7_ECOSE/8-59
B6J079_COXB2/7-60
B6J730_COXB1/7-60
B6R343_9RHOB/3-59
B6R391_9RHOB/2-55
B6R483_9RHOB/5-59
B6R6J0_9RHOB/6-60
B6R956_9RHOB/16-71
B6R9W7_9RHOB/26-80
B6W0F8_9BACE/3-41
B6W9F2_9FIRM/9-60
B6WR69_9DELT/2-53
B6XFR0_9ENTR/8-64
B6XGZ7_9ENTR/6-60
B6XJG6_9ENTR/8-59
B6YT32_THEON/4-55
B6ZNQ5_ECO57/8-59
B6ZP44_ECO57/5-60
B7A919_THEAQ/3-50
B7ADV9_9BACE/12-67
B7AP18_9BACE/21-74
B7AT06_9BACE/11-66
B7AWD0_9BACE/2-55
B7C836_9FIRM/5-60
B7CC63_9FIRM/6-59
B7CCL3_9FIRM/8-64
B7CLE1_BURPS/140-193
B7DPQ7_9BACL/38-90
B7DPU0_9BACL/10-64
B7GHS9_ANOFW/8-63
B7GIR5_ANOFW/12-65
B7GJR6_ANOFW/6-64
B7GJR6_ANOFW/92-148
B7GKE6_ANOFW/1-48
B7GQ30_BIFLS/16-67
B7GVE1_ACIB3/14-68
B7H0U8_ACIB3/6-60
B7H6G7_BACC4/6-61
B7HA30_BACC4/3-61
B7HBT3_BACC4/6-61
B7HCS1_BACC4/9-61
B7HDK4_BACC4/7-65
B7HE65_BACC4/14-67
B7HEC3_BACC4/5-62
B7HHU1_BACC4/6-60
B7HL51_BACC7/6-60
B7HPJ6_BACC7/9-61
B7HQJ0_BACC7/14-67
B7HVF4_BACC7/6-61
B7HXD6_BACC7/7-65
B7HZ19_BACC7/6-61
B7HZL2_BACC7/6-59
B7I4D0_ACIB5/6-60
B7IDF0_THEAB/2-54
B7IFE4_THEAB/4-57
B7II49_BACC2/7-65
B7IIU3_BACC2/14-67
B7IJ95_BACC2/159-220
B7IPB5_BACC2/6-60
B7IQG5_BACC2/6-61
B7IRP1_BACC2/6-60
B7IXR6_BACC2/6-61
B7IYE8_BACC2/9-61
B7JGB3_BACC0/6-61
B7JH22_BACC0/6-60
B7JN22_BACC0/9-61
B7JQ18_BACC0/14-67
B7JQD3_BACC0/6-61
B7JQQ0_BACC0/6-61
B7JRI5_BACC0/7-65
B7KJ21_CYAP7/4-61
B7KPS5_METC4/6-60
B7L364_METC4/6-61
B7L9F0_ECO55/5-60
B7LA71_ECO55/8-59
B7LDN1_ECO55/14-50
B7LUM4_ESCF3/8-59
B7LVE7_ESCF3/5-60
B7M6U9_ECO8A/5-60
B7M725_ECO8A/8-59
B7MFM4_ECO45/7-65
B7MIW4_ECO45/8-59
B7MK18_ECO45/14-50
B7MN69_ECO45/14-50
B7MR64_ECO81/8-59
B7N2A3_ECO81/7-65
B7NFR8_ECOLU/8-59
B7NQ27_ECO7I/7-65
B7NR60_ECO7I/8-59
B7NUB2_ECO7I/5-60
B7QTS3_9RHOB/6-60
B7QVA3_9RHOB/6-59
B7R8C2_9THEO/1-54
B7R920_9THEO/89-147
B7RPM9_9RHOB/6-59
B7RWD1_9GAMM/1-42
B7UM85_ECO27/7-65
B7UNL7_ECO27/5-60
B7UNU9_ECO27/8-59
B7UW84_PSEA8/7-62
B7V627_PSEA8/1-54
B7VM79_VIBSL/6-59
B7WW19_COMTE/6-60
B8CJZ7_SHEPW/3-53
B8CNB6_SHEPW/7-60
B8CWW1_HALOH/8-42
B8CXK2_HALOH/6-58
B8CYA6_HALOH/7-61
B8CZR0_HALOH/6-63
B8D073_HALOH/6-61
B8DAY8_LISMH/7-66
B8DBR0_LISMH/9-62
B8DC22_LISMH/4-59
B8DCH4_LISMH/92-149
B8DCR9_LISMH/8-66
B8DCU5_LISMH/17-72
B8DCV4_LISMH/6-61
B8DD27_LISMH/10-68
B8DDB7_LISMH/2-59
B8DDN7_LISMH/9-61
B8DEL6_LISMH/3-58
B8DEU8_LISMH/6-62
B8DGX7_LISMH/5-63
B8DPP8_DESVM/10-63
B8E5I4_SHEB2/6-59
B8E5V2_SHEB2/276-327
B8EBM1_SHEB2/7-60
B8EE36_SHEB2/161-213
B8EFH0_SHEB2/3-60
B8ESX7_METSB/12-58
B8F3U1_HAEPS/10-46
B8FDH4_DESAA/8-62
B8FGZ7_DESAA/2-54
B8FTK3_DESHD/5-66
B8FUA6_DESHD/5-59
B8FUI9_DESHD/6-58
B8FW42_DESHD/5-59
B8FZE4_DESHD/2-56
B8G4A7_CHLAD/11-60
B8G6X4_CHLAD/14-69
B8GGV8_METPE/5-58
B8GLG9_THISH/3-62
B8GYT9_CAUCN/6-60
B8H7R2_ARTCA/6-63
B8HIU9_ARTCA/246-285
B8HWI4_CYAP4/5-61
B8I4G8_CLOCE/2-55
B8J560_ANAD2/9-63
B8J9H4_ANAD2/6-62
B8K6J2_VIBPA/7-59
B8KJ06_9GAMM/439-475
B8KNS4_9GAMM/1-48
B8L2U7_9GAMM/7-62
B8L725_9GAMM/6-59
B8L7X9_9GAMM/6-60
B8L8P5_9GAMM/6-61
B8LA12_9GAMM/7-58
B8ZJQ5_STRPJ/5-58
B8ZLG4_STRPJ/64-120
B8ZNK5_STRPJ/3-57
B8ZP93_STRPJ/94-152
B9AFV8_METSM/312-365
B9BCZ0_9BURK/7-60
B9C0E8_9BURK/7-60
B9CJ23_9BURK/7-60
B9CQ38_STACP/6-61
B9CS14_STACP/4-59
B9CU63_STACP/6-65
B9CUX8_STACP/4-61
B9CVK3_STACP/6-61
B9CZE1_WOLRE/10-60
B9DKE7_STACT/6-51
B9DLJ1_STACT/6-49
B9DLV4_STACT/6-61
B9DM94_STACT/6-65
B9DN10_STACT/7-60
B9DNX0_STACT/4-59
B9DPY6_STACT/4-61
B9DS99_STRU0/84-140
B9DSM8_STRU0/3-57
B9DT71_STRU0/4-61
B9DU03_STRU0/5-65
B9DUS5_STRU0/6-59
B9DVH0_STRU0/9-61
B9DVQ4_STRU0/4-48
B9DXT5_CLOK1/10-63
B9DYN2_CLOK1/5-60
B9E058_CLOK1/9-61
B9E3V8_CLOK1/6-60
B9E679_CLOK1/15-70
B9E6V5_MACCJ/44-96
B9EC50_MACCJ/7-61
B9IR32_BACCQ/2-45
B9ISU6_BACCQ/6-61
B9IT99_BACCQ/6-59
B9IVR0_BACCQ/6-60
B9IY64_BACCQ/9-61
B9IZ08_BACCQ/14-67
B9J464_BACCQ/6-65
B9J4T9_BACCQ/6-61
B9J5S2_BACCQ/4-51
B9J5S2_BACCQ/94-151
B9JBG4_AGRRK/6-60
B9JGU7_AGRRK/6-60
B9JHT5_AGRRK/6-60
B9JSQ7_AGRVS/6-60
B9K7U9_THENN/11-64
B9KCA9_CAMLR/15-55
B9KEB4_CAMLR/9-60
B9L048_THERP/20-75
B9LJ72_CHLSY/14-68
B9LNW8_HALLT/3-54
B9LVE3_HALLT/26-81
B9LZI5_GEOSF/17-71
B9M6Q6_GEOSF/15-62
B9MAM8_ACIET/6-59
B9MMC8_ANATD/4-57
B9NLV5_9RHOB/6-60
B9NQQ0_9RHOB/6-59
B9QT63_9RHOB/6-59
B9R0X8_9RHOB/6-61
B9TGJ5_RICCO/5-57
B9VGU8_9STAP/6-61
B9WVD1_STRSU/2-57
B9WWB9_STRSU/5-66
B9WX42_STRSU/92-152
B9WX73_STRSU/5-64
B9WXK7_STRSU/6-59
B9XGJ2_9BACT/163-210
B9XIV4_9BACT/4-58
B9Y2J8_9FIRM/8-70
B9Y2N3_9FIRM/5-58
B9Y2S2_9FIRM/5-62
B9Y2V8_9FIRM/5-65
B9Y326_9FIRM/2-60
B9Y3A0_9FIRM/13-72
B9Y3A7_9FIRM/7-65
B9Y3S8_9FIRM/5-62
B9Y471_9FIRM/7-63
B9Y481_9FIRM/7-63
B9Y491_9FIRM/8-66
B9Y4E8_9FIRM/22-80
B9Y4W4_9FIRM/7-57
B9Y6Q3_9FIRM/9-63
B9Y892_9FIRM/5-60
B9Y9G6_9FIRM/9-68
B9Y9J2_9FIRM/6-65
B9YAP5_9FIRM/27-82
B9YCC8_9FIRM/5-60
B9YD32_9FIRM/110-162
B9YDF9_9FIRM/7-65
B9YDX2_9FIRM/4-58
B9YY20_9NEIS/5-59
B9YYY8_9NEIS/6-60
B9Z3R1_9NEIS/8-54
BIRA_BACPZ/5-60
BIRA_BACSU/5-60
BIRA_ECOLI/8-59
BIRA_SALTY/8-59
C0A500_9BACT/10-64
C0AQY3_9ENTR/6-60
C0AZU9_9ENTR/8-59
C0B9Y5_9FIRM/2-55
C0BEL5_9FIRM/6-59
C0BXF1_9CLOT/5-60
C0C089_9CLOT/12-65
C0C1D6_9CLOT/2-55
C0C4Y8_9CLOT/15-70
C0C6J6_9CLOT/6-58
C0CJG8_9FIRM/2-55
C0CMT6_9FIRM/5-66
C0CN20_9FIRM/9-67
C0CPV2_9FIRM/37-90
C0CS52_9FIRM/9-73
C0CTB1_9CLOT/5-60
C0CTD3_9CLOT/37-95
C0CTK5_9CLOT/6-65
C0CVJ6_9CLOT/24-80
C0CWF4_9CLOT/5-59
C0CXX2_9CLOT/5-60
C0CYQ2_9CLOT/6-60
C0CZ52_9CLOT/2-55
C0CZL0_9CLOT/5-63
C0D0X3_9CLOT/91-140
C0D455_9CLOT/7-65
C0D5B3_9CLOT/5-66
C0D786_9CLOT/36-86
C0D9V6_9CLOT/5-61
C0DS87_EIKCO/7-61
C0EAB2_9CLOT/5-60
C0EEE1_9CLOT/2-55
C0ES87_9FIRM/9-59
C0EUY3_9FIRM/2-55
C0EXB1_9FIRM/6-59
C0FPX7_9FIRM/2-55
C0FT17_9FIRM/6-59
C0FTN5_9FIRM/5-60
C0FUP7_9FIRM/7-60
C0G8D1_9RHIZ/6-59
C0GIJ8_9FIRM/160-214
C0GJ23_9FIRM/2-56
C0GKY6_9FIRM/6-59
C0M678_STRE4/58-116
C0M8R9_STRE4/6-59
C0M9M5_STRE4/3-57
C0MA05_STRE4/19-65
C0MBR6_STRE4/5-64
C0MCH7_STRS7/5-59
C0MCM3_STRS7/3-57
C0MCW4_STRS7/6-59
C0MDB9_STRS7/5-64
C0MEQ8_STRS7/19-65
C0MF75_STRS7/71-129
C0Q2Q7_SALPC/8-59
C0Q7A7_SALPC/1-50
C0Q7T4_SALPC/7-60
C0QI50_DESAH/3-49
C0QKH7_DESAH/50-104
C0QQR5_PERMH/3-55
C0QVM1_BRAHW/6-60
C0QXV4_BRAHW/5-62
C0REZ4_BRUMB/6-59
C0VHX0_9GAMM/6-60
C0VZ90_9ACTO/6-61
C0W4Y7_9ACTO/6-59
C0WBT6_9FIRM/9-61
C0WDI7_9FIRM/6-59
C0WDP4_9FIRM/2-56
C0WM83_LACBU/1-25
C0WRL7_LACBU/27-79
C0WSF2_LACBU/35-90
C0WWI2_LACFE/3-58
C0WYI8_LACFE/8-63
C0X0W6_ENTFA/3-58
C0X124_ENTFA/7-62
C0X2P5_ENTFA/1-51
C0X345_ENTFA/25-77
C0X3H2_ENTFA/10-65
C0X3N3_ENTFA/6-58
C0X3N3_ENTFA/90-148
C0X6D1_ENTFA/6-61
C0X936_ENTFA/6-59
C0XHQ9_LACHI/35-90
C0XIE8_LACHI/1-25
C0XIL4_LACHI/7-65
C0YB27_BURPS/108-161
C0Z147_LACRE/8-63
C0Z5L0_BREBN/369-425
C0Z5Y8_BREBN/18-76
C0Z7K6_BREBN/173-224
C0Z8I8_BREBN/6-62
C0ZA21_BREBN/5-60
C0ZB89_BREBN/8-60
C0ZCG9_BREBN/4-58
C0ZCT1_BREBN/5-60
C0ZDF9_BREBN/6-61
C0ZED9_BREBN/95-153
C0ZEJ9_BREBN/164-220
C0ZIU8_BREBN/6-61
C0ZJQ9_BREBN/5-66
C0ZKB1_BREBN/6-59
C0ZRJ3_RHOE4/172-215
C0ZSE7_RHOE4/6-61
C0ZTF3_RHOE4/10-68
C0ZUZ2_RHOE4/27-72
C0ZXC0_RHOE4/3-38
C1A071_RHOE4/6-63
C1A148_RHOE4/8-63
C1A378_RHOE4/7-62
C1APS6_MYCBT/242-302
C1AS87_RHOOB/25-80
C1AT12_RHOOB/6-63
C1AWU2_RHOOB/2-60
C1AXY8_RHOOB/7-62
C1B341_RHOOB/5-60
C1BA85_RHOOB/3-60
C1C5D4_STRP7/85-141
C1C7J9_STRP7/5-58
C1C8L2_STRP7/7-64
C1C9G9_STRP7/3-57
C1CA77_STRP7/94-152
C1CB85_STRP7/5-64
C1CCG3_STRZJ/85-141
C1CEJ1_STRZJ/5-58
C1CGC8_STRZJ/3-57
C1CGJ1_STRZJ/2-55
C1CGW2_STRZJ/94-152
C1CKX4_STRZP/5-58
C1CLW4_STRZP/7-64
C1CML2_STRZP/3-57
C1CMX8_STRZP/94-152
C1CPI4_STRZT/5-64
C1CR69_STRZT/5-58
C1CSN8_STRZT/7-64
C1CTC9_STRZT/3-57
C1CTT8_STRZT/94-152
C1CWC7_DEIDV/162-214
C1CY87_DEIDV/7-60
C1D6X9_LARHH/2-54
C1DKJ5_AZOVD/10-63
C1DUR5_SULAA/4-54
C1EKA0_BACC3/13-69
C1EKL7_BACC3/6-59
C1ELT4_BACC3/6-61
C1EN34_BACC3/6-60
C1ESJ1_BACC3/9-61
C1ETM9_BACC3/14-67
C1EWQ0_BACC3/6-61
C1EXI4_BACC3/6-61
C1EYP7_BACC3/7-65
C1F0I3_BACC3/4-63
C1FK69_CLOBJ/2-56
C1FL97_CLOBJ/6-61
C1FN21_CLOBJ/5-59
C1FPI1_CLOBJ/6-59
C1FQF8_CLOBJ/5-52
C1FQF8_CLOBJ/94-152
C1FVS4_CLOBJ/9-61
C1FVU2_CLOBJ/5-71
C1HST3_9ESCH/7-65
C1HTR8_9ESCH/8-59
C1I0P9_NEIGO/4-32
C1I6G9_9CLOT/4-58
C1I943_9CLOT/17-77
C1IA41_9CLOT/2-60
C1IA92_9CLOT/8-62
C1IAB9_9CLOT/6-58
C1IAE2_9CLOT/6-59
C1KWG4_LISMC/9-61
C1KWK4_LISMC/4-59
C1KWW5_LISMC/9-62
C1KX92_LISMC/5-63
C1KXZ7_LISMC/5-61
C1KY79_LISMC/2-59
C1KZ22_LISMC/6-62
C1KZ80_LISMC/6-61
C1KZ92_LISMC/5-60
C1KZC4_LISMC/8-66
C1KZJ9_LISMC/7-66
C1L014_LISMC/92-149
C1L0C1_LISMC/10-68
C1L1J1_LISMC/3-58
C1M7N5_9ENTR/7-60
C1MBY6_9ENTR/14-70
C1MDW4_9ENTR/7-65
C1MGC8_9ENTR/8-59
C1NGL2_9ESCH/5-60
C1NGY3_9ESCH/8-59
C1PAK6_BACCO/12-65
C1PAW0_BACCO/7-65
C1PBK9_BACCO/5-63
C1PEG8_BACCO/12-64
C1PF20_BACCO/5-60
C2BFG8_9FIRM/5-61
C2BGB6_9FIRM/45-104
C2BGC8_9FIRM/5-63
C2BGE3_9FIRM/4-51
C2BGE3_9FIRM/92-150
C2C4V9_VIBCH/7-59
C2CHS8_9FIRM/5-64
C2CK46_9FIRM/20-73
C2CY82_LACBR/1-25
C2D2X0_LACBR/27-79
C2D3P0_LACBR/4-59
C2DAC4_ENTFA/4-62
C2DCX8_ENTFA/7-64
C2DF74_ENTFA/1-51
C2DFS9_ENTFA/25-77
C2DFX6_ENTFA/6-59
C2DGF2_ENTFA/10-65
C2DGL2_ENTFA/6-58
C2DGL2_ENTFA/90-148
C2DH50_ENTFA/3-58
C2DI63_ENTFA/6-61
C2DJP1_ECOLX/7-65
C2DNL3_ECOLX/14-50
C2DPD4_ECOLX/8-59
C2EGR7_9LACO/7-62
C2EI47_9LACO/3-58
C2EJ98_9LACO/88-146
C2F979_LACPA/55-113
C2F987_LACPA/6-63
C2F987_LACPA/92-151
C2F9Z8_LACPA/7-62
C2FA31_LACPA/4-55
C2FAC3_LACPA/5-60
C2FB63_LACPA/5-60
C2FBH9_LACPA/9-61
C2FDY0_LACPA/6-59
C2FF68_LACPA/9-72
C2G2T1_9SPHI/11-64
C2GQP1_LACRE/8-63
C2GVS6_BIFLI/17-68
C2GYZ3_ENTFA/3-58
C2H058_ENTFA/6-61
C2H0E0_ENTFA/2-43
C2H1E2_ENTFA/1-51
C2H1Z0_ENTFA/25-77
C2H538_ENTFA/7-55
C2H6D1_ENTFA/6-59
C2H6U1_ENTFA/13-68
C2H700_ENTFA/6-58
C2H700_ENTFA/90-148
C2H7N3_ENTFC/6-65
C2H997_ENTFC/7-60
C2HB18_ENTFC/11-68
C2HE02_ENTFC/6-60
C2HE82_ENTFC/7-64
C2HEV4_ENTFC/10-63
C2HPM7_LACAC/6-60
C2HTH9_VIBCH/7-59
C2I137_VIBCH/7-59
C2IBN6_VIBCH/7-59
C2IMX0_VIBCH/7-59
C2JDU5_VIBCH/7-59
C2JLC8_ENTFA/6-61
C2JPP5_ENTFA/1-51
C2JQ85_ENTFA/25-77
C2JQD3_ENTFA/3-58
C2JRR1_ENTFA/6-58
C2JRR1_ENTFA/90-148
C2JRW9_ENTFA/10-65
C2JSF0_ENTFA/6-59
C2JU22_LACRH/5-60
C2JUK6_LACRH/55-113
C2JUL2_LACRH/117-176
C2JUL2_LACRH/31-88
C2JV75_LACRH/4-62
C2JXN1_LACRH/9-72
C2JYX6_LACRH/1-39
C2K0D8_LACRH/11-68
C2K0G0_LACRH/2-57
C2K0K5_LACRH/4-57
C2K0M2_LACRH/4-60
C2K0R8_LACRH/6-61
C2K0T4_LACRH/5-58
C2K1P3_LACRH/6-59
C2KB44_9LACO/6-60
C2KCI5_9LACO/6-61
C2KEC2_9LACO/1-39
C2KED3_9LACO/7-66
C2KHU2_LEUMC/3-58
C2KLA6_LEUMC/3-58
C2KLY5_LEUMC/11-66
C2KQH7_9ACTO/10-58
C2KSE0_9ACTO/220-268
C2LEF5_PROMI/8-59
C2LPR4_STRSL/5-57
C2LQN4_STRSL/5-58
C2LRQ7_STRSL/4-48
C2LWY2_STAHO/6-61
C2LZV6_STAHO/4-61
C2LZX6_STAHO/6-61
C2M0N4_STAHO/4-59
C2M2S5_CAPGI/16-71
C2MG51_BACCE/20-75
C2MGK5_BACCE/7-65
C2MHB9_BACCE/6-59
C2MIK1_BACCE/1-51
C2MLE1_BACCE/6-61
C2MND8_BACCE/6-61
C2MQT3_BACCE/9-61
C2MR68_BACCE/14-67
C2MWM2_BACCE/7-65
C2MYM9_BACCE/1-51
C2N3Q3_BACCE/6-61
C2N6G6_BACCE/9-61
C2N6U9_BACCE/14-67
C2ND09_BACCE/20-75
C2NDU3_BACCE/12-70
C2NE68_BACCE/6-59
C2NIC6_BACCE/6-61
C2NMZ3_BACCE/9-61
C2NNC8_BACCE/14-67
C2NQM1_BACCE/4-63
C2NQM1_BACCE/94-151
C2NU85_BACCE/6-61
C2NUL9_BACCE/7-65
C2NWN9_BACCE/1-51
C2P1D2_BACCE/6-61
C2P1U8_BACCE/6-60
C2P3Q4_BACCE/9-61
C2P469_BACCE/14-67
C2PAD0_BACCE/15-70
C2PAR5_BACCE/12-70
C2PBH7_BACCE/6-59
C2PIA5_BACCE/6-60
C2PK13_BACCE/9-61
C2PKN9_BACCE/14-67
C2PNU3_BACCE/6-61
C2PR33_BACCE/151-201
C2PRA4_BACCE/6-61
C2PRN6_BACCE/7-65
C2PS19_BACCE/1-52
C2PSH6_BACCE/6-59
C2PYJ1_BACCE/6-61
C2PYX2_BACCE/14-68
C2Q0Z8_BACCE/9-61
C2Q1C6_BACCE/14-67
C2Q4D2_BACCE/6-61
C2Q775_BACCE/158-208
C2Q7B3_BACCE/6-61
C2Q7L3_BACCE/7-65
C2Q9S3_BACCE/1-51
C2QCL1_BACCE/6-61
C2QEJ7_BACCE/6-61
C2QEX8_BACCE/6-60
C2QH88_BACCE/9-61
C2QHN1_BACCE/14-67
C2QLD2_BACCE/16-73
C2QN67_BACCE/151-198
C2QND6_BACCE/20-75
C2QNS0_BACCE/7-65
C2QPJ0_BACCE/6-59
C2QTR5_BACCE/6-61
C2QUI2_BACCE/6-65
C2QVW7_BACCE/6-61
C2QWF4_BACCE/14-68
C2QYF1_BACCE/9-61
C2QYT5_BACCE/14-67
C2R3I0_BACCE/20-75
C2R3W5_BACCE/7-65
C2R5W1_BACCE/1-51
C2RAW4_BACCE/6-61
C2RDD8_BACCE/9-61
C2RDS2_BACCE/14-67
C2RGV7_BACCE/6-61
C2RIG7_BACCE/6-61
C2RIV0_BACCE/7-65
C2RKW0_BACCE/1-51
C2RTA8_BACCE/9-61
C2RTM4_BACCE/14-67
C2RVU9_BACCE/4-64
C2RVU9_BACCE/94-151
C2RWJ8_BACCE/6-61
C2RZ15_BACCE/20-75
C2RZG1_BACCE/7-65
C2S080_BACCE/6-59
C2S1I1_BACCE/1-51
C2S6F6_BACCE/6-61
C2S933_BACCE/9-61
C2S9G5_BACCE/14-67
C2SF86_BACCE/158-208
C2SFF7_BACCE/15-70
C2SFT8_BACCE/7-65
C2SMV6_BACCE/6-61
C2SN93_BACCE/14-68
C2SQA7_BACCE/9-61
C2SQN6_BACCE/14-67
C2SWA6_BACCE/6-61
C2SWP1_BACCE/7-65
C2T1P7_BACCE/6-61
C2T3P2_BACCE/6-61
C2T445_BACCE/14-68
C2T648_BACCE/9-61
C2T6I3_BACCE/14-67
C2TBU9_BACCE/15-70
C2TC74_BACCE/7-65
C2TD03_BACCE/6-59
C2TLT0_BACCE/9-61
C2TMH9_BACCE/14-67
C2TQ65_BACCE/6-61
C2TSR1_BACCE/6-61
C2TT40_BACCE/7-65
C2TU48_BACCE/6-59
C2TV35_BACCE/1-51
C2U071_BACCE/6-61
C2U2P9_BACCE/9-61
C2U335_BACCE/14-67
C2U625_BACCE/5-60
C2U9C2_BACCE/6-61
C2U9N4_BACCE/7-65
C2UBN5_BACCE/1-51
C2UGL8_BACCE/6-61
C2UH19_BACCE/14-68
C2UJ69_BACCE/9-61
C2UJJ2_BACCE/14-67
C2UQW0_BACCE/9-64
C2UR82_BACCE/7-65
C2URW0_BACCE/6-59
C2UT57_BACCE/1-51
C2UY11_BACCE/6-61
C2V0P3_BACCE/9-61
C2V129_BACCE/14-67
C2V796_BACCE/17-72
C2V7M5_BACCE/7-65
C2V8C2_BACCE/6-59
C2V9K5_BACCE/1-51
C2VEJ5_BACCE/6-61
C2VH10_BACCE/9-61
C2VHE5_BACCE/14-67
C2VP06_BACCE/15-70
C2VPD6_BACCE/7-65
C2VQ74_BACCE/6-59
C2VUF9_BACCE/6-61
C2VZ08_BACCE/9-61
C2VZE3_BACCE/14-67
C2W3W7_BACCE/106-156
C2W440_BACCE/20-75
C2W926_BACCE/6-65
C2WC79_BACCE/9-61
C2WCJ9_BACCE/14-67
C2WHY3_BACCE/6-61
C2WK85_BACCE/1-51
C2WMV5_BACCE/6-61
C2WQC2_BACCE/6-61
C2WQS9_BACCE/6-60
C2WSW8_BACCE/9-61
C2WTA3_BACCE/14-67
C2WYP3_BACCE/7-65
C2X773_BACCE/6-61
C2X7K2_BACCE/7-65
C2X9L7_BACCE/1-51
C2XE89_BACCE/6-61
C2XEV5_BACCE/6-60
C2XGV2_BACCE/9-61
C2XH89_BACCE/14-67
C2XP80_BACCE/162-212
C2XPE7_BACCE/20-75
C2XPS3_BACCE/7-65
C2XUI0_BACCE/6-61
C2XVI6_BACCE/6-54
C2XWN5_BACCE/6-61
C2XX21_BACCE/10-64
C2XZC9_BACCE/9-61
C2XZR4_BACCE/14-67
C2Y629_BACCE/6-61
C2Y6H2_BACCE/7-65
C2Y6T7_BACCE/159-220
C2Y8H3_BACCE/1-51
C2YD51_BACCE/6-61
C2YDJ9_BACCE/14-68
C2YFL6_BACCE/9-61
C2YFY7_BACCE/14-67
C2YM21_BACCE/6-61
C2YMF5_BACCE/7-65
C2YNB9_BACCE/6-59
C2YUH0_BACCE/6-61
C2YUQ7_BACCE/6-60
C2YWN4_BACCE/9-61
C2YX17_BACCE/14-67
C2YZ91_BACCE/7-67
C2Z0P2_BACCE/6-61
C2Z370_BACCE/6-61
C2Z3M5_BACCE/7-65
C2Z5P2_BACCE/1-51
C2Z9B3_BACCE/6-54
C2ZAJ1_BACCE/6-61
C2ZAW3_BACCE/14-68
C2ZCZ0_BACCE/9-61
C2ZDB7_BACCE/14-67
C2ZF99_BACCE/6-61
C2ZHN5_BACCE/485-541
C2ZJS2_BACCE/6-61
C2ZK59_BACCE/7-65
C2ZMA8_BACCE/1-51
C2ZR08_BACCE/6-54
C2ZS15_BACCE/6-61
C2ZSG8_BACCE/14-68
C2ZUH4_BACCE/9-61
C2ZUV1_BACCE/14-67
C2ZWU1_BACCE/6-61
C3A159_BACMY/151-201
C3A1D5_BACMY/15-70
C3A1R8_BACMY/7-65
C3A2I0_BACMY/6-59
C3A7B6_BACMY/6-54
C3A8J8_BACMY/6-61
C3A8X9_BACMY/14-68
C3AAZ3_BACMY/9-61
C3ABB9_BACMY/14-67
C3AHC9_BACMY/158-208
C3AII6_BACMY/6-59
C3AQQ6_BACMY/10-62
C3AR36_BACMY/14-67
C3AZ87_BACMY/158-208
C3B093_BACMY/6-59
C3B1K8_BACMY/1-52
C3B852_BACMY/10-62
C3B8R2_BACMY/14-67
C3BD48_BACMY/5-62
C3BFR3_9BACI/158-208
C3BH14_9BACI/7-59
C3BIB9_9BACI/1-52
C3BQ33_9BACI/10-62
C3BQG3_9BACI/14-67
C3BU81_9BACI/1-42
C3BUJ9_9BACI/5-62
C3BXH8_BACTU/151-198
C3BXP8_BACTU/20-75
C3BY25_BACTU/7-65
C3BYV2_BACTU/6-59
C3C320_BACTU/6-61
C3C3T7_BACTU/6-65
C3C560_BACTU/6-61
C3C5L6_BACTU/14-68
C3C820_BACTU/9-61
C3C8F0_BACTU/14-67
C3CBD8_BACTU/17-74
C3CBV3_BACTU/16-74
C3CE23_BACTU/6-61
C3CEK9_BACTU/7-65
C3CLD6_BACTU/6-61
C3CLV2_BACTU/14-68
C3CP73_BACTU/9-61
C3CPK7_BACTU/14-67
C3CS01_BACTU/7-67
C3CX13_BACTU/6-61
C3CXS9_BACTU/7-65
C3D4G1_BACTU/6-61
C3D537_BACTU/14-68
C3D767_BACTU/9-61
C3D7K0_BACTU/14-67
C3D9U8_BACTU/7-67
C3DF98_BACTS/17-72
C3DFN3_BACTS/7-65
C3DG04_BACTS/1-52
C3DMV4_BACTS/14-68
C3DQA8_BACTS/9-61
C3DQP9_BACTS/14-67
C3DZ13_BACTU/20-75
C3DZE5_BACTU/7-65
C3DZQ6_BACTU/159-220
C3E1C4_BACTU/1-51
C3E637_BACTU/6-61
C3E8N3_BACTU/9-61
C3E920_BACTU/14-67
C3EG76_BACTK/6-61
C3EGM2_BACTK/7-65
C3EIX4_BACTK/1-51
C3EN76_BACTK/6-61
C3ENQ6_BACTK/6-60
C3EQH8_BACTK/9-61
C3ER44_BACTK/14-67
C3EX04_BACTU/15-70
C3EXF5_BACTU/12-70
C3EY76_BACTU/6-59
C3F1V4_BACTU/7-67
C3F2A3_BACTU/6-61
C3F748_BACTU/9-61
C3F7I3_BACTU/14-67
C3FB26_BACTU/17-74
C3FFJ9_BACTB/6-61
C3FG08_BACTB/7-65
C3FMV6_BACTB/6-61
C3FNC6_BACTB/14-68
C3FQJ8_BACTB/9-61
C3FQY2_BACTB/14-67
C3FT77_BACTB/7-67
C3FYE1_BACTU/15-70
C3FYR9_BACTU/7-65
C3FZH0_BACTU/6-59
C3G3L1_BACTU/1-55
C3G8A6_BACTU/9-61
C3G8N8_BACTU/14-67
C3GAX1_BACTU/7-66
C3GAX1_BACTU/97-154
C3GBP6_BACTU/1-46
C3GE21_BACTU/20-75
C3GEL9_BACTU/7-65
C3GFD3_BACTU/6-59
C3GJI5_BACTU/6-61
C3GP38_BACTU/9-61
C3GPH0_BACTU/14-67
C3GWG1_BACTU/17-72
C3GWU3_BACTU/7-65
C3GX76_BACTU/159-220
C3GYT9_BACTU/1-51
C3H1E5_BACTU/6-61
C3H3V4_BACTU/6-61
C3H6D7_BACTU/9-61
C3H6S0_BACTU/14-67
C3HDS8_BACTU/15-70
C3HE67_BACTU/7-65
C3HF13_BACTU/6-59
C3HJ77_BACTU/6-61
C3HNU9_BACTU/9-61
C3HP87_BACTU/14-67
C3HVS5_BACTU/17-72
C3HW61_BACTU/7-65
C3I278_BACTU/6-65
C3I3Q5_BACTU/6-61
C3I473_BACTU/14-68
C3I696_BACTU/9-61
C3I6N0_BACTU/14-67
C3I9S4_BACTU/4-63
C3IAS7_BACTU/6-61
C3IEU2_BACTU/6-61
C3IF69_BACTU/7-65
C3IJ84_BACTU/4-64
C3ILX6_BACTU/6-61
C3IMD3_BACTU/14-68
C3IPG1_BACTU/9-61
C3IPU7_BACTU/14-67
C3JDJ5_RHOER/6-61
C3JIV6_RHOER/8-63
C3JJW7_RHOER/27-72
C3JQP0_RHOER/8-65
C3JRH1_RHOER/10-68
C3JVF9_RHOER/172-215
C3JWT6_RHOER/7-62
C3K2Z2_PSEFS/1-54
C3K9T8_PSEFS/6-60
C3KT33_CLOB6/2-56
C3KU68_CLOB6/6-61
C3KVV7_CLOB6/5-59
C3KXR5_CLOB6/6-59
C3KYS7_CLOB6/5-52
C3KYS7_CLOB6/94-152
C3L1P4_CLOB6/5-60
C3L2E8_CLOB6/5-60
C3L2F0_CLOB6/5-60
C3L3F1_CLOB6/9-61
C3L3G9_CLOB6/5-71
C3L6W3_BACAC/14-67
C3L8Q2_BACAC/6-60
C3LBA6_BACAC/6-61
C3LF49_BACAC/7-65
C3LGB6_BACAC/6-61
C3LH63_BACAC/6-61
C3LKX6_BACAC/9-61
C3LLB8_BACAC/13-69
C3LQS3_VIBCM/7-59
C3M8H8_RHISN/37-91
C3MC53_RHISN/6-60
C3MJX0_SULIL/6-56
C3MKE7_SULIL/54-113
C3MRS1_SULIM/6-56
C3MRW6_SULIM/54-113
C3N0R0_SULIA/6-56
C3N0V4_SULIA/54-113
C3N8Z6_SULIY/6-56
C3N9H6_SULIY/54-113
C3NMH3_SULIN/6-56
C3NSQ7_VIBCJ/7-59
C3NZM3_BACAA/6-61
C3P1G8_BACAA/7-65
C3P5Q7_BACAA/6-60
C3P8K3_BACAA/9-61
C3P9B9_BACAA/14-67
C3PC17_BACAA/6-61
C3PE22_BACAA/13-69
C3QD16_9BACE/453-506
C3QG47_9BACE/6-59
C3R6F1_9BACE/461-514
C3R8L5_9BACE/8-64
C3R8Q8_9BACE/7-67
C3RHR0_9FIRM/10-65
C3RJ67_9FIRM/5-61
C3RJH7_9FIRM/4-58
C3RJI5_9FIRM/4-58
C3RKL1_9FIRM/5-60
C3RLU7_9FIRM/4-62
C3RMY2_9FIRM/6-63
C3RNS7_9FIRM/5-60
C3RR39_9FIRM/6-65
C3SIF2_ECOLX/8-59
C3SJB7_ECOLX/5-60
C3SJB8_ECOLX/5-60
C3SJC0_ECOLX/5-60
C3WAY6_FUSMR/11-57
C3WBI4_FUSMR/6-59
C3WC35_FUSMR/6-58
C3WDH7_FUSMR/7-60
C3WFK6_FUSMR/459-502
C3WG94_FUSMR/4-61
C3WK90_9FUSO/6-58
C3WMK1_9FUSO/7-60
C3WN44_9FUSO/6-58
C3WQ96_9FUSO/6-61
C3WTJ4_9FUSO/221-273
C3WTP6_9FUSO/7-60
C3WUJ8_9FUSO/6-58
C3WXC9_9FUSO/6-61
C3WY76_9FUSO/5-60
C3X0H5_9FUSO/34-88
C3X0K1_9FUSO/7-60
C4ATA2_BURMA/7-60
C4F3C5_HAEIF/4-39
C4FBX2_9ACTN/8-61
C4FC31_9ACTN/6-66
C4FIM9_9AQUI/3-54
C4FQB7_9FIRM/12-64
C4FRI5_9FIRM/2-56
C4FUH4_9FIRM/4-62
C4FVH3_9FIRM/4-59
C4FVK8_9FIRM/5-60
C4FVQ8_9FIRM/13-68
C4G0G0_ABIDE/13-69
C4G318_ABIDE/9-62
C4G656_ABIDE/6-61
C4G6F8_ABIDE/459-509
C4G9M5_9FIRM/6-64
C4G9V1_9FIRM/14-67
C4GHB6_9NEIS/6-61
C4H5A8_YERPE/42-93
C4HB38_YERPE/8-59
C4HES9_YERPE/8-59
C4HNC9_YERPE/42-93
C4HZ91_YERPE/53-103
C4ICU4_CLOBU/5-59
C4IDE1_CLOBU/6-58
C4IHV4_CLOBU/2-55
C4IMC6_CLOBU/6-59
C4ISU9_BRUAB/6-59
C4K6L7_HAMD5/8-59
C4KJT7_SULIK/6-56
C4KJY2_SULIK/54-113
C4KUM1_BURPS/124-177
C4KYJ3_EXISA/4-59
C4L402_EXISA/6-58
C4L4N9_EXISA/10-63
C4L6P9_EXISA/5-57
C4LBW1_TOLAT/7-60
C4RCX1_9ACTO/1-52
C4REJ0_9ACTO/26-65
C4RGC2_9ACTO/7-62
C4RI96_9ACTO/10-65
C4RL45_9ACTO/7-61
C4RNM7_9ACTO/7-62
C4RXC6_YERBE/7-63
C4S711_YERBE/2-35
C4SGI2_YERMO/1-35
C4SIF0_YERMO/7-63
C4SR35_YERFR/6-60
C4SSP6_YERFR/7-63
C4SV08_YERFR/1-29
C4T3J0_YERIN/4-53
C4T5A6_YERIN/6-60
C4T704_YERIN/1-35
C4U0K1_YERKR/7-63
C4U2M3_YERKR/2-52
C4U7P4_YERAL/4-53
C4UD27_YERAL/1-29
C4UML1_YERRU/1-50
C4USF6_YERRO/24-69
C4UVA6_YERRO/4-53
C4UZ45_YERRO/52-104
C4UZ84_YERRO/1-32
C4V0J7_9FIRM/25-81
C4V215_9FIRM/3-60
C4V3E4_9FIRM/2-55
C4V3X4_9FIRM/11-69
C4VSP6_9LACO/3-57
C4VUM0_9LACO/6-61
C4W7L6_STAWA/5-58
C4W7N9_STAWA/6-61
C4WA97_STAWA/4-59
C4WBV6_STAWA/6-65
C4WHZ3_9RHIZ/6-59
C4WQ53_9RHIZ/48-92
C4WZX6_KLEPN/8-59
C4X0C2_KLEPN/276-328
C4X1H3_KLEPN/7-63
C4X4F6_KLEPN/7-60
C4XFG4_MYCFE/326-377
C4Z1R0_EUBE2/6-59
C4Z376_EUBE2/2-55
C4Z5Y1_EUBE2/9-64
C4Z9L5_EUBR3/2-55
C4ZGK1_EUBR3/6-59
C5A065_ECOBW/5-60
C5A0R8_ECOBW/8-59
C5A1N6_THEGJ/14-65
C5A5V7_THEGJ/136-180
C5AB44_BURGB/2-41
C5ATG0_METEA/6-60
C5BCC2_EDWI9/8-59
C5BNS8_TERTT/6-60
C5BPP7_TERTT/4-57
C5BVH8_BEUC1/7-62
C5BVN1_BEUC1/7-62
C5BWT0_BEUC1/5-59
C5BX51_BEUC1/10-65
C5BYP6_BEUC1/8-65
C5BZ18_BEUC1/7-62
C5BZX6_BEUC1/5-60
C5C4M2_BEUC1/6-63
C5CHD2_KOSOT/5-58
C5CTZ2_VARPS/26-81
C5CUP5_VARPS/6-59
C5D3B4_GEOSW/9-64
C5D4S2_GEOSW/6-58
C5D5G0_GEOSW/12-65
C5D9V5_GEOSW/4-64
C5DAC1_GEOSW/6-59
C5EEI0_9FIRM/5-64
C5EFS9_9FIRM/4-61
C5EFX5_9FIRM/5-62
C5EHW4_9FIRM/5-66
C5EIE1_9FIRM/91-151
C5EIL5_9FIRM/5-59
C5EL69_9FIRM/14-67
C5EQD7_9FIRM/80-130
C5EQF3_9FIRM/2-55
C5ERF8_9FIRM/6-64
C5EV18_9FIRM/5-61
C5EW03_9FIRM/6-65
C5EWH5_9FIRM/179-215
C5F559_LACPA/9-72
C5F770_LACPA/6-63
C5F770_LACPA/92-151
C5F7R5_LACPA/5-60
C5F968_LACPA/9-61
C5F9S0_LACPA/5-60
C5FAF5_LACPA/6-59
C5FAM6_LACPA/7-62
C5FAR5_LACPA/4-55
C5HYQ2_9ACTO/8-63
C5J5A2_ECOLX/7-65
C5MZK3_STAA3/6-61
C5N0K0_STAA3/4-61
C5N1L8_STAA3/5-56
C5N1L8_STAA3/90-149
C5N2H9_STAA3/11-70
C5N5M1_STAA3/4-59
C5NCG1_BURMA/118-171
C5NXE4_9BACL/6-58
C5NYA0_9BACL/154-200
C5PZ57_STAAU/11-70
C5PZZ4_STAAU/4-59
C5Q1Q8_STAAU/4-61
C5Q2S2_STAAU/6-61
C5Q520_STAAU/5-56
C5Q520_STAAU/90-149
C5Q991_STAEP/4-59
C5QAS3_STAEP/6-61
C5QBF1_STAEP/4-61
C5QCE3_STAEP/6-61
C5QLI1_STAEP/11-70
C5QME7_STAEP/6-61
C5QNL2_STAEP/4-61
C5QSK1_STAEP/4-59
C5QU34_STAEP/146-182
C5QX70_STAEP/4-59
C5QZH1_STAEP/4-61
C5R0G8_STAEP/6-61
C5R8Q6_WEIPA/7-60
C5R9M4_WEIPA/6-59
C5R9N6_WEIPA/4-59
C5RBJ3_WEIPA/11-68
C5S0G1_9PAST/10-46
C5TCY9_ACIDE/6-59
C5URC9_CLOBO/2-55
C5USF2_CLOBO/9-66
C5UVD7_CLOBO/6-59
C5UVU9_CLOBO/7-65
C5UW40_CLOBO/5-58
C5UZG5_CLOBO/6-58
C5VPT1_CLOBO/2-56
C5VRR3_CLOBO/1-46
C5VTS9_CLOBO/6-59
C5VVP6_STRSE/6-59
C5VVZ1_STRSE/92-152
C5VW09_STRSE/5-64
C5VZ22_STRSE/2-57
C5WBD7_ECOBB/5-60
C5WBL2_ECOBB/8-59
C5WHK3_STRDG/3-57
C5WHN0_STRDG/5-66
C5WHU8_STRDG/6-59
C5WJ33_STRDG/11-55
C5WJC4_STRDG/95-153
C5ZC85_BURPS/150-203
C6A009_THESM/142-182
C6A4B8_THESM/3-61
C6ASL6_RHILS/6-60
C6B234_RHILS/8-62
C6BD64_RALP1/10-63
C6C4T8_DICDC/8-59
C6C644_DICDC/6-60
C6CCS2_DICDC/7-63
C6CHT0_DICZE/6-60
C6CNA2_DICZE/8-59
C6CRF1_PAESJ/5-60
C6CS13_PAESJ/5-59
C6CUG1_PAESJ/3-57
C6CW26_PAESJ/1-49
C6CXH2_PAESJ/5-60
C6CXS9_PAESJ/13-75
C6CZI5_PAESJ/6-61
C6D1B9_PAESJ/5-60
C6D6M2_PAESJ/5-59
C6D6Y8_PAESJ/6-61
C6D7L1_PAESJ/4-60
C6D7L7_PAESJ/6-64
C6D7L7_PAESJ/92-148
C6DEZ7_PECCP/7-61
C6DHQ5_PECCP/8-59
C6DI90_PECCP/5-59
C6DIT7_PECCP/8-64
C6DQ63_MYCTK/242-302
C6E4K0_GEOSM/16-67
C6E790_GEOSM/8-60
C6EE41_ECOBD/8-59
C6EF02_ECOBD/5-60
C6GPD6_STRSX/2-57
C6GSL0_STRSX/6-59
C6GSP1_STRSX/92-152
C6GSQ9_STRSX/5-64
C6GVM9_STRS4/2-57
C6GXS4_STRS4/6-59
C6GXV5_STRS4/92-152
C6GXX3_STRS4/5-64
C6I4K2_9BACE/453-506
C6IKU1_9BACE/279-332
C6IQQ7_9BACE/461-514
C6IV72_9BACL/16-70
C6IX14_9BACL/6-61
C6IXJ3_9BACL/1-53
C6IY31_9BACL/4-63
C6IY31_9BACL/96-154
C6IYB7_9BACL/6-61
C6IZU2_9BACL/7-64
C6J3L6_9BACL/5-60
C6J5X9_9BACL/5-60
C6J785_9BACL/3-58
C6JB36_9FIRM/127-180
C6JCB7_9FIRM/17-70
C6JCZ0_9FIRM/5-60
C6JDY6_9FIRM/6-59
C6JFI8_9FIRM/4-58
C6JIT2_FUSVA/5-61
C6JK19_FUSVA/5-60
C6JK50_FUSVA/6-58
C6JN80_FUSVA/6-59
C6JP49_FUSVA/6-63
C6L1B3_9BACT/6-62
C6LDS3_9FIRM/2-55
C6LFD8_9FIRM/20-74
C6LGW4_9FIRM/6-59
C6MA84_NEISI/7-61
C6MZE7_9GAMM/8-60
C6N7R5_9GAMM/6-60
C6PMV9_9CLOT/5-59
C6PPY1_9CLOT/5-60
C6PRB8_9CLOT/2-56
C6PTY2_9CLOT/9-61
C6PV38_9CLOT/1-55
C6PV47_9CLOT/5-60
C6Q2E4_9CLOT/5-61
C6Q2R0_9CLOT/6-59
C6RGT8_9PROT/10-60
C6S341_VIBCH/7-59
C6SP18_STRMN/5-60
C6SP98_STRMN/5-65
C6SPB4_STRMN/4-57
C6SPM2_STRMN/5-60
C6SQ95_STRMN/6-62
C6SQ95_STRMN/84-140
C6SRZ6_STRMN/4-63
C6SSF3_STRMN/6-59
C6SSL2_STRMN/95-153
C6TXQ1_BURPS/116-169
C6UJ00_ECOBR/5-60
C6UJK7_ECOBR/8-59
C6V0V2_ECO5T/5-60
C6V134_ECO5T/8-59
C6VIQ1_LACPJ/18-73
C6VJM3_LACPJ/6-59
C6VK35_LACPJ/3-58
C6VLU3_LACPJ/92-146
C6VMF0_LACPJ/3-58
C6VMT3_LACPJ/5-59
C6VNI0_LACPJ/4-57
C6VNI0_LACPJ/88-147
C6VZQ3_DYAFD/151-197
C6W4A4_DYAFD/6-59
C6W8C9_ACTMD/18-76
C6W8I6_ACTMD/7-62
C6W9X0_ACTMD/7-62
C6WAR1_ACTMD/7-62
C6WAR9_ACTMD/5-66
C6WFX9_ACTMD/2-59
C6WPN8_ACTMD/26-65
C6WQD2_ACTMD/9-65
C6WUH2_METML/6-58
C6X9T0_METSD/6-58
C6XNN0_HIRBI/6-60
C6XV29_PEDHD/6-59
C6YM61_VIBCH/7-59
C6YW97_9GAMM/4-58
C6Z6J2_9BACE/273-323
C6Z808_9BACE/8-64
C6ZC47_9BACE/56-114
C7BRA4_PHOAA/8-59
C7C2U2_STAA5/419-453
C7C772_METED/6-60
C7CNP1_ENTFA/3-58
C7CPL2_ENTFA/6-61
C7CPU0_ENTFA/2-43
C7CQI3_ENTFA/1-51
C7CR27_ENTFA/6-58
C7CR74_ENTFA/6-58
C7CR74_ENTFA/90-148
C7CRD1_ENTFA/6-61
C7CRV1_ENTFA/6-59
C7CT00_ENTFA/1-54
C7CWS4_ENTFA/6-61
C7CY02_ENTFA/1-51
C7CYJ2_ENTFA/6-58
C7CYR2_ENTFA/3-58
C7CYX0_ENTFA/4-59
C7D034_ENTFA/6-59
C7D069_ENTFA/6-58
C7D069_ENTFA/90-148
C7D0E8_ENTFA/6-61
C7D3P7_ENTFA/1-54
C7D4V7_ENTFA/6-59
C7D805_9RHOB/6-59
C7G5Q0_9FIRM/2-55
C7G7P7_9FIRM/10-63
C7GA23_9FIRM/1-40
C7GFR1_9FIRM/6-59
C7H646_9FIRM/62-121
C7H689_9FIRM/6-59
C7H980_9FIRM/5-60
C7HBS3_CLOTM/4-58
C7HCI3_CLOTM/5-36
C7HHG0_CLOTM/601-652
C7HSJ2_9FIRM/6-63
C7IP42_THEET/3-57
C7IPQ8_THEET/6-59
C7IPV8_THEET/90-148
C7IQF8_THEET/101-159
C7IQF8_THEET/12-70
C7ISW1_THEET/8-61
C7IUB2_THEET/3-61
C7IV69_THEET/1-49
C7LDW8_BRUMC/6-59
C7LS12_DESBD/13-55
C7MCI5_BRAFD/14-70
C7MNF3_CRYCD/12-57
C7MQR9_SACVD/2-60
C7N9S2_LEPBD/86-145
C7NAI6_LEPBD/5-60
C7NJB0_KYTSD/7-60
C7NME4_HALUD/24-66
C7NUB8_HALUD/15-65
C7NWD2_HALMD/22-65
C7NYZ3_HALMD/4-55
C7P910_METFA/61-121
C7PEN6_CHIPD/6-59
C7PLD7_CHIPD/8-62
C7PP77_CHIPD/11-64
C7PVC4_CATAD/7-62
C7Q0C4_CATAD/7-62
C7Q7K7_CATAD/14-69
C7Q8J4_CATAD/5-60
C7Q8N4_CATAD/4-60
C7R859_KANKD/8-61
C7RED9_ANAPD/6-59
C7REJ5_ANAPD/5-63
C7RNW0_ACCPU/6-61
C7RP57_ACCPU/5-58
C7T6R0_LACRG/1-39
C7T7S3_LACRG/6-63
C7T7S3_LACRG/92-151
C7T7S9_LACRG/88-146
C7T8B9_LACRG/5-60
C7T9F9_LACRG/2-57
C7T9J5_LACRG/7-64
C7TAP3_LACRG/6-59
C7TD08_LACRG/9-72
C7TF17_LACRL/5-60
C7TG26_LACRL/4-61
C7TG47_LACRL/2-57
C7TG91_LACRL/4-57
C7TGA7_LACRL/4-60
C7TGF2_LACRL/6-61
C7TGG8_LACRL/5-58
C7THE0_LACRL/6-59
C7TJP2_LACRL/9-72
C7TLU9_LACRL/1-39
C7TMX3_LACRL/6-63
C7TMX3_LACRL/92-151
C7TMX9_LACRL/88-146
C7TNE9_LACRL/7-64
C7TNE9_LACRL/93-158
C7U3Y3_ENTFA/3-58
C7U496_ENTFA/6-61
C7U524_ENTFA/1-51
C7U5L8_ENTFA/6-58
C7U5Q6_ENTFA/6-58
C7U5Q6_ENTFA/90-148
C7U5W2_ENTFA/6-61
C7U6C3_ENTFA/6-59
C7UBV6_ENTFA/7-65
C7UCL7_ENTFA/6-61
C7UD86_ENTFA/2-43
C7UDG4_ENTFA/6-58
C7UE88_ENTFA/1-51
C7UEF8_ENTFA/3-58
C7UFD4_ENTFA/6-59
C7UFU1_ENTFA/6-61
C7UFZ8_ENTFA/6-58
C7UFZ8_ENTFA/90-148
C7UJ23_ENTFA/3-58
C7UK38_ENTFA/6-61
C7UKB4_ENTFA/2-43
C7UL75_ENTFA/1-51
C7ULS0_ENTFA/6-58
C7ULW7_ENTFA/6-58
C7ULW7_ENTFA/90-148
C7UM22_ENTFA/6-61
C7UMI9_ENTFA/6-59
C7UNY1_ENTFA/7-55
C7US38_ENTFA/1-51
C7USQ0_ENTFA/6-58
C7UT07_ENTFA/6-61
C7UV48_ENTFA/7-64
C7UVJ0_ENTFA/6-59
C7UY19_ENTFA/6-58
C7UY19_ENTFA/90-148
C7UY76_ENTFA/6-61
C7UYM2_ENTFA/6-59
C7UZ04_ENTFA/3-58
C7V0N2_ENTFA/3-58
C7V104_ENTFA/6-61
C7V1P7_ENTFA/1-51
C7V282_ENTFA/6-58
C7V2C5_ENTFA/6-59
C7V2T0_ENTFA/6-61
C7V2Y4_ENTFA/6-58
C7V2Y4_ENTFA/90-148
C7V5J0_ENTFA/7-64
C7V724_ENTFA/6-58
C7V724_ENTFA/90-148
C7V789_ENTFA/6-61
C7V7R0_ENTFA/6-59
C7V8C5_ENTFA/6-61
C7V9B2_ENTFA/1-51
C7V9V1_ENTFA/6-58
C7VAE9_ENTFA/7-65
C7VBG7_ENTFA/6-59
C7VCJ4_ENTFA/7-64
C7VFM9_ENTFA/3-58
C7VG10_ENTFA/6-58
C7VHH0_ENTFA/3-58
C7VHU0_ENTFA/6-61
C7VK19_ENTFA/6-58
C7VK19_ENTFA/90-148
C7VK76_ENTFA/6-61
C7VKN6_ENTFA/6-59
C7VLH9_ENTFA/1-51
C7VNI1_ENTFA/7-64
C7VPU2_ENTFA/3-58
C7VQX9_ENTFA/6-61
C7VRN5_ENTFA/1-51
C7VS73_ENTFA/6-58
C7VSB5_ENTFA/5-63
C7VSC4_ENTFA/6-61
C7VSS3_ENTFA/6-59
C7VSV7_ENTFA/6-58
C7VSV7_ENTFA/90-148
C7VVW8_ENTFA/7-64
C7VXB3_ENTFA/3-58
C7VYN6_ENTFA/6-61
C7VZE6_ENTFA/1-51
C7VZZ5_ENTFA/6-58
C7W043_ENTFA/6-58
C7W043_ENTFA/90-148
C7W097_ENTFA/6-61
C7W0Q8_ENTFA/6-59
C7W5J1_ENTFA/1-51
C7W636_ENTFA/6-58
C7W7C8_ENTFA/3-58
C7W884_ENTFA/6-59
C7W8Q1_ENTFA/6-61
C7W8W0_ENTFA/6-58
C7W8W0_ENTFA/90-148
C7WA58_ENTFA/7-64
C7WCS1_ENTFA/6-61
C7WD34_ENTFA/6-59
C7WEI9_ENTFA/6-59
C7WF01_ENTFA/6-61
C7WF59_ENTFA/6-58
C7WF59_ENTFA/90-148
C7WFD6_ENTFA/6-58
C7WFX9_ENTFA/1-51
C7WH25_ENTFA/6-61
C7WJ41_ENTFA/3-58
C7WKK5_ENTFA/7-64
C7WMR1_ENTFA/6-59
C7WMV3_ENTFA/6-58
C7WSG8_ENTFA/6-61
C7WTH6_ENTFA/3-58
C7WTN1_ENTFA/6-58
C7WTN1_ENTFA/90-148
C7WTU0_ENTFA/6-61
C7WTZ1_ENTFA/1-51
C7WVB4_ENTFA/6-61
C7WWA3_ENTFA/1-51
C7WX06_ENTFA/6-58
C7WXU5_ENTFA/3-58
C7WY72_ENTFA/6-59
C7WYM8_ENTFA/6-61
C7WZ00_ENTFA/6-58
C7WZ00_ENTFA/90-148
C7WZJ5_ENTFA/7-65
C7X219_ENTFA/7-64
C7X7X8_9PORP/422-474
C7XH65_9LACO/6-61
C7XKI7_9LACO/7-66
C7XLX9_9LACO/6-60
C7XN11_9FUSO/6-58
C7XQ72_9FUSO/6-61
C7XSP9_9FUSO/7-60
C7XUI8_9LACO/10-67
C7XUI8_9LACO/107-161
C7XVA0_9LACO/6-61
C7XW51_9LACO/26-79
C7Y2D2_9LACO/6-61
C7Y7K4_9LACO/2-55
C7Y7Y0_9LACO/6-60
C7Y8M3_ENTFA/6-61
C7YB71_ENTFA/7-64
C7YC35_ENTFA/7-65
C7YEL1_ENTFA/1-51
C7YFS5_ENTFA/3-58
C7YG72_ENTFA/6-59
C7YGA7_ENTFA/6-58
C7YGA7_ENTFA/90-148
C7YGG4_ENTFA/6-61
C7ZS11_STAAU/6-61
C7ZSY4_STAAU/4-61
C7ZTZ2_STAAU/5-56
C7ZTZ2_STAAU/90-149
C7ZW73_STAAU/4-59
C7ZZ48_STAAU/6-65
C7ZZP5_STAAU/6-61
C8A0L7_STAAU/4-61
C8A1L5_STAAU/5-56
C8A1L5_STAAU/90-149
C8A402_STAAU/4-59
C8A6N4_STAAU/6-65
C8A6Z8_STAAU/4-61
C8A7Z7_STAAU/5-56
C8A7Z7_STAAU/90-149
C8A8P7_STAAU/6-61
C8ABY0_STAAU/4-59
C8AE22_STAAU/6-65
C8AEL0_STAAU/6-61
C8AFI0_STAAU/4-61
C8AGN4_STAAU/5-56
C8AGN4_STAAU/90-149
C8AID4_STAAU/4-59
C8AIP0_STAAU/6-58
C8ALQ7_STAAU/6-65
C8AM76_STAAU/5-56
C8AM76_STAAU/90-149
C8AMX9_STAAU/6-61
C8ANU9_STAAU/4-61
C8ARZ5_STAAU/4-59
C8AU62_STAAU/6-65
C8JR98_LISMO/5-63
C8JRM0_LISMO/9-62
C8JRY9_LISMO/4-59
C8JS28_LISMO/9-61
C8JSC5_LISMO/10-68
C8JTU0_LISMO/3-58
C8JUB4_LISMO/2-59
C8JWG0_LISMO/6-62
C8JX21_LISMO/8-66
C8JX46_LISMO/5-60
C8JX58_LISMO/6-61
C8JYB5_LISMO/92-149
C8JZK9_LISMO/10-68
C8K006_LISMO/7-66
C8K124_LISMO/3-58
C8K250_LISMO/9-61
C8K289_LISMO/4-59
C8K450_LISMO/6-62
C8K4I4_LISMO/2-59
C8K5F9_LISMO/92-149
C8K633_LISMO/6-61
C8K642_LISMO/5-60
C8K674_LISMO/8-66
C8K6Y2_LISMO/9-62
C8K801_LISMO/92-149
C8KAG0_LISMO/3-58
C8KBF0_LISMO/9-61
C8KBI8_LISMO/4-59
C8KBV8_LISMO/9-62
C8KC82_LISMO/5-63
C8KDF0_LISMO/7-66
C8KDT8_LISMO/10-68
C8KE78_LISMO/2-59
C8KEP5_LISMO/6-62
C8KF37_LISMO/8-66
C8KF64_LISMO/5-60
C8KF76_LISMO/6-61
C8KJC6_STAAU/6-58
C8KKF6_STAAU/4-59
C8KLC5_STAAU/4-61
C8KMC9_STAAU/6-61
C8KN49_STAAU/6-65
C8KPA7_STAAU/5-56
C8KPA7_STAAU/90-149
C8KRA1_STAAU/6-61
C8KS97_STAAU/5-56
C8KS97_STAAU/90-149
C8KSV2_STAAU/6-58
C8KTV2_STAAU/4-61
C8KVH0_STAAU/6-65
C8KXV8_9PAST/103-141
C8L0Q6_STAAU/6-65
C8L360_STAAU/4-61
C8L4G1_STAAU/4-59
C8L606_STAAU/6-61
C8L7K6_STAAU/5-56
C8L7K6_STAAU/90-147
C8L9K2_STAAU/4-59
C8LAH8_STAAU/4-61
C8LD93_STAAU/6-65
C8LDV0_STAAU/6-61
C8LF21_STAAU/5-56
C8LF21_STAAU/90-149
C8LGM3_STAAU/5-56
C8LGM3_STAAU/90-147
C8LHF9_STAAU/6-65
C8LJU1_STAAU/4-61
C8LLF3_STAAU/4-59
C8LMX8_STAAU/6-61
C8LNI8_STAAU/5-56
C8LNI8_STAAU/90-147
C8LPD2_STAAU/6-65
C8LRS5_STAAU/4-61
C8LT10_STAAU/6-61
C8LV89_STAAU/4-59
C8LXM0_STAAU/6-65
C8LXX7_STAAU/6-61
C8M157_STAAU/4-61
C8M1X8_STAAU/5-56
C8M1X8_STAAU/90-147
C8M3A1_STAAU/4-59
C8M3F8_STAAU/4-59
C8M8C6_STAAU/4-61
C8M912_STAAU/6-65
C8M9L3_STAAU/5-56
C8M9L3_STAAU/90-147
C8MAH1_STAAU/6-61
C8MAW9_STAAU/4-59
C8MBW0_STAAU/6-65
C8ME85_STAAU/6-61
C8MGR9_STAAU/5-55
C8MH69_STAAU/4-61
C8MKV3_STAAU/4-59
C8MLJ8_STAAU/6-65
C8MLL6_STAAU/4-61
C8MMX0_STAAU/5-56
C8MMX0_STAAU/90-147
C8MQR6_STAAU/6-61
C8MT10_STAAU/6-65
C8MU05_STAAU/6-61
C8MVD7_STAAU/4-61
C8MVK3_STAAU/4-59
C8MWA3_STAAU/5-56
C8MWA3_STAAU/90-147
C8MZG9_STAAU/6-65
C8MZI7_STAAU/4-61
C8N3A0_STAAU/6-61
C8N414_STAAU/5-56
C8N414_STAAU/90-147
C8N5A9_STAAU/4-59
C8N6B5_9GAMM/6-60
C8NE22_9LACT/5-59
C8NF95_9LACT/4-64
C8NFM1_9LACT/5-62
C8NG41_9LACT/3-58
C8NH67_9LACT/5-58
C8NIY4_9LACT/9-63
C8P435_9LACO/6-62
C8PB97_9LACO/14-62
C8PL46_9PROT/18-72
C8PRK5_9SPIO/16-72
C8PSR3_9SPIO/254-297
C8S0M1_9RHOB/6-59
C8SH78_9RHIZ/6-60
C8SIM7_9RHIZ/6-60
C8SK47_9RHIZ/6-59
C8T4R8_KLEPR/7-60
C8T8G9_KLEPR/8-59
C8TCM4_KLEPR/7-63
C8TK34_ECO26/5-60
C8TML7_ECO26/8-59
C8TZG4_ECO10/5-60
C8TZR0_ECO10/8-59
C8UKF7_ECO1A/5-60
C8UKN0_ECO1A/8-59
C8UXN1_LACRG/117-176
C8UXN1_LACRG/31-88
C8VZU0_DESAS/3-56
C8W3L2_DESAS/6-58
C8W3U3_DESAS/2-56
C8WKG8_EGGLE/5-60
C8WMD8_EGGLE/85-140
C8WRT7_ALIAD/5-58
C8WWZ7_ALIAD/34-86
C8WX43_ALIAD/8-62
C8X624_NAKMY/6-61
C8XBI6_NAKMY/165-219
C8XGJ6_NAKMY/6-61
C8XIU1_NAKMY/10-65
C8ZWZ8_ENTGA/2-60
C8ZX11_ENTGA/9-67
C8ZX91_ENTGA/11-54
C8ZY40_ENTGA/16-71
C9A090_ENTGA/10-67
C9A1Q2_ENTGA/5-47
C9A276_ENTGA/7-60
C9A391_ENTGA/5-58
C9A3D7_ENTGA/6-63
C9A3I4_ENTGA/8-61
C9A3N5_ENTGA/7-64
C9A3N5_ENTGA/95-139
C9A3Q5_ENTGA/4-61
C9A3V0_ENTGA/6-58
C9A5S7_ENTCA/92-150
C9A5U2_ENTCA/8-66
C9A6E0_ENTCA/4-63
C9A6T3_ENTCA/6-61
C9A783_ENTCA/16-70
C9A905_ENTCA/6-58
C9A9A3_ENTCA/16-71
C9A9S5_ENTCA/6-59
C9AAC3_ENTCA/5-60
C9AAD9_ENTCA/2-52
C9AAG6_ENTCA/25-80
C9AB40_ENTCA/6-64
C9ABI6_ENTCA/10-68
C9ABV5_ENTCA/5-62
C9ACT1_ENTCA/6-63
C9ACX8_ENTCA/3-56
C9ADA7_ENTCA/1-57
C9AEN3_ENTFC/11-68
C9AHH0_ENTFC/1-49
C9AII4_ENTFC/6-59
C9AIQ5_ENTFC/3-60
C9AJT4_ENTFC/10-63
C9AKQ1_ENTFC/6-65
C9ANF3_ENTFC/11-68
C9AQY7_ENTFC/1-49
C9ARM9_ENTFC/7-64
C9ARV5_ENTFC/6-59
C9AS37_ENTFC/10-63
C9AS60_ENTFC/8-65
C9AST3_ENTFC/4-62
C9ATH6_ENTFC/6-65
C9ATZ2_ENTCA/8-66
C9AUJ7_ENTCA/4-63
C9AUY7_ENTCA/6-61
C9AVB9_ENTCA/16-70
C9AX60_ENTCA/6-58
C9AYC2_ENTCA/8-61
C9AYK7_ENTCA/5-60
C9AYM3_ENTCA/2-52
C9AYN5_ENTCA/25-80
C9AZ29_ENTCA/6-64
C9B237_ENTCA/6-63
C9B285_ENTCA/3-56
C9B288_ENTCA/6-62
C9B5L8_ENTFC/11-68
C9B6K3_ENTFC/4-63
C9B6L3_ENTFC/9-66
C9B6L3_ENTFC/97-148
C9B830_ENTFC/6-58
C9B8T8_ENTFC/1-49
C9BA11_ENTFC/10-63
C9BA70_ENTFC/17-72
C9BA82_ENTFC/4-62
C9BA97_ENTFC/6-63
C9BAK8_ENTFC/6-65
C9BBT7_ENTFC/11-68
C9BCS4_ENTFC/4-64
C9BCS4_ENTFC/92-149
C9BCT4_ENTFC/9-66
C9BCT4_ENTFC/97-148
C9BEB7_ENTFC/1-37
C9BF18_ENTFC/1-49
C9BFV9_ENTFC/3-60
C9BG32_ENTFC/6-59
C9BHI6_ENTFC/10-63
C9BI59_ENTFC/6-65
C9BJ26_ENTFC/11-68
C9BJZ7_ENTFC/9-66
C9BJZ7_ENTFC/97-148
C9BKI2_ENTFC/7-60
C9BKW7_ENTFC/4-62
C9BKY2_ENTFC/6-63
C9BMU8_ENTFC/6-58
C9BN62_ENTFC/10-63
C9BNG2_ENTFC/26-83
C9BQP6_ENTFC/6-65
C9BR60_ENTFC/6-59
C9BRK1_ENTFC/1-53
C9BRZ4_ENTFC/9-66
C9BRZ4_ENTFC/97-149
C9BS03_ENTFC/4-63
C9BSY3_ENTFC/11-68
C9BV47_ENTFC/1-49
C9BX00_ENTFC/6-58
C9BXB6_ENTFC/10-63
C9BYQ5_ENTFC/6-65
C9BZ81_ENTFC/4-62
C9C105_ENTFC/1-57
C9C1Z0_ENTFC/4-63
C9C200_ENTFC/9-66
C9C200_ENTFC/97-148
C9C4A1_ENTFC/1-49
C9C4P2_ENTFC/4-62
C9C4Q7_ENTFC/6-63
C9C5K1_ENTFC/6-59
C9C5V9_ENTFC/4-62
C9C6N1_ENTFC/6-65
C9C792_ENTFC/10-63
C9C8F9_ENTFC/6-59
C9C8K9_ENTFC/9-66
C9C8K9_ENTFC/97-148
C9C9I6_ENTFC/1-57
C9CAW1_ENTFC/1-49
C9CBA9_ENTFC/4-62
C9CBC4_ENTFC/6-63
C9CEK8_ENTFC/6-58
C9CFL2_ENTFC/10-63
C9CFT0_ENTFC/6-65
C9CGR3_ENTFC/6-59
C9CGX6_ENTFC/1-49
C9CHV3_ENTCA/4-63
C9CI90_ENTCA/16-70
C9CIG4_ENTCA/8-66
C9CJ14_ENTCA/6-61
C9CK74_ENTCA/25-80
C9CK87_ENTCA/2-52
C9CKA2_ENTCA/5-60
C9CKX1_ENTCA/8-61
C9CLQ0_ENTCA/6-58
C9CMF4_ENTCA/6-64
C9CQS4_ENTCA/6-62
C9CQS7_ENTCA/3-56
C9CQX6_ENTCA/6-63
C9CR23_ENTCA/5-47
C9CWV5_9RHOB/11-64
C9CYL9_9RHOB/6-60
C9CZV7_9RHOB/17-71
C9D2Y6_9RHOB/6-60
C9KJT4_9FIRM/6-71
C9KJT4_9FIRM/90-148
C9KLZ6_9FIRM/104-162
C9KLZ6_9FIRM/16-64
C9KMU9_9FIRM/5-59
C9KMX0_9FIRM/13-67
C9KWZ3_9BACE/274-325
C9L865_RUMHA/6-59
C9LBU8_RUMHA/3-58
C9LFD2_9BACT/13-66
C9LLZ8_9FIRM/2-56
C9LNI8_9FIRM/6-58
C9LQ01_9FIRM/2-36
C9LU04_9FIRM/4-58
C9LWR7_9FIRM/13-73
C9M181_LACHE/4-59
C9M566_9BACT/7-60
C9MUN9_9FUSO/87-145
C9MVD9_9FUSO/5-60
C9MXL0_9FUSO/6-59
C9MZ16_9FUSO/14-73
C9MZ75_9FUSO/5-61
C9NPR4_9VIBR/6-61
C9NUB0_9VIBR/6-60
C9P0E8_9VIBR/6-59
C9P4G8_VIBME/144-199
C9P7N5_VIBME/14-64
C9P9A8_VIBME/6-59
C9PJ49_VIBFU/7-59
C9PXD0_9BACT/5-57
C9Q3F6_9VIBR/7-59
C9QDD9_VIBOR/2-52
C9QDE2_VIBOR/7-59
C9QGS8_VIBOR/6-60
C9QV99_ECOD1/8-59
C9QW60_ECOD1/5-60
C9R945_AMMDK/6-58
C9R988_AMMDK/19-76
C9R9H3_AMMDK/4-58
C9RHV6_METVM/61-121
C9RTD1_GEOSY/6-64
C9RTV4_GEOSY/6-61
C9RUA3_GEOSY/12-65
C9RUZ4_GEOSY/1-48
C9S0N2_GEOSY/9-64
C9S1B5_GEOSY/47-95
C9T7S0_9RHIZ/6-59
C9TGH3_9RHIZ/6-59
C9TSI6_9RHIZ/6-59
C9U5L2_BRUAB/6-59
C9UET4_BRUAB/6-59
C9UP21_BRUAB/6-59
C9V004_BRUAB/6-59
C9VD43_BRUNE/6-59
C9VM90_9RHIZ/6-59
C9VUM8_BRUAB/6-59
C9X948_SALTD/7-60
C9XBI6_SALTD/8-59
C9XE56_SALTD/27-83
C9XIC4_CLODC/6-59
C9XIQ6_CLODC/7-66
C9XJW1_CLODC/11-67
C9XKH2_CLODC/5-59
C9XL63_CLODC/8-64
C9XLB5_CLODC/12-73
C9XLJ4_CLODC/9-61
C9XLJ8_CLODC/35-92
C9XLZ0_CLODC/9-64
C9XML5_CLODC/5-63
C9XMS3_CLODC/4-56
C9XMT3_CLODC/4-62
C9XQ03_CLODC/1-52
C9XQ36_CLODC/89-150
C9XQF7_CLODC/32-85
C9XQI0_CLODC/4-62
C9XQU1_CLODC/5-63
C9XQU9_CLODC/6-61
C9XS36_CLODC/2-60
C9XSG2_CLODC/2-56
C9XT39_CLODC/5-63
C9XTB8_CROTZ/8-59
C9Y5A2_CROTZ/1-47
C9YHG0_CLODR/6-59
C9YHU2_CLODR/7-66
C9YIR2_CLODR/5-59
C9YJE0_CLODR/9-64
C9YL85_CLODR/5-63
C9YN44_CLODR/11-67
C9YNL0_CLODR/8-64
C9YNR1_CLODR/12-73
C9YNZ0_CLODR/9-61
C9YNZ4_CLODR/35-92
C9YP69_CLODR/5-63
C9YPC7_CLODR/4-56
C9YPD7_CLODR/4-62
C9YQF3_CLODR/1-52
C9YQI5_CLODR/89-150
C9YQQ5_CLODR/32-85
C9YQS8_CLODR/4-62
C9YQV9_CLODR/5-63
C9YQW7_CLODR/6-61
C9YRQ1_CLODR/2-60
C9YS27_CLODR/2-56
C9YTR3_STRSW/2-60
C9YWE1_STRSW/8-63
C9Z0J5_STRSW/160-214
C9Z1D6_STRSW/7-62
C9ZGA8_STRSW/5-60
CCPN_BACSU/9-61
CITT_BACSU/161-223
D0ACG9_ENTFC/4-62
D0ACI4_ENTFC/6-63
D0AD70_ENTFC/1-49
D0AED2_ENTFC/9-66
D0AED2_ENTFC/97-148
D0AEE2_ENTFC/4-63
D0AFK8_ENTFC/4-62
D0AGJ7_ENTFC/6-58
D0AI50_ENTFC/10-63
D0AIS0_ENTFC/1-49
D0AK97_ENTFC/1-49
D0AKW0_ENTFC/6-59
D0ALX7_ENTFC/9-66
D0ALX7_ENTFC/97-148
D0ALY7_ENTFC/4-63
D0AN03_ENTFC/10-63
D0APB1_ENTFC/1-57
D0AQT9_ENTFC/6-58
D0AS34_ENTFC/6-65
D0ASK7_ENTFC/4-62
D0ASR2_ENTFC/1-49
D0B1E7_BRUAB/6-59
D0BA59_BRUME/6-59
D0BIU3_BRUSU/6-59
D0BJ81_9LACT/3-58
D0BLL7_9LACT/4-64
D0BMI3_9LACT/5-59
D0BMM7_9LACT/5-58
D0BN54_9LACT/4-62
D0BPG2_9FUSO/6-58
D0BTG6_9FUSO/6-61
D0BUW9_9FUSO/5-60
D0BV05_9FUSO/265-316
D0BWA1_9GAMM/15-69
D0BXD7_9GAMM/14-69
D0CAQ6_ACIBA/6-60
D0CPS1_9RHOB/6-59
D0D1X1_9RHOB/6-59
D0DAJ5_9RHOB/6-60
D0DF02_9LACO/6-61
D0DI39_9LACO/6-60
D0DKB8_9LACO/7-66
D0DR22_LACFE/8-63
D0DS07_LACFE/102-149
D0DS13_LACFE/6-62
D0DU44_LACFE/6-61
D0FN30_ERWPY/8-59
D0FNY0_ERWPY/7-63
D0GDF8_BRUME/6-59
D0GIZ2_9FUSO/6-60
D0GJ33_9FUSO/88-136
D0GJW0_9FUSO/14-73
D0GLQ1_9FUSO/6-63
D0GLQ1_9FUSO/86-143
D0GME1_9FUSO/6-62
D0GMW5_9FUSO/6-59
D0GN60_9FUSO/423-470
D0GNF4_9FUSO/5-60
D0GNQ2_9FUSO/5-58
D0GNQ2_9FUSO/87-144
D0GPU6_9FUSO/87-145
D0GUZ7_VIBMI/7-59
D0H0W7_VIBCH/7-59
D0HBE7_VIBMI/7-59
D0HKB0_VIBCH/7-59
D0I3L0_VIBHO/9-61
D0IBB9_VIBHO/6-60
D0ID55_9VIBR/7-59
D0III7_9VIBR/385-442
D0IZB6_COMT2/6-60
D0JIY4_YERPD/8-59
D0JL53_YERPD/42-93
D0JTE7_YERP1/8-59
D0JW73_YERP1/42-93
D0K534_STAAD/4-59
D0K7G0_STAAD/6-65
D0K896_STAAD/6-61
D0K8M3_STAAD/5-56
D0K8M3_STAAD/90-147
D0K9Y5_STAAD/4-61
D0KDM0_PECWW/8-59
D0KER5_PECWW/8-64
D0KIB2_PECWW/7-63
D0L2B9_GORB4/5-60
D0L3I9_GORB4/4-66
D0LB20_GORB4/7-62
D0LSW3_HALO1/9-60
D0MCQ7_RHOM4/2-54
D0MGR2_RHOM4/12-66
D0MJ72_RHOM4/18-73
D0P8G3_BRUSU/6-59
D0PHR6_BRUSU/6-59
D0RG16_9RHIZ/6-59
D0RSG6_9STRE/4-47
D0RTS4_9STRE/5-58
D0RTY4_9STRE/5-60
D0RU61_9STRE/4-57
D0RUR7_9STRE/5-60
D0S6E5_ACICA/6-60
D0SAP6_ACIJO/14-62
D0SPS3_ACIJU/6-60
D0SUC8_ACILW/14-67
D0SUR6_ACILW/14-67
D0TGR1_9BACE/460-513
D0TQM4_9BACE/6-59
D0TSD1_9BACE/453-506
D0WVD6_VIBAL/6-60
D0WYI8_VIBAL/14-63
D0X017_VIBAL/164-214
D0X2G0_VIBAL/7-60
D0XGT6_VIBHA/7-60
D0XGU3_VIBHA/14-63
D0YQ68_9ACTO/220-268
D0YSB9_9ACTO/10-58
D0Z0N7_LISDA/6-59
D0Z9S3_EDWTE/8-59
D0ZMZ1_SALT1/7-60
D0ZQ45_SALT1/8-59
D0ZTA3_SALT1/7-63
D1A246_THECD/1-55
D1A591_THECD/7-62
D1ACC2_THECD/2-60
D1AGF6_SEBTE/34-91
D1AH38_SEBTE/88-141
D1AHU1_SEBTE/89-138
D1AI87_SEBTE/92-141
D1AIW4_SEBTE/6-63
D1AJ16_SEBTE/6-64
D1AKN4_SEBTE/5-59
D1AL94_SEBTE/9-61
D1AMM5_SEBTE/7-65
D1AP53_SEBTE/5-62
D1AQE8_SEBTE/86-145
D1ARE6_SEBTE/6-59
D1ARJ4_SEBTE/5-61
D1AWK7_STRM9/3-61
D1B1H8_SULD5/15-53
D1B7A6_THEAS/4-63
D1B832_THEAS/162-213
D1B9U2_THEAS/12-64
D1BFE6_SANKS/6-63
D1BJ12_SANKS/6-61
D1BLD2_VEIPT/2-56
D1BMY4_VEIPT/22-74
D1BRS2_XYLCX/7-60
D1C008_XYLCX/7-62
D1C3I5_SPHTD/3-60
D1C6N8_SPHTD/290-339
D1C7G1_SPHTD/5-60
D1CCD8_THET1/7-61
D1CEW4_THET1/9-61
D1CGQ4_THET1/7-67
D1CH46_THET1/5-59
D1CZA9_9RHIZ/6-59
D1DEV1_NEIGO/4-32
D1DLB8_NEIGO/4-32
D1DSQ1_NEIGO/4-32
D1DZ71_NEIGO/4-32
D1E5N6_NEIGO/4-32
D1EBZ5_NEIGO/4-32
D1EGE6_NEIGO/2-29
D1ELX0_9RHIZ/6-59
D1EZN5_BRUME/6-59
D1FAM1_BRUME/6-59
D1FJT4_9RHIZ/6-59
D1GN32_STAA0/5-56
D1GN32_STAA0/90-149
D1GR26_STAA0/6-65
D1GS12_STAA0/6-61
D1GTX3_STAA0/4-61
D1GU54_STAA0/3-49
D1GUR8_STAA0/4-59
D1JJV2_9BACE/461-514
D1JZC7_9BACE/457-510
D1K8M8_9BACE/8-64
D1LHK4_ENTFA/5-59
D1NGK9_HAEIF/4-39
D1NK23_CLOTM/5-36
D1NP17_CLOTM/601-652
D1NPH3_CLOTM/5-59
D1NTN1_9BIFI/10-72
D1P0L4_9ENTR/6-60
D1P1R2_9ENTR/8-64
D1P7Z2_9ENTR/8-59
D1PJI7_9FIRM/3-57
D1PN27_9FIRM/5-60
D1Q4B2_YERPE/8-59
D1Q6I8_STAAU/6-58
D1Q7Q3_STAAU/4-61
D1Q809_STAAU/4-59
D1Q9D9_STAAU/6-61
D1Q9Q0_STAAU/5-56
D1Q9Q0_STAAU/90-149
D1QCI1_STAAU/6-65
D1QFR0_STAAU/6-61
D1QH19_STAAU/5-56
D1QH19_STAAU/90-147
D1QHS8_STAAU/4-61
D1QIJ5_STAAU/4-59
D1QJ33_STAAU/6-58
D1QLH9_STAAU/6-65
D1QSF9_9BACT/6-56
D1QXE1_STAAU/4-59
D1QXQ3_STAAU/6-58
D1QYX7_STAAU/5-56
D1QYX7_STAAU/90-147
D1QZH8_STAAU/6-61
D1R0Y9_STAAU/4-61
D1R2N0_STAAU/6-65
D1RFV7_LEGLO/6-60
D1RLS7_LEGLO/6-59
D1RQL4_SEROD/6-60
D1RUM9_SEROD/8-64
D1S0I8_SEROD/5-48
D1S0Y0_SEROD/6-60
D1S1A6_SEROD/1-46
D1TYC0_YERPE/53-103
D1U1M9_YERPE/8-59
D1VT88_9FIRM/7-60
D1VTG1_9FIRM/6-58
D1VV73_9FIRM/3-58
D1W0R9_9BACT/8-60
D1W955_9BACT/8-60
D1WKR3_STAEP/6-61
D1WNG7_STAEP/4-59
D1WQ38_STAEP/4-61
D1XDU3_9ACTO/5-60
D1XGQ1_9ACTO/2-60
D1XLQ9_9ACTO/14-69
D1XR13_9ACTO/7-62
D1XRC7_9ACTO/17-72
D1Y6I7_9BACT/42-97
D1YCX5_PROAC/7-62
D1YDT2_PROAC/3-55
D1YDT2_PROAC/87-145
D1YII1_9LACO/1-53
D1YJ70_9LACO/6-61
D1YQL0_9FIRM/2-56
D1YRM1_9FIRM/6-58
D1YVH8_METPS/2-56
D2ACK2_SHIF2/5-60
D2AD56_SHIF2/8-59
D2AV28_STRRD/5-60
D2AWH1_STRRD/5-60
D2AWK7_STRRD/14-69
D2AWP1_STRRD/7-62
D2AX04_STRRD/7-62
D2B2K2_STRRD/5-59
D2B3I6_STRRD/10-65
D2B438_STRRD/7-62
D2B8D8_STRRD/7-61
D2B8Z2_STRRD/6-60
D2B9H3_STRRD/7-62
D2B9P1_STRRD/7-61
D2BBZ0_STRRD/7-62
D2BC67_STRRD/7-62
D2BCB6_STRRD/5-60
D2BDR8_STRRD/3-60
D2BDS4_STRRD/13-69
D2BKR5_LACLK/87-145
D2BL72_LACLK/5-59
D2BLS2_LACLK/6-61
D2C1E2_DICD5/8-59
D2C3I6_THENR/10-63
D2ELR0_PEDAC/15-71
D2ENN4_9STRE/2-57
D2EPB7_9STRE/5-60
D2ER90_9STRE/5-58
D2F075_9BACE/117-170
D2F2Z8_STAAU/4-61
D2F401_STAAU/5-56
D2F401_STAAU/90-149
D2F719_STAAU/4-59
D2F966_STAAU/6-65
D2F9M3_STAAU/6-61
D2FD64_STAAU/4-59
D2FDN4_STAAU/6-58
D2FFK7_STAAU/6-65
D2FG13_STAAU/6-61
D2FGY7_STAAU/4-61
D2FI48_STAAU/5-56
D2FI48_STAAU/90-149
D2FIY5_STAAU/5-56
D2FIY5_STAAU/90-149
D2FLZ2_STAAU/4-59
D2FMA3_STAAU/6-58
D2FP69_STAAU/6-65
D2FPM2_STAAU/6-61
D2FQK8_STAAU/4-61
D2FRD7_STAAU/4-61
D2FSE4_STAAU/5-56
D2FSE4_STAAU/90-149
D2FVE8_STAAU/4-59
D2FXJ9_STAAU/6-65
D2FY07_STAAU/6-61
D2G1W6_STAAU/4-59
D2G396_STAAU/6-65
D2G3P6_STAAU/6-61
D2G4L9_STAAU/4-61
D2G5N8_STAAU/5-56
D2G5N8_STAAU/90-149
D2G6M9_STAAU/5-56
D2G6M9_STAAU/90-149
D2GAR8_STAAU/4-59
D2GBR3_STAAU/6-65
D2GC66_STAAU/6-61
D2GD36_STAAU/4-61
D2GGA0_STAAU/4-59
D2GI93_STAAU/6-65
D2GJ02_STAAU/5-56
D2GJ02_STAAU/90-149
D2GJS9_STAAU/6-61
D2GKP8_STAAU/4-61
D2GLE4_STAAU/6-61
D2GMC9_STAAU/4-61
D2GNE0_STAAU/5-56
D2GNE0_STAAU/90-149
D2GRK9_STAAU/4-59
D2GTT2_STAAU/6-65
D2HG16_AILME/7-57
D2J6B3_STAAU/6-59
D2J7H1_STAAU/2-32
D2J9E6_STAAU/2-33
D2JC46_STAEP/6-61
D2JCP8_STAEP/146-182
D2JCQ3_STAEP/2-31
D2JDJ9_STAAU/146-186
D2JEU3_ENTFC/6-59
D2KVC7_STREQ/95-153
D2MPG1_9FIRM/5-59
D2N385_STAA5/6-61
D2N4A3_STAA5/5-56
D2N4A3_STAA5/90-149
D2N782_STAA5/4-59
D2N999_STAA5/6-65
D2N9P5_STAA5/6-61
D2NAM2_STAA5/4-61
D2NCR4_ECOS5/7-65
D2NED9_ECOS5/5-60
D2NEL4_ECOS5/8-59
D2NUZ0_LISM1/9-61
D2NV87_LISM1/4-59
D2NVL2_LISM1/10-68
D2NVZ1_LISM1/9-62
D2NWA9_LISM1/5-63
D2NX45_LISM1/6-62
D2NXB2_LISM1/5-60
D2NXD8_LISM1/8-66
D2NXZ2_LISM1/92-149
D2NYA8_LISM1/2-59
D2P0G8_LISM1/3-58
D2P6D6_LISM2/9-61
D2P6L2_LISM2/4-59
D2P6Y0_LISM2/9-62
D2P730_LISM2/10-68
D2P7N4_LISM2/5-63
D2P8L4_LISM2/6-62
D2P8T1_LISM2/5-60
D2P8V7_LISM2/8-66
D2P9G1_LISM2/92-149
D2P9N2_LISM2/2-59
D2PBU0_LISM2/3-58
D2PEY5_SULID/6-56
D2PF32_SULID/54-113
D2PH53_SULID/133-180
D2PM08_KRIFD/5-60
D2PN77_KRIFD/7-62
D2PQC0_KRIFD/7-61
D2PRW1_KRIFD/6-61
D2PTI7_KRIFD/5-66
D2PVZ3_KRIFD/13-69
D2PY48_KRIFD/11-66
D2PY54_KRIFD/7-62
D2Q2S8_KRIFD/4-58
D2Q3M3_KRIFD/5-60
D2Q3S9_KRIFD/7-62
D2Q3U3_KRIFD/7-62
D2Q444_KRIFD/5-59
D2QLY3_SPILD/6-59
D2QT42_SPILD/9-64
D2QV53_SPILD/8-64
D2R1Q3_PIRSD/9-65
D2R608_PIRSD/1-47
D2R631_PIRSD/23-66
D2RDW0_ARCPA/5-58
D2RFG7_ARCPA/15-64
D2RGU3_ARCPA/271-318
D2RLK0_ACIFV/2-56
D2RM07_ACIFV/6-59
D2RM36_ACIFV/9-61
D2RMC5_ACIFV/6-59
D2RP20_ACIFV/6-59
D2RWP3_HALTV/4-55
D2S0D4_HALTV/270-320
D2S147_HALTV/61-116
D2S2J8_HALTV/81-131
D2S2L2_HALTV/687-737
D2S3N8_HALTV/881-932
D2SD90_GEOOG/7-62
D2T3I5_ERWP6/7-63
D2TCV3_ERWP6/8-59
D2TKZ7_CITRI/7-60
D2TN81_CITRI/7-63
D2TTI1_CITRI/8-59
D2U2R6_9ENTR/6-64
D2UAY2_XANAP/6-58
D2UFA2_XANAP/6-61
D2UHE1_STAAU/6-61
D2UIB0_STAAU/4-61
D2UJA0_STAAU/5-56
D2UJA0_STAAU/90-149
D2UPG8_STAAU/6-65
D2US77_STAAU/4-59
D2UU85_STAAU/6-65
D2UUN9_STAAU/6-61
D2UVK7_STAAU/4-61
D2UWL5_STAAU/5-56
D2UWL5_STAAU/90-149
D2YF70_VIBMI/7-59
D2YV09_VIBMI/7-59
D2Z6X0_9BACT/7-60
D2Z7A1_9BACT/5-59
D2ZA07_9ENTR/12-55
D2ZJ42_9ENTR/8-59
D2ZKU5_9ENTR/268-317
D2ZLS3_9ENTR/7-63
D3A9F6_9CLOT/4-63
D3AAJ9_9CLOT/6-65
D3ADX1_9CLOT/9-62
D3AGD7_9CLOT/5-60
D3AK34_9CLOT/5-59
D3AK34_9CLOT/86-135
D3AMA8_9CLOT/5-66
D3AMK3_9CLOT/6-75
D3APV5_9CLOT/4-58
D3AR09_9CLOT/9-63
D3AUL5_9CLOT/8-63
D3CTN7_9ACTO/7-62
D3CVR7_9ACTO/1-54
D3CW02_9ACTO/7-62
D3DA65_9ACTO/5-60
D3DAG8_9ACTO/14-58
D3DBX5_9ACTO/14-58
D3DCR3_9ACTO/13-57
D3E7N2_GEOS4/7-61
D3EB88_GEOS4/6-61
D3EBA9_GEOS4/5-60
D3EBE5_GEOS4/6-61
D3ECD2_GEOS4/1-56
D3EDL2_GEOS4/6-61
D3EDR9_GEOS4/13-65
D3EF05_GEOS4/5-60
D3EGR2_GEOS4/4-62
D3EHG3_GEOS4/6-61
D3EHU0_GEOS4/9-67
D3EHU0_GEOS4/94-152
D3EHV5_GEOS4/6-59
D3EI33_GEOS4/5-61
D3EI98_GEOS4/5-59
D3EII5_GEOS4/6-61
D3EIN9_GEOS4/6-61
D3EJ62_GEOS4/6-59
D3EJP7_GEOS4/7-61
D3EKB5_GEOS4/5-60
D3ERT4_STAA4/6-61
D3ESU7_STAA4/5-56
D3ESU7_STAA4/90-147
D3ETW0_STAA4/4-61
D3EWK0_STAA4/4-59
D3EWW0_STAA4/6-58
D3EYI4_STAA4/6-65
D3EZ65_CONWI/7-62
D3F3Z7_CONWI/2-60
D3F647_CONWI/7-62
D3FA92_CONWI/7-62
D3FBD6_CONWI/2-60
D3FBI4_CONWI/7-62
D3FK74_CAMJI/10-61
D3FQ07_BACPE/6-65
D3FQ23_BACPE/5-60
D3FS30_BACPE/150-199
D3FVU9_BACPE/11-64
D3FW50_BACPE/4-61
D3FY34_BACPE/13-65
D3FY68_BACPE/6-62
D3FY68_BACPE/92-150
D3G0K5_BACPE/2-56
D3GS26_ECO44/8-59
D3GUS7_ECO44/14-50
D3H6L8_STRM6/94-152
D3H7B9_STRM6/3-57
D3H8Z6_STRM6/5-56
D3H998_STRM6/5-58
D3HAP9_STRM6/6-59
D3HCK2_STRG3/4-57
D3HD39_STRG3/8-66
D3HD76_STRG3/6-62
D3HD76_STRG3/84-140
D3HDA9_STRG3/6-61
D3HDU4_STRG3/5-65
D3HFZ4_STRG3/4-42
D3HGE4_STRG3/91-151
D3HHD7_STRG3/9-64
D3HI35_STRG3/6-59
D3HJ76_LEGLN/6-59
D3HRP0_LEGLN/6-60
D3HWY1_9BACT/66-118
D3I1D0_9BACT/8-64
D3ID77_9BACT/6-57
D3IIN0_9BACT/5-57
D3IJP9_9BACT/9-64
D3JCX4_STAAU/6-61
D3KIK8_LISMO/7-66
D3KIY7_LISMO/10-68
D3KJI9_LISMO/9-62
D3KKA5_LISMO/8-66
D3KKF0_LISMO/6-61
D3KLX0_LISMO/9-61
D3KNT6_LISMO/2-59
D3KQF0_LISMO/4-59
D3KQR0_LISMO/92-149
D3KQV0_LISMO/5-63
D3L507_9BACT/6-59
D3L782_OENOE/6-63
D3LAE8_OENOE/6-58
D3LAX1_OENOE/8-67
D3LAZ2_OENOE/7-63
D3LB96_OENOE/3-58
D3LEQ1_ENTFC/6-58
D3LES7_ENTFC/4-62
D3LEU2_ENTFC/6-63
D3LFH4_ENTFC/7-60
D3LGN6_ENTFC/10-63
D3LJ37_ENTFC/4-63
D3LJN9_ENTFC/9-66
D3LJN9_ENTFC/97-148
D3LUB2_9FIRM/6-59
D3LWF5_9FIRM/5-57
D3LWV9_9FIRM/2-56
D3M3E8_9ACTO/5-60
D3MD33_PROAC/7-62
D3MGJ5_PROAC/3-55
D3MGJ5_PROAC/87-145
D3MIM8_PROAC/7-62
D3MP35_PROAC/3-55
D3MP35_PROAC/87-145
D3MQ71_9FIRM/4-59
D3MQK5_9FIRM/7-60
D3MU14_9FIRM/9-61
D3NRL6_AZOS1/6-59
D3PCN8_DEFDS/7-46
D3PM02_MEIRD/5-60
D3PM91_MEIRD/2-52
D3PRA8_MEIRD/10-56
D3PVF2_STANL/5-59
D3PVX4_STANL/7-62
D3PXK6_STANL/10-65
D3PY82_STANL/2-60
D3PYZ2_STANL/5-60
D3Q7N8_STANL/1-55
D3Q7T6_STANL/7-61
D3QAB7_STANL/2-60
D3QCT7_STALH/4-59
D3QFW8_STALH/4-61
D3QGD3_STALH/5-63
D3QI02_STALH/6-61
D3QY95_ECOCB/5-60
D3QYH6_ECOCB/8-59
D3R9Z1_KLEVT/7-60
D3RE16_KLEVT/7-63
D3RFH5_KLEVT/276-328
D3RH50_KLEVT/8-59
D3RMJ0_ALLVD/4-58
D3RXD7_FERPA/50-102
D3RXZ5_FERPA/162-211
D3RYI5_FERPA/12-59
D3S0A9_FERPA/50-102
D3S627_METSF/61-121
D3SEM9_THISK/3-61
D3SKB6_DEHSG/15-69
D3SRG0_NATMM/4-55
D3SWQ7_NATMM/15-64
D3T457_THEIA/3-57
D3T4W7_THEIA/3-61
D3T652_THEIA/9-66
D3T652_THEIA/98-156
D3T786_THEIA/6-59
D3T793_THEIA/5-62
D3T7F2_THEIA/90-148
D3UNK0_LISSS/10-68
D3UPG3_LISSS/9-61
D3UPK8_LISSS/4-59
D3UPX1_LISSS/9-62
D3UQD5_LISSS/5-63
D3URC1_LISSS/2-59
D3URM8_LISSS/5-60
D3UZ48_XENBS/4-53
D3V164_XENBS/42-96
D3V6T1_XENBS/8-59
D3VBN3_XENNA/284-338
D3VES7_XENNA/6-60
D3VHN2_XENNA/8-59
D4BFT9_9ENTR/1-50
D4BIT9_9ENTR/7-65
D4BKZ0_9ENTR/8-59
D4BRD0_BIFBR/6-62
D4BX80_PRORE/19-75
D4C1W7_PRORE/6-60
D4C444_PRORE/8-59
D4C7J7_9CLOT/2-55
D4C8Y8_9CLOT/32-90
D4C9U4_9CLOT/57-96
D4CGM5_9CLOT/162-216
D4CJI2_9FIRM/7-62
D4CJQ5_9FIRM/12-67
D4CKF8_9FIRM/4-58
D4CPR2_9FIRM/5-60
D4CU45_9FUSO/6-58
D4CUM6_9FUSO/7-60
D4DQZ7_NEIEG/6-60
D4DZ27_SEROD/5-48
D4E0F2_SEROD/8-59
D4E172_SEROD/10-66
D4E6N3_SEROD/6-60
D4EHP0_ENTFA/10-65
D4EI45_ENTFA/4-62
D4EJ10_ENTFA/6-61
D4EKQ8_ENTFA/25-77
D4ELJ9_ENTFA/6-59
D4ELP3_ENTFA/6-58
D4ELP3_ENTFA/90-148
D4EMJ4_ENTFA/1-51
D4EQ93_ENTFA/7-64
D4ER14_ENTFA/3-58
D4ERJ0_ENTFA/10-65
D4ESF2_ENTFA/25-77
D4EST7_ENTFA/6-59
D4ET09_ENTFA/6-61
D4ETR0_ENTFA/7-64
D4EWI7_ENTFA/4-62
D4EX78_ENTFA/1-51
D4EYJ2_ENTFA/6-58
D4EYJ2_ENTFA/90-148
D4EZQ1_ENTFA/3-58
D4F007_EDWTA/8-59
D4FBP7_9LACO/6-64
D4FBP7_9LACO/93-146
D4FD97_9LACO/6-60
D4FFN9_9LACO/7-66
D4FH99_9LACO/6-61
D4FIN3_STAEP/4-59
D4FL77_STAEP/4-61
D4FNZ0_STAEP/6-61
D4FPX1_STROR/16-72
D4FRZ1_STROR/5-60
D4FT90_STROR/5-58
D4FUG8_STROR/5-60
D4FUL5_STROR/2-57
D4FVA0_BACNA/7-67
D4FXJ2_BACNA/61-119
D4FY10_BACNA/5-60
D4FYW4_BACNA/9-61
D4FZJ5_BACNA/12-65
D4G356_BACNA/1-50
D4G592_BACNA/6-64
D4G6B8_BACNA/161-223
D4GGS3_PANAM/8-59
D4GHJ1_PANAM/8-63
D4GN35_PANAM/7-64
D4GNN8_PANAM/71-128
D4GNU2_PANAM/7-63
D4GR83_HALVD/29-83
D4GTB0_HALVD/4-55
D4GUA2_HALVD/124-170
D4H040_HALVD/33-78
D4HAV1_PROAS/13-69
D4HEI3_PROAS/7-62
D4HF26_PROAS/3-55
D4HF26_PROAS/87-145
D4HUP8_ERWAC/8-59
D4I1D9_ERWAC/6-63
D4ICM6_ERWAE/8-59
D4IEU8_ERWAE/6-63
D4IPR4_9BACT/8-57
D4IYE8_BUTFI/3-58
D4IZT0_BUTFI/6-59
D4J486_9FIRM/2-55
D4J516_9FIRM/6-59
D4J6H2_9FIRM/36-89
D4JBK4_9FIRM/28-81
D4JET0_9FIRM/8-51
D4JFQ9_9FIRM/6-59
D4JK29_9FIRM/6-59
D4JMZ2_9FIRM/2-55
D4JQU7_9FIRM/17-70
D4JSC9_9FIRM/4-58
D4K0H9_9FIRM/5-60
D4K144_9FIRM/6-59
D4K6M6_9FIRM/57-96
D4K7C6_9FIRM/6-59
D4K8Z2_9FIRM/74-130
D4KDC8_9FIRM/1-52
D4KFH1_9FIRM/2-56
D4KG23_9FIRM/92-150
D4KG85_9FIRM/6-59
D4KR40_9FIRM/10-63
D4KXC4_9FIRM/10-63
D4L1W7_9FIRM/2-55
D4L568_9FIRM/1-55
D4LEE1_9FIRM/1-50
D4LIP5_9FIRM/4-58
D4LJ60_9FIRM/6-59
D4LUT3_9FIRM/6-59
D4LW21_9FIRM/4-58
D4M085_9FIRM/2-55
D4M161_9FIRM/70-118
D4M185_9FIRM/84-128
D4M422_9FIRM/6-59
D4M6G0_9FIRM/5-62
D4MAW3_9BACT/3-57
D4MB93_9ENTE/7-64
D4MCM7_9ENTE/7-65
D4ME52_9ENTE/8-65
D4MEV5_9ENTE/6-61
D4MFS4_9ENTE/3-58
D4MFX1_9ENTE/6-58
D4MG12_9ENTE/6-58
D4MG12_9ENTE/90-148
D4MG51_9ENTE/5-63
D4MG58_9ENTE/6-61
D4MIE7_9FIRM/17-70
D4MKV8_9FIRM/4-58
D4MRL9_9FIRM/162-216
D4MT42_9FIRM/4-62
D4MU52_9FIRM/4-53
D4MUB8_9FIRM/2-55
D4MUT2_9FIRM/7-65
D4MUW7_9FIRM/10-69
D4MW12_9FIRM/4-55
D4MW12_9FIRM/90-148
D4MXA5_9FIRM/6-62
D4N1L1_9FIRM/149-189
D4PHS8_LISMO/3-58
D4PJ03_LISMO/92-149
D4PKT5_LISMO/10-68
D4PL74_LISMO/7-66
D4PLU5_LISMO/5-61
D4PMI4_LISMO/5-63
D4PMX0_LISMO/2-59
D4PN19_LISMO/9-62
D4PND3_LISMO/4-59
D4PNI4_LISMO/6-62
D4PNW3_LISMO/8-66
D4PNZ6_LISMO/5-60
D4PP05_LISMO/6-61
D4PPS2_LISMO/9-61
D4PR08_LISMO/92-149
D4PSA9_LISMO/3-58
D4PUR2_LISMO/9-61
D4PUV2_LISMO/4-59
D4PV77_LISMO/9-62
D4PVK1_LISMO/5-63
D4PWC0_LISMO/7-66
D4PWR2_LISMO/10-68
D4PXF3_LISMO/2-59
D4PY04_LISMO/6-62
D4PY80_LISMO/6-61
D4PY92_LISMO/5-60
D4PYB9_LISMO/8-66
D4PZR3_LISMO/10-68
D4Q052_LISMO/7-66
D4Q194_LISMO/3-58
D4Q2J6_LISMO/5-63
D4Q2V3_LISMO/4-59
D4Q2Z3_LISMO/9-61
D4Q327_LISMO/9-62
D4Q4S1_LISMO/6-62
D4Q565_LISMO/6-61
D4Q574_LISMO/5-60
D4Q5A4_LISMO/8-66
D4Q6I3_LISMO/2-59
D4Q6V6_LISMO/92-149
D4QHH0_ENTFC/11-68
D4QII8_ENTFC/7-64
D4QKB5_ENTFC/6-59
D4QKY1_ENTFC/4-64
D4QKY1_ENTFC/92-149
D4QLT8_ENTFC/4-63
D4QMA8_ENTFC/1-49
D4QME9_ENTFC/4-61
D4QNV3_ENTFC/3-56
D4QNW9_ENTFC/8-65
D4QPM3_ENTFC/7-60
D4QRC1_ENTFC/6-58
D4QRS8_ENTFC/7-60
D4QSS1_ENTFC/4-63
D4QTK5_ENTFC/6-63
D4QTM0_ENTFC/4-62
D4QWY6_ENTFC/1-57
D4QX69_ENTFC/3-56
D4R1C0_ENTFC/1-57
D4R1R6_ENTFC/6-63
D4R2H4_ENTFC/6-58
D4R398_ENTFC/4-63
D4R430_ENTFC/7-60
D4R467_ENTFC/4-62
D4R4M0_ENTFC/7-64
D4R4M0_ENTFC/95-146
D4R4Z5_ENTFC/4-63
D4R521_ENTFC/3-56
D4R6N0_ENTFC/4-63
D4R768_ENTFC/11-68
D4R7F3_ENTFC/7-60
D4R875_ENTFC/6-63
D4R9C9_ENTFC/6-58
D4RAN4_ENTFC/4-62
D4RCI9_ENTFC/7-64
D4RCI9_ENTFC/95-146
D4RCU5_ENTFC/4-63
D4RDM5_ENTFC/3-56
D4RDX6_ENTFC/3-56
D4RG27_ENTFC/4-62
D4RGD5_ENTFC/4-62
D4RHJ5_ENTFC/7-60
D4RHP8_ENTFC/6-63
D4RIQ3_ENTFC/7-64
D4RIQ3_ENTFC/95-146
D4RJD0_ENTFC/11-54
D4RJG2_ENTFC/4-63
D4RL82_ENTFC/4-63
D4RLP4_ENTFC/6-58
D4RMI6_ENTFC/8-65
D4RMJ3_ENTFC/6-63
D4RMN5_ENTFC/7-64
D4RMN5_ENTFC/95-146
D4RP28_ENTFC/4-62
D4RPA1_ENTFC/7-60
D4RQJ7_ENTFC/1-57
D4RRP3_ENTFC/4-63
D4RSN5_ENTFC/1-52
D4RUJ4_ENTFC/1-43
D4RV19_ENTFC/6-58
D4RVW1_ENTFC/8-65
D4RVX2_ENTFC/47-100
D4S2G9_9FIRM/2-55
D4S3N9_9FIRM/37-91
D4S4C2_9FIRM/2-55
D4S4Y7_9FIRM/6-64
D4SJS2_ENTFC/6-58
D4SKG6_ENTFC/3-56
D4SP68_ENTFC/7-60
D4SPC7_ENTFC/16-71
D4SPE3_ENTFC/4-62
D4SPU8_ENTFC/4-63
D4SUH0_9XANT/6-61
D4SVH2_9XANT/7-62
D4SXH3_9XANT/20-71
D4SY98_9XANT/4-61
D4SZH2_9XANT/6-60
D4T1X3_9XANT/7-62
D4T3W9_9XANT/4-61
D4T5D9_9XANT/6-60
D4T8F3_9XANT/20-71
D4T901_9XANT/6-61
D4THL3_9NOST/9-62
D4TSI1_9NOST/9-63
D4TUL2_9NOST/4-62
D4U1N1_9ACTO/17-61
D4U3U4_STAAU/4-59
D4U523_STAAU/6-61
D4U7L9_STAAU/4-61
D4U896_STAAU/5-56
D4U896_STAAU/90-149
D4U8I1_STAAU/6-65
D4UB20_STAAU/6-61
D4UCS7_STAAU/5-56
D4UCS7_STAAU/90-147
D4UG59_STAAU/4-61
D4UH05_STAAU/6-65
D4UHC0_STAAU/4-59
D4UW04_ENTFA/7-64
D4UWA4_ENTFA/8-65
D4UWH0_ENTFA/6-58
D4UWL3_ENTFA/6-59
D4UYG1_ENTFA/13-68
D4V093_ENTFA/6-61
D4V0L0_ENTFA/3-58
D4V1U5_ENTFA/6-58
D4V1U5_ENTFA/90-148
D4V819_BACVU/453-506
D4V8I9_BACVU/277-327
D4VS17_9BACE/453-506
D4VSZ7_9BACE/6-59
D4VTS2_ENTFC/11-68
D4VV67_ENTFC/4-61
D4VXL9_ENTFC/4-64
D4VXL9_ENTFC/92-149
D4VXM9_ENTFC/7-64
D4VXM9_ENTFC/95-146
D4VXY1_ENTFC/6-59
D4VZ62_ENTFC/3-56
D4VZA1_ENTFC/7-64
D4VZF6_ENTFC/4-63
D4VZY2_ENTFC/7-60
D4W3Z2_9FIRM/159-214
D4W882_9FIRM/6-59
D4W8L0_9FIRM/4-58
D4W8R4_9FIRM/2-58
D4WQ56_BACOV/284-337
D4WXU3_BACOV/6-59
D4XI62_9BURK/13-67
D4XM76_ACIHA/6-60
D4Y2C2_BACTR/9-64
D4Y367_BACTR/1-48
D4Y3M0_BACTR/12-65
D4Y4F9_BACTR/7-46
D4Y7Y5_BACTR/31-89
D4YAI9_BACTR/162-214
D4YES1_9LACT/22-75
D4YFL0_9LACT/8-66
D4YIM0_9LACT/4-58
D4YJJ5_9MICO/13-67
D4YST4_9LACO/6-61
D4YU01_9LACO/36-93
D4YU02_9LACO/7-42
D4ZAG0_SHEVD/6-59
D4ZE88_SHEVD/3-49
D4ZGJ3_SHEVD/3-56
D5AET0_STRGZ/92-152
D5AEU8_STRGZ/5-64
D5AJ98_STRGZ/2-57
D5AKC5_STRGZ/8-61
D5AT95_RHOCB/6-59
D5B506_YERPZ/8-59
D5B7A7_YERPZ/42-93
D5B9F1_ZUNPS/11-64
D5BC79_ZUNPS/9-65
D5BIY6_ZUNPS/11-64
D5CFQ4_ENTCC/8-59
D5CG31_ENTCC/12-53
D5CIV0_ENTCC/7-60
D5CM80_SIDLE/11-63
D5D4G6_ECOKI/7-65
D5D634_ECOKI/8-59
D5D9J0_BACMD/161-218
D5D9V8_BACMD/8-64
D5D9V8_BACMD/93-151
D5DAY0_BACMD/4-53
D5DB65_BACMD/162-222
D5DBA6_BACMD/5-62
D5DBX0_BACMD/6-60
D5DIB5_BACMD/6-61
D5DLI8_BACMD/13-66
D5DMM4_BACMD/10-62
D5DSF2_BACMQ/10-62
D5DT45_BACMQ/13-66
D5DWQ9_BACMQ/8-64
D5DWQ9_BACMQ/93-151
D5DXK8_BACMQ/161-218
D5DXX2_BACMQ/5-62
D5DYE0_BACMQ/6-61
D5E0F8_BACMQ/6-60
D5E0Z5_BACMQ/4-53
D5E179_BACMQ/162-222
D5EAE7_METMS/4-59
D5ECA6_AMICL/2-56
D5EH94_AMICL/6-59
D5ELJ7_CORAD/16-70
D5EVK7_PRER2/463-514
D5EXS3_PRER2/468-522
D5GYL9_LACCS/2-59
D5H102_LACCS/2-45
D5H1M8_LACCS/6-60
D5H7H5_SALRM/24-76
D5HH77_9FIRM/2-55
D5MW02_BACSU/5-63
D5MXX8_BACSU/2-60
D5N193_BACSU/12-65
D5N1S5_BACSU/161-222
D5N4E9_BACSU/6-64
D5N533_BACSU/5-60
D5N5X9_BACSU/9-61
D5NL07_9BURK/25-78
D5PZF1_CLODI/2-60
D5Q076_CLODI/6-59
D5Q0C0_CLODI/5-59
D5Q0Z4_CLODI/9-63
D5Q281_CLODI/4-62
D5Q2F5_CLODI/5-63
D5Q2N4_CLODI/13-70
D5Q2N8_CLODI/9-61
D5Q2X5_CLODI/12-73
D5Q331_CLODI/8-64
D5Q3L9_CLODI/12-67
D5Q7Z7_CLODI/6-61
D5Q813_CLODI/5-63
D5Q844_CLODI/4-62
D5Q8D6_CLODI/89-150
D5Q8H0_CLODI/1-52
D5Q943_CLODI/6-59
D5Q969_CLODI/4-63
D5QA20_CLODI/2-56
D5RAB6_FUSNN/1-53
D5RAG1_FUSNN/58-109
D5RB44_FUSNN/20-74
D5RBL5_FUSNN/33-85
D5RC36_FUSNN/420-471
D5RDT9_FUSNN/15-67
D5RE63_FUSNN/7-60
D5RUR4_CLODI/4-62
D5RUZ2_CLODI/89-150
D5RV25_CLODI/1-52
D5RWI0_CLODI/9-63
D5RWV1_CLODI/6-59
D5RX85_CLODI/4-62
D5RXF9_CLODI/5-63
D5RXN2_CLODI/13-70
D5RXN6_CLODI/9-61
D5RY07_CLODI/12-73
D5RY66_CLODI/8-64
D5S012_CLODI/12-67
D5S0F7_CLODI/6-61
D5S186_CLODI/2-60
D5S1J2_CLODI/2-56
D5S3T6_CLODI/5-59
D5S4R4_CLODI/7-66
D5S5Z4_STRPA/4-33
D5S7C8_STRPA/2-57
D5S7L2_STRPA/62-114
D5S9A9_STRPA/5-59
D5SIG5_STRCL/29-84
D5SST1_PLAL2/10-66
D5ST10_PLAL2/9-62
D5SX85_PLAL2/8-62
D5T282_LEUKI/3-58
D5T2T6_LEUKI/3-59
D5T515_LEUKI/4-63
D5T5B0_LEUKI/1-49
D5T6P7_LEGP2/6-60
D5TAE7_LEGP2/7-60
D5TML4_BACT1/6-61
D5TPN8_BACT1/15-70
D5TQT3_BACT1/2-45
D5TT13_BACT1/6-61
D5TYJ3_BACT1/14-67
D5U7J8_BRAM5/11-68
D5UAW5_BRAM5/5-60
D5UCX7_CELFN/10-65
D5UH40_CELFN/9-64
D5UNB7_TSUPD/7-62
D5URQ9_TSUPD/19-74
D5UTP9_TSUPD/5-60
D5UV71_TSUPD/5-60
D5UWV8_TSUPD/157-194
D5VM08_CAUST/6-60
D5VTG6_METIM/65-121
D5VUN9_CLOB2/5-60
D5VUW2_CLOB2/9-61
D5VUY1_CLOB2/5-71
D5VVF9_CLOB2/5-60
D5VWM2_CLOB2/6-61
D5VWV9_CLOB2/2-56
D5VZ22_CLOB2/5-59
D5W0U6_CLOB2/6-59
D5W288_CLOB2/164-212
D5WC07_BURSC/25-78
D5WPC4_BACT2/3-56
D5WPY8_BACT2/5-59
D5WSG3_BACT2/40-93
D5WTX8_BACT2/6-61
D5WVC8_BACT2/4-56
D5X2B3_THIK1/1-30
D5X7V1_THEPJ/324-377
D5X9N7_THEPJ/2-56
D5XAN7_THEPJ/6-58
D5XW66_MYCTU/242-302
D5Y6K2_MYCTU/242-302
D5YGI5_MYCTU/242-302
D5YTM8_MYCTU/242-302
D5Z4L9_MYCTU/242-302
D5ZNV0_9ACTO/17-72
D5ZSX3_9ACTO/160-212
D5ZTI8_9ACTO/8-63
D5ZYR6_9ACTO/21-65
D6A1H9_9ACTO/5-60
D6A2E5_9ACTO/90-138
D6A854_9ACTO/2-60
D6AIW9_STRFL/5-60
D6AKP9_STRFL/7-62
D6ANY7_STRFL/28-83
D6ASG1_STRFL/2-60
D6AT39_STRFL/159-212
D6AX34_9ACTO/7-62
D6AXV1_9ACTO/2-60
D6B9S2_9ACTO/24-79
D6BBF9_9ACTO/7-62
D6BDK8_9FUSO/6-61
D6BDW8_9FUSO/72-124
D6BEX3_9FUSO/1-46
D6BFY4_9FUSO/7-60
D6CHR6_STRPN/6-59
D6CSB4_THIS3/1-30
D6D2P8_9BACE/461-514
D6DB70_BIFLO/17-68
D6DH72_CLOSC/4-62
D6DHX1_CLOSC/2-55
D6DKH3_CLOSC/162-216
D6DMA9_CLOSC/5-61
D6DSF7_ENTCL/12-53
D6DVT1_ENTCL/7-60
D6DYF0_9FIRM/6-59
D6DZ23_9FIRM/2-55
D6E7H8_9ACTN/1-49
D6EBL0_9ACTN/3-57
D6EE83_STRLI/13-68
D6EGZ5_STRLI/7-62
D6EHL7_STRLI/2-60
D6EP44_STRLI/160-211
D6ETC5_STRLI/8-63
D6EU40_STRLI/10-65
D6EUC4_STRLI/59-114
D6FVN3_MYCTU/242-302
D6GFF9_9ENTR/7-60
D6GJK7_9ENTR/276-328
D6GLH5_9ENTR/7-63
D6GPG5_9ENTR/8-59
D6GPQ9_FILAD/11-63
D6GRD8_FILAD/7-61
D6GRI3_FILAD/407-460
D6GT30_FILAD/9-62
D6GTT3_FILAD/20-74
D6GZW2_STAAU/4-59
D6H215_STAAU/6-65
D6H2B6_STAAU/4-61
D6H3C5_STAAU/5-56
D6H3C5_STAAU/90-149
D6H440_STAAU/6-61
D6HBK8_NEIGO/4-32
D6HC04_STAAU/6-61
D6HCX8_STAAU/4-61
D6HDX5_STAAU/5-56
D6HDX5_STAAU/90-149
D6HGV8_STAAU/4-59
D6HIZ3_STAAU/6-65
D6HJF2_9FIRM/8-61
D6HKK1_9FIRM/5-63
D6HL55_9FIRM/5-60
D6HN16_9FIRM/7-65
D6HN23_9FIRM/7-65
D6HNX1_9FIRM/6-61
D6HPI1_9FIRM/5-60
D6HPS8_9FIRM/2-54
D6HPY2_9FIRM/6-59
D6HRN0_9FIRM/9-68
D6I3E8_ECOLX/5-60
D6I3M0_ECOLX/8-59
D6IGC8_ECOLX/5-60
D6IGP7_ECOLX/8-59
D6IX47_ECOLX/8-59
D6J0C1_STAAU/4-59
D6J2F9_STAAU/6-65
D6J2V8_STAAU/6-61
D6J4F0_STAAU/5-56
D6J4F0_STAAU/90-149
D6J4T3_STAAU/4-61
D6JHL5_ECOLX/5-60
D6JHT2_ECOLX/8-59
D6JMW2_NEIGO/4-32
D6JVG8_ACIG3/6-60
D6K3Q6_9ACTO/8-63
D6K6U7_9ACTO/1-55
D6K9M5_9ACTO/7-62
D6KA71_9ACTO/13-68
D6KEE7_9ACTO/1-52
D6KI51_9FIRM/12-64
D6KLZ9_9FIRM/2-56
D6KNA7_9FIRM/12-64
D6KS26_9FIRM/2-56
D6KVY0_SCAIO/16-71
D6L8G1_9FUSO/7-60
D6LA28_9FUSO/6-61
D6LBY4_9FUSO/6-58
D6LDI7_9FUSO/7-60
D6LHT1_9FUSO/6-58
D6LK90_9RHIZ/6-59
D6LUQ2_STAAU/5-56
D6LUQ2_STAAU/90-149
D6LXU7_STAAU/4-59
D6M019_STAAU/6-65
D6M0G7_STAAU/9-64
D6M1D9_STAAU/4-61
D6M6B6_9ACTO/1-52
D6MG76_9CLOT/6-61
D6RIJ2_MOUSE/6-57
D6SBS9_STAAU/4-61
D6SCR5_STAAU/6-61
D6SDL3_STAAU/5-56
D6SDL3_STAAU/90-149
D6SEG7_STAAU/11-70
D6SGU9_STAAU/4-59
D6SMZ0_9DELT/2-60
D6SQX1_9DELT/9-64
D6T3Z2_STAAU/6-61
D6T4U4_STAAU/4-59
D6T7C5_STAAU/5-56
D6T7C5_STAAU/90-147
D6T835_STAAU/4-61
D6T8T8_STAAU/6-65
D6TE36_9CHLR/3-57
D6TED3_9CHLR/7-62
D6TGN2_9CHLR/5-59
D6TGN5_9CHLR/5-65
D6THY6_9CHLR/6-59
D6TTZ7_9CHLR/8-68
D6TVU1_9CHLR/6-60
D6TVX7_9CHLR/7-62
D6TVZ2_9CHLR/7-62
D6TYE4_9CHLR/8-68
D6U1F9_9CHLR/3-61
D6U1N1_9CHLR/6-61
D6U4H1_9CHLR/5-60
D6U4T7_9CHLR/14-69
D6U5H1_9CHLR/60-116
D6U8C1_9CHLR/8-60
D6UAF8_STAAU/4-59
D6UDZ5_STAAU/5-56
D6UDZ5_STAAU/90-149
D6UF17_STAAU/4-61
D6UG09_STAAU/6-61
D6UGF8_STAAU/11-70
D6UN00_9BACT/6-59
D6X9R3_STRPR/17-72
D6XUX1_BACIE/2-57
D6XW99_BACIE/6-58
D6XXF7_BACIE/11-64
D6XYL8_BACIE/8-62
D6ZAP3_SEGRD/27-85
D6ZMH4_STRP0/1-57
D6ZN64_STRP0/80-138
D6ZNN5_STRP0/3-57
D6ZSA5_STRP0/5-58
D7A9I0_STAND/6-60
D7AF24_GEOSK/15-66
D7AKD2_GEOSK/17-71
D7APU8_THEM3/600-652
D7AQX4_THEM3/3-57
D7ARX5_THEM3/9-66
D7ARX5_THEM3/98-156
D7AT91_THEM3/6-59
D7ATE9_THEM3/90-148
D7AUJ7_NOCDD/5-59
D7AYU3_NOCDD/11-66
D7B0T1_NOCDD/26-81
D7B4B9_NOCDD/7-62
D7B752_NOCDD/8-63
D7B7B8_NOCDD/13-69
D7B7F1_NOCDD/7-62
D7B8F1_NOCDD/168-215
D7BB19_MEISD/7-60
D7BC33_MEISD/5-60
D7BJ15_MEISD/12-65
D7BJ41_MEISD/17-67
D7BJF4_MEISD/5-55
D7BR22_STRBB/14-69
D7BR90_STRBB/11-66
D7BWF5_STRBB/2-55
D7BXY7_STRBB/7-62
D7BY09_STRBB/5-60
D7BZK6_STRBB/1-55
D7C2V7_STRBB/2-66
D7C8M4_STRBB/174-226
D7C9R9_STRBB/5-59
D7CB15_STRBB/7-62
D7CD58_STRBB/2-60
D7CFF3_STRBB/13-69
D7CHH0_STRBB/5-59
D7CIM0_SYNLT/601-652
D7CMH7_SYNLT/601-652
D7CMX3_SYNLT/31-85
D7CNV1_SYNLT/7-59
D7CPH2_SYNLT/22-71
D7CPQ7_SYNLT/617-672
D7CSK3_TRURR/12-64
D7D2S5_GEOSC/12-65
D7D3E4_GEOSC/1-48
D7D4X9_GEOSC/9-64
D7D644_GEOSC/6-64
D7D8T8_STAHD/1-51
D7DC67_STAHD/370-419
D7DJL7_METS0/5-57
D7DL93_METS0/67-112
D7DQY4_METV3/58-119
D7E898_METEZ/4-59
D7ES96_MYCTU/242-302
D7GP96_9FIRM/3-55
D7GPJ0_9FIRM/162-216
D7H426_BRUAB/6-59
D7HFU4_VIBCH/3-57
D7HI49_VIBCH/7-59
D7HS55_VIBCH/7-59
D7I5T9_PSESS/1-54
D7JW79_ECOLX/8-59
D7MZZ3_9NEIS/6-60
D7N5B7_9FIRM/3-58
D7N664_9FIRM/6-58
D7N6A0_9FIRM/5-59
D7NE57_9BACT/6-56
D7UF19_LISMO/10-68
D7UFG2_LISMO/7-66
D7UFN7_LISMO/9-62
D7UFZ9_LISMO/4-59
D7UG37_LISMO/9-61
D7UGR6_LISMO/5-63
D7UGY9_LISMO/3-58
D7UI75_LISMO/6-62
D7UJV4_LISMO/92-149
D7UK32_LISMO/2-59
D7UL68_LISMO/6-61
D7UL77_LISMO/5-60
D7ULA8_LISMO/8-66
D7UUP5_LISGR/2-60
D7UUU5_LISGR/6-61
D7UUU5_LISGR/91-148
D7UVA5_LISGR/19-74
D7UW62_LISGR/10-66
D7UWE2_LISGR/7-62
D7UWQ7_LISGR/121-179
D7UXQ8_LISGR/9-62
D7UY01_LISGR/3-58
D7UZ35_LISGR/17-73
D7V3A2_9LACO/6-61
D7V8B4_LACPL/3-58
D7VA94_LACPL/8-63
D7VCM9_LACPL/6-59
D7VDS4_LACPL/6-61
D7VDX5_LACPL/5-59
D7VE78_LACPL/4-57
D7VE78_LACPL/88-147
D7VFK3_LACPL/80-134
D7VSN6_9SPHI/11-64
D7W4V2_9FLAO/11-64
D7W9R4_9CORY/1-53
D7WFY4_BACCE/6-60
D7WGW2_BACCE/6-61
D7WJ66_BACCE/8-61
D7WN48_9BACI/6-61
D7WPK3_9BACI/159-213
D7WQB4_9BACI/14-65
D7WQT3_9BACI/9-61
D7WT76_9BACI/6-61
D7WV15_9BACI/4-59
D7WVU2_9BACI/2-66
D7WYM0_9BACI/6-60
D7X614_ECOLX/8-59
D7XMQ0_ECOLX/8-59
D7XSZ7_ECOLX/5-60
D7Y268_ECOLX/8-59
D7Y5H1_ECOLX/5-60
D7YF48_ECOLX/5-60
D7YN43_ECOLX/8-59
D7Z0R4_ECOLX/7-65
D7Z456_ECOLX/8-59
D7ZE68_ECOLX/8-59
D7ZH52_ECOLX/5-60
D7ZVG8_ECOLX/8-59
D7ZYI8_ECOLX/5-60
D8A8K7_ECOLX/8-59
D8A9S5_ECOLX/5-60
D8AC30_ECOLX/7-65
D8ALU1_ECOLX/8-59
D8AQ30_ECOLX/5-60
D8B568_ECOLX/5-60
D8B7R8_ECOLX/8-59
D8BHH2_ECOLX/7-65
D8BN99_ECOLX/8-59
D8BTA9_ECOLX/5-60
D8C2I7_ECOLX/8-59
D8CB40_ECOLX/7-65
D8CBG6_ECOLX/8-59
D8D120_COMTE/6-60
D8EAP4_ECOLX/5-60
D8EFH6_ECOLX/8-59
D8ET49_ECOLX/5-60
D8EVK6_ECOLX/8-59
D8F5X8_9DELT/9-61
D8F7B8_9DELT/1-33
D8FAP3_9DELT/201-251
D8FFI8_9DELT/4-58
D8FH59_9FIRM/7-60
D8FHP4_9FIRM/3-58
D8FI47_9FIRM/6-58
D8FLX1_LACDE/6-62
D8FPB6_LACDE/6-61
D8G8Q4_9CYAN/5-61
D8GBS2_LACCZ/9-61
D8GCE8_LACCZ/2-57
D8GCW0_LACCZ/4-55
D8GD64_LACCZ/5-60
D8GE17_LACCZ/6-63
D8GE17_LACCZ/92-151
D8GE24_LACCZ/88-146
D8GEP6_LACCZ/6-59
D8GEX0_LACCZ/5-60
D8GH30_LACCZ/9-72
D8GK05_CLOLD/6-59
D8GMT6_CLOLD/2-57
D8GP18_CLOLD/6-73
D8GP35_CLOLD/9-61
D8GT00_CLOLD/6-61
D8GTD6_CLOLD/5-60
D8GVQ0_BACAI/10-62
D8GX44_BACAI/16-69
D8H017_BACAI/6-61
D8H108_BACAI/6-61
D8H257_BACAI/7-65
D8H5T8_BACAI/6-61
D8H7P6_BACAI/6-60
D8HA73_BACAI/13-69
D8HBD5_STAAF/4-59
D8HDC5_STAAF/6-65
D8HEJ1_STAAF/6-61
D8HF38_STAAF/5-56
D8HF38_STAAF/90-149
D8HG81_STAAF/4-61
D8HKF1_AMYMU/4-60
D8HN16_AMYMU/5-60
D8HRK0_AMYMU/4-60
D8HS97_AMYMU/7-62
D8HU20_AMYMU/7-62
D8I107_AMYMU/14-69
D8I2N6_AMYMU/12-67
D8I429_AMYMU/7-61
D8I4Y8_AMYMU/9-66
D8I591_AMYMU/5-60
D8ICB6_BRAP9/6-60
D8IEN8_BRAP9/5-62
D8IGU7_LACFC/3-58
D8IHW7_LACFC/6-61
D8IJZ8_LACSC/3-58
D8IMW8_LACSC/7-62
D8INQ4_LACSC/88-146
D8IP67_HERSS/17-65
D8IXG5_HERSS/33-86
D8J2I1_HALJB/25-73
D8J453_HALJB/35-76
D8JAQ9_HALJB/10-54
D8JCB3_HALJB/58-105
D8JH36_ACISD/6-60
D8KDD1_LACLN/8-62
D8KG90_LACLN/6-61
D8KHI1_LACLN/87-145
D8KJB8_LACLN/5-61
D8MDG2_LEUGT/3-58
D8MEJ8_LEUGT/2-61
D8MKX5_ERWBE/8-59
D8MME1_ERWBE/7-63
D8N7C1_RALSO/10-63
D8NPG2_RALSO/10-63
D8NYR8_RALSO/10-63
D8PGF4_9BACT/9-65
D9N372_9STAP/7-60
D9N696_STRPN/5-58
D9N7Q0_STRPN/94-152
D9N881_STRPN/85-141
D9NAB5_STRPN/3-57
D9NDR1_STRPN/5-58
D9NEY4_STRPN/94-152
D9NF01_STRPN/85-141
D9NGW7_STRPN/3-57
D9NK63_STRPN/3-57
D9NL60_STRPN/5-58
D9NMN8_STRPN/85-141
D9NNW8_STRPN/94-152
D9NRM5_STRPN/5-58
D9NSY2_STRPN/3-57
D9NTV3_STRPN/85-141
D9NVD9_STRPN/94-152
D9NX31_STRPN/5-58
D9NYT3_STRPN/85-141
D9P1S1_STRPN/94-152
D9P290_STRPN/3-57
D9PVV3_METTM/13-69
D9Q2U8_ACIS3/7-62
D9QLZ0_BRESC/6-60
D9QQ13_ACEAZ/6-59
D9QSY0_ACEAZ/7-62
D9QVG6_ACEAZ/6-58
D9QVU2_ACEAZ/23-58
D9QZG5_CLOSW/5-60
D9QZV1_CLOSW/4-65
D9R1G4_CLOSW/9-66
D9R3V7_CLOSW/4-61
D9R4V3_CLOSW/4-57
D9R524_CLOSW/4-63
D9R524_CLOSW/89-147
D9R5D1_CLOSW/27-65
D9R887_CLOSW/9-66
D9R9Q8_CLOSW/5-61
D9RAW2_CLOSW/4-59
D9RBW3_STAAJ/6-65
D9RC73_STAAJ/5-60
D9RCH4_STAAJ/6-61
D9RDN3_STAAJ/5-56
D9RDN3_STAAJ/90-149
D9RE62_STAAJ/4-61
D9RH38_STAAJ/4-59
D9RJA4_STAAK/4-59
D9RJS1_STAAK/5-56
D9RJS1_STAAK/90-149
D9RK85_STAAK/4-61
D9RPB5_STAAK/6-65
D9RQ86_STAAK/6-61
D9RZF2_THEOJ/10-66
D9RZT0_THEOJ/90-148
D9RZT8_THEOJ/6-59
D9S0B9_THEOJ/8-66
D9S1N7_THEOJ/6-64
D9S2M2_THEOJ/7-62
D9S2R1_THEOJ/2-51
D9SCU2_GALCS/4-57
D9SML5_CLOC7/6-59
D9SND7_CLOC7/5-60
D9SW62_CLOC7/6-58
D9SZC4_MICAI/2-60
D9SZX2_MICAI/34-73
D9T1X6_MICAI/7-62
D9T6R2_MICAI/277-316
D9T7F3_MICAI/6-63
D9TCA9_MICAI/10-65
D9TDK0_MICAI/5-60
D9THJ9_CALOO/6-57
D9TR78_THETC/90-148
D9TRQ7_THETC/6-59
D9TT51_THETC/3-57
D9ULR1_9ACTO/7-62
D9UQE8_9ACTO/2-60
D9UQX7_9ACTO/2-55
D9UVC3_9ACTO/5-60
D9UY45_9ACTO/4-60
D9V0K0_9ACTO/6-61
D9V0T2_9ACTO/7-62
D9V5N3_9ACTO/6-63
D9V6K9_9ACTO/2-60
D9V727_9ACTO/5-60
D9VDP5_9ACTO/7-62
D9VEL2_9ACTO/24-79
D9VHV6_9ACTO/7-62
D9VI99_9ACTO/7-62
D9VLJ2_9ACTO/5-60
D9VPM5_9ACTO/1-31
D9VSW9_9ACTO/18-73
D9VU64_9ACTO/5-60
D9VZV3_9ACTO/7-62
D9W1P5_9ACTO/164-215
D9W3X1_9ACTO/2-60
D9W469_9ACTO/5-60
D9W5Z1_9ACTO/17-71
D9W6B9_9ACTO/5-59
D9W8Y0_9ACTO/2-60
D9W9S4_9ACTO/697-748
D9WDM9_9ACTO/7-62
D9WHU3_9ACTO/8-63
D9WHW7_9ACTO/3-54
D9WNV6_9ACTO/5-61
D9WS24_9ACTO/58-113
D9WXK1_STRVR/5-60
D9WYN5_STRVR/7-62
D9WZ40_STRVR/160-214
D9X3H7_STRVR/2-60
D9XCF2_STRVR/7-62
D9XFS1_STRVR/25-65
D9XFW6_STRVR/67-122
D9XGX8_STRVR/8-63
D9XHJ3_STRVR/5-60
D9XHV5_STRVR/6-63
D9XMM8_9ACTO/7-65
D9XS63_9ACTO/7-62
D9XTC4_9ACTO/160-212
D9XUM2_9ACTO/8-63
D9YH81_9DELT/5-59
DCTR_BACHD/165-216
E0D4Y6_STASC/7-60
E0D511_STASR/7-60
E0D536_STASC/7-60
E0DMY6_9RHIZ/6-59
E0E031_9RHIZ/6-59
E0E122_9FIRM/4-59
E0E2P2_9FIRM/6-60
E0E335_9FIRM/6-59
E0E412_9FIRM/9-61
E0FTD4_9THEO/6-59
E0FUF4_9THEO/3-57
E0FV90_9THEO/90-148
E0FVH7_9THEO/3-61
E0FX41_9THEO/8-61
E0FXW6_9THEO/4-54
E0FYI1_9THEO/12-69
E0FZC1_ENTFA/3-58
E0G133_ENTFA/6-59
E0G1F4_ENTFA/6-61
E0G256_ENTFA/6-58
E0G256_ENTFA/90-148
E0G2B9_ENTFA/10-65
E0G3R0_ENTFA/6-59
E0G487_ENTFA/25-77
E0G4S8_ENTFA/13-58
E0G5I4_ENTFA/1-51
E0G6U5_ENTFA/92-126
E0G851_ENTFA/7-64
E0G954_ENTFA/1-51
E0GAV3_ENTFA/25-77
E0GBD1_ENTFA/6-61
E0GEC1_ENTFA/7-64
E0GFK7_ENTFA/3-58
E0GG76_ENTFA/6-58
E0GG76_ENTFA/90-148
E0GGG0_ENTFA/10-65
E0GGX7_ENTFA/6-59
E0GJ25_ENTFA/7-64
E0GJK5_ENTFA/6-61
E0GKF3_ENTFA/25-77
E0GMD4_ENTFA/1-51
E0GML1_ENTFA/10-65
E0GN17_ENTFA/6-59
E0GNA5_ENTFA/3-58
E0GQI8_ENTFA/6-58
E0GQI8_ENTFA/90-148
E0GTU4_ENTFA/7-64
E0GU74_ENTFA/6-59
E0GUZ2_ENTFA/25-77
E0GX25_ENTFA/6-61
E0GX73_ENTFA/6-59
E0GXG8_ENTFA/6-58
E0GXG8_ENTFA/90-148
E0GXP9_ENTFA/10-65
E0GXZ5_ENTFA/1-51
E0GYH0_ENTFA/7-62
E0GYP8_ENTFA/3-58
E0H0I8_ENTFA/6-58
E0H0I8_ENTFA/90-148
E0H1H7_ENTFA/25-77
E0H1Q1_ENTFA/6-59
E0H269_ENTFA/10-65
E0H539_ENTFA/3-58
E0H6E2_ENTFA/6-61
E0H747_ENTFA/7-56
E0H8A7_ENTFA/1-51
E0H9M7_ENTFA/6-58
E0H9M7_ENTFA/90-148
E0H9S2_ENTFA/25-77
E0HBM1_ENTFA/6-61
E0HBR9_ENTFA/13-58
E0HEF0_ENTFA/6-59
E0HFE7_ENTFA/7-64
E0HG07_ENTFA/3-58
E0HGT6_ENTFA/7-65
E0HHH4_ENTFA/1-51
E0HI26_ENTFA/10-65
E0HLR7_9GAMM/6-59
E0HNE3_9GAMM/2-61
E0HQA0_9GAMM/161-213
E0HV38_9GAMM/7-60
E0HWS1_9BACT/7-60
E0I4U2_9BACL/21-72
E0I6U6_9BACL/1-51
E0I9G1_9BACL/1-51
E0I9K5_9BACL/5-60
E0IAN0_9BACL/4-60
E0IC50_9BACL/3-57
E0IGE2_9BACL/6-59
E0II38_9GAMM/161-213
E0ILL9_9GAMM/6-59
E0INS0_9GAMM/2-61
E0IUD0_9GAMM/7-60
E0J4Q4_ECOLW/5-60
E0J7S7_ECOLW/8-59
E0JEU2_RHIME/6-60
E0JGA6_RHIME/6-60
E0JMJ3_RHIME/52-102
E0K171_RHIME/6-60
E0K800_RHIME/6-60
E0K843_RHIME/52-102
E0KBN3_STRVO/7-62
E0KF40_STRVO/6-63
E0KGZ5_STRVO/171-223
E0KIJ0_STRVO/8-63
E0KJB2_STRVO/17-72
E0KPR6_STRVO/1-52
E0KSZ9_STRVO/7-62
E0KYB8_STRVO/7-62
E0L071_STRVO/7-62
E0LWM2_9ENTR/9-67
E0LXJ9_9ENTR/7-63
E0M502_9ENTR/8-59
E0MNK4_9RHOB/6-60
E0NDA3_PEDAC/53-95
E0NHD0_PEDAC/15-71
E0NLJ1_9FIRM/6-58
E0NY00_9FIRM/64-121
E0NY93_9FIRM/2-55
E0P0P0_9FIRM/3-60
E0P3V7_STAAU/11-70
E0P4B5_STAAU/6-61
E0P5C9_STAAU/4-61
E0P5P5_STAAU/3-49
E0P6A4_STAAU/5-56
E0P6A4_STAAU/90-149
E0P8A1_STAAU/4-59
E0PBV4_STREI/11-66
E0PCC5_STREI/6-59
E0PCQ1_STREI/4-57
E0PD97_STREI/8-66
E0PDZ9_STREI/5-65
E0PG05_STREI/5-58
E0PG20_STREI/4-42
E0PGN5_STREI/97-157
E0PHU8_STRGY/11-66
E0PIP9_STRGY/6-59
E0PJ76_STRGY/13-66
E0PJQ3_STRGY/6-62
E0PJQ3_STRGY/84-140
E0PJT7_STRGY/20-75
E0PKD0_STRGY/5-65
E0PMD5_STRGY/4-42
E0PMV0_STRGY/97-157
E0PRL2_STRMT/5-58
E0PSG6_STRMT/5-60
E0PSL3_STRMT/2-57
E0PSX8_STRMT/16-69
E0PU63_STRPY/21-65
E0PV87_STRPY/6-59
E0PVD8_STRPY/3-57
E0PVG9_STRPY/5-64
E0PY88_STRPY/94-153
E0PZJ0_9STRE/2-57
E0Q0X4_9STRE/5-58
E0QDP3_CAMCO/9-60
E0QI31_9FIRM/1-47
E0QI59_9FIRM/14-70
E0QIL8_9FIRM/3-57
E0QS45_9ACTO/10-58
E0QTZ2_9ACTO/220-268
E0QU18_ECOLX/8-59
E0R594_ECOLX/7-65
E0RB27_PAEP6/2-59
E0RCH0_PAEP6/3-58
E0REG6_PAEP6/4-59
E0REQ7_PAEP6/5-66
E0RFI5_PAEP6/22-74
E0RG41_PAEP6/1-37
E0RHV7_PAEP6/6-62
E0RJQ0_PAEP6/12-64
E0RKR0_PAEP6/6-61
E0RL62_PAEP6/7-61
E0RLN1_PAEP6/6-64
E0RLY7_PAEP6/6-59
E0RMU3_PAEP6/4-64
E0RPN4_SPITD/13-64
E0RT90_SPITD/36-87
E0RY26_BUTPB/16-72
E0S3C6_BUTPB/8-63
E0S4Z6_BUTPB/11-61
E0SER9_DICD3/6-60
E0SGE1_DICD3/8-59
E0SNI2_IGNAA/8-60
E0SR98_IGNAA/10-59
E0SSC9_IGNAA/4-61
E0SXG1_STRZA/3-57
E0SY85_STRZA/94-152
E0T076_STRZA/5-58
E0T5B4_EDWTF/8-59
E0TMQ9_STRZ6/5-58
E0TPY8_STRZ6/94-152
E0TRI7_STRZ6/5-64
E0TRV7_STRZ6/7-64
E0TS55_STRZ6/64-120
E0TTF9_STRZ6/3-57
E0TV67_BACPZ/12-65
E0TVI1_BACPZ/161-222
E0TWS6_BACPZ/5-63
E0TYX9_BACPZ/2-60
E0U328_BACPZ/6-64
E0U472_BACPZ/9-61
E0WQT1_9ENTR/8-59
E0XSG4_9GAMM/7-60
E0XWG4_9GAMM/2-55
E1CSE4_VIBPA/7-60
E1CWM6_VIBPA/6-60
E1D1Z0_VIBPA/14-63
E1D5K1_VIBPA/6-60
E1DD10_VIBPA/7-60
E1DEB2_VIBPA/14-63
E1DJN6_VIBPA/7-60
E1DJX9_VIBPA/14-63
E1DRW2_VIBPA/6-60
E1E1I1_LACRE/8-63
E1E1T6_STAAU/11-70
E1E288_STAAU/4-61
E1E2Y8_STAAU/6-61
E1E408_STAAU/5-56
E1E408_STAAU/90-149
E1E5V6_STAAU/4-59
E1EBZ5_VIBPA/6-60
E1EC51_VIBPA/14-63
E1EHI5_VIBPA/7-60
E1ENS2_ENTFA/6-58
E1EPB5_ENTFA/8-65
E1ERR0_ENTFA/7-64
E1ET48_ENTFA/3-58
E1ETA0_ENTFA/6-58
E1ETA0_ENTFA/90-148
E1EUJ1_ENTFA/6-61
E1EUT5_ENTFA/6-59
E1EVB2_ENTFA/6-61
E1EVC2_ENTFA/5-63
E1FAI8_9THEO/90-148
E1FAP7_9THEO/6-59
E1FBC9_9THEO/101-159
E1FBC9_9THEO/12-71
E1FD74_9THEO/8-61
E1FF32_9THEO/3-57
E1FGB6_9THEO/3-61
E1GWM0_9BACT/8-60
E1GYV9_STRPN/94-152
E1GYZ6_STRPN/3-57
E1H008_STRPN/5-58
E1H321_STRPN/64-120
E1HAH0_MYCTU/190-250
E1HKX8_ECOLX/5-60
E1HUT9_ECOLX/8-59
E1I2T8_ECOLX/8-59
E1I3N1_ECOLX/5-60
E1ID86_9CHLR/14-69
E1IUG2_ECOLX/5-60
E1IXG5_ECOLX/8-59
E1J4Y9_ECOLX/5-60
E1JG43_ECOLX/8-59
E1JKF7_9LACO/6-61
E1JLI8_9LACO/3-58
E1JM07_9LACO/87-132
E1JMA8_9LACO/88-146
E1JQ35_9LACO/7-62
E1K603_9EURY/60-120
E1K7V5_9FIRM/7-61
E1K930_9FIRM/5-60
E1KJ45_9FIRM/2-56
E1KJS3_9FIRM/5-59
E1L4V5_9FIRM/6-58
E1L5N6_9FIRM/2-56
E1L945_9FIRM/6-58
E1LAG6_9FIRM/2-56
E1LFD2_STRMT/4-50
E1LG93_STRMT/5-58
E1LLL1_STRMT/5-58
E1LM79_STRMT/2-57
E1LML2_STRMT/5-61
E1LMN2_STRMT/94-152
E1LS02_STRMT/5-58
E1LU55_STRMT/2-57
E1LUI8_STRMT/4-51
E1LUL2_STRMT/94-152
E1LW24_STROR/4-60
E1M1G8_STRMT/2-57
E1M4T3_STRMT/5-58
E1M8K0_9STRE/4-57
E1MAF2_9STRE/5-58
E1MB80_9ACTO/220-268
E1MED5_9ACTO/10-65
E1MKT5_9GAMM/8-71
E1MST7_9GAMM/6-59
E1NFW7_9LACO/14-62
E1NLQ0_9LACO/14-62
E1NNF3_9LACO/14-62
E1NTV0_9LACO/14-62
E1NVS1_9LACO/14-62
E1P757_ECOAB/7-65
E1PAU3_ECOAB/8-59
E1PG08_ECOAB/14-50
E1PLT1_CAMJM/10-61
E1PR18_MYCFJ/371-422
E1QD89_DESB2/14-67
E1QG73_DESB2/5-58
E1QQ94_VULDI/248-301
E1QSH7_VULDI/17-72
E1QWI5_OLSUV/29-82
E1QYQ4_OLSUV/4-48
E1QYQ4_OLSUV/95-148
E1R0V2_SPISS/8-65
E1R509_SPISS/5-57
E1R7D7_SPISS/4-62
E1R7I8_SPISS/179-212
E1RHR9_METP4/10-64
E1RN93_XYLFG/5-54
E1RUU3_ECOUM/7-65
E1S2R9_ECOUM/14-50
E1S488_ECOUM/8-59
E1SD53_PANVC/8-66
E1SF08_PANVC/19-75
E1SKT0_PANVC/8-59
E1SLQ7_FERBD/5-58
E1SPU7_FERBD/10-55
E1SWZ7_THESX/8-61
E1SXR0_THESX/6-59
E1SY44_THESX/90-148
E1SYK7_THESX/3-57
E1SZV6_THESX/3-61
E1T341_THESX/101-159
E1T341_THESX/12-71
E1T782_BURSG/25-78
E1TLJ3_LACPS/3-58
E1TN98_LACPS/4-57
E1TN98_LACPS/88-147
E1TP60_LACPS/6-59
E1TQ86_LACPS/18-73
E1TS10_LACPS/92-146
E1TS76_LACPS/3-58
E1U9E2_LISML/9-61
E1U9I0_LISML/4-59
E1U9U1_LISML/9-62
E1UA68_LISML/5-63
E1UAW1_LISML/2-59
E1UBN5_LISML/7-66
E1UC19_LISML/10-68
E1UD20_LISML/6-62
E1UD80_LISML/19-74
E1UD89_LISML/17-72
E1UDB5_LISML/8-66
E1UDK8_LISML/92-149
E1UET6_LISML/3-58
E1UJP0_BACAS/6-60
E1UL55_BACAS/10-62
E1ULF9_BACAS/6-64
E1ULQ6_BACAS/6-61
E1ULT7_BACAS/7-67
E1UMD5_BACAS/12-65
E1UT15_BACAS/5-59
E1UTK0_BACAS/5-63
E1UUA5_BACAS/5-61
E1V555_HALED/38-89
E1VHU9_9GAMM/4-58
E1VSU2_ARTAR/6-61
E1VUT3_ARTAR/182-224
E1W8S1_SALTS/7-60
E1WAY2_SALTS/7-63
E1WEI7_SALTS/8-59
E1XC70_STRZO/7-64
E1XCW2_STRZO/3-57
E1XD75_STRZO/94-152
E1XEM2_STRZO/7-66
E1XGR7_STRZO/5-58
E1XI43_STRZN/64-120
E1XJV6_STRZN/5-58
E1XLV0_STRZN/3-57
E1XM69_STRZN/94-152
E1XMW1_STRZI/3-57
E1XN67_STRZI/94-152
E1XPE2_STRZI/7-66
E1XPL8_STRZI/64-120
E1XRK2_STRZI/5-58
E1XV88_LEGPN/7-60
E1XZ00_LEGPN/1-50
E1Y8R2_9DELT/22-77
E1YM02_9DELT/2-54
E2AZB2_9HYME/68-109
E2B3R0_9HYME/1-33
E2BF87_9HYME/64-108
E2C902_9HYME/61-105
E2CEW8_9RHOB/20-76
E2CNQ2_9RHOB/6-59
E2ELL5_9CAUD/50-99
E2JA16_9BACI/423-457
E2JVG2_ECO57/5-60
E2JWS0_ECO57/8-59
E2K935_ECO57/5-60
E2KA19_ECO57/8-59
E2KPS8_ECO57/5-60
E2KQD5_ECO57/8-59
E2MEI7_PSESM/1-54
E2MFQ9_PSESM/6-60
E2MNV2_FRANO/4-58
E2NNU2_9FIRM/10-63
E2NPF0_9FIRM/98-153
E2NPP4_9FIRM/4-60
E2NPU1_9FIRM/6-59
E2NVC2_9FIRM/6-61
E2P1Z0_PASHA/20-79
E2P4A8_PASHA/2-37
E2P5Z9_PASHA/2-37
E2P6J2_PASHA/20-79
E2PMD8_9RHIZ/6-59
E2PXC2_STRCL/7-62
E2Q0T9_STRCL/2-60
E2QA75_STRCL/193-245
E2QH18_ECOLX/5-63
E2QJ04_ECOLX/8-59
E2QU31_CANFA/7-57
E2SGX2_9FIRM/84-133
E2SH93_9FIRM/4-58
E2SHC0_9FIRM/6-64
E2SHR2_9FIRM/6-43
E2SI24_9FIRM/4-58
E2SI93_9FIRM/5-63
E2SIF1_9FIRM/10-69
E2SM46_9FIRM/27-87
E2SMW9_9FIRM/5-59
E2SN23_9FIRM/23-78
E2SN68_9FIRM/6-62
E2SN68_9FIRM/91-149
E2SNI3_9FIRM/6-64
E2SP40_9FIRM/5-60
E2SPJ6_9FIRM/10-63
E2SPQ0_9FIRM/8-61
E2SQ98_9FIRM/2-60
E2SQ98_9FIRM/87-145
E2SQQ6_9FIRM/4-59
E2SQW6_9FIRM/8-64
E2SRD1_9FIRM/4-62
E2SZW7_9RALS/10-63
E2TAC4_MYCTU/190-250
E2TMR7_MYCTU/190-250
E2TZA5_MYCTU/190-250
E2UAJ4_MYCTU/190-250
E2UM72_MYCTU/190-250
E2UZH3_MYCTU/190-250
E2V9N7_MYCTU/190-250
E2VJ02_MYCTU/190-250
E2VVB3_MYCTU/190-250
E2W6I9_MYCTU/190-250
E2WIH2_MYCTU/190-250
E2WVE1_ECOLX/5-60
E2X2E5_ECOLX/8-59
E2X3G4_SHIDY/8-59
E2XR60_PSEFL/6-60
E2XZ30_PSEFL/1-54
E2Y2F0_ENTFA/7-64
E2Y3F1_ENTFA/1-51
E2Y435_ENTFA/6-61
E2Y596_ENTFA/10-65
E2Y5S4_ENTFA/6-59
E2Y5X3_ENTFA/25-77
E2Y6M3_ENTFA/6-58
E2Y6M3_ENTFA/90-148
E2Y8W5_ENTFA/3-58
E2Y9T6_ENTFA/6-59
E2YAW8_ENTFA/6-61
E2YC87_ENTFA/7-64
E2YEM3_ENTFA/3-58
E2YER8_ENTFA/4-62
E2YG11_ENTFA/25-77
E2YGU8_ENTFA/10-65
E2YH34_ENTFA/1-51
E2YHL2_ENTFA/6-58
E2YHL2_ENTFA/90-148
E2YJI2_ENTFA/6-61
E2YKC1_ENTFA/3-58
E2YL09_ENTFA/25-77
E2YLT0_ENTFA/1-51
E2YMJ5_ENTFA/7-64
E2YNZ6_ENTFA/4-62
E2YQY9_ENTFA/6-59
E2YRE9_ENTFA/10-65
E2YRL9_ENTFA/6-58
E2YRL9_ENTFA/90-148
E2YTR7_ENTFA/6-58
E2YTR7_ENTFA/90-148
E2YU82_ENTFA/10-65
E2YV33_ENTFA/7-64
E2YVH8_ENTFA/6-59
E2YYA1_ENTFA/25-77
E2YYJ5_ENTFA/6-59
E2YZ40_ENTFA/6-61
E2YZJ0_ENTFA/1-51
E2Z0W1_ENTFA/3-58
E2Z134_ENTFA/3-58
E2Z4N5_ENTFA/6-61
E2Z580_ENTFA/7-64
E2Z628_ENTFA/25-77
E2Z686_ENTFA/6-59
E2Z6U0_ENTFA/10-65
E2Z6X8_ENTFA/6-58
E2Z6X8_ENTFA/90-148
E2Z7S5_ENTFA/1-51
E2Z8V5_ENTFA/7-62
E2ZAG5_9FIRM/16-68
E2ZBT1_9FIRM/2-56
E2ZKE1_9FIRM/5-60
E2ZLC8_9FIRM/6-59
E2ZRL4_PSEAE/7-62
E3A4K5_PSEAE/1-54
E3B038_9SPHI/6-59
E3BJ72_9VIBR/6-59
E3BML0_9VIBR/6-60
E3BWR4_9LACO/14-62
E3C326_9LACO/14-62
E3CDC1_STRPA/2-57
E3CFM3_STRPA/4-31
E3CGZ4_STRDO/84-140
E3CJ44_STRDO/4-57
E3CK88_STRDO/4-60
E3CKF0_STRDO/4-42
E3CMU1_STRVE/106-141
E3CNK3_STRVE/106-141
E3CNY9_STRVE/106-141
E3CP02_STRVE/5-57
E3CPK2_STRVE/1-49
E3CQP4_STRVE/5-59
E3CR56_STRVE/4-48
E3CSH1_STRVE/106-141
E3CYP6_9BACT/7-62
E3CYX9_9BACT/164-214
E3CZD9_9BACT/6-59
E3DAQ3_GARV3/418-460
E3DCG0_ERWSE/8-59
E3DFI7_ERWSE/7-63
E3DN89_HALPG/5-60
E3DTC4_BACA1/2-59
E3DVL6_BACA1/6-60
E3DW31_BACA1/6-64
E3DW31_BACA1/90-149
E3DXK5_BACA1/6-65
E3DYQ1_BACA1/10-62
E3E043_BACA1/12-65
E3E065_BACA1/5-63
E3E0G0_BACA1/7-67
E3E3G6_BACA1/163-225
E3E3S8_BACA1/6-61
E3E4R7_PAEPS/3-58
E3E620_PAEPS/2-59
E3E6C5_PAEPS/6-64
E3E8Z0_PAEPS/5-60
E3E921_PAEPS/172-223
E3E939_PAEPS/6-59
E3E9U1_PAEPS/6-61
E3EAA6_PAEPS/4-62
E3EB07_PAEPS/4-64
E3EDC3_PAEPS/6-62
E3EF30_PAEPS/4-59
E3EFW6_PAEPS/1-46
E3EGP8_PAEPS/7-61
E3EHC8_PAEPS/11-66
E3EI49_PAEPS/5-60
E3EIV7_PAEPS/18-70
E3EJA2_PAEPS/24-76
E3EJB4_PAEPS/12-64
E3EMT0_BIFBS/13-61
E3EXI3_KETVY/8-64
E3G1M5_ENTCS/275-330
E3G370_ENTCS/8-59
E3G702_ENTCS/7-60
E3GCI6_ENTCS/7-63
E3GF91_EUBLK/5-59
E3GH75_EUBLK/3-58
E3GM66_EUBLK/6-58
E3GPE0_EUBLK/6-59
E3GPJ1_EUBLK/5-60
E3H8H0_ILYPC/3-51
E3H983_ILYPC/6-58
E3HAZ1_ILYPC/157-206
E3HBS2_ILYPC/10-52
E3HDH1_ILYPC/157-208
E3HSV9_ACHXA/6-60
E3HV97_ACHXA/7-62
E3I9S0_GEOS0/9-64
E3I9Y3_GEOS0/7-65
E3IA56_GEOS0/7-46
E3IEH2_GEOS0/162-214
E3IFY1_GEOS0/12-65
E3IG73_GEOS0/31-89
E3IH32_GEOS0/1-48
E3IHC8_GEOS0/6-57
E3ILC2_DESVR/9-63
E3IVI3_FRASU/7-62
E3J6E8_FRASU/58-113
E3PB30_ECOH1/5-60
E3PBU6_ECOH1/8-59
E3PN61_ECOH1/14-50
E3PSN5_CLOSD/11-63
E3PTB8_CLOSD/6-59
E3PVV4_CLOSD/5-60
E3PXA6_CLOSD/2-56
E3R202_9LACO/7-66
E3XJM0_ECOLX/8-59
E3XKR0_ECOLX/14-50
E3XRZ6_ECOLX/7-65
E3XW98_ECOLX/5-60
E3Y407_SHIFL/8-59
E3Y8L0_SHIFL/5-60
E3YCH3_LISMO/6-62
E3YCN9_LISMO/19-74
E3YCP8_LISMO/5-60
E3YCU5_LISMO/8-66
E3YD63_LISMO/92-149
E3YEI9_LISMO/3-58
E3YHI6_LISMO/9-61
E3YHM9_LISMO/4-59
E3YI02_LISMO/9-62
E3YIY6_LISMO/5-61
E3YJ81_LISMO/2-59
E3YJW3_LISMO/7-66
E3YLU1_9LIST/6-62
E3YLZ1_9LIST/8-63
E3YM05_9LIST/20-75
E3YM56_9LIST/8-66
E3YNM3_9LIST/3-58
E3YRF8_9LIST/9-61
E3YRJ6_9LIST/4-59
E3YRV2_9LIST/1-52
E3YS77_9LIST/6-63
E3YSY3_9LIST/2-59
E3YTJ6_9LIST/7-66
E3YVM8_LISIN/6-61
E3YVP6_LISIN/5-60
E3YVT1_LISIN/9-67
E3YW33_LISIN/24-81
E3YXF5_LISIN/3-58
E3Z0E1_LISIN/9-61
E3Z0I0_LISIN/4-59
E3Z0U5_LISIN/9-62
E3Z170_LISIN/5-63
E3Z1Y4_LISIN/2-59
E3Z487_LISIN/6-62
E3Z4E6_LISIN/19-74
E3Z4F6_LISIN/1-49
E3Z4I5_LISIN/9-67
E3Z4R0_LISIN/5-59
E3Z4W0_LISIN/92-149
E3Z635_LISIN/3-58
E3Z8V7_LISIN/9-61
E3Z8Z6_LISIN/4-59
E3Z9C5_LISIN/9-62
E3Z9P9_LISIN/5-63
E3ZAE4_LISIN/2-59
E3ZB07_LISIN/14-66
E3ZCX9_LISIV/5-60
E3ZEQ8_LISIV/3-58
E3ZH04_LISIV/5-63
E3ZHX0_LISIV/4-59
E3ZI90_LISIV/9-62
E3ZJD5_LISIV/2-59
E3ZMD6_LISSE/83-140
E3ZR06_LISSE/10-68
E3ZRR5_LISSE/9-61
E3ZRW0_LISSE/4-59
E3ZS80_LISSE/22-75
E3ZSK5_LISSE/5-63
E3ZT88_LISSE/2-59
E3ZVY6_LISSE/6-61
E3ZVZ5_LISSE/5-60
E3ZWA8_LISSE/92-149
E3ZXN4_LISSE/19-74
E3ZXN4_LISSE/92-140
E3ZZU0_LISSE/10-68
E4A0J6_LISSE/9-61
E4A0N9_LISSE/4-59
E4A112_LISSE/9-62
E4A1D6_LISSE/5-63
E4A4R5_PROAC/7-62
E4A6E3_PROAC/13-69
E4A8I1_PROAC/3-55
E4A8I1_PROAC/87-145
E4AC99_PROAC/89-145
E4AFM1_PROAC/5-62
E4AGI7_PROAC/7-62
E4AJK8_PROAC/13-69
E4AK57_PROAC/7-62
E4AQK4_PROAC/3-55
E4AQK4_PROAC/87-145
E4ASE7_PROAC/13-69
E4AVT3_PROAC/7-62
E4AYA3_PROAC/3-55
E4AYA3_PROAC/87-145
E4AZ18_PROAC/13-69
E4B0Z2_PROAC/7-62
E4B5Q0_PROAC/3-55
E4B5Q0_PROAC/87-145
E4B719_PROAC/7-62
E4B9X1_PROAC/3-55
E4B9X1_PROAC/87-145
E4BGV2_PROAC/89-145
E4BHT1_PROAC/38-94
E4BL51_PROAC/7-62
E4BLW7_PROAC/3-55
E4BLW7_PROAC/87-145
E4BM88_PROAC/13-69
E4BST2_PROAC/7-62
E4BUA4_PROAC/7-62
E4BWH5_PROAC/38-94
E4BXC9_PROAC/3-55
E4BXC9_PROAC/87-145
E4C1R9_PROAC/5-62
E4C467_PROAC/7-62
E4C4Z5_PROAC/3-55
E4C4Z5_PROAC/87-145
E4C8U7_PROAC/3-55
E4C8U7_PROAC/87-145
E4CAR8_PROAC/7-62
E4CC80_PROAC/13-69
E4CGS8_PROAC/3-55
E4CGS8_PROAC/87-145
E4CHV0_PROAC/7-62
E4CIJ7_PROAC/13-69
E4CPR9_PROAC/7-62
E4CQC0_PROAC/13-69
E4CRM6_PROAC/3-55
E4CRM6_PROAC/87-145
E4CVB2_PROAC/13-69
E4CW04_PROAC/3-55
E4CW04_PROAC/87-145
E4CXH4_PROAC/7-62
E4D2Y4_PROAC/7-62
E4D4U8_PROAC/13-69
E4D5T5_PROAC/3-55
E4D5T5_PROAC/87-145
E4DA26_PROAC/3-55
E4DA26_PROAC/87-145
E4DEF0_PROAC/13-69
E4DFI0_PROAC/7-62
E4DHK5_PROAC/38-94
E4DIG7_PROAC/3-55
E4DIG7_PROAC/87-145
E4DLM5_PROAC/7-62
E4DQM0_PROAC/13-69
E4DRZ9_PROAC/3-55
E4DRZ9_PROAC/87-145
E4DUN6_PROAC/7-62
E4DX50_PROAC/7-62
E4DXZ5_PROAC/5-62
E4E2L0_PROAC/3-55
E4E2L0_PROAC/87-145
E4E4B2_PROAC/3-55
E4E4B2_PROAC/87-145
E4E9D3_PROAC/13-69
E4EB15_PROAC/7-62
E4EBR2_PROAC/13-69
E4ECH1_PROAC/7-62
E4EF94_PROAC/3-55
E4EF94_PROAC/87-145
E4EJP8_PROAC/7-62
E4EKB1_PROAC/3-55
E4EKB1_PROAC/87-145
E4END5_PROAC/13-69
E4ERN1_PROAC/7-62
E4ESI2_PROAC/13-69
E4EUS0_PROAC/3-55
E4EUS0_PROAC/87-145
E4EZ49_PROAC/3-55
E4EZ49_PROAC/87-145
E4EZU0_PROAC/13-69
E4F2T4_PROAC/7-62
E4F7Q3_PROAC/7-62
E4FBY2_PROAC/3-55
E4FBY2_PROAC/87-145
E4FFM1_PROAC/7-62
E4FGT5_PROAC/13-69
E4FHL1_PROAC/3-55
E4FHL1_PROAC/87-145
E4FKW4_PROAC/13-69
E4FMU8_PROAC/7-62
E4FNV2_PROAC/3-55
E4FNV2_PROAC/87-145
E4FTC3_PROAC/7-62
E4FVU9_PROAC/5-62
E4FWH6_PROAC/3-55
E4FWH6_PROAC/87-145
E4G0F9_PROAC/3-55
E4G0F9_PROAC/87-145
E4G1V3_PROAC/13-69
E4G5V7_PROAC/7-62
E4G7T9_PROAC/3-55
E4G7T9_PROAC/87-145
E4G8L3_PROAC/7-62
E4G9H1_PROAC/13-69
E4GFA9_PROAC/13-69
E4GJ20_PROAC/7-62
E4GK72_PROAC/3-55
E4GK72_PROAC/87-145
E4GP83_PROAC/7-62
E4GQR6_PROAC/13-69
E4GRE5_PROAC/3-55
E4GRE5_PROAC/87-145
E4GYG1_PROAC/3-54
E4GZ17_PROAC/13-69
E4GZJ2_PROAC/7-62
E4H2A2_PROAC/3-55
E4H2A2_PROAC/87-145
E4H357_PROAC/13-69
E4H3R3_PROAC/7-62
E4H9P2_PROAC/38-94
E4HE72_PROAC/7-62
E4HEY2_PROAC/3-55
E4HEY2_PROAC/87-145
E4HGN1_PROAC/89-145
E4HIQ5_PROAC/7-62
E4HJP1_PROAC/38-94
E4HQ43_PROAC/5-62
E4HRL3_PROAC/3-55
E4HRL3_PROAC/87-145
E4HV16_PROAC/7-62
E4HXW3_PROAC/13-69
E4HYZ2_PROAC/7-62
E4I3A6_PROAC/3-55
E4I3A6_PROAC/87-145
E4I4N3_ENTFC/10-63
E4I5K3_ENTFC/6-58
E4I6I1_ENTFC/16-73
E4I7W0_ENTFC/4-43
E4I8J1_ENTFC/7-60
E4I956_ENTFC/1-57
E4IA28_ENTFC/1-43
E4IA40_ENTFC/17-76
E4ICE7_ENTFC/6-65
E4ICS7_ENTFC/7-64
E4ICS7_ENTFC/95-147
E4IDT4_ENTFC/17-76
E4IF08_ENTFC/16-73
E4IFZ9_ENTFC/6-65
E4IH13_ENTFC/1-43
E4IHB2_ENTFC/6-58
E4IHZ8_ENTFC/10-63
E4IJ87_ENTFC/4-43
E4IKJ4_ENTFC/1-57
E4IKS9_ENTFC/7-60
E4IM18_ENTFC/7-64
E4IM18_ENTFC/95-147
E4IMT8_ENTFC/6-58
E4IPI4_ENTFC/6-59
E4IPJ5_ENTFC/4-62
E4IQV9_ENTFC/11-68
E4IRG7_ENTFC/17-76
E4IRM0_ENTFC/7-60
E4IST0_ENTFC/6-65
E4ISW8_ENTFC/10-63
E4IUU1_ENTFC/16-73
E4IV31_ENTFC/9-66
E4IV31_ENTFC/97-148
E4IXQ5_ENTFC/1-43
E4IY14_ENTFC/17-76
E4IZ87_ENTFC/4-43
E4IZC9_ENTFC/6-58
E4IZH1_ENTFC/7-60
E4IZI4_ENTFC/1-57
E4J061_ENTFC/10-63
E4J1D5_ENTFC/6-65
E4J245_ENTFC/16-73
E4J348_ENTFC/7-64
E4J348_ENTFC/95-147
E4J532_ENTFC/7-64
E4J532_ENTFC/95-147
E4J5H4_ENTFC/7-60
E4J5T7_ENTFC/4-43
E4J6V5_ENTFC/6-58
E4J9B5_ENTFC/1-57
E4J9Z4_ENTFC/1-43
E4JA94_ENTFC/10-63
E4JBA2_ENTFC/17-76
E4JC57_ENTFC/16-73
E4JCL1_ENTFC/6-65
E4JD33_ENTFC/1-57
E4JD35_ENTFC/1-43
E4JDT6_ENTFC/4-43
E4JEB1_ENTFC/6-65
E4JG27_ENTFC/4-62
E4JGN7_ENTFC/7-64
E4JGN7_ENTFC/95-147
E4JHR5_ENTFC/7-60
E4JIS6_ENTFC/17-76
E4JK31_ENTFC/6-58
E4JKT0_ENTFC/16-73
E4JM36_ENTFC/10-63
E4K7H0_9FIRM/12-61
E4K8Y1_9FIRM/4-57
E4KN51_9LACT/6-61
E4KNB2_9LACT/6-58
E4KQL5_9LACT/6-59
E4KQN2_9LACT/6-58
E4KWE7_9FIRM/3-58
E4L086_9FIRM/6-58
E4L0K1_9FIRM/7-60
E4L2E1_9STRE/9-61
E4L2J3_9STRE/4-48
E4L2Q1_9STRE/90-148
E4L3I0_9STRE/6-63
E4L3I0_9STRE/84-140
E4L3Z7_9STRE/5-65
E4L4A6_9STRE/96-154
E4L5E6_9STRE/3-57
E4L5I8_9STRE/6-59
E4L6F0_9STRE/4-61
E4L9H2_9FIRM/6-58
E4LAF2_9FIRM/2-56
E4LDA1_9FIRM/6-58
E4LGE0_9FIRM/2-56
E4LGS0_9FIRM/2-55
E4LI25_9FIRM/3-60
E4LK34_9FIRM/6-64
E4LPS9_9CLOT/8-61
E4LPW8_9CLOT/5-59
E4LQX2_9CLOT/6-62
E4LQX2_9CLOT/91-149
E4LQZ4_9CLOT/7-64
E4LR04_9CLOT/12-70
E4LRG9_9CLOT/7-65
E4LRI7_9CLOT/3-56
E4LSI8_9CLOT/4-58
E4LSL8_9CLOT/8-66
E4LT46_9CLOT/4-58
E4LT75_9CLOT/6-60
E4LTL4_9CLOT/4-59
E4LTM3_9CLOT/6-62
E4LTY1_9CLOT/10-69
E4LUM9_9CLOT/6-63
E4LV59_9CLOT/2-60
E4LV59_9CLOT/87-145
E4LVI9_9CLOT/4-62
E4LVM7_9CLOT/24-83
E4LW39_9CLOT/5-57
E4LW44_9CLOT/6-60
E4LWX1_9CLOT/4-64
E4LXF3_9CLOT/2-60
E4LXN0_9CLOT/41-96
E4LY65_9CLOT/5-60
E4LYA8_9CLOT/5-61
E4LYB8_9CLOT/5-60
E4LYR1_9CLOT/8-64
E4LYU7_9CLOT/5-61
E4LZ04_9CLOT/6-64
E4M0A7_9CLOT/10-63
E4M1Q0_9FIRM/15-69
E4M415_9FIRM/10-65
E4M6M2_9FIRM/91-144
E4MD39_9BACT/8-57
E4MGG5_9FIRM/3-57
E4MI38_9FIRM/421-475
E4MJH2_9FIRM/6-59
E4MK06_9FIRM/5-60
E4N1E8_KITSK/11-66
E4N607_KITSK/2-60
E4NE75_KITSK/7-62
E4NQM0_HALBP/4-55
E4NRD4_HALBP/121-170
E4NS75_HALBP/19-70
E4NSB6_HALBP/25-68
E4P0C3_BIFBP/13-61
E4P258_ECO8N/7-65
E4P5K3_ECO8N/8-59
E4PLX1_MARAH/2-55
E4PXH1_STAAH/2-32
E4PYJ9_STAAU/146-182
E4Q2C6_CALOW/4-57
E4Q7X1_CALH1/6-59
E4Q958_CALH1/4-57
E4QJT5_METS6/6-58
E4REV8_PSEPB/1-54
E4RK49_HALSL/6-64
E4RM83_HALSL/6-60
E4RNF6_HALSL/1-56
E4RPE7_HALSL/9-62
E4RRT3_LEAB4/11-64
E4S6K0_CALKI/4-57
E4SHG5_CALK2/4-57
E4SLU7_LACAR/6-60
E4SPE5_STRTN/5-57
E4SRE3_STRTN/2-47
E4SU95_STRTN/5-58
E4SWX3_LACDN/6-62
E4SYP0_LACDN/6-61
E4TYD5_SULKY/10-59
E4U0Y7_SULKY/14-64
E4U5C8_OCEP5/11-59
E4U5Y8_OCEP5/4-57
E4U897_OCEP5/6-59
E4V8E6_BIFBI/13-61
E4VZN3_BACFR/6-59
E4W923_RHOE1/2-60
E4WEF8_RHOE1/7-62
E4WFG8_RHOE1/7-62
E4WHQ1_RHOE1/6-63
E5B0P3_ERWAM/8-59
E5B954_ERWAM/6-63
E5BDV9_9FUSO/6-58
E5BF99_9FUSO/380-431
E5BGB4_9FUSO/9-46
E5BGG8_9FUSO/6-59
E5BJU9_9FUSO/299-348
E5BKM7_9FUSO/6-58
E5BLD2_9FUSO/7-60
E5BPL4_9FUSO/5-60
E5BPS9_9FUSO/5-60
E5BQF1_9FUSO/12-65
E5BRD4_9FUSO/6-63
E5BTD9_9FUSO/5-59
E5BTH1_9FUSO/6-58
E5BWB2_9FUSO/5-60
E5BZH1_9FUSO/19-71
E5C0E5_9FUSO/9-46
E5C0J6_9FUSO/6-59
E5CAW0_9BACE/364-422
E5CK19_STAHO/9-64
E5CMJ6_STAHO/4-59
E5CRH1_9STAP/4-59
E5CTQ2_9STAP/6-65
E5CUK2_9STAP/4-61
E5CVZ1_9STAP/6-61
E5D2K8_RIEAN/2-35
E5QQT3_STAAH/11-70
E5QT70_STAAH/5-56
E5QT70_STAAH/90-149
E5QVP3_STAAH/4-61
E5QVV9_STAAH/4-59
E5QXJ6_STAAH/6-61
E5R5T0_STAAG/4-59
E5R707_STAAG/5-56
E5R707_STAAG/90-147
E5R9P3_STAAG/6-65
E5RAK3_STAAG/6-61
E5RCE5_STAAG/4-61
E5S3A8_TRISP/4-55
E5T9Y8_STAAU/4-59
E5TBM9_STAAU/4-61
E5TDA6_STAAU/5-56
E5TDA6_STAAU/90-149
E5TG71_STAAU/6-61
E5THL5_STAAU/6-65
E5THQ4_STAAU/2-31
E5TJH3_STAAU/6-61
E5TK27_STAAU/5-56
E5TK27_STAAU/90-149
E5TKC3_STAAU/4-61
E5TKX4_STAAU/4-59
E5TQH2_STAAU/6-65
E5TUM0_STAAU/5-56
E5TUM0_STAAU/90-147
E5TVK3_STAAU/6-61
E5TW26_STAAU/4-61
E5TX83_STAAU/4-59
E5TZ29_STAAU/6-65
E5U7R6_ALCXX/10-64
E5U9H6_ALCXX/7-62
E5USM8_9BACE/8-64
E5V0A0_9BACE/273-323
E5V2N2_9BACL/6-58
E5V2T8_9BACL/5-64
E5VCD8_9BACE/2-35
E5VDB9_9BACE/117-170
E5VED9_9BACE/2-35
E5VH46_9FIRM/91-149
E5VHL5_9FIRM/5-62
E5VHY2_9FIRM/10-69
E5VIX0_9FIRM/7-65
E5VJM4_9FIRM/6-63
E5VJY3_9FIRM/3-60
E5VLD9_9FIRM/6-55
E5VLH3_9FIRM/6-62
E5VM71_9FIRM/7-65
E5VN77_9FIRM/22-81
E5VPA3_9FIRM/2-55
E5VQQ7_9FIRM/9-67
E5VQZ8_9FIRM/5-60
E5VR38_9FIRM/4-58
E5VR38_9FIRM/90-148
E5VRW0_9FIRM/4-62
E5VS46_9FIRM/7-65
E5VT39_9FIRM/5-59
E5VTQ7_9FIRM/4-54
E5VTS1_9FIRM/6-63
E5VUK4_9FIRM/5-60
E5VV07_9FIRM/49-109
E5VV40_9FIRM/5-59
E5VVP1_9FIRM/7-60
E5VW49_9FIRM/4-55
E5VW69_9FIRM/9-67
E5VX29_9FIRM/2-55
E5VX90_9FIRM/10-68
E5VY90_9FIRM/5-64
E5VY91_9FIRM/92-151
E5VYB2_9FIRM/5-64
E5VYB2_9FIRM/91-149
E5VZ86_9FIRM/6-64
E5VZB1_9FIRM/4-60
E5VZB1_9FIRM/92-151
E5VZH8_9BACI/12-65
E5W033_9BACI/27-79
E5W103_9BACI/5-60
E5W1I0_9BACI/5-60
E5W1R7_9BACI/4-64
E5W2Q9_9BACI/7-46
E5W4Q1_9BACI/4-61
E5W501_9BACI/5-60
E5W693_9BACI/6-61
E5W9E5_9BACI/5-63
E5WAT1_9BACI/6-64
E5WAU7_9BACI/114-172
E5WCG0_9BACI/5-60
E5WGD3_9BACI/6-60
E5WH59_9BACI/6-61
E5WHX8_9BACI/6-60
E5WIP6_9BACI/10-62
E5WJ21_9BACI/12-65
E5WLS7_9BACI/6-63
E5X7C2_9ACTN/5-60
E5XBN4_9ACTN/464-510
E5XBN7_9ACTN/3-58
E5XDG4_9FIRM/6-65
E5XF98_9FIRM/2-55
E5XJZ1_9FIRM/6-59
E5Y6A6_BILWA/12-44
E5Y8F4_BILWA/5-59
E5YL17_9ENTR/8-64
E5YNI7_9ENTR/8-59
E5YPA9_9BACL/9-67
E5YSB6_9BACL/5-60
E5YT55_9BACL/5-59
E5YTK3_9BACL/7-61
E5YVZ7_9BACL/7-61
E5YXB9_9BACL/6-59
E5YY98_9BACL/5-61
E5YYG3_9BACL/5-60
E5Z272_9BACL/6-61
E5Z292_9BACL/5-59
E5Z2F7_9BACL/6-61
E5Z2R9_9BACL/6-61
E5Z2W8_9BACL/13-65
E5Z403_9BACL/1-37
E5Z4Q8_9BACL/5-60
E5Z878_CAMJE/10-61
E5ZDN5_CAMJE/10-61
E5ZIZ0_CAMJE/10-61
E5ZXW8_ECOLX/8-59
E5ZZD3_ECOLX/7-65
E6A9D0_ECOLX/7-65
E6AB00_ECOLX/8-59
E6AJ48_ECOLX/8-59
E6ATM2_ECOLX/7-65
E6B3E5_ECOLX/5-60
E6B3M2_ECOLX/8-59
E6BND9_ECOLX/5-60
E6BTP6_ECOLX/8-59
E6BUY4_PROAC/13-69
E6BX74_PROAC/7-62
E6BXW9_PROAC/3-55
E6BXW9_PROAC/87-145
E6C3T6_PROAC/7-62
E6C4H7_PROAC/13-69
E6C692_PROAC/3-55
E6C692_PROAC/87-145
E6C9G5_PROAC/13-69
E6CAK9_PROAC/7-62
E6CCM4_PROAC/3-55
E6CCM4_PROAC/87-145
E6CH73_PROAC/7-62
E6CIG0_PROAC/13-69
E6CJU1_PROAC/3-55
E6CJU1_PROAC/87-145
E6CR33_PROAC/7-62
E6CV89_PROAC/13-69
E6CVY9_PROAC/3-55
E6CVY9_PROAC/87-145
E6CWX9_PROAC/3-54
E6CXK3_PROAC/13-69
E6CYA2_PROAC/7-62
E6D4G4_PROAC/13-69
E6D705_PROAC/7-62
E6D928_PROAC/3-55
E6D928_PROAC/87-145
E6DBC5_PROAC/13-69
E6DBW8_PROAC/3-55
E6DBW8_PROAC/87-145
E6DDS5_PROAC/7-62
E6DLN2_PROAC/13-69
E6DME3_PROAC/3-55
E6DME3_PROAC/87-145
E6DNQ3_PROAC/7-62
E6DQY3_PROAC/3-55
E6DQY3_PROAC/87-145
E6DRS7_PROAC/13-69
E6DSL2_PROAC/7-62
E6DYQ3_PROAC/13-69
E6E067_PROAC/3-55
E6E067_PROAC/87-145
E6E3K2_PROAC/7-62
E6E5B9_PROAC/13-69
E6E7J9_PROAC/7-62
E6E8P5_PROAC/3-55
E6E8P5_PROAC/87-145
E6EED5_PROAC/7-62
E6EJL2_PROAC/3-55
E6EJL2_PROAC/87-145
E6ELJ5_ENTFA/1-51
E6EMP7_ENTFA/6-58
E6EMP7_ENTFA/90-148
E6ENW7_ENTFA/25-77
E6EP21_ENTFA/10-65
E6EQ47_ENTFA/7-64
E6EQA3_ENTFA/7-65
E6ER83_ENTFA/6-59
E6ERU1_ENTFA/3-58
E6ESE6_ENTFA/6-61
E6ETA9_ENTFA/6-58
E6ETA9_ENTFA/90-148
E6EU13_ENTFA/7-65
E6EUK0_ENTFA/6-59
E6EWI5_ENTFA/10-65
E6EWW5_ENTFA/3-58
E6EZH6_ENTFA/7-64
E6F020_ENTFA/25-77
E6F2F6_ENTFA/1-51
E6F2T8_ENTFA/6-61
E6F3V6_ENTFA/1-51
E6F518_ENTFA/6-61
E6F5B8_ENTFA/6-58
E6F5B8_ENTFA/90-148
E6F5P9_ENTFA/6-59
E6F677_ENTFA/10-65
E6F7I4_ENTFA/25-77
E6F885_ENTFA/3-58
E6F8X3_ENTFA/7-64
E6FB09_ENTFA/10-65
E6FCZ4_ENTFA/1-51
E6FD25_ENTFA/6-58
E6FD25_ENTFA/90-148
E6FE19_ENTFA/25-77
E6FG83_ENTFA/6-59
E6FH88_ENTFA/6-61
E6FIB1_ENTFA/3-58
E6FLA7_ENTFA/6-58
E6FLJ0_ENTFA/10-65
E6FMF8_ENTFA/6-61
E6FNW5_ENTFA/25-77
E6FQ57_ENTFA/3-58
E6FQL0_ENTFA/1-51
E6FQN9_ENTFA/6-59
E6FRZ1_ENTFA/7-64
E6FSD7_ENTFA/6-58
E6FSD7_ENTFA/90-148
E6FSU5_ENTFA/25-77
E6FU68_ENTFA/6-59
E6FUL4_ENTFA/10-65
E6FUW3_ENTFA/3-58
E6FVU2_ENTFA/1-51
E6FWK9_ENTFA/6-61
E6FYS8_ENTFA/7-64
E6G0Q5_ENTFA/6-61
E6G1E7_ENTFA/6-59
E6G1W2_ENTFA/10-65
E6G226_ENTFA/6-58
E6G226_ENTFA/90-148
E6G3N1_ENTFA/25-77
E6G4X0_ENTFA/1-51
E6G6I3_ENTFA/7-64
E6G816_ENTFA/3-58
E6G9X8_ENTFA/25-77
E6GAL3_ENTFA/13-58
E6GBB2_ENTFA/1-51
E6GBQ9_ENTFA/6-59
E6GCT2_ENTFA/7-55
E6GEX2_ENTFA/10-65
E6GF38_ENTFA/6-58
E6GF38_ENTFA/90-148
E6GFE7_ENTFA/6-61
E6GGC2_ENTFA/3-58
E6GH48_ENTFA/7-64
E6GI81_ENTFA/6-59
E6GIW2_ENTFA/10-65
E6GJ77_ENTFA/6-58
E6GJ77_ENTFA/90-148
E6GLJ5_ENTFA/6-61
E6GLU2_ENTFA/1-51
E6GQ50_ENTFA/25-77
E6GQA2_ENTFA/3-58
E6GQD9_ENTFA/6-58
E6GQD9_ENTFA/90-148
E6GSH8_ENTFA/6-61
E6GSV3_ENTFA/6-59
E6GTH5_ENTFA/10-65
E6GUF0_ENTFA/25-77
E6GV61_ENTFA/1-51
E6GWL4_ENTFA/3-58
E6H039_ENTFA/6-58
E6H039_ENTFA/90-148
E6H2P8_ENTFA/1-51
E6H3Y2_ENTFA/6-61
E6H4K6_ENTFA/3-58
E6H5K0_ENTFA/25-77
E6H6E6_ENTFA/10-65
E6H7Q4_ENTFA/6-59
E6H9H0_ENTFA/7-64
E6HAA8_ENTFA/10-65
E6HAG9_ENTFA/6-58
E6HAG9_ENTFA/90-148
E6HBX7_ENTFA/6-59
E6HE75_ENTFA/6-61
E6HFD4_ENTFA/3-58
E6HFH0_ENTFA/25-77
E6HGN8_ENTFA/1-51
E6HJ53_ENTFA/1-51
E6HJA3_ENTFA/6-59
E6HJR6_ENTFA/7-64
E6HKX5_ENTFA/25-77
E6HLB7_ENTFA/6-59
E6HLR9_ENTFA/10-65
E6HLY7_ENTFA/6-58
E6HLY7_ENTFA/90-148
E6HM64_ENTFA/3-58
E6HN37_ENTFA/6-61
E6HRS6_ENTFA/1-51
E6HSG9_ENTFA/13-58
E6HSJ4_ENTFA/3-58
E6HUW1_ENTFA/6-61
E6HV73_ENTFA/6-58
E6HV73_ENTFA/90-148
E6HVG4_ENTFA/6-59
E6HVZ0_ENTFA/10-65
E6HX38_ENTFA/7-55
E6HYN8_ENTFA/25-77
E6HZH1_ENTFA/1-51
E6I0C3_ENTFA/6-58
E6I0C3_ENTFA/90-148
E6I0I3_ENTFA/10-65
E6I142_ENTFA/6-59
E6I1C9_ENTFA/10-49
E6I1V0_ENTFA/3-58
E6I2W3_ENTFA/7-64
E6I3H4_ENTFA/6-61
E6I5K7_ENTFA/25-77
E6I704_ENTFA/6-58
E6I704_ENTFA/90-148
E6I786_ENTFA/10-65
E6I8G5_ENTFA/25-77
E6I8N7_ENTFA/6-59
E6IBD8_ENTFA/1-51
E6ID27_ENTFA/3-58
E6IDN2_ENTFA/6-61
E6IEP2_ENTFA/6-59
E6IFM7_ENTFA/7-64
E6IHQ3_ENTFA/7-64
E6IIU8_ENTFA/6-58
E6IIU8_ENTFA/90-148
E6IJC3_ENTFA/10-65
E6IJT6_ENTFA/6-59
E6IK35_ENTFA/25-77
E6IKQ6_ENTFA/6-61
E6IMR9_ENTFA/3-58
E6IMX3_ENTFA/1-51
E6IS87_ENTFA/6-59
E6ISM8_ENTFA/1-51
E6ITK7_ENTFA/2-28
E6IU15_ENTFA/7-65
E6IUU4_ENTFA/7-64
E6IV66_ENTFA/25-77
E6IVF2_ENTFA/13-58
E6IVG0_ENTFA/3-58
E6IW30_ENTFA/6-61
E6IX36_ENTFA/10-65
E6IX46_ENTFA/5-63
E6IXA2_ENTFA/6-58
E6IXA2_ENTFA/90-148
E6IYR6_STRAP/6-58
E6IZJ5_STRAP/3-57
E6J0S6_STRAP/96-154
E6J2G4_STRAP/5-60
E6J3D9_STRAP/5-58
E6J4V9_9ACTO/15-69
E6JC54_9ACTO/11-66
E6JNM0_STAEP/6-61
E6JPV3_STAEP/4-61
E6JW60_9SPIO/13-64
E6JWV1_9SPIO/5-56
E6K4H2_9BACT/8-60
E6K5M6_9BACT/8-64
E6K935_9BACT/3-33
E6KIJ4_STRSA/16-72
E6KM72_STRSA/5-60
E6KMR9_STRSA/5-58
E6KP46_STRSA/3-57
E6KPG1_9ACTO/11-63
E6L4S2_9PROT/9-59
E6LDT9_9ENTE/6-59
E6LEC1_9ENTE/12-66
E6LHE5_9ENTE/10-62
E6LHT0_9ENTE/6-64
E6LKE4_9FIRM/3-56
E6LM21_9FIRM/20-74
E6M7G8_STALU/4-59
E6M9Z9_STALU/10-65
E6MBH7_STALU/5-63
E6MBM2_STALU/5-62
E6MEY2_9FIRM/29-81
E6MG76_9FIRM/6-59
E6MIP0_9FIRM/3-58
E6PF26_9ZZZZ/5-66
E6Q356_9ZZZZ/1-58
E6QQE4_9ZZZZ/3-62
E6QWZ3_9ZZZZ/5-57
E6RLN8_PSEU9/7-60
E6RVV2_CAMJS/10-61
E6S193_CAMJC/10-61
E6SGT3_THEM7/97-151
E6SGU2_THEM7/26-81
E6SHL4_THEM7/21-74
E6SLV3_THEM7/13-67
E6SY10_SHEB6/2-60
E6T082_SHEB6/7-60
E6T3M7_SHEB6/6-59
E6T908_SHEB6/161-213
E6TF32_MYCSR/7-62
E6TUE1_BACCJ/11-64
E6TZJ0_BACCJ/2-56
E6U6V2_ETHHY/3-57
E6UF45_RUMA7/3-58
E6UJQ4_RUMA7/153-185
E6UL69_RUMA7/164-204
E6UPE6_CLOTL/5-36
E6UQA9_CLOTL/5-59
E6UT01_CLOTL/601-652
E6V0S3_VARPD/10-65
E6V7P6_VARPD/26-80
E6VAT7_VARPD/6-59
E6VPW6_RHOPX/6-60
E6W0H9_DESIS/12-48
E6W0I2_DESIS/12-48
E6W0I8_DESIS/10-65
E6WD38_PANSA/7-65
E6WFU6_PANSA/7-63
E6WHL3_PANSA/8-59
E6WPD4_PSEUU/6-61
E6WRQ9_PSEUU/7-61
E6WVU3_PSEUU/8-59
E6XGX3_SHEP2/276-327
E6XMI7_SHEP2/2-59
E6XQ72_SHEP2/7-60
E6XR00_SHEP2/162-216
E6XS28_SHEP2/6-59
E7AZ58_YERE1/7-63
E7AZY5_YERE1/306-359
E7B6W4_YERE1/8-59
E7C7C6_9GAMM/7-60
E7C8K2_9GAMM/7-60
E7FQN9_9LACO/3-57
E7FQP2_9LACO/3-57
E7FSS4_9LACO/7-60
E7FUN2_ERYRH/3-57
E7FX00_ERYRH/6-59
E7FXK1_ERYRH/5-63
E7FY59_ERYRH/6-64
E7G5L5_9FIRM/6-63
E7G667_9FIRM/5-62
E7G6H3_9FIRM/4-61
E7G876_9FIRM/4-62
E7G8B8_9FIRM/5-61
E7G8U8_9FIRM/2-56
E7G9A1_9FIRM/5-60
E7G9U2_9FIRM/4-61
E7G9Y6_9FIRM/5-60
E7GAQ4_9FIRM/6-59
E7GB99_9FIRM/5-63
E7GBD3_9FIRM/5-60
E7GDQ1_9FIRM/2-58
E7GDQ1_9FIRM/88-146
E7GFH4_9FIRM/7-65
E7GHL5_CLOSY/15-69
E7GM49_CLOSY/2-55
E7GM69_CLOSY/6-63
E7GPI5_CLOSY/22-75
E7GQN4_CLOSY/5-66
E7GRP9_CLOSY/6-60
E7GVN1_STRAP/5-60
E7GVT7_STRAP/3-57
E7GWC5_STRAP/5-58
E7GWP8_STRAP/6-58
E7GX71_STRAP/5-65
E7HDN9_ECOLX/8-59
E7HET9_ECOLX/5-60
E7HV75_ECOLX/8-59
E7HVE9_ECOLX/5-60
E7HW55_ECOLX/14-50
E7I640_ECOLX/8-59
E7I6B9_ECOLX/5-60
E7ITM6_ECOLX/5-60
E7ITV7_ECOLX/8-59
E7JB79_ECOLX/5-60
E7JBF9_ECOLX/8-59
E7JIW9_ECOLX/8-59
E7JK50_ECOLX/7-65
E7JZA9_SHISO/5-60
E7JZN6_SHISO/8-59
E7M470_9BACL/2-56
E7M4H8_9BACL/1-46
E7M4U0_9BACL/1-51
E7M4U0_9BACL/80-136
E7M4Y8_9BACL/9-69
E7M7I5_9BACL/253-304
E7M7J4_9BACL/1-51
E7MBM2_9BACL/4-63
E7MBM2_9BACL/91-149
E7MDH2_STAAU/4-61
E7MF81_STAAU/11-70
E7MFI1_STAAU/6-61
E7MH68_STAAU/1-47
E7MH68_STAAU/81-140
E7MHG9_STAAU/6-61
E7MHL0_STAAU/4-59
E7MKH4_9FIRM/5-59
E7ML98_9FIRM/7-65
E7MN35_9FIRM/3-61
E7MPM1_9FIRM/22-71
E7MQ19_9FIRM/7-64
E7MQ67_9FIRM/7-65
E7MQV7_9FIRM/11-67
E7MR44_9FIRM/4-59
E7MR99_STAAU/11-70
E7MS18_STAAU/4-61
E7MV30_STAAU/4-59
E7MVP8_STAAU/6-61
E7MY84_STAAU/1-47
E7MY84_STAAU/81-140
E7N1P7_9FIRM/16-73
E7N2T6_9FIRM/2-55
E7NBK4_9ACTO/1-52
E7NSC1_TREPH/14-69
E7NTS5_TREPH/16-71
E7NTT8_TREPH/12-67
E7NV49_TREPH/5-40
E7PB18_PSESG/1-54
E7PER6_PSESG/1-54
E7PUQ7_STRDY/6-59
E7PYE5_STRDY/4-61
E7PYN4_STRDY/4-48
E7Q0B4_STRDY/3-57
E7QUM6_9EURY/4-55
E7QWQ0_9EURY/16-68
E7RCB2_9BACL/6-63
E7RHF4_9BACL/5-60
E7RIL1_9BACL/9-62
E7RIT4_9BACL/9-61
E7RN44_9BACT/8-60
E7RTK2_9BURK/6-60
E7S2F7_STRAG/95-153
E7S2Y1_STRAG/6-59
E7S4T9_STRAG/4-57
E7S984_9STRE/4-32
E7SBN7_9STRE/6-58
E7SCH1_9STRE/2-57
E7SDE4_SHIDY/5-60
E7SLZ5_SHIDY/8-59
E7SSV9_SHIBO/5-60
E7T0P2_SHIBO/8-59
E7TBC7_SHIFL/8-59
E7TD97_SHIFL/14-50
E7TFB4_SHIFL/5-60
E7TQQ9_ECO57/8-59
E7TRB4_ECO57/5-60
E7U230_ECOLX/8-59
E7UB13_ECOLX/7-65
E7ULA3_ECOLX/8-59
E7UNR1_ECOLX/5-60
E7UXN4_SALTY/7-60
E7V240_SALTY/8-59
E7V488_SALTY/7-63
E7V8E9_SALMO/7-63
E7VFZ2_SALMO/8-59
E7VPT2_SALMO/7-63
E7VRV3_SALMO/8-59
E7W2V7_SALMO/8-59
E7W340_SALMO/7-63
E7WCC2_SALMO/7-63
E7WEW5_SALMO/8-59
E7WR99_SALMO/8-59
E7WSM9_SALMO/7-63
E7WWZ8_SALMO/7-63
E7X3I8_SALMO/8-59
E7X6R8_SALMO/8-59
E7X7K7_SALMO/7-63
E7XH31_SALMO/8-59
E7XRL1_SALMO/7-63
E7XWQ3_SALMO/7-63
E7XXM0_SALMO/8-59
E7Y6R4_SALMO/7-63
E7YEP8_SALMO/8-59
E7YMD3_SALMO/7-63
E7YTT2_SALMO/8-59
E7Z0Z6_SALMO/8-59
E7Z4K4_SALMO/7-63
E7ZDM5_SALMO/8-59
E7ZG68_SALMO/7-63
E7ZND3_SALMO/7-63
E7ZQI2_SALMO/8-59
E8A176_SALMO/7-63
E8A5A1_SALMO/8-59
E8AE87_SALMO/7-63
E8AHB4_SALMO/8-59
E8AR87_SALMO/8-59
E8ARU7_SALMO/7-63
E8AUJ6_SALMO/8-59
E8B357_SALMO/7-63
E8BG77_SALMO/7-63
E8BIV9_SALMO/8-59
E8BJK3_SALMO/8-59
E8BTJ9_SALMO/7-63
E8C516_SALMO/7-63
E8C6R3_SALMO/8-59
E8CB42_SALMO/7-63
E8CD24_SALMO/8-59
E8CUV3_SALMO/7-63
E8CXK6_SALMO/8-59
E8D3T1_SALMO/8-59
E8D8C4_SALMO/7-63
E8DBA6_SALMO/7-63
E8DI68_SALMO/8-59
E8DVP5_SALMO/8-59
E8DXK1_SALMO/7-63
E8DZJ7_SALMO/7-63
E8E1X9_SALMO/8-59
E8EDB8_SALMO/7-63
E8EG71_SALMO/8-59
E8EVC4_SALMO/8-59
E8EVG1_SALMO/7-63
E8EZL5_SALMO/8-59
E8F3S6_SALMO/7-63
E8FJ03_SALMO/8-59
E8FJ44_SALMO/7-63
E8FQE1_SALMO/7-63
E8FUJ5_SALMO/8-59
E8G0L2_SALMO/7-63
E8G3A9_SALMO/8-59
E8GIW0_SALMO/7-63
E8GPD2_SALMO/8-59
E8GW19_SALMO/7-63
E8H1G0_SALMO/8-59
E8H9F4_ECO57/5-60
E8H9P3_ECO57/8-59
E8HN73_ECOLX/5-60
E8HNF6_ECOLX/8-59
E8I261_ECOLX/5-60
E8I2E5_ECOLX/8-59
E8IG83_ECOLX/5-60
E8IGI4_ECOLX/8-59
E8IUF1_ECOLX/5-60
E8IUN6_ECOLX/8-59
E8J8P5_ECO57/5-60
E8J8Y0_ECO57/8-59
E8JL69_9ACTO/13-76
E8JM68_STREI/6-59
E8JME9_STREI/4-57
E8JNK5_STREI/5-65
E8JQE0_STREI/4-35
E8JTH1_STRCR/6-58
E8JU43_STRCR/11-64
E8JU72_STRCR/4-57
E8JVJ4_STRCR/22-76
E8JX32_STRCR/4-32
E8JYE7_9STRE/3-57
E8JZN6_9STRE/5-58
E8K2L8_9STRE/4-51
E8K5D4_STRPA/6-58
E8K5I5_STRPA/2-57
E8K6V3_STRPA/4-33
E8KAA4_9STRE/4-57
E8KBA0_9STRE/5-58
E8KCB6_9STRE/4-50
E8KFG9_9PAST/63-110
E8KLJ6_STRSA/3-49
E8KLP4_STRSA/10-64
E8KNG4_STRSA/5-60
E8KNP1_STRSA/11-64
E8KPU4_STRSA/6-58
E8KPZ0_STRSA/4-57
E8KQV2_STRSA/5-60
E8KQX8_STRSA/5-60
E8KRR8_STRSA/4-32
E8KTG6_STRVE/5-64
E8KTM8_STRVE/4-48
E8KUT5_STRVE/5-57
E8KVE2_STRVE/1-49
E8L791_9RHIZ/6-60
E8LED3_9FIRM/5-59
E8LGC6_9FIRM/9-61
E8LR69_9VIBR/6-59
E8LUX5_9VIBR/6-60
E8LXS7_9VIBR/6-61
E8M2N3_9VIBR/12-66
E8M990_9VIBR/6-60
E8MA03_9VIBR/7-59
E8ME59_BIFL2/16-67
E8N7F5_MICTS/6-63
E8N9S9_MICTS/9-64
E8NB21_MICTS/1-37
E8NLF4_SALET/1-50
E8NQR7_SALET/7-60
E8NTT0_SALET/8-59
E8P0Z3_YERPH/53-103
E8PAM9_ACIB1/6-60
E8PKB1_THESS/2-51
E8PQU0_THESS/9-59
E8Q865_STRED/4-48
E8Q8Y6_STRED/95-153
E8QBC7_STRED/5-64
E8QBT2_STRED/3-57
E8QC66_STRED/6-59
E8RM08_9CAUL/6-60
E8RQU3_9CAUL/6-60
E8RWE4_MICSL/7-62
E8S2J5_MICSL/277-316
E8S3A5_MICSL/6-63
E8S7A1_MICSL/5-60
E8S7Y9_MICSL/2-60
E8SAE2_MICSL/10-65
E8SCZ5_MICSL/33-72
E8SEZ3_STAPH/6-61
E8SGR7_STAPH/5-63
E8SGR7_STAPH/90-154
E8SGX4_STAPH/6-49
E8SH62_STAPH/4-59
E8SP67_NEIGO/4-32
E8STU3_GEOS2/47-95
E8SVX8_GEOS2/6-64
E8SWQ7_GEOS2/6-61
E8SXU7_GEOS2/9-64
E8T0C5_GEOS2/1-48
E8T137_GEOS2/12-65
E8T7E0_MESCW/6-59
E8TBI9_MESCW/6-60
E8TCP6_MESCW/6-60
E8UA39_DEIML/7-62
E8UIJ6_MYCFM/382-433
E8UKZ8_STREJ/6-59
E8UP30_STREJ/2-57
E8UQ54_STREJ/6-59
E8UQ84_STREJ/92-152
E8UQA4_STREJ/5-64
E8UQX7_THEBF/101-159
E8UQX7_THEBF/12-70
E8UTX4_THEBF/8-61
E8UUM0_THEBF/3-61
E8UVV2_THEBF/90-148
E8UW11_THEBF/6-59
E8UW36_THEBF/3-57
E8UYV2_TERSS/7-62
E8V4K1_TERSS/6-59
E8V8V6_BACST/2-60
E8V9H9_BACST/6-64
E8VAP1_BACST/5-60
E8VD60_BACST/9-61
E8VE48_BACST/161-223
E8VF72_BACST/5-63
E8VFU2_BACST/12-65
E8VHM9_BACST/7-67
E8VR37_VIBVU/7-60
E8VXV8_VIBVU/6-60
E8W0G8_STRFA/12-67
E8W1M2_STRFA/7-62
E8W531_STRFA/159-212
E8W8T5_STRFA/7-62
E8WAJ5_STRFA/5-60
E8WG12_STRFA/6-62
E8WGB0_STRFA/29-87
E8WI72_GEOS8/8-60
E8WRI1_GEOS8/16-67
E8WZQ6_ACISM/7-62
E8XBK0_SALT4/27-83
E8XKJ6_SALT4/7-60
E8XL88_SALT4/8-59
E8XRK5_RAHSY/12-54
E8XWJ9_RAHSY/8-64
E8XYE3_RAHSY/8-59
E8XZV6_RAHSY/6-60
E8Y6A9_ECOKO/8-59
E8Y791_ECOKO/5-60
E8YMM3_9BURK/25-78
E8ZKX3_CLOB0/6-59
E8ZLQ8_CLOB0/5-60
E8ZN44_CLOB0/5-52
E8ZN44_CLOB0/94-152
E8ZNN1_CLOB0/5-60
E8ZNQ6_CLOB0/5-59
E8ZQ47_CLOB0/2-55
E8ZQH1_CLOB0/9-61
E8ZR65_CLOB0/4-71
E8ZSU5_CLOB0/2-56
E8ZV44_CLOB0/6-61
E8ZYC7_SALET/7-60
E9A979_SALET/8-59
E9AA88_SALET/30-86
E9CQ47_9ENTR/8-59
E9DKT1_9STRE/4-47
E9DLM9_9STRE/5-57
E9DMX8_9STRE/5-58
E9FH64_9STRE/5-58
E9FIF7_9STRE/2-57
E9FIY6_9STRE/3-60
E9FJX2_9STRE/5-58
E9FNG8_9STRE/4-57
E9M2F2_LISMO/5-59
E9NQ37_9ENTE/1-49
E9PWY9_MOUSE/6-57
E9Q319_MOUSE/6-57
E9RMT7_LACRE/8-63
E9RVS0_9FIRM/6-59
E9RXE9_9FIRM/2-55
E9RZQ8_9FIRM/4-61
E9S189_TREDE/1-49
E9S5U4_TREDE/5-59
E9S6F4_TREDE/3-60
E9S7Y3_RUMAL/4-58
E9SJ76_CLOSY/15-69
E9SP35_CLOSY/5-66
E9SPF1_CLOSY/22-75
E9SQW5_CLOSY/6-63
E9SR58_CLOSY/2-55
E9SST0_CLOSY/6-60
E9SXW0_COREQ/7-62
E9SZ55_COREQ/2-60
E9T5A4_COREQ/7-62
E9T5Z4_COREQ/6-63
E9TAL9_ECOLX/5-60
E9TNE3_ECOLX/8-59
E9TQ35_ECOLX/8-59
E9TXZ2_ECOLX/7-65
E9U8G3_ECOLX/8-59
E9UB22_ECOLX/7-65
E9UNV9_9ACTO/9-65
E9UTF8_9ACTO/14-62
E9UX52_9ACTO/6-61
E9V287_9ACTO/7-60
E9V9E5_ECOLX/14-50
E9VCY0_ECOLX/14-50
E9VEJ1_ECOLX/7-65
E9VHG3_ECOLX/8-59
E9VTX9_ECOLX/7-65
E9VX90_ECOLX/8-59
E9VXE7_ECOLX/14-50
E9WA29_ECOLX/5-60
E9WAM3_ECOLX/8-59
E9WMW1_ECOLX/5-60
E9WP14_ECOLX/8-59
E9WVG4_ECOLX/4-57
E9X1A3_ECOLX/14-50
E9X1H0_ECOLX/5-60
E9X1Z9_ECOLX/8-59
E9XFB5_ECOLX/5-60
E9XFQ5_ECOLX/8-59
E9XV17_ECOLX/8-59
E9Y4T8_ECOLX/14-50
E9Y7C7_ECOLX/5-60
E9Y8C7_ECOLX/8-59
E9YKP2_ECOLX/5-60
E9YMF1_ECOLX/8-59
E9Z0M7_ECOLX/5-60
E9Z223_ECOLX/8-59
E9ZD74_ESCFE/5-60
E9ZF20_ESCFE/8-59
E9ZKA4_MYCTU/242-302
F0B9I9_9XANT/8-59
F0BA77_9XANT/7-62
F0BJT9_9XANT/6-61
F0BLW5_9XANT/7-61
F0BMD9_9XANT/2-39
F0BQH6_9XANT/6-60
F0BSM4_9XANT/6-61
F0BVY1_9XANT/42-92
F0C2Y8_9XANT/2-39
F0C8S0_9XANT/6-61
F0CA49_9XANT/23-74
F0D4U6_STAAU/6-61
F0D5K8_STAAU/4-61
F0D645_STAAU/4-59
F0D6H4_STAAU/6-65
F0D7G9_STAAU/5-56
F0D7G9_STAAU/90-149
F0DAC6_STAAU/6-61
F0DBK7_STAAU/4-61
F0DDL6_STAAU/5-56
F0DDL6_STAAU/90-149
F0DE03_STAAU/6-65
F0DEH0_STAAU/4-59
F0DNI3_9FIRM/6-58
F0DNR2_9FIRM/47-107
F0DPF7_9FIRM/5-59
F0DSQ4_9FIRM/12-69
F0DTG9_9FIRM/3-57
F0DUU9_9FIRM/6-64
F0DVY0_9FIRM/90-148
F0DXB3_9FIRM/6-59
F0DYB5_9PSED/1-54
F0EF09_ENTCA/16-71
F0EF30_ENTCA/17-72
F0EF79_ENTCA/16-71
F0EF97_ENTCA/32-87
F0EFJ7_ENTCA/6-58
F0EGA8_ENTCA/8-61
F0EGU3_ENTCA/6-63
F0EGU3_ENTCA/92-148
F0EGZ6_ENTCA/3-56
F0EH00_ENTCA/6-62
F0EH97_ENTCA/6-61
F0EHY9_ENTCA/6-64
F0EIQ8_ENTCA/5-62
F0EJD2_ENTCA/7-64
F0EJV1_ENTCA/4-63
F0EK98_ENTCA/10-65
F0EKW0_ENTCA/16-70
F0EMR5_ENTCA/92-150
F0EPG0_ENTCA/18-76
F0FCT0_STRSA/5-60
F0FCV7_STRSA/11-64
F0FDN1_STRSA/6-58
F0FDS5_STRSA/4-57
F0FEX0_STRSA/5-60
F0FEZ6_STRSA/5-60
F0FFM1_STRSA/4-32
F0FGW5_STRSA/103-163
F0FH09_STRSA/6-60
F0FHV3_STRSA/6-61
F0FHX6_STRSA/5-60
F0FJ29_STRSA/11-64
F0FJV5_STRSA/6-58
F0FK05_STRSA/4-57
F0FKX7_STRSA/5-60
F0FLT6_STRSA/93-153
F0FLY7_STRSA/10-64
F0FNA4_STRSA/4-32
F0FPU1_STRSA/10-64
F0FPZ1_STRSA/93-153
F0FR55_STRSA/4-57
F0FRA2_STRSA/6-58
F0FS39_STRSA/5-60
F0FTZ4_STRSA/11-64
F0FU84_STRSA/5-60
F0FUA7_STRSA/6-61
F0FV95_STRSA/4-32
F0FZ65_9BURK/1-47
F0G0G1_9BURK/7-60
F0GNT7_9LACO/14-62
F0GPM7_9LACO/14-62
F0GV91_9FIRM/5-63
F0GXR6_9FIRM/6-59
F0H009_9FIRM/9-59
F0H0L8_9FIRM/414-467
F0HD06_9FIRM/6-59
F0HD81_9FIRM/159-214
F0HJ11_9FIRM/2-58
F0HJ64_9FIRM/4-58
F0HP85_9ACTN/5-60
F0HS26_9ACTN/41-96
F0HS29_9ACTN/464-510
F0HWF8_LACDL/6-61
F0HXD0_LACDL/6-62
F0HZ51_STRSA/4-32
F0I033_STRSA/5-60
F0I0Z7_STRSA/4-57
F0I148_STRSA/6-58
F0I1B3_STRSA/11-64
F0I1J0_STRSA/5-60
F0I483_STRSA/6-60
F0I6I1_STRSA/6-61
F0I6K4_STRSA/5-60
F0I6T0_STRSA/11-64
F0I7Y1_STRSA/6-58
F0I829_STRSA/4-57
F0I906_STRSA/5-60
F0I9J2_STRSA/4-32
F0IB68_STRSA/10-64
F0ILR4_STRSA/5-60
F0ILZ9_STRSA/11-64
F0IMR1_STRSA/6-58
F0IMW4_STRSA/4-57
F0INV3_STRSA/5-60
F0IQ69_STRSA/4-32
F0IR72_STRSA/4-32
F0ISE0_STRSA/10-64
F0IT07_STRSA/5-60
F0IT32_STRSA/5-60
F0IUH0_STRSA/4-57
F0IUM4_STRSA/6-58
F0IVE5_STRSA/5-58
F0IVM7_STRSA/5-60
F0JLP7_ESCFE/5-60
F0JWY1_ESCFE/8-59
F0K0D5_LACD2/6-62
F0K0Y5_LACD2/6-61
F0K3M2_CLOAE/5-59
F0KAK5_CLOAE/4-56
F0KAT0_CLOAE/5-59
F0KCC4_CLOAE/6-59
F0KLY8_ACICP/6-60
F0KRQ6_YERE3/7-63
F0KWD7_YERE3/285-338
F0KXX8_YERE3/8-59
F0L828_9RHIZ/22-76
F0L838_9RHIZ/6-60
F0LNS5_VIBFU/7-59
F0M8U4_ARTPP/175-226
F0MA91_ARTPP/159-213
F0NC06_SULIR/6-56
F0NCG1_SULIR/54-113
F0NQE0_SULIH/6-56
F0NQI7_SULIH/54-113
F0NRT9_LACHH/4-59
F0P352_STAPE/5-63
F0P352_STAPE/90-154
F0P3H8_STAPE/6-61
F0P5P2_STAPE/6-49
F0P689_STAPE/4-59
F0P6F6_STAPE/6-61
F0P7X3_STAPE/6-59
F0P9V8_ENTF6/8-65
F0PAR5_ENTF6/7-65
F0PBW1_ENTF6/6-58
F0PCW6_ENTF6/3-58
F0PD24_ENTF6/6-58
F0PD24_ENTF6/90-148
F0PDP1_ENTF6/6-61
F0PEZ0_ENTF6/7-64
F0PF07_ENTF6/6-59
F0PFI3_ENTF6/6-61
F0PIQ6_BACT0/6-61
F0PKI2_BACT0/7-65
F0PKX8_BACT0/6-61
F0PMR0_BACT0/6-60
F0PSK7_BACT0/6-61
F0PVU3_BACT0/6-60
F0PX61_BACT0/9-61
F0PYA0_BACT0/14-67
F0Q6M3_ACIAP/9-63
F0QN32_ACIBD/6-60
F0RF34_CELLC/10-63
F0RP40_DEIPM/8-63
F0RPS8_DEIPM/6-59
F0RQW6_DEIPM/27-75
F0RRN9_SPHGB/5-60
F0RTR4_SPHGB/3-58
F0RY74_SPHGB/5-59
F0S4A8_PEDSD/8-63
F0S9Y7_PEDSD/11-64
F0SG38_PLABD/15-69
F0SK23_PLABD/9-63
F0SLF2_PLABD/9-59
F0SUL2_SYNGF/5-59
F0SUP7_SYNGF/5-59
F0SVB0_SYNGF/5-60
F0SVB3_SYNGF/5-59
F0SVC8_SYNGF/6-58
F0T1A1_SYNGF/4-58
F0T1N4_SYNGF/5-60
F0T1Y1_SYNGF/6-64
F0THN3_LACA3/4-60
F0TJ02_LACA3/6-60
F0VT22_STRG2/4-42
F0VU43_STRG2/91-151
F0VVR0_STRG2/9-64
F0VWB6_STRG2/6-59
F0VWR5_STRG2/13-66
F0VXA7_STRG2/8-66
F0VXE4_STRG2/6-62
F0VXE4_STRG2/84-140
F0VXH8_STRG2/14-69
F0VY27_STRG2/5-65
F0YWB0_9CLOT/2-55
F0YXP2_9CLOT/5-60
F0YZC1_9CLOT/5-62
F0Z0J8_9CLOT/5-59
F0Z0M0_9CLOT/7-64
F0Z241_9CLOT/7-60
F0Z2V4_9CLOT/7-60
F1TBS3_9CLOT/4-62
F1TBX6_9CLOT/5-59
F1TCU3_9CLOT/2-55
F1TF37_9CLOT/8-70
F1TKR2_PROAC/7-62
F1TQB5_PROAC/3-55
F1TQB5_PROAC/87-145
F1TST7_PROAC/13-69
F1TTL0_PROAC/7-62
F1TWI9_PROAC/3-55
F1TWI9_PROAC/87-145
F1U0G3_PROAC/7-62
F1U0L6_PROAC/13-69
F1U392_PROAC/3-54
F1U8A4_PROAC/7-62
F1U9Z9_PROAC/3-55
F1U9Z9_PROAC/87-145
F1UEK7_PROAC/13-69
F1UF29_PROAC/7-62
F1UK19_PROAC/3-55
F1UK19_PROAC/87-145
F1UM95_PROAC/13-69
F1UMS8_PROAC/3-55
F1UMS8_PROAC/87-145
F1UQ24_PROAC/7-62
F1UWA8_PROAC/7-62
F1UWZ0_PROAC/38-94
F1V0G4_PROAC/3-55
F1V0G4_PROAC/87-145
F1V1X1_PROAC/13-69
F1V2Q8_PROAC/3-55
F1V2Q8_PROAC/87-145
F1V2V1_PROAC/7-62
F1VBL5_PROAC/13-69
F1VCF8_PROAC/7-62
F1VFS3_PROAC/3-55
F1VFS3_PROAC/87-145
F1VJ81_PROAC/3-55
F1VJ81_PROAC/87-145
F1VL76_PROAC/7-62
F1XWK4_ECO57/5-60
F1XYI7_ECO57/8-59
F1Y5Q7_ECO57/5-60
F1YK24_9ACTO/7-62
F1YX64_9STRE/5-65
F1YXQ7_9STRE/4-47
F1YXV2_9STRE/5-64
F1Z0L4_9STRE/6-63
F1Z0L4_9STRE/84-140
F1Z0S8_9STRE/4-61
F1Z1W0_9STRE/3-57
F1Z240_9STRE/93-152
F1Z263_9STRE/90-148
F1Z290_9STRE/6-59
F1Z328_9STRE/9-61
F1ZQ16_ECOLX/5-60
F1ZQ90_ECOLX/8-59
F1ZSZ5_THEET/6-59
F1ZTA4_THEET/3-57
F1ZTK9_THEET/8-61
F1ZUV4_THEET/4-62
F1ZWK6_THEET/64-122
F1ZX80_THEET/3-61
F1ZZH7_THEET/12-69
F2A945_RHIET/6-60
F2AJJ7_RHIET/6-60
F2AUH4_RHOBA/15-69
F2B389_STRPN/5-64
F2B5C5_STRPN/3-57
F2B673_STRPN/5-58
F2B759_STRPN/7-64
F2B7R8_STRPN/94-152
F2BDF4_9NEIS/6-60
F2BHX1_STRSA/5-60
F2BI59_STRSA/11-64
F2BJS1_STRSA/5-60
F2BKE9_STRSA/6-58
F2BKJ5_STRSA/4-57
F2BL78_STRSA/10-64
F2BMR5_STRSA/4-32
F2BPC8_STRSA/6-60
F2BQV1_STRSA/5-60
F2BRK4_STRSA/11-64
F2BSD5_STRSA/6-58
F2BSI4_STRSA/4-57
F2BU03_STRSA/5-60
F2BU85_STRSA/5-60
F2BUP9_STRSA/4-32
F2BVU0_9FIRM/10-64
F2BXB5_9FIRM/12-64
F2C487_HAEAE/4-39
F2C497_STRSA/11-64
F2C5P2_STRSA/5-60
F2C6V6_STRSA/6-58
F2C712_STRSA/4-57
F2C7K0_STRSA/5-60
F2C8M6_STRSA/4-32
F2C928_STRSA/3-49
F2C941_STRSA/93-153
F2C9C6_STRSA/6-60
F2CBS6_STRSA/5-60
F2CCG4_STRSA/11-64
F2CDG3_STRSA/6-58
F2CDL1_STRSA/4-57
F2CF60_STRSA/5-60
F2CG60_STRSA/4-32
F2CGN6_STRSA/10-64
F2CJ10_STRSA/4-32
F2CKU6_STRSA/5-60
F2CKW6_STRSA/11-64
F2CLP9_STRSA/5-60
F2CLV5_STRSA/6-58
F2CM02_STRSA/4-57
F2CNV4_STRSA/93-153
F2CP05_STRSA/10-64
F2ER54_PANAN/8-59
F2EUQ9_PANAN/7-64
F2EUW8_PANAN/71-128
F2EX13_PANAN/8-63
F2F1U8_9BACL/11-64
F2F285_9BACL/161-216
F2F3F4_9BACL/9-62
F2F6S1_9BACL/6-60
F2F899_9BACL/6-61
F2FGH0_SALDU/7-60
F2FH95_SALDU/8-59
F2FKN8_SALDU/1-50
F2FRK1_SALGL/8-59
F2FZ34_SALGL/7-63
F2FZ82_SALGL/7-60
F2G662_ALTMD/8-61
F2G739_ALTMD/27-71
F2GG83_MYCTU/242-302
F2GSB9_BRUME/6-59
F2H307_BACTU/6-60
F2H3Q1_BACTU/4-64
F2H6X8_BACTU/9-61
F2H7Z1_BACTU/6-61
F2H8S6_BACTU/14-67
F2H9V6_BACTU/7-65
F2HB43_BACTU/6-61
F2HCZ4_BACTU/6-60
F2HMY9_LACLA/5-59
F2HNW6_LACLA/1-54
F2HPD4_LACLA/6-61
F2HQ70_LACLA/2-28
F2HQV6_BRUME/6-59
F2I4P5_9LACT/1-50
F2I6S6_9LACT/8-67
F2I757_9LACT/3-54
F2I7T9_9LACT/6-64
F2I8E5_9LACT/6-58
F2IFM1_9FLAO/11-64
F2IIF4_9FLAO/6-59
F2ILL9_VIBCH/7-59
F2J5J0_9PROT/6-61
F2JI12_9FIRM/11-66
F2JNF7_9FIRM/5-59
F2JR90_9FIRM/2-55
F2JRX9_9FIRM/6-59
F2JU92_9GAMM/6-59
F2JWW3_9GAMM/6-60
F2JX07_9GAMM/1-53
F2JYT3_9GAMM/12-67
F2KI00_PSEBR/6-60
F2KM07_PSEBR/1-54
F2KN53_ARCVE/3-36
F2KQI5_ARCVE/7-62
F2L3D1_9CREN/17-73
F2L7R2_BURGA/7-60
F2LQY3_BURGA/6-60
F2LW79_9DELT/3-56
F2M411_LACCA/2-57
F2M457_LACCA/4-56
F2M4R3_LACCA/15-64
F2M4R5_LACCA/6-61
F2M4S8_LACCA/5-50
F2M4S9_LACCA/4-60
F2M574_LACCA/11-66
F2M589_LACCA/6-63
F2M589_LACCA/92-151
F2M596_LACCA/88-146
F2M5Q9_LACCA/9-72
F2M612_LACCA/5-60
F2M767_LACCA/14-69
F2M8B5_LACCA/6-59
F2MAS9_LACCA/9-61
F2MD70_LACCA/15-64
F2MD72_LACCA/6-61
F2MDP3_LACCA/5-50
F2MDP4_LACCA/4-60
F2ME59_LACCA/11-66
F2ME74_LACCA/6-63
F2ME74_LACCA/92-151
F2ME81_LACCA/88-146
F2MEF8_LACCA/5-60
F2MEP4_LACCA/9-72
F2MFM9_LACCA/5-60
F2MH36_LACCA/6-59
F2MJR5_LACCA/9-61
F2MLG1_LACCA/2-57
F2MMI6_ENTFA/25-77
F2MN30_ENTFA/6-59
F2MNZ8_ENTFA/6-61
F2MRA5_ENTFA/3-58
F2MRG1_ENTFA/6-58
F2MRG1_ENTFA/90-148
F2MSA4_ENTFA/13-68
F2MSI3_ENTFA/8-65
F2MSX3_ENTFA/7-64
F2N896_9ACTN/5-59
F2NAV5_9ACTN/88-146
F2NAZ5_9ACTN/9-58
F2NB38_9ACTN/7-65
F2NE45_9DELT/15-69
F2NGZ4_9DELT/15-73
F2NLA0_9DEIN/6-59
F2NNP8_9DEIN/4-69
F2NR37_9DEIN/8-56
F2NSL6_9SPIO/5-60
F2NU91_9SPIO/8-61
F2P562_PHOMO/6-59
F2PBD3_PHOMO/3-57
F2QBM8_STROR/4-60
F2QBS7_STROR/2-57
F2QD65_STROR/5-58
F2QEE6_STROR/5-60
F2QGN7_STROR/5-61
F2R5L6_9ACTO/21-79
F2R7Q7_9ACTO/7-62
F2R7Y4_9ACTO/175-227
F2R8D6_9ACTO/25-69
F2R8K6_9ACTO/8-63
F2RBQ7_9ACTO/5-60
F2RF84_9ACTO/7-62
F2RIC8_9ACTO/5-60
F2RJC3_9ACTO/2-60
F2RJQ2_9ACTO/8-64
F2UYK0_ACTVI/3-60
F2VB39_MYCTU/242-302
FAPR_BACLD/7-46
FAPR_GEOSW/7-46
FRVR_ECOLI/5-60
HRCA_HERA2/12-73
HRCA_LACC3/9-72
HRCA_LACCB/9-72
LICR_BACSU/5-63
MANR_BACSU/7-67
MTLR_BACSU/6-64
MTLR_STRMU/6-62
MTLR_STRMU/84-140
NADR_BACSU/12-65
NIAR_THEMA/10-63
O30162_ARCFU/10-59
O30682_RHOER/5-33
O52386_LACRH/2-25
O53068_LACLC/2-28
O67835_AQUAE/7-58
O70004_STRCO/160-211
O73990_PYRHO/138-183
O85174_RIEAN/2-36
Q02JV1_PSEAB/7-62
Q02T97_PSEAB/1-54
Q02V82_LACLS/2-28
Q02VJ7_LACLS/2-28
Q02WF6_LACLS/10-65
Q02X87_LACLS/5-59
Q02XT7_LACLS/87-145
Q02ZK9_LACLS/5-61
Q033M7_LACC3/5-60
Q034C9_LACC3/88-146
Q034D8_LACC3/6-63
Q034D8_LACC3/92-151
Q034E8_LACC3/8-63
Q035P3_LACC3/9-61
Q03AX9_LACC3/6-59
Q03BW5_LACC3/5-60
Q03C88_LACC3/4-55
Q03DR5_PEDPA/5-60
Q03GJ9_PEDPA/6-61
Q03GK2_PEDPA/5-57
Q03HK7_PEDPA/5-58
Q03JA7_STRTD/2-47
Q03KE3_STRTD/5-57
Q03KY0_STRTD/5-58
Q03XN7_LEUMM/4-63
Q03YT9_LEUMM/3-58
Q03ZE5_LEUMM/3-58
Q040A7_LEUMM/11-66
Q043L6_LACGA/6-61
Q04DM4_OENOB/3-58
Q04DX9_OENOB/8-67
Q04EC4_OENOB/6-58
Q04H56_OENOB/6-63
Q04IE0_STRP2/94-152
Q04IQ9_STRP2/3-57
Q04K85_STRP2/5-58
Q04M77_STRP2/85-141
Q04MF0_STRP2/5-64
Q082L4_SHEFN/276-327
Q089S0_SHEFN/7-60
Q08ZS8_STIAD/5-60
Q09AZ9_STIAD/8-63
Q09CA2_STIAD/7-62
Q0ABJ3_ALHEH/14-66
Q0AEA9_NITEC/11-63
Q0AJF5_NITEC/5-57
Q0AKB6_MARMM/8-63
Q0APB0_MARMM/11-67
Q0AWT7_SYNWW/10-62
Q0AX84_SYNWW/5-66
Q0AYV8_SYNWW/2-56
Q0BI68_BURCM/7-60
Q0BLD1_FRATO/4-58
Q0C2V3_HYPNA/6-60
Q0EZ24_9PROT/4-58
Q0FTM7_9RHOB/6-59
Q0FXF7_9RHIZ/40-87
Q0HFK1_SHESM/161-213
Q0HFU8_SHESM/2-60
Q0HH58_SHESM/6-59
Q0HNV4_SHESM/7-60
Q0HS42_SHESR/2-60
Q0HTG5_SHESR/6-59
Q0HYC9_SHESR/161-213
Q0I0C2_SHESR/7-60
Q0I123_HAES1/252-306
Q0K745_CUPNH/7-60
Q0PAU6_CAMJE/10-61
Q0PHW8_ENTFC/1-49
Q0REC1_FRAAA/5-60
Q0RGZ1_FRAAA/9-66
Q0RIX2_FRAAA/7-62
Q0RLG9_FRAAA/167-216
Q0RND8_FRAAA/5-60
Q0RSV7_FRAAA/5-60
Q0RT86_FRAAA/6-63
Q0RZF3_RHOSR/20-75
Q0S1T7_RHOSR/5-60
Q0S4T2_RHOSR/17-72
Q0S564_RHOSR/2-60
Q0S781_RHOSR/166-215
Q0S8C5_RHOSR/15-73
Q0SI41_RHOSR/38-95
Q0SRG4_CLOPS/6-58
Q0SUK2_CLOPS/4-52
Q0SV60_CLOPS/3-58
Q0SVM1_CLOPS/158-213
Q0SY22_SHIF8/8-59
Q0SZ87_SHIF8/5-60
Q0T916_ECOL5/14-50
Q0TA87_ECOL5/8-59
Q0TB57_ECOL5/14-50
Q0TBE6_ECOL5/7-65
Q0TNU8_CLOP1/6-58
Q0TTC3_CLOP1/3-58
Q0TTS4_CLOP1/158-213
Q0VSN2_ALCBS/11-63
Q0W3S7_UNCMA/3-56
Q0W6Z0_UNCMA/737-792
Q0WFU5_YERPE/42-93
Q0YTD7_9CHLB/5-58
Q0ZKN1_9STAP/54-90
Q11CS2_MESSB/6-59
Q11FT2_MESSB/11-61
Q11UB6_CYTH3/11-64
Q11X99_CYTH3/8-61
Q12H80_POLSJ/7-61
Q12SX5_SHEDO/7-60
Q12TE8_METBU/4-59
Q12X91_METBU/13-67
Q12Y16_METBU/5-73
Q145J5_BURXL/25-78
Q15NP0_PSEA6/13-65
Q15PY3_PSEA6/6-60
Q163T5_ROSDO/6-59
Q168M0_ROSDO/6-60
Q180U6_CLOD6/2-60
Q181F8_CLOD6/2-56
Q181Z7_CLOD6/9-61
Q181Z9_CLOD6/13-70
Q182H6_CLOD6/5-63
Q182P4_CLOD6/4-56
Q182Q4_CLOD6/4-62
Q184H3_CLOD6/1-52
Q184K6_CLOD6/91-152
Q184S1_CLOD6/5-58
Q184U4_CLOD6/4-62
Q184X1_CLOD6/5-63
Q184Y0_CLOD6/6-61
Q185E2_CLOD6/8-64
Q185K7_CLOD6/12-73
Q188G3_CLOD6/5-61
Q188X4_CLOD6/5-59
Q189V8_CLOD6/9-64
Q18C07_CLOD6/3-61
Q18C96_CLOD6/12-65
Q18CM3_CLOD6/7-66
Q18ED4_HALWD/29-84
Q18EE4_HALWD/349-393
Q18G88_HALWD/4-57
Q1B8Q0_MYCSS/6-62
Q1BDF9_MYCSS/6-62
Q1BZ20_BURCA/7-60
Q1C2D2_YERPA/8-59
Q1C8N0_YERPA/42-93
Q1CHC8_YERPN/53-103
Q1CN91_YERPN/8-59
Q1D2H5_MYXXD/6-61
Q1D4U6_MYXXD/10-65
Q1D678_MYXXD/9-64
Q1D9A1_MYXXD/5-59
Q1DBV2_MYXXD/6-62
Q1G893_LACDA/6-61
Q1GC92_SILST/28-82
Q1GDT5_SILST/6-60
Q1GFN4_SILST/6-59
Q1GL28_SILST/6-60
Q1GQJ5_SPHAL/7-61
Q1GZI9_METFK/6-57
Q1IFY3_PSEE4/1-54
Q1IHV4_ACIBL/2-60
Q1IVG0_ACIBL/29-84
Q1J3I5_DEIGD/24-79
Q1J4Z5_STRPF/21-65
Q1J5W2_STRPF/6-59
Q1J624_STRPF/3-57
Q1J657_STRPF/5-64
Q1J8Q0_STRPF/94-153
Q1JA01_STRPB/21-65
Q1JAX1_STRPB/6-59
Q1JB34_STRPB/3-57
Q1JBC2_STRPB/5-64
Q1JDU3_STRPB/94-153
Q1JF44_STRPD/21-65
Q1JG45_STRPD/6-59
Q1JG99_STRPD/3-57
Q1JGE0_STRPD/5-64
Q1JIV1_STRPD/94-153
Q1JK48_STRPC/21-65
Q1JL21_STRPC/6-59
Q1JL78_STRPC/3-57
Q1JLA6_STRPC/5-64
Q1JNQ4_STRPC/94-153
Q1JX03_DESAC/14-62
Q1JXI4_DESAC/7-61
Q1LJ70_RALME/7-60
Q1MGR9_RHIL3/8-62
Q1MJL9_RHIL3/6-60
Q1MN26_RHIL3/8-62
Q1MV97_9HYME/73-116
Q1MV98_9HYME/73-116
Q1MV99_9HYME/73-116
Q1MVA0_9HYME/73-116
Q1N281_9GAMM/2-54
Q1NMM1_9DELT/53-105
Q1PC42_BIFLO/2-33
Q1R0J0_CHRSD/4-55
Q1R2M5_ECOUT/14-50
Q1R4S8_ECOUT/7-65
Q1R5X8_ECOUT/8-59
Q1V387_VIBAL/7-60
Q1V3N7_VIBAL/14-63
Q1VCS2_VIBAL/6-60
Q1VU76_9FLAO/1-47
Q1WQZ9_LACS1/88-146
Q1WRP9_LACS1/7-62
Q1WV47_LACS1/3-58
Q1YNX6_9GAMM/4-57
Q1YVR7_PHOPR/6-59
Q1YZX6_PHOPR/3-57
Q1Z0I3_PHOPR/161-215
Q1Z732_PHOPR/6-60
Q1ZGL1_9GAMM/9-60
Q1ZJB9_PHOAS/6-59
Q1ZLQ9_PHOAS/3-57
Q21MA2_SACD2/6-57
Q21NB1_SACD2/4-60
Q222Z2_RHOFD/6-60
Q24SX1_DESHY/6-58
Q24XS6_DESHY/5-59
Q24XZ2_DESHY/5-66
Q24ZJ7_DESHY/5-59
Q251N8_DESHY/2-56
Q28PZ1_JANSC/5-60
Q28U17_JANSC/6-59
Q28UL6_JANSC/6-59
Q2A2V5_FRATH/4-58
Q2B292_9BACI/9-61
Q2B3M8_9BACI/162-219
Q2B3W6_9BACI/6-60
Q2B6G2_9BACI/12-65
Q2B7V3_9BACI/5-63
Q2B9X8_9BACI/6-52
Q2BBG4_9BACI/7-61
Q2BFF6_9BACI/9-65
Q2BFG3_9BACI/9-69
Q2BHZ8_9GAMM/6-60
Q2BL90_9GAMM/2-55
Q2BWR2_9GAMM/6-59
Q2C0R9_9GAMM/3-57
Q2CBR0_9RHOB/6-60
Q2CFS0_9RHOB/5-58
Q2FDL9_STAA3/4-61
Q2FEI2_STAA3/6-61
Q2FEX6_STAA3/6-65
Q2FGY4_STAA3/4-59
Q2FJT1_STAA3/5-56
Q2FJT1_STAA3/90-149
Q2FUL7_METHJ/4-58
Q2FUX1_STAA8/4-61
Q2FVV6_STAA8/6-61
Q2FW98_STAA8/6-65
Q2G142_STAA8/5-56
Q2G142_STAA8/90-149
Q2G258_STAA8/4-59
Q2IGF7_ANADE/6-62
Q2IKH8_ANADE/9-63
Q2IPQ6_ANADE/7-62
Q2JG93_FRASC/5-60
Q2K2B1_RHIEC/46-93
Q2KAX6_RHIEC/6-60
Q2KDY2_RHIEC/8-62
Q2LRT3_SYNAS/13-65
Q2LTY7_SYNAS/45-97
Q2LY08_SYNAS/9-64
Q2MGF8_STRPN/7-64
Q2NWS5_SODGM/8-59
Q2NYU6_XANOM/6-61
Q2P3A0_XANOM/81-107
Q2P8I2_XANOM/3-54
Q2RKV4_MOOTA/6-58
Q2RL60_MOOTA/22-77
Q2RM58_MOOTA/6-61
Q2RM93_MOOTA/6-58
Q2S472_SALRD/7-59
Q2S7M2_HAHCH/5-60
Q2SKH0_HAHCH/23-77
Q2SLP5_HAHCH/9-60
Q2SQG3_HAHCH/6-60
Q2SR76_MYCCT/1-54
Q2SZ40_BURTA/7-60
Q2V4V8_LISMO/2-29
Q2VHR8_9LACT/2-28
Q2W3H5_MAGSA/12-66
Q2W4N5_MAGSA/258-292
Q2Y795_NITMU/5-57
Q2Y8J2_NITMU/8-58
Q2YRZ7_BRUA2/6-59
Q2YVF3_STAAB/5-56
Q2YVF3_STAAB/90-149
Q2YY50_STAAB/4-59
Q2YYF0_STAAB/6-65
Q2YYI6_STAAB/5-59
Q2YYX6_STAAB/6-61
Q2YZ61_STAAB/4-61
Q2YZI2_9GAMM/4-57
Q2Z0C0_9PROT/17-69
Q30U25_SULDN/12-53
Q30XZ6_DESDG/17-71
Q31KD0_SYNE7/8-45
Q31U20_SHIBS/8-59
Q31U94_SHIBS/5-60
Q32AE9_SHIDS/8-59
Q38VE6_LACSS/6-59
Q38WI9_LACSS/6-58
Q399B6_BURS3/17-71
Q39JH4_BURS3/7-60
Q39LZ1_BURS3/5-60
Q39R24_GEOMG/15-63
Q39U58_GEOMG/17-71
Q3A345_PELCD/6-61
Q3A589_PELCD/21-73
Q3A9L6_CARHZ/2-55
Q3AA94_CARHZ/2-58
Q3AEY2_CARHZ/9-61
Q3ANX5_CHLCH/5-59
Q3B168_PELLD/4-58
Q3B4M4_PELLD/20-75
Q3BN22_XANC5/41-92
Q3BS96_XANC5/42-97
Q3BVY5_XANC5/7-61
Q3BXV1_XANC5/65-120
Q3CZA0_STRAG/4-51
Q3CZS6_STRAG/5-59
Q3CZW4_STRAG/95-153
Q3D2C3_STRAG/6-59
Q3D308_STRAG/1-35
Q3D7K2_STRAG/71-129
Q3D874_STRAG/1-35
Q3D972_STRAG/6-59
Q3DBY4_STRAG/6-59
Q3DDC4_STRAG/71-129
Q3DEG5_STRAG/5-59
Q3DGY5_STRAG/1-35
Q3DJV2_STRAG/6-59
Q3DL60_STRAG/71-129
Q3DNC2_STRAG/1-35
Q3DPI4_STRAG/1-35
Q3DRL4_STRAG/6-59
Q3DRU7_STRAG/1-35
Q3DRY1_STRAG/8-66
Q3ENL8_BACTI/14-68
Q3EQ22_BACTI/7-65
Q3EQY8_BACTI/9-64
Q3ERG4_BACTI/10-62
Q3ET25_BACTI/6-61
Q3EVE0_BACTI/10-64
Q3F030_BACTI/7-67
Q3IJU9_PSEHT/7-60
Q3IJW8_PSEHT/54-107
Q3IM57_NATPD/29-84
Q3INM2_NATPD/4-55
Q3IT79_NATPD/115-165
Q3JNU1_BURP1/7-60
Q3JYW1_STRA1/6-61
Q3JZ85_STRA1/71-129
Q3JZE1_STRA1/5-59
Q3JZT2_STRA1/6-59
Q3K1M8_STRA1/4-57
Q3K2U7_STRA1/4-51
Q3K5X1_PSEPF/1-54
Q3KD37_PSEPF/6-60
Q3M1N3_ANAVT/13-65
Q3MN59_LACPA/6-62
Q3QZ90_XYLFA/5-54
Q3R915_XYLFA/5-54
Q3RFP5_XYLFA/5-54
Q3SLJ7_THIDA/9-61
Q3T2N0_STAAU/6-61
Q3U0Y9_MOUSE/6-57
Q3XWA4_ENTFC/6-59
Q3XX83_ENTFC/48-101
Q3XXB5_ENTFC/1-49
Q3XXF7_ENTFC/1-49
Q3XYL6_ENTFC/7-64
Q3XYL6_ENTFC/95-146
Q3XZH6_ENTFC/4-63
Q3Y040_ENTFC/1-49
Q3Y0M9_ENTFC/6-63
Q3Y0X4_ENTFC/4-62
Q3Y1G2_ENTFC/6-58
Q3Y249_ENTFC/6-59
Q3Y3D0_ENTFC/1-57
Q3Y3I4_ENTFC/4-63
Q3YV07_SHISS/8-59
Q3YV79_SHISS/5-60
Q3Z6D6_DEHE1/34-88
Q3ZVU5_DEHSC/34-88
Q45287_BIFLO/2-33
Q45419_GEOSE/6-64
Q45FH5_ADIVA/79-123
Q46C57_METBF/5-60
Q46XH5_CUPPJ/7-60
Q47PY5_THEFY/13-68
Q47UY3_COLP3/6-58
Q47XH2_COLP3/28-83
Q47YP5_COLP3/6-59
Q48AQ4_COLP3/3-53
Q48D20_PSE14/1-54
Q48LL3_PSE14/6-60
Q48RH9_STRPM/21-65
Q48SP3_STRPM/6-59
Q48SU5_STRPM/3-57
Q48SY3_STRPM/5-64
Q48VI9_STRPM/94-153
Q48WS4_STRP1/4-48
Q491E4_STRP1/94-153
Q49UH4_STAS1/146-182
Q49X57_STAS1/6-52
Q49XR2_STAS1/4-59
Q49Y07_STAS1/9-61
Q49ZA4_STAS1/6-65
Q49ZN3_STAS1/6-61
Q4A0K6_STAS1/11-68
Q4EEK7_LISMO/4-59
Q4EG46_LISMO/1-48
Q4EH76_LISMO/9-61
Q4EHC7_LISMO/1-51
Q4EHJ2_LISMO/92-149
Q4EIV1_LISMO/10-68
Q4EKB8_LISMO/3-58
Q4EL92_LISMO/5-63
Q4EM32_LISMO/6-62
Q4EMA6_LISMO/6-61
Q4EMB5_LISMO/5-60
Q4EMF2_LISMO/8-66
Q4EP17_LISMO/4-58
Q4EPN5_LISMO/9-61
Q4EPW9_LISMO/2-59
Q4EQ89_LISMO/6-61
Q4EQE4_LISMO/9-62
Q4EQI2_LISMO/5-60
Q4EQK9_LISMO/8-66
Q4EQU1_LISMO/4-59
Q4ER60_LISMO/6-62
Q4ET01_LISMO/5-63
Q4ETC0_LISMO/10-68
Q4EVI8_LISMO/3-58
Q4EVP6_LISMO/92-149
Q4FBD3_ECOLX/14-50
Q4FJQ2_MOUSE/6-57
Q4HDT5_CAMCO/9-60
Q4JAE0_SULAC/21-67
Q4K518_PSEF5/1-54
Q4KBX4_PSEF5/6-60
Q4L6G0_STAHJ/4-59
Q4L8H1_STAHJ/7-62
Q4L9Y2_STAHJ/6-65
Q4LAG6_STAHJ/6-61
Q4MH14_BACCE/6-60
Q4MIU0_BACCE/6-61
Q4MKV3_BACCE/13-69
Q4ML90_BACCE/6-65
Q4MN31_BACCE/20-75
Q4MNY4_BACCE/10-62
Q4MQR4_BACCE/151-201
Q4MS38_BACCE/14-67
Q4MSV0_BACCE/6-60
Q4MWR9_BACCE/2-45
Q4MXY7_BACCE/6-61
Q4UPF8_XANC8/3-54
Q4UVS0_XANC8/6-62
Q4UYZ2_XANC8/6-61
Q4W1I0_STAAU/3-49
Q4ZMM8_PSEU2/13-70
Q51000_9ZZZZ/4-32
Q53VY3_THET8/9-59
Q53VZ6_THET8/154-204
Q54822_STRPE/7-62
Q57BE6_BRUAB/6-59
Q57GF3_SALCH/1-50
Q57H80_SALCH/8-59
Q57SF3_SALCH/7-60
Q5E1U1_VIBF1/8-64
Q5E226_VIBF1/6-59
Q5FK34_LACAC/6-60
Q5GVL4_XANOR/6-61
Q5GZ53_XANOR/1-47
Q5H5T8_XANOR/66-117
Q5HCQ7_STAAC/4-61
Q5HDP6_STAAC/6-61
Q5HE47_STAAC/6-65
Q5HFW7_STAAC/4-59
Q5HIW2_STAAC/5-56
Q5HIW2_STAAC/90-149
Q5HKT3_STAEQ/4-61
Q5HLT7_STAEQ/6-61
Q5HNY4_STAEQ/6-58
Q5HP87_STAEQ/4-59
Q5HS60_STAEQ/6-59
Q5HVJ9_CAMJR/10-61
Q5JHD3_PYRKO/10-60
Q5KWP8_GEOKA/12-65
Q5KX16_GEOKA/1-48
Q5KXX1_GEOKA/9-64
Q5KYD3_GEOKA/5-64
Q5KYK4_GEOKA/6-64
Q5KYK4_GEOKA/92-148
Q5LF94_BACFN/12-67
Q5LMI6_SILPO/6-60
Q5LMS5_SILPO/6-60
Q5LQ11_SILPO/6-59
Q5LRG4_SILPO/6-60
Q5LYH3_STRT1/2-47
Q5LZH9_STRT1/5-57
Q5M024_STRT1/5-58
Q5M336_STRT2/2-47
Q5M433_STRT2/4-57
Q5M4N9_STRT2/5-58
Q5N1I5_SYNP6/8-45
Q5PFS1_SALPA/7-60
Q5PJA4_SALPA/27-83
Q5PK77_SALPA/8-59
Q5QY77_IDILO/6-59
Q5QZV9_IDILO/7-62
Q5R0D7_IDILO/280-333
Q5SLR8_THET8/4-51
Q5V0Z3_HALMA/13-65
Q5V5W5_HALMA/5-55
Q5WCJ1_BACSK/2-65
Q5WD79_BACSK/5-62
Q5WDU8_BACSK/6-49
Q5WDU8_BACSK/90-146
Q5WGA2_BACSK/2-54
Q5WHD4_BACSK/9-61
Q5WHS5_BACSK/12-65
Q5WJA4_BACSK/160-221
Q5WJN3_BACSK/5-63
Q5WJQ9_BACSK/4-60
Q5WKS9_BACSK/14-72
Q5WKW9_BACSK/4-62
Q5WS42_LEGPA/6-60
Q5WUS4_LEGPL/6-60
Q5WYB7_LEGPL/7-60
Q5X3D1_LEGPA/6-60
Q5X6W7_LEGPA/7-60
Q5XB89_STRP6/6-59
Q5XBJ4_STRP6/3-57
Q5XBM6_STRP6/5-64
Q5XBV8_STRP6/12-69
Q5XBV8_STRP6/90-147
Q5XE27_STRP6/94-153
Q5YA88_9CAUD/695-722
Q5YPA4_NOCFA/5-60
Q5YUR9_NOCFA/14-69
Q5YVB5_NOCFA/7-61
Q5YW51_NOCFA/7-62
Q5YWG8_NOCFA/1-50
Q5YYG3_NOCFA/2-60
Q5ZTJ4_LEGPH/12-66
Q5ZXE8_LEGPH/7-60
Q607H9_METCA/11-63
Q62H92_BURMA/7-60
Q62S38_BACLD/19-72
Q62SN5_BACLD/27-79
Q62YQ4_BACLD/1-54
Q634B1_BACCZ/14-67
Q634P3_BACCZ/9-61
Q638D3_BACCZ/6-61
Q63A16_BACCZ/6-65
Q63AS7_BACCZ/6-61
Q63DJ5_BACCZ/6-60
Q63ER0_BACCZ/6-59
Q63F85_BACCZ/8-61
Q63FM2_BACCZ/7-65
Q63FZ7_BACCZ/6-61
Q63QZ0_BURPS/7-60
Q65DG1_BACLD/5-63
Q65GN0_BACLD/12-65
Q65H77_BACLD/31-83
Q65I55_BACLD/5-60
Q65IN1_BACLD/5-60
Q65IW5_BACLD/4-64
Q65L70_BACLD/4-61
Q65LG5_BACLD/5-60
Q65MX4_BACLD/6-61
Q65NA0_BACLD/6-64
Q65NB6_BACLD/92-150
Q66BQ0_YERPS/53-103
Q66FR2_YERPS/8-59
Q67G49_9ACTO/7-62
Q67LZ5_SYMTH/11-62
Q67PK8_SYMTH/6-60
Q67QV8_SYMTH/3-58
Q6A7N6_PROAC/3-55
Q6A7N6_PROAC/87-145
Q6D0D0_ERWCT/6-60
Q6DAB2_ERWCT/8-64
Q6DAN9_ERWCT/8-59
Q6EDZ6_LACCA/15-64
Q6FEX6_ACIAD/17-71
Q6G634_STAAS/4-61
Q6G708_STAAS/6-61
Q6G7F5_STAAS/6-65
Q6G9A6_STAAS/4-59
Q6GCD9_STAAS/5-56
Q6GCD9_STAAS/90-149
Q6GD47_STAAS/6-61
Q6GDG2_STAAR/4-61
Q6GEC1_STAAR/6-61
Q6GES0_STAAR/6-65
Q6GGV3_STAAR/4-59
Q6GJY4_STAAR/5-56
Q6GJY4_STAAR/90-149
Q6HD93_BACHK/14-67
Q6HDM3_BACHK/9-61
Q6HFZ3_BACHK/6-61
Q6HL18_BACHK/6-60
Q6HM84_BACHK/6-59
Q6HN27_BACHK/7-65
Q6HNG5_BACHK/6-61
Q6LLV3_PHOPR/6-59
Q6LVJ7_PHOPR/3-57
Q6LX85_METMP/61-119
Q6MPE7_BDEBA/42-90
Q6N2N8_RHOPA/6-59
Q6N7J2_RHOPA/10-65
Q6NH50_CORDI/16-67
Q6SFJ6_9BACT/5-57
Q71VX6_LISMF/10-68
Q71WC6_LISMF/7-66
Q71WY6_LISMF/2-59
Q71XM8_LISMF/5-63
Q71XZ9_LISMF/9-62
Q71YB1_LISMF/4-59
Q71YF1_LISMF/9-61
Q721P5_LISMF/3-58
Q723E9_LISMF/92-149
Q723Q5_LISMF/8-66
Q723T4_LISMF/5-60
Q723U3_LISMF/6-61
Q724A6_LISMF/6-62
Q728P6_DESVH/9-63
Q72GT7_THET2/4-51
Q72T75_LEPIC/5-66
Q730A0_BACC1/14-67
Q730N9_BACC1/9-61
Q733P5_BACC1/6-60
Q734G1_BACC1/6-61
Q736B7_BACC1/6-65
Q737G0_BACC1/6-61
Q73AV6_BACC1/6-60
Q73C81_BACC1/6-59
Q73D33_BACC1/4-62
Q73DJ6_BACC1/37-92
Q73PA8_TREDE/5-60
Q73PY5_TREDE/5-59
Q73RP4_TREDE/11-64
Q74BU1_GEOSL/2-56
Q74FX9_GEOSL/15-66
Q74I81_LACJO/5-61
Q7A055_STAAW/6-61
Q7A375_STAAN/4-61
Q7A411_STAAN/6-61
Q7A4B2_STAAN/6-65
Q7A5D0_STAAN/6-58
Q7A5K3_STAAN/4-59
Q7CEY9_STRP3/6-59
Q7CEZ9_STRP3/3-57
Q7CKU2_YERPE/8-59
Q7CR37_SALTY/7-60
Q7D0G5_AGRT5/6-60
Q7D0H4_AGRT5/6-60
Q7M7I4_VIBVY/7-60
Q7MF56_VIBVY/6-60
Q7MYE6_PHOLL/8-59
Q7MZT9_PHOLL/6-60
Q7NCT7_GLOVI/10-65
Q7NVK7_CHRVO/6-60
Q7P0T0_CHRVO/1-51
Q7P1L7_CHRVO/6-59
Q7P6K0_FUSNV/7-60
Q7UB76_SHIFL/5-60
Q7UGX4_RHOBA/15-69
Q7UJ08_RHOBA/52-90
Q7VNM3_HAEDU/2-41
Q7WVB5_STASC/419-453
Q7X2G0_9ACTO/5-60
Q813S9_BACCR/1-51
Q817V4_BACCR/14-67
Q818G4_BACCR/9-61
Q81AH5_BACCR/14-68
Q81AW7_BACCR/6-61
Q81CS6_BACCR/6-61
Q81HK0_BACCR/4-62
Q81HX9_BACCR/6-61
Q81LF7_BACAN/14-67
Q81LU0_BACAN/9-61
Q81PY4_BACAN/6-61
Q81ST5_BACAN/6-60
Q81US2_BACAN/7-65
Q81V52_BACAN/6-61
Q81YP9_BACAN/6-61
Q828X5_STRAW/6-61
Q82AN7_STRAW/2-60
Q82H54_STRAW/8-63
Q82JJ5_STRAW/5-60
Q82KH2_STRAW/163-215
Q82PK1_STRAW/7-62
Q82S92_NITEU/2-57
Q82SZ0_NITEU/11-66
Q82XA4_NITEU/440-483
Q82YX2_ENTFA/6-58
Q82YX2_ENTFA/90-148
Q82Z38_ENTFA/3-58
Q836T2_ENTFA/6-58
Q837K9_ENTFA/8-65
Q838N2_ENTFA/6-61
Q839C4_ENTFA/6-59
Q839W4_ENTFA/6-61
Q83CV0_COXBU/7-60
Q83PC6_SHIFL/8-59
Q83ZR8_CORJE/5-60
Q877G2_9CREN/9-55
Q878V4_STRP3/5-64
Q878Y3_STRP3/6-59
Q879L2_STRP3/21-65
Q87CJ6_XYLFT/5-54
Q87IL3_VIBPA/14-63
Q87JN4_VIBPA/6-60
Q87KP6_VIBPA/7-60
Q886J6_PSESM/6-60
Q889Y7_PSESM/1-54
Q88QQ1_PSEPK/1-54
Q88RZ5_LACPL/4-57
Q88RZ5_LACPL/88-147
Q88S25_LACPL/88-146
Q88SB7_LACPL/5-59
Q88TY6_LACPL/6-59
Q88YC2_LACPL/3-58
Q88ZH9_LACPL/3-58
Q890E8_LACPL/18-73
Q892S5_CLOTE/9-61
Q896Z0_CLOTE/2-56
Q899T1_CLOTE/6-59
Q89CD7_BRAJA/5-60
Q89CE6_BRAJA/6-60
Q89YV1_BACTN/453-506
Q89ZZ2_BACTN/433-483
Q8BJG2_MOUSE/6-57
Q8BXN0_MOUSE/6-57
Q8CL11_YERPE/61-111
Q8CMV7_STAES/4-61
Q8CRE2_STAES/6-61
Q8CSI8_STAES/4-59
Q8CXW9_ECOL6/22-80
Q8D3N6_VIBVU/6-60
Q8DD32_VIBVU/7-60
Q8DNA0_STRR6/94-152
Q8DNH7_STRR6/3-57
Q8DPL1_STRR6/5-58
Q8DR33_STRR6/85-141
Q8DR86_STRR6/7-66
Q8DSS6_STRMU/5-59
Q8DT02_STRMU/5-65
Q8DT18_STRMU/4-57
Q8DT93_STRMU/5-60
Q8DVX8_STRMU/6-59
Q8DW03_STRMU/95-153
Q8DXP9_STRA5/95-153
Q8DY89_STRA5/6-59
Q8E0A4_STRA5/4-57
Q8E2Y8_STRA3/6-61
Q8E3B9_STRA3/95-153
Q8E3P0_STRA3/6-58
Q8E3V4_STRA3/6-59
Q8E5Y1_STRA3/4-57
Q8EBE1_SHEON/2-60
Q8EG51_SHEON/6-59
Q8EK84_SHEON/7-60
Q8EL15_OCEIH/5-63
Q8ELH7_OCEIH/159-220
Q8ELK7_OCEIH/161-203
Q8EMS7_OCEIH/4-62
Q8EN85_OCEIH/6-64
Q8EPY3_OCEIH/6-58
Q8EQD7_OCEIH/4-59
Q8F269_LEPIN/5-66
Q8FAR8_ECOL6/14-50
Q8FB87_ECOL6/8-59
Q8FBZ7_ECOL6/14-50
Q8FYX3_BRUSU/6-59
Q8G9U3_ECOLX/14-50
Q8GA21_ECOLX/14-50
Q8GAS7_LACPL/2-25
Q8GCI6_BACCE/14-68
Q8K5X3_STRP3/4-48
Q8K8R6_STRP3/94-153
Q8KGB5_CHLTE/5-58
Q8KWG0_STAAU/3-50
Q8NUK5_STAAW/4-61
Q8NVE5_STAAW/6-65
Q8NWP1_STAAW/4-59
Q8NYB1_STAAW/5-56
Q8NYB1_STAAW/90-149
Q8NZH1_STRP8/4-48
Q8NZP9_STRP8/20-67
Q8P0C2_STRP8/6-59
Q8P0G4_STRP8/3-57
Q8P0J0_STRP8/5-64
Q8P2S6_STRP8/93-152
Q8P3Y0_XANCP/3-54
Q8P538_XANCP/6-61
Q8P8B7_XANCP/6-62
Q8PFG4_XANAC/3-54
Q8PJS1_XANAC/7-62
Q8PMX7_XANAC/7-61
Q8PPR0_XANAC/6-61
Q8PVX6_METMA/4-59
Q8R5Y1_FUSNN/35-86
Q8R6B6_FUSNN/420-471
Q8R8N0_THETN/3-57
Q8RB45_THETN/15-67
Q8RC49_THETN/7-48
Q8RC49_THETN/89-147
Q8RCB6_THETN/6-59
Q8RCV3_THETN/1-55
Q8RCV3_THETN/85-143
Q8RE73_FUSNN/20-74
Q8RFB8_FUSNN/6-58
Q8RH98_FUSNN/7-60
Q8TP06_METAC/393-446
Q8TSW9_METAC/4-59
Q8TWK8_METKA/18-71
Q8TY49_METKA/70-130
Q8U0C3_PYRFU/7-59
Q8U3G3_PYRFU/138-180
Q8VR56_ECOLX/14-50
Q8VVQ2_STAAU/146-187
Q8X709_ECO57/8-59
Q8X8A7_ECO57/5-60
Q8XFR2_SALTI/7-60
Q8XIV1_CLOPE/6-58
Q8XML5_CLOPE/3-58
Q8XN06_CLOPE/158-213
Q8XW02_RALSO/10-63
Q8Y3Q0_LISMO/10-68
Q8Y4J7_LISMO/2-59
Q8Y5C7_LISMO/5-63
Q8Y5N6_LISMO/9-62
Q8Y5Z9_LISMO/4-59
Q8Y635_LISMO/9-61
Q8Y8I4_LISMO/3-58
Q8Y9M5_LISMO/92-149
Q8Y9W7_LISMO/8-66
Q8Y9Z1_LISMO/5-60
Q8YA03_LISMO/6-61
Q8YA62_LISMO/6-62
Q8YIY4_BRUME/6-59
Q8Z139_SALTI/27-83
Q8Z317_SALTI/8-59
Q8ZK41_SALTY/7-63
Q8ZTE4_PYRAE/5-56
Q926N3_LISIN/2-30
Q927I7_LISIN/14-66
Q928J7_LISIN/2-59
Q928S7_LISIN/5-61
Q929N1_LISIN/5-63
Q929Z4_LISIN/9-62
Q92AA4_LISIN/4-59
Q92AE3_LISIN/9-61
Q92D98_LISIN/3-58
Q92EF9_LISIN/92-149
Q92EJ5_LISIN/5-59
Q92EN3_LISIN/8-66
Q92ER3_LISIN/5-60
Q92ES5_LISIN/6-61
Q92EY3_LISIN/6-62
Q92NS8_RHIME/52-102
Q92RC0_RHIME/6-60
Q92SX3_RHIME/6-60
Q932J5_STAAM/5-56
Q932J5_STAAM/90-147
Q93I97_STAAU/3-49
Q93K29_9LACT/2-28
Q93R00_9LACT/2-29
Q977S0_9ARCH/11-65
Q977V6_9EURY/366-414
Q978G6_THEVO/3-60
Q97DI3_CLOAB/5-59
Q97GV6_CLOAB/4-56
Q97MI5_CLOAB/5-59
Q97N29_CLOAB/6-59
Q97NV9_STRPN/3-57
Q97QH7_STRPN/5-58
Q97SH3_STRPN/85-141
Q97SM4_STRPN/7-66
Q97X78_SULSO/133-180
Q98CV4_RHILO/9-63
Q98FI3_RHILO/6-59
Q98GR4_RHILO/6-60
Q99QZ8_STAAM/4-61
Q99RW1_STAAM/6-61
Q99SA2_STAAM/6-65
Q99TT2_STAAM/6-58
Q99U33_STAAM/4-59
Q99WP4_STAAN/5-56
Q99WP4_STAAN/90-147
Q99Y53_STRP1/21-65
Q99Z30_STRP1/6-59
Q99Z75_STRP1/3-57
Q99Z99_STRP1/5-64
Q9A1N2_STRP1/93-152
Q9A5Y5_CAUCR/28-82
Q9AC98_9ZZZZ/2-28
Q9AL02_ENTFA/6-59
Q9AZE7_9CAUD/10-66
Q9CEQ6_LACLA/5-59
Q9CI51_LACLA/10-66
Q9CJH3_LACLA/6-61
Q9F3E7_STRCO/10-65
Q9F8B7_STRAG/25-72
Q9HH16_METBA/5-60
Q9HLW0_THEAC/51-98
Q9HWC0_PSEAE/1-54
Q9I3P5_PSEAE/7-62
Q9K679_BACHD/6-57
Q9K679_BACHD/91-147
Q9K7D5_BACHD/9-58
Q9KBN6_BACHD/5-61
Q9KC88_BACHD/2-56
Q9KD47_BACHD/9-61
Q9KDJ7_BACHD/12-65
Q9KFR6_BACHD/5-60
Q9KFS9_BACHD/161-204
Q9KG92_BACHD/6-65
Q9KV39_VIBCH/7-59
Q9KYP7_STRCO/7-62
Q9KYU5_STRCO/8-63
Q9KZ02_STRCO/17-72
Q9L0J2_STRCO/13-68
Q9PCI3_XYLFA/5-54
Q9RGN7_STAAU/2-31
Q9RY95_DEIRA/8-63
Q9S2Q2_STRCO/2-60
Q9S3S5_ENTFC/5-59
Q9UZ77_PYRAB/136-176
Q9V2B8_PYRAB/8-60
Q9X724_CLOHI/3-56
SYFA_MOUSE/6-57
SYFA_RAT/6-57
Y1005_METJA/61-121
Y1595_STRP6/21-65
Y2008_MYCTU/242-302
Y2031_MYCBO/242-302
YOBV_BACSU/2-60
