# Supplementary material for: Contact prediction is hardest for the most informative contacts, but improves with the incorporation of contact potentials
Source: PLoS One. 2018 Jun 28;13(6):e0199585. doi: 10.1371/journal.pone.0199585 (PMC6023208; doi:10.1371/journal.pone.0199585)
Supplement: S1 Data — Each file in the ‘alignments’ directory herein corresponds to a protein family’s alignment and contains the accession number and sequence range of each sequence in the alignment. (TAR.GZ) [file pone.0199585.s001.tar.gz › alignments/PD40]

A0B2E4_BURCH/104-129
A0B2E4_BURCH/138-164
A0CVR4_PARTE/203-235
A0JVD2_ARTS2/38-68
A0JVD2_ARTS2/548-578
A0JX02_ARTS2/68-104
A0KFX4_AERHH/23-50
A0KFX4_AERHH/398-427
A0KFX4_AERHH/491-526
A0KFX4_AERHH/54-90
A0KR45_SHESA/182-214
A0KR45_SHESA/443-488
A0KR45_SHESA/80-120
A0KUB0_SHESA/483-513
A0KUB0_SHESA/61-97
A0KXL1_SHESA/83-119
A0KZR6_SHESA/178-215
A0KZR6_SHESA/510-537
A0L287_SHESA/275-303
A0L287_SHESA/84-121
A0L4U9_MAGSM/219-244
A0L4U9_MAGSM/256-288
A0L4U9_MAGSM/296-332
A0L4U9_MAGSM/340-376
A0L4U9_MAGSM/384-421
A0LGA1_SYNFM/298-339
A0LGA1_SYNFM/347-383
A0LGA1_SYNFM/391-427
A0LV01_ACIC1/227-254
A0LY49_GRAFK/400-426
A0LY49_GRAFK/445-480
A0LY49_GRAFK/83-124
A0M2G3_GRAFK/203-236
A0M2G3_GRAFK/264-304
A0M2G3_GRAFK/319-357
A0M5C4_GRAFK/225-261
A0M5N4_GRAFK/102-124
A0M5N4_GRAFK/135-166
A0M5N4_GRAFK/180-214
A0NND2_9RHOB/123-162
A0NND2_9RHOB/2-28
A0NND2_9RHOB/36-72
A0NND2_9RHOB/80-114
A0NRR5_9RHOB/150-184
A0NRR5_9RHOB/96-140
A0PST8_MYCUA/66-90
A0R8N2_BACAH/62-99
A0RR21_CAMFF/363-395
A0Y053_9GAMM/179-214
A0Y053_9GAMM/444-473
A0Y053_9GAMM/84-120
A0Y0J4_9GAMM/464-494
A0Y0J4_9GAMM/503-540
A0Y2U9_9GAMM/77-113
A0Y2Z6_9GAMM/371-406
A0YEK0_9GAMM/189-226
A0YEK0_9GAMM/234-270
A0YEK0_9GAMM/278-314
A0YSP2_LYNSP/118-153
A0YSP2_LYNSP/30-64
A0YSX1_LYNSP/19-44
A0Z3M3_9GAMM/197-238
A0Z3M3_9GAMM/249-284
A0Z3M3_9GAMM/75-112
A0Z4E9_9GAMM/174-211
A0Z4E9_9GAMM/397-424
A0Z4E9_9GAMM/443-481
A0Z4E9_9GAMM/493-527
A0Z4E9_9GAMM/78-114
A0Z4X3_9GAMM/194-228
A0Z4X3_9GAMM/236-272
A0Z4X3_9GAMM/280-316
A0Z7Z5_9GAMM/270-306
A0Z7Z5_9GAMM/90-127
A0Z8Q7_9GAMM/22-58
A0Z8Q7_9GAMM/77-101
A0ZA46_NODSP/39-74
A0ZA47_NODSP/131-167
A0ZA47_NODSP/56-74
A0ZA47_NODSP/81-121
A1A8Z0_ECOK1/198-227
A1A8Z0_ECOK1/368-403
A1AU95_PELPD/198-234
A1AU95_PELPD/242-278
A1AU95_PELPD/286-322
A1AU95_PELPD/330-366
A1AU95_PELPD/375-409
A1AZV4_PARDP/230-255
A1AZV4_PARDP/257-300
A1AZV4_PARDP/308-344
A1AZV4_PARDP/352-388
A1AZV4_PARDP/395-434
A1BET3_CHLPD/204-240
A1BET3_CHLPD/290-326
A1BET3_CHLPD/334-371
A1BET3_CHLPD/379-415
A1D0N6_NEOFI/418-436
A1D8V5_NEOFI/1036-1060
A1DIU3_NEOFI/1111-1138
A1DIU3_NEOFI/1478-1514
A1EMJ7_VIBCH/213-248
A1EMJ7_VIBCH/256-292
A1EMJ7_VIBCH/300-336
A1ERP1_VIBCH/115-147
A1ERP1_VIBCH/226-262
A1ERP1_VIBCH/365-401
A1ERP1_VIBCH/41-60
A1ERP1_VIBCH/71-107
A1F1F6_VIBCH/115-147
A1F1F6_VIBCH/226-262
A1F1F6_VIBCH/365-401
A1F1F6_VIBCH/41-60
A1F1F6_VIBCH/71-107
A1FAN2_VIBCH/213-248
A1JMA5_YERE8/241-268
A1JMA5_YERE8/355-379
A1JT72_YERE8/392-429
A1R5J9_ARTAT/555-584
A1R6S3_ARTAT/42-78
A1R7I0_ARTAT/235-263
A1R9C0_ARTAT/636-672
A1R9C0_ARTAT/699-740
A1R9C0_ARTAT/808-849
A1RDW0_SHESW/182-214
A1RDW0_SHESW/443-488
A1RDW0_SHESW/80-120
A1RF53_SHESW/267-297
A1RF53_SHESW/78-115
A1RHH9_SHESW/484-515
A1RHH9_SHESW/62-98
A1RK47_SHESW/224-265
A1RK47_SHESW/85-119
A1RU41_PYRIL/104-141
A1S1I4_SHEAM/177-212
A1S1I4_SHEAM/238-268
A1S1I4_SHEAM/84-118
A1S307_SHEAM/171-201
A1S359_SHEAM/210-233
A1S359_SHEAM/480-516
A1S3K7_SHEAM/280-310
A1S3K7_SHEAM/90-128
A1S3U8_SHEAM/165-201
A1S3U8_SHEAM/212-239
A1S3U8_SHEAM/314-342
A1S3U8_SHEAM/492-520
A1S689_SHEAM/23-67
A1S689_SHEAM/82-116
A1S8B3_SHEAM/479-509
A1S8B3_SHEAM/56-92
A1SAX4_SHEAM/78-111
A1SER7_NOCSJ/336-369
A1SI13_NOCSJ/357-394
A1SI13_NOCSJ/466-506
A1SI13_NOCSJ/537-575
A1SSW4_PSYIN/198-234
A1SSW4_PSYIN/242-278
A1SSW4_PSYIN/286-322
A1TC31_MYCVP/273-306
A1TRR4_ACIAC/185-226
A1TRR4_ACIAC/234-273
A1TRR4_ACIAC/59-93
A1TSM5_ACIAC/199-234
A1TSM5_ACIAC/242-278
A1TSM5_ACIAC/286-322
A1TSM5_ACIAC/330-366
A1TSM5_ACIAC/374-406
A1U1B4_MARAV/208-239
A1U1B4_MARAV/247-283
A1U1B4_MARAV/291-327
A1U1B4_MARAV/335-370
A1U1B4_MARAV/379-412
A1U1N4_MARAV/166-211
A1UJ19_MYCSK/252-279
A1UR79_BARBK/243-280
A1UR79_BARBK/288-324
A1UR79_BARBK/332-368
A1UR79_BARBK/375-412
A1V1R4_BURMS/220-255
A1V1R4_BURMS/266-300
A1V1R4_BURMS/308-344
A1V1R4_BURMS/355-391
A1V1R4_BURMS/401-432
A1VA35_DESVV/224-261
A1VA35_DESVV/316-347
A1VA35_DESVV/354-391
A1VA35_DESVV/399-435
A1VXJ5_CAMJJ/254-291
A1VXJ5_CAMJJ/344-372
A1W6N8_ACISJ/204-239
A1W6N8_ACISJ/247-283
A1W6N8_ACISJ/291-327
A1W6N8_ACISJ/335-371
A1W6N8_ACISJ/379-411
A1WGN1_VEREI/182-217
A1WGN1_VEREI/225-261
A1WGN1_VEREI/269-305
A1WGN1_VEREI/313-347
A1WGN1_VEREI/359-389
A1WTC9_HALHL/372-398
A1WTC9_HALHL/38-59
A1WTC9_HALHL/520-559
A1WTC9_HALHL/607-644
A1WTC9_HALHL/68-103
A1WZ69_HALHL/201-235
A1WZ69_HALHL/243-279
A1WZ69_HALHL/287-323
A1WZ69_HALHL/331-365
A1ZCE2_9BACT/190-221
A1ZCE2_9BACT/340-379
A1ZCE2_9BACT/394-433
A1ZD70_9BACT/201-242
A1ZD70_9BACT/257-297
A1ZE53_9BACT/273-317
A1ZE53_9BACT/389-424
A1ZE53_9BACT/439-481
A1ZFW7_9BACT/27-62
A1ZFW7_9BACT/72-116
A1ZFX1_9BACT/294-333
A1ZFX1_9BACT/352-387
A1ZI59_9BACT/272-309
A1ZI59_9BACT/375-413
A1ZKD5_9BACT/181-238
A1ZKD5_9BACT/291-330
A1ZKD5_9BACT/345-383
A1ZKD5_9BACT/398-437
A1ZKG0_9BACT/219-259
A1ZKG0_9BACT/274-312
A1ZKG0_9BACT/328-368
A1ZKR5_9BACT/174-211
A1ZKR5_9BACT/288-327
A1ZKR5_9BACT/342-380
A1ZKR5_9BACT/396-438
A1ZL64_9BACT/206-236
A1ZL64_9BACT/264-287
A1ZL64_9BACT/318-359
A1ZL64_9BACT/375-414
A1ZNL4_9BACT/109-146
A1ZNL4_9BACT/229-267
A1ZNL4_9BACT/30-76
A1ZNL5_9BACT/118-156
A1ZNL5_9BACT/233-271
A1ZNL5_9BACT/55-93
A1ZPQ4_9BACT/217-245
A1ZPQ4_9BACT/382-421
A1ZR41_9BACT/15-40
A1ZR41_9BACT/203-237
A1ZR41_9BACT/340-376
A1ZR41_9BACT/49-85
A1ZR83_9BACT/295-313
A1ZSB4_9BACT/33-69
A1ZSH2_9BACT/102-149
A1ZSH2_9BACT/164-195
A1ZSH2_9BACT/47-81
A1ZSJ2_9BACT/123-154
A1ZSJ2_9BACT/15-53
A1ZSJ2_9BACT/210-248
A1ZSZ2_9BACT/237-267
A1ZSZ2_9BACT/294-318
A1ZSZ2_9BACT/404-443
A1ZTF6_9BACT/78-115
A1ZTL4_9BACT/141-168
A1ZTL4_9BACT/201-236
A1ZTL4_9BACT/24-61
A1ZU14_9BACT/203-237
A1ZU14_9BACT/401-431
A1ZU14_9BACT/495-527
A1ZU14_9BACT/57-93
A1ZUQ7_9BACT/241-272
A1ZUQ7_9BACT/68-119
A2A0C5_9BACT/264-296
A2A0C5_9BACT/310-348
A2A0C5_9BACT/362-401
A2A0M1_9BACT/137-172
A2A0M1_9BACT/472-502
A2A0M1_9BACT/510-545
A2A0M1_9BACT/55-83
A2A0M1_9BACT/93-129
A2BK66_HYPBU/190-211
A2P4T5_VIBCH/115-147
A2P4T5_VIBCH/226-262
A2P4T5_VIBCH/365-401
A2P4T5_VIBCH/41-60
A2P4T5_VIBCH/71-107
A2P7E4_VIBCH/213-248
A2P7E4_VIBCH/256-292
A2P7E4_VIBCH/300-336
A2PNI2_VIBCH/213-248
A2PNI2_VIBCH/256-292
A2PNI2_VIBCH/300-336
A2PWD2_VIBCH/115-147
A2PWD2_VIBCH/226-262
A2PWD2_VIBCH/365-401
A2PWD2_VIBCH/41-60
A2PWD2_VIBCH/71-107
A2Q7M0_ASPNC/63-102
A2QKA9_ASPNC/145-175
A2QKA9_ASPNC/198-223
A2QKA9_ASPNC/315-342
A2QKA9_ASPNC/33-69
A2QKA9_ASPNC/520-556
A2QKA9_ASPNC/82-118
A2QM28_ASPNC/137-174
A2QM28_ASPNC/188-225
A2QM28_ASPNC/256-281
A2QM28_ASPNC/353-394
A2QM28_ASPNC/501-533
A2QM28_ASPNC/91-129
A2QR59_ASPNC/220-242
A2QZ25_ASPNC/109-156
A2QZ25_ASPNC/178-201
A2QZ25_ASPNC/217-251
A2QZ25_ASPNC/534-559
A2QZ25_ASPNC/584-613
A2R9W6_ASPNC/167-211
A2R9W6_ASPNC/236-258
A2R9W6_ASPNC/493-518
A2R9W6_ASPNC/78-111
A2S9J4_BURM9/190-225
A2S9J4_BURM9/236-270
A2S9J4_BURM9/278-314
A2S9J4_BURM9/325-361
A2S9J4_BURM9/371-402
A2SEC1_METPP/155-176
A2SEC1_METPP/292-317
A2SFG9_METPP/184-218
A2SFG9_METPP/226-262
A2SFG9_METPP/270-306
A2SFG9_METPP/314-348
A2SFG9_METPP/357-392
A2TPQ1_9FLAO/277-314
A2TRR9_9FLAO/210-245
A2TRR9_9FLAO/271-310
A2TRR9_9FLAO/325-363
A2TRR9_9FLAO/378-417
A2TRW9_9FLAO/185-221
A2TRW9_9FLAO/240-275
A2TSD6_9FLAO/332-370
A2TUR1_9FLAO/279-316
A2TVC3_9FLAO/218-251
A2TVC3_9FLAO/332-370
A2TVC3_9FLAO/386-425
A2TVK1_9FLAO/210-250
A2TVK1_9FLAO/279-318
A2TVK1_9FLAO/333-371
A2TX49_9FLAO/164-200
A2TX49_9FLAO/208-242
A2TX49_9FLAO/272-307
A2TX49_9FLAO/320-360
A2TX49_9FLAO/49-80
A2TYT1_9FLAO/149-189
A2TYT1_9FLAO/278-297
A2U0N1_9FLAO/335-369
A2U0N1_9FLAO/378-407
A2U0N1_9FLAO/52-88
A2U0N1_9FLAO/96-129
A2U1R6_9FLAO/172-207
A2U1R6_9FLAO/226-259
A2U1R6_9FLAO/385-411
A2U1R6_9FLAO/84-120
A2VSL6_9BURK/183-221
A2VSL6_9BURK/276-312
A2VSL6_9BURK/323-359
A2W3E0_9BURK/104-129
A2W3E0_9BURK/138-164
A2WCD9_9BURK/184-222
A2WCD9_9BURK/236-269
A2WCD9_9BURK/277-313
A2WCD9_9BURK/324-360
A2WCD9_9BURK/369-401
A2WG96_9BURK/120-146
A2WG96_9BURK/72-111
A2XFZ7_ORYSI/185-230
A2XFZ7_ORYSI/484-524
A2XFZ7_ORYSI/541-574
A2XFZ7_ORYSI/601-632
A2XHT1_ORYSI/400-419
A2XHT1_ORYSI/486-528
A2XNV4_ORYSI/130-147
A2XNV4_ORYSI/366-399
A2XNV4_ORYSI/467-503
A2XNV4_ORYSI/514-554
A2XRC3_ORYSI/304-344
A2YP40_ORYSI/438-475
A2YP40_ORYSI/491-532
A3AIX0_ORYSJ/400-419
A3AIX0_ORYSJ/486-528
A3APK3_ORYSJ/135-152
A3APK3_ORYSJ/371-404
A3APK3_ORYSJ/473-509
A3APK3_ORYSJ/520-560
A3APK3_ORYSJ/568-605
A3ARW0_ORYSJ/30-57
A3CTK9_METMJ/100-121
A3CTK9_METMJ/237-263
A3CTK9_METMJ/276-319
A3CTK9_METMJ/38-71
A3CYJ0_SHEB5/181-214
A3CYJ0_SHEB5/80-120
A3CZ30_SHEB5/109-138
A3CZ30_SHEB5/291-320
A3D1Y7_SHEB5/484-515
A3D1Y7_SHEB5/62-98
A3DLL2_STAMF/172-212
A3EH07_VIBCH/115-147
A3EH07_VIBCH/226-262
A3EH07_VIBCH/365-401
A3EH07_VIBCH/41-60
A3EH07_VIBCH/71-107
A3EU23_9BACT/240-282
A3EU23_9BACT/331-367
A3EU23_9BACT/389-429
A3EWJ2_9BACT/297-332
A3EWJ2_9BACT/340-365
A3EWJ2_9BACT/387-415
A3GIF7_VIBCH/115-147
A3GIF7_VIBCH/226-262
A3GIF7_VIBCH/365-401
A3GIF7_VIBCH/41-60
A3GIF7_VIBCH/71-107
A3GU98_VIBCH/213-248
A3GU98_VIBCH/256-292
A3GU98_VIBCH/300-336
A3H531_VIBCH/190-225
A3H531_VIBCH/233-269
A3H531_VIBCH/277-313
A3HSE8_9BACT/213-248
A3HSE8_9BACT/24-44
A3HSE8_9BACT/351-387
A3HSE8_9BACT/59-95
A3HTX9_9BACT/102-139
A3HTX9_9BACT/20-50
A3HTX9_9BACT/311-330
A3HTX9_9BACT/476-519
A3HTX9_9BACT/58-94
A3HV30_9BACT/104-140
A3HV30_9BACT/193-227
A3HV30_9BACT/248-273
A3HV30_9BACT/405-431
A3HV59_9BACT/206-249
A3HV59_9BACT/257-298
A3HV59_9BACT/29-69
A3HV59_9BACT/77-114
A3HVX9_9BACT/129-164
A3HVX9_9BACT/172-208
A3HXW3_9BACT/266-305
A3HXW3_9BACT/320-358
A3HZL6_9BACT/227-264
A3HZL6_9BACT/278-317
A3HZZ9_9BACT/212-247
A3HZZ9_9BACT/87-107
A3I5X7_9BACI/186-227
A3I5X7_9BACI/67-94
A3IB74_9BACI/196-230
A3IB74_9BACI/234-273
A3IB74_9BACI/54-86
A3IKA3_9CHRO/26-67
A3IKA3_9CHRO/74-114
A3IMY1_9CHRO/57-99
A3IMY2_9CHRO/131-167
A3IMY2_9CHRO/185-209
A3IMY2_9CHRO/84-120
A3IUT4_9CHRO/136-168
A3IUT4_9CHRO/39-75
A3IUT4_9CHRO/82-122
A3IZN0_9CHRO/161-187
A3IZN0_9CHRO/219-249
A3J0D9_9FLAO/270-309
A3J0D9_9FLAO/323-361
A3J0D9_9FLAO/373-409
A3J1R1_9FLAO/208-238
A3J1R1_9FLAO/280-308
A3J1R1_9FLAO/323-361
A3J1R1_9FLAO/397-415
A3J2R0_9FLAO/257-284
A3J4A2_9FLAO/159-204
A3J4A2_9FLAO/220-259
A3J5S9_9FLAO/270-309
A3J5S9_9FLAO/323-361
A3J5S9_9FLAO/373-409
A3J6R0_9FLAO/150-186
A3J6R0_9FLAO/194-229
A3J6R0_9FLAO/258-298
A3J6R0_9FLAO/306-340
A3J749_9FLAO/270-309
A3J749_9FLAO/323-361
A3J749_9FLAO/373-409
A3J7H3_9FLAO/213-245
A3J7H3_9FLAO/274-310
A3J7H3_9FLAO/325-362
A3JJ63_9ALTE/216-247
A3JJ63_9ALTE/255-291
A3JJ63_9ALTE/299-335
A3JJ63_9ALTE/386-419
A3JPX8_9RHOB/205-238
A3JPX8_9RHOB/246-283
A3JPX8_9RHOB/291-327
A3JPX8_9RHOB/335-371
A3JPX8_9RHOB/378-417
A3JY15_9RHOB/240-272
A3JY15_9RHOB/280-316
A3JY15_9RHOB/324-360
A3JY15_9RHOB/367-406
A3KXP5_PSEAE/87-112
A3L5N1_PSEAE/194-227
A3L5N1_PSEAE/235-271
A3L5N1_PSEAE/279-315
A3L5N1_PSEAE/369-402
A3LE77_PSEAE/87-112
A3LML5_PSEAE/194-227
A3LML5_PSEAE/235-271
A3LML5_PSEAE/279-315
A3LML5_PSEAE/369-402
A3LXY4_PICST/204-232
A3M7W7_ACIBT/188-224
A3M7W7_ACIBT/232-268
A3M7W7_ACIBT/276-312
A3M7W7_ACIBT/365-399
A3MMK0_BURM7/190-225
A3MMK0_BURM7/236-270
A3MMK0_BURM7/278-314
A3MMK0_BURM7/325-361
A3MMK0_BURM7/371-402
A3MU82_PYRCJ/88-125
A3NCZ4_BURP6/187-222
A3NCZ4_BURP6/233-267
A3NCZ4_BURP6/275-311
A3NCZ4_BURP6/322-358
A3NCZ4_BURP6/368-399
A3NYQ8_BURP0/187-222
A3NYQ8_BURP0/233-267
A3NYQ8_BURP0/275-311
A3NYQ8_BURP0/322-358
A3NYQ8_BURP0/368-399
A3Q2G5_MYCSJ/252-279
A3Q8T8_SHELP/189-220
A3Q8T8_SHELP/449-494
A3Q8T8_SHELP/542-567
A3Q8T8_SHELP/91-126
A3Q9I1_SHELP/86-118
A3QA64_SHELP/264-297
A3QA64_SHELP/88-115
A3QBG0_SHELP/164-199
A3QCA6_SHELP/494-524
A3QCA6_SHELP/72-108
A3QE73_SHELP/222-264
A3QE73_SHELP/273-300
A3QE73_SHELP/81-116
A3QI36_SHELP/58-95
A3RQC1_RALSO/192-228
A3RQC1_RALSO/236-272
A3RQC1_RALSO/280-316
A3RQC1_RALSO/327-363
A3RQC1_RALSO/371-404
A3SF19_9RHOB/201-234
A3SF19_9RHOB/242-279
A3SF19_9RHOB/287-323
A3SF19_9RHOB/331-367
A3SF19_9RHOB/374-413
A3SIV2_9RHOB/200-235
A3SIV2_9RHOB/248-280
A3SIV2_9RHOB/288-324
A3SIV2_9RHOB/333-368
A3SIV2_9RHOB/375-414
A3SYJ4_9RHOB/201-234
A3SYJ4_9RHOB/242-279
A3SYJ4_9RHOB/287-323
A3SYJ4_9RHOB/331-367
A3SYJ4_9RHOB/374-413
A3TN32_9MICO/116-154
A3TN32_9MICO/175-202
A3TN32_9MICO/224-257
A3TN32_9MICO/282-307
A3TN32_9MICO/67-95
A3TT49_9RHOB/330-354
A3TZ14_9RHOB/204-237
A3TZ14_9RHOB/244-282
A3TZ14_9RHOB/290-326
A3TZ14_9RHOB/334-370
A3TZ14_9RHOB/377-416
A3U4X9_CROAH/259-295
A3U6X1_CROAH/206-240
A3U6X1_CROAH/268-306
A3UBA1_CROAH/226-260
A3UBA1_CROAH/289-327
A3UBA1_CROAH/395-434
A3UGU2_9RHOB/293-329
A3UGU2_9RHOB/337-371
A3UGU2_9RHOB/388-421
A3UIX8_9RHOB/131-150
A3UIX8_9RHOB/261-295
A3UIX8_9RHOB/81-119
A3UJ31_9RHOB/345-380
A3UJ31_9RHOB/444-469
A3UJ31_9RHOB/58-94
A3UKB2_9RHOB/119-149
A3UKB2_9RHOB/322-348
A3UKB2_9RHOB/88-110
A3UU57_VIBSP/213-248
A3UU57_VIBSP/256-292
A3UU57_VIBSP/300-336
A3V7D0_9RHOB/196-230
A3V7D0_9RHOB/285-321
A3V7D0_9RHOB/329-365
A3V7D0_9RHOB/372-411
A3VLU4_9RHOB/205-238
A3VLU4_9RHOB/246-283
A3VLU4_9RHOB/291-327
A3VLU4_9RHOB/335-371
A3VLU4_9RHOB/378-417
A3W704_9RHOB/201-234
A3W704_9RHOB/246-279
A3W704_9RHOB/287-323
A3W704_9RHOB/331-367
A3W704_9RHOB/374-413
A3WAV8_9SPHN/26-64
A3WAV8_9SPHN/269-307
A3WAV8_9SPHN/98-130
A3WB02_9SPHN/102-144
A3WB02_9SPHN/69-94
A3WC28_9SPHN/130-149
A3WC28_9SPHN/75-111
A3WC29_9SPHN/482-514
A3WC29_9SPHN/58-94
A3WC30_9SPHN/104-135
A3WC30_9SPHN/228-272
A3WC30_9SPHN/280-321
A3WC30_9SPHN/53-84
A3WEI0_9SPHN/36-54
A3WEI0_9SPHN/92-117
A3WET7_9SPHN/186-225
A3WET7_9SPHN/244-271
A3WFX4_9SPHN/252-293
A3WFX4_9SPHN/305-329
A3WGV2_9SPHN/188-217
A3WGV2_9SPHN/444-489
A3WGV2_9SPHN/82-118
A3WHI1_9SPHN/235-270
A3WHI1_9SPHN/279-314
A3WHI1_9SPHN/322-355
A3WHI1_9SPHN/409-446
A3WIK2_9GAMM/32-59
A3WIK2_9GAMM/83-116
A3WIQ8_9GAMM/157-177
A3WIQ8_9GAMM/204-238
A3WIQ8_9GAMM/343-377
A3WIQ8_9GAMM/396-425
A3WIQ8_9GAMM/493-523
A3WIQ8_9GAMM/59-94
A3WQP3_9GAMM/65-103
A3WQU4_9GAMM/104-140
A3WQU4_9GAMM/148-184
A3WQU4_9GAMM/60-96
A3WTR0_9BRAD/246-281
A3WTR0_9BRAD/289-325
A3WTR0_9BRAD/333-369
A3WTR0_9BRAD/376-414
A3XCW4_9RHOB/207-240
A3XCW4_9RHOB/249-285
A3XCW4_9RHOB/293-329
A3XCW4_9RHOB/337-373
A3XCW4_9RHOB/380-419
A3XI02_LEEBM/125-161
A3XI02_LEEBM/176-215
A3XJG5_LEEBM/198-245
A3XJG5_LEEBM/270-308
A3XKT4_LEEBM/219-250
A3XKT4_LEEBM/285-319
A3XKT4_LEEBM/334-372
A3XLD4_LEEBM/33-61
A3XLD4_LEEBM/87-123
A3XLD5_LEEBM/103-135
A3XLD5_LEEBM/343-380
A3XLD5_LEEBM/59-95
A3XMG1_LEEBM/185-229
A3XMG1_LEEBM/265-294
A3XMG1_LEEBM/308-346
A3XR15_LEEBM/212-241
A3XR15_LEEBM/277-312
A3XR15_LEEBM/327-365
A3XY10_9VIBR/213-248
A3XY10_9VIBR/256-292
A3XY10_9VIBR/300-336
A3Y8A1_9GAMM/182-218
A3Y8A1_9GAMM/231-262
A3Y8A1_9GAMM/270-306
A3YKQ7_CAMJE/254-291
A3YKQ7_CAMJE/344-373
A3YQ49_CAMJE/254-291
A3YQ49_CAMJE/344-373
A3ZFB9_CAMJE/185-222
A3ZFB9_CAMJE/275-304
A3ZK18_CAMJE/254-291
A3ZK18_CAMJE/344-373
A3ZZL9_9PLAN/149-185
A3ZZL9_9PLAN/193-231
A3ZZL9_9PLAN/27-65
A3ZZL9_9PLAN/297-333
A4A430_9GAMM/140-168
A4A430_9GAMM/222-265
A4A430_9GAMM/273-303
A4A430_9GAMM/93-130
A4A7B7_9GAMM/202-238
A4A7B7_9GAMM/254-290
A4A7B7_9GAMM/77-115
A4A9R6_9GAMM/189-224
A4A9R6_9GAMM/232-268
A4A9R6_9GAMM/276-312
A4ABR9_9GAMM/128-163
A4ABR9_9GAMM/261-286
A4ABR9_9GAMM/84-118
A4ANH7_MARSH/79-116
A4AP64_MARSH/395-427
A4AP64_MARSH/456-493
A4AQC3_MARSH/22-45
A4AQC3_MARSH/320-337
A4AQC3_MARSH/347-383
A4AQC3_MARSH/56-92
A4AQC4_MARSH/396-422
A4AQC4_MARSH/441-471
A4AQC4_MARSH/79-120
A4AQW5_MARSH/247-278
A4AT63_MARSH/275-314
A4AVC7_MARSH/239-273
A4AVC7_MARSH/325-361
A4AVC7_MARSH/369-405
A4AVC7_MARSH/413-449
A4AVC7_MARSH/476-499
A4AWP7_MARSH/432-456
A4AWP7_MARSH/478-506
A4AWP7_MARSH/64-98
A4BHR6_9GAMM/233-258
A4BHW6_9GAMM/244-275
A4BHW6_9GAMM/283-319
A4BHW6_9GAMM/371-404
A4BLV4_9GAMM/196-232
A4BLV4_9GAMM/240-276
A4BLV4_9GAMM/284-320
A4BLV4_9GAMM/328-362
A4BLV4_9GAMM/371-411
A4BSP4_9GAMM/157-193
A4BSP4_9GAMM/201-235
A4BSP4_9GAMM/264-304
A4BSP4_9GAMM/312-352
A4BSP4_9GAMM/48-85
A4BWJ0_9FLAO/338-372
A4BWJ0_9FLAO/374-415
A4BWJ0_9FLAO/56-91
A4BWT7_9FLAO/269-300
A4BWT7_9FLAO/315-352
A4BZR3_9FLAO/335-371
A4BZR3_9FLAO/383-407
A4BZR3_9FLAO/52-88
A4BZR3_9FLAO/96-128
A4C0E2_9FLAO/132-149
A4C0E2_9FLAO/69-113
A4C1B1_9FLAO/235-267
A4C1B1_9FLAO/92-128
A4C1B4_9FLAO/345-381
A4C1B4_9FLAO/492-538
A4C1B4_9FLAO/54-90
A4C2C3_9FLAO/481-528
A4C2U4_9FLAO/60-79
A4C3Q3_9GAMM/258-301
A4C7M7_9GAMM/163-200
A4C7M7_9GAMM/210-240
A4C7M7_9GAMM/479-505
A4CBM1_9GAMM/25-61
A4CBM1_9GAMM/71-107
A4CBN2_9GAMM/180-215
A4CBN2_9GAMM/397-435
A4CBN2_9GAMM/443-488
A4CBN2_9GAMM/85-121
A4CDM5_9GAMM/353-380
A4CFH9_9GAMM/214-247
A4CFH9_9GAMM/255-293
A4CFH9_9GAMM/301-337
A4CGQ7_ROBBH/175-199
A4CGQ7_ROBBH/211-244
A4CI23_ROBBH/403-437
A4CI23_ROBBH/461-500
A4CI23_ROBBH/515-552
A4CI71_ROBBH/167-203
A4CI71_ROBBH/211-245
A4CI71_ROBBH/275-314
A4CI71_ROBBH/323-363
A4CI71_ROBBH/51-82
A4CJZ5_ROBBH/220-252
A4CJZ5_ROBBH/317-348
A4CJZ5_ROBBH/357-392
A4CJZ5_ROBBH/400-436
A4CJZ5_ROBBH/463-486
A4CKU3_ROBBH/245-282
A4CMQ7_ROBBH/179-214
A4CMQ7_ROBBH/234-263
A4CMQ7_ROBBH/392-428
A4CMQ7_ROBBH/89-127
A4CMZ5_ROBBH/132-172
A4CMZ5_ROBBH/186-225
A4CMZ5_ROBBH/240-278
A4CMZ5_ROBBH/79-116
A4CN11_ROBBH/101-138
A4CN11_ROBBH/146-189
A4CN11_ROBBH/198-234
A4CN11_ROBBH/245-278
A4CN11_ROBBH/57-93
A4CQ83_ROBBH/214-247
A4CQ83_ROBBH/275-311
A4CQ83_ROBBH/335-373
A4CQ83_ROBBH/388-426
A4EEK1_9RHOB/196-230
A4EEK1_9RHOB/243-277
A4EEK1_9RHOB/285-321
A4EEK1_9RHOB/329-365
A4EEK1_9RHOB/372-411
A4EPX3_9RHOB/206-239
A4EPX3_9RHOB/251-284
A4EPX3_9RHOB/292-328
A4EPX3_9RHOB/336-372
A4EPX3_9RHOB/379-418
A4FGU1_SACEN/106-142
A4FGU1_SACEN/151-187
A4FGU1_SACEN/195-226
A4FGU1_SACEN/335-371
A4FGU1_SACEN/380-409
A4FGU1_SACEN/477-503
A4FGU1_SACEN/59-98
A4FHD1_SACEN/38-68
A4FJ85_SACEN/762-791
A4G7Q1_HERAR/186-220
A4G7Q1_HERAR/231-264
A4G7Q1_HERAR/272-308
A4G7Q1_HERAR/316-352
A4ILM3_GEOTN/190-226
A4ILM3_GEOTN/240-263
A4ILM3_GEOTN/61-97
A4J485_DESRM/291-329
A4KPV4_FRATU/192-223
A4KPV4_FRATU/231-269
A4KPV4_FRATU/280-312
A4MEJ2_BURPS/187-222
A4MEJ2_BURPS/233-267
A4MEJ2_BURPS/275-311
A4MEJ2_BURPS/322-358
A4MEJ2_BURPS/368-399
A4MY04_HAEIF/44-77
A4MY05_HAEIF/202-236
A4MY05_HAEIF/238-282
A4MY05_HAEIF/290-315
A4N2U2_HAEIF/195-228
A4N2U2_HAEIF/230-274
A4N2U2_HAEIF/282-318
A4N2U2_HAEIF/362-395
A4N8X7_HAEIF/195-228
A4N8X7_HAEIF/230-274
A4N8X7_HAEIF/282-318
A4N8X7_HAEIF/362-395
A4NEN5_HAEIF/195-228
A4NEN5_HAEIF/230-274
A4NEN5_HAEIF/282-318
A4NEN5_HAEIF/362-395
A4NJ73_HAEIF/195-228
A4NJ73_HAEIF/230-274
A4NJ73_HAEIF/282-318
A4NJ73_HAEIF/362-395
A4NR04_HAEIF/17-50
A4NR07_HAEIF/1-24
A4NR07_HAEIF/34-70
A4NR07_HAEIF/78-114
A4NVU3_HAEIF/1-34
A4NVU3_HAEIF/78-111
A4NVU4_HAEIF/202-236
A4NVU4_HAEIF/246-282
A4REW4_MAGO7/178-210
A4S1J8_OSTLU/558-586
A4S262_OSTLU/95-134
A4S561_OSTLU/172-198
A4S561_OSTLU/713-748
A4SFB7_PROVI/178-195
A4SFB7_PROVI/203-239
A4SFB7_PROVI/289-325
A4SFB7_PROVI/333-370
A4SFB7_PROVI/378-414
A4SVI2_POLSQ/195-230
A4SVI2_POLSQ/238-273
A4SVI2_POLSQ/280-318
A4SVI2_POLSQ/329-365
A4TGM4_YERPP/74-100
A4TLF8_YERPP/241-268
A4TLF8_YERPP/355-379
A4TVV6_9PROT/250-285
A4TVV6_9PROT/294-330
A4TVV6_9PROT/338-371
A4VN98_PSEU5/145-179
A4VN98_PSEU5/187-223
A4VN98_PSEU5/231-267
A4VN98_PSEU5/322-354
A4WE27_ENT38/348-372
A4WE31_ENT38/355-379
A4WHW7_PYRAR/90-124
A4WI61_PYRAR/31-71
A4WI61_PYRAR/441-473
A4X2H0_SALTO/108-135
A4X2H0_SALTO/152-184
A4X2H0_SALTO/328-362
A4X2H0_SALTO/421-454
A4X2H0_SALTO/66-100
A4X2J2_SALTO/109-144
A4X2J2_SALTO/26-56
A4X2J2_SALTO/423-456
A4XAQ2_SALTO/346-371
A4XDI5_SALTO/178-203
A4XRS6_PSEMY/193-227
A4XRS6_PSEMY/235-271
A4XRS6_PSEMY/279-315
A4XRS6_PSEMY/370-402
A4Y1B2_SHEPC/181-214
A4Y1B2_SHEPC/443-488
A4Y1B2_SHEPC/80-120
A4Y6E9_SHEPC/224-265
A4Y6E9_SHEPC/85-119
A4Y917_SHEPC/484-515
A4Y917_SHEPC/62-98
A4YB69_SHEPC/267-297
A4YB69_SHEPC/78-115
A4YMF4_BRASO/181-216
A4YMF4_BRASO/224-260
A4YMF4_BRASO/268-304
A4YMF4_BRASO/307-349
A5AGU7_VITVI/468-499
A5AGU7_VITVI/511-552
A5AL89_VITVI/495-530
A5AL89_VITVI/541-581
A5AL89_VITVI/594-626
A5CRM2_CLAM3/108-132
A5CRM2_CLAM3/216-253
A5CRM2_CLAM3/48-89
A5CUR6_CLAM3/174-214
A5CUR6_CLAM3/20-53
A5D1Y4_PELTS/204-250
A5D473_PELTS/289-321
A5D4A5_PELTS/267-305
A5D4A5_PELTS/365-395
A5D4A5_PELTS/503-538
A5ERH4_BRASB/267-302
A5ERH4_BRASB/310-346
A5ERH4_BRASB/354-390
A5ERH4_BRASB/397-435
A5EXH2_DICNV/230-264
A5EXH2_DICNV/272-308
A5EXH2_DICNV/361-393
A5F1J9_VIBC3/115-147
A5F1J9_VIBC3/226-262
A5F1J9_VIBC3/365-401
A5F1J9_VIBC3/41-60
A5F1J9_VIBC3/71-107
A5FB74_FLAJ1/213-246
A5FB74_FLAJ1/275-312
A5FCT1_FLAJ1/213-245
A5FCT1_FLAJ1/277-316
A5FCV5_FLAJ1/215-251
A5FCV5_FLAJ1/274-313
A5FCV5_FLAJ1/381-420
A5FE71_FLAJ1/280-313
A5FHL7_FLAJ1/210-248
A5FHL7_FLAJ1/275-314
A5FHL7_FLAJ1/328-366
A5FJD5_FLAJ1/210-247
A5G2K7_ACICJ/270-301
A5G2K7_ACICJ/313-351
A5GB75_GEOUR/311-339
A5GB75_GEOUR/361-382
A5GB75_GEOUR/500-535
A5GCI7_GEOUR/107-122
A5GCI7_GEOUR/385-406
A5GDC0_GEOUR/189-225
A5GDC0_GEOUR/234-269
A5GDC0_GEOUR/277-313
A5GDC0_GEOUR/321-357
A5GDC0_GEOUR/366-400
A5GDQ3_GEOUR/156-193
A5ICD7_LEGPC/123-157
A5ICD7_LEGPC/14-54
A5ICD7_LEGPC/194-236
A5ICD7_LEGPC/245-279
A5ICD7_LEGPC/81-115
A5INN6_THEP1/349-381
A5J815_BURMA/187-222
A5J815_BURMA/233-267
A5J815_BURMA/275-311
A5J815_BURMA/322-358
A5J815_BURMA/368-399
A5L122_9GAMM/11-47
A5P868_9SPHN/77-103
A5PAL7_9SPHN/223-258
A5PAL7_9SPHN/266-302
A5PAL7_9SPHN/310-343
A5PAL7_9SPHN/395-433
A5PE93_9SPHN/126-162
A5PE93_9SPHN/182-211
A5PE93_9SPHN/294-318
A5PE93_9SPHN/442-469
A5PE93_9SPHN/488-524
A5TF89_BURMA/187-222
A5TF89_BURMA/233-267
A5TF89_BURMA/275-311
A5TF89_BURMA/322-358
A5TF89_BURMA/368-399
A5UPA0_ROSS1/155-200
A5UPA0_ROSS1/221-258
A5UPA0_ROSS1/274-316
A5UPA0_ROSS1/334-374
A5UPA0_ROSS1/392-432
A5UPA0_ROSS1/44-84
A5UPA0_ROSS1/98-142
A5US97_ROSS1/35-71
A5US97_ROSS1/440-452
A5US97_ROSS1/474-505
A5UT68_ROSS1/434-466
A5UT68_ROSS1/499-524
A5UTS0_ROSS1/118-174
A5UTS0_ROSS1/234-267
A5UTS0_ROSS1/279-313
A5UUK1_ROSS1/100-136
A5UUK1_ROSS1/144-180
A5UUK1_ROSS1/189-224
A5UUK1_ROSS1/54-92
A5UUY4_ROSS1/162-187
A5UUY4_ROSS1/225-250
A5UV57_ROSS1/242-256
A5UVN8_ROSS1/379-410
A5UVN8_ROSS1/41-77
A5UVN8_ROSS1/430-458
A5UVN8_ROSS1/474-502
A5UVN8_ROSS1/98-122
A5UZ38_ROSS1/114-136
A5UZ38_ROSS1/58-95
A5V1S6_ROSS1/266-292
A5V594_SPHWW/214-254
A5V594_SPHWW/264-294
A5V594_SPHWW/80-114
A5V770_SPHWW/113-149
A5V770_SPHWW/352-390
A5V770_SPHWW/398-422
A5V770_SPHWW/506-527
A5V770_SPHWW/66-105
A5V771_SPHWW/117-153
A5V771_SPHWW/203-241
A5V771_SPHWW/357-395
A5V771_SPHWW/403-428
A5V771_SPHWW/79-109
A5VAI8_SPHWW/149-171
A5VAI8_SPHWW/223-265
A5VAI8_SPHWW/274-315
A5VAI8_SPHWW/93-130
A5VZV2_PSEP1/184-218
A5VZV2_PSEP1/226-262
A5VZV2_PSEP1/270-306
A5VZV2_PSEP1/360-393
A5WFR9_PSYWF/222-253
A5WFR9_PSYWF/261-297
A5XU00_BURMA/188-223
A5XU00_BURMA/234-268
A5XU00_BURMA/276-312
A5XU00_BURMA/323-359
A5XU00_BURMA/369-400
A5ZDH6_9BACE/139-177
A5ZDH6_9BACE/281-322
A5ZDH6_9BACE/48-74
A5ZGK1_9BACE/226-264
A5ZHV0_9BACE/208-245
A5ZHV0_9BACE/353-389
A5ZHV0_9BACE/55-91
A5ZHV0_9BACE/621-657
A5ZI60_9BACE/209-244
A5ZI60_9BACE/21-47
A5ZI60_9BACE/346-382
A5ZI60_9BACE/56-92
A5ZKI7_9BACE/207-242
A5ZKI7_9BACE/268-299
A5ZKI7_9BACE/388-425
A6A4F3_VIBCH/134-170
A6A4F3_VIBCH/178-214
A6A4F3_VIBCH/91-126
A6AB20_VIBCH/213-248
A6AB20_VIBCH/256-292
A6AB20_VIBCH/300-336
A6AD01_VIBCH/115-147
A6AD01_VIBCH/226-262
A6AD01_VIBCH/365-401
A6AD01_VIBCH/71-107
A6AM97_VIBHA/213-248
A6AM97_VIBHA/256-292
A6AM97_VIBHA/300-336
A6B1X3_VIBPA/241-268
A6B311_VIBPA/213-248
A6B311_VIBPA/256-292
A6B311_VIBPA/300-336
A6BRS6_YERPE/241-268
A6BRS6_YERPE/355-379
A6BTC0_YERPE/197-226
A6BTC0_YERPE/236-272
A6BTC0_YERPE/280-316
A6BTC0_YERPE/367-400
A6C1D9_9PLAN/145-170
A6C1D9_9PLAN/52-73
A6C1E1_9PLAN/143-172
A6C1E1_9PLAN/44-73
A6C241_9PLAN/792-822
A6C642_9PLAN/781-805
A6C668_9PLAN/552-592
A6C668_9PLAN/785-809
A6C787_9PLAN/1077-1115
A6C787_9PLAN/1170-1216
A6C787_9PLAN/971-1006
A6CQ17_9BACI/175-216
A6CQ17_9BACI/225-250
A6CQ17_9BACI/52-88
A6D2N5_9VIBR/219-255
A6D2N5_9VIBR/360-396
A6D2N5_9VIBR/414-444
A6D2N5_9VIBR/509-545
A6D2N5_9VIBR/61-99
A6D8I2_9VIBR/205-240
A6D8I2_9VIBR/248-284
A6D8I2_9VIBR/292-327
A6DQI5_9BACT/158-194
A6DQI5_9BACT/247-289
A6DQI5_9BACT/343-379
A6DTW0_9BACT/201-230
A6DTW0_9BACT/481-518
A6DTW0_9BACT/54-90
A6E0P4_9RHOB/202-235
A6E0P4_9RHOB/245-280
A6E0P4_9RHOB/288-324
A6E0P4_9RHOB/332-368
A6E0P4_9RHOB/375-414
A6E852_9SPHI/388-414
A6E852_9SPHI/80-112
A6E864_9SPHI/273-308
A6E864_9SPHI/421-468
A6E864_9SPHI/478-511
A6E8F5_9SPHI/151-184
A6E8F5_9SPHI/203-242
A6E8F5_9SPHI/256-295
A6E8F5_9SPHI/310-349
A6E8F5_9SPHI/364-403
A6EB72_9SPHI/347-382
A6EB72_9SPHI/63-99
A6EB95_9SPHI/296-336
A6EBZ5_9SPHI/440-470
A6EBZ5_9SPHI/479-512
A6EBZ5_9SPHI/58-94
A6EGB1_9SPHI/17-42
A6EGB1_9SPHI/211-246
A6EGB1_9SPHI/404-433
A6EGB1_9SPHI/56-92
A6ELQ9_9BACT/271-309
A6ELQ9_9BACT/324-362
A6EP70_9BACT/237-270
A6EP70_9BACT/437-471
A6EP70_9BACT/81-116
A6ERT7_9BACT/328-366
A6ESX6_9BACT/200-228
A6ESX6_9BACT/316-352
A6EWR9_9ALTE/192-224
A6EWR9_9ALTE/232-268
A6EWR9_9ALTE/276-312
A6EWR9_9ALTE/320-355
A6EWR9_9ALTE/364-397
A6FAD0_9GAMM/195-223
A6FAD0_9GAMM/22-48
A6FAD0_9GAMM/367-412
A6FES8_9GAMM/201-234
A6FES8_9GAMM/247-278
A6FES8_9GAMM/286-322
A6FES8_9GAMM/330-364
A6FTX6_9RHOB/201-234
A6FTX6_9RHOB/246-279
A6FTX6_9RHOB/287-323
A6FTX6_9RHOB/331-367
A6FTX6_9RHOB/374-413
A6FWT0_9DELT/227-271
A6FWT0_9DELT/299-324
A6FWT0_9DELT/50-82
A6FWT0_9DELT/90-130
A6G0V9_9DELT/193-228
A6G0V9_9DELT/236-271
A6G0V9_9DELT/300-340
A6G0V9_9DELT/354-394
A6G310_9DELT/142-173
A6G310_9DELT/333-361
A6G459_9DELT/425-458
A6G459_9DELT/479-514
A6G459_9DELT/522-558
A6G459_9DELT/567-602
A6G9W3_9DELT/322-355
A6G9X3_9DELT/55-88
A6GAW3_9DELT/122-167
A6GAW3_9DELT/172-206
A6GAW3_9DELT/239-269
A6GAW3_9DELT/438-478
A6GAW3_9DELT/78-114
A6GDD5_9DELT/336-376
A6GFY3_9DELT/239-275
A6GFY3_9DELT/285-318
A6GL01_9BURK/415-450
A6GRT6_9BURK/460-490
A6GSR4_9BURK/208-241
A6GSR4_9BURK/249-285
A6GSR4_9BURK/293-329
A6GSR4_9BURK/337-371
A6GSR4_9BURK/381-414
A6GWG1_FLAPJ/273-311
A6H249_FLAPJ/267-297
A6H291_FLAPJ/268-308
A6H291_FLAPJ/323-361
A6H291_FLAPJ/373-412
A6KWS9_BACV8/398-424
A6KWS9_BACV8/49-80
A6KZI1_BACV8/345-382
A6KZI1_BACV8/474-510
A6KZI1_BACV8/54-90
A6KZL9_BACV8/208-245
A6KZL9_BACV8/347-383
A6KZL9_BACV8/55-91
A6KZL9_BACV8/611-647
A6L5L7_BACV8/140-175
A6L5L7_BACV8/235-272
A6L5L7_BACV8/292-334
A6L6E3_BACV8/221-257
A6L7K9_BACV8/17-47
A6L7K9_BACV8/210-245
A6L7K9_BACV8/347-383
A6L7K9_BACV8/56-91
A6L843_PARD8/273-301
A6L843_PARD8/390-424
A6L845_PARD8/265-299
A6L845_PARD8/345-369
A6L845_PARD8/388-427
A6LBC5_PARD8/207-244
A6LBC5_PARD8/346-382
A6LBC5_PARD8/54-90
A6LBC5_PARD8/609-643
A6LDT1_PARD8/231-270
A6LEX0_PARD8/266-300
A6LEX0_PARD8/343-369
A6LEX0_PARD8/388-424
A6LFH5_PARD8/482-511
A6LFH5_PARD8/56-92
A6LFI1_PARD8/17-49
A6LFI1_PARD8/347-382
A6LFI1_PARD8/56-92
A6LG82_PARD8/127-163
A6LG82_PARD8/216-251
A6LG82_PARD8/39-70
A6LHW3_PARD8/277-306
A6LHW3_PARD8/351-383
A6LHW3_PARD8/398-426
A6LHW5_PARD8/220-243
A6LHW5_PARD8/268-303
A6LHW5_PARD8/323-370
A6LHW5_PARD8/389-424
A6LI51_PARD8/291-318
A6LI51_PARD8/355-386
A6LI51_PARD8/406-441
A6LIB6_PARD8/274-306
A6LIB6_PARD8/348-373
A6LIB6_PARD8/393-425
A6LID1_PARD8/220-261
A6LID1_PARD8/285-314
A6LID1_PARD8/380-419
A6Q4B5_NITSB/257-293
A6QB52_SULNB/262-298
A6QB52_SULNB/354-385
A6QS82_AJECN/208-240
A6QTL5_AJECN/232-267
A6SS12_BOTFB/132-169
A6SS12_BOTFB/193-219
A6SS12_BOTFB/247-271
A6SS12_BOTFB/342-372
A6SS12_BOTFB/496-523
A6SS12_BOTFB/545-576
A6SS12_BOTFB/596-629
A6SS12_BOTFB/86-124
A6T0W0_JANMA/185-220
A6T0W0_JANMA/231-264
A6T0W0_JANMA/272-308
A6T0W0_JANMA/316-352
A6T6G6_KLEP7/185-214
A6T6G6_KLEP7/224-260
A6T6G6_KLEP7/268-304
A6T6G6_KLEP7/355-390
A6TDJ3_KLEP7/355-379
A6TFZ2_KLEP7/374-403
A6V1H0_PSEA7/87-112
A6VA00_PSEA7/194-227
A6VA00_PSEA7/235-271
A6VA00_PSEA7/279-315
A6VA00_PSEA7/369-402
A6VPC9_ACTSZ/241-267
A6VTC8_MARMS/241-264
A6VTC8_MARMS/349-379
A6W8P3_KINRD/134-164
A6W8P3_KINRD/181-215
A6W8P3_KINRD/223-259
A6WEQ6_KINRD/158-183
A6WH95_SHEB8/182-214
A6WH95_SHEB8/443-488
A6WH95_SHEB8/80-120
A6WKT8_SHEB8/484-515
A6WKT8_SHEB8/62-98
A6WLF8_SHEB8/245-280
A6WTV6_SHEB8/266-295
A6WTV6_SHEB8/84-113
A6X3J0_OCHA4/117-141
A6X3J0_OCHA4/23-48
A6XR93_VIBCH/115-147
A6XR93_VIBCH/226-262
A6XR93_VIBCH/365-401
A6XR93_VIBCH/41-60
A6XR93_VIBCH/71-107
A7A9S8_9PORP/264-297
A7A9S8_9PORP/384-417
A7A9U1_9PORP/275-299
A7A9U1_9PORP/394-427
A7AB43_9PORP/274-299
A7AB43_9PORP/385-417
A7ABX7_9PORP/270-298
A7ABX7_9PORP/336-368
A7ABX7_9PORP/388-424
A7AHQ0_9PORP/224-265
A7AHQ0_9PORP/289-318
A7AHQ0_9PORP/384-423
A7AHU8_9PORP/285-328
A7AI29_9PORP/273-304
A7AI29_9PORP/349-374
A7AI29_9PORP/393-429
A7AI74_9PORP/21-47
A7AI74_9PORP/210-245
A7AI74_9PORP/347-383
A7AI74_9PORP/56-92
A7AI83_9PORP/347-384
A7AI83_9PORP/482-514
A7AI83_9PORP/56-92
A7AJM3_9PORP/120-156
A7AJM3_9PORP/33-63
A7AKX5_9PORP/275-304
A7AKX5_9PORP/341-373
A7AKX5_9PORP/393-428
A7AL06_9PORP/212-241
A7AL06_9PORP/269-295
A7AL06_9PORP/387-417
A7BYY2_9GAMM/195-228
A7BYY2_9GAMM/256-283
A7BYY2_9GAMM/366-400
A7BYY2_9GAMM/432-455
A7BYY2_9GAMM/80-121
A7C5Y3_9GAMM/114-139
A7C5Y3_9GAMM/153-184
A7C5Y3_9GAMM/26-62
A7C5Y3_9GAMM/70-106
A7FHD1_YERP3/241-268
A7FHD1_YERP3/355-379
A7H012_CAMC5/363-397
A7H1I6_CAMJD/254-291
A7H1I6_CAMJD/344-373
A7H6J0_ANADF/217-235
A7H6J0_ANADF/256-290
A7H6J0_ANADF/72-109
A7H870_ANADF/281-317
A7H870_ANADF/325-362
A7HC17_ANADF/330-367
A7HC17_ANADF/478-508
A7HC17_ANADF/513-549
A7HEA1_ANADF/156-192
A7HEA1_ANADF/200-234
A7HEA1_ANADF/264-304
A7HEA1_ANADF/312-352
A7HGT1_ANADF/440-469
A7HGT1_ANADF/521-556
A7I182_CAMHC/272-308
A7IJU3_XANP2/255-290
A7IJU3_XANP2/298-334
A7IJU3_XANP2/342-378
A7IJU3_XANP2/381-423
A7JC94_FRATT/196-227
A7JC94_FRATT/235-273
A7JC94_FRATT/284-316
A7JG77_FRANO/196-227
A7JG77_FRANO/235-273
A7JG77_FRANO/284-316
A7JKE3_FRANO/196-227
A7JKE3_FRANO/235-273
A7JKE3_FRANO/284-316
A7JVJ1_PASHA/196-228
A7JVJ1_PASHA/235-274
A7JVJ1_PASHA/282-318
A7JVJ1_PASHA/363-395
A7JY05_VIBSE/241-268
A7K4W1_VIBSE/213-248
A7K4W1_VIBSE/256-292
A7K4W1_VIBSE/300-336
A7LS28_BACOV/209-244
A7LS28_BACOV/21-47
A7LS28_BACOV/346-382
A7LS28_BACOV/56-92
A7LSM6_BACOV/208-245
A7LSM6_BACOV/310-338
A7LSM6_BACOV/347-383
A7LSM6_BACOV/496-529
A7LSM6_BACOV/55-91
A7LSM6_BACOV/99-136
A7M0R4_BACOV/139-177
A7M0R4_BACOV/282-322
A7M0R4_BACOV/50-74
A7M5E9_BACOV/226-264
A7MIW7_ENTS8/198-227
A7MIW7_ENTS8/369-403
A7MPZ3_ENTS8/388-415
A7MR56_ENTS8/355-379
A7MRT4_VIBHB/205-240
A7MRT4_VIBHB/248-284
A7MRT4_VIBHB/292-328
A7NA29_FRATF/196-227
A7NA29_FRATF/235-273
A7NA29_FRATF/284-316
A7NJ05_ROSCS/114-147
A7NJ05_ROSCS/70-106
A7NK13_ROSCS/383-397
A7NLG0_ROSCS/121-171
A7NLG0_ROSCS/230-268
A7NLG0_ROSCS/280-314
A7NLG0_ROSCS/73-105
A7NLQ6_ROSCS/344-370
A7NLY0_ROSCS/364-388
A7NMU6_ROSCS/35-71
A7NMU6_ROSCS/431-449
A7NMU6_ROSCS/471-500
A7NNF2_ROSCS/164-187
A7NNF2_ROSCS/220-250
A7NNR3_ROSCS/190-224
A7NNR3_ROSCS/238-262
A7NNR3_ROSCS/293-317
A7NNR3_ROSCS/338-371
A7NNR3_ROSCS/381-411
A7NNR3_ROSCS/42-78
A7NNR3_ROSCS/430-457
A7NNR3_ROSCS/477-503
A7NNR3_ROSCS/652-677
A7NRG5_ROSCS/105-141
A7NRG5_ROSCS/149-185
A7NRG5_ROSCS/193-230
A7NRG5_ROSCS/62-97
A7SNF3_NEMVE/108-131
A7UYI6_BACUN/219-244
A7UYI6_BACUN/274-302
A7UYI6_BACUN/391-426
A7UYI8_BACUN/229-244
A7UYI8_BACUN/281-307
A7UYI8_BACUN/395-430
A7V3B7_BACUN/193-228
A7V3B7_BACUN/281-316
A7V3B7_BACUN/353-369
A7V3B7_BACUN/98-136
A7V5C1_BACUN/141-171
A7V5C1_BACUN/97-132
A7V6C0_BACUN/236-271
A7V6C0_BACUN/373-409
A7V6C0_BACUN/428-460
A7V6C0_BACUN/82-118
A7V806_BACUN/209-245
A7V806_BACUN/313-337
A7V806_BACUN/347-383
A7V806_BACUN/55-91
A7V806_BACUN/618-654
A7YSI6_FRATU/196-227
A7YSI6_FRATU/235-273
A7YSI6_FRATU/284-316
A7Z226_BACA2/219-254
A7Z8D9_BACA2/181-209
A7Z8D9_BACA2/231-256
A7Z8D9_BACA2/58-93
A7ZC42_CAMC1/272-308
A7ZC42_CAMC1/360-394
A8AJ54_CITK8/198-227
A8AJ54_CITK8/237-273
A8AJ54_CITK8/281-317
A8AJ54_CITK8/368-403
A8BFP3_GIAIC/238-276
A8DJV8_9BACT/273-306
A8DJV8_9BACT/88-124
A8EHS4_BURPS/187-222
A8EHS4_BURPS/233-267
A8EHS4_BURPS/275-311
A8EHS4_BURPS/322-358
A8EHS4_BURPS/368-399
A8EV65_ARCB4/372-405
A8F3K9_THELT/145-178
A8F3K9_THELT/189-224
A8F3K9_THELT/314-355
A8F3K9_THELT/367-400
A8F5S4_THELT/58-83
A8FH23_BACP2/17-32
A8FH23_BACP2/56-91
A8FJR7_CAMJ8/254-291
A8FJR7_CAMJ8/344-373
A8FP58_SHESH/182-216
A8FP58_SHESH/449-494
A8FP58_SHESH/541-567
A8FP58_SHESH/88-122
A8FRF2_SHESH/74-99
A8FS89_SHESH/326-354
A8FS89_SHESH/498-523
A8FSX7_SHESH/484-513
A8FSX7_SHESH/61-97
A8FTC1_SHESH/255-285
A8FTU8_SHESH/237-275
A8FTU8_SHESH/95-130
A8FVU3_SHESH/268-300
A8FVU3_SHESH/36-69
A8FVU3_SHESH/79-115
A8FYU3_SHESH/284-307
A8FYU3_SHESH/93-130
A8G0J8_SHESH/76-113
A8G135_SHESH/85-112
A8G7R6_SERP5/387-423
A8GYF2_SHEPA/136-149
A8GYF2_SHEPA/180-210
A8GYF2_SHEPA/440-485
A8GYF2_SHEPA/532-558
A8GYF2_SHEPA/81-117
A8GZ75_SHEPA/81-109
A8H022_SHEPA/52-89
A8H182_SHEPA/179-214
A8H182_SHEPA/224-254
A8H1V5_SHEPA/484-514
A8H1V5_SHEPA/62-98
A8H472_SHEPA/220-262
A8H472_SHEPA/79-114
A8H6A7_SHEPA/249-284
A8H833_SHEPA/271-295
A8H833_SHEPA/80-114
A8H8E4_SHEPA/72-96
A8IMB7_AZOC5/255-290
A8IMB7_AZOC5/298-334
A8IMB7_AZOC5/342-378
A8IMB7_AZOC5/385-423
A8KWH3_BURPS/187-222
A8KWH3_BURPS/233-267
A8KWH3_BURPS/275-311
A8KWH3_BURPS/322-358
A8KWH3_BURPS/368-399
A8KX52_FRASN/338-375
A8L5W4_FRASN/342-375
A8L5Y7_FRASN/513-559
A8L5Y7_FRASN/613-650
A8L5Y7_FRASN/658-694
A8L7T7_FRASN/328-375
A8M1S8_SALAI/341-373
A8NQ59_BRUMA/169-205
A8NQ59_BRUMA/213-247
A8NQ59_BRUMA/277-319
A8NQ59_BRUMA/327-368
A8NQ59_BRUMA/536-572
A8NQ59_BRUMA/580-617
A8PMC4_9COXI/210-239
A8PMC4_9COXI/255-290
A8PMC4_9COXI/299-335
A8PMC4_9COXI/343-372
A8PMC4_9COXI/389-419
A8S1V2_9CLOT/165-193
A8T5R1_9VIBR/212-247
A8T5R1_9VIBR/299-335
A8TZN6_9PROT/137-179
A8TZN6_9PROT/50-86
A8TZN6_9PROT/8-42
A8TZN6_9PROT/94-130
A8UEG4_9FLAO/106-144
A8UEG4_9FLAO/157-199
A8UEG4_9FLAO/214-253
A8UFH1_9FLAO/279-310
A8UFH1_9FLAO/325-362
A8UFH5_9FLAO/94-139
A8UFV6_9FLAO/167-203
A8UFV6_9FLAO/211-245
A8UFV6_9FLAO/275-310
A8UFV6_9FLAO/323-363
A8UGN4_9FLAO/201-235
A8UGN4_9FLAO/314-352
A8UGR6_9FLAO/15-49
A8UGR6_9FLAO/300-329
A8UGR6_9FLAO/442-466
A8UGR6_9FLAO/476-518
A8UGR6_9FLAO/57-93
A8UH87_9FLAO/277-312
A8UL11_9FLAO/130-161
A8UL11_9FLAO/173-209
A8UL11_9FLAO/228-257
A8UL11_9FLAO/387-422
A8UL11_9FLAO/84-122
A8ULJ5_9FLAO/346-382
A8ULJ5_9FLAO/496-529
A8ULJ5_9FLAO/59-95
A8UNH6_9FLAO/211-245
A8UNH6_9FLAO/265-312
A8UNH6_9FLAO/327-365
A8UNH6_9FLAO/379-418
A8UNS9_9FLAO/335-371
A8UNS9_9FLAO/383-409
A8UNS9_9FLAO/430-449
A8UNS9_9FLAO/52-88
A8UP28_9FLAO/151-190
A8UP28_9FLAO/207-243
A8UP28_9FLAO/98-125
A8UQ95_9FLAO/230-259
A8UQ95_9FLAO/424-444
A8XYB7_CAEBR/201-237
A8XYB7_CAEBR/245-279
A8XYB7_CAEBR/309-351
A8YIP0_MICAE/132-165
A8YIP0_MICAE/35-71
A8YIP0_MICAE/78-118
A8YKU0_MICAE/125-156
A8YKU0_MICAE/24-65
A8YKU1_MICAE/131-160
A8YKU1_MICAE/73-114
A8YLY3_MICAE/136-165
A8YLY3_MICAE/39-74
A8ZM51_ACAM1/195-230
A8ZM51_ACAM1/56-92
A8ZZG1_DESOH/401-442
A8ZZG1_DESOH/456-486
A8ZZP7_DESOH/353-380
A8ZZP8_DESOH/356-383
A8ZZP8_DESOH/43-85
A9A3S0_NITMS/330-364
A9AN07_BURM1/121-147
A9AN07_BURM1/74-112
A9AVS0_HERA2/291-330
A9AWE0_HERA2/283-321
A9AX80_HERA2/141-184
A9AXM4_HERA2/136-152
A9AXM4_HERA2/185-214
A9AXM4_HERA2/233-251
A9AXM4_HERA2/58-88
A9AZ79_HERA2/119-153
A9AZ79_HERA2/161-203
A9AZ79_HERA2/212-249
A9AZ79_HERA2/72-109
A9AZV8_HERA2/390-426
A9AZV8_HERA2/434-475
A9AZV8_HERA2/528-561
A9AZV8_HERA2/576-602
A9AZV9_HERA2/445-485
A9AZV9_HERA2/493-527
A9AZV9_HERA2/533-574
A9AZV9_HERA2/576-618
A9B292_HERA2/249-289
A9B2U2_HERA2/187-204
A9B2U2_HERA2/234-262
A9B3A8_HERA2/188-213
A9B3A8_HERA2/240-263
A9B3A8_HERA2/67-103
A9B4A7_HERA2/391-444
A9B4A7_HERA2/453-490
A9B4A7_HERA2/516-551
A9B4A7_HERA2/559-595
A9B4N9_HERA2/210-225
A9B4N9_HERA2/264-294
A9B4N9_HERA2/309-333
A9B6G3_HERA2/196-213
A9B6G3_HERA2/284-319
A9B6H0_HERA2/248-290
A9B6H0_HERA2/348-382
A9B6U3_HERA2/240-258
A9B701_HERA2/154-176
A9BC97_PROM4/429-451
A9BIW8_PETMO/37-73
A9BIW8_PETMO/412-439
A9C288_DELAS/202-237
A9C288_DELAS/245-281
A9C288_DELAS/289-325
A9C288_DELAS/333-369
A9CVJ8_9RHIZ/106-138
A9CVJ8_9RHIZ/146-182
A9CVJ8_9RHIZ/252-277
A9CW88_9GAMM/84-113
A9D114_9RHIZ/254-290
A9D114_9RHIZ/298-334
A9D114_9RHIZ/342-378
A9D114_9RHIZ/385-423
A9D665_9GAMM/348-383
A9D665_9GAMM/483-515
A9D665_9GAMM/61-97
A9DEQ5_9GAMM/206-240
A9DEQ5_9GAMM/250-284
A9DEQ5_9GAMM/292-328
A9DEQ5_9GAMM/336-372
A9DHP7_9GAMM/220-261
A9DHP7_9GAMM/79-115
A9DJW7_9FLAO/181-218
A9DNI9_9FLAO/10-41
A9DNI9_9FLAO/271-299
A9DNJ4_9FLAO/204-238
A9DNJ4_9FLAO/264-304
A9DNJ4_9FLAO/319-356
A9E0Y5_9FLAO/145-183
A9E0Y5_9FLAO/79-130
A9E0Z9_9RHOB/209-242
A9E0Z9_9RHOB/255-287
A9E0Z9_9RHOB/295-331
A9E0Z9_9RHOB/339-375
A9E0Z9_9RHOB/382-421
A9E211_9FLAO/216-248
A9E211_9FLAO/284-314
A9E211_9FLAO/329-367
A9E211_9FLAO/380-419
A9E6G3_9FLAO/184-225
A9E6G3_9FLAO/394-420
A9E6G3_9FLAO/83-118
A9EK13_9GAMM/166-195
A9EK13_9GAMM/426-470
A9EK13_9GAMM/68-101
A9EN19_SORC5/372-410
A9EWP0_9RHOB/207-240
A9EWP0_9RHOB/249-285
A9EWP0_9RHOB/293-329
A9EWP0_9RHOB/337-373
A9EWP0_9RHOB/380-419
A9FCA3_SORC5/41-89
A9FDM9_SORC5/197-233
A9FDM9_SORC5/241-275
A9FDM9_SORC5/304-347
A9FDM9_SORC5/363-403
A9FDM9_SORC5/83-115
A9FGN9_SORC5/480-509
A9FGN9_SORC5/520-554
A9FGN9_SORC5/565-598
A9G2W1_SORC5/146-180
A9G5N4_SORC5/401-438
A9G5N4_SORC5/446-486
A9GBR0_9RHOB/207-240
A9GBR0_9RHOB/249-285
A9GBR0_9RHOB/293-329
A9GBR0_9RHOB/337-373
A9GBR0_9RHOB/380-419
A9GI24_SORC5/552-582
A9GN20_SORC5/41-65
A9HB04_GLUDA/263-298
A9HB04_GLUDA/306-342
A9HB04_GLUDA/350-386
A9HB04_GLUDA/393-428
A9HBB4_9RHOB/202-237
A9HBB4_9RHOB/246-282
A9HBB4_9RHOB/290-326
A9HBB4_9RHOB/334-370
A9HBB4_9RHOB/377-416
A9I4H0_BORPD/204-235
A9I4H0_BORPD/243-279
A9I4H0_BORPD/288-324
A9I4H0_BORPD/332-367
A9IYJ6_BART1/288-324
A9IYJ6_BART1/332-368
A9IYJ6_BART1/375-411
A9K1Z2_BURMA/187-222
A9K1Z2_BURMA/233-267
A9K1Z2_BURMA/275-311
A9K1Z2_BURMA/322-358
A9K1Z2_BURMA/368-399
A9KGT9_COXBN/199-236
A9KGT9_COXBN/244-280
A9KGT9_COXBN/288-324
A9KGT9_COXBN/375-409
A9KU31_SHEB9/109-138
A9KU31_SHEB9/291-320
A9KU86_SHEB9/182-214
A9KU86_SHEB9/443-488
A9KU86_SHEB9/80-120
A9KVG6_SHEB9/245-280
A9L5R7_SHEB9/484-515
A9L5R7_SHEB9/62-98
A9MJJ7_SALAR/201-230
A9MJJ7_SALAR/240-276
A9MJJ7_SALAR/284-320
A9MJJ7_SALAR/371-406
A9MJW6_SALAR/373-403
A9MTN5_SALPB/198-227
A9MTN5_SALPB/237-273
A9MTN5_SALPB/281-317
A9MTN5_SALPB/368-403
A9N9Z9_COXBR/196-233
A9N9Z9_COXBR/241-277
A9N9Z9_COXBR/285-321
A9N9Z9_COXBR/372-406
A9R0D6_YERPG/241-268
A9R0D6_YERPG/355-379
A9TPZ0_PHYPA/483-515
A9TPZ0_PHYPA/526-566
A9TPZ0_PHYPA/584-608
A9U5A4_PHYPA/290-326
A9VPC5_BACWK/62-99
A9W989_METEP/248-282
A9W989_METEP/292-328
A9W989_METEP/336-372
A9W989_METEP/379-417
A9WCN9_CHLAA/411-444
A9WCN9_CHLAA/458-494
A9WCN9_CHLAA/514-550
A9WCN9_CHLAA/558-594
A9WDL3_CHLAA/342-375
A9WDL3_CHLAA/38-74
A9WF88_CHLAA/252-270
A9WF88_CHLAA/486-513
A9WG98_CHLAA/124-150
A9WI00_CHLAA/208-250
A9WI00_CHLAA/258-295
A9WIK0_CHLAA/104-130
A9WIK0_CHLAA/259-285
A9WIK0_CHLAA/57-96
A9WJV7_CHLAA/121-144
A9WJV7_CHLAA/306-321
A9WJV7_CHLAA/67-96
A9WPT0_RENSM/107-136
A9WPT0_RENSM/40-61
A9WS36_RENSM/35-71
A9WS36_RENSM/539-569
A9WSG3_RENSM/210-237
A9WTM0_RENSM/39-81
A9Z9R2_YERPE/197-226
A9Z9R2_YERPE/236-272
A9Z9R2_YERPE/280-316
A9Z9R2_YERPE/367-400
A9ZA69_YERPE/241-268
A9ZA69_YERPE/355-379
A9ZGU7_COXBU/196-233
A9ZGU7_COXBU/241-277
A9ZGU7_COXBU/285-321
A9ZGU7_COXBU/372-406
A9ZUX0_YERPE/197-226
A9ZUX0_YERPE/236-272
A9ZUX0_YERPE/280-316
A9ZUX0_YERPE/367-400
A9ZXI9_YERPE/241-268
A9ZXI9_YERPE/355-379
B0ATN2_BACAN/62-99
B0C5U5_ACAM1/948-980
B0DBH2_LACBS/64-103
B0EDE4_ENTDI/267-300
B0GEX5_YERPE/197-226
B0GEX5_YERPE/236-272
B0GEX5_YERPE/280-316
B0GEX5_YERPE/367-400
B0GKF4_YERPE/241-268
B0GKF4_YERPE/355-379
B0GPU9_YERPE/197-226
B0GPU9_YERPE/236-272
B0GPU9_YERPE/280-316
B0GPU9_YERPE/367-400
B0GYT6_YERPE/241-268
B0GYT6_YERPE/355-379
B0H3R6_YERPE/197-226
B0H3R6_YERPE/236-272
B0H3R6_YERPE/280-316
B0H3R6_YERPE/367-400
B0HAR2_YERPE/241-268
B0HAR2_YERPE/355-379
B0HE04_YERPE/241-268
B0HE04_YERPE/355-379
B0HEL5_YERPE/197-226
B0HEL5_YERPE/236-272
B0HEL5_YERPE/280-316
B0HEL5_YERPE/367-400
B0HQI9_YERPE/241-268
B0HQI9_YERPE/355-379
B0HZ84_YERPE/197-226
B0HZ84_YERPE/236-272
B0HZ84_YERPE/280-316
B0HZ84_YERPE/367-400
B0JGL5_MICAN/4-44
B0JGL5_MICAN/58-91
B0JJI2_MICAN/125-156
B0JJI2_MICAN/22-65
B0JJI3_MICAN/132-161
B0JJI3_MICAN/74-115
B0JNB9_MICAN/136-165
B0JNB9_MICAN/39-74
B0KTI7_PSEPG/184-218
B0KTI7_PSEPG/226-262
B0KTI7_PSEPG/270-306
B0KTI7_PSEPG/360-393
B0MWC1_9BACT/230-254
B0MWC1_9BACT/286-331
B0MWC1_9BACT/93-128
B0NPA5_BACSE/138-169
B0NPA5_BACSE/94-129
B0NV56_BACSE/208-245
B0NV56_BACSE/308-337
B0NV56_BACSE/347-383
B0NV56_BACSE/55-91
B0NV56_BACSE/616-652
B0NV56_BACSE/99-136
B0Q5M4_BACAN/62-99
B0QID9_BACAN/62-99
B0QSU2_HAEPR/197-229
B0QSU2_HAEPR/237-275
B0QSU2_HAEPR/283-319
B0QSU2_HAEPR/363-395
B0R3A9_HALS3/95-132
B0R7J8_HALS3/58-97
B0RCM5_CLAMS/184-221
B0RCM5_CLAMS/20-57
B0RCM5_CLAMS/76-100
B0RXX5_XANCB/135-174
B0RXX5_XANCB/31-69
B0RXX5_XANCB/81-120
B0RY85_XANCB/151-187
B0RY85_XANCB/209-223
B0RY85_XANCB/367-393
B0S8Z3_LEPBA/203-242
B0S8Z3_LEPBA/37-75
B0S8Z3_LEPBA/90-123
B0SDV7_LEPBA/159-202
B0SDV7_LEPBA/256-294
B0SDV7_LEPBA/97-132
B0SE35_LEPBA/317-363
B0SH41_LEPBA/158-194
B0SH41_LEPBA/226-262
B0SH41_LEPBA/295-346
B0SH41_LEPBA/30-67
B0SLY1_LEPBP/159-202
B0SLY1_LEPBP/256-294
B0SLY1_LEPBP/97-132
B0SML8_LEPBP/317-363
B0SQQ6_LEPBP/158-194
B0SQQ6_LEPBP/226-262
B0SQQ6_LEPBP/295-346
B0SQQ6_LEPBP/30-67
B0SRZ0_LEPBP/128-161
B0SRZ0_LEPBP/241-280
B0SRZ0_LEPBP/75-113
B0T057_CAUSK/247-282
B0T057_CAUSK/290-326
B0T057_CAUSK/334-370
B0T057_CAUSK/378-414
B0T1P0_CAUSK/89-125
B0TC16_HELMI/235-266
B0TIR6_SHEHH/178-215
B0TKF9_SHEHH/81-109
B0TKL6_SHEHH/484-513
B0TKL6_SHEHH/62-98
B0TLB3_SHEHH/126-150
B0TLB3_SHEHH/181-212
B0TLB3_SHEHH/441-486
B0TLB3_SHEHH/533-559
B0TLB3_SHEHH/82-118
B0TSR8_SHEHH/52-98
B0TT96_SHEHH/270-295
B0TT96_SHEHH/85-114
B0TU42_SHEHH/73-100
B0TUT6_SHEHH/220-262
B0U057_FRAP2/193-224
B0U057_FRAP2/232-270
B0U057_FRAP2/281-313
B0U3E6_XYLFM/107-143
B0U3E6_XYLFM/308-336
B0U7W3_METS4/242-279
B0U7W3_METS4/287-323
B0U7W3_METS4/331-367
B0U7W3_METS4/374-412
B0UB49_METS4/367-402
B0UB49_METS4/42-65
B0UB49_METS4/423-453
B0UB49_METS4/72-112
B0VCX0_ACIBY/188-224
B0VCX0_ACIBY/232-268
B0VCX0_ACIBY/276-312
B0VCX0_ACIBY/365-399
B0VF46_CLOAI/33-69
B0VF46_CLOAI/408-441
B0VG07_CLOAI/121-159
B0VG07_CLOAI/278-317
B0VG07_CLOAI/334-373
B0VH91_CLOAI/60-96
B0VIS9_CLOAI/291-326
B0VIS9_CLOAI/393-428
B0VIS9_CLOAI/442-481
B0VIY2_CLOAI/287-319
B0VIY2_CLOAI/427-456
B0VT82_ACIBS/188-224
B0VT82_ACIBS/232-268
B0VT82_ACIBS/276-312
B0VT82_ACIBS/365-399
B0XVL6_ASPFC/1111-1138
B0Y1A9_ASPFC/426-444
B1EPA3_9ESCH/197-226
B1EPA3_9ESCH/367-402
B1F2D5_BACAN/62-99
B1F8H6_9BURK/120-146
B1F8H6_9BURK/72-111
B1FJA3_9BURK/183-221
B1FJA3_9BURK/235-268
B1FJA3_9BURK/276-312
B1FJA3_9BURK/323-359
B1FJA3_9BURK/369-400
B1FWC3_9BURK/191-223
B1FWC3_9BURK/230-268
B1FWC3_9BURK/276-312
B1FWC3_9BURK/323-359
B1FWC3_9BURK/365-400
B1G3C6_9BURK/173-200
B1G3C6_9BURK/219-251
B1G3C6_9BURK/326-347
B1G3C6_9BURK/473-498
B1G3C6_9BURK/518-558
B1G3C6_9BURK/63-101
B1GKI6_BACAN/62-99
B1HB24_BURPS/190-225
B1HB24_BURPS/236-270
B1HB24_BURPS/278-314
B1HB24_BURPS/325-361
B1HB24_BURPS/371-402
B1I2S2_DESAP/373-400
B1JD65_PSEPW/184-218
B1JD65_PSEPW/226-262
B1JD65_PSEPW/270-306
B1JD65_PSEPW/360-393
B1JGZ3_YERPY/403-429
B1JIY9_YERPY/241-268
B1JIY9_YERPY/355-379
B1K784_BURCC/131-157
B1K784_BURCC/97-122
B1KCZ0_SHEWM/185-216
B1KCZ0_SHEWM/445-490
B1KCZ0_SHEWM/537-563
B1KCZ0_SHEWM/89-122
B1KED1_SHEWM/220-261
B1KED1_SHEWM/79-115
B1KFH4_SHEWM/336-369
B1KFH4_SHEWM/469-502
B1KFH4_SHEWM/52-88
B1KFH4_SHEWM/96-125
B1KFP5_SHEWM/476-511
B1KI24_SHEWM/178-215
B1KI24_SHEWM/277-307
B1KI24_SHEWM/327-355
B1KK09_SHEWM/160-187
B1KKT5_SHEWM/274-298
B1KKT5_SHEWM/84-121
B1KKU4_SHEWM/484-504
B1KPC2_SHEWM/84-111
B1KPQ1_SHEWM/485-517
B1KPQ1_SHEWM/62-98
B1KPW9_SHEWM/427-462
B1L8P6_THESQ/349-381
B1LM39_ECOSM/198-227
B1LM39_ECOSM/368-403
B1LXI9_METRJ/247-281
B1LXI9_METRJ/291-327
B1LXI9_METRJ/335-371
B1LXI9_METRJ/378-416
B1SWV4_9BURK/120-146
B1SWV4_9BURK/73-111
B1TDD9_9BURK/111-147
B1TDD9_9BURK/157-196
B1TDD9_9BURK/64-100
B1UTN0_BACAN/62-99
B1VTQ5_STRGG/511-540
B1VTQ5_STRGG/52-76
B1VY95_STRGG/343-379
B1VZZ7_STRGG/146-183
B1VZZ7_STRGG/435-472
B1VZZ7_STRGG/493-534
B1VZZ7_STRGG/519-582
B1VZZ7_STRGG/629-648
B1WR31_CYAA5/127-163
B1WR31_CYAA5/181-205
B1WR31_CYAA5/80-116
B1WR32_CYAA5/72-114
B1WUL1_CYAA5/40-81
B1WUL1_CYAA5/88-128
B1WWE1_CYAA5/140-169
B1WWE1_CYAA5/40-76
B1WWE1_CYAA5/83-123
B1X051_CYAA5/219-249
B1XI15_SYNP2/132-155
B1XI15_SYNP2/30-66
B1XI15_SYNP2/76-113
B1XMJ2_SYNP2/164-188
B1XMJ2_SYNP2/227-251
B1XNJ1_SYNP2/131-162
B1XNJ1_SYNP2/81-117
B1XQA3_SYNP2/132-156
B1XQA3_SYNP2/30-66
B1XQA3_SYNP2/78-113
B1XQD1_SYNP2/142-171
B1XQD1_SYNP2/44-79
B1XQD1_SYNP2/86-126
B1XTB9_POLNS/162-197
B1XTB9_POLNS/206-240
B1XTB9_POLNS/249-285
B1XTB9_POLNS/296-332
B1Y0V3_LEPCP/191-223
B1Y0V3_LEPCP/231-267
B1Y0V3_LEPCP/275-311
B1Y0V3_LEPCP/319-352
B1Y101_LEPCP/51-100
B1Y1V1_LEPCP/124-156
B1Y1V1_LEPCP/164-200
B1Y1V1_LEPCP/280-296
B1YB62_THENV/88-125
B1YZS0_BURA4/120-146
B1YZS0_BURA4/72-111
B1ZAS2_METPB/248-282
B1ZAS2_METPB/292-328
B1ZAS2_METPB/336-372
B1ZAS2_METPB/379-417
B1ZPB3_OPITP/337-378
B1ZPB3_OPITP/386-422
B1ZPB3_OPITP/430-465
B1ZPB3_OPITP/493-517
B1ZQW0_OPITP/171-208
B1ZQW0_OPITP/217-252
B1ZQW0_OPITP/260-294
B1ZQW0_OPITP/347-380
B1ZRC9_OPITP/49-87
B1ZSJ5_OPITP/136-174
B1ZSJ5_OPITP/188-214
B1ZSJ5_OPITP/234-272
B1ZSJ5_OPITP/68-121
B1ZWZ5_OPITP/575-598
B1ZWZ6_OPITP/248-285
B1ZWZ6_OPITP/30-74
B1ZX17_OPITP/207-245
B1ZX17_OPITP/260-290
B1ZX17_OPITP/352-385
B1ZX17_OPITP/401-442
B1ZX17_OPITP/41-72
B1ZX17_OPITP/511-547
B1ZX17_OPITP/578-602
B1ZX17_OPITP/92-130
B2AAK0_PODAN/401-437
B2BKB4_9BACT/221-250
B2BKB4_9BACT/33-70
B2FMH8_STRMK/128-167
B2FMH8_STRMK/32-66
B2FMH8_STRMK/86-115
B2FRM9_STRMK/200-232
B2FRM9_STRMK/240-276
B2FRM9_STRMK/284-320
B2FSY4_STRMK/139-178
B2FSY4_STRMK/34-73
B2FSY4_STRMK/85-124
B2FT68_STRMK/215-247
B2FT68_STRMK/256-300
B2FT68_STRMK/360-392
B2FT68_STRMK/401-436
B2FT68_STRMK/486-522
B2FTA3_STRMK/102-138
B2FTA3_STRMK/302-327
B2H0Y7_BURPS/187-222
B2H0Y7_BURPS/233-267
B2H0Y7_BURPS/275-311
B2H0Y7_BURPS/322-358
B2H0Y7_BURPS/368-399
B2HRY8_MYCMM/66-90
B2HWT9_ACIBC/188-224
B2HWT9_ACIBC/232-268
B2HWT9_ACIBC/276-312
B2HWT9_ACIBC/365-399
B2I4T6_XYLF2/235-267
B2I4T6_XYLF2/275-311
B2I4T6_XYLF2/319-355
B2I614_XYLF2/279-307
B2I614_XYLF2/78-114
B2IBT1_BEII9/267-293
B2ICN6_BEII9/252-288
B2ICN6_BEII9/296-332
B2ICN6_BEII9/340-376
B2ICN6_BEII9/383-421
B2ITU9_NOSP7/127-160
B2ITU9_NOSP7/80-114
B2ITV0_NOSP7/129-163
B2ITV0_NOSP7/38-73
B2JAS7_NOSP7/914-946
B2K694_YERPB/241-268
B2K694_YERPB/355-379
B2K7E3_YERPB/403-429
B2KE83_ELUMP/190-225
B2KE83_ELUMP/277-313
B2KE83_ELUMP/367-403
B2N720_ECOLX/197-226
B2N720_ECOLX/367-402
B2PG83_ECO57/197-226
B2PG83_ECO57/367-402
B2Q376_PROST/197-226
B2Q376_PROST/236-272
B2Q376_PROST/280-316
B2Q376_PROST/370-399
B2RIT0_PORG3/217-259
B2RIT0_PORG3/82-118
B2RJY3_PORG3/226-262
B2RKC0_PORG3/223-263
B2RKC0_PORG3/266-317
B2RKC0_PORG3/331-369
B2RKC0_PORG3/383-433
B2SI36_XANOP/144-158
B2SI36_XANOP/304-329
B2SI36_XANOP/86-122
B2SNG2_XANOP/212-247
B2SNG2_XANOP/257-296
B2SNG2_XANOP/353-390
B2SNG2_XANOP/398-427
B2SNG2_XANOP/485-521
B2SSY5_XANOP/105-144
B2SSY5_XANOP/2-39
B2SSY5_XANOP/51-90
B2U7H3_RALPJ/192-228
B2U7H3_RALPJ/236-272
B2U7H3_RALPJ/280-316
B2U7H3_RALPJ/327-363
B2U7H3_RALPJ/371-404
B2UK38_RALPJ/121-146
B2UK38_RALPJ/72-110
B2UUN5_HELPS/266-302
B3AJK6_ECO57/197-226
B3AJK6_ECO57/367-402
B3BGK9_ECO57/197-226
B3BGK9_ECO57/367-402
B3C5T0_9BACE/229-257
B3C5T0_9BACE/293-322
B3C5T0_9BACE/336-374
B3C5T0_9BACE/410-429
B3C6H5_9BACE/56-92
B3CBL2_9BACE/342-366
B3CBL2_9BACE/385-420
B3CEK6_9BACE/139-177
B3CFB0_9BACE/397-424
B3CH21_9BACE/209-245
B3CH21_9BACE/311-337
B3CH21_9BACE/347-383
B3CH21_9BACE/498-530
B3CH21_9BACE/55-91
B3CH21_9BACE/99-136
B3E129_METI4/222-258
B3E129_METI4/266-303
B3E129_METI4/310-339
B3E270_GEOLS/190-228
B3E270_GEOLS/237-272
B3E270_GEOLS/282-316
B3E270_GEOLS/324-359
B3E270_GEOLS/369-402
B3EHP8_CHLL2/181-198
B3EHP8_CHLL2/206-242
B3EHP8_CHLL2/292-328
B3EHP8_CHLL2/336-373
B3EHP8_CHLL2/381-417
B3EKU3_CHLPB/181-198
B3EKU3_CHLPB/206-242
B3EKU3_CHLPB/293-329
B3EKU3_CHLPB/337-374
B3EKU3_CHLPB/382-418
B3ETT3_AMOA5/227-272
B3ETT3_AMOA5/286-325
B3ETT3_AMOA5/340-379
B3H0E7_ACTP7/134-166
B3H0E7_ACTP7/176-212
B3H0E7_ACTP7/220-256
B3H0E8_ACTP7/1-33
B3J7C1_BACAN/62-99
B3JG17_9BACE/130-167
B3JG17_9BACE/239-276
B3JG17_9BACE/378-414
B3JG17_9BACE/86-122
B3JGG5_9BACE/251-284
B3JGG5_9BACE/373-408
B3JQD9_9BACE/292-321
B3JQD9_9BACE/98-132
B3M0D4_DROAN/108-130
B3NZU5_DROER/107-130
B3PB63_CELJU/187-223
B3PB63_CELJU/231-267
B3PB63_CELJU/275-311
B3PEH0_CELJU/114-155
B3PPY3_RHIE6/101-137
B3PPY3_RHIE6/145-181
B3Q0P1_RHIE6/296-327
B3QIC7_RHOPT/249-284
B3QIC7_RHOPT/292-328
B3QIC7_RHOPT/336-372
B3QIC7_RHOPT/379-417
B3QMA7_CHLP8/195-231
B3QMA7_CHLP8/282-318
B3QMA7_CHLP8/326-363
B3QMA7_CHLP8/372-407
B3QPF2_CHLP8/20-45
B3QRX6_CHLT3/319-352
B3QRX6_CHLT3/539-591
B3QU45_CHLT3/39-75
B3QU45_CHLT3/461-491
B3QYB1_CHLT3/301-332
B3QYB1_CHLT3/362-384
B3QYB1_CHLT3/394-430
B3QYB1_CHLT3/438-471
B3QYB1_CHLT3/515-552
B3R5T7_CUPTR/218-252
B3R5T7_CUPTR/260-296
B3R5T7_CUPTR/304-340
B3R5T7_CUPTR/351-384
B3R5T7_CUPTR/386-427
B3SFL4_TRIAD/144-170
B3SFL4_TRIAD/188-224
B3SFL4_TRIAD/98-136
B3SFR9_TRIAD/27-79
B3SFR9_TRIAD/94-125
B3W8T8_LACCB/184-200
B3Y8Q9_SHEVI/504-536
B3Y8Q9_SHEVI/82-118
B3YD01_SALET/198-227
B3YD01_SALET/237-273
B3YD01_SALET/281-317
B3YD01_SALET/368-403
B3YZ81_BACCE/62-99
B3ZDA2_BACCE/62-99
B4ABK0_SALNE/198-227
B4ABK0_SALNE/237-273
B4ABK0_SALNE/281-317
B4ABK0_SALNE/368-403
B4AG16_BACPU/17-32
B4AG16_BACPU/56-91
B4ASG3_FRANO/192-223
B4ASG3_FRANO/231-269
B4ASG3_FRANO/280-312
B4BI17_9BACI/186-226
B4BI17_9BACI/240-263
B4BI17_9BACI/61-97
B4CY06_9BACT/150-180
B4CY06_9BACT/214-239
B4CY06_9BACT/261-298
B4CY06_9BACT/28-65
B4CY06_9BACT/307-345
B4D285_9BACT/344-379
B4D285_9BACT/485-512
B4D285_9BACT/63-97
B4D2L5_9BACT/98-134
B4D2L6_9BACT/87-120
B4D8P4_9BACT/156-191
B4D8P4_9BACT/201-236
B4D8P4_9BACT/244-280
B4D8P4_9BACT/286-321
B4DCH3_9BACT/362-386
B4EHH7_BURCJ/119-146
B4EHH7_BURCJ/86-111
B4ESS4_PROMH/196-228
B4ESS4_PROMH/238-274
B4ESS4_PROMH/282-318
B4ESS4_PROMH/326-360
B4ESS4_PROMH/369-401
B4EZA0_PROMH/384-423
B4G3R6_DROPE/107-130
B4HLM3_DROSE/107-130
B4JSC7_DROGR/107-130
B4KBE9_DROMO/107-130
B4MB73_DROVI/107-130
B4NAE9_DROWI/107-130
B4PT38_DROYA/107-130
B4QYM2_DROSI/107-130
B4R7X0_PHEZH/119-156
B4R7X0_PHEZH/217-253
B4R7X0_PHEZH/279-312
B4R7X0_PHEZH/436-464
B4R7X0_PHEZH/481-520
B4R7X2_PHEZH/174-209
B4R7X2_PHEZH/219-254
B4R7X2_PHEZH/310-341
B4R7X2_PHEZH/357-394
B4R7X2_PHEZH/488-525
B4R854_PHEZH/71-93
B4R9Z7_PHEZH/235-271
B4R9Z7_PHEZH/279-315
B4R9Z7_PHEZH/323-359
B4R9Z7_PHEZH/367-403
B4RAV5_PHEZH/330-354
B4RAV5_PHEZH/375-411
B4RAV5_PHEZH/514-549
B4RAV5_PHEZH/643-680
B4RGK9_PHEZH/141-155
B4RGK9_PHEZH/86-122
B4RHB8_PHEZH/285-309
B4S6P2_PROA2/203-238
B4S6P2_PROA2/290-326
B4S6P2_PROA2/334-371
B4S6P2_PROA2/379-415
B4SDA5_PELPB/203-235
B4SDA5_PELPB/289-325
B4SDA5_PELPB/333-370
B4SDA5_PELPB/371-414
B4SI58_STRM5/213-246
B4SI58_STRM5/254-298
B4SI58_STRM5/357-390
B4SI58_STRM5/399-434
B4SI58_STRM5/484-520
B4SK70_STRM5/139-178
B4SK70_STRM5/34-73
B4SK70_STRM5/88-124
B4SMU7_STRM5/126-167
B4SMU7_STRM5/32-66
B4SMU7_STRM5/86-115
B4SNY4_STRM5/278-303
B4SNY4_STRM5/78-114
B4ST27_STRM5/200-232
B4ST27_STRM5/240-276
B4ST27_STRM5/284-320
B4SZF6_SALNS/198-227
B4SZF6_SALNS/237-273
B4SZF6_SALNS/281-317
B4SZF6_SALNS/368-403
B4TC08_SALHS/198-227
B4TC08_SALHS/237-273
B4TC08_SALHS/281-317
B4TC08_SALHS/368-403
B4TQQ7_SALSV/198-227
B4TQQ7_SALSV/237-273
B4TQQ7_SALSV/281-317
B4TQQ7_SALSV/368-403
B4UC98_ANASK/333-364
B4UC98_ANASK/502-529
B4UC98_ANASK/534-570
B4UC98_ANASK/578-612
B4UK69_ANASK/163-198
B4ULB7_ANASK/211-230
B4ULB7_ANASK/253-284
B4ULB7_ANASK/69-105
B4ULL5_ANASK/119-157
B4ULL5_ANASK/165-198
B4ULL5_ANASK/323-339
B4ULL5_ANASK/352-388
B4ULL5_ANASK/396-425
B4ULL5_ANASK/499-519
B4VA22_9ACTO/494-523
B4VA22_9ACTO/64-96
B4VJL1_9CYAN/105-136
B4VRS7_9CYAN/227-253
B4W7T3_9CAUL/283-305
B4W8C2_9CAUL/126-160
B4W8E2_9CAUL/255-281
B4W8E2_9CAUL/289-325
B4W8E2_9CAUL/333-366
B4W8E2_9CAUL/376-413
B4WUD8_9SYNE/1549-1580
B4WXA2_9GAMM/149-189
B4WY34_9GAMM/195-232
B4WY34_9GAMM/240-276
B4WY34_9GAMM/284-320
B4WY34_9GAMM/328-364
B4WZT0_9GAMM/356-390
B5AGY4_GEOTH/189-227
B5AGY4_GEOTH/62-98
B5C7A6_SALET/198-227
B5C7A6_SALET/237-273
B5C7A6_SALET/281-317
B5C7A6_SALET/368-403
B5CIG5_SALET/198-227
B5CIG5_SALET/237-273
B5CIG5_SALET/281-317
B5CIG5_SALET/368-403
B5CUA8_9BACE/100-137
B5CUA8_9BACE/209-246
B5CUA8_9BACE/348-384
B5CUA8_9BACE/56-92
B5CXM3_9BACE/98-133
B5D1G0_9BACE/16-46
B5D1G0_9BACE/210-245
B5D1G0_9BACE/347-383
B5D1G0_9BACE/402-434
B5D1G0_9BACE/55-91
B5D1G0_9BACE/607-643
B5EBK6_GEOBB/143-176
B5EBK6_GEOBB/195-226
B5EC50_GEOBB/169-205
B5EC50_GEOBB/213-249
B5EC50_GEOBB/257-293
B5EC50_GEOBB/301-337
B5EC50_GEOBB/346-379
B5EG35_GEOBB/308-339
B5EG35_GEOBB/346-394
B5EG35_GEOBB/504-530
B5EJM4_ACIF5/233-266
B5EJM4_ACIF5/274-310
B5F031_SALA4/198-227
B5F031_SALA4/237-273
B5F031_SALA4/281-317
B5F031_SALA4/368-403
B5FNH1_SALDC/198-227
B5FNH1_SALDC/237-273
B5FNH1_SALDC/281-317
B5FNH1_SALDC/368-403
B5G810_9ACTO/462-490
B5G810_9ACTO/47-71
B5GJT2_9ACTO/544-573
B5GLY3_STRCL/180-218
B5GMG3_STRCL/129-162
B5GMG3_STRCL/190-224
B5GMG3_STRCL/249-280
B5GMG3_STRCL/360-377
B5GMG3_STRCL/483-507
B5GMG3_STRCL/96-121
B5GN66_STRCL/227-269
B5GN66_STRCL/288-319
B5GN66_STRCL/486-523
B5GN66_STRCL/585-601
B5GN66_STRCL/634-658
B5GPX5_STRCL/522-551
B5GPX5_STRCL/54-70
B5GQF6_STRCL/339-375
B5GW20_STRCL/56-86
B5GZ16_STRCL/187-219
B5H0H1_STRCL/30-56
B5H6U4_STRPR/53-76
B5H6Z1_STRPR/343-374
B5H740_STRPR/46-71
B5HBF0_STRPR/494-523
B5HKU3_9ACTO/30-67
B5HKU3_9ACTO/450-479
B5HM76_9ACTO/242-283
B5HM76_9ACTO/356-390
B5HM77_9ACTO/43-72
B5HM77_9ACTO/90-127
B5I0D7_9ACTO/239-266
B5I3Q1_9ACTO/66-107
B5J908_9RHOB/202-233
B5J908_9RHOB/248-280
B5J908_9RHOB/289-324
B5J908_9RHOB/332-368
B5J908_9RHOB/375-414
B5JFU5_9BACT/372-407
B5JFU5_9BACT/415-449
B5JFU5_9BACT/478-501
B5JHA2_9BACT/117-153
B5JHA2_9BACT/166-197
B5JHA2_9BACT/204-240
B5JHA2_9BACT/295-328
B5JLC1_9BACT/407-426
B5JQU1_9BACT/208-233
B5JQU1_9BACT/296-327
B5JQU1_9BACT/336-372
B5JQU1_9BACT/380-416
B5JQU1_9BACT/443-464
B5JWK9_9GAMM/201-236
B5JWK9_9GAMM/248-281
B5JWK9_9GAMM/289-325
B5JWK9_9GAMM/333-369
B5JWK9_9GAMM/378-410
B5K6Q6_9RHOB/202-233
B5K6Q6_9RHOB/243-280
B5K6Q6_9RHOB/289-324
B5K6Q6_9RHOB/332-368
B5K6Q6_9RHOB/375-414
B5MUD3_SALET/198-227
B5MUD3_SALET/237-273
B5MUD3_SALET/281-317
B5MUD3_SALET/368-403
B5NGA1_SALET/198-227
B5NGA1_SALET/237-273
B5NGA1_SALET/281-317
B5NGA1_SALET/368-403
B5NYU9_SALET/198-227
B5NYU9_SALET/237-273
B5NYU9_SALET/281-317
B5NYU9_SALET/368-403
B5PFZ1_SALET/198-227
B5PFZ1_SALET/237-273
B5PFZ1_SALET/281-317
B5PFZ1_SALET/368-403
B5Q0E0_SALHA/198-227
B5Q0E0_SALHA/237-273
B5Q0E0_SALHA/281-317
B5Q0E0_SALHA/368-403
B5QBK5_SALVI/198-227
B5QBK5_SALVI/237-273
B5QBK5_SALVI/281-317
B5QBK5_SALVI/368-403
B5QHZ4_CAMJE/254-291
B5QHZ4_CAMJE/344-373
B5QMB6_LACRH/186-202
B5RXS2_RALSO/120-146
B5RXS2_RALSO/86-111
B5S991_RALSO/190-226
B5S991_RALSO/234-270
B5S991_RALSO/278-314
B5S991_RALSO/325-361
B5S991_RALSO/369-402
B5SGM1_RALSO/190-226
B5SGM1_RALSO/234-270
B5SGM1_RALSO/278-314
B5SGM1_RALSO/325-361
B5SGM1_RALSO/369-402
B5VVM4_SPIMA/84-120
B5VVM5_SPIMA/119-146
B5VVM5_SPIMA/65-99
B5W2F4_SPIMA/228-256
B5WI34_9BURK/191-223
B5WI34_9BURK/231-268
B5WI34_9BURK/276-312
B5WI34_9BURK/323-359
B5WI34_9BURK/368-400
B5WI98_9BURK/189-212
B5XT58_KLEP3/375-403
B5XUL9_KLEP3/355-379
B5YKM4_THEYD/258-289
B5YKM4_THEYD/296-331
B5YKM4_THEYD/340-374
B5Z8C5_HELPG/266-302
B5ZH27_GLUDA/263-298
B5ZH27_GLUDA/306-342
B5ZH27_GLUDA/350-386
B5ZH27_GLUDA/393-428
B5ZQ82_RHILW/296-327
B5ZRK5_RHILW/101-137
B5ZRK5_RHILW/145-181
B6AL92_9BACT/240-282
B6AL92_9BACT/334-367
B6AL92_9BACT/389-429
B6ANI3_9BACT/297-332
B6ANI3_9BACT/340-365
B6ANI3_9BACT/387-415
B6B0I0_9RHOB/208-233
B6B0I0_9RHOB/246-278
B6B0I0_9RHOB/286-322
B6B0I0_9RHOB/330-366
B6B0I0_9RHOB/373-412
B6B983_9RHOB/202-235
B6B983_9RHOB/242-280
B6B983_9RHOB/288-324
B6B983_9RHOB/332-368
B6B983_9RHOB/375-414
B6BBC6_9RHOB/44-80
B6BQV3_9RICK/247-281
B6BQV3_9RICK/289-325
B6BQV3_9RICK/333-367
B6BQV3_9RICK/376-414
B6BW78_9PROT/185-221
B6BW78_9PROT/229-265
B6BW78_9PROT/273-309
B6BW78_9PROT/317-352
B6C0Y3_9GAMM/223-251
B6C1X5_9GAMM/167-203
B6C1X5_9GAMM/211-245
B6C1X5_9GAMM/274-314
B6C1X5_9GAMM/322-362
B6C1X5_9GAMM/58-95
B6C2R6_9GAMM/188-222
B6C2R6_9GAMM/231-266
B6C2R6_9GAMM/274-310
B6C2R6_9GAMM/318-342
B6C2R6_9GAMM/363-393
B6GW32_PENCW/120-157
B6GW32_PENCW/181-215
B6GW32_PENCW/336-362
B6GW32_PENCW/440-459
B6GW32_PENCW/487-518
B6GW32_PENCW/544-577
B6GW32_PENCW/74-112
B6H470_PENCW/135-172
B6H470_PENCW/198-223
B6H470_PENCW/265-279
B6H470_PENCW/347-372
B6H470_PENCW/453-470
B6H470_PENCW/559-589
B6H470_PENCW/89-127
B6I812_ECOSE/198-227
B6I812_ECOSE/368-403
B6INN2_RHOCS/269-297
B6INN2_RHOCS/77-115
B6IQU6_RHOCS/154-190
B6ITH9_RHOCS/251-286
B6ITH9_RHOCS/294-330
B6ITH9_RHOCS/338-372
B6IW65_RHOCS/146-160
B6J347_COXB2/199-236
B6J347_COXB2/244-280
B6J347_COXB2/288-324
B6J347_COXB2/375-409
B6J5P7_COXB1/199-236
B6J5P7_COXB1/244-280
B6J5P7_COXB1/288-324
B6J5P7_COXB1/375-409
B6JJ18_OLICO/256-291
B6JJ18_OLICO/299-335
B6JJ18_OLICO/343-379
B6JJ18_OLICO/386-422
B6JMW7_HELP2/266-302
B6KAU9_TOXGO/173-195
B6R7B5_9RHOB/257-293
B6R7B5_9RHOB/301-337
B6R7B5_9RHOB/345-377
B6R7B5_9RHOB/388-427
B6U4F7_MAIZE/315-352
B6VSY9_9BACE/397-424
B6VSY9_9BACE/49-80
B6VTX6_9BACE/17-47
B6VTX6_9BACE/210-245
B6VTX6_9BACE/347-383
B6VTX6_9BACE/56-91
B6VW23_9BACE/222-257
B6VXH5_9BACE/345-382
B6VXH5_9BACE/474-510
B6VXH5_9BACE/54-90
B6VXL4_9BACE/208-245
B6VXL4_9BACE/309-336
B6VXL4_9BACE/347-383
B6VXL4_9BACE/55-91
B6VXL4_9BACE/611-647
B6VZC7_9BACE/140-175
B6VZC7_9BACE/235-272
B6VZC7_9BACE/292-329
B6VZC7_9BACE/54-88
B6WY29_9DELT/197-222
B6WY29_9DELT/276-320
B6WY29_9DELT/328-364
B6WY29_9DELT/372-408
B6XJH0_9ENTR/197-226
B6XJH0_9ENTR/236-272
B6XJH0_9ENTR/280-316
B6XJH0_9ENTR/369-399
B6Y7Z8_9RICK/190-223
B6Y7Z8_9RICK/235-266
B6Y7Z8_9RICK/276-312
B6Y7Z8_9RICK/322-358
B6Y7Z8_9RICK/365-391
B6YTU2_THEON/54-89
B6YWJ4_THEON/50-89
B6ZVC4_ECO57/197-226
B6ZVC4_ECO57/367-402
B7ACG2_9BACE/210-245
B7ACG2_9BACE/347-383
B7ACG2_9BACE/56-92
B7AEG5_9BACE/209-245
B7AEG5_9BACE/347-383
B7AEG5_9BACE/55-91
B7AIH2_9BACE/577-611
B7AJF7_9BACE/138-169
B7B5V4_9PORP/264-297
B7B5V4_9PORP/384-417
B7B6F0_9PORP/120-156
B7B6F0_9PORP/26-63
B7B776_9PORP/296-322
B7B776_9PORP/408-440
B7BA72_9PORP/265-296
B7BA72_9PORP/333-366
B7BA72_9PORP/386-422
B7BC75_9PORP/147-185
B7BC75_9PORP/286-328
B7BCC8_9PORP/225-266
B7BCC8_9PORP/290-319
B7BCC8_9PORP/385-424
B7BD19_9PORP/276-304
B7BD19_9PORP/341-373
B7BD19_9PORP/393-428
B7BH62_9PORP/482-514
B7BH62_9PORP/56-92
B7BH68_9PORP/12-47
B7BH68_9PORP/210-245
B7BH68_9PORP/347-383
B7BH68_9PORP/56-92
B7CKZ9_BURPS/187-222
B7CKZ9_BURPS/233-267
B7CKZ9_BURPS/275-311
B7CKZ9_BURPS/322-358
B7CKZ9_BURPS/368-399
B7GYA9_ACIB3/188-224
B7GYA9_ACIB3/232-268
B7GYA9_ACIB3/276-312
B7GYA9_ACIB3/365-399
B7HQZ7_BACC7/62-97
B7I5B4_ACIB5/188-224
B7I5B4_ACIB5/232-268
B7I5B4_ACIB5/276-312
B7I5B4_ACIB5/365-399
B7IG93_THEAB/7-46
B7ITW1_BACC2/186-215
B7ITW1_BACC2/62-97
B7J3G8_ACIF2/233-266
B7J3G8_ACIF2/274-310
B7JL71_BACC0/62-99
B7JXP6_CYAP8/227-250
B7K0E7_CYAP8/133-164
B7K0E7_CYAP8/36-73
B7K0E7_CYAP8/77-120
B7K592_CYAP8/30-70
B7K592_CYAP8/84-117
B7K5M3_CYAP8/41-57
B7K5M3_CYAP8/63-104
B7K617_CYAP8/136-170
B7K617_CYAP8/41-77
B7K617_CYAP8/89-124
B7K7L2_CYAP7/157-187
B7K7L2_CYAP7/221-250
B7KL17_CYAP7/114-150
B7KL17_CYAP7/24-61
B7KL17_CYAP7/71-108
B7KL18_CYAP7/131-159
B7KL18_CYAP7/72-115
B7KVQ4_METC4/248-282
B7KVQ4_METC4/292-328
B7KVQ4_METC4/336-372
B7KVQ4_METC4/379-417
B7QQ64_9RHOB/207-240
B7QQ64_9RHOB/247-285
B7QQ64_9RHOB/293-329
B7QQ64_9RHOB/337-373
B7QQ64_9RHOB/380-419
B7R0H7_9EURY/73-112
B7R8W9_9THEO/217-257
B7RLH3_9RHOB/191-224
B7RLH3_9RHOB/237-269
B7RLH3_9RHOB/277-313
B7RLH3_9RHOB/321-357
B7RLH3_9RHOB/364-403
B7RTU7_9GAMM/128-169
B7RTU7_9GAMM/183-223
B7RTU7_9GAMM/401-428
B7RTU7_9GAMM/84-120
B7S0I0_9GAMM/195-228
B7S0I0_9GAMM/236-272
B7S0I0_9GAMM/280-316
B7S2G2_9GAMM/115-153
B7S2G2_9GAMM/162-200
B7S2G2_9GAMM/201-242
B7S2G2_9GAMM/250-293
B7S2G2_9GAMM/301-337
B7UXW0_PSEA8/194-227
B7UXW0_PSEA8/235-271
B7UXW0_PSEA8/279-315
B7UXW0_PSEA8/369-402
B7V8C9_PSEA8/87-112
B7X210_COMTE/178-213
B7X210_COMTE/221-257
B7X210_COMTE/265-301
B7X210_COMTE/309-343
B7X210_COMTE/355-385
B7XAK1_9EURO/279-303
B8BGU2_ORYSI/315-352
B8CH79_SHEPW/131-150
B8CH79_SHEPW/181-212
B8CH79_SHEPW/441-486
B8CH79_SHEPW/533-559
B8CH79_SHEPW/75-118
B8CIY6_SHEPW/68-97
B8CJT9_SHEPW/484-514
B8CJT9_SHEPW/62-98
B8CLJ0_SHEPW/145-167
B8CLJ0_SHEPW/270-311
B8CLJ0_SHEPW/90-126
B8CLV3_SHEPW/534-562
B8CLX9_SHEPW/84-111
B8CMH7_SHEPW/106-142
B8CQQ2_SHEPW/175-210
B8CUZ5_SHEPW/260-310
B8CUZ5_SHEPW/410-444
B8CWB1_HALOH/298-327
B8CWB1_HALOH/333-383
B8CWB1_HALOH/479-515
B8DIK3_DESVM/207-232
B8DIK3_DESVM/294-330
B8DIK3_DESVM/335-374
B8DIK3_DESVM/382-418
B8E3Q8_SHEB2/182-214
B8E3Q8_SHEB2/443-488
B8E3Q8_SHEB2/80-120
B8E407_SHEB2/266-295
B8E407_SHEB2/84-113
B8E5P5_SHEB2/245-280
B8EB24_SHEB2/484-515
B8EB24_SHEB2/62-98
B8EI46_METSB/222-249
B8F376_HAEPS/160-192
B8F376_HAEPS/200-238
B8F376_HAEPS/246-282
B8F376_HAEPS/326-358
B8FBT3_DESAA/201-237
B8FBT3_DESAA/288-324
B8FBT3_DESAA/332-368
B8FBT3_DESAA/376-412
B8FGE0_DESAA/286-320
B8FGE0_DESAA/91-125
B8FII9_DESAA/156-191
B8FII9_DESAA/205-241
B8FII9_DESAA/249-285
B8FII9_DESAA/65-97
B8FN93_DESAA/272-284
B8G6A5_CHLAD/410-443
B8G6A5_CHLAD/456-492
B8G6A5_CHLAD/514-548
B8G6A5_CHLAD/556-592
B8G6A6_CHLAD/413-450
B8G6A6_CHLAD/461-499
B8G6A6_CHLAD/523-559
B8G6A6_CHLAD/567-603
B8G8L7_CHLAD/104-130
B8G8L7_CHLAD/52-96
B8G964_CHLAD/214-246
B8G964_CHLAD/257-291
B8G964_CHLAD/40-91
B8GC00_CHLAD/293-326
B8GC00_CHLAD/352-387
B8GGI4_METPE/272-306
B8GGI4_METPE/40-64
B8GGI4_METPE/87-123
B8GKC1_METPE/34-67
B8GX40_CAUCN/289-312
B8GX40_CAUCN/90-126
B8GXK6_CAUCN/104-140
B8GXK6_CAUCN/268-296
B8GXK6_CAUCN/418-449
B8GXK6_CAUCN/465-510
B8H0Z0_CAUCN/123-152
B8H448_CAUCN/249-284
B8H448_CAUCN/292-328
B8H448_CAUCN/336-372
B8H448_CAUCN/380-416
B8HH01_ARTCA/38-68
B8HH01_ARTCA/553-581
B8HUS2_CYAP4/156-188
B8IBQ2_METNO/242-279
B8IBQ2_METNO/287-323
B8IBQ2_METNO/331-367
B8IBQ2_METNO/374-412
B8IZ38_DESDA/197-223
B8IZ38_DESDA/289-320
B8IZ38_DESDA/372-408
B8J5W2_ANAD2/119-157
B8J5W2_ANAD2/165-198
B8J5W2_ANAD2/323-339
B8J5W2_ANAD2/352-388
B8J5W2_ANAD2/396-425
B8J5W2_ANAD2/499-519
B8J7Z9_ANAD2/211-230
B8J7Z9_ANAD2/253-284
B8J7Z9_ANAD2/69-105
B8J9C5_ANAD2/333-364
B8J9C5_ANAD2/502-529
B8J9C5_ANAD2/534-570
B8JG22_ANAD2/164-199
B8K4A0_VIBPA/222-258
B8K4A0_VIBPA/362-398
B8K4A0_VIBPA/64-102
B8K5L2_VIBPA/196-231
B8K5L2_VIBPA/283-319
B8KKY6_9GAMM/130-165
B8KKY6_9GAMM/263-288
B8KKY6_9GAMM/86-119
B8KKZ4_9GAMM/176-209
B8KKZ4_9GAMM/214-244
B8KLR6_9GAMM/41-76
B8KN93_9GAMM/189-224
B8KN93_9GAMM/232-268
B8KN93_9GAMM/276-312
B8KPN3_9GAMM/191-227
B8KPN3_9GAMM/243-279
B8KPN3_9GAMM/28-59
B8KPN3_9GAMM/70-105
B8KS60_9GAMM/192-230
B8KS60_9GAMM/238-274
B8KS60_9GAMM/282-318
B8KVS6_9GAMM/199-239
B8KVS6_9GAMM/251-280
B8KVS6_9GAMM/65-106
B8KZ96_9GAMM/102-138
B8KZ96_9GAMM/301-327
B8L6D9_9GAMM/200-232
B8L6D9_9GAMM/240-276
B8L6D9_9GAMM/284-320
B8L7L1_9GAMM/126-167
B8L7L1_9GAMM/32-66
B8L7L1_9GAMM/86-115
B8L945_9GAMM/214-247
B8L945_9GAMM/254-299
B8L945_9GAMM/356-391
B8L945_9GAMM/400-435
B8L945_9GAMM/485-521
B8LN50_PICSI/410-439
B8LN50_PICSI/506-540
B8LN50_PICSI/553-590
B8LN50_PICSI/609-636
B8LTF8_TALSN/236-259
B8MJQ5_TALSN/121-160
B8MJQ5_TALSN/172-206
B8NEC7_ASPFN/110-143
B8NEC7_ASPFN/5-36
B8NEC7_ASPFN/66-103
B8NEC8_ASPFN/189-207
B8NEC8_ASPFN/244-263
B8NEC8_ASPFN/333-357
B8NEC8_ASPFN/82-120
B8NXE2_ASPFN/177-210
B8NXE2_ASPFN/242-261
B8NXE2_ASPFN/335-361
B8NXE2_ASPFN/436-457
B8NXE2_ASPFN/483-507
B8NXE2_ASPFN/525-560
B8NXE2_ASPFN/568-605
B8NXE2_ASPFN/76-114
B8ZX12_HAECO/144-180
B8ZX12_HAECO/188-226
B8ZX12_HAECO/257-299
B8ZX12_HAECO/307-348
B8ZX12_HAECO/547-583
B8ZX12_HAECO/591-630
B8ZX12_HAECO/655-697
B8ZX13_HAECO/150-186
B8ZX13_HAECO/194-232
B8ZX13_HAECO/262-305
B8ZX13_HAECO/313-354
B8ZX14_HAECO/117-153
B8ZX14_HAECO/161-199
B8ZX14_HAECO/229-272
B8ZX14_HAECO/280-321
B8ZX16_CAEEL/195-231
B8ZX16_CAEEL/239-274
B8ZX16_CAEEL/303-345
B9AYD5_9BURK/121-147
B9AYD5_9BURK/74-112
B9AZ59_9BURK/186-226
B9B7U6_9BURK/171-197
B9B7U6_9BURK/223-248
B9B7U6_9BURK/471-496
B9B7U6_9BURK/513-541
B9B7U6_9BURK/60-98
B9BCQ2_9BURK/183-221
B9BCQ2_9BURK/235-268
B9BCQ2_9BURK/276-312
B9BCQ2_9BURK/323-359
B9BCQ2_9BURK/369-400
B9BGW0_9BURK/186-226
B9BGW0_9BURK/234-273
B9BJM2_9BURK/171-197
B9BJM2_9BURK/223-248
B9BJM2_9BURK/471-496
B9BJM2_9BURK/513-541
B9BJM2_9BURK/60-98
B9BRN8_9BURK/121-147
B9BRN8_9BURK/74-112
B9BT65_9BURK/183-221
B9BT65_9BURK/235-268
B9BT65_9BURK/276-312
B9BT65_9BURK/323-359
B9BT65_9BURK/369-400
B9C0X8_9BURK/186-226
B9C0X8_9BURK/234-273
B9C3M9_9BURK/171-197
B9C3M9_9BURK/223-248
B9C3M9_9BURK/471-496
B9C3M9_9BURK/513-541
B9C3M9_9BURK/60-98
B9CDI6_9BURK/121-147
B9CDI6_9BURK/74-112
B9CFF5_9BURK/183-221
B9CFF5_9BURK/235-268
B9CFF5_9BURK/276-312
B9CFF5_9BURK/323-359
B9CFF5_9BURK/369-400
B9CYE5_WOLRE/366-400
B9J0F8_BACCQ/62-97
B9J9H5_AGRRK/246-281
B9J9H5_AGRRK/289-325
B9J9H5_AGRRK/333-369
B9J9H5_AGRRK/376-414
B9JAC9_AGRRK/296-326
B9JFX0_AGRRK/102-138
B9JFX0_AGRRK/146-182
B9JW26_AGRVS/103-138
B9JW26_AGRVS/146-182
B9KA36_THENN/318-335
B9KA36_THENN/349-381
B9KES8_CAMLR/271-288
B9KHU7_ANAMF/284-320
B9KHU7_ANAMF/328-364
B9KHU7_ANAMF/372-398
B9KLL0_RHOSK/196-229
B9KLL0_RHOSK/241-274
B9KLL0_RHOSK/282-318
B9KLL0_RHOSK/326-362
B9KLL0_RHOSK/369-408
B9KXS6_THERP/100-136
B9KXS6_THERP/175-216
B9KXS6_THERP/56-92
B9L453_THERP/69-107
B9LAP4_CHLSY/104-130
B9LAP4_CHLSY/259-285
B9LAP4_CHLSY/57-96
B9LDQ4_CHLSY/121-144
B9LDQ4_CHLSY/306-321
B9LDQ4_CHLSY/67-96
B9LGB4_CHLSY/411-444
B9LGB4_CHLSY/458-494
B9LGB4_CHLSY/514-550
B9LGB4_CHLSY/558-594
B9LI99_CHLSY/342-375
B9LI99_CHLSY/38-74
B9LK18_CHLSY/208-250
B9LK18_CHLSY/258-295
B9LKZ3_CHLSY/124-150
B9LMA3_CHLSY/252-270
B9LMA3_CHLSY/486-513
B9LPI5_HALLT/160-184
B9M349_GEOSF/188-224
B9M349_GEOSF/276-312
B9M349_GEOSF/365-398
B9MA65_ACIET/201-236
B9MA65_ACIET/244-280
B9MA65_ACIET/288-324
B9MA65_ACIET/332-368
B9MA65_ACIET/376-408
B9NPS0_9RHOB/200-233
B9NPS0_9RHOB/241-278
B9NPS0_9RHOB/286-322
B9NPS0_9RHOB/330-366
B9NPS0_9RHOB/373-412
B9PCC2_POPTR/200-235
B9PCC2_POPTR/243-279
B9PCC2_POPTR/287-323
B9PCC2_POPTR/331-358
B9PLH2_TOXGO/173-195
B9QBX9_TOXGO/173-195
B9R5Y3_9RHOB/253-288
B9R5Y3_9RHOB/296-332
B9R5Y3_9RHOB/340-374
B9R5Y3_9RHOB/383-422
B9RN71_RICCO/385-416
B9RN71_RICCO/428-469
B9RN73_RICCO/342-381
B9RN73_RICCO/500-541
B9S1D3_RICCO/175-220
B9S1D3_RICCO/391-409
B9S1D3_RICCO/474-514
B9S1D3_RICCO/528-563
B9S1D8_RICCO/172-217
B9S1D8_RICCO/387-406
B9S1D8_RICCO/447-511
B9S1D8_RICCO/525-559
B9S2V7_RICCO/490-525
B9S2V7_RICCO/538-576
B9S2V7_RICCO/584-621
B9S2V8_RICCO/366-403
B9S2V8_RICCO/428-449
B9SDT5_RICCO/176-211
B9SDT5_RICCO/391-409
B9SDT5_RICCO/474-514
B9SDT5_RICCO/528-562
B9SDU1_RICCO/176-220
B9SDU1_RICCO/474-514
B9SDU1_RICCO/528-562
B9T9X3_RICCO/233-261
B9T9X3_RICCO/275-299
B9T9X3_RICCO/77-112
B9THZ2_RICCO/125-158
B9XAA8_9BACT/221-262
B9XAA8_9BACT/38-68
B9XAA8_9BACT/577-615
B9XAA8_9BACT/818-861
B9XAA8_9BACT/875-902
B9XBT2_9BACT/631-661
B9XBT2_9BACT/764-788
B9XKH3_9BACT/205-235
B9XKH3_9BACT/243-276
B9XKH3_9BACT/293-324
B9XKH3_9BACT/329-362
B9Y119_HELPY/266-302
B9Z5W0_9NEIS/276-312
B9Z5W0_9NEIS/313-354
B9Z5W0_9NEIS/365-399
C0A1L9_9BACT/345-370
C0A315_9BACT/390-414
C0A9Z3_9BACT/184-221
C0ADL6_9BACT/168-205
C0ADL6_9BACT/213-249
C0ADL6_9BACT/257-293
C0B248_9ENTR/196-228
C0B248_9ENTR/238-274
C0B248_9ENTR/282-318
C0B248_9ENTR/326-360
C0B248_9ENTR/370-401
C0BGL4_9BACT/128-163
C0BGL4_9BACT/171-207
C0BMP9_9BACT/232-260
C0BMP9_9BACT/389-416
C0BMP9_9BACT/88-124
C0F9N5_9RICK/183-216
C0F9N5_9RICK/230-259
C0F9N5_9RICK/269-305
C0F9N5_9RICK/315-351
C0F9N5_9RICK/358-395
C0G895_9RHIZ/246-283
C0G895_9RHIZ/291-327
C0G895_9RHIZ/335-371
C0G895_9RHIZ/378-416
C0N2T8_9GAMM/193-228
C0N2T8_9GAMM/238-272
C0N2T8_9GAMM/280-317
C0N2T8_9GAMM/325-359
C0N2T8_9GAMM/369-400
C0NUP9_AJECG/102-133
C0P0N3_AJECG/263-298
C0PWG1_SALPC/201-230
C0PWG1_SALPC/240-276
C0PWG1_SALPC/284-320
C0PWG1_SALPC/371-406
C0QKP9_DESAH/206-242
C0QKP9_DESAH/293-329
C0QKP9_DESAH/337-373
C0QKP9_DESAH/381-417
C0QZ49_BRAHW/142-178
C0QZ49_BRAHW/85-122
C0QZH0_BRAHW/354-368
C0VIH8_9GAMM/189-225
C0VIH8_9GAMM/235-269
C0VIH8_9GAMM/277-313
C0VIH8_9GAMM/366-400
C0W494_9ACTO/3-29
C0W494_9ACTO/62-77
C0W495_9ACTO/177-217
C0W495_9ACTO/59-111
C0XZ92_BURPS/178-213
C0XZ92_BURPS/224-258
C0XZ92_BURPS/266-302
C0XZ92_BURPS/313-349
C0XZ92_BURPS/359-390
C0ZCZ8_BREBN/112-133
C0ZCZ8_BREBN/17-50
C0ZCZ8_BREBN/182-224
C0ZCZ8_BREBN/233-274
C0ZCZ8_BREBN/58-93
C0ZG46_BREBN/377-405
C0ZG46_BREBN/82-109
C0ZPJ9_RHOE4/114-155
C0ZPJ9_RHOE4/186-220
C0ZRH9_RHOE4/108-132
C0ZRH9_RHOE4/172-206
C0ZRH9_RHOE4/54-89
C1A1M5_RHOE4/262-284
C1A4F9_GEMAT/216-255
C1A4F9_GEMAT/264-300
C1A4F9_GEMAT/321-348
C1A4F9_GEMAT/356-391
C1A4Q2_GEMAT/179-215
C1A4Q2_GEMAT/223-249
C1A4Q2_GEMAT/287-327
C1A4Q2_GEMAT/335-375
C1A4Q2_GEMAT/72-107
C1A4Y7_GEMAT/140-154
C1A4Y7_GEMAT/224-254
C1A4Y7_GEMAT/271-312
C1A4Y7_GEMAT/85-120
C1A6X2_GEMAT/469-507
C1A768_GEMAT/117-153
C1A768_GEMAT/275-302
C1A768_GEMAT/424-460
C1A797_GEMAT/136-168
C1A797_GEMAT/188-220
C1A797_GEMAT/242-266
C1A7C0_GEMAT/134-170
C1A7J3_GEMAT/83-125
C1A7N3_GEMAT/364-405
C1A7N3_GEMAT/425-450
C1A7N3_GEMAT/459-495
C1A7N3_GEMAT/516-548
C1A7W0_GEMAT/316-350
C1A7W0_GEMAT/374-394
C1A835_GEMAT/299-332
C1A835_GEMAT/366-387
C1A835_GEMAT/73-115
C1A855_GEMAT/122-158
C1A855_GEMAT/269-303
C1A855_GEMAT/342-380
C1A855_GEMAT/80-114
C1A9H1_GEMAT/285-320
C1A9S7_GEMAT/143-188
C1A9S7_GEMAT/427-466
C1A9S7_GEMAT/99-136
C1AA90_GEMAT/50-75
C1AA98_GEMAT/196-222
C1AA98_GEMAT/230-265
C1AA98_GEMAT/276-312
C1AAB0_GEMAT/238-270
C1AAB0_GEMAT/397-429
C1AAB0_GEMAT/90-125
C1AAV8_GEMAT/346-383
C1AAV8_GEMAT/403-420
C1AAV8_GEMAT/64-100
C1ABB6_GEMAT/38-60
C1BCI3_RHOOB/116-140
C1BCI3_RHOOB/143-179
C1BCI3_RHOOB/183-228
C1CY45_DEIDV/72-109
C1D008_DEIDV/289-317
C1D6B5_LARHH/114-150
C1D6B5_LARHH/158-194
C1D6B5_LARHH/202-238
C1D6B5_LARHH/243-281
C1D6B5_LARHH/72-106
C1DRF3_AZOVD/193-226
C1DRF3_AZOVD/234-270
C1DRF3_AZOVD/278-314
C1DRF3_AZOVD/368-400
C1EU19_BACC3/62-99
C1F102_ACIC5/222-258
C1F102_ACIC5/270-302
C1F102_ACIC5/356-396
C1F102_ACIC5/405-440
C1F1C5_ACIC5/213-256
C1F1C5_ACIC5/265-295
C1F1C5_ACIC5/40-74
C1F1C5_ACIC5/90-122
C1F1X1_ACIC5/381-401
C1F1X1_ACIC5/430-447
C1F403_ACIC5/146-170
C1F403_ACIC5/522-545
C1F403_ACIC5/58-79
C1F403_ACIC5/621-650
C1F403_ACIC5/88-124
C1F649_ACIC5/261-277
C1F649_ACIC5/86-129
C1FDZ5_MICSR/101-124
C1FII8_MICSR/437-464
C1FII8_MICSR/479-512
C1HFW3_9ESCH/198-227
C1HFW3_9ESCH/368-403
C1M942_9ENTR/198-227
C1M942_9ENTR/237-273
C1M942_9ENTR/281-317
C1M942_9ENTR/368-403
C1MV04_MICPC/203-225
C1N1L7_MICPC/1036-1070
C2C7J7_VIBCH/115-147
C2C7J7_VIBCH/226-262
C2C7J7_VIBCH/365-401
C2C7J7_VIBCH/41-60
C2C7J7_VIBCH/71-107
C2CDM8_VIBCH/213-248
C2CDM8_VIBCH/256-292
C2CDM8_VIBCH/300-336
C2DKY1_ECOLX/198-227
C2DKY1_ECOLX/368-403
C2DTQ9_ECOLX/355-379
C2FEK4_LACPA/184-200
C2FW08_9SPHI/269-304
C2FW08_9SPHI/417-447
C2FW08_9SPHI/475-508
C2FYI8_9SPHI/265-304
C2FYI8_9SPHI/319-358
C2FYQ3_9SPHI/296-324
C2FYQ3_9SPHI/390-432
C2FYV9_9SPHI/275-312
C2G1Q2_9SPHI/344-380
C2G1Q2_9SPHI/441-465
C2G1Q2_9SPHI/60-96
C2G1T5_9SPHI/26-50
C2G1T5_9SPHI/309-330
C2G1T5_9SPHI/435-460
C2G1T5_9SPHI/474-516
C2G1T5_9SPHI/60-94
C2HSS6_VIBCH/213-248
C2HSS6_VIBCH/256-292
C2HSS6_VIBCH/300-336
C2HYV7_VIBCH/115-147
C2HYV7_VIBCH/226-262
C2HYV7_VIBCH/365-401
C2HYV7_VIBCH/41-60
C2HYV7_VIBCH/71-107
C2I9B8_VIBCH/115-147
C2I9B8_VIBCH/226-262
C2I9B8_VIBCH/365-401
C2I9B8_VIBCH/41-60
C2I9B8_VIBCH/68-107
C2IFJ7_VIBCH/115-147
C2IFJ7_VIBCH/226-262
C2IFJ7_VIBCH/365-401
C2IFJ7_VIBCH/41-60
C2IFJ7_VIBCH/71-107
C2ILJ0_VIBCH/213-248
C2ILJ0_VIBCH/256-292
C2ILJ0_VIBCH/300-336
C2ITJ4_VIBCH/115-147
C2ITJ4_VIBCH/226-262
C2ITJ4_VIBCH/365-401
C2ITJ4_VIBCH/41-60
C2ITJ4_VIBCH/71-107
C2IUN0_VIBCH/213-248
C2IUN0_VIBCH/256-292
C2IUN0_VIBCH/300-336
C2J2V1_VIBCH/115-147
C2J2V1_VIBCH/226-262
C2J2V1_VIBCH/365-401
C2J2V1_VIBCH/41-60
C2J2V1_VIBCH/71-107
C2J4M6_VIBCH/213-248
C2J4M6_VIBCH/256-292
C2J4M6_VIBCH/300-336
C2JDI6_VIBCH/115-147
C2JDI6_VIBCH/226-262
C2JDI6_VIBCH/365-401
C2JDI6_VIBCH/41-60
C2JDI6_VIBCH/71-107
C2JH34_VIBCH/213-248
C2JH34_VIBCH/256-292
C2JH34_VIBCH/300-336
C2JYD1_LACRH/186-202
C2LJ96_PROMI/195-227
C2LJ96_PROMI/237-273
C2LJ96_PROMI/281-317
C2LJ96_PROMI/325-359
C2LJ96_PROMI/368-400
C2M1Y9_CAPGI/264-285
C2M2T9_CAPGI/276-300
C2M8I0_CAPGI/300-330
C2M8I0_CAPGI/346-384
C2M9Z7_9PORP/120-161
C2M9Z7_9PORP/181-214
C2M9Z7_9PORP/228-266
C2M9Z7_9PORP/307-324
C2M9Z7_9PORP/57-84
C2MC24_9PORP/243-288
C2MC24_9PORP/53-97
C2MCW2_9PORP/222-256
C2MCW2_9PORP/358-394
C2MCW2_9PORP/614-650
C2MCW2_9PORP/64-100
C2MF11_BACCE/62-97
C2NT36_BACCE/62-97
C2P985_BACCE/62-99
C2Q875_BACCE/102-137
C2Q875_BACCE/145-181
C2Q875_BACCE/190-225
C2Q875_BACCE/233-269
C2Q875_BACCE/33-49
C2Q875_BACCE/57-93
C2QM98_BACCE/62-97
C2RXV8_BACCE/62-97
C2SEB0_BACCE/62-99
C2TAI8_BACCE/62-99
C2VMW2_BACCE/62-99
C2W325_BACCE/62-100
C2WCC9_BACCE/199-214
C2Z225_BACCE/62-99
C2ZIQ2_BACCE/62-99
C3AB47_BACMY/38-74
C3BWJ1_BACTU/62-97
C3DDY9_BACTS/101-136
C3DDY9_BACTS/225-254
C3EVV6_BACTU/62-99
C3FX98_BACTU/62-99
C3GD36_BACTU/62-99
C3HCK7_BACTU/62-99
C3HUJ7_BACTU/225-254
C3IDP0_BACTU/101-136
C3IDP0_BACTU/225-254
C3J8X2_9PORP/208-266
C3JCW5_9PORP/165-199
C3JCW5_9PORP/231-255
C3JCW5_9PORP/287-322
C3JCW5_9PORP/336-374
C3JF07_RHOER/112-141
C3JF07_RHOER/186-220
C3JRU5_RHOER/261-283
C3JVE4_RHOER/101-133
C3JVE4_RHOER/172-206
C3JVE4_RHOER/54-89
C3LJZ9_BACAC/62-99
C3LU72_VIBCM/115-147
C3LU72_VIBCM/226-262
C3LU72_VIBCM/365-401
C3LU72_VIBCM/41-60
C3LU72_VIBCM/71-107
C3MDD9_RHISN/101-137
C3MDD9_RHISN/145-181
C3MIG4_RHISN/261-297
C3MIG4_RHISN/305-341
C3MIG4_RHISN/349-385
C3MIG4_RHISN/392-430
C3MLG9_SULIL/438-471
C3MUX2_SULIM/438-471
C3N2K4_SULIA/438-471
C3NA08_SULIY/438-471
C3NLJ3_SULIN/438-471
C3NPJ7_VIBCJ/213-248
C3NPJ7_VIBCJ/256-292
C3NPJ7_VIBCJ/300-336
C3NYG6_VIBCJ/115-147
C3NYG6_VIBCJ/226-262
C3NYG6_VIBCJ/365-401
C3NYG6_VIBCJ/41-60
C3NYG6_VIBCJ/71-107
C3PAM1_BACAA/62-99
C3PVJ4_9BACE/17-47
C3PVJ4_9BACE/210-245
C3PVJ4_9BACE/347-383
C3PVJ4_9BACE/56-91
C3PWF3_9BACE/397-424
C3PWF3_9BACE/49-80
C3Q287_9BACE/140-175
C3Q287_9BACE/235-272
C3Q287_9BACE/292-329
C3Q287_9BACE/54-88
C3Q4R9_9BACE/208-245
C3Q4R9_9BACE/309-336
C3Q4R9_9BACE/347-383
C3Q4R9_9BACE/55-91
C3Q4R9_9BACE/611-647
C3Q4W0_9BACE/345-382
C3Q4W0_9BACE/474-510
C3Q4W0_9BACE/54-90
C3Q598_9BACE/222-257
C3QFM2_9BACE/208-245
C3QFM2_9BACE/310-338
C3QFM2_9BACE/347-383
C3QFM2_9BACE/496-529
C3QFM2_9BACE/55-91
C3QGI3_9BACE/139-177
C3QGI3_9BACE/282-322
C3QGI3_9BACE/48-74
C3QGI3_9BACE/96-130
C3QJT0_9BACE/226-264
C3QMQ3_9BACE/208-245
C3QMQ3_9BACE/310-338
C3QMQ3_9BACE/347-383
C3QMQ3_9BACE/496-529
C3QMQ3_9BACE/55-91
C3QMQ3_9BACE/99-135
C3QQP3_9BACE/226-264
C3QYS9_9BACE/139-177
C3QYS9_9BACE/282-322
C3QYS9_9BACE/50-74
C3R1R9_9BACE/209-244
C3R1R9_9BACE/21-47
C3R1R9_9BACE/346-382
C3R1R9_9BACE/56-92
C3R7N4_9BACE/17-47
C3R7N4_9BACE/210-245
C3R7N4_9BACE/347-383
C3R7N4_9BACE/56-91
C3R917_9BACE/397-424
C3R917_9BACE/49-80
C3RAZ7_9BACE/140-175
C3RAZ7_9BACE/235-272
C3RAZ7_9BACE/292-329
C3RAZ7_9BACE/54-88
C3RD57_9BACE/222-257
C3RE17_9BACE/345-382
C3RE17_9BACE/474-510
C3RE17_9BACE/54-90
C3RE55_9BACE/208-245
C3RE55_9BACE/309-336
C3RE55_9BACE/347-383
C3RE55_9BACE/55-91
C3RE55_9BACE/611-647
C3TIH2_ECOLX/197-226
C3TIH2_ECOLX/367-402
C3TIH5_ECOLX/197-226
C3TIH5_ECOLX/367-402
C3X4H1_OXAFO/190-226
C3X4H1_OXAFO/278-314
C3X4H1_OXAFO/322-358
C3X4H1_OXAFO/369-398
C3XAM6_OXAFO/189-222
C3XAM6_OXAFO/274-310
C3XAM6_OXAFO/318-353
C3XDY9_9HELI/277-313
C3XX46_BRAFL/289-324
C3YJ60_BRAFL/137-170
C4AMX7_BURMA/187-222
C4AMX7_BURMA/233-267
C4AMX7_BURMA/275-311
C4AMX7_BURMA/322-358
C4AMX7_BURMA/368-399
C4EZA4_HAEIF/195-228
C4EZA4_HAEIF/230-274
C4EZA4_HAEIF/282-318
C4EZA4_HAEIF/362-395
C4F3U7_HAEIF/195-228
C4F3U7_HAEIF/230-274
C4F3U7_HAEIF/282-318
C4F3U7_HAEIF/362-395
C4GZC3_YERPE/74-100
C4H300_YERPE/197-226
C4H300_YERPE/236-272
C4H300_YERPE/280-316
C4H300_YERPE/367-400
C4H4M0_YERPE/241-268
C4H4M0_YERPE/355-379
C4HCA6_YERPE/197-226
C4HCA6_YERPE/236-272
C4HCA6_YERPE/280-316
C4HCA6_YERPE/367-400
C4HG56_YERPE/74-100
C4HMY1_YERPE/241-268
C4HMY1_YERPE/355-379
C4HSJ7_YERPE/197-226
C4HSJ7_YERPE/236-272
C4HSJ7_YERPE/280-316
C4HSJ7_YERPE/367-400
C4HUH6_YERPE/241-268
C4HUH6_YERPE/355-379
C4I0D8_YERPE/74-100
C4ISR4_BRUAB/246-283
C4ISR4_BRUAB/291-327
C4ISR4_BRUAB/335-371
C4ISR4_BRUAB/378-416
C4KE24_SULIK/438-471
C4KTU8_BURPS/187-222
C4KTU8_BURPS/233-267
C4KTU8_BURPS/275-311
C4KTU8_BURPS/322-358
C4KTU8_BURPS/368-399
C4LBM2_TOLAT/193-228
C4LBM2_TOLAT/238-272
C4LBM2_TOLAT/280-316
C4LBM2_TOLAT/361-400
C4LSC6_ENTHI/267-301
C4PNA8_CHLTZ/220-256
C4PNA8_CHLTZ/270-306
C4PNA8_CHLTZ/316-352
C4PPY4_CHLTJ/220-256
C4PPY4_CHLTJ/270-306
C4PPY4_CHLTJ/316-352
C4RCA9_9ACTO/338-372
C4RPL3_9ACTO/341-374
C4RXK0_YERBE/391-429
C4RYI6_YERBE/241-268
C4RYI6_YERBE/355-379
C4S5M2_YERBE/197-226
C4S5M2_YERBE/367-399
C4SDX9_YERMO/153-182
C4SDX9_YERMO/192-228
C4SDX9_YERMO/236-272
C4SDX9_YERMO/323-355
C4SF14_YERMO/241-268
C4SF14_YERMO/355-379
C4SHV4_YERMO/428-455
C4SK78_YERFR/241-268
C4SK78_YERFR/355-379
C4SM50_YERFR/19-58
C4SUQ4_YERFR/197-226
C4SUQ4_YERFR/236-272
C4SUQ4_YERFR/280-316
C4SUQ4_YERFR/367-399
C4SXW9_YERIN/248-275
C4SXW9_YERIN/362-386
C4T1X8_YERIN/390-429
C4T404_YERIN/180-209
C4T404_YERIN/219-255
C4T404_YERIN/263-299
C4T404_YERIN/350-382
C4U2C2_YERKR/137-164
C4U2C2_YERKR/251-275
C4U2F2_YERKR/197-226
C4U2F2_YERKR/236-272
C4U2F2_YERKR/280-316
C4U2F2_YERKR/367-399
C4U4S4_YERAL/403-429
C4U638_YERAL/241-268
C4U638_YERAL/355-379
C4U6N0_YERAL/197-226
C4U6N0_YERAL/280-316
C4UMF9_YERRU/180-209
C4UMF9_YERRU/219-255
C4UMF9_YERRU/263-299
C4UMF9_YERRU/350-383
C4UQ07_YERRO/241-268
C4UQ07_YERRO/355-379
C4US70_YERRO/398-423
C4UXE7_YERRO/153-182
C4UXE7_YERRO/192-228
C4UXE7_YERRO/236-272
C4UXE7_YERRO/323-355
C4WHV2_9RHIZ/278-315
C4WHV2_9RHIZ/323-359
C4WHV2_9RHIZ/367-403
C4WHV2_9RHIZ/410-448
C4WR80_9RHIZ/31-56
C4WYT8_KLEPN/355-379
C4X3G7_KLEPN/374-403
C4X5N5_KLEPN/198-227
C4X5N5_KLEPN/237-273
C4X5N5_KLEPN/281-317
C4X5N5_KLEPN/368-403
C4XIP9_DESMR/342-380
C4XK52_DESMR/161-195
C4XK52_DESMR/310-352
C4XMU2_DESMR/204-251
C4XMU2_DESMR/290-326
C4XMU2_DESMR/333-366
C4XMU2_DESMR/377-413
C4XQA8_DESMR/31-56
C4XQA8_DESMR/328-349
C4XSM4_DESMR/100-115
C4XSM4_DESMR/196-225
C4XSM4_DESMR/264-297
C4YVB2_9RICK/239-271
C4YVB2_9RICK/280-316
C4YVB2_9RICK/324-359
C4ZJ38_THASP/190-223
C4ZJ38_THASP/231-267
C4ZJ38_THASP/275-310
C4ZJ38_THASP/362-395
C5A5B9_THEGJ/81-120
C5ABQ3_BURGB/187-222
C5ABQ3_BURGB/233-267
C5ABQ3_BURGB/275-311
C5ABQ3_BURGB/322-358
C5ABQ3_BURGB/368-399
C5AV32_METEA/248-282
C5AV32_METEA/292-328
C5AV32_METEA/336-372
C5AV32_METEA/379-417
C5BHD0_EDWI9/402-424
C5BQS9_TERTT/192-227
C5BQS9_TERTT/235-271
C5BQS9_TERTT/279-315
C5BQS9_TERTT/323-359
C5BTL5_TERTT/166-204
C5BYW3_BEUC1/107-135
C5BYW3_BEUC1/45-85
C5CG09_KOSOT/55-93
C5CIK6_KOSOT/18-46
C5CIM8_KOSOT/57-97
C5CLR0_VARPS/169-204
C5CLR0_VARPS/212-248
C5CLR0_VARPS/256-292
C5CLR0_VARPS/300-336
C5CLR0_VARPS/344-369
C5D7V6_GEOSW/192-233
C5D7V6_GEOSW/242-265
C5D7V6_GEOSW/63-99
C5F4H5_LACPA/184-200
C5GJJ9_AJEDR/276-309
C5JEQ5_AJEDS/276-309
C5N6W9_BURMA/190-225
C5N6W9_BURMA/236-270
C5N6W9_BURMA/278-314
C5N6W9_BURMA/325-361
C5N6W9_BURMA/371-402
C5S0B7_9PAST/235-271
C5S0B7_9PAST/279-315
C5S0B7_9PAST/361-394
C5T4N5_ACIDE/200-235
C5T4N5_ACIDE/243-279
C5T4N5_ACIDE/287-323
C5T4N5_ACIDE/331-367
C5T4N5_ACIDE/375-407
C5TEK0_ZYMMO/179-206
C5TEK0_ZYMMO/218-256
C5TEK0_ZYMMO/258-291
C5TET8_ZYMMO/263-299
C5TET8_ZYMMO/307-343
C5TET8_ZYMMO/353-383
C5TET8_ZYMMO/393-431
C5W1K0_ECOBB/197-226
C5W1K0_ECOBB/367-402
C5WT31_SORBI/378-409
C5WT31_SORBI/477-513
C5WT31_SORBI/524-564
C5WT31_SORBI/580-609
C5X1V7_SORBI/178-221
C5X1V7_SORBI/389-407
C5X1V7_SORBI/474-514
C5X1V7_SORBI/528-562
C5X1V7_SORBI/590-623
C5X3B8_SORBI/454-491
C5X3B8_SORBI/503-543
C5YBP9_SORBI/181-217
C5YBP9_SORBI/479-519
C5YBP9_SORBI/533-567
C5YBP9_SORBI/603-628
C5Z1W2_SORBI/560-596
C5ZBF6_BURPS/220-255
C5ZBF6_BURPS/266-300
C5ZBF6_BURPS/308-344
C5ZBF6_BURPS/355-391
C5ZBF6_BURPS/401-432
C6A3B0_THESM/54-83
C6AAJ1_BARGA/288-324
C6AAJ1_BARGA/332-368
C6AAJ1_BARGA/375-411
C6APD6_AGGAN/195-227
C6APD6_AGGAN/237-273
C6APD6_AGGAN/281-317
C6APD6_AGGAN/362-394
C6AVE4_RHILS/239-275
C6AVE4_RHILS/283-319
C6AVE4_RHILS/327-363
C6AVE4_RHILS/370-408
C6AWM9_RHILS/284-326
C6AZU3_RHILS/101-137
C6AZU3_RHILS/145-181
C6BE69_RALP1/192-228
C6BE69_RALP1/236-272
C6BE69_RALP1/280-316
C6BE69_RALP1/327-363
C6BE69_RALP1/371-404
C6BLS9_RALP1/121-146
C6BLS9_RALP1/72-110
C6BY04_DESAD/217-243
C6BY04_DESAD/304-340
C6BY04_DESAD/348-384
C6BY04_DESAD/392-428
C6C6V1_DICDC/355-379
C6CCF0_DICDC/195-224
C6CCF0_DICDC/234-270
C6CCF0_DICDC/278-314
C6CCF0_DICDC/365-398
C6CGY5_DICZE/355-379
C6CPS1_DICZE/195-224
C6CPS1_DICZE/234-270
C6CPS1_DICZE/278-314
C6CPS1_DICZE/365-398
C6CQ28_DICZE/381-422
C6CTJ8_PAESJ/116-144
C6CTJ8_PAESJ/152-188
C6CTJ8_PAESJ/196-233
C6CTJ8_PAESJ/268-282
C6CYW4_PAESJ/205-225
C6CYW4_PAESJ/50-85
C6DFY2_PECCP/355-379
C6DGK8_PECCP/400-430
C6E608_GEOSM/98-126
C6E651_GEOSM/169-205
C6E651_GEOSM/257-293
C6E651_GEOSM/301-336
C6E651_GEOSM/346-379
C6EJJ7_ECOBD/197-226
C6EJJ7_ECOBD/367-402
C6HFP6_AJECH/266-301
C6HRB7_AJECH/102-133
C6HUX4_9BACT/77-108
C6HVW9_9BACT/241-279
C6HVW9_9BACT/287-323
C6HVW9_9BACT/331-356
C6HVW9_9BACT/376-415
C6I303_9BACE/208-244
C6I303_9BACE/307-335
C6I303_9BACE/346-382
C6I303_9BACE/496-529
C6I303_9BACE/55-91
C6I303_9BACE/612-648
C6I303_9BACE/99-136
C6I4R1_9BACE/225-264
C6I5E2_9BACE/272-302
C6I5E2_9BACE/346-371
C6I5E2_9BACE/391-419
C6I5N1_9BACE/278-309
C6I8S5_9BACE/482-514
C6I8S5_9BACE/56-92
C6ICV5_9BACE/139-177
C6ICV5_9BACE/277-322
C6ICV5_9BACE/95-130
C6ICZ6_9BACE/21-46
C6ICZ6_9BACE/210-245
C6ICZ6_9BACE/347-383
C6ICZ6_9BACE/402-434
C6ICZ6_9BACE/56-92
C6IH07_9BACE/139-177
C6IH07_9BACE/283-322
C6IH07_9BACE/53-74
C6IH07_9BACE/95-130
C6IK17_9BACE/226-264
C6ISV5_9BACE/208-245
C6ISV5_9BACE/347-383
C6ISV5_9BACE/496-529
C6ISV5_9BACE/55-91
C6ISV5_9BACE/621-657
C6LRW4_GIAIB/221-259
C6MXJ2_9GAMM/295-329
C6N7J4_9GAMM/183-216
C6N7J4_9GAMM/224-260
C6N7J4_9GAMM/268-304
C6NSX8_9GAMM/288-324
C6NSX8_9GAMM/332-356
C6NT59_9GAMM/197-223
C6NT59_9GAMM/276-312
C6NT59_9GAMM/320-354
C6REH9_9PROT/366-400
C6RN95_ACIRA/189-225
C6RN95_ACIRA/235-269
C6RN95_ACIRA/277-313
C6RN95_ACIRA/368-401
C6RY81_VIBCH/213-248
C6RY81_VIBCH/256-292
C6RY81_VIBCH/300-336
C6S0W0_VIBCH/181-217
C6S0W0_VIBCH/26-62
C6S0W0_VIBCH/320-356
C6S0W0_VIBCH/70-102
C6TWX4_BURPS/187-222
C6TWX4_BURPS/233-267
C6TWX4_BURPS/275-311
C6TWX4_BURPS/322-358
C6TWX4_BURPS/368-399
C6UDB2_ECOBR/197-226
C6UDB2_ECOBR/367-402
C6V1F3_ECO5T/197-226
C6V1F3_ECO5T/367-402
C6VS72_DYAFD/195-229
C6VS72_DYAFD/362-401
C6VTK6_DYAFD/120-135
C6VTK6_DYAFD/183-225
C6VTR8_DYAFD/107-150
C6VTR8_DYAFD/220-259
C6VTR8_DYAFD/274-305
C6VVQ2_DYAFD/223-262
C6VVQ2_DYAFD/276-315
C6VW60_DYAFD/122-151
C6VYM9_DYAFD/180-215
C6VYM9_DYAFD/318-336
C6VZZ1_DYAFD/194-233
C6VZZ1_DYAFD/24-51
C6W1W5_DYAFD/178-235
C6W1W5_DYAFD/236-287
C6W1W5_DYAFD/302-340
C6W1W5_DYAFD/353-392
C6WA08_ACTMD/131-159
C6WA08_ACTMD/174-208
C6WA08_ACTMD/613-646
C6WA08_ACTMD/70-89
C6WAE6_ACTMD/63-102
C6WB39_ACTMD/180-209
C6WB39_ACTMD/41-83
C6WB39_ACTMD/95-130
C6WJJ9_ACTMD/52-81
C6WRL0_ACTMD/156-190
C6WRL0_ACTMD/380-406
C6WRL0_ACTMD/416-453
C6WRL0_ACTMD/470-501
C6WS51_ACTMD/127-164
C6WS51_ACTMD/172-201
C6WS51_ACTMD/353-389
C6WS51_ACTMD/43-67
C6WS51_ACTMD/447-461
C6WS51_ACTMD/494-520
C6WS51_ACTMD/83-119
C6WZ33_METML/194-230
C6WZ33_METML/239-274
C6WZ33_METML/282-318
C6WZ33_METML/326-360
C6X5N8_FLAB3/147-183
C6X5N8_FLAB3/191-224
C6X5N8_FLAB3/255-295
C6X5N8_FLAB3/303-343
C6XA95_METSD/186-220
C6XA95_METSD/232-265
C6XA95_METSD/273-309
C6XA95_METSD/317-351
C6XA95_METSD/360-395
C6XD64_METSD/1368-1415
C6XD64_METSD/1427-1474
C6XF69_LIBAP/294-330
C6XF69_LIBAP/384-420
C6XND2_HIRBI/293-329
C6XND2_HIRBI/349-383
C6XND2_HIRBI/391-427
C6XP21_HIRBI/168-199
C6XP21_HIRBI/66-102
C6XPM5_HIRBI/123-160
C6XPM5_HIRBI/188-213
C6XPM5_HIRBI/237-264
C6XPM5_HIRBI/480-505
C6XPM5_HIRBI/524-559
C6XPM5_HIRBI/567-605
C6XPM5_HIRBI/87-115
C6XUE2_PEDHD/319-358
C6XVE6_PEDHD/32-57
C6XVE6_PEDHD/355-381
C6XVE6_PEDHD/400-435
C6XVE6_PEDHD/71-105
C6XW30_PEDHD/177-206
C6XW30_PEDHD/82-118
C6XW43_PEDHD/289-323
C6XW43_PEDHD/349-382
C6XW43_PEDHD/436-466
C6XW43_PEDHD/494-527
C6XWX7_PEDHD/162-195
C6XWX7_PEDHD/212-253
C6XWX7_PEDHD/267-306
C6XWX7_PEDHD/321-360
C6XWX7_PEDHD/375-414
C6XY68_PEDHD/299-328
C6XYR8_PEDHD/176-212
C6XYR8_PEDHD/222-256
C6YD11_VIBCH/213-248
C6YD11_VIBCH/256-292
C6YD11_VIBCH/300-336
C6YGY2_VIBCH/115-147
C6YGY2_VIBCH/226-262
C6YGY2_VIBCH/365-401
C6YGY2_VIBCH/41-60
C6YGY2_VIBCH/71-107
C6YPH8_FRATT/196-227
C6YPH8_FRATT/235-273
C6YPH8_FRATT/284-316
C6YSI9_9GAMM/196-227
C6YSI9_9GAMM/235-273
C6YSI9_9GAMM/284-316
C6YZP4_9BACE/208-245
C6YZP4_9BACE/347-383
C6YZP4_9BACE/55-91
C6YZP4_9BACE/611-647
C6YZT1_9BACE/345-382
C6YZT1_9BACE/474-510
C6YZT1_9BACE/54-90
C6Z191_9BACE/17-47
C6Z191_9BACE/210-245
C6Z191_9BACE/347-383
C6Z191_9BACE/56-91
C6Z2F3_9BACE/140-175
C6Z2F3_9BACE/235-272
C6Z2F3_9BACE/292-334
C6Z3B4_9BACE/398-424
C6Z3B4_9BACE/49-80
C6Z6W6_9BACE/221-257
C7BS17_PHOAA/218-247
C7BS17_PHOAA/301-337
C7BS17_PHOAA/388-420
C7BYB2_HELPB/266-302
C7CA54_METED/248-282
C7CA54_METED/292-328
C7CA54_METED/336-372
C7CA54_METED/379-417
C7DBG6_9RHOB/201-233
C7DBG6_9RHOB/289-324
C7DBG6_9RHOB/332-368
C7DBG6_9RHOB/375-414
C7J1L5_ORYSJ/202-224
C7J1L5_ORYSJ/231-271
C7JGY2_ACEP3/254-289
C7JGY2_ACEP3/297-333
C7JGY2_ACEP3/341-376
C7JGY2_ACEP3/384-418
C7JRN9_ACEPA/254-289
C7JRN9_ACEPA/297-333
C7JRN9_ACEPA/341-376
C7JRN9_ACEPA/384-418
C7JTD0_ACEPA/254-289
C7JTD0_ACEPA/297-333
C7JTD0_ACEPA/341-376
C7JTD0_ACEPA/384-418
C7K3M2_ACEPA/254-289
C7K3M2_ACEPA/297-333
C7K3M2_ACEPA/341-376
C7K3M2_ACEPA/384-418
C7KCU1_ACEPA/254-289
C7KCU1_ACEPA/297-333
C7KCU1_ACEPA/341-376
C7KCU1_ACEPA/384-418
C7KM57_ACEPA/254-289
C7KM57_ACEPA/297-333
C7KM57_ACEPA/341-376
C7KM57_ACEPA/384-418
C7KWH2_ACEPA/254-289
C7KWH2_ACEPA/297-333
C7KWH2_ACEPA/341-376
C7KWH2_ACEPA/384-418
C7L6U6_ACEPA/254-289
C7L6U6_ACEPA/297-333
C7L6U6_ACEPA/341-376
C7L6U6_ACEPA/384-418
C7LDT3_BRUMC/246-283
C7LDT3_BRUMC/291-327
C7LDT3_BRUMC/335-371
C7LDT3_BRUMC/378-416
C7LX15_DESBD/387-411
C7LX39_DESBD/202-227
C7LX39_DESBD/289-325
C7LX39_DESBD/333-369
C7LX39_DESBD/377-413
C7M7Q0_CAPOD/214-241
C7M7Q0_CAPOD/275-314
C7M7Q0_CAPOD/329-367
C7M7Q1_CAPOD/224-249
C7M7Q1_CAPOD/292-322
C7M7Q1_CAPOD/336-374
C7MAW9_BRAFD/41-75
C7MAW9_BRAFD/483-503
C7MFM2_BRAFD/263-283
C7MFM2_BRAFD/71-114
C7MH97_BRAFD/274-314
C7MH97_BRAFD/322-357
C7MV32_SACVD/130-166
C7MV32_SACVD/176-203
C7MV32_SACVD/213-249
C7MV32_SACVD/357-393
C7MV32_SACVD/401-430
C7MV32_SACVD/446-471
C7MV32_SACVD/504-529
C7MV32_SACVD/546-574
C7N037_SACVD/36-72
C7P2D1_HALMD/94-130
C7P3U7_HALMD/55-92
C7PA00_CHIPD/287-323
C7PA00_CHIPD/338-377
C7PA83_CHIPD/315-356
C7PA83_CHIPD/370-408
C7PA83_CHIPD/425-460
C7PCV9_CHIPD/279-331
C7PCV9_CHIPD/346-384
C7PCV9_CHIPD/397-435
C7PEU8_CHIPD/296-333
C7PEU8_CHIPD/349-387
C7PEU8_CHIPD/423-440
C7PEW3_CHIPD/302-333
C7PGM0_CHIPD/235-264
C7PH66_CHIPD/306-341
C7PHB0_CHIPD/257-288
C7PHW9_CHIPD/149-189
C7PHW9_CHIPD/258-289
C7PKE3_CHIPD/25-43
C7PKE3_CHIPD/348-384
C7PKE3_CHIPD/403-437
C7PKE3_CHIPD/56-92
C7PL80_CHIPD/344-381
C7PL80_CHIPD/481-512
C7PL80_CHIPD/57-93
C7PLJ8_CHIPD/323-360
C7PLJ8_CHIPD/368-404
C7PLJ8_CHIPD/412-443
C7PLJ8_CHIPD/476-500
C7PR95_CHIPD/269-306
C7PR95_CHIPD/323-360
C7PR95_CHIPD/378-414
C7PSD9_CHIPD/296-331
C7PSD9_CHIPD/401-439
C7PX85_CATAD/228-259
C7PX85_CATAD/271-301
C7Q3P8_CATAD/174-213
C7Q3P8_CATAD/228-262
C7Q5E4_CATAD/40-76
C7Q5E4_CATAD/483-515
C7Q5E5_CATAD/42-74
C7Q5E5_CATAD/489-518
C7Q8B6_CATAD/186-222
C7Q8B6_CATAD/230-261
C7QAB1_CATAD/109-129
C7QAB1_CATAD/320-339
C7QAL6_CATAD/102-125
C7QAL6_CATAD/139-166
C7QAL6_CATAD/261-295
C7QC81_CATAD/243-261
C7QD16_CATAD/170-235
C7QDJ8_CATAD/113-145
C7QDJ8_CATAD/196-218
C7QDJ8_CATAD/62-91
C7QEP1_CATAD/121-159
C7QEP1_CATAD/178-209
C7QEP1_CATAD/247-261
C7QEP1_CATAD/442-463
C7QEP1_CATAD/71-109
C7QG30_CATAD/213-242
C7QG30_CATAD/280-305
C7QI79_CATAD/241-261
C7QJ29_CATAD/216-248
C7QPG6_CYAP0/133-164
C7QPG6_CYAP0/36-73
C7QPG6_CYAP0/77-120
C7QRS6_CYAP0/30-70
C7QRS6_CYAP0/84-117
C7QSX7_CYAP0/136-170
C7QSX7_CYAP0/41-77
C7QSX7_CYAP0/89-124
C7QXD8_CYAP0/227-250
C7QXX5_CYAP0/41-57
C7QXX5_CYAP0/63-104
C7R5T6_KANKD/215-249
C7R5T6_KANKD/260-295
C7R5T6_KANKD/303-339
C7R9R9_KANKD/179-213
C7R9R9_KANKD/395-422
C7R9R9_KANKD/433-464
C7R9R9_KANKD/83-119
C7RA75_KANKD/188-226
C7RA75_KANKD/236-264
C7RA75_KANKD/495-514
C7RA75_KANKD/570-601
C7RA81_KANKD/228-252
C7RCH6_KANKD/224-263
C7RCH6_KANKD/268-301
C7RCH6_KANKD/40-71
C7RCH6_KANKD/81-117
C7RPG7_ACCPU/196-227
C7RPG7_ACCPU/238-271
C7RPG7_ACCPU/279-315
C7RPG7_ACCPU/323-357
C7RPG7_ACCPU/366-400
C7TDR6_LACRG/186-202
C7TKF1_LACRL/186-202
C7X3R7_9PORP/129-165
C7X3R7_9PORP/218-253
C7X3R7_9PORP/41-72
C7X5Q0_9PORP/277-306
C7X5Q0_9PORP/351-376
C7X5Q0_9PORP/398-426
C7X5Q2_9PORP/220-243
C7X5Q2_9PORP/268-303
C7X5Q2_9PORP/323-370
C7X5Q2_9PORP/389-424
C7X5Z7_9PORP/277-304
C7X5Z7_9PORP/341-372
C7X5Z7_9PORP/391-424
C7X683_9PORP/274-306
C7X683_9PORP/348-373
C7X683_9PORP/395-428
C7X692_9PORP/220-261
C7X692_9PORP/285-314
C7X692_9PORP/380-419
C7X8H2_9PORP/207-244
C7X8H2_9PORP/308-337
C7X8H2_9PORP/346-382
C7X8H2_9PORP/54-90
C7X8H2_9PORP/609-643
C7XC61_9PORP/231-270
C7XDE2_9PORP/266-300
C7XDE2_9PORP/343-369
C7XDE2_9PORP/388-424
C7XE05_9PORP/484-513
C7XE05_9PORP/58-94
C7XE11_9PORP/17-49
C7XE11_9PORP/347-382
C7XE11_9PORP/56-92
C7XF19_9PORP/274-301
C7XF19_9PORP/390-424
C7XF21_9PORP/271-305
C7XF21_9PORP/351-375
C7XF21_9PORP/394-433
C7YKM8_NECH7/257-294
C7Z4C0_NECH7/182-212
C7Z4C0_NECH7/65-104
C7ZMU7_NECH7/142-170
C7ZMU7_NECH7/204-227
C7ZMU7_NECH7/308-324
C7ZMU7_NECH7/35-75
C7ZMU7_NECH7/404-424
C7ZMU7_NECH7/448-479
C7ZMU7_NECH7/502-527
C7ZMU7_NECH7/83-120
C7ZR58_NECH7/107-145
C8KY45_9PAST/234-270
C8KY45_9PAST/278-314
C8KY45_9PAST/359-393
C8NBY8_9GAMM/230-263
C8NBY8_9GAMM/271-307
C8NBY8_9GAMM/315-351
C8PEV5_9PROT/356-390
C8PZD2_9GAMM/177-215
C8PZD3_9GAMM/237-273
C8PZD3_9GAMM/279-321
C8S0L0_9RHOB/203-235
C8S0L0_9RHOB/315-339
C8S3J0_9RHOB/206-239
C8S3J0_9RHOB/253-284
C8S3J0_9RHOB/292-328
C8S3J0_9RHOB/336-372
C8S3J0_9RHOB/379-418
C8SV27_9RHIZ/241-278
C8SV27_9RHIZ/286-322
C8SV27_9RHIZ/330-366
C8SV27_9RHIZ/373-408
C8SXS4_KLEPR/110-134
C8T1D8_KLEPR/198-227
C8T1D8_KLEPR/237-273
C8T1D8_KLEPR/281-317
C8T1D8_KLEPR/368-403
C8TKP5_ECO26/197-226
C8TKP5_ECO26/367-402
C8TLC2_ECO26/372-392
C8U3X6_ECO10/197-226
C8U3X6_ECO10/367-402
C8UJ77_ECO1A/372-392
C8UK39_ECO1A/197-226
C8UK39_ECO1A/367-402
C8VJH7_EMENI/134-171
C8VJH7_EMENI/198-226
C8VJH7_EMENI/255-280
C8VJH7_EMENI/349-376
C8VJH7_EMENI/452-472
C8VJH7_EMENI/501-530
C8VJH7_EMENI/88-126
C8VR77_EMENI/60-97
C8WBN1_ZYMMN/179-206
C8WBN1_ZYMMN/218-256
C8WBN1_ZYMMN/266-291
C8WD01_ZYMMN/263-299
C8WD01_ZYMMN/307-343
C8WD01_ZYMMN/353-383
C8WD01_ZYMMN/393-431
C8X372_DESRD/198-224
C8X372_DESRD/285-321
C8X372_DESRD/329-362
C8X372_DESRD/373-409
C8XB78_NAKMY/29-54
C8XB78_NAKMY/81-100
C8XK58_NAKMY/131-168
C8XK58_NAKMY/168-218
C8XK58_NAKMY/228-269
C9CZM8_9RHOB/202-235
C9CZM8_9RHOB/245-280
C9CZM8_9RHOB/288-324
C9CZM8_9RHOB/332-368
C9CZM8_9RHOB/375-414
C9KRL6_9BACE/210-247
C9KRL6_9BACE/349-385
C9KRL6_9BACE/57-93
C9KRL6_9BACE/627-663
C9KRS2_9BACE/228-268
C9KW84_9BACE/139-177
C9KW84_9BACE/282-322
C9KW84_9BACE/50-74
C9LDK3_9BACT/175-218
C9LIB1_9BACT/277-312
C9LIB1_9BACT/326-365
C9LKN4_9BACT/229-262
C9LKN4_9BACT/86-122
C9M8G8_9BACT/52-86
C9M8M7_9BACT/41-62
C9M8M7_9BACT/80-115
C9MCE1_HAEIF/195-228
C9MCE1_HAEIF/238-274
C9MCE1_HAEIF/282-318
C9MCE1_HAEIF/362-395
C9MHF4_HAEIF/195-228
C9MHF4_HAEIF/230-274
C9MHF4_HAEIF/282-318
C9MHF4_HAEIF/362-395
C9MLK3_9BACT/293-324
C9MLK3_9BACT/338-376
C9MLK3_9BACT/410-429
C9MRM8_9BACT/293-331
C9NYN1_9VIBR/213-248
C9NYN1_9VIBR/256-292
C9NYN1_9VIBR/300-336
C9P3W5_VIBME/213-248
C9P3W5_VIBME/256-292
C9P3W5_VIBME/300-336
C9PEN4_VIBFU/213-248
C9PEN4_VIBFU/256-292
C9PEN4_VIBFU/300-336
C9PMN5_9PAST/200-231
C9PMN5_9PAST/241-277
C9PMN5_9PAST/285-321
C9PMN5_9PAST/368-400
C9PXC9_9BACT/206-241
C9PXC9_9BACT/343-379
C9PXC9_9BACT/398-430
C9PXC9_9BACT/56-92
C9PXU4_9BACT/187-210
C9PYD1_9BACT/222-245
C9PYD1_9BACT/283-314
C9PYD1_9BACT/400-419
C9PZI6_9BACT/301-338
C9Q7P8_9VIBR/213-248
C9Q7P8_9VIBR/256-292
C9Q7P8_9VIBR/300-336
C9QB07_9VIBR/116-148
C9QB07_9VIBR/227-263
C9QB07_9VIBR/366-402
C9QB07_9VIBR/72-108
C9QJP5_VIBOR/201-236
C9QJP5_VIBOR/244-280
C9QJP5_VIBOR/288-324
C9R0N0_ECOD1/197-226
C9R0N0_ECOD1/367-402
C9R5V9_AGGAD/195-227
C9R5V9_AGGAD/237-273
C9R5V9_AGGAD/281-317
C9R5V9_AGGAD/355-394
C9RJU8_FIBSS/312-348
C9RJU8_FIBSS/356-392
C9RK82_FIBSS/505-539
C9RKQ3_FIBSS/126-156
C9RKQ3_FIBSS/276-314
C9RKQ3_FIBSS/75-108
C9RMC9_FIBSS/354-381
C9RP61_FIBSS/473-509
C9RYT0_GEOSY/192-227
C9RYT0_GEOSY/62-98
C9T7N6_9RHIZ/246-283
C9T7N6_9RHIZ/291-327
C9T7N6_9RHIZ/335-371
C9T7N6_9RHIZ/378-416
C9TGD9_9RHIZ/246-283
C9TGD9_9RHIZ/291-327
C9TGD9_9RHIZ/335-371
C9TGD9_9RHIZ/378-416
C9TRN5_9RHIZ/246-283
C9TRN5_9RHIZ/291-327
C9TRN5_9RHIZ/335-371
C9TRN5_9RHIZ/378-416
C9TSF1_9RHIZ/246-283
C9TSF1_9RHIZ/291-327
C9TSF1_9RHIZ/335-371
C9TSF1_9RHIZ/378-416
C9U5H6_BRUAB/246-283
C9U5H6_BRUAB/291-327
C9U5H6_BRUAB/335-371
C9U5H6_BRUAB/378-416
C9UEP8_BRUAB/246-283
C9UEP8_BRUAB/291-327
C9UEP8_BRUAB/335-371
C9UEP8_BRUAB/378-416
C9UNY6_BRUAB/246-283
C9UNY6_BRUAB/291-327
C9UNY6_BRUAB/335-371
C9UNY6_BRUAB/378-416
C9UZW8_BRUAB/246-283
C9UZW8_BRUAB/291-327
C9UZW8_BRUAB/335-371
C9UZW8_BRUAB/378-416
C9VD09_BRUNE/246-283
C9VD09_BRUNE/291-327
C9VD09_BRUNE/335-371
C9VD09_BRUNE/378-416
C9VM56_9RHIZ/246-283
C9VM56_9RHIZ/291-327
C9VM56_9RHIZ/335-371
C9VM56_9RHIZ/378-416
C9VUJ9_BRUAB/246-283
C9VUJ9_BRUAB/291-327
C9VUJ9_BRUAB/335-371
C9VUJ9_BRUAB/378-416
C9XBR0_SALTD/197-226
C9XBR0_SALTD/236-272
C9XBR0_SALTD/280-316
C9XBR0_SALTD/367-402
C9XZC0_CROTZ/197-226
C9XZC0_CROTZ/368-402
C9XZM8_CROTZ/241-268
C9XZM8_CROTZ/355-379
C9Y3Z8_CROTZ/388-415
C9Y654_9BURK/170-205
C9Y654_9BURK/213-249
C9Y654_9BURK/257-293
C9Y654_9BURK/301-337
C9YBT9_9BURK/241-264
C9YWH7_STRSW/492-521
C9YWH7_STRSW/72-92
C9YX82_STRSW/130-158
C9YYT5_STRSW/130-163
C9YYT5_STRSW/194-221
C9YYT5_STRSW/408-433
C9YYT5_STRSW/494-510
C9YYT5_STRSW/533-564
C9YYT5_STRSW/98-122
C9Z6E2_STRSW/59-92
C9Z994_STRSW/46-71
C9ZAU3_STRSW/341-375
C9ZFW0_STRSW/45-84
C9ZGC8_STRSW/976-1000
D0B1I1_BRUAB/246-283
D0B1I1_BRUAB/291-327
D0B1I1_BRUAB/335-371
D0B1I1_BRUAB/378-416
D0BA94_BRUME/246-283
D0BA94_BRUME/291-327
D0BA94_BRUME/335-371
D0BA94_BRUME/378-416
D0BIQ9_BRUSU/246-283
D0BIQ9_BRUSU/291-327
D0BIQ9_BRUSU/335-371
D0BIQ9_BRUSU/378-416
D0C2P2_9GAMM/188-224
D0C2P2_9GAMM/232-268
D0C2P2_9GAMM/276-312
D0C2P2_9GAMM/365-399
D0CBL3_ACIBA/188-224
D0CBL3_ACIBA/232-268
D0CBL3_ACIBA/276-312
D0CBL3_ACIBA/365-399
D0CXE8_9RHOB/200-233
D0CXE8_9RHOB/242-278
D0CXE8_9RHOB/286-322
D0CXE8_9RHOB/330-366
D0CXE8_9RHOB/373-412
D0DB30_9RHOB/202-235
D0DB30_9RHOB/243-280
D0DB30_9RHOB/288-324
D0DB30_9RHOB/332-368
D0DB30_9RHOB/376-414
D0FU80_ERWPY/197-226
D0FU80_ERWPY/236-272
D0FU80_ERWPY/280-316
D0FU80_ERWPY/368-403
D0FXP8_ERWPY/334-366
D0FXP8_ERWPY/392-418
D0GDJ3_BRUME/246-283
D0GDJ3_BRUME/291-327
D0GDJ3_BRUME/335-371
D0GDJ3_BRUME/378-416
D0GTU2_VIBMI/213-248
D0GTU2_VIBMI/256-292
D0GTU2_VIBMI/300-336
D0GXW6_VIBMI/116-147
D0GXW6_VIBMI/227-263
D0GXW6_VIBMI/366-402
D0GXW6_VIBMI/43-61
D0GXW6_VIBMI/514-545
D0GXW6_VIBMI/72-108
D0H6J9_VIBCH/181-217
D0H6J9_VIBCH/26-62
D0H6J9_VIBCH/320-356
D0H6J9_VIBCH/70-102
D0HDG7_VIBMI/116-147
D0HDG7_VIBMI/227-263
D0HDG7_VIBMI/366-402
D0HDG7_VIBMI/43-61
D0HDG7_VIBMI/513-545
D0HDG7_VIBMI/72-108
D0HHW1_VIBMI/213-248
D0HHW1_VIBMI/256-292
D0HHW1_VIBMI/300-336
D0HPY9_VIBCH/181-217
D0HPY9_VIBCH/26-62
D0HPY9_VIBCH/320-356
D0HPY9_VIBCH/70-102
D0HVV0_VIBCH/181-217
D0HVV0_VIBCH/26-62
D0HVV0_VIBCH/320-356
D0HVV0_VIBCH/70-102
D0IBF9_VIBHO/213-248
D0IBF9_VIBHO/256-292
D0IBF9_VIBHO/300-336
D0II45_9VIBR/115-147
D0II45_9VIBR/226-262
D0II45_9VIBR/27-60
D0II45_9VIBR/365-401
D0II45_9VIBR/71-107
D0IKI8_9VIBR/213-248
D0IKI8_9VIBR/256-292
D0IKI8_9VIBR/300-336
D0ITH8_HELP1/266-302
D0J4V5_COMT2/178-213
D0J4V5_COMT2/221-257
D0J4V5_COMT2/265-301
D0J4V5_COMT2/309-343
D0J4V5_COMT2/355-385
D0JHN2_YERPD/197-226
D0JHN2_YERPD/236-272
D0JHN2_YERPD/280-316
D0JHN2_YERPD/367-400
D0JKP3_YERPD/241-268
D0JKP3_YERPD/355-379
D0JKX6_YERPD/74-100
D0JT02_YERP1/197-226
D0JT02_YERP1/236-272
D0JT02_YERP1/280-316
D0JT02_YERP1/367-400
D0JV11_YERP1/74-100
D0JWI7_YERP1/241-268
D0JWI7_YERP1/355-379
D0K0K3_HELP5/266-302
D0KCF3_PECWW/392-422
D0KCP6_PECWW/355-379
D0KIA0_PECWW/197-226
D0KIA0_PECWW/236-272
D0KIA0_PECWW/280-316
D0KIA0_PECWW/367-400
D0KPY8_SULS9/438-471
D0KY67_HALNC/193-228
D0KY67_HALNC/238-272
D0KY67_HALNC/280-315
D0KY67_HALNC/371-403
D0LG78_HALO1/286-311
D0LG78_HALO1/438-464
D0LG78_HALO1/472-508
D0LGM8_HALO1/201-237
D0LGM8_HALO1/247-281
D0LGM8_HALO1/290-326
D0LGM8_HALO1/380-416
D0LI51_HALO1/338-365
D0LK65_HALO1/120-156
D0LK65_HALO1/216-247
D0LK65_HALO1/274-310
D0LK65_HALO1/487-511
D0LMH5_HALO1/105-143
D0LMH5_HALO1/71-97
D0LN49_HALO1/119-155
D0LN49_HALO1/79-111
D0LQ76_HALO1/168-198
D0LQ76_HALO1/206-241
D0LQ76_HALO1/300-336
D0LS90_HALO1/150-174
D0LV45_HALO1/142-178
D0LV45_HALO1/239-264
D0LV45_HALO1/84-126
D0LVG5_HALO1/175-209
D0LVG5_HALO1/217-250
D0LVG5_HALO1/280-320
D0LVG5_HALO1/328-368
D0LVZ4_HALO1/476-510
D0LVZ4_HALO1/519-544
D0LVZ4_HALO1/610-645
D0LVZ4_HALO1/753-789
D0LVZ4_HALO1/797-821
D0LXM4_HALO1/112-148
D0LY63_HALO1/536-584
D0M4N2_VIBSE/205-240
D0M4N2_VIBSE/248-284
D0M4N2_VIBSE/292-328
D0MCT8_RHOM4/346-373
D0MCT8_RHOM4/382-415
D0MCT8_RHOM4/472-508
D0MDG2_RHOM4/319-355
D0MDG2_RHOM4/363-399
D0MDG2_RHOM4/407-446
D0MDI5_RHOM4/118-147
D0MDI5_RHOM4/38-53
D0MDI5_RHOM4/71-109
D0MDP0_RHOM4/42-70
D0MEG1_RHOM4/340-375
D0MEG1_RHOM4/394-428
D0MEG1_RHOM4/476-520
D0MEG1_RHOM4/50-86
D0MEG1_RHOM4/566-609
D0MEQ5_RHOM4/285-323
D0MEQ5_RHOM4/398-422
D0MEQ5_RHOM4/432-471
D0MFK1_RHOM4/288-322
D0MFK1_RHOM4/336-379
D0MFK1_RHOM4/393-414
D0MFK1_RHOM4/432-470
D0MFK1_RHOM4/492-524
D0MFV5_RHOM4/133-163
D0MFV5_RHOM4/309-328
D0MFV5_RHOM4/43-72
D0MHH4_RHOM4/165-201
D0MHH4_RHOM4/210-243
D0MHH4_RHOM4/272-311
D0MHH4_RHOM4/320-362
D0MHH4_RHOM4/47-73
D0MHV3_RHOM4/490-520
D0MHV3_RHOM4/528-562
D0MHW5_RHOM4/84-125
D0MJF6_RHOM4/400-428
D0MJF6_RHOM4/436-478
D0MJR9_RHOM4/74-98
D0MK81_RHOM4/85-110
D0N7W1_PHYIT/301-326
D0P8C7_BRUSU/246-283
D0P8C7_BRUSU/291-327
D0P8C7_BRUSU/335-371
D0P8C7_BRUSU/378-416
D0PHN0_BRUSU/246-283
D0PHN0_BRUSU/291-327
D0PHN0_BRUSU/335-371
D0PHN0_BRUSU/378-416
D0PQZ7_9BACT/346-382
D0PQZ7_9BACT/55-91
D0PQZ7_9BACT/614-648
D0RFY1_9RHIZ/246-283
D0RFY1_9RHIZ/291-327
D0RFY1_9RHIZ/335-371
D0RFY1_9RHIZ/378-416
D0RPS1_9RICK/245-279
D0RPS1_9RICK/287-323
D0RPS1_9RICK/331-367
D0RPS1_9RICK/374-416
D0S1B9_ACICA/188-224
D0S1B9_ACICA/232-268
D0S1B9_ACICA/276-312
D0S1B9_ACICA/364-399
D0SA86_ACIJO/189-225
D0SA86_ACIJO/233-269
D0SA86_ACIJO/277-313
D0SA86_ACIJO/362-399
D0SK60_ACIJU/189-225
D0SK60_ACIJU/235-269
D0SK60_ACIJU/277-313
D0SK60_ACIJU/366-400
D0STV8_ACILW/189-225
D0STV8_ACILW/233-269
D0STV8_ACILW/277-313
D0STV8_ACILW/366-400
D0T501_ACIRA/189-225
D0T501_ACIRA/235-269
D0T501_ACIRA/277-313
D0T501_ACIRA/368-401
D0TB03_9BACE/281-320
D0TBX5_9BACE/207-244
D0TBX5_9BACE/346-382
D0TBX5_9BACE/54-90
D0TBX5_9BACE/609-643
D0TD30_9BACE/220-261
D0TD30_9BACE/285-314
D0TD30_9BACE/380-419
D0TD39_9BACE/274-306
D0TD39_9BACE/348-373
D0TD39_9BACE/395-425
D0TDA6_9BACE/277-304
D0TDA6_9BACE/341-372
D0TDA6_9BACE/392-424
D0TDI9_9BACE/221-245
D0TDI9_9BACE/269-303
D0TDI9_9BACE/345-371
D0TDI9_9BACE/391-425
D0TDJ1_9BACE/277-306
D0TDJ1_9BACE/351-383
D0TDJ1_9BACE/398-427
D0TF72_9BACE/127-163
D0TF72_9BACE/216-251
D0TF72_9BACE/39-70
D0TG11_9BACE/347-384
D0TG11_9BACE/482-511
D0TG11_9BACE/56-92
D0TG17_9BACE/17-49
D0TG17_9BACE/347-382
D0TG17_9BACE/56-92
D0TH32_9BACE/231-270
D0TI89_9BACE/266-300
D0TI89_9BACE/343-369
D0TI89_9BACE/388-424
D0TK18_9BACE/265-299
D0TK18_9BACE/345-369
D0TK18_9BACE/388-427
D0TK20_9BACE/274-301
D0TK20_9BACE/390-424
D0TP35_9BACE/139-177
D0TP35_9BACE/282-322
D0TP35_9BACE/48-74
D0TP35_9BACE/96-130
D0TSQ2_9BACE/226-264
D0TWC6_9BACE/208-245
D0TWC6_9BACE/310-338
D0TWC6_9BACE/347-383
D0TWC6_9BACE/496-529
D0TWC6_9BACE/55-91
D0X172_VIBAL/213-248
D0X172_VIBAL/256-292
D0X172_VIBAL/300-336
D0XFJ4_VIBHA/213-248
D0XFJ4_VIBHA/300-336
D0YYS1_LISDA/210-246
D0YYS1_LISDA/298-334
D0YYS1_LISDA/385-419
D0Z8J7_EDWTE/402-424
D0ZBU0_EDWTE/197-226
D0ZBU0_EDWTE/236-272
D0ZBU0_EDWTE/280-316
D0ZQG6_SALT1/197-226
D0ZQG6_SALT1/236-272
D0ZQG6_SALT1/280-316
D0ZQG6_SALT1/367-402
D0ZZQ2_CHLPP/217-256
D0ZZQ2_CHLPP/269-306
D0ZZQ2_CHLPP/316-353
D1A1P0_THECD/336-377
D1AC54_THECD/1130-1156
D1ADX0_THECD/522-557
D1ADX0_THECD/580-597
D1ADX0_THECD/617-652
D1ASS5_ANACI/284-320
D1ASS5_ANACI/328-364
D1ASS5_ANACI/372-398
D1BAU6_SANKS/99-133
D1C1R3_SPHTD/102-140
D1C1R3_SPHTD/178-219
D1C1R3_SPHTD/236-251
D1C1R3_SPHTD/57-94
D1C2F8_SPHTD/106-135
D1C2F8_SPHTD/190-229
D1C2F8_SPHTD/356-381
D1C2F8_SPHTD/62-98
D1C341_SPHTD/63-98
D1C3H5_SPHTD/224-254
D1C563_SPHTD/105-131
D1C563_SPHTD/235-263
D1C563_SPHTD/58-96
D1C565_SPHTD/111-133
D1C565_SPHTD/186-228
D1C565_SPHTD/236-267
D1C565_SPHTD/56-92
D1C5W6_SPHTD/57-99
D1C8Q1_SPHTD/65-103
D1C8R1_SPHTD/60-98
D1C9W7_SPHTD/49-71
D1CAY4_SPHTD/102-136
D1CAY4_SPHTD/57-93
D1CCV0_THET1/107-134
D1CCV0_THET1/236-270
D1CDQ2_THET1/180-216
D1CDQ2_THET1/218-256
D1CDQ2_THET1/268-302
D1CDQ2_THET1/310-340
D1CDQ2_THET1/357-394
D1CE14_THET1/58-96
D1CE59_THET1/139-169
D1CZ74_9RHIZ/246-283
D1CZ74_9RHIZ/291-327
D1CZ74_9RHIZ/335-371
D1CZ74_9RHIZ/378-416
D1ELT5_9RHIZ/246-283
D1ELT5_9RHIZ/291-327
D1ELT5_9RHIZ/335-371
D1ELT5_9RHIZ/378-416
D1EZK2_BRUME/246-283
D1EZK2_BRUME/291-327
D1EZK2_BRUME/335-371
D1EZK2_BRUME/378-416
D1FAI6_BRUME/246-283
D1FAI6_BRUME/291-327
D1FAI6_BRUME/335-371
D1FAI6_BRUME/378-416
D1FJQ0_9RHIZ/246-283
D1FJQ0_9RHIZ/291-327
D1FJQ0_9RHIZ/335-371
D1FJQ0_9RHIZ/378-416
D1JC26_9ARCH/102-138
D1JC26_9ARCH/146-182
D1JC26_9ARCH/205-226
D1JC26_9ARCH/234-272
D1JC26_9ARCH/58-94
D1JJP9_9BACE/225-264
D1JNS0_9BACE/482-514
D1JNS0_9BACE/56-92
D1JPA9_9BACE/139-177
D1JPA9_9BACE/277-322
D1JPA9_9BACE/95-130
D1JPX0_9BACE/272-302
D1JPX0_9BACE/338-371
D1JPX0_9BACE/391-419
D1JQA9_9BACE/208-244
D1JQA9_9BACE/307-335
D1JQA9_9BACE/346-382
D1JQA9_9BACE/496-529
D1JQA9_9BACE/55-91
D1JQA9_9BACE/612-648
D1JQA9_9BACE/99-136
D1JS79_9BACE/278-308
D1JWC9_9BACE/21-46
D1JWC9_9BACE/210-245
D1JWC9_9BACE/347-383
D1JWC9_9BACE/402-434
D1JWC9_9BACE/56-92
D1K158_9BACE/17-47
D1K158_9BACE/210-245
D1K158_9BACE/347-383
D1K158_9BACE/56-91
D1K1Z1_9BACE/397-424
D1K1Z1_9BACE/49-80
D1K2S3_9BACE/208-245
D1K2S3_9BACE/309-336
D1K2S3_9BACE/347-383
D1K2S3_9BACE/55-91
D1K2S3_9BACE/611-647
D1K2W2_9BACE/345-382
D1K2W2_9BACE/474-510
D1K2W2_9BACE/54-90
D1K4K3_9BACE/140-175
D1K4K3_9BACE/235-272
D1K4K3_9BACE/292-329
D1K4K3_9BACE/54-88
D1K9H6_9BACE/222-257
D1N953_9BACT/248-284
D1NXN4_9ENTR/197-226
D1NXN4_9ENTR/236-272
D1NXN4_9ENTR/280-316
D1NXN4_9ENTR/369-399
D1P990_9BACT/1-46
D1P990_9BACT/206-241
D1P990_9BACT/343-379
D1P990_9BACT/56-92
D1P990_9BACT/609-645
D1PAT0_9BACT/297-333
D1PCY4_9BACT/287-315
D1PCY4_9BACT/329-367
D1PCY4_9BACT/402-421
D1PEE1_9BACT/173-198
D1PEE1_9BACT/296-319
D1PEE1_9BACT/352-391
D1PFS7_9BACT/275-297
D1PWD8_9BACT/299-338
D1PWR3_9BACT/279-318
D1PWR3_9BACT/332-370
D1PWR3_9BACT/404-423
D1QMU1_9BACT/219-261
D1QMU1_9BACT/291-333
D1QNB8_9BACT/219-244
D1QNB8_9BACT/284-313
D1QNB8_9BACT/327-365
D1QNB8_9BACT/399-418
D1R693_9CHLA/309-339
D1R693_9CHLA/354-390
D1R693_9CHLA/398-423
D1R6F9_9CHLA/96-131
D1REJ3_LEGLO/199-241
D1REJ3_LEGLO/250-288
D1REJ3_LEGLO/80-115
D1REM8_LEGLO/181-216
D1REM8_LEGLO/224-260
D1REM8_LEGLO/268-304
D1RIZ1_LEGLO/82-117
D1RWJ8_SEROD/197-226
D1RWJ8_SEROD/236-272
D1RWJ8_SEROD/280-316
D1RWJ8_SEROD/367-403
D1RXK1_SEROD/391-429
D1TQU3_YERPE/197-226
D1TQU3_YERPE/236-272
D1TQU3_YERPE/280-316
D1TQU3_YERPE/367-400
D1TWX5_YERPE/74-100
D1TXE1_YERPE/241-268
D1TXE1_YERPE/355-379
D1VX73_9BACT/298-344
D1W057_9BACT/20-46
D1W057_9BACT/205-240
D1W057_9BACT/342-378
D1W057_9BACT/397-429
D1W057_9BACT/55-91
D1W1F3_9BACT/546-581
D1W216_9BACT/227-248
D1W216_9BACT/286-319
D1W216_9BACT/333-371
D1W216_9BACT/428-447
D1W5Y1_9BACT/20-46
D1W5Y1_9BACT/205-240
D1W5Y1_9BACT/342-378
D1W5Y1_9BACT/397-429
D1W5Y1_9BACT/55-91
D1W8S5_9BACT/222-243
D1W8S5_9BACT/280-314
D1W8S5_9BACT/328-366
D1W8S5_9BACT/415-434
D1W9A3_9BACT/295-334
D1XEW5_9ACTO/170-207
D1XEW5_9ACTO/451-486
D1XEW5_9ACTO/509-548
D1XEW5_9ACTO/566-595
D1XQY2_9ACTO/512-541
D1XQY2_9ACTO/52-76
D1XWA6_9BACT/213-261
D1XWA6_9BACT/293-333
D1Y421_9BACT/16-42
D1Y421_9BACT/55-91
D1Y8J2_9BACT/58-98
D1YDG3_PROAC/503-531
D1YDG3_PROAC/68-104
D1YWL1_METPS/144-177
D2A9D9_SHIF2/197-226
D2A9D9_SHIF2/367-402
D2AMZ2_FRATE/192-223
D2AMZ2_FRATE/231-269
D2AMZ2_FRATE/280-312
D2AQR9_STRRD/14-48
D2ARC3_STRRD/166-193
D2ARC3_STRRD/54-88
D2AYM5_STRRD/103-138
D2AYM5_STRRD/56-95
D2AZU7_STRRD/322-358
D2B4L4_STRRD/141-162
D2B6E2_STRRD/324-362
D2BE71_STRRD/416-438
D2BVD0_DICD5/195-224
D2BVD0_DICD5/234-270
D2BVD0_DICD5/278-314
D2BVD0_DICD5/365-398
D2BZA2_DICD5/355-379
D2BZN8_DICD5/342-372
D2BZN8_DICD5/380-422
D2C567_THENR/349-381
D2ETM7_9BACE/193-228
D2ETM7_9BACE/281-316
D2ETM7_9BACE/353-369
D2ETM7_9BACE/98-136
D2EV73_9BACE/209-245
D2EV73_9BACE/313-337
D2EV73_9BACE/347-383
D2EV73_9BACE/498-530
D2EV73_9BACE/55-91
D2EV73_9BACE/618-654
D2EVT0_9BACE/224-239
D2EVT0_9BACE/276-302
D2EVT0_9BACE/390-425
D2EVT2_9BACE/263-291
D2EVT2_9BACE/380-415
D2EYT1_9BACE/222-257
D2EYT1_9BACE/359-395
D2EYT1_9BACE/414-446
D2EYT1_9BACE/68-104
D2F1E6_9BACE/141-171
D2F1E6_9BACE/97-132
D2L0H8_9DELT/184-219
D2L0H8_9DELT/247-278
D2L0H8_9DELT/74-103
D2L229_9DELT/210-252
D2L229_9DELT/291-327
D2L229_9DELT/335-364
D2L229_9DELT/378-414
D2L3Q6_9DELT/350-375
D2MHH6_9BACT/2-28
D2MHH6_9BACT/36-61
D2MIY8_9BACT/20-54
D2MIY8_9BACT/73-120
D2MJI6_9BACT/157-193
D2MJI6_9BACT/201-234
D2MJI6_9BACT/44-86
D2MKU9_9BACT/105-120
D2MKU9_9BACT/57-91
D2MKU9_9BACT/8-47
D2MKV0_9BACT/126-147
D2MKV0_9BACT/29-67
D2MKV0_9BACT/83-112
D2MQY5_CAMJE/254-291
D2MQY5_CAMJE/344-373
D2N0B8_CAMJE/254-291
D2N0B8_CAMJE/344-373
D2NFA7_ECOS5/197-226
D2NFA7_ECOS5/367-402
D2PG18_SULID/438-471
D2PNH7_KRIFD/101-143
D2PNH7_KRIFD/218-246
D2PNH7_KRIFD/272-305
D2PNH7_KRIFD/47-77
D2PWZ2_KRIFD/111-123
D2PWZ2_KRIFD/218-263
D2PWZ2_KRIFD/56-85
D2PXB5_KRIFD/168-193
D2Q0B1_KRIFD/137-175
D2Q0B1_KRIFD/367-403
D2Q0B1_KRIFD/412-438
D2Q0B1_KRIFD/512-536
D2Q0B1_KRIFD/93-129
D2Q1Y6_KRIFD/180-206
D2Q1Y6_KRIFD/56-91
D2Q1Y6_KRIFD/99-128
D2QBS8_SPILD/328-363
D2QBS8_SPILD/371-407
D2QBS8_SPILD/415-444
D2QBS8_SPILD/464-506
D2QDV9_SPILD/219-268
D2QDV9_SPILD/282-321
D2QDV9_SPILD/336-374
D2QF56_SPILD/48-72
D2QGQ2_SPILD/219-261
D2QGQ2_SPILD/393-432
D2QH42_SPILD/117-153
D2QH42_SPILD/161-197
D2QH42_SPILD/353-389
D2QH42_SPILD/406-436
D2QH42_SPILD/514-536
D2QH42_SPILD/73-109
D2QH63_SPILD/356-381
D2QIC1_SPILD/182-215
D2QIC1_SPILD/243-277
D2QIC1_SPILD/314-334
D2QID6_SPILD/128-153
D2QID6_SPILD/240-266
D2QID6_SPILD/35-66
D2QID6_SPILD/76-110
D2QJF2_SPILD/46-73
D2QM05_SPILD/313-350
D2QM05_SPILD/364-402
D2QM05_SPILD/417-456
D2QN64_SPILD/171-209
D2QN64_SPILD/317-352
D2QN89_SPILD/183-213
D2QN89_SPILD/223-259
D2QN89_SPILD/305-322
D2QPQ0_SPILD/247-283
D2QQX4_SPILD/237-277
D2QQX4_SPILD/291-330
D2QQX4_SPILD/345-384
D2QR37_SPILD/344-383
D2QRL8_SPILD/279-312
D2QRL8_SPILD/339-378
D2QRY3_SPILD/204-243
D2QRY3_SPILD/33-61
D2QS96_SPILD/220-255
D2QS96_SPILD/359-395
D2QS96_SPILD/403-435
D2QS96_SPILD/455-484
D2QS96_SPILD/497-526
D2QSC2_SPILD/126-153
D2QSC2_SPILD/301-333
D2QSC2_SPILD/80-116
D2QT90_SPILD/240-275
D2QT90_SPILD/383-414
D2QTF9_SPILD/140-164
D2QTF9_SPILD/205-246
D2QTF9_SPILD/255-291
D2QTF9_SPILD/83-121
D2R357_PIRSD/166-202
D2R357_PIRSD/210-247
D2R357_PIRSD/314-352
D2R357_PIRSD/44-82
D2R3U9_PIRSD/188-226
D2RTH4_HALTV/76-113
D2S062_HALTV/31-73
D2SBP8_GEOOG/74-110
D2SEW9_GEOOG/182-219
D2SEW9_GEOOG/52-87
D2T370_ERWP6/206-235
D2T370_ERWP6/245-281
D2T370_ERWP6/289-325
D2T370_ERWP6/377-412
D2TAV1_ERWP6/380-412
D2TAV1_ERWP6/438-464
D2TJJ5_CITRI/355-379
D2TPE2_CITRI/197-226
D2TPE2_CITRI/367-402
D2U0F3_9ENTR/122-151
D2U0F3_9ENTR/161-197
D2U0F3_9ENTR/205-241
D2U0F3_9ENTR/295-324
D2U9H3_XANAP/200-232
D2U9H3_XANAP/239-276
D2U9H3_XANAP/284-320
D2UDJ6_XANAP/283-308
D2UGG0_XANAP/138-177
D2UGG0_XANAP/84-123
D2WF91_9GAMM/314-359
D2WF91_9GAMM/381-420
D2WF91_9GAMM/492-535
D2WF91_9GAMM/550-589
D2YAD1_VIBMI/116-147
D2YAD1_VIBMI/227-263
D2YAD1_VIBMI/366-402
D2YAD1_VIBMI/43-61
D2YAD1_VIBMI/514-545
D2YAD1_VIBMI/72-108
D2YHF5_VIBMI/204-239
D2YHF5_VIBMI/247-283
D2YHF5_VIBMI/291-327
D2YP11_VIBMI/204-239
D2YP11_VIBMI/247-283
D2YP11_VIBMI/291-327
D2YR78_VIBMI/116-147
D2YR78_VIBMI/227-263
D2YR78_VIBMI/366-402
D2YR78_VIBMI/43-61
D2YR78_VIBMI/514-545
D2YR78_VIBMI/72-108
D2Z7A6_9BACT/53-91
D2ZGX9_9ENTR/198-227
D2ZGX9_9ENTR/237-273
D2ZGX9_9ENTR/281-317
D2ZGX9_9ENTR/368-403
D2ZJW1_9ENTR/355-379
D3B238_POLPA/278-302
D3CYN7_9ACTO/340-376
D3CYQ3_9ACTO/517-562
D3CYQ3_9ACTO/616-654
D3CYQ3_9ACTO/662-699
D3D5B7_9ACTO/480-500
D3D9I7_9ACTO/305-339
D3E848_GEOS4/335-366
D3EBQ6_GEOS4/184-222
D3EBQ6_GEOS4/59-93
D3EK10_GEOS4/14-30
D3EK10_GEOS4/208-243
D3EYY4_CONWI/116-140
D3EYY4_CONWI/277-300
D3EZ25_CONWI/200-225
D3F324_CONWI/121-152
D3F324_CONWI/36-77
D3F670_CONWI/239-262
D3F6G9_CONWI/56-92
D3F907_CONWI/203-232
D3F907_CONWI/250-273
D3F907_CONWI/87-101
D3FA82_CONWI/485-525
D3FF51_CONWI/41-73
D3FL98_CAMJI/254-291
D3FL98_CAMJI/344-373
D3FWK4_BACPE/186-227
D3FWK4_BACPE/235-258
D3FWK4_BACPE/56-92
D3GY88_ECO44/197-226
D3GY88_ECO44/367-402
D3HM95_LEGLN/199-241
D3HM95_LEGLN/250-288
D3HM95_LEGLN/80-115
D3HSJ2_LEGLN/181-216
D3HSJ2_LEGLN/224-260
D3HSJ2_LEGLN/268-304
D3HT12_LEGLN/33-70
D3HWH8_9BACT/259-289
D3HWH8_9BACT/378-412
D3HZS9_9BACT/278-310
D3HZS9_9BACT/324-362
D3I115_9BACT/293-332
D3I4H1_9BACT/281-321
D3I4N0_9BACT/268-299
D3I4N0_9BACT/313-351
D3I4N0_9BACT/385-404
D3IAL9_9BACT/286-328
D3IEQ0_9BACT/269-300
D3IEQ0_9BACT/314-352
D3IEQ0_9BACT/386-405
D3IFD9_9BACT/187-210
D3IG79_9BACT/212-235
D3IG79_9BACT/273-304
D3IG79_9BACT/318-356
D3IG79_9BACT/390-409
D3IH00_9BACT/280-326
D3IIM9_9BACT/206-241
D3IIM9_9BACT/343-379
D3IIM9_9BACT/398-430
D3IIM9_9BACT/56-92
D3M002_9ACTO/338-375
D3M302_9ACTO/578-609
D3M302_9ACTO/623-663
D3M302_9ACTO/674-711
D3MGT4_PROAC/503-531
D3MGT4_PROAC/68-104
D3MNU9_PROAC/503-531
D3MNU9_PROAC/68-104
D3NT93_AZOS1/252-286
D3NT93_AZOS1/294-330
D3NT93_AZOS1/338-373
D3NT93_AZOS1/381-422
D3PLU0_MEIRD/351-375
D3PLZ2_MEIRD/470-506
D3PZ03_STANL/344-371
D3Q2K2_STANL/220-242
D3Q4E9_STANL/284-316
D3Q4F7_STANL/111-144
D3Q4F7_STANL/160-191
D3Q4F7_STANL/83-108
D3Q8U1_STANL/34-70
D3Q8U1_STANL/458-492
D3QMT3_ECOCB/198-227
D3QMT3_ECOCB/368-403
D3RAX9_KLEVT/388-416
D3RHQ2_KLEVT/355-379
D3RM58_KLEVT/197-226
D3RM58_KLEVT/236-272
D3RM58_KLEVT/280-316
D3RM58_KLEVT/367-402
D3RR70_ALLVD/198-233
D3RR70_ALLVD/241-277
D3RR70_ALLVD/285-321
D3SAT6_THISK/112-148
D3SF14_THISK/190-226
D3SF14_THISK/234-270
D3SF14_THISK/278-314
D3SF14_THISK/365-399
D3SUP0_NATMM/54-93
D3T0V1_NATMM/100-132
D3T1P8_NATMM/101-128
D3T286_NATMM/233-261
D3T6I8_THEIA/178-213
D3T6I8_THEIA/263-292
D3UV66_CHLTS/220-256
D3UV66_CHLTS/270-306
D3UV66_CHLTS/316-352
D3UZV2_XENBS/186-215
D3UZV2_XENBS/269-305
D3VAP7_XENNA/206-235
D3VAP7_XENNA/289-325
D4BC67_9ENTR/198-227
D4BC67_9ENTR/237-273
D4BC67_9ENTR/281-317
D4BC67_9ENTR/368-403
D4BW96_PRORE/197-226
D4BW96_PRORE/236-272
D4BW96_PRORE/280-316
D4BW96_PRORE/368-399
D4DZM8_SEROD/406-435
D4E445_SEROD/138-162
D4E9I1_SEROD/197-226
D4E9I1_SEROD/236-272
D4E9I1_SEROD/280-316
D4E9I1_SEROD/367-403
D4ECP0_AGGAC/195-227
D4ECP0_AGGAC/237-273
D4ECP0_AGGAC/281-317
D4ECP0_AGGAC/355-394
D4F8E2_EDWTA/197-226
D4F8E2_EDWTA/236-272
D4F8E2_EDWTA/280-316
D4F8E2_EDWTA/367-400
D4FAV4_EDWTA/243-268
D4G0Y1_BACNA/181-223
D4G0Y1_BACNA/231-260
D4G0Y1_BACNA/56-93
D4GFY7_PANAM/393-424
D4GML9_PANAM/220-249
D4GML9_PANAM/259-295
D4GML9_PANAM/303-339
D4GML9_PANAM/391-426
D4GUG3_HALVD/101-134
D4HFI3_PROAS/34-70
D4HFI3_PROAS/469-497
D4HZD3_ERWAC/197-226
D4HZD3_ERWAC/236-272
D4HZD3_ERWAC/280-316
D4HZD3_ERWAC/367-403
D4I4I6_ERWAC/392-418
D4I906_ERWAE/197-226
D4I906_ERWAE/236-272
D4I906_ERWAE/280-316
D4I906_ERWAE/367-403
D4IGF8_ERWAE/392-418
D4IQA7_9BACT/293-338
D4IQA7_9BACT/95-128
D4MAG7_9BACT/16-47
D4SV60_9XANT/137-151
D4SV60_9XANT/296-322
D4SV60_9XANT/79-115
D4SXG0_9XANT/135-174
D4SXG0_9XANT/31-69
D4SXG0_9XANT/81-120
D4SXW2_9XANT/201-232
D4SXW2_9XANT/240-276
D4SXW2_9XANT/284-320
D4SYR1_9XANT/264-299
D4SYR1_9XANT/319-345
D4SYR1_9XANT/362-397
D4SYR1_9XANT/405-441
D4SYR1_9XANT/492-528
D4T541_9XANT/201-232
D4T541_9XANT/240-276
D4T541_9XANT/284-320
D4T584_9XANT/137-151
D4T584_9XANT/296-322
D4T584_9XANT/79-115
D4T7A3_9XANT/264-303
D4T7A3_9XANT/319-346
D4T7A3_9XANT/362-397
D4T7A3_9XANT/405-441
D4T7A3_9XANT/492-528
D4T8G6_9XANT/135-174
D4T8G6_9XANT/31-69
D4T8G6_9XANT/81-120
D4TCQ1_9NOST/141-169
D4TCQ1_9NOST/85-124
D4TCQ2_9NOST/129-163
D4TCQ2_9NOST/40-74
D4TU04_9NOST/137-169
D4TU04_9NOST/88-124
D4TU05_9NOST/131-165
D4TU05_9NOST/42-76
D4V4A0_BACVU/221-257
D4V4Z2_BACVU/140-175
D4V4Z2_BACVU/235-272
D4V4Z2_BACVU/292-334
D4VA34_BACVU/208-245
D4VA34_BACVU/347-383
D4VA34_BACVU/55-91
D4VA34_BACVU/611-647
D4VA73_BACVU/345-382
D4VA73_BACVU/474-510
D4VA73_BACVU/54-90
D4VC88_BACVU/398-424
D4VC88_BACVU/49-80
D4VE10_BACVU/17-47
D4VE10_BACVU/210-245
D4VE10_BACVU/347-383
D4VE10_BACVU/56-91
D4VGN5_9BACE/139-177
D4VGN5_9BACE/282-322
D4VGN5_9BACE/48-74
D4VGN5_9BACE/96-130
D4VNR4_9BACE/226-264
D4VRE6_9BACE/208-245
D4VRE6_9BACE/310-338
D4VRE6_9BACE/347-383
D4VRE6_9BACE/496-529
D4VRE6_9BACE/55-91
D4WE00_BACOV/132-170
D4WE00_BACOV/275-315
D4WE00_BACOV/43-67
D4WFC7_BACOV/208-245
D4WFC7_BACOV/347-383
D4WFC7_BACOV/496-529
D4WFC7_BACOV/55-91
D4WFC7_BACOV/99-135
D4WFJ6_BACOV/226-264
D4WH31_BACOV/209-244
D4WH31_BACOV/21-47
D4WH31_BACOV/346-382
D4WH31_BACOV/56-92
D4WPZ0_BACOV/139-177
D4WPZ0_BACOV/282-322
D4WPZ0_BACOV/48-74
D4WPZ0_BACOV/96-130
D4X0Z1_BACOV/226-264
D4X3C3_BACOV/208-245
D4X3C3_BACOV/310-338
D4X3C3_BACOV/347-383
D4X3C3_BACOV/496-529
D4X3C3_BACOV/55-91
D4X7G0_9BURK/179-212
D4X7G0_9BURK/220-256
D4X7G0_9BURK/265-301
D4X7G0_9BURK/309-344
D4XK24_ACIHA/189-225
D4XK24_ACIHA/235-269
D4XK24_ACIHA/277-313
D4XK24_ACIHA/366-400
D4Y933_BACTR/198-240
D4Y933_BACTR/69-105
D4Z409_SPHJU/220-259
D4Z409_SPHJU/274-302
D4Z409_SPHJU/41-72
D4Z409_SPHJU/80-119
D4Z5F6_SPHJU/132-163
D4Z5F6_SPHJU/171-205
D4Z6M2_SPHJU/177-213
D4Z6M2_SPHJU/221-257
D4Z6M2_SPHJU/265-301
D4Z6M2_SPHJU/352-390
D4Z7S5_SPHJU/125-161
D4Z7S5_SPHJU/169-205
D4Z7S5_SPHJU/322-337
D4Z7S5_SPHJU/351-388
D4Z7S5_SPHJU/408-421
D4Z7S5_SPHJU/453-485
D4Z7S5_SPHJU/504-523
D4Z7S5_SPHJU/81-117
D4Z8W3_SPHJU/132-166
D4ZAS0_SHEVD/483-515
D4ZAS0_SHEVD/61-97
D4ZC16_SHEVD/183-215
D4ZC16_SHEVD/480-515
D4ZCD5_SHEVD/77-113
D4ZD47_SHEVD/84-113
D4ZD93_SHEVD/186-216
D4ZD93_SHEVD/447-485
D4ZD93_SHEVD/89-122
D4ZGP5_SHEVD/330-362
D4ZJB2_SHEVD/207-240
D4ZJB2_SHEVD/248-284
D4ZJB2_SHEVD/292-328
D4ZJB2_SHEVD/336-372
D4ZJZ0_SHEVD/211-252
D4ZJZ0_SHEVD/70-106
D4ZKP9_SHEVD/159-196
D4ZKP9_SHEVD/349-387
D4ZKP9_SHEVD/481-507
D4ZXH1_SPIPL/228-256
D5A506_SPIPL/64-100
D5A507_SPIPL/45-79
D5A507_SPIPL/99-126
D5ARB5_RHOCB/246-276
D5ARB5_RHOCB/284-320
D5ARB5_RHOCB/328-360
D5ARB5_RHOCB/371-410
D5AWM8_RICPP/280-315
D5AWM8_RICPP/317-349
D5B3E8_YERPZ/197-226
D5B3E8_YERPZ/236-272
D5B3E8_YERPZ/280-316
D5B3E8_YERPZ/367-400
D5B5Y0_YERPZ/74-100
D5B7M1_YERPZ/241-268
D5B7M1_YERPZ/355-379
D5BHJ6_ZUNPS/251-290
D5BJC1_ZUNPS/347-383
D5BJC1_ZUNPS/402-431
D5BJC1_ZUNPS/498-537
D5BJC1_ZUNPS/56-92
D5BLB6_ZUNPS/348-384
D5BLB6_ZUNPS/416-435
D5BLB6_ZUNPS/57-93
D5BLB6_ZUNPS/606-641
D5BM63_ZUNPS/263-300
D5BPP0_PUNMI/230-265
D5BPP0_PUNMI/274-310
D5BPP0_PUNMI/318-354
D5BY25_NITHN/158-194
D5BY25_NITHN/202-236
D5BY25_NITHN/265-305
D5BY25_NITHN/313-353
D5BY25_NITHN/49-86
D5BZY9_NITHN/222-251
D5C036_NITHN/244-282
D5C1Q2_NITHN/197-232
D5C4X0_NITHN/196-226
D5C4X0_NITHN/239-274
D5C4X0_NITHN/282-318
D5C4X0_NITHN/371-402
D5C9A6_ENTCC/355-379
D5CGM2_ENTCC/195-226
D5CGM2_ENTCC/236-272
D5CGM2_ENTCC/280-316
D5CGM2_ENTCC/367-402
D5CMS4_SIDLE/175-214
D5CMS4_SIDLE/225-259
D5CMS4_SIDLE/267-303
D5CMS4_SIDLE/311-346
D5CMS4_SIDLE/354-387
D5CS97_SIDLE/323-360
D5CXU8_ECOKI/197-226
D5CXU8_ECOKI/367-402
D5DAC4_BACMD/181-217
D5DAC4_BACMD/228-273
D5DAC4_BACMD/60-96
D5DHS1_BACMD/42-73
D5DZV0_BACMQ/182-217
D5DZV0_BACMQ/231-273
D5DZV0_BACMQ/60-96
D5EBC7_METMS/124-156
D5EBC7_METMS/164-189
D5EBC7_METMS/204-240
D5EBC7_METMS/248-284
D5EBC7_METMS/36-59
D5EQZ4_CORAD/729-764
D5ERF4_CORAD/150-186
D5ERF4_CORAD/194-230
D5ERF4_CORAD/238-273
D5ES18_PRER2/23-48
D5ES18_PRER2/342-378
D5ES18_PRER2/58-94
D5ESI4_PRER2/227-251
D5ESI4_PRER2/291-320
D5ESI4_PRER2/335-372
D5ESI4_PRER2/403-422
D5ESZ6_PRER2/129-152
D5EUV7_PRER2/19-46
D5EUV7_PRER2/207-242
D5EUV7_PRER2/344-380
D5EUV7_PRER2/56-92
D5EV39_PRER2/256-288
D5EV39_PRER2/330-354
D5EV39_PRER2/373-412
D5EV40_PRER2/257-282
D5EV43_PRER2/273-309
D5EY26_PRER2/278-307
D5EY27_PRER2/275-307
D5H4F6_SALRM/277-312
D5H4F6_SALRM/326-371
D5H4F6_SALRM/379-405
D5H4F6_SALRM/430-465
D5H4F6_SALRM/473-516
D5H4R9_SALRM/96-132
D5H5J9_SALRM/300-337
D5H5J9_SALRM/359-392
D5H5J9_SALRM/403-437
D5H5J9_SALRM/445-478
D5H5J9_SALRM/502-536
D5H5W1_SALRM/394-428
D5H5W1_SALRM/481-520
D5H7Q4_SALRM/95-138
D5HBH9_SALRM/362-398
D5HBH9_SALRM/479-495
D5HBH9_SALRM/514-550
D5HBH9_SALRM/599-642
D5HBH9_SALRM/73-109
D5HBW8_SALRM/322-359
D5HBW8_SALRM/376-411
D5HBW8_SALRM/427-459
D5HBW8_SALRM/467-503
D5HBW8_SALRM/528-559
D5HBY7_SALRM/103-140
D5MG04_9BACT/135-177
D5MG04_9BACT/248-292
D5MG04_9BACT/27-56
D5MG04_9BACT/300-345
D5MG04_9BACT/81-127
D5MJZ0_9BACT/200-236
D5MJZ0_9BACT/244-279
D5MJZ0_9BACT/288-324
D5MJZ0_9BACT/332-369
D5MJZ0_9BACT/377-413
D5ML88_9BACT/150-195
D5ML88_9BACT/253-300
D5ML88_9BACT/306-351
D5ML88_9BACT/47-92
D5ML88_9BACT/98-144
D5MT79_9BACT/121-160
D5MT79_9BACT/179-215
D5MT79_9BACT/224-259
D5MT79_9BACT/267-303
D5MT79_9BACT/76-112
D5N1L8_BACSU/181-213
D5N1L8_BACSU/58-93
D5NPB9_9BURK/191-223
D5NPB9_9BURK/230-268
D5NPB9_9BURK/276-312
D5NPB9_9BURK/323-359
D5QC09_GLUHA/156-184
D5QC09_GLUHA/240-275
D5QJ87_GLUHA/258-293
D5QJ87_GLUHA/301-337
D5QJ87_GLUHA/345-381
D5QJ87_GLUHA/388-423
D5QUG9_METTR/242-278
D5QUG9_METTR/286-322
D5QUG9_METTR/330-366
D5QUG9_METTR/373-409
D5RI77_9PROT/96-126
D5RRA1_9PROT/232-267
D5RRA1_9PROT/275-311
D5RRA1_9PROT/319-355
D5RRA1_9PROT/362-399
D5SK07_STRCL/143-185
D5SK07_STRCL/204-235
D5SK07_STRCL/402-439
D5SK07_STRCL/501-517
D5SK07_STRCL/550-574
D5SKM7_STRCL/114-139
D5SKM7_STRCL/147-180
D5SKM7_STRCL/208-242
D5SKM7_STRCL/267-298
D5SKM7_STRCL/378-395
D5SKM7_STRCL/501-525
D5SM45_STRCL/52-90
D5SP83_PLAL2/380-403
D5STF3_PLAL2/308-342
D5SWE8_PLAL2/162-198
D5SWE8_PLAL2/206-240
D5SWE8_PLAL2/256-295
D5SWE8_PLAL2/310-348
D5SWE8_PLAL2/44-82
D5TDG9_LEGP2/181-216
D5TDG9_LEGP2/224-260
D5TDG9_LEGP2/268-304
D5TDN4_LEGP2/123-157
D5TDN4_LEGP2/14-54
D5TDN4_LEGP2/194-236
D5TDN4_LEGP2/245-279
D5TDN4_LEGP2/81-115
D5U538_BRAM5/149-185
D5U538_BRAM5/91-125
D5UGP9_CELFN/236-275
D5UGP9_CELFN/554-582
D5UGP9_CELFN/685-702
D5UGP9_CELFN/749-786
D5VC42_MORCR/234-271
D5VC42_MORCR/321-350
D5VC42_MORCR/367-396
D5VDT9_CAUST/263-291
D5VDT9_CAUST/414-445
D5VDT9_CAUST/461-505
D5VDT9_CAUST/99-135
D5VEQ5_CAUST/249-284
D5VEQ5_CAUST/292-328
D5VEQ5_CAUST/336-372
D5VEQ5_CAUST/380-416
D5VFN2_CAUST/53-75
D5VIG4_CAUST/116-152
D5VIW5_CAUST/97-128
D5VJB2_CAUST/134-166
D5VJB2_CAUST/175-203
D5VJB2_CAUST/366-399
D5VJB2_CAUST/47-70
D5VJB2_CAUST/511-530
D5VJB2_CAUST/86-122
D5WC70_BURSC/191-223
D5WC70_BURSC/230-268
D5WC70_BURSC/276-312
D5WC70_BURSC/323-359
D5WC70_BURSC/367-400
D5X5A5_THIK1/207-233
D5X5A5_THIK1/285-321
D5X5A5_THIK1/329-365
D5ZTY0_9ACTO/120-154
D5ZTY0_9ACTO/360-389
D5ZWH5_9ACTO/538-567
D5ZWH5_9ACTO/95-128
D5ZX86_9ACTO/115-136
D6A3S3_9ACTO/463-492
D6A3S3_9ACTO/50-77
D6A518_9ACTO/341-374
D6A7B4_9ACTO/245-267
D6AKJ0_STRFL/531-560
D6AKJ0_STRFL/70-94
D6APS3_STRFL/171-209
D6APS3_STRFL/461-497
D6APS3_STRFL/525-560
D6APS3_STRFL/578-608
D6AUU1_STRFL/341-377
D6B076_9ACTO/46-71
D6B076_9ACTO/466-501
D6B1U4_9ACTO/523-552
D6B1U4_9ACTO/81-105
D6BC74_9ACTO/341-375
D6CLM2_THIS3/207-233
D6CLM2_THIS3/285-321
D6CLM2_THIS3/329-365
D6D2J2_9BACE/226-264
D6D4M5_9BACE/184-221
D6D4M5_9BACE/31-67
D6D4M5_9BACE/323-359
D6D4M5_9BACE/472-505
D6D4M5_9BACE/75-112
D6D5E7_9BACE/131-169
D6D5E7_9BACE/274-314
D6D5E7_9BACE/42-66
D6D5E7_9BACE/88-122
D6DXH2_ENTCL/355-379
D6EE97_STRLI/459-491
D6EE97_STRLI/51-76
D6EI50_STRLI/240-268
D6ETF6_STRLI/42-69
D6ETF6_STRLI/549-578
D6GGK0_9ENTR/197-226
D6GGK0_9ENTR/236-272
D6GGK0_9ENTR/280-316
D6GGK0_9ENTR/367-402
D6GIR9_9ENTR/355-379
D6GKM4_9ENTR/375-403
D6HUB2_ECOLX/197-226
D6HUB2_ECOLX/367-402
D6I6W7_ECOLX/197-226
D6I6W7_ECOLX/367-402
D6IND5_ECOLX/197-226
D6IND5_ECOLX/367-402
D6J861_ECOLX/197-226
D6J861_ECOLX/367-402
D6JSV2_ACIG3/188-224
D6JSV2_ACIG3/232-268
D6JSV2_ACIG3/276-312
D6JSV2_ACIG3/364-399
D6K3M6_9ACTO/28-54
D6K3M6_9ACTO/609-638
D6K682_9ACTO/248-271
D6KG62_9ACTO/123-161
D6KG62_9ACTO/186-213
D6KG62_9ACTO/248-263
D6KG62_9ACTO/77-115
D6LK57_9RHIZ/246-283
D6LK57_9RHIZ/291-327
D6LK57_9RHIZ/335-371
D6LK57_9RHIZ/378-416
D6PLG2_9ZZZZ/1-26
D6PLG2_9ZZZZ/37-70
D6PLG2_9ZZZZ/78-104
D6SK05_9DELT/382-418
D6SK05_9DELT/548-590
D6SK05_9DELT/59-80
D6SK05_9DELT/635-672
D6SK05_9DELT/88-124
D6SLG3_9DELT/225-240
D6SLG3_9DELT/282-302
D6SLG3_9DELT/349-368
D6SRE0_9DELT/204-241
D6SRE0_9DELT/293-327
D6SRE0_9DELT/379-415
D6TD68_9CHLR/35-71
D6TD68_9CHLR/409-428
D6TDH2_9CHLR/287-307
D6TDH2_9CHLR/334-359
D6TDT9_9CHLR/243-264
D6TDT9_9CHLR/89-118
D6TFJ7_9CHLR/174-189
D6TFJ7_9CHLR/217-252
D6TGI9_9CHLR/100-126
D6TGI9_9CHLR/151-185
D6TGI9_9CHLR/280-323
D6TGI9_9CHLR/360-384
D6TH29_9CHLR/347-370
D6THJ5_9CHLR/431-449
D6THJ5_9CHLR/55-91
D6THZ8_9CHLR/56-94
D6TI78_9CHLR/112-139
D6TI78_9CHLR/67-104
D6TIK0_9CHLR/118-151
D6TIK0_9CHLR/195-237
D6TIK0_9CHLR/260-289
D6TIK0_9CHLR/326-350
D6TKC6_9CHLR/119-137
D6TKC6_9CHLR/63-100
D6TNW7_9CHLR/115-141
D6TQG1_9CHLR/216-251
D6TR21_9CHLR/439-457
D6TR24_9CHLR/516-536
D6TTJ3_9CHLR/426-456
D6TWS5_9CHLR/176-203
D6TWS5_9CHLR/324-348
D6TZQ6_9CHLR/12-33
D6U2L5_9CHLR/398-422
D6U443_9CHLR/489-510
D6U586_9CHLR/126-155
D6U586_9CHLR/284-324
D6UME4_9BACT/189-228
D6UME4_9BACT/233-260
D6UME4_9BACT/87-127
D6UQW3_9BACT/321-345
D6UQW3_9BACT/524-573
D6UQW3_9BACT/558-611
D6URD3_9BACT/159-198
D6URD3_9BACT/475-505
D6URD3_9BACT/65-101
D6UU04_9BACT/135-172
D6UU04_9BACT/181-217
D6UU04_9BACT/230-260
D6UU04_9BACT/99-126
D6UUP0_9BACT/204-235
D6UUP0_9BACT/244-283
D6UUP0_9BACT/336-377
D6UUP0_9BACT/387-410
D6UVP9_9BACT/196-229
D6UVP9_9BACT/248-274
D6UVP9_9BACT/90-116
D6UWH4_9BACT/123-148
D6UWH4_9BACT/263-277
D6UWH4_9BACT/73-116
D6UX77_9BACT/241-273
D6UX77_9BACT/343-375
D6UX77_9BACT/466-513
D6UX77_9BACT/534-557
D6UX77_9BACT/565-601
D6UXS0_9BACT/626-655
D6UY85_9BACT/565-591
D6UYJ5_9BACT/340-377
D6UYJ5_9BACT/389-416
D6UYJ5_9BACT/57-93
D6UYQ5_9BACT/37-75
D6UZE8_9BACT/203-241
D6UZE8_9BACT/483-519
D6UZE8_9BACT/527-564
D6UZE8_9BACT/572-611
D6UZN4_9BACT/290-323
D6UZN4_9BACT/83-118
D6V7B7_9BRAD/254-289
D6V7B7_9BRAD/297-333
D6V7B7_9BRAD/341-377
D6V7B7_9BRAD/384-420
D6XBK6_9ACTO/42-74
D6XQZ8_HELPV/266-302
D6YE24_CHLT5/220-256
D6YE24_CHLT5/270-306
D6YE24_CHLT5/316-352
D6YG70_CHLT7/220-256
D6YG70_CHLT7/270-306
D6YG70_CHLT7/316-352
D6YIT8_CHLT0/220-256
D6YIT8_CHLT0/270-306
D6YIT8_CHLT0/316-352
D6YLG1_CHLTG/220-256
D6YLG1_CHLTG/270-306
D6YLG1_CHLTG/316-352
D6YN71_CHLT1/220-256
D6YN71_CHLT1/270-306
D6YN71_CHLT1/316-352
D6YTN4_WADCW/285-316
D6YTN4_WADCW/331-367
D6YYV0_CHLT9/220-256
D6YYV0_CHLT9/270-306
D6YYV0_CHLT9/316-352
D6Z0S0_DESAT/309-342
D6Z0S0_DESAT/442-482
D6Z0S0_DESAT/503-529
D6Z218_DESAT/233-269
D6Z218_DESAT/277-313
D6Z218_DESAT/321-357
D6Z218_DESAT/365-400
D7A783_STAND/256-292
D7A783_STAND/300-336
D7A783_STAND/345-379
D7A783_STAND/387-425
D7ALW1_GEOSK/195-231
D7ALW1_GEOSK/241-275
D7ALW1_GEOSK/283-319
D7ALW1_GEOSK/327-362
D7ALW1_GEOSK/371-405
D7AVK7_NOCDD/46-87
D7AVK7_NOCDD/6-43
D7AVK7_NOCDD/99-128
D7BAE3_MEISD/473-508
D7BTB3_STRBB/685-720
D7BU73_STRBB/112-137
D7BU73_STRBB/145-187
D7BU73_STRBB/202-233
D7BU73_STRBB/375-390
D7BU73_STRBB/415-441
D7BU73_STRBB/504-522
D7BU73_STRBB/550-575
D7BVB7_STRBB/544-573
D7BVB7_STRBB/60-86
D7BVM6_STRBB/36-54
D7BWR7_STRBB/340-375
D7C2U8_STRBB/104-140
D7C2U8_STRBB/148-184
D7C2U8_STRBB/204-229
D7C2U8_STRBB/363-379
D7C2U8_STRBB/397-434
D7C3P9_STRBB/131-167
D7C3P9_STRBB/179-212
D7C3P9_STRBB/223-248
D7C3P9_STRBB/359-403
D7C3P9_STRBB/411-435
D7C3P9_STRBB/47-71
D7C3P9_STRBB/554-580
D7C3P9_STRBB/87-123
D7CQH2_TRURR/23-63
D7CQH2_TRURR/346-370
D7D120_GEOSC/188-227
D7D120_GEOSC/62-98
D7DE71_CHLTD/221-257
D7DE71_CHLTD/271-307
D7DE71_CHLTD/317-353
D7DHE0_CHLTL/221-257
D7DHE0_CHLTL/271-307
D7DHE0_CHLTL/317-353
D7DMU1_METS0/203-237
D7DMU1_METS0/249-280
D7DMU1_METS0/288-324
D7DMU1_METS0/332-367
D7DMU1_METS0/375-405
D7DVD5_NOSA0/132-163
D7DVD5_NOSA0/39-73
D7DVD6_NOSA0/136-161
D7E9R8_METEZ/127-151
D7E9R8_METEZ/266-301
D7E9T4_METEZ/127-151
D7E9T4_METEZ/265-301
D7EBW7_METEZ/489-527
D7EBW7_METEZ/536-572
D7EBW7_METEZ/687-709
D7EBW7_METEZ/717-753
D7EBW7_METEZ/761-797
D7FCM4_HELP3/266-302
D7FYI2_ECTSI/114-146
D7FYI2_ECTSI/267-288
D7H3Z2_BRUAB/246-283
D7H3Z2_BRUAB/291-327
D7H3Z2_BRUAB/335-371
D7H3Z2_BRUAB/378-416
D7H9Q1_VIBCH/213-248
D7H9Q1_VIBCH/256-292
D7H9Q1_VIBCH/300-336
D7HB07_VIBCH/115-147
D7HB07_VIBCH/226-262
D7HB07_VIBCH/365-401
D7HB07_VIBCH/41-60
D7HB07_VIBCH/71-107
D7HIP6_VIBCH/213-248
D7HIP6_VIBCH/256-292
D7HIP6_VIBCH/300-336
D7HP73_VIBCH/115-147
D7HP73_VIBCH/226-262
D7HP73_VIBCH/365-401
D7HP73_VIBCH/41-60
D7HP73_VIBCH/71-107
D7I394_PSESS/194-228
D7I394_PSESS/236-272
D7I394_PSESS/280-316
D7I394_PSESS/370-403
D7I9Z4_9BACE/226-264
D7IIE0_9BACE/139-177
D7IIE0_9BACE/283-322
D7IIE0_9BACE/53-74
D7IIE0_9BACE/95-130
D7IKW3_9BACE/127-163
D7IKW3_9BACE/216-251
D7IKW3_9BACE/39-70
D7IMH0_9BACE/277-306
D7IMH0_9BACE/351-383
D7IMH0_9BACE/398-426
D7IMH2_9BACE/220-243
D7IMH2_9BACE/268-303
D7IMH2_9BACE/323-370
D7IMH2_9BACE/389-424
D7IMR9_9BACE/291-318
D7IMR9_9BACE/355-386
D7IMR9_9BACE/406-441
D7IN02_9BACE/274-306
D7IN02_9BACE/348-373
D7IN02_9BACE/395-426
D7IN11_9BACE/220-261
D7IN11_9BACE/285-314
D7IN11_9BACE/380-419
D7IRU8_9BACE/231-270
D7IU07_9BACE/207-244
D7IU07_9BACE/346-382
D7IU07_9BACE/54-90
D7IU07_9BACE/609-643
D7IUF3_9BACE/17-49
D7IUF3_9BACE/347-382
D7IUF3_9BACE/56-92
D7IUF9_9BACE/482-511
D7IUF9_9BACE/56-92
D7IV47_9BACE/266-300
D7IV47_9BACE/343-369
D7IV47_9BACE/388-424
D7IWR0_9BACE/274-301
D7IWR0_9BACE/390-424
D7IWR2_9BACE/271-305
D7IWR2_9BACE/351-375
D7IWR2_9BACE/394-433
D7J471_9BACE/208-245
D7J471_9BACE/310-338
D7J471_9BACE/347-383
D7J471_9BACE/496-529
D7J471_9BACE/55-91
D7J6M4_9BACE/226-264
D7J799_9BACE/139-177
D7J799_9BACE/282-322
D7J799_9BACE/50-78
D7J799_9BACE/96-131
D7JCQ2_9BACT/219-258
D7JCQ2_9BACT/272-311
D7JCQ2_9BACT/330-369
D7JDH6_9BACT/295-338
D7JDH6_9BACT/352-390
D7JFB2_9BACT/141-179
D7JFB2_9BACT/290-322
D7JFB2_9BACT/89-132
D7JL50_ECOLX/197-226
D7JL50_ECOLX/367-402
D7K1F4_9BACE/139-177
D7K1F4_9BACE/282-322
D7K1F4_9BACE/50-74
D7K201_9BACE/112-137
D7K201_9BACE/234-260
D7K201_9BACE/283-322
D7K2P0_9BACE/208-245
D7K2P0_9BACE/310-338
D7K2P0_9BACE/347-383
D7K2P0_9BACE/496-529
D7K2P0_9BACE/55-91
D7K2P0_9BACE/99-136
D7K766_9BACE/226-264
D7K7M3_9BACE/209-244
D7K7M3_9BACE/21-47
D7K7M3_9BACE/346-382
D7K7M3_9BACE/56-92
D7KK37_ARALL/482-518
D7KK37_ARALL/531-568
D7KK37_ARALL/583-619
D7KK38_ARALL/495-531
D7KK38_ARALL/544-582
D7KK38_ARALL/598-627
D7M481_ARALL/441-473
D7M481_ARALL/486-520
D7NAV5_9BACT/278-320
D7VGK8_9SPHI/276-312
D7VIX7_9SPHI/344-380
D7VIX7_9SPHI/441-465
D7VIX7_9SPHI/60-96
D7VPQ5_9SPHI/265-304
D7VPQ5_9SPHI/319-358
D7VPX9_9SPHI/296-324
D7VPX9_9SPHI/390-432
D7VQ53_9SPHI/269-304
D7VQ53_9SPHI/417-447
D7VQ53_9SPHI/475-508
D7VTN3_9SPHI/26-50
D7VTN3_9SPHI/310-330
D7VTN3_9SPHI/435-460
D7VTN3_9SPHI/474-516
D7VTN3_9SPHI/60-94
D7VXB7_9FLAO/100-139
D7VXB7_9FLAO/202-237
D7VXB7_9FLAO/25-48
D7VXB7_9FLAO/312-337
D7VXB7_9FLAO/473-514
D7VXB7_9FLAO/56-92
D7W7S6_9FLAO/113-135
D7WUR0_9BACI/186-227
D7WUR0_9BACI/59-94
D7XDL3_ECOLX/198-227
D7XDL3_ECOLX/368-403
D7XV35_ECOLX/198-227
D7XV35_ECOLX/368-403
D7Y3P4_ECOLX/198-227
D7Y3P4_ECOLX/368-403
D7YNK0_ECOLX/198-227
D7YNK0_ECOLX/368-403
D7Z5C9_ECOLX/198-227
D7Z5C9_ECOLX/368-403
D7Z715_ECOLX/355-379
D7ZCH0_ECOLX/198-227
D7ZCH0_ECOLX/368-403
D7ZSN5_ECOLX/198-227
D7ZSN5_ECOLX/368-403
D8A837_ECOLX/198-227
D8A837_ECOLX/368-403
D8AJ59_ECOLX/198-227
D8AJ59_ECOLX/368-403
D8B6A6_ECOLX/198-227
D8B6A6_ECOLX/368-403
D8BLZ5_ECOLX/198-227
D8BLZ5_ECOLX/368-403
D8C0B8_ECOLX/198-227
D8C0B8_ECOLX/368-403
D8C7X6_ECOLX/355-379
D8CLH1_ECOLX/198-227
D8CLH1_ECOLX/368-403
D8D0B5_COMTE/178-213
D8D0B5_COMTE/221-257
D8D0B5_COMTE/265-301
D8D0B5_COMTE/309-343
D8D0B5_COMTE/355-385
D8DV33_PREBR/498-533
D8DVL3_PREBR/274-314
D8DVL3_PREBR/328-366
D8DVL3_PREBR/400-419
D8DWZ4_PREBR/105-128
D8DWZ4_PREBR/269-315
D8E8K1_ECOLX/198-227
D8E8K1_ECOLX/368-403
D8EJJ7_ECOLX/198-227
D8EJJ7_ECOLX/368-403
D8EYU1_9DELT/164-191
D8EYU1_9DELT/259-295
D8EYV8_9DELT/100-135
D8EYV8_9DELT/143-179
D8EYV8_9DELT/56-92
D8GHS1_LACCZ/184-200
D8GXM9_BACAI/62-99
D8HM13_AMYMU/114-149
D8HM13_AMYMU/158-188
D8HM13_AMYMU/340-376
D8HM13_AMYMU/486-509
D8HM13_AMYMU/70-106
D8HPR0_AMYMU/222-252
D8HU79_AMYMU/104-135
D8HU79_AMYMU/185-211
D8HU79_AMYMU/49-89
D8HYA7_AMYMU/113-147
D8HYA7_AMYMU/155-192
D8HYA7_AMYMU/243-278
D8HYA7_AMYMU/330-362
D8HYA7_AMYMU/381-418
D8I4N7_AMYMU/14-54
D8I4N7_AMYMU/365-402
D8I4N7_AMYMU/73-108
D8I761_AMYMU/17-48
D8I761_AMYMU/180-204
D8I761_AMYMU/56-91
D8INR3_HERSS/189-224
D8INR3_HERSS/236-269
D8INR3_HERSS/277-313
D8INR3_HERSS/321-357
D8J3W6_HALJB/54-92
D8J7V7_HALJB/95-132
D8JBS8_HALJB/104-129
D8JBS8_HALJB/137-173
D8JBS8_HALJB/181-221
D8JBS8_HALJB/380-416
D8JBS8_HALJB/436-449
D8JBS8_HALJB/534-557
D8JEB8_ACISD/188-224
D8JEB8_ACISD/232-268
D8JEB8_ACISD/276-312
D8JEB8_ACISD/364-399
D8JS02_HYPDA/247-283
D8JS02_HYPDA/292-328
D8JS02_HYPDA/337-372
D8JS02_HYPDA/379-418
D8K6K2_NITWC/166-202
D8K6K2_NITWC/210-244
D8K6K2_NITWC/273-313
D8K6K2_NITWC/321-361
D8K6K2_NITWC/57-94
D8K6V8_NITWC/273-312
D8K734_NITWC/223-251
D8K8Q2_NITWC/194-228
D8K8Q2_NITWC/237-272
D8K8Q2_NITWC/280-316
D8K8Q2_NITWC/324-348
D8K8Q2_NITWC/369-400
D8LES5_ECTSI/326-354
D8MPT4_ERWBE/236-272
D8MPT4_ERWBE/281-316
D8MPT4_ERWBE/368-403
D8MZ28_RALSO/121-146
D8MZ28_RALSO/72-111
D8N6I3_RALSO/193-229
D8N6I3_RALSO/237-273
D8N6I3_RALSO/281-317
D8N6I3_RALSO/328-364
D8N6I3_RALSO/372-405
D8NG85_RALSO/120-146
D8NG85_RALSO/85-111
D8NMP8_RALSO/194-228
D8NMP8_RALSO/236-272
D8NMP8_RALSO/280-316
D8NMP8_RALSO/327-363
D8NMP8_RALSO/371-404
D8NX10_RALSO/191-227
D8NX10_RALSO/235-271
D8NX10_RALSO/279-315
D8NX10_RALSO/326-362
D8NX10_RALSO/370-403
D8P2F1_RALSO/130-156
D8P2F1_RALSO/165-191
D8P8C1_9BACT/173-209
D8P8C1_9BACT/217-251
D8P8C1_9BACT/281-324
D8P8C1_9BACT/332-372
D8PIG0_9BACT/202-239
D8PIG0_9BACT/249-283
D8PIG0_9BACT/291-327
D8PIG0_9BACT/335-362
D8PIG0_9BACT/380-416
D8QVA1_SELML/180-201
D8QVA1_SELML/240-268
D8SPD4_SELML/147-192
D8SPD4_SELML/457-494
D8SPD4_SELML/505-545
D8TAZ4_SELML/175-198
D8TAZ4_SELML/237-265
D8TCC7_SELML/415-448
D8TCC7_SELML/515-551
D8TCC7_SELML/562-601
D8TCC7_SELML/614-647
D8TDW7_SELML/415-448
D8TDW7_SELML/515-551
D8TDW7_SELML/562-601
D8TDW7_SELML/614-647
D9P510_ACTPL/194-226
D9P510_ACTPL/236-272
D9P510_ACTPL/280-316
D9P510_ACTPL/361-395
D9P8R0_ACTPL/194-226
D9P8R0_ACTPL/236-272
D9P8R0_ACTPL/280-316
D9P8R0_ACTPL/361-395
D9PGC5_9ZZZZ/30-66
D9PGC5_9ZZZZ/313-348
D9PGC5_9ZZZZ/452-482
D9PHQ7_9ZZZZ/41-75
D9PHQ8_9ZZZZ/38-68
D9PZG9_ACIS3/13-44
D9PZG9_ACIS3/173-200
D9PZG9_ACIS3/52-84
D9QFH2_BRESC/286-319
D9QMJ3_BRESC/106-145
D9QMJ3_BRESC/349-385
D9QMJ3_BRESC/390-425
D9QMJ3_BRESC/451-483
D9QMJ3_BRESC/62-98
D9QMK7_BRESC/258-291
D9QMK7_BRESC/299-335
D9QMK7_BRESC/343-379
D9QMK7_BRESC/382-423
D9QN24_BRESC/407-445
D9RVW9_PREMB/249-280
D9RVW9_PREMB/294-332
D9RVW9_PREMB/366-385
D9RWF9_PREMB/123-146
D9RWF9_PREMB/287-330
D9S819_FIBSS/141-171
D9S819_FIBSS/291-329
D9S819_FIBSS/90-123
D9S8D7_FIBSS/362-389
D9SA32_FIBSS/473-509
D9SCK0_GALCS/185-220
D9SCK0_GALCS/230-264
D9SCK0_GALCS/272-308
D9SCK0_GALCS/316-341
D9SCK0_GALCS/361-391
D9SXN6_MICAI/339-375
D9T5F1_MICAI/288-309
D9T701_MICAI/152-184
D9T701_MICAI/327-349
D9T701_MICAI/419-454
D9TEM4_MICAI/251-272
D9TP09_THETC/152-188
D9TP09_THETC/98-126
D9UL43_9ACTO/46-71
D9UL43_9ACTO/463-491
D9UST6_9ACTO/25-52
D9UTL0_9ACTO/123-152
D9UYM9_9ACTO/17-48
D9UYM9_9ACTO/174-206
D9UYM9_9ACTO/56-91
D9UYM9_9ACTO/99-128
D9UZN0_9ACTO/106-131
D9UZN0_9ACTO/46-89
D9VE66_9ACTO/153-174
D9VNB2_9ACTO/158-209
D9VNB2_9ACTO/428-457
D9VV92_9ACTO/344-375
D9VZN5_9ACTO/112-136
D9VZN5_9ACTO/528-557
D9W4A4_9ACTO/56-78
D9WE76_9ACTO/340-375
D9WLZ7_9ACTO/497-526
D9X7W2_STRVR/341-374
D9XFN5_STRVR/461-490
D9XIV1_STRVR/157-187
D9XIV1_STRVR/43-81
D9XKL7_9ACTO/245-267
D9XVJ6_9ACTO/38-70
D9XVJ6_9ACTO/469-496
D9Y1R2_9ACTO/55-80
D9Y2I3_9BURK/201-234
D9Y2I3_9BURK/242-278
D9Y2I3_9BURK/286-322
D9Y2I3_9BURK/373-407
D9YHG8_9DELT/201-226
D9YHG8_9DELT/289-324
D9YHG8_9DELT/376-412
DPP5_ARTBC/279-303
DPP5_ARTBE/279-303
DPP5_ASPFC/271-321
DPP5_ASPFN/280-308
DPP5_ASPFU/271-321
DPP5_ASPOR/280-308
DPP5_TRIEQ/279-303
DPP5_TRIRU/279-303
DPP5_TRISH/279-303
DPP5_TRITO/279-303
DPP5_TRIVH/279-303
E0CR27_VITVI/375-415
E0CR27_VITVI/428-460
E0DMV2_9RHIZ/246-283
E0DMV2_9RHIZ/291-327
E0DMV2_9RHIZ/335-371
E0DMV2_9RHIZ/378-416
E0DUB1_9RHIZ/246-283
E0DUB1_9RHIZ/291-327
E0DUB1_9RHIZ/335-371
E0DUB1_9RHIZ/378-416
E0E6B2_ACTPL/194-226
E0E6B2_ACTPL/236-272
E0E6B2_ACTPL/280-316
E0E6B2_ACTPL/361-395
E0ECE6_ACTPL/194-226
E0ECE6_ACTPL/236-272
E0ECE6_ACTPL/280-316
E0ECE6_ACTPL/361-395
E0EIK9_ACTPL/194-226
E0EIK9_ACTPL/236-272
E0EIK9_ACTPL/280-316
E0EIK9_ACTPL/361-395
E0EW72_ACTPL/194-226
E0EW72_ACTPL/236-272
E0EW72_ACTPL/280-316
E0EW72_ACTPL/361-395
E0F2H3_ACTPL/194-226
E0F2H3_ACTPL/236-272
E0F2H3_ACTPL/280-316
E0F2H3_ACTPL/361-395
E0F8L7_ACTPL/194-226
E0F8L7_ACTPL/236-272
E0F8L7_ACTPL/280-316
E0F8L7_ACTPL/361-395
E0FEW0_ACTPL/194-226
E0FEW0_ACTPL/236-272
E0FEW0_ACTPL/280-316
E0FEW0_ACTPL/361-395
E0FKP3_ACTPL/194-226
E0FKP3_ACTPL/238-272
E0FKP3_ACTPL/280-316
E0FKP3_ACTPL/361-395
E0HKL0_9GAMM/206-240
E0HKL0_9GAMM/248-284
E0HKL0_9GAMM/292-328
E0HKL0_9GAMM/336-372
E0HKY7_9GAMM/484-515
E0HKY7_9GAMM/62-98
E0HLL1_9GAMM/245-280
E0HTX0_9GAMM/266-295
E0HTX0_9GAMM/84-113
E0HV09_9GAMM/182-214
E0HV09_9GAMM/443-488
E0HV09_9GAMM/81-120
E0HZG4_9BACT/15-42
E0I0P4_9BACT/55-93
E0I1V7_9BACT/18-44
E0I9F7_9BACL/103-136
E0I9F7_9BACL/150-188
E0I9F7_9BACL/202-241
E0I9F7_9BACL/245-285
E0I9F7_9BACL/44-80
E0IFK0_9BACL/293-318
E0IG57_9BACL/77-102
E0IKT9_9GAMM/484-515
E0IKT9_9GAMM/62-98
E0ILG3_9GAMM/245-280
E0IM38_9GAMM/206-240
E0IM38_9GAMM/248-284
E0IM38_9GAMM/292-328
E0IM38_9GAMM/336-372
E0IQI3_9GAMM/182-214
E0IQI3_9GAMM/443-488
E0IQI3_9GAMM/81-120
E0IRC5_9GAMM/266-295
E0IRC5_9GAMM/84-113
E0J6E7_ECOLW/197-226
E0J6E7_ECOLW/367-402
E0J9R6_RHIME/238-274
E0J9R6_RHIME/282-318
E0J9R6_RHIME/326-362
E0J9R6_RHIME/369-407
E0JE30_RHIME/101-137
E0JE30_RHIME/145-181
E0JYH8_RHIME/238-274
E0JYH8_RHIME/282-318
E0JYH8_RHIME/326-362
E0JYH8_RHIME/369-407
E0JZ57_RHIME/101-137
E0JZ57_RHIME/145-181
E0KC39_STRVO/341-374
E0KET3_STRVO/477-506
E0KET3_STRVO/62-85
E0L021_STRVO/102-127
E0L021_STRVO/135-177
E0L021_STRVO/190-223
E0L021_STRVO/380-395
E0L021_STRVO/421-448
E0LLK4_SPHCR/220-259
E0LLK4_SPHCR/274-302
E0LLK4_SPHCR/39-72
E0LLK4_SPHCR/77-119
E0LLW3_SPHCR/209-245
E0LLW3_SPHCR/253-289
E0LLW3_SPHCR/297-333
E0LLW3_SPHCR/384-422
E0LPE5_SPHCR/125-161
E0LPE5_SPHCR/169-205
E0LPE5_SPHCR/322-337
E0LPE5_SPHCR/351-388
E0LPE5_SPHCR/407-421
E0LPE5_SPHCR/453-485
E0LPE5_SPHCR/81-117
E0LUE8_9ENTR/198-227
E0LUE8_9ENTR/237-273
E0LUE8_9ENTR/281-317
E0LUE8_9ENTR/368-404
E0M1C4_9ENTR/387-413
E0MQN6_9RHOB/247-283
E0MQN6_9RHOB/291-327
E0MQN6_9RHOB/335-371
E0MQN6_9RHOB/378-417
E0NRQ5_9BACT/297-344
E0NRQ5_9BACT/90-126
E0NU38_9BACT/205-240
E0NU38_9BACT/342-378
E0NU38_9BACT/397-427
E0NU38_9BACT/55-91
E0NU38_9BACT/599-635
E0NU98_9BACT/284-315
E0NU98_9BACT/329-367
E0NU98_9BACT/401-420
E0QEF1_CAMCO/340-374
E0QVQ6_ECOLX/197-226
E0QVQ6_ECOLX/367-402
E0RLD9_PAEP6/189-220
E0RLD9_PAEP6/249-273
E0RLD9_PAEP6/56-99
E0SEP5_DICD3/383-423
E0T4F7_EDWTF/197-226
E0T4F7_EDWTF/236-272
E0T4F7_EDWTF/280-316
E0T4I4_EDWTF/402-424
E0TDI8_PARBH/290-326
E0TDI8_PARBH/334-368
E0TDI8_PARBH/377-415
E0U0N4_BACPZ/181-213
E0U0N4_BACPZ/58-93
E0U526_CYAP2/227-250
E0U7H4_CYAP2/129-159
E0U7H4_CYAP2/72-114
E0U7H5_CYAP2/123-152
E0U7H5_CYAP2/17-60
E0U7H5_CYAP2/75-108
E0UQU9_SULAO/358-391
E0WSM9_9ENTR/199-228
E0WSM9_9ENTR/235-274
E0WSM9_9ENTR/282-318
E0WSM9_9ENTR/369-406
E0XS24_9DELT/290-304
E0XS24_9DELT/464-499
E0XTC8_9GAMM/135-156
E0XUD9_9DELT/365-409
E0XUU1_9DELT/365-392
E0XXQ2_9DELT/288-326
E0XXQ2_9DELT/334-370
E0XXQ2_9DELT/378-416
E0XY60_9CHLR/122-138
E0XY60_9CHLR/59-97
E0XY65_9CHLR/133-173
E0XY65_9CHLR/183-217
E0XY65_9CHLR/225-261
E0XY65_9CHLR/8-40
E0XYN8_9CHLR/128-149
E0XYN8_9CHLR/79-115
E0Y0L2_9SPHI/336-371
E0Y0Q0_9SPHI/166-200
E0Y0Q0_9SPHI/208-242
E0Y0Q0_9SPHI/272-311
E0Y0Q0_9SPHI/320-360
E0Y0Q0_9SPHI/46-84
E1D275_VIBPA/241-268
E1D3L7_VIBPA/213-248
E1D3L7_VIBPA/256-292
E1D3L7_VIBPA/300-336
E1D8C1_VIBPA/213-248
E1D8C1_VIBPA/256-292
E1D8C1_VIBPA/300-336
E1DCQ2_VIBPA/241-268
E1DIU1_VIBPA/213-248
E1DIU1_VIBPA/256-292
E1DIU1_VIBPA/300-336
E1DUN8_VIBPA/241-268
E1EAN8_VIBPA/213-248
E1EAN8_VIBPA/256-292
E1EAN8_VIBPA/300-336
E1EED5_VIBPA/241-268
E1G5H5_LOALO/164-200
E1G5H5_LOALO/208-244
E1G5H5_LOALO/272-314
E1G5H5_LOALO/496-535
E1G5H5_LOALO/543-583
E1GX57_9BACT/204-253
E1GX57_9BACT/283-325
E1HTU9_ECOLX/198-227
E1HTU9_ECOLX/368-403
E1I2Y9_ECOLX/198-227
E1I2Y9_ECOLX/368-403
E1ICY4_9CHLR/34-70
E1ICY4_9CHLR/444-478
E1IET4_9CHLR/404-442
E1IF71_9CHLR/107-134
E1IF71_9CHLR/215-245
E1IFU9_9CHLR/209-241
E1IFU9_9CHLR/254-288
E1IFU9_9CHLR/48-81
E1IGP5_9CHLR/59-96
E1IH79_9CHLR/278-310
E1IH79_9CHLR/342-371
E1IHR0_9CHLR/421-457
E1IHR0_9CHLR/460-501
E1IHR0_9CHLR/521-557
E1IHR0_9CHLR/566-602
E1IWU7_ECOLX/198-227
E1IWU7_ECOLX/368-403
E1JA70_ECOLX/198-227
E1JA70_ECOLX/368-403
E1JWL2_DESFR/199-233
E1JWL2_DESFR/258-294
E1K0I5_DESFR/201-250
E1K0I5_DESFR/295-325
E1K0I5_DESFR/333-365
E1K0I5_DESFR/377-412
E1KA34_9FIRM/157-195
E1KBP6_9FIRM/236-261
E1KL18_9FIRM/343-383
E1KMG3_9BACT/206-241
E1KMG3_9BACT/21-47
E1KMG3_9BACT/343-378
E1KMG3_9BACT/398-428
E1KMG3_9BACT/56-92
E1KS79_9BACT/294-337
E1KSC1_9BACT/238-262
E1KSC1_9BACT/298-331
E1KSC1_9BACT/345-383
E1KSC1_9BACT/417-436
E1MM33_9GAMM/196-227
E1MM33_9GAMM/235-271
E1MM33_9GAMM/279-315
E1MM33_9GAMM/323-348
E1MM33_9GAMM/368-400
E1P7G0_ECOAB/355-379
E1PCT6_ECOAB/197-226
E1PCT6_ECOAB/367-402
E1PP38_CAMJM/254-291
E1PP38_CAMJM/344-373
E1PWT4_HELPT/266-302
E1Q0J2_HELPM/266-302
E1Q360_HELPP/266-302
E1Q7T2_HELPC/266-302
E1QLJ4_DESB2/266-314
E1QLJ4_DESB2/90-134
E1RJ19_METP4/164-188
E1RM48_XYLFG/200-232
E1RM48_XYLFG/240-276
E1RM48_XYLFG/284-320
E1RQ00_XYLFG/279-307
E1RQ00_XYLFG/78-114
E1RY51_ECOUM/197-226
E1RY51_ECOUM/367-402
E1S9R6_HELP9/266-302
E1SH24_PANVC/198-227
E1SH24_PANVC/281-317
E1SH24_PANVC/368-404
E1SJI4_PANVC/386-413
E1SL80_FERBD/160-197
E1SLC6_FERBD/218-252
E1SLC6_FERBD/260-296
E1SLC6_FERBD/304-340
E1SMX3_FERBD/40-76
E1SQ99_FERBD/266-298
E1SQ99_FERBD/79-111
E1SS17_FERBD/71-107
E1SUL8_FERBD/135-151
E1SUL8_FERBD/178-212
E1SUL8_FERBD/441-470
E1SUL8_FERBD/82-118
E1T7U7_BURSG/191-223
E1T7U7_BURSG/235-268
E1T7U7_BURSG/276-312
E1T7U7_BURSG/323-359
E1UMW6_BACAS/219-253
E1UPQ6_BACAS/10-38
E1UPQ6_BACAS/60-83
E1UPQ7_BACAS/55-93
E1VCU5_HALED/190-226
E1VCU5_HALED/234-270
E1VCU5_HALED/278-314
E1VPX4_9GAMM/192-228
E1VPX4_9GAMM/236-272
E1VPX4_9GAMM/280-316
E1W4B4_HAEP3/196-228
E1W4B4_HAEP3/238-274
E1W4B4_HAEP3/282-318
E1W4B4_HAEP3/362-395
E1W9P1_SALTS/197-226
E1W9P1_SALTS/236-272
E1W9P1_SALTS/280-316
E1W9P1_SALTS/367-402
E1WJV8_BACF6/208-244
E1WJV8_BACF6/307-335
E1WJV8_BACF6/346-382
E1WJV8_BACF6/496-529
E1WJV8_BACF6/55-91
E1WJV8_BACF6/612-648
E1WJV8_BACF6/99-136
E1WLP3_BACF6/263-293
E1WLX6_BACF6/272-302
E1WLX6_BACF6/346-371
E1WLX6_BACF6/391-419
E1WN18_BACF6/21-46
E1WN18_BACF6/210-245
E1WN18_BACF6/347-383
E1WN18_BACF6/402-434
E1WN18_BACF6/56-92
E1WP31_BACF6/482-514
E1WP31_BACF6/56-92
E1WPQ1_BACF6/139-177
E1WPQ1_BACF6/277-322
E1WPQ1_BACF6/95-130
E1WQX5_BACF6/225-264
E1WXJ2_BACMS/191-225
E1WXJ2_BACMS/284-320
E1WXJ2_BACMS/328-364
E1WXJ2_BACMS/372-403
E1X4Y1_BACMS/37-73
E1XA17_HAEI1/195-228
E1XA17_HAEI1/230-274
E1XA17_HAEI1/282-318
E1XA17_HAEI1/362-395
E1XW08_LEGPN/181-216
E1XW08_LEGPN/224-260
E1XW08_LEGPN/268-304
E1XW80_LEGPN/124-157
E1XW80_LEGPN/14-54
E1XW80_LEGPN/194-236
E1XW80_LEGPN/245-279
E1XW80_LEGPN/80-115
E1YD25_9DELT/209-245
E1YD25_9DELT/296-332
E1YD25_9DELT/384-420
E1YPP1_9BACE/277-306
E1YPP1_9BACE/351-383
E1YPP1_9BACE/398-426
E1YPP3_9BACE/220-243
E1YPP3_9BACE/268-303
E1YPP3_9BACE/323-370
E1YPP3_9BACE/389-424
E1YPX2_9BACE/101-128
E1YPX2_9BACE/165-196
E1YPX2_9BACE/215-248
E1YQ78_9BACE/274-303
E1YQ78_9BACE/348-373
E1YQ78_9BACE/395-425
E1YQ87_9BACE/220-261
E1YQ87_9BACE/285-314
E1YQ87_9BACE/380-419
E1YRY0_9BACE/273-301
E1YRY0_9BACE/390-424
E1YRY2_9BACE/265-299
E1YRY2_9BACE/345-369
E1YRY2_9BACE/388-427
E1YWF5_9BACE/207-244
E1YWF5_9BACE/346-382
E1YWF5_9BACE/54-90
E1YWF5_9BACE/609-643
E1YXA3_9BACE/266-300
E1YXA3_9BACE/343-369
E1YXA3_9BACE/388-424
E1YXY0_9BACE/482-511
E1YXY0_9BACE/56-92
E1YXY6_9BACE/17-49
E1YXY6_9BACE/347-382
E1YXY6_9BACE/56-92
E1YZ41_9BACE/231-270
E1YZS0_9BACE/127-163
E1YZS0_9BACE/216-251
E1YZS0_9BACE/39-70
E1ZTB2_9CHLO/103-142
E1ZTB2_9CHLO/153-194
E1ZTB2_9CHLO/270-319
E1ZTB2_9CHLO/58-94
E1ZTT0_9CHLO/243-269
E1ZTT0_9CHLO/311-334
E2CJE8_9RHOB/253-288
E2CJE8_9RHOB/296-332
E2CJE8_9RHOB/342-372
E2CJE8_9RHOB/383-422
E2K2D8_ECO57/197-226
E2K2D8_ECO57/367-402
E2KI95_ECO57/197-226
E2KI95_ECO57/367-402
E2KYR6_ECO57/106-141
E2KYR6_ECO57/19-55
E2MEI1_PSESM/177-211
E2MEI1_PSESM/219-255
E2MEI1_PSESM/263-299
E2MEI1_PSESM/353-386
E2MSP5_FRANO/196-227
E2MSP5_FRANO/235-273
E2MSP5_FRANO/284-316
E2N5B0_CAPSP/260-301
E2N5L5_CAPSP/222-247
E2N5L5_CAPSP/290-320
E2N5L5_CAPSP/334-372
E2N5W0_CAPSP/198-227
E2N5W0_CAPSP/259-299
E2N5W0_CAPSP/314-352
E2N9M7_9BACE/230-258
E2N9M7_9BACE/294-323
E2N9M7_9BACE/337-375
E2N9M7_9BACE/411-430
E2NCE0_9BACE/347-384
E2NCE0_9BACE/482-518
E2NCE0_9BACE/56-92
E2NF64_9BACE/208-245
E2NF64_9BACE/308-337
E2NF64_9BACE/347-383
E2NF64_9BACE/55-91
E2NF64_9BACE/595-631
E2NF64_9BACE/99-136
E2NJ61_9BACE/139-177
E2NJ61_9BACE/284-322
E2NJ61_9BACE/96-130
E2P405_PASHA/196-228
E2P405_PASHA/236-274
E2P405_PASHA/282-318
E2P405_PASHA/363-399
E2P9J1_PASHA/196-228
E2P9J1_PASHA/236-274
E2P9J1_PASHA/282-318
E2P9J1_PASHA/363-399
E2PMA4_9RHIZ/246-283
E2PMA4_9RHIZ/291-327
E2PMA4_9RHIZ/335-371
E2PMA4_9RHIZ/378-416
E2Q309_STRCL/361-397
E2Q346_STRCL/45-71
E2S8X2_9ACTO/227-271
E2S8X2_9ACTO/288-320
E2S8X2_9ACTO/579-621
E2SUD8_9RALS/117-142
E2SUD8_9RALS/82-104
E2SYA1_9RALS/192-228
E2SYA1_9RALS/236-272
E2SYA1_9RALS/280-316
E2SYA1_9RALS/327-363
E2SYA1_9RALS/371-404
E2WT52_ECOLX/197-226
E2WT52_ECOLX/367-402
E2XAI6_SHIDY/172-201
E2XAI6_SHIDY/342-377
E2XXA6_PSEFL/187-221
E2XXA6_PSEFL/229-265
E2XXA6_PSEFL/273-309
E2ZPY9_PSEAE/194-227
E2ZPY9_PSEAE/235-271
E2ZPY9_PSEAE/279-315
E2ZPY9_PSEAE/369-402
E2ZY19_PSEAE/87-112
E3AM73_9SPHI/38-62
E3ANJ3_9SPHI/299-325
E3ANJ3_9SPHI/440-474
E3ANJ3_9SPHI/497-530
E3APH8_9SPHI/170-203
E3APH8_9SPHI/386-412
E3APH8_9SPHI/78-110
E3ARY5_9SPHI/269-308
E3ARY5_9SPHI/322-361
E3ARY5_9SPHI/376-415
E3AWZ4_9SPHI/378-404
E3AWZ4_9SPHI/423-454
E3AWZ4_9SPHI/91-127
E3B4B3_9SPHI/293-322
E3B4N1_9SPHI/266-300
E3B4N1_9SPHI/78-148
E3B5V0_9SPHI/388-426
E3B5V0_9SPHI/431-476
E3BI68_9VIBR/216-252
E3BI68_9VIBR/260-296
E3BI68_9VIBR/304-340
E3BI68_9VIBR/392-422
E3BL84_9VIBR/30-54
E3BL84_9VIBR/415-453
E3CZS6_9BACT/105-129
E3DKN3_ERWSE/335-366
E3DKN3_ERWSE/392-418
E3DKU2_ERWSE/197-226
E3DKU2_ERWSE/236-272
E3DKU2_ERWSE/280-316
E3DKU2_ERWSE/368-403
E3DTF7_BACA1/181-223
E3DTF7_BACA1/231-254
E3DTF7_BACA1/56-93
E3E193_BACA1/221-252
E3E193_BACA1/270-305
E3EJF5_PAEPS/188-218
E3EJF5_PAEPS/249-273
E3EJF5_PAEPS/59-99
E3F2R1_KETVY/289-325
E3F2R1_KETVY/333-369
E3F2R1_KETVY/376-415
E3FJZ6_STIAD/188-222
E3FJZ6_STIAD/229-265
E3FJZ6_STIAD/273-310
E3FJZ6_STIAD/318-355
E3FJZ6_STIAD/363-399
E3FKF4_STIAD/183-217
E3FKF4_STIAD/242-278
E3FKF4_STIAD/402-429
E3FKF4_STIAD/448-493
E3FKF4_STIAD/88-124
E3FMK1_STIAD/420-440
E3FQK8_STIAD/48-77
E3FS93_STIAD/690-724
E3G3S1_ENTCS/197-226
E3G3S1_ENTCS/236-272
E3G3S1_ENTCS/280-316
E3G3S1_ENTCS/367-402
E3GRX3_HAEI2/195-228
E3GRX3_HAEI2/237-274
E3GRX3_HAEI2/282-318
E3GRX3_HAEI2/362-395
E3HFE3_ACHXA/180-213
E3HFE3_ACHXA/221-257
E3HFE3_ACHXA/266-302
E3HFE3_ACHXA/310-345
E3I2A1_RHOVT/239-273
E3I2A1_RHOVT/282-318
E3I2A1_RHOVT/326-362
E3I2A1_RHOVT/369-408
E3IBX5_GEOS0/192-234
E3IBX5_GEOS0/63-99
E3IQB3_DESVR/206-243
E3IQB3_DESVR/298-329
E3IQB3_DESVR/336-373
E3IQB3_DESVR/381-417
E3IUA9_FRASU/509-542
E3IUA9_FRASU/604-627
E3IUA9_FRASU/640-663
E3IV66_FRASU/133-158
E3IVT8_FRASU/482-509
E3IVT8_FRASU/519-565
E3IVT8_FRASU/573-607
E3IVT8_FRASU/630-664
E3J6C2_FRASU/400-426
E3M427_CAERE/219-255
E3M427_CAERE/263-298
E3M427_CAERE/327-369
E3PHC9_ECOH1/197-226
E3PHC9_ECOH1/367-402
E3RM13_PYRTT/320-355
E3RST7_PYRTT/293-328
E3RXJ6_PYRTT/352-390
E3T696_9BACT/168-203
E3T696_9BACT/64-100
E3T6H1_9BACT/254-283
E3X9C7_ANODA/110-131
E3XJ72_ECOLX/197-226
E3XJ72_ECOLX/367-402
E3Y1F4_SHIFL/197-226
E3Y1F4_SHIFL/367-402
E4A889_PROAC/34-70
E4A889_PROAC/469-497
E4ACJ9_PROAC/34-70
E4ACJ9_PROAC/469-498
E4AQB2_PROAC/34-70
E4AQB2_PROAC/469-497
E4AYJ7_PROAC/34-70
E4AYJ7_PROAC/469-497
E4B5F5_PROAC/34-70
E4B5F5_PROAC/469-497
E4B9L7_PROAC/34-70
E4B9L7_PROAC/469-497
E4BGK3_PROAC/34-70
E4BGK3_PROAC/469-498
E4BLM5_PROAC/34-70
E4BLM5_PROAC/469-497
E4BX35_PROAC/34-70
E4BX35_PROAC/469-497
E4C589_PROAC/34-70
E4C589_PROAC/469-497
E4C8K4_PROAC/34-70
E4C8K4_PROAC/469-497
E4CH21_PROAC/34-70
E4CH21_PROAC/469-497
E4CRC8_PROAC/34-70
E4CRC8_PROAC/469-497
E4CWA0_PROAC/34-70
E4CWA0_PROAC/469-497
E4D628_PROAC/34-70
E4D628_PROAC/469-497
E4DAB8_PROAC/34-70
E4DAB8_PROAC/469-497
E4DI75_PROAC/34-70
E4DI75_PROAC/469-497
E4DRN0_PROAC/34-70
E4DRN0_PROAC/469-497
E4E2X9_PROAC/34-70
E4E2X9_PROAC/469-497
E4E419_PROAC/34-70
E4E419_PROAC/469-497
E4EFI8_PROAC/34-70
E4EFI8_PROAC/469-497
E4EKN4_PROAC/34-70
E4EKN4_PROAC/469-497
E4EUH7_PROAC/34-70
E4EUH7_PROAC/469-497
E4EZH0_PROAC/34-70
E4EZH0_PROAC/469-497
E4FBN8_PROAC/34-70
E4FBN8_PROAC/469-497
E4FHB7_PROAC/34-70
E4FHB7_PROAC/469-497
E4FP47_PROAC/34-70
E4FP47_PROAC/469-497
E4FW83_PROAC/34-70
E4FW83_PROAC/469-497
E4G0Q4_PROAC/34-70
E4G0Q4_PROAC/469-497
E4G835_PROAC/34-70
E4G835_PROAC/469-497
E4GKG8_PROAC/34-70
E4GKG8_PROAC/469-497
E4GRN8_PROAC/34-70
E4GRN8_PROAC/469-497
E4GY57_PROAC/34-70
E4GY57_PROAC/469-497
E4H2P6_PROAC/34-70
E4H2P6_PROAC/469-497
E4HEP0_PROAC/34-70
E4HEP0_PROAC/469-497
E4HGY7_PROAC/34-70
E4HGY7_PROAC/469-498
E4HRW3_PROAC/34-70
E4HRW3_PROAC/469-497
E4I314_PROAC/34-70
E4I314_PROAC/469-497
E4KT32_9PORP/358-394
E4KT32_9PORP/614-650
E4KT32_9PORP/64-100
E4KTB4_9PORP/145-172
E4KTB4_9PORP/208-249
E4KTB4_9PORP/269-302
E4KTB4_9PORP/316-354
E4KV24_9PORP/280-326
E4KV24_9PORP/90-134
E4M2U8_9FIRM/87-120
E4M7F5_9BACT/289-336
E4M7F5_9BACT/93-128
E4MPI2_CAPOC/214-243
E4MPI2_CAPOC/277-316
E4MPI2_CAPOC/331-369
E4MPI3_CAPOC/224-249
E4MPI3_CAPOC/284-322
E4MPI3_CAPOC/336-374
E4NAZ7_KITSK/39-73
E4NE82_KITSK/321-354
E4NE83_KITSK/311-349
E4NE84_KITSK/267-306
E4NPY6_HALBP/49-88
E4NTC9_HALBP/55-94
E4PA96_ECO8N/197-226
E4PA96_ECO8N/367-402
E4PF31_MARAH/120-160
E4PQS9_MARAH/202-234
E4PQS9_MARAH/242-278
E4PQS9_MARAH/286-322
E4QM66_METS6/174-208
E4QM66_METS6/220-253
E4QM66_METS6/261-297
E4QM66_METS6/305-339
E4QM66_METS6/348-383
E4QW36_HAEI6/195-228
E4QW36_HAEI6/238-274
E4QW36_HAEI6/282-318
E4QW36_HAEI6/362-395
E4R8P2_PSEPB/184-218
E4R8P2_PSEPB/226-262
E4R8P2_PSEPB/270-306
E4R8P2_PSEPB/360-393
E4RQW4_LEAB4/194-233
E4RQW4_LEAB4/22-65
E4RSC6_LEAB4/122-146
E4RSC6_LEAB4/91-112
E4RUN3_LEAB4/100-139
E4RUN3_LEAB4/21-47
E4RUN3_LEAB4/348-384
E4RUN3_LEAB4/403-433
E4RUN3_LEAB4/56-92
E4RUX7_LEAB4/210-250
E4RUX7_LEAB4/264-303
E4RUX7_LEAB4/318-357
E4RUX7_LEAB4/371-406
E4RW77_LEAB4/338-375
E4RW77_LEAB4/54-90
E4RWP6_LEAB4/193-219
E4RWP6_LEAB4/374-413
E4RWP6_LEAB4/430-467
E4RXK5_LEAB4/207-254
E4RXK5_LEAB4/266-307
E4RXK5_LEAB4/322-360
E4RYK3_LEAB4/336-375
E4RYK3_LEAB4/442-481
E4T2R9_PALPW/224-265
E4T2R9_PALPW/289-318
E4T2R9_PALPW/332-370
E4T2S1_PALPW/274-302
E4T2S1_PALPW/390-425
E4T2Z3_PALPW/224-262
E4T3D8_PALPW/392-429
E4T578_PALPW/232-269
E4T578_PALPW/276-320
E4T578_PALPW/86-129
E4T5G6_PALPW/272-301
E4T5W6_PALPW/339-369
E4T5W6_PALPW/387-422
E4T5W6_PALPW/438-475
E4T991_RIEAD/252-280
E4TAX3_RIEAD/101-138
E4TAX3_RIEAD/20-45
E4TAX3_RIEAD/209-245
E4TAX3_RIEAD/348-384
E4TAX3_RIEAD/56-93
E4TAX3_RIEAD/610-646
E4TKH3_MARTH/223-258
E4TKH3_MARTH/274-312
E4TKH3_MARTH/327-366
E4TKH7_MARTH/190-229
E4TKH7_MARTH/23-52
E4TKK5_MARTH/194-233
E4TKK5_MARTH/27-71
E4TKR2_MARTH/278-319
E4TL19_MARTH/151-181
E4TL19_MARTH/265-304
E4TL19_MARTH/319-357
E4TL19_MARTH/370-408
E4TMS0_MARTH/287-334
E4TMT5_MARTH/198-235
E4TMT5_MARTH/361-400
E4TRK8_MARTH/431-465
E4TSD8_MARTH/217-257
E4TSD8_MARTH/271-310
E4TSD8_MARTH/324-363
E4TSI8_MARTH/165-198
E4TSI8_MARTH/278-316
E4TSI8_MARTH/332-372
E4TSJ6_MARTH/195-234
E4TSS7_MARTH/195-218
E4TSS7_MARTH/363-402
E4TSV1_MARTH/172-207
E4TSV1_MARTH/227-254
E4TSV1_MARTH/386-419
E4TSV1_MARTH/80-121
E4TSW2_MARTH/153-190
E4TSW2_MARTH/215-249
E4TSW2_MARTH/264-303
E4TSW2_MARTH/318-357
E4TU86_MARTH/148-191
E4TU86_MARTH/213-244
E4TU86_MARTH/43-78
E4TUN8_MARTH/164-199
E4TUN8_MARTH/272-306
E4TUN8_MARTH/321-360
E4TUN8_MARTH/374-413
E4TUR3_MARTH/161-200
E4U1A0_SULKY/523-571
E4U1J4_SULKY/266-301
E4U665_OCEP5/287-313
E4UE49_LIBSC/238-273
E4UE49_LIBSC/283-318
E4UE49_LIBSC/332-363
E4UE49_LIBSC/371-404
E4UT43_ARTGP/271-303
E4VNC5_9HELI/265-301
E4VRC8_BACFR/56-92
E4VS92_BACFR/139-177
E4VS92_BACFR/277-322
E4VS92_BACFR/95-130
E4VUA8_BACFR/272-303
E4VUS7_BACFR/272-302
E4VUS7_BACFR/346-371
E4VUS7_BACFR/391-419
E4VWW0_BACFR/199-235
E4VWW0_BACFR/298-326
E4VWW0_BACFR/337-373
E4VWW0_BACFR/46-82
E4VWW0_BACFR/488-520
E4VWW0_BACFR/603-639
E4VWW0_BACFR/90-125
E4W238_BACFR/21-46
E4W238_BACFR/210-245
E4W238_BACFR/347-383
E4W238_BACFR/402-434
E4W238_BACFR/56-92
E4W292_BACFR/225-264
E4ZJ09_LEPMC/279-310
E4ZV25_LEPMC/269-304
E5AJ87_CHLPS/218-257
E5AJ87_CHLPS/270-307
E5AJ87_CHLPS/317-354
E5ASH6_BURRH/191-221
E5ASH6_BURRH/233-268
E5ASH6_BURRH/276-312
E5B341_ERWAM/197-226
E5B341_ERWAM/236-272
E5B341_ERWAM/280-316
E5B341_ERWAM/367-403
E5BAR9_ERWAM/334-367
E5BAR9_ERWAM/392-418
E5C4J8_9BACE/226-264
E5CDB5_9BACE/208-245
E5CDB5_9BACE/347-383
E5CDB5_9BACE/496-529
E5CDB5_9BACE/55-91
E5CDM7_9BACE/209-244
E5CDM7_9BACE/21-47
E5CDM7_9BACE/346-382
E5CDM7_9BACE/56-92
E5CFA0_9BACE/139-177
E5CFA0_9BACE/282-322
E5CFA0_9BACE/50-74
E5CFA0_9BACE/96-130
E5STG9_TRISP/149-192
E5STG9_TRISP/203-233
E5STG9_TRISP/267-305
E5STG9_TRISP/314-351
E5UDC5_ALCXX/203-236
E5UDC5_ALCXX/244-280
E5UDC5_ALCXX/289-325
E5UDC5_ALCXX/333-368
E5UNS2_9BACE/208-245
E5UNS2_9BACE/347-383
E5UNS2_9BACE/55-91
E5UNS2_9BACE/611-647
E5UNV9_9BACE/345-382
E5UNV9_9BACE/474-510
E5UNV9_9BACE/54-90
E5URL8_9BACE/140-175
E5URL8_9BACE/235-272
E5URL8_9BACE/292-334
E5UTF0_9BACE/221-257
E5UWU6_9BACE/17-47
E5UWU6_9BACE/210-245
E5UWU6_9BACE/347-383
E5UWU6_9BACE/56-91
E5UXH1_9BACE/398-424
E5UXH1_9BACE/49-80
E5V837_9BACE/229-244
E5V837_9BACE/281-307
E5V837_9BACE/395-430
E5V839_9BACE/263-291
E5V839_9BACE/380-415
E5V9E1_9BACE/133-163
E5V9E1_9BACE/89-124
E5V9J0_9BACE/193-228
E5V9J0_9BACE/281-316
E5V9J0_9BACE/353-369
E5V9J0_9BACE/98-136
E5VB87_9BACE/210-245
E5VB87_9BACE/347-383
E5VB87_9BACE/402-434
E5VB87_9BACE/56-92
E5VF07_9BACE/209-245
E5VF07_9BACE/313-337
E5VF07_9BACE/347-383
E5VF07_9BACE/55-91
E5VF07_9BACE/618-654
E5W675_9BACI/224-246
E5W7R8_9BACI/180-215
E5W7R8_9BACI/226-259
E5W7R8_9BACI/57-92
E5WED5_9BACI/113-135
E5WED5_9BACI/185-218
E5WED5_9BACI/235-257
E5WED5_9BACI/59-95
E5WKX3_9BACI/368-409
E5WXS0_9BACE/209-245
E5WXS0_9BACE/347-383
E5WXS0_9BACE/55-91
E5WZ08_9BACE/210-245
E5WZ08_9BACE/347-383
E5WZ08_9BACE/402-434
E5WZ08_9BACE/56-92
E5X0R3_9BACE/130-161
E5Y4Y4_BILWA/385-408
E5Y8E2_BILWA/201-226
E5Y8E2_BILWA/257-324
E5Y8E2_BILWA/332-368
E5Y8E2_BILWA/376-412
E5YCC3_9ENTR/197-226
E5YCC3_9ENTR/236-272
E5YCC3_9ENTR/280-316
E5YCC3_9ENTR/368-400
E5YMU3_9ENTR/399-424
E5YRC6_9BACL/184-210
E5YRC6_9BACL/59-93
E5Z9A5_CAMJE/254-291
E5Z9A5_CAMJE/344-373
E5ZCV2_CAMJE/256-293
E5ZCV2_CAMJE/346-375
E5ZK41_CAMJE/254-291
E5ZK41_CAMJE/344-373
E5ZUI3_ECOLX/198-227
E5ZUI3_ECOLX/368-403
E6AA75_ECOLX/198-227
E6AA75_ECOLX/368-403
E6AH88_ECOLX/355-379
E6AJ02_ECOLX/355-379
E6AM56_ECOLX/198-227
E6AM56_ECOLX/368-403
E6BCA1_ECOLX/197-226
E6BCA1_ECOLX/367-402
E6BD85_ECOLX/198-227
E6BD85_ECOLX/368-403
E6BXM5_PROAC/34-70
E6BXM5_PROAC/469-497
E6C630_PROAC/34-70
E6C630_PROAC/469-497
E6CCC6_PROAC/34-70
E6CCC6_PROAC/469-497
E6CJJ2_PROAC/34-70
E6CJJ2_PROAC/469-497
E6CVP6_PROAC/34-70
E6CVP6_PROAC/469-497
E6CWM6_PROAC/512-540
E6CWM6_PROAC/77-113
E6D8N1_PROAC/34-70
E6D8N1_PROAC/469-497
E6DC27_PROAC/34-70
E6DC27_PROAC/469-497
E6DM45_PROAC/34-70
E6DM45_PROAC/469-497
E6DR76_PROAC/34-70
E6DR76_PROAC/469-497
E6DZX6_PROAC/34-70
E6DZX6_PROAC/469-497
E6E8F2_PROAC/34-70
E6E8F2_PROAC/469-497
E6EJV5_PROAC/34-70
E6EJV5_PROAC/469-497
E6JGL7_RIEAN/101-138
E6JGL7_RIEAN/20-45
E6JGL7_RIEAN/209-245
E6JGL7_RIEAN/348-384
E6JGL7_RIEAN/56-93
E6JGL7_RIEAN/610-646
E6JJ91_RIEAN/252-280
E6K6A7_9BACT/276-307
E6K6A7_9BACT/395-429
E6KAN7_9BACT/293-332
E6KB21_9BACT/349-381
E6KB21_9BACT/395-433
E6KYY2_9PAST/195-227
E6KYY2_9PAST/237-273
E6KYY2_9PAST/281-317
E6KYY2_9PAST/361-394
E6L705_9PROT/381-414
E6MLL5_9BACT/223-246
E6MLL5_9BACT/275-305
E6MLL5_9BACT/345-373
E6MLY0_9BACT/220-261
E6MLY0_9BACT/293-334
E6MNE8_9BACT/284-313
E6MNE8_9BACT/327-365
E6MNE8_9BACT/399-418
E6NEV6_HELPI/266-302
E6NHV6_HELPK/266-302
E6NLC8_HELPL/266-302
E6NSP8_HELPQ/266-302
E6PDB9_9ZZZZ/139-160
E6PDB9_9ZZZZ/217-247
E6PDB9_9ZZZZ/266-292
E6PDB9_9ZZZZ/99-126
E6PEL4_9ZZZZ/34-70
E6PEL4_9ZZZZ/404-438
E6PLI1_9ZZZZ/214-241
E6PLI1_9ZZZZ/293-329
E6PLI1_9ZZZZ/337-373
E6Q071_9ZZZZ/206-249
E6Q071_9ZZZZ/259-285
E6Q071_9ZZZZ/80-118
E6Q294_9ZZZZ/34-70
E6Q6Y1_9ZZZZ/106-133
E6Q6Y1_9ZZZZ/146-167
E6Q6Y1_9ZZZZ/224-254
E6Q6Y1_9ZZZZ/273-299
E6QEJ5_9ZZZZ/233-266
E6QEJ5_9ZZZZ/274-310
E6QHP1_9ZZZZ/293-321
E6QHZ1_9ZZZZ/250-290
E6QHZ1_9ZZZZ/344-384
E6QHZ1_9ZZZZ/394-428
E6QKD9_9ZZZZ/438-481
E6QKD9_9ZZZZ/495-526
E6QQW5_9ZZZZ/182-214
E6QQW5_9ZZZZ/229-262
E6QQW5_9ZZZZ/270-306
E6QQW5_9ZZZZ/314-348
E6QQW5_9ZZZZ/357-392
E6RGN3_PSEU9/214-247
E6RGN3_PSEU9/255-284
E6RGN3_PSEU9/301-337
E6RJK9_PSEU9/150-187
E6RJK9_PSEU9/429-463
E6RJK9_PSEU9/471-506
E6RM22_PSEU9/176-211
E6RM22_PSEU9/441-469
E6RM22_PSEU9/81-117
E6RMC0_PSEU9/350-385
E6RMC0_PSEU9/484-514
E6RMC0_PSEU9/58-94
E6RQA1_PSEU9/75-111
E6RTB4_CAMJS/254-291
E6RTB4_CAMJS/344-373
E6RZF7_CAMJC/254-291
E6RZF7_CAMJC/344-373
E6S343_HELPF/266-302
E6SDS4_INTC7/284-325
E6SHC4_THEM7/69-99
E6SRX6_BACT6/210-245
E6SRX6_BACT6/347-383
E6SRX6_BACT6/402-434
E6SRX6_BACT6/56-92
E6SSH4_BACT6/301-335
E6STC8_BACT6/273-300
E6STG6_BACT6/208-244
E6STG6_BACT6/347-383
E6STG6_BACT6/55-91
E6STG6_BACT6/612-648
E6STG6_BACT6/99-136
E6SV51_BACT6/273-300
E6SV51_BACT6/342-371
E6SV51_BACT6/392-426
E6SVA5_BACT6/141-178
E6SVA5_BACT6/97-132
E6SWN4_BACT6/270-300
E6SWN4_BACT6/388-425
E6SXW3_SHEB6/182-214
E6SXW3_SHEB6/443-488
E6SXW3_SHEB6/80-120
E6T0E7_SHEB6/484-515
E6T0E7_SHEB6/62-98
E6T2V9_SHEB6/245-280
E6T5E4_SHEB6/206-240
E6T5E4_SHEB6/248-284
E6T5E4_SHEB6/292-328
E6T5E4_SHEB6/336-372
E6T813_SHEB6/266-295
E6T813_SHEB6/84-113
E6TR92_BACCJ/214-256
E6TR92_BACCJ/56-91
E6TSR3_BACCJ/241-263
E6TSR3_BACCJ/56-98
E6V2U5_VARPD/169-204
E6V2U5_VARPD/212-248
E6V2U5_VARPD/256-292
E6V2U5_VARPD/300-334
E6VFC5_RHOPX/249-284
E6VFC5_RHOPX/292-328
E6VFC5_RHOPX/336-372
E6VFC5_RHOPX/379-417
E6VVZ0_DESAO/199-225
E6VVZ0_DESAO/288-323
E6VVZ0_DESAO/331-367
E6VVZ0_DESAO/375-411
E6W7D7_DESIS/299-334
E6W7D7_DESIS/386-422
E6WC33_PANSA/198-227
E6WC33_PANSA/237-273
E6WC33_PANSA/281-317
E6WC33_PANSA/368-410
E6WHH0_PANSA/385-412
E6WQT0_PSEUU/222-255
E6WQT0_PSEUU/263-299
E6WQT0_PSEUU/307-343
E6WQT0_PSEUU/351-376
E6WQT0_PSEUU/399-431
E6WQZ8_PSEUU/235-271
E6WQZ8_PSEUU/283-307
E6WWV7_PSEUU/33-68
E6WWV7_PSEUU/80-119
E6X0E6_NITSE/356-384
E6X4U9_CELAD/276-305
E6X814_CELAD/208-248
E6X814_CELAD/283-311
E6X814_CELAD/397-416
E6X848_CELAD/213-247
E6X848_CELAD/275-313
E6X848_CELAD/381-420
E6X9C4_CELAD/214-258
E6X9C4_CELAD/281-314
E6XB48_CELAD/254-286
E6XB48_CELAD/313-352
E6XB48_CELAD/418-457
E6XCV1_CELAD/262-301
E6XCV1_CELAD/365-404
E6XDE8_CELAD/335-371
E6XDE8_CELAD/383-411
E6XDE8_CELAD/426-449
E6XDE8_CELAD/52-88
E6XE06_CELAD/246-282
E6XFQ4_SHEP2/267-297
E6XFQ4_SHEP2/78-115
E6XHB7_SHEP2/206-240
E6XHB7_SHEP2/248-284
E6XHB7_SHEP2/292-328
E6XHB7_SHEP2/336-372
E6XIC0_SHEP2/484-515
E6XIC0_SHEP2/62-98
E6XMQ5_SHEP2/220-261
E6XMQ5_SHEP2/81-115
E6XNJ7_SHEP2/181-214
E6XNJ7_SHEP2/443-488
E6XNJ7_SHEP2/80-120
E6YJ71_BARC7/243-279
E6YJ71_BARC7/287-323
E6YJ71_BARC7/331-367
E6YJ71_BARC7/374-411
E6YND8_9RHIZ/287-323
E6YND8_9RHIZ/331-367
E6YND8_9RHIZ/374-411
E6YSR1_9RHIZ/243-279
E6YSR1_9RHIZ/287-323
E6YSR1_9RHIZ/331-367
E6YSR1_9RHIZ/374-411
E6YWZ8_9RHIZ/243-279
E6YWZ8_9RHIZ/287-323
E6YWZ8_9RHIZ/331-367
E6YWZ8_9RHIZ/374-411
E6Z1J5_9RHIZ/243-279
E6Z1J5_9RHIZ/287-323
E6Z1J5_9RHIZ/333-367
E6Z1J5_9RHIZ/374-410
E7A7E5_HAEIF/195-228
E7A7E5_HAEIF/230-274
E7A7E5_HAEIF/282-318
E7A7E5_HAEIF/362-395
E7AFC6_HAEIF/195-228
E7AFC6_HAEIF/230-274
E7AFC6_HAEIF/282-318
E7AFC6_HAEIF/362-395
E7B2W4_YERE1/197-226
E7B2W4_YERE1/236-272
E7B2W4_YERE1/280-316
E7B2W4_YERE1/367-399
E7B964_YERE1/390-429
E7B9D0_YERE1/241-268
E7B9D0_YERE1/355-379
E7C5X4_9BACT/111-147
E7C5X4_9BACT/155-191
E7C5X4_9BACT/200-235
E7C5X4_9BACT/247-284
E7C5X4_9BACT/335-369
E7C5X4_9BACT/379-413
E7C5X4_9BACT/422-458
E7C5X4_9BACT/43-59
E7C5X4_9BACT/470-505
E7C5X4_9BACT/518-550
E7C5X4_9BACT/559-594
E7C5X4_9BACT/602-636
E7C5X4_9BACT/646-682
E7C5X4_9BACT/69-103
E7C5X4_9BACT/692-729
E7C5X4_9BACT/737-772
E7C5X4_9BACT/830-848
E7FIG4_STRTM/243-266
E7G0P1_9HELI/262-298
E7G2E4_9HELI/262-298
E7H155_9BURK/197-232
E7H155_9BURK/240-276
E7H155_9BURK/284-320
E7H155_9BURK/328-362
E7H155_9BURK/373-405
E7HE76_ECOLX/372-392
E7HIH5_ECOLX/197-226
E7HIH5_ECOLX/367-402
E7I1U3_ECOLX/197-226
E7I1U3_ECOLX/367-402
E7IGU9_ECOLX/197-226
E7IGU9_ECOLX/367-402
E7IM70_ECOLX/197-226
E7IM70_ECOLX/367-402
E7IT13_ECOLX/372-392
E7J3N3_ECOLX/197-226
E7J3N3_ECOLX/367-402
E7JG12_ECOLX/197-226
E7JG12_ECOLX/367-402
E7K8X5_SHISO/197-226
E7K8X5_SHISO/367-402
E7NUL7_TREPH/31-60
E7P8Q0_PSESG/194-228
E7P8Q0_PSESG/236-272
E7P8Q0_PSESG/280-316
E7P8Q0_PSESG/370-403
E7PLM2_PSESG/194-228
E7PLM2_PSESG/236-272
E7PLM2_PSESG/280-316
E7PLM2_PSESG/370-403
E7QPD7_9EURY/81-112
E7QR52_9EURY/264-298
E7QV35_9EURY/97-135
E7QX29_9EURY/151-179
E7QXQ0_9EURY/114-128
E7QXQ0_9EURY/54-93
E7RNB4_9BACT/239-274
E7RNB4_9BACT/376-412
E7RNB4_9BACT/431-465
E7RNB4_9BACT/89-125
E7RQ16_9BACT/276-314
E7RQ16_9BACT/328-366
E7RQ16_9BACT/400-419
E7RSL6_9BACT/145-188
E7RT32_9BACT/300-338
E7RT32_9BACT/91-123
E7RUG5_9BURK/186-221
E7RUG5_9BURK/229-265
E7RUG5_9BURK/274-310
E7RUG5_9BURK/318-352
E7RUG5_9BURK/362-394
E7SQM9_SHIDY/197-226
E7SQM9_SHIDY/236-272
E7SQM9_SHIDY/280-316
E7SQM9_SHIDY/367-402
E7T0X1_SHIBO/197-226
E7T0X1_SHIBO/367-402
E7TKR8_ECO57/197-226
E7TKR8_ECO57/367-402
E7UQY9_ECOLX/197-226
E7UQY9_ECOLX/367-402
E7UU99_SALTY/198-227
E7UU99_SALTY/237-273
E7UU99_SALTY/281-317
E7UU99_SALTY/368-403
E7V856_SALMO/198-227
E7V856_SALMO/237-273
E7V856_SALMO/281-317
E7V856_SALMO/368-403
E7VHL5_SALMO/198-227
E7VHL5_SALMO/237-273
E7VHL5_SALMO/281-317
E7VHL5_SALMO/368-403
E7W033_SALMO/198-227
E7W033_SALMO/237-273
E7W033_SALMO/281-317
E7W033_SALMO/368-403
E7W8X8_SALMO/198-227
E7W8X8_SALMO/237-273
E7W8X8_SALMO/281-317
E7W8X8_SALMO/368-403
E7WGD3_SALMO/198-227
E7WGD3_SALMO/237-273
E7WGD3_SALMO/281-317
E7WGD3_SALMO/368-403
E7WZR0_SALMO/198-227
E7WZR0_SALMO/237-273
E7WZR0_SALMO/281-317
E7WZR0_SALMO/368-403
E7X942_SALMO/198-227
E7X942_SALMO/237-273
E7X942_SALMO/281-317
E7X942_SALMO/368-403
E7XG40_SALMO/198-227
E7XG40_SALMO/237-273
E7XG40_SALMO/281-317
E7XG40_SALMO/368-403
E7XW00_SALMO/198-227
E7XW00_SALMO/237-273
E7XW00_SALMO/281-317
E7XW00_SALMO/368-403
E7YH17_SALMO/198-227
E7YH17_SALMO/237-273
E7YH17_SALMO/281-317
E7YH17_SALMO/368-403
E7YQH9_SALMO/198-227
E7YQH9_SALMO/237-273
E7YQH9_SALMO/281-317
E7YQH9_SALMO/368-403
E7YX74_SALMO/198-227
E7YX74_SALMO/237-273
E7YX74_SALMO/281-317
E7YX74_SALMO/368-403
E7ZAP3_SALMO/198-227
E7ZAP3_SALMO/237-273
E7ZAP3_SALMO/281-317
E7ZAP3_SALMO/368-403
E7ZSU7_SALMO/198-227
E7ZSU7_SALMO/237-273
E7ZSU7_SALMO/281-317
E7ZSU7_SALMO/368-403
E8A4G2_SALMO/198-227
E8A4G2_SALMO/237-273
E8A4G2_SALMO/281-317
E8A4G2_SALMO/368-403
E8AG85_SALMO/198-227
E8AG85_SALMO/237-273
E8AG85_SALMO/281-317
E8AG85_SALMO/368-403
E8AR41_SALMO/198-227
E8AR41_SALMO/237-273
E8AR41_SALMO/281-317
E8AR41_SALMO/368-403
E8B6J3_SALMO/198-227
E8B6J3_SALMO/237-273
E8B6J3_SALMO/281-317
E8B6J3_SALMO/368-403
E8B6X7_SALMO/198-227
E8B6X7_SALMO/237-273
E8B6X7_SALMO/281-317
E8B6X7_SALMO/368-403
E8BS06_SALMO/198-227
E8BS06_SALMO/237-273
E8BS06_SALMO/281-317
E8BS06_SALMO/368-403
E8C733_SALMO/198-227
E8C733_SALMO/237-273
E8C733_SALMO/281-317
E8C733_SALMO/368-403
E8CDS5_SALMO/198-227
E8CDS5_SALMO/237-273
E8CDS5_SALMO/281-317
E8CDS5_SALMO/368-403
E8CSN6_SALMO/198-227
E8CSN6_SALMO/237-273
E8CSN6_SALMO/281-317
E8CSN6_SALMO/368-403
E8D394_SALMO/198-227
E8D394_SALMO/237-273
E8D394_SALMO/281-317
E8D394_SALMO/368-403
E8DDV9_SALMO/198-227
E8DDV9_SALMO/237-273
E8DDV9_SALMO/281-317
E8DDV9_SALMO/368-403
E8DRS6_SALMO/198-227
E8DRS6_SALMO/237-273
E8DRS6_SALMO/281-317
E8DRS6_SALMO/368-403
E8E6N5_SALMO/198-227
E8E6N5_SALMO/237-273
E8E6N5_SALMO/281-317
E8E6N5_SALMO/368-403
E8EHG9_SALMO/198-227
E8EHG9_SALMO/237-273
E8EHG9_SALMO/281-317
E8EHG9_SALMO/368-403
E8ES38_SALMO/198-227
E8ES38_SALMO/237-273
E8ES38_SALMO/281-317
E8ES38_SALMO/368-403
E8F5Y3_SALMO/198-227
E8F5Y3_SALMO/237-273
E8F5Y3_SALMO/281-317
E8F5Y3_SALMO/368-403
E8FJW0_SALMO/198-227
E8FJW0_SALMO/237-273
E8FJW0_SALMO/281-317
E8FJW0_SALMO/368-403
E8FVF4_SALMO/198-227
E8FVF4_SALMO/237-273
E8FVF4_SALMO/281-317
E8FVF4_SALMO/368-403
E8G949_SALMO/198-227
E8G949_SALMO/237-273
E8G949_SALMO/281-317
E8G949_SALMO/368-403
E8GM65_SALMO/198-227
E8GM65_SALMO/237-273
E8GM65_SALMO/281-317
E8GM65_SALMO/368-403
E8GUD4_SALMO/198-227
E8GUD4_SALMO/237-273
E8GUD4_SALMO/281-317
E8GUD4_SALMO/368-403
E8HCL2_ECO57/197-226
E8HCL2_ECO57/367-402
E8HRD3_ECOLX/197-226
E8HRD3_ECOLX/367-402
E8I5A4_ECOLX/197-226
E8I5A4_ECOLX/367-402
E8IIQ0_ECOLX/197-226
E8IIQ0_ECOLX/367-402
E8IWU4_ECOLX/197-226
E8IWU4_ECOLX/367-402
E8JBW6_ECO57/197-226
E8JBW6_ECO57/367-402
E8KIE0_9PAST/195-226
E8KIE0_9PAST/236-272
E8KIE0_9PAST/280-316
E8KIE0_9PAST/361-395
E8KZB3_9RHIZ/113-152
E8KZB3_9RHIZ/226-267
E8KZB3_9RHIZ/282-316
E8KZB3_9RHIZ/47-90
E8L5E3_9RHIZ/239-275
E8L5E3_9RHIZ/283-319
E8L5E3_9RHIZ/327-363
E8L5E3_9RHIZ/370-408
E8LJM9_9GAMM/188-224
E8LJM9_9GAMM/232-268
E8LJM9_9GAMM/276-312
E8LZV4_9VIBR/200-235
E8LZV4_9VIBR/243-279
E8LZV4_9VIBR/287-323
E8M3W1_9VIBR/202-237
E8M3W1_9VIBR/289-325
E8MXZ1_ANATU/105-134
E8MXZ1_ANATU/214-243
E8MY53_ANATU/454-489
E8MY53_ANATU/505-540
E8MYJ2_ANATU/123-159
E8MYJ2_ANATU/167-203
E8MYJ2_ANATU/213-249
E8MYJ2_ANATU/258-294
E8N0I0_ANATU/186-230
E8N0I0_ANATU/250-279
E8N0I0_ANATU/59-96
E8N2V9_ANATU/105-146
E8N2V9_ANATU/247-290
E8N2V9_ANATU/321-351
E8N2V9_ANATU/391-424
E8N312_ANATU/32-70
E8N312_ANATU/6-29
E8N313_ANATU/174-209
E8N3G5_ANATU/231-255
E8N502_ANATU/137-173
E8N502_ANATU/181-217
E8N502_ANATU/225-262
E8N502_ANATU/51-85
E8N502_ANATU/96-129
E8NG70_MICTS/106-131
E8NG70_MICTS/52-88
E8NUP5_SALET/197-226
E8NUP5_SALET/236-272
E8NUP5_SALET/280-316
E8NUP5_SALET/367-402
E8NXB0_YERPH/74-100
E8NYE5_YERPH/241-268
E8NYE5_YERPH/355-379
E8P1G9_YERPH/197-226
E8P1G9_YERPH/236-272
E8P1G9_YERPH/280-316
E8P1G9_YERPH/367-400
E8P9U5_ACIB1/188-224
E8P9U5_ACIB1/232-268
E8P9U5_ACIB1/276-312
E8P9U5_ACIB1/365-399
E8Q6Y7_BLOVB/206-232
E8Q6Y7_BLOVB/245-279
E8Q6Y7_BLOVB/289-323
E8QH57_HELP7/266-302
E8QIK2_HELP4/266-302
E8QQN0_HELPR/266-302
E8QSV8_HELPW/266-302
E8QWE2_ISOPI/165-201
E8QWE2_ISOPI/209-246
E8QWE2_ISOPI/255-292
E8QWE2_ISOPI/301-340
E8QWE2_ISOPI/46-84
E8QWE2_ISOPI/93-121
E8QY39_ISOPI/224-257
E8QY39_ISOPI/373-409
E8QY39_ISOPI/466-493
E8QZI8_ISOPI/54-66
E8QZY1_ISOPI/135-180
E8QZY1_ISOPI/196-230
E8QZY1_ISOPI/240-276
E8QZY1_ISOPI/290-319
E8QZY1_ISOPI/42-75
E8R591_ISOPI/391-428
E8R591_ISOPI/437-467
E8R591_ISOPI/529-561
E8R591_ISOPI/98-134
E8R685_ISOPI/116-152
E8R685_ISOPI/311-345
E8RGY4_9DELT/187-223
E8RGY4_9DELT/226-268
E8RGY4_9DELT/276-312
E8RGY4_9DELT/316-356
E8RGY4_9DELT/364-400
E8RLQ2_9CAUL/222-263
E8RPT0_9CAUL/416-436
E8RR28_9CAUL/247-277
E8RR28_9CAUL/285-321
E8RR28_9CAUL/329-365
E8RR28_9CAUL/373-409
E8RSS0_9CAUL/148-183
E8RVQ2_9CAUL/424-446
E8S088_MICSL/152-184
E8S088_MICSL/327-349
E8S088_MICSL/419-454
E8S589_MICSL/288-309
E8S605_MICSL/251-272
E8S8U0_MICSL/339-375
E8SXM0_GEOS2/192-227
E8SXM0_GEOS2/62-98
E8TN10_MESCW/241-278
E8TN10_MESCW/286-322
E8TN10_MESCW/330-366
E8TN10_MESCW/373-407
E8TUY3_ALIDB/201-236
E8TUY3_ALIDB/244-280
E8TUY3_ALIDB/288-324
E8TUY3_ALIDB/332-368
E8TUY3_ALIDB/376-408
E8UB21_DEIML/105-139
E8UGE8_TAYEM/180-215
E8UGE8_TAYEM/223-259
E8UGE8_TAYEM/269-305
E8UGE8_TAYEM/313-347
E8UX91_TERSS/130-171
E8UX91_TERSS/181-221
E8UX91_TERSS/241-276
E8UX91_TERSS/284-321
E8UX91_TERSS/91-121
E8UXI2_TERSS/215-252
E8UXI2_TERSS/261-295
E8UXI2_TERSS/292-352
E8UXI2_TERSS/362-400
E8UXI2_TERSS/510-535
E8UXI2_TERSS/544-580
E8UXI2_TERSS/588-624
E8UZN4_TERSS/137-172
E8V147_TERSS/492-537
E8V147_TERSS/590-625
E8V1Y3_TERSS/177-213
E8V1Y3_TERSS/221-257
E8V1Y3_TERSS/323-362
E8V1Y3_TERSS/460-495
E8V2J4_TERSS/109-153
E8V2Q4_TERSS/559-585
E8V2Q4_TERSS/609-631
E8V5B3_TERSS/219-249
E8V791_TERSS/203-237
E8V791_TERSS/244-281
E8V791_TERSS/334-375
E8V791_TERSS/384-419
E8V821_TERSS/130-162
E8V821_TERSS/196-233
E8V821_TERSS/263-292
E8VK63_BACST/181-223
E8VK63_BACST/231-260
E8VK63_BACST/56-93
E8VP05_VIBVU/212-247
E8VP05_VIBVU/255-291
E8VP05_VIBVU/299-335
E8VXD4_VIBVU/228-264
E8VXD4_VIBVU/33-60
E8VXD4_VIBVU/369-405
E8VXD4_VIBVU/517-549
E8VXD4_VIBVU/71-107
E8W1Q6_STRFA/51-76
E8W1Q6_STRFA/549-578
E8WC39_STRFA/343-377
E8WN57_GEOS8/509-531
E8WR13_GEOS8/169-205
E8WR13_GEOS8/213-250
E8WR13_GEOS8/257-293
E8WR13_GEOS8/301-336
E8WR13_GEOS8/345-379
E8WR53_GEOS8/370-422
E8WR53_GEOS8/85-121
E8WVB4_ACISM/558-590
E8WVB4_ACISM/659-689
E8WXM2_ACISM/204-235
E8WXM2_ACISM/246-284
E8WXM2_ACISM/333-378
E8WXM2_ACISM/397-425
E8WXR8_ACISM/102-140
E8WXR8_ACISM/345-381
E8WXR8_ACISM/392-421
E8WXR8_ACISM/437-469
E8WXR8_ACISM/481-516
E8WXR8_ACISM/58-94
E8WYL1_ACISM/310-343
E8WYQ3_ACISM/607-643
E8WYY7_ACISM/206-240
E8WYY7_ACISM/490-519
E8WYY7_ACISM/55-91
E8WYY7_ACISM/99-138
E8WZL1_ACISM/274-297
E8WZL1_ACISM/88-131
E8X338_ACISM/72-115
E8X6R8_ACISM/111-155
E8X6R8_ACISM/265-295
E8X6R8_ACISM/72-101
E8X726_ACISM/119-138
E8X726_ACISM/66-95
E8XAY3_SALT4/198-227
E8XAY3_SALT4/237-273
E8XAY3_SALT4/281-317
E8XAY3_SALT4/368-403
E8XMI5_RAHSY/197-226
E8XMI5_RAHSY/236-272
E8XMI5_RAHSY/280-316
E8XMI5_RAHSY/368-400
E8Y622_ECOKO/197-226
E8Y622_ECOKO/367-402
E8YN84_9BURK/191-223
E8YN84_9BURK/230-268
E8YN84_9BURK/276-312
E8YN84_9BURK/323-359
E8YN84_9BURK/365-400
E8ZZA7_SALET/197-226
E8ZZA7_SALET/236-272
E8ZZA7_SALET/280-316
E8ZZA7_SALET/367-402
E9BXS2_9EUKA/265-291
E9CKW4_9ENTR/197-226
E9CKW4_9ENTR/236-272
E9CKW4_9ENTR/280-316
E9CKW4_9ENTR/367-399
E9RG86_RHOER/262-284
E9TAY8_ECOLX/198-227
E9TAY8_ECOLX/368-403
E9U4H9_ECOLX/198-227
E9U4H9_ECOLX/368-403
E9U6T0_ECOLX/198-227
E9U6T0_ECOLX/368-403
E9UQF0_9ACTO/617-654
E9V576_ECOLX/197-226
E9V576_ECOLX/367-402
E9VJB6_ECOLX/197-226
E9VJB6_ECOLX/367-402
E9W8E1_ECOLX/197-226
E9W8E1_ECOLX/367-402
E9WCA4_ECOLX/198-227
E9WCA4_ECOLX/368-403
E9WQI6_ECOLX/197-226
E9WQI6_ECOLX/367-402
E9X652_ECOLX/198-227
E9X652_ECOLX/368-403
E9XNR8_ECOLX/197-226
E9XNR8_ECOLX/367-402
E9XWT4_ECOLX/198-227
E9XWT4_ECOLX/368-403
E9Y4S8_ECOLX/355-379
E9YED2_ECOLX/198-227
E9YED2_ECOLX/368-403
E9YRV4_ECOLX/197-226
E9YRV4_ECOLX/367-402
E9Z4V2_ESCFE/197-226
E9Z4V2_ESCFE/367-402
F0B8L7_9XANT/37-70
F0B8L7_9XANT/81-110
F0B9K5_9XANT/105-144
F0B9K5_9XANT/2-39
F0B9K5_9XANT/52-90
F0BBL9_9XANT/221-255
F0BBL9_9XANT/266-305
F0BBL9_9XANT/321-353
F0BBL9_9XANT/366-399
F0BBL9_9XANT/407-443
F0BBL9_9XANT/494-530
F0BGC0_9XANT/137-151
F0BGC0_9XANT/296-322
F0BGC0_9XANT/37-68
F0BGC0_9XANT/79-115
F0BRL3_9XANT/219-249
F0BRL3_9XANT/264-303
F0BRL3_9XANT/319-345
F0BRL3_9XANT/363-397
F0BRL3_9XANT/405-441
F0BRL3_9XANT/492-528
F0BVZ8_9XANT/105-144
F0BVZ8_9XANT/2-39
F0BVZ8_9XANT/53-90
F0BYT9_9XANT/201-232
F0BYT9_9XANT/240-276
F0BYT9_9XANT/284-320
F0BZ58_9XANT/137-151
F0BZ58_9XANT/296-322
F0BZ58_9XANT/37-68
F0BZ58_9XANT/79-115
F0C126_9XANT/109-145
F0C126_9XANT/272-302
F0C3S1_9XANT/263-302
F0C3S1_9XANT/359-396
F0C3S1_9XANT/404-440
F0C3S1_9XANT/491-527
F0C6J6_9XANT/137-151
F0C6J6_9XANT/297-322
F0C6J6_9XANT/37-68
F0C6J6_9XANT/79-115
F0CA65_9XANT/135-174
F0CA65_9XANT/31-69
F0CA65_9XANT/81-120
F0CAT4_9XANT/116-129
F0CAT4_9XANT/42-84
F0CAX6_9XANT/201-232
F0CAX6_9XANT/240-276
F0CAX6_9XANT/284-320
F0DMJ3_9FIRM/266-291
F0E686_9PSED/194-228
F0E686_9PSED/236-272
F0E686_9PSED/280-316
F0E686_9PSED/370-403
F0EV36_HAEPA/196-228
F0EV36_HAEPA/238-274
F0EV36_HAEPA/282-318
F0EV36_HAEPA/362-395
F0F875_9BACT/232-255
F0F875_9BACT/293-324
F0F875_9BACT/338-376
F0F875_9BACT/410-429
F0F9A8_9BACT/292-332
F0FZ86_9BURK/93-105
F0GB26_9BURK/183-221
F0GB26_9BURK/235-268
F0GB26_9BURK/276-312
F0GB26_9BURK/323-359
F0GB26_9BURK/369-400
F0GKV5_9BURK/120-146
F0GKV5_9BURK/73-111
F0H7W2_9BACT/283-324
F0HAE3_9BACT/232-255
F0HAE3_9BACT/293-324
F0HAE3_9BACT/338-376
F0HAE3_9BACT/410-429
F0IHA9_9FLAO/300-328
F0IHA9_9FLAO/344-382
F0J6G8_ACIMA/270-301
F0J6G8_ACIMA/313-351
F0JG74_DESDE/282-318
F0JG74_DESDE/326-359
F0JG74_DESDE/370-406
F0JJ31_DESDE/323-347
F0JJ31_DESDE/401-425
F0JJ31_DESDE/451-486
F0JXB8_ESCFE/198-227
F0JXB8_ESCFE/368-403
F0KL57_ACICP/188-224
F0KL57_ACICP/232-268
F0KL57_ACICP/276-312
F0KL57_ACICP/364-399
F0KTT7_YERE3/241-268
F0KTT7_YERE3/355-379
F0KXB5_YERE3/390-429
F0L175_YERE3/197-226
F0L175_YERE3/236-272
F0L175_YERE3/280-316
F0L175_YERE3/367-399
F0L5M2_9RHIZ/146-182
F0L5M2_9RHIZ/97-138
F0LCK8_9RHIZ/247-283
F0LCK8_9RHIZ/291-327
F0LCK8_9RHIZ/335-371
F0LCK8_9RHIZ/378-416
F0LJT0_THEBM/51-89
F0LQD7_VIBFU/202-237
F0LQD7_VIBFU/245-281
F0LQD7_VIBFU/289-325
F0M9N3_ARTPP/39-68
F0M9N3_ARTPP/544-573
F0NH09_SULIR/438-471
F0NP20_SULIH/438-471
F0PS49_BACT0/62-97
F0Q768_ACIAP/200-235
F0Q768_ACIAP/243-279
F0Q768_ACIAP/287-323
F0Q768_ACIAP/331-367
F0QP94_ACIBD/188-224
F0QP94_ACIBD/232-268
F0QP94_ACIBD/276-312
F0QP94_ACIBD/365-399
F0QZY7_BACSH/289-321
F0QZY7_BACSH/50-85
F0QZY7_BACSH/95-129
F0R5Q5_BACSH/208-245
F0R5Q5_BACSH/55-91
F0R5Q5_BACSH/609-645
F0R5Q5_BACSH/99-136
F0R5U8_BACSH/211-246
F0R5U8_BACSH/348-384
F0R5U8_BACSH/403-435
F0R5U8_BACSH/56-92
F0RA24_CELLC/214-246
F0RA24_CELLC/274-313
F0RA24_CELLC/381-420
F0RBH7_CELLC/245-279
F0RBH7_CELLC/84-122
F0RCN3_CELLC/272-304
F0RCN3_CELLC/319-356
F0RDX9_CELLC/233-270
F0RDX9_CELLC/302-323
F0RF59_CELLC/209-235
F0RF59_CELLC/277-305
F0RFW2_CELLC/202-247
F0RFW2_CELLC/282-312
F0RFW2_CELLC/327-365
F0RFW2_CELLC/380-419
F0RHD0_CELLC/272-303
F0RHD0_CELLC/330-370
F0RHD0_CELLC/455-475
F0RHI5_CELLC/212-249
F0S567_PEDSD/386-412
F0S567_PEDSD/79-110
F0S5A3_PEDSD/35-61
F0S5P5_PEDSD/253-278
F0S5P5_PEDSD/305-343
F0S8R9_PEDSD/395-428
F0SAC5_PEDSD/112-139
F0SBG4_PEDSD/330-363
F0SBG4_PEDSD/431-467
F0SBI8_PEDSD/269-308
F0SBI8_PEDSD/323-362
F0SBI8_PEDSD/377-416
F0SD15_PEDSD/294-330
F0SD15_PEDSD/350-384
F0SD15_PEDSD/405-431
F0SD15_PEDSD/439-473
F0SD15_PEDSD/490-529
F0SDP0_PEDSD/298-326
F0SDP0_PEDSD/392-431
F0SMB6_PLABD/130-163
F0SMB6_PLABD/185-216
F0SMB6_PLABD/84-122
F0SN86_PLABD/190-223
F0SN86_PLABD/252-283
F0SN86_PLABD/298-336
F0SN86_PLABD/345-387
F0SN86_PLABD/70-109
F0SNG3_PLABD/123-152
F0SNG3_PLABD/279-315
F0SWJ5_SYNGF/169-209
F0SWJ5_SYNGF/66-96
F0T5C9_CHLP6/218-257
F0T5C9_CHLP6/270-307
F0T5C9_CHLP6/317-354
F0TP53_RIEAR/259-287
F0U763_AJECA/102-133
F0UM72_AJECA/266-301
F0YDJ4_9STRA/14-34
F0YKH7_9STRA/267-293
F1TCE5_9CLOT/157-193
F1TQ59_PROAC/34-70
F1TQ59_PROAC/469-497
F1TWT2_PROAC/34-70
F1TWT2_PROAC/469-497
F1U3G1_PROAC/34-70
F1U3G1_PROAC/469-497
F1UAB5_PROAC/34-70
F1UAB5_PROAC/469-497
F1UJW6_PROAC/34-70
F1UJW6_PROAC/469-497
F1UN23_PROAC/34-70
F1UN23_PROAC/469-497
F1V0Q7_PROAC/34-70
F1V0Q7_PROAC/469-497
F1V4V6_PROAC/34-70
F1V4V6_PROAC/469-497
F1VFG0_PROAC/34-70
F1VFG0_PROAC/469-497
F1VIY9_PROAC/34-70
F1VIY9_PROAC/469-497
F1VTH1_MORCA/186-226
F1VTH1_MORCA/234-271
F1VTH1_MORCA/321-350
F1VTH1_MORCA/367-396
F1VX38_9BURK/185-218
F1VX38_9BURK/227-262
F1VX38_9BURK/270-306
F1W968_MORCA/186-225
F1W968_MORCA/234-271
F1W968_MORCA/321-350
F1W968_MORCA/367-396
F1WGC1_MORCA/186-226
F1WGC1_MORCA/234-271
F1WGC1_MORCA/321-350
F1WGC1_MORCA/367-396
F1WGI5_MORCA/186-225
F1WGI5_MORCA/234-271
F1WGI5_MORCA/321-350
F1WGI5_MORCA/367-396
F1WLL2_MORCA/186-225
F1WLL2_MORCA/234-271
F1WLL2_MORCA/321-350
F1WLL2_MORCA/367-396
F1WVQ7_MORCA/186-225
F1WVQ7_MORCA/234-271
F1WVQ7_MORCA/321-350
F1WVQ7_MORCA/367-396
F1WZH2_MORCA/234-271
F1WZH2_MORCA/321-350
F1WZH2_MORCA/367-396
F1X4P4_MORCA/186-225
F1X4P4_MORCA/234-271
F1X4P4_MORCA/321-350
F1X4P4_MORCA/367-396
F1X8S5_MORCA/186-225
F1X8S5_MORCA/234-271
F1X8S5_MORCA/321-350
F1X8S5_MORCA/367-396
F1XFP9_MORCA/186-225
F1XFP9_MORCA/234-271
F1XFP9_MORCA/321-350
F1XFP9_MORCA/367-396
F1XS81_ECO57/197-226
F1XS81_ECO57/367-402
F1XZL9_ECO57/197-226
F1XZL9_ECO57/367-402
F1YRS0_9PROT/254-289
F1YRS0_9PROT/297-333
F1YRS0_9PROT/341-376
F1YRS0_9PROT/384-418
F1YUJ8_9PROT/192-214
F1ZBX4_9SPHN/239-275
F1ZBX4_9SPHN/283-319
F1ZBX4_9SPHN/327-363
F1ZGI9_ECOLX/197-226
F1ZGI9_ECOLX/367-402
F1ZUS9_THEET/178-213
F1ZUS9_THEET/263-292
F2A595_RHIET/247-283
F2A595_RHIET/291-327
F2A595_RHIET/335-371
F2A595_RHIET/378-416
F2ACT4_RHIET/101-137
F2ACT4_RHIET/145-181
F2AFN0_RHIET/296-327
F2ALD3_RHOBA/941-980
F2AMK4_RHOBA/334-376
F2AT30_RHOBA/126-153
F2AT30_RHOBA/75-118
F2AW74_RHOBA/913-928
F2AW74_RHOBA/951-977
F2AY73_RHOBA/198-232
F2AY73_RHOBA/262-300
F2AY73_RHOBA/308-346
F2AY73_RHOBA/355-390
F2AY73_RHOBA/74-113
F2BYN9_HAEAE/195-228
F2BYN9_HAEAE/230-274
F2BYN9_HAEAE/282-318
F2BYN9_HAEAE/362-395
F2D0C4_HORVD/382-411
F2D0C4_HORVD/484-520
F2D0C4_HORVD/531-571
F2D0C4_HORVD/589-611
F2D2L8_HORVD/443-480
F2D2L8_HORVD/490-530
F2D2L8_HORVD/563-584
F2DCM2_HORVD/555-591
F2DG61_HORVD/311-348
F2DGP1_HORVD/443-480
F2DGP1_HORVD/490-530
F2DGP1_HORVD/563-584
F2DLL4_HORVD/45-82
F2DNL9_HORVD/311-348
F2EI96_HORVD/501-541
F2EI96_HORVD/555-594
F2EP88_PANAN/198-227
F2EP88_PANAN/237-273
F2EP88_PANAN/281-317
F2EP88_PANAN/369-404
F2EYY3_PANAN/382-413
F2FKT7_SALDU/201-230
F2FKT7_SALDU/240-276
F2FKT7_SALDU/284-320
F2FKT7_SALDU/371-406
F2FQE6_SALGL/201-230
F2FQE6_SALGL/240-276
F2FQE6_SALGL/284-320
F2FQE6_SALGL/371-406
F2G721_ALTMD/193-221
F2G721_ALTMD/251-284
F2G721_ALTMD/405-435
F2G721_ALTMD/454-498
F2G721_ALTMD/93-129
F2G7E9_ALTMD/110-138
F2GAY1_ALTMD/133-158
F2GAY1_ALTMD/85-121
F2GS00_BRUME/246-283
F2GS00_BRUME/291-327
F2GS00_BRUME/335-371
F2GS00_BRUME/378-416
F2HWJ0_BRUME/246-283
F2HWJ0_BRUME/291-327
F2HWJ0_BRUME/335-371
F2HWJ0_BRUME/378-416
F2I354_9RICK/245-280
F2I354_9RICK/288-324
F2I354_9RICK/332-368
F2I354_9RICK/375-404
F2I9C8_9FLAO/392-433
F2I9G6_9FLAO/248-287
F2IB03_9FLAO/211-245
F2IB03_9FLAO/265-311
F2IC74_9FLAO/173-204
F2IC74_9FLAO/297-334
F2IC74_9FLAO/348-387
F2IFE6_9FLAO/201-237
F2IFE6_9FLAO/320-357
F2IFE6_9FLAO/372-411
F2IH52_9FLAO/249-283
F2IH52_9FLAO/311-352
F2IH52_9FLAO/368-406
F2IH52_9FLAO/421-460
F2IH76_9FLAO/107-144
F2IH76_9FLAO/23-54
F2IH76_9FLAO/355-390
F2IH76_9FLAO/63-99
F2IIG3_9FLAO/402-441
F2IKC9_9FLAO/206-253
F2IKC9_9FLAO/266-305
F2IKC9_9FLAO/370-409
F2IKF6_9FLAO/303-342
F2IKF8_9FLAO/318-356
F2IKF8_9FLAO/372-412
F2IKF8_9FLAO/427-461
F2IM48_VIBCH/213-248
F2IM48_VIBCH/256-292
F2IM48_VIBCH/300-336
F2IX62_9PROT/253-288
F2IX62_9PROT/296-332
F2IX62_9PROT/340-374
F2IX62_9PROT/383-422
F2J8I9_HELPY/266-302
F2JCC9_HELPY/266-302
F2K0A4_9GAMM/241-268
F2K2U0_9GAMM/194-229
F2K2U0_9GAMM/242-273
F2K2U0_9GAMM/281-317
F2KKW3_PSEBR/194-228
F2KKW3_PSEBR/236-272
F2KKW3_PSEBR/280-316
F2KWB2_9BACT/283-324
F2KZ86_9BACT/232-255
F2KZ86_9BACT/293-324
F2KZ86_9BACT/338-376
F2KZ86_9BACT/410-429
F2L3H9_9CREN/108-130
F2L3H9_9CREN/167-198
F2L4Y9_9CREN/35-64
F2L4Y9_9CREN/438-469
F2L552_9CREN/94-125
F2LAN0_BURGA/190-225
F2LAN0_BURGA/236-270
F2LAN0_BURGA/278-314
F2LAN0_BURGA/325-361
F2LAN0_BURGA/371-402
F2LW21_9DELT/269-305
F2LW21_9DELT/314-348
F2M7Y2_LACCA/184-200
F2MGJ9_LACCA/184-200
F2N0X9_PSEST/194-228
F2N0X9_PSEST/236-272
F2N0X9_PSEST/280-316
F2N0X9_PSEST/371-403
F2NK16_9DELT/200-225
F2NK16_9DELT/276-312
F2NK16_9DELT/320-356
F2NK16_9DELT/364-399
F2NQS9_9DEIN/113-130
F2NV94_9SPIO/359-386
F2P6W9_PHOMO/204-239
F2P6W9_PHOMO/291-327
F2P6W9_PHOMO/375-413
F2PN24_TRIEQ/279-303
F2R153_9ACTO/342-375
F2R7K3_9ACTO/478-505
F2RAR8_9ACTO/198-235
F2RAR8_9ACTO/468-508
F2RAR8_9ACTO/529-570
F2RAR8_9ACTO/586-619
F2RIH6_9ACTO/229-257
F2RIH6_9ACTO/89-125
F2RPG7_TRITO/279-303
F2SZ90_TRIRU/279-303
F2TEK0_AJEDE/276-309
O01986_CAEEL/208-244
O01986_CAEEL/252-287
O01986_CAEEL/316-358
O58593_PYRHO/61-100
OGL_DICD3/355-379
OGL_ERWCT/355-379
Q00YF9_OSTTA/724-750
Q00YF9_OSTTA/758-787
Q013C9_OSTTA/545-569
Q01P41_SOLUE/630-662
Q01P42_SOLUE/411-447
Q01P42_SOLUE/457-485
Q01P42_SOLUE/493-534
Q01P42_SOLUE/553-579
Q01P42_SOLUE/869-905
Q01P81_SOLUE/620-650
Q01P82_SOLUE/690-714
Q01PE0_SOLUE/588-619
Q01PE0_SOLUE/626-655
Q01PE0_SOLUE/724-757
Q01PE1_SOLUE/119-156
Q01PE1_SOLUE/164-213
Q01PE1_SOLUE/315-351
Q01PE1_SOLUE/420-431
Q01PE1_SOLUE/469-503
Q01PE1_SOLUE/510-547
Q01PE1_SOLUE/555-588
Q01PE1_SOLUE/75-111
Q01PG9_SOLUE/323-359
Q01PG9_SOLUE/363-402
Q01PW8_SOLUE/624-652
Q01PW8_SOLUE/713-741
Q01Q22_SOLUE/262-288
Q01Q22_SOLUE/87-125
Q01QY7_SOLUE/686-708
Q01RF2_SOLUE/344-379
Q01RF2_SOLUE/387-422
Q01RF2_SOLUE/432-469
Q01RF6_SOLUE/655-688
Q01RG4_SOLUE/39-74
Q01RG9_SOLUE/336-372
Q01RG9_SOLUE/382-410
Q01RG9_SOLUE/429-456
Q01RH0_SOLUE/100-143
Q01RH0_SOLUE/153-186
Q01RH0_SOLUE/194-230
Q01RH0_SOLUE/25-50
Q01SC4_SOLUE/120-153
Q01SC4_SOLUE/187-228
Q01SC4_SOLUE/236-265
Q01SC4_SOLUE/75-109
Q01SN3_SOLUE/341-379
Q01SN3_SOLUE/387-422
Q01SN3_SOLUE/621-657
Q01SN3_SOLUE/810-840
Q01T29_SOLUE/721-752
Q01T31_SOLUE/312-354
Q01TV4_SOLUE/123-154
Q01TY9_SOLUE/356-389
Q01TY9_SOLUE/401-428
Q01TY9_SOLUE/622-658
Q01TY9_SOLUE/666-702
Q01TY9_SOLUE/756-791
Q01U70_SOLUE/395-420
Q01U70_SOLUE/657-691
Q01U70_SOLUE/754-786
Q01UH4_SOLUE/334-366
Q01UH4_SOLUE/647-685
Q01UH4_SOLUE/741-775
Q01UV9_SOLUE/126-141
Q01UV9_SOLUE/206-247
Q01UV9_SOLUE/73-108
Q01V31_SOLUE/129-144
Q01V31_SOLUE/36-72
Q01V31_SOLUE/460-479
Q01V31_SOLUE/80-115
Q01V97_SOLUE/332-370
Q01V97_SOLUE/380-413
Q01V97_SOLUE/426-450
Q01V97_SOLUE/763-788
Q01V97_SOLUE/804-838
Q01VD8_SOLUE/76-114
Q01WI5_SOLUE/385-417
Q01WI5_SOLUE/572-604
Q01WI5_SOLUE/672-698
Q01WI5_SOLUE/708-740
Q01WK9_SOLUE/230-266
Q01WK9_SOLUE/319-355
Q01WK9_SOLUE/406-437
Q01WK9_SOLUE/41-80
Q01WK9_SOLUE/90-121
Q01XW9_SOLUE/379-411
Q01XW9_SOLUE/612-640
Q01XW9_SOLUE/755-776
Q01Y73_SOLUE/618-653
Q01Y73_SOLUE/712-752
Q01ZL0_SOLUE/648-679
Q01ZL0_SOLUE/730-766
Q020F7_SOLUE/632-666
Q020F7_SOLUE/725-755
Q020G3_SOLUE/100-138
Q020G3_SOLUE/343-380
Q020G3_SOLUE/55-91
Q020I9_SOLUE/336-368
Q020I9_SOLUE/562-594
Q020I9_SOLUE/605-641
Q020I9_SOLUE/659-693
Q020I9_SOLUE/699-723
Q020K1_SOLUE/393-421
Q020K1_SOLUE/530-565
Q020M0_SOLUE/315-349
Q020S4_SOLUE/331-366
Q020S4_SOLUE/501-537
Q020S4_SOLUE/545-577
Q020S4_SOLUE/599-624
Q021R9_SOLUE/315-339
Q023L7_SOLUE/326-351
Q024X3_SOLUE/403-427
Q024X3_SOLUE/670-704
Q024X3_SOLUE/760-795
Q026U7_SOLUE/279-312
Q026W9_SOLUE/117-153
Q026W9_SOLUE/161-199
Q026W9_SOLUE/207-237
Q026W9_SOLUE/258-281
Q026W9_SOLUE/364-381
Q026W9_SOLUE/394-430
Q026W9_SOLUE/445-472
Q026W9_SOLUE/583-609
Q027J1_SOLUE/167-195
Q027J1_SOLUE/203-230
Q028M5_SOLUE/258-292
Q028M5_SOLUE/72-108
Q028Y1_SOLUE/301-333
Q028Y1_SOLUE/343-369
Q028Y1_SOLUE/614-651
Q028Y1_SOLUE/706-741
Q029B0_SOLUE/329-351
Q029B0_SOLUE/380-433
Q029B0_SOLUE/446-477
Q029B1_SOLUE/145-184
Q029B1_SOLUE/353-389
Q029B1_SOLUE/53-89
Q029B1_SOLUE/97-137
Q029X8_SOLUE/331-368
Q029X8_SOLUE/380-408
Q029X8_SOLUE/615-651
Q029X8_SOLUE/704-739
Q02BG6_SOLUE/178-208
Q02BG6_SOLUE/242-282
Q02BG6_SOLUE/26-56
Q02BG6_SOLUE/290-330
Q02BJ0_SOLUE/100-139
Q02BJ0_SOLUE/147-184
Q02BJ0_SOLUE/217-241
Q02BJ0_SOLUE/349-383
Q02BJ0_SOLUE/391-421
Q02BJ0_SOLUE/56-92
Q02BP4_SOLUE/221-257
Q02BP4_SOLUE/271-297
Q02BP4_SOLUE/357-396
Q02BP4_SOLUE/405-440
Q02CP0_SOLUE/186-217
Q02D26_SOLUE/332-370
Q02D26_SOLUE/473-508
Q02D26_SOLUE/621-657
Q02D26_SOLUE/676-698
Q02D26_SOLUE/710-746
Q02D26_SOLUE/753-784
Q02D74_SOLUE/366-396
Q02D74_SOLUE/629-664
Q02D74_SOLUE/744-767
Q02ID4_PSEAB/194-227
Q02ID4_PSEAB/235-271
Q02ID4_PSEAB/279-315
Q02ID4_PSEAB/369-402
Q02R91_PSEAB/87-112
Q037P2_LACC3/184-200
Q04NX6_LEPBJ/165-203
Q04NX6_LEPBJ/330-369
Q04P94_LEPBJ/149-189
Q04P94_LEPBJ/312-351
Q04P94_LEPBJ/366-402
Q04QQ1_LEPBJ/207-242
Q04QQ1_LEPBJ/250-288
Q04QQ1_LEPBJ/91-128
Q04WC2_LEPBJ/176-212
Q04WC2_LEPBJ/228-267
Q04WC2_LEPBJ/310-353
Q04WC2_LEPBJ/33-71
Q04X85_LEPBL/176-212
Q04X85_LEPBL/228-267
Q04X85_LEPBL/310-353
Q04X85_LEPBL/33-71
Q053X8_LEPBL/207-242
Q053X8_LEPBL/250-288
Q053X8_LEPBL/91-128
Q056D3_LEPBL/149-189
Q056D3_LEPBL/312-351
Q056D3_LEPBL/366-402
Q056P8_LEPBL/165-203
Q056P8_LEPBL/330-369
Q05YZ3_9SYNE/66-120
Q07HF8_RHOP5/255-290
Q07HF8_RHOP5/298-334
Q07HF8_RHOP5/342-378
Q07HF8_RHOP5/385-423
Q081R4_SHEFN/277-301
Q081R4_SHEFN/82-118
Q085H5_SHEFN/149-185
Q085Y2_SHEFN/483-514
Q085Y2_SHEFN/61-97
Q08A43_SHEFN/182-213
Q08A43_SHEFN/443-488
Q08A43_SHEFN/85-120
Q08MI2_STIAD/170-205
Q08MI2_STIAD/230-266
Q08MI2_STIAD/390-417
Q08MI2_STIAD/436-481
Q08MI2_STIAD/76-112
Q08PQ1_STIAD/125-150
Q08RT3_STIAD/130-164
Q08RT3_STIAD/171-207
Q08RT3_STIAD/215-252
Q08RT3_STIAD/260-297
Q08RT3_STIAD/305-341
Q08UR7_STIAD/690-724
Q08WE1_STIAD/152-188
Q08WE1_STIAD/260-300
Q08WE1_STIAD/308-349
Q08WE1_STIAD/43-80
Q08X78_STIAD/113-134
Q08X78_STIAD/162-187
Q08X78_STIAD/195-230
Q08X78_STIAD/240-278
Q08X78_STIAD/286-322
Q094E1_STIAD/260-288
Q094E1_STIAD/31-62
Q094E1_STIAD/70-106
Q098B3_STIAD/340-377
Q098W3_STIAD/174-195
Q098W3_STIAD/51-69
Q098W3_STIAD/78-114
Q09B68_STIAD/341-373
Q0A600_ALHEH/251-281
Q0A600_ALHEH/56-92
Q0AGA4_NITEC/160-194
Q0AGA4_NITEC/223-260
Q0AGA4_NITEC/316-354
Q0AHI4_NITEC/112-151
Q0AHI4_NITEC/223-266
Q0AHI4_NITEC/281-319
Q0AHI4_NITEC/45-90
Q0AJ98_NITEC/182-218
Q0AJ98_NITEC/226-262
Q0AJ98_NITEC/270-306
Q0AJ98_NITEC/310-346
Q0AJ98_NITEC/358-389
Q0ALY5_MARMM/298-334
Q0ALY5_MARMM/342-378
Q0ALY5_MARMM/387-426
Q0AP15_MARMM/182-216
Q0AP15_MARMM/395-423
Q0AP15_MARMM/442-473
Q0AP15_MARMM/75-117
Q0AQN0_MARMM/142-163
Q0AQN0_MARMM/271-312
Q0AQN0_MARMM/43-83
Q0AQN0_MARMM/92-124
Q0B724_BURCM/120-146
Q0B724_BURCM/73-111
Q0BT48_GRABC/260-294
Q0BT48_GRABC/302-338
Q0BT48_GRABC/346-380
Q0BY06_HYPNA/305-328
Q0BZS0_HYPNA/95-131
Q0C3V0_HYPNA/140-158
Q0C3V0_HYPNA/263-303
Q0C3V0_HYPNA/86-121
Q0C5V5_HYPNA/289-325
Q0C5V5_HYPNA/345-379
Q0C5V5_HYPNA/386-424
Q0D062_ASPTN/153-173
Q0EWM7_9PROT/199-236
Q0EWM7_9PROT/244-289
Q0EWM7_9PROT/297-325
Q0F2M4_9PROT/273-308
Q0F2M4_9PROT/363-395
Q0F3N9_9PROT/222-257
Q0F3N9_9PROT/265-306
Q0F3P0_9PROT/197-237
Q0F3P0_9PROT/245-284
Q0F3P0_9PROT/305-342
Q0FAG1_9RHOB/211-236
Q0FAG1_9RHOB/246-280
Q0FAG1_9RHOB/288-324
Q0FAG1_9RHOB/332-368
Q0FAG1_9RHOB/376-414
Q0FL88_9RHOB/208-241
Q0FL88_9RHOB/249-286
Q0FL88_9RHOB/294-330
Q0FL88_9RHOB/338-374
Q0FL88_9RHOB/381-420
Q0G0W9_9RHIZ/246-281
Q0G0W9_9RHIZ/289-325
Q0G0W9_9RHIZ/333-369
Q0G0W9_9RHIZ/376-414
Q0HDR4_SHESM/275-303
Q0HDR4_SHESM/84-121
Q0HG63_SHESM/178-215
Q0HG63_SHESM/329-354
Q0HG63_SHESM/367-404
Q0HG63_SHESM/510-536
Q0HIC1_SHESM/224-265
Q0HIC1_SHESM/83-119
Q0HL44_SHESM/483-513
Q0HL44_SHESM/61-97
Q0HPC4_SHESM/182-214
Q0HPC4_SHESM/443-488
Q0HPC4_SHESM/80-120
Q0HQ15_SHESR/275-303
Q0HQ15_SHESR/84-121
Q0HSF6_SHESR/178-215
Q0HSF6_SHESR/329-354
Q0HSF6_SHESR/510-537
Q0HUL8_SHESR/224-265
Q0HUL8_SHESR/83-119
Q0HXE2_SHESR/483-513
Q0HXE2_SHESR/61-97
Q0I0T8_SHESR/182-214
Q0I0T8_SHESR/443-488
Q0I0T8_SHESR/80-120
Q0IXP9_ORYSJ/315-352
Q0K7W5_CUPNH/218-252
Q0K7W5_CUPNH/260-296
Q0K7W5_CUPNH/304-340
Q0K7W5_CUPNH/351-384
Q0K7W5_CUPNH/390-427
Q0RE51_FRAAA/333-371
Q0RKU1_FRAAA/249-273
Q0RQD7_FRAAA/612-646
Q0RQD7_FRAAA/659-694
Q0RQD7_FRAAA/703-742
Q0YR88_9CHLB/102-130
Q0YR88_9CHLB/172-206
Q0YR88_9CHLB/52-87
Q10MC3_ORYSJ/178-223
Q10MC3_ORYSJ/477-517
Q10MC3_ORYSJ/534-567
Q10MC3_ORYSJ/594-625
Q115Z2_TRIEI/203-248
Q11NP5_CYTH3/361-400
Q11Q40_CYTH3/291-324
Q11Q40_CYTH3/401-424
Q11QT0_CYTH3/326-363
Q11RJ9_CYTH3/165-213
Q11RJ9_CYTH3/274-317
Q11RK0_CYTH3/323-362
Q11RV5_CYTH3/341-360
Q11RV5_CYTH3/428-462
Q11T16_CYTH3/383-422
Q11T60_CYTH3/197-236
Q11T60_CYTH3/30-70
Q11TJ0_CYTH3/147-180
Q11TJ0_CYTH3/204-242
Q11TJ0_CYTH3/40-77
Q11TJ0_CYTH3/92-133
Q11U51_CYTH3/306-342
Q11UD4_CYTH3/158-184
Q11UD4_CYTH3/212-252
Q11UD4_CYTH3/266-305
Q11UD4_CYTH3/320-359
Q11UD7_CYTH3/158-196
Q11UD7_CYTH3/273-312
Q11UD7_CYTH3/327-366
Q11UD7_CYTH3/374-422
Q11UR1_CYTH3/206-245
Q11UR1_CYTH3/27-52
Q11UT4_CYTH3/276-314
Q11UT4_CYTH3/329-368
Q11UT4_CYTH3/387-426
Q11UT7_CYTH3/218-251
Q11UT7_CYTH3/267-306
Q11UT7_CYTH3/321-360
Q11UT7_CYTH3/377-416
Q11V41_CYTH3/134-159
Q11V66_CYTH3/139-175
Q11V66_CYTH3/183-219
Q11V66_CYTH3/227-262
Q11V66_CYTH3/288-311
Q11XI4_CYTH3/337-375
Q11XU5_CYTH3/152-189
Q11XU5_CYTH3/312-351
Q11XU5_CYTH3/366-405
Q11YK7_CYTH3/184-228
Q11YK7_CYTH3/355-394
Q11YK7_CYTH3/411-450
Q11YU8_CYTH3/271-312
Q11YU8_CYTH3/327-365
Q12M66_SHEDO/191-227
Q12M66_SHEDO/235-271
Q12M66_SHEDO/64-77
Q12M66_SHEDO/93-141
Q12MF7_SHEDO/238-264
Q12MY2_SHEDO/270-298
Q12MY2_SHEDO/79-115
Q12S45_SHEDO/254-292
Q12S46_SHEDO/245-282
Q12S47_SHEDO/202-230
Q12SK0_SHEDO/88-121
Q12TB8_SHEDO/184-216
Q12TB8_SHEDO/445-482
Q12TB8_SHEDO/86-122
Q12WU8_METBU/178-213
Q12WU8_METBU/223-247
Q12WU8_METBU/26-51
Q12WU9_METBU/202-236
Q12WU9_METBU/245-280
Q12WU9_METBU/26-61
Q12WU9_METBU/288-327
Q12WU9_METBU/93-114
Q12YU1_METBU/125-160
Q12YU1_METBU/168-197
Q12YU1_METBU/252-288
Q12YU1_METBU/34-66
Q130X3_RHOPS/254-289
Q130X3_RHOPS/297-333
Q130X3_RHOPS/341-377
Q130X3_RHOPS/384-422
Q13VV2_BURXL/125-164
Q13VV2_BURXL/293-331
Q13VV2_BURXL/53-88
Q15PB9_PSEA6/184-213
Q15UU9_PSEA6/128-162
Q15UU9_PSEA6/83-119
Q15YP2_PSEA6/190-228
Q15YP2_PSEA6/253-288
Q15YP2_PSEA6/408-437
Q15YP2_PSEA6/95-131
Q17Y73_HELAH/266-302
Q1AS08_RUBXD/204-235
Q1AXF5_RUBXD/57-92
Q1AXX9_RUBXD/48-77
Q1AYE9_RUBXD/160-183
Q1AYE9_RUBXD/222-246
Q1AZ90_RUBXD/101-133
Q1AZ90_RUBXD/13-39
Q1AZ90_RUBXD/283-313
Q1B617_MYCSS/252-279
Q1BQC9_BURCA/104-129
Q1BQC9_BURCA/138-164
Q1C3L2_YERPA/74-100
Q1C6Z8_YERPA/241-268
Q1C6Z8_YERPA/355-379
Q1CD72_YERPN/74-100
Q1CID4_YERPN/241-268
Q1CID4_YERPN/355-379
Q1CWN3_MYXXD/100-140
Q1CWN3_MYXXD/155-194
Q1CWN3_MYXXD/265-294
Q1CY03_MYXXD/127-163
Q1CY03_MYXXD/267-307
Q1CY03_MYXXD/317-343
Q1D4E0_MYXXD/187-206
Q1D4E0_MYXXD/62-82
Q1D4E0_MYXXD/91-127
Q1D806_MYXXD/294-322
Q1D9N1_MYXXD/630-656
Q1DAV7_MYXXD/356-386
Q1DCT8_MYXXD/111-165
Q1DFF3_MYXXD/179-204
Q1DFF3_MYXXD/212-247
Q1DFF3_MYXXD/263-295
Q1DFF3_MYXXD/303-339
Q1DFL0_MYXXD/103-149
Q1DG65_MYXXD/151-180
Q1DG65_MYXXD/408-445
Q1DG65_MYXXD/50-86
Q1EI32_9ZZZZ/292-328
Q1EI32_9ZZZZ/336-368
Q1EI32_9ZZZZ/380-422
Q1EQF9_STRKN/257-277
Q1GRK4_SPHAL/117-147
Q1GU57_SPHAL/192-220
Q1GU57_SPHAL/250-279
Q1GU57_SPHAL/401-430
Q1GU57_SPHAL/448-485
Q1GU57_SPHAL/87-123
Q1GUM1_SPHAL/258-282
Q1GUM1_SPHAL/58-94
Q1IIA8_ACIBL/715-751
Q1IIA9_ACIBL/414-436
Q1IIA9_ACIBL/821-844
Q1IIR6_ACIBL/212-244
Q1IIR6_ACIBL/252-277
Q1IIR6_ACIBL/295-331
Q1IIV7_ACIBL/125-152
Q1IIV7_ACIBL/229-258
Q1IIV7_ACIBL/266-299
Q1IIV7_ACIBL/36-66
Q1IIV7_ACIBL/75-110
Q1IIZ5_ACIBL/180-217
Q1IIZ5_ACIBL/227-261
Q1IIZ5_ACIBL/285-305
Q1IIZ5_ACIBL/320-359
Q1IIZ5_ACIBL/367-403
Q1IIZ5_ACIBL/456-492
Q1IIZ5_ACIBL/501-537
Q1IIZ5_ACIBL/545-581
Q1IJ32_ACIBL/350-386
Q1IJ32_ACIBL/661-693
Q1IJL7_ACIBL/115-147
Q1IJL7_ACIBL/166-197
Q1IJL7_ACIBL/209-245
Q1IJL7_ACIBL/253-278
Q1IJL7_ACIBL/31-63
Q1IJL7_ACIBL/73-100
Q1IKW5_ACIBL/165-201
Q1IKW5_ACIBL/209-242
Q1IKW5_ACIBL/273-314
Q1IKW5_ACIBL/322-359
Q1IL81_ACIBL/212-248
Q1IN33_ACIBL/383-419
Q1IN33_ACIBL/470-498
Q1IPI0_ACIBL/643-671
Q1ISJ6_ACIBL/237-267
Q1ISJ6_ACIBL/279-306
Q1ITA1_ACIBL/566-602
Q1ITK1_ACIBL/513-541
Q1IU53_ACIBL/237-275
Q1IU53_ACIBL/330-369
Q1IU53_ACIBL/378-413
Q1IUF5_ACIBL/217-246
Q1IUF5_ACIBL/286-315
Q1IUF5_ACIBL/76-104
Q1IUN5_ACIBL/291-320
Q1IUN5_ACIBL/78-112
Q1IV32_ACIBL/764-785
Q1IXE4_DEIGD/287-315
Q1IY49_DEIGD/208-238
Q1J1G6_DEIGD/68-104
Q1JZI0_DESAC/194-230
Q1JZI0_DESAC/282-318
Q1JZI0_DESAC/326-362
Q1JZI0_DESAC/370-406
Q1MFU7_RHIL3/101-137
Q1MFU7_RHIL3/145-181
Q1MQI1_LAWIP/208-233
Q1MQI1_LAWIP/300-331
Q1MQI1_LAWIP/334-372
Q1MQI1_LAWIP/383-419
Q1MYQ5_9GAMM/146-182
Q1N0T2_9GAMM/184-217
Q1N0T2_9GAMM/229-264
Q1N0T2_9GAMM/273-308
Q1NBG2_9SPHN/405-426
Q1NEG7_9SPHN/204-240
Q1NEG7_9SPHN/248-284
Q1NEG7_9SPHN/292-328
Q1NEG7_9SPHN/379-417
Q1NEQ6_9SPHN/135-160
Q1NFY7_9SPHN/215-255
Q1NFY7_9SPHN/24-67
Q1NFY7_9SPHN/263-296
Q1NFY7_9SPHN/72-114
Q1NHW2_9SPHN/267-298
Q1NHW2_9SPHN/408-432
Q1NHW8_9SPHN/112-148
Q1NHW8_9SPHN/156-192
Q1NHW8_9SPHN/308-325
Q1NHW8_9SPHN/329-376
Q1NHW8_9SPHN/395-410
Q1NHW8_9SPHN/440-473
Q1NHW8_9SPHN/495-514
Q1NHW8_9SPHN/68-104
Q1NKP8_9DELT/196-230
Q1NKP8_9DELT/283-319
Q1NKP8_9DELT/327-363
Q1NKP8_9DELT/371-400
Q1PUT2_9BACT/159-191
Q1PUT2_9BACT/223-250
Q1PUT2_9BACT/269-307
Q1PUT2_9BACT/316-354
Q1PUT2_9BACT/40-79
Q1QBN9_PSYCK/194-231
Q1QBN9_PSYCK/239-274
Q1QBN9_PSYCK/283-321
Q1QBN9_PSYCK/328-357
Q1QBN9_PSYCK/359-401
Q1QDM4_PSYCK/140-173
Q1QDM4_PSYCK/182-220
Q1QDM4_PSYCK/89-130
Q1V208_PELUB/246-280
Q1V208_PELUB/288-324
Q1V208_PELUB/332-366
Q1V208_PELUB/375-417
Q1V5X6_VIBAL/205-240
Q1V5X6_VIBAL/248-284
Q1V5X6_VIBAL/292-328
Q1VPR9_9FLAO/151-190
Q1VPR9_9FLAO/257-296
Q1VSY6_9FLAO/192-227
Q1VSY6_9FLAO/257-292
Q1VUK0_9FLAO/29-65
Q1VUK0_9FLAO/310-349
Q1VUT1_9FLAO/63-99
Q1VUU2_9FLAO/218-248
Q1VUU2_9FLAO/279-316
Q1VUU2_9FLAO/331-369
Q1VUY0_9FLAO/107-141
Q1VUY0_9FLAO/150-182
Q1YJW2_MOBAS/241-276
Q1YJW2_MOBAS/284-320
Q1YJW2_MOBAS/328-364
Q1YJW2_MOBAS/371-409
Q1YQ55_9GAMM/201-237
Q1YQ55_9GAMM/245-281
Q1YQ55_9GAMM/290-325
Q1YQ55_9GAMM/333-367
Q1YS81_9GAMM/227-257
Q1Z464_PHOPR/210-246
Q1Z464_PHOPR/254-290
Q1Z464_PHOPR/298-334
Q1ZE12_9GAMM/198-234
Q1ZE12_9GAMM/242-278
Q1ZE12_9GAMM/286-322
Q1ZNW5_PHOAS/204-239
Q1ZNW5_PHOAS/291-327
Q1ZNW5_PHOAS/375-413
Q20JZ0_9BACT/198-234
Q20JZ0_9BACT/248-286
Q21ES6_SACD2/159-197
Q22D02_TETTH/1702-1728
Q25021_HAECO/167-203
Q25021_HAECO/211-249
Q25021_HAECO/281-317
Q25021_HAECO/325-366
Q25021_HAECO/565-601
Q25021_HAECO/609-647
Q25021_HAECO/673-715
Q26EH5_FLABB/215-250
Q26EH5_FLABB/286-323
Q26EH5_FLABB/340-375
Q26EH5_FLABB/390-429
Q26EH9_FLABB/216-242
Q26EH9_FLABB/277-321
Q26EH9_FLABB/337-374
Q26GT7_FLABB/175-211
Q26GT7_FLABB/219-253
Q26GT7_FLABB/283-322
Q26GT7_FLABB/323-371
Q26GT7_FLABB/59-90
Q26GU7_FLABB/278-307
Q298H1_DROPS/107-130
Q2B365_9BACI/250-282
Q2B998_9BACI/112-138
Q2B998_9BACI/61-97
Q2BDJ8_9BACI/110-134
Q2BF04_9BACI/189-223
Q2BF04_9BACI/281-313
Q2BF04_9BACI/94-133
Q2BI53_9GAMM/196-232
Q2BI53_9GAMM/240-276
Q2BI53_9GAMM/284-320
Q2BZ44_9GAMM/204-239
Q2BZ44_9GAMM/291-327
Q2BZ44_9GAMM/375-413
Q2C9Y1_9RHOB/249-272
Q2C9Y1_9RHOB/99-132
Q2CIC2_9RHOB/252-285
Q2CIC2_9RHOB/293-329
Q2CIC2_9RHOB/337-373
Q2CIC2_9RHOB/380-419
Q2G8H0_NOVAD/60-85
Q2GBZ0_NOVAD/277-308
Q2GJ56_ANAPZ/194-229
Q2GJ56_ANAPZ/280-316
Q2GJ56_ANAPZ/324-356
Q2IDL3_ANADE/163-198
Q2IIM8_ANADE/327-358
Q2IIM8_ANADE/500-525
Q2IIM8_ANADE/530-566
Q2IIM8_ANADE/575-607
Q2IK22_ANADE/119-157
Q2IK22_ANADE/165-198
Q2IK22_ANADE/323-339
Q2IK22_ANADE/352-388
Q2IK22_ANADE/396-425
Q2IK22_ANADE/499-519
Q2IK22_ANADE/86-111
Q2IM58_ANADE/211-230
Q2IM58_ANADE/253-284
Q2IM58_ANADE/69-105
Q2JEG0_FRASC/449-465
Q2JEG0_FRASC/576-611
Q2JEG0_FRASC/622-658
Q2JEG0_FRASC/661-706
Q2JQ45_SYNJB/142-172
Q2JQ45_SYNJB/39-79
Q2JQ45_SYNJB/85-126
Q2JQH6_SYNJA/221-247
Q2JWQ5_SYNJA/142-172
Q2JWQ5_SYNJA/43-79
Q2JWQ5_SYNJA/90-126
Q2K455_RHIEC/296-327
Q2K7N6_RHIEC/101-137
Q2K7N6_RHIEC/145-181
Q2N6L4_ERYLH/221-262
Q2N7K8_ERYLH/106-142
Q2N7K8_ERYLH/209-239
Q2N7K8_ERYLH/420-453
Q2N7K8_ERYLH/465-510
Q2N8C6_ERYLH/92-117
Q2N8J8_ERYLH/233-268
Q2N8J8_ERYLH/277-312
Q2N8J8_ERYLH/320-356
Q2N9R1_ERYLH/72-98
Q2NAN3_ERYLH/121-159
Q2NAN3_ERYLH/172-212
Q2NCQ4_ERYLH/87-115
Q2P0E1_XANOM/103-139
Q2P0E1_XANOM/161-175
Q2P0E1_XANOM/321-346
Q2P754_XANOM/223-258
Q2P754_XANOM/268-307
Q2P754_XANOM/364-401
Q2P754_XANOM/409-438
Q2P754_XANOM/496-532
Q2P8K1_XANOM/135-174
Q2P8K1_XANOM/31-69
Q2P8K1_XANOM/81-120
Q2Q451_9EURY/54-89
Q2RGR3_MOOTA/386-423
Q2RGR3_MOOTA/498-526
Q2RZ84_SALRD/112-154
Q2RZ84_SALRD/229-262
Q2RZY1_SALRD/103-140
Q2RZZ9_SALRD/322-359
Q2RZZ9_SALRD/376-411
Q2RZZ9_SALRD/427-459
Q2RZZ9_SALRD/467-503
Q2RZZ9_SALRD/528-559
Q2S0E1_SALRD/362-398
Q2S0E1_SALRD/479-495
Q2S0E1_SALRD/514-550
Q2S0E1_SALRD/599-642
Q2S0E1_SALRD/73-109
Q2S3Y4_SALRD/285-317
Q2S404_SALRD/37-79
Q2S5G9_SALRD/384-418
Q2S5G9_SALRD/471-510
Q2S5S8_SALRD/223-260
Q2S5S8_SALRD/282-315
Q2S5S8_SALRD/326-360
Q2S5S8_SALRD/368-401
Q2S5S8_SALRD/425-459
Q2S6C8_SALRD/96-132
Q2SG02_HAHCH/262-306
Q2SIY8_HAHCH/167-207
Q2TXX5_ASPOR/177-210
Q2TXX5_ASPOR/242-261
Q2TXX5_ASPOR/335-361
Q2TXX5_ASPOR/436-457
Q2TXX5_ASPOR/483-507
Q2TXX5_ASPOR/525-560
Q2TXX5_ASPOR/568-605
Q2TXX5_ASPOR/76-114
Q2TYR3_ASPOR/136-169
Q2U850_ASPOR/260-292
Q2U850_ASPOR/323-364
Q2UZU5_9HELI/277-313
Q2VBU1_9BACT/154-189
Q2VBU1_9BACT/197-231
Q2VBU1_9BACT/261-300
Q2VBU1_9BACT/309-349
Q2YI51_9ZZZZ/1-35
Q2YI51_9ZZZZ/116-153
Q2YI53_9ZZZZ/267-300
Q2YI53_9ZZZZ/388-422
Q2YZT7_9DELT/195-231
Q2YZT7_9DELT/283-319
Q2YZT7_9DELT/374-408
Q2YZW0_9BACT/214-250
Q2YZW0_9BACT/258-294
Q2YZW0_9BACT/302-338
Q2YZW0_9BACT/346-382
Q2YZW0_9BACT/392-426
Q30V71_DESDG/202-231
Q30V71_DESDG/294-325
Q30V71_DESDG/333-369
Q30V71_DESDG/377-413
Q31LM5_SYNE7/140-171
Q31LM5_SYNE7/42-78
Q31LM6_SYNE7/133-163
Q31LM6_SYNE7/92-118
Q338C1_ORYSJ/379-416
Q39A28_BURS3/120-146
Q39A28_BURS3/73-111
Q3ALV8_SYNSC/120-159
Q3ALV8_SYNSC/70-112
Q3BN05_XANC5/135-174
Q3BN05_XANC5/31-69
Q3BN05_XANC5/81-120
Q3BPK8_XANC5/261-295
Q3BPK8_XANC5/306-345
Q3BPK8_XANC5/361-388
Q3BPK8_XANC5/405-439
Q3BPK8_XANC5/447-483
Q3BPK8_XANC5/534-570
Q3BWA0_XANC5/137-151
Q3BWA0_XANC5/296-322
Q3BWA0_XANC5/37-68
Q3BWA0_XANC5/79-115
Q3F0Q8_BACTI/101-136
Q3F0Q8_BACTI/225-254
Q3ICU1_PSEHT/75-111
Q3IK83_PSEHT/123-154
Q3IK83_PSEHT/353-388
Q3IK83_PSEHT/397-425
Q3IK83_PSEHT/487-517
Q3IK83_PSEHT/61-97
Q3IKL4_PSEHT/184-211
Q3IKL4_PSEHT/441-471
Q3IKL4_PSEHT/532-557
Q3IKL4_PSEHT/81-117
Q3J9R0_NITOC/272-313
Q3JB50_NITOC/167-203
Q3JB50_NITOC/211-245
Q3JB50_NITOC/274-314
Q3JB50_NITOC/322-362
Q3JB50_NITOC/58-95
Q3JBY6_NITOC/223-251
Q3MFU0_ANAVT/120-158
Q3MFU0_ANAVT/47-65
Q3MFU0_ANAVT/76-112
Q3MFU2_ANAVT/131-163
Q3MFU2_ANAVT/38-74
Q3R0A0_XYLFA/235-267
Q3R0A0_XYLFA/275-311
Q3R0A0_XYLFA/319-355
Q3R3X6_XYLFA/235-267
Q3R3X6_XYLFA/275-311
Q3R3X6_XYLFA/319-355
Q3R596_XYLFA/105-141
Q3R596_XYLFA/306-334
Q3R9S8_XYLFA/107-143
Q3R9S8_XYLFA/308-336
Q3REN2_XYLFA/235-267
Q3REN2_XYLFA/275-311
Q3REN2_XYLFA/319-355
Q3RIB5_XYLFA/107-143
Q3RIB5_XYLFA/308-336
Q466F2_METBF/425-474
Q466F6_METBF/314-362
Q466F7_METBF/252-278
Q466F7_METBF/336-365
Q467M7_METBF/262-298
Q467M7_METBF/307-333
Q467M7_METBF/80-114
Q46BI9_METBF/331-374
Q46BI9_METBF/67-85
Q46C20_METBF/272-308
Q46C20_METBF/316-352
Q46C20_METBF/36-67
Q46C20_METBF/77-118
Q47UT7_COLP3/277-298
Q47UT7_COLP3/77-113
Q47X11_COLP3/181-220
Q47X11_COLP3/235-273
Q47X12_COLP3/103-134
Q47X12_COLP3/248-286
Q47YD8_COLP3/287-311
Q47YD8_COLP3/324-346
Q481I1_COLP3/133-146
Q481I1_COLP3/174-207
Q481I1_COLP3/231-268
Q481I1_COLP3/389-416
Q481I1_COLP3/435-466
Q481I1_COLP3/77-113
Q485T4_COLP3/147-160
Q485T4_COLP3/94-127
Q4BY97_CROWT/102-133
Q4BY97_CROWT/147-179
Q4BY97_CROWT/50-87
Q4C0Q3_CROWT/72-114
Q4C0Q4_CROWT/131-155
Q4C0Q4_CROWT/30-66
Q4C0Q4_CROWT/77-113
Q4C0W2_CROWT/17-53
Q4C0W2_CROWT/64-101
Q4C513_CROWT/156-187
Q4C513_CROWT/221-249
Q4E8J2_9RICK/17-53
Q4EBX8_9RICK/183-216
Q4EBX8_9RICK/228-259
Q4EBX8_9RICK/269-305
Q4EBX8_9RICK/315-351
Q4EBX8_9RICK/358-395
Q4FSA5_PSYA2/194-231
Q4FSA5_PSYA2/239-274
Q4FSA5_PSYA2/283-321
Q4FSA5_PSYA2/328-357
Q4FSA5_PSYA2/359-401
Q4HFP3_CAMCO/282-316
Q4J6J4_SULAC/28-54
Q4J6J4_SULAC/435-474
Q4JIS3_9BACT/389-413
Q4JIS3_9BACT/750-786
Q4JIS4_9BACT/428-459
Q4JIS4_9BACT/788-825
Q4KRH1_ARTBE/279-303
Q4MHA4_BACCE/62-97
Q4S4A0_TETNG/107-128
Q4UPE2_XANC8/135-174
Q4UPE2_XANC8/31-69
Q4UPE2_XANC8/81-120
Q4URY5_XANC8/151-187
Q4URY5_XANC8/209-223
Q4URY5_XANC8/367-393
Q4UYF1_XANC8/226-260
Q4UYF1_XANC8/271-310
Q4UYF1_XANC8/370-403
Q4UYF1_XANC8/499-535
Q4WDV7_ASPFU/426-444
Q4WZE6_ASPFU/1111-1138
Q55413_SYNY3/169-190
Q55413_SYNY3/219-254
Q55767_SYNY3/93-128
Q55824_SYNY3/135-164
Q55824_SYNY3/38-74
Q55824_SYNY3/81-122
Q5AQQ8_EMENI/60-97
Q5B9G2_EMENI/134-171
Q5B9G2_EMENI/198-226
Q5B9G2_EMENI/255-280
Q5B9G2_EMENI/349-376
Q5B9G2_EMENI/452-472
Q5B9G2_EMENI/501-530
Q5B9G2_EMENI/88-126
Q5FQN6_GLUOX/473-507
Q5FQN6_GLUOX/54-83
Q5GX84_XANOR/122-158
Q5GX84_XANOR/180-194
Q5GX84_XANOR/340-365
Q5H4B9_XANOR/240-275
Q5H4B9_XANOR/285-324
Q5H4B9_XANOR/381-418
Q5H4B9_XANOR/426-455
Q5H4B9_XANOR/513-549
Q5H5V7_XANOR/144-183
Q5H5V7_XANOR/40-78
Q5H5V7_XANOR/90-129
Q5JHC8_PYRKO/51-90
Q5L1D4_GEOKA/189-228
Q5L1D4_GEOKA/62-98
Q5L8Z9_BACFN/21-46
Q5L8Z9_BACFN/210-245
Q5L8Z9_BACFN/347-383
Q5L8Z9_BACFN/402-434
Q5L8Z9_BACFN/56-92
Q5LC39_BACFN/139-177
Q5LC39_BACFN/277-322
Q5LC39_BACFN/95-130
Q5LCE8_BACFN/482-514
Q5LCE8_BACFN/56-92
Q5LG73_BACFN/225-264
Q5LGY2_BACFN/272-302
Q5LGY2_BACFN/346-371
Q5LGY2_BACFN/391-419
Q5LH64_BACFN/263-293
Q5LJ18_BACFN/208-244
Q5LJ18_BACFN/307-335
Q5LJ18_BACFN/346-382
Q5LJ18_BACFN/496-529
Q5LJ18_BACFN/55-91
Q5LJ18_BACFN/612-648
Q5LJ18_BACFN/99-136
Q5N098_SYNP6/133-163
Q5N098_SYNP6/92-118
Q5N099_SYNP6/140-171
Q5N099_SYNP6/42-78
Q5NPN5_ZYMMO/180-207
Q5NPN5_ZYMMO/219-257
Q5NPN5_ZYMMO/259-292
Q5QWN9_IDILO/422-458
Q5QWZ5_IDILO/175-210
Q5QWZ5_IDILO/437-469
Q5QWZ5_IDILO/80-116
Q5QZV2_IDILO/37-58
Q5QZV2_IDILO/80-114
Q5R068_IDILO/129-147
Q5R068_IDILO/73-111
Q5SFC4_STRBI/161-199
Q5SFC4_STRBI/437-476
Q5SFC4_STRBI/503-537
Q5SFC4_STRBI/550-586
Q5SFC4_STRBI/632-654
Q5WEQ8_BACSK/109-133
Q5WWR4_LEGPL/124-157
Q5WWR4_LEGPL/13-54
Q5WWR4_LEGPL/194-236
Q5WWR4_LEGPL/245-279
Q5WWR4_LEGPL/80-115
Q5X4R4_LEGPA/123-157
Q5X4R4_LEGPA/14-54
Q5X4R4_LEGPA/194-236
Q5X4R4_LEGPA/245-279
Q5X4R4_LEGPA/81-115
Q5ZV01_LEGPH/126-156
Q5ZV01_LEGPH/16-57
Q5ZV01_LEGPH/197-239
Q5ZV01_LEGPH/248-282
Q5ZV01_LEGPH/84-118
Q63H37_BACCZ/63-100
Q64P63_BACFR/21-46
Q64P63_BACFR/210-245
Q64P63_BACFR/347-383
Q64P63_BACFR/402-434
Q64P63_BACFR/56-92
Q64T24_BACFR/139-177
Q64T24_BACFR/277-322
Q64T24_BACFR/95-130
Q64TJ3_BACFR/482-514
Q64TJ3_BACFR/56-92
Q64X48_BACFR/225-264
Q64XT5_BACFR/272-301
Q64XT5_BACFR/346-371
Q64XT5_BACFR/391-419
Q64Y24_BACFR/291-321
Q650K6_BACFR/208-244
Q650K6_BACFR/307-335
Q650K6_BACFR/346-382
Q650K6_BACFR/496-529
Q650K6_BACFR/55-91
Q650K6_BACFR/612-648
Q650K6_BACFR/99-136
Q65FC5_BACLD/180-215
Q65FC5_BACLD/226-259
Q65FC5_BACLD/57-92
Q65MV5_BACLD/224-246
Q65RR3_MANSM/246-273
Q663X2_YERPS/403-429
Q669W4_YERPS/241-268
Q669W4_YERPS/355-379
Q67MK6_SYMTH/146-169
Q67NP9_SYMTH/104-141
Q67NP9_SYMTH/64-93
Q67QV2_SYMTH/118-151
Q67QV2_SYMTH/213-253
Q67QV2_SYMTH/73-110
Q67QW3_SYMTH/198-223
Q67R02_SYMTH/100-132
Q67R02_SYMTH/186-228
Q67R02_SYMTH/268-310
Q67R02_SYMTH/55-92
Q6A7F2_PROAC/494-522
Q6A7F2_PROAC/59-95
Q6AFV3_LEIXX/108-132
Q6AFV3_LEIXX/202-239
Q6AVR6_ORYSJ/135-152
Q6AVR6_ORYSJ/371-404
Q6AVR6_ORYSJ/473-509
Q6AVR6_ORYSJ/520-560
Q6AVR6_ORYSJ/568-605
Q6CYV0_ERWCT/396-422
Q6HPK5_BACHK/63-100
Q6I4M8_BACAN/63-100
Q6L0V3_PICTO/446-478
Q6LGJ8_PHOPR/241-268
Q6MHU8_BDEBA/38-75
Q6MLF8_BDEBA/173-209
Q6MLF8_BDEBA/236-274
Q6MLF8_BDEBA/329-366
Q6MLF8_BDEBA/54-93
Q6Q225_9BACT/82-101
Q6SFD8_9BACT/174-211
Q6SFD8_9BACT/397-424
Q6SFD8_9BACT/444-481
Q6SFD8_9BACT/493-527
Q6SFD8_9BACT/78-114
Q6SHY4_9BACT/291-327
Q6SHY4_9BACT/335-371
Q6SHY4_9BACT/381-415
Q706Q9_PSEPU/125-164
Q706Q9_PSEPU/293-331
Q706Q9_PSEPU/53-88
Q72LS2_LEPIC/213-252
Q72LS2_LEPIC/267-303
Q72LS2_LEPIC/48-86
Q72TJ3_LEPIC/148-189
Q72TJ3_LEPIC/208-243
Q72TJ3_LEPIC/252-289
Q72TJ3_LEPIC/92-127
Q72UX0_LEPIC/141-181
Q72UX0_LEPIC/304-343
Q72UX0_LEPIC/358-394
Q72W87_LEPIC/176-212
Q72W87_LEPIC/228-267
Q72W87_LEPIC/310-353
Q72W87_LEPIC/33-71
Q7CIW0_YERPE/241-268
Q7CIW0_YERPE/355-379
Q7MFH6_VIBVY/245-281
Q7MFH6_VIBVY/386-422
Q7MFH6_VIBVY/50-77
Q7MFH6_VIBVY/534-569
Q7MFH6_VIBVY/88-124
Q7MUV5_PORGI/226-262
Q7MWA7_PORGI/181-223
Q7MWA7_PORGI/233-273
Q7MWA7_PORGI/46-82
Q7NJX8_GLOVI/138-169
Q7NJX8_GLOVI/227-270
Q7NJX8_GLOVI/278-321
Q7NJX8_GLOVI/88-127
Q7NNY4_GLOVI/108-144
Q7NNY4_GLOVI/253-285
Q7NP81_GLOVI/54-82
Q7PBD8_RICSI/238-271
Q7PBD8_RICSI/280-316
Q7PBD8_RICSI/324-359
Q7UPT4_RHOBA/917-932
Q7UPT4_RHOBA/955-981
Q7UQS9_RHOBA/199-232
Q7UQS9_RHOBA/262-300
Q7UQS9_RHOBA/308-346
Q7UQS9_RHOBA/355-390
Q7UQS9_RHOBA/74-113
Q7UTZ5_RHOBA/110-153
Q7UTZ5_RHOBA/161-188
Q7UU14_RHOBA/918-939
Q7UU14_RHOBA/953-992
Q7UZ96_RHOBA/334-376
Q7XLI9_ORYSA/30-57
Q81VN0_BACAN/62-99
Q82BY0_STRAW/47-74
Q82H90_STRAW/483-512
Q82H90_STRAW/50-75
Q82LW2_STRAW/243-266
Q82TV9_NITEU/114-153
Q82TV9_NITEU/225-268
Q82TV9_NITEU/283-316
Q82TV9_NITEU/47-92
Q82V95_NITEU/114-153
Q82V95_NITEU/225-268
Q82V95_NITEU/283-316
Q82V95_NITEU/47-92
Q82VZ7_NITEU/160-194
Q82VZ7_NITEU/223-260
Q82VZ7_NITEU/316-354
Q84F97_MYXXA/294-322
Q84R85_ORYSJ/400-419
Q84R85_ORYSJ/486-528
Q87BZ6_XYLFT/273-301
Q87BZ6_XYLFT/72-108
Q87K10_VIBPA/241-268
Q89Z20_BACTN/226-264
Q8A7W6_BACTN/208-245
Q8A7W6_BACTN/347-383
Q8A7W6_BACTN/55-91
Q8A7W6_BACTN/628-664
Q8AA78_BACTN/139-177
Q8AA78_BACTN/283-322
Q8AA78_BACTN/53-74
Q8AA78_BACTN/95-130
Q8CUM6_OCEIH/102-128
Q8CUM6_OCEIH/305-341
Q8CVE4_LEPIN/148-189
Q8CVE4_LEPIN/208-243
Q8CVE4_LEPIN/252-289
Q8CVE4_LEPIN/92-127
Q8D403_VIBVU/228-264
Q8D403_VIBVU/33-60
Q8D403_VIBVU/369-405
Q8D403_VIBVU/517-552
Q8D403_VIBVU/71-107
Q8E8W6_SHEON/269-297
Q8E8W6_SHEON/78-115
Q8EBT8_SHEON/484-514
Q8EBT8_SHEON/62-98
Q8EEY6_SHEON/85-119
Q8EKS3_SHEON/169-201
Q8EKS3_SHEON/430-475
Q8EKS3_SHEON/67-107
Q8EY80_LEPIN/213-252
Q8EY80_LEPIN/267-303
Q8EY80_LEPIN/48-86
Q8F012_LEPIN/141-181
Q8F012_LEPIN/304-343
Q8F012_LEPIN/358-394
Q8F9Y1_LEPIN/176-212
Q8F9Y1_LEPIN/228-267
Q8F9Y1_LEPIN/310-353
Q8F9Y1_LEPIN/33-71
Q8FKS6_ECOL6/355-379
Q8GVH2_ORYSJ/438-475
Q8GVH2_ORYSJ/491-532
Q8I0D2_CAEEL/208-244
Q8I0D2_CAEEL/252-287
Q8I0D2_CAEEL/316-358
Q8L2E7_XANCJ/137-151
Q8L2E7_XANCJ/37-68
Q8L2E7_XANCJ/82-115
Q8MSF3_DROME/107-130
Q8P3W5_XANCP/135-174
Q8P3W5_XANCP/31-69
Q8P3W5_XANCP/81-120
Q8P5M0_XANCP/226-260
Q8P5M0_XANCP/271-310
Q8P5M0_XANCP/370-403
Q8P5M0_XANCP/499-535
Q8PBL4_XANCP/151-187
Q8PBL4_XANCP/209-223
Q8PBL4_XANCP/367-393
Q8PFE8_XANAC/135-174
Q8PFE8_XANAC/31-69
Q8PFE8_XANAC/81-120
Q8PH14_XANAC/224-259
Q8PH14_XANAC/269-308
Q8PH14_XANAC/324-352
Q8PH14_XANAC/367-402
Q8PH14_XANAC/410-446
Q8PH14_XANAC/497-533
Q8PN69_XANAC/103-139
Q8PN69_XANAC/320-346
Q8PSJ2_METMA/179-216
Q8PSJ2_METMA/224-260
Q8PSJ2_METMA/268-302
Q8PSJ2_METMA/42-80
Q8PUE5_METMA/119-152
Q8PUE5_METMA/160-196
Q8PUE5_METMA/19-48
Q8PUE5_METMA/205-237
Q8R7Z7_THETN/217-257
Q8R9Q3_THETN/51-83
Q8RCT8_THETN/122-152
Q8RTU1_9PROT/174-211
Q8RTU1_9PROT/397-424
Q8RTU1_9PROT/444-481
Q8RTU1_9PROT/493-527
Q8RTU1_9PROT/78-114
Q8RWX8_ARATH/446-478
Q8RWX8_ARATH/491-526
Q8TMW4_METAC/263-299
Q8TMW4_METAC/307-338
Q8TMW4_METAC/81-119
Q8TQJ5_METAC/219-250
Q8TQK0_METAC/337-366
Q8TQK2_METAC/234-273
Q8TQL0_METAC/190-228
Q8U3Y3_PYRFU/50-88
Q8XT36_RALSO/120-146
Q8XT36_RALSO/85-111
Q8YL10_NOSS1/1276-1322
Q8YYA7_NOSS1/122-159
Q8YYA7_NOSS1/47-66
Q8YYA7_NOSS1/75-113
Q8YYA8_NOSS1/131-163
Q8YYA8_NOSS1/38-74
Q8ZXG0_PYRAE/32-71
Q8ZXG0_PYRAE/441-473
Q8ZXN3_PYRAE/89-123
Q8ZY05_PYRAE/176-198
Q8ZY05_PYRAE/212-238
Q8ZY05_PYRAE/50-90
Q92K94_RHIME/101-137
Q92K94_RHIME/145-181
Q9A500_CAUCR/123-152
Q9A6U7_CAUCR/272-295
Q9A6U7_CAUCR/73-109
Q9ABV4_CAUCR/249-277
Q9ABV4_CAUCR/399-430
Q9ABV4_CAUCR/446-491
Q9ABV4_CAUCR/85-121
Q9HN07_HALSA/58-97
Q9HS46_HALSA/95-132
Q9HY09_PSEAE/87-112
Q9KNC1_VIBCH/115-147
Q9KNC1_VIBCH/226-262
Q9KNC1_VIBCH/365-401
Q9KNC1_VIBCH/41-60
Q9KNC1_VIBCH/71-107
Q9L5V8_9BACT/342-378
Q9L5V8_9BACT/397-427
Q9L5V8_9BACT/56-92
Q9L5V8_9BACT/611-647
Q9NIU8_HAECO/29-70
Q9PB84_XYLFA/300-328
Q9PB84_XYLFA/99-135
Q9RB22_PECCC/355-379
Q9RVR2_DEIRA/156-173
Q9RW40_DEIRA/117-146
Q9RXY9_DEIRA/115-149
Q9RXY9_DEIRA/75-101
Q9S448_MYXXA/293-322
Q9SYI5_ARATH/441-473
Q9SYI5_ARATH/486-521
Q9U5P4_HAECO/167-203
Q9U5P4_HAECO/211-249
Q9U5P4_HAECO/330-371
Q9U5P4_HAECO/570-606
Q9U5P4_HAECO/614-652
Q9U5P4_HAECO/678-720
Q9UYB0_PYRAB/53-90
Q9VHT2_DROME/107-130
Q9X031_THEMA/318-335
Q9X031_THEMA/349-381
Q9XCA3_PORGI/223-263
Q9XCA3_PORGI/266-317
Q9XCA3_PORGI/331-369
Q9XCA3_PORGI/383-433
Q9XI10_ARATH/495-531
Q9XI10_ARATH/544-582
Q9XI10_ARATH/598-627
Q9XI11_ARATH/482-518
Q9XI11_ARATH/531-568
Q9XI11_ARATH/583-619
Q9Y944_AERPE/109-132
Q9Y9J8_AERPE/62-97
Q9YAW3_AERPE/58-94
Q9ZBI6_STRCO/240-268
TOLB1_NOVAD/215-248
TOLB1_NOVAD/256-292
TOLB1_NOVAD/300-336
TOLB1_NOVAD/387-424
TOLB2_NOVAD/222-258
TOLB2_NOVAD/266-302
TOLB2_NOVAD/310-346
TOLB2_NOVAD/397-434
TOLB_ACIAD/187-223
TOLB_ACIAD/233-267
TOLB_ACIAD/275-311
TOLB_ACIAD/366-397
TOLB_ACTP2/194-226
TOLB_ACTP2/236-272
TOLB_ACTP2/280-316
TOLB_ACTP2/361-395
TOLB_ACTPJ/194-226
TOLB_ACTPJ/236-272
TOLB_ACTPJ/280-316
TOLB_ACTPJ/361-395
TOLB_ACTPL/19-55
TOLB_ACTSZ/196-228
TOLB_ACTSZ/238-274
TOLB_ACTSZ/276-317
TOLB_ACTSZ/362-395
TOLB_AERHH/203-238
TOLB_AERHH/246-282
TOLB_AERHH/290-326
TOLB_AERHH/379-411
TOLB_AERS4/203-238
TOLB_AERS4/246-282
TOLB_AERS4/290-326
TOLB_AERS4/378-411
TOLB_AGRT5/239-275
TOLB_AGRT5/283-319
TOLB_AGRT5/327-363
TOLB_AGRT5/370-408
TOLB_AGRVS/239-275
TOLB_AGRVS/283-319
TOLB_AGRVS/327-363
TOLB_AGRVS/370-408
TOLB_ALCBS/195-232
TOLB_ALCBS/240-276
TOLB_ALCBS/284-320
TOLB_ALCBS/328-364
TOLB_ALHEH/193-229
TOLB_ALHEH/238-273
TOLB_ALHEH/281-317
TOLB_ALHEH/318-362
TOLB_ALHEH/369-405
TOLB_ALISL/212-249
TOLB_ALISL/300-336
TOLB_ALTMD/212-248
TOLB_ALTMD/256-292
TOLB_ALTMD/300-336
TOLB_ANAD2/196-229
TOLB_ANAD2/243-272
TOLB_ANAD2/280-316
TOLB_ANAD2/324-361
TOLB_ANAD2/370-404
TOLB_ANADE/196-229
TOLB_ANADE/242-272
TOLB_ANADE/280-316
TOLB_ANADE/324-361
TOLB_ANADE/369-404
TOLB_ANAMM/284-320
TOLB_ANAMM/328-364
TOLB_ANAMM/372-398
TOLB_ANASK/196-229
TOLB_ANASK/243-272
TOLB_ANASK/280-316
TOLB_ANASK/324-361
TOLB_ANASK/370-404
TOLB_AROAE/189-223
TOLB_AROAE/233-267
TOLB_AROAE/275-311
TOLB_AROAE/319-355
TOLB_AROAE/363-396
TOLB_AZOSB/189-223
TOLB_AZOSB/275-311
TOLB_BARHE/290-326
TOLB_BARHE/334-370
TOLB_BARHE/377-413
TOLB_BARQU/287-323
TOLB_BARQU/331-367
TOLB_BARQU/374-410
TOLB_BDEBA/208-244
TOLB_BDEBA/256-294
TOLB_BDEBA/302-339
TOLB_BDEBA/347-383
TOLB_BDEBA/391-433
TOLB_BLOFL/203-231
TOLB_BLOFL/242-278
TOLB_BLOFL/286-322
TOLB_BLOPB/215-243
TOLB_BLOPB/256-290
TOLB_BLOPB/298-334
TOLB_BORA1/204-237
TOLB_BORA1/246-281
TOLB_BORA1/290-326
TOLB_BORA1/334-369
TOLB_BORBR/204-237
TOLB_BORBR/245-281
TOLB_BORBR/290-326
TOLB_BORBR/334-369
TOLB_BORPA/204-237
TOLB_BORPA/245-281
TOLB_BORPA/290-326
TOLB_BORPA/334-369
TOLB_BORPE/201-234
TOLB_BORPE/242-278
TOLB_BORPE/287-323
TOLB_BORPE/331-366
TOLB_BRAJA/250-285
TOLB_BRAJA/293-329
TOLB_BRAJA/341-377
TOLB_BRAJA/384-422
TOLB_BRUA1/246-283
TOLB_BRUA1/291-327
TOLB_BRUA1/335-371
TOLB_BRUA1/378-416
TOLB_BRUA2/246-283
TOLB_BRUA2/291-327
TOLB_BRUA2/335-371
TOLB_BRUA2/378-416
TOLB_BRUAB/246-283
TOLB_BRUAB/291-327
TOLB_BRUAB/335-371
TOLB_BRUAB/378-416
TOLB_BRUC2/246-283
TOLB_BRUC2/291-327
TOLB_BRUC2/335-371
TOLB_BRUC2/378-416
TOLB_BRUMB/246-283
TOLB_BRUMB/291-327
TOLB_BRUMB/335-371
TOLB_BRUMB/378-416
TOLB_BRUME/246-283
TOLB_BRUME/291-327
TOLB_BRUME/335-371
TOLB_BRUME/378-416
TOLB_BRUO2/246-283
TOLB_BRUO2/291-327
TOLB_BRUO2/335-371
TOLB_BRUO2/378-416
TOLB_BRUSI/246-283
TOLB_BRUSI/291-327
TOLB_BRUSI/335-371
TOLB_BRUSI/378-416
TOLB_BRUSU/246-283
TOLB_BRUSU/291-327
TOLB_BRUSU/335-371
TOLB_BRUSU/378-416
TOLB_BURA4/183-221
TOLB_BURA4/235-268
TOLB_BURA4/276-312
TOLB_BURA4/323-359
TOLB_BURA4/369-400
TOLB_BURCA/183-221
TOLB_BURCA/235-268
TOLB_BURCA/276-312
TOLB_BURCA/323-359
TOLB_BURCC/183-221
TOLB_BURCC/276-312
TOLB_BURCC/323-359
TOLB_BURCC/369-400
TOLB_BURCH/183-221
TOLB_BURCH/276-312
TOLB_BURCH/323-359
TOLB_BURCJ/183-221
TOLB_BURCJ/276-312
TOLB_BURCJ/323-359
TOLB_BURCJ/369-400
TOLB_BURCM/183-221
TOLB_BURCM/235-268
TOLB_BURCM/276-312
TOLB_BURCM/323-359
TOLB_BURCM/369-400
TOLB_BURM1/183-221
TOLB_BURM1/235-268
TOLB_BURM1/276-312
TOLB_BURM1/323-359
TOLB_BURM1/369-400
TOLB_BURMA/190-225
TOLB_BURMA/236-270
TOLB_BURMA/278-314
TOLB_BURMA/325-361
TOLB_BURMA/371-402
TOLB_BURP1/190-225
TOLB_BURP1/236-270
TOLB_BURP1/278-314
TOLB_BURP1/325-361
TOLB_BURP1/371-402
TOLB_BURP8/191-223
TOLB_BURP8/231-268
TOLB_BURP8/276-312
TOLB_BURP8/323-359
TOLB_BURP8/364-400
TOLB_BURPP/191-223
TOLB_BURPP/231-268
TOLB_BURPP/276-312
TOLB_BURPP/323-359
TOLB_BURPS/190-225
TOLB_BURPS/236-270
TOLB_BURPS/278-314
TOLB_BURPS/325-361
TOLB_BURPS/371-402
TOLB_BURS3/183-221
TOLB_BURS3/235-268
TOLB_BURS3/276-312
TOLB_BURS3/323-359
TOLB_BURS3/369-400
TOLB_BURTA/190-225
TOLB_BURTA/236-270
TOLB_BURTA/278-314
TOLB_BURTA/325-361
TOLB_BURTA/371-402
TOLB_BURVG/183-221
TOLB_BURVG/235-268
TOLB_BURVG/276-312
TOLB_BURVG/323-359
TOLB_BURVG/369-400
TOLB_BURXL/191-223
TOLB_BURXL/230-268
TOLB_BURXL/276-312
TOLB_BURXL/323-359
TOLB_CAMJE/254-291
TOLB_CAMJE/344-373
TOLB_CAMJR/254-291
TOLB_CAMJR/344-373
TOLB_CAUCR/238-273
TOLB_CAUCR/281-317
TOLB_CAUCR/325-361
TOLB_CAUCR/369-405
TOLB_CHLAB/218-257
TOLB_CHLAB/270-307
TOLB_CHLAB/317-353
TOLB_CHLCH/201-237
TOLB_CHLCH/287-323
TOLB_CHLCH/331-368
TOLB_CHLCH/376-412
TOLB_CHLCV/221-257
TOLB_CHLCV/270-307
TOLB_CHLCV/317-354
TOLB_CHLFF/221-257
TOLB_CHLFF/270-307
TOLB_CHLFF/317-354
TOLB_CHLMU/215-251
TOLB_CHLMU/265-301
TOLB_CHLMU/311-347
TOLB_CHLPN/217-256
TOLB_CHLPN/269-306
TOLB_CHLPN/316-353
TOLB_CHLT2/220-256
TOLB_CHLT2/270-306
TOLB_CHLT2/316-352
TOLB_CHLTA/220-256
TOLB_CHLTA/270-306
TOLB_CHLTA/316-352
TOLB_CHLTB/220-256
TOLB_CHLTB/270-306
TOLB_CHLTB/316-352
TOLB_CHLTE/170-187
TOLB_CHLTE/195-231
TOLB_CHLTE/282-318
TOLB_CHLTE/326-363
TOLB_CHLTE/372-407
TOLB_CHLTR/220-256
TOLB_CHLTR/270-306
TOLB_CHLTR/316-352
TOLB_CHRSD/189-225
TOLB_CHRSD/233-269
TOLB_CHRSD/277-313
TOLB_CHRSD/365-398
TOLB_CHRVO/189-224
TOLB_CHRVO/232-268
TOLB_CHRVO/276-312
TOLB_CHRVO/314-355
TOLB_CHRVO/361-399
TOLB_COLP3/214-252
TOLB_COLP3/255-291
TOLB_COLP3/299-335
TOLB_COXBU/196-233
TOLB_COXBU/241-277
TOLB_COXBU/285-321
TOLB_COXBU/372-406
TOLB_CUPPJ/211-245
TOLB_CUPPJ/253-289
TOLB_CUPPJ/297-333
TOLB_CUPPJ/344-377
TOLB_CUPPJ/379-420
TOLB_DECAR/188-223
TOLB_DECAR/234-267
TOLB_DECAR/275-311
TOLB_DECAR/319-355
TOLB_DECAR/362-396
TOLB_DESOH/195-231
TOLB_DESOH/282-318
TOLB_DESOH/370-407
TOLB_DESPS/242-280
TOLB_DESPS/288-324
TOLB_DESPS/377-412
TOLB_DESVH/203-240
TOLB_DESVH/295-326
TOLB_DESVH/333-370
TOLB_DESVH/378-414
TOLB_DICD3/195-224
TOLB_DICD3/234-270
TOLB_DICD3/278-314
TOLB_DICD3/365-398
TOLB_DINSH/203-237
TOLB_DINSH/247-285
TOLB_DINSH/293-329
TOLB_DINSH/337-373
TOLB_DINSH/380-419
TOLB_ECO24/197-226
TOLB_ECO24/367-402
TOLB_ECO27/197-226
TOLB_ECO27/367-402
TOLB_ECO45/197-226
TOLB_ECO45/367-402
TOLB_ECO55/197-226
TOLB_ECO55/367-402
TOLB_ECO57/197-226
TOLB_ECO57/367-402
TOLB_ECO5E/197-226
TOLB_ECO5E/367-402
TOLB_ECO7I/197-226
TOLB_ECO7I/367-402
TOLB_ECO81/197-226
TOLB_ECO81/367-402
TOLB_ECO8A/197-226
TOLB_ECO8A/367-402
TOLB_ECOBW/197-226
TOLB_ECOBW/367-402
TOLB_ECODH/197-226
TOLB_ECODH/367-402
TOLB_ECOL5/197-226
TOLB_ECOL5/367-402
TOLB_ECOL6/197-226
TOLB_ECOL6/367-402
TOLB_ECOLC/197-226
TOLB_ECOLC/367-402
TOLB_ECOLI/197-226
TOLB_ECOLI/367-402
TOLB_ECOLU/197-226
TOLB_ECOLU/367-402
TOLB_ECOUT/197-226
TOLB_ECOUT/367-402
TOLB_EDWI9/197-226
TOLB_EDWI9/236-272
TOLB_EDWI9/280-316
TOLB_EDWI9/367-400
TOLB_ENT38/197-226
TOLB_ENT38/236-272
TOLB_ENT38/280-316
TOLB_ENT38/367-402
TOLB_ERWCT/197-226
TOLB_ERWCT/236-272
TOLB_ERWCT/280-316
TOLB_ERWCT/367-400
TOLB_ERWT9/197-226
TOLB_ERWT9/236-272
TOLB_ERWT9/280-316
TOLB_ERWT9/367-403
TOLB_ESCF3/197-226
TOLB_ESCF3/367-402
TOLB_FRAT1/196-227
TOLB_FRAT1/235-273
TOLB_FRAT1/284-316
TOLB_FRATH/192-223
TOLB_FRATH/231-269
TOLB_FRATH/280-312
TOLB_FRATM/192-223
TOLB_FRATM/231-269
TOLB_FRATM/280-312
TOLB_FRATN/192-223
TOLB_FRATN/231-269
TOLB_FRATN/280-312
TOLB_FRATO/192-223
TOLB_FRATO/231-269
TOLB_FRATO/280-312
TOLB_FRATT/196-227
TOLB_FRATT/235-273
TOLB_FRATT/284-316
TOLB_FRATW/192-223
TOLB_FRATW/231-269
TOLB_FRATW/280-312
TOLB_GEOMG/192-228
TOLB_GEOMG/236-272
TOLB_GEOMG/280-316
TOLB_GEOMG/324-359
TOLB_GEOMG/368-402
TOLB_GEOSL/195-231
TOLB_GEOSL/241-275
TOLB_GEOSL/283-319
TOLB_GEOSL/327-362
TOLB_GEOSL/371-405
TOLB_GLUOX/254-287
TOLB_GLUOX/295-332
TOLB_GLUOX/340-376
TOLB_HAEDU/194-226
TOLB_HAEDU/241-272
TOLB_HAEDU/280-316
TOLB_HAEDU/361-395
TOLB_HAEI8/195-228
TOLB_HAEI8/230-274
TOLB_HAEI8/282-318
TOLB_HAEI8/362-395
TOLB_HAEIE/195-228
TOLB_HAEIE/237-274
TOLB_HAEIE/282-318
TOLB_HAEIE/362-395
TOLB_HAEIG/195-228
TOLB_HAEIG/233-274
TOLB_HAEIG/282-318
TOLB_HAEIG/362-395
TOLB_HAEIN/195-228
TOLB_HAEIN/230-274
TOLB_HAEIN/282-318
TOLB_HAEIN/362-395
TOLB_HAES1/200-234
TOLB_HAES1/244-279
TOLB_HAES1/287-323
TOLB_HAES1/368-401
TOLB_HAES2/200-234
TOLB_HAES2/244-279
TOLB_HAES2/287-323
TOLB_HAES2/368-401
TOLB_HAHCH/191-226
TOLB_HAHCH/234-270
TOLB_HAHCH/278-314
TOLB_HAHCH/322-357
TOLB_HAHCH/366-399
TOLB_HAMD5/195-224
TOLB_HAMD5/234-270
TOLB_HAMD5/278-314
TOLB_HELPH/266-302
TOLB_HELPJ/266-302
TOLB_HELPY/266-302
TOLB_IDILO/212-247
TOLB_IDILO/255-291
TOLB_IDILO/299-335
TOLB_JANSC/203-238
TOLB_JANSC/257-284
TOLB_JANSC/292-328
TOLB_JANSC/336-372
TOLB_JANSC/380-418
TOLB_KLEP3/197-226
TOLB_KLEP3/236-272
TOLB_KLEP3/280-316
TOLB_KLEP3/367-402
TOLB_LEGPA/181-216
TOLB_LEGPA/224-260
TOLB_LEGPA/268-304
TOLB_LEGPC/181-216
TOLB_LEGPC/224-260
TOLB_LEGPC/268-304
TOLB_LEGPH/181-216
TOLB_LEGPH/224-260
TOLB_LEGPH/268-304
TOLB_LEGPL/181-216
TOLB_LEGPL/224-260
TOLB_LEGPL/268-304
TOLB_MAGSA/246-281
TOLB_MAGSA/290-326
TOLB_MAGSA/334-368
TOLB_MANSM/199-231
TOLB_MANSM/241-277
TOLB_MANSM/285-321
TOLB_MANSM/365-398
TOLB_MARMS/193-229
TOLB_MARMS/237-273
TOLB_MARMS/281-317
TOLB_MESSB/287-323
TOLB_MESSB/331-367
TOLB_MESSB/374-412
TOLB_METCA/191-227
TOLB_METCA/235-271
TOLB_METCA/279-315
TOLB_METCA/366-399
TOLB_METFK/193-229
TOLB_METFK/237-273
TOLB_METFK/281-317
TOLB_METFK/325-359
TOLB_MYXXA/189-224
TOLB_MYXXA/231-267
TOLB_MYXXA/275-312
TOLB_MYXXA/320-357
TOLB_MYXXA/365-401
TOLB_MYXXD/275-312
TOLB_MYXXD/320-357
TOLB_MYXXD/365-401
TOLB_NITEU/184-220
TOLB_NITEU/228-264
TOLB_NITEU/272-308
TOLB_NITEU/360-391
TOLB_NITHX/255-290
TOLB_NITHX/298-334
TOLB_NITHX/342-378
TOLB_NITHX/385-423
TOLB_NITMU/193-229
TOLB_NITMU/237-273
TOLB_NITMU/281-317
TOLB_NITMU/328-358
TOLB_NITMU/371-403
TOLB_NITOC/200-234
TOLB_NITOC/243-278
TOLB_NITOC/286-322
TOLB_NITOC/330-354
TOLB_NITOC/375-405
TOLB_NITWN/255-290
TOLB_NITWN/298-334
TOLB_NITWN/342-378
TOLB_NITWN/385-423
TOLB_OCHA4/246-283
TOLB_OCHA4/291-327
TOLB_OCHA4/335-371
TOLB_OCHA4/378-416
TOLB_ORITB/297-333
TOLB_ORITB/385-419
TOLB_ORITI/211-239
TOLB_ORITI/297-333
TOLB_ORITI/385-419
TOLB_PARL1/252-285
TOLB_PARL1/293-329
TOLB_PARL1/337-373
TOLB_PARL1/380-419
TOLB_PARUW/259-295
TOLB_PARUW/317-345
TOLB_PARUW/360-396
TOLB_PASMU/198-231
TOLB_PASMU/241-277
TOLB_PASMU/285-321
TOLB_PASMU/368-400
TOLB_PECCP/197-226
TOLB_PECCP/236-272
TOLB_PECCP/280-316
TOLB_PECCP/367-400
TOLB_PELCD/206-240
TOLB_PELCD/292-328
TOLB_PELCD/336-372
TOLB_PELCD/380-416
TOLB_PELLD/173-190
TOLB_PELLD/198-233
TOLB_PELLD/284-320
TOLB_PELLD/328-365
TOLB_PELLD/373-409
TOLB_PELUB/246-280
TOLB_PELUB/288-324
TOLB_PELUB/332-366
TOLB_PELUB/375-417
TOLB_PHOLL/197-226
TOLB_PHOLL/236-272
TOLB_PHOLL/280-316
TOLB_PHOPR/212-247
TOLB_PHOPR/299-335
TOLB_POLNA/191-226
TOLB_POLNA/234-270
TOLB_POLNA/278-314
TOLB_POLNA/322-358
TOLB_POLNA/366-397
TOLB_POLSJ/188-223
TOLB_POLSJ/231-267
TOLB_POLSJ/275-311
TOLB_POLSJ/319-355
TOLB_POLSJ/363-395
TOLB_PSE14/194-228
TOLB_PSE14/236-272
TOLB_PSE14/280-316
TOLB_PSE14/370-403
TOLB_PSEA6/214-248
TOLB_PSEA6/256-292
TOLB_PSEA6/300-336
TOLB_PSEAE/194-227
TOLB_PSEAE/235-271
TOLB_PSEAE/279-315
TOLB_PSEAE/369-402
TOLB_PSEE4/194-228
TOLB_PSEE4/236-272
TOLB_PSEE4/280-316
TOLB_PSEE4/370-403
TOLB_PSEF5/194-228
TOLB_PSEF5/236-272
TOLB_PSEF5/280-316
TOLB_PSEFS/194-228
TOLB_PSEFS/236-272
TOLB_PSEFS/280-316
TOLB_PSEHT/214-247
TOLB_PSEHT/255-284
TOLB_PSEHT/301-337
TOLB_PSEPF/194-228
TOLB_PSEPF/236-272
TOLB_PSEPF/280-316
TOLB_PSEPK/194-228
TOLB_PSEPK/236-272
TOLB_PSEPK/280-316
TOLB_PSEPK/370-403
TOLB_PSEPU/194-228
TOLB_PSEPU/236-272
TOLB_PSEPU/280-316
TOLB_PSEPU/370-403
TOLB_PSESM/194-228
TOLB_PSESM/236-272
TOLB_PSESM/280-316
TOLB_PSESM/370-403
TOLB_PSEU2/194-228
TOLB_PSEU2/236-272
TOLB_PSEU2/280-316
TOLB_PSEU2/370-403
TOLB_RALME/207-241
TOLB_RALME/249-285
TOLB_RALME/293-329
TOLB_RALME/340-376
TOLB_RALME/377-416
TOLB_RALSO/190-226
TOLB_RALSO/234-270
TOLB_RALSO/278-314
TOLB_RALSO/325-361
TOLB_RALSO/369-402
TOLB_RHIE6/240-276
TOLB_RHIE6/284-320
TOLB_RHIE6/328-364
TOLB_RHIE6/371-409
TOLB_RHIEC/240-276
TOLB_RHIEC/284-320
TOLB_RHIEC/328-364
TOLB_RHIEC/371-409
TOLB_RHIL3/239-275
TOLB_RHIL3/283-319
TOLB_RHIL3/327-363
TOLB_RHIL3/370-408
TOLB_RHILO/241-278
TOLB_RHILO/286-322
TOLB_RHILO/330-366
TOLB_RHILO/373-407
TOLB_RHILW/239-275
TOLB_RHILW/283-319
TOLB_RHILW/327-363
TOLB_RHILW/370-408
TOLB_RHIME/240-276
TOLB_RHIME/284-320
TOLB_RHIME/328-364
TOLB_RHIME/371-409
TOLB_RHOFD/187-221
TOLB_RHOFD/229-265
TOLB_RHOFD/273-309
TOLB_RHOFD/317-353
TOLB_RHOFD/361-391
TOLB_RHOP2/254-289
TOLB_RHOP2/297-333
TOLB_RHOP2/341-377
TOLB_RHOP2/384-422
TOLB_RHOPA/249-284
TOLB_RHOPA/292-328
TOLB_RHOPA/336-372
TOLB_RHOPA/379-417
TOLB_RHOPB/252-287
TOLB_RHOPB/295-331
TOLB_RHOPB/339-375
TOLB_RHOPB/382-420
TOLB_RHORT/248-283
TOLB_RHORT/292-328
TOLB_RHORT/336-368
TOLB_RHORT/380-415
TOLB_RHOS1/205-238
TOLB_RHOS1/250-283
TOLB_RHOS1/291-327
TOLB_RHOS1/335-371
TOLB_RHOS1/378-417
TOLB_RHOS4/205-238
TOLB_RHOS4/250-283
TOLB_RHOS4/291-327
TOLB_RHOS4/335-371
TOLB_RHOS4/378-417
TOLB_RHOS5/205-238
TOLB_RHOS5/250-283
TOLB_RHOS5/291-327
TOLB_RHOS5/335-371
TOLB_RHOS5/378-417
TOLB_RICAE/238-271
TOLB_RICAE/280-316
TOLB_RICAE/324-359
TOLB_RICAH/238-271
TOLB_RICAH/280-316
TOLB_RICAH/324-358
TOLB_RICB8/239-271
TOLB_RICB8/280-316
TOLB_RICB8/324-358
TOLB_RICBR/239-271
TOLB_RICBR/280-316
TOLB_RICBR/324-358
TOLB_RICCK/236-270
TOLB_RICCK/279-315
TOLB_RICCK/323-358
TOLB_RICCN/238-271
TOLB_RICCN/280-316
TOLB_RICCN/324-359
TOLB_RICFE/238-271
TOLB_RICFE/280-316
TOLB_RICFE/324-359
TOLB_RICM5/238-271
TOLB_RICM5/280-316
TOLB_RICM5/324-359
TOLB_RICM5/376-404
TOLB_RICPR/280-315
TOLB_RICPR/317-349
TOLB_RICPU/238-271
TOLB_RICPU/280-316
TOLB_RICPU/324-359
TOLB_RICRO/238-271
TOLB_RICRO/280-316
TOLB_RICRO/324-359
TOLB_RICRS/238-271
TOLB_RICRS/280-316
TOLB_RICRS/324-359
TOLB_RICTY/236-270
TOLB_RICTY/280-315
TOLB_RICTY/323-349
TOLB_ROSDO/202-237
TOLB_ROSDO/247-282
TOLB_ROSDO/290-326
TOLB_ROSDO/334-370
TOLB_ROSDO/377-416
TOLB_RUTMC/185-220
TOLB_RUTMC/231-265
TOLB_RUTMC/273-309
TOLB_RUTMC/361-393
TOLB_SACD2/248-284
TOLB_SACD2/292-330
TOLB_SACD2/338-374
TOLB_SALCH/197-226
TOLB_SALCH/236-272
TOLB_SALCH/280-316
TOLB_SALCH/367-402
TOLB_SALEP/197-226
TOLB_SALEP/236-272
TOLB_SALEP/280-316
TOLB_SALEP/367-402
TOLB_SALG2/197-226
TOLB_SALG2/236-272
TOLB_SALG2/280-316
TOLB_SALG2/367-402
TOLB_SALPA/197-226
TOLB_SALPA/236-272
TOLB_SALPA/280-316
TOLB_SALPA/367-402
TOLB_SALPK/197-226
TOLB_SALPK/236-272
TOLB_SALPK/280-316
TOLB_SALPK/367-402
TOLB_SALTI/197-226
TOLB_SALTI/236-272
TOLB_SALTI/280-316
TOLB_SALTI/367-402
TOLB_SALTY/197-226
TOLB_SALTY/236-272
TOLB_SALTY/280-316
TOLB_SALTY/367-402
TOLB_SERP5/197-226
TOLB_SERP5/236-272
TOLB_SERP5/280-316
TOLB_SERP5/367-403
TOLB_SHEAM/205-239
TOLB_SHEAM/247-283
TOLB_SHEAM/291-327
TOLB_SHEAM/335-371
TOLB_SHEB2/206-240
TOLB_SHEB2/248-284
TOLB_SHEB2/292-328
TOLB_SHEB2/336-372
TOLB_SHEB5/206-240
TOLB_SHEB5/248-284
TOLB_SHEB5/292-328
TOLB_SHEB5/336-372
TOLB_SHEB8/206-240
TOLB_SHEB8/248-284
TOLB_SHEB8/292-328
TOLB_SHEB8/336-372
TOLB_SHEB9/206-240
TOLB_SHEB9/248-284
TOLB_SHEB9/292-328
TOLB_SHEB9/336-372
TOLB_SHEDO/206-240
TOLB_SHEDO/248-284
TOLB_SHEDO/292-328
TOLB_SHEDO/336-372
TOLB_SHEFN/206-240
TOLB_SHEFN/248-284
TOLB_SHEFN/292-328
TOLB_SHEFN/336-372
TOLB_SHEHH/204-238
TOLB_SHEHH/246-282
TOLB_SHEHH/290-326
TOLB_SHEHH/334-370
TOLB_SHELP/205-239
TOLB_SHELP/247-283
TOLB_SHELP/291-327
TOLB_SHEON/206-240
TOLB_SHEON/248-284
TOLB_SHEON/292-328
TOLB_SHEON/335-372
TOLB_SHEPA/204-238
TOLB_SHEPA/246-282
TOLB_SHEPA/290-326
TOLB_SHEPA/334-370
TOLB_SHEPC/206-240
TOLB_SHEPC/248-284
TOLB_SHEPC/292-328
TOLB_SHEPC/336-372
TOLB_SHEPW/206-240
TOLB_SHEPW/248-284
TOLB_SHEPW/292-328
TOLB_SHEPW/336-372
TOLB_SHESA/206-240
TOLB_SHESA/248-284
TOLB_SHESA/292-328
TOLB_SHESA/335-372
TOLB_SHESH/206-240
TOLB_SHESH/248-284
TOLB_SHESH/292-328
TOLB_SHESH/336-372
TOLB_SHESM/206-240
TOLB_SHESM/248-284
TOLB_SHESM/292-328
TOLB_SHESM/335-372
TOLB_SHESR/206-240
TOLB_SHESR/248-284
TOLB_SHESR/292-328
TOLB_SHESR/335-372
TOLB_SHESW/206-240
TOLB_SHESW/248-284
TOLB_SHESW/292-328
TOLB_SHESW/336-372
TOLB_SHEWM/205-240
TOLB_SHEWM/248-284
TOLB_SHEWM/292-328
TOLB_SHEWM/336-372
TOLB_SHIB3/197-226
TOLB_SHIB3/367-402
TOLB_SHIBS/197-226
TOLB_SHIBS/367-402
TOLB_SHIDS/197-226
TOLB_SHIDS/367-402
TOLB_SHIF8/197-226
TOLB_SHIF8/367-402
TOLB_SHIFL/197-226
TOLB_SHIFL/236-272
TOLB_SHIFL/280-316
TOLB_SHIFL/367-402
TOLB_SHISS/197-226
TOLB_SHISS/367-402
TOLB_SILPO/200-233
TOLB_SILPO/246-278
TOLB_SILPO/286-322
TOLB_SILPO/330-366
TOLB_SILPO/373-412
TOLB_SILST/202-235
TOLB_SILST/244-280
TOLB_SILST/288-324
TOLB_SILST/332-368
TOLB_SILST/375-414
TOLB_SINMW/240-276
TOLB_SINMW/284-320
TOLB_SINMW/328-364
TOLB_SINMW/371-409
TOLB_SODGM/194-226
TOLB_SODGM/236-272
TOLB_SODGM/280-316
TOLB_SODGM/367-400
TOLB_SPHAL/213-246
TOLB_SPHAL/257-293
TOLB_SPHAL/301-337
TOLB_SPHAL/345-381
TOLB_SPHAL/388-427
TOLB_SPHWW/244-280
TOLB_SPHWW/288-324
TOLB_SPHWW/334-366
TOLB_SPHWW/374-412
TOLB_SYNAS/214-244
TOLB_SYNAS/296-332
TOLB_SYNAS/384-420
TOLB_THICR/193-227
TOLB_THICR/240-273
TOLB_THICR/281-317
TOLB_THICR/325-358
TOLB_THICR/370-402
TOLB_THIDA/192-227
TOLB_THIDA/235-271
TOLB_THIDA/274-315
TOLB_THIDA/323-358
TOLB_THISH/195-231
TOLB_THISH/239-275
TOLB_THISH/284-318
TOLB_THISH/327-361
TOLB_THISH/372-405
TOLB_VESOH/273-309
TOLB_VESOH/361-400
TOLB_VIBC3/213-248
TOLB_VIBC3/256-292
TOLB_VIBC3/300-336
TOLB_VIBCH/213-248
TOLB_VIBCH/256-292
TOLB_VIBCH/300-336
TOLB_VIBCM/213-248
TOLB_VIBCM/256-292
TOLB_VIBCM/300-336
TOLB_VIBF1/212-248
TOLB_VIBF1/300-336
TOLB_VIBFM/212-248
TOLB_VIBFM/300-336
TOLB_VIBPA/213-248
TOLB_VIBPA/256-292
TOLB_VIBPA/300-336
TOLB_VIBSL/213-248
TOLB_VIBSL/256-292
TOLB_VIBSL/300-336
TOLB_VIBVU/206-241
TOLB_VIBVU/249-285
TOLB_VIBVU/293-329
TOLB_VIBVY/212-247
TOLB_VIBVY/255-291
TOLB_VIBVY/299-335
TOLB_WIGBR/198-227
TOLB_WIGBR/237-273
TOLB_WIGBR/281-317
TOLB_WIGBR/369-404
TOLB_WOLPM/183-216
TOLB_WOLPM/230-259
TOLB_WOLPM/269-305
TOLB_WOLPM/315-351
TOLB_WOLPM/358-395
TOLB_WOLPP/181-214
TOLB_WOLPP/226-257
TOLB_WOLPP/267-303
TOLB_WOLPP/313-349
TOLB_WOLPP/356-382
TOLB_WOLWR/183-216
TOLB_WOLWR/228-259
TOLB_WOLWR/269-305
TOLB_WOLWR/315-351
TOLB_WOLWR/358-395
TOLB_XANAC/201-232
TOLB_XANAC/240-276
TOLB_XANAC/284-320
TOLB_XANC5/201-232
TOLB_XANC5/240-276
TOLB_XANC5/284-320
TOLB_XANC8/201-232
TOLB_XANC8/240-276
TOLB_XANC8/284-320
TOLB_XANCB/201-232
TOLB_XANCB/240-276
TOLB_XANCB/284-320
TOLB_XANCP/201-232
TOLB_XANCP/240-276
TOLB_XANCP/284-320
TOLB_XANOM/201-232
TOLB_XANOM/240-276
TOLB_XANOM/284-320
TOLB_XANOP/201-232
TOLB_XANOP/240-276
TOLB_XANOP/284-320
TOLB_XANOR/201-232
TOLB_XANOR/240-276
TOLB_XANOR/284-320
TOLB_XYLFA/200-232
TOLB_XYLFA/240-276
TOLB_XYLFA/284-320
TOLB_XYLFM/200-232
TOLB_XYLFM/240-276
TOLB_XYLFM/284-320
TOLB_XYLFT/200-232
TOLB_XYLFT/240-276
TOLB_XYLFT/284-320
TOLB_YERE8/197-226
TOLB_YERE8/236-272
TOLB_YERE8/280-316
TOLB_YERE8/367-399
TOLB_YERP3/197-226
TOLB_YERP3/236-272
TOLB_YERP3/280-316
TOLB_YERP3/367-400
TOLB_YERPA/197-226
TOLB_YERPA/236-272
TOLB_YERPA/280-316
TOLB_YERPA/367-400
TOLB_YERPB/197-226
TOLB_YERPB/236-272
TOLB_YERPB/280-316
TOLB_YERPB/367-400
TOLB_YERPE/197-226
TOLB_YERPE/236-272
TOLB_YERPE/280-316
TOLB_YERPE/367-400
TOLB_YERPG/197-226
TOLB_YERPG/236-272
TOLB_YERPG/280-316
TOLB_YERPG/367-400
TOLB_YERPN/197-226
TOLB_YERPN/236-272
TOLB_YERPN/280-316
TOLB_YERPN/367-400
TOLB_YERPP/197-226
TOLB_YERPP/236-272
TOLB_YERPP/280-316
TOLB_YERPP/367-400
TOLB_YERPS/197-226
TOLB_YERPS/236-272
TOLB_YERPS/280-316
TOLB_YERPS/367-400
TOLB_YERPY/197-226
TOLB_YERPY/236-272
TOLB_YERPY/280-316
TOLB_YERPY/367-400
TOLB_ZYMMO/263-299
TOLB_ZYMMO/307-343
TOLB_ZYMMO/353-383
TOLB_ZYMMO/393-431
TRI1_STRCO/459-491
TRI1_STRCO/51-76
TRI2_STRCO/49-76
TRI2_STRCO/551-580
TRIC_SULTO/283-321
TRIN_SULTO/51-91
TRI_SULSO/498-531
TRI_THEAC/492-523
TRI_THEVO/452-482
Y1656_AGRT5/114-155
Y1656_AGRT5/163-199
YUXL_BACSU/181-223
YUXL_BACSU/231-260
YUXL_BACSU/56-93
