# Supplementary material for: Contact prediction is hardest for the most informative contacts, but improves with the incorporation of contact potentials
Source: PLoS One. 2018 Jun 28;13(6):e0199585. doi: 10.1371/journal.pone.0199585 (PMC6023208; doi:10.1371/journal.pone.0199585)
Supplement: S1 Data — Each file in the ‘alignments’ directory herein corresponds to a protein family’s alignment and contains the accession number and sequence range of each sequence in the alignment. (TAR.GZ) [file pone.0199585.s001.tar.gz › alignments/UDPG_MGDP_dh_N]

A0ADR3_STRAM/1-180
A0AYT2_BURCH/1-187
A0B7R6_METTP/4-189
A0B840_METTP/1-189
A0B957_METTP/1-178
A0C8G1_PARTE/4-189
A0EAM6_PARTE/4-188
A0JTU3_ARTS2/1-178
A0JU99_ARTS2/62-245
A0JZW3_ARTS2/1-181
A0K5M7_BURCH/1-195
A0KGY9_AERHH/1-187
A0KM83_AERHH/1-176
A0KQP0_AERHH/14-199
A0KV02_SHESA/1-174
A0L2N6_SHESA/23-196
A0L4G6_MAGSM/1-184
A0L7Q9_MAGSM/5-188
A0LNM7_SYNFM/61-269
A0LNP1_SYNFM/1-185
A0LRX2_ACIC1/3-187
A0M308_GRAFK/4-197
A0M309_GRAFK/4-195
A0NKR8_OENOE/1-176
A0NQV2_9RHOB/9-188
A0NRF3_9RHOB/1-184
A0P213_9RHOB/6-182
A0PNW2_MYCUA/7-186
A0PZ06_CLONN/28-218
A0PZQ1_CLONN/17-201
A0Q7S9_FRATN/12-192
A0QK03_MYCA1/6-182
A0QM10_MYCA1/1-183
A0QPQ0_MYCS2/7-191
A0QQA0_MYCS2/1-183
A0R4U5_MYCS2/59-248
A0R4X0_MYCS2/1-188
A0R9E5_BACAH/5-191
A0RKY7_BACAH/22-205
A0RL63_BACAH/1-184
A0RQP6_CAMFF/1-187
A0RQQ5_CAMFF/4-188
A0RWA8_CENSY/15-197
A0T1U7_VIBCH/1-174
A0XZ61_9GAMM/1-175
A0YGJ5_9GAMM/40-223
A0YGK1_9GAMM/1-166
A0YU52_LYNSP/1-196
A0ZBU3_NODSP/6-185
A0ZGH2_NODSP/1-205
A1ACP0_ECOK1/1-175
A1AHV6_ECOK1/4-191
A1AMS8_PELPD/1-187
A1AMV6_PELPD/53-263
A1ARS6_PELPD/5-189
A1BGM9_CHLPD/1-187
A1C8W5_ASPCL/127-278
A1C8W5_ASPCL/60-140
A1D165_NEOFI/142-292
A1D165_NEOFI/81-160
A1DAC5_NEOFI/128-280
A1DAC5_NEOFI/60-133
A1DS59_FRANO/1-156
A1ENI2_VIBCH/3-192
A1EQ67_VIBCH/1-78
A1F6I9_VIBCH/3-192
A1FB46_VIBCH/1-174
A1JI73_YERE8/4-191
A1JQA1_YERE8/1-189
A1K4D8_AZOSB/1-187
A1K7P4_AZOSB/1-187
A1KAF0_AZOSB/2-181
A1KAM9_AZOSB/1-190
A1KFE5_MYCBP/1-187
A1R406_ARTAT/1-178
A1R9F7_ARTAT/1-185
A1RC15_ARTAT/1-185
A1RE21_SHESW/1-175
A1RRU2_PYRIL/11-201
A1RUM9_PYRIL/2-190
A1S0Y4_THEPD/2-191
A1S7T5_SHEAM/1-187
A1S7V9_SHEAM/7-190
A1SL12_NOCSJ/7-186
A1SPH4_NOCSJ/1-187
A1SQI9_NOCSJ/4-188
A1SS25_PSYIN/4-196
A1T2M5_MYCVP/63-185
A1T2N7_MYCVP/1-186
A1T5S5_MYCVP/1-190
A1TKQ9_ACIAC/7-190
A1U1C5_MARAV/1-187
A1U3W5_MARAV/2-182
A1UBF4_MYCSK/3-190
A1UHQ9_MYCSK/1-184
A1UM65_MYCSK/22-205
A1V6L6_BURMS/1-195
A1V9W8_DESVV/15-193
A1VCW0_DESVV/1-187
A1VS00_POLNA/9-189
A1W335_ACISJ/1-187
A1WA73_ACISJ/6-187
A1WZ30_HALHL/1-187
A1YAM1_AMYOR/1-177
A1YVC8_LACJO/4-179
A1ZIA4_9BACT/3-182
A1ZTZ9_9BACT/5-184
A1ZWK6_9BACT/1-182
A2BMN3_HYPBU/19-202
A2BSB3_PROMS/7-205
A2BXW7_PROM5/10-207
A2C183_PROM1/7-205
A2C1R2_PROM1/2-185
A2CCR0_PROM3/7-205
A2DDW1_TRIVA/4-182
A2F106_TRIVA/4-182
A2FAS2_TRIVA/5-194
A2I9Y0_BOENI/2-192
A2P6P6_VIBCH/3-192
A2PC17_VIBCH/1-174
A2PXG7_VIBCH/3-192
A2PZC3_CHLRE/1-194
A2QA13_ASPNC/17-197
A2QGJ1_ASPNC/60-247
A2QSA3_ASPNC/136-182
A2QSA3_ASPNC/60-140
A2RFV7_STRPG/1-174
A2RH18_STRPG/1-174
A2RLM1_LACLM/2-175
A2S4R3_BURM9/1-195
A2SDC9_METPP/1-187
A2SRW5_METLZ/1-177
A2TNL9_9FLAO/4-190
A2TNM8_9FLAO/4-196
A2TNN0_9FLAO/4-184
A2U025_9FLAO/4-226
A2U032_9FLAO/1-187
A2VF26_MYCTU/1-187
A2VRY3_9BURK/1-195
A2W028_9BURK/1-187
A2WBR6_9BURK/1-195
A2WDJ7_9BURK/1-187
A2XJC2_ORYSI/1-179
A3AK92_ORYSJ/1-179
A3CRZ1_METMJ/1-185
A3CTD2_METMJ/9-175
A3CVY5_METMJ/16-210
A3CXX7_METMJ/1-180
A3CYP4_SHEB5/1-175
A3DF55_CLOTH/5-191
A3DHW3_CLOTH/12-190
A3EK13_VIBCH/1-174
A3ERU8_9BACT/12-202
A3EWB7_9BACT/1-187
A3GJZ4_VIBCH/3-192
A3GUG3_VIBCH/1-174
A3GYX3_VIBCH/3-192
A3HRR9_9BACT/1-189
A3HRS0_9BACT/7-200
A3I1X0_9BACT/1-187
A3I1Y3_9BACT/8-199
A3IAV9_9BACI/14-199
A3IHA7_9CHRO/1-191
A3J1V0_9FLAO/4-184
A3J1W3_9FLAO/11-198
A3J1W4_9FLAO/3-194
A3JHX6_9ALTE/2-183
A3JJ75_9ALTE/1-187
A3JRP1_9RHOB/1-184
A3K8U6_9RHOB/1-184
A3KTL5_PSEAE/1-187
A3KXH5_PSEAE/1-190
A3L6K0_PSEAE/17-206
A3L8K5_PSEAE/1-187
A3LE03_PSEAE/1-190
A3LE19_PSEAE/1-187
A3M0V3_ACIBT/6-218
A3MHP5_BURM7/1-195
A3MX16_PYRCJ/12-201
A3N2J9_ACTP2/5-193
A3NC26_BURP6/1-195
A3NMP4_BURP6/1-187
A3NXW5_BURP0/1-195
A3P855_BURP0/1-187
A3PE46_PROM0/10-206
A3PM42_RHOS1/1-184
A3PV48_MYCSJ/3-189
A3Q6L4_MYCSJ/22-205
A3RXV7_RALSO/10-200
A3S0M4_RALSO/1-189
A3S981_9RHOB/1-184
A3SGW5_9RHOB/2-208
A3SJ12_9RHOB/22-207
A3SL07_9RHOB/1-184
A3SU43_9RHOB/1-184
A3T2B5_9RHOB/1-180
A3TML1_9MICO/22-205
A3TQE4_9MICO/1-174
A3TQQ9_9MICO/1-187
A3UAY9_CROAH/4-198
A3UAZ1_CROAH/3-182
A3UB07_CROAH/5-197
A3UEJ1_9RHOB/1-184
A3UH14_9RHOB/1-184
A3UQU8_VIBSP/1-173
A3V207_9RHOB/1-180
A3V6A7_9RHOB/1-184
A3VF82_9RHOB/1-184
A3W5M5_9RHOB/1-184
A3WAA6_9SPHN/1-184
A3WFB6_9SPHN/23-212
A3WML4_9GAMM/3-181
A3WML7_9GAMM/1-174
A3WMN1_9GAMM/6-189
A3WQN0_9GAMM/1-174
A3WRK6_9BRAD/1-183
A3WUA7_9BRAD/1-184
A3WUC6_9BRAD/14-199
A3X9S0_9RHOB/3-186
A3XA24_9RHOB/1-173
A3XA26_9RHOB/1-163
A3XLP4_LEEBM/1-224
A3XR73_LEEBM/4-197
A3Y987_9GAMM/1-176
A3YAV6_9GAMM/2-181
A3YK47_CAMJE/1-173
A3YS39_CAMJE/1-184
A3YTM4_9SYNE/24-220
A3Z4K9_9SYNE/7-201
A3ZCE1_CAMJE/1-173
A3ZGL5_CAMJE/1-173
A3ZRJ7_9PLAN/1-182
A3ZV32_9PLAN/27-212
A4A531_9GAMM/5-190
A4ADJ3_9GAMM/1-184
A4AI51_9ACTN/1-187
A4AI67_9ACTN/1-170
A4AT13_MARSH/4-192
A4AT16_MARSH/5-196
A4B975_9GAMM/7-219
A4BH82_9GAMM/1-175
A4BQ77_9GAMM/1-187
A4BR87_9GAMM/7-186
A4BYK9_9FLAO/4-191
A4BYL3_9FLAO/1-187
A4BYM4_9FLAO/1-180
A4CBV3_9GAMM/1-187
A4CBV7_9GAMM/1-187
A4CI02_ROBBH/1-182
A4CT72_SYNPV/1-180
A4E6H9_9ACTN/1-182
A4EDW8_9RHOB/1-174
A4ERZ2_9RHOB/22-211
A4F0S3_9RHOB/1-193
A4F0U1_9RHOB/8-191
A4F0U9_9RHOB/5-179
A4F5X4_SACEN/1-141
A4FEK3_SACEN/4-186
A4FGL6_SACEN/33-216
A4FX80_METM5/1-177
A4FZH6_METM5/10-193
A4IL98_GEOTN/1-183
A4ISY6_GEOTN/2-184
A4IWP2_FRATW/12-192
A4J8X7_DESRM/2-185
A4JCI0_BURVG/1-195
A4JLM9_BURVG/1-188
A4JT05_BURVG/1-189
A4KE15_MYCTU/1-187
A4LEC3_BURPS/1-195
A4LFE5_BURPS/1-187
A4QB04_CORGB/4-194
A4QBP7_CORGB/1-173
A4QHN7_CORGB/1-186
A4S6J6_OSTLU/6-198
A4SA47_OSTLU/28-129
A4SAA0_OSTLU/1-178
A4SAA1_OSTLU/11-168
A4SDZ1_PROVI/10-201
A4SEQ0_PROVI/1-187
A4SQW6_AERS4/1-187
A4SW59_POLSQ/1-192
A4T0Y5_MYCGI/1-188
A4TJ98_YERPP/1-189
A4TRC2_YERPP/4-192
A4TV71_9PROT/1-188
A4TVP5_9PROT/1-184
A4U1A9_9PROT/5-183
A4UTT2_SPHEL/1-184
A4WC78_ENT38/1-175
A4WG24_ENT38/4-191
A4WLJ3_PYRAR/11-201
A4WQ21_RHOS5/1-184
A4WZY6_RHOS5/1-184
A4X3G0_SALTO/26-210
A4X520_SALTO/1-184
A4X5K7_SALTO/1-191
A4XKF3_CALS8/17-201
A4XM03_CALS8/2-190
A4XR33_PSEMY/1-190
A4XSX6_PSEMY/1-190
A4XTF5_PSEMY/18-206
A4XUU6_PSEMY/1-187
A4YHR2_METS5/1-170
A4YLA3_BRASO/1-184
A4YY72_BRASO/15-194
A4Z3A5_BRASO/1-190
A4ZZ81_9VIBR/1-190
A5A648_BACLD/2-185
A5AVX9_VITVI/2-192
A5BDX4_VITVI/2-191
A5CQX0_CLAM3/1-185
A5D3D4_PELTS/24-207
A5D5A8_PELTS/1-185
A5EN36_BRASB/5-184
A5ESS3_BRASB/1-184
A5EZN5_VIBC3/1-174
A5F309_VIBC3/3-192
A5FN20_FLAJ1/4-196
A5FN34_FLAJ1/7-194
A5FV06_ACICJ/1-184
A5FY77_ACICJ/2-185
A5G3W9_GEOUR/1-187
A5GEL3_GEOUR/14-200
A5GIA5_SYNPW/7-203
A5GQD1_SYNR3/4-196
A5HUI2_9BACT/1-184
A5I6I9_CLOBH/17-202
A5IJJ1_THEP1/11-196
A5IP33_STAA9/1-185
A5JCH5_BURMA/1-195
A5KSA7_9BACT/1-180
A5KZQ1_9GAMM/1-174
A5KZU8_9GAMM/1-173
A5L970_STRPN/1-114
A5L9T3_STRPN/1-174
A5LJ49_STRPN/1-173
A5LMD2_STRPN/14-157
A5LSS4_STRPN/1-173
A5LX52_STRPN/1-177
A5LY88_STRPN/1-45
A5LY89_STRPN/3-123
A5M574_STRPN/3-123
A5M575_STRPN/1-45
A5MDH7_STRPN/1-50
A5ML74_STRPN/1-173
A5MRT2_STRPN/1-173
A5MZ15_CLOK5/6-192
A5N231_CLOK5/17-203
A5PEN4_9SPHN/1-184
A5TQM0_BURMA/1-195
A5TZ49_MYCTA/1-187
A5UMT0_METS3/1-182
A5UNN9_METS3/1-184
A5UTQ6_ROSS1/1-191
A5UVX0_ROSS1/19-204
A5V5K1_SPHWW/8-188
A5VF06_SPHWW/1-184
A5VUK5_BRUO2/1-184
A5W438_PSEP1/1-184
A5W8U7_PSEP1/1-190
A5WC13_PSYWF/7-186
A5WC39_PSYWF/26-206
A5WJ31_MYCTF/1-187
A5WZ49_ECOLX/8-187
A5XXF7_BURMA/1-195
A5YSP9_9EURY/24-214
A5ZCM5_9BACE/1-187
A5ZCW2_9BACE/7-188
A5ZJI2_9BACE/6-184
A5ZUI7_9FIRM/82-254
A5ZV78_9FIRM/1-175
A5ZZF9_VIBCH/2-161
A6A3Z5_VIBCH/3-192
A6AC43_VIBCH/3-192
A6AGD3_VIBCH/1-78
A6ASJ6_VIBHA/1-174
A6B686_VIBPA/1-127
A6B9Q9_VIBPA/1-174
A6BHG0_9FIRM/88-262
A6BQJ9_YERPE/1-189
A6BX10_YERPE/4-192
A6C1A0_9PLAN/14-198
A6CCA2_9PLAN/1-182
A6CP32_9BACI/16-200
A6D0E6_9VIBR/1-174
A6DB85_9PROT/1-190
A6DDZ4_9PROT/3-187
A6DE09_9PROT/1-175
A6DHG4_9BACT/3-199
A6DQH7_9BACT/4-193
A6DW33_9RHOB/1-184
A6E8J6_9SPHI/7-195
A6EBV2_9SPHI/14-204
A6EFP9_9SPHI/1-164
A6ELB8_9BACT/1-182
A6EU00_9BACT/5-194
A6EWQ7_9ALTE/1-187
A6EZ67_9ALTE/1-190
A6F1G7_9ALTE/2-181
A6F697_9GAMM/4-197
A6FBE1_9GAMM/1-174
A6FBH8_9GAMM/1-175
A6FLQ6_9RHOB/1-184
A6FPS2_9RHOB/8-188
A6FV06_9RHOB/1-117
A6FV08_9RHOB/1-180
A6G1H9_9DELT/22-205
A6GDE3_9DELT/1-184
A6GG03_9DELT/18-70
A6GG03_9DELT/64-177
A6GLZ5_9BURK/1-174
A6GUP1_9BURK/1-190
A6GZ55_FLAPJ/4-195
A6GZ56_FLAPJ/1-192
A6KY92_BACV8/1-181
A6L522_BACV8/1-187
A6L806_PARD8/1-180
A6L808_PARD8/4-188
A6L955_PARD8/7-185
A6LBK4_PARD8/10-189
A6LC06_PARD8/1-187
A6LCB9_PARD8/1-180
A6LE32_PARD8/4-180
A6LE36_PARD8/4-185
A6LGX9_PARD8/5-180
A6LIJ2_PARD8/23-209
A6LLX6_THEM4/2-175
A6LMN7_THEM4/13-198
A6M2I6_CLOB8/16-202
A6M2L6_CLOB8/1-184
A6M306_CLOB8/17-202
A6Q1E6_NITSB/1-190
A6Q1N8_NITSB/1-184
A6Q2Z6_NITSB/1-198
A6Q4F9_NITSB/1-184
A6QAJ6_SULNB/3-188
A6QDE9_STAAE/1-185
A6RSN0_BOTFB/71-201
A6T0C5_JANMA/6-194
A6TBE0_KLEP7/1-175
A6TGH5_KLEP7/4-191
A6TJS3_ALKMQ/3-183
A6TJS5_ALKMQ/1-78
A6TTP9_ALKMQ/14-196
A6TXU8_STAA2/1-185
A6U7B4_SINMW/1-186
A6UIA9_SINMW/38-220
A6UNP1_METVS/19-203
A6UP99_METVS/1-179
A6UU28_META3/1-182
A6V1N5_PSEA7/1-187
A6V1Q4_PSEA7/4-193
A6V6E1_PSEA7/1-187
A6VIY7_METM7/1-181
A6VKD9_ACTSZ/1-175
A6VKJ4_ACTSZ/6-185
A6VTF5_MARMS/4-177
A6VTF7_MARMS/4-202
A6VTH5_MARMS/13-192
A6W107_MARMS/1-174
A6WEX4_KINRD/14-198
A6WIU4_SHEB8/1-175
A6WUF3_SHEB8/1-175
A6WZM6_OCHA4/1-184
A6X7B0_OCHA4/1-184
A6XTK5_VIBCH/3-192
A6XU63_VIBCH/1-174
A6XVH9_VIBCH/1-158
A7A6Q9_BIFAD/7-182
A7A7A9_BIFAD/1-181
A7AB03_9PORP/1-187
A7AB14_9PORP/4-196
A7ACT7_9PORP/1-181
A7AEX7_9PORP/1-187
A7AHD8_9PORP/4-197
A7AJ55_9PORP/1-179
A7AKG1_9PORP/1-180
A7B932_9ACTO/1-187
A7BE24_9ACTO/1-183
A7BMZ2_9GAMM/5-130
A7BSF3_9GAMM/6-185
A7C0A5_9GAMM/1-155
A7FD54_YERP3/4-192
A7FI65_YERP3/1-189
A7FY57_CLOB1/17-202
A7GHX6_CLOBL/17-202
A7GKX6_BACCN/14-200
A7GQD2_BACCN/1-184
A7GWV5_CAMC5/6-192
A7GWV7_CAMC5/1-216
A7H9P1_ANADF/14-197
A7HFB2_ANADF/1-181
A7HIS9_ANADF/1-182
A7HJ13_FERNB/12-196
A7HUF3_PARL1/1-184
A7I156_CAMHC/7-189
A7I3C2_CAMHC/2-181
A7I969_METB6/3-189
A7I9D7_METB6/14-208
A7IL86_XANP2/1-184
A7IV99_PBCVM/3-177
A7IWZ0_PBCVN/4-169
A7J866_PBCVF/3-176
A7JE80_FRATT/12-192
A7JIK1_FRANO/1-176
A7JR10_PASHA/5-194
A7JRK1_PASHA/7-188
A7K3E3_VIBSE/1-174
A7K3F2_VIBSE/8-222
A7K9I1_9PHYC/15-188
A7LV87_BACOV/1-187
A7LXK0_BACOV/1-187
A7MMI6_ENTS8/1-187
A7MQH6_ENTS8/4-191
A7MSK9_VIBHB/4-197
A7N0J3_VIBHB/1-174
A7NAV3_FRATF/12-192
A7NNJ6_ROSCS/19-204
A7NPH5_ROSCS/1-191
A7RBL6_PBCVA/4-169
A7RCI2_PBCVA/27-201
A7SMD7_NEMVE/5-195
A7UAJ5_9RHIZ/1-184
A7UZC5_BACUN/1-187
A7V3H7_BACUN/6-195
A7V3V4_BACUN/1-180
A7V4R9_BACUN/1-181
A7V9N6_BACUN/10-189
A7V9T1_BACUN/1-187
A7VCX3_9CLOT/82-256
A7VWT8_9CLOT/1-182
A7WXE3_STAA1/1-185
A7YS97_FRATU/12-192
A7Z8X9_BACA2/25-213
A7Z9C7_BACA2/2-185
A7Z9J8_BACA2/1-184
A7ZEU4_CAMC1/1-185
A7ZEU6_CAMC1/1-187
A7ZNK0_ECO24/1-175
A7ZNK6_ECO24/6-212
A7ZTY9_ECO24/4-191
A8A1R3_ECOHS/1-175
A8A6P2_ECOHS/4-191
A8AA52_IGNH4/1-184
A8ACT9_CITK8/4-191
A8AEJ6_CITK8/1-175
A8E7Z3_BURPS/1-195
A8ENM4_BURPS/1-187
A8ESK0_ARCB4/1-175
A8ESK2_ARCB4/2-187
A8EZX9_RICCK/1-181
A8F2R9_RICM5/2-182
A8F8T8_THELT/11-224
A8FHZ5_BACP2/3-186
A8FI62_BACP2/1-184
A8FNA6_CAMJ8/1-184
A8FRQ7_SHESH/1-175
A8FXK7_SHESH/5-188
A8G5Z5_PROM2/5-199
A8G651_PROM2/9-208
A8G834_SERP5/4-193
A8GFB9_SERP5/1-187
A8GPW9_RICAH/1-181
A8GTQ3_RICRS/1-181
A8GY62_RICB8/1-181
A8H2F6_SHEPA/1-176
A8HKH6_BURPS/1-195
A8I5C5_AZOC5/1-184
A8IVU2_CHLRE/11-205
A8J914_CHLRE/1-194
A8KCU5_BURPS/1-187
A8KY93_FRASN/10-194
A8KZN4_FRASN/1-54
A8KZN4_FRASN/49-169
A8L040_FRASN/5-187
A8L7N4_FRASN/10-189
A8L9W1_FRASN/28-241
A8LNC5_DINSH/24-213
A8LTM2_DINSH/1-174
A8LWQ5_SALAI/2-183
A8LWQ8_SALAI/1-190
A8M091_SALAI/9-187
A8M0H2_SALAI/6-190
A8M0M6_SALAI/1-182
A8M3M0_SALAI/26-210
A8MBN5_CALMQ/23-207
A8NZW2_COPC7/7-199
A8PNV6_9COXI/1-187
A8Q6G0_MALGO/7-199
A8QAU9_BRUMA/8-200
A8RE90_9FIRM/1-179
A8RQ82_9CLOT/1-175
A8RSK3_9CLOT/7-185
A8SGZ6_9FIRM/1-175
A8TAY8_9VIBR/1-174
A8TV91_9PROT/7-186
A8TV98_9PROT/6-175
A8U357_9PROT/1-184
A8U9F7_9LACT/1-176
A8UPB7_9FLAO/4-195
A8UPU3_9FLAO/6-199
A8V2S5_9AQUI/1-184
A8WGP7_DANRE/5-195
A8X8I5_CAEBR/10-202
A8YHK5_MICAE/1-203
A8YQV0_BAMOL/2-193
A8YZ86_STAAT/1-185
A8ZUD9_DESOH/19-203
A8ZY78_DESOH/7-195
A9A0Z7_DESOH/20-210
A9A6Z2_METM6/1-181
A9A7Q3_METM6/10-187
A9ADV0_BURM1/1-195
A9ANT0_BURM1/1-187
A9APC1_BURM1/3-187
A9B5Y3_HERA2/1-191
A9B8B0_HERA2/16-202
A9BDW3_PROM4/11-209
A9BJU0_PETMO/12-197
A9CG56_AGRT5/1-184
A9CZX7_9RHIZ/1-190
A9D4F8_9GAMM/1-175
A9DAW1_9RHIZ/1-184
A9DAW4_9RHIZ/7-190
A9DRZ5_9FLAO/6-185
A9DS00_9FLAO/4-188
A9DSQ7_9FLAO/1-182
A9EG98_9RHOB/4-186
A9ETR3_SORC5/21-204
A9EYC9_9RHOB/5-188
A9FC31_9RHOB/1-184
A9GB39_SORC5/1-182
A9GI37_9RHOB/5-188
A9GQX3_9RHOB/1-184
A9H8W1_9RHOB/7-196
A9HDC8_GLUDA/1-182
A9HNR2_GLUDA/1-190
A9HWI5_9RHOB/22-206
A9HWM4_BORPD/1-187
A9HXR9_BORPD/10-191
A9I762_BORPD/6-189
A9K5H2_BURMA/1-195
A9KC95_COXBN/5-173
A9KFJ9_COXBN/6-184
A9KFK0_COXBN/1-187
A9KK08_CLOPH/12-193
A9KN89_CLOPH/1-184
A9KVT5_SHEB9/10-183
A9KW51_SHEB9/1-175
A9KZL1_SHEB9/1-175
A9MBI6_BRUC2/1-184
A9MJ23_SALAR/4-192
A9ML08_SALAR/1-175
A9MXF9_SALPB/4-192
A9N7R7_SALPB/1-175
A9NCG2_COXBR/5-173
A9ND68_COXBR/1-187
A9ND69_COXBR/6-184
A9R8I3_YERPG/4-192
A9R9A6_YERPG/1-189
A9S5J4_PHYPA/2-192
A9SXW5_PHYPA/2-191
A9TVD5_PHYPA/2-192
A9TXX0_PHYPA/2-193
A9U6S9_PHYPA/4-65
A9US59_MONBE/4-195
A9VR44_BACWK/16-199
A9VRB6_BACWK/2-188
A9VSQ3_BACWK/5-190
A9VUQ9_BACWK/22-208
A9VVF4_BACWK/1-184
A9VW14_METEP/7-190
A9W441_METEP/1-184
A9W6Y5_METEP/1-184
A9W859_METEP/1-184
A9WF07_CHLAA/14-200
A9WF67_CHLAA/2-185
A9WU35_RENSM/1-181
A9WYL8_BRUSI/1-184
A9Y8S2_STRLN/6-185
A9Z9H9_YERPE/1-189
A9ZDM9_YERPE/4-192
A9ZH14_COXBU/5-173
A9ZIB4_COXBU/1-187
A9ZIB5_COXBU/6-184
A9ZZN3_YERPE/4-192
ALGD_AZOVI/1-190
ALGD_PSEAE/1-190
ALGD_PSEPK/1-190
ALGD_PSESH/1-190
ALGD_PSESM/1-190
ALGD_PSESY/1-190
B0A2U9_YERPE/1-189
B0AP09_BACAN/16-199
B0AP77_BACAN/1-184
B0AYY4_BACAN/1-184
B0BLM1_9ACTO/9-192
B0BRE6_ACTPJ/5-193
B0BV91_RICRO/1-181
B0BZG1_ACAM1/22-208
B0C329_ACAM1/1-201
B0C3B6_ACAM1/20-202
B0D4S5_LACBS/6-201
B0GI54_YERPE/1-189
B0GL38_YERPE/4-192
B0GRG4_YERPE/1-189
B0GUI7_YERPE/4-192
B0H545_YERPE/1-189
B0H8H3_YERPE/4-192
B0HD82_YERPE/1-189
B0HL45_YERPE/4-192
B0HSV4_YERPE/1-189
B0HTF2_YERPE/4-192
B0JWF7_MICAN/1-203
B0K512_THEPX/1-182
B0KGQ2_PSEPG/1-190
B0KU77_PSEPG/1-184
B0KUJ2_PSEPG/4-192
B0MWY7_9BACT/1-187
B0N361_9FIRM/1-174
B0NP57_BACSE/14-198
B0NP80_BACSE/1-189
B0NPK3_BACSE/1-187
B0NR65_BACSE/1-187
B0NU17_BACSE/1-181
B0Q5Z9_BACAN/16-199
B0Q9F0_BACAN/1-184
B0QLD6_BACAN/16-199
B0QPK4_BACAN/1-184
B0QQN5_BACAN/1-184
B0QUQ8_HAEPR/5-187
B0R4R5_HALS3/1-183
B0R8F6_HALS3/1-221
B0RB94_CLAMS/1-185
B0RTI6_XANCB/12-195
B0RVR2_XANCB/1-187
B0RZK5_FINM2/1-180
B0RZX5_FINM2/18-202
B0SDY5_LEPBA/1-182
B0SMB7_LEPBP/1-182
B0T460_CAUSK/1-184
B0T595_CAUSK/9-188
B0TMJ8_SHEHH/2-175
B0U2Y3_XYLFM/1-187
B0U5M8_XYLFM/12-193
B0UD06_METS4/17-199
B0ULN8_METS4/1-184
B0V6I2_ACIBY/6-188
B0VET1_CLOAI/1-187
B0VG13_CLOAI/41-253
B0VGT8_CLOAI/2-190
B0VMQ7_ACIBS/6-187
B0W850_CULQU/4-194
B0XP81_ASPFC/81-291
B0YAS4_ASPFC/126-278
B0YAS4_ASPFC/60-131
B0ZTI9_CAMJE/1-184
B0ZTN1_CAMJE/1-184
B0ZTQ4_CAMJE/1-184
B1B4J4_ECOLX/1-175
B1B4V8_ECOLX/1-175
B1B732_CLOBO/28-218
B1BCE2_CLOBO/17-201
B1BGU7_CLOPE/83-257
B1C0P0_9FIRM/20-193
B1CBE0_9FIRM/14-201
B1ER61_9ESCH/1-175
B1ERD6_9ESCH/4-191
B1F230_BACAN/16-199
B1F501_BACAN/1-184
B1F6S1_BACAN/1-184
B1FBR8_9BURK/6-193
B1FBY7_9BURK/1-195
B1FH20_9BURK/1-187
B1FZC0_9BURK/1-187
B1G2W4_9BURK/1-191
B1GKX3_BACAN/16-199
B1GPM3_BACAN/1-184
B1GR82_BACAN/1-184
B1H7J8_BURPS/1-187
B1HD10_BURPS/1-195
B1HWL3_LYSSC/14-200
B1I8C7_STRPI/1-173
B1IMJ1_CLOBK/17-202
B1IWB3_ECOLC/4-191
B1IZ46_ECOLC/1-175
B1J486_PSEPW/1-190
B1JA55_PSEPW/1-187
B1JLE5_YERPY/1-189
B1JQ05_YERPY/4-192
B1JXS5_BURCC/1-195
B1K4D7_BURCC/1-187
B1KME2_SHEWM/8-191
B1L0F1_CLOBM/17-202
B1L656_KORCO/15-196
B1L6D5_KORCO/8-194
B1L8R1_THESQ/11-196
B1LLW0_ECOSM/4-191
B1LP13_ECOSM/1-175
B1LZR5_METRJ/1-184
B1M1Z8_METRJ/19-198
B1M5X5_METRJ/1-184
B1MIZ7_MYCA9/1-187
B1N754_EUCGR/2-193
B1QAT9_CLOBO/17-202
B1QHE5_CLOBO/17-202
B1QL87_CLOBO/6-197
B1QWM5_CLOBU/17-202
B1R2T2_CLOBU/1-184
B1RNR7_CLOPE/1-184
B1SG17_9STRE/7-108
B1SXA3_9BURK/4-192
B1SYZ4_9BURK/1-195
B1T2H4_9BURK/1-187
B1T4Y5_9BURK/4-192
B1T5C9_9BURK/6-193
B1USR8_BACAN/16-199
B1UV29_BACAN/1-184
B1V1Z8_CLOPE/2-179
B1VHZ5_CORU7/1-210
B1VUT4_STRGG/3-192
B1VXC7_STRGG/1-189
B1W3S7_STRGG/3-187
B1WZ07_CYAA5/1-191
B1X6W5_ECODH/1-175
B1XAF8_ECODH/4-191
B1XJN2_SYNP2/1-191
B1XVP8_POLNS/1-189
B1XZS0_LEPCP/6-198
B1Y048_LEPCP/2-181
B1Y466_LEPCP/1-187
B1Y9M5_THENV/11-204
B1YL54_EXIS2/1-185
B1YM60_EXIS2/24-203
B1YML2_EXIS2/1-174
B1YMN9_EXIS2/1-170
B1YV39_BURA4/1-195
B1Z0Y3_BURA4/4-192
B1Z111_BURA4/1-187
B1ZHQ0_METPB/1-184
B1ZII2_METPB/1-184
B1ZVZ9_OPITP/1-190
B2A0R3_NATTJ/23-215
B2A1P2_NATTJ/4-188
B2A1P9_NATTJ/2-183
B2A4H9_NATTJ/2-184
B2AVD1_PODAN/151-299
B2AVD1_PODAN/96-162
B2DPC2_STRPN/1-173
B2DQX5_STRPN/1-177
B2DRV5_STRPN/1-180
B2DWC0_STRPN/1-173
B2DZP5_STRPN/1-173
B2EAI0_BIFAN/1-180
B2FK67_STRMK/11-192
B2FLB7_STRMK/1-187
B2GHQ2_KOCRD/5-191
B2GHR0_KOCRD/1-198
B2GZD6_BURPS/1-195
B2HBI8_BURPS/1-187
B2HP23_MYCMM/1-187
B2HQ15_MYCMM/7-186
B2I040_ACIBC/6-187
B2I5M4_XYLF2/1-187
B2I8K0_XYLF2/12-193
B2IH31_BEII9/1-184
B2IJA2_BEII9/1-184
B2ILL4_BEII9/1-190
B2IRM3_STRPS/1-173
B2J2A6_NOSP7/1-205
B2J6N3_NOSP7/1-186
B2JF10_BURP8/1-195
B2JGR2_BURP8/1-187
B2K052_YERPB/4-192
B2K3T1_YERPB/1-189
B2N5G7_ECOLX/4-191
B2N8E0_ECOLX/1-175
B2NTE6_ECO57/1-175
B2NTR3_ECO57/4-191
B2PBI4_ECO57/1-175
B2PBR7_ECO57/4-191
B2PK40_ECO57/4-191
B2PNV9_ECO57/1-175
B2PV67_PROST/1-173
B2PVB8_PROST/1-173
B2Q4L1_PROST/4-191
B2RH98_PORG3/2-181
B2RID7_PORG3/18-202
B2RK67_PORG3/79-265
B2SBA5_BRUA1/1-184
B2SDV2_FRATM/12-192
B2SQ46_XANOP/1-145
B2STQ0_XANOP/12-191
B2T453_BURPP/1-187
B2T627_BURPP/1-195
B2T883_BURPP/4-192
B2TDN0_BURPP/7-190
B2TEB5_BURPP/4-191
B2TQZ0_CLOBB/17-202
B2TU05_SHIB3/4-191
B2TYF1_SHIB3/1-175
B2U892_RALPJ/1-191
B2UKY4_AKKM8/1-187
B2V007_CLOBA/17-202
B2V606_SULSY/1-174
B2V7C3_SULSY/12-190
B2VG64_ERWT9/4-191
B2VKX4_ERWT9/1-187
B2W2A5_PYRTR/20-181
B3A0W9_ECO57/4-191
B3ALK3_ECO57/4-191
B3AQV2_ECO57/1-175
B3B7Y2_ECO57/1-175
B3B7Z9_ECO57/4-191
B3BG79_ECO57/4-191
B3BL37_ECO57/1-175
B3BVT0_ECO57/1-175
B3C0G6_ECO57/4-191
B3CC20_9BACE/1-187
B3CEH3_9BACE/1-187
B3D8T9_BURM1/1-185
B3DJ97_DANRE/5-195
B3DWH5_METI4/1-184
B3E6N9_GEOLS/1-187
B3E8V6_GEOLS/14-198
B3ED43_CHLL2/1-187
B3EJ11_CHLPB/1-187
B3GYN4_ACTP7/5-193
B3HAS5_ECOLX/4-191
B3HFE7_ECOLX/1-175
B3HL74_ECOLX/1-175
B3HYQ3_ECOLX/4-191
B3I2Q4_ECOLX/1-175
B3IC36_ECOLX/4-191
B3IQS8_ECOLX/4-191
B3IS84_ECOLX/1-175
B3IUV2_VIBPA/1-174
B3J816_BACAN/1-184
B3J884_BACAN/16-199
B3JDB3_BACAN/1-184
B3JI50_9BACE/4-189
B3JNF4_9BACE/5-212
B3KUU2_HUMAN/5-90
B3KUU2_HUMAN/87-128
B3M9F6_DROAN/1-191
B3NFK6_DROER/1-191
B3PFB2_CELJU/6-189
B3PFY0_CELJU/1-188
B3PX44_RHIE6/1-180
B3Q136_RHIE6/72-254
B3QJT6_RHOPT/1-184
B3QQB3_CHLP8/1-176
B3QT32_CHLT3/2-183
B3QTP9_CHLT3/12-197
B3R3B8_CUPTR/1-192
B3RZB4_TRIAD/23-213
B3T5R4_9ZZZZ/22-209
B3WPH5_ECOLX/1-175
B3WSB3_ECOLX/4-191
B3WWR3_SHIDY/1-163
B3X5F2_SHIDY/4-191
B3X8Y3_ECOLX/1-175
B3XBE0_ECOLX/1-174
B3XGH9_ECOLX/4-191
B3YF44_SALET/4-192
B3YKQ7_SALET/1-175
B3YQ52_BACCE/16-199
B3YV80_BACCE/4-190
B3Z8K9_BACCE/1-185
B3Z8T3_BACCE/16-199
B3ZAU0_BACCE/5-191
B3ZQA7_BACCE/5-191
B3ZR28_BACCE/16-199
B3ZRE5_BACCE/1-184
B4A8G3_SALNE/1-175
B4ABH6_SALNE/4-192
B4AGW5_BACPU/3-186
B4AJ20_BACPU/1-184
B4APJ4_FRANO/12-192
B4BID4_9BACI/1-183
B4BR51_9BACI/1-184
B4CZF2_9BACT/1-185
B4DN25_HUMAN/1-98
B4EB36_BURCJ/1-195
B4EMQ8_BURCJ/1-187
B4EN77_BURCJ/3-187
B4F145_PROMH/1-175
B4F1W0_PROMH/4-191
B4HAY3_DROPE/1-191
B4HUZ8_DROSE/1-191
B4J387_DROGR/1-191
B4KZU4_DROMO/1-191
B4LF30_DROVI/1-191
B4MKT9_DROWI/1-191
B4PJT5_DROYA/1-191
B4QJV3_DROSI/1-191
B4R905_PHEZH/1-184
B4REQ0_PHEZH/21-209
B4S7K5_PROA2/1-187
B4SA56_PELPB/1-187
B4SDI4_PELPB/4-198
B4SPC1_STRM5/1-187
B4SR65_STRM5/11-190
B4SX49_SALNS/1-175
B4SZ32_SALNS/4-192
B4T9P2_SALHS/1-175
B4TB19_SALHS/4-192
B4TMS3_SALSV/1-175
B4TNT9_SALSV/4-192
B4U0D5_STREM/1-174
B4U7S6_HYDS0/1-187
B4U864_HYDS0/12-190
B4UGS4_ANASK/1-182
B4UJ54_ANASK/24-207
B4UJP1_ANASK/13-197
B4UJQ1_ANASK/14-197
B4UJR3_ANASK/1-182
B4V002_9ACTO/1-115
B4V1R9_9ACTO/1-186
B4V4T2_9ACTO/3-180
B4V8J1_9ACTO/10-192
B4V9X1_9ACTO/3-192
B4WB38_9CAUL/1-181
B4WEY6_9CAUL/1-184
B4WIE2_9SYNE/1-154
B4WZ64_9GAMM/6-185
B4ZFZ0_AMPCA/13-207
B4ZFZ1_AMPCA/1-184
B5BFB2_SALPK/1-175
B5BIT5_SALPK/4-192
B5C4W0_SALET/1-175
B5C635_SALET/4-192
B5CC07_SALET/1-175
B5CH77_SALET/4-192
B5CWT1_9BACE/5-194
B5CWU8_9BACE/4-191
B5E624_STRP4/1-173
B5EA64_GEOBB/5-185
B5EAB5_GEOBB/26-205
B5EEF4_GEOBB/1-187
B5ENI5_ACIF5/2-186
B5EXQ7_SALA4/1-175
B5EZ46_SALA4/4-192
B5FFU5_VIBFM/6-189
B5FFX4_VIBFM/1-174
B5FM49_SALDC/1-175
B5FN80_SALDC/4-192
B5GAR2_9ACTO/13-195
B5GDH3_9ACTO/9-198
B5GRA9_STRCL/85-263
B5GTI1_STRCL/10-193
B5GXU5_STRCL/3-191
B5GYV5_STRCL/3-179
B5GZE8_STRCL/1-190
B5HIS8_STRPR/3-192
B5HJ66_STRPR/15-195
B5HJA3_STRPR/1-190
B5HWK7_9ACTO/47-229
B5HX81_9ACTO/3-192
B5I0C0_9ACTO/8-196
B5I3Z2_9ACTO/1-185
B5I903_9ACTO/57-184
B5IDH5_ACIB4/19-201
B5IQM0_9CHRO/1-177
B5IZI6_9RHOB/1-168
B5JFY4_9BACT/1-175
B5JVL7_9GAMM/1-187
B5JXK2_9GAMM/8-189
B5K6Q9_9RHOB/1-184
B5L017_9ASCO/28-225
B5M6M9_KOSOT/155-340
B5MLX6_SALET/1-175
B5MS97_SALET/4-192
B5MX90_SALET/1-175
B5N611_SALET/4-192
B5NE73_SALET/1-175
B5NHK5_SALET/4-192
B5NK72_SALET/1-175
B5NWP7_SALET/4-192
B5P2I6_SALET/1-175
B5P9A9_SALET/4-192
B5PBA3_SALET/1-175
B5PMU3_SALET/4-192
B5PQK4_SALHA/1-175
B5PXN3_SALHA/4-192
B5Q3Z6_SALVI/1-175
B5Q5K4_SALVI/19-207
B5QVH8_SALEP/4-192
B5QZM0_SALEP/1-175
B5RBS0_SALG2/1-175
B5RFR7_SALG2/4-192
B5S580_RALSO/10-200
B5S6R8_RALSO/1-189
B5SD11_RALSO/10-200
B5SFW6_RALSO/1-189
B5UIT7_BACCE/4-189
B5UPZ5_BACCE/1-184
B5UQ59_BACCE/15-198
B5UYL3_BACCE/1-184
B5V1L6_BACCE/5-191
B5V8P3_BACCE/16-199
B5W563_SPIMA/2-54
B5WGD3_9BURK/1-187
B5WMX3_9BURK/1-195
B5XJB8_STRPZ/1-174
B5XKC8_STRPZ/1-174
B5XT50_KLEP3/1-175
B5XYY3_KLEP3/4-191
B5Y5J6_PHATC/7-196
B5Y7P8_COPPD/1-184
B5YCQ2_DICT6/4-187
B5YD30_DICT6/2-186
B5YJ56_THEYD/12-190
B5YKR5_THEYD/1-184
B5YU84_ECO5E/1-175
B5YY35_ECO5E/4-191
B5ZET1_GLUDA/1-190
B5ZLT6_GLUDA/1-186
B5ZZK6_RHILW/1-184
B6A405_RHILW/18-200
B6AAS5_CRYMR/7-197
B6APV7_9BACT/1-187
B6AQI5_9BACT/12-202
B6ASN6_9RHOB/1-184
B6BFM3_9RHOB/6-189
B6BIX0_9PROT/1-187
B6BKK0_9PROT/1-172
B6BPC6_9RICK/1-184
B6BTK8_9PROT/1-173
B6BYA7_9GAMM/1-187
B6C4M5_9GAMM/7-220
B6FJ98_9CLOT/14-199
B6FPI0_9CLOT/1-180
B6FYL7_9CLOT/1-184
B6I4C4_ECOSE/4-191
B6I899_ECOSE/1-175
B6INJ9_RHOCS/1-186
B6J0L1_COXB2/1-187
B6J0L2_COXB2/6-184
B6J106_COXB2/5-173
B6J6S0_COXB1/6-184
B6J6S1_COXB1/1-187
B6J915_COXB1/5-173
B6JEC0_OLICO/1-184
B6JJS2_OLICO/1-184
B6QG59_PENMQ/80-288
B6QY64_9RHOB/3-182
B6R829_9RHOB/1-174
B6T9P0_MAIZE/2-193
B6TBY8_MAIZE/2-193
B6U5L3_MAIZE/2-192
B6VLZ9_PHOAA/16-198
B6VZX8_9BACE/1-187
B6WAF2_9FIRM/84-259
B6WTF3_9DELT/1-187
B6WXU3_9DELT/24-202
B6XD31_9ENTR/4-191
B6XJX9_9ENTR/1-173
B6YRN6_AZOPC/1-187
B6YU46_THEON/11-196
B6ZPV8_ECO57/4-191
B7A410_ECO57/1-175
B7AAH7_THEAQ/1-189
B7AAJ0_THEAQ/1-74
B7AH23_9BACE/10-190
B7AI82_9BACE/1-180
B7AIV6_9BACE/5-184
B7AJS4_9BACE/1-187
B7AK88_9BACE/7-194
B7AUH7_9BACE/1-175
B7B6Z0_9PORP/4-197
B7B743_9PORP/1-187
B7BCK3_9PORP/12-191
B7BDU1_9PORP/7-176
B7BFC3_9PORP/5-185
B7CK43_BURPS/1-195
B7CR51_BURPS/1-187
B7DP91_9BACL/3-195
B7F958_ORYSJ/2-195
B7FLA6_MEDTR/2-191
B7GLQ3_ANOFW/1-179
B7GMB8_ANOFW/1-183
B7GNT8_BIFLS/1-181
B7H2I5_ACIB3/6-188
B7H9P9_BACC4/4-189
B7HEK2_BACC4/1-184
B7HU41_BACC7/5-191
B7HX30_BACC7/16-199
B7IBQ0_ACIB5/6-187
B7IDP1_THEAB/13-198
B7IGX9_THEAB/1-174
B7IPW3_BACC2/1-184
B7IQR9_BACC2/2-183
B7IVZ8_BACC2/5-190
B7IX74_BACC2/22-214
B7J5D4_ACIF2/2-186
B7J9E8_ACIF2/1-187
B7J9K6_ACIF2/1-187
B7JFN1_BACC0/16-199
B7JGJ6_BACC0/1-184
B7JND9_BACC0/4-190
B7JZM9_CYAP8/1-191
B7KCH7_CYAP7/1-206
B7KT59_METC4/1-184
B7KU56_METC4/7-190
B7KXJ7_METC4/1-184
B7L8C5_ECO55/4-191
B7L9Q5_ECO55/1-175
B7LU69_ESCF3/4-191
B7LUF9_ESCF3/10-184
B7M417_ECO8A/1-175
B7M5D4_ECO8A/4-191
B7MDI2_ECO45/1-175
B7MGJ7_ECO45/4-191
B7MR08_ECO81/4-191
B7MWU6_ECO81/1-175
B7NC68_ECOLU/1-175
B7NF92_ECOLU/4-191
B7NQG2_ECO7I/1-175
B7NTF5_ECO7I/4-191
B7P6A4_IXOSC/4-184
B7PYI7_IXOSC/4-194
B7QZ59_9RHOB/19-202
B7R2A2_9EURY/1-188
B7R7C7_9THEO/1-187
B7RK91_9RHOB/19-198
B7RMM7_9RHOB/1-184
B7RW68_9GAMM/8-220
B7UMP3_ECO27/4-191
B7UT65_ECO27/1-175
B7UUV6_PSEA8/1-190
B7VA83_PSEA8/1-187
B7VAM0_PSEA8/4-187
B7VBM7_PSEA8/1-187
B7X137_COMTE/1-187
B7X5D3_COMTE/1-174
B7ZDN1_BACSU/2-185
B7ZG10_9PAST/2-175
B7ZYP5_MAIZE/29-220
B7ZYX8_MAIZE/2-193
B8AK67_ORYSI/2-193
B8AK72_ORYSI/2-193
B8ANB5_ORYSI/42-115
B8ATB1_ORYSI/27-82
B8BPH4_ORYSI/2-194
B8BPH5_ORYSI/2-194
B8BQR4_THAPS/1-184
B8CCA5_THAPS/7-196
B8CL32_SHEPW/8-187
B8D170_HALOH/4-190
B8DMZ4_DESVM/12-190
B8DPF2_DESVM/1-187
B8DWN9_BIFA0/1-180
B8DZD1_DICTD/4-187
B8DZS0_DICTD/2-186
B8E8M2_SHEB2/1-175
B8EDR3_SHEB2/1-175
B8EIE0_METSB/1-184
B8F7H9_HAEPS/5-187
B8F9U3_DESAA/43-252
B8FEJ1_DESAA/53-263
B8FEJ4_DESAA/6-194
B8FQT5_DESHD/1-182
B8FWK7_DESHD/27-212
B8G763_CHLAD/2-185
B8G9G5_CHLAD/14-200
B8GDS8_METPE/47-175
B8GDS8_METPE/9-50
B8GGB1_METPE/17-211
B8GGM6_METPE/47-175
B8GGM6_METPE/9-59
B8GTU8_THISH/3-183
B8GV73_THISH/1-187
B8GZE0_CAUCN/1-184
B8GZE1_CAUCN/1-184
B8H6I9_ARTCA/46-229
B8HEB5_ARTCA/1-179
B8HEF6_ARTCA/1-189
B8HP28_CYAP4/1-199
B8HUI5_CYAP4/20-206
B8HUI6_CYAP4/4-186
B8I7N0_CLOCE/11-194
B8I8C3_CLOCE/8-188
B8IF95_METNO/1-184
B8IG45_METNO/30-212
B8ISR1_METNO/1-190
B8IT50_METNO/1-184
B8IZX2_DESDA/1-187
B8J2E7_DESDA/12-190
B8JCP8_ANAD2/15-198
B8JCQ7_ANAD2/1-182
B8JFU2_ANAD2/1-182
B8JHC2_ANAD2/24-207
B8K544_VIBPA/4-191
B8K6H7_VIBPA/1-174
B8K6L3_VIBPA/6-199
B8K6L6_VIBPA/4-197
B8KFD8_9GAMM/1-184
B8KJF1_9GAMM/5-192
B8KLP2_9GAMM/2-190
B8KWA6_9GAMM/27-213
B8L2D6_9GAMM/11-193
B8L4S5_9GAMM/1-187
B8LPB2_PICSI/2-192
B8LQ50_PICSI/2-192
B8MBQ5_TALSN/168-299
B8MBQ5_TALSN/91-167
B8MYT8_ASPFN/105-159
B8N5P2_ASPFN/60-222
B8NVF6_ASPFN/140-296
B8NVF6_ASPFN/62-123
B8ZKA8_STRPJ/1-173
B9ADN7_METSM/1-184
B9AFU6_METSM/1-182
B9AZ28_9BURK/3-187
B9B738_9BURK/1-187
B9BAB9_9BURK/1-195
B9BKC1_9BURK/1-187
B9BSF4_9BURK/1-195
B9C0T7_9BURK/3-187
B9C4C6_9BURK/1-187
B9CE77_9BURK/3-187
B9CG64_9BURK/1-195
B9D375_WOLRE/1-185
B9D377_WOLRE/6-192
B9DIM6_STACT/3-181
B9DUI1_STRU0/2-177
B9DVY4_STRU0/1-174
B9E314_CLOK1/6-192
B9E5T3_CLOK1/17-203
B9EAV4_MACCJ/1-183
B9EAX1_MACCJ/3-181
B9F946_ORYSJ/2-179
B9H0I7_POPTR/2-192
B9HID3_POPTR/2-193
B9HXK6_POPTR/2-192
B9IK59_POPTR/2-192
B9J2T7_BACCQ/5-191
B9J5K1_BACCQ/16-199
B9J8R2_AGRRK/1-184
B9JE57_AGRRK/4-183
B9JNE4_AGRRK/1-184
B9JT02_AGRVS/74-256
B9JUS9_AGRVS/3-187
B9KB61_THENN/11-196
B9KL73_RHOSK/1-184
B9KZ99_THERP/2-185
B9L6R7_NAUPA/1-125
B9LHV1_CHLSY/14-200
B9LM82_CHLSY/2-185
B9M2S6_GEOSF/1-187
B9M4B5_GEOSF/6-199
B9MBW4_ACIET/1-187
B9MKQ3_ANATD/2-190
B9MRN4_ANATD/17-201
B9NVZ1_9RHOB/1-184
B9NW78_9RHOB/39-223
B9NXK6_9RHOB/1-155
B9P313_PROMA/2-141
B9P368_PROMA/7-207
B9QRQ2_9RHOB/9-188
B9QYJ7_9RHOB/26-215
B9R5E6_9RHOB/1-184
B9REG0_RICCO/2-192
B9REG4_RICCO/2-192
B9REG5_RICCO/2-192
B9RLR7_RICCO/2-192
B9TDI3_RICCO/1-87
B9TGX3_RICCO/1-189
B9THJ7_RICCO/113-294
B9XAX2_9BACT/1-185
B9XD41_9BACT/1-184
B9XPD4_9BACT/1-184
B9Y7E2_9FIRM/1-174
B9Y889_9FIRM/7-181
B9Y9T0_9FIRM/5-177
B9YYP8_9NEIS/4-182
B9Z632_9NEIS/1-187
C0A7E0_9BACT/1-190
C0ARZ6_9ENTR/3-63
C0ARZ7_9ENTR/4-115
C0ASC4_9ENTR/1-175
C0BN00_9BACT/6-196
C0BN01_9BACT/1-187
C0C2C5_9CLOT/20-206
C0CGW5_9FIRM/1-180
C0CGY5_9FIRM/7-183
C0CGZ6_9FIRM/1-174
C0CZW3_9CLOT/12-194
C0E056_9CORY/1-177
C0ECJ6_9CLOT/12-178
C0EQW0_NEIFL/14-197
C0EYK4_9FIRM/84-259
C0F019_9FIRM/4-177
C0GAA9_9RHIZ/1-184
C0GGP9_9FIRM/1-174
C0GHI0_9FIRM/11-192
C0KTY5_BACME/3-185
C0LRU2_GEOSE/16-201
C0MBJ5_STRE4/1-174
C0MF70_STRS7/1-174
C0N9Y1_9GAMM/1-174
C0Q1J4_SALPC/1-175
C0Q3A0_SALPC/4-192
C0Q689_SALPC/7-190
C0QER3_DESAH/6-186
C0QK31_DESAH/1-187
C0QRY6_PERMH/1-185
C0QYB3_BRAHW/1-182
C0R225_BRAHW/2-181
C0R367_WOLWR/1-181
C0RL70_BRUMB/1-184
C0VIY3_9GAMM/6-194
C0VQ64_9GAMM/1-172
C0VX29_9CORY/1-187
C0VZT7_9ACTO/1-189
C0W8C7_9ACTO/1-190
C0WA48_9FIRM/15-193
C0WAC6_9FIRM/9-182
C0WGM0_9CORY/1-187
C0XNV7_9CORY/1-185
C0Y3M3_BURPS/1-187
C0Y9N5_BURPS/1-195
C0Z7U3_BREBN/16-202
C0Z9F4_BREBN/5-195
C0Z9M4_BREBN/12-192
C0ZCJ1_BREBN/1-182
C0ZHW2_BREBN/7-185
C0ZT49_RHOE4/12-198
C0ZT61_RHOE4/3-190
C0ZT64_RHOE4/1-188
C1A4I1_GEMAT/21-204
C1A5W5_GEMAT/21-204
C1AAF1_GEMAT/1-184
C1AK00_MYCBT/1-187
C1AWI7_RHOOB/3-190
C1AWJ9_RHOOB/1-188
C1AY48_RHOOB/8-197
C1BED0_RHOOB/3-190
C1CBE0_STRP7/1-174
C1CBV7_STRZJ/1-173
C1CI47_STRZP/1-173
C1CIM1_STRZP/1-175
C1CY83_DEIDV/4-185
C1DDF4_LARHH/5-184
C1DKU9_AZOVD/1-188
C1DM70_AZOVD/7-190
C1DM75_AZOVD/1-188
C1DP96_AZOVD/1-190
C1DPZ0_AZOVD/1-187
C1DT84_SULAA/1-174
C1DT96_SULAA/12-191
C1E8K3_MICSR/5-199
C1EK79_BACC3/1-184
C1EWE1_BACC3/5-191
C1EZI2_BACC3/16-199
C1F0J1_BACC3/1-184
C1F289_ACIC5/5-187
C1F6J0_ACIC5/19-210
C1FKK0_CLOBJ/17-202
C1FUB1_CLOBJ/6-198
C1HMG2_9ESCH/1-175
C1HTI0_9ESCH/4-191
C1I279_9CLOT/17-202
C1I293_9CLOT/2-182
C1I2E5_9CLOT/1-184
C1M666_9ENTR/1-174
C1MG43_9ENTR/4-191
C1MZV9_MICPC/6-198
C1NDT2_9ESCH/5-177
C1NGA3_9ESCH/4-191
C1PC13_BACCO/2-185
C2BHF4_9FIRM/1-173
C2C8N4_VIBCH/1-174
C2CCS4_VIBCH/3-192
C2CI37_9FIRM/84-259
C2CRT8_CORST/1-186
C2DTW5_ECOLX/1-175
C2DVI6_ECOLX/5-177
C2DYB7_ECOLX/4-191
C2EFP9_9LACO/5-181
C2EGZ6_9LACO/84-256
C2G0U9_9SPHI/1-182
C2G0Y0_9SPHI/5-195
C2GDW9_9CORY/1-187
C2GJV7_9CORY/3-191
C2GJX5_9CORY/1-174
C2H0D7_ENTFA/7-181
C2HRE4_VIBCH/6-189
C2HW39_VIBCH/3-192
C2HZZ5_VIBCH/1-174
C2I884_VIBCH/1-174
C2IAX4_VIBCH/3-192
C2ICH1_VIBCH/1-174
C2IGV8_VIBCH/3-192
C2IP25_VIBCH/3-192
C2ISK7_VIBCH/1-174
C2J1V1_VIBCH/1-174
C2J9U0_VIBCH/3-192
C2JBH4_VIBCH/1-174
C2KHE3_LEUMC/1-174
C2KPA5_9ACTO/4-183
C2LDX1_PROMI/1-175
C2LKP6_PROMI/4-191
C2M5L9_CAPGI/1-187
C2M8H5_CAPGI/4-198
C2M9W9_9PORP/1-33
C2MBD1_9PORP/7-184
C2MDZ5_9PORP/1-179
C2MFR2_BACCE/1-173
C2MT86_BACCE/1-184
C2MVJ8_BACCE/2-129
C2N943_BACCE/1-184
C2N9A8_BACCE/1-184
C2NCL1_BACCE/3-130
C2NQE9_BACCE/1-184
C2NQM9_BACCE/1-146
C2NTU7_BACCE/2-129
C2P6B2_BACCE/1-184
C2P8I1_BACCE/1-184
C2P9Z5_BACCE/3-122
C2PMT5_BACCE/1-184
C2PQW4_BACCE/3-129
C2Q3E1_BACCE/1-184
C2Q3K9_BACCE/7-190
C2Q6Z7_BACCE/1-172
C2QJR5_BACCE/1-184
C2QK12_BACCE/2-185
C2QMZ9_BACCE/3-130
C2R0T7_BACCE/1-184
C2R338_BACCE/2-129
C2RFW0_BACCE/1-184
C2RI22_BACCE/2-129
C2RVN5_BACCE/1-184
C2RVV7_BACCE/1-184
C2RYN0_BACCE/1-173
C2SBK9_BACCE/1-184
C2SF19_BACCE/1-102
C2SSQ0_BACCE/1-184
C2SSX4_BACCE/1-185
C2SUK5_BACCE/1-184
C2SVW7_BACCE/2-129
C2T8K7_BACCE/1-184
C2TBA6_BACCE/3-123
C2TP87_BACCE/1-184
C2TSB6_BACCE/1-42
C2U584_BACCE/1-184
C2U5F1_BACCE/5-185
C2U6A4_BACCE/17-201
C2U8X8_BACCE/2-129
C2ULI8_BACCE/1-184
C2ULR2_BACCE/3-192
C2UQG9_BACCE/1-42
C2V341_BACCE/1-184
C2V4D2_BACCE/17-201
C2V4L8_BACCE/3-192
C2V6V5_BACCE/1-42
C2VJF8_BACCE/1-184
C2VJN5_BACCE/9-198
C2VNL8_BACCE/2-130
C2W1K5_BACCE/1-184
C2W1S9_BACCE/2-185
C2WEF0_BACCE/1-184
C2WF96_BACCE/1-184
C2WHI8_BACCE/2-129
C2WV90_BACCE/1-184
C2WX36_BACCE/1-184
C2WYC7_BACCE/1-42
C2X461_BACCE/1-184
C2X6T5_BACCE/2-129
C2XJ95_BACCE/1-184
C2XKU0_BACCE/4-190
C2XP15_BACCE/1-172
C2Y1S3_BACCE/1-184
C2Y2L7_BACCE/22-208
C2Y463_BACCE/2-183
C2YHY8_BACCE/1-184
C2YLN3_BACCE/1-172
C2YZ25_BACCE/1-184
C2YZ98_BACCE/1-184
C2Z2R7_BACCE/1-172
C2ZFB3_BACCE/1-184
C2ZJD8_BACCE/1-172
C2ZWV5_BACCE/1-184
C3A0Y7_BACMY/3-129
C3ADC8_BACMY/1-184
C3AEF8_BACMY/2-185
C3AT27_BACMY/1-184
C3AT65_BACMY/1-165
C3BAA9_BACMY/1-184
C3BAQ7_BACMY/1-165
C3BSI1_9BACI/1-156
C3BSL9_9BACI/1-165
C3BXA8_BACTU/1-173
C3CAG2_BACTU/1-184
C3CDN3_BACTU/1-134
C3CRT2_BACTU/1-184
C3CS14_BACTU/9-198
C3CWM2_BACTU/1-134
C3D9M8_BACTU/1-184
C3D9W1_BACTU/9-198
C3DBA3_BACTU/4-177
C3DD83_BACTU/1-184
C3DEV3_BACTS/1-134
C3DSX3_BACTS/1-184
C3DT40_BACTS/1-184
C3DUN3_BACTS/22-214
C3DYM3_BACTU/2-129
C3EB23_BACTU/1-184
C3ED88_BACTU/1-184
C3ET57_BACTK/1-184
C3ETC1_BACTK/1-184
C3EWN6_BACTU/3-123
C3F9P3_BACTU/1-184
C3F9W7_BACTU/1-166
C3FF58_BACTB/1-134
C3FT09_BACTB/1-184
C3FT90_BACTB/9-198
C3FV10_BACTB/4-177
C3FW22_BACTB/1-184
C3FY02_BACTU/3-130
C3GAQ8_BACTU/1-184
C3GDV5_BACTU/3-123
C3GRI3_BACTU/1-184
C3GRQ2_BACTU/1-184
C3GW31_BACTU/2-129
C3H8U7_BACTU/1-184
C3H975_BACTU/9-192
C3HAH4_BACTU/1-184
C3HDD9_BACTU/3-130
C3HRA0_BACTU/1-184
C3HVC9_BACTU/4-149
C3I8T8_BACTU/1-184
C3IBM3_BACTU/22-214
C3ICZ7_BACTU/1-184
C3IEF4_BACTU/1-134
C3IRT9_BACTU/1-184
C3IWF0_BACTU/22-214
C3IWH7_BACTU/1-184
C3J8L8_9PORP/1-187
C3J8M0_9PORP/6-192
C3JPE3_RHOER/1-188
C3JPE6_RHOER/27-214
C3JPF9_RHOER/3-190
C3JXQ7_PSEFS/1-188
C3KAC7_PSEFS/1-187
C3KE00_PSEFS/1-190
C3KRH4_RHISN/36-221
C3KTH0_CLOB6/17-202
C3L1Y7_CLOB6/6-197
C3LEH0_BACAC/16-199
C3LEP3_BACAC/1-184
C3LHC7_BACAC/5-66
C3LL97_BACAC/1-184
C3LTG7_VIBCM/3-192
C3LW44_VIBCM/1-174
C3M8T2_RHISN/1-186
C3MNU0_SULIL/1-172
C3MVN1_SULIM/1-172
C3N3A2_SULIA/1-172
C3NK67_SULIN/1-172
C3NKD0_SULIN/1-171
C3NSK9_VIBCJ/3-192
C3NWK8_VIBCJ/1-174
C3P153_BACAA/16-199
C3P1C0_BACAA/1-184
C3PE12_BACAA/1-184
C3PHS1_CORA7/19-208
C3PK35_CORA7/67-254
C3PLQ9_RICAE/1-181
C3PYC8_9BACE/1-180
C3Q1B5_9BACE/7-185
C3Q2U6_9BACE/1-187
C3Q6W0_9BACE/1-180
C3QGZ7_9BACE/1-187
C3QKI1_9BACE/1-187
C3QYT8_9BACE/7-184
C3R0S8_9BACE/1-187
C3R142_9BACE/2-89
C3R143_9BACE/7-190
C3R5P5_9BACE/1-187
C3RG99_9BACE/1-187
C3RRA4_9FIRM/1-174
C3SKN2_ECOLX/4-191
C3VI43_PROMI/1-175
C3W971_HALVO/1-188
C3WA51_FUSMR/1-187
C3WFL6_FUSMR/1-93
C3WFM1_FUSMR/1-168
C3WHX7_9FUSO/1-187
C3WR10_9FUSO/5-185
C3X0B7_9FUSO/5-185
C3X2Z1_OXAFO/1-187
C3XFV5_9HELI/1-189
C3XL96_9HELI/2-186
C3XLQ4_9HELI/1-187
C3YC23_BRAFL/5-195
C4ARH6_BURMA/1-195
C4FHP0_9AQUI/1-174
C4FLA9_9AQUI/1-165
C4FQ49_9FIRM/1-176
C4H633_YERPE/1-189
C4HFB6_YERPE/4-192
C4HPD9_YERPE/1-189
C4HUZ9_YERPE/1-189
C4I8Y3_BURPS/1-187
C4ICV9_CLOBU/17-202
C4IKB6_CLOBU/1-184
C4IVS9_BRUAB/1-184
C4K204_RICPU/1-181
C4K3Z8_HAMD5/1-176
C4KF70_SULIK/1-172
C4KS64_BURPS/1-195
C4KYY8_EXISA/18-197
C4L6G1_EXISA/1-184
C4L709_EXISA/1-170
C4LCD1_TOLAT/1-174
C4LEK5_TOLAT/1-190
C4LGV0_CORK4/1-198
C4QK34_SCHMA/3-211
C4QQV5_SCHMA/2-49
C4RDQ8_9ACTO/10-194
C4RFQ6_9ACTO/57-234
C4RNG1_9ACTO/6-187
C4RPX8_9ACTO/16-199
C4S2I9_YERBE/1-163
C4S4Q3_YERBE/1-189
C4SCU2_YERMO/1-189
C4SH70_YERMO/1-163
C4SNY2_YERFR/1-189
C4SRP2_YERFR/1-163
C4T530_YERIN/1-176
C4T6V2_YERIN/1-189
C4TWK7_YERKR/1-189
C4TX19_YERKR/8-191
C4U2P5_YERKR/1-160
C4U465_YERAL/1-189
C4UBV3_YERAL/1-160
C4UJL5_YERRU/1-187
C4ULS2_YERRU/1-160
C4US40_YERRO/1-176
C4UT95_YERRO/1-163
C4V632_9FIRM/2-181
C4V634_9FIRM/7-180
C4WF96_9RHIZ/1-184
C4WPA1_9RHIZ/1-184
C4WZR9_KLEPN/4-191
C4XAX5_KLEPN/1-175
C4XGT6_DESMR/1-187
C4XLD1_DESMR/12-190
C4YXW9_9RICK/1-181
C4ZJE2_THASP/7-190
C4ZJE7_THASP/1-187
C4ZM96_THASP/1-187
C4ZSB7_ECOBW/1-175
C4ZZ54_ECOBW/4-191
C5A2Y7_THEGJ/1-188
C5A2Z3_THEGJ/20-204
C5ACN7_BURGB/1-195
C5AJB2_BURGB/1-187
C5ATX4_METEA/7-190
C5AWX6_METEA/1-184
C5B1N0_METEA/1-184
C5BBB8_EDWI9/4-193
C5BCQ4_EDWI9/1-175
C5BSM3_TERTT/1-174
C5C081_BEUC1/1-183
C5C119_BEUC1/39-223
C5C151_BEUC1/11-196
C5C9E9_MICLC/1-184
C5CAC6_MICLC/17-204
C5CAF0_MICLC/5-185
C5CAF2_MICLC/1-187
C5CFC0_KOSOT/11-197
C5CVC4_VARPS/6-187
C5D8D7_GEOSW/2-184
C5D8Y5_GEOSW/1-182
C5D949_GEOSW/3-181
C5ECU5_BIFLI/1-181
C5EKB7_9FIRM/5-177
C5EKB8_9FIRM/14-196
C5EKD2_9FIRM/1-184
C5EN08_9FIRM/4-93
C5EXH8_9HELI/1-187
C5EXV9_9HELI/2-185
C5LUX2_9ALVE/451-639
C5N140_STAA3/1-185
C5NAJ2_BURMA/1-195
C5Q176_STAAU/1-185
C5QNF4_STAEP/3-181
C5S347_9PAST/5-194
C5T0V1_ACIDE/6-190
C5T2K8_ACIDE/1-187
C5TAD9_ACIDE/1-187
C5THG0_ZYMMO/1-184
C5TLE9_NEIFL/14-197
C5UW55_CLOBO/17-202
C5VTJ0_CLOBO/17-201
C5W6C7_ECOBB/1-175
C5WB24_ECOBB/4-191
C5WT74_SORBI/2-191
C5WTM9_SORBI/2-191
C5X794_SORBI/2-192
C5Z9U0_BURPS/1-195
C5ZSE2_BURPS/1-187
C5ZX89_9HELI/1-187
C5ZXV3_9HELI/2-185
C5ZZY9_THESM/40-225
C6A098_THESM/20-204
C6A9D9_BIFLB/1-180
C6AFI1_BIFAS/1-180
C6AKX0_AGGAN/1-106
C6ATZ2_RHILS/1-184
C6B7S1_RHILS/23-205
C6BDE8_RALP1/1-188
C6BEW8_RALP1/1-190
C6BSR1_DESAD/1-190
C6BV76_DESAD/1-187
C6BZ03_DESAD/12-222
C6C7A5_DICDC/4-192
C6CAF8_DICDC/1-174
C6CCW5_DICDC/2-175
C6CGI3_DICZE/4-191
C6CNZ6_DICZE/1-174
C6CS93_PAESJ/2-186
C6CSE2_PAESJ/1-182
C6D3B1_PAESJ/1-184
C6D3F3_PAESJ/2-186
C6D6Z2_PAESJ/7-188
C6DAU1_PECCP/9-187
C6DAW8_PECCP/1-176
C6DHE9_PECCP/4-191
C6DSB5_MYCTK/1-187
C6DZU4_GEOSM/5-183
C6DZZ2_GEOSM/5-186
C6E7C3_GEOSM/1-187
C6EB57_ECOBD/1-175
C6EG25_ECOBD/4-191
C6HYL8_9BACT/12-203
C6HZU2_9BACT/1-189
C6I3V0_9BACE/1-187
C6I440_9BACE/1-182
C6I4Y1_9BACE/4-185
C6I5R3_9BACE/1-187
C6I5S6_9BACE/7-192
C6I8H4_9BACE/1-187
C6I9C5_9BACE/3-181
C6I9D1_9BACE/4-190
C6IAU5_9BACE/2-181
C6IEM9_9BACE/6-183
C6IG83_9BACE/1-187
C6IGZ5_9BACE/6-183
C6IIW1_9BACE/2-181
C6IU80_9BACE/1-187
C6J1W6_9BACL/4-186
C6J2F1_9BACL/17-202
C6J2S0_9BACL/14-200
C6JNS8_FUSVA/13-222
C6JP80_FUSVA/1-187
C6JQI2_FUSVA/9-189
C6LGD1_9FIRM/3-176
C6LKZ1_9FIRM/12-192
C6LMN8_9FIRM/94-269
C6M738_NEISI/18-201
C6MYU5_9GAMM/8-190
C6MZK1_9GAMM/1-190
C6NRV8_9GAMM/1-187
C6PS06_9CLOT/2-195
C6PW72_9CLOT/17-201
C6R9N4_9CORY/5-194
C6RBL4_9CORY/1-187
C6RIL6_9PROT/1-185
C6RIL8_9PROT/1-187
C6RRL7_ACIRA/7-190
C6RW86_VIBCH/3-192
C6S1U8_VIBCH/1-174
C6T8V3_SOYBN/2-191
C6TCW9_SOYBN/2-193
C6TJA5_SOYBN/2-123
C6TNZ6_SOYBN/2-193
C6TVB4_BURPS/1-195
C6U8T2_BURPS/1-187
C6UIA1_ECOBR/4-191
C6UK46_ECOBR/1-175
C6UZS7_ECO5T/4-191
C6V0I5_ECO5T/1-175
C6VUM6_DYAFD/1-182
C6W5J8_DYAFD/1-182
C6W5Q0_DYAFD/7-190
C6WDA3_ACTMD/3-184
C6WXP0_METML/1-176
C6X0B2_FLAB3/3-73
C6X0B2_FLAB3/82-247
C6X0B3_FLAB3/8-181
C6X2U2_FLAB3/1-182
C6X6R2_METSD/1-175
C6XEJ5_METSD/1-175
C6XS15_HIRBI/1-175
C6XU13_PEDHD/1-182
C6XVR8_PEDHD/7-190
C6YF42_VIBCH/3-192
C6YID2_VIBCH/1-174
C6YLE4_VIBCH/1-174
C6YRH2_FRATT/12-192
C6YU29_9GAMM/4-195
C6Z8J0_9BACE/1-187
C7BII0_PHOAA/1-187
C7BQJ7_PHOAA/4-191
C7BSC6_PHOAA/1-183
C7C8W7_METED/7-190
C7CB26_METED/1-184
C7CHW4_METED/1-184
C7CPT8_ENTFA/1-159
C7DDH2_9RHOB/1-184
C7G780_9FIRM/34-210
C7HEQ5_CLOTM/3-189
C7HGE0_CLOTM/12-190
C7HW24_9FIRM/84-259
C7IU52_THEET/14-200
C7J115_ORYSJ/64-109
C7JC67_ACEP3/6-194
C7JPC1_ACEPA/6-194
C7JYI7_ACEPA/6-194
C7K8T1_ACEPA/6-194
C7KI00_ACEPA/6-194
C7KJT9_ACEPA/6-194
C7KU51_ACEPA/6-194
C7L3X8_ACEPA/6-194
C7LI33_BRUMC/1-184
C7LV79_DESBD/12-191
C7LWQ1_DESBD/1-187
C7M4W2_CAPOD/4-186
C7M8A0_CAPOD/1-186
C7ME90_BRAFD/1-188
C7MFW4_BRAFD/3-189
C7MHP1_BRAFD/8-194
C7MZ55_SACVD/21-195
C7NGV4_KYTSD/1-180
C7NGW4_KYTSD/1-184
C7NMA9_HALUD/1-188
C7NS68_HALUD/37-225
C7NVG2_HALUD/2-184
C7NW13_HALMD/27-213
C7NW84_HALMD/2-184
C7P379_HALMD/1-187
C7P715_METFA/1-182
C7P971_METFA/9-186
C7PGC2_CHIPD/1-187
C7PLV6_CHIPD/1-194
C7PLY4_CHIPD/17-238
C7PSX1_CHIPD/1-182
C7QAW8_CATAD/11-192
C7QCI3_CATAD/1-195
C7QCK1_CATAD/1-183
C7QCN1_CATAD/1-187
C7QIU2_CATAD/11-194
C7QL11_CYAP0/1-191
C7R4U0_JONDD/1-183
C7RAP8_KANKD/4-191
C7RDL7_ANAPD/83-258
C7RIH0_ACCPU/2-181
C7RII2_ACCPU/1-187
C7RNR0_ACCPU/1-190
C7RT11_ACCPU/1-190
C7UD40_ENTFA/1-159
C7UKB2_ENTFA/1-159
C7X6R6_9PORP/1-180
C7X9R3_9PORP/7-185
C7XAB9_9PORP/1-180
C7XAP4_9PORP/1-187
C7XB58_9PORP/10-189
C7XEQ5_9PORP/4-185
C7XEZ6_9PORP/1-187
C7XF80_9PORP/5-183
C7Z7W9_NECH7/64-224
C7Z882_NECH7/23-184
C7Z914_NECH7/21-101
C7Z914_NECH7/85-233
C7ZTG8_STAAU/1-185
C8A149_STAAU/1-185
C8A7I2_STAAU/1-185
C8AG13_STAAU/1-185
C8APD1_STAAU/1-185
C8KIU3_STAAU/1-185
C8KQC5_STAAU/1-185
C8L735_STAAU/1-185
C8LAY0_STAAU/1-185
C8LHT5_STAAU/1-185
C8LU93_STAAU/1-185
C8M1G1_STAAU/1-185
C8M947_STAAU/1-185
C8MFX1_STAAU/1-185
C8MMF2_STAAU/1-185
C8MTI5_STAAU/1-185
C8N143_STAAU/1-185
C8N7L8_9GAMM/1-187
C8NJM9_COREF/1-186
C8NSM1_COREF/9-223
C8PIY4_9PROT/8-189
C8PJW2_9PROT/2-180
C8PY01_9GAMM/3-178
C8RSQ0_CORJE/1-193
C8RWW6_9RHOB/25-215
C8S3G8_9RHOB/1-184
C8SNM5_9RHIZ/1-188
C8SSE9_9RHIZ/1-142
C8SYA0_KLEPR/1-175
C8T0K0_KLEPR/4-191
C8TL29_ECO26/4-191
C8TTW2_ECO26/1-175
C8TYR8_ECO10/4-191
C8U573_ECO10/1-175
C8UCX8_ECO1A/1-175
C8UJH0_ECO1A/4-191
C8VK18_EMENI/151-313
C8VK18_EMENI/78-160
C8VYN2_DESAS/2-185
C8VYN7_DESAS/2-185
C8W2C7_DESAS/38-224
C8W2E4_DESAS/23-208
C8WBD3_ZYMMN/1-184
C8WIE1_EGGLE/12-191
C8WM67_EGGLE/17-202
C8WPY7_ALIAD/3-195
C8X3I0_DESRD/1-187
C8X5K0_DESRD/19-197
C8XCC1_NAKMY/19-204
C8XIL5_NAKMY/12-190
C8XKU0_NAKMY/2-182
C9A6W9_ENTCA/1-174
C9AAE3_ENTCA/1-185
C9AM12_ENTFC/1-180
C9AV22_ENTCA/13-194
C9B119_ENTCA/1-174
C9B461_ENTFC/13-192
C9BE44_ENTFC/1-174
C9BPB4_ENTFC/5-179
C9BUH1_ENTFC/5-179
C9C3N3_ENTFC/1-174
C9CHZ4_ENTCA/13-194
C9CPG6_ENTCA/1-174
C9CRZ8_9RHOB/1-173
C9CST7_9RHOB/9-224
C9E261_BURCE/1-187
C9K178_KLEPN/1-175
C9K195_KLEPN/1-175
C9K1B5_KLEPN/1-175
C9K1H8_KLEPN/1-175
C9KN44_9FIRM/12-190
C9KW95_9BACE/7-184
C9KX98_9BACE/1-187
C9LGC3_9BACT/1-187
C9LVT5_9FIRM/10-187
C9M9R0_9BACT/27-210
C9MMU7_9BACT/8-182
C9NTG5_9VIBR/3-192
C9NTW2_9VIBR/9-201
C9P8R2_VIBME/1-174
C9P8T7_VIBME/1-164
C9PJ97_VIBFU/1-158
C9PJM2_VIBFU/1-174
C9PS75_9PAST/1-175
C9PYJ5_9BACT/1-187
C9Q831_9VIBR/3-192
C9Q9H2_9VIBR/1-174
C9QDG9_VIBOR/6-189
C9QSG1_ECOD1/1-175
C9QX60_ECOD1/4-191
C9REC8_METVM/2-183
C9RHL5_METVM/13-191
C9RPA2_FIBSS/1-187
C9RPD8_FIBSS/5-194
C9RVU5_GEOSY/16-201
C9RW29_GEOSY/1-182
C9RY57_GEOSY/1-183
C9SDF9_VERA1/134-285
C9SDF9_VERA1/72-142
C9SSD8_VERA1/113-233
C9T125_9RHIZ/1-184
C9TAB8_9RHIZ/1-184
C9TK47_9RHIZ/1-184
C9U1H5_9RHIZ/1-184
C9U9X9_BRUAB/1-184
C9UJJ1_BRUAB/1-184
C9UTR3_BRUAB/1-184
C9V2I1_BRUAB/1-151
C9V5U2_BRUNE/1-184
C9VF65_9RHIZ/1-184
C9VPX1_BRUAB/1-184
C9X8L4_SALTD/1-175
C9X9T3_SALTD/4-192
C9XP75_CLODC/17-201
C9XTS3_CROTZ/1-187
C9Y4T8_CROTZ/4-191
C9Y8A8_9BURK/1-187
C9YDI4_9BURK/4-185
C9YPZ4_CLODR/17-201
C9YUX4_STRSW/45-175
C9YYZ3_STRSW/1-190
C9YZG5_STRSW/3-192
C9Z292_STRSW/12-196
CAPL_STAAU/3-215
D0AGY4_ENTFC/5-179
D0AU05_BRUAB/1-184
D0B6Y3_BRUME/1-184
D0BGZ2_BRUSU/1-184
D0BSC4_9FUSO/5-185
D0C3F1_9GAMM/6-187
D0CEV7_ACIBA/6-218
D0CLV2_9SYNE/4-198
D0CP05_9RHOB/16-199
D0CSG8_9RHOB/20-206
D0D8T5_9RHOB/10-183
D0FMX9_ERWPY/4-191
D0FS09_ERWPY/1-187
D0GB28_BRUME/1-184
D0GS29_VIBMI/3-192
D0GV48_VIBMI/1-170
D0H077_VIBMI/1-174
D0H5S9_VIBCH/1-174
D0H5X3_VIBCH/3-192
D0HE49_VIBMI/1-174
D0HF61_VIBMI/3-192
D0HLF5_VIBCH/1-174
D0HRI6_VIBCH/3-192
D0HX01_VIBCH/3-192
D0IAR4_VIBHO/1-173
D0IBZ2_VIBHO/1-38
D0IGE7_9VIBR/3-192
D0IVB7_COMT2/1-187
D0IZQ1_COMT2/8-181
D0JJM0_YERPD/4-192
D0JLX4_YERPD/1-189
D0JU31_YERP1/4-192
D0JVE9_YERP1/1-189
D0K7S2_STAAD/1-185
D0KC35_PECWW/4-191
D0KKM7_PECWW/1-175
D0KX81_HALNC/10-191
D0L049_HALNC/1-187
D0L602_GORB4/1-186
D0LL54_HALO1/1-182
D0LWP7_HALO1/7-186
D0MJA3_RHOM4/20-205
D0MJT4_RHOM4/1-190
D0NY08_PHYIT/6-196
D0P6N4_BRUSU/1-184
D0PFP9_BRUSU/1-184
D0QYM2_HAEGA/2-177
D0QYN4_HAEGA/2-175
D0QYN9_HAEGA/2-175
D0RE32_9RHIZ/1-184
D0RNQ6_9RICK/1-216
D0S7G5_ACICA/3-176
D0S7H3_ACICA/6-187
D0SG02_ACIJO/7-190
D0SG86_ACIJO/1-173
D0SL69_ACIJU/1-172
D0SQX8_ACIJU/6-194
D0T8B6_ACIRA/6-188
D0T959_9BACE/1-187
D0TAQ8_9BACE/1-180
D0TB21_9BACE/1-187
D0TBI5_9BACE/10-189
D0TJU4_9BACE/1-180
D0TPK1_9BACE/1-187
D0TPS7_9BACE/1-187
D0UZF6_9ACTO/35-224
D0W2Y3_NEICI/14-196
D0WPK3_9ACTO/1-197
D0WWD2_VIBAL/1-174
D0XH61_VIBHA/1-174
D0YV79_9ACTO/4-183
D0YWM7_LISDA/2-175
D0YWV8_LISDA/1-175
D0Z977_EDWTE/4-192
D0ZFL3_EDWTE/1-175
D0ZMI6_SALT1/1-175
D0ZNQ0_SALT1/4-192
D1A7S3_THECD/7-191
D1APA2_SEBTE/1-187
D1B3Z0_SULD5/1-175
D1B8B0_THEAS/1-187
D1BBI3_SANKS/32-216
D1BC45_SANKS/1-188
D1BC51_SANKS/3-183
D1BLV9_VEIPT/1-176
D1BYJ2_XYLCX/1-173
D1C2V3_SPHTD/1-190
D1C311_SPHTD/2-185
D1CAP6_SPHTD/34-142
D1CB80_THET1/2-187
D1CFA9_THET1/2-186
D1EIC7_9RHIZ/1-184
D1EU80_BRUME/1-184
D1F3X4_BRUME/1-184
D1FCJ1_9RHIZ/1-184
D1GLZ0_STAA0/1-185
D1J9G5_9ARCH/3-61
D1JDY4_9ARCH/1-188
D1JKJ6_9BACE/1-187
D1JLD0_9BACE/1-180
D1JNC4_9BACE/1-187
D1JS37_9BACE/7-185
D1JV63_9BACE/1-180
D1JW33_9BACE/2-181
D1JX22_9BACE/4-189
D1JZC1_9BACE/7-185
D1K559_9BACE/1-187
D1N2T5_9BACT/4-193
D1N8K0_9BACT/12-193
D1NJF0_CLOTM/7-193
D1NP58_CLOTM/12-190
D1NRT5_9BIFI/1-181
D1P2Z2_9ENTR/4-191
D1P7F5_9ENTR/1-174
D1PAP4_9BACT/8-187
D1PBR1_9BACT/6-184
D1PFG0_9BACT/8-179
D1PQ58_9FIRM/1-173
D1PQ65_9FIRM/1-180
D1PZF1_9BACT/4-179
D1Q3I9_YERPE/4-192
D1Q5V6_YERPE/4-192
D1Q8C2_STAAU/1-185
D1QEA1_STAAU/1-185
D1QRH8_9BACT/3-178
D1R1H0_STAAU/1-185
D1R4S4_9CHLA/1-187
D1R6F5_9CHLA/13-197
D1REG1_LEGLO/1-176
D1RIM9_LEGLO/8-187
D1RSB4_SEROD/1-167
D1RXW1_SEROD/4-191
D1TZX9_YERPE/1-189
D1U0L8_YERPE/4-192
D1W1W5_9BACT/5-180
D1W6V6_9BACT/5-179
D1XCT5_9ACTO/3-190
D1XL05_9ACTO/1-185
D1XT49_9ACTO/3-192
D1Y0P8_9BACT/7-184
D1Y969_PROAC/1-190
D1YBL8_PROAC/1-175
D1YMR9_9FIRM/1-176
D1YWM6_METPS/16-210
D1YWN0_METPS/13-193
D1YWU0_METPS/18-213
D1YWY9_METPS/16-211
D1YX49_METPS/32-141
D1Z1B6_METPS/1-189
D1Z1P4_METPS/1-178
D1ZGE6_SORMK/166-312
D1ZGE6_SORMK/72-151
D1ZHE7_SORMK/118-189
D1ZHE7_SORMK/184-329
D2ABV7_SHIF2/4-191
D2APL9_FRATE/12-192
D2B100_STRRD/4-185
D2B183_STRRD/1-184
D2B1X8_STRRD/3-186
D2B4J2_STRRD/1-190
D2BEH6_STRRD/3-187
D2BVI3_DICD5/1-174
D2BYR9_DICD5/4-190
D2C681_THENR/11-196
D2D2Z2_GOSHI/1-193
D2ETZ0_9BACE/1-187
D2EUB9_9BACE/5-185
D2F0M8_9BACE/4-221
D2F104_9BACE/1-187
D2F1F7_9BACE/4-187
D2F281_9BACE/7-200
D2F3I3_STAAU/1-185
D2FHK7_STAAU/1-185
D2FIL1_STAAU/1-185
D2FRX6_STAAU/1-185
D2G574_STAAU/1-185
D2G669_STAAU/1-185
D2GIJ3_STAAU/1-185
D2GMX9_STAAU/1-185
D2HRN5_AILME/5-195
D2L0J7_9DELT/1-187
D2L7G4_9DELT/12-190
D2N3L7_STAA5/1-185
D2NDK8_ECOS5/4-191
D2NJY4_ECOS5/1-175
D2PJ15_SULID/1-173
D2PKP0_KRIFD/10-194
D2Q6R2_BIFDB/4-183
D2QJL8_SPILD/24-202
D2QQA0_SPILD/1-182
D2QWT0_PIRSD/1-182
D2R0U0_PIRSD/17-200
D2RDS6_ARCPA/1-188
D2RIK0_ACIFV/1-174
D2RIR6_ACIFV/2-175
D2RTU8_HALTV/2-184
D2RXD0_HALTV/1-188
D2RZA9_HALTV/37-220
D2S366_HALTV/34-221
D2S5Y9_GEOOG/1-185
D2S931_GEOOG/1-216
D2TAH1_ERWP6/1-187
D2TCQ1_ERWP6/5-192
D2TH58_CITRI/4-191
D2TQI3_CITRI/1-175
D2TWT4_9ENTR/1-163
D2U3A1_9ENTR/1-173
D2UAU8_XANAP/1-187
D2UDV8_XANAP/11-194
D2UIU3_STAAU/1-185
D2UW57_STAAU/1-185
D2UZ10_NAEGR/31-219
D2VGZ5_NAEGR/11-199
D2WK24_GOSHI/2-191
D2WK25_GOSHI/2-192
D2WK26_GOSHI/2-192
D2WK27_GOSHI/2-192
D2Y9P4_VIBMI/1-174
D2YDI6_VIBMI/3-192
D2YK69_VIBMI/1-174
D2YPJ7_VIBMI/3-128
D2YQH9_VIBMI/1-131
D2Z339_9BACT/1-188
D2Z5Q7_9BACT/1-188
D2Z5T1_9BACT/12-196
D2ZEC2_9ENTR/1-175
D2ZMB5_9ENTR/4-191
D2ZNS7_METSM/1-182
D2ZQW7_METSM/1-184
D3A0K7_NEIMU/18-201
D3A7W4_NEISU/14-197
D3ABI7_9CLOT/1-175
D3AEZ1_9CLOT/1-180
D3AII6_9CLOT/12-192
D3CTW2_9ACTO/1-179
D3D5D8_9ACTO/15-193
D3DBT5_9ACTO/1-45
D3DBT5_9ACTO/39-169
D3DG80_HYDTT/1-184
D3DIU6_HYDTT/12-190
D3DYN8_METRM/1-183
D3E2Z1_METRM/1-181
D3E315_METRM/1-181
D3E6F0_GEOS4/17-203
D3E6F3_GEOS4/12-192
D3EJR4_GEOS4/13-197
D3EQU6_UCYNA/1-191
D3ERZ1_STAA4/1-185
D3EYS9_CONWI/20-203
D3EZS3_CONWI/6-190
D3F3U1_CONWI/1-188
D3F932_CONWI/7-184
D3G089_BACPE/2-185
D3G095_BACPE/1-180
D3GZ96_ECO44/1-175
D3H3Z6_ECO44/4-191
D3HMB9_LEGLN/1-176
D3HPA0_LEGLN/8-187
D3I1K7_9BACT/1-187
D3I5L6_9BACT/8-184
D3I862_9BACT/6-188
D3IAR6_9BACT/1-187
D3IGW7_9BACT/1-187
D3L032_9BACT/2-188
D3L5V4_9BACT/26-211
D3L5W0_9BACT/3-190
D3LBP5_OENOE/1-176
D3LHU1_ENTFC/5-179
D3LP78_MICLU/6-186
D3LPA0_MICLU/17-204
D3M2V8_9ACTO/26-214
D3M3D2_9ACTO/5-187
D3MB57_PROAC/1-175
D3MDG2_PROAC/1-190
D3MIX4_PROAC/1-190
D3MMC2_PROAC/1-175
D3MPZ2_9FIRM/1-185
D3MTA9_9FIRM/1-176
D3P0G9_AZOS1/29-210
D3P5C9_AZOS1/1-184
D3P600_AZOS1/9-188
D3P8A5_AZOS1/29-213
D3PAK4_DEFDS/1-184
D3PB67_DEFDS/1-179
D3PM25_MEIRD/20-203
D3PXX9_STANL/23-207
D3QGI6_STALH/1-184
D3QX81_ECOCB/4-191
D3QY08_ECOCB/1-175
D3R6P4_BIFAB/1-180
D3R827_KLEVT/1-175
D3RHA5_KLEVT/4-191
D3RN07_ALLVD/1-187
D3RVW9_ALLVD/12-191
D3S1N1_FERPA/1-185
D3S208_FERPA/1-187
D3S6A2_METSF/9-186
D3SAJ6_THISK/6-189
D3SAL4_THISK/1-174
D3SEX7_THISK/10-193
D3SF59_THISK/10-193
D3SM95_THEAH/1-185
D3SP47_THEAH/12-192
D3SQL3_NATMM/1-73
D3SQL3_NATMM/104-239
D3SR10_NATMM/35-222
D3SSJ3_NATMM/29-208
D3UHE6_HELM1/2-182
D3V1L6_XENBS/1-187
D3V6K8_XENBS/4-191
D3V6Y7_XENBS/16-198
D3V702_XENBS/1-174
D3VGA9_XENNA/16-198
D3VHA1_XENNA/1-187
D3VHX5_XENNA/4-191
D3YXP9_MOUSE/5-157
D3Z3F7_MOUSE/5-90
D3Z3F7_MOUSE/87-128
D4B8F2_9ENTR/1-175
D4BE24_9ENTR/4-191
D4C417_PRORE/4-191
D4C5N2_PRORE/1-173
D4CF58_9CLOT/1-184
D4CUC1_9FUSO/4-184
D4DQH4_NEIEG/19-202
D4E013_SEROD/4-193
D4E5R2_SEROD/1-187
D4F3M9_EDWTA/1-175
D4F9T5_EDWTA/4-192
D4G0H0_BACNA/1-183
D4G262_BACNA/3-186
D4G2D9_BACNA/1-184
D4GG09_PANAM/1-187
D4GGL6_PANAM/4-190
D4GQP8_HALVD/27-214
D4GYH5_HALVD/1-188
D4H3U8_DENA2/1-187
D4HCB2_PROAS/1-175
D4HF96_PROAS/1-190
D4HUJ3_ERWAC/4-191
D4I3X4_ERWAC/1-187
D4ICH4_ERWAE/4-191
D4IEA0_ERWAE/1-187
D4IMP8_9BACT/4-192
D4IPG2_9BACT/2-188
D4IWQ5_BUTFI/1-52
D4IWS1_BUTFI/1-174
D4J4U7_9FIRM/5-179
D4K295_9FIRM/1-150
D4K341_9FIRM/7-182
D4KGH0_9FIRM/1-187
D4KMG4_9FIRM/1-177
D4KZ38_9FIRM/1-177
D4LBY7_9FIRM/1-176
D4LNU3_9FIRM/12-110
D4LQB3_9FIRM/4-178
D4M5E4_9FIRM/4-178
D4M8S6_9BACT/1-187
D4QKT0_ENTFC/5-179
D4QU10_ENTFC/1-174
D4RC21_ENTFC/1-189
D4RLS7_ENTFC/83-257
D4RX53_9FIRM/10-188
D4S1W8_9FIRM/1-178
D4S718_9FIRM/1-176
D4SR89_9XANT/1-174
D4SS78_9XANT/1-187
D4STN3_9XANT/12-191
D4T138_9XANT/12-191
D4T4N2_9XANT/1-174
D4T814_9XANT/1-187
D4TKG1_9NOST/1-195
D4TMI9_9NOST/7-187
D4TV02_9NOST/1-195
D4TWQ0_9ACTO/1-187
D4TXE5_9ACTO/1-183
D4U5R9_STAAU/1-185
D4UCA8_STAAU/1-185
D4V5E1_BACVU/1-148
D4V603_BACVU/1-181
D4V9S4_BACVU/5-180
D4VD82_BACVU/1-187
D4VI28_9BACE/1-187
D4VKJ7_9BACE/1-187
D4W424_9FIRM/1-173
D4WDZ1_BACOV/7-184
D4WLM1_BACOV/1-187
D4WWI6_BACOV/1-187
D4WXT2_BACOV/1-187
D4X5W7_9BURK/1-187
D4X5Z3_9BURK/1-178
D4XJB8_9BURK/7-190
D4XL58_ACIHA/22-204
D4XTF0_ACIHA/1-172
D4Y7K8_BACTR/1-182
D4Y850_BACTR/3-183
D4YD78_BACTR/1-187
D4YHJ6_9LACT/1-176
D4YKS5_9MICO/2-183
D4Z2D5_SPHJU/1-184
D4Z370_SPHJU/8-194
D4Z372_SPHJU/1-185
D4ZFZ1_SHEVD/4-195
D4ZIG7_SHEVD/1-174
D5A4L4_SPIPL/1-199
D5AT22_RHOCB/1-184
D5AY55_RICPP/1-181
D5B5A5_YERPZ/4-192
D5B6Q0_YERPZ/1-189
D5BBY2_ZUNPS/4-195
D5BFF6_ZUNPS/4-197
D5BN02_PUNMI/9-196
D5BUG9_PUNMI/9-192
D5BW99_NITHN/7-186
D5C0K7_NITHN/1-187
D5CFV7_ENTCC/4-192
D5CJ89_ENTCC/1-175
D5CRM8_SIDLE/1-175
D5D565_ECOKI/4-191
D5D5R6_ECOKI/1-174
D5DBK1_BACMD/2-185
D5DKJ1_BACMD/3-186
D5DNI8_BACMD/3-185
D5DP10_BACMQ/3-188
D5DWE2_BACMQ/3-185
D5DY69_BACMQ/1-184
D5E8D5_METMS/1-189
D5EH09_AMICL/13-198
D5EJI7_CORAD/1-190
D5ESM3_PRER2/1-187
D5ETV7_PRER2/1-187
D5G3J1_HAEIF/4-194
D5H6F7_SALRM/1-192
D5H6I4_SALRM/45-237
D5HCT3_SALRM/1-190
D5HDW1_9FIRM/82-257
D5KU43_9PSED/1-190
D5MHS5_9BACT/1-186
D5MIH0_9BACT/17-201
D5MWP8_BACSU/1-183
D5MX73_BACSU/5-188
D5N0Q3_BACSU/1-184
D5NC52_9BURK/1-187
D5NI34_9BURK/1-195
D5NQ28_9BURK/4-192
D5NSC8_9BURK/1-191
D5NYA4_CORAM/1-169
D5P145_CORAM/4-194
D5PB69_9MYCO/9-195
D5PDI1_9MYCO/5-181
D5Q8Y0_CLODI/25-209
D5QEY1_GLUHA/1-184
D5QUG1_METTR/28-210
D5QVZ7_METTR/1-184
D5RFH2_FUSNN/5-185
D5RKD9_9PROT/14-194
D5RM43_9PROT/1-184
D5RVI3_CLODI/25-209
D5SJ68_STRCL/52-230
D5SWF5_PLAL2/1-182
D5SZ13_PLAL2/15-202
D5TIK7_BIFAV/1-180
D5TNI0_BACT1/4-189
D5TPE5_BACT1/1-184
D5TQD5_BACT1/1-178
D5U4I1_BRAM5/1-186
D5ULW8_CELFN/14-198
D5UU77_TSUPD/1-186
D5V6E9_ARCNC/3-188
D5V6F2_ARCNC/1-175
D5VDR4_CAUST/1-184
D5VHN4_CAUST/1-184
D5VRQ7_METIM/1-176
D5VU51_METIM/1-182
D5VVQ8_CLOB2/17-202
D5W831_BURSC/1-187
D5WAY1_BURSC/1-195
D5WXK5_BACT2/47-156
D5WZX3_THIK1/1-188
D5X0P2_THIK1/2-183
D5X8Q9_THEPJ/8-197
D5XPT2_MYCTU/1-187
D5XZX9_MYCTU/1-187
D5YC02_MYCTU/1-187
D5YZH6_MYCTU/1-187
D5YZN8_MYCTU/1-187
D5ZC36_MYCTU/1-187
D5ZPF2_9ACTO/6-184
D5ZXY0_9ACTO/3-192
D6A3A1_9ACTO/3-175
D6AB60_STRFL/1-189
D6AGH4_STRFL/3-187
D6AHR8_STRFL/3-192
D6AT60_STRFL/18-202
D6AUW4_STRFL/1-185
D6B3D6_9ACTO/3-192
D6B4A7_9ACTO/3-188
D6BIY1_9FUSO/7-189
D6BV43_ECOLX/6-190
D6CQ79_THIS3/1-188
D6CSN3_THIS3/2-183
D6CX12_9BACE/1-187
D6D5U1_9BACE/1-187
D6D6Y8_9BACE/1-187
D6DJT0_CLOSC/1-184
D6DP72_ENTCL/4-191
D6E923_9ACTN/1-181
D6E9M4_9ACTN/1-161
D6EDY8_STRLI/62-180
D6EG81_STRLI/1-191
D6EUW0_STRLI/3-192
D6EXI4_STRLI/15-198
D6FXE6_MYCTU/1-187
D6GAS2_9ENTR/1-175
D6GPA9_9ENTR/4-191
D6H2V7_STAAU/1-185
D6HDG2_STAAU/1-185
D6HPW0_9FIRM/1-176
D6HYE7_ECOLX/10-184
D6I342_ECOLX/4-99
D6I343_ECOLX/1-78
D6I998_ECOLX/1-174
D6IG22_ECOLX/4-191
D6IRD6_ECOLX/1-175
D6IWM5_ECOLX/4-191
D6J3Y2_STAAU/1-185
D6JBT1_ECOLX/1-175
D6JHA4_ECOLX/4-191
D6JYG1_ACIG3/1-172
D6JYG5_ACIG3/6-186
D6K2Y0_9ACTO/3-192
D6KBK5_9ACTO/1-177
D6KBQ4_9ACTO/44-175
D6KEN4_9ACTO/2-185
D6KH57_9FIRM/1-175
D6KMB9_9FIRM/1-176
D6LHZ9_9FUSO/5-185
D6LSI2_9RHIZ/1-184
D6LU97_STAAU/1-185
D6M5A2_9ACTO/3-188
D6MDQ3_9CLOT/1-148
D6NLY8_VIBCH/4-197
D6NM07_VIBCH/6-189
D6PS28_9BRAS/1-168
D6PS34_9BRAS/1-168
D6RHF4_HUMAN/5-53
D6S955_PEPMA/1-180
D6SA49_PEPMA/18-202
D6SE30_STAAU/1-185
D6SQT0_9DELT/1-187
D6SSV6_9DELT/14-197
D6T5D6_STAAU/1-185
D6TP61_9CHLR/2-187
D6UEH1_STAAU/1-185
D6ULV5_9BACT/19-212
D6USH2_9BACT/25-217
D6UW63_9BACT/28-210
D6V4S5_9BRAD/1-184
D6V6H3_9BRAD/1-184
D6WED0_TRICA/4-194
D6Y012_BACIE/1-175
D6Y015_BACIE/2-185
D6Y045_BACIE/3-187
D6Y2T3_THEBD/5-187
D6Y5U2_THEBD/3-187
D6YSW6_WADCW/20-205
D6YWL4_WADCW/1-187
D6Z4K9_DESAT/1-186
D6Z4N3_DESAT/1-158
D6Z4N9_DESAT/1-186
D6ZFH4_SEGRD/4-187
D6ZKX0_MOBCV/1-182
D6ZKX7_MOBCV/4-183
D6ZPY9_STRP0/1-173
D6ZWQ8_BIFLJ/1-181
D7A471_STAND/1-184
D7A824_STAND/9-206
D7A8S7_STAND/1-184
D7AJP7_GEOSK/1-187
D7AKD9_GEOSK/5-216
D7B012_NOCDD/10-193
D7B6G2_NOCDD/20-201
D7B6I9_NOCDD/7-191
D7BC98_MEISD/1-189
D7BS77_STRBB/3-190
D7BVN0_STRBB/3-192
D7C1C9_STRBB/1-181
D7C9E9_STRBB/1-193
D7CVP4_TRURR/1-186
D7D1N5_GEOSC/1-183
D7D4D9_GEOSC/16-201
D7D4L7_GEOSC/1-182
D7D528_GEOSC/2-186
D7DRX7_METV3/20-206
D7DS40_METV3/108-289
D7DZN2_NOSA0/1-205
D7E5W2_METEZ/1-189
D7EMD6_MYCTU/1-187
D7FGR7_ECTSI/1-185
D7FM80_ECTSI/54-173
D7G3J5_ECTSI/73-186
D7G3K4_ECTSI/59-174
D7GI53_PROFC/1-99
D7GI53_PROFC/117-216
D7GQ99_9FIRM/5-102
D7GQB6_9FIRM/4-178
D7H7A8_BRUAB/1-184
D7HC35_VIBCH/1-174
D7HF92_VIBCH/3-192
D7HL34_VIBCH/3-192
D7HN83_VIBCH/1-174
D7HW34_PSESS/1-190
D7HZP0_PSESS/1-187
D7I995_9BACE/6-183
D7ID41_9BACE/1-180
D7IEB9_9BACE/2-181
D7IF98_9BACE/1-180
D7INX9_9BACE/4-185
D7ITD4_9BACE/1-187
D7ITU3_9BACE/10-189
D7IUD5_9BACE/1-180
D7IW80_9BACE/5-183
D7IWM5_9BACE/1-180
D7IWM7_9BACE/4-188
D7J7A8_9BACE/7-176
D7JAL2_9BACE/1-187
D7JAV7_9BACE/1-187
D7JH71_9BACT/1-187
D7JH72_9BACT/2-192
D7JNZ5_ECOLX/1-175
D7JVP9_ECOLX/4-191
D7K041_9BACE/1-187
D7KQP1_ARALL/2-191
D7LAK1_ARALL/2-193
D7LNY0_ARALL/24-216
D7M7D1_ARALL/2-193
D7MJP7_ARALL/2-194
D7MYX8_9NEIS/1-175
D7N372_9NEIS/14-197
D7NEE5_9BACT/3-178
D7SI40_VITVI/11-70
D7SXJ7_VITVI/12-128
D7UYF4_LISGR/1-181
D7VI44_9SPHI/6-197
D7VI83_9SPHI/2-195
D7VI94_9SPHI/7-198
D7VVU8_9FLAO/1-182
D7W4Q3_9FLAO/5-198
D7W8U4_9FLAO/19-211
D7W9K9_9CORY/4-195
D7WKD3_BACCE/5-66
D7X7Z1_ECOLX/1-175
D7XDD8_ECOLX/4-191
D7XM88_ECOLX/4-191
D7Y8L0_ECOLX/1-175
D7YBU4_ECOLX/4-191
D7YG29_ECOLX/4-191
D7YPH1_ECOLX/1-175
D7YTT3_ECOLX/5-177
D7Z1P6_ECOLX/4-191
D7Z222_ECOLX/1-174
D7ZA15_ECOLX/1-175
D7ZDM1_ECOLX/4-191
D7ZU92_ECOLX/4-191
D7ZVB9_ECOLX/1-175
D8A573_ECOLX/1-175
D8ADX6_ECOLX/4-191
D8AH15_ECOLX/1-175
D8AJM1_ECOLX/4-191
D8AZE7_ECOLX/1-175
D8AZT3_ECOLX/4-191
D8BBB0_ECOLX/1-175
D8BEA7_ECOLX/4-191
D8BRM6_ECOLX/1-175
D8C4B5_ECOLX/4-191
D8CAS6_ECOLX/4-191
D8CHZ5_ECOLX/10-184
D8D8Y9_COMTE/1-174
D8DBV8_COMTE/1-187
D8DZM2_PREBR/5-179
D8E5F7_ECOLX/1-175
D8E9J5_ECOLX/4-191
D8EKP6_ECOLX/1-175
D8ERL8_ECOLX/4-191
D8EX17_9DELT/40-249
D8F9N7_9DELT/5-197
D8G8S6_9CYAN/1-205
D8GRT7_CLOLD/17-203
D8GZX4_BACAI/5-191
D8H2S8_BACAI/16-199
D8H3S5_BACAI/1-179
D8HA51_BACAI/1-184
D8HDM5_STAAF/1-185
D8HS56_AMYMU/3-182
D8HT53_AMYMU/1-170
D8HZ12_AMYMU/1-190
D8IB21_BRAP9/1-182
D8ILC7_LACSC/5-182
D8IR37_HERSS/1-192
D8ISG0_HERSS/1-192
D8ITN2_HERSS/6-189
D8IYP7_HERSS/2-182
D8J5R9_HALJB/30-216
D8J5S0_HALJB/7-185
D8J7H6_HALJB/1-188
D8JJ86_ACISD/6-217
D8JVJ6_HYPDA/1-184
D8K544_NITWC/1-187
D8KAD0_NITWC/7-220
D8KJK7_LACLN/2-175
D8KQ60_CORPF/1-185
D8LVQ2_BLAHO/4-188
D8LZV6_BLAHO/4-188
D8M5Z2_BLAHO/1-175
D8MKS4_ERWBE/4-192
D8MSX9_ERWBE/1-187
D8N142_RALSO/10-200
D8NC87_RALSO/1-191
D8NDN8_RALSO/10-200
D8NM12_RALSO/1-189
D8NWB2_RALSO/1-192
D8P8I1_9BACT/1-184
D8PGZ9_9BACT/7-187
D8PH51_9BACT/1-184
D8Q8D4_SCHCM/6-198
D8R4C3_SELML/2-191
D8TIK5_VOLCA/1-192
D8U3Z7_VOLCA/5-198
D8UEB9_VOLCA/1-192
D8UMX5_VOLCA/179-355
D9MP60_9BACT/3-182
D9N5W5_STRPN/1-173
D9NC61_STRPN/1-173
D9NIH1_STRPN/1-173
D9NPX8_STRPN/1-173
D9NXX2_STRPN/1-173
D9P7D3_ACTPL/1-113
D9P8X5_ACTPL/5-193
D9PQ13_PEPMA/1-180
D9PSK4_PEPMA/18-202
D9PX74_METTM/4-188
D9Q4Y5_CORP1/1-185
D9QNN5_BRESC/1-180
D9QTB9_ACEAZ/27-210
D9QTS3_ACEAZ/1-184
D9RCT4_STAAJ/1-185
D9RIF8_STAAK/1-185
D9RRK9_PREMB/8-184
D9RUF7_PREMB/6-188
D9RYA7_THEOJ/28-212
D9S1K1_THEOJ/1-187
D9SF97_GALCS/1-175
D9SU73_CLOC7/17-200
D9T3B2_MICAI/1-189
D9T3E5_MICAI/4-185
D9TB49_MICAI/26-210
D9TFE3_CALOO/2-190
D9TKS8_CALOO/17-201
D9UAM0_MARHY/2-181
D9UNU7_9ACTO/5-194
D9URF6_9ACTO/3-188
D9V225_9ACTO/4-183
D9V8W6_9ACTO/3-181
D9VEX9_9ACTO/18-202
D9VHQ3_9ACTO/4-182
D9VM45_9ACTO/1-190
D9VUL4_9ACTO/3-181
D9VYZ4_9ACTO/4-193
D9W478_9ACTO/1-186
D9WAZ4_9ACTO/1-141
D9WGQ3_9ACTO/1-175
D9WIM4_9ACTO/3-192
D9WKT7_9ACTO/1-193
D9WPW9_9ACTO/3-190
D9X1D6_STRVR/7-191
D9X2J0_STRVR/1-183
D9X9U8_STRVR/40-175
D9XBL7_STRVR/1-193
D9XBS2_STRVR/1-175
D9XE48_STRVR/3-192
D9XM63_9ACTO/1-190
D9XVA2_9ACTO/35-175
D9XWS5_9ACTO/3-192
D9YC10_9DELT/24-202
D9YDA3_9DELT/1-187
D9YYZ6_PROMI/1-175
D9YZ21_PROVU/1-174
D9YZ40_PROMI/1-175
D9YZ52_PROVU/1-62
E0DCC7_9CORY/1-177
E0E1R4_9FIRM/15-192
E0EA47_ACTPL/5-193
E0EG14_ACTPL/5-193
E0EM61_ACTPL/5-193
E0F095_ACTPL/5-193
E0F636_ACTPL/5-193
E0FCM3_ACTPL/5-193
E0FIE4_ACTPL/5-193
E0FPH8_ACTPL/5-193
E0FTU8_9THEO/7-193
E0GKR0_ENTFA/7-181
E0HBE1_ENTFA/7-181
E0HRX9_9GAMM/1-175
E0HSY8_9GAMM/1-175
E0I269_9BACT/11-197
E0I7A1_9BACL/1-182
E0IAL0_9BACL/17-198
E0IEQ8_9BACL/1-182
E0IQQ3_9GAMM/1-175
E0IU78_9GAMM/1-175
E0J147_ECOLW/1-175
E0J405_ECOLW/4-191
E0JB74_RHIME/1-186
E0JGN1_RHIME/22-228
E0JHL9_RHIME/18-200
E0K1D0_RHIME/18-200
E0K591_RHIME/1-186
E0KIL2_STRVO/1-193
E0KMY3_STRVO/4-182
E0KXJ2_STRVO/3-192
E0KZ22_STRVO/3-190
E0LG12_SPHCR/1-184
E0LNZ3_SPHCR/8-194
E0LNZ5_SPHCR/1-185
E0LVR5_9ENTR/1-187
E0M1K2_9ENTR/4-191
E0MJA8_9RHOB/50-231
E0MMP6_9RHOB/6-187
E0MNG1_9RHOB/1-183
E0N0F7_9CORY/1-187
E0N315_9ACTO/4-183
E0N322_9ACTO/1-189
E0NQF8_9BACT/1-187
E0P2D4_9FIRM/2-182
E0P6H2_STAAU/1-185
E0PTG4_STRPY/1-174
E0PYV9_STRPY/1-97
E0QB80_CAMCO/4-191
E0QQS3_9ACTO/4-183
E0R229_ECOLX/1-175
E0R2Z5_ECOLX/4-191
E0RAX4_PAEP6/18-199
E0RLB2_PAEP6/1-182
E0RLC8_PAEP6/11-192
E0RTC1_SPITD/3-185
E0RX60_BUTPB/12-191
E0S195_BUTPB/1-179
E0SFV1_DICD3/1-174
E0SKQ4_DICD3/4-191
E0SUL1_STRZA/1-45
E0SUL2_STRZA/3-123
E0T492_EDWTF/1-175
E0T4Q5_EDWTF/4-192
E0TCU7_PARBH/1-188
E0TTZ4_BACPZ/1-184
E0TYB1_BACPZ/1-183
E0U4V3_BACPZ/5-188
E0U720_CYAP2/1-206
E0UKV7_CYAP2/1-186
E0VZ63_PEDHC/4-194
E0WQB3_9ENTR/4-198
E0XWC7_9RHIZ/1-183
E0XWC9_9RHIZ/9-187
E1CZI9_VIBPA/1-174
E1D4U2_VIBPA/1-174
E1DLI6_VIBPA/1-174
E1E4I2_STAAU/1-185
E1EC16_VIBPA/1-174
E1FDK7_9THEO/1-182
E1FWS5_LOALO/8-211
E1GTF2_9BACT/6-188
E1GX40_9BACT/7-183
E1H2F3_STRPN/1-173
E1H5P0_MYCTU/1-187
E1HHS0_ECOLX/1-175
E1HNT3_ECOLX/4-191
E1HWU5_ECOLX/4-191
E1I6J5_ECOLX/1-175
E1IC58_9CHLR/2-185
E1IG35_9CHLR/16-205
E1ITI3_ECOLX/4-191
E1IZ28_ECOLX/1-175
E1J5U7_ECOLX/4-191
E1JPR8_9LACO/5-182
E1JWD1_DESFR/1-187
E1K0U5_DESFR/12-190
E1K5F8_9EURY/14-195
E1K7E0_9EURY/15-207
E1K9B0_9FIRM/4-178
E1K9P6_9FIRM/1-175
E1KHQ1_9FIRM/1-174
E1KP13_9BACT/5-182
E1KTN1_9BACT/4-186
E1KWD9_PEPMA/18-202
E1KYH9_PEPMA/1-180
E1L5Y1_9FIRM/1-174
E1LCC2_9FIRM/1-174
E1MEL8_9ACTO/4-183
E1MJ31_9GAMM/2-184
E1MJ41_9GAMM/1-78
E1MKZ1_9GAMM/1-187
E1P8W0_ECOAB/4-191
E1PCE1_ECOAB/5-177
E1PFR2_ECOAB/1-175
E1PLY7_CAMJM/4-191
E1PM46_CAMJM/1-184
E1QDY4_DESB2/45-247
E1QIC8_DESB2/1-184
E1RA13_SPISS/20-210
E1RA28_SPISS/2-188
E1RBT2_SPISS/5-185
E1REU4_METP4/46-151
E1RK60_METP4/1-186
E1RNR4_XYLFG/1-187
E1RVS8_ECOUM/4-191
E1RW34_ECOUM/1-174
E1SEU4_PANVC/1-187
E1SK74_PANVC/4-190
E1SP08_FERBD/1-174
E1SVF0_FERBD/1-174
E1SW61_FERBD/1-187
E1SYH9_THESX/1-182
E1T691_BURSG/1-195
E1T810_BURSG/1-187
E1UR51_BACAS/25-213
E1URY5_BACAS/2-185
E1US53_BACAS/1-184
E1VBU3_HALED/1-187
E1VCV2_HALED/1-174
E1VH33_9GAMM/7-189
E1VIJ3_9GAMM/1-187
E1VVH6_ARTAR/5-186
E1VY29_ARTAR/3-187
E1WDY7_SALTS/4-192
E1WH13_SALTS/1-175
E1WLJ4_BACF6/7-185
E1WNL4_BACF6/1-187
E1WQ54_BACF6/1-180
E1WSF9_BACF6/2-181
E1WTC4_BACF6/7-192
E1WYT3_BACMS/1-181
E1WYW1_BACMS/2-175
E1X3H1_BACMS/3-183
E1XEQ8_STRZO/1-174
E1XP04_STRZI/1-173
E1XPJ1_STRZI/1-175
E1YJF8_9DELT/56-265
E1YJF9_9DELT/1-172
E1YNX7_9BACE/3-185
E1YPT0_9BACE/5-184
E1YRV8_9BACE/1-187
E1YTV8_9BACE/1-179
E1YUG0_9BACE/1-180
E1YUU6_9BACE/1-187
E1YVS6_9BACE/10-190
E1YWT2_9BACE/1-187
E1YYA1_9BACE/9-187
E1Z924_9CHLO/1-193
E2AU70_9HYME/5-195
E2CA14_9HYME/5-90
E2CA14_9HYME/87-128
E2CAQ3_9RHOB/1-184
E2CC68_9RHOB/7-190
E2CHT4_9RHOB/26-215
E2CRB0_9RHOB/1-56
E2CRB1_9RHOB/10-105
E2GJC4_9BURK/1-184
E2JU03_ECO57/4-191
E2K0Y6_ECO57/1-175
E2K7Z8_ECO57/4-191
E2KK75_ECO57/1-175
E2KM15_ECO57/1-175
E2KP68_ECO57/4-191
E2LWQ3_MONPE/2-120
E2M805_PSESM/1-187
E2M8K0_PSESM/1-190
E2MYR2_9CORY/1-190
E2N145_CAPSP/1-182
E2N1B6_CAPSP/1-187
E2N8E5_9BACE/4-189
E2NGR6_9BACE/1-187
E2NKH8_9BACE/1-187
E2NQJ6_9FIRM/1-64
E2NQJ7_9FIRM/71-140
E2NZR3_PASHA/7-188
E2P5C4_PASHA/8-189
E2QHW3_ECOLX/4-191
E2QNQ3_ECOLX/1-175
E2R311_CANFA/5-195
E2R318_CANFA/5-54
E2S3T5_9CORY/1-185
E2S6J8_9CORY/1-182
E2SBE7_9ACTO/1-179
E2SQG8_9FIRM/1-182
E2SZ47_9RALS/1-190
E2T832_MYCTU/1-187
E2THV6_MYCTU/1-187
E2TUK7_MYCTU/1-187
E2U6G8_MYCTU/1-187
E2UHH4_MYCTU/1-187
E2UTL7_MYCTU/1-187
E2V4U3_MYCTU/1-187
E2VE54_MYCTU/1-187
E2VQF1_MYCTU/1-187
E2WDM7_MYCTU/1-187
E2WVU2_ECOLX/1-138
E2X0Y8_ECOLX/1-174
E2X582_SHIDY/4-191
E2XEN2_SHIDY/1-65
E2XLY3_PSEFL/1-190
E2XNP0_PSEFL/4-191
E2XRX1_PSEFL/1-187
E2ZXT5_PSEAE/1-162
E2ZXV4_PSEAE/1-187
E3A3V4_PSEAE/1-187
E3ARE8_9SPHI/39-229
E3AUR3_9SPHI/1-182
E3B8E0_9MICO/21-208
E3BAE6_9MICO/3-188
E3BJ03_9VIBR/1-174
E3CVY4_9BACT/12-197
E3CZ53_9BACT/1-187
E3DD05_ERWSE/8-195
E3DH44_ERWSE/1-187
E3DNF2_HALPG/6-190
E3DS47_HALPG/1-174
E3DVW2_BACA1/25-213
E3DXF5_BACA1/2-185
E3DY26_BACA1/1-184
E3E5W8_PAEPS/18-199
E3EGV9_PAEPS/1-182
E3EGX6_PAEPS/1-182
E3F9T2_CORP9/1-185
E3G013_STIAD/14-201
E3G111_ENTCS/1-175
E3G3Z3_ENTCS/4-191
E3GDH5_EUBLK/3-178
E3GE49_EUBLK/14-199
E3GE70_EUBLK/12-192
E3GN12_EUBLK/12-192
E3GQ16_EUBLK/1-187
E3GR47_EUBLK/12-190
E3GXI2_METFV/6-194
E3GZ74_METFV/13-194
E3HB36_ILYPC/1-175
E3HCU8_ILYPC/1-174
E3HF56_ACHXA/7-190
E3HQQ1_ACHXA/1-187
E3HQQ5_ACHXA/3-184
E3I3T9_RHOVT/1-180
E3I7R9_RHOVT/6-187
E3I892_RHOVT/6-84
E3IAA9_GEOS0/3-183
E3IE99_GEOS0/1-187
E3IHL8_GEOS0/1-182
E3IN11_DESVR/1-187
E3IQX6_DESVR/15-193
E3IZ13_FRASU/5-186
E3J1Z1_FRASU/26-209
E3J4S8_FRASU/1-46
E3J4S8_FRASU/39-169
E3JCH2_FRASU/19-200
E3K0X4_PUCGT/15-210
E3MQX3_CAERE/10-202
E3PBQ5_ECOH1/1-175
E3PNX7_ECOH1/4-191
E3PUL6_CLOSD/14-219
E3Q206_COLGM/117-240
E3Q8P9_COLGM/148-290
E3Q8P9_COLGM/77-155
E3QSG1_COLGM/167-309
E3QSG1_COLGM/82-162
E3QZ10_COLGM/70-231
E3RW37_PYRTT/27-189
E3SLH6_9CAUD/1-177
E3T512_9VIRU/32-147
E3X5B9_ANODA/4-62
E3X5B9_ANODA/91-251
E3XPZ3_ECOLX/1-175
E3XW29_ECOLX/4-191
E3Y152_SHIFL/1-175
E3Y6V6_SHIFL/4-191
E4A546_PROAC/1-190
E4A7N6_PROAC/1-163
E4AEQ4_PROAC/1-175
E4AIS8_PROAC/1-191
E4AKJ2_PROAC/1-190
E4AM76_PROAC/1-163
E4AW72_PROAC/1-190
E4AXV6_PROAC/1-163
E4B0I0_PROAC/1-190
E4B2S3_PROAC/1-163
E4B7C2_PROAC/1-190
E4BD14_PROAC/1-163
E4BG78_PROAC/1-175
E4BKU0_PROAC/1-191
E4BRB6_PROAC/1-163
E4BT70_PROAC/1-190
E4BUU2_PROAC/1-190
E4BY91_PROAC/1-163
E4C2V7_PROAC/1-190
E4C5H9_PROAC/1-163
E4CAD5_PROAC/1-190
E4CCK0_PROAC/1-163
E4CI89_PROAC/1-190
E4CJH5_PROAC/1-163
E4CPD8_PROAC/1-190
E4CU47_PROAC/1-163
E4CXW4_PROAC/1-190
E4D021_PROAC/1-163
E4D3B9_PROAC/1-190
E4D9F0_PROAC/1-163
E4DBY5_PROAC/1-163
E4DFW2_PROAC/1-190
E4DM12_PROAC/1-190
E4DNM2_PROAC/1-163
E4DR20_PROAC/1-163
E4DV19_PROAC/1-190
E4DWR3_PROAC/1-190
E4DZZ8_PROAC/1-163
E4EA20_PROAC/1-163
E4EAM4_PROAC/1-190
E4ED41_PROAC/1-190
E4EFT8_PROAC/1-163
E4EK38_PROAC/1-190
E4ELA3_PROAC/1-163
E4ES21_PROAC/1-190
E4EVL5_PROAC/1-163
E4F2E6_PROAC/1-190
E4F5T2_PROAC/1-163
E4F7B1_PROAC/1-190
E4FAX3_PROAC/1-163
E4FF83_PROAC/1-190
E4FI04_PROAC/1-163
E4FMF9_PROAC/1-190
E4FSV4_PROAC/1-163
E4FTW5_PROAC/1-190
E4FX71_PROAC/1-163
E4G292_PROAC/1-163
E4G6A1_PROAC/1-190
E4G8X1_PROAC/1-190
E4GC75_PROAC/1-163
E4GIN2_PROAC/1-190
E4GJS8_PROAC/1-163
E4GNT8_PROAC/1-190
E4GUI9_PROAC/1-163
E4GXW3_PROAC/1-163
E4GZX5_PROAC/1-190
E4H451_PROAC/1-190
E4H911_PROAC/1-163
E4HA13_PROAC/1-163
E4HDT5_PROAC/1-190
E4HHT7_PROAC/1-175
E4HLB1_PROAC/1-191
E4HUJ1_PROAC/1-163
E4HVF5_PROAC/1-190
E4HYD8_PROAC/1-190
E4I2D6_PROAC/1-163
E4IC32_ENTFC/83-257
E4IHG6_ENTFC/83-257
E4IZV6_ENTFC/83-257
E4JBV9_ENTFC/83-257
E4JJA7_ENTFC/83-257
E4K3I4_9FIRM/17-201
E4K5E9_9FIRM/2-190
E4KPE8_9LACT/12-193
E4KPV8_9LACT/1-174
E4KSE3_9PORP/1-176
E4KSJ3_9PORP/13-229
E4L1P4_9STRE/1-174
E4L3K7_9STRE/2-176
E4LB12_9FIRM/1-175
E4LHM9_9FIRM/1-174
E4M3P9_9FIRM/1-122
E4M3P9_9FIRM/134-206
E4M5B5_9FIRM/3-180
E4ME07_9BACT/1-187
E4ME72_9BACT/14-184
E4MK24_9FIRM/1-187
E4MKK7_9FIRM/82-269
E4MTG8_CAPOC/1-186
E4MUR1_CAPOC/4-186
E4N7C4_KITSK/19-202
E4NBN5_KITSK/1-183
E4NC39_KITSK/3-192
E4NG13_KITSK/1-183
E4NLR4_HALBP/1-188
E4NWE7_HALBP/1-181
E4P2Z5_ECO8N/4-191
E4PBV8_ECO8N/1-175
E4PH42_MARAH/1-172
E4PH46_MARAH/3-176
E4PRA2_MARAH/1-187
E4PS30_MARAH/2-182
E4Q133_CALOW/17-201
E4Q3M8_CALOW/2-190
E4Q7L8_CALH1/2-190
E4QBB1_CALH1/17-201
E4QIP0_METS6/1-175
E4R2G8_BIFLM/1-180
E4R4R5_PSEPB/1-190
E4RGE2_PSEPB/1-184
E4RL01_HALSL/1-175
E4RNM0_HALSL/13-196
E4RQM7_LEAB4/5-198
E4RSP2_LEAB4/1-182
E4S4E1_CALKI/2-190
E4S763_CALKI/17-201
E4S7Y1_CALKI/1-188
E4SC83_CALK2/17-201
E4SDF9_CALK2/2-190
E4SPX5_STRTN/7-180
E4T128_PALPW/1-187
E4T329_PALPW/1-187
E4T335_PALPW/4-192
E4TA24_RIEAD/3-228
E4TCY6_RIEAD/1-182
E4TH54_CALNY/14-191
E4THG6_CALNY/1-184
E4TNL8_MARTH/1-182
E4TQC1_MARTH/1-182
E4TQC2_MARTH/13-196
E4TY94_SULKY/1-183
E4U398_SULKY/1-187
E4VHS2_9HELI/1-146
E4VHS2_9HELI/213-274
E4VK75_9HELI/9-192
E4VQG2_BACFR/1-182
E4VQN4_BACFR/1-187
E4VU64_BACFR/7-185
E4VU72_BACFR/1-166
E4VVP1_BACFR/4-185
E4VYN2_BACFR/4-188
E4W166_BACFR/2-181
E4W9B6_RHOE1/9-196
E4WI38_RHOE1/2-120
E4XFR7_OIKDI/5-195
E5ANQ5_BURRH/1-191
E5B0I9_ERWAM/4-191
E5B615_ERWAM/1-187
E5BU75_9FUSO/18-231
E5BUH8_9FUSO/1-187
E5C829_9BACE/1-187
E5CFB3_9BACE/6-184
E5CFB6_9BACE/4-192
E5CGI0_9BACE/1-187
E5CJ58_STAHO/3-181
E5F0T6_VIBVU/1-174
E5QUM2_STAAH/1-185
E5R625_STAAG/1-185
E5SQT7_TRISP/4-195
E5TCH4_STAAU/1-185
E5TJ90_STAAU/1-185
E5TUB4_STAAU/1-185
E5U5F5_ALCXX/7-190
E5U6Y6_ALCXX/1-178
E5UBL6_ALCXX/1-187
E5UM84_NEIMU/14-197
E5UR51_9BACE/1-187
E5UTA8_9BACE/13-197
E5UW78_9BACE/5-180
E5UZ99_9BACE/4-189
E5V8C5_9BACE/6-194
E5V9C5_9BACE/1-187
E5VBP1_9BACE/7-187
E5VC66_9BACE/1-187
E5VCR8_9BACE/10-189
E5VCW0_9BACE/1-180
E5VX58_9FIRM/14-199
E5W5T2_9BACI/9-190
E5W7N7_9BACI/3-186
E5WF51_9BACI/1-184
E5WG39_9BACI/16-201
E5WLD9_9BACI/1-184
E5WUP0_9BACE/4-190
E5WWZ6_9BACE/1-180
E5X1N0_9BACE/4-186
E5X2F8_9BACE/1-187
E5X2W3_9BACE/1-187
E5X521_9ACTN/12-191
E5X560_9ACTN/1-177
E5XB52_9ACTN/17-202
E5XN41_9ACTO/1-168
E5Y0W2_9BIFI/7-185
E5Y391_BILWA/1-187
E5Y3B1_BILWA/16-194
E5YGK9_9ENTR/1-174
E5YNF6_9ENTR/4-191
E5YVA5_9BACL/17-203
E5YVA9_9BACL/12-193
E5Z7T3_CAMJE/1-173
E5ZL75_CAMJE/1-184
E5ZYV2_ECOLX/1-175
E6A1K6_ECOLX/4-191
E6A2S8_ECOLX/1-174
E6A8T3_ECOLX/4-191
E6ADU0_ECOLX/5-177
E6ALF9_ECOLX/1-175
E6AU01_ECOLX/4-191
E6AY87_ECOLX/1-174
E6B0U8_ECOLX/4-191
E6B2K6_ECOLX/1-175
E6BNK8_ECOLX/4-191
E6BWR9_PROAC/1-190
E6BYM4_PROAC/1-163
E6C3D7_PROAC/1-190
E6C8Z7_PROAC/1-163
E6CA76_PROAC/1-190
E6CB92_PROAC/1-163
E6CHJ7_PROAC/1-190
E6CND7_PROAC/1-163
E6CQP4_PROAC/1-190
E6CSG9_PROAC/1-163
E6CYN4_PROAC/1-190
E6D1A8_PROAC/1-163
E6D760_PROAC/1-190
E6DAE4_PROAC/1-163
E6DDU9_PROAC/1-190
E6DHN3_PROAC/1-163
E6DL48_PROAC/1-163
E6DP48_PROAC/1-190
E6DT04_PROAC/1-190
E6DX44_PROAC/1-163
E6E0K7_PROAC/1-163
E6E3V6_PROAC/1-190
E6E755_PROAC/1-190
E6EBT8_PROAC/1-163
E6EEQ3_PROAC/1-190
E6EIK8_PROAC/1-163
E6GBU2_ENTFA/7-181
E6HV41_ENTFA/7-181
E6IW42_ENTFA/7-181
E6IZB0_STRAP/1-176
E6JDV6_9ACTO/1-180
E6JF62_RIEAN/1-182
E6JH46_RIEAN/2-192
E6JS49_9SPIO/3-185
E6KA33_9BACT/1-187
E6KQX9_9ACTO/1-186
E6KUQ5_9ACTO/12-201
E6L2S9_9PROT/1-175
E6L2T1_9PROT/2-187
E6LD06_9ENTE/83-258
E6LPX9_9FIRM/1-175
E6LXH1_9ACTO/1-189
E6LXI0_9ACTO/4-183
E6M4J6_9ACTO/4-183
E6M4K3_9ACTO/1-189
E6MB56_STALU/6-189
E6MIH5_9FIRM/12-203
E6MM74_9BACT/5-182
E6MTN3_9BACT/9-182
E6N4S3_9ARCH/1-182
E6NA48_9ARCH/1-183
E6PRB0_9ZZZZ/1-187
E6PV68_9ZZZZ/1-174
E6PZ40_9ZZZZ/23-216
E6Q418_9ZZZZ/30-212
E6QAN4_9ZZZZ/1-187
E6QJQ0_9ZZZZ/1-155
E6R5A2_CRYGW/7-199
E6RHB6_PSEU9/4-196
E6RZI9_CAMJC/1-184
E6S8I7_INTC7/22-205
E6SDU2_INTC7/3-184
E6SDU6_INTC7/4-191
E6SEW6_INTC7/1-174
E6SHR0_THEM7/3-180
E6SI54_THEM7/3-200
E6SPI5_BACT6/2-181
E6SS60_BACT6/4-188
E6STQ2_BACT6/1-187
E6SUS8_BACT6/1-180
E6SXP1_SHEB6/1-170
E6T525_SHEB6/1-175
E6T6A1_SHEB6/1-174
E6TAR3_MYCSR/1-190
E6TMU9_MYCSR/1-187
E6TT51_BACCJ/1-174
E6U9V7_ETHHY/8-186
E6U9X0_ETHHY/15-197
E6UEL3_RUMA7/1-175
E6UKS6_RUMA7/1-199
E6UMJ7_CLOTL/3-189
E6UU33_CLOTL/12-190
E6UVE5_VARPD/1-187
E6UXD5_VARPD/10-193
E6V7X6_VARPD/1-199
E6VM96_RHOPX/1-184
E6VQT9_DESAO/14-193
E6VYI6_DESAO/1-187
E6W1S8_DESIS/1-187
E6WF73_PANSA/1-187
E6WHE7_PANSA/4-190
E6WT17_PSEUU/15-196
E6WXC1_PSEUU/1-176
E6X1B5_NITSE/2-193
E6X475_CELAD/4-191
E6X4S8_CELAD/15-206
E6XG17_SHEP2/1-174
E6ZJK6_9BASI/28-225
E7B777_YERE1/4-191
E7B7D6_YERE1/1-189
E7C9Y4_9RICK/4-186
E7CGI9_BACTU/1-174
E7D037_9FABA/2-194
E7D212_9GAMM/1-158
E7ER83_HUMAN/5-130
E7ER95_HUMAN/5-85
E7ETF4_HUMAN/5-152
E7EV97_HUMAN/18-181
E7FRY2_9LACO/82-257
E7G9E4_9FIRM/12-191
E7GH57_CLOSY/1-180
E7GQP8_CLOSY/14-199
E7HEG9_ECOLX/4-191
E7HM85_ECOLX/1-150
E7HTJ6_ECOLX/1-175
E7HVR8_ECOLX/4-191
E7I8C8_ECOLX/4-191
E7IB28_ECOLX/1-175
E7ITA9_ECOLX/4-191
E7IW87_ECOLX/1-175
E7J735_ECOLX/1-175
E7JAW3_ECOLX/4-191
E7JJQ5_ECOLX/4-191
E7JPX0_ECOLX/1-175
E7JVY8_SHISO/1-175
E7JYY5_SHISO/4-191
E7K285_SHISO/8-190
E7LI68_TRYCR/1-118
E7LI69_TRYCR/7-57
E7M8K5_9BACL/22-204
E7MIU3_STAAU/1-185
E7MRU0_STAAU/1-185
E7N3A4_9FIRM/1-174
E7N5X5_9ACTO/1-192
E7N6C8_9ACTO/4-187
E7N929_9ACTO/1-46
E7N929_9ACTO/44-159
E7NDM5_9ACTO/10-197
E7P151_PSESG/11-172
E7P1K1_PSESG/1-190
E7P667_PSESG/1-159
E7PJH2_PSESG/11-172
E7PNZ2_PSESG/1-187
E7PTE2_PSESG/1-190
E7QQ66_9EURY/28-214
E7QW51_9EURY/28-208
E7QZJ3_9EURY/1-166
E7QZP0_9EURY/1-188
E7RDS6_9BACL/2-185
E7RG11_9BACL/1-184
E7RJC7_9BACL/5-183
E7RSJ2_9BACT/1-187
E7RXW4_9BURK/1-187
E7RZC0_9BURK/2-199
E7RZW9_9BURK/1-174
E7S1S4_STRAG/12-183
E7SHB2_SHIDY/4-191
E7SRF8_SHIDY/1-175
E7T4R0_SHIBO/4-191
E7T569_SHIBO/1-175
E7TBS6_SHIFL/1-175
E7TCQ3_SHIFL/4-191
E7TP51_ECO57/1-150
E7TS69_ECO57/4-191
E7U0I1_ECOLX/4-191
E7UCX9_ECOLX/1-175
E7UP50_ECOLX/1-175
E7UQ19_ECOLX/4-191
E7UW43_SALTY/19-207
E7V061_SALTY/1-175
E7VE93_SALMO/1-175
E7VG60_SALMO/4-192
E7VKS4_SALMO/1-175
E7VT72_SALMO/4-192
E7VUV8_SALMO/4-192
E7W1D7_SALMO/1-175
E7W4A7_SALMO/1-175
E7WDR3_SALMO/4-192
E7WMN8_SALMO/1-175
E7WRD3_SALMO/4-192
E7WUR8_SALMO/1-175
E7WWI2_SALMO/4-192
E7X673_SALMO/4-192
E7XCU7_SALMO/1-175
E7XHJ4_SALMO/1-175
E7XID9_SALMO/4-192
E7XTP8_SALMO/1-175
E7XYT4_SALMO/4-192
E7Y7E1_SALMO/4-192
E7YDB7_SALMO/1-175
E7YIU3_SALMO/1-175
E7YT22_SALMO/4-192
E7YUB6_SALMO/4-192
E7Z2M3_SALMO/1-175
E7ZAI5_SALMO/1-175
E7ZFD8_SALMO/4-192
E7ZLL4_SALMO/1-175
E7ZSN8_SALMO/4-192
E7ZUB8_SALMO/4-192
E7ZUK7_SALMO/1-175
E8A740_SALMO/1-175
E8AAP9_SALMO/4-192
E8AMQ3_SALMO/4-192
E8AN43_SALMO/1-175
E8AX02_SALMO/1-175
E8B408_SALMO/4-192
E8BC67_SALMO/1-175
E8BEL5_SALMO/4-192
E8BMU9_SALMO/4-192
E8BRL1_SALMO/1-175
E8BXC3_SALMO/1-175
E8C7G2_SALMO/4-192
E8C907_SALMO/1-175
E8CHJ0_SALMO/4-192
E8CSV5_SALMO/1-175
E8CTD1_SALMO/4-192
E8D086_SALMO/1-175
E8D366_SALMO/4-192
E8DAJ7_SALMO/1-175
E8DCC0_SALMO/4-192
E8DQ10_SALMO/4-192
E8DRE4_SALMO/1-175
E8E0S4_SALMO/4-192
E8E9D7_SALMO/1-175
E8EAM7_SALMO/1-175
E8EDH6_SALMO/4-192
E8ELE4_SALMO/1-175
E8EQ42_SALMO/4-192
E8EYF3_SALMO/1-175
E8F025_SALMO/4-192
E8FK80_SALMO/1-175
E8FME7_SALMO/4-192
E8FSV3_SALMO/1-175
E8FV93_SALMO/4-192
E8G1P0_SALMO/1-175
E8GBL2_SALMO/4-192
E8GHV2_SALMO/1-175
E8GL01_SALMO/4-192
E8GQY5_SALMO/1-175
E8H1L9_SALMO/4-192
E8H3N7_ECO57/1-175
E8H980_ECO57/4-191
E8HHG6_ECOLX/1-175
E8HMW7_ECOLX/4-191
E8HWI7_ECOLX/1-175
E8I1V5_ECOLX/4-191
E8I9V2_ECOLX/1-175
E8IFX6_ECOLX/4-191
E8IMW1_ECOLX/1-175
E8IU43_ECOLX/4-191
E8J322_ECO57/1-175
E8J8D8_ECO57/4-191
E8JKT3_9ACTO/1-183
E8JKZ5_9ACTO/1-189
E8KE56_9PAST/2-175
E8KE89_9PAST/12-200
E8KY33_9RHIZ/1-184
E8LN99_9GAMM/2-176
E8LR77_9VIBR/1-174
E8LWU0_9VIBR/1-176
E8M039_9VIBR/8-187
E8M7A5_9VIBR/4-198
E8M7A9_9VIBR/4-197
E8M9Y8_9VIBR/1-174
E8MAV8_9VIBR/4-192
E8MZT8_ANATU/6-186
E8N0K2_ANATU/2-186
E8N337_ANATU/16-201
E8NEE3_MICTS/1-183
E8NIP7_SALET/1-175
E8NMV9_SALET/4-192
E8P6B6_YERPH/4-192
E8PHU6_ACIB1/6-185
E8R5B6_ISOPI/1-182
E8R5E2_ISOPI/17-196
E8R6V5_ISOPI/27-211
E8RGZ4_9DELT/1-185
E8RJ99_9DELT/7-186
E8RMB8_9CAUL/9-188
E8RMC8_9CAUL/1-174
E8RWB8_MICSL/3-184
E8RYM9_MICSL/1-189
E8S1K8_MICSL/26-210
E8SF28_STAPH/1-184
E8SWH2_GEOS2/1-183
E8SWU7_GEOS2/16-201
E8SXH5_GEOS2/1-182
E8T584_THEA1/5-196
E8T5Y9_THEA1/15-193
E8T6I0_THEA1/5-195
E8T883_MESCW/1-188
E8TWB4_ALIDB/1-187
E8TYY9_ALIDB/6-189
E8TYZ8_ALIDB/6-189
E8U3E8_DEIML/1-184
E8UGA9_TAYEM/6-189
E8UZ02_TERSS/24-217
E8V8J9_TERSS/5-187
E8VA70_BACST/25-213
E8VCI5_BACST/5-188
E8VCP7_BACST/1-184
E8VF52_BACST/12-193
E8VIG3_BACST/1-183
E8VSU5_VIBVU/1-174
E8VSV8_VIBVU/8-191
E8W090_STRFA/3-187
E8W478_STRFA/3-192
E8WB12_STRFA/1-190
E8WIA4_GEOS8/1-187
E8WQJ3_GEOS8/6-186
E8WQJ6_GEOS8/6-188
E8WSV3_GEOS8/6-199
E8WSX5_GEOS8/5-183
E8WVC0_ACISM/20-212
E8WVF7_ACISM/5-187
E8XC34_SALT4/1-175
E8XIN1_SALT4/4-192
E8XML4_RAHSY/4-191
E8XUM8_RAHSY/1-187
E8Y3H2_ECOKO/1-175
E8Y8T4_ECOKO/4-191
E8YLR8_9BURK/1-195
E8YNE8_9BURK/1-187
E8ZT61_CLOB0/17-202
E9A3H5_SALET/1-175
E9A8N0_SALET/4-192
E9BXM6_9EUKA/5-197
E9CFP6_9EUKA/7-189
E9CM82_9ENTR/1-189
E9CP45_9ENTR/4-192
E9E351_METAQ/117-252
E9E351_METAQ/32-117
E9E3G4_METAQ/75-198
E9E3J6_METAQ/68-231
E9ES69_METAR/118-252
E9ES69_METAR/32-116
E9FBQ1_METAR/68-231
E9FBY0_METAR/37-198
E9GYQ1_DAPPU/12-202
E9HXV8_DAPPU/1-134
E9IGD4_SOLIN/5-195
E9JES3_9ACTO/14-193
E9PBD2_HUMAN/5-55
E9RTW5_9FIRM/1-175
E9S4H2_TREDE/4-179
E9S778_RUMAL/1-176
E9S899_RUMAL/1-178
E9SF32_RUMAL/83-266
E9SJT6_CLOSY/12-193
E9SQY3_CLOSY/1-175
E9SZU6_COREQ/5-181
E9TKP7_ECOLX/1-175
E9TMY3_ECOLX/4-191
E9TP79_ECOLX/1-175
E9TS30_ECOLX/4-191
E9U8R4_ECOLX/10-184
E9UCV7_ECOLX/4-191
E9UXG8_9ACTO/1-174
E9V844_ECOLX/1-175
E9VG73_ECOLX/4-191
E9VQI2_ECOLX/1-175
E9VWD9_ECOLX/4-191
E9W0W2_ECOLX/1-175
E9W9W5_ECOLX/4-191
E9WG37_ECOLX/1-175
E9WNH2_ECOLX/4-191
E9WWQ0_ECOLX/1-175
E9X1R0_ECOLX/4-191
E9X2A6_ECOLX/1-175
E9XF44_ECOLX/4-191
E9XII4_ECOLX/1-175
E9XUG7_ECOLX/4-191
E9Y0G0_ECOLX/1-175
E9Y2Z5_ECOLX/1-176
E9Y7X0_ECOLX/4-191
E9YC21_ECOLX/1-175
E9YLT8_ECOLX/4-191
E9YPK8_ECOLX/1-175
E9Z178_ECOLX/4-191
E9Z1V6_ECOLX/1-177
E9Z5Q2_ESCFE/1-175
E9ZEN7_ESCFE/4-191
E9ZFB1_MYCTU/1-187
EPSD1_RALSO/10-200
EPSD2_RALSO/10-200
F0BD01_9XANT/1-174
F0BED7_9XANT/12-195
F0BW20_9XANT/1-187
F0BWQ6_9XANT/1-174
F0C0L5_9XANT/1-187
F0C6G2_9XANT/12-191
F0D3U9_STAAU/1-185
F0DAL7_STAAU/1-185
F0DPJ5_9FIRM/1-182
F0DVS5_9FIRM/1-182
F0E7F0_9PSED/1-190
F0EBV5_9PSED/1-167
F0EKD6_ENTCA/1-174
F0F5A5_9BACT/8-182
F0G3E7_9BURK/1-182
F0G453_9BURK/3-191
F0G461_9BURK/1-174
F0GCV3_9BURK/3-187
F0GFW7_9BURK/1-146
F0GFW8_9BURK/1-71
F0GFW9_9BURK/1-37
F0GFX1_9BURK/1-62
F0H1K6_9FIRM/84-259
F0H9Q3_9BACT/8-182
F0HIT0_9FIRM/1-152
F0HLN3_9ACTN/12-191
F0HSS7_9ACTN/17-202
F0IF95_9FLAO/1-187
F0IHA4_9FLAO/4-198
F0IY82_ACIMA/2-185
F0J1Z6_ACIMA/1-184
F0JEU1_DESDE/1-187
F0JFX5_DESDE/14-193
F0JUM4_ESCFE/1-175
F0JWT4_ESCFE/4-191
F0K8W9_CLOAE/15-226
F0KIQ7_ACICP/6-218
F0KQ78_YERE3/4-191
F0KUZ3_YERE3/1-189
F0L2U8_9RHIZ/19-201
F0LEH1_9RHIZ/1-184
F0LLR9_THEBM/10-194
F0LP71_VIBFU/1-75
F0LP73_VIBFU/1-34
F0LP87_VIBFU/1-174
F0M480_ARTPP/1-178
F0NJH5_SULIH/1-172
F0NND7_SULIH/1-171
F0P1P3_WEEVC/1-176
F0P1W2_WEEVC/5-231
F0P7T9_STAPE/1-184
F0PT37_BACT0/16-199
F0PU53_BACT0/1-173
F0PXH9_BACT0/4-189
F0QJA5_ACIBD/6-187
F0R675_BACSH/4-178
F0R6S2_BACSH/5-180
F0R9V2_CELLC/4-183
F0R9W0_CELLC/2-226
F0R9W1_CELLC/1-187
F0RHE0_CELLC/3-196
F0RHE2_CELLC/6-185
F0RXQ1_SPHGB/6-186
F0RXX8_SPHGB/1-184
F0S327_DESTD/4-195
F0S7W5_PEDSD/1-182
F0SBD7_PEDSD/8-233
F0SI35_PLABD/1-182
F0SKZ7_PLABD/13-198
F0SSP9_PLABD/1-182
F0T0A7_SYNGF/27-212
F0TBN9_METSL/13-198
F0TBS5_METSL/1-187
F0TBT4_METSL/5-190
F0TJM3_RIEAR/2-192
F0WE35_9STRA/7-196
F0XHS5_9PEZI/76-278
F0XJ01_9PEZI/165-300
F0XJ01_9PEZI/80-151
F0XV76_9PEZI/4-102
F0Y4G2_9STRA/5-198
F0Z594_9CLOT/1-182
F1L138_ASCSU/8-201
F1L8H6_ASCSU/8-201
F1LCY9_ASCSU/19-113
F1T7H2_9CLOT/12-193
F1TGR5_9CLOT/8-188
F1TKV8_PROAC/1-190
F1TPL1_PROAC/1-163
F1TTP1_PROAC/1-190
F1TX84_PROAC/1-163
F1U215_PROAC/1-190
F1U5S0_PROAC/1-163
F1U8N5_PROAC/1-190
F1UBY8_PROAC/1-163
F1UG10_PROAC/1-190
F1ULG3_PROAC/1-163
F1UNM8_PROAC/1-190
F1UQQ8_PROAC/1-163
F1UV51_PROAC/1-190
F1UXE4_PROAC/1-163
F1V3B6_PROAC/1-190
F1V8S6_PROAC/1-163
F1VC16_PROAC/1-190
F1VEW3_PROAC/1-163
F1VIQ4_PROAC/1-163
F1VKT9_PROAC/1-190
F1VZC5_9BURK/1-190
F1XIC3_ECO57/4-191
F1XW17_ECO57/1-175
F1XYV0_ECO57/1-150
F1Y356_ECO57/4-191
F1YU55_9PROT/6-194
F1Z112_9STRE/1-65
F1Z113_9STRE/1-95
F1Z271_9STRE/1-176
F1Z3P8_9SPHN/6-178
F1ZDS2_9SPHN/7-197
F1ZIV5_ECOLX/1-175
F1ZPN4_ECOLX/4-191
F2A0Y1_THEET/2-36
F2ADD8_RHIET/1-184
F2AI45_RHIET/18-200
F2APG5_RHOBA/15-203
F2B2C7_RHOBA/14-197
F2B2S2_STRPN/1-173
F2BGR4_9NEIS/20-203
F2CQH5_HORVD/2-194
F2CW19_HORVD/1-116
F2D0E7_HORVD/2-193
F2DUN8_HORVD/10-195
F2EG68_HORVD/2-193
F2EVE9_PANAN/1-187
F2EZ48_PANAN/4-190
F2F3X6_9BACL/3-184
F2FFB7_SALDU/4-192
F2FMT5_SALDU/1-175
F2FQR2_SALGL/1-175
F2FS62_SALGL/4-192
F2GAF9_ALTMD/8-182
F2GN12_MYCTU/1-187
F2GXS9_BRUME/1-184
F2H2P2_BACTU/1-166
F2H3R4_BACTU/3-192
F2H636_BACTU/5-190
F2HF86_BACTU/4-177
F2HYH7_BRUME/1-184
F2I1F4_9RICK/1-185
F2I4C8_9LACT/1-173
F2I988_9FLAO/2-183
F2I992_9FLAO/14-193
F2IKX9_VIBCH/3-192
F2IUE5_VIBCH/1-174
F2IZS7_9PROT/13-192
F2IZT0_9PROT/1-184
F2JIK2_9FIRM/1-175
F2K460_9GAMM/1-174
F2KEC0_PSEBR/17-204
F2KG97_PSEBR/1-187
F2KJ73_PSEBR/1-188
F2KL42_PSEBR/1-190
F2KTS5_9BACT/8-182
F2L3F1_9CREN/11-202
F2LC26_BURGA/1-195
F2LQB7_BURGA/1-187
F2LXC1_9DELT/1-190
F2LXG9_9DELT/11-189
F2NEE0_9DELT/12-202
F2NJ37_9DELT/1-187
F2NJ39_9DELT/1-189
F2NKE2_9DEIN/1-181
F2NSQ2_9SPIO/1-178
F2P9Q4_PHOMO/1-174
F2P9Z1_PHOMO/1-175
F2R628_9ACTO/17-200
F2RK09_9ACTO/3-187
F2RLV5_9ACTO/1-190
F2TWC2_9EUKA/3-195
F2UUT1_ACTVI/1-187
F2UVM3_ACTVI/1-192
F2UZZ8_ACTVI/4-187
F2V0F8_ACTVI/8-195
F2VC89_MYCTU/1-187
F2X7B2_CAMJE/1-184
F2X7F1_CAMJE/1-184
O06519_ECOLX/1-175
O07248_MYCTU/1-187
O26924_METTH/4-190
O29659_ARCFU/43-230
O29940_ARCFU/1-187
O31279_GLUXY/1-189
O41091_PBCV1/2-175
O58166_PYRHO/18-198
O59284_PYRHO/1-184
O66443_AQUAE/1-185
O68458_ERWCT/5-58
O85458_PASMU/2-177
O86295_MYCAV/16-157
O87166_VIBCH/1-174
P72132_PSEAE/16-204
P72381_STAAU/1-185
P72834_SYNY3/1-194
P79314_PIG/5-45
P95708_STAAU/1-185
P95817_STRPN/1-133
P96482_STRPN/1-175
Q00X09_OSTTA/11-203
Q01PL5_SOLUE/1-188
Q01RV2_SOLUE/1-190
Q01XQ9_SOLUE/25-213
Q02BD9_SOLUE/1-188
Q02BK7_SOLUE/19-202
Q02LG9_PSEAB/1-187
Q02PW3_PSEAB/4-192
Q02R11_PSEAB/1-190
Q02R30_PSEAB/1-187
Q03MS8_STRTD/1-157
Q04D91_OENOB/1-176
Q04KN1_STRP2/14-157
Q04MT6_STRP2/1-173
Q04U20_LEPBJ/1-182
Q04ZK6_LEPBL/1-182
Q05QY5_9SYNE/5-200
Q063D7_9SYNE/4-198
Q06B86_VIBCH/1-174
Q07IV3_RHOP5/1-184
Q07KU9_RHOP5/1-183
Q07RH1_RHOP5/2-175
Q07SL2_RHOP5/1-184
Q084T9_SHEFN/1-174
Q08ZY4_STIAD/17-204
Q09DA8_STIAD/1-182
Q0AAI7_ALHEH/21-204
Q0ABZ3_ALHEH/1-187
Q0AH34_NITEC/1-187
Q0AJG1_NITEC/6-189
Q0ALR8_MARMM/1-184
Q0AZ25_SYNWW/14-200
Q0AZ93_SYNWW/21-201
Q0AZA8_SYNWW/11-190
Q0B429_BURCM/1-187
Q0BH87_BURCM/1-195
Q0BMX4_FRATO/12-192
Q0BPY3_GRABC/27-210
Q0BX84_HYPNA/1-184
Q0CCH6_ASPTN/145-285
Q0CCH6_ASPTN/64-129
Q0CMJ2_ASPTN/1-110
Q0CZ88_ASPTN/3-198
Q0DR19_ORYSJ/1-177
Q0EZ80_9PROT/1-187
Q0FE71_9RHOB/5-177
Q0G192_9RHIZ/1-174
Q0H2W3_9ACTO/10-193
Q0H789_YERKR/8-194
Q0HDB9_SHESM/23-196
Q0HKK8_SHESM/1-174
Q0HPK0_SHESR/23-197
Q0IDK3_SYNS3/8-202
Q0K584_CUPNH/18-205
Q0KDH2_CUPNH/1-192
Q0P8H3_CAMJE/1-173
Q0PQR1_9GAMM/1-144
Q0RDT9_FRAAA/19-214
Q0RP27_FRAAA/4-186
Q0RRD6_FRAAA/10-193
Q0S5F1_RHOSR/1-188
Q0S5G0_RHOSR/3-190
Q0SVR5_CLOPS/2-179
Q0SYX7_SHIF8/4-191
Q0TAT7_ECOL5/1-112
Q0TG59_ECOL5/1-175
Q0TTW6_CLOP1/2-179
Q0U6D0_PHANO/69-195
Q0UFM1_PHANO/78-236
Q0VR15_ALCBS/1-175
Q0VR18_ALCBS/1-173
Q0VR42_ALCBS/6-212
Q0VSL6_ALCBS/2-191
Q0W2A2_UNCMA/1-189
Q0W3C1_UNCMA/17-211
Q0WEZ0_YERPE/1-189
Q0YT14_9CHLB/1-187
Q0YTY6_9CHLB/4-195
Q10CK6_ORYSJ/2-145
Q10JC3_ORYSJ/1-177
Q10RT0_ORYSJ/1570-1643
Q111Y8_TRIEI/17-213
Q112S9_TRIEI/4-221
Q112T3_TRIEI/1-188
Q11EL7_MESSB/1-183
Q11L34_MESSB/20-204
Q11L37_MESSB/1-188
Q11PN3_CYTH3/1-187
Q11PN5_CYTH3/13-192
Q125A1_POLSJ/8-191
Q12UH1_METBU/16-211
Q12V42_METBU/1-189
Q12ZQ5_METBU/16-210
Q13AQ9_RHOPS/2-185
Q13G50_BURXL/1-191
Q13KE8_BURXL/4-191
Q13QA7_BURXL/4-192
Q13VC8_BURXL/1-193
Q13YW5_BURXL/1-187
Q14GE8_FRAT1/12-192
Q15QY2_PSEA6/1-187
Q15VN5_PSEA6/55-244
Q16A67_ROSDO/22-205
Q16QM2_AEDAE/4-194
Q183L0_CLOD6/1-185
Q18GV4_HALWD/1-197
Q1ARF6_RUBXD/4-197
Q1B2Y6_MYCSS/22-205
Q1B7B4_MYCSS/1-184
Q1BDI8_MYCSS/3-190
Q1BLT2_BURCA/1-187
Q1BY22_BURCA/1-195
Q1C7S4_YERPA/1-189
Q1CBP8_YERPA/4-192
Q1CJ60_YERPN/1-189
Q1CNJ7_YERPN/4-192
Q1D8W7_MYXXD/15-199
Q1DDG4_MYXXD/1-182
Q1GL93_SILST/9-189
Q1GN58_SILST/1-184
Q1GSR8_SPHAL/7-194
Q1GSU6_SPHAL/9-182
Q1I570_PSEE4/1-190
Q1I830_PSEE4/1-190
Q1I8B8_PSEE4/1-184
Q1IJZ4_ACIBL/1-183
Q1IK08_ACIBL/1-185
Q1IKV2_ACIBL/1-185
Q1IMR6_ACIBL/21-210
Q1IUZ3_ACIBL/1-172
Q1J352_DEIGD/7-191
Q1J7U2_STRPF/1-174
Q1J976_STRPB/1-174
Q1JCY8_STRPB/1-174
Q1JEC2_STRPD/1-175
Q1JI08_STRPD/1-174
Q1JJC3_STRPC/1-174
Q1JMW3_STRPC/1-174
Q1K188_DESAC/4-177
Q1K3X7_DESAC/12-190
Q1LQG4_RALME/1-192
Q1M6Y1_RHIL3/18-200
Q1MD23_RHIL3/1-184
Q1MNN8_LAWIP/33-211
Q1MNW7_LAWIP/1-182
Q1MQE3_LAWIP/1-187
Q1N088_9GAMM/1-187
Q1N095_9GAMM/3-193
Q1N9Y7_9SPHN/1-185
Q1NE48_9SPHN/7-193
Q1NE54_9SPHN/1-185
Q1NQC9_9DELT/14-196
Q1NTQ5_9DELT/1-186
Q1NTT0_9DELT/28-210
Q1NTT3_9DELT/25-206
Q1PLA0_PROMA/6-200
Q1PUR9_9BACT/40-230
Q1Q1R0_9BACT/12-222
Q1Q1S2_9BACT/12-61
Q1Q302_9BACT/1-184
Q1QD57_PSYCK/7-193
Q1QJ09_NITHX/5-192
Q1QJR3_NITHX/1-184
Q1QPE2_NITHX/1-183
Q1QWE6_CHRSD/1-170
Q1QWP5_CHRSD/1-187
Q1R4F0_ECOUT/4-191
Q1RA45_ECOUT/1-174
Q1UZD7_PELUB/1-184
Q1V7J6_VIBAL/1-174
Q1VUK3_9FLAO/13-206
Q1VUK7_9FLAO/13-206
Q1VXR1_9FLAO/1-182
Q1W0F2_9FLAO/4-191
Q1WTF1_LACS1/5-182
Q1YIV3_MOBAS/2-185
Q1YMQ2_MOBAS/63-246
Q1YPU1_9GAMM/4-198
Q1YQ05_9GAMM/1-177
Q1Z865_PHOPR/1-174
Q1ZBU4_9GAMM/4-225
Q1ZBV5_9GAMM/1-174
Q1ZDI5_9GAMM/4-197
Q1ZFU8_9GAMM/4-196
Q1ZGQ9_9GAMM/1-56
Q1ZRL7_PHOAS/1-175
Q1ZRV2_PHOAS/1-174
Q20YV5_RHOPB/1-184
Q21IV4_SACD2/1-175
Q21N48_SACD2/4-182
Q220X9_RHOFD/1-190
Q220Y5_RHOFD/2-181
Q24S57_DESHY/27-212
Q24UQ6_DESHY/3-184
Q26CD0_FLABB/3-190
Q26CD1_FLABB/5-196
Q27SU6_RHILT/1-184
Q28WB9_JANSC/1-184
Q29F37_DROPS/1-191
Q2A4J6_FRATH/12-192
Q2BDL3_9BACI/1-182
Q2BE06_9BACI/1-187
Q2BFR5_9BACI/19-204
Q2BFT4_9BACI/2-184
Q2BHI4_9GAMM/1-172
Q2BI19_9GAMM/2-191
Q2BJD5_9GAMM/2-185
Q2BKA2_9GAMM/1-187
Q2C5W5_9GAMM/39-222
Q2C7A1_9GAMM/1-175
Q2CAF7_9RHOB/15-205
Q2CBU4_9RHOB/1-184
Q2EMV1_METVO/20-206
Q2EXU9_VIBVU/1-174
Q2EXW2_VIBVU/8-191
Q2FK98_STAA3/1-185
Q2FN66_METHJ/16-211
Q2FS14_METHJ/3-189
Q2FTB3_METHJ/6-193
Q2G1J4_STAA8/1-185
Q2G383_NOVAD/1-184
Q2G3B8_NOVAD/1-191
Q2G3I8_NOVAD/24-208
Q2G3J0_NOVAD/7-197
Q2GZ10_CHAGB/167-304
Q2GZ10_CHAGB/68-138
Q2H8K6_CHAGB/136-287
Q2IHI2_ANADE/13-197
Q2IHK1_ANADE/14-197
Q2IHL2_ANADE/1-182
Q2IKR0_ANADE/24-208
Q2IPU7_ANADE/1-182
Q2IZR5_RHOP2/1-184
Q2IZU7_RHOP2/2-180
Q2J741_FRASC/191-251
Q2J741_FRASC/24-171
Q2JDF6_FRASC/6-188
Q2JF49_FRASC/7-190
Q2JKA8_SYNJB/1-212
Q2JWZ7_SYNJA/1-150
Q2JWZ7_SYNJA/163-216
Q2K037_RHIEC/148-330
Q2K584_RHIEC/1-180
Q2KM59_STRIN/2-177
Q2KTX7_BORA1/1-187
Q2KYH0_BORA1/6-189
Q2LPU0_SYNAS/45-255
Q2LPV2_SYNAS/5-186
Q2LR13_SYNAS/5-196
Q2LWM3_SYNAS/75-287
Q2N6E0_ERYLH/21-205
Q2N6E4_ERYLH/1-172
Q2NDA6_ERYLH/1-184
Q2NHK2_METST/1-183
Q2NHK6_METST/1-187
Q2NQB8_SODGM/4-191
Q2NT82_SODGM/1-187
Q2P187_XANOM/12-191
Q2P426_XANOM/1-187
Q2QS13_ORYSJ/2-194
Q2QS14_ORYSJ/2-194
Q2RSH9_RHORT/1-185
Q2RZ30_SALRD/1-190
Q2S4Y9_SALRD/1-206
Q2S4Z2_SALRD/5-196
Q2SCJ7_HAHCH/1-187
Q2SD93_HAHCH/1-187
Q2SIM5_HAHCH/7-221
Q2SY20_BURTA/1-195
Q2T7V5_BURTA/1-187
Q2TXP4_ASPOR/76-232
Q2UDN8_ASPOR/60-222
Q2UMZ9_ASPOR/3-197
Q2UR48_ASPOR/149-295
Q2UR48_ASPOR/86-165
Q2VJ34_ECOLX/1-181
Q2W9U5_MAGSA/1-184
Q2WB27_MAGSA/8-186
Q2YCE3_NITMU/1-181
Q2YKG8_BRUA2/1-184
Q2YUW7_STAAB/1-185
Q30P39_SULDN/1-174
Q30QN1_SULDN/2-187
Q30WG5_DESDG/12-190
Q30ZQ7_DESDG/1-187
Q319S4_PROM9/6-205
Q319T7_PROM9/21-210
Q31FH1_THICR/1-173
Q31I18_THICR/1-180
Q31PL5_SYNE7/1-56
Q31PL6_SYNE7/1-136
Q31UJ7_SHIBS/4-191
Q323I1_SHIBS/1-175
Q329W6_SHIDS/4-191
Q32EF7_SHIDS/1-175
Q33DK5_9PHYC/4-169
Q393I0_BURS3/1-187
Q398Y1_BURS3/3-187
Q39IF5_BURS3/1-195
Q39U51_GEOMG/6-211
Q39VR0_GEOMG/1-187
Q3A3L0_PELCD/1-187
Q3A4J5_PELCD/1-187
Q3AN66_SYNSC/4-198
Q3ASD8_CHLCH/1-187
Q3B0D1_SYNS9/4-202
Q3B4B3_PELLD/1-187
Q3BP77_XANC5/1-174
Q3BSW5_XANC5/12-192
Q3BV88_XANC5/1-187
Q3EK41_BACTI/22-98
Q3EP03_BACTI/1-184
Q3EV56_BACTI/1-184
Q3EVU3_BACTI/5-190
Q3IEI5_PSEHT/1-175
Q3IN79_NATPD/1-116
Q3IN79_NATPD/126-213
Q3IRJ1_NATPD/1-189
Q3J057_RHOS4/1-184
Q3J7V6_NITOC/7-220
Q3J9M0_NITOC/1-187
Q3JK28_BURP1/1-187
Q3JPY6_BURP1/1-195
Q3K8U7_PSEPF/1-187
Q3KCB6_PSEPF/1-187
Q3KCE7_PSEPF/1-188
Q3KEN9_PSEPF/1-188
Q3KHQ3_PSEPF/1-190
Q3M4A0_ANAVT/1-204
Q3QZH4_XYLFA/1-178
Q3R234_XYLFA/12-193
Q3R3E9_XYLFA/12-193
Q3R5L5_XYLFA/1-187
Q3RCJ0_XYLFA/12-193
Q3RFK4_XYLFA/1-187
Q3SK76_THIDA/1-187
Q3SMJ4_THIDA/2-181
Q3SQ07_NITWN/1-184
Q3SV81_NITWN/1-183
Q3TI06_MOUSE/1-136
Q3TJ71_MOUSE/5-195
Q3TJE8_MOUSE/5-195
Q3TS38_MOUSE/5-195
Q3UIZ1_MOUSE/5-195
Q3XZL9_ENTFC/7-185
Q3YTC1_SHISS/19-201
Q3YVH6_SHISS/4-191
Q3Z0F7_SHISS/1-175
Q40728_ORYSA/1-153
Q46DD5_METBF/15-209
Q46DF4_METBF/1-71
Q46DF5_METBF/1-137
Q46LS4_PROMT/7-205
Q46Q64_CUPPJ/6-188
Q46Y57_CUPPJ/1-192
Q47DA6_DECAR/2-181
Q47EL8_DECAR/45-253
Q47GJ5_DECAR/1-187
Q47LU5_THEFY/26-210
Q47LW0_THEFY/8-189
Q47Y08_COLP3/8-191
Q489C3_COLP3/1-174
Q48A39_COLP3/375-549
Q48HY6_PSE14/1-187
Q48MI6_PSE14/1-190
Q48QL5_STRPM/1-175
Q48UQ5_STRPM/1-174
Q490A1_STRP1/1-174
Q4A113_STAS1/1-121
Q4ACH8_EDWTA/4-192
Q4BUS1_CROWT/1-191
Q4DGE7_TRYCR/7-205
Q4DZU3_TRYCR/7-205
Q4E8E3_9RICK/1-181
Q4FLP8_PELUB/1-184
Q4FTZ9_PSYA2/7-188
Q4GY29_ERWAM/1-187
Q4JXY2_CORJK/1-193
Q4JYW9_STRPN/1-179
Q4JYZ0_STRPN/1-179
Q4JZ42_STRPN/15-188
Q4JZV8_STRPN/1-179
Q4K0L8_STRPN/4-178
Q4K1C8_STRPN/1-178
Q4K1X3_STRPN/1-180
Q4K2I0_STRPN/1-177
Q4K2J6_STRPN/1-177
Q4K352_STRPN/1-174
Q4K365_STRPN/1-179
Q4K386_STRPN/1-175
Q4KC49_PSEF5/1-188
Q4KC77_PSEF5/1-185
Q4KHX8_PSEF5/1-190
Q4KYP3_ECOLX/1-175
Q4KZ28_ECOLX/1-175
Q4MKW9_BACCE/1-184
Q4MM29_BACCE/16-199
Q4MQK6_BACCE/5-191
Q4PIE5_USTMA/25-220
Q4QV33_DUNSA/7-198
Q4SYS0_TETNG/107-229
Q4SYS0_TETNG/5-107
Q4UT41_XANC8/1-187
Q4UUX6_XANC8/12-193
Q4WB36_ASPFU/126-280
Q4WB36_ASPFU/60-131
Q4WRA0_ASPFU/81-291
Q4ZL40_PSEU2/8-191
Q4ZSY7_PSEU2/1-187
Q4ZXK3_PSEU2/1-190
Q50HT7_PORGI/2-181
Q51902_PROMI/1-69
Q54365_STRLN/6-184
Q55042_SHISO/8-191
Q55MH3_CRYNE/7-197
Q56625_VIBCH/1-174
Q56812_XANCA/1-187
Q56R95_XENLA/5-195
Q577V0_BRUAB/1-184
Q57HT0_SALCH/19-207
Q57MR5_SALCH/1-175
Q5ARA8_EMENI/78-159
Q5C0W3_SCHJA/6-213
Q5CIZ9_CRYHO/7-200
Q5CWB9_CRYPV/8-201
Q5EI80_PSEAE/1-178
Q5FSF0_GLUOX/1-186
Q5FYV4_SPHEL/61-244
Q5FYV7_SPHEL/21-86
Q5GY85_XANOR/12-191
Q5H151_XANOR/1-187
Q5HJK7_STAAC/1-185
Q5JGI1_PYRKO/2-187
Q5K899_CRYNE/7-197
Q5KRR0_CORGL/4-194
Q5KUU7_GEOKA/1-182
Q5KV36_GEOKA/16-201
Q5L1Q5_GEOKA/1-183
Q5L7I1_BACFN/2-181
Q5LCS9_BACFN/1-187
Q5LE50_BACFN/1-187
Q5LF39_BACFN/1-187
Q5LGI1_BACFN/4-185
Q5LH95_BACFN/2-181
Q5LVY8_SILPO/18-197
Q5M6M1_CAMJE/1-173
Q5M6S5_CAMJE/1-184
Q5N4K9_SYNP6/1-205
Q5NPB7_ZYMMO/1-184
Q5NZQ1_AROAE/7-189
Q5P2C3_AROAE/1-190
Q5P7V5_AROAE/1-187
Q5P972_AROAE/2-181
Q5PDN9_SALPA/1-175
Q5PKJ8_SALPA/4-192
Q5QWU7_IDILO/3-187
Q5R094_IDILO/1-176
Q5UHA5_SALCH/1-175
Q5UXR5_HALMA/1-191
Q5V6W6_HALMA/1-98
Q5WBP1_BACSK/2-183
Q5WD59_BACSK/1-183
Q5WKQ1_BACSK/15-198
Q5XD95_STRP6/1-174
Q5YNG5_NOCFA/1-188
Q604Q1_METCA/1-187
Q62M32_BURMA/1-195
Q630Y1_BACCZ/1-183
Q631F3_BACCZ/22-205
Q63GD5_BACCZ/5-191
Q63J85_BURPS/1-187
Q63S10_BURPS/1-195
Q64MP0_BACFR/2-181
Q64PB9_BACFR/1-187
Q64TY5_BACFR/1-187
Q64WD4_BACFR/1-182
Q64XC7_BACFR/1-180
Q65E94_BACLD/3-186
Q65MG9_BACLD/9-190
Q65SF2_MANSM/11-194
Q66AN0_YERPS/1-189
Q66G13_YERPS/4-192
Q67PP0_SYMTH/57-155
Q67RC3_SYMTH/1-178
Q6AA68_PROAC/1-175
Q6ABG3_PROAC/1-190
Q6AGX8_LEIXX/1-181
Q6AIB3_DESPS/1-187
Q6AQQ1_DESPS/5-188
Q6AS88_DESPS/8-191
Q6ASC0_DESPS/1-187
Q6AUY0_ORYSJ/1-179
Q6CAJ1_YARLI/16-211
Q6CZE5_ERWCT/4-191
Q6D2E8_ERWCT/1-174
Q6DIG8_XENTR/5-198
Q6DK74_XENTR/5-195
Q6FFU1_ACIAD/12-198
Q6FFV5_ACIAD/1-172
Q6GCW3_STAAS/1-185
Q6GKE2_STAAR/1-185
Q6HB18_BACHK/2-184
Q6HB88_BACHK/22-205
Q6HNU9_BACHK/5-191
Q6HQV0_BACAN/22-205
Q6I3S3_BACAN/5-66
Q6IVK6_TOBAC/2-191
Q6IVK7_TOBAC/2-191
Q6KCZ8_ECOLX/5-177
Q6KH44_MYCMO/16-140
Q6LNS3_PHOPR/1-174
Q6LNU1_PHOPR/1-174
Q6M0B8_METMP/7-191
Q6MAI0_PARUW/10-196
Q6N2N2_RHOPA/1-184
Q6NEW8_CORDI/1-174
Q6QQB1_CRYNV/7-199
Q6QW66_AZOBR/1-184
Q6RK07_9MAGN/2-192
Q6S4U9_POPTO/2-192
Q6U1I7_SHIDY/8-187
Q6U8B9_RAOTE/1-176
Q6URR2_XENNE/1-34
Q6W4V7_RHILE/1-184
Q6XQ47_ECOLX/1-175
Q6XQJ8_9PSED/1-190
Q725J7_DESVH/15-193
Q72AT3_DESVH/1-187
Q72KX7_THET2/20-208
Q72Q20_LEPIC/1-182
Q72XJ1_BACC1/2-185
Q72XR6_BACC1/16-199
Q73E00_BACC1/5-191
Q73HE4_WOLPM/1-181
Q73T93_MYCPA/1-187
Q73UW2_MYCPA/150-326
Q74BT4_GEOSL/5-216
Q74C21_GEOSL/4-192
Q74C59_GEOSL/1-187
Q75GS4_ORYSJ/2-193
Q762L2_KLEPN/1-175
Q79BY8_SALTY/1-86
Q79RD4_FRATT/12-192
Q7A829_STAAN/1-185
Q7CME7_BACAN/1-184
Q7CWQ5_AGRT5/1-179
Q7DKM5_VIBCH/1-174
Q7LXG4_SULSO/1-172
Q7M9Y7_WOLSU/1-187
Q7MAS8_WOLSU/2-185
Q7MPJ8_VIBVY/6-179
Q7MPM1_VIBVY/4-197
Q7MV31_PORGI/4-189
Q7MVC7_PORGI/79-265
Q7MXR1_PORGI/2-181
Q7MY92_PHOLL/16-201
Q7MYL8_PHOLL/4-191
Q7N454_PHOLL/1-187
Q7NF08_GLOVI/1-207
Q7NIK3_GLOVI/1-207
Q7NJN4_GLOVI/1-203
Q7NLQ9_GLOVI/1-185
Q7NM00_GLOVI/1-201
Q7NQK8_CHRVO/10-199
Q7NQW7_CHRVO/5-186
Q7NTL3_CHRVO/1-187
Q7P6D8_FUSNV/1-187
Q7P9V5_RICSI/1-181
Q7Q5B2_ANOGA/4-194
Q7S3L5_NEUCR/106-185
Q7S3L5_NEUCR/174-317
Q7S3T1_NEUCR/176-312
Q7S3T1_NEUCR/72-160
Q7U296_MYCBO/1-187
Q7U9Q4_SYNPX/4-198
Q7UVN6_RHOBA/42-225
Q7UWU5_RHOBA/15-203
Q7V0J5_PROMP/7-201
Q7V4P4_PROMM/7-205
Q7VAZ1_PROMA/6-201
Q7VFL6_HELHP/18-201
Q7VIG2_HELHP/1-189
Q7VKN5_HAEDU/5-193
Q7VT29_BORPE/1-187
Q7VUE7_BORPE/6-189
Q7VXU9_BORPE/11-194
Q7W1A5_BORPA/39-222
Q7W323_BORPA/1-187
Q7W6F6_BORPA/11-194
Q7WE23_BORBR/1-187
Q7WIC6_BORBR/11-194
Q7WP09_BORBR/39-222
Q7WUF5_VIBVU/8-191
Q7WVW1_STRPN/1-174
Q7ZYL6_XENLA/5-195
Q815F7_BACCR/1-184
Q81IA7_BACCR/4-189
Q81K29_BACAN/1-184
Q81X15_BACAN/1-184
Q82DF7_STRAW/3-192
Q82DH5_STRAW/40-175
Q82F01_STRAW/1-184
Q82SN5_NITEU/6-189
Q82UX4_NITEU/2-176
Q83D92_COXBU/1-187
Q83D93_COXBU/6-184
Q83DM3_COXBU/5-173
Q83VF5_LACLC/3-177
Q84AP5_AERHY/4-195
Q84BX9_MICAE/1-203
Q84DH1_ECOLX/8-187
Q84I25_VIBVU/1-174
Q84TT8_COLES/2-191
Q87CB6_XYLFT/1-187
Q87E54_XYLFT/15-196
Q87T34_VIBPA/1-174
Q87TU4_PSESM/1-184
Q881K2_PSESM/1-187
Q88IS3_PSEPK/1-184
Q891U8_CLOTE/18-202
Q89BL9_BRAJA/1-184
Q89GN8_BRAJA/418-593
Q89GP9_BRAJA/1-190
Q89SL7_BRAJA/1-184
Q8A3K9_BACTN/2-181
Q8A833_BACTN/1-187
Q8A9I6_BACTN/1-187
Q8AA63_BACTN/1-180
Q8AA66_BACTN/6-183
Q8AAT5_BACTN/6-183
Q8CWT8_STRR6/1-179
Q8CX86_OCEIH/25-211
Q8CXB6_OCEIH/15-199
Q8D0G7_YERPE/10-198
Q8D2I6_WIGBR/11-197
Q8DE26_VIBVU/4-197
Q8DE31_VIBVU/1-174
Q8DJM1_THEEB/9-192
Q8DL35_THEEB/1-201
Q8DPX4_STRR6/14-157
Q8DRG5_STRR6/1-173
Q8E8H7_SHEON/1-173
Q8ECF2_SHEON/8-191
Q8EMC3_OCEIH/12-190
Q8EMC5_OCEIH/4-187
Q8EMG3_OCEIH/2-185
Q8EWN4_MYCPE/150-268
Q8F652_LEPIN/1-182
Q8FBQ6_ECOL6/4-191
Q8FM45_COREF/7-192
Q8FSK9_COREF/9-223
Q8FWB1_BRUSU/1-184
Q8GDU0_HELMO/1-191
Q8GGB9_PSEAE/4-187
Q8GP50_STRTR/7-185
Q8GQP9_STRSZ/1-174
Q8K8A7_STRP3/1-174
Q8KD77_CHLTE/1-187
Q8KFU4_CHLTE/4-197
Q8KH61_PSEAE/3-186
Q8KHB2_PSEAE/1-187
Q8KI64_PSEAE/4-192
Q8KID4_PSEAE/4-193
Q8KN15_9ACTO/1-190
Q8KN87_PSEAE/16-204
Q8KNB9_PSEAE/17-206
Q8KNF6_MICEC/13-196
Q8KWA5_9RHOB/1-173
Q8KWP0_STRPN/1-177
Q8KX78_AERHY/4-195
Q8L0V8_ECOLX/1-174
Q8LG68_ARATH/2-191
Q8LKT0_SORBI/2-193
Q8NLU0_CORGL/1-186
Q8NTE7_CORGL/1-173
Q8NYN9_STAAW/1-185
Q8P211_STRP8/1-174
Q8P8Y8_XANCP/12-193
Q8PAI0_XANCP/1-187
Q8PGN5_XANAC/1-174
Q8PKR4_XANAC/12-191
Q8PM81_XANAC/1-187
Q8PXP4_METMA/2-183
Q8PXR2_METMA/18-212
Q8PXT4_METMA/1-179
Q8RC01_THETN/23-208
Q8RQF3_BACCE/1-151
Q8RR88_GLUXY/1-189
Q8THQ5_METAC/1-189
Q8U0F8_PYRFU/17-202
Q8U172_PYRFU/1-188
Q8U2N4_PYRFU/5-59
Q8U2R1_PYRFU/1-151
Q8U2R7_PYRFU/1-185
Q8UV25_XENLA/5-195
Q8VQG5_SHISO/19-202
Q8XN44_CLOPE/1-184
Q8Y0Y0_RALSO/1-191
Q8YC08_BRUME/1-184
Q8YZ29_NOSS1/1-203
Q8Z5J4_SALTI/1-175
Q8ZTF3_PYRAE/11-207
Q90XP7_DANRE/5-195
Q92VE6_RHIME/50-232
Q92VR9_RHIME/22-228
Q937X3_EDWIC/1-118
Q93J51_STRCO/3-192
Q93N63_COXBU/5-173
Q93SK6_MYXXA/22-140
Q947Y7_ORYSA/1538-1611
Q96VU5_CRYNE/7-197
Q97E10_CLOAB/15-226
Q98C77_RHILO/1-188
Q98GM2_RHILO/1-179
Q98NV9_RHILO/18-106
Q99X58_STAAM/1-185
Q9A0Z5_STRP1/1-174
Q9A5R5_CAUCR/1-184
Q9A5R8_CAUCR/1-184
Q9AH99_STRPN/1-176
Q9AHL5_PASMU/2-177
Q9AHM6_PASMU/5-194
Q9AHN1_PASMU/2-175
Q9AP46_CITFR/7-190
Q9AUV6_ORYSJ/2-193
Q9CM41_PASMU/6-185
Q9CMN9_PASMU/2-177
Q9F116_ECOLX/1-175
Q9F758_BACFR/1-187
Q9FBM9_STRCO/15-198
Q9FZE1_ARATH/2-191
Q9HQQ9_HALSA/1-183
Q9HSW5_HALSA/1-221
Q9HY58_PSEAE/1-187
Q9K6M1_BACHD/1-174
Q9KLG4_VIBCH/1-174
Q9KTI4_VIBCH/3-192
Q9L0I4_STRCO/62-180
Q9L9K7_PASMU/5-194
Q9LCR6_MYCAV/26-207
Q9LF33_ARATH/2-193
Q9NQ81_HUMAN/2-100
Q9NY20_HUMAN/5-54
Q9PCZ8_XYLFA/1-187
Q9PE45_XYLFA/15-196
Q9REQ5_ZYMMO/1-184
Q9RGJ9_BACFR/1-180
Q9RHD7_PSEAE/4-187
Q9RJK6_STRCO/1-193
Q9RMC2_ACILW/1-167
Q9RMD5_ACILW/6-194
Q9RP54_ECOLX/1-175
Q9RP71_PASHA/5-194
Q9S0U5_SHISO/19-201
Q9S0Y5_PLESH/19-201
Q9S5G1_ECOLX/1-175
Q9SQJ1_9ROSI/2-192
Q9UXJ6_SULSF/1-172
Q9UZI2_PYRAB/21-205
Q9UZI8_PYRAB/1-188
Q9V180_PYRAB/1-184
Q9WW04_MYCAV/26-207
Q9WWI4_PSESY/1-25
Q9WWX8_BURPS/1-195
Q9WZ52_THEMA/11-196
Q9X365_BACAN/1-184
Q9X9A9_STRPN/1-176
Q9X9L4_STRUB/1-174
Q9XBU0_VIBAN/6-188
Q9XDJ7_BACFR/4-185
Q9ZIH8_STRP2/1-179
TUAD_BACSU/2-185
UDG5_ECOLX/5-177
UDG8_ECOLX/1-175
UDG_ECO11/1-175
UDG_ECO57/1-175
UDG_ECOL6/1-175
UDG_ECOLI/1-175
UDG_PSEAE/1-187
UDG_RHIME/1-186
UDG_RICBR/1-181
UDG_RICCN/1-181
UDG_RICFE/1-181
UDG_RICPR/1-181
UDG_RICTY/1-181
UDG_SALTY/1-175
UDG_SHIFL/1-175
UDG_STRP1/1-174
UDG_STRP3/1-174
UDG_STRP6/1-174
UDG_STRP8/1-174
UDG_STRPN/1-174
UDG_STRPY/1-174
UGDH1_ARATH/2-194
UGDH2_ARATH/2-194
UGDH_BOVIN/5-195
UGDH_CAEEL/10-202
UGDH_CHICK/5-195
UGDH_DROME/1-191
UGDH_HUMAN/5-195
UGDH_MOUSE/5-195
UGDH_PONAB/5-195
UGDH_RAT/5-195
UGDH_SOYBN/2-193
VIPA_SALTI/7-190
WECC_ECO57/4-191
WECC_ECOLI/4-191
WECC_META3/12-192
WECC_METJA/11-188
WECC_METM5/10-187
WECC_METM7/10-187
WECC_METMP/10-189
WECC_METVS/10-187
WECC_SALTI/4-192
WECC_SALTY/4-192
WECC_SHIFL/4-191
WECC_YERPE/4-192
Y1054_METJA/1-182
YTCA_BACSU/1-183
YWQF_BACSU/1-184
