# Supplementary material for: Contact prediction is hardest for the most informative contacts, but improves with the incorporation of contact potentials
Source: PLoS One. 2018 Jun 28;13(6):e0199585. doi: 10.1371/journal.pone.0199585 (PMC6023208; doi:10.1371/journal.pone.0199585)
Supplement: S1 Data — Each file in the ‘alignments’ directory herein corresponds to a protein family’s alignment and contains the accession number and sequence range of each sequence in the alignment. (TAR.GZ) [file pone.0199585.s001.tar.gz › alignments/Sigma70_r4]

A0ACM1_STRAM/141-190
A0AD06_STRAM/226-275
A0ADT5_STRAM/273-326
A0ADX7_STRAM/160-209
A0AH13_LISW6/202-251
A0AIQ5_LISW6/309-362
A0AVZ5_ARTS2/108-157
A0AYZ7_BURCH/738-791
A0AZP2_BURCH/448-501
A0B2I6_BURCH/563-616
A0B8F8_METTP/6-51
A0FKF1_9PSED/268-321
A0JRT1_ARTS2/196-245
A0JSA7_ARTS2/125-174
A0JVE1_ARTS2/376-429
A0K1J4_ARTS2/108-157
A0K1J7_ARTS2/125-174
A0K3E8_BURCH/182-231
A0K7U4_BURCH/296-349
A0KAN8_BURCH/249-305
A0KF81_AERHH/228-280
A0KGI2_AERHH/258-311
A0KGI7_AERHH/552-605
A0KI20_AERHH/184-232
A0KQI3_AERHH/170-219
A0KU90_SHESA/258-311
A0KUX4_SHESA/182-231
A0KY25_SHESA/166-215
A0KZU2_SHESA/553-606
A0L2B8_SHESA/230-281
A0L5T1_MAGSM/617-670
A0L757_MAGSM/128-176
A0LA30_MAGSM/224-275
A0LC35_MAGSM/201-250
A0LC75_MAGSM/231-282
A0LHK2_SYNFM/533-586
A0LI23_SYNFM/203-252
A0LK46_SYNFM/258-307
A0LLA1_SYNFM/368-421
A0LQX3_ACIC1/118-167
A0LSC7_ACIC1/232-281
A0LUU2_ACIC1/430-483
A0LV58_ACIC1/232-281
A0LVM5_ACIC1/348-401
A0LWJ4_ACIC1/190-239
A0LYB9_GRAFK/222-275
A0M048_GRAFK/123-172
A0NJA0_OENOE/392-445
A0NNB6_9RHOB/229-280
A0NW36_9RHOB/596-649
A0NWS4_9RHOB/222-273
A0PMA0_MYCUA/119-168
A0PRJ9_MYCUA/210-259
A0PT58_MYCUA/436-489
A0PT65_MYCUA/258-311
A0PZS7_CLONN/198-247
A0Q044_CLONN/184-233
A0Q132_CLONN/205-254
A0Q133_CLONN/171-224
A0Q138_CLONN/166-217
A0Q1P4_CLONN/303-356
A0Q6D6_FRATN/515-566
A0Q6W3_FRATN/235-286
A0QGW1_MYCA1/217-266
A0QIN4_MYCA1/431-484
A0QIP2_MYCA1/254-307
A0QKG0_MYCA1/189-238
A0QKX8_MYCA1/120-169
A0QSI0_MYCS2/122-171
A0QTD8_MYCS2/198-247
A0QVZ5_MYCS2/254-307
A0QW02_MYCS2/401-454
A0QXD7_MYCS2/35-68
A0R2S2_MYCS2/114-163
A0R892_BACAH/131-172
A0RAL5_BACAH/203-252
A0RCQ5_BACAH/10-47
A0RHS4_BACAH/236-285
A0RHS5_BACAH/189-242
A0RI77_BACAH/199-248
A0RIR5_BACAH/308-361
A0RIV5_BACAH/205-258
A0RNC8_CAMFF/555-609
A0RR12_CAMFF/181-230
A0XYZ4_9GAMM/254-307
A0Y187_9GAMM/184-233
A0Y772_9GAMM/547-600
A0Y847_9GAMM/534-587
A0Y8H5_9GAMM/420-473
A0Y9N3_9GAMM/227-278
A0YC80_9GAMM/180-229
A0YCY3_9GAMM/127-180
A0YKT8_LYNSP/202-251
A0YQ90_LYNSP/336-389
A0YTG7_LYNSP/255-308
A0YTZ3_LYNSP/326-379
A0YUC7_LYNSP/4-21
A0YW48_LYNSP/244-292
A0YXP5_LYNSP/269-322
A0YY85_LYNSP/268-319
A0Z2E2_9GAMM/360-413
A0Z2S7_9GAMM/227-278
A0Z394_9GAMM/182-231
A0Z6X7_9GAMM/540-593
A0ZBY7_NODSP/303-350
A0ZCV4_NODSP/326-377
A0ZFS4_NODSP/268-321
A0ZI27_NODSP/202-251
A0ZIW0_NODSP/374-427
A0ZJC3_NODSP/326-379
A0ZN70_NODSP/263-316
A1A259_BIFAA/413-466
A1AC73_ECOK1/185-234
A1AET5_ECOK1/274-327
A1AFY8_ECOK1/547-600
A1AGZ8_ECOK1/228-280
A1AK82_PELPD/215-273
A1ALS5_PELPD/222-273
A1ASL9_PELPD/266-318
A1ATH4_PELPD/517-570
A1AUL9_PELPD/194-243
A1AVE7_RUTMC/535-588
A1AWK5_RUTMC/222-273
A1B3T4_PARDP/662-715
A1B464_PARDP/233-284
A1B9E4_PARDP/598-651
A1BI13_CHLPD/233-286
A1EKC2_VIBCH/138-187
A1ELU5_VIBCH/186-235
A1EPV8_VIBCH/263-316
A1EQW5_VIBCH/559-612
A1ESX1_VIBCH/202-254
A1F2A0_VIBCH/138-187
A1F4C5_VIBCH/186-235
A1F840_VIBCH/263-316
A1FAM5_VIBCH/537-590
A1FB07_VIBCH/229-281
A1HN10_9FIRM/193-242
A1HPB3_9FIRM/303-356
A1HQ42_9FIRM/174-226
A1HS90_9FIRM/174-228
A1HS91_9FIRM/206-255
A1HTP7_9FIRM/189-238
A1HUG3_9FIRM/135-183
A1IQW4_NEIMA/229-281
A1ISV3_NEIMA/571-624
A1JIC4_YERE8/229-281
A1JJU0_YERE8/264-317
A1JQY6_YERE8/546-599
A1JSP4_YERE8/185-234
A1K1I8_AZOSB/142-191
A1K4F2_AZOSB/245-298
A1K4G9_AZOSB/182-231
A1KAI7_AZOSB/594-647
A1KAQ2_AZOSB/226-278
A1KGL6_MYCBP/119-168
A1KM41_MYCBP/463-516
A1KM48_MYCBP/258-311
A1KNT8_MYCBP/209-258
A1KSX4_NEIMF/229-281
A1KUX3_NEIMF/587-640
A1KWS5_BURGL/298-351
A1KYH7_CYAA5/303-356
A1R0D6_BORT9/562-615
A1R0J3_BORT9/211-263
A1R126_ARTAT/194-243
A1R2F0_ARTAT/125-174
A1R5K9_ARTAT/372-425
A1RAJ2_ARTAT/112-161
A1RBD7_ARTAT/132-181
A1RF96_SHESW/185-234
A1RHG1_SHESW/258-311
A1RHZ2_SHESW/182-231
A1RIM8_SHESW/164-213
A1RMI2_SHESW/550-603
A1RPW9_SHESW/230-281
A1S281_SHEAM/898-951
A1S3S4_SHEAM/554-607
A1S4E5_SHEAM/259-312
A1S7X9_SHEAM/182-231
A1SBB1_SHEAM/230-281
A1SDJ1_NOCSJ/174-223
A1SDJ2_NOCSJ/172-221
A1SDJ3_NOCSJ/196-245
A1SEQ7_NOCSJ/178-227
A1SFP9_NOCSJ/188-237
A1SGH2_NOCSJ/194-243
A1SHA4_NOCSJ/116-165
A1SHE3_NOCSJ/215-264
A1SI00_NOCSJ/227-276
A1SIZ8_NOCSJ/47-89
A1SKY0_NOCSJ/430-483
A1SKZ7_NOCSJ/258-311
A1SN80_NOCSJ/122-171
A1SNC8_NOCSJ/200-249
A1SQ62_NOCSJ/182-231
A1SRR1_PSYIN/551-604
A1SSL4_PSYIN/227-278
A1SSR5_PSYIN/254-307
A1STL9_PSYIN/150-199
A1T4T4_MYCVP/113-162
A1T5N9_MYCVP/210-259
A1T7W4_MYCVP/264-317
A1T7X4_MYCVP/413-466
A1T842_MYCVP/190-239
A1TM09_ACIAC/714-767
A1TTZ9_ACIAC/251-307
A1TVG8_ACIAC/184-233
A1TWY8_MARAV/268-321
A1TYD7_MARAV/548-601
A1TZ57_MARAV/265-318
A1U237_MARAV/187-236
A1U743_MARAV/229-280
A1UBS1_MYCSK/108-157
A1UCF2_MYCSK/211-260
A1UF13_MYCSK/254-307
A1UF21_MYCSK/415-468
A1UG37_MYCSK/35-68
A1UGC4_MYCSK/215-264
A1UH27_MYCSK/217-266
A1UR61_BARBK/239-290
A1URK7_BARBK/231-282
A1UTE2_BARBK/600-653
A1UYR2_BURMS/669-722
A1UZQ5_BURMS/249-305
A1V4L0_BURMS/293-346
A1V7C4_BURMS/414-467
A1V8Z4_BURMS/183-232
A1V9R7_DESVV/204-253
A1VD72_DESVV/524-577
A1VDQ0_DESVV/289-340
A1VKM8_POLNA/260-316
A1VMP0_POLNA/669-722
A1VXE6_CAMJJ/178-227
A1VZY9_CAMJJ/553-607
A1WAI8_ACISJ/730-783
A1WBL0_ACISJ/259-315
A1WCF5_ACISJ/183-232
A1WGF0_VEREI/187-236
A1WJK1_VEREI/568-621
A1WK23_VEREI/28-65
A1WRC0_VEREI/251-307
A1WUA3_HALHL/184-233
A1WW15_HALHL/536-589
A1WWY2_HALHL/269-322
A1WZF3_HALHL/232-283
A1Y8Z3_LISMO/201-250
A1YUU7_LISMO/202-249
A1YUU9_LISMO/202-249
A1Z6B7_9FIRM/117-166
A1ZP06_9BACT/222-275
A2BPX8_PROMS/329-382
A2BQ58_PROMS/243-295
A2BSL0_PROMS/251-304
A2BTL1_PROMS/280-333
A2BTS9_PROMS/278-331
A2BVF8_PROM5/332-385
A2BVP0_PROM5/243-295
A2BXZ6_PROM5/251-304
A2BZ14_PROM5/269-322
A2BZ84_PROM5/278-331
A2C0V5_PROM1/353-406
A2C134_PROM1/243-295
A2C455_PROM1/251-304
A2C578_PROM1/271-324
A2C5H4_PROM1/279-332
A2C609_PROM3/286-339
A2C7M0_PROM3/379-432
A2C8C3_PROM3/256-309
A2CAQ7_PROM3/244-296
A2CB42_PROM3/251-304
A2CDX6_PROM3/307-360
A2CE15_PROM3/283-336
A2P6D3_VIBCH/186-235
A2P8E3_VIBCH/229-281
A2P8I9_VIBCH/263-316
A2P8K7_VIBCH/529-582
A2PCC2_VIBCH/1-39
A2PQG8_VIBCH/138-187
A2PRR7_VIBCH/559-612
A2PUR0_VIBCH/263-316
A2PXS4_VIBCH/229-281
A2PXT9_VIBCH/135-184
A2PY26_VIBCH/186-235
A2RFA3_STRPG/303-356
A2RH98_LACLM/42-91
A2RIN0_LACLM/383-436
A2RP54_LACLM/42-91
A2S0P2_BURM9/613-666
A2S293_BURM9/293-346
A2S695_BURM9/249-305
A2S6W0_BURM9/183-232
A2S8E7_BURM9/414-467
A2SBS3_METPP/211-260
A2SF78_METPP/277-330
A2SIQ7_METPP/679-732
A2SKE5_METPP/183-232
A2SKN5_METPP/257-313
A2SPK2_METLZ/4-50
A2SQN2_METLZ/1-39
A2TNY2_9FLAO/223-276
A2TSI9_9FLAO/125-172
A2TVH6_9FLAO/222-275
A2TVI6_9FLAO/125-174
A2TXT2_9FLAO/222-275
A2U2H6_9FLAO/123-172
A2U3R8_9FLAO/222-275
A2VFD1_MYCTU/133-182
A2VG40_MYCTU/119-168
A2VL47_MYCTU/463-516
A2VP82_MYCTU/209-258
A2VU70_9BURK/245-294
A2VVB0_9BURK/249-305
A2VZW7_9BURK/738-791
A2W399_9BURK/597-650
A2W5Y7_9BURK/308-357
A2W7B0_9BURK/249-305
A2W9U2_9BURK/295-348
A2WEE6_9BURK/481-534
A2WHW6_9BURK/187-236
A2WIB1_9BURK/176-229
A2XF08_ORYSI/470-523
A2Y810_ORYSI/436-489
A2YRJ0_ORYSI/308-358
A3AGH1_ORYSJ/427-480
A3BPX7_ORYSJ/356-406
A3BR19_ORYSJ/429-482
A3CM49_STRSV/304-357
A3CSZ6_METMJ/4-50
A3CYZ5_SHEB5/230-281
A3D1Q0_SHEB5/561-614
A3D5S7_SHEB5/164-213
A3D6M8_SHEB5/182-231
A3D787_SHEB5/258-311
A3D9K5_SHEB5/185-234
A3DBN2_CLOTH/192-241
A3DCK6_CLOTH/184-238
A3DCK7_CLOTH/206-255
A3DDV0_CLOTH/293-346
A3DE65_CLOTH/177-228
A3DJG9_CLOTH/199-248
A3EL60_VIBCH/186-235
A3ELS2_VIBCH/559-612
A3EN98_VIBCH/263-316
A3EPQ0_9BACT/181-230
A3EUL7_9BACT/532-585
A3EUR8_9BACT/35-88
A3EWE2_9BACT/252-308
A3FIL5_BURPS/182-231
A3GLU4_VIBCH/138-187
A3GPZ3_VIBCH/229-281
A3GQE1_VIBCH/263-316
A3GRB7_VIBCH/559-612
A3GX68_VIBCH/138-187
A3GXR8_VIBCH/186-235
A3GZ70_VIBCH/559-612
A3H395_VIBCH/263-316
A3H4R7_VIBCH/229-281
A3HT44_9BACT/222-275
A3HX05_9BACT/123-172
A3I4G7_9BACI/205-254
A3I4G8_9BACI/167-220
A3I5M4_9BACI/197-246
A3I9E6_9BACI/202-251
A3IBK5_9BACI/310-363
A3IDV7_9BACI/129-178
A3IEZ8_9BACI/199-247
A3IFA0_9BACI/172-225
A3IP99_9CHRO/306-350
A3ISY9_9CHRO/351-404
A3ITT4_9CHRO/254-307
A3IUR2_9CHRO/304-357
A3IVN8_9CHRO/234-287
A3IVR3_9CHRO/350-403
A3IZB7_9CHRO/263-316
A3J4K9_9FLAO/222-275
A3J8C6_9ALTE/229-280
A3J9C2_9ALTE/187-236
A3JDW1_9ALTE/546-599
A3JE27_9ALTE/143-192
A3JGU7_9ALTE/266-319
A3JUD8_9RHOB/226-277
A3JVT6_9RHOB/159-208
A3JWM9_9RHOB/595-648
A3JX99_9RHOB/212-263
A3K0C8_9RHOB/232-283
A3K3B4_9RHOB/601-654
A3KB40_9RHOB/171-220
A3KIB5_STRAM/226-275
A3KJ84_STRAM/208-257
A3KJB2_STRAM/222-271
A3KJF1_STRAM/237-286
A3KLA5_BACAM/202-251
A3KS15_PSEAE/190-239
A3KSY1_PSEAE/108-157
A3KTN9_PSEAE/116-165
A3KZL9_PSEAE/551-604
A3L6Z3_PSEAE/108-157
A3L7J1_PSEAE/190-239
A3L8C8_PSEAE/116-165
A3LE80_PSEAE/267-320
A3LHI5_PSEAE/229-280
A3LI30_PSEAE/551-604
A3M6Z1_ACIBT/232-283
A3M875_ACIBT/561-614
A3MBE1_BURM7/613-666
A3MK84_BURM7/293-346
A3MNJ5_BURM7/414-467
A3MQ94_BURM7/249-305
A3MQW5_BURM7/183-232
A3N2C3_ACTP2/553-606
A3N3D0_ACTP2/260-311
A3N4A3_BURP6/414-467
A3N5H9_BURP6/249-305
A3NA62_BURP6/293-346
A3NER3_BURP6/183-232
A3NFW8_BURP6/182-231
A3NME7_BURP6/669-722
A3NPZ9_BURP0/414-467
A3NR75_BURP0/249-305
A3NVX9_BURP0/293-346
A3P0M0_BURP0/183-232
A3P7V6_BURP0/669-722
A3PBM1_PROM0/329-382
A3PBV1_PROM0/243-295
A3PEC2_PROM0/251-304
A3PFB9_PROM0/280-333
A3PFI6_PROM0/278-331
A3PIL8_RHOS1/232-283
A3PKA6_RHOS1/181-230
A3PLD6_RHOS1/602-655
A3PLZ1_RHOS1/227-278
A3PN60_RHOS1/122-171
A3PNE1_RHOS1/116-165
A3PPI4_RHOS1/16-52
A3PVF7_MYCSJ/108-157
A3PW35_MYCSJ/211-260
A3PYH5_MYCSJ/254-307
A3PYI3_MYCSJ/415-468
A3PZP7_MYCSJ/35-68
A3PZX4_MYCSJ/215-264
A3Q0M9_MYCSJ/217-266
A3QBL9_SHELP/550-603
A3QC85_SHELP/256-309
A3QCQ4_SHELP/182-231
A3QCZ5_SHELP/155-204
A3QJ21_SHELP/230-281
A3RDU5_RHOOP/149-194
A3RDU6_RHOOP/92-130
A3RRA3_RALSO/324-377
A3RRX7_RALSO/291-340
A3RS90_RALSO/244-300
A3RVB6_RALSO/315-368
A3RZD9_RALSO/192-241
A3S741_9RHOB/232-283
A3S762_9RHOB/594-647
A3SFQ6_9RHOB/159-210
A3SG83_9RHOB/230-281
A3SH06_9RHOB/232-283
A3SIL9_9RHOB/212-263
A3SMU6_9RHOB/594-647
A3SVE0_9RHOB/230-281
A3T092_9RHOB/159-210
A3T1L6_9RHOB/213-264
A3T1N7_9RHOB/594-647
A3TIY0_9MICO/104-153
A3TJR3_9MICO/481-534
A3TTV3_9RHOB/227-278
A3TX09_9RHOB/232-283
A3TYZ2_9RHOB/123-172
A3U111_9RHOB/185-236
A3U217_9RHOB/597-650
A3U9Y7_CROAH/223-276
A3UAL6_CROAH/222-275
A3UEZ1_9RHOB/231-282
A3UFU4_9RHOB/612-665
A3UGL3_9RHOB/232-283
A3UMY2_VIBSP/199-254
A3UU05_VIBSP/186-235
A3UV15_VIBSP/255-308
A3UXL5_VIBSP/229-280
A3V0H4_VIBSP/507-560
A3V254_9RHOB/178-226
A3V3R0_9RHOB/593-646
A3V3S6_9RHOB/237-288
A3V5A3_9RHOB/212-263
A3VLT1_9RHOB/604-657
A3VMU0_9RHOB/232-283
A3VZR7_9RHOB/212-263
A3W217_9RHOB/213-264
A3W2R9_9RHOB/595-648
A3W6S7_9RHOB/662-715
A3W9M2_9SPHN/232-283
A3WAJ7_9SPHN/146-195
A3WCJ2_9SPHN/608-661
A3WGV3_9SPHN/187-236
A3WJ05_9GAMM/232-283
A3WLF6_9GAMM/545-598
A3WM70_9GAMM/264-317
A3WMR1_9GAMM/185-234
A3WSW5_9BRAD/142-191
A3WUL2_9BRAD/203-254
A3WYB5_9BRAD/650-703
A3X970_9RHOB/597-650
A3X996_9RHOB/232-283
A3XCY9_9RHOB/227-278
A3XJG0_LEEBM/222-275
A3XMH9_LEEBM/124-172
A3XPG2_LEEBM/223-276
A3XPI6_LEEBM/3-39
A3XV28_9VIBR/235-290
A3XX49_9VIBR/186-235
A3XXM3_9VIBR/255-308
A3Y2Q9_9VIBR/548-601
A3Y5R3_9GAMM/260-313
A3Y8J0_9GAMM/548-601
A3Y948_9GAMM/150-199
A3Y9F2_9GAMM/189-237
A3YD54_9GAMM/229-280
A3YKV4_CAMJE/178-227
A3YL03_CAMJE/1-30
A3YN28_CAMJE/553-607
A3YNV4_CAMJE/553-607
A3YPZ5_CAMJE/178-227
A3YR12_CAMJE/1-30
A3YTL7_9SYNE/329-382
A3YV67_9SYNE/246-299
A3YWC6_9SYNE/135-184
A3YWD0_9SYNE/261-314
A3YWT8_9SYNE/282-335
A3YZ91_9SYNE/243-296
A3YZH3_9SYNE/404-457
A3Z1L6_9SYNE/266-319
A3Z2C9_9SYNE/193-242
A3Z3M4_9SYNE/307-360
A3Z3R0_9SYNE/232-285
A3Z449_9SYNE/245-298
A3Z572_9SYNE/244-296
A3Z5L5_9SYNE/391-444
A3Z7W8_9SYNE/257-310
A3ZAA7_9SYNE/251-304
A3ZB85_CAMJE/553-607
A3ZFM0_CAMJE/178-227
A3ZI07_CAMJE/553-607
A3ZKQ7_CAMJE/178-227
A3ZL58_9PLAN/222-275
A3ZLJ0_9PLAN/489-543
A3ZMW7_9PLAN/454-507
A3ZN87_9PLAN/158-207
A3ZNG6_9PLAN/429-482
A3ZWN2_9PLAN/439-492
A3ZX67_9PLAN/223-275
A3ZZN5_9PLAN/201-249
A3ZZZ4_9PLAN/497-550
A4A5X9_9GAMM/180-229
A4A6W6_9GAMM/539-592
A4A8B6_9GAMM/371-422
A4A9C6_9GAMM/283-334
A4AAC5_9GAMM/263-316
A4AF82_9ACTN/855-908
A4AFR7_9ACTN/133-182
A4ALR0_9ACTN/389-442
A4ALS2_9ACTN/183-237
A4ARS4_MARSH/222-275
A4ATD1_MARSH/124-172
A4ATJ6_MARSH/222-275
A4BAK0_9GAMM/233-284
A4BCI5_9GAMM/276-329
A4BE35_9GAMM/548-601
A4BEH8_9GAMM/183-232
A4BEL9_9GAMM/279-332
A4BN42_9GAMM/542-595
A4BS51_9GAMM/289-342
A4BU27_9GAMM/235-286
A4BUF3_9GAMM/185-234
A4BWD6_9FLAO/222-275
A4BYA8_9FLAO/222-275
A4C0W0_9FLAO/125-172
A4C4A3_9GAMM/152-201
A4C6B7_9GAMM/172-221
A4C6Z0_9GAMM/272-325
A4C782_9GAMM/548-601
A4C7A9_9GAMM/233-284
A4C7J3_9GAMM/126-174
A4CL98_ROBBH/222-275
A4CLJ5_ROBBH/133-182
A4CNR3_ROBBH/123-172
A4CPI4_ROBBH/222-275
A4CRY9_SYNPV/382-435
A4CVK0_SYNPV/257-310
A4CW66_SYNPV/251-304
A4CWX4_SYNPV/278-331
A4CX44_SYNPV/307-360
A4CXD7_SYNPV/67-119
A4CYD7_SYNPV/291-344
A4E6Q4_9ACTN/203-252
A4E6U1_9ACTN/388-441
A4EAX6_9ACTN/93-131
A4EDD8_9RHOB/232-283
A4EDG1_9RHOB/594-647
A4EI86_9RHOB/212-263
A4EU39_9RHOB/232-283
A4EU72_9RHOB/597-650
A4EVA1_9RHOB/227-278
A4F5I9_9BACT/117-166
A4FAM7_SACEN/259-312
A4FAP1_SACEN/402-455
A4FHE1_SACEN/204-253
A4FKY8_SACEN/139-188
A4FLE7_SACEN/209-258
A4FMD9_SACEN/256-305
A4FPY8_SACEN/239-286
A4G0A3_METM5/9-54
A4G2C2_HERAR/733-786
A4G4J5_HERAR/278-331
A4G4Q0_HERAR/183-232
A4G934_HERAR/238-292
A4GVR9_MYCSI/103-142
A4IM16_GEOTN/180-233
A4IM17_GEOTN/211-260
A4IMC0_GEOTN/198-247
A4IQI4_GEOTN/199-248
A4IR10_GEOTN/310-363
A4IR61_GEOTN/172-225
A4ITQ5_GEOTN/202-251
A4IXY0_FRATW/515-566
A4IYE9_FRATW/235-286
A4J2C2_DESRM/182-235
A4J2C3_DESRM/206-255
A4J2Z5_DESRM/58-110
A4J3I7_DESRM/204-253
A4J484_DESRM/120-169
A4J745_DESRM/194-243
A4J7B9_DESRM/302-355
A4J7V8_DESRM/174-227
A4JAE4_BURVG/183-232
A4JEP8_BURVG/295-348
A4JI08_BURVG/269-325
A4JLU1_BURVG/742-795
A4JN00_BURVG/452-505
A4JT57_BURVG/563-616
A4K491_9CAUD/74-114
A4KDP2_BURGL/180-229
A4KED3_MYCTU/133-182
A4KF55_MYCTU/119-168
A4KJZ0_MYCTU/258-311
A4KLI2_MYCTU/209-258
A4KR04_FRATU/235-286
A4KRI7_FRATU/515-566
A4L5R2_MYCAS/103-142
A4LC67_BURPS/293-346
A4LF41_BURPS/613-666
A4LJI0_BURPS/249-305
A4LLW0_BURPS/182-231
A4LN85_BURPS/183-232
A4MHN3_BURPS/414-467
A4MXL3_HAEIF/226-277
A4MYI1_HAEIF/557-610
A4N2D4_HAEIF/563-616
A4N4J4_HAEIF/226-277
A4N8L1_HAEIF/226-277
A4NBF8_HAEIF/562-615
A4NG59_HAEIF/226-277
A4NGM3_HAEIF/557-610
A4NLV4_HAEIF/226-277
A4NMF5_HAEIF/563-616
A4NQH8_HAEIF/563-616
A4NU74_HAEIF/226-277
A4NV28_HAEIF/563-616
A4NVG1_HAEIF/226-277
A4QER8_CORGB/429-482
A4QES7_CORGB/266-319
A4RYI5_OSTLU/264-317
A4SDA6_PROVI/233-286
A4SI42_AERS4/179-228
A4SKN4_AERS4/184-232
A4SRA7_AERS4/550-603
A4SRB2_AERS4/258-311
A4SSN8_AERS4/228-280
A4SZJ7_POLSQ/611-664
A4T077_POLSQ/246-302
A4T702_MYCGI/134-183
A4TBS4_MYCGI/243-292
A4TCQ2_MYCGI/264-317
A4TCR0_MYCGI/423-476
A4TCX2_MYCGI/283-332
A4TCX3_MYCGI/201-250
A4TED5_MYCGI/113-162
A4TF18_MYCGI/210-259
A4THS8_YERPP/542-595
A4TK62_YERPP/185-234
A4TQ03_YERPP/264-317
A4TR69_YERPP/229-281
A4TVV0_9PROT/230-281
A4TXP0_9PROT/228-279
A4U017_9PROT/224-275
A4U313_9PROT/598-651
A4V771_PSEFS/234-285
A4V7G0_PSEFS/468-519
A4VHG6_PSEU5/503-556
A4VJV6_PSEU5/265-318
A4VL64_PSEU5/145-194
A4VML8_PSEU5/184-233
A4VRL1_PSEU5/229-280
A4VWA5_STRSY/306-359
A4W2L0_STRS2/306-359
A4WBU8_ENT38/185-234
A4WDU6_ENT38/262-315
A4WEK2_ENT38/565-618
A4WFP0_ENT38/229-281
A4WPS4_RHOS5/227-278
A4WQT1_RHOS5/601-654
A4WSV1_RHOS5/232-283
A4WSZ5_RHOS5/181-230
A4X4X9_SALTO/267-320
A4X4Z1_SALTO/477-530
A4X6U3_SALTO/210-259
A4XAR2_SALTO/268-321
A4XGQ9_CALS8/121-170
A4XGR3_CALS8/199-248
A4XHW4_CALS8/346-399
A4XHX5_CALS8/159-210
A4XI11_CALS8/187-240
A4XI12_CALS8/204-253
A4XJ02_CALS8/190-238
A4XK14_CALS8/179-228
A4XNP9_PSEMY/189-235
A4XU36_PSEMY/139-188
A4XW44_PSEMY/191-240
A4XWQ8_PSEMY/268-321
A4XZK9_PSEMY/549-602
A4Y003_PSEMY/229-280
A4Y242_SHEPC/230-281
A4Y4E9_SHEPC/550-603
A4Y7W0_SHEPC/164-213
A4Y8J7_SHEPC/182-231
A4Y935_SHEPC/258-311
A4YB26_SHEPC/185-234
A4YMX3_BRASO/637-690
A4YMZ0_BRASO/230-281
A4ZYW9_MYCAU/100-140
A5A659_BACLD/8-60
A5BHR4_VITVI/545-598
A5CDZ5_ORITB/537-590
A5CE65_ORITB/235-286
A5CMM6_CLAM3/110-159
A5CNF5_CLAM3/285-337
A5CRI9_CLAM3/427-480
A5CUE7_CLAM3/256-303
A5CWP4_VESOH/222-273
A5CXQ9_VESOH/538-591
A5CZW4_PELTS/33-82
A5CZY7_PELTS/130-179
A5D0A2_PELTS/12-59
A5D0H4_PELTS/195-244
A5D0Z7_PELTS/68-117
A5D167_PELTS/206-255
A5D168_PELTS/184-237
A5D2Y5_PELTS/203-252
A5D356_PELTS/190-239
A5D364_PELTS/52-110
A5D3U6_PELTS/298-351
A5D472_PELTS/136-185
A5D4J2_PELTS/120-169
A5ER57_BRASB/230-281
A5ER71_BRASB/636-689
A5EXR4_DICNV/557-610
A5EYA4_DICNV/238-290
A5F4K6_VIBC3/229-281
A5F5X8_VIBC3/138-187
A5F6K0_VIBC3/186-235
A5F9C3_VIBC3/263-316
A5F9E3_VIBC3/555-608
A5FFP9_FLAJ1/123-172
A5FK06_FLAJ1/222-275
A5FPZ1_DEHSB/125-174
A5FRQ7_DEHSB/455-508
A5FTP8_ACICJ/289-336
A5FWU9_ACICJ/572-625
A5G1M4_ACICJ/19-54
A5G227_ACICJ/222-273
A5G4S6_GEOUR/267-320
A5G8H8_GEOUR/218-269
A5G8S3_GEOUR/521-574
A5G8Y3_GEOUR/195-244
A5GI14_SYNPW/291-344
A5GJC2_SYNPW/385-438
A5GJQ3_SYNPW/244-296
A5GM05_SYNPW/257-310
A5GMJ7_SYNPW/251-304
A5GPM0_SYNPW/307-360
A5GPR2_SYNPW/278-331
A5GQ42_SYNR3/260-313
A5GR25_SYNR3/225-276
A5GSD3_SYNR3/336-389
A5GUF3_SYNR3/237-289
A5GUP8_SYNR3/247-300
A5GV05_SYNR3/235-284
A5GWT3_SYNR3/302-355
A5GWZ8_SYNR3/262-315
A5HF91_9MYCO/100-139
A5HZS9_CLOBH/124-173
A5I4F0_CLOBH/126-175
A5I4W3_CLOBH/206-255
A5I4W4_CLOBH/176-229
A5I4X2_CLOBH/175-226
A5I575_CLOBH/185-240
A5I618_CLOBH/296-349
A5I6G8_CLOBH/198-247
A5IAQ9_LEGPC/229-280
A5IBD7_LEGPC/275-328
A5ICT7_LEGPC/185-234
A5IEG4_LEGPC/550-603
A5IIN1_THEP1/156-205
A5IMD4_THEP1/335-388
A5IT89_STAA9/303-356
A5IUL0_STAA9/203-252
A5IY54_MYCAA/439-496
A5J5D9_BURMA/183-232
A5J669_BURMA/249-305
A5JA41_BURMA/613-666
A5JBP5_BURMA/414-467
A5JEM2_9STRA/327-380
A5KFR3_CAMJE/553-607
A5KHY3_CAMJE/186-235
A5KKJ3_9FIRM/206-255
A5KKN8_9FIRM/217-270
A5KKR6_9FIRM/185-240
A5KLT0_9FIRM/186-235
A5KNR3_9FIRM/60-111
A5KQA4_9FIRM/318-371
A5KYJ0_9GAMM/186-235
A5L341_9GAMM/255-308
A5L583_9GAMM/548-601
A5LD91_STRPN/303-356
A5LMF7_STRPN/303-356
A5LVZ5_STRPN/303-356
A5M2I2_STRPN/303-356
A5MB43_STRPN/303-356
A5MEG7_STRPN/303-356
A5MQZ0_STRPN/303-356
A5MTU5_STRPN/303-356
A5MYH2_CLOK5/37-79
A5N1H5_CLOK5/149-197
A5N216_CLOK5/198-247
A5N3X6_CLOK5/84-133
A5N6R2_CLOK5/289-342
A5N7D1_CLOK5/184-233
A5N7U6_CLOK5/175-226
A5N7V2_CLOK5/176-229
A5N7V3_CLOK5/206-255
A5P6J8_9SPHN/184-232
A5P797_9SPHN/602-655
A5PEP2_9SPHN/253-304
A5THI5_BURMA/183-232
A5TIF4_BURMA/249-305
A5TKM1_BURMA/293-346
A5TNS5_BURMA/613-666
A5TRF4_BURMA/414-467
A5TTP9_FUSNP/352-405
A5U0C1_MYCTA/119-168
A5U655_MYCTA/463-516
A5U662_MYCTA/258-311
A5U7W0_MYCTA/209-258
A5U9W2_HAEIE/579-632
A5UAM0_HAEIE/226-277
A5UG88_HAEIG/226-277
A5UH38_HAEIG/563-616
A5UPS4_ROSS1/337-390
A5UQ16_ROSS1/476-529
A5UQ38_ROSS1/134-183
A5UVI3_ROSS1/332-385
A5UXX4_ROSS1/284-337
A5UY15_ROSS1/280-333
A5UZW1_ROSS1/132-180
A5V244_ROSS1/336-389
A5V2B7_SPHWW/235-286
A5V3D3_SPHWW/608-661
A5V5T0_SPHWW/188-236
A5VJI3_LACRD/315-368
A5VRL6_BRUO2/606-659
A5VS11_BRUO2/231-282
A5VSB2_BRUO2/247-297
A5VXI1_PSEP1/550-603
A5W0M3_PSEP1/189-238
A5W6L6_PSEP1/131-180
A5W818_PSEP1/268-321
A5WAE1_PSEP1/229-280
A5WCC0_PSYWF/306-357
A5WFS5_PSYWF/556-609
A5WJF4_MYCTF/133-182
A5WKA3_MYCTF/119-168
A5WQV6_MYCTF/463-516
A5WQW2_MYCTF/280-333
A5WSK1_MYCTF/209-258
A5XGE3_BURMA/293-346
A5XQ04_BURMA/293-346
A5XRD2_BURMA/183-232
A5XS53_BURMA/249-305
A5XW25_BURMA/613-666
A5XWM3_BURMA/414-467
A5YTS2_PSEFL/268-321
A5Z3L3_9FIRM/131-184
A5Z979_9FIRM/363-416
A5Z9D9_9FIRM/184-233
A5ZAR3_9FIRM/183-238
A5ZAR4_9FIRM/206-255
A5ZI66_9BACE/222-274
A5ZNP9_9FIRM/117-166
A5ZR77_9FIRM/206-255
A5ZT52_9FIRM/105-153
A5ZT98_9FIRM/66-114
A5ZTB3_9FIRM/149-198
A5ZV27_9FIRM/182-237
A5ZVS0_9FIRM/60-111
A5ZW61_9FIRM/79-128
A5ZYP8_9FIRM/265-318
A6A3W0_VIBCH/186-235
A6A4J2_VIBCH/229-281
A6A577_VIBCH/236-289
A6A602_VIBCH/138-187
A6A6B5_VIBCH/263-316
A6A9Z5_VIBCH/138-187
A6AAM0_VIBCH/506-559
A6ABZ2_VIBCH/186-235
A6AEV3_VIBCH/263-316
A6AF41_VIBCH/229-281
A6AJZ5_VIBHA/189-238
A6ARE2_VIBHA/138-187
A6AVK4_VIBHA/186-235
A6AWI5_VIBHA/257-310
A6AWU2_VIBPA/189-238
A6AZF6_VIBPA/138-187
A6B000_VIBPA/186-235
A6B6E2_VIBPA/203-256
A6B6J7_VIBPA/554-607
A6B9R6_VIBPA/230-274
A6BA96_VIBPA/203-255
A6BCX5_9FIRM/186-235
A6BEL2_9FIRM/304-357
A6BET0_9FIRM/97-137
A6BH99_9FIRM/175-226
A6BI06_9FIRM/206-255
A6BI08_9FIRM/185-240
A6BK18_9FIRM/117-166
A6BRF6_YERPE/185-234
A6BUC2_YERPE/180-229
A6BUL7_YERPE/546-599
A6BX61_YERPE/229-281
A6BYE7_YERPE/264-317
A6C123_9PLAN/155-188
A6C243_9PLAN/163-211
A6C2F1_9PLAN/239-293
A6C3H6_9PLAN/126-175
A6C4P6_9PLAN/279-333
A6C4Z7_9PLAN/472-525
A6C934_9PLAN/200-248
A6CA52_9PLAN/490-544
A6CCQ4_9PLAN/221-274
A6CE36_9PLAN/492-545
A6CMX3_9BACI/199-248
A6CRQ4_9BACI/134-183
A6CS17_9BACI/173-225
A6CTI9_9BACI/202-251
A6CU12_9BACI/180-233
A6CXB8_9VIBR/185-234
A6CY05_9VIBR/227-278
A6CY20_9VIBR/228-279
A6CZ07_9VIBR/230-283
A6D299_9VIBR/189-238
A6D322_9VIBR/254-307
A6D4Y7_9VIBR/227-280
A6D7V7_9VIBR/550-603
A6D879_9VIBR/138-187
A6DBJ8_9PROT/537-591
A6DBQ0_9PROT/174-223
A6DK04_9BACT/340-393
A6DLI6_9BACT/115-162
A6DLP2_9BACT/216-267
A6DNK6_9BACT/215-266
A6DTB5_9BACT/216-267
A6DTF9_9BACT/212-265
A6DX69_9RHOB/181-230
A6DYL0_9RHOB/595-648
A6DZ57_9RHOB/232-283
A6DZG0_9RHOB/212-263
A6ECH2_9SPHI/223-276
A6EE46_9SPHI/221-274
A6EF42_9SPHI/222-275
A6EJT7_9SPHI/120-169
A6EK03_9SPHI/128-177
A6EMC7_9BACT/220-267
A6ENE0_9BACT/222-275
A6ENU3_9BACT/223-276
A6EP82_9BACT/124-173
A6EZN8_9ALTE/546-599
A6F115_9ALTE/151-200
A6F1Z5_9ALTE/143-192
A6F3M1_9ALTE/268-321
A6F5C5_9ALTE/266-319
A6F608_9ALTE/229-280
A6F7H9_9GAMM/217-269
A6F869_9GAMM/217-270
A6F8T3_9GAMM/184-233
A6F9J5_9GAMM/217-269
A6F9N5_9GAMM/183-232
A6FBN5_9GAMM/232-283
A6FDC1_9GAMM/543-596
A6FGX1_9GAMM/216-269
A6FHA5_9GAMM/251-304
A6FQ48_9RHOB/596-649
A6FT88_9RHOB/227-278
A6FWM7_9RHOB/123-174
A6FWT2_9DELT/333-390
A6FX97_9DELT/353-413
A6FXT2_9DELT/346-391
A6G004_9DELT/118-153
A6G031_9DELT/370-423
A6G972_9DELT/481-534
A6GB19_9DELT/323-376
A6GEA4_9DELT/111-160
A6GF22_9DELT/225-278
A6GFC5_9DELT/159-207
A6GG53_9DELT/522-575
A6GJD1_9DELT/305-354
A6GLT8_9BURK/246-298
A6GSX0_9BURK/184-233
A6GT63_9BURK/811-864
A6H187_FLAPJ/222-275
A6KZI2_BACV8/132-181
A6L3X4_BACV8/222-274
A6L8X9_PARD8/222-274
A6LLT9_THEM4/300-353
A6LMX7_THEM4/173-222
A6LRL8_CLOB8/198-247
A6LRQ7_CLOB8/311-364
A6LRV3_CLOB8/80-129
A6LSG7_CLOB8/173-226
A6LSH2_CLOB8/176-229
A6LSH3_CLOB8/206-255
A6M179_CLOB8/184-233
A6M3B6_CLOB8/157-205
A6M988_9VIRU/176-221
A6NQR6_9BACE/70-119
A6NV74_9BACE/181-234
A6NVH0_9BACE/128-176
A6NVX3_9BACE/376-429
A6NXV6_9BACE/104-153
A6NY22_9BACE/110-159
A6NZ48_9BACE/182-231
A6P0K4_9BACE/205-254
A6P1D6_9BACE/179-221
A6P1L1_9BACE/105-153
A6Q2M3_NITSB/155-204
A6Q2X9_NITSB/541-595
A6QAZ8_SULNB/545-599
A6QHA4_STAAE/303-356
A6QIR0_STAAE/203-252
A6SV86_JANMA/759-812
A6SZS6_JANMA/183-232
A6SZX7_JANMA/279-332
A6T2T5_JANMA/238-292
A6T7I1_KLEP7/12-49
A6TD33_KLEP7/262-315
A6TE49_KLEP7/547-600
A6TF80_KLEP7/228-280
A6TJ85_ALKMQ/210-259
A6TQ35_ALKMQ/301-347
A6TQA4_ALKMQ/203-252
A6TR15_ALKMQ/59-111
A6TRM8_ALKMQ/189-238
A6TS52_ALKMQ/206-255
A6TS53_ALKMQ/185-238
A6TSG9_ALKMQ/307-360
A6TX33_ALKMQ/127-176
A6TX43_ALKMQ/127-176
A6U233_STAA2/303-356
A6U3E9_STAA2/203-252
A6UBM5_SINMW/618-671
A6UCR4_SINMW/231-282
A6UDF8_SINMW/9-45
A6UE57_SINMW/223-274
A6UUY0_META3/3-49
A6UYI1_PSEA7/229-280
A6UZ78_PSEA7/551-604
A6V1G6_PSEA7/277-330
A6V749_PSEA7/139-188
A6V841_PSEA7/182-231
A6VI75_METM7/9-54
A6VLH8_ACTSZ/226-277
A6VM98_ACTSZ/557-610
A6VPN8_ACTSZ/12-48
A6VU43_MARMS/546-599
A6VUV8_MARMS/268-321
A6W0V2_MARMS/190-238
A6W3E1_MARMS/229-280
A6W507_KINRD/148-197
A6W5Z0_KINRD/166-215
A6W670_KINRD/175-223
A6W7W0_KINRD/257-306
A6W880_KINRD/437-490
A6W8H2_KINRD/179-228
A6W8P4_KINRD/139-188
A6W8V7_KINRD/137-186
A6W8Z7_KINRD/110-159
A6WEL7_KINRD/270-319
A6WKK0_SHEB8/561-614
A6WPN2_SHEB8/164-213
A6WQG4_SHEB8/182-231
A6WR20_SHEB8/258-311
A6WTY8_SHEB8/230-281
A6WY03_OCHA4/247-297
A6WY99_OCHA4/231-282
A6WZK0_OCHA4/605-658
A6X7G3_OCHA4/281-330
A6XUU1_VIBCH/138-187
A6XX19_VIBCH/186-235
A6XXP9_VIBCH/559-612
A6XXR7_VIBCH/263-316
A6XZT9_VIBCH/229-281
A7A8B1_BIFAD/412-465
A7ALD3_9PORP/222-274
A7AZ88_RUMGN/306-359
A7B0K5_RUMGN/186-235
A7B2A0_RUMGN/185-240
A7B2A4_RUMGN/206-255
A7B3A0_RUMGN/152-203
A7B3S5_RUMGN/98-140
A7B6E4_RUMGN/139-188
A7B7L9_RUMGN/238-291
A7B7U3_RUMGN/117-166
A7BDF7_9ACTO/496-549
A7BNN1_9GAMM/1-23
A7BZX1_9GAMM/231-282
A7C304_9GAMM/246-299
A7C463_9GAMM/185-236
A7DZV1_CLOSP/9-63
A7FDB1_YERP3/229-281
A7FE68_YERP3/546-599
A7FEH4_YERP3/180-229
A7FJ21_YERP3/185-234
A7FLX2_YERP3/264-317
A7FRZ5_CLOB1/124-173
A7FWA1_CLOB1/206-255
A7FWA2_CLOB1/176-229
A7FWB0_CLOB1/37-88
A7FWR9_CLOB1/185-240
A7FXJ4_CLOB1/296-349
A7FY36_CLOB1/198-247
A7G627_CLOBH/37-88
A7GDP7_CLOBL/2-47
A7GGB9_CLOBL/206-255
A7GGC0_CLOBL/176-229
A7GGC8_CLOBL/175-226
A7GGN2_CLOBL/185-240
A7GHF5_CLOBL/296-349
A7GHV5_CLOBL/198-247
A7GNS7_BACCN/10-47
A7GRM8_BACCN/206-255
A7GRM9_BACCN/180-233
A7GS96_BACCN/199-248
A7GSY8_BACCN/308-361
A7GT33_BACCN/171-224
A7GV15_BACCN/105-154
A7GXY2_CAMC5/547-601
A7GZX8_CAMC5/181-230
A7H1E6_CAMJD/186-235
A7H340_CAMJD/553-607
A7H8C8_ANADF/753-806
A7H9C0_ANADF/227-278
A7HA59_ANADF/141-176
A7HBF5_ANADF/230-281
A7HCH5_ANADF/188-229
A7HDF0_ANADF/291-340
A7HHQ7_ANADF/181-221
A7HK15_FERNB/176-225
A7HK63_FERNB/302-355
A7HTS9_PARL1/231-282
A7HV40_PARL1/269-320
A7HVJ8_PARL1/590-643
A7I1A4_CAMHC/557-611
A7I5N8_METB6/7-53
A7IEP4_XANP2/600-653
A7IGT7_XANP2/230-281
A7JCR4_FRATT/515-566
A7JCY3_FRATT/235-286
A7JHR0_FRANO/515-566
A7JI88_FRANO/235-286
A7JLV8_FRANO/515-566
A7JMD2_FRANO/235-286
A7JVU2_PASHA/557-610
A7JWT2_PASHA/262-313
A7K0M0_VIBSE/186-235
A7K1N6_VIBSE/189-238
A7K3M3_VIBSE/151-200
A7K4C7_VIBSE/573-626
A7K5C0_VIBSE/229-280
A7K6C1_VIBSE/257-310
A7LGL6_BACME/137-186
A7LRK8_BACOV/130-179
A7LS34_BACOV/222-274
A7M7C8_RALSO/688-741
A7MH97_ENTS8/229-281
A7MJH6_ENTS8/175-224
A7MJU7_ENTS8/548-601
A7MS31_VIBHB/186-235
A7MTT4_VIBHB/257-310
A7MWQ8_VIBHB/554-607
A7MXX9_VIBHB/229-280
A7MZX8_VIBHB/221-274
A7N1T5_VIBHB/138-187
A7N2X0_VIBHB/189-238
A7NBM6_FRATF/235-286
A7NC83_FRATF/515-566
A7NFY4_ROSCS/134-183
A7NG03_ROSCS/476-529
A7NGG2_ROSCS/340-393
A7NI00_ROSCS/133-181
A7NN17_ROSCS/286-339
A7NN98_ROSCS/283-336
A7NS26_ROSCS/334-387
A7V9P6_BACUN/222-274
A7VAW6_9CLOT/206-255
A7VB62_9CLOT/184-239
A7VBZ8_9CLOT/120-169
A7VCB7_9CLOT/312-365
A7VE12_9CLOT/166-215
A7VFZ1_9CLOT/104-153
A7VIW9_9CLOT/174-223
A7VJ04_9CLOT/169-222
A7VU51_9CLOT/171-224
A7VU56_9CLOT/209-258
A7VUJ4_9CLOT/86-139
A7VV84_9CLOT/165-214
A7VWC0_9CLOT/88-137
A7VY10_9CLOT/104-153
A7VZ27_9CLOT/117-166
A7VZA6_9CLOT/300-353
A7X2V7_STAA1/303-356
A7X4N9_STAA1/203-252
A7YT17_FRATU/515-566
A7YTC5_FRATU/235-286
A7Z1N0_BACA2/202-251
A7Z4F2_BACA2/180-233
A7Z4F3_BACA2/207-256
A7Z4R8_BACA2/199-247
A7Z691_BACA2/199-248
A7Z6T5_BACA2/308-361
A7Z6Y8_BACA2/172-225
A7Z8P2_BACA2/131-180
A7ZE90_CAMC1/550-604
A7ZEK5_CAMC1/181-230
A7ZN47_ECO24/185-234
A7ZQI5_ECO24/262-315
A7ZRU9_ECO24/547-600
A7ZSZ7_ECO24/228-280
A8A1C4_ECOHS/185-234
A8A3M0_ECOHS/262-315
A8A4M4_ECOHS/547-600
A8A5R9_ECOHS/228-280
A8AFA6_CITK8/175-224
A8AKE9_CITK8/178-227
A8ANV4_CITK8/262-315
A8APV9_CITK8/548-601
A8AR17_CITK8/228-280
A8AXP5_STRGC/304-357
A8CVK6_9MYCO/133-182
A8D8R0_VIBPA/258-311
A8DB74_9PSED/267-320
A8DJM2_9BACT/480-534
A8E850_BURPS/414-467
A8E980_BURPS/249-305
A8ED31_BURPS/293-346
A8EH16_BURPS/183-232
A8EJK2_BURPS/182-231
A8ENW6_BURPS/613-666
A8ETA4_ARCB4/80-118
A8ETJ7_ARCB4/559-613
A8EZF4_RICCK/232-283
A8F080_RICCK/555-608
A8F169_RICM5/249-300
A8F321_RICM5/553-606
A8F4U9_THELT/176-225
A8F7V5_THELT/7-49
A8F8P3_THELT/329-382
A8FA74_BACP2/202-251
A8FB74_BACP2/130-179
A8FCZ2_BACP2/180-233
A8FCZ3_BACP2/207-256
A8FDB2_BACP2/199-247
A8FES9_BACP2/199-247
A8FFA5_BACP2/308-361
A8FFG1_BACP2/220-273
A8FJL7_CAMJ8/178-227
A8FM50_CAMJ8/553-607
A8FP91_SHESH/184-233
A8FPR2_SHESH/230-281
A8FS60_SHESH/546-599
A8FST6_SHESH/255-308
A8FXT0_SHESH/182-231
A8G3L2_PROM2/328-381
A8G3U3_PROM2/243-295
A8G699_PROM2/251-304
A8G7D5_PROM2/280-333
A8G7K2_PROM2/278-331
A8G894_SERP5/229-281
A8G9Z8_SERP5/264-317
A8GG00_SERP5/185-234
A8GJV4_SERP5/581-634
A8GMY0_RICAH/232-283
A8GQ81_RICAH/555-608
A8GRJ2_RICRS/232-283
A8GU18_RICRS/554-607
A8GUM8_RICB8/1-54
A8GYJ9_SHEPA/184-233
A8H148_SHEPA/550-603
A8H1T3_SHEPA/254-307
A8H2B8_SHEPA/182-231
A8H4Z2_SHEPA/397-447
A8H9Q0_SHEPA/230-281
A8HT42_AZOC5/231-282
A8IFR6_AZOC5/624-677
A8KD53_BURPS/613-666
A8KEY8_BURPS/183-232
A8KHW7_YEREN/180-229
A8KJ54_BURPS/249-305
A8KKG6_BURPS/414-467
A8KP71_BURPS/293-346
A8KYX9_FRASN/344-397
A8L2N7_FRASN/321-370
A8L382_FRASN/119-168
A8L5M0_FRASN/128-176
A8L6K9_FRASN/358-411
A8LAI4_FRASN/335-388
A8LDQ3_FRASN/96-145
A8LI08_DINSH/232-283
A8LKC8_DINSH/228-279
A8LPH3_DINSH/7-55
A8LR74_DINSH/598-651
A8M1J1_SALAI/210-259
A8M1T8_SALAI/266-319
A8M605_SALAI/106-155
A8M7Z0_SALAI/263-316
A8M805_SALAI/467-520
A8MEA9_ALKOO/214-263
A8MG96_ALKOO/307-360
A8MGG1_ALKOO/30-82
A8MH44_ALKOO/185-238
A8MH45_ALKOO/206-255
A8MHG6_ALKOO/189-237
A8MHQ2_ALKOO/202-251
A8PL36_9COXI/575-628
A8PLR3_9COXI/232-283
A8PQ84_9COXI/263-316
A8R8F7_9FIRM/174-226
A8R8F8_9FIRM/206-255
A8R8L9_9FIRM/87-135
A8R8R3_9FIRM/82-131
A8RBC2_9FIRM/331-384
A8RC76_9FIRM/172-225
A8RC78_9FIRM/187-235
A8RI17_9CLOT/206-255
A8RI20_9CLOT/185-240
A8RMR2_9CLOT/312-365
A8RN48_9CLOT/138-187
A8RNE4_9CLOT/232-285
A8RV22_9CLOT/189-238
A8RVQ1_9CLOT/82-131
A8RWC8_9CLOT/201-250
A8RWQ5_9CLOT/152-203
A8RXB6_9CLOT/82-131
A8RXP2_9CLOT/5-46
A8S2D4_9CLOT/341-394
A8S2E6_9CLOT/317-370
A8S3K6_9CLOT/114-162
A8S616_9FIRM/392-445
A8S641_9FIRM/104-153
A8S655_9FIRM/175-228
A8SAI3_9FIRM/205-251
A8SAI4_9FIRM/176-229
A8SCY5_9FIRM/170-219
A8SD09_9FIRM/393-438
A8SFN0_9FIRM/294-347
A8SK41_9FIRM/201-250
A8SK74_9FIRM/83-132
A8SMX7_9FIRM/317-370
A8SPG1_9FIRM/184-239
A8SSJ3_9FIRM/164-213
A8SSW4_9FIRM/206-255
A8SUG1_9FIRM/333-386
A8SX43_9FIRM/104-153
A8SYT1_9FIRM/174-223
A8SYX5_9FIRM/152-203
A8SZB5_9VIBR/189-238
A8T522_9VIBR/186-235
A8T6Z2_9VIBR/137-186
A8T8H9_9VIBR/554-607
A8T9B5_9VIBR/257-310
A8TAH9_9VIBR/229-280
A8TQZ1_9PROT/231-282
A8TZS5_9PROT/573-626
A8U5V7_9LACT/182-230
A8U859_9LACT/81-128
A8U8N7_9LACT/308-361
A8UEG0_9FLAO/222-275
A8UHU2_9FLAO/119-168
A8UK26_9FLAO/222-275
A8UKC8_9FLAO/125-173
A8UQQ5_9AQUI/506-559
A8USU8_9AQUI/181-230
A8UY45_9AQUI/244-297
A8V055_9AQUI/41-90
A8V5P8_9AQUI/1-52
A8WDI5_VIBAL/259-312
A8YAB5_MICAE/254-307
A8YBI5_MICAE/351-404
A8YCV8_MICAE/263-316
A8YHQ9_MICAE/107-149
A8YJF2_MICAE/312-365
A8YVM2_LACH4/291-344
A8Z4A1_STAAT/303-356
A8Z4W7_STAAT/203-252
A8Z659_SULMW/286-338
A8ZL04_ACAM1/210-263
A8ZLI6_ACAM1/200-248
A8ZM44_ACAM1/210-263
A8ZN67_ACAM1/210-263
A8ZN83_ACAM1/209-262
A8ZNE0_ACAM1/203-252
A8ZNJ8_ACAM1/211-264
A8ZNW0_ACAM1/236-289
A8ZP71_ACAM1/210-263
A8ZPJ6_ACAM1/210-263
A8ZPP6_ACAM1/203-252
A8ZPQ5_ACAM1/200-248
A8ZPW9_ACAM1/210-263
A8ZQE9_ACAM1/202-250
A8ZR06_ACAM1/202-250
A8ZUC3_DESOH/672-725
A8ZW44_DESOH/255-304
A9A8K5_METM6/9-54
A9AD49_BURM1/183-232
A9AEW1_BURM1/249-305
A9AGY6_BURM1/295-348
A9ALE2_BURM1/459-512
A9AN95_BURM1/737-790
A9ASW1_BURM1/560-613
A9AU99_HERA2/326-379
A9B077_HERA2/321-374
A9B1B6_HERA2/309-362
A9B1P1_HERA2/246-299
A9B1X2_HERA2/126-175
A9B2C6_HERA2/131-180
A9B4B0_HERA2/335-388
A9BBQ5_PROM4/251-304
A9BD74_PROM4/271-324
A9BDQ0_PROM4/277-330
A9BEB7_PROM4/360-413
A9BEK2_PROM4/243-295
A9BHB2_PETMO/342-395
A9BHZ2_PETMO/176-225
A9BJC9_PETMO/357-410
A9BJG7_PETMO/352-405
A9BK56_HEMAN/377-430
A9BMX9_DELAS/741-794
A9BQ27_DELAS/183-232
A9BSX7_DELAS/252-308
A9CHU4_AGRT5/231-282
A9CXZ5_9GAMM/231-282
A9D345_9RHIZ/231-282
A9D5P8_9GAMM/255-308
A9D879_9RHIZ/215-266
A9D8F5_9RHIZ/7-55
A9DA04_9GAMM/182-231
A9DE82_9RHIZ/614-667
A9DMX0_9FLAO/222-275
A9DUZ7_9FLAO/124-172
A9DVL5_9RHOB/227-278
A9E3K6_BACNA/173-226
A9E493_9FLAO/118-167
A9EC77_9RHOB/232-283
A9ECE2_9RHOB/605-658
A9EIT8_9GAMM/543-596
A9EJY3_9RHOB/227-278
A9ESS1_SORC5/657-710
A9ETK0_SORC5/210-261
A9F3S6_SORC5/573-626
A9F5H7_9RHOB/232-283
A9F5R1_9RHOB/596-649
A9FDW9_SORC5/167-216
A9FL43_SORC5/168-214
A9FP97_SORC5/163-212
A9FTZ1_9RHOB/227-278
A9G730_SORC5/397-450
A9G8S6_SORC5/223-276
A9G9R6_SORC5/382-430
A9GCW8_9RHOB/596-649
A9GD34_9RHOB/232-283
A9GGR2_SORC5/267-316
A9GLY8_SORC5/380-433
A9GSN1_SORC5/148-182
A9GVP1_SORC5/147-196
A9H1N5_GLUDA/589-642
A9HF61_9RHOB/232-283
A9HF87_9RHOB/594-647
A9HLP8_GLUDA/258-309
A9HS57_9RHOB/219-270
A9HWI3_BORPD/238-290
A9HX56_9RHOB/116-165
A9IK91_BORPD/739-792
A9IKM0_BORPD/177-226
A9IQ63_BART1/231-282
A9IU55_BORPD/159-208
A9IWE7_BART1/605-658
A9IYV1_BART1/239-290
A9JZR9_BURMA/249-305
A9K141_BURMA/183-232
A9K6P3_BURMA/414-467
A9K776_BURMA/613-666
A9K7M1_BURMA/293-346
A9KBU0_COXBN/232-283
A9KDI1_COXBN/285-338
A9KDP1_COXBN/630-683
A9KI23_CLOPH/307-360
A9KI31_CLOPH/185-234
A9KKR9_CLOPH/152-203
A9KLT5_CLOPH/206-255
A9KLT6_CLOPH/185-240
A9KNC9_CLOPH/193-242
A9KRZ0_CLOPH/305-358
A9KU69_SHEB9/230-281
A9KWM9_SHEB9/182-231
A9KYG2_SHEB9/258-311
A9L511_SHEB9/561-614
A9L5U5_SHEB9/164-213
A9LH47_9BACT/321-375
A9LZ10_NEIM0/50-94
A9M0X4_NEIM0/571-624
A9M367_NEIM0/226-278
A9M6E6_BRUC2/606-659
A9M754_BRUC2/231-282
A9M806_BRUC2/247-297
A9MF35_SALAR/262-315
A9MM80_SALAR/228-280
A9MMM3_SALAR/175-224
A9MPV2_SALAR/594-647
A9MTZ2_SALPB/228-280
A9MU57_SALPB/175-224
A9N5Z0_SALPB/549-602
A9N9M7_COXBR/630-683
A9N9U5_COXBR/285-338
A9NB96_COXBR/232-283
A9NF83_ACHLI/127-176
A9NGS4_ACHLI/351-404
A9Q6H9_PSEFL/139-188
A9R113_YERPG/264-317
A9R6V5_YERPG/180-229
A9R7E6_YERPG/546-599
A9R7Q2_YERPG/185-234
A9R8Z2_YERPG/229-281
A9RG56_PHYPA/513-566
A9RTR4_PHYPA/522-575
A9RTR6_PHYPA/515-568
A9VFH7_BACWK/199-248
A9VHG1_BACWK/202-251
A9VHS1_BACWK/310-363
A9VHW6_BACWK/171-224
A9VMA2_BACWK/89-129
A9VQK0_BACWK/10-47
A9VR95_BACWK/103-152
A9VU65_BACWK/239-288
A9VU66_BACWK/180-233
A9VUI3_BACWK/127-176
A9VXT1_METEP/224-275
A9W0B8_METEP/652-705
A9W1F0_METEP/227-278
A9W9S8_CHLAA/1-33
A9WAH7_CHLAA/331-384
A9WEI7_CHLAA/280-333
A9WGV1_CHLAA/316-369
A9WGX1_CHLAA/246-299
A9WHI7_CHLAA/123-172
A9WI86_CHLAA/295-348
A9WR01_RENSM/119-165
A9WS22_RENSM/397-450
A9WWD1_BRUSI/231-282
A9WWN7_BRUSI/247-297
A9YDE0_LISMO/189-235
A9YDE1_LISMO/187-222
A9YDE2_LISMO/189-234
A9YDE3_LISMO/186-228
A9YDE4_LISMO/189-237
A9YDE5_LISMO/185-233
A9YDE6_LISMO/189-235
A9YDE9_LISMO/189-237
A9YDF0_LISMO/188-236
A9YDF1_LISMO/188-236
A9YDF4_LISMO/189-237
A9YDF7_LISMO/181-229
A9YDG2_LISMO/185-233
A9YDG3_LISMO/187-235
A9YDG4_LISMO/185-217
A9YDG6_LISMO/188-236
A9YDG9_LISMO/189-237
A9YDH0_LISMO/187-235
A9YDH1_LISMO/188-229
A9YDH4_LISMO/189-235
A9YDH8_LISMO/189-237
A9YDI0_LISMO/189-236
A9YDI2_LISMO/186-231
A9YDI3_LISMO/188-236
A9YDI7_LISMO/189-237
A9YDI8_LISMO/188-236
A9Z567_YERPE/264-317
A9Z8H5_YERPE/546-599
A9ZB39_YERPE/185-234
A9ZBX6_YERPE/180-229
A9ZC60_YERPE/229-281
A9ZGM7_COXBU/285-338
A9ZKA2_COXBU/232-283
A9ZNU0_9ACTO/322-375
A9ZVR2_YERPE/546-599
A9ZW29_YERPE/180-229
A9ZY89_YERPE/264-317
A9ZYI8_YERPE/185-234
A9ZZF9_YERPE/229-281
B0A618_9CLOT/204-252
B0A8S9_9CLOT/202-251
B0AAF1_9CLOT/238-291
B0AAS9_9CLOT/156-207
B0AB34_9CLOT/230-283
B0ABJ4_9CLOT/320-373
B0ADT1_9CLOT/206-255
B0ADT2_9CLOT/171-225
B0AN22_BACAN/10-47
B0AP58_BACAN/103-152
B0ASL5_BACAN/199-248
B0AU42_BACAN/202-251
B0AV52_BACAN/308-361
B0AVT5_BACAN/206-255
B0AVT6_BACAN/180-233
B0AYD3_BACAN/78-119
B0AYF4_BACAN/171-224
B0B8J0_CHLT2/489-542
B0B9G9_CHLT2/198-247
B0BA69_CHLTB/489-542
B0BB48_CHLTB/198-247
B0BR67_ACTPJ/553-606
B0BT08_ACTPJ/260-311
B0BVL1_RICRO/554-607
B0BWZ4_RICRO/232-283
B0BYV8_ACAM1/355-408
B0BZB6_ACAM1/254-307
B0C249_ACAM1/263-316
B0C4W5_ACAM1/210-263
B0C599_ACAM1/254-307
B0C5E0_ACAM1/311-358
B0C890_ACAM1/254-307
B0C8K8_ACAM1/306-348
B0CC35_ACAM1/202-251
B0CCZ5_ACAM1/210-263
B0CDC4_ACAM1/306-359
B0CFS6_ACAM1/254-307
B0CHR5_BRUSI/600-653
B0FLJ3_XYLFA/99-152
B0G307_9FIRM/317-370
B0G3P3_9FIRM/224-273
B0G3P5_9FIRM/185-240
B0G3T2_9FIRM/174-225
B0G555_9FIRM/186-235
B0G697_9FIRM/120-169
B0G962_9FIRM/110-158
B0G9V9_9FIRM/84-133
B0GA74_9FIRM/164-213
B0GAV2_YERPE/180-229
B0GAY7_YERPE/264-317
B0GEH3_YERPE/546-599
B0GIJ5_YERPE/185-234
B0GKJ3_YERPE/229-281
B0GMP7_YERPE/546-599
B0GMX3_YERPE/180-229
B0GSD7_YERPE/185-234
B0GTS3_YERPE/229-281
B0GVL3_YERPE/264-317
B0H144_YERPE/264-317
B0H6A9_YERPE/546-599
B0H7Y8_YERPE/185-234
B0H988_YERPE/229-281
B0HC52_YERPE/185-234
B0HG11_YERPE/546-599
B0HGB0_YERPE/180-229
B0HJS3_YERPE/264-317
B0HKZ0_YERPE/229-281
B0HR56_YERPE/180-229
B0HRF4_YERPE/546-599
B0HV37_YERPE/264-317
B0HXB0_YERPE/185-234
B0HZH9_YERPE/229-281
B0JGH9_MICAN/103-145
B0JGK3_MICAN/351-404
B0JRK7_MICAN/346-399
B0JTP4_MICAN/254-307
B0JU57_MICAN/263-316
B0JY74_MICAN/312-365
B0K0R3_THEPX/176-227
B0K151_THEPX/192-241
B0K1Q2_THEPX/191-240
B0K3G1_THEPX/205-254
B0K3G2_THEPX/182-235
B0K6Y0_THEPX/292-345
B0K886_THEP3/292-345
B0K8L5_THEP3/182-235
B0K8L6_THEP3/205-254
B0K9A6_THEP3/176-227
B0K9G4_THEP3/192-241
B0K9R9_THEP3/191-240
B0KG83_PSEPG/131-180
B0KJ79_PSEPG/550-603
B0KN62_PSEPG/229-280
B0KQX4_PSEPG/189-238
B0KSD0_PSEPG/268-321
B0LSQ5_BACTU/180-233
B0LSQ6_BACTU/171-224
B0LUE6_VIBAN/261-314
B0M8Y1_9FIRM/180-235
B0M9F3_9FIRM/186-235
B0M9H5_9FIRM/281-334
B0MCS8_9FIRM/1-39
B0MDW8_9FIRM/155-200
B0ME78_9FIRM/305-358
B0MF00_9FIRM/82-131
B0MFH2_9FIRM/34-70
B0MJ05_9FIRM/223-272
B0MK40_9FIRM/131-180
B0MK54_9FIRM/188-244
B0MLJ8_9FIRM/141-188
B0MLT2_9FIRM/179-232
B0MPA8_9FIRM/168-217
B0MPC6_9FIRM/194-243
B0MPW5_9FIRM/293-346
B0MRP7_9FIRM/117-166
B0MS78_9FIRM/210-259
B0MS81_9FIRM/22-71
B0MZ22_9BACT/109-158
B0N062_9BACT/222-274
B0N2H3_9FIRM/170-223
B0N2H4_9FIRM/206-255
B0N3Z8_9FIRM/351-404
B0N436_9FIRM/187-235
B0N7F4_9FIRM/168-221
B0N9A9_EUBSP/155-206
B0N9K2_EUBSP/90-139
B0NBC7_EUBSP/306-359
B0NCE4_EUBSP/186-241
B0NCE8_EUBSP/206-255
B0NEC9_EUBSP/13-51
B0NEY2_EUBSP/117-166
B0NFM1_EUBSP/186-235
B0NGZ3_EUBSP/127-176
B0NIE7_EUBSP/117-166
B0NJM2_EUBSP/88-137
B0NMM1_BACSE/222-274
B0NWW3_9CLOT/219-268
B0NZ58_9CLOT/70-104
B0P071_9CLOT/186-232
B0P195_9CLOT/1249-1301
B0P1R1_9CLOT/156-203
B0P201_9CLOT/84-133
B0P2H9_9CLOT/177-232
B0P3M7_9CLOT/298-351
B0P7P6_9FIRM/171-222
B0P8R8_9FIRM/90-139
B0P9P2_9FIRM/173-222
B0P9X1_9FIRM/200-249
B0PAS7_9FIRM/18-63
B0PBA6_9FIRM/212-261
B0PBA9_9FIRM/184-237
B0PDE8_9FIRM/90-139
B0PFC0_9FIRM/296-349
B0Q0E0_BACAN/171-224
B0Q0M4_BACAN/308-361
B0Q0Z2_BACAN/10-47
B0Q1P6_BACAN/202-251
B0Q2X5_BACAN/199-248
B0Q7S5_BACAN/180-233
B0Q7S6_BACAN/206-255
B0Q9R1_BACAN/103-152
B0QFP0_BACAN/10-47
B0QGZ1_BACAN/199-248
B0QJC0_BACAN/171-224
B0QJH4_BACAN/308-361
B0QKY0_BACAN/78-119
B0QM80_BACAN/202-251
B0QPY6_BACAN/103-152
B0QQ35_BACAN/180-233
B0QS90_HAEPR/257-308
B0QTY3_HAEPR/557-608
B0R5Y4_HALS3/7-53
B0RBX2_CLAMS/258-305
B0RC11_CLAMS/290-343
B0RI86_CLAMS/285-337
B0RQ52_XANCB/135-184
B0RSX0_XANCB/190-239
B0RWP5_XANCB/557-610
B0RWT1_XANCB/235-287
B0S1K1_FINM2/323-376
B0S1W2_FINM2/82-131
B0S424_FINM2/201-250
B0SDZ3_LEPBA/205-254
B0SHG5_LEPBA/525-578
B0SMC6_LEPBP/205-254
B0SQL6_LEPBP/525-578
B0SWJ3_CAUSK/126-175
B0SYL9_CAUSK/583-636
B0T1C7_CAUSK/150-199
B0T894_CAUSK/230-281
B0TC28_HELMI/177-228
B0TD57_HELMI/85-134
B0TDZ0_HELMI/175-226
B0TEM1_HELMI/203-252
B0TG57_HELMI/306-359
B0TGC7_HELMI/176-229
B0TGC8_HELMI/214-263
B0THD2_HELMI/207-256
B0TI04_HELMI/152-200
B0TIN3_SHEHH/549-602
B0TK12_SHEHH/253-306
B0TMG2_SHEHH/182-231
B0TNW3_SHEHH/230-281
B0TPK5_SHEHH/184-233
B0TYZ5_FRAP2/235-286
B0U099_FRAP2/516-567
B0U619_XYLFM/232-284
B0U6I5_XYLFM/556-609
B0UCP9_METS4/224-275
B0UHQ0_METS4/600-653
B0UJ21_METS4/144-192
B0UJ80_METS4/227-278
B0URP2_HAES2/225-276
B0USS6_HAES2/555-608
B0V879_ACIBY/232-283
B0VEG2_ACIBY/561-614
B0VH07_CLOAI/219-273
B0VJJ6_CLOAI/509-562
B0VKA7_ACIBS/232-283
B0VSJ3_ACIBS/563-616
B1AIY8_UREP2/380-432
B1B958_CLOBO/184-233
B1BAX9_CLOBO/205-254
B1BAY0_CLOBO/176-229
B1BAY5_CLOBO/175-226
B1BCG8_CLOBO/198-247
B1BDC8_CLOBO/303-356
B1BEJ6_CLOPE/134-183
B1BFV2_CLOPE/176-229
B1BFV3_CLOPE/206-255
B1BI18_CLOPE/77-116
B1BIK9_CLOPE/301-354
B1BJ88_CLOPE/177-229
B1BLG7_CLOPE/135-184
B1BPM2_CLOPE/301-354
B1BPN4_CLOPE/128-177
B1BSP0_CLOPE/197-246
B1BTE3_CLOPE/77-116
B1BTE5_CLOPE/149-196
B1BW12_CLOPE/131-180
B1BWA7_CLOPE/206-255
B1BWA8_CLOPE/176-229
B1BXS1_CLOPE/177-229
B1C1Y0_9FIRM/169-221
B1C3P6_9FIRM/349-402
B1C3S7_9FIRM/187-235
B1C403_9FIRM/170-223
B1C404_9FIRM/206-255
B1C4T6_9FIRM/91-140
B1C5R3_9FIRM/17-51
B1C5U0_9FIRM/83-132
B1C5W9_9FIRM/41-90
B1C6R3_9FIRM/9-45
B1C6U0_9FIRM/202-251
B1C6Y9_9FIRM/147-196
B1C762_9FIRM/339-392
B1C7N5_9FIRM/49-98
B1C7T2_9FIRM/173-226
B1C7V9_9FIRM/197-246
B1C8P8_9FIRM/88-136
B1C9V3_9FIRM/7-45
B1CBI3_9FIRM/176-226
B1EG65_9ESCH/547-600
B1EGQ7_9ESCH/366-419
B1EHP9_9ESCH/228-280
B1EWJ5_BACAN/199-248
B1F0Q5_BACAN/10-47
B1F0Y7_BACAN/171-224
B1F137_BACAN/308-361
B1F1B2_BACAN/78-119
B1F2M1_BACAN/202-251
B1F4Z4_BACAN/206-255
B1F4Z5_BACAN/180-233
B1F5C7_BACAN/103-152
B1F7S2_9BURK/1-31
B1FEU4_9BURK/616-669
B1FHW4_9BURK/453-506
B1FJD0_9BURK/249-305
B1FL11_9BURK/183-232
B1FQW3_9BURK/295-348
B1FRY5_9BURK/510-563
B1FVF8_9BURK/135-188
B1FWX8_9BURK/249-305
B1FYU8_9BURK/293-346
B1G4G5_9BURK/182-231
B1GFF6_BACAN/10-47
B1GIU0_BACAN/199-248
B1GJH0_BACAN/308-361
B1GJL8_BACAN/171-224
B1GJU3_BACAN/202-251
B1GNH8_BACAN/206-255
B1GNH9_BACAN/180-233
B1GPV7_BACAN/103-152
B1GZP5_UNCTG/508-561
B1H815_BURPS/613-666
B1HA57_BURPS/183-232
B1HG34_BURPS/249-305
B1HH74_BURPS/414-467
B1HJN3_BURPS/293-346
B1HQA0_LYSSC/144-197
B1HQA1_LYSSC/205-254
B1HQY6_LYSSC/214-262
B1HRM5_LYSSC/129-178
B1HTI2_LYSSC/310-363
B1HUI9_LYSSC/165-218
B1HWI2_LYSSC/112-161
B1HY39_LYSSC/202-251
B1I1U1_DESAP/295-348
B1I3C9_DESAP/196-248
B1I3W8_DESAP/202-251
B1I4D4_DESAP/204-253
B1I4E1_DESAP/182-235
B1I5J3_DESAP/193-242
B1IBL3_STRPI/303-356
B1IGB3_CLOBK/106-155
B1IIP4_CLOBK/206-255
B1IIP5_CLOBK/176-229
B1IIQ3_CLOBK/37-88
B1IJP6_CLOBK/185-240
B1ILA0_CLOBK/2-47
B1ILK2_CLOBK/296-349
B1IMH0_CLOBK/198-247
B1IRP9_ECOLC/547-600
B1IUT8_ECOLC/262-315
B1IZY2_ECOLC/185-234
B1J0G9_ECOLC/228-280
B1J103_ECOLC/184-233
B1J2G4_PSEPW/229-280
B1J5A0_PSEPW/131-180
B1JB27_PSEPW/268-321
B1JC88_PSEPW/189-238
B1JDY8_PSEPW/550-603
B1JJF2_YERPY/264-317
B1JM15_YERPY/546-599
B1JNX1_YERPY/185-234
B1JPA6_YERPY/229-281
B1JTA0_BURCC/296-349
B1JTJ3_BURCC/182-231
B1JYR2_BURCC/249-305
B1K0Z2_BURCC/685-738
B1K1W2_BURCC/445-498
B1K3B9_BURCC/188-237
B1K3S2_BURCC/616-669
B1K6X7_BURCC/562-615
B1KF95_SHEWM/136-185
B1KHD8_SHEWM/545-598
B1KLJ6_SHEWM/182-231
B1KM92_SHEWM/228-279
B1KPS8_SHEWM/254-307
B1KX83_CLOBM/206-255
B1KX84_CLOBM/176-229
B1KX92_CLOBM/175-226
B1KXV4_CLOBM/185-234
B1KZL6_CLOBM/296-349
B1L0C9_CLOBM/198-247
B1L1W6_CLOBM/127-176
B1L296_CLOBM/239-288
B1L362_CLOBM/202-254
B1LBI9_THESQ/335-388
B1LC32_THESQ/162-211
B1LEJ0_ECOSM/1-54
B1LF59_ECOSM/547-600
B1LHS5_ECOSM/185-234
B1LIC3_ECOSM/228-280
B1LQ61_ECOSM/262-315
B1LQT4_ECOSM/185-234
B1LVD9_METRJ/593-646
B1LWY0_METRJ/224-275
B1M1K2_METRJ/227-278
B1MAH3_MYCA9/102-151
B1MBH1_MYCA9/220-269
B1MCW6_MYCA9/402-455
B1MCY5_MYCA9/258-311
B1MYH4_LEUCK/363-416
B1PR38_STRCL/143-192
B1PVV9_MICAE/351-404
B1PVW0_MICAE/312-365
B1QAR8_CLOBO/198-247
B1QBB0_CLOBO/296-349
B1QD16_CLOBO/6-47
B1QE02_CLOBO/175-226
B1QE10_CLOBO/176-229
B1QE11_CLOBO/206-255
B1QF12_CLOBO/185-240
B1QGX8_CLOBO/296-349
B1QHC3_CLOBO/198-247
B1QJI6_CLOBO/175-226
B1QJQ5_CLOBO/206-255
B1QJQ6_CLOBO/176-229
B1QJX8_CLOBO/185-240
B1QWY9_CLOBU/304-357
B1QX29_CLOBU/199-248
B1QX43_CLOBU/185-234
B1QYS1_CLOBU/206-255
B1QYS2_CLOBU/176-229
B1QYS7_CLOBU/175-226
B1R390_CLOPE/301-354
B1R3D1_CLOPE/197-246
B1R8D5_CLOPE/176-229
B1R8D6_CLOPE/206-255
B1R9V2_CLOPE/135-184
B1RA23_CLOPE/128-177
B1RCA9_CLOPE/2-54
B1RE89_CLOPE/197-246
B1RED0_CLOPE/301-354
B1RG84_CLOPE/149-196
B1RG87_CLOPE/77-115
B1RH84_CLOPE/77-116
B1RHR0_CLOPE/206-255
B1RHR1_CLOPE/176-229
B1RHR7_CLOPE/177-229
B1RLE7_CLOPE/301-354
B1RLI8_CLOPE/197-246
B1RM37_CLOPE/159-206
B1RQC8_CLOPE/206-255
B1RQC9_CLOPE/176-229
B1RTK7_CLOPE/177-229
B1RVB4_UREPA/380-432
B1RWP8_UREPA/380-432
B1RYN9_UREUR/380-432
B1S008_STRPN/303-356
B1S8I0_9BIFI/395-448
B1S9Q8_9BIFI/119-169
B1SG84_9STRE/303-356
B1SHK1_BACAN/78-119
B1T9X7_9BURK/249-305
B1TA89_9BURK/271-324
B1TB45_9BURK/183-232
B1TBB4_9BURK/205-254
B1TCZ9_9BURK/295-348
B1TFF4_9BURK/168-221
B1TGR6_9BURK/433-486
B1UM28_BACAN/10-47
B1US60_BACAN/199-248
B1UTE9_BACAN/171-224
B1UU25_BACAN/202-251
B1UV11_BACAN/103-152
B1UWN3_BACAN/206-255
B1UWN4_BACAN/180-233
B1UXP9_BACAN/78-119
B1UZ56_CLOPE/197-246
B1V0A3_CLOPE/301-354
B1V2X1_CLOPE/154-201
B1V3L7_CLOPE/177-229
B1V4A9_CLOPE/206-255
B1V4B0_CLOPE/176-229
B1V7W5_CLOPE/134-183
B1VAH4_PHYAS/412-463
B1VDF6_CORU7/275-328
B1VDG3_CORU7/480-533
B1VG31_CORU7/3-47
B1VLU0_STRGG/238-287
B1VN27_STRGG/235-284
B1VP01_STRGG/237-286
B1VP02_STRGG/234-283
B1VRX9_STRGG/137-186
B1VRZ4_STRGG/245-294
B1VTL5_STRGG/269-322
B1VUR9_STRGG/268-317
B1VV70_STRGG/237-286
B1VXR4_STRGG/449-502
B1VYB1_STRGG/298-351
B1VYU0_STRGG/222-271
B1W175_STRGG/263-312
B1W2P1_STRGG/101-149
B1W3T1_STRGG/138-187
B1W5W8_STRGG/208-257
B1WQ30_CYAA5/309-362
B1WQ73_CYAA5/263-316
B1WQH6_CYAA5/234-287
B1WS32_CYAA5/351-404
B1X0D4_CYAA5/352-405
B1X0Q3_CYAA5/254-307
B1X1H7_CYAA5/320-367
B1X4M1_PAUCH/258-311
B1X5Q2_PAUCH/395-448
B1X680_ECODH/185-234
B1X7R9_ECODH/228-280
B1XCR7_ECODH/262-315
B1XG72_ECODH/547-600
B1XKF5_SYNP2/263-316
B1XMU3_SYNP2/330-383
B1XNJ6_SYNP2/302-353
B1XQ38_SYNP2/254-307
B1XS73_POLNS/246-302
B1XVY8_POLNS/833-886
B1XXA8_LEPCP/184-233
B1Y495_LEPCP/251-307
B1Y690_LEPCP/185-234
B1Y6J1_LEPCP/687-740
B1YF26_EXIS2/203-252
B1YI78_EXIS2/196-244
B1YL80_EXIS2/296-349
B1YM24_EXIS2/125-174
B1YN65_BURA4/249-305
B1YR52_BURA4/183-232
B1YRE2_BURA4/295-348
B1Z1G9_BURA4/738-791
B1Z2Q3_BURA4/454-507
B1Z3L6_BURA4/556-609
B1Z964_METPB/227-278
B1ZER5_METPB/224-275
B1ZL21_METPB/601-654
B1ZMB9_OPITP/125-174
B1ZMJ2_OPITP/176-225
B1ZNY6_OPITP/131-179
B1ZQW8_OPITP/509-562
B1ZR25_OPITP/205-254
B1ZRE0_OPITP/124-173
B1ZRN1_OPITP/240-293
B1ZU80_OPITP/256-309
B1ZVS9_OPITP/110-159
B2A097_OPITP/123-172
B2A1W3_NATTJ/118-167
B2A1Z3_NATTJ/295-348
B2A2H8_NATTJ/180-233
B2A2H9_NATTJ/208-257
B2A375_NATTJ/192-241
B2A3I8_NATTJ/206-255
B2A4T6_NATTJ/71-120
B2A4Z3_NATTJ/199-248
B2A566_NATTJ/57-110
B2AGS0_CUPTR/247-303
B2AI71_CUPTR/183-232
B2D8Z3_UREPA/380-432
B2DA91_UREUR/380-432
B2DKL1_STRPN/303-356
B2DN54_STRPN/303-356
B2DVB6_STRPN/303-356
B2E1E5_STRPN/303-356
B2E5T4_STRPN/303-356
B2E883_BIFAN/422-475
B2FIQ1_STRMK/550-603
B2FJQ3_STRMK/235-287
B2FMZ5_STRMK/177-226
B2FQC0_STRMK/184-233
B2G6Z8_LACRJ/315-368
B2GBZ9_LACF3/315-368
B2GJ78_KOCRD/507-560
B2GXM6_BURPS/293-346
B2H1I6_BURPS/249-305
B2H2Y6_BURPS/414-467
B2H641_BURPS/182-231
B2H8S0_BURPS/183-232
B2HBS7_BURPS/613-666
B2HCV7_MYCMM/119-168
B2HDZ0_MYCMM/210-259
B2HLY9_MYCMM/268-321
B2HLZ7_MYCMM/436-489
B2HQQ6_MYCMM/133-182
B2HUU6_ACIBC/232-283
B2HXT5_ACIBC/561-614
B2I9H3_XYLF2/556-609
B2IAB1_XYLF2/232-284
B2IDE9_BEII9/227-278
B2IDS6_BEII9/619-672
B2IQ35_STRPS/303-356
B2IV51_NOSP7/348-401
B2IZ53_NOSP7/213-262
B2IZR4_NOSP7/275-328
B2IZW2_NOSP7/268-321
B2J2K2_NOSP7/265-318
B2J5S6_NOSP7/315-366
B2J7M4_NOSP7/263-316
B2J979_NOSP7/268-321
B2JB50_NOSP7/252-305
B2JCD0_BURP8/249-305
B2JG69_BURP8/298-351
B2JJ28_BURP8/182-231
B2JMN1_BURP8/597-650
B2JP61_BURP8/618-671
B2K0A8_YERPB/229-281
B2K181_YERPB/185-234
B2K1N5_YERPB/180-229
B2K2I6_YERPB/546-599
B2K583_YERPB/264-317
B2KBW8_ELUMP/505-558
B2KCU1_ELUMP/216-269
B2LX16_STRCL/120-169
B2N862_ECOLX/228-280
B2N9B9_ECOLX/185-234
B2NAJ1_ECOLX/184-233
B2NBL0_ECOLX/547-600
B2NEW5_UREUR/380-432
B2NGU9_UREUR/380-432
B2NL84_ECO57/228-280
B2NQH7_ECO57/12-48
B2NXU9_ECO57/185-234
B2P085_ECO57/228-280
B2P5W1_ECO57/547-600
B2P7D5_ECO57/262-315
B2P9L3_ECO57/12-48
B2PC07_ECO57/185-234
B2PEM8_ECO57/262-315
B2PH21_ECO57/228-280
B2PJ60_ECO57/12-48
B2PL49_ECO57/547-600
B2PRC0_ECO57/185-234
B2PXB2_PROST/551-604
B2PXT1_PROST/230-282
B2PYI5_PROST/189-238
B2PZ66_PROST/260-313
B2RIG2_PORG3/222-275
B2S154_BORHD/562-615
B2S1B2_BORHD/211-263
B2S388_TREPS/545-598
B2S3U8_TREPS/203-252
B2S4P9_TREPS/246-299
B2S6U5_BRUA1/606-659
B2S795_BRUA1/231-282
B2S7J3_BRUA1/242-292
B2SGJ1_FRATM/515-566
B2SHC8_FRATM/235-286
B2SJF6_XANOP/226-278
B2SL67_XANOP/557-610
B2SN58_XANOP/186-235
B2SXF0_BURPP/249-305
B2T3T4_BURPP/294-347
B2T7A7_BURPP/182-231
B2T9G6_BURPP/614-667
B2TBE5_BURPP/599-652
B2THE9_CLOBB/149-196
B2THP1_CLOBB/175-226
B2THP6_CLOBB/176-229
B2THP7_CLOBB/206-255
B2TLW8_CLOBB/184-233
B2TLY2_CLOBB/198-247
B2TMC7_CLOBB/309-362
B2TNP9_CLOBB/131-180
B2U1S1_SHIB3/547-600
B2U4D1_SHIB3/228-280
B2U924_RALPJ/762-815
B2U9U1_RALPJ/312-365
B2UA08_RALPJ/161-210
B2UEP6_RALPJ/247-303
B2UHX2_RALPJ/192-241
B2UM02_AKKM8/619-672
B2UN48_AKKM8/146-195
B2URS0_HELPS/594-648
B2USP9_HELPS/194-243
B2UWI6_CLOBA/131-180
B2V250_CLOBA/184-233
B2V2H0_CLOBA/198-247
B2V2K8_CLOBA/309-362
B2V3X3_CLOBA/175-226
B2V3X8_CLOBA/176-229
B2V3X9_CLOBA/206-255
B2V6I0_SULSY/220-273
B2V6R4_SULSY/158-205
B2V6T3_SULSY/184-233
B2V7P9_SULSY/523-576
B2VA41_SULSY/216-269
B2VFE8_ERWT9/185-234
B2VG23_ERWT9/262-315
B2VJR3_ERWT9/228-280
B2VL30_ERWT9/547-600
B2WW57_9ACTO/218-267
B3A1H1_ECO57/228-280
B3A392_ECO57/547-600
B3A625_ECO57/12-48
B3A6Y1_ECO57/262-315
B3ADN1_ECO57/185-234
B3AFY9_ECO57/228-280
B3AH21_ECO57/12-48
B3ANL2_ECO57/266-314
B3AQ54_ECO57/547-600
B3AV65_ECO57/185-234
B3AWG7_ECO57/228-280
B3AZW2_ECO57/12-48
B3B2R9_ECO57/547-600
B3B8R3_ECO57/185-234
B3BBX8_ECO57/12-48
B3BCI5_ECO57/228-280
B3BE48_ECO57/547-600
B3BJC3_ECO57/262-315
B3BQ09_ECO57/185-234
B3BR14_ECO57/228-280
B3BRM6_ECO57/547-600
B3BTU9_ECO57/12-48
B3C3G9_ECO57/185-234
B3C9K7_9BACE/117-163
B3CB36_9BACE/222-274
B3CMC4_WOLPP/233-284
B3CMQ1_WOLPP/568-622
B3CQ43_ORITI/538-591
B3CTQ7_ORITI/235-286
B3DC50_BURM1/547-600
B3DR99_BIFLD/408-461
B3DW95_METI4/553-606
B3DXQ3_METI4/213-266
B3E1G7_GEOLS/118-170
B3E612_GEOLS/521-574
B3E6I3_GEOLS/262-314
B3E7R9_GEOLS/223-274
B3EA87_GEOLS/222-273
B3EAV6_GEOLS/194-243
B3EFW7_CHLL2/233-286
B3EMK6_CHLPB/233-286
B3EU52_AMOA5/222-275
B3GPH3_XYLFA/94-147
B3GPH4_XYLFA/94-147
B3GPH7_XYLFA/94-147
B3GZ87_ACTP7/260-311
B3H2B0_ACTP7/553-606
B3HCT9_ECOLX/262-315
B3HD32_ECOLX/547-600
B3HH16_ECOLX/185-234
B3HKA2_ECOLX/228-280
B3HMY4_ECOLX/228-280
B3HPP6_ECOLX/262-315
B3HSM0_ECOLX/547-600
B3HVM8_ECOLX/185-234
B3HZY9_ECOLX/228-280
B3I0P2_ECOLX/547-600
B3I904_ECOLX/262-315
B3ICS2_ECOLX/185-234
B3IFE3_ECOLX/547-600
B3IJK8_ECOLX/228-280
B3ILV5_ECOLX/262-315
B3IR24_ECOLX/185-234
B3J335_BACAN/199-248
B3J3R9_BACAN/180-233
B3J3S0_BACAN/206-255
B3J4L8_BACAN/10-47
B3J552_BACAN/202-251
B3J677_BACAN/171-224
B3JCQ3_BACAN/78-119
B3JJS2_9BACE/222-274
B3PG43_CELJU/230-281
B3PIK1_CELJU/190-239
B3PJA6_CELJU/267-320
B3PKA1_CELJU/567-620
B3PMH4_MYCA5/437-494
B3PRV3_RHIE6/223-274
B3PUI2_RHIE6/619-672
B3PY11_RHIE6/231-282
B3Q9A7_RHOPT/230-281
B3QDA5_RHOPT/142-191
B3QJD9_RHOPT/632-685
B3QK42_RHOPT/236-287
B3QL42_CHLP8/233-286
B3QYA2_CHLT3/233-286
B3QZV6_PHYMT/351-402
B3R179_CUPTR/588-641
B3R1P5_CUPTR/329-382
B3R413_CUPTR/177-226
B3R5D8_CUPTR/616-669
B3UZR2_9PSED/268-321
B3WCG4_LACCB/83-130
B3WEK4_LACCB/357-410
B3WJE3_ECOLX/228-280
B3WLD8_ECOLX/547-600
B3WST2_ECOLX/185-234
B3WVR2_SHIDY/228-280
B3WWZ0_SHIDY/262-315
B3WXH5_SHIDY/547-600
B3X8F1_ECOLX/228-280
B3XHD0_ECOLX/262-315
B3XJ46_ECOLX/185-234
B3XJP7_ECOLX/547-600
B3XRX4_LACRE/315-368
B3XSM9_UREUR/82-131
B3XTZ3_UREUR/380-432
B3XVM8_UREUR/380-432
B3Y1E8_ECO11/547-600
B3Y5Z9_RALSO/688-739
B3YCQ9_SALET/228-280
B3YIY5_SALET/175-224
B3YJ74_SALET/262-315
B3YLX0_SALET/549-602
B3YRJ8_BACCE/10-47
B3YSC1_BACCE/78-123
B3YUA6_BACCE/171-224
B3YVL5_BACCE/308-361
B3YVS7_BACCE/199-248
B3YWF8_BACCE/202-251
B3YYL5_BACCE/206-255
B3YYL6_BACCE/180-233
B3YZY9_BACCE/103-152
B3Z079_BACCE/78-119
B3Z2S1_BACCE/202-251
B3Z6C4_BACCE/236-285
B3Z6C5_BACCE/180-233
B3Z6V3_BACCE/199-248
B3Z7X1_BACCE/171-224
B3Z8N0_BACCE/103-152
B3ZDJ4_BACCE/10-47
B3ZFP4_BACCE/78-119
B3ZLY2_BACCE/202-251
B3ZP51_BACCE/171-224
B3ZRG2_BACCE/103-152
B3ZRH6_BACCE/206-255
B3ZRH8_BACCE/180-233
B3ZS00_BACCE/199-248
B3ZSY4_BACCE/308-361
B3ZUY8_BACCE/10-47
B3ZWW6_BACCE/78-119
B3ZX69_BACCE/219-272
B4A0B1_SALNE/185-234
B4A1B4_SALNE/549-602
B4A263_SALNE/262-315
B4A5K8_SALNE/228-280
B4ADX8_BACPU/199-247
B4AE93_BACPU/207-256
B4AE94_BACPU/180-233
B4AIJ6_BACPU/202-251
B4ALE8_BACPU/199-247
B4ANI1_BACPU/220-273
B4ANY0_BACPU/130-179
B4AQX5_FRANO/235-286
B4ATZ5_FRANO/515-566
B4BJ17_9BACI/198-247
B4BJC8_9BACI/206-255
B4BJC9_9BACI/180-233
B4BL96_9BACI/197-246
B4BLS6_9BACI/310-363
B4BLX7_9BACI/172-225
B4BPD6_9BACI/200-249
B4CVC2_9BACT/139-188
B4CVF0_9BACT/111-160
B4CWV6_9BACT/602-655
B4CY47_9BACT/132-181
B4CYX3_9BACT/178-227
B4D7Q1_9BACT/217-270
B4DC14_9BACT/414-467
B4EAQ0_BURCJ/249-305
B4EAX7_BURCJ/296-349
B4EE69_BURCJ/182-231
B4EHD8_BURCJ/442-495
B4EHY9_BURCJ/563-616
B4EN36_BURCJ/554-607
B4EW60_PROMH/552-605
B4EX07_PROMH/228-280
B4EYK3_PROMH/177-234
B4F221_PROMH/260-313
B4FJ30_MAIZE/475-526
B4FP19_MAIZE/432-482
B4RAD5_PHEZH/128-177
B4RDX4_PHEZH/230-281
B4RH36_PHEZH/572-625
B4RI17_PHEZH/234-285
B4RIQ5_PHEZH/229-280
B4RJX6_NEIG2/229-281
B4RKY0_NEIG2/571-624
B4S455_PROA2/233-286
B4SEP5_PELPB/233-286
B4SHY9_STRM5/184-233
B4SKG4_STRM5/551-604
B4SL96_STRM5/235-287
B4SSR6_STRM5/154-203
B4SVR5_SALNS/228-280
B4SW62_SALNS/175-224
B4T451_SALNS/262-315
B4T681_SALNS/549-602
B4T851_SALHS/175-224
B4T8A1_SALHS/228-280
B4TFW1_SALHS/262-315
B4TI62_SALHS/549-602
B4TTV5_SALSV/262-315
B4TVU5_SALSV/549-602
B4TYC0_SALSV/228-280
B4TYX6_SALSV/185-234
B4U2H7_STREM/303-356
B4U677_HYDS0/512-565
B4U904_HYDS0/246-299
B4U959_HYDS0/190-239
B4UAL9_ANASK/230-281
B4UDK5_ANASK/739-792
B4UDT0_ANASK/188-229
B4UG35_ANASK/179-227
B4UGT6_ANASK/227-278
B4UH12_ANASK/255-305
B4UJ60_ANASK/136-171
B4UK60_ANASK/131-180
B4UX54_9ACTO/250-299
B4UYZ9_9ACTO/248-297
B4UZ87_9ACTO/252-301
B4V1N2_9ACTO/92-140
B4V1S8_9ACTO/222-271
B4V2D8_9ACTO/351-404
B4V476_9ACTO/297-350
B4V4T7_9ACTO/156-205
B4V5M7_9ACTO/229-278
B4V5W0_9ACTO/119-168
B4V7M5_9ACTO/247-296
B4V7M6_9ACTO/247-296
B4V8K5_9ACTO/431-484
B4V970_9ACTO/279-328
B4VDF5_9ACTO/261-314
B4VDL4_9ACTO/111-160
B4VEY9_9ACTO/100-149
B4VFQ3_9ACTO/455-508
B4VGC9_9ACTO/217-266
B4VGR0_9ACTO/206-255
B4VH85_9CYAN/309-362
B4VSL9_9CYAN/204-253
B4VTM7_9CYAN/266-319
B4W0H2_9CYAN/288-341
B4W0Y8_9CYAN/315-368
B4W1N4_9CYAN/348-401
B4W8A7_9CAUL/125-174
B4W8U6_9CAUL/582-635
B4WA07_9CAUL/221-272
B4WFP5_9SYNE/363-416
B4WG00_9SYNE/254-307
B4WJR0_9SYNE/325-378
B4WMN7_9SYNE/402-455
B4WPM0_9SYNE/339-392
B4WRK1_9SYNE/140-189
B4WSK5_9SYNE/234-287
B4WX76_9GAMM/565-618
B4X0D2_9GAMM/232-283
B4YEV9_PSEFL/261-314
B5BEX8_SALPK/262-315
B5BG23_SALPK/594-647
B5BGB1_SALPK/175-224
B5BHK9_SALPK/228-280
B5BNF1_UREUR/380-432
B5BZ07_SALET/262-315
B5C0R9_SALET/549-602
B5C3C2_SALET/228-280
B5C3X7_SALET/185-234
B5C9E8_SALET/228-280
B5CBR0_SALET/262-315
B5CG78_SALET/549-602
B5CJ62_SALET/185-234
B5CM66_9FIRM/307-360
B5CNX1_9FIRM/226-279
B5CPC6_9FIRM/187-242
B5CPC9_9FIRM/205-254
B5CRD7_9FIRM/186-235
B5CSK4_9FIRM/211-262
B5CZB2_9BACE/222-274
B5E4I8_STRP4/303-356
B5ECH3_GEOBB/222-273
B5EDQ8_GEOBB/519-572
B5EEH0_GEOBB/195-244
B5EHF3_GEOBB/260-313
B5ELK3_ACIF5/561-612
B5ELK8_ACIF5/223-276
B5EMV4_ACIF5/250-303
B5ENS8_ACIF5/226-277
B5ES65_ACIF5/258-311
B5EVG3_VIBFM/227-280
B5F2T2_SALA4/175-224
B5F403_SALA4/1-53
B5F6A7_SALA4/549-602
B5F9D0_SALA4/228-280
B5FAF1_VIBFM/250-303
B5FB86_VIBFM/547-600
B5FCB9_VIBFM/229-280
B5FGN8_VIBFM/186-235
B5FHU6_SALDC/549-602
B5FKI7_SALDC/228-280
B5FRX6_SALDC/175-224
B5FTR9_SALDC/262-315
B5G756_9ACTO/428-481
B5GAT4_9ACTO/91-140
B5GD36_9ACTO/283-332
B5GD94_9ACTO/223-272
B5GDI7_9ACTO/257-306
B5GE88_9ACTO/295-348
B5GFS2_9ACTO/277-330
B5GII8_9ACTO/34-87
B5GJN1_9ACTO/219-268
B5GJN2_9ACTO/232-281
B5GK93_9ACTO/116-165
B5GKR7_9ACTO/231-280
B5GLE8_STRCL/104-153
B5GMS3_STRCL/138-187
B5GQ05_STRCL/269-322
B5GQD4_STRCL/303-352
B5GQH3_STRCL/320-373
B5GSJ0_STRCL/137-186
B5GSV0_STRCL/92-140
B5GUA1_STRCL/260-309
B5GUA2_STRCL/271-320
B5GW69_STRCL/449-502
B5GYV2_STRCL/138-187
B5H1D0_STRCL/234-283
B5H2I7_STRCL/126-175
B5H3U5_STRCL/320-369
B5H4X6_STRPR/106-155
B5HB87_STRPR/294-343
B5HCZ3_STRPR/144-192
B5HDB8_STRPR/137-186
B5HEM3_STRPR/236-285
B5HFK0_STRPR/222-271
B5HH63_STRPR/239-288
B5HHL9_STRPR/117-166
B5HIZ0_STRPR/206-255
B5HIZ6_STRPR/245-294
B5HJ63_STRPR/142-191
B5HJJ8_STRPR/143-192
B5HJT8_STRPR/227-276
B5HJT9_STRPR/250-299
B5HKY0_9ACTO/268-321
B5HN09_9ACTO/326-375
B5HP02_9ACTO/135-184
B5HS59_9ACTO/164-213
B5HU81_9ACTO/230-279
B5HU82_9ACTO/243-292
B5HVY1_9ACTO/363-416
B5HW18_9ACTO/227-276
B5HWR4_9ACTO/224-273
B5HX59_9ACTO/249-298
B5HYM1_9ACTO/117-166
B5HZW0_9ACTO/102-149
B5I114_9ACTO/162-211
B5I1C7_9ACTO/206-255
B5I2D1_9ACTO/447-500
B5I4F1_9ACTO/226-275
B5I5G4_9ACTO/240-289
B5I907_9ACTO/142-191
B5IIC6_9CHRO/257-310
B5IIP8_9CHRO/273-324
B5IIT1_9CHRO/257-310
B5IJI5_9CHRO/250-308
B5ILG7_9CHRO/438-491
B5IMU5_9CHRO/146-195
B5IN85_9CHRO/269-322
B5INB3_9CHRO/266-324
B5IQE2_9CHRO/240-292
B5IYS0_9RHOB/227-278
B5IZC8_9RHOB/171-220
B5J130_9RHOB/171-222
B5J7R9_9RHOB/146-194
B5JBA5_9RHOB/589-642
B5JBD3_9RHOB/232-283
B5JCN6_9BACT/286-339
B5JG90_9BACT/488-541
B5JK56_9BACT/212-261
B5JKH5_9BACT/251-305
B5JTE9_9GAMM/536-589
B5JY89_9GAMM/241-294
B5K1U3_9RHOB/232-283
B5K1X3_9RHOB/571-624
B5K2X7_9RHOB/651-704
B5K3Q2_9RHOB/227-278
B5K5M3_9RHOB/143-192
B5KEF5_9RHOB/152-203
B5LEC4_9LIST/195-242
B5LEC5_9LIST/201-250
B5LEC6_9LIST/202-251
B5LEC7_9LIST/188-237
B5MHK3_SALET/228-280
B5MK05_SALET/262-315
B5MNZ1_SALET/549-602
B5MR59_SALET/185-234
B5MVK5_SALET/549-602
B5MWW6_SALET/228-280
B5N2M8_SALET/262-315
B5N3I1_SALET/175-224
B5NBP8_SALET/262-315
B5NCI9_SALET/549-602
B5ND91_SALET/228-280
B5NJ95_SALET/185-234
B5NNU9_SALET/262-315
B5NQU6_SALET/594-647
B5NT25_SALET/228-280
B5NWE8_SALET/175-224
B5P231_SALET/228-280
B5P3S6_SALET/262-315
B5P4E9_SALET/549-602
B5P8W1_SALET/175-224
B5PC96_SALET/228-280
B5PF03_SALET/594-647
B5PGL5_SALET/262-315
B5PMV9_SALET/175-224
B5PNS0_SALHA/175-224
B5PQT7_SALHA/228-280
B5PUB4_SALHA/262-315
B5PWV4_SALHA/549-602
B5Q5R8_SALVI/549-602
B5Q7J8_SALVI/262-315
B5Q7S5_SALVI/228-280
B5Q9J9_SALVI/175-224
B5QHV1_CAMJE/186-235
B5QIM5_CAMJE/553-607
B5QNG5_LACRH/351-404
B5QW12_SALEP/262-315
B5QZ47_SALEP/549-602
B5R101_SALEP/185-234
B5R3W9_SALEP/228-280
B5R7H5_SALG2/185-234
B5RDP7_SALG2/262-315
B5REG9_SALG2/549-602
B5RGV8_SALG2/228-280
B5RMQ5_BORDL/562-615
B5RMW2_BORDL/211-263
B5RQ51_BORRA/562-615
B5RQA7_BORRA/211-263
B5RV64_RALSO/161-210
B5S167_RALSO/163-216
B5S3D4_RALSO/182-231
B5S864_RALSO/244-300
B5SFC1_RALSO/1-25
B5SFJ4_RALSO/244-300
B5SI17_RALSO/161-210
B5SM06_RALSO/137-190
B5UK87_BACCE/202-251
B5UMQ8_BACCE/171-224
B5UQ45_BACCE/103-152
B5UQZ9_BACCE/10-47
B5US51_BACCE/206-255
B5US52_BACCE/180-233
B5USM1_BACCE/199-248
B5UT87_BACCE/310-363
B5UWY4_BACCE/78-118
B5UZ31_BACCE/139-188
B5V559_BACCE/202-251
B5V683_BACCE/171-224
B5V8H0_BACCE/206-255
B5V8H1_BACCE/180-233
B5V902_BACCE/103-152
B5VAF1_BACCE/199-248
B5VCZ4_BACCE/78-118
B5VDE3_BACCE/10-47
B5VWQ7_SPIMA/322-375
B5VZJ5_SPIMA/267-320
B5W322_SPIMA/339-392
B5W8F6_SPIMA/268-321
B5WIL1_9BURK/613-666
B5WNP3_9BURK/249-305
B5WPE5_9BURK/599-652
B5WVN3_9BURK/297-350
B5WVU1_9BURK/182-231
B5XKR9_STRPZ/303-356
B5XMU3_KLEP3/12-49
B5XTM7_KLEP3/228-280
B5XU19_KLEP3/547-600
B5XV40_KLEP3/262-315
B5Y7B6_COPPD/139-188
B5Y8E5_COPPD/293-346
B5Y8L5_COPPD/191-239
B5Y9U6_COPPD/108-157
B5YBC6_DICT6/110-163
B5YDI5_DICT6/184-233
B5YES0_DICT6/347-400
B5YIY5_THEYD/180-229
B5YKM1_THEYD/407-460
B5YKU3_THEYD/360-413
B5YRA7_ECO5E/547-600
B5YRU8_ECO5E/185-234
B5YUM0_ECO5E/228-280
B5Z0C0_ECO5E/12-48
B5Z3A3_ECO5E/262-315
B5Z6G2_HELPG/191-240
B5Z9M1_HELPG/615-669
B5ZBF9_UREU1/380-432
B5ZCK6_GLUDA/228-279
B5ZIX6_GLUDA/583-636
B5ZMS6_RHILW/231-282
B5ZU82_RHILW/223-274
B5ZXE5_RHILW/619-672
B6AKQ3_9BACT/532-585
B6AMA8_9BACT/181-230
B6APT2_9BACT/252-308
B6AZ29_9RHOB/158-206
B6AZK2_9RHOB/594-647
B6AZZ2_9RHOB/227-278
B6B276_9RHOB/232-283
B6B6D3_9RHOB/227-278
B6BA22_9RHOB/596-649
B6BAF5_9RHOB/232-283
B6BJK9_9PROT/556-610
B6BN06_9PROT/174-223
B6BQU4_9RICK/231-282
B6BSC9_9RICK/542-595
B6BW94_9PROT/590-643
B6BWQ7_9PROT/227-279
B6BXA7_9GAMM/242-295
B6BY19_9GAMM/232-283
B6BYF9_9GAMM/529-582
B6BYQ3_9GAMM/133-182
B6C2W2_9GAMM/254-307
B6C673_9GAMM/532-585
B6D7K6_9CAUD/8-41
B6EJC0_ALISL/186-235
B6EKL0_ALISL/250-303
B6EM18_ALISL/544-597
B6ENU7_ALISL/229-280
B6EQU5_ALISL/226-279
B6FJ40_9CLOT/206-255
B6FJ42_9CLOT/185-240
B6FJY0_9CLOT/155-206
B6FKP8_9CLOT/153-202
B6FP20_9CLOT/86-135
B6FP21_9CLOT/149-198
B6FPF5_9CLOT/176-225
B6FQJ5_9CLOT/105-154
B6FR93_9CLOT/305-358
B6FUR4_9CLOT/1-46
B6FUR6_9CLOT/186-235
B6FV17_9CLOT/117-166
B6FWI1_9CLOT/323-376
B6FXW1_9CLOT/199-248
B6G1T4_9CLOT/201-250
B6GBF0_9ACTN/122-171
B6GCI4_9ACTN/202-251
B6GCM9_9ACTN/378-431
B6I0X0_ECOSE/185-234
B6I326_ECOSE/228-280
B6I440_ECOSE/547-600
B6I6D1_ECOSE/262-315
B6INX9_RHOCS/582-635
B6IP54_RHOCS/227-278
B6IPB0_RHOCS/228-279
B6ITA4_RHOCS/231-282
B6J2A4_COXB2/232-283
B6J3X8_COXB2/285-338
B6J437_COXB2/630-683
B6J4X8_COXB1/285-338
B6J532_COXB1/630-683
B6J8T7_COXB1/232-283
B6J9R7_OLICO/318-371
B6JC58_OLICO/642-695
B6JIL5_OLICO/230-281
B6JKZ1_HELP2/199-248
B6JPJ0_HELP2/613-667
B6QZH8_9RHOB/141-190
B6QZP0_9RHOB/635-688
B6R6W7_9RHOB/225-276
B6R7D2_9RHOB/230-281
B6RC92_VIBAL/257-310
B6RY97_LISMO/190-222
B6RYI4_LISMO/190-222
B6RYQ3_LISMO/188-220
B6RYR2_LISMO/189-221
B6RYT0_LISMO/190-222
B6SEC4_LISMO/190-222
B6VAI1_VIBAL/218-271
B6VXH6_9BACE/149-198
B6W430_9BACE/222-274
B6W789_9FIRM/275-328
B6WAP8_9FIRM/553-606
B6WBG7_9FIRM/202-248
B6WQF4_9DELT/523-576
B6WT16_9DELT/298-349
B6XB23_9ENTR/189-238
B6XFF6_9ENTR/230-282
B6XFV4_9ENTR/549-602
B6XG61_9ENTR/260-313
B6XTI5_9BIFI/126-175
B6XTR8_9BIFI/382-435
B6Y6N0_9RICK/217-268
B6Y703_9RICK/567-621
B6YPY7_9STRE/80-129
B6YQJ6_AZOPC/222-274
B6YTS4_THEON/5-51
B6ZSY8_ECO57/228-280
B6ZVK4_ECO57/12-48
B6ZW75_ECO57/262-315
B6ZYL8_ECO57/547-600
B7A1C4_ECO57/175-224
B7A6J9_THEAQ/373-426
B7AH53_9BACE/222-274
B7APW1_9BACE/159-204
B7APY5_9BACE/206-255
B7AQM8_9BACE/383-436
B7ARI0_9BACE/204-253
B7ATA1_9BACE/185-236
B7ATU0_9BACE/195-244
B7B4Y4_9PORP/222-274
B7CAE6_9FIRM/344-397
B7CJI6_BURPS/249-305
B7CNL2_BURPS/293-346
B7CRF6_BURPS/613-666
B7CV60_BURPS/183-232
B7CY36_BURPS/414-467
B7DNA4_9BACL/303-356
B7DNE9_9BACL/172-225
B7DRG5_9BACL/107-160
B7DRR4_9BACL/120-173
B7DRR5_9BACL/206-255
B7DV94_9BACL/133-176
B7FPT1_PHATC/255-308
B7G4Z8_PHATC/254-306
B7G4Z9_PHATC/255-308
B7G6N8_PHATC/245-297
B7GD81_PHATC/378-422
B7GEJ9_PHATC/261-314
B7GFC0_ANOFW/206-255
B7GFE5_ANOFW/180-233
B7GG92_ANOFW/188-237
B7GH73_ANOFW/307-360
B7GKG7_ANOFW/194-243
B7GQH9_BIFLS/398-451
B7GXJ2_ACIB3/561-614
B7GZV7_ACIB3/232-283
B7H6N9_BACC4/206-255
B7H6P0_BACC4/180-233
B7H964_BACC4/199-248
B7HCR6_BACC4/310-363
B7HCW6_BACC4/171-224
B7HFF1_BACC4/103-152
B7HFX1_BACC4/202-251
B7HII6_BACC4/78-118
B7HIS9_BACC4/10-47
B7HM23_BACC7/206-255
B7HM25_BACC7/180-233
B7HMQ8_BACC7/10-47
B7HN52_BACC7/199-248
B7HPJ2_BACC7/310-363
B7HPN8_BACC7/171-224
B7HPS9_BACC7/78-118
B7HX87_BACC7/103-152
B7HYQ7_BACC7/202-251
B7I2M6_ACIB5/232-283
B7I6U5_ACIB5/561-614
B7ICM7_THEAB/301-354
B7IDV5_THEAB/172-221
B7IK74_BACC2/202-251
B7IQ19_BACC2/103-152
B7IS32_BACC2/78-118
B7IS79_BACC2/10-47
B7IUR3_BACC2/206-255
B7IUR4_BACC2/180-233
B7IWI5_BACC2/199-248
B7IYE3_BACC2/310-363
B7IYJ2_BACC2/171-224
B7IZ58_BACC2/225-278
B7J0F8_BORBZ/563-616
B7J0L6_BORBZ/211-263
B7J4L3_ACIF2/250-303
B7J6A3_ACIF2/554-605
B7J6A8_ACIF2/223-276
B7J8H9_ACIF2/226-277
B7JBT8_ACIF2/258-311
B7JCS1_BACC0/202-251
B7JGH6_BACC0/103-152
B7JJC9_BACC0/78-119
B7JJK3_BACC0/10-47
B7JJZ0_BACC0/206-255
B7JJZ2_BACC0/180-233
B7JLS5_BACC0/199-248
B7JN17_BACC0/308-361
B7JNX1_BACC0/34-87
B7JX54_CYAP8/254-307
B7K1V2_CYAP8/314-367
B7K1W1_CYAP8/310-363
B7K407_CYAP8/263-316
B7K611_CYAP8/349-402
B7K6F1_CYAP8/306-350
B7K899_CYAP7/232-284
B7K8M9_CYAP7/350-403
B7K8N4_CYAP7/263-316
B7KAB6_CYAP7/254-307
B7KBG8_CYAP7/307-360
B7KCK0_CYAP7/232-285
B7KDV7_CYAP7/311-364
B7KLN9_CYAP7/254-302
B7KY45_METC4/600-653
B7L163_METC4/224-275
B7L291_METC4/227-278
B7L5R4_ECO55/228-280
B7L8T5_ECO55/185-234
B7LEF8_ECO55/262-315
B7LH00_ECO55/547-600
B7LNS5_ESCF3/1-54
B7LP43_ESCF3/185-234
B7LQE1_ESCF3/547-600
B7LSS2_ESCF3/228-280
B7LWJ5_ESCF3/223-276
B7LZL7_ECO8A/547-600
B7M2M4_ECO8A/228-280
B7M366_ECO8A/185-234
B7MB03_ECO45/547-600
B7MCH9_ECO45/185-234
B7MDV1_ECO45/228-280
B7MKL5_ECO45/262-315
B7MWA9_ECO81/185-234
B7MZ41_ECO81/262-315
B7N071_ECO81/547-600
B7N1A6_ECO81/228-280
B7N6X1_ECOLU/262-315
B7N8F6_ECOLU/184-233
B7NBR7_ECOLU/185-234
B7ND56_ECOLU/547-600
B7NE69_ECOLU/228-280
B7NH53_ECOLU/1-54
B7NJT0_ECO7I/547-600
B7NN75_ECO7I/228-280
B7NRF8_ECO7I/185-234
B7NT85_ECO7I/262-315
B7NW65_ECO7I/1-54
B7QWQ4_9RHOB/232-283
B7QWS4_9RHOB/595-648
B7QYG6_9RHOB/227-278
B7R7N2_9THEO/161-210
B7R7V1_9THEO/185-238
B7R7V2_9THEO/207-256
B7R855_9THEO/191-240
B7R8U7_9THEO/179-230
B7RGX5_9RHOB/212-263
B7RH33_9RHOB/605-658
B7RH51_9RHOB/232-283
B7RVL8_9GAMM/539-592
B7RY43_9GAMM/286-339
B7S0P0_9GAMM/229-280
B7UIX5_ECO27/547-600
B7UL12_ECO27/228-280
B7UR13_ECO27/1-54
B7USU1_ECO27/185-234
B7UW96_PSEA8/190-239
B7V3W2_PSEA8/229-280
B7V4G2_PSEA8/551-604
B7V8C6_PSEA8/267-320
B7VA10_PSEA8/116-165
B7VBA3_PSEA8/108-157
B7VIG8_VIBSL/548-601
B7VK60_VIBSL/264-317
B7VL22_VIBSL/186-235
B7VMA5_VIBSL/247-298
B7VSN6_VIBSL/235-290
B7WVD2_COMTE/262-318
B7WY02_COMTE/185-234
B7X5R0_COMTE/748-801
B7X6V9_VIBCH/559-612
B7XSA0_BORGA/563-616
B7XSF6_BORGA/211-263
B7XV46_BORGA/563-616
B7XVA6_BORGA/211-263
B8AUZ3_ORYSI/493-546
B8AX92_ORYSI/491-544
B8BC85_ORYSI/469-522
B8BRS7_THAPS/234-287
B8C0J0_THAPS/246-299
B8C130_THAPS/251-304
B8C6E8_THAPS/461-515
B8C6Q3_THAPS/159-216
B8C8Z6_THAPS/270-323
B8CCC7_THAPS/248-301
B8CJE7_SHEPW/546-599
B8CJQ4_SHEPW/254-307
B8CKZ6_SHEPW/182-231
B8CUV0_SHEPW/230-281
B8CVR3_SHEPW/184-233
B8CVZ0_HALOH/203-252
B8CWK2_HALOH/185-239
B8CWK3_HALOH/205-254
B8CXH1_HALOH/293-346
B8CYP4_HALOH/195-244
B8CZ00_HALOH/149-198
B8D2B6_HALOH/171-223
B8D4N9_DESK1/5-50
B8D6U2_BUCAT/228-280
B8D6W7_BUCAT/546-599
B8D8I8_BUCA5/228-280
B8D8L3_BUCA5/546-599
B8DE57_LISMH/309-362
B8DG64_LISMH/202-251
B8DKK5_DESVM/407-458
B8DKM2_DESVM/524-577
B8DQ90_DESVM/204-253
B8DS32_DESVM/152-199
B8DTA7_BIFA0/422-475
B8DYK7_DICTD/100-148
B8E074_DICTD/184-233
B8E0E4_DICTD/347-400
B8E6Y1_SHEB2/164-213
B8E8T9_SHEB2/258-311
B8EA07_SHEB2/182-231
B8EBV9_SHEB2/545-598
B8ECK1_SHEB2/230-281
B8EIB9_METSB/227-278
B8EK35_METSB/617-670
B8F645_HAEPS/557-608
B8F719_HAEPS/257-308
B8FBL3_DESAA/529-582
B8FK28_DESAA/194-243
B8FMH7_DESAA/255-304
B8FPM8_DESHD/204-253
B8FQA3_DESHD/188-240
B8FT47_DESHD/206-255
B8FT48_DESHD/190-243
B8FTP4_DESHD/189-238
B8FTY1_DESHD/307-360
B8G4K7_CHLAD/280-333
B8G577_CHLAD/246-299
B8G5W2_CHLAD/296-349
B8G6G0_CHLAD/316-369
B8GAZ5_CHLAD/123-172
B8GCU9_CHLAD/331-384
B8GDC7_CHLAD/124-173
B8GDC9_CHLAD/124-173
B8GJQ8_METPE/4-50
B8GPE1_THISH/226-277
B8GPV7_THISH/552-605
B8GR03_THISH/180-228
B8GRG7_THISH/276-329
B8GVL6_CAUCN/130-179
B8H0Q1_CAUCN/146-195
B8H370_CAUCN/587-640
B8H4K3_CAUCN/181-230
B8HB79_ARTCA/212-261
B8HBV6_ARTCA/124-173
B8HEI4_ARTCA/168-217
B8HH10_ARTCA/368-421
B8HHH5_ARTCA/108-157
B8HHH8_ARTCA/127-176
B8HIZ1_ARTCA/702-755
B8HPM3_CYAP4/313-366
B8HQG4_CYAP4/263-316
B8HR54_CYAP4/254-307
B8HRG7_CYAP4/387-440
B8HU39_CYAP4/309-360
B8I3M5_CLOCE/194-243
B8I3X4_CLOCE/206-255
B8I3X5_CLOCE/184-237
B8I4W7_CLOCE/193-242
B8I5W8_CLOCE/197-246
B8I6N1_CLOCE/294-347
B8I7H2_CLOCE/78-127
B8I9D6_CLOCE/10-46
B8IPG5_METNO/599-652
B8IPM7_METNO/227-278
B8IR05_METNO/224-275
B8IZR4_DESDA/523-576
B8J0R8_DESDA/366-417
B8J3K5_DESDA/199-248
B8J814_ANAD2/230-281
B8JB68_ANAD2/188-229
B8JD86_ANAD2/178-227
B8JDL7_ANAD2/736-789
B8JE07_ANAD2/255-305
B8JFV4_ANAD2/227-278
B8JG12_ANAD2/131-180
B8JHC8_ANAD2/136-171
B8K7M0_VIBPA/162-211
B8KAE4_VIBPA/121-169
B8KE59_VIBPA/260-313
B8KEK7_VIBPA/554-607
B8KGS8_9GAMM/364-415
B8KI17_9GAMM/299-352
B8KLE9_9GAMM/248-299
B8KP63_9GAMM/187-236
B8KQ57_9GAMM/539-592
B8KQQ5_9GAMM/360-413
B8KU86_9GAMM/236-287
B8KVX1_9GAMM/537-590
B8L1V8_9GAMM/154-203
B8L870_9GAMM/235-287
B8L8F7_9GAMM/550-603
B8LAT2_9GAMM/184-233
B8LLW6_PICSI/526-579
B8LQB0_PICSI/429-482
B8ZPS2_STRPJ/303-356
B8ZQV3_MYCLB/254-307
B8ZQV8_MYCLB/509-562
B9ABL8_BORBU/563-616
B9ABS8_BORBU/211-263
B9B3J2_9BURK/219-275
B9B5Y1_9BURK/560-613
B9B6Y5_9BURK/456-509
B9B7A7_9BURK/615-668
B9B822_9BURK/295-348
B9BC66_9BURK/183-232
B9BJ42_9BURK/458-511
B9BK50_9BURK/615-668
B9BLX9_9BURK/272-325
B9BU48_9BURK/249-305
B9C034_9BURK/183-232
B9C350_9BURK/458-511
B9C456_9BURK/615-668
B9C6W4_9BURK/272-325
B9CBV7_9BURK/249-305
B9CJC5_9BURK/183-232
B9CNX8_9ACTN/389-442
B9CP17_9ACTN/218-267
B9CTY1_STACP/203-252
B9CVA9_STACP/303-356
B9CWF7_9PAST/264-315
B9D5I6_WOLRE/177-226
B9DMI3_STACT/203-252
B9DNN2_STACT/304-357
B9DRV6_STRU0/303-356
B9DXK2_CLOK1/84-133
B9E081_CLOK1/289-342
B9E0U4_CLOK1/184-233
B9E1A7_CLOK1/175-226
B9E1B3_CLOK1/176-229
B9E1B4_CLOK1/206-255
B9E597_CLOK1/152-200
B9E5R8_CLOK1/201-250
B9E6V2_MACCJ/301-354
B9E8B8_MACCJ/201-250
B9FIR8_ORYSJ/393-446
B9FLV6_ORYSJ/946-999
B9HE05_POPTR/493-546
B9I544_POPTR/32-85
B9I6F1_POPTR/501-554
B9I6T5_POPTR/435-485
B9IPY1_POPTR/445-495
B9IPZ1_POPTR/498-551
B9ISD6_BACCQ/202-251
B9IVY0_BACCQ/236-285
B9IVY1_BACCQ/180-233
B9IWT6_BACCQ/199-248
B9IXA4_BACCQ/10-47
B9IY60_BACCQ/310-363
B9IYA6_BACCQ/197-250
B9IYI1_BACCQ/131-171
B9J737_AGRRK/621-674
B9J8Q7_AGRRK/231-282
B9JDY7_AGRRK/222-273
B9JRD2_AGRVS/231-282
B9JUH0_AGRVS/223-274
B9JY12_AGRVS/193-242
B9JYY3_AGRVS/615-668
B9K8D5_THENN/320-373
B9KA66_THENN/162-211
B9KCQ5_CAMLR/556-610
B9KEW4_CAMLR/176-225
B9KIB7_ANAMF/581-635
B9KIL7_ANAMF/245-296
B9KJA4_RHOSK/181-230
B9KKD7_RHOSK/602-655
B9KL05_RHOSK/227-278
B9KP28_RHOSK/119-168
B9KQ78_RHOSK/232-283
B9KU03_RHOSK/29-65
B9KZ85_THERP/304-357
B9L102_THERP/444-497
B9L1K5_THERP/274-327
B9L3X4_THERP/180-229
B9L491_THERP/271-324
B9L5B4_THERP/196-245
B9L5V2_NAUPA/176-225
B9L8S3_NAUPA/537-591
B9LBP7_CHLSY/316-369
B9LBU4_CHLSY/123-172
B9LC82_CHLSY/1-33
B9LCE6_CHLSY/295-348
B9LEN8_CHLSY/331-384
B9LGZ2_CHLSY/280-333
B9LL42_CHLSY/246-299
B9M0F4_GEOSF/195-244
B9M0M6_GEOSF/521-574
B9M187_GEOSF/222-273
B9M4Z2_GEOSF/289-342
B9MCY9_ACIET/734-787
B9MF09_ACIET/249-305
B9MGD4_ACIET/183-232
B9MGY5_ACIET/344-396
B9MKB6_ANATD/180-229
B9MLZ6_ANATD/189-238
B9MNP0_ANATD/199-248
B9MQ36_ANATD/352-405
B9MQ59_ANATD/159-210
B9MQB0_ANATD/185-238
B9MQB1_ANATD/204-253
B9MTE1_POPTR/467-520
B9N985_POPTR/447-500
B9ND00_POPTR/447-500
B9NP19_9RHOB/596-649
B9NRP9_9RHOB/227-278
B9NTP1_9RHOB/232-283
B9NYX2_PROMA/269-322
B9NZ41_PROMA/278-331
B9P0P2_PROMA/328-381
B9P0X1_PROMA/243-295
B9P395_PROMA/251-304
B9PFF1_POPTR/155-211
B9QUI0_9RHOB/220-271
B9R232_9RHOB/605-658
B9R5W8_9RHOB/203-254
B9RIL8_RICCO/436-489
B9RRX0_RICCO/494-547
B9S0J0_RICCO/480-533
B9SDA3_RICCO/503-556
B9SDF8_RICCO/444-494
B9TG49_RICCO/64-113
B9U317_9PSED/269-322
B9WSJ9_STRSU/117-166
B9WTI3_STRSU/306-359
B9X2S5_BORBU/563-616
B9X396_BORBU/211-263
B9X7A8_BORBU/563-616
B9X7G8_BORBU/211-263
B9X7Z0_9SPIO/563-616
B9X847_9SPIO/211-263
B9XAA5_9BACT/119-168
B9XC37_9BACT/123-172
B9XCW9_9BACT/95-144
B9XDW3_9BACT/125-174
B9XEF2_9BACT/125-174
B9XEQ9_9BACT/123-172
B9XEX3_9BACT/124-173
B9XEY3_9BACT/125-174
B9XF60_9BACT/125-174
B9XGK9_9BACT/289-342
B9XH89_9BACT/544-597
B9XHD0_9BACT/124-173
B9XHW6_9BACT/123-172
B9XIL6_9BACT/126-175
B9XJ22_9BACT/124-173
B9XJZ6_9BACT/288-341
B9XK77_9BACT/125-174
B9XKZ6_9BACT/124-173
B9XLI4_9BACT/121-169
B9XLL1_9BACT/118-167
B9XMK3_9BACT/120-169
B9XQB8_9BACT/120-169
B9XRY8_9BACT/126-174
B9XSK5_9BACT/185-234
B9XTB0_HELPY/87-136
B9XX11_HELPY/604-658
B9XY47_HELPY/191-240
B9Y1K0_HELPY/612-666
B9Y5R1_9FIRM/90-139
B9Y752_9FIRM/171-224
B9Y7S5_9FIRM/174-226
B9YB48_9FIRM/341-394
B9YBT8_9FIRM/115-164
B9YC99_9FIRM/187-234
B9YCW2_9FIRM/206-255
B9YZG4_9NEIS/569-622
B9Z200_9NEIS/250-303
B9Z4T7_9NEIS/176-225
B9Z6P4_9NEIS/193-242
B9Z917_9NEIS/225-277
B9ZW63_UREUR/380-432
BCNA_CLOPE/134-183
C0A0Z6_CLOPE/164-196
C0A0Z7_CLOPE/164-196
C0A109_CLOPE/164-196
C0A127_CLOPE/164-196
C0A129_CLOPE/164-196
C0A349_9BACT/46-88
C0A7Z1_9BACT/266-319
C0A975_9BACT/504-557
C0AA45_9BACT/218-266
C0AAB2_9BACT/169-218
C0AFT9_UREUR/380-432
C0AIQ0_BORBU/563-616
C0AIV9_BORBU/211-263
C0AKC0_BORBU/563-616
C0AKN5_BORBU/211-263
C0AMI5_9SPIO/563-616
C0AMP5_9SPIO/211-263
C0ARH1_9ENTR/181-238
C0ATB6_9ENTR/135-188
C0AXC8_9ENTR/259-312
C0AZM1_9ENTR/75-127
C0B8I0_9FIRM/185-240
C0BBA6_9FIRM/306-359
C0BBH5_9FIRM/152-196
C0BDP0_9FIRM/186-235
C0BED3_9FIRM/120-169
C0BG96_9BACT/222-275
C0BNX4_9BACT/222-275
C0BS13_9BIFI/406-459
C0BY43_9CLOT/206-255
C0BY45_9CLOT/185-240
C0BYA8_9CLOT/136-187
C0BYV1_9CLOT/106-154
C0C0B2_9CLOT/186-235
C0C1N2_9CLOT/206-255
C0C1X7_9CLOT/108-156
C0C397_9CLOT/305-358
C0CJD3_9FIRM/90-139
C0CJI3_9FIRM/111-160
C0CJP6_9FIRM/91-140
C0CL97_9FIRM/93-141
C0CPF2_9FIRM/188-237
C0CPZ7_9FIRM/172-225
C0CQ76_9FIRM/164-219
C0CQ81_9FIRM/206-255
C0CQD9_9FIRM/309-362
C0CRT4_9FIRM/193-242
C0CZ55_9CLOT/317-370
C0CZA7_9CLOT/340-393
C0D140_9CLOT/186-235
C0D2H4_9CLOT/5-54
C0D329_9CLOT/206-255
C0D333_9CLOT/162-217
C0D802_9CLOT/27-63
C0D895_9CLOT/310-363
C0D9E8_9CLOT/158-209
C0DVT9_EIKCO/226-278
C0DX87_EIKCO/577-630
C0E2Q6_9CORY/326-379
C0E2S2_9CORY/552-605
C0E5S0_9CORY/127-176
C0EB29_9CLOT/58-105
C0EC67_9CLOT/173-224
C0EDT5_9CLOT/159-208
C0EDV9_9CLOT/83-132
C0EE25_9CLOT/307-360
C0EEL6_9CLOT/185-238
C0EET9_9CLOT/88-137
C0EFT6_9CLOT/88-137
C0EGT4_9CLOT/237-286
C0EHC0_9CLOT/169-218
C0EKG2_NEIFL/52-104
C0ENH1_NEIFL/579-632
C0ESU9_9FIRM/125-174
C0ET20_9FIRM/302-355
C0EUG0_9FIRM/186-235
C0EUX7_9FIRM/356-409
C0EY86_9FIRM/186-241
C0EY87_9FIRM/225-274
C0EZD4_9FIRM/155-203
C0F8L6_9RICK/31-81
C0F9L6_9RICK/604-658
C0FQD1_9FIRM/143-194
C0FQH5_9FIRM/194-243
C0FR80_9FIRM/206-255
C0FR82_9FIRM/183-238
C0FUQ7_9FIRM/191-240
C0FXF0_9FIRM/361-414
C0G7A8_9RHIZ/606-659
C0G852_9RHIZ/231-282
C0G8F5_9RHIZ/214-264
C0GBZ7_9FIRM/307-360
C0GDZ7_9FIRM/164-213
C0GE61_9FIRM/178-227
C0GFS4_9FIRM/225-274
C0GFS5_9FIRM/184-237
C0GGF0_9FIRM/206-255
C0GJF8_9FIRM/185-234
C0GKH1_9FIRM/9-62
C0GKH8_9FIRM/172-225
C0JS04_STRLU/281-330
C0LW93_LISIN/184-214
C0LW94_LISIN/184-214
C0LW96_LISIN/184-214
C0LWD4_LISMO/184-214
C0M6M1_STRE4/80-129
C0M883_STRE4/303-356
C0MGY0_STRS7/303-356
C0N3Z7_9GAMM/232-284
C0N575_9GAMM/541-594
C0N6W8_9GAMM/178-227
C0PCY3_MAIZE/500-553
C0PXA0_SALPC/262-315
C0PYY4_SALPC/592-645
C0Q122_SALPC/228-280
C0Q297_SALPC/185-234
C0QA49_DESAH/174-223
C0QFT1_DESAH/255-305
C0QJZ9_DESAH/552-605
C0QPB5_PERMH/156-205
C0QR72_PERMH/183-232
C0QRZ3_PERMH/511-564
C0QT73_PERMH/216-269
C0QTF6_PERMH/220-273
C0QXY0_BRAHW/216-265
C0QYD2_BRAHW/243-295
C0R028_BRAHW/69-118
C0R030_BRAHW/521-574
C0R0V4_BRAHW/224-276
C0R4F5_WOLWR/206-257
C0R506_WOLWR/585-639
C0REB7_BRUMB/606-659
C0RES3_BRUMB/231-282
C0RF20_BRUMB/247-297
C0SWP0_BORBU/563-616
C0SWV1_BORBU/211-263
C0SZC2_BORBU/563-616
C0SZV3_BORBU/211-263
C0VGY4_9GAMM/559-612
C0VKZ6_9GAMM/233-284
C0VVN4_9CORY/262-315
C0VVP2_9CORY/534-587
C0VYK8_9ACTO/22-58
C0W1T8_9ACTO/440-493
C0W357_9ACTO/476-529
C0WBT2_9FIRM/518-570
C0WC53_9FIRM/90-139
C0WGE7_9CORY/633-673
C0WIQ4_9CORY/131-180
C0WKT8_9CORY/272-325
C0WKU7_9CORY/428-481
C0WTG9_LACBU/324-377
C0WX49_LACFE/315-368
C0X5B2_ENTFA/303-356
C0X9G0_ENTFA/82-125
C0XLP2_LACHI/324-377
C0XSL2_9CORY/266-319
C0XSL9_9CORY/455-508
C0XVZ4_BURPS/183-232
C0Y0C1_BURPS/414-467
C0Y3C3_BURPS/613-666
C0Y853_BURPS/293-346
C0YEF1_BURPS/249-305
C0Z156_LACRE/315-368
C0Z4A5_BREBN/137-180
C0Z4L0_BREBN/123-172
C0Z7E9_BREBN/127-176
C0ZAU9_BREBN/58-110
C0ZB92_BREBN/311-364
C0ZC64_BREBN/198-247
C0ZEN9_BREBN/127-176
C0ZF72_BREBN/203-252
C0ZG94_BREBN/206-255
C0ZG95_BREBN/181-234
C0ZIC6_BREBN/249-302
C0ZK31_BREBN/202-251
C0ZK68_BREBN/117-165
C0ZKM6_BREBN/126-175
C0ZMQ7_RHOE4/23-59
C0ZT10_RHOE4/217-266
C0ZUP1_RHOE4/212-261
C0ZYS7_RHOE4/258-311
C0ZYT9_RHOE4/387-440
C1A543_GEMAT/192-241
C1A5Y4_GEMAT/236-288
C1A692_GEMAT/230-283
C1A7K2_GEMAT/221-274
C1A7Y5_GEMAT/167-213
C1ABL5_GEMAT/114-163
C1AFG2_MYCBT/463-516
C1AFG9_MYCBT/258-311
C1AH60_MYCBT/209-258
C1AKC1_MYCBT/133-182
C1AL69_MYCBT/119-168
C1ASL4_RHOOB/211-260
C1AUM1_RHOOB/110-159
C1AV26_RHOOB/107-156
C1B084_RHOOB/211-260
C1B108_RHOOB/133-182
C1B3C8_RHOOB/258-311
C1B466_RHOOB/392-445
C1B583_RHOOB/14-63
C1BBL7_RHOOB/226-275
C1C770_STRP7/303-356
C1CE60_STRZJ/303-356
C1CKE0_STRZP/303-356
C1CRH6_STRZT/303-356
C1CW22_DEIDV/481-534
C1CZR8_DEIDV/333-386
C1D188_DEIDV/124-173
C1D1X9_DEIDV/296-349
C1D3Q6_DEIDV/124-173
C1D4I0_LARHH/191-240
C1DAP5_LARHH/225-277
C1DBF1_LARHH/104-157
C1DC42_LARHH/578-631
C1DHC5_AZOVD/131-180
C1DIY6_AZOVD/554-607
C1DK06_AZOVD/229-280
C1DKV7_AZOVD/178-227
C1DSR5_AZOVD/267-320
C1DV14_SULAA/217-270
C1DV68_SULAA/519-572
C1DVG2_SULAA/220-273
C1DW20_SULAA/156-203
C1DXR9_SULAA/184-233
C1E4E8_MICSR/520-573
C1EPR7_BACC3/206-255
C1EPR8_BACC3/180-233
C1EQG9_BACC3/10-47
C1EQU7_BACC3/199-248
C1ES20_BACC3/78-119
C1ESI6_BACC3/308-361
C1ESN3_BACC3/171-224
C1EZZ6_BACC3/202-251
C1F0G8_BACC3/103-152
C1F1D9_ACIC5/527-580
C1F1N8_ACIC5/133-182
C1F998_ACIC5/250-299
C1FKH8_CLOBJ/198-247
C1FN32_CLOBJ/6-47
C1FS28_CLOBJ/124-172
C1FSV4_CLOBJ/206-255
C1FSV5_CLOBJ/176-229
C1FSW3_CLOBJ/175-226
C1FU28_CLOBJ/124-173
C1FU40_CLOBJ/185-240
C1FVR9_CLOBJ/296-349
C1HHS4_9ESCH/547-600
C1HJ46_9ESCH/274-327
C1HLU7_9ESCH/185-234
C1HS34_9ESCH/228-280
C1HW44_NEIGO/229-281
C1HX52_NEIGO/571-624
C1I2G3_9CLOT/198-247
C1I4W5_9CLOT/113-162
C1I7R5_9CLOT/208-257
C1I7R6_9CLOT/176-229
C1I7R9_9CLOT/175-226
C1I850_9CLOT/184-233
C1IAB3_9CLOT/305-358
C1J8P9_ECOLX/144-197
C1KFV6_9CAUD/58-99
C1KVA1_LISMC/309-362
C1L1G5_LISMC/202-251
C1M5V5_9ENTR/185-234
C1MAT9_9ENTR/262-315
C1MBL1_9ENTR/594-647
C1MDD2_9ENTR/228-280
C1MUC7_MICPC/505-558
C1MX85_MICPC/263-313
C1NCU2_9ESCH/274-327
C1NE47_9ESCH/547-600
C1NF85_9ESCH/228-280
C1P6Y9_BACCO/206-255
C1P6Z0_BACCO/180-233
C1P9H7_BACCO/199-248
C1PB22_BACCO/172-225
C1PC48_BACCO/140-188
C1PEH1_BACCO/312-365
C1PEU3_BACCO/199-248
C1PG64_BACCO/201-250
C2BF68_9FIRM/281-334
C2BFP8_9FIRM/203-248
C2BGK5_9FIRM/87-136
C2BII3_9FIRM/537-590
C2BIS2_9FIRM/102-151
C2C543_VIBCH/229-281
C2CAN2_VIBCH/138-187
C2CC01_VIBCH/186-235
C2CEA8_VIBCH/576-629
C2CEC5_VIBCH/263-316
C2CF19_9FIRM/82-131
C2CG99_9FIRM/542-595
C2CGV2_9FIRM/102-151
C2CH05_9FIRM/83-132
C2CI56_9FIRM/82-131
C2CJK2_9FIRM/200-247
C2CJU8_9FIRM/285-338
C2CP37_CORST/272-325
C2CP91_CORST/400-453
C2CQP4_CORST/633-673
C2D4I4_LACBR/324-377
C2DCW8_ENTFA/303-356
C2DIZ5_ECOLX/228-280
C2DPT9_ECOLX/175-224
C2DVY0_ECOLX/547-600
C2DXC2_ECOLX/274-327
C2E6R7_LACJO/307-360
C2EFJ0_9LACO/307-360
C2EHZ3_9LACO/94-138
C2EK73_9LACO/305-358
C2ESB4_9LACO/315-368
C2EWB7_9LACO/1-48
C2FCH9_LACPA/82-131
C2FFD7_LACPA/357-410
C2FTX8_9SPHI/221-274
C2FVH1_9SPHI/130-179
C2GI30_9CORY/538-591
C2GI38_9CORY/262-315
C2GMA5_LACRE/11-48
C2GQN2_LACRE/315-368
C2GYJ2_BIFLI/398-451
C2H527_ENTFA/303-356
C2HA56_ENTFC/304-357
C2HPX4_LACAC/305-358
C2HTG7_VIBCH/229-281
C2HU05_VIBCH/576-629
C2HU72_VIBCH/186-235
C2HVI5_VIBCH/138-187
C2I127_VIBCH/481-534
C2I1R9_VIBCH/229-281
C2I487_VIBCH/576-629
C2I4A4_VIBCH/263-316
C2I4U6_VIBCH/138-187
C2I7U3_VIBCH/186-235
C2IEB6_VIBCH/229-281
C2IJ57_VIBCH/138-187
C2IK51_VIBCH/263-316
C2IK68_VIBCH/576-629
C2IM63_VIBCH/186-235
C2IMW5_VIBCH/576-629
C2INJ4_VIBCH/263-316
C2IRN7_VIBCH/138-187
C2ISA4_VIBCH/186-235
C2IX72_VIBCH/229-281
C2IYR8_VIBCH/576-629
C2JEI5_VIBCH/576-629
C2JEK2_VIBCH/263-316
C2JFU1_VIBCH/138-187
C2JGG1_VIBCH/186-235
C2JI80_VIBCH/229-281
C2JK27_ENTFA/303-356
C2JV37_LACRH/78-127
C2JXD0_LACRH/351-404
C2KFH9_9LACO/305-358
C2KJ20_LEUMC/363-416
C2KNZ9_9ACTO/147-193
C2KQ83_9ACTO/549-602
C2KTM3_9ACTO/179-228
C2KW80_9FIRM/320-373
C2KYZ5_9FIRM/202-251
C2KZV6_9FIRM/126-175
C2LHB1_PROMI/181-238
C2LJ01_PROMI/260-313
C2LL42_PROMI/552-605
C2LNY8_PROMI/228-280
C2LRD4_STRSL/303-356
C2LWS5_STAHO/69-108
C2LX87_STAHO/67-108
C2LXK2_STAHO/203-252
C2M0X4_STAHO/303-356
C2M5A2_CAPGI/222-275
C2M964_9PORP/136-185
C2MDR2_9PORP/222-274
C2MEL7_BACCE/78-118
C2MH29_BACCE/187-236
C2MJE2_BACCE/10-47
C2MPN3_BACCE/206-255
C2MPN4_BACCE/180-233
C2MQ59_BACCE/199-248
C2MQS9_BACCE/310-363
C2MQX5_BACCE/174-227
C2MTD6_BACCE/103-152
C2MUQ0_BACCE/83-123
C2MX64_BACCE/148-197
C2MZH4_BACCE/10-47
C2N589_BACCE/206-255
C2N590_BACCE/180-233
C2N5U7_BACCE/199-248
C2N6G2_BACCE/310-363
C2N6L0_BACCE/174-227
C2N993_BACCE/103-152
C2NBG0_BACCE/78-119
C2NDX5_BACCE/148-197
C2NG91_BACCE/10-47
C2NLV9_BACCE/236-285
C2NLW0_BACCE/180-233
C2NMC9_BACCE/199-248
C2NMY9_BACCE/308-361
C2NN35_BACCE/177-230
C2NQK7_BACCE/103-152
C2NS87_BACCE/248-299
C2NSP6_BACCE/78-118
C2NV85_BACCE/148-197
C2NXF3_BACCE/10-47
C2P2P6_BACCE/206-255
C2P2P7_BACCE/180-233
C2P368_BACCE/199-248
C2P3Q0_BACCE/310-363
C2P3Y0_BACCE/174-227
C2P6G2_BACCE/103-152
C2P8T9_BACCE/1-31
C2PB98_BACCE/148-197
C2PDL8_BACCE/10-47
C2PJ67_BACCE/206-255
C2PJ68_BACCE/180-233
C2PJP0_BACCE/199-248
C2PK08_BACCE/310-363
C2PKE9_BACCE/174-227
C2PMZ4_BACCE/103-152
C2PPP2_BACCE/83-123
C2PS89_BACCE/169-218
C2PUM4_BACCE/10-47
C2PZV3_BACCE/206-255
C2PZV4_BACCE/173-226
C2Q0C3_BACCE/199-248
C2Q0Z5_BACCE/310-363
C2Q139_BACCE/174-227
C2Q3J2_BACCE/103-152
C2Q5V9_BACCE/78-118
C2QAL8_BACCE/10-47
C2QG37_BACCE/206-255
C2QG38_BACCE/180-233
C2QGM3_BACCE/199-248
C2QH83_BACCE/310-363
C2QHD3_BACCE/174-227
C2QJW5_BACCE/103-152
C2QLU5_BACCE/78-118
C2QP99_BACCE/148-197
C2QRM5_BACCE/10-47
C2QX75_BACCE/206-255
C2QX76_BACCE/164-217
C2QXP8_BACCE/199-248
C2QYE6_BACCE/310-363
C2QYJ2_BACCE/174-227
C2R0Y9_BACCE/103-152
C2R1Y3_BACCE/78-118
C2R4E9_BACCE/148-197
C2R6R7_BACCE/10-47
C2RC95_BACCE/206-255
C2RC96_BACCE/180-233
C2RCL4_BACCE/199-248
C2RDD3_BACCE/310-363
C2RDI2_BACCE/177-230
C2RG21_BACCE/103-152
C2RGX8_BACCE/78-118
C2RJE4_BACCE/148-197
C2RLP9_BACCE/10-47
C2RS57_BACCE/206-255
C2RS58_BACCE/180-233
C2RSM5_BACCE/199-248
C2RTA3_BACCE/310-363
C2RTD5_BACCE/177-230
C2RVT7_BACCE/103-152
C2RXE6_BACCE/78-118
C2RZZ5_BACCE/141-190
C2S2B5_BACCE/10-47
C2S7V8_BACCE/206-255
C2S7V9_BACCE/180-233
C2S8G0_BACCE/199-248
C2S929_BACCE/310-363
C2S975_BACCE/174-227
C2SDX4_BACCE/78-118
C2SG98_BACCE/169-218
C2SNZ1_BACCE/239-288
C2SNZ2_BACCE/173-226
C2SPM2_BACCE/199-248
C2SQA3_BACCE/310-363
C2SQE8_BACCE/177-230
C2SSV2_BACCE/103-152
C2STL3_BACCE/10-47
C2SUS2_BACCE/78-118
C2SX81_BACCE/148-197
C2SZK0_BACCE/10-47
C2T508_BACCE/206-255
C2T509_BACCE/180-233
C2T5H8_BACCE/199-248
C2T643_BACCE/310-363
C2T692_BACCE/174-227
C2T8Q9_BACCE/103-152
C2TA44_BACCE/78-119
C2TCQ4_BACCE/148-197
C2TF51_BACCE/10-47
C2TKM4_BACCE/236-285
C2TKM5_BACCE/180-233
C2TLM7_BACCE/199-248
C2TLS6_BACCE/308-361
C2TLX2_BACCE/174-227
C2TPE0_BACCE/103-152
C2TQV2_BACCE/250-301
C2TR70_BACCE/83-123
C2TTL4_BACCE/148-197
C2TW12_BACCE/10-47
C2U1L7_BACCE/236-285
C2U1L8_BACCE/180-233
C2U232_BACCE/199-248
C2U2P5_BACCE/310-363
C2U2U2_BACCE/174-227
C2U474_BACCE/127-176
C2U5D4_BACCE/103-152
C2U629_BACCE/219-270
C2U7T4_BACCE/78-118
C2UA73_BACCE/148-197
C2UCG8_BACCE/10-47
C2UI19_BACCE/206-255
C2UI20_BACCE/180-233
C2UI81_BACCE/199-248
C2UJ64_BACCE/310-363
C2UJF0_BACCE/174-227
C2ULP1_BACCE/103-152
C2UP62_BACCE/248-299
C2UPD0_BACCE/78-118
C2URN8_BACCE/148-197
C2UTY2_BACCE/10-47
C2UUK4_BACCE/1-42
C2UZE1_BACCE/206-255
C2UZE2_BACCE/180-233
C2V000_BACCE/199-248
C2V0N9_BACCE/310-363
C2V0T5_BACCE/174-227
C2V274_BACCE/137-186
C2V389_BACCE/103-152
C2V5A1_BACCE/248-299
C2V5Q0_BACCE/78-118
C2V844_BACCE/148-197
C2VAC9_BACCE/10-47
C2VFX3_BACCE/236-285
C2VFX4_BACCE/180-233
C2VGA2_BACCE/199-248
C2VH07_BACCE/310-363
C2VH53_BACCE/174-227
C2VIK1_BACCE/127-176
C2VJK8_BACCE/103-152
C2VLI6_BACCE/248-299
C2VMG8_BACCE/78-119
C2VPX1_BACCE/141-190
C2VSB6_BACCE/10-47
C2VXW8_BACCE/236-285
C2VXW9_BACCE/180-233
C2VYD8_BACCE/199-248
C2VZ03_BACCE/308-361
C2VZ48_BACCE/174-227
C2W1R3_BACCE/103-152
C2W2N9_BACCE/78-119
C2W6S4_BACCE/10-47
C2WB38_BACCE/206-255
C2WB39_BACCE/180-233
C2WBI9_BACCE/199-248
C2WC75_BACCE/308-361
C2WCB8_BACCE/162-215
C2WEJ6_BACCE/104-153
C2WG86_BACCE/78-118
C2WIT1_BACCE/148-197
C2WL11_BACCE/10-47
C2WRS9_BACCE/206-255
C2WRT0_BACCE/180-233
C2WS96_BACCE/199-248
C2WSW3_BACCE/310-363
C2WT12_BACCE/177-230
C2WVE0_BACCE/103-152
C2WW19_BACCE/248-299
C2WXJ6_BACCE/78-118
C2WYY3_BACCE/148-197
C2X1W3_BACCE/236-285
C2X1W4_BACCE/180-233
C2X277_BACCE/199-248
C2X2V6_BACCE/174-227
C2X443_BACCE/103-152
C2X4X1_BACCE/177-228
C2X5N7_BACCE/78-118
C2X838_BACCE/148-197
C2XAE3_BACCE/10-47
C2XFR2_BACCE/206-255
C2XFR3_BACCE/180-233
C2XG82_BACCE/199-248
C2XGU7_BACCE/310-363
C2XGZ6_BACCE/174-227
C2XJF3_BACCE/103-152
C2XM20_BACCE/179-224
C2XMW4_BACCE/83-123
C2XSM2_BACCE/10-47
C2XY16_BACCE/206-255
C2XY17_BACCE/173-226
C2XYP2_BACCE/199-248
C2XZC6_BACCE/310-363
C2XZH6_BACCE/174-227
C2Y1X4_BACCE/103-152
C2Y4G2_BACCE/78-118
C2Y6Z4_BACCE/148-197
C2Y9B5_BACCE/10-47
C2YEF2_BACCE/206-255
C2YEF3_BACCE/180-233
C2YEW9_BACCE/199-248
C2YFL1_BACCE/310-363
C2YFP5_BACCE/174-227
C2YI45_BACCE/103-152
C2YJ71_BACCE/250-301
C2YKH4_BACCE/78-118
C2YMZ0_BACCE/148-197
C2YQ98_BACCE/10-47
C2YVI7_BACCE/236-285
C2YVI8_BACCE/180-233
C2YW13_BACCE/199-248
C2YWN0_BACCE/310-363
C2YWS7_BACCE/174-227
C2YZ79_BACCE/103-152
C2Z1P1_BACCE/78-118
C2Z452_BACCE/169-218
C2Z6I0_BACCE/10-47
C2ZBU6_BACCE/206-255
C2ZBU7_BACCE/173-226
C2ZCB6_BACCE/199-248
C2ZCY6_BACCE/310-363
C2ZD32_BACCE/174-227
C2ZFG5_BACCE/88-137
C2ZGP1_BACCE/80-127
C2ZH06_BACCE/88-129
C2ZIA9_BACCE/44-84
C2ZKN7_BACCE/169-218
C2ZL61_BACCE/80-127
C2ZN67_BACCE/10-47
C2ZTC7_BACCE/206-255
C2ZTC8_BACCE/173-226
C2ZTU6_BACCE/199-248
C2ZUH0_BACCE/310-363
C2ZUL6_BACCE/177-230
C2ZX06_BACCE/88-137
C2ZZU9_BACMY/83-123
C3A297_BACMY/169-218
C3A4K3_BACMY/10-47
C3A9U5_BACMY/206-255
C3A9U6_BACMY/180-233
C3AAB6_BACMY/199-248
C3AAZ0_BACMY/310-363
C3AB35_BACMY/177-230
C3AEE4_BACMY/1-49
C3AG17_BACMY/79-119
C3AKD7_BACMY/10-47
C3APK7_BACMY/206-255
C3APK9_BACMY/180-233
C3AQ38_BACMY/199-248
C3AQQ2_BACMY/308-361
C3AQU9_BACMY/162-215
C3AUN7_BACMY/104-153
C3AXV1_BACMY/74-114
C3B2A3_BACMY/10-47
C3B6Z1_BACMY/206-255
C3B6Z2_BACMY/180-233
C3B7G2_BACMY/199-248
C3B848_BACMY/308-361
C3B897_BACMY/162-215
C3BAG0_BACMY/104-153
C3BEE2_9BACI/79-119
C3BJ61_9BACI/10-47
C3BP06_9BACI/206-255
C3BP07_9BACI/180-233
C3BPH6_9BACI/199-248
C3BQ29_9BACI/308-361
C3BQ76_9BACI/162-215
C3BTS3_9BACI/104-153
C3BW42_BACTU/78-118
C3BYB4_BACTU/95-141
C3BYM1_BACTU/148-197
C3C0Z3_BACTU/10-47
C3C6M7_BACTU/236-285
C3C6M8_BACTU/180-233
C3C789_BACTU/199-248
C3C815_BACTU/310-363
C3C862_BACTU/177-230
C3CAM0_BACTU/103-152
C3CBP0_BACTU/225-278
C3CCH4_BACTU/78-118
C3CF32_BACTU/148-197
C3CHE0_BACTU/10-47
C3CMV6_BACTU/236-285
C3CMV7_BACTU/180-233
C3CNI7_BACTU/199-248
C3CP68_BACTU/310-363
C3CPB6_BACTU/174-227
C3CRY7_BACTU/103-152
C3CT65_BACTU/141-195
C3CVH2_BACTU/78-118
C3D099_BACTU/10-47
C3D5V3_BACTU/236-285
C3D5V4_BACTU/180-233
C3D6I1_BACTU/199-248
C3D762_BACTU/310-363
C3D7A9_BACTU/174-227
C3D9T4_BACTU/103-152
C3DC72_BACTU/148-197
C3DDJ7_BACTS/78-118
C3DG05_BACTS/752-803
C3DG47_BACTS/148-197
C3DII5_BACTS/10-47
C3DNW2_BACTS/206-255
C3DNW3_BACTS/180-233
C3DPK3_BACTS/199-248
C3DQA3_BACTS/310-363
C3DQF0_BACTS/162-215
C3DXC8_BACTU/78-118
C3DZU0_BACTU/148-197
C3E259_BACTU/10-47
C3E7F7_BACTU/206-255
C3E7F8_BACTU/180-233
C3E814_BACTU/199-248
C3E8M8_BACTU/310-363
C3E8S8_BACTU/174-227
C3EB91_BACTU/103-152
C3EDV6_BACTU/167-216
C3EEL5_BACTK/78-118
C3EH32_BACTK/148-197
C3EJE4_BACTK/10-47
C3EPL4_BACTK/206-255
C3EPL5_BACTK/180-233
C3EQ67_BACTK/199-248
C3EQH3_BACTK/310-363
C3EQV5_BACTK/174-227
C3ETA8_BACTK/103-152
C3EVG3_BACTU/78-119
C3F089_BACTU/10-47
C3F615_BACTU/236-285
C3F616_BACTU/180-233
C3F6Z1_BACTU/199-248
C3F744_BACTU/308-361
C3F790_BACTU/177-230
C3F9U7_BACTU/103-152
C3FC23_BACTU/225-278
C3FCW0_BACTU/148-197
C3FE03_BACTB/83-123
C3FIS6_BACTB/10-47
C3FP85_BACTB/206-255
C3FP86_BACTB/180-233
C3FPW2_BACTB/199-248
C3FQJ3_BACTB/310-363
C3FQP1_BACTB/174-227
C3FT63_BACTB/103-152
C3FWL5_BACTB/148-197
C3FWV2_BACTU/78-119
C3FZA5_BACTU/148-197
C3G1K8_BACTU/10-47
C3G769_BACTU/236-285
C3G770_BACTU/180-233
C3G7N6_BACTU/199-248
C3G8A1_BACTU/308-361
C3G8E8_BACTU/174-227
C3GAV6_BACTU/103-152
C3GCP2_BACTU/78-119
C3GF36_BACTU/139-188
C3GHH6_BACTU/10-47
C3GN07_BACTU/236-285
C3GN08_BACTU/180-233
C3GNL8_BACTU/199-248
C3GP33_BACTU/308-361
C3GP80_BACTU/174-227
C3GRN5_BACTU/103-152
C3GUW0_BACTU/248-299
C3GUZ4_BACTU/78-118
C3GXC9_BACTU/169-218
C3GZL8_BACTU/10-47
C3H5A1_BACTU/206-255
C3H5A2_BACTU/180-233
C3H5R8_BACTU/199-248
C3H6D2_BACTU/310-363
C3H6H9_BACTU/177-230
C3H906_BACTU/103-152
C3HC63_BACTU/78-119
C3HEQ9_BACTU/141-190
C3HHE2_BACTU/10-47
C3HMR5_BACTU/206-255
C3HMR6_BACTU/180-233
C3HMZ9_BACTU/199-248
C3HNU4_BACTU/310-363
C3HNY7_BACTU/174-227
C3HRF3_BACTU/103-152
C3HU58_BACTU/78-118
C3HWQ4_BACTU/148-197
C3HZ74_BACTU/10-47
C3I524_BACTU/206-255
C3I525_BACTU/180-233
C3I5M0_BACTU/199-248
C3I691_BACTU/310-363
C3I6E1_BACTU/174-227
C3I7A5_BACTU/69-112
C3I8Z0_BACTU/103-152
C3IDA1_BACTU/83-123
C3IFS1_BACTU/148-197
C3II38_BACTU/10-47
C3INE9_BACTU/206-255
C3INF0_BACTU/180-233
C3INU7_BACTU/199-248
C3IPF6_BACTU/310-363
C3IPM3_BACTU/174-227
C3IRZ2_BACTU/103-152
C3IU67_BACTU/142-187
C3IV55_BACTU/199-247
C3JB35_9PORP/222-275
C3JDX1_RHOER/23-59
C3JIJ6_RHOER/212-261
C3JLK3_RHOER/258-311
C3JLL5_RHOER/365-418
C3JNR5_RHOER/197-246
C3JPK6_RHOER/205-254
C3K0I0_PSEFS/189-238
C3K0T2_PSEFS/139-188
C3K341_PSEFS/550-603
C3K3M1_PSEFS/229-280
C3K708_PSEFS/267-320
C3KSQ1_CLOB6/202-254
C3KSR4_CLOB6/239-288
C3KTE9_CLOB6/198-247
C3KZQ6_CLOB6/140-189
C3L119_CLOB6/206-255
C3L120_CLOB6/176-229
C3L128_CLOB6/175-226
C3L1C9_CLOB6/185-240
C3L3E6_CLOB6/296-349
C3L5U3_BACAC/171-224
C3L6K9_BACAC/10-47
C3L721_BACAC/180-233
C3L722_BACAC/206-255
C3LD18_BACAC/202-251
C3LEM4_BACAC/103-152
C3LIT9_BACAC/199-248
C3LIZ0_BACAC/78-119
C3LKX1_BACAC/308-361
C3LP17_VIBCM/186-235
C3LPZ1_VIBCM/229-281
C3LQ74_VIBCM/138-187
C3LS07_VIBCM/559-612
C3LS24_VIBCM/263-316
C3MAK4_RHISN/223-274
C3MFG9_RHISN/618-671
C3MI12_RHISN/231-282
C3NNV8_VIBCJ/186-235
C3NUC7_VIBCJ/229-281
C3NVT5_VIBCJ/138-187
C3NW39_VIBCJ/263-316
C3NW56_VIBCJ/576-629
C3P1A1_BACAA/103-152
C3P2Q0_BACAA/202-251
C3P673_BACAA/206-255
C3P674_BACAA/180-233
C3P785_BACAA/10-47
C3P7K9_BACAA/199-248
C3P8J8_BACAA/308-361
C3P930_BACAA/171-224
C3P9G3_BACAA/78-119
C3PGU1_CORA7/420-473
C3PGV0_CORA7/266-319
C3PLZ4_RICAE/554-607
C3PN08_RICAE/232-283
C3PYV4_9BACE/222-274
C3Q4V9_9BACE/132-181
C3QJM6_9BACE/116-163
C3QLX2_9BACE/222-274
C3QYD9_9BACE/116-163
C3R1S4_9BACE/222-274
C3R553_9BACE/222-274
C3RE18_9BACE/132-181
C3RK16_9FIRM/170-223
C3RK18_9FIRM/76-125
C3RLQ4_9FIRM/351-404
C3RLU2_9FIRM/187-235
C3RNS5_9FIRM/116-165
C3RQL9_9FIRM/168-217
C3SDE6_ECOLX/185-234
C3STY7_ECOLX/547-600
C3U1E8_EDWTA/261-314
C3WBM9_FUSMR/210-263
C3WET4_FUSMR/44-90
C3WG18_FUSMR/286-339
C3WID8_9FUSO/203-256
C3WPP3_9FUSO/274-327
C3WX07_9FUSO/351-404
C3WXW4_9FUSO/137-185
C3X4K6_OXAFO/760-813
C3X6N4_OXAFO/239-293
C3XAR3_OXAFO/752-805
C3XCV3_OXAFO/239-293
C3XER9_9HELI/184-233
C3XG51_9HELI/565-619
C3XJG8_9HELI/35-88
C3XL56_9HELI/176-225
C3XP94_9HELI/551-605
C4APL8_BURMA/249-305
C4AQK1_BURMA/613-666
C4ASQ3_BURMA/414-467
C4B1Q3_BURMA/293-346
C4B1X6_BURMA/183-232
C4EYZ2_HAEIF/226-277
C4EZQ1_HAEIF/563-616
C4F3F0_HAEIF/563-616
C4F5B1_HAEIF/226-277
C4F852_9ACTN/381-434
C4F883_9ACTN/202-251
C4FEH1_9BIFI/416-469
C4FEN6_9BIFI/142-191
C4FHX0_9AQUI/523-570
C4FJU2_9AQUI/13-66
C4FM60_9AQUI/220-273
C4FM70_9AQUI/184-233
C4FMT1_9FIRM/243-292
C4FPK7_9FIRM/323-376
C4FQI3_9FIRM/205-253
C4FWR1_9FIRM/314-367
C4FX29_9FIRM/80-126
C4FZZ1_ABIDE/307-360
C4G0D3_ABIDE/343-396
C4G555_ABIDE/90-139
C4G673_ABIDE/206-255
C4G6V8_ABIDE/128-177
C4G971_9FIRM/549-602
C4GAT0_9FIRM/76-113
C4GFN0_9NEIS/226-278
C4GJP4_9NEIS/584-637
C4H1Z7_YERPE/180-229
C4H2A9_YERPE/546-599
C4H5A0_YERPE/185-234
C4H9T5_YERPE/264-317
C4HBZ8_YERPE/264-317
C4HEY5_YERPE/229-281
C4HK59_YERPE/546-599
C4HKU5_YERPE/180-229
C4HNC1_YERPE/185-234
C4HR55_YERPE/546-599
C4HRG4_YERPE/180-229
C4HZ83_YERPE/185-234
C4HZJ8_YERPE/264-317
C4I895_BURPS/613-666
C4IDD6_CLOBU/304-357
C4IDH7_CLOBU/199-248
C4IDJ1_CLOBU/185-234
C4IGW7_CLOBU/206-255
C4IGW8_CLOBU/176-229
C4IGX3_CLOBU/30-81
C4ISF5_BRUAB/606-659
C4ISM2_BRUAB/231-282
C4ISX5_BRUAB/255-305
C4K1V6_RICPU/232-283
C4K2W3_RICPU/554-607
C4K493_HAMD5/544-597
C4K6X3_HAMD5/271-324
C4K7X9_HAMD5/229-281
C4KAV7_THASP/182-231
C4KB36_THASP/246-299
C4KM49_BURPS/414-467
C4KMR3_BURPS/293-346
C4KPI9_BURPS/249-305
C4KXJ2_BURPS/183-232
C4L138_EXISA/203-252
C4L3Z9_EXISA/299-352
C4L648_EXISA/196-244
C4L9X4_TOLAT/134-183
C4LB62_TOLAT/551-604
C4LBQ3_TOLAT/255-308
C4LD68_TOLAT/228-280
C4LF34_TOLAT/403-449
C4LJ07_CORK4/556-609
C4LJ13_CORK4/262-315
C4LJF6_CORK4/137-180
C4PLR4_CHLTZ/198-247
C4PNC5_CHLTZ/489-542
C4PP71_CHLTJ/198-247
C4PQ01_CHLTJ/489-542
C4RBB6_9ACTO/131-181
C4RDH0_9ACTO/269-322
C4RDI4_9ACTO/469-522
C4REF1_9ACTO/174-223
C4RGL0_9ACTO/239-288
C4RKS5_9ACTO/106-155
C4RMA1_9ACTO/233-282
C4RPM4_9ACTO/268-321
C4RWT3_YERBE/186-234
C4RWW8_YERBE/546-599
C4S1K8_YERBE/229-281
C4S2F5_YERBE/185-234
C4S602_YERBE/264-317
C4SBM1_YERMO/186-234
C4SBQ5_YERMO/568-621
C4SC87_YERMO/264-317
C4SEQ0_YERMO/229-281
C4SG94_YERMO/185-234
C4SJA7_YERFR/238-291
C4SNM5_YERFR/185-234
C4SR23_YERFR/546-599
C4SRJ8_YERFR/229-281
C4SRZ4_YERFR/165-217
C4SWJ1_YERIN/264-317
C4T303_YERIN/229-281
C4T4C9_YERIN/185-234
C4T574_YERIN/546-599
C4TSB7_YERKR/264-317
C4TU91_YERKR/180-229
C4TUL6_YERKR/547-600
C4TXY5_YERKR/229-281
C4U1F3_YERKR/185-234
C4U6Z9_YERAL/185-234
C4U7C3_YERAL/264-317
C4UBD3_YERAL/229-281
C4UCJ5_YERAL/545-598
C4UI98_YERRU/264-317
C4UKA2_YERRU/229-280
C4UP30_YERRU/547-600
C4UP63_YERRU/185-234
C4UT28_YERRO/264-317
C4UTF1_YERRO/229-281
C4UU34_YERRO/546-599
C4UZ51_YERRO/185-234
C4V099_YERRO/180-229
C4V1I5_9FIRM/149-198
C4V1Y7_9FIRM/287-340
C4V491_9FIRM/194-243
C4V564_9FIRM/318-371
C4V565_9FIRM/316-369
C4VL08_9LACO/299-352
C4VS52_9LACO/308-361
C4WBM4_STAWA/203-252
C4WCC7_STAWA/302-355
C4WF55_9RHIZ/606-659
C4WHT5_9RHIZ/231-282
C4WIC6_9RHIZ/214-264
C4WZD8_KLEPN/566-619
C4X1W7_KLEPN/228-280
C4X6R5_KLEPN/12-49
C4XCN2_KLEPN/298-351
C4XFC8_MYCFE/419-476
C4XGV6_DESMR/9-50
C4XS39_DESMR/522-575
C4XS81_DESMR/281-330
C4XT85_DESMR/204-253
C4YVB1_9RICK/232-283
C4YWP5_9RICK/555-608
C4Z163_EUBE2/206-255
C4Z2M3_EUBE2/196-245
C4Z4Y6_EUBE2/369-422
C4Z539_EUBE2/189-244
C4Z585_EUBE2/164-215
C4Z5I9_EUBE2/194-243
C4ZA81_EUBR3/194-243
C4ZAQ5_EUBR3/176-227
C4ZD17_EUBR3/206-254
C4ZD21_EUBR3/183-238
C4ZEX0_EUBR3/369-422
C4ZFI6_EUBR3/135-184
C4ZG97_EUBR3/172-221
C4ZJ91_THASP/225-277
C4ZKA0_THASP/598-651
C4ZQK0_ECOBW/185-234
C4ZQY4_ECOBW/547-600
C4ZW10_ECOBW/228-280
C4ZZP5_ECOBW/262-315
C5A1Q4_THEGJ/5-51
C5A8X0_BURGB/180-229
C5ADL8_BURGB/249-305
C5AFI3_BURGB/298-351
C5AJ49_BURGB/738-791
C5AT68_METEA/600-653
C5AVN6_METEA/227-278
C5B275_METEA/196-247
C5B4Q8_METEA/185-236
C5B5J5_METEA/281-330
C5B6H5_METEA/463-516
C5B990_EDWI9/228-280
C5BA92_EDWI9/185-234
C5BGI5_EDWI9/261-314
C5BH74_EDWI9/545-598
C5BLM8_TERTT/229-280
C5BMR7_TERTT/268-321
C5BMY7_TERTT/553-606
C5BSH3_TERTT/181-230
C5BVS0_BEUC1/109-158
C5C5I2_BEUC1/434-487
C5CCM1_MICLC/432-485
C5CDI4_KOSOT/332-385
C5CGY4_KOSOT/2-45
C5CUI4_VARPS/687-740
C5CUM2_VARPS/265-318
C5CXQ1_VARPS/188-237
C5CYF3_VARPS/211-260
C5CZ29_VARPS/251-307
C5D2W5_GEOSW/774-822
C5D402_GEOSW/197-246
C5D4R8_GEOSW/309-362
C5D4X5_GEOSW/172-225
C5D8N3_GEOSW/180-233
C5D8N4_GEOSW/206-255
C5D9B2_GEOSW/199-248
C5EC61_BIFLI/422-475
C5EIW5_9FIRM/152-203
C5EJF9_9FIRM/308-361
C5EM23_9FIRM/187-236
C5EQF6_9FIRM/317-370
C5EQH6_9FIRM/343-396
C5ESN4_9FIRM/12-51
C5ETI2_9FIRM/127-176
C5ETK3_9FIRM/185-240
C5ETK7_9FIRM/206-255
C5EU84_9FIRM/186-235
C5EYF0_9HELI/548-602
C5F0I1_9HELI/178-226
C5F4D2_LACPA/83-131
C5F5B8_LACPA/287-340
C5I5Z9_LISIN/191-240
C5J5R6_MYCCR/465-522
C5N2S2_STAA3/203-252
C5N5Y7_STAA3/303-356
C5NBU1_BURMA/613-666
C5NDS7_BURMA/249-305
C5NE10_BURMA/414-467
C5NGS3_BURMA/293-346
C5NII0_BURMA/183-232
C5NX65_9BACL/296-349
C5PZE8_STAAU/203-252
C5PZN6_STAAU/303-356
C5Q9I5_STAEP/303-356
C5QD20_STAEP/203-252
C5QL97_STAEP/203-252
C5QSV2_STAEP/303-356
C5QTL0_STAEP/203-252
C5QXG6_STAEP/303-356
C5RBJ7_WEIPA/313-366
C5RZ62_9PAST/264-315
C5S146_9PAST/555-608
C5T221_ACIDE/192-241
C5T442_ACIDE/250-306
C5T5D8_ACIDE/721-774
C5TE90_ZYMMO/191-240
C5TEF3_ZYMMO/235-286
C5THB0_ZYMMO/605-658
C5TIU5_NEIFL/226-278
C5TPG7_NEIFL/579-632
C5UPA0_CLOBO/198-247
C5UPB3_CLOBO/184-233
C5UUM7_CLOBO/146-196
C5UXY2_CLOBO/206-255
C5UXY3_CLOBO/176-229
C5UXY8_CLOBO/175-226
C5UZG0_CLOBO/309-362
C5VRR6_CLOBO/303-356
C5VRU9_CLOBO/149-197
C5VSB9_CLOBO/175-226
C5VSC4_CLOBO/176-229
C5VSC5_CLOBO/206-255
C5VT41_CLOBO/184-233
C5VTG3_CLOBO/199-248
C5VY65_STRSE/306-359
C5W850_ECOBB/262-315
C5W921_ECOBB/547-600
C5WA36_ECOBB/228-280
C5WFT4_STRDG/303-356
C5WJN6_STRDG/64-114
C5WQ19_SORBI/458-511
C5YHG2_SORBI/436-486
C5YWL3_SORBI/437-490
C5YWX9_SORBI/463-516
C5ZF90_BURPS/183-232
C5ZGV2_BURPS/414-467
C5ZHF6_BURPS/293-346
C5ZJ84_BURPS/249-305
C5ZT29_BURPS/613-666
C5ZWP6_9HELI/549-603
C5ZY41_9HELI/177-226
C6A0K7_THESM/8-53
C6A8L1_BIFLB/422-475
C6AAM6_BARGA/239-290
C6AC15_BARGA/231-282
C6AEL9_BARGA/605-658
C6AJ69_BIFAS/422-475
C6AK31_AGGAN/227-278
C6ALW7_AGGAN/557-610
C6ASG8_RHILS/619-672
C6AUM1_RHILS/231-282
C6AZX5_RHILS/223-274
C6BBE5_RALP1/247-303
C6BBI9_RALP1/217-266
C6BGD6_RALP1/312-365
C6BK61_RALP1/754-807
C6BMX2_RALP1/192-241
C6BSX0_DESAD/519-572
C6BTZ9_DESAD/254-304
C6BXL8_DESAD/135-182
C6BYP5_DESAD/204-253
C6BZU7_DESAD/122-169
C6C3L2_DICDC/185-234
C6C5J0_DICDC/229-281
C6C749_DICDC/12-49
C6CAY2_DICDC/262-315
C6CE38_DICDC/546-599
C6CF93_DICZE/185-234
C6CJR9_DICZE/545-598
C6CLT5_DICZE/262-315
C6CP79_DICZE/229-281
C6CTW1_PAESJ/311-364
C6CU56_PAESJ/198-247
C6CXS0_PAESJ/199-248
C6D2U4_PAESJ/195-244
C6D546_PAESJ/207-256
C6D547_PAESJ/181-234
C6D7N9_PAESJ/124-177
C6D7Q0_PAESJ/172-225
C6DDF7_PECCP/262-315
C6DGS7_PECCP/229-281
C6DKG6_PECCP/546-599
C6DKZ1_PECCP/185-234
C6DL23_MYCTK/209-258
C6DLJ7_MYCTK/280-333
C6DLK4_MYCTK/463-516
C6DT23_MYCTK/133-182
C6DUQ1_MYCTK/119-168
C6DZB2_GEOSM/222-276
C6DZD0_GEOSM/255-308
C6E044_GEOSM/222-273
C6E584_GEOSM/260-313
C6E7E8_GEOSM/519-572
C6E7K5_GEOSM/195-244
C6EBD9_ECOBD/185-234
C6EFB3_ECOBD/228-280
C6EHS8_ECOBD/547-600
C6EJC6_ECOBD/262-315
C6GNL4_STRSX/306-359
C6GUL6_STRS4/306-359
C6HWL6_9BACT/181-230
C6HYU0_9BACT/524-577
C6HZX6_9BACT/233-286
C6I5X7_9BACE/222-274
C6IUR4_9BACE/222-274
C6IVY5_9BACL/200-249
C6IWD8_9BACL/260-313
C6J365_9BACL/309-362
C6J3B4_9BACL/181-234
C6J3B5_9BACL/207-256
C6J3X8_9BACL/198-247
C6J6U6_9BACL/200-249
C6J7X2_9FIRM/206-255
C6J977_9FIRM/177-232
C6JBE8_9FIRM/88-137
C6JFA2_9FIRM/122-171
C6JFW4_9FIRM/186-235
C6JG84_9FIRM/152-203
C6JGK6_9FIRM/310-363
C6JGN3_9FIRM/101-150
C6JI10_FUSVA/349-402
C6JJP2_FUSVA/69-112
C6JJT6_FUSVA/211-264
C6JPD1_FUSVA/206-258
C6JRK5_SORBI/168-221
C6L2K0_RHOOP/392-445
C6L2K1_RHOOP/258-311
C6L9V0_9FIRM/187-238
C6LBJ5_9FIRM/188-243
C6LBL3_9FIRM/206-255
C6LFQ8_9FIRM/309-362
C6LLF5_9FIRM/186-235
C6M4P1_NEISI/578-631
C6M9Y5_NEISI/226-278
C6N044_9GAMM/276-329
C6N2N9_9GAMM/185-234
C6N3K5_9GAMM/559-612
C6N5T6_9GAMM/225-276
C6NRS4_9GAMM/555-606
C6NRT0_9GAMM/223-276
C6NU94_9GAMM/249-302
C6NUQ7_9GAMM/226-277
C6NWP6_9GAMM/184-233
C6PP32_9CLOT/141-190
C6PPD2_9CLOT/184-233
C6PS63_9CLOT/9-47
C6PTX7_9CLOT/296-349
C6PU64_9CLOT/127-176
C6PUZ4_9CLOT/206-255
C6PUZ5_9CLOT/176-229
C6PW94_9CLOT/198-247
C6Q0X4_9CLOT/175-226
C6Q1W4_9CLOT/126-174
C6R206_9MICC/12-46
C6R470_9MICC/392-445
C6RAA1_9CORY/425-478
C6RAB0_9CORY/300-353
C6REM1_9PROT/181-230
C6RFN1_9PROT/560-614
C6RLK5_ACIRA/559-612
C6RNB0_ACIRA/233-284
C6RU58_VIBCH/229-281
C6RUX1_VIBCH/263-316
C6RUY8_VIBCH/559-612
C6S2T3_VIBCH/138-187
C6S5Y2_NEIML/226-278
C6S7Z4_NEIML/571-624
C6SAG0_NEIME/226-278
C6SAN2_NEIME/571-624
C6SIC9_NEIME/571-624
C6SLP0_NEIME/226-264
C6SR76_STRMN/305-358
C6TQA3_BURPS/414-467
C6TRG6_BURPS/293-346
C6TSP0_BURPS/249-305
C6U0P6_BURPS/183-232
C6U842_BURPS/613-666
C6UC90_ECOBR/262-315
C6UEB8_ECOBR/547-600
C6UGI9_ECOBR/228-280
C6US56_ECO5T/264-315
C6UTV8_ECO5T/547-600
C6UWD7_ECO5T/228-280
C6UYC5_ECO5T/185-234
C6V1Y1_ECO5T/12-48
C6V4H6_NEORI/534-607
C6V4K3_NEORI/225-276
C6VQS5_LACPJ/303-356
C6VRK5_DYAFD/132-181
C6VTK2_DYAFD/135-184
C6VUU7_DYAFD/131-180
C6VYT8_DYAFD/129-178
C6W468_DYAFD/222-275
C6W753_DYAFD/141-190
C6W8I8_ACTMD/105-154
C6W8L5_ACTMD/284-337
C6W9Z3_ACTMD/215-264
C6WA00_ACTMD/120-169
C6WA29_ACTMD/189-238
C6WAH7_ACTMD/265-318
C6WAJ3_ACTMD/370-423
C6WEA4_ACTMD/255-308
C6WEU7_ACTMD/215-264
C6WEY7_ACTMD/103-152
C6WHU9_ACTMD/104-153
C6WJS0_ACTMD/188-237
C6WP52_ACTMD/112-161
C6WQ75_ACTMD/128-177
C6WS27_ACTMD/133-182
C6WW78_METML/184-233
C6WXR9_METML/227-279
C6WZ16_METML/577-630
C6X620_FLAB3/228-281
C6X7Q8_METSD/227-279
C6XA76_METSD/569-622
C6XBW0_METSD/184-233
C6XFD1_LIBAP/231-282
C6XHL9_LIBAP/616-669
C6XNC2_HIRBI/232-283
C6XRI0_HIRBI/617-670
C6XT26_PEDHD/222-275
C6XTP2_PEDHD/222-275
C6Y0H5_PEDHD/131-180
C6Y2J2_PEDHD/221-274
C6YEN2_VIBCH/186-235
C6YFW3_VIBCH/138-187
C6YK22_VIBCH/559-612
C6YK40_VIBCH/263-316
C6YLW9_VIBCH/229-281
C6YPU8_FRATT/515-566
C6YQ78_FRATT/235-286
C6YVK6_9GAMM/516-567
C6YVV5_9GAMM/235-286
C6YZT0_9BACE/132-181
C6Z7H8_9BACE/222-274
C6ZNL8_9CAUD/198-247
C7BKF0_PHOAA/585-638
C7BLD8_PHOAA/264-317
C7BLV8_PHOAA/229-281
C7BNT1_PHOAA/189-238
C7BXY7_HELPB/612-666
C7BYG3_HELPB/199-248
C7CAL5_METED/600-653
C7CE62_METED/227-278
C7CI51_METED/224-275
C7CSZ1_ENTFA/303-356
C7D3N8_ENTFA/303-356
C7D7Q9_9RHOB/227-278
C7DAH5_9RHOB/592-645
C7DAJ5_9RHOB/232-283
C7G7W5_9FIRM/206-255
C7G7W7_9FIRM/182-237
C7GBS9_9FIRM/194-243
C7GBX4_9FIRM/152-203
C7GDX4_9FIRM/192-241
C7GGM6_9FIRM/332-385
C7GZY7_9FIRM/382-435
C7H088_9FIRM/191-240
C7H329_9FIRM/396-449
C7H3D6_9FIRM/293-346
C7H4W6_9FIRM/205-253
C7H4W7_9FIRM/130-183
C7H5A7_9FIRM/104-153
C7H7I9_9FIRM/56-109
C7H845_9FIRM/103-152
C7HAZ0_9FIRM/169-218
C7HBY8_CLOTM/177-228
C7HEX3_CLOTM/293-346
C7HFV9_CLOTM/194-243
C7HFZ2_CLOTM/184-238
C7HFZ3_CLOTM/206-255
C7HG40_CLOTM/196-245
C7HHY6_CLOTM/199-248
C7HSW1_9FIRM/83-132
C7HT49_9FIRM/82-131
C7HT65_9FIRM/87-136
C7HUH1_9FIRM/550-603
C7HWB9_9FIRM/202-248
C7HWR5_9FIRM/275-328
C7IPI1_THEET/191-240
C7IQX4_THEET/292-345
C7ISY7_THEET/182-235
C7ISY8_THEET/205-254
C7IT52_THEET/192-241
C7IUG4_THEET/176-227
C7JE68_ACEP3/251-302
C7JGD1_ACEP3/605-658
C7JM64_ACEPA/605-658
C7JQC8_ACEPA/251-302
C7JWD2_ACEPA/605-658
C7JZJ3_ACEPA/251-302
C7K2B1_ACEPA/251-302
C7K6M4_ACEPA/605-658
C7KBI0_ACEPA/251-302
C7KFU3_ACEPA/605-658
C7KKU6_ACEPA/251-302
C7KQ59_ACEPA/605-658
C7KV57_ACEPA/251-302
C7KZH4_ACEPA/605-658
C7L1S3_ACEPA/605-658
C7L4Y5_ACEPA/251-302
C7LD73_BRUMC/606-659
C7LDN9_BRUMC/231-282
C7LDZ6_BRUMC/247-297
C7LKG1_SULMS/269-320
C7LMQ6_MYCML/453-488
C7LQN4_DESBD/208-257
C7LRM8_DESBD/522-575
C7LWR7_DESBD/289-338
C7LXX1_ACIFD/198-247
C7LZF9_ACIFD/109-158
C7LZI2_ACIFD/240-293
C7LZN3_ACIFD/228-281
C7M2H3_ACIFD/271-324
C7M639_CAPOD/222-275
C7MA86_BRAFD/15-48
C7MCF9_BRAFD/368-421
C7MGR5_BRAFD/5-48
C7MNW8_CRYCD/356-409
C7MQU0_SACVD/250-303
C7MSF3_SACVD/209-258
C7MUM0_SACVD/213-262
C7MY96_SACVD/238-287
C7MYF9_SACVD/29-75
C7MYK8_SACVD/374-427
C7MZ75_SACVD/277-330
C7N108_SLAHD/252-304
C7N4Z8_SLAHD/328-381
C7NAH6_LEPBD/213-264
C7NC70_LEPBD/327-380
C7NHN4_KYTSD/204-252
C7NIP6_KYTSD/529-582
C7P7M9_METFA/4-50
C7PB29_CHIPD/128-177
C7PB31_CHIPD/129-178
C7PEN5_CHIPD/130-179
C7PI81_CHIPD/220-273
C7PMG4_CHIPD/132-181
C7PQD5_CHIPD/225-278
C7PXJ1_CATAD/141-187
C7Q0L3_CATAD/128-177
C7Q0V1_CATAD/116-165
C7Q1H7_CATAD/209-258
C7Q582_CATAD/325-378
C7Q702_CATAD/208-257
C7Q8R8_CATAD/4-47
C7Q8Y6_CATAD/208-257
C7QA49_CATAD/356-405
C7QCR9_CATAD/298-347
C7QCX2_CATAD/494-547
C7QEF0_CATAD/300-349
C7QK56_CATAD/105-154
C7QKH2_CATAD/119-168
C7QM79_CYAP0/263-316
C7QR23_CYAP0/314-367
C7QR32_CYAP0/310-363
C7QSX1_CYAP0/349-402
C7QVB1_CYAP0/254-307
C7QY67_CYAP0/306-350
C7R0L3_JONDD/224-273
C7R3C2_JONDD/225-274
C7R4M2_JONDD/439-492
C7R5N0_KANKD/154-189
C7R7Q3_KANKD/550-603
C7R9V9_KANKD/229-280
C7RD98_ANAPD/538-591
C7REQ0_ANAPD/284-337
C7RF03_ANAPD/202-247
C7RH96_ANAPD/98-152
C7RKZ1_ACCPU/579-632
C7RLD1_ACCPU/182-231
C7RPA2_ACCPU/225-277
C7RSH7_ACCPU/253-306
C7RUU7_ACCPU/141-190
C7TCR3_LACRG/351-404
C7TJI1_LACRL/351-404
C7U7Z4_ENTFA/303-356
C7UAK7_ENTFA/273-309
C7UBQ4_ENTFA/76-119
C7UGR1_ENTFA/303-356
C7UHT7_ENTFA/79-127
C7UNX1_ENTFA/303-356
C7UV38_ENTFA/303-356
C7UYW4_ENTFA/76-119
C7V3B6_ENTFA/378-425
C7V5J9_ENTFA/303-356
C7VCK4_ENTFA/303-356
C7VNH2_ENTFA/303-356
C7VU22_ENTFA/79-127
C7VVV9_ENTFA/303-356
C7W2Q1_ENTFA/303-356
C7WA67_ENTFA/303-356
C7WKL4_ENTFA/303-356
C7WP17_ENTFA/303-356
C7X210_ENTFA/303-356
C7XER4_9PORP/222-274
C7XI23_9LACO/305-358
C7XNV3_9FUSO/352-405
C7XU09_9LACO/316-369
C7XZY9_9LACO/299-352
C7Y777_9LACO/305-358
C7YB81_ENTFA/303-356
C7ZXE7_STAAU/303-356
C7ZYV4_STAAU/203-252
C8A4G8_STAAU/303-356
C8A6E2_STAAU/203-252
C8ACF1_STAAU/277-330
C8ADT1_STAAU/203-252
C8AIN7_STAAU/303-356
C8ALG8_STAAU/203-252
C8ASG7_STAAU/303-356
C8ATX1_STAAU/203-252
C8JTG6_LISMO/309-362
C8JTR5_LISMO/202-251
C8K0N5_LISMO/309-362
C8K0Z9_LISMO/202-251
C8K8T5_LISMO/309-362
C8KAD6_LISMO/202-251
C8KJC8_STAAU/303-356
C8KMT3_STAAU/203-252
C8KSV0_STAAU/303-356
C8KTB3_STAAU/203-252
C8KWQ0_9PAST/555-608
C8L0R8_STAAU/203-252
C8L0Y0_STAAU/303-356
C8L850_STAAU/303-356
C8LFG9_STAAU/203-252
C8LIH2_STAAU/303-356
C8LLH8_STAAU/203-252
C8LTM9_STAAU/303-356
C8LU50_STAAU/203-252
C8LWP4_STAAU/203-252
C8LZX0_STAAU/303-356
C8M7C3_STAAU/303-356
C8M7K4_STAAU/203-252
C8MC47_STAAU/203-252
C8MF34_STAAU/303-356
C8MIJ2_STAAU/203-252
C8MJK3_STAAU/303-356
C8MUV0_STAAU/303-356
C8MVG4_STAAU/203-252
C8N008_STAAU/303-356
C8N2I5_STAAU/203-252
C8NCL2_9GAMM/551-604
C8ND61_9GAMM/231-283
C8NEW7_9LACT/308-362
C8NPB1_COREF/316-369
C8NPB9_COREF/268-321
C8P839_9LACO/315-368
C8PAI1_9LACO/317-370
C8PBR6_9LACO/112-160
C8PE38_9PROT/559-613
C8PIM4_9PROT/16-55
C8PQF3_9SPIO/221-274
C8PQS4_9SPIO/203-252
C8PRS2_9SPIO/541-594
C8PV16_9GAMM/331-382
C8PWI0_9GAMM/567-620
C8RTJ4_CORJE/487-540
C8RTK2_CORJE/278-331
C8RWC2_9RHOB/227-278
C8S0A5_9RHOB/232-283
C8S1M4_9RHOB/122-171
C8S368_9RHOB/602-655
C8SJY2_9RHIZ/222-273
C8SK64_9RHIZ/230-281
C8SSA4_9RHIZ/608-661
C8SZJ4_KLEPR/228-280
C8T263_KLEPR/262-315
C8T4A4_KLEPR/545-598
C8T6T8_KLEPR/12-49
C8TFY9_ECO26/262-315
C8TH86_ECO26/547-600
C8THU8_ECO26/184-233
C8TJQ0_ECO26/228-280
C8TTK3_ECO26/185-234
C8TX03_ECO10/547-600
C8TY77_ECO10/228-280
C8U3K7_ECO10/185-234
C8U9H3_ECO10/262-315
C8UC93_ECO1A/185-234
C8UEU9_ECO1A/262-315
C8UG26_ECO1A/547-600
C8UHE6_ECO1A/159-208
C8UHU1_ECO1A/228-280
C8VVS0_DESAS/76-125
C8VX55_DESAS/122-171
C8VXS6_DESAS/63-108
C8VXV7_DESAS/63-109
C8VYY5_DESAS/203-252
C8W1H7_DESAS/194-243
C8W1U2_DESAS/175-227
C8W298_DESAS/106-155
C8W3K2_DESAS/294-347
C8W484_DESAS/182-235
C8W485_DESAS/206-255
C8W5I9_DESAS/187-236
C8W713_ATOPD/389-442
C8W9U8_ATOPD/226-275
C8WBJ0_ZYMMN/235-286
C8WBU8_ZYMMN/139-188
C8WEJ4_ZYMMN/605-658
C8WGN9_EGGLE/343-396
C8WQ87_ALIAD/172-225
C8WVJ6_ALIAD/122-166
C8WW46_ALIAD/190-243
C8WW47_ALIAD/206-255
C8WXD4_ALIAD/204-253
C8WY27_ALIAD/303-356
C8WYX2_DESRD/187-236
C8X152_DESRD/282-333
C8X431_DESRD/521-574
C8XA42_NAKMY/255-304
C8XBM9_NAKMY/135-184
C8XD96_NAKMY/129-179
C8XG60_NAKMY/383-436
C8XG81_NAKMY/269-322
C8ZYV7_ENTGA/303-356
C9A3X5_ENTGA/179-228
C9A933_ENTCA/179-228
C9AAM5_ENTCA/303-356
C9AFI1_ENTFC/304-357
C9APB4_ENTFC/304-357
C9AX88_ENTCA/179-228
C9AZL3_ENTCA/101-150
C9B0Q5_ENTCA/303-356
C9B6G3_ENTFC/304-357
C9B9Y0_ENTFC/305-358
C9BCN6_ENTFC/304-357
C9BJW2_ENTFC/304-357
C9BL88_ENTFC/76-124
C9C1U8_ENTFC/304-357
C9C8P5_ENTFC/304-357
C9CD08_ENTFC/76-124
C9CLM2_ENTCA/179-228
C9CMY8_ENTCA/101-150
C9CP54_ENTCA/303-356
C9CUU9_9RHOB/128-177
C9CUZ4_9RHOB/227-278
C9CVN7_9RHOB/598-651
C9CZ79_9RHOB/232-283
C9DC52_9CAUD/11-53
C9KNX0_9FIRM/308-361
C9KQC3_9FIRM/13-47
C9L0R8_9BACE/51-96
C9L3G4_9BACE/222-274
C9L8C6_RUMHA/265-318
C9L9S0_RUMHA/152-203
C9LA20_RUMHA/213-262
C9LAE5_RUMHA/186-235
C9LB96_RUMHA/191-246
C9LBW6_RUMHA/117-166
C9LHR9_9BACT/222-274
C9LHX2_9BACT/223-275
C9LLN1_9FIRM/327-380
C9LM97_9FIRM/333-386
C9LRB9_9FIRM/146-195
C9LRM5_9FIRM/131-180
C9LSC1_9FIRM/151-200
C9LSR6_9FIRM/192-241
C9LTA9_9FIRM/310-363
C9LZ42_LACHE/305-358
C9M9L0_9BACT/904-957
C9MDJ4_HAEIF/563-616
C9MDS5_HAEIF/226-277
C9MI94_HAEIF/226-277
C9MIM4_HAEIF/563-616
C9MKH3_9BACT/227-278
C9MN87_9BACT/222-274
C9MQM4_9BACT/173-225
C9MWE8_9FUSO/213-264
C9MZ09_9FUSO/327-380
C9NLS0_9VIBR/229-280
C9NN19_9VIBR/256-309
C9NN36_9VIBR/551-604
C9NNP1_9VIBR/138-187
C9NS66_9VIBR/186-235
C9NZ68_9VIBR/189-238
C9P0T8_VIBME/229-280
C9P2K1_VIBME/557-610
C9P6G2_VIBME/138-187
C9P9H9_VIBFU/258-311
C9PA45_VIBFU/562-615
C9PAL2_VIBFU/202-253
C9PBX5_VIBFU/189-238
C9PEC3_VIBFU/178-226
C9PLL0_VIBFU/121-170
C9PM19_9PAST/557-610
C9PP84_9PAST/226-277
C9PYZ2_9BACT/226-278
C9PZD4_9BACT/222-274
C9Q2J8_9VIBR/562-615
C9Q2L4_9VIBR/263-316
C9Q2Q5_9VIBR/229-281
C9Q6B8_9VIBR/138-187
C9QBQ6_VIBOR/229-280
C9QCH3_VIBOR/552-605
C9QCJ0_VIBOR/252-305
C9QIV0_VIBOR/145-194
C9QMQ6_VIBOR/121-170
C9QSQ1_ECOD1/185-234
C9QWH5_ECOD1/228-280
C9QYU5_ECOD1/547-600
C9R0E0_ECOD1/262-315
C9R512_AGGAD/550-603
C9R7H9_AGGAD/227-278
C9R8L8_AMMDK/205-254
C9R8L9_AMMDK/182-236
C9R939_AMMDK/304-357
C9R9X4_AMMDK/192-241
C9RCM6_AMMDK/192-241
C9RDY9_METVM/5-51
C9RIS2_FIBSS/215-268
C9RMT0_FIBSS/197-250
C9RNL3_FIBSS/221-272
C9RRT2_FIBSS/293-344
C9RUU4_GEOSY/180-233
C9RWV2_GEOSY/200-249
C9RYK5_GEOSY/310-363
C9RZK1_GEOSY/180-233
C9RZK2_GEOSY/206-255
C9RZX0_GEOSY/199-248
C9S0A8_GEOSY/196-245
C9T7J5_9RHIZ/231-282
C9T7U5_9RHIZ/229-279
C9T834_9RHIZ/606-659
C9TG98_9RHIZ/231-282
C9TGJ8_9RHIZ/229-279
C9THB0_9RHIZ/606-659
C9TQV1_9RHIZ/606-659
C9TRH4_9RHIZ/229-279
C9TRS6_9RHIZ/231-282
C9TSA9_9RHIZ/231-282
C9TSL1_9RHIZ/229-279
C9TXJ5_9RHIZ/606-659
C9U4U4_BRUAB/606-659
C9U5D5_BRUAB/231-282
C9U5N7_BRUAB/229-279
C9UDU8_BRUAB/606-659
C9UEK7_BRUAB/231-282
C9UEV9_BRUAB/229-279
C9UND0_BRUAB/606-659
C9UNU1_BRUAB/231-282
C9UP47_BRUAB/229-279
C9UZD0_BRUAB/606-659
C9V031_BRUAB/120-170
C9V0D0_BRUAB/231-282
C9VBR0_BRUNE/606-659
C9VD68_BRUNE/229-279
C9VDG5_BRUNE/231-282
C9VLY6_9RHIZ/606-659
C9VM16_9RHIZ/231-282
C9VMB6_9RHIZ/229-279
C9VT56_BRUAB/606-659
C9VUF6_BRUAB/231-282
C9VUR2_BRUAB/229-279
C9WYH9_NEIM8/571-624
C9X0K0_NEIM8/229-281
C9X6Z0_SALTD/228-280
C9X7H1_SALTD/185-234
C9XFH5_SALTD/262-315
C9XGZ5_SALTD/594-647
C9XIC3_CLODC/202-251
C9XIE7_CLODC/11-48
C9XJ42_CLODC/175-224
C9XJA1_CLODC/237-290
C9XM01_CLODC/202-251
C9XN12_CLODC/206-255
C9XN13_CLODC/180-234
C9XSQ7_CLODC/323-376
C9XV69_CROTZ/185-234
C9XZ13_CROTZ/283-336
C9Y0D9_CROTZ/548-601
C9Y2E5_CROTZ/229-281
C9Y6N5_9BURK/274-327
C9YCL3_9BURK/184-233
C9YEL0_9BURK/219-268
C9YG02_9BURK/452-505
C9YHF9_CLODR/202-251
C9YHI3_CLODR/11-48
C9YI77_CLODR/175-224
C9YJF1_CLODR/202-251
C9YL52_CLODR/323-376
C9YL96_CLODR/237-290
C9YPL6_CLODR/206-255
C9YPL7_CLODR/180-234
C9YUX7_STRSW/138-187
C9YWE0_STRSW/268-321
C9YZE9_STRSW/249-298
C9Z071_STRSW/126-174
C9Z0K3_STRSW/451-504
C9Z106_STRSW/133-182
C9Z1Q7_STRSW/218-267
C9Z320_STRSW/221-270
C9Z3P3_STRSW/202-251
C9Z4M1_STRSW/228-277
C9Z526_STRSW/122-171
C9Z7B8_STRSW/131-180
C9Z8L0_STRSW/24-74
C9ZAC1_STRSW/333-382
C9ZAW9_STRSW/322-375
C9ZD19_STRSW/420-472
C9ZDK7_STRSW/252-301
C9ZDK8_STRSW/232-281
C9ZER7_STRSW/206-255
C9ZGT7_STRSW/99-146
CARQ_MYXXA/114-163
D0AEI2_ENTFC/304-357
D0AM27_ENTFC/304-357
D0B0N9_BRUAB/606-659
D0B127_BRUAB/231-282
D0B1C2_BRUAB/247-297
D0B8F3_BRUME/606-659
D0BA33_BRUME/247-297
D0BAD3_BRUME/231-282
D0BF60_BRUSU/606-659
D0BIM2_BRUSU/231-282
D0BIW8_BRUSU/247-297
D0BKM7_9LACT/308-362
D0BQ42_9FUSO/350-403
D0BVR9_9GAMM/561-614
D0C183_9GAMM/232-283
D0C5N5_ACIBA/232-283
D0CDS0_ACIBA/561-614
D0CHN6_9SYNE/250-303
D0CI23_9SYNE/243-297
D0CLH5_9SYNE/393-446
D0CM17_9SYNE/271-324
D0CMN5_9SYNE/247-300
D0CMV6_9SYNE/308-361
D0CPP7_9RHOB/227-278
D0CSW6_9RHOB/232-283
D0CSZ0_9RHOB/596-649
D0CZ34_9RHOB/232-283
D0CZL0_9RHOB/599-652
D0D0J4_9RHOB/227-278
D0DGP9_9LACO/305-358
D0DMH4_9LACO/299-352
D0DRG4_LACFE/315-368
D0DWE9_9LACO/299-352
D0FNL0_ERWPY/547-600
D0FQ53_ERWPY/186-234
D0FRL8_ERWPY/185-234
D0FVA1_ERWPY/209-262
D0FX70_ERWPY/228-280
D0GDD1_BRUME/247-297
D0GDN1_BRUME/231-282
D0GE33_BRUME/606-659
D0GKI1_9FUSO/213-257
D0GL12_9FUSO/328-381
D0GR97_VIBMI/138-187
D0GTJ8_VIBMI/263-316
D0GTW2_VIBMI/559-612
D0GWS0_VIBMI/229-281
D0GYF3_VIBMI/189-238
D0H1J4_VIBCH/555-608
D0H4W1_VIBCH/138-187
D0H999_VIBCH/263-316
D0HAZ8_VIBMI/229-281
D0HBY5_VIBMI/263-316
D0HC00_VIBMI/529-582
D0HKJ0_VIBCH/263-316
D0HKX9_VIBCH/529-582
D0HSC4_VIBCH/138-187
D0HUG7_VIBCH/456-509
D0HUT7_VIBCH/138-187
D0HXA9_VIBCH/229-281
D0HXE4_VIBCH/263-316
D0HXI3_VIBCH/58-107
D0I423_VIBHO/189-238
D0I499_VIBHO/229-281
D0I4J0_VIBHO/8-61
D0I664_VIBHO/132-178
D0I8C9_VIBHO/549-602
D0IB11_VIBHO/133-182
D0IC84_VIBHO/168-217
D0IDN3_9VIBR/263-316
D0IDQ0_9VIBR/561-614
D0ILT9_9VIBR/138-187
D0IMJ0_9VIBR/229-281
D0IQW8_HELP1/617-671
D0IRS1_HELP1/202-251
D0IYF7_COMT2/185-234
D0J2H5_COMT2/748-801
D0J616_COMT2/262-318
D0J9W3_BLASP/222-275
D0JAE9_BLASB/222-275
D0JFB0_YERPD/546-599
D0JFK6_YERPD/180-229
D0JGS0_YERPD/264-317
D0JJG9_YERPD/229-281
D0JL47_YERPD/185-234
D0JPE9_YERP1/286-339
D0JQ28_YERP1/180-229
D0JR84_YERP1/264-317
D0JTJ6_YERP1/229-281
D0JW79_YERP1/185-234
D0JYV8_HELP5/202-251
D0K209_HELP5/618-672
D0K5E2_STAAD/303-356
D0K6V2_STAAD/203-252
D0KAZ3_PECWW/185-234
D0KDC8_PECWW/229-281
D0KHK0_PECWW/545-598
D0KKX9_PECWW/262-315
D0KXZ4_HALNC/539-592
D0KYA1_HALNC/233-284
D0KYP3_HALNC/185-233
D0L243_HALNC/275-328
D0L5V1_GORB4/216-265
D0L7H2_GORB4/162-213
D0LBS2_GORB4/272-325
D0LBS9_GORB4/424-477
D0LGE6_HALO1/202-251
D0LKK3_HALO1/320-371
D0LLA7_HALO1/192-241
D0LN81_HALO1/225-276
D0LP36_HALO1/631-684
D0LPW6_HALO1/404-457
D0LRC2_HALO1/377-430
D0LTM8_HALO1/148-197
D0LU40_HALO1/197-229
D0M2I9_VIBSE/554-607
D0M5J5_VIBSE/229-280
D0MCU1_RHOM4/214-267
D0MFQ7_RHOM4/15-51
D0MG99_RHOM4/194-243
D0P8I8_BRUSU/229-279
D0P8U0_BRUSU/606-659
D0PHJ0_BRUSU/228-279
D0PHU2_BRUSU/229-279
D0PLI2_BRUSU/169-222
D0R3V3_LACJF/307-360
D0RFU1_9RHIZ/231-282
D0RG42_9RHIZ/247-297
D0RIX5_9RHIZ/606-659
D0RPR2_9RICK/234-285
D0RRR0_9RICK/547-600
D0RVA4_9STRE/304-357
D0S261_ACICA/232-282
D0S727_ACICA/560-613
D0SBG0_ACIJO/561-614
D0SC91_ACIJO/233-284
D0SI87_ACIJU/233-283
D0SLX2_ACIJU/560-613
D0SVY3_ACILW/233-284
D0SWY9_ACILW/561-614
D0T223_ACIRA/233-284
D0T355_ACIRA/562-615
D0TIA4_9BACE/222-274
D0TNR8_9BACE/116-163
D0TW16_9BACE/222-274
D0W0Q2_NEICI/571-624
D0W1M3_NEICI/229-281
D0W7W0_NEILA/229-281
D0W8X8_NEILA/571-624
D0WDZ5_9ACTN/317-370
D0WFS9_9ACTN/107-156
D0WLW4_9ACTO/148-197
D0WQJ8_9ACTO/527-580
D0WUF3_VIBAL/257-310
D0WVM9_VIBAL/186-235
D0WX26_VIBAL/138-187
D0WZL5_VIBAL/189-238
D0X2Y3_VIBAL/235-288
D0X3K0_VIBAL/573-626
D0X3S5_VIBAL/229-280
D0X741_VIBHA/189-238
D0X783_VIBHA/573-626
D0X7T0_VIBHA/184-237
D0X864_VIBHA/159-208
D0XAZ2_VIBHA/229-280
D0XBC0_VIBHA/186-235
D0XGY3_VIBHA/218-271
D0YPV0_9ACTO/179-228
D0YQR9_9ACTO/123-172
D0YSL1_9ACTO/549-602
D0YW19_LISDA/262-315
D0YYF5_LISDA/208-261
D0YZ74_LISDA/184-233
D0Z092_LISDA/553-606
D0Z192_LISDA/229-280
D0Z2H8_LISDA/224-277
D0Z9I5_EDWTE/185-234
D0ZBC3_EDWTE/545-598
D0ZDS7_EDWTE/261-314
D0ZG59_EDWTE/228-280
D0ZJK8_SALT1/228-280
D0ZL81_SALT1/185-234
D0ZVL4_SALT1/262-315
D0ZXC6_SALT1/594-647
D0ZZS8_CHLPP/487-540
D1A0Y0_CHLPP/202-251
D1A3R6_THECD/379-432
D1A4F8_THECD/127-176
D1A523_THECD/250-303
D1A5F2_THECD/39-74
D1A7I1_THECD/109-158
D1A9Q2_THECD/320-373
D1ABE7_THECD/494-547
D1ACG5_THECD/221-270
D1ADV0_THECD/154-203
D1AGI3_SEBTE/8-45
D1AJG8_SEBTE/212-263
D1AJN8_SEBTE/79-125
D1ANI2_SEBTE/322-375
D1ASA0_ANACI/584-638
D1AUL7_ANACI/245-296
D1AXE0_STRM9/316-367
D1AXM9_STRM9/220-271
D1B0L4_SULD5/181-230
D1B392_SULD5/550-604
D1B614_THEAS/322-375
D1B687_THEAS/131-180
D1B696_THEAS/193-242
D1BAD9_SANKS/277-330
D1BD24_SANKS/171-220
D1BG12_SANKS/451-504
D1BJ83_SANKS/288-337
D1BNB8_VEIPT/322-375
D1BQ44_VEIPT/227-276
D1BRM2_XYLCX/112-161
D1BTN1_XYLCX/484-537
D1BY04_XYLCX/95-144
D1C106_XYLCX/80-125
D1C190_SPHTD/201-250
D1C1P9_SPHTD/473-526
D1C328_SPHTD/325-378
D1C4W5_SPHTD/276-329
D1C9N7_SPHTD/296-349
D1CAA2_SPHTD/132-181
D1CB24_THET1/397-450
D1CD77_THET1/427-479
D1CD77_THET1/531-584
D1CDN0_THET1/279-332
D1CE09_THET1/62-113
D1CED1_THET1/273-326
D1CF08_THET1/335-382
D1CF84_THET1/298-349
D1CFG8_THET1/263-316
D1CWD7_9RHIZ/606-659
D1CZ60_9RHIZ/231-282
D1CZD5_9RHIZ/229-279
D1D4F5_NEIGO/229-281
D1D583_NEIGO/571-624
D1D924_NEIGO/571-624
D1DBD6_NEIGO/229-281
D1DHQ3_NEIGO/229-281
D1DIK6_NEIGO/571-624
D1DMU7_NEIGO/229-281
D1DQ87_NEIGO/571-624
D1DUM6_NEIGO/229-281
D1DVC3_NEIGO/571-624
D1E160_NEIGO/229-281
D1E230_NEIGO/571-624
D1E7I8_NEIGO/229-281
D1E8E4_NEIGO/571-624
D1EDY0_NEIGO/229-281
D1EEU8_NEIGO/571-624
D1ELP4_9RHIZ/231-282
D1ELZ6_9RHIZ/229-279
D1ENC6_9RHIZ/606-659
D1EWR5_BRUME/606-659
D1EZG1_BRUME/231-282
D1EZR2_BRUME/229-279
D1F9Z4_BRUME/606-659
D1FAE5_BRUME/231-282
D1FAP9_BRUME/229-279
D1FJ54_9RHIZ/606-659
D1FJK9_9RHIZ/231-282
D1FJW0_9RHIZ/229-279
D1GM90_STAA0/303-356
D1GQK8_STAA0/203-252
D1J802_MYCHP/466-519
D1JTT6_9BACE/222-274
D1JY11_9BACE/222-274
D1K2W1_9BACE/132-181
D1KBJ2_9GAMM/538-591
D1N0Y2_9BACT/189-242
D1N7J7_9BACT/359-412
D1N872_9BACT/368-421
D1NDF5_HAEIF/53-104
D1NET5_HAEIF/92-143
D1NIK3_CLOTM/293-346
D1NIW8_CLOTM/177-228
D1NKY0_CLOTM/194-243
D1NLX3_CLOTM/184-238
D1NLX4_CLOTM/206-255
D1NM21_CLOTM/196-245
D1NQW0_CLOTM/199-248
D1NRV1_9BIFI/419-472
D1NZG6_9ENTR/189-238
D1P1K8_9ENTR/550-603
D1P220_9ENTR/230-282
D1P4Q4_9ENTR/260-313
D1P9R5_9BACT/228-278
D1P9R9_9BACT/140-192
D1PAT2_9BACT/229-279
D1PC27_9BACT/223-275
D1PK58_9FIRM/173-222
D1PKM7_9FIRM/178-231
D1PKM9_9FIRM/206-254
D1PL94_9FIRM/299-352
D1PPD4_9FIRM/54-107
D1PUN7_9BACT/229-278
D1PUX6_9BACT/227-278
D1PYF5_9BACT/228-278
D1PYZ6_9BACT/114-163
D1PZR8_9BACT/178-229
D1Q3D1_YERPE/229-281
D1Q5P8_YERPE/229-281
D1Q6I5_STAAU/303-356
D1QA21_STAAU/203-252
D1QJ30_STAAU/303-356
D1QLR6_STAAU/203-252
D1QNR1_9BACT/228-278
D1QTJ0_9BACT/188-240
D1QUR7_9BACT/222-274
D1QXQ0_STAAU/303-356
D1R3T2_STAAU/203-252
D1R8G6_9CHLA/476-529
D1RG20_LEGLO/275-328
D1RG48_LEGLO/185-234
D1RIN6_LEGLO/229-280
D1RJA9_LEGLO/553-606
D1RR96_SEROD/185-234
D1RV69_SEROD/582-635
D1RX89_SEROD/264-317
D1RY15_SEROD/229-281
D1TR83_YERPE/264-317
D1TTR8_YERPE/149-202
D1TYC8_YERPE/185-234
D1U0S6_YERPE/229-281
D1VRK2_9FIRM/204-253
D1VTF2_9FIRM/151-200
D1VTG5_9FIRM/296-349
D1VV25_9FIRM/82-131
D1VYA7_9BACT/227-279
D1W1X2_9BACT/228-278
D1W3L6_9BACT/228-278
D1W4Q7_9BACT/233-285
D1WD22_9LACO/299-352
D1WHP2_9LACO/299-352
D1WN70_STAEP/303-356
D1WPA0_STAEP/203-252
D1XCT1_9ACTO/138-187
D1XD89_9ACTO/268-317
D1XDS3_9ACTO/243-292
D1XE85_9ACTO/222-271
D1XFC0_9ACTO/290-343
D1XHH9_9ACTO/450-503
D1XI50_9ACTO/243-292
D1XI68_9ACTO/115-164
D1XK34_9ACTO/234-283
D1XK35_9ACTO/230-279
D1XM34_9ACTO/235-284
D1XR14_9ACTO/269-322
D1XT59_9ACTO/263-312
D1XWB1_9BACT/173-225
D1XX08_9BACT/222-274
D1XXW9_9BACT/227-278
D1Y354_9BACT/130-179
D1Y4T1_9BACT/577-630
D1YCM2_PROAC/445-498
D1YCM3_PROAC/251-304
D1YD27_PROAC/210-262
D1YD35_PROAC/111-151
D1YIN7_9LACO/308-361
D1YP55_9FIRM/227-276
D1YS17_9FIRM/322-375
D1Z2D8_METPS/7-51
D2A7Q6_SHIF2/547-600
D2A9Q8_SHIF2/228-280
D2AII4_SHIF2/274-327
D2ANI1_FRATE/515-566
D2ANR4_FRATE/235-286
D2AT96_STRRD/254-307
D2AWC8_STRRD/387-440
D2AZ14_STRRD/211-260
D2AZ84_STRRD/112-159
D2B0S3_STRRD/134-183
D2B167_STRRD/327-380
D2B2U1_STRRD/158-207
D2B689_STRRD/259-312
D2B7X2_STRRD/125-174
D2B8T8_STRRD/110-159
D2B929_STRRD/496-549
D2BA41_STRRD/203-252
D2BBD2_STRRD/155-204
D2BF87_STRRD/266-319
D2BH45_DEHSV/455-508
D2BIU4_DEHSV/126-174
D2BP22_LACLK/383-436
D2BRR6_DICD5/545-598
D2BV67_DICD5/262-315
D2BX34_DICD5/185-234
D2BZJ4_DICD5/229-281
D2C3Z1_THENR/335-388
D2C597_THENR/162-211
D2EL32_PEDAC/314-367
D2ERH5_9STRE/303-356
D2F0R7_9BACE/222-274
D2F7I9_STAAU/303-356
D2F8X3_STAAU/203-252
D2FDN1_STAAU/303-356
D2FFB1_STAAU/203-252
D2FMA0_STAAU/303-356
D2FNX6_STAAU/203-252
D2FVR8_STAAU/303-356
D2FXA3_STAAU/203-252
D2G2D0_STAAU/303-356
D2G307_STAAU/203-252
D2G9M8_STAAU/303-356
D2GBH1_STAAU/203-252
D2GGR6_STAAU/303-356
D2GI01_STAAU/203-252
D2GRW3_STAAU/303-356
D2GTQ1_STAAU/203-252
D2KC50_BACTA/180-233
D2KX62_PSESZ/58-107
D2L1L2_9DELT/204-253
D2L2J4_9DELT/522-575
D2L7X2_9DELT/275-324
D2MJ64_9BACT/206-259
D2ML80_9BACT/350-403
D2MPB9_9FIRM/82-131
D2MQF8_9FIRM/347-400
D2MQT4_CAMJE/186-235
D2MTB3_CAMJE/553-607
D2MWX2_CAMJE/1-30
D2MYB1_CAMJE/553-607
D2N0T2_CAMJE/178-227
D2N7Q2_STAA5/303-356
D2N8Z3_STAA5/203-252
D2NC45_ECOS5/228-280
D2NH52_ECOS5/1-54
D2NJJ0_ECOS5/185-234
D2NLQ3_ECOS5/262-315
D2NMS7_ECOS5/547-600
D2NSE1_ROTMD/395-448
D2NU89_ROTMD/47-81
D2P0E4_LISM1/202-251
D2P280_LISM1/309-362
D2P516_LISM2/309-362
D2PBR6_LISM2/202-251
D2PL03_KRIFD/255-308
D2PLQ7_KRIFD/377-430
D2PNE5_KRIFD/105-154
D2PPD2_KRIFD/114-163
D2PPQ2_KRIFD/214-263
D2PTX6_KRIFD/216-265
D2PWD4_KRIFD/239-291
D2PXG8_KRIFD/215-264
D2PZV9_KRIFD/110-159
D2Q017_KRIFD/229-278
D2Q4W2_KRIFD/210-259
D2Q6V3_BIFDB/119-169
D2QB33_BIFDB/262-315
D2QCM7_SPILD/222-275
D2QIR5_SPILD/163-208
D2QM12_SPILD/122-171
D2QY93_PIRSD/307-361
D2QYQ7_PIRSD/202-250
D2QZ41_PIRSD/459-512
D2R2I8_PIRSD/464-517
D2R4L7_PIRSD/247-300
D2R4X2_PIRSD/118-167
D2R5P7_PIRSD/490-544
D2R6R0_PIRSD/475-528
D2RAT4_GARV4/423-476
D2RM33_ACIFV/525-577
D2RPN8_HALTV/19-65
D2S3X8_GEOOG/154-202
D2S7C6_GEOOG/128-176
D2S898_GEOOG/441-483
D2S9N5_GEOOG/218-267
D2SBP4_GEOOG/262-315
D2SDU3_GEOOG/120-169
D2SDZ4_GEOOG/211-260
D2SE95_GEOOG/364-417
D2SFP2_GEOOG/306-355
D2T2S8_ERWP6/547-600
D2T5Z8_ERWP6/186-234
D2T9H2_ERWP6/228-280
D2T9M6_ERWP6/185-234
D2TJY1_CITRI/184-233
D2TKU3_CITRI/228-280
D2TLB2_CITRI/262-315
D2TNN4_CITRI/185-234
D2TRR9_CITRI/548-601
D2TYE4_9ENTR/188-237
D2U2D4_9ENTR/556-609
D2U2K3_9ENTR/236-288
D2U3U1_9ENTR/261-314
D2UA88_XANAP/184-233
D2UG12_XANAP/553-606
D2UG41_XANAP/236-288
D2UMI7_STAAU/303-356
D2UP79_STAAU/203-252
D2USI1_STAAU/303-356
D2UTZ3_STAAU/203-252
D2Y933_VIBMI/263-316
D2Y979_VIBMI/559-612
D2YBL7_VIBMI/189-238
D2YCR5_VIBMI/229-281
D2YH37_VIBMI/186-235
D2YIP8_VIBMI/138-187
D2YNB3_VIBMI/186-235
D2YS33_VIBMI/189-238
D2YT00_VIBMI/229-281
D2YUY8_VIBMI/263-316
D2YV05_VIBMI/559-612
D2Z3J3_9BACT/193-242
D2Z818_9BACT/316-369
D2Z8X5_9BACT/316-369
D2ZDW3_9ENTR/175-224
D2ZHE6_9ENTR/180-228
D2ZIW7_9ENTR/229-281
D2ZJL8_9ENTR/104-157
D2ZKJ4_9ENTR/548-601
D2ZSP8_NEIMU/578-631
D3A0S0_NEIMU/226-278
D3A479_NEISU/226-278
D3A677_NEISU/579-632
D3A994_9CLOT/102-151
D3ADB7_9CLOT/186-235
D3AHP4_9CLOT/46-95
D3ALH2_9CLOT/83-132
D3ANU3_9CLOT/279-332
D3AQ51_9CLOT/152-203
D3ARQ1_9CLOT/206-255
D3ATD7_9CLOT/317-370
D3AUY4_9CLOT/185-240
D3CU06_9ACTO/327-380
D3CWM8_9ACTO/337-386
D3CXF9_9ACTO/126-175
D3D154_9ACTO/648-701
D3D4P1_9ACTO/360-413
D3DBB9_9ACTO/335-388
D3DJB6_HYDTT/505-558
D3DKE8_HYDTT/245-298
D3E530_GEOS4/312-365
D3E580_GEOS4/181-234
D3E581_GEOS4/207-256
D3E5G8_GEOS4/251-304
D3E6R6_GEOS4/200-249
D3E7E0_GEOS4/198-247
D3E7P7_GEOS4/134-183
D3E9U6_GEOS4/198-247
D3EDB7_GEOS4/126-175
D3EIW8_GEOS4/127-176
D3EIY6_GEOS4/200-249
D3ELW5_GEOS4/173-226
D3EMZ4_UCYNA/355-408
D3ER12_UCYNA/254-307
D3EWV7_STAA4/303-356
D3EY93_STAA4/203-252
D3EZ96_CONWI/236-289
D3EZ99_CONWI/218-267
D3EZJ6_CONWI/219-268
D3EZX3_CONWI/135-184
D3F1B8_CONWI/203-252
D3F264_CONWI/199-248
D3F3Y2_CONWI/208-257
D3F4C2_CONWI/212-260
D3F725_CONWI/203-252
D3F804_CONWI/211-260
D3F915_CONWI/135-184
D3F9B9_CONWI/244-296
D3FA01_CONWI/303-356
D3FBN9_CONWI/221-274
D3FDM6_CONWI/131-180
D3FFH8_CONWI/316-369
D3FGR6_MYCGH/572-626
D3FIB0_MYCGF/575-629
D3FL47_CAMJI/178-227
D3FMK7_CAMJI/553-607
D3FQ26_BACPE/127-175
D3FQV9_BACPE/226-269
D3FRY7_BACPE/202-251
D3FT14_BACPE/204-253
D3FTC5_BACPE/208-257
D3FTC6_BACPE/178-231
D3FXD9_BACPE/172-225
D3FY38_BACPE/307-360
D3FZE7_BACPE/201-250
D3GRS3_ECO44/262-315
D3GSC1_ECO44/184-233
D3GWN6_ECO44/547-600
D3GXH4_ECO44/185-234
D3H077_ECO44/228-280
D3H8P4_STRM6/303-356
D3HEB4_STRG3/303-356
D3HLH5_LEGLN/553-606
D3HP91_LEGLN/229-280
D3HRF6_LEGLN/185-234
D3HRI0_LEGLN/275-328
D3HZ76_9BACT/228-278
D3HZB9_9BACT/222-274
D3HZE8_9BACT/228-278
D3I1X0_9BACT/222-274
D3I3G2_9BACT/227-278
D3I523_9BACT/202-254
D3I780_9BACT/222-274
D3IA25_9BACT/228-278
D3ID10_9BACT/222-274
D3IGH0_9BACT/226-278
D3IGJ1_9BACT/222-274
D3KLM8_LISMO/202-251
D3KQA9_LISMO/309-362
D3L369_9BACT/198-247
D3L492_9BACT/347-400
D3L9E2_OENOE/392-445
D3LD53_ENTFC/304-357
D3LS55_MICLU/444-497
D3LSP8_9FIRM/359-412
D3LV48_9FIRM/151-200
D3LX00_9FIRM/82-131
D3M2D1_9ACTO/360-413
D3M325_9ACTO/327-380
D3M3P6_9ACTO/277-326
D3MCF8_PROAC/210-262
D3MCN2_PROAC/251-304
D3MCN3_PROAC/441-494
D3MEW2_PROAC/111-151
D3MKD3_PROAC/210-262
D3MKK7_PROAC/251-304
D3MKK8_PROAC/441-494
D3MN31_PROAC/111-151
D3MQ48_9FIRM/202-251
D3MQK0_9FIRM/235-284
D3MTP7_9FIRM/320-373
D3MTV5_9FIRM/82-130
D3MUH1_9FIRM/83-132
D3NR49_AZOS1/231-282
D3NTG7_AZOS1/604-657
D3NUY2_AZOS1/254-305
D3P2V9_AZOS1/214-265
D3P658_AZOS1/231-282
D3P6K7_AZOS1/230-281
D3P9I5_DEFDS/248-301
D3PAZ3_DEFDS/232-285
D3PBD9_DEFDS/189-237
D3PEC3_DEFDS/533-586
D3PET1_DEFDS/200-248
D3PMU2_MEIRD/23-71
D3PRM1_MEIRD/441-494
D3PV79_STANL/252-305
D3Q3B9_STANL/125-174
D3Q5D2_STANL/494-547
D3Q5T6_STANL/123-172
D3Q6E7_STANL/258-311
D3Q8A1_STANL/214-263
D3Q8E0_STANL/125-174
D3QCJ2_STALH/303-356
D3QIM6_STALH/203-252
D3QPT8_ECOCB/262-315
D3QS13_ECOCB/547-600
D3QU66_ECOCB/228-280
D3QWU3_ECOCB/185-234
D3R1X6_CLOB3/288-341
D3R2R0_CLOB3/82-131
D3R5U5_BIFAB/456-509
D3RD71_KLEVT/228-280
D3RGG8_KLEVT/547-600
D3RIV0_KLEVT/262-315
D3RJZ9_KLEVT/12-49
D3RP92_ALLVD/224-275
D3RQC2_ALLVD/271-324
D3RRB4_ALLVD/187-236
D3RUA9_ALLVD/556-609
D3S6Y9_METSF/9-55
D3S9H9_THISK/189-238
D3S9T7_THISK/290-343
D3SCG4_THISK/234-285
D3SD33_THISK/562-615
D3SI49_DEHSG/455-508
D3SLV4_THEAH/503-556
D3SM00_THEAH/178-227
D3SMZ9_THEAH/245-298
D3ST24_NATMM/19-65
D3T2L8_THEIA/191-240
D3T358_THEIA/208-262
D3T3C7_THEIA/205-254
D3T3C8_THEIA/182-235
D3T3J7_THEIA/292-345
D3T8N8_THEIA/176-227
D3T8U7_THEIA/192-241
D3UHX0_HELM1/547-601
D3UJ57_HELM1/175-224
D3ULG4_LISSS/202-251
D3UN39_LISSS/309-362
D3UTM3_CHLTS/198-247
D3UV83_CHLTS/489-542
D3UZB8_XENBS/229-281
D3V2J5_XENBS/550-603
D3V307_XENBS/185-234
D3V4X0_XENBS/263-316
D3VBN8_XENNA/263-316
D3VC82_XENNA/185-234
D3VCT5_XENNA/550-603
D3VJI0_XENNA/229-281
D3VQ99_MYCA6/439-496
D4B860_9ENTR/175-224
D4BDP5_9ENTR/184-233
D4BH56_9ENTR/262-315
D4BI92_9ENTR/228-280
D4BJL4_9ENTR/549-602
D4BS84_BIFBR/406-459
D4BUX1_PRORE/189-238
D4BWX1_PRORE/551-604
D4BXH9_PRORE/230-282
D4BZ79_PRORE/260-313
D4C7K1_9CLOT/313-366
D4CAB2_9CLOT/191-240
D4CE98_9CLOT/307-360
D4CEB2_9CLOT/151-203
D4CG67_9CLOT/185-240
D4CG68_9CLOT/239-288
D4CLK3_9FIRM/331-383
D4CMB1_9FIRM/323-376
D4CMP2_9FIRM/90-139
D4CYE4_9FUSO/436-489
D4DR67_NEIEG/426-479
D4DTJ1_NEIEG/227-279
D4DWY2_SEROD/51-104
D4E096_SEROD/229-281
D4E1F5_SEROD/581-634
D4E4Y3_SEROD/185-234
D4EEN3_AGGAC/227-278
D4EG41_AGGAC/550-603
D4EQA3_ENTFA/303-356
D4ETP9_ENTFA/303-356
D4F126_EDWTA/547-600
D4F1H8_EDWTA/261-314
D4F6W8_EDWTA/185-234
D4FAE2_EDWTA/228-280
D4FC83_9LACO/305-358
D4FHG7_STAEP/203-252
D4FJ23_STAEP/303-356
D4FSH0_STROR/303-356
D4FWC7_BACNA/180-233
D4FWC8_BACNA/184-233
D4FWP6_BACNA/199-247
D4FYB9_BACNA/199-248
D4FYW0_BACNA/306-359
D4FZ22_BACNA/173-226
D4G1A9_BACNA/131-180
D4G5F1_BACNA/202-251
D4G7I3_RIEPU/229-281
D4G901_RIEPU/562-615
D4G918_RIEPU/562-607
D4G9E0_TREPC/231-284
D4GAS4_TREPC/544-597
D4GBC7_TREPC/203-252
D4GD64_PANAM/229-281
D4GGY4_PANAM/185-234
D4GLF6_PANAM/262-315
D4GN65_PANAM/548-601
D4H0K4_DENA2/561-614
D4H3G0_DENA2/256-309
D4H6C4_DENA2/191-239
D4H8X6_DENA2/236-289
D4HBC3_PROAS/111-151
D4HDB8_PROAS/210-262
D4HDJ0_PROAS/251-304
D4HDJ1_PROAS/441-494
D4HV84_ERWAC/548-601
D4HVZ0_ERWAC/185-234
D4HX24_ERWAC/262-315
D4HYX8_ERWAC/186-234
D4I3M0_ERWAC/228-280
D4I8W2_ERWAE/186-234
D4I9R9_ERWAE/262-315
D4IBN8_ERWAE/548-601
D4IEH9_ERWAE/228-280
D4IFC2_ERWAE/185-234
D4IK82_9BACT/134-181
D4IP86_9BACT/222-274
D4IVJ2_BUTFI/1-47
D4IXZ6_BUTFI/310-363
D4IZ40_BUTFI/172-225
D4J7V9_9FIRM/299-352
D4J9E7_9FIRM/206-255
D4J9F4_9FIRM/182-237
D4J9K7_9FIRM/150-203
D4JA14_9FIRM/300-353
D4JBN6_9FIRM/104-153
D4JCZ2_9FIRM/302-355
D4JH82_9FIRM/353-406
D4JJR8_9FIRM/125-174
D4JM60_9FIRM/172-221
D4JND1_9FIRM/194-243
D4JNG5_9FIRM/176-227
D4JP43_9FIRM/206-254
D4JQ59_9FIRM/281-329
D4JQ72_9FIRM/176-225
D4JU73_9FIRM/179-232
D4JUC8_9FIRM/293-346
D4JUM6_9FIRM/22-71
D4JUM8_9FIRM/210-253
D4JWZ5_9FIRM/168-217
D4JX11_9FIRM/194-243
D4JY57_9FIRM/107-156
D4JZ46_9FIRM/293-346
D4K083_9FIRM/396-449
D4K164_9FIRM/170-219
D4K190_9FIRM/205-251
D4K644_9FIRM/294-347
D4K7R2_9FIRM/88-137
D4K7R5_9FIRM/170-219
D4K8L8_9FIRM/104-153
D4K9K3_9FIRM/392-445
D4KBR0_9FIRM/205-251
D4KBR1_9FIRM/176-229
D4KCK2_9FIRM/2-48
D4KEJ8_9FIRM/270-323
D4KMS2_9FIRM/90-139
D4KQF6_9FIRM/137-188
D4KQJ2_9FIRM/194-243
D4KRP7_9FIRM/206-255
D4KRP9_9FIRM/182-237
D4KS89_9FIRM/332-385
D4KSG9_9FIRM/192-241
D4KUR4_9FIRM/192-241
D4KW95_9FIRM/194-243
D4KWR4_9FIRM/182-237
D4KWR6_9FIRM/206-255
D4L0W9_9FIRM/117-166
D4L3F1_9FIRM/332-385
D4L6C9_9FIRM/166-215
D4L7G8_9FIRM/172-223
D4L7L0_9FIRM/301-354
D4L7Z3_9FIRM/174-226
D4L9M4_9FIRM/174-227
D4L9N9_9FIRM/295-348
D4LC66_9FIRM/156-200
D4LCW9_9FIRM/59-110
D4LE53_9FIRM/206-255
D4LET3_9FIRM/167-216
D4LFS2_9FIRM/135-184
D4LJ82_9FIRM/310-363
D4LMK6_9FIRM/186-235
D4LN75_9FIRM/180-235
D4LPM2_9FIRM/206-255
D4LRL0_9FIRM/187-236
D4LRR7_9FIRM/182-237
D4LS99_9FIRM/206-255
D4LTY4_9FIRM/311-364
D4LV82_9FIRM/149-198
D4LWL5_9FIRM/149-198
D4LWL6_9FIRM/86-135
D4LZ18_9FIRM/222-275
D4M207_9FIRM/104-153
D4M2X6_9FIRM/186-235
D4M4W4_9FIRM/203-258
D4M4W6_9FIRM/206-255
D4M5C8_9FIRM/308-361
D4MBA2_9ENTE/303-356
D4MKX6_9FIRM/188-244
D4ML47_9FIRM/90-139
D4MLA5_9FIRM/293-346
D4MLF8_9FIRM/179-232
D4MMT4_9FIRM/128-177
D4MMY4_9FIRM/22-71
D4MMY6_9FIRM/210-259
D4MNK0_9FIRM/194-243
D4MNL7_9FIRM/168-217
D4MPG1_9FIRM/191-240
D4MVV7_9FIRM/186-235
D4MW46_9FIRM/177-232
D4MWR4_9FIRM/298-351
D4MY17_9FIRM/84-133
D4N1F8_9FIRM/206-255
D4PHV4_LISMO/202-251
D4PK64_LISMO/309-362
D4PS84_LISMO/202-251
D4PTV7_LISMO/309-362
D4Q168_LISMO/202-251
D4Q539_LISMO/309-362
D4QGX2_ENTFC/304-357
D4QSD2_ENTFC/304-357
D4R3E1_ENTFC/304-357
D4R853_ENTFC/304-357
D4RGV6_ENTFC/304-357
D4RQH2_ENTFC/76-124
D4RST8_ENTFC/304-357
D4S0C8_9FIRM/305-358
D4S0D8_9FIRM/152-203
D4S180_9FIRM/194-243
D4S1D4_9FIRM/206-255
D4S1D5_9FIRM/185-240
D4S1N9_9FIRM/133-175
D4S252_9FIRM/188-237
D4S291_9FIRM/131-180
D4S404_9FIRM/146-195
D4S5A2_9FIRM/193-242
D4S6A7_9FIRM/305-358
D4S6A8_9FIRM/316-369
D4SNK6_ENTFC/304-357
D4STF1_9XANT/554-607
D4SWZ4_9XANT/238-290
D4T3A7_9XANT/190-239
D4T494_9XANT/238-290
D4T7E7_9XANT/558-611
D4TFK7_9NOST/325-378
D4TFM7_9NOST/268-321
D4TGH9_9NOST/364-417
D4TH69_9NOST/263-316
D4TH83_9NOST/336-387
D4TMC1_9NOST/263-316
D4TMX3_9NOST/333-384
D4TPM4_9NOST/268-321
D4TQC8_9NOST/325-378
D4TSS7_9NOST/361-414
D4TY43_9ACTO/496-549
D4U4B6_STAAU/303-356
D4U9V4_STAAU/203-252
D4UFV3_STAAU/303-356
D4UIG5_STAAU/203-252
D4UW14_ENTFA/303-356
D4V970_BACVU/222-274
D4VA72_BACVU/132-181
D4VRM1_9BACE/116-163
D4VTH4_9BACE/222-274
D4W0Q4_ENTFC/304-357
D4W1V5_9FIRM/172-224
D4W3L4_9FIRM/110-159
D4W520_9FIRM/398-451
D4W583_9FIRM/183-232
D4W673_9FIRM/267-320
D4W780_9FIRM/177-230
D4W781_9FIRM/206-255
D4W7J1_9FIRM/390-443
D4WH36_BACOV/222-274
D4WR93_BACOV/116-163
D4X3A1_BACOV/222-274
D4X694_9BURK/238-290
D4XAP0_9BURK/703-756
D4XBV7_9BURK/182-231
D4XQZ1_ACIHA/233-284
D4XSS7_ACIHA/559-612
D4XVS1_9MOLU/420-478
D4Y2Q0_BACTR/197-246
D4Y363_BACTR/312-365
D4Y3F9_BACTR/35-88
D4Y4M0_BACTR/199-248
D4Y586_BACTR/180-233
D4Y587_BACTR/218-267
D4YFS1_9LACT/309-362
D4YKK9_9MICO/408-461
D4YRB0_9LACO/303-356
D4Z0Y5_SPHJU/615-668
D4Z2E4_SPHJU/234-285
D4Z5P1_SPHJU/190-239
D4Z8L2_SPHJU/37-89
D4ZAU3_SHEVD/260-313
D4ZEF7_SHEVD/231-282
D4ZIC1_SHEVD/182-231
D4ZXY7_SPIPL/267-320
D5A0H0_SPIPL/322-375
D5A103_SPIPL/317-370
D5A2C0_SPIPL/270-323
D5AIQ9_STRGZ/306-359
D5AMT4_RHOCB/227-278
D5AP35_RHOCB/233-284
D5AQI9_RHOCB/608-661
D5AWM9_RICPP/232-283
D5AYE7_RICPP/555-608
D5B132_YERPZ/546-599
D5B1R2_YERPZ/180-229
D5B2U7_YERPZ/264-317
D5B555_YERPZ/229-281
D5B7B3_YERPZ/185-234
D5BD79_ZUNPS/124-172
D5BH99_ZUNPS/222-275
D5BKF1_ZUNPS/222-275
D5BP42_PUNMI/608-661
D5BPQ5_PUNMI/237-288
D5BS61_PUNMI/179-228
D5BV46_NITHN/130-176
D5BX33_NITHN/258-311
D5C135_NITHN/242-295
D5C244_NITHN/185-234
D5C3M3_NITHN/512-565
D5C470_NITHN/533-586
D5C569_NITHN/232-283
D5C5J6_ENTCC/185-234
D5C918_ENTCC/262-315
D5CB48_ENTCC/549-602
D5CEL6_ENTCC/229-281
D5CJ05_ENTCC/186-234
D5CMJ7_SIDLE/586-639
D5CMW3_SIDLE/193-242
D5CNH6_SIDLE/227-281
D5D190_ECOKI/547-600
D5D334_ECOKI/228-280
D5D4U9_ECOKI/185-234
D5D8W6_SULMD/277-329
D5D9Z0_BACMD/202-251
D5DDZ4_BACMD/127-176
D5DJS8_BACMD/206-255
D5DJS9_BACMD/180-233
D5DKY8_BACMD/198-247
D5DL79_BACMD/199-248
D5DMM0_BACMD/312-365
D5DMR9_BACMD/172-225
D5DQA9_BACMQ/127-176
D5DQL4_BACMQ/198-247
D5DQW4_BACMQ/206-255
D5DQW5_BACMQ/180-233
D5DRM2_BACMQ/199-248
D5DSE8_BACMQ/312-365
D5DSY3_BACMQ/172-225
D5DWU1_BACMQ/202-251
D5E3H9_BACMQ/125-174
D5E585_MYCCM/418-476
D5EGE4_AMICL/137-185
D5EGR1_AMICL/312-365
D5EJD7_CORAD/553-606
D5ELA0_CORAD/251-304
D5ERU9_PRER2/222-274
D5ESD3_PRER2/189-241
D5ETX9_PRER2/228-278
D5EW17_PRER2/35-87
D5EWZ3_PRER2/228-278
D5GXY4_LACCS/305-358
D5HAN0_SALRM/214-267
D5HCG6_SALRM/192-240
D5HE93_9FIRM/161-214
D5HG67_9FIRM/184-239
D5HGV6_9FIRM/151-203
D5HGY5_9FIRM/53-101
D5MGA9_9BACT/196-245
D5MH84_9BACT/221-272
D5MKY8_9BACT/588-641
D5MYZ5_BACSU/199-247
D5MZP0_BACSU/180-233
D5MZP1_BACSU/207-256
D5MZX7_BACSU/131-180
D5N2Z8_BACSU/199-248
D5N4K9_BACSU/202-251
D5N5S3_BACSU/172-225
D5N5Y3_BACSU/306-359
D5NAQ2_9BURK/182-231
D5NBV3_9BURK/294-347
D5NH52_9BURK/613-666
D5NHH8_9BURK/599-652
D5NLC2_9BURK/638-691
D5NMG3_9BURK/249-305
D5NN44_9BURK/562-615
D5NUJ7_CORAM/269-322
D5NUL0_CORAM/406-459
D5P0Y8_CORAM/58-98
D5P0Z0_CORAM/653-693
D5P3J7_9MYCO/236-285
D5P7A9_9MYCO/133-182
D5PCF0_9MYCO/119-168
D5PCX9_9MYCO/210-259
D5PJN3_9MYCO/264-317
D5PJP8_9MYCO/438-491
D5Q104_CLODI/202-251
D5Q1R9_CLODI/21-58
D5Q201_CLODI/180-234
D5Q202_CLODI/206-255
D5Q496_CLODI/101-150
D5Q5M4_CLODI/37-88
D5Q6A8_CLODI/323-376
D5Q6H7_CLODI/237-290
D5Q9M4_CLODI/202-251
D5QCJ4_GLUHA/229-280
D5QH54_GLUHA/592-645
D5QMY9_METTR/227-278
D5QNT0_METTR/603-656
D5QUZ6_METTR/226-277
D5RBS4_FUSNN/352-405
D5RF07_FUSNN/371-416
D5RGU0_9PROT/575-628
D5RIN7_9PROT/573-626
D5RPN8_9PROT/998-1051
D5RRT9_9PROT/230-281
D5RVW5_CLODI/21-58
D5RWH0_CLODI/202-251
D5RX06_CLODI/180-234
D5RX07_CLODI/206-255
D5S1Y8_CLODI/202-251
D5S258_CLODI/237-290
D5S2A1_CLODI/323-376
D5S2Y2_CLODI/37-88
D5S8T5_STRPA/303-356
D5SKY3_STRCL/115-164
D5SND9_PLAL2/477-530
D5SPK2_PLAL2/492-546
D5SPS4_PLAL2/130-179
D5SSI9_PLAL2/470-523
D5STX8_PLAL2/308-362
D5STZ2_PLAL2/200-248
D5SVN0_PLAL2/123-172
D5SWK2_PLAL2/131-180
D5SWU8_PLAL2/232-285
D5SZ01_PLAL2/116-165
D5T567_LEUKI/363-416
D5T7N8_LEGP2/552-605
D5T9U1_LEGP2/229-280
D5TCN5_LEGP2/275-328
D5TE37_LEGP2/185-234
D5THS5_BIFAV/422-475
D5TJ97_BACT1/78-118
D5TQB3_BACT1/103-152
D5TS34_BACT1/202-251
D5TVH3_BACT1/206-255
D5TVH4_BACT1/180-233
D5TWC9_BACT1/199-248
D5TWQ5_BACT1/10-47
D5TXS1_BACT1/310-363
D5TXW6_BACT1/130-183
D5TYY9_BACT1/248-299
D5U0L9_THEAM/7-53
D5U430_BRAM5/521-574
D5U4N9_BRAM5/213-262
D5U511_BRAM5/243-295
D5U7D7_BRAM5/69-120
D5U8K6_BRAM5/222-274
D5UD43_CELFN/271-320
D5UDD6_CELFN/108-157
D5UFF5_CELFN/430-483
D5UHW4_CELFN/130-179
D5UMV5_TSUPD/265-318
D5UMZ4_TSUPD/418-471
D5UNX5_TSUPD/20-64
D5V5D8_ARCNC/559-613
D5VAV0_MORCR/309-360
D5VB92_MORCR/559-612
D5VEV1_CAUST/230-281
D5VH69_CAUST/127-176
D5VMJ7_CAUST/145-194
D5VN92_CAUST/586-639
D5VUV7_CLOB2/296-349
D5VVN7_CLOB2/198-247
D5VZ31_CLOB2/2-47
D5W2Q8_CLOB2/206-255
D5W2Q9_CLOB2/176-229
D5W2R7_CLOB2/175-226
D5W3E1_CLOB2/185-240
D5W6F9_BURSC/182-231
D5W7T7_BURSC/296-349
D5WAU7_BURSC/249-305
D5WEU2_BURSC/613-666
D5WFB9_BURSC/599-652
D5WNE0_BURSC/597-650
D5WPH5_BACT2/182-231
D5WQC5_BACT2/199-248
D5WQD7_BACT2/206-255
D5WQD8_BACT2/183-236
D5WQN2_BACT2/71-119
D5WVD2_BACT2/314-367
D5WXH9_BACT2/173-225
D5X0A4_THIK1/183-232
D5X1P6_THIK1/711-764
D5X4Z0_THIK1/285-338
D5X6N5_THIK1/240-296
D5X7D5_THEPJ/203-252
D5X989_THEPJ/206-255
D5X990_THEPJ/183-236
D5XA11_THEPJ/301-354
D5XE85_THEPJ/185-237
D5XFE4_THEPJ/203-252
D5XQ55_MYCTU/133-182
D5XR19_MYCTU/119-168
D5XX39_MYCTU/258-311
D5XYV7_MYCTU/209-258
D5Y0B1_MYCTU/133-182
D5Y165_MYCTU/119-168
D5Y7I1_MYCTU/105-158
D5Y7I7_MYCTU/258-311
D5Y8L9_MYCTU/209-258
D5YBK8_MYCTU/119-168
D5YCC4_MYCTU/133-182
D5YJQ4_MYCTU/209-258
D5YKT3_MYCTU/19-72
D5YKT9_MYCTU/258-311
D5YN75_MYCTU/133-182
D5YP30_MYCTU/119-168
D5YUH4_MYCTU/151-204
D5YUI1_MYCTU/268-321
D5YWN8_MYCTU/209-258
D5Z018_MYCTU/133-182
D5Z0W9_MYCTU/119-168
D5Z6N1_MYCTU/463-516
D5Z6N8_MYCTU/258-311
D5Z8D1_MYCTU/209-258
D5ZCG3_MYCTU/133-182
D5ZDD2_MYCTU/119-168
D5ZJN1_MYCTU/463-516
D5ZJN8_MYCTU/258-311
D5ZLG5_MYCTU/209-258
D5ZS05_9ACTO/246-295
D5ZS06_9ACTO/248-297
D5ZSX9_9ACTO/444-497
D5ZUI5_9ACTO/224-273
D5ZWD2_9ACTO/268-321
D5ZWY9_9ACTO/226-275
D5ZXW6_9ACTO/249-298
D5ZYT8_9ACTO/319-368
D5ZZB2_9ACTO/135-184
D5ZZL4_9ACTO/237-286
D5ZZQ2_9ACTO/219-268
D5ZZT1_9ACTO/207-256
D5ZZZ5_9ACTO/274-327
D6A1C2_9ACTO/128-177
D6A1Q3_9ACTO/102-148
D6A2D3_9ACTO/25-74
D6A3A4_9ACTO/142-191
D6A536_9ACTO/325-378
D6A6P3_9ACTO/268-321
D6A782_9ACTO/223-272
D6A8V1_9ACTO/142-190
D6AFR4_STRFL/210-258
D6AG99_STRFL/131-180
D6AGH0_STRFL/138-187
D6AIA0_STRFL/243-292
D6AIB9_STRFL/105-154
D6AIX8_STRFL/274-323
D6AKQ0_STRFL/269-322
D6AMG9_STRFL/263-312
D6AR40_STRFL/222-271
D6AT06_STRFL/253-302
D6AT07_STRFL/230-279
D6AUS5_STRFL/330-383
D6AWN6_9ACTO/138-186
D6AZ79_9ACTO/332-385
D6B1R0_9ACTO/268-321
D6B2Y9_9ACTO/230-279
D6B316_9ACTO/101-149
D6B4B0_9ACTO/138-187
D6B5T5_9ACTO/310-359
D6B624_9ACTO/137-186
D6B6S5_9ACTO/243-292
D6B8S7_9ACTO/108-157
D6B930_9ACTO/223-272
D6B9D2_9ACTO/12-62
D6BB14_9ACTO/445-498
D6BC34_9ACTO/286-335
D6BC35_9ACTO/239-288
D6BGH2_9FUSO/350-403
D6CJX5_9BACT/197-246
D6CQ90_THIS3/183-232
D6CRD2_THIS3/285-338
D6CSH7_THIS3/240-296
D6CTX7_THIS3/711-764
D6D428_9BACE/222-274
D6D4E8_9BACE/116-163
D6DD47_BIFLO/90-139
D6DDR8_CLOSC/185-240
D6DDR9_CLOSC/206-255
D6DF65_CLOSC/117-166
D6DFE5_CLOSC/92-141
D6DHE7_CLOSC/194-243
D6DIM4_CLOSC/191-240
D6DKE0_CLOSC/307-360
D6DKZ0_CLOSC/161-214
D6DMC9_ENTCL/548-601
D6DQ11_ENTCL/175-224
D6DWI3_ENTCL/229-281
D6DWX0_ENTCL/203-251
D6DX96_ENTCL/262-315
D6DYR0_9FIRM/353-406
D6E123_9FIRM/172-221
D6E4X0_9FIRM/194-243
D6E504_9FIRM/176-227
D6E612_9FIRM/206-254
D6ECW1_STRLI/121-170
D6EDC0_STRLI/226-275
D6EDZ1_STRLI/142-191
D6EEI1_STRLI/331-384
D6EHW3_STRLI/141-190
D6EI18_STRLI/211-260
D6EL78_STRLI/232-281
D6EL79_STRLI/264-313
D6EMM0_STRLI/125-174
D6EP53_STRLI/446-499
D6ERG4_STRLI/224-273
D6ETC3_STRLI/268-321
D6EUP4_STRLI/306-355
D6EUU4_STRLI/249-298
D6EV62_STRLI/136-185
D6EVJ0_STRLI/125-174
D6EWT3_STRLI/274-327
D6EX43_STRLI/207-256
D6EX70_STRLI/222-271
D6EXA8_STRLI/237-286
D6EXS3_STRLI/102-148
D6F204_MYCTU/119-168
D6F9T6_MYCTU/209-258
D6FJS6_MYCTU/463-516
D6FJT3_MYCTU/258-311
D6FLJ3_MYCTU/209-258
D6FMY7_MYCTU/258-311
D6FN32_MYCTU/119-168
D6FRI8_MYCTU/209-258
D6FXR7_MYCTU/133-182
D6GHL8_9ENTR/12-49
D6GIB1_9ENTR/279-332
D6GJC3_9ENTR/547-600
D6GK21_9ENTR/228-280
D6GPZ7_FILAD/147-196
D6GRG6_FILAD/83-132
D6GRK0_FILAD/82-131
D6GS17_FILAD/307-360
D6GSU1_FILAD/215-264
D6H0D0_STAAU/303-356
D6H1R9_STAAU/203-252
D6H8N5_NEIGO/571-624
D6H9E0_NEIGO/229-281
D6HHC3_STAAU/303-356
D6HIQ4_STAAU/203-252
D6HMD3_9FIRM/329-382
D6HMR9_9FIRM/173-226
D6HMS2_9FIRM/188-236
D6HP80_9FIRM/176-228
D6HP84_9FIRM/206-255
D6HY63_ECOLX/185-234
D6I059_ECOLX/262-315
D6I152_ECOLX/547-600
D6I2D8_ECOLX/228-280
D6IBM9_ECOLX/185-234
D6ICH1_ECOLX/262-315
D6IDY9_ECOLX/547-600
D6IEZ6_ECOLX/228-280
D6IKK3_ECOLX/184-233
D6IR38_ECOLX/185-234
D6ITA4_ECOLX/547-600
D6IU79_ECOLX/262-315
D6IVK4_ECOLX/228-280
D6J0Y3_STAAU/303-356
D6J266_STAAU/203-252
D6J6A5_ECOLX/1-54
D6J766_ECOLX/77-126
D6JBG8_ECOLX/185-234
D6JE80_ECOLX/262-315
D6JEU6_ECOLX/547-600
D6JG43_ECOLX/228-280
D6JMJ1_NEIGO/571-624
D6JNF0_NEIGO/229-281
D6JU66_ACIG3/232-283
D6JXH4_ACIG3/561-614
D6JZZ5_9ACTO/321-374
D6K0J0_9ACTO/324-373
D6K0T9_9ACTO/124-173
D6K2A5_9ACTO/136-185
D6K2J5_9ACTO/224-273
D6K2Z6_9ACTO/250-299
D6K3F7_9ACTO/450-503
D6K3Q7_9ACTO/268-321
D6K5Z1_9ACTO/259-308
D6K5Z2_9ACTO/248-297
D6K8G8_9ACTO/77-126
D6KBQ1_9ACTO/142-191
D6KCG1_9ACTO/102-151
D6KGK2_9ACTO/243-292
D6KGM5_9ACTO/236-285
D6KII2_9FIRM/322-375
D6KJ81_9FIRM/69-118
D6KNN1_9FIRM/322-375
D6KPJ7_9FIRM/69-118
D6KUR5_SCAIO/521-574
D6KWK2_9NEIS/582-635
D6L0A7_9NEIS/226-278
D6L5T1_PARDN/336-389
D6LAI3_9FUSO/352-405
D6LG04_9FUSO/434-487
D6LK15_9RHIZ/231-282
D6LKB7_9RHIZ/229-279
D6LPF2_9RHIZ/606-659
D6LYC0_STAAU/303-356
D6LZS6_STAAU/203-252
D6M3R8_9ACTO/242-291
D6M593_9ACTO/137-186
D6PE16_9BACT/180-225
D6PW97_BACTA/205-258
D6R859_9BACT/129-173
D6RW61_BORVA/563-616
D6RWB7_BORVA/211-263
D6S5H6_9LACO/299-352
D6S9H9_PEPMA/201-250
D6SAU6_PEPMA/324-377
D6SER3_STAAU/203-252
D6SJ54_STAAU/303-356
D6SMP9_9DELT/203-252
D6SQK9_9DELT/522-575
D6SQV8_9DELT/268-319
D6SVN0_GARVA/91-133
D6SVP1_GARVA/159-208
D6SY23_GARVA/423-476
D6T273_GARVA/108-157
D6T285_GARVA/30-72
D6T2L2_GARVA/423-476
D6T7M2_STAAU/303-356
D6TA80_STAAU/203-252
D6TDC4_9CHLR/125-174
D6TDD3_9CHLR/127-175
D6TEE8_9CHLR/199-248
D6TG60_9CHLR/302-355
D6TGH5_9CHLR/204-259
D6TJH5_9CHLR/330-383
D6TLW9_9CHLR/115-164
D6TNK0_9CHLR/357-408
D6TNX4_9CHLR/251-304
D6TPM0_9CHLR/268-321
D6TQQ6_9CHLR/138-187
D6TR84_9CHLR/357-410
D6TU15_9CHLR/320-373
D6TV51_9CHLR/117-163
D6TVU8_9CHLR/123-172
D6TX65_9CHLR/1275-1327
D6TYU3_9CHLR/124-173
D6TZF3_9CHLR/254-307
D6U0L2_9CHLR/226-295
D6U109_9CHLR/120-168
D6U2L6_9CHLR/124-173
D6U3S2_9CHLR/127-175
D6U4E9_9CHLR/120-169
D6U4H5_9CHLR/129-178
D6U7R6_9CHLR/120-169
D6U9Z6_STAAU/303-356
D6UGQ0_STAAU/203-252
D6ULW9_9BACT/503-556
D6V306_9BRAD/643-696
D6V7P9_9BRAD/230-281
D6X596_STRPR/451-504
D6X631_STRPR/250-299
D6X7R0_STRPR/301-354
D6XB41_9ACTO/208-257
D6XN53_HELPV/610-664
D6XP29_HELPV/194-243
D6XTZ1_BACIE/200-249
D6XV87_BACIE/125-174
D6XW95_BACIE/306-359
D6XY02_BACIE/209-258
D6XZU9_BACIE/90-139
D6Y009_BACIE/90-139
D6Y400_THEBD/490-543
D6Y6W3_THEBD/204-253
D6Y795_THEBD/252-305
D6Y7L9_THEBD/135-193
D6Y8L3_THEBD/302-355
D6YB57_THEBD/413-466
D6YCG7_CHLT5/198-247
D6YE41_CHLT5/489-542
D6YEL4_CHLT7/198-247
D6YG87_CHLT7/489-542
D6YH78_CHLT0/198-247
D6YIV5_CHLT0/489-542
D6YJV5_CHLTG/198-247
D6YLH8_CHLTG/489-542
D6YN88_CHLT1/489-542
D6YP88_CHLT1/198-247
D6YQR0_PANVC/126-175
D6YT87_WADCW/485-538
D6YX91_CHLT9/198-247
D6YYW7_CHLT9/489-542
D6Z2I9_DESAT/380-433
D6Z3C2_DESAT/293-342
D6Z4E2_DESAT/205-254
D6Z5Y3_DESAT/125-174
D6Z6Z8_DESAT/488-541
D6Z9I7_SEGRD/153-202
D6ZEQ6_SEGRD/312-365
D6ZER0_SEGRD/376-429
D6ZFX6_MOBCV/117-166
D6ZHK5_MOBCV/498-551
D6ZKC7_MOBCV/179-228
D6ZSQ2_STRP0/303-356
D6ZUR9_BIFLJ/408-461
D7A2I1_STAND/600-653
D7A589_STAND/230-281
D7AAU8_STAND/227-277
D7AEJ5_GEOSK/195-244
D7AEN1_GEOSK/512-565
D7AFY0_GEOSK/221-272
D7AIV7_GEOSK/264-317
D7ANR0_THEM3/176-227
D7ANW9_THEM3/192-241
D7AP56_THEM3/191-240
D7APQ9_THEM3/205-254
D7APR0_THEM3/182-235
D7AQ22_THEM3/292-345
D7AWM6_NOCDD/226-275
D7AXA1_NOCDD/226-275
D7AXT4_NOCDD/403-456
D7AZB5_NOCDD/297-350
D7B218_NOCDD/254-303
D7B328_NOCDD/506-559
D7B569_NOCDD/212-261
D7B5D1_NOCDD/228-277
D7B7M6_NOCDD/140-189
D7BII2_MEISD/417-470
D7BNJ3_ARCHD/445-498
D7BSH9_STRBB/149-198
D7BTF7_STRBB/102-151
D7BU22_STRBB/269-322
D7BVU7_STRBB/115-164
D7BX77_STRBB/267-316
D7BZZ0_STRBB/206-255
D7C3T4_STRBB/124-173
D7C662_STRBB/212-261
D7C6W3_STRBB/222-271
D7C6W4_STRBB/222-271
D7C7C4_STRBB/388-441
D7C8N1_STRBB/450-503
D7CBL3_STRBB/270-323
D7CC56_STRBB/221-270
D7CGA9_STRBB/140-189
D7CHM0_STRBB/187-236
D7CKE2_SYNLT/174-226
D7CKS6_SYNLT/194-243
D7CLK2_SYNLT/182-235
D7CLK3_SYNLT/205-254
D7CM26_SYNLT/199-248
D7CNU4_SYNLT/296-349
D7CWA1_TRURR/380-433
D7CZK9_GEOSC/196-245
D7D0A5_GEOSC/206-255
D7D0A6_GEOSC/180-233
D7D2Z0_GEOSC/180-233
D7D3E7_GEOSC/310-363
D7D488_GEOSC/199-248
D7D5D9_GEOSC/200-249
D7DCN3_CHLTD/198-247
D7DE87_CHLTD/489-542
D7DFV2_CHLTL/198-247
D7DHF6_CHLTL/489-542
D7DJ43_METS0/184-233
D7DKL8_METS0/227-279
D7DMS2_METS0/576-629
D7DQF6_METV3/4-49
D7DVY0_NOSA0/209-258
D7E0F2_NOSA0/349-402
D7E0K7_NOSA0/325-378
D7E0T9_NOSA0/268-321
D7E4D5_NOSA0/263-316
D7E5B4_NOSA0/326-377
D7EMQ8_MYCTU/133-182
D7ENL2_MYCTU/119-168
D7EUF6_MYCTU/209-258
D7EV46_MYCTU/132-185
D7EV53_MYCTU/258-311
D7FEV1_HELP3/199-248
D7FFS7_HELP3/612-666
D7FPW8_ECTSI/305-366
D7GDW7_PROFC/211-264
D7GE40_PROFC/444-497
D7GE41_PROFC/251-304
D7GP28_9FIRM/186-235
D7GPR3_9FIRM/185-240
D7GRB0_9FIRM/206-255
D7GSR4_9FIRM/198-247
D7GVQ6_9FIRM/308-361
D7GZJ6_BRUAB/606-659
D7H3V2_BRUAB/231-282
D7H451_BRUAB/247-297
D7HAB8_VIBCH/186-235
D7HDN2_VIBCH/164-217
D7HE87_VIBCH/138-187
D7HGQ2_VIBCH/229-281
D7HLX6_VIBCH/186-235
D7HQD5_VIBCH/138-187
D7HS69_VIBCH/161-214
D7HSJ3_VIBCH/229-281
D7HV12_PSESS/229-280
D7HV34_PSESS/550-603
D7HYP8_PSESS/139-188
D7I259_PSESS/189-238
D7I3P9_PSESS/268-321
D7IW11_9BACE/222-274
D7J6Z7_9BACE/116-163
D7JAM6_9BACE/222-274
D7JFP2_9BACT/222-275
D7JJL5_ECOLX/184-233
D7JN67_ECOLX/185-234
D7JT37_ECOLX/262-315
D7JTM8_ECOLX/547-600
D7JUC9_ECOLX/228-280
D7K7M8_9BACE/222-274
D7KIT0_ARALL/504-557
D7KZ14_ARALL/438-489
D7LJA3_ARALL/478-531
D7LUN5_ARALL/502-555
D7M2H3_ARALL/452-505
D7M5V8_ARALL/205-258
D7N1H1_9NEIS/577-630
D7N1X6_9NEIS/226-278
D7N660_9FIRM/318-371
D7N6P1_9FIRM/83-132
D7N8A9_9FIRM/205-254
D7N974_9BACT/222-274
D7NBG2_9BACT/228-278
D7NC50_9BACT/188-240
D7RJY1_9PSED/550-603
D7STK4_VITVI/495-548
D7T380_VITVI/254-307
D7T7F0_VITVI/491-541
D7TQP0_VITVI/493-546
D7UB90_VITVI/509-562
D7UGW5_LISMO/202-251
D7UL42_LISMO/309-362
D7UZA0_LISGR/324-377
D7V0P9_LISGR/202-251
D7V3S2_9LACO/308-361
D7VBK0_LACPL/303-356
D7VQN4_9SPHI/130-179
D7VS36_9SPHI/221-274
D7W2I7_9FLAO/222-275
D7W2N0_9FLAO/148-197
D7WCB9_9CORY/471-524
D7WFG6_9CORY/265-318
D7WJ65_BACCE/759-810
D7WJA4_BACCE/171-224
D7WMT3_9BACI/199-247
D7WQI6_9BACI/172-225
D7WQT6_9BACI/310-363
D7WQZ2_9BACI/146-199
D7WQZ3_9BACI/205-254
D7WS44_9BACI/99-148
D7WXT7_9BACI/202-251
D7WXZ1_9BACI/181-230
D7X067_9BACI/123-172
D7X358_ECOLX/1-54
D7X8K8_ECOLX/228-280
D7X9H1_ECOLX/175-224
D7XA86_ECOLX/184-233
D7XBK2_ECOLX/262-315
D7XFF3_ECOLX/547-600
D7XPA3_ECOLX/175-224
D7XRU1_ECOLX/547-600
D7XUF3_ECOLX/274-327
D7XW53_ECOLX/228-280
D7Y0I0_ECOLX/228-280
D7Y0X6_ECOLX/175-224
D7Y101_ECOLX/547-600
D7Y5T8_ECOLX/274-327
D7YDD3_ECOLX/274-327
D7YH98_ECOLX/547-600
D7YKN1_ECOLX/175-224
D7YQF2_ECOLX/228-280
D7YTC6_ECOLX/547-600
D7YVY0_ECOLX/274-327
D7Z146_ECOLX/228-280
D7Z628_ECOLX/175-224
D7Z8Q4_ECOLX/175-224
D7Z930_ECOLX/228-280
D7ZEB3_ECOLX/547-600
D7ZIQ5_ECOLX/1-54
D7ZLY3_ECOLX/274-327
D7ZRC0_ECOLX/175-224
D7ZVQ5_ECOLX/274-327
D7ZWR9_ECOLX/228-280
D7ZZB4_ECOLX/547-600
D8A357_ECOLX/175-224
D8A3T6_ECOLX/185-234
D8A4Q1_ECOLX/228-280
D8A776_ECOLX/547-600
D8AC93_ECOLX/1-54
D8AG08_ECOLX/144-197
D8AGT9_ECOLX/274-327
D8AI54_ECOLX/228-280
D8AIM6_ECOLX/274-327
D8ATC9_ECOLX/547-600
D8AVK0_ECOLX/175-224
D8AZ73_ECOLX/274-327
D8B3C1_ECOLX/175-224
D8B3Z1_ECOLX/228-280
D8B8C3_ECOLX/547-600
D8BBE5_ECOLX/144-197
D8BCR4_ECOLX/274-327
D8BDL5_ECOLX/547-600
D8BGK2_ECOLX/175-224
D8BHW0_ECOLX/1-54
D8BJM6_ECOLX/228-280
D8BU41_ECOLX/547-600
D8BUL5_ECOLX/228-280
D8C0M4_ECOLX/262-315
D8C578_ECOLX/185-234
D8C6U3_ECOLX/144-197
D8CCU0_ECOLX/547-600
D8CGL2_ECOLX/274-327
D8CIR1_ECOLX/228-280
D8CJU0_ECOLX/175-224
D8D5T8_COMTE/185-234
D8DD41_COMTE/748-801
D8DDS2_COMTE/252-308
D8DT70_PREBR/228-278
D8DTK7_PREBR/228-278
D8DWG6_PREBR/228-278
D8DWJ4_PREBR/230-282
D8DZ71_PREBR/130-177
D8E080_PREBR/185-239
D8E1L8_ECOLX/274-327
D8E4V4_ECOLX/547-600
D8E6P2_ECOLX/175-224
D8E7W5_ECOLX/228-280
D8EG22_ECOLX/228-280
D8EIE1_ECOLX/274-327
D8EMD9_ECOLX/184-233
D8ERD0_ECOLX/175-224
D8ERV9_ECOLX/547-600
D8F141_9DELT/262-311
D8F462_9DELT/238-282
D8FF29_9DELT/523-576
D8FI01_9FIRM/82-131
D8FI43_9FIRM/296-349
D8FI56_9FIRM/151-200
D8FK70_9FIRM/83-132
D8FKM9_9FIRM/201-250
D8FL14_9FIRM/82-130
D8FNZ6_LACDE/307-360
D8FNZ7_LACDE/308-361
D8FNZ8_LACDE/315-366
D8FPQ4_LACDE/109-158
D8FX04_9CYAN/239-288
D8FXC8_9CYAN/270-323
D8G4S3_9CYAN/326-379
D8G620_9CYAN/255-308
D8G7B3_9CYAN/394-447
D8GGX1_LACCZ/357-410
D8GLM0_CLOLD/111-160
D8GPI1_CLOLD/289-342
D8GQI6_CLOLD/184-233
D8GQZ6_CLOLD/126-175
D8GRF6_CLOLD/175-226
D8GRS2_CLOLD/198-247
D8GRU7_CLOLD/182-235
D8GRU8_CLOLD/206-255
D8GUX5_BACAI/98-139
D8GVP5_BACAI/310-363
D8GW74_BACAI/115-168
D8H3Q5_BACAI/103-152
D8H493_BACAI/203-252
D8H8N4_BACAI/236-285
D8H8N5_BACAI/179-232
D8H9A2_BACAI/10-47
D8H9J3_BACAI/199-248
D8HBN1_STAAF/303-356
D8HD39_STAAF/203-252
D8HMM9_AMYMU/137-183
D8HP10_AMYMU/158-207
D8HQR8_AMYMU/225-274
D8HSG0_AMYMU/148-198
D8HU53_AMYMU/157-206
D8HVP8_AMYMU/219-268
D8HVZ5_AMYMU/199-248
D8HWI8_AMYMU/131-180
D8HWL5_AMYMU/278-331
D8HXV4_AMYMU/402-455
D8HYM0_AMYMU/122-171
D8HZD6_AMYMU/112-161
D8I2V1_AMYMU/208-257
D8IA44_BRAP9/211-260
D8IA79_BRAP9/248-300
D8IBW9_BRAP9/221-273
D8ICI7_BRAP9/12-47
D8IE73_BRAP9/52-100
D8IFV0_BRAP9/502-555
D8IL75_LACSC/307-360
D8ISX0_HERSS/184-233
D8ITJ0_HERSS/239-293
D8IZV7_HERSS/271-324
D8J051_HERSS/783-836
D8J5V0_HALJB/23-69
D8JBA3_HALJB/6-50
D8JDJ2_ACISD/560-613
D8JFW1_ACISD/232-282
D8JPT5_HYPDA/231-282
D8JZ21_HYPDA/600-653
D8K0G7_DEHLB/437-490
D8K1C5_DEHLB/127-176
D8K2N6_DEHLB/4-45
D8K3S8_DEHLB/11-57
D8K4H7_NITWC/185-234
D8K4Z8_NITWC/512-565
D8K607_NITWC/242-295
D8K6S7_NITWC/232-283
D8K839_NITWC/532-585
D8K8U6_NITWC/243-296
D8KA15_NITWC/12-59
D8KE05_LACLN/42-91
D8KG62_LACLN/42-91
D8KGH6_LACLN/383-436
D8KN37_CORPF/452-505
D8KN44_CORPF/264-317
D8LLA7_ECTSI/455-508
D8LMI4_ECTSI/152-205
D8LNI4_ECTSI/477-530
D8LNI6_ECTSI/302-355
D8LQM1_ECTSI/424-477
D8MFQ1_LEUGT/363-416
D8MTK9_ERWBE/185-234
D8MW46_ERWBE/262-315
D8MX54_ERWBE/546-599
D8MY73_ERWBE/228-280
D8N240_RALSO/184-233
D8N419_RALSO/310-363
D8N8P5_RALSO/244-300
D8N8W7_RALSO/159-208
D8N9Q0_RALSO/710-763
D8NB99_RALSO/211-260
D8NER8_RALSO/192-241
D8NKA5_RALSO/310-363
D8NQ27_RALSO/244-300
D8NR24_RALSO/161-210
D8NRR7_RALSO/806-859
D8NUS4_RALSO/311-364
D8NZA4_RALSO/244-300
D8P098_RALSO/159-208
D8P0X1_RALSO/809-862
D8P1V4_RALSO/714-767
D8P5R0_RALSO/184-233
D8PAG1_9BACT/355-408
D8PBZ3_9BACT/534-587
D8PCP3_9BACT/266-319
D8PD22_9BACT/276-326
D8PFI5_9BACT/191-240
D8R5F3_SELML/176-229
D8RGX1_SELML/389-444
D8S3G8_SELML/261-314
D8S5I2_SELML/389-444
D8SHL6_SELML/219-272
D8SU96_SELML/261-314
D8UF26_VOLCA/645-698
D8UNX8_9MICC/8-46
D8UQG9_9MICC/403-456
D9I7K7_9BACT/253-306
D9N914_STRPN/303-356
D9NFW0_STRPN/303-356
D9NN02_STRPN/303-356
D9NVT0_STRPN/303-356
D9P200_STRPN/303-356
D9P4U9_ACTPL/553-606
D9P5H5_ACTPL/260-311
D9PCT6_ACTPL/553-606
D9PD94_ACTPL/260-311
D9PI90_9ZZZZ/521-574
D9PNG7_9ZZZZ/83-135
D9PQQ7_PEPMA/109-158
D9PQU7_PEPMA/201-250
D9PRW3_PEPMA/323-376
D9PSS2_PEPMA/83-132
D9Q8U3_CORP1/452-505
D9Q8V0_CORP1/264-317
D9QAV3_CORP2/452-505
D9QAW0_CORP2/264-317
D9QFA4_BRESC/230-281
D9QNC1_BRESC/586-639
D9QQ83_ACEAZ/207-260
D9QRC7_ACEAZ/210-263
D9QRI2_ACEAZ/200-249
D9QRR9_ACEAZ/201-250
D9QUR2_ACEAZ/176-228
D9QVC8_ACEAZ/460-505
D9QVH4_ACEAZ/293-346
D9QVN6_ACEAZ/185-239
D9QVX5_ACEAZ/205-254
D9QXE7_MYCMG/453-488
D9R2B8_CLOSW/335-388
D9R3H1_CLOSW/206-255
D9R3H4_CLOSW/185-240
D9R4V0_CLOSW/316-369
D9R698_CLOSW/96-145
D9R8G1_CLOSW/84-133
D9R8H1_CLOSW/84-133
D9R9V8_CLOSW/189-238
D9RA01_CLOSW/200-249
D9RBM6_STAAJ/203-252
D9RHK8_STAAJ/303-356
D9RK12_STAAK/303-356
D9RNN1_STAAK/203-252
D9RRQ9_PREMB/219-271
D9RVI0_PREMB/173-225
D9RXE4_PREMB/227-278
D9RXL9_THEOJ/180-231
D9RYQ7_THEOJ/87-136
D9S2R8_THEOJ/302-355
D9S2U6_THEOJ/180-233
D9S2U7_THEOJ/206-255
D9S3A9_THEOJ/186-235
D9S3P6_THEOJ/188-237
D9SC36_GALCS/227-279
D9SEW7_GALCS/182-231
D9SJR0_GALCS/587-640
D9SKI3_CLOC7/184-233
D9SL69_CLOC7/174-225
D9SL76_CLOC7/176-229
D9SL77_CLOC7/205-254
D9SLI1_CLOC7/117-166
D9SLL7_CLOC7/90-133
D9SMY3_CLOC7/212-260
D9SV16_CLOC7/109-158
D9SVQ6_CLOC7/215-268
D9SW67_CLOC7/298-351
D9SWJ0_CLOC7/361-412
D9SXX5_MICAI/249-302
D9SYU8_MICAI/263-316
D9SYW4_MICAI/486-539
D9SZS7_MICAI/174-223
D9T4M5_MICAI/218-267
D9T6N4_MICAI/131-180
D9TA89_MICAI/210-259
D9TAT2_MICAI/270-323
D9TBB3_MICAI/215-264
D9TG73_CALOO/189-238
D9TI93_CALOO/199-248
D9TIZ7_CALOO/352-405
D9TJ09_CALOO/182-233
D9TJ47_CALOO/185-235
D9TJ48_CALOO/204-253
D9TJN1_CALOO/188-237
D9TMA0_THETC/191-240
D9TMT6_THETC/292-345
D9TQ86_THETC/176-227
D9TQM0_THETC/205-254
D9TQV5_THETC/193-242
D9TR03_THETC/182-235
D9TTK5_THETC/131-179
D9UDX3_9ACTO/223-272
D9UF35_9ACTO/449-502
D9UFT9_9ACTO/219-268
D9UFU1_9ACTO/284-333
D9UG80_9ACTO/242-291
D9UK14_9ACTO/136-189
D9UM99_9ACTO/214-258
D9UNR2_9ACTO/121-170
D9UNT4_9ACTO/257-306
D9US55_9ACTO/116-165
D9US72_9ACTO/137-186
D9UT83_9ACTO/231-280
D9UTP1_9ACTO/277-330
D9UW32_9ACTO/188-237
D9UXQ8_9ACTO/252-305
D9UXU1_9ACTO/411-464
D9UZJ7_9ACTO/143-190
D9V1B1_9ACTO/202-251
D9V3G5_9ACTO/131-181
D9VF69_9ACTO/225-274
D9VFV2_9ACTO/120-169
D9VI94_9ACTO/198-247
D9VLC8_9ACTO/253-302
D9VMS3_9ACTO/92-141
D9VP37_9ACTO/246-295
D9VP38_9ACTO/300-349
D9VQE0_9ACTO/416-469
D9VST6_9ACTO/137-186
D9VUL0_9ACTO/156-205
D9VUW4_9ACTO/255-304
D9VV72_9ACTO/296-349
D9VYK7_9ACTO/277-326
D9VZV4_9ACTO/261-314
D9W0T8_9ACTO/222-271
D9W1N8_9ACTO/461-514
D9W290_9ACTO/233-282
D9W7L5_9ACTO/208-257
D9W9F7_9ACTO/216-265
D9W9T3_9ACTO/437-490
D9WA29_9ACTO/239-288
D9WA30_9ACTO/227-276
D9WBC9_9ACTO/221-270
D9WBR3_9ACTO/216-265
D9WBT5_9ACTO/139-188
D9WDX7_9ACTO/208-257
D9WGC1_9ACTO/296-345
D9WIK5_9ACTO/260-309
D9WK49_9ACTO/72-121
D9WKD7_9ACTO/139-188
D9WN72_9ACTO/269-322
D9WP16_9ACTO/208-257
D9WT87_9ACTO/378-431
D9WVD9_9ACTO/236-285
D9WYS0_STRVR/230-279
D9WYY1_STRVR/234-283
D9WYY2_STRVR/247-296
D9WZ33_STRVR/448-501
D9X0F7_STRVR/416-467
D9X4I4_STRVR/125-174
D9X5L6_STRVR/208-257
D9X607_STRVR/207-256
D9X635_STRVR/219-268
D9X687_STRVR/237-286
D9X6Q4_STRVR/373-426
D9X9G5_STRVR/139-188
D9X9U5_STRVR/142-191
D9XA20_STRVR/122-171
D9XA90_STRVR/274-327
D9XCN1_STRVR/102-149
D9XDT3_STRVR/135-184
D9XEI8_STRVR/326-375
D9XFB8_STRVR/249-298
D9XG81_STRVR/226-275
D9XGY0_STRVR/268-321
D9XJ36_STRVR/224-273
D9XJC4_9ACTO/212-261
D9XJP6_9ACTO/125-174
D9XNP5_9ACTO/226-275
D9XQY9_9ACTO/246-295
D9XQZ0_9ACTO/243-292
D9XSG4_9ACTO/207-256
D9XSS1_9ACTO/102-148
D9XTD0_9ACTO/444-497
D9XU22_9ACTO/217-266
D9XUM0_9ACTO/268-321
D9XUW9_9ACTO/237-286
D9XVA5_9ACTO/142-191
D9XVD6_9ACTO/227-276
D9XWR1_9ACTO/249-298
D9XXH9_9ACTO/224-273
D9XXZ8_9ACTO/136-185
D9Y0E7_9ACTO/127-176
D9Y0P6_9ACTO/161-210
D9Y1W9_9ACTO/339-392
D9Y2T4_9BURK/242-298
D9Y6Y8_9BURK/744-797
D9YBP3_9DELT/199-248
D9YBP8_9DELT/491-540
D9YDT8_9DELT/285-336
D9YFC0_9DELT/523-576
D9ZEE6_9ZZZZ/206-255
D9ZNI5_9CAUD/125-174
E0CUJ7_VITVI/453-506
E0DE67_9CORY/127-176
E0DFD1_9CORY/543-596
E0DFE5_9CORY/300-353
E0DMA3_9RHIZ/606-659
E0DMT6_9RHIZ/231-282
E0DN13_9RHIZ/247-297
E0DTH4_9RHIZ/606-659
E0DYR9_9RHIZ/247-297
E0E0D3_9RHIZ/231-282
E0E197_9FIRM/319-372
E0E1L2_9FIRM/202-251
E0E2H3_9FIRM/233-282
E0E361_9FIRM/82-131
E0E3T9_9FIRM/82-131
E0E9W9_ACTPL/553-606
E0EAY5_ACTPL/260-311
E0EFT9_ACTPL/553-606
E0EGV8_ACTPL/260-311
E0ELY5_ACTPL/553-606
E0ENS7_ACTPL/260-311
E0EZT9_ACTPL/553-606
E0F0V4_ACTPL/260-311
E0F5W1_ACTPL/553-606
E0F6Z0_ACTPL/260-311
E0FC97_ACTPL/553-606
E0FDB2_ACTPL/260-311
E0FI66_ACTPL/553-606
E0FJ79_ACTPL/260-311
E0FPA1_ACTPL/553-606
E0FQC6_ACTPL/260-311
E0FRB1_9THEO/191-240
E0FRZ9_9THEO/192-241
E0FS60_9THEO/175-226
E0FV14_9THEO/292-345
E0FVY1_9THEO/182-235
E0FYZ6_9THEO/205-254
E0G841_ENTFA/303-356
E0GEB1_ENTFA/303-356
E0GHA5_ENTFA/273-309
E0GJ14_ENTFA/303-356
E0GS46_ENTFA/303-356
E0H303_ENTFA/273-309
E0H759_ENTFA/303-356
E0HFD7_ENTFA/303-356
E0HIE3_9GAMM/164-213
E0HKQ0_9GAMM/545-598
E0HM48_9GAMM/182-231
E0HMR5_9GAMM/258-311
E0HTT4_9GAMM/230-281
E0HUD3_9GAMM/185-234
E0HZT4_9BACT/343-396
E0I3B6_9BACL/312-365
E0I3G3_9BACL/181-234
E0I3G8_9BACL/219-268
E0I469_9BACL/200-249
E0I9V3_9BACL/198-247
E0ICF2_9BACL/198-247
E0IE45_9BACL/172-225
E0IGZ7_9GAMM/258-311
E0IHL2_9GAMM/182-231
E0IJD1_9GAMM/164-213
E0IME3_9GAMM/545-598
E0IR89_9GAMM/230-281
E0ITB8_9GAMM/185-234
E0IVU0_ECOLW/547-600
E0IZQ9_ECOLW/228-280
E0J276_ECOLW/262-315
E0J3M3_ECOLW/184-233
E0J540_ECOLW/185-234
E0J937_RHIME/11-45
E0J9S9_RHIME/231-282
E0JDE0_RHIME/223-274
E0JFW8_RHIME/618-671
E0JSP7_RHIME/223-274
E0JWH1_RHIME/618-671
E0JYJ1_RHIME/231-282
E0K6D0_RHIME/11-45
E0KDI4_STRVO/212-261
E0KEQ3_STRVO/270-323
E0KF75_STRVO/95-144
E0KGC5_STRVO/349-402
E0KGY9_STRVO/437-490
E0KMS3_STRVO/139-188
E0KN50_STRVO/216-265
E0KQR7_STRVO/111-160
E0KR21_STRVO/252-301
E0KRG7_STRVO/206-255
E0KSS6_STRVO/222-271
E0KSS7_STRVO/222-271
E0KW56_STRVO/221-270
E0KXK9_STRVO/260-309
E0KYH5_STRVO/208-257
E0KZ71_STRVO/104-153
E0LH54_SPHCR/234-285
E0LI48_SPHCR/190-239
E0LNK1_SPHCR/615-668
E0LT50_9ENTR/126-175
E0LXF5_9ENTR/547-600
E0M0U6_9ENTR/229-281
E0M3I9_9ENTR/185-234
E0M4L5_9ENTR/104-157
E0MJ58_9RHOB/626-679
E0MQM6_9RHOB/230-281
E0MVR7_9CORY/131-180
E0MYC7_9CORY/427-480
E0MYD6_9CORY/272-325
E0N0T5_9ACTO/499-552
E0N3L7_9ACTO/179-228
E0N3X7_9ACTO/147-193
E0N7Q9_NEIME/571-624
E0NA65_NEIME/229-281
E0NE05_PEDAC/314-367
E0NIU6_9FIRM/171-220
E0NJJ6_9FIRM/200-249
E0NKB1_9FIRM/104-153
E0NLJ5_9FIRM/305-358
E0NMA3_9FIRM/83-132
E0NS54_9BACT/226-278
E0NSR0_9BACT/222-274
E0NZY0_9FIRM/305-358
E0NZY1_9FIRM/315-368
E0P0W5_9FIRM/154-203
E0P231_9FIRM/198-247
E0P3S1_STAAU/203-252
E0P7Z1_STAAU/303-356
E0PEP9_STREI/303-356
E0PKV5_STRGY/303-356
E0PQU2_STRMT/303-356
E0PWR8_STRPY/303-356
E0Q1L1_9STRE/303-356
E0Q5P9_9BIFI/406-459
E0QCR5_CAMCO/552-606
E0QE14_CAMCO/178-227
E0QHI8_9FIRM/195-244
E0QIG5_9FIRM/473-526
E0QM71_9FIRM/213-262
E0QMR3_9ACTO/147-193
E0QNN0_9ACTO/179-228
E0QRV1_9ACTO/549-602
E0QV42_ECOLX/262-315
E0QWZ0_ECOLX/185-234
E0R0A6_ECOLX/175-224
E0R5V0_ECOLX/228-280
E0R757_ECOLX/547-600
E0RD97_PAEP6/198-247
E0RDE8_PAEP6/200-249
E0RGF4_PAEP6/200-249
E0RGL9_PAEP6/207-256
E0RGM0_PAEP6/187-240
E0RHD3_PAEP6/312-365
E0RI98_PAEP6/173-226
E0RMW4_PAEP6/125-174
E0RQ44_SPITD/237-290
E0RRI8_SPITD/219-269
E0RS94_SPITD/203-252
E0RSH1_SPITD/274-327
E0RSP0_SPITD/514-567
E0RUT7_BUTPB/195-244
E0S197_BUTPB/109-158
E0S1I8_BUTPB/456-509
E0SDI8_DICD3/262-315
E0SFI2_DICD3/229-281
E0SHU2_DICD3/185-234
E0SKV6_DICD3/545-598
E0SYN0_STRZA/82-131
E0SZN2_STRZA/303-356
E0T1V9_EDWTF/182-231
E0T6Y1_EDWTF/261-314
E0T7R9_EDWTF/545-598
E0TAK0_EDWTF/228-280
E0TCZ7_PARBH/221-272
E0TDJ9_PARBH/236-287
E0TGQ1_PARBH/584-637
E0TJQ1_SULMC/223-275
E0TK48_MYCHH/456-513
E0TNG9_STRZ6/303-356
E0TUD6_BACPZ/199-247
E0U1I1_BACPZ/131-180
E0U216_BACPZ/199-248
E0U3R8_BACPZ/202-251
E0U468_BACPZ/306-359
E0U4M9_BACPZ/180-233
E0U4N0_BACPZ/207-256
E0U4U5_BACPZ/173-226
E0U952_CYAP2/232-285
E0UE62_CYAP2/263-316
E0UE67_CYAP2/350-403
E0UG62_CYAP2/307-360
E0UHZ3_CYAP2/312-365
E0UIL1_CYAP2/234-287
E0UIU1_CYAP2/254-307
E0UM34_CYAP2/250-299
E0UQG3_SULAO/175-224
E0UT24_SULAO/548-602
E0WH04_ECOLX/144-197
E0WRJ9_9ENTR/193-242
E0WSL8_9ENTR/264-317
E0WUH8_9ENTR/229-281
E0WUX0_9ENTR/546-599
E0XPQ5_9BACT/223-274
E0XQU2_9GAMM/539-592
E0XRN2_9PROT/602-655
E0XTC5_9GAMM/536-589
E0Y068_9PROT/163-212
E0Y0Q5_9SPHI/222-275
E0Y121_9PROT/163-212
E0YQE5_9CAUD/11-53
E1APH1_AERHY/137-176
E1APH2_AERHY/137-176
E1APH3_AERHY/137-176
E1C9M6_PHYPA/508-561
E1C9S7_PHYPA/607-661
E1C9V1_PHYPA/567-620
E1CSZ0_VIBPA/189-238
E1CTC6_VIBPA/258-311
E1CVE5_VIBPA/88-137
E1CXQ3_VIBPA/554-607
E1D134_VIBPA/138-187
E1D5Z9_VIBPA/186-235
E1D754_VIBPA/138-187
E1D9L3_VIBPA/189-238
E1DD23_VIBPA/258-311
E1DDG2_VIBPA/554-607
E1DI77_VIBPA/138-187
E1DM10_VIBPA/554-607
E1DP34_VIBPA/186-235
E1DPL6_VIBPA/258-311
E1DPY8_VIBPA/230-281
E1DTW3_VIBPA/189-238
E1DW95_LACRE/11-48
E1E1J0_LACRE/315-368
E1E228_STAAU/203-252
E1E8A7_STAAU/303-356
E1E9X2_VIBPA/554-607
E1EAU3_VIBPA/258-311
E1EDL0_VIBPA/189-238
E1EI28_VIBPA/138-187
E1EJF6_VIBPA/186-235
E1ERQ0_ENTFA/303-356
E1FCM1_9THEO/205-254
E1FCM2_9THEO/182-235
E1FDX7_9THEO/176-227
E1FE35_9THEO/192-241
E1FED9_9THEO/191-240
E1FGD7_9THEO/292-345
E1GUH9_9BACT/173-225
E1GWT3_9BACT/227-278
E1H4Y7_STRPN/303-356
E1H610_MYCTU/133-182
E1H6U8_MYCTU/119-168
E1HCE9_MYCTU/348-401
E1HCF6_MYCTU/280-333
E1HE39_MYCTU/209-258
E1HGR8_ECOLX/184-233
E1HI85_ECOLX/227-279
E1HK27_ECOLX/547-600
E1HLG4_ECOLX/274-327
E1HM76_ECOLX/175-224
E1HN55_ECOLX/228-280
E1HX31_ECOLX/547-600
E1HYN7_ECOLX/274-327
E1I2F3_ECOLX/175-224
E1I706_ECOLX/228-280
E1IB57_9CHLR/293-346
E1ICE1_9CHLR/281-334
E1IEG5_9CHLR/326-379
E1IGG8_9CHLR/329-382
E1IHR5_9CHLR/246-299
E1IL09_ECOLX/547-600
E1IP62_ECOLX/228-280
E1IQH7_ECOLX/274-327
E1ISN1_ECOLX/175-224
E1J0R8_ECOLX/547-600
E1J224_ECOLX/228-280
E1JAA4_ECOLX/175-224
E1JCS6_ECOLX/274-327
E1JQK1_9LACO/307-360
E1JR42_DESFR/522-575
E1JYP6_DESFR/165-214
E1K0Y2_DESFR/277-326
E1K6W8_9EURY/3-49
E1K9T9_9FIRM/294-347
E1K9X4_9FIRM/206-255
E1K9X5_9FIRM/184-238
E1KB07_9FIRM/177-228
E1KDR4_9FIRM/196-245
E1KG23_9FIRM/192-241
E1KJ09_9FIRM/150-199
E1KJ15_9FIRM/153-203
E1KK01_9FIRM/199-248
E1KMT6_9BACT/228-278
E1KNT5_9BACT/228-280
E1KSU7_9BACT/175-228
E1KVD6_PEPMA/323-376
E1KXN4_PEPMA/201-250
E1L037_PEPMA/82-131
E1L1R3_9ACTN/233-281
E1L339_9ACTN/9-46
E1L3P4_9ACTN/375-428
E1L5B3_9FIRM/324-377
E1L7W9_9FIRM/172-221
E1L921_9FIRM/172-221
E1LBH1_9FIRM/172-221
E1LC17_9FIRM/324-377
E1LFP2_STRMT/303-356
E1LKN6_STRMT/303-356
E1LT21_STRMT/303-356
E1LZW2_STROR/252-305
E1M4E9_STRMT/303-356
E1M9Y5_9STRE/303-356
E1MBA9_9ACTO/179-228
E1ME48_9ACTO/549-602
E1MJI9_9GAMM/385-438
E1MNL2_9GAMM/322-375
E1MPE9_9GAMM/180-229
E1MPJ2_9GAMM/228-279
E1MPY1_9GAMM/275-328
E1MQ79_9GAMM/535-588
E1N9L0_9BIFI/395-448
E1NE72_9LACO/112-160
E1NE84_9LACO/317-370
E1NK14_9LACO/317-370
E1NNY3_9LACO/317-370
E1NRK5_9LACO/317-370
E1NYN8_9LACO/317-370
E1P375_NEILA/226-278
E1P3F6_NEILA/571-624
E1P8U3_ECOAB/262-315
E1PDX8_ECOAB/185-234
E1PE42_ECOAB/547-600
E1PI82_ECOAB/228-280
E1PNU1_CAMJM/186-235
E1PPB9_CAMJM/553-607
E1PSH4_MYCFJ/419-476
E1PUZ8_HELPT/202-251
E1PXL2_HELPT/599-653
E1PYP4_HELPM/199-248
E1Q1A3_HELPM/612-666
E1Q3W9_HELPP/615-669
E1Q5P7_HELPP/202-251
E1Q8B9_HELPC/605-659
E1QAG0_HELPC/202-251
E1QCA5_MYCPB/428-480
E1QG39_DESB2/524-577
E1QJE1_DESB2/202-251
E1QKZ7_DESB2/277-326
E1QM37_DESB2/297-350
E1QVF5_OLSUV/387-440
E1QVT6_OLSUV/220-267
E1R1A0_SPISS/216-269
E1R314_SPISS/546-599
E1R5U8_SPISS/203-252
E1R677_SPISS/225-278
E1R8H3_SPISS/258-311
E1RKC1_METP4/4-50
E1RN61_XYLFG/226-278
E1RRK0_XYLFG/551-604
E1RSQ2_ECOUM/228-280
E1RWV2_ECOUM/547-600
E1RXX3_ECOUM/175-224
E1S165_ECOUM/262-315
E1S5X2_HELP9/614-668
E1S7T1_HELP9/191-240
E1SC10_PANVC/262-315
E1SED8_PANVC/547-600
E1SGQ3_PANVC/185-234
E1SHF0_PANVC/229-281
E1SLD6_FERBD/184-233
E1SR24_FERBD/231-282
E1ST06_FERBD/260-313
E1SUS0_FERBD/181-230
E1SWK9_FERBD/544-597
E1SX29_THESX/292-345
E1T040_THESX/182-235
E1T041_THESX/205-254
E1T1X1_THESX/191-240
E1T2F1_THESX/192-241
E1T2T4_THESX/176-227
E1T6G9_BURSG/249-305
E1T6U4_BURSG/296-349
E1TCL0_BURSG/182-231
E1TFH7_BURSG/598-651
E1TGA6_BURSG/736-789
E1TT40_LACPS/303-356
E1UEQ9_LISML/202-251
E1UGG2_LISML/309-362
E1UK88_BACAS/199-248
E1UL51_BACAS/308-361
E1ULP2_BACAS/172-225
E1UM13_BACAS/202-251
E1UPG6_BACAS/61-109
E1UQH9_BACAS/131-180
E1UTC8_BACAS/180-233
E1UTC9_BACAS/207-256
E1UU30_BACAS/199-247
E1V6X6_HALED/549-602
E1V7Q6_HALED/263-316
E1V944_HALED/229-280
E1VBQ8_HALED/180-229
E1VJS0_9GAMM/189-238
E1VL19_9GAMM/229-280
E1VNE5_9GAMM/557-610
E1VNQ7_9GAMM/274-327
E1VW72_ARTAR/130-173
E1VX88_ARTAR/338-391
E1W3G8_HAEP3/563-616
E1W3M0_HAEP3/225-276
E1WAG8_SALTS/262-315
E1WCZ8_SALTS/228-280
E1WGJ2_SALTS/185-234
E1WHZ8_SALTS/549-602
E1WR73_BACF6/222-274
E1WXA8_BACMS/122-169
E1X0D5_BACMS/292-343
E1X3Y1_BACMS/515-568
E1X4P6_BACMS/197-246
E1X9K3_HAEI1/226-277
E1XAI1_HAEI1/563-616
E1XGF4_STRZO/303-356
E1XK81_STRZN/303-356
E1XR77_STRZI/303-356
E1XWM1_LEGPN/185-234
E1Y1U6_LEGPN/275-328
E1Y2P6_LEGPN/550-603
E1Y3N5_LEGPN/229-280
E1Y9X1_9DELT/502-555
E1YGB0_9DELT/260-308
E1YH50_9DELT/235-284
E1YHL9_9DELT/198-247
E1YRJ8_9BACE/222-274
E1Z7H2_9CHLO/316-369
E1ZEW9_9CHLO/204-257
E1ZSU1_9CHLO/182-250
E2CGB1_9RHOB/224-275
E2CIN3_9RHOB/603-656
E2CJK3_9RHOB/229-280
E2E959_LISSE/188-220
E2E960_LISSE/188-220
E2E961_LISWE/188-220
E2E963_LISIN/188-220
E2E964_LISIN/188-220
E2E969_LISIN/188-220
E2E972_LISWE/188-220
E2E983_LISSE/188-220
E2E984_LISIV/188-220
E2E985_LISIV/188-220
E2E987_LISIV/188-220
E2E988_LISIV/188-220
E2JLW9_BORAF/563-616
E2JM25_BORAF/211-263
E2JQ18_BORBU/211-263
E2JQ77_BORBU/563-616
E2JXD6_ECO57/228-280
E2JXH2_ECO57/12-48
E2K1Y4_ECO57/547-600
E2K2Y4_ECO57/185-234
E2K8A1_ECO57/262-315
E2KAD3_ECO57/228-280
E2KAH0_ECO57/12-48
E2KDA6_ECO57/547-600
E2KJR1_ECO57/175-224
E2KLY1_ECO57/228-280
E2KR35_ECO57/12-48
E2KSN6_ECO57/262-315
E2KVV2_ECO57/547-600
E2KWH9_ECO57/175-224
E2L121_BORBU/187-240
E2L181_BORBU/214-263
E2M9T9_PSESM/189-238
E2MA88_PSESM/550-603
E2MAJ4_PSESM/229-280
E2MBH6_PSESM/139-188
E2MED9_PSESM/267-320
E2MP58_FRANO/515-566
E2MQS7_FRANO/235-286
E2MU65_9CORY/455-508
E2MU74_9CORY/264-317
E2MX01_9CORY/8-46
E2N3G3_CAPSP/222-275
E2N7R2_9BACE/222-274
E2NRU4_9FIRM/352-405
E2NYD0_PASHA/262-313
E2P3N4_PASHA/557-610
E2P7X2_PASHA/262-313
E2P829_PASHA/557-610
E2PGK3_NEIPO/229-281
E2PIE1_NEIPO/251-304
E2PM87_9RHIZ/231-282
E2PMG4_9RHIZ/134-184
E2PS23_9RHIZ/606-659
E2PWV3_STRCL/280-329
E2Q2Z3_STRCL/371-424
E2Q357_STRCL/168-217
E2Q3Y8_STRCL/148-196
E2Q6B9_STRCL/251-300
E2Q721_STRCL/221-270
E2Q911_STRCL/222-271
E2QA71_STRCL/464-517
E2QEB5_ECOLX/547-600
E2RU44_PSESM/268-321
E2S1F6_9CORY/425-478
E2S1I0_9CORY/272-325
E2S7W7_9ACTO/199-248
E2SAC9_9ACTO/399-452
E2SAD4_9ACTO/259-312
E2SJ34_9FIRM/330-383
E2SJM4_9FIRM/170-223
E2SJM7_9FIRM/188-236
E2SR65_9FIRM/176-228
E2SR66_9FIRM/206-255
E2ST78_9RALS/192-241
E2SW26_9RALS/247-303
E2T0N0_9RALS/161-210
E2T1D3_9RALS/754-807
E2T2R6_9RALS/312-365
E2T8F2_MYCTU/133-182
E2TCL1_MYCTU/463-516
E2TCL8_MYCTU/280-333
E2TDZ8_MYCTU/119-168
E2TGA3_MYCTU/209-258
E2TI94_MYCTU/133-182
E2TIW2_MYCTU/119-168
E2TPP8_MYCTU/465-518
E2TPQ5_MYCTU/280-333
E2TRE8_MYCTU/209-258
E2TUW2_MYCTU/133-182
E2TVQ7_MYCTU/119-168
E2U1V1_MYCTU/463-516
E2U1V8_MYCTU/280-333
E2U2Y6_MYCTU/209-258
E2U6U0_MYCTU/133-182
E2UCK2_MYCTU/348-401
E2UCK9_MYCTU/280-333
E2UDF4_MYCTU/119-168
E2UET8_MYCTU/209-258
E2UHU6_MYCTU/133-182
E2UIN4_MYCTU/119-168
E2UP70_MYCTU/463-516
E2UP77_MYCTU/280-333
E2UQW0_MYCTU/209-258
E2UTY7_MYCTU/133-182
E2UUT5_MYCTU/119-168
E2UX93_MYCTU/280-333
E2UXA0_MYCTU/463-516
E2V225_MYCTU/209-258
E2V565_MYCTU/133-182
E2V611_MYCTU/119-168
E2VBM2_MYCTU/463-516
E2VBM9_MYCTU/280-333
E2VDA7_MYCTU/209-258
E2VEH6_MYCTU/133-182
E2VF54_MYCTU/119-168
E2VKP1_MYCTU/463-516
E2VKP8_MYCTU/280-333
E2VLY3_MYCTU/209-258
E2VQW5_MYCTU/133-182
E2VRL6_MYCTU/119-168
E2VX99_MYCTU/465-518
E2VXA6_MYCTU/280-333
E2VYZ7_MYCTU/209-258
E2W228_MYCTU/133-182
E2W2X0_MYCTU/119-168
E2W8G4_MYCTU/463-516
E2W8H1_MYCTU/280-333
E2WA50_MYCTU/209-258
E2WE02_MYCTU/133-182
E2WEV2_MYCTU/119-168
E2WKJ1_MYCTU/465-518
E2WKJ7_MYCTU/258-311
E2WM75_MYCTU/209-258
E2WWT6_ECOLX/201-253
E2WXL7_ECOLX/262-315
E2WY97_ECOLX/547-600
E2X1C6_ECOLX/185-234
E2X2M5_SHIDY/144-197
E2X7G2_SHIDY/547-600
E2X8Q4_SHIDY/201-253
E2X9T9_SHIDY/169-222
E2XIS9_SHIDY/175-224
E2XMU9_PSEFL/268-321
E2XVW1_PSEFL/189-238
E2XWI1_PSEFL/139-188
E2XZ81_PSEFL/550-603
E2XZT2_PSEFL/229-280
E2Y2G0_ENTFA/303-356
E2YC97_ENTFA/303-356
E2YMK5_ENTFA/303-356
E2YUY1_ENTFA/84-133
E2YV44_ENTFA/303-356
E2Z591_ENTFA/303-356
E2ZCU4_9FIRM/146-195
E2ZD98_9FIRM/373-426
E2ZF75_9FIRM/393-446
E2ZH49_9FIRM/311-364
E2ZMD0_9FIRM/169-218
E2ZMI9_9FIRM/205-253
E2ZMJ2_9FIRM/176-229
E2ZN29_9FIRM/104-153
E2ZN97_9FIRM/85-138
E2ZRK2_PSEAE/182-231
E2ZY66_PSEAE/277-330
E3A219_PSEAE/108-157
E3A5J0_PSEAE/551-604
E3A659_PSEAE/229-280
E3AM63_9SPHI/221-274
E3AVG5_9SPHI/221-274
E3AY46_9SPHI/147-190
E3B1X6_9SPHI/221-274
E3B7N0_9MICO/166-215
E3BAJ5_9MICO/139-187
E3BCJ7_9MICO/485-538
E3BGT7_9VIBR/186-235
E3BLZ0_9VIBR/552-605
E3BM07_9VIBR/254-307
E3BN89_9VIBR/229-280
E3BPE6_9VIBR/203-252
E3BTP1_9LACO/317-370
E3BX43_9LACO/317-370
E3C118_9LACO/317-370
E3C4R1_9LACO/317-370
E3C6P5_9LACO/315-368
E3CEF8_STRPA/303-356
E3CLD6_STRDO/272-325
E3CRI9_STRVE/303-356
E3CUZ1_9BACT/322-375
E3CVV4_9BACT/193-242
E3CW62_9BACT/150-199
E3D2Z9_NEIM7/226-278
E3D6U4_NEIM7/571-624
E3D9E4_GARV3/368-421
E3DC65_ERWSE/186-234
E3DEE7_ERWSE/547-600
E3DHL5_ERWSE/262-315
E3DID8_ERWSE/185-234
E3DJA8_ERWSE/228-280
E3DLQ7_HALPG/244-297
E3DPP8_HALPG/190-238
E3DQC9_HALPG/299-352
E3DV45_BACA1/131-180
E3DWX3_BACA1/202-251
E3DX98_BACA1/199-248
E3DYP7_BACA1/308-361
E3DZ65_BACA1/180-233
E3DZ66_BACA1/207-256
E3DZB1_BACA1/173-226
E3E0N6_BACA1/199-247
E3E6S0_PAEPS/200-249
E3E826_PAEPS/198-247
E3E8E6_PAEPS/207-256
E3E8E7_PAEPS/187-240
E3E8J9_PAEPS/312-365
E3E9L2_PAEPS/173-226
E3EB29_PAEPS/125-174
E3EB85_PAEPS/126-175
E3ED74_PAEPS/127-176
E3EHD6_PAEPS/200-249
E3EKU9_PAEPS/180-233
E3EMY7_BIFBS/440-493
E3F297_KETVY/743-796
E3F360_KETVY/134-183
E3F3F7_KETVY/232-283
E3F4G6_KETVY/592-645
E3FBV5_CORP9/452-505
E3FBW2_CORP9/264-317
E3FHS8_STIAD/312-361
E3FJF9_STIAD/199-244
E3FJR4_STIAD/185-224
E3FJU7_STIAD/113-150
E3FSX4_STIAD/207-254
E3G2N2_ENTCS/548-601
E3G2P4_ENTCS/185-234
E3G5U6_ENTCS/262-315
E3GAY0_ENTCS/229-281
E3GDV1_EUBLK/330-383
E3GE39_EUBLK/158-207
E3GHZ4_EUBLK/113-162
E3GIE3_EUBLK/155-204
E3GJJ0_EUBLK/199-248
E3GKN1_EUBLK/3-47
E3GPU8_EUBLK/158-207
E3GRA2_HAEI2/563-616
E3GSN8_HAEI2/226-277
E3H0T5_ROTDC/8-46
E3H436_ROTDC/403-456
E3H881_ILYPC/343-396
E3H882_ILYPC/269-321
E3H9E6_ILYPC/210-263
E3HB96_ILYPC/205-257
E3HIU1_ACHXA/683-736
E3HQN1_ACHXA/238-290
E3HSA4_ACHXA/190-239
E3I0Q9_RHOVT/227-278
E3I734_RHOVT/631-684
E3I9Z5_GEOS0/199-248
E3IAP3_GEOS0/218-267
E3IAP4_GEOS0/180-233
E3IGI8_GEOS0/172-225
E3IH36_GEOS0/312-365
E3IIJ5_GEOS0/197-246
E3INS3_DESVR/524-577
E3IQL4_DESVR/289-340
E3IRH6_DESVR/204-253
E3IV06_FRASU/338-387
E3IYX9_FRASU/328-381
E3J157_FRASU/359-412
E3J580_FRASU/147-193
E3J671_FRASU/6-30
E3JAZ4_FRASU/338-391
E3JBE2_FRASU/353-406
E3JDR7_BUCA0/546-599
E3JFB9_BUCA0/228-280
E3JFP7_BUCA3/546-599
E3JH36_BUCAF/228-280
E3JH61_BUCAF/546-599
E3PAL5_ECOH1/618-671
E3PAU8_ECOH1/185-234
E3PHP8_ECOH1/262-315
E3PJY2_ECOH1/547-600
E3PM51_ECOH1/228-280
E3PR02_CLOSD/217-266
E3PSA5_CLOSD/299-345
E3PSH5_CLOSD/194-243
E3PSM1_CLOSD/311-364
E3R5H8_9LACO/305-358
E3RA07_9LACO/308-361
E3XIK3_ECOLX/169-222
E3XPD6_ECOLX/185-234
E3XSQ4_ECOLX/228-280
E3XTN3_ECOLX/547-600
E3Y0E7_SHIFL/107-156
E3Y6E5_SHIFL/8-61
E3Y6U1_SHIFL/547-600
E3Y830_SHIFL/228-280
E3YEF9_LISMO/202-251
E3YGA8_LISMO/309-362
E3YNK0_9LIST/202-251
E3YQ98_9LIST/309-362
E3YXD0_LISIN/202-251
E3YZ26_LISIN/309-362
E3Z608_LISIN/158-207
E3Z7N0_LISIN/309-362
E3ZEN8_LISIV/202-251
E3ZGJ0_LISIV/321-374
E3ZNM5_LISSE/202-251
E3ZQJ1_LISSE/309-362
E3ZXK5_LISSE/202-251
E3ZZF5_LISSE/1-44
E4A7Z5_PROAC/52-92
E4A9M3_PROAC/446-499
E4A9M4_PROAC/251-304
E4A9V3_PROAC/210-262
E4AD46_PROAC/210-262
E4ADI1_PROAC/305-358
E4ADI4_PROAC/251-304
E4AFW5_PROAC/112-151
E4AI38_PROAC/100-150
E4ALZ3_PROAC/52-92
E4ANA8_PROAC/210-262
E4ANI8_PROAC/251-304
E4ANI9_PROAC/446-499
E4AT97_PROAC/52-92
E4AUC5_PROAC/210-262
E4AUK7_PROAC/251-304
E4AUK8_PROAC/446-499
E4B1K6_PROAC/52-92
E4B3V4_PROAC/1-41
E4B434_PROAC/251-304
E4B435_PROAC/446-499
E4BBR5_PROAC/445-498
E4BBR6_PROAC/251-304
E4BC00_PROAC/210-262
E4BDC9_PROAC/89-129
E4BEZ6_PROAC/305-358
E4BEZ9_PROAC/251-304
E4BFA2_PROAC/210-262
E4BHF5_PROAC/112-151
E4BK49_PROAC/100-150
E4BP70_PROAC/111-151
E4BPQ6_PROAC/11-48
E4BPY8_PROAC/210-262
E4BQ68_PROAC/251-304
E4BQ69_PROAC/446-499
E4BWN3_PROAC/111-151
E4BZ41_PROAC/11-48
E4BZC7_PROAC/210-262
E4BZK5_PROAC/251-304
E4BZK6_PROAC/446-499
E4C2E2_PROAC/111-151
E4C7A5_PROAC/210-262
E4C7H9_PROAC/251-304
E4C7I0_PROAC/446-499
E4CBJ5_PROAC/111-151
E4CD59_PROAC/1-30
E4CDD8_PROAC/251-304
E4CDD9_PROAC/446-499
E4CJ48_PROAC/52-92
E4CKA0_PROAC/210-262
E4CKH7_PROAC/251-304
E4CKH8_PROAC/446-499
E4CS28_PROAC/210-262
E4CTD6_PROAC/446-499
E4CTD7_PROAC/251-304
E4CUB9_PROAC/111-151
E4CWZ2_PROAC/108-148
E4D159_PROAC/210-262
E4D1E0_PROAC/251-304
E4D1E1_PROAC/446-499
E4D5F7_PROAC/89-129
E4D849_PROAC/446-499
E4D850_PROAC/251-304
E4D8C6_PROAC/1-41
E4DBL6_PROAC/111-151
E4DD10_PROAC/210-262
E4DD86_PROAC/251-304
E4DD87_PROAC/446-499
E4DHA3_PROAC/111-151
E4DKK7_PROAC/446-499
E4DKK8_PROAC/251-304
E4DKT9_PROAC/210-262
E4DQ39_PROAC/89-129
E4DSA2_PROAC/251-304
E4DSA3_PROAC/446-499
E4DTT8_PROAC/210-262
E4DXN5_PROAC/111-151
E4E134_PROAC/210-262
E4E1B1_PROAC/251-304
E4E1B2_PROAC/446-499
E4E7H1_PROAC/11-48
E4E7Q5_PROAC/210-262
E4E7Y6_PROAC/251-304
E4E7Y7_PROAC/446-499
E4E9P1_PROAC/111-151
E4EBE3_PROAC/111-151
E4EGS0_PROAC/11-48
E4EH03_PROAC/210-262
E4EH82_PROAC/251-304
E4EH84_PROAC/446-499
E4EN54_PROAC/52-92
E4EPT0_PROAC/210-262
E4EQ11_PROAC/251-304
E4EQ13_PROAC/1-40
E4ESQ9_PROAC/111-151
E4EWG5_PROAC/11-48
E4EWP5_PROAC/210-262
E4EWX1_PROAC/251-304
E4EWX2_PROAC/446-499
E4EYP7_PROAC/52-92
E4F496_PROAC/446-499
E4F497_PROAC/251-304
E4F4H8_PROAC/210-262
E4F8A4_PROAC/89-129
E4FA76_PROAC/446-499
E4FA77_PROAC/251-304
E4FAF5_PROAC/210-262
E4FGG5_PROAC/52-92
E4FJ40_PROAC/210-262
E4FJB9_PROAC/251-304
E4FJC0_PROAC/446-499
E4FN65_PROAC/11-51
E4FNH3_PROAC/111-151
E4FQR7_PROAC/210-262
E4FSE5_PROAC/446-499
E4FSE6_PROAC/251-304
E4FVF2_PROAC/52-92
E4FYW3_PROAC/210-262
E4FZ42_PROAC/251-304
E4FZ43_PROAC/446-499
E4G1A6_PROAC/111-151
E4G3D3_PROAC/210-262
E4G3L4_PROAC/251-304
E4G3L6_PROAC/446-499
E4GBA3_PROAC/446-499
E4GBA4_PROAC/251-304
E4GBI2_PROAC/210-262
E4GGE3_PROAC/446-499
E4GGE4_PROAC/251-304
E4GGM5_PROAC/210-262
E4GM18_PROAC/111-151
E4GR31_PROAC/52-92
E4GT71_PROAC/446-499
E4GT72_PROAC/251-304
E4GTF4_PROAC/210-262
E4GTN9_PROAC/11-48
E4GVV5_PROAC/445-498
E4GVV6_PROAC/251-304
E4GW32_PROAC/210-262
E4GYT4_PROAC/108-148
E4H5M2_PROAC/111-151
E4H7L4_PROAC/446-499
E4H7L5_PROAC/251-304
E4H7U2_PROAC/210-262
E4HAW2_PROAC/210-262
E4HBB7_PROAC/251-304
E4HBB8_PROAC/446-499
E4HCG3_PROAC/111-151
E4HJB5_PROAC/112-151
E4HK55_PROAC/100-150
E4HMD0_PROAC/210-262
E4HMN1_PROAC/251-304
E4HMN4_PROAC/305-358
E4HTA1_PROAC/445-498
E4HTA2_PROAC/251-304
E4HTI5_PROAC/210-262
E4HX54_PROAC/52-92
E4I0M8_PROAC/210-262
E4I1H6_PROAC/446-499
E4I1H7_PROAC/251-304
E4IA83_ENTFC/304-357
E4IDX8_ENTFC/304-357
E4ITR6_ENTFC/304-357
E4IY58_ENTFC/304-357
E4JB59_ENTFC/304-357
E4JIN4_ENTFC/304-357
E4K4C9_9FIRM/185-238
E4K4D0_9FIRM/204-253
E4K4L5_9FIRM/354-407
E4K4U0_9FIRM/189-238
E4K562_9FIRM/199-248
E4K7D0_9FIRM/104-153
E4K7Q1_9FIRM/188-237
E4K8J8_9FIRM/30-81
E4KLT8_9LACT/311-364
E4KN59_9LACT/8-44
E4KSW6_9PORP/136-185
E4KTT2_9PORP/222-274
E4KWZ4_9FIRM/204-253
E4KY82_9FIRM/190-239
E4KYT0_9FIRM/82-131
E4L082_9FIRM/297-350
E4L0S3_9FIRM/83-132
E4L196_9STRE/82-131
E4L4X8_9STRE/303-356
E4L5Y1_9STRE/82-131
E4L631_9STRE/9-58
E4L730_9FIRM/297-336
E4L8B7_9FIRM/85-125
E4L8H8_9FIRM/315-368
E4L9V0_9FIRM/332-385
E4LBS3_9FIRM/322-375
E4LD01_9FIRM/235-284
E4LGL4_9FIRM/128-177
E4LKI1_9FIRM/188-237
E4LMM2_9FIRM/305-358
E4LMM3_9FIRM/315-368
E4LPA2_9CLOT/331-384
E4LW29_9CLOT/123-171
E4LWC4_9CLOT/84-133
E4LZR1_9CLOT/176-228
E4LZR2_9CLOT/206-255
E4LZX9_9CLOT/188-236
E4LZY4_9CLOT/170-223
E4M0L1_9FIRM/202-251
E4M1A1_9FIRM/210-259
E4M1A3_9FIRM/185-238
E4M1L2_9FIRM/181-230
E4M208_9FIRM/322-375
E4M312_9FIRM/175-228
E4M5L2_9FIRM/367-420
E4M7X7_9BACT/222-274
E4MFR4_9FIRM/308-361
E4MJ88_9FIRM/203-252
E4MSA9_CAPOC/222-275
E4MW42_THEHA/496-549
E4MX68_THEHA/479-532
E4MX72_THEHA/446-499
E4N3B8_KITSK/255-304
E4N5R6_KITSK/202-251
E4N6N8_KITSK/123-172
E4N8Y4_KITSK/128-177
E4NAU7_KITSK/324-377
E4NEA1_KITSK/246-295
E4NEA2_KITSK/242-291
E4NFS7_KITSK/260-313
E4NGU3_KITSK/305-354
E4NHQ0_KITSK/221-270
E4NI51_KITSK/476-529
E4NIZ4_KITSK/132-181
E4NJQ9_KITSK/242-291
E4NKC9_KITSK/164-213
E4NLW7_HALBP/33-79
E4NXN7_BIFBP/440-493
E4P4L2_ECO8N/262-315
E4P8Z7_ECO8N/547-600
E4PAF5_ECO8N/175-224
E4PCV5_ECO8N/228-280
E4PFY7_MARAH/229-279
E4PGF5_MARAH/187-236
E4PIH2_MARAH/264-317
E4PJ23_MARAH/268-321
E4PL37_MARAH/544-597
E4PUC5_MYCLG/445-480
E4Q0A4_MYCBG/439-496
E4Q2V0_CALOW/188-237
E4Q332_CALOW/121-170
E4Q336_CALOW/199-248
E4Q4R7_CALOW/352-405
E4Q4S8_CALOW/182-233
E4Q503_CALOW/189-238
E4Q542_CALOW/185-238
E4Q543_CALOW/204-253
E4Q616_CALOW/209-262
E4Q886_CALH1/199-248
E4Q8F2_CALH1/188-237
E4QD58_CALH1/191-240
E4QDJ1_CALH1/204-253
E4QDJ2_CALH1/185-238
E4QDW2_CALH1/159-210
E4QDX5_CALH1/352-405
E4QFV5_BORBN/563-616
E4QG11_BORBN/211-263
E4QKE1_METS6/233-285
E4QKN9_METS6/184-233
E4QM47_METS6/569-622
E4QS63_MYCH1/608-665
E4QV84_HAEI6/563-616
E4QWN0_HAEI6/226-277
E4R2F5_BIFLM/408-461
E4RAB5_PSEPB/131-180
E4RAN3_PSEPB/229-280
E4RC28_PSEPB/189-238
E4RE20_PSEPB/550-603
E4RFN6_PSEPB/268-321
E4RIL2_HALSL/295-348
E4RRM1_LEAB4/222-275
E4RWT9_LEAB4/208-255
E4S2G9_BORBJ/563-616
E4S2M5_BORBJ/211-263
E4S3Z6_CALKI/352-405
E4S4J9_CALKI/204-253
E4S4K0_CALKI/185-238
E4S4U6_CALKI/159-210
E4S6C9_CALKI/199-248
E4S963_CALKI/189-238
E4SAG0_CALKI/188-237
E4SBC3_CALK2/188-237
E4SEA4_CALK2/189-238
E4SG36_CALK2/204-253
E4SG37_CALK2/185-238
E4SG75_CALK2/159-210
E4SG86_CALK2/352-405
E4SH11_CALK2/199-248
E4SJK1_LACAR/305-358
E4SQV0_STRTN/303-356
E4SUQ7_LACDN/109-158
E4T032_LACDN/315-366
E4T033_LACDN/308-361
E4T034_LACDN/307-360
E4T3A0_PALPW/224-275
E4T831_PALPW/136-185
E4TBL1_RIEAD/222-275
E4TET7_CALNY/271-324
E4THL6_CALNY/187-236
E4TIK0_CALNY/262-315
E4TJT0_CALNY/536-589
E4TL15_MARTH/129-178
E4TL89_MARTH/222-275
E4TZY0_SULKY/176-225
E4U0X3_SULKY/29-70
E4U2R1_SULKY/553-607
E4U7P8_OCEP5/22-59
E4U8Q9_OCEP5/418-471
E4UBS2_LIBSC/231-282
E4UE22_LIBSC/617-670
E4VAR5_BIFBI/434-487
E4VJ06_9HELI/179-228
E4VMP3_9HELI/556-610
E4VXT1_BACFR/222-274
E4W9R4_RHOE1/146-195
E4WCC8_RHOE1/137-186
E4WDN3_RHOE1/209-258
E4WGM1_RHOE1/257-310
E4WGN1_RHOE1/394-447
E4WI78_RHOE1/206-255
E4WIG0_RHOE1/231-280
E4WKM7_RHOE1/79-128
E4ZC96_NEIL0/571-624
E4ZEE7_NEIL0/229-281
E5AHS1_CHLPS/202-251
E5AJB3_CHLPS/489-542
E5ALX8_BURRH/257-313
E5APH9_BURRH/711-764
E5AQI0_BURRH/292-345
E5B181_ERWAM/548-601
E5B2B0_ERWAM/262-315
E5B6J1_ERWAM/185-234
E5B7T2_ERWAM/186-234
E5BA87_ERWAM/228-280
E5BDL3_9FUSO/208-261
E5BFG6_9FUSO/144-188
E5BHZ0_9FUSO/117-161
E5BIC6_9FUSO/370-423
E5BKZ3_9FUSO/212-265
E5BNJ0_9FUSO/297-350
E5BPE5_9FUSO/114-157
E5BR46_9FUSO/189-233
E5BS43_9FUSO/100-143
E5BTL3_9FUSO/87-140
E5BWT6_9FUSO/206-258
E5BYL8_9FUSO/353-406
E5BZR6_9FUSO/208-261
E5C2S4_9FUSO/286-339
E5C2T3_9FUSO/82-131
E5CDN3_9BACE/222-274
E5CJW1_STAHO/70-109
E5CKL5_STAHO/203-252
E5CMA5_STAHO/303-356
E5CRR4_9STAP/303-356
E5CTH0_9STAP/203-252
E5F124_9BACI/200-249
E5F1Q5_CAMJE/1-30
E5QRI6_STAAH/203-252
E5QUY3_STAAH/303-356
E5R6B6_STAAG/303-356
E5R8Z4_STAAG/203-252
E5TA97_STAAU/303-356
E5TGU6_STAAU/203-252
E5TI71_STAAU/303-356
E5TN66_STAAU/203-252
E5TV82_STAAU/303-356
E5TZA8_STAAU/203-252
E5U9X2_ALCXX/184-233
E5UAX9_ALCXX/746-799
E5UBJ9_ALCXX/238-290
E5UIK2_NEIMU/579-632
E5ULG6_NEIMU/226-278
E5UNV8_9BACE/132-181
E5UYB0_9BACE/222-274
E5V1V6_9BACL/296-349
E5V5C3_9BACL/82-131
E5VCS8_9BACE/222-274
E5VI88_9FIRM/156-203
E5VIK2_9FIRM/9-58
E5VKL6_9FIRM/138-187
E5VKU0_9FIRM/298-351
E5VMM4_9FIRM/186-235
E5VN09_9FIRM/168-223
E5VPZ2_9FIRM/206-255
E5VT33_9FIRM/1-39
E5VU74_9FIRM/155-203
E5VVU2_9FIRM/175-230
E5VXC4_9FIRM/281-334
E5VXF2_9FIRM/186-235
E5VYL2_9FIRM/16-52
E5VZ51_9FIRM/299-352
E5VZW1_9BACI/8-60
E5VZX2_9BACI/9-62
E5VZX9_9BACI/172-225
E5W037_9BACI/308-361
E5W0P4_9BACI/199-248
E5W0T6_9BACI/114-163
E5W2J9_9BACI/199-247
E5W2W5_9BACI/207-256
E5W2W6_9BACI/180-233
E5W879_9BACI/128-177
E5WAM9_9BACI/202-251
E5WCF8_9BACI/109-157
E5WCX5_9BACI/197-245
E5WD88_9BACI/183-232
E5WD89_9BACI/180-233
E5WI77_9BACI/199-248
E5WIP2_9BACI/309-362
E5WIV0_9BACI/172-225
E5WSC7_9BACI/202-251
E5WTA9_9BACI/69-113
E5X1R3_9BACE/222-274
E5X5Z7_9ACTN/343-396
E5X757_9ACTN/110-159
E5XDU3_9FIRM/84-133
E5XEX5_9FIRM/305-358
E5XF35_9FIRM/206-255
E5XF81_9FIRM/90-139
E5XGH3_9FIRM/91-133
E5XGX8_9FIRM/185-240
E5XH05_9FIRM/217-270
E5XHX8_9FIRM/186-235
E5XK91_9FIRM/152-203
E5XMC9_9ACTO/283-336
E5XMD4_9ACTO/387-440
E5XY03_9BIFI/408-461
E5Y3G3_BILWA/524-577
E5Y8U2_BILWA/336-387
E5YGD6_9ENTR/185-234
E5YK37_9ENTR/544-597
E5YKT5_9ENTR/260-313
E5YMF5_9ENTR/227-279
E5YU28_9BACL/173-226
E5YUB3_9BACL/311-364
E5YUG3_9BACL/181-234
E5YUG4_9BACL/207-256
E5YVQ3_9BACL/198-247
E5YWI1_9BACL/131-180
E5YZ87_9BACL/251-304
E5YZT1_9BACL/200-249
E5Z4B7_9BACL/123-172
E5Z4D7_9BACL/200-249
E5Z611_CAMJE/553-607
E5ZBA9_CAMJE/1-30
E5ZEZ9_CAMJE/186-235
E5ZF90_CAMJE/553-607
E5ZHD6_CAMJE/553-607
E5ZJM3_CAMJE/186-232
E5ZNP5_ECOLX/274-327
E5ZPV7_ECOLX/547-600
E5ZW09_ECOLX/175-224
E5ZXH1_ECOLX/228-280
E6A3H6_ECOLX/547-600
E6A758_ECOLX/274-327
E6ACM3_ECOLX/228-280
E6AGQ9_ECOLX/175-224
E6ANL3_ECOLX/274-327
E6ARD1_ECOLX/547-600
E6AUY1_ECOLX/175-224
E6AWC7_ECOLX/228-280
E6B308_ECOLX/185-234
E6B4V4_ECOLX/547-600
E6B6C8_ECOLX/184-233
E6BAT3_ECOLX/262-315
E6BC34_ECOLX/201-253
E6BEC5_ECOLX/175-224
E6BFA9_ECOLX/547-600
E6BIM3_ECOLX/228-280
E6BMU9_ECOLX/274-327
E6BVB8_PROAC/52-92
E6C0C1_PROAC/210-262
E6C0J9_PROAC/251-304
E6C0K0_PROAC/446-499
E6C1S8_PROAC/52-92
E6C7M4_PROAC/446-499
E6C7M5_PROAC/251-304
E6C7V5_PROAC/210-262
E6CD05_PROAC/111-151
E6CFS1_PROAC/446-499
E6CFS2_PROAC/251-304
E6CG83_PROAC/210-262
E6CGM6_PROAC/111-151
E6CLX4_PROAC/210-262
E6CM72_PROAC/445-498
E6CM73_PROAC/251-304
E6CTB7_PROAC/11-48
E6CTK0_PROAC/210-262
E6CTS9_PROAC/251-304
E6CTT0_PROAC/446-499
E6CUX4_PROAC/111-151
E6CWF8_PROAC/89-129
E6D1Z3_PROAC/210-262
E6D2H3_PROAC/251-304
E6D2H4_PROAC/445-498
E6D5I2_PROAC/210-262
E6D5R4_PROAC/445-498
E6D5R6_PROAC/251-304
E6D8A6_PROAC/111-151
E6DB43_PROAC/111-151
E6DFX5_PROAC/446-499
E6DFX6_PROAC/251-304
E6DGK7_PROAC/210-262
E6DIF3_PROAC/111-151
E6DJB4_PROAC/446-499
E6DJB5_PROAC/251-304
E6DJJ7_PROAC/210-262
E6DUH6_PROAC/52-92
E6DVS5_PROAC/446-499
E6DVS6_PROAC/251-304
E6DW04_PROAC/210-262
E6DZ53_PROAC/111-151
E6E175_PROAC/251-304
E6E176_PROAC/446-499
E6E1X8_PROAC/210-262
E6E802_PROAC/52-92
E6EAG8_PROAC/446-499
E6EAG9_PROAC/251-304
E6EAQ3_PROAC/210-262
E6ECZ1_PROAC/52-92
E6EE61_PROAC/11-51
E6EH92_PROAC/446-499
E6EH93_PROAC/251-304
E6EHH1_PROAC/210-262
E6EQ37_ENTFA/303-356
E6EZG4_ENTFA/303-356
E6F8W3_ENTFA/303-356
E6FFF4_ENTFA/303-356
E6FRY0_ENTFA/303-356
E6FTF8_ENTFA/79-127
E6FYU0_ENTFA/303-356
E6G6J3_ENTFA/303-356
E6G7C6_ENTFA/78-127
E6GCS1_ENTFA/303-356
E6GH58_ENTFA/303-356
E6GT62_ENTFA/82-125
E6GXN3_ENTFA/303-356
E6H124_ENTFA/303-356
E6H643_ENTFA/82-125
E6H9I1_ENTFA/303-356
E6HJQ5_ENTFA/303-356
E6HX49_ENTFA/303-356
E6I2V3_ENTFA/303-356
E6IFL7_ENTFA/303-356
E6IHP2_ENTFA/303-356
E6IUT4_ENTFA/303-356
E6J3C5_STRAP/304-357
E6J689_9ACTO/257-310
E6J7T2_9ACTO/395-448
E6JHC3_RIEAN/222-275
E6JMI2_STAEP/303-356
E6JR95_STAEP/203-252
E6JUN8_9SPIO/203-252
E6JWK0_9SPIO/274-327
E6JX06_9SPIO/502-555
E6JX59_9SPIO/219-269
E6JXU5_9SPIO/226-279
E6JYW0_PARDN/623-676
E6K949_9BACT/228-278
E6KAD0_9BACT/228-278
E6KAJ5_9BACT/222-274
E6KAR3_9BACT/222-274
E6KM89_STRSA/303-356
E6KQD5_9ACTO/451-504
E6KZH4_9PAST/555-608
E6L0C5_9PAST/228-279
E6L555_9PROT/559-613
E6L8Z6_CAMUP/179-228
E6LAQ1_CAMUP/588-642
E6LF78_9ENTE/303-356
E6LNE9_9FIRM/324-377
E6LQX9_9FIRM/345-398
E6LU52_9LACO/317-370
E6LX98_9ACTO/179-228
E6LY38_9ACTO/123-172
E6LZH5_9ACTO/488-541
E6M2K0_9ACTO/499-552
E6M3G4_9ACTO/177-227
E6M557_9ACTO/179-228
E6M772_STALU/303-356
E6MCZ1_STALU/203-252
E6MF43_9FIRM/331-384
E6MKZ8_9BACT/222-274
E6MNQ2_9BACT/228-278
E6MS04_9BACT/197-249
E6MTX3_NEIMH/571-624
E6N0M0_NEIMH/226-278
E6NC38_HELPI/604-658
E6ND06_HELPI/194-243
E6NGC6_HELPK/599-653
E6NJM6_HELPK/194-243
E6NKV8_HELPL/191-240
E6NMV5_HELPL/604-658
E6NPV9_HELPQ/598-652
E6NQX5_HELPQ/194-243
E6NZ24_ECOD1/175-224
E6P650_ECOD1/262-315
E6PCM5_9ZZZZ/166-215
E6PE30_9ZZZZ/169-218
E6PFV1_9ZZZZ/115-168
E6PGB8_9ZZZZ/203-252
E6PJ93_9ZZZZ/192-248
E6PJV8_9ZZZZ/183-232
E6PMW4_9ZZZZ/247-303
E6PN21_9ZZZZ/257-310
E6PT41_9ZZZZ/738-791
E6PZF7_9ZZZZ/261-310
E6Q184_9ZZZZ/192-248
E6Q1L8_9ZZZZ/313-366
E6Q666_9ZZZZ/166-215
E6Q788_9ZZZZ/203-252
E6Q806_9ZZZZ/166-215
E6Q925_9ZZZZ/258-311
E6QD90_9ZZZZ/250-303
E6QDQ6_9ZZZZ/223-272
E6QGC9_9ZZZZ/230-281
E6QN15_9ZZZZ/493-546
E6QSM8_9ZZZZ/227-279
E6QWG8_9ZZZZ/589-642
E6QWV8_9ZZZZ/183-232
E6RJ23_PSEU9/233-284
E6RJ32_PSEU9/547-600
E6RNV0_PSEU9/185-234
E6RPH2_PSEU9/180-229
E6RQ29_PSEU9/253-306
E6RS91_CAMJS/553-607
E6RT64_CAMJS/178-227
E6RW80_CAMJS/1-30
E6RY47_CAMJC/553-607
E6RZA9_CAMJC/178-227
E6S4I4_HELPF/613-667
E6S5F6_HELPF/202-251
E6S899_INTC7/522-575
E6S8N9_INTC7/218-267
E6SAE8_INTC7/199-248
E6SC08_INTC7/104-153
E6SG02_INTC7/104-153
E6SIZ3_THEM7/186-239
E6SIZ4_THEM7/210-259
E6SJQ0_THEM7/202-251
E6SJX5_THEM7/368-421
E6SKP5_THEM7/181-230
E6SL99_THEM7/175-228
E6SPR6_BACT6/222-274
E6SZJ5_SHEB6/545-598
E6T303_SHEB6/164-213
E6T6D2_SHEB6/182-231
E6T851_SHEB6/230-281
E6T9E7_SHEB6/258-311
E6TBP7_MYCSR/210-259
E6TD55_MYCSR/217-266
E6TDY6_MYCSR/225-274
E6TDY7_MYCSR/201-250
E6TE84_MYCSR/113-162
E6TER2_MYCSR/423-476
E6TES1_MYCSR/254-307
E6TH17_MYCSR/140-189
E6TST9_BACCJ/200-249
E6TTS0_BACCJ/208-257
E6TTS1_BACCJ/179-232
E6TU26_BACCJ/52-108
E6TVS5_BACCJ/203-252
E6TVZ0_BACCJ/172-225
E6TW56_BACCJ/307-360
E6TYK7_BACCJ/201-249
E6U1Y2_BACCJ/114-163
E6U2Z7_ETHHY/185-234
E6U4B1_ETHHY/307-360
E6U6I1_ETHHY/191-240
E6U7K7_ETHHY/184-233
E6U8D2_ETHHY/170-223
E6U8S7_ETHHY/205-254
E6U8S8_ETHHY/183-236
E6U9R4_ETHHY/91-132
E6UBE0_RUMA7/166-215
E6UG62_RUMA7/75-126
E6UH23_RUMA7/301-354
E6UI96_RUMA7/205-254
E6UIE5_RUMA7/129-178
E6UL50_RUMA7/176-228
E6UMS1_CLOTL/194-243
E6UP85_CLOTL/177-228
E6UPZ4_CLOTL/293-346
E6USW0_CLOTL/199-248
E6UTR0_CLOTL/196-245
E6UTV7_CLOTL/206-255
E6UTV8_CLOTL/184-238
E6V362_VARPD/251-307
E6V8S4_VARPD/711-764
E6V9X0_VARPD/274-327
E6VH20_RHOPX/142-191
E6VH68_RHOPX/230-281
E6VLB1_RHOPX/632-685
E6VR41_DESAO/330-379
E6VTE9_DESAO/111-159
E6VVD2_DESAO/203-252
E6VWL7_DESAO/515-568
E6W145_DESIS/240-293
E6W5Z1_DESIS/561-614
E6W661_DESIS/197-245
E6WBI6_PANSA/185-234
E6WD70_PANSA/548-601
E6WG90_PANSA/262-315
E6WI71_PANSA/229-281
E6WKM7_PANSA/128-177
E6WSH5_PSEUU/132-181
E6WT98_PSEUU/184-233
E6WWP7_PSEUU/236-288
E6WX09_PSEUU/551-604
E6WZN7_NITSE/551-605
E6X5Y8_CELAD/222-275
E6X6A1_CELAD/147-186
E6X6R3_CELAD/124-172
E6X7U1_CELAD/123-172
E6XCC7_CELAD/222-275
E6XEN7_CELAD/222-275
E6XGQ8_SHEP2/182-231
E6XIN3_SHEP2/230-281
E6XNM8_SHEP2/547-600
E6XPP0_SHEP2/164-213
E6YGC0_BARC7/231-282
E6YGP7_BARC7/603-656
E6YJ87_BARC7/239-290
E6YKA0_9RHIZ/231-282
E6YKP9_9RHIZ/603-656
E6YNF5_9RHIZ/183-234
E6YPI8_9RHIZ/231-282
E6YPW7_9RHIZ/603-656
E6YSS7_9RHIZ/239-290
E6YU05_9RHIZ/231-282
E6YUF9_9RHIZ/603-656
E6YX12_9RHIZ/239-290
E6YZ23_9RHIZ/231-282
E6Z099_9RHIZ/601-654
E6Z1L1_9RHIZ/239-290
E7A6Z8_HAEIF/563-616
E7A875_HAEIF/226-277
E7A947_HELFC/554-608
E7AA99_HELFC/176-224
E7AEY3_HAEIF/563-616
E7AFU7_HAEIF/226-277
E7AZL8_YERE1/546-599
E7AZW9_YERE1/177-226
E7B0Q5_YERE1/264-317
E7B5K9_YERE1/185-234
E7B719_YERE1/229-281
E7BFR9_NEIMW/226-278
E7BIZ0_NEIMW/571-624
E7BTA5_ECOLX/144-197
E7C332_9BACT/213-266
E7DPI5_9NOSO/95-148
E7FRF6_9LACO/308-361
E7FT17_9LACO/193-242
E7FUA8_ERYRH/392-445
E7G007_9HELI/180-229
E7G0A8_9HELI/567-621
E7G253_CAMJE/178-227
E7G2P0_9HELI/180-229
E7G2Z2_9HELI/567-621
E7G7I8_9FIRM/356-409
E7G8W9_9FIRM/187-235
E7G9R5_9FIRM/43-92
E7GC28_9FIRM/101-149
E7GC85_9FIRM/171-224
E7GC86_9FIRM/207-256
E7GCS8_9FIRM/170-221
E7GKJ3_CLOSY/152-203
E7GKP8_CLOSY/307-360
E7GM52_CLOSY/310-363
E7GS97_CLOSY/185-240
E7GSB2_CLOSY/206-255
E7GT81_CLOSY/186-235
E7GUN1_CLOSY/90-139
E7GWA6_STRAP/304-357
E7H0W4_9BURK/216-273
E7H428_9BURK/713-766
E7H429_9BURK/848-901
E7H6W5_ECOLX/184-233
E7HFC7_ECOLX/104-157
E7HGG3_ECOLX/547-600
E7HHJ8_ECOLX/228-280
E7HLC9_ECOLX/175-224
E7HQ76_ECOLX/547-600
E7HRB0_ECOLX/201-253
E7HZ09_ECOLX/262-315
E7I243_ECOLX/185-234
E7I5F6_ECOLX/185-234
E7I702_ECOLX/228-280
E7I961_ECOLX/547-600
E7I9X4_ECOLX/262-315
E7IEU5_ECOLX/184-233
E7IK16_ECOLX/185-234
E7ILI5_ECOLX/262-315
E7IPP7_ECOLX/201-253
E7IQU7_ECOLX/547-600
E7IRS7_ECOLX/159-208
E7J0E3_ECOLX/175-224
E7J6N5_ECOLX/6-59
E7J7T4_ECOLX/262-315
E7J8W2_ECOLX/547-600
E7JA50_ECOLX/201-253
E7JDJ9_ECOLX/184-233
E7JEU1_ECOLX/185-234
E7JHW5_ECOLX/1-54
E7JLH7_ECOLX/201-253
E7JM66_ECOLX/262-315
E7JMD6_ECOLX/547-600
E7JSN1_ECOLX/185-234
E7JXF0_SHISO/547-600
E7K027_SHISO/262-315
E7K4S8_SHISO/185-234
E7K697_SHISO/201-253
E7M3Y0_9BACL/147-196
E7M4A0_9BACL/199-248
E7M5I7_9BACL/200-249
E7M6X6_9BACL/19-64
E7M8U6_9BACL/289-342
E7M9Z5_9BACL/219-268
E7M9Z6_9BACL/174-227
E7MAN4_9BACL/157-202
E7MBB8_9BACL/306-359
E7MC62_9BACL/121-174
E7MDZ9_STAAU/303-356
E7MF15_STAAU/203-252
E7MM38_9FIRM/402-455
E7MNP4_9FIRM/82-131
E7MPJ8_9FIRM/34-83
E7MU51_STAAU/203-252
E7MUK5_STAAU/303-356
E7N0Q6_9FIRM/188-237
E7N4R3_9FIRM/315-368
E7N4R4_9FIRM/305-358
E7N5D6_9FIRM/159-208
E7N634_9ACTO/472-525
E7NT46_TREPH/217-270
E7NVF8_TREPH/538-591
E7NVZ7_TREPH/212-263
E7NX38_TREPH/203-252
E7NZU3_PSESG/229-280
E7P0P6_PSESG/550-603
E7P3F3_PSESG/189-238
E7P462_PSESG/139-188
E7P8U3_PSESG/268-321
E7PEZ0_PSESG/550-603
E7PF62_PSESG/229-280
E7PLH9_PSESG/268-321
E7PM68_PSESG/189-238
E7PMX6_PSESG/139-188
E7PNW9_PSESG/15-53
E7PVH5_STRDY/303-356
E7QP17_9EURY/21-67
E7RHA8_9BACL/115-164
E7RIT7_9BACL/319-372
E7RJ25_9BACL/194-243
E7RK78_9BACL/202-251
E7RLM1_9BACT/116-165
E7RR49_9BACT/111-158
E7RSE3_9BACT/231-283
E7RSH7_9BACT/179-229
E7RSH8_9BACT/227-278
E7RTC2_9BACT/226-278
E7RX54_9BURK/186-235
E7RXV3_9BURK/718-771
E7S0D7_9BURK/237-292
E7S3E6_STRAG/314-367
E7SC65_9STRE/304-357
E7SG54_SHIDY/547-600
E7SH58_SHIDY/185-234
E7SI82_SHIDY/228-280
E7SPB4_SHIDY/274-327
E7SU29_SHIBO/130-182
E7SWZ3_SHIBO/262-315
E7T1F4_SHIBO/547-600
E7T6H8_SHIFL/228-280
E7T9X0_SHIFL/262-315
E7TEP6_SHIFL/185-234
E7TJS2_SHIFL/547-600
E7TNR6_ECO57/185-234
E7TQL0_ECO57/12-48
E7TQS7_ECO57/228-280
E7TXG9_ECO57/262-315
E7TXR2_ECO57/547-600
E7U781_ECOLX/1-54
E7U7I9_ECOLX/547-600
E7U7Y5_ECOLX/262-315
E7U9K4_ECOLX/185-234
E7UBM0_ECOLX/228-280
E7UD65_ECOLX/262-315
E7UES9_ECOLX/547-600
E7ULZ4_ECOLX/228-280
E7UPM5_ECOLX/185-234
E7USM9_SALTY/228-280
E7UUX6_SALTY/549-602
E7UV83_SALTY/262-315
E7UZT3_SALTY/175-224
E7V6U6_SALMO/175-224
E7VCE9_SALMO/262-315
E7VD40_SALMO/228-280
E7VF47_SALMO/549-602
E7VH15_SALMO/262-315
E7VIT9_SALMO/549-602
E7VR63_SALMO/175-224
E7VRC1_SALMO/228-280
E7VUL2_SALMO/175-224
E7VVE4_SALMO/228-280
E7VYL0_SALMO/262-315
E7VZ98_SALMO/549-602
E7W614_SALMO/228-280
E7W937_SALMO/262-315
E7WAW4_SALMO/549-602
E7WG71_SALMO/175-224
E7WK91_SALMO/549-602
E7WL32_SALMO/262-315
E7WMB6_SALMO/175-224
E7WNS3_SALMO/228-280
E7WUL0_SALMO/175-224
E7WZZ5_SALMO/228-280
E7X0J2_SALMO/549-602
E7X0X8_SALMO/262-315
E7X4B2_SALMO/549-602
E7X591_SALMO/228-280
E7XCF9_SALMO/175-224
E7XEP5_SALMO/262-315
E7XHW4_SALMO/175-224
E7XIR9_SALMO/262-315
E7XPG4_SALMO/549-602
E7XPN7_SALMO/228-280
E7XTN0_SALMO/262-315
E7XWC8_SALMO/228-280
E7XZX5_SALMO/175-224
E7Y3H8_SALMO/549-602
E7YA67_SALMO/175-224
E7YBT6_SALMO/262-315
E7YDJ6_SALMO/549-602
E7YGG7_SALMO/228-280
E7YKY6_SALMO/175-224
E7YP70_SALMO/228-280
E7YPG5_SALMO/262-315
E7YS67_SALMO/549-602
E7YYS1_SALMO/262-315
E7YZN4_SALMO/549-602
E7Z1H7_SALMO/228-280
E7Z2A2_SALMO/175-224
E7Z8X0_SALMO/549-602
E7ZA55_SALMO/228-280
E7ZB09_SALMO/262-315
E7ZBS8_SALMO/175-224
E7ZIC9_SALMO/228-280
E7ZJN5_SALMO/175-224
E7ZKS6_SALMO/262-315
E7ZMD1_SALMO/549-602
E7ZWT3_SALMO/228-280
E7ZXU2_SALMO/262-315
E7ZYN3_SALMO/549-602
E8A493_SALMO/175-224
E8A7Y0_SALMO/175-224
E8A8E0_SALMO/228-280
E8ABG4_SALMO/262-315
E8ACI6_SALMO/549-602
E8AI23_SALMO/549-602
E8ALC0_SALMO/175-224
E8AT24_SALMO/228-280
E8ATH1_SALMO/262-315
E8AVK7_SALMO/549-602
E8AWP8_SALMO/175-224
E8B0Y6_SALMO/262-315
E8B526_SALMO/228-280
E8B7T2_SALMO/262-315
E8B9K0_SALMO/549-602
E8BAX5_SALMO/175-224
E8BIM2_SALMO/228-280
E8BKV5_SALMO/175-224
E8BQR9_SALMO/549-602
E8BRP2_SALMO/262-315
E8BT20_SALMO/228-280
E8C0R3_SALMO/549-602
E8C1I6_SALMO/175-224
E8C4F6_SALMO/228-280
E8C717_SALMO/262-315
E8CC86_SALMO/549-602
E8CE53_SALMO/228-280
E8CEG2_SALMO/175-224
E8CJE2_SALMO/262-315
E8CP55_SALMO/175-224
E8CQC3_SALMO/228-280
E8CS58_SALMO/262-315
E8CVV9_SALMO/549-602
E8CZC1_SALMO/549-602
E8D0M7_SALMO/228-280
E8D4X8_SALMO/262-315
E8D841_SALMO/175-224
E8DEQ1_SALMO/262-315
E8DKR4_SALMO/228-280
E8DL94_SALMO/549-602
E8DML2_SALMO/175-224
E8DR24_SALMO/175-224
E8DSE9_SALMO/262-315
E8DT68_SALMO/549-602
E8DXW7_SALMO/228-280
E8E1R2_SALMO/175-224
E8E450_SALMO/262-315
E8E4Y8_SALMO/549-602
E8E8E9_SALMO/228-280
E8EAZ0_SALMO/175-224
E8EEP6_SALMO/262-315
E8EFI6_SALMO/549-602
E8EKE7_SALMO/228-280
E8EMB9_SALMO/175-224
E8EP86_SALMO/549-602
E8ERS0_SALMO/228-280
E8EXA1_SALMO/262-315
E8EYD3_SALMO/185-234
E8F329_SALMO/262-315
E8F6I7_SALMO/549-602
E8F9L8_SALMO/228-280
E8FCL9_SALMO/175-224
E8FEH9_SALMO/549-602
E8FK40_SALMO/262-315
E8FL67_SALMO/228-280
E8FT19_SALMO/262-315
E8FVW9_SALMO/549-602
E8FXH9_SALMO/228-280
E8FY44_SALMO/175-224
E8G2A7_SALMO/262-315
E8G415_SALMO/549-602
E8G570_SALMO/175-224
E8G5W5_SALMO/228-280
E8GDV3_SALMO/228-280
E8GEJ7_SALMO/549-602
E8GHY6_SALMO/175-224
E8GMY0_SALMO/262-315
E8GTW0_SALMO/262-315
E8GV68_SALMO/175-224
E8GYY0_SALMO/549-602
E8H161_SALMO/228-280
E8H3C4_ECO57/175-224
E8H635_ECO57/262-315
E8H6Q2_ECO57/547-600
E8H7Z2_ECO57/228-280
E8H9U0_ECO57/12-48
E8HGP0_ECOLX/175-224
E8HJL2_ECOLX/223-276
E8HKK3_ECOLX/547-600
E8HL79_ECOLX/228-280
E8HW27_ECOLX/175-224
E8HYM4_ECOLX/262-315
E8HZR0_ECOLX/547-600
E8I0L6_ECOLX/228-280
E8I9D3_ECOLX/175-224
E8IC88_ECOLX/262-315
E8IDB7_ECOLX/547-600
E8IER7_ECOLX/228-280
E8IQI8_ECOLX/262-315
E8IRM7_ECOLX/547-600
E8ISN4_ECOLX/228-280
E8J0Q7_ECOLX/175-224
E8J2L5_ECO57/175-224
E8J534_ECO57/262-315
E8J671_ECO57/547-600
E8J6S5_ECO57/228-280
E8JLJ8_9ACTO/478-531
E8JP19_STREI/303-356
E8JU70_STRCR/304-357
E8JZS8_9STRE/303-356
E8K3W2_STRPA/303-356
E8KAV3_9STRE/315-368
E8KEI1_9PAST/262-313
E8KEY9_9PAST/552-605
E8KQF2_STRSA/304-357
E8KTW8_STRVE/303-356
E8L1R1_9RHIZ/604-657
E8L2M3_9RHIZ/225-276
E8L7K0_9RHIZ/225-276
E8LCL9_9FIRM/150-199
E8LG75_9FIRM/481-534
E8LKX6_9GAMM/583-636
E8LL33_9GAMM/251-304
E8LLQ1_9GAMM/233-284
E8LQ81_9VIBR/138-187
E8LRY5_9VIBR/170-219
E8LTM7_9VIBR/229-280
E8LUQ8_9VIBR/186-235
E8LVK4_9VIBR/551-604
E8LVM1_9VIBR/255-308
E8M1X9_9VIBR/554-607
E8M1Z6_9VIBR/260-313
E8M7K0_9VIBR/138-187
E8M7X7_9VIBR/229-280
E8MBZ1_9VIBR/186-235
E8MJ89_BIFL2/408-461
E8MUB0_BIFL1/408-461
E8MZN8_ANATU/126-175
E8N0P9_ANATU/332-385
E8N3E0_ANATU/479-532
E8N631_ANATU/343-396
E8N8Z0_MICTS/169-221
E8NBC7_MICTS/110-159
E8NEY2_MICTS/371-424
E8NGY8_BACMY/180-233
E8NGY9_BACMY/239-288
E8NGZ4_BACMY/180-233
E8NGZ5_BACMY/239-288
E8NMH6_SALET/592-645
E8NPT3_SALET/185-234
E8NSC9_SALET/262-315
E8NTJ7_SALET/228-280
E8P028_YERPH/264-317
E8P101_YERPH/185-234
E8P2I4_YERPH/546-599
E8P760_YERPH/229-281
E8PB39_ACIB1/561-614
E8PHB5_ACIB1/232-283
E8PMQ4_THESS/428-481
E8Q6M6_BLOVB/553-606
E8Q7A3_BLOVB/227-280
E8Q992_STRED/303-356
E8Q9H7_STRED/64-114
E8QDM7_HELP7/609-663
E8QF65_HELP7/199-248
E8QJJ6_HELP4/614-668
E8QLA0_HELP4/199-248
E8QNT0_HELPR/199-248
E8QRI1_HELPR/613-667
E8QTT8_HELPW/618-672
E8QVG5_HELPW/199-248
E8QXB1_ISOPI/214-262
E8QXI6_ISOPI/135-184
E8QXT6_ISOPI/255-308
E8QYQ2_ISOPI/501-554
E8R1H7_ISOPI/221-275
E8R2H9_ISOPI/228-281
E8R2V4_ISOPI/523-576
E8R3D5_ISOPI/220-273
E8R4N6_ISOPI/134-183
E8R809_DESM0/15-59
E8RDE5_9DELT/374-427
E8RDF6_9DELT/249-299
E8RE32_9DELT/467-520
E8RHP3_9DELT/185-234
E8RNA7_9CAUL/630-683
E8RRI8_9CAUL/285-336
E8RXN4_MICSL/270-323
E8S0M7_MICSL/218-267
E8S7I5_MICSL/131-180
E8SAZ7_MICSL/263-316
E8SBG7_MICSL/215-264
E8SBU7_MICSL/486-539
E8SC09_MICSL/174-223
E8SCM5_MICSL/210-259
E8SIB4_STAPH/304-357
E8SKK3_STAPH/203-252
E8SLL2_NEIGO/226-278
E8SN53_NEIGO/571-624
E8SYG7_GEOS2/180-233
E8SYG8_GEOS2/206-255
E8SYM6_GEOS2/199-248
E8SYS9_GEOS2/200-249
E8SZI6_GEOS2/196-245
E8T0C0_GEOS2/310-363
E8T0X1_GEOS2/180-233
E8T2F6_THEA1/253-306
E8T489_THEA1/148-197
E8T6A8_THEA1/497-550
E8T7F7_MESCW/230-281
E8TK92_MESCW/607-660
E8TN34_MESCW/222-273
E8TRJ1_ALIDB/735-788
E8TTJ6_ALIDB/184-233
E8U1E1_ALIDB/249-305
E8U5J2_DEIML/12-49
E8UA75_DEIML/459-512
E8UBJ5_DEIML/117-166
E8UE63_TAYEM/773-826
E8UFL9_TAYEM/235-286
E8UHD3_MYCFM/419-476
E8UM18_STREJ/306-359
E8UMP3_STREJ/158-207
E8UQM9_THEBF/292-345
E8UR34_THEBF/182-235
E8UR35_THEBF/205-254
E8USD8_THEBF/176-227
E8USQ4_THEBF/192-241
E8UT41_THEBF/191-240
E8UZS4_TERSS/497-550
E8V506_TERSS/232-281
E8V9M3_BACST/180-233
E8V9M4_BACST/207-256
E8VA02_BACST/131-180
E8VAC7_BACST/202-251
E8VAM3_BACST/199-247
E8VBN6_BACST/199-248
E8VD56_BACST/306-359
E8VEE2_BACST/89-134
E8VEG2_BACST/57-110
E8VKT5_VIBVU/259-312
E8VM61_VIBVU/141-190
E8VMR9_VIBVU/186-235
E8VR13_VIBVU/229-280
E8VRK2_VIBVU/558-611
E8VZN1_STRFA/235-284
E8W094_STRFA/201-250
E8W1M1_STRFA/269-322
E8W390_STRFA/241-290
E8W468_STRFA/271-320
E8W537_STRFA/450-503
E8W5I8_STRFA/137-186
E8W7A5_STRFA/242-291
E8W7L0_STRFA/222-271
E8W9W8_STRFA/230-279
E8W9W9_STRFA/234-283
E8WC57_STRFA/293-346
E8WCC2_STRFA/140-189
E8WCS3_STRFA/265-314
E8WHY6_GEOS8/195-244
E8WQL0_GEOS8/261-314
E8WQX3_GEOS8/221-272
E8WV19_GEOS8/518-571
E8X489_ACISM/496-549
E8X4J4_ACISM/126-175
E8X627_ACISM/195-244
E8XA98_SALT4/185-234
E8XBE0_SALT4/594-647
E8XF80_SALT4/228-280
E8XL52_SALT4/262-315
E8XS90_RAHSY/185-234
E8XXQ7_RAHSY/546-599
E8XYS0_RAHSY/260-313
E8XZD5_RAHSY/229-281
E8Y432_ECOKO/547-600
E8Y4B7_ECOKO/185-234
E8Y866_ECOKO/274-327
E8YAT2_ECOKO/184-233
E8YCX9_ECOKO/228-280
E8YIG5_9BURK/182-231
E8YLW0_9BURK/249-305
E8YPN5_9BURK/292-345
E8YRF3_9BURK/613-666
E8YS78_9BURK/598-651
E8ZNR6_CLOB0/6-47
E8ZQG5_CLOB0/296-349
E8ZR27_CLOB0/140-189
E8ZSK9_CLOB0/198-247
E8ZU98_CLOB0/206-255
E8ZU99_CLOB0/176-229
E8ZUA7_CLOB0/30-81
E8ZWB5_CLOB0/185-240
E9A0E3_SALET/185-234
E9A685_SALET/262-315
E9A6R4_SALET/594-647
E9A7M4_SALET/228-280
E9CKF6_9ENTR/264-317
E9CLJ0_9ENTR/229-281
E9CN52_9ENTR/541-594
E9DKE8_9STRE/303-356
E9FFP0_9STRE/303-356
E9FLE3_9STRE/303-356
E9RMS8_LACRE/315-368
E9RRI7_9FIRM/186-235
E9RV85_9FIRM/305-358
E9RVM3_9FIRM/155-206
E9RW96_9FIRM/185-240
E9S161_TREDE/210-264
E9S2F7_TREDE/203-252
E9S491_TREDE/553-606
E9S6J5_TREDE/221-274
E9S7A2_RUMAL/177-228
E9S7E7_RUMAL/301-354
E9S7F3_RUMAL/126-175
E9SAS2_RUMAL/165-214
E9SBY0_RUMAL/111-160
E9SCW4_RUMAL/177-229
E9SLP9_CLOSY/206-255
E9SLQ1_CLOSY/185-240
E9SME0_CLOSY/307-360
E9SR55_CLOSY/310-363
E9STF8_CLOSY/186-235
E9STQ9_CLOSY/152-203
E9SV86_COREQ/394-447
E9SV96_COREQ/257-310
E9SX95_COREQ/137-186
E9SXP1_COREQ/383-436
E9T1L1_COREQ/209-258
E9T2W8_COREQ/133-182
E9T7E6_COREQ/146-195
E9TFX3_ECOLX/228-280
E9TH62_ECOLX/547-600
E9THW6_ECOLX/175-224
E9TKJ8_ECOLX/274-327
E9TPX5_ECOLX/274-327
E9TSN2_ECOLX/228-280
E9TVK1_ECOLX/175-224
E9TYR7_ECOLX/1-54
E9TZV0_ECOLX/547-600
E9U3C8_ECOLX/144-197
E9U7H2_ECOLX/228-280
E9U8U5_ECOLX/547-600
E9UC46_ECOLX/1-54
E9UDC3_ECOLX/175-224
E9UHV4_ECOLX/274-327
E9UQF1_9ACTO/109-158
E9UW15_9ACTO/114-163
E9UZ94_9ACTO/206-255
E9UZ99_9ACTO/123-172
E9UZB6_9ACTO/465-518
E9UZC3_9ACTO/254-307
E9UZT0_9ACTO/211-260
E9V0P0_9ACTO/145-194
E9V7R8_ECOLX/185-234
E9VAI7_ECOLX/547-600
E9VAW3_ECOLX/262-315
E9VDY4_ECOLX/228-280
E9VLB8_ECOLX/547-600
E9VMT1_ECOLX/262-315
E9VPZ5_ECOLX/185-234
E9VUL2_ECOLX/228-280
E9VXW2_ECOLX/262-315
E9VYV5_ECOLX/547-600
E9W0M9_ECOLX/185-234
E9W841_ECOLX/228-280
E9WF89_ECOLX/185-234
E9WIG9_ECOLX/547-600
E9WJD5_ECOLX/262-315
E9WM85_ECOLX/228-280
E9WTQ6_ECOLX/547-600
E9WUP3_ECOLX/262-315
E9WWY3_ECOLX/185-234
E9X0G4_ECOLX/228-280
E9X2M9_ECOLX/185-234
E9X6U7_ECOLX/547-600
E9X7V3_ECOLX/262-315
E9XDE8_ECOLX/228-280
E9XGK5_ECOLX/547-600
E9XHB7_ECOLX/262-315
E9XIS5_ECOLX/185-234
E9XQ38_ECOLX/184-233
E9XQZ6_ECOLX/1-54
E9XT57_ECOLX/228-280
E9Y053_ECOLX/185-234
E9Y2N0_ECOLX/547-600
E9Y3N0_ECOLX/262-315
E9Y690_ECOLX/228-280
E9YCC1_ECOLX/185-234
E9YEP4_ECOLX/547-600
E9YFL3_ECOLX/262-315
E9YK14_ECOLX/228-280
E9YPB4_ECOLX/185-234
E9YTG1_ECOLX/262-315
E9YUH4_ECOLX/547-600
E9YVI5_ECOLX/228-280
E9YZB1_ECOLX/1-54
E9Z334_ESCFE/547-600
E9Z840_ESCFE/185-234
E9ZAV2_ESCFE/1-54
E9ZCP6_ESCFE/228-280
E9ZDQ7_ESCFE/262-315
E9ZFN5_MYCTU/133-182
E9ZGI7_MYCTU/119-168
E9ZMD5_MYCTU/465-518
E9ZME1_MYCTU/268-321
E9ZP50_MYCTU/209-258
E9ZTI3_NEIME/571-624
E9ZVM7_NEIME/226-278
E9ZZ55_NEIME/571-624
F0A141_NEIME/226-278
F0A4D4_NEIME/571-624
F0A6I3_NEIME/226-278
F0AA89_NEIME/571-624
F0ACW0_NEIME/226-278
F0AG09_NEIME/571-624
F0AHP2_NEIME/226-278
F0ALT3_NEIME/571-624
F0ANQ5_NEIME/226-278
F0AS44_NEIME/571-624
F0AU65_NEIME/226-278
F0AXW9_NEIME/571-624
F0AZW5_NEIME/226-278
F0B3L3_NEIME/571-624
F0B5N5_NEIME/226-278
F0B7J4_9XANT/235-287
F0B7N2_9XANT/557-610
F0B8G7_9XANT/145-194
F0BIE3_9XANT/190-239
F0BQB3_9XANT/558-611
F0BTY8_9XANT/145-194
F0BVA0_9XANT/190-239
F0BXD1_9XANT/226-278
F0C0E3_9XANT/145-194
F0C6U5_9XANT/70-119
F0CD85_9XANT/558-611
F0CD93_9XANT/235-287
F0D3H7_STAAU/303-356
F0D6Z3_STAAU/203-252
F0DBR8_STAAU/303-356
F0DDQ9_STAAU/203-252
F0DHT2_9FIRM/184-237
F0DHT3_9FIRM/206-255
F0DLD3_9FIRM/204-253
F0DLV5_9FIRM/174-227
F0DN48_9FIRM/194-243
F0DNJ0_9FIRM/302-355
F0DQE4_9FIRM/25-77
F0DRR3_9FIRM/273-326
F0DS59_9FIRM/292-345
F0DTB7_9FIRM/131-179
F0DTU7_9FIRM/176-227
F0DU04_9FIRM/193-242
F0DUA0_9FIRM/191-240
F0DW86_9FIRM/205-254
F0DW87_9FIRM/182-235
F0E2K2_9PSED/550-603
F0E3T8_9PSED/189-238
F0E647_9PSED/131-180
F0E8S9_9PSED/229-280
F0EC43_9PSED/268-321
F0EFG8_ENTCA/179-228
F0EIH2_ENTCA/95-136
F0ENM4_ENTCA/303-356
F0EQ98_HAEPA/563-616
F0EVT6_HAEPA/238-289
F0EY27_9NEIS/268-320
F0EYZ6_9NEIS/601-654
F0F600_9BACT/222-274
F0F6P9_9BACT/227-278
F0F8P1_9BACT/173-225
F0FES2_STRSA/304-357
F0FKH2_STRSA/304-357
F0FS68_STRSA/304-357
F0FXR5_9BURK/220-269
F0G0Z1_9BURK/182-231
F0GAD2_9BURK/61-114
F0GD89_9BURK/273-326
F0GGG1_9BURK/101-154
F0GJ46_9BURK/249-305
F0GKS6_9BURK/615-668
F0GNG3_9LACO/317-370
F0GPX9_9LACO/317-370
F0GU43_9FIRM/136-182
F0GVB4_9FIRM/284-337
F0GW27_9FIRM/202-247
F0GWN2_9FIRM/540-593
F0GXL1_9FIRM/82-131
F0GXZ4_9FIRM/275-328
F0GZV5_9FIRM/202-248
F0H2L2_9FIRM/548-601
F0H394_9FIRM/82-131
F0H5H8_9BACT/227-278
F0H7M7_9BACT/262-314
F0H9W1_9BACT/173-225
F0HBQ4_9FIRM/109-158
F0HG90_9FIRM/390-443
F0HGR8_9FIRM/398-451
F0HH53_9FIRM/172-224
F0HH72_9FIRM/183-232
F0HH96_9FIRM/267-320
F0HHP9_9FIRM/206-255
F0HHQ0_9FIRM/177-230
F0HM08_9ACTN/343-396
F0HP20_9ACTN/110-159
F0HTJ3_LACDL/316-366
F0HTJ4_LACDL/308-361
F0HTJ5_LACDL/307-360
F0HVX2_LACDL/123-172
F0I0I7_STRSA/304-357
F0I8I5_STRSA/304-357
F0IGB2_9FLAO/222-275
F0IND0_STRSA/304-357
F0IU03_STRSA/304-357
F0IWY8_ACIMA/572-625
F0J496_ACIMA/19-54
F0J547_ACIMA/222-273
F0JFP5_DESDE/517-570
F0JGK9_DESDE/203-252
F0JH93_DESDE/308-357
F0JK19_DESDE/123-170
F0JLZ8_ESCFE/185-234
F0JNZ2_ESCFE/1-54
F0JR91_ESCFE/547-600
F0JS85_ESCFE/262-315
F0JUS7_ESCFE/228-280
F0K2T2_LACD2/315-366
F0K2T3_LACD2/308-361
F0K2T4_LACD2/307-360
F0K3C2_LACD2/109-158
F0K5T6_CLOAE/175-226
F0K5U2_CLOAE/176-229
F0K5U3_CLOAE/206-255
F0K6F1_CLOAE/89-138
F0K9C3_CLOAE/184-233
F0KAQ2_CLOAE/199-248
F0KCI8_CLOAE/166-214
F0KD95_CLOAE/313-366
F0KIK7_ACICP/220-271
F0KMF3_ACICP/569-622
F0KQQ4_YERE3/185-234
F0KWF3_YERE3/177-226
F0KXF2_YERE3/546-599
F0KXS6_YERE3/229-281
F0KZB7_YERE3/264-317
F0L1Y8_9RHIZ/231-282
F0L8D3_9RHIZ/618-671
F0LL44_THEBM/6-52
F0LNM4_VIBFU/186-235
F0LNZ9_VIBFU/178-226
F0LR22_VIBFU/202-253
F0LR62_VIBFU/189-238
F0LVZ5_VIBFU/121-170
F0LWF3_VIBFU/258-311
F0LWH0_VIBFU/562-615
F0M6T7_ARTPP/132-181
F0M9J7_ARTPP/208-257
F0M9P2_ARTPP/372-425
F0MAU1_ARTPP/124-173
F0MDM3_NEIMG/571-624
F0MGB0_NEIMG/226-278
F0MQE3_NEIMM/571-624
F0MTG1_NEIMM/226-278
F0MVK3_NEIMP/226-278
F0MYP9_NEIMP/571-624
F0N099_NEIMO/571-624
F0N3F9_NEIMO/226-278
F0N5P1_NEIMN/226-278
F0N8K8_NEIMN/571-624
F0NSJ6_LACHH/305-358
F0NZ12_WEEVC/136-185
F0P2J5_WEEVC/222-275
F0P4M7_STAPE/304-357
F0P555_STAPE/203-252
F0PF58_ENTF6/291-344
F0PIZ9_BACT0/10-47
F0PN21_BACT0/202-251
F0PNZ4_BACT0/78-118
F0PRQ0_BACT0/236-285
F0PRQ1_BACT0/180-233
F0PTY6_BACT0/199-248
F0PU38_BACT0/103-152
F0PX57_BACT0/310-363
F0PXA3_BACT0/171-224
F0PZZ0_BACT0/248-299
F0Q1N7_ACIAP/251-307
F0Q295_ACIAP/713-766
F0Q7L3_ACIAP/183-232
F0Q8J5_ACIAP/692-747
F0QEX0_ACIBD/561-614
F0QKQ3_ACIBD/232-283
F0R6Y3_BACSH/222-274
F0RAM6_CELLC/124-172
F0RB92_CELLC/222-275
F0RC89_CELLC/222-275
F0RI62_CELLC/123-172
F0RJ81_DEIPM/421-474
F0RVX6_SPHGB/621-674
F0RYX5_SPHGB/228-281
F0S0Q9_DESTD/149-198
F0S2X4_DESTD/257-310
F0S3S8_DESTD/497-550
F0S5U8_PEDSD/221-274
F0SFA0_PLABD/515-568
F0SLE3_PLABD/489-543
F0SLQ8_PLABD/38-80
F0SM83_PLABD/228-281
F0SML0_PLABD/262-316
F0SNE9_PLABD/488-541
F0SPR5_PLABD/201-249
F0SUX2_SYNGF/327-380
F0SUX6_SYNGF/86-135
F0SZW9_SYNGF/196-244
F0T006_SYNGF/191-244
F0T007_SYNGF/206-255
F0T075_SYNGF/203-252
F0T0U3_SYNGF/188-240
F0T3W1_CHLP6/202-251
F0T5F4_CHLP6/489-542
F0TFA2_LACA3/305-358
F0TJV1_RIEAR/222-275
F0VS25_STRG2/303-356
F0XXS1_9STRA/168-221
F0Y3L3_9STRA/324-374
F0Y6N2_9STRA/399-450
F0Y9M0_9STRA/174-227
F0YFU2_9STRA/270-321
F0YH46_9STRA/336-387
F0YWQ9_9CLOT/147-188
F0YYA9_9CLOT/159-210
F0YZ48_9CLOT/117-166
F0Z0L0_9CLOT/186-235
F0Z155_9CLOT/304-357
F0Z2J2_9CLOT/197-246
F0Z2Y5_9CLOT/5-47
F0Z3P6_9CLOT/234-287
F0Z3W9_9CLOT/185-240
F0Z566_9CLOT/206-255
F1B021_CAMJE/1-30
F1DJX7_MAIZE/358-411
F1T285_SALON/262-315
F1T429_9ACTN/221-270
F1T4R3_9ACTN/375-428
F1T8B9_9CLOT/192-241
F1TE40_9CLOT/197-246
F1THB8_9CLOT/294-347
F1THM1_9CLOT/194-243
F1THR1_9CLOT/206-255
F1THR2_9CLOT/184-237
F1TJ61_COREQ/211-260
F1TJE3_COREQ/206-255
F1TMC2_PROAC/20-67
F1TMJ9_PROAC/446-499
F1TMK0_PROAC/251-304
F1TMS8_PROAC/210-262
F1TRQ6_PROAC/111-151
F1TT58_PROAC/111-151
F1TVG3_PROAC/20-67
F1TXV2_PROAC/210-262
F1TY18_PROAC/251-304
F1TY19_PROAC/446-499
F1TYZ9_PROAC/11-48
F1U0U1_PROAC/111-151
F1U3P3_PROAC/210-262
F1U4Y1_PROAC/445-498
F1U4Y2_PROAC/251-304
F1U7P6_PROAC/52-92
F1UD22_PROAC/210-262
F1UDA1_PROAC/251-304
F1UDA2_PROAC/446-499
F1UER4_PROAC/111-151
F1UGF8_PROAC/11-48
F1UGJ7_PROAC/210-262
F1UH83_PROAC/251-304
F1UH84_PROAC/446-499
F1UNC9_PROAC/111-151
F1USH5_PROAC/210-262
F1USQ6_PROAC/251-304
F1USQ7_PROAC/446-499
F1UWM3_PROAC/111-151
F1UY14_PROAC/210-262
F1UYM1_PROAC/251-304
F1UYM2_PROAC/446-499
F1V2A6_PROAC/52-92
F1V7P9_PROAC/446-499
F1V7Q0_PROAC/251-304
F1V7X7_PROAC/210-262
F1V911_PROAC/111-151
F1VD57_PROAC/446-499
F1VD58_PROAC/251-304
F1VDD8_PROAC/210-262
F1VDM2_PROAC/11-48
F1VGK9_PROAC/52-92
F1VMR9_PROAC/446-499
F1VMS0_PROAC/251-304
F1VN00_PROAC/210-262
F1VPF8_MORCA/559-612
F1VPX2_MORCA/309-360
F1VVJ7_9BURK/268-321
F1VXQ3_9BURK/184-233
F1VZ24_9BURK/760-813
F1W1C9_9BURK/385-438
F1W1J6_9BURK/238-292
F1W7G4_MORCA/309-360
F1W7Y7_MORCA/559-612
F1WB42_MORCA/309-360
F1WD55_MORCA/559-612
F1WGL0_MORCA/559-612
F1WHP3_MORCA/309-360
F1WMJ0_MORCA/3-34
F1WPV5_MORCA/309-360
F1WUR0_MORCA/309-360
F1WV15_MORCA/559-612
F1WY57_MORCA/309-360
F1WYH5_MORCA/559-612
F1X5C0_MORCA/309-360
F1X626_MORCA/559-612
F1X9Q0_MORCA/309-360
F1XA22_MORCA/559-612
F1XEA8_MORCA/309-360
F1XEN6_MORCA/559-612
F1XJF5_ECO57/547-600
F1XQN2_ECO57/12-48
F1XRW8_ECO57/185-234
F1XVE4_ECO57/262-315
F1XWZ4_ECO57/228-280
F1Y205_ECO57/185-234
F1Y2E3_ECO57/228-280
F1Y4T0_ECO57/262-315
F1Y8F4_ECO57/12-48
F1YCT9_ECO57/547-600
F1YMK3_9ACTO/163-212
F1YMP2_9ACTO/401-454
F1YMR7_9ACTO/267-320
F1YPQ4_9ACTO/198-247
F1YSG8_9PROT/251-302
F1YSP1_9PROT/605-658
F1YVL2_9PROT/137-183
F1YYE9_9STRE/303-356
F1Z7J1_9SPHN/234-285
F1Z7L0_9SPHN/185-234
F1Z8Y4_9SPHN/601-654
F1ZEY6_ECOLX/184-233
F1ZIK2_ECOLX/185-234
F1ZLE4_ECOLX/262-315
F1ZMH8_ECOLX/547-600
F1ZNJ6_ECOLX/201-253
F1ZRI4_ECOLX/1-54
F1ZSH2_THEET/191-240
F1ZUJ2_THEET/176-227
F1ZVN4_THEET/292-345
F1ZX12_THEET/192-241
F1ZZW3_THEET/205-254
F1ZZW4_THEET/182-235
F2A9W1_RHIET/255-306
F2ABY2_RHIET/261-312
F2AFC5_RHIET/619-672
F2AIF1_RHIET/147-200
F2AS69_RHOBA/213-261
F2AVR1_RHOBA/499-552
F2AW95_RHOBA/489-543
F2AWB6_RHOBA/484-537
F2AXD3_RHOBA/454-507
F2AYB9_RHOBA/267-320
F2B148_RHOBA/274-328
F2B5X5_STRPN/303-356
F2BFK1_9NEIS/579-632
F2BG95_9NEIS/227-279
F2BJB1_STRSA/304-357
F2BTM6_STRSA/304-357
F2BVL4_9FIRM/315-368
F2BW48_9FIRM/335-388
F2BWI3_9FIRM/299-338
F2BZ42_HAEAE/563-616
F2C2S4_HAEAE/226-277
F2C798_STRSA/304-357
F2CEH5_STRSA/304-357
F2CMH0_STRSA/304-357
F2CTQ5_HORVD/432-485
F2CZB8_HORVD/482-535
F2D5H1_HORVD/432-485
F2DCW4_HORVD/440-492
F2DWX1_HORVD/440-492
F2ES41_PANAN/262-315
F2EUT9_PANAN/548-601
F2EWB1_PANAN/175-224
F2EWN7_PANAN/229-281
F2F0C7_9BACL/360-411
F2F1U5_9BACL/310-363
F2F2U4_9BACL/199-247
F2F3J2_9BACL/172-225
F2F4Y9_9BACL/128-177
F2F550_9BACL/106-155
F2F6F3_9BACL/202-251
F2F6Z4_9BACL/204-253
F2F6Z5_9BACL/176-229
F2FBE9_SALDU/175-224
F2FHS3_SALDU/262-315
F2FLA3_SALDU/594-647
F2FPC9_SALDU/228-280
F2FT37_SALGL/185-234
F2FUT7_SALGL/228-280
F2FX49_SALGL/262-315
F2G0H1_SALGL/594-647
F2G3Z7_ALTMD/184-233
F2G6A0_ALTMD/229-280
F2G8B8_ALTMD/260-313
F2GKV9_MYCTU/209-258
F2GLF3_MYCTU/463-516
F2GMG2_MYCTU/133-182
F2GMW0_MYCTU/119-168
F2GPL2_MYCTU/268-321
F2GQQ3_BRUME/606-659
F2GRV2_BRUME/231-282
F2GSF0_BRUME/229-279
F2GZG9_BACTU/78-118
F2H1E4_BACTU/206-255
F2H1E5_BACTU/180-233
F2H3N7_BACTU/92-141
F2H4H8_BACTU/199-248
F2H6X3_BACTU/310-363
F2H7A8_BACTU/10-47
F2H7U7_BACTU/171-224
F2HBR2_BACTU/202-251
F2HHX7_9CRYP/331-384
F2HK58_LACLA/383-436
F2HQY2_BRUME/247-297
F2HVQ1_BRUME/606-659
F2HWE2_BRUME/231-282
F2I0L3_9RICK/555-608
F2I345_9RICK/234-285
F2I565_9LACT/335-388
F2I6F3_9LACT/9-44
F2IBQ1_9FLAO/223-276
F2IDL5_9FLAO/126-175
F2IG75_9FLAO/224-277
F2IP76_VIBCH/263-316
F2IQS2_VIBCH/186-235
F2IS24_VIBCH/229-281
F2ISH7_VIBCH/128-180
F2IX76_9PROT/230-281
F2J0M7_9PROT/600-653
F2J271_9PROT/224-275
F2J7M4_HELPY/614-668
F2J7X1_HELPY/191-240
F2JD46_HELPY/614-668
F2JEB1_HELPY/191-240
F2JGP5_9FIRM/189-238
F2JJ31_9FIRM/186-235
F2JJH6_9FIRM/128-177
F2JKM3_9FIRM/101-150
F2JMV2_9FIRM/107-154
F2JQ62_9FIRM/149-199
F2JR00_9FIRM/165-215
F2JS95_9FIRM/206-255
F2JS96_9FIRM/191-245
F2JSU0_9FIRM/298-351
F2JUP2_9GAMM/259-312
F2K016_9GAMM/229-280
F2K3J4_9GAMM/173-221
F2K4I4_9GAMM/544-597
F2K6B0_PSEBR/229-280
F2KDV1_PSEBR/268-321
F2KE57_PSEBR/190-239
F2KEH3_PSEBR/139-188
F2KFP1_PSEBR/181-229
F2KM61_PSEBR/549-602
F2KYA4_9BACT/227-278
F2KYR5_9BACT/262-314
F2KZF1_9BACT/173-225
F2LCP3_BURGA/300-353
F2LD27_BURGA/249-305
F2LHI5_BURGA/193-242
F2LNS5_BURGA/738-791
F2LVX0_9DELT/179-228
F2LVX7_9DELT/229-282
F2LXX1_9DELT/426-479
F2LZZ7_LACAM/305-358
F2M5K0_LACCA/357-410
F2M904_LACCA/83-130
F2ME31_LACCA/357-410
F2MHJ6_LACCA/83-130
F2MTE0_ENTFA/303-356
F2MWD1_PSEST/188-234
F2MYL1_PSEST/265-318
F2MZH9_PSEST/551-604
F2N0C9_PSEST/118-167
F2N427_PSEST/184-233
F2N6L2_PSEST/229-280
F2N803_9ACTN/203-252
F2N9P2_9ACTN/376-429
F2NEF7_9DELT/203-250
F2NEJ4_9DELT/259-308
F2NIQ0_9DELT/371-424
F2NIX3_9DELT/511-564
F2NPB4_9DEIN/411-464
F2NRR5_9SPIO/589-642
F2NSY0_9SPIO/203-252
F2NVU8_9SPIO/283-336
F2NW55_9SPIO/210-264
F2NXU8_9SPIO/217-270
F2P6G1_PHOMO/184-233
F2PB23_PHOMO/263-316
F2PBK5_PHOMO/229-280
F2PDE8_PHOMO/216-269
F2PDP7_PHOMO/189-238
F2PER0_PHOMO/222-275
F2PEY8_PHOMO/130-179
F2PG51_PHOMO/550-603
F2QDU9_STROR/303-356
F2R124_9ACTO/271-324
F2R2R9_9ACTO/289-338
F2R474_9ACTO/121-170
F2R5I2_9ACTO/202-251
F2R5K6_9ACTO/232-281
F2R5Z0_9ACTO/228-277
F2R643_9ACTO/241-290
F2R770_9ACTO/241-290
F2R7Q8_9ACTO/269-322
F2R7X6_9ACTO/502-555
F2R9I5_9ACTO/256-305
F2REE8_9ACTO/249-298
F2REE9_9ACTO/226-275
F2RIY1_9ACTO/115-164
F2RK06_9ACTO/177-226
F2RK91_9ACTO/137-185
F2RLE3_9ACTO/96-144
F2UZM8_ACTVI/82-135
F2V1Z8_MYCTU/133-182
F2V2Q5_MYCTU/119-168
F2V6Y8_MYCTU/463-516
F2V6Z5_MYCTU/258-311
F2VCE0_MYCTU/209-258
FLIA_ECO57/185-234
FLIA_ECOL6/185-234
FLIA_ECOLI/185-234
FLIA_PSEAE/190-239
FLIA_SALTI/185-234
FLIA_SALTY/185-234
FLIA_YEREN/175-224
HRDA_STRCO/331-384
HRDB_STRCO/446-499
HRDB_STRGR/449-502
HRDC_STRCO/274-327
HRDD_STRCO/268-321
HRDD_STRGR/268-321
HRDD_STRVF/268-321
LAFS_VIBPA/189-238
O05735_MYCAV/186-235
O08332_STAAU/303-356
O08348_XANCP/555-608
O08372_ENTCL/278-331
O22056_ARATH/504-557
O22057_ARATH/437-488
O22058_ARATH/505-558
O22455_ARATH/506-559
O22576_ARATH/437-488
O24348_SORBI/436-486
O24621_ARATH/505-558
O24629_ARATH/437-488
O25676_HELPY/199-248
O30806_RHOCA/233-284
O30967_NOSP7/265-318
O32416_VIBCH/263-316
O32637_HELPY/618-672
O32708_KLUCI/277-330
O32722_PAEPO/198-247
O32725_LYSSH/197-246
O32728_GEOSE/197-246
O33503_PSETO/269-322
O33546_RHOSH/129-178
O33992_HELPY/613-667
O48655_ORYSJ/455-505
O49935_SINAL/417-467
O50232_BACLI/204-253
O51712_BORBU/211-263
O52258_PSEPU/189-238
O52313_STRCO/207-256
O52607_RALSO/310-363
O52862_LYSSH/75-128
O52921_CAMJE/553-607
O53798_MYCBO/119-168
O54540_PSEPU/550-603
O64419_CYACA/356-410
O64420_CYACA/356-410
O67268_AQUAE/181-230
O67437_AQUAE/245-298
O67464_AQUAE/510-563
O68453_XANCP/235-287
O69079_PSESM/268-321
O69431_ERWAM/262-315
O82848_ALCXX/250-302
O82849_PSEHY/248-299
O83707_TREPA/203-252
O83976_TREPA/246-299
O84064_CHLTR/198-247
O85017_LISIN/202-251
O85678_STRLI/118-162
O85679_MICEC/122-161
O85680_MICOL/118-162
O85681_9ACTO/118-162
O85682_PSEAH/118-152
O85683_9ACTO/118-161
O85684_STRST/117-161
O85685_STRPE/118-162
O85743_LISMO/209-258
O86702_STRCO/207-256
O86843_STRCO/142-191
O87812_PSETO/550-603
P70879_BACCO/199-248
P71106_CHLAU/281-334
P71149_CHLTE/233-286
P73666_SYNY3/254-307
P73710_SYNY3/305-358
P73744_SYNY3/126-175
P74595_SYNY3/202-251
P77820_BORAF/399-450
P77823_BORGA/399-450
P77824_BORGA/399-450
P77825_BORGA/399-450
P77826_BORGA/399-450
P77827_BORGA/399-450
P77830_BRAJA/230-281
P77831_BORJA/399-450
P77833_BORPE/666-719
P77840_CHLAU/278-331
P77841_CHLAU/245-298
P77842_CHLAU/331-384
P77860_ERWCA/262-315
P77870_HELMO/268-321
P77890_LEGPN/551-604
P77906_MYCTU/280-333
P77927_PSEPU/268-321
P77940_RHOSH/600-653
P77959_STRFL/222-271
P77996_THETU/196-248
P78002_BORAF/399-450
P78304_BORGA/399-450
P94321_BRAJA/653-706
P94330_BRAJA/230-281
P94333_BRAJA/239-290
P94906_MICAE/311-364
P95597_RHIET/619-672
P95644_RENSA/397-450
P95657_RHOSH/232-283
P95844_STAAU/203-252
P96032_SYNSP/263-316
P96033_SYNSP/302-353
P96034_SYNSP/253-306
P96035_SYNSP/330-383
P96891_MYCBO/209-258
P97143_ECOLX/262-315
Q00M64_9RHIZ/223-274
Q017N3_OSTTA/450-503
Q01AM4_OSTTA/368-421
Q01PP5_SOLUE/187-236
Q01T87_SOLUE/190-238
Q01UK3_SOLUE/148-197
Q02AB6_SOLUE/492-545
Q02AX1_SOLUE/451-504
Q02JT9_PSEAB/190-239
Q02KR7_PSEAB/139-188
Q02LP0_PSEAB/116-165
Q02R94_PSEAB/267-320
Q02TI7_PSEAB/551-604
Q02U37_PSEAB/229-280
Q031H6_LACLS/383-436
Q038U5_LACC3/357-410
Q03F68_PEDPA/314-367
Q03G34_PEDPA/76-122
Q03GQ0_PEDPA/246-279
Q03JL2_STRTD/303-356
Q03SC3_LACBA/309-346
Q03WT3_LEUMM/363-416
Q042Y7_LACGA/308-361
Q04A25_LACDB/307-360
Q04A26_LACDB/315-366
Q04CS7_LACDB/109-158
Q04F67_OENOB/392-445
Q04KL3_STRP2/303-356
Q04ND4_LEPBJ/115-164
Q04RP2_LEPBJ/127-176
Q04SE0_LEPBJ/205-254
Q04T13_LEPBJ/519-572
Q04V56_LEPBJ/119-159
Q04WL4_LEPBL/115-164
Q04YC0_LEPBL/119-159
Q05075_STRCL/320-369
Q050G8_LEPBL/205-254
Q051D5_LEPBL/519-572
Q051X9_LEPBL/127-176
Q058D4_BUCCC/546-599
Q058E8_BUCCC/234-286
Q05FT1_CARRP/249-302
Q05RC2_9SYNE/244-296
Q05RP2_9SYNE/414-467
Q05UJ7_9SYNE/277-330
Q05UY6_9SYNE/280-333
Q05V50_9SYNE/295-348
Q05WZ3_9SYNE/251-304
Q05XW0_9SYNE/257-310
Q05YJ7_9SYNE/386-439
Q060D4_9SYNE/251-304
Q061Y0_9SYNE/286-339
Q062D4_9SYNE/223-276
Q062S3_9SYNE/268-321
Q06384_9ACTO/222-271
Q065W0_9SYNE/175-227
Q066Z3_9SYNE/93-142
Q069K1_9FUSO/119-172
Q07SS5_RHOP5/638-691
Q07TG0_RHOP5/230-281
Q07YS9_SHEFN/548-601
Q085L3_SHEFN/182-231
Q086A2_SHEFN/255-308
Q089C4_SHEFN/231-282
Q08PY1_STIAD/269-316
Q08R63_STIAD/146-192
Q08RL6_STIAD/86-123
Q08UQ5_STIAD/154-203
Q090A2_STIAD/296-345
Q091D4_STIAD/640-693
Q095A3_STIAD/220-265
Q095H7_STIAD/298-349
Q09C40_STIAD/224-275
Q09C90_STIAD/210-259
Q09KH8_BACCE/10-47
Q0A585_ALHEH/231-282
Q0A5N1_ALHEH/532-585
Q0A7L8_ALHEH/275-328
Q0A9Z9_ALHEH/184-233
Q0ADC6_NITEC/182-231
Q0AH95_NITEC/224-276
Q0AJ87_NITEC/680-733
Q0AMA4_MARMM/236-287
Q0AMR6_MARMM/644-697
Q0AS60_MARMM/231-282
Q0AT20_MARMM/139-188
Q0AWU4_SYNWW/293-346
Q0AYK8_SYNWW/201-250
Q0AYP8_SYNWW/183-232
Q0AYP9_SYNWW/181-234
Q0AZB0_SYNWW/191-240
Q0AZK3_SYNWW/174-226
Q0B2C0_BURCM/552-605
Q0B9S6_BURCM/450-503
Q0BAL1_BURCM/738-791
Q0BBP2_BURCM/249-305
Q0BEV9_BURCM/295-348
Q0BJC7_BURCM/182-231
Q0BLW4_FRATO/515-566
Q0BMC0_FRATO/235-286
Q0BPS0_GRABC/588-641
Q0BTV6_GRABC/298-349
Q0BWM1_HYPNA/226-277
Q0BWZ2_HYPNA/126-175
Q0BY77_HYPNA/600-653
Q0C5D3_HYPNA/232-283
Q0E4V7_9PSED/57-96
Q0EWY1_9PROT/583-636
Q0EZ50_9PROT/189-238
Q0F128_9PROT/218-269
Q0F1U6_9PROT/219-270
Q0F2K4_9PROT/215-269
Q0F955_9RHOB/590-643
Q0FD34_9RHOB/227-278
Q0FEI5_9RHOB/163-212
Q0FMJ7_9RHOB/185-236
Q0FNM7_9RHOB/595-648
Q0FQ78_9RHOB/227-278
Q0FST1_9RHOB/232-283
Q0FZ69_9RHIZ/231-282
Q0G3I2_9RHIZ/236-287
Q0G4D3_9RHIZ/137-186
Q0G635_9RHIZ/616-669
Q0GNI2_9ZZZZ/142-191
Q0HDN3_SHESM/230-281
Q0HG38_SHESM/553-606
Q0HHX1_SHESM/166-215
Q0HKN9_SHESM/182-231
Q0HL64_SHESM/258-311
Q0HPY4_SHESR/230-281
Q0HSD1_SHESR/553-606
Q0HU71_SHESR/166-215
Q0HWZ0_SHESR/182-231
Q0HXG2_SHESR/258-311
Q0I4Z8_HAES1/529-582
Q0I5D7_HAES1/225-276
Q0I628_SYNS3/279-332
Q0I680_SYNS3/307-360
Q0I8I7_SYNS3/375-428
Q0I8W6_SYNS3/243-295
Q0IA23_SYNS3/126-175
Q0IAQ0_SYNS3/230-272
Q0IBE2_SYNS3/254-307
Q0IC47_SYNS3/251-304
Q0IDY7_SYNS3/271-324
Q0J7T6_ORYSJ/456-506
Q0K4L7_CUPNH/183-232
Q0K867_CUPNH/760-813
Q0K953_CUPNH/326-379
Q0KB63_CUPNH/589-642
Q0KCN4_CUPNH/144-193
Q0KER6_CUPNH/246-302
Q0KJH0_9SPHN/57-110
Q0P6L4_ECOLX/228-280
Q0P6L9_ECOLX/547-600
Q0P6M1_ECOLX/262-315
Q0P6R8_ENTSA/293-346
Q0P9Q1_CAMJE/553-607
Q0PC72_CAMJE/186-235
Q0RAI5_ONCVE/233-284
Q0RD56_FRAAA/244-293
Q0RDY7_FRAAA/308-361
Q0RI92_FRAAA/115-161
Q0RLI2_FRAAA/102-151
Q0RP58_FRAAA/344-397
Q0S1J1_RHOSR/392-445
Q0S1K1_RHOSR/258-311
Q0S3B3_RHOSR/133-182
Q0S633_RHOSR/108-157
Q0S7H3_RHOSR/189-238
Q0SEW1_RHOSR/211-260
Q0SG50_RHOSR/453-506
Q0SHA1_RHOSR/110-159
Q0SJ50_RHOSR/120-169
Q0SKK2_RHOSR/211-260
Q0SM84_BORAP/211-263
Q0SME4_BORAP/563-616
Q0SPM3_CLOPS/139-188
Q0SPN2_CLOPS/135-184
Q0SRC8_CLOPS/197-246
Q0SRH3_CLOPS/301-354
Q0SS54_CLOPS/177-229
Q0SS59_CLOPS/176-229
Q0SS60_CLOPS/206-255
Q0SZL1_SHIF8/228-280
Q0T0J6_SHIF8/547-600
Q0T1H2_SHIF8/262-315
Q0T3K5_SHIF8/175-224
Q0T8S8_ECOL5/1-54
Q0TBZ9_ECOL5/228-280
Q0TD39_ECOL5/547-600
Q0TEB8_ECOL5/262-315
Q0TGS3_ECOL5/185-234
Q0TNR2_CLOP1/197-246
Q0TNV3_CLOP1/301-354
Q0TPI6_CLOP1/177-229
Q0TPJ2_CLOP1/176-229
Q0TPJ3_CLOP1/206-255
Q0VLD1_ALCBS/234-285
Q0VMT7_ALCBS/565-618
Q0W420_UNCMA/8-54
Q0W6L5_UNCMA/5-51
Q0WJ27_YERPE/546-599
Q0YUH1_9CHLB/233-286
Q10NF3_ORYSJ/273-326
Q10UV2_TRIEI/321-374
Q10WG0_TRIEI/319-370
Q10XF4_TRIEI/255-308
Q113W5_TRIEI/342-395
Q116K5_TRIEI/431-484
Q117X0_TRIEI/272-325
Q11CX4_MESSB/222-273
Q11DJ7_MESSB/230-281
Q11IB4_MESSB/602-655
Q11RR3_CYTH3/136-185
Q11U62_CYTH3/222-275
Q128N1_POLSJ/717-770
Q12E35_POLSJ/260-316
Q12I18_SHEDO/185-234
Q12IE9_SHEDO/230-281
Q12KB3_SHEDO/551-604
Q12PJ7_SHEDO/182-231
Q12PY6_SHEDO/259-312
Q12ZZ5_RHOPS/142-191
Q131P8_RHOPS/645-698
Q13E91_RHOPS/230-281
Q13EB1_RHOPS/136-185
Q13JY0_BURXL/580-633
Q13K37_BURXL/562-615
Q13R65_BURXL/599-652
Q13RW4_BURXL/613-666
Q13SZ2_BURXL/182-231
Q13Z69_BURXL/294-347
Q145Y5_BURXL/245-301
Q14HA8_FRAT1/235-286
Q14HH6_FRAT1/515-566
Q14P59_SPICI/393-428
Q15NU0_PSEA6/235-286
Q15P24_PSEA6/257-310
Q15RF2_PSEA6/184-233
Q15W80_PSEA6/149-198
Q15X24_PSEA6/547-600
Q169B3_ROSDO/232-283
Q169D1_ROSDO/595-648
Q16AZ6_ROSDO/227-278
Q16C11_ROSDO/466-519
Q16CA5_ROSDO/166-215
Q17VT9_HELAH/592-646
Q17WS9_HELAH/202-251
Q182X5_CLOD6/206-255
Q182X7_CLOD6/180-234
Q188M6_CLOD6/106-155
Q189W8_CLOD6/202-251
Q18B91_CLOD6/156-207
Q18BX5_CLOD6/325-378
Q18C16_CLOD6/232-285
Q18C92_CLOD6/202-251
Q18CB7_CLOD6/11-48
Q18D09_CLOD6/175-224
Q1ASS7_RUBXD/214-267
Q1ATP3_RUBXD/301-354
Q1AV06_RUBXD/240-293
Q1AW69_RUBXD/210-259
Q1AWA7_RUBXD/199-248
Q1AWN2_RUBXD/229-282
Q1AWU9_RUBXD/194-243
Q1AXA4_RUBXD/224-277
Q1AXH1_RUBXD/140-189
Q1AXN2_RUBXD/300-353
Q1AY85_RUBXD/211-263
Q1B7Y0_MYCSS/217-266
Q1B8N4_MYCSS/215-264
Q1B8X3_MYCSS/35-68
Q1B9Z1_MYCSS/415-468
Q1B9Z9_MYCSS/254-307
Q1BCJ1_MYCSS/211-260
Q1BD71_MYCSS/108-157
Q1BGY2_BURCA/296-349
Q1BLZ3_BURCA/738-791
Q1BMN5_BURCA/448-501
Q1BQH1_BURCA/563-616
Q1BRM2_BURCA/182-231
Q1BTF3_BURCA/249-305
Q1C363_YERPA/546-599
Q1C3G5_YERPA/180-229
Q1C472_YERPA/264-317
Q1C8N6_YERPA/185-234
Q1CBJ2_YERPA/229-281
Q1CHC2_YERPN/185-234
Q1CLR0_YERPN/264-317
Q1CME5_YERPN/546-599
Q1CNE4_YERPN/229-281
Q1CPX4_STRPD/64-114
Q1CU90_HELPH/199-248
Q1CV66_HELPH/625-679
Q1CXS5_MYXXD/175-221
Q1CZ33_MYXXD/226-277
Q1D016_MYXXD/210-261
Q1D1W6_MYXXD/642-695
Q1D507_MYXXD/114-163
Q1D719_MYXXD/177-228
Q1D899_MYXXD/113-150
Q1D9L6_MYXXD/171-220
Q1DC57_MYXXD/197-247
Q1DE74_MYXXD/205-255
Q1EQI1_STRKN/222-271
Q1G7T3_LACDA/109-158
Q1G9X1_LACDA/307-360
Q1G9X2_LACDA/315-366
Q1GEP3_SILST/598-651
Q1GJ70_SILST/232-283
Q1GJH7_SILST/227-278
Q1GP15_SPHAL/192-241
Q1GSB6_SPHAL/235-286
Q1GUH6_SPHAL/603-656
Q1GYU8_METFK/575-628
Q1GZX2_METFK/184-233
Q1H3G7_METFK/228-280
Q1I657_PSEE4/268-321
Q1I770_PSEE4/189-238
Q1ICM0_PSEE4/139-188
Q1IG34_PSEE4/550-603
Q1IGD7_PSEE4/229-280
Q1IIK4_ACIBL/505-558
Q1ILW7_ACIBL/121-170
Q1IR61_ACIBL/191-240
Q1IYP3_DEIGD/337-390
Q1J156_DEIGD/466-519
Q1J4S0_STRPF/82-131
Q1J7D7_STRPF/303-356
Q1JB59_STRPB/138-187
Q1JCJ2_STRPB/303-356
Q1JHL6_STRPD/303-356
Q1JMH0_STRPC/303-356
Q1JX49_DESAC/183-232
Q1JYK7_DESAC/233-286
Q1JZR7_DESAC/188-237
Q1K1A3_DESAC/221-272
Q1K285_DESAC/516-569
Q1KT25_9BACL/182-235
Q1LEA3_RALME/550-603
Q1LH02_RALME/183-232
Q1LK43_RALME/788-841
Q1LLI2_RALME/320-373
Q1LRR8_RALME/249-305
Q1LSM3_BAUCH/546-599
Q1LU27_BAUCH/230-281
Q1M9D8_RHIL3/23-57
Q1MAE1_RHIL3/240-291
Q1MCS4_RHIL3/231-282
Q1MDT7_RHIL3/619-672
Q1MQR0_LAWIP/318-369
Q1MR05_LAWIP/524-577
Q1N1K0_9GAMM/259-312
Q1N2U5_9GAMM/187-236
Q1N3Q9_9GAMM/309-362
Q1N3T8_9GAMM/540-593
Q1N460_9GAMM/231-282
Q1N7S8_9SPHN/616-669
Q1NAN6_9SPHN/240-291
Q1NGM3_9SPHN/187-236
Q1NJS3_9DELT/263-312
Q1NMN7_9DELT/287-340
Q1NP84_9DELT/199-248
Q1NXM5_9DELT/377-430
Q1NY91_9DELT/474-527
Q1NYK8_9FLAO/276-328
Q1PJ81_PROMA/279-332
Q1PJF3_PROMA/170-223
Q1PW65_9BACT/480-533
Q1PZV7_9BACT/195-247
Q1Q6A4_9BACT/422-475
Q1Q6T7_9BACT/202-251
Q1QBP8_PSYCK/581-634
Q1QE92_PSYCK/222-273
Q1QH88_NITHX/146-195
Q1QJG3_NITHX/651-704
Q1QJG9_NITHX/230-281
Q1QT77_CHRSD/229-280
Q1QU80_CHRSD/258-311
Q1QVZ6_CHRSD/179-228
Q1QYX5_CHRSD/548-601
Q1R5F9_ECOUT/228-280
Q1R6R2_ECOUT/547-600
Q1R7V1_ECOUT/274-327
Q1RAL8_ECOUT/185-234
Q1RJ57_RICBR/232-283
Q1V0E4_PELUB/541-594
Q1V217_PELUB/227-278
Q1V5M7_VIBAL/257-310
Q1V649_VIBAL/229-280
Q1V6Q6_VIBAL/508-561
Q1V6Y3_VIBAL/218-271
Q1VEQ7_VIBAL/186-235
Q1VF45_VIBAL/138-187
Q1VFS6_VIBAL/189-238
Q1VRQ6_9FLAO/223-276
Q1VUX6_9FLAO/218-266
Q1VVE0_9FLAO/222-275
Q1WG16_9BACT/527-580
Q1WTP3_LACS1/307-360
Q1YFL9_MOBAS/150-199
Q1YG65_MOBAS/224-275
Q1YJU9_MOBAS/231-282
Q1YMN1_MOBAS/602-655
Q1YRX0_9GAMM/546-599
Q1YSR9_9GAMM/234-287
Q1YV82_9GAMM/183-232
Q1YVB9_9GAMM/223-274
Q1Z2H4_PHOPR/229-280
Q1Z2N9_PHOPR/221-274
Q1Z488_PHOPR/263-316
Q1Z4S6_PHOPR/546-599
Q1Z795_PHOPR/184-233
Q1ZFT9_9GAMM/245-298
Q1ZGS4_9GAMM/544-597
Q1ZHA7_9GAMM/227-278
Q1ZIV5_9GAMM/181-230
Q1ZK82_PHOAS/229-280
Q1ZM24_PHOAS/550-603
Q1ZMZ2_PHOAS/161-214
Q1ZN97_PHOAS/267-320
Q1ZPE8_PHOAS/184-233
Q1ZVD5_PHOAS/130-179
Q1ZVL8_PHOAS/222-275
Q1ZWT2_PHOAS/189-238
Q1ZX38_PHOAS/216-269
Q21AP5_RHOPB/636-689
Q21BQ7_RHOPB/230-281
Q21EN0_SACD2/229-280
Q21IQ5_SACD2/192-241
Q21LB4_SACD2/264-317
Q21MV1_SACD2/547-600
Q21S43_RHOFD/184-233
Q21TX3_RHOFD/541-594
Q21UR2_RHOFD/284-337
Q21XT1_RHOFD/251-307
Q21Y63_RHOFD/716-769
Q24T06_DESHY/302-355
Q24T86_DESHY/189-238
Q24TF8_DESHY/179-232
Q24TF9_DESHY/215-264
Q24UV0_DESHY/187-239
Q24V49_DESHY/203-252
Q254D7_CHLFF/202-251
Q256K4_CHLFF/487-540
Q26B94_FLABB/123-172
Q26E11_FLABB/222-275
Q28LP5_JANSC/602-655
Q28LU5_JANSC/232-283
Q28TY9_JANSC/226-277
Q2A3F2_FRATH/515-566
Q2A3X9_FRATH/235-286
Q2B1A2_9BACI/172-225
Q2B288_9BACI/309-362
Q2B4N3_9BACI/206-255
Q2B4N4_9BACI/180-233
Q2B4Z8_9BACI/202-251
Q2B695_9BACI/199-248
Q2B7I2_9BACI/198-247
Q2BJA1_9GAMM/181-230
Q2BJF6_9GAMM/549-602
Q2BJT8_9GAMM/351-402
Q2BPW9_9GAMM/229-280
Q2BQW0_9GAMM/271-324
Q2BYD1_9GAMM/229-280
Q2BZK2_9GAMM/130-179
Q2BZN9_9GAMM/550-603
Q2C120_9GAMM/267-320
Q2C274_9GAMM/214-267
Q2C4K0_9GAMM/222-275
Q2C5H6_9GAMM/184-233
Q2C8A8_9GAMM/216-269
Q2C8K4_9GAMM/189-238
Q2CAS7_9RHOB/591-644
Q2CGF6_9RHOB/177-228
Q2CIA1_9RHOB/217-268
Q2CIK6_9RHOB/231-282
Q2FF60_STAA3/203-252
Q2FGG2_STAA3/303-356
Q2FU90_METHJ/4-50
Q2FWJ4_STAA8/203-252
Q2G3R4_NOVAD/186-235
Q2G3U3_NOVAD/234-285
Q2G651_NOVAD/601-654
Q2GE66_NEOSM/225-276
Q2GE94_NEOSM/534-607
Q2GG75_EHRCR/557-611
Q2GGG9_EHRCR/230-281
Q2GJW3_ANAPZ/227-278
Q2GKD4_ANAPZ/562-616
Q2HY06_RHILT/223-274
Q2I8C1_9CAUD/82-127
Q2IDJ7_ANADE/136-185
Q2II84_ANADE/188-229
Q2IJC8_ANADE/230-281
Q2IKR5_ANADE/88-123
Q2INW6_ANADE/739-792
Q2IPW1_ANADE/227-278
Q2IQB3_ANADE/255-305
Q2IQQ1_ANADE/178-227
Q2IR09_RHOP2/142-191
Q2ISI7_RHOP2/648-701
Q2J2W3_RHOP2/136-185
Q2J2Z4_RHOP2/230-281
Q2J3Q2_RHOP2/236-287
Q2J6I6_FRASC/283-332
Q2J784_FRASC/357-410
Q2JDI1_FRASC/344-397
Q2JIA4_SYNJB/298-351
Q2JJL6_SYNJB/338-391
Q2JLG8_SYNJB/253-306
Q2JMC5_SYNJB/247-300
Q2JNL1_SYNJB/296-349
Q2JRK5_SYNJA/296-349
Q2JS52_SYNJA/339-392
Q2JT33_SYNJA/296-349
Q2JV27_SYNJA/247-300
Q2K316_RHIEC/223-274
Q2K4Y1_RHIEC/231-282
Q2K619_RHIEC/619-672
Q2KTW5_BORA1/250-302
Q2KYB3_BORA1/659-712
Q2L1E6_BORA1/175-224
Q2L8I6_LISMO/188-220
Q2L8J0_LISMO/188-220
Q2LI87_9CAUD/82-127
Q2LIE0_9CAUD/82-127
Q2LSR7_SYNAS/32-74
Q2LT13_SYNAS/205-254
Q2LUK3_SYNAS/221-272
Q2MG31_MICEC/138-188
Q2N2M0_AERHY/184-232
Q2N866_ERYLH/9-51
Q2NAR6_ERYLH/609-662
Q2NDB4_ERYLH/235-286
Q2NK19_AYWBP/399-450
Q2NWE9_SODGM/549-602
Q2NWW3_SODGM/229-281
Q2NWZ1_SODGM/187-235
Q2NY22_XANOM/235-287
Q2P2J2_XANOM/186-235
Q2P813_XANOM/557-610
Q2PZH7_ECOLX/262-315
Q2RI51_MOOTA/173-220
Q2RID4_MOOTA/201-250
Q2RK69_MOOTA/221-270
Q2RK70_MOOTA/184-237
Q2RKC7_MOOTA/197-246
Q2RKT5_MOOTA/296-349
Q2RQB6_RHORT/630-683
Q2RVD4_RHORT/230-281
Q2RVM3_RHORT/231-282
Q2RWG9_RHORT/150-199
Q2RZF2_SALRD/192-240
Q2S172_SALRD/248-301
Q2S8V3_HAHCH/573-626
Q2SBX5_HAHCH/218-267
Q2SKW0_HAHCH/265-318
Q2SPE6_HAHCH/229-280
Q2SRY7_MYCCT/453-488
Q2STT9_BURTA/182-231
Q2SWF2_BURTA/297-350
Q2T1D5_BURTA/249-305
Q2T2N0_BURTA/415-467
Q2T7M8_BURTA/733-786
Q2T8W7_BURTA/315-364
Q2W2D4_MAGSA/230-281
Q2W3G4_MAGSA/228-279
Q2W9H4_MAGSA/613-666
Q2Y5E3_NITMU/223-275
Q2Y7C0_NITMU/639-692
Q2Y9F5_NITMU/182-231
Q2YBR5_NITMU/251-304
Q2YLE3_BRUA2/247-297
Q2YM26_BRUA2/606-659
Q2YRK3_BRUA2/231-282
Q2YT18_STAAB/303-356
Q2YUG4_STAAB/203-252
Q30RJ8_SULDN/556-610
Q30SP6_SULDN/175-223
Q30ZI3_DESDG/295-344
Q30ZP7_DESDG/523-576
Q316G2_DESDG/166-215
Q317U4_PROM9/278-331
Q318B2_PROM9/280-333
Q319K0_PROM9/251-304
Q31BV7_PROM9/243-295
Q31C37_PROM9/328-381
Q31DQ1_THICR/228-279
Q31EM5_THICR/529-582
Q31HN0_THICR/186-235
Q31LN5_SYNE7/140-189
Q31M40_SYNE7/330-383
Q31MY2_SYNE7/248-301
Q31N29_SYNE7/202-251
Q31VG5_SHIBS/228-280
Q31WW7_SHIBS/547-600
Q31XA3_SHIBS/263-316
Q322M9_SHIBS/185-234
Q32AS2_SHIDS/228-280
Q32BQ0_SHIDS/547-600
Q32CI9_SHIDS/262-315
Q32HE9_SHIDS/185-234
Q38VH3_LACSS/131-175
Q38X96_LACSS/304-357
Q393Q1_BURS3/741-794
Q39477_CYACA/543-596
Q394V0_BURS3/445-498
Q39515_CYACA/524-577
Q39CS7_BURS3/249-305
Q39FQ1_BURS3/296-349
Q39KP0_BURS3/183-232
Q39N28_BURS3/611-664
Q39RQ2_GEOMG/221-272
Q39VR9_GEOMG/262-315
Q39YK2_GEOMG/195-244
Q39YN6_GEOMG/514-567
Q3A143_PELCD/521-574
Q3A1Y6_PELCD/223-274
Q3A4N1_PELCD/273-326
Q3A5E9_PELCD/189-238
Q3AAF9_CARHZ/178-231
Q3AAG0_CARHZ/206-255
Q3AAQ6_CARHZ/203-252
Q3ADC4_CARHZ/197-246
Q3AEG1_CARHZ/173-224
Q3AEW8_CARHZ/305-358
Q3AFR9_CARHZ/120-167
Q3AG93_SYNSC/267-320
Q3AGF8_SYNSC/308-361
Q3AKX4_SYNSC/243-297
Q3AL85_SYNSC/250-303
Q3ALS7_SYNSC/370-423
Q3ANG0_SYNSC/271-324
Q3ATL5_CHLCH/233-286
Q3AV74_SYNS9/251-304
Q3AVN4_SYNS9/267-320
Q3AVS8_SYNS9/308-361
Q3AWQ6_SYNS9/386-439
Q3AXT3_SYNS9/152-201
Q3AYF6_SYNS9/245-297
Q3B0L4_SYNS9/268-321
Q3B5V6_PELLD/233-286
Q3BNI3_XANC5/238-290
Q3BNM0_XANC5/558-611
Q3BQK8_XANC5/121-170
Q3BU55_XANC5/190-239
Q3CZ52_STRAG/303-356
Q3D699_STRAG/303-356
Q3DC03_STRAG/303-356
Q3DIM8_STRAG/303-356
Q3EKC1_BACTI/165-218
Q3EKC2_BACTI/207-256
Q3ELT9_BACTI/131-171
Q3EQ63_BACTI/199-248
Q3EQZ8_BACTI/142-187
Q3ERF7_BACTI/203-256
Q3ES21_BACTI/203-252
Q3ET43_BACTI/205-258
Q3EX23_BACTI/10-47
Q3EYL0_BACTI/103-152
Q3HKX3_9CAUD/78-123
Q3HL31_9CAUD/78-123
Q3IDC9_PSEHT/254-307
Q3IDZ7_PSEHT/180-229
Q3IIB1_PSEHT/233-284
Q3IIB9_PSEHT/548-601
Q3IWH6_RHOS4/16-52
Q3IYV6_RHOS4/129-178
Q3IZ37_RHOS4/122-171
Q3J0A9_RHOS4/227-278
Q3J0W4_RHOS4/602-655
Q3J1Y3_RHOS4/181-230
Q3J3R3_RHOS4/232-283
Q3J981_NITOC/185-227
Q3J9H0_NITOC/513-566
Q3J9U9_NITOC/232-283
Q3JAH2_NITOC/242-295
Q3JEN0_NITOC/254-307
Q3JF09_NITOC/532-585
Q3JKB2_BURP1/733-786
Q3JRP3_BURP1/293-346
Q3JWA8_BURP1/249-305
Q3JXG2_BURP1/414-467
Q3JY78_BURP1/182-231
Q3K084_STRA1/303-356
Q3K583_PSEPF/229-280
Q3K5R8_PSEPF/549-602
Q3KFD7_PSEPF/139-188
Q3KG00_PSEPF/189-238
Q3KH81_PSEPF/268-321
Q3KL80_CHLTA/489-542
Q3KMW0_CHLTA/198-247
Q3L971_RHOE4/83-125
Q3LW61_BIGNA/324-376
Q3M2G3_ANAVT/251-304
Q3M2L9_ANAVT/252-305
Q3M5N7_ANAVT/311-358
Q3MBV9_ANAVT/263-316
Q3MBX2_ANAVT/268-321
Q3MC20_ANAVT/202-251
Q3MCQ5_ANAVT/303-351
Q3MDA3_ANAVT/325-378
Q3MDW4_ANAVT/315-366
Q3MDZ8_ANAVT/348-401
Q3MQ48_9BURK/298-351
Q3QZA0_XYLFA/556-609
Q3QZI8_XYLFA/232-284
Q3R0C2_XYLFA/232-284
Q3R5G4_XYLFA/556-609
Q3RFW5_XYLFA/232-284
Q3RH29_XYLFA/556-609
Q3S3D9_RHILE/231-282
Q3SGA9_THIDA/587-640
Q3SJF9_THIDA/186-235
Q3SJM1_THIDA/180-229
Q3SKJ0_THIDA/250-303
Q3SLV5_THIDA/225-277
Q3SN36_NITWN/142-191
Q3SPU8_NITWN/651-704
Q3SPV7_NITWN/230-281
Q3XWZ6_ENTFC/304-357
Q3YS77_EHRCJ/235-286
Q3YSE6_EHRCJ/557-611
Q3YW67_SHISS/228-280
Q3YXH6_SHISS/547-600
Q3YYC1_SHISS/262-315
Q3Z2U7_SHISS/185-234
Q3Z6U0_DEHE1/126-174
Q3Z7I9_DEHE1/91-132
Q3Z904_DEHE1/455-508
Q3ZYR1_DEHSC/125-174
Q3ZZU9_DEHSC/455-508
Q40IB9_EHRCH/138-189
Q40K41_EHRCH/557-611
Q45302_CORGL/432-485
Q46GS6_PROMT/353-406
Q46I83_PROMT/279-332
Q46II1_PROMT/271-324
Q46JI1_PROMT/251-304
Q46LX3_PROMT/243-295
Q46NC6_CUPPJ/558-611
Q46PH0_CUPPJ/183-232
Q46ZH4_CUPPJ/325-378
Q470R8_CUPPJ/586-639
Q474B6_CUPPJ/716-769
Q476H6_CUPPJ/247-303
Q479B6_DECAR/229-281
Q47D27_DECAR/243-296
Q47I32_DECAR/182-231
Q47IP8_DECAR/588-641
Q47MZ7_THEFY/551-604
Q47Q24_THEFY/373-426
Q47Q97_THEFY/255-304
Q47RJ2_THEFY/252-301
Q47RL2_THEFY/323-376
Q47SH0_THEFY/212-261
Q47W39_COLP3/549-602
Q485K4_COLP3/183-232
Q485Z5_COLP3/149-198
Q487E2_COLP3/228-281
Q487Q4_COLP3/124-173
Q48825_LEGPN/185-234
Q48AI4_COLP3/229-280
Q48CL5_PSE14/229-280
Q48F90_PSE14/268-321
Q48GG2_PSE14/182-231
Q48JY9_PSE14/108-157
Q48NV1_PSE14/550-603
Q48QQ7_STRPM/64-114
Q48UB3_STRPM/303-356
Q491V3_BLOPB/226-278
Q493Y1_BLOPB/545-598
Q49Y04_STAS1/303-356
Q4A3X8_OENOE/392-445
Q4A8V2_MYCH7/608-665
Q4AAX6_MYCHJ/608-665
Q4BV73_CROWT/195-246
Q4BWZ3_CROWT/309-362
Q4BYC5_CROWT/263-316
Q4C529_CROWT/254-307
Q4C7J7_CROWT/349-402
Q4C846_CROWT/111-164
Q4C8R1_CROWT/234-287
Q4E857_9RICK/118-172
Q4E9L0_9RICK/29-80
Q4ECZ2_9RICK/205-259
Q4EIR3_LISMO/309-362
Q4EKE3_LISMO/202-251
Q4ETW0_LISMO/309-362
Q4EVG4_LISMO/202-251
Q4FN12_PELUB/227-278
Q4FPR1_PELUB/529-582
Q4FS98_PSYA2/580-633
Q4FV78_PSYA2/276-327
Q4G3U1_VIBAN/262-315
Q4HEV2_CAMCO/552-606
Q4HF36_CAMCO/178-227
Q4HQG2_CAMUP/550-604
Q4HTK4_CAMUP/179-228
Q4J8N4_SULAC/3-50
Q4JMM3_9BACT/179-228
Q4JV99_CORJK/278-331
Q4JVA6_CORJK/479-532
Q4K4C1_PSEF5/229-280
Q4K4W1_PSEF5/549-602
Q4KFI9_PSEF5/139-188
Q4KG40_PSEF5/189-238
Q4KHE5_PSEF5/268-321
Q4L398_STAHJ/70-111
Q4L4N1_STAHJ/70-109
Q4L6R1_STAHJ/303-356
Q4L7U9_STAHJ/203-252
Q4MGS4_BACCE/9-47
Q4MGY4_BACCE/204-253
Q4MIG5_BACCE/103-152
Q4MJM6_BACCE/162-215
Q4MMR6_BACCE/199-248
Q4MNX8_BACCE/310-363
Q4MUW2_BACCE/250-301
Q4MW32_BACCE/202-251
Q4MWD0_BACCE/95-141
Q4PRE5_LISSE/202-251
Q4QN15_HAEI8/557-610
Q4QNR9_HAEI8/226-277
Q4QTK9_WOLPI/525-571
Q4UM76_RICFE/232-283
Q4UPZ0_XANC8/235-287
Q4UQ27_XANC8/557-610
Q4UUD8_XANC8/190-239
Q4UXG1_XANC8/135-184
Q4V1N7_BACCZ/248-299
Q4ZM47_PSEU2/229-280
Q4ZMF1_PSEU2/550-603
Q4ZQV3_PSEU2/189-238
Q4ZTB0_PSEU2/26-64
Q4ZUN3_PSEU2/139-188
Q4ZWP7_PSEU2/268-321
Q50547_MYCTU/209-258
Q50J81_BACAM/199-248
Q52392_PSESH/129-178
Q53611_STIAU/224-275
Q53JE7_ORYSJ/494-547
Q53KH8_ORYSJ/494-547
Q540P0_ECOLX/262-315
Q540P1_ECOLX/262-315
Q55086_STRSQ/180-209
Q55192_SYNY3/129-178
Q55358_STRGR/204-253
Q55525_SYNY3/280-333
Q56S10_AZOSA/1-41
Q57BB8_BRUAB/247-297
Q57BM6_BRUAB/231-282
Q57C32_BRUAB/606-659
Q57IQ9_SALCH/228-280
Q57JP8_SALCH/592-645
Q57KK0_SALCH/262-315
Q57N45_SALCH/185-234
Q59264_CLOAB/175-226
Q59302_CHLPS/489-542
Q59371_ECOLX/537-590
Q59409_ECOLX/274-327
Q59502_MYCBO/463-516
Q59531_MYCLE/254-307
Q59532_MYCLE/509-562
Q59552_MYCSM/401-454
Q59553_MYCSM/254-307
Q59563_MYCTU/258-311
Q59590_MYXXA/113-150
Q59664_PSEFL/268-321
Q59813_STRAU/460-513
Q59814_STRAU/463-516
Q59815_STRAU/261-314
Q59823_STRAU/222-271
Q59824_STIAU/640-693
Q59836_STRCO/202-251
Q59904_9ENTR/264-317
Q59913_STRGR/445-498
Q59965_SYNP2/310-363
Q599I1_STAAU/203-252
Q599I6_STAAU/203-252
Q5DWB3_CLOPE/134-183
Q5DXZ7_ECOLX/184-233
Q5DYR1_VIBF1/227-280
Q5E201_VIBF1/229-280
Q5E2J7_VIBF1/547-600
Q5E334_VIBF1/250-303
Q5E3R7_VIBF1/186-235
Q5F805_NEIG1/571-624
Q5F9V1_NEIG1/229-281
Q5FDS6_EHRRW/254-305
Q5FH37_EHRRG/254-305
Q5FHI1_EHRRG/557-611
Q5FJU2_LACAC/291-344
Q5FTL2_GLUOX/229-280
Q5FU55_GLUOX/585-638
Q5GSK5_WOLTR/233-284
Q5GSP3_WOLTR/584-638
Q5GUS3_XANOR/273-325
Q5H5B8_XANOR/562-615
Q5HBD3_EHRRW/230-281
Q5HBJ8_EHRRW/557-611
Q5HED7_STAAC/203-252
Q5HMF1_STAEQ/203-252
Q5HUG1_CAMJR/553-607
Q5HWP4_CAMJR/1-30
Q5HXA2_CAMJR/178-227
Q5ICN4_FLAJO/222-275
Q5ICN6_9FLAO/222-275
Q5IIJ3_ECOLX/201-238
Q5IIJ4_ECOLX/201-238
Q5IIJ7_ECOLX/262-299
Q5IM38_ECOLX/169-204
Q5IQ99_SHIBO/145-179
Q5KUC7_GEOKA/200-249
Q5KWW6_GEOKA/172-225
Q5KX19_GEOKA/310-363
Q5KXJ3_GEOKA/197-246
Q5L0K5_GEOKA/196-245
Q5L0W7_GEOKA/206-255
Q5L0W8_GEOKA/180-233
Q5L4N8_CHLAB/489-542
Q5L663_CHLAB/202-251
Q5LBR4_BACFN/222-274
Q5LSL7_SILPO/594-647
Q5LTK5_SILPO/232-283
Q5LWD6_SILPO/227-278
Q5LYT0_STRT1/303-356
Q5M3E3_STRT2/303-356
Q5MZ35_SYNP6/202-251
Q5MZI5_SYNP6/256-309
Q5MZT5_SYNP6/330-383
Q5N089_SYNP6/140-189
Q5N3H7_SYNP6/247-300
Q5N3Q1_SYNP6/334-387
Q5N3S3_SYNP6/262-315
Q5N662_SYNP6/254-307
Q5NFV6_FRATT/235-286
Q5NG24_FRATT/515-566
Q5NM13_ZYMMO/605-658
Q5NPV6_ZYMMO/191-240
Q5NTH1_9BRYO/567-620
Q5P265_AROAE/595-648
Q5P2E1_AROAE/226-278
Q5P835_AROAE/245-298
Q5PAQ6_ANAMM/228-279
Q5PB07_ANAMM/567-621
Q5PEF1_SALPA/262-315
Q5PI01_SALPA/175-224
Q5PJM3_SALPA/228-280
Q5PKX6_SALPA/594-647
Q5QUB5_IDILO/253-306
Q5QV15_IDILO/152-200
Q5QVK5_IDILO/543-596
Q5QZA2_IDILO/232-283
Q5QZR1_IDILO/185-234
Q5S3P6_LISWE/202-251
Q5SEL6_DICNO/224-276
Q5SKW1_THET8/357-410
Q5WFH4_BACSK/178-231
Q5WFH5_BACSK/208-257
Q5WFS6_BACSK/187-245
Q5WH25_BACSK/199-248
Q5WHD0_BACSK/308-361
Q5WHK3_BACSK/172-225
Q5WJV0_BACSK/202-251
Q5WTD1_LEGPL/229-280
Q5WU85_LEGPL/552-605
Q5WVR5_LEGPL/185-234
Q5WX51_LEGPL/275-328
Q5X1M2_LEGPA/229-280
Q5X2S7_LEGPA/552-605
Q5X4D0_LEGPA/185-234
Q5X5S3_LEGPA/275-328
Q5XCW1_STRP6/303-356
Q5XX92_9PSED/267-320
Q5YEX5_9RHIZ/225-276
Q5YN77_NOCFA/110-159
Q5YT41_NOCFA/221-270
Q5YT68_NOCFA/257-310
Q5YT84_NOCFA/389-442
Q5YTC5_NOCFA/60-104
Q5YTN8_NOCFA/261-310
Q5YW83_NOCFA/207-256
Q5YYK9_NOCFA/214-263
Q5Z1F4_NOCFA/144-193
Q5Z1F7_NOCFA/137-186
Q5Z3J2_NOCFA/212-261
Q5ZS52_LEGPH/237-288
Q5ZT04_LEGPH/554-607
Q5ZUL1_LEGPH/209-258
Q5ZW04_LEGPH/293-346
Q60108_YEREN/174-223
Q60158_MYCBO/463-516
Q601Y8_MYCH2/608-665
Q602R7_METCA/532-585
Q60CH0_METCA/229-280
Q62DT2_BURMA/613-666
Q62FA5_BURMA/249-305
Q62G21_BURMA/183-232
Q62JV5_BURMA/293-346
Q62MV5_BURMA/414-467
Q62YJ7_BACLD/202-251
Q631A0_BACCZ/103-152
Q634K4_BACCZ/171-224
Q634P6_BACCZ/308-361
Q635K8_BACCZ/199-248
Q636C2_BACCZ/180-233
Q636C3_BACCZ/236-285
Q63CS0_BACCZ/10-47
Q63F13_BACCZ/203-252
Q63HF5_BACCZ/131-172
Q63JG1_BURPS/613-666
Q63PT1_BURPS/182-231
Q63XN5_BURPS/249-305
Q63YT6_BURPS/414-467
Q64SN7_BACFR/222-274
Q65EW3_BACLD/128-177
Q65H11_BACLD/52-104
Q65H20_BACLD/1-33
Q65H24_BACLD/172-225
Q65H81_BACLD/308-361
Q65HU4_BACLD/199-248
Q65HY8_BACLD/114-163
Q65JK1_BACLD/199-247
Q65JW8_BACLD/207-256
Q65JW9_BACLD/180-233
Q65KQ3_BACLD/87-136
Q65N48_BACLD/203-252
Q65RP3_MANSM/562-615
Q65WM8_MANSM/227-278
Q660A4_BORGA/211-263
Q660G1_BORGA/563-616
Q665U2_YERPS/546-599
Q666D8_YERPS/180-229
Q66BQ6_YERPS/185-234
Q66EB7_YERPS/264-317
Q66FW1_YERPS/229-281
Q66XL7_PSECL/267-320
Q67K31_SYMTH/193-242
Q67N00_SYMTH/175-227
Q67NE6_SYMTH/200-249
Q67Q36_SYMTH/205-254
Q67Q37_SYMTH/192-245
Q67RX0_SYMTH/323-376
Q68J96_ECOLX/144-197
Q68X68_RICTY/232-283
Q693W1_9ACTO/375-428
Q6A5Q5_PROAC/108-148
Q6A8Y2_PROAC/441-494
Q6A8Y3_PROAC/251-304
Q6A955_PROAC/210-262
Q6ADG2_LEIXX/137-186
Q6AE24_LEIXX/247-300
Q6AFF9_LEIXX/375-428
Q6AGB5_LEIXX/179-228
Q6AJS3_DESPS/189-238
Q6AK94_DESPS/382-435
Q6AL54_DESPS/260-309
Q6AQ51_DESPS/468-521
Q6CZ10_ERWCT/229-281
Q6D1B8_ERWCT/262-315
Q6D6E6_ERWCT/185-234
Q6D9D6_ERWCT/545-598
Q6F1J6_MESFL/412-454
Q6F8H5_ACIAD/562-615
Q6FCM8_ACIAD/233-284
Q6FZ71_BARQU/604-657
Q6G100_BARQU/239-290
Q6G1A2_BARQU/231-282
Q6G1Y0_BARHE/239-290
Q6G2N2_BARHE/601-654
Q6G4G3_BARHE/231-282
Q6G7P5_STAAS/203-252
Q6GF09_STAAR/203-252
Q6HB35_BACHK/93-142
Q6HDI4_BACHK/171-224
Q6HDM6_BACHK/308-361
Q6HE94_BACHK/199-248
Q6HER0_BACHK/180-233
Q6HER1_BACHK/236-285
Q6HK63_BACHK/10-47
Q6HMG9_BACHK/203-252
Q6HML9_BACHK/142-191
Q6HPZ7_BACHK/131-172
Q6HUI3_BACAN/236-285
Q6I5E7_ORYSJ/733-786
Q6J2R2_OENOB/399-452
Q6JDV1_CHLRE/221-274
Q6JDV2_CHLRE/92-145
Q6JHX3_STRRO/174-222
Q6KI01_MYCMO/416-473
Q6L565_ORYSJ/816-869
Q6LIP8_PHOPR/221-274
Q6LMT9_PHOPR/271-324
Q6LTM6_PHOPR/184-233
Q6LV14_PHOPR/546-599
Q6LVT1_PHOPR/225-276
Q6LW23_PHOPR/193-242
Q6M4B0_CORGL/429-482
Q6MEU8_PARUW/484-537
Q6MI54_BDEBA/198-247
Q6MI57_BDEBA/316-365
Q6MMC2_BDEBA/133-182
Q6MR57_BDEBA/543-596
Q6MTE2_MYCMS/469-504
Q6N0H0_RHOPA/142-191
Q6NA97_RHOPA/632-685
Q6NCC2_RHOPA/136-185
Q6NCV2_RHOPA/230-281
Q6NGU4_CORDI/437-490
Q6RHZ7_STRAM/224-273
Q6RI17_PASPE/76-106
Q6SQF0_MEIRU/121-168
Q6SSE3_9DEIN/121-168
Q6SSE4_DEIPR/121-168
Q6SSE5_9DEIO/121-168
Q6TE02_9ACTO/218-255
Q6TE03_9ACTO/218-255
Q6TE04_9ACTO/218-255
Q6TE05_9ACTO/218-255
Q6TE07_9ACTO/218-255
Q6TE13_9ACTO/344-397
Q6TG27_9GAMM/105-158
Q6TG30_AZOMA/1-41
Q6X5R4_9PSED/551-604
Q6XJ53_SHIBO/262-315
Q6XZ80_STAAU/203-252
Q6XZ84_STAAU/203-252
Q6XZ95_STAAU/203-252
Q6YN49_BACTI/171-224
Q6YN50_BACTI/180-233
Q6YPU7_ONYPE/394-445
Q710C2_SPIOL/483-535
Q710C3_SPIOL/509-562
Q71HU6_LACDL/78-129
Q71HU9_LACDL/102-155
Q71S11_PSEFL/550-603
Q71ZL6_LISMF/309-362
Q721S1_LISMF/202-251
Q726C4_DESVH/204-253
Q72B50_DESVH/524-577
Q72BQ0_DESVH/289-340
Q72L95_THET2/357-410
Q72NS2_LEPIC/119-168
Q72RC9_LEPIC/129-178
Q72SK1_LEPIC/205-254
Q72XK6_BACC1/103-152
Q730J5_BACC1/199-252
Q730P4_BACC1/310-363
Q731M4_BACC1/199-248
Q732G5_BACC1/180-233
Q732G6_BACC1/236-285
Q73A12_BACC1/10-47
Q73CH9_BACC1/202-251
Q73FJ2_BACC1/122-162
Q73FM9_WOLPM/577-631
Q73G96_WOLPM/233-284
Q73J92_TREDE/203-252
Q73N10_TREDE/553-606
Q73P62_TREDE/221-274
Q73RL8_TREDE/210-264
Q73S75_MYCPA/123-172
Q73UG2_MYCPA/210-259
Q73W34_MYCPA/267-320
Q73W40_MYCPA/444-497
Q73ZX7_MYCPA/217-266
Q748B8_GEOSL/512-565
Q748E9_GEOSL/195-244
Q74B64_GEOSL/121-172
Q74CZ4_GEOSL/264-317
Q74FF4_GEOSL/221-272
Q74IZ4_LACJO/307-360
Q74RH9_YERPE/180-229
Q74RR1_YERPE/565-618
Q75FR6_LEPIC/115-164
Q75NJ0_SACER/209-258
Q79VF3_CORGL/266-319
Q7A943_ECO57/12-48
Q7ABA5_ECO57/262-315
Q7AKF9_STRCO/306-355
Q7AKM6_STRCO/249-298
Q7AKS4_STRCO/226-275
Q7CCA6_PSEPK/229-280
Q7CI01_YERPE/185-234
Q7CKC7_YERPE/264-317
Q7CKW6_YERPE/229-281
Q7CPJ7_SALTY/228-280
Q7D5S2_MYCTU/209-258
Q7D9D4_MYCTU/119-168
Q7EY07_ORYSJ/278-328
Q7EY08_ORYSJ/324-374
Q7M7J2_VIBVY/187-236
Q7M846_WOLSU/553-607
Q7M8I6_WOLSU/179-228
Q7MHR1_VIBVY/259-312
Q7MIB8_VIBVY/141-190
Q7MP03_VIBVY/577-630
Q7MQ93_VIBVY/229-280
Q7MWL4_PORGI/222-275
Q7N003_PHOLL/229-281
Q7N0B4_PHOLL/548-601
Q7N5J3_PHOLL/185-234
Q7N8K1_PHOLL/264-317
Q7NB90_MYCGA/572-626
Q7NCH1_GLOVI/239-292
Q7NCT2_GLOVI/238-287
Q7ND77_GLOVI/278-331
Q7NEW6_GLOVI/294-347
Q7NF62_GLOVI/337-381
Q7NH69_GLOVI/199-247
Q7NHG5_GLOVI/335-388
Q7NKZ2_GLOVI/280-333
Q7NL96_GLOVI/233-282
Q7NMP2_GLOVI/330-377
Q7NP38_GLOVI/304-353
Q7NP54_GLOVI/292-343
Q7NQD4_CHRVO/225-277
Q7NRL8_CHRVO/572-625
Q7NRU8_CHRVO/250-303
Q7NTR4_CHRVO/177-226
Q7NZA0_CHRVO/193-242
Q7P572_FUSNV/274-327
Q7PA68_RICSI/554-607
Q7PBD9_RICSI/232-283
Q7TY20_MYCBO/258-311
Q7U3D6_SYNPX/267-320
Q7U3K5_SYNPX/398-451
Q7U5C4_SYNPX/406-459
Q7U5S5_SYNPX/251-304
Q7U631_SYNPX/244-296
Q7U6V4_SYNPX/167-216
Q7UA00_SYNPX/268-321
Q7UBI5_SHIFL/547-600
Q7UEE8_RHOBA/511-555
Q7UF51_RHOBA/454-507
Q7UFV6_RHOBA/213-261
Q7UPN4_RHOBA/490-543
Q7UPQ9_RHOBA/489-543
Q7UQG1_RHOBA/499-552
Q7UQW9_RHOBA/152-201
Q7UTR4_RHOBA/292-345
Q7UXE0_RHOBA/274-328
Q7UYG1_RHOBA/124-173
Q7UZH0_PROMP/278-331
Q7UZM9_PROMP/269-322
Q7V0G9_PROMP/251-304
Q7V2A5_PROMP/243-295
Q7V2I0_PROMP/331-384
Q7V3U4_PROMM/283-336
Q7V3X0_PROMM/307-360
Q7V698_PROMM/396-449
Q7V6S8_PROMM/256-309
Q7V8A6_PROMM/244-296
Q7V8J9_PROMM/251-304
Q7V934_PROMM/271-324
Q7V9H0_PROMA/278-331
Q7V9N8_PROMA/264-317
Q7VAU1_PROMA/251-304
Q7VD09_PROMA/243-295
Q7VD88_PROMA/373-426
Q7VH21_HELHP/134-183
Q7VIQ9_HELHP/556-610
Q7VK97_HAEDU/213-254
Q7VN82_HAEDU/547-600
Q7VPI7_HAEDU/262-313
Q7VQR2_BLOFL/550-603
Q7VRI7_BLOFL/227-279
Q7VT09_BORPE/250-302
Q7VWM5_BORPE/693-746
Q7VZA2_BORPE/176-225
Q7W303_BORPA/250-302
Q7W6R1_BORPA/693-746
Q7WE03_BORBR/250-302
Q7WHP5_BORBR/655-708
Q7WJF5_BORBR/176-225
Q7WUC8_ECOLX/144-197
Q7WVU6_PSECL/267-320
Q7WZQ5_9GAMM/221-272
Q7X1E3_9BACT/160-209
Q7XXT0_ORYSJ/494-547
Q814D0_BACCR/131-171
Q815B4_BACCR/103-152
Q818G8_BACCR/310-363
Q819B4_BACCR/199-248
Q819Q9_BACCR/206-255
Q81EY9_BACCR/10-47
Q81H22_BACCR/203-252
Q81K46_BACAN/93-142
Q81LU5_BACAN/308-361
Q81MF5_BACAN/199-248
Q81RZ4_BACAN/10-47
Q81W24_BACAN/131-172
Q81WD6_BACAN/206-255
Q821E0_CHLCV/489-542
Q823I1_CHLCV/202-251
Q825Q7_STRAW/208-257
Q826A1_STRAW/123-172
Q82BM5_STRAW/324-377
Q82CF2_STRAW/122-171
Q82D61_STRAW/140-189
Q82DH8_STRAW/138-187
Q82FR6_STRAW/253-302
Q82FR7_STRAW/254-303
Q82H52_STRAW/267-320
Q82HL8_STRAW/251-300
Q82I54_STRAW/101-149
Q82IW9_STRAW/336-385
Q82JX4_STRAW/224-273
Q82KF9_STRAW/447-500
Q82LY7_STRAW/208-257
Q82NY9_STRAW/234-283
Q82P46_STRAW/238-287
Q82PY0_STRAW/224-273
Q82S67_NITEU/182-231
Q82WS7_NITEU/224-276
Q82XM8_NITEU/682-735
Q83MU3_TROWT/322-375
Q83NP7_TROW8/322-375
Q83PU0_SHIFL/228-280
Q83Q41_SHIFL/547-600
Q83TS4_LISSE/202-251
Q83UK9_LISIV/202-251
Q83YI4_LISWE/202-251
Q83YI5_LISWE/202-251
Q83YI6_LISMO/202-251
Q840F3_COLMA/229-280
Q840Q3_STRGR/263-312
Q840X5_STRGR/234-283
Q840X6_STRGR/238-287
Q84FP8_VIBVU/259-312
Q84FW4_BURPS/293-346
Q84IZ6_9CHRO/167-203
Q84IZ7_9CYAN/167-203
Q84IZ8_9CYAN/152-188
Q84IZ9_9CYAN/167-203
Q84J00_9CYAN/152-188
Q84J01_9CYAN/167-203
Q84J02_9CYAN/167-203
Q84J03_9CYAN/167-203
Q84J04_9CYAN/167-203
Q84J05_SYNLE/152-188
Q84J06_9CHRO/152-188
Q84J07_OSCAG/152-188
Q84J08_SPIPL/167-203
Q84JN3_ORYSJ/436-489
Q84LK8_ORYSJ/504-557
Q84Q84_ORYSJ/470-523
Q879Z1_XYLFT/237-289
Q87KM4_VIBPA/230-281
Q87LQ8_VIBPA/258-297
Q87M99_VIBPA/138-187
Q87MK3_VIBPA/186-235
Q87SL8_VIBPA/554-607
Q883Q2_PSESM/108-157
Q884V7_PSESM/189-238
Q88A60_PSESM/550-603
Q88AG0_PSESM/229-280
Q88EW1_PSEPK/189-238
Q88L47_PSEPK/139-188
Q88ME8_PSEPK/268-321
Q88QU7_PSEPK/550-603
Q88VS5_LACPL/303-356
Q88Z66_LACPL/15-51
Q891W7_CLOTE/201-250
Q892T0_CLOTE/301-354
Q893Z9_CLOTE/184-233
Q895Y7_CLOTE/110-159
Q895Y8_CLOTE/202-255
Q896Q5_CLOTE/15-57
Q896X6_CLOTE/216-270
Q89VL7_BRAJA/142-191
Q8A863_BACTN/222-274
Q8CNK8_STAES/203-252
Q8CXL6_OCEIH/203-252
Q8CZR5_YERPE/566-619
Q8D286_WIGBR/535-588
Q8D302_WIGBR/192-240
Q8D3C9_WIGBR/225-276
Q8DB71_VIBVU/186-235
Q8DBK3_VIBVU/141-190
Q8DC54_VIBVU/259-312
Q8DEG1_VIBVU/558-611
Q8DHH9_THEEB/280-334
Q8DKM8_THEEB/245-298
Q8DL79_THEEB/353-406
Q8DLJ2_THEEB/307-360
Q8DM59_THEEB/251-304
Q8DYP8_STRA5/303-356
Q8E4A5_STRA3/303-356
Q8E8S8_SHEON/230-281
Q8EBR8_SHEON/258-311
Q8ECD3_SHEON/182-231
Q8EFI6_SHEON/166-215
Q8EHE1_SHEON/550-603
Q8ENE0_OCEIH/150-199
Q8EP06_OCEIH/98-147
Q8EPT9_OCEIH/172-225
Q8EPY6_OCEIH/315-368
Q8EQ74_OCEIH/196-245
Q8EQV7_OCEIH/201-250
Q8ER48_OCEIH/207-256
Q8ER49_OCEIH/180-233
Q8EUT4_MYCPE/359-411
Q8EXR4_LEPIN/115-164
Q8F308_LEPIN/205-254
Q8F4E0_LEPIN/129-178
Q8F7R7_LEPIN/119-168
Q8FDG1_ECOL6/180-233
Q8FEK1_ECOL6/104-157
Q8FPG7_COREF/268-321
Q8FPH4_COREF/441-494
Q8FYU5_BRUSU/247-297
Q8FZ48_BRUSU/231-282
Q8FZK2_BRUSU/606-659
Q8G4F8_BIFLO/408-461
Q8G8F8_LISMO/202-251
Q8G8J5_ECOLX/209-262
Q8G8Q3_CLODI/156-207
Q8G8R2_PSEAP/268-321
Q8G8Y5_ANAVA/152-188
Q8GB23_9NOSO/152-188
Q8GB24_9CYAN/152-188
Q8GB25_9CYAN/167-203
Q8GB26_GLOVI/167-203
Q8GB27_9NOST/167-203
Q8GB28_CHLFR/161-198
Q8GB29_9CYAN/167-203
Q8GGT8_9ACTO/320-373
Q8GHJ9_9CYAN/152-188
Q8GHK0_9CYAN/152-188
Q8GHK1_9CYAN/152-188
Q8GHK2_9CYAN/152-188
Q8GIA9_NODSP/152-188
Q8GIB0_FISMU/152-188
Q8GIB1_9CYAN/152-188
Q8GIB2_CHLFR/152-188
Q8GIB3_9NOST/152-188
Q8GIB4_ANACY/152-188
Q8GIB5_NOSLI/152-188
Q8GIB6_9CYAN/152-188
Q8GIW9_PSEOL/268-321
Q8GKZ6_ECOLX/262-315
Q8GLL3_9BIFI/442-495
Q8GLQ6_AERSA/179-228
Q8GMB5_SERPL/263-316
Q8GMB6_SERPL/546-599
Q8GNQ5_LISMO/202-251
Q8GNQ6_LISMO/202-251
Q8GNQ7_LISMO/202-251
Q8GNQ8_LISMO/202-251
Q8GR88_MYCSM/198-247
Q8GWC1_ARATH/504-557
Q8K811_STRP3/303-356
Q8KTT8_PSEFL/189-238
Q8KUI1_ACTPA/283-336
Q8L1E1_VIBAN/1-24
Q8L7P7_ARATH/225-278
Q8LK21_CHLRE/662-715
Q8NPA3_CORGL/433-486
Q8NVI6_STAAW/203-252
Q8P1I9_STRP8/303-356
Q8P6Q1_XANCP/135-184
Q8P9F9_XANCP/190-239
Q8PFZ7_XANAC/235-287
Q8PL72_XANAC/190-239
Q8R8A7_THETN/199-251
Q8R970_THETN/307-360
Q8R9H3_THETN/182-235
Q8R9H4_THETN/213-262
Q8RA17_THETN/191-240
Q8RAA7_THETN/186-235
Q8RAG4_THETN/176-227
Q8RCL3_THETN/42-89
Q8RE13_FUSNN/265-318
Q8RKM7_BURCE/296-349
Q8RWR8_MAIZE/503-556
Q8S9C8_CYAPA/355-408
Q8S9C9_CYAPA/365-418
Q8S9D0_GUITH/377-430
Q8SBM2_9CAUD/128-177
Q8U2Z1_PYRFU/266-277
Q8VM92_RHOFA/409-462
Q8VM94_RHOFA/258-311
Q8VNS9_ECOLX/234-287
Q8VSV4_STAEP/203-252
Q8X5Y3_ECO57/19-55
Q8XAN5_ECO57/547-600
Q8XEE1_ECO57/262-315
Q8XF11_SALTI/228-280
Q8XIR6_CLOPE/197-246
Q8XIV6_CLOPE/308-361
Q8XJI8_CLOPE/177-229
Q8XJJ4_CLOPE/176-229
Q8XJJ5_CLOPE/219-268
Q8XQ96_RALSO/192-241
Q8XWV9_RALSO/159-208
Q8XXA1_RALSO/688-741
Q8Y037_RALSO/311-364
Q8Y2G2_RALSO/244-300
Q8YIB2_BRUME/606-659
Q8YIR5_BRUME/231-282
Q8YJ07_BRUME/255-305
Q8YKI6_NOSS1/308-355
Q8YKW1_NOSS1/252-305
Q8YQH5_NOSS1/202-251
Q8YR69_NOSS1/321-369
Q8YX41_NOSS1/311-358
Q8ZSA3_NOSS1/259-312
Q92DC1_LISIN/202-251
Q92IL3_RICCN/232-283
Q92LR0_RHIME/11-45
Q92MA6_RHIME/231-282
Q931H6_STAAM/203-252
Q939L3_AZOVI/201-238
Q93AG3_AZOVI/267-320
Q93AT3_PSESY/1-40
Q93G09_LACAC/97-150
Q93KA2_ERWCH/262-317
Q93LQ3_CORAM/109-145
Q93R97_PSEPU/12-65
Q93RF1_TREMD/89-142
Q93RN2_CLOPE/301-354
Q93V67_9BRYO/607-661
Q948V6_CHLRE/179-232
Q97GR0_CLOAB/199-248
Q97H70_CLOAB/184-233
Q97JP7_CLOAB/174-222
Q97LK8_CLOAB/89-138
Q984A3_RHILO/162-211
Q98CJ9_RHILO/127-176
Q98FA7_RHILO/222-273
Q98FJ9_RHILO/230-281
Q98IC5_RHILO/608-661
Q98QB2_MYCPU/391-448
Q98RZ3_GUITH/360-413
Q99SI8_STAAN/203-252
Q9A0G8_STRP1/303-356
Q9A3F1_CAUCR/123-172
Q9A7S1_CAUCR/130-179
Q9AAF3_CAUCR/146-195
Q9AD34_STRCO/172-221
Q9ADM4_STRCO/264-313
Q9ADU8_PSESM/129-178
Q9AES5_AERHY/181-230
Q9AGF1_AERHY/228-280
Q9AGV7_CORAM/402-455
Q9AIR1_PSEFL/268-321
Q9AMB8_BURPS/219-275
Q9ANS6_VIBHA/256-309
Q9ANT6_9CORY/266-319
Q9ANT7_9CORY/433-486
Q9APL2_ECOLX/274-327
Q9AYR7_9BRYO/508-561
Q9AZD9_9CAUD/42-91
Q9AZI1_9CAUD/42-91
Q9CI43_LACLA/42-91
Q9CJH0_LACLA/42-91
Q9CKH2_PASMU/9-47
Q9CKM7_PASMU/226-277
Q9CLI8_PASMU/556-609
Q9EWG1_STRCO/102-148
Q9EZB6_ZYMMO/607-660
Q9EZJ8_THEAQ/372-425
Q9F7V1_STAEP/203-242
Q9F7X8_ECOLX/274-327
Q9F8R5_ECOLX/262-315
Q9F9Z9_RHIME/231-282
Q9FAT8_RHIME/231-282
Q9FD90_SYNEL/330-383
Q9FPH1_ARATH/437-488
Q9I222_PSEAE/116-165
Q9I2W5_PSEAE/108-157
Q9JP89_RUBGE/256-309
Q9JYK7_NEIMB/571-624
Q9K0A3_NEIMB/229-281
Q9K4K0_STRCO/222-271
Q9K7Z1_BACHD/126-175
Q9K9T9_BACHD/178-231
Q9K9U1_BACHD/208-257
Q9KA59_BACHD/201-249
Q9KCN1_BACHD/199-248
Q9KDC8_BACHD/172-225
Q9KEA1_BACHD/59-108
Q9KF66_BACHD/114-163
Q9KFF0_BACHD/202-251
Q9KHE4_NOSS1/327-378
Q9KHE5_NOSS1/263-316
Q9KHE8_NOSS1/268-321
Q9KIT3_CLOSG/76-106
Q9KIT4_CLOPE/76-106
Q9KIT5_CLOBU/76-106
Q9KIT6_CLOBI/76-107
Q9KIT7_PAEPO/76-106
Q9KIT8_BACME/76-106
Q9KJT7_PEWBP/392-445
Q9KJX7_PSEPU/229-280
Q9KPR4_VIBCH/138-187
Q9KQD4_VIBCH/186-235
Q9KUK1_VIBCH/559-612
Q9L0I8_STRCO/142-191
Q9L1U1_STRCO/136-185
Q9L1Z6_STRCO/151-200
Q9L4T2_NOSP7/324-377
Q9L774_XANOR/186-235
Q9L7Q0_PROMI/177-234
Q9L7X2_CLOPE/177-229
Q9L944_PSEPU/188-237
Q9LA67_RHIME/223-274
Q9LAQ0_COXBU/232-283
Q9LB15_VIBPA/187-236
Q9LD95_ARATH/479-532
Q9MTH2_SINAL/501-554
Q9MTH3_SINAL/504-557
Q9PA29_XYLFA/237-289
Q9PKX9_CHLMU/198-247
Q9PQE2_UREPA/380-432
Q9R393_PSESX/129-178
Q9R3I8_STRCO/226-275
Q9R3N9_ECOLX/262-313
Q9R5W0_STRGR/292-345
Q9R6S3_PSEFL/139-188
Q9R955_STRAM/226-275
Q9R9A4_LISMO/202-251
Q9R9V7_PSEPU/268-321
Q9R9Y3_PSEPU/229-280
Q9RAK7_METSS/227-279
Q9RBQ6_PSESY/268-321
Q9RCW8_STRCO/125-174
Q9REC2_ERWCA/262-315
Q9RFA4_XENNE/263-316
Q9RI52_STRCO/141-190
Q9RIS5_STRCO/249-298
Q9RIS8_STRCO/211-260
Q9RIT0_STRCO/306-355
Q9RKI2_STRCO/138-187
Q9RNE7_ECOLX/262-303
Q9RNE8_ECOLX/262-313
Q9RNF0_ECOLX/262-313
Q9RPC8_STRCO/299-348
Q9RRK7_DEIRA/42-82
Q9S1D0_HELPY/608-662
Q9S2A7_STRCO/130-179
Q9S3J4_ECO57/230-283
Q9S4T1_LEGPN/275-328
Q9S5K3_MYCLE/511-564
Q9S6Q0_ECOLX/262-315
Q9SLX3_TOBAC/437-488
Q9SLX4_TOBAC/443-494
Q9SMV8_ARATH/419-472
Q9T0P0_ARATH/435-486
Q9WWG5_PSESY/139-188
Q9WWP8_SYNP2/205-254
Q9WWV5_PSEPU/268-321
Q9WX78_THETH/357-410
Q9X004_THEMA/162-211
Q9X4L7_PSEFL/139-188
Q9X6P9_LEPIN/119-168
Q9X6S5_VIBPA/258-306
Q9X7S2_STRCO/237-286
Q9X9J2_XENNE/175-224
Q9XDV8_STRGR/204-253
Q9Z5S6_ZYMMO/188-237
Q9Z8I1_CHLPN/202-251
Q9Z9R9_BACHD/57-106
Q9ZDM4_RICPR/232-283
Q9ZFR4_BURCE/554-607
Q9ZHS9_STRAM/226-275
Q9ZIG9_PSEAE/139-188
Q9ZIL2_MYXXA/185-226
Q9ZIL3_MYXXA/212-263
Q9ZIV9_9ACTO/288-337
Q9ZM31_HELPJ/199-248
Q9ZNX9_ARATH/452-505
Q9ZP70_WHEAT/397-447
Q9ZPL0_MAIZE/475-526
Q9ZPL1_MAIZE/457-510
Q9ZPL2_MAIZE/469-522
Q9ZSL6_ARATH/351-404
Q9ZTI2_MAIZE/285-335
Q9ZTI3_MAIZE/334-384
Q9ZTL1_CYACA/507-560
RP28_BACAN/171-224
RP28_BACCR/171-224
RP28_BACTK/171-224
RP32_BUCAI/228-280
RP32_BUCAP/229-280
RP32_BUCBP/230-283
RP32_CAUCN/230-281
RP32_CAUCR/230-281
RP32_CITFR/228-280
RP32_ECO57/228-280
RP32_ECOL6/228-280
RP32_ECOLI/228-280
RP32_ENTCL/229-281
RP32_HAEIN/226-277
RP32_PROMI/228-280
RP32_PSEAE/229-280
RP32_RHIRD/231-282
RP32_SERMA/229-281
RP32_VIBCH/229-281
RP32_VIBVU/229-280
RP32_ZYMMO/235-286
RP35_BACAN/180-233
RP35_BACCR/180-233
RP35_BACTK/180-233
RPOD1_SYNE7/334-387
RPOD2_SYNE7/256-309
RPOD3_SYNE7/256-309
RPOD4_SYNE7/247-300
RPOD_AGRT5/618-671
RPOD_BACHD/307-360
RPOD_BACSU/306-359
RPOD_BORBU/563-616
RPOD_BUCAI/546-599
RPOD_BUCAP/551-604
RPOD_BUCBP/543-596
RPOD_CAUCR/586-639
RPOD_CHLMU/489-542
RPOD_CHLPN/489-542
RPOD_CHLTR/489-542
RPOD_CLOAB/313-366
RPOD_COXBU/630-683
RPOD_ECOLI/547-600
RPOD_ENTFA/303-356
RPOD_HAEIN/563-616
RPOD_HELPJ/614-668
RPOD_HELPY/604-658
RPOD_LACLA/322-375
RPOD_LACLC/300-353
RPOD_LEPIC/519-572
RPOD_LEPIN/519-572
RPOD_LISIN/309-362
RPOD_LISMO/309-362
RPOD_MICAE/351-404
RPOD_MYCBO/463-516
RPOD_MYCGE/426-478
RPOD_MYCPN/428-480
RPOD_MYCTU/463-516
RPOD_MYXXA/642-695
RPOD_NEIGO/571-624
RPOD_NOSS1/325-378
RPOD_PSEAE/551-604
RPOD_PSEFL/549-602
RPOD_PSEPU/548-601
RPOD_RHIME/618-671
RPOD_RHOCA/608-661
RPOD_RICBR/561-614
RPOD_RICCN/554-607
RPOD_RICFE/555-608
RPOD_RICPR/555-608
RPOD_RICTY/555-608
RPOD_SALTI/549-602
RPOD_SALTY/549-602
RPOD_SERMA/149-202
RPOD_SHEVD/548-601
RPOD_STAA8/303-356
RPOD_STAAC/303-356
RPOD_STAAM/303-356
RPOD_STAAN/303-356
RPOD_STAAR/303-356
RPOD_STAAS/303-356
RPOD_STAAW/303-356
RPOD_STAEQ/303-356
RPOD_STAES/303-356
RPOD_STRAU/252-305
RPOD_STRMU/305-358
RPOD_STRPN/303-356
RPOD_STRR6/303-356
RPOD_SYNY3/360-413
RPOD_THEMA/327-380
RPOD_TREPA/545-598
RPOD_XANAC/558-611
RPOD_XANCP/557-610
RPOD_XYLFA/551-604
RPOD_XYLFT/551-604
RPOF_STRAU/242-291
RPOF_STRCO/232-281
RPOS_COXBU/285-338
RPOS_ECOLI/262-315
RPOS_PSEAE/267-320
RPOS_SALDU/262-315
RPOS_SALTI/262-315
RPOS_SALTY/262-315
RPOS_SHIFL/262-315
RPOS_VIBCH/263-316
RPOS_YEREN/263-316
RPSB_BACAN/202-251
RPSB_BACSU/202-251
RPSB_CORDI/264-317
RPSB_MYXXA/177-228
RPSB_NOSS1/268-321
RPSB_STIAD/227-278
RPSC_MYXXA/226-277
RPSC_NOSS1/348-401
RPSC_SYNY3/336-389
RPSD2_BACSP/312-365
RPSD_BACSU/199-247
RPSE_BACSU/180-233
RPSE_CLOAB/176-229
RPSF_BACLI/199-248
RPSF_BACME/199-248
RPSF_BACSU/199-248
RPSG_BACSU/207-256
RPSG_CLOAB/206-255
RPSK_BACSU/225-278
RPSW_STRCO/224-273
SIGK_MYCBO/133-182
SIGK_MYCBP/133-182
SIGK_MYCSJ/139-188
SIGK_MYCSK/139-188
SIGK_MYCSS/139-188
SIGK_MYCTA/133-182
SIGK_MYCTU/133-182
SIGK_MYCUA/133-182
SIGK_MYCVP/142-191
SIGO_BACSU/117-166
SIGY_BACSU/124-173
TF2B_IGNH4/291-303
TFX_METTH/6-51
TFX_METTM/6-51
Y086_METMP/4-49
Y1098_METVS/3-49
Y1300_PYRAB/4-49
Y173_METJA/5-51
Y199_HALMA/21-67
Y2151_PYRKO/3-49
Y535_PYRFU/4-49
Y763_PYRHO/4-49
