# Supplementary material for: Contact prediction is hardest for the most informative contacts, but improves with the incorporation of contact potentials
Source: PLoS One. 2018 Jun 28;13(6):e0199585. doi: 10.1371/journal.pone.0199585 (PMC6023208; doi:10.1371/journal.pone.0199585)
Supplement: S1 Data — Each file in the ‘alignments’ directory herein corresponds to a protein family’s alignment and contains the accession number and sequence range of each sequence in the alignment. (TAR.GZ) [file pone.0199585.s001.tar.gz › alignments/DHH]

A0AEM9_LISW6/335-499
A0AIX4_LISW6/76-227
A0AJ24_LISW6/8-153
A0B5E7_METTP/14-147
A0B5R0_METTP/1-147
A0B7D3_METTP/12-152
A0B941_METTP/20-161
A0B987_METTP/342-509
A0C6H2_PARTE/10-158
A0K8P0_BURCH/67-232
A0KMJ0_AERHH/2-142
A0KNB0_AERHH/65-232
A0L0I4_SHESA/64-231
A0L1L6_SHESA/1-144
A0L508_MAGSM/51-210
A0L8H3_MAGSM/82-247
A0LG26_SYNFM/3-147
A0LGJ6_SYNFM/30-175
A0LHM1_SYNFM/15-164
A0LQ39_SYNFM/61-202
A0LZG9_GRAFK/12-170
A0M6Q5_GRAFK/72-228
A0NIV5_OENOE/24-168
A0NK55_OENOE/341-526
A0NPY4_9RHOB/95-259
A0PQC6_MYCUA/11-161
A0PX92_CLONN/342-506
A0PZW3_CLONN/35-190
A0Q049_CLONN/1-383
A0Q0Q5_CLONN/9-158
A0Q187_CLONN/71-237
A0Q5E9_FRATN/69-240
A0QIY0_MYCA1/9-159
A0QVM9_MYCS2/33-183
A0RF29_BACAH/25-175
A0RJ17_BACAH/95-246
A0RJK4_BACAH/27-173
A0RLP9_BACAH/333-497
A0RRP0_CAMFF/45-200
A0RTT0_CENSY/1-131
A0Y2C5_9GAMM/65-230
A0Y2L8_9GAMM/1-144
A0Y872_9GAMM/10-155
A0YAS4_9GAMM/66-233
A0YM71_LYNSP/89-246
A0YYI0_LYNSP/77-248
A0Z1Y8_9GAMM/12-162
A0Z7L8_9GAMM/66-233
A0ZD85_NODSP/77-238
A0ZIE1_NODSP/90-247
A0ZKU1_NODSP/4-148
A0ZMQ6_NODSP/73-235
A1AF82_ECOK1/20-187
A1AM13_PELPD/1-385
A1AMM3_PELPD/11-158
A1APY7_PELPD/73-237
A1AU78_PELPD/3-147
A1AWT7_RUTMC/61-229
A1B378_PARDP/85-241
A1B882_PARDP/1-147
A1BEB5_CHLPD/74-230
A1BGN3_CHLPD/22-186
A1C4Z7_ASPCL/35-253
A1ELN5_VIBCH/1-143
A1EPC2_VIBCH/69-236
A1F4G5_VIBCH/1-143
A1F6A8_VIBCH/69-236
A1HME9_9FIRM/1-380
A1HMM2_9FIRM/76-232
A1HRJ7_9FIRM/341-503
A1IR82_NEIMA/68-232
A1JPL7_YERE8/67-234
A1K5L7_AZOSB/67-231
A1KMI0_MYCBP/29-179
A1KT85_NEIMF/68-232
A1QZ50_BORT9/73-224
A1R047_BORT9/7-155
A1RN50_SHESW/74-241
A1RP69_SHESW/1-144
A1RSS3_PYRIL/8-138
A1RUC6_PYRIL/2-131
A1RXJ0_THEPD/18-161
A1RXX6_THEPD/10-158
A1RYK9_THEPD/2-143
A1S0D5_THEPD/3-130
A1S983_SHEAM/64-231
A1SVT9_PSYIN/2-144
A1SZS4_PSYIN/66-231
A1T7I0_MYCVP/29-178
A1TTG2_ACIAC/66-231
A1U2Y1_MARAV/67-233
A1U815_MARAV/76-268
A1UES0_MYCSK/24-174
A1UT82_BARBK/89-243
A1V5L4_BURMS/67-232
A1VDD5_DESVV/6-156
A1VDJ9_DESVV/1-144
A1VF80_DESVV/85-242
A1VG85_DESVV/11-161
A1VGD0_DESVV/17-165
A1VSC8_POLNA/66-236
A1VXA7_CAMJJ/47-200
A1VZL6_CAMJJ/1-143
A1WBB6_ACISJ/66-231
A1WMQ6_VEREI/66-231
A1WTA4_HALHL/67-237
A1ZPM4_9BACT/10-169
A1ZYM3_9BACT/75-231
A2BK01_HYPBU/1-143
A2BKC6_HYPBU/28-182
A2BKP0_HYPBU/8-154
A2C286_PROM1/75-230
A2C9N8_PROM3/75-231
A2P6S3_VIBCH/1-143
A2P746_VIBCH/69-236
A2PQB1_VIBCH/1-143
A2PVF7_VIBCH/69-236
A2QUI6_ASPNC/27-246
A2REY0_STRPG/77-229
A2RFF3_STRPG/11-154
A2RH02_STRPG/334-496
A2RIV9_LACLM/77-229
A2RM60_LACLM/332-497
A2RM69_LACLM/7-150
A2RMN2_LACLM/1-152
A2SAT5_BURM9/67-232
A2SJG6_METPP/66-242
A2SQ59_METLZ/14-140
A2SRF1_METLZ/235-403
A2SRG9_METLZ/166-318
A2SSP1_METLZ/1-379
A2ST58_METLZ/13-155
A2TR35_9FLAO/72-228
A2TWQ9_9FLAO/12-170
A2TYU4_9FLAO/72-247
A2U2K1_9FLAO/13-170
A2VLH0_MYCTU/29-179
A3CNB8_STRSV/10-153
A3CNR5_STRSV/77-229
A3CRB0_STRSV/357-520
A3CSI0_METMJ/174-325
A3CSL2_METMJ/13-140
A3CSS4_METMJ/2-381
A3CVT0_METMJ/237-406
A3CW61_METMJ/13-151
A3D0V7_SHEB5/67-234
A3D9E3_SHEB5/1-144
A3DBX0_CLOTH/73-229
A3DD90_CLOTH/2-147
A3DE42_CLOTH/9-157
A3DF49_CLOTH/75-231
A3DHN1_CLOTH/346-508
A3DMV5_STAMF/23-176
A3DNP6_STAMF/1-140
A3DNS6_STAMF/4-152
A3DPJ4_STAMF/4-153
A3EHP3_VIBCH/1-143
A3EHV0_VIBCH/1-120
A3EMP8_VIBCH/64-231
A3EUX9_9BACT/79-224
A3GJT1_VIBCH/1-143
A3GY70_VIBCH/1-143
A3GZC1_VIBCH/69-236
A3HUT8_9BACT/10-170
A3HVP3_9BACT/74-231
A3I939_9BACI/21-168
A3I9J5_9BACI/1-147
A3IAS8_9BACI/333-497
A3IFH7_9BACI/76-227
A3IN32_9CHRO/3-147
A3IR15_9CHRO/82-243
A3IWC9_9CHRO/77-234
A3IYE5_9CHRO/60-222
A3J1I1_9FLAO/13-172
A3J2N7_9FLAO/72-223
A3J9U1_9ALTE/74-240
A3JQV7_9RHOB/1-146
A3JWA7_9RHOB/83-240
A3JZX3_9RHOB/84-241
A3K525_9RHOB/1-147
A3KXZ6_PSEAE/63-230
A3LEH6_PSEAE/63-230
A3LW30_PICST/23-189
A3M9W3_ACIBT/65-226
A3ML89_BURM7/67-232
A3MUN7_PYRCJ/9-138
A3MZH7_ACTP2/77-241
A3NB93_BURP6/67-232
A3NX24_BURP0/67-232
A3PIC7_RHOS1/1-146
A3PLE6_RHOS1/90-247
A3PY77_MYCSJ/24-174
A3QAZ6_SHELP/64-231
A3QEE3_SHELP/1-144
A3RW95_RALSO/67-231
A3S7P8_9RHOB/1-147
A3SCC2_9RHOB/84-238
A3SI87_9RHOB/1-147
A3SMS6_9RHOB/84-241
A3SSL0_9RHOB/1-147
A3SXK6_9RHOB/84-238
A3TTY6_9RHOB/1-147
A3U202_9RHOB/84-241
A3U5Y7_CROAH/72-228
A3U9L2_CROAH/24-183
A3UCE8_9RHOB/85-249
A3UVU8_VIBSP/1-143
A3UYT2_VIBSP/64-231
A3V305_9RHOB/6-151
A3V3P5_9RHOB/90-247
A3VHE6_9RHOB/1-147
A3VKK3_9RHOB/85-244
A3VYS0_9RHOB/1-147
A3W2Q2_9RHOB/86-244
A3WCN6_9SPHN/64-231
A3WPQ3_9GAMM/66-227
A3X1Z5_9BRAD/98-263
A3X4Y3_9RHOB/1-147
A3X949_9RHOB/84-242
A3XNS9_LEEBM/12-170
A3XRB2_LEEBM/72-229
A3XZR7_9VIBR/1-143
A3Y0M2_9VIBR/64-231
A3Y6T5_9GAMM/10-155
A3YIC6_9GAMM/70-237
A3YMD0_CAMJE/1-143
A3YN36_CAMJE/47-200
A3YSS5_CAMJE/1-143
A3YTE7_CAMJE/47-200
A3Z1S0_9SYNE/94-250
A3Z8B3_9SYNE/65-220
A3ZDY8_CAMJE/1-143
A3ZFE4_CAMJE/47-200
A3ZK50_CAMJE/1-143
A3ZKM1_CAMJE/47-200
A3ZQU3_9PLAN/11-166
A3ZZC6_9PLAN/73-230
A4ADF5_9GAMM/67-234
A4APH2_MARSH/72-228
A4ASR9_MARSH/12-170
A4BBM4_9GAMM/74-235
A4BS57_9GAMM/54-221
A4BWQ1_9FLAO/72-229
A4C1M3_9FLAO/14-170
A4CAZ5_9GAMM/1-142
A4CCI4_9GAMM/70-237
A4CG15_9GAMM/12-111
A4CIF7_ROBBH/76-232
A4CQ17_ROBBH/13-170
A4CUZ5_SYNPV/74-230
A4E6U5_9ACTN/22-174
A4E7W6_9ACTN/79-235
A4EC32_9ACTN/1-149
A4EDH6_9RHOB/2-119
A4EN11_9RHOB/2-148
A4EU94_9RHOB/85-243
A4EXB7_9RHOB/1-147
A4FM31_SACEN/7-161
A4FWM0_METM5/359-535
A4FYS9_METM5/26-165
A4FZQ2_METM5/162-311
A4FZU3_METM5/11-165
A4FZX6_METM5/1-145
A4G0N8_METM5/16-162
A4G775_HERAR/67-232
A4H355_LEIBR/19-185
A4HRF2_LEIIN/19-185
A4IRA2_GEOTN/76-227
A4IRR2_GEOTN/11-157
A4ITV2_GEOTN/334-498
A4IZE2_FRATW/69-240
A4J2G7_DESRM/75-232
A4J3L2_DESRM/3-147
A4J5X0_DESRM/10-159
A4J6B1_DESRM/2-374
A4JFZ4_BURVG/67-232
A4KKA7_MYCTU/29-179
A4KSP9_FRATU/69-240
A4LDF9_BURPS/67-232
A4MVB4_HAEIF/63-170
A4N555_HAEIF/63-170
A4NA51_HAEIF/63-228
A4NFU7_HAEIF/63-228
A4NLH6_HAEIF/63-228
A4NSP7_HAEIF/63-228
A4NXZ4_HAEIF/63-170
A4QEZ0_CORGB/13-163
A4QQD7_MAGO7/32-192
A4RQZ9_OSTLU/1-140
A4S2K8_OSTLU/37-201
A4SDH3_PROVI/74-230
A4SEQ3_PROVI/21-186
A4SJU1_AERS4/65-232
A4SQ30_AERS4/2-142
A4SYX0_POLSQ/67-236
A4TCF6_MYCGI/1-144
A4TIC3_YERPP/67-234
A4TTT3_9PROT/87-252
A4VN58_PSEU5/20-187
A4VVY6_STRSY/77-229
A4VWL0_STRSY/5-92
A4VYD8_STRSY/2-92
A4VYD9_STRSY/334-419
A4W294_STRS2/77-229
A4W2W3_STRS2/10-153
A4W4M9_STRS2/334-497
A4WE43_ENT38/67-234
A4WJ80_PYRAR/1-131
A4WM74_PYRAR/8-138
A4WQS2_RHOS5/90-247
A4WUL9_RHOS5/1-146
A4X4P0_SALTO/26-177
A4XHU1_CALS8/77-230
A4XJH9_CALS8/348-508
A4XL68_CALS8/10-156
A4XXR2_PSEMY/63-228
A4Y2R4_SHEPC/1-144
A4Y3T8_SHEPC/74-241
A4YGY0_METS5/2-135
A4YTY0_BRASO/98-263
A5CCV5_ORITB/82-246
A5CWG0_VESOH/61-229
A5D2S2_PELTS/10-160
A5D2V4_PELTS/3-146
A5D3H7_PELTS/123-280
A5DDI1_PICGU/13-184
A5DWX8_LODEL/20-193
A5EIS4_BRASB/98-263
A5EVF0_DICNV/63-222
A5F5M4_VIBC3/69-236
A5F7J3_VIBC3/1-143
A5FHC2_FLAJ1/12-170
A5FMF3_FLAJ1/72-229
A5FQT9_DEHSB/74-230
A5FY25_ACICJ/91-254
A5G3R1_GEOUR/3-147
A5G3X5_GEOUR/21-172
A5G932_GEOUR/1-385
A5GER1_GEOUR/77-241
A5GF88_GEOUR/8-155
A5GKS2_SYNPW/74-230
A5GU29_SYNR3/60-216
A5I4J1_CLOBH/12-161
A5I569_CLOBH/1-383
A5I5J8_CLOBH/72-239
A5I6E2_CLOBH/35-190
A5I7Z6_CLOBH/343-505
A5IBV2_LEGPC/1-167
A5IJ71_THEP1/2-140
A5IJI7_THEP1/1-381
A5ILY8_THEP1/7-152
A5IM37_THEP1/72-227
A5INQ5_STAA9/331-495
A5ITG0_STAA9/75-226
A5ITM7_STAA9/11-156
A5IY25_MYCAA/349-509
A5IYN3_MYCAA/12-160
A5IYN4_MYCAA/12-161
A5K1K4_PLAVS/118-302
A5KH40_CAMJE/1-143
A5KHW1_CAMJE/27-180
A5KK03_9FIRM/1-385
A5KLM7_9FIRM/11-159
A5KQ36_9FIRM/81-250
A5KQP5_9FIRM/360-523
A5L5E0_9GAMM/1-143
A5L892_9GAMM/64-231
A5LAG4_STRPN/77-229
A5LBV0_STRPN/333-496
A5LCT9_STRPN/1-149
A5LDP0_STRPN/10-153
A5LL14_STRPN/1-149
A5LLR7_STRPN/333-496
A5LM28_STRPN/77-229
A5LN03_STRPN/10-153
A5LQW0_STRPN/333-496
A5LRQ6_STRPN/77-229
A5LSE5_STRPN/1-149
A5LVV0_STRPN/10-153
A5M0A9_STRPN/1-149
A5M1Q7_STRPN/333-496
A5M2F4_STRPN/77-229
A5M474_STRPN/10-153
A5M6N4_STRPN/81-233
A5M7Q5_STRPN/4-89
A5M8S9_STRPN/333-496
A5M992_STRPN/1-149
A5MD10_STRPN/81-233
A5MGK5_STRPN/10-153
A5MHY9_STRPN/1-149
A5MIG1_STRPN/333-496
A5MKP3_STRPN/77-229
A5MN19_STRPN/1-149
A5MPC9_STRPN/10-153
A5MQB7_STRPN/333-496
A5MSV9_STRPN/10-153
A5MU49_STRPN/333-496
A5MVM7_STRPN/77-229
A5MW66_STRPN/1-149
A5MZ56_CLOK5/72-239
A5N1Z7_CLOK5/35-189
A5N435_CLOK5/343-505
A5N7D7_CLOK5/1-382
A5N844_CLOK5/9-158
A5P8D6_9SPHN/87-254
A5TJQ6_BURMA/67-232
A5TRG6_FUSNP/1-374
A5TRQ9_FUSNP/11-166
A5TS41_FUSNP/58-215
A5TTL1_FUSNP/66-221
A5TUM6_FUSNP/14-164
A5U6I9_MYCTA/29-179
A5UCP7_HAEIE/63-228
A5UJT7_METS3/355-541
A5UMH0_METS3/15-154
A5UNC7_METS3/18-162
A5UUU1_ROSS1/77-234
A5UX62_ROSS1/3-142
A5UZQ5_ROSS1/16-169
A5VFK4_SPHWW/82-248
A5VHG2_LACRD/345-511
A5VIX5_LACRD/11-156
A5VJA2_LACRD/77-149
A5VJM5_LACRD/2-147
A5VR37_BRUO2/70-232
A5W8A8_PSEP1/63-228
A5WDK1_PSYWF/71-232
A5WR90_MYCTF/29-179
A5XHA8_BURMA/67-232
A5XYQ6_BURMA/67-232
A5Z3V4_9FIRM/72-238
A5Z730_9FIRM/365-528
A5ZAJ5_9FIRM/8-155
A5ZFE6_9BACE/76-233
A5ZFG3_9BACE/18-175
A5ZNJ1_9FIRM/71-240
A5ZPS4_9FIRM/366-529
A5ZTR0_9FIRM/1-386
A5ZWK4_9FIRM/8-154
A6A248_VIBCH/1-143
A6A672_VIBCH/69-236
A6ABW4_VIBCH/1-143
A6AGZ6_VIBCH/69-236
A6AXT8_VIBPA/28-173
A6B1F6_VIBPA/1-143
A6B6V2_VIBPA/64-231
A6BGG5_9FIRM/365-528
A6BHV6_9FIRM/1-385
A6BHZ3_9FIRM/71-237
A6BJB8_9FIRM/5-153
A6BLQ6_9GAMM/2-144
A6BTZ1_YERPE/67-234
A6BZD1_9PLAN/73-238
A6CGV3_9PLAN/12-166
A6CLE1_9BACI/8-154
A6CMM8_9BACI/1-147
A6CPQ5_9BACI/333-497
A6CU40_9BACI/76-227
A6D817_9VIBR/1-143
A6D8T9_9VIBR/64-231
A6DBB0_9PROT/11-154
A6DEN4_9PROT/42-216
A6DSV4_9BACT/76-237
A6DYM7_9RHOB/86-244
A6E205_9RHOB/1-147
A6EFX3_9SPHI/74-231
A6EJG6_9SPHI/11-169
A6EL25_9BACT/72-228
A6EPA0_9BACT/12-170
A6F293_9ALTE/67-233
A6F6D1_9GAMM/1-144
A6FDP5_9GAMM/65-232
A6FNH2_9RHOB/1-147
A6FQ64_9RHOB/85-242
A6G9W0_9DELT/102-265
A6GT37_9BURK/46-222
A6GY03_FLAPJ/72-229
A6H0T5_FLAPJ/13-172
A6KWB8_BACV8/18-175
A6L222_BACV8/76-233
A6LCN1_PARD8/17-176
A6LCS9_PARD8/76-233
A6LJS2_THEM4/71-228
A6LMX1_THEM4/2-143
A6LN71_THEM4/11-161
A6LSQ6_CLOB8/10-163
A6LTN4_CLOB8/35-189
A6M175_CLOB8/1-383
A6M1F1_CLOB8/72-239
A6M3K8_CLOB8/330-492
A6NR30_9BACE/73-229
A6NTY3_9BACE/9-152
A6NY19_9BACE/53-207
A6NYF6_9BACE/348-510
A6Q1B3_NITSB/46-200
A6Q221_NITSB/7-149
A6Q667_SULNB/47-202
A6Q9U2_SULNB/2-144
A6QBG4_SULNB/1-146
A6QBR2_SULNB/15-158
A6QD53_STAAE/331-495
A6QHH8_STAAE/75-226
A6QHN8_STAAE/11-156
A6QIE7_STAAE/2-149
A6QT27_AJECN/40-316
A6S4A4_BOTFB/22-217
A6SXF6_JANMA/51-216
A6TDP6_KLEP7/67-234
A6TNW0_ALKMQ/1-374
A6TQN7_ALKMQ/74-230
A6TR64_ALKMQ/2-145
A6TRK5_ALKMQ/14-161
A6TXB8_ALKMQ/348-510
A6TXG4_STAA2/331-495
A6U2A4_STAA2/75-226
A6U2H0_STAA2/11-156
A6U9G7_SINMW/94-249
A6UPV8_METVS/359-535
A6UQW3_METVS/16-162
A6URK9_METVS/2-145
A6URN2_METVS/11-165
A6URS2_METVS/162-310
A6USX1_METVS/23-167
A6UTA9_META3/25-187
A6UTI7_META3/358-534
A6UU53_META3/1-145
A6UUQ5_META3/24-177
A6UVF9_META3/188-334
A6UWP8_META3/15-163
A6V144_PSEA7/63-230
A6VGQ1_METM7/359-535
A6VHU6_METM7/15-162
A6VIK6_METM7/1-144
A6VIN3_METM7/11-165
A6VIS5_METM7/163-311
A6VJJ8_METM7/26-165
A6VPH3_ACTSZ/50-213
A6W1T2_MARMS/100-267
A6WIF7_SHEB8/1-144
A6WS60_SHEB8/67-234
A6X082_OCHA4/89-251
A6XSY7_VIBCH/1-143
A6XZC4_VIBCH/69-236
A6ZTA8_YEAS7/24-200
A7AFR8_9PORP/34-193
A7AGH4_9PORP/76-233
A7AYN7_RUMGN/5-387
A7B156_RUMGN/358-521
A7B743_RUMGN/71-240
A7B8A7_RUMGN/8-155
A7BND8_9GAMM/1-103
A7BZ88_9GAMM/65-242
A7ETD1_SCLS1/26-195
A7F125_SCLS1/57-197
A7FF37_YERP3/67-234
A7FPR1_CLOB1/1-383
A7FVZ1_CLOB1/9-158
A7FX14_CLOB1/72-239
A7FY10_CLOB1/35-190
A7FZG6_CLOB1/343-505
A7G5P2_CLOBH/9-158
A7G6D4_CLOBH/1-383
A7GG04_CLOBL/9-158
A7GGM6_CLOBL/1-383
A7GGY2_CLOBL/72-239
A7GHS9_CLOBL/35-190
A7GJL9_CLOBL/343-505
A7GT91_BACCN/76-227
A7GTQ2_BACCN/8-154
A7GVN3_BACCN/334-497
A7GXT5_CAMC5/1-133
A7H167_CAMC5/45-202
A7H1B8_CAMJD/47-200
A7H3P6_CAMJD/1-143
A7H9B1_ANADF/49-200
A7H9Y9_ANADF/96-261
A7HJP8_FERNB/11-161
A7HJW8_FERNB/71-228
A7HLG0_FERNB/2-154
A7HXC2_PARL1/89-253
A7HZQ5_CAMHC/45-199
A7I723_METB6/1-379
A7I8P2_METB6/236-404
A7I9D3_METB6/13-154
A7IAI9_METB6/13-140
A7IAM8_METB6/162-311
A7IPM4_XANP2/119-284
A7JBE4_FRATT/69-240
A7JGS5_FRANO/69-240
A7JKX9_FRANO/69-240
A7JTK2_PASHA/63-228
A7K421_VIBSE/64-231
A7K4P4_VIBSE/1-143
A7KV88_9CAUD/62-237
A7LTL9_BACOV/92-249
A7LTR0_BACOV/18-175
A7MR62_ENTS8/33-200
A7MWZ2_VIBHB/1-143
A7MXM3_VIBHB/64-231
A7NDU2_FRATF/69-240
A7NIC8_ROSCS/16-169
A7NLZ8_ROSCS/3-142
A7NQW8_ROSCS/77-234
A7SCR9_NEMVE/2-159
A7TPW0_VANPO/23-185
A7U105_9EURY/21-165
A7V6Q9_BACUN/128-285
A7V6T3_BACUN/18-175
A7VAY0_9CLOT/5-385
A7VBR1_9CLOT/12-157
A7VDP8_9CLOT/82-258
A7VGI2_9CLOT/395-558
A7VT61_9CLOT/21-162
A7VVI3_9CLOT/316-477
A7VWX6_9CLOT/91-249
A7WWP8_STAA1/331-495
A7X351_STAA1/75-226
A7X3D2_STAA1/11-156
A7YUP1_FRATU/69-240
A7Z757_BACA2/76-227
A7Z7L3_BACA2/8-154
A7ZAQ8_BACA2/333-497
A7ZG65_CAMC1/56-212
A7ZR00_ECO24/67-234
A8A433_ECOHS/67-234
A8AAP4_IGNH4/21-155
A8AGH8_CITK8/1-145
A8AP99_CITK8/67-234
A8AU88_STRGC/333-496
A8AWI8_STRGC/10-153
A8AWX9_STRGC/102-254
A8B5T0_GIAIC/19-521
A8B5X6_GIAIC/33-515
A8EC02_BURPS/67-232
A8EV53_ARCB4/2-144
A8EWD1_ARCB4/22-166
A8EWZ8_ARCB4/47-200
A8EYR0_RICCK/80-244
A8F1S2_RICM5/101-266
A8F454_THELT/71-229
A8F574_THELT/9-157
A8F7Y4_THELT/2-146
A8FFQ1_BACP2/76-227
A8FG63_BACP2/8-154
A8FJD3_BACP2/336-500
A8FJJ1_CAMJ8/47-200
A8FLT1_CAMJ8/1-143
A8FQ62_SHESH/36-177
A8FRN3_SHESH/64-231
A8FVA9_SHESH/1-144
A8GIP5_SERP5/67-234
A8GNQ5_RICAH/80-245
A8GSC8_RICRS/80-245
A8GXI4_RICB8/80-244
A8H0P7_SHEPA/64-231
A8H4L3_SHEPA/1-144
A8I2C5_AZOC5/98-263
A8KVS1_BURPS/67-232
A8L6F7_FRASN/50-200
A8LJQ4_DINSH/27-174
A8LR88_DINSH/88-245
A8M749_SALAI/26-177
A8MAG1_CALMQ/8-153
A8MFB0_ALKOO/7-156
A8MGN3_ALKOO/71-238
A8MI65_ALKOO/1-374
A8MKJ8_ALKOO/348-510
A8NZZ7_COPC7/46-199
A8PLR9_9COXI/64-232
A8Q3J8_MALGO/16-167
A8QBR3_MALGO/65-251
A8QVT3_9SPIO/37-187
A8R7N4_9FIRM/66-214
A8RAQ3_9FIRM/15-397
A8RC97_9FIRM/9-153
A8RF15_9FIRM/329-493
A8RIX7_9CLOT/359-522
A8RP96_9CLOT/3-387
A8RZ92_9CLOT/7-153
A8S509_9CLOT/73-243
A8S8F7_9FIRM/17-161
A8SAW8_9FIRM/325-487
A8SC07_9FIRM/1-386
A8SGF1_9FIRM/104-259
A8SIM4_9FIRM/339-502
A8SMZ4_9FIRM/17-165
A8SN06_9FIRM/71-234
A8SPQ2_9FIRM/32-178
A8SQ01_9FIRM/392-555
A8SRX9_9FIRM/87-261
A8SST3_9FIRM/5-385
A8T215_9VIBR/1-143
A8TAG0_9VIBR/64-231
A8TS01_9PROT/89-253
A8U8G8_9LACT/1-147
A8U9L1_9LACT/12-157
A8UA66_9LACT/344-509
A8UBS7_9LACT/17-151
A8UFK4_9FLAO/72-229
A8UG73_9FLAO/12-171
A8UQI8_9AQUI/73-225
A8UR79_9AQUI/13-156
A8UZ04_9AQUI/2-122
A8UZ79_9AQUI/77-235
A8UZF7_9AQUI/2-147
A8YCJ3_MICAE/54-216
A8YII0_MICAE/79-236
A8YKB5_MICAE/3-147
A8YKM0_MICAE/78-239
A8YTI6_LACH4/10-154
A8YVP8_LACH4/70-222
A8YW52_LACH4/347-515
A8YYT7_STAAT/331-495
A8Z2G3_STAAT/75-226
A8Z2L9_STAAT/11-156
A8ZT16_DESOH/16-161
A8ZTX7_DESOH/73-238
A8ZUN2_DESOH/3-145
A8ZXT1_DESOH/6-156
A8ZZ62_DESOH/8-156
A9A4V1_NITMS/19-162
A9A757_METM6/25-165
A9A812_METM6/163-311
A9A853_METM6/11-165
A9A880_METM6/1-145
A9A8Y2_METM6/16-162
A9A9Z9_METM6/359-535
A9AGV3_BURM1/67-232
A9AV51_HERA2/16-170
A9B300_HERA2/76-234
A9BAH9_PROM4/72-228
A9BF16_PETMO/81-237
A9BH78_PETMO/11-163
A9BI97_PETMO/2-155
A9BNZ0_DELAS/66-231
A9CIW4_AGRT5/96-259
A9CZK6_9GAMM/1-144
A9D5G5_9RHIZ/116-279
A9D8F8_9GAMM/64-231
A9DSK7_9FLAO/72-229
A9DZP7_9RHOB/1-147
A9E2H6_9RHOB/84-241
A9ECN3_9FLAO/12-170
A9F4C7_9RHOB/1-147
A9F5X9_9RHOB/84-242
A9F8C3_SORC5/97-253
A9G493_9RHOB/1-147
A9GCR3_9RHOB/84-242
A9GUI7_9RHOB/84-241
A9H1T2_9RHOB/1-147
A9HCQ0_GLUDA/68-231
A9IQX3_BORPD/198-365
A9IVX3_BART1/89-251
A9JQI5_THETE/9-143
A9K9I4_BURMA/67-232
A9KCW2_COXBN/65-232
A9KJ29_CLOPH/11-158
A9KKB4_CLOPH/362-525
A9KLD3_CLOPH/72-239
A9KNW2_CLOPH/7-157
A9KPF0_CLOPH/1-385
A9KYM7_SHEB9/1-144
A9L1K7_SHEB9/67-234
A9M3Z0_NEIM0/68-232
A9M5T2_BRUC2/89-251
A9MRI2_SALAR/67-234
A9N3L8_SALPB/67-234
A9NBZ8_COXBR/65-232
A9NE36_ACHLI/8-158
A9NE37_ACHLI/8-151
A9NEP2_ACHLI/345-510
A9R4M3_YERPG/67-234
A9VIN5_BACWK/76-227
A9VJR9_BACWK/8-154
A9VTK6_BACWK/333-497
A9W6E7_METEP/104-268
A9WGP9_CHLAA/16-169
A9WJ87_CHLAA/74-232
A9Z717_YERPE/67-234
A9ZIX0_COXBU/65-232
A9ZVY6_YERPE/67-234
B0A647_9CLOT/346-508
B0A972_9CLOT/1-374
B0A9Q3_9CLOT/75-231
B0AAK6_9CLOT/10-166
B0AK58_BACAN/1-147
B0AN50_BACAN/8-154
B0AUU0_BACAN/76-227
B0AXS8_BACAN/333-497
B0B820_CHLT2/81-244
B0BC85_CHLTB/81-244
B0BTW2_ACTPJ/4-168
B0BXU0_RICRO/80-245
B0C0S9_ACAM1/3-146
B0C454_ACAM1/56-219
B0CAF5_ACAM1/80-236
B0CF33_ACAM1/81-242
B0CH66_BRUSI/89-251
B0D4K7_LACBS/56-216
B0EMG5_ENTDI/22-155
B0G2A2_9FIRM/366-529
B0G2T1_9FIRM/9-156
B0G3I9_9FIRM/1-385
B0G3M4_9FIRM/80-246
B0GFJ2_YERPE/67-234
B0GNA5_YERPE/67-234
B0H6J2_YERPE/67-234
B0HIR6_YERPE/67-234
B0HVN8_YERPE/67-234
B0JFY3_MICAN/79-236
B0JLL7_MICAN/3-147
B0JP05_MICAN/53-215
B0JQH2_MICAN/78-239
B0K0M9_THEPX/74-225
B0K1D4_THEPX/9-155
B0K4R1_THEPX/1-378
B0K8F9_THEP3/336-498
B0K968_THEP3/74-225
B0K9P8_THEP3/9-155
B0KBY8_THEP3/1-378
B0KRJ6_PSEPG/63-228
B0MAS5_9FIRM/1-381
B0MBW8_9FIRM/71-237
B0MD22_9FIRM/7-153
B0MFQ8_9FIRM/365-528
B0MLV1_9FIRM/70-223
B0MQX6_9FIRM/11-153
B0MRR6_9FIRM/338-500
B0MTW9_9BACT/15-174
B0MY13_9BACT/76-234
B0N1G2_9FIRM/329-493
B0N4H0_9FIRM/1-384
B0N714_9FIRM/67-219
B0N740_9FIRM/8-153
B0NAD9_EUBSP/9-154
B0NCG3_EUBSP/71-237
B0NCJ8_EUBSP/1-385
B0NI66_EUBSP/366-529
B0NVW4_BACSE/18-175
B0NVY7_BACSE/87-244
B0NXX9_9CLOT/369-532
B0NZN3_9CLOT/7-154
B0P091_9CLOT/72-239
B0P4P6_9CLOT/1-381
B0PEB7_9FIRM/73-228
B0PF96_9FIRM/362-523
B0PH13_9FIRM/13-158
B0PYI2_BACAN/1-147
B0PYX7_BACAN/8-154
B0Q6L7_BACAN/76-227
B0Q9J8_BACAN/333-497
B0QC24_BACAN/1-147
B0QHA6_BACAN/8-154
B0QL10_BACAN/333-497
B0QPV8_BACAN/76-227
B0QU18_HAEPR/63-227
B0R3V2_HALS3/151-297
B0R452_HALS3/245-414
B0R4K7_HALS3/157-302
B0R7M5_HALS3/21-165
B0R9M7_HALS3/34-184
B0RSQ1_XANCB/67-232
B0RZP7_FINM2/337-500
B0S1E3_FINM2/13-159
B0S1I9_FINM2/69-231
B0S3Q9_FINM2/1-382
B0SFU7_LEPBA/61-217
B0SP95_LEPBP/61-217
B0T0Q9_CAUSK/94-259
B0TA57_HELMI/344-506
B0TAW1_HELMI/65-222
B0TFC2_HELMI/2-146
B0TG12_HELMI/2-381
B0THR6_HELMI/17-166
B0TTZ2_SHEHH/1-144
B0TUD7_SHEHH/64-231
B0TZ45_FRAP2/69-240
B0U570_XYLFM/64-242
B0UMP8_METS4/94-254
B0URX2_HAES2/63-228
B0V9D0_ACIBY/65-226
B0VEZ1_CLOAI/78-236
B0VFC3_CLOAI/11-169
B0VII4_CLOAI/57-210
B0VNC7_ACIBS/65-226
B0YNM8_9ENTR/26-193
B0YNM9_9ENTR/26-193
B0YNN3_9ENTR/26-193
B0YNN7_9ENTR/26-193
B0YNP1_9ENTR/26-193
B0YNP2_9ENTR/26-193
B0YNP8_9ENTR/26-193
B0YNP9_9ENTR/26-193
B0YNQ1_9ENTR/1-150
B0YNQ2_9ENTR/1-150
B0YNQ3_9ENTR/1-150
B1AJ57_UREP2/14-160
B1B963_CLOBO/1-383
B1BB34_CLOBO/71-237
B1BC66_CLOBO/291-455
B1BDR3_CLOBO/9-158
B1BDY3_CLOBO/35-190
B1BG27_CLOPE/9-156
B1BI82_CLOPE/335-497
B1BIF1_CLOPE/73-240
B1BIG2_CLOPE/1-383
B1BIS4_CLOPE/35-190
B1BPY7_CLOPE/35-190
B1BSP7_CLOPE/1-383
B1BSQ8_CLOPE/73-240
B1BWX3_CLOPE/9-156
B1BXW0_CLOPE/335-497
B1C167_9FIRM/8-154
B1C195_9FIRM/81-232
B1C330_9FIRM/1-384
B1C582_9FIRM/338-502
B1C9H3_9FIRM/77-233
B1CB52_9FIRM/10-157
B1EFZ7_9ESCH/67-234
B1ETP2_BACAN/1-147
B1EVG8_BACAN/8-154
B1F187_BACAN/333-497
B1F661_BACAN/76-227
B1FS09_9BURK/67-232
B1G5R5_9BURK/67-235
B1GE07_BACAN/1-147
B1GE85_BACAN/8-154
B1GMX3_BACAN/76-227
B1GQ04_BACAN/333-497
B1GZN8_UNCTG/17-164
B1HDT0_BURPS/67-232
B1HPK7_LYSSC/333-497
B1HV84_LYSSC/76-227
B1HX20_LYSSC/21-168
B1HYS9_LYSSC/1-147
B1I1D4_DESAP/1-384
B1I335_DESAP/75-225
B1I387_DESAP/13-162
B1I3Y3_DESAP/2-146
B1IAF5_STRPI/77-229
B1ICB2_STRPI/10-153
B1IHP9_CLOBK/343-505
B1II47_CLOBK/9-158
B1IJP0_CLOBK/1-383
B1IKH6_CLOBK/72-239
B1IME4_CLOBK/35-190
B1ITB0_ECOLC/67-234
B1JDD0_PSEPW/63-228
B1JPH4_YERPY/67-234
B1JUZ5_BURCC/67-232
B1KF40_SHEWM/64-231
B1KG34_SHEWM/1-144
B1KU92_CLOBM/343-505
B1KWK5_CLOBM/9-158
B1KXU8_CLOBM/1-383
B1KYI0_CLOBM/72-239
B1L0A3_CLOBM/35-190
B1L3T9_KORCO/2-130
B1L6T5_KORCO/20-155
B1L7Z2_THESQ/2-140
B1L8Q7_THESQ/1-384
B1LB55_THESQ/72-227
B1LBA4_THESQ/7-152
B1LR74_ECOSM/67-234
B1M365_METRJ/96-261
B1MD85_MYCA9/23-173
B1MWV3_LEUCK/345-520
B1MZI0_LEUCK/1-144
B1MZQ3_LEUCK/76-235
B1MZW6_LEUCK/20-170
B1QAP2_CLOBO/35-190
B1QED1_CLOBO/9-158
B1QEQ8_CLOBO/72-239
B1QF18_CLOBO/1-383
B1QFG3_CLOBO/343-505
B1QH99_CLOBO/35-190
B1QJX2_CLOBO/1-383
B1QL41_CLOBO/72-239
B1QMK5_CLOBO/343-505
B1QQ26_CLOBO/9-158
B1QSQ1_CLOBU/329-491
B1QUX9_CLOBU/9-160
B1QX38_CLOBU/1-383
B1QXC6_CLOBU/72-239
B1R310_CLOPE/35-190
B1R3D8_CLOPE/1-383
B1R3E8_CLOPE/73-240
B1RAH8_CLOPE/9-156
B1RAW5_CLOPE/335-497
B1RE72_CLOPE/73-240
B1RE82_CLOPE/1-383
B1RHK6_CLOPE/35-190
B1RII4_CLOPE/9-156
B1RJF2_CLOPE/335-497
B1RL80_CLOPE/35-190
B1RLJ5_CLOPE/1-383
B1RLK5_CLOPE/73-240
B1RQ52_CLOPE/9-156
B1RSZ9_CLOPE/335-497
B1RTY1_UREPA/14-160
B1RWX0_UREPA/14-160
B1RYG0_UREUR/15-160
B1RZF7_STRPN/77-229
B1S3C4_STRPN/10-153
B1S4G8_STRPN/1-149
B1SD10_9STRE/335-497
B1SFN3_9STRE/77-229
B1SGJ5_9STRE/10-153
B1SH56_9STRE/1-148
B1TF59_9BURK/67-232
B1UJB7_BACAN/1-147
B1UNW0_BACAN/8-154
B1UUS7_BACAN/76-227
B1UX60_BACAN/333-497
B1UZ39_CLOPE/73-240
B1UZ49_CLOPE/1-383
B1V037_CLOPE/35-190
B1V5N1_CLOPE/9-156
B1V5S8_CLOPE/335-497
B1V8W7_PHYAS/7-150
B1V8W9_PHYAS/7-150
B1V952_PHYAS/355-521
B1WNJ3_CYAA5/77-234
B1WRC4_CYAA5/82-243
B1WSH6_CYAA5/3-147
B1WVG2_CYAA5/60-222
B1XEH9_ECODH/67-234
B1XJC3_SYNP2/79-236
B1XLM9_SYNP2/3-147
B1XPL2_SYNP2/77-238
B1XTS6_POLNS/67-236
B1Y4V2_LEPCP/69-246
B1Y971_THENV/9-138
B1YBH8_THENV/2-131
B1YG96_EXIS2/334-498
B1YJG2_EXIS2/76-226
B1YKB7_EXIS2/8-151
B1YT18_BURA4/67-232
B1ZEH6_METPB/104-268
B1ZUY4_OPITP/6-397
B1ZV73_OPITP/71-238
B1ZX45_OPITP/19-166
B2A228_NATTJ/5-389
B2A2F5_NATTJ/76-238
B2A399_NATTJ/11-164
B2A4Y6_NATTJ/2-145
B2ANR6_PODAN/26-199
B2BDZ5_MYCPN/17-168
B2D8P8_UREPA/14-160
B2DAJ3_UREUR/15-160
B2DKP4_STRPN/1-149
B2DL24_STRPN/10-153
B2DLA8_STRPN/81-233
B2DMX6_STRPN/1-149
B2DNN1_STRPN/10-153
B2DS31_STRPN/77-229
B2DTM7_STRPN/10-153
B2DUC3_STRPN/1-149
B2DX68_STRPN/81-233
B2DY69_STRPN/10-153
B2DYT1_STRPN/1-149
B2E097_STRPN/333-496
B2E3C0_STRPN/1-149
B2E590_STRPN/10-153
B2E6F1_STRPN/77-229
B2FQ76_STRMK/79-244
B2G4Z4_LACRJ/345-511
B2G6F1_LACRJ/11-156
B2G6S2_LACRJ/77-149
B2G739_LACRJ/2-147
B2GB23_LACF3/10-155
B2GBD3_LACF3/77-228
B2GC60_LACF3/2-147
B2GEV7_LACF3/346-512
B2H9R9_BURPS/67-232
B2HKS4_MYCMM/16-166
B2I1H6_ACIBC/65-226
B2I846_XYLF2/64-242
B2IBB1_BEII9/95-259
B2IMS8_STRPS/81-233
B2INM3_STRPS/333-496
B2IQ97_STRPS/14-157
B2IYZ9_NOSP7/90-247
B2J4U8_NOSP7/3-147
B2J6M4_NOSP7/81-242
B2J7W9_NOSP7/73-235
B2JIX9_BURP8/76-244
B2K0N8_YERPB/67-234
B2KCA3_ELUMP/16-166
B2NDA9_ECOLX/67-234
B2NE63_UREUR/15-160
B2NFR3_UREUR/15-160
B2NU04_ECO57/67-234
B2P1M6_ECO57/67-234
B2PEX3_ECO57/67-234
B2Q1I3_PROST/67-234
B2RK11_PORG3/17-176
B2RMC6_PORG3/76-236
B2RZW5_BORHD/73-223
B2S0W5_BORHD/7-155
B2S332_TREPS/37-187
B2S3U3_TREPS/72-209
B2S442_TREPS/33-191
B2S6A9_BRUA1/89-251
B2SDP2_FRATM/69-240
B2SV90_XANOP/46-211
B2SXW2_BURPP/67-235
B2TJ57_CLOBB/9-162
B2TLD6_CLOBB/72-239
B2TLX3_CLOBB/1-383
B2TMZ8_CLOBB/35-189
B2TRG3_CLOBB/331-492
B2U0Q8_SHIB3/67-234
B2U9A9_RALPJ/67-231
B2ULA8_AKKM8/76-236
B2UQ51_AKKM8/16-165
B2URG5_AKKM8/4-400
B2USH8_HELPS/42-198
B2USN9_HELPS/2-148
B2V1T3_CLOBA/331-492
B2V1X1_CLOBA/72-239
B2V255_CLOBA/1-383
B2V344_CLOBA/35-189
B2V4H1_CLOBA/9-162
B2V600_SULSY/11-155
B2V9Q3_SULSY/77-243
B2VF48_ERWT9/67-229
B2WD55_PYRTR/61-235
B2WM67_PYRTR/22-196
B3A2R6_ECO57/67-234
B3AIG9_ECO57/67-234
B3AXS8_ECO57/67-234
B3BDM7_ECO57/67-234
B3BY08_ECO57/67-234
B3C5G5_9BACE/76-233
B3C5L0_9BACE/17-175
B3CLH0_WOLPP/83-247
B3CU38_ORITI/82-246
B3DZL4_METI4/13-161
B3E2R5_GEOLS/86-249
B3E537_GEOLS/3-147
B3E6T1_GEOLS/1-385
B3EAE9_GEOLS/11-158
B3ED47_CHLL2/21-186
B3EGL3_CHLL2/74-230
B3EJ07_CHLPB/21-185
B3ELC5_CHLPB/74-230
B3ES00_AMOA5/11-170
B3EU12_AMOA5/74-231
B3GX36_ACTP7/77-241
B3HAP4_ECOLX/67-234
B3HVE7_ECOLX/67-234
B3I4Q4_ECOLX/67-234
B3IPE0_ECOLX/67-234
B3J117_BACAN/1-147
B3J611_BACAN/76-227
B3JBZ0_BACAN/8-154
B3JCM2_BACAN/333-497
B3JJR2_9BACE/18-175
B3JPN2_9BACE/76-233
B3LAY8_PLAKH/115-293
B3LSW2_YEAS1/24-200
B3MYR8_DROAN/34-193
B3P8X7_DROER/32-193
B3PEA4_CELJU/82-249
B3PN56_MYCA5/334-496
B3PNF4_MYCA5/18-166
B3PNF5_MYCA5/12-163
B3PYK3_RHIE6/94-257
B3QHU9_RHOPT/98-263
B3QNM6_CHLP8/21-186
B3QQ72_CHLP8/74-230
B3QVE7_CHLT3/23-187
B3QWF4_CHLT3/74-230
B3R0I6_PHYMT/7-152
B3R0K0_PHYMT/363-529
B3R482_CUPTR/67-231
B3S7R0_TRIAD/22-188
B3SFA4_TRIAD/88-254
B3TCM3_9ARCH/20-163
B3W7F7_LACCB/345-511
B3WBG0_LACCB/11-155
B3WC65_LACCB/9-154
B3WEB7_LACCB/1-147
B3WEQ1_LACCB/75-226
B3WHR3_ECOLX/67-234
B3WX83_SHIDY/67-234
B3XAZ6_ECOLX/67-234
B3XMX4_LACRE/345-511
B3XQ94_LACRE/2-147
B3XRD0_LACRE/11-156
B3XRP9_LACRE/77-228
B3XTC9_UREUR/15-160
B3XUH9_UREUR/15-160
B3YCY0_SALET/67-234
B3YNZ1_BACCE/1-147
B3YQC4_BACCE/8-154
B3YUH5_BACCE/76-227
B3YZB0_BACCE/333-497
B3Z842_BACCE/76-227
B3ZCT0_BACCE/8-154
B3ZF47_BACCE/1-147
B3ZFS5_BACCE/333-497
B3ZKE3_BACCE/1-147
B3ZNY2_BACCE/76-227
B3ZQG4_BACCE/333-497
B3ZWA8_BACCE/8-154
B4A1U0_SALNE/67-234
B4AK99_BACPU/333-497
B4AKA1_BACPU/1-147
B4ALW1_BACPU/76-227
B4AMD0_BACPU/8-154
B4AQD8_FRANO/69-240
B4BPI4_9BACI/334-498
B4BPP3_9BACI/11-157
B4BQ64_9BACI/76-227
B4CTM4_9BACT/73-228
B4CYQ4_9BACT/13-161
B4D6Q3_9BACT/1-385
B4EDB0_BURCJ/67-232
B4F0M8_PROMH/67-234
B4I9R1_DROSE/33-193
B4JWS0_DROGR/26-185
B4L7V1_DROMO/43-202
B4MA05_DROVI/40-200
B4NQ14_DROWI/26-185
B4Q197_DROYA/34-193
B4RB00_PHEZH/90-252
B4RKC0_NEIG2/68-232
B4S3F2_PROA2/74-230
B4S7K0_PROA2/22-186
B4SA60_PELPB/21-186
B4SDN6_PELPB/74-230
B4SHU4_STRM5/77-242
B4T536_SALNS/67-234
B4TGW1_SALHS/67-234
B4TUQ9_SALSV/67-234
B4U0N9_STREM/334-496
B4U293_STREM/10-153
B4U3L9_STREM/77-229
B4U5T6_HYDS0/2-147
B4U6C7_HYDS0/11-157
B4UA60_HYDS0/69-224
B4UGR3_ANASK/49-200
B4UIE0_ANASK/77-242
B4VLT1_9CYAN/75-232
B4VRD7_9CYAN/80-241
B4VUI3_9CYAN/3-147
B4W1E5_9CYAN/69-230
B4W6W2_9CAUL/93-257
B4WFY1_9SYNE/83-244
B4WJC5_9SYNE/108-265
B4WM54_9SYNE/62-223
B4X3S3_9GAMM/69-231
B5BFK7_SALPK/67-234
B5BNP3_UREUR/15-160
B5BZY5_SALET/67-234
B5CB97_SALET/67-234
B5CQ70_9FIRM/361-523
B5CQM9_9FIRM/7-154
B5CQY4_9FIRM/1-385
B5CSD9_9FIRM/71-237
B5D1I5_9BACE/76-233
B5D287_9BACE/18-175
B5E2K6_STRP4/77-229
B5E3V1_STRP4/333-496
B5E534_STRP4/10-153
B5ED54_GEOBB/1-385
B5EEF9_GEOBB/21-172
B5EEG1_GEOBB/3-147
B5EI60_GEOBB/14-161
B5EMW0_ACIF5/76-217
B5ETK0_VIBFM/1-144
B5F5G5_SALA4/67-234
B5F9U3_VIBFM/64-231
B5FUF4_SALDC/67-234
B5IB45_ACIB4/13-142
B5ID49_ACIB4/13-142
B5IFJ7_ACIB4/20-178
B5IFK4_ACIB4/1-126
B5IFV1_ACIB4/20-178
B5IFV7_ACIB4/1-126
B5IFX8_ACIB4/1-142
B5IH62_ACIB4/1-133
B5IHR8_ACIB4/1-134
B5IIE3_9CHRO/93-250
B5J930_9RHOB/1-146
B5J9R9_9RHOB/93-250
B5JF82_9BACT/4-394
B5JHK0_9BACT/16-165
B5JHU4_9BACT/72-238
B5JRU3_9GAMM/71-238
B5K4U7_9RHOB/92-249
B5K7R5_9RHOB/1-146
B5MJN0_SALET/67-234
B5N4T6_SALET/67-234
B5NC11_SALET/67-234
B5NP80_SALET/67-234
B5P471_SALET/67-234
B5PN20_SALET/67-234
B5PUX7_SALHA/67-234
B5Q6W6_SALVI/67-234
B5QFZ0_CAMJE/47-200
B5QHN5_CAMJE/1-143
B5QK45_LACRH/75-227
B5QLD6_LACRH/11-155
B5QMM7_LACRH/9-154
B5QQ77_LACRH/345-511
B5QQY2_LACRH/1-147
B5QXG9_SALEP/67-234
B5RE03_SALG2/67-234
B5RL80_BORDL/87-233
B5RMG8_BORDL/18-166
B5RPW4_BORRA/7-155
B5RR71_BORRA/88-234
B5SMA1_RALSO/67-231
B5UMX7_BACCE/76-227
B5UNF7_BACCE/54-200
B5UQQ9_BACCE/333-497
B5UUN7_BACCE/1-147
B5V0P1_BACCE/1-147
B5V5S3_BACCE/333-497
B5V6F2_BACCE/76-227
B5V9N0_BACCE/8-154
B5W1F3_SPIMA/83-241
B5W678_SPIMA/87-244
B5WPN9_9BURK/67-235
B5XJA3_STRPZ/334-496
B5XKL8_STRPZ/11-154
B5XL38_STRPZ/77-229
B5XUF2_KLEP3/67-234
B5Y7L6_COPPD/1-371
B5Y925_COPPD/15-148
B5YEH7_DICT6/15-162
B5YF98_DICT6/1-147
B5YFK1_DICT6/75-232
B5YGF0_THEYD/2-144
B5YHU0_THEYD/10-179
B5YIG7_THEYD/73-228
B5YKS8_THEYD/1-136
B5YQ84_ECO5E/67-234
B5Z6F2_HELPG/1-147
B5Z803_HELPG/21-200
B5ZAB1_HELPG/42-198
B5ZBR4_UREU1/15-160
B5ZFU4_GLUDA/113-276
B5ZML5_RHILW/94-257
B6A9D9_CRYMR/20-203
B6ANM6_9BACT/79-224
B6AT17_9RHOB/85-242
B6AXN3_9RHOB/1-147
B6B9N4_9RHOB/1-147
B6BA00_9RHOB/85-242
B6BGW2_9PROT/50-203
B6BK35_9PROT/1-144
B6BPJ1_9RICK/75-231
B6BWW7_9PROT/66-232
B6C122_9GAMM/39-207
B6EMX0_ALISL/64-231
B6ES08_ALISL/1-144
B6FJ01_9CLOT/2-386
B6FN22_9CLOT/5-152
B6FP50_9CLOT/360-523
B6FSW8_9CLOT/71-238
B6FXT4_9CLOT/1-369
B6FZB9_9CLOT/15-169
B6G1J6_9CLOT/72-229
B6G1X4_9CLOT/345-507
B6G7H9_9ACTN/1-155
B6GB88_9ACTN/79-235
B6GCN4_9ACTN/8-160
B6I725_ECOSE/67-234
B6IMP2_RHOCS/91-257
B6J1H2_COXB2/65-232
B6J8C7_COXB1/65-232
B6JHH3_OLICO/98-263
B6JKS1_HELP2/42-198
B6JKY1_HELP2/1-147
B6JMM1_HELP2/21-200
B6K5J0_SCHJY/26-184
B6QFH3_PENMQ/38-276
B6QXC3_9RHOB/97-261
B6SE72_9NEIS/70-235
B6VKD0_PHOAA/67-234
B6VTS9_9BACE/18-175
B6W1U2_9BACE/93-250
B6W705_9FIRM/341-504
B6W860_9FIRM/71-237
B6W976_9FIRM/6-391
B6WQA0_9DELT/73-234
B6WRY1_9DELT/1-153
B6WSF0_9DELT/1-136
B6WW37_9DELT/16-163
B6WX85_9DELT/21-175
B6XCM4_9ENTR/67-234
B6Y909_9RICK/83-247
B6YQI4_AZOPC/18-176
B6YSF8_THEON/350-526
B6YTZ2_THEON/13-160
B6YU63_THEON/20-164
B6YUK5_THEON/158-316
B6YUW8_THEON/2-119
B6ZVP2_ECO57/67-234
B7A6W9_THEAQ/22-163
B7A9P3_THEAQ/67-218
B7ACL2_9BACE/76-233
B7ACM2_9BACE/17-175
B7AQW7_9BACE/71-236
B7ATJ1_9BACE/16-161
B7AWF5_9BACE/10-415
B7AWZ6_9BACE/362-525
B7B7Y8_9PORP/34-193
B7BAN6_9PORP/76-233
B7C773_9FIRM/2-377
B7C872_9FIRM/50-198
B7C9X8_9FIRM/350-515
B7CD34_9FIRM/8-152
B7CLZ0_BURPS/67-232
B7DNW2_9BACL/72-231
B7DS63_9BACL/20-169
B7DVC6_9BACL/2-147
B7FYN7_PHATC/14-190
B7GFN9_ANOFW/78-228
B7GGS3_ANOFW/11-157
B7GMU5_ANOFW/333-497
B7GV91_ACIB3/65-226
B7HE43_BACC4/76-227
B7HFC1_BACC4/54-200
B7HGD0_BACC4/333-497
B7HQG8_BACC7/76-227
B7HRP7_BACC7/8-154
B7HZF7_BACC7/333-497
B7ICC5_ACIB5/65-226
B7IDU9_THEAB/2-143
B7IE59_THEAB/12-162
B7IG33_THEAB/71-228
B7IIS1_BACC2/76-227
B7IK06_BACC2/54-200
B7IS14_BACC2/333-497
B7J1I2_BORBZ/73-235
B7J2H7_BORBZ/7-155
B7J4L9_ACIF2/76-217
B7JCB4_ECOLX/1-145
B7JIJ7_BACC0/333-497
B7JPZ5_BACC0/76-227
B7JQY2_BACC0/77-233
B7JRF0_BACC0/87-243
B7JRY0_BACC0/8-154
B7K3K2_CYAP8/78-235
B7K3L5_CYAP8/67-229
B7K3W2_CYAP8/82-243
B7K8S8_CYAP7/77-234
B7KIX3_CYAP7/4-148
B7KJ70_CYAP7/87-248
B7KL88_CYAP7/55-217
B7KR91_METC4/104-268
B7LF77_ECO55/67-234
B7LPA5_ESCF3/67-234
B7LYF6_ECO8A/67-234
B7MM79_ECO45/67-234
B7MZJ0_ECO81/67-234
B7N7D6_ECOLU/67-234
B7NW33_ECO7I/67-234
B7P8C1_IXOSC/75-240
B7PTI0_IXOSC/15-148
B7QWU4_9RHOB/84-242
B7QYZ7_9RHOB/1-147
B7QZL4_9EURY/157-316
B7R0C5_9EURY/20-164
B7R1D8_9EURY/350-526
B7R1G0_9EURY/13-160
B7R7X8_9THEO/9-388
B7R8T5_9THEO/9-155
B7R9F8_9THEO/72-222
B7RHS0_9RHOB/84-241
B7RMX7_9RHOB/1-147
B7TYM9_9MOLU/8-150
B7UHU1_ECO27/67-234
B7UZN9_PSEA8/63-230
B7VGX8_VIBSL/1-143
B7VJ65_VIBSL/64-231
B7WTV2_COMTE/66-231
B7XJJ0_ENTBH/17-212
B7XS10_BORGA/7-155
B7XSS7_BORGA/73-236
B7XVM8_BORGA/7-155
B8BWZ9_THAPS/351-541
B8C1A9_THAPS/1-177
B8CAU4_THAPS/1217-1401
B8CNT1_SHEPW/28-177
B8CP46_SHEPW/1-144
B8CU25_SHEPW/127-294
B8CW03_HALOH/3-145
B8CW74_HALOH/10-163
B8CXF2_HALOH/68-228
B8D2U4_DESK1/22-164
B8D5C9_DESK1/1-162
B8D5F0_DESK1/1-135
B8DAL4_LISMH/335-499
B8DHH2_LISMH/8-153
B8DHM3_LISMH/76-227
B8DJJ3_DESVM/6-156
B8DJQ5_DESVM/2-144
B8DKC6_DESVM/78-234
B8DM56_DESVM/18-165
B8DN10_DESVM/11-162
B8E134_DICTD/1-147
B8E2N1_DICTD/74-232
B8E2Z0_DICTD/15-162
B8E5S8_SHEB2/64-231
B8E6C5_SHEB2/1-144
B8EKV4_METSB/94-242
B8F3R0_HAEPS/27-191
B8FAQ4_DESAA/3-145
B8FCV5_DESAA/17-169
B8FE66_DESAA/73-237
B8FEB0_DESAA/6-159
B8FP42_DESHD/1-382
B8FPL4_DESHD/1-143
B8FQU1_DESHD/77-237
B8FR04_DESHD/12-159
B8G9Q5_CHLAD/16-169
B8GBF4_CHLAD/74-232
B8GEZ9_METPE/16-167
B8GFP1_METPE/13-140
B8GH14_METPE/237-406
B8GIW6_METPE/145-296
B8GK59_METPE/10-393
B8GM97_THISH/1-147
B8GRJ0_THISH/65-232
B8H563_CAUCN/94-259
B8HKB2_CYAP4/63-228
B8HKK4_CYAP4/93-250
B8HLQ9_CYAP4/84-245
B8I3F8_CLOCE/71-228
B8I4B4_CLOCE/346-508
B8I555_CLOCE/1-382
B8I6E9_CLOCE/8-156
B8I9J8_METNO/94-254
B8IZE8_DESDA/2-144
B8J011_DESDA/3-155
B8J0N4_DESDA/76-237
B8J1Y2_DESDA/21-170
B8JFT3_ANAD2/49-200
B8JH57_ANAD2/77-242
B8K5C9_VIBPA/1-143
B8KD65_VIBPA/64-231
B8KFG4_9GAMM/67-234
B8KXD9_9GAMM/66-233
B8KYU0_9GAMM/79-244
B8LCC5_THAPS/94-241
B8NQE2_ASPFN/28-246
B8ZK22_STRPJ/10-153
B8ZME0_STRPJ/77-229
B8ZQ96_STRPJ/333-496
B9AAW2_BORBU/73-232
B9ABC7_BORBU/7-155
B9ACP0_METSM/355-541
B9ADY3_METSM/18-162
B9AFH6_METSM/15-154
B9BE25_9BURK/67-232
B9BZV9_9BURK/67-232
B9C7U6_9BURK/67-232
B9CKR4_9ACTN/79-235
B9CMX6_9ACTN/2-385
B9CNY2_9ACTN/19-172
B9CSE6_STACP/331-495
B9CSU2_STACP/11-156
B9CUC4_STACP/1-147
B9CUJ2_STACP/75-227
B9CYB4_WOLRE/45-200
B9D3W4_WOLRE/1-169
B9DN99_STACT/10-155
B9DNG4_STACT/75-228
B9DPY4_STACT/331-495
B9DRQ1_STRU0/10-153
B9DUP3_STRU0/77-229
B9DWD1_STRU0/333-495
B9DXQ5_CLOK1/343-505
B9E0V0_CLOK1/1-382
B9E1K4_CLOK1/12-161
B9E355_CLOK1/72-239
B9E5Q0_CLOK1/45-199
B9E712_MACCJ/72-223
B9E7A9_MACCJ/12-158
B9E843_MACCJ/1-144
B9E912_MACCJ/334-497
B9IT28_BACCQ/333-497
B9IYY3_BACCQ/76-227
B9IZ90_BACCQ/77-233
B9J0A7_BACCQ/8-154
B9JEJ6_AGRRK/98-261
B9JWK4_AGRVS/94-256
B9K7V7_THENN/7-152
B9K8M2_THENN/86-240
B9KAR3_THENN/3-141
B9KB56_THENN/15-399
B9KE96_CAMLR/45-199
B9KGY3_ANAMF/90-254
B9KKE9_RHOSK/90-247
B9KPJ6_RHOSK/1-146
B9KZ58_THERP/6-159
B9L1D5_THERP/72-223
B9L6F1_NAUPA/10-153
B9L7S0_NAUPA/42-208
B9LB92_CHLSY/74-232
B9LBJ5_CHLSY/16-169
B9LPR4_HALLT/185-304
B9LRG9_HALLT/56-220
B9LS83_HALLT/148-294
B9LSN2_HALLT/260-429
B9LT27_HALLT/11-163
B9LTF2_HALLT/21-166
B9M1G2_GEOSF/10-157
B9M2T2_GEOSF/21-172
B9M309_GEOSF/3-147
B9M5N0_GEOSF/78-241
B9M9I4_GEOSF/1-385
B9MEF3_ACIET/66-231
B9MQ13_ANATD/77-230
B9MQN6_ANATD/348-508
B9MR50_ANATD/9-156
B9NMF7_9RHOB/1-147
B9NP07_9RHOB/84-241
B9QV80_9RHOB/96-260
B9WBR0_CANDC/20-188
B9WVP0_STRSU/77-229
B9WWU6_STRSU/333-496
B9WXY0_STRSU/1-149
B9X4B0_BORBU/7-155
B9X4P5_BORBU/73-223
B9X621_BORBU/73-223
B9X715_BORBU/7-155
B9X7Q0_9SPIO/7-155
B9XFC3_9BACT/14-161
B9XJ86_9BACT/1-384
B9XN50_9BACT/73-242
B9XTI2_HELPY/42-198
B9XXX0_HELPY/42-198
B9XY37_HELPY/1-147
B9Y2B5_HELPY/21-200
B9Y3H3_9FIRM/329-493
B9Y4M2_9FIRM/1-377
B9YCM0_9FIRM/8-152
B9YCU3_9FIRM/67-215
B9YEE6_9FIRM/1-380
B9Z0V1_9NEIS/67-230
B9ZWG9_UREUR/15-160
C0AAY6_9BACT/106-272
C0AE76_9BACT/11-400
C0AG19_UREUR/15-160
C0AIG0_BORBU/7-155
C0AJ12_BORBU/73-235
C0AKL1_BORBU/7-155
C0AKW0_BORBU/73-235
C0AM93_9SPIO/7-155
C0APG4_9SPIO/73-235
C0APZ1_9SPIO/73-235
C0AW75_9ENTR/67-234
C0B513_9FIRM/6-156
C0B777_9FIRM/8-155
C0B813_9FIRM/360-523
C0B939_9FIRM/3-386
C0B974_9FIRM/71-238
C0BII8_9BACT/72-229
C0BJH6_9BACT/20-177
C0BLS4_9BACT/72-228
C0BP47_9BACT/12-171
C0BXZ5_9CLOT/1-385
C0BY30_9CLOT/71-237
C0C3N9_9CLOT/5-152
C0C5P1_9CLOT/362-525
C0CGU4_9FIRM/73-242
C0CJA4_9FIRM/7-154
C0CNP7_9FIRM/353-516
C0CSC7_9FIRM/1-386
C0CUJ4_9CLOT/358-521
C0D3R0_9CLOT/8-154
C0D7W5_9CLOT/77-247
C0D826_9CLOT/4-387
C0DVR3_EIKCO/68-233
C0E2H6_9CORY/24-173
C0E9C9_9CLOT/337-497
C0EAK3_9CLOT/11-153
C0EBF3_9CLOT/71-226
C0EPK2_NEIFL/68-232
C0ESD6_9FIRM/1-389
C0EV70_9FIRM/21-168
C0EW92_9FIRM/71-238
C0EYE6_9FIRM/360-524
C0FAD2_9RICK/83-247
C0FP04_9FIRM/8-154
C0FU48_9FIRM/11-160
C0FX94_9FIRM/71-237
C0FZD8_9FIRM/6-138
C0FZD9_9FIRM/2-239
C0G000_9FIRM/360-523
C0G703_9RHIZ/89-251
C0GDZ3_9FIRM/2-145
C0GFY2_9FIRM/75-232
C0GIW1_9FIRM/10-157
C0MAM7_STRE4/77-229
C0MB50_STRE4/334-496
C0MC11_STRE4/10-153
C0MDK1_STRS7/77-229
C0MGP9_STRS7/334-496
C0MHB3_STRS7/10-153
C0N9A7_9GAMM/66-235
C0NTM2_AJECG/44-332
C0PY14_SALPC/67-234
C0QB00_DESAH/1-144
C0QCC1_DESAH/15-158
C0QDK3_DESAH/75-230
C0QEI7_DESAH/4-155
C0QFB1_DESAH/151-321
C0QPZ5_PERMH/1-144
C0QTB5_PERMH/77-235
C0QU81_PERMH/11-155
C0QUH2_PERMH/1-139
C0QZB9_BRAHW/22-174
C0R1T4_BRAHW/55-205
C0R2V6_WOLWR/83-247
C0RJN5_BRUMB/89-251
C0S8D1_PARBP/44-314
C0SWE9_BORBU/7-155
C0SWY3_BORBU/73-232
C0SZ56_BORBU/7-155
C0SZS0_BORBU/73-223
C0VM63_9GAMM/65-226
C0VVG4_9CORY/16-165
C0W9J3_9FIRM/1-147
C0WAS3_9FIRM/346-508
C0WBC6_9FIRM/13-160
C0WCD6_9FIRM/75-232
C0WKM9_9CORY/12-165
C0WMD2_LACBU/323-489
C0WQ59_LACBU/77-231
C0WSZ2_LACBU/10-155
C0WTW2_LACBU/2-147
C0WVU7_LACFE/346-512
C0WX02_LACFE/47-192
C0WXN9_LACFE/77-228
C0WYR7_LACFE/2-147
C0X3J6_ENTFA/348-513
C0X537_ENTFA/10-155
C0X5J7_ENTFA/1-147
C0X5S7_ENTFA/78-229
C0XIJ8_LACHI/323-489
C0XKS9_LACHI/77-231
C0XLD6_LACHI/10-155
C0XM33_LACHI/2-147
C0XSE8_9CORY/19-167
C0Y2Z6_BURPS/67-232
C0YWQ9_LACRE/34-179
C0YZN2_LACRE/345-511
C0Z0X2_LACRE/77-149
C0Z198_LACRE/2-147
C0ZA43_BREBN/330-491
C0ZAP8_BREBN/76-227
C0ZF48_BREBN/14-164
C0ZYA8_RHOE4/22-172
C1A4A6_GEMAT/90-248
C1AB85_GEMAT/28-179
C1AFV1_MYCBT/29-179
C1B316_RHOOB/25-175
C1C5Y0_STRP7/77-229
C1C7S7_STRP7/10-153
C1CBI2_STRP7/333-496
C1CCY5_STRZJ/77-229
C1CEQ3_STRZJ/10-153
C1CHK4_STRZJ/333-496
C1CJ83_STRZP/81-233
C1CL33_STRZP/10-153
C1CNH9_STRZP/333-496
C1CQ96_STRZT/77-229
C1CR08_STRZT/10-153
C1CUC2_STRZT/333-496
C1CV95_DEIDV/25-169
C1CYP8_DEIDV/1-144
C1D146_DEIDV/71-225
C1DB40_LARHH/67-230
C1DSZ0_AZOVD/63-228
C1DTH3_SULAA/77-243
C1DVH1_SULAA/2-138
C1DVJ4_SULAA/11-155
C1EH00_MICSR/45-252
C1EJ34_MICSR/47-194
C1ER63_BACC3/333-497
C1ESV3_BACC3/76-227
C1EUV1_BACC3/8-154
C1F3K9_ACIC5/87-249
C1F439_ACIC5/30-175
C1FKF2_CLOBJ/35-190
C1FP11_CLOBJ/343-505
C1FS57_CLOBJ/9-158
C1FTP9_CLOBJ/1-383
C1FUG2_CLOBJ/72-239
C1GJV0_PARBD/44-316
C1HIN0_9ESCH/67-234
C1HWH7_NEIGO/68-232
C1I7I1_9CLOT/10-163
C1I845_9CLOT/1-383
C1I8A8_9CLOT/72-237
C1IBF7_9CLOT/338-500
C1KV59_LISMC/335-499
C1KVH2_LISMC/76-227
C1KVM2_LISMC/8-153
C1M4V3_9ENTR/1-144
C1MB48_9ENTR/67-234
C1MEP6_9ENTR/15-165
C1MP03_MICPC/36-211
C1N3D7_MICPC/70-219
C1N8X8_MICPC/49-191
C1ND96_9ESCH/67-234
C1P7C5_BACCO/1-147
C1P9S7_BACCO/8-154
C1PAM2_BACCO/76-227
C1PE60_BACCO/333-497
C2BDD0_9FIRM/71-237
C2BH64_9FIRM/1-385
C2BHN4_9FIRM/17-163
C2BI36_9FIRM/342-505
C2C9K8_VIBCH/1-143
C2CA70_VIBCH/69-236
C2CEX7_9FIRM/17-164
C2CFQ8_9FIRM/71-237
C2CGM3_9FIRM/342-505
C2CHG6_9FIRM/1-386
C2CNX1_CORST/13-165
C2CYD0_LACBR/323-489
C2D254_LACBR/77-231
C2D486_LACBR/10-155
C2D4X5_LACBR/2-147
C2DCF6_ENTFA/78-229
C2DCN2_ENTFA/1-147
C2DD51_ENTFA/10-155
C2DGH7_ENTFA/348-513
C2DXS9_ECOLX/67-234
C2E2S0_LACJO/10-154
C2E410_LACJO/347-514
C2E6G0_LACJO/2-147
C2E723_LACJO/70-221
C2EFA8_9LACO/2-146
C2EG14_9LACO/88-239
C2EG36_9LACO/10-156
C2EGH4_9LACO/348-515
C2EKB2_9LACO/85-236
C2ENJ0_9LACO/1-147
C2ENV5_9LACO/347-515
C2ER84_9LACO/10-154
C2ES12_9LACO/77-228
C2ESF8_9LACO/1-148
C2ETU1_9LACO/11-156
C2EU96_9LACO/345-511
C2F937_LACPA/11-155
C2FAT5_LACPA/345-511
C2FDV2_LACPA/9-154
C2FF77_LACPA/75-226
C2FFN0_LACPA/1-147
C2FWG1_9SPHI/10-169
C2FWP3_9SPHI/74-231
C2GKY5_9CORY/16-165
C2GLG9_LACRE/2-147
C2GMA6_LACRE/345-511
C2GNN2_LACRE/34-179
C2GQW3_LACRE/77-228
C2H4L4_ENTFA/78-229
C2H4U0_ENTFA/1-147
C2H5B0_ENTFA/10-155
C2H6W4_ENTFA/368-533
C2H8Q9_ENTFC/350-514
C2HAB6_ENTFC/1-147
C2HAR9_ENTFC/77-228
C2HDR0_ENTFC/10-155
C2HKJ5_LACAC/347-515
C2HMM3_LACAC/15-159
C2HPQ8_LACAC/1-147
C2HQ23_LACAC/70-221
C2HSK1_VIBCH/1-143
C2HW23_VIBCH/69-236
C2I3L2_VIBCH/1-143
C2I546_VIBCH/69-236
C2IJF8_VIBCH/69-236
C2IL55_VIBCH/1-143
C2IRY6_VIBCH/69-236
C2IVQ6_VIBCH/1-143
C2JFJ0_VIBCH/69-236
C2JJM3_ENTFA/10-155
C2JKB7_ENTFA/1-147
C2JKJ8_ENTFA/78-229
C2JRU6_ENTFA/348-513
C2JTK1_LACRH/345-511
C2JUF6_LACRH/11-155
C2JX43_LACRH/1-147
C2JXM3_LACRH/75-227
C2K1L3_LACRH/9-154
C2KCN6_9LACO/347-515
C2KCT2_9LACO/15-159
C2KFC9_9LACO/1-147
C2KFT9_9LACO/70-221
C2KJK5_LEUMC/5-150
C2KJU6_LEUMC/76-235
C2KK64_LEUMC/11-161
C2KM24_LEUMC/345-520
C2KV12_9FIRM/8-155
C2KX60_9FIRM/69-234
C2KYU5_9FIRM/259-422
C2KZC4_9FIRM/19-404
C2LIF1_PROMI/67-234
C2LQ42_STRSL/1-148
C2LR27_STRSL/85-237
C2LSV1_STRSL/10-153
C2LTY9_STRSL/333-495
C2LY90_STAHO/75-227
C2LYE8_STAHO/11-156
C2LZY8_STAHO/331-495
C2M1H6_STAHO/1-147
C2M375_CAPGI/83-240
C2M459_CAPGI/18-175
C2M9N4_9PORP/22-189
C2M9T5_9PORP/76-236
C2MGH3_BACCE/87-243
C2MLU1_BACCE/25-175
C2MR44_BACCE/76-227
C2MRD2_BACCE/77-233
C2MRQ8_BACCE/19-165
C2MU14_BACCE/333-497
C2N211_BACCE/25-175
C2N6S8_BACCE/76-227
C2N7B3_BACCE/54-200
C2N9V9_BACCE/333-497
C2NIS6_BACCE/25-175
C2NNA4_BACCE/76-227
C2NNW2_BACCE/27-173
C2NR81_BACCE/300-464
C2NZN8_BACCE/25-175
C2P448_BACCE/76-227
C2P4T4_BACCE/54-200
C2P712_BACCE/333-497
C2PG35_BACCE/1-150
C2PKL7_BACCE/76-227
C2PL97_BACCE/31-177
C2PNK5_BACCE/333-497
C2PW78_BACCE/1-150
C2Q1A4_BACCE/76-227
C2Q1T1_BACCE/23-169
C2Q446_BACCE/333-497
C2QCW4_BACCE/25-175
C2QHK0_BACCE/76-227
C2QHV5_BACCE/79-233
C2QI86_BACCE/19-165
C2QKJ0_BACCE/333-497
C2QU64_BACCE/25-175
C2QYR1_BACCE/76-227
C2QZ93_BACCE/19-165
C2R1K2_BACCE/333-497
C2R993_BACCE/25-175
C2RDQ0_BACCE/76-227
C2RE65_BACCE/54-200
C2RGK4_BACCE/333-497
C2RP50_BACCE/25-175
C2RTK3_BACCE/76-227
C2RU36_BACCE/23-169
C2RWH0_BACCE/333-497
C2S4H5_BACCE/25-175
C2S9E5_BACCE/76-227
C2S9U2_BACCE/19-165
C2SCE9_BACCE/333-497
C2SLI3_BACCE/1-147
C2SQI4_BACCE/84-235
C2SR62_BACCE/23-169
C2STH5_BACCE/266-430
C2T253_BACCE/25-175
C2T6G1_BACCE/76-227
C2T6T1_BACCE/54-200
C2T9C3_BACCE/333-497
C2TH83_BACCE/25-175
C2TM17_BACCE/27-173
C2TMF6_BACCE/76-227
C2TMQ6_BACCE/77-233
C2TPZ8_BACCE/300-464
C2TYN1_BACCE/1-150
C2U311_BACCE/76-227
C2U3J8_BACCE/50-196
C2U5Z6_BACCE/333-497
C2UEZ3_BACCE/25-175
C2UJB7_BACCE/76-227
C2UJV8_BACCE/54-200
C2UMA7_BACCE/333-497
C2UWG7_BACCE/1-150
C2V107_BACCE/76-227
C2V1Q2_BACCE/50-196
C2V3T5_BACCE/1-148
C2VD05_BACCE/1-150
C2VHC3_BACCE/76-227
C2VHV6_BACCE/50-196
C2VK74_BACCE/266-430
C2VUW0_BACCE/25-175
C2VZB8_BACCE/76-227
C2VZY8_BACCE/19-165
C2W2D3_BACCE/333-497
C2W8T0_BACCE/1-150
C2WCH7_BACCE/76-227
C2WD12_BACCE/8-154
C2WF63_BACCE/2-72
C2WNK7_BACCE/25-175
C2WT81_BACCE/76-227
C2WTR4_BACCE/54-200
C2X2Y0_BACCE/76-227
C2X347_BACCE/50-196
C2XCN7_BACCE/25-175
C2XH65_BACCE/76-227
C2XHQ5_BACCE/54-200
C2XK18_BACCE/333-497
C2XV72_BACCE/1-150
C2XZP2_BACCE/76-227
C2Y075_BACCE/23-169
C2Y2I5_BACCE/333-497
C2YBK2_BACCE/1-150
C2YFF0_BACCE/83-240
C2YFW3_BACCE/76-227
C2YGF6_BACCE/23-169
C2YIQ7_BACCE/333-497
C2YSP4_BACCE/25-175
C2YWZ3_BACCE/76-227
C2YXH4_BACCE/19-165
C2YZX6_BACCE/333-497
C2Z3J1_BACCE/77-233
C2Z902_BACCE/1-150
C2ZD95_BACCE/76-227
C2ZDR7_BACCE/23-169
C2ZG12_BACCE/333-497
C2ZQP6_BACCE/1-150
C2ZUS9_BACCE/76-227
C2ZVB8_BACCE/23-169
C2ZXK8_BACCE/333-497
C2ZYI6_BACCE/77-233
C3A703_BACMY/1-150
C3AB99_BACMY/76-227
C3ABT2_BACMY/23-169
C3AE42_BACMY/333-497
C3AM30_BACMY/1-147
C3AR13_BACMY/76-227
C3ARK8_BACMY/37-183
C3ATV4_BACMY/217-381
C3B4B7_BACMY/1-147
C3B8E8_BACMY/76-227
C3B946_BACMY/37-183
C3BB77_BACMY/333-497
C3BL50_9BACI/1-150
C3BQE1_9BACI/76-227
C3BQX3_9BACI/37-183
C3BTA1_9BACI/333-497
C3C3G6_BACTU/25-175
C3C8C8_BACTU/76-227
C3C8W8_BACTU/19-165
C3CB87_BACTU/333-497
C3CJT6_BACTU/25-175
C3CPI5_BACTU/76-227
C3CQ39_BACTU/54-200
C3CSK8_BACTU/333-497
C3CT94_BACTU/83-245
C3CV50_BACTU/25-178
C3D2T9_BACTU/25-175
C3D7H8_BACTU/76-227
C3D832_BACTU/54-200
C3DAF6_BACTU/333-497
C3DKV7_BACTS/25-175
C3DQM4_BACTS/76-227
C3DR85_BACTS/54-200
C3DTR6_BACTS/333-497
C3E4H7_BACTU/25-175
C3E8Z8_BACTU/76-227
C3E9I0_BACTU/54-200
C3EBV9_BACTU/333-497
C3ELS1_BACTK/25-175
C3ER22_BACTK/76-227
C3ERK2_BACTK/54-200
C3ETX2_BACTK/333-497
C3F2R0_BACTU/25-175
C3F7F9_BACTU/76-227
C3F817_BACTU/27-173
C3FAG2_BACTU/333-497
C3FLA4_BACTB/25-175
C3FQW0_BACTB/76-227
C3FRG8_BACTB/54-200
C3FTT6_BACTB/333-497
C3G412_BACTU/25-175
C3G8L6_BACTU/76-227
C3G939_BACTU/19-165
C3GBG5_BACTU/333-497
C3GJZ7_BACTU/25-175
C3GPE8_BACTU/76-227
C3GPZ5_BACTU/27-173
C3GS99_BACTU/333-497
C3H211_BACTU/25-175
C3H6P7_BACTU/76-227
C3H785_BACTU/19-165
C3H9N0_BACTU/333-497
C3HJM4_BACTU/25-175
C3HP29_BACTU/76-227
C3HPI5_BACTU/19-165
C3HS30_BACTU/300-464
C3I1V4_BACTU/25-175
C3I6K8_BACTU/76-227
C3I741_BACTU/54-200
C3I9K8_BACTU/333-497
C3IKF3_BACTU/25-175
C3IPS4_BACTU/76-227
C3IQA7_BACTU/54-200
C3IWB5_BACTU/333-497
C3J8D1_9PORP/17-198
C3J9I7_9PORP/76-236
C3JK64_RHOER/22-172
C3K1B2_PSEFS/63-228
C3KTC3_CLOB6/35-190
C3KWH5_CLOB6/343-505
C3L0B4_CLOB6/9-158
C3L1C3_CLOB6/1-383
C3L233_CLOB6/72-239
C3L614_BACAC/76-227
C3L8Y6_BACAC/8-154
C3LGS7_BACAC/266-430
C3LN12_VIBCM/1-143
C3LQW0_VIBCM/69-236
C3MCA3_RHISN/94-257
C3MKD1_SULIL/2-141
C3MUA1_SULIM/2-141
C3N189_SULIA/2-141
C3N979_SULIY/2-141
C3NMU7_SULIN/2-141
C3NPZ5_VIBCJ/1-143
C3NVI4_VIBCJ/69-236
C3P3E1_BACAA/333-497
C3P996_BACAA/76-227
C3PAJ6_BACAA/8-154
C3PH17_CORA7/12-165
C3PNN3_RICAE/80-245
C3PW04_9BACE/18-175
C3Q6N0_9BACE/76-233
C3QHC4_9BACE/76-233
C3QHE2_9BACE/17-174
C3QZE2_9BACE/76-233
C3QZH8_9BACE/18-175
C3R896_9BACE/18-175
C3RFD9_9BACE/76-233
C3RH30_9FIRM/329-493
C3RL02_9FIRM/72-224
C3RL28_9FIRM/8-153
C3RM87_9FIRM/1-384
C3RPY2_9FIRM/58-218
C3SVX2_ECOLX/67-234
C3WAT1_FUSMR/1-149
C3WB27_FUSMR/10-157
C3WCG5_FUSMR/72-229
C3WCZ7_FUSMR/70-225
C3WJ33_9FUSO/56-213
C3WKI0_9FUSO/66-221
C3WKX4_9FUSO/14-164
C3WLS8_9FUSO/11-168
C3WLT7_9FUSO/1-374
C3WNM8_9FUSO/14-164
C3WPT6_9FUSO/66-221
C3WRJ2_9FUSO/59-216
C3WSX6_9FUSO/1-374
C3WTD0_9FUSO/11-167
C3WUS1_9FUSO/14-164
C3WWV8_9FUSO/66-221
C3WYL4_9FUSO/11-166
C3WZV3_9FUSO/1-374
C3X053_9FUSO/59-216
C3X2Q0_OXAFO/67-232
C3X9N0_OXAFO/67-232
C3XA98_OXAFO/38-185
C3XHK2_9HELI/67-244
C3XJZ6_9HELI/59-210
C3YDU9_BRAFL/4-168
C4AR46_BURMA/67-232
C4EYK9_HAEIF/63-228
C4F4X1_HAEIF/63-228
C4F848_9ACTN/8-160
C4FAH9_9ACTN/8-164
C4FC64_9ACTN/91-247
C4FJ97_9AQUI/77-243
C4FJF6_9AQUI/11-155
C4FNV8_9FIRM/350-512
C4FPI9_9FIRM/74-228
C4FQM0_9FIRM/2-152
C4FR83_9FIRM/12-161
C4FTM6_9FIRM/14-159
C4FWR9_9FIRM/80-231
C4FX85_9FIRM/2-146
C4FYF1_9FIRM/330-494
C4FYS5_ABIDE/14-158
C4G0S5_ABIDE/1-386
C4G1K1_ABIDE/358-521
C4G696_ABIDE/72-234
C4GAM0_9FIRM/1-386
C4GBF5_9FIRM/7-153
C4GBT7_9FIRM/70-236
C4GC56_9FIRM/360-523
C4GHJ8_9NEIS/70-236
C4H050_YERPE/67-234
C4HLN5_YERPE/67-234
C4HRV9_YERPE/67-234
C4IDI6_CLOBU/1-383
C4IDS6_CLOBU/72-239
C4IJB6_CLOBU/9-160
C4IKU0_CLOBU/35-189
C4IMT2_CLOBU/329-491
C4IRW8_BRUAB/89-251
C4K0C8_RICPU/80-245
C4K8U1_HAMD5/66-233
C4KKT2_SULIK/2-141
C4KQK9_BURPS/67-232
C4L011_EXISA/336-500
C4L485_EXISA/13-156
C4L530_EXISA/77-227
C4LCN8_TOLAT/66-233
C4LJ80_CORK4/38-190
C4M6B4_ENTHI/22-155
C4PMV7_CHLTZ/81-244
C4PRC6_CHLTJ/81-244
C4QM21_SCHMA/15-182
C4QM22_SCHMA/15-182
C4QZM9_PICPG/14-174
C4RD72_9ACTO/28-178
C4RZG1_YERBE/67-234
C4SAK6_YERMO/67-234
C4SKQ5_YERFR/67-234
C4T105_YERIN/67-234
C4TWQ7_YERKR/67-234
C4UAD3_YERAL/67-234
C4UID5_YERRU/67-234
C4UZT8_YERRO/67-234
C4V0G0_9FIRM/81-235
C4V1V7_9FIRM/339-501
C4V2D9_9FIRM/16-399
C4V3N2_9FIRM/11-158
C4VAU7_NOSCE/18-206
C4VL84_9LACO/70-222
C4VNE5_9LACO/348-514
C4VNN9_9LACO/12-155
C4VNX7_9LACO/2-147
C4VQ17_9LACO/70-221
C4VS02_9LACO/347-514
C4VTC1_9LACO/10-154
C4VUI8_9LACO/2-147
C4WBG4_STAWA/331-495
C4WC59_STAWA/75-229
C4WD22_STAWA/11-156
C4WDG3_STAWA/1-147
C4WKF9_9RHIZ/89-251
C4WYZ4_KLEPN/67-234
C4XDZ1_MYCFE/339-499
C4XE35_MYCFE/20-169
C4XE36_MYCFE/21-169
C4XIM8_DESMR/11-157
C4XJN3_DESMR/75-230
C4XNU3_DESMR/17-165
C4XSJ7_DESMR/11-159
C4XU49_DESMR/1-145
C4Y5S6_CLAL4/30-197
C4YIS7_CANAW/19-188
C4YUU3_9RICK/92-257
C4Z150_EUBE2/30-179
C4Z1M3_EUBE2/72-238
C4Z3Q5_EUBE2/5-390
C4Z4Q2_EUBE2/370-533
C4Z5N9_EUBE2/7-152
C4Z855_EUBR3/71-237
C4Z8Z8_EUBR3/1-385
C4ZB71_EUBR3/6-153
C4ZBF2_EUBR3/7-154
C4ZDL1_EUBR3/361-524
C4ZNW2_THASP/67-231
C5A0G4_ECOBW/67-234
C5A4B8_THEGJ/157-316
C5A554_THEGJ/20-164
C5A6V0_THEGJ/413-589
C5A6Y3_THEGJ/13-160
C5A9V0_BURGB/67-232
C5AUV1_METEA/104-268
C5B4H2_METEA/116-284
C5BAR9_EDWI9/65-232
C5BG62_EDWI9/1-145
C5BR81_TERTT/69-236
C5CEC5_KOSOT/10-158
C5CED3_KOSOT/73-229
C5CF12_KOSOT/2-143
C5CQN3_VARPS/66-231
C5D515_GEOSW/76-227
C5D669_GEOSW/11-157
C5D9X2_GEOSW/334-498
C5DFR8_LACTC/23-188
C5DRJ0_ZYGRC/24-184
C5EEP4_9FIRM/67-256
C5EFI7_9FIRM/359-522
C5ELC7_9FIRM/1-383
C5EQR4_9FIRM/7-153
C5EXU4_9HELI/2-118
C5F570_LACPA/75-226
C5F5K3_LACPA/1-147
C5F639_LACPA/345-511
C5F7D7_LACPA/11-155
C5FAC8_LACPA/9-154
C5G1N7_9LACO/12-155
C5G433_9LACO/2-147
C5GI06_AJEDR/38-322
C5J5G3_MYCCR/12-164
C5J5G4_MYCCR/12-161
C5J5X1_MYCCR/328-505
C5JFD9_AJEDS/38-322
C5KU15_9ALVE/26-184
C5M6L8_CANTT/18-191
C5MYS5_STAA3/1-147
C5N0T6_STAA3/337-501
C5N665_STAA3/75-226
C5N6C7_STAA3/25-170
C5NCT8_BURMA/67-232
C5NVY4_9BACL/328-493
C5NXH3_9BACL/14-161
C5NY91_9BACL/1-146
C5NYP0_9BACL/74-225
C5PZF9_STAAU/75-226
C5Q1H1_STAAU/337-501
C5Q3F9_STAAU/25-170
C5Q4R5_STAAU/1-147
C5Q6D6_STAEP/4-154
C5Q9P8_STAEP/75-226
C5Q9V4_STAEP/11-156
C5QAN5_STAEP/337-501
C5QLW0_STAEP/1-147
C5QP75_STAEP/337-501
C5QT22_STAEP/80-231
C5QT79_STAEP/11-156
C5QUD9_STAEP/4-154
C5QXP1_STAEP/75-227
C5QXV1_STAEP/26-171
C5QYM5_STAEP/337-501
C5RAT7_WEIPA/344-510
C5RBE3_WEIPA/1-145
C5RCA3_WEIPA/77-228
C5RD19_WEIPA/10-155
C5S0V6_9PAST/63-227
C5TCJ8_ACIDE/1-128
C5TGU3_ZYMMO/81-247
C5TJ54_NEIFL/68-232
C5UPA8_CLOBO/1-383
C5UPX7_CLOBO/72-239
C5UVY8_CLOBO/331-492
C5UX67_CLOBO/9-162
C5UYU6_CLOBO/35-189
C5VPT7_CLOBO/342-506
C5VS66_CLOBO/72-238
C5VSK1_CLOBO/9-158
C5VT36_CLOBO/1-383
C5VTC6_CLOBO/35-190
C5VWF4_STRSE/333-496
C5VXH0_STRSE/77-229
C5VYM5_STRSE/10-153
C5VZC9_STRSE/1-149
C5W8H7_ECOBB/67-234
C5WEW6_STRDG/1-149
C5WFM6_STRDG/11-154
C5WHA9_STRDG/77-229
C5WJR1_STRDG/334-496
C5ZJQ4_BURPS/67-232
C5ZWW3_9HELI/54-205
C6A344_THESM/160-319
C6A3X8_THESM/21-165
C6A446_THESM/14-160
C6A534_THESM/350-526
C6AE89_BARGA/89-251
C6ANY1_AGGAN/63-228
C6AWW4_RHILS/94-257
C6BG47_RALP1/67-231
C6BUK5_DESAD/7-157
C6BWM4_DESAD/1-144
C6BZZ6_DESAD/76-238
C6C0D0_DESAD/11-211
C6C0R7_DESAD/17-165
C6CDW6_DICDC/67-234
C6CJK2_DICZE/66-233
C6CY07_PAESJ/1-147
C6D2F0_PAESJ/17-167
C6D7X7_PAESJ/79-230
C6D825_PAESJ/331-493
C6D8Z4_PECCP/65-237
C6DX04_MYCTK/29-179
C6E084_GEOSM/1-385
C6E2P8_GEOSM/14-161
C6E6K0_GEOSM/76-239
C6E7B6_GEOSM/3-147
C6E7B8_GEOSM/21-172
C6EIL6_ECOBD/67-234
C6GNX7_STRSX/77-229
C6GP75_STRSX/10-153
C6GPJ5_STRSX/1-149
C6GSY5_STRSX/333-496
C6GV50_STRS4/10-153
C6GVR5_STRS4/1-149
C6GX44_STRS4/77-229
C6GYE7_STRS4/333-496
C6HEC8_AJECH/46-308
C6HWC3_9BACT/79-225
C6I9B1_9BACE/18-175
C6I9E0_9BACE/76-233
C6ILV0_9BACE/18-175
C6ILV9_9BACE/76-233
C6IW06_9BACL/15-165
C6IWX4_9BACL/334-496
C6IZW2_9BACL/76-228
C6J6Y8_9BACL/1-147
C6J8B1_9FIRM/71-240
C6JAF3_9FIRM/15-172
C6JGH5_9FIRM/8-154
C6JH30_9FIRM/361-524
C6JH82_9FIRM/1-386
C6JII2_FUSVA/1-158
C6JM49_FUSVA/10-159
C6JNX8_FUSVA/73-228
C6JQ52_FUSVA/1-373
C6L933_9FIRM/362-525
C6LAA7_9FIRM/92-252
C6LB29_9FIRM/2-387
C6LMF0_9FIRM/10-158
C6LZW6_GIAIB/18-521
C6LZY0_GIAIB/8-488
C6M8Z5_NEISI/68-232
C6MZX8_9GAMM/63-230
C6NRI5_9GAMM/66-232
C6NUA0_9GAMM/71-234
C6NXH8_9GAMM/11-170
C6PNS8_9CLOT/10-159
C6PPC6_9CLOT/1-382
C6PQW8_9CLOT/1-130
C6PXQ7_9CLOT/35-190
C6Q034_9CLOT/72-239
C6Q0G1_9CLOT/343-505
C6RAH8_9CORY/12-165
C6RCY4_9PROT/1-170
C6RIZ9_9PROT/57-212
C6RPU9_ACIRA/65-226
C6RWR5_VIBCH/1-143
C6S2I7_VIBCH/30-197
C6S6A0_NEIML/68-232
C6SCK8_NEIME/68-232
C6SI25_NEIME/68-232
C6SP16_STRMN/9-157
C6SPM1_STRMN/77-229
C6SPZ6_STRMN/10-153
C6ST57_STRMN/334-497
C6TTR3_BURPS/67-232
C6UD02_ECOBR/67-234
C6USZ7_ECO5T/67-234
C6V5J7_NEORI/81-247
C6VIH9_LACPJ/343-509
C6VPD0_LACPJ/13-155
C6VQG7_LACPJ/2-147
C6VR18_LACPJ/79-230
C6VRI3_LACPJ/10-155
C6VZ47_DYAFD/78-235
C6W208_DYAFD/12-175
C6WDK5_ACTMD/14-164
C6WX66_METML/67-231
C6X239_FLAB3/74-233
C6X2B0_FLAB3/14-171
C6XAI4_METSD/67-231
C6XG71_LIBAP/88-250
C6XKA3_HIRBI/102-266
C6XU81_PEDHD/74-231
C6Y0K2_PEDHD/11-169
C6YCP6_VIBCH/1-143
C6YG73_VIBCH/69-236
C6YNL6_FRATT/69-240
C6YXB2_9GAMM/69-240
C6Z2Z8_9BACE/18-175
C6Z5N8_9BACE/93-250
C7BXE2_HELPB/21-200
C7BYF3_HELPB/1-147
C7BYT3_HELPB/42-198
C7C8N0_METED/104-268
C7CRA7_ENTFA/332-497
C7CSI2_ENTFA/11-162
C7CSQ5_ENTFA/1-147
C7CT71_ENTFA/10-155
C7D0C5_ENTFA/332-497
C7D375_ENTFA/11-162
C7D3E8_ENTFA/1-147
C7D3W7_ENTFA/10-155
C7D8C1_9RHOB/1-146
C7DA18_9RHOB/87-244
C7DI95_9EURY/15-164
C7DIF7_9EURY/11-165
C7DZV8_9BACT/67-244
C7G6I1_9FIRM/71-237
C7G900_9FIRM/11-160
C7G9C7_9FIRM/360-523
C7GD75_9FIRM/1-387
C7GDK5_9FIRM/14-158
C7GRM3_YEAS2/24-200
C7H0U6_9FIRM/51-207
C7H128_9FIRM/128-296
C7H203_9FIRM/11-396
C7H4N3_9FIRM/334-496
C7H6A7_9FIRM/17-161
C7H6M6_9FIRM/108-263
C7HBW5_CLOTM/9-157
C7HDU4_CLOTM/2-149
C7HEP9_CLOTM/75-231
C7HGB7_CLOTM/73-229
C7HHB5_CLOTM/346-508
C7HS56_9FIRM/8-393
C7HSS8_9FIRM/21-167
C7HTZ0_9FIRM/76-242
C7HV29_9FIRM/341-504
C7IPK6_THEET/9-155
C7IRI7_THEET/157-319
C7ITY9_THEET/1-378
C7IUK8_THEET/1-117
C7JE67_ACEP3/105-269
C7JQC7_ACEPA/105-269
C7JZJ2_ACEPA/105-269
C7K2B0_ACEPA/105-269
C7KBH9_ACEPA/105-269
C7KKU5_ACEPA/105-269
C7KV56_ACEPA/105-269
C7L4Y4_ACEPA/105-269
C7LCL7_BRUMC/89-251
C7LM09_MYCML/13-195
C7LRI8_DESBD/10-157
C7LT47_DESBD/1-144
C7LTJ5_DESBD/5-154
C7LU21_DESBD/82-237
C7LWY9_DESBD/17-165
C7M633_CAPOD/74-231
C7M8M2_CAPOD/12-170
C7MMI3_CRYCD/91-246
C7MNL6_CRYCD/17-167
C7MP62_CRYCD/1-153
C7N0X9_SLAHD/74-230
C7N4Z4_SLAHD/17-167
C7N6W5_SLAHD/1-153
C7NAM2_LEPBD/71-228
C7NBY1_LEPBD/1-144
C7NDA8_LEPBD/17-180
C7NEA4_LEPBD/104-261
C7NMR0_HALUD/63-224
C7NR80_HALUD/156-304
C7NRE7_HALUD/155-303
C7NTR3_HALUD/251-421
C7NUV1_HALUD/17-162
C7NWC1_HALMD/11-158
C7NWR6_HALMD/149-297
C7NY37_HALMD/157-302
C7P1H8_HALMD/18-182
C7P1R4_HALMD/59-219
C7P4J8_HALMD/247-416
C7P5C4_METFA/6-156
C7P683_METFA/2-145
C7P7Y7_METFA/15-167
C7P857_METFA/18-163
C7P8M7_METFA/358-533
C7P9A2_METFA/158-304
C7PRF1_CHIPD/73-230
C7PUY8_CHIPD/10-168
C7QMW9_CYAP0/82-243
C7QP40_CYAP0/78-235
C7QP51_CYAP0/67-229
C7RAG3_KANKD/73-240
C7RG33_ANAPD/1-386
C7RGG8_ANAPD/342-505
C7RGP2_ANAPD/17-164
C7RHH6_ANAPD/71-237
C7RQM7_ACCPU/67-234
C7T217_9CAUD/64-263
C7T7Z0_LACRG/11-155
C7T8S3_LACRG/345-511
C7TAL5_LACRG/9-154
C7TCH6_LACRG/1-147
C7TD00_LACRG/75-227
C7TFH3_LACRL/345-511
C7THB2_LACRL/9-154
C7TJ96_LACRL/1-147
C7TJN4_LACRL/75-227
C7TN24_LACRL/11-155
C7U5T9_ENTFA/332-497
C7U773_ENTFA/10-155
C7U8J1_ENTFA/1-147
C7U920_ENTFA/11-162
C7UFW5_ENTFA/348-513
C7UGD8_ENTFA/10-155
C7UGZ4_ENTFA/1-147
C7UHB6_ENTFA/11-162
C7ULZ9_ENTFA/332-497
C7UPZ2_ENTFA/11-162
C7UQ63_ENTFA/1-147
C7UQA3_ENTFA/10-155
C7UUV4_ENTFA/1-147
C7UVB9_ENTFA/10-155
C7UVN3_ENTFA/11-162
C7UY51_ENTFA/341-506
C7V2V2_ENTFA/348-513
C7V5C4_ENTFA/10-155
C7V5T1_ENTFA/1-147
C7V604_ENTFA/11-162
C7V763_ENTFA/332-497
C7VCC3_ENTFA/10-155
C7VCT7_ENTFA/1-147
C7VD10_ENTFA/11-162
C7VK53_ENTFA/348-513
C7VN16_ENTFA/11-162
C7VN90_ENTFA/1-147
C7VNQ1_ENTFA/10-155
C7VSY9_ENTFA/332-497
C7VVF4_ENTFA/11-162
C7VVM5_ENTFA/1-147
C7VWA5_ENTFA/10-155
C7W075_ENTFA/348-513
C7W298_ENTFA/11-162
C7W2G8_ENTFA/1-147
C7W2X2_ENTFA/10-155
C7W8S6_ENTFA/40-205
C7W9Y9_ENTFA/10-155
C7WAE9_ENTFA/1-147
C7WAM2_ENTFA/11-162
C7WF26_ENTFA/348-513
C7WKD4_ENTFA/10-155
C7WKU6_ENTFA/1-147
C7WL19_ENTFA/11-162
C7WNU3_ENTFA/10-155
C7WPA0_ENTFA/1-147
C7WPH0_ENTFA/11-162
C7WTR6_ENTFA/337-502
C7WYR2_ENTFA/348-513
C7X1K5_ENTFA/11-162
C7X1S8_ENTFA/1-147
C7X289_ENTFA/10-155
C7X8R4_9PORP/76-233
C7X8W5_9PORP/17-176
C7XHE7_9LACO/1-147
C7XIH9_9LACO/70-221
C7XJH7_9LACO/347-515
C7XLK4_9LACO/10-154
C7XNK7_9FUSO/14-164
C7XPQ3_9FUSO/66-221
C7XRP7_9FUSO/1-374
C7XRY3_9FUSO/11-167
C7XT99_9FUSO/58-215
C7XTQ6_9LACO/77-228
C7XU57_9LACO/2-147
C7XWK1_9LACO/10-155
C7XXJ2_9LACO/348-514
C7XZS9_9LACO/2-147
C7Y053_9LACO/70-222
C7Y0I3_9LACO/348-514
C7Y1U9_9LACO/12-155
C7Y3Q7_9LACO/10-154
C7Y564_9LACO/176-344
C7Y5C0_9LACO/70-221
C7Y7C6_9LACO/1-147
C7YA48_ENTFA/10-155
C7YA85_ENTFA/1-147
C7YAZ1_ENTFA/11-162
C7YGE0_ENTFA/332-497
C7YY75_NECH7/6-184
C7ZEK0_NECH7/35-180
C7ZT76_STAAU/331-495
C7ZXM1_STAAU/75-226
C7ZXS9_STAAU/11-156
C7ZYG1_STAAU/2-149
C8A0V7_STAAU/331-495
C8A4P1_STAAU/75-226
C8A4V5_STAAU/11-156
C8A607_STAAU/2-149
C8A789_STAAU/331-495
C8ACM4_STAAU/75-226
C8ACT2_STAAU/11-156
C8ADE8_STAAU/2-149
C8AFS0_STAAU/331-495
C8AIV9_STAAU/75-226
C8AJ15_STAAU/11-156
C8AL41_STAAU/2-149
C8AP40_STAAU/331-495
C8ASP0_STAAU/75-226
C8ASU8_STAAU/11-156
C8ATE5_STAAU/2-149
C8JSQ5_LISMO/335-499
C8JTG0_LISMO/1-147
C8JUS2_LISMO/8-153
C8JUX4_LISMO/76-227
C8JZ79_LISMO/335-499
C8K048_LISMO/76-227
C8K0A0_LISMO/8-153
C8K0M8_LISMO/1-147
C8K8S9_LISMO/1-147
C8K908_LISMO/76-227
C8K959_LISMO/8-153
C8KCV9_LISMO/335-499
C8KJ61_STAAU/75-226
C8KL03_STAAU/11-156
C8KL65_STAAU/331-495
C8KNQ9_STAAU/1-147
C8KRE4_STAAU/75-226
C8KSN1_STAAU/11-156
C8KTQ5_STAAU/331-495
C8KV53_STAAU/1-147
C8KX63_9PAST/63-227
C8L0D7_STAAU/2-149
C8L154_STAAU/11-162
C8L2M6_STAAU/11-156
C8L3E7_STAAU/331-495
C8L803_STAAU/75-226
C8L907_STAAU/11-156
C8L9A3_STAAU/2-149
C8LA87_STAAU/331-495
C8LG78_STAAU/2-149
C8LHI8_STAAU/11-156
C8LIP5_STAAU/75-226
C8LJK4_STAAU/331-495
C8LPK0_STAAU/2-149
C8LR85_STAAU/11-156
C8LS12_STAAU/331-495
C8LTV2_STAAU/75-226
C8LZK6_STAAU/2-149
C8M043_STAAU/75-226
C8M0A0_STAAU/11-156
C8M0X1_STAAU/331-495
C8M4G6_STAAU/2-149
C8M7X1_STAAU/75-226
C8M833_STAAU/11-156
C8M8L2_STAAU/331-495
C8MCA9_STAAU/2-149
C8MCX9_STAAU/331-495
C8MFA6_STAAU/75-226
C8MFG4_STAAU/11-156
C8MJS7_STAAU/75-226
C8MLV3_STAAU/331-495
C8MM24_STAAU/2-149
C8MPQ6_STAAU/11-156
C8MV33_STAAU/75-226
C8MV51_STAAU/331-495
C8MWE8_STAAU/2-149
C8MWZ3_STAAU/11-156
C8MZ24_STAAU/2-149
C8MZS3_STAAU/331-495
C8N080_STAAU/75-226
C8N1A9_STAAU/11-156
C8NEH4_9LACT/1-147
C8NEX6_9LACT/13-158
C8NEX7_9LACT/14-159
C8NEZ1_9LACT/77-228
C8NI07_9LACT/351-516
C8NPI5_COREF/1-142
C8P523_9LACO/345-511
C8P764_9LACO/19-164
C8P7V3_9LACO/78-229
C8P8M9_9LACO/1-147
C8PAM4_9LACO/2-147
C8PAV1_9LACO/70-221
C8PB08_9LACO/347-514
C8PCJ6_9LACO/10-153
C8PJ69_9PROT/1-142
C8PKF4_9PROT/45-199
C8PPU2_9SPIO/71-217
C8PRN0_9SPIO/18-166
C8PSS2_9SPIO/16-189
C8PUF7_9GAMM/71-232
C8Q150_9GAMM/1-146
C8S062_9RHOB/87-244
C8S324_9RHOB/1-146
C8SFC8_9RHIZ/90-251
C8T516_KLEPR/67-234
C8TGQ4_ECO26/67-234
C8UAP6_ECO10/67-234
C8UF98_ECO1A/67-234
C8V714_EMENI/29-237
C8VZ06_DESAS/3-146
C8VZX5_DESAS/75-233
C8W4P2_DESAS/10-159
C8W717_ATOPD/19-172
C8W9D9_ATOPD/1-385
C8WA12_ATOPD/79-235
C8WFH2_ZYMMN/81-247
C8WI32_EGGLE/17-168
C8WMH4_EGGLE/74-229
C8WP36_EGGLE/1-296
C8WQG4_ALIAD/72-232
C8WSK6_ALIAD/2-147
C8WWJ1_ALIAD/20-169
C8WZW9_DESRD/81-234
C8X0G4_DESRD/11-158
C8X2I7_DESRD/14-164
C8X381_DESRD/1-144
C8X5I8_DESRD/17-165
C8XJC2_NAKMY/30-181
C8ZA02_YEAS8/24-200
C8ZW54_ENTGA/56-207
C8ZZB5_ENTGA/1-146
C9A3A4_ENTGA/10-155
C9A4B3_ENTGA/162-327
C9A4N4_ENTCA/1-147
C9A8G4_ENTCA/70-221
C9A8S8_ENTCA/162-327
C9ABM4_ENTCA/10-155
C9AEX5_ENTFC/77-228
C9AFC2_ENTFC/1-147
C9AGZ2_ENTFC/332-496
C9AI97_ENTFC/10-155
C9ANP8_ENTFC/56-207
C9AP54_ENTFC/1-147
C9AQH6_ENTFC/332-496
C9ARC5_ENTFC/10-155
C9AWJ8_ENTCA/70-221
C9AWX8_ENTCA/162-327
C9AZI0_ENTCA/10-155
C9B1B4_ENTCA/1-147
C9B5V3_ENTFC/56-207
C9B6A1_ENTFC/1-147
C9B8B0_ENTFC/10-155
C9B8F5_ENTFC/332-496
C9BC28_ENTFC/77-228
C9BCH6_ENTFC/1-147
C9BFJ5_ENTFC/332-496
C9BGB8_ENTFC/10-155
C9BJA7_ENTFC/77-228
C9BJQ3_ENTFC/1-147
C9BK45_ENTFC/332-496
C9BN28_ENTFC/10-155
C9BSA4_ENTFC/1-147
C9BSP8_ENTFC/56-207
C9BUM0_ENTFC/189-353
C9BX82_ENTFC/10-155
C9C190_ENTFC/56-207
C9C1N8_ENTFC/1-147
C9C3W0_ENTFC/332-496
C9C5T5_ENTFC/10-155
C9C8V5_ENTFC/1-147
C9C9A4_ENTFC/56-207
C9CBN7_ENTFC/234-398
C9CEU2_ENTFC/10-155
C9CJW8_ENTCA/70-221
C9CLY2_ENTCA/162-327
C9CMV5_ENTCA/10-155
C9CPN2_ENTCA/1-147
C9CVK4_9RHOB/84-242
C9D286_9RHOB/1-147
C9KKC6_9FIRM/11-158
C9KKH1_9FIRM/72-233
C9KKI6_9FIRM/1-384
C9KM26_9FIRM/339-501
C9KSU7_9BACE/18-175
C9KSX5_9BACE/76-233
C9L4L8_RUMHA/382-545
C9LAT7_RUMHA/1-386
C9LB27_RUMHA/9-154
C9LBD4_RUMHA/71-240
C9LG96_9BACT/19-186
C9LGM4_9BACT/76-233
C9LKW7_9FIRM/81-235
C9LQB8_9FIRM/339-501
C9LR67_9FIRM/1-153
C9LRE7_9FIRM/21-166
C9LTT2_9FIRM/11-161
C9LTU4_9FIRM/15-398
C9LW29_9FIRM/73-227
C9LYM4_9FIRM/342-505
C9LZ77_LACHE/70-222
C9LZK9_LACHE/1-147
C9M0N7_LACHE/347-515
C9M3M1_LACHE/10-154
C9M9I0_9BACT/78-223
C9MBT1_HAEIF/63-228
C9MIX8_HAEIF/63-228
C9MKH9_9BACT/18-176
C9MN21_9BACT/76-232
C9MWT7_9FUSO/87-242
C9MYA0_9FUSO/1-144
C9N091_9FUSO/5-125
C9N165_9FUSO/104-261
C9NMZ8_9VIBR/64-231
C9NYG4_9VIBR/1-143
C9P1H2_VIBME/1-138
C9PCS3_VIBFU/1-143
C9PEK6_VIBFU/12-161
C9PL07_VIBFU/64-231
C9PRX8_9PAST/63-228
C9PZG5_9BACT/76-233
C9Q0A6_9BACT/17-175
C9Q6L2_9VIBR/64-231
C9Q7F4_9VIBR/1-143
C9QCL0_VIBOR/64-231
C9QJX9_VIBOR/1-143
C9QZM4_ECOD1/67-234
C9R3T5_AGGAD/63-228
C9R8S7_AMMDK/1-138
C9R8X4_AMMDK/10-165
C9RBA5_AMMDK/72-223
C9RDL4_METVM/358-534
C9RED0_METVM/1-119
C9REJ6_METVM/20-164
C9RFX8_METVM/14-164
C9RG13_METVM/15-165
C9RHB9_METVM/2-145
C9RI14_METVM/160-306
C9RIN9_FIBSS/65-220
C9RJS8_FIBSS/86-234
C9RJY0_FIBSS/6-156
C9RTI1_GEOSY/11-157
C9RUQ1_GEOSY/76-227
C9RXB2_GEOSY/334-498
C9S6R1_VERA1/71-244
C9S6T8_VERA1/24-156
C9T6Z5_9RHIZ/89-251
C9TFP9_9RHIZ/89-251
C9TL65_9RHIZ/89-251
C9TWI2_9RHIZ/89-251
C9U4A0_BRUAB/89-251
C9UDA1_BRUAB/89-251
C9UMS9_BRUAB/89-251
C9UYT4_BRUAB/89-251
C9VB64_BRUNE/89-251
C9VL09_9RHIZ/89-251
C9VTZ2_BRUAB/89-251
C9X089_NEIM8/68-232
C9XG73_SALTD/67-234
C9XK54_CLODC/1-374
C9XNB7_CLODC/72-228
C9XP42_CLODC/23-176
C9XSW0_CLODC/345-507
C9XZR4_CROTZ/43-210
C9YGV9_9BURK/101-266
C9YIE4_CLODR/1-374
C9YKQ1_CLODR/23-176
C9YPX0_CLODR/72-228
C9YSF0_CLODR/345-507
C9ZXE4_TRYB9/16-184
D0ACQ3_ENTFC/332-496
D0AEP2_ENTFC/1-147
D0AF36_ENTFC/56-207
D0AGB6_ENTFC/10-155
D0AJU7_ENTFC/332-496
D0AM86_ENTFC/1-147
D0AMN1_ENTFC/56-207
D0AQL0_ENTFC/10-155
D0B052_BRUAB/89-251
D0B8Z4_BRUME/89-251
D0BAN6_BRUSU/89-251
D0BJV5_9LACT/13-158
D0BKK4_9LACT/1-147
D0BKN4_9LACT/77-228
D0BLJ4_9LACT/353-518
D0BPB3_9FUSO/14-164
D0BQ90_9FUSO/66-221
D0BRX0_9FUSO/1-374
D0BSI5_9FUSO/58-215
D0BTV8_9FUSO/11-166
D0BZ72_9GAMM/65-226
D0CF49_ACIBA/65-226
D0CIZ7_9SYNE/74-230
D0CT10_9RHOB/84-241
D0CVR4_9RHOB/1-147
D0D6X3_9RHOB/84-241
D0D7R3_9RHOB/1-147
D0DG49_9LACO/347-515
D0DGJ9_9LACO/1-147
D0DHN2_9LACO/70-221
D0DJN8_9LACO/10-154
D0DL82_9LACO/70-222
D0DMN0_9LACO/2-147
D0DPT6_9LACO/348-514
D0DQ43_9LACO/12-155
D0DRA4_LACFE/2-147
D0DSC0_LACFE/346-512
D0DUQ9_LACFE/10-155
D0DVG4_LACFE/77-228
D0DW89_9LACO/2-147
D0DWL3_9LACO/70-222
D0DZ90_9LACO/348-514
D0DZN2_9LACO/12-155
D0EM60_DEIRA/67-221
D0FVL3_ERWPY/67-229
D0GEN3_BRUME/89-251
D0GIS6_9FUSO/71-228
D0GJZ8_9FUSO/1-144
D0GNE3_9FUSO/18-177
D0GPB1_9FUSO/73-230
D0GQS0_VIBMI/69-236
D0GQS1_VIBMI/28-173
D0GUC7_VIBMI/1-143
D0H557_VIBCH/30-197
D0H8V2_VIBCH/1-143
D0HHD2_VIBMI/28-173
D0HHD3_VIBMI/33-200
D0HHL9_VIBMI/1-143
D0HSL9_VIBCH/30-197
D0HT62_VIBCH/1-143
D0HX37_VIBCH/30-197
D0I0C4_VIBCH/1-143
D0I829_VIBHO/64-231
D0IBF3_VIBHO/1-144
D0IKB2_9VIBR/1-143
D0IM34_9VIBR/64-231
D0IRK5_HELP1/42-198
D0IRR1_HELP1/2-147
D0J0B8_COMT2/66-231
D0J8X8_BLASP/6-132
D0JBD9_BLASB/8-165
D0JGD1_YERPD/67-234
D0JQU4_YERP1/67-234
D0JYP0_HELP5/42-198
D0JYU8_HELP5/1-147
D0K5L4_STAAD/75-226
D0K5U4_STAAD/11-156
D0K6H6_STAAD/1-147
D0K735_STAAD/331-495
D0KHT0_PECWW/65-237
D0KN20_SULS9/2-142
D0KXT7_HALNC/71-240
D0LBI9_GORB4/12-161
D0LJ88_HALO1/73-239
D0MFV1_RHOM4/76-233
D0MJD9_RHOM4/11-166
D0NLB3_PHYIT/37-205
D0PDM8_BRUSU/89-251
D0PKY5_BRUSU/89-251
D0R2G2_LACJF/10-154
D0R2Q6_LACJF/347-514
D0R3K3_LACJF/70-221
D0R464_LACJF/2-147
D0RJH0_9RHIZ/89-251
D0RNX1_9RICK/79-245
D0RRW8_9STRE/340-503
D0RTX2_9STRE/77-229
D0RUA2_9STRE/10-153
D0RWB1_9STRE/1-149
D0S4U1_ACICA/65-226
D0SFP4_ACIJO/65-226
D0SNR7_ACIJU/65-226
D0SYH1_ACILW/65-226
D0T7S1_ACIRA/65-226
D0TJ22_9BACE/76-233
D0TJ89_9BACE/17-176
D0TUE6_9BACE/76-233
D0TUG2_9BACE/18-175
D0W048_NEICI/68-232
D0W713_NEILA/68-232
D0WDY8_9ACTN/17-167
D0WEY6_9ACTN/1-296
D0WJD4_9ACTN/78-232
D0WSP1_VIBAL/64-231
D0X0R2_VIBAL/1-143
D0X5L0_VIBHA/64-231
D0X943_VIBHA/1-143
D0YY31_LISDA/1-143
D0Z003_LISDA/64-231
D0ZAS4_EDWTE/1-145
D0ZDY1_EDWTE/67-234
D0ZWD8_SALT1/67-234
D1A0C9_CHLPP/82-245
D1AAF3_THECD/33-182
D1AGF3_SEBTE/73-229
D1AJB4_SEBTE/1-146
D1AL25_SEBTE/71-227
D1AM86_SEBTE/9-168
D1ATN3_ANACI/90-254
D1AWA1_STRM9/70-228
D1AXI6_STRM9/1-142
D1AY62_STRM9/71-225
D1AYS2_STRM9/10-157
D1B0G0_SULD5/8-151
D1B0J6_SULD5/1-144
D1B0U0_SULD5/48-201
D1B2R6_SULD5/2-142
D1B605_THEAS/70-198
D1B9N0_THEAS/2-146
D1BAB9_THEAS/9-162
D1BM62_VEIPT/12-162
D1BMS5_VEIPT/2-152
D1BND6_VEIPT/75-229
D1BPQ2_VEIPT/350-512
D1C377_SPHTD/29-182
D1C3K1_SPHTD/104-256
D1CCV3_THET1/1-379
D1CG92_THET1/73-231
D1CYM0_9RHIZ/89-251
D1D4T6_NEIGO/68-232
D1DBR7_NEIGO/68-232
D1DI41_NEIGO/68-232
D1DN84_NEIGO/68-232
D1DTS7_NEIGO/68-232
D1E1J8_NEIGO/68-232
D1E7X5_NEIGO/68-232
D1EEC0_NEIGO/68-232
D1EMS9_9RHIZ/89-251
D1EW68_BRUME/89-251
D1F9E6_BRUME/89-251
D1FG64_9RHIZ/89-251
D1GMP9_STAA0/75-226
D1GN76_STAA0/11-156
D1GPB0_STAA0/1-147
D1GQC5_STAA0/63-217
D1GU26_STAA0/331-495
D1J8I1_MYCHP/335-499
D1J8W8_MYCHP/12-163
D1J8W9_MYCHP/18-166
D1JF23_9ARCH/171-324
D1JH96_9ARCH/14-165
D1JV40_9BACE/18-175
D1JV74_9BACE/76-233
D1K089_9BACE/93-250
D1K1L5_9BACE/18-175
D1KBE6_9GAMM/61-229
D1N2Z0_9BACT/14-165
D1N3X2_9BACT/6-396
D1N562_9BACT/74-238
D1ND84_HAEIF/13-147
D1NFN0_HAEIF/1-140
D1NIU5_CLOTM/9-157
D1NJE4_CLOTM/75-231
D1NL62_CLOTM/73-229
D1NMD5_CLOTM/2-147
D1NNM5_CLOTM/346-508
D1P3Y3_9ENTR/67-234
D1PBT9_9BACT/76-232
D1PDA4_9BACT/19-177
D1PL43_9FIRM/333-494
D1PLD4_9FIRM/80-234
D1PLN2_9FIRM/14-157
D1PQ19_9FIRM/3-387
D1PSV3_9BACT/18-177
D1PXX9_9BACT/76-232
D1Q6R0_STAAU/75-226
D1Q7Z4_STAAU/331-495
D1QAM1_STAAU/2-149
D1QB56_STAAU/11-156
D1QI16_STAAU/331-495
D1QI56_STAAU/11-156
D1QIU1_STAAU/2-149
D1QJA7_STAAU/75-226
D1QPZ1_9BACT/17-175
D1QT21_9BACT/76-232
D1QXX8_STAAU/75-226
D1QY36_STAAU/11-156
D1R177_STAAU/331-495
D1R219_STAAU/2-149
D1R7P0_9CHLA/81-244
D1RIR5_LEGLO/63-230
D1RZQ7_SEROD/67-234
D1TRU7_YERPE/67-234
D1VS52_9FIRM/70-237
D1VSB1_9FIRM/15-164
D1VW23_9FIRM/342-505
D1VWR6_9BACT/17-176
D1W2B4_9BACT/76-232
D1W2I6_9BACT/38-196
D1W488_9BACT/76-232
D1W9H9_9LACO/348-514
D1WBA5_9LACO/2-147
D1WBC2_9LACO/2-147
D1WCF0_9LACO/12-155
D1WD92_9LACO/70-222
D1WDE6_9LACO/12-155
D1WGJ9_9LACO/348-514
D1WHV8_9LACO/70-222
D1WIM9_STAEP/1-147
D1WJ75_STAEP/331-495
D1WMT2_STAEP/11-156
D1WMZ7_STAEP/75-226
D1XVV3_9BACT/16-175
D1XVX7_9BACT/76-233
D1Y6L7_9BACT/79-231
D1Y7J5_9BACT/11-153
D1YFV2_9LACO/70-221
D1YGU8_9LACO/2-147
D1YJL4_9LACO/10-154
D1YKD5_9LACO/347-514
D1YM86_9FIRM/12-161
D1YPI2_9FIRM/350-512
D1YRG3_9FIRM/2-152
D1YS35_9FIRM/74-228
D1YUV4_METPS/148-299
D1YVE8_METPS/1-128
D1YWB8_METPS/22-168
D1YZE3_METPS/20-153
D1Z122_METPS/330-498
D1Z196_METPS/2-130
D1Z2G0_METPS/9-149
D1ZCP5_SORMK/28-230
D1ZR92_SORMK/53-198
D2A725_SHIF2/67-234
D2ALY5_FRATE/69-240
D2AXT3_STRRD/22-173
D2BI15_DEHSV/74-230
D2BLA5_LACLK/1-152
D2BPA6_LACLK/77-229
D2BPL5_LACLK/7-150
D2BPM4_LACLK/332-497
D2BSB3_DICD5/66-233
D2C3J3_THENR/7-152
D2C3P3_THENR/72-227
D2C685_THENR/1-381
D2C6M2_THENR/2-140
D2EFS2_9EURY/16-149
D2EH07_PEDAC/342-508
D2EIV8_PEDAC/2-148
D2EK41_PEDAC/10-155
D2ELC4_PEDAC/76-228
D2EMM4_9STRE/310-473
D2EP01_9STRE/14-157
D2EPJ6_9STRE/81-233
D2EQ78_9STRE/1-149
D2EYY2_9BACE/76-233
D2EZ04_9BACE/18-175
D2F392_STAAU/331-495
D2F7R1_STAAU/75-226
D2F7W9_STAAU/11-156
D2F8I6_STAAU/2-149
D2FDV4_STAAU/75-226
D2FE11_STAAU/11-156
D2FF35_STAAU/2-149
D2FH75_STAAU/331-495
D2FMH3_STAAU/75-226
D2FMN2_STAAU/11-156
D2FNI3_STAAU/2-149
D2FQU3_STAAU/331-495
D2FRN4_STAAU/331-495
D2FVZ1_STAAU/75-226
D2FW49_STAAU/11-156
D2FWR7_STAAU/2-149
D2G173_STAAU/11-156
D2G2K3_STAAU/75-226
D2G2S2_STAAU/2-149
D2G4W1_STAAU/331-495
D2G9V3_STAAU/75-226
D2GA12_STAAU/11-156
D2GB35_STAAU/2-149
D2GDC7_STAAU/331-495
D2GGY8_STAAU/75-226
D2GH45_STAAU/11-156
D2GHR7_STAAU/2-149
D2GKY7_STAAU/331-495
D2GMM0_STAAU/331-495
D2GS36_STAAU/75-226
D2GS94_STAAU/11-156
D2GT18_STAAU/2-149
D2HBT3_AILME/3-165
D2HPY1_AILME/2-187
D2L0W6_9DELT/75-230
D2L1U1_9DELT/11-157
D2L2C5_9DELT/17-165
D2L2K5_9DELT/2-145
D2L7U9_9DELT/11-159
D2MJC9_9BACT/92-248
D2MMB3_9FIRM/329-494
D2MN52_9FIRM/1-379
D2MNE2_9FIRM/1-381
D2MPZ2_9FIRM/15-159
D2MQN7_9FIRM/60-210
D2MSS5_CAMJE/47-200
D2MVD9_CAMJE/1-143
D2MVU9_CAMJE/47-200
D2MY03_CAMJE/1-143
D2N356_STAA5/331-495
D2N7X5_STAA5/75-226
D2N833_STAA5/11-156
D2N8Q4_STAA5/1-147
D2NM53_ECOS5/67-234
D2P008_LISM1/335-499
D2P274_LISM1/1-147
D2P2F4_LISM1/104-255
D2P2K5_LISM1/9-154
D2P510_LISM2/1-147
D2P590_LISM2/104-255
D2P5E1_LISM2/9-154
D2PBD2_LISM2/335-499
D2PF76_SULID/2-140
D2QL07_SPILD/88-243
D2QT58_SPILD/17-174
D2R117_PIRSD/11-165
D2R2J0_PIRSD/72-229
D2RDB8_ARCPA/6-162
D2RDK0_ARCPA/15-151
D2RE17_ARCPA/14-150
D2RFM9_ARCPA/154-301
D2RHW0_ARCPA/328-496
D2RIU7_ACIFV/1-146
D2RKW2_ACIFV/14-160
D2RLC4_ACIFV/75-232
D2RN25_ACIFV/346-509
D2RPX4_HALTV/68-223
D2RRG7_HALTV/155-300
D2RRS4_HALTV/19-185
D2RSN6_HALTV/10-160
D2RTQ1_HALTV/246-415
D2RZ17_HALTV/44-194
D2RZ74_HALTV/151-301
D2SDW3_GEOOG/29-179
D2T6A0_ERWP6/67-229
D2TSQ8_CITRI/67-234
D2U1X9_9ENTR/65-232
D2UA75_XANAP/68-233
D2UIJ2_STAAU/331-495
D2UMR0_STAAU/75-226
D2UMY1_STAAU/11-156
D2UNQ7_STAAU/2-149
D2USQ2_STAAU/75-226
D2USW0_STAAU/11-156
D2UTK5_STAAU/2-149
D2UVU4_STAAU/331-495
D2VRC0_NAEGR/28-194
D2YCV8_VIBMI/28-173
D2YCV9_VIBMI/64-231
D2YJ18_VIBMI/1-143
D2YMF7_VIBMI/64-231
D2YMF8_VIBMI/28-173
D2YQB1_VIBMI/1-143
D2Z3W4_9BACT/23-169
D2Z8Y2_9BACT/79-231
D2ZJY3_9ENTR/67-234
D2ZP38_METSM/15-154
D2ZQL7_METSM/18-162
D2ZRZ0_METSM/355-541
D2ZSY1_NEIMU/68-232
D3A3D4_NEISU/68-232
D3A9D5_9CLOT/67-232
D3AAL4_9CLOT/363-526
D3AKT4_9CLOT/7-154
D3ALN3_9CLOT/3-387
D3B4B9_POLPA/16-235
D3D7B6_9ACTO/66-219
D3DGT0_HYDTT/1-137
D3DHJ8_HYDTT/12-156
D3DIU4_HYDTT/70-221
D3E0X3_METRM/5-145
D3E2L9_METRM/1-146
D3E4D6_METRM/19-164
D3E4F5_METRM/368-566
D3E5G6_GEOS4/1-147
D3E6P5_GEOS4/15-164
D3EJ91_GEOS4/344-506
D3EKT3_GEOS4/76-227
D3EP58_UCYNA/77-234
D3ER55_STAA4/331-495
D3EX32_STAA4/75-226
D3EXA0_STAA4/11-156
D3EXW4_STAA4/1-147
D3FDY9_CONWI/72-228
D3FE26_CONWI/19-168
D3FFP3_MYCGH/12-162
D3FH30_MYCGH/14-162
D3FI03_MYCGF/14-162
D3FJC8_MYCGF/12-162
D3FL13_CAMJI/47-200
D3FM92_CAMJI/1-143
D3FQF6_BACPE/332-496
D3FRR5_BACPE/2-134
D3FVG6_BACPE/2-146
D3FVX1_BACPE/76-227
D3FWZ7_BACPE/10-156
D3FXG2_BACPE/1-149
D3GTQ7_ECO44/67-234
D3H9G9_STRM6/10-153
D3HA58_STRM6/1-149
D3HAC9_STRM6/125-277
D3HBP1_STRM6/333-496
D3HCH7_STRG3/11-154
D3HCP7_STRG3/77-229
D3HFF7_STRG3/1-148
D3HGQ9_STRG3/335-497
D3HT79_LEGLN/63-230
D3HVH5_9BACT/17-176
D3HVV7_9BACT/76-232
D3I5J6_9BACT/76-232
D3I821_9BACT/17-176
D3IA88_9BACT/76-233
D3ICV9_9BACT/17-176
D3IGF0_9BACT/76-233
D3IHZ1_9BACT/17-175
D3KK33_LISMO/335-499
D3KQA4_LISMO/1-147
D3KQY9_LISMO/8-153
D3L104_9BACT/2-147
D3L2R1_9BACT/14-166
D3L481_9BACT/79-203
D3L6N3_OENOE/341-526
D3L9H4_OENOE/2-144
D3L9M7_OENOE/75-226
D3LAA4_OENOE/10-154
D3LDB3_ENTFC/1-147
D3LFA9_ENTFC/77-228
D3LH50_ENTFC/332-496
D3LHC9_ENTFC/10-155
D3LT83_9FIRM/1-265
D3LUH8_9FIRM/347-509
D3LVQ7_9FIRM/73-227
D3LWM4_9FIRM/11-158
D3M5S1_9ACTO/47-198
D3MQ18_9FIRM/348-510
D3MRT2_9FIRM/23-178
D3MS32_9FIRM/72-228
D3MSR9_9FIRM/1-145
D3NT58_AZOS1/105-269
D3P9A9_DEFDS/1-124
D3PAD6_DEFDS/81-244
D3PAU2_DEFDS/1-385
D3PBT3_DEFDS/8-160
D3PD73_DEFDS/2-145
D3PF51_DEFDS/84-255
D3PMT2_MEIRD/25-165
D3PPZ9_MEIRD/64-217
D3QC64_STALH/11-156
D3QCC3_STALH/75-229
D3QH05_STALH/331-495
D3QIS7_STALH/1-147
D3QQL5_ECOCB/67-234
D3R082_CLOB3/26-183
D3R0M1_CLOB3/12-391
D3R343_CLOB3/76-233
D3RHJ3_KLEVT/67-234
D3RNK4_ALLVD/2-145
D3RQX3_ALLVD/66-232
D3RY56_FERPA/1-153
D3RYR8_FERPA/21-164
D3RYY7_FERPA/148-297
D3RZB1_FERPA/15-149
D3S0K8_FERPA/13-148
D3S248_FERPA/2-123
D3S298_FERPA/329-495
D3S3U9_METSF/358-533
D3S4E1_METSF/15-167
D3S595_METSF/18-163
D3S5Z5_METSF/1-150
D3S611_METSF/6-156
D3S8G9_METSF/158-304
D3SGQ5_THISK/75-218
D3SJ17_DEHSG/74-230
D3SLB4_THEAH/2-136
D3SN08_THEAH/70-221
D3SP89_THEAH/13-156
D3SSE9_NATMM/151-299
D3STF6_NATMM/155-300
D3SVH1_NATMM/18-178
D3SYS0_NATMM/102-251
D3SYU4_NATMM/249-418
D3SYY5_NATMM/71-229
D3T1Z4_NATMM/1-146
D3T5H7_THEIA/1-378
D3T6V3_THEIA/336-498
D3T8K7_THEIA/78-229
D3T917_THEIA/9-155
D3T9Z6_ACIB4/14-172
D3TA25_ACIB4/1-142
D3TAQ4_ACIB4/13-142
D3TBV9_ACIB4/1-132
D3UG39_HELM1/47-201
D3UH14_HELM1/1-154
D3UK80_LISSS/335-499
D3UN34_LISSS/1-147
D3UNA8_LISSS/76-227
D3UNF8_LISSS/8-153
D3UUR5_CHLTS/81-244
D3V4G2_XENBS/67-234
D3V909_XENNA/67-234
D3VPS3_MYCA6/349-509
D3VQT2_MYCA6/12-160
D3VQT3_MYCA6/12-161
D4AR22_ARTBC/30-275
D4B9A7_9ENTR/1-145
D4BGM2_9ENTR/67-234
D4C092_PRORE/67-234
D4CC44_9CLOT/3-387
D4CD42_9CLOT/8-155
D4CGU1_9CLOT/73-238
D4CGV9_9CLOT/367-530
D4CJN4_9FIRM/105-268
D4CJT0_9FIRM/12-397
D4CP83_9FIRM/8-155
D4CQL2_9FIRM/358-521
D4CSI7_9FUSO/14-164
D4CTP9_9FUSO/56-213
D4CTV4_9FUSO/66-221
D4CUR4_9FUSO/4-380
D4CUS5_9FUSO/11-168
D4DFN6_TRIVH/30-275
D4DUX8_NEIEG/1-127
D4E237_SEROD/67-234
D4EBA6_AGGAC/63-228
D4EKP4_ENTFA/10-155
D4EL38_ENTFA/348-513
D4EQI8_ENTFA/1-147
D4EQR4_ENTFA/78-229
D4ESN0_ENTFA/348-513
D4ET88_ENTFA/78-229
D4ETG4_ENTFA/1-147
D4ETT1_ENTFA/10-155
D4F1P4_EDWTA/56-222
D4F7J6_EDWTA/1-144
D4FDG7_9LACO/1-147
D4FE98_9LACO/347-515
D4FG33_9LACO/10-154
D4FH23_9LACO/70-221
D4FIC3_STAEP/11-156
D4FII0_STAEP/75-226
D4FLR4_STAEP/337-501
D4FMB2_STAEP/4-154
D4FQA5_STROR/333-496
D4FRL8_STROR/96-248
D4FS70_STROR/10-153
D4FU18_STROR/1-149
D4FZG5_BACNA/76-227
D4G007_BACNA/8-154
D4G462_BACNA/333-497
D4G469_BACNA/1-147
D4GAM3_TREPC/37-187
D4GBC1_TREPC/72-209
D4GBL3_TREPC/33-191
D4GLP3_PANAM/69-235
D4GTP7_HALVD/59-223
D4GVG7_HALVD/147-296
D4GVJ5_HALVD/249-418
D4GYR9_HALVD/18-164
D4H035_HALVD/146-294
D4H0W4_DENA2/8-160
D4H1N4_DENA2/2-382
D4H2P1_DENA2/1-121
D4H407_DENA2/81-245
D4H8E9_DENA2/2-150
D4HWD0_ERWAC/69-229
D4IAA3_ERWAE/69-229
D4IM61_9BACT/57-214
D4IMB1_9BACT/16-175
D4IXK4_BUTFI/360-523
D4IYD5_BUTFI/1-384
D4IYH7_BUTFI/71-239
D4J0N4_BUTFI/6-167
D4J335_BUTFI/8-157
D4J4I8_9FIRM/16-170
D4J6T1_9FIRM/2-397
D4J6T2_9FIRM/1-386
D4J7H4_9FIRM/359-522
D4JB51_9FIRM/8-154
D4JCX1_9FIRM/329-494
D4JDA8_9FIRM/1-381
D4JF48_9FIRM/8-152
D4JID6_9FIRM/361-524
D4JIW8_9FIRM/1-385
D4JJH2_9FIRM/71-237
D4JLD9_9FIRM/6-153
D4JNT5_9FIRM/7-154
D4JQJ5_9FIRM/53-220
D4JU59_9FIRM/70-223
D4JVZ7_9FIRM/11-153
D4JYH5_9FIRM/324-486
D4JZJ3_9FIRM/1-386
D4K1Y1_9FIRM/13-157
D4K4W1_9FIRM/103-258
D4K5M1_9FIRM/104-259
D4K8R9_9FIRM/1-386
D4KBZ4_9FIRM/335-497
D4KCD6_9FIRM/60-208
D4KD04_9FIRM/13-157
D4KHK8_9FIRM/339-501
D4KIL5_9FIRM/11-139
D4KJ78_9FIRM/71-237
D4KKL4_9FIRM/11-160
D4KQ22_9FIRM/1-387
D4KQN2_9FIRM/10-154
D4KTN0_9FIRM/360-523
D4KUW7_9FIRM/11-160
D4KVT1_9FIRM/1-387
D4KWE0_9FIRM/14-158
D4KYB4_9FIRM/71-237
D4L1H9_9FIRM/339-502
D4L600_9FIRM/9-150
D4L7J2_9FIRM/332-493
D4LAM6_9FIRM/11-152
D4LB80_9FIRM/70-224
D4LBH3_9FIRM/337-497
D4LLK8_9FIRM/11-397
D4LNF0_9FIRM/218-381
D4LTW6_9FIRM/9-155
D4LX18_9FIRM/366-529
D4LXS0_9FIRM/115-284
D4LY84_9FIRM/1-386
D4LYI7_9FIRM/22-150
D4LZD4_9FIRM/1-384
D4M0U0_9FIRM/361-523
D4M2J7_9FIRM/71-241
D4M5I4_9FIRM/7-154
D4M9C8_9BACT/75-227
D4MB37_9ENTE/10-155
D4MBG5_9ENTE/1-147
D4MG37_9ENTE/332-497
D4MJE9_9FIRM/11-153
D4MLH5_9FIRM/70-223
D4MPC7_9FIRM/3-387
D4MS82_9FIRM/73-238
D4MTT2_9FIRM/369-532
D4MUF1_9FIRM/1-381
D4MVU2_9FIRM/71-238
D4MXM4_9FIRM/7-154
D4P0W6_STRSL/1-56
D4PJT9_LISMO/8-153
D4PJZ0_LISMO/76-227
D4PK70_LISMO/1-147
D4PLF9_LISMO/335-499
D4PTV1_LISMO/1-147
D4PU30_LISMO/76-227
D4PU84_LISMO/8-153
D4PX44_LISMO/335-499
D4Q0F2_LISMO/335-499
D4Q1Q3_LISMO/76-227
D4Q1V9_LISMO/8-153
D4Q533_LISMO/1-147
D4QH35_ENTFC/1-147
D4QHR7_ENTFC/77-228
D4QJG5_ENTFC/10-155
D4QNR8_ENTFC/332-496
D4QSP6_ENTFC/1-147
D4QVG6_ENTFC/332-496
D4QWQ3_ENTFC/77-228
D4QXQ7_ENTFC/10-155
D4R0K1_ENTFC/77-228
D4R1E2_ENTFC/10-155
D4R330_ENTFC/332-496
D4R3K4_ENTFC/1-147
D4R5X3_ENTFC/77-228
D4R869_ENTFC/1-147
D4RAR4_ENTFC/10-155
D4RCW8_ENTFC/332-496
D4RE58_ENTFC/77-228
D4REW3_ENTFC/1-147
D4RFR9_ENTFC/10-155
D4RKQ6_ENTFC/332-496
D4RMP3_ENTFC/77-228
D4RS09_ENTFC/1-147
D4RUQ5_ENTFC/10-155
D4RVJ3_ENTFC/332-496
D4RYF2_9FIRM/1-382
D4RYJ8_9FIRM/358-521
D4RYS0_9FIRM/71-239
D4RZ25_9FIRM/11-161
D4RZX8_9FIRM/11-158
D4S438_9FIRM/1-145
D4S4L1_9FIRM/11-158
D4S7Z9_9FIRM/72-226
D4S8H5_9FIRM/4-351
D4SIR0_ENTFC/10-155
D4SK52_ENTFC/77-228
D4SNR9_ENTFC/1-147
D4SPM3_ENTFC/332-496
D4T8N6_9XANT/67-232
D4TGM2_9NOST/82-243
D4TIL9_9NOST/84-241
D4TL45_9NOST/69-231
D4TNK0_9NOST/71-233
D4TQ28_9NOST/84-241
D4TQ77_9NOST/84-243
D4U4I9_STAAU/75-226
D4U6T9_STAAU/1-147
D4U7W0_STAAU/331-495
D4U7Y1_STAAU/11-156
D4UDY5_STAAU/11-156
D4UG26_STAAU/75-226
D4UGE6_STAAU/331-495
D4UHL5_STAAU/1-147
D4UX98_ENTFA/10-155
D4V0L9_ENTFA/332-497
D4V2X3_ENTFA/78-229
D4V370_ENTFA/1-147
D4V849_BACVU/93-250
D4V8N4_BACVU/18-175
D4VFS0_9BACE/76-233
D4VFT6_9BACE/18-175
D4VU63_ENTFC/1-147
D4VWM8_ENTFC/10-155
D4VYP5_ENTFC/77-228
D4W0A5_ENTFC/332-496
D4W307_9FIRM/2-145
D4W4C6_9FIRM/73-224
D4W5D9_9FIRM/337-500
D4W703_9FIRM/8-155
D4W768_9FIRM/10-153
D4WJH3_BACOV/18-175
D4WJL2_BACOV/76-233
D4WQY1_BACOV/18-175
D4WVS3_BACOV/87-244
D4XF00_9BURK/69-236
D4XUJ8_ACIHA/65-226
D4XUZ0_9MOLU/315-481
D4XVP4_9MOLU/12-161
D4XVP5_9MOLU/12-160
D4Y3K0_BACTR/76-227
D4Y417_BACTR/11-157
D4YBH6_BACTR/334-498
D4YD43_BACTR/77-233
D4YF49_9LACT/8-153
D4YGU2_9LACT/81-232
D4YGZ3_9LACT/1-147
D4YH98_9LACT/367-532
D4YSR6_9LACO/347-514
D4YTW7_9LACO/10-154
D4YUR6_9LACO/70-221
D4YV03_9LACO/1-147
D4Z615_SPHJU/81-248
D4ZGA4_SHEVD/64-231
D4ZKJ7_SHEVD/1-74
D4ZTS9_SPIPL/83-241
D5A2N7_SPIPL/87-244
D5AF21_STRGZ/334-497
D5AIF2_STRGZ/77-229
D5AJ08_STRGZ/10-153
D5AJD8_STRGZ/1-149
D5AMD0_RHOCB/2-147
D5AQJ8_RHOCB/85-242
D5AXB6_RICPP/80-245
D5B2H6_YERPZ/67-234
D5BCT4_ZUNPS/74-230
D5BLQ6_ZUNPS/12-170
D5BR14_PUNMI/93-257
D5BY71_NITHN/65-233
D5C9U9_ENTCC/67-234
D5CDU4_ENTCC/1-145
D5CS06_SIDLE/67-231
D5CZV4_ECOKI/67-234
D5DER3_BACMD/1-147
D5DLG7_BACMD/76-227
D5DMX4_BACMD/8-154
D5DNJ7_BACMD/333-497
D5DT25_BACMQ/76-227
D5DT87_BACMQ/1-147
D5DTV8_BACMQ/8-154
D5DXH6_BACMQ/333-497
D5E4R5_MYCCM/12-160
D5E4R6_MYCCM/12-161
D5E5M4_MYCCM/341-507
D5E732_METMS/5-146
D5E811_METMS/11-148
D5E884_METMS/131-281
D5E8D0_METMS/334-501
D5EAN5_METMS/12-151
D5EC65_METMS/1-133
D5EDU9_AMICL/80-233
D5EEW2_AMICL/16-168
D5EFG8_AMICL/2-146
D5EFP9_AMICL/1-378
D5EK63_CORAD/19-166
D5EKA4_CORAD/71-236
D5EQH1_CORAD/1-389
D5EWS0_PRER2/17-175
D5EXU3_PRER2/76-233
D5FY30_MYCGE/12-161
D5FY33_MYCGE/12-161
D5FY39_MYCGE/12-161
D5FY45_MYCGE/12-161
D5FY51_MYCGE/12-161
D5GXT3_LACCS/1-147
D5GY49_LACCS/70-221
D5H0C5_LACCS/347-515
D5H1H4_LACCS/10-154
D5H492_SALRM/71-231
D5H7W8_SALRM/53-209
D5HBH7_SALRM/119-276
D5HEI2_9FIRM/87-265
D5HF16_9FIRM/389-552
D5HG05_9FIRM/7-153
D5HGI5_9FIRM/5-385
D5MWL7_BACSU/333-497
D5MWM2_BACSU/1-147
D5N1C0_BACSU/76-227
D5N2F7_BACSU/8-154
D5NDE9_9BURK/67-235
D5NUD2_CORAM/10-163
D5PJE2_9MYCO/28-178
D5PZR5_CLODI/1-235
D5PZR5_CLODI/229-374
D5Q5W2_CLODI/14-167
D5Q904_CLODI/72-228
D5Q9Q8_CLODI/345-507
D5QJE0_GLUHA/109-267
D5QP00_METTR/96-261
D5RA55_FUSNN/14-164
D5RBX5_FUSNN/66-221
D5RCV3_FUSNN/6-380
D5RDI9_FUSNN/56-213
D5RF85_FUSNN/11-167
D5RJ50_9PROT/96-259
D5RVK7_CLODI/72-228
D5S1V4_CLODI/345-507
D5S2P4_CLODI/14-167
D5S497_CLODI/1-235
D5S497_CLODI/229-374
D5S5D8_STRPA/394-557
D5S6Q3_STRPA/1-149
D5S790_STRPA/77-229
D5S8E3_STRPA/10-153
D5SPP2_PLAL2/12-166
D5SR53_PLAL2/77-235
D5T2D3_LEUKI/345-520
D5T3V8_LEUKI/1-144
D5T587_LEUKI/11-161
D5T5F1_LEUKI/76-235
D5TD54_LEGP2/63-230
D5TJZ3_BACT1/8-154
D5TNQ2_BACT1/1-147
D5TRP4_BACT1/333-497
D5TYH1_BACT1/76-227
D5U1B2_THEAM/1-142
D5U5T2_BRAM5/29-181
D5U9Q8_BRAM5/56-211
D5UM56_TSUPD/11-157
D5UZA2_ARCNC/22-166
D5V4I5_ARCNC/1-144
D5V7Q7_ARCNC/47-200
D5VAC4_MORCR/74-235
D5VJ82_CAUST/101-266
D5VRX6_METIM/2-145
D5VTC1_METIM/13-152
D5VTG4_METIM/6-155
D5VTJ0_METIM/153-298
D5VTW3_METIM/358-532
D5VU62_METIM/1-126
D5VU73_METIM/19-161
D5VVL2_CLOB2/35-190
D5W213_CLOB2/9-158
D5W3D5_CLOB2/1-383
D5W419_CLOB2/72-239
D5W949_BURSC/67-235
D5WPJ5_BACT2/15-162
D5WRH3_BACT2/10-149
D5WU41_BACT2/71-222
D5WYH8_THIK1/66-233
D5X7B9_THEPJ/2-146
D5XCB2_THEPJ/1-383
D5XEJ8_THEPJ/76-232
D5XF15_THEPJ/11-160
D5XXH3_MYCTU/29-179
D5Y6S3_MYCTU/29-179
D5YID9_MYCTU/29-179
D5YVC0_MYCTU/2-64
D5Z720_MYCTU/29-179
D5ZK27_MYCTU/29-179
D6BEK1_9FUSO/1-374
D6BF23_9FUSO/14-164
D6BHE1_9FUSO/61-216
D6BHR0_9FUSO/11-166
D6BIV1_9FUSO/59-216
D6CL86_THIS3/66-233
D6D0W4_9BACE/76-233
D6D0Y0_9BACE/18-175
D6DE12_CLOSC/3-387
D6DFX5_CLOSC/8-155
D6DG94_CLOSC/364-527
D6DLF9_CLOSC/73-238
D6E0A7_9FIRM/71-237
D6E1I6_9FIRM/6-153
D6E2V7_9FIRM/361-524
D6E400_9FIRM/1-385
D6E5H0_9FIRM/7-154
D6EBN5_9ACTN/19-317
D6FK67_MYCTU/29-179
D6FNP7_MYCTU/29-179
D6GIZ1_9ENTR/67-234
D6GRX4_FILAD/6-159
D6GSB4_FILAD/66-220
D6H0K4_STAAU/75-226
D6H0R3_STAAU/11-156
D6H1D0_STAAU/2-149
D6H2L4_STAAU/331-495
D6H947_NEIGO/68-232
D6HD69_STAAU/331-495
D6HHJ5_STAAU/75-226
D6HHQ8_STAAU/11-156
D6HIC1_STAAU/2-149
D6HK77_9FIRM/15-396
D6HKP5_9FIRM/333-497
D6HLV1_9FIRM/11-156
D6HML4_9FIRM/66-216
D6HQA2_9FIRM/1-248
D6HQA2_9FIRM/251-381
D6I0L1_ECOLX/67-234
D6ICX9_ECOLX/67-234
D6IUN7_ECOLX/67-234
D6J0H1_STAAU/2-149
D6J156_STAAU/75-226
D6J1B6_STAAU/25-170
D6J3P0_STAAU/331-495
D6JEN5_ECOLX/67-234
D6JN24_NEIGO/68-232
D6JWK3_ACIG3/65-226
D6KHE8_9FIRM/12-161
D6KHZ4_9FIRM/2-152
D6KIK0_9FIRM/74-228
D6KJK9_9FIRM/350-512
D6KMK7_9FIRM/12-161
D6KN51_9FIRM/2-152
D6KNP9_9FIRM/74-228
D6KPZ1_9FIRM/350-512
D6KX07_9NEIS/70-234
D6L7S6_9FUSO/11-167
D6L842_9FUSO/58-215
D6L8W3_9FUSO/1-374
D6LAD3_9FUSO/11-166
D6LBC6_9FUSO/14-164
D6LH16_9FUSO/14-164
D6LHB9_9FUSO/66-221
D6LJ61_9FUSO/56-213
D6LJQ0_9FUSO/1-374
D6LJQ8_9FUSO/11-169
D6LKW0_9RHIZ/89-251
D6LYJ2_STAAU/75-226
D6LYQ2_STAAU/25-170
D6LZC8_STAAU/1-147
D6M1N2_STAAU/331-495
D6M8N2_9CLOT/9-158
D6MCT5_9CLOT/78-240
D6RX96_BORVA/73-232
D6RYA4_BORVA/7-155
D6S337_9LACO/12-155
D6S3K1_9LACO/348-514
D6S557_9LACO/2-147
D6S5P2_9LACO/70-222
D6S996_PEPMA/337-500
D6S9N9_PEPMA/7-391
D6SAN5_PEPMA/18-164
D6SAT2_PEPMA/69-231
D6SEC7_STAAU/337-501
D6SF67_STAAU/1-147
D6SIS2_STAAU/25-170
D6SIY0_STAAU/75-226
D6SK70_9DELT/11-158
D6SM21_9DELT/5-156
D6SME8_9DELT/1-144
D6SMW6_9DELT/82-236
D6SQA4_9DELT/17-165
D6T5Z9_STAAU/11-156
D6T7W8_STAAU/75-226
D6T8C2_STAAU/331-495
D6T9H0_STAAU/1-147
D6THA6_9CHLR/81-241
D6TJS7_9CHLR/25-175
D6TKS7_9CHLR/1-379
D6U9L0_STAAU/25-170
D6U9S0_STAAU/75-226
D6UDE5_STAAU/1-147
D6UES7_STAAU/337-501
D6UQE0_9BACT/80-253
D6UWU6_9BACT/13-164
D6V695_9BRAD/98-263
D6XNV8_HELPV/42-198
D6XP19_HELPV/1-149
D6XSR9_BACIE/8-155
D6XWS4_BACIE/2-145
D6XWY6_BACIE/76-227
D6XXG7_BACIE/1-149
D6Y1K2_BACIE/332-496
D6Y7W7_THEBD/19-170
D6YDL4_CHLT5/81-244
D6YFQ9_CHLT7/81-244
D6YIC6_CHLT0/81-244
D6YL01_CHLTG/81-244
D6YMR2_CHLT1/81-244
D6YRN7_WADCW/8-159
D6YSI0_WADCW/81-244
D6YYD8_CHLT9/81-244
D6Z1D9_DESAT/1-145
D6Z1S9_DESAT/80-249
D6Z3D9_DESAT/41-186
D6Z4T3_DESAT/12-160
D6Z5L0_DESAT/3-147
D6ZM82_STRP0/1-149
D6ZP12_STRP0/333-496
D6ZR90_STRP0/81-233
D6ZS41_STRP0/10-153
D7A8X8_STAND/97-262
D7ADY3_GEOSK/1-385
D7AJ11_GEOSK/3-147
D7AJ20_GEOSK/8-155
D7AJM7_GEOSK/21-172
D7AKY9_GEOSK/77-241
D7ANN0_THEM3/78-229
D7AP35_THEM3/9-155
D7ASG2_THEM3/1-378
D7ATP7_THEM3/336-498
D7BB30_MEISD/64-217
D7BGR7_MEISD/25-165
D7BH49_MEISD/2-144
D7CLG2_SYNLT/75-230
D7CM49_SYNLT/13-162
D7CMD7_SYNLT/1-285
D7CS79_TRURR/77-231
D7CW79_TRURR/23-168
D7D206_GEOSC/11-157
D7D2U7_GEOSC/76-227
D7D5U9_GEOSC/334-498
D7D8J5_STAHD/1-150
D7D9C6_STAHD/5-169
D7D9F7_STAHD/1-139
D7DA94_STAHD/17-170
D7DDS0_CHLTD/81-244
D7DGK9_CHLTL/81-244
D7DJE9_METS0/75-242
D7DQI8_METV3/1-145
D7DRG4_METV3/359-535
D7DTX8_METV3/27-199
D7DUQ0_METV3/12-184
D7DUY1_METV3/15-163
D7DV49_METV3/166-312
D7DWJ2_NOSA0/3-147
D7DZL2_NOSA0/75-237
D7DZV5_NOSA0/77-238
D7E3L1_NOSA0/84-241
D7E5W8_METEZ/334-501
D7E6B4_METEZ/21-162
D7E8F8_METEZ/12-151
D7E980_METEZ/1-131
D7EBA0_METEZ/177-326
D7EBN3_METEZ/20-159
D7EVH9_MYCTU/29-179
D7FEW0_HELP3/1-147
D7FF24_HELP3/42-198
D7FG14_HELP3/21-200
D7GS33_9FIRM/2-387
D7GSA1_9FIRM/358-520
D7GUV5_9FIRM/76-242
D7GZ10_BRUAB/89-251
D7H9G6_VIBCH/1-143
D7HEI4_VIBCH/69-236
D7HJ03_VIBCH/1-143
D7HQ35_VIBCH/69-236
D7I3H6_PSESS/63-230
D7IB84_9BACE/76-233
D7IB93_9BACE/18-175
D7IP30_9BACE/76-233
D7IPB6_9BACE/17-176
D7IZU5_9BACE/76-233
D7IZW0_9BACE/18-175
D7JCC7_9BACT/76-232
D7JE02_9BACT/17-175
D7JS29_ECOLX/67-234
D7K7Z0_9BACE/76-233
D7K827_9BACE/18-175
D7N0P7_9NEIS/68-232
D7N5T4_9FIRM/70-234
D7N5W1_9FIRM/9-158
D7N882_9FIRM/345-508
D7NAI3_9BACT/17-175
D7NFF8_9BACT/76-232
D7UIW4_LISMO/76-227
D7UL36_LISMO/1-147
D7ULE5_LISMO/335-499
D7UM86_LISMO/8-153
D7UUY8_LISGR/354-518
D7UYW4_LISGR/8-153
D7UZ16_LISGR/76-227
D7UZA5_LISGR/2-147
D7V3E3_9LACO/2-147
D7V3X1_9LACO/70-221
D7V4Y6_9LACO/28-172
D7V651_9LACO/347-514
D7V9L8_LACPL/2-147
D7VB89_LACPL/10-155
D7VBU6_LACPL/79-230
D7VEB6_LACPL/343-509
D7VEI6_LACPL/20-162
D7VJ71_9SPHI/10-169
D7VJE1_9SPHI/81-238
D7VW98_9FLAO/106-265
D7VYM8_9FLAO/33-190
D7WF56_9CORY/22-170
D7WJQ7_BACCE/333-497
D7WPS1_9BACI/8-155
D7WQD4_9BACI/76-227
D7WXN8_9BACI/1-147
D7WZA9_9BACI/333-497
D7X1S8_ECOLX/67-234
D7XTW6_ECOLX/67-234
D7YB40_ECOLX/67-234
D7YKY4_ECOLX/67-234
D7YXW6_ECOLX/67-234
D7ZMB0_ECOLX/67-234
D7ZP77_ECOLX/67-234
D8A3J3_ECOLX/67-234
D8AKA5_ECOLX/1-153
D8AXA9_ECOLX/67-234
D8BNQ9_ECOLX/67-234
D8C1C3_ECOLX/67-234
D8CG52_ECOLX/67-234
D8D6K8_COMTE/66-231
D8DT84_PREBR/17-176
D8DTZ3_PREBR/49-195
D8DZE8_PREBR/76-233
D8E242_ECOLX/67-234
D8EHU8_ECOLX/67-234
D8F7F3_9DELT/2-145
D8F9U9_9DELT/12-164
D8FBX6_9DELT/30-176
D8FC97_9DELT/17-166
D8FCY6_9DELT/78-180
D8FHR0_9FIRM/342-505
D8FHT4_9FIRM/15-164
D8FIG5_9FIRM/70-237
D8FMB9_LACDE/10-154
D8FNH1_LACDE/347-515
D8FPM9_LACDE/1-147
D8FQ05_LACDE/70-221
D8G3R7_9CYAN/58-219
D8G456_9CYAN/82-243
D8G8Q9_9CYAN/89-246
D8GBF0_LACCZ/345-511
D8GE84_LACCZ/11-155
D8GEM0_LACCZ/9-154
D8GGM8_LACCZ/1-147
D8GH20_LACCZ/75-226
D8GJX3_CLOLD/343-505
D8GPT3_CLOLD/72-239
D8GQJ2_CLOLD/1-382
D8GRQ0_CLOLD/35-189
D8GS32_CLOLD/7-156
D8GWG1_BACAI/76-227
D8GYC0_BACAI/8-154
D8H165_BACAI/1-147
D8H551_BACAI/333-497
D8HBV3_STAAF/75-226
D8HC11_STAAF/11-156
D8HCV0_STAAF/1-147
D8HDD3_STAAF/331-495
D8HX57_AMYMU/16-165
D8IEV1_BRAP9/58-209
D8IG35_BRAP9/22-174
D8IGA8_LACFC/346-512
D8IH64_LACFC/10-155
D8IHC5_LACFC/77-228
D8IHS7_LACFC/2-147
D8IL15_LACSC/2-146
D8ILM6_LACSC/77-228
D8ILP2_LACSC/10-156
D8IN45_LACSC/189-356
D8IYU1_HERSS/67-232
D8J3H8_HALJB/155-310
D8J4E2_HALJB/18-162
D8J4S6_HALJB/240-410
D8J5L5_HALJB/152-301
D8JLF8_ACISD/65-226
D8JXX8_HYPDA/102-265
D8K103_DEHLB/70-226
D8K709_NITWC/65-233
D8KCZ0_LACLN/332-497
D8KCZ8_LACLN/7-150
D8KDG7_LACLN/1-152
D8KGR7_LACLN/77-229
D8KNA5_CORPF/22-172
D8LJV0_ECTSI/22-180
D8LQ18_ECTSI/145-324
D8LQ45_ECTSI/175-328
D8MDM7_LEUGT/345-520
D8MEQ1_LEUGT/11-161
D8MEU9_LEUGT/76-235
D8MF22_LEUGT/1-144
D8MJJ7_ERWBE/1-144
D8MWF0_ERWBE/67-229
D8ND24_RALSO/67-231
D8NKY3_RALSO/67-231
D8NVD9_RALSO/67-231
D8PCE9_9BACT/3-152
D8PI67_9BACT/74-231
D8Q7R8_SCHCM/45-207
D8RCK9_SELML/216-364
D8T520_SELML/241-387
D8VN02_9ZZZZ/64-231
D9I3A6_9RICK/93-257
D9N6U0_STRPN/77-229
D9N739_STRPN/10-153
D9N7B6_STRPN/333-496
D9N9U6_STRPN/1-149
D9ND62_STRPN/77-229
D9NDL3_STRPN/333-496
D9NEH9_STRPN/1-149
D9NGV0_STRPN/10-153
D9NKD9_STRPN/77-229
D9NLC7_STRPN/10-153
D9NM80_STRPN/333-496
D9NN84_STRPN/1-149
D9NR58_STRPN/77-229
D9NRU3_STRPN/10-153
D9NTC9_STRPN/333-496
D9NUG6_STRPN/1-149
D9NX99_STRPN/10-153
D9NZF1_STRPN/333-496
D9P0K9_STRPN/77-229
D9P0U6_STRPN/1-149
D9P3U9_ACTPL/63-227
D9PAS1_ACTPL/63-227
D9PG32_9ZZZZ/20-144
D9PHC7_9ZZZZ/53-193
D9PQ55_PEPMA/337-500
D9PRX5_PEPMA/69-231
D9PS21_PEPMA/13-159
D9PT94_PEPMA/1-382
D9PVG2_METTM/16-159
D9PX03_METTM/339-514
D9PYS7_METTM/31-170
D9Q0F4_ACIS3/20-171
D9Q0P2_ACIS3/6-156
D9Q911_CORP1/22-172
D9QB22_CORP2/22-172
D9QHW5_BRESC/94-258
D9QRF9_ACEAZ/10-163
D9QRQ1_ACEAZ/2-150
D9QVJ7_ACEAZ/75-234
D9QWF7_MYCMG/13-188
D9R0S9_CLOSW/4-388
D9R2V6_CLOSW/363-526
D9R576_CLOSW/73-238
D9R782_CLOSW/7-154
D9R7M6_CLOSW/1-382
D9RBA0_STAAJ/1-147
D9RC21_STAAJ/331-495
D9RHT0_STAAJ/75-226
D9RHY9_STAAJ/11-156
D9RKM9_STAAK/75-226
D9RL85_STAAK/11-156
D9RMT1_STAAK/1-147
D9RPW4_STAAK/331-495
D9RS37_PREMB/17-176
D9RUK8_PREMB/76-232
D9RXP7_THEOJ/73-226
D9RY46_THEOJ/2-379
D9S183_THEOJ/234-397
D9S3L4_THEOJ/9-157
D9S758_FIBSS/4-152
D9SGL8_GALCS/67-231
D9SKI9_CLOC7/1-384
D9SKN8_CLOC7/9-157
D9SMV0_CLOC7/37-192
D9SPB7_CLOC7/343-505
D9SPV1_CLOC7/63-231
D9SXT9_MICAI/28-178
D9TIX1_CALOO/77-230
D9TJE3_CALOO/348-508
D9TL79_CALOO/9-156
D9TLT2_THETC/9-155
D9TNU3_THETC/74-225
D9TQ53_THETC/2-378
D9TRG1_THETC/338-500
D9V4H3_9ACTO/15-169
D9Y697_9BURK/67-231
D9YB64_9DELT/21-171
D9YBS5_9DELT/18-167
D9YDK4_9DELT/2-144
D9YEE5_9DELT/74-234
D9ZF48_9ZZZZ/1-112
E0DFL4_9CORY/24-173
E0DLE4_9RHIZ/89-251
E0DXR9_9RHIZ/89-251
E0E2N7_9FIRM/72-228
E0E490_9FIRM/23-177
E0E4W9_9FIRM/1-145
E0E582_9FIRM/351-513
E0E6T9_ACTPL/63-227
E0ECW3_ACTPL/63-227
E0EJ25_ACTPL/63-227
E0EWP0_ACTPL/63-227
E0F2Z8_ACTPL/63-227
E0F944_ACTPL/63-227
E0FFC8_ACTPL/63-227
E0FLE9_ACTPL/63-227
E0FRD2_9THEO/9-155
E0FRL5_9THEO/1-378
E0FSX4_9THEO/211-373
E0FVZ2_9THEO/78-229
E0G293_ENTFA/348-513
E0G3U3_ENTFA/78-229
E0G7V8_ENTFA/1-147
E0G8C3_ENTFA/10-155
E0GDV0_ENTFA/78-229
E0GE27_ENTFA/1-147
E0GEV9_ENTFA/10-155
E0GGD4_ENTFA/348-513
E0GIS8_ENTFA/1-147
E0GLE2_ENTFA/78-229
E0GN63_ENTFA/348-513
E0GQY4_ENTFA/10-155
E0GRV5_ENTFA/1-147
E0GSJ1_ENTFA/78-229
E0GVB1_ENTFA/10-155
E0GXM3_ENTFA/348-513
E0H295_ENTFA/348-513
E0H4N6_ENTFA/10-155
E0H7E3_ENTFA/1-147
E0H7L9_ENTFA/78-229
E0HDH7_ENTFA/10-155
E0HEX9_ENTFA/78-229
E0HF54_ENTFA/1-147
E0HHZ9_ENTFA/368-533
E0HNW6_9GAMM/64-231
E0HRJ1_9GAMM/1-144
E0HVI6_9BACT/74-229
E0HVJ4_9BACT/11-159
E0HX32_9BACT/2-144
E0I491_9BACL/20-170
E0I4S8_9BACL/1-147
E0I9B8_9BACL/331-493
E0IDY5_9BACL/79-230
E0IMK7_9GAMM/64-231
E0IST2_9GAMM/1-144
E0IWC1_ECOLW/67-234
E0JDQ7_RHIME/94-257
E0JYT3_RHIME/94-257
E0LMI0_SPHCR/81-248
E0LXX4_9ENTR/68-234
E0ML40_9RHOB/90-254
E0MYJ7_9CORY/12-165
E0N9S8_NEIME/68-232
E0NDP6_PEDAC/2-148
E0NE58_PEDAC/76-228
E0NFV0_PEDAC/14-159
E0NGA4_PEDAC/342-508
E0NKJ8_9FIRM/339-502
E0NM53_9FIRM/9-155
E0NN57_9FIRM/1-378
E0NN61_9FIRM/70-231
E0NTJ0_9BACT/17-176
E0NVU1_9BACT/76-233
E0NWU8_9FIRM/81-235
E0NXH0_9FIRM/13-396
E0NYH1_9FIRM/11-158
E0P0E9_9FIRM/339-501
E0P388_STAAU/1-147
E0P5M8_STAAU/337-501
E0P7K6_STAAU/25-170
E0P7R6_STAAU/75-226
E0PCN3_STREI/11-154
E0PCU8_STREI/77-229
E0PFF5_STREI/1-148
E0PGI3_STREI/335-497
E0PJ14_STRGY/11-154
E0PJC4_STRGY/77-229
E0PLS4_STRGY/1-148
E0PN37_STRGY/335-497
E0PNS2_STRMT/333-496
E0PQ06_STRMT/77-229
E0PQJ7_STRMT/10-153
E0PS23_STRMT/1-149
E0PTH9_STRPY/334-496
E0PWD9_STRPY/77-229
E0PWW9_STRPY/11-154
E0PXN3_STRPY/3-151
E0Q066_9STRE/1-149
E0Q1W1_9STRE/10-153
E0Q2C6_9STRE/96-248
E0Q3S1_9STRE/333-496
E0QBX6_CAMCO/1-140
E0QE42_CAMCO/47-131
E0QHE5_9FIRM/62-219
E0QI92_9FIRM/2-379
E0QIC2_9FIRM/7-160
E0QJ50_9FIRM/342-504
E0QUM1_ECOLX/67-234
E0RA92_PAEP6/340-502
E0RC39_PAEP6/1-148
E0RH34_PAEP6/14-164
E0RMP6_PAEP6/76-227
E0RNB4_SPITD/13-160
E0RQN9_SPITD/10-160
E0RR34_SPITD/72-220
E0RUX9_BUTPB/10-163
E0RWJ1_BUTPB/1-385
E0RXH5_BUTPB/375-538
E0RYN4_BUTPB/80-261
E0S1N5_BUTPB/6-153
E0S4B0_BUTPB/48-206
E0S767_ENCIT/19-209
E0SP75_IGNAA/1-135
E0SQY3_IGNAA/19-184
E0SUA0_STRZA/10-153
E0SVL4_STRZA/1-149
E0SWT3_STRZA/81-233
E0SZD7_STRZA/300-463
E0T367_EDWTF/1-145
E0T7H7_EDWTF/67-234
E0TBT1_PARBH/97-258
E0TJ01_ZINIC/66-227
E0TJW1_MYCHH/12-163
E0TJW2_MYCHH/12-161
E0TL44_MYCHH/337-511
E0TMJ4_STRZ6/10-153
E0TR58_STRZ6/1-149
E0TS03_STRZ6/333-496
E0TT64_STRZ6/81-233
E0TUL5_BACPZ/76-227
E0TWM6_BACPZ/8-154
E0TZC6_BACPZ/333-497
E0TZD1_BACPZ/1-147
E0U6W7_CYAP2/4-148
E0UAU1_CYAP2/77-234
E0UAZ7_CYAP2/81-242
E0UDA4_CYAP2/59-221
E0US92_SULAO/50-203
E0USF5_SULAO/1-145
E0VEZ7_PEDHC/22-192
E0WQJ8_9ENTR/66-233
E0XPX1_9BACT/10-158
E0YIU9_9CAUD/64-263
E1CRV2_VIBPA/28-173
E1CU74_VIBPA/1-111
E1CW53_VIBPA/64-231
E1D977_VIBPA/28-173
E1DE02_VIBPA/1-143
E1DE32_VIBPA/64-231
E1DGK3_VIBPA/64-231
E1DJ44_VIBPA/1-143
E1DRD1_VIBPA/28-173
E1DVL4_LACRE/34-179
E1DW96_LACRE/345-511
E1E0F1_LACRE/2-147
E1E1A1_LACRE/77-228
E1E4W4_STAAU/337-501
E1E5F6_STAAU/25-170
E1E7K3_STAAU/75-226
E1E978_STAAU/1-147
E1EFC8_VIBPA/64-231
E1EH78_VIBPA/1-143
E1EIT4_VIBPA/28-173
E1EQU1_ENTFA/78-229
E1ER70_ENTFA/1-147
E1ES34_ENTFA/10-155
E1EVE1_ENTFA/332-497
E1F577_GIAIA/19-521
E1F9B5_GIAIA/8-496
E1FAB3_9THEO/1-378
E1FC63_9THEO/336-498
E1FDU3_9THEO/78-229
E1FEB8_9THEO/9-155
E1GVB8_9BACT/16-175
E1GWY7_9BACT/76-232
E1GZ36_STRPN/77-229
E1H0N4_STRPN/7-150
E1H1N0_STRPN/333-496
E1H2W9_STRPN/1-149
E1HCS9_MYCTU/29-179
E1HHD3_ECOLX/67-234
E1I1D4_ECOLX/67-234
E1IFZ8_9CHLR/16-169
E1IH56_9CHLR/76-234
E1ILY9_ECOLX/67-234
E1J3Y8_ECOLX/67-234
E1JKV9_9LACO/348-515
E1JPC0_9LACO/10-156
E1JPE2_9LACO/77-228
E1JQ73_9LACO/2-146
E1JQY1_DESFR/2-145
E1JRF6_DESFR/9-159
E1JX43_DESFR/75-230
E1JYM3_DESFR/20-165
E1JZD6_DESFR/11-157
E1K327_9EURY/31-183
E1K3J3_9EURY/26-184
E1K446_9EURY/170-317
E1K4T6_9EURY/12-164
E1K5R4_9EURY/243-418
E1K743_9EURY/1-145
E1K978_9FIRM/75-231
E1KC53_9FIRM/73-229
E1KDJ4_9FIRM/346-508
E1KFB3_9FIRM/9-157
E1KJ54_9FIRM/1-382
E1KJJ1_9FIRM/2-146
E1KQI2_9BACT/127-286
E1KQJ4_9BACT/76-232
E1KVC4_PEPMA/69-231
E1KVS8_PEPMA/13-159
E1KY81_PEPMA/1-382
E1L065_PEPMA/337-500
E1L1G0_9ACTN/1-386
E1L278_9ACTN/80-236
E1L3P0_9ACTN/29-181
E1L5D1_9FIRM/73-227
E1L727_9FIRM/2-152
E1L7I0_9FIRM/350-512
E1L8X1_9FIRM/12-161
E1LAS7_9FIRM/2-152
E1LBZ9_9FIRM/73-227
E1LCQ1_9FIRM/12-161
E1LCX6_9FIRM/350-512
E1LEQ6_STRMT/77-229
E1LEY8_STRMT/1-149
E1LGE3_STRMT/10-153
E1LIV6_STRMT/310-473
E1LJL9_STRMT/1-149
E1LLC3_STRMT/10-153
E1LNY3_STRMT/310-473
E1LPU4_STRMT/77-229
E1LQX5_STRMT/77-229
E1LR45_STRMT/1-149
E1LSQ0_STRMT/10-153
E1LV26_STRMT/310-473
E1LWZ8_STROR/310-473
E1LY75_STROR/77-229
E1M2A1_STRMT/333-496
E1M3R2_STRMT/1-149
E1M4Z7_STRMT/10-51
E1M4Z8_STRMT/3-92
E1M5A6_9STRE/1-149
E1M718_9STRE/364-527
E1M7L0_9STRE/10-153
E1M8V9_9STRE/20-136
E1MU95_9GAMM/70-237
E1NFL2_9LACO/8-112
E1NGP4_9LACO/70-221
E1NGQ4_9LACO/2-147
E1NGX9_9LACO/227-394
E1NJ85_9LACO/347-514
E1NKD5_9LACO/10-153
E1NKH3_9LACO/70-221
E1NL94_9LACO/2-147
E1NM29_9LACO/347-514
E1NMB9_9LACO/10-52
E1NMC0_9LACO/3-95
E1NMG0_9LACO/2-147
E1NQP0_9LACO/70-221
E1NR66_9LACO/10-153
E1NRQ4_9LACO/8-148
E1NRX0_9LACO/2-118
E1NSA4_9LACO/347-514
E1NWC5_9LACO/70-221
E1NX73_9LACO/10-153
E1NXI5_9LACO/347-514
E1NXT8_9LACO/2-147
E1P1E2_NEILA/68-232
E1P6B5_GEOBB/76-239
E1PAL2_ECOAB/67-234
E1PNH3_CAMJM/47-200
E1PNL0_CAMJM/1-143
E1PRQ6_MYCFJ/12-160
E1PRQ7_MYCFJ/20-169
E1PT94_MYCFJ/339-499
E1PUP7_HELPT/42-198
E1PUY8_HELPT/1-147
E1PWI8_HELPT/21-200
E1PYD9_HELPM/42-198
E1PYK3_HELPM/1-147
E1Q092_HELPM/21-200
E1Q2W5_HELPP/21-200
E1Q5H9_HELPP/42-198
E1Q5N7_HELPP/2-148
E1Q7I6_HELPC/21-200
E1QA34_HELPC/42-198
E1QAF0_HELPC/1-147
E1QBQ8_MYCPB/17-168
E1QCT4_MYCPB/15-162
E1QFC8_DESB2/8-155
E1QFW7_DESB2/9-159
E1QGP2_DESB2/24-170
E1QH34_DESB2/78-242
E1QPP8_VULDI/1-139
E1QVF9_OLSUV/19-171
E1QWQ3_OLSUV/1-154
E1QYM5_OLSUV/3-386
E1QZN5_OLSUV/79-235
E1R0R4_9ACTO/63-215
E1R375_SPISS/71-221
E1R3A5_SPISS/10-168
E1R3Z6_SPISS/14-163
E1R8L1_SPISS/1-387
E1R976_SPISS/2-150
E1RAA9_SPISS/14-165
E1RG23_METP4/1-379
E1RHB2_METP4/236-404
E1RJF1_METP4/13-140
E1RJR7_METP4/13-151
E1RK80_METP4/158-311
E1RQJ5_XYLFG/66-244
E1RZF3_ECOUM/67-234
E1S6C3_HELP9/21-185
E1S7K5_HELP9/42-198
E1S7S1_HELP9/1-147
E1SCW5_PANVC/68-234
E1SKC2_PANVC/1-144
E1SQH7_FERBD/1-144
E1SUF6_FERBD/64-231
E1T0M9_THESX/1-378
E1T1M5_THESX/336-498
E1T1Z2_THESX/9-155
E1T2W8_THESX/78-229
E1T3K7_BURSG/67-235
E1TKT8_LACPS/79-230
E1TLR3_LACPS/10-155
E1TPB9_LACPS/13-155
E1TQ35_LACPS/343-509
E1TSC9_LACPS/2-147
E1UC95_LISML/335-499
E1UGF7_LISML/1-147
E1UGN3_LISML/76-227
E1UGT3_LISML/8-153
E1ULZ2_BACAS/76-227
E1UN57_BACAS/8-154
E1UUG9_BACAS/333-497
E1UUH4_BACAS/1-147
E1V967_HALED/82-239
E1VLY9_9GAMM/65-232
E1W5E6_HAEP3/63-228
E1WHI2_SALTS/67-234
E1WMT2_BACF6/18-175
E1WMX1_BACF6/76-233
E1X592_BACMS/69-232
E1X5P4_BACMS/8-161
E1X736_HAEI1/63-228
E1XBZ3_STRZO/1-149
E1XDN2_STRZO/333-496
E1XFA1_STRZO/77-229
E1XGX3_STRZO/10-153
E1XIL7_STRZN/77-229
E1XKD8_STRZN/10-153
E1XKV5_STRZN/1-149
E1XMM9_STRZN/333-496
E1XNL9_STRZI/335-498
E1XQ33_STRZI/77-229
E1XRQ8_STRZI/10-153
E1XS81_STRZI/1-149
E1Y2B7_LEGPN/63-230
E1Y8S7_9DELT/73-238
E1YBU0_9DELT/15-160
E1YCA9_9DELT/9-158
E1YEQ8_9DELT/12-160
E1YGH1_9DELT/2-145
E1YHT5_9DELT/11-139
E1YS89_9BACE/76-233
E1YSE4_9BACE/17-176
E2CQG8_9RHOB/96-260
E2JLN1_BORAF/7-155
E2JMY0_BORAF/73-235
E2JNW3_BORBU/73-232
E2JPV3_BORBU/7-155
E2JY02_ECO57/67-234
E2KAQ1_ECO57/67-234
E2KU94_ECO57/67-234
E2L1F3_BORBU/7-155
E2L233_BORBU/73-232
E2ME60_PSESM/63-228
E2MPU5_FRANO/69-240
E2MU35_9CORY/33-183
E2N0N6_CAPSP/19-177
E2N3G4_CAPSP/74-232
E2N8X4_9BACE/76-233
E2N936_9BACE/17-49
E2NNW8_9FIRM/1-384
E2NPL4_9FIRM/7-150
E2NS29_9FIRM/329-493
E2NSE5_9FIRM/67-219
E2NXT5_PASHA/63-228
E2P7E2_PASHA/63-228
E2PIX2_NEIPO/68-232
E2PJ75_9RHIZ/89-251
E2QQZ2_ECOLX/67-234
E2RTD5_CANFA/12-178
E2S1P3_9CORY/12-165
E2SGE3_9FIRM/10-242
E2SGE3_9FIRM/244-392
E2SHT9_9FIRM/17-399
E2SIN7_9FIRM/9-153
E2SIU0_9FIRM/66-216
E2SMK7_9FIRM/332-496
E2SZL1_9RALS/67-231
E2TCZ0_MYCTU/29-179
E2TQ40_MYCTU/29-179
E2U0S2_MYCTU/29-179
E2UCY4_MYCTU/29-179
E2UPL5_MYCTU/29-179
E2UWX0_MYCTU/20-170
E2VC04_MYCTU/20-170
E2VL20_MYCTU/9-159
E2VXN4_MYCTU/29-179
E2W8U0_MYCTU/29-179
E2WKX8_MYCTU/29-179
E2WYU5_ECOLX/67-234
E2X786_SHIDY/20-187
E2XXJ4_PSEFL/63-228
E2Y2P8_ENTFA/1-147
E2Y2X3_ENTFA/78-229
E2Y363_ENTFA/348-513
E2Y510_ENTFA/10-155
E2YBU6_ENTFA/10-155
E2YCI2_ENTFA/1-147
E2YCQ7_ENTFA/78-229
E2YHP8_ENTFA/348-513
E2YM55_ENTFA/10-155
E2YMU0_ENTFA/1-147
E2YN16_ENTFA/78-229
E2YRI3_ENTFA/348-513
E2YU53_ENTFA/348-513
E2YVC8_ENTFA/1-147
E2YVG3_ENTFA/78-229
E2YWZ1_ENTFA/10-155
E2Z1R2_ENTFA/1-147
E2Z1Y8_ENTFA/78-229
E2Z506_ENTFA/10-155
E2Z6N1_ENTFA/348-513
E2ZAJ8_9FIRM/350-509
E2ZC43_9FIRM/36-300
E2ZCQ8_9FIRM/11-158
E2ZDQ4_9FIRM/73-227
E2ZET6_9FIRM/1-386
E2ZGX0_9FIRM/342-504
E2ZH15_9FIRM/104-259
E2ZMA7_9FIRM/18-161
E2ZYG9_PSEAE/63-230
E3AUV4_9SPHI/74-231
E3B4Y3_9SPHI/28-187
E3BM27_9VIBR/64-231
E3BNM9_9VIBR/1-143
E3BS46_9LACO/347-514
E3BSP8_9LACO/10-153
E3BTL6_9LACO/70-221
E3BTZ6_9LACO/2-147
E3BUL7_9LACO/347-514
E3BVX1_9LACO/10-153
E3BWH9_9LACO/70-221
E3BWZ9_9LACO/2-147
E3BZ58_9LACO/70-221
E3C0E7_9LACO/347-514
E3C0Q0_9LACO/10-153
E3C160_9LACO/2-147
E3C1R6_9LACO/10-153
E3C3C1_9LACO/347-514
E3C3R7_9LACO/70-221
E3C4V1_9LACO/2-147
E3C6D0_9LACO/82-233
E3C6K2_9LACO/1-147
E3C6V2_9LACO/345-511
E3CAB9_9LACO/11-156
E3CBK9_STRPA/334-497
E3CD73_STRPA/77-229
E3CE18_STRPA/10-153
E3CG88_STRPA/1-149
E3CH59_STRDO/77-229
E3CH88_STRDO/34-177
E3CKM3_STRDO/333-495
E3CLV1_STRDO/1-149
E3CNU7_STRVE/85-237
E3CS79_STRVE/24-167
E3CSX6_STRVE/333-495
E3CSZ6_STRVE/1-148
E3CUY2_9BACT/83-234
E3CV13_9BACT/1-381
E3CY64_9BACT/2-146
E3CZL1_9BACT/11-165
E3D3Q9_NEIM7/68-232
E3DGE0_ERWSE/67-229
E3DPG8_HALPG/69-224
E3DQE3_HALPG/69-224
E3DRZ0_HALPG/11-166
E3E009_BACA1/76-227
E3E1L3_BACA1/8-154
E3E2H0_BACA1/333-497
E3E2H5_BACA1/1-147
E3E8W5_PAEPS/76-227
E3EC21_PAEPS/340-502
E3ECS3_PAEPS/1-148
E3EHG2_PAEPS/14-164
E3EKQ9_PAEPS/1-136
E3EU35_HYDTT/12-156
E3EXZ9_KETVY/84-241
E3F483_KETVY/1-146
E3F659_CORP9/22-172
E3FIA8_STIAD/42-193
E3FR42_STIAD/71-235
E3G4Y6_ENTCS/67-234
E3GFZ3_EUBLK/78-234
E3GG54_EUBLK/1-378
E3GNW7_EUBLK/11-155
E3GR70_EUBLK/337-499
E3GV90_HAEI2/63-228
E3GX87_METFV/15-150
E3GYN0_METFV/340-516
E3GZH2_METFV/23-167
E3H5Y3_ILYPC/70-225
E3H6E8_ILYPC/71-228
E3H7P8_ILYPC/10-171
E3H9D1_ILYPC/3-146
E3H9W5_ILYPC/1-375
E3HRC3_ACHXA/69-236
E3I1N2_RHOVT/99-263
E3I9I3_GEOS0/334-498
E3IER1_GEOS0/11-157
E3IG01_GEOS0/76-227
E3IPR2_DESVR/17-165
E3IPV6_DESVR/11-161
E3IPZ6_DESVR/7-156
E3IQ13_DESVR/1-144
E3ISU3_DESVR/76-233
E3J042_FRASU/37-187
E3K8R4_PUCGT/33-215
E3K975_PUCGT/73-250
E3PIG8_ECOH1/67-234
E3PRC3_CLOSD/61-217
E3PSF4_CLOSD/7-160
E3PUW8_CLOSD/1-382
E3PVX8_CLOSD/341-503
E3QMB7_COLGM/25-200
E3R3H4_9LACO/1-147
E3R4K2_9LACO/15-159
E3R5N5_9LACO/70-221
E3R9T6_9LACO/347-514
E3RAC9_9LACO/2-147
E3RAT8_9LACO/70-221
E3RGH9_PYRTT/22-195
E3S083_PYRTT/62-235
E3XI55_ECOLX/67-234
E3Y6M7_SHIFL/67-234
E3YBJ7_LISMO/248-412
E3YGA2_LISMO/1-147
E3YL00_9LIST/335-499
E3YQ92_9LIST/1-147
E3YQM4_9LIST/8-153
E3YZ21_LISIN/1-147
E3YZE8_LISIN/8-153
E3Z3G2_LISIN/2-86
E3Z801_LISIN/8-153
E3ZGI5_LISIV/1-147
E3ZGW1_LISIV/8-153
E3ZQR1_LISSE/13-164
E3ZQW0_LISSE/8-153
E3ZV31_LISSE/335-499
E3ZZ43_LISSE/8-153
E3ZZF0_LISSE/1-147
E3ZZM9_LISSE/13-164
E4I6C9_ENTFC/1-147
E4I9E0_ENTFC/77-228
E4IBX4_ENTFC/332-493
E4IC97_ENTFC/10-155
E4IFP2_ENTFC/10-155
E4IGA0_ENTFC/1-147
E4IJ73_ENTFC/332-496
E4ILG9_ENTFC/77-228
E4IMJ6_ENTFC/10-155
E4INR5_ENTFC/77-228
E4IP33_ENTFC/332-496
E4IQS4_ENTFC/1-147
E4IV53_ENTFC/10-155
E4IYF7_ENTFC/1-147
E4J2D8_ENTFC/77-228
E4J2R1_ENTFC/332-493
E4J5C5_ENTFC/1-147
E4J7C5_ENTFC/10-155
E4J9K9_ENTFC/77-228
E4JAU8_ENTFC/332-496
E4JDE9_ENTFC/77-228
E4JEE6_ENTFC/10-155
E4JFU5_ENTFC/1-147
E4JLT9_ENTFC/332-496
E4K2R6_9FIRM/77-230
E4K3R0_9FIRM/348-508
E4K603_9FIRM/9-156
E4KM03_9LACT/14-159
E4KM18_9LACT/81-232
E4KMD6_9LACT/344-508
E4KQ17_9LACT/2-147
E4KS68_9PORP/20-189
E4KUC8_9PORP/76-236
E4KWN6_9FIRM/341-504
E4KXW2_9FIRM/1-379
E4KYI7_9FIRM/14-163
E4KZ29_9FIRM/70-237
E4L1Y9_9STRE/334-496
E4L3X7_9STRE/77-229
E4L524_9STRE/10-153
E4L5M6_9STRE/1-149
E4L849_9FIRM/1-152
E4L8V1_9FIRM/76-229
E4L9M1_9FIRM/342-504
E4LAI1_9FIRM/19-164
E4LBU2_9FIRM/74-228
E4LCE9_9FIRM/2-152
E4LDQ7_9FIRM/12-161
E4LF56_9FIRM/350-512
E4LGN0_9FIRM/11-158
E4LIU6_9FIRM/72-226
E4LL94_9FIRM/1-383
E4LN70_9FIRM/340-502
E4LNZ0_9CLOT/9-153
E4LP14_9CLOT/66-216
E4LS54_9CLOT/1-231
E4LS54_9CLOT/234-381
E4LXD8_9CLOT/332-496
E4LZ49_9CLOT/1-382
E4M0N8_9FIRM/31-182
E4M2Y8_9FIRM/77-234
E4M7M4_9BACT/76-234
E4M7Q0_9BACT/16-175
E4MIQ1_9FIRM/361-524
E4MLP5_9FIRM/86-271
E4MLZ9_9FIRM/6-392
E4MM75_9FIRM/8-153
E4MQ08_CAPOC/12-170
E4MSA8_CAPOC/74-231
E4NHV6_KITSK/76-227
E4NPM9_HALBP/146-295
E4NQ15_HALBP/251-420
E4NRW9_HALBP/53-217
E4NS72_HALBP/26-171
E4NTP2_HALBP/156-302
E4P6C1_ECO8N/67-234
E4PQI7_MARAH/67-233
E4PTG3_MYCLG/13-157
E4Q080_MYCBG/12-160
E4Q081_MYCBG/17-166
E4Q0C7_MYCBG/349-509
E4Q4N9_CALOW/77-230
E4Q5J7_CALOW/348-508
E4Q6D9_CALOW/9-156
E4QCA6_CALH1/9-156
E4QD27_CALH1/348-508
E4QDZ9_CALH1/77-230
E4QEL6_BORBN/73-235
E4QFL5_BORBN/7-155
E4QK31_METS6/68-232
E4QS08_MYCH1/12-163
E4QS09_MYCH1/12-161
E4QTV2_MYCH1/54-232
E4QUU9_HAEI6/63-228
E4RGL3_PSEPB/63-228
E4RIJ7_HALSL/65-225
E4RJ39_HALSL/69-224
E4RKT4_HALSL/11-165
E4RQC7_LEAB4/21-176
E4RYC6_LEAB4/74-231
E4S183_BORBJ/73-232
E4S280_BORBJ/7-155
E4S5M6_CALKI/9-156
E4S9D5_CALKI/77-230
E4SAB1_CALKI/348-508
E4SFG8_CALK2/9-156
E4SFU8_CALK2/348-508
E4SGB2_CALK2/77-230
E4SJ65_LACAR/347-515
E4SJD0_LACAR/1-147
E4SJY3_LACAR/70-221
E4SLG4_LACAR/10-154
E4SPK5_STRTN/77-229
E4SRX7_STRTN/1-148
E4STM3_STRTN/333-495
E4STU9_STRTN/10-153
E4SUM5_LACDN/347-515
E4SUU7_LACDN/70-221
E4SW86_LACDN/10-154
E4SZD3_LACDN/1-147
E4T6Z1_PALPW/76-233
E4T835_PALPW/17-175
E4TBY0_RIEAD/85-244
E4TCC3_RIEAD/13-170
E4TG26_CALNY/86-248
E4TH98_CALNY/1-122
E4THQ3_CALNY/2-149
E4TIE6_CALNY/8-160
E4TIE9_CALNY/48-208
E4TIF6_CALNY/1-382
E4TMZ9_MARTH/76-233
E4TNU4_MARTH/11-170
E4TZE6_SULKY/54-207
E4TZN3_SULKY/5-147
E4U8X5_OCEP5/68-221
E4U9Q3_OCEP5/24-165
E4UDK3_LIBSC/88-251
E4URU5_ARTGP/28-271
E4VMJ6_9HELI/52-211
E4W0D6_BACFR/18-175
E4W0H8_BACFR/76-233
E4WGC9_RHOE1/1-151
E4X2J5_OIKDI/13-176
E4ZE27_NEIL0/68-232
E5AC68_LEPMC/22-193
E5AH44_CHLPS/82-243
E5ASA1_BURRH/77-244
E5B206_ERWAM/69-229
E5BE09_9FUSO/55-212
E5BGV1_9FUSO/63-218
E5BHA4_9FUSO/8-157
E5BHM8_9FUSO/11-162
E5BIJ5_9FUSO/1-71
E5BJK5_9FUSO/11-161
E5BL99_9FUSO/61-216
E5BN62_9FUSO/55-212
E5BNW9_9FUSO/8-157
E5BQ51_9FUSO/1-373
E5BR04_9FUSO/73-228
E5BRK4_9FUSO/1-158
E5BYP9_9FUSO/10-159
E5BZB7_9FUSO/55-212
E5C0X6_9FUSO/63-218
E5C1B2_9FUSO/11-162
E5C1P4_9FUSO/8-157
E5C2K0_9FUSO/1-142
E5C765_9BACE/18-175
E5C7A3_9BACE/76-233
E5CIC1_STAHO/331-495
E5CKR4_STAHO/1-147
E5CLY3_STAHO/11-156
E5CM38_STAHO/75-227
E5CRY1_9STAP/75-226
E5CS37_9STAP/11-156
E5CTB4_9STAP/1-147
E5CV48_9STAP/331-495
E5FNN2_TREPE/37-187
E5FNQ4_TREPE/37-187
E5FNR5_TREPA/37-187
E5FNX5_TREPA/37-187
E5QS22_STAAH/1-147
E5QU21_STAAH/25-170
E5QUI0_STAAH/75-226
E5QV70_STAAH/337-501
E5R5I6_STAAG/331-495
E5R6R9_STAAG/75-226
E5R759_STAAG/11-156
E5R8E0_STAAG/1-147
E5TAH2_STAAU/75-226
E5TAP2_STAAU/11-156
E5TBS7_STAAU/331-495
E5TGS3_STAAU/1-147
E5THZ1_STAAU/75-226
E5TKL7_STAAU/331-495
E5TMB5_STAAU/11-156
E5TQ48_STAAU/1-147
E5TSW0_STAAU/11-156
E5TVG3_STAAU/75-226
E5TWB8_STAAU/331-495
E5TWW8_STAAU/1-147
E5U658_ALCXX/69-236
E5UHJ5_NEIMU/68-232
E5UXU2_9BACE/18-175
E5UYR3_9BACE/93-250
E5V156_9BACL/1-146
E5V1F1_9BACL/74-225
E5V2Z4_9BACL/15-162
E5V3Y9_9BACL/328-493
E5VB25_9BACE/17-174
E5VB45_9BACE/76-233
E5VMD3_9FIRM/11-158
E5VMP8_9FIRM/72-239
E5VMT6_9FIRM/1-381
E5VNQ4_9FIRM/369-532
E5VQT3_9FIRM/71-237
E5VSB2_9FIRM/366-529
E5VTD8_9FIRM/7-153
E5VYD0_9FIRM/1-381
E5VZK5_9BACI/76-227
E5W358_9BACI/58-207
E5W6N4_9BACI/19-166
E5W8U2_9BACI/1-147
E5WA39_9BACI/333-497
E5WH82_9BACI/333-497
E5WIY9_9BACI/59-210
E5WJD6_9BACI/8-154
E5WRG3_9BACI/1-147
E5WYV1_9BACE/17-175
E5WYW1_9BACE/76-233
E5X6Y5_9ACTN/1-296
E5XBR5_9ACTN/74-229
E5XCR4_9ACTN/17-168
E5XDN0_9FIRM/1-385
E5XEP1_9FIRM/11-159
E5XJ60_9FIRM/71-240
E5XJT4_9FIRM/360-523
E5Y3E8_BILWA/21-171
E5Y6H2_BILWA/4-160
E5Y8K3_BILWA/18-165
E5Y984_BILWA/74-234
E5YKF5_9ENTR/67-234
E5YPM9_9BACL/344-506
E5YZ85_9BACL/1-147
E5YZR2_9BACL/15-164
E5Z5N1_CAMJE/47-200
E5ZAG4_CAMJE/1-143
E5ZBM7_CAMJE/47-200
E5ZE17_CAMJE/1-143
E5ZGY2_CAMJE/1-143
E5ZKA8_CAMJE/47-200
E5ZN72_ECOLX/67-234
E6A6P7_ECOLX/67-234
E6AJX4_ECOLX/1-145
E6AX50_ECOLX/67-234
E6BBJ1_ECOLX/67-234
E6BGD3_ECOLX/67-234
E6EML2_ENTFA/368-533
E6EN39_ENTFA/10-155
E6EPM6_ENTFA/78-229
E6EPV3_ENTFA/1-147
E6EW05_ENTFA/348-513
E6EXH5_ENTFA/10-155
E6EZ05_ENTFA/78-229
E6EZ80_ENTFA/1-147
E6F5F4_ENTFA/348-513
E6F6S7_ENTFA/10-155
E6F8M5_ENTFA/1-147
E6F9M2_ENTFA/78-229
E6FD61_ENTFA/348-513
E6FEQ3_ENTFA/10-155
E6FFN8_ENTFA/1-147
E6FFW1_ENTFA/78-229
E6FKV2_ENTFA/10-155
E6FLL5_ENTFA/368-533
E6FRG4_ENTFA/78-229
E6FRP0_ENTFA/1-147
E6FWU7_ENTFA/348-513
E6FYM0_ENTFA/10-155
E6FZ27_ENTFA/1-147
E6FZA3_ENTFA/78-229
E6G1Y8_ENTFA/348-513
E6G6B2_ENTFA/10-155
E6G6S7_ENTFA/1-147
E6G703_ENTFA/78-229
E6GC07_ENTFA/78-229
E6GCH8_ENTFA/1-147
E6GD05_ENTFA/10-155
E6GEZ9_ENTFA/348-513
E6GGX8_ENTFA/10-155
E6GHE1_ENTFA/1-147
E6GHL9_ENTFA/78-229
E6GIY7_ENTFA/348-513
E6GTJ9_ENTFA/348-513
E6GX71_ENTFA/78-229
E6GXE9_ENTFA/1-147
E6GZ74_ENTFA/10-155
E6H0R9_ENTFA/78-229
E6H0U0_ENTFA/1-147
E6H1M9_ENTFA/10-155
E6H6H0_ENTFA/348-513
E6H924_ENTFA/10-155
E6H9R4_ENTFA/1-147
E6HAD3_ENTFA/348-513
E6HEV6_ENTFA/78-229
E6HI23_ENTFA/78-229
E6HJH2_ENTFA/1-147
E6HJY7_ENTFA/10-155
E6HLV0_ENTFA/351-516
E6HVE3_ENTFA/348-513
E6HWW5_ENTFA/10-155
E6HXD8_ENTFA/1-147
E6HXL3_ENTFA/78-229
E6I0F8_ENTFA/348-513
E6I244_ENTFA/10-155
E6I2E2_ENTFA/78-229
E6I2L9_ENTFA/1-147
E6I757_ENTFA/348-513
E6IA30_ENTFA/78-229
E6IFC4_ENTFA/1-147
E6IFU9_ENTFA/10-155
E6IH81_ENTFA/78-229
E6IHF8_ENTFA/1-147
E6IJ96_ENTFA/348-513
E6INQ8_ENTFA/10-155
E6IRQ3_ENTFA/10-155
E6ISY1_ENTFA/1-147
E6IT55_ENTFA/78-229
E6IX66_ENTFA/348-513
E6IZ82_STRAP/340-503
E6J0D6_STRAP/1-149
E6J2F0_STRAP/77-229
E6J3R4_STRAP/10-153
E6JCL8_9ACTO/14-162
E6JFJ2_RIEAN/13-170
E6JFY6_RIEAN/85-244
E6JMP7_STAEP/75-227
E6JMV2_STAEP/11-156
E6JQG7_STAEP/331-495
E6JQQ5_STAEP/1-147
E6JSG4_9SPIO/13-160
E6JVS3_9SPIO/72-219
E6JXP6_9SPIO/10-160
E6K7Z4_9BACT/17-176
E6K8D8_9BACT/76-232
E6KJS3_STRSA/359-522
E6KLK2_STRSA/10-153
E6KLR7_STRSA/96-248
E6KNH0_STRSA/1-149
E6KYP2_9PAST/63-228
E6L3Z9_9PROT/22-166
E6L4M1_9PROT/47-200
E6L6Z2_9PROT/2-144
E6L7Z7_CAMUP/47-201
E6L9H6_CAMUP/1-140
E6LEJ8_9ENTE/163-327
E6LFL3_9ENTE/28-175
E6LG22_9ENTE/77-228
E6LHL6_9ENTE/23-168
E6LM67_9FIRM/71-240
E6LPV1_9FIRM/343-505
E6LQA0_9FIRM/7-152
E6LR26_9FIRM/1-384
E6LSP4_9LACO/10-153
E6LTT4_9LACO/70-221
E6LU11_9LACO/2-147
E6LVR5_9LACO/347-514
E6M6P4_STALU/11-156
E6M703_STALU/75-229
E6MC99_STALU/331-495
E6MCT8_STALU/1-147
E6MEH8_9FIRM/78-234
E6MIK6_9FIRM/335-497
E6MJ91_9FIRM/5-383
E6MN51_9BACT/17-175
E6MT76_9BACT/76-232
E6MYX2_NEIMH/68-232
E6N598_9ARCH/26-170
E6N5C1_9ARCH/26-170
E6N8Z2_9ARCH/18-166
E6N909_9ARCH/18-166
E6NCT8_HELPI/42-198
E6NEK4_HELPI/21-127
E6NJN6_HELPK/2-148
E6NJU4_HELPK/42-198
E6NKW8_HELPL/2-148
E6NL26_HELPL/42-198
E6NNN4_HELPL/21-201
E6NQQ6_HELPQ/42-198
E6PII5_9ZZZZ/16-164
E6PNV7_9ZZZZ/66-233
E6PWT2_9ZZZZ/37-182
E6Q4L6_9ZZZZ/16-164
E6Q7W9_9ZZZZ/16-164
E6QD84_9ZZZZ/76-217
E6QG46_9ZZZZ/75-229
E6QIG1_9ZZZZ/102-275
E6QJ87_9ZZZZ/65-222
E6QRJ6_9ZZZZ/69-233
E6RAT6_CRYGW/99-266
E6RHL1_PSEU9/65-230
E6RKM1_PSEU9/1-144
E6RSV3_CAMJS/47-200
E6RWV3_CAMJS/1-143
E6RXT7_CAMJC/1-143
E6RZ05_CAMJC/47-200
E6S585_HELPF/42-198
E6SJS2_THEM7/35-186
E6SLQ8_THEM7/73-228
E6SR69_BACT6/18-175
E6SRU1_BACT6/76-233
E6T0U2_SHEB6/64-231
E6T3E2_SHEB6/1-144
E6TFL7_MYCSR/29-179
E6TUB0_BACCJ/1-147
E6TV85_BACCJ/76-227
E6TVZ5_BACCJ/3-145
E6TZX2_BACCJ/331-495
E6U129_BACCJ/8-154
E6U4R3_ETHHY/337-498
E6U5H4_ETHHY/1-283
E6U7Z1_ETHHY/70-226
E6U8F4_ETHHY/18-158
E6UE91_RUMA7/9-153
E6UI83_RUMA7/359-519
E6UIA6_RUMA7/70-224
E6UJE3_RUMA7/49-200
E6UJU2_RUMA7/26-181
E6UMK3_CLOTL/75-231
E6UPA9_CLOTL/9-157
E6URY9_CLOTL/2-147
E6UTG6_CLOTL/346-508
E6UZ87_VARPD/66-231
E6VLW9_RHOPX/98-263
E6VSR0_DESAO/11-158
E6VTM7_DESAO/75-230
E6VUY5_DESAO/18-165
E6VWJ5_DESAO/1-144
E6VX57_DESAO/9-164
E6W0E0_DESIS/15-158
E6W1M4_DESIS/1-383
E6W271_DESIS/69-218
E6WGR1_PANSA/67-232
E6WL84_PANSA/1-145
E6WTV5_PSEUU/69-233
E6WXV7_NITSE/51-205
E6X2E2_NITSE/21-163
E6X828_CELAD/72-228
E6XC33_CELAD/13-170
E6XGG0_SHEP2/1-144
E6XLR9_SHEP2/64-231
E6YHQ3_BARC7/89-251
E6YLP2_9RHIZ/89-251
E6YQX4_9RHIZ/89-251
E6YVG2_9RHIZ/89-251
E6YZD7_9RHIZ/89-251
E6ZR42_9BASI/105-296
E6ZT01_9BASI/112-291
E7A558_HAEIF/20-185
E7A9W6_HELFC/42-224
E7ACK2_HELFC/1-142
E7AHT9_HAEIF/20-185
E7B3H4_YERE1/67-234
E7BGI6_NEIMW/68-232
E7F6P6_DANRE/21-180
E7FNS1_9LACO/2-146
E7FRM8_9LACO/77-230
E7FSB7_9LACO/367-533
E7FTD9_9LACO/29-174
E7FTP2_ERYRH/1-382
E7FU12_ERYRH/46-192
E7FUV0_ERYRH/10-150
E7FWY1_ERYRH/330-494
E7FYU1_9HELI/4-188
E7G4D0_9HELI/4-188
E7GDA0_9FIRM/67-219
E7GDU1_9FIRM/1-384
E7GEF4_9FIRM/60-216
E7GFI4_9FIRM/7-149
E7GFL3_9FIRM/329-493
E7GNN7_CLOSY/359-522
E7GP27_CLOSY/9-155
E7GRT4_CLOSY/2-387
E7GUD4_CLOSY/73-238
E7GVA8_STRAP/10-153
E7GVL7_STRAP/77-229
E7GXJ7_STRAP/1-149
E7GZ61_STRAP/333-496
E7H584_9BURK/67-233
E7H5Y2_9BURK/2-144
E7HFV0_ECOLX/67-234
E7HRT2_ECOLX/67-234
E7I7S1_ECOLX/67-234
E7IL02_ECOLX/67-234
E7J8A7_ECOLX/67-234
E7JLT3_ECOLX/67-234
E7JY11_SHISO/67-234
E7KPN5_YEASL/24-200
E7L9S9_TRYCR/17-184
E7LVJ0_YEASV/24-200
E7M2P4_9BACL/329-491
E7M5G6_9BACL/20-170
E7M6Z3_9BACL/76-227
E7MCZ5_STAAU/337-501
E7MDS4_STAAU/75-226
E7MEL0_STAAU/25-170
E7MIK0_STAAU/1-147
E7ML13_9FIRM/1-377
E7MMM8_9FIRM/65-215
E7MNC3_9FIRM/329-493
E7MPK9_9FIRM/1-381
E7MPV3_9FIRM/11-155
E7MRC4_STAAU/25-170
E7MSB5_STAAU/337-501
E7MUC8_STAAU/75-226
E7MX70_STAAU/1-147
E7MZ85_9FIRM/72-226
E7N015_9FIRM/1-383
E7N2P7_9FIRM/11-158
E7N577_9FIRM/340-502
E7NIT0_YEASO/24-200
E7NPU0_TREPH/71-222
E7NU86_TREPH/13-399
E7NUA0_TREPH/16-165
E7NWC5_TREPH/53-223
E7P918_PSESG/63-230
E7PLA5_PSESG/63-230
E7PV72_STRDY/11-154
E7PZE2_STRDY/1-149
E7PZI5_STRDY/77-229
E7Q049_STRDY/334-496
E7Q4X4_YEASB/24-200
E7QQP9_9EURY/12-158
E7QRF9_9EURY/150-297
E7QSS5_9EURY/155-301
E7QUL1_9EURY/272-441
E7QWT9_9EURY/59-221
E7QXD0_9EURY/15-166
E7QXV3_9EURY/19-163
E7QZS1_9EURY/23-170
E7R9A8_PICAD/12-177
E7RC65_9BACL/333-497
E7REA0_9BACL/8-155
E7RIM0_9BACL/76-227
E7RK11_9BACL/1-147
E7RNJ9_9BACT/17-176
E7RP85_9BACT/76-232
E7RWF7_9BURK/75-242
E7S1A5_STRAG/334-496
E7S3H7_STRAG/1-149
E7S3U8_STRAG/77-229
E7S5H3_STRAG/10-153
E7S8Q3_9STRE/345-508
E7SA21_9STRE/1-149
E7SBK4_9STRE/10-153
E7SBQ6_9STRE/85-237
E7SHP7_SHIDY/67-234
E7ST64_SHIBO/67-234
E7TF88_SHIFL/67-234
E7TWM2_ECO57/67-234
E7U8B6_ECOLX/67-234
E7UDM5_ECOLX/67-234
E7UVK2_SALTY/67-234
E7VEM2_SALMO/67-234
E7VIB3_SALMO/67-234
E7VYS3_SALMO/67-234
E7WAJ1_SALMO/67-234
E7WKR6_SALMO/67-234
E7X192_SALMO/67-234
E7XH25_SALMO/67-234
E7Y381_SALMO/67-234
E7YE22_SALMO/67-234
E7YSS9_SALMO/67-234
E7Z060_SALMO/67-234
E7Z904_SALMO/67-234
E7ZMV6_SALMO/67-234
E7ZY57_SALMO/67-234
E8AC10_SALMO/67-234
E8AHZ4_SALMO/67-234
E8AXV8_SALMO/67-234
E8BHV5_SALMO/67-234
E8BR95_SALMO/67-234
E8C088_SALMO/67-234
E8CCR1_SALMO/67-234
E8CVD3_SALMO/67-234
E8CZG5_SALMO/67-234
E8DIJ4_SALMO/67-234
E8DTP3_SALMO/67-234
E8E4G4_SALMO/67-234
E8EF10_SALMO/67-234
E8EPR2_SALMO/67-234
E8F711_SALMO/67-234
E8FE04_SALMO/67-234
E8FVL9_SALMO/67-234
E8G3J1_SALMO/67-234
E8GEW2_SALMO/67-234
E8GZI5_SALMO/67-234
E8H5P5_ECO57/67-234
E8HK12_ECOLX/67-234
E8HZ24_ECOLX/67-234
E8ICJ0_ECOLX/67-234
E8IQY9_ECOLX/67-234
E8J5I5_ECO57/67-234
E8JMJ7_STREI/77-229
E8JPC5_STREI/10-153
E8JPX4_STREI/1-148
E8JQV4_STREI/335-497
E8JS34_STRCR/1-149
E8JTN3_STRCR/77-229
E8JTY9_STRCR/10-153
E8JW74_STRCR/299-462
E8JYS0_9STRE/20-168
E8JZ12_9STRE/77-229
E8K0H6_9STRE/10-153
E8K1T7_9STRE/333-496
E8K4F0_STRPA/10-153
E8K5M1_STRPA/77-229
E8K664_STRPA/1-149
E8K7F0_STRPA/394-557
E8K971_9STRE/339-502
E8K9T7_9STRE/81-233
E8KAL7_9STRE/20-168
E8KBS4_9STRE/10-153
E8KGB2_9PAST/63-227
E8KMB6_STRSA/343-506
E8KN10_STRSA/1-149
E8KNH6_STRSA/77-229
E8KP96_STRSA/10-153
E8KSF8_STRVE/333-495
E8KUN2_STRVE/85-237
E8KVQ5_STRVE/10-153
E8KWQ2_STRVE/1-148
E8KZI1_9RHIZ/90-246
E8LBH5_9FIRM/350-520
E8LDE4_9FIRM/13-161
E8LGB7_9FIRM/76-232
E8LJZ4_9GAMM/76-242
E8LKP0_9GAMM/2-144
E8LVP2_9VIBR/64-231
E8LZD5_9VIBR/1-143
E8M1P3_9VIBR/64-231
E8M9T8_9VIBR/1-143
E8MZB4_ANATU/13-156
E8N1B6_ANATU/71-227
E8N3T2_ANATU/2-141
E8N4I0_ANATU/74-231
E8NTD7_SALET/67-234
E8NZH9_YERPH/67-234
E8PFT7_ACIB1/65-226
E8PK80_THESS/68-219
E8PN84_THESS/22-163
E8Q7C3_STRED/1-149
E8Q939_STRED/11-154
E8Q9T3_STRED/334-496
E8QB89_STRED/77-229
E8QER1_HELP7/42-198
E8QGV8_HELP7/21-200
E8QL08_HELP4/42-198
E8QL91_HELP4/1-147
E8QNL2_HELPR/42-198
E8QNS0_HELPR/2-148
E8QQD0_HELPR/21-200
E8QV80_HELPW/42-198
E8QVF6_HELPW/1-145
E8R3A6_ISOPI/13-168
E8R6L9_ISOPI/106-295
E8RAI2_DESM0/1-139
E8RD10_9DELT/1-144
E8RDC3_9DELT/79-247
E8RDK3_9DELT/3-145
E8RDM4_9DELT/9-154
E8RDN0_9DELT/11-166
E8RHF6_9DELT/32-178
E8RK94_FILAD/337-501
E8RSJ1_9CAUL/108-272
E8S9U7_MICSL/28-178
E8SHP6_STAPH/331-495
E8SII5_STAPH/79-237
E8SIV9_STAPH/10-155
E8SK64_STAPH/1-146
E8SM64_NEIGO/68-232
E8SSI9_GEOS2/11-157
E8SZD2_GEOS2/334-498
E8T115_GEOS2/76-227
E8T1W6_THEA1/2-145
E8T6F3_THEA1/16-162
E8TD74_MESCW/90-252
E8U0L6_ALIDB/66-231
E8U576_DEIML/1-144
E8U9G6_DEIML/72-226
E8UAZ5_DEIML/23-168
E8UCR3_TAYEM/69-236
E8UIE9_MYCFM/339-499
E8UJ71_MYCFM/12-160
E8UJ72_MYCFM/15-164
E8ULP7_STREJ/77-229
E8UNT7_STREJ/10-153
E8UP71_STREJ/1-149
E8UQH8_STREJ/333-496
E8US99_THEBF/78-229
E8USJ6_THEBF/336-498
E8UT20_THEBF/9-155
E8UU75_THEBF/1-378
E8V5R3_TERSS/75-253
E8VFR3_BACST/76-227
E8VGN0_BACST/333-497
E8VGN5_BACST/1-147
E8VH49_BACST/8-154
E8VLI6_VIBVU/1-143
E8VQU7_VIBVU/64-231
E8WI97_GEOS8/3-147
E8WI99_GEOS8/21-172
E8WMD7_GEOS8/76-240
E8WMY4_GEOS8/14-161
E8WQT1_GEOS8/3-389
E8WY75_ACISM/72-244
E8X9L3_SALT4/67-234
E8XM43_RAHSY/67-234
E8Y6F4_ECOKO/67-234
E8YIE1_9BURK/67-235
E8ZK39_MYCHL/31-184
E8ZKR1_MYCHL/12-164
E8ZMH3_CLOB0/72-239
E8ZRD9_CLOB0/343-505
E8ZS10_CLOB0/35-190
E8ZSF9_CLOB0/9-158
E8ZWA9_CLOB0/1-383
E9A5Z2_SALET/67-234
E9AC20_LEIMA/19-185
E9AJB7_LEIME/19-185
E9B795_LEIDO/19-185
E9C6H7_9EUKA/192-337
E9CFX4_9EUKA/50-255
E9CNM7_9ENTR/69-233
E9DLF8_9STRE/1-148
E9DND4_9STRE/10-128
E9DP55_9STRE/77-229
E9DQ34_9STRE/333-495
E9EDB1_METAQ/23-194
E9EXQ3_METAR/13-178
E9FF36_9STRE/333-496
E9FFY5_9STRE/10-153
E9FGI7_9STRE/81-233
E9FHV3_9STRE/1-149
E9FK34_9STRE/14-157
E9FKK4_9STRE/1-149
E9FP89_9STRE/81-233
E9FPK3_9STRE/333-496
E9H2N2_DAPPU/14-180
E9JMQ7_MYCGE/12-161
E9PCU1_HUMAN/12-177
E9RJE4_BACNA/58-210
E9RM01_LACRE/34-179
E9RMN6_LACRE/2-147
E9RN14_LACRE/77-149
E9RNU0_LACRE/345-511
E9RRL5_9FIRM/4-388
E9RUB6_9FIRM/7-153
E9RW79_9FIRM/71-239
E9RXT5_9FIRM/360-523
E9S1A3_TREDE/11-160
E9S241_TREDE/71-220
E9S357_TREDE/29-202
E9S4N3_TREDE/21-171
E9S7S4_RUMAL/9-153
E9S8U1_RUMAL/11-150
E9SBW8_RUMAL/358-518
E9SC09_RUMAL/91-245
E9SNW4_CLOSY/9-155
E9SSP6_CLOSY/2-387
E9ST04_CLOSY/73-238
E9SUT9_CLOSY/359-522
E9SVJ8_COREQ/26-175
E9TJR8_ECOLX/67-234
E9U0M9_ECOLX/67-234
E9UI90_ECOLX/67-234
E9V9R3_ECOLX/67-234
E9VM52_ECOLX/67-234
E9VYB7_ECOLX/67-234
E9WIY9_ECOLX/67-234
E9WU88_ECOLX/67-234
E9X7F0_ECOLX/67-234
E9XH62_ECOLX/67-234
E9Y387_ECOLX/67-234
E9YF77_ECOLX/67-234
E9YTY5_ECOLX/67-234
E9Z3M3_ESCFE/67-234
E9ZMS0_MYCTU/29-179
E9ZVA7_NEIME/68-232
F0A0S5_NEIME/68-232
F0A668_NEIME/68-232
F0AC22_NEIME/68-232
F0AHV2_NEIME/68-232
F0AP44_NEIME/68-232
F0ATU2_NEIME/68-232
F0AZL0_NEIME/68-232
F0B5B2_NEIME/92-256
F0B9X2_9XANT/114-283
F0BC69_9XANT/67-232
F0BMT1_9XANT/67-232
F0C8I6_9XANT/67-232
F0D2H3_STAAU/25-170
F0D2N2_STAAU/75-226
F0D500_STAAU/1-147
F0D5B7_STAAU/315-479
F0DBB7_STAAU/315-479
F0DC83_STAAU/1-147
F0DCF5_STAAU/25-170
F0DCW3_STAAU/75-226
F0DJE4_9FIRM/10-159
F0DK79_9FIRM/75-232
F0DL81_9FIRM/3-147
F0DU79_9FIRM/9-155
F0DUN5_9FIRM/2-378
F0DVE9_9FIRM/338-500
F0DX50_9FIRM/74-225
F0E4H2_9PSED/63-228
F0EFT5_ENTCA/162-327
F0EIC5_ENTCA/10-155
F0EM14_ENTCA/78-229
F0EN47_ENTCA/1-147
F0ETF6_HAEPA/63-228
F0F163_9NEIS/70-234
F0F5N6_9BACT/76-232
F0F6G4_9BACT/17-176
F0FBM1_STRSA/77-229
F0FBZ5_STRSA/1-149
F0FD30_STRSA/10-153
F0FHN4_STRSA/343-506
F0FI00_STRSA/77-229
F0FIC4_STRSA/1-149
F0FJ96_STRSA/10-153
F0FNV1_STRSA/343-506
F0FPL2_STRSA/343-506
F0FT78_STRSA/1-149
F0FTT3_STRSA/10-153
F0FU59_STRSA/77-229
F0GLT5_9LACO/70-221
F0GN16_9LACO/10-153
F0GNC2_9LACO/2-147
F0GP21_9LACO/347-514
F0GPS4_9LACO/2-147
F0GQP1_9LACO/70-221
F0GSW5_9LACO/347-514
F0GT32_9LACO/10-153
F0GTL4_9FIRM/1-386
F0GU86_9FIRM/71-237
F0GV04_9FIRM/17-164
F0GX01_9FIRM/342-505
F0GYD6_9FIRM/341-504
F0GZC8_9FIRM/71-237
F0H0L6_9FIRM/1-385
F0H0Z2_9FIRM/18-164
F0H5M4_9BACT/17-176
F0HB60_9BACT/76-232
F0HBD7_9FIRM/337-500
F0HE08_9FIRM/10-153
F0HF96_9FIRM/73-224
F0HGC4_9FIRM/2-145
F0HI22_9FIRM/8-155
F0HPX0_9ACTN/1-296
F0HRI1_9ACTN/17-168
F0HRZ5_9ACTN/74-229
F0HT07_LACDL/1-147
F0HTQ6_LACDL/70-221
F0HUE9_LACDL/10-154
F0HW09_LACDL/352-520
F0I1H8_STRSA/77-229
F0I2B3_STRSA/10-153
F0I349_STRSA/1-149
F0I4V6_STRSA/357-520
F0I5J7_STRSA/1-149
F0I6L8_STRSA/77-229
F0I6Z1_STRSA/10-153
F0IA30_STRSA/343-506
F0ID81_9FLAO/81-238
F0IEG4_9FLAO/40-197
F0IJ53_STRSA/343-506
F0IKX1_STRSA/1-149
F0ILS9_STRSA/77-229
F0IM58_STRSA/10-153
F0IQD0_STRSA/343-506
F0IV81_STRSA/10-153
F0IVK4_STRSA/77-229
F0IWJ5_STRSA/1-149
F0IY29_ACIMA/91-254
F0JBW5_DESDE/17-165
F0JCT3_DESDE/11-158
F0JFC3_DESDE/6-157
F0JFS2_DESDE/1-144
F0JKV9_DESDE/75-231
F0JPE5_ESCFE/67-234
F0JZ53_LACD2/10-154
F0K265_LACD2/1-147
F0K2Z0_LACD2/70-221
F0K392_LACD2/351-519
F0K6L1_CLOAE/9-161
F0K9B8_CLOAE/1-147
F0KA17_CLOAE/71-238
F0KAM2_CLOAE/35-190
F0KBU7_CLOAE/59-207
F0KCY3_CLOAE/341-505
F0KHB0_ACICP/65-226
F0KYR7_YERE3/67-234
F0L578_9RHIZ/96-259
F0LHR6_THEBM/14-159
F0LJ85_THEBM/350-526
F0LK04_THEBM/157-316
F0LLK4_THEBM/1-125
F0LM26_THEBM/20-164
F0LQB9_VIBFU/36-185
F0LSK1_VIBFU/1-143
F0LTA8_VIBFU/64-231
F0MGU9_NEIMG/68-232
F0MSP9_NEIMM/68-232
F0MWB7_NEIMP/68-232
F0N2P6_NEIMO/68-232
F0N661_NEIMN/68-232
F0NDK6_SULIR/2-140
F0NN17_SULIH/2-141
F0NSG1_LACHH/70-222
F0NSP9_LACHH/1-147
F0NTF8_LACHH/347-515
F0NVK1_LACHH/10-154
F0NXJ2_WEEVC/74-231
F0NZF5_WEEVC/12-169
F0P3K2_STAPE/10-155
F0P3Q7_STAPE/76-234
F0P4P6_STAPE/331-495
F0P5B5_STAPE/1-146
F0PDL7_ENTF6/332-497
F0PES0_ENTF6/10-155
F0PFM6_ENTF6/1-147
F0PG26_ENTF6/78-229
F0PK53_BACT0/8-154
F0PUS2_BACT0/1-147
F0PXC1_BACT0/333-497
F0PY76_BACT0/76-227
F0QCN3_ACIAP/66-231
F0QJY7_ACIBD/65-226
F0QQR0_MYCSL/31-183
F0QQY7_MYCSL/23-179
F0QVA1_VULM7/1-126
F0QZN2_BACSH/76-233
F0R6Z8_BACSH/17-175
F0RG56_CELLC/72-228
F0RH63_CELLC/13-171
F0RLG7_DEIPM/67-221
F0RNM6_DEIPM/24-170
F0RNN2_DEIPM/2-144
F0RTJ8_SPHGB/1-382
F0RWB2_SPHGB/71-221
F0RYR2_SPHGB/14-162
F0S2H1_DESTD/2-147
F0S3Z9_DESTD/12-158
F0S4W1_PEDSD/20-179
F0SDY9_PEDSD/85-242
F0SJT5_PLABD/73-238
F0SRR5_PLABD/11-166
F0SU15_SYNGF/16-161
F0T066_SYNGF/2-145
F0T255_SYNGF/71-230
F0T372_CHLP6/82-243
F0T7C8_METSL/23-164
F0TBZ7_METSL/17-160
F0TC35_METSL/338-514
F0TF26_LACA3/1-147
F0TFL4_LACA3/70-221
F0THC7_LACA3/347-515
F0TIV0_LACA3/10-154
F0TNI2_RIEAR/13-170
F0TNP8_RIEAR/85-244
F0UPY8_AJECA/46-332
F0V3A7_9MOLU/31-183
F0V3I5_9MOLU/23-179
F0VTH6_STRG2/1-148
F0VUK6_STRG2/335-497
F0VWP0_STRG2/11-154
F0VWW1_STRG2/77-229
F0WBD8_9STRA/70-252
F0X892_9PEZI/25-197
F0Y2P8_9STRA/1-145
F0Y7Q2_9STRA/604-764
F0YV58_9CLOT/71-237
F0YXS8_9CLOT/5-387
F0Z3E7_9CLOT/360-523
F0Z5J4_9CLOT/14-159
F1SIL7_PIG/14-173
F1SS99_PIG/12-177
F1T4G9_9ACTN/1-386
F1T4Q9_9ACTN/19-171
F1T6T7_9ACTN/79-235
F1TAH3_9CLOT/71-228
F1TCN1_9CLOT/346-508
F1TE80_9CLOT/1-382
F1TG51_9CLOT/8-156
F1VT03_MORCA/74-235
F1VWT9_9BURK/67-232
F1W7B9_MORCA/74-235
F1WG50_MORCA/74-235
F1WHE8_MORCA/74-235
F1WMY5_MORCA/74-235
F1WRQ0_MORCA/74-235
F1WYZ9_MORCA/74-235
F1X5F0_MORCA/74-235
F1XBI8_MORCA/74-235
F1XDU1_MORCA/74-235
F1XUX7_ECO57/67-234
F1Y598_ECO57/67-234
F1YIG3_9ACTO/12-161
F1YSG9_9PROT/106-270
F1YXZ5_9STRE/10-153
F1YYK1_9STRE/1-149
F1Z1G2_9STRE/77-229
F1Z1K6_9STRE/334-496
F1Z986_9SPHN/83-250
F1ZLY0_ECOLX/67-234
F1ZSF1_THEET/9-155
F1ZUE9_THEET/78-229
F1ZYM6_THEET/1-378
F1ZZ07_THEET/336-498
F2A061_THEET/1-57
F2A063_THEET/5-93
F2ACF3_RHIET/94-257
F2ALI6_RHOBA/91-255
F2ASX2_RHOBA/1-385
F2AU02_RHOBA/11-164
F2B462_STRPN/77-229
F2B6D5_STRPN/10-153
F2B6X3_STRPN/1-149
F2B897_STRPN/279-442
F2BAD9_9NEIS/69-233
F2BH42_STRSA/1-149
F2BHZ6_STRSA/77-229
F2BID6_STRSA/10-153
F2BMY7_STRSA/343-506
F2BNM6_STRSA/343-506
F2BQ67_STRSA/1-149
F2BR89_STRSA/77-229
F2BRS9_STRSA/10-153
F2BV97_9FIRM/76-229
F2BVC7_9FIRM/1-152
F2BVX1_9FIRM/19-164
F2BX19_9FIRM/342-504
F2C3X5_HAEAE/63-228
F2C4H8_STRSA/10-153
F2C4T7_STRSA/1-149
F2C5Q4_STRSA/77-229
F2CA42_STRSA/357-520
F2CBV2_STRSA/77-229
F2CC52_STRSA/1-149
F2CCR4_STRSA/10-153
F2CHT5_STRSA/343-506
F2CJF5_STRSA/343-506
F2CJY2_STRSA/1-149
F2CKG5_STRSA/77-229
F2CL43_STRSA/10-153
F2ET92_PANAN/1-159
F2ETL5_PANAN/5-116
F2F349_9BACL/334-498
F2F3G8_9BACL/76-227
F2F6B3_9BACL/1-147
F2F8X2_9BACL/8-155
F2FIT6_SALDU/67-234
F2FYP9_SALGL/67-234
F2GA24_ALTMD/64-231
F2GL96_MYCTU/29-179
F2GVW2_BRUME/89-251
F2H4C3_BACTU/1-147
F2H701_BACTU/333-497
F2H8Q4_BACTU/76-227
F2HAL1_BACTU/45-191
F2HJ34_LACLA/77-229
F2HLH3_LACLA/7-150
F2HLI2_LACLA/332-497
F2HN22_LACLA/1-152
F2HTD0_BRUME/89-251
F2I184_9RICK/79-245
F2I4X0_9LACT/1-147
F2I5J0_9LACT/354-519
F2I680_9LACT/8-153
F2IAB4_9FLAO/11-170
F2IED1_9FLAO/74-228
F2IL90_VIBCH/1-143
F2IR90_VIBCH/30-197
F2J4D8_9PROT/92-256
F2J7H0_HELPY/42-198
F2J7W1_HELPY/1-147
F2JAB9_HELPY/21-185
F2JCP9_HELPY/21-185
F2JDE6_HELPY/42-198
F2JDL1_HELPY/1-147
F2JGM6_9FIRM/5-155
F2JHP6_9FIRM/8-155
F2JI44_9FIRM/77-237
F2JRZ1_9FIRM/348-510
F2JS01_9FIRM/1-380
F2K1Y4_9GAMM/65-232
F2KCP3_PSEBR/63-228
F2KMQ1_ARCVE/66-201
F2KMU0_ARCVE/157-305
F2KP47_ARCVE/15-151
F2KPM9_ARCVE/329-497
F2KR16_ARCVE/24-167
F2KSH1_ARCVE/1-154
F2KSZ6_ARCVE/2-126
F2KTP7_9BACT/76-232
F2KYF1_9BACT/17-176
F2L6D3_9CREN/1-131
F2LBM5_BURGA/67-232
F2LVA7_9DELT/10-156
F2LVM6_9DELT/1-391
F2LVP9_9DELT/85-248
F2LX26_9DELT/3-143
F2LXI4_9DELT/1-384
F2LZS7_LACAM/1-147
F2M051_LACAM/347-515
F2M0C3_LACAM/70-221
F2M2C2_LACAM/10-154
F2M4D9_LACCA/1-147
F2M5P9_LACCA/75-226
F2M5Y1_LACCA/11-155
F2M887_LACCA/9-154
F2MB25_LACCA/345-511
F2MDD4_LACCA/1-147
F2MEN5_LACCA/75-226
F2MEV0_LACCA/11-155
F2MGT1_LACCA/9-154
F2MK10_LACCA/345-511
F2MML5_ENTFA/78-229
F2MRI1_ENTFA/348-513
F2MSQ2_ENTFA/10-155
F2MTV4_ENTFA/1-147
F2N0T8_PSEST/63-230
F2N905_9ACTN/1-386
F2N9P6_9ACTN/15-174
F2NBI7_9ACTN/79-235
F2NES4_9DELT/1-152
F2NET0_9DELT/12-157
F2NIR4_9DELT/75-238
F2NL23_9DEIN/26-165
F2NP24_9DEIN/65-218
F2NQP0_9DEIN/2-144
F2NST8_9SPIO/16-165
F2NVL7_9SPIO/82-232
F2NX57_9SPIO/1-386
F2P8L3_PHOMO/1-143
F2PC91_PHOMO/64-231
F2PS17_TRIEQ/30-275
F2QCE8_STROR/1-149
F2QE68_STROR/10-153
F2QER5_STROR/96-248
F2QG24_STROR/333-496
F2QU06_PICPA/14-174
F2RNV1_TRITO/30-275
F2SNN9_TRIRU/33-275
F2TFT4_AJEDE/38-322
F2UT12_9EUKA/52-202
F2UU67_9EURY/16-160
F2V7S5_MYCTU/29-179
MGP1_MYCGE/12-161
MGP1_MYCPN/17-168
NRNA_BACSU/8-154
O18399_DROME/33-193
O25115_HELPY/42-198
O25177_HELPY/21-200
O25683_HELPY/2-148
O25958_HELPY/21-200
O26266_METTH/1-144
O26857_METTH/343-518
O27473_METTH/31-169
O28250_ARCFU/152-301
O28932_ARCFU/329-510
O29523_ARCFU/14-157
O29559_ARCFU/20-157
O29950_ARCFU/4-127
O30161_ARCFU/25-168
O51269_BORBU/73-232
O51564_BORBU/17-165
O57804_PYRHO/23-166
O58017_PYRHO/157-316
O58078_PYRHO/350-526
O66728_AQUAE/4-138
O67552_AQUAE/13-155
O67909_AQUAE/73-224
O73979_PYRHO/13-160
O83450_TREPA/37-187
O83702_TREPA/72-209
O83781_TREPA/33-191
O84453_CHLTR/81-244
P71615_MYCTU/29-179
P72962_SYNY3/62-225
P73518_SYNY3/80-241
P94659_CHLCV/11-172
PPAC_ARCFU/1-158
PPAC_BACA2/1-147
PPAC_BACAA/1-147
PPAC_BACAC/1-147
PPAC_BACAN/1-147
PPAC_BACC0/1-147
PPAC_BACC1/1-147
PPAC_BACC2/1-147
PPAC_BACC3/1-147
PPAC_BACC4/1-147
PPAC_BACC7/1-147
PPAC_BACCN/1-147
PPAC_BACCQ/1-147
PPAC_BACCR/1-147
PPAC_BACCZ/1-147
PPAC_BACHK/1-147
PPAC_BACLD/1-147
PPAC_BACP2/1-147
PPAC_BACSK/2-147
PPAC_BACSU/1-147
PPAC_BACWK/1-147
PPAC_BREBN/1-147
PPAC_CLOAB/1-147
PPAC_DEIRA/1-144
PPAC_ENTFA/1-147
PPAC_EXIS2/1-147
PPAC_EXISA/1-147
PPAC_LACAC/1-147
PPAC_LACDA/1-147
PPAC_LACDB/1-147
PPAC_LACGA/2-147
PPAC_LACH4/1-147
PPAC_LACJO/2-147
PPAC_LACLA/1-152
PPAC_LACPL/2-147
PPAC_LISIN/1-147
PPAC_LISMC/1-147
PPAC_LISMF/1-147
PPAC_LISMH/1-147
PPAC_LISMO/1-147
PPAC_LISW6/1-147
PPAC_METJA/2-145
PPAC_OCEIH/2-146
PPAC_STAA1/1-147
PPAC_STAA2/1-147
PPAC_STAA3/1-147
PPAC_STAA8/1-147
PPAC_STAA9/1-147
PPAC_STAAB/1-147
PPAC_STAAC/1-147
PPAC_STAAM/1-147
PPAC_STAAN/1-147
PPAC_STAAR/1-147
PPAC_STAAS/1-147
PPAC_STAAT/1-147
PPAC_STAAW/1-147
PPAC_STACT/1-147
PPAC_STAEQ/1-147
PPAC_STAES/1-147
PPAC_STAHJ/1-147
PPAC_STAS1/1-147
PPAC_STRA1/1-149
PPAC_STRA3/1-149
PPAC_STRA5/1-149
PPAC_STRE4/1-149
PPAC_STREM/1-149
PPAC_STRGC/1-149
PPAC_STRMU/1-148
PPAC_STRP1/1-149
PPAC_STRP2/1-149
PPAC_STRP3/1-149
PPAC_STRP4/1-149
PPAC_STRP6/1-149
PPAC_STRP7/1-149
PPAC_STRP8/1-149
PPAC_STRPG/1-149
PPAC_STRPI/1-149
PPAC_STRPJ/1-149
PPAC_STRPN/1-149
PPAC_STRPS/1-149
PPAC_STRPZ/1-149
PPAC_STRR6/1-149
PPAC_STRS2/1-149
PPAC_STRS7/1-149
PPAC_STRSV/1-149
PPAC_STRSY/1-149
PPAC_STRT1/1-148
PPAC_STRT2/1-148
PPAC_STRTD/1-148
PPAC_STRU0/1-149
PPAC_STRZJ/1-149
PPAC_STRZP/1-149
PPAC_STRZT/1-149
PPAC_THEMA/1-384
PPX1_SCHPO/25-198
PPX1_YEAST/24-200
PRUNE_BOVIN/11-177
PRUNE_HUMAN/12-177
PRUNE_MOUSE/14-177
PRUNE_RAT/12-177
Q011R7_OSTTA/29-190
Q01GJ9_OSTTA/57-203
Q02C20_SOLUE/82-243
Q02RJ7_PSEAB/63-230
Q02X42_LACLS/1-152
Q030M7_LACLS/332-497
Q030N7_LACLS/7-150
Q031A1_LACLS/77-229
Q033X8_LACC3/11-155
Q038P0_LACC3/75-226
Q039D0_LACC3/1-147
Q03B05_LACC3/9-154
Q03CU3_LACC3/345-511
Q03ER6_PEDPA/10-155
Q03F38_PEDPA/76-228
Q03FL0_PEDPA/1-148
Q03I51_PEDPA/342-508
Q03I90_STRTD/333-495
Q03K91_STRTD/77-229
Q03L83_STRTD/10-153
Q03QP7_LACBA/78-229
Q03R41_LACBA/10-156
Q03S72_LACBA/1-147
Q03UC8_LACBA/344-510
Q03UT4_LEUMM/345-520
Q03VU5_LEUMM/11-161
Q03W56_LEUMM/77-235
Q03WG7_LEUMM/1-144
Q044A5_LACGA/70-221
Q045P8_LACGA/28-172
Q047E4_LACGA/347-514
Q048Z1_LACDB/10-154
Q049X0_LACDB/70-221
Q04CW6_LACDB/347-515
Q04EG3_OENOB/20-164
Q04F00_OENOB/75-226
Q04F35_OENOB/2-144
Q04HQ4_OENOB/341-526
Q04HX1_STRP2/333-496
Q04K27_STRP2/10-153
Q04LR5_STRP2/77-229
Q04RG7_LEPBJ/74-221
Q053B0_LEPBL/74-221
Q05ST1_9SYNE/74-230
Q066W3_9SYNE/41-197
Q07MG3_RHOP5/98-263
Q07X76_SHEFN/2-144
Q087P0_SHEFN/64-231
Q094R3_STIAD/11-175
Q0A7M4_ALHEH/65-233
Q0AJQ2_NITEC/69-236
Q0API9_MARMM/95-259
Q0AX27_SYNWW/3-146
Q0AYI6_SYNWW/10-159
Q0AYS8_SYNWW/72-227
Q0AZC3_SYNWW/1-284
Q0BDR4_BURCM/67-232
Q0BKQ5_FRATO/69-240
Q0BSA4_GRABC/108-272
Q0C0S5_HYPNA/92-250
Q0EZ76_9PROT/19-169
Q0F3M9_9PROT/74-236
Q0FAH3_9RHOB/86-243
Q0FFB2_9RHOB/1-145
Q0FQ49_9RHOB/1-147
Q0FQ63_9RHOB/84-241
Q0G812_9RHIZ/108-268
Q0GL62_LACRE/77-228
Q0HEB0_SHESM/1-144
Q0HM40_SHESM/64-231
Q0HRP6_SHESR/64-231
Q0HZN9_SHESR/1-144
Q0I5K3_HAES1/63-228
Q0IAJ9_SYNS3/74-230
Q0KCF9_CUPNH/67-231
Q0PA16_CAMJE/1-143
Q0PC97_CAMJE/47-200
Q0RDS7_FRAAA/26-176
Q0S216_RHOSR/25-175
Q0SMN7_BORAP/7-155
Q0SNQ7_BORAP/73-235
Q0SPS1_CLOPS/335-497
Q0SRB2_CLOPS/73-240
Q0SRC1_CLOPS/1-383
Q0SRP1_CLOPS/35-190
Q0SSD6_CLOPS/9-156
Q0T105_SHIF8/20-187
Q0TDW0_ECOL5/67-234
Q0TM13_CLOP1/335-497
Q0TNP5_CLOP1/73-240
Q0TNQ5_CLOP1/1-383
Q0TP21_CLOP1/35-190
Q0TPR9_CLOP1/9-156
Q0TZC4_PHANO/62-236
Q0VNZ9_ALCBS/71-233
Q0W1G2_UNCMA/2-129
Q0W2J2_UNCMA/329-496
Q0W306_UNCMA/14-153
Q0W370_UNCMA/1-131
Q0W4X0_UNCMA/171-321
Q0W6C3_UNCMA/12-152
Q0W937_UNCMA/15-148
Q0YT18_9CHLB/22-186
Q0YUR3_9CHLB/74-230
Q10X30_TRIEI/88-245
Q115V7_TRIEI/3-151
Q118L3_TRIEI/82-243
Q11FL8_MESSB/3-135
Q11JN8_MESSB/90-252
Q11NW2_CYTH3/77-234
Q11NY1_CYTH3/12-170
Q11SG3_CYTH3/11-169
Q12ES6_POLSJ/66-222
Q12R87_SHEDO/64-231
Q12S06_SHEDO/1-144
Q12TN2_METBU/17-158
Q12UW2_METBU/176-325
Q12V35_METBU/334-502
Q12VW4_METBU/18-154
Q12ZB0_METBU/12-151
Q137L0_RHOPS/118-283
Q13WZ8_BURXL/67-235
Q14IX8_FRAT1/69-240
Q14QE4_SPICI/11-154
Q15PH4_PSEA6/63-230
Q162U1_ROSDO/1-147
Q166K0_ROSDO/84-241
Q16PL5_AEDAE/11-184
Q17WR9_HELAH/1-144
Q17X80_HELAH/42-198
Q181R1_CLOD6/345-507
Q183I1_CLOD6/72-228
Q18BH5_CLOD6/11-164
Q18D73_CLOD6/1-374
Q18E45_HALWD/29-183
Q18H52_HALWD/155-302
Q18JM8_HALWD/147-295
Q18JU5_HALWD/250-419
Q1AW52_RUBXD/18-158
Q1AXM3_RUBXD/64-219
Q1AXT4_RUBXD/1-381
Q1BA92_MYCSS/24-174
Q1BHS9_BURCA/67-232
Q1CB25_YERPA/67-234
Q1CF14_YERPN/67-234
Q1CUA0_HELPH/2-148
Q1CUG2_HELPH/42-198
Q1D3B9_MYXXD/74-238
Q1D830_MYXXD/14-165
Q1G945_LACDA/10-154
Q1G9R6_LACDA/70-221
Q1GC34_LACDA/347-515
Q1GEL8_SILST/107-265
Q1GJ41_SILST/1-147
Q1GNQ3_SPHAL/82-249
Q1GZK5_METFK/67-231
Q1I603_PSEE4/63-228
Q1IIT6_ACIBL/8-153
Q1IIX8_ACIBL/71-228
Q1IXZ0_DEIGD/73-227
Q1IYU8_DEIGD/24-169
Q1J1J9_DEIGD/1-144
Q1J458_STRPF/354-516
Q1J703_STRPF/77-229
Q1J7J4_STRPF/11-154
Q1J898_STRPF/3-151
Q1J991_STRPB/354-516
Q1JC57_STRPB/77-229
Q1JCP8_STRPB/4-118
Q1JDC0_STRPB/3-151
Q1JED7_STRPD/354-516
Q1JH85_STRPD/77-229
Q1JHR7_STRPD/11-154
Q1JIE4_STRPD/3-151
Q1JJD8_STRPC/354-516
Q1JM40_STRPC/77-229
Q1JMM4_STRPC/11-154
Q1JN93_STRPC/3-151
Q1JVP0_DESAC/3-146
Q1JW56_DESAC/1-388
Q1K0G3_DESAC/13-159
Q1K0X4_DESAC/49-201
Q1K1E0_DESAC/78-241
Q1LPK2_RALME/67-231
Q1LTU5_BAUCH/66-233
Q1MHH2_RHIL3/80-243
Q1MQH0_LAWIP/18-165
Q1MQY7_LAWIP/14-164
Q1MRK7_LAWIP/72-231
Q1N0E3_9GAMM/57-222
Q1NAC6_9SPHN/81-248
Q1NIP4_9DELT/40-186
Q1NKC6_9DELT/3-147
Q1NKC9_9DELT/55-221
Q1NKE3_9DELT/1-145
Q1NKW0_9DELT/12-160
Q1NNQ1_9DELT/3-147
Q1NUV0_9DELT/73-239
Q1PW58_9BACT/16-165
Q1PZA9_9BACT/73-232
Q1Q091_9BACT/148-302
Q1QCV0_PSYCK/71-232
Q1QKZ8_NITHX/98-263
Q1QT56_CHRSD/83-236
Q1R7D9_ECOUT/67-234
Q1RJT8_RICBR/80-244
Q1UZ68_PELUB/75-228
Q1V797_VIBAL/64-231
Q1V8Q3_VIBAL/1-143
Q1VV61_9FLAO/12-170
Q1VY43_9FLAO/72-228
Q1WRG8_LACS1/348-515
Q1WT30_LACS1/10-156
Q1WT52_LACS1/77-228
Q1WTW9_LACS1/2-146
Q1YJB9_MOBAS/90-251
Q1YR03_9GAMM/64-231
Q1Z170_PHOPR/1-138
Q1Z6P4_PHOPR/27-171
Q1Z8P2_PHOPR/1-143
Q1ZEN7_9GAMM/66-233
Q1ZF54_9GAMM/1-142
Q1ZML4_PHOAS/64-231
Q1ZT28_PHOAS/1-143
Q213S5_RHOPB/98-263
Q21LF4_SACD2/69-236
Q21TG0_RHOFD/66-236
Q24QL3_DESHY/1-382
Q24UI8_DESHY/12-159
Q24UQ0_DESHY/46-206
Q24V62_DESHY/1-143
Q253D9_CHLFF/82-243
Q26DW3_FLABB/12-170
Q26GN0_FLABB/72-229
Q28LY4_JANSC/1-147
Q28MZ3_JANSC/86-243
Q29JM0_DROPS/32-193
Q2A228_FRATH/69-240
Q2B090_9BACI/333-497
Q2B1D4_9BACI/76-227
Q2B2K2_9BACI/8-154
Q2BF19_9BACI/1-147
Q2BR73_9GAMM/67-234
Q2C4Y8_9GAMM/1-143
Q2C7X3_9GAMM/64-231
Q2CFB6_9RHOB/96-253
Q2CFM1_9RHOB/1-147
Q2F7N0_LACRE/2-147
Q2FG34_STAA3/11-156
Q2FG91_STAA3/75-226
Q2FKP2_STAA3/331-495
Q2FN11_METHJ/162-310
Q2FPC0_METHJ/1-379
Q2FRL0_METHJ/237-405
Q2FS31_METHJ/13-140
Q2FT58_METHJ/13-153
Q2FXM3_STAA8/11-156
Q2FXT9_STAA8/75-226
Q2G2T6_STAA8/331-495
Q2G612_NOVAD/64-231
Q2GD58_NEOSM/81-247
Q2GF84_EHRCR/87-251
Q2GIU7_ANAPZ/88-252
Q2IKX4_ANADE/68-233
Q2IPU6_ANADE/43-194
Q2IVU6_RHOP2/98-263
Q2J731_FRASC/51-201
Q2JMF8_SYNJB/71-226
Q2JN66_SYNJB/78-232
Q2JR41_SYNJA/78-232
Q2JVD4_SYNJA/71-226
Q2K916_RHIEC/94-257
Q2L222_BORA1/69-236
Q2LR14_SYNAS/3-148
Q2LTE9_SYNAS/87-251
Q2LWU0_SYNAS/8-156
Q2NAW3_ERYLH/79-246
Q2NF33_METST/28-177
Q2NGZ6_METST/247-423
Q2NIB0_METST/23-168
Q2NIG0_AYWBP/7-150
Q2NIG2_AYWBP/7-150
Q2NRF9_SODGM/68-235
Q2P1T6_XANOM/67-232
Q2RFU3_MOOTA/1-274
Q2RHV6_MOOTA/67-212
Q2RJM3_MOOTA/12-161
Q2RRN7_RHORT/100-266
Q2S0E3_SALRD/77-234
Q2S3U4_SALRD/8-164
Q2SL49_HAHCH/42-209
Q2SSY0_MYCCT/13-157
Q2SXD4_BURTA/67-232
Q2UA45_ASPOR/28-246
Q2W0U1_MAGSA/94-258
Q2YBC4_NITMU/67-234
Q2YM77_BRUA2/89-251
Q2YT94_STAAB/75-226
Q2YTD7_STAAB/11-156
Q2YUQ7_STAAB/331-495
Q30NS6_SULDN/58-211
Q30RE8_SULDN/1-144
Q30VK9_DESDG/18-165
Q30WI8_DESDG/17-167
Q30XT5_DESDG/77-233
Q30ZX7_DESDG/9-157
Q310S1_DESDG/1-144
Q31G80_THICR/84-252
Q31M03_SYNE7/99-256
Q31QX0_SYNE7/81-241
Q31WF4_SHIBS/67-234
Q32BV5_SHIDS/67-234
Q38W52_LACSS/76-227
Q38X08_LACSS/2-147
Q38YP2_LACSS/10-155
Q38ZR5_LACSS/345-511
Q39EV0_BURS3/67-232
Q39UG8_GEOMG/21-172
Q39VA4_GEOMG/8-155
Q39VB4_GEOMG/3-147
Q39XC5_GEOMG/77-240
Q39YC8_GEOMG/1-385
Q3A2Y4_PELCD/23-174
Q3A3C6_PELCD/78-242
Q3A404_PELCD/1-386
Q3A4A4_PELCD/8-154
Q3A511_PELCD/3-147
Q3A9Z7_CARHZ/74-231
Q3AAR6_CARHZ/3-145
Q3ABA0_CARHZ/6-156
Q3AK10_SYNSC/60-216
Q3ASD5_CHLCH/22-186
Q3ASZ9_CHLCH/74-230
Q3AXR5_SYNS9/74-230
Q3B4B6_PELLD/22-186
Q3B5N1_PELLD/74-230
Q3BUC0_XANC5/67-232
Q3CYV0_STRAG/334-496
Q3D2E7_STRAG/1-149
Q3D379_STRAG/10-153
Q3D3E2_STRAG/77-229
Q3D818_STRAG/334-496
Q3D8R9_STRAG/1-149
Q3D948_STRAG/10-153
Q3DB14_STRAG/77-229
Q3DBM4_STRAG/1-117
Q3DE66_STRAG/77-229
Q3DEK7_STRAG/10-153
Q3DEQ5_STRAG/1-149
Q3DGN6_STRAG/334-496
Q3DLP5_STRAG/10-153
Q3DMN4_STRAG/1-149
Q3DN30_STRAG/334-496
Q3DP38_STRAG/77-229
Q3DQ81_STRAG/77-229
Q3DRG8_STRAG/132-294
Q3DTB4_STRAG/1-131
Q3DVA2_STRAG/1-149
Q3EKN2_BACTI/17-183
Q3EN87_BACTI/333-497
Q3EUY4_BACTI/93-244
Q3EVP3_BACTI/54-200
Q3IEI4_PSEHT/1-144
Q3ILD9_PSEHT/65-230
Q3IPK5_NATPD/199-300
Q3IQ93_NATPD/247-416
Q3IRJ4_NATPD/149-296
Q3IUI8_NATPD/22-171
Q3J0V5_RHOS4/90-247
Q3J423_RHOS4/1-146
Q3JBV5_NITOC/65-233
Q3JQP6_BURP1/67-232
Q3JYG4_STRA1/334-496
Q3K0P6_STRA1/77-229
Q3K2D5_STRA1/10-153
Q3KHH8_PSEPF/63-228
Q3KLQ2_CHLTA/81-244
Q3M9P7_ANAVT/71-234
Q3MAJ6_ANAVT/90-247
Q3MEY7_ANAVT/77-238
Q3R6H2_XYLFA/75-253
Q3RBA6_XYLFA/75-253
Q3RDU3_XYLFA/75-253
Q3SI09_THIDA/67-231
Q3SS35_NITWN/98-263
Q3XXI4_ENTFC/1-147
Q3XZD7_ENTFC/332-496
Q3Y1K4_ENTFC/10-155
Q3YQT3_EHRCJ/87-251
Q3YXX8_SHISS/67-234
Q3Z7W2_DEHE1/74-230
Q3ZXW2_DEHSC/74-230
Q465U7_METBF/336-503
Q46AQ0_METBF/17-158
Q46BP8_METBF/18-156
Q46FJ1_METBF/167-316
Q46FZ6_METBF/12-151
Q46G88_METBF/1-134
Q46GI4_METBF/8-138
Q46KX9_PROMT/68-220
Q473I1_CUPPJ/67-231
Q47C63_DECAR/67-235
Q47WS3_COLP3/68-235
Q489W5_COLP3/2-144
Q48LU6_PSE14/63-230
Q48QN1_STRPM/354-516
Q48TY6_STRPM/77-229
Q48UG7_STRPM/11-154
Q48V34_STRPM/3-151
Q49Y74_STAS1/75-226
Q49YD3_STAS1/11-156
Q4A167_STAS1/331-495
Q4A5Y2_MYCS5/356-520
Q4A672_MYCS5/14-165
Q4A673_MYCS5/12-160
Q4A6C5_MYCS5/14-164
Q4A781_MYCH7/328-506
Q4A906_MYCH7/12-161
Q4A907_MYCH7/12-163
Q4A942_MYCHJ/328-506
Q4AAU3_MYCHJ/12-161
Q4AAU4_MYCHJ/12-163
Q4C0P1_CROWT/77-234
Q4C2D9_CROWT/60-222
Q4C5S1_CROWT/3-147
Q4C7X7_CROWT/82-243
Q4DJ30_TRYCR/17-184
Q4DM24_TRYCR/19-184
Q4E742_9RICK/83-247
Q4EBF6_9RICK/83-247
Q4EEL0_LISMO/8-153
Q4EEN2_LISMO/76-227
Q4EIQ7_LISMO/1-147
Q4EK73_LISMO/335-499
Q4EPC6_LISMO/104-255
Q4EQ00_LISMO/8-153
Q4ETV4_LISMO/1-147
Q4EUN7_LISMO/335-499
Q4FLX1_PELUB/75-230
Q4FTS1_PSYA2/71-232
Q4HEG5_CAMCO/47-200
Q4HIK7_CAMCO/1-140
Q4HPB7_CAMUP/47-201
Q4HRK8_CAMUP/1-140
Q4JB91_SULAC/2-135
Q4JLL0_LACRE/345-511
Q4KHN2_PSEF5/63-228
Q4L6Y1_STAHJ/75-230
Q4L745_STAHJ/11-156
Q4LAK3_STAHJ/331-495
Q4MLH0_BACCE/333-497
Q4MP62_BACCE/1-147
Q4MS13_BACCE/93-244
Q4MVX5_BACCE/8-154
Q4P570_USTMA/115-306
Q4PG04_USTMA/187-366
Q4QL85_HAEI8/63-228
Q4TAJ5_TETNG/64-227
Q4THJ8_TETNG/5-147
Q4ULF9_RICFE/80-245
Q4UU77_XANC8/67-232
Q4YSJ7_PLABA/82-267
Q4ZWX3_PSEU2/63-230
Q55NA3_CRYNE/107-272
Q57CM5_BRUAB/89-251
Q57K74_SALCH/67-234
Q59X24_CANAL/19-188
Q5B6Q1_EMENI/65-273
Q5E0F5_VIBF1/1-144
Q5E7Q1_VIBF1/64-231
Q5F9I0_NEIG1/68-232
Q5FEV2_EHRRW/92-256
Q5FGN3_EHRRG/92-256
Q5FJP8_LACAC/70-221
Q5FLW8_LACAC/10-154
Q5FN06_LACAC/347-515
Q5FQT9_GLUOX/94-241
Q5GTF9_WOLTR/83-247
Q5GYT3_XANOR/67-232
Q5HA27_EHRRW/87-251
Q5HF70_STAAC/11-156
Q5HFC7_STAAC/75-226
Q5HJY2_STAAC/331-495
Q5HK13_STAEQ/331-495
Q5HMN8_STAEQ/63-217
Q5HNK1_STAEQ/11-156
Q5HNR5_STAEQ/75-226
Q5HUS6_CAMJR/1-143
Q5HXD0_CAMJR/47-200
Q5JF82_PYRKO/13-161
Q5JFJ4_PYRKO/350-526
Q5JGL0_PYRKO/20-164
Q5JGP2_PYRKO/158-316
Q5KBN5_CRYNE/107-272
Q5KU73_GEOKA/334-498
Q5KWA4_GEOKA/11-157
Q5KWS1_GEOKA/76-227
Q5L2F1_GEOKA/77-233
Q5L6T7_CHLAB/82-243
Q5L947_BACFN/76-233
Q5L978_BACFN/18-175
Q5LNQ6_SILPO/1-147
Q5LSN5_SILPO/56-213
Q5LXK1_STRT1/333-495
Q5LZD3_STRT1/77-229
Q5M0C1_STRT1/10-153
Q5M251_STRT2/333-495
Q5M3Y5_STRT2/77-229
Q5M4W8_STRT2/10-153
Q5MZX1_SYNP6/58-215
Q5N3C7_SYNP6/81-241
Q5NHH6_FRATT/69-240
Q5NN55_ZYMMO/81-247
Q5NZT9_AROAE/67-231
Q5P9Q0_ANAMM/90-254
Q5PJG0_SALPA/67-234
Q5QYV7_IDILO/66-228
Q5SJ47_THET8/68-219
Q5SM25_THET8/22-163
Q5UY46_HALMA/20-180
Q5V162_HALMA/58-218
Q5V285_HALMA/248-416
Q5V2K6_HALMA/11-163
Q5V2P1_HALMA/148-299
Q5V415_HALMA/158-304
Q5WAH7_BACSK/332-496
Q5WEE8_BACSK/8-152
Q5WHQ2_BACSK/76-227
Q5WW86_LEGPL/63-230
Q5X5A3_LEGPA/63-230
Q5X9C3_STRP6/354-516
Q5XCH5_STRP6/77-229
Q5XD11_STRP6/11-154
Q5YSC9_NOCFA/36-186
Q5ZVH9_LEGPH/63-230
Q5ZZP1_MYCH2/328-506
Q602E4_MYCH2/15-164
Q602E5_MYCH2/12-163
Q60B54_METCA/80-249
Q629J6_DROME/1-153
Q62J01_BURMA/67-232
Q630D2_BACCZ/333-497
Q633J0_BACCZ/8-154
Q634D5_BACCZ/76-227
Q63SP1_BURPS/67-232
Q64AB2_9ARCH/14-165
Q64E64_9ARCH/13-301
Q64E64_9ARCH/289-397
Q64PA7_BACFR/76-233
Q64PD9_BACFR/18-175
Q65CQ2_BACLD/333-497
Q65G74_BACLD/8-155
Q65GQ7_BACLD/76-227
Q65SB4_MANSM/82-247
Q660Q3_BORGA/7-155
Q662B1_BORGA/73-235
Q666T1_YERPS/67-234
Q67LM2_SYMTH/79-229
Q67NF3_SYMTH/11-157
Q67P84_SYMTH/14-163
Q68WK8_RICTY/80-245
Q6AJY6_DESPS/11-166
Q6AL66_DESPS/10-157
Q6ALW7_DESPS/52-218
Q6AP25_DESPS/31-179
Q6AS17_DESPS/1-150
Q6ASD5_DESPS/2-147
Q6BMI8_DEBHA/21-189
Q6CWI6_KLULA/32-190
Q6D947_ERWCT/67-234
Q6F0I1_MESFL/12-154
Q6F0X7_MESFL/10-154
Q6F719_ACIAD/65-226
Q6FKU4_CANGA/23-188
Q6FZQ7_BARQU/89-251
Q6G3I5_BARHE/89-251
Q6G8M3_STAAS/11-156
Q6G8T3_STAAS/75-226
Q6GD76_STAAS/331-495
Q6GG03_STAAR/11-156
Q6GG68_STAAR/75-226
Q6GKT1_STAAR/331-495
Q6HAG6_BACHK/333-497
Q6HCS5_BACHK/8-154
Q6HDB7_BACHK/76-227
Q6KIB7_MYCMO/336-498
Q6KIM3_MYCMO/11-160
Q6L2H2_PICTO/20-159
Q6LHK4_PHOPR/31-175
Q6LS02_PHOPR/31-178
Q6LUN4_PHOPR/98-265
Q6LWM7_METMP/15-162
Q6LXN5_METMP/359-535
Q6LZS6_METMP/26-165
Q6M0I5_METMP/162-311
Q6M0M6_METMP/11-165
Q6M0Q0_METMP/1-145
Q6M4P0_CORGL/57-209
Q6MEM6_PARUW/81-244
Q6MKZ4_BDEBA/73-237
Q6MU91_MYCMS/13-188
Q6N6V6_RHOPA/130-295
Q6NGN4_CORDI/6-128
Q6SHE0_9BACT/61-229
Q6Y656_TRYCR/19-184
Q6YPH9_ONYPE/7-150
Q6YPI1_ONYPE/7-150
Q71IW1_LACDL/120-226
Q71Z92_LISMF/8-153
Q71ZE5_LISMF/76-227
Q725B2_LISMF/335-499
Q72BI3_DESVH/7-156
Q72BJ9_DESVH/1-144
Q72DM5_DESVH/76-233
Q72ER3_DESVH/11-161
Q72EW2_DESVH/17-165
Q72GG2_THET2/22-163
Q72JG9_THET2/68-219
Q72TF5_LEPIC/73-220
Q72WV7_BACC1/333-497
Q72ZD0_BACC1/8-154
Q72ZQ8_BACC1/77-233
Q730C3_BACC1/76-227
Q73D70_BACC1/87-243
Q73I66_WOLPM/83-247
Q73KM7_TREDE/71-220
Q73KU5_TREDE/29-202
Q73MM9_TREDE/21-171
Q73RQ8_TREDE/11-160
Q73VV6_MYCPA/23-173
Q748M6_GEOSL/1-385
Q749X8_GEOSL/77-241
Q74C78_GEOSL/21-172
Q74CT1_GEOSL/8-155
Q74CU0_GEOSL/3-147
Q74IT9_LACJO/70-221
Q74KV5_LACJO/10-154
Q74M24_LACJO/347-514
Q74MK4_NANEQ/9-158
Q75DV6_ASHGO/26-192
Q7A555_STAAN/11-156
Q7A587_STAAN/75-226
Q7A8E3_STAAN/331-495
Q7CGT9_YERPE/67-234
Q7D6H2_MYCTU/9-159
Q7MAI2_WOLSU/53-206
Q7ME03_VIBVY/1-148
Q7MLP6_VIBVY/44-188
Q7MNP8_VIBVY/64-231
Q7MQU4_WOLSU/9-155
Q7MVH2_PORGI/1-160
Q7MXV3_PORGI/76-236
Q7N1C6_PHOLL/67-234
Q7NAY6_MYCGA/14-162
Q7NC44_MYCGA/12-162
Q7NME6_GLOVI/35-196
Q7NPL4_GLOVI/83-239
Q7NV69_CHRVO/67-230
Q7P2M6_FUSNV/1-142
Q7P2Y8_FUSNV/11-167
Q7P4S2_FUSNV/66-221
Q7P6U6_FUSNV/1-374
Q7P774_FUSNV/58-215
Q7P8M1_RICSI/80-245
Q7QAC2_ANOGA/9-177
Q7SAC1_NEUCR/27-211
Q7TUZ6_PROMM/75-231
Q7TXQ9_MYCBO/29-179
Q7U6Y0_SYNPX/72-228
Q7UFW9_RHOBA/11-164
Q7UMM9_RHOBA/91-255
Q7UP96_RHOBA/1-385
Q7VBV8_PROMA/70-226
Q7VGH0_HELHP/47-203
Q7VLS6_HAEDU/63-227
Q7VZ34_BORPE/69-236
Q7W8T3_BORPA/81-248
Q7WK43_BORBR/25-192
Q7X5H5_CITFR/1-140
Q7Z032_9TRYP/16-184
Q814G9_BACCR/333-497
Q817E6_BACCR/8-154
Q817X2_BACCR/76-227
Q81JI6_BACAN/333-497
Q81KY2_BACAN/8-154
Q81LI0_BACAN/76-227
Q824G7_CHLCV/82-243
Q82Y75_NITEU/67-234
Q834G5_ENTFA/78-229
Q835K4_ENTFA/10-155
Q839Y7_ENTFA/332-497
Q83E28_COXBU/65-232
Q83JU5_SHIFL/67-234
Q87EB5_XYLFT/75-253
Q87NU8_VIBPA/7-152
Q87QI4_VIBPA/1-143
Q87SB3_VIBPA/64-231
Q886T8_PSESM/63-228
Q88MU1_PSEPK/63-228
Q88V08_LACPL/10-155
Q88VG9_LACPL/79-230
Q88X59_LACPL/20-162
Q890J9_LACPL/343-509
Q892A6_CLOTE/26-181
Q893R6_CLOTE/95-261
Q894A3_CLOTE/1-383
Q895J6_CLOTE/12-161
Q899Q9_CLOTE/345-507
Q89M16_BRAJA/118-277
Q8A0S3_BACTN/18-175
Q8A0T2_BACTN/76-233
Q8CS65_STAES/11-156
Q8CS94_STAES/75-226
Q8CU91_STAES/331-495
Q8D2B5_WIGBR/68-235
Q8D8T0_VIBVU/1-143
Q8DEQ7_VIBVU/64-231
Q8DJG0_THEEB/61-225
Q8DJI0_THEEB/97-254
Q8DME4_THEEB/78-239
Q8DMZ1_STRR6/333-496
Q8DPG3_STRR6/14-157
Q8DQR4_STRR6/81-233
Q8DRS7_STRMU/334-497
Q8DT92_STRMU/77-229
Q8DTN6_STRMU/10-153
Q8DWS2_STRA5/334-496
Q8DZA1_STRA5/77-229
Q8E126_STRA5/10-153
Q8E2M2_STRA3/334-496
Q8E4W3_STRA3/77-229
Q8E6I1_STRA3/10-153
Q8E9S6_SHEON/1-144
Q8EI92_SHEON/64-231
Q8EKX0_OCEIH/334-498
Q8EPC9_OCEIH/9-155
Q8EPR4_OCEIH/75-225
Q8EVH9_MYCPE/11-161
Q8F1X9_LEPIN/73-220
Q8FE73_ECOL6/67-234
Q8FPA9_COREF/13-163
Q8G045_BRUSU/89-251
Q8GDX4_HELMO/73-231
Q8GEE6_RHOCA/1-146
Q8IM69_PLAF7/110-296
Q8K5H8_STRP3/334-496
Q8K7T7_STRP3/77-229
Q8K844_STRP3/11-154
Q8KD73_CHLTE/21-186
Q8KFG6_CHLTE/74-230
Q8KRN5_FLAJO/12-170
Q8NP42_CORGL/13-163
Q8NPS4_CORGL/63-215
Q8NW57_STAAW/11-156
Q8NW80_STAAW/75-226
Q8NYX7_STAAW/331-495
Q8NZ03_STRP8/334-496
Q8P1A4_STRP8/77-229
Q8P1M9_STRP8/11-154
Q8P9L1_XANCP/67-232
Q8PLD7_XANAC/67-232
Q8PTJ9_METMA/6-138
Q8PUW9_METMA/167-316
Q8PVD1_METMA/336-503
Q8PVJ3_METMA/18-155
Q8PZ20_METMA/12-151
Q8Q0C4_METMA/17-158
Q8R6A6_FUSNN/66-221
Q8R6D2_FUSNN/58-215
Q8R6M6_THETN/336-498
Q8R7G5_THETN/1-378
Q8R8A4_THETN/32-185
Q8RA39_THETN/9-155
Q8RAM1_THETN/72-222
Q8RET0_FUSNN/14-164
Q8RI12_FUSNN/1-374
Q8RIJ2_FUSNN/11-167
Q8SVL9_ENCCU/19-202
Q8TIH7_METAC/1-132
Q8TJD4_METAC/12-151
Q8TKH3_METAC/17-158
Q8TMT3_METAC/17-150
Q8TRK4_METAC/184-333
Q8TS87_METAC/340-507
Q8TSH3_METAC/28-164
Q8TV09_METKA/28-162
Q8TYY4_METKA/361-543
Q8TZ15_METKA/140-304
Q8TZ78_METKA/16-151
Q8TZE0_PYRFU/20-163
Q8TZP5_PYRFU/157-316
Q8U3Q7_PYRFU/350-526
Q8U3S1_PYRFU/13-161
Q8XD43_ECO57/67-234
Q8XH48_CLOPE/335-497
Q8XIQ0_CLOPE/73-240
Q8XIQ9_CLOPE/1-383
Q8XJ21_CLOPE/35-190
Q8XJS0_CLOPE/9-156
Q8Y0C9_RALSO/67-231
Q8Y6V6_LISMO/8-153
Q8Y705_LISMO/76-227
Q8YAR3_LISMO/335-499
Q8YHR8_BRUME/89-251
Q8YM14_NOSS1/90-247
Q8YQ47_NOSS1/3-147
Q8YVI9_NOSS1/77-238
Q8Z0B4_NOSS1/72-234
Q8Z3X7_SALTI/67-234
Q8ZUG8_PYRAE/2-131
Q8ZVN6_PYRAE/9-138
Q92BE0_LISIN/8-153
Q92BI9_LISIN/76-227
Q92FQ8_LISIN/335-499
Q92HL0_RICCN/80-245
Q92PM0_RHIME/94-257
Q93R48_THETH/68-219
Q974S9_SULTO/2-142
Q979C9_THEVO/15-151
Q979X8_THEVO/25-179
Q97CX8_CLOAB/341-505
Q97GT9_CLOAB/35-190
Q97GY3_CLOAB/71-238
Q97I49_CLOAB/9-161
Q97JS5_CLOAB/59-207
Q97N62_STRPN/333-496
Q97QC1_STRPN/10-153
Q97S12_STRPN/77-229
Q97VZ4_SULSO/2-141
Q98LQ2_RHILO/89-250
Q98PN0_MYCPU/15-164
Q98Q51_MYCPU/339-502
Q98RI7_MYCPU/12-160
Q99TF9_STAAM/11-156
Q99TL7_STAAM/75-226
Q99XF7_STAAM/331-495
Q99XI9_STRP1/334-496
Q9A054_STRP1/77-229
Q9A0L5_STRP1/11-154
Q9A8G8_CAUCR/94-259
Q9CHI7_LACLA/332-497
Q9CHJ6_LACLA/7-150
Q9CHT6_LACLA/77-229
Q9CP64_PASMU/63-228
Q9HHX6_HALSA/34-184
Q9HKR9_THEAC/27-181
Q9HMY2_HALSA/21-165
Q9HQW0_HALSA/157-302
Q9HRB0_HALSA/245-414
Q9HRL0_HALSA/151-297
Q9HXR7_PSEAE/63-230
Q9JZZ0_NEIMB/68-232
Q9K5Q7_BACHD/332-496
Q9K834_BACHD/8-154
Q9KDH3_BACHD/76-227
Q9KPF1_VIBCH/69-236
Q9KRF5_VIBCH/1-143
Q9L4D5_XANCA/67-232
Q9L6I4_NEIGO/68-232
Q9PEB8_XYLFA/43-221
Q9PJU5_CHLMU/81-244
Q9PQ72_UREPA/14-160
Q9R7H0_BORBU/73-235
Q9RVA3_DEIRA/3-157
Q9RW43_DEIRA/23-169
Q9UY85_PYRAB/350-526
Q9UYJ6_PYRAB/13-161
Q9UZH7_PYRAB/2-128
Q9V221_PYRAB/157-316
Q9V2K8_PYRAB/24-167
Q9WZH4_THEMA/2-140
Q9X1N2_THEMA/72-227
Q9X1T1_THEMA/7-152
Q9YC14_AERPE/17-168
Q9YFX6_AERPE/3-150
Q9Z7Z0_CHLPN/82-245
Q9ZD22_RICPR/80-245
Q9ZIY3_BORBU/73-235
Q9ZJK3_HELPJ/21-200
Q9ZM41_HELPJ/1-148
Q9ZMA0_HELPJ/42-198
RECJ_BACSU/76-227
RECJ_DICD3/66-233
RECJ_ECOLI/67-234
RECJ_HAEIN/63-228
RECJ_METJA/15-165
RECJ_SALTY/67-234
RL9_AYWBP/374-540
RL9_ONYPE/374-540
Y1198_METJA/358-533
Y1633_METJA/161-307
Y371_MYCGE/15-162
Y549_MYCPN/15-162
Y831_METJA/19-164
Y988_METJA/6-156
YORK_BACSU/58-207
YORK_BPSPB/58-207
YYBT_BACSU/333-497
