# Supplementary material for: Contact prediction is hardest for the most informative contacts, but improves with the incorporation of contact potentials
Source: PLoS One. 2018 Jun 28;13(6):e0199585. doi: 10.1371/journal.pone.0199585 (PMC6023208; doi:10.1371/journal.pone.0199585)
Supplement: S1 Data — Each file in the ‘alignments’ directory herein corresponds to a protein family’s alignment and contains the accession number and sequence range of each sequence in the alignment. (TAR.GZ) [file pone.0199585.s001.tar.gz › alignments/OmpA]

A0AED7_9BACT/40-132
A0AGE1_LISW6/155-257
A0AYB7_BURCH/91-195
A0AYJ7_BURCH/116-215
A0B0H5_BURCH/61-157
A0B284_BURCH/66-161
A0B2T1_BURCH/118-213
A0B4L9_BURCH/8-95
A0K3D1_BURCH/181-281
A0K407_BURCH/1-77
A0K410_BURCH/213-308
A0K4X5_BURCH/67-163
A0K5L5_BURCH/100-195
A0K9K9_BURCH/107-202
A0KAS0_BURCH/435-525
A0KC02_BURCH/117-212
A0KEK3_AERHH/113-208
A0KHR9_AERHH/223-320
A0KHS0_AERHH/213-310
A0KHS1_AERHH/224-321
A0KI26_AERHH/151-249
A0KJ68_AERHH/171-270
A0KJG9_AERHH/58-153
A0KLK0_AERHH/179-275
A0KNF5_AERHH/177-276
A0KP92_AERHH/73-168
A0KPP0_AERHH/233-330
A0KQS2_AERHH/249-344
A0KRH0_SHESA/380-476
A0KS52_SHESA/79-175
A0KSY4_SHESA/124-219
A0KTN1_SHESA/378-474
A0KUH3_SHESA/86-182
A0KXX1_SHESA/150-245
A0KY88_SHESA/77-172
A0KY97_SHESA/183-279
A0KZA5_SHESA/186-285
A0L001_SHESA/261-357
A0L1T5_SHESA/100-221
A0L361_SHESA/145-240
A0L4U8_MAGSM/101-197
A0L6C4_MAGSM/94-202
A0L8M6_MAGSM/219-314
A0L911_MAGSM/121-224
A0LGA2_SYNFM/86-182
A0LHE2_SYNFM/78-173
A0LP06_SYNFM/412-509
A0LT65_ACIC1/172-271
A0M1P0_GRAFK/154-255
A0M1U1_GRAFK/113-208
A0M2G3_GRAFK/511-610
A0M3T7_GRAFK/152-252
A0M3Y3_GRAFK/417-506
A0M5C4_GRAFK/393-490
A0M6R9_GRAFK/357-452
A0M780_GRAFK/198-299
A0NND1_9RHOB/55-151
A0NNG4_9RHOB/205-312
A0NNM0_9RHOB/169-267
A0NNQ7_9RHOB/48-144
A0NQ29_9RHOB/130-226
A0NQ34_9RHOB/417-516
A0NQX3_9RHOB/257-352
A0NT23_9RHOB/393-490
A0NWD2_9RHOB/21-109
A0NXE4_9RHOB/87-185
A0NXT5_9RHOB/116-213
A0NXT7_9RHOB/210-305
A0NYB8_9RHOB/515-615
A0NYL8_9RHOB/87-185
A0P1P7_9RHOB/86-184
A0PA70_PORGI/214-308
A0PKX1_MYCUA/230-325
A0Q034_CLONN/129-228
A0Q4T7_FRATN/69-175
A0Q4U8_FRATN/78-170
A0Q5Y2_FRATN/281-380
A0R7R6_PELPD/99-184
A0RC65_BACAH/120-220
A0RJB5_BACAH/148-248
A0RMK2_CAMFF/121-215
A0RN08_CAMFF/241-336
A0RNC4_CAMFF/203-309
A0RR20_CAMFF/68-166
A0SEJ8_PROMI/40-132
A0SEK3_BORBR/40-132
A0XX37_9GAMM/240-335
A0XYT4_9GAMM/130-225
A0Y193_9GAMM/161-259
A0Y1N3_9GAMM/154-251
A0Y447_9GAMM/560-660
A0Y5F7_9GAMM/103-198
A0Y5K5_9GAMM/187-286
A0Y6U4_9GAMM/187-283
A0Y7M5_9GAMM/91-195
A0YC74_9GAMM/151-249
A0YDT6_9GAMM/108-203
A0YE58_9GAMM/255-352
A0YEK1_9GAMM/76-170
A0YH14_9GAMM/193-289
A0YHS9_9GAMM/1-78
A0YIG1_LYNSP/193-288
A0YP90_LYNSP/115-242
A0YSA2_LYNSP/780-877
A0Z1B0_9GAMM/179-274
A0Z396_9GAMM/172-271
A0Z4X4_9GAMM/83-178
A0ZDE6_NODSP/95-223
A0ZM59_NODSP/88-196
A1A7U1_ECOK1/120-217
A1A8Z1_ECOK1/72-167
A1A9M6_ECOK1/246-343
A1AC48_ECOK1/160-259
A1AED5_ECOK1/55-151
A1AF04_ECOK1/424-520
A1AH95_ECOK1/115-210
A1AKM6_PELPD/103-195
A1AL10_PELPD/347-444
A1AL10_PELPD/578-675
A1AL54_PELPD/310-406
A1ALG4_PELPD/110-204
A1AU94_PELPD/76-172
A1AUC7_PELPD/163-256
A1AUP2_PELPD/146-245
A1AWG3_RUTMC/89-184
A1AZP4_PARDP/512-607
A1AZV5_PARDP/66-161
A1B1W1_PARDP/346-454
A1B4U5_PARDP/351-453
A1B4V2_PARDP/95-191
A1B5I8_PARDP/163-260
A1B615_PARDP/110-205
A1BA44_PARDP/599-699
A1BET4_CHLPD/50-146
A1BET5_CHLPD/60-155
A1BFR7_CHLPD/267-362
A1BH15_CHLPD/111-206
A1BI69_CHLPD/234-330
A1BI92_CHLPD/313-408
A1E245_MORCA/305-404
A1EHY1_VIBCH/101-196
A1EJS9_VIBCH/211-306
A1EMJ6_VIBCH/71-166
A1EMM8_VIBCH/101-223
A1EP12_VIBCH/118-213
A1EP80_VIBCH/194-293
A1ESA5_VIBCH/92-187
A1F0N2_VIBCH/98-193
A1F177_VIBCH/101-223
A1F1E3_VIBCH/71-166
A1F2H5_VIBCH/211-306
A1F6T8_VIBCH/118-213
A1F7P4_VIBCH/194-293
A1FAX5_VIBCH/92-187
A1HM52_9FIRM/146-245
A1HMK6_9FIRM/132-231
A1HMP0_9FIRM/146-245
A1JJB1_YERE8/65-160
A1JMT3_YERE8/233-330
A1JRK6_YERE8/67-162
A1JT57_YERE8/115-210
A1JT90_YERE8/159-258
A1JTM2_YERE8/352-450
A1JTP5_YERE8/442-540
A1K243_AZOSB/91-195
A1K2H8_AZOSB/67-162
A1K341_AZOSB/96-191
A1K3Q0_AZOSB/116-211
A1K4H2_AZOSB/142-240
A1K518_AZOSB/70-153
A1K5G1_AZOSB/183-282
A1K8Q0_AZOSB/124-219
A1KAG2_AZOSB/89-184
A1KC33_AZOSB/279-381
A1KCF1_AZOSB/325-422
A1KH31_MYCBP/224-319
A1KVQ0_NEIMF/104-197
A1KXP6_EHRCA/45-147
A1KXP7_EHRCA/45-140
A1QYW2_BORT9/281-377
A1QZ76_BORT9/133-242
A1RER2_SHESW/374-471
A1RF98_SHESW/167-264
A1RHN5_SHESW/91-187
A1RK72_SHESW/179-274
A1RKP3_SHESW/77-172
A1RKQ0_SHESW/183-280
A1RLU9_SHESW/186-285
A1RMN5_SHESW/254-350
A1RNN2_SHESW/123-218
A1RPE5_SHESW/79-175
A1S379_SHEAM/30-136
A1S3E9_SHEAM/377-474
A1S3F0_SHEAM/374-470
A1S415_SHEAM/256-352
A1S753_SHEAM/128-223
A1S7D4_SHEAM/77-172
A1S7E1_SHEAM/183-279
A1S8D0_SHEAM/188-287
A1S8G4_SHEAM/83-178
A1S9V5_SHEAM/317-428
A1SA92_SHEAM/117-212
A1SAQ8_SHEAM/78-174
A1SEN8_NOCSJ/170-270
A1SRN1_PSYIN/111-206
A1SSS8_PSYIN/222-318
A1SSW5_PSYIN/94-189
A1T031_PSYIN/92-200
A1T0I5_PSYIN/182-278
A1T0J7_PSYIN/157-254
A1TM75_ACIAC/318-416
A1TQY0_ACIAC/80-170
A1TSA1_ACIAC/112-207
A1TSM4_ACIAC/79-174
A1TVG1_ACIAC/172-271
A1TVZ1_ACIAC/185-280
A1TW49_ACIAC/109-204
A1TWE1_ACIAC/76-160
A1TWN8_MARAV/152-251
A1TXE9_MARAV/158-257
A1TXF8_MARAV/233-339
A1U1B3_MARAV/87-183
A1U231_MARAV/145-243
A1U3L0_MARAV/191-287
A1U4D4_MARAV/159-257
A1U4H7_MARAV/131-226
A1U534_MARAV/91-194
A1U6V6_MARAV/295-391
A1U6X9_MARAV/39-133
A1URA0_BARBK/67-163
A1UTT5_BARBK/249-347
A1UUT0_BURMS/92-196
A1UVB3_BURMS/158-256
A1UWI4_BURMS/375-483
A1UX23_BURMS/315-413
A1UYY3_BURMS/318-416
A1UZK1_BURMS/207-302
A1UZW8_BURMS/420-510
A1V1R3_BURMS/67-163
A1V391_BURMS/120-217
A1V5V8_BURMS/107-202
A1V6N0_BURMS/86-181
A1V912_BURMS/86-186
A1VA34_DESVV/64-159
A1VB48_DESVV/126-225
A1VC67_DESVV/132-232
A1VE05_DESVV/242-337
A1VFX0_DESVV/145-243
A1VHK7_DESVV/123-231
A1VHK8_DESVV/136-230
A1VHN2_DESVV/108-241
A1VL64_POLNA/113-208
A1VLV6_POLNA/261-351
A1VNY0_POLNA/77-172
A1VR13_POLNA/102-197
A1VRK8_POLNA/85-174
A1VV71_POLNA/97-206
A1VXJ6_CAMJJ/61-158
A1VY55_CAMJJ/122-218
A1VYV9_CAMJJ/187-294
A1W186_CAMJJ/215-310
A1W6N9_ACISJ/78-173
A1W7K6_ACISJ/83-173
A1W8P9_ACISJ/111-206
A1WB19_ACISJ/122-190
A1WCE8_ACISJ/172-271
A1WCZ3_ACISJ/108-203
A1WDL0_ACISJ/242-334
A1WDN3_ACISJ/40-132
A1WGN2_VEREI/80-175
A1WMJ2_VEREI/134-229
A1WR68_VEREI/176-279
A1WTK8_HALHL/151-248
A1WTW9_HALHL/137-235
A1WWW7_HALHL/218-314
A1WYM0_HALHL/124-222
A1WZ70_HALHL/105-201
A1ZCE2_9BACT/510-606
A1ZDA1_9BACT/652-748
A1ZDV9_9BACT/238-333
A1ZE53_9BACT/671-766
A1ZEB6_9BACT/285-404
A1ZFX2_9BACT/9-104
A1ZGG2_9BACT/228-316
A1ZHD9_9BACT/287-382
A1ZHH8_9BACT/382-478
A1ZI59_9BACT/551-648
A1ZI74_9BACT/572-662
A1ZJ10_9BACT/245-341
A1ZJG7_9BACT/144-239
A1ZJS7_9BACT/402-498
A1ZKD5_9BACT/581-676
A1ZKG0_9BACT/538-635
A1ZKR5_9BACT/571-667
A1ZKZ0_9BACT/225-320
A1ZL64_9BACT/583-678
A1ZLD3_9BACT/33-128
A1ZLU0_9BACT/194-290
A1ZPQ4_9BACT/589-684
A1ZPV9_9BACT/24-119
A1ZQP3_9BACT/467-562
A1ZSH2_9BACT/533-626
A1ZSJ2_9BACT/597-692
A1ZSR4_9BACT/167-263
A1ZSZ2_9BACT/611-706
A1ZTF7_9BACT/232-327
A1ZTG1_9BACT/366-461
A1ZTL4_9BACT/461-556
A1ZTY5_9BACT/406-502
A1ZWN8_9BACT/137-258
A1ZXZ6_9BACT/389-484
A1ZZR3_9BACT/166-266
A2A0C5_9BACT/536-630
A2C935_PROM3/140-235
A2P2Y4_VIBCH/101-196
A2P6K0_VIBCH/211-306
A2P7E3_VIBCH/71-166
A2P807_VIBCH/92-187
A2P967_VIBCH/118-213
A2P9C3_VIBCH/171-263
A2P9Z5_VIBCH/194-293
A2PNI3_VIBCH/71-166
A2PPW7_VIBCH/101-196
A2PTV8_VIBCH/92-187
A2PTZ9_VIBCH/194-293
A2RPS7_HERSE/97-192
A2RWR5_BURM9/92-196
A2RXH8_BURM9/158-256
A2RYR6_BURM9/383-491
A2RZ96_BURM9/315-413
A2S0V5_BURM9/318-416
A2S3J1_BURM9/120-217
A2S4S6_BURM9/101-196
A2S636_BURM9/420-510
A2S6X6_BURM9/207-302
A2S9J3_BURM9/67-163
A2SAF9_BURM9/107-202
A2SBX5_METPP/117-207
A2SFH0_METPP/77-173
A2SGE9_METPP/103-195
A2SHG9_METPP/120-215
A2SHN8_METPP/730-819
A2SI04_METPP/111-206
A2SJT8_METPP/176-274
A2SNJ9_METPP/118-210
A2TPA2_9FLAO/125-222
A2TPD8_9FLAO/117-212
A2TPI2_9FLAO/330-425
A2TPQ1_9FLAO/539-634
A2TQL4_9FLAO/202-299
A2TQL4_9FLAO/67-166
A2TQY4_9FLAO/14-112
A2TQY4_9FLAO/164-265
A2TR01_9FLAO/366-461
A2TRK3_9FLAO/204-305
A2TRR9_9FLAO/525-623
A2TRV0_9FLAO/171-272
A2TRW9_9FLAO/440-537
A2TS78_9FLAO/459-552
A2TSD6_9FLAO/543-635
A2TUK9_9FLAO/158-257
A2TUR1_9FLAO/566-662
A2TVC3_9FLAO/541-635
A2TVK1_9FLAO/541-640
A2TVU2_9FLAO/258-353
A2TWR9_9FLAO/146-240
A2TX62_9FLAO/348-443
A2TY46_9FLAO/117-212
A2TYT1_9FLAO/413-507
A2TYZ4_9FLAO/161-261
A2TZQ5_9FLAO/299-392
A2U0Q7_9FLAO/261-351
A2U169_9FLAO/158-258
A2VC31_PSEFL/66-161
A2VC32_PSEFL/140-235
A2VGJ3_MYCTU/224-319
A2VRZ4_9BURK/100-195
A2VSL7_9BURK/80-176
A2VTD3_9BURK/213-308
A2VU56_9BURK/181-281
A2VV74_9BURK/435-525
A2VW97_9BURK/107-202
A2VYS5_9BURK/85-181
A2W0B6_9BURK/116-215
A2W0I6_9BURK/91-195
A2W1D9_9BURK/159-254
A2W350_9BURK/118-213
A2W5Z9_9BURK/181-281
A2W6J9_9BURK/447-544
A2W6K5_9BURK/325-423
A2W784_9BURK/436-526
A2WBS8_9BURK/100-195
A2WCE0_9BURK/79-175
A2WD39_9BURK/214-309
A2WE66_9BURK/129-224
A2WF18_9BURK/503-599
A2WGF7_9BURK/123-218
A2WHN6_9BURK/91-195
A2WHW8_9BURK/211-320
A2WIK2_9BURK/130-225
A3D113_SHEB5/378-474
A3D1F6_SHEB5/251-347
A3D2B6_SHEB5/188-287
A3D3D6_SHEB5/183-280
A3D3E3_SHEB5/77-172
A3D3N5_SHEB5/162-257
A3D6Y1_SHEB5/92-187
A3D8T7_SHEB5/124-219
A3D9K3_SHEB5/168-265
A3D9R2_SHEB5/79-175
A3DB37_SHEB5/219-315
A3DI49_CLOTH/158-257
A3EHX9_VIBCH/164-253
A3EIG9_VIBCH/194-293
A3EKD2_VIBCH/211-306
A3ELA4_VIBCH/92-187
A3EMX9_VIBCH/118-213
A3EPP2_9BACT/122-221
A3EPZ1_9BACT/71-166
A3EPZ2_9BACT/108-200
A3EU05_9BACT/88-174
A3EVD1_9BACT/153-248
A3FBE1_9BORD/62-137
A3FII8_BURPS/158-258
A3GJM2_VIBCH/211-306
A3GK16_VIBCH/194-293
A3GMG3_VIBCH/101-196
A3GQB2_VIBCH/118-213
A3GR57_VIBCH/92-187
A3GRW1_VIBCH/101-223
A3GSE3_VIBCH/71-166
A3GVA4_VIBCH/211-306
A3GW43_VIBCH/101-223
A3GZ97_VIBCH/92-187
A3H259_VIBCH/118-213
A3H3H1_VIBCH/194-293
A3H579_VIBCH/71-166
A3HSF8_9BACT/458-554
A3HXW3_9BACT/536-632
A3HY97_9BACT/535-624
A3HY97_9BACT/683-774
A3HZL6_9BACT/538-633
A3I174_9BACT/106-201
A3I1M5_9BACT/165-265
A3I1U0_9BACT/676-768
A3I292_9BACT/329-424
A3I294_9BACT/325-420
A3I3Y7_9BACI/133-233
A3IU25_9CHRO/600-691
A3J0D9_9FLAO/515-612
A3J0Z5_9FLAO/168-264
A3J0Z5_9FLAO/25-118
A3J0Z6_9FLAO/190-286
A3J0Z6_9FLAO/21-115
A3J0Z7_9FLAO/155-251
A3J0Z7_9FLAO/24-111
A3J1R1_9FLAO/533-627
A3J1W2_9FLAO/342-437
A3J2U8_9FLAO/364-459
A3J336_9FLAO/167-268
A3J336_9FLAO/28-127
A3J3L8_9FLAO/198-301
A3J4A2_9FLAO/415-512
A3J5S9_9FLAO/519-616
A3J721_9FLAO/151-251
A3J749_9FLAO/515-612
A3J7H3_9FLAO/526-625
A3J8F4_9ALTE/38-132
A3J8G2_9ALTE/267-363
A3J9L4_9ALTE/146-244
A3JAI7_9ALTE/233-339
A3JAL6_9ALTE/166-265
A3JB00_9ALTE/809-904
A3JCC2_9ALTE/187-283
A3JCQ6_9ALTE/1-85
A3JEY8_9ALTE/127-222
A3JIJ3_9ALTE/154-253
A3JIL3_9ALTE/338-440
A3JJ62_9ALTE/87-182
A3JME4_9RHOB/410-511
A3JNA8_9RHOB/113-208
A3JPT1_9RHOB/110-208
A3JPX7_9RHOB/63-159
A3JQQ3_9RHOB/900-1008
A3JR76_9RHOB/76-172
A3JRT5_9RHOB/199-295
A3JVY7_9RHOB/101-191
A3JWC6_9RHOB/502-597
A3JXP9_9RHOB/794-902
A3JY16_9RHOB/60-155
A3JYV5_9RHOB/590-690
A3JZZ9_9RHOB/194-290
A3K024_9RHOB/82-178
A3K0S7_9RHOB/417-535
A3K0S9_9RHOB/46-143
A3K2Z5_9RHOB/167-272
A3K3V0_9RHOB/498-593
A3K530_9RHOB/212-308
A3K586_9RHOB/100-190
A3K5W0_9RHOB/124-220
A3K730_9RHOB/114-212
A3KAN7_9RHOB/494-593
A3KAR3_9RHOB/121-216
A3KAT9_9RHOB/410-511
A3KQY8_PSEAE/104-201
A3KQZ5_PSEAE/174-274
A3KR65_PSEAE/64-159
A3KS20_PSEAE/136-234
A3KSY2_PSEAE/243-339
A3KUV1_PSEAE/362-457
A3KVU7_PSEAE/157-252
A3KXG2_PSEAE/178-274
A3KXW3_PSEAE/145-240
A3L2U3_PSEAE/174-272
A3L596_PSEAE/120-215
A3L5N2_PSEAE/68-163
A3L606_PSEAE/64-159
A3L6Z4_PSEAE/243-339
A3L7J7_PSEAE/136-234
A3L8S4_PSEAE/362-457
A3L9T4_PSEAE/104-201
A3L9U1_PSEAE/174-274
A3LAC3_PSEAE/157-252
A3LDU6_PSEAE/177-273
A3LEE7_PSEAE/145-240
A3LGP7_PSEAE/339-437
A3LJG9_PSEAE/174-272
A3LM80_PSEAE/120-215
A3LML6_PSEAE/68-163
A3M322_ACIBT/112-207
A3M3H1_ACIBT/149-246
A3M3X9_ACIBT/368-463
A3M489_ACIBT/153-248
A3M7W8_ACIBT/78-174
A3M8Z6_ACIBT/56-151
A3MBL3_BURM7/318-416
A3MD42_BURM7/158-256
A3MDY5_BURM7/92-196
A3MFZ1_BURM7/375-483
A3MGH4_BURM7/315-413
A3MHN1_BURM7/101-196
A3MIX5_BURM7/120-217
A3MLM3_BURM7/107-202
A3MMK1_BURM7/67-163
A3MQ34_BURM7/420-510
A3MQY1_BURM7/207-302
A3MZ22_ACTP2/58-151
A3MZH8_ACTP2/144-237
A3N269_ACTP2/248-345
A3N3E8_ACTP2/244-341
A3N5C1_BURP6/428-518
A3N6Y3_BURP6/107-202
A3N8D6_BURP6/120-217
A3NC39_BURP6/101-196
A3NCZ5_BURP6/67-163
A3NE61_BURP6/207-302
A3NET0_BURP6/181-281
A3NFP0_BURP6/441-537
A3NFP7_BURP6/327-425
A3NFT7_BURP6/158-258
A3NG63_BURP6/315-413
A3NHI2_BURP6/375-483
A3NIZ7_BURP6/158-256
A3NKB2_BURP6/92-196
A3NNN6_BURP6/318-416
A3NR19_BURP0/428-518
A3NSL8_BURP0/107-202
A3NU41_BURP0/120-217
A3NVF9_BURP0/139-239
A3NXX7_BURP0/101-196
A3NYQ9_BURP0/67-163
A3NZW2_BURP0/207-302
A3P0N7_BURP0/181-281
A3P1G4_BURP0/425-521
A3P1H2_BURP0/327-425
A3P1S0_BURP0/315-413
A3P342_BURP0/375-483
A3P4M3_BURP0/158-256
A3P5X6_BURP0/92-196
A3P960_BURP0/318-416
A3PH56_RHOS1/68-164
A3PH85_RHOS1/587-687
A3PIB0_RHOS1/408-516
A3PKW2_RHOS1/257-356
A3PM57_RHOS1/75-170
A3PMX1_RHOS1/205-301
A3PN55_RHOS1/498-593
A3PN80_RHOS1/123-218
A3PNL8_RHOS1/400-497
A3PNZ8_RHOS1/176-269
A3PPG4_RHOS1/341-443
A3PPH1_RHOS1/152-248
A3Q9N3_SHELP/78-174
A3QAK6_SHELP/374-470
A3QBD1_SHELP/117-212
A3QBW3_SHELP/255-352
A3QC24_SHELP/130-225
A3QD40_SHELP/179-275
A3QD47_SHELP/79-174
A3QDW0_SHELP/140-235
A3QGN5_SHELP/194-293
A3RGZ2_RIEAN/258-354
A3RGZ3_RIEAN/258-355
A3RGZ6_RIEAN/258-354
A3RGZ8_RIEAN/258-354
A3RKQ3_RALSO/165-263
A3RP01_RALSO/217-324
A3RQC0_RALSO/71-167
A3RRW1_RALSO/103-198
A3RSA2_RALSO/428-518
A3RUD4_RALSO/165-263
A3RVV0_RALSO/174-269
A3RYJ9_RALSO/102-198
A3RZG6_RALSO/92-196
A3S7G4_9RHOB/93-183
A3S7R9_9RHOB/465-573
A3S7X4_9RHOB/497-592
A3S9D7_9RHOB/412-513
A3SD36_9RHOB/554-654
A3SF20_9RHOB/67-162
A3SF39_9RHOB/89-185
A3SFU8_9RHOB/216-315
A3SFZ0_9RHOB/211-307
A3SG00_9RHOB/116-211
A3SHC9_9RHOB/227-323
A3SHE3_9RHOB/73-163
A3SID4_9RHOB/510-618
A3SIT1_9RHOB/74-170
A3SIV1_9RHOB/79-175
A3SKC7_9RHOB/501-596
A3SKN9_9RHOB/385-487
A3SPE9_9RHOB/552-652
A3SQT5_9RHOB/98-193
A3SSC6_9RHOB/78-168
A3SSN1_9RHOB/465-573
A3SST6_9RHOB/497-592
A3SU98_9RHOB/412-513
A3SV46_9RHOB/211-307
A3SV56_9RHOB/116-211
A3SY79_9RHOB/554-654
A3SYJ5_9RHOB/67-162
A3SYL4_9RHOB/89-185
A3T049_9RHOB/216-315
A3TU05_9RHOB/498-593
A3TUW4_9RHOB/735-843
A3TVV1_9RHOB/203-299
A3TWK7_9RHOB/411-512
A3TX52_9RHOB/51-146
A3TYA1_9RHOB/247-342
A3TYC8_9RHOB/357-455
A3TYD3_9RHOB/90-186
A3TZ15_9RHOB/64-159
A3TZ37_9RHOB/78-174
A3U113_9RHOB/221-319
A3U1T1_9RHOB/569-669
A3U2B4_9RHOB/93-183
A3U3X4_9RHOB/121-216
A3U4X9_CROAH/520-614
A3U5C5_CROAH/200-301
A3U661_CROAH/372-467
A3U6X1_CROAH/519-617
A3U9Q7_CROAH/114-209
A3U9Y4_CROAH/158-259
A3UAK6_CROAH/159-259
A3UBA1_CROAH/552-642
A3UBH5_CROAH/259-347
A3UBN7_CROAH/323-418
A3UC12_CROAH/230-325
A3UCA2_9RHOB/188-285
A3UDI3_9RHOB/251-346
A3UGU1_9RHOB/63-159
A3UH89_9RHOB/222-329
A3UKK2_9RHOB/111-206
A3ULY6_VIBSP/164-259
A3UMD6_VIBSP/102-196
A3UMF6_VIBSP/87-180
A3URD3_VIBSP/86-180
A3UU58_VIBSP/79-174
A3UVJ4_VIBSP/117-212
A3UX93_VIBSP/186-282
A3UYG9_VIBSP/83-178
A3UZ67_VIBSP/106-201
A3UZK1_VIBSP/235-330
A3UZV3_VIBSP/194-293
A3V1Q5_9RHOB/416-524
A3V227_9RHOB/301-401
A3V298_9RHOB/416-517
A3V3D5_9RHOB/390-490
A3V4R1_9RHOB/201-297
A3V4Z8_9RHOB/498-593
A3V5G0_9RHOB/114-209
A3V7B2_9RHOB/74-170
A3V7C9_9RHOB/68-164
A3VAC7_9RHOB/500-608
A3VBJ5_9RHOB/375-473
A3VBL9_9RHOB/209-305
A3VD29_9RHOB/406-507
A3VEV7_9RHOB/498-594
A3VEX6_9RHOB/120-215
A3VKH1_9RHOB/537-638
A3VKM2_9RHOB/75-171
A3VLU3_9RHOB/58-154
A3VMN2_9RHOB/40-130
A3VXT7_9RHOB/498-593
A3VZS4_9RHOB/446-554
A3W0Q0_9RHOB/90-186
A3W0Q6_9RHOB/352-450
A3W0T2_9RHOB/218-313
A3W270_9RHOB/203-299
A3W2K3_9RHOB/73-169
A3W2S7_9RHOB/93-183
A3W454_9RHOB/415-516
A3W5D7_9RHOB/179-276
A3W5H3_9RHOB/114-209
A3W703_9RHOB/63-158
A3W7P4_9RHOB/516-616
A3WBR8_9SPHN/271-367
A3WBS5_9SPHN/271-366
A3WEN8_9SPHN/114-211
A3WER6_9SPHN/75-176
A3WEW6_9SPHN/263-358
A3WGC7_9SPHN/200-297
A3WGT0_9SPHN/177-276
A3WHI0_9SPHN/107-203
A3WI84_9SPHN/98-231
A3WJD2_9GAMM/189-288
A3WK59_9GAMM/82-177
A3WPF2_9GAMM/249-345
A3WQH0_9GAMM/193-289
A3WQU2_9GAMM/79-174
A3WRF5_9BRAD/360-455
A3WTF9_9BRAD/196-297
A3WTM3_9BRAD/227-333
A3WTR5_9BRAD/49-145
A3WVH5_9BRAD/98-196
A3WWC9_9BRAD/160-259
A3WYB8_9BRAD/211-307
A3X0D7_9BRAD/102-205
A3X3F9_9RHOB/88-180
A3X508_9RHOB/674-782
A3X5M9_9RHOB/208-333
A3X632_9RHOB/224-320
A3X766_9RHOB/410-511
A3X7G7_9RHOB/173-270
A3X8W7_9RHOB/69-165
A3X9V2_9RHOB/92-188
A3XA47_9RHOB/244-339
A3XA73_9RHOB/367-465
A3XCE6_9RHOB/499-595
A3XCW3_9RHOB/59-154
A3XEV6_9RHOB/113-208
A3XH32_LEEBM/198-265
A3XIL8_LEEBM/106-201
A3XJ96_LEEBM/152-252
A3XJG5_LEEBM/529-622
A3XK87_LEEBM/332-428
A3XKT4_LEEBM/544-639
A3XMG1_LEEBM/515-609
A3XP58_LEEBM/136-233
A3XPF5_LEEBM/157-258
A3XQM6_LEEBM/358-454
A3XR15_LEEBM/528-624
A3XTP6_9VIBR/232-327
A3XTX5_9VIBR/81-174
A3XW82_9VIBR/85-180
A3XWN6_9VIBR/164-259
A3XY02_9VIBR/79-174
A3XYI2_9VIBR/92-187
A3XZ17_9VIBR/99-216
A3XZY2_9VIBR/113-207
A3Y0Y1_9VIBR/194-293
A3Y125_9VIBR/117-212
A3Y2J2_9VIBR/83-178
A3Y897_9GAMM/63-159
A3Y8A0_9GAMM/106-202
A3Y9F7_9GAMM/163-261
A3YCC1_9GAMM/143-242
A3YD48_9GAMM/79-175
A3YD49_9GAMM/78-174
A3YDJ4_9GAMM/191-287
A3YFB4_9GAMM/150-249
A3YFT3_9GAMM/168-265
A3YGK6_9GAMM/75-172
A3YJC0_CAMJE/122-218
A3YJH4_CAMJE/215-310
A3YKQ3_CAMJE/61-158
A3YL41_CAMJE/187-294
A3YQ48_CAMJE/61-158
A3YQR0_CAMJE/122-218
A3YRN9_CAMJE/187-294
A3YS74_CAMJE/215-310
A3ZCI6_CAMJE/215-310
A3ZDL1_CAMJE/187-294
A3ZEQ4_CAMJE/122-218
A3ZFC0_CAMJE/61-158
A3ZGH9_CAMJE/215-310
A3ZIP0_CAMJE/187-294
A3ZJF0_CAMJE/122-218
A3ZK17_CAMJE/61-158
A3ZNY4_9PLAN/122-222
A4A191_9PLAN/152-252
A4A5X5_9GAMM/152-251
A4A5X7_9GAMM/156-254
A4A9R7_9GAMM/82-177
A4A9W5_9GAMM/145-240
A4AAW8_9GAMM/92-196
A4AMG6_MARSH/528-617
A4AP64_MARSH/717-811
A4APJ9_MARSH/343-438
A4APQ5_MARSH/197-294
A4APQ5_MARSH/68-161
A4AS44_MARSH/100-195
A4ASA5_MARSH/159-258
A4ASZ7_MARSH/284-377
A4AT63_MARSH/538-628
A4AUN5_MARSH/256-350
A4AWQ4_MARSH/296-391
A4BCK0_9GAMM/93-211
A4BCW0_9GAMM/254-349
A4BDA9_9GAMM/117-212
A4BDX7_9GAMM/343-439
A4BEH1_9GAMM/191-294
A4BEI5_9GAMM/147-237
A4BEU9_9GAMM/289-363
A4BG68_9GAMM/177-276
A4BHW7_9GAMM/86-181
A4BJ08_9GAMM/232-334
A4BJB9_9GAMM/172-268
A4BKX9_9GAMM/157-252
A4BKZ8_9GAMM/126-221
A4BLV3_9GAMM/44-139
A4BPA6_9GAMM/324-430
A4BPK0_9GAMM/323-422
A4BQ36_9GAMM/99-215
A4BS65_9GAMM/180-279
A4BWT7_9FLAO/519-614
A4BY32_9FLAO/347-443
A4BYF1_9FLAO/156-256
A4C036_9FLAO/164-264
A4C3U2_9GAMM/480-573
A4C4X3_9GAMM/187-283
A4C657_9GAMM/196-291
A4C6B1_9GAMM/160-258
A4C732_9GAMM/131-226
A4C981_9GAMM/310-405
A4C9G3_9GAMM/170-269
A4CCZ4_9GAMM/185-281
A4CE78_9GAMM/108-203
A4CFH2_9GAMM/254-347
A4CFH8_9GAMM/77-172
A4CG53_ROBBH/510-600
A4CI23_ROBBH/722-817
A4CIG8_ROBBH/342-437
A4CJI0_ROBBH/350-446
A4CKB1_ROBBH/266-357
A4CKZ9_ROBBH/159-259
A4CL38_ROBBH/113-208
A4CM43_ROBBH/263-358
A4CQ83_ROBBH/544-636
A4EEI2_9RHOB/76-172
A4EEK0_9RHOB/65-161
A4EFP5_9RHOB/205-301
A4EG36_9RHOB/172-269
A4EG43_9RHOB/419-527
A4EGI5_9RHOB/412-511
A4EHL7_9RHOB/498-593
A4EIF1_9RHOB/116-211
A4EK68_9RHOB/489-589
A4EM01_9RHOB/456-557
A4EMV6_9RHOB/413-513
A4EN34_9RHOB/400-500
A4ENK8_9RHOB/274-365
A4ENK9_9RHOB/482-582
A4ENP1_9RHOB/51-150
A4ENR6_9RHOB/99-194
A4EP43_9RHOB/89-179
A4EPX4_9RHOB/65-160
A4EPZ9_9RHOB/68-164
A4ETA8_9RHOB/410-511
A4ETM2_9RHOB/173-270
A4EX96_9RHOB/674-782
A4EZE9_9RHOB/499-594
A4F050_9RHOB/202-298
A4F0X3_9RHOB/243-338
A4F0Z7_9RHOB/364-462
A4F102_9RHOB/38-134
A4G404_HERAR/109-204
A4G4N4_HERAR/171-270
A4G4Q2_HERAR/140-238
A4G7Q2_HERAR/66-162
A4G867_HERAR/111-206
A4G868_HERAR/99-194
A4GVE5_ACIBA/233-329
A4GVE6_ACIBA/230-326
A4IMU4_GEOTN/89-201
A4IR58_GEOTN/140-240
A4IYV3_FRATW/78-170
A4IYW4_FRATW/69-175
A4IZ16_FRATW/282-381
A4J1E9_DESRM/124-224
A4J799_DESRM/130-229
A4JAC6_BURVG/181-281
A4JB28_BURVG/216-311
A4JBU0_BURVG/67-163
A4JCG8_BURVG/101-197
A4JGW5_BURVG/107-202
A4JI35_BURVG/431-521
A4JJL8_BURVG/121-216
A4JLB4_BURVG/91-195
A4JLG8_BURVG/119-218
A4JTP6_BURVG/77-192
A4KDQ6_BURGL/181-280
A4KFK4_MYCTU/224-319
A4KPU7_FRATU/69-175
A4KPV6_FRATU/78-170
A4KS57_FRATU/282-381
A4LBP2_BURPS/139-239
A4LED5_BURPS/101-196
A4LGK1_BURPS/318-416
A4LH30_BURPS/158-256
A4LJP3_BURPS/428-518
A4LLM0_BURPS/315-413
A4LLY7_BURPS/158-258
A4LM26_BURPS/327-425
A4LN67_BURPS/181-281
A4LRX3_BURPS/375-483
A4LSR1_BURPS/209-304
A4LU36_BURPS/92-196
A4MEJ3_BURPS/67-163
A4MG26_BURPS/107-202
A4MGQ2_BURPS/120-217
A4MVH6_HAEIF/244-339
A4MY03_HAEIF/52-147
A4N2U3_HAEIF/52-147
A4N4Z7_HAEIF/200-295
A4N8X6_HAEIF/52-147
A4NAA1_HAEIF/245-340
A4NEN6_HAEIF/52-147
A4NFZ5_HAEIF/241-336
A4NJ74_HAEIF/52-147
A4NLC1_HAEIF/244-339
A4NR05_HAEIF/52-147
A4NSJ2_HAEIF/247-342
A4NVU7_HAEIF/52-147
A4NY99_HAEIF/244-339
A4SE21_PROVI/111-206
A4SFB5_PROVI/65-160
A4SFB6_PROVI/50-145
A4SHF1_AERS4/249-345
A4SI44_AERS4/180-277
A4SIF2_AERS4/224-320
A4SJ36_AERS4/73-168
A4SKF0_AERS4/224-321
A4SKF1_AERS4/213-310
A4SKF2_AERS4/219-316
A4SKP0_AERS4/151-249
A4SLP5_AERS4/172-271
A4SNI7_AERS4/58-153
A4SNQ3_AERS4/183-279
A4STG0_AERS4/113-208
A4SVI1_POLSQ/63-158
A4SW48_POLSQ/81-176
A4SWY8_POLSQ/59-156
A4SYX4_POLSQ/59-156
A4TGN3_YERPP/115-210
A4TI41_YERPP/447-543
A4TKT2_YERPP/447-543
A4TKW4_YERPP/229-326
A4TLK5_YERPP/159-258
A4TMA6_YERPP/172-270
A4TMC9_YERPP/441-539
A4TNS7_YERPP/67-162
A4TQB6_YERPP/390-494
A4TQI2_YERPP/61-156
A4TUQ0_9PROT/177-272
A4TVY5_9PROT/102-190
A4TW55_9PROT/96-191
A4TWY8_9PROT/196-291
A4TWZ0_9PROT/51-146
A4TX73_9PROT/204-310
A4TX75_9PROT/177-259
A4TY88_9PROT/71-167
A4U1F9_9PROT/184-283
A4U1P3_9PROT/104-203
A4U2E5_9PROT/94-189
A4U2N7_9PROT/217-312
A4V7X8_PSEFS/116-211
A4VC33_BACUN/243-321
A4VGR2_PSEU5/81-172
A4VIL6_PSEU5/113-208
A4VIU6_PSEU5/223-319
A4VJL3_PSEU5/106-226
A4VJQ5_PSEU5/106-202
A4VJQ9_PSEU5/98-193
A4VL65_PSEU5/208-304
A4VLJ9_PSEU5/355-450
A4VMG8_PSEU5/133-231
A4VML2_PSEU5/137-235
A4VMP9_PSEU5/151-246
A4VN47_PSEU5/145-240
A4VN97_PSEU5/67-162
A4VR18_PSEU5/164-261
A4W582_ENT38/115-210
A4W890_ENT38/72-167
A4W8W9_ENT38/227-324
A4WBQ6_ENT38/161-260
A4WDG8_ENT38/56-152
A4WNZ1_RHOS5/123-218
A4WP14_RHOS5/498-593
A4WPA0_RHOS5/67-163
A4WPC2_RHOS5/616-716
A4WQ05_RHOS5/75-170
A4WSC8_RHOS5/258-357
A4WUN4_RHOS5/408-516
A4WW58_RHOS5/174-269
A4WW86_RHOS5/387-484
A4WWW2_RHOS5/211-307
A4XEA5_NOVAD/179-276
A4XJN3_CALS8/139-239
A4XNQ1_PSEMY/175-274
A4XNU7_PSEMY/212-308
A4XPX7_PSEMY/166-264
A4XRS7_PSEMY/66-161
A4XRU9_PSEMY/161-260
A4XS42_PSEMY/182-278
A4XS71_PSEMY/104-200
A4XS72_PSEMY/141-236
A4XS84_PSEMY/76-172
A4XU37_PSEMY/219-315
A4XUQ9_PSEMY/343-441
A4XV27_PSEMY/358-453
A4XVU1_PSEMY/158-253
A4XW38_PSEMY/130-228
A4XXP9_PSEMY/145-240
A4XYI1_PSEMY/114-209
A4XYI2_PSEMY/114-209
A4Y2K1_SHEPC/374-471
A4Y3A5_SHEPC/123-218
A4Y495_SHEPC/254-350
A4Y4X4_SHEPC/186-285
A4Y5U3_SHEPC/183-280
A4Y5V0_SHEPC/77-172
A4Y6C4_SHEPC/179-274
A4Y8W0_SHEPC/91-187
A4YB24_SHEPC/167-264
A4YBH0_SHEPC/79-175
A4YJX8_BRASO/210-310
A4YL99_BRASO/323-418
A4YM96_BRASO/227-333
A4YMF7_BRASO/44-140
A4YPD5_BRASO/87-185
A4YRK9_BRASO/605-700
A4YUT4_BRASO/417-510
A4YWZ0_BRASO/160-259
A4YZG0_BRASO/133-231
A4YZG2_BRASO/298-400
A4YZG6_BRASO/90-189
A4Z2K5_BRASO/362-457
A4Z337_BRASO/102-200
A5A4X3_EDWTA/227-324
A5CF55_ORITB/93-191
A5CWT3_VESOH/88-182
A5D0E8_PELTS/135-235
A5E8N9_BRASB/600-700
A5E9I9_BRASB/101-199
A5EA24_BRASB/362-457
A5EDZ3_BRASB/106-204
A5EG85_BRASB/605-700
A5EHG0_BRASB/160-259
A5EPG9_BRASB/154-251
A5EPH4_BRASB/90-203
A5ERH1_BRASB/44-140
A5ERN2_BRASB/227-333
A5EW46_DICNV/194-290
A5EW67_DICNV/86-183
A5EW77_DICNV/381-458
A5EWU7_DICNV/108-203
A5EXH1_DICNV/93-188
A5F002_VIBC3/101-196
A5F1Y3_VIBC3/118-213
A5F2S3_VIBC3/186-283
A5F335_VIBC3/194-293
A5F648_VIBC3/211-306
A5F771_VIBC3/71-166
A5F7E0_VIBC3/101-223
A5F7Q7_VIBC3/92-187
A5FB74_FLAJ1/534-628
A5FCT1_FLAJ1/532-624
A5FCV5_FLAJ1/544-637
A5FE71_FLAJ1/535-628
A5FEE1_FLAJ1/319-414
A5FFS2_FLAJ1/150-251
A5FG59_FLAJ1/199-296
A5FG59_FLAJ1/70-162
A5FHI0_FLAJ1/618-717
A5FHL7_FLAJ1/603-698
A5FJD5_FLAJ1/557-657
A5FLB5_FLAJ1/160-261
A5FLB5_FLAJ1/26-124
A5FLL9_FLAJ1/275-370
A5FLP9_FLAJ1/192-293
A5FM39_FLAJ1/374-472
A5FNC8_FLAJ1/114-209
A5FUW9_ACICJ/262-357
A5FUX0_ACICJ/259-354
A5FVF6_ACICJ/57-152
A5FWB2_ACICJ/118-213
A5FZ80_ACICJ/125-206
A5FZ82_ACICJ/226-332
A5FZS0_ACICJ/252-350
A5G0A6_ACICJ/346-444
A5G2H0_ACICJ/96-195
A5G3G1_GEOUR/410-507
A5G632_GEOUR/99-202
A5G8C8_GEOUR/175-277
A5G8V5_GEOUR/143-242
A5G9K8_GEOUR/222-318
A5G9K8_GEOUR/346-442
A5GCG5_GEOUR/95-190
A5GDB9_GEOUR/91-187
A5HWU2_9BORD/75-170
A5I3Z7_CLOBH/129-228
A5I585_CLOBH/132-231
A5ICT5_LEGPC/122-220
A5IDM8_LEGPC/71-166
A5IEB9_LEGPC/194-294
A5IGQ1_LEGPC/123-219
A5IHE7_LEGPC/83-179
A5IIG4_LEGPC/189-285
A5IJB0_THEP1/114-197
A5J2Z6_BURMA/92-196
A5J3J1_BURMA/156-254
A5J5C5_BURMA/207-302
A5J6C6_BURMA/425-515
A5J816_BURMA/67-163
A5JA95_BURMA/318-416
A5JAE4_BURMA/375-483
A5JB54_BURMA/315-413
A5JCI7_BURMA/77-172
A5JP12_SALTY/226-323
A5JTV5_SALDU/105-202
A5KEH3_CAMJE/215-310
A5KFD3_CAMJE/187-294
A5KGQ2_CAMJE/122-218
A5KI27_CAMJE/61-158
A5KTP3_9GAMM/77-171
A5KUN5_9GAMM/157-254
A5KUV9_9GAMM/79-172
A5KWS3_9GAMM/234-329
A5KXG5_9GAMM/102-196
A5KXT3_9GAMM/163-258
A5KYZ6_9GAMM/194-293
A5L050_9GAMM/105-200
A5L121_9GAMM/79-174
A5L1I1_9GAMM/177-273
A5L552_9GAMM/190-285
A5L552_9GAMM/61-156
A5L5R4_9GAMM/82-177
A5L631_9GAMM/116-211
A5L6N5_9GAMM/194-290
A5L8Q6_9GAMM/86-181
A5LHW6_9GAMM/220-317
A5LHW7_9GAMM/212-309
A5N3S7_CLOK5/129-228
A5N5J0_CLOK5/109-223
A5P6L8_9SPHN/170-268
A5P8I8_9SPHN/90-218
A5P9U0_9SPHN/92-189
A5P9W5_9SPHN/70-167
A5P9Z0_9SPHN/252-348
A5PAL8_9SPHN/59-155
A5PC70_9SPHN/129-224
A5PCT4_9SPHN/176-273
A5TE12_BURMA/383-491
A5TEG7_BURMA/315-413
A5TF88_BURMA/67-163
A5TG95_BURMA/92-196
A5TGY2_BURMA/158-256
A5THM7_BURMA/207-302
A5TIL4_BURMA/420-510
A5TJD9_BURMA/107-202
A5TLZ9_BURMA/120-217
A5TNM3_BURMA/318-416
A5TQK8_BURMA/101-196
A5TRZ9_FUSNP/68-163
A5TS76_FUSNP/69-164
A5TT73_FUSNP/37-132
A5TTG5_FUSNP/78-173
A5TTV0_FUSNP/107-202
A5TU96_FUSNP/283-377
A5U0T8_MYCTA/224-319
A5UAA6_HAEIE/52-147
A5UCU3_HAEIE/124-219
A5UGQ0_HAEIG/52-147
A5V4K4_SPHWW/268-363
A5V5H2_SPHWW/183-280
A5V5N3_SPHWW/94-189
A5V5Q8_SPHWW/183-281
A5V5S2_SPHWW/66-160
A5V875_SPHWW/72-168
A5V8M1_SPHWW/269-364
A5V8R5_SPHWW/113-208
A5VQX7_BRUO2/136-231
A5VS51_BRUO2/62-158
A5VS68_BRUO2/198-305
A5VTH9_BRUO2/70-163
A5VYK2_PSEP1/128-223
A5VZH9_PSEP1/178-274
A5VZK8_PSEP1/125-222
A5VZK9_PSEP1/137-232
A5VZL5_PSEP1/134-226
A5VZV3_PSEP1/66-161
A5W0M9_PSEP1/139-237
A5W101_PSEP1/158-253
A5W1T4_PSEP1/333-428
A5W3Q7_PSEP1/715-813
A5W6L5_PSEP1/237-333
A5W884_PSEP1/145-240
A5W943_PSEP1/58-153
A5W979_PSEP1/796-874
A5W9C7_PSEP1/98-209
A5W9U0_PSEP1/167-264
A5WC77_PSYWF/397-492
A5WCE3_PSYWF/283-380
A5WDX7_PSYWF/69-164
A5WE82_PSYWF/213-266
A5WEA8_PSYWF/234-285
A5WEE5_PSYWF/209-305
A5WGW6_PSYWF/91-192
A5WHE5_PSYWF/110-205
A5WKS2_MYCTF/224-319
A5XHP0_BURMA/99-194
A5XHY7_BURMA/120-217
A5XKL5_BURMA/156-254
A5XM89_BURMA/315-413
A5XNB0_BURMA/99-194
A5XNP1_BURMA/120-217
A5XRB8_BURMA/207-302
A5XSB0_BURMA/420-510
A5XU01_BURMA/67-163
A5XW80_BURMA/318-416
A5XWD0_BURMA/375-483
A5XXG9_BURMA/70-165
A5ZDS4_9BACE/112-217
A5ZEM0_9BACE/156-256
A5ZG12_9BACE/191-296
A5ZHF3_9BACE/281-376
A5ZHP4_9BACE/193-300
A5ZHV7_9BACE/277-368
A5ZHW8_9BACE/277-368
A5ZIF1_9BACE/282-372
A5ZIG2_9BACE/176-269
A5ZKE4_9BACE/296-387
A5ZLL1_9BACE/209-312
A5ZWH4_9FIRM/176-290
A5ZZ43_VIBCH/101-196
A6A1T1_VIBCH/211-306
A6A433_VIBCH/92-187
A6A4F2_VIBCH/71-166
A6A5J7_VIBCH/118-213
A6A6N7_VIBCH/194-293
A6A9C7_VIBCH/178-270
A6AB19_VIBCH/71-166
A6AD64_VIBCH/211-306
A6ADR9_VIBCH/186-283
A6ADZ7_VIBCH/118-213
A6AE81_VIBCH/101-196
A6AGN8_VIBCH/194-293
A6AHM0_VIBCH/92-187
A6AJK3_VIBHA/190-285
A6AJK3_VIBHA/61-156
A6AJK7_VIBHA/190-285
A6AJK7_VIBHA/61-156
A6AJX8_VIBHA/211-307
A6AJZ7_VIBHA/170-269
A6AK44_VIBHA/210-303
A6AL10_VIBHA/322-420
A6AL81_VIBHA/629-717
A6ALX0_VIBHA/166-261
A6AM96_VIBHA/72-167
A6AMM8_VIBHA/227-319
A6ANH4_VIBHA/102-197
A6ANU3_VIBHA/87-182
A6ANU6_VIBHA/83-178
A6AP97_VIBHA/106-200
A6APE6_VIBHA/213-308
A6APW6_VIBHA/98-215
A6APX0_VIBHA/89-197
A6AST6_VIBHA/208-303
A6ATN0_VIBHA/117-212
A6AUV5_VIBHA/221-316
A6AWL7_VIBHA/194-293
A6AWU0_VIBPA/170-269
A6AWV7_VIBPA/211-307
A6AX53_VIBPA/190-285
A6AX53_VIBPA/61-156
A6AXD8_VIBPA/152-241
A6AYN0_VIBPA/150-246
A6AZS5_VIBPA/83-178
A6B082_VIBPA/214-307
A6B0M6_VIBPA/217-312
A6B0R3_VIBPA/322-420
A6B173_VIBPA/120-215
A6B312_VIBPA/73-168
A6B5G4_VIBPA/83-178
A6B5G7_VIBPA/84-179
A6B620_VIBPA/209-304
A6B9F3_VIBPA/195-294
A6BAB4_VIBPA/138-234
A6BAG1_VIBPA/87-180
A6BAX4_VIBPA/65-160
A6BB83_VIBPA/51-135
A6BLQ1_9GAMM/273-370
A6BNH5_YERPE/441-539
A6BRW9_YERPE/159-258
A6BSF3_YERPE/447-543
A6BSI4_YERPE/229-326
A6BTB9_YERPE/67-162
A6BTR2_YERPE/447-543
A6BUC0_YERPE/170-268
A6BUZ0_YERPE/397-501
A6BV58_YERPE/64-159
A6BWH8_YERPE/115-210
A6C449_9PLAN/145-244
A6CEC6_9PLAN/149-254
A6CER3_9PLAN/124-223
A6CT02_9BACI/142-242
A6CZE7_9VIBR/112-206
A6CZG4_9VIBR/106-200
A6D297_9VIBR/170-269
A6D2B4_9VIBR/213-309
A6D3P9_9VIBR/114-209
A6D3R0_9VIBR/187-284
A6D3W2_9VIBR/232-325
A6D4T0_9VIBR/77-171
A6D4V0_9VIBR/222-317
A6D5M5_9VIBR/87-182
A6D5T3_9VIBR/173-272
A6D5Z0_9VIBR/200-296
A6D610_9VIBR/157-254
A6D684_9VIBR/161-257
A6D703_9VIBR/103-198
A6D8I3_9VIBR/73-168
A6DAM6_9PROT/129-232
A6DAQ4_9PROT/92-189
A6DBP2_9PROT/100-196
A6DE50_9PROT/280-375
A6DK80_9BACT/138-239
A6DMH2_9BACT/91-187
A6DMH3_9BACT/93-188
A6DUY3_9RHOB/73-169
A6DX66_9RHOB/275-375
A6DYD0_9RHOB/498-593
A6DYK2_9RHOB/81-171
A6DZD1_9RHOB/203-299
A6DZF3_9RHOB/469-577
A6E0P5_9RHOB/65-160
A6E0Z9_9RHOB/410-511
A6E1E1_9RHOB/178-275
A6E1H7_9RHOB/105-200
A6E885_9SPHI/347-441
A6E8F5_9SPHI/516-611
A6EAK0_9SPHI/160-261
A6EAX0_9SPHI/110-205
A6EB12_9SPHI/363-458
A6EB95_9SPHI/547-641
A6EC22_9SPHI/72-167
A6EF95_9SPHI/69-165
A6EG17_9SPHI/338-432
A6EIA7_9SPHI/161-262
A6ELQ9_9BACT/524-622
A6ENU4_9BACT/164-265
A6ENW2_9BACT/331-426
A6EQ53_9BACT/203-304
A6EQH8_9BACT/363-458
A6EQU9_9BACT/450-544
A6EQW6_9BACT/144-239
A6ERT7_9BACT/538-631
A6ESK9_9BACT/158-258
A6ESX6_9BACT/523-613
A6ETU8_9BACT/117-213
A6EUH3_9ALTE/191-287
A6EVH1_9ALTE/158-253
A6EWS0_9ALTE/90-186
A6EX84_9ALTE/240-346
A6EXY7_9ALTE/158-257
A6EY60_9ALTE/152-251
A6F109_9ALTE/145-243
A6F2G2_9ALTE/117-212
A6F3S0_9ALTE/41-135
A6F448_9ALTE/159-257
A6F4M9_9ALTE/296-392
A6F9N3_9GAMM/185-282
A6F9R5_9GAMM/176-272
A6FBB5_9GAMM/170-269
A6FBN8_9GAMM/110-205
A6FBX1_9GAMM/112-206
A6FEF1_9GAMM/133-229
A6FES7_9GAMM/95-190
A6FFV7_9GAMM/349-449
A6FGM1_9GAMM/216-309
A6FHN1_9GAMM/195-289
A6FHS7_9GAMM/92-188
A6FIV2_9GAMM/186-283
A6FL97_9RHOB/404-505
A6FM16_9RHOB/116-211
A6FMN6_9RHOB/498-594
A6FNF0_9RHOB/482-590
A6FPM9_9RHOB/83-173
A6FTV1_9RHOB/234-330
A6FTX7_9RHOB/64-159
A6FTZ7_9RHOB/73-169
A6FWX9_9DELT/402-498
A6FYC8_9DELT/279-379
A6FYH0_9DELT/57-154
A6G110_9DELT/56-153
A6G162_9DELT/673-764
A6G1Z8_9DELT/142-247
A6G2I0_9DELT/56-153
A6G3K8_9DELT/506-600
A6G4B0_9DELT/604-699
A6G4E6_9DELT/33-135
A6G4L3_9DELT/69-166
A6G559_9DELT/344-439
A6G5D3_9DELT/143-241
A6G7B2_9DELT/103-201
A6GA78_9DELT/115-210
A6GAA3_9DELT/80-166
A6GDR0_9DELT/152-251
A6GEF1_9DELT/411-506
A6GG67_9DELT/187-281
A6GHH7_9DELT/210-318
A6GI65_9DELT/159-210
A6GK89_9DELT/73-169
A6GMD9_9BURK/119-214
A6GMT8_9BURK/77-173
A6GMU0_9BURK/347-444
A6GN08_9BURK/108-206
A6GSR5_9BURK/72-167
A6GUA9_9BURK/109-204
A6GUT7_9BURK/173-272
A6GVL8_FLAPJ/165-267
A6GVL8_FLAPJ/28-127
A6GVQ8_FLAPJ/198-300
A6GVZ9_FLAPJ/362-457
A6GWG1_FLAPJ/535-626
A6GX28_FLAPJ/16-107
A6GX28_FLAPJ/180-276
A6GXG5_FLAPJ/178-275
A6GXG5_FLAPJ/25-117
A6GZQ7_FLAPJ/114-209
A6H0W2_FLAPJ/607-702
A6H291_FLAPJ/518-615
A6KXG5_BACV8/302-392
A6KYT8_BACV8/193-298
A6L2D4_BACV8/310-407
A6L5K5_BACV8/112-217
A6L7K3_BACV8/266-354
A6L888_PARD8/159-259
A6L9R5_PARD8/282-375
A6LA13_PARD8/80-193
A6LAP8_PARD8/343-438
A6LBB7_PARD8/110-205
A6LBG1_PARD8/30-119
A6LF50_PARD8/197-305
A6LFY1_PARD8/196-302
A6LHR4_PARD8/196-295
A6LID1_PARD8/522-614
A6LMJ4_THEM4/113-209
A6LTT7_CLOB8/133-232
A6M1A2_CLOB8/133-232
A6M2V7_CLOB8/126-225
A6Q3N4_NITSB/110-215
A6Q3N5_NITSB/125-223
A6Q4B4_NITSB/77-175
A6Q8I5_SULNB/492-601
A6QAE4_SULNB/273-382
A6QB51_SULNB/70-164
A6QBX0_SULNB/120-214
A6SX57_JANMA/109-204
A6SZS4_JANMA/138-236
A6SZU1_JANMA/171-270
A6T0W1_JANMA/68-164
A6T1G9_JANMA/108-203
A6T1H0_JANMA/100-195
A6T1W6_JANMA/94-201
A6T6G7_KLEP7/73-168
A6T751_KLEP7/232-329
A6T837_KLEP7/438-534
A6TAS9_KLEP7/435-531
A6TCL1_KLEP7/22-118
A6TD96_KLEP7/434-530
A6TFG2_KLEP7/115-210
A6TK11_ALKMQ/130-229
A6TKJ6_ALKMQ/175-283
A6TRP7_ALKMQ/124-227
A6U650_SINMW/290-387
A6U9U8_SINMW/605-705
A6UCS6_SINMW/70-166
A6UCW3_SINMW/226-333
A6UF63_SINMW/114-209
A6ULE0_SINMW/82-177
A6UXL0_PSEA7/339-437
A6V195_PSEA7/145-240
A6V1S0_PSEA7/177-273
A6V3J1_PSEA7/157-252
A6V4R4_PSEA7/363-458
A6V748_PSEA7/243-339
A6V834_PSEA7/136-234
A6V969_PSEA7/55-150
A6V9F0_PSEA7/174-274
A6V9F6_PSEA7/104-201
A6V9Z9_PSEA7/69-164
A6VAE6_PSEA7/120-215
A6VD66_PSEA7/174-272
A6VE72_PSEA7/106-226
A6VN64_ACTSZ/238-333
A6VNT9_ACTSZ/150-244
A6VQ95_ACTSZ/53-146
A6VS75_MARMS/252-349
A6VUE9_MARMS/186-285
A6VVH8_MARMS/978-1073
A6VVI1_MARMS/187-283
A6VWR8_MARMS/178-273
A6VXD8_MARMS/90-186
A6VYD6_MARMS/79-175
A6VYM4_MARMS/165-262
A6W0U6_MARMS/154-252
A6W8K8_KINRD/170-269
A6WBW8_KINRD/281-376
A6WFH0_KINRD/72-168
A6WJ47_SHEB8/124-219
A6WKC5_SHEB8/257-353
A6WL08_SHEB8/188-287
A6WM40_SHEB8/183-280
A6WM47_SHEB8/77-172
A6WMD2_SHEB8/162-257
A6WQR9_SHEB8/92-187
A6WTG8_SHEB8/79-175
A6WW67_OCHA4/91-191
A6WY66_OCHA4/227-334
A6WY83_OCHA4/62-158
A6X0E7_OCHA4/113-208
A6X4R1_OCHA4/627-727
A6X6P4_OCHA4/265-362
A6XSJ2_VIBCH/71-166
A6XSQ2_VIBCH/151-240
A6XT50_VIBCH/92-187
A6XTI2_VIBCH/194-293
A6XTV0_VIBCH/101-196
A6XW37_VIBCH/211-306
A6XZZ4_VIBCH/118-213
A7AAM4_9PORP/96-192
A7AAV6_9PORP/287-380
A7ABZ1_9PORP/159-259
A7AHQ0_9PORP/526-618
A7BB41_9ACTO/75-169
A7BBG9_9ACTO/294-387
A7BMF5_9GAMM/188-265
A7BNH1_9GAMM/61-157
A7BPR0_9GAMM/138-237
A7BSI2_9GAMM/188-283
A7BTU6_9GAMM/175-297
A7BTZ3_9GAMM/81-178
A7BV05_9GAMM/174-272
A7BV54_9GAMM/177-282
A7BVA4_9GAMM/82-179
A7BVF6_9GAMM/94-209
A7BXD2_9GAMM/70-167
A7BXD8_9GAMM/503-602
A7BYW8_9GAMM/191-295
A7C1F7_9GAMM/162-261
A7C2U2_9GAMM/182-284
A7C3K8_9GAMM/128-232
A7C3W2_9GAMM/157-252
A7C419_9GAMM/1-45
A7C4S6_9GAMM/96-214
A7C5L3_9GAMM/43-139
A7C5R0_9GAMM/44-143
A7C666_9GAMM/87-183
A7FEH6_YERP3/170-268
A7FEP1_YERP3/447-543
A7FET8_YERP3/446-542
A7FGF6_YERP3/441-539
A7FGH3_YERP3/352-450
A7FH86_YERP3/159-258
A7FJP7_YERP3/447-543
A7FJS9_YERP3/233-330
A7FKQ2_YERP3/67-162
A7FM99_YERP3/397-501
A7FMG5_YERP3/64-159
A7FPA0_YERP3/115-210
A7FVP1_CLOB1/129-228
A7FWS8_CLOB1/132-231
A7GFG5_CLOBL/129-228
A7GGP2_CLOBL/132-231
A7GNF4_BACCN/118-217
A7GTH4_BACCN/151-251
A7GWJ2_CAMC5/234-329
A7GWY7_CAMC5/122-219
A7GXX7_CAMC5/231-338
A7GY52_CAMC5/121-224
A7H011_CAMC5/63-161
A7H1I7_CAMJD/61-158
A7H3T2_CAMJD/187-294
A7H533_CAMJD/122-218
A7H5J9_CAMJD/215-310
A7H693_ANADF/404-500
A7H7R4_ANADF/98-193
A7H8U6_ANADF/58-163
A7H9G9_ANADF/397-493
A7HAM8_ANADF/394-490
A7HE91_ANADF/112-184
A7HE96_ANADF/136-234
A7HFU1_ANADF/172-267
A7HG62_ANADF/156-259
A7HGV3_ANADF/335-430
A7HN94_FERNB/114-196
A7HPR2_PARL1/117-213
A7HRD7_PARL1/54-154
A7HUT2_PARL1/181-270
A7HUX9_PARL1/223-329
A7HUY1_PARL1/64-153
A7HV04_PARL1/59-155
A7HX60_PARL1/182-280
A7I183_CAMHC/49-147
A7I2N1_CAMHC/200-307
A7I3N1_CAMHC/230-325
A7IDK4_XANP2/225-331
A7IDZ6_XANP2/121-250
A7IGU3_XANP2/108-207
A7IHJ4_XANP2/192-307
A7IJW7_XANP2/58-154
A7IM06_XANP2/623-718
A7JBM4_FRATT/282-381
A7JC85_FRATT/69-175
A7JC96_FRATT/78-170
A7JG68_FRANO/69-175
A7JG79_FRANO/78-170
A7JHA6_FRANO/282-381
A7JKD4_FRANO/69-175
A7JKE5_FRANO/78-170
A7JLF7_FRANO/282-381
A7JQB2_PASHA/63-156
A7JSF7_PASHA/110-207
A7JTK1_PASHA/146-240
A7JYI3_VIBSE/647-750
A7JYN1_VIBSE/217-312
A7JZ90_VIBSE/215-308
A7JZV3_VIBSE/101-223
A7JZW9_VIBSE/307-410
A7K046_VIBSE/83-179
A7K122_VIBSE/195-294
A7K1M0_VIBSE/152-248
A7K1N8_VIBSE/170-269
A7K1X0_VIBSE/119-214
A7K3C2_VIBSE/83-178
A7K3T5_VIBSE/164-259
A7K508_VIBSE/166-262
A7K5D9_VIBSE/210-305
A7K7J8_COMTE/44-136
A7KK58_DELAC/111-206
A7LQU9_BACOV/217-312
A7LRB9_BACOV/296-387
A7LSL1_BACOV/299-390
A7LUP1_BACOV/291-385
A7LUQ0_BACOV/197-287
A7LVC3_BACOV/281-375
A7LVM8_BACOV/204-309
A7LXD4_BACOV/161-261
A7LXW2_BACOV/41-144
A7LYC1_BACOV/156-256
A7M1J9_BACOV/112-217
A7M1U0_BACOV/205-295
A7M202_BACOV/195-302
A7M3K7_BACOV/368-463
A7MEF4_ENTS8/162-261
A7MEH3_ENTS8/98-208
A7MFW5_ENTS8/234-331
A7MIW6_ENTS8/71-166
A7MNH5_ENTS8/115-210
A7MQ10_ENTS8/289-387
A7MRF4_ENTS8/440-536
A7MRT5_VIBHB/72-167
A7MUK9_VIBHB/186-282
A7MUZ3_VIBHB/118-212
A7MVP4_VIBHB/166-261
A7MW51_VIBHB/83-178
A7MY64_VIBHB/208-303
A7MYC3_VIBHB/194-293
A7MZM9_VIBHB/87-182
A7N022_VIBHB/114-209
A7N217_VIBHB/106-200
A7N2V4_VIBHB/211-307
A7N2W8_VIBHB/170-269
A7N319_VIBHB/210-303
A7N3V5_VIBHB/102-197
A7N4N7_VIBHB/266-370
A7N5T8_VIBHB/227-321
A7N6A5_VIBHB/190-285
A7N6A5_VIBHB/61-156
A7N6I6_VIBHB/221-316
A7N6M8_VIBHB/645-753
A7NA20_FRATF/69-175
A7NA31_FRATF/78-170
A7ND25_FRATF/282-381
A7TBV6_NEMVE/33-128
A7TCZ9_NEMVE/185-280
A7TX99_9BURK/111-206
A7UG37_FIBSS/596-691
A7UG61_FIBSS/406-501
A7UMB5_RIEAN/258-354
A7UMU3_9GAMM/151-247
A7V394_BACUN/131-197
A7V3A4_BACUN/283-370
A7V3M7_BACUN/112-208
A7V4C0_BACUN/196-297
A7V614_BACUN/293-384
A7VFE0_9CLOT/114-227
A7Y437_RIEAN/258-354
A7YSG0_FRATU/69-175
A7YSI8_FRATU/78-170
A7YTZ7_FRATU/264-363
A7Z3Y1_BACA2/144-244
A7Z7R6_BACA2/118-217
A7ZBN7_CAMC1/234-329
A7ZC43_CAMC1/63-161
A7ZCT0_CAMC1/131-234
A7ZE94_CAMC1/231-338
A7ZHZ1_ECO24/115-212
A7ZI09_ECO24/98-209
A7ZJC3_ECO24/72-167
A7ZK60_ECO24/226-323
A7ZN16_ECO24/160-259
A7ZQ45_ECO24/55-151
A7ZQR3_ECO24/437-533
A7ZT98_ECO24/115-210
A7ZWJ5_ECOHS/115-212
A7ZY04_ECOHS/72-167
A7ZYQ9_ECOHS/222-319
A8A192_ECOHS/160-259
A8A3B2_ECOHS/55-151
A8A608_ECOHS/115-210
A8AFE0_CITK8/160-259
A8AIC2_CITK8/232-329
A8AJ53_CITK8/71-166
A8AKE7_CITK8/180-278
A8AND5_CITK8/55-151
A8ARD4_CITK8/115-210
A8CDX5_CAMLA/223-318
A8CDY2_CAMLA/223-318
A8CDY9_CAMLA/223-318
A8CDZ6_CAMLA/223-318
A8CE03_CAMLA/223-318
A8CE09_CAMLA/223-318
A8CE16_CAMLA/223-318
A8CE30_CAMLA/223-318
A8CE37_CAMLA/223-318
A8CE44_CAMLA/223-318
A8D1M5_HELPY/77-172
A8E7Y0_BURPS/77-172
A8E927_BURPS/395-485
A8EAX2_BURPS/375-483
A8EDH5_BURPS/139-239
A8EEN6_BURPS/120-217
A8EFI5_BURPS/107-202
A8EH01_BURPS/181-281
A8EHS5_BURPS/66-162
A8EJB5_BURPS/315-413
A8EJM8_BURPS/158-258
A8EJR2_BURPS/333-431
A8EJR8_BURPS/441-537
A8EL68_BURPS/158-256
A8EME3_BURPS/207-302
A8EMQ1_BURPS/318-416
A8EQG7_BURPS/92-196
A8EQS3_ARCB4/213-309
A8ERF8_ARCB4/129-223
A8ERH3_ARCB4/195-304
A8ERV0_ARCB4/125-220
A8ES32_ARCB4/235-330
A8ETV5_ARCB4/748-845
A8EV64_ARCB4/71-167
A8EZX2_RICCK/52-147
A8F2R2_RICM5/61-156
A8F893_THELT/114-204
A8FCH5_BACP2/140-240
A8FJR8_CAMJ8/61-158
A8FKC5_CAMJ8/122-218
A8FL23_CAMJ8/187-294
A8FNE4_CAMJ8/215-310
A8FP89_SHESH/185-283
A8FPC0_SHESH/182-278
A8FR54_SHESH/119-214
A8FSN2_SHESH/84-179
A8FUD9_SHESH/191-287
A8FUE6_SHESH/78-173
A8FW79_SHESH/133-228
A8FYK6_SHESH/205-304
A8G0X4_SHESH/78-174
A8G7T2_SERP5/115-210
A8G9I8_SERP5/62-157
A8GB94_SERP5/70-165
A8GCL8_SERP5/232-329
A8GCQ0_SERP5/438-534
A8GG47_SERP5/157-256
A8GG60_SERP5/282-380
A8GPW0_RICAH/52-147
A8GTP0_RICRS/52-147
A8GY05_RICB8/52-147
A8GYJ7_SHEPA/185-282
A8GYM8_SHEPA/182-278
A8GZF5_SHEPA/78-174
A8GZP7_SHEPA/238-332
A8H114_SHEPA/246-340
A8H1G5_SHEPA/253-350
A8H1M9_SHEPA/94-189
A8H5K0_SHEPA/134-229
A8H5P6_SHEPA/78-173
A8H5Q3_SHEPA/183-279
A8H638_SHEPA/220-313
A8H6W7_SHEPA/202-301
A8H8P8_SHEPA/117-212
A8H9E1_SHEPA/296-390
A8HAC7_SHEPA/79-171
A8HKJ6_BURPS/86-181
A8IB18_AZOC5/387-485
A8ILT2_AZOC5/278-374
A8IM63_AZOC5/224-330
A8IMC0_AZOC5/59-155
A8IPI2_AZOC5/366-463
A8IQG5_AZOC5/88-186
A8KDV5_BURPS/318-416
A8KF08_BURPS/181-281
A8KHW1_BURPS/394-502
A8KHY4_YEREN/170-271
A8KJB2_BURPS/395-485
A8KMB7_BURPS/120-217
A8KNM8_BURPS/162-262
A8KQ64_BURPS/315-413
A8KQF5_BURPS/327-425
A8KQF9_BURPS/441-537
A8KRP7_BURPS/156-254
A8KT01_BURPS/207-302
A8KTI0_BURPS/107-202
A8KUW8_BURPS/92-196
A8KWH2_BURPS/67-163
A8L0D6_FRASN/232-329
A8L1E9_FRASN/304-398
A8L7K6_FRASN/91-185
A8LHH5_FRASN/89-182
A8LHQ7_DINSH/68-164
A8LHS3_DINSH/68-164
A8LJS0_DINSH/531-639
A8LKH5_DINSH/104-199
A8LKM8_DINSH/205-302
A8LL85_DINSH/498-593
A8LNL9_DINSH/164-261
A8LSN4_DINSH/42-139
A8LZL0_SALAI/66-163
A8MHE8_ALKOO/134-237
A8PMC6_9COXI/65-160
A8RWA5_9CLOT/137-236
A8SDD4_9FIRM/108-221
A8SUK1_9FIRM/114-227
A8SY41_9FIRM/316-404
A8SZB2_9VIBR/170-269
A8SZD1_9VIBR/217-313
A8SZL9_9VIBR/190-285
A8SZL9_9VIBR/61-156
A8SZZ4_9VIBR/104-199
A8T1B1_9VIBR/134-229
A8T1R2_9VIBR/114-209
A8T2K0_9VIBR/83-178
A8T2K2_9VIBR/87-182
A8T3Z0_9VIBR/106-200
A8T432_9VIBR/101-223
A8T4H9_9VIBR/646-754
A8T5R0_9VIBR/74-169
A8T8A9_9VIBR/205-300
A8T8W4_9VIBR/186-282
A8T9R6_9VIBR/209-302
A8TKI1_9PROT/200-298
A8TMU3_9PROT/191-286
A8TPN5_9PROT/137-234
A8TS04_9PROT/106-207
A8TV70_9PROT/181-278
A8TVF0_9PROT/190-289
A8TXC3_9PROT/450-555
A8TXC6_9PROT/268-359
A8TZN8_9PROT/63-159
A8U5P0_9LACT/5-42
A8U5W7_9LACT/137-236
A8UDV9_9FLAO/421-517
A8UEX9_9FLAO/163-263
A8UF89_9FLAO/205-301
A8UF89_9FLAO/74-169
A8UFH1_9FLAO/525-623
A8UFJ1_9FLAO/362-457
A8UFK3_9FLAO/263-358
A8UFZ3_9FLAO/166-266
A8UFZ3_9FLAO/26-124
A8UGN4_9FLAO/521-613
A8UH87_9FLAO/575-676
A8UHR3_9FLAO/257-357
A8UIH2_9FLAO/426-522
A8UIT2_9FLAO/198-299
A8ULL5_9FLAO/158-257
A8UNH6_9FLAO/524-619
A8UQ68_9FLAO/166-238
A8UQ68_9FLAO/26-124
A8UQ95_9FLAO/557-651
A8URY5_9AQUI/127-225
A8URY6_9AQUI/110-212
A8UT39_9AQUI/210-306
A8UVX1_9AQUI/244-339
A8V1E3_9AQUI/1-64
A8V1E4_9AQUI/111-213
A8VTB3_ECOLX/230-327
A8VTB7_ECOLX/234-331
A8VTC1_ECOLX/234-331
A8VTC4_ECOLX/234-331
A8VTC9_ECOLX/234-331
A8VTD4_ECOLX/234-331
A8VTD8_ECOLX/234-331
A8VTE2_ECOLX/234-331
A8VTE5_ECOLX/234-331
A8VTE9_ECOLX/234-331
A8Y972_9BORD/70-165
A8Y973_9BORD/70-165
A8Y974_9BORD/70-165
A8Y975_9BORD/59-154
A8Y976_9BORD/70-165
A8Y977_9BORD/58-153
A8ZTB6_DESOH/285-380
A8ZUI1_DESOH/79-174
A9A0P0_DESOH/915-1018
A9ACW5_BURM1/181-281
A9ADW2_BURM1/100-195
A9AEK7_BURM1/435-525
A9AFQ1_BURM1/73-169
A9AHJ9_BURM1/107-202
A9AJ89_BURM1/213-308
A9AMK7_BURM1/117-212
A9AMY8_BURM1/162-259
A9ANG0_BURM1/81-176
A9AP90_BURM1/112-211
A9APL5_BURM1/91-195
A9AQ81_BURM1/325-423
A9AQ83_BURM1/298-397
A9ARG3_BURM1/61-157
A9BEY2_PETMO/115-203
A9BLJ1_DELAS/317-415
A9BM02_DELAS/111-206
A9BQ34_DELAS/172-272
A9BS80_DELAS/109-204
A9BV57_DELAS/72-167
A9BWA0_DELAS/68-162
A9BWP4_DELAS/79-169
A9C289_DELAS/78-173
A9CHG4_AGRT5/114-209
A9CII4_AGRT5/631-732
A9CK71_AGRT5/326-424
A9CUC3_9FLAO/511-606
A9CX37_9GAMM/76-172
A9CYN2_9RHIZ/304-401
A9D111_9RHIZ/61-157
A9D1B6_9RHIZ/227-334
A9D1S1_9GAMM/115-210
A9D2R9_9GAMM/184-283
A9D444_9GAMM/130-227
A9D6F6_9RHIZ/110-205
A9DAS0_9GAMM/276-373
A9DBG4_9RHIZ/485-580
A9DEQ3_9GAMM/77-172
A9DET0_9GAMM/171-267
A9DJW7_9FLAO/437-532
A9DNJ4_9FLAO/518-616
A9DS50_9FLAO/355-448
A9DSD8_9RHOB/201-300
A9DTQ3_9RHOB/211-307
A9DUD5_9FLAO/450-542
A9DUK6_9RHOB/497-593
A9DWI7_9FLAO/18-132
A9DWY4_9RHOB/115-210
A9DYC8_9RHOB/411-512
A9DZL1_9RHOB/528-636
A9DZM4_9FLAO/158-257
A9E0F9_9FLAO/178-273
A9E0N2_9FLAO/529-624
A9E102_9RHOB/70-165
A9E146_9RHOB/85-181
A9E211_9FLAO/539-634
A9E3N3_9FLAO/164-268
A9E3N3_9FLAO/25-122
A9E3T4_9RHOB/529-629
A9E444_9FLAO/245-340
A9ECZ3_9RHOB/93-183
A9EIL4_9RHOB/221-318
A9EIP9_9RHOB/110-205
A9EN05_SORC5/92-188
A9EN70_9RHOB/511-612
A9EP34_SORC5/166-270
A9EPT6_SORC5/363-458
A9EQU3_9RHOB/498-594
A9ERL1_9RHOB/85-175
A9EWG0_9RHOB/67-163
A9EWN5_9RHOB/62-157
A9F0N2_9RHOB/167-271
A9F4H1_9RHOB/538-646
A9F4L0_SORC5/560-657
A9F889_SORC5/280-375
A9FB34_SORC5/94-190
A9FCG1_SORC5/482-578
A9FGG5_9RHOB/410-511
A9FHP4_SORC5/491-587
A9FIK8_SORC5/145-253
A9FP57_SORC5/98-199
A9FR85_SORC5/80-177
A9FRG7_SORC5/137-241
A9FVL9_SORC5/165-268
A9FWN5_9RHOB/113-208
A9FWV1_9RHOB/221-318
A9FX11_SORC5/216-311
A9FZK7_SORC5/93-197
A9G2C1_SORC5/468-564
A9G4I5_9RHOB/538-646
A9G647_9RHOB/410-511
A9G6E8_SORC5/437-534
A9G736_9RHOB/167-271
A9G871_SORC5/880-976
A9G8D8_SORC5/464-567
A9G8M3_SORC5/75-171
A9GBE1_SORC5/530-624
A9GBR3_9RHOB/62-157
A9GBW4_SORC5/553-649
A9GBX3_9RHOB/67-163
A9GCH8_SORC5/384-480
A9GEZ9_9RHOB/85-175
A9GFC1_9RHOB/498-594
A9GKK6_SORC5/162-272
A9GKS5_SORC5/25-120
A9GL52_SORC5/498-594
A9GLH2_9RHOB/511-612
A9GLH8_SORC5/503-599
A9GNG4_SORC5/398-493
A9GNN3_SORC5/134-231
A9GRD8_SORC5/221-322
A9GS42_SORC5/520-615
A9GWC9_SORC5/80-176
A9GXI1_9RHOB/189-314
A9GZP4_GLUDA/272-373
A9H1Y7_9RHOB/542-650
A9H3G1_9RHOB/213-310
A9H3J5_9RHOB/105-200
A9H4T9_9RHOB/22-119
A9H5G2_9RHOB/47-142
A9H6D3_GLUDA/212-317
A9H6Z0_9RHOB/411-512
A9HB05_GLUDA/56-152
A9HBB7_9RHOB/66-161
A9HHA7_GLUDA/224-324
A9HHW9_GLUDA/27-116
A9HTZ0_9RHOB/175-272
A9HXR0_BORPD/97-206
A9I3S1_BORPD/92-196
A9I4G6_BORPD/64-159
A9I5C9_BORPD/109-204
A9I7V3_BORPD/307-405
A9IJH8_BORPD/87-182
A9IKM6_BORPD/166-266
A9ISD8_BORPD/216-315
A9IYI5_BART1/65-161
A9JY50_BURMA/158-256
A9JYK1_BURMA/92-196
A9JZX4_BURMA/420-510
A9K127_BURMA/207-302
A9K1Z1_BURMA/67-163
A9K3Z3_BURMA/315-413
A9K5G0_BURMA/101-196
A9K7D2_BURMA/318-416
A9K7I0_BURMA/375-483
A9KAA4_BURMA/107-202
A9KAV2_BURMA/120-217
A9KDL6_COXBN/101-196
A9KGT8_COXBN/91-187
A9KGX6_COXBN/79-179
A9KNE9_CLOPH/162-262
A9KTL9_SHEB9/188-287
A9KXN0_SHEB9/92-187
A9KY44_SHEB9/183-280
A9KY51_SHEB9/77-172
A9KYV9_SHEB9/162-257
A9L0W4_SHEB9/378-474
A9L0Y0_SHEB9/258-352
A9L0Y8_SHEB9/124-219
A9L4T7_SHEB9/257-353
A9L5G8_SHEB9/79-175
A9M2K8_NEIM0/104-197
A9M5M0_BRUC2/113-208
A9M7J3_BRUC2/62-158
A9M7L1_BRUC2/227-334
A9MD65_BRUC2/260-357
A9MDH5_BRUC2/70-163
A9MHT2_SALAR/234-331
A9MI92_SALAR/156-251
A9MJJ6_SALAR/73-168
A9MLG9_SALAR/115-210
A9MMQ7_SALAR/161-260
A9MNK4_SALAR/428-524
A9MPE3_SALAR/444-540
A9MTN4_SALPB/73-168
A9MU94_SALPB/161-260
A9MUT2_SALPB/115-210
A9N6X1_SALPB/245-342
A9N9Q0_COXBR/59-154
A9N9X8_COXBR/79-179
A9NA00_COXBR/78-174
A9Q6I0_PSEFL/218-314
A9QUK3_KLEPN/125-173
A9QUK4_KLEPN/125-173
A9QZD5_YERPG/441-539
A9R039_YERPG/64-159
A9R0J2_YERPG/159-258
A9R157_YERPG/396-500
A9R2G3_YERPG/67-162
A9R2M9_YERPG/229-326
A9R4G4_YERPG/115-210
A9R6V3_YERPG/170-268
A9R7G7_YERPG/172-270
A9VIW9_BACWK/147-247
A9VND6_BACWK/120-220
A9VYY2_METEP/509-662
A9W0D9_METEP/361-459
A9W599_METEP/222-328
A9W978_METEP/595-695
A9W9G0_METEP/160-258
A9W9H2_METEP/63-159
A9WWH1_BRUSI/62-158
A9WWJ0_BRUSI/227-334
A9WX09_BRUSI/260-357
A9WX86_BRUSI/70-163
A9YXV9_AERHY/219-316
A9Z1A2_ACIBA/233-329
A9Z1A3_ACIBA/233-329
A9Z1A4_ACIBA/230-326
A9Z1A5_ACIBA/230-326
A9Z1A6_ACIBA/233-329
A9Z4U9_YERPE/61-156
A9Z5S5_YERPE/115-210
A9Z6E1_YERPE/172-270
A9Z8L6_YERPE/397-501
A9Z9R3_YERPE/67-162
A9ZAB7_YERPE/159-258
A9ZBX4_YERPE/170-268
A9ZCE7_YERPE/441-539
A9ZEV0_YERPE/447-512
A9ZEY4_YERPE/229-326
A9ZFP2_YERPE/176-272
A9ZGU8_COXBU/78-174
A9ZJS7_COXBU/59-154
A9ZKF2_COXBU/79-179
A9ZUJ8_YERPE/229-326
A9ZUW9_YERPE/67-162
A9ZW27_YERPE/170-268
A9ZWF2_YERPE/172-270
A9ZXK5_YERPE/159-258
A9ZZ11_YERPE/115-210
B0A187_YERPE/441-539
B0A2G4_YERPE/61-156
B0A4M3_YERPE/397-501
B0AMJ6_BACAN/118-218
B0B8H4_CHLT2/83-180
B0BA53_CHLTB/83-180
B0BR20_ACTPJ/248-345
B0BT53_ACTPJ/54-147
B0BTD0_ACTPJ/244-341
B0BTW3_ACTPJ/144-237
B0BV78_RICRO/52-147
B0C1I0_ACAM1/408-507
B0CCG6_ACAM1/468-569
B0CDZ0_ACAM1/403-499
B0CH02_BRUSI/113-208
B0GAV4_YERPE/170-268
B0GBD9_YERPE/115-210
B0GDB1_YERPE/441-539
B0GDD3_YERPE/172-270
B0GEX4_YERPE/67-162
B0GJ51_YERPE/397-501
B0GJN3_YERPE/64-159
B0GKA5_YERPE/159-258
B0GLW8_YERPE/229-326
B0GMX5_YERPE/170-268
B0GNH1_YERPE/61-156
B0GPU8_YERPE/67-162
B0GQE7_YERPE/229-326
B0GTY9_YERPE/115-210
B0GUS1_YERPE/441-539
B0GVD4_YERPE/172-270
B0GX06_YERPE/397-501
B0GYY2_YERPE/159-258
B0H2S1_YERPE/229-326
B0H3R5_YERPE/67-162
B0H482_YERPE/172-270
B0H4A4_YERPE/441-539
B0H725_YERPE/115-210
B0H8P1_YERPE/61-156
B0H9G7_YERPE/159-258
B0H9W5_YERPE/397-501
B0HE53_YERPE/159-258
B0HEL6_YERPE/67-162
B0HFK8_YERPE/229-326
B0HGB2_YERPE/170-268
B0HGQ4_YERPE/61-156
B0HGX7_YERPE/397-501
B0HHA1_YERPE/441-539
B0HJZ1_YERPE/115-210
B0HN02_YERPE/172-270
B0HQE2_YERPE/159-258
B0HQK6_YERPE/172-270
B0HR54_YERPE/170-268
B0HRS1_YERPE/397-501
B0HRZ2_YERPE/61-156
B0HTM4_YERPE/115-210
B0HYD8_YERPE/441-539
B0HZ85_YERPE/67-162
B0I0D3_YERPE/229-326
B0JIZ4_MICAN/44-173
B0K3N0_THEPX/120-219
B0KBT0_THEP3/120-219
B0KG84_PSEPG/237-333
B0KHT3_PSEPG/59-154
B0KL06_PSEPG/167-264
B0KLL1_PSEPG/333-428
B0KNI2_PSEPG/120-215
B0KNY1_PSEPG/158-253
B0KQW8_PSEPG/139-237
B0KS60_PSEPG/145-240
B0KTI6_PSEPG/66-161
B0KU06_PSEPG/715-813
B0KUB0_PSEPG/139-226
B0KUB7_PSEPG/137-232
B0KUB8_PSEPG/125-222
B0KUE8_PSEPG/178-274
B0MPD6_9FIRM/139-237
B0MTG2_9BACT/41-136
B0MYW7_9BACT/334-429
B0NN33_BACSE/112-207
B0NNM1_BACSE/208-307
B0NPY6_BACSE/322-418
B0NR01_BACSE/193-302
B0NTS6_BACSE/198-305
B0NW30_BACSE/281-372
B0NW31_BACSE/279-372
B0NWD3_BACSE/297-388
B0P9Y1_9FIRM/137-239
B0Q1Y8_BACAN/118-218
B0QFL3_BACAN/118-218
B0QSU1_HAEPR/55-148
B0QU19_HAEPR/143-237
B0QWM6_HAEPR/247-344
B0RPZ3_XANCB/68-164
B0RSU5_XANCB/167-266
B0RU41_XANCB/255-351
B0RV70_XANCB/324-417
B0RW05_XANCB/125-220
B0RWG8_XANCB/173-271
B0RWM7_XANCB/92-196
B0S8Z3_LEPBA/319-415
B0S9G1_LEPBA/236-335
B0S9V5_LEPBA/167-263
B0SA56_LEPBA/129-238
B0SAB1_LEPBA/241-336
B0SDI3_LEPBA/56-151
B0SE10_LEPBA/121-218
B0SE35_LEPBA/513-609
B0SE87_LEPBA/80-170
B0SEM0_LEPBA/314-412
B0SER1_LEPBA/153-248
B0SGK2_LEPBA/75-182
B0SGL3_LEPBA/370-466
B0SH41_LEPBA/567-662
B0SK95_LEPBP/129-238
B0SM11_LEPBP/22-117
B0SME4_LEPBP/121-218
B0SML8_LEPBP/513-609
B0SMS3_LEPBP/80-170
B0SN08_LEPBP/314-412
B0SN98_LEPBP/153-248
B0SQ62_LEPBP/75-182
B0SQ74_LEPBP/370-466
B0SQQ6_LEPBP/567-662
B0SRZ0_LEPBP/357-453
B0SS50_LEPBP/236-335
B0SS87_LEPBP/167-263
B0STI6_LEPBP/241-336
B0SVF7_CAUSK/306-401
B0SWC5_CAUSK/86-182
B0T056_CAUSK/79-175
B0T1J9_CAUSK/186-283
B0T255_CAUSK/49-144
B0T2W0_CAUSK/298-393
B0T383_CAUSK/117-213
B0TCQ1_HELMI/131-230
B0TJ63_SHEHH/78-174
B0TJA1_SHEHH/253-349
B0TJW6_SHEHH/95-190
B0TLX2_SHEHH/221-314
B0TPH5_SHEHH/182-278
B0TPK7_SHEHH/185-283
B0TPX2_SHEHH/183-279
B0TPX9_SHEHH/78-173
B0TQ22_SHEHH/134-229
B0TQ32_SHEHH/202-301
B0TRD4_SHEHH/238-332
B0TUY5_SHEHH/117-212
B0TVB2_SHEHH/246-340
B0TY99_FRAP2/279-378
B0U055_FRAP2/78-170
B0U066_FRAP2/70-176
B0U2E9_XYLFM/74-170
B0U4G9_XYLFM/126-221
B0U4I1_XYLFM/271-367
B0U7H0_METS4/508-608
B0U7H6_METS4/491-626
B0UA43_METS4/101-199
B0UB77_METS4/115-213
B0UB79_METS4/75-172
B0UB83_METS4/98-196
B0UGM9_METS4/61-157
B0ULE7_METS4/160-259
B0ULG4_METS4/222-328
B0UP21_METS4/334-432
B0UU40_HAES2/141-238
B0UUP0_HAES2/228-322
B0UVJ7_HAES2/50-146
B0V4Y8_ACIBY/230-326
B0V659_ACIBY/56-151
B0V8Z0_ACIBY/112-207
B0VAL1_ACIBY/368-463
B0VB19_ACIBY/153-248
B0VDK1_ACIBY/82-178
B0VFQ4_CLOAI/76-182
B0VG07_CLOAI/689-784
B0VIS9_CLOAI/677-773
B0VLH4_ACIBS/368-463
B0VRJ0_ACIBS/234-330
B0VRP7_ACIBS/153-248
B0VT81_ACIBS/82-178
B0VTE7_ACIBS/112-207
B0ZB70_9BURK/85-177
B1A5Z9_ACIBA/191-232
B1A600_ACIBA/188-229
B1A9S7_ACIBA/188-229
B1B951_CLOBO/129-228
B1BH84_CLOPE/91-199
B1BUH6_CLOPE/91-199
B1EI95_9ESCH/115-210
B1EL28_9ESCH/87-184
B1EPA2_9ESCH/74-169
B1EPI7_9ESCH/234-331
B1EQ65_9ESCH/160-259
B1EY99_BACAN/118-218
B1F8B6_9BURK/67-162
B1FA90_9BURK/327-425
B1FA92_9BURK/296-396
B1FAK4_9BURK/470-566
B1FBZ9_9BURK/100-195
B1FDB6_9BURK/144-239
B1FDB9_9BURK/1-77
B1FEI3_9BURK/116-211
B1FFR7_9BURK/438-528
B1FHC0_9BURK/121-220
B1FJA4_9BURK/66-162
B1FMC9_9BURK/119-214
B1FNS7_9BURK/119-214
B1FPK1_9BURK/107-202
B1FPW9_9BURK/91-195
B1FQ93_9BURK/139-234
B1FQU4_9BURK/61-157
B1FRF8_9BURK/181-280
B1FVB4_9BURK/240-336
B1FWC4_9BURK/66-162
B1FWZ8_9BURK/451-541
B1FX97_9BURK/107-202
B1FXX2_9BURK/56-150
B1FZY6_9BURK/179-278
B1G0L0_9BURK/95-199
B1G103_9BURK/144-239
B1G176_9BURK/127-225
B1G1K6_9BURK/337-436
B1G1U5_9BURK/123-222
B1G2V1_9BURK/101-197
B1G4E9_9BURK/180-280
B1G7L4_9BURK/144-239
B1G9E1_9BURK/539-638
B1GAG4_9BURK/219-314
B1GFV2_BACAN/118-218
B1H5U2_BURPS/158-256
B1H732_BURPS/92-196
B1H9M5_BURPS/318-416
B1HAA1_BURPS/181-281
B1HB23_BURPS/67-163
B1HC51_BURPS/441-537
B1HC57_BURPS/327-425
B1HCE4_BURPS/315-413
B1HCZ8_BURPS/65-160
B1HER6_BURPS/107-202
B1HG86_BURPS/395-485
B1HI17_BURPS/120-217
B1HJ85_BURPS/139-239
B1HLC8_BURPS/207-302
B1HUP4_LYSSC/114-214
B1I5I3_DESAP/139-238
B1IHE6_CLOBK/129-228
B1IJZ0_CLOBK/132-231
B1ITS3_ECOLC/99-216
B1IVM8_ECOLC/55-151
B1IVX5_ECOLC/241-338
B1IXY8_ECOLC/72-167
B1IZP2_ECOLC/115-210
B1J0J9_ECOLC/160-259
B1J101_ECOLC/166-263
B1J1B6_PSEPW/125-222
B1J1B7_PSEPW/135-230
B1J1C3_PSEPW/131-226
B1J2B7_PSEPW/796-872
B1J3R0_PSEPW/59-154
B1J4I3_PSEPW/178-274
B1J5A1_PSEPW/238-334
B1J8G6_PSEPW/715-813
B1J9Z4_PSEPW/333-428
B1JAE5_PSEPW/167-265
B1JAL7_PSEPW/263-359
B1JAN4_PSEPW/447-543
B1JAW6_PSEPW/158-253
B1JC61_PSEPW/139-237
B1JD33_PSEPW/145-240
B1JD64_PSEPW/65-160
B1JEH6_PSEPW/121-216
B1JG24_YERPY/441-539
B1JG41_YERPY/352-450
B1JG46_YERPY/67-162
B1JH03_YERPY/115-210
B1JI95_YERPY/159-258
B1JKW1_YERPY/397-501
B1JL27_YERPY/64-159
B1JMU9_YERPY/170-268
B1JNL1_YERPY/447-543
B1JQQ6_YERPY/229-326
B1JTH6_BURCC/181-281
B1JUP9_BURCC/213-308
B1JWH2_BURCC/67-163
B1JWS2_BURCC/107-202
B1JXR3_BURCC/100-195
B1JZ51_BURCC/435-525
B1K3C1_BURCC/184-284
B1K4R4_BURCC/61-157
B1K513_BURCC/116-215
B1K5N0_BURCC/91-195
B1K692_BURCC/118-213
B1K785_BURCC/36-123
B1K7L7_BURCC/66-161
B1K7T4_BURCC/130-225
B1KBJ3_BURCC/117-212
B1KCE9_BURCC/124-219
B1KDB0_SHEWM/125-219
B1KDL0_SHEWM/126-221
B1KE45_SHEWM/390-486
B1KIF5_SHEWM/77-172
B1KIG3_SHEWM/183-279
B1KIK8_SHEWM/119-214
B1KIS5_SHEWM/255-351
B1KIY8_SHEWM/87-182
B1KKV8_SHEWM/233-327
B1KQB6_SHEWM/78-174
B1KQY4_SHEWM/202-301
B1KVX4_CLOBM/129-228
B1KXW4_CLOBM/132-231
B1L8C9_THESQ/114-198
B1LDN2_ECOSM/99-216
B1LHS7_ECOSM/166-263
B1LJ42_ECOSM/234-331
B1LJB2_ECOSM/115-210
B1LM40_ECOSM/72-167
B1LPB2_ECOSM/55-151
B1LQW6_ECOSM/160-259
B1LUF5_METRJ/170-268
B1LYC8_METRJ/222-328
B1M0D2_METRJ/217-312
B1M0I9_METRJ/221-321
B1M3F8_METRJ/57-153
B1M4W9_METRJ/119-216
B1M6L4_METRJ/294-392
B1M9T5_METRJ/83-176
B1N1Y7_BURPS/394-502
B1PZ38_PSEPU/236-332
B1Q150_ACIBA/188-229
B1QC74_CLOBO/129-228
B1QF02_CLOBO/132-231
B1QJY7_CLOBO/132-231
B1QX53_CLOBU/133-232
B1QY10_CLOBU/130-230
B1R884_CLOPE/91-199
B1RHH6_CLOPE/91-199
B1RRQ5_CLOPE/91-199
B1SWV5_9BURK/9-103
B1SWY5_9BURK/66-161
B1SY29_9BURK/149-247
B1SY54_9BURK/117-212
B1SYF4_9BURK/475-571
B1SYY2_9BURK/100-195
B1T021_9BURK/213-308
B1T5I5_9BURK/350-447
B1T6C1_9BURK/119-218
B1T7A3_9BURK/91-195
B1T8B0_9BURK/31-127
B1T8I9_9BURK/296-396
B1T8J2_9BURK/305-403
B1TAV6_9BURK/1-85
B1TBR5_9BURK/107-202
B1TDD8_9BURK/66-162
B1TGB1_9BURK/181-280
B1TGF8_9BURK/124-219
B1TGM5_9BURK/119-214
B1UMK2_BACAN/118-218
B1V2H7_CLOPE/91-199
B1W2I4_STRGG/112-207
B1WWC7_CYAA5/478-569
B1X6S2_ECODH/72-167
B1X8G7_ECODH/115-210
B1X8R1_ECODH/222-319
B1XBS7_ECODH/55-151
B1XHF6_ECODH/160-259
B1XQA9_SYNP2/124-218
B1XTB8_POLNS/62-158
B1XVQ9_POLNS/81-176
B1XWV9_LEPCP/329-427
B1XWW5_LEPCP/95-193
B1XYJ3_LEPCP/124-217
B1Y034_LEPCP/411-505
B1Y0D1_LEPCP/434-529
B1Y0V2_LEPCP/94-189
B1Y1V3_LEPCP/116-209
B1Y2L4_LEPCP/134-229
B1Y368_LEPCP/172-270
B1Y6Q7_LEPCP/80-175
B1Y7E4_LEPCP/164-259
B1YFK2_EXIS2/132-232
B1YN96_BURA4/438-528
B1YPT5_BURA4/328-426
B1YPU1_BURA4/445-542
B1YQT7_BURA4/181-281
B1YSB3_BURA4/213-308
B1YTW6_BURA4/66-162
B1YUT1_BURA4/107-202
B1YV27_BURA4/100-195
B1YWQ9_BURA4/61-157
B1YZK1_BURA4/66-161
B1Z008_BURA4/91-195
B1Z0A5_BURA4/121-216
B1Z0G3_BURA4/121-220
B1Z0J2_BURA4/470-566
B1Z3Q5_BURA4/117-212
B1Z4Y1_BURA4/129-224
B1Z6F7_BURA4/144-239
B1Z6J9_BURA4/441-538
B1Z6K5_BURA4/328-426
B1Z724_METPB/132-229
B1Z969_METPB/222-328
B1ZAR1_METPB/596-696
B1ZBR0_METPB/160-258
B1ZBS3_METPB/63-159
B1ZJP7_METPB/514-663
B1ZL45_METPB/363-461
B1ZN13_OPITP/82-176
B1ZR23_OPITP/137-236
B2A356_NATTJ/137-236
B2AI49_CUPTR/166-265
B2AID4_CUPTR/92-196
B2D7A8_VIBCH/211-306
B2D7F8_VIBCH/118-213
B2FHP8_STRMK/92-196
B2FHU5_STRMK/187-283
B2FLP6_STRMK/173-271
B2FLU4_STRMK/206-286
B2FLX9_STRMK/125-220
B2FQB5_STRMK/168-266
B2FQM8_STRMK/256-352
B2FRM8_STRMK/68-164
B2GW81_BURPS/120-217
B2GXZ7_BURPS/139-239
B2GZC4_BURPS/65-160
B2H0Y6_BURPS/67-163
B2H1U8_BURPS/420-510
B2H3K3_BURPS/107-202
B2H5B8_BURPS/333-431
B2H5C2_BURPS/441-537
B2H5W5_BURPS/315-413
B2H667_BURPS/158-258
B2H7A7_BURPS/158-256
B2H816_BURPS/92-196
B2H8T8_BURPS/181-281
B2HAJ7_BURPS/318-416
B2HF78_MYCMM/230-325
B2HUS2_ACIBC/112-207
B2HVU0_ACIBC/150-246
B2HWU0_ACIBC/78-174
B2HWY2_ACIBC/368-463
B2HXL8_ACIBC/153-248
B2HYG2_ACIBC/233-329
B2HZ18_ACIBC/23-118
B2I4T7_XYLF2/75-171
B2I8C0_XYLF2/126-221
B2I8C9_XYLF2/271-367
B2IDX0_BEII9/230-336
B2IEL7_BEII9/66-162
B2IJ75_BEII9/357-452
B2IJE6_BEII9/309-406
B2J3S6_NOSP7/478-582
B2J7F7_NOSP7/533-636
B2JCA5_BURP8/460-550
B2JEQ0_BURP8/108-203
B2JEZ7_BURP8/101-197
B2JGA1_BURP8/66-162
B2JIP9_BURP8/481-580
B2JJ44_BURP8/180-279
B2JJQ4_BURP8/138-233
B2JMJ3_BURP8/55-149
B2JMR0_BURP8/104-200
B2JPY4_BURP8/180-279
B2JRI9_BURP8/206-300
B2JTX0_BURP8/323-421
B2JW37_BURP8/304-402
B2JW39_BURP8/337-435
B2JWY0_BURP8/92-196
B2JYT4_YERPB/229-326
B2JYW6_YERPB/450-546
B2K1G4_YERPB/447-543
B2K1N3_YERPB/170-268
B2K3J8_YERPB/64-159
B2K4A9_YERPB/397-501
B2K6D7_YERPB/159-258
B2K7F3_YERPB/115-210
B2K8G2_YERPB/67-162
B2K8M0_YERPB/352-450
B2K8N6_YERPB/441-539
B2KBI8_ELUMP/891-986
B2KBX3_ELUMP/64-159
B2KCS2_ELUMP/85-180
B2KD91_ELUMP/103-198
B2KE81_ELUMP/65-163
B2KJK1_BURPS/375-483
B2MUS8_LAWIN/238-333
B2N1N4_ECOLX/55-151
B2N584_ECOLX/222-319
B2N719_ECOLX/72-167
B2N7B4_ECOLX/115-210
B2NAI9_ECOLX/166-263
B2NAV6_ECOLX/160-259
B2NKV4_ECO57/115-210
B2NNB1_ECO57/55-151
B2NPL9_ECO57/99-216
B2NUW0_ECO57/115-212
B2NVY1_ECO57/160-259
B2NZV8_ECO57/115-210
B2P6E0_ECO57/99-216
B2P825_ECO57/115-212
B2PCH1_ECO57/55-151
B2PE10_ECO57/55-151
B2PG84_ECO57/72-167
B2PHF1_ECO57/115-210
B2PKE9_ECO57/230-327
B2PQ36_ECO57/99-216
B2PQJ0_ECO57/115-212
B2PR07_ECO57/160-259
B2PY06_PROST/158-256
B2Q212_PROST/233-330
B2Q377_PROST/74-170
B2RH02_PORG3/196-297
B2RH53_PORG3/214-309
B2RIQ2_PORG3/282-374
B2RIQ3_PORG3/294-385
B2RKC0_PORG3/538-631
B2RMC1_PORG3/106-201
B2RZM8_BORHD/281-377
B2RZZ1_BORHD/133-242
B2S2P0_TREPS/312-408
B2S3L4_TREPS/371-467
B2S3W3_TREPS/124-226
B2S650_BRUA1/113-208
B2S7D3_BRUA1/62-158
B2S7F0_BRUA1/227-334
B2SCC1_BRUA1/260-357
B2SCM5_BRUA1/70-163
B2SES6_FRATM/69-175
B2SET7_FRATM/78-170
B2SHB0_FRATM/281-380
B2SL88_XANOP/92-196
B2SMM9_XANOP/255-351
B2SQF3_XANOP/173-271
B2SRJ4_XANOP/166-261
B2SSF5_XANOP/125-220
B2STH4_XANOP/329-428
B2STJ4_XANOP/44-140
B2SVD9_XANOP/167-266
B2SX26_BURPP/447-537
B2SYM8_BURPP/162-257
B2T076_BURPP/66-162
B2T0Q2_BURPP/308-406
B2T178_BURPP/107-202
B2T224_BURPP/56-150
B2T4H7_BURPP/101-197
B2T5D0_BURPP/126-223
B2T640_BURPP/101-197
B2T768_BURPP/477-576
B2T7C4_BURPP/180-280
B2T7V7_BURPP/92-196
B2T848_BURPP/180-279
B2T9Q7_BURPP/234-330
B2T9S4_BURPP/249-345
B2TC65_BURPP/217-312
B2TD58_BURPP/115-214
B2TEL0_BURPP/459-550
B2TLV8_CLOBB/134-233
B2TR93_CLOBB/125-224
B2TTT8_SHIB3/222-319
B2TUC7_SHIB3/72-167
B2U574_SHIB3/115-210
B2U7H4_RALPJ/72-168
B2U879_RALPJ/102-199
B2UA26_RALPJ/103-198
B2UGM1_RALPJ/50-148
B2UHU8_RALPJ/165-263
B2ULE6_AKKM8/245-347
B2UPY4_AKKM8/329-428
B2UT14_HELPS/125-227
B2UUN4_HELPS/81-176
B2V1M5_CLOBA/125-224
B2V240_CLOBA/134-233
B2V945_SULSY/121-221
B2VAC7_SULSY/154-249
B2VBT7_ERWT9/71-167
B2VDE4_ERWT9/231-328
B2VH83_ERWT9/291-389
B2VJD6_ERWT9/160-259
B2XCL7_9GAMM/237-333
B2XCL8_9GAMM/235-319
B2ZCV9_VIBAL/73-168
B2ZRT1_9ENTR/235-333
B3A000_9PROT/297-398
B3A001_9PROT/265-366
B3A002_9PROT/256-357
B3A1V6_ECO57/115-210
B3A5A8_ECO57/99-216
B3ABC2_ECO57/115-212
B3ACW2_ECO57/160-259
B3AEP4_ECO57/22-118
B3AFE6_ECO57/72-167
B3AGC1_ECO57/115-210
B3AHV1_ECO57/99-216
B3AJK7_ECO57/72-167
B3ARH1_ECO57/115-212
B3ATN8_ECO57/160-259
B3AWV0_ECO57/115-210
B3AZ38_ECO57/99-216
B3B3I5_ECO57/160-259
B3B3R0_ECO57/55-151
B3B6D4_ECO57/115-212
B3BBF5_ECO57/99-216
B3BCW6_ECO57/115-210
B3BGL0_ECO57/72-167
B3BN01_ECO57/22-118
B3BNG6_ECO57/115-212
B3BNL2_ECO57/160-259
B3BRE5_ECO57/115-210
B3BSK8_ECO57/99-216
B3BYT9_ECO57/115-212
B3C277_ECO57/22-118
B3C2J1_ECO57/160-259
B3C547_9BACE/298-389
B3C5T0_9BACE/532-622
B3C667_9BACE/107-202
B3CA07_9BACE/209-298
B3CBB1_9BACE/275-366
B3CDI1_9BACE/280-371
B3CEC7_9BACE/274-367
B3CF47_9BACE/112-207
B3CFS4_9BACE/289-378
B3CIV4_9BACE/169-269
B3CLY7_WOLPP/45-141
B3CTT1_ORITI/95-193
B3CXV1_BURM1/66-162
B3D8C4_BURM1/326-424
B3D988_BURM1/67-162
B3D9I1_BURM1/151-248
B3DW41_METI4/422-517
B3DXV5_METI4/165-272
B3E130_METI4/75-170
B3E185_METI4/233-330
B3E1G0_GEOLS/103-195
B3E240_GEOLS/157-256
B3E269_GEOLS/84-180
B3E3S4_GEOLS/633-726
B3E401_GEOLS/305-401
B3E4B8_GEOLS/1031-1212
B3E9A2_GEOLS/156-255
B3EBD5_GEOLS/81-177
B3EDG2_CHLL2/111-206
B3EG63_CHLL2/246-342
B3EHP9_CHLL2/49-145
B3EHQ0_CHLL2/67-162
B3EHZ9_CHLL2/312-407
B3EKU2_CHLPB/56-151
B3EMZ1_CHLPB/247-343
B3EQ06_CHLPB/111-206
B3ETT3_AMOA5/549-644
B3FMV2_RIEAN/235-331
B3FMV3_RIEAN/235-331
B3FMV4_RIEAN/235-331
B3FMV5_RIEAN/235-331
B3G3J2_VIBAL/217-312
B3G3J4_VIBAL/210-305
B3GX37_ACTP7/144-237
B3GZA8_ACTP7/244-341
B3H0E9_ACTP7/54-147
B3H2D9_ACTP7/249-346
B3H8H0_ECOLX/115-210
B3H9W5_ECOLX/115-212
B3HGD8_ECOLX/160-259
B3HJ39_ECOLX/22-118
B3HMN6_ECOLX/115-210
B3HPG5_ECOLX/437-533
B3HQ93_ECOLX/115-212
B3HUN7_ECOLX/160-259
B3HZ42_ECOLX/55-151
B3HZT3_ECOLX/115-210
B3I3P5_ECOLX/115-212
B3I6D8_ECOLX/22-118
B3I978_ECOLX/437-533
B3IAA6_ECOLX/160-259
B3IIM0_ECOLX/115-210
B3IJ76_ECOLX/115-212
B3IMG9_ECOLX/160-259
B3J4A1_BACAN/118-218
B3JJI4_9BACE/112-217
B3JK93_9BACE/279-373
B3JKB0_9BACE/266-359
B3JNK6_9BACE/201-293
B3JQA9_9BACE/29-133
B3JQB4_9BACE/369-464
B3PB64_CELJU/54-149
B3PBS8_CELJU/476-569
B3PBV7_CELJU/174-272
B3PC12_CELJU/112-207
B3PCH6_CELJU/236-329
B3PD27_CELJU/493-589
B3PG40_CELJU/237-333
B3PIJ5_CELJU/161-259
B3PLG8_CELJU/201-297
B3PPN4_RHIE6/335-432
B3PQP5_RHIE6/606-706
B3PTR9_RHIE6/114-209
B3PYX4_RHIE6/72-168
B3PZ30_RHIE6/227-334
B3Q2N0_RHIE6/321-419
B3Q3L6_RHIE6/70-166
B3Q499_RHIE6/144-240
B3Q4B2_RHIE6/329-431
B3Q6N6_RHOPT/170-268
B3Q783_RHOPT/179-279
B3Q9M7_RHOPT/339-434
B3QBA4_RHOPT/105-204
B3QCT7_RHOPT/158-256
B3QD97_RHOPT/362-457
B3QFB3_RHOPT/227-332
B3QID0_RHOPT/60-156
B3QMA8_CHLP8/6-102
B3QMA9_CHLP8/67-162
B3QMR6_CHLP8/114-210
B3QS96_CHLT3/159-253
B3QTD2_CHLT3/55-151
B3QUD6_CHLT3/296-391
B3QXR4_CHLT3/211-315
B3R1W6_CUPTR/73-168
B3R2S2_CUPTR/319-417
B3R361_CUPTR/101-196
B3R5T6_CUPTR/68-164
B3R677_CUPTR/106-201
B3R9R0_CUPTR/169-264
B3VQR3_9PAST/55-150
B3VQV6_RIEAN/189-270
B3WI03_ECOLX/437-533
B3WKT0_ECOLX/115-210
B3WL84_ECOLX/115-212
B3WR15_ECOLX/160-259
B3WTE5_ECOLX/55-151
B3WUV0_ECOLX/72-167
B3WVM7_SHIDY/115-210
B3X097_SHIDY/115-212
B3X3Z8_SHIDY/160-259
B3X647_SHIDY/437-533
B3X6S8_SHIDY/22-118
B3X854_ECOLX/115-210
B3XF45_ECOLX/115-212
B3XHJ9_ECOLX/160-259
B3XID5_ECOLX/22-118
B3XKU2_ECOLX/72-167
B3YAB4_SALET/328-426
B3YD02_SALET/73-168
B3YDG3_SALET/115-210
B3YGN0_SALET/247-344
B3YIB0_SALET/161-260
B3YS47_BACCE/118-218
B3YUS6_BACCE/148-248
B3Z797_BACCE/118-218
B3Z8E7_BACCE/148-248
B3ZNL6_BACCE/148-248
B3ZPC0_BACCE/118-218
B4A0H2_SALNE/161-260
B4A5C8_SALNE/115-210
B4A6T7_SALNE/328-426
B4AB61_SALNE/234-331
B4ABJ9_SALNE/73-168
B4AER2_BACPU/140-240
B4ASF4_FRANO/69-175
B4ASG5_FRANO/78-170
B4ATI6_FRANO/281-380
B4BKL2_9BACI/89-201
B4BLX4_9BACI/71-171
B4CVJ1_9BACT/93-192
B4D1G8_9BACT/221-320
B4D326_9BACT/206-305
B4D5D2_9BACT/199-297
B4D8P4_9BACT/462-556
B4E6S1_BURCJ/213-308
B4E8D9_BURCJ/107-202
B4EA74_BURCJ/427-517
B4EB48_BURCJ/100-195
B4EDC1_BURCJ/67-163
B4EDK1_BURCJ/181-281
B4EGX1_BURCJ/65-160
B4EHQ2_BURCJ/135-230
B4EI38_BURCJ/117-212
B4EJP2_BURCJ/61-157
B4ELP1_BURCJ/91-195
B4ELR0_BURCJ/40-134
B4EM80_BURCJ/116-215
B4EQ03_BURCJ/117-212
B4ESS5_PROMH/64-159
B4EVD6_PROMH/238-335
B4EYQ4_PROMH/157-256
B4R9Z8_PHEZH/79-174
B4RAI1_PHEZH/86-182
B4RBQ1_PHEZH/186-283
B4RCA6_PHEZH/115-210
B4RDB4_PHEZH/45-140
B4RDQ2_PHEZH/307-402
B4RHL3_PHEZH/71-167
B4RLS6_NEIG2/82-170
B4RQF6_NEIG2/111-206
B4RQH9_NEIG2/98-192
B4S6P3_PROA2/51-146
B4S6P4_PROA2/67-162
B4S8X2_PROA2/111-206
B4SAI9_PELPB/111-206
B4SBN7_PELPB/52-148
B4SC25_PELPB/417-512
B4SDA3_PELPB/71-166
B4SDA4_PELPB/55-151
B4SET0_PELPB/234-330
B4SHY4_STRM5/168-266
B4SID8_STRM5/173-271
B4SII5_STRM5/209-289
B4SLJ5_STRM5/252-348
B4SLR6_STRM5/92-196
B4SLW4_STRM5/165-261
B4SS29_STRM5/125-220
B4ST26_STRM5/68-164
B4SV58_SALNS/328-426
B4SVH4_SALNS/161-260
B4SWJ4_SALNS/115-210
B4SZF7_SALNS/73-168
B4T200_SALNS/234-331
B4T7L4_SALHS/328-426
B4T822_SALHS/161-260
B4T937_SALHS/115-210
B4TC09_SALHS/73-168
B4TDZ7_SALHS/234-331
B4TQQ8_SALSV/73-168
B4TSI3_SALSV/245-342
B4TYJ0_SALSV/328-426
B4TYU7_SALSV/161-260
B4TZ40_SALSV/115-210
B4U860_HYDS0/125-223
B4UAW2_ANASK/140-235
B4UDB6_ANASK/282-376
B4UE57_ANASK/436-532
B4UF52_ANASK/57-162
B4UFG4_ANASK/137-237
B4UH87_ANASK/254-348
B4UIV6_ANASK/99-194
B4V1I5_9ACTO/154-250
B4VI24_9CYAN/406-502
B4VM79_9CYAN/191-286
B4VNZ5_9CYAN/803-896
B4VZE0_9CYAN/605-700
B4W5S8_9CAUL/282-377
B4W5S9_9CAUL/118-213
B4W701_9CAUL/43-139
B4W7D0_9CAUL/180-279
B4W7V0_9CAUL/281-376
B4W8E3_9CAUL/77-173
B4WCT2_9CAUL/79-175
B4WX70_9GAMM/81-170
B4WXX4_9GAMM/73-168
B4WY35_9GAMM/84-179
B4WYL7_9GAMM/272-368
B4WZV0_9GAMM/98-192
B4X1U4_9GAMM/115-210
B4X300_9GAMM/252-347
B4X3F7_9GAMM/91-195
B4X4Z3_9GAMM/256-352
B4XH93_ACTPL/93-210
B5A891_RIEAN/189-270
B5A892_RIEAN/189-270
B5A893_RIEAN/189-270
B5A894_RIEAN/189-270
B5A895_RIEAN/189-270
B5A896_RIEAN/189-270
B5A897_RIEAN/189-270
B5A898_RIEAN/189-270
B5A899_RIEAN/189-270
B5A8A0_RIEAN/189-270
B5A8A1_RIEAN/189-270
B5A8A2_RIEAN/189-270
B5A8A3_RIEAN/189-270
B5A8A4_RIEAN/189-270
B5A8A5_RIEAN/189-270
B5BBL0_SALPK/226-323
B5BC61_SALPK/73-168
B5BDU5_SALPK/328-426
B5BH32_SALPK/161-260
B5BHT2_SALPK/100-195
B5BXX2_SALET/234-331
B5C3N4_SALET/328-426
B5C3U8_SALET/161-260
B5C448_SALET/115-210
B5C7A7_SALET/73-168
B5C9M3_SALET/115-210
B5CE48_SALET/245-342
B5CHM4_SALET/161-260
B5CHS7_SALET/328-426
B5CIG6_SALET/73-168
B5CU75_9BACE/201-300
B5CX73_9BACE/107-202
B5CXN0_9BACE/111-216
B5CYW9_9BACE/257-352
B5CYX2_9BACE/258-347
B5CZR0_9BACE/161-261
B5D0G1_9BACE/279-371
B5D0S5_9BACE/385-480
B5D2Y9_9BACE/202-293
B5EA26_GEOBB/101-197
B5EAM7_GEOBB/64-160
B5EAV8_GEOBB/227-323
B5EAV8_GEOBB/351-447
B5EC51_GEOBB/96-191
B5EDW5_GEOBB/139-238
B5EGH8_GEOBB/114-208
B5EH50_GEOBB/346-442
B5EHS3_GEOBB/1730-1826
B5EHZ5_GEOBB/327-423
B5EIN0_GEOBB/236-332
B5EIN0_GEOBB/360-456
B5EJ58_GEOBB/228-324
B5EJM8_ACIF5/85-181
B5ELW4_ACIF5/107-203
B5ENC1_ACIF5/74-170
B5ESA1_VIBFM/230-325
B5ESW0_VIBFM/101-204
B5ET04_VIBFM/154-248
B5ETA3_VIBFM/117-212
B5ETT0_VIBFM/102-197
B5ETU5_VIBFM/188-283
B5ETU5_VIBFM/59-154
B5ETX7_VIBFM/73-168
B5EUL6_VIBFM/639-748
B5EUM1_VIBFM/632-726
B5EVG9_VIBFM/156-251
B5EVN7_VIBFM/213-310
B5EVT5_VIBFM/81-176
B5EX57_SALA4/115-210
B5F032_SALA4/73-168
B5F1V4_SALA4/247-344
B5F2W2_SALA4/161-260
B5FAB7_VIBFM/113-208
B5FBH0_VIBFM/188-287
B5FCM6_VIBFM/185-281
B5FD06_VIBFM/87-182
B5FJ73_SALDC/328-426
B5FLC1_SALDC/115-210
B5FNH2_SALDC/73-168
B5FR00_SALDC/245-342
B5FSK6_SALDC/161-260
B5FWY8_RIEAN/281-376
B5GTR9_STRCL/139-235
B5HJC3_STRPR/98-194
B5HZQ6_9ACTO/103-199
B5IY57_9RHOB/91-181
B5IZB7_9RHOB/403-504
B5IZX7_9RHOB/162-265
B5J0K3_9RHOB/499-594
B5J0M0_9RHOB/608-705
B5J1I8_9RHOB/204-301
B5J1Y0_9RHOB/115-211
B5J297_9RHOB/626-734
B5J6X8_9RHOB/206-306
B5J909_9RHOB/65-161
B5J926_9RHOB/82-178
B5JGU9_9BACT/61-156
B5JK58_9BACT/133-231
B5JN04_9BACT/402-499
B5JN06_9BACT/436-552
B5JT45_9GAMM/473-576
B5JTG0_9GAMM/84-187
B5JUB1_9GAMM/117-212
B5JWL0_9GAMM/99-194
B5JXW0_9GAMM/296-390
B5JY08_9GAMM/116-213
B5K0B6_9RHOB/205-301
B5K142_9RHOB/469-564
B5K4R0_9RHOB/551-659
B5K6E5_9RHOB/37-140
B5K6Q5_9RHOB/68-164
B5KC81_9RHOB/114-210
B5KDL5_9RHOB/544-641
B5MHC4_SALET/115-210
B5MQ93_SALET/161-260
B5MQT2_SALET/234-331
B5MUD4_SALET/73-168
B5MX47_SALET/115-210
B5N312_SALET/328-426
B5N541_SALET/161-260
B5N7M4_SALET/73-168
B5ND16_SALET/115-210
B5NGA2_SALET/73-168
B5NJ67_SALET/161-260
B5NMZ3_SALET/73-168
B5NRU0_SALET/328-426
B5NSH2_SALET/115-210
B5NUT3_SALET/247-344
B5NW54_SALET/161-260
B5NXD4_SALET/328-426
B5NYV0_SALET/73-168
B5P138_SALET/161-260
B5P1G1_SALET/115-210
B5P6P7_SALET/245-342
B5PC17_SALET/115-210
B5PDB4_SALET/328-426
B5PFZ0_SALET/73-168
B5PHH2_SALET/161-260
B5PK31_SALET/245-342
B5PNU7_SALHA/161-260
B5PRR5_SALHA/115-210
B5PSM8_SALHA/328-426
B5Q0E1_SALHA/73-168
B5Q7A0_SALVI/115-210
B5Q9N0_SALVI/161-260
B5QBK4_SALVI/73-168
B5QEJ9_SALVI/234-331
B5QF22_CAMJE/187-294
B5QGN4_CAMJE/122-218
B5QGW0_CAMJE/215-310
B5QHZ5_CAMJE/61-158
B5QX25_SALEP/73-168
B5QZG0_SALEP/226-323
B5R129_SALEP/161-260
B5R4N2_SALEP/104-199
B5R6A0_SALG2/73-168
B5R6C3_SALG2/226-323
B5R8B5_SALG2/161-260
B5RGN2_SALG2/104-199
B5RKZ3_BORDL/281-377
B5RLA6_BORDL/133-242
B5RQY6_BORRA/281-377
B5RRA0_BORRA/133-242
B5RV81_RALSO/103-198
B5RY71_RALSO/92-196
B5RYH3_RALSO/217-324
B5S027_RALSO/22-120
B5S4P0_RALSO/174-269
B5S6S5_RALSO/102-198
B5S852_RALSO/430-520
B5S992_RALSO/71-167
B5SB04_RALSO/165-263
B5SB59_RALSO/217-324
B5SBW2_RALSO/92-196
B5SCE0_RALSO/174-269
B5SFI1_RALSO/428-518
B5SFX9_RALSO/102-198
B5SGM0_RALSO/71-167
B5SHZ9_RALSO/103-198
B5UN62_BACCE/148-248
B5URJ3_BACCE/118-218
B5V345_BACCE/118-218
B5VB83_BACCE/147-247
B5W142_SPIMA/211-298
B5W3K9_SPIMA/122-248
B5W606_SPIMA/180-276
B5WCR1_9BURK/181-280
B5WDU8_9BURK/121-220
B5WI33_9BURK/65-161
B5WMW0_9BURK/101-195
B5WN03_9BURK/92-196
B5WP73_9BURK/438-528
B5WQ66_9BURK/8-103
B5WW22_9BURK/40-135
B5WWA6_9BURK/333-431
B5XN00_KLEP3/115-210
B5XRR7_KLEP3/437-533
B5XUW8_KLEP3/434-530
B5XVK9_KLEP3/55-151
B5XW25_KLEP3/435-531
B5XY48_KLEP3/226-323
B5XZC0_KLEP3/73-168
B5Y7E7_COPPD/127-228
B5YJ11_THEYD/76-172
B5YK88_THEYD/142-239
B5YK91_THEYD/107-205
B5YRE5_ECO5E/72-167
B5YRN5_ECO5E/160-259
B5YT87_ECO5E/230-327
B5YVK5_ECO5E/115-210
B5Z1H4_ECO5E/115-212
B5Z224_ECO5E/55-151
B5Z3N5_ECO5E/99-216
B5Z7H8_HELPG/125-227
B5Z8C4_HELPG/77-172
B5ZIP1_GLUDA/212-317
B5ZNL8_RHILW/71-167
B5ZPB3_RHILW/227-334
B5ZQF1_RHILW/340-437
B5ZS98_RHILW/626-727
B5ZWF6_RHILW/114-209
B6A095_RHILW/76-172
B6A141_RHILW/82-180
B6A488_RHILW/536-629
B6ALB0_9BACT/88-174
B6AMA0_9BACT/122-221
B6AMK0_9BACT/71-166
B6AMK1_9BACT/108-200
B6AP22_9BACT/153-248
B6AP28_9BACT/96-220
B6AT61_9RHOB/409-510
B6AVL8_9RHOB/55-151
B6AXL7_9RHOB/643-751
B6AZ07_9RHOB/301-401
B6AZE9_9RHOB/113-203
B6B0H9_9RHOB/65-160
B6B142_9RHOB/455-551
B6B179_9RHOB/80-176
B6B1T1_9RHOB/210-306
B6B2I5_9RHOB/117-212
B6B508_9RHOB/178-275
B6B670_9RHOB/91-184
B6B6C0_9RHOB/581-681
B6B6R0_9RHOB/409-510
B6B984_9RHOB/65-160
B6B9A2_9RHOB/65-161
B6B9R1_9RHOB/496-604
B6BBC9_9RHOB/498-593
B6BCJ2_9RHOB/113-208
B6BCK9_9RHOB/205-301
B6BFL9_9RHOB/224-319
B6BFT1_9RHOB/89-185
B6BFT6_9RHOB/364-462
B6BGP5_9PROT/303-398
B6BIM7_9PROT/448-562
B6BJB3_9PROT/152-246
B6BJB9_9PROT/93-188
B6BJS4_9PROT/258-368
B6BJS9_9PROT/89-191
B6BMT0_9PROT/80-177
B6BMZ1_9PROT/151-246
B6BMZ2_9PROT/495-594
B6BQV2_9RICK/62-157
B6BW79_9PROT/62-157
B6BXV0_9GAMM/343-439
B6BYD3_9GAMM/178-273
B6BZ99_9GAMM/120-215
B6BZB1_9GAMM/157-256
B6C2R7_9GAMM/83-178
B6C6A2_9GAMM/239-334
B6DXM9_VIBAL/92-188
B6E509_AERHY/224-321
B6EGK4_ALISL/84-179
B6EIB1_ALISL/188-287
B6EMK0_ALISL/237-330
B6ENL3_ALISL/257-352
B6ENQ4_ALISL/185-281
B6EQ10_ALISL/81-176
B6EQT7_ALISL/163-258
B6ERK8_ALISL/106-201
B6ERP2_ALISL/73-168
B6ERS9_ALISL/190-285
B6ERS9_ALISL/61-156
B6ES23_ALISL/117-212
B6F2G8_BACVU/259-347
B6F2G9_BACVU/259-347
B6I012_ECOSE/121-218
B6I0U1_ECOSE/160-259
B6I3C2_ECOSE/115-210
B6I627_ECOSE/55-151
B6I813_ECOSE/72-167
B6I931_ECOSE/222-319
B6IMU9_RHOCS/234-333
B6INN8_RHOCS/229-335
B6INP0_RHOCS/141-227
B6IPM6_RHOCS/134-266
B6IQC6_RHOCS/209-308
B6IS40_RHOCS/253-348
B6IS41_RHOCS/254-349
B6IS78_RHOCS/127-215
B6ISJ6_RHOCS/195-293
B6ITH8_RHOCS/61-157
B6IU88_RHOCS/168-263
B6J346_COXB2/91-187
B6J383_COXB2/79-179
B6J416_COXB2/101-196
B6J554_COXB1/101-196
B6J5P6_COXB1/91-187
B6J604_COXB1/79-179
B6JAS9_OLICO/204-304
B6JD55_OLICO/362-457
B6JHS7_OLICO/160-258
B6JJ17_OLICO/55-151
B6JJ28_OLICO/222-328
B6JM46_HELP2/125-227
B6JMW6_HELP2/77-172
B6QZ06_9RHOB/359-457
B6R6Z6_9RHOB/168-266
B6R777_9RHOB/228-335
B6R7B6_9RHOB/56-152
B6R802_9RHOB/466-563
B6R9S2_9RHOB/115-210
B6VLA1_PHOAA/274-372
B6VMY2_PHOAA/447-543
B6VRZ3_9BACE/304-394
B6VTY3_9BACE/259-347
B6VWM7_9BACE/192-294
B6VWX8_9BACE/121-224
B6VWX9_9BACE/90-188
B6VXP4_9BACE/187-275
B6VZD7_9BACE/116-221
B6W1W3_9BACE/288-385
B6W1Y4_9BACE/206-312
B6W3B5_9BACE/370-462
B6W3Y1_9BACE/304-399
B6W572_9BACE/280-371
B6WWE4_9DELT/230-324
B6WY28_9DELT/51-147
B6XB07_9ENTR/158-256
B6XC18_9ENTR/233-330
B6XJE0_9ENTR/451-547
B6XJG9_9ENTR/64-160
B6Y6A2_9RICK/45-141
B6ZJU7_EDWTA/446-542
B6ZRE6_ECO57/115-212
B6ZS48_ECO57/115-210
B6ZTR4_ECO57/230-327
B6ZTZ2_ECO57/99-216
B6ZVC3_ECO57/72-167
B6ZWL6_ECO57/55-151
B7A1I8_ECO57/160-259
B7ACB2_9BACE/311-402
B7ADR7_9BACE/197-305
B7AFP7_9BACE/29-131
B7AFQ4_9BACE/385-480
B7AGQ1_9BACE/267-357
B7AI50_9BACE/201-292
B7AIL0_9BACE/68-156
B7AIX4_9BACE/344-451
B7AJ06_9BACE/112-218
B7AJD2_9BACE/208-307
B7ALH2_9BACE/39-141
B7ATR9_9BACE/155-255
B7B7H1_9PORP/287-380
B7B7N6_9PORP/109-205
B7B7R2_9PORP/302-396
B7BA60_9PORP/159-214
B7BCC8_9PORP/527-620
B7BF83_9PORP/388-481
B7CFF6_BURPS/158-256
B7CH28_BURPS/92-196
B7CI49_BURPS/107-202
B7CJP3_BURPS/420-510
B7CK55_BURPS/56-151
B7CL00_BURPS/67-163
B7CP55_BURPS/139-239
B7CPZ8_BURPS/318-416
B7CSU7_BURPS/315-413
B7CT51_BURPS/333-431
B7CT59_BURPS/441-537
B7CUE4_BURPS/120-217
B7CV77_BURPS/181-281
B7CXE2_BURPS/375-483
B7CXN9_BURPS/207-302
B7DSZ2_9BACL/151-249
B7GK99_ANOFW/138-238
B7GWH4_ACIB3/368-463
B7GWJ1_ACIB3/56-151
B7GWT4_ACIB3/230-326
B7GYA8_ACIB3/78-174
B7GYL1_ACIB3/112-207
B7H4I4_ACIB3/153-248
B7HF25_BACC4/148-248
B7HI36_BACC4/118-218
B7HLS9_BACC7/118-218
B7HRF5_BACC7/147-247
B7I1Z7_ACIB5/153-248
B7I5B5_ACIB5/78-174
B7I7U0_ACIB5/112-207
B7I876_ACIB5/230-326
B7I999_ACIB5/56-151
B7IDJ8_THEAB/113-209
B7IEK3_THEAB/85-195
B7IJ10_BACC2/148-248
B7IQ90_BACC2/118-218
B7J199_BORBZ/277-373
B7J1K8_BORBZ/131-240
B7J3H2_ACIF2/85-181
B7J450_ACIF2/107-203
B7J8B7_ACIF2/73-169
B7JHZ9_BACC0/118-218
B7JR16_BACC0/148-248
B7KKC3_CYAP7/97-207
B7KTT0_METC4/137-262
B7KVC3_METC4/509-661
B7KVP3_METC4/601-701
B7KWI3_METC4/160-258
B7KWJ6_METC4/63-159
B7KY66_METC4/355-453
B7L2J2_METC4/222-328
B7L6W8_ECO55/115-210
B7L7U2_ECO55/160-259
B7LAE8_ECO55/72-167
B7LDJ4_ECO55/55-151
B7LE57_ECO55/222-319
B7LG68_ECO55/480-576
B7LHG2_ECO55/155-252
B7LKL7_ESCF3/72-167
B7LNH2_ESCF3/155-252
B7LP04_ESCF3/161-260
B7LTG2_ESCF3/115-210
B7M261_ECO8A/155-252
B7M337_ECO8A/160-259
B7M3H5_ECO8A/115-210
B7M6B1_ECO8A/72-167
B7M886_ECO8A/250-347
B7M974_ECO8A/55-151
B7MC80_ECO45/155-252
B7MCF1_ECO45/160-259
B7MEQ9_ECO45/115-210
B7MFZ4_ECO45/72-167
B7MIB0_ECO45/222-319
B7MIU3_ECO45/55-151
B7MLD9_ECO45/437-533
B7MPN2_ECO81/72-167
B7MQ66_ECO81/155-252
B7MS68_ECO81/222-319
B7MYP5_ECO81/55-151
B7N1K6_ECO81/115-210
B7N2Y3_ECO81/160-259
B7N3B9_ECOLU/222-319
B7N6J1_ECOLU/55-151
B7N8F8_ECOLU/166-263
B7N9Z0_ECOLU/72-167
B7NBN9_ECOLU/160-259
B7NEK5_ECOLU/115-210
B7NK93_ECO7I/120-217
B7NM17_ECO7I/250-347
B7NMW0_ECO7I/72-167
B7NP48_ECO7I/115-210
B7NRQ7_ECO7I/55-151
B7NS31_ECO7I/160-259
B7QQ44_9RHOB/64-160
B7QQ63_9RHOB/70-165
B7QR16_9RHOB/87-177
B7QS46_9RHOB/498-594
B7QTV1_9RHOB/70-168
B7QTV9_9RHOB/85-182
B7QU04_9RHOB/174-271
B7QUK4_9RHOB/410-511
B7QYI3_9RHOB/474-574
B7QYN6_9RHOB/226-322
B7QYQ7_9RHOB/114-209
B7QYY3_9RHOB/538-646
B7RA35_9THEO/119-218
B7RHE7_9RHOB/521-621
B7RJJ9_9RHOB/412-513
B7RLG7_9RHOB/88-184
B7RLJ2_9RHOB/64-159
B7RM64_9RHOB/497-593
B7RMC3_9RHOB/481-589
B7RMQ3_9RHOB/177-274
B7RN98_9RHOB/204-300
B7RNB0_9RHOB/116-211
B7RNG7_9RHOB/93-183
B7RPG4_9RHOB/2-57
B7RRB2_9RHOB/306-404
B7RRD9_9RHOB/368-466
B7RTM6_9GAMM/91-195
B7RVF7_9GAMM/98-194
B7RZX4_9GAMM/525-621
B7S0H9_9GAMM/75-170
B7S2G4_9GAMM/222-320
B7S2R0_9GAMM/108-203
B7SY84_HAEPR/247-344
B7SY85_HAEPR/247-344
B7T183_HAEPR/222-305
B7UBS8_XENNE/243-340
B7UH39_ECO27/55-151
B7UJC0_ECO27/120-217
B7ULB3_ECO27/115-210
B7ULM1_ECO27/72-167
B7UN36_ECO27/222-319
B7USR4_ECO27/160-259
B7UVV4_PSEA8/177-273
B7UW90_PSEA8/136-234
B7UX68_PSEA8/64-159
B7UXE3_PSEA8/174-274
B7UXF0_PSEA8/104-201
B7UXV9_PSEA8/68-163
B7UYA3_PSEA8/120-215
B7V0W4_PSEA8/339-437
B7V103_PSEA8/145-240
B7V342_PSEA8/174-272
B7V7J9_PSEA8/157-252
B7V7N3_PSEA8/362-457
B7VBA2_PSEA8/243-339
B7VGK3_VIBSL/113-207
B7VJ97_VIBSL/194-293
B7VLS9_VIBSL/186-282
B7VMJ3_VIBSL/79-174
B7VMT4_VIBSL/117-212
B7VNF5_VIBSL/98-216
B7VNG0_VIBSL/89-197
B7VNH9_VIBSL/85-180
B7VNV7_VIBSL/164-259
B7VPS7_VIBSL/91-186
B7VR10_VIBSL/232-327
B7VR96_VIBSL/87-180
B7VRH3_VIBSL/98-193
B7VTU7_VIBSL/596-698
B7WRF2_COMTE/68-163
B7WUL6_COMTE/79-169
B7WVB2_COMTE/426-518
B7WXZ5_COMTE/172-272
B7X209_COMTE/73-168
B7X289_COMTE/112-207
B7X3V1_COMTE/107-202
B7XSI9_BORGA/285-381
B7XSV3_BORGA/131-240
B7XVR4_BORGA/131-240
B8CHU8_SHEPW/78-174
B8CIL2_SHEPW/117-212
B8CJI0_SHEPW/84-179
B8CLD7_SHEPW/219-315
B8CLE5_SHEPW/77-172
B8CPU5_SHEPW/135-230
B8CQH5_SHEPW/202-301
B8CSD1_SHEPW/252-348
B8CVM8_SHEPW/182-278
B8CVR5_SHEPW/185-283
B8CYQ8_HALOH/128-227
B8D7M1_BUCAT/232-327
B8D9B9_BUCA5/232-327
B8DI96_LISMH/155-257
B8DIK2_DESVM/67-162
B8DL72_DESVM/132-232
B8DP93_DESVM/243-337
B8DPY1_DESVM/123-223
B8DQN4_DESVM/125-234
B8DQN5_DESVM/162-272
B8DRH0_DESVM/132-232
B8DRR7_DESVM/92-187
B8E7I4_SHEB2/162-257
B8E887_SHEB2/79-175
B8E9K4_SHEB2/124-219
B8E9Q5_SHEB2/92-187
B8EAK2_SHEB2/77-172
B8EAK9_SHEB2/183-280
B8EAU3_SHEB2/188-287
B8EFD6_SHEB2/257-353
B8EI08_METSB/205-333
B8EIG4_METSB/385-484
B8EII3_METSB/219-311
B8EL25_METSB/295-393
B8ER09_METSB/63-159
B8ERP6_METSB/222-328
B8ETF7_METSB/385-483
B8F377_HAEPS/55-148
B8F3R1_HAEPS/143-237
B8F8S4_HAEPS/251-348
B8F8Y7_DESAA/276-371
B8FBT4_DESAA/97-193
B8FEH3_DESAA/112-207
B8FFC4_DESAA/284-379
B8FK40_DESAA/152-251
B8FK41_DESAA/124-245
B8FK69_DESAA/110-207
B8FMS2_DESAA/274-369
B8FTW5_DESHD/146-243
B8GLH6_THISH/177-272
B8GQY6_THISH/166-264
B8GR09_THISH/166-265
B8GRJ8_THISH/115-211
B8GTG3_THISH/113-208
B8GTK8_THISH/143-241
B8GUI8_THISH/75-171
B8GUM1_THISH/310-416
B8GVD9_CAUCN/185-282
B8GY71_CAUCN/120-216
B8H1C6_CAUCN/303-398
B8H1V4_CAUCN/88-183
B8H447_CAUCN/82-177
B8H5M9_CAUCN/346-441
B8HEJ6_ARTCA/140-237
B8I570_CLOCE/131-232
B8ID16_METNO/222-328
B8ID33_METNO/160-259
B8IIB9_METNO/381-479
B8IJK6_METNO/80-178
B8ILZ0_METNO/75-172
B8ILZ2_METNO/110-207
B8IM58_METNO/101-199
B8INE6_METNO/491-607
B8INF2_METNO/550-650
B8IP14_METNO/65-161
B8IZ37_DESDA/51-146
B8J2V3_DESDA/230-324
B8J431_DESDA/120-217
B8J5F0_ANAD2/140-235
B8J7D0_ANAD2/282-376
B8J7N1_ANAD2/437-533
B8JAH0_ANAD2/254-348
B8JBQ6_ANAD2/99-194
B8JCG6_ANAD2/137-237
B8JEF5_ANAD2/57-162
B8K592_VIBPA/110-204
B8K5L1_VIBPA/74-169
B8K5S2_VIBPA/83-178
B8K605_VIBPA/120-215
B8K7W8_VIBPA/84-179
B8KAP1_VIBPA/159-255
B8KC04_VIBPA/214-309
B8KDP0_VIBPA/177-276
B8KEN3_VIBPA/61-157
B8KIL3_9GAMM/92-196
B8KN33_9GAMM/153-248
B8KN92_9GAMM/78-173
B8KP65_9GAMM/154-252
B8KP67_9GAMM/152-251
B8KS59_9GAMM/81-176
B8KTI8_9GAMM/75-170
B8KX87_9GAMM/124-219
B8L086_9GAMM/253-349
B8L154_9GAMM/209-289
B8L1A5_9GAMM/173-271
B8L203_9GAMM/125-220
B8L274_9GAMM/411-506
B8L5E9_9GAMM/148-243
B8L5J4_9GAMM/167-263
B8L5P4_9GAMM/92-196
B8L697_9GAMM/328-424
B8L6E0_9GAMM/68-164
B8LAJ5_9GAMM/1921-2015
B8LAR5_9GAMM/168-266
B8QZQ3_MYXFU/505-601
B8QZR5_MYXFU/500-596
B8XKE8_VIBPA/189-284
B9A7Z0_VIBPA/178-270
B9AAF7_BORBU/277-373
B9AAY8_BORBU/131-240
B9AY60_9BURK/117-212
B9AYB2_9BURK/162-259
B9AYL2_9BURK/55-150
B9AZD0_9BURK/322-420
B9AZD2_9BURK/298-397
B9B090_9BURK/61-157
B9B1V2_9BURK/91-195
B9B220_9BURK/111-210
B9B3G0_9BURK/435-525
B9B4M0_9BURK/107-202
B9B9R6_9BURK/213-308
B9BAD4_9BURK/100-195
B9BC82_9BURK/181-281
B9BCQ3_9BURK/66-162
B9BGY5_9BURK/298-397
B9BH76_9BURK/378-476
B9BIA0_9BURK/61-157
B9BKS0_9BURK/91-195
B9BQY2_9BURK/107-202
B9BRG1_9BURK/117-212
B9BRL4_9BURK/162-259
B9BRW6_9BURK/55-150
B9BSG7_9BURK/100-195
B9BT66_9BURK/66-162
B9BV47_9BURK/207-302
B9BVL5_9BURK/427-517
B9C0E2_9BURK/181-281
B9C167_9BURK/378-476
B9C169_9BURK/298-397
B9C2A5_9BURK/61-157
B9C4S5_9BURK/91-195
B9CAP4_9BURK/107-202
B9CBS3_9BURK/427-517
B9CDA8_9BURK/117-212
B9CDG2_9BURK/162-259
B9CDR3_9BURK/55-150
B9CFF4_9BURK/66-162
B9CG51_9BURK/100-195
B9CHF6_9BURK/207-302
B9CIJ9_9BURK/181-281
B9CVS3_9PAST/142-236
B9CWB9_9PAST/224-321
B9CWF4_9PAST/55-149
B9CYE4_WOLRE/84-182
B9CZU2_WOLRE/190-285
B9D1G1_WOLRE/232-339
B9D2Q1_WOLRE/129-230
B9DXF7_CLOK1/129-228
B9DZ30_CLOK1/112-226
B9IWC7_BACCQ/118-218
B9IZA7_BACCQ/147-247
B9J982_AGRRK/318-417
B9J9H4_AGRRK/71-167
B9J9M9_AGRRK/205-312
B9JDX4_AGRRK/151-273
B9JFZ6_AGRRK/722-823
B9JH16_AGRRK/114-209
B9JIG9_AGRRK/392-487
B9JNU7_AGRRK/89-187
B9JRQ9_AGRVS/337-434
B9JRY1_AGRVS/71-167
B9JS11_AGRVS/227-334
B9JV08_AGRVS/114-209
B9JW46_AGRVS/764-866
B9K2F6_AGRVS/366-463
B9K4Q4_AGRVS/229-325
B9KAV2_THENN/114-197
B9KCE6_CAMLR/186-293
B9KDL6_CAMLR/122-219
B9KES9_CAMLR/57-154
B9KFA9_CAMLR/223-318
B9KFZ0_CAMLR/250-342
B9KJ17_ANAMF/64-166
B9KJW6_RHOSK/257-356
B9KLK9_RHOSK/75-170
B9KM78_RHOSK/68-164
B9KMA8_RHOSK/582-682
B9KN53_RHOSK/205-301
B9KNF5_RHOSK/498-593
B9KNW5_RHOSK/123-218
B9KPI0_RHOSK/408-516
B9KPP1_RHOSK/373-470
B9KQG2_RHOSK/183-276
B9KTY3_RHOSK/341-443
B9KTZ0_RHOSK/152-248
B9L5A4_THERP/124-223
B9L5W1_NAUPA/102-198
B9L7Z3_NAUPA/91-188
B9L882_NAUPA/270-365
B9LA99_NAUPA/128-231
B9M0G7_GEOSF/143-242
B9M220_GEOSF/421-518
B9M348_GEOSF/91-187
B9M3B0_GEOSF/128-222
B9M3N8_GEOSF/223-324
B9M4P5_GEOSF/175-277
B9M5Y9_GEOSF/242-338
B9M5Y9_GEOSF/366-462
B9M9E3_GEOSF/345-441
B9MA64_ACIET/78-173
B9ME71_ACIET/122-215
B9MGC7_ACIET/172-271
B9MHF6_ACIET/111-206
B9MHT2_ACIET/108-203
B9MJJ7_ACIET/83-173
B9MR70_ANATD/139-239
B9NLV6_9RHOB/116-211
B9NME0_9RHOB/442-550
B9NPP9_9RHOB/64-160
B9NPR9_9RHOB/62-157
B9NSR7_9RHOB/195-291
B9NTI9_9RHOB/174-271
B9NU11_9RHOB/407-508
B9NUN5_9RHOB/498-593
B9PA07_POPTR/87-182
B9QSH8_9RHOB/168-266
B9QSK9_9RHOB/77-173
B9QUS7_9RHOB/87-184
B9QZF5_9RHOB/363-460
B9R5Y2_9RHOB/52-148
B9R612_9RHOB/228-335
B9TD83_RICCO/2-96
B9TI92_RICCO/213-295
B9TJB6_RICCO/131-210
B9TL48_RICCO/236-312
B9TPU3_RICCO/51-148
B9TQF8_RICCO/113-208
B9TSL5_VIBCH/101-223
B9X3X7_BORBU/277-373
B9X4S1_BORBU/131-240
B9X5Z4_BORBU/131-240
B9X6R8_BORBU/229-325
B9XER4_9BACT/138-237
B9XKH2_9BACT/108-203
B9XVP6_HELPY/125-227
B9XXI5_HELPY/55-150
B9Y0J4_HELPY/125-227
B9Y120_HELPY/55-150
B9YZH0_9NEIS/115-210
B9Z0Z3_9NEIS/157-256
B9Z172_9NEIS/112-207
B9Z1K5_9NEIS/95-191
B9Z4R1_9NEIS/140-238
B9Z4T9_9NEIS/177-277
B9Z5W1_9NEIS/74-169
B9Z7H6_9NEIS/75-156
C0A7K1_9BACT/97-192
C0AA43_9BACT/138-239
C0AI96_BORBU/277-373
C0AJ38_BORBU/131-240
C0AKY6_BORBU/131-240
C0ALC3_BORBU/285-381
C0AMT5_9SPIO/131-240
C0AP77_9SPIO/277-373
C0APW5_9SPIO/131-240
C0AQ80_9SPIO/277-373
C0AV09_9ENTR/157-256
C0AWS3_9ENTR/216-312
C0B1B9_9ENTR/43-140
C0B247_9ENTR/74-169
C0B7R6_9FIRM/424-529
C0BG94_9BACT/361-457
C0BHC4_9BACT/262-355
C0BHJ4_9BACT/196-291
C0BHR5_9BACT/178-279
C0BIR9_9BACT/219-314
C0BJR6_9BACT/158-258
C0BN84_9BACT/155-254
C0C1P3_9CLOT/123-226
C0DVI2_EIKCO/101-197
C0DVP9_EIKCO/57-155
C0DW13_EIKCO/100-196
C0DWM4_EIKCO/109-204
C0DYN4_EIKCO/69-165
C0EKM6_NEIFL/91-185
C0EL73_NEIFL/127-219
C0FQF4_9FIRM/154-255
C0G6U1_9RHIZ/136-231
C0G894_9RHIZ/77-173
C0G8B2_9RHIZ/227-334
C0G8R3_9RHIZ/260-357
C0G916_9RHIZ/2-95
C0GJH2_9FIRM/108-207
C0JPS8_AERHY/175-274
C0L8J4_HAEPR/245-342
C0L8J5_HAEPR/245-342
C0L8J6_HAEPR/247-344
C0L8J7_HAEPR/247-344
C0L8K0_HAEPR/249-346
C0L8K1_HAEPR/245-342
C0L8K2_HAEPR/245-342
C0L8K3_HAEPR/245-342
C0L8K4_HAEPR/245-342
C0L8K6_HAEPR/245-342
C0L8L0_HAEPR/245-342
C0L8L4_HAEPR/247-344
C0LIS9_9GAMM/212-309
C0LN00_BURPS/74-170
C0LPA4_EDWTA/227-324
C0LSZ9_RIEAN/258-354
C0LT00_RIEAN/258-355
C0LT02_RIEAN/258-354
C0LT05_RIEAN/258-354
C0LT08_RIEAN/258-354
C0LT12_RIEAN/258-354
C0LZQ0_VIBAL/322-420
C0N2T9_9GAMM/84-180
C0N3J4_9GAMM/96-192
C0N454_9GAMM/74-192
C0N5Z0_9GAMM/153-252
C0N607_9GAMM/69-164
C0N6W2_9GAMM/150-248
C0N880_9GAMM/160-259
C0N8D6_9GAMM/108-203
C0N964_9GAMM/176-273
C0PWG2_SALPC/81-176
C0Q1A6_SALPC/115-210
C0Q2C8_SALPC/161-260
C0Q6P9_SALPC/328-426
C0Q8D5_SALPC/234-331
C0QA09_DESAH/147-246
C0QAG2_DESAH/150-248
C0QAM7_DESAH/112-206
C0QDU9_DESAH/310-416
C0QEQ6_DESAH/451-546
C0QG47_DESAH/204-301
C0QG49_DESAH/243-337
C0QG83_DESAH/1042-1138
C0QGC5_DESAH/94-189
C0QGL5_DESAH/270-365
C0QI84_DESAH/400-495
C0QJD9_DESAH/132-231
C0QKP8_DESAH/95-190
C0QT68_PERMH/126-221
C0QT69_PERMH/111-209
C0QT83_PERMH/180-275
C0QVR8_BRAHW/125-218
C0QX48_BRAHW/299-394
C0R1A2_BRAHW/140-249
C0R2B4_BRAHW/88-182
C0R2B5_BRAHW/83-176
C0R4S2_WOLWR/45-141
C0REV7_BRUMB/62-158
C0REX6_BRUMB/227-334
C0RJH1_BRUMB/113-208
C0RK10_BRUMB/70-163
C0RMS5_BRUMB/260-357
C0SSE6_9PAST/233-328
C0SX09_BORBU/131-240
C0SY52_BORBU/277-373
C0SZN1_BORBU/131-240
C0T0N2_BORBU/277-373
C0VFZ5_9GAMM/108-203
C0VIA7_9GAMM/153-248
C0VIH7_9GAMM/78-174
C0VMS1_9GAMM/1-79
C0VNS8_9GAMM/56-151
C0WAU7_9FIRM/251-346
C0XW12_BURPS/181-281
C0XXU3_BURPS/428-518
C0XYK3_BURPS/318-416
C0XZ93_BURPS/67-163
C0XZX1_BURPS/107-202
C0Y531_BURPS/120-217
C0Y5K7_BURPS/375-483
C0Y7L5_BURPS/139-239
C0Y9E7_BURPS/158-256
C0Y9M3_BURPS/101-196
C0YA56_BURPS/92-196
C0YAR4_BURPS/207-302
C0YBY3_BURPS/315-413
C0YC80_BURPS/327-425
C0YC88_BURPS/441-537
C0Z4X0_BREBN/150-249
C0Z6U2_BREBN/151-250
C1A4F8_GEMAT/73-168
C1A527_GEMAT/151-250
C1A787_GEMAT/381-480
C1AAS9_GEMAT/112-211
C1AE47_GEMAT/354-450
C1ALN3_MYCBT/224-319
C1AYL6_RHOOB/79-167
C1D2V6_DEIDV/91-189
C1D4G0_LARHH/117-212
C1D6B4_LARHH/65-160
C1D7J6_LARHH/119-214
C1DA75_LARHH/158-257
C1DCX0_LARHH/93-191
C1DEH3_AZOVD/85-181
C1DER8_AZOVD/109-204
C1DHC6_AZOVD/244-340
C1DHM5_AZOVD/160-260
C1DJS9_AZOVD/316-414
C1DK60_AZOVD/145-240
C1DKT5_AZOVD/160-258
C1DLX3_AZOVD/326-421
C1DRF2_AZOVD/79-174
C1DRJ9_AZOVD/158-253
C1DU63_SULAA/175-270
C1DW41_SULAA/121-221
C1ENR0_BACC3/118-218
C1ETV0_BACC3/148-248
C1F101_ACIC5/142-238
C1F322_ACIC5/132-242
C1F4W8_ACIC5/118-214
C1F5Y4_ACIC5/337-433
C1F667_ACIC5/374-469
C1F8I3_ACIC5/126-225
C1FQM1_CLOBJ/129-228
C1FU50_CLOBJ/132-231
C1HEL0_9ESCH/120-217
C1HFK9_9ESCH/251-348
C1HFW2_9ESCH/80-175
C1HIJ6_9ESCH/55-151
C1HIW6_9ESCH/35-129
C1HLR6_9ESCH/160-259
C1HSE7_9ESCH/115-210
C1HZ59_NEIGO/102-197
C1HZ77_NEIGO/98-192
C1I7F8_9CLOT/126-225
C1I860_9CLOT/133-232
C1L0W7_LISMC/155-257
C1M4W0_9ENTR/233-329
C1M5R3_9ENTR/161-260
C1M943_9ENTR/79-174
C1M9N4_9ENTR/232-329
C1MA85_9ENTR/55-151
C1MDL9_9ENTR/115-210
C1NCJ1_9ESCH/55-151
C1NFJ1_9ESCH/115-210
C1PDK3_BACCO/158-258
C2C944_VIBCH/98-193
C2C9C6_VIBCH/164-253
C2C9S0_VIBCH/92-187
C2CB43_VIBCH/211-306
C2CBR4_VIBCH/118-213
C2CCD1_VIBCH/186-283
C2CCU7_VIBCH/194-293
C2CDM9_VIBCH/71-166
C2DJA6_ECOLX/115-210
C2DKC2_ECOLX/234-331
C2DKY0_ECOLX/72-167
C2DM90_ECOLX/115-212
C2DPX0_ECOLX/160-259
C2DX09_ECOLX/55-151
C2DXJ8_ECOLX/437-533
C2FSE9_9SPHI/360-455
C2FT58_9SPHI/169-270
C2FTB2_9SPHI/541-635
C2FUH3_9SPHI/293-390
C2FWD9_9SPHI/546-642
C2FYI8_9SPHI/525-620
C2FYQ3_9SPHI/541-638
C2FZ78_9SPHI/337-431
C2FZ79_9SPHI/339-433
C2G0K0_9SPHI/114-209
C2G3H6_9SPHI/342-439
C2G459_9SPHI/562-655
C2G479_9SPHI/68-163
C2HS99_VIBCH/92-187
C2HSS5_VIBCH/71-166
C2HUY4_VIBCH/211-306
C2HVV1_VIBCH/194-293
C2HWI1_VIBCH/186-283
C2HX80_VIBCH/118-213
C2I0R1_VIBCH/98-193
C2I2B1_VIBCH/101-223
C2I2F2_VIBCH/71-166
C2I2N2_VIBCH/118-213
C2I3T2_VIBCH/92-187
C2I726_VIBCH/211-306
C2I7Y3_VIBCH/98-193
C2IAN8_VIBCH/186-283
C2IAZ7_VIBCH/194-293
C2ICT2_VIBCH/98-193
C2IGT5_VIBCH/194-293
C2IH44_VIBCH/186-283
C2IHM3_VIBCH/118-213
C2IIX1_VIBCH/211-306
C2IKZ2_VIBCH/92-187
C2ILC3_VIBCH/101-223
C2ILI9_VIBCH/71-166
C2IP47_VIBCH/194-293
C2IPI8_VIBCH/98-193
C2IRF0_VIBCH/211-306
C2IUH5_VIBCH/164-253
C2IUM9_VIBCH/71-166
C2IVJ5_VIBCH/92-187
C2IWF7_VIBCH/118-213
C2J1I8_VIBCH/98-193
C2J6X3_VIBCH/186-283
C2J923_VIBCH/118-213
C2J9K4_VIBCH/186-283
C2J9W3_VIBCH/194-293
C2JBT6_VIBCH/98-193
C2JG27_VIBCH/211-306
C2JH35_VIBCH/71-166
C2JHA1_VIBCH/101-223
C2JHN2_VIBCH/92-187
C2KTP2_9ACTO/151-250
C2KYW5_9FIRM/311-405
C2KZ06_9FIRM/131-234
C2LHG5_PROMI/157-256
C2LJ97_PROMI/75-170
C2LJW2_PROMI/244-341
C2M225_CAPGI/293-385
C2M2E7_CAPGI/352-447
C2M301_CAPGI/151-251
C2M4Z0_CAPGI/292-387
C2M8I0_CAPGI/559-659
C2M8J6_CAPGI/291-382
C2M8Q1_CAPGI/114-209
C2M9Z7_9PORP/429-520
C2MA23_9PORP/108-203
C2MAM7_9PORP/211-320
C2MD28_9PORP/291-383
C2MD29_9PORP/290-382
C2MDH1_9PORP/249-343
C2MDI9_9PORP/190-299
C2MDV4_9PORP/241-333
C2MEJ1_9PORP/116-222
C2MIU8_BACCE/106-206
C2MRG5_BACCE/119-219
C2MYY3_BACCE/119-219
C2N715_BACCE/120-220
C2NFN3_BACCE/120-220
C2NNJ7_BACCE/120-220
C2NWY1_BACCE/119-219
C2P4D7_BACCE/120-220
C2PD01_BACCE/120-220
C2PL02_BACCE/120-220
C2PU08_BACCE/118-218
C2Q1I7_BACCE/119-219
C2QA25_BACCE/119-219
C2QHZ1_BACCE/119-219
C2QR26_BACCE/106-206
C2QZ04_BACCE/120-220
C2R656_BACCE/119-219
C2RDZ0_BACCE/120-220
C2RL57_BACCE/119-219
C2RTU0_BACCE/120-220
C2S1S8_BACCE/106-206
C2S9N7_BACCE/119-219
C2SI23_BACCE/118-218
C2SQW7_BACCE/120-220
C2SZ07_BACCE/119-219
C2T6R6_BACCE/120-220
C2TEL2_BACCE/120-218
C2TMT1_BACCE/120-220
C2TVC0_BACCE/106-206
C2U3D7_BACCE/119-219
C2UBX7_BACCE/119-219
C2UJR0_BACCE/120-220
C2UTE3_BACCE/106-206
C2V194_BACCE/119-219
C2V9U1_BACCE/106-206
C2VHK7_BACCE/119-219
C2VRW3_BACCE/19-119
C2VZP3_BACCE/120-220
C2WKH5_BACCE/119-219
C2WTG9_BACCE/120-220
C2X9V7_BACCE/119-219
C2XHG2_BACCE/120-220
C2XS07_BACCE/118-218
C2XZY0_BACCE/119-219
C2Y8R6_BACCE/119-219
C2YG59_BACCE/120-220
C2YPP3_BACCE/120-220
C2YX83_BACCE/9-109
C2ZDH3_BACCE/120-220
C2ZV21_BACCE/120-220
C3ABI2_BACMY/120-220
C3C0E3_BACTU/118-218
C3C8M6_BACTU/120-220
C3CGU3_BACTU/119-219
C3CPU4_BACTU/120-220
C3CZP9_BACTU/119-219
C3D7T6_BACTU/120-220
C3DHX8_BACTS/119-217
C3DQY9_BACTS/120-220
C3E1L6_BACTU/119-219
C3E986_BACTU/120-220
C3EIT4_BACTK/119-219
C3ERA7_BACTK/120-220
C3EZN8_BACTU/120-220
C3F7S0_BACTU/120-220
C3FI77_BACTB/119-219
C3FR70_BACTB/39-139
C3G147_BACTU/120-220
C3G8V6_BACTU/120-220
C3GGV4_BACTU/120-220
C3GPQ0_BACTU/120-220
C3GZ29_BACTU/119-219
C3H6Y9_BACTU/120-220
C3HGI0_BACTU/120-220
C3HPG5_BACTU/120-220
C3HYG4_BACTU/119-219
C3I6U5_BACTU/9-109
C3IHI5_BACTU/119-219
C3IQ14_BACTU/120-220
C3J8V4_9PORP/318-414
C3J9G7_9PORP/198-290
C3J9G9_9PORP/302-390
C3J9X5_9PORP/205-313
C3JCW5_9PORP/537-624
C3JYE5_PSEFS/341-436
C3JYS1_PSEFS/66-161
C3JZC9_PSEFS/145-240
C3K0H4_PSEFS/141-239
C3K0K2_PSEFS/159-254
C3K0T0_PSEFS/220-315
C3K216_PSEFS/59-154
C3K4A2_PSEFS/319-417
C3K7J5_PSEFS/126-223
C3K862_PSEFS/205-291
C3K947_PSEFS/192-287
C3KBX8_PSEFS/123-218
C3KBZ1_PSEFS/177-273
C3KDV2_PSEFS/166-264
C3KEC2_PSEFS/145-240
C3L1D9_CLOB6/132-231
C3L7W6_BACAC/42-142
C3L8F3_BACAC/118-218
C3LLP1_VIBCM/118-213
C3LMU9_VIBCM/92-187
C3LN82_VIBCM/101-223
C3LND8_VIBCM/71-166
C3LPL7_VIBCM/211-306
C3LTE3_VIBCM/194-293
C3LTQ6_VIBCM/186-283
C3LVS4_VIBCM/101-196
C3MC60_RHISN/81-177
C3MCN5_RHISN/114-209
C3MDG2_RHISN/643-743
C3MG36_RHISN/285-383
C3MI25_RHISN/156-281
C3MIG3_RHISN/70-166
C3MIK4_RHISN/227-334
C3NND3_VIBCJ/211-306
C3NPJ8_VIBCJ/71-166
C3NPR4_VIBCJ/101-223
C3NQ58_VIBCJ/92-187
C3NRA0_VIBCJ/118-213
C3NSC3_VIBCJ/186-283
C3NSN2_VIBCJ/194-293
C3NWX7_VIBCJ/98-193
C3P5Z7_BACAA/118-218
C3PLQ1_RICAE/52-147
C3PVI8_9BACE/270-358
C3PX98_9BACE/192-294
C3PYA9_9BACE/193-286
C3PYZ9_9BACE/304-399
C3Q1W8_9BACE/206-312
C3Q297_9BACE/116-221
C3Q4R7_9BACE/163-251
C3Q805_9BACE/298-388
C3Q8H8_9BACE/107-202
C3Q9Y4_9BACE/156-256
C3QB91_9BACE/193-286
C3QC28_9BACE/281-375
C3QCL8_9BACE/112-217
C3QCV9_9BACE/182-272
C3QD48_9BACE/203-291
C3QFN7_9BACE/279-370
C3QH46_9BACE/296-387
C3QKX7_9BACE/357-452
C3QLP8_9BACE/207-298
C3QMN9_9BACE/280-371
C3QMV3_9BACE/194-301
C3QP58_9BACE/281-375
C3QR44_9BACE/156-256
C3QTI5_9BACE/399-494
C3QTT8_9BACE/203-291
C3QU51_9BACE/44-134
C3QUP0_9BACE/112-217
C3QZ55_9BACE/296-387
C3QZX0_9BACE/212-303
C3R0Z6_9BACE/154-254
C3R358_9BACE/378-473
C3R596_9BACE/304-399
C3R7M8_9BACE/259-347
C3RA38_9BACE/192-294
C3RAY7_9BACE/116-221
C3RC53_9BACE/298-388
C3RE57_9BACE/163-251
C3RFK7_9BACE/206-312
C3RFM9_9BACE/288-385
C3SN87_ECOLX/115-210
C3SYR2_ECOLX/55-151
C3SYR3_ECOLX/55-151
C3T5D7_ECOLX/160-259
C3T5D8_ECOLX/160-259
C3TFP7_ECOLX/222-319
C3TIG7_ECOLX/72-167
C3TNZ2_ECOLX/120-217
C3TNZ3_ECOLX/120-217
C3WAE4_FUSMR/1405-1502
C3WC15_FUSMR/77-172
C3WFP6_FUSMR/98-193
C3WH58_9FUSO/107-202
C3WH69_9FUSO/237-331
C3WHC8_9FUSO/69-164
C3WK02_9FUSO/96-207
C3WN29_9FUSO/34-79
C3WN96_9FUSO/91-208
C3WNX4_9FUSO/245-339
C3WPJ2_9FUSO/107-202
C3WPX0_9FUSO/78-173
C3WR80_9FUSO/37-132
C3WSK4_9FUSO/27-122
C3WTI9_9FUSO/27-122
C3WW27_9FUSO/37-132
C3WWS3_9FUSO/78-173
C3WXJ6_9FUSO/107-202
C3WZ01_9FUSO/96-207
C3X275_OXAFO/112-207
C3X4H0_OXAFO/65-161
C3X753_OXAFO/98-193
C3XA33_OXAFO/112-207
C3XAM5_OXAFO/67-163
C3XD37_OXAFO/98-193
C3XDY8_9HELI/68-163
C3XFQ7_9HELI/74-187
C3XGF4_9HELI/131-231
C3XKH3_9HELI/120-214
C3XLM4_9HELI/129-231
C3XMJ6_9HELI/106-208
C3XNC3_9HELI/200-295
C3XNL6_9HELI/101-214
C3XNP6_9HELI/62-159
C4AMX8_BURMA/67-163
C4APU7_BURMA/153-251
C4ARJ0_BURMA/101-196
C4ASB6_BURMA/318-416
C4ASM0_BURMA/315-413
C4AUK1_BURMA/120-217
C4AYT6_BURMA/420-510
C4AZ28_BURMA/207-302
C4AZ44_BURMA/92-196
C4AZP1_BURMA/101-201
C4B250_BURMA/107-202
C4B3G1_BURMA/375-483
C4EYG1_HAEIF/245-340
C4EZA3_HAEIF/52-147
C4F3U8_HAEIF/52-147
C4F519_HAEIF/241-336
C4FKK0_9AQUI/121-221
C4FLI6_9AQUI/154-249
C4FSV9_9FIRM/263-358
C4G692_ABIDE/192-293
C4GI86_9NEIS/111-206
C4GK83_9NEIS/376-467
C4GLV2_9NEIS/89-183
C4GNA0_9NEIS/57-155
C4GNA3_9NEIS/59-155
C4GNM1_YERPN/64-159
C4GVM6_YERPN/81-178
C4GZB2_YERPE/115-210
C4GZI5_YERPE/397-501
C4GZV1_YERPE/447-543
C4H1J2_YERPE/64-159
C4H1Z5_YERPE/170-268
C4H301_YERPE/67-162
C4H4G5_YERPE/159-258
C4H4N7_YERPE/229-326
C4H4S4_YERPE/447-543
C4H745_YERPE/172-270
C4H8J4_YERPE/441-539
C4HCA7_YERPE/67-162
C4HEE9_YERPE/229-326
C4HEI4_YERPE/447-543
C4HFZ3_YERPE/115-210
C4HIY5_YERPE/172-270
C4HJ76_YERPE/64-159
C4HJE7_YERPE/397-501
C4HKF7_YERPE/441-539
C4HKU7_YERPE/170-268
C4HMB1_YERPE/447-543
C4HMS6_YERPE/159-258
C4HRG7_YERPE/170-268
C4HS58_YERPE/382-478
C4HSJ8_YERPE/67-162
C4HTJ3_YERPE/196-292
C4HTN0_YERPE/229-326
C4HU16_YERPE/159-258
C4HWM3_YERPE/172-270
C4HWY6_YERPE/441-539
C4I0C7_YERPE/115-210
C4I2K8_BURPS/158-256
C4I436_BURPS/92-196
C4I5E2_BURPS/441-537
C4I5F0_BURPS/333-431
C4I644_BURPS/315-413
C4I885_BURPS/87-207
C4I8M5_BURPS/394-502
C4IA27_BURPS/318-416
C4IDK1_CLOBU/133-232
C4IN49_CLOBU/130-230
C4IRQ5_BRUAB/136-231
C4ISR3_BRUAB/62-158
C4IST0_BRUAB/227-334
C4IU64_BRUAB/2-95
C4IWU3_BRUAB/260-357
C4K1E3_RICPU/52-147
C4K349_HAMD5/235-333
C4K8V3_HAMD5/72-167
C4KAV5_THASP/143-241
C4KBU0_THASP/182-281
C4KCL5_THASP/259-365
C4KCW9_THASP/115-210
C4KLQ1_BURPS/139-239
C4KPD1_BURPS/428-518
C4KS76_BURPS/101-196
C4KSP2_BURPS/107-202
C4KTU9_BURPS/67-163
C4KVS2_BURPS/120-217
C4KW62_BURPS/207-302
C4KXK9_BURPS/181-281
C4L0X7_EXISA/132-232
C4LBM1_TOLAT/70-165
C4LDG3_TOLAT/220-317
C4PNA9_CHLTZ/83-180
C4PPY5_CHLTJ/83-180
C4RWJ5_YERBE/64-159
C4RWT7_YERBE/126-225
C4RXJ0_YERBE/115-210
C4RY99_YERBE/284-382
C4RYD6_YERBE/443-539
C4S237_YERBE/123-221
C4S4H9_YERBE/125-224
C4S5M3_YERBE/67-162
C4S5V6_YERBE/226-323
C4S817_YERMO/125-224
C4S8Q7_YERMO/226-323
C4SBM5_YERMO/126-226
C4SDD6_YERMO/64-159
C4SDX8_YERMO/76-171
C4SEM1_YERMO/132-230
C4SEN8_YERMO/340-438
C4SFP9_YERMO/115-210
C4SH37_YERMO/444-540
C4SIC4_YERMO/443-539
C4SIT1_YERFR/64-159
C4SNH8_YERFR/125-224
C4SRA4_YERFR/233-330
C4STY5_YERFR/444-540
C4SU48_YERFR/109-207
C4SUQ5_YERFR/67-162
C4SZN2_YERIN/234-331
C4T0H4_YERIN/444-540
C4T1Y8_YERIN/115-210
C4T358_YERIN/123-223
C4T405_YERIN/76-171
C4T6J9_YERIN/65-160
C4T774_YERIN/150-249
C4TT21_YERKR/65-160
C4TU90_YERKR/170-269
C4TX68_YERKR/234-331
C4TZZ7_YERKR/122-221
C4U055_YERKR/421-517
C4U2F1_YERKR/67-162
C4U482_YERAL/332-430
C4U4A0_YERAL/314-412
C4U4T4_YERAL/122-217
C4U5S6_YERAL/226-323
C4U6M9_YERAL/67-162
C4U742_YERAL/125-224
C4UGU4_YERRU/115-210
C4UHR6_YERRU/231-328
C4UL07_YERRU/1-83
C4UMF8_YERRU/66-161
C4UNH5_YERRU/125-224
C4UQM1_YERRO/234-331
C4URX1_YERRO/446-544
C4URY7_YERRO/351-449
C4UW62_YERRO/444-540
C4UWC0_YERRO/125-224
C4UXE8_YERRO/67-162
C4UXQ1_YERRO/50-145
C4V4C6_9FIRM/136-236
C4WHV0_9RHIZ/77-173
C4WHX0_9RHIZ/227-334
C4WK97_9RHIZ/152-247
C4WNZ0_9RHIZ/273-370
C4WPL0_9RHIZ/650-750
C4X253_KLEPN/115-210
C4X5N6_KLEPN/81-176
C4X6C1_KLEPN/232-329
C4X7H1_KLEPN/438-534
C4XA36_KLEPN/435-531
C4XC60_KLEPN/55-151
C4XHA5_DESMR/117-217
C4XJ70_DESMR/115-213
C4XMG8_DESMR/140-241
C4XMU3_DESMR/68-163
C4XNT9_DESMR/133-233
C4XNW2_DESMR/195-291
C4XP68_DESMR/893-995
C4XPD2_DESMR/229-326
C4XQR6_DESMR/241-336
C4YXH0_9RICK/52-147
C4Z5G9_EUBE2/154-254
C4ZAN6_EUBR3/157-258
C4ZJ37_THASP/65-160
C4ZKF6_THASP/118-213
C4ZMA1_THASP/504-608
C4ZML3_THASP/103-192
C4ZPE9_THASP/95-190
C4ZQ83_ECOBW/222-319
C4ZQH3_ECOBW/160-259
C4ZWL6_ECOBW/72-167
C4ZXE1_ECOBW/115-210
C4ZYM3_ECOBW/55-151
C5A8V3_BURGB/181-280
C5AA73_BURGB/252-347
C5ABJ2_BURGB/107-202
C5ABQ2_BURGB/67-163
C5ACM4_BURGB/102-197
C5ADP2_BURGB/458-548
C5AF85_BURGB/178-277
C5AHD4_BURGB/92-196
C5AHX2_BURGB/489-585
C5AJ22_BURGB/118-217
C5ALC8_BURGB/459-555
C5ALD4_BURGB/332-430
C5AQP7_METEA/222-328
C5AT89_METEA/361-459
C5AV20_METEA/607-707
C5AW27_METEA/160-258
C5AW40_METEA/63-159
C5AXR8_METEA/509-662
C5B9A1_EDWI9/115-210
C5BDN4_EDWI9/229-325
C5BDU3_EDWI9/161-260
C5BEL7_EDWI9/69-164
C5BJL6_TERTT/3118-3213
C5BKR8_TERTT/261-357
C5BNK4_TERTT/184-281
C5BPT5_TERTT/179-278
C5BQ58_TERTT/364-461
C5BQD6_TERTT/111-206
C5BQS8_TERTT/66-160
C5BQV0_TERTT/3073-3170
C5BQW8_TERTT/125-220
C5BR92_TERTT/346-441
C5BSI0_TERTT/113-211
C5BUC7_TERTT/188-283
C5CK20_VARPS/66-161
C5CK80_VARPS/324-421
C5CL42_VARPS/95-192
C5CLR1_VARPS/69-165
C5CM17_VARPS/103-198
C5CPX7_VARPS/1098-1268
C5CR12_VARPS/92-199
C5CR80_VARPS/111-206
C5CR81_VARPS/82-177
C5CTE7_VARPS/109-204
C5CUB2_VARPS/88-177
C5CUB7_VARPS/288-390
C5CX71_VARPS/338-436
C5CXR4_VARPS/156-255
C5CYM5_VARPS/747-837
C5D125_VARPS/164-259
C5D4W9_GEOSW/136-236
C5EFH4_9FIRM/133-232
C5EXE1_9HELI/67-164
C5EY87_9HELI/106-208
C5EYD6_9HELI/104-213
C5EZY2_9HELI/203-298
C5F007_9HELI/130-232
C5JBD0_9BACT/133-228
C5N6X0_BURMA/67-163
C5N948_BURMA/315-413
C5NAH8_BURMA/101-196
C5NBM9_BURMA/156-254
C5NC55_BURMA/101-201
C5NEM6_BURMA/207-302
C5NG14_BURMA/420-510
C5NG55_BURMA/120-217
C5NH53_BURMA/318-416
C5NIR7_BURMA/107-202
C5NK13_BURMA/375-483
C5NL42_BURMA/92-196
C5NNA8_PASPI/43-139
C5NP38_CAMLA/223-318
C5NP42_CAMLA/223-318
C5NP46_CAMLA/223-318
C5NP54_CAMLA/223-318
C5S0B8_9PAST/58-151
C5S0V5_9PAST/144-238
C5S3T5_9PAST/252-349
C5S4J4_9PAST/57-151
C5S4T9_9PAST/93-209
C5T214_ACIDE/172-272
C5T402_ACIDE/108-203
C5T470_ACIDE/86-176
C5T4D5_ACIDE/104-199
C5T4N4_ACIDE/76-172
C5TCD2_ACIDE/95-200
C5TE68_ZYMMO/180-278
C5TE82_ZYMMO/116-203
C5TET7_ZYMMO/74-169
C5TFQ8_ZYMMO/256-351
C5TKV4_NEIFL/91-185
C5TMF3_NEIFL/111-206
C5UPC3_CLOBO/134-233
C5UVE5_CLOBO/125-224
C5VT51_CLOBO/129-228
C5W1K1_ECOBB/72-167
C5W321_ECOBB/222-319
C5W5D3_ECOBB/160-259
C5W7V4_ECOBB/55-151
C5WAC3_ECOBB/115-210
C5Z9V2_BURPS/101-196
C5ZB32_BURPS/107-202
C5ZBF7_BURPS/67-163
C5ZDR6_BURPS/207-302
C5ZE41_BURPS/120-217
C5ZFA7_BURPS/181-281
C5ZGK2_BURPS/139-239
C5ZJ28_BURPS/428-518
C5ZM93_BURPS/375-483
C5ZN13_BURPS/315-413
C5ZNA8_BURPS/327-425
C5ZNB6_BURPS/441-537
C5ZQ79_BURPS/318-416
C5ZQL5_BURPS/92-196
C5ZU98_BURPS/158-256
C5ZW42_9HELI/201-296
C5ZWN2_9HELI/104-219
C5ZWS5_9HELI/69-166
C5ZX28_9HELI/129-231
C5ZYQ7_9HELI/130-232
C6AAI8_BARGA/66-162
C6AMA8_AGGAN/232-327
C6AMQ1_AGGAN/144-237
C6AMX5_AGGAN/249-344
C6APD5_AGGAN/53-148
C6ARP9_RHILS/114-209
C6AVE3_RHILS/71-167
C6AVX5_RHILS/227-334
C6B0R7_RHILS/623-724
C6B1F7_RHILS/336-433
C6B4C3_RHILS/76-172
C6B701_RHILS/180-303
C6B7C2_RHILS/82-181
C6B806_RHILS/546-639
C6BBK7_RALP1/103-198
C6BE70_RALP1/72-168
C6BEV5_RALP1/102-199
C6BJ32_RALP1/310-407
C6BJ34_RALP1/309-407
C6BMU8_RALP1/165-263
C6BQE5_RALP1/196-285
C6BS19_DESAD/135-234
C6BSJ2_DESAD/138-237
C6BUR3_DESAD/119-227
C6BUR4_DESAD/131-227
C6BUW2_DESAD/125-222
C6BV02_DESAD/48-146
C6BXW9_DESAD/253-348
C6BXY7_DESAD/127-227
C6BY03_DESAD/93-188
C6C025_DESAD/137-237
C6C1R0_DESAD/294-392
C6C346_DICDC/156-256
C6C5L3_DICDC/94-208
C6CAH7_DICDC/230-327
C6CCF1_DICDC/67-163
C6CF02_DICZE/156-256
C6CPM1_DICZE/231-328
C6CPS0_DICZE/67-163
C6CRS6_PAESJ/147-247
C6D9B5_PECCP/158-258
C6DCE8_PECCP/68-163
C6DKX9_PECCP/242-339
C6DWJ3_MYCTK/224-319
C6DY86_GEOSM/101-197
C6DYW2_GEOSM/227-323
C6DYW2_GEOSM/351-447
C6DZ15_GEOSM/108-211
C6DZ81_GEOSM/107-201
C6E252_GEOSM/234-330
C6E252_GEOSM/358-454
C6E2C5_GEOSM/95-182
C6E2V6_GEOSM/325-421
C6E3X2_GEOSM/379-474
C6E445_GEOSM/114-208
C6E549_GEOSM/1714-1810
C6E652_GEOSM/97-192
C6E7J2_GEOSM/138-237
C6E7V5_GEOSM/228-324
C6EA57_ECOBD/70-167
C6EBT8_ECOBD/160-259
C6EEC9_ECOBD/115-210
C6EI25_ECOBD/222-319
C6EJJ6_ECOBD/72-167
C6EJY7_ECOBD/55-151
C6FWF9_HAEGA/49-144
C6FWG0_HAEGA/49-144
C6GM56_9RHIZ/1-87
C6GM57_RHILO/1-87
C6GM58_9RHIZ/1-87
C6GM59_BRAEL/1-86
C6GM60_BRAJA/1-86
C6GM61_RHIGA/1-87
C6GM62_9RHIZ/1-87
C6GM63_9RHIZ/1-87
C6GM64_9RHIZ/1-87
C6GM65_RHILE/1-87
C6GM66_9RHIZ/1-87
C6GM67_RHIRD/1-87
C6GM68_AGRRH/1-87
C6GM69_9RHIZ/1-87
C6GM70_AGRVI/1-87
C6GM71_RHITR/1-87
C6GM72_9RHIZ/1-87
C6GM75_RHIFR/1-87
C6GM79_9RHIZ/1-87
C6GM82_9RHIZ/1-87
C6GM85_RHIME/1-87
C6GM88_ENSAD/1-87
C6GM89_ENSAD/1-87
C6GM90_SINSA/1-87
C6GM93_SINTE/1-87
C6GM96_9RHIZ/1-87
C6GM97_9RHIZ/1-87
C6GM98_ENSAD/1-87
C6GMA1_ENSAD/1-87
C6GMA2_ENSAD/1-87
C6HWL0_9BACT/122-220
C6HZ11_9BACT/78-171
C6HZ12_9BACT/116-205
C6I004_9BACT/94-217
C6I3G4_9BACE/276-363
C6I3H2_9BACE/277-364
C6I3M9_9BACE/192-299
C6I4E7_9BACE/280-373
C6I638_9BACE/267-358
C6I7E1_9BACE/294-386
C6I801_9BACE/196-298
C6IAF1_9BACE/333-428
C6IBT8_9BACE/215-319
C6IBV7_9BACE/106-205
C6IC51_9BACE/112-207
C6IC74_9BACE/283-379
C6ID46_9BACE/499-590
C6ID55_9BACE/295-386
C6IDD1_9BACE/378-473
C6IER9_9BACE/282-377
C6IFD8_9BACE/134-239
C6IFM8_9BACE/204-293
C6IJ49_9BACE/281-376
C6IJI3_9BACE/156-256
C6IL12_9BACE/265-357
C6ILC5_9BACE/191-296
C6ILN0_9BACE/90-188
C6IM47_9BACE/295-386
C6IMQ1_9BACE/295-392
C6IN79_9BACE/188-281
C6IN88_9BACE/267-358
C6IP04_9BACE/368-461
C6IQK3_9BACE/370-462
C6IRL8_9BACE/265-358
C6ISG1_9BACE/194-299
C6ISL4_9BACE/1-63
C6ISM1_9BACE/266-358
C6IST7_9BACE/277-368
C6ISX5_9BACE/266-359
C6IT34_9BACE/268-361
C6IUE1_9BACE/107-202
C6IUW3_9BACE/1-90
C6J2P8_9BACL/181-281
C6J6Q4_9BACL/145-245
C6J8M5_9FIRM/162-276
C6JK76_FUSVA/80-175
C6JLP6_FUSVA/111-206
C6LAB9_9FIRM/183-297
C6M6N0_NEISI/91-185
C6M6S8_NEISI/146-241
C6M7Z4_NEISI/438-534
C6MA44_NEISI/284-383
C6MXT6_9GAMM/113-208
C6MYA1_9GAMM/83-179
C6MZC5_9GAMM/70-165
C6N0M3_9GAMM/188-284
C6N2N7_9GAMM/122-220
C6N3Z2_9GAMM/177-277
C6NR42_9GAMM/38-133
C6NRC5_9GAMM/1-78
C6NT33_9GAMM/72-168
C6NT63_9GAMM/85-181
C6NT77_9GAMM/6-86
C6NWK1_9GAMM/152-250
C6NWV1_9GAMM/169-268
C6PZF2_9CLOT/32-130
C6RDC0_9PROT/218-325
C6REI0_9PROT/87-185
C6RFH2_9PROT/129-230
C6RHJ4_9PROT/229-324
C6RKF0_ACIRA/151-246
C6RL30_ACIRA/232-328
C6RN94_ACIRA/81-177
C6RNA1_ACIRA/365-460
C6RPK3_ACIRA/104-199
C6RQJ5_ACIRA/98-174
C6RW65_VIBCH/170-269
C6RWH1_VIBCH/186-283
C6RWK2_VIBCH/101-223
C6RWX8_VIBCH/92-187
C6RY82_VIBCH/71-166
C6RYS9_VIBCH/118-213
C6RZI5_VIBCH/98-193
C6S313_VIBCH/211-306
C6S8S5_NEIML/104-197
C6SBX7_NEIME/104-197
C6SIE4_NEIME/104-197
C6SN60_NEIME/82-170
C6TQJ5_BURPS/139-239
C6TSI1_BURPS/428-518
C6TVC6_BURPS/101-196
C6TVM8_BURPS/107-202
C6TWX5_BURPS/67-163
C6TZ83_BURPS/207-302
C6TZF0_BURPS/120-217
C6U0R4_BURPS/181-281
C6U2G0_BURPS/158-256
C6U460_BURPS/92-196
C6U5Y9_BURPS/425-521
C6U5Z7_BURPS/333-431
C6U696_BURPS/315-413
C6U964_BURPS/394-502
C6UAG2_BURPS/318-416
C6UBZ3_ECOBR/55-151
C6UDB3_ECOBR/72-167
C6UEU2_ECOBR/222-319
C6UGS9_ECOBR/115-210
C6UJX9_ECOBR/160-259
C6UNM3_ECO5T/222-319
C6UP83_ECO5T/99-216
C6URE2_ECO5T/55-151
C6UXI0_ECO5T/115-210
C6UXT1_ECO5T/115-212
C6UY66_ECO5T/160-259
C6V1F4_ECO5T/72-167
C6V605_NEORI/53-147
C6VS50_DYAFD/380-476
C6VS72_DYAFD/569-664
C6VTI5_DYAFD/210-305
C6VU21_DYAFD/257-352
C6VUP6_DYAFD/330-426
C6VVQ2_DYAFD/536-631
C6VXN9_DYAFD/309-404
C6VZZ1_DYAFD/421-516
C6W0D5_DYAFD/145-240
C6W0I9_DYAFD/172-272
C6W1S0_DYAFD/384-480
C6W1W5_DYAFD/543-639
C6W2N7_DYAFD/358-454
C6WJQ1_ACTMD/172-271
C6WR73_ACTMD/294-385
C6WV60_METML/248-341
C6WW68_METML/173-271
C6WW80_METML/147-245
C6WYB8_METML/110-205
C6WZ32_METML/87-183
C6X0I6_FLAB3/175-276
C6X0W7_FLAB3/327-419
C6X236_FLAB3/359-454
C6X2D9_FLAB3/370-467
C6X475_FLAB3/115-210
C6X603_FLAB3/807-904
C6X922_METSD/66-161
C6XA94_METSD/74-169
C6XBV8_METSD/144-242
C6XBY1_METSD/171-270
C6XDY0_METSD/110-205
C6XEF1_METSD/240-336
C6XES7_METSD/51-140
C6XF50_LIBAP/236-334
C6XF68_LIBAP/53-147
C6XGC3_LIBAP/84-177
C6XIV2_HIRBI/188-285
C6XJZ5_HIRBI/380-475
C6XK60_HIRBI/280-377
C6XN11_HIRBI/116-211
C6XND3_HIRBI/74-169
C6XSP0_PEDHD/239-329
C6XSW0_PEDHD/156-256
C6XUC8_PEDHD/339-433
C6XUE2_PEDHD/569-663
C6XW73_PEDHD/344-438
C6XWX7_PEDHD/527-623
C6XXF9_PEDHD/487-567
C6XY68_PEDHD/476-576
C6XYB3_PEDHD/344-439
C6XYE0_PEDHD/147-242
C6XZ67_PEDHD/160-261
C6XZB3_PEDHD/69-165
C6Y312_PEDHD/72-167
C6YBJ6_VIBCH/186-283
C6YCI1_VIBCH/92-187
C6YD10_VIBCH/71-166
C6YEC5_VIBCH/117-212
C6YF19_VIBCH/194-293
C6YFM5_VIBCH/211-306
C6YI13_VIBCH/101-196
C6YNU9_FRATT/281-380
C6YPG9_FRATT/69-175
C6YPI0_FRATT/78-170
C6YSI7_9GAMM/77-169
C6YSJ8_9GAMM/70-176
C6YWT1_9GAMM/280-379
C6Z0A8_9BACE/193-298
C6Z197_9BACE/266-354
C6Z2G3_9BACE/116-221
C6Z2X5_9BACE/378-473
C6Z4I7_9BACE/281-373
C6Z5Q8_9BACE/297-394
C6Z6Z4_9BACE/368-463
C6Z798_9BACE/304-394
C6Z8W1_9BACE/376-469
C6Z9C6_9BACE/370-462
C6ZAT4_9BACE/30-119
C6ZBG7_9BACE/107-202
C7BJL1_PHOAA/149-241
C7BMP3_PHOAA/441-537
C7BPJ7_PHOAA/158-257
C7BPQ2_PHOAA/241-337
C7BS16_PHOAA/74-169
C7BYB1_HELPB/77-172
C7BZ75_HELPB/125-227
C7CA43_METED/595-695
C7CAC5_METED/160-258
C7CAD8_METED/63-159
C7CAN5_METED/367-465
C7CC62_METED/509-661
C7CLG4_METED/222-328
C7D5X4_9RHOB/202-298
C7D898_9RHOB/608-716
C7DAP2_9RHOB/91-181
C7DBE5_9RHOB/81-177
C7DBG5_9RHOB/69-164
C7DC11_9RHOB/119-214
C7DC57_9RHOB/1-35
C7DCM7_9RHOB/498-593
C7DEC2_9RHOB/409-510
C7DF29_9RHOB/167-259
C7EA08_HAEPR/251-348
C7EA93_EDWTA/227-324
C7GBV0_9FIRM/152-252
C7HDC1_CLOTM/158-257
C7IPZ9_THEET/120-219
C7JER7_ACEP3/302-404
C7JEV4_ACEP3/267-368
C7JGY1_ACEP3/58-154
C7JHF2_ACEP3/27-118
C7JLH1_ACEPA/302-404
C7JLK8_ACEPA/267-368
C7JMY2_ACEPA/27-118
C7JRN8_ACEPA/58-154
C7JTC9_ACEPA/58-154
C7JVN9_ACEPA/302-404
C7JVS6_ACEPA/267-368
C7JX48_ACEPA/27-118
C7K3M1_ACEPA/58-154
C7K5Y1_ACEPA/302-404
C7K618_ACEPA/267-368
C7K7E2_ACEPA/27-118
C7KCU0_ACEPA/58-154
C7KF50_ACEPA/302-404
C7KF87_ACEPA/267-368
C7KGL1_ACEPA/27-118
C7KM56_ACEPA/58-154
C7KPG6_ACEPA/302-404
C7KPK3_ACEPA/267-368
C7KQX5_ACEPA/27-118
C7KSX8_ACEPA/27-118
C7KWH1_ACEPA/58-154
C7KYT1_ACEPA/302-404
C7KYW8_ACEPA/267-368
C7L2I9_ACEPA/27-118
C7L6U5_ACEPA/58-154
C7L8K5_ACEPA/302-404
C7L8P2_ACEPA/267-368
C7LCF4_BRUMC/113-208
C7LDT1_BRUMC/62-158
C7LDU8_BRUMC/227-334
C7LGR3_BRUMC/70-163
C7LJR2_BRUMC/260-357
C7LNB5_DESBD/150-250
C7LQW9_DESBD/265-362
C7LSC2_DESBD/72-168
C7LT66_DESBD/113-208
C7LTP6_DESBD/133-228
C7LTP7_DESBD/104-212
C7LV47_DESBD/162-259
C7LVR4_DESBD/483-578
C7LWM2_DESBD/266-363
C7LX40_DESBD/75-170
C7LX83_DESBD/96-192
C7M219_ACIFD/142-241
C7M405_CAPOD/254-349
C7M5C9_CAPOD/353-448
C7M5N5_CAPOD/112-207
C7M604_CAPOD/289-383
C7M6X7_CAPOD/296-391
C7M758_CAPOD/159-259
C7M7Q0_CAPOD/540-635
C7M7Q1_CAPOD/551-645
C7M7Q6_CAPOD/231-321
C7M8Q4_CAPOD/814-910
C7MQ13_SACVD/121-219
C7N991_LEPBD/149-244
C7N9X2_LEPBD/131-228
C7NB14_LEPBD/81-176
C7NBB5_LEPBD/109-204
C7NBQ8_LEPBD/36-134
C7NBQ9_LEPBD/62-168
C7NE89_LEPBD/249-347
C7NEH6_LEPBD/71-166
C7NK17_KYTSD/337-430
C7PA00_CHIPD/476-571
C7PCS1_CHIPD/265-360
C7PCS1_CHIPD/393-488
C7PCT8_CHIPD/919-1014
C7PCV9_CHIPD/568-663
C7PE88_CHIPD/182-282
C7PE88_CHIPD/27-106
C7PEU8_CHIPD/670-763
C7PEW3_CHIPD/483-578
C7PFV4_CHIPD/108-203
C7PH66_CHIPD/556-651
C7PJS5_CHIPD/348-442
C7PKW9_CHIPD/164-264
C7PR95_CHIPD/526-621
C7PRE9_CHIPD/425-511
C7PSD9_CHIPD/504-596
C7Q3L0_CATAD/303-397
C7QTL8_CYAP0/78-208
C7R0J0_JONDD/175-272
C7R5P2_KANKD/227-323
C7R5T5_KANKD/71-166
C7R7E5_KANKD/358-451
C7R8K8_KANKD/269-365
C7R9P0_KANKD/318-416
C7RCV5_KANKD/114-209
C7RID9_ACCPU/99-195
C7RIR6_ACCPU/96-191
C7RK92_ACCPU/91-195
C7RKE6_ACCPU/710-800
C7RL52_ACCPU/71-168
C7RLC9_ACCPU/136-234
C7RPG8_ACCPU/71-167
C7RQR8_ACCPU/107-199
C7RQS0_ACCPU/111-203
C7RRV0_ACCPU/75-177
C7RRY9_ACCPU/174-273
C7RSY7_ACCPU/451-545
C7RSZ0_ACCPU/290-389
C7RUQ2_ACCPU/79-177
C7X3H9_9PORP/196-302
C7X5K3_9PORP/200-298
C7X692_9PORP/522-614
C7X6Z4_9PORP/282-375
C7X7M4_9PORP/326-421
C7X8G5_9PORP/109-204
C7X9D7_9PORP/378-473
C7XDL8_9PORP/197-305
C7XF64_9PORP/177-277
C7XNP4_9FUSO/107-202
C7XP54_9FUSO/293-387
C7XPT7_9FUSO/78-173
C7XR73_9FUSO/68-163
C7XRC0_9FUSO/71-166
C7XSG5_9FUSO/70-165
C8JY51_LISMO/169-271
C8K363_LISMO/169-271
C8K9S1_LISMO/169-271
C8KX62_9PAST/144-238
C8KXQ2_9PAST/148-241
C8KY44_9PAST/62-155
C8N6R3_9GAMM/142-235
C8N8Z9_9GAMM/82-179
C8NAS1_9GAMM/132-226
C8NB86_9GAMM/202-301
C8NBY7_9GAMM/88-183
C8PEV4_9PROT/52-150
C8PEY3_9PROT/237-332
C8PJ28_9PROT/205-312
C8PM65_9SPIO/1240-1347
C8PMU8_9SPIO/73-169
C8PRE5_9SPIO/124-226
C8PRQ3_9SPIO/329-425
C8PT23_9SPIO/331-427
C8PUT7_9GAMM/265-362
C8PVP3_9GAMM/113-206
C8PWG5_9GAMM/71-166
C8PXR6_9GAMM/288-379
C8RX42_9RHOB/171-271
C8RXS7_9RHOB/68-164
C8RYE5_9RHOB/91-181
C8RYH1_9RHOB/112-207
C8RYL3_9RHOB/222-318
C8RZD2_9RHOB/323-424
C8S1L8_9RHOB/502-597
C8S205_9RHOB/387-488
C8S340_9RHOB/347-455
C8S3I9_9RHOB/70-165
C8SE55_9RHIZ/11-112
C8SHT1_9RHIZ/111-206
C8STS8_9RHIZ/360-457
C8SV05_9RHIZ/227-334
C8SV29_9RHIZ/62-158
C8SVJ2_9RHIZ/287-388
C8SY27_KLEPR/240-337
C8SZT2_KLEPR/115-210
C8T1D7_KLEPR/73-168
C8T2E9_KLEPR/355-451
C8T370_KLEPR/435-531
C8T661_KLEPR/438-534
C8T8L3_KLEPR/55-151
C8THV0_ECO26/166-263
C8TKP6_ECO26/72-167
C8TM73_ECO26/222-319
C8TMI2_ECO26/115-210
C8TTD0_ECO26/160-259
C8TVU5_ECO26/55-151
C8TZL5_ECO10/115-210
C8U1W3_ECO10/120-217
C8U3I0_ECO10/160-259
C8U3X7_ECO10/72-167
C8U5C1_ECO10/222-319
C8U971_ECO10/55-151
C8UAF0_ECO10/437-533
C8UC66_ECO1A/160-259
C8UEG5_ECO1A/55-151
C8UI38_ECO1A/115-210
C8UI53_ECO1A/166-263
C8UK40_ECO1A/72-167
C8ULI0_ECO1A/222-319
C8W1C5_DESAS/130-230
C8WBV4_ZYMMN/116-203
C8WBW8_ZYMMN/180-278
C8WD00_ZYMMN/74-169
C8WF71_ZYMMN/259-354
C8WFY7_ZYMMN/105-235
C8WS34_ALIAD/151-249
C8WYW0_DESRD/122-220
C8WZK8_DESRD/325-421
C8X1M2_DESRD/206-303
C8X2B6_DESRD/114-208
C8X371_DESRD/96-191
C8XGG9_NAKMY/376-473
C8XHX4_NAKMY/273-369
C9A3V3_ENTGA/140-241
C9A910_ENTCA/140-241
C9AX66_ENTCA/140-241
C9CLP4_ENTCA/140-241
C9CSC2_9RHOB/498-594
C9CTY6_9RHOB/35-127
C9CUY0_9RHOB/511-611
C9CVT4_9RHOB/667-775
C9CYE3_9RHOB/409-510
C9CYH0_9RHOB/167-273
C9CZB2_9RHOB/410-509
C9CZK9_9RHOB/65-161
C9CZM7_9RHOB/59-154
C9CZV6_9RHOB/115-210
C9CZX2_9RHOB/240-336
C9D2Z3_9RHOB/464-562
C9KRL3_9BACE/279-370
C9KSH7_9BACE/278-368
C9KT50_9BACE/296-387
C9KTF5_9BACE/388-483
C9KTW6_9BACE/201-295
C9KXN7_9BACE/281-376
C9KXY3_9BACE/134-239
C9L1Y3_9BACE/278-370
C9LDL1_9BACT/110-212
C9LFH5_9BACT/161-261
C9LGV9_9BACT/283-374
C9LHD3_9BACT/292-372
C9LIB1_9BACT/523-613
C9LKM7_9BACT/290-383
C9LP59_9FIRM/255-349
C9LSY1_9FIRM/135-235
C9MBN3_HAEIF/236-331
C9MCE2_HAEIF/52-147
C9MHF5_HAEIF/52-147
C9MJ26_HAEIF/239-334
C9MKK1_9BACT/142-237
C9MLK3_9BACT/532-625
C9MM32_9BACT/276-356
C9MN18_9BACT/292-372
C9MND4_9BACT/156-261
C9MW13_9FUSO/162-258
C9MWN6_9FUSO/105-202
C9MXJ0_9FUSO/51-146
C9MXR5_9FUSO/109-204
C9MYG1_9FUSO/63-161
C9MYG2_9FUSO/35-133
C9N0Q2_9FUSO/70-165
C9N0W3_9FUSO/251-348
C9NM13_9VIBR/211-307
C9NM14_9VIBR/79-174
C9NP97_9VIBR/167-266
C9NQC6_9VIBR/177-276
C9NUZ3_9VIBR/99-194
C9NV50_9VIBR/610-713
C9NWX3_9VIBR/83-178
C9NXH4_9VIBR/159-254
C9NXS1_9VIBR/85-180
C9NYN0_9VIBR/78-173
C9NZ53_9VIBR/180-276
C9NZ70_9VIBR/170-269
C9NZ96_9VIBR/186-282
C9NZJ3_9VIBR/117-212
C9P0Z4_VIBME/98-215
C9P350_VIBME/217-312
C9P3W6_VIBME/78-173
C9P589_VIBME/117-212
C9P5W2_VIBME/217-314
C9P636_VIBME/194-293
C9P763_VIBME/102-197
C9P7K0_VIBME/240-332
C9P8D4_VIBME/222-316
C9P9Q1_VIBFU/195-294
C9PB63_VIBFU/222-317
C9PBX3_VIBFU/170-269
C9PBZ0_VIBFU/104-200
C9PC25_VIBFU/186-283
C9PCY2_VIBFU/56-151
C9PE56_VIBFU/124-219
C9PEC1_VIBFU/157-254
C9PEE1_VIBFU/148-245
C9PEN3_VIBFU/78-173
C9PFU6_VIBFU/88-183
C9PHA7_VIBFU/213-306
C9PHV6_VIBFU/103-198
C9PIB4_VIBFU/216-308
C9PLE8_VIBFU/230-330
C9PMN6_9PAST/50-145
C9PQY7_9PAST/141-234
C9PRQ3_9PAST/227-322
C9PSX0_9BACT/155-255
C9PT48_9BACT/76-168
C9PYD1_9BACT/522-615
C9PYE5_9BACT/107-203
C9PYH8_9BACT/281-371
C9Q052_9BACT/329-418
C9Q3A0_9VIBR/193-286
C9Q450_9VIBR/118-213
C9Q4P0_9VIBR/208-301
C9Q634_9VIBR/212-307
C9Q792_9VIBR/92-187
C9Q7P7_9VIBR/71-166
C9Q7V0_9VIBR/186-283
C9Q854_9VIBR/179-278
C9Q974_9VIBR/76-171
C9QAK5_9VIBR/80-197
C9QDT5_VIBOR/99-194
C9QDZ2_VIBOR/87-180
C9QFT2_VIBOR/220-315
C9QHE3_VIBOR/190-285
C9QHE3_VIBOR/61-156
C9QHX2_VIBOR/83-178
C9QJA9_VIBOR/193-292
C9QJP6_VIBOR/75-170
C9QKL1_VIBOR/117-212
C9QKR9_VIBOR/159-254
C9QL89_VIBOR/84-179
C9QLZ0_VIBOR/211-306
C9QLZ1_VIBOR/214-309
C9QM55_VIBOR/186-282
C9QNM3_ACIBA/185-226
C9QNM4_ACIBA/188-229
C9QRG6_ECOD1/120-217
C9QT47_ECOD1/160-259
C9QVJ4_ECOD1/115-210
C9QZB9_ECOD1/222-319
C9R0M9_ECOD1/72-167
C9R120_ECOD1/55-151
C9R4B4_AGGAD/144-237
C9R552_AGGAD/232-327
C9R567_AGGAD/242-337
C9R5V8_AGGAD/54-150
C9RAY0_AMMDK/136-235
C9RIL0_FIBSS/380-475
C9RJU7_FIBSS/87-182
C9RLT0_FIBSS/653-751
C9RM27_FIBSS/546-641
C9RN95_FIBSS/123-219
C9RNK7_FIBSS/482-602
C9RP05_FIBSS/185-280
C9RP29_FIBSS/555-650
C9RPN8_FIBSS/605-692
C9RPR8_FIBSS/96-197
C9RPV6_FIBSS/104-226
C9RQ78_FIBSS/104-203
C9RRK1_FIBSS/596-691
C9RUU8_GEOSY/139-239
C9SZD7_9RHIZ/260-357
C9SZQ6_9RHIZ/70-163
C9T6T5_9RHIZ/113-208
C9T7N4_9RHIZ/62-158
C9T7Q2_9RHIZ/227-334
C9T8N5_9RHIZ/260-357
C9T902_9RHIZ/70-163
C9TGD7_9RHIZ/62-158
C9TGF5_9RHIZ/227-334
C9TH54_9RHIZ/113-208
C9TI51_9RHIZ/70-163
C9TIG8_9RHIZ/177-274
C9TLC4_9RHIZ/113-208
C9TRL8_9RHIZ/227-334
C9TRN7_9RHIZ/62-158
C9TSE9_9RHIZ/62-158
C9TSG8_9RHIZ/227-334
C9TWC2_9RHIZ/113-208
C9TZW4_9RHIZ/260-357
C9U080_9RHIZ/70-163
C9U442_BRUAB/113-208
C9U5H4_BRUAB/62-158
C9U5J3_BRUAB/227-334
C9U7Z7_BRUAB/70-163
C9U8B5_BRUAB/260-357
C9UD43_BRUAB/113-208
C9UEP6_BRUAB/62-158
C9UER5_BRUAB/227-334
C9UHH1_BRUAB/260-357
C9UHT4_BRUAB/70-163
C9UML9_BRUAB/109-204
C9UNY4_BRUAB/62-158
C9UP02_BRUAB/227-334
C9US61_BRUAB/260-357
C9USH9_BRUAB/70-163
C9UYM5_BRUAB/113-208
C9UZW6_BRUAB/62-158
C9UZY5_BRUAB/227-334
C9V0G6_BRUAB/260-357
C9V0T0_BRUAB/70-163
C9V752_BRUNE/70-163
C9V7G4_BRUNE/260-357
C9VB06_BRUNE/125-220
C9VD07_BRUNE/62-158
C9VD24_BRUNE/227-334
C9VDK3_9RHIZ/260-357
C9VDW5_9RHIZ/70-163
C9VKG7_9RHIZ/125-220
C9VM54_9RHIZ/62-158
C9VM71_9RHIZ/227-334
C9VNC4_BRUAB/70-163
C9VP09_BRUAB/260-357
C9VTT0_BRUAB/125-220
C9VUJ0_BRUAB/62-158
C9VUL5_BRUAB/227-334
C9WEY7_HAEPR/191-268
C9WEY8_9FLAO/224-301
C9WEY9_HAEPR/187-282
C9X304_NEIM8/102-195
C9X7C2_SALTD/328-426
C9X7D9_SALTD/161-260
C9X7T5_SALTD/104-199
C9XBR1_SALTD/73-168
C9XEB3_SALTD/226-323
C9XJ33_CLODC/123-222
C9XJG0_CLODC/86-196
C9XLX3_CLODC/128-227
C9XV30_CROTZ/162-261
C9XYJ9_CROTZ/349-445
C9XYL5_CROTZ/318-416
C9XZC1_CROTZ/71-166
C9Y0P8_CROTZ/231-328
C9Y2Y1_CROTZ/393-489
C9Y313_CROTZ/115-210
C9Y414_CROTZ/258-356
C9Y653_9BURK/65-160
C9Y9M1_9BURK/80-175
C9Y9W8_9BURK/96-191
C9YCP1_9BURK/94-198
C9YEK2_9BURK/174-273
C9YI68_CLODR/123-222
C9YJC3_CLODR/128-227
C9YMP3_CLODR/86-196
C9YUE5_STRSW/276-374
C9ZF85_STRSW/102-197
D0AV22_BRUAB/260-357
D0AVC8_BRUAB/70-163
D0AZZ4_BRUAB/113-208
D0B1G6_BRUAB/227-334
D0B1I2_BRUAB/62-158
D0B5F2_BRUME/260-357
D0B5R0_BRUME/70-163
D0B950_BRUME/113-208
D0BA78_BRUME/227-334
D0BA95_BRUME/62-158
D0BAU3_BRUSU/113-208
D0BI80_BRUSU/70-163
D0BII7_BRUSU/260-357
D0BIQ8_BRUSU/62-158
D0BIS4_BRUSU/227-334
D0BPY8_9FUSO/107-202
D0BQC5_9FUSO/78-173
D0BR29_9FUSO/293-387
D0BRA6_9FUSO/37-132
D0BVD0_9GAMM/233-329
D0BYJ9_9GAMM/369-464
D0C0N5_9GAMM/1-76
D0C0N7_9GAMM/150-246
D0C2P1_9GAMM/82-178
D0C3B9_9GAMM/112-207
D0C4P5_9GAMM/56-151
D0C8N6_ACIBA/153-248
D0C913_ACIBA/149-246
D0C9R5_ACIBA/112-207
D0CBL2_ACIBA/82-178
D0CDF2_ACIBA/233-329
D0CEH8_ACIBA/368-463
D0CG24_ACIBA/56-151
D0CQW4_9RHOB/498-593
D0CR88_9RHOB/174-271
D0CSR9_9RHOB/410-511
D0CTT0_9RHOB/194-290
D0CUB9_9RHOB/116-211
D0CVP2_9RHOB/463-571
D0CWZ1_9RHOB/64-160
D0CXE7_9RHOB/60-155
D0D165_9RHOB/583-683
D0D4J7_9RHOB/510-618
D0D5V0_9RHOB/235-328
D0D609_9RHOB/74-170
D0D728_9RHOB/105-195
D0D7U1_9RHOB/499-595
D0DA81_9RHOB/179-283
D0DAL7_9RHOB/409-510
D0DAP2_9RHOB/116-211
D0DB31_9RHOB/67-162
D0DBD0_9RHOB/199-294
D0EXG4_9ACTO/231-324
D0FMA8_HAEPR/245-342
D0FMB2_HAEPR/245-342
D0FMB6_HAEPR/245-342
D0FMB9_HAEPR/245-342
D0FMC1_HAEPR/247-344
D0FMD6_HAEPR/245-342
D0FME0_HAEPR/245-342
D0FP25_ERWPY/98-208
D0FP53_ERWPY/291-389
D0FQ57_ERWPY/158-257
D0FRP9_ERWPY/160-259
D0FSW2_ERWPY/286-385
D0FTP3_ERWPY/231-328
D0FU79_ERWPY/71-167
D0G935_BRUME/70-163
D0G9G2_BRUME/260-357
D0GDH8_BRUME/227-334
D0GDJ5_BRUME/62-158
D0GEU0_BRUME/125-220
D0GMA8_9FUSO/42-137
D0GMC1_9FUSO/245-343
D0GNB5_9FUSO/60-155
D0GNZ8_9FUSO/19-104
D0GRK5_VIBMI/178-275
D0GRU1_VIBMI/212-307
D0GS55_VIBMI/154-253
D0GTK6_VIBMI/158-254
D0GTU3_VIBMI/72-167
D0GUU8_VIBMI/92-187
D0GX50_VIBMI/118-213
D0GYF1_VIBMI/170-269
D0GYG7_VIBMI/219-315
D0GZV0_VIBMI/101-196
D0GZX2_VIBMI/87-180
D0H3C7_VIBCH/211-306
D0H5H0_VIBCH/98-193
D0H5Z5_VIBCH/170-269
D0H889_VIBCH/118-213
D0H8P5_VIBCH/92-187
D0H918_VIBCH/101-223
D0H979_VIBCH/71-166
D0HED9_VIBMI/1-72
D0HF38_VIBMI/194-293
D0HFD6_VIBMI/186-283
D0HG05_VIBMI/88-183
D0HH27_VIBMI/92-187
D0HHW0_VIBMI/72-167
D0HIG7_VIBMI/158-254
D0HJR2_VIBMI/212-307
D0HKK3_VIBCH/32-127
D0HP54_VIBCH/118-213
D0HQL8_VIBCH/98-193
D0HRK8_VIBCH/170-269
D0HS42_VIBCH/211-306
D0HSZ9_VIBCH/92-187
D0HTC7_VIBCH/101-223
D0HUR9_VIBCH/92-187
D0HWP2_VIBCH/98-193
D0HZC3_VIBCH/194-293
D0HZS6_VIBCH/118-213
D0I132_VIBCH/211-306
D0I421_VIBHO/186-283
D0I454_VIBHO/176-272
D0I5I4_VIBHO/102-197
D0I6B4_VIBHO/164-252
D0I707_VIBHO/185-281
D0I7M5_VIBHO/181-280
D0I7X7_VIBHO/78-174
D0I8W9_VIBHO/77-173
D0I9A4_VIBHO/113-207
D0IAA5_VIBHO/223-318
D0IBF8_VIBHO/72-167
D0ICV5_9VIBR/1-96
D0IF77_9VIBR/92-187
D0IFL2_9VIBR/118-213
D0IG64_9VIBR/186-283
D0IGH0_9VIBR/179-278
D0IHF7_9VIBR/80-197
D0IIB2_9VIBR/224-319
D0IJ84_9VIBR/93-188
D0IJN9_9VIBR/234-331
D0IK55_9VIBR/227-322
D0IKI7_9VIBR/71-166
D0ILK9_9VIBR/211-306
D0IS27_HELP1/125-227
D0ITH7_HELP1/77-172
D0IVW2_COMT2/79-169
D0IY93_COMT2/112-207
D0IYG4_COMT2/172-272
D0J3Y5_COMT2/106-201
D0J4V6_COMT2/73-168
D0J6H0_COMT2/426-518
D0J947_BLASP/312-399
D0JB72_BLASB/318-405
D0JC08_YERPD/159-258
D0JE26_YERPD/64-159
D0JEM7_YERPD/397-501
D0JEX8_YERPD/80-178
D0JF00_YERPD/441-539
D0JFK8_YERPD/170-268
D0JG58_YERPD/77-173
D0JHN3_YERPD/67-162
D0JJ85_YERPD/229-326
D0JJB4_YERPD/447-543
D0JKI0_YERPD/115-210
D0JNK0_YERP1/64-159
D0JNR4_YERP1/848-952
D0JP01_YERP1/172-270
D0JP23_YERP1/441-539
D0JQ30_YERP1/170-268
D0JQ92_YERP1/447-543
D0JT01_YERP1/67-162
D0JTB3_YERP1/229-326
D0JTR2_YERP1/447-543
D0JV00_YERP1/115-210
D0JWN0_YERP1/159-258
D0JZ64_HELP5/125-227
D0K0K2_HELP5/77-172
D0KAH0_PECWW/158-258
D0KEY7_PECWW/291-389
D0KHA2_PECWW/237-334
D0KI99_PECWW/68-163
D0KVQ5_HALNC/111-206
D0KWJ4_HALNC/262-357
D0KWU8_HALNC/257-350
D0KX10_HALNC/228-324
D0KY93_HALNC/24-119
D0KZJ9_HALNC/178-276
D0L0F1_HALNC/99-195
D0L1D7_HALNC/193-291
D0LFM5_HALO1/156-250
D0LGG5_HALO1/335-431
D0LHB1_HALO1/464-555
D0LJC4_HALO1/377-473
D0LJF8_HALO1/270-365
D0LM77_HALO1/421-514
D0LQ48_HALO1/235-328
D0LQC2_HALO1/224-323
D0LQE1_HALO1/166-266
D0LRB4_HALO1/532-625
D0LST0_HALO1/1641-1737
D0LT30_HALO1/145-244
D0LU26_HALO1/1843-1939
D0LUW6_HALO1/1561-1658
D0LUW6_HALO1/1682-1778
D0LVL3_HALO1/426-522
D0LWG9_HALO1/66-158
D0LXF6_HALO1/84-180
D0LXI4_HALO1/1160-1256
D0LXS5_HALO1/512-607
D0LXZ6_HALO1/68-163
D0LZ23_HALO1/360-455
D0LZI1_HALO1/529-625
D0M0R6_VIBSE/186-282
D0M1P4_VIBSE/290-393
D0M226_VIBSE/83-178
D0M2F3_VIBSE/150-246
D0M3S2_VIBSE/117-212
D0M4N1_VIBSE/73-168
D0MBA1_VIBSE/210-306
D0MCI8_VIBSE/322-420
D0MCV1_RHOM4/94-197
D0MDL7_RHOM4/215-308
D0MG70_RHOM4/94-189
D0MGB2_RHOM4/124-224
D0MGY9_RHOM4/389-484
D0P533_BRUSU/239-336
D0P5E8_BRUSU/70-163
D0P8C5_BRUSU/62-158
D0P8E4_BRUSU/227-334
D0PDG7_BRUSU/113-208
D0PED3_BRUSU/70-163
D0PGM2_BRUSU/260-357
D0PHM8_BRUSU/62-158
D0PHP7_BRUSU/227-334
D0PKS5_BRUSU/113-208
D0RCN0_9RHIZ/70-163
D0RCX3_9RHIZ/260-357
D0RFX9_9RHIZ/62-158
D0RFZ7_9RHIZ/227-334
D0RJB1_9RHIZ/113-208
D0RPS0_9RICK/53-148
D0RZN5_ACICA/370-465
D0S0M9_ACICA/112-207
D0S1B8_ACICA/81-177
D0S2S4_ACICA/153-248
D0S6P8_ACICA/235-331
D0S811_ACICA/56-151
D0S8W8_ACIJO/111-206
D0S980_ACIJO/152-247
D0SA87_ACIJO/80-176
D0SB02_ACIJO/237-333
D0SC65_ACIJO/364-459
D0SHB4_ACIJO/56-151
D0SK61_ACIJU/79-175
D0SKG6_ACIJU/115-211
D0SLF3_ACIJU/229-325
D0SMD6_ACIJU/71-168
D0SMV8_ACIJU/56-151
D0STV9_ACILW/81-177
D0SU89_ACILW/112-208
D0SUD2_ACILW/90-204
D0SW03_ACILW/369-464
D0SW69_ACILW/153-248
D0SZB6_ACILW/237-333
D0T043_ACILW/151-247
D0T232_ACIRA/364-459
D0T2G2_ACIRA/151-246
D0T462_ACIRA/232-328
D0T4D9_ACIRA/104-199
D0T500_ACIRA/81-177
D0T9M4_9BACE/282-375
D0TBY3_9BACE/110-205
D0TD30_9BACE/522-614
D0TDP0_9BACE/196-295
D0TEI5_9BACE/290-384
D0TFF6_9BACE/189-295
D0TFN5_9BACE/197-305
D0TJX3_9BACE/159-259
D0TLK3_9BACE/205-298
D0TNN3_9BACE/156-256
D0TRY7_9BACE/129-234
D0TS76_9BACE/182-272
D0TSG1_9BACE/203-291
D0TU10_9BACE/281-375
D0TU69_9BACE/296-387
D0TWB1_9BACE/279-370
D0TXV2_9BACE/399-494
D0TYK2_9BACE/207-298
D0W315_NEICI/111-206
D0W329_NEICI/93-187
D0WAR9_NEILA/94-188
D0WRB4_9ACTO/105-199
D0WU12_VIBAL/195-294
D0WUW2_VIBAL/210-306
D0WUY6_VIBAL/210-305
D0WVH1_VIBAL/215-308
D0WWE2_VIBAL/186-282
D0WX05_VIBAL/119-214
D0WZL7_VIBAL/171-270
D0X0K9_VIBAL/322-420
D0X0P9_VIBAL/461-534
D0X173_VIBAL/73-168
D0X2N5_VIBAL/176-271
D0X2X6_VIBAL/83-178
D0X2Z6_VIBAL/225-274
D0X3N8_VIBAL/166-261
D0X452_VIBAL/92-188
D0X4F6_VIBAL/92-190
D0X6J9_VIBHA/213-308
D0X739_VIBHA/170-269
D0X757_VIBHA/211-307
D0XB69_VIBHA/208-303
D0XCM2_VIBHA/186-282
D0XDB1_VIBHA/194-293
D0XEF5_VIBHA/166-261
D0XEV6_VIBHA/190-285
D0XEV6_VIBHA/61-156
D0XEW0_VIBHA/190-285
D0XEW0_VIBHA/61-156
D0XF19_VIBHA/322-420
D0XFJ5_VIBHA/72-167
D0XGJ7_VIBHA/1-73
D0XGZ6_VIBHA/113-208
D0XHI1_VIBHA/629-719
D0XHN5_VIBHA/114-209
D0XI25_VIBHA/83-178
D0XI95_VIBHA/76-171
D0XID8_VIBHA/83-178
D0YPW9_9ACTO/151-250
D0YWL2_LISDA/199-295
D0YWR3_LISDA/237-332
D0YXD4_LISDA/191-287
D0YYS0_LISDA/77-172
D0YZF7_LISDA/184-283
D0Z140_LISDA/124-219
D0Z1Q6_LISDA/135-230
D0Z288_LISDA/219-315
D0Z381_LISDA/68-163
D0Z554_LISDA/109-203
D0Z8H2_EDWTE/58-153
D0Z8K8_EDWTE/115-210
D0ZBT9_EDWTE/69-164
D0ZFS8_EDWTE/227-323
D0ZGC6_EDWTE/161-260
D0ZKL6_SALT1/115-210
D0ZL36_SALT1/328-426
D0ZL48_SALT1/161-260
D0ZQG7_SALT1/73-168
D0ZTJ5_SALT1/226-323
D0ZZQ3_CHLPP/87-184
D1ADZ5_THECD/91-188
D1AFH8_SEBTE/70-165
D1AGP7_SEBTE/239-338
D1AMP0_SEBTE/111-206
D1AP25_SEBTE/229-337
D1AQ21_SEBTE/69-164
D1AU79_ANACI/45-147
D1AV61_STRM9/88-151
D1AVD6_STRM9/1307-1404
D1AVT7_STRM9/1974-2071
D1AWI4_STRM9/1974-2071
D1AWI5_STRM9/1987-2084
D1AWN7_STRM9/1988-2085
D1AWP6_STRM9/367-466
D1AWQ7_STRM9/270-360
D1AWV9_STRM9/1971-2068
D1AX20_STRM9/1969-2066
D1AXQ2_STRM9/496-594
D1AYG4_STRM9/217-307
D1AZU1_SULD5/61-158
D1B272_SULD5/133-236
D1B2C0_SULD5/252-361
D1B496_SULD5/232-327
D1B6B5_THEAS/130-229
D1BCM1_SANKS/171-268
D1BJI1_SANKS/321-415
D1BL94_VEIPT/242-337
D1BXD3_XYLCX/111-203
D1C1A1_SPHTD/121-220
D1CYG0_9RHIZ/113-208
D1CZ72_9RHIZ/62-158
D1CZ90_9RHIZ/227-334
D1D251_9RHIZ/70-163
D1D2D6_9RHIZ/260-357
D1D7E8_NEIGO/102-197
D1D7G6_NEIGO/98-192
D1D9H0_NEIGO/98-192
D1D9I8_NEIGO/102-197
D1DCR5_NEIGO/69-157
D1DFR9_NEIGO/98-192
D1DFT7_NEIGO/102-197
D1DJC2_NEIGO/82-170
D1DP67_NEIGO/82-170
D1DR81_NEIGO/102-197
D1DR98_NEIGO/98-192
D1DW43_NEIGO/82-170
D1DXW3_NEIGO/102-197
D1DXY0_NEIGO/98-192
D1E2U1_NEIGO/82-170
D1E4J6_NEIGO/102-197
D1E4L3_NEIGO/98-192
D1EAA4_NEIGO/98-192
D1EAC3_NEIGO/102-197
D1EFL4_NEIGO/82-170
D1EGL9_NEIGO/102-197
D1EGN7_NEIGO/98-192
D1EJL9_9RHIZ/70-163
D1EJY1_9RHIZ/260-357
D1ELT3_9RHIZ/62-158
D1ELV0_9RHIZ/227-334
D1EMM0_9RHIZ/125-220
D1ESM6_BRUME/260-357
D1ESY9_BRUME/70-163
D1EW10_BRUME/125-220
D1EZK0_BRUME/62-158
D1EZL7_BRUME/227-334
D1F1Z2_BRUME/70-163
D1F2B0_BRUME/260-357
D1F988_BRUME/125-220
D1FAI4_BRUME/62-158
D1FAK2_BRUME/227-334
D1FDU7_9RHIZ/70-163
D1FE61_9RHIZ/260-357
D1FG04_9RHIZ/125-220
D1FJP8_9RHIZ/62-158
D1FJR5_9RHIZ/227-334
D1JJZ7_9BACE/280-373
D1JKR5_9BACE/192-299
D1JKX7_9BACE/277-364
D1JKY5_9BACE/276-363
D1JL82_9BACE/215-319
D1JLA1_9BACE/106-205
D1JLK0_9BACE/112-207
D1JLM2_9BACE/283-379
D1JMP7_9BACE/196-297
D1JSE0_9BACE/294-386
D1JTM6_9BACE/267-358
D1JUS9_9BACE/333-428
D1JWH9_9BACE/499-590
D1JWI8_9BACE/295-386
D1JY59_9BACE/304-399
D1JZX9_9BACE/206-312
D1K001_9BACE/288-385
D1K055_9BACE/277-366
D1K062_9BACE/281-376
D1K151_9BACE/259-347
D1K2S0_9BACE/163-251
D1K3K1_9BACE/192-294
D1K4L4_9BACE/116-221
D1K5F1_9BACE/369-464
D1K5F9_9BACE/29-133
D1K630_9BACE/298-388
D1K8Q1_9BACE/280-371
D1N9A0_9BACT/109-205
D1NHW7_HAEIF/36-131
D1NNW1_CLOTM/158-257
D1NXN3_9ENTR/64-160
D1NZM7_9ENTR/158-256
D1NZX6_9ENTR/229-326
D1P5F3_9ENTR/455-551
D1PAH5_9BACT/132-228
D1PBT2_9BACT/279-369
D1PCY4_9BACT/524-615
D1PEI5_9BACT/282-376
D1PEJ7_9BACT/292-386
D1PF33_9BACT/155-260
D1PGN7_9BACT/242-349
D1PT66_9BACT/220-309
D1PUC7_9BACT/154-259
D1PWR3_9BACT/527-620
D1PX26_9BACT/290-382
D1PX31_9BACT/278-371
D1PXX2_9BACT/287-366
D1PYU4_9BACT/107-202
D1Q511_YERPE/397-501
D1Q582_YERPE/64-159
D1QMV0_9BACT/292-386
D1QNB8_9BACT/521-613
D1QNF2_9BACT/328-423
D1QPM4_9BACT/291-385
D1QPU0_9BACT/272-350
D1QUP3_9BACT/106-202
D1QVU1_9BACT/154-259
D1R8S7_9CHLA/133-230
D1RHL1_LEGLO/85-204
D1RJI7_LEGLO/77-173
D1RKB6_LEGLO/123-218
D1RLR0_LEGLO/70-165
D1RPA0_SEROD/233-330
D1RSN8_SEROD/157-256
D1RW65_SEROD/79-174
D1RWT6_SEROD/62-157
D1RXL5_SEROD/114-209
D1TQU2_YERPE/67-162
D1TSH8_YERPE/447-543
D1TUH2_YERPE/397-501
D1TUP8_YERPE/61-156
D1TVL5_YERPE/441-539
D1TVN9_YERPE/172-270
D1TWW5_YERPE/115-210
D1TX89_YERPE/159-258
D1U1B0_YERPE/229-326
D1VYR8_9BACT/167-272
D1VZN3_9BACT/217-308
D1W002_9BACT/269-361
D1W185_9BACT/107-203
D1W216_9BACT/550-642
D1W2C6_9BACT/280-371
D1W476_9BACT/281-372
D1W4Y1_9BACT/216-307
D1W597_9BACT/109-205
D1W5D4_9BACT/155-260
D1W5R5_9BACT/285-379
D1W5S8_9BACT/287-379
D1W8S5_9BACT/537-628
D1XQE8_9ACTO/103-199
D1XVJ2_9BACT/154-259
D1XXX2_9BACT/111-206
D1XYQ1_9BACT/274-352
D1Y0J9_9BACT/273-353
D1Y9P9_PROAC/258-354
D1YM41_9FIRM/242-337
D2A7S9_SHIF2/120-217
D2A9D8_SHIF2/72-167
D2AAC9_SHIF2/112-207
D2ABL2_SHIF2/232-329
D2AHI5_SHIF2/55-151
D2AI81_SHIF2/160-259
D2AM86_FRATE/281-380
D2AMY3_FRATE/69-175
D2AMZ4_FRATE/77-169
D2AQB3_STRRD/82-184
D2BEH2_STRRD/267-363
D2BTK3_DICD5/230-327
D2BVD1_DICD5/67-163
D2BWY5_DICD5/156-256
D2C6I3_THENR/114-198
D2ESY8_9BACE/399-494
D2ETK6_9BACE/278-365
D2ETL3_9BACE/259-346
D2ETT2_9BACE/112-208
D2EYL7_9BACE/298-389
D2EYX2_9BACE/181-273
D2KAR8_AERHY/224-320
D2KX68_PSESZ/139-237
D2KX72_PSESZ/166-264
D2L230_9DELT/68-163
D2L2E2_9DELT/192-288
D2L2H0_9DELT/144-242
D2L8K8_9DELT/133-234
D2L951_9DELT/189-287
D2L9Q1_9DELT/241-336
D2LAK4_9DELT/107-207
D2MHJ9_9BACT/45-142
D2MQY6_CAMJE/61-158
D2MRI6_CAMJE/122-218
D2MS84_CAMJE/187-294
D2MUL1_CAMJE/215-310
D2MX36_CAMJE/187-294
D2MZS5_CAMJE/215-310
D2N029_CAMJE/122-218
D2N0B9_CAMJE/61-158
D2NC33_ECOS5/121-218
D2NCF2_ECOS5/115-210
D2NFA8_ECOS5/72-167
D2NGE2_ECOS5/226-323
D2NJG3_ECOS5/160-259
D2NLF7_ECOS5/55-151
D2NLX5_ECOS5/437-533
D2NZE9_LISM1/155-257
D2PAS4_LISM2/155-257
D2Q218_KRIFD/225-321
D2QBD8_SPILD/328-423
D2QDV9_SPILD/563-659
D2QEA2_SPILD/296-391
D2QF86_SPILD/342-435
D2QGA0_SPILD/202-297
D2QGQ2_SPILD/600-695
D2QH43_SPILD/786-881
D2QH59_SPILD/118-213
D2QHY2_SPILD/578-665
D2QIG9_SPILD/137-232
D2QIS0_SPILD/39-134
D2QJN8_SPILD/179-276
D2QJN8_SPILD/56-150
D2QKM4_SPILD/323-418
D2QM05_SPILD/647-742
D2QNT5_SPILD/259-354
D2QQS4_SPILD/218-315
D2QQS4_SPILD/72-164
D2QQW7_SPILD/121-211
D2QQX4_SPILD/556-651
D2QR37_SPILD/688-787
D2QRL8_SPILD/703-798
D2QRY3_SPILD/433-528
D2QSB1_SPILD/168-268
D2QV01_SPILD/81-194
D2R3Z6_PIRSD/201-309
D2R536_PIRSD/122-223
D2R664_PIRSD/170-269
D2RKM1_ACIFV/91-211
D2RKT4_ACIFV/248-343
D2S9L5_GEOOG/172-271
D2T369_ERWP6/71-167
D2T3N5_ERWP6/98-208
D2T456_ERWP6/291-389
D2T602_ERWP6/158-257
D2T9R6_ERWP6/160-259
D2TBQ9_ERWP6/286-385
D2TDA8_ERWP6/231-328
D2THT1_CITRI/345-443
D2THU7_CITRI/489-585
D2TJV5_CITRI/115-210
D2TJY3_CITRI/184-281
D2TMY5_CITRI/161-260
D2TPE3_CITRI/72-167
D2TS87_CITRI/227-324
D2TUM9_CITRI/55-151
D2TYI7_9ENTR/158-257
D2TZJ2_9ENTR/231-328
D2U0F4_9ENTR/79-175
D2U973_XANAP/92-196
D2U9H2_XANAP/68-164
D2UAJ1_XANAP/132-219
D2UB90_XANAP/255-351
D2UCU5_XANAP/125-220
D2UDA0_XANAP/161-259
D2UFN1_XANAP/213-295
D2UGA9_XANAP/174-274
D2X3H0_ENTSA/223-320
D2YAT3_VIBMI/194-293
D2YBA6_VIBMI/92-187
D2YBK3_VIBMI/240-336
D2YBL9_VIBMI/170-269
D2YBV8_VIBMI/71-164
D2YCJ9_VIBMI/158-254
D2YD76_VIBMI/218-313
D2YGB3_VIBMI/118-213
D2YHF6_VIBMI/72-167
D2YI60_VIBMI/186-283
D2YJN5_VIBMI/88-183
D2YM68_VIBMI/98-192
D2YM90_VIBMI/71-164
D2YMY2_VIBMI/212-307
D2YNS9_VIBMI/158-254
D2YP12_VIBMI/72-167
D2YPM4_VIBMI/194-293
D2YQH6_VIBMI/92-187
D2YQR2_VIBMI/186-283
D2YS31_VIBMI/170-269
D2YS47_VIBMI/232-328
D2YSI6_VIBMI/118-213
D2YW24_ZYMMO/116-203
D2Z3L0_9BACT/128-227
D2ZAP7_9ENTR/234-331
D2ZDS2_9ENTR/161-260
D2ZGY0_9ENTR/72-167
D2ZHE4_9ENTR/171-281
D2ZI29_9ENTR/115-210
D2ZJ56_9ENTR/56-152
D2ZJB4_9ENTR/432-528
D2ZK96_9ENTR/345-443
D2ZKB2_9ENTR/490-586
D2ZTZ4_NEIMU/75-170
D2ZY05_NEIMU/284-383
D2ZY78_NEIMU/91-185
D3A415_NEISU/91-185
D3A5A0_NEISU/284-383
D3A5G9_NEISU/111-206
D3AHL8_9CLOT/139-238
D3CV53_9ACTO/306-400
D3CX96_9ACTO/89-182
D3D2H2_9ACTO/103-196
D3DGW3_HYDTT/119-213
D3DHV5_HYDTT/227-322
D3E7A2_GEOS4/147-247
D3ELI9_GEOS4/159-259
D3EZI5_CONWI/507-600
D3F406_CONWI/162-261
D3FBC3_CONWI/813-905
D3FBM1_CONWI/615-707
D3FK03_CAMJI/122-218
D3FKB5_CAMJI/187-294
D3FL99_CAMJI/61-158
D3FNW1_CAMJI/215-310
D3FX74_BACPE/136-235
D3GSC3_ECO44/166-263
D3GUV9_ECO44/448-544
D3GXE7_ECO44/160-259
D3GY89_ECO44/72-167
D3H0H9_ECO44/226-323
D3H1I5_ECO44/115-210
D3H4L9_ECO44/55-151
D3HJ93_LEGLN/70-165
D3HKI6_LEGLN/113-208
D3HLA3_LEGLN/61-157
D3HUU0_9BACT/53-146
D3HVV0_9BACT/277-367
D3HWC1_9BACT/123-218
D3HWP6_9BACT/155-260
D3HZS9_9BACT/519-610
D3I382_9BACT/154-259
D3I3F6_9BACT/111-206
D3I3U5_9BACT/355-442
D3I4N0_9BACT/507-598
D3I5J3_9BACT/298-378
D3I6W6_9BACT/289-381
D3I6Z3_9BACT/276-356
D3IB13_9BACT/157-257
D3ICV5_9BACT/296-388
D3IDV4_9BACT/107-203
D3IE06_9BACT/301-391
D3IE32_9BACT/194-294
D3IEQ0_9BACT/508-600
D3IG16_9BACT/107-203
D3IG79_9BACT/512-605
D3IGV6_9BACT/281-371
D3IHU3_9BACT/329-410
D3IL83_9BACT/170-270
D3ILP9_9BACT/306-397
D3J1K8_9ENTR/200-297
D3J1K9_9ENTR/27-111
D3J1N6_9ENTR/200-297
D3JAF9_PSEFL/66-156
D3JAG0_PSEFL/65-155
D3JAG3_PSEFL/65-155
D3JAG5_PSEFL/66-156
D3JAG9_PSEFL/66-156
D3KPN1_LISMO/169-271
D3L389_9BACT/129-227
D3LY58_9ACTO/291-385
D3LYX6_9ACTO/117-212
D3MH85_PROAC/263-359
D3MJ99_PROAC/263-359
D3NQS9_AZOS1/1-63
D3NT65_AZOS1/350-455
D3NT94_AZOS1/53-149
D3NU38_AZOS1/250-349
D3NVK6_AZOS1/390-494
D3NXE4_AZOS1/43-139
D3NY18_AZOS1/310-407
D3NYT7_AZOS1/94-189
D3P6Z5_AZOS1/241-336
D3P7I4_AZOS1/243-338
D3P8Y3_DEFDS/124-222
D3PBE7_DEFDS/97-193
D3QM95_ECOCB/99-216
D3QMT4_ECOCB/72-167
D3QNW3_ECOCB/55-151
D3QPF3_ECOCB/230-327
D3QUY3_ECOCB/115-210
D3QW06_ECOCB/160-259
D3QWQ2_ECOCB/120-217
D3RCZ0_KLEVT/115-210
D3RI44_KLEVT/438-534
D3RK49_KLEVT/55-151
D3RKR8_KLEVT/226-323
D3RM57_KLEVT/73-168
D3RNP9_ALLVD/118-213
D3RPH9_ALLVD/503-598
D3RQI3_ALLVD/86-187
D3RQP4_ALLVD/152-251
D3RR71_ALLVD/76-172
D3RRA8_ALLVD/171-269
D3RRD8_ALLVD/172-269
D3RRE1_ALLVD/104-219
D3RRY9_ALLVD/248-344
D3RU28_ALLVD/570-662
D3S978_THISK/160-258
D3S9I5_THISK/163-261
D3SA37_THISK/131-226
D3SAE9_THISK/106-222
D3SD63_THISK/103-201
D3SDH3_THISK/114-209
D3SDP9_THISK/181-273
D3SF15_THISK/83-178
D3SF25_THISK/173-270
D3SGU3_THISK/500-593
D3SLD7_THEAH/126-224
D3SN02_THEAH/227-322
D3SPM0_THEAH/110-204
D3T7B3_THEIA/120-219
D3T7M6_THEIA/91-204
D3UGJ8_HELM1/131-234
D3UGT2_HELM1/63-158
D3UKL4_LISSS/155-257
D3UV67_CHLTS/83-180
D3UWT4_XENBS/247-344
D3UZV1_XENBS/66-161
D3V2T1_XENBS/158-258
D3V3B7_XENBS/290-388
D3VAP8_XENNA/75-170
D3VC14_XENNA/243-340
D3VC34_XENNA/158-258
D3VHD5_XENNA/291-391
D3VJ32_XENNA/57-152
D4B641_9ENTR/161-260
D4BBQ9_9ENTR/236-333
D4BC66_9ENTR/71-166
D4BDP3_9ENTR/184-281
D4BHQ9_9ENTR/55-151
D4BIG8_9ENTR/115-210
D4BKH4_9ENTR/225-328
D4BV33_PRORE/158-256
D4BVF4_PRORE/239-336
D4BW95_PRORE/79-175
D4CI33_9CLOT/224-294
D4CRK3_9FUSO/67-162
D4CSJ3_9FUSO/1-84
D4CSU5_9FUSO/1-73
D4CSY6_9FUSO/1-66
D4CUE4_9FUSO/96-207
D4CXX8_9FUSO/107-202
D4CXZ4_9FUSO/300-394
D4CY51_9FUSO/79-174
D4CYT2_9FUSO/37-122
D4DPH2_NEIEG/148-236
D4DS09_NEIEG/46-141
D4DT22_NEIEG/90-184
D4DTP5_NEIEG/157-255
D4DXF3_SEROD/62-157
D4DZP2_SEROD/115-210
D4E4S2_SEROD/282-380
D4E4T4_SEROD/157-256
D4E5C8_SEROD/232-330
D4E838_SEROD/239-336
D4E9I0_SEROD/78-173
D4EC18_AGGAC/232-327
D4EC59_AGGAC/242-337
D4EC71_AGGAC/144-237
D4ECN9_AGGAC/54-150
D4F3V2_EDWTA/232-329
D4F422_EDWTA/161-260
D4F665_EDWTA/58-153
D4F8E1_EDWTA/69-164
D4FAU1_EDWTA/115-210
D4FVU7_BACNA/143-243
D4G048_BACNA/129-228
D4GA95_TREPC/312-408
D4GB47_TREPC/371-467
D4GBE1_TREPC/124-226
D4GD00_PANAM/287-385
D4GFJ4_PANAM/465-561
D4GFX4_PANAM/132-227
D4GGV1_PANAM/160-259
D4GHM0_PANAM/291-389
D4GMM0_PANAM/91-186
D4GNK9_PANAM/243-340
D4H1U8_DENA2/558-653
D4H2N0_DENA2/124-222
D4H640_DENA2/265-361
D4H6D1_DENA2/182-288
D4HA38_PROAS/263-359
D4HVG2_ERWAC/160-259
D4HYX4_ERWAC/158-257
D4HZD4_ERWAC/71-167
D4I0C9_ERWAC/231-328
D4I0R4_ERWAC/291-389
D4I1T2_ERWAC/286-385
D4I231_ERWAC/431-527
D4I4H2_ERWAC/116-211
D4I8V8_ERWAE/158-257
D4I907_ERWAE/71-167
D4IA27_ERWAE/231-328
D4IBF0_ERWAE/286-385
D4IE23_ERWAE/431-527
D4IF88_ERWAE/160-259
D4IFK3_ERWAE/116-211
D4IFS2_ERWAE/291-389
D4IKP2_9BACT/382-477
D4IQL8_9BACT/291-384
D4IVL5_BUTFI/191-291
D4JX20_9FIRM/139-237
D4KCS5_9FIRM/273-370
D4LTN4_9FIRM/176-290
D4MNJ2_9FIRM/139-237
D4PBN2_9FLAO/244-326
D4PBN3_9FLAO/244-326
D4PBN5_9FLAO/244-326
D4PIF7_LISMO/169-271
D4PRL4_LISMO/169-271
D4Q3C7_LISMO/169-271
D4S1A0_9FIRM/154-253
D4S5D8_9FIRM/135-235
D4SQN5_9XANT/167-266
D4SRD4_9XANT/293-387
D4SRQ2_9XANT/92-196
D4SRS4_9XANT/173-271
D4SU84_9XANT/214-293
D4SX42_9XANT/125-220
D4SXQ4_9XANT/310-409
D4SXW1_9XANT/68-164
D4T0J0_9XANT/84-177
D4T0S0_9XANT/255-351
D4T1D9_9XANT/37-132
D4T3N8_9XANT/214-293
D4T467_9XANT/167-266
D4T4R1_9XANT/92-196
D4T542_9XANT/68-164
D4T5T7_9XANT/125-220
D4T7J6_9XANT/310-409
D4T945_9XANT/255-351
D4TAB5_9XANT/173-271
D4THN7_9NOST/54-191
D4TTJ5_9NOST/52-193
D4U255_9ACTO/294-387
D4U257_9ACTO/239-332
D4U259_9ACTO/126-220
D4V3U6_BACVU/283-380
D4V563_BACVU/304-394
D4V7E2_BACVU/116-221
D4VAQ6_BACVU/193-298
D4VE16_BACVU/266-354
D4VFQ5_9BACE/212-300
D4VH06_9BACE/205-298
D4VIR9_9BACE/378-473
D4VK30_9BACE/112-217
D4VKT0_9BACE/205-295
D4VLJ2_9BACE/132-232
D4VM56_9BACE/281-375
D4VPN8_9BACE/202-293
D4VQL8_9BACE/291-382
D4VT82_9BACE/279-370
D4WAV5_BACOV/205-295
D4WBE6_BACOV/132-232
D4WC14_BACOV/291-382
D4WCG6_BACOV/378-473
D4WCV9_BACOV/161-261
D4WFB4_BACOV/299-390
D4WG07_BACOV/202-293
D4WI27_BACOV/193-284
D4WI34_BACOV/291-384
D4WII1_BACOV/212-300
D4WK41_BACOV/195-302
D4WKY3_BACOV/281-375
D4WLC9_BACOV/112-217
D4WN63_BACOV/340-430
D4WNA8_BACOV/96-205
D4WRF4_BACOV/281-375
D4WS97_BACOV/205-298
D4WSM3_BACOV/205-295
D4WST1_BACOV/378-473
D4WUC6_BACOV/132-232
D4WV03_BACOV/296-387
D4WW80_BACOV/212-300
D4WZG6_BACOV/129-234
D4X0C2_BACOV/202-293
D4X3D7_BACOV/279-370
D4X7F9_9BURK/63-158
D4X7Q5_9BURK/104-199
D4X9K5_9BURK/87-182
D4XE86_9BURK/187-285
D4XEB5_9BURK/92-196
D4XJT7_9BURK/177-276
D4XK25_ACIHA/78-174
D4XNF5_ACIHA/112-207
D4XSK0_ACIHA/153-248
D4XTK4_ACIHA/57-152
D4Y3B4_BACTR/139-239
D4YN24_9MICO/275-370
D4YN37_9MICO/295-392
D4YN39_9MICO/295-393
D4Z0E2_SPHJU/253-348
D4Z384_SPHJU/132-227
D4Z553_SPHJU/115-210
D4Z5P7_SPHJU/65-151
D4Z5R1_SPHJU/180-278
D4Z6M3_SPHJU/66-162
D4Z822_SPHJU/176-273
D4ZCP7_SHEVD/80-174
D4ZCS6_SHEVD/76-172
D4ZCW6_SHEVD/224-319
D4ZEZ9_SHEVD/115-210
D4ZFS9_SHEVD/170-266
D4ZH10_SHEVD/249-346
D4ZH76_SHEVD/105-200
D4ZHE6_SHEVD/205-304
D4ZIM2_SHEVD/133-229
D4ZJ50_SHEVD/93-188
D4ZJA6_SHEVD/183-279
D4ZJB3_SHEVD/77-172
D4ZJG1_SHEVD/140-235
D4ZMK7_SHEVD/222-315
D4ZTI1_SPIPL/122-249
D5A077_SPIPL/93-180
D5A579_SPIPL/180-276
D5AM83_RHOCB/497-592
D5AME4_RHOCB/119-214
D5AMX9_RHOCB/71-167
D5AQC5_RHOCB/305-413
D5ARB4_RHOCB/66-162
D5ARK1_RHOCB/87-177
D5ASF6_RHOCB/201-296
D5ASS0_RHOCB/204-300
D5AUZ2_RHOCB/177-274
D5AY46_RICPP/52-147
D5B084_YERPZ/61-156
D5B0E8_YERPZ/397-501
D5B0L6_YERPZ/80-178
D5B0N8_YERPZ/441-539
D5B1R4_YERPZ/170-268
D5B1X5_YERPZ/447-543
D5B3E9_YERPZ/67-162
D5B5C5_YERPZ/229-326
D5B5F4_YERPZ/447-543
D5B5X0_YERPZ/115-210
D5B7R3_YERPZ/159-258
D5BAP3_ZUNPS/157-258
D5BDC3_ZUNPS/194-295
D5BDN9_ZUNPS/358-453
D5BFB7_ZUNPS/114-209
D5BHJ0_ZUNPS/152-252
D5BHJ6_ZUNPS/509-611
D5BM63_ZUNPS/422-515
D5BPE0_PUNMI/97-239
D5BPM2_PUNMI/270-376
D5BPP1_PUNMI/84-180
D5BS10_PUNMI/276-376
D5BVY2_NITHN/121-216
D5BWU0_NITHN/198-293
D5BX50_NITHN/157-256
D5BXU7_NITHN/171-266
D5BYY1_NITHN/99-215
D5C242_NITHN/151-249
D5C2J0_NITHN/94-192
D5C4X1_NITHN/87-182
D5C5N2_ENTCC/161-260
D5C6E9_ENTCC/290-388
D5C7Y2_ENTCC/406-461
D5C880_ENTCC/56-152
D5CBI9_ENTCC/115-210
D5CE97_ENTCC/235-332
D5CGM1_ENTCC/72-167
D5CI18_ENTCC/200-298
D5CIL4_ENTCC/158-258
D5CMS5_SIDLE/71-167
D5CMU7_SIDLE/175-273
D5CMW5_SIDLE/137-235
D5CP33_SIDLE/72-177
D5CPZ5_SIDLE/59-155
D5CQE9_SIDLE/102-197
D5CVH5_ECOKI/115-212
D5CXU9_ECOKI/72-167
D5CY77_ECOKI/55-151
D5CZ95_ECOKI/437-533
D5CZC6_ECOKI/222-319
D5D3S4_ECOKI/115-210
D5D4S0_ECOKI/160-259
D5DE23_BACMD/163-263
D5DN08_BACMD/92-191
D5DQD7_BACMQ/163-263
D5DTZ2_BACMQ/92-191
D5EJ75_CORAD/89-186
D5ERW9_PRER2/108-204
D5ESI4_PRER2/525-616
D5EUV0_PRER2/286-380
D5EW45_PRER2/272-367
D5H5A1_SALRM/472-565
D5H5P1_SALRM/164-259
D5H7L4_SALRM/220-313
D5HBI1_SALRM/67-172
D5HCH9_SALRM/133-233
D5HCS5_SALRM/102-206
D5HHG2_9FIRM/2-88
D5MGE2_9BACT/173-280
D5MGJ4_9BACT/103-184
D5MJM5_9BACT/122-218
D5MJZ1_9BACT/110-206
D5MK77_9BACT/146-241
D5MMK8_9BACT/80-176
D5MVN6_BACSU/144-244
D5N2C2_BACSU/129-228
D5N7V8_9BURK/92-196
D5N854_9BURK/126-225
D5N984_9BURK/457-548
D5NAR8_9BURK/180-279
D5NBD4_9BURK/477-576
D5NDX9_9BURK/234-331
D5NDZ6_9BURK/246-340
D5NG64_9BURK/337-435
D5NI02_9BURK/215-310
D5NI47_9BURK/101-197
D5NJD5_9BURK/441-531
D5NLT9_9BURK/180-279
D5NPB8_9BURK/66-162
D5NPP5_9BURK/107-202
D5NRL2_9BURK/144-240
D5Q0X8_CLODI/126-225
D5Q462_CLODI/86-196
D5QBF5_GLUHA/207-312
D5QBF7_GLUHA/163-252
D5QCQ5_GLUHA/284-385
D5QD86_GLUHA/27-117
D5QJ88_GLUHA/55-151
D5QJE3_GLUHA/233-318
D5QJK2_GLUHA/272-373
D5QPB9_METTR/61-157
D5QTE8_METTR/279-366
D5QTX1_METTR/846-930
D5QUJ1_METTR/93-192
D5QUJ3_METTR/98-196
D5QUX7_METTR/274-371
D5QW77_METTR/478-564
D5QWK2_METTR/334-434
D5RC11_FUSNN/78-173
D5RCH3_FUSNN/291-385
D5REW7_FUSNN/103-198
D5RFX0_FUSNN/70-153
D5RG37_9PROT/184-282
D5RJP5_9PROT/50-151
D5RM34_9PROT/42-140
D5RMZ9_9PROT/1-90
D5RND6_9PROT/1-90
D5RQF4_9PROT/35-124
D5RRI7_9PROT/119-226
D5RS57_9PROT/266-361
D5RTL6_9PROT/28-124
D5RWJ6_CLODI/128-227
D5RZH4_CLODI/86-196
D5SQ32_PLAL2/87-188
D5SY95_PLAL2/147-252
D5T622_LEGP2/71-166
D5T7J3_LEGP2/194-294
D5T8L0_LEGP2/83-179
D5T9P3_LEGP2/113-209
D5TBJ2_LEGP2/189-285
D5TE35_LEGP2/122-220
D5TVR5_BACT1/118-218
D5TYQ7_BACT1/148-248
D5U6H1_BRAM5/299-394
D5U7T9_BRAM5/69-166
D5U7U8_BRAM5/36-139
D5U8U1_BRAM5/140-249
D5U9J4_BRAM5/75-169
D5U9J5_BRAM5/85-177
D5UDC5_CELFN/295-384
D5UFU8_CELFN/270-366
D5UIA3_CELFN/248-343
D5UKJ9_CELFN/93-185
D5UZ87_ARCNC/132-234
D5V125_ARCNC/78-173
D5V2H7_ARCNC/240-335
D5V3Q8_ARCNC/167-263
D5V842_MORCR/427-522
D5V8G3_MORCR/117-212
D5V8P2_MORCR/87-203
D5V8R6_MORCR/331-430
D5VD82_MORCR/70-166
D5VEQ6_CAUST/78-173
D5VKQ8_CAUST/186-283
D5VMV8_CAUST/85-181
D5VNG7_CAUST/283-378
D5VPA7_CAUST/303-398
D5VPE6_CAUST/117-213
D5VPM9_CAUST/48-143
D5W146_CLOB2/129-228
D5W3F0_CLOB2/132-231
D5W4L5_BURSC/107-202
D5W6H5_BURSC/181-280
D5WAS4_BURSC/441-531
D5WAZ4_BURSC/101-195
D5WBV2_BURSC/223-321
D5WC69_BURSC/65-161
D5WFR0_BURSC/179-278
D5WII2_BURSC/300-396
D5WIX5_BURSC/92-196
D5WLL3_BURSC/338-436
D5WLL8_BURSC/450-546
D5WRC9_BACT2/143-241
D5X0F3_THIK1/147-245
D5X295_THIK1/113-208
D5X5A6_THIK1/77-173
D5X667_THIK1/119-214
D5XCS5_THEPJ/128-227
D5XRJ7_MYCTU/224-319
D5Y1M7_MYCTU/224-319
D5YD75_MYCTU/224-319
D5YPK1_MYCTU/224-319
D5Z1E1_MYCTU/130-225
D5ZDW9_MYCTU/224-319
D5ZQC2_9ACTO/97-193
D6A0F6_9ACTO/110-206
D6AJE6_STRFL/108-203
D6B2H4_9ACTO/101-196
D6BD73_9FUSO/214-307
D6BEP3_9FUSO/22-117
D6BGB4_9FUSO/107-202
D6BHH6_9FUSO/78-173
D6BJA8_9FUSO/60-155
D6BWD2_CAMCO/135-224
D6BWD3_CAMCO/135-224
D6BWD4_CAMCO/135-224
D6BWD5_CAMCO/135-224
D6BWD8_CAMCO/122-211
D6BWD9_CAMCO/135-224
D6BWE0_CAMCO/135-224
D6BWE5_CAMCO/134-223
D6BWG0_CAMJE/122-211
D6BWG5_CAMJE/122-211
D6CLM3_THIS3/79-175
D6CM72_THIS3/119-214
D6CMM8_THIS3/72-167
D6CQE0_THIS3/147-245
D6CRP4_THIS3/75-164
D6CUI1_THIS3/113-208
D6CX44_9BACE/281-375
D6CYT1_9BACE/132-232
D6CZB2_9BACE/281-372
D6D2Z0_9BACE/299-396
D6D4A2_9BACE/279-370
D6D609_9BACE/212-300
D6D691_9BACE/296-387
D6D797_9BACE/194-284
D6D7G9_9BACE/112-217
D6DP25_ENTCL/115-210
D6DQ48_ENTCL/161-260
D6DQD9_ENTCL/290-388
D6DQQ8_ENTCL/438-534
D6DV29_ENTCL/72-167
D6DWU6_ENTCL/41-137
D6EXL9_STRLI/103-199
D6F2H9_MYCTU/224-319
D6FP03_MYCTU/224-319
D6GBL1_9ENTR/435-531
D6GE83_9ENTR/438-534
D6GGK1_9ENTR/73-168
D6GH78_9ENTR/226-323
D6GHV4_9ENTR/55-151
D6GL49_9ENTR/115-210
D6H5Z3_NEIGO/98-192
D6H612_NEIGO/111-206
D6H7W4_NEIGO/82-170
D6HSF9_ECOLX/120-217
D6HUB3_ECOLX/72-167
D6HV08_ECOLX/230-327
D6HY35_ECOLX/160-259
D6HZV2_ECOLX/55-151
D6I1S7_ECOLX/115-210
D6I5F0_ECOLX/120-217
D6I6W8_ECOLX/72-167
D6I8M6_ECOLX/226-323
D6IBK0_ECOLX/160-259
D6IC60_ECOLX/55-151
D6IFD2_ECOLX/115-210
D6IKK5_ECOLX/177-274
D6IM28_ECOLX/222-319
D6IND6_ECOLX/72-167
D6IR11_ECOLX/160-259
D6ITV8_ECOLX/55-151
D6IVY7_ECOLX/115-210
D6J702_ECOLX/327-425
D6J768_ECOLX/166-263
D6J862_ECOLX/72-167
D6J8S2_ECOLX/226-323
D6JAH0_ECOLX/93-192
D6JDX8_ECOLX/55-151
D6JGL6_ECOLX/115-210
D6JKB1_NEIGO/98-192
D6JKC9_NEIGO/111-206
D6JR42_ACIG3/370-465
D6JS36_ACIG3/112-207
D6JSV3_ACIG3/79-175
D6JXW0_ACIG3/240-336
D6JZ17_ACIG3/56-151
D6JZM3_9ACTO/108-204
D6KLR1_9FIRM/242-337
D6KQX4_9FIRM/242-337
D6KWT4_9NEIS/84-197
D6KWY9_9NEIS/91-185
D6KX03_9NEIS/111-206
D6KXA0_9NEIS/95-176
D6KXE1_9NEIS/69-159
D6KXU8_9NEIS/382-473
D6L1P9_9NEIS/84-171
D6L1R1_9NEIS/196-292
D6L870_9FUSO/1-46
D6L9B1_9FUSO/68-163
D6LAA0_9FUSO/78-173
D6LAN4_9FUSO/107-202
D6LB32_9FUSO/293-387
D6LD81_9FUSO/1-45
D6LEC7_9FUSO/79-174
D6LEE8_9FUSO/91-208
D6LEH9_9FUSO/291-387
D6LEJ0_9FUSO/107-202
D6LG69_9FUSO/23-118
D6LGW5_9FUSO/70-141
D6LIE5_9FUSO/1-93
D6LIP1_9FUSO/37-132
D6LK56_9RHIZ/62-158
D6LK73_9RHIZ/227-334
D6LKP4_9RHIZ/125-220
D6LQX9_9RHIZ/260-357
D6LR90_9RHIZ/1-69
D6M5U4_9ACTO/99-194
D6MH71_9CLOT/127-225
D6PDL7_9BACT/164-259
D6PKZ5_9ZZZZ/104-203
D6Q006_ANAMA/45-147
D6RVY8_9PAST/175-274
D6RX12_BORVA/285-381
D6RXC2_BORVA/131-240
D6SNE9_9DELT/115-215
D6SPF4_9DELT/257-352
D6SQC8_9DELT/139-239
D6SRD9_9DELT/97-193
D6ST92_9DELT/132-227
D6ST93_9DELT/125-234
D6UMS5_9BACT/158-255
D6UT77_9BACT/399-494
D6UUN9_9BACT/153-249
D6V177_9BRAD/226-326
D6V5R3_9BRAD/159-258
D6V6V2_9BRAD/362-457
D6V793_9BRAD/223-329
D6V7B8_9BRAD/57-153
D6XQ58_HELPV/125-227
D6XQZ7_HELPV/81-176
D6XSK2_BACIE/140-239
D6Y8M7_THEBD/81-183
D6Y8U4_THEBD/68-161
D6YE25_CHLT5/83-180
D6YG71_CHLT7/83-180
D6YIT9_CHLT0/83-180
D6YLG2_CHLTG/83-180
D6YN72_CHLT1/83-180
D6YQK4_PANVC/52-148
D6YTN6_WADCW/141-238
D6YYV1_CHLT9/83-180
D6Z1D8_DESAT/185-280
D6Z2F8_DESAT/91-186
D6Z2X5_DESAT/124-224
D6ZKE5_MOBCV/151-249
D7A782_STAND/58-154
D7A7A8_STAND/229-335
D7A929_STAND/96-193
D7AAB7_STAND/228-324
D7AE34_GEOSK/147-246
D7AEA7_GEOSK/320-416
D7AGS5_GEOSK/232-328
D7AGS5_GEOSK/358-454
D7AHF2_GEOSK/175-277
D7AJH8_GEOSK/415-512
D7ALW0_GEOSK/90-186
D7AMC6_GEOSK/84-180
D7ATB1_THEM3/120-219
D7B248_NOCDD/154-251
D7B5M1_NOCDD/189-290
D7B987_NOCDD/253-354
D7BRX7_STRBB/123-218
D7CPJ5_SYNLT/138-237
D7D2Z4_GEOSC/148-248
D7DE72_CHLTD/97-194
D7DHE1_CHLTL/97-194
D7DHJ1_METS0/256-350
D7DJ34_METS0/173-272
D7DJ45_METS0/147-245
D7DJF6_METS0/76-172
D7DMH4_METS0/110-205
D7DMU0_METS0/87-183
D7DNL5_METS0/165-253
D7DPH0_METS0/509-607
D7DPW7_METS0/261-356
D7ENY3_MYCTU/79-174
D7FCM5_HELP3/77-172
D7FEH4_HELP3/125-227
D7GSQ3_9FIRM/127-233
D7GYV1_BRUAB/125-220
D7H3Z0_BRUAB/62-158
D7H407_BRUAB/227-334
D7H5H0_BRUAB/70-163
D7H5S7_BRUAB/260-357
D7H7L0_VIBCH/186-283
D7H840_VIBCH/118-213
D7H998_VIBCH/92-187
D7H9Q0_VIBCH/71-166
D7HCV3_VIBCH/101-196
D7HE02_VIBCH/211-306
D7HF70_VIBCH/194-293
D7HIP7_VIBCH/71-166
D7HIT8_VIBCH/101-223
D7HJ66_VIBCH/92-187
D7HKC6_VIBCH/118-213
D7HKV0_VIBCH/186-283
D7HL56_VIBCH/194-293
D7HMX5_VIBCH/101-196
D7HQL9_VIBCH/211-306
D7HTI9_PSESS/714-812
D7HU28_PSESS/166-264
D7HWF2_PSESS/120-215
D7HYH2_PSESS/156-251
D7HYP9_PSESS/237-333
D7I0F5_PSESS/306-401
D7I253_PSESS/139-237
D7I393_PSESS/66-161
D7I3J4_PSESS/145-240
D7I4J4_PSESS/177-273
D7I4V6_PSESS/183-279
D7I7D1_9BACE/368-463
D7I8G1_9BACE/191-296
D7I951_9BACE/265-357
D7I9D1_9BACE/282-377
D7I9M2_9BACE/267-358
D7I9N0_9BACE/188-284
D7IB04_9BACE/295-386
D7IC25_9BACE/267-360
D7IF53_9BACE/276-367
D7IF61_9BACE/277-368
D7IFZ8_9BACE/266-358
D7IG02_9BACE/265-358
D7IH37_9BACE/156-256
D7IJ64_9BACE/134-239
D7IJE4_9BACE/204-293
D7IJQ0_9BACE/268-361
D7IJQ3_9BACE/266-359
D7IMC3_9BACE/196-295
D7IN11_9BACE/522-614
D7INJ0_9BACE/196-302
D7IP63_9BACE/166-259
D7IPW2_9BACE/282-375
D7IQQ3_9BACE/326-421
D7IU15_9BACE/110-205
D7IUT4_9BACE/197-305
D7IWV5_9BACE/162-262
D7IZM0_9BACE/296-387
D7J1H2_9BACE/281-375
D7J1Z8_9BACE/129-234
D7J2L0_9BACE/161-261
D7J2P5_9BACE/194-284
D7J2V0_9BACE/212-300
D7J457_9BACE/279-370
D7J4K1_9BACE/293-390
D7J5X5_9BACE/107-202
D7J6U9_9BACE/379-474
D7J7L7_9BACE/282-377
D7J7L8_9BACE/282-373
D7J7N7_9BACE/209-301
D7J893_9BACE/156-256
D7JA57_9BACE/378-473
D7JCQ2_9BACT/531-626
D7JCR4_9BACT/465-560
D7JDH6_9BACT/545-631
D7JDW8_9BACT/479-574
D7JEY0_9BACT/594-689
D7JEY1_9BACT/590-685
D7JJL7_ECOLX/177-274
D7JL51_ECOLX/72-167
D7JLW5_ECOLX/222-319
D7JN40_ECOLX/160-259
D7JSD6_ECOLX/55-151
D7JV46_ECOLX/115-210
D7JYC5_9BACE/156-256
D7JZ36_9BACE/112-217
D7JZC6_9BACE/205-294
D7JZL8_9BACE/217-315
D7K0R5_9BACE/161-261
D7K2N0_9BACE/299-390
D7K2T9_9BACE/148-257
D7K556_9BACE/193-283
D7K563_9BACE/291-385
D7K7R4_9BACE/296-387
D7K9J6_9BACE/281-375
D7N062_9NEIS/102-197
D7N186_9NEIS/284-383
D7N1Q0_9NEIS/111-206
D7N210_9NEIS/65-153
D7N2I8_9NEIS/87-178
D7N3C0_9NEIS/68-162
D7N3R5_9NEIS/178-280
D7N9F1_9BACT/106-202
D7NBR0_9BACT/328-423
D7NCE7_9BACT/311-403
D7ND68_9BACT/154-259
D7NEV3_9BACT/292-386
D7NFN8_9BACT/291-385
D7NG22_9BACT/272-350
D7R818_RIEAN/258-354
D7R819_RIEAN/258-354
D7RTK8_HAEHA/42-137
D7RTK9_HAEHA/47-142
D7RTL0_HAEIF/45-140
D7RTL1_HAEIF/47-142
D7RTL2_HAEIF/38-133
D7RTL3_HAEHA/49-144
D7UI07_LISMO/169-271
D7V0D6_LISGR/147-249
D7VHX6_9SPHI/114-209
D7VJ31_9SPHI/339-433
D7VJ32_9SPHI/337-431
D7VL90_9SPHI/541-635
D7VLQ3_9SPHI/360-455
D7VM34_9SPHI/541-635
D7VM50_9SPHI/68-163
D7VNE2_9SPHI/169-270
D7VPQ5_9SPHI/525-620
D7VPX9_9SPHI/541-640
D7VPY7_9SPHI/546-642
D7VRH3_9SPHI/293-390
D7VRH6_9SPHI/293-390
D7VTI4_9SPHI/342-439
D7VWA2_9FLAO/360-455
D7VYN4_9FLAO/153-254
D7VZK5_9FLAO/29-129
D7W035_9FLAO/114-209
D7W3U5_9FLAO/374-469
D7W448_9FLAO/804-900
D7W684_9FLAO/322-418
D7W7C0_9FLAO/338-436
D7WNZ8_9BACI/133-233
D7X246_ECOLX/230-327
D7X8B4_ECOLX/115-210
D7X9E0_ECOLX/160-259
D7XA88_ECOLX/166-263
D7XC64_ECOLX/55-151
D7XDL4_ECOLX/72-167
D7XI81_ECOLX/70-167
D7XIR6_ECOLX/115-210
D7XJ42_ECOLX/234-331
D7XP72_ECOLX/160-259
D7XQ01_ECOLX/55-151
D7XV36_ECOLX/72-167
D7Y1C8_ECOLX/160-259
D7Y3P5_ECOLX/72-167
D7Y6K2_ECOLX/70-167
D7Y909_ECOLX/115-210
D7YAI3_ECOLX/234-331
D7YAX1_ECOLX/55-151
D7YCK9_ECOLX/70-167
D7YKK0_ECOLX/160-259
D7YLJ1_ECOLX/234-331
D7YM60_ECOLX/55-151
D7YM86_ECOLX/115-210
D7YNK1_ECOLX/72-167
D7YS89_ECOLX/115-210
D7YWB1_ECOLX/70-167
D7YWS0_ECOLX/234-331
D7YY47_ECOLX/437-533
D7Z1Z1_ECOLX/55-151
D7Z5D0_ECOLX/72-167
D7Z659_ECOLX/160-259
D7Z8T6_ECOLX/160-259
D7Z9X5_ECOLX/70-167
D7ZCG9_ECOLX/72-167
D7ZG33_ECOLX/234-331
D7ZKM5_ECOLX/115-210
D7ZKU2_ECOLX/55-151
D7ZPC5_ECOLX/115-210
D7ZPY2_ECOLX/99-216
D7ZR90_ECOLX/160-259
D7ZSN4_ECOLX/72-167
D7ZSV0_ECOLX/70-167
D7ZT80_ECOLX/230-327
D7ZVW9_ECOLX/55-151
D8A328_ECOLX/160-259
D8A3T8_ECOLX/166-263
D8A6G4_ECOLX/115-210
D8A7U9_ECOLX/234-331
D8A836_ECOLX/72-167
D8AGC0_ECOLX/55-151
D8AJ58_ECOLX/72-167
D8AJG0_ECOLX/115-212
D8ANX3_ECOLX/55-151
D8AQM5_ECOLX/230-327
D8ATU8_ECOLX/115-210
D8AVG8_ECOLX/160-259
D8AZD0_ECOLX/115-210
D8B093_ECOLX/230-327
D8B119_ECOLX/70-167
D8B3F4_ECOLX/160-259
D8B5I1_ECOLX/55-151
D8B6A8_ECOLX/72-167
D8BCZ9_ECOLX/437-533
D8BD64_ECOLX/115-210
D8BGH1_ECOLX/160-259
D8BH89_ECOLX/230-327
D8BL48_ECOLX/55-151
D8BLB2_ECOLX/70-167
D8BLZ4_ECOLX/72-167
D8BRS4_ECOLX/115-212
D8BV87_ECOLX/230-327
D8BZZ0_ECOLX/22-118
D8C0B7_ECOLX/72-167
D8C2B0_ECOLX/115-210
D8C546_ECOLX/160-259
D8C6W8_ECOLX/70-167
D8CA53_ECOLX/115-210
D8CBZ7_ECOLX/234-331
D8CGD5_ECOLX/437-533
D8CJ62_ECOLX/55-151
D8CJX0_ECOLX/160-259
D8CLH0_ECOLX/72-167
D8D0B6_COMTE/73-168
D8D5T0_COMTE/172-272
D8D7I3_COMTE/112-207
D8D960_COMTE/106-201
D8DD99_COMTE/79-169
D8DDQ2_COMTE/405-497
D8DSZ8_PREBR/221-330
D8DVL3_PREBR/522-615
D8DWB4_PREBR/114-209
D8DWD3_PREBR/274-368
D8DWM4_PREBR/285-380
D8DX13_PREBR/403-494
D8DY01_PREBR/155-260
D8DZ20_PREBR/311-404
D8DZE1_PREBR/277-365
D8E5Y4_ECOLX/115-210
D8E6S2_ECOLX/160-259
D8E8K0_ECOLX/72-167
D8E9W9_ECOLX/115-212
D8EBW8_ECOLX/234-331
D8EEK7_ECOLX/55-151
D8EH83_ECOLX/115-210
D8EJJ8_ECOLX/72-167
D8EMD7_ECOLX/166-263
D8ESW9_ECOLX/229-326
D8EUS7_ECOLX/160-259
D8EUX3_ECOLX/55-151
D8F1F9_9DELT/332-427
D8F371_9DELT/122-207
D8F9K7_9DELT/1-96
D8FBG6_9DELT/107-205
D8FEP2_9DELT/179-273
D8G0K7_9CYAN/209-304
D8G459_9CYAN/875-964
D8G644_9CYAN/122-248
D8GIV8_CLOLD/133-232
D8GKQ3_CLOLD/137-236
D8GXC5_BACAI/148-248
D8H8C1_BACAI/120-220
D8HJK6_AMYMU/144-239
D8HL03_AMYMU/267-365
D8I923_AMYMU/296-391
D8IBI1_BRAP9/297-392
D8IC72_BRAP9/77-170
D8IC73_BRAP9/75-168
D8IC90_BRAP9/140-249
D8IEB5_BRAP9/64-176
D8IG03_BRAP9/62-159
D8INY3_HERSS/88-183
D8IR48_HERSS/97-192
D8IRI9_HERSS/158-254
D8IST4_HERSS/164-259
D8IUG0_HERSS/36-150
D8IVP7_HERSS/111-206
D8IXE4_HERSS/87-207
D8IZF5_HERSS/168-263
D8J0B7_HERSS/171-270
D8JEB7_ACISD/77-173
D8JER4_ACISD/112-207
D8JMK6_ACISD/153-248
D8JN79_ACISD/56-151
D8JNV7_ACISD/224-320
D8JP06_ACISD/368-463
D8JR70_HYPDA/612-707
D8JRZ8_HYPDA/125-221
D8JRZ9_HYPDA/61-157
D8JSF6_HYPDA/227-333
D8JTY7_HYPDA/454-554
D8JW07_HYPDA/317-414
D8JXI7_HYPDA/283-378
D8K519_NITWC/171-266
D8K759_NITWC/100-228
D8K8I3_NITWC/157-256
D8K8J5_NITWC/126-221
D8K8Q3_NITWC/83-178
D8KB23_NITWC/180-275
D8KBT7_NITWC/99-215
D8MLP8_ERWBE/115-210
D8MM56_ERWBE/434-530
D8MMQ3_ERWBE/290-388
D8MPT5_ERWBE/71-167
D8MQG5_ERWBE/233-330
D8MR83_ERWBE/178-278
D8MRB5_ERWBE/287-386
D8MTB3_ERWBE/160-259
D8MXA0_ERWBE/122-218
D8N087_RALSO/177-272
D8N261_RALSO/165-263
D8N2E1_RALSO/92-196
D8N6I2_RALSO/70-166
D8N8G2_RALSO/103-198
D8NEU1_RALSO/165-263
D8NF07_RALSO/92-196
D8NF82_RALSO/216-323
D8NHK4_RALSO/176-271
D8NMP7_RALSO/71-167
D8NQZ6_RALSO/103-198
D8NWC5_RALSO/102-198
D8NX09_RALSO/71-167
D8P075_RALSO/103-198
D8P401_RALSO/176-271
D8P5T3_RALSO/165-263
D8P693_RALSO/92-196
D8P873_9BACT/105-179
D8P9W0_9BACT/320-424
D8P9Y7_9BACT/366-468
D8P9Y8_9BACT/290-392
D8P9Z5_9BACT/460-555
D8PAH6_9BACT/133-228
D8PBU6_9BACT/109-205
D8PEL9_9BACT/123-218
D8PER1_9BACT/222-318
D8PFN3_9BACT/130-229
D8PFW2_9BACT/89-184
D8PG96_9BACT/197-292
D8PIF9_9BACT/146-242
D9IQY5_HAEPR/245-341
D9IQY6_HAEPR/247-344
D9IQY7_HAEPR/245-342
D9IQY8_HAEPR/245-342
D9IQY9_HAEPR/245-342
D9IQZ1_HAEPR/247-344
D9IQZ2_HAEPR/245-342
D9IQZ4_HAEPR/249-346
D9IQZ5_HAEPR/245-342
D9IQZ6_HAEPR/245-342
D9IQZ7_HAEPR/245-342
D9IQZ8_HAEPR/247-344
D9IQZ9_HAEPR/245-342
D9IR01_HAEPR/247-344
D9IR02_HAEPR/247-344
D9IR09_HAEPR/247-344
D9IR11_HAEPR/247-344
D9IR12_HAEPR/247-344
D9IR13_HAEPR/247-344
D9IR15_HAEPR/247-344
D9IR16_HAEPR/245-342
D9P3V0_ACTPL/144-237
D9P511_ACTPL/54-147
D9P5M5_ACTPL/244-341
D9P8G3_ACTPL/248-345
D9P8Q9_ACTPL/54-147
D9PAS2_ACTPL/144-237
D9PCH0_ACTPL/251-348
D9PCK8_ACTPL/244-341
D9QG27_BRESC/282-377
D9QJ93_BRESC/48-141
D9QLE2_BRESC/181-280
D9QLN5_BRESC/133-227
D9QLV3_BRESC/43-133
D9QLZ3_BRESC/279-374
D9QLZ7_BRESC/118-213
D9QMG8_BRESC/230-326
D9QMJ7_BRESC/96-192
D9QMK8_BRESC/78-173
D9QRJ8_ACEAZ/125-224
D9RA12_CLOSW/126-229
D9RSH2_PREMB/278-358
D9RSJ8_PREMB/289-381
D9RTG1_PREMB/154-259
D9RUL1_PREMB/294-374
D9RVW9_PREMB/488-579
D9RXE1_PREMB/111-206
D9S391_THEOJ/132-231
D9S4Y4_FIBSS/106-201
D9SCJ9_GALCS/65-161
D9SEU2_GALCS/176-275
D9SEW9_GALCS/132-230
D9SF38_GALCS/97-186
D9SFI8_GALCS/234-329
D9SHQ7_GALCS/99-193
D9SI96_GALCS/177-276
D9SKH3_CLOC7/126-223
D9SNP1_CLOC7/138-237
D9SRE1_CLOC7/99-209
D9STN4_CLOC7/138-237
D9SUF1_CLOC7/91-203
D9TL60_CALOO/139-239
D9TRN3_THETC/123-222
D9URT3_9ACTO/100-195
D9UYJ3_9ACTO/193-284
D9V3E8_9ACTO/147-245
D9V5S2_9ACTO/100-190
D9VL47_9ACTO/106-202
D9VWS6_9ACTO/104-200
D9XCT6_STRVR/106-202
D9XRP5_9ACTO/108-204
D9Y2I2_9BURK/58-153
D9Y347_9BURK/811-970
D9Y349_9BURK/101-195
D9Y937_9DELT/231-325
D9YA87_9DELT/120-217
D9YHG9_9DELT/51-147
D9ZFD8_PSEAE/83-151
E0DL77_9RHIZ/113-208
E0DMV0_9RHIZ/62-158
E0DMW8_9RHIZ/227-334
E0DPM4_9RHIZ/27-120
E0DQ16_9RHIZ/260-357
E0DU95_9RHIZ/227-334
E0DUB3_9RHIZ/62-158
E0DUS9_9RHIZ/113-208
E0DYI0_9RHIZ/70-163
E0E0N4_9RHIZ/260-357
E0E6B3_ACTPL/54-147
E0E6U0_ACTPL/144-237
E0E940_ACTPL/93-210
E0E9T3_ACTPL/249-346
E0EB06_ACTPL/244-341
E0ECE7_ACTPL/54-147
E0ECW4_ACTPL/144-237
E0EFP4_ACTPL/248-345
E0EGZ1_ACTPL/244-341
E0EIL0_ACTPL/58-151
E0EJ27_ACTPL/25-119
E0ELS9_ACTPL/248-345
E0EN00_ACTPL/244-341
E0EW73_ACTPL/54-147
E0EWP2_ACTPL/144-237
E0EZ07_ACTPL/93-210
E0EZP5_ACTPL/249-346
E0F0X5_ACTPL/244-341
E0F2H4_ACTPL/54-147
E0F2Z9_ACTPL/144-237
E0F5R8_ACTPL/248-345
E0F713_ACTPL/244-341
E0F8L8_ACTPL/54-147
E0F945_ACTPL/144-237
E0FBF1_ACTPL/93-210
E0FC53_ACTPL/249-346
E0FDI1_ACTPL/244-341
E0FEW1_ACTPL/54-147
E0FFD0_ACTPL/144-237
E0FI25_ACTPL/248-339
E0FJA2_ACTPL/244-334
E0FKP4_ACTPL/54-147
E0FLF0_ACTPL/144-237
E0FP51_ACTPL/249-346
E0FQE7_ACTPL/244-341
E0FTB2_9THEO/119-218
E0FWU3_9THEO/91-204
E0HJK3_9GAMM/330-428
E0HKK4_9GAMM/183-280
E0HKL1_9GAMM/77-172
E0HL64_9GAMM/188-287
E0HMG3_9GAMM/92-187
E0HQS1_9GAMM/124-219
E0HR92_9GAMM/162-257
E0HTN5_9GAMM/79-175
E0HUD1_9GAMM/168-265
E0HUK9_9GAMM/257-353
E0HVE2_9GAMM/176-268
E0I8T8_9BACL/156-256
E0IE93_9BACL/144-244
E0IH97_9GAMM/92-187
E0IKE7_9GAMM/330-428
E0IL16_9GAMM/188-287
E0IM32_9GAMM/183-280
E0IM39_9GAMM/77-172
E0IM62_9GAMM/257-353
E0IPN1_9GAMM/162-257
E0IR37_9GAMM/176-268
E0IS64_9GAMM/124-219
E0IT68_9GAMM/79-175
E0ITB6_9GAMM/168-265
E0IZ85_ECOLW/222-319
E0J228_ECOLW/437-533
E0J3M1_ECOLW/166-263
E0J568_ECOLW/160-259
E0J5G1_ECOLW/115-210
E0J6E6_ECOLW/72-167
E0J708_ECOLW/55-151
E0J9M9_RHIME/226-333
E0J9R7_RHIME/70-166
E0JBN2_RHIME/120-215
E0JE52_RHIME/518-618
E0JI58_RHIME/214-339
E0JNP1_RHIME/287-384
E0JRU1_RHIME/82-177
E0JYE1_RHIME/226-333
E0JYH9_RHIME/70-166
E0JZ79_RHIME/374-474
E0K062_RHIME/287-384
E0K686_RHIME/120-215
E0L2R4_STRVO/106-201
E0LHK4_SPHCR/179-276
E0LIG0_SPHCR/115-210
E0LJU9_SPHCR/251-346
E0LKF9_SPHCR/180-278
E0LKH3_SPHCR/66-153
E0LLW2_SPHCR/65-161
E0LP07_SPHCR/130-225
E0LT96_9ENTR/52-148
E0LU00_9ENTR/99-216
E0LUE9_9ENTR/74-169
E0LW64_9ENTR/160-259
E0LYN4_9ENTR/232-329
E0LZ71_9ENTR/290-388
E0LZZ3_9ENTR/287-385
E0M1A7_9ENTR/115-210
E0M2P2_9ENTR/440-536
E0MJF6_9RHOB/114-210
E0MLZ6_9RHOB/453-553
E0MMG3_9RHOB/259-357
E0MPS2_9RHOB/996-1091
E0MQH2_9RHOB/227-334
E0MQR4_9RHOB/68-163
E0N3J9_9ACTO/151-249
E0N6M4_NEIME/104-197
E0NSI8_9BACT/154-254
E0NT68_9BACT/277-367
E0NTA7_9BACT/331-411
E0NU98_9BACT/523-614
E0NVA6_9BACT/285-379
E0NVJ5_9BACT/108-204
E0P1Z6_9FIRM/136-236
E0QBP6_CAMCO/186-293
E0QDB9_CAMCO/228-323
E0QEF2_CAMCO/61-158
E0QF38_CAMCO/122-218
E0QHG8_9FIRM/129-231
E0QIK3_9FIRM/334-428
E0QIK4_9FIRM/329-423
E0QNP9_9ACTO/151-250
E0QUW6_ECOLX/437-533
E0QVE2_ECOLX/55-151
E0QVQ5_ECOLX/72-167
E0QWY8_ECOLX/166-263
E0QXH9_ECOLX/241-338
E0R0D3_ECOLX/160-259
E0R5J9_ECOLX/115-210
E0R9E3_PAEP6/149-249
E0RHI0_PAEP6/156-259
E0RNK8_SPITD/714-814
E0RS81_SPITD/128-231
E0RSN7_SPITD/1221-1328
E0RSV1_SPITD/310-405
E0RTK3_SPITD/290-386
E0RUR8_BUTPB/162-263
E0SFP6_DICD3/67-163
E0SIM7_DICD3/156-256
E0SN28_DICD3/229-326
E0T4F6_EDWTF/69-164
E0T4J5_EDWTF/115-210
E0T4U9_EDWTF/227-323
E0T5E4_EDWTF/161-260
E0T972_EDWTF/48-143
E0TBS2_PARBH/225-334
E0TCZ5_PARBH/294-389
E0TDI7_PARBH/68-163
E0TGJ3_PARBH/125-220
E0TGK1_PARBH/150-248
E0TX92_BACPZ/129-228
E0U363_BACPZ/144-244
E0UPV3_SULAO/449-563
E0UQV0_SULAO/76-173
E0UTF5_SULAO/128-230
E0WDG1_NEIGO/111-206
E0WRJ7_9ENTR/175-273
E0WSN0_9ENTR/69-164
E0WTM3_9ENTR/267-364
E0XPM8_9BACT/227-334
E0XQC4_9DELT/428-520
E0XU16_9DELT/415-514
E0XXU0_9DELT/73-176
E0Y0C6_9PROT/502-597
E0Y0L2_9SPHI/599-691
E0Y0Z7_9PROT/502-597
E1CQS7_VIBPA/217-312
E1CS83_VIBPA/83-178
E1CS87_VIBPA/84-179
E1CSM9_VIBPA/190-285
E1CSM9_VIBPA/61-156
E1CSX5_VIBPA/211-307
E1CSZ2_VIBPA/170-269
E1CT43_VIBPA/164-253
E1CV96_VIBPA/83-178
E1CX71_VIBPA/322-420
E1CY18_VIBPA/606-709
E1CZA8_VIBPA/87-180
E1CZV4_VIBPA/214-307
E1D119_VIBPA/209-304
E1D1U5_VIBPA/103-198
E1D3A2_VIBPA/150-246
E1D3J5_VIBPA/117-212
E1D3L8_VIBPA/73-168
E1D4B8_VIBPA/214-307
E1D5Q3_VIBPA/178-270
E1D7E9_VIBPA/217-312
E1D7W8_VIBPA/190-285
E1D7W8_VIBPA/61-156
E1D8C0_VIBPA/73-168
E1D8F1_VIBPA/84-179
E1D8U1_VIBPA/83-178
E1D9J8_VIBPA/161-257
E1D9L6_VIBPA/1-100
E1DAI6_VIBPA/83-178
E1DB64_VIBPA/87-180
E1DBN0_VIBPA/606-709
E1DBT6_VIBPA/209-304
E1DBY4_VIBPA/150-246
E1DEF7_VIBPA/103-198
E1DFZ8_VIBPA/117-212
E1DGF9_VIBPA/322-420
E1DH34_VIBPA/195-294
E1DHK5_VIBPA/84-179
E1DHK8_VIBPA/83-178
E1DIU2_VIBPA/73-168
E1DJT3_VIBPA/120-215
E1DKB5_VIBPA/87-180
E1DMM3_VIBPA/209-304
E1DMU6_VIBPA/83-178
E1DMX0_VIBPA/117-212
E1DN97_VIBPA/606-709
E1DNH6_VIBPA/150-246
E1DRZ4_VIBPA/214-307
E1DSE9_VIBPA/322-420
E1DSU2_VIBPA/217-312
E1DTB3_VIBPA/164-253
E1DTJ9_VIBPA/190-285
E1DTJ9_VIBPA/61-156
E1DTU8_VIBPA/211-307
E1DTW5_VIBPA/170-269
E1EAJ5_VIBPA/166-262
E1EAN9_VIBPA/73-168
E1EBF9_VIBPA/103-198
E1ECD6_VIBPA/117-212
E1ECG2_VIBPA/217-312
E1ECQ3_VIBPA/83-178
E1ED14_VIBPA/152-241
E1ED99_VIBPA/190-285
E1ED99_VIBPA/61-156
E1EDJ5_VIBPA/211-307
E1EDL2_VIBPA/170-269
E1EEZ5_VIBPA/84-179
E1EEZ8_VIBPA/83-166
E1EH01_VIBPA/195-278
E1EHP5_VIBPA/209-304
E1EK12_VIBPA/87-180
E1EKS0_VIBPA/214-307
E1ELP5_VIBPA/322-420
E1EMN8_VIBPA/606-709
E1FAM7_9THEO/120-219
E1GTI8_9BACT/276-355
E1GUB2_9BACT/305-397
E1GWC2_9BACT/260-339
E1GWN2_9BACT/154-259
E1GXY5_9BACT/98-208
E1H7B0_MYCTU/224-319
E1HGL5_ECOLX/230-327
E1HGS0_ECOLX/166-263
E1HI50_ECOLX/55-151
E1HMA9_ECOLX/160-259
E1HNF9_ECOLX/115-210
E1HTV0_ECOLX/72-167
E1HWQ9_ECOLX/70-167
E1HZX3_ECOLX/55-151
E1I160_ECOLX/234-331
E1I2A9_ECOLX/160-259
E1I2Z0_ECOLX/72-167
E1I3V6_ECOLX/115-188
E1IMC9_ECOLX/55-151
E1IQ23_ECOLX/234-331
E1ISR3_ECOLX/160-259
E1ITA4_ECOLX/115-210
E1IVF7_ECOLX/437-533
E1IWU8_ECOLX/72-167
E1IXZ2_ECOLX/70-167
E1J146_ECOLX/70-167
E1J2A2_ECOLX/234-331
E1J8F7_ECOLX/115-210
E1JA71_ECOLX/72-167
E1JA74_ECOLX/160-259
E1JBN1_ECOLX/55-151
E1JRX1_DESFR/241-336
E1JZG3_DESFR/134-235
E1K0I4_DESFR/68-163
E1K198_DESFR/185-281
E1K1D4_DESFR/107-207
E1K1H0_DESFR/204-300
E1K280_DESFR/145-243
E1KCD2_9FIRM/144-243
E1KD43_9FIRM/154-253
E1KEL2_9FIRM/449-545
E1KQU5_9BACT/154-259
E1KRG1_9BACT/283-375
E1KRH0_9BACT/328-408
E1KSA7_9BACT/260-338
E1KSC1_9BACT/539-630
E1KSY1_9BACT/112-207
E1L6I1_9FIRM/236-331
E1LBK4_9FIRM/1-47
E1MB90_9ACTO/151-250
E1MI09_9GAMM/3-84
E1MIK1_9GAMM/259-354
E1MM34_9GAMM/87-183
E1MMB9_9GAMM/209-312
E1MN82_9GAMM/170-269
E1MNF0_9GAMM/292-388
E1MPF1_9GAMM/130-228
E1MTD8_9GAMM/204-302
E1MTI3_9GAMM/111-206
E1MTP6_9GAMM/148-243
E1MV00_9GAMM/125-228
E1P2E9_NEILA/94-188
E1P7V8_ECOAB/55-151
E1P890_ECOAB/115-212
E1P9P9_ECOAB/437-533
E1PCT7_ECOAB/72-167
E1PDU8_ECOAB/160-259
E1PFD8_ECOAB/226-323
E1PJ61_ECOAB/115-210
E1PM10_CAMJM/187-294
E1PM84_CAMJM/215-310
E1PP39_CAMJM/61-158
E1PQ91_CAMJM/122-218
E1PVB8_HELPT/125-227
E1PWT3_HELPT/77-172
E1PZS6_HELPM/125-227
E1Q0J1_HELPM/77-172
E1Q359_HELPP/77-172
E1Q6V6_HELPP/125-227
E1Q715_HELPC/125-227
E1Q7T1_HELPC/77-172
E1QDT6_DESB2/245-344
E1QFZ4_DESB2/133-232
E1QG50_DESB2/258-354
E1QHE5_DESB2/133-231
E1QJC8_DESB2/120-219
E1QJC9_DESB2/133-233
E1QJP8_DESB2/77-172
E1R317_SPISS/1289-1400
E1R4F4_SPISS/281-376
E1R5T5_SPISS/129-230
E1R7Q2_SPISS/236-332
E1R8U0_SPISS/239-333
E1R9Q9_SPISS/706-811
E1RB86_SPISS/300-396
E1RL96_XYLFG/125-220
E1RLA7_XYLFG/271-367
E1RM49_XYLFG/45-141
E1RRD3_XYLFG/213-305
E1RTM7_ECOUM/115-210
E1RVJ7_ECOUM/241-338
E1RY00_ECOUM/160-259
E1RY50_ECOUM/72-167
E1S0B1_ECOUM/437-533
E1S2M2_ECOUM/115-212
E1S2Z6_ECOUM/55-151
E1S8X6_HELP9/125-227
E1S9R5_HELP9/50-145
E1SAE2_PANVC/290-388
E1SAK7_PANVC/287-385
E1SGM7_PANVC/160-259
E1SH25_PANVC/74-169
E1SIX9_PANVC/232-329
E1SJG7_PANVC/115-210
E1SLB6_FERBD/181-277
E1SLC5_FERBD/74-169
E1SLD4_FERBD/184-281
E1SLG7_FERBD/181-276
E1SNQ3_FERBD/93-191
E1SNZ1_FERBD/114-209
E1SPT2_FERBD/2946-3041
E1SQQ1_FERBD/248-341
E1ST31_FERBD/194-293
E1STA6_FERBD/56-149
E1SW33_FERBD/52-150
E1SY05_THESX/120-219
E1T4Z2_BURSG/127-225
E1T605_BURSG/451-542
E1T6A4_BURSG/101-197
E1T7U6_BURSG/66-162
E1T8C5_BURSG/489-585
E1TB06_BURSG/107-202
E1TC63_BURSG/56-150
E1TCM6_BURSG/180-280
E1TDP5_BURSG/95-199
E1TE43_BURSG/123-222
E1TE95_BURSG/336-435
E1TEP7_BURSG/181-280
E1TGJ0_BURSG/218-313
E1TGR2_BURSG/234-331
E1TGS9_BURSG/244-340
E1UE52_LISML/155-257
E1UN99_BACAS/95-194
E1USI5_BACAS/150-250
E1VBS0_HALED/161-261
E1VCI2_HALED/116-211
E1VCP2_HALED/167-262
E1VCU6_HALED/79-174
E1VFH4_9GAMM/243-339
E1VJS6_9GAMM/163-261
E1VKE2_9GAMM/104-199
E1VKY2_9GAMM/199-297
E1VMX7_9GAMM/114-214
E1VN54_9GAMM/106-201
E1VNH7_9GAMM/95-199
E1VPS6_9GAMM/180-276
E1VPX5_9GAMM/63-159
E1W4B5_HAEP3/55-150
E1W612_HAEP3/151-246
E1W6S3_HAEP3/247-342
E1W7A2_SALTS/226-323
E1W8E7_SALTS/328-426
E1W9P2_SALTS/73-168
E1WD74_SALTS/104-199
E1WGG3_SALTS/161-260
E1WMM1_BACF6/196-297
E1WNE8_BACF6/499-590
E1WNF6_BACF6/295-386
E1WRC5_BACF6/267-358
E1WRP8_BACF6/266-361
E1WRP9_BACF6/282-373
E1WRS6_BACF6/280-373
E1WSC9_BACF6/209-301
E1WTS9_BACF6/192-299
E1WTY8_BACF6/270-357
E1WU67_BACF6/276-363
E1WUH1_BACF6/278-370
E1WUT3_BACF6/215-319
E1WUV2_BACF6/106-205
E1WVD2_BACF6/112-207
E1WVF7_BACF6/283-379
E1WWB9_BACF6/343-438
E1WXG1_BACMS/163-268
E1X5R6_BACMS/65-160
E1X612_BACMS/356-479
E1X6Y5_HAEI1/239-334
E1XA16_HAEI1/52-147
E1XWL9_LEGPN/122-220
E1XXG3_LEGPN/71-166
E1XYI6_LEGPN/189-285
E1XZF8_LEGPN/135-235
E1Y0Y6_LEGPN/83-179
E1Y143_LEGPN/123-219
E1Y976_9DELT/99-193
E1YAH1_9DELT/123-218
E1YBE5_9DELT/300-395
E1YBF4_9DELT/207-302
E1YD24_9DELT/89-184
E1YHK6_9DELT/79-178
E1YHK7_9DELT/109-208
E1YIK7_9DELT/147-245
E1YIL2_9DELT/83-178
E1YIS9_9DELT/252-347
E1YJZ3_9DELT/206-301
E1YPJ4_9BACE/196-295
E1YQ87_9BACE/522-614
E1YS25_9BACE/159-259
E1YU43_9BACE/282-375
E1YWG2_9BACE/110-205
E1YXJ9_9BACE/197-305
E1YZI9_9BACE/196-302
E2CH81_9RHOB/87-184
E2CJ22_9RHOB/48-144
E2CJ58_9RHOB/168-266
E2CJB9_9RHOB/228-335
E2CJE9_9RHOB/57-153
E2G6N7_9BACT/231-324
E2JMQ1_BORAF/285-381
E2JN06_BORAF/131-240
E2JNT7_BORBU/131-240
E2JP44_BORBU/285-381
E2JSB7_ECO57/55-151
E2JUW5_ECO57/115-212
E2K0C4_ECO57/115-210
E2K1F9_ECO57/99-216
E2K346_ECO57/160-259
E2K6Q3_ECO57/55-151
E2K8N1_ECO57/115-212
E2KC85_ECO57/115-210
E2KD19_ECO57/99-216
E2KF00_ECO57/230-327
E2KI96_ECO57/72-167
E2KJJ6_ECO57/160-259
E2KMV1_ECO57/115-210
E2KRR1_ECO57/55-151
E2KT03_ECO57/99-216
E2KW69_ECO57/115-212
E2KWC1_ECO57/160-259
E2KX64_ECO57/230-327
E2KYR7_ECO57/72-167
E2L259_BORBU/131-240
E2L313_BORBU/277-373
E2M8D0_PSESM/345-440
E2M8S1_PSESM/120-215
E2M9T3_PSESM/139-237
E2MAW1_PSESM/166-264
E2MBB6_PSESM/159-254
E2MBH5_PSESM/237-333
E2ME80_PSESM/145-240
E2MEI2_PSESM/51-146
E2MIZ2_PSESM/714-812
E2MJ91_PSESM/177-273
E2MKQ8_PSESM/219-315
E2MNP4_FRANO/281-380
E2MSN6_FRANO/60-166
E2MSP7_FRANO/72-164
E2MZ97_CAPSP/223-313
E2MZN5_CAPSP/159-259
E2N178_CAPSP/254-349
E2N3J7_CAPSP/321-415
E2N4D6_CAPSP/351-446
E2N4J6_CAPSP/112-207
E2N5L5_CAPSP/549-642
E2N5W0_CAPSP/525-624
E2N6E5_CAPSP/298-393
E2N6G5_CAPSP/247-340
E2N6H1_CAPSP/814-910
E2N6M5_CAPSP/319-414
E2N871_9BACE/275-366
E2N9M7_9BACE/533-622
E2N9T8_9BACE/297-388
E2NBL5_9BACE/27-122
E2NIW3_9BACE/112-207
E2NJL8_9BACE/196-283
E2NJM2_9BACE/176-283
E2NML2_9BACE/169-269
E2NXT6_PASHA/130-224
E2P297_PASHA/252-349
E2P406_PASHA/59-152
E2P5H4_PASHA/254-351
E2P7E1_PASHA/130-224
E2P9J0_PASHA/55-148
E2PBX6_NEIPO/93-187
E2PBZ5_NEIPO/111-206
E2PJD8_9RHIZ/113-208
E2PLL5_9RHIZ/27-120
E2PLW8_9RHIZ/260-357
E2PMA2_9RHIZ/62-158
E2PMC0_9RHIZ/227-334
E2QG28_ECOLX/120-217
E2QGR4_ECOLX/115-210
E2QIB4_ECOLX/72-167
E2QJG1_ECOLX/222-319
E2QN91_ECOLX/160-259
E2QQ62_ECOLX/55-151
E2QQR4_ECOLX/437-533
E2STA2_9RALS/165-263
E2SUY5_9RALS/92-196
E2SYA2_9RALS/66-162
E2SZ34_9RALS/102-198
E2T0L2_9RALS/103-198
E2T387_9RALS/309-407
E2T3W7_9RALS/171-266
E2T5I7_9RALS/242-334
E2TFK9_MYCTU/224-319
E2TJI5_MYCTU/224-319
E2TW63_MYCTU/224-319
E2U7N3_MYCTU/224-319
E2UJ48_MYCTU/224-319
E2UV96_MYCTU/224-319
E2V6K1_MYCTU/218-313
E2VFT2_MYCTU/224-319
E2VS35_MYCTU/224-319
E2W3D6_MYCTU/224-319
E2WFB7_MYCTU/224-319
E2WQ54_ECOLX/160-259
E2WRT4_ECOLX/115-212
E2WT53_ECOLX/72-167
E2WTG3_ECOLX/222-319
E2WWI5_ECOLX/115-210
E2WXX2_ECOLX/22-104
E2X5I5_SHIDY/22-104
E2X990_SHIDY/166-263
E2XAI7_SHIDY/72-167
E2XB75_SHIDY/227-324
E2XE78_SHIDY/43-138
E2XIN6_SHIDY/1-100
E2XKD9_PSEFL/166-264
E2XLS6_PSEFL/122-217
E2XMC8_PSEFL/177-273
E2XMN0_PSEFL/145-240
E2XMW6_PSEFL/126-223
E2XMX2_PSEFL/200-286
E2XTZ6_PSEFL/189-288
E2XTZ7_PSEFL/192-290
E2XUG3_PSEFL/341-436
E2XVV5_PSEFL/139-237
E2XWI0_PSEFL/220-315
E2XWN6_PSEFL/159-254
E2XX44_PSEFL/312-411
E2XXA5_PSEFL/66-161
E2XY36_PSEFL/59-154
E2XYC5_PSEFL/101-215
E2Y004_PSEFL/319-417
E2Z9I1_9FIRM/294-389
E2ZPI9_PSEAE/120-215
E2ZPZ0_PSEAE/69-164
E2ZQC0_PSEAE/104-201
E2ZQC7_PSEAE/174-274
E2ZQL0_PSEAE/54-149
E2ZRK8_PSEAE/136-234
E2ZUA6_PSEAE/359-454
E2ZVY2_PSEAE/157-252
E2ZXS1_PSEAE/177-273
E2ZYD7_PSEAE/145-240
E3A0P9_PSEAE/174-272
E3A220_PSEAE/243-339
E3A745_PSEAE/262-360
E3AR54_9SPHI/75-170
E3ARC7_9SPHI/533-633
E3ARY5_9SPHI/527-622
E3AWM4_9SPHI/161-261
E3B1K0_9SPHI/135-230
E3B2B3_9SPHI/147-248
E3B4B3_9SPHI/460-554
E3B4M2_9SPHI/359-453
E3B5N1_9SPHI/352-446
E3B5V0_9SPHI/596-687
E3BEE5_9VIBR/240-330
E3BFK8_9VIBR/228-323
E3BG49_9VIBR/186-282
E3BGY4_9VIBR/105-199
E3BI69_9VIBR/75-170
E3BK96_9VIBR/100-195
E3BMX5_9VIBR/19-114
E3BND4_9VIBR/117-212
E3BNP2_9VIBR/82-176
E3BPD1_9VIBR/151-247
E3BPE8_9VIBR/170-269
E3BPR4_9VIBR/206-305
E3BQ72_9VIBR/617-724
E3BQL9_9VIBR/213-308
E3CVT5_9BACT/130-229
E3D197_NEIM7/104-197
E3DC53_ERWSE/231-328
E3DC61_ERWSE/158-257
E3DEL1_ERWSE/286-385
E3DEW0_ERWSE/291-389
E3DFD8_ERWSE/98-208
E3DHW2_ERWSE/160-259
E3DKU3_ERWSE/71-167
E3DPN4_HALPG/129-228
E3DXT3_BACA1/144-244
E3E296_BACA1/96-195
E3EAM7_PAEPS/156-259
E3EEW6_PAEPS/149-249
E3EX45_KETVY/122-217
E3EXW8_KETVY/180-275
E3F0G0_KETVY/192-288
E3F1C1_KETVY/507-603
E3F2R0_KETVY/78-174
E3F3U4_KETVY/378-486
E3FC47_STIAD/425-521
E3FE35_STIAD/66-162
E3FEW5_STIAD/483-579
E3FFK8_STIAD/473-569
E3FM54_STIAD/1670-1767
E3FNP3_STIAD/519-615
E3FNP4_STIAD/530-626
E3FPJ0_STIAD/549-644
E3FTI9_STIAD/363-459
E3FY62_STIAD/143-246
E3FZ53_STIAD/58-163
E3G0X7_ENTCS/233-328
E3G185_ENTCS/238-335
E3G3I8_ENTCS/161-260
E3G3S0_ENTCS/72-167
E3G7K7_ENTCS/154-248
E3G7S4_ENTCS/55-151
E3GA23_ENTCS/115-210
E3GRX4_HAEI2/52-147
E3GVD7_HAEI2/245-340
E3H7T8_ILYPC/237-332
E3H980_ILYPC/105-200
E3HD01_ILYPC/111-206
E3HFE2_ACHXA/63-158
E3HGB0_ACHXA/161-256
E3HHG5_ACHXA/109-204
E3HL69_ACHXA/192-290
E3HL71_ACHXA/69-171
E3HLB3_ACHXA/92-196
E3HNM5_ACHXA/89-190
E3HRQ8_ACHXA/308-406
E3HSA8_ACHXA/167-266
E3HVP3_ACHXA/87-182
E3HXN6_ACHXA/44-136
E3I0C2_RHOVT/660-760
E3I299_RHOVT/59-155
E3I2W7_RHOVT/224-330
E3I400_RHOVT/465-559
E3I570_RHOVT/195-289
E3I625_RHOVT/405-501
E3I6R6_RHOVT/251-348
E3I7A1_RHOVT/92-190
E3IGJ3_GEOS0/139-239
E3IJK2_DESVR/132-232
E3ILH1_DESVR/126-225
E3ILM4_DESVR/136-230
E3ILM5_DESVR/123-231
E3IQR1_DESVR/64-159
E3IR14_DESVR/145-243
E3IRV6_DESVR/242-337
E3IZ37_FRASU/337-429
E3J0L9_FRASU/268-362
E3J7M0_FRASU/184-278
E3JCC9_FRASU/91-184
E3JEI6_BUCA0/232-327
E3JGG3_BUCA3/232-327
E3JHY4_BUCAF/232-327
E3JIR1_BUCAJ/232-327
E3NU80_CAERE/112-206
E3NUV7_CAERE/154-249
E3NV54_CAERE/80-176
E3PAJ2_ECOH1/160-259
E3PDK9_ECOH1/155-252
E3PGY9_ECOH1/55-151
E3PHD0_ECOH1/72-167
E3PIY1_ECOH1/222-319
E3PME1_ECOH1/115-210
E3PSJ5_CLOSD/95-197
E3T358_9PSED/66-156
E3T360_9PSED/66-156
E3T366_9PSED/66-156
E3T367_9PSED/66-156
E3T368_9PSED/66-156
E3T369_PSECI/65-155
E3T370_PSECI/65-155
E3T372_9PSED/65-155
E3T373_9PSED/65-155
E3T374_9PSED/65-155
E3T375_9PSED/65-155
E3T376_9PSED/65-155
E3T377_9PSED/65-155
E3T378_9PSED/65-155
E3UR76_BORAV/92-187
E3XHT0_ECOLX/113-210
E3XJ73_ECOLX/72-167
E3XK19_ECOLX/22-118
E3XPA5_ECOLX/160-259
E3XSD3_ECOLX/115-210
E3XUV9_ECOLX/222-319
E3XYK2_SHIFL/224-321
E3Y0B3_SHIFL/127-226
E3Y1F3_SHIFL/72-167
E3Y5E9_SHIFL/55-151
E3Y7R2_SHIFL/112-207
E3Y9Q7_SHIFL/115-212
E3YDT2_LISMO/50-152
E3YN08_9LIST/155-257
E3YWQ5_LISIN/155-257
E3Z506_LISIN/155-257
E3ZDX1_LISIV/155-257
E3ZN16_LISSE/155-257
E3ZWW3_LISSE/155-257
E4A4E4_PROAC/263-359
E4AIA6_PROAC/10-106
E4AKW6_PROAC/263-359
E4AWK0_PROAC/263-359
E4B057_PROAC/263-359
E4B7U8_PROAC/258-354
E4BKB7_PROAC/10-106
E4BNF2_PROAC/263-359
E4BVA8_PROAC/263-359
E4C391_PROAC/263-359
E4C9Z4_PROAC/263-359
E4CFU9_PROAC/263-359
E4CNU5_PROAC/263-359
E4CY99_PROAC/10-106
E4D3Q9_PROAC/263-359
E4DGA5_PROAC/263-359
E4DMD9_PROAC/263-359
E4DVF4_PROAC/263-359
E4DYW4_PROAC/263-359
E4E6A8_PROAC/263-359
E4EE57_PROAC/263-359
E4ELS1_PROAC/263-359
E4ETR5_PROAC/263-359
E4F1V3_PROAC/263-359
E4F6X9_PROAC/263-359
E4FEQ7_PROAC/263-359
E4FM27_PROAC/263-359
E4FTT9_PROAC/263-359
E4G6N0_PROAC/263-359
E4GCV0_PROAC/263-359
E4GHU0_PROAC/263-359
E4GNC1_PROAC/263-359
E4H0A2_PROAC/258-354
E4H4G9_PROAC/263-359
E4HDG0_PROAC/263-359
E4HKU8_PROAC/10-106
E4HVV0_PROAC/258-354
E4HZB7_PROAC/263-359
E4K6S5_9FIRM/139-239
E4KS29_9PORP/217-320
E4KTB4_9PORP/517-609
E4KTZ9_9PORP/213-305
E4KUE7_9PORP/201-309
E4KVS2_9PORP/108-203
E4KW16_9PORP/290-383
E4KW17_9PORP/283-375
E4L9Q7_9FIRM/263-344
E4LB90_9FIRM/238-333
E4LKL6_9FIRM/135-235
E4M3T4_9FIRM/238-337
E4M935_9BACT/304-399
E4MBU6_9BACT/291-385
E4MD78_9BACT/278-369
E4MET7_9BACT/368-461
E4MJ77_9FIRM/133-236
E4MNZ3_CAPOC/159-259
E4MP16_CAPOC/296-391
E4MPI2_CAPOC/542-637
E4MPI3_CAPOC/551-645
E4MPI8_CAPOC/231-321
E4MQ50_CAPOC/814-910
E4MS28_CAPOC/112-207
E4MS78_CAPOC/289-383
E4MU33_CAPOC/254-349
E4MUU2_CAPOC/353-448
E4P3N1_ECO8N/55-151
E4P5G7_ECO8N/437-533
E4P5P9_ECO8N/115-212
E4P9P8_ECO8N/160-259
E4PA97_ECO8N/72-167
E4PCB5_ECO8N/241-338
E4PDL8_ECO8N/115-210
E4PFA8_MARAH/296-392
E4PFD4_MARAH/39-133
E4PGE8_MARAH/145-243
E4PHL7_MARAH/187-283
E4PHY4_MARAH/86-184
E4PI30_MARAH/152-251
E4PIR8_MARAH/113-208
E4PKV1_MARAH/158-257
E4PLE0_MARAH/98-193
E4PLK7_MARAH/158-253
E4PLL8_MARAH/226-332
E4PQS8_MARAH/88-184
E4PQX7_MARAH/319-413
E4PRU8_MARAH/38-130
E4PS43_MARAH/251-347
E4PS99_MARAH/268-364
E4Q6F9_CALOW/139-239
E4Q8H5_CALH1/105-216
E4QC86_CALH1/139-239
E4QEP2_BORBN/131-240
E4QGN9_BORBN/277-373
E4QID0_METS6/66-161
E4QIJ7_METS6/240-336
E4QKN7_METS6/144-242
E4QKQ2_METS6/171-270
E4QM65_METS6/74-169
E4QMW7_METS6/326-426
E4QQJ8_METS6/110-205
E4QV06_HAEI6/244-339
E4QW37_HAEI6/52-147
E4R4E0_PSEPB/120-215
E4R5G6_PSEPB/58-153
E4R5K3_PSEPB/796-875
E4R679_PSEPB/108-199
E4R734_PSEPB/178-274
E4R764_PSEPB/125-222
E4R765_PSEPB/137-232
E4R771_PSEPB/134-226
E4R8B3_PSEPB/167-264
E4R8P3_PSEPB/66-161
E4RAB4_PSEPB/237-333
E4RC34_PSEPB/139-237
E4RDC9_PSEPB/158-253
E4RGI8_PSEPB/145-240
E4RGZ7_PSEPB/333-428
E4RNU7_HALSL/247-343
E4RQW4_LEAB4/428-523
E4RS91_LEAB4/700-794
E4RSL1_LEAB4/653-746
E4RTA5_LEAB4/314-410
E4RTJ3_LEAB4/176-276
E4RU68_LEAB4/561-648
E4RUX7_LEAB4/520-615
E4RUY3_LEAB4/307-402
E4RV16_LEAB4/469-562
E4RWP6_LEAB4/600-696
E4RXK5_LEAB4/547-643
E4RXY3_LEAB4/59-156
E4RYA0_LEAB4/774-869
E4RYK3_LEAB4/694-787
E4RYU8_LEAB4/341-437
E4RZ71_LEAB4/314-395
E4S0Z7_BORBJ/277-373
E4S1A9_BORBJ/131-240
E4S5P6_CALKI/139-239
E4SFE8_CALK2/139-239
E4T0M6_PALPW/494-589
E4T2P7_PALPW/708-803
E4T2R9_PALPW/526-617
E4T3D8_PALPW/630-719
E4T3E7_PALPW/114-210
E4T4B5_PALPW/403-498
E4T5B7_PALPW/306-402
E4T5W6_PALPW/589-684
E4T742_PALPW/339-430
E4T7S4_PALPW/322-418
E4T8D2_PALPW/174-274
E4T8J5_PALPW/341-436
E4T9H8_RIEAD/111-207
E4T9R2_RIEAD/363-463
E4T9R3_RIEAD/364-463
E4TB22_RIEAD/115-210
E4TCE1_RIEAD/359-455
E4TCK1_RIEAD/153-254
E4TGG5_CALNY/154-251
E4THZ0_CALNY/98-194
E4TKH3_MARTH/470-562
E4TKH7_MARTH/422-517
E4TKK5_MARTH/401-494
E4TKK5_MARTH/561-656
E4TKR2_MARTH/636-730
E4TL19_MARTH/533-629
E4TL61_MARTH/194-295
E4TMT5_MARTH/568-664
E4TSD8_MARTH/522-612
E4TSI8_MARTH/530-627
E4TSJ6_MARTH/575-670
E4TSS7_MARTH/568-663
E4TSS8_MARTH/123-218
E4TSW2_MARTH/561-657
E4TTH1_MARTH/398-493
E4TU86_MARTH/589-684
E4TUN8_MARTH/667-761
E4TUR3_MARTH/382-478
E4TWE5_SULKY/160-259
E4TXF4_SULKY/264-359
E4TXT6_SULKY/91-207
E4TYU6_SULKY/304-405
E4U0P8_SULKY/149-251
E4U1J5_SULKY/78-171
E4UBK1_LIBSC/82-178
E4UD41_LIBSC/51-148
E4UE48_LIBSC/45-141
E4VCJ6_9HELI/116-218
E4VEL2_9HELI/82-196
E4VJM9_9HELI/120-223
E4VJZ3_9HELI/44-137
E4VKF0_9HELI/99-216
E4VNC4_9HELI/54-149
E4VPY0_BACFR/280-373
E4VRH5_BACFR/193-301
E4VS53_BACFR/192-299
E4VSJ3_BACFR/277-364
E4VSK2_BACFR/276-363
E4VSY8_BACFR/215-315
E4VT08_BACFR/107-205
E4VTH4_BACFR/112-207
E4VTJ0_BACFR/283-379
E4VVA2_BACFR/199-305
E4VVF8_BACFR/267-362
E4VXZ0_BACFR/267-357
E4VZD6_BACFR/294-386
E4W018_BACFR/343-438
E4W0N3_BACFR/107-202
E4W1G3_BACFR/281-372
E4W1H0_BACFR/209-316
E4W1X9_BACFR/295-387
E4W1Y8_BACFR/499-590
E4W2B3_BACFR/1-80
E4WLI5_LISDA/109-203
E4ZBF1_NEIL0/94-188
E5AJ88_CHLPS/86-183
E5AJD6_9BORD/87-164
E5AJD7_9BORD/87-164
E5AJD8_9BORD/87-164
E5AJD9_9BORD/84-161
E5ANF8_BURRH/115-210
E5ANP1_BURRH/104-198
E5AS27_BURRH/92-196
E5ASH7_BURRH/67-163
E5B342_ERWAM/71-167
E5B445_ERWAM/231-328
E5B4U0_ERWAM/286-385
E5B6F2_ERWAM/160-259
E5B7S8_ERWAM/158-257
E5B8W5_ERWAM/291-389
E5B9P2_ERWAM/431-527
E5BAQ5_ERWAM/116-211
E5BF24_9FUSO/85-180
E5BHP9_9FUSO/98-193
E5BJH4_9FUSO/87-182
E5BLX5_9FUSO/89-184
E5BW46_9FUSO/700-796
E5BX58_9FUSO/80-175
E5BY00_9FUSO/105-200
E5C190_9FUSO/98-193
E5C285_9FUSO/85-180
E5C5A6_9BACE/207-302
E5C5M5_9BACE/188-277
E5C631_9BACE/182-278
E5C6X0_9BACE/112-217
E5C7R1_9BACE/296-387
E5C7Z0_9BACE/281-375
E5C844_9BACE/190-281
E5C9S7_9BACE/189-294
E5CAT2_9BACE/156-256
E5CD74_9BACE/195-302
E5CDC8_9BACE/280-371
E5CE09_9BACE/304-398
E5CG15_9BACE/161-261
E5CH15_9BACE/291-384
E5CH23_9BACE/201-296
E5CI41_9BACE/41-148
E5FYJ9_VIBPA/83-176
E5FYK0_VIBPA/83-176
E5FYK1_VIBPA/83-176
E5FYK2_VIBPA/83-176
E5FYK3_VIBPA/83-176
E5FYK4_VIBPA/83-176
E5FYK5_VIBPA/83-176
E5FYK6_VIBPA/83-176
E5FYK7_VIBPA/83-176
E5G1J6_HAEPR/245-342
E5G1J8_HAEPR/245-342
E5G1J9_HAEPR/245-342
E5G1K0_HAEPR/245-342
E5G1K1_HAEPR/246-343
E5G1K3_HAEPR/245-342
E5G1K4_HAEPR/245-342
E5G1K5_HAEPR/245-342
E5G1K6_HAEPR/247-344
E5G1L1_HAEPR/245-342
E5G1L3_HAEPR/247-344
E5G1L6_HAEPR/247-344
E5G1M7_HAEPR/251-348
E5KV50_AERHY/171-270
E5KV51_AERHY/176-275
E5U162_ALCXX/190-288
E5U1Q3_ALCXX/94-198
E5U3F5_ALCXX/161-240
E5U8W9_ALCXX/218-304
E5U9X6_ALCXX/166-265
E5UC13_ALCXX/91-186
E5UDC4_ALCXX/63-158
E5UDM3_ALCXX/126-221
E5UEG0_ALCXX/106-218
E5UJ63_NEIMU/111-206
E5ULM4_NEIMU/91-185
E5URK7_9BACE/116-221
E5USE7_9BACE/377-472
E5USK7_9BACE/280-371
E5USZ6_9BACE/399-494
E5UT82_9BACE/384-476
E5UTP3_9BACE/283-380
E5UU60_9BACE/278-370
E5UUR7_9BACE/302-392
E5UVL3_9BACE/30-119
E5UWV2_9BACE/266-354
E5UZQ0_9BACE/368-463
E5V8H0_9BACE/112-208
E5VBH6_9BACE/293-384
E5VDC9_9BACE/370-462
E5VE14_9BACE/300-395
E5VE21_9BACE/277-367
E5VF97_9BACE/372-466
E5VFL3_9BACE/196-297
E5VG22_9BACE/74-162
E5W6S5_9BACI/121-220
E5WJH9_9BACI/127-227
E5WNQ6_9BACI/151-251
E5WUE4_9BACE/201-294
E5WUT8_9BACE/68-156
E5WUX2_9BACE/2-98
E5WV00_9BACE/112-218
E5WVS0_9BACE/39-141
E5WX13_9BACE/201-294
E5WZ58_9BACE/292-383
E5X031_9BACE/385-480
E5X038_9BACE/29-132
E5X0H7_9BACE/198-297
E5X2D9_9BACE/278-368
E5X424_9BACE/107-202
E5X440_9BACE/197-305
E5Y8E1_BILWA/61-157
E5Y8G2_BILWA/238-332
E5YCC4_9ENTR/70-165
E5YD79_9ENTR/227-324
E5YD99_9ENTR/446-542
E5YDL1_9ENTR/159-258
E5YEM9_9ENTR/59-154
E5YMV8_9ENTR/115-210
E5YQ30_9BACL/147-247
E5Z599_9BACL/158-258
E5Z6Z5_CAMJE/122-218
E5Z7X5_CAMJE/215-310
E5Z8A6_CAMJE/187-294
E5Z9A4_CAMJE/61-158
E5ZBI1_CAMJE/215-310
E5ZCV3_CAMJE/61-158
E5ZFT6_CAMJE/187-294
E5ZG51_CAMJE/122-218
E5ZJ19_CAMJE/187-294
E5ZJS7_CAMJE/122-218
E5ZK42_CAMJE/61-158
E5ZLB6_CAMJE/215-310
E5ZNG1_ECOLX/437-533
E5ZST6_ECOLX/70-167
E5ZTD4_ECOLX/230-327
E5ZUI2_ECOLX/72-167
E5ZW40_ECOLX/160-259
E5ZZS3_ECOLX/115-210
E6A159_ECOLX/55-151
E6A352_ECOLX/70-167
E6A5Y0_ECOLX/115-210
E6A6Y1_ECOLX/437-533
E6AA76_ECOLX/72-167
E6AE70_ECOLX/234-331
E6AEV8_ECOLX/55-151
E6AGM9_ECOLX/160-259
E6AHN9_ECOLX/70-167
E6AJU0_ECOLX/115-210
E6AM55_ECOLX/72-167
E6AND0_ECOLX/437-533
E6ANX4_ECOLX/55-151
E6AUV0_ECOLX/160-259
E6AVM0_ECOLX/230-327
E6AZK6_ECOLX/222-319
E6B1J0_ECOLX/115-210
E6B338_ECOLX/117-216
E6B6C6_ECOLX/166-263
E6BAA5_ECOLX/22-118
E6BCA2_ECOLX/72-167
E6BCX4_ECOLX/234-331
E6BD86_ECOLX/72-167
E6BEF5_ECOLX/160-259
E6BNV4_ECOLX/115-210
E6BPU7_ECOLX/70-167
E6BRL7_ECOLX/55-137
E6BWE5_PROAC/263-359
E6C336_PROAC/15-111
E6CDX6_PROAC/263-359
E6CI04_PROAC/204-283
E6CQ88_PROAC/263-359
E6CZ01_PROAC/258-354
E6D7W0_PROAC/258-354
E6DEA6_PROAC/263-359
E6DPI7_PROAC/263-359
E6DTD7_PROAC/263-359
E6E4C0_PROAC/263-359
E6E6R2_PROAC/263-359
E6EF56_PROAC/263-359
E6JES5_RIEAN/153-254
E6JFE4_RIEAN/364-462
E6JFH4_RIEAN/359-455
E6JIB2_RIEAN/115-210
E6JJ57_RIEAN/35-138
E6JJH9_RIEAN/111-207
E6JT70_9SPIO/326-421
E6JTP1_9SPIO/713-814
E6JUQ1_9SPIO/124-227
E6JUY5_9SPIO/290-386
E6JX09_9SPIO/1221-1328
E6K664_9BACT/155-260
E6K6D6_9BACT/284-376
E6K6Q2_9BACT/303-395
E6K8D1_9BACT/277-367
E6K8F1_9BACT/123-218
E6KB21_9BACT/590-681
E6KSC4_9ACTO/292-385
E6KSQ3_9ACTO/82-176
E6KVB9_9PAST/144-237
E6KYH7_9PAST/240-335
E6KYY1_9PAST/49-144
E6L0X8_9PROT/213-309
E6L1M6_9PROT/129-223
E6L1P1_9PROT/195-304
E6L223_9PROT/125-220
E6L2B5_9PROT/235-330
E6L5I7_9PROT/748-845
E6L704_9PROT/71-167
E6L7M0_CAMUP/222-317
E6L813_CAMUP/184-291
E6LAP9_CAMUP/122-218
E6LBN0_CAMUP/61-158
E6LXB8_9ACTO/151-249
E6M539_9ACTO/151-249
E6MKM1_9BACT/271-349
E6MKU8_9BACT/106-202
E6MNE8_9BACT/521-613
E6MRA5_9BACT/292-386
E6MRB2_9BACT/291-385
E6MSV4_9BACT/154-259
E6MX18_NEIMH/104-197
E6NDD2_HELPI/125-227
E6NEV5_HELPI/77-172
E6NHV7_HELPK/77-172
E6NIK9_HELPK/125-227
E6NKJ8_HELPL/125-227
E6NLC7_HELPL/77-172
E6NRZ6_HELPQ/125-227
E6NSP7_HELPQ/77-172
E6NWJ8_ECOD1/115-212
E6PLH9_9ZZZZ/78-174
E6PLX0_9ZZZZ/266-361
E6PM98_9ZZZZ/169-269
E6PMD0_9ZZZZ/157-255
E6PRJ2_9ZZZZ/37-133
E6PUA9_9ZZZZ/113-208
E6QEJ1_9ZZZZ/85-181
E6QHZ0_9ZZZZ/145-241
E6QK16_9ZZZZ/142-241
E6QLP4_9ZZZZ/132-230
E6QPU7_9ZZZZ/236-331
E6QQW3_9ZZZZ/78-173
E6QSJ2_9ZZZZ/78-173
E6QT79_9ZZZZ/184-279
E6QWV2_9ZZZZ/13-114
E6QXE1_9ZZZZ/107-201
E6RGN4_PSEU9/78-173
E6RGV9_PSEU9/127-222
E6RIJ2_PSEU9/243-338
E6RKX2_PSEU9/103-198
E6RMW0_PSEU9/187-286
E6RNV2_PSEU9/186-284
E6RNW1_PSEU9/183-280
E6RP15_PSEU9/187-283
E6RPG6_PSEU9/161-259
E6RQP3_PSEU9/320-418
E6RTB5_CAMJS/61-158
E6RUF0_CAMJS/215-310
E6RUJ8_CAMJS/122-218
E6RVY0_CAMJS/187-294
E6RX25_CAMJC/187-294
E6RZF8_CAMJC/61-158
E6RZM4_CAMJC/215-310
E6S0L8_CAMJC/122-218
E6S1J8_HELPF/125-227
E6S342_HELPF/77-172
E6SI29_THEM7/223-322
E6SN20_BACT6/319-411
E6SNF0_BACT6/196-304
E6SNI1_BACT6/32-138
E6SNP4_BACT6/290-377
E6SNQ0_BACT6/290-377
E6SP76_BACT6/38-130
E6SPQ5_BACT6/194-298
E6SS90_BACT6/291-387
E6SSB3_BACT6/313-409
E6SSH4_BACT6/499-592
E6STU2_BACT6/317-412
E6SV06_BACT6/280-369
E6SWW1_BACT6/111-206
E6SYQ0_SHEB6/257-353
E6T022_SHEB6/378-474
E6T186_SHEB6/188-287
E6T5D8_SHEB6/183-280
E6T5E5_SHEB6/77-172
E6T5S4_SHEB6/79-175
E6T5X6_SHEB6/254-348
E6T5Y6_SHEB6/124-219
E6T6U5_SHEB6/162-257
E6T7W5_SHEB6/92-187
E6TSM5_BACCJ/376-474
E6TYG7_BACCJ/97-209
E6U167_BACCJ/142-241
E6U6G0_ETHHY/130-229
E6UPK9_CLOTL/158-257
E6UYP7_VARPD/111-206
E6UYP8_VARPD/83-178
E6V0N8_VARPD/744-834
E6V1W0_VARPD/229-324
E6V2U6_VARPD/69-165
E6V569_VARPD/65-160
E6V5G7_VARPD/325-422
E6V5X0_VARPD/337-435
E6V6N7_VARPD/109-204
E6V786_VARPD/105-200
E6V907_VARPD/92-196
E6V939_VARPD/91-182
E6V944_VARPD/289-391
E6VAF1_VARPD/169-264
E6VB07_VARPD/336-434
E6VCK9_RHOPX/227-332
E6VD00_RHOPX/157-255
E6VEZ3_RHOPX/105-204
E6VFC8_RHOPX/60-156
E6VGQ3_RHOPX/169-266
E6VGS6_RHOPX/344-439
E6VH12_RHOPX/362-457
E6VJR5_RHOPX/207-307
E6VRA1_DESAO/250-345
E6VS45_DESAO/134-234
E6VSW5_DESAO/274-372
E6VVT2_DESAO/118-226
E6VVT3_DESAO/130-225
E6VVZ1_DESAO/81-177
E6VVZ5_DESAO/134-235
E6VXX7_DESAO/141-240
E6VXX8_DESAO/141-241
E6W673_DESIS/128-227
E6W6U4_DESIS/99-187
E6W7D6_DESIS/84-179
E6WA90_PANSA/52-148
E6WBE8_PANSA/287-384
E6WC34_PANSA/69-164
E6WCD1_PANSA/232-329
E6WCF6_PANSA/160-259
E6WE64_PANSA/398-494
E6WEW0_PANSA/290-388
E6WHX8_PANSA/115-210
E6WQT1_PSEUU/66-162
E6WSI2_PSEUU/92-196
E6WT93_PSEUU/170-268
E6WTL7_PSEUU/120-215
E6WVB0_PSEUU/259-355
E6WW89_PSEUU/214-297
E6WXN2_PSEUU/246-341
E6WXN6_NITSE/351-460
E6X0F1_NITSE/247-343
E6X368_NITSE/69-165
E6X4U9_CELAD/528-623
E6X568_CELAD/528-618
E6X6H9_CELAD/235-330
E6X6Y6_CELAD/256-350
E6X793_CELAD/197-294
E6X806_CELAD/345-440
E6X814_CELAD/536-631
E6X848_CELAD/537-630
E6X9C4_CELAD/539-634
E6XAR6_CELAD/159-258
E6XB48_CELAD/573-668
E6XBH2_CELAD/122-217
E6XBM8_CELAD/253-348
E6XBV6_CELAD/500-596
E6XCV1_CELAD/530-630
E6XEM6_CELAD/153-253
E6XFA7_CELAD/481-553
E6XFJ1_SHEP2/373-470
E6XGP3_SHEP2/183-280
E6XHB8_SHEP2/77-172
E6XHJ5_SHEP2/92-188
E6XIT6_SHEP2/123-218
E6XN02_SHEP2/254-350
E6XN72_SHEP2/179-274
E6XQD2_SHEP2/186-285
E6XQS2_SHEP2/79-175
E6YH22_BARC7/247-345
E6YJ52_BARC7/65-161
E6YL23_9RHIZ/247-345
E6YNB9_9RHIZ/61-157
E6YQ97_9RHIZ/247-345
E6YSP3_9RHIZ/61-157
E6YUT8_9RHIZ/247-345
E6YWX9_9RHIZ/61-157
E6Z130_9RHIZ/259-357
E6Z1H1_9RHIZ/65-161
E7A3W7_HAEIF/151-246
E7A5A5_HAEIF/234-329
E7A7E6_HAEIF/52-147
E7A8S8_HELFC/127-227
E7AAN6_HELFC/125-219
E7AFC7_HAEIF/52-147
E7AGG1_HAEIF/151-246
E7AHY6_HAEIF/234-329
E7AZX1_YERE1/140-246
E7B2W5_YERE1/67-162
E7B4K9_YERE1/442-540
E7B4M8_YERE1/352-450
E7B4Z7_YERE1/65-160
E7B5E4_YERE1/159-258
E7BAA8_YERE1/233-330
E7BF16_NEIMW/104-197
E7EIK5_RIEAN/258-354
E7EIK9_RIEAN/258-354
E7EIL1_RIEAN/258-354
E7EIL2_RIEAN/258-354
E7FT39_9LACO/155-256
E7G0P0_9HELI/78-173
E7G0Y7_9HELI/127-230
E7G2E5_9HELI/78-173
E7G4R5_9HELI/127-230
E7H156_9BURK/63-159
E7H5S6_9BURK/101-196
E7H6W3_ECOLX/166-263
E7H9A1_ECOLX/222-319
E7HCD8_ECOLX/55-151
E7HI77_ECOLX/115-210
E7HIH4_ECOLX/72-167
E7HLK9_ECOLX/160-259
E7HWW9_ECOLX/115-210
E7HXV1_ECOLX/115-212
E7HYS3_ECOLX/137-233
E7HZR9_ECOLX/222-319
E7I0W1_ECOLX/22-118
E7I1U4_ECOLX/72-167
E7I274_ECOLX/127-226
E7I4S9_ECOLX/222-319
E7I5I8_ECOLX/160-259
E7I7B2_ECOLX/115-210
E7IA86_ECOLX/55-151
E7IEU7_ECOLX/166-263
E7IGV0_ECOLX/72-167
E7IKN2_ECOLX/160-259
E7IM69_ECOLX/72-167
E7INZ2_ECOLX/115-210
E7IRS5_ECOLX/166-263
E7IUJ3_ECOLX/22-118
E7J0H5_ECOLX/160-259
E7J387_ECOLX/222-319
E7J3N2_ECOLX/72-167
E7J525_ECOLX/22-118
E7JA87_ECOLX/115-210
E7JDK1_ECOLX/166-263
E7JEU3_ECOLX/166-263
E7JG13_ECOLX/72-167
E7JKG2_ECOLX/115-210
E7JN51_ECOLX/22-118
E7JSK0_ECOLX/160-259
E7JTG5_SHISO/115-212
E7JYF1_SHISO/22-118
E7K0S5_SHISO/115-210
E7K3V8_SHISO/213-310
E7K4W5_SHISO/127-226
E7K8X6_SHISO/72-167
E7M752_9BACL/144-246
E7N0U2_9FIRM/135-235
E7N7C5_9ACTO/49-146
E7N7G4_9ACTO/120-214
E7NB50_9ACTO/183-280
E7NQ58_TREPH/332-428
E7NTR0_TREPH/307-403
E7NUK3_TREPH/64-160
E7NXN7_TREPH/124-226
E7NYH2_TREPH/1233-1339
E7NZ40_PSESG/714-812
E7P1D4_PSESG/120-215
E7P1Y2_PSESG/177-273
E7P219_PSESG/183-279
E7P3F9_PSESG/139-237
E7P3X5_PSESG/159-239
E7P463_PSESG/237-333
E7P525_PSESG/345-440
E7P8P9_PSESG/66-161
E7P900_PSESG/145-240
E7PBG2_PSESG/166-264
E7PHC3_PSESG/714-812
E7PHH5_PSESG/166-264
E7PLC2_PSESG/145-240
E7PLM3_PSESG/66-161
E7PM74_PSESG/139-237
E7PMN9_PSESG/159-239
E7PMX7_PSESG/237-333
E7PSS6_PSESG/183-279
E7PSW2_PSESG/177-273
E7PTL1_PSESG/120-215
E7RIZ4_9BACL/141-241
E7RLL2_9BACT/164-264
E7RLR1_9BACT/283-375
E7RP78_9BACT/303-393
E7RQ16_9BACT/522-614
E7RSF5_9BACT/111-207
E7RU40_9BURK/108-199
E7RUG4_9BURK/87-182
E7RUM3_9BURK/136-231
E7RX59_9BURK/161-263
E7RXJ1_9BURK/111-206
E7S0D3_9BURK/376-470
E7S0P8_9BURK/235-335
E7S132_9BURK/97-185
E7SDM2_SHIDY/160-259
E7SEL0_SHIDY/22-118
E7SFH2_SHIDY/115-212
E7SNB6_SHIDY/91-186
E7SQM8_SHIDY/72-167
E7SSF4_SHIBO/22-118
E7SSN0_SHIBO/437-533
E7STS4_SHIBO/115-210
E7T0P4_SHIBO/218-315
E7T0X0_SHIBO/72-167
E7T4E9_SHIBO/160-259
E7T7X7_SHIFL/230-327
E7T887_SHIFL/115-210
E7TGR1_SHIFL/72-167
E7TH20_SHIFL/115-212
E7TJ65_SHIFL/22-118
E7TKR9_ECO57/72-167
E7TLH1_ECO57/213-310
E7TPL7_ECO57/115-210
E7TSB8_ECO57/70-187
E7TTH7_ECO57/115-212
E7TW14_ECO57/55-151
E7TYT2_ECO57/160-259
E7U1Q4_ECOLX/115-212
E7U3Z4_ECOLX/234-331
E7U7M4_ECOLX/22-118
E7U9N4_ECOLX/160-259
E7UBB8_ECOLX/115-210
E7UE79_ECOLX/213-310
E7UGU4_ECOLX/115-210
E7UHG7_ECOLX/115-212
E7UPI9_ECOLX/160-259
E7UQ30_ECOLX/55-151
E7UQY8_ECOLX/72-167
E7USW1_SALTY/115-210
E7UUA0_SALTY/73-168
E7UX37_SALTY/328-426
E7UZQ0_SALTY/161-260
E7V0U5_SALTY/234-331
E7V6R9_SALMO/161-260
E7V855_SALMO/73-168
E7VBX9_SALMO/328-426
E7VDG5_SALMO/115-210
E7VHL4_SALMO/73-168
E7VKN8_SALMO/115-210
E7VL03_SALMO/328-426
E7VR35_SALMO/161-260
E7VUI4_SALMO/161-260
E7VVP3_SALMO/115-210
E7W032_SALMO/73-168
E7W0M0_SALMO/328-426
E7W6B4_SALMO/115-210
E7W6Q4_SALMO/245-342
E7W864_SALMO/328-426
E7W8X9_SALMO/73-168
E7WG43_SALMO/161-260
E7WGD2_SALMO/73-168
E7WI31_SALMO/115-210
E7WMU3_SALMO/161-260
E7WN13_SALMO/245-342
E7WQ63_SALMO/328-426
E7WUI3_SALMO/161-260
E7WYG3_SALMO/328-426
E7WZR1_SALMO/73-168
E7X1X6_SALMO/115-210
E7X5G5_SALMO/115-210
E7X943_SALMO/73-165
E7X984_SALMO/245-342
E7XCD1_SALMO/161-260
E7XDQ7_SALMO/328-426
E7XG41_SALMO/73-168
E7XKV5_SALMO/245-342
E7XL30_SALMO/161-260
E7XLB3_SALMO/328-426
E7XQ01_SALMO/115-210
E7XST0_SALMO/328-426
E7XW01_SALMO/73-168
E7XXI3_SALMO/115-210
E7Y0R4_SALMO/245-342
E7YA38_SALMO/161-260
E7YFQ9_SALMO/115-210
E7YH18_SALMO/73-168
E7YH48_SALMO/328-426
E7YJS5_SALMO/328-426
E7YKV8_SALMO/161-260
E7YLR0_SALMO/115-210
E7YQI0_SALMO/73-168
E7YQP4_SALMO/245-342
E7YX73_SALMO/73-168
E7YXF8_SALMO/328-426
E7Z152_SALMO/115-210
E7Z8I8_SALMO/328-426
E7Z9P7_SALMO/115-210
E7ZAP4_SALMO/73-168
E7ZBQ0_SALMO/161-260
E7ZJ21_SALMO/115-210
E7ZJR3_SALMO/161-260
E7ZSU6_SALMO/73-168
E7ZU15_SALMO/328-426
E7ZUV2_SALMO/328-426
E7ZX32_SALMO/115-210
E8A464_SALMO/161-260
E8A4G1_SALMO/73-168
E8A7C3_SALMO/161-260
E8AA40_SALMO/328-426
E8ACR8_SALMO/115-210
E8AG84_SALMO/73-168
E8AHM6_SALMO/328-426
E8AKF1_SALMO/115-210
E8ALE7_SALMO/161-260
E8AR42_SALMO/73-168
E8AWL9_SALMO/161-260
E8AX17_SALMO/245-342
E8AYV7_SALMO/328-426
E8B5J0_SALMO/115-210
E8B6J4_SALMO/73-168
E8B6S3_SALMO/115-210
E8B6X8_SALMO/73-168
E8B907_SALMO/245-342
E8BAU7_SALMO/161-260
E8BEQ3_SALMO/328-426
E8BLR9_SALMO/161-260
E8BNY5_SALMO/328-426
E8BQJ2_SALMO/245-342
E8BS07_SALMO/73-168
E8BUI7_SALMO/115-210
E8C2N3_SALMO/328-426
E8C3K8_SALMO/115-210
E8C732_SALMO/73-168
E8C9H2_SALMO/245-342
E8CAA5_SALMO/328-426
E8CDS6_SALMO/73-168
E8CED3_SALMO/161-260
E8CEH9_SALMO/115-210
E8CND3_SALMO/245-342
E8CP27_SALMO/161-260
E8CSD5_SALMO/115-210
E8CSN7_SALMO/73-168
E8CWX1_SALMO/328-426
E8D1H7_SALMO/245-342
E8D1K6_SALMO/161-260
E8D215_SALMO/328-426
E8D397_SALMO/73-168
E8D5R7_SALMO/115-210
E8DDV8_SALMO/73-168
E8DEE1_SALMO/245-342
E8DF91_SALMO/115-210
E8DGU9_SALMO/218-316
E8DJJ0_SALMO/161-260
E8DQZ6_SALMO/161-260
E8DRS5_SALMO/73-168
E8DUM3_SALMO/328-426
E8DY68_SALMO/115-210
E8E1N3_SALMO/161-260
E8E621_SALMO/115-210
E8E6N6_SALMO/73-168
E8E6R6_SALMO/328-426
E8EAW1_SALMO/161-260
E8EHD8_SALMO/328-426
E8EHG8_SALMO/73-168
E8EKP8_SALMO/115-210
E8EM90_SALMO/161-260
E8ENR0_SALMO/115-210
E8ER05_SALMO/328-426
E8ES37_SALMO/73-168
E8EUE1_SALMO/245-342
E8EYA5_SALMO/161-260
E8EZI8_SALMO/245-342
E8F121_SALMO/115-210
E8F5Y4_SALMO/73-168
E8F912_SALMO/328-426
E8FDK0_SALMO/161-260
E8FG27_SALMO/245-342
E8FHJ9_SALMO/328-426
E8FJW1_SALMO/73-168
E8FLF8_SALMO/115-210
E8FN69_SALMO/245-342
E8FPT0_SALMO/161-260
E8FRS1_SALMO/312-410
E8FSL6_SALMO/115-210
E8FVF3_SALMO/73-168
E8G4V3_SALMO/115-210
E8G948_SALMO/73-168
E8GAY4_SALMO/245-342
E8GB52_SALMO/328-426
E8GCN5_SALMO/161-260
E8GHV8_SALMO/161-260
E8GIA3_SALMO/115-210
E8GLT8_SALMO/328-426
E8GM64_SALMO/73-168
E8GQV3_SALMO/328-426
E8GUD3_SALMO/73-168
E8GXA3_SALMO/245-342
E8H057_SALMO/115-210
E8H397_ECO57/160-259
E8H589_ECO57/55-151
E8H8C0_ECO57/115-210
E8HAJ1_ECO57/99-216
E8HC06_ECO57/115-212
E8HCL3_ECO57/72-167
E8HDB5_ECO57/241-338
E8HGL3_ECOLX/160-259
E8HJ28_ECOLX/55-151
E8HLY9_ECOLX/115-210
E8HNR5_ECOLX/99-216
E8HRD4_ECOLX/72-167
E8HRK5_ECOLX/115-212
E8HS64_ECOLX/241-338
E8HW00_ECOLX/160-259
E8HY43_ECOLX/55-151
E8I129_ECOLX/115-210
E8I395_ECOLX/99-216
E8I4Q5_ECOLX/115-212
E8I5A5_ECOLX/72-167
E8I678_ECOLX/222-319
E8I9A5_ECOLX/160-259
E8IBH6_ECOLX/55-151
E8IF47_ECOLX/115-210
E8IHU4_ECOLX/115-212
E8IIQ1_ECOLX/72-167
E8IJI0_ECOLX/241-338
E8IPI5_ECOLX/55-151
E8IT11_ECOLX/115-210
E8IV71_ECOLX/99-216
E8IW60_ECOLX/115-212
E8IWU5_ECOLX/72-167
E8IXP6_ECOLX/222-319
E8J0N0_ECOLX/160-259
E8J2I8_ECO57/160-259
E8J4M3_ECO57/55-151
E8J753_ECO57/115-210
E8J9T2_ECO57/99-216
E8JB89_ECO57/115-212
E8JBW7_ECO57/72-167
E8JCN6_ECO57/222-319
E8JF28_9ACTO/293-387
E8JJ54_9ACTO/72-166
E8JJI9_9ACTO/293-387
E8KGB0_9PAST/1-62
E8KID9_9PAST/54-147
E8KJT8_9PAST/60-153
E8KKP6_9PAST/240-337
E8KKP7_9PAST/263-360
E8KY99_9RHIZ/244-334
E8KZR9_9RHIZ/129-254
E8L2V0_9RHIZ/451-545
E8L4J9_9RHIZ/375-470
E8L7I7_9RHIZ/73-169
E8L9F2_9RHIZ/244-341
E8LJ34_9GAMM/211-302
E8LJN0_9GAMM/80-176
E8LP56_9VIBR/117-212
E8LPF0_9VIBR/83-178
E8LQK1_9VIBR/82-177
E8LRY7_9VIBR/170-269
E8LS16_9VIBR/186-282
E8LSU7_9VIBR/210-307
E8LT08_9VIBR/159-254
E8LU58_9VIBR/179-275
E8LWE9_9VIBR/87-180
E8LY61_9VIBR/84-179
E8LZ09_9VIBR/188-283
E8LZ09_9VIBR/59-154
E8LZQ6_9VIBR/194-293
E8LZV3_9VIBR/74-169
E8M0I8_9VIBR/214-309
E8M0I9_9VIBR/214-309
E8M176_9VIBR/110-204
E8M3W2_9VIBR/74-169
E8M451_9VIBR/84-179
E8M4J6_9VIBR/186-282
E8M5S2_9VIBR/99-194
E8M5V2_9VIBR/83-178
E8M661_9VIBR/117-212
E8M8Y7_9VIBR/213-308
E8M8Y8_9VIBR/212-307
E8M9I1_9VIBR/193-292
E8MAN0_9VIBR/159-254
E8NEC1_MICTS/55-150
E8NI34_SALET/226-323
E8NN67_SALET/328-426
E8NPQ2_SALET/161-260
E8NU76_SALET/115-210
E8NUP6_SALET/73-168
E8NWL5_YERPH/115-210
E8NYT4_YERPH/447-543
E8P1H0_YERPH/67-162
E8P357_YERPH/447-543
E8P392_YERPH/229-326
E8P3U6_YERPH/441-539
E8P3W9_YERPH/172-270
E8P4A6_YERPH/64-159
E8P7D7_YERPH/159-258
E8P9U6_ACIB1/82-178
E8PA86_ACIB1/294-389
E8PB16_ACIB1/153-248
E8PBX0_ACIB1/233-329
E8PD29_ACIB1/51-146
E8PE37_ACIB1/112-207
E8PFE6_ACIB1/150-246
E8Q6Y8_BLOVB/74-169
E8QFJ2_HELP7/125-227
E8QH56_HELP7/77-172
E8QHR4_HELP4/125-227
E8QIK1_HELP4/77-172
E8QPV3_HELPR/125-227
E8QQM9_HELPR/77-172
E8QS16_HELPW/125-227
E8QSV7_HELPW/80-175
E8RCW8_9DELT/67-163
E8REF1_9DELT/253-349
E8RFJ9_9DELT/1222-1317
E8RH30_9DELT/126-224
E8RH81_9DELT/99-194
E8RI22_9DELT/75-167
E8RIW5_9DELT/244-343
E8RIY0_9DELT/110-204
E8RL65_9CAUL/304-399
E8RQ50_9CAUL/116-211
E8RR27_9CAUL/78-173
E8RR47_9CAUL/83-179
E8RSW8_9CAUL/185-282
E8SKZ2_NEIGO/98-192
E8SRU4_NEIGO/111-206
E8T0W6_GEOS2/139-239
E8T2F7_THEA1/110-213
E8T2F8_THEA1/125-223
E8T536_THEA1/138-233
E8TEG3_MESCW/232-328
E8TFV4_MESCW/339-436
E8TL63_MESCW/627-728
E8TLE0_MESCW/111-206
E8TMH4_MESCW/75-175
E8TMY5_MESCW/227-334
E8TN11_MESCW/62-158
E8TPU9_MESCW/263-358
E8TPV2_MESCW/73-168
E8TPV8_MESCW/387-486
E8TPX0_MESCW/328-430
E8TSX4_ALIDB/171-270
E8TU64_ALIDB/77-167
E8TUY4_ALIDB/78-173
E8TWT9_ALIDB/96-202
E8TX37_ALIDB/108-203
E8TXE7_ALIDB/133-228
E8TY88_ALIDB/1074-1140
E8TZA9_ALIDB/67-162
E8U2U4_ALIDB/40-132
E8UCG0_TAYEM/82-177
E8UER7_TAYEM/734-828
E8UFN7_TAYEM/311-409
E8UGE6_TAYEM/63-158
E8UVZ2_THEBF/120-219
E8UXK4_TERSS/158-255
E8UYG1_TERSS/432-527
E8UZF1_TERSS/130-226
E8V730_TERSS/408-503
E8V792_TERSS/154-250
E8V877_TERSS/173-259
E8V8C5_TERSS/420-515
E8VHP5_BACST/129-228
E8VJL7_BACST/144-244
E8VMS8_VIBVU/147-243
E8VP06_VIBVU/80-175
E8VPL0_VIBVU/177-276
E8VQJ7_VIBVU/118-213
E8VTA9_VIBVU/163-258
E8VTV8_VIBVU/85-180
E8VUR9_VIBVU/323-421
E8VUZ5_VIBVU/95-190
E8VV25_VIBVU/243-338
E8VXC5_VIBVU/78-172
E8VY85_VIBVU/88-181
E8WFX6_STRFA/110-204
E8WHX3_GEOS8/139-238
E8WKH2_GEOS8/343-438
E8WM24_GEOS8/828-931
E8WM42_GEOS8/313-409
E8WND0_GEOS8/180-282
E8WNH2_GEOS8/95-190
E8WNK5_GEOS8/64-160
E8WNR3_GEOS8/233-329
E8WNR3_GEOS8/357-453
E8WPI4_GEOS8/227-323
E8WPI4_GEOS8/351-447
E8WQP2_GEOS8/1619-1715
E8WR12_GEOS8/93-188
E8WSC2_GEOS8/969-1063
E8WU41_GEOS8/113-216
E8WUD1_GEOS8/114-208
E8WVS3_ACISM/82-202
E8WW70_ACISM/139-236
E8WXM1_ACISM/178-274
E8X066_ACISM/414-509
E8X3X9_ACISM/174-264
E8X4L2_ACISM/139-235
E8X608_ACISM/123-222
E8X652_ACISM/135-234
E8X797_ACISM/335-431
E8XA70_SALT4/161-260
E8XAY4_SALT4/81-176
E8XE27_SALT4/245-342
E8XFW0_SALT4/115-210
E8XIU7_SALT4/328-426
E8XMI4_RAHSY/69-164
E8XSI0_RAHSY/115-210
E8XUY5_RAHSY/62-157
E8XVB9_RAHSY/234-340
E8XXZ1_RAHSY/160-259
E8Y0Y2_RAHSY/438-534
E8Y2U5_ECOKO/222-319
E8Y513_ECOKO/160-259
E8Y621_ECOKO/72-167
E8Y7C5_ECOKO/437-533
E8Y934_ECOKO/55-151
E8YA97_ECOKO/166-263
E8YBU5_ECOKO/115-210
E8YFN5_9BURK/107-202
E8YGX8_9BURK/56-150
E8YII1_9BURK/180-280
E8YKS1_9BURK/336-434
E8YLE7_9BURK/446-537
E8YLT1_9BURK/101-197
E8YN83_9BURK/66-162
E8YQS5_9BURK/236-330
E8YQU2_9BURK/234-332
E8YSY8_9BURK/126-225
E8YSZ7_9BURK/179-278
E8YTD6_9BURK/95-199
E8YV84_9BURK/218-313
E8YVE3_9BURK/127-226
E8ZPJ7_CLOB0/129-228
E8ZWC5_CLOB0/132-231
E8ZXX5_SALET/328-426
E8ZZA8_SALET/73-168
E9A013_SALET/245-342
E9A0H5_SALET/161-260
E9A7W1_SALET/115-210
E9CKW3_9ENTR/68-163
E9CPX7_9ENTR/256-353
E9G9E8_DAPPU/82-177
E9KSL4_9PSED/381-489
E9L6G9_SODGL/186-282
E9L6H0_SODGL/234-331
E9L6H1_9ENTR/187-250
E9P6S4_SODGL/201-250
E9P6S8_SODGL/192-267
E9P6T0_SODGL/186-238
E9P6U0_SODGL/113-165
E9P6U2_SODGL/155-207
E9P6U3_SODGL/167-220
E9P6U4_SODGL/155-207
E9S280_TREDE/286-382
E9S290_TREDE/125-227
E9S3E2_TREDE/1230-1336
E9S554_TREDE/63-159
E9S5K7_TREDE/337-432
E9S5U9_TREDE/317-413
E9T8S5_ECOLX/115-210
E9TAY7_ECOLX/72-167
E9TC55_ECOLX/70-167
E9TEL5_ECOLX/230-327
E9THT6_ECOLX/160-259
E9TLS1_ECOLX/55-151
E9TPN9_ECOLX/70-167
E9TQA5_ECOLX/437-533
E9TTJ8_ECOLX/115-210
E9TVH0_ECOLX/160-259
E9TX92_ECOLX/230-327
E9TYL0_ECOLX/55-151
E9U4I0_ECOLX/72-167
E9U4X3_ECOLX/70-167
E9U5X3_ECOLX/230-327
E9U6S9_ECOLX/72-167
E9UD66_ECOLX/115-210
E9UDF4_ECOLX/160-259
E9UHI7_ECOLX/55-151
E9UKU4_ECOLX/222-319
E9UM42_ECOLX/226-323
E9URN2_9ACTO/153-247
E9V4X5_ECOLX/222-319
E9V575_ECOLX/72-167
E9V5U4_ECOLX/115-212
E9V7P1_ECOLX/160-259
E9V9Z2_ECOLX/437-533
E9VBC2_ECOLX/55-151
E9VE85_ECOLX/115-210
E9VIB7_ECOLX/120-217
E9VJB7_ECOLX/72-167
E9VK65_ECOLX/222-319
E9VMK5_ECOLX/437-533
E9VN95_ECOLX/55-151
E9VPW7_ECOLX/160-259
E9VUA9_ECOLX/115-210
E9VXK8_ECOLX/55-151
E9W0K2_ECOLX/160-259
E9W5T6_ECOLX/222-319
E9W7H2_ECOLX/115-210
E9W8E2_ECOLX/72-167
E9WAD4_ECOLX/120-217
E9WAV8_ECOLX/120-217
E9WCA5_ECOLX/72-167
E9WD14_ECOLX/222-319
E9WFU5_ECOLX/160-259
E9WJM1_ECOLX/55-137
E9WLY5_ECOLX/115-210
E9WPA2_ECOLX/120-217
E9WQI7_ECOLX/72-167
E9WRD3_ECOLX/222-319
E9WUZ2_ECOLX/55-137
E9WX10_ECOLX/160-259
E9X063_ECOLX/115-210
E9X2Q7_ECOLX/160-259
E9X5I5_ECOLX/222-319
E9X651_ECOLX/72-167
E9X8A9_ECOLX/55-137
E9XAA7_ECOLX/10-105
E9XD52_ECOLX/115-210
E9XHZ9_ECOLX/55-151
E9XIV4_ECOLX/160-259
E9XN06_ECOLX/226-323
E9XNR7_ECOLX/72-167
E9XQ36_ECOLX/166-263
E9XSP9_ECOLX/115-210
E9XVH8_ECOLX/120-217
E9XWT5_ECOLX/72-167
E9XXE7_ECOLX/222-319
E9Y026_ECOLX/160-259
E9Y3Y4_ECOLX/55-151
E9Y708_ECOLX/115-210
E9YB06_ECOLX/222-319
E9YCH4_ECOLX/160-259
E9YD03_ECOLX/120-217
E9YED3_ECOLX/72-167
E9YFW5_ECOLX/55-151
E9YG55_ECOLX/115-210
E9YP86_ECOLX/160-259
E9YRV5_ECOLX/72-167
E9YSH7_ECOLX/226-323
E9YVS1_ECOLX/115-210
E9Z1M3_ECOLX/55-151
E9Z4V3_ESCFE/72-167
E9Z8F5_ESCFE/161-260
E9Z8S9_ESCFE/235-332
E9ZC48_ESCFE/115-210
E9ZH06_MYCTU/189-284
E9ZSS3_NEIME/104-197
F0A3N5_NEIME/102-195
F0A9G7_NEIME/104-197
F0AEY1_NEIME/104-197
F0AKQ1_NEIME/102-195
F0ARA7_NEIME/104-197
F0AX64_NEIME/104-197
F0B2M5_NEIME/104-197
F0B7R3_9XANT/92-196
F0B838_9XANT/125-220
F0BCH2_9XANT/332-425
F0BCX7_9XANT/214-291
F0BD15_9XANT/303-402
F0BDE2_9XANT/173-271
F0BE03_9XANT/167-266
F0BL82_9XANT/255-351
F0BN88_9XANT/255-351
F0BP27_9XANT/316-415
F0BR03_9XANT/173-271
F0BRC7_9XANT/293-386
F0BUU1_9XANT/259-358
F0BVU5_9XANT/167-266
F0BWN4_9XANT/214-292
F0BX72_9XANT/113-208
F0BXU5_9XANT/92-196
F0BYT8_9XANT/68-164
F0C2T4_9XANT/92-196
F0C381_9XANT/213-292
F0C4M7_9XANT/293-386
F0CAE1_9XANT/133-228
F0CAX7_9XANT/68-164
F0CBJ8_9XANT/173-271
F0CBL2_9XANT/297-393
F0CC08_9XANT/172-271
F0CEB0_SALMO/245-342
F0CFP1_SALMO/245-342
F0CHG9_SALMO/245-342
F0CJN5_SALMO/245-342
F0CLF8_SALMO/245-342
F0CMR8_SALMO/245-342
F0CNP7_SALMO/245-342
F0CPC7_SALMO/245-342
F0CQA2_SALMO/245-342
F0CR79_SALMO/245-342
F0CS02_SALMO/245-342
F0CTP6_SALMO/245-342
F0CVZ8_SALMO/245-342
F0CXH7_SALMO/245-342
F0CYF2_SALMO/245-342
F0D0X8_SALMO/245-342
F0DNK6_9FIRM/132-231
F0DVU3_9FIRM/91-204
F0DW30_9FIRM/124-223
F0DY37_9PSED/167-264
F0DZV5_9PSED/139-237
F0E288_9PSED/25-120
F0E5Q8_9PSED/59-154
F0E646_9PSED/238-334
F0E687_9PSED/66-146
F0E7R0_9PSED/178-274
F0E7U9_9PSED/126-223
F0E7V8_9PSED/134-226
F0E881_9PSED/158-253
F0ED86_9PSED/333-429
F0EE36_9PSED/714-812
F0EEV0_9PSED/145-240
F0EFJ1_ENTCA/140-241
F0EQE7_HAEPA/109-202
F0ESM6_HAEPA/252-347
F0ET45_HAEPA/151-245
F0EV35_HAEPA/54-149
F0EXE3_9NEIS/57-155
F0EZZ6_9NEIS/110-206
F0F239_9NEIS/110-205
F0F4Q9_9BACT/289-381
F0F4V6_9BACT/276-355
F0F5N3_9BACT/297-375
F0F6Q3_9BACT/111-206
F0F747_9BACT/157-262
F0F875_9BACT/532-623
F0FA98_9BACT/373-461
F0FVN6_9BURK/91-195
F0G0Y8_9BURK/245-418
F0G300_9BURK/8-103
F0G4E0_9BURK/298-397
F0G4E2_9BURK/254-352
F0G5M8_9BURK/437-527
F0G7V8_9BURK/151-246
F0G8K1_9BURK/1-37
F0G973_9BURK/119-218
F0G9Z3_9BURK/444-540
F0GB25_9BURK/67-140
F0GFK5_9BURK/1-46
F0GFU5_9BURK/61-157
F0GK27_9BURK/85-179
F0H3J4_9BACT/284-376
F0H3L5_9BACT/276-356
F0H5I1_9BACT/111-206
F0HAE3_9BACT/532-623
F0HAN0_9BACT/154-259
F0HB57_9BACT/291-369
F0IC39_9FLAO/352-447
F0ICY5_9FLAO/293-385
F0IDM8_9FLAO/264-359
F0IGT7_9FLAO/293-388
F0IH29_9FLAO/151-251
F0IHA9_9FLAO/557-657
F0IHG2_9FLAO/114-209
F0IXN3_ACIMA/106-201
F0IZ89_ACIMA/110-192
F0IZ91_ACIMA/226-332
F0J0D1_ACIMA/252-350
F0J1D9_ACIMA/346-444
F0J1V9_ACIMA/262-357
F0J1W0_ACIMA/259-354
F0J311_ACIMA/57-152
F0J604_ACIMA/96-195
F0JDC3_DESDE/90-185
F0JDI0_DESDE/135-235
F0JF82_DESDE/141-241
F0JF83_DESDE/137-236
F0JFW0_DESDE/249-344
F0JG66_DESDE/134-230
F0JG73_DESDE/82-178
F0JJ37_DESDE/131-226
F0JJ38_DESDE/118-226
F0JJM2_DESDE/69-166
F0JL62_DESDE/282-380
F0JLB8_ESCFE/235-332
F0JLF4_ESCFE/161-260
F0JNL1_ESCFE/115-212
F0JS37_ESCFE/98-209
F0JVI1_ESCFE/115-210
F0JXB7_ESCFE/72-167
F0K4C7_CLOAE/136-235
F0K6Q2_CLOAE/137-236
F0KFL4_ACICP/112-207
F0KI93_ACICP/372-467
F0KK61_ACICP/153-248
F0KL58_ACICP/77-173
F0KNA3_ACICP/224-320
F0KPJ1_ACICP/56-151
F0KS25_YERE3/444-542
F0KS42_YERE3/352-450
F0KST4_YERE3/233-330
F0KTG3_YERE3/159-258
F0KWF1_YERE3/140-246
F0KY61_YERE3/65-160
F0L176_YERE3/67-162
F0L452_9RHIZ/114-209
F0L6C6_9RHIZ/321-419
F0L6Z6_9RHIZ/656-757
F0LCK7_9RHIZ/71-167
F0LCP4_9RHIZ/227-334
F0LDB6_9RHIZ/369-466
F0LNZ7_VIBFU/157-254
F0LP17_VIBFU/165-262
F0LQD6_VIBFU/78-173
F0LR60_VIBFU/170-269
F0LR77_VIBFU/221-317
F0LSY9_VIBFU/56-151
F0LUM4_VIBFU/222-317
F0LV80_VIBFU/117-212
F0LVC7_VIBFU/186-283
F0LVM0_VIBFU/195-294
F0LVS5_VIBFU/230-330
F0LX93_VIBFU/103-198
F0LXD4_VIBFU/88-183
F0LY34_VIBFU/213-306
F0LZI5_VIBFU/217-308
F0MFA2_NEIMG/104-197
F0MPN6_NEIMM/104-197
F0MZG0_NEIMP/104-197
F0N4F9_NEIMO/106-199
F0NAC5_NEIMN/104-197
F0NX97_WEEVC/234-329
F0NXF5_WEEVC/379-477
F0NXH6_WEEVC/334-432
F0NY21_WEEVC/160-260
F0NYN6_WEEVC/365-460
F0NZ63_WEEVC/642-734
F0P0R4_WEEVC/176-277
F0P195_WEEVC/334-429
F0P206_WEEVC/117-212
F0P2D5_WEEVC/113-209
F0PXL8_BACT0/118-218
F0PZ46_BACT0/147-247
F0Q331_ACIAP/316-414
F0Q414_ACIAP/84-179
F0Q5C0_ACIAP/276-371
F0Q769_ACIAP/79-174
F0Q7K6_ACIAP/172-271
F0Q8V9_ACIAP/112-207
F0QA37_ACIAP/185-280
F0QAA0_ACIAP/109-204
F0QBZ8_ACIAP/70-154
F0QDC5_ACIAP/80-170
F0QF42_ACIBD/112-207
F0QG57_ACIBD/233-329
F0QGW0_ACIBD/51-146
F0QH67_ACIBD/150-246
F0QJJ5_ACIBD/294-389
F0QL87_ACIBD/153-248
F0QP95_ACIBD/82-178
F0QZ15_BACSH/186-281
F0R0G0_BACSH/188-291
F0R0N7_BACSH/198-304
F0R110_BACSH/112-217
F0R2R9_BACSH/93-203
F0R419_BACSH/189-294
F0R450_BACSH/272-363
F0R532_BACSH/194-301
F0R5E3_BACSH/296-390
F0R7I2_BACSH/383-474
F0R7T5_BACSH/388-483
F0R921_BACSH/188-287
F0R962_BACSH/104-199
F0R9T1_CELLC/284-378
F0RA24_CELLC/537-627
F0RAH1_CELLC/256-351
F0RB14_CELLC/161-260
F0RBD0_CELLC/117-212
F0RCN3_CELLC/529-618
F0RF59_CELLC/528-623
F0RFK9_CELLC/201-298
F0RFK9_CELLC/73-169
F0RFS0_CELLC/241-336
F0RFW2_CELLC/538-637
F0RG63_CELLC/268-363
F0RGP2_CELLC/349-444
F0RGU3_CELLC/155-255
F0RHD0_CELLC/591-687
F0RHI5_CELLC/538-632
F0RHW1_CELLC/253-348
F0S014_DESTD/138-233
F0S2X5_DESTD/110-213
F0S2X6_DESTD/125-223
F0S4Q8_PEDSD/161-261
F0S5I8_PEDSD/159-260
F0S5P5_PEDSD/557-654
F0S757_PEDSD/334-428
F0S7S9_PEDSD/340-435
F0S8W6_PEDSD/114-209
F0SBG4_PEDSD/584-684
F0SBI8_PEDSD/529-624
F0SCV1_PEDSD/32-130
F0SDP0_PEDSD/544-638
F0SES3_PEDSD/476-567
F0SES4_PEDSD/481-574
F0SK00_PLABD/122-223
F0SMP8_PLABD/155-258
F0SNZ3_PLABD/129-229
F0SX66_SYNGF/150-249
F0T5D0_CHLP6/86-183
F0TK51_RIEAR/364-463
F0TK52_RIEAR/363-463
F0TKG0_RIEAR/115-210
F0TMJ8_RIEAR/156-257
F0TNG2_RIEAR/359-455
F0TNW6_RIEAR/111-207
F0Y150_9STRA/586-700
F0Y9N0_9STRA/520-636
F0YPA6_9STRA/527-643
F0YRE4_9STRA/75-170
F1T0Y0_BACPF/136-235
F1T0Y2_BACPF/136-235
F1T0Y4_BACPF/136-235
F1TDN9_9CLOT/131-232
F1TLJ7_PROAC/263-359
F1TUL3_PROAC/263-359
F1U1D5_PROAC/258-354
F1U912_PROAC/263-359
F1UIU9_PROAC/263-359
F1UP05_PROAC/263-359
F1UV28_PROAC/263-359
F1V3N8_PROAC/263-359
F1V9L2_PROAC/263-359
F1VKE9_PROAC/263-359
F1VQV6_MORCA/117-212
F1VR17_MORCA/63-179
F1VR40_MORCA/331-430
F1VS79_MORCA/70-166
F1VSR3_MORCA/427-522
F1VTZ1_9BURK/107-202
F1VUU8_9BURK/284-379
F1VVE3_9BURK/118-213
F1VVU6_9BURK/280-374
F1VX37_9BURK/73-168
F1VXQ1_9BURK/147-245
F1W4D1_9BURK/91-193
F1W5M5_MORCA/427-522
F1W5S0_MORCA/63-179
F1W5U3_MORCA/331-430
F1W653_MORCA/117-212
F1WA51_MORCA/70-166
F1WBX7_MORCA/117-212
F1WDY1_MORCA/427-522
F1WEN3_MORCA/70-166
F1WFX3_MORCA/331-430
F1WG11_MORCA/63-179
F1WGY4_MORCA/70-166
F1WHA4_MORCA/117-212
F1WIV6_MORCA/427-522
F1WJU1_MORCA/63-179
F1WJW5_MORCA/331-430
F1WN78_MORCA/63-179
F1WNG0_MORCA/117-212
F1WNK5_MORCA/327-426
F1WNT9_MORCA/70-166
F1WR82_MORCA/427-522
F1WST1_MORCA/427-522
F1WU58_MORCA/70-166
F1WVD0_MORCA/117-212
F1WVI0_MORCA/63-179
F1WVK3_MORCA/331-430
F1X072_MORCA/427-522
F1X143_MORCA/70-166
F1X1G6_MORCA/117-212
F1X1N4_MORCA/63-179
F1X1Q7_MORCA/331-430
F1X2P3_MORCA/117-212
F1X2V0_MORCA/63-179
F1X2X5_MORCA/331-430
F1X3L0_MORCA/427-522
F1X6M2_MORCA/70-166
F1X828_MORCA/117-212
F1X893_MORCA/63-179
F1X8B8_MORCA/331-430
F1XBP8_MORCA/427-522
F1XCL3_MORCA/85-181
F1XGG3_MORCA/70-166
F1XGR5_MORCA/427-522
F1XH07_MORCA/117-212
F1XH34_MORCA/63-179
F1XH56_MORCA/331-430
F1XIS0_ECO57/55-151
F1XK23_ECO57/70-187
F1XLF6_ECO57/149-246
F1XRQ4_ECO57/160-259
F1XS80_ECO57/72-167
F1XVK8_ECO57/115-212
F1XXY8_ECO57/115-210
F1XZL8_ECO57/72-167
F1Y199_ECO57/70-187
F1Y304_ECO57/55-151
F1Y4A9_ECO57/160-259
F1Y683_ECO57/115-212
F1Y9S0_ECO57/115-210
F1YC29_ECO57/230-327
F1YRR9_9PROT/58-154
F1YT78_9PROT/268-369
F1YTB1_9PROT/343-445
F1Z5E1_9SPHN/114-209
F1Z7N1_9SPHN/172-270
F1ZBX3_9SPHN/69-164
F1ZEY8_ECOLX/166-263
F1ZGJ0_ECOLX/72-167
F1ZIG8_ECOLX/160-259
F1ZKZ5_ECOLX/22-118
F1ZNV2_ECOLX/115-210
F1ZT15_THEET/119-218
F2A0Q4_THEET/1-96
F2A2H0_RHIET/70-166
F2A531_RHIET/144-240
F2A544_RHIET/329-431
F2A594_RHIET/71-167
F2A6E8_RHIET/335-432
F2A815_RHIET/114-209
F2AG89_RHIET/606-706
F2AGT5_RHIET/321-419
F2AHQ7_RHIET/227-334
F2AS48_RHOBA/122-221
F2AWV5_RHOBA/170-271
F2B8G0_9NEIS/85-170
F2B8Q3_9NEIS/110-205
F2B8Z2_9NEIS/90-186
F2BCF2_9NEIS/130-219
F2BWY6_9FIRM/263-344
F2BYN8_HAEAE/52-147
F2C1E7_HAEAE/151-246
F2C3M2_HAEAE/234-329
F2EP89_PANAN/73-168
F2EQ99_PANAN/239-336
F2ESU9_PANAN/287-385
F2ETT0_PANAN/129-254
F2EW79_PANAN/160-259
F2EX43_PANAN/291-389
F2EYX0_PANAN/132-227
F2EZ79_PANAN/223-319
F2F9S4_9BACL/131-232
F2FAY3_9ZZZZ/121-213
F2FBH9_SALDU/161-260
F2FBZ0_SALDU/115-210
F2FES5_SALDU/328-426
F2FKT8_SALDU/81-176
F2FN95_SALDU/234-331
F2FQE7_SALGL/81-176
F2FSA1_SALGL/245-342
F2FTL4_SALGL/161-260
F2FU65_SALGL/115-210
F2G315_ALTMD/109-205
F2G589_ALTMD/479-576
F2G5P1_ALTMD/185-281
F2G6Y1_ALTMD/187-287
F2GCL9_ALTMD/104-199
F2GIG9_MYCTU/224-319
F2GRZ9_BRUME/62-158
F2GS16_BRUME/227-334
F2GVH3_BRUME/125-220
F2GWC3_BRUME/260-357
F2GY87_BRUME/1-69
F2H9M6_BACTU/148-248
F2HSQ5_BRUME/125-220
F2HWI9_BRUME/62-158
F2HWK5_BRUME/227-334
F2HWM5_BRUME/1-69
F2HXE6_BRUME/260-357
F2I353_9RICK/53-148
F2I9C8_9FLAO/563-641
F2I9E6_9FLAO/171-271
F2IAL0_9FLAO/148-239
F2IB03_9FLAO/624-717
F2IC84_9FLAO/705-800
F2ICH0_9FLAO/264-359
F2ICJ4_9FLAO/29-123
F2ICR8_9FLAO/76-170
F2IDM2_9FLAO/49-143
F2IDV1_9FLAO/177-272
F2IFE6_9FLAO/685-778
F2IFS7_9FLAO/285-389
F2IGQ6_9FLAO/121-216
F2IH52_9FLAO/574-669
F2IHG6_9FLAO/27-116
F2IHN1_9FLAO/351-447
F2IHU3_9FLAO/134-230
F2IIG3_9FLAO/584-679
F2IK23_9FLAO/204-304
F2IK32_9FLAO/152-245
F2IK32_9FLAO/30-122
F2IKC9_9FLAO/620-714
F2IKF6_9FLAO/561-652
F2IKF8_9FLAO/577-672
F2IL28_VIBCH/92-187
F2IM47_VIBCH/71-166
F2INU1_VIBCH/118-213
F2IQZ1_VIBCH/211-306
F2ISV1_VIBCH/76-171
F2IWD6_9PROT/44-139
F2IWH2_9PROT/167-265
F2IX36_9PROT/227-334
F2IX63_9PROT/55-151
F2J4P7_9PROT/327-424
F2J8I8_HELPY/50-145
F2JB02_HELPY/125-227
F2JBX9_HELPY/125-227
F2JCC8_HELPY/50-145
F2JGR3_9FIRM/135-237
F2JK97_9FIRM/122-221
F2JU19_9GAMM/310-406
F2JUS7_9GAMM/610-705
F2JWM4_9GAMM/163-261
F2JXA2_9GAMM/187-283
F2JZE2_9GAMM/80-176
F2JZN7_9GAMM/81-177
F2K1L5_9GAMM/80-176
F2K2G8_9GAMM/145-240
F2K2U1_9GAMM/98-194
F2K3I8_9GAMM/161-260
F2K3Y8_9GAMM/142-241
F2K4I1_9GAMM/186-285
F2K5E3_PSEBR/121-216
F2K706_PSEBR/326-424
F2K8M5_PSEBR/126-223
F2K8M6_PSEBR/138-233
F2K8N2_PSEBR/173-268
F2KBH7_PSEBR/166-264
F2KBQ3_PSEBR/63-158
F2KCS1_PSEBR/146-241
F2KE63_PSEBR/138-236
F2KEH4_PSEBR/237-333
F2KJ58_PSEBR/347-442
F2KK39_PSEBR/157-252
F2KKR8_PSEBR/177-273
F2KKW2_PSEBR/65-160
F2KTP3_9BACT/285-363
F2KTX7_9BACT/276-356
F2KU00_9BACT/284-376
F2KUA6_9BACT/156-261
F2KYA7_9BACT/111-206
F2KZ86_9BACT/532-623
F2LAM9_BURGA/68-164
F2LC14_BURGA/102-197
F2LD54_BURGA/440-530
F2LG85_BURGA/107-202
F2LHG8_BURGA/181-280
F2LI34_BURGA/242-337
F2LJL1_BURGA/360-459
F2LND3_BURGA/119-214
F2LPY6_BURGA/92-196
F2LQ33_BURGA/175-274
F2LSH0_BURGA/132-222
F2LSX6_BURGA/314-413
F2LSX8_BURGA/314-412
F2LUU1_9DELT/182-279
F2LV31_9DELT/142-229
F2LVC4_9DELT/207-303
F2LW19_9DELT/60-163
F2LW20_9DELT/76-179
F2LWD1_9DELT/475-548
F2MW81_PSEST/177-273
F2MWD3_PSEST/171-270
F2MWL3_PSEST/89-180
F2MXB1_PSEST/94-190
F2MXB5_PSEST/78-173
F2N0D0_PSEST/192-288
F2N0S7_PSEST/145-240
F2N0X8_PSEST/67-162
F2N1J9_PSEST/113-208
F2N1V1_PSEST/106-226
F2N361_PSEST/165-262
F2N3N6_PSEST/355-450
F2N3X4_PSEST/133-231
F2N421_PSEST/137-235
F2N4U2_PSEST/153-248
F2NFC6_9DELT/84-179
F2NRL4_9SPIO/941-1045
F2NSZ3_9SPIO/125-228
F2NU38_9SPIO/385-480
F2NY55_9SPIO/376-474
F2P626_PHOMO/230-325
F2P658_PHOMO/169-268
F2P6X0_PHOMO/79-174
F2P6Y6_PHOMO/78-173
F2P9I9_PHOMO/62-157
F2P9M0_PHOMO/171-267
F2P9S2_PHOMO/209-305
F2PB32_PHOMO/138-233
F2PBT8_PHOMO/118-213
F2PC33_PHOMO/81-177
F2PD03_PHOMO/398-495
F2PDP5_PHOMO/170-269
F2PDR4_PHOMO/184-280
F2PDW4_PHOMO/76-171
F2PE78_PHOMO/237-333
F2PE81_PHOMO/224-319
F2PEQ5_PHOMO/79-167
F2PFU8_PHOMO/49-145
F2Q668_9BACT/121-213
F2R181_9ACTO/95-190
F2UVR7_ACTVI/246-343
F2UXV6_ACTVI/308-402
F2V0Z4_ACTVI/215-312
F2V0Z5_ACTVI/275-372
F2V0Z7_ACTVI/92-186
F2VC24_MYCTU/224-319
F2X924_STEMA/253-349
LAFU_VIBPA/170-269
MBHA_ECOLI/70-167
MOTB_BACSU/144-244
MOTB_ECO57/160-259
MOTB_ECOLI/160-259
MOTB_HELPJ/125-227
MOTB_HELPY/125-227
MOTB_SALTY/161-260
MOTB_TREPA/124-226
MOTY_VIBAN/186-282
MOTY_VIBPA/186-282
O06874_VIBAL/195-294
O06895_CAMCO/222-317
O25750_HELPY/77-172
O31154_VIBCH/211-306
O31220_CHRVI/3-61
O51189_BORBU/285-381
O51841_AGGAC/232-327
O52264_PSEPU/139-237
O53086_LEGPN/83-179
O54442_BACPF/136-235
O67120_AQUAE/109-212
O67121_AQUAE/126-225
O67903_AQUAE/103-198
O83632_TREPA/371-467
O84605_CHLTR/83-180
O85277_PASHA/146-240
O85448_9NEIS/111-206
O86254_9PAST/246-341
O87127_PSEAE/136-234
OMP16_AGRT5/71-167
OMP16_BRUAB/62-158
OMP16_BRUME/62-158
OMP16_BRUSU/62-158
OMP16_RHILO/62-158
OMP16_RHIME/70-166
OMP38_ACIBA/233-329
OMP38_ACIBT/233-329
OMP3_NEIGO/98-192
OMP40_PORGI/282-374
OMP41_PORGI/294-385
OMP4_NEIMA/104-197
OMP4_NEIMB/104-197
OMP51_HAEIN/239-334
OMP52_HAEIF/239-334
OMP53_HAEIF/245-340
OMPA_BORAV/88-183
OMPA_BUCAI/232-327
OMPA_BUCAP/232-327
OMPA_CITFR/123-220
OMPA_ECO57/222-319
OMPA_ECOLI/222-319
OMPA_ENTAE/226-323
OMPA_ESCBL/126-223
OMPA_ESCF3/227-324
OMPA_ESCFE/128-225
OMPA_ESCHE/128-224
OMPA_KLEPN/220-317
OMPA_SALTI/226-323
OMPA_SALTY/226-323
OMPA_SERMA/233-330
OMPA_SEROD/127-224
OMPA_SHIDY/227-324
OMPA_YERPE/229-326
OMPA_YERPS/229-326
OMPC_GLUDA/270-371
P71192_ENTAE/39-131
P74944_VIBAL/186-282
P96773_HAEDU/283-380
P96774_HAEDU/287-384
PAL_BUCBP/71-166
PAL_ECO57/72-167
PAL_ECOLI/72-167
PAL_HAEIN/52-147
PAL_LEGPN/71-166
PAL_PASMU/49-144
PAL_PSEAE/68-163
PAL_PSEPK/66-161
PAL_PSEPU/66-161
PAL_SHIFL/72-167
PORF_PSEAE/243-339
PORF_PSEFL/220-315
PORF_PSESY/237-333
PSAB_GLOVI/757-852
Q01N86_SOLUE/89-189
Q01RK6_SOLUE/443-530
Q01U39_SOLUE/144-243
Q01VL0_SOLUE/393-482
Q01WW6_SOLUE/285-380
Q01Z63_SOLUE/36-130
Q021N0_SOLUE/142-237
Q022Z9_SOLUE/486-581
Q028Y3_SOLUE/133-229
Q029L1_SOLUE/427-522
Q029N0_SOLUE/126-228
Q02BP3_SOLUE/156-256
Q02C73_SOLUE/144-243
Q02F65_PSEAB/174-272
Q02HZ1_PSEAB/120-215
Q02ID5_PSEAB/68-163
Q02IK7_PSEAB/104-201
Q02IL4_PSEAB/174-274
Q02IT8_PSEAB/64-159
Q02JU5_PSEAB/136-234
Q02KR8_PSEAB/243-339
Q02MZ7_PSEAB/362-457
Q02P62_PSEAB/157-252
Q02QZ7_PSEAB/177-273
Q02RG4_PSEAB/145-240
Q02V02_PSEAB/339-437
Q04NA1_LEPBJ/260-355
Q04NX6_LEPBJ/441-537
Q04P94_LEPBJ/561-657
Q04PC1_LEPBJ/353-449
Q04PZ3_LEPBJ/500-582
Q04Q34_LEPBJ/102-200
Q04T24_LEPBJ/231-331
Q04VL1_LEPBJ/127-236
Q04W20_LEPBJ/95-184
Q04WC2_LEPBJ/582-677
Q04WI1_LEPBL/260-355
Q04X85_LEPBL/582-677
Q04XF2_LEPBL/95-184
Q04XW4_LEPBL/127-236
Q051E6_LEPBL/231-331
Q054U9_LEPBL/102-200
Q054Z0_LEPBL/500-582
Q056A6_LEPBL/353-449
Q056D3_LEPBL/561-657
Q056P8_LEPBL/441-537
Q057M0_BUCCC/241-329
Q06G95_9NOCA/307-402
Q07GX0_RHOP5/362-457
Q07HG3_RHOP5/60-156
Q07ID8_RHOP5/155-253
Q07NG3_RHOP5/164-262
Q07Q29_RHOP5/156-255
Q07QP4_RHOP5/342-439
Q07SG4_RHOP5/316-414
Q07T71_RHOP5/109-207
Q07TW5_RHOP5/227-332
Q07UA8_RHOP5/502-602
Q07Z26_SHEFN/264-361
Q07ZC0_SHEFN/110-206
Q07ZD8_SHEFN/188-287
Q080U1_SHEFN/58-155
Q080U6_SHEFN/323-421
Q083U0_SHEFN/144-239
Q084K0_SHEFN/77-172
Q084K6_SHEFN/183-279
Q085S7_SHEFN/119-214
Q08657_MORCA/331-430
Q087W0_SHEFN/372-469
Q088M1_SHEFN/77-173
Q08KY6_BORPE/40-132
Q08Q09_STIAD/23-119
Q08RC0_STIAD/722-819
Q08T89_STIAD/354-450
Q08U77_STIAD/526-622
Q08WP9_STIAD/255-357
Q08X91_STIAD/257-351
Q08YQ4_STIAD/619-714
Q091A4_STIAD/268-363
Q091E5_STIAD/362-459
Q091G5_STIAD/93-198
Q091H1_STIAD/149-244
Q094L2_STIAD/120-223
Q098J6_STIAD/550-646
Q098J7_STIAD/559-655
Q09AN3_STIAD/160-260
Q09BM9_STIAD/5034-5130
Q09BW3_STIAD/196-292
Q09CF4_STIAD/373-469
Q09IV4_MYCBO/224-319
Q0A4R6_ALHEH/247-353
Q0A5L8_ALHEH/103-196
Q0A6M5_ALHEH/159-252
Q0A6W9_ALHEH/142-240
Q0A8I4_ALHEH/162-260
Q0A8N3_ALHEH/220-316
Q0A8S7_ALHEH/221-317
Q0A8U0_ALHEH/128-227
Q0ABV4_ALHEH/118-213
Q0AC41_ALHEH/81-177
Q0AD70_NITEC/113-208
Q0ADG6_NITEC/110-205
Q0AJ97_NITEC/68-164
Q0AJJ6_NITEC/172-267
Q0ALH3_MARMM/215-320
Q0ALY6_MARMM/66-162
Q0AMT5_MARMM/201-297
Q0ANI5_MARMM/255-350
Q0APE0_MARMM/191-289
Q0AS38_MARMM/120-215
Q0B0B2_SYNWW/152-251
Q0B110_BURCM/40-132
Q0B235_BURCM/149-247
Q0B277_BURCM/136-231
Q0B4A6_BURCM/121-220
Q0B4H5_BURCM/91-195
Q0B6U7_BURCM/121-216
Q0B787_BURCM/66-161
Q0B8X0_BURCM/61-157
Q0B9Y3_BURCM/296-396
Q0B9Y5_BURCM/326-424
Q0BAW6_BURCM/139-234
Q0BBL5_BURCM/438-528
Q0BCT4_BURCM/124-219
Q0BH99_BURCM/100-195
Q0BHY8_BURCM/66-162
Q0BIS3_BURCM/213-308
Q0BJE5_BURCM/181-280
Q0BL97_FRATO/282-381
Q0BNJ2_FRATO/78-170
Q0BNK3_FRATO/69-175
Q0BS71_GRABC/315-399
Q0BT47_GRABC/94-189
Q0BT71_GRABC/153-246
Q0BT73_GRABC/235-341
Q0BTS6_GRABC/29-123
Q0BTX3_GRABC/51-145
Q0BV95_GRABC/259-354
Q0BWZ0_HYPNA/105-200
Q0BZE4_HYPNA/194-289
Q0C0P5_HYPNA/280-378
Q0C170_HYPNA/273-367
Q0C295_HYPNA/431-528
Q0C3N1_HYPNA/178-273
Q0C3S2_HYPNA/120-217
Q0C5L1_HYPNA/181-279
Q0C5V4_HYPNA/73-169
Q0EVP6_9PROT/347-443
Q0EWK6_9PROT/118-213
Q0EWX0_9PROT/222-318
Q0EX65_9PROT/242-337
Q0EX77_9PROT/137-235
Q0EZ64_9PROT/125-224
Q0EZ65_9PROT/126-223
Q0F079_9PROT/109-204
Q0F0Y9_9PROT/82-191
Q0F170_9PROT/97-205
Q0F1Z9_9PROT/116-211
Q0F225_9PROT/392-487
Q0F2M3_9PROT/65-161
Q0F355_9PROT/96-186
Q0FA08_9RHOB/502-597
Q0FAG2_9RHOB/56-152
Q0FDD8_9RHOB/88-183
Q0FEW6_9RHOB/520-629
Q0FI03_9RHOB/205-300
Q0FJ71_9RHOB/96-186
Q0FKV5_9RHOB/257-352
Q0FKW2_9RHOB/146-242
Q0FL89_9RHOB/67-162
Q0FMJ9_9RHOB/213-312
Q0FN07_9RHOB/340-442
Q0FN97_9RHOB/76-172
Q0FPE6_9RHOB/517-625
Q0FQK6_9RHOB/116-211
Q0FRE4_9RHOB/357-455
Q0FRV4_9RHOB/500-596
Q0FTC0_9RHOB/562-663
Q0FVC1_9RHOB/166-270
Q0FVM0_9RHOB/409-510
Q0FXI6_9RHIZ/114-209
Q0G0C5_9RHIZ/592-692
Q0G0X0_9RHIZ/70-166
Q0G1F7_9RHIZ/228-336
Q0G3Q5_9RHIZ/301-398
Q0HFY0_SHESM/260-356
Q0HGL9_SHESM/186-285
Q0HHM2_SHESM/183-279
Q0HHM9_SHESM/77-172
Q0HI43_SHESM/150-245
Q0HKY1_SHESM/86-182
Q0HLS1_SHESM/378-474
Q0HMH1_SHESM/124-219
Q0HNA7_SHESM/79-175
Q0HNY6_SHESM/380-476
Q0HQH9_SHESR/62-158
Q0HRB7_SHESR/124-219
Q0HS73_SHESR/260-356
Q0HSX0_SHESR/186-285
Q0HTX4_SHESR/183-279
Q0HTY1_SHESR/77-172
Q0HUD9_SHESR/150-245
Q0HX79_SHESR/86-182
Q0HY55_SHESR/378-474
Q0HYG1_SHESR/149-243
Q0I0F4_SHESR/380-476
Q0I1N0_HAES1/34-130
Q0I2A1_HAES1/92-209
Q0I3M4_HAES1/141-238
Q0I4B1_HAES1/241-336
Q0JW42_FLAPS/362-457
Q0K246_CUPNH/329-427
Q0K3V8_CUPNH/92-196
Q0K4N5_CUPNH/166-265
Q0K7K1_CUPNH/106-201
Q0K7W6_CUPNH/67-163
Q0K8R4_CUPNH/73-168
Q0KCY8_CUPNH/206-301
Q0KDI6_CUPNH/101-196
Q0KDW1_CUPNH/319-417
Q0P8D9_CAMJE/215-310
Q0PAR8_CAMJE/187-294
Q0PBH3_CAMJE/122-218
Q0PQY5_ACIBA/219-286
Q0PQY6_ACIBA/212-273
Q0RH86_FRAAA/280-374
Q0RI95_FRAAA/142-234
Q0RSN8_FRAAA/89-182
Q0RUH5_FRAAA/59-152
Q0S457_RHOSR/80-169
Q0SNN1_BORAP/131-240
Q0SNZ8_BORAP/285-381
Q0SWD5_CLOPS/91-199
Q0SZE4_SHIF8/112-207
Q0T173_SHIF8/55-151
Q0T3N1_SHIF8/160-259
Q0T678_SHIF8/224-321
Q0T6X8_SHIF8/72-167
Q0T7Q2_SHIF8/120-217
Q0TBQ0_ECOL5/115-210
Q0TE41_ECOL5/437-533
Q0TEN4_ECOL5/55-151
Q0TGU5_ECOL5/160-259
Q0TJA4_ECOL5/222-319
Q0TJV3_ECOL5/72-167
Q0TL86_ECOL5/115-212
Q0TUJ6_CLOP1/91-199
Q0VPC3_ALCBS/258-353
Q0VPN9_ALCBS/115-210
Q0VRC8_ALCBS/272-368
Q0VRJ1_ALCBS/83-179
Q0VT38_ALCBS/92-196
Q0VUV4_9ZZZZ/40-132
Q0WDG8_YERPE/155-253
Q0WJF0_YERPE/397-501
Q0YP59_9CHLB/53-149
Q0YPP5_9CHLB/48-144
Q0YPZ6_9CHLB/68-163
Q0YRN2_9CHLB/111-206
Q0Z863_HAEGA/231-326
Q0ZAQ6_ACIBA/220-282
Q0ZAQ7_ACIBA/200-241
Q10Y84_TRIEI/198-294
Q111A2_TRIEI/137-263
Q114E9_TRIEI/106-237
Q114V4_TRIEI/116-244
Q119N6_TRIEI/140-235
Q11DG5_MESSB/227-334
Q11DI3_MESSB/66-162
Q11GL3_MESSB/587-686
Q11IW7_MESSB/110-205
Q11LN7_MESSB/346-443
Q11NP5_CYTH3/568-663
Q11P94_CYTH3/401-496
Q11QT0_CYTH3/588-685
Q11RJ9_CYTH3/568-664
Q11RK0_CYTH3/546-641
Q11RN5_CYTH3/277-372
Q11RT3_CYTH3/201-302
Q11RV5_CYTH3/600-696
Q11SC2_CYTH3/217-312
Q11T16_CYTH3/590-685
Q11T60_CYTH3/406-501
Q11TJ0_CYTH3/405-500
Q11TR6_CYTH3/320-415
Q11U51_CYTH3/563-658
Q11UD4_CYTH3/529-624
Q11UD7_CYTH3/534-631
Q11UR1_CYTH3/413-509
Q11UT4_CYTH3/537-632
Q11X91_CYTH3/24-118
Q11XI4_CYTH3/626-723
Q11XU5_CYTH3/518-613
Q11Y10_CYTH3/1209-1304
Q11YK7_CYTH3/564-660
Q11YN7_CYTH3/135-230
Q11YU8_CYTH3/540-636
Q11ZI4_POLSJ/184-270
Q120E3_POLSJ/194-277
Q126T2_POLSJ/102-192
Q129K5_POLSJ/1187-1360
Q12C27_POLSJ/78-173
Q12CL0_POLSJ/105-200
Q12D63_POLSJ/119-214
Q12FL6_POLSJ/556-652
Q12G73_POLSJ/94-198
Q12GR7_POLSJ/498-593
Q12I20_SHEDO/185-283
Q12KL4_SHEDO/265-362
Q12KL5_SHEDO/261-357
Q12L30_SHEDO/188-288
Q12PE2_SHEDO/183-280
Q12PE5_SHEDO/77-172
Q12PI2_SHEDO/104-199
Q12PS3_SHEDO/118-213
Q12SA1_SHEDO/78-174
Q130D4_RHOPS/227-333
Q130X6_RHOPS/60-156
Q136C7_RHOPS/170-269
Q139C5_RHOPS/157-255
Q139X7_RHOPS/332-427
Q13CD9_RHOPS/106-204
Q13CE3_RHOPS/101-200
Q13CR7_RHOPS/362-457
Q13DX5_RHOPS/570-670
Q13FB6_BURXL/123-222
Q13L89_BURXL/92-196
Q13S51_BURXL/234-331
Q13S73_BURXL/246-340
Q13SX5_BURXL/180-279
Q13T33_BURXL/477-576
Q13U93_BURXL/163-259
Q13V05_BURXL/90-204
Q13VB5_BURXL/101-197
Q13YF9_BURXL/337-435
Q143I6_BURXL/107-202
Q145B3_BURXL/66-162
Q146B0_BURXL/441-531
Q14HZ7_FRAT1/78-170
Q14I08_FRAT1/69-175
Q14IN7_FRAT1/282-381
Q153I5_RIEAN/145-241
Q15MY2_PSEA6/108-203
Q15NP8_PSEA6/474-576
Q15NW7_PSEA6/158-249
Q15RP2_PSEA6/84-179
Q15U40_PSEA6/254-350
Q15W13_PSEA6/182-278
Q15W89_PSEA6/185-284
Q15ZA6_PSEA6/256-352
Q160R8_ROSDO/496-591
Q163G9_ROSDO/542-650
Q167Z5_ROSDO/63-158
Q16B61_ROSDO/26-122
Q16BK9_ROSDO/116-211
Q16BM1_ROSDO/213-309
Q16CK8_ROSDO/175-272
Q17XV6_HELAH/125-227
Q17Y72_HELAH/79-174
Q187N8_CLOD6/86-196
Q189U1_CLOD6/128-227
Q18CZ1_CLOD6/123-222
Q19AL7_RIEAN/258-354
Q1BIR8_BURCA/117-212
Q1BKI2_BURCA/12-111
Q1BLB7_BURCA/91-195
Q1BLJ6_BURCA/116-215
Q1BNG7_BURCA/61-157
Q1BQ69_BURCA/66-161
Q1BQR6_BURCA/118-213
Q1BRK5_BURCA/181-281
Q1BS82_BURCA/1-77
Q1BS85_BURCA/144-239
Q1BTC1_BURCA/435-525
Q1BUH7_BURCA/107-202
Q1BY34_BURCA/100-195
Q1BYS7_BURCA/67-163
Q1C0M2_YERPA/61-156
Q1C1X9_YERPA/397-501
Q1C3G7_YERPA/170-268
Q1C3K2_YERPA/115-210
Q1C613_YERPA/441-539
Q1C635_YERPA/172-270
Q1C6V0_YERPA/159-258
Q1C9Z1_YERPA/447-543
Q1CA27_YERPA/229-326
Q1CAF1_YERPA/67-162
Q1CBB5_YERPA/447-543
Q1CD82_YERPN/115-210
Q1CET1_YERPN/447-539
Q1CFN0_YERPN/67-162
Q1CGK8_YERPN/229-326
Q1CGP2_YERPN/447-543
Q1CHH8_YERPN/172-270
Q1CI86_YERPN/159-258
Q1CJS3_YERPN/441-539
Q1CMQ9_YERPN/397-501
Q1CMX9_YERPN/61-156
Q1CSE1_HELPH/77-172
Q1CT54_HELPH/125-227
Q1CVR9_MYXXD/243-340
Q1CWS3_MYXXD/151-254
Q1CX61_MYXXD/398-494
Q1CYZ8_MYXXD/432-527
Q1D0T6_MYXXD/2584-2680
Q1D1X6_MYXXD/371-468
Q1D206_MYXXD/58-163
Q1D218_MYXXD/149-244
Q1D2C6_MYXXD/519-615
Q1D313_MYXXD/500-596
Q1D389_MYXXD/260-361
Q1D3M4_MYXXD/68-163
Q1D4J4_MYXXD/505-601
Q1D7K7_MYXXD/342-439
Q1DAK4_MYXXD/500-596
Q1DE07_MYXXD/159-258
Q1DFG6_MYXXD/288-382
Q1EI31_9ZZZZ/71-167
Q1GCE6_SILST/167-272
Q1GCG5_SILST/409-510
Q1GDS0_SILST/247-343
Q1GDT6_SILST/115-210
Q1GE20_SILST/60-156
Q1GE37_SILST/65-161
Q1GET9_SILST/667-775
Q1GIE0_SILST/466-564
Q1GK97_SILST/91-183
Q1GMR1_SILST/498-594
Q1GNG7_SPHAL/116-212
Q1GNZ8_SPHAL/177-275
Q1GPJ2_SPHAL/182-279
Q1GRM3_SPHAL/265-361
Q1GWC2_SPHAL/66-162
Q1GWL1_SPHAL/62-157
Q1GYN0_METFK/115-218
Q1GYT2_METFK/76-172
Q1GZX0_METFK/148-246
Q1GZY1_METFK/170-268
Q1H0Q3_METFK/106-201
Q1H0Z1_METFK/247-342
Q1H9V7_9ZZZZ/109-204
Q1HDT1_HELPY/77-172
Q1I437_PSEE4/167-264
Q1I6F5_PSEE4/65-160
Q1I776_PSEE4/139-237
Q1I7J9_PSEE4/157-252
Q1I814_PSEE4/145-240
Q1I978_PSEE4/333-428
Q1ICL9_PSEE4/239-335
Q1IDU0_PSEE4/138-225
Q1IDV5_PSEE4/145-240
Q1IDY2_PSEE4/137-232
Q1IDY3_PSEE4/125-222
Q1IE04_PSEE4/179-274
Q1IET3_PSEE4/120-215
Q1IFD1_PSEE4/62-158
Q1IIH9_ACIBL/495-594
Q1IJK1_ACIBL/299-394
Q1IKW7_ACIBL/132-231
Q1ILY1_ACIBL/120-216
Q1IMG7_ACIBL/147-246
Q1IQX4_ACIBL/172-269
Q1IU54_ACIBL/138-234
Q1IV24_ACIBL/183-277
Q1JXI6_DESAC/188-291
Q1JYY9_DESAC/525-620
Q1JZD6_DESAC/73-168
Q1JZS9_DESAC/120-218
Q1K1F8_DESAC/113-208
Q1K2T2_DESAC/310-406
Q1LD35_RALME/92-196
Q1LH16_RALME/167-266
Q1LJN5_RALME/188-283
Q1LJX9_RALME/68-164
Q1LL51_RALME/63-158
Q1LQH8_RALME/101-196
Q1LQS0_RALME/447-543
Q1LTZ2_BAUCH/110-206
Q1M3Z9_RHIL3/372-469
Q1M4B9_RHIL3/76-172
Q1M5E5_RHIL3/543-636
Q1M6C2_RHIL3/183-307
Q1MC19_RHIL3/227-334
Q1MC73_RHIL3/71-167
Q1ME71_RHIL3/114-209
Q1MFN3_RHIL3/613-714
Q1MLD6_RHIL3/336-433
Q1MNA1_RHIL3/80-175
Q1MPX1_LAWIP/238-333
Q1MQI2_LAWIP/58-154
Q1MR35_LAWIP/91-191
Q1MR39_LAWIP/121-220
Q1MXI5_9GAMM/42-136
Q1N027_9GAMM/97-216
Q1N039_9GAMM/620-705
Q1N0T1_9GAMM/76-172
Q1N142_9GAMM/841-944
Q1N1L1_9GAMM/111-217
Q1N249_9GAMM/185-285
Q1N254_9GAMM/166-265
Q1N2T9_9GAMM/121-215
Q1N4F6_9GAMM/366-459
Q1N4Z9_9GAMM/609-703
Q1N611_9GAMM/179-275
Q1N9V7_9SPHN/81-182
Q1NB62_9SPHN/251-346
Q1ND87_9SPHN/115-210
Q1NEG8_9SPHN/68-164
Q1NG78_9SPHN/178-275
Q1NGN0_9SPHN/66-153
Q1NGP4_9SPHN/179-278
Q1NJA4_9DELT/95-195
Q1NLC5_9DELT/127-226
Q1NLZ7_9DELT/278-375
Q1NT13_9DELT/89-184
Q1NUS1_9DELT/127-226
Q1NVI1_9DELT/103-203
Q1NXL0_9DELT/115-247
Q1PWX8_9BACT/101-204
Q1PZJ0_9BACT/99-202
Q1Q250_9BACT/292-387
Q1Q4S5_9BACT/123-221
Q1Q8Y9_PSYCK/109-204
Q1QAL5_PSYCK/71-166
Q1QC68_PSYCK/98-209
Q1QD73_PSYCK/89-182
Q1QD74_PSYCK/88-187
Q1QD75_PSYCK/89-185
Q1QD76_PSYCK/91-201
Q1QDU8_PSYCK/272-369
Q1QE12_PSYCK/381-476
Q1QHE7_NITHX/551-651
Q1QHM6_NITHX/228-334
Q1QHQ9_NITHX/59-155
Q1QN79_NITHX/160-259
Q1QQH8_NITHX/360-455
Q1QRL1_NITHX/230-326
Q1QSA5_CHRSD/118-213
Q1QV98_CHRSD/716-812
Q1QVY2_CHRSD/158-258
Q1QWF2_CHRSD/76-171
Q1QWK8_CHRSD/191-286
Q1QXF1_CHRSD/170-268
Q1R544_ECOUT/115-210
Q1R7M1_ECOUT/437-533
Q1R8C0_ECOUT/55-151
Q1RAP6_ECOUT/160-259
Q1RDQ7_ECOUT/251-348
Q1REI3_ECOUT/80-175
Q1RFU1_ECOUT/121-218
Q1RKA4_RICBR/52-147
Q1V209_PELUB/77-172
Q1V307_VIBAL/66-165
Q1V423_VIBAL/83-179
Q1V5X7_VIBAL/73-168
Q1V6Z0_VIBAL/119-214
Q1V7U5_VIBAL/114-209
Q1V905_VIBAL/210-305
Q1VAZ6_VIBAL/217-312
Q1VB36_VIBAL/607-712
Q1VBV2_VIBAL/322-420
Q1VBY6_VIBAL/83-178
Q1VCV6_VIBAL/215-308
Q1VDY8_VIBAL/77-175
Q1VE59_VIBAL/166-261
Q1VFR0_VIBAL/184-280
Q1VFS8_VIBAL/171-270
Q1VNY9_9FLAO/96-188
Q1VPS4_9FLAO/156-257
Q1VS73_9FLAO/129-227
Q1VS86_9FLAO/155-255
Q1VSY6_9FLAO/510-608
Q1VUU2_9FLAO/546-638
Q1VW76_9FLAO/199-300
Q1VX48_9FLAO/115-210
Q1VY41_9FLAO/354-449
Q1W6C7_ACTSU/253-350
Q1YF04_MOBAS/113-208
Q1YI85_MOBAS/271-371
Q1YJW1_MOBAS/71-167
Q1YK17_MOBAS/227-333
Q1YLP0_MOBAS/306-403
Q1YQ54_9GAMM/78-173
Q1YRW3_9GAMM/114-209
Q1YSA2_9GAMM/214-310
Q1YV54_9GAMM/290-390
Q1YV55_9GAMM/299-399
Q1YVS8_PHOPR/139-234
Q1YW51_PHOPR/134-229
Q1YYV8_PHOPR/217-313
Q1YZN7_PHOPR/136-231
Q1Z151_PHOPR/64-159
Q1Z287_PHOPR/219-313
Q1Z2P4_PHOPR/94-190
Q1Z427_PHOPR/120-214
Q1Z463_PHOPR/73-168
Q1Z6X0_PHOPR/76-171
Q1Z7M7_PHOPR/184-283
Q1Z7T0_PHOPR/189-285
Q1Z9T8_PHOPR/89-199
Q1Z9U2_PHOPR/100-218
Q1ZCA6_9GAMM/223-316
Q1ZCF6_9GAMM/212-305
Q1ZCN3_9GAMM/125-222
Q1ZDK8_9GAMM/296-389
Q1ZE13_9GAMM/75-170
Q1ZEF3_9GAMM/78-174
Q1ZF16_9GAMM/179-278
Q1ZFP8_9GAMM/188-288
Q1ZFP8_9GAMM/59-154
Q1ZFW2_9GAMM/228-324
Q1ZI64_9GAMM/286-377
Q1ZIW1_9GAMM/154-253
Q1ZJF3_PHOAS/136-231
Q1ZJL7_PHOAS/78-173
Q1ZL34_PHOAS/124-219
Q1ZNW4_PHOAS/79-174
Q1ZPQ3_PHOAS/184-283
Q1ZPT9_PHOAS/240-335
Q1ZRT5_PHOAS/210-306
Q1ZS05_PHOAS/189-285
Q1ZS36_PHOAS/62-157
Q1ZTY0_PHOAS/22-141
Q1ZTY2_PHOAS/398-495
Q1ZU68_PHOAS/57-153
Q1ZUL0_PHOAS/76-171
Q1ZV50_PHOAS/235-331
Q1ZV53_PHOAS/223-318
Q1ZWR6_PHOAS/184-280
Q1ZWT4_PHOAS/170-269
Q20WN7_RHOPB/362-457
Q20X66_RHOPB/61-157
Q213L2_RHOPB/115-206
Q215C6_RHOPB/167-265
Q216N1_RHOPB/159-257
Q218E2_RHOPB/347-431
Q21AB5_RHOPB/316-413
Q21B65_RHOPB/227-332
Q21D92_RHOPB/490-590
Q21EN3_SACD2/268-364
Q21FQ4_SACD2/179-278
Q21HF2_SACD2/120-215
Q21HF6_SACD2/350-445
Q21HJ9_SACD2/117-213
Q21HP1_SACD2/63-158
Q21HZ2_SACD2/184-281
Q21IR1_SACD2/117-215
Q21JM1_SACD2/83-180
Q21KJ4_SACD2/351-449
Q21N79_SACD2/269-365
Q21P30_SACD2/198-294
Q21RZ1_RHOFD/500-595
Q21S50_RHOFD/174-273
Q21WN6_RHOFD/75-170
Q21X95_RHOFD/271-367
Q21Y49_RHOFD/106-201
Q21ZB4_RHOFD/77-172
Q222T9_RHOFD/109-204
Q24T20_DESHY/146-243
Q251F8_DESHY/143-243
Q256H9_CHLFF/86-183
Q26B78_FLABB/157-258
Q26CC8_FLABB/385-480
Q26CJ4_FLABB/158-258
Q26EB0_FLABB/258-353
Q26ED3_FLABB/301-382
Q26EH5_FLABB/547-638
Q26EH9_FLABB/549-644
Q26FK4_FLABB/176-275
Q26FK4_FLABB/34-129
Q26FL1_FLABB/461-551
Q26GK4_FLABB/354-449
Q26GM1_FLABB/214-312
Q26GU7_FLABB/517-610
Q26H70_FLABB/240-341
Q26H70_FLABB/27-128
Q26HI2_FLABB/465-560
Q28KD1_JANSC/508-604
Q28MW1_JANSC/355-453
Q28NK9_JANSC/377-473
Q28RS8_JANSC/115-210
Q28TK5_JANSC/682-790
Q28TP9_JANSC/78-174
Q28TR9_JANSC/65-161
Q28UJ7_JANSC/97-187
Q28VQ8_JANSC/406-506
Q28VR4_JANSC/209-306
Q2A2Q8_FRATH/281-380
Q2A578_FRATH/78-170
Q2A589_FRATH/69-175
Q2AC40_9BURK/276-371
Q2B139_9BACI/159-259
Q2B3A6_9BACI/114-212
Q2BI52_9GAMM/67-163
Q2BIL1_9GAMM/180-276
Q2BJA7_9GAMM/144-243
Q2BK70_9GAMM/91-181
Q2BKR4_9GAMM/154-253
Q2BM07_9GAMM/175-274
Q2BNM5_9GAMM/505-598
Q2BQZ2_9GAMM/112-207
Q2BWN2_9GAMM/22-117
Q2BXU5_9GAMM/136-231
Q2BYK3_9GAMM/236-332
Q2BYL0_9GAMM/57-153
Q2BZ43_9GAMM/79-174
Q2C0T5_9GAMM/76-171
Q2C226_9GAMM/124-219
Q2C3W3_9GAMM/78-172
Q2C5M7_9GAMM/62-157
Q2C5R1_9GAMM/177-273
Q2C5W8_9GAMM/210-306
Q2C697_9GAMM/184-283
Q2C6D0_9GAMM/234-329
Q2C8K2_9GAMM/170-269
Q2C8L9_9GAMM/136-232
Q2C9X7_9RHOB/19-107
Q2CB46_9RHOB/905-1013
Q2CB71_9RHOB/124-220
Q2CCF2_9RHOB/496-592
Q2CD42_9RHOB/192-288
Q2CE39_9RHOB/78-169
Q2CGF4_9RHOB/232-331
Q2CIC3_9RHOB/64-160
Q2CIE4_9RHOB/72-168
Q2CJG4_9RHOB/565-665
Q2CJK0_9RHOB/164-261
Q2CJY0_9RHOB/377-478
Q2G3G5_NOVAD/114-209
Q2G3K4_NOVAD/250-345
Q2G9L0_NOVAD/67-163
Q2GBD7_NOVAD/71-167
Q2GCP1_NEOSM/53-157
Q2GH04_EHRCR/45-147
Q2GL05_ANAPZ/51-153
Q2IEU5_ANADE/140-235
Q2IFQ2_ANADE/308-402
Q2IG02_ANADE/435-531
Q2IH99_ANADE/141-236
Q2IPC1_ANADE/57-162
Q2IQS5_ANADE/137-237
Q2IRI9_RHOP2/227-332
Q2IU25_RHOP2/349-444
Q2IUQ1_RHOP2/157-256
Q2IWA4_RHOP2/158-256
Q2IZ37_RHOP2/60-156
Q2J1P9_RHOP2/97-196
Q2J1Q3_RHOP2/101-199
Q2J227_RHOP2/362-457
Q2J3C8_RHOP2/524-624
Q2JBQ3_FRASC/259-353
Q2JG48_FRASC/90-183
Q2JJB3_SYNJB/138-235
Q2JNC9_SYNJB/249-344
Q2JT73_SYNJA/168-265
Q2JYH5_RHIEC/70-166
Q2K0C2_RHIEC/547-639
Q2K4G8_RHIEC/227-334
Q2K4L9_RHIEC/72-168
Q2K6F8_RHIEC/114-209
Q2K7J1_RHIEC/622-722
Q2KCE6_RHIEC/331-428
Q2KV89_BORA1/62-157
Q2KWW4_BORA1/92-196
Q2L1E0_BORA1/164-264
Q2L2T4_BORA1/88-183
Q2LQF8_SYNAS/113-208
Q2LRP6_SYNAS/106-201
Q2LRQ5_SYNAS/332-428
Q2LS67_SYNAS/70-165
Q2LSL9_SYNAS/148-246
Q2LTZ0_SYNAS/128-221
Q2LX51_SYNAS/102-197
Q2N2L4_AERHY/151-249
Q2N609_ERYLH/260-355
Q2N667_ERYLH/66-163
Q2N693_ERYLH/114-211
Q2N783_ERYLH/181-278
Q2N8J9_ERYLH/67-163
Q2N8R3_ERYLH/126-220
Q2NCJ7_ERYLH/64-160
Q2NU70_SODGM/232-329
Q2NUL3_SODGM/69-165
Q2NX26_SODGM/154-254
Q2NZN2_XANOM/255-351
Q2P055_XANOM/164-259
Q2P1D0_XANOM/329-428
Q2P1Y4_XANOM/167-266
Q2P569_XANOM/68-164
Q2P5K6_XANOM/125-220
Q2P7U8_XANOM/173-271
Q2P7Z4_XANOM/92-196
Q2RHP7_MOOTA/128-227
Q2RKD9_MOOTA/133-232
Q2RLA0_MOOTA/129-228
Q2RNW6_RHORT/139-235
Q2RP23_RHORT/170-266
Q2RRN3_RHORT/239-340
Q2RTA2_RHORT/211-310
Q2RTD8_RHORT/109-208
Q2RVE9_RHORT/59-154
Q2RVG9_RHORT/406-496
Q2RVH1_RHORT/260-366
Q2RW24_RHORT/118-214
Q2RXA3_RHORT/238-333
Q2RXS1_RHORT/160-258
Q2RZ41_SALRD/102-206
Q2RZE0_SALRD/111-211
Q2S0D9_SALRD/94-199
Q2S441_SALRD/219-312
Q2S5N9_SALRD/109-204
Q2SA12_HAHCH/181-280
Q2SB92_HAHCH/403-500
Q2SBB2_HAHCH/163-261
Q2SBY1_HAHCH/144-242
Q2SCC4_HAHCH/151-245
Q2SCE4_HAHCH/223-319
Q2SCL9_HAHCH/85-181
Q2SEA6_HAHCH/388-484
Q2SG60_HAHCH/101-220
Q2SG91_HAHCH/371-467
Q2SLS6_HAHCH/113-208
Q2SM31_HAHCH/63-158
Q2SMX4_HAHCH/224-320
Q2SNU9_HAHCH/385-481
Q2SNW4_HAHCH/354-450
Q2SQN8_HAHCH/354-450
Q2SQW3_HAHCH/162-261
Q2STS1_BURTA/181-281
Q2SUD6_BURTA/208-303
Q2SY31_BURTA/101-196
Q2SYT1_BURTA/67-163
Q2T086_BURTA/153-248
Q2T1G5_BURTA/428-518
Q2T419_BURTA/394-502
Q2T4X5_BURTA/230-326
Q2T565_BURTA/180-279
Q2T654_BURTA/92-196
Q2T8P4_BURTA/317-415
Q2T8Z3_BURTA/158-258
Q2T921_BURTA/327-425
Q2T927_BURTA/441-537
Q2VRB1_PASTR/120-214
Q2VRB2_MANGL/120-214
Q2VRB3_PASHA/120-214
Q2VRB4_PASHA/120-214
Q2VRB5_PASHA/120-169
Q2VRB6_PASHA/120-214
Q2VRB7_PASHA/120-214
Q2W0U5_MAGSA/287-379
Q2W1R3_MAGSA/177-271
Q2W273_MAGSA/178-273
Q2W273_MAGSA/314-398
Q2W2B1_MAGSA/59-155
Q2W2B2_MAGSA/60-156
Q2W2X8_MAGSA/62-157
Q2W442_MAGSA/213-312
Q2W462_MAGSA/104-204
Q2W4F1_MAGSA/65-159
Q2W7T2_MAGSA/218-324
Q2W7T4_MAGSA/324-414
Q2W9R9_MAGSA/276-371
Q2WBJ1_RHILV/39-136
Q2Y5H1_NITMU/71-167
Q2Y6Z1_NITMU/106-202
Q2Y9F3_NITMU/145-243
Q2Y9G0_NITMU/169-268
Q2YB15_NITMU/114-209
Q2YJF4_BRUA2/260-357
Q2YQH3_BRUA2/62-158
Q2YRC0_BRUA2/227-334
Q2YRU5_BRUA2/113-208
Q2YZM9_9DELT/304-399
Q2YZT8_9DELT/82-177
Q2YZW1_9BACT/90-185
Q30NY9_SULDN/244-339
Q30QQ7_SULDN/72-169
Q30RT7_SULDN/110-213
Q30V70_DESDG/74-169
Q30VB5_DESDG/122-231
Q30VB6_DESDG/131-226
Q310Y3_DESDG/139-240
Q311B0_DESDG/250-345
Q311R0_DESDG/133-233
Q31F94_THICR/129-228
Q31FF8_THICR/128-226
Q31FJ5_THICR/86-182
Q31FP7_THICR/160-258
Q31H78_THICR/103-198
Q31IP1_THICR/119-217
Q31IR7_THICR/84-209
Q31IR8_THICR/104-226
Q31J67_THICR/185-282
Q31V72_SHIBS/115-210
Q31XE0_SHIBS/55-151
Q31YM0_SHIBS/224-321
Q324H1_SHIBS/72-167
Q32CY3_SHIDS/55-137
Q32HV0_SHIDS/226-323
Q32II0_SHIDS/72-167
Q32J16_SHIDS/118-215
Q391G4_BURS3/177-276
Q392P9_BURS3/91-195
Q392Z7_BURS3/119-218
Q396A4_BURS3/318-416
Q396F2_BURS3/61-157
Q398K4_BURS3/296-396
Q398K6_BURS3/328-426
Q399V2_BURS3/65-160
Q39AF5_BURS3/117-212
Q39CP6_BURS3/434-524
Q39DV5_BURS3/107-202
Q39IG7_BURS3/100-195
Q39J79_BURS3/67-163
Q39K42_BURS3/217-312
Q39KQ8_BURS3/181-281
Q39M99_BURS3/117-212
Q39PH3_BURS3/121-213
Q39PJ5_BURS3/65-161
Q39PS8_GEOMG/89-185
Q39PX0_GEOMG/91-185
Q39S29_GEOMG/294-389
Q39SK2_GEOMG/175-277
Q39UL3_GEOMG/414-511
Q39XK7_GEOMG/222-318
Q39XK7_GEOMG/348-444
Q39YC2_GEOMG/112-207
Q39YH1_GEOMG/146-245
Q39YT9_GEOMG/337-433
Q3A098_PELCD/87-182
Q3A1Z1_PELCD/319-415
Q3A2K2_PELCD/111-206
Q3A343_PELCD/181-284
Q3A5D7_PELCD/121-219
Q3A740_PELCD/311-408
Q3ADH3_CARHZ/142-241
Q3AHF6_SYNSC/105-201
Q3APB4_CHLCH/101-196
Q3APX6_CHLCH/109-204
Q3AR59_CHLCH/320-415
Q3ARG1_CHLCH/115-210
Q3ARS4_CHLCH/81-177
Q3B384_PELLD/111-207
Q3B582_PELLD/69-164
Q3B583_PELLD/52-148
Q3BMS2_XANC5/309-408
Q3BNQ9_XANC5/92-196
Q3BNW7_XANC5/173-271
Q3BQG1_XANC5/68-164
Q3BTP5_XANC5/329-428
Q3BU71_XANC5/167-266
Q3BVE5_XANC5/125-220
Q3BWU0_XANC5/255-351
Q3BXC0_XANC5/293-386
Q3ERT7_BACTI/148-248
Q3EUQ9_BACTI/119-219
Q3IE09_PSEHT/161-259
Q3IEL3_PSEHT/187-283
Q3II13_PSEHT/187-286
Q3IJ17_PSEHT/79-174
Q3IJ31_PSEHT/243-338
Q3IJM4_PSEHT/103-198
Q3IK65_PSEHT/130-225
Q3IWI8_RHOS4/152-248
Q3IWJ5_RHOS4/341-443
Q3IYA1_RHOS4/176-269
Q3IYN0_RHOS4/400-497
Q3IZ17_RHOS4/123-218
Q3IZ42_RHOS4/498-593
Q3IZC6_RHOS4/205-301
Q3J042_RHOS4/75-170
Q3J1D1_RHOS4/257-356
Q3J439_RHOS4/408-516
Q3J550_RHOS4/587-687
Q3J579_RHOS4/68-164
Q3J861_NITOC/214-309
Q3J9J4_NITOC/171-266
Q3JA02_NITOC/343-439
Q3JCU9_NITOC/157-256
Q3JCW0_NITOC/120-215
Q3JER7_NITOC/83-178
Q3JFJ6_BURP1/134-232
Q3JGR3_BURP1/394-502
Q3JHV6_BURP1/315-413
Q3JI37_BURP1/327-425
Q3JI42_BURP1/441-537
Q3JJ90_BURP1/318-416
Q3JLX7_BURP1/92-196
Q3JN53_BURP1/207-302
Q3JP74_BURP1/67-163
Q3JPX2_BURP1/101-196
Q3JS55_BURP1/175-275
Q3JTF1_BURP1/120-217
Q3JUY0_BURP1/208-303
Q3JWG7_BURP1/428-518
Q3JY57_BURP1/181-281
Q3K714_PSEPF/121-216
Q3K7J9_PSEPF/178-273
Q3K7W6_PSEPF/65-160
Q3K8Q4_PSEPF/158-253
Q3KA16_PSEPF/342-437
Q3KFD6_PSEPF/237-333
Q3KFZ4_PSEPF/138-236
Q3KGY5_PSEPF/171-266
Q3KGZ2_PSEPF/137-232
Q3KGZ3_PSEPF/126-223
Q3KHE7_PSEPF/145-240
Q3KIG9_PSEPF/62-157
Q3KIZ9_PSEPF/166-264
Q3KL96_CHLTA/83-180
Q3L451_9PORP/290-383
Q3MC14_ANAVT/66-198
Q3MET2_ANAVT/479-582
Q3QZX9_XYLFA/126-221
Q3R067_XYLFA/156-236
Q3R0A1_XYLFA/75-171
Q3R1N7_XYLFA/271-367
Q3R3X7_XYLFA/74-170
Q3R4G1_XYLFA/126-221
Q3R7X4_XYLFA/271-367
Q3RCC3_XYLFA/271-367
Q3RCD4_XYLFA/126-221
Q3REN3_XYLFA/74-170
Q3S4W9_9BURK/41-137
Q3SEW6_THIDA/142-240
Q3SF68_THIDA/162-257
Q3SG49_THIDA/300-395
Q3SGF6_THIDA/118-213
Q3SGT5_THIDA/84-179
Q3SJG4_THIDA/170-269
Q3SM53_THIDA/216-311
Q3SMG5_THIDA/313-408
Q3SN63_NITWN/100-199
Q3SNT6_NITWN/541-641
Q3SNZ4_NITWN/227-333
Q3SP24_NITWN/62-158
Q3SRL6_NITWN/216-312
Q3ST92_NITWN/160-259
Q3SVC2_NITWN/360-455
Q3YRQ7_EHRCJ/45-157
Q3YVT4_SHISS/115-210
Q3YYN3_SHISS/55-151
Q3Z2R7_SHISS/160-259
Q3Z3G4_SHISS/222-319
Q3Z463_SHISS/72-167
Q3Z5A5_SHISS/120-217
Q3ZU02_ECOLX/158-247
Q3ZV14_ENTSA/338-436
Q3ZV31_ENTSA/420-516
Q40IX1_EHRCH/45-147
Q44157_ACTPL/54-147
Q44298_AERSA/219-316
Q44299_AERSA/210-307
Q45017_BARBA/34-130
Q45N85_VIBCH/164-252
Q46099_CAMCO/61-158
Q46123_CAMJE/61-158
Q46NU4_CUPPJ/178-269
Q46PI2_CUPPJ/166-265
Q46QH6_CUPPJ/447-543
Q46UC2_CUPPJ/92-196
Q46X38_CUPPJ/43-135
Q46Y43_CUPPJ/102-197
Q46Z47_CUPPJ/82-177
Q474K7_CUPPJ/69-165
Q474X6_CUPPJ/106-201
Q477M8_CUPPJ/168-284
Q47880_ESCVU/129-225
Q478F3_DECAR/70-166
Q478Z9_DECAR/115-210
Q47958_HAEDU/59-152
Q479Q8_DECAR/83-179
Q47A05_DECAR/91-186
Q47BV9_DECAR/314-416
Q47BX6_DECAR/71-166
Q47CQ6_DECAR/117-211
Q47DN3_DECAR/117-211
Q47E06_DECAR/157-252
Q47E79_DECAR/78-174
Q47E85_DECAR/91-195
Q47EJ3_DECAR/93-188
Q47ET7_DECAR/96-191
Q47F41_DECAR/60-153
Q47GP7_DECAR/105-200
Q47I30_DECAR/138-236
Q47I52_DECAR/171-270
Q47I80_DECAR/61-157
Q47I82_DECAR/79-174
Q47IW0_DECAR/103-198
Q47MK6_THEFY/252-348
Q47PL9_THEFY/246-347
Q47RY7_THEFY/166-262
Q47U48_COLP3/115-210
Q47UV4_COLP3/255-351
Q47X28_COLP3/157-252
Q47YH5_COLP3/186-282
Q48265_HAEPA/18-91
Q48292_HAESO/141-238
Q484P5_COLP3/83-178
Q48541_LEPDI/2-70
Q485J8_COLP3/157-255
Q487C8_COLP3/193-292
Q487Q1_COLP3/462-555
Q487Q8_COLP3/239-335
Q48F13_PSE14/177-273
Q48F31_PSE14/145-240
Q48FD1_PSE14/66-161
Q48GG8_PSE14/139-237
Q48IF7_PSE14/345-440
Q48JY8_PSE14/237-333
Q48K83_PSE14/159-254
Q48LQ8_PSE14/220-316
Q48MP8_PSE14/120-215
Q48P12_PSE14/166-264
Q48Q83_PSE14/714-812
Q492W8_BLOPB/73-168
Q49P71_ECOLX/222-319
Q49P72_ECOLX/226-323
Q49P73_ECOLX/222-319
Q4AC84_9SPHN/52-144
Q4ACM1_EDWTA/51-150
Q4ECB1_9RICK/45-141
Q4ELP1_LISMO/173-275
Q4EU56_LISMO/169-271
Q4FCM8_9GAMM/235-331
Q4FN20_PELUB/56-151
Q4FQQ5_PSYA2/109-204
Q4FRA8_PSYA2/133-229
Q4FT97_PSYA2/71-166
Q4FTD3_PSYA2/90-204
Q4FUV1_PSYA2/274-371
Q4FV08_PSYA2/381-476
Q4HEE1_CAMCO/228-323
Q4HFP2_CAMCO/61-158
Q4HG25_CAMCO/122-218
Q4HH70_CAMCO/186-293
Q4HPE5_CAMUP/183-290
Q4HPQ6_CAMUP/211-306
Q4HQG4_CAMUP/122-219
Q4HQY5_CAMUP/61-158
Q4JMT2_9BACT/277-377
Q4K3P3_PSEF5/331-429
Q4K6G4_PSEF5/121-216
Q4K748_PSEF5/177-273
Q4K7E5_PSEF5/65-160
Q4K9Q3_PSEF5/358-453
Q4KFI8_PSEF5/218-314
Q4KFP0_PSEF5/158-253
Q4KG34_PSEF5/138-236
Q4KH72_PSEF5/239-334
Q4KH79_PSEF5/124-221
Q4KHK8_PSEF5/145-240
Q4KIQ1_PSEF5/60-155
Q4KJ83_PSEF5/166-263
Q4LBA3_9BORD/62-138
Q4LCE3_9ZZZZ/40-132
Q4MT61_BACCE/118-218
Q4PR76_CHRVI/118-213
Q4PS48_RIEAN/258-354
Q4QLD3_HAEI8/245-340
Q4QNG1_HAEI8/52-147
Q4UK50_RICFE/53-148
Q4UQ50_XANC8/92-196
Q4UQA8_XANC8/173-271
Q4UR04_XANC8/324-417
Q4URH9_XANC8/255-351
Q4USX2_XANC8/125-220
Q4USY7_XANC8/94-218
Q4UUC1_XANC8/167-266
Q4UXL1_XANC8/68-164
Q4ZHS9_AERHY/224-321
Q4ZLI1_PSEU2/714-812
Q4ZPJ9_PSEU2/177-273
Q4ZPN8_PSEU2/182-278
Q4ZQV9_PSEU2/139-237
Q4ZTK8_PSEU2/345-440
Q4ZUN2_PSEU2/237-333
Q4ZUY0_PSEU2/159-254
Q4ZWK5_PSEU2/67-162
Q4ZWV5_PSEU2/145-240
Q4ZXR1_PSEU2/120-215
Q4ZYZ0_PSEU2/166-264
Q51489_PSEAE/68-163
Q51721_PSEFL/217-312
Q51777_PSEFL/217-312
Q51778_PSEFL/217-312
Q51779_PSEFL/217-296
Q51780_PSEFL/217-312
Q51781_PSEFL/217-312
Q52465_PSETO/217-312
Q52962_RHIME/287-384
Q52JK5_ENTSA/223-320
Q53B86_9BORD/72-167
Q56332_TREPH/124-226
Q57371_BORBU/131-240
Q576I0_BRUAB/260-357
Q57BG6_BRUAB/227-334
Q57CT7_BRUAB/113-208
Q57IH9_SALCH/115-210
Q57N76_SALCH/161-260
Q57QT3_SALCH/226-323
Q57RK2_SALCH/73-168
Q57SY0_SALCH/328-426
Q5CZD4_BACFN/107-202
Q5DXZ5_ECOLX/166-263
Q5DYB2_VIBF1/81-176
Q5DYH6_VIBF1/215-312
Q5DYQ5_VIBF1/156-251
Q5DZK7_VIBF1/644-749
Q5DZY8_VIBF1/73-168
Q5E074_VIBF1/102-197
Q5E0P8_VIBF1/117-212
Q5E0Z6_VIBF1/152-246
Q5E139_VIBF1/101-204
Q5E688_VIBF1/87-182
Q5E6C5_VIBF1/185-281
Q5E6Y6_VIBF1/188-287
Q5E7H8_VIBF1/113-208
Q5EPC4_NEIGO/69-157
Q5ER95_9LEPT/351-447
Q5ETV5_9ENTR/122-218
Q5ETV6_9ENTR/119-215
Q5ETV7_ENTCL/119-216
Q5ETV8_9ENTR/122-218
Q5ETV9_CITFR/118-215
Q5F6I1_NEIG1/98-192
Q5F6J5_NEIG1/111-206
Q5FFQ4_EHRRG/46-149
Q5FNA5_GLUOX/36-123
Q5FQ20_GLUOX/271-372
Q5FQB8_GLUOX/57-153
Q5FRH5_GLUOX/262-363
Q5FUC3_GLUOX/219-324
Q5FUC5_GLUOX/144-236
Q5FUM5_GLUOX/203-300
Q5FY67_HAEGA/230-325
Q5GRD9_ALCXX/44-136
Q5GTD1_WOLTR/45-146
Q5GX02_XANOR/170-265
Q5GYC8_XANOR/329-428
Q5GYY6_XANOR/167-266
Q5H298_XANOR/77-173
Q5H2P0_XANOR/125-220
Q5H529_XANOR/173-271
Q5H588_XANOR/92-196
Q5HAW9_EHRRW/46-148
Q5HSV3_CAMJR/215-310
Q5HVH1_CAMJR/187-294
Q5HWD5_CAMJR/122-218
Q5HX53_CAMJR/61-158
Q5KWX0_GEOKA/139-239
Q5L4R2_CHLAB/86-183
Q5L8U3_BACFN/295-386
Q5L8V1_BACFN/499-591
Q5L9I3_BACFN/343-438
Q5LAE9_BACFN/278-370
Q5LBL0_BACFN/267-358
Q5LDD3_BACFN/196-297
Q5LDW9_BACFN/283-379
Q5LDY3_BACFN/234-341
Q5LDZ7_BACFN/112-207
Q5LE86_BACFN/106-205
Q5LEA5_BACFN/215-319
Q5LER1_BACFN/276-363
Q5LER9_BACFN/270-357
Q5LEX7_BACFN/192-300
Q5LFU1_BACFN/280-373
Q5LLK5_SILPO/82-172
Q5LM07_SILPO/199-295
Q5LMD3_SILPO/498-594
Q5LMI7_SILPO/116-211
Q5LNN2_SILPO/649-757
Q5LNU5_SILPO/74-169
Q5LNW5_SILPO/67-163
Q5LTF2_SILPO/313-408
Q5LWK2_SILPO/410-511
Q5NGJ5_FRATT/78-170
Q5NGK6_FRATT/69-175
Q5NH85_FRATT/282-381
Q5NMT2_ZYMMO/259-354
Q5NPX9_ZYMMO/180-278
Q5NR64_ZYMMO/74-169
Q5NX48_AROAE/103-192
Q5NYG7_AROAE/118-212
Q5P238_AROAE/84-179
Q5P4Z5_AROAE/70-165
Q5P7J9_AROAE/110-205
Q5P7U4_AROAE/124-219
Q5P8H0_AROAE/65-155
Q5PAA9_ANAMM/45-147
Q5PCN3_SALPA/73-168
Q5PFB5_SALPA/328-426
Q5PGD5_SALPA/226-323
Q5PLM0_SALPA/111-206
Q5PMX3_SALPA/161-260
Q5QU88_IDILO/102-197
Q5QVE1_IDILO/192-291
Q5QWL6_IDILO/188-284
Q5QY60_IDILO/251-347
Q5QYU1_IDILO/77-172
Q5VIZ5_AERHY/224-321
Q5W3I7_9ZZZZ/40-132
Q5WGI6_BACSK/139-239
Q5WSI6_LEGPL/189-285
Q5WUC9_LEGPL/194-294
Q5WUZ6_LEGPL/71-166
Q5WVR7_LEGPL/128-226
Q5WXM5_LEGPL/85-213
Q5WYP3_LEGPL/113-209
Q5WZ93_LEGPL/83-179
Q5X0R2_LEGPA/189-285
Q5X2X0_LEGPA/194-294
Q5X3K8_LEGPA/71-166
Q5X4D2_LEGPA/128-226
Q5X794_LEGPA/113-209
Q5X7U2_LEGPA/83-179
Q5ZRC0_LEGPH/194-290
Q5ZT46_LEGPH/194-294
Q5ZTW5_LEGPH/71-166
Q5ZUL3_LEGPH/128-226
Q5ZXS4_LEGPH/132-228
Q5ZYC5_LEGPH/83-179
Q607E1_METCA/65-167
Q609K3_METCA/111-206
Q60FT1_PORGI/282-374
Q60FT2_PORGI/294-385
Q62A34_BURMA/320-418
Q62BI9_BURMA/153-251
Q62C05_BURMA/92-196
Q62DK0_BURMA/394-502
Q62DN4_BURMA/318-416
Q62F53_BURMA/428-518
Q62G34_BURMA/207-302
Q62I09_BURMA/67-163
Q62L32_BURMA/107-204
Q62LD8_BURMA/107-202
Q62M19_BURMA/101-196
Q633S9_BACCZ/148-248
Q63DB3_BACCZ/118-218
Q63IG8_BURPS/318-416
Q63KV0_BURPS/92-196
Q63LV3_BURPS/158-256
Q63MW7_BURPS/375-483
Q63NY0_BURPS/315-413
Q63P44_BURPS/327-425
Q63P50_BURPS/441-537
Q63PR5_BURPS/181-281
Q63QC4_BURPS/207-302
Q63RA7_BURPS/67-163
Q63RZ9_BURPS/101-196
Q63TA5_BURPS/120-217
Q63UE6_BURPS/184-284
Q63W89_BURPS/107-202
Q63XT7_BURPS/428-518
Q64ME0_BACFR/105-200
Q64P12_BACFR/499-590
Q64PS1_BACFR/340-435
Q64QT5_BACFR/312-404
Q64S49_BACFR/267-358
Q64S82_BACFR/378-473
Q64UF7_BACFR/199-316
Q64V12_BACFR/283-379
Q64V34_BACFR/112-207
Q64VC9_BACFR/107-205
Q64VE8_BACFR/215-315
Q64VP7_BACFR/276-363
Q64VQ5_BACFR/277-364
Q64VW9_BACFR/192-299
Q64WS8_BACFR/280-373
Q65G30_BACLD/121-220
Q65KJ0_BACLD/141-241
Q65T85_MANSM/254-349
Q65TF8_MANSM/141-235
Q661Y5_BORGA/131-240
Q662J8_BORGA/285-381
Q663W2_YERPS/115-210
Q666E0_YERPS/131-229
Q666K6_YERPS/447-543
Q668Q9_YERPS/441-539
Q668S6_YERPS/352-450
Q669S7_YERPS/159-258
Q66CB9_YERPS/447-543
Q66D89_YERPS/67-162
Q66EN7_YERPS/397-501
Q66EV0_YERPS/64-159
Q67K43_SYMTH/203-298
Q68VX8_RICTY/52-147
Q6AB44_PROAC/263-359
Q6AJ87_DESPS/74-170
Q6AJT1_DESPS/132-230
Q6ANY4_DESPS/132-229
Q6AQA6_DESPS/129-224
Q6ARR8_DESPS/115-209
Q6B376_9PROT/379-482
Q6B387_9PROT/446-542
Q6B3A4_9PROT/258-354
Q6D6D4_ERWCT/242-339
Q6D6J2_ERWCT/158-258
Q6D7F1_ERWCT/68-163
Q6DA35_ERWCT/122-218
Q6E1Y5_RIEAN/258-354
Q6E1Y6_RIEAN/258-354
Q6E1Y9_RIEAN/258-354
Q6E1Z0_RIEAN/258-354
Q6E1Z1_RIEAN/258-354
Q6E1Z2_RIEAN/258-354
Q6E1Z3_RIEAN/258-354
Q6E1Z4_RIEAN/258-354
Q6E1Z5_RIEAN/258-354
Q6E1Z6_RIEAN/258-354
Q6E1Z7_RIEAN/258-354
Q6E1Z9_RIEAN/258-354
Q6E200_RIEAN/258-354
Q6E201_RIEAN/258-354
Q6E202_RIEAN/258-354
Q6E203_RIEAN/258-354
Q6E204_RIEAN/258-354
Q6E205_RIEAN/258-354
Q6E206_RIEAN/258-354
Q6F929_ACIAD/152-247
Q6F984_ACIAD/84-180
Q6FBS5_ACIAD/162-255
Q6FDR2_ACIAD/112-207
Q6FE98_ACIAD/235-331
Q6FED6_ACIAD/56-151
Q6FYQ4_BARQU/65-161
Q6G5P4_BARHE/67-163
Q6GUB4_PASMU/239-334
Q6GUB5_PASMU/239-334
Q6GUB6_PASMU/234-329
Q6GUB7_PASMU/237-332
Q6GUB8_PASMU/235-330
Q6GVH8_PORGI/214-308
Q6HD13_BACHK/148-248
Q6HKS3_BACHK/118-218
Q6HSN4_BACAN/42-142
Q6ITC4_ACIJU/204-284
Q6IV12_HAEGA/231-326
Q6LIU2_PHOPR/94-190
Q6LJ99_PHOPR/139-234
Q6LJL5_PHOPR/214-310
Q6LJS5_PHOPR/76-171
Q6LND3_PHOPR/219-313
Q6LP26_PHOPR/189-285
Q6LP48_PHOPR/73-168
Q6LP89_PHOPR/120-214
Q6LT23_PHOPR/64-159
Q6LU03_PHOPR/184-283
Q6LUE3_PHOPR/326-424
Q6LV86_PHOPR/127-222
Q6LW13_PHOPR/136-231
Q6LW21_PHOPR/182-279
Q6LW42_PHOPR/180-276
Q6MA24_PARUW/141-238
Q6MIX5_BDEBA/115-213
Q6MJK7_BDEBA/103-198
Q6MK00_BDEBA/335-431
Q6MKY3_BDEBA/44-150
Q6MNS1_BDEBA/372-482
Q6MPH1_BDEBA/256-348
Q6MQ51_BDEBA/65-160
Q6MQT0_BDEBA/67-164
Q6MRE2_BDEBA/135-234
Q6N0C6_9PROT/60-156
Q6N0H8_RHOPA/362-457
Q6N0T3_RHOPA/105-204
Q6N5S3_RHOPA/211-309
Q6N894_RHOPA/158-256
Q6N8X8_RHOPA/339-434
Q6NAQ8_RHOPA/60-156
Q6NBA7_RHOPA/227-332
Q6ND96_RHOPA/562-662
Q6PNM6_SHIBO/222-319
Q6PSJ7_PASTR/244-341
Q6PSK1_PASTR/244-341
Q6PSK4_PASTR/240-337
Q6PSK5_PASTR/244-341
Q6PWS6_HELPY/60-147
Q6QFR3_LEGPN/70-166
Q6QFR4_LEGPN/6-102
Q6QFR5_LEGPN/59-155
Q6QFR6_LEGPN/69-165
Q6QFR7_LEGPN/62-158
Q6QFR8_LEGPN/58-154
Q6QFR9_LEGPN/59-155
Q6QFS0_LEGPN/64-160
Q6QFS1_LEGPN/60-156
Q6QFS2_LEGPN/60-156
Q6QFS3_LEGPN/61-157
Q6QFS4_LEGPN/39-135
Q6QFS5_LEGPN/83-179
Q6QFS6_LEGPN/83-179
Q6QH99_9PORP/282-375
Q6QJB4_BURPS/181-281
Q6QT47_SALGL/203-298
Q6R566_HELPY/77-172
Q6TRS4_HAEGA/231-326
Q6UP48_CUPPJ/40-132
Q6URI0_BDEBA/135-233
Q6VQT1_9PSED/231-315
Q6VQT2_9PSED/232-316
Q6VQT3_9PSED/232-316
Q6VQT4_9PSED/230-314
Q6VQT5_9PSED/230-314
Q6VQT6_9PSED/231-315
Q6VQT7_9PSED/231-315
Q6VQT8_9PSED/215-298
Q6VQT9_9PSED/234-318
Q6VQU0_9PSED/232-316
Q6VQU1_9PSED/232-316
Q6VQU2_9PSED/214-297
Q6VQU3_9PSED/214-297
Q6VQU4_9PSED/236-320
Q6VQU5_9PSED/230-314
Q6VQU6_9PSED/232-316
Q6VQU7_9PSED/232-316
Q6VQU8_9PSED/232-316
Q6VQU9_9PSED/232-316
Q6VQV0_9PSED/232-316
Q6VQV1_9PSED/232-316
Q6VQV2_9PSED/232-316
Q6VQV3_9PSED/213-296
Q6VQV4_9PSED/233-317
Q6VQV5_9PSED/232-316
Q6VQV6_9PSED/238-322
Q6VQV7_9PSED/237-321
Q6VQV8_9PSED/215-298
Q6VQV9_9PSED/234-318
Q6VQW0_9PSED/234-318
Q6VQW1_9PSED/233-317
Q6VQW2_9PSED/213-297
Q6VQW3_9PSED/232-316
Q6VQW4_9PSED/234-318
Q6VQW5_9PSED/232-316
Q6VQW6_9PSED/232-316
Q6VQW7_9PSED/232-316
Q6VQW8_9PSED/232-316
Q6VQW9_9PSED/232-316
Q6VQX0_9PSED/230-314
Q6W821_SHISO/222-319
Q6XAX4_MANGL/247-344
Q6XAX6_MANGL/247-344
Q6XAX7_PASHA/247-344
Q6XAX8_PASHA/247-344
Q6XAX9_PASHA/253-350
Q6XAY0_PASHA/252-349
Q6XAY1_PASHA/252-349
Q6XAY2_PASHA/252-349
Q6XAY3_PASHA/254-351
Q6XAY4_PASHA/258-355
Q6XAY6_PASHA/258-355
Q703I7_PSEPU/219-287
Q722L1_LISMF/155-257
Q726K3_DESVH/64-159
Q728J4_DESVH/126-225
Q729W9_DESVH/132-232
Q72C62_DESVH/255-350
Q72ED9_DESVH/145-243
Q72G14_DESVH/123-231
Q72G15_DESVH/136-230
Q72LS2_LEPIC/324-420
Q72MY3_LEPIC/101-199
Q72RN2_LEPIC/157-257
Q72UN4_LEPIC/127-236
Q72UR5_LEPIC/370-466
Q72UX0_LEPIC/553-649
Q72VN8_LEPIC/492-582
Q72VV5_LEPIC/78-184
Q72W87_LEPIC/585-680
Q72ZM9_BACC1/147-247
Q73AM6_BACC1/118-218
Q73FR8_WOLPM/45-141
Q73KR9_TREDE/344-440
Q73L37_TREDE/1223-1329
Q73L73_TREDE/349-444
Q73M47_TREDE/63-159
Q73PY1_TREDE/317-413
Q748H4_GEOSL/147-246
Q74AP7_GEOSL/84-180
Q74B69_GEOSL/101-190
Q74CC9_GEOSL/415-512
Q74EE9_GEOSL/175-277
Q74EZ9_GEOSL/232-328
Q74EZ9_GEOSL/358-454
Q74G87_GEOSL/320-416
Q74H68_GEOSL/90-186
Q74RH7_YERPE/170-268
Q74UD3_YERPE/159-258
Q74VF0_YERPE/447-543
Q75FE4_LEPIC/280-375
Q7B2T2_CAMJE/61-158
Q7BV66_LEGPN/28-124
Q7CFP4_YERPE/115-210
Q7CG64_YERPE/64-159
Q7CH55_YERPE/67-162
Q7CHN2_YERPE/447-543
Q7CIY8_YERPE/159-258
Q7CJD5_YERPE/441-539
Q7CPI5_SALTY/115-210
Q7CQW9_SALTY/73-168
Q7CT75_AGRT5/145-252
Q7CUN4_AGRT5/367-464
Q7M9I7_WOLSU/100-215
Q7MAF3_WOLSU/129-231
Q7MDC9_VIBVY/243-338
Q7MDG3_VIBVY/88-183
Q7MDP4_VIBVY/323-421
Q7MER7_VIBVY/98-191
Q7MFI5_VIBVY/78-172
Q7MJ88_VIBVY/80-175
Q7MK51_VIBVY/118-213
Q7MKZ5_VIBVY/231-326
Q7ML83_VIBVY/103-198
Q7MM90_VIBVY/188-284
Q7MN45_VIBVY/195-294
Q7MQQ7_WOLSU/132-233
Q7MSF2_WOLSU/65-163
Q7MSR2_WOLSU/235-330
Q7MT56_PORGI/214-308
Q7MZQ3_PHOLL/442-538
Q7N243_PHOLL/444-540
Q7N5T7_PHOLL/158-257
Q7N602_PHOLL/241-338
Q7N6T5_PHOLL/65-160
Q7NJK4_GLOVI/113-215
Q7NR09_CHRVO/58-138
Q7NS55_CHRVO/91-196
Q7NTR6_CHRVO/175-276
Q7NWG2_CHRVO/162-262
Q7NWT8_CHRVO/115-210
Q7NX15_CHRVO/141-239
Q7P1V2_CHRVO/69-163
Q7P4G6_FUSNV/212-306
Q7P4H2_FUSNV/68-163
Q7P5B7_FUSNV/37-132
Q7P5I6_FUSNV/37-132
Q7P6E3_FUSNV/97-192
Q7P9U5_RICSI/52-147
Q7ULU9_RHOBA/122-221
Q7UVA5_RHOBA/147-248
Q7V744_PROMM/102-197
Q7VIV2_HELHP/120-223
Q7VJX5_HELHP/99-216
Q7VR83_BLOFL/73-168
Q7VU04_BORPE/62-157
Q7VX08_BORPE/90-182
Q7VZ98_BORPE/166-265
Q7VZG6_BORPE/86-181
Q7W0Y6_BORPA/92-196
Q7W1G0_BORPA/305-403
Q7W475_BORPA/62-157
Q7W4I9_BORPA/102-197
Q7W5Z7_BORPA/86-181
Q7W7W1_BORPA/90-191
Q7WAB0_BORPA/166-265
Q7WFN3_BORBR/62-157
Q7WG13_BORBR/109-204
Q7WGU0_BORBR/86-181
Q7WJF3_BORBR/166-265
Q7WLA1_BORBR/90-191
Q7WNB0_BORBR/92-196
Q7WP70_BORBR/305-403
Q7X0I7_SHIFL/203-300
Q7X1H6_9BACT/1-77
Q7X3D7_9BACT/40-132
Q7X5A5_LEPIN/78-184
Q817M6_BACCR/148-248
Q81FG4_BACCR/119-219
Q81SI9_BACAN/118-218
Q821G4_CHLCV/86-183
Q82IB3_STRAW/109-205
Q82S16_NITEU/113-208
Q82VP1_NITEU/110-205
Q82XN8_NITEU/66-162
Q82Y43_NITEU/172-264
Q83B82_COXBU/101-196
Q83F58_COXBU/91-187
Q83FA1_COXBU/79-179
Q83KP3_SHIFL/160-259
Q83PR4_SHIFL/104-199
Q83QH6_SHIFL/55-151
Q83RX2_SHIFL/224-321
Q83SI3_SHIFL/120-217
Q83ZV1_9BURK/46-142
Q83ZV2_BURCE/47-143
Q83ZV3_9BURK/47-143
Q83ZV4_BURVI/47-143
Q83ZV5_PSEPY/46-142
Q83ZV6_PSEPY/46-142
Q83ZV7_9BURK/47-143
Q83ZV8_BURCE/47-143
Q83ZV9_9BURK/47-143
Q83ZW0_9BURK/46-142
Q83ZW1_BURCE/46-142
Q83ZW2_BURCE/47-143
Q83ZW3_9BURK/46-142
Q83ZW4_9BURK/46-142
Q83ZW5_9BURK/47-143
Q83ZW6_9BURK/46-142
Q83ZW7_9BURK/46-142
Q83ZW8_9BURK/47-143
Q83ZW9_9BURK/47-143
Q83ZX0_9BURK/46-142
Q83ZX1_BURVI/47-143
Q84BU8_THIFE/107-203
Q84DE1_VIBPA/211-307
Q84FF8_MYXXA/126-222
Q84G70_RHILU/321-419
Q87AV4_XYLFT/285-381
Q87AW4_XYLFT/127-222
Q87CZ4_XYLFT/83-179
Q87FY1_VIBPA/211-307
Q87G77_VIBPA/190-285
Q87G77_VIBPA/61-156
Q87GG3_VIBPA/164-253
Q87GX9_VIBPA/217-312
Q87HC5_VIBPA/325-423
Q87HK8_VIBPA/93-188
Q87I75_VIBPA/87-180
Q87IQ8_VIBPA/103-198
Q87JK1_VIBPA/214-307
Q87P83_VIBPA/83-178
Q87P86_VIBPA/93-188
Q87PM6_VIBPA/166-262
Q87PW0_VIBPA/606-709
Q87Q83_VIBPA/117-212
Q87QT8_VIBPA/73-168
Q87RL4_VIBPA/209-304
Q87RT7_VIBPA/195-294
Q87VI4_PSESM/166-264
Q87XM2_PSESM/177-273
Q87XQ9_PSESM/182-278
Q87Y41_PSESM/66-161
Q881Y5_PSESM/349-444
Q883Q1_PSESM/237-333
Q884A7_PSESM/159-254
Q884V1_PSESM/139-237
Q886S1_PSESM/145-240
Q887W8_PSESM/120-215
Q88DC3_PSEPK/167-264
Q88DW4_PSEPK/796-874
Q88DZ9_PSEPK/68-163
Q88EW7_PSEPK/139-237
Q88FA0_PSEPK/158-253
Q88GA6_PSEPK/333-428
Q88IA9_PSEPK/715-813
Q88L46_PSEPK/237-333
Q88MR7_PSEPK/145-240
Q88NS6_PSEPK/153-245
Q88NT2_PSEPK/162-257
Q88NT3_PSEPK/125-222
Q88NW6_PSEPK/182-278
Q88PS5_PSEPK/117-212
Q893Z0_CLOTE/137-236
Q89DU2_BRAJA/213-309
Q89ED8_BRAJA/57-153
Q89F39_BRAJA/338-436
Q89FY6_BRAJA/259-357
Q89NN7_BRAJA/160-259
Q89P70_BRAJA/34-127
Q89P83_BRAJA/400-498
Q89SI3_BRAJA/103-201
Q89UA7_BRAJA/227-333
Q89VG1_BRAJA/362-457
Q89X06_BRAJA/618-718
Q89XG0_BRAJA/139-237
Q89Z96_BACTN/265-357
Q89ZY8_BACTN/191-296
Q8A119_BACTN/295-386
Q8A326_BACTN/156-256
Q8A3U3_BACTN/296-391
Q8A4W2_BACTN/268-361
Q8A505_BACTN/266-359
Q8A6T5_BACTN/298-391
Q8A7L3_BACTN/266-358
Q8A7L9_BACTN/264-356
Q8A7M3_BACTN/265-358
Q8A7S2_BACTN/194-299
Q8A7Y3_BACTN/277-368
Q8A8H3_BACTN/140-245
Q8A8V3_BACTN/91-180
Q8AAP6_BACTN/273-368
Q8ABP4_BACTN/299-396
Q8CKD8_YERPE/406-510
Q8CVC1_VIBVU/186-282
Q8CVK6_ECOL6/115-210
Q8CVT0_ECOL6/55-151
Q8CW76_ECOL6/255-352
Q8CW95_ECOL6/80-175
Q8CX95_OCEIH/141-241
Q8D2E3_WIGBR/69-165
Q8D3G8_WIGBR/158-258
Q8D414_VIBVU/78-172
Q8D6H3_VIBVU/243-338
Q8D6K5_VIBVU/93-188
Q8D6T3_VIBVU/323-421
Q8D7Q4_VIBVU/88-181
Q8D988_VIBVU/85-180
Q8D9E4_VIBVU/163-258
Q8DA28_VIBVU/118-213
Q8DAM2_VIBVU/80-175
Q8DFA7_VIBVU/195-294
Q8E832_SHEON/233-326
Q8E9G2_SHEON/79-175
Q8E9J1_SHEON/157-255
Q8EAD7_SHEON/123-218
Q8EBH3_SHEON/258-354
Q8EC06_SHEON/91-187
Q8EDJ9_SHEON/76-171
Q8EF11_SHEON/155-251
Q8EGR5_SHEON/186-285
Q8EP91_OCEIH/142-241
Q8EX86_LEPIN/280-375
Q8EY80_LEPIN/324-420
Q8F012_LEPIN/553-649
Q8F081_LEPIN/370-466
Q8F0C0_LEPIN/127-236
Q8F432_LEPIN/227-327
Q8F8Q7_LEPIN/101-199
Q8F994_LEPIN/492-582
Q8F9H3_LEPIN/78-184
Q8F9Y1_LEPIN/585-680
Q8FED6_ECOL6/437-533
Q8FGP0_ECOL6/160-259
Q8FKN2_ECOL6/121-218
Q8FUS5_BRUSU/260-357
Q8FYZ1_BRUSU/227-334
Q8G099_BRUSU/113-208
Q8GH91_HELBI/65-161
Q8GLQ4_AERSA/180-277
Q8KCR0_CHLTE/113-208
Q8KEP8_CHLTE/68-163
Q8KGU4_RHILO/190-291
Q8KWW6_ACIBA/230-326
Q8KYX7_9PROT/381-481
Q8P332_XANCP/324-417
Q8P4J5_XANCP/1-70
Q8P4Q3_XANCP/173-271
Q8P6F3_XANCP/68-164
Q8P9H4_XANCP/167-266
Q8PAM9_XANCP/94-218
Q8PAP3_XANCP/125-220
Q8PC19_XANCP/255-351
Q8PF65_XANAC/342-441
Q8PGC3_XANAC/173-271
Q8PGL1_XANAC/214-293
Q8PHV8_XANAC/77-173
Q8PL95_XANAC/167-266
Q8PMF0_XANAC/125-220
Q8PNP2_XANAC/255-351
Q8R6J1_FUSNN/37-132
Q8RC94_THETN/119-218
Q8RE60_FUSNN/97-192
Q8REH8_FUSNN/212-306
Q8RGG3_FUSNN/68-163
Q8RGN8_FUSNN/37-132
Q8RJ58_HAEGA/227-322
Q8RJD0_HAEGA/230-325
Q8RML8_HAEGA/230-325
Q8RML9_HAEGA/230-325
Q8RMM0_HAEGA/230-325
Q8RMM1_HAEGA/230-325
Q8RMM2_HAEGA/230-325
Q8RSI1_9BACT/44-136
Q8RTN6_LEGLO/61-157
Q8VPL3_PASMU/234-329
Q8VPR9_ACIRA/232-328
Q8VR19_MYXXA/149-244
Q8X7Q2_ECO57/120-217
Q8X9D8_ECO57/55-151
Q8XC78_ECO57/99-216
Q8XDP2_ECO57/115-210
Q8XFE2_SALTI/115-210
Q8XFH6_SALTI/73-168
Q8XNU1_CLOPE/91-199
Q8XPR9_RALSO/215-322
Q8XQ04_RALSO/92-196
Q8XQ76_RALSO/165-263
Q8XRS0_RALSO/174-269
Q8XWU0_RALSO/103-198
Q8Y0Z3_RALSO/102-197
Q8Y1F4_RALSO/71-167
Q8YDM1_BRUME/260-357
Q8YHL1_BRUME/125-220
Q8YIW5_BRUME/227-334
Q8YSQ3_NOSS1/481-584
Q8Z5U7_SALTI/161-260
Q8Z965_SALTI/327-425
Q91US3_9ZZZZ/82-175
Q91UW2_9ZZZZ/85-177
Q92DW7_LISIN/155-257
Q92GC3_RICCN/52-147
Q92JX6_RHIME/228-335
Q92K87_RHIME/556-656
Q92RZ6_RHIME/287-384
Q92ST9_RHIME/114-209
Q92ZX0_RHIME/82-177
Q934G5_ERWCH/67-163
Q93EC3_RHILT/372-469
Q93EH5_HELHP/1-98
Q93IK5_9VIBR/262-358
Q93IS0_SALTY/328-426
Q97I11_CLOAB/137-236
Q97M93_CLOAB/136-235
Q98F56_RHILO/227-334
Q98GN5_RHILO/855-958
Q98HC6_RHILO/365-462
Q98IG6_RHILO/638-738
Q98IJ5_RHILO/260-355
Q98IJ8_RHILO/64-160
Q98IK5_RHILO/384-483
Q98IL6_RHILO/330-432
Q98NA9_RHILO/111-206
Q99114_ESCVU/123-220
Q99115_ESCVU/129-225
Q99123_ENTAE/123-219
Q9A2R2_CAUCR/346-441
Q9A3H5_CAUCR/82-177
Q9A4I6_CAUCR/88-183
Q9A7Z4_CAUCR/185-282
Q9AA59_CAUCR/303-398
Q9ABM6_CAUCR/120-216
Q9AES1_BACFR/295-386
Q9AES3_AERHY/180-277
Q9AHG4_COMTE/40-132
Q9CMN1_PASMU/239-334
Q9CN57_PASMU/141-235
Q9HUL2_PSEAE/174-272
Q9HXU8_PSEAE/145-240
Q9HY83_PSEAE/177-273
Q9HZU7_PSEAE/157-252
Q9I0T6_PSEAE/362-457
Q9I4L6_PSEAE/64-159
Q9I4S6_PSEAE/174-274
Q9I4T3_PSEAE/104-201
Q9I5A7_PSEAE/120-215
Q9I754_PSEAE/339-437
Q9K558_RHORU/170-266
Q9K7W9_BACHD/134-233
Q9KLT2_VIBCH/101-196
Q9KR12_VIBCH/71-166
Q9KR80_VIBCH/101-223
Q9KRL5_VIBCH/92-187
Q9KSR1_VIBCH/118-213
Q9KT95_VIBCH/186-283
Q9KTK9_VIBCH/194-293
Q9KY87_STRCO/96-192
Q9L3Q8_PASMU/29-124
Q9L6J0_ECOLX/222-319
Q9L7T6_RHOCE/127-215
Q9L7T8_RHOCE/209-308
Q9LA97_AERHY/224-321
Q9LAJ4_ACISP/252-348
Q9LAT0_RIEAN/258-354
Q9LAT2_RIEAN/258-354
Q9PC85_XYLFA/82-178
Q9PGD9_XYLFA/127-222
Q9PGF9_XYLFA/285-381
Q9PJE0_CHLMU/97-194
Q9R639_RHORU/127-179
Q9RM69_ERWCA/237-334
Q9RNF4_HELPY/55-150
Q9RQ28_PASHA/258-355
Q9RWX9_DEIRA/91-190
Q9S0K6_SHEVI/115-210
Q9S3M1_9BORD/76-152
Q9S4R5_PSEFL/220-315
Q9S5J9_AGGAC/232-327
Q9S6B8_PSEFL/236-332
Q9WWI5_PSEMA/220-315
Q9WWT9_PSEPU/237-333
Q9WZE4_THEMA/115-199
Q9X4B0_CAMJE/205-287
Q9X4B1_CAMJE/205-287
Q9X4L6_PSEFL/237-333
Q9X4R6_PSEAA/220-316
Q9X4R7_9PSED/218-314
Q9X4R8_PSECL/218-314
Q9X4R9_PSECI/239-335
Q9X4S0_9PSED/220-315
Q9X4S1_PSEME/218-314
Q9X4S2_PSERE/242-338
Q9X4S3_PSEVI/237-333
Q9X5A1_TREDE/125-227
Q9X691_HELHP/51-146
Q9X6S8_PORGI/196-298
Q9XAX8_PSEAC/109-204
Q9XCA3_PORGI/538-631
Q9XCA4_PORGI/106-201
Q9XCZ3_PSEST/221-317
Q9XCZ4_9PSED/236-332
Q9XCZ5_PSEST/223-319
Q9XCZ6_PSEST/221-317
Q9XCZ7_PSEST/223-319
Q9XDE6_LISMO/155-257
Q9Z5T0_ZYMMO/99-186
Q9Z6G9_VIBPA/195-294
Q9Z7C5_CHLPN/87-184
Q9ZAW7_HELPY/77-172
Q9ZCH2_RICPR/52-147
Q9ZI11_CAMJE/16-112
Q9ZID6_METCA/244-339
Q9ZK87_HELPJ/77-172
TPN50_TREPA/312-408
Y899_MYCTU/224-319
Y923_MYCBO/224-319
YFIB_ECOLI/55-151
YIAD_ECOLI/115-210
YN58_BRUAB/70-163
YP57_BRUA2/70-163
YTXE_BACME/107-206
YTXE_BACSU/129-228
YU36_BRUME/70-163
YU58_BRUSU/70-163
