# Supplementary material for: Contact prediction is hardest for the most informative contacts, but improves with the incorporation of contact potentials
Source: PLoS One. 2018 Jun 28;13(6):e0199585. doi: 10.1371/journal.pone.0199585 (PMC6023208; doi:10.1371/journal.pone.0199585)
Supplement: S1 Data — Each file in the ‘alignments’ directory herein corresponds to a protein family’s alignment and contains the accession number and sequence range of each sequence in the alignment. (TAR.GZ) [file pone.0199585.s001.tar.gz › alignments/Flavodoxin_2]

A0AG67_LISW6/2-205
A0AGN1_LISW6/2-207
A0AXB0_BURCH/1-202
A0AYM8_BURCH/1-216
A0K455_BURCH/2-198
A0KC13_BURCH/1-200
A0KC58_BURCH/2-207
A0KCY8_BURCH/19-220
A0KF50_AERHH/29-199
A0KK44_AERHH/38-230
A0KP45_AERHH/2-197
A0KRB3_SHESA/3-188
A0LKP9_SYNFM/1-189
A0NIP4_OENOE/1-183
A0NJX5_OENOE/1-195
A0NN29_9RHOB/2-172
A0NPH0_9RHOB/2-214
A0NVT2_9RHOB/6-199
A0NWW9_9RHOB/30-230
A0NX23_9RHOB/8-202
A0P157_9RHOB/2-191
A0P1K1_9RHOB/1-183
A0P2Y6_9RHOB/2-189
A0P4B3_9RHOB/1-220
A0Q663_FRATN/2-190
A0QP61_MYCS2/10-221
A0QXP9_MYCS2/3-197
A0R3R1_MYCS2/1-217
A0RAJ9_BACAH/2-207
A0RCS1_BACAH/27-230
A0RDM2_BACAH/2-208
A0RGA0_BACAH/1-187
A0RGJ0_BACAH/2-170
A0RKE4_BACAH/1-189
A0RLJ2_BACAH/2-205
A0RQH0_CAMFF/1-200
A0RQL7_CAMFF/1-172
A0RRR9_CAMFF/2-190
A1A135_BIFAA/1-169
A1AFU5_ECOK1/2-190
A1AQP7_PELPD/12-181
A1B9N5_PARDP/1-181
A1ER25_VIBCH/12-180
A1F7L6_VIBCH/12-180
A1IQ41_NEIMA/1-189
A1IRJ1_NEIMA/3-152
A1JJ15_YERE8/2-169
A1JQT4_YERE8/2-191
A1K5I9_AZOSB/3-189
A1K5U5_AZOSB/1-216
A1KS40_NEIMF/1-189
A1KTP3_NEIMF/11-183
A1RA96_ARTAT/2-205
A1RF59_SHESW/1-170
A1S5E2_SHEAM/2-172
A1S978_SHEAM/2-181
A1TK12_ACIAC/2-216
A1TK25_ACIAC/2-189
A1TQ76_ACIAC/1-202
A1TT05_ACIAC/1-192
A1UWA3_BURMS/41-237
A1UWZ9_BURMS/1-217
A1VA09_DESVV/2-193
A1VDJ8_DESVV/2-193
A1VKD4_POLNA/4-196
A1W1E4_CAMJJ/2-191
A1WC33_ACISJ/1-194
A1WH98_VEREI/1-203
A1WML6_VEREI/1-196
A1X1Q1_9BURK/6-220
A1ZQN4_9BACT/14-201
A2A2U4_HUMAN/4-63
A2AXI6_STAWA/1-138
A2D8X6_TRIVA/1-204
A2DFE3_TRIVA/6-176
A2DSX6_TRIVA/8-208
A2DTY1_TRIVA/1-192
A2DV20_TRIVA/8-198
A2E000_TRIVA/1-190
A2E1B8_TRIVA/6-176
A2E7Z8_TRIVA/1-204
A2EA00_TRIVA/8-197
A2EA01_TRIVA/9-101
A2EA02_TRIVA/9-199
A2EA33_TRIVA/6-177
A2EJE6_TRIVA/1-191
A2EJW5_TRIVA/4-208
A2EJW9_TRIVA/1-128
A2EJX0_TRIVA/6-174
A2EPW5_TRIVA/6-192
A2EPW7_TRIVA/6-194
A2EVC3_TRIVA/1-63
A2EXN3_TRIVA/1-138
A2EYL3_TRIVA/8-198
A2EYL4_TRIVA/2-178
A2F3Z2_TRIVA/1-205
A2F400_TRIVA/4-208
A2F4M5_TRIVA/3-81
A2FA15_TRIVA/1-204
A2FCL6_TRIVA/1-207
A2FN47_TRIVA/8-198
A2FN51_TRIVA/1-121
A2FP77_TRIVA/9-148
A2FP84_TRIVA/6-191
A2FWC2_TRIVA/6-193
A2FWC6_TRIVA/6-193
A2G0G2_TRIVA/1-204
A2G0G5_TRIVA/1-204
A2G0H6_TRIVA/1-192
A2G0P6_TRIVA/1-197
A2GEI9_TRIVA/1-109
A2GH85_TRIVA/4-208
A2GLN6_TRIVA/8-173
A2GS11_TRIVA/1-83
A2GSF8_TRIVA/1-83
A2H9W9_TRIVA/1-83
A2H9X0_TRIVA/1-86
A2P8F6_VIBCH/12-180
A2RHJ4_LACLM/2-210
A2RIA7_LACLM/2-197
A2RIE0_LACLM/1-215
A2RYI6_BURM9/41-237
A2SL32_METPP/1-208
A2SU91_METLZ/1-182
A2SUA1_METLZ/1-183
A2TF41_9GAMM/2-197
A2U0T2_9FLAO/1-194
A2U250_9FLAO/2-171
A2VT94_9BURK/2-198
A2W094_9BURK/4-221
A2W4T2_9BURK/20-225
A2W4X2_9BURK/1-200
A2W500_9BURK/1-202
A2W558_9BURK/12-196
A2WD04_9BURK/2-198
A2WI02_9BURK/32-247
A3CK08_STRSV/1-185
A3CQ43_STRSV/2-192
A3CTX7_METMJ/1-193
A3D9X6_SHEB5/1-197
A3DFJ1_CLOTH/1-190
A3EN42_VIBCH/12-180
A3GQ59_VIBCH/12-180
A3GXF2_VIBCH/12-180
A3HTD2_9BACT/2-171
A3I8N0_9BACI/1-190
A3I9J1_9BACI/1-200
A3I9W5_9BACI/2-209
A3IA26_9BACI/2-181
A3JN99_9RHOB/5-194
A3K2C0_9RHOB/1-190
A3K435_9RHOB/2-171
A3K9E5_9RHOB/18-209
A3KIA3_STRAM/2-187
A3KRG5_PSEAE/1-216
A3KRG6_PSEAE/1-188
A3KTF9_PSEAE/1-199
A3KUX7_PSEAE/2-191
A3KWP6_PSEAE/2-199
A3L557_PSEAE/2-209
A3L5B6_PSEAE/17-204
A3L6D1_PSEAE/2-199
A3L7Z2_PSEAE/1-199
A3L9M1_PSEAE/1-216
A3L9M2_PSEAE/1-188
A3LAQ8_PSEAE/2-191
A3LJE7_PSEAE/1-211
A3LLZ9_PSEAE/2-209
A3LM99_PSEAE/17-204
A3M463_ACIBT/1-171
A3M4D8_ACIBT/2-197
A3M5E8_ACIBT/1-201
A3M7I1_ACIBT/2-179
A3M8E0_ACIBT/1-210
A3M9F1_ACIBT/2-190
A3M9Q3_ACIBT/2-176
A3MFQ7_BURM7/41-237
A3MGF1_BURM7/1-217
A3N280_ACTP2/1-190
A3NDZ6_BURP6/41-237
A3NG88_BURP6/1-217
A3NZP9_BURP0/41-237
A3P1U4_BURP0/1-217
A3PQP4_RHOS1/1-217
A3PR66_RHOS1/2-171
A3QG17_SHELP/6-176
A3RT83_RALSO/40-240
A3RYV9_RALSO/2-192
A3S001_RALSO/1-202
A3S103_RALSO/4-126
A3S8D9_9RHOB/1-192
A3SJI8_9RHOB/2-193
A3SLJ5_9RHOB/1-209
A3SM02_9RHOB/1-167
A3STA1_9RHOB/1-192
A3TH84_9MICO/2-200
A3TNK6_9MICO/1-205
A3U9B5_CROAH/2-171
A3UDC9_9RHOB/2-172
A3UEZ9_9RHOB/1-207
A3UIX1_9RHOB/4-198
A3UIX2_9RHOB/4-203
A3UJT1_9RHOB/3-190
A3UV85_VIBSP/4-174
A3UVC2_VIBSP/12-180
A3V4Z6_9RHOB/2-233
A3VWJ2_9RHOB/1-212
A3WAY7_9SPHN/2-196
A3WCJ9_9SPHN/1-190
A3WPH3_9GAMM/1-187
A3X354_9RHOB/1-164
A3X4H2_9RHOB/2-190
A3X607_9RHOB/8-197
A3XTT8_9VIBR/4-174
A3Y0E2_9VIBR/12-180
A3Y5B5_9GAMM/1-174
A3Y698_9GAMM/1-164
A3YAH9_9GAMM/2-172
A3YEH8_9GAMM/2-189
A3YF94_9GAMM/1-100
A3YGB5_9GAMM/2-186
A3YJN6_CAMJE/2-191
A3YSD8_CAMJE/2-191
A3ZCP5_CAMJE/2-191
A3ZGB7_CAMJE/2-191
A3ZNM5_9PLAN/2-206
A4A492_9GAMM/1-190
A4ABK7_9GAMM/4-174
A4BBU7_9GAMM/1-196
A4BDU6_9GAMM/38-202
A4BFP3_9GAMM/3-215
A4C449_9GAMM/2-196
A4EEX8_9RHOB/1-180
A4EID8_9RHOB/2-179
A4ES79_9RHOB/3-193
A4ETT9_9RHOB/4-191
A4FD40_SACEN/1-69
A4ITQ7_GEOTN/5-153
A4IXR6_FRATW/2-190
A4JB64_BURVG/2-198
A4JLI3_BURVG/1-218
A4JR87_BURVG/2-201
A4LLJ5_BURPS/1-217
A4LSJ4_BURPS/41-237
A4N0B5_HAEIF/2-191
A4N0N4_HAEIF/1-189
A4N0S5_HAEIF/1-194
A4N5H5_HAEIF/2-191
A4N6A5_HAEIF/1-189
A4N6K6_HAEIF/1-194
A4N9N6_HAEIF/2-191
A4N9T1_HAEIF/1-194
A4NCE8_HAEIF/1-189
A4NDY6_HAEIF/2-191
A4NFH2_HAEIF/1-194
A4NHI9_HAEIF/1-189
A4NIK8_HAEIF/2-191
A4NMS9_HAEIF/1-194
A4NNF3_HAEIF/1-189
A4NRM8_HAEIF/2-191
A4NS24_HAEIF/1-194
A4NT19_HAEIF/1-189
A4NYH1_HAEIF/2-191
A4P0E4_HAEIF/1-194
A4P0W7_HAEIF/1-189
A4QNN5_XENTR/7-218
A4SRJ1_AERS4/3-190
A4SSR4_AERS4/2-172
A4THV3_YERPP/2-192
A4TV84_9PROT/1-203
A4VFS7_PSEU5/2-190
A4VK09_PSEU5/1-219
A4VWP6_STRSY/1-101
A4VWP7_STRSY/2-99
A4VWU7_STRSY/1-197
A4W350_STRS2/1-197
A4W5U5_ENT38/1-201
A4WA25_ENT38/2-173
A4WA93_ENT38/2-199
A4WEG0_ENT38/2-190
A4WXK8_RHOS5/2-196
A4X4S1_SALTO/1-217
A4XRU7_PSEMY/2-199
A4XSY6_PSEMY/16-202
A4XTU7_PSEMY/1-199
A4XX47_PSEMY/2-217
A4XX55_PSEMY/2-191
A4XX95_PSEMY/3-215
A4YB63_SHEPC/1-170
A4YX68_BRASO/2-204
A4YZD5_BRASO/1-218
A5CTL9_CLAM3/1-197
A5D8M8_XENLA/5-215
A5EBG3_BRASB/1-185
A5EKY2_BRASB/2-204
A5EPE4_BRASB/1-218
A5F539_VIBC3/12-180
A5FB00_FLAJ1/2-194
A5FB81_FLAJ1/2-188
A5FEN4_FLAJ1/3-202
A5GDM6_GEOUR/1-191
A5I044_CLOBH/1-187
A5IYQ7_MYCAA/5-193
A5JAL9_BURMA/41-237
A5JB33_BURMA/1-217
A5KEM4_CAMJE/2-191
A5KZD5_9GAMM/4-174
A5L4M3_9GAMM/2-194
A5L4Y9_9GAMM/12-180
A5N5K4_CLOK5/1-158
A5P6Q3_9SPHN/2-196
A5TDF2_BURMA/41-237
A5TEE7_BURMA/1-217
A5TSB5_FUSNP/2-173
A5TTY3_FUSNP/1-172
A5UCD5_HAEIE/1-194
A5UE87_HAEIE/1-189
A5UEG4_HAEIG/1-194
A5UHE0_HAEIG/2-159
A5V8J3_SPHWW/2-201
A5V8M5_SPHWW/6-189
A5VMG9_LACRD/1-162
A5W053_PSEP1/7-204
A5W224_PSEP1/3-213
A5W495_PSEP1/1-199
A5W4N4_PSEP1/4-190
A5W933_PSEP1/2-191
A5WEN7_PSYWF/2-190
A5XM69_BURMA/1-217
A5XWK6_BURMA/41-237
A5ZD74_9BACE/6-172
A6A120_VIBCH/12-180
A6AF86_VIBCH/12-180
A6AKN7_VIBHA/2-194
A6AQT4_VIBHA/2-193
A6AT32_VIBHA/4-174
A6AU95_VIBHA/9-177
A6AYQ1_VIBPA/2-193
A6B5S5_VIBPA/4-174
A6B8S0_VIBPA/1-95
A6B8S1_VIBPA/9-63
A6B9J7_VIBPA/3-86
A6BQ60_YERPE/2-198
A6BUJ0_YERPE/2-192
A6BVV3_YERPE/6-176
A6CF98_9PLAN/2-208
A6CJB9_9BACI/2-205
A6CPH7_9BACI/2-207
A6CUU2_9VIBR/2-193
A6CZC9_9VIBR/6-176
A6D4X3_9VIBR/2-176
A6D762_9VIBR/12-180
A6DXH0_9RHOB/22-197
A6E286_9RHOB/17-219
A6E7G1_9SPHI/2-198
A6E7M6_9SPHI/2-198
A6E7R3_9SPHI/82-279
A6E953_9SPHI/1-173
A6E9U2_9SPHI/2-196
A6EEM9_9SPHI/1-187
A6EFY6_9SPHI/1-194
A6EIH1_9SPHI/2-184
A6F0F7_9ALTE/2-198
A6F2P3_9ALTE/2-217
A6FA49_9GAMM/1-197
A6FHH0_9GAMM/2-105
A6FJ20_9GAMM/1-80
A6FJI3_9GAMM/7-177
A6FTE4_9RHOB/3-192
A6G0I0_9DELT/2-198
A6GNS8_9BURK/4-188
A6GQJ3_9BURK/1-131
A6QD74_STAAE/2-150
A6QDI9_STAAE/26-229
A6SVE0_JANMA/2-202
A6SWD3_JANMA/4-177
A6SWL2_JANMA/1-197
A6SXC1_JANMA/2-196
A6SY99_JANMA/4-175
A6SZ77_JANMA/1-202
A6T4I2_KLEP7/1-148
A6T8J4_KLEP7/2-198
A6TCS9_KLEP7/2-198
A6TDN7_KLEP7/2-173
A6TE17_KLEP7/2-191
A6TEZ0_KLEP7/6-174
A6THR9_KLEP7/1-219
A6TUA6_ALKMQ/2-191
A6UF87_SINMW/1-193
A6V2J9_PSEA7/2-199
A6V4L2_PSEA7/2-191
A6V6K9_PSEA7/1-199
A6V8Y1_PSEA7/1-191
A6V8Y3_PSEA7/1-216
A6VAC5_PSEA7/17-204
A6VAJ1_PSEA7/2-209
A6VD92_PSEA7/1-211
A6VMX2_ACTSZ/2-187
A6VNW8_ACTSZ/30-195
A6VPJ2_ACTSZ/2-176
A6VPV1_ACTSZ/2-174
A6VYB5_MARMS/2-189
A6W1N7_MARMS/2-215
A6WBY6_KINRD/10-235
A6XU67_VIBCH/12-180
A7A586_BIFAD/1-169
A7B8S6_9ACTO/2-173
A7BDZ7_9ACTO/1-185
A7BSI4_9GAMM/1-188
A7FE95_YERP3/2-192
A7FSA2_CLOB1/1-187
A7GNT6_BACCN/24-227
A7GP93_BACCN/2-208
A7GXC5_CAMC5/2-175
A7GZ08_CAMC5/1-171
A7H0F7_CAMC5/1-172
A7H0Y7_CAMC5/1-172
A7H5Q9_CAMJD/2-191
A7HFG9_ANADF/1-194
A7HQU7_PARL1/1-194
A7IAD5_METB6/1-151
A7INH0_XANP2/2-189
A7JCJ7_FRATT/2-190
A7JHI3_FRANO/2-190
A7JLN6_FRANO/2-190
A7JS90_PASHA/1-189
A7K2C0_VIBSE/4-174
A7K556_VIBSE/21-189
A7LX14_BACOV/6-172
A7MIA1_ENTS8/1-148
A7MJS6_ENTS8/12-202
A7MM31_ENTS8/2-174
A7MNJ4_ENTS8/1-191
A7MXA6_VIBHB/9-177
A7N0E3_VIBHB/21-212
A7N3F0_VIBHB/1-208
A7N3N9_VIBHB/2-193
A7N628_VIBHB/4-174
A7RJH4_NEMVE/50-239
A7TKG4_VANPO/1-216
A7TR16_VANPO/1-218
A7TSQ5_VANPO/1-220
A7UZD6_BACUN/6-173
A7Z1N5_BACA2/1-172
A7Z2K4_BACA2/1-190
A7Z9G9_BACA2/4-173
A7ZCZ2_CAMC1/1-190
A7ZG96_CAMC1/2-175
A7ZJX3_ECO24/4-189
A7ZRR0_ECO24/2-190
A8A4I5_ECOHS/2-190
A8APQ9_CITK8/2-191
A8AZX2_STRGC/1-185
A8BSH5_GIAIC/1-163
A8BSH8_GIAIC/1-162
A8EJ92_BURPS/1-216
A8EMK3_BURPS/41-237
A8ETN3_ARCB4/6-177
A8ETP4_ARCB4/2-191
A8F9Z3_BACP2/1-194
A8FDS8_BACP2/2-192
A8FG89_BACP2/1-190
A8FH59_BACP2/1-207
A8FNK5_CAMJ8/2-191
A8FS80_SHESH/2-169
A8FSY6_SHESH/6-176
A8FWG9_SHESH/1-171
A8G945_SERP5/2-171
A8G9N1_SERP5/1-171
A8GB23_SERP5/2-199
A8GEM1_SERP5/1-216
A8GF07_SERP5/2-198
A8GGK8_SERP5/8-186
A8GGN7_SERP5/4-193
A8GJH1_SERP5/9-205
A8GJR4_SERP5/2-191
A8H1W6_SHEPA/6-176
A8H830_SHEPA/6-180
A8I203_AZOC5/1-219
A8I7Z4_AZOC5/4-191
A8KQ39_BURPS/1-217
A8KT62_BURPS/41-237
A8LJ98_DINSH/1-197
A8LJ99_DINSH/4-194
A8LMC6_DINSH/60-214
A8M781_SALAI/1-217
A8SZT9_9VIBR/4-174
A8T8R3_9VIBR/9-177
A8TR52_9PROT/2-209
A8U593_9LACT/2-204
A8UB26_9LACT/6-158
A8YXV8_LACH4/2-192
A9A5R1_NITMS/2-179
A9AJ46_BURM1/2-198
A9AP55_BURM1/1-217
A9AQB5_BURM1/1-200
A9C1K6_DELAS/18-204
A9D9D2_9RHIZ/1-190
A9D9D4_9RHIZ/1-192
A9DJ32_9FLAO/2-191
A9DVV7_9RHOB/1-191
A9FER9_9RHOB/4-192
A9FTR0_SORC5/2-200
A9FUE4_SORC5/26-211
A9G810_9RHOB/4-192
A9H2J2_GLUDA/1-218
A9H398_9RHOB/1-187
A9HCI1_GLUDA/1-216
A9HSU4_9RHOB/11-221
A9IKL2_BORPD/7-219
A9K2Z6_BURMA/41-237
A9K413_BURMA/1-217
A9M1H4_NEIM0/1-189
A9M4H6_NEIM0/9-183
A9MN26_SALAR/23-192
A9MQI1_SALAR/2-191
A9MYL8_SALPB/1-148
A9N5V3_SALPB/2-191
A9R7C0_YERPG/2-192
A9R8R6_YERPG/2-198
A9VGG5_BACWK/2-179
A9VLV0_BACWK/1-190
A9VMM2_BACWK/1-169
A9VN23_BACWK/1-189
A9VQM1_BACWK/24-227
A9VTE9_BACWK/2-205
A9VTX3_BACWK/2-208
A9VWZ0_METEP/1-191
A9W3F7_METEP/2-195
A9ZAM8_YERPE/2-198
A9ZE78_YERPE/2-192
A9ZEL7_YERPE/6-176
A9ZVN6_YERPE/2-192
AZOR1_ANAVT/1-198
AZOR1_BACAN/2-207
AZOR1_BACC1/2-207
AZOR1_BACCR/2-205
AZOR1_BACCZ/2-207
AZOR1_BACHD/1-200
AZOR1_BACHK/2-205
AZOR1_BACLD/2-205
AZOR1_BACSU/2-205
AZOR1_BRAJA/2-204
AZOR1_BURS3/2-202
AZOR1_CLOAB/2-210
AZOR1_CLOPE/2-209
AZOR1_COLP3/1-192
AZOR1_CUPPJ/1-198
AZOR1_HAHCH/6-201
AZOR1_IDILO/1-186
AZOR1_JANSC/2-191
AZOR1_LACLA/2-209
AZOR1_LACPL/2-210
AZOR1_LISIN/2-205
AZOR1_LISMF/2-205
AZOR1_LISMO/2-205
AZOR1_MESFL/2-191
AZOR1_PHOPR/2-195
AZOR1_PSEAE/2-209
AZOR1_PSEF5/2-208
AZOR1_PSEPF/2-207
AZOR1_PSEPK/1-199
AZOR1_PSESM/1-199
AZOR1_RHIEC/2-201
AZOR1_XANAC/1-187
AZOR1_XANC5/1-187
AZOR2_ANAVT/2-204
AZOR2_BACAN/2-205
AZOR2_BACC1/2-205
AZOR2_BACCR/2-208
AZOR2_BACCZ/2-205
AZOR2_BACHD/2-205
AZOR2_BACHK/2-208
AZOR2_BACLD/2-208
AZOR2_BACSU/2-208
AZOR2_BRAJA/1-199
AZOR2_BURS3/1-204
AZOR2_CLOAB/2-197
AZOR2_CLOPE/2-195
AZOR2_COLP3/3-215
AZOR2_CUPPJ/2-198
AZOR2_HAHCH/1-201
AZOR2_IDILO/3-214
AZOR2_JANSC/2-199
AZOR2_LACLA/2-196
AZOR2_LACPL/2-206
AZOR2_LISIN/2-208
AZOR2_LISMF/2-208
AZOR2_LISMO/2-208
AZOR2_MESFL/2-192
AZOR2_PHOPR/1-188
AZOR2_PSEAE/1-199
AZOR2_PSEF5/2-199
AZOR2_PSEPF/2-199
AZOR2_PSEPK/2-199
AZOR2_PSESM/1-204
AZOR2_RHIEC/2-202
AZOR2_XANAC/1-201
AZOR2_XANC5/1-201
AZOR3_BACAN/2-208
AZOR3_BACC1/2-208
AZOR3_BACCR/2-205
AZOR3_BACCZ/2-208
AZOR3_BACHD/2-208
AZOR3_BACHK/2-205
AZOR3_BURS3/2-199
AZOR3_PSEAE/2-199
AZOR3_PSEF5/2-208
AZOR3_PSEPF/1-199
AZOR4_BACAN/2-205
AZOR4_BACC1/2-205
AZOR4_BACCZ/2-205
AZOR4_BURS3/2-197
AZOR4_PSEF5/2-197
AZOR5_BURS3/2-195
AZOR5_PSEF5/1-199
AZOR6_BURS3/2-198
AZOR7_BURS3/1-200
AZOR8_BURS3/2-202
AZOR9_BURS3/2-207
AZOR_ACIC5/3-203
AZOR_ACIET/1-202
AZOR_ACISJ/1-202
AZOR_AERS4/2-194
AZOR_AGRT5/2-202
AZOR_ALCBS/1-197
AZOR_ALHEH/2-199
AZOR_ALTMD/2-197
AZOR_ANATD/2-198
AZOR_ANOFW/2-208
AZOR_AROAE/1-198
AZOR_AZOBR/1-203
AZOR_AZOC5/2-202
AZOR_AZOSB/1-198
AZOR_AZOVD/2-199
AZOR_BACA2/2-208
AZOR_BACP2/2-208
AZOR_BACSK/2-204
AZOR_BEII9/2-201
AZOR_BORA1/1-199
AZOR_BORBR/1-198
AZOR_BORPA/1-198
AZOR_BORPD/1-199
AZOR_BRASB/1-200
AZOR_BRASO/2-204
AZOR_BREBN/2-205
AZOR_BURA4/2-198
AZOR_BURMA/2-198
AZOR_BURP1/2-198
AZOR_BURP8/2-198
AZOR_BURPS/2-198
AZOR_BURTA/2-198
AZOR_CALS8/2-198
AZOR_CELJU/2-197
AZOR_CHRVO/1-201
AZOR_CITK8/2-198
AZOR_CLOB8/2-195
AZOR_CLOBA/2-211
AZOR_CLOBB/2-211
AZOR_CLOCE/2-210
AZOR_CLOP1/2-195
AZOR_CLOPH/2-193
AZOR_CLOPS/2-195
AZOR_COPPD/2-198
AZOR_CUPNH/1-198
AZOR_DECAR/1-198
AZOR_DELAS/1-201
AZOR_DESPS/2-204
AZOR_DESVH/2-206
AZOR_DESVV/2-206
AZOR_ECO24/2-199
AZOR_ECO57/2-199
AZOR_ECOHS/2-199
AZOR_ECOL5/2-199
AZOR_ECOL6/2-199
AZOR_ECOLC/2-199
AZOR_ECOLI/2-199
AZOR_ECOUT/2-199
AZOR_ENTFA/2-205
AZOR_ENTS8/2-199
AZOR_ERWCT/2-199
AZOR_ERYLH/2-196
AZOR_EXISA/2-202
AZOR_FRAAA/2-198
AZOR_FRAP2/2-193
AZOR_FRASC/2-197
AZOR_FRASN/2-203
AZOR_GEOBB/2-205
AZOR_GEOKA/2-208
AZOR_GEOLS/2-207
AZOR_GEOSE/2-208
AZOR_GEOUR/2-205
AZOR_GLUDA/1-199
AZOR_GLUOX/1-202
AZOR_GRABC/2-199
AZOR_HAEI8/2-191
AZOR_HAEIE/2-191
AZOR_HAEIG/2-191
AZOR_HAEIN/2-191
AZOR_HERAR/2-202
AZOR_HYPNA/2-200
AZOR_KINRD/2-206
AZOR_LACLS/2-197
AZOR_LARHH/1-202
AZOR_LEGPH/1-201
AZOR_LEPCP/1-202
AZOR_MACCJ/2-208
AZOR_MARMS/2-197
AZOR_METC4/1-200
AZOR_METEP/1-200
AZOR_METNO/1-204
AZOR_METPB/1-200
AZOR_METRJ/1-203
AZOR_METSB/1-201
AZOR_MYCA5/2-192
AZOR_MYCCT/2-199
AZOR_MYCGA/2-190
AZOR_MYCGE/2-192
AZOR_MYCH2/1-194
AZOR_MYCH7/1-194
AZOR_MYCHJ/1-194
AZOR_MYCMO/4-194
AZOR_MYCMS/2-194
AZOR_MYCPE/2-191
AZOR_MYCPN/2-193
AZOR_MYCPU/2-191
AZOR_MYCS5/2-196
AZOR_NOCFA/2-202
AZOR_NOSP7/2-202
AZOR_NOSS1/2-204
AZOR_OPITP/1-206
AZOR_PELUB/1-193
AZOR_PHOLL/2-198
AZOR_POLNA/2-204
AZOR_PSE14/1-199
AZOR_PSEA6/2-198
AZOR_PSEU2/1-199
AZOR_PSYIN/3-195
AZOR_RALSO/1-202
AZOR_RHIL3/2-201
AZOR_RHILO/1-201
AZOR_RHILW/2-201
AZOR_RHIME/1-199
AZOR_RHISN/1-199
AZOR_RHOE4/2-205
AZOR_RHOFD/1-201
AZOR_RHOPB/1-199
AZOR_RHOS1/2-196
AZOR_RHOS4/2-196
AZOR_RHOSK/2-196
AZOR_SACD2/10-204
AZOR_SALAR/2-198
AZOR_SALCH/2-198
AZOR_SALPA/2-198
AZOR_SALPB/2-198
AZOR_SALTI/2-198
AZOR_SALTY/2-198
AZOR_SHEAM/2-195
AZOR_SHEB2/2-196
AZOR_SHEB5/2-196
AZOR_SHEB8/2-196
AZOR_SHEB9/2-196
AZOR_SHEDO/2-195
AZOR_SHEFN/2-195
AZOR_SHELP/2-196
AZOR_SHEON/2-197
AZOR_SHEPC/2-196
AZOR_SHESA/2-197
AZOR_SHESH/2-196
AZOR_SHESM/2-197
AZOR_SHESR/2-197
AZOR_SHESW/2-196
AZOR_SHIBS/2-199
AZOR_SHIDS/2-199
AZOR_SHIF8/2-199
AZOR_SHIFL/2-199
AZOR_SHISS/2-199
AZOR_SILPO/2-204
AZOR_SINMW/1-199
AZOR_SODGM/2-199
AZOR_STAA1/2-205
AZOR_STAA2/2-205
AZOR_STAA3/2-205
AZOR_STAA8/2-205
AZOR_STAA9/2-205
AZOR_STAAB/2-205
AZOR_STAAC/2-205
AZOR_STAAM/2-205
AZOR_STAAN/2-205
AZOR_STAAR/2-205
AZOR_STAAS/2-205
AZOR_STAAT/2-205
AZOR_STAAW/2-205
AZOR_STACT/2-204
AZOR_STAHJ/2-205
AZOR_STRA1/1-208
AZOR_STRA3/1-208
AZOR_STRA5/1-208
AZOR_STRAW/2-215
AZOR_STRCO/2-188
AZOR_STRMK/1-187
AZOR_STRS2/2-200
AZOR_THICR/2-202
AZOR_THIDA/1-193
AZOR_TOLAT/2-198
AZOR_VIBPA/2-193
AZOR_VIBVU/2-193
AZOR_VIBVY/2-193
AZOR_XANCP/1-202
AZOR_XANOM/1-187
AZOR_XANOR/1-187
AZOR_XANP2/1-203
AZOR_YERE8/2-198
AZOR_YERP3/2-198
AZOR_YERPA/2-198
AZOR_YERPE/2-198
AZOR_YERPN/2-198
AZOR_YERPP/2-198
AZOR_YERPS/2-198
B0A252_YERPE/2-198
B0A441_YERPE/6-176
B0ALF5_BACAN/1-189
B0ARQ4_BACAN/1-189
B0AT30_BACAN/2-205
B0AU19_BACAN/2-207
B0AUM5_BACAN/2-179
B0BK24_9BACT/11-193
B0BR31_ACTPJ/1-190
B0C4K7_ACAM1/10-209
B0E837_ENTDI/1-164
B0GAN2_YERPE/2-192
B0GDZ4_YERPE/6-176
B0GHS0_YERPE/2-198
B0GMQ4_YERPE/2-192
B0GP75_YERPE/6-176
B0GXK4_YERPE/2-198
B0H5H9_YERPE/2-198
B0H682_YERPE/2-192
B0H7J4_YERPE/6-176
B0HDL6_YERPE/2-198
B0HG39_YERPE/2-192
B0HKA8_YERPE/6-176
B0HRC7_YERPE/2-192
B0HWA1_YERPE/6-176
B0HWP2_YERPE/2-198
B0KHS2_PSEPG/2-191
B0KLJ2_PSEPG/1-190
B0KMN2_PSEPG/1-211
B0KS11_PSEPG/2-199
B0KUX7_PSEPG/1-199
B0MBW2_9FIRM/2-191
B0N4G5_9FIRM/2-154
B0N5M4_9FIRM/2-175
B0NPM9_BACSE/6-172
B0PWT2_BACAN/1-189
B0Q1F4_BACAN/2-179
B0Q1T5_BACAN/2-207
B0Q4C3_BACAN/1-189
B0Q5U0_BACAN/2-205
B0QDA1_BACAN/1-189
B0QET0_BACAN/2-208
B0QKF2_BACAN/1-189
B0QLZ9_BACAN/2-207
B0QMQ0_BACAN/2-205
B0QN50_BACAN/2-179
B0QWF0_HAEPR/2-192
B0QX84_HAEPR/2-192
B0RLI0_XANCB/76-237
B0SB62_LEPBA/2-171
B0SC62_LEPBA/3-191
B0SKJ2_LEPBP/3-191
B0SSY6_LEPBP/2-171
B0SVV9_CAUSK/1-193
B0T1S4_CAUSK/3-186
B0T300_CAUSK/20-189
B0TKM7_SHEHH/6-176
B0TSY8_SHEHH/9-179
B0TT93_SHEHH/6-181
B0U0P8_FRAP2/2-188
B0UV77_HAES2/1-194
B0UW12_HAES2/2-179
B0V7X9_ACIBY/2-190
B0V979_ACIBY/2-176
B0VAZ2_ACIBY/1-171
B0VB82_ACIBY/6-201
B0VE03_ACIBY/1-201
B0VEM2_ACIBY/1-210
B0VS25_ACIBS/1-210
B0VUA3_ACIBS/2-179
B1AJ19_UREP2/2-164
B1BFQ8_CLOPE/2-195
B1BH11_CLOPE/2-209
B1BNF1_CLOPE/2-209
B1BNX8_CLOPE/2-195
B1C328_9FIRM/1-151
B1EGE6_9ESCH/2-190
B1EM69_9ESCH/2-199
B1EMM0_9ESCH/1-167
B1EQK6_9ESCH/6-175
B1ETX9_BACAN/1-189
B1EXE9_BACAN/24-227
B1EZR7_BACAN/1-189
B1F2J7_BACAN/2-207
B1F2X4_BACAN/2-205
B1F3I8_BACAN/2-179
B1FAK9_9BURK/1-218
B1FEX8_9BURK/2-207
B1FHK1_9BURK/2-198
B1FVH6_9BURK/2-207
B1FYH4_9BURK/1-82
B1FZA2_9BURK/1-204
B1G030_9BURK/1-216
B1G0Y7_9BURK/1-198
B1G9T5_9BURK/1-218
B1GA07_9BURK/2-197
B1GCG3_BACAN/1-189
B1GF56_BACAN/17-205
B1GGD4_BACAN/24-227
B1GJW7_BACAN/2-207
B1GK81_BACAN/2-179
B1GLP6_BACAN/2-205
B1HCG6_BURPS/1-217
B1HLI7_BURPS/41-237
B1HND9_LYSSC/2-181
B1HU84_LYSSC/1-191
B1HYG7_LYSSC/1-172
B1HYS6_LYSSC/1-200
B1IGN8_CLOBK/1-187
B1ISC8_ECOLC/2-190
B1IW30_ECOLC/4-189
B1J3P5_PSEPW/2-191
B1J8R5_PSEPW/1-199
B1J9Y7_PSEPW/1-190
B1JA38_PSEPW/11-210
B1JCN6_PSEPW/2-199
B1JJV4_YERPY/2-198
B1JM42_YERPY/2-192
B1JUU2_BURCC/2-198
B1K4Y4_BURCC/1-216
B1K9X8_BURCC/19-220
B1KBK3_BURCC/1-199
B1KBP7_BURCC/2-207
B1KJR1_SHEWM/6-176
B1LDB7_ECOSM/1-199
B1LF15_ECOSM/2-190
B1LG66_ECOSM/2-199
B1LHF2_ECOSM/5-174
B1M0X7_METRJ/1-216
B1MYK7_LEUCK/1-199
B1N0C3_LEUCK/1-177
B1N5W0_ENTHI/2-191
B1QNJ6_CLOBO/1-188
B1R3P1_CLOPE/2-209
B1R4Q0_CLOPE/2-195
B1RD93_CLOPE/2-209
B1RHZ0_CLOPE/2-195
B1RN44_CLOPE/2-195
B1RNK6_CLOPE/2-209
B1RTU3_UREPA/2-164
B1RWT2_UREPA/2-164
B1RYJ8_UREUR/2-164
B1S5K3_9BIFI/1-169
B1SFG1_9STRE/3-175
B1SXY5_9BURK/2-207
B1SYF8_9BURK/1-218
B1T427_9BURK/2-198
B1TBQ9_9BURK/1-211
B1UM18_BACAN/1-189
B1UQH9_BACAN/2-205
B1URE5_BACAN/1-189
B1UU01_BACAN/2-207
B1UUR0_BACAN/2-179
B1V259_CLOPE/2-209
B1V3L0_CLOPE/2-195
B1VL91_STRGG/2-220
B1X841_ECODH/4-189
B1XDC5_ECODH/2-199
B1XG33_ECODH/2-190
B1Y661_LEPCP/10-183
B1YFF5_EXIS2/2-173
B1YFL2_EXIS2/2-202
B1YHK7_EXIS2/2-205
B1Z0I8_BURA4/1-218
B1ZB40_METPB/2-195
B1ZIK0_METPB/1-191
B1ZZJ6_OPITP/1-191
B2D7I4_VIBCH/12-180
B2D8T6_UREPA/2-164
B2DAF5_UREUR/2-164
B2FJF5_STRMK/1-214
B2FJN1_STRMK/1-191
B2FQ67_STRMK/3-187
B2FTF1_STRMK/7-219
B2G9S3_LACRJ/1-162
B2GBD9_LACF3/1-168
B2GER7_LACF3/1-164
B2H035_BURPS/41-237
B2H5U1_BURPS/1-217
B2HXJ7_ACIBC/1-171
B2HXY8_ACIBC/1-210
B2HY41_ACIBC/2-197
B2HZU0_ACIBC/2-190
B2I0D7_ACIBC/1-201
B2I0Q6_ACIBC/2-176
B2IKK8_BEII9/1-219
B2K2F8_YERPB/2-192
B2K5C8_YERPB/2-198
B2LS22_ECOLX/5-174
B2N5Y4_ECOLX/4-189
B2N930_ECOLX/6-175
B2NBQ0_ECOLX/2-190
B2ND39_ECOLX/1-167
B2NDI8_ECOLX/2-199
B2NFI8_UREUR/2-164
B2NG44_UREUR/2-164
B2NLJ4_ECO57/6-175
B2NMY8_ECO57/2-190
B2NWY6_ECO57/1-167
B2NXI1_ECO57/2-199
B2P191_ECO57/2-190
B2P517_ECO57/2-199
B2PBM3_ECO57/1-167
B2PBZ3_ECO57/6-175
B2PGR2_ECO57/6-175
B2PMH3_ECO57/1-167
B2PMV0_ECO57/2-190
B2PQB7_ECO57/2-199
B2PUW4_PROST/5-177
B2Q1C5_PROST/2-197
B2RLM3_PORG3/2-170
B2SN84_XANOP/1-187
B2SZ07_BURPP/2-198
B2T4B4_BURPP/1-204
B2TF57_BURPP/1-198
B2TKA3_CLOBB/1-170
B2U127_SHIB3/2-199
B2U1D6_SHIB3/2-190
B2U3F6_SHIB3/6-175
B2UBY1_RALPJ/59-150
B2UFD2_RALPJ/4-174
B2UHF9_RALPJ/1-217
B2UHL2_RALPJ/2-201
B2UI50_RALPJ/1-202
B2UN16_AKKM8/2-175
B2UTJ6_HELPS/2-188
B2V8H2_SULSY/2-189
B2VGI3_ERWT9/2-189
B2VKM0_ERWT9/2-199
B3A162_ECO57/5-174
B3A351_ECO57/2-190
B3A8B5_ECO57/2-199
B3AAE2_ECO57/1-167
B3AFN3_ECO57/5-174
B3AI98_ECO57/1-167
B3AIV7_ECO57/2-190
B3AQ38_ECO57/2-199
B3AW60_ECO57/5-174
B3AY66_ECO57/2-190
B3B4S9_ECO57/1-167
B3B5H4_ECO57/2-199
B3BBV1_ECO57/1-167
B3BC75_ECO57/6-175
B3BE08_ECO57/2-190
B3BK58_ECO57/2-199
B3BQQ6_ECO57/6-175
B3BSA1_ECO57/2-190
B3BX75_ECO57/2-199
B3C2P2_ECO57/1-167
B3CCN0_9BACE/6-172
B3DRI9_BIFLD/1-172
B3DXT1_METI4/6-206
B3EK00_CHLPB/4-173
B3H2C8_ACTP7/1-190
B3H829_ECOLX/2-199
B3HEW5_ECOLX/2-190
B3HF44_ECOLX/4-189
B3HHA0_ECOLX/5-174
B3HJB8_ECOLX/1-167
B3HPB2_ECOLX/2-199
B3HQQ9_ECOLX/6-175
B3HTD4_ECOLX/2-190
B3HXT9_ECOLX/1-167
B3HZG9_ECOLX/5-174
B3I0K4_ECOLX/2-190
B3I1Z7_ECOLX/2-199
B3I7Y8_ECOLX/4-189
B3ICC2_ECOLX/1-167
B3IE70_ECOLX/2-199
B3IF23_ECOLX/2-190
B3IJ90_ECOLX/5-174
B3IPY4_ECOLX/4-189
B3IQJ4_ECOLX/1-167
B3IXF6_PSECI/320-520
B3IZT0_BACAN/1-189
B3J4K2_BACAN/24-227
B3J4S4_BACAN/2-179
B3J530_BACAN/2-207
B3J6Q0_BACAN/17-205
B3J8G6_BACAN/2-208
B3JBK2_BACAN/2-205
B3JK08_9BACE/1-189
B3KPX6_HUMAN/4-212
B3PX23_RHIE6/2-201
B3PYF7_RHIE6/1-193
B3Q441_RHIE6/1-198
B3Q4P4_RHIE6/1-188
B3QCB5_RHOPT/7-222
B3QSJ5_CHLT3/5-131
B3R142_CUPTR/1-198
B3R7V7_CUPTR/1-166
B3RB70_CUPTR/2-194
B3WAQ2_LACCB/4-194
B3WBY0_LACCB/1-167
B3WEP5_LACCB/2-193
B3WGJ0_ECOLX/2-199
B3WH64_ECOLX/2-190
B3WJK7_ECOLX/5-174
B3WNF3_ECOLX/4-189
B3WSM0_ECOLX/1-167
B3WXA5_SHIDY/2-190
B3X4J5_SHIDY/2-199
B3X4R8_SHIDY/4-189
B3X598_SHIDY/1-167
B3X5J8_SHIDY/5-174
B3XAH4_ECOLX/2-199
B3XB58_ECOLX/2-190
B3XGM6_ECOLX/4-189
B3XIW4_ECOLX/6-175
B3XJD6_ECOLX/1-167
B3XM05_LACRE/1-162
B3XPC3_LACRE/1-191
B3XTL0_UREUR/2-164
B3XUL7_UREUR/2-164
B3YBT0_SALET/5-174
B3YDV4_SALET/2-198
B3YL36_SALET/1-167
B3YLS8_SALET/2-191
B3YP34_BACCE/1-189
B3YQX0_BACCE/1-189
B3YT56_BACCE/2-208
B3YWV4_BACCE/2-179
B3YXP1_BACCE/2-170
B3YZG8_BACCE/2-205
B3Z177_BACCE/24-227
B3Z2U1_BACCE/2-207
B3Z4H4_BACCE/1-187
B3Z4T9_BACCE/2-170
B3ZBI3_BACCE/1-189
B3ZCZ6_BACCE/2-205
B3ZFM4_BACCE/24-227
B3ZGQ8_BACCE/2-208
B3ZI51_BACCE/1-187
B3ZIF3_BACCE/2-170
B3ZLJ7_BACCE/1-189
B3ZLW1_BACCE/2-207
B3ZQM4_BACCE/2-205
B3ZUM4_BACCE/2-208
B3ZV02_BACCE/24-227
B3ZZP9_SALNE/2-198
B4A1E7_SALNE/2-191
B4A3Q4_SALNE/1-167
B4A5X0_SALNE/5-174
B4AG54_BACPU/1-207
B4AIR1_BACPU/2-208
B4AIS8_BACPU/1-194
B4AMG0_BACPU/1-190
B4ATR9_FRANO/2-190
B4BPD8_9BACI/2-208
B4CUJ7_9BACT/5-207
B4DLR8_HUMAN/4-104
B4DNM7_HUMAN/100-174
B4DNM7_HUMAN/4-102
B4E6W4_BURCJ/2-198
B4EFX0_BURCJ/1-205
B4EIT1_BURCJ/2-197
B4EMK4_BURCJ/1-218
B4EP17_BURCJ/1-214
B4EPV2_BURCJ/2-208
B4ETS1_PROMH/2-198
B4EYX0_PROMH/5-176
B4F091_PROMH/1-190
B4R884_PHEZH/1-190
B4RP79_NEIG2/1-189
B4S376_PROA2/2-197
B4SEF9_PELPB/212-343
B4SHT4_STRM5/3-188
B4SIT0_STRM5/1-201
B4SKN4_STRM5/1-191
B4SMS0_STRM5/1-211
B4SP38_STRM5/1-187
B4T648_SALNS/2-191
B4T6N2_SALNS/2-198
B4TI28_SALHS/2-191
B4TIR3_SALHS/2-198
B4TVR0_SALSV/2-191
B4TW92_SALSV/2-198
B4UKI1_ANASK/1-191
B4WDU3_9CAUL/11-200
B4WHT5_9SYNE/1-193
B4WU55_9SYNE/1-110
B4X2A2_9GAMM/2-186
B4X2C0_9GAMM/1-196
B4X3U5_9GAMM/14-229
B5BFZ1_SALPK/2-191
B5BJ83_SALPK/2-198
B5BNT1_UREUR/2-164
B5BWA6_SALET/1-167
B5C0N4_SALET/2-191
B5C1F3_SALET/2-198
B5C2F1_SALET/5-174
B5C8L4_SALET/1-167
B5C946_SALET/5-174
B5CAX1_SALET/2-198
B5CGL2_SALET/2-191
B5ET35_VIBFM/6-176
B5EV57_VIBFM/2-174
B5F5D3_SALA4/2-198
B5F672_SALA4/2-191
B5FFZ3_VIBFM/5-173
B5FUQ5_SALDC/2-198
B5FV46_SALDC/2-191
B5G2X9_TAEGU/1-203
B5GMY3_STRCL/11-187
B5HFR8_STRPR/1-191
B5HK10_STRPR/10-220
B5I5N2_9ACTO/2-174
B5J1X1_9RHOB/37-218
B5J3E4_9RHOB/4-191
B5J4E0_9RHOB/1-162
B5J760_9RHOB/1-170
B5JIC6_9BACT/5-207
B5JP26_9BACT/1-123
B5MHW6_SALET/5-174
B5MJ66_SALET/2-198
B5ML79_SALET/1-167
B5MP22_SALET/2-191
B5MV46_SALET/1-167
B5MVN9_SALET/2-191
B5N1U0_SALET/2-198
B5N5W1_SALET/5-174
B5N7V0_SALET/1-167
B5NBD2_SALET/2-199
B5NCF6_SALET/2-191
B5NDJ5_SALET/5-174
B5NLJ7_SALET/2-198
B5NM97_SALET/1-167
B5NQR2_SALET/2-191
B5NSR3_SALET/5-174
B5P093_SALET/2-198
B5P1K0_SALET/5-174
B5P4Y9_SALET/2-191
B5P5V8_SALET/1-167
B5PCK0_SALET/5-174
B5PEA9_SALET/2-198
B5PF35_SALET/2-191
B5PFB0_SALET/1-196
B5PHY3_SALET/1-167
B5PNI1_SALET/2-173
B5PPP9_SALHA/2-198
B5PRF8_SALHA/5-174
B5PVB9_SALHA/1-167
B5PWY7_SALHA/2-191
B5Q2F5_SALVI/1-167
B5Q5V1_SALVI/2-191
B5Q8C7_SALVI/5-174
B5QBA6_SALVI/2-198
B5QID6_CAMJE/2-191
B5QJN3_LACRH/1-167
B5QPN7_LACRH/4-194
B5QR68_LACRH/2-192
B5QZ16_SALEP/2-191
B5R515_SALEP/2-198
B5RA37_SALG2/2-198
B5RED8_SALG2/2-191
B5RKM4_KLEP3/1-170
B5RZC5_RALSO/4-173
B5S053_RALSO/4-173
B5S1Q8_RALSO/2-193
B5S497_RALSO/2-202
B5S5Z8_RALSO/1-202
B5SC67_RALSO/2-202
B5SFS1_RALSO/2-192
B5UJS4_BACCE/2-177
B5ULE6_BACCE/1-170
B5ULQ1_BACCE/1-190
B5UPE1_BACCE/1-189
B5UQK4_BACCE/2-205
B5UQY4_BACCE/24-227
B5UX10_BACCE/2-208
B5V2L4_BACCE/1-189
B5V4Z7_BACCE/2-170
B5V5K4_BACCE/2-179
B5V5Y3_BACCE/2-205
B5V7K7_BACCE/1-189
B5VAL3_BACCE/24-227
B5VCN8_BACCE/2-208
B5WE28_9BURK/1-218
B5WF15_9BURK/2-198
B5XN75_KLEP3/6-175
B5XRI7_KLEP3/2-198
B5XU55_KLEP3/2-191
B5XUG6_KLEP3/4-175
B5XVF0_KLEP3/2-198
B5Y2G7_KLEP3/1-219
B5YR68_ECO5E/2-190
B5Z0T1_ECO5E/2-199
B5Z702_HELPG/2-188
B5ZBM6_UREU1/2-164
B5ZKB7_GLUDA/1-218
B5ZP00_RHILW/1-186
B6ADV4_CRYMR/9-174
B6AFD0_CRYMR/12-180
B6B1K4_9RHOB/1-50
B6B7M4_9RHOB/4-188
B6BDZ2_9RHOB/3-192
B6BG05_9RHOB/2-188
B6BK29_9PROT/2-191
B6BQ78_9RICK/2-187
B6BSV3_9RICK/1-193
B6EPN0_ALISL/15-183
B6ER31_ALISL/6-176
B6I400_ECOSE/2-190
B6I8X3_ECOSE/4-189
B6IAF8_ECOSE/2-199
B6JLL7_HELP2/2-188
B6QXE3_9RHOB/3-191
B6QZT1_9RHOB/3-193
B6R175_9RHOB/12-189
B6R2N3_9RHOB/16-214
B6R349_9RHOB/1-203
B6R3J6_9RHOB/2-215
B6RAD2_9RHOB/1-189
B6VL60_PHOAA/2-198
B6VV45_9BACE/4-176
B6XAM0_9ENTR/1-197
B6XGW5_9ENTR/5-174
B6XHW6_9ENTR/2-198
B6XU96_9BIFI/1-169
B6YY45_9RHOB/1-171
B6ZSH4_ECO57/1-167
B6ZTJ5_ECO57/6-175
B6ZZ28_ECO57/2-190
B7A2X4_ECO57/2-199
B7AJR1_9BACE/6-172
B7CSS3_BURPS/1-217
B7CXH4_BURPS/41-237
B7GPI6_BIFLS/1-172
B7GVI3_ACIB3/2-176
B7GVT3_ACIB3/2-190
B7GXD7_ACIB3/1-210
B7H386_ACIB3/1-201
B7H4A9_ACIB3/2-197
B7H4K4_ACIB3/1-171
B7H4Z9_BACC4/2-208
B7H6F7_BACC4/1-169
B7HBK5_BACC4/1-189
B7HC50_BACC4/1-190
B7HET1_BACC4/2-177
B7HG72_BACC4/2-205
B7HIU9_BACC4/24-227
B7HMS1_BACC7/24-147
B7HMS2_BACC7/1-66
B7HQ35_BACC7/2-208
B7HUU9_BACC7/1-189
B7HXK5_BACC7/2-179
B7HXW7_BACC7/1-189
B7HZ07_BACC7/2-170
B7HZ94_BACC7/2-205
B7I3A8_ACIB5/2-197
B7I6I1_ACIB5/1-201
B7I7M0_ACIB5/1-210
B7IAR7_ACIB5/2-190
B7IBE7_ACIB5/2-176
B7IC03_ACIB5/1-171
B7IIA0_BACC2/2-180
B7IMY2_BACC2/1-189
B7IPH3_BACC2/1-190
B7IQF4_BACC2/2-170
B7IRT9_BACC2/2-205
B7ISA1_BACC2/24-227
B7IV75_BACC2/2-208
B7JDK8_BACC0/1-189
B7JFB9_BACC0/1-189
B7JGA2_BACC0/2-170
B7JHN5_BACC0/2-205
B7JJM1_BACC0/24-227
B7JMG8_BACC0/2-208
B7JSB6_BACC0/2-179
B7KT87_METC4/1-192
B7KWR3_METC4/2-195
B7L6C7_ECO55/2-199
B7LD93_ECO55/4-188
B7LGH1_ECO55/2-190
B7LPZ7_ESCF3/2-190
B7LRG3_ESCF3/2-199
B7LYP8_ECO8A/2-199
B7LZH8_ECO8A/2-190
B7M829_ECO8A/4-189
B7MA97_ECO45/2-190
B7MM40_ECO45/2-199
B7MUK2_ECO81/2-199
B7N0G8_ECO81/2-190
B7N4H0_ECOLU/2-199
B7N4S4_ECOLU/2-173
B7N7F8_ECOLU/1-199
B7ND19_ECOLU/2-190
B7NHR7_ECO7I/2-199
B7NJ31_ECO7I/2-190
B7NM74_ECO7I/4-189
B7QV16_9RHOB/7-194
B7QZ73_9RHOB/2-193
B7RJU9_9RHOB/1-193
B7RSF8_9RHOB/2-172
B7UCP6_RABIT/1-187
B7UIT2_ECO27/2-190
B7URG1_ECO27/2-199
B7UWV1_PSEA8/1-188
B7UWV2_PSEA8/1-216
B7UY83_PSEA8/17-204
B7UYH5_PSEA8/2-209
B7V366_PSEA8/1-211
B7V588_PSEA8/2-191
B7V8E8_PSEA8/2-199
B7VAE3_PSEA8/1-199
B7VLH4_VIBSL/12-180
B7VR56_VIBSL/22-192
B7WQW4_COMTE/3-210
B7WWT2_COMTE/1-200
B7WYX0_COMTE/3-188
B7X477_COMTE/1-188
B7ZAD1_HUMAN/4-141
B8CRU8_SHEPW/6-176
B8CXU5_HALOH/5-85
B8DA12_LISMH/2-205
B8DDW4_LISMH/2-187
B8DGI0_LISMH/2-208
B8DQG4_DESVM/1-192
B8EP88_METSB/1-188
B8F577_HAEPS/2-192
B8F6P3_HAEPS/2-192
B8FHY5_DESAA/1-191
B8GRV4_THISH/3-190
B8GY75_CAUCN/15-184
B8GYE9_CAUCN/6-189
B8IIH3_METNO/1-191
B8IWR9_METNO/1-186
B8K4M8_VIBPA/4-174
B8K6A6_VIBPA/9-177
B8K6P1_VIBPA/2-194
B8KL14_9GAMM/1-170
B8L503_9GAMM/1-187
B8L537_9GAMM/1-212
B8L891_9GAMM/1-189
B9B258_9BURK/1-217
B9B9M0_9BURK/2-198
B9BH22_9BURK/1-200
B9BKH7_9BURK/1-216
B9BV01_9BURK/2-198
B9C1A5_9BURK/1-200
B9C4I3_9BURK/1-216
B9CHK2_9BURK/2-198
B9CND1_9ACTN/1-180
B9CT72_STACP/2-182
B9CUP4_STACP/2-205
B9CW90_9PAST/1-183
B9D1C4_WOLRE/1-143
B9D4F6_WOLRE/1-171
B9D4R3_WOLRE/1-171
B9DL15_STACT/1-172
B9DZ44_CLOK1/4-161
B9IR79_BACCQ/2-179
B9IRQ1_BACCQ/1-189
B9IST3_BACCQ/2-170
B9ISW3_BACCQ/2-205
B9IXB8_BACCQ/2-205
B9IZP3_BACCQ/2-208
B9J3F7_BACCQ/1-189
B9J7I1_AGRRK/1-195
B9J7J6_AGRRK/1-219
B9J8S2_AGRRK/1-190
B9JEC8_AGRRK/2-201
B9JMX0_AGRRK/1-202
B9JRE7_AGRVS/1-184
B9JTV7_AGRVS/3-203
B9KF65_CAMLR/2-191
B9KVR9_RHOSK/1-216
B9NWM2_9RHOB/2-139
B9P5L2_POPTR/123-309
B9PFH4_POPTR/1-164
B9QZP2_9RHOB/3-190
B9R1Y9_9RHOB/22-215
B9R3S0_9RHOB/1-171
B9R5A9_9RHOB/2-172
B9R5B1_9RHOB/2-191
B9R633_9RHOB/5-192
B9THU9_RICCO/76-273
B9WUN3_STRSU/2-200
B9WVC5_STRSU/1-125
B9WVC6_STRSU/1-59
B9XM75_9BACT/1-218
B9XX40_HELPY/2-188
B9XZ46_HELPY/2-188
B9Y3E6_9FIRM/80-279
B9YYI1_9NEIS/1-201
B9Z4M6_9NEIS/3-189
B9ZWD1_UREUR/2-164
C0AFY1_UREUR/2-164
C0AUR3_9ENTR/5-48
C0AUR4_9ENTR/9-71
C0AUR5_9ENTR/1-67
C0AV17_9ENTR/2-167
C0AW63_9ENTR/1-67
C0BYF6_9CLOT/5-196
C0C538_9CLOT/1-185
C0CII7_9FIRM/1-154
C0CZY0_9CLOT/1-169
C0DZ08_EIKCO/1-170
C0E7I6_9CORY/2-173
C0EQ11_NEIFL/1-187
C0INS4_9BACT/29-221
C0N9C7_9GAMM/3-195
C0PYU9_SALPC/2-191
C0Q3W9_SALPC/2-198
C0QY10_BRAHW/2-180
C0STY0_9BACI/2-205
C0STY1_9BACI/2-208
C0VL65_9GAMM/2-215
C0VNB2_9GAMM/2-190
C0VNX8_9GAMM/1-211
C0W6P1_9ACTO/1-170
C0WBX1_9FIRM/3-182
C0WQZ7_LACBU/3-193
C0WRC3_LACBU/8-176
C0WVQ5_LACFE/1-164
C0WXN3_LACFE/1-168
C0X863_ENTFA/2-205
C0XGK5_LACHI/3-193
C0XGX8_LACHI/8-176
C0XJG6_LACHI/1-196
C0XVS7_BURPS/41-237
C0Y0J0_BURPS/1-217
C0YY41_LACRE/1-100
C0YZ74_LACRE/4-165
C0Z811_BREBN/1-188
C0ZD79_BREBN/1-184
C0ZE93_BREBN/1-167
C0ZK10_BREBN/2-181
C0ZWE0_RHOE4/1-191
C1B1G5_RHOOB/1-212
C1D3Y5_DEIDV/1-183
C1DF78_AZOVD/6-221
C1DI00_AZOVD/1-190
C1DR71_AZOVD/1-213
C1DWN5_SULAA/1-188
C1EL31_BACC3/1-187
C1ELS1_BACC3/2-170
C1EQ79_BACC3/2-205
C1EQI5_BACC3/24-227
C1ETA7_BACC3/2-208
C1EXB6_BACC3/1-189
C1EZX5_BACC3/2-207
C1F6Z2_ACIC5/2-186
C1FUR7_CLOBJ/1-187
C1HHB2_9ESCH/2-190
C1HKG2_9ESCH/2-199
C1HPK2_9ESCH/1-167
C1HRQ9_9ESCH/6-175
C1HZI6_NEIGO/2-150
C1I457_9CLOT/2-198
C1KW88_LISMC/2-187
C1L0P0_LISMC/2-205
C1L154_LISMC/2-208
C1M4X4_9ENTR/2-199
C1MBH0_9ENTR/2-191
C1MCF6_9ENTR/1-167
C1MD28_9ENTR/6-175
C1N1T2_MICPC/22-177
C1NBZ2_9ESCH/1-167
C1NE07_9ESCH/2-191
C1NEX0_9ESCH/6-175
C1PC10_BACCO/3-203
C2C608_VIBCH/12-180
C2CZA1_LACBR/1-196
C2D2G4_LACBR/3-193
C2D2J9_LACBR/8-177
C2DAI8_ENTFA/2-205
C2DIM4_ECOLX/6-175
C2DN43_ECOLX/1-167
C2DRD6_ECOLX/2-199
C2DVS8_ECOLX/2-190
C2FDK2_LACPA/1-167
C2FF84_LACPA/2-193
C2FTY7_9SPHI/2-174
C2FYQ4_9SPHI/2-173
C2G204_9SPHI/2-194
C2G288_9SPHI/20-205
C2GRS2_LACRE/1-162
C2GVM5_BIFLI/1-172
C2H2U9_ENTFA/2-205
C2HDL6_ENTFC/31-193
C2HE11_ENTFC/19-220
C2HPR9_LACAC/1-109
C2I6C1_VIBCH/12-180
C2IDW8_VIBCH/12-180
C2IQL8_VIBCH/12-180
C2JF08_VIBCH/12-180
C2JM98_ENTFA/2-205
C2JVD2_LACRH/4-194
C2JXK8_LACRH/2-192
C2K1C4_LACRH/1-167
C2LF33_PROMI/5-176
C2LFV1_PROMI/2-198
C2LIA0_PROMI/1-190
C2LUG1_STRSL/1-187
C2LZX3_STAHO/1-181
C2M219_CAPGI/34-205
C2M6M1_CAPGI/1-173
C2MC71_9PORP/4-173
C2MGQ4_BACCE/2-179
C2MJF7_BACCE/27-230
C2MKB5_BACCE/2-208
C2MMZ4_BACCE/1-189
C2MN87_BACCE/2-207
C2MNC4_BACCE/2-170
C2MSP2_BACCE/26-214
C2MTU7_BACCE/2-205
C2MWS2_BACCE/2-177
C2MZJ1_BACCE/27-230
C2N0C3_BACCE/2-208
C2N386_BACCE/1-190
C2N3P4_BACCE/1-169
C2N8I8_BACCE/1-189
C2N9Q3_BACCE/2-205
C2NA67_BACCE/1-97
C2NDL0_BACCE/2-207
C2NGA7_BACCE/27-230
C2NH68_BACCE/2-208
C2NK67_BACCE/1-187
C2NKG7_BACCE/2-170
C2NPT4_BACCE/1-189
C2NR22_BACCE/2-205
C2NUT3_BACCE/2-178
C2NXI3_BACCE/27-230
C2NY95_BACCE/2-208
C2P0Y4_BACCE/1-59
C2P1C1_BACCE/1-169
C2P5R2_BACCE/1-189
C2P6V5_BACCE/2-205
C2PAW0_BACCE/2-177
C2PDP0_BACCE/27-230
C2PEK7_BACCE/2-208
C2PHI6_BACCE/1-168
C2PHV7_BACCE/2-170
C2PM81_BACCE/1-189
C2PNE7_BACCE/2-205
C2PRT4_BACCE/2-180
C2PUP5_BACCE/27-230
C2PVG1_BACCE/2-208
C2PY69_BACCE/1-190
C2PYF8_BACCE/1-169
C2Q2R8_BACCE/1-189
C2Q3Z1_BACCE/2-205
C2Q538_BACCE/32-196
C2Q7W3_BACCE/2-178
C2Q8B8_BACCE/2-207
C2QAN9_BACCE/24-227
C2QBJ5_BACCE/2-208
C2QE98_BACCE/1-190
C2QEI7_BACCE/2-170
C2QJ69_BACCE/1-189
C2QKC8_BACCE/2-205
C2QNY0_BACCE/2-180
C2QP78_BACCE/2-207
C2QRP1_BACCE/27-230
C2QSJ4_BACCE/2-208
C2QVV5_BACCE/2-170
C2R078_BACCE/26-214
C2R1E4_BACCE/2-205
C2R417_BACCE/2-178
C2R6T6_BACCE/27-230
C2R7M9_BACCE/2-208
C2RAP4_BACCE/1-169
C2RAV2_BACCE/1-169
C2RF78_BACCE/1-189
C2RGE9_BACCE/2-205
C2RIZ9_BACCE/2-179
C2RLR7_BACCE/27-230
C2RMJ2_BACCE/2-208
C2RQH3_BACCE/1-169
C2RQU1_BACCE/2-170
C2RV14_BACCE/1-189
C2RW32_BACCE/2-205
C2RZM1_BACCE/2-179
C2S2C9_BACCE/27-230
C2S381_BACCE/2-208
C2S5Y8_BACCE/1-167
C2S6A6_BACCE/2-170
C2SAW2_BACCE/26-214
C2SC85_BACCE/2-205
C2SFY5_BACCE/3-180
C2SIQ0_BACCE/27-230
C2SJJ4_BACCE/2-208
C2SMK5_BACCE/1-191
C2SMS7_BACCE/1-169
C2SS38_BACCE/1-189
C2STB0_BACCE/2-205
C2SWU2_BACCE/2-178
C2SZL4_BACCE/27-230
C2T0Y5_BACCE/2-208
C2T3N0_BACCE/2-170
C2T7Y1_BACCE/1-189
C2T968_BACCE/2-205
C2TCC0_BACCE/2-179
C2TF68_BACCE/27-230
C2TG17_BACCE/2-208
C2TJ00_BACCE/1-189
C2TJA8_BACCE/2-170
C2TNM9_BACCE/1-189
C2TPU2_BACCE/2-205
C2TT89_BACCE/2-177
C2TTJ8_BACCE/2-207
C2TVX9_BACCE/27-230
C2TWW2_BACCE/2-208
C2TZU7_BACCE/1-189
C2U058_BACCE/1-169
C2U4H4_BACCE/1-189
C2U5T8_BACCE/2-205
C2U6E3_BACCE/2-204
C2U6E8_BACCE/1-78
C2U9T5_BACCE/2-180
C2UCI8_BACCE/27-230
C2UDB1_BACCE/2-208
C2UG80_BACCE/1-169
C2UGK6_BACCE/2-170
C2UL12_BACCE/1-189
C2UM49_BACCE/2-205
C2URD2_BACCE/2-180
C2URM2_BACCE/2-195
C2UU11_BACCE/27-230
C2UUU6_BACCE/2-208
C2UXM4_BACCE/1-167
C2UXZ7_BACCE/1-169
C2V2G7_BACCE/1-189
C2V3M5_BACCE/2-205
C2V4V4_BACCE/2-204
C2V4V9_BACCE/1-90
C2V7S3_BACCE/2-177
C2V832_BACCE/2-207
C2VAI2_BACCE/27-230
C2VAU4_BACCE/2-208
C2VE13_BACCE/1-190
C2VEI2_BACCE/1-169
C2VIV0_BACCE/1-189
C2VK15_BACCE/2-205
C2VLW8_BACCE/2-204
C2VLX3_BACCE/1-90
C2VSL7_BACCE/27-230
C2VT87_BACCE/2-208
C2VW26_BACCE/1-187
C2VWE3_BACCE/2-170
C2W0X9_BACCE/1-189
C2W275_BACCE/2-205
C2W2I2_BACCE/2-207
C2W7N2_BACCE/2-208
C2W845_BACCE/1-172
C2W883_BACCE/2-205
C2W9U8_BACCE/1-189
C2WDV7_BACCE/1-189
C2WG51_BACCE/2-205
C2WIE8_BACCE/2-178
C2WL30_BACCE/27-230
C2WLW4_BACCE/2-208
C2WPU2_BACCE/1-168
C2WQA8_BACCE/1-169
C2WUN4_BACCE/1-189
C2WVU8_BACCE/2-205
C2WYU2_BACCE/2-177
C2WZV1_BACCE/2-208
C2X0U9_BACCE/1-189
C2X125_BACCE/1-170
C2X3R8_BACCE/1-189
C2X7P9_BACCE/2-177
C2XAG1_BACCE/27-230
C2XB91_BACCE/2-208
C2XDX5_BACCE/1-168
C2XE77_BACCE/1-169
C2XIN9_BACCE/1-189
C2XJW2_BACCE/2-205
C2XPX8_BACCE/3-181
C2XSP5_BACCE/27-230
C2XTK0_BACCE/2-208
C2XWB8_BACCE/1-190
C2XWJ8_BACCE/1-169
C2Y0V1_BACCE/2-70
C2Y0V2_BACCE/2-126
C2Y148_BACCE/1-186
C2Y2B9_BACCE/2-205
C2Y364_BACCE/32-198
C2Y6M3_BACCE/2-179
C2Y9C7_BACCE/27-230
C2YA48_BACCE/2-208
C2YCR6_BACCE/1-169
C2YD37_BACCE/2-170
C2YHD3_BACCE/1-189
C2YIK2_BACCE/2-205
C2YMK3_BACCE/3-178
C2YMW9_BACCE/1-195
C2YQB5_BACCE/27-230
C2YR79_BACCE/2-208
C2YU00_BACCE/1-166
C2YU98_BACCE/2-170
C2YYG4_BACCE/1-189
C2YZP9_BACCE/2-205
C2Z3S2_BACCE/3-178
C2Z425_BACCE/2-207
C2Z6J5_BACCE/27-230
C2Z7I7_BACCE/2-208
C2ZA99_BACCE/1-189
C2ZAI1_BACCE/11-179
C2ZEQ7_BACCE/1-189
C2ZFV3_BACCE/2-205
C2ZKA7_BACCE/3-178
C2ZKL2_BACCE/2-207
C2ZN84_BACCE/27-230
C2ZP38_BACCE/2-208
C2ZRS4_BACCE/1-189
C2ZS06_BACCE/11-179
C2ZWA5_BACCE/1-189
C2ZXF4_BACCE/2-205
C3A1W9_BACMY/3-180
C3A4M4_BACMY/27-230
C3A5C0_BACMY/2-208
C3A874_BACMY/1-190
C3A8H3_BACMY/2-170
C3ACQ7_BACMY/1-186
C3ADY1_BACMY/2-205
C3AH83_BACMY/2-204
C3AHZ8_BACMY/3-182
C3AL67_BACMY/2-208
C3AN49_BACMY/1-168
C3AP20_BACMY/2-184
C3ASG8_BACMY/1-189
C3ATP7_BACMY/2-205
C3AUD2_BACMY/1-191
C3AXM9_BACMY/1-172
C3AZ41_BACMY/2-204
C3AZV8_BACMY/3-182
C3B342_BACMY/2-208
C3B5B8_BACMY/1-191
C3B5I3_BACMY/1-168
C3B6H8_BACMY/2-170
C3B9S5_BACMY/1-189
C3BBE6_BACMY/2-205
C3BCG0_BACMY/1-172
C3BGD8_9BACI/3-182
C3BGQ9_9BACI/2-204
C3BK11_9BACI/2-208
C3BMA1_9BACI/1-191
C3BMH0_9BACI/1-168
C3BRW7_9BACI/1-189
C3BT41_9BACI/2-205
C3BUU3_9BACI/2-82
C3BVA9_9BACI/2-204
C3BY80_BACTU/2-179
C3BYJ6_BACTU/2-207
C3C108_BACTU/24-227
C3C1U5_BACTU/2-208
C3C548_BACTU/2-170
C3C9V1_BACTU/29-217
C3CB28_BACTU/2-205
C3CEQ8_BACTU/2-178
C3CHG0_BACTU/27-230
C3CIB8_BACTU/13-219
C3CL39_BACTU/1-168
C3CLC3_BACTU/2-170
C3CR75_BACTU/1-189
C3CSD6_BACTU/2-205
C3CXJ2_BACTU/2-178
C3D170_BACTU/13-219
C3D419_BACTU/1-168
C3D4E9_BACTU/2-170
C3D921_BACTU/1-189
C3DA99_BACTU/2-205
C3DBE9_BACTU/27-230
C3DJ77_BACTS/2-208
C3DM26_BACTS/1-190
C3DMC0_BACTS/2-170
C3DS87_BACTS/1-189
C3DTJ1_BACTS/2-205
C3DU27_BACTS/2-207
C3DUC3_BACTS/1-66
C3DUC4_BACTS/27-162
C3DZF9_BACTU/2-179
C3E273_BACTU/27-162
C3E274_BACTU/1-66
C3E340_BACTU/2-208
C3E5Q6_BACTU/1-169
C3E625_BACTU/2-170
C3EAE8_BACTU/1-189
C3EBQ3_BACTU/2-205
C3EGL0_BACTK/2-178
C3EJF9_BACTK/27-230
C3EK93_BACTK/2-208
C3EMY6_BACTK/1-189
C3ENB9_BACTK/1-169
C3ESI9_BACTK/1-189
C3ETR3_BACTK/2-205
C3EXK2_BACTU/2-179
C3F0A7_BACTU/27-230
C3F156_BACTU/2-208
C3F435_BACTU/1-189
C3F4E4_BACTU/2-170
C3F913_BACTU/1-189
C3FAA8_BACTU/2-205
C3FDD6_BACTU/1-210
C3FG58_BACTB/2-178
C3FIU5_BACTB/27-230
C3FJP9_BACTB/13-219
C3FMG4_BACTB/1-168
C3FMU5_BACTB/2-170
C3FSF2_BACTB/1-189
C3FTM6_BACTB/2-205
C3FYW4_BACTU/2-179
C3FZ79_BACTU/2-207
C3G1M6_BACTU/27-230
C3G2H2_BACTU/2-208
C3G5R4_BACTU/2-170
C3GA28_BACTU/1-189
C3GBB2_BACTU/2-205
C3GBM1_BACTU/1-165
C3GER5_BACTU/2-179
C3GHJ4_BACTU/27-230
C3GIE2_BACTU/2-208
C3GLC5_BACTU/1-189
C3GLN2_BACTU/2-170
C3GQW5_BACTU/1-189
C3GS43_BACTU/2-205
C3GZN3_BACTU/27-230
C3H0I5_BACTU/2-208
C3H3I5_BACTU/1-190
C3H3U2_BACTU/1-169
C3H865_BACTU/1-189
C3H951_BACTU/2-205
C3HEA6_BACTU/2-179
C3HHF5_BACTU/27-230
C3HI07_BACTU/2-208
C3HKZ4_BACTU/1-189
C3HLB6_BACTU/2-170
C3HQN5_BACTU/1-189
C3HRW2_BACTU/2-205
C3HWB0_BACTU/2-177
C3HZA7_BACTU/24-227
C3I067_BACTU/2-208
C3I3P3_BACTU/1-169
C3I883_BACTU/1-189
C3I9D7_BACTU/2-205
C3IAR1_BACTU/1-167
C3IFH5_BACTU/2-179
C3II49_BACTU/27-230
C3IIZ2_BACTU/2-208
C3ILL9_BACTU/1-190
C3ILW4_BACTU/2-170
C3IR86_BACTU/1-189
C3ISF0_BACTU/2-205
C3JD50_9PORP/4-173
C3JGR0_RHOER/1-191
C3JRQ0_RHOER/2-205
C3JYM8_PSEFS/2-198
C3K2Q6_PSEFS/23-206
C3K9Z1_PSEFS/1-199
C3KAX8_PSEFS/1-187
C3L2D1_CLOB6/1-188
C3L6J1_BACAC/24-227
C3LBC2_BACAC/2-79
C3LBC3_BACAC/1-73
C3LC92_BACAC/17-205
C3LCD5_BACAC/1-189
C3LD42_BACAC/2-207
C3LE78_BACAC/2-179
C3LGL6_BACAC/2-205
C3LJM6_BACAC/2-208
C3LRR9_VIBCM/12-180
C3MCR0_RHISN/1-137
C3NV02_VIBCJ/12-180
C3P1L3_BACAA/2-179
C3P244_BACAA/1-189
C3P2H0_BACAA/2-205
C3P2M8_BACAA/2-207
C3P7A1_BACAA/24-227
C3P8W1_BACAA/2-208
C3PDJ0_BACAA/17-205
C3PYG9_9BACE/4-176
C3QGR7_9BACE/6-172
C3R2G8_9BACE/6-172
C3R9G7_9BACE/4-175
C3RPR7_9FIRM/2-154
C3RQ93_9FIRM/2-175
C3SQM7_ECOLX/6-175
C3SUF2_ECOLX/2-190
C3TB27_ECOLX/2-199
C3TR77_ECOLX/1-167
C3TR80_ECOLX/1-167
C3WB57_FUSMR/3-188
C3WI77_9FUSO/2-167
C3WPG5_9FUSO/5-176
C3X2G4_OXAFO/2-190
C3X9G3_OXAFO/1-172
C3X9V4_OXAFO/2-190
C3XG47_9HELI/1-136
C3XN89_9HELI/1-191
C4ASJ9_BURMA/1-217
C4B0G2_BURMA/41-237
C4F066_HAEIF/2-191
C4F172_HAEIF/1-194
C4F1T5_HAEIF/1-189
C4F318_HAEIF/2-191
C4F359_HAEIF/1-194
C4F722_HAEIF/1-189
C4FF95_9BIFI/1-169
C4FLW0_9AQUI/1-152
C4FV42_9FIRM/3-191
C4FVA7_9FIRM/2-173
C4FVX4_9FIRM/1-193
C4GEJ0_9NEIS/1-176
C4GGB8_9NEIS/1-96
C4GGV7_9NEIS/14-207
C4GJM5_9NEIS/1-190
C4GK43_9NEIS/2-174
C4GN12_9NEIS/6-180
C4H0R0_YERPE/5-175
C4H279_YERPE/2-192
C4H6J7_YERPE/2-198
C4HGJ0_YERPE/2-198
C4HH91_YERPE/5-175
C4HK90_YERPE/2-192
C4HR86_YERPE/2-192
C4HVE8_YERPE/2-198
C4I669_BURPS/1-217
C4KC12_THASP/1-198
C4KVZ6_BURPS/41-237
C4KYU3_EXISA/1-170
C4L7D5_TOLAT/2-172
C4L7H2_TOLAT/1-172
C4M745_ENTHI/4-152
C4MAX9_ENTHI/3-184
C4RW92_YERBE/2-198
C4RWZ3_YERBE/2-192
C4RXT2_YERBE/6-176
C4SA93_YERMO/2-198
C4SBT2_YERMO/2-191
C4SCK8_YERMO/6-176
C4SLL6_YERFR/2-170
C4SQA2_YERFR/6-176
C4SQZ7_YERFR/2-191
C4SUA2_YERFR/2-198
C4SVV4_YERFR/2-173
C4SVV6_YERFR/34-197
C4SZB1_YERIN/2-198
C4T189_YERIN/6-176
C4T1L4_YERIN/2-170
C4T3B3_YERIN/2-191
C4T4M0_YERIN/1-186
C4T9E1_KLEPN/1-167
C4TSU8_YERKR/1-179
C4TUI6_YERKR/2-191
C4TUV7_YERKR/3-199
C4TY81_YERKR/1-168
C4U873_YERAL/2-198
C4U8L7_YERAL/2-198
C4U8V9_YERAL/6-176
C4UA02_YERAL/2-190
C4UCY9_YERAL/1-204
C4UDE8_YERAL/2-170
C4UFK2_YERRU/2-198
C4UH86_YERRU/6-175
C4UKY2_YERRU/2-189
C4UPK8_YERRO/2-198
C4UU03_YERRO/4-181
C4UZ10_YERRO/6-176
C4V1D4_9FIRM/2-172
C4VQQ7_9LACO/1-191
C4W7I8_STAWA/1-207
C4WYY5_KLEPN/4-175
C4WZ99_KLEPN/2-122
C4WZA0_KLEPN/1-72
C4X0V4_KLEPN/6-174
C4X2Q8_KLEPN/1-219
C4X341_KLEPN/1-167
C4X7Q4_KLEPN/2-198
C4XCC7_KLEPN/2-198
C4XG32_MYCFE/13-205
C4XUB1_DESMR/1-190
C4Z628_EUBE2/2-199
C4Z678_EUBE2/1-170
C4ZAU4_EUBR3/1-201
C4ZQ27_ECOBW/4-189
C4ZQU7_ECOBW/2-190
C4ZVF3_ECOBW/2-199
C5AAA9_BURGB/2-198
C5AK06_BURGB/1-200
C5AXE2_METEA/1-192
C5B0D9_METEA/2-195
C5B2G4_METEA/1-200
C5BFN4_EDWI9/2-191
C5BGP0_EDWI9/5-175
C5BJH5_TERTT/2-215
C5BLE6_TERTT/3-190
C5BM90_TERTT/2-189
C5CJV9_VARPS/13-181
C5CMA1_VARPS/1-191
C5CN68_VARPS/2-207
C5CNQ5_VARPS/4-219
C5CNV8_VARPS/1-201
C5CR63_VARPS/1-196
C5CWD4_VARPS/1-216
C5D2A9_GEOSW/1-50
C5DUP1_ZYGRC/1-216
C5E3U1_LACTC/1-217
C5EBN0_BIFLI/1-172
C5EZK1_9HELI/3-160
C5EZK7_9HELI/2-191
C5F2F0_9HELI/12-175
C5F577_LACPA/2-193
C5FA39_LACPA/1-167
C5J6Q5_MYCCR/1-197
C5J6Q6_MYCCR/1-192
C5N179_STAA3/26-229
C5N970_BURMA/1-217
C5NJT1_BURMA/41-237
C5NUY3_9BACL/1-205
C5Q463_STAAU/26-229
C5QNG8_STAEP/2-204
C5RYN0_9PAST/1-86
C5RYN1_9PAST/1-87
C5RZS4_9PAST/1-189
C5S0L2_9PAST/2-176
C5S115_9PAST/1-145
C5T4T3_ACIDE/1-202
C5UT87_CLOBO/2-178
C5VYQ8_STRSE/2-200
C5VZ17_STRSE/1-197
C5W207_ECOBB/1-167
C5W2C0_ECOBB/4-189
C5W3J1_ECOBB/2-199
C5W8Y4_ECOBB/2-190
C5W9T2_ECOBB/6-175
C5ZD66_BURPS/41-237
C5ZMY9_BURPS/1-217
C5ZW71_9HELI/2-192
C6ALG6_AGGAN/3-191
C6AMP9_AGGAN/2-193
C6ANU2_AGGAN/1-192
C6AW53_RHILS/2-201
C6AYB1_RHILS/1-196
C6B1W4_RHILS/1-193
C6B386_RHILS/1-193
C6B3X0_RHILS/2-199
C6B495_RHILS/1-185
C6B9B9_RHILS/2-205
C6BGF2_RALP1/4-174
C6BMF9_RALP1/1-217
C6BML2_RALP1/2-201
C6BN49_RALP1/1-202
C6C443_DICDC/2-191
C6C4G7_DICDC/2-199
C6C845_DICDC/5-174
C6CAK0_DICDC/1-201
C6CG64_DICZE/2-199
C6CH79_DICZE/5-174
C6CKV3_DICZE/1-168
C6CMC4_DICZE/2-192
C6CMQ5_DICZE/1-201
C6CN39_DICZE/38-203
C6CR47_PAESJ/1-190
C6CRW6_PAESJ/2-208
C6CS10_PAESJ/2-206
C6CXK0_PAESJ/1-205
C6D0G5_PAESJ/2-204
C6D0R1_PAESJ/1-171
C6D0Y2_PAESJ/1-170
C6D166_PAESJ/1-190
C6D1K0_PAESJ/1-170
C6D634_PAESJ/1-173
C6D9V3_PECCP/1-188
C6DAL1_PECCP/2-174
C6DBF3_PECCP/1-203
C6DIT1_PECCP/2-191
C6DJ57_PECCP/2-199
C6E1F3_GEOSM/2-174
C6EB07_ECOBD/1-167
C6EEV1_ECOBD/2-199
C6EGB2_ECOBD/5-174
C6EHW5_ECOBD/2-190
C6EI81_ECOBD/4-189
C6GN94_STRSX/2-200
C6GPD1_STRSX/1-197
C6GV83_STRS4/2-200
C6GVM4_STRS4/1-197
C6IGQ2_9BACE/6-171
C6IW99_9BACL/2-205
C6IZ91_9BACL/1-179
C6JLS6_FUSVA/70-271
C6LUM6_GIAIB/1-165
C6LUM7_GIAIB/1-162
C6M1U7_NEISI/3-191
C6M9S9_NEISI/1-111
C6N6X5_9GAMM/1-200
C6Q1S0_9CLOT/2-210
C6R2M9_9MICC/1-187
C6RFW6_9PROT/1-190
C6RFZ8_9PROT/1-179
C6RH92_9PROT/1-171
C6RIQ0_9PROT/1-171
C6RV42_VIBCH/9-177
C6S556_NEIML/1-189
C6S6P7_NEIML/3-153
C6SAE9_NEIME/3-152
C6SE55_NEIME/1-189
C6SI62_NEIME/1-189
C6SM62_NEIME/3-152
C6SPR5_STRMN/1-186
C6TZ16_BURPS/41-237
C6U6Q7_BURPS/1-217
C6UE81_ECOBR/2-190
C6UEN6_ECOBR/4-189
C6UFV1_ECOBR/6-175
C6UH37_ECOBR/2-199
C6ULE8_ECOBR/1-167
C6UTL1_ECO5T/2-199
C6UTR8_ECO5T/2-190
C6UVC5_ECO5T/6-175
C6UVN2_ECO5T/1-167
C6VB61_ECOBD/6-175
C6VIQ2_LACPJ/2-210
C6VN11_LACPJ/2-206
C6VRL3_DYAFD/2-194
C6VSX3_DYAFD/2-172
C6VUV4_DYAFD/2-117
C6W1E3_DYAFD/1-173
C6W9S1_ACTMD/1-187
C6WPW9_ACTMD/1-193
C6X821_METSD/1-198
C6XAA9_METSD/3-173
C6XBD5_METSD/1-204
C6XN80_HIRBI/2-194
C6XNN6_HIRBI/2-193
C6XQZ1_HIRBI/5-196
C6YKR6_VIBCH/12-180
C6YPN3_FRATT/2-190
C6YTP1_9GAMM/2-193
C6YVT2_9GAMM/2-188
C7BI62_PHOAA/6-176
C7BZW8_HELPB/2-188
C7CB57_METED/1-188
C7CIX7_METED/1-200
C7CL45_METED/2-195
C7CUU8_ENTFA/2-205
C7D193_ENTFA/2-205
C7DBK7_9RHOB/2-171
C7DC21_9RHOB/3-192
C7HFN6_CLOTM/1-190
C7ITB9_THEET/2-198
C7LLQ7_MYCML/2-194
C7LQL9_DESBD/1-187
C7M5E4_CAPOD/1-169
C7M7A6_CAPOD/1-173
C7MLK3_CRYCD/2-175
C7N7F0_SLAHD/2-171
C7NAJ0_LEPBD/2-168
C7NB03_LEPBD/2-168
C7NBT6_LEPBD/2-186
C7NJA7_KYTSD/9-225
C7PH72_CHIPD/2-171
C7PK98_CHIPD/1-171
C7PKA3_CHIPD/2-198
C7PKF0_CHIPD/2-204
C7PME8_CHIPD/3-191
C7PNQ7_CHIPD/2-194
C7PPK9_CHIPD/1-208
C7PUE8_CHIPD/2-198
C7PUL1_CHIPD/1-204
C7Q1R9_CATAD/2-210
C7Q7Q6_CATAD/1-204
C7QGF0_CATAD/1-215
C7R210_JONDD/9-203
C7RAT6_KANKD/3-172
C7RN11_ACCPU/1-170
C7T785_LACRG/4-194
C7TAD0_LACRG/1-167
C7TCY1_LACRG/2-192
C7TH05_LACRL/1-167
C7TJL9_LACRL/2-192
C7TMD6_LACRL/1-188
C7U884_ENTFA/2-205
C7UB56_ENTFA/2-205
C7UMN0_ENTFA/2-205
C7UXE0_ENTFA/2-205
C7V3W9_ENTFA/2-205
C7VAY3_ENTFA/2-205
C7VJD1_ENTFA/2-205
C7VTK6_ENTFA/2-205
C7W4R4_ENTFA/2-205
C7WCH1_ENTFA/2-205
C7WHG0_ENTFA/2-205
C7WR50_ENTFA/2-205
C7WZQ8_ENTFA/2-205
C7XPH6_9FUSO/5-176
C7XTU7_9LACO/2-224
C7XUA0_9LACO/1-168
C7XWT2_9LACO/1-170
C7YCX9_ENTFA/2-205
C7ZP14_NECH7/1-216
C7ZTK6_STAAU/26-229
C8A187_STAAU/26-229
C8A7L9_STAAU/26-229
C8AG50_STAAU/26-229
C8ALU9_STAAU/26-229
C8JV60_LISMO/2-205
C8JWS6_LISMO/2-208
C8JYU0_LISMO/2-187
C8K3E8_LISMO/2-205
C8K582_LISMO/2-82
C8K7C4_LISMO/2-187
C8K9J0_LISMO/2-205
C8KA23_LISMO/2-208
C8KG63_LISMO/2-187
C8KIY1_STAAU/2-205
C8KQG4_STAAU/2-205
C8KTS4_STAAU/1-142
C8KYR5_9PAST/2-176
C8L784_STAAU/26-229
C8LB21_STAAU/26-229
C8LCQ3_STAAU/1-142
C8LHY3_STAAU/26-229
C8LUE1_STAAU/26-229
C8M1K7_STAAU/26-229
C8M7Y8_STAAU/1-138
C8M993_STAAU/26-229
C8MFQ0_STAAU/2-172
C8MG08_STAAU/26-229
C8MMK0_STAAU/26-229
C8MTN2_STAAU/26-229
C8N0Z7_STAAU/26-229
C8N845_9GAMM/1-190
C8N8R1_9GAMM/1-203
C8N8V6_9GAMM/2-176
C8NB36_9GAMM/1-170
C8NGM8_9LACT/1-170
C8P6J6_9LACO/1-190
C8PDW0_9PROT/1-112
C8PF89_9PROT/1-171
C8PGM5_9PROT/1-190
C8PGR0_9PROT/1-172
C8PK35_9PROT/1-173
C8SEQ7_9RHIZ/1-192
C8SEQ8_9RHIZ/1-192
C8SVH8_9RHIZ/1-201
C8SVN5_9RHIZ/1-209
C8SX07_9RHIZ/1-220
C8T4E2_KLEPR/2-191
C8T614_KLEPR/2-198
C8T8R7_KLEPR/2-138
C8TBI9_KLEPR/1-67
C8TBJ0_KLEPR/1-85
C8TBY4_KLEPR/1-219
C8TC99_KLEPR/6-174
C8TGH5_ECO26/1-167
C8TH50_ECO26/2-190
C8TIP0_ECO26/6-175
C8TM16_ECO26/4-189
C8TRD9_ECO26/2-199
C8TWW4_ECO10/2-190
C8TXW8_ECO10/6-175
C8U1C0_ECO10/1-167
C8U4I1_ECO10/4-189
C8U890_ECO10/2-199
C8UFW1_ECO1A/2-190
C8UGR5_ECO1A/1-167
C8ULC4_ECO1A/4-189
C8UPL0_ECO1A/2-199
C8W8A0_ATOPD/1-182
C8WKK5_EGGLE/1-192
C8WKS0_EGGLE/1-185
C8XGQ3_NAKMY/2-205
C8ZWA7_ENTGA/6-166
C8ZYB1_ENTGA/3-203
C9A7F2_ENTCA/2-202
C9A8L1_ENTCA/6-165
C9AFP2_ENTFC/1-163
C9AIJ3_ENTFC/2-203
C9AKX5_ENTFC/1-163
C9ARU5_ENTFC/2-203
C9AVJ2_ENTCA/2-202
C9AWP4_ENTCA/8-143
C9B329_ENTFC/1-163
C9B821_ENTFC/2-203
C9BCY4_ENTFC/1-163
C9BG23_ENTFC/2-203
C9BMC2_ENTFC/1-163
C9BMT9_ENTFC/2-203
C9BTD7_ENTFC/1-163
C9BWZ1_ENTFC/2-203
C9C247_ENTFC/1-163
C9C5J2_ENTFC/2-203
C9CBW5_ENTFC/1-163
C9CEJ9_ENTFC/2-203
C9CJ83_ENTCA/2-202
C9CK15_ENTCA/6-166
C9CYR6_9RHOB/24-215
C9D0C3_9RHOB/3-192
C9KP66_9FIRM/51-205
C9KZ61_9BACE/6-172
C9LJ50_9BACT/7-180
C9MDC7_HAEIF/2-191
C9MER9_HAEIF/1-189
C9MF05_HAEIF/1-194
C9MGS5_HAEIF/1-194
C9MI48_HAEIF/2-191
C9MJR1_HAEIF/1-189
C9MWP9_9FUSO/13-179
C9MXD1_9FUSO/2-186
C9NP98_9VIBR/2-132
C9NST2_9VIBR/12-189
C9NTJ2_9VIBR/19-189
C9NWK5_9VIBR/2-177
C9NX22_9VIBR/3-190
C9NY95_9VIBR/2-193
C9NYA0_9VIBR/2-193
C9P049_9VIBR/14-182
C9P226_VIBME/36-204
C9PC94_VIBFU/4-174
C9PDM8_VIBFU/2-194
C9PGI6_VIBFU/6-170
C9PK27_VIBFU/12-180
C9PQJ1_9PAST/1-195
C9PQY9_9PAST/2-193
C9PWF1_9BACT/2-177
C9PXF8_9BACT/1-172
C9Q5Q0_9VIBR/9-177
C9QCY4_VIBOR/9-177
C9QFU8_VIBOR/4-174
C9QSA6_ECOD1/1-167
C9QWT1_ECOD1/5-174
C9QWU4_ECOD1/2-199
C9QYY3_ECOD1/2-190
C9QZV1_ECOD1/4-189
C9R4B2_AGGAD/2-193
C9R5E7_AGGAD/1-193
C9R6X1_AGGAD/2-171
C9RK13_FIBSS/3-171
C9RP32_FIBSS/1-187
C9RPB4_FIBSS/5-146
C9RWV6_GEOSY/3-209
C9WZV8_NEIM8/3-152
C9X1Y3_NEIM8/1-189
C9X632_SALTD/5-174
C9X678_SALTD/1-167
C9XGW3_SALTD/2-191
C9XHS1_SALTD/2-198
C9XQC2_CLODC/3-211
C9XTX1_CROTZ/1-192
C9XVK0_CROTZ/13-179
C9Y0A2_CROTZ/2-192
C9Y0L7_CROTZ/31-203
C9Y241_CROTZ/16-186
C9Y537_CROTZ/2-199
C9Y7S2_9BURK/14-152
C9YLE0_CLODR/3-211
C9YV94_STRSW/24-204
C9ZAH3_STRSW/2-183
C9ZEF8_STRSW/10-212
D0AG35_ENTFC/1-163
D0AGK6_ENTFC/30-181
D0AQU8_ENTFC/2-203
D0AST6_ENTFC/1-163
D0BNH5_9LACT/2-169
D0BVJ6_9GAMM/1-210
D0BXI4_9GAMM/1-172
D0BYC7_9GAMM/2-188
D0C0T1_9GAMM/2-174
D0C3Q1_9GAMM/6-200
D0C7D3_ACIBA/1-201
D0C8G4_ACIBA/6-201
D0C8Q6_ACIBA/1-171
D0CBW7_ACIBA/2-179
D0CCH7_ACIBA/2-176
D0CCT0_ACIBA/2-190
D0CDL8_ACIBA/1-211
D0CNR4_9RHOB/2-194
D0CQ90_9RHOB/4-193
D0CVC2_9RHOB/3-193
D0D4F6_9RHOB/4-193
D0D9J3_9RHOB/1-104
D0DCH1_9RHOB/4-214
D0DS80_LACFE/1-164
D0DVH0_LACFE/1-168
D0FS96_ERWPY/2-199
D0FWX4_ERWPY/5-174
D0GKV7_9FUSO/1-172
D0GN81_9FUSO/29-203
D0GNF1_9FUSO/2-189
D0GNU2_9FUSO/7-172
D0GQ89_VIBMI/9-177
D0GZ31_VIBMI/1-184
D0HA45_VIBCH/9-177
D0HPJ2_VIBCH/9-177
D0HUT4_VIBCH/9-177
D0I3Q9_VIBHO/11-179
D0I9F9_VIBHO/6-176
D0IA46_VIBHO/2-195
D0IE10_9VIBR/9-177
D0ISK2_HELP1/2-188
D0IUQ7_BURM9/1-217
D0J7T6_COMT2/1-200
D0JBW6_YERPD/2-198
D0JD25_YERPD/6-176
D0JFD6_YERPD/2-192
D0JPH3_YERP1/2-192
D0JUH5_YERP1/2-198
D0JXJ0_YERP1/6-176
D0JZN7_HELP5/2-188
D0K7W6_STAAD/2-205
D0KAU9_PECWW/5-174
D0KEQ9_PECWW/2-191
D0KFS8_PECWW/2-199
D0KI91_PECWW/1-151
D0LCT9_GORB4/1-190
D0LLZ4_HALO1/2-188
D0M2H3_VIBSE/2-194
D0M6A6_VIBSE/9-177
D0RN81_9RICK/1-191
D0RWE7_9STRE/2-192
D0RXM2_9STRE/1-185
D0S2P7_ACICA/1-171
D0S3R9_ACICA/6-219
D0S4B0_ACICA/2-188
D0S4G4_ACICA/6-192
D0S4L6_ACICA/2-173
D0S6W8_ACICA/1-210
D0SC85_ACIJO/2-191
D0SFL5_ACIJO/6-193
D0SIP8_ACIJU/1-77
D0SIP9_ACIJU/1-54
D0SNA8_ACIJU/2-192
D0SYE0_ACILW/1-189
D0SZH5_ACILW/4-190
D0TPC0_9BACE/6-172
D0W4Q0_NEICI/1-190
D0WJY5_9ACTO/8-214
D0WLB4_9ACTO/2-194
D0WPS9_9ACTO/1-170
D0WSK6_VIBAL/21-188
D0WWT5_VIBAL/4-174
D0WWW4_VIBAL/10-201
D0X3I5_VIBAL/2-193
D0X6E9_VIBHA/2-193
D0XAP0_VIBHA/9-177
D0XBV8_VIBHA/2-176
D0XGK2_VIBHA/4-174
D0XH23_VIBHA/2-194
D0Z1L3_LISDA/7-175
D0Z4D4_LISDA/5-175
D0Z8E7_EDWTE/2-191
D0ZFX8_EDWTE/5-175
D0ZI54_SALT1/2-198
D0ZIN4_SALT1/5-174
D0ZJR1_SALT1/1-167
D0ZX90_SALT1/2-191
D1A6T8_THECD/2-210
D1AMA0_SEBTE/1-161
D1AMP8_SEBTE/2-183
D1AQ75_SEBTE/1-150
D1ARD2_SEBTE/2-194
D1B1X6_SULD5/2-193
D1BHG0_SANKS/10-221
D1BPV2_VEIPT/1-185
D1D766_NEIGO/1-189
D1D9R9_NEIGO/1-189
D1DG16_NEIGO/2-150
D1DQZ7_NEIGO/2-150
D1DXM8_NEIGO/1-189
D1E4B4_NEIGO/1-189
D1EAK4_NEIGO/2-150
D1EH92_NEIGO/2-150
D1GM28_STAA0/2-205
D1J7M3_MYCHP/2-190
D1JG11_9ARCH/1-82
D1K481_9BACE/2-174
D1N746_9BACT/3-188
D1NCU5_HAEIF/2-147
D1NDR1_HAEIF/1-151
D1NE43_HAEIF/2-137
D1NF09_HAEIF/1-107
D1NN00_CLOTM/1-190
D1NUL4_9BIFI/1-172
D1NZ32_9ENTR/1-178
D1P0H9_9ENTR/5-176
D1P614_9ENTR/48-243
D1Q3U3_YERPE/5-175
D1Q8G3_STAAU/26-229
D1QAU3_STAAU/5-162
D1QEF0_STAAU/26-229
D1QYK5_STAAU/26-229
D1RRM0_SEROD/1-216
D1RRM1_SEROD/1-171
D1RS13_SEROD/2-198
D1RT92_SEROD/8-175
D1RTF2_SEROD/2-194
D1RV36_SEROD/2-191
D1RWC5_SEROD/2-199
D1RWX2_SEROD/14-185
D1RY97_SEROD/5-174
D1S0A4_SEROD/2-171
D1S0X7_SEROD/2-173
D1TTB7_YERPE/2-192
D1TW57_YERPE/6-176
D1TY55_YERPE/2-198
D1XPD3_9ACTO/7-198
D1YL41_9LACO/1-152
D1YPD1_9FIRM/1-184
D1YX12_METPS/1-121
D2A7L5_SHIF2/2-190
D2A926_SHIF2/6-175
D2AH51_SHIF2/2-199
D2AHS6_SHIF2/1-167
D2ANA8_FRATE/2-190
D2AWC6_STRRD/2-205
D2AWM1_STRRD/1-195
D2BC74_STRRD/2-206
D2BF85_STRRD/2-204
D2BLX7_LACLK/2-209
D2BNR3_LACLK/2-197
D2BUY4_DICD5/1-201
D2BXZ7_DICD5/5-174
D2BYE0_DICD5/2-199
D2C251_DICD5/2-192
D2C3A9_DICD5/54-247
D2C3B5_DICD5/2-216
D2C3B6_DICD5/2-192
D2EHL1_PEDAC/1-164
D2EIP8_PEDAC/1-191
D2EIX4_PEDAC/2-189
D2ER94_9STRE/1-204
D2F115_9BACE/6-173
D2F3M1_STAAU/26-229
D2FHD5_STAAU/2-172
D2FHP5_STAAU/26-229
D2FIE2_STAAU/2-172
D2FIQ0_STAAU/26-229
D2FS14_STAAU/26-229
D2G5B2_STAAU/26-229
D2G6A8_STAAU/26-229
D2GIN0_STAAU/26-229
D2GMQ7_STAAU/2-172
D2GN17_STAAU/26-229
D2HMQ1_AILME/3-211
D2HQX3_AILME/2-210
D2MUS2_CAMJE/2-191
D2MWA1_CAMJE/2-191
D2N3E6_STAA5/2-172
D2N3R1_STAA5/2-205
D2NB03_ECOS5/1-167
D2NBD8_ECOS5/6-175
D2NIA6_ECOS5/2-199
D2NMN0_ECOS5/2-190
D2NUR4_LISM1/2-187
D2NYP3_LISM1/2-205
D2NZQ0_LISM1/2-208
D2P660_LISM2/2-187
D2PA62_LISM2/2-205
D2PB25_LISM2/2-208
D2PSJ5_KRIFD/10-209
D2Q372_KRIFD/2-212
D2Q9N0_BIFDB/1-169
D2QX37_PIRSD/1-202
D2RWD2_HALTV/1-189
D2SDP5_GEOOG/2-206
D2T975_ERWP6/5-174
D2TAR5_ERWP6/2-199
D2TGF0_CITRI/1-167
D2TJH3_CITRI/2-199
D2TME8_CITRI/6-175
D2TRM1_CITRI/2-190
D2U0N1_9ENTR/3-192
D2U193_9ENTR/2-198
D2U3L8_9ENTR/5-175
D2UIM4_STAAU/2-172
D2UIY2_STAAU/26-168
D2UW94_STAAU/26-229
D2VBX1_NAEGR/1-174
D2VQA3_NAEGR/1-102
D2VW22_NAEGR/2-175
D2YEG3_VIBMI/12-180
D2YLG7_VIBMI/12-180
D2YV49_VIBMI/2-190
D2Z9P1_9ENTR/1-148
D2ZC11_9ENTR/8-197
D2ZC34_9ENTR/2-199
D2ZIK8_9ENTR/6-175
D2ZKF1_9ENTR/2-191
D3A4J6_NEISU/1-123
D3A6X1_NEISU/30-219
D3A6Y9_NEISU/1-188
D3AMF5_9CLOT/58-250
D3CX57_9ACTO/1-216
D3D1R2_9ACTO/2-202
D3DK51_HYDTT/1-185
D3E639_GEOS4/2-204
D3EAD8_GEOS4/2-187
D3EAY0_GEOS4/2-207
D3EC68_GEOS4/1-165
D3EG77_GEOS4/2-188
D3EI20_GEOS4/1-172
D3ES39_STAA4/2-205
D3F3N0_CONWI/6-217
D3F653_CONWI/7-211
D3F696_CONWI/1-174
D3FH58_MYCGH/2-190
D3FHX6_MYCGF/2-190
D3FP20_CAMJI/2-191
D3FPX1_BACPE/2-205
D3GVT1_ECO44/2-190
D3GZH0_ECO44/6-175
D3H428_ECO44/1-167
D3H4K3_ECO44/2-199
D3HCC1_STRG3/3-175
D3HDA8_STRG3/1-207
D3HI51_STRG3/1-187
D3I113_9BACT/1-173
D3IBQ3_9BACT/2-178
D3KLC6_LISMO/2-205
D3KM43_LISMO/2-187
D3L8K3_OENOE/1-197
D3L925_OENOE/4-158
D3LBS9_OENOE/1-183
D3LEP2_ENTFC/2-153
D3LGR3_ENTFC/1-163
D3M1I2_9ACTO/2-202
D3NSN6_AZOS1/2-204
D3PR06_MEIRD/1-188
D3PX90_STANL/2-202
D3Q0U9_STANL/1-214
D3Q4H9_STANL/12-203
D3Q637_STANL/2-204
D3QFL8_STALH/2-181
D3QGH0_STALH/2-204
D3QRX2_ECOCB/2-190
D3QSH8_ECOCB/2-199
D3QTH8_ECOCB/6-175
D3QVD1_ECOCB/1-167
D3RBR7_KLEVT/1-167
D3RDS1_KLEVT/1-219
D3RE78_KLEVT/5-174
D3RGK2_KLEVT/2-191
D3RHK2_KLEVT/4-175
D3RHV6_KLEVT/2-198
D3RJJ9_KLEVT/2-198
D3RRH8_ALLVD/2-198
D3SA58_THISK/1-187
D3SFX9_THISK/2-188
D3UIG1_HELM1/1-163
D3UKD8_LISSS/2-205
D3UL53_LISSS/2-208
D3UM22_LISSS/1-184
D3V1F1_XENBS/2-198
D3V3G6_XENBS/2-188
D3V5D2_XENBS/1-193
D3V6A9_XENBS/5-174
D3VEC0_XENNA/10-179
D3VFF4_XENNA/2-199
D3VG69_XENNA/9-155
D3VQX8_MYCA6/5-193
D4B978_9ENTR/2-199
D4BF39_9ENTR/1-167
D4BHY4_9ENTR/6-175
D4BJQ9_9ENTR/2-191
D4BR80_BIFBR/18-189
D4BU53_PRORE/2-197
D4C1U3_PRORE/5-178
D4CT33_9FUSO/15-111
D4CTC1_9FUSO/2-82
D4CV24_9FUSO/2-167
D4DQH7_NEIEG/1-176
D4DQI0_NEIEG/31-202
D4DR02_NEIEG/3-201
D4DXB2_SEROD/12-183
D4DYH9_SEROD/6-175
D4E0T0_SEROD/2-190
D4E629_SEROD/18-214
D4E918_SEROD/1-188
D4EBS5_AGGAC/1-193
D4EC73_AGGAC/2-193
D4EFE5_AGGAC/1-96
D4EIA8_ENTFA/2-205
D4EWQ0_ENTFA/2-205
D4F4Y9_EDWTA/95-284
D4F6F3_EDWTA/11-203
D4FA58_EDWTA/5-176
D4FXK9_BACNA/2-205
D4G1E5_BACNA/8-153
D4G1E6_BACNA/2-67
D4G2B1_BACNA/1-171
D4GCJ7_PANAM/5-174
D4GF52_PANAM/2-197
D4GI16_PANAM/2-203
D4GKT8_PANAM/4-190
D4GL35_PANAM/15-230
D4GN41_PANAM/2-191
D4H2L6_DENA2/2-176
D4I2Z3_ERWAC/5-174
D4I373_ERWAC/9-206
D4IDG1_ERWAE/2-199
D4IDR7_ERWAE/5-174
D4JNK5_9FIRM/1-201
D4L797_9FIRM/1-161
D4M4G5_9FIRM/1-195
D4MD24_9ENTE/2-205
D4P8S8_9BACI/1-138
D4PI68_LISMO/2-208
D4PIP3_LISMO/2-205
D4PQL3_LISMO/2-187
D4PRC9_LISMO/2-205
D4PRW8_LISMO/2-208
D4PZL4_LISMO/2-187
D4Q0V4_LISMO/2-208
D4Q3L1_LISMO/2-205
D4Q7Z2_LISMO/2-187
D4QK50_ENTFC/1-163
D4QKA6_ENTFC/2-203
D4QQ67_ENTFC/1-163
D4QRD0_ENTFC/2-203
D4R2G4_ENTFC/2-203
D4R3X1_ENTFC/1-163
D4R6L9_ENTFC/2-203
D4R7D9_ENTFC/1-163
D4REL4_ENTFC/1-163
D4RJE7_ENTFC/2-203
D4RTQ5_ENTFC/2-203
D4RUZ0_ENTFC/1-163
D4S3H8_9FIRM/1-195
D4SI60_ENTFC/1-163
D4SJR2_ENTFC/2-203
D4ST66_9XANT/1-187
D4SU96_9XANT/3-167
D4TWE5_9ACTO/2-173
D4TXI2_9ACTO/1-185
D4U5W0_STAAU/2-205
D4UCF5_STAAU/2-205
D4V2C9_ENTFA/2-205
D4VF37_9BACE/6-172
D4VWA9_ENTFC/1-163
D4VXX2_ENTFC/2-203
D4W5Q2_9FIRM/2-215
D4W848_9FIRM/2-210
D4W8X0_9FIRM/2-191
D4WNL6_BACOV/6-172
D4WR63_BACOV/15-181
D4X7H3_9BURK/1-199
D4XDD1_9BURK/1-201
D4XIZ7_9BURK/2-201
D4XPE3_ACIHA/2-173
D4XPH0_ACIHA/18-200
D4XQG1_ACIHA/1-211
D4XR64_ACIHA/2-215
D4XU30_ACIHA/2-190
D4XV23_9MOLU/2-195
D4YA07_BACTR/1-188
D4YCF6_BACTR/2-208
D4YHL2_9LACT/4-166
D4Z493_SPHJU/10-199
D4ZHW3_SHEVD/6-176
D5AJ42_STRGZ/2-200
D5AJ93_STRGZ/1-197
D5AYP7_YERPZ/6-176
D5B155_YERPZ/2-192
D5B6D2_YERPZ/2-198
D5BF72_ZUNPS/2-199
D5BL94_ZUNPS/15-201
D5C9J3_ENTCC/2-199
D5C9L2_ENTCC/8-198
D5CAZ4_ENTCC/2-191
D5CDJ3_ENTCC/5-174
D5CH29_ENTCC/1-167
D5CUX8_ECOKI/1-167
D5D0Q7_ECOKI/2-190
D5D2E7_ECOKI/2-199
D5D2R9_ECOKI/6-175
D5DEP2_BACMD/1-190
D5DFJ5_BACMD/2-205
D5DFR9_BACMD/1-169
D5DHA3_BACMD/2-207
D5DHA4_BACMD/2-208
D5DHP7_BACMD/1-121
D5DI91_BACMD/2-180
D5DJE4_BACMD/2-205
D5DKM5_BACMD/1-171
D5DN82_BACMD/1-76
D5DN83_BACMD/2-68
D5DP47_BACMQ/1-171
D5DPT1_BACMQ/2-205
D5DR65_BACMQ/2-205
D5DVC9_BACMQ/2-205
D5DYB0_BACMQ/2-180
D5DZK1_BACMQ/2-207
D5DZK2_BACMQ/2-208
D5E1U1_BACMQ/1-189
D5E2Y7_BACMQ/1-170
D5E5S1_MYCCM/2-193
D5EL20_CORAD/2-195
D5EQJ2_CORAD/2-194
D5EQJ4_CORAD/2-172
D5EX89_PRER2/1-164
D5MSR0_9BACT/3-187
D5MX25_BACSU/1-171
D5MXQ0_BACSU/2-208
D5MXW4_BACSU/2-205
D5N769_9BURK/1-203
D5NCB0_9BURK/1-219
D5NGX2_9BURK/1-103
D5NGX3_9BURK/2-68
D5NIS1_9BURK/1-191
D5NNB2_9BURK/2-186
D5NVP7_CORAM/1-212
D5Q6M9_CLODI/3-211
D5QFH8_GLUHA/2-192
D5QTW3_METTR/2-202
D5QUF2_METTR/1-170
D5RBG0_FUSNN/1-173
D5RYF3_CLODI/3-211
D5S7U4_STRPA/1-206
D5S9T4_STRPA/1-184
D5TN18_BACT1/1-189
D5TQX6_BACT1/2-179
D5TRH8_BACT1/2-205
D5TS92_BACT1/1-190
D5TT01_BACT1/2-170
D5TWS5_BACT1/24-227
D5TYC0_BACT1/2-208
D5U675_BRAM5/1-167
D5ULI5_CELFN/1-193
D5UQX0_TSUPD/8-197
D5UT47_TSUPD/3-194
D5UUV7_TSUPD/9-196
D5V0M7_ARCNC/2-172
D5V3Z5_ARCNC/2-194
D5V672_ARCNC/2-188
D5VP77_CAUST/3-188
D5VPE2_CAUST/14-183
D5W4Z0_BURSC/2-198
D5W877_BURSC/1-203
D5WDW2_BURSC/2-198
D5WGA7_BURSC/1-218
D5XEQ9_THEPJ/1-190
D6AKH5_STRFL/2-182
D6ARS3_STRFL/26-220
D6AXA7_9ACTO/7-196
D6BAW8_9ACTO/2-208
D6BH80_9FUSO/3-177
D6CNS0_THIS3/1-140
D6D5L2_9BACE/6-172
D6DBN9_BIFLO/1-172
D6DSL4_ENTCL/2-199
D6DTC1_ENTCL/1-167
D6DWA1_ENTCL/5-174
D6DXW1_ENTCL/2-191
D6E550_9FIRM/1-202
D6E7T3_9ACTN/1-185
D6EI91_STRLI/10-189
D6GDZ4_9ENTR/2-198
D6GI02_9ENTR/2-198
D6GIW9_9ENTR/4-175
D6GJ89_9ENTR/2-191
D6GKB3_9ENTR/6-175
D6GMP3_9ENTR/1-167
D6GN35_9ENTR/1-219
D6H2Z5_STAAU/26-229
D6H6A3_NEIGO/2-148
D6HDJ9_STAAU/26-229
D6HMQ8_9FIRM/4-189
D6HUV2_ECOLX/4-189
D6HWK0_ECOLX/2-199
D6I115_ECOLX/2-190
D6I229_ECOLX/6-175
D6I4U4_ECOLX/1-167
D6I8Z0_ECOLX/2-199
D6ID03_ECOLX/1-200
D6IDV0_ECOLX/2-190
D6IEN7_ECOLX/6-175
D6II07_ECOLX/1-167
D6IJV6_ECOLX/1-167
D6IPM1_ECOLX/2-199
D6IPX1_ECOLX/2-173
D6IT67_ECOLX/2-190
D6IUR0_ECOLX/1-199
D6IV98_ECOLX/6-175
D6J420_STAAU/26-229
D6J5Q9_ECOLX/1-167
D6JAR1_ECOLX/2-199
D6JEQ8_ECOLX/1-199
D6JFG6_ECOLX/2-190
D6JFT1_ECOLX/6-175
D6JKK7_NEIGO/1-189
D6JPK2_ACIG3/1-201
D6JPN3_ACIG3/6-222
D6JQK8_ACIG3/2-197
D6JWR3_ACIG3/2-174
D6JX23_ACIG3/2-188
D6JXN7_ACIG3/1-208
D6KET5_9ACTO/8-214
D6KJG3_9FIRM/1-184
D6KPT8_9FIRM/1-184
D6KTP1_SCAIO/1-170
D6L0M1_9NEIS/1-187
D6L3J0_PARDN/1-198
D6L408_PARDN/1-189
D6LAQ8_9FUSO/5-176
D6LG77_9FUSO/2-167
D6LUD4_STAAU/2-205
D6SDZ1_STAAU/26-229
D6T4V2_STAAU/2-205
D6TLF4_9CHLR/1-207
D6UEC3_STAAU/26-229
D6UEP9_STAAU/2-172
D6UTI2_9BACT/1-206
D6UYM0_9BACT/2-204
D6XPM3_HELPV/2-188
D6XT74_BACIE/2-191
D6XZA9_BACIE/2-208
D6Y1H7_BACIE/1-198
D6YQ79_PANVC/1-195
D6YQJ0_PANVC/1-198
D6ZVT5_BIFLJ/1-172
D7A4G4_STAND/8-200
D7A616_STAND/1-190
D7ALS3_GEOSK/2-173
D7AW15_NOCDD/1-199
D7AY62_NOCDD/20-212
D7B8A8_NOCDD/2-213
D7BQT4_STRBB/2-188
D7BZR4_STRBB/10-221
D7C8Y1_STRBB/2-210
D7D5Q6_GEOSC/2-208
D7DLA3_METS0/1-201
D7E6C3_METEZ/1-210
D7FDX9_HELP3/2-188
D7FXF8_ECTSI/44-214
D7GU84_9FIRM/2-193
D7HFN9_VIBCH/12-180
D7HR28_VIBCH/12-180
D7HVC6_PSESS/2-191
D7HZ96_PSESS/1-199
D7I2P2_PSESS/16-201
D7I363_PSESS/1-216
D7ICV3_9BACE/6-171
D7J2A3_9BACE/6-172
D7JC55_9BACT/1-172
D7JHL2_ECOLX/1-167
D7JNL2_ECOLX/2-199
D7JPH7_ECOLX/2-173
D7JS52_ECOLX/1-199
D7JTJ0_ECOLX/2-190
D7JVI4_ECOLX/6-175
D7K149_9BACE/6-172
D7MYR0_9NEIS/1-188
D7N0X0_9NEIS/1-189
D7N3G1_9NEIS/1-169
D7UHS2_LISMO/2-205
D7UJP5_LISMO/2-208
D7UNF7_LISMO/2-187
D7UV04_LISGR/1-189
D7UXE9_LISGR/5-210
D7V3B7_9LACO/1-144
D7VAI3_LACPL/14-218
D7VDS5_LACPL/2-210
D7VPY0_9SPHI/2-172
D7VS27_9SPHI/2-174
D7VS57_9SPHI/2-194
D7VS70_9SPHI/20-206
D7VWP6_9FLAO/2-170
D7VXI9_9FLAO/2-195
D7VY30_9FLAO/2-197
D7W1U0_9FLAO/2-198
D7W4I2_9FLAO/1-191
D7W725_9FLAO/1-171
D7W757_9FLAO/2-187
D7WG63_BACCE/24-227
D7WHA2_BACCE/2-205
D7WI96_BACCE/1-189
D7WXP1_9BACI/1-200
D7WYS5_9BACI/1-190
D7X0Y3_ECOLX/2-173
D7X1Q4_ECOLX/1-199
D7X2K0_ECOLX/6-175
D7XBV3_ECOLX/2-199
D7XE32_ECOLX/1-148
D7XFB1_ECOLX/2-190
D7XGC5_ECOLX/2-199
D7XJA3_ECOLX/4-189
D7XQX5_ECOLX/1-148
D7XRZ4_ECOLX/2-190
D7XWH5_ECOLX/6-175
D7XXZ6_ECOLX/2-199
D7XZK7_ECOLX/2-190
D7Y680_ECOLX/6-175
D7Y6T2_ECOLX/1-167
D7YAP2_ECOLX/4-189
D7YF72_ECOLX/2-199
D7YH57_ECOLX/2-190
D7YHZ8_ECOLX/1-148
D7YPM2_ECOLX/4-189
D7YQS1_ECOLX/6-175
D7YTH8_ECOLX/2-190
D7YUL1_ECOLX/6-175
D7YVI5_ECOLX/2-199
D7YYJ0_ECOLX/1-148
D7Z790_ECOLX/2-190
D7Z850_ECOLX/2-199
D7Z9A1_ECOLX/2-173
D7ZAM0_ECOLX/6-175
D7ZAP3_ECOLX/1-148
D7ZMV9_ECOLX/2-199
D7ZQI7_ECOLX/1-148
D7ZT20_ECOLX/4-189
D7ZX42_ECOLX/6-175
D7ZZ74_ECOLX/2-190
D8A1F0_ECOLX/6-175
D8A3G7_ECOLX/1-197
D8A7C3_ECOLX/2-190
D8ABQ5_ECOLX/2-199
D8ACH5_ECOLX/1-148
D8AIH3_ECOLX/6-175
D8AN04_ECOLX/1-148
D8AQT6_ECOLX/4-189
D8ASA2_ECOLX/2-199
D8ATH1_ECOLX/2-190
D8AWT0_ECOLX/2-199
D8B0F4_ECOLX/4-189
D8B492_ECOLX/6-175
D8B4F6_ECOLX/1-148
D8B880_ECOLX/2-190
D8BB79_ECOLX/2-199
D8BI31_ECOLX/1-148
D8BJA2_ECOLX/6-175
D8BMR0_ECOLX/2-190
D8BR07_ECOLX/2-199
D8BT41_ECOLX/2-190
D8BW34_ECOLX/5-174
D8BXL9_ECOLX/4-189
D8BXZ6_ECOLX/1-167
D8C9A8_ECOLX/2-199
D8CCZ3_ECOLX/2-190
D8CDR5_ECOLX/1-148
D8CJ37_ECOLX/6-175
D8D6P5_COMTE/3-189
D8D9L8_COMTE/1-200
D8DV87_PREBR/176-264
D8DYL8_PREBR/2-174
D8E4Q3_ECOLX/2-190
D8E5N8_ECOLX/1-148
D8E8B9_ECOLX/6-175
D8E9E0_ECOLX/2-199
D8EAG2_ECOLX/4-189
D8EGE0_ECOLX/6-175
D8EJ91_ECOLX/1-148
D8ELN3_ECOLX/4-189
D8ERR7_ECOLX/2-190
D8EUB5_ECOLX/2-199
D8EXK8_9DELT/2-206
D8FYI7_9CYAN/2-208
D8GDY8_LACCZ/1-167
D8GH12_LACCZ/2-193
D8GLZ9_CLOLD/2-208
D8GW31_BACAI/2-208
D8H1G6_BACAI/1-189
D8H4P8_BACAI/1-187
D8H4Y4_BACAI/2-205
D8H5S7_BACAI/2-170
D8H9B6_BACAI/24-227
D8HDR4_STAAF/26-229
D8HUZ6_AMYMU/5-155
D8HYE5_AMYMU/2-208
D8I1F9_AMYMU/6-203
D8I993_AMYMU/2-193
D8ISJ2_HERSS/1-200
D8IT67_HERSS/2-202
D8IVQ2_HERSS/2-173
D8IWR5_HERSS/1-200
D8IYC5_HERSS/2-201
D8J0C7_HERSS/1-201
D8JDD3_ACISD/1-210
D8JKD8_ACISD/2-215
D8JLN0_ACISD/2-175
D8JM36_ACISD/2-197
D8JM70_ACISD/6-192
D8JMD0_ACISD/2-190
D8JMP1_ACISD/1-170
D8JTI7_HYPDA/2-205
D8KEA4_LACLN/2-210
D8KFT5_LACLN/2-197
D8KG89_LACLN/15-229
D8ME39_LEUGT/1-177
D8MI03_LEUGT/3-189
D8MSK1_ERWBE/2-198
D8MX07_ERWBE/2-191
D8MXX1_ERWBE/5-176
D8MZV5_RALSO/1-200
D8N1V8_RALSO/1-202
D8N4K3_RALSO/4-173
D8NEE7_RALSO/1-202
D8NM32_RALSO/4-173
D8NWF8_RALSO/4-173
D8P3K2_RALSO/2-202
D8P5J6_RALSO/1-202
D8PJA0_9BACT/3-190
D8UNK3_9MICC/1-187
D8UNW8_9MICC/1-197
D8UPH8_9MICC/2-172
D8UPH9_9MICC/2-171
D8URT0_9MICC/1-177
D8UTM5_9MICC/12-212
D8VMM5_9ZZZZ/1-203
D9P8F2_ACTPL/1-190
D9PCF9_ACTPL/1-190
D9PVS9_METTM/1-195
D9QP44_BRESC/2-188
D9QW22_MYCMG/2-194
D9RCL3_STAAJ/2-172
D9RCX3_STAAJ/2-205
D9RIZ4_STAAK/2-205
D9SUZ7_CLOC7/2-211
D9SV59_CLOC7/1-189
D9T8T8_MICAI/2-201
D9UH08_9ACTO/2-192
D9UVZ3_9ACTO/3-219
D9V5F9_9ACTO/1-194
D9VA61_9ACTO/2-200
D9VW74_9ACTO/1-215
D9W3Y7_9ACTO/10-190
D9W425_9ACTO/2-195
D9W484_9ACTO/4-194
D9W6Y4_9ACTO/2-211
D9WG70_9ACTO/12-181
D9WU84_9ACTO/1-214
D9WXT4_STRVR/8-214
D9Y3I1_9BURK/3-189
D9Y481_9BURK/82-284
D9Y7R7_9BURK/1-187
E0DIJ0_9CORY/2-173
E0E9R8_ACTPL/1-190
E0EFQ5_ACTPL/1-190
E0ELU0_ACTPL/1-190
E0EZQ6_ACTPL/1-190
E0F5S9_ACTPL/1-190
E0FC64_ACTPL/1-190
E0FI24_ACTPL/1-190
E0FP62_ACTPL/1-190
E0G727_ENTFA/2-205
E0G9U1_ENTFA/2-205
E0GP63_ENTFA/2-205
E0GZN6_ENTFA/2-205
E0H3D3_ENTFA/2-205
E0HAT5_ENTFA/2-205
E0HSB4_9GAMM/2-196
E0HTH1_9GAMM/1-197
E0I680_9BACL/2-204
E0I8R7_9BACL/26-196
E0I9E9_9BACL/3-208
E0IAU1_9BACL/2-207
E0IDJ7_9BACL/1-191
E0IRN1_9GAMM/2-196
E0IT04_9GAMM/1-197
E0IVP9_ECOLW/2-199
E0IVX7_ECOLW/2-190
E0IYY0_ECOLW/1-167
E0IZE1_ECOLW/4-189
E0J023_ECOLW/5-174
E0J991_RHIME/1-219
E0JBQ6_RHIME/1-193
E0JLA0_RHIME/16-193
E0JQK5_RHIME/1-199
E0JRL1_RHIME/1-104
E0K212_RHIME/1-219
E0K5T5_RHIME/16-193
E0K6B0_RHIME/1-193
E0KA13_RHIME/1-104
E0KAL2_RHIME/1-199
E0KFX1_STRVO/2-185
E0KVN4_STRVO/4-218
E0KZG0_STRVO/2-211
E0L1V0_STRVO/2-171
E0L365_STRVO/2-203
E0LP99_SPHCR/1-203
E0LTB1_9ENTR/1-191
E0LVG8_9ENTR/2-197
E0LYA3_9ENTR/2-191
E0M0K1_9ENTR/5-174
E0MIS5_9RHOB/2-213
E0NB59_NEIME/1-101
E0ND50_NEIME/9-95
E0NDN0_PEDAC/2-189
E0NGS1_PEDAC/1-164
E0P6L0_STAAU/26-229
E0PCG6_STREI/3-175
E0PH91_STRGY/7-192
E0PIT8_STRGY/8-180
E0PIU0_STRGY/2-176
E0PJT6_STRGY/15-221
E0PRM2_STRMT/1-204
E0Q7L1_9BIFI/1-169
E0QDI7_CAMCO/2-191
E0QDJ9_CAMCO/1-115
E0QIZ0_9FIRM/1-168
E0QYL3_ECOLX/2-199
E0R3H2_ECOLX/1-167
E0R660_ECOLX/5-174
E0R7A3_ECOLX/2-190
E0RF08_PAEP6/1-182
E0RFK8_PAEP6/1-189
E0RG42_PAEP6/1-185
E0RI06_PAEP6/3-206
E0RKJ3_PAEP6/1-180
E0RKP0_PAEP6/1-170
E0RKS3_PAEP6/3-189
E0S2W1_BUTPB/5-189
E0SCR8_DICD3/1-202
E0SF72_DICD3/2-199
E0SI57_DICD3/2-192
E0SIZ8_DICD3/6-175
E0SM60_DICD3/1-202
E0T949_EDWTF/2-191
E0T9X7_EDWTF/5-175
E0TLK0_MYCHH/1-194
E0TLK1_MYCHH/1-191
E0TYZ3_BACPZ/2-205
E0U260_BACPZ/2-208
E0U502_BACPZ/1-171
E0WUF6_9ENTR/20-190
E1BVW5_CHICK/4-212
E1BYW3_CHICK/4-106
E1CV01_VIBPA/4-174
E1CWP1_VIBPA/9-177
E1D3C2_VIBPA/2-193
E1D7Q1_VIBPA/38-203
E1D8P4_VIBPA/9-177
E1DC04_VIBPA/2-193
E1DF32_VIBPA/4-174
E1DHY8_VIBPA/9-177
E1DNF6_VIBPA/2-193
E1DV64_VIBPA/4-174
E1DXY5_LACRE/4-165
E1E4D3_STAAU/26-229
E1E4R1_STAAU/2-172
E1E9S8_VIBPA/9-177
E1EAL5_VIBPA/2-193
E1EFJ3_VIBPA/4-174
E1ERK7_ENTFA/2-205
E1EXL9_GIAIA/1-162
E1F4I4_GIAIA/1-163
E1F4I5_GIAIA/21-182
E1HGY1_ECOLX/2-190
E1HMT6_ECOLX/6-175
E1HPC2_ECOLX/4-189
E1HRC8_ECOLX/2-199
E1HUR0_ECOLX/1-148
E1HX51_ECOLX/2-190
E1HXK8_ECOLX/4-189
E1I0B2_ECOLX/2-199
E1I6N8_ECOLX/6-175
E1I7Y0_ECOLX/1-148
E1IKW8_ECOLX/2-109
E1IKW9_ECOLX/1-71
E1INT5_ECOLX/6-175
E1IQQ7_ECOLX/4-189
E1ISU3_ECOLX/1-148
E1IVX4_ECOLX/2-199
E1J0X0_ECOLX/2-190
E1J1P9_ECOLX/4-141
E1J1Q0_ECOLX/6-49
E1J2G7_ECOLX/4-189
E1J9D2_ECOLX/2-199
E1J9Q7_ECOLX/1-148
E1JW52_DESFR/1-191
E1K873_9FIRM/1-105
E1KA13_9FIRM/2-198
E1KEE2_9FIRM/2-209
E1KFL8_9FIRM/3-101
E1L7L6_9FIRM/1-184
E1MAF7_9STRE/1-207
E1MM41_9GAMM/2-199
E1NA58_9BIFI/1-169
E1P104_NEILA/1-187
E1P8H7_ECOAB/2-199
E1PDB1_ECOAB/2-190
E1PHF9_ECOAB/5-174
E1PIH2_ECOAB/1-167
E1PMQ0_CAMJM/2-191
E1PT14_MYCFJ/4-195
E1PVV1_HELPT/2-188
E1PZ90_HELPM/2-188
E1Q6C4_HELPP/2-188
E1QB03_HELPC/2-188
E1QCL2_MYCPB/2-193
E1QEB8_DESB2/1-191
E1QLE1_DESB2/1-184
E1RXM8_ECOUM/2-190
E1S359_ECOUM/2-199
E1S4I5_ECOUM/1-167
E1S500_ECOUM/5-174
E1S8D9_HELP9/2-188
E1SE43_PANVC/2-197
E1SEB2_PANVC/2-191
E1SGA4_PANVC/5-174
E1SPU1_FERBD/1-168
E1SQH0_FERBD/1-192
E1SRE5_FERBD/7-177
E1SU87_FERBD/2-200
E1T8J9_BURSG/1-203
E1T9Q3_BURSG/1-194
E1TA60_BURSG/2-198
E1TDW8_BURSG/1-216
E1TFY4_BURSG/2-207
E1TIR4_BURSG/2-201
E1TLZ4_LACPS/2-206
E1TQ87_LACPS/2-210
E1U965_LISML/2-187
E1UDX8_LISML/2-205
E1UEE3_LISML/2-208
E1UM20_BACAS/2-210
E1UNT2_BACAS/1-191
E1UQL6_BACAS/13-219
E1US29_BACAS/4-174
E1UV87_BACAS/2-205
E1V7E1_HALED/2-217
E1V995_HALED/3-196
E1W595_HAEP3/1-187
E1W5Z2_HAEP3/1-190
E1W6N5_HAEP3/1-194
E1W7V8_SALTS/1-167
E1WBX3_SALTS/2-198
E1WHW7_SALTS/2-191
E1WIN5_SALTS/5-174
E1WY39_BACMS/7-192
E1X7J9_HAEI1/2-191
E1X812_HAEI1/1-194
E1XAU9_HAEI1/1-189
E2CBM5_9RHOB/2-193
E2CKI0_9RHOB/6-197
E2JRX4_ECO57/1-167
E2JVB1_ECO57/6-175
E2K155_ECO57/2-190
E2K4K9_ECO57/2-199
E2K6L7_ECO57/1-167
E2K8X3_ECO57/6-175
E2KCR8_ECO57/2-190
E2KEU8_ECO57/2-199
E2KLC4_ECO57/6-175
E2KRJ6_ECO57/2-199
E2KUI6_ECO57/1-167
E2KV76_ECO57/2-190
E2MD59_PSESM/16-202
E2MI09_PSESM/1-199
E2MJ35_PSESM/1-204
E2MNY0_FRANO/2-190
E2NI06_9BACE/2-175
E2NKD3_9BACE/6-172
E2NRE5_9FIRM/9-133
E2P0H4_PASHA/1-189
E2PBL7_PASHA/1-73
E2PBL8_PASHA/1-115
E2QE48_ECOLX/2-190
E2QLX0_ECOLX/2-199
E2RU72_GIAIC/1-162
E2SSZ8_9RALS/1-202
E2STK8_9RALS/12-98
E2STM4_9RALS/2-201
E2SUW9_9RALS/2-211
E2SXS1_9RALS/4-174
E2WQI4_ECOLX/1-167
E2WSV9_ECOLX/4-189
E2WUU6_ECOLX/1-178
E2WX48_ECOLX/1-112
E2WYD8_ECOLX/1-71
E2X7B2_SHIDY/2-190
E2X8D2_SHIDY/5-174
E2XCZ9_SHIDY/1-148
E2XGF0_SHIDY/2-199
E2XRE8_PSEFL/1-191
E2XSY9_PSEFL/1-199
E2XW83_PSEFL/2-198
E2XY12_PSEFL/2-190
E2XYT3_PSEFL/22-207
E2Y8H7_ENTFA/2-205
E2YEY1_ENTFA/2-205
E2YP97_ENTFA/2-205
E2YS34_ENTFA/2-205
E2Z364_ENTFA/2-205
E2ZBI1_9FIRM/2-177
E2ZP91_PSEAE/2-209
E2ZPL0_PSEAE/17-204
E2ZQX5_PSEAE/1-191
E2ZUE3_PSEAE/2-191
E2ZWW5_PSEAE/2-199
E3A0S5_PSEAE/1-211
E3A488_PSEAE/1-199
E3AMK9_9SPHI/4-196
E3ATJ4_9SPHI/2-198
E3BP45_9VIBR/9-177
E3C9G1_9LACO/2-225
E3CBA9_STRPA/1-204
E3CEW3_STRPA/1-184
E3CL82_STRDO/1-181
E3CLK7_STRDO/1-171
E3CUD2_9BACT/1-188
E3D2Q0_NEIM7/1-189
E3D6D3_NEIM7/3-152
E3DGF3_ERWSE/9-206
E3DIL5_ERWSE/5-174
E3DTD8_BACA1/2-205
E3DV82_BACA1/2-208
E3DXJ8_BACA1/1-170
E3E5P3_PAEPS/3-189
E3EB33_PAEPS/1-172
E3EBF1_PAEPS/1-182
E3EFU8_PAEPS/2-173
E3EG85_PAEPS/2-211
E3EI01_PAEPS/1-170
E3EI50_PAEPS/1-185
E3EIX9_PAEPS/1-189
E3EJ65_PAEPS/2-205
E3EQY6_BIFBS/3-192
E3F257_KETVY/1-191
E3F2J2_KETVY/1-190
E3G3C6_ENTCS/2-188
E3G8T9_ENTCS/2-198
E3G9Z1_ENTCS/1-167
E3GBL9_ENTCS/1-216
E3GBU5_ENTCS/5-174
E3GL52_EUBLK/2-196
E3GTA8_HAEI2/1-189
E3GUG7_HAEI2/2-191
E3GUY4_HAEI2/1-194
E3H0L1_ROTDC/1-177
E3H0S3_ROTDC/21-217
E3H206_ROTDC/4-174
E3H207_ROTDC/2-170
E3H2L3_ROTDC/1-188
E3H462_ROTDC/1-201
E3HFF6_ACHXA/1-199
E3HFS8_ACHXA/1-199
E3HH99_ACHXA/1-188
E3HL17_ACHXA/8-187
E3HWH0_ACHXA/1-187
E3ICG0_GEOS0/2-208
E3ID14_GEOS0/1-189
E3ILB4_DESVR/2-206
E3IQ12_DESVR/2-194
E3IQT7_DESVR/2-193
E3J1I2_FRASU/2-193
E3NTC2_CAERE/1-208
E3NWV5_CAERE/14-213
E3PCA0_ECOH1/1-167
E3PIS2_ECOH1/4-189
E3PJE9_ECOH1/2-190
E3PLF9_ECOH1/6-175
E3PLR3_ECOH1/2-199
E3TE47_ICTPU/4-212
E3XLA6_ECOLX/1-148
E3XT14_ECOLX/5-174
E3XTS8_ECOLX/2-190
E3XVQ5_ECOLX/2-199
E3XZ23_SHIFL/1-179
E3Y543_SHIFL/4-76
E3Y6D9_SHIFL/2-190
E3Y8E2_SHIFL/5-174
E3YAJ8_SHIFL/1-167
E3YE23_LISMO/2-208
E3YHA7_LISMO/2-187
E3YI95_LISMO/2-204
E3YMT0_9LIST/2-205
E3YN95_9LIST/2-208
E3YR76_9LIST/1-172
E3YR81_9LIST/2-187
E3YS40_9LIST/2-205
E3YWH1_LISIN/2-205
E3YX05_LISIN/2-208
E3Z061_LISIN/1-173
E3Z066_LISIN/2-187
E3Z5A9_LISIN/2-205
E3Z5N9_LISIN/2-208
E3Z8E6_LISIN/1-171
E3Z8E8_LISIN/1-182
E3Z8M4_LISIN/1-172
E3Z8N2_LISIN/2-111
E3ZDP9_LISIV/2-205
E3ZE85_LISIV/2-207
E3ZNC1_LISSE/2-208
E3ZPC2_LISSE/1-184
E3ZWP8_LISSE/2-205
E3ZX73_LISSE/2-208
E4I732_ENTFC/19-220
E4I9S8_ENTFC/1-163
E4IEF4_ENTFC/1-163
E4IFV2_ENTFC/19-220
E4IN58_ENTFC/1-163
E4IQE0_ENTFC/19-220
E4IVE1_ENTFC/1-163
E4J0J1_ENTFC/19-220
E4J629_ENTFC/1-163
E4J6L9_ENTFC/19-220
E4JEY4_ENTFC/1-163
E4JK41_ENTFC/19-220
E4K8U0_9FIRM/2-198
E4KMV3_9LACT/1-174
E4KT65_9PORP/4-173
E4LGJ5_9FIRM/1-178
E4LGP4_9FIRM/2-175
E4MKC2_9FIRM/1-189
E4MPA3_CAPOC/1-174
E4MPA5_CAPOC/2-192
E4MPB2_CAPOC/1-173
E4MS40_CAPOC/1-173
E4N952_KITSK/1-199
E4NJV3_KITSK/1-216
E4NXA3_BIFBP/3-192
E4P358_ECO8N/1-167
E4P4B3_ECO8N/2-199
E4P8V1_ECO8N/2-190
E4PC37_ECO8N/5-174
E4PKA5_MARAH/4-217
E4PN00_MARAH/2-194
E4PT02_MYCLG/2-199
E4PZR2_MYCBG/5-193
E4QD00_CALH1/2-198
E4QKQ8_METS6/1-198
E4QM81_METS6/3-173
E4QNS2_METS6/1-201
E4QTB2_MYCH1/2-193
E4QTB3_MYCH1/1-108
E4QUF3_HAEI6/2-191
E4QUJ7_HAEI6/1-194
E4QY39_HAEI6/1-189
E4R3Y0_BIFLM/1-172
E4R5F6_PSEPB/2-191
E4R6L6_PSEPB/1-189
E4R9W0_PSEPB/2-199
E4RH82_PSEPB/1-199
E4RHW5_PSEPB/1-211
E4RI11_PSEPB/4-191
E4RQ50_LEAB4/1-192
E4RZD1_LEAB4/1-176
E4SFS2_CALK2/2-198
E4TE41_RIEAD/6-175
E4TU27_MARTH/4-190
E4U1B0_SULKY/2-193
E4U3F9_SULKY/2-172
E4VA47_BIFBI/3-192
E4VIE9_9HELI/1-191
E4VIU5_9HELI/1-136
E4WIG2_RHOE1/2-163
E4ZF68_NEIL0/1-187
E5AQ11_BURRH/2-197
E5B5G5_ERWAM/2-199
E5B9Z2_ERWAM/5-174
E5BY28_9FUSO/1-136
E5CFQ1_9BACE/6-172
E5CUF8_9STAP/2-205
E5CUW1_9STAP/2-182
E5QPZ7_LISSE/2-205
E5QUA6_STAAH/26-229
E5R6F7_STAAG/2-205
E5TD70_STAAU/2-205
E5TJ48_STAAU/2-205
E5TQK2_STAAU/2-150
E5TUG5_STAAU/2-205
E5U1D5_ALCXX/8-186
E5U7D9_ALCXX/1-191
E5UDD8_ALCXX/1-198
E5UDM0_ALCXX/1-203
E5UE64_ALCXX/1-200
E5UIW7_NEIMU/1-187
E5V3E8_9BACL/1-203
E5VC77_9BACE/6-173
E5VY20_9FIRM/2-191
E5W1D5_9BACI/2-205
E5W1N2_9BACI/8-182
E5W5M4_9BACI/1-188
E5W876_9BACI/2-208
E5W8E1_9BACI/1-170
E5WB59_9BACI/2-177
E5WFM0_9BACI/1-176
E5WMH3_9BACI/2-208
E5X2X7_9BACE/6-172
E5X9K8_9ACTN/1-192
E5X9S5_9ACTN/1-185
E5XY07_9BIFI/1-172
E5YCG3_9ENTR/2-173
E5YF77_9ENTR/2-198
E5YG03_9ENTR/2-191
E5YJ16_9ENTR/1-169
E5YL93_9ENTR/1-216
E5YLX8_9ENTR/5-174
E5YNW2_9BACL/2-191
E5YQT8_9BACL/4-99
E5YQY1_9BACL/1-171
E5YSY6_9BACL/1-106
E5YXA8_9BACL/1-176
E5YZI9_9BACL/2-204
E5Z4S6_9BACL/2-208
E5Z840_CAMJE/2-191
E5ZDI5_CAMJE/2-191
E5ZLH7_CAMJE/2-191
E5ZMD0_ECOLX/2-199
E5ZQ08_ECOLX/2-190
E5ZXV0_ECOLX/6-175
E6A0B6_ECOLX/1-167
E6A3C4_ECOLX/2-190
E6A817_ECOLX/1-148
E6AD00_ECOLX/6-175
E6AFL2_ECOLX/2-199
E6APB6_ECOLX/2-199
E6APJ0_ECOLX/1-148
E6ARH8_ECOLX/2-190
E6AWQ1_ECOLX/6-175
E6AYA2_ECOLX/2-199
E6AZE8_ECOLX/4-189
E6B0E2_ECOLX/5-174
E6B4R6_ECOLX/2-190
E6B7S2_ECOLX/1-148
E6BCR0_ECOLX/4-189
E6BF56_ECOLX/2-190
E6BIA1_ECOLX/6-175
E6BJ48_ECOLX/1-148
E6BQA2_ECOLX/2-199
E6EM29_ENTFA/2-205
E6EUV4_ENTFA/2-205
E6FAJ8_ENTFA/2-205
E6FC04_ENTFA/2-205
E6FNR3_ENTFA/2-205
E6FXS5_ENTFA/2-205
E6G408_ENTFA/2-205
E6GDY2_ENTFA/2-205
E6GK82_ENTFA/2-205
E6GQJ3_ENTFA/2-205
E6GZX9_ENTFA/2-205
E6HCN3_ENTFA/2-205
E6HQD5_ENTFA/2-205
E6HTS2_ENTFA/2-205
E6I3W2_ENTFA/2-205
E6I8K3_ENTFA/2-205
E6IIC3_ENTFA/2-205
E6IWU3_ENTFA/2-205
E6IZA3_STRAP/1-176
E6J1G1_STRAP/1-187
E6JGT1_RIEAN/6-175
E6JZP0_PARDN/1-193
E6K2K3_PARDN/1-198
E6KAN5_9BACT/1-173
E6KQV1_9ACTO/1-185
E6KUY5_9ACTO/2-173
E6KVL5_9PAST/1-187
E6KXD7_9PAST/2-139
E6KY66_9PAST/1-193
E6L0W6_9PROT/2-171
E6L581_9PROT/6-177
E6L599_9PROT/2-191
E6LBX3_CAMUP/3-192
E6LCS3_9ENTE/1-97
E6LDB0_9ENTE/2-202
E6LHD1_9ENTE/1-170
E6LLM0_9FIRM/1-185
E6MB72_STALU/25-228
E6MBX6_STALU/2-181
E6MV05_NEIMH/1-189
E6MYU7_NEIMH/3-152
E6NDW7_HELPI/2-188
E6NJ41_HELPK/2-188
E6NPB3_HELPL/2-188
E6NRG2_HELPQ/2-188
E6NZA6_ECOD1/6-175
E6PFH9_9ZZZZ/7-192
E6Q4Q5_9ZZZZ/2-170
E6RUU0_CAMJS/2-191
E6S005_CAMJC/2-191
E6S218_HELPF/2-188
E6SQN2_BACT6/46-210
E6T1V9_SHEB6/2-196
E6TZD0_BACCJ/2-205
E6U0Q2_BACCJ/1-192
E6U8L9_ETHHY/2-210
E6UAH5_RUMA7/1-167
E6UNK6_CLOTL/1-190
E6UXL8_VARPD/1-196
E6V1Z7_VARPD/1-216
E6V2R9_VARPD/1-201
E6V383_VARPD/16-184
E6V4Q4_VARPD/17-215
E6V704_VARPD/1-188
E6V8E3_VARPD/1-191
E6V931_VARPD/3-218
E6VG05_RHOPX/1-216
E6VII6_RHOPX/4-196
E6VXY3_DESAO/2-201
E6VYE6_DESAO/1-190
E6W1M8_DESIS/3-191
E6W7H9_PANSA/1-216
E6W8W1_PANSA/1-204
E6WD45_PANSA/2-191
E6WDN0_PANSA/2-197
E6WGW1_PANSA/5-175
E6WLD1_PANSA/1-172
E6WNV1_PANSA/1-215
E6WTQ7_PSEUU/1-188
E6XRS9_SHEP2/2-196
E7A4P9_HAEIF/1-194
E7A6L3_HAEIF/1-189
E7A984_HELFC/1-189
E7ABD7_HELFC/1-170
E7AEJ6_HAEIF/1-131
E7AH96_HAEIF/2-191
E7AHE0_HAEIF/1-194
E7AZP6_YERE1/2-191
E7B7Z2_YERE1/6-176
E7B8G1_YERE1/2-198
E7BEB4_NEIMW/1-189
E7BH20_NEIMW/3-152
E7G079_9HELI/7-171
E7G123_9HELI/1-72
E7G2W4_9HELI/16-183
E7G5A9_9HELI/2-171
E7GLK2_CLOSY/21-216
E7GUL4_CLOSY/1-163
E7GYE1_STRAP/1-187
E7GZ82_STRAP/1-175
E7H0D1_9BURK/93-238
E7H0F6_9BURK/2-172
E7H127_9BURK/72-282
E7H298_9BURK/1-187
E7H7M2_ECOLX/1-167
E7H8W4_ECOLX/2-199
E7H9G4_ECOLX/4-189
E7HG92_ECOLX/2-190
E7HH75_ECOLX/1-155
E7HNT2_ECOLX/2-199
E7HQ38_ECOLX/2-190
E7HQZ0_ECOLX/5-174
E7HYH4_ECOLX/1-167
E7HZM1_ECOLX/4-189
E7I4Z3_ECOLX/1-126
E7I6M9_ECOLX/5-174
E7I9A2_ECOLX/2-190
E7IAM0_ECOLX/1-179
E7IEC1_ECOLX/1-148
E7IQ09_ECOLX/5-89
E7IQ10_ECOLX/1-67
E7IQQ7_ECOLX/2-190
E7ISI5_ECOLX/2-199
E7IY78_ECOLX/1-167
E7J1X2_ECOLX/2-199
E7J3E7_ECOLX/4-189
E7J8S4_ECOLX/2-190
E7J9U0_ECOLX/5-174
E7JCV0_ECOLX/1-167
E7JHQ0_ECOLX/1-148
E7JKP3_ECOLX/5-174
E7JMI5_ECOLX/2-190
E7JR15_ECOLX/2-199
E7JRC7_ECOLX/12-114
E7JT68_SHISO/2-199
E7JXJ1_SHISO/9-120
E7K355_SHISO/1-148
E7K3Z3_SHISO/1-172
E7K5W3_SHISO/1-112
E7M3V0_9BACL/2-205
E7MIY4_STAAU/26-229
E7MJC8_STAAU/1-142
E7MQT3_9FIRM/1-186
E7MRY1_STAAU/26-229
E7MXF5_STAAU/1-142
E7N2R1_9FIRM/2-175
E7N5A6_9FIRM/1-178
E7N798_9ACTO/12-201
E7N7T8_9ACTO/1-171
E7N7U0_9ACTO/260-430
E7P022_PSESG/2-191
E7P4G7_PSESG/1-199
E7P8D7_PSESG/16-201
E7PIF5_PSESG/2-191
E7PN80_PSESG/1-199
E7PSC3_PSESG/16-201
E7RK13_9BACL/2-204
E7RN23_9BACT/2-177
E7RUP0_9BURK/1-203
E7RUP6_9BURK/2-190
E7RWZ7_9BURK/1-170
E7RZR1_9BURK/1-192
E7S6G2_STRAG/1-208
E7SB04_9STRE/1-204
E7SGY1_SHIDY/2-190
E7SR36_SHIDY/1-103
E7SR93_SHIDY/6-175
E7STN7_SHIBO/4-189
E7SWH2_SHIBO/2-190
E7T0A4_SHIBO/1-148
E7T4D3_SHIBO/15-212
E7T512_SHIBO/1-138
E7TBV5_SHIFL/2-199
E7TG69_SHIFL/2-190
E7TGE2_SHIFL/6-175
E7TH25_SHIFL/4-189
E7TJM1_SHIFL/1-148
E7TQW9_ECO57/1-167
E7TS24_ECO57/6-175
E7TU46_ECO57/2-199
E7TXM1_ECO57/2-190
E7U109_ECOLX/1-148
E7U1A3_ECOLX/6-175
E7U5R2_ECOLX/2-199
E7U7D8_ECOLX/2-190
E7UE22_ECOLX/4-189
E7UEP1_ECOLX/2-190
E7UIY7_ECOLX/1-167
E7ULM7_ECOLX/5-174
E7UMG1_ECOLX/2-199
E7USB7_SALTY/5-174
E7UUU0_SALTY/2-191
E7UYU9_SALTY/2-198
E7V4Z7_SALTY/1-167
E7V7S6_SALMO/1-167
E7VAT0_SALMO/2-198
E7VDQ8_SALMO/5-174
E7VF14_SALMO/2-191
E7VIQ5_SALMO/2-191
E7VJI6_SALMO/1-167
E7VMN8_SALMO/2-198
E7VS93_SALMO/5-174
E7VZ64_SALMO/2-191
E7W001_SALMO/1-167
E7W228_SALMO/2-198
E7W2Y9_SALMO/5-174
E7W9U8_SALMO/2-198
E7WAZ8_SALMO/2-191
E7WC37_SALMO/1-167
E7WER8_SALMO/5-174
E7WGV2_SALMO/2-198
E7WKC4_SALMO/2-191
E7WPB4_SALMO/5-174
E7WRZ4_SALMO/1-167
E7WVV0_SALMO/2-198
E7WXN2_SALMO/1-167
E7X0F8_SALMO/2-191
E7X447_SALMO/5-174
E7X479_SALMO/2-191
E7X4Z7_SALMO/5-174
E7XB05_SALMO/2-198
E7XC63_SALMO/1-167
E7XG58_SALMO/5-174
E7XGB0_SALMO/1-167
E7XGN4_SALMO/2-191
E7XMU6_SALMO/2-198
E7XV44_SALMO/2-198
E7XXA8_SALMO/5-174
E7Y3L1_SALMO/2-191
E7Y4N9_SALMO/1-167
E7Y5Z8_SALMO/1-167
E7YBE1_SALMO/5-174
E7YCW4_SALMO/2-198
E7YDM9_SALMO/2-191
E7YI86_SALMO/2-198
E7YN35_SALMO/5-174
E7YSA0_SALMO/2-191
E7YT82_SALMO/1-167
E7YVS2_SALMO/2-198
E7YZR7_SALMO/2-191
E7Z0G2_SALMO/1-167
E7Z3C0_SALMO/5-174
E7Z8T5_SALMO/2-191
E7Z9V3_SALMO/5-174
E7ZC01_SALMO/2-198
E7ZH43_SALMO/1-167
E7ZMG4_SALMO/2-191
E7ZPR8_SALMO/1-167
E7ZR18_SALMO/2-198
E7ZSG7_SALMO/5-174
E7ZWI1_SALMO/5-174
E7ZYJ9_SALMO/2-191
E7ZZ35_SALMO/2-198
E8A1W6_SALMO/1-167
E8ACF2_SALMO/2-191
E8AEN7_SALMO/2-198
E8AGI4_SALMO/1-167
E8AHD7_SALMO/5-174
E8AHK0_SALMO/5-174
E8AI56_SALMO/2-191
E8ALX2_SALMO/1-167
E8AP95_SALMO/2-198
E8AVP0_SALMO/2-191
E8AXB7_SALMO/1-167
E8AZC2_SALMO/2-198
E8B2Q5_SALMO/5-174
E8B7W5_SALMO/5-174
E8B8A5_SALMO/1-167
E8B9G6_SALMO/2-191
E8BAC9_SALMO/2-198
E8BKF8_SALMO/5-174
E8BL03_SALMO/2-198
E8BQV2_SALMO/2-191
E8BV66_SALMO/1-167
E8BWY9_SALMO/1-167
E8BX77_SALMO/5-174
E8C0M9_SALMO/2-191
E8C6M2_SALMO/2-198
E8CCC0_SALMO/2-191
E8CDP4_SALMO/1-167
E8CIP9_SALMO/2-198
E8CJ63_SALMO/5-174
E8CPH2_SALMO/2-198
E8CRS8_SALMO/1-167
E8CV38_SALMO/5-174
E8CVS5_SALMO/2-191
E8CZ94_SALMO/2-198
E8D050_SALMO/2-191
E8D098_SALMO/1-167
E8D2B2_SALMO/5-174
E8DCK2_SALMO/2-161
E8DG94_SALMO/1-167
E8DI46_SALMO/5-174
E8DLC7_SALMO/2-191
E8DPF2_SALMO/2-198
E8DTA1_SALMO/2-191
E8DWW5_SALMO/1-167
E8DXL6_SALMO/5-174
E8E081_SALMO/1-167
E8E4V5_SALMO/2-191
E8E5Q3_SALMO/2-198
E8E8Q1_SALMO/5-174
E8ECN5_SALMO/1-167
E8EFF2_SALMO/2-191
E8EIB1_SALMO/2-198
E8EL10_SALMO/5-174
E8EPC0_SALMO/2-191
E8ES22_SALMO/5-174
E8ESI8_SALMO/2-198
E8EW44_SALMO/1-167
E8EZS8_SALMO/5-174
E8F0L3_SALMO/1-167
E8F1Y6_SALMO/2-198
E8F6M0_SALMO/2-191
E8FAF5_SALMO/5-174
E8FD63_SALMO/2-198
E8FEE6_SALMO/2-191
E8FH09_SALMO/1-167
E8FPW8_SALMO/2-198
E8FTM4_SALMO/5-174
E8FV37_SALMO/1-167
E8FW02_SALMO/2-191
E8G1D2_SALMO/5-174
E8G3Y3_SALMO/2-191
E8G7A4_SALMO/1-167
E8GA94_SALMO/2-198
E8GEN4_SALMO/2-191
E8GGP2_SALMO/2-198
E8GK29_SALMO/1-167
E8GMU7_SALMO/5-174
E8GRZ6_SALMO/1-167
E8GTN0_SALMO/2-198
E8GYU6_SALMO/2-191
E8H0W1_SALMO/5-174
E8H1V3_ECO57/1-167
E8H6L2_ECO57/2-190
E8H7P0_ECO57/5-174
E8HEY8_ECO57/2-199
E8HFL6_ECOLX/1-167
E8HKG2_ECOLX/2-190
E8HLP5_ECOLX/5-174
E8HTT0_ECOLX/2-199
E8HUF4_ECOLX/1-167
E8I030_ECOLX/2-190
E8I0B3_ECOLX/5-174
E8I7N0_ECOLX/2-199
E8I881_ECOLX/1-167
E8ID85_ECOLX/2-190
E8IEG3_ECOLX/5-174
E8IL31_ECOLX/2-199
E8IM60_ECOLX/1-167
E8IRI6_ECOLX/2-190
E8ISD2_ECOLX/5-174
E8IZ72_ECOLX/2-199
E8J125_ECO57/1-167
E8J631_ECO57/2-190
E8J7E9_ECO57/5-174
E8JE72_ECO57/2-199
E8JJH7_9ACTO/1-184
E8JMB5_STREI/6-178
E8JZN0_9STRE/1-207
E8K543_STRPA/1-205
E8KB95_9STRE/1-206
E8KKP5_9PAST/1-190
E8KL44_STRSA/2-192
E8KMJ2_STRSA/1-185
E8LI16_9GAMM/4-189
E8LMR2_9GAMM/2-171
E8LRC8_9VIBR/9-177
E8LT67_9VIBR/2-194
E8LTY3_9VIBR/4-174
E8M0S5_9VIBR/9-177
E8M210_9VIBR/4-174
E8M6K9_9VIBR/2-194
E8MBL5_9VIBR/2-177
E8MEQ2_BIFL2/1-172
E8MVB4_BIFL1/1-172
E8NHZ7_SALET/1-167
E8NL20_SALET/2-191
E8NNL2_SALET/2-198
E8NSL0_SALET/5-174
E8NWZ3_YERPH/2-198
E8P1Z6_YERPH/2-192
E8P3Q5_YERPH/5-175
E8PAZ3_ACIB1/1-171
E8PB93_ACIB1/1-210
E8PBP1_ACIB1/4-199
E8PEF0_ACIB1/2-190
E8PEZ3_ACIB1/1-201
E8PF66_ACIB1/2-176
E8QG24_HELP7/2-188
E8QLU3_HELP4/2-188
E8QPC2_HELPR/2-188
E8QVX6_HELPW/2-188
E8RJD8_9DELT/1-197
E8RUW9_9CAUL/2-201
E8RXA6_MICSL/2-201
E8SGX2_STAPH/2-205
E8SRC3_NEIGO/1-189
E8SYT3_GEOS2/2-208
E8TI66_MESCW/2-193
E8TI67_MESCW/1-192
E8TL54_MESCW/1-201
E8TPH3_MESCW/1-209
E8TQV1_ALIDB/1-202
E8U319_DEIML/2-205
E8UI54_MYCFM/4-196
E8UNX1_STREJ/2-200
E8UP25_STREJ/1-197
E8V819_TERSS/2-205
E8V8X0_BACST/2-205
E8VA34_BACST/2-208
E8VCM3_BACST/1-171
E8VMK8_VIBVU/4-174
E8VQ11_VIBVU/2-193
E8VSB9_VIBVU/12-180
E8WCW1_STRFA/2-196
E8WWN5_ACISM/2-196
E8X1X5_ACISM/2-198
E8X656_ACISM/2-199
E8XBA7_SALT4/2-191
E8XE03_SALT4/5-174
E8XGZ4_SALT4/1-167
E8XJX2_SALT4/2-198
E8XNX5_RAHSY/2-199
E8XQ41_RAHSY/1-216
E8XU28_RAHSY/1-169
E8XV75_RAHSY/5-174
E8XW72_RAHSY/2-173
E8XXT3_RAHSY/2-191
E8Y3M5_ECOKO/4-189
E8Y4T6_ECOKO/2-190
E8YAL4_ECOKO/2-199
E8YDP2_ECOKO/1-167
E8YDW7_ECOKO/5-174
E8YG15_9BURK/2-198
E8YNB1_9BURK/1-202
E8YT65_9BURK/1-218
E8YVK2_9BURK/1-200
E8YVM2_9BURK/1-127
E8ZNK9_CLOB0/1-186
E8ZXB7_SALET/1-167
E9A1N0_SALET/2-198
E9A3A2_SALET/2-173
E9A6F3_SALET/1-196
E9A6M9_SALET/2-191
E9A9B0_SALET/5-174
E9CQ26_9ENTR/5-174
E9DQI9_9STRE/1-185
E9FJX7_9STRE/1-204
E9KT95_STRKN/2-177
E9QEA9_DANRE/111-185
E9QEA9_DANRE/4-102
E9RQ43_LACRE/1-100
E9RR81_LACRE/4-165
E9S0D7_TREDE/2-175
E9S7C1_RUMAL/1-180
E9SKM7_CLOSY/21-216
E9SM46_CLOSY/1-163
E9T8I1_ECOLX/2-199
E9TES5_ECOLX/4-189
E9TFJ7_ECOLX/6-175
E9THA4_ECOLX/2-190
E9TIL2_ECOLX/1-148
E9TQQ8_ECOLX/2-199
E9TQX0_ECOLX/6-175
E9TYZ0_ECOLX/1-148
E9U006_ECOLX/2-190
E9U5T1_ECOLX/2-199
E9U749_ECOLX/6-175
E9UA71_ECOLX/1-148
E9UIS2_ECOLX/2-190
E9UL04_ECOLX/4-189
E9V328_9ACTO/1-190
E9V6K7_ECOLX/2-199
E9VAN4_ECOLX/2-190
E9VBT2_ECOLX/1-167
E9VDL8_ECOLX/6-175
E9VLG4_ECOLX/2-190
E9VNN5_ECOLX/2-199
E9VT69_ECOLX/1-167
E9VUY0_ECOLX/6-175
E9VYR8_ECOLX/2-190
E9W292_ECOLX/1-167
E9W4I2_ECOLX/2-199
E9W819_ECOLX/6-175
E9W8U6_ECOLX/4-189
E9WCV9_ECOLX/4-189
E9WEC4_ECOLX/2-199
E9WIK8_ECOLX/2-190
E9WKY2_ECOLX/1-167
E9WMJ1_ECOLX/5-174
E9WR78_ECOLX/4-189
E9WSL2_ECOLX/2-199
E9WTU4_ECOLX/2-190
E9WZC5_ECOLX/1-167
E9X0S3_ECOLX/6-175
E9X452_ECOLX/2-199
E9X5P1_ECOLX/4-189
E9X6Y8_ECOLX/2-190
E9X9P9_ECOLX/1-167
E9XDQ5_ECOLX/5-174
E9XGP6_ECOLX/2-190
E9XLH5_ECOLX/2-199
E9XN54_ECOLX/4-189
E9XQS7_ECOLX/1-167
E9XTG4_ECOLX/6-175
E9XX90_ECOLX/4-189
E9XYR0_ECOLX/2-199
E9Y2S1_ECOLX/2-190
E9Y582_ECOLX/1-167
E9Y6K2_ECOLX/5-174
E9Y9V1_ECOLX/2-151
E9YB65_ECOLX/4-189
E9YET1_ECOLX/2-190
E9YHQ5_ECOLX/1-167
E9YJQ0_ECOLX/5-174
E9YSC1_ECOLX/4-189
E9YUD5_ECOLX/2-190
E9YV81_ECOLX/6-175
E9YZ27_ECOLX/1-167
E9Z1G5_ECOLX/2-199
E9Z371_ESCFE/2-190
E9Z896_ESCFE/2-199
E9ZAN1_ESCFE/1-167
E9ZCD2_ESCFE/6-175
E9ZUT9_NEIME/3-152
E9ZWF0_NEIME/1-117
E9ZWF1_NEIME/2-94
F0A0F8_NEIME/3-152
F0A206_NEIME/1-189
F0A607_NEIME/3-152
F0A7G9_NEIME/1-189
F0ABN0_NEIME/3-152
F0ADB4_NEIME/1-189
F0AHC5_NEIME/11-183
F0AIX7_NEIME/1-189
F0AN84_NEIME/3-152
F0APQ2_NEIME/1-189
F0ATF7_NEIME/3-152
F0AVK7_NEIME/1-189
F0AZ42_NEIME/3-152
F0B0V3_NEIME/1-189
F0B4X2_NEIME/3-152
F0B6H3_NEIME/1-189
F0BC18_9XANT/4-190
F0BGL1_9XANT/1-193
F0BS36_9XANT/1-188
F0BTP3_9XANT/7-193
F0BXT2_9XANT/1-201
F0CAG9_9XANT/1-203
F0D3Z0_STAAU/2-205
F0DAH8_STAAU/2-205
F0E3F4_9PSED/2-199
F0E5P0_9PSED/2-191
F0EAB5_9PSED/1-199
F0EDN7_9PSED/1-200
F0EH98_ENTCA/1-205
F0EKZ8_ENTCA/2-202
F0EM64_ENTCA/6-165
F0ESR6_HAEPA/1-194
F0ET25_HAEPA/1-190
F0ETA9_HAEPA/1-187
F0EWY1_9NEIS/1-173
F0EY16_9NEIS/3-191
F0EYU1_9NEIS/2-201
F0F0T1_9NEIS/1-170
F0FBE0_STRSA/2-192
F0FGD6_STRSA/1-185
F0FMF5_STRSA/1-185
F0FMX6_STRSA/2-192
F0FQH4_STRSA/1-185
F0FUW4_STRSA/2-192
F0FXT0_9BURK/1-216
F0G8R1_9BURK/2-198
F0GEW6_9BURK/23-236
F0GJ97_9BURK/1-211
F0HBL5_9FIRM/2-191
F0HD42_9FIRM/2-210
F0HFT7_9FIRM/2-215
F0HL01_9ACTN/1-185
F0HL75_9ACTN/1-192
F0I3L0_STRSA/2-192
F0I525_STRSA/1-185
F0IAI5_STRSA/1-185
F0IBM8_STRSA/2-192
F0ICX5_9FLAO/1-173
F0IE33_9FLAO/21-211
F0IE40_9FLAO/1-174
F0IE44_9FLAO/1-173
F0IJ94_STRSA/1-185
F0IKG0_STRSA/2-192
F0IRK6_STRSA/2-192
F0IRX2_STRSA/1-185
F0JPT8_ESCFE/1-148
F0JQG3_ESCFE/2-190
F0JR36_ESCFE/2-199
F0JTJ9_ESCFE/6-175
F0K715_CLOAE/2-210
F0K827_CLOAE/1-151
F0K8B8_CLOAE/2-109
F0KA47_CLOAE/2-197
F0KCD3_CLOAE/1-191
F0KFG3_ACICP/2-189
F0KGN7_ACICP/2-173
F0KJM1_ACICP/1-171
F0KKC4_ACICP/2-197
F0KML5_ACICP/1-208
F0KN28_ACICP/3-219
F0KNL4_ACICP/1-201
F0KR28_YERE3/2-198
F0KUN7_YERE3/5-175
F0KX47_YERE3/2-191
F0L219_9RHIZ/2-202
F0LRL0_VIBFU/4-174
F0LS84_VIBFU/12-180
F0LUC1_VIBFU/2-194
F0M056_VIBFU/1-197
F0MEM8_NEIMG/1-189
F0MHF7_NEIMG/3-152
F0MP00_NEIMM/1-189
F0MSB5_NEIMM/3-152
F0MUT0_NEIMP/1-189
F0MWS0_NEIMP/3-152
F0N267_NEIMO/11-183
F0N574_NEIMO/1-189
F0N6J2_NEIMN/11-183
F0N9M0_NEIMN/1-189
F0P5P5_STAPE/2-205
F0PC48_ENTF6/2-205
F0PJ13_BACT0/24-227
F0PJX4_BACT0/1-189
F0PKW7_BACT0/1-169
F0PLC3_BACT0/2-180
F0PMK5_BACT0/2-208
F0PPQ4_BACT0/1-189
F0PW91_BACT0/2-205
F0Q2D0_ACIAP/1-202
F0Q3Z9_ACIAP/1-216
F0Q5X0_ACIAP/1-201
F0Q7W5_ACIAP/2-201
F0QAV8_ACIAP/1-192
F0QEL1_ACIBD/1-201
F0QFI1_ACIBD/1-210
F0QI85_ACIBD/2-190
F0QJ41_ACIBD/2-176
F0QKH9_ACIBD/1-171
F0QLE9_ACIBD/4-199
F0R1L2_BACSH/1-189
F0RBP1_CELLC/2-171
F0RSE7_SPHGB/5-155
F0SJ86_PLABD/2-208
F0SV69_SYNGF/1-185
F0T1X1_SYNGF/1-195
F0TKZ2_RIEAR/6-160
F0VV32_STRG2/7-192
F0VWG3_STRG2/3-175
F0VWG5_STRG2/2-176
F0VXH7_STRG2/1-207
F0Z4T9_9CLOT/1-188
F1M3C8_RAT/100-174
F1M3C8_RAT/4-102
F1MV93_BOVIN/6-214
F1PBZ4_CANFA/5-215
F1PN25_CANFA/41-253
F1PN28_CANFA/6-104
F1PQX9_CANFA/101-174
F1PQX9_CANFA/3-101
F1PSW7_CANFA/3-140
F1QLV5_DANRE/28-236
F1S395_PIG/4-212
F1TDR6_9CLOT/2-103
F1TER8_9CLOT/2-210
F1TJ59_COREQ/2-163
F1VYB7_9BURK/9-134
F1VYB8_9BURK/5-56
F1W330_9BURK/2-202
F1XJB4_ECO57/2-190
F1XKH6_ECO57/1-167
F1XTQ4_ECO57/2-199
F1XXA5_ECO57/6-175
F1Y0U8_ECO57/1-148
F1Y2K6_ECO57/6-175
F1Y7E1_ECO57/2-199
F1YCP9_ECO57/2-190
F1Z9U6_9SPHN/2-185
F1ZE70_ECOLX/1-167
F1ZMD9_ECOLX/2-190
F1ZN85_ECOLX/5-174
F1ZWS3_THEET/2-198
F2AJI5_RHIET/1-190
F2BAX5_9NEIS/1-172
F2BBD0_9NEIS/2-73
F2BDX1_9NEIS/1-170
F2BLN8_STRSA/1-185
F2BMC3_STRSA/2-192
F2BNS8_STRSA/1-185
F2BPW8_STRSA/2-192
F2BZI9_HAEAE/1-131
F2C214_HAEAE/2-191
F2C2D0_HAEAE/1-194
F2C9V7_STRSA/1-185
F2CAN9_STRSA/2-192
F2CFR6_STRSA/2-192
F2CHD7_STRSA/1-185
F2CIN5_STRSA/2-192
F2CPG4_STRSA/1-185
F2ENH6_PANAN/15-230
F2ERV7_PANAN/4-190
F2ESH8_PANAN/2-203
F2EUR5_PANAN/2-191
F2EV68_PANAN/2-197
F2EWF7_PANAN/13-182
F2F6B6_9BACL/2-204
F2FCW6_SALDU/1-167
F2FFR6_SALDU/2-198
F2FKJ3_SALDU/2-191
F2FNM3_SALDU/5-174
F2FVR6_SALGL/1-167
F2FWC9_SALGL/5-174
F2FWU8_SALGL/2-198
F2FZR3_SALGL/2-191
F2G8E7_ALTMD/14-184
F2G9Q0_ALTMD/2-197
F2H5Z1_BACTU/2-205
F2H7C6_BACTU/24-227
F2H9C3_BACTU/1-190
F2HAP6_BACTU/2-178
F2HB30_BACTU/2-170
F2HBT0_BACTU/2-208
F2HF44_BACTU/1-189
F2HIR9_LACLA/2-196
F2HPL0_LACLA/2-209
F2I2B9_9RICK/1-188
F2I8Z6_9LACT/6-168
F2IIJ5_9FLAO/3-190
F2IP18_VIBCH/9-177
F2IWC7_9PROT/1-183
F2IWC8_9PROT/1-177
F2J1F4_9PROT/5-198
F2J818_HELPY/2-188
F2JDS0_HELPY/2-188
F2JKH7_9FIRM/2-194
F2JLZ6_9FIRM/2-83
F2JU98_9GAMM/13-215
F2K138_9GAMM/2-197
F2K7W5_PSEBR/1-219
F2K7Z0_PSEBR/2-208
F2K8X5_PSEBR/2-199
F2KBN2_PSEBR/2-208
F2KBR1_PSEBR/2-188
F2KGD5_PSEBR/1-192
F2KHX4_PSEBR/1-199
F2KII4_PSEBR/1-170
F2KJC5_PSEBR/5-204
F2L7F8_BURGA/2-199
F2LFG4_BURGA/1-201
F2LKJ6_BURGA/2-220
F2LPH9_BURGA/2-201
F2LQS1_BURGA/1-200
F2M3P3_LACAM/2-116
F2M5P2_LACCA/2-193
F2M7S0_LACCA/1-167
F2MCP4_LACCA/4-194
F2MEM8_LACCA/2-193
F2MGB4_LACCA/1-167
F2ML89_LACCA/4-194
F2MTP6_ENTFA/2-205
F2MYR8_PSEST/1-219
F2N040_PSEST/2-217
F2N9V6_9ACTN/4-186
F2NJL9_9DELT/2-207
F2NLR3_9DEIN/2-205
F2PB79_PHOMO/7-175
F2PFN3_PHOMO/6-176
F2R106_9ACTO/3-195
F2UVE9_ACTVI/1-171
F2UVF1_ACTVI/1-171
F2UYE3_ACTVI/12-201
GS14_BACSU/1-171
KEFF_CITK8/1-167
KEFF_ECO24/1-167
KEFF_ECO27/1-167
KEFF_ECO45/1-167
KEFF_ECO55/1-167
KEFF_ECO57/1-167
KEFF_ECO5E/1-167
KEFF_ECO7I/1-167
KEFF_ECO81/1-167
KEFF_ECO8A/1-167
KEFF_ECOBW/1-167
KEFF_ECODH/1-167
KEFF_ECOHS/1-167
KEFF_ECOK1/1-167
KEFF_ECOL5/1-167
KEFF_ECOL6/1-167
KEFF_ECOLC/1-167
KEFF_ECOLI/1-167
KEFF_ECOLU/1-167
KEFF_ECOSE/1-167
KEFF_ECOSM/1-167
KEFF_ECOUT/1-167
KEFF_ENT38/1-167
KEFF_ESCF3/1-167
KEFF_KLEAE/1-167
KEFF_KLEP3/1-167
KEFF_SALA4/1-167
KEFF_SALAR/1-167
KEFF_SALCH/1-167
KEFF_SALDC/1-167
KEFF_SALEP/1-167
KEFF_SALG2/1-167
KEFF_SALHS/1-167
KEFF_SALNS/1-167
KEFF_SALPC/1-167
KEFF_SALSV/1-167
KEFF_SALTI/1-167
KEFF_SALTY/1-167
KEFF_SHIB3/1-167
KEFF_SHIBS/1-167
KEFF_SHIDS/1-167
KEFF_SHIF8/1-167
KEFF_SHIFL/1-167
KEFF_SHISS/1-167
KEFG_CITK8/6-175
KEFG_ECO24/6-175
KEFG_ECO27/6-175
KEFG_ECO45/6-175
KEFG_ECO55/6-175
KEFG_ECO57/6-175
KEFG_ECO5E/6-175
KEFG_ECO7I/6-175
KEFG_ECO81/6-175
KEFG_ECO8A/6-175
KEFG_ECOBW/6-175
KEFG_ECODH/6-175
KEFG_ECOHS/6-175
KEFG_ECOK1/6-175
KEFG_ECOL5/5-174
KEFG_ECOL6/6-175
KEFG_ECOLC/5-174
KEFG_ECOLI/6-175
KEFG_ECOLU/6-175
KEFG_ECOSE/6-175
KEFG_ECOUT/6-175
KEFG_ENT38/5-174
KEFG_ENTS8/6-176
KEFG_ERWCT/5-174
KEFG_ERWT9/6-175
KEFG_ESCF3/6-175
KEFG_PECCP/5-174
KEFG_SALA4/5-174
KEFG_SALCH/5-174
KEFG_SALDC/5-174
KEFG_SALEP/5-174
KEFG_SALG2/5-174
KEFG_SALHS/5-174
KEFG_SALNS/5-174
KEFG_SALPA/5-174
KEFG_SALPB/5-174
KEFG_SALPC/5-174
KEFG_SALPK/5-174
KEFG_SALSV/5-174
KEFG_SALTI/5-174
KEFG_SALTY/5-174
KEFG_SERP5/5-174
KEFG_SHIDS/6-175
KEFG_SHIF8/5-174
KEFG_SHIFL/5-174
KEFG_YERE8/6-176
KEFG_YERP3/5-175
KEFG_YERPA/5-175
KEFG_YERPB/5-175
KEFG_YERPE/6-176
KEFG_YERPG/6-176
KEFG_YERPN/5-175
KEFG_YERPP/5-175
KEFG_YERPS/5-175
KEFG_YERPY/5-175
MDAB_ECO57/2-190
MDAB_ECOL6/2-190
MDAB_ECOLI/2-190
MDAB_HAEIN/1-189
NQO1_CAVPO/5-215
NQO1_HUMAN/4-212
NQO1_MOUSE/4-212
NQO1_PONAB/4-212
NQO1_RAT/4-212
NQO2_HUMAN/4-212
NQO2_MOUSE/4-212
NQO2_PONAB/4-212
NQO2_RAT/4-212
O25347_HELPY/2-188
O53081_LISMO/2-95
Q01E91_OSTTA/1-188
Q02F43_PSEAB/1-211
Q02HT7_PSEAB/2-209
Q02I12_PSEAB/17-204
Q02J65_PSEAB/1-191
Q02LA8_PSEAB/1-199
Q02N71_PSEAB/2-191
Q02Q36_PSEAB/2-199
Q031Q8_LACLS/15-229
Q038P6_LACC3/2-193
Q03B91_LACC3/1-167
Q03DN6_PEDPA/1-167
Q03FB9_PEDPA/2-199
Q03GJ8_PEDPA/1-210
Q03P76_LACBA/1-166
Q046H5_LACGA/1-191
Q04D64_OENOB/1-183
Q04FH3_OENOB/4-158
Q04FW1_OENOB/1-197
Q0ALH1_MARMM/7-202
Q0ANW2_MARMM/3-192
Q0B480_BURCM/1-218
Q0BIN1_BURCM/2-198
Q0BJK7_BURCM/2-207
Q0HNZ6_SHESM/2-214
Q0HP50_SHESM/3-188
Q0I0G4_SHESR/2-214
Q0I0L6_SHESR/3-188
Q0I1F7_HAES1/20-197
Q0I1X8_HAES1/1-194
Q0JYS7_CUPNH/1-216
Q0K5Y4_CUPNH/1-166
Q0KE07_CUPNH/3-189
Q0KJL6_9SPHN/1-202
Q0P880_CAMJE/2-191
Q0RAP9_FRAAA/1-215
Q0RN11_FRAAA/3-204
Q0S2V7_RHOSR/1-213
Q0SVK3_CLOPS/2-209
Q0T0M9_SHIF8/2-190
Q0TD82_ECOL5/2-190
Q0TTQ1_CLOP1/2-209
Q0WXX2_9BACI/2-205
Q0YUM9_9CHLB/212-329
Q0YUS1_9CHLB/3-189
Q11D53_MESSB/8-194
Q11G57_MESSB/3-190
Q11QK4_CYTH3/2-171
Q11Y30_CYTH3/2-187
Q120K2_POLSJ/1-199
Q12AZ9_POLSJ/2-203
Q12E53_POLSJ/21-191
Q12E99_POLSJ/4-192
Q12N93_SHEDO/3-188
Q13N01_BURXL/2-204
Q13PW3_BURXL/1-218
Q13TW1_BURXL/2-198
Q13XK7_BURXL/1-185
Q13XZ1_BURXL/1-191
Q14HP3_FRAT1/2-190
Q14MV1_SPICI/3-193
Q17XT6_HELAH/2-188
Q18C63_CLOD6/3-211
Q1BIL1_BURCA/2-207
Q1BIQ7_BURCA/1-200
Q1BKV5_BURCA/1-202
Q1BLM8_BURCA/1-216
Q1BSC9_BURCA/2-198
Q1BVD9_BURCA/19-220
Q1C389_YERPA/2-192
Q1CMC0_YERPN/2-192
Q1CTP2_HELPH/2-188
Q1EQD8_STRKN/1-215
Q1GDD4_SILST/3-192
Q1GHD5_SILST/2-194
Q1GJV3_SILST/2-211
Q1GK75_SILST/2-190
Q1GKS7_SILST/4-194
Q1GVP1_SPHAL/3-198
Q1GW84_SPHAL/10-223
Q1GYQ8_METFK/4-173
Q1I6R9_PSEE4/2-199
Q1I8M5_PSEE4/1-216
Q1I9H4_PSEE4/1-199
Q1IAF8_PSEE4/1-208
Q1IBI2_PSEE4/1-187
Q1IFB4_PSEE4/2-191
Q1LG37_RALME/1-218
Q1LHR6_RALME/2-200
Q1LHX7_RALME/28-196
Q1LN03_RALME/1-198
Q1M4F0_RHIL3/1-186
Q1MF75_RHIL3/1-193
Q1MMM9_RHIL3/1-193
Q1MYD7_9GAMM/1-198
Q1MYY8_9GAMM/2-191
Q1MZA3_9GAMM/2-171
Q1QTR1_CHRSD/1-191
Q1QZR5_CHRSD/4-200
Q1R197_CHRSD/1-215
Q1R6W2_ECOUT/2-190
Q1RRD3_STRAM/25-90
Q1UZY7_PELUB/2-188
Q1V2I1_PELUB/1-193
Q1V6A0_VIBAL/9-176
Q1V7Y0_VIBAL/2-193
Q1V808_VIBAL/4-174
Q1VE39_VIBAL/2-193
Q1VQ36_9FLAO/1-83
Q1VQ43_9FLAO/1-79
Q1VQ44_9FLAO/2-34
Q1WL81_RHIME/3-189
Q1Z039_PHOPR/7-177
Q1Z6X5_PHOPR/6-176
Q1Z993_PHOPR/2-195
Q1ZC18_9GAMM/2-108
Q1ZLW4_PHOAS/7-175
Q1ZUN3_PHOAS/6-176
Q1ZVB6_PHOAS/2-192
Q1ZW24_PHOAS/3-190
Q20JY4_9BACT/20-210
Q21D48_RHOPB/1-208
Q21VQ2_RHOFD/1-242
Q21YN3_RHOFD/4-192
Q27R93_FUNHE/3-211
Q28HD6_XENTR/7-218
Q28SB8_JANSC/1-193
Q28SB9_JANSC/2-192
Q2B0M6_9BACI/1-124
Q2B0M7_9BACI/2-208
Q2B105_9BACI/2-205
Q2B8F6_9BACI/2-88
Q2BHN9_9GAMM/2-214
Q2BIA5_9GAMM/2-177
Q2BKS5_9GAMM/2-197
Q2BZE3_9GAMM/6-176
Q2BZI2_9GAMM/2-192
Q2C0L7_9GAMM/7-175
Q2FKG9_STAA3/1-142
Q2FL63_METHJ/3-195
Q2G1Q9_STAA8/2-172
Q2J1X6_RHOP2/1-219
Q2J9W9_FRASC/1-215
Q2K8L1_RHIEC/1-190
Q2KDI6_RHIEC/1-193
Q2LXY4_SYNAS/2-171
Q2PFW1_MACFA/4-212
Q2RPT4_RHORT/1-187
Q2RTN2_RHORT/1-216
Q2SGR8_HAHCH/2-187
Q2SHI9_HAHCH/1-173
Q2SKC4_HAHCH/3-188
Q2SMV1_HAHCH/2-178
Q311I1_DESDG/2-194
Q31GW5_THICR/3-188
Q31VT9_SHIBS/6-175
Q31X04_SHIBS/2-190
Q31YV2_SHIBS/4-189
Q32BT4_SHIDS/2-190
Q38W09_LACSS/1-169
Q393C3_BURS3/1-216
Q3B792_HUMAN/101-174
Q3B792_HUMAN/4-102
Q3CY10_STRAG/3-163
Q3D4P8_STRAG/1-208
Q3DA29_STRAG/1-208
Q3DHD0_STRAG/1-208
Q3DKS3_STRAG/1-208
Q3DTJ0_STRAG/1-208
Q3ERV6_BACTI/2-179
Q3ETY1_BACTI/1-190
Q3EV71_BACTI/2-170
Q3EW52_BACTI/2-205
Q3EZH8_BACTI/1-189
Q3IXU5_RHOS4/2-171
Q3JHT5_BURP1/33-249
Q3KAD2_PSEPF/1-188
Q3KIE4_PSEPF/2-189
Q3KIE8_PSEPF/3-188
Q3MQ37_STASI/1-138
Q3MQ52_STAAU/1-138
Q3SZT2_BOVIN/4-212
Q3Y1F3_ENTFC/2-203
Q3Y294_ENTFC/1-163
Q3YWS0_SHISS/6-175
Q3YXL2_SHISS/2-190
Q3ZBH2_BOVIN/4-212
Q3ZLG2_OREMO/3-117
Q46CX1_METBF/1-213
Q46MN7_CUPPJ/1-194
Q46N45_CUPPJ/3-189
Q46WA9_CUPPJ/1-150
Q47F23_DECAR/2-182
Q48FL2_PSE14/16-201
Q48NL7_PSE14/2-191
Q4A089_STAS1/1-173
Q4A7R8_MYCH7/2-193
Q4A9N4_MYCHJ/2-193
Q4EFP1_LISMO/7-213
Q4ELG2_LISMO/2-205
Q4EMU3_LISMO/2-187
Q4ENJ4_LISMO/2-208
Q4ERB7_LISMO/2-205
Q4FL79_PELUB/2-188
Q4H4G3_BACCI/1-165
Q4HFD2_CAMCO/2-92
Q4HFE4_CAMCO/1-165
Q4HPV7_CAMUP/1-191
Q4KB50_PSEF5/1-192
Q4KD60_PSEF5/1-209
Q4KIM7_PSEF5/2-190
Q4KIN1_PSEF5/3-189
Q4L9W6_STAHJ/1-183
Q4LA87_STAHJ/2-128
Q4MG98_BACCE/1-187
Q4MLS4_BACCE/2-205
Q4MMF3_BACCE/2-205
Q4MR76_BACCE/1-189
Q4MWK3_BACCE/2-178
Q4MXL2_BACCE/1-190
Q4MXX4_BACCE/2-170
Q4QKQ4_HAEI8/1-194
Q4QMR9_HAEI8/1-189
Q4TAG2_TETNG/5-175
Q4TEJ0_TETNG/1-100
Q4TEJ0_TETNG/125-200
Q4V0M1_XANC8/1-164
Q4ZPU4_PSEU2/1-216
Q4ZQ78_PSEU2/16-200
Q500H7_PSEU2/1-192
Q53G81_HUMAN/4-212
Q542Y0_MOUSE/4-212
Q57JT3_SALCH/2-191
Q59EN2_HUMAN/51-150
Q5DZ16_VIBF1/2-169
Q5E0W5_VIBF1/6-176
Q5E8D2_VIBF1/5-173
Q5F6S4_NEIG1/1-189
Q5FJZ6_LACAC/1-109
Q5FP53_GLUOX/2-192
Q5GQ81_STALE/1-138
Q5HJT1_STAAC/1-142
Q5HSP1_CAMJR/2-191
Q5LWU9_SILPO/4-193
Q5NG91_FRATT/2-190
Q5NL37_ZYMMO/1-209
Q5PMT4_SALPA/2-191
Q5QVK0_IDILO/2-173
Q5TD05_HUMAN/4-139
Q5TD07_HUMAN/100-174
Q5TD07_HUMAN/4-102
Q5U796_AZOLI/2-204
Q5WBP5_BACSK/1-184
Q5WD38_BACSK/1-176
Q600K2_MYCH2/2-193
Q62A47_BURMA/1-217
Q632B2_BACCZ/1-189
Q638F2_BACCZ/2-170
Q638S8_BACCZ/1-189
Q63FG6_BACCZ/2-179
Q63NW0_BURPS/1-217
Q65EJ8_BACLD/1-170
Q65IT1_BACLD/1-175
Q65MB3_BACLD/1-188
Q65NM1_BACLD/2-177
Q65QJ1_MANSM/62-227
Q65QJ4_MANSM/2-172
Q65QL4_MANSM/2-174
Q65QQ9_MANSM/1-169
Q65SN6_MANSM/2-174
Q65UB7_MANSM/1-194
Q665W7_YERPS/2-192
Q67G48_9ACTO/14-210
Q6ALY4_DESPS/2-172
Q6D743_ERWCT/2-173
Q6D8M1_ERWCT/1-188
Q6DAB8_ERWCT/2-191
Q6F7J6_ACIAD/2-190
Q6FII7_CANGA/1-206
Q6GD34_STAAS/4-174
Q6HBV0_BACHK/1-189
Q6HG04_BACHK/2-170
Q6HGA4_BACHK/1-189
Q6HMY0_BACHK/2-179
Q6HW09_BACAN/2-79
Q6HW10_BACAN/1-73
Q6J599_HAEIF/1-136
Q6LGR1_PHOPR/2-194
Q6LJV9_PHOPR/6-176
Q6LQP8_PHOPR/13-194
Q6LVD4_PHOPR/32-202
Q6MH45_BDEBA/2-188
Q6N0L6_RHOPA/7-223
Q6P0H2_DANRE/4-212
Q70IM2_9PSED/1-182
Q71YM7_LISMF/2-187
Q726H3_DESVH/2-193
Q72BJ7_DESVH/2-194
Q72YC6_BACC1/1-189
Q734G8_BACC1/2-170
Q734T7_BACC1/1-189
Q73CY3_BACC1/2-177
Q73QT9_TREDE/2-175
Q749I3_GEOSL/2-173
Q74JI8_LACJO/2-115
Q74LE4_LACJO/1-191
Q75V96_BACSU/1-170
Q7CGH8_YERPE/2-192
Q7D444_AGRT5/1-62
Q7M966_WOLSU/2-172
Q7MH28_VIBVY/19-187
Q7MII9_VIBVY/4-174
Q7MTW5_PORGI/2-170
Q7NBK1_MYCGA/2-163
Q7NKY4_GLOVI/5-175
Q7P1C3_CHRVO/1-174
Q7P6P0_FUSNV/5-176
Q7VG52_HELHP/2-191
Q7VIP2_HELHP/1-89
Q7VWP7_BORPE/8-188
Q7WAP8_BORPA/8-187
Q7WJV3_BORBR/8-187
Q7WXC9_CUPNH/1-103
Q7WXD0_CUPNH/3-78
Q7XZ00_GRIJA/1-91
Q816B0_BACCR/1-189
Q81AX7_BACCR/2-170
Q81HF6_BACCR/2-178
Q81N59_BACAN/1-189
Q81UM6_BACAN/2-179
Q81XP2_BACAN/1-189
Q83Q53_SHIFL/2-190
Q848N8_9BACT/1-167
Q87IZ1_VIBPA/11-181
Q87L30_VIBPA/9-177
Q87XC5_PSESM/1-167
Q885V1_PSESM/16-201
Q88E07_PSEPK/29-218
Q88GK1_PSEPK/3-213
Q88J60_PSEPK/13-199
Q8A9Z2_BACTN/6-171
Q8CX34_SHEON/1-170
Q8DBD2_VIBVU/4-174
Q8DCS2_VIBVU/19-187
Q8DTD1_STRMU/1-186
Q8ELN9_OCEIH/1-184
Q8EVC4_MYCPE/4-172
Q8G3L0_BIFLO/1-173
Q8KN46_SPHCR/1-203
Q8NYV0_STAAW/2-172
Q8PEC1_XANCP/1-164
Q8PEE2_XANCP/31-103
Q8PKE6_XANAC/1-188
Q8PR75_XANAC/4-142
Q8PWK4_METMA/1-212
Q8R633_FUSNN/5-177
Q8TTU9_METAC/1-213
Q8TUC5_METAC/1-193
Q8VSR5_BACAM/1-171
Q8XUT8_RALSO/4-173
Q8XWY9_RALSO/2-192
Q8Y6A6_LISMO/2-187
Q8ZLZ8_SALTY/2-191
Q92AL9_LISIN/2-187
Q92AM4_LISIN/1-172
Q92LV5_RHIME/1-219
Q92SR6_RHIME/1-193
Q92Z58_RHIME/3-189
Q930K9_RHIME/16-193
Q95VX9_GIAIN/1-162
Q97HK9_CLOAB/1-151
Q97L11_CLOAB/2-109
Q97N20_CLOAB/1-191
Q984W6_RHILO/1-219
Q988U8_RHILO/3-191
Q98KW6_RHILO/1-184
Q98KW7_RHILO/1-194
Q99KL8_MOUSE/4-212
Q9ABF1_CAUCR/6-189
Q9ABM2_CAUCR/6-175
Q9BK00_GIAIN/1-162
Q9CME3_PASMU/1-193
Q9CVF5_MOUSE/40-248
Q9CVI1_MOUSE/39-247
Q9EUW4_LISIN/1-172
Q9HUJ0_PSEAE/1-211
Q9I0Q6_PSEAE/2-191
Q9I4B3_PSEAE/1-188
Q9I4B4_PSEAE/1-216
Q9I588_PSEAE/17-204
Q9JXW6_NEIMB/1-189
Q9JZN3_NEIMB/1-154
Q9K647_BACHD/11-194
Q9K9A1_BACHD/1-190
Q9KNX3_VIBCH/12-180
Q9PQB0_UREPA/2-164
Q9W7D5_ORYLA/3-211
Q9ZBG6_STRCO/29-207
Q9ZLK6_HELPJ/2-188
Y1544_HAEIN/1-194
YA05_SCHPO/1-189
YCAK_ECOLI/4-189
YDEQ_BACSU/4-173
YRKL_BACSU/1-171
