# Supplementary material for: Contact prediction is hardest for the most informative contacts, but improves with the incorporation of contact potentials
Source: PLoS One. 2018 Jun 28;13(6):e0199585. doi: 10.1371/journal.pone.0199585 (PMC6023208; doi:10.1371/journal.pone.0199585)
Supplement: S1 Data — Each file in the ‘alignments’ directory herein corresponds to a protein family’s alignment and contains the accession number and sequence range of each sequence in the alignment. (TAR.GZ) [file pone.0199585.s001.tar.gz › alignments/SBP_bac_3]

E6LS34_9FIRM/42-271
D6YKS8_CHLTG/36-256
G0EY62_CUPNN/43-262
F7UQS8_SYNYG/65-285
F0CLN9_SALMO/23-243
C8A5A6_STAAU/43-264
H3XYC0_STAAU/43-264
E6BH36_ECOLX/304-521
G6BXP8_CLODI/43-267
A9AP96_BURM1/25-252
Q1Z8Y5_PHOPR/23-243
G7J5Y2_MEDTR/470-808
G7ZEA5_AZOL4/35-259
A3SI79_9RHOB/25-350
I0HQR7_RUBGE/253-469
G7J965_MEDTR/568-903
Q8CVN6_ECOL6/37-256
MOXJ_PARDE/29-266
D3P145_AZOS1/29-276
C9QFW3_VIBOR/19-244
E7WFT3_SALMO/34-244
I0NZG5_STRPN/28-262
D6BBE6_9ACTO/80-311
C7LTJ6_DESBD/24-245
H0FYQ5_RHIML/28-247
F9EG32_9ACTO/81-304
A2PT12_VIBCL/46-267
G5YJW7_ECOLX/45-268
D0R2X9_LACJF/38-276
A7ZY69_ECOHS/27-245
H3TSE8_STAAU/43-264
F8HGB8_STRE5/48-265
E9FS24_DAPPU/482-839
G6B5N7_CLODI/277-493
F0CS86_SALMO/23-243
C7V957_ENTFL/33-253
I0L2C1_9ACTO/46-268
B6G7R6_9ACTN/75-296
E6W2X6_DESIS/49-268
C8T8P6_KLEPR/38-265
E1QWN4_OLSUV/62-274
E3HQ25_ACHXA/38-268
A3EHD0_VIBCL/27-247
A1ZT37_9BACT/45-280
E5WB23_9BACI/47-264
D4WD64_BACOV/51-278
H4ZGF3_ECOLX/28-255
A0ZPL7_VIBCL/40-256
Q8EFX6_SHEON/35-262
D8MZS4_RALSL/39-257
A1S2T7_SHEAM/20-217
E9TNK9_ECOLX/23-243
C7YEM4_ENTFL/42-268
H7RPE6_CAMCO/39-256
H7P9I9_STRPN/41-267
C3FN63_BACTB/36-256
MLTF_METFK/32-258
A6DUI3_9BACT/2-150
D0PIY9_BRUSS/33-258
D7ZHJ6_ECOLX/28-255
C9N074_9FUSO/32-256
A7GKP4_BACCN/38-254
H3WF09_STAEP/43-265
E1Z549_CHLVA/41-381
D8BLM4_ECOLX/40-260
B7M5Z0_ECO8A/28-255
D7AT84_THEM3/40-260
G6MCR5_STRPN/28-262
E8XRJ4_RAHSY/46-265
E9U6H8_ECOLX/27-245
F5QVL3_SHIFL/27-245
C0N5T0_9GAMM/341-559
H5P765_ECOLX/234-451
E3PE15_ECOH1/28-255
Q38WS3_LACSS/44-265
F7SRM0_9GAMM/27-255
H5LZ30_ECOLX/23-243
I0WXP7_9NOCA/104-325
C3FYX8_BACTU/44-261
F2MFR5_LACCD/46-265
B7RHU2_9RHOB/27-239
C4IVF9_BRUAO/36-253
G4JYE6_9RHIZ/42-268
H0QK03_ARTGO/46-273
H0LPA4_SALMO/42-272
E6T4A0_SHEB6/36-282
H5QH93_ECOLX/1-208
H7LKC3_STRPN/1-165
G5FNB7_9PSED/22-243
G8RSX7_MYCRN/363-586
F3UX90_STRSA/280-499
C8MI28_STAAU/35-253
H8ASL3_CAMJU/34-251
I0Q8B8_STROR/44-270
B5P917_SALET/25-246
Q2T2Q5_BURTA/31-248
G5UAK4_ECOLX/28-255
F2JXI2_MARM1/42-383
G6V9D2_STRPN/269-488
A8GMB8_RICAH/25-241
A6VDJ9_PSEA7/36-258
F0CMZ9_SALMO/23-243
H0QB14_ECOLI/304-521
A4SIJ5_AERS4/30-252
A8EGR8_BURPE/41-261
B2J9E8_NOSP7/38-262
A6B4U5_VIBPA/42-201
A6AY84_VIBPA/40-261
E5GBG4_CUCME/517-788
G4MSG5_MAGO7/23-256
A2RUE7_HUMAN/563-910
E1Q7D4_HELPC/34-253
D0IEJ8_9VIBR/25-244
F3XBZ5_STRPN/1-165
H7PR70_STRPN/1-165
D0I028_VIBCL/85-225
F8ZFY1_VIBCL/23-243
H4KVM6_ECOLX/23-243
D7A481_STAND/76-302
B5MLR9_SALET/42-272
G7ASS6_VIBCL/25-244
C9CKQ3_ENTCA/36-262
E5XAT3_9ACTN/39-257
B6BK34_9PROT/39-257
B4AL83_BACPU/36-253
Q2IJP2_ANADE/32-250
F7X735_SINMM/46-274
H4WDF3_ECOLX/234-451
A4IQM7_GEOTN/41-271
H4J505_ECOLX/42-272
B0K3A6_THEPX/40-260
B1JSW0_BURCC/50-270
G7Z9T6_AZOL4/54-286
F2KLS2_PSEBN/22-224
Q5ZZC3_LEGPH/36-258
B0AUN8_BACAN/44-261
D7UM22_LISMN/39-177
A4VRV8_PSEU5/27-248
E0PKX2_STRGY/290-509
Q1R660_ECOUT/37-256
G8Q0C2_PSEFL/32-134
E9A4B1_SALET/28-255
H1EZY7_ECOLX/59-278
B1S4T1_9BIFI/75-292
E2YQZ4_ENTFL/52-288
B5K3R3_9RHOB/1-99
F0RVM1_SPHGB/30-248
G5M120_SALET/25-245
E4WE23_RHOE1/65-292
E0QR05_9ACTO/75-299
A9EKQ1_9GAMM/468-687
F9CCI4_VIBCL/46-267
MLTF_PASMU/45-267
F5XBT2_PORGT/56-275
F5X745_STRPX/47-284
A6A000_VIBCL/23-243
Q88EH7_PSEPK/26-253
B7QX44_9RHOB/34-257
A4WAB6_ENT38/24-251
E8GNN9_SALMO/28-255
F4X2I1_ACREC/442-795
I1D7M2_9PSEU/89-309
Q12A80_POLSJ/40-256
C9B031_ENTCA/46-267
G5IZ18_CROWT/38-262
F3BED6_PSEHA/39-242
C2JPV7_ENTFL/45-264
F8Z6D7_VIBCL/33-253
G2S712_ENTAL/34-252
G6Q312_STRPN/30-254
F2ZRS2_9PSED/30-251
E4SHY5_CALK2/30-248
Q1CAC7_YERPA/23-243
E2XWE8_PSEFL/22-242
F3UG72_STRSA/44-263
H7H6F0_STRPN/41-267
G2SVK7_BIFAN/41-271
F2ZSK2_9PSED/63-281
H1F0M6_ECOLX/28-255
H8F6H1_STRPY/27-247
H0BNS2_9ACTO/71-293
G6ZMJ1_VIBCL/23-243
E9HJ42_DAPPU/35-155
A4VGQ7_PSEU5/86-306
I0W0Z8_9STRE/42-265
D5CN97_SIDLE/40-247
H3PZM8_BRUAO/27-250
G1Y734_ECOLX/23-243
F3VZC6_SHIBO/28-255
H8A7K4_CAMJU/40-259
I0QS73_9ENTR/39-253
F3IHD3_PSESL/50-270
I0QYU6_9ENTR/38-269
E1M3P8_STRMT/38-257
A4LLZ9_BURPE/66-287
H0KDE7_AGGAC/38-255
G2DHC7_9GAMM/42-259
E9UL43_ECOLX/23-243
B5Q9K0_SALVI/43-262
Q7W0P0_BORPE/35-265
F6ADX6_PSEF1/23-237
E6END5_ENTFL/276-496
C3WEN6_FUSMR/34-253
H1TK45_STAAU/35-253
C6EIX1_ECOBD/27-245
D3NUB0_AZOS1/81-303
F5MZQ0_SHIFL/23-243
E6GFH4_ENTFL/33-253
C9QZZ1_ECOD1/23-243
F7NG10_9FIRM/38-257
A3JN55_9RHOB/34-256
MLTF_SALTY/45-268
G0DH09_9GAMM/34-247
D5WDW4_BURSC/48-200
F0KRV5_YERE3/27-244
F2FT62_SALGL/28-255
H7P0N6_STRPN/32-256
Q3KBM4_PSEPF/41-268
A5V443_SPHWW/38-277
H6SLE3_RHOPH/287-533
Q2NTD8_SODGM/42-256
C8NGX5_9LACT/42-262
H5RC79_ECOLX/45-268
B6WVJ0_9DELT/61-274
E9FKF1_9STRE/52-269
E7UNL3_ECOLX/23-92
E0PXV9_STRPY/28-286
C0G7Y2_9RHIZ/59-286
I1NWL3_ORYGL/470-812
A5LNH5_STRPN/42-265
D3EPK0_UCYNA/41-261
C4KXS1_BURPE/36-255
H4NRF9_ECOLX/234-451
G6VT60_STRPN/26-246
G6E3U4_9GAMM/30-249
G8PZQ9_PSEFL/6-220
H5I6D6_ECOLX/234-451
Q1MS40_LAWIP/27-249
C6WAF4_ACTMD/38-260
A1B0U2_PARDP/49-272
G7H872_9BURK/28-255
E6ISH2_ENTFL/276-496
E0VR11_PEDHC/9-161
C6WAD3_ACTMD/58-282
A7K1W4_VIBSE/41-261
H5R6U0_ECOLX/23-243
E6UXE6_VARPE/35-256
E6L8K9_CAMUP/43-262
C5F7L0_LACPA/33-251
H1X6M0_LACCO/32-251
F9LYT0_STRMT/45-283
D8NA97_RALSL/41-271
F3ERB8_9PSED/36-269
G6ML61_STRPN/26-246
D8IJ79_LACFC/42-261
A8U646_9LACT/43-264
B2VC37_ERWT9/23-243
C2EWK6_9LACO/52-271
B3RMA2_TRIAD/7-354
I0XIL6_STAAU/43-264
B9K9E8_THENN/1-176
Q3ZZI0_DEHSC/38-256
E3IP40_DESVR/28-248
A6ATK4_VIBHA/41-208
D3Q607_STANL/48-267
D9R4Z9_CLOSW/51-270
E2XMV9_PSEFL/28-252
C8T5B4_KLEPR/56-276
G0AYT3_9GAMM/256-472
B9FRX7_ORYSJ/73-394
H3QWZ2_BRUAO/27-250
G2K861_LISMN/45-267
C3K7S3_PSEFS/60-278
E2YQW0_ENTFL/33-253
A1S3Q6_SHEAM/32-244
D4RCP2_ENTFC/39-265
Q1V4V6_VIBAL/25-244
H1QV64_VIBFI/27-246
A5XU42_BURML/88-305
H4HQA2_STAAU/25-246
G6NTE7_STRPN/28-262
A4FA50_SACEN/51-271
H5UB64_9ACTO/103-323
F5PCA7_SHIFL/43-262
E5B1C2_ERWAM/50-272
D4YG92_9LACT/44-272
D1Y7R8_9BACT/30-249
E6VYK1_DESAO/51-272
H8LDZ5_ENTFU/41-262
B9WWT3_STRSU/28-122
C9UKD6_BRUAO/38-266
H7M5T2_STRPN/26-246
F9BZP1_VIBCL/101-235
F5NE65_SHIFL/23-243
H0I3S9_9RHIZ/49-277
A9KYK3_SHEB9/30-248
I0PC72_MYCAB/26-243
C3Z336_BRAFL/1-290
H7UP05_CAMCO/39-256
H0TBS9_9BRAD/35-254
F8FY29_PSEPU/24-101
I1B3N1_ECOLX/43-262
C3Y1C0_BRAFL/328-630
D0GS77_VIBMI/44-278
I0WMJ7_9NOCA/8-233
E6EUJ5_ENTFL/52-288
G4JT82_9RHIZ/40-266
B9TFQ9_RICCO/24-244
H0RN39_9ACTO/73-296
F8JZN0_STREN/51-272
H0F4J5_9BURK/35-259
A4FWV3_METM5/38-253
H9ILN1_ATTCE/31-176
C3ZS60_BRAFL/61-399
A6AL51_VIBHA/36-247
C3K381_PSEFS/28-250
H4ULU4_ECOLX/28-255
E8GNP0_SALMO/28-255
C2XYY0_BACCE/36-257
H7CUI0_CLOPF/37-243
H8CBB4_CAMJU/41-261
C3K2R6_PSEFS/37-239
Q1BIS9_BURCA/55-285
D3Q8T6_STANL/75-298
E9T9W8_ECOLX/37-256
C6B5H7_RHILS/45-264
H6S0J1_9METZ/374-736
F5IRG3_ACIBA/25-105
Q3DSJ0_STRAG/30-262
A7JJY4_FRANO/23-245
G0AW20_9GAMM/29-250
A3QG46_SHELP/30-248
D0H8S0_VIBCL/256-468
D0D5C6_9RHOB/34-258
Q4RX71_TETNG/79-378
C3EG68_BACTK/51-272
B9Z8N0_9NEIS/24-249
Q2CBX5_9RHOB/28-214
Q9W581_DROME/561-904
D0IEM9_9VIBR/33-101
Q9WWQ6_ALTSP/15-236
F3P1C8_9ACTO/87-311
H7NPY9_STRPN/28-247
E1WY55_BACMS/48-261
H5ARG0_ECOLX/23-243
H5CJ12_ECOLX/23-243
F3FFX1_PSESX/100-241
C2CC74_VIBCL/44-230
G8PQR4_PSEUV/20-261
A3KZ81_PSEAI/35-256
Q0S6B2_RHOSR/8-233
B7V5G0_PSEA8/66-288
A9CII3_AGRT5/29-252
F6HM66_VITVI/71-219
F4VWC5_ECOLX/43-262
G9AK66_PANAN/56-283
Q6LZ59_METMP/32-250
F7IPS3_CALJA/331-703
F4DCT6_AERVB/28-244
G6DVY7_9GAMM/50-249
E8I5Y1_ECOLX/23-243
H0BIB1_9ACTO/357-580
B1IAN3_STRPI/52-269
F7SVQ5_ALCXX/36-262
F9RRF8_9VIBR/29-248
H4N333_ECOLX/23-243
H4LPQ2_ECOLX/27-245
E7UL41_ECOLX/45-268
H4L3A9_ECOLX/37-256
I0W1G3_9STRE/40-266
H5FXS6_ECOLX/43-262
Q6N0S5_RHOPA/22-248
F5QL87_SHIFL/28-255
H4XYN6_ECOLX/23-243
E6XH53_SHEP2/34-251
E1H4I6_STRPN/28-262
D5TWZ2_BACT1/36-257
B4Q3N3_DROSI/424-796
Q324P1_SHIBS/42-272
E1UL97_BACAS/36-252
G2GZ11_9ENTR/23-248
H4VTV9_ECOLX/23-243
D5ECN9_AMICL/36-286
F8HBA7_STRE5/36-260
F0Q433_ACIAP/44-262
D0P6W1_BRUSS/30-253
B2E7N6_STRPN/40-264
I0T7F2_STRMT/32-256
G8Q9N3_PSEFL/25-246
H2IYF9_RAHAC/37-255
A9DRY4_9RHOB/26-252
D6ZPU0_STRP0/74-298
G2HWK5_9PROT/40-260
A7JQA2_PASHA/21-237
B9JE77_AGRRK/28-274
F0CFA1_SALMO/27-245
A6FDM4_9GAMM/297-519
F4DV68_PSEMN/40-258
Q69KK9_ORYSJ/46-199
F5VQ46_ENTSA/23-243
B1X678_ECODH/43-262
C0QEQ2_DESAH/26-245
E0PLD1_STRGY/46-265
G4A013_AGGAC/22-239
H1SB85_9BURK/1-169
D7V4I0_9LACO/96-317
H4X7K8_ECOLX/234-451
D4S2L1_9FIRM/14-85
H8LSK2_CORPS/60-283
Q7W1M8_BORPA/40-270
F1XML9_ECO57/45-268
G9Y7Y6_HAFAL/47-271
F5X257_STRPX/28-249
Q92Q71_RHIME/36-256
D4EYC6_ENTFL/276-496
H0MQW9_SALMO/31-253
A5LSI4_STRPN/41-267
Q7MJ25_VIBVY/29-253
F9BY59_VIBCL/27-247
E6SMQ9_THEM7/63-282
H2GFM4_CORDP/77-299
A4JTF1_BURVG/25-252
D2BFH2_STRRD/57-279
H4NRZ7_ECOLX/45-268
F5RCZ6_9RHOO/36-267
E8KUU2_STRVE/51-224
Q4K462_PSEF5/32-249
B7VJY1_VIBSL/45-293
B1YWS4_BURA4/66-296
B1YU14_BURA4/27-254
H0PCP2_9SYNC/36-267
G5K834_9STRE/37-262
G6F525_LACDE/46-268
B3QVL1_CHLT3/69-395
A4CY75_SYNPV/42-145
G9VF29_SALMO/45-268
E1VFS8_9GAMM/59-285
H5QWI3_ECOLX/1-208
A3GYA1_VIBCL/271-490
D4S4K7_9FIRM/41-260
E8INT1_ECOLX/59-278
B7V7Q9_PSEA8/33-235
H1HZX3_9BACI/49-273
G6P3F8_STRPN/42-265
A8EIZ7_BURPE/30-257
G1UXX9_9DELT/65-298
E7ICT2_ECOLX/28-255
G6ESS1_LACDE/48-270
B4EZW4_PROMH/45-267
G0AW75_9GAMM/35-263
H2MBK6_ORYLA/315-662
Q17FM8_AEDAE/167-338
B4RK70_NEIG2/51-270
A6T9I9_KLEP7/9-226
B3QDB0_RHOPT/44-269
F3XGR3_STRPN/28-247
C7REE0_ANAPD/29-263
G6TMR5_STRPN/1-222
H4WDF3_ECOLX/1-208
D6GB41_9ENTR/43-262
I0AUX4_CORPS/80-305
C1I9U9_9CLOT/24-244
B3E3B4_GEOLS/35-253
G5KAW9_9STRE/28-248
F0GHR1_9BURK/1-175
E9WVN4_ECOLX/59-278
A9CLI2_AGRT5/35-252
B0SZW2_CAUSK/45-261
E0PRM4_STRMT/26-246
H7LG16_STRPN/42-265
D5V768_ARCNC/34-254
D7K1Y8_9BACE/45-270
A8GPH2_RICAH/46-279
G8T2E6_BRUAO/14-148
G1TUB7_RABIT/29-397
E8BCV8_SALMO/28-255
F7Y271_MESOW/40-266
G6J2V5_STRPN/1-165
H5K1Q2_ECOLX/1-208
E7PBL0_PSESG/29-244
I0XCG0_9SPIO/10-149
B1BMA6_CLOPF/37-255
A4EGM0_9RHOB/130-343
E0PKF2_STRGY/56-273
F7NSU7_9GAMM/26-239
G7M6X7_9CLOT/47-266
A4U020_9PROT/45-264
Q1IE20_PSEE4/39-271
F2LDN9_BURGS/35-258
B9CIQ8_9BURK/29-256
C6S283_VIBCL/25-244
H4KJN8_ECOLX/1-208
E6WND5_PANSA/28-256
A8F5J2_THELT/23-241
C9D1K1_9RHOB/51-271
B7HNR8_BACC7/36-257
H8HBA3_STRPY/27-247
G6VW60_STRPN/40-264
E7TVN4_ECO57/45-268
Q4KDR0_PSEF5/54-273
C5BLS4_TERTT/52-246
B1YTC2_BURA4/37-267
E4TLU9_MARTH/40-275
D0XEA6_VIBHA/25-244
B2U9G4_RALPJ/46-277
F3YC59_MELPT/45-151
H7ZYE3_CAMJU/40-259
G4F5H2_9GAMM/49-269
H4K531_ECOLX/28-255
C8NE46_9LACT/43-278
B9M4B4_GEOSF/43-259
G7CRK6_AERSA/233-450
Q6G875_STAAS/43-264
F0YJA7_AURAN/19-351
B5PTU9_SALHA/28-255
C6YFK7_VIBCL/39-263
G3ZUZ0_AGGAC/1-216
B7NPQ4_ECO7I/58-278
G9AIM5_RHIFH/55-291
H5BN27_ECOLX/27-245
C3NWM7_VIBCJ/36-256
C2HSK3_VIBCL/88-235
G0FLT0_AMYMD/17-228
MOXJ_METEA/53-290
A4VXK8_STRSY/1-119
D6DBG3_BIFLN/38-257
D7LKM8_ARALL/397-764
B7CCX7_9FIRM/34-269
I0ZQA6_ECOLX/23-243
E2XZM3_PSEFL/25-245
H1WY73_LEUCI/31-252
Q0B9W7_BURCM/106-331
E7W752_SALMO/45-268
C6CAQ1_DICDC/45-267
G1NQI7_MELGA/26-185
Q18591_CAEEL/160-554
Q033U8_LACC3/45-265
G4PJ06_BRUML/61-286
G6XY63_RHIRD/29-252
H0YY37_TAEGU/344-708
B1KQI2_SHEWM/19-237
H9KB59_APIME/297-667
I0LRU5_SALET/18-239
G4DFM3_9GAMM/65-251
A3SH79_9RHOB/23-233
G4SV12_META2/32-265
Q7NZR9_CHRVO/27-254
G6NN08_STRPN/28-262
E0PW82_STRPY/43-269
Q90XP6_DANRE/413-786
Q30U02_SULDN/579-797
H0D6R0_STAAU/43-264
F6EEQ5_AMYSD/59-280
F8LR87_STRE8/39-261
H5Y7J4_9BRAD/45-275
D8G5X8_9CYAN/25-243
F0BAW4_9XANT/15-240
G0IAM3_STRES/42-265
E7YM39_SALMO/25-246
Q2W1L9_MAGSA/23-250
F3DD52_9PSED/80-262
C6S1C1_VIBCL/23-243
Q7M9K6_WOLSU/581-800
D4YUZ6_9LACO/38-275
Q3K5C8_PSEPF/39-270
F3MM46_LACHE/39-276
D9N5V4_STRPN/40-266
H5SK78_9CHLR/42-255
D4EF27_AGGAC/22-239
F4DRH6_PSEMN/14-233
H7SJG4_CAMCO/21-242
B5K1P9_9RHOB/40-261
F8XDY2_ECOLX/37-256
I0NBD0_STRPN/40-266
NMDA1_DROGR/461-805
C4SRV3_YERFR/1-216
D0M562_VIBSE/27-251
D4KN21_9FIRM/187-361
G6MUI8_STRPN/269-488
A5XL28_BURML/30-257
D0GTR7_VIBMI/27-253
Q1WVN4_LACS1/34-253
G6K6I7_STRPN/41-267
B3SAV8_TRIAD/176-497
G0DLG6_9GAMM/25-244
B5NGN5_SALET/23-243
H1CGH5_9FIRM/198-293
H0LM26_SALMO/43-262
H7N2L0_STRPN/42-265
F4GW62_PUSST/54-284
E0SE14_DICD3/37-266
H0RQR1_9BRAD/45-271
E7PTP1_PSESG/36-269
D8CFL3_ECOLX/59-278
F8LR92_STRE8/28-248
C0WQ69_LACBU/44-267
Q32I89_SHIDS/27-245
G6TSP7_STRPN/28-247
B5Y025_KLEP3/36-261
F3V7M2_SHIDY/28-255
C6BCG4_RALP1/42-264
E6LGG9_9ENTE/46-267
E1PNY7_CAMJM/40-259
E6GPP8_ENTFL/45-264
C9A0M1_ENTGA/44-265
F3VIZ3_STRPN/42-265
D9VPF3_9ACTO/62-283
E2JVX2_ECO57/28-255
F9R4Q2_ECOLX/304-521
E6MI25_9FIRM/38-258
G5P3Y8_SALET/28-210
C4XIL0_DESMR/24-244
H7NCA3_STRPN/269-488
C4ZAC6_EUBR3/81-328
A2SC04_METPP/55-276
G7LR47_9ENTR/44-262
A4WKH4_PYRAR/29-245
H2RJ09_TAKRU/120-464
G6H3M4_9ACTO/96-318
F3XDA0_STRPN/42-265
H3V057_STAEP/43-265
I0ZGH9_HELPX/32-164
E0DK16_9RHIZ/36-260
E7P6D2_PSESG/42-269
B8EI52_METSB/42-271
A7S8V6_NEMVE/44-352
Q0HXL4_SHESR/53-271
I1DZ12_9GAMM/28-246
H4IP67_ECOLX/23-243
E7ZNN9_SALMO/25-246
F2A8L6_RHIET/56-284
Q928T9_LISIN/37-262
A3YM71_CAMJU/21-242
H0LRA3_SALMO/45-268
Q1CHU4_YERPN/27-244
B4E8U1_BURCJ/36-255
A6AEN1_VIBCL/23-243
A2Q122_ONCNE/1-113
C6C4Q1_DICDC/39-262
E1SEH7_PANVC/35-253
C8K3Z3_LISMN/3-225
B9H686_POPTR/472-814
H0H7N2_RHIRD/23-235
E2YQW0_ENTFL/276-496
G4CQD3_9NEIS/48-268
H7L0D7_STRPN/40-264
A3RRE8_RALSL/43-265
H3KRD7_ECOLX/28-255
G7RZZ8_STRSU/41-264
Q15R68_PSEA6/7-228
H2A8F6_STRMD/27-252
D4RCH6_ENTFC/52-272
A6VH95_METM7/31-247
D5WBD0_BURSC/1-215
D4GN87_PANAM/34-132
B9RNQ3_RICCO/483-815
C1CBW4_STRZJ/40-266
B3QRA6_CHLP8/55-381
H7K0E7_STRPN/26-246
F3Q255_9ENTR/63-294
F9BL75_VIBCL/2-206
E3YSM7_9LIST/37-262
F9T0R0_9VIBR/1-178
B0S8Z2_LEPBA/40-277
A6EYF9_9ALTE/27-354
F8H9J6_PSEUT/43-266
H3MK95_KLEOX/35-253
A5XMQ5_BURML/28-245
E7B4S9_YERE1/1-214
F2C411_HAEAE/22-239
C8TAB9_KLEPR/9-226
H8HEJ0_STRPY/43-269
Q8E948_SHEON/37-254
B1KBI9_BURCC/55-285
A0YRN4_LYNSP/306-527
B9AZU5_9BURK/57-287
C7QN78_CYAP0/35-255
A1F527_VIBCL/46-267
A3V8F8_9RHOB/72-298
E9DPT0_9STRE/46-271
Q8G4D9_BIFLO/64-289
A2CG69_DANRE/418-793
F3FSB1_PSESX/51-232
D0FUC7_ERWPE/49-279
G8PP44_PSEUV/28-253
G7HVS5_9CORY/41-144
E7SL00_SHIDY/1-140
B1S6C7_9BIFI/55-279
H4KMN7_ECOLX/37-256
C5JBP8_9BACT/50-270
H4IXT2_ECOLX/37-256
A9C0T2_DELAS/34-253
A7HQ65_PARL1/85-316
E7SEF8_SHIDY/37-256
A5MD08_STRPN/38-257
E6VY88_DESAO/32-254
G6PFN5_STRPN/42-265
F1SQ84_PIG/78-425
C5UYM8_CLOBO/38-262
F9M449_STRPA/38-264
F3UYN5_STRSA/44-263
Q8Z5S8_SALTI/43-262
H3W6U7_STAEP/38-256
H7M3N2_STRPN/28-262
B5NZ25_SALET/27-245
Q9CI05_LACLA/39-264
C0QCQ9_DESAH/25-249
A7SPJ5_NEMVE/2-344
G6S7C1_STRPN/269-488
F9RRN2_9VIBR/39-263
B5JZS3_9RHOB/1-274
Q4S9J2_TETNG/306-649
E2ZNN8_9FIRM/63-278
G5JFE3_9STAP/43-263
H3LIW1_KLEOX/25-252
H9JPN1_BOMMO/301-670
B5XZQ5_KLEP3/43-273
C9D3X6_9RHOB/215-433
F3F0M6_9PSED/29-248
Q57M00_SALCH/28-255
F7T745_ALCXX/31-248
A6X761_OCHA4/27-249
D6GE22_9ENTR/34-262
F9JY71_STAAU/35-253
C6Q0Z7_9CLOT/42-177
E1X375_BACMS/24-228
B1SC79_9STRE/34-267
B8DFI6_LISMH/39-265
B0GVI7_YERPE/70-297
D5WJ58_BURSC/30-257
G4HWS5_MYCRH/83-300
H4MX39_ECOLX/37-256
G7RIC4_ECOC1/27-245
F9BAJ8_VIBCL/23-243
A9EHL8_9RHOB/34-257
H0LBD4_SALMO/28-255
C4SG74_YERMO/27-258
I1QP56_ORYGL/475-801
G5KKQ6_ECOLX/27-245
D8P6K5_RALSL/42-268
C5CIB5_KOSOT/22-240
H2ZZD5_LATCH/79-426
G6J7N4_STRPN/40-264
H0KKF0_BIFAN/41-271
D5V179_ARCNC/335-552
H5BCC0_ECOLX/28-255
B1SHB6_9STRE/2-199
H4I8I0_ECOLX/27-245
F2N776_CORGP/85-299
F3HYC4_PSESF/294-508
B1S642_9BIFI/30-249
C0ECL9_9CLOT/285-496
H7J0B5_STRPN/40-266
D8IQ24_HERSS/36-254
D0HQE6_VIBCL/12-249
D7I4S4_PSESS/39-270
A0QSV2_MYCS2/53-279
C6DA64_PECCP/27-254
Q11AM4_MESSB/49-270
E7H4B1_9BURK/54-271
G5XTG9_ECOLX/42-272
C5AKL5_BURGB/28-255
D5BX97_NITHN/54-279
A2PUA5_VIBCL/59-272
I0ASA9_CORPS/60-283
F1ZGA0_ECOLX/42-272
G8Q899_PSEFL/37-261
G2F0W2_ECOLX/45-268
G4RGQ1_PELHB/35-255
C7VPE1_ENTFL/52-274
NMDE2_HUMAN/452-799
C4GMG0_9NEIS/49-264
A1VUM8_POLNA/39-257
H7E9L2_SALHO/23-243
E2XSD4_PSEFL/37-264
C4AYR8_BURML/64-294
D9NX37_STRPN/269-488
E6SYS8_SHEB6/88-310
E1NHJ9_9LACO/41-261
G2SV11_BIFAN/71-296
A9VNP4_BACWK/36-256
E7UQK6_ECOLX/42-272
E8NQ18_SALET/28-255
B4N2F1_DROWI/108-465
I0HSA1_RUBGE/38-259
Q9RDC3_STRCO/67-294
B7NNZ0_ECO7I/28-255
B1N7J2_PSEPU/34-114
C9UXP3_BRUAO/50-275
B1UU58_BACAN/38-254
A3USD4_VIBSP/33-237
D7JKW7_ECOLX/42-272
E8CPG2_SALMO/31-253
A9W8I3_METEP/39-270
E0WR20_9ENTR/27-244
Q8XIM2_CLOPE/39-260
D6SYH6_GARVA/60-285
H0HMT8_9RHIZ/28-246
G6LVF0_STRPN/41-267
Q3KHP6_PSEPF/27-253
H3RC32_ERWST/43-262
I0G1N9_9BRAD/43-261
D3H9A4_STRM6/269-488
B1QCM9_CLOBO/45-266
F8ZHV1_VIBCL/44-230
C8JQU9_LISMN/37-262
A3EL19_VIBCL/29-255
B7NNP3_ECO7I/27-245
C4UF93_YERRU/53-269
G4HB27_9BACL/30-250
G6RZJ1_STRPN/26-246
G6YAY7_9RHIZ/34-260
E1JTZ7_DESFR/312-530
C7NE70_LEPBD/32-256
H1EK67_ECOLX/23-243
D6ACI7_STRFL/415-649
E7AYZ1_YERE1/37-260
F2CMY7_STRSA/51-277
E6VA21_VARPE/39-265
E7H0H6_9BURK/37-259
Q4ZLQ4_PSEU2/30-251
H8WNU3_CHLTH/42-257
Q4T0W0_TETNG/1-59
F3DB24_9PSED/34-253
H6M8T6_ECOLX/23-243
E7Z710_SALMO/45-268
E4MHX9_9FIRM/276-486
D2C0C7_DICD5/35-256
I1MLM2_SOYBN/369-687
G6YSE3_9ALTE/26-199
B3AE94_ECO57/37-256
F3VZH9_SHIBO/235-452
D2BD13_STRRD/517-734
B8E1N0_DICTD/26-239
F6C4Q6_SINMB/39-266
G0ADP8_COLFT/42-259
F8FTF5_PSEPU/58-276
B7MHG7_ECO45/23-243
C2KGF5_9LACO/39-277
C4KDA0_THASP/41-261
I0SFG7_STRAP/38-264
D3GZT0_ECO44/23-243
C1NEP4_9ESCH/37-256
Q8NVU9_STAAW/43-264
B1FG36_9BURK/33-248
G5IEQ3_9CLOT/36-256
B6ZUD8_ECO57/23-243
H5VJF7_SALSE/43-262
C4UE16_YERAL/296-513
B9S6W7_RICCO/470-761
G6XRB8_RHIRD/23-235
B3PG62_CELJU/75-261
E4J0B3_ENTFC/39-259
H7SXM6_CAMCO/39-256
H3W2W4_STAEP/38-256
D0Z132_LISDA/28-247
E7T5L2_SHIBO/66-284
D2BV33_DICD5/37-255
H4N2E5_ECOLX/42-272
B1FDE4_9BURK/39-258
G9UH33_SALMO/45-268
C9Y9I0_9BURK/49-269
B9JCN2_AGRRK/34-260
E4P1Y1_ECO8N/304-521
E5X5Z8_9ACTN/282-487
Q89GE5_BRAJA/40-258
B2Q427_PROST/25-247
G8PP46_PSEUV/25-250
Q1M7D7_RHIL3/38-264
D2MY91_CAMJU/41-261
F4X2I0_ACREC/403-750
H8BMK4_CAMJU/21-242
H3L1P6_BIFBR/74-299
H7I0A7_STRPN/1-165
H1QR85_9ACTO/17-244
G8URC8_LEGPN/36-258
H5PGA2_ECOLX/27-245
E4SXT4_LACDN/44-267
G9W7G4_SALET/28-255
F8DHP6_STREP/303-521
Q3KCG2_PSEPF/36-269
C6ACW9_BARGA/24-247
I1DKJ7_9VIBR/24-250
C0Q2I4_SALPC/34-244
C9NTF1_9VIBR/47-268
B0CLS7_BRUSI/36-261
C6Z4D7_9BACE/45-272
E8YUU0_9BURK/35-282
I1H067_BRADI/155-488
H9HT47_ATTCE/379-775
F2A5X1_RHIET/44-270
H0NU08_BACCE/36-257
F7YGE9_MESOW/42-267
H8CHG9_CAMJU/40-259
H2SLH1_TAKRU/515-860
A2C6R7_PROM3/30-244
E7H1P1_9BURK/30-252
B4A8N3_SALNE/27-245
E2X041_ECOLX/28-255
E8ULU6_STREJ/53-271
F9PB98_9STRE/42-265
F6H9E6_VITVI/1-135
F1R113_DANRE/362-732
D5QQX8_METTR/51-289
B0H313_YERPE/23-243
E6SNS8_BACT6/46-273
H0S4Q5_9BRAD/38-269
Q2BNW7_9GAMM/34-274
F2EHW6_HORVD/470-812
C4V055_YERRO/304-521
C8U4E4_ECO10/23-243
I0QR86_9ENTR/59-286
D8IMW3_LACSC/50-268
C4XM28_DESMR/101-282
G3A0W7_9RALS/38-260
G6VKK2_STRPN/1-165
A4SDP1_PROVI/56-382
E7SL01_SHIDY/28-68
Q4K4Y3_PSEF5/45-264
F2FJY5_SALDU/48-278
D6LRX4_9RHIZ/27-250
C1EZM9_BACC3/44-261
E7FH43_DANRE/422-786
Q72JG5_THET2/32-249
Q1BP46_BURCA/17-234
B1YUP7_BURA4/25-252
A1SY47_PSYIN/337-550
Q48P64_PSE14/29-244
F9H0Q0_HAEHA/22-239
B5USV2_BACCE/36-257
E9VFL4_ECOLX/234-451
C6JF87_9FIRM/38-259
A5L2K4_9GAMM/38-242
H4TAA5_ECOLX/28-255
Q3KFA9_PSEPF/22-244
C9U2Y0_BRUAO/36-260
H0N0E8_SALMO/23-243
F7SN59_9GAMM/33-253
D1YGI4_9LACO/42-120
C0FZ11_9FIRM/63-280
G0GS80_KLEPN/36-261
G5FPD8_9PSED/33-251
E4IMQ1_ENTFC/39-265
H5KWM6_ECOLX/28-255
E1MAH0_9STRE/273-328
Q2SVL8_BURTA/39-257
C2LV09_STRSL/41-275
B1XWS9_LEPCP/33-263
B4Y5L6_9BACT/80-317
F4DQ97_PSEMN/35-265
F9N3P2_9FIRM/40-260
F7TYK4_BRELA/53-271
A6A8X1_VIBCL/46-267
A9WS52_RENSM/72-130
H7JQZ7_STRPN/40-266
Q2FU21_METHJ/30-257
F9X175_MYCGM/15-249
B2DWB4_STRPN/40-266
F0KBL2_CLOAE/42-261
E4QPD2_METS6/81-297
D2Z2F8_9BACT/32-253
D2Q924_BIFDB/21-246
D1BTW4_XYLCX/60-281
B3BJ50_ECO57/45-268
Q4QYY9_APICA/76-230
B2IM73_STRPS/28-262
Q328A1_SHIDS/304-521
C8U7Q6_ECO10/304-521
H6SKV0_RHOPH/100-320
H7FGY6_STASA/43-263
H3KEL1_9BURK/52-270
E8LPB9_9VIBR/31-236
A1WNS7_VEREI/80-301
C3K3E1_PSEFS/25-245
D4JPE0_9FIRM/11-147
D6ZGN4_MOBCV/59-284
B1KRK7_SHEWM/28-246
E2XA85_SHIDY/42-272
F9HKA3_STRMT/40-264
G0E977_ENTAK/46-273
I1IQA6_BRADI/460-805
B9IXE9_BACCQ/36-257
E0PEQ5_STREI/1-197
Q74AD2_GEOSL/55-272
G2L3N2_PSEAI/33-252
E3DLF7_HALPG/27-250
H4VIZ2_ECOLX/304-521
G7BZG3_VIBCL/14-242
Q15UR2_PSEA6/129-284
B1G3Q4_9BURK/31-258
B1J9A6_PSEPW/24-246
G2UHC3_PSEAI/39-257
F0ILZ0_STRSA/34-254
G2SB62_ENTAL/38-257
G6WAH2_STRPN/1-165
F5KUX9_PSEAI/30-251
C2JUB9_LACRH/45-264
C2H178_ENTFL/276-496
B9R6G6_9RHOB/37-256
C6V175_ECO5T/42-272
G7BML5_VIBCL/226-438
F3IGC0_PSESL/42-264
F0G7M1_9BURK/59-228
B9C806_9BURK/41-271
H9GI71_ANOCA/5-354
F2ZKP2_9PSED/84-307
G6NC03_STRPN/41-267
C8UDR0_ECO1A/28-255
G6C968_9STRE/42-265
A5Z6X5_9FIRM/137-354
B0UQ67_METS4/39-256
H3T4A4_PSEAE/33-248
Q5PN30_SALPA/28-255
H4KVD0_ECOLX/27-245
E8M7S9_9VIBR/24-250
Q0HXE3_SHESR/38-266
D8CL49_ECOLX/40-260
O84493_CHLTR/42-257
D4MTT9_9FIRM/41-262
A6V0P0_PSEA7/31-258
C9UAY1_BRUAO/49-277
F8E0G6_CORRG/62-287
C0D0B4_9CLOT/20-239
H5VZW9_SALEN/23-243
A3JLH9_9RHOB/94-331
F3E3L0_9PSED/26-253
A6A8R2_VIBCL/23-243
A4MVF8_HAEIF/22-200
E7GBK0_9FIRM/27-251
B9C1P1_9BURK/38-134
G9UM17_SALMO/23-243
D4TJG5_9NOST/46-267
G4E8N4_9GAMM/32-248
H7P0M6_STRPN/28-247
B4JZQ6_DROGR/397-929
G8ASM7_AZOBR/35-253
B6BNP1_9PROT/40-258
A3P7I7_BURP0/64-294
F0HSZ9_LACDL/56-272
Q97PU3_STRPN/41-267
Q12T53_SHEDO/77-296
G0GT82_KLEPN/49-276
H8DB64_ECOLX/59-278
C8K6P7_LISMN/37-262
B3I7D8_ECOLX/27-245
Q8K742_STRP3/271-490
G9T8P7_SALMO/25-246
H0J7U3_9PSED/32-254
G0FRX9_AMYMD/31-246
F9BK24_VIBCL/251-470
E3Z8H6_LISIO/39-265
D3GZT3_ECO44/23-243
D2BYR1_DICD5/38-259
E2ZMK6_9FIRM/4-233
H4WNU8_ECOLX/23-243
Q63HT3_BURPS/28-245
E5X962_9ACTN/38-249
C5N8M9_BURML/28-245
B7CI13_BURPE/91-318
H1PYZ6_9FUSO/53-269
D8MX73_ERWBE/42-259
E8LFX9_9FIRM/52-271
E8GPU7_SALMO/42-272
F3M2L8_9BACL/47-279
E8FQN5_SALMO/25-246
G6Q062_STRPN/42-265
G2HY83_9PROT/326-545
B9Z7M4_9NEIS/39-269
D0RHE9_9RHIZ/36-170
Q92PY3_RHIME/34-240
Q02TI8_PSEAB/39-257
A6W2R1_MARMS/36-255
G2FB14_9GAMM/516-734
D2KAF9_9TELE/2-301
F6CC19_LACKZ/56-274
H7MYU5_STRPN/40-264
B4EK23_BURCJ/70-300
H7Y0H3_CAMJU/41-261
B5N016_SALET/27-245
G8Q0B2_PSEFL/47-265
Q72EA3_DESVH/44-265
G7AGE5_VIBCL/25-244
D0ATN4_BRUAO/36-253
A4LP58_BURPE/28-245
A2WF29_9BURK/70-300
D1RQU9_SEROD/60-290
F5ZID9_STRPW/1-216
Q47WK3_COLP3/478-702
F2HVY7_BRUMM/61-286
H3REH1_ERWST/1-148
H3V0W8_STAEP/38-256
C9TW22_9RHIZ/39-266
F4UPL9_ECOLX/45-268
F5KB11_PSEAI/59-274
B8DN70_DESVM/48-237
Q30YZ3_DESDG/25-246
C8PD59_9LACO/45-265
Q2SNR7_HAHCH/50-245
Q2C548_9GAMM/22-242
C2XWW9_BACCE/36-256
Q71E62_DANRE/413-786
H7F348_9LIST/32-84
H5IPR3_ECOLX/37-256
G5VCR4_ECOLX/45-268
E8U751_DEIML/28-246
B2PG01_ECO57/42-272
C7LWM6_DESBD/43-265
GLR22_ARATH/472-803
C7H0S6_9FIRM/47-269
G9W895_SALET/45-268
E4PJG5_MARAH/43-260
A4VFZ8_PSEU5/31-247
C0ZFY7_BREBN/46-268
H8LGQ9_STRPN/40-264
G6WIJ6_STRPN/26-246
C0EU84_9FIRM/282-489
G4L7V6_TETHN/272-493
D1RMZ3_SEROD/52-268
D1RUV2_SEROD/31-253
A4U2L8_9PROT/28-247
D9RD59_STAAJ/35-253
D0X438_VIBAL/251-471
D9SVT5_CLOC7/43-263
MLTF_HAEIE/45-266
D1E7T0_NEIGO/51-270
F4DL87_PSEMN/39-266
F8Y2H1_STRAG/37-262
F4T407_ECOLX/37-256
A9WPB6_RENSM/44-264
E5V9R4_9BACE/45-274
C1CF84_STRZJ/41-267
Q5M359_STRT2/48-265
B1G004_9BURK/28-255
A0LD52_MAGSM/34-250
A1A1R3_BIFAA/41-264
H6R4S8_NOCCG/49-268
C6ELE4_ECOBD/28-255
F3NQX2_9ACTO/51-271
F5U5J9_STREQ/28-263
A6F211_9ALTE/293-509
G9A9H1_RHIFH/38-255
B9BQV1_9BURK/140-367
Q2BQ31_9GAMM/528-745
G6ZBK7_VIBCL/12-249
D4J7A5_9FIRM/31-96
C4XI99_DESMR/67-286
F4N1I3_YEREN/41-262
G7UZC3_LACRH/41-267
C1C5Y8_STRP7/32-256
E5VV17_9FIRM/34-262
F9AQT4_VIBCL/44-230
E1LNP9_STRMT/40-264
D0UFB9_STRGY/28-249
H5B6S7_ECOLX/27-245
G6IRG2_PEDAC/46-272
F7QZ24_9LACO/34-253
I0T1N2_STRMT/40-264
E6T805_SHEB6/50-249
H1FLN2_ECOLX/28-255
C9ANB6_ENTFC/41-262
E2QQ18_ECOLX/45-268
D7AGB8_GEOSK/33-251
F5XZJ3_RAMTT/34-263
D0DQZ0_LACFE/43-268
E8H545_ECO57/45-268
B3I695_ECOLX/45-268
D2TDC3_ERWP6/37-260
C9NW16_9VIBR/24-250
Q92S93_RHIME/76-304
D6JD98_ECOLX/59-278
G7HQ30_9BURK/53-283
H4TZL3_ECOLX/23-243
C5BNR3_TERTT/40-226
G6MDM7_STRPN/52-269
D0KWX6_HALNC/294-516
C0VTW6_9CORY/62-285
B5QFE8_CAMJU/1-159
A3QGP7_SHELP/47-263
H5N6H5_ECOLX/42-272
E1XZL3_LEGPN/25-247
H8WDP5_MARHY/47-229
H1BAC2_9FIRM/37-270
E3DM88_HALPG/33-256
B8KDS3_VIBPA/34-256
E7TLS2_ECO57/23-243
Q3ISA9_NATPD/58-279
H1QWY5_VIBFI/45-269
A8RQX8_9CLOT/69-308
F9XZ44_BIFBU/42-268
G5W7H8_ECOLX/28-255
H2IYR3_RAHAC/41-260
H5F2D7_ECOLX/1-208
Q8P2M8_STRP8/28-286
C7QWI9_CYAP0/37-268
E3IS04_DESVR/49-250
Q1JVL7_DESAC/342-559
D4I057_ERWAC/23-243
A5AQR7_VITVI/447-777
H7GKK6_STRPN/28-247
B1BSK1_CLOPF/56-277
B7NAL2_ECOLU/23-243
A6A8C9_VIBCL/25-244
H3SZD8_PSEAE/39-260
E1X6Z9_HAEI1/22-239
F6PGX6_MONDO/315-662
E5ZP98_ECOLX/37-256
E4TS39_MARTH/53-288
C2RIF9_BACCE/51-272
H5VUZ3_SALEN/28-255
Q8DUT1_STRMU/41-264
A0K4J5_BURCH/37-267
E1PEG9_ECOAB/23-243
C5A875_BURGB/43-263
D7XMQ5_ECOLX/45-268
C2CC74_VIBCL/251-470
C4T7C3_YERIN/28-255
Q9RWV1_DEIRA/38-256
G8MCL9_9BURK/27-254
H4PN51_ECOLX/1-208
B4II94_DROSE/434-791
D9XRB4_9ACTO/52-272
C9YM32_CLODR/58-278
C8U4E1_ECO10/23-243
E0SGI4_DICD3/37-258
D3UQN8_LISSS/45-267
C9MBP7_HAEIF/22-239
E2W1Z6_MYCTU/94-314
G7H0E8_9ACTO/49-285
E6RY30_CAMJC/2-111
E7IGY0_ECOLX/45-268
A3PA27_BURP0/28-245
B3E2W9_GEOLS/26-244
F9RGJ5_9VIBR/23-243
D0CPD2_9RHOB/36-263
H3R9V9_ERWST/65-296
G8F843_CAMJU/41-261
C9PF46_VIBFU/35-243
D9NU06_STRPN/28-262
E7XZW9_SALMO/45-268
F3I6Q9_PSESF/30-255
G0D5S4_ECOLX/28-255
C6YBQ4_VIBCL/64-250
C0CQ99_9FIRM/52-275
H1EF30_ECOLX/59-278
E8ZL77_CLOB0/45-266
D0ZA52_EDWTE/36-256
C8N682_9GAMM/33-253
E3JCZ5_FRASU/92-324
D4K3R2_9FIRM/58-276
E4VMJ5_9HELI/53-272
Q0TNL7_CLOP1/39-260
C3KNH5_RHISN/35-254
B4TF99_SALHS/25-246
H9A5S4_CYDPO/196-581
H1T034_STAAU/35-253
Q7MFS8_VIBVY/34-248
YHDW_ECO57/37-256
D8FCI2_9DELT/32-250
F3W8M7_STRPN/28-247
E3DDL4_ERWSE/37-260
H8NQI6_RAHAQ/46-265
B0TSA2_SHEHH/247-463
H3NYS5_LACPN/45-262
F0CRM0_SALMO/27-245
G2ZSE3_9RALS/27-243
H8AQA8_CAMJU/41-261
B9NN76_9RHOB/23-235
Q4KBE1_PSEF5/10-227
B7PB30_IXOSC/453-834
C7V1I7_ENTFL/276-496
E2QPL3_ECOLX/59-278
G2AR85_ECOLX/42-272
A3UKV1_VIBSP/658-875
F9VBN6_LACGL/40-270
F9TC79_9VIBR/11-225
H4FEE1_9RHIZ/29-252
F0G3B1_9BURK/41-271
G6SXH0_STRPN/40-266
G7RY96_STRSU/45-271
H9JPS5_BOMMO/274-495
B5XU10_KLEP3/302-519
F3E133_9PSED/63-277
A2YA51_ORYSI/345-704
E9SP83_CLOSY/70-292
H8NRI2_RAHAQ/27-244
C6UPW8_ECO5T/304-521
F1X2W8_MORCA/43-260
D7JFI6_9BACT/24-259
F3JLL0_PSESX/29-245
F1XZV4_ECO57/42-272
F3HVK3_PSESF/38-259
F2IXW6_POLGS/38-264
D5TBZ3_LEGP2/1-165
H3M1K4_KLEOX/36-261
H3ME11_KLEOX/68-311
F7XHK0_SINMM/41-267
E7J9G4_ECOLX/37-256
G2SV10_BIFAN/71-296
E0RCV6_PAEP6/52-273
B6XKY8_9ENTR/37-267
I1AF69_PSEAI/39-260
Q5LYR7_STRT1/28-248
E8HI46_ECOLX/28-255
A8EP66_BURPE/81-312
F3J6M0_PSEAP/40-257
P74886_SALTI/27-245
Q1ZWG1_PHOAS/38-259
D5TG87_BIFAV/71-296
Q13QS3_BURXL/45-283
E1LY73_STROR/38-257
E2XL10_PSEFL/35-257
H1WTZ0_LEUCI/48-270
G5FHH5_9CLOT/35-259
A9L3I2_SHEB9/248-464
B9HB97_POPTR/459-792
G7KIL4_MEDTR/110-333
A3N924_BURP6/39-257
C6BZH1_DESAD/35-254
G5XU70_ECOLX/23-243
E6RR76_PSEU9/12-221
I1KMD8_SOYBN/395-734
Q48U07_STRPM/51-277
G7DLA2_BRAJP/28-87
G6XW50_RHIRD/37-268
G9W7G5_SALET/28-219
H8BJ95_CAMJU/40-259
F5NS89_SHIFL/27-245
D2TH54_CITRI/28-255
E1S3S0_ECOUM/45-268
D6JK30_NEIGO/39-261
G6VME3_STRPN/42-265
D6GFX7_9ENTR/25-252
C2TL50_BACCE/36-257
G7TX11_VIBCL/24-261
F7E4U9_CALJA/362-726
F5VEJ8_9LACO/33-252
A0XXX3_9GAMM/37-258
D7HJ85_VIBCL/31-258
E2YZH7_ENTFL/42-268
G9PX12_9BACT/38-248
E8GV05_SALMO/28-255
F0JES7_DESDE/57-278
H0TS08_9BRAD/42-266
D0KC27_PECWW/37-258
Q4ZUL6_PSEU2/305-524
Q8XG72_SALTY/23-243
F6FXC5_ISOV2/59-283
F3H8A7_PSESX/175-389
B2DY18_STRPN/269-488
H4LP21_ECOLX/42-272
F7NX17_9GAMM/92-242
F5X257_STRPX/286-505
H3R0N6_BRUAO/30-255
D2ZQ67_METSM/41-264
G6TLN5_STRPN/1-165
G2AIJ2_ECOLX/28-255
Q83QP6_SHIFL/304-521
B1G9M4_9BURK/35-254
G4DTL1_9GAMM/60-279
F9RFI7_9VIBR/31-243
B6G136_9FIRM/48-270
H8Z7E3_9GAMM/37-251
F5VXB6_STROR/269-488
G2UGA2_PSEAI/37-261
H1TEC8_STAAU/43-264
C2LRE1_STRSL/39-261
D0P9F5_BRUSS/39-266
E1Z122_9BACE/283-494
Q29XV4_CAMJU/21-242
H7N323_STRPN/41-267
C1HP44_9ESCH/45-268
C9YM65_CLODR/43-267
G7FYU4_9GAMM/20-232
F9B1J5_VIBCL/44-230
E1TRY9_LACPS/49-266
E9YL68_ECOLX/27-245
H8JXQ6_VIBCL/38-249
D4R7F7_ENTFC/36-273
A3MQK5_BURM7/41-261
D2V1C0_NAEGR/123-283
E1WJ42_SALTS/45-268
E7P4K8_PSESG/40-273
F3BLA5_PSEHA/30-221
Q8D5L7_VIBVU/25-259
H7KB12_STRPN/28-262
B4MEX1_DROVI/421-955
E4RD88_PSEPB/33-259
F3EW80_9PSED/39-270
H4DBZ2_STAAU/43-264
F9DZU7_STRSA/280-499
E6YW46_9RHIZ/36-264
A8TMJ0_9PROT/62-290
F3HSU5_PSEYM/38-264
A6UFT2_SINMW/41-267
H3LKK9_KLEOX/27-245
H3SS79_PSEAE/30-251
Q6AS57_DESPS/46-267
F4N3P5_YEREN/37-177
A6WNQ7_SHEB8/248-464
F3MP03_LACHE/37-260
E9X5Y6_ECOLX/27-245
F3MM63_LACHE/28-249
D0AGG4_ENTFC/39-265
F5PEM7_SHIFL/45-268
Q4HI45_CAMCO/39-256
D7B563_NOCDD/68-295
A3D7U3_SHEB5/38-261
MLTF_SHEDO/37-258
E0T6S1_EDWTF/36-253
A3Y4Y9_9GAMM/24-245
D5D7N0_ECOKI/28-255
G5PR91_SALET/45-268
E0LU98_9ENTR/38-268
G6LGM9_STRPN/42-265
C2UIG3_BACCE/36-257
D0HXB6_VIBCL/44-278
B5GKT7_9ACTO/73-298
H4UG53_ECOLX/27-245
E5U283_ALCXX/2-169
G0K2X2_STEMA/100-237
I0BQL3_9BACL/61-278
G5TV51_ECOLX/23-243
Q0KEE9_CUPNH/39-269
B5SFG9_RALSL/46-278
H7GZG0_STRPN/42-265
C2ES99_9LACO/57-277
G6JNC7_STRPN/269-488
I0ZU45_ECOLX/304-521
H3QDF8_BRUAO/36-260
G3ZXK6_AGGAC/22-239
F2BUB5_STRSA/51-277
D5RD35_FUSNC/22-238
F7G6M2_MACMU/393-693
H0PL24_9SYNC/30-251
D4XFJ9_9BURK/29-243
C7BH74_PHOAA/53-283
Q8CV81_OCEIH/57-278
E1HP25_ECOLX/27-245
F0TG23_LACA3/56-275
A3Q9L0_SHELP/30-263
F3JWJ9_PSESZ/45-227
H7KM80_STRPN/28-247
D7ZSB7_ECOLX/40-260
B9Z0S3_9NEIS/48-271
H7JQU7_STRPN/40-264
E6G2E6_ENTFL/52-274
A3V6S3_9RHOB/25-236
B4VGG1_9ACTO/38-261
E5YIH8_9ENTR/45-267
Q7VG43_HELHP/41-260
C7GD55_9FIRM/187-419
D1DN39_NEIGO/51-270
B5XPS1_KLEP3/54-284
F9AUN0_VIBCL/24-252
G9UT59_SALMO/28-255
E2NY19_PASHA/28-244
C7XKL3_9LACO/41-264
C1I838_9CLOT/38-260
H4WWT3_ECOLX/37-256
F9CKW4_ECOLX/59-278
F2A3S6_RHIET/26-253
Q9ADY6_RHIRD/65-284
B1YW22_BURA4/32-259
D2VI43_NAEGR/257-428
D8CJU2_ECOLX/43-262
I1QP48_ORYGL/459-804
G5W7H9_ECOLX/28-255
G7AAM6_VIBCL/44-278
H3DI41_TETNG/387-713
G2U6F5_PSEAI/32-240
Q62644_RAT/466-809
A3ENK9_VIBCL/41-261
F3E1C8_9PSED/36-264
D3HFM2_STRG3/37-262
E6N056_NEIMH/39-261
D2V718_NAEGR/121-285
A8T7T3_9VIBR/48-283
E1Z122_9BACE/38-248
B8ELP2_METSB/65-291
G6ZFH3_VIBCL/226-438
D2ZKG1_9ENTR/294-497
Q5L6L0_CHLAB/33-254
D0HEJ1_VIBMI/33-253
F8H5A0_PSEUT/31-246
G7ZAR1_AZOL4/40-267
D1RFU5_LEGLO/25-249
H4KI43_ECOLX/43-262
A7GL82_BACCN/50-271
A6LKB5_THEM4/241-449
D3FMI8_CAMJI/41-261
D5C3H0_NITHN/35-274
D0X9F9_VIBHA/29-253
F4VT02_ECOLX/23-243
A5J413_BURML/30-257
C6PWK1_9CLOT/39-261
H4WCK5_ECOLX/24-251
H7YYN8_CAMJU/34-251
Q8XWG2_RALSO/38-260
G6M8M2_STRPN/36-252
Q8D036_YERPE/31-251
I1MLM3_SOYBN/378-706
A6DXC7_9RHOB/80-299
G5KQ84_ECOLX/28-255
E6H7W7_ENTFL/276-496
G6P5R9_STRPN/40-266
D3QL03_ECOCB/28-255
Q7MEG0_VIBVY/31-270
B5YYX1_ECO5E/1-208
B2TBK8_BURPP/38-262
B9LPU5_HALLT/42-266
Q1IWY1_DEIGD/1-221
I1DJN3_9VIBR/372-590
E0DTB6_9RHIZ/31-254
A7ZYG7_ECOHS/23-243
C9NQ37_9VIBR/23-244
F9RZ71_9VIBR/9-173
F3UZR8_STRSA/47-285
B5YYX1_ECO5E/234-451
H8Z678_9GAMM/48-269
H5JJ60_ECOLX/43-262
G4F5G1_9GAMM/38-262
D8IGE6_LACFC/36-259
E1DH09_VIBPA/44-283
E6A7Q4_ECOLX/59-278
A9WVV9_BRUSI/36-260
H5RPI5_9NOCA/80-297
F5YJG4_TREPZ/40-262
H3K430_9FIRM/39-261
H7I6H6_STRPN/32-256
H1HYJ6_9BACI/43-259
C7MDZ1_BRAFD/47-132
D2Q4V6_KRIFD/62-283
E8M5Z1_9VIBR/299-506
E2JND7_BORAF/32-230
Q9CCX0_MYCLE/92-312
Q91224_ORENI/398-771
H0RQP8_9BRAD/122-285
F0E2S2_9PSED/27-247
G8MXJ3_GEOTH/56-277
E4LE70_9FIRM/38-260
F5MST0_SHIFL/37-256
B1G1E0_9BURK/66-296
C6JR12_FUSVA/27-241
E4NIB5_KITSK/81-305
D3DZE9_METRM/43-265
F7X1H6_SINMM/36-256
G3A951_9RALS/39-257
D1RZC7_SEROD/30-252
A3XY67_9VIBR/27-251
C3WXD0_9FUSO/55-271
C5CD01_MICLC/54-267
B2H679_BURPE/66-287
E1HM78_ECOLX/43-262
G5QFY4_SALRU/27-245
B8DIW3_DESVM/59-280
H0UN65_9BACT/38-253
G6C1L9_9FUSO/28-242
A8T2I0_9VIBR/292-507
E5XIS3_9FIRM/112-293
D5TI91_BIFAV/65-282
I0HK45_RUBGE/35-265
H9KIN9_APIME/24-244
C4SJ99_YERFR/28-249
F8ZYU4_VIBCL/18-246
E4PB15_ECO8N/27-245
B6A2A7_RHILW/64-296
E8VYH3_VIBVM/272-485
H4YH11_ECOLX/43-262
D4FET3_9LACO/28-266
H3VHR2_STAEP/43-265
A9DFB7_9RHIZ/40-268
D8D5F6_COMTE/34-263
C4U7B5_YERAL/28-249
B3Q5P1_RHIE6/45-264
D2Q925_BIFDB/71-293
A6E0H5_9RHOB/5-216
F3R0V1_ENTFL/276-496
A2Z1I3_ORYSI/467-806
F7NX65_9GAMM/504-723
G6VAC0_STRPN/41-267
E1IAW3_9CHLR/41-271
E7G4P9_9HELI/42-263
D4MW66_9FIRM/43-262
F3DPR8_9PSED/76-262
D1WEJ7_9LACO/39-258
C6C8K7_DICDC/27-245
H4HTU6_ECOLX/27-245
E7NZG5_PSESG/26-251
D8P0E9_RALSL/44-266
F2C8Y0_STRSA/28-263
B8EDP7_SHEB2/27-239
D5RMC7_9PROT/39-267
B0GCR0_YERPE/45-267
A9U700_PHYPA/32-222
A1FA63_VIBCL/25-244
D3L1D3_9BACT/40-257
A4MVF9_HAEIF/1-35
A9K3X3_BURML/99-329
G6M8M3_STRPN/19-238
C6R3V3_9MICC/35-257
F8FGQ8_PAEMK/67-288
C1HNB4_9ESCH/28-255
B5SEY5_RALSL/43-273
H1HCB8_FUSNU/28-242
F4FCT4_VERMA/43-264
D8D7R5_COMTE/58-284
C1HZV1_NEIGO/39-261
E1WYZ4_BACMS/36-230
H6NGS7_9BACL/44-264
H5BT25_ECOLX/28-255
G0JZZ3_STEMA/67-264
A3Z6H3_9SYNE/33-259
B1S646_9BIFI/53-272
H4JSU4_ECOLX/37-256
F4BCZ3_FRACF/23-245
E8KTW4_STRVE/36-260
A6A464_VIBCL/3-203
D0D0I9_9RHOB/31-257
F5RP15_9FIRM/41-260
H7SNP4_CAMCO/40-259
A1AZY4_PARDP/37-261
G2B768_ECOLX/23-243
E4PKX5_MARAH/16-236
H6P4F3_SALTI/23-243
F1WJV7_MORCA/39-259
F7JWR3_9FIRM/44-268
G4KI12_YEREN/37-260
G6WWE9_CORGT/94-319
G0AWB5_9GAMM/27-239
F3GMA6_PSESJ/1-101
C9TJ04_9RHIZ/36-260
A9BI61_PETMO/24-243
D8MQZ4_ERWBE/50-280
D6KTY1_SCAIO/89-314
B3XA03_ECOLX/59-278
G4LDN6_PSEAI/32-249
H7EQK9_PSEST/36-254
I0BJ76_9BACL/44-264
H3NAC6_KLEOX/37-265
D1RTV1_SEROD/28-255
H0DXB9_STAEP/38-256
A9L2F8_SHEB9/31-250
F2KGG0_PSEBN/42-265
H7V3K9_CAMCO/41-261
A8ZNT9_ACAM1/57-286
MLTF_SHEB5/35-256
C1HLU5_9ESCH/62-281
Q7WM69_BORBR/35-256
B6BSH2_9PROT/36-258
E1L767_9FIRM/1-35
A5WFT2_PSYWF/105-167
F5Y3L0_RAMTT/22-237
H7I1M5_STRPN/42-265
A0RP23_CAMFF/30-248
C0WMN0_LACBU/47-266
G6BBN1_CLODI/43-267
C5R989_WEIPA/49-271
C5T3G2_ACIDE/39-260
H6P618_SALTI/43-262
F2JYK8_MARM1/39-260
C0QD13_DESAH/150-332
C2LWL8_STAHO/42-260
I1AEE4_PSEAI/45-268
E7I8J6_ECOLX/37-256
C4FSX6_9FIRM/45-272
Q0S4T9_RHOSR/47-267
B2Q2I7_PROST/35-265
E4ZE72_NEIL0/51-270
H4MSG7_ECOLX/43-262
F8GTN1_CUPNN/136-298
B1MY32_LEUCK/48-270
Q0HNC9_SHESM/32-267
A5L1G0_9GAMM/27-251
C0C5U9_9CLOT/75-284
F8ZL91_VIBCL/226-438
G0N523_CAEBE/16-235
B5VZ27_SPIMA/51-270
F2M6L0_LACCC/36-254
B1Y8V7_THENV/70-290
Q1LTQ2_BAUCH/39-256
C0XKY2_LACHI/36-255
C9L760_RUMHA/5-87
B7A9Q3_THEAQ/32-249
G4PB17_BACIU/34-253
F8HFW2_STRE5/36-269
D0X120_VIBAL/29-253
C1L1B6_LISMC/35-254
Q6YQB8_ONYPE/67-318
A0KWL4_SHESA/256-472
C4GZE9_YERPE/41-262
E0PM12_STRGY/29-254
B8HTK4_CYAP4/37-267
Q9HZY1_PSEAE/49-277
B5EZA6_SALA4/42-272
Q0RN61_FRAAA/44-270
A9GM47_9RHOB/23-233
E1R807_SPISS/30-238
F8LYZ7_STRTR/48-265
Q12FP3_POLSJ/45-264
D4ZEB9_SHEVD/44-245
F6ASU8_DELSC/48-267
Q1VC06_VIBAL/33-254
D0YY74_LISDA/24-244
F3ZTW9_9BACE/47-274
F5JQ74_ACIBA/31-258
H7RLE6_CAMCO/21-242
A0KCD4_BURCH/118-365
H3MVZ3_KLEOX/26-247
E6SZ93_SHEB6/24-243
D6ZGN3_MOBCV/55-280
E7XE07_SALMO/45-268
C6WAT3_ACTMD/88-308
B4TC84_SALHS/27-245
F7SD71_LACJH/53-279
Q92MD0_RHIME/28-251
G0I432_CORPS/60-283
E4R659_PSEPB/42-264
F7SWI7_ALCXX/35-257
A1W7Q8_ACISJ/66-283
B9G3P9_ORYSJ/384-664
H8BCI8_CAMJU/21-242
E9XWK8_ECOLX/42-272
E0X6E0_PSEPU/124-283
B1KEF9_SHEWM/37-97
G7S6Q6_STRSU/38-261
A8XGR3_CAEBR/436-802
D7YAT6_ECOLX/40-260
D9NKE8_STRPN/32-256
MLTF_VIBCH/44-278
B0G2G2_9FIRM/58-267
H8FSA1_RHOMO/46-264
H4R1T4_ECOLX/28-255
E4PPQ7_MARAH/39-232
E6JN57_STAEP/43-265
E1W6W0_SALTS/23-243
F7IWE1_STRPQ/40-265
G6J2M6_STRPN/32-256
E8H4L9_ECO57/304-521
C1CLA2_STRZP/1-222
A8WQU1_CAEBR/36-356
F4XUT2_9CYAN/42-264
Q0D972_ORYSJ/471-809
D0IA69_VIBHO/34-260
E6DAF4_PROAA/87-311
C9T253_9RHIZ/36-260
D0XDX0_VIBHA/48-283
G7BRD1_VIBCL/27-247
G0AEJ8_COLFT/43-263
H8M6X0_SALTM/43-262
G4SVL1_META2/598-815
A1TXG1_MARAV/36-253
E1LLL6_STRMT/269-488
C1DGS4_AZOVD/74-290
D7M3N1_ARALL/474-807
C8PSU3_9SPIO/44-263
Q0B4B3_BURCM/25-252
MLTF_MAGSM/38-260
I0QVL1_9ENTR/24-251
F0R5B5_BACSH/37-263
C1CI54_STRZP/40-266
C8X2Z5_DESRD/68-306
A6CUV2_9VIBR/42-263
H5L7T0_ECOLX/43-262
H0J004_9GAMM/28-255
D2ELD0_PEDAC/54-277
B9BB27_9BURK/70-297
B2JGW1_BURP8/37-267
H5LI20_ECOLX/42-272
F0HW48_LACDL/36-259
B1SYU9_9BURK/45-262
H8H014_DEIGI/35-249
C9QIJ7_VIBOR/37-225
G4PM74_BRUML/36-260
B3YEK7_SALET/23-243
C5VWL4_STRSE/38-261
F7NYP2_9GAMM/293-513
D5UAD0_BRAM5/36-252
B5EIY7_GEOBB/30-238
Q6MXU4_SERMA/29-247
Q0HG08_SHESM/78-283
H7WCX8_CAMCO/39-256
G0EY60_CUPNN/44-273
Q71YT0_LISMF/39-265
B1ENZ3_9ESCH/27-245
E8HXB4_ECOLX/28-255
F1YNK6_9ACTO/36-253
C4T635_YERIN/37-260
F1ZK47_ECOLX/59-278
B3ZAL1_BACCE/38-254
F0CM24_SALMO/23-243
G7TQT9_VIBCL/39-263
A3YFP2_9GAMM/38-258
A6AL51_VIBHA/270-484
D5RMC9_9PROT/33-261
C0QIA2_DESAH/29-255
E1PIU5_ECOAB/28-255
D7A902_STAND/35-274
G5NSW7_SALET/43-262
H4NR96_ECOLX/28-255
H3R1J1_BRUAO/36-170
A8KUC0_BURPE/37-267
E9X5T2_ECOLX/23-243
A8RLM0_9CLOT/97-317
F2KHU2_PSEBN/46-260
B3E3Q1_GEOLS/82-301
E2XKW0_PSEFL/30-251
E3CM47_STRDO/35-269
I1E0A8_9GAMM/83-261
F2KHP8_PSEBN/9-234
D6IS55_ECOLX/28-255
E5ZRQ7_ECOLX/304-521
H3ZXM0_STAAU/43-264
C2VGL8_BACCE/36-257
D2TNH2_CITRI/42-272
D3EBM0_GEOS4/45-266
B0KJA1_PSEPG/45-264
C2JPH8_ENTFL/33-253
D8NNG0_RALSL/17-235
H0SPJ0_9BRAD/40-258
Q1JDG8_STRPB/40-260
G9TIQ1_SALMO/28-255
E7TIZ1_SHIFL/23-243
B3I1N7_ECOLX/1-208
F3NNL8_9ACTO/40-263
E8XQI5_RAHSY/45-267
C8AN81_STAAU/35-253
H5MVB4_ECOLX/43-122
H5AXQ1_ECOLX/1-208
F1ZJV7_ECOLX/28-255
Q9KRI8_VIBCH/3-203
B0H0A2_YERPE/45-267
B0P7X5_9FIRM/1-226
D0DBN3_9RHOB/42-263
G5RCZ9_SALET/1-217
A5UU90_ROSS1/63-288
D0WUI0_VIBAL/25-244
B2N4W9_ECOLX/28-255
H1FW42_9HELI/311-528
D0ZS87_SALT1/25-246
A8XDK1_CAEBR/513-868
Q60AR5_METCA/1-161
D6E3Y6_9FIRM/19-159
H1X2E6_LEUCI/48-270
H1K2I1_9MYCO/88-308
H7S984_CAMCO/40-259
F9A6E4_VIBCL/27-253
B5QTA9_9TELE/12-171
B2DTH6_STRPN/26-246
E0TT72_STRZ6/32-256
H5UFH7_9ACTO/70-289
E8U1G1_ALIDB/41-260
F3BHF2_PSEHA/9-219
H1WP97_LEUCI/33-254
EVGS_ECO57/59-278
H4PGE4_ECOLX/27-245
Q7CVL1_AGRT5/41-259
A6FCR3_9GAMM/37-258
A3UM33_VIBSP/23-243
D2ZDT9_9ENTR/24-231
D8B2Z1_ECOLX/28-255
Q8YT16_NOSS1/55-382
A4TM56_YERPP/28-255
C3WE60_FUSMR/27-241
C6GS77_STRSX/28-260
I0MHE3_SALET/28-255
C9XB43_SALTD/28-255
MLTF_YERPN/45-267
F3XKG7_STRPN/42-265
B8CUI1_SHEPW/22-244
E2YFH0_ENTFL/45-264
D4BH82_9ENTR/49-279
E7JNW8_ECOLX/235-452
F4UTU0_ECOLX/37-256
MLTF_VIBHB/44-284
A5M0E5_STRPN/41-267
C8T145_KLEPR/27-245
C2XPE1_BACCE/34-255
F1N984_CHICK/6-165
A5WAM2_PSEP1/96-154
G6L918_STRPN/28-247
H7P6C1_STRPN/40-266
G2LCB1_PSEAI/59-274
H8NW38_RAHAQ/39-262
B1K3F2_BURCC/109-326
H4N816_ECOLX/43-262
A3H1Z3_VIBCL/226-438
Q160E3_ROSDO/34-425
H8NW99_RAHAQ/45-267
G7ULI0_PANAN/16-246
G6NUC3_STRPN/269-488
E8Y9R3_ECOKO/45-268
I0W877_9NOCA/92-312
F3FIE2_PSESX/39-270
C7KCJ0_ACEPA/44-263
H0FUE4_RHIML/23-95
A3GML5_VIBCL/31-258
E6HG81_ENTFL/276-496
Q7CI03_YERPE/43-262
C4HNC5_YERPE/43-262
E8KK96_9PAST/34-255
Q1BQG9_BURCA/92-264
H5Y7K2_9BRAD/82-308
BVGS_BORPE/65-283
F4W7W2_ACREC/480-877
G7QAX0_9DELT/36-256
A0KWL4_SHESA/502-721
E3H4X5_ROTDC/41-263
F9TUJ2_9VIBR/1-165
B8KCZ7_VIBPA/39-263
D3UZ57_XENBS/36-253
A7HXF8_PARL1/64-284
B1FVX2_9BURK/33-248
G4PXI3_ECOLX/45-268
Q7V857_PROMM/29-359
B5PJ74_SALET/45-268
H3MA82_KLEOX/24-243
A3UTN6_VIBSP/37-258
G6JG91_STRPN/28-247
H5QFI0_ECOLX/45-268
I0VF77_SHIFL/59-278
A0P311_9RHOB/18-232
C7U4W4_ENTFL/33-253
H0A341_9PROT/32-252
E8VPV9_VIBVM/20-231
D3HNY1_LEGLN/22-241
A9Z3T6_YERPE/1-100
Q02SB5_PSEAB/299-519
G7S202_STRSU/53-271
Q05WC9_9SYNE/36-271
Q5LUJ3_SILPO/157-358
E1JAK7_ECOLX/40-260
H0UPV1_9BACT/320-525
Q6AN27_DESPS/35-256
Q12JY7_SHEDO/44-204
C6BMI1_RALP1/58-279
G6WCD1_STRPN/42-265
B2PGP6_ECO57/23-243
Q5PN29_SALPA/28-255
D0IHS5_9VIBR/46-267
F0J5M6_ACIMA/39-253
G0ALM0_BORBD/34-230
D3FVN5_BACPE/27-244
H2VZ34_CAEJA/47-413
B7MPH0_ECO81/42-272
A5VXI0_PSEP1/38-256
C2V6M1_BACCE/38-254
I0I3S6_9CHLR/61-298
Q2S7K6_HAHCH/39-248
G2U5A6_PSEAI/33-235
H5SHG6_9GAMM/18-258
E8YMG1_9BURK/60-278
C6XA48_METSD/50-277
C2JH07_VIBCL/29-255
E4PN49_MARAH/27-247
F4DYT0_PSEMN/37-255
E3R1E3_9LACO/39-277
B4VNM6_9CYAN/40-260
Q8P2K8_STRP8/40-265
G1PNN5_MYOLU/362-726
D4ENB2_ENTFL/45-264
E8KEL7_9PAST/46-266
H5FTF8_ECOLX/23-243
C9TF96_9RHIZ/36-260
D3GYQ9_ECO44/37-257
E0R1A7_ECOLX/28-255
F5L0B5_9FIRM/43-270
B5WCJ7_9BURK/81-257
E7F2N4_DANRE/514-854
A3WMN8_9GAMM/36-257
B9L5Q1_NAUPA/33-250
D5QFR0_GLUHA/10-240
H7Z858_CAMJU/21-242
E8M7W6_9VIBR/27-251
D3E071_METRM/43-263
I1AL41_PSEAI/46-248
H2TT61_TAKRU/450-797
G5L8X4_SALET/31-253
E0QKR5_9FIRM/72-293
E7Z4U8_SALMO/25-246
F7SYG1_ALCXX/34-259
E8JP35_STREI/28-248
C8PLP2_9PROT/29-248
E5TT08_STAAU/43-264
Q0BIA0_BURCM/37-267
C3K6V4_PSEFS/30-251
B1KGA5_SHEWM/29-249
Q7P1W0_CHRVO/22-244
G6GB83_9FIRM/35-252
E7I0J9_ECOLX/45-268
Q3K974_PSEPF/43-269
A9IGV8_BORPD/34-258
AAPJ_RHIL3/36-255
B5Z7U4_HELPG/34-253
B8DF60_LISMH/45-267
B6A5E9_RHILW/40-266
E0N201_9ACTO/59-284
D4PS35_LISMN/35-254
C0Z6A9_BREBN/33-253
C6DDG4_PECCP/32-253
D1Y5M3_9BACT/35-261
B9K5I0_AGRVS/31-264
C0XW92_BURPE/31-258
H5V0Z3_ESCHE/43-262
E1XRK8_STRZI/26-246
A2PU36_VIBCL/64-250
A9YPK6_9TELE/438-786
B4EHY7_BURCJ/75-247
C7LJ68_BRUMC/36-260
I0T154_STRMT/40-266
B3S7V0_TRIAD/1-368
E9UG58_ECOLX/65-295
F1YEG0_9ACTO/88-305
F3DH26_9PSED/30-251
B5BBV0_SALPK/23-243
H4I8S8_ECOLX/23-243
G5C5Y1_HETGA/393-727
H7QG78_STRPN/38-257
B5XRV1_KLEP3/40-260
D8HKY2_AMYMU/31-246
Q0S170_RHOSR/58-279
F3Q127_9ENTR/30-250
D0TCG1_9BACE/44-270
B2NNF4_ECO57/45-268
A6DUI4_9BACT/475-542
E1L2Q3_9ACTN/79-310
F0NVF6_LACHH/41-261
E1EM83_VIBPA/44-283
B1K396_BURCC/67-284
C2LSN0_STRSL/40-262
B8HLA8_CYAP4/61-283
G6XW49_RHIRD/39-270
F7CS95_XENTR/452-793
H3WFB6_STAEP/38-256
F5MQ39_SHIFL/28-255
G0DMG4_9GAMM/29-250
E8MS50_BIFL1/78-303
F4TC84_ECOLX/40-260
E2QIM9_ECOLX/23-243
D0CNM1_9RHOB/22-241
B4EKA4_BURCJ/28-255
G2UD53_PSEAI/26-253
C2J5Z8_VIBCL/45-279
H7DBH6_9CLOT/39-260
B9SDW1_RICCO/472-815
B8FW24_DESHD/48-280
Q8DDI7_VIBVU/27-246
Q1RHE7_RICBR/25-241
D0CZ24_9RHOB/24-235
F8DI95_STREP/28-263
G4FN51_9SYNE/43-386
H5DQ32_ECOLX/37-256
H0R1S2_9ACTO/66-289
E0DTR4_9RHIZ/36-260
C6AWY2_RHILS/36-255
D8HUW0_AMYMU/71-295
A0RQA6_CAMFF/24-242
H2JAA9_9CLOT/61-282
B2E763_STRPN/28-262
D7UZP6_LISGR/45-268
H8HDH5_STRPY/40-262
A6TB70_KLEP7/43-262
Q9HXE1_PSEAE/31-258
A4Z2H1_BRASO/67-293
F2KBC6_PSEBN/27-248
F7KIC9_9FIRM/284-495
F5LG10_9BACL/60-283
E6BA38_ECOLX/304-521
F8G2B3_PSEPU/110-237
G9RC72_9ENTR/43-273
F4VCN7_ECOLX/23-243
C1IB69_9CLOT/34-267
G5GEQ5_9FIRM/74-288
F3BZP7_PSESG/30-190
G3RC87_GORGO/441-794
E6WAV5_PANSA/48-278
F8XE37_ECOLX/28-255
G6L729_STRPN/40-264
Q2K8A8_RHIEC/30-277
MLTF_SHISS/45-268
H4PW53_ECOLX/42-272
H7IF89_STRPN/40-266
G6KKA9_STRPN/42-265
B5YSF8_ECO5E/23-243
B5BBZ7_SALPK/27-245
F8E864_FLESM/40-261
Q84QE2_TOBAC/473-803
E8K8R3_STRPA/28-263
B2Q152_PROST/63-284
H7JYX2_STRPN/28-247
E9TN90_ECOLX/67-297
F5MF38_SHIBO/23-243
H4P7Z9_ECOLX/28-255
C7TE60_LACRG/43-264
H8A3Z4_CAMJU/34-251
D9V889_9ACTO/31-248
E1YCM4_9DELT/42-264
B7CVF6_BURPE/31-258
F9BBT7_VIBCL/226-438
C8U8X3_ECO10/1-222
H3N173_KLEOX/72-295
Q2SJJ0_HAHCH/25-250
F6IZH3_LACPE/44-261
Q0K835_CUPNH/36-256
E2Y0F1_PSEFL/32-117
B8LAD0_9GAMM/46-265
B0FB19_9BACT/108-328
G6ESY7_LACDE/31-254
H5SMH0_9BACT/32-255
D5V5E4_ARCNC/28-252
F9V7Z5_LACGT/41-275
H4C8F7_STAAU/43-264
A9L4W6_SHEB9/88-310
A6ANY2_VIBHA/244-460
C9U3H4_BRUAO/38-172
Q0BTS7_GRABC/27-245
H4TZK9_ECOLX/23-243
H1EK18_ECOLX/27-245
A6VXR9_MARMS/38-268
E5ZGU4_CAMJU/40-259
D4YLC5_9MICO/84-305
D6DQ13_ENTCL/43-262
Q2J971_FRASC/64-303
G5K2P2_9STRE/40-266
F7ZZP8_CELGA/43-265
H6P4K9_SALTI/27-245
B5DHU5_DROPS/284-644
Q3Z3X4_SHISS/27-245
D8IHM3_LACFC/29-260
G2U5U9_PSEAI/28-250
C6SR88_STRMN/275-494
H5LMZ3_ECOLX/1-130
I0BSW3_9BACL/67-288
H0HFN1_RHIRD/1-190
G4DR34_9GAMM/103-282
Q123T8_POLSJ/53-270
E5A1Z0_LEPMJ/58-294
H1YSE3_9GAMM/28-244
B2HYB0_ACIBC/50-270
B3ABP9_ECO57/304-521
E8QBC0_STRED/28-248
F3HVU3_PSESF/38-264
G3P917_GASAC/381-727
H0HCU4_RHIRD/34-256
Q02I48_PSEAB/26-253
B9C285_9BURK/65-295
D9P0K7_STRPN/38-257
A5ZSS0_9FIRM/66-287
C2ILL6_VIBCL/29-255
Q4RNB6_TETNG/387-767
D3NSS9_AZOS1/31-272
A0KT65_SHESA/41-260
C7HH94_CLOTM/23-84
D1YNP5_9FIRM/38-256
F6DHA1_THETG/32-249
A3XZZ9_9VIBR/25-244
G9EEY8_9GAMM/26-239
A6X2L8_OCHA4/28-247
A4C585_9GAMM/31-253
HISJ_ECOL6/28-255
E2QPH1_ECOLX/28-255
B5MIM2_SALET/28-255
G9VUU7_SALMO/27-245
E4PHC5_MARAH/23-239
C2UQV2_BACCE/51-272
A6WRT6_SHEB8/24-243
A1U377_MARAV/31-225
I0SDK0_STRAP/28-263
H0YXH2_TAEGU/50-403
B5S9W7_RALSL/18-235
A3QEA2_SHELP/28-240
E1LLL6_STRMT/26-246
G7ZDI0_AZOL4/38-100
A3H135_VIBCL/41-261
B4SZM6_SALNS/28-255
D4GND6_PANAM/23-243
C3YDU4_BRAFL/9-371
E6XLZ4_SHEP2/256-472
C8WML2_EGGLE/45-267
C4FR76_9FIRM/37-255
Q7NZX7_CHRVO/24-249
Q1N3E1_9GAMM/21-245
C3KN66_RHISN/21-235
E4PK86_MARAH/34-258
G0LPH3_STAAU/35-253
C3FQ54_BACTB/36-257
H3Y1G1_STAAU/35-253
A5AGU5_VITVI/475-801
F7MZB7_ECOLX/45-268
G8LLI3_ENTCL/33-260
F4VCD5_ECOLX/27-245
B1T3I7_9BURK/32-259
A4VQT3_PSEU5/49-262
E0PEQ6_STREI/44-267
B1JV51_BURCC/46-276
F4WC68_ACREC/383-783
D4E2R8_SEROD/45-267
A0KM08_AERHH/13-252
D8D2K4_COMTE/64-284
B5XU10_KLEP3/56-276
F8WH05_MOUSE/453-791
D7HUT2_PSESS/37-255
H4VDT9_ECOLX/23-243
Q55146_SYNY3/39-264
F0EMV9_ENTCA/44-266
D0GZL3_VIBMI/24-261
F8GQM8_CUPNN/41-259
C5N9U5_BURML/81-312
G4E4U1_9GAMM/361-579
E9SVE2_COREQ/45-267
D6KRW5_9FIRM/43-270
G4JRT8_9RHIZ/44-279
C1CSC1_STRZT/41-267
E3HB72_ILYPC/34-259
F2LH72_BURGS/66-286
D4KN21_9FIRM/14-166
Q881I1_PSESM/34-253
G8WEP4_KLEOK/29-247
I0QXU4_9ENTR/37-255
G7CWH6_AERSA/25-245
E5BVA3_9FUSO/32-252
G0AID0_COLFT/48-269
G8WFH1_KLEOK/69-312
F3UV11_STRSA/76-292
E0RI46_PAEP6/39-265
C6IXS8_9BACL/60-277
G9VRY9_SALMO/45-268
B1I8D5_STRPI/40-266
A3CNK2_STRSV/273-492
C4S3T2_YERBE/28-255
C4UEU4_YERRU/18-235
E0N2D6_9ACTO/43-279
D3RG45_KLEVT/68-312
D7W9U5_9CORY/88-308
H5KWN6_ECOLX/1-208
G9RBQ6_9ENTR/25-252
C7LR41_DESBD/24-243
E6H7W7_ENTFL/33-253
E6W4Y9_DESIS/33-252
Q5M1F8_STRT1/41-266
C6UA46_BURPE/28-232
H5WRK2_9BURK/41-258
B8ITU8_METNO/42-271
G7ADW6_VIBCL/226-438
A8SAA8_9FIRM/42-122
G6TGB0_STRPN/32-256
F3LRZ9_9BURK/50-271
H2IV42_RAHAC/36-257
G3P7N1_GASAC/369-739
Q0I1P1_HAES1/22-241
F5ZNV4_SALTU/23-243
F0IW07_STRSA/44-263
C6AY81_RHILS/39-256
E9X698_ECOLX/37-256
G7NTI9_MACFA/556-850
G6PR72_STRPN/28-247
D6A958_9ACTO/8-226
E8HIF5_ECOLX/59-278
F8KVD5_PARAV/38-257
D7A2J2_STAND/36-253
A9FTW9_9RHOB/15-265
E1I595_ECOLX/59-278
I0YAK3_9BURK/28-255
Q04DF8_OENOB/51-276
G7TN32_VIBCL/44-278
F7F3T2_ORNAN/244-579
C7G3M3_PANTR/449-796
B1J2A4_PSEPW/108-154
F5VPQ0_ENTSA/26-247
C7V1V7_ENTFL/45-264
B0HV52_YERPE/33-250
A2AVK2_HUMAN/454-795
E9TVJ9_ECOLX/43-262
C0AHR9_BORBG/253-419
F8ZUK2_VIBCL/44-230
A5MKP5_STRPN/28-247
F5JIP4_9RHIZ/51-273
C0XGI1_LACHI/38-264
F9ZZI6_METMM/355-573
E0PEA3_STREI/49-286
F3D9E0_9PSED/26-253
C6AKF4_AGGAN/22-239
H8Z540_9GAMM/368-586
F9HT84_ECOLX/23-243
Q3JKK4_BURP1/81-312
B3P9P2_DROER/261-793
G5NRH3_SALET/25-245
E8J0Q5_ECOLX/43-262
D8P0R4_RALSL/41-271
F0JE49_DESDE/48-238
B9R1D9_9RHOB/47-374
H2GQU6_CORDP/60-283
C3DFU2_BACTS/44-260
F4M8I4_ECOLX/45-268
C0E9V2_9CLOT/299-511
F3FER4_PSESX/26-253
Q1N661_9GAMM/29-249
E5YAB5_BILWA/53-269
H5GF00_ECOLX/1-222
G5J6H0_CROWT/1601-1806
Q3DKE3_STRAG/37-262
G7B5U8_VIBCL/44-278
G6N9S0_STRPN/1-165
B1ERX1_9ESCH/23-243
G7SLU7_STRSU/53-271
F0JIE1_DESDE/25-252
I1DIY4_9VIBR/24-232
D4LQZ3_9FIRM/1-88
D2UUZ3_STAAU/35-253
A5WH74_PSYWF/50-268
A5TVX6_FUSNP/33-253
F4D8K3_AERVB/25-248
A0Z2K6_9GAMM/52-287
G9XRT0_DESHA/42-275
G7LWY0_9ENTR/37-254
B1FJH4_9BURK/17-235
D0B3J6_BRUME/39-101
F4DDA0_AERVB/53-252
G6M747_STRPN/1-165
I0CSH4_LISMN/39-265
Q4KH87_PSEF5/28-253
F8XCM0_ECOLX/67-297
F3EAI0_PSESL/26-227
C9UCG4_BRUAO/50-275
H4MAM3_ECOLX/43-262
Q5YNP6_NOCFA/89-309
A7Z8T9_BACA2/4-229
F9T234_9VIBR/9-248
G1Z1R9_ECOLX/27-245
G6CBL5_9STRE/45-283
H5ELZ3_ECOLX/234-451
F5KUX7_PSEAI/28-248
F7GPS0_CALJA/482-829
B4E8A5_BURCJ/39-257
H3PD80_BRUAO/36-253
I0A9E5_SALET/1-212
G7BWN1_VIBCL/38-251
Q0KDS0_CUPNH/93-330
E1G4D9_LOALO/174-553
D7EMM3_MYCTU/94-314
F9RT50_9VIBR/27-246
H6NPV6_9BACL/54-280
F7F4A5_MONDO/414-778
A0NKV4_OENOE/17-237
B1T389_9BURK/41-263
B1GK68_BACAN/44-261
F7XK01_SINMM/28-247
B7UUS6_PSEA8/31-258
B4RDL9_PHEZH/40-260
A3SXG1_9RHOB/27-239
Q9VMP3_DROME/424-796
Q1JIM2_STRPD/34-291
I0XYW0_9BURK/35-262
E1NWV3_9LACO/41-261
E7V9G1_SALMO/25-246
F2K617_PSEBN/26-244
C2SWV5_BACCE/44-261
E7XV34_SALMO/31-253
E6SGU6_THEM7/76-295
A5LEB9_STRPN/40-264
G7V1X6_LACRH/33-251
H4IED3_ECOLX/45-268
H7KWS6_STRPN/42-265
G2KXD3_PSEAI/329-549
F5JG36_9RHIZ/39-270
B3PWP7_RHIE6/42-291
Q7W3G6_BORPA/35-265
G7RIH5_ECOC1/23-243
G4VN92_SCHMA/126-519
F9IB39_ACIBA/25-105
E7SY87_SHIBO/234-451
MLTF_ERWT9/45-267
Q1RAM0_ECOUT/62-281
G5XAI5_ECOLX/304-521
D7MVW9_ARALL/338-602
F6E611_SINMK/45-270
E8BST5_SALMO/42-272
F9YBM5_9RHOB/38-255
A1RKN3_SHESW/36-262
G7BJT6_VIBCL/12-249
G7ECE2_9GAMM/31-244
G5HTA7_9CLOT/37-256
C9Q8X4_9VIBR/31-251
Q97Q37_STRPN/42-265
H0F4G0_9BURK/39-259
F0Q2S7_ACIAP/50-268
A3IJZ3_9CHRO/585-814
H4YIG2_ECOLX/28-255
Q6ANB1_DESPS/36-259
D8HEU8_STAAF/35-253
F1NY65_CHICK/6-165
H0K693_9PSEU/38-257
B3HH18_ECOLX/43-262
G6SKM5_STRPN/42-265
F0GNX1_9LACO/37-271
F7KNP8_9FIRM/42-256
I1DGJ6_9VIBR/26-245
Q21HB1_SACD2/43-241
E3PXK5_CLOSD/44-262
D4BHK4_9ENTR/56-276
E4QWZ2_HAEI6/25-246
H5YB29_9BRAD/33-258
D1R3N0_STAAU/43-264
Q3J397_RHOS4/33-258
E5XPH0_9ACTO/67-301
A3XWA9_9VIBR/37-242
G5PQL4_SALET/28-255
F9RPP7_9VIBR/4-209
GLTI_ECOLI/42-272
E8BDR0_SALMO/31-253
C1KXK5_LISMC/45-267
F4MVJ5_YEREN/43-262
D0PJC1_BRUSS/44-272
A4VRX5_PSEU5/27-248
B1Z3Z3_BURA4/31-258
G5RIA5_SALET/1-226
G9PZ13_9BACT/309-516
I0SVZ4_STRMT/42-265
Q13WL7_BURXL/36-256
G6QLM3_STRPN/28-262
C0Y747_BURPE/28-232
B2SE30_FRATM/9-231
C4L803_TOLAT/38-273
G3X9V4_MOUSE/452-799
C9TC42_9RHIZ/49-277
H8JTW9_VIBCL/25-244
C1ACL6_GEMAT/44-266
A8H0Z9_SHEPA/35-254
G6UN15_STRPN/26-246
Q5VSF5_HUMAN/475-816
C4HZ87_YERPE/43-262
Q1BHY6_BURCA/46-276
A7FPC9_YERP3/41-262
B8HUF4_CYAP4/37-267
A5B541_VITVI/956-1230
F9BUI3_VIBCL/46-267
D1EYF8_BRUML/36-260
Q189Q1_CLOD6/282-492
G5LLE2_SALET/7-147
H7LRD3_STRPN/40-266
B5WFY0_9BURK/35-254
F9E6P4_STRSA/55-271
Q8E0L3_STRA5/40-259
F4L9F9_BORPC/31-248
H5WKG2_9BURK/31-269
G7H8T6_9BURK/30-257
H4U5C3_ECOLX/1-208
B5R872_SALG2/1-200
D1YM95_9FIRM/23-132
E2K983_ECO57/28-255
Q2W557_MAGSA/119-242
A6B1R9_VIBPA/27-247
D1DRP3_NEIGO/39-261
E2BH75_HARSA/1012-1394
Q3DMZ6_STRAG/69-295
D9SYR3_MICAI/75-298
I1IQB0_BRADI/473-811
H1FXA7_9HELI/46-271
G7SH09_STRSU/38-261
H3LAB3_KLEOX/26-252
C8T1Z3_KLEPR/25-252
F4CWK8_PSEUX/69-295
G8UBF6_BACCE/51-272
F9SCS5_VIBSP/299-517
A1JM82_YERE8/23-243
G6EWN0_LACDE/1-76
C0EZ55_9FIRM/38-249
C4SPZ3_YERFR/27-244
E8KDW4_9PAST/37-255
B1J2R5_PSEPW/36-258
D5NZY3_CORAM/52-273
G6UG00_STRPN/40-266
G8MFW5_9BURK/43-265
Q7NYD5_CHRVO/36-258
F6D0N1_MARPP/26-250
D6J8C4_ECOLX/27-245
G6RYL0_STRPN/28-262
C0BPZ0_9BIFI/74-297
F9M540_STRPA/28-263
B9ILB7_POPTR/108-223
B6A2X7_RHILW/35-254
B2UC41_RALPJ/37-267
A9KLA4_CLOPH/12-152
E3ZSW1_LISSE/45-256
F3JHI3_PSESX/23-250
I0QVD1_9ENTR/36-255
B1G7D0_9BURK/37-267
D4R040_ENTFC/52-272
Q02JA1_PSEAB/37-261
B1KR17_SHEWM/297-517
E1XVW5_LEGPN/1-109
A0Y3X9_9GAMM/24-226
A3KRJ7_PSEAI/37-261
H5V1Q7_ESCHE/42-261
I0GUH9_SELRU/262-464
C4F505_HAEIF/22-239
G0M0G3_LACPE/60-280
G2SMH9_LACRR/44-267
F6W4K8_CIOIN/403-764
B2UZ99_CLOBA/53-272
G6TUR9_STRPN/42-265
B3XRV7_LACRE/59-279
C2KL42_LEUMC/58-284
F7UGI1_RHIRD/19-250
B5WSK9_9BURK/47-264
E2P7S8_PASHA/45-266
Q47Z41_COLP3/299-525
A9WYX8_BRUSI/36-253
F5PDX3_SHIFL/28-255
D7HML4_VIBCL/41-261
Q8DPB7_STRR6/42-265
D2TU12_CITRI/45-268
Q1JBD0_STRPB/27-247
A0KGQ5_AERHH/291-507
C4HJ45_YERPE/28-255
E5ZRQ7_ECOLX/59-278
E0LSA6_9ENTR/31-276
I0VZC4_9STRE/269-488
E2XZM9_PSEFL/39-270
I1H070_BRADI/168-439
A3LEL4_PSEAI/7-230
B1FGL9_9BURK/38-268
D4CY02_9FUSO/57-273
E5YC63_9ENTR/44-274
G2J072_PSEUL/27-249
C3GX01_BACTU/44-261
G8PWF7_PSEFL/28-252
F9VZ54_9ACTO/57-282
B7P6R4_IXOSC/277-638
H2GAR7_CORDP/60-283
A8FWR6_SHESH/12-230
G5VRY3_ECOLX/304-521
F9AVB7_VIBCL/25-244
D7EIF2_TRICA/208-301
H7HBU2_STRPN/26-246
H8DXS2_9NEIS/53-276
B4LIB6_DROVI/817-1202
G5LHW7_SALET/25-246
E6LAD1_CAMUP/44-264
H3BWG0_TETNG/490-830
A4XYR9_PSEMY/27-240
A3YGM7_9GAMM/24-251
B1FLJ3_9BURK/28-255
C2YW91_BACCE/36-257
I1L4P9_SOYBN/465-805
E6XGW6_SHEP2/35-256
H0S333_9BRAD/41-263
H7PJM5_STRPN/52-269
A4SNY6_AERS4/21-243
H3JQ77_STRPU/232-589
Q12NV9_SHEDO/25-250
G7Q5R8_9DELT/24-245
A6VWI4_MARMS/39-258
G5B8A7_HETGA/379-732
D3R8R4_KLEVT/43-262
I0SUK1_STRMT/52-269
G0SMR8_VIBMI/46-267
G2MAI0_HELPX/44-263
Q7WQT4_BORBR/34-258
Q9CH05_LACLA/37-271
G9T618_SALMO/23-243
Q1QUB1_CHRSD/28-247
H5BT26_ECOLX/28-255
F8YWW0_VIBCL/44-278
Q19V39_HAEIF/25-246
H5NBK9_ECOLX/3-114
E5WU15_9BACE/28-253
D0L649_GORB4/106-326
D7Y405_ECOLX/28-255
B2SYL8_BURPP/37-267
D9NLH8_STRPN/42-265
Q1BWM5_BURCA/39-257
H1RP35_COMTE/298-515
A5EU96_BRASB/36-251
D7Z089_ECOLX/59-278
F1X8B0_MORCA/39-259
E3XJX2_ECOLX/45-268
D9NFY6_STRPN/1-165
F0E136_9PSED/1-208
F8ZUK2_VIBCL/251-470
D8MWQ5_ERWBE/39-269
B1RZ99_STRPN/28-262
G2JZR3_LISMN/37-262
G5VRP9_ECOLX/28-255
ARTI_ECOLI/23-243
G8QAW9_PSEFL/42-264
F4FQ23_STAAU/43-264
B1X921_ECODH/28-255
Q4FUZ3_PSYA2/47-266
Q6CZF7_ERWCT/34-255
E6QTD7_9ZZZZ/27-250
E4W8X5_RHOE1/93-313
H4JJS8_ECOLX/23-243
A6X2V2_OCHA4/39-258
C6C099_DESAD/34-250
Q8MMK2_DUGJA/1-295
H8BDY3_CAMJU/41-261
Q0A6Q4_ALHEH/25-242
C4ZXD3_ECOBW/45-268
C5EV76_9FIRM/277-484
I1P501_ORYGL/477-802
B9R6H9_9RHOB/19-245
B0KSF4_PSEPG/39-273
F9C792_VIBCL/38-251
B1RAR1_CLOPF/37-255
C2GUT2_BIFLN/85-310
B9H2M3_POPTR/321-644
D1EP04_9RHIZ/39-266
H3NW83_9GAMM/30-253
E0MQK0_9RHOB/25-248
G6XQE8_RHIRD/22-250
B9GPQ9_POPTR/465-803
C7K0K5_ACEPA/44-263
C6PZU6_9CLOT/38-265
B8E6V4_SHEB2/30-248
C7W5Q2_ENTFL/45-264
G6LSS5_STRPN/32-256
B2JN78_BURP8/40-254
F4DFC7_AERVB/21-249
G9SM33_CITFR/28-255
E6PK41_9ZZZZ/69-298
B5RLX8_BORDL/247-407
F0CPK8_SALMO/23-243
B3PR68_RHIE6/36-253
C4SSB9_YERFR/23-243
F2LNR4_BURGS/39-257
H7PQG0_STRPN/14-248
A9ILH3_BORPD/29-246
H8BDP3_CAMJU/40-259
A6BJX3_9FIRM/44-265
B5Q482_SALVI/25-246
G1Y731_ECOLX/23-243
Q9LAH0_AZOBR/2-144
Q7NYJ9_CHRVO/48-267
G6ZNI9_VIBCL/25-244
B9FRX6_ORYSJ/74-294
F3S0G9_VIBPA/114-293
B1XZ36_LEPCP/125-276
F3JXE8_PSESZ/42-261
Q5LUJ2_SILPO/117-357
C7RB28_KANKD/35-257
F7QIN0_9BRAD/60-286
D2AHC9_SHIF2/45-268
F3B1D2_9FIRM/47-268
F7GR67_MACMU/393-693
A3EN14_VIBCL/3-203
Q46WV9_CUPPJ/40-261
G2TIK4_BACCO/48-265
B2BXN3_9ROSI/295-616
F0IJV9_STRSA/47-285
D5A691_SPIPL/36-263
F2FRM1_SALGL/25-245
I1AFT9_PSEAI/15-237
Q0K2C6_CUPNH/56-118
B1HMF5_LYSSC/33-268
C0ZYN0_RHOE4/41-264
D7ZUN8_ECOLX/45-268
F6BQS1_SINMB/27-255
H7UTH7_CAMCO/39-256
I1M440_SOYBN/466-808
G8AQX3_AZOBR/40-258
Q47GH8_DECAR/35-255
Q3AYL4_SYNS9/57-278
A3UNU0_VIBSP/28-252
B6G140_9FIRM/40-261
B2HPZ6_MYCMM/94-314
E0P4M6_STAAU/35-253
G5JTQ7_STRCG/44-268
F5J836_9RHIZ/35-264
H3LSA0_KLEOX/32-250
B3Q3Z8_RHIE6/38-262
B5V4K7_BACCE/36-256
E0I180_9BACT/30-250
F8ZIN3_VIBCL/39-263
C5F1J0_9HELI/40-258
C9C9L8_ENTFC/51-272
G4B7W9_AGGAC/45-266
F0C960_9XANT/3-217
F8LRH0_STRE8/48-265
B1ZIA6_METPB/38-266
F8G1Q6_PSEPU/24-246
E4RPG0_HALSL/26-244
G5SBM2_SALET/31-253
C4H3N4_YERPE/3-102
F6AA43_PSEF1/36-255
H0JKA2_9PSED/1-54
B5Y339_KLEP3/23-243
E4S1P5_BORBJ/33-230
A5TT95_FUSNP/57-273
E8UK43_STREJ/46-272
Q0G1L7_9RHIZ/17-236
A8KDH8_BURPE/159-389
D8EPR8_ECOLX/28-255
A9QW73_XENLA/451-796
I0T387_9STRE/32-256
C3JZG6_PSEFS/36-263
Q8D4K4_VIBVU/103-243
G4LG58_PSEAI/26-242
F1W5T5_MORCA/39-259
A2PRY8_VIBCL/226-438
C7MRX0_SACVD/48-267
E9WH10_ECOLX/28-255
G0ADE9_COLFT/77-296
G6Q939_STRPN/40-266
G6TZ68_STRPN/269-488
E6IB83_ENTFL/276-496
A1VSX7_POLNA/35-264
D0RTZ0_9STRE/48-265
B0UAQ3_METS4/26-249
B9QX82_9RHOB/88-233
H9UEI7_FERPE/22-242
B0RB28_CLAMS/104-323
A3D476_SHEB5/248-464
C7TJ24_LACRL/41-263
F8FXS1_PSEPU/302-521
G7BUC7_VIBCL/44-278
Q21Y96_RHOFD/24-250
B7V4T4_PSEA8/28-255
E8JXM8_STRCR/53-279
D0J7J6_COMT2/35-264
G7WE60_DESOD/46-261
G2ACS9_ECOLX/27-245
A0ZAU3_NODSP/54-383
E2MHV5_PSEUB/50-270
A3D7R9_SHEB5/24-243
E7GWK8_STRAP/26-246
G8VU15_KLEPN/26-247
E1DKC0_VIBPA/270-482
C0DA19_9CLOT/48-258
C4WQS8_9RHIZ/48-272
B7MHG4_ECO45/23-243
H0SBY4_9BRAD/35-255
C9V2A4_BRUAO/27-250
G6PT19_STRPN/26-246
E9W3M2_ECOLX/28-255
H7K0S6_STRPN/42-265
E8JY89_9STRE/50-284
H0G4N5_RHIML/19-269
G2E7M8_9GAMM/601-819
E8W4H8_STRFA/72-297
A3UU88_VIBSP/27-253
D6WAN3_TRICA/430-802
E6WI11_PANSA/59-286
F1TDA6_9CLOT/19-140
A8YVF5_LACH4/56-274
Q7NVE3_CHRVO/42-263
G6UZY9_STRPN/40-264
A4W8E9_ENT38/26-244
D4FG69_9LACO/40-260
D0XHD2_VIBHA/113-293
Q4FM26_PELUB/43-266
A4STE4_AERS4/58-269
B4A8U3_SALNE/23-243
F5TIC1_9FIRM/74-293
F2B9D2_9NEIS/87-307
D0Z2T0_LISDA/1-210
E6FVM0_ENTFL/52-274
E4QF28_BORBN/253-419
A8MKT2_ALKOO/55-275
H0M8A2_SALMO/23-243
D4X713_9BURK/36-258
E5BVD0_9FUSO/27-241
D4H1R8_DENA2/35-260
A3YNL9_CAMJU/40-259
G3A0C2_9RALS/46-278
A6EXS6_9ALTE/74-302
F4V095_ECOLX/23-243
G1WIC3_9ACTN/50-270
A8FVX1_SHESH/98-250
D8IHM4_LACFC/47-267
E6GFL8_ENTFL/42-268
G6YN26_9ALTE/34-258
E3HAC3_ILYPC/25-246
F6FSF2_ISOV2/47-266
H1BZH2_ECOLX/304-521
H5LMZ4_ECOLX/43-122
H4QVG7_ECOLX/27-245
D9UIL5_9ACTO/22-243
E6XHW5_SHEP2/36-282
E0GCC9_ENTFL/33-253
G6F737_LACDE/44-97
F5QHR1_SHIFL/23-243
C3E896_BACTU/36-257
A8TJ86_9PROT/34-281
G5K671_9STRE/272-491
C3A8T3_BACMY/36-256
Q05SG3_9SYNE/42-271
B9WU11_STRSU/53-271
A6X8F6_OCHA4/28-250
B0QTR3_HAEPR/23-241
C8T1U6_KLEPR/48-273
H4Q3I0_ECOLX/28-255
E1VLW9_9GAMM/53-276
F7E4E4_ORNAN/362-726
G8WCK1_KLEOK/49-276
C3K742_PSEFS/311-531
E3DKE6_ERWSE/28-255
H9KT43_APIME/227-533
C1FSB8_CLOBJ/41-262
F9IMB5_ACIBA/25-105
A2W2S0_9BURK/28-252
B9C0V1_9BURK/28-255
Q4JLI8_LACRE/38-262
B8DNT2_DESVM/51-280
F3YWC6_DESAF/47-264
A3Y9R0_9GAMM/21-261
B5RD35_SALG2/45-268
A3GP31_VIBCL/23-243
A5MHE5_STRPN/42-265
A3Y4Z6_9GAMM/45-263
C4SVK8_YERFR/29-255
B7ZPS4_XENLA/43-397
G6WM94_STRPN/28-262
H7Z3B4_CAMJU/40-259
PATH_VIBHA/25-244
H0HCE4_RHIRD/45-262
D4FQ20_STROR/50-284
G5TEI7_ECOLX/27-245
Q4MWJ1_BACCE/44-261
D4QYS4_ENTFC/41-262
A6ABS9_VIBCL/3-203
H5P211_ECOLX/23-243
E5ATX5_BURRH/48-267
E8KTK4_STRVE/48-265
G0E4A4_ENTAK/26-247
G2TB03_RHORU/34-230
H4NIX1_ECOLX/42-272
F0L2Q8_AGRSH/25-257
F3V3F7_SHIDY/1-141
E4UBH6_LIBSC/43-263
B1KHG8_SHEWM/28-247
H7ZHX5_CAMJU/21-242
A1R2D7_ARTAT/33-250
E9YRM1_ECOLX/42-272
C9NML8_9VIBR/44-279
A6M2S7_CLOB8/52-272
H0X2C0_OTOGA/372-744
C9UJ66_BRUAO/36-253
F6BCK8_METIK/40-259
E9P5T5_ADIVA/464-808
G7A1Z7_VIBCL/251-470
H7ENM0_9SPIO/11-149
B8HPP8_CYAP4/61-296
D7ZXM8_ECOLX/28-255
G5G689_HAEAP/45-266
A3ZD72_CAMJU/34-251
D3UZL5_XENBS/27-247
G0IC93_STRES/45-283
I0NWR4_STRPN/42-265
G9VWB1_SALMO/31-253
H2IJT2_9VIBR/24-250
F4WI57_ACREC/482-800
A2WET7_9BURK/35-258
G7Q6J4_9DELT/56-272
Q5WM06_BACSK/42-261
Q47XC9_COLP3/23-235
B5CDF7_SALET/23-243
G6TZH1_STRPN/42-265
H0K5H6_9PSEU/40-264
F6DVM2_DESRL/48-266
D6VAN5_9BRAD/33-360
D8MS16_ERWBE/68-295
E4A068_LISSE/1-60
H1T243_STAAU/43-264
Q04N70_STRP2/41-267
A1T1U2_MYCVP/59-289
H2NAD9_PONAB/439-806
D4WIN4_BACOV/45-270
H7KCJ4_STRPN/269-488
D2B8C7_STRRD/60-281
C0YX66_LACRE/49-276
G8R8E6_OWEHD/25-343
Q88R52_PSEPK/27-247
Q2RVP0_RHORT/37-255
F0LYR2_VIBFN/24-250
I0NA78_STRPN/32-256
B5BKH4_SALPK/18-239
C5AGI0_BURGB/34-278
D0PB03_BRUSS/49-277
H1DT11_ECOLX/28-255
H7TSM4_CAMCO/21-242
F5JDH0_9RHIZ/35-262
GLR11_ARATH/443-739
G0G982_AMYMD/72-302
C9L760_RUMHA/105-286
H0UR16_9BACT/334-550
G5MC63_SALET/25-246
A9A7L8_METM6/36-252
B4TRP0_SALSV/23-243
E1SB79_PANVC/45-267
I0DTM7_PROST/35-256
Q98DA5_RHILO/28-252
A4C9S8_9GAMM/29-243
A8HY78_AZOC5/33-257
H7NN48_STRPN/40-264
Q3XXV0_ENTFC/41-262
D7YJI3_ECOLX/28-255
A4C3R4_9GAMM/27-245
E1RCH1_SPISS/56-275
G6PII5_STRPN/40-264
E5BUL2_9FUSO/45-269
A3D9T8_SHEB5/32-267
E7PMN7_PSESG/30-249
C6GMN6_STRSX/53-271
A6WJI4_SHEB8/68-285
A6F273_9ALTE/46-264
B7CCZ5_9FIRM/36-255
B5RA46_SALG2/31-253
H8EQI4_CLOTM/102-287
F7S058_9GAMM/47-270
Q2YNH7_BRUA2/50-275
A4YTP4_BRASO/41-256
C6SS43_STRMN/33-265
A3VLY5_9RHOB/54-291
H3M388_KLEOX/35-253
F2HL72_LACLV/40-270
D5WBD0_BURSC/244-463
G2BAX8_ECOLX/45-268
A2RE42_STRPG/27-247
C4SJC8_YERFR/33-251
E9TNL2_ECOLX/40-260
H1PTA9_9FUSO/35-254
H4KDD6_ECOLX/42-272
H0MZV6_SALMO/34-244
F9SEM1_VIBSP/25-244
A7JFR1_FRANO/23-245
H8Z0D0_9GAMM/46-276
H4JPU1_ECOLX/28-255
G5IX84_9ENTE/41-262
E1IYG7_ECOLX/27-245
Q60C11_METCA/28-269
F3X740_STRPN/269-488
C1AK87_MYCBT/94-314
C4S6M9_YERBE/54-269
B5N074_SALET/23-243
H6CE48_9BACL/32-253
B1JCI1_PSEPW/26-253
E5YAS1_BILWA/34-250
MLTF_ECOLI/45-268
Q0TJN7_ECOL5/27-245
F3VZC7_SHIBO/28-255
C9TAJ6_9RHIZ/25-248
B5HWL8_9ACTO/88-321
F3FPY1_PSESX/36-269
C5D085_VARPS/34-258
D5AVC6_RHOCB/41-259
H1BXC5_ECOLX/37-257
F2EP36_PANAA/38-268
C0Q9S5_DESAH/37-260
E2CL77_9RHOB/59-282
G5MG49_SALET/25-245
E0PVH6_STRPY/271-490
B2PGP2_ECO57/23-243
D1DKY5_NEIGO/42-194
G7WGE1_DESOD/44-260
C0YZX2_LACRE/38-262
B2PIK8_ECO57/28-255
D9Y5H7_9BURK/66-288
A5WD95_PSYWF/67-298
F3RF93_LISMN/45-267
I0X4M2_STRIT/38-264
A2RNK3_LACLM/40-270
E4R9D4_PSEPB/7-227
A6BIU0_9FIRM/175-266
G5JVI2_9STRE/42-268
B8BFC3_ORYSI/503-629
A5TF49_BURML/93-310
E1SXQ3_THESX/40-260
D8D732_COMTE/10-240
G6M6X1_STRPN/32-256
Q21BD6_RHOPB/89-315
F9RRV8_9VIBR/23-243
A5FXL5_ACICJ/42-267
D4TFZ9_9NOST/8662-8881
E7PYJ7_STRDY/42-268
G8MEL0_9BURK/21-235
C4PMN7_CHLTZ/36-256
F5VD85_9LACO/54-280
B3E2T1_GEOLS/414-702
H7IR03_STRPN/32-256
E8LRJ5_9VIBR/24-250
G9ZLF3_9LACO/48-267
A5VUV8_BRUO2/27-250
Q7NSW0_CHRVO/16-238
F0IVF5_STRSA/34-254
C2DFY1_ENTFL/52-288
C3PBV0_BACAA/38-254
B0KRR2_PSEPG/302-521
B6A279_RHILW/38-265
D3RHY3_KLEVT/34-262
G7HFY9_9BURK/25-252
H0HFZ6_RHIRD/35-254
Q1GHV3_SILST/29-245
A6AHF0_VIBCL/25-244
F9PCX5_9STRE/1-163
H1RHU5_SALMO/43-262
D1NLR8_CLOTM/32-247
G0GUF6_KLEPN/68-312
H4IUU6_ECOLX/1-208
B5S1V8_RALSL/46-278
H5KB16_ECOLX/23-243
Q6N6I7_RHOPA/41-264
E9UMM1_SHISO/23-243
G8MKL0_9BURK/35-254
D7A103_STAND/39-253
H5CBJ6_ECOLX/37-256
E6FW12_ENTFL/276-496
H4S7U9_ECOLX/42-272
F3U097_STAEP/38-256
A0KG13_AERHH/23-245
Q71E60_DANRE/415-790
H7ZKD0_CAMJU/21-242
B1LUV3_METRJ/35-266
H6MW16_GORPV/98-318
F9T0X1_9VIBR/29-263
Q79CI8_STRSL/41-99
Q317C7_DESDG/24-242
Q0B1G9_BURCM/1-224
G6RSJ9_STRPN/28-262
F9ATN9_VIBCL/38-251
H3PIG9_BRUAO/1-183
C8UL87_ECO1A/23-243
G5Q0E1_SALMO/23-243
C6TY85_BURPE/103-333
D8NR93_RALSL/43-265
A3RNX4_RALSL/59-289
Q5HUN8_CAMJR/40-259
A5VUV9_BRUO2/31-254
I0T7B5_STRMT/38-257
H8WCE9_MARHY/1-218
Q5E8Z3_VIBF1/27-246
D1NNK5_CLOTM/23-84
Q83WM6_CAMJU/11-232
E3EPX4_BIFBS/39-257
E7PLA2_PSESG/45-227
A5I120_CLOBH/40-266
I0KI79_STEMA/288-506
Q3DI96_STRAG/40-197
G6V337_STRPN/269-488
D6YFV3_CHLT7/42-257
F3GUG8_PSESX/40-273
E8C9M0_SALMO/28-255
C9T642_9RHIZ/36-170
D4YTK2_9LACO/1-71
C0WXZ1_LACFE/38-264
E7B2P9_YERE1/44-274
H1X631_LACCO/49-270
H8F6H1_STRPY/271-490
A5W214_PSEP1/29-245
F5M7U2_ECOLX/23-243
A5EWX2_DICNV/21-242
H3PXM8_BRUAO/39-266
G6L2K7_STRPN/28-247
C9BMY0_ENTFC/39-265
Q3DT52_STRAG/40-266
A9BTN7_DELAS/76-288
F2QER7_STROU/38-257
E5C888_9BACE/51-278
C2F904_LACPA/45-265
F7ZPS4_CLOAT/46-265
G5H4G6_9FIRM/36-255
E3XXB4_SHIFL/28-255
E2NQA9_9FIRM/35-253
C9P216_VIBME/23-250
B1JFL4_PSEPW/36-269
E6VSR7_DESAO/33-253
D1AL16_SEBTE/36-274
G1MTF1_MELGA/49-402
E6T2H5_SHEB6/80-279
D8JVK8_HYPDA/41-259
H6LF55_ACEWD/42-264
H7KJD0_STRPN/28-247
B2GDI2_LACF3/41-265
F8G7Z5_FRAST/23-238
H7XI41_CAMJU/40-259
B6I8I0_ECOSE/23-243
F9KKK1_STAAU/43-264
G7S6Q7_STRSU/86-309
A4Z2Q7_BRASO/42-266
C6EIC1_ECOBD/23-243
B8HBQ9_ARTCA/75-292
E9SNX0_CLOSY/67-281
E3CYE4_9BACT/52-272
D0HT28_VIBCL/256-468
Q4UYW1_XANC8/81-306
D4K5R5_9FIRM/59-276
E8TPG2_MESCW/44-279
H5MSI0_ECOLX/23-243
E2XUN6_PSEFL/34-283
D0X0I4_VIBAL/270-482
D3ELQ3_GEOS4/62-280
Q5LT98_SILPO/60-115
C7R5G8_JONDD/37-258
H8JXQ6_VIBCL/272-484
H2Q5I0_PANTR/452-799
E2XNA8_PSEFL/2-101
D4GJ79_PANAM/28-255
E8HXH1_ECOLX/304-521
G6FLU2_9EURY/40-263
E4U8S2_OCEP5/35-249
B2HC20_BURPE/81-312
H0FEN7_9BURK/43-277
B6ZWQ9_ECO57/45-268
B0UMP0_METS4/36-254
C2Q6R3_BACCE/38-254
E3F9B5_CORP9/80-305
H5DF19_ECOLX/42-272
G2L9K0_PSEAI/35-256
E8YMG1_9BURK/307-526
A3YEC7_9GAMM/29-257
A4BAE3_9GAMM/28-250
F7IUY7_STRPQ/43-269
E4PPR0_MARAH/37-228
E8INL5_ECOLX/28-255
G5FU42_9PSED/42-257
Q17YN6_HELAH/44-262
E7B9Q9_YERE1/41-262
G5EKP2_SOLLC/359-718
C3NQ78_VIBCJ/31-258
F3ICA2_PSESL/29-245
B0KM49_PSEPG/36-258
B2PUL8_PROST/35-256
D4SW38_9XANT/1-181
F0JZ45_LACD2/56-274
Q2SC28_HAHCH/29-244
Q314P3_DESDG/56-281
E6WKG8_PANSA/26-252
H0FBX9_9BURK/45-269
H3T7H2_PSEAE/46-248
E0H1Q6_ENTFL/52-288
E7AHX2_HAEIF/22-239
G0IMP9_BACAM/34-255
F4AM58_GLAS4/15-253
H7JN18_STRPN/42-265
G5RD69_SALET/25-245
D8JE40_ACISD/25-109
B9BKA1_9BURK/28-255
E9WF87_ECOLX/43-262
C9M3T9_LACHE/37-260
A5UT67_ROSS1/105-328
Q89BN1_BRAJA/49-258
MLTF_YERE8/45-267
A5ML30_STRPN/40-264
A6BIU0_9FIRM/22-156
B1G1D7_9BURK/55-285
G1ZZT8_ECOLX/1-208
H0CCI2_STAAU/35-253
Q66BQ3_YERPS/43-262
B0G542_9FIRM/287-499
G4PLG9_BRUML/36-253
H0N3X5_SALET/23-243
D6D9I1_BIFLN/52-277
G0F9L5_ECOLX/43-262
C2KQC2_9ACTO/73-300
Q48LU8_PSE14/93-275
F9BCD0_VIBCL/27-253
E5SAI2_TRISP/1-265
F8ZGJ6_VIBCL/27-247
G8W6B1_KLEPN/68-312
E1ECF3_VIBPA/1-69
Q3DVC5_STRAG/28-248
H4ULZ3_ECOLX/1-208
B4TB69_SALHS/42-272
A3UWQ0_VIBSP/33-248
F4GMP7_PUSST/42-261
A3XVV3_9VIBR/50-270
E8B1B1_SALMO/28-255
C9T5V8_9RHIZ/50-275
G6QH19_STRPN/28-189
D2C2B9_DICD5/27-245
I0RTV6_MYCPH/87-307
B7CAY0_9FIRM/59-276
C3MH07_RHISN/38-255
A2WCN2_9BURK/40-270
I0XB24_9SPIO/35-261
F3JZ07_PSESZ/39-270
Q6ANV9_DESPS/36-255
A5MYY4_CLOK5/43-269
F9TLP4_9VIBR/29-252
B1K3H9_BURCC/38-268
Q8D7Z6_VIBVU/280-487
H7T2Y7_CAMCO/40-259
E1LW96_STROR/28-262
B2T4G3_BURPP/30-257
H0A1T6_9PROT/38-257
H4ZSG3_ECOLX/23-243
F4DT48_PSEMN/47-273
E6WMK7_PANSA/38-268
G6A5D5_STRIT/1-135
G9Z228_9ENTR/64-286
B8IEA7_METNO/42-272
B1Z3V0_BURA4/18-235
B9B9V4_9BURK/39-258
C0X2R0_ENTFL/45-264
B4AIY6_BACPU/48-272
A7NP33_ROSCS/59-276
D3AU34_9CLOT/44-270
G6GR09_9CHRO/37-256
A5IN12_THEP1/24-237
E8LYT9_9VIBR/126-281
H4R1T5_ECOLX/28-255
G4PN28_ECOLX/23-243
F5WWN3_STRG1/27-252
G8PT94_PSEUV/49-271
I0QUV9_9ENTR/44-263
G5LLK7_SALET/23-243
C9QQG7_ECOD1/59-278
F7P975_MYCPA/94-311
Q5PLS5_SALPA/48-278
G0UG07_9LACT/41-261
B2S0C2_BORHD/494-693
G6WFS8_STRPN/40-264
Q1G810_LACDA/37-260
E9FKN7_9STRE/42-265
D8JFR9_ACISD/31-258
H5GD71_ECOLX/43-262
Q5SJ43_THET8/32-249
E6FW12_ENTFL/33-253
E7QQU2_9EURY/31-268
B5QB02_SALVI/27-245
F1P6H3_CANFA/320-670
G7B2C0_VIBCL/23-243
F7V0M0_EEGSY/53-267
H5HS58_ECOLX/234-451
H6KQ13_TREPM/66-313
D0PK63_BRUSS/36-260
C6LLE6_9FIRM/32-246
H0V6Z4_CAVPO/452-799
D6DLX8_CLOSC/39-261
C6GXW7_STRS4/44-261
Q81V60_BACAN/51-272
D3REP3_KLEVT/35-253
D1AEH5_THECD/41-263
Q5E5V8_VIBF1/35-365
Q9I402_PSEAE/39-270
C4KY74_BURPE/31-258
A6V0G3_PSEA7/57-274
H0TJ67_9BRAD/40-262
A2W2N0_9BURK/28-255
C4K0R6_RICPU/25-241
A4FW13_METM5/31-247
E4QF28_BORBN/33-230
C2HZB7_VIBCL/23-243
E9U7U0_ECOLX/304-521
D2YEE9_VIBMI/23-250
Q8UUK4_OREMO/409-807
H8GKF7_METAL/167-399
E1ISN3_ECOLX/43-262
E5U899_ALCXX/35-259
G6RUJ5_STRPN/269-488
F3EX68_9PSED/37-260
F8XFR4_ECOLX/45-268
G6RA69_STRPN/1-222
E4BD04_PROAA/87-311
G0GNJ2_KLEPN/35-254
F7RJ02_9GAMM/42-259
C4WQW5_9RHIZ/51-273
F4L9C0_BORPC/37-258
G7BIR1_VIBCL/23-243
E1ETW4_ENTFL/33-253
D7G1B0_ECTSI/365-478
H8CRP2_CAMJU/21-242
A6VJK1_METM7/45-263
F5U450_STREQ/272-491
C4XGY4_DESMR/63-287
Q5V4X9_HALMA/38-261
H7QCT9_STRPN/41-267
A5M807_STRPN/42-265
Q2NVL4_SODGM/35-252
F8BSM9_OLICO/79-305
G5HYD7_9CLOT/77-294
D2NRD5_ROTMD/49-266
Q0HSM5_SHESR/36-246
A6W7C3_KINRD/87-311
H7FGA6_STASA/19-246
Q39P52_BURS3/51-268
E2MBB8_PSEUB/30-250
C4WLK6_9RHIZ/57-276
G6QZV5_STRPN/40-266
G6IF32_9DELT/61-294
B9QZR9_9RHOB/19-233
F6B0U1_DELSC/70-311
G9TZJ4_SALMO/34-244
H0STT7_9BRAD/27-87
A4TNZ2_YERPP/45-275
A5W8T8_PSEP1/38-261
F3E2J1_9PSED/41-263
C0MBD8_STRE4/28-248
A8HUK1_AZOC5/34-252
F0G4Q9_9BURK/27-254
C2MGR8_BACCE/44-261
A7I0R7_CAMHC/29-248
B1VXV0_STRGG/71-293
F4VYH8_ECOLX/28-255
B7CRS5_BURPE/81-312
G2E3I9_9GAMM/41-262
C5CNT9_VARPS/39-260
G6FCA9_LACLC/43-268
E2Z241_ENTFL/52-274
A3Y5F2_9GAMM/14-234
E3CGY5_STRDO/46-272
G6KE53_STRPN/41-267
Q39K66_BURS3/39-258
D9WCL8_9ACTO/66-295
G6YEC1_9RHIZ/27-255
F1Z2T8_9STRE/31-264
D5XEI4_THEPJ/40-260
H7YN96_CAMJU/41-261
D4H1W7_DENA2/41-265
F2HYR2_BRUMM/31-112
A4T9Q9_MYCGI/69-292
E6H5U8_ENTFL/45-264
H4UX92_ECOLX/27-245
H8LXF8_SALTM/45-268
G6S4B9_STRPN/52-269
I0PB02_MYCAB/26-243
Q3DDM2_STRAG/40-266
H6CQ18_9BACL/38-256
G6MDD9_STRPN/28-247
H7FYR0_9LACO/31-262
H3L483_KLEOX/25-252
I0Q4H7_STROR/45-283
H0A265_9PROT/33-261
F9HDK5_STRMT/42-265
G2GUX5_STRSL/48-265
F9LFV7_STAEP/43-265
G5M647_SALET/1-208
H3R551_BRUAO/36-253
H1R3B4_VIBFI/46-279
F8JUT0_STREN/71-292
F3IL99_PSESL/37-255
D4XAL7_9BURK/26-249
B1YT81_BURA4/46-276
Q3IWM3_RHOS4/33-252
G0D6E6_ECOLX/234-451
G2U737_PSEAI/30-251
MLTF_SHEPA/36-257
H4ZSG0_ECOLX/23-243
C6CCN4_DICDC/51-268
B1KUR7_CLOBM/47-267
F6R538_CIOIN/4-160
H0K324_9PSEU/40-262
I1M634_SOYBN/441-779
Q3KCA9_PSEPF/34-261
Q8EAN8_SHEON/31-250
Q8TTE6_METAC/494-717
C3LVJ9_VIBCM/24-261
A4JP39_BURVG/38-268
G9EX93_CLOSG/45-266
H7HG39_STRPN/28-262
G5TJB9_ECOLX/28-255
F5U2Y2_STRAP/1-200
F3E9Q2_PSESL/42-261
A9E296_9RHOB/27-239
E1W0F2_ARTAR/58-279
A9A868_METM6/40-260
F3IGL3_PSESL/290-509
Q03KY7_STRTD/46-272
F9Y9F3_9RHOB/26-237
D1ERN4_9RHIZ/36-260
G0EXT6_CUPNN/39-258
D4WWM0_BACOV/51-278
B6W220_9BACE/41-266
E3RBC3_9LACO/42-262
Q1LBA7_RALME/243-456
C7XPA6_9FUSO/22-238
D0X438_VIBAL/42-208
H4T5I6_ECOLX/23-243
Q8XBL6_ECO57/42-272
Q02QW4_PSEAB/39-260
G6L809_STRPN/28-262
D5VJI7_CAUST/41-257
C6YKT0_VIBCL/24-252
C3JWS8_RHOER/40-260
G2GF49_9ACTO/22-250
G4BYQ7_SALIN/48-278
A7RLA0_NEMVE/469-820
C4XIL8_DESMR/30-250
A3WZ15_9BRAD/41-265
G6PPU8_STRPN/40-266
G5GVI6_FUSNP/33-253
D0X299_VIBAL/27-247
E3Z1N0_LISIO/37-262
Q1C8N3_YERPA/43-262
D8A5S7_ECOLX/28-255
H0PAM5_9SYNC/61-278
G8Q540_PSEFL/304-523
D0BD60_BRUSS/38-266
D5RDT5_FUSNC/28-242
E0TSJ2_STRZ6/28-262
F7UPG1_SYNYG/44-379
B5SFG5_RALSL/43-265
A8IK76_AZOC5/75-294
H1L1L8_9EURY/36-254
Q4UKE9_RICFE/25-241
E2CLV5_9RHOB/3-223
H1YKM2_9GAMM/25-244
D5P9U0_9MYCO/95-312
D0DKE3_9LACO/41-264
B5JVW7_9GAMM/38-253
G9AVW6_PANAN/23-243
H9FKQ3_MACMU/2-339
H7E989_SALHO/27-245
B4JIP6_DROGR/259-615
F9AGH2_VIBCL/46-267
C5A882_BURGB/30-257
Q7P1U2_CHRVO/42-272
B2DYD5_STRPN/42-265
F3SLC3_STRSA/28-262
D0ZSB6_SALT1/23-243
F9A5D3_VIBCL/46-267
Q3Z9D5_DEHE1/41-259
E8VVJ2_VIBVM/23-243
F8LYP6_STRTR/37-258
D2GK33_STAAU/35-253
B5WBU3_9BURK/43-266
F2P8R3_PHOMO/22-242
D5WTJ7_BACT2/37-266
E8NU29_SALET/48-278
C0BCE9_9FIRM/70-150
B1FER1_9BURK/39-258
E7S4J6_STRAG/29-255
F2FT39_SALGL/43-262
D4HYV5_ERWAC/49-279
B6BF42_9RHOB/41-334
G6SSH3_STRPN/41-267
A3Y3I7_9VIBR/40-275
Q8DUT7_STRMU/28-248
B3WST4_ECOLX/43-262
Q30WC9_DESDG/30-247
G8QY17_SPHPG/30-248
A8KAN9_HUMAN/439-807
H2RV35_TAKRU/221-591
I0SES6_STRAP/271-490
F5IS62_ACIBA/50-270
H8C1F2_CAMJU/34-251
F0QAH0_ACIAP/42-263
E6ER88_ENTFL/52-288
F9JQM8_STAAU/35-253
A0K612_BURCH/32-259
G6TK78_STRPN/40-266
D2C1M2_DICD5/23-243
B5XXC1_KLEP3/35-253
E6WXR7_NITSE/347-567
G2BRW2_ECOLX/45-268
B3D7L2_BURM1/66-296
B5G7A0_9ACTO/41-264
F9DZU7_STRSA/34-254
C7UE33_ENTFL/276-496
E6PMM0_9ZZZZ/50-271
E4S927_CALKI/30-248
G5F6U6_9CLOT/70-292
H3PTW4_BRUAO/31-254
D2B8Y8_STRRD/366-584
E6F5H8_ENTFL/52-274
Q6F729_ACIAD/41-269
D4FKI6_STAEP/38-256
F1YCI3_ECO57/27-245
H3FWX3_PRIPA/6-260
H3M773_KLEOX/43-262
D8FLV1_LACDE/46-268
F9STD2_VIBOR/4-230
E1RAX8_SPISS/29-249
C8UY13_LACRG/40-276
H7QGR7_STRPN/1-165
F2M2G9_LACAL/42-265
F9QBV4_9PAST/1-130
E7P0R8_PSESG/51-269
G6RG61_STRPN/279-498
A0YRN4_LYNSP/1-192
Q65HL3_BACLD/32-179
D8MR77_ERWBE/290-508
F6D904_THICA/69-309
Q3LBL1_9MOLU/1-82
G7CIL1_MYCTH/86-303
F4GH72_SPICD/40-261
G6N5A3_STRPN/1-222
E7H4B8_9BURK/38-257
H2Y004_CIOIN/29-185
F4ACF5_LACJH/52-272
D4QSK0_ENTFC/52-272
B8EB25_SHEB2/35-263
C2MFI5_BACCE/38-254
C3QPG1_9BACE/51-278
Q1ZSM6_PHOAS/51-286
C4XNV2_DESMR/75-293
F5XVM0_RAMTT/42-259
F1NMB0_CHICK/315-663
E3CQU3_STRVE/36-269
H5AFW6_ECOLX/28-255
H0FW13_RHIML/1-67
Q97T12_STRPN/40-266
G1LTK0_AILME/220-588
B8H737_ARTCA/79-309
D0WUT8_VIBAL/114-292
D9WDP9_9ACTO/73-304
C1M749_9ENTR/28-255
E6YFU0_BARC7/56-284
B5YAC5_DICT6/30-247
C7V9H2_ENTFL/45-264
E8GHY4_SALMO/43-262
A6AM25_VIBHA/45-268
C2KME5_LEUMC/41-277
G5S9A5_SALET/25-245
Q5ZGX9_9BORD/62-275
F3R0V1_ENTFL/33-253
G5F183_9ACTN/54-280
F9TD44_9VIBR/33-236
Q1GIT1_SILST/29-244
F9QNA3_9MYCO/95-312
H4QDW5_ECOLX/27-245
H7NAR9_STRPN/41-267
G8MBL8_9BURK/27-254
F9V6L7_LACGT/41-267
Q92J77_RICCN/25-241
E2ZI78_9FIRM/42-263
A3PQR2_RHOS1/41-261
C2EI82_9LACO/16-247
D0YVF8_9ACTO/48-272
B6IYP0_RHOCS/22-248
F5I6P1_ACIBA/50-270
G5QXG3_SALSE/25-245
D6U6Z7_9CHLR/63-290
H7MNI8_STRPN/269-488
C3T212_ECOLX/28-255
D4GMZ7_PANAM/65-296
H4YD98_ECOLX/27-245
E3WMZ8_ANODA/115-181
F8HXH7_LEUS2/58-284
E8FN39_SALMO/42-272
G1MS83_MELGA/399-738
E8XF07_SALT4/28-255
F3CF24_PSESG/26-64
H0L707_SALMO/42-272
B8GL76_THISH/44-266
G0ST11_VIBMI/33-253
D3P7T8_AZOS1/49-263
Q5LW24_SILPO/76-296
I0Y603_9BURK/52-291
D6L602_PARDN/46-266
E2ZX19_PSEAI/22-243
B5XWX5_KLEP3/54-281
C0VRM0_9CORY/38-270
H5GP00_ECOLX/27-245
E9YL14_ECOLX/23-243
B3WBJ6_LACCB/45-265
D3HEC2_STRG3/40-261
F8E7H6_FLESM/27-245
E7RHN5_9BACL/48-270
H5BG13_ECOLX/37-256
H7NN96_STRPN/40-266
A3MBX5_BURM7/81-312
F5R0X1_SHIFL/28-255
D5WFV4_BURSC/28-255
E2R3A6_CANFA/473-814
B7XV03_BORGR/32-230
E2SX84_9RALS/51-269
E8JNQ5_STREI/54-271
H7JE82_STRPN/52-269
G7UFZ9_PANAN/30-257
G5RP46_SALET/25-246
E0LUP3_9ENTR/27-245
H3S7Y9_STAAU/43-264
F0I1C3_STRSA/34-254
F9HQV3_ECOLX/28-255
Q1IWA1_DEIGD/52-267
Q10W75_TRIEI/39-271
D4ZKJ8_SHEVD/16-257
B9QSV1_9RHOB/28-252
C2FDA6_LACPA/46-265
C9KQ27_9FIRM/11-233
H7M480_STRPN/1-165
Q2SM86_HAHCH/32-252
G2L3B1_PSEAI/32-249
F9NI37_STREQ/40-265
G6KPL6_STRPN/1-165
E6VY44_DESAO/36-258
F2MFG8_LACCD/40-276
A4BIB9_9GAMM/21-245
F2MDU5_LACCD/40-271
E7IGL7_ECOLX/42-272
B7VLS5_VIBSL/59-281
B3IHV1_ECOLX/28-255
F9IVF8_ACIBA/1-79
H5D046_ECOLX/23-243
E6RQB8_PSEU9/26-252
G0I9R8_STRES/26-246
C0MG38_STRS7/40-265
A3JC10_9ALTE/27-247
E8YF93_9BURK/39-257
B7P0Y7_IXOSC/9-361
A6TMN1_ALKMQ/42-264
F0YTN9_9CLOT/48-262
C4UF34_YERRU/23-243
H5AY93_ECOLX/45-268
I0NUJ2_STRPN/32-256
H7Q955_STRPN/30-254
A3Y4A5_9VIBR/309-527
Q7NPC5_GLOVI/55-279
D5HGK5_9FIRM/95-278
H6LJM1_ACEWD/5-143
A0KUA9_SHESA/37-265
H7HBU2_STRPN/269-488
H9HH97_ATTCE/76-263
Q8U4Z3_AGRT5/51-273
Q13NQ9_BURXL/51-268
H5NSM9_ECOLX/45-268
F7NP33_9FIRM/43-263
A0NLG6_9RHOB/37-257
Q0K0Q5_CUPNH/54-282
G3ZDS6_AGGAC/45-266
H4PFE1_ECOLX/42-272
A4MFZ1_BURPE/91-318
C9NYP5_9VIBR/26-243
E7V2A1_SALTM/23-243
F3DFF2_9PSED/62-293
C7XFA1_9PORP/283-494
B3PL26_CELJU/50-266
I1AYA2_9RHOB/63-287
G6M043_STRPN/28-247
Q141P5_BURXL/43-251
D0CU35_9RHOB/25-350
G7HNX7_9BURK/46-276
F3XGS3_STRPN/32-256
H3LRA1_KLEOX/28-255
D5EVD9_PRER2/42-255
G6LGC0_STRPN/26-246
G8UY61_LEGPN/21-245
B1UUP8_BACAN/44-261
F4LBX1_BORPC/65-283
B1VHP0_CORU7/99-294
G0JC66_YERPE/27-244
B1BIC2_CLOPF/56-277
Q3K5D5_PSEPF/25-245
A5F8G0_VIBC3/39-263
H4E324_STAAU/35-253
G8LLI4_ENTCL/28-255
A1V4A6_BURMS/39-257
A1RGM3_SHESW/37-260
B8E9T6_SHEB2/35-256
A4C4Q7_9GAMM/22-230
F5S624_9NEIS/1-211
H8NWD6_RAHAQ/25-252
I0Y0V5_9BURK/37-267
H7PXZ9_STRPN/28-247
F9T7G1_9VIBR/31-243
E2NMY0_9BACE/47-274
F7AUG6_MONDO/567-913
I0NUR4_STRPN/9-226
H7HJI5_STRPN/269-488
F4WWR3_ACREC/66-504
G6JLJ9_STRPN/28-262
C4EYV6_HAEIF/45-266
A4B9E0_9GAMM/37-257
D1EBH8_NEIGO/40-260
A8T2H9_9VIBR/293-509
F3DFT8_9PSED/36-269
I0QVI1_9ENTR/55-284
Q7VK93_HAEDU/37-255
G7HQ12_9BURK/3-225
H3TLX2_PSEAE/26-242
D7YN52_ECOLX/37-256
F6H9G4_VITVI/447-779
D6ECT6_STRLI/100-333
F9E2W1_STRSA/47-285
C4H9S1_YERPE/35-252
G7F8I2_9GAMM/33-244
B0UDZ9_METS4/52-281
C3LWP2_VIBCM/23-243
H7PPJ6_STRPN/40-266
F5NHM9_SHIFL/43-262
D5X4G1_THIK1/37-267
F9VC64_LACGL/32-252
F9UTB5_LACPL/45-262
B9R219_9RHOB/27-249
Q3JSS9_BURP1/59-277
F9TCG8_9VIBR/293-509
D6YAJ2_THEBD/55-282
G7JPR6_MEDTR/5-347
F8ZD43_VIBCL/25-244
B2AH47_CUPTR/39-269
A4Y081_PSEMY/30-251
G8QCE5_PSEFL/36-263
E1GZQ3_STRPN/41-267
C9YAI1_9BURK/28-257
G2AX84_ECOLX/28-255
A0LHX5_SYNFM/130-318
F4NLQ5_9ENTR/65-295
D9N5V3_STRPN/40-266
F8YZ54_VIBCL/38-251
H1CZW3_9FIRM/37-257
Q2KXE3_BORA1/32-251
Q38XC0_LACSS/41-267
H4K532_ECOLX/28-255
A6D1A1_9VIBR/36-253
G5KYV1_STRSU/45-271
F3I1V6_PSESF/42-269
E3DBL2_ERWSE/45-267
G5FLW1_9PSED/45-268
A1ELR9_VIBCL/226-438
A9M7Y2_BRUC2/49-277
C6YD38_VIBCL/29-255
E0FPX3_ACTPL/47-267
E5YWD7_9BACL/32-250
G7FCA8_9GAMM/24-248
Q1D127_MYXXD/28-245
G6JHY5_STRPN/269-488
I0VF30_SHIFL/28-255
B1YQL7_BURA4/50-270
G4QIZ7_GLANF/39-261
G0P2D6_CAEBE/375-741
E6VRD0_DESAO/40-256
B4IXW4_DROGR/493-880
E7VSS3_SALMO/28-255
E3XXH0_SHIFL/235-452
G7AS65_VIBCL/18-246
E8G568_SALMO/43-262
E4R2R3_BIFLM/64-289
B8CT11_SHEPW/483-705
D7HW46_PSESS/38-264
Q62A22_BURMA/38-268
MLTF_HAEIN/45-266
D7XNC7_ECOLX/37-256
H7J071_STRPN/40-264
G0AJL9_COLFT/35-253
D8FKI1_9FIRM/31-269
B5QC36_SALVI/42-272
E1T651_BURSG/39-257
G4DI45_9GAMM/62-300
D0GR60_VIBMI/43-228
GRIA1_MACFA/411-783
Q1R9A3_ECOUT/28-255
B9Z0I3_9NEIS/25-251
E6UY94_VARPE/38-264
E7SH43_SHIDY/45-268
E2AP29_CAMFO/13-353
Q217H1_RHOPB/53-288
A9AA88_METM6/38-254
H4RC16_ECOLX/23-243
H2GZZ2_CORDP/60-283
H2A6W1_STRMD/42-186
B1J160_PSEPW/38-260
B4LWM1_DROVI/424-791
C2D378_LACBR/44-266
D3R2C6_CLOB3/69-291
H3MJ68_KLEOX/42-272
G9SY77_ENTFC/36-273
B5ZPG9_RHILW/60-288
F3IYD7_PSEAP/42-261
B5XLX8_STRPZ/27-247
E3DBY6_ERWSE/23-243
B5S1W2_RALSL/43-265
F3YC60_MELPT/4-110
F3V3F8_SHIDY/42-120
D5BED8_ZUNPS/29-354
Q1JYW8_DESAC/77-293
D7ZGT9_ECOLX/304-521
B7GEW1_ANOFW/44-261
B5BGB3_SALPK/43-262
F3RTC8_VIBPA/48-287
A9M3M1_NEIM0/51-270
E0ELK7_ACTPL/27-244
G5WQY7_ECOLX/27-245
G6Q3X3_STRPN/28-262
Q8D842_VIBVU/247-466
E2PK90_9RHIZ/36-253
B2E6E3_STRPN/32-256
F9QVY2_ECOLX/27-245
G6U695_STRPN/26-246
B6A0P3_RHILW/38-263
E4JAF2_ENTFC/43-264
E7XAZ5_SALMO/31-253
A0JYR1_ARTS2/59-279
A0Y2J2_9GAMM/105-231
G9YWM7_9FIRM/225-318
Q47WK5_COLP3/42-259
D3HMU2_LEGLN/24-241
E7XJ72_SALMO/42-272
B2NVJ6_ECO57/23-243
E8H010_SALMO/34-244
C2I0I8_VIBCL/24-261
G0E7B5_ENTAK/37-256
A3NM24_BURP6/64-294
F9KKN8_STAAU/35-253
B5JAE9_9RHOB/31-242
Q2SE88_HAHCH/48-265
H4IUP6_ECOLX/28-255
F5JX66_PSEAI/15-236
G9T9N7_SALMO/28-255
C9A9R7_ENTCA/35-272
E4YD09_OIKDI/22-418
E6J1U1_STRAP/38-264
H7UFZ2_CAMCO/21-242
B9L653_NAUPA/1-215
H8Z537_9GAMM/301-519
D2VWC9_NAEGR/28-183
D7VBW8_LACPN/44-264
H1QI87_9ACTO/67-307
F9LX09_STRMT/38-257
F4DGY9_AERVB/98-246
F9NZI8_STRMT/30-249
H7I044_STRPN/28-247
G5K944_9STRE/28-261
G5K7Y7_9STRE/36-269
G6YQE4_9ALTE/21-105
G6VZQ4_STRPN/26-246
C2EPR2_9LACO/1-73
B7K4Z4_CYAP8/36-261
C4WPJ7_9RHIZ/36-255
Q0J1M0_ORYSJ/461-707
D1EE73_NEIGO/51-270
Q88DS5_PSEPK/31-253
G6TFW2_STRPN/28-262
C8CIK9_9BACT/21-236
D1FHX2_9RHIZ/49-277
C7R2Z5_JONDD/40-254
C2VYG7_BACCE/36-257
C6B7P2_RHILS/42-259
D2BQ45_LACLK/37-271
H7E8C4_SALHO/45-268
B0QN63_BACAN/44-261
I1DDI7_9VIBR/293-509
A5W623_PSEP1/60-296
Q03JK6_STRTD/39-262
E1T718_BURSG/307-526
Q646U0_MACMU/24-178
G6J2L6_STRPN/28-247
H0BRF0_9ACTO/69-307
A9CGD4_AGRT5/35-254
H9G5Z4_ANOCA/180-548
Q8DAT6_VIBVU/29-253
A6VRR4_MARMS/29-252
Q1WV79_LACS1/31-262
B5H6X7_STRPR/103-323
G8Q1V3_PSEFL/48-272
G5J715_CROWT/38-269
E3BXV8_9LACO/41-261
H5J3V4_ECOLX/28-255
I0SRL1_STROR/42-268
G6SRU4_STRPN/26-246
E3BGL2_9VIBR/23-243
H8DZL8_9NEIS/41-263
G0C7J9_9ENTR/59-291
Q0IAX2_SYNS3/71-298
H7EST8_PSEST/25-256
H5GUH4_ECOLX/1-208
F0CHP8_SALMO/23-243
F6GBQ8_RALS8/42-268
H8AYL8_CAMJU/34-251
F3XA80_STRPN/40-264
Q4KHW1_PSEF5/27-253
B0XGR9_CULQU/505-828
D8QYE9_SELML/484-810
C4LF25_TOLAT/27-254
A6F211_9ALTE/40-267
C2EU24_9LACO/37-261
G6JAW1_STRPN/269-488
B3DMP9_DROME/456-828
G9U1B9_SALMO/42-272
B5IJT4_9CHRO/16-346
E8YGC1_9BURK/25-252
C5ADE5_BURGB/33-260
C6BYY8_DESAD/21-243
A9VX47_METEP/29-261
C3BX37_BACTU/38-254
A0KM04_AERHH/54-275
Q8XMT8_CLOPE/48-268
D8MS12_ERWBE/66-297
B2AIC1_CUPTR/84-315
D4ZHZ1_SHEVD/42-232
G3ZWW2_AGGAC/45-266
B5QYL1_SALEP/23-243
H7W469_CAMCO/21-242
G6YDS5_9RHIZ/68-294
Q0B411_BURCM/28-255
F3IKL2_PSESL/63-281
A5MGS1_STRPN/269-488
H5F2D7_ECOLX/234-451
E1UKE5_BACAS/34-253
B1FXG3_9BURK/35-252
Q4ZZJ2_PSEU2/42-261
H3MVK8_KLEOX/38-269
E0FNX5_ACTPL/27-244
E0GY18_ENTFL/42-268
F5RSC3_9ENTR/44-263
G7UD41_PANAN/43-262
E4LGN4_9FIRM/36-255
G3AB54_9RALS/36-266
A4TWX1_9PROT/46-285
A4SHR8_AERS4/20-250
B5R026_SALEP/18-239
A3YAH7_9GAMM/31-258
F4L9B7_BORPC/36-260
B0HJW1_YERPE/41-262
Q13RF4_BURXL/40-269
A6DK74_9BACT/281-497
HISJ_ECO57/28-255
E7XZX3_SALMO/43-262
MLTF_SALCH/45-268
C3Y7C2_BRAFL/1-224
C3TGX7_ECOLX/23-243
E0IY05_ECOLW/28-255
H3MPT1_KLEOX/26-252
D0C5J8_ACIBA/31-258
O68317_VIBCL/3-203
E1NEL3_9LACO/47-261
H4NR97_ECOLX/28-255
Q4KHP7_PSEF5/68-286
A0ACB0_STRAM/74-302
H3MFT3_KLEOX/69-307
B5E4X5_STRP4/26-246
H2IVI4_RAHAC/64-294
F6H9E3_VITVI/447-777
F3VB78_SHIDY/1-208
B5V778_BACCE/36-257
E1SUZ5_FERBD/291-512
Q73DK4_BACC1/51-272
C1M5V3_9ENTR/50-269
E6JZ85_PARDN/46-266
C2EV68_9LACO/1-120
B3I790_ECOLX/23-243
O83331_TREPA/65-265
G7DPD9_BRAJP/32-241
MLTF_YERPS/45-267
G9YAE9_HAFAL/35-252
E7JV27_SHISO/58-278
A0LN34_SYNFM/40-272
G6SC98_STRPN/1-165
F9GNR6_HAEHA/45-266
H7GK27_STRPN/40-266
H7U058_CAMCO/39-256
G5YDC3_ECOLX/42-272
E8PGT3_ACIB1/31-258
G6XA42_MYCAB/88-308
Q549V6_9PSED/56-272
G7GSN5_9ACTO/71-293
E5Z762_CAMJU/34-81
D5DE45_BACMD/39-264
F9MKM9_STRMT/26-246
H1UPV3_ACEPA/23-242
B9BCE1_9BURK/38-258
B9JUD3_AGRVS/23-260
E6GAS2_ENTFL/52-274
E8I5S7_ECOLX/27-245
Q483C8_COLP3/521-740
E1DJU0_VIBPA/15-235
C6B5V7_RHILS/38-265
C9NYQ7_9VIBR/21-240
E7ESV8_HUMAN/421-793
F0K508_CLOAE/46-264
H7CJI2_LISMN/35-254
H4MM66_ECOLX/23-243
E6FU73_ENTFL/52-288
C4HG81_YERPE/41-262
F5XDP2_MICPN/48-266
D5TA45_LEGP2/27-249
O31102_RHORU/38-167
E9W3M3_ECOLX/28-255
Q4ZMH3_PSEU2/51-269
C4ASN9_BURML/99-329
F7E003_XENTR/576-922
A5B195_VITVI/541-816
E6PHR4_9ZZZZ/34-264
A9C0H7_DELAS/36-267
A0YSQ0_LYNSP/595-823
C6VMG9_LACPJ/45-267
D7ALR7_GEOSK/58-276
G6NG46_STRPN/1-165
A9LFJ2_KARBR/2-175
F3GIR7_PSESJ/119-260
G6B778_CLODI/41-264
H2HBJ6_CORDP/77-299
I0E533_HELPX/34-253
E8BAX9_SALMO/27-245
A1ZKL9_9BACT/39-273
B8FJF4_DESAA/54-269
F9TYF1_MARPU/34-252
A0KDN7_BURCH/35-261
H7KJE0_STRPN/32-256
H3TGN5_PSEAE/38-269
B4A0B2_SALNE/43-262
C4V5T9_9FIRM/43-279
D0JQK7_YERP1/36-254
G8NED5_BRUSS/36-261
G6JVD6_STRPN/42-265
C9LMF4_9FIRM/74-297
D0AK93_ENTFC/32-269
C6B1X7_RHILS/37-261
H1WUE5_LEUCI/41-259
D7M3N2_ARALL/479-811
F8FLD7_PAEMK/54-280
G2ZP08_9RALS/41-271
G1XZM0_9PROT/37-254
G6IKC7_9DELT/30-254
A4C4P8_9GAMM/22-221
G6LSA1_STRPN/28-262
F0CYN6_SALMO/23-243
F7RNA8_9GAMM/256-472
F1Y8Q7_ECO57/45-268
Q1JGI3_STRPD/43-269
B5JVW8_9GAMM/39-241
G5U0W8_ECOLX/59-278
H8Z3C0_9GAMM/300-518
C1CPW2_STRZT/28-262
F5ZJ54_STRPW/1-82
D4K105_9FIRM/64-280
E4NGY1_KITSK/79-310
F7V8P2_CLOSS/59-276
G7GJ10_9ACTO/63-290
B5XWX1_KLEP3/63-294
E8F277_SALMO/45-268
G7BWN7_VIBCL/31-258
G0GHF3_KLEPN/23-243
Q482R0_COLP3/25-243
C9XTF3_CROTZ/49-272
G8WFW3_KLEOK/32-262
E1XRK8_STRZI/269-488
G6DIA8_DANPL/68-222
Q98EE6_RHILO/34-260
F2I581_AERUA/370-608
G0BLU6_9ENTR/43-262
C2UNU2_BACCE/37-257
A5ENZ6_BRASB/45-271
ARTJ_CHLPN/34-254
H1YQW8_9GAMM/24-243
F3K991_PSESZ/1-112
E7IHI7_ECOLX/234-337
A9Z3F9_YERPE/36-254
D4VCU6_BACVU/45-272
E1NCY6_9BIFI/86-308
A0NTX6_9RHOB/23-248
A3D7D7_SHEB5/30-248
E7XDG9_SALMO/28-255
B5F1E7_SALA4/45-268
B5ZTI2_RHILW/34-260
D6ZS99_STRP0/269-488
C2LT97_STRSL/42-280
GLTI_SALTY/42-272
F0FMJ9_STRSA/28-262
A9AIE5_BURM1/25-252
E2L0A2_ECO57/42-272
I0M066_SALET/43-262
MLTF_PSE14/43-266
B5HKD4_STRPR/65-281
Q90ZQ2_OREMO/409-807
F9Q1L3_STROR/42-268
E9YIW6_ECOLX/37-256
C4AYW9_BURML/81-312
E6END5_ENTFL/33-253
Q4HDL6_CAMCO/22-241
G5FGH6_9CLOT/42-264
F8X5D4_ECOLX/45-268
E0T351_EDWTF/27-245
E5X5Z8_9ACTN/44-252
A7GDA3_CLOBL/45-266
H9EPG1_MACMU/453-795
D8B2Z2_ECOLX/28-255
Q1JCJ6_STRPB/48-270
G2H7U0_9DELT/29-250
H9KUH2_APIME/72-392
E8YVF1_9BURK/22-235
H3MI09_KLEOX/35-254
G4LQ78_PSEAI/22-243
G7AEG2_VIBCL/27-253
E7GVM7_STRAP/42-268
Q8EY81_LEPIN/39-277
H7PPD6_STRPN/40-264
G7A961_VIBCL/251-470
A6V169_PSEA7/61-277
G7FRS4_9GAMM/32-244
F6BPI7_SINMB/36-270
Q63FF5_BACCZ/44-261
F7L1L0_9FUSO/57-281
H7VYQ9_CAMCO/41-261
F0CZV0_SALMO/23-243
E3HLS0_ACHXA/45-275
G6TXJ0_STRPN/40-266
MLTF_SULDN/45-270
G6TSY1_STRPN/52-269
G2IFV4_9CLOT/39-259
C8Q0R1_9GAMM/52-268
B2VGF7_ERWT9/46-265
Q1M781_RHIL3/35-254
I1AB42_PSEAI/27-247
Q66CN6_YERPS/23-243
G7F3U1_9GAMM/53-292
G9AUP4_PANAN/16-246
E8E2R7_SALMO/28-255
A8KTE7_BURPE/91-318
H4UGA6_ECOLX/23-243
C3PMI8_RICAE/25-241
G7CY23_AERSA/20-250
E4SU82_STRTN/46-272
G5PZQ5_SALMO/2-137
C9Y025_CROTZ/23-243
C6JM38_FUSVA/35-254
D6DUX9_ENTCL/26-244
H6P3Z6_SALTI/18-239
D8NFY5_RALSL/17-235
C1HUW3_NEIGO/40-260
H7VL57_CAMCO/39-256
G6Q358_STRPN/40-266
A7H498_CAMJD/34-251
Q8ZU44_PYRAE/47-263
G5KX03_STRSU/38-261
B7GPT4_BIFLS/38-257
A9MU60_SALPB/21-240
G7TPB5_VIBCL/64-250
E3FJ11_STIAD/29-176
E8IWK6_ECOLX/42-272
Q4C7S9_CROWT/35-224
A9CH32_AGRT5/35-264
O15398_HUMAN/449-796
A6LKB5_THEM4/19-234
H3L7G9_KLEOX/54-281
F8AAC9_THEID/27-248
F4GRC9_PUSST/36-257
E0TT62_STRZ6/38-243
H0H4M4_RHIRD/51-273
E0NZN0_9FIRM/43-279
F9B4Y0_VIBCL/27-253
Q113S7_TRIEI/39-262
G6GJJ2_9FIRM/51-272
C2HZ60_VIBCL/46-267
F5QL86_SHIFL/28-255
D5WLE9_BURSC/25-252
A5F079_VIBC3/24-261
B3G1D4_PSEAI/76-300
A1SYH4_PSYIN/26-251
Q1BJU0_BURCA/27-254
A9G7V3_9RHOB/24-349
B8J9A8_ANAD2/56-274
E8LXB8_9VIBR/27-252
F7KU90_9FIRM/43-262
G2IZY9_PSEUL/24-250
F3J2X2_PSEAP/30-251
E8CX05_SALMO/42-272
Q2BIU0_9GAMM/24-156
E9XBJ6_ECOLX/42-272
Q6MLD7_BDEBA/365-592
C9QD91_VIBOR/34-256
I0ZU45_ECOLX/59-278
Q8Y396_RALSO/41-271
G0C8X9_9ENTR/36-257
E4PB63_ECO8N/23-243
H8LJE0_STRPN/38-257
H4MLJ3_ECOLX/42-272
A4VTS9_STRSY/45-271
F3A9U9_9BACL/38-268
Q0BNX4_FRATO/23-245
Q1BEM2_MYCSS/97-317
Q0B8H9_BURCM/38-265
F6FCQ0_CHLPS/33-254
H5HM06_ECOLX/27-245
B5QWB6_SALEP/48-278
B8CPL3_SHEPW/42-260
A4ETS6_9RHOB/1-314
D8P3M6_RALSL/25-243
D3RDJ3_KLEVT/63-294
C9VIT0_9RHIZ/50-275
E5XYE0_9BIFI/78-303
Q72LS3_LEPIC/39-277
D1B440_SULD5/24-257
A9I9P2_BORPD/38-259
G9SLI4_CITFR/23-243
E2YDD3_ENTFL/276-496
F9SK99_VIBSP/32-362
Q98FA8_RHILO/46-263
E2XIS7_SHIDY/29-248
E2ZZE3_PSEAI/27-249
D6B2E3_9ACTO/415-641
GRIA1_RAT/411-783
C2HN24_LACAI/41-261
Q8KJC3_RHILI/39-271
G6EW71_LACDE/56-274
G4A4P0_AGGAC/38-255
Q1QDZ3_PSYCK/51-269
I0XC14_9SPIO/41-249
D7SWB7_VITVI/483-811
H7KWH0_STRPN/269-488
B0NYY3_9CLOT/43-262
E0HC85_ENTFL/45-264
H4RC12_ECOLX/23-243
C2TR21_BACCE/37-257
F8JGY2_HYPSM/28-257
Q48MH4_PSE14/38-264
B9GGF8_POPTR/455-775
B2DIK5_STRPN/26-246
Q76MQ6_TAEGU/8-152
E6AHL4_ECOLX/37-256
Q89E81_BRAJA/34-261
A4EZP5_9RHOB/23-232
F5YZV6_MYCSD/83-303
C6SGS9_NEIME/38-257
Q9CDZ9_LACLA/40-270
A9ZV48_YERPE/1-100
F3FL71_PSESX/1-140
Q8Z192_SALTI/18-239
H7I227_STRPN/269-488
E2Y0L4_PSEFL/37-255
F8ZW79_VIBCL/226-438
H3SS78_PSEAE/29-250
Q2NJG1_AYWBP/59-344
C1M748_9ENTR/28-255
A5F7J5_VIBC3/99-235
E4L808_9FIRM/40-261
F5KF85_PSEAI/302-518
B5FP95_SALDC/27-245
G5JKK1_9STAP/33-251
C5BGC0_EDWI9/40-270
F0LYJ9_VIBFN/35-243
Q83T14_SALTI/23-243
Q13IN7_BURXL/35-254
H4FYT6_STAAU/43-264
F3DL81_9PSED/26-251
I1DZ39_9GAMM/21-224
D2BU81_DICD5/45-267
D6E5N5_9FIRM/176-268
H7SIU7_CAMCO/39-256
G5UBE3_ECOLX/45-268
F2H794_BACTU/51-272
E8LWD5_9VIBR/23-257
B2GEQ3_LACF3/42-261
F2AFZ5_RHIET/45-264
G2C1N0_ECOLX/23-243
A1A0Q4_BIFAA/66-283
Y1080_HAEIN/36-253
G5EKP3_SOLLC/517-834
E7J5P1_ECOLX/2-209
A5ZY82_9FIRM/38-259
B2TBJ6_BURPP/35-282
C9PHZ1_VIBFU/55-275
F3HDT5_PSEYM/26-251
H2X982_CAEJA/39-233
D0GWI3_VIBMI/242-448
H8NTA2_RAHAQ/27-254
D4MH41_9ENTE/52-189
D5V0P5_ARCNC/579-796
A4E958_9ACTN/95-315
H3UQZ8_STAEP/43-265
D0HWP9_VIBCL/22-233
C6BCI0_RALP1/35-251
H5GEG3_ECOLX/28-255
B2TVB7_SHIB3/27-245
D3FUN4_BACPE/44-262
H3ML96_KLEOX/34-281
F6HM62_VITVI/67-364
H2T6Z6_TAKRU/414-681
H7HMS9_STRPN/32-256
G6BH94_CLODI/41-266
G2T2I2_ROSHA/26-173
G1RHN7_NOMLE/445-796
Q2SF55_HAHCH/28-248
E9WHB3_ECOLX/42-261
A0NTQ9_9RHOB/20-242
D6HPA0_9FIRM/43-268
H7M7A9_STRPN/41-267
B0A6I6_9FIRM/45-282
H5F225_ECOLX/28-255
H7J494_STRPN/41-267
B2T3H6_BURPP/39-257
Q6FZB5_BARQU/38-266
B2E4T0_STRPN/42-265
C9XV67_CROTZ/43-262
F6AWN5_DELSC/43-264
F3VH10_STRPN/28-247
C0AN69_9SPIO/253-419
F5PTU5_SHIFL/2-209
Q2SGK3_HAHCH/32-251
F8LPN0_STRE8/51-270
H1YKF6_9GAMM/28-245
A0KU40_SHESA/53-271
F3W7F4_STRPN/40-266
H5AEF7_ECOLX/43-262
A3BZ32_ORYSJ/1-270
D6ZSX8_BIFLJ/78-303
E2Z7K9_ENTFL/45-264
F9CFQ8_ECOLX/1-67
C2MVW1_BACCE/38-254
D1YN73_9FIRM/34-253
F2CKV7_STRSA/34-254
H0N3X2_SALET/23-243
F8ZQW3_VIBCL/46-267
A3LHQ9_PSEAI/24-243
G8AWS4_AZOBR/42-260
H3TI86_PSEAE/15-237
E0EU86_ACTPL/67-287
A8KN58_BURPE/36-255
F3I603_PSESF/26-253
G5VRP8_ECOLX/28-255
E0SUS8_STRZA/42-265
C8WJ42_EGGLE/29-254
E3HK59_ACHXA/36-256
B3ALA1_ECO57/28-255
H5YLJ1_9BRAD/35-266
C6TPE5_BURPE/41-261
E6WLG6_PANSA/41-258
C5TJN3_NEIFL/50-269
A5ZHB6_9BACE/51-278
D7J936_9BACE/51-278
F0HTV0_LACDL/50-272
H5JLE5_ECOLX/45-268
G4R832_PELHB/36-256
G6YQX8_9ALTE/45-267
G2TCH2_RHORU/38-269
B2UH73_RALPJ/45-266
A6W2K6_MARMS/20-259
C7CXY0_ENTFL/42-268
A7GSH4_BACCN/38-259
F3YL08_LISMN/45-267
H6NNC2_9BACL/35-255
F2FUL8_SALGL/45-268
B5SER6_RALSL/36-258
F8YYH4_VIBCL/33-253
C3LVH3_VIBCM/41-261
D7YJI4_ECOLX/28-255
G5XI56_ECOLX/37-256
D7HR14_VIBCL/24-252
C7XZE9_9LACO/42-264
Q8YGQ4_BRUME/19-244
F3J880_PSEAP/40-273
E3DZY8_BACA1/50-271
B8LB25_9GAMM/78-307
B3XJ48_ECOLX/43-262
Q29J83_DROPS/236-474
A9Z5D7_YERPE/33-250
I0X1J8_STRIT/271-490
A6FNI1_9RHOB/66-281
D6I9P8_ECOLX/28-255
I0QNF8_9ENTR/36-258
F9BZ41_VIBCL/30-246
E1PEH2_ECOAB/23-243
Q6LQ45_PHOPR/39-262
F1RV68_PIG/88-248
F9HH24_9STRE/44-270
H7PQY0_STRPN/32-256
A4TVW8_9PROT/26-250
G6CNQ0_DANPL/393-760
B0H7Y4_YERPE/43-262
F7RWY3_9GAMM/49-283
F3RW60_VIBPA/21-243
F6T3C9_XENTR/457-770
H8CL04_CAMJU/34-251
D5CY66_ECOKI/23-243
H8C5J5_CAMJU/41-261
F3J3T1_PSEAP/51-269
B5GD65_9ACTO/73-311
Q1NKT1_9DELT/47-255
F2MN25_ENTFO/52-288
C4F7K6_9ACTN/55-285
H3MRB3_KLEOX/37-264
C7WG42_ENTFL/276-496
Q1JDK1_STRPB/34-151
H4G362_STAAU/43-264
G7APQ3_VIBCL/3-203
E6IUA8_ENTFL/52-274
A9INI8_BORPD/29-244
E6SD31_INTC7/37-256
C8UY25_LACRG/36-254
F0CSU7_SALMO/23-243
A4SM58_AERS4/21-248
G0AYT3_9GAMM/30-249
H3KHY2_9BURK/47-269
G5UTL5_ECOLX/45-268
A2SG63_METPP/31-254
I1B8P6_ECOLX/59-278
C7V7Q6_ENTFL/13-249
A2WGQ1_9BURK/28-252
E4SQV4_STRTN/36-260
Q6AJ27_DESPS/57-296
G5UJF9_ECOLX/23-243
H7YS26_CAMJU/40-259
G2U6G7_PSEAI/299-519
G5GWG4_FUSNP/28-242
B9B075_9BURK/66-296
F9E4C5_STRSA/55-271
G9PV40_9BACT/273-482
E1JMT3_9LACO/34-253
B7M7D8_ECO8A/23-243
A5LK19_STRPN/28-262
C8XHH7_NAKMY/86-308
E1CRH9_VIBPA/27-251
E8EUX3_SALMO/42-272
F7QVW4_9LACO/33-252
D9N6T8_STRPN/38-257
F4F6W1_VERMA/47-290
Q3K079_STRA1/38-258
B2JCT2_BURP8/58-277
F8LWX9_STRTR/46-272
B2K8G6_YERPB/28-255
G4L7X6_TETHN/42-263
H4RYP0_ECOLX/28-255
D6ZH13_MOBCV/62-289
B2ABR0_PODAN/94-318
GLR33_ARATH/472-809
B5RRM6_BORRA/247-312
H5H9T4_ECOLX/28-255
E7WHG1_SALMO/28-255
G6LEI8_STRPN/32-256
H7NAD8_STRPN/32-256
D2U353_9ENTR/1-134
H2W848_CAEJA/6-259
H4MUB2_ECOLX/28-255
D7Y998_ECOLX/67-297
G6MUT9_STRPN/1-222
B0VBK4_ACIBY/54-274
Q9ZB12_LEULA/47-264
G7BRM0_VIBCL/46-267
D4XC83_9BURK/29-244
C5NDV4_BURML/32-259
B0JT76_MICAN/32-252
E8J3U7_ECO57/28-255
B1C2A5_9FIRM/34-269
H4DTT9_STAAU/43-264
E9YS82_ECOLX/23-243
Q5X955_LEGPA/25-247
E8QAN8_STRED/44-270
A4XR99_PSEMY/22-250
B7VU52_VIBSL/28-252
C9NSY5_9VIBR/33-253
F7TFS4_PASMD/22-240
C2DKR4_ECOLX/27-245
C4ZVK3_ECOBW/28-255
H7H5U3_STRPN/42-265
G3QHC9_GORGO/517-671
E8M0B2_9VIBR/24-250
H1YMF2_9GAMM/107-310
A4W4E1_STRS2/44-261
Q1JMH4_STRPC/48-270
A9HZY7_BORPD/18-237
E8NJ02_SALET/45-268
E0GUR1_ENTFL/52-274
E7XCF7_SALMO/43-262
D4GKL2_PANAM/53-275
G4E5H4_9GAMM/287-505
H5H4H0_ECOLX/23-243
D1RMZ3_SEROD/296-510
E7SAC6_9STRE/49-266
D2Q4Q3_KRIFD/47-262
C9RNA3_FIBSS/18-156
A5IJI0_THEP1/30-246
G6P0G2_STRPN/32-256
C8W9U1_ATOPD/62-268
E7GNC8_CLOSY/81-315
C6D1K1_PAESJ/92-309
A8SZE5_9VIBR/95-292
B6B328_9RHOB/29-137
H5PQC1_ECOLX/37-256
C6U720_BURPE/28-255
B2N4S2_ECOLX/59-278
B8FAK4_DESAA/283-502
E1IR94_ECOLX/67-297
F5M8L1_ECOLX/28-255
MLTF_ALCBS/43-265
H1IL16_9BACT/50-265
F7RP51_9GAMM/35-262
A6AK06_VIBHA/33-249
C9M4T3_LACHE/56-275
E2KEM7_ECO57/23-243
E9DMH9_9STRE/40-262
A7I1I9_CAMHC/29-249
G7FV12_9GAMM/104-231
A9CJ57_AGRT5/37-255
D1Y5M4_9BACT/31-257
E7W4N4_SALMO/28-255
H5XB68_9PSEU/49-268
Q2SP54_HAHCH/36-256
H4Y417_ECOLX/234-451
A7IML4_XANP2/49-278
G7BUY4_VIBCL/251-470
F3C3D6_PSESG/28-217
G4M4E5_9BURK/2-191
E1SU80_FERBD/27-246
B2DKU3_STRPN/41-267
H0TWS1_9BRAD/35-260
A8MI55_ALKOO/27-245
E7ICT3_ECOLX/19-246
G9AWA1_PANAN/291-503
E6LYL9_9ACTO/59-284
D5RWN7_CLODI/287-497
B8DPZ7_DESVM/26-244
C7Q8W9_CATAD/78-306
C6CM42_DICZE/35-254
Q67QJ8_SYMTH/78-301
G6CB96_9STRE/102-326
G6IVQ9_LACRH/37-273
B2JEM3_BURP8/25-252
E1QZR8_OLSUV/52-277
D1B1H3_SULD5/36-255
G9QH87_9BACI/47-268
B0PAX5_9FIRM/1-212
F3TA33_STAAU/43-264
G1ZWM1_ECOLX/23-243
H8IV77_MYCIA/91-311
Q490W3_STRP1/28-286
C6RGS8_9PROT/1-75
H0L0Y8_SALMO/25-246
F2IL55_VIBCL/256-468
E8RJX6_DESPD/79-321
E1QWE8_OLSUV/54-277
F3G5R3_PSESJ/38-264
E3SAX8_PYRTT/63-298
H4YIG3_ECOLX/28-255
G5VBU2_ECOLX/59-278
E9RMU4_LACRE/59-279
C8N8I0_9GAMM/47-255
F8FWK7_PSEPU/26-253
E6FG88_ENTFL/52-288
Q0SR86_CLOPS/39-260
F4UB28_ECOLX/45-268
E0WV86_9ENTR/36-257
E6NSA7_HELPQ/16-235
G6S6T8_STRPN/42-265
D0HSX6_VIBCL/1-214
A2P5F3_VIBCL/29-255
G8Q5T1_PSEFL/37-255
A4F070_9RHOB/96-333
F4GN53_PUSST/39-269
H5U721_9ACTO/99-319
C6XGT2_LIBAP/43-263
B9Y720_9FIRM/43-267
C9UC51_BRUAO/6-194
G2SLX6_LACRR/42-267
Q0S1P5_RHOSR/40-263
C2LPE5_PROMI/37-267
B1J9Q5_PSEPW/40-288
D0M242_VIBSE/39-263
E4SRB9_STRTN/48-265
B3M354_DROAN/418-786
H0KFP3_AGGAC/22-239
D7XJQ1_ECOLX/59-278
E2MK50_PSEUB/30-251
G6M5B0_STRPN/40-266
H0JHS1_9PSED/10-222
H2PDX0_PONAB/362-726
B2UB54_RALPJ/41-263
H8DZ51_9NEIS/68-292
A4T199_MYCGI/346-569
D0IKL1_9VIBR/27-253
Q7YXV6_APLCA/434-783
H8G813_9PSEU/67-292
B9CT53_STACP/43-265
F5N3C8_SHIFL/43-262
I1DY02_9GAMM/42-264
B6BK34_9PROT/285-498
G1V078_9DELT/25-246
F2JN40_CELLD/54-287
Q9HX57_PSEAE/32-240
F7HCN7_CALJA/453-795
B9Y161_HELPX/25-244
MLTF_PHOPR/46-270
G6V0L6_STRPN/28-247
F8FYA1_PSEPU/27-247
E8IXB8_ECOLX/23-243
B9L9S2_NAUPA/25-262
H0RHZ3_9ACTO/54-289
B2DGL6_STRPN/28-247
H7E9L5_SALHO/23-243
C3HEB9_BACTU/44-261
H5TYN6_9ACTO/68-299
D4E6Z5_SEROD/49-289
A1VHQ5_DESVV/41-262
Q6W1U2_RHISN/23-250
A3GMQ6_VIBCL/27-231
H5FZE7_ECOLX/28-255
A3L2H2_PSEAI/38-269
C2KTA9_9ACTO/57-282
H5YB03_9BRAD/35-250
F0HJY0_9ACTN/279-485
Q2BJU5_9GAMM/29-236
G7APK3_VIBCL/31-258
A4TJY4_YERPP/331-552
I0X0L0_STRIT/28-263
D0DM50_9LACO/39-259
E5U080_ALCXX/63-296
B1QBQ0_CLOBO/47-267
B2GCG6_LACF3/43-268
F8XEL2_ECOLX/59-278
B5NN77_SALET/27-245
F9LT69_STAEP/38-256
Q39GX6_BURS3/39-257
B8ZLV1_STRPJ/28-262
G2HY01_9PROT/40-257
C0EK89_NEIFL/51-270
A3V097_VIBSP/25-195
I1IDB5_BRADI/476-818
F9E030_STRSA/32-256
F8YZE8_VIBCL/3-203
Q83Y53_PHOLM/74-287
A5M7J1_STRPN/26-222
A9NBX2_COXBR/43-268
H7K4Y8_STRPN/28-247
B8DNE0_DESVM/59-277
C1CR63_STRZT/269-488
D8IPW4_HERSS/42-260
B0GZJ2_YERPE/41-262
E7Z9J0_SALMO/42-272
Q3MF38_ANAVT/39-270
E3PI93_ECOH1/23-243
E4RD64_PSEPB/22-244
C9A5M4_ENTCA/44-267
B3WTM5_ECOLX/37-256
C3Q1K5_9BACE/45-272
H8M8F4_SALTM/23-243
F2BRJ3_STRSA/34-254
B8IYA2_DESDA/25-245
C3KV63_CLOB6/46-266
E8B3F1_SALMO/25-246
E1MAH1_9STRE/1-52
E6TAY9_MYCSR/90-307
C3CE15_BACTU/51-272
H4GJY2_9LACO/34-262
B8KCP0_VIBPA/25-198
G7HVJ7_9CORY/45-275
G1VW44_9FIRM/38-259
C9QBK7_9VIBR/25-244
F9EBE4_STRSA/28-262
F6AAA9_PSEF1/39-270
G2HBB9_9DELT/45-266
F9HAV1_STRMT/38-257
B5G7P0_9ACTO/148-329
H8NW60_RAHAQ/56-285
G7ALS4_VIBCL/44-278
H2A787_STRMD/40-261
F3VH19_STRPN/32-256
F9BXN6_VIBCL/251-470
Q5YL07_AERHY/62-272
A0LCM3_MAGSM/289-507
F0GSD5_9LACO/41-261
F5RZ72_9ENTR/43-262
E6T9S8_SHEB6/27-239
I0Y7M9_9BURK/38-255
B9JPY4_AGRRK/27-245
F5S6E8_9NEIS/46-265
Q2C7D1_9GAMM/27-253
E5Y8V8_BILWA/39-260
G8WJM5_KLEOK/26-247
F2ZKR9_9PSED/80-262
C7Y6F0_9LACO/57-276
B1FFI9_9BURK/31-257
G5R946_SALSE/25-246
A6E381_9RHOB/186-348
E4J6R9_ENTFC/51-272
H4Q4G0_ECOLX/45-268
MLTF_MARAV/42-263
C0VU20_9CORY/1-78
D6ZRH7_STRP0/1-165
D0XFU1_VIBHA/41-262
G5KQI1_ECOLX/1-208
G4FQM0_9SYNE/33-271
H8BS73_CAMJU/34-251
I1IQA7_BRADI/472-803
I1DB35_9VIBR/47-268
Q3BXX9_XANC5/43-265
Q1RE62_ECOUT/23-243
F7SCL4_LACJH/39-262
A3L2H8_PSEAI/36-258
A8HX16_AZOC5/43-260
Q28TB3_JANSC/24-235
H7XP41_CAMJU/41-261
H6MIH4_ECOLX/28-255
G7EMM6_9GAMM/37-258
E6KSP8_9ACTO/58-274
H4QE28_ECOLX/23-243
E6AQ73_ECOLX/304-521
Q4KK39_PSEF5/42-261
D8IQB3_HERSS/28-251
H0HH79_RHIRD/47-266
F5NVY0_SHIFL/43-262
F4VEI3_ECOLX/59-278
Q8CWH4_YERPE/325-546
A8LHB6_FRASN/109-329
G0DLA2_9GAMM/27-239
E5VXD2_9FIRM/45-263
C0FQM1_9FIRM/278-495
F9RFJ2_9VIBR/19-193
D6WAL7_TRICA/404-769
B2E6F3_STRPN/38-257
D3HB09_STRM6/28-262
A0KQ47_AERHH/59-276
G4KF51_YEREN/29-249
G1XX84_9PROT/36-266
B5RYI0_RALSL/42-268
D8FPZ6_LACDE/48-270
G9R9I0_9ENTR/26-247
F5ZUL2_SALTU/28-255
G7LL61_9ENTR/24-244
D6ANY0_STRFL/72-297
Q69L11_ORYSJ/461-806
C1HG60_9ESCH/65-295
B7GUE3_BIFLS/78-303
H7VSZ4_CAMCO/41-261
C4RJ11_9ACTO/41-262
E1LD92_9FIRM/38-256
C9P4F6_VIBME/96-240
G6SY56_STRPN/26-246
A4J4A4_DESRM/54-272
Q48JE1_PSE14/40-273
A3RPT8_RALSL/40-269
D1YBK6_PROAA/87-311
Q1JHM0_STRPD/48-270
G8S2V2_ACTS5/57-283
A9L3H1_SHEB9/38-261
A4CAA9_9GAMM/25-222
F9ADN3_VIBCL/44-278
F6H9G6_VITVI/131-328
G2C6Q3_ECOLX/28-255
E2K7W7_ECO57/37-256
D7XXB6_ECOLX/67-297
F4DPR1_PSEMN/24-246
H1EA16_ECOLX/27-245
D5WH42_BURSC/48-265
F3IZI5_PSEAP/1-166
Q8EEE8_SHEON/30-249
B0TTK7_SHEHH/37-253
A5F0Y2_VIBC3/27-247
A2C904_PROM3/39-260
F3JV04_PSESZ/29-248
G8AX77_AZOBR/49-262
A5XLM1_BURML/81-312
Q61984_MOUSE/453-791
A5M6N2_STRPN/28-247
Q74KJ8_LACJO/42-262
Q48T93_STRPM/43-269
C2MW76_BACCE/51-272
F6ACK5_PSEF1/39-260
C0MGY4_STRS7/28-250
D4K8G6_9FIRM/279-485
F2KJR9_PSEBN/304-523
GLUB_COREF/45-276
H0AN97_STAAU/43-264
Q5LTV6_SILPO/53-264
A9FEE8_9RHOB/99-334
E1WGJ0_SALTS/43-262
Q1BNH8_BURCA/70-300
C4WHL3_9RHIZ/36-261
G4R9F0_PELHB/37-364
C5Q5K7_STAAU/43-264
E6B310_ECOLX/43-262
A9MV06_SALPB/34-244
H8WAT7_MARHY/27-249
H0Q915_ECOLI/1-222
H7KMN3_STRPN/1-165
A3L6A4_PSEAI/22-244
A2SA50_BURM9/32-259
H1EQS5_ECOLX/37-256
Q9RNF9_HELPX/54-272
F0CUN2_SALMO/23-243
F0CT13_SALMO/23-243
G5UNN8_ECOLX/23-243
I0QPF4_9ENTR/27-244
C8WJR1_EGGLE/279-485
H5L8Y3_ECOLX/28-255
A8G153_SHESH/26-250
Q987M9_RHILO/31-277
A5KH72_CAMJU/45-264
F5K0C4_PSEAI/39-257
G1ZWG6_ECOLX/27-245
C7T9T1_LACRG/40-271
H1REX7_SALMO/23-243
H7V8M3_CAMCO/40-259
D1Y7M0_9BACT/146-300
D6HNF7_9FIRM/105-224
A5EP11_BRASB/113-270
G6VKC7_STRPN/32-256
Q4ZQG9_PSEU2/26-253
C7M9N8_BRAFD/49-267
B8K827_VIBPA/1-191
F6XW64_HORSE/411-783
A6T8G9_KLEP7/34-262
H5KH81_ECOLX/45-268
D7UGF1_LISMN/45-267
G6RM90_STRPN/42-265
E0U2A5_BACPZ/43-267
E2T193_9RALS/40-262
G4J7B9_9PSEU/87-307
F4T1G8_ECOLX/304-521
B9IQR2_POPTR/439-703
E9FEW9_9STRE/40-264
E9SL37_CLOSY/286-495
D8C0V2_ECOLX/23-243
C2LT19_STRSL/46-272
G4QNN8_GLANF/9-177
F9P3E0_STRMT/52-269
G3NWQ3_GASAC/386-750
H0SJN7_9BRAD/54-283
E8WT70_GEOS8/33-250
F3ZZ77_MAHA5/41-260
F2ZSW6_9PSED/30-255
F3HQC6_PSEYM/32-255
H3R7F5_BRUAO/49-277
Q2BMA1_9GAMM/36-214
G3A3G4_9RALS/40-269
G3YXK4_9LACO/47-261
F7RPM4_9GAMM/1-79
A9CUY2_9GAMM/15-231
F1P5Z0_CHICK/6-165
A6WKT7_SHEB8/35-263
H5MGQ7_ECOLX/43-262
Q87UG5_PSESM/48-269
E7V6U4_SALMO/43-262
B7NDP7_ECOLU/1-220
B7LP87_ESCF3/34-261
A6XQS1_VIBCL/23-243
H2U7K0_TAKRU/459-806
D7H9S7_VIBCL/29-255
C4U394_YERKR/41-262
Q02W77_LACLS/40-270
D1WEJ6_9LACO/39-259
E8P4R1_YERPH/28-255
Q0HYN3_SHESR/4-223
F5JMG3_ACIBA/39-268
Q9HX70_PSEAE/59-274
H7V0G7_CAMCO/21-242
A3LAP5_PSEAI/87-286
A9AFK1_BURM1/27-254
F0TDG1_LACA3/40-260
C6LJH2_9FIRM/55-293
D9NAK4_STRPN/28-262
F5NJT0_SHIFL/45-268
A0Y7R4_9GAMM/201-422
F9TAP3_9VIBR/28-243
Q6MLC3_BDEBA/28-251
H4VIZ2_ECOLX/58-278
F1LDW7_ASCSU/4-98
F0JM00_ESCFE/65-284
F4LAF5_BORPC/17-235
D4LEP0_RUMC1/36-258
Q0K085_CUPNH/41-259
H1W9H7_9CYAN/156-386
A5M6P5_STRPN/32-256
G3V9C5_RAT/448-798
MLTF_ECOL5/45-268
NMD3B_HUMAN/475-810
D6ZA81_SEGRD/91-313
G4R3W5_STRPY/40-262
H8DVX3_9NEIS/30-65
G7C5H8_VIBCL/44-230
E7ZBJ7_SALMO/34-244
F3FNE7_PSESX/23-250
F7NHD1_9FIRM/49-266
G2U6G7_PSEAI/59-274
E7ZVZ5_SALMO/28-255
E9Z9M0_ESCFE/28-255
E9XWZ8_ECOLX/27-245
H7W4V4_CAMCO/39-256
G0VUM4_PAEPO/30-250
Q1ZAA1_PHOPR/41-292
G6SS59_STRPN/42-265
F0FN37_STRSA/55-271
Q4C0E3_CROWT/34-363
MLTF_ECOHS/45-268
F3F599_9PSED/4-231
I0T8Y9_STRMT/42-268
E0PQ03_STRMT/38-257
B9AZU8_9BURK/38-265
D9SJI4_GALCS/54-273
C3Z5R1_BRAFL/1-351
D7HSW0_VIBCL/25-244
D9NPZ0_STRPN/40-266
B7QV23_9RHOB/117-354
H0HEV0_RHIRD/39-256
D5CWH6_ECOKI/59-278
A3Y7B4_9GAMM/43-262
F9IYE9_ACIBA/39-268
G6UAV6_STRPN/28-142
B4PPR0_DROYA/434-791
D8MEM2_LEUGT/58-284
F3I5D2_PSESF/28-253
E0TMQ4_STRZ6/26-246
H7GKL6_STRPN/32-256
Q322M7_SHIBS/43-262
H7R7J5_CAMCO/21-242
A0AGX6_LISW6/35-254
H0S3X8_9BRAD/40-258
D1N2B4_9BACT/30-242
Q3K655_PSEPF/31-237
G7AVG2_VIBCL/44-230
G6NM49_STRPN/40-264
D4FYI0_BACNA/34-253
D4RP97_ENTFC/36-273
C7UFD8_ENTFL/13-249
D5ETH8_PRER2/403-577
G9WDX7_SALET/25-246
F0Q3H6_ACIAP/35-264
E4R1F9_BIFLM/65-281
C9QIE8_VIBOR/27-251
H7J8V5_STRPN/1-165
G7CTB5_AERSA/38-258
F3DD26_9PSED/2-225
D6JN66_NEIGO/51-270
H7MC45_STRPN/26-246
H7XF31_CAMJU/41-261
H0NY73_9SYNC/61-278
H5C8H9_ECOLX/28-255
A8XT20_CAEBR/461-850
C5CN09_VARPS/45-266
H8G175_PEDPE/47-273
Q0SVF6_CLOPS/48-268
F3VZH9_SHIBO/2-209
G2TBM5_RHORU/47-269
D8NZG1_RALSL/38-260
A6UBA1_SINMW/36-260
A3SC79_9RHOB/27-239
E7RJ40_9BACL/49-271
E6VS57_DESAO/35-255
A6WTV3_SHEB8/51-249
G6Q9Y7_STRPN/28-262
B6ES56_ALISL/44-279
H0SPQ1_9BRAD/45-271
F2GUB9_BRUM5/61-286
F5ZHI3_STRPW/40-262
G3R9C0_GORGO/413-781
F3H6U2_PSESX/30-251
H1I495_9BACI/43-263
C0QC96_DESAH/593-815
F3X740_STRPN/26-246
B9R6I2_9RHOB/24-230
Q8XBC5_ECO57/43-262
I0UHV5_BACLI/32-251
A8DWC3_NEMVE/27-205
F6IZJ3_LACPE/30-249
Q1IGM7_PSEE4/40-260
A7ZJ46_ECO24/42-272
Q881V7_PSESM/42-269
C7JG46_ACEP3/44-263
H1R3L3_VIBFI/40-260
C6YBQ4_VIBCL/271-490
G9ZYC5_9PROT/55-275
Q97M20_CLOAB/46-264
F3MCB2_9BACL/31-251
Q0TF91_ECOL5/59-278
B3ZVM7_BACCE/36-257
A9ALS4_BURM1/28-255
G1UTN5_9DELT/25-245
E6PTK1_9ZZZZ/38-268
A5W0U4_PSEP1/22-244
E1SGQ0_PANVC/43-262
D4H8I9_DENA2/26-252
D0WUC6_VIBAL/48-287
B1HIM6_BURPE/39-257
D7XPA1_ECOLX/43-262
B0HS56_YERPE/284-505
G6QAE2_STRPN/32-256
C9C0X3_ENTFC/41-232
C3JI94_RHOER/77-306
C7BYY7_HELPB/32-248
G6M9D0_STRPN/42-268
E6S644_INTC7/66-293
H3PA34_BRUAO/49-277
H4PX92_ECOLX/23-243
Q7CK73_YERPE/36-254
H4PMJ6_ECOLX/28-255
C3KPY2_RHISN/30-263
C6BRL6_DESAD/25-248
E8MH49_BIFL2/78-303
D3PBU5_DEFDS/37-261
E8M116_9VIBR/25-264
H3LRA2_KLEOX/28-255
D7X770_ECOLX/27-245
C3JRD1_RHOER/74-305
Q6TB15_MANGL/21-237
A5J4K0_BURML/70-301
A1IT20_NEIMA/39-261
G9PX15_9BACT/274-490
D8E6C0_ECOLX/28-255
D7LEY2_ARALL/471-803
A6WU57_SHEB8/25-244
H9G6B7_ANOCA/340-716
E2JTG6_ECO57/23-243
B4M6X7_DROVI/247-561
I0HZZ5_9CHLR/45-270
B9P714_POPTR/26-295
F6C851_BIFBA/42-268
B6B5P7_9RHOB/26-252
G6TGJ7_STRPN/52-269
H7QB15_STRPN/28-247
D6YY65_CHLT9/36-256
A5MVM5_STRPN/28-247
Q2BLG7_9GAMM/18-246
Q83S74_SHIFL/42-272
Q11I17_MESSB/31-256
G6VJY0_STRPN/28-262
G2HSH4_9PROT/333-548
A7RUE9_NEMVE/3-338
Q0HQF7_SHESR/32-267
C5WGS2_STRDG/45-271
F3IJ58_PSESL/26-251
E6I355_ENTFL/52-274
G8QP85_AZOSU/58-278
F3MHM7_9BACL/45-266
Q1GJH0_SILST/32-258
G6C7E1_9STRE/52-269
C5F896_LACPA/43-264
A5LM37_STRPN/32-256
G7DPA4_BRAJP/70-296
Q12EP9_POLSJ/29-245
D4TG39_9NOST/75-297
F3ILY7_PSESL/36-269
E2AXJ9_CAMFO/312-709
E9FMC0_9STRE/28-262
B9B1K2_9BURK/27-254
G3YKM9_9RALS/42-114
Q7CKC0_YERPE/35-252
E0N1N6_9ACTO/69-296
Q92WC8_RHIME/41-267
A6T5V3_KLEP7/14-241
Q6K4P7_ORYSJ/481-806
E9UJV9_ECOLX/23-243
F9C5X5_VIBCL/44-230
G6PK41_STRPN/42-265
D9YGD1_9DELT/273-482
Q0I1T2_HAES1/37-255
Q0HRX5_SHESR/37-261
H1BWJ8_ECOLX/1-199
B3V6M7_9EURY/61-292
I0GVZ2_SELRU/10-92
A2RE42_STRPG/271-490
A0XWS8_9GAMM/32-244
B5N2C5_SALET/28-255
A3UZM2_VIBSP/39-263
Q987A7_RHILO/68-294
G9U491_SALMO/45-268
G5HDB2_9CLOT/286-494
H3ZE97_9ALTE/1-222
Q04MS9_STRP2/40-266
O06530_LACRE/43-260
F8IP01_STREC/1-82
E8KB64_9STRE/42-265
C4HXR6_YERPE/32-252
G6BBI9_CLODI/58-278
C9CUL9_9RHOB/102-338
G5QHQ3_SALRU/43-262
E9YHC7_ECOLX/234-451
B0UDQ6_METS4/67-292
C3BFY3_9BACI/51-272
H7VPS4_CAMCO/41-261
H8GKF7_METAL/2-148
H8FMY5_RHOMO/38-249
H3TGC8_PSEAE/39-270
B0KGC4_PSEPG/58-273
H1QZS5_VIBFI/27-253
H2IAJ3_9VIBR/25-244
G4NPA3_CHLT4/44-259
D7Y3V7_ECOLX/304-521
C6BRT6_DESAD/31-259
Q39GQ9_BURS3/36-255
C9U660_BRUAO/39-266
P71482_LACRE/42-259
G6UWN4_STRPN/26-246
B7KF80_CYAP7/43-344
B1JGJ1_YERPY/28-255
D8H9S1_BACAI/36-257
H7Z897_CAMJU/40-259
Q4QYY8_APICA/13-166
C2LRW4_STRSL/36-269
F7A5G9_ORNAN/560-906
C3KBL7_PSEFS/39-274
H1M0H2_9BACT/44-267
A8EAV4_BURPE/28-245
I0MTI5_SALET/45-268
B9C6C4_9BURK/103-322
D1PP31_9FIRM/64-285
G2L7S0_PSEAI/17-236
E7TCW7_SHIFL/42-272
E8FAY8_SALMO/25-246
C4XHN8_DESMR/101-282
D6Z802_SEGRD/54-277
D0XE84_VIBHA/34-256
D0DDC5_9RHOB/37-257
C0KD15_XENLA/453-793
G8PZU7_PSEFL/9-234
Q4ZSE9_PSEU2/62-293
C2IEP4_VIBCL/25-244
C0B1N3_9ENTR/25-244
E7VUL0_SALMO/43-262
G5WHD2_ECOLX/23-243
A5BEC0_VITVI/616-764
G6V1T9_STRPN/28-262
A3P8U7_BURP0/28-232
H0JNW6_9NOCA/40-263
B3HS17_ECOLX/23-243
E9FK51_9STRE/42-268
D0WYA5_VIBAL/40-261
D6J364_STAAU/35-253
Q48744_LISMN/41-110
H4LWI6_ECOLX/1-208
D2YPD6_VIBMI/39-263
H5X535_9PSEU/87-306
A5TI73_BURML/31-258
C7WG01_ENTFL/42-268
Q1BZ55_BURCA/37-267
Q0BBT3_BURCM/52-273
A5LCQ1_STRPN/41-267
A9K1V1_BURML/88-305
H7J9V6_STRPN/269-488
H4HSZ9_ECOLX/42-272
H0YDL4_HUMAN/1-81
C4XGR3_DESMR/55-111
C6JHL9_9FIRM/50-269
F9TC75_9VIBR/26-245
H4RI03_ECOLX/28-255
B3AJW3_ECO57/27-245
H3MRC2_KLEOX/36-263
Q1VFN4_VIBAL/114-293
I1Q070_ORYGL/227-553
D5CLV2_SIDLE/39-260
F6EDK3_SINMK/41-274
H7Q355_STRPN/40-266
B2JSE7_BURP8/43-265
E3BRZ8_9LACO/37-271
Q3K942_PSEPF/306-526
E0RH09_PAEP6/59-281
MLTF_IDILO/40-263
C4S9E6_YERMO/28-250
D9NKN2_STRPN/1-165
A2VQN1_9BURK/39-257
G0IB92_STRES/40-264
C0WYF4_LACFE/43-268
E2X040_ECOLX/28-255
C6C8W5_DICDC/62-289
G8WCJ7_KLEOK/66-297
F3EWB5_9PSED/28-253
F7Y9C6_MESOW/34-255
F8VIQ2_SALBC/43-262
H2RJ08_TAKRU/122-466
E7UZT1_SALTM/43-262
E4MK47_9FIRM/57-274
G9UD19_SALMO/23-243
Q8EEE8_SHEON/502-721
B8HSH3_CYAP4/37-268
E7FMS5_9LACO/43-266
C8TUV4_ECO26/28-255
B1IWR2_ECOLC/23-243
B9B757_9BURK/28-255
H5BN70_ECOLX/23-243
F9UM22_LACPL/30-249
E9GM82_DAPPU/11-145
A7FT65_CLOB1/40-266
F4DCD2_AERVB/12-239
D3H9Y1_STRM6/52-269
H8FRD3_RHOMO/54-270
G1ZFT9_ECOLX/42-272
F3LD13_9GAMM/1-196
E8AS41_SALMO/25-246
C4WMQ5_9RHIZ/34-262
A9A746_METM6/35-252
G9T615_SALMO/23-243
C6EIB8_ECOBD/23-243
Q7NSQ9_CHRVO/44-167
F0DFY6_STAAU/25-246
Q9A074_STRP1/51-277
D7X792_ECOLX/45-268
E8ADZ3_SALMO/25-246
G6RZV1_STRPN/28-247
A5G2A0_ACICJ/41-272
F2EPM1_PANAA/23-243
H4XNX2_ECOLX/45-268
I0NB94_STRPN/40-264
H2XHM4_CAEJA/11-229
C9NZQ7_9VIBR/35-239
GRID1_RAT/439-807
C4Z1N1_EUBE2/41-267
B2DLX6_STRPN/28-262
C4ZY32_ECOBW/23-243
E2WXC5_ECOLX/37-256
H0J7Q5_9PSED/302-548
E9V461_ECOLX/27-245
E0VYD3_PEDHC/478-798
MLTF_MARMM/44-266
C6RVP8_VIBCL/1-202
G7LMB9_9ENTR/40-271
Q4KEH4_PSEF5/27-254
H5KA75_ECOLX/42-272
A7VH72_9CLOT/96-312
A2AIR4_MOUSE/563-910
C6JL59_FUSVA/34-246
E6BKZ5_ECOLX/67-297
F3FMM1_PSESX/37-255
C7XKP7_9LACO/49-270
A3JLH8_9RHOB/116-353
E6UE22_RUMA7/43-269
C8PB57_9LACO/37-271
D0ZQ76_SALT1/48-278
A3S0Z9_RALSL/46-278
F6AAC9_PSEF1/36-269
C4XHI7_DESMR/54-272
Q8DTY4_STRMU/42-268
G1YC17_ECOLX/235-452
D0CKR7_9SYNE/58-279
D0WA06_NEILA/39-261
H0JWI1_9NOCA/69-292
I0G3H5_9BRAD/20-247
H0FA35_9BURK/11-235
C1CCY3_STRZJ/28-247
E8DEN8_SALMO/34-244
Q2WAY5_MAGSA/103-324
I0QH01_STRSL/37-258
P73380_SYNY3/30-251
D7LIC2_ARALL/419-751
BVGS_BORBR/65-283
G2SLZ1_LACRR/58-277
E9SMY2_CLOSY/35-259
G2UIM0_PSEAI/78-266
Q1VQY6_9FLAO/7-151
F2KCN9_PSEBN/61-275
F5NJ37_SHIFL/28-255
D2BP32_LACLK/39-264
F3XJQ2_STRPN/269-488
C2KIG0_LEUMC/51-276
E1L8W4_9FIRM/38-256
B7VNZ9_VIBSL/27-247
G4QER2_GLANF/19-223
C2JAZ4_VIBCL/27-247
D0H596_VIBCL/24-261
F6CFH6_LACKZ/50-271
F6DY04_SINMK/30-258
F9BFX0_VIBCL/27-247
H0I289_9RHIZ/33-280
H3SUP4_PSEAE/33-235
F4U756_ECOLX/23-243
D6DR79_ENTCL/28-255
C5T7W0_ACIDE/33-248
F0A470_NEIME/39-261
H4IT10_ECOLX/43-262
G3R3A9_GORGO/452-799
F9MGV7_STRMT/38-257
G5RSZ5_SALET/25-245
E3HJ01_ACHXA/36-252
B6J1J7_COXB2/43-268
C5NBI0_BURML/41-261
H4QIE0_ECOLX/43-262
B9K1A5_AGRVS/20-239
E7WZH0_SALMO/42-272
E6TEU2_MYCSR/44-266
D8SP89_SELML/491-812
B5NEY6_SALET/28-255
G2IUF1_PSEUL/49-263
D1TR98_YERPE/33-250
E3YIR1_LISMN/45-267
E6W4D3_DESIS/30-247
B9J2J5_BACCQ/38-254
G0JEQ0_YERPE/23-243
A6F3N5_9ALTE/1-216
A9A0Q2_DESOH/45-264
E7HSJ5_ECOLX/58-278
F5KNY3_PSEAI/33-235
D6L4X0_PARDN/56-281
Q8EKN6_SHEON/25-245
H7X6A3_CAMJU/34-251
E8ESJ8_SALMO/31-253
G6YSN6_9ALTE/45-268
H9GGI2_ANOCA/7-134
E6WGH5_PANSA/37-260
D1B1H3_SULD5/531-750
MLTF_YERPG/45-267
A4VLS7_PSEU5/38-93
D1D166_9RHIZ/30-253
H7LXT3_STRPN/28-247
D5H1Y9_LACCS/40-260
F5NXR0_SHIFL/28-255
H3SAR1_9BACL/55-272
B9BL22_9BURK/27-254
C6VMA4_LACPJ/30-249
H1YK41_9GAMM/35-256
A9FEF2_9RHOB/102-339
Q93T28_STRAG/28-248
H4N2X5_ECOLX/27-245
H4SDR5_ECOLX/28-255
F9BY61_VIBCL/23-243
H5G8V4_ECOLX/27-245
F4DI43_AERVB/17-84
E3C373_9LACO/37-271
Q88F98_PSEPK/30-258
F6T423_XENTR/416-790
F2IMA5_VIBCL/44-230
F4T0P6_ECOLX/62-281
H0HDU3_RHIRD/32-260
H4BA53_STAAU/43-264
F2A5D5_RHIET/30-277
B1KBA3_BURCC/66-296
Q081N4_SHEFN/262-477
B7MXY6_ECO81/28-255
H7T3L4_CAMCO/39-256
Q4KSH1_LACLC/262-482
Q081N4_SHEFN/36-255
G6EN62_STRTR/1-132
F4UAR7_ECOLX/304-521
H4D610_STAAU/35-253
H4HB82_STAAU/35-253
D0GG20_BRUML/36-260
H3TC30_PSEAE/39-257
G9XTW7_DESHA/99-319
B0QL43_BACAN/51-272
B5P3B8_SALET/28-255
C5N717_BURML/88-305
F2KEK4_PSEBN/22-243
G8NMQ1_BRUSS/31-254
F9JAN2_ACIBA/39-268
H7KDF5_STRPN/42-265
E4L5T0_9STRE/37-262
H4Q684_ECOLX/37-256
C3V9Z7_9PSED/309-526
B9Z3D3_9NEIS/24-261
B9FRK3_ORYSJ/813-1135
G5XNI8_ECOLX/42-272
Q89H00_BRAJA/93-318
C0XJ25_LACHI/49-269
H4IUP7_ECOLX/28-255
B3PV09_RHIE6/21-234
B5V5J1_BACCE/44-261
C7UE33_ENTFL/33-253
MLTF_AERHH/49-270
F6B0Z6_DELSC/325-540
B1H7U3_BURPE/156-386
C0Q6C3_SALPC/25-246
E0PFN7_STREI/7-81
A6XYI6_VIBCL/64-250
G6RGG6_STRPN/42-265
A4EB68_9ACTN/55-276
H2X1T1_CAEJA/401-622
H0CYT1_STAAU/35-253
C0EU84_9FIRM/44-261
H5EV27_ECOLX/42-272
H1PIL0_9FIRM/51-274
F0LDD1_AGRSH/35-264
E1RS74_ECOUM/304-521
G9UCW4_SALMO/27-245
Q729E2_DESVH/43-263
A1KFN3_MYCBP/94-314
H7NJZ8_STRPN/269-488
D7WNX1_9BACI/40-260
Q7WPJ6_BORBR/42-261
G6YLK4_9RHIZ/41-267
G8SDF8_ACTS5/52-269
H4V260_ECOLX/29-248
F9P6I2_STRCV/42-230
C3JZD4_PSEFS/60-291
F5KGN8_PSEAI/15-236
Q6LXX1_METMP/35-253
Q8DY51_STRA5/37-262
E6LTI3_9LACO/45-265
C4X558_KLEPN/108-333
D6K8D5_9ACTO/86-322
F2K6N8_PSEBN/37-255
B5AS01_9PERC/6-116
Q6DAK6_ERWCT/34-251
H8C3Q7_CAMJU/21-242
I0Q6W8_STROR/38-257
G6MYW4_STRPN/42-265
A6LSA3_CLOB8/48-272
G3IXB7_9GAMM/340-558
B2HC24_BURPE/159-389
H6PLV2_RICRI/25-241
D1RWD1_SEROD/38-246
Q8PPN6_XANAC/71-297
G3XD47_PSEAE/26-253
E3NCK0_CAERE/629-969
C6UNC5_ECO5T/23-243
C0ECL9_9CLOT/41-250
C0WB95_9FIRM/42-269
D4G529_BACNA/47-264
F4SLQ0_ECOLX/23-243
F1XH50_MORCA/36-257
E2B4S8_HARSA/232-390
A1UB05_MYCSK/366-590
H7YHC1_CAMJU/41-261
A7HNQ9_FERNB/26-246
D9NC73_STRPN/40-266
E3HLI4_ACHXA/36-254
G2B771_ECOLX/23-243
A7FIQ6_YERP3/42-257
F2EPR7_PANAA/28-255
C9VC62_BRUNE/39-266
G5N9F6_SALET/2-137
Q6CYN7_ERWCT/35-256
ARGT_ECOLI/28-255
G0DNU9_9GAMM/51-249
A7A4J5_BIFAD/88-311
H1ANS3_9FIRM/108-232
E9UKD6_ECOLX/23-243
G5VRY3_ECOLX/59-278
G3HFW0_CRIGR/290-604
G2D1M1_ECOLX/28-255
E5YH33_9ENTR/28-255
I1GVQ4_BRADI/459-786
F7QBP3_9GAMM/42-263
MLTF_SHEON/35-256
G7HPN7_9BURK/28-255
F0JWH3_ESCFE/27-245
B0VBK5_ACIBY/50-270
A5B832_VITVI/496-772
F9T466_9VIBR/26-244
B7V3N2_PSEA8/28-248
Q2NJL3_AYWBP/36-286
E8LFX8_9FIRM/36-253
F6F7D7_CHLPS/34-249
F3QDV0_9ENTR/38-265
C6Q2G3_9CLOT/49-269
D4XCS3_9BURK/40-258
F2BIC1_STRSA/32-256
A2PSM8_VIBCL/27-247
H5U8L3_9ACTO/60-285
G6U0U7_STRPN/41-267
G6W2V3_STRPN/40-264
B1SZR0_9BURK/31-258
E7JV27_SHISO/304-407
Q6LW51_PHOPR/28-247
F7QRV2_9LACO/16-247
A8U5G4_9LACT/40-260
C0BVE5_9BIFI/56-275
E4TSH3_MARTH/39-272
G7BI11_VIBCL/39-263
G6BUA8_CLODI/41-266
E7S6Y7_STRAG/28-263
H7H0Y4_STRPN/41-267
F3EDN5_PSESL/37-260
E0R0Q7_ECOLX/45-268
H1ECN4_ECOLX/59-278
Q393K1_BURS3/28-255
A3D5T5_SHEB5/27-246
E2M7Y2_PSEUB/34-253
E0TPM3_STRZ6/40-264
Q214T7_RHOPB/47-268
C8X439_DESRD/36-259
C4VTI5_9LACO/50-275
C6TPD3_BURPE/31-258
G4C002_SALIN/23-243
F8Y066_STRAG/44-270
A3Z3A7_9SYNE/4-330
Q16AY4_ROSDO/32-260
D8AVJ8_ECOLX/43-262
Q9AGR9_STRTR/51-270
D0GR60_VIBMI/250-469
D8NRI9_RALSL/41-271
F3DSC1_9PSED/37-255
F2EP97_PANAA/50-265
F8H100_PSEUT/40-257
E7P3X3_PSESG/30-249
NMD3B_MOUSE/476-810
G0M1M4_LACPE/48-274
F2EYA6_PANAA/33-259
G8AMV1_AZOBR/51-272
H2WMB8_CAEJA/426-766
E9U2L4_ECOLX/304-521
G6QHY8_STRPN/269-488
F5X248_STRPX/42-265
H7GQQ8_STRPN/40-266
F8CV62_BACTR/38-260
G6T4C5_STRPN/269-488
G6ZFB7_VIBCL/38-251
H8CVA5_CAMJU/34-251
Q63U08_BURPS/36-255
E8W7Y6_STRFA/55-284
G6WA86_STRPN/28-247
E0J6T8_ECOLW/37-256
A4STK1_AERS4/17-230
C9V4R0_BRUNE/36-260
Q4C5X9_CROWT/44-274
D0X734_VIBHA/33-249
D6WAN1_TRICA/1288-1656
G5JNH2_STRCG/33-259
E7B110_YERE1/37-255
E3G7W5_ENTCS/45-268
F3U2G9_RHOSH/33-252
Q74F09_GEOSL/36-255
G8Q2K6_PSEFL/25-245
E4LV48_9CLOT/26-259
D7WUI5_9BACI/45-280
G7T0N5_SALPS/42-272
D8P1D7_RALSL/27-243
A6V9M6_PSEA7/296-520
A6F4W2_9ALTE/45-232
Q4C2E3_CROWT/1-109
C4HI78_YERPE/45-275
H0Z2Y7_TAEGU/424-773
B6B7P6_9RHOB/37-249
Q3D5Z4_STRAG/28-248
C8KCJ5_LISMN/45-267
F9RF56_9VIBR/10-340
E4TGK9_CALNY/39-260
C2IQN2_VIBCL/24-253
F3I2I7_PSESF/37-255
H5EEX2_ECOLX/23-243
D3UGJ1_HELM1/38-257
C6YCG0_VIBCL/31-258
B5R336_SALEP/28-255
E7HLD1_ECOLX/43-262
B6R8F9_9RHOB/20-261
I0SN87_STRMT/269-488
G8PKQ0_PSEUV/36-254
H0D6Y8_STAAU/35-253
D6E7D9_9ACTN/46-272
D0L0D9_HALNC/70-311
D5RUD7_9PROT/44-255
H2A6W5_STRMD/47-284
BZTA_RHOCB/34-257
Q4KD68_PSEF5/35-252
F5T270_9GAMM/293-515
E7SKW4_SHIDY/42-272
Q46N46_CUPPJ/29-259
D7CHI9_STRBB/71-310
F6G8C8_RALS8/34-249
G6MEP4_STRPN/26-246
H1DT12_ECOLX/28-255
F2CL28_STRSA/32-256
A5EWX1_DICNV/22-242
E8M3U6_9VIBR/28-247
E2XXN3_PSEFL/43-266
E6UVT8_VARPE/46-267
B5CZN0_9BACE/46-272
D4JS15_9FIRM/45-265
D6JUA7_ACIG3/27-254
Q2BMD9_9GAMM/31-246
F7YRI9_VIBA7/45-264
A2AI19_MOUSE/454-795
F2GY13_BRUM5/1-92
F3WJY9_SHIBO/28-255
Q8NV12_STAAW/35-253
G7GNY1_9ACTO/32-256
H8Z398_9GAMM/44-369
B1LQT6_ECOSM/43-262
H4WU31_ECOLX/28-255
D2YJD7_VIBMI/39-263
A1JMV8_YERE8/26-252
C6BY44_DESAD/34-269
G6IVS2_LACRH/34-253
D3R4U9_BIFAB/73-303
E3CB99_STRPA/27-247
G2C5C4_ECOLX/43-262
Q4KSH1_LACLC/30-250
Q0SA19_RHOSR/106-326
C7US99_ENTFL/45-264
G9RCS4_9ENTR/23-243
E8QCW2_STRED/40-265
I0DJF9_CORPS/44-276
C0QED3_DESAH/47-264
G1TWT2_RABIT/458-808
C9V9S3_BRUNE/36-260
E6BGY9_ECOLX/45-268
H9UHE6_9SPIO/44-269
F7U8R3_RHIRD/29-252
F3DS59_9PSED/42-264
H7JKD2_STRPN/40-264
C8X258_DESRD/27-244
C1DSE2_AZOVD/48-254
C0N773_9GAMM/36-254
E9T9L7_ECOLX/28-255
B3IS24_ECOLX/37-256
G0EKW3_BRAIP/20-235
G7G3X8_9GAMM/26-243
D6GEH2_9ENTR/72-295
I1DSJ6_9PROT/29-246
B0KSH7_PSEPG/40-259
C4RX71_YERBE/37-260
C0WRZ3_LACBU/44-266
H3TH82_PSEAE/27-249
D3RQU2_ALLVD/36-286
B8K4T8_VIBPA/46-267
G5FVQ7_9PSED/32-249
D9SSX8_CLOC7/54-281
B7HVE6_BACC7/51-272
A5LRP7_STRPN/32-256
E6T311_SHEB6/27-246
H1BGP1_9FIRM/12-150
A5UCT0_HAEIE/22-239
B1FSX4_9BURK/34-261
E6QNI9_9ZZZZ/2-150
E8UPR9_STREJ/28-260
F3UZD1_STRSA/28-262
Q90378_COLLI/18-177
A4XW04_PSEMY/23-240
E1M4U4_STRMT/156-329
F3GWL0_PSESX/37-255
D9NAW0_STRPN/41-267
E8J2L3_ECO57/43-262
C3T217_ECOLX/28-255
B7LC94_ECO55/27-245
E0SE79_DICD3/39-259
D6D9N1_BIFLN/75-300
E6G1F2_ENTFL/52-288
H5T0X3_LACLL/30-250
C2KKW7_LEUMC/47-270
B2FRF3_STRMK/114-256
E2XAT6_SHIDY/27-245
A6VK82_METM7/30-245
H7QAX6_STRPN/26-246
Q7WET6_BORBR/35-265
D7HJ36_VIBCL/3-203
Q931A3_RHIME/44-261
D3VIU4_XENNA/41-258
D5AIK1_STRGZ/53-271
C2C9P0_VIBCL/22-233
D5UCI6_CELFN/43-256
E9G3P4_DAPPU/24-389
Q4FUZ2_PSYA2/51-269
H0KK70_BIFAN/40-260
E1XP11_STRZI/40-266
B9G3Q4_ORYSJ/1-138
D1WBP4_9LACO/39-258
C6PUR6_9CLOT/42-266
A6AYG7_VIBPA/34-247
G5KY74_STRSU/28-248
G0VM84_MEGEL/44-260
C1CQW3_STRZT/42-265
A3GYA1_VIBCL/64-250
G7UA82_PROAA/71-295
F9C7E8_VIBCL/3-203
H8DTR8_9ENTR/26-252
H7J6X4_STRPN/40-266
C0G5K9_9RHIZ/36-260
B3Y0Y4_ECO11/28-255
H0L4R1_SALMO/43-262
G4LIJ0_PSEAI/27-247
H5DXS1_ECOLX/27-245
H2I2Y4_CORDP/77-299
G3SM84_LOXAF/473-826
D5V3E6_ARCNC/35-254
G2NJI6_9ACTO/65-286
B3NXD3_DROER/259-580
F6H9H3_VITVI/46-197
G6N8A0_STRPN/40-266
A9L3B3_SHEB9/28-244
G7VS13_PAETH/38-256
H4N336_ECOLX/23-243
E0E9M1_ACTPL/45-266
I0S3X5_MYCPH/23-246
C2P3F0_BACCE/36-257
C5CSS7_VARPS/44-262
A2WBC3_9BURK/89-316
G0AV49_9GAMM/27-246
B4PPR1_DROYA/421-789
D8EBG8_ECOLX/40-260
F7KXL4_9FUSO/22-238
A5VLN3_LACRD/43-265
Q3KF49_PSEPF/56-270
F5LH89_9BACL/59-276
G3J2G4_9GAMM/30-267
I0SRW8_STROR/38-257
C8T0Y8_KLEPR/23-243
H5RQ58_9NOCA/92-312
A3GSH8_VIBCL/25-244
F9Q368_STROR/1-181
B7KP41_METC4/53-290
H0WIA2_OTOGA/189-557
B0MRL3_9FIRM/45-265
I0G9F6_9BRAD/38-256
F5MAT7_ECOLX/43-262
E5U4H4_ALCXX/36-262
C3KNE5_RHISN/41-267
C8AJG7_STAAU/43-264
E3EQ85_BIFBS/57-274
H1RC93_SALMO/42-272
Q88QU8_PSEPK/38-256
G6ZY33_VIBCL/46-267
E5XMA9_9ACTO/34-256
C4SN95_YERFR/45-267
E7H4G9_9BURK/1-217
F9A2G8_VIBCL/39-263
A2W5H5_9BURK/97-314
F2HAQ9_BACTU/44-261
E2YVN4_ENTFL/64-286
H7PGJ0_STRPN/269-488
Q2SA66_HAHCH/36-258
H3PMR6_BRUAO/36-260
D8IV47_HERSS/40-258
E7XDG8_SALMO/28-255
A5GLM9_SYNPW/28-264
D3P5F6_AZOS1/48-266
F2KET7_PSEBN/27-254
F2NSW6_TRES6/10-149
G7RAP3_ECOC2/40-260
G9Z406_9ENTR/46-260
B2WM09_PYRTR/48-283
C6YHT6_VIBCL/24-261
F5KZQ6_9FIRM/38-260
B0G853_9FIRM/41-274
C6B5W3_RHILS/37-255
Q91226_ORENI/398-771
F2NPC8_MARHT/35-249
B7KVG2_METC4/78-304
F4THN8_ECOLX/45-268
G2FL25_9FIRM/51-266
F4DU82_PSEMN/23-246
E7VWL4_SALMO/28-255
F9NG93_STREQ/22-243
A0L4Q9_MAGSM/143-290
C3T1J7_ECOLX/59-278
G6DY39_9GAMM/28-250
G9ZM53_9LACO/54-269
B1Q5P5_CLOBO/41-262
B1FH62_9BURK/79-299
H7ZMV4_CAMJU/34-251
G4QEC6_GLANF/52-280
H6PA60_STRIC/41-264
E1VCH2_HALED/31-251
G6Y486_9RHIZ/31-256
C9QHU3_VIBOR/34-236
Q03Z81_LEUMM/44-269
F3EFD0_PSESL/37-255
H4CQI5_STAAU/35-253
Q7W8K7_BORPA/35-256
D6E3Y6_9FIRM/180-310
G8AEG0_AZOBR/42-257
A0KBT9_BURCH/3-228
Q8G859_BIFLO/25-244
Q83S13_SHIFL/23-243
B5PXX8_SALHA/25-246
B7MQW7_ECO81/23-243
H8NRP8_RAHAQ/23-240
F5XVN3_RAMTT/34-264
G8MQY7_AGGAC/22-239
F9S2I2_9VIBR/39-263
I1A9P0_PSEAI/31-258
D2F9X9_STAAU/35-253
F3D9P5_9PSED/37-260
E9ULV4_ECOLX/23-243
D9T5Z4_MICAI/64-291
E9YS79_ECOLX/23-243
B2H947_BURPE/31-258
Q3IKY1_PSEHT/23-266
Q51673_PARDE/31-255
Q24PH6_DESHY/57-278
F9BZ79_VIBCL/31-258
GLR37_ARATH/470-802
F9SNF7_VIBOR/37-239
I0KN05_STEMA/78-307
E0SDP8_DICD3/35-256
A9GKI0_9RHOB/34-257
H1SLR5_STAAU/35-253
A1EQS9_VIBCL/41-261
E6LDK4_9ENTE/46-267
Q6HE09_BACHK/36-257
D7JN65_ECOLX/43-262
E8NZB9_YERPH/36-254
D1RJ13_LEGLO/21-239
Q8FV98_BRUSU/36-260
H8WCW5_MARHY/4-214
A1K9P5_AZOSB/113-283
G4KDM7_YEREN/41-262
D3HD82_STRG3/45-271
E3CB98_STRPA/1-193
G2NPN7_9ACTO/71-293
H3LBP8_KLEOX/304-520
F9ABA5_VIBCL/27-247
E8AL48_SALMO/34-244
E1H1H5_STRPN/40-264
F4G8C6_ALIDK/64-285
Q1CHM8_YERPN/28-255
E7W3M3_SALMO/25-246
G1YAT8_ECOLX/43-262
Q93DA5_STRMU/32-257
C7BP55_PHOAA/36-253
D6HZF1_ECOLX/59-278
Q8E777_STRA3/30-262
F3QM19_9BURK/33-251
C2TB22_BACCE/38-254
H5QX10_ECOLX/45-268
C6YIB3_VIBCL/35-255
G6XAU4_MYCAB/26-243
I0R1V5_9MICO/15-127
A8U5I0_9LACT/38-258
D0HQC0_VIBCL/33-253
G4IJZ0_9RHIZ/125-281
F1R715_DANRE/348-687
C6RYG3_VIBCL/212-431
G7VKR6_LEUME/33-254
B1MWQ6_LEUCK/51-276
H3MJN1_KLEOX/23-243
E8TAS5_MESCW/41-368
B5RXC0_RALSL/36-258
C9P4P1_VIBME/30-255
F3EN62_PSESL/39-270
F5X1T8_STRG1/42-265
F0CW79_SALMO/23-243
C5RAI1_WEIPA/49-274
G0I9R8_STRES/269-488
F2EPM5_PANAA/26-246
C2I8P6_VIBCL/23-243
F0CU64_SALMO/27-245
E7XLV2_SALMO/28-255
B8EKB2_METSB/37-260
F4DHQ2_AERVB/29-255
MLTF_SHEPC/35-256
G6DIC1_DANPL/516-859
F2KAP0_PSEBN/129-186
H7KKP2_STRPN/41-267
Q46V91_CUPPJ/39-258
E6EY94_ENTFL/33-253
G2BKY5_ECOLX/23-243
E7H1F3_9BURK/27-248
E6RKQ6_PSEU9/23-266
D0K8Y6_STAAD/35-253
B0HPA9_YERPE/45-267
G6ZLY8_VIBCL/23-243
D8EY86_9DELT/2-201
D2WXN0_BRAPL/43-265
B4N2F0_DROWI/203-538
B5R889_SALG2/43-262
A1TUH6_ACIAC/35-264
H1RES1_SALMO/27-245
B1HEN3_BURPE/128-355
D7H1M9_BRUAO/49-277
H5D902_ECOLX/37-256
Q2BK67_9GAMM/43-269
G0AQW8_9GAMM/35-256
H8NQ65_RAHAQ/33-260
E2T189_9RALS/46-277
E6BH36_ECOLX/59-278
G1ZGR9_ECOLX/23-243
H1G9P4_LISIO/45-267
E1EP54_ENTFL/45-264
B3NGJ4_DROER/495-875
H8BH46_CAMJU/34-251
E9Y1Z1_ECOLX/45-268
C6J4P2_9BACL/34-268
D6X1H4_TRICA/677-979
E6GU22_ENTFL/45-264
B6A101_RHILW/23-250
E6BFX4_ECOLX/37-256
G5IKT1_9CLOT/332-542
B1BQ48_CLOPF/37-255
F5ZJ54_STRPW/105-330
F1XT16_ECO57/42-272
H5E7T6_ECOLX/37-256
D2RB20_GARV4/37-257
A3LMD5_PSEAI/26-253
C5R9V2_WEIPA/46-263
F4DCW2_AERVB/1-189
E4IZG7_ENTFC/36-273
D8VMS5_9ZZZZ/39-260
G0GTS5_KLEPN/43-273
H5YPD6_9BRAD/39-269
D4W5W7_9FIRM/33-249
E9FJY0_9STRE/269-488
D4YG91_9LACT/46-272
A4VV53_STRSY/30-163
F4M447_ECOLX/28-255
E2CB93_9RHOB/37-263
B9ITQ5_BACCQ/36-256
B9YDK6_9FIRM/58-276
B6I6S1_ECOSE/304-521
H5SUN6_9BACT/39-258
A7Z1A1_BACA2/45-261
G2U668_PSEAI/27-247
G9UQQ2_SALMO/31-253
F7YQI8_VIBA7/32-258
G6RN02_STRPN/1-165
F8FEF4_PAEMK/61-278
E2XLV4_PSEFL/29-254
C7N8Y1_LEPBD/28-266
B3BHJ4_ECO57/304-521
E4SL62_LACAR/56-275
Q316V4_DESDG/35-242
B2SD80_BRUA1/36-260
D5RZ53_CLODI/43-267
H8A246_CAMJU/21-242
C4WHN4_9RHIZ/41-266
G7HD71_9BURK/36-255
G5MH87_SALET/34-244
E3CP15_STRVE/51-270
NMDE3_RAT/453-796
G0JEK8_YERPE/43-262
B9JEK1_AGRRK/65-292
D1AI14_SEBTE/43-263
A5MVN6_STRPN/32-256
Q3AHW9_SYNSC/32-252
Q9AF12_VIBPA/125-304
I1B6H5_ECOLX/42-272
E8TUA0_ALIDB/30-246
D2G402_STAAU/35-253
Q1N9H5_9SPHN/38-277
E6UUD5_CLOTL/32-247
B2EB12_BIFAN/65-282
H2IZF2_RAHAC/33-260
D7LIC4_ARALL/55-381
C6UF91_ECOBR/1-220
A8FZB4_SHESH/496-717
G0DIW0_9GAMM/256-472
F4AMN6_GLAS4/37-255
A3K851_9RHOB/33-257
E6HG81_ENTFL/33-253
D4ZPY8_SPIPL/39-258
G9ZKI8_9LACO/39-263
A5XMA8_BURML/99-329
H4V3Q9_ECOLX/28-255
B9XCN4_9BACT/56-277
F2MHD6_LACCD/43-264
D1TRY4_YERPE/36-254
A0LHC7_SYNFM/38-256
E9FEE5_9STRE/28-262
D3LAR0_OENOE/1-124
H3N7R9_KLEOX/35-254
E3CND8_STRVE/41-266
B9JJA7_AGRRK/51-279
E1PWD9_HELPT/34-253
F7QS83_9LACO/34-253
D8MVS5_ERWBE/45-267
E5BM30_9FUSO/25-238
H8W6U6_MARHY/32-226
G6LEY9_STRPN/1-165
D0X6Z8_VIBHA/27-251
E8N9J7_MICTS/68-273
Q2FFN7_STAA3/43-264
Q6NHJ3_CORDI/60-283
E7S3E1_STRAG/38-258
B5K1R8_9RHOB/6-222
A3NF36_BURP6/41-261
B9FV41_ORYSJ/13-93
E1SHQ4_PANVC/51-295
Q8Y255_RALSO/53-283
B5XYM1_KLEP3/23-243
C0R1P9_BRAHW/43-261
G1UT44_9DELT/42-263
Q2P9U4_SALET/25-164
Q1JWA5_DESAC/521-739
Q68XL8_RICTY/25-241
G5VBI3_ECOLX/28-255
B4EQ57_BURCJ/59-289
H6M9H6_ECOLX/43-262
G4KHR9_YEREN/37-255
Q5M3D8_STRT2/37-258
H7MFA9_STRPN/32-256
G4CRB1_9NEIS/36-258
F8BJV8_OLICM/75-402
B5JC76_9RHOB/31-237
G6KDG1_STRPN/269-488
G4LEZ4_PSEAI/36-258
B5N1T1_SALET/31-253
Q6MP13_BDEBA/32-256
F0I2M9_STRSA/44-263
Q5F5B5_NEIG1/50-270
G7YGN8_CLOSI/244-609
D7BLU0_ARCHD/66-288
E8T8Z1_MESCW/28-254
H7N800_STRPN/41-267
E1ILM5_ECOLX/37-256
E8BKV3_SALMO/43-262
F3B228_9FIRM/36-265
G7T0V1_SALPS/45-268
A3LLZ1_PSEAI/46-248
C7WU53_ENTFL/45-264
B6ES55_ALISL/9-238
G0AF78_COLFT/94-324
F8INT5_STREC/43-269
C6BC44_RALP1/42-272
Q3Z2U5_SHISS/43-262
C4I0G2_YERPE/41-262
F9RYH7_9VIBR/43-264
H0XZB9_OTOGA/475-816
C0XLB9_LACHI/48-274
E6T661_SHEB6/51-278
Q21MZ5_SACD2/24-240
F7XIM7_SINMM/45-270
H5WVH8_9BURK/38-253
Q1WUE5_LACS1/33-252
C4S0Z6_YERBE/45-267
Q880R9_PSESM/50-270
Q1LKA9_RALME/51-280
D0RTT3_9STRE/36-255
I0QH04_STRSL/277-496
D3RLD1_KLEVT/23-243
F2L7M9_BURGS/37-267
E7U432_ECOLX/234-451
B2K622_YERPB/36-254
C1MXC8_MICPC/53-327
E7TMS8_ECO57/28-255
G8VY93_KLEPN/302-519
A4W1F0_STRS2/38-261
Q21KR9_SACD2/66-261
H0XFH5_OTOGA/315-662
G2ZKS9_9RALS/38-260
G6PD14_STRPN/28-262
G0IB35_STRES/41-267
C3KMI6_RHISN/37-255
H7YGQ6_CAMJU/40-259
H7MHM6_STRPN/26-246
H8K228_VIBCL/27-247
H3L577_KLEOX/27-245
D9R1E1_CLOSW/68-299
F6EG62_AMYSD/80-310
G2B6H0_ECOLX/42-272
Q0FAB9_9RHOB/36-256
F1WNL3_MORCA/39-259
G0AXQ6_9GAMM/107-310
G1PE56_MYOLU/319-666
E0EFG2_ACTPL/27-244
F3WAG8_STRPN/26-246
E8NX36_YERPH/45-275
G5RZ16_SALET/45-268
C8X0E9_DESRD/48-270
I0MN24_SALET/25-246
A9KU23_SHEB9/50-249
B2UFB0_RALPJ/291-509
H2ILP3_9VIBR/40-261
H0PNM8_9SYNC/65-285
F0CLU8_SALMO/27-245
C9A7T7_ENTCA/27-247
E5X8W2_9ACTN/29-254
B9Z410_9NEIS/315-561
F0K0F7_LACD2/31-254
F1U5R0_PROAA/87-311
G6S198_STRPN/37-263
H4JBB3_ECOLX/45-268
G3YR85_9RALS/51-269
Q579G5_BRUAB/36-260
A8S8N5_9FIRM/46-264
F9IL75_ACIBA/27-254
A6VK55_METM7/35-251
H1ECN4_ECOLX/304-521
D3P1L6_AZOS1/45-269
G0PT91_STRGR/41-267
A6XVQ9_VIBCL/59-272
Q8D842_VIBVU/38-222
H8DVX9_9NEIS/60-280
A1A999_ECOK1/40-260
H7KKD9_STRPN/42-265
E6SX58_SHEB6/38-261
G0PPH9_STRGR/70-291
G9VST9_SALMO/28-255
G8LH63_ENTCL/38-244
A8YWP3_LACH4/49-270
Q1JHA7_STRPD/51-277
C2U9B4_BACCE/51-272
B6G2A5_9FIRM/38-262
C9P654_VIBME/44-278
B7M364_ECO8A/43-262
F7YAH6_MESOW/35-362
B3E4C5_GEOLS/18-149
B8KFI1_9GAMM/38-262
Q46Y34_CUPPJ/44-263
G9T5V9_SALMO/27-245
A6WK24_SHEB8/37-260
C8AD86_STAAU/43-264
E2C5H9_HARSA/10-406
E3CLY5_STRDO/47-273
C7W6J4_ENTFL/276-496
A7H126_CAMC5/29-246
B9BCD3_9BURK/29-256
G0H5A9_BIFAN/73-303
G7EHA9_9GAMM/52-292
E0TYD9_BACPZ/35-256
Q2SCX0_HAHCH/27-259
G8SWB5_BRUCA/27-250
E1TEX4_BURSG/45-283
Q8IW23_HUMAN/482-830
C9NUZ2_9VIBR/33-260
G7FAJ3_9GAMM/23-266
A4XP14_PSEMY/37-255
A3EH92_VIBCL/46-267
B7I3H4_ACIB5/50-270
G2ALE4_ECOLX/37-256
D2P095_LISM1/35-254
C2KDG0_9LACO/49-270
B1JSW9_BURCC/31-258
E4WGI3_RHOE1/45-267
E9RP34_LACRE/38-262
G9V1L6_SALMO/27-245
F8Y212_STRAG/272-491
G2NKL0_9ACTO/90-326
H3TBX9_PSEAE/42-261
Q13P50_BURXL/37-284
Q1YZ62_PHOPR/36-257
Q7MCV5_VIBVY/23-243
E1NXZ8_9LACO/1-191
B4II93_DROSE/289-658
E7ZVZ6_SALMO/28-255
F0KJ54_ACICP/31-258
C5W0A6_STRSE/28-260
A9L3I2_SHEB9/493-712
G4LD08_PSEAI/33-235
E2Y9T1_ENTFL/52-288
F9PBD0_9STRE/30-249
F9P0D2_STRMT/42-268
D2FYB5_STAAU/35-253
Q2IR04_RHOP2/41-264
H7J3W6_STRPN/42-265
A0L2M0_SHESA/35-237
D3H1H4_ECO44/28-255
H1B423_9FIRM/37-270
H9UCQ3_FERPE/34-250
A9CEX1_AGRT5/39-270
E8G617_SALMO/31-253
Q4ZVF1_PSEU2/43-261
A4YQN9_BRASO/38-254
D4I9M7_ERWAE/28-248
C4XGR3_DESMR/114-290
A9D0R7_9RHIZ/26-251
B7VS46_VIBSL/82-302
E1NCY7_9BIFI/73-298
H8B5K4_CAMJU/21-242
H4UMJ9_ECOLX/45-268
F5YP82_TREPZ/303-506
B3YDB4_SALET/28-255
G5JVA9_9STRE/28-258
H7JSS9_STRPN/1-165
H8DU56_9ENTR/31-276
A4TJY4_YERPP/89-304
D9W1J3_9ACTO/45-269
B5RRM6_BORRA/24-229
D2C692_THENR/30-246
Q55556_SYNY3/61-278
B9G3Q7_ORYSJ/457-802
F6E582_SINMK/36-253
C6J589_9BACL/36-256
B2S2Q6_TREPS/66-313
F8LAT9_9CHLA/42-259
F0FGX8_STRSA/47-285
G5AY13_HETGA/411-783
B1M305_METRJ/26-239
F2E4Y0_HORVD/468-809
H5VQ36_SALSE/28-255
H7KPC7_STRPN/269-488
C6AI04_BIFAS/40-260
Q086D6_SHEFN/49-266
H7VNU0_CAMCO/39-256
F9HRU5_ECOLX/304-510
C0XY91_BURPE/93-312
I1AB27_PSEAI/28-248
D5WLU5_BURSC/28-255
F5ZJ53_STRPW/28-129
Q930D2_RHIME/39-257
F9JXW1_STAAU/43-264
H3R6F6_BRUAO/39-266
H7GUB8_STRPN/41-267
F5XDW1_MICPN/39-260
C4HU94_YERPE/331-552
E4SX70_LACDN/42-265
E6L7Y1_CAMUP/35-252
F9MGC2_STRCR/1-216
A6AGM7_VIBCL/29-255
F1NAD5_CHICK/344-708
F9SYU8_VIBOR/44-278
H1YLM8_9GAMM/34-247
F3FAG5_9PSED/1-112
I0MEP2_SALET/28-255
B9NW26_9RHOB/29-249
E7TDE3_SHIFL/234-451
G6KXX7_STRPN/42-265
F7YVJ9_9THEM/22-241
G0AZY7_9GAMM/24-243
D0DXG9_9LACO/42-264
D3VLL0_XENNA/45-267
C2K124_LACRH/1-139
A8FZ54_SHESH/35-254
C5Z5V9_SORBI/1-218
B5FET0_VIBFM/39-264
D5WEZ4_BURSC/35-254
A4Y9L9_SHEPC/24-243
H5VU83_SALSE/42-272
A2PU98_VIBCL/1-139
A3MBY1_BURM7/64-294
B7Z2W8_HUMAN/421-793
Q1WT89_LACS1/46-270
H0HZ77_9RHIZ/36-363
G2M5Z5_HELPX/34-253
E9U7U0_ECOLX/59-278
E0GU69_ENTFL/52-288
F0EQB1_HAEPA/36-253
B3Q5I3_RHIE6/38-271
E3EZI5_KETVY/43-264
E0PKW0_STRGY/40-261
Q8Z510_SALTI/28-255
E2XL09_PSEFL/36-258
Q02K89_PSEAB/62-266
B5E2K4_STRP4/38-257
A6ANY3_VIBHA/293-508
G6G7B6_9FIRM/51-276
E8YGH1_9BURK/23-250
G7IK77_MEDTR/436-603
C7D6Y7_9RHOB/34-257
Q88QS9_PSEPK/45-264
H5XUY9_9FIRM/49-282
F0LQI5_VIBFN/34-256
F9P2H9_STRMT/45-271
C6CC97_DICDC/39-269
Q3KEJ9_PSEPF/27-254
B3MRX1_DROAN/567-910
E0FIT6_ACTPL/67-287
F5I3Y8_ACIBA/25-105
C9A271_ENTGA/35-273
F4V6Z4_ECOLX/37-257
C6LBM1_9FIRM/32-171
G6PF38_STRPN/26-246
E0RWU2_BUTPB/39-263
H6LPQ7_STAAU/35-253
F6APT6_DELSC/52-271
C3M0T6_VIBC3/27-248
G0ERY5_CUPNN/32-248
C6YCL1_VIBCL/22-233
D2A8W8_SHIF2/37-256
H8DPN0_9ENTR/30-252
H7HJW3_STRPN/42-265
Q2SG93_HAHCH/80-251
C4F9A9_9ACTN/53-276
G0F4Y0_ECOLX/23-243
C3H5Z6_BACTU/36-257
B5IAE3_ACIB4/37-259
F7SZS2_ALCXX/36-254
E2Z488_ENTFL/33-253
E6KPA8_9ACTO/98-324
G6DZY9_9GAMM/35-256
F1X1Q0_MORCA/43-260
G8RHE1_MYCRN/4-226
H0LX74_SALMO/31-253
B2PD85_ECO57/37-256
G6FA55_LACLC/40-270
H5TIC0_9ACTO/69-296
E8KTC8_STRVE/44-277
F8FII9_PAEMK/35-255
F3DUZ1_9PSED/45-264
Q8EI09_SHEON/28-244
H0G8E7_RHIML/30-255
C2WHX5_BACCE/51-272
D0R3V7_LACJF/52-272
B5CEQ6_SALET/28-255
D1FES4_9RHIZ/36-260
B9QZT8_9RHOB/24-234
Q2SHQ2_HAHCH/31-253
D7YRG4_ECOLX/67-297
G1VMI6_9FIRM/278-490
A4TAW8_MYCGI/51-271
F3EJR0_PSESL/38-264
F6DNH7_DESRL/99-315
D2EPJ8_9STRE/38-257
F3UCR2_STRSA/28-262
F0EL88_ENTCA/50-273
H7IDX1_STRPN/32-256
E6XJ42_SHEP2/46-263
Q57DP4_BRUAB/30-255
Q4ZPL8_PSEU2/28-253
E8AWP6_SALMO/43-262
F0E883_9PSED/30-258
E8G9U0_SALMO/34-210
A1RHB5_SHESW/46-263
Q3DTV5_STRAG/40-259
F7YN49_VIBA7/44-278
A1VB42_DESVV/46-270
E5TB54_STAAU/43-264
D4Q5L1_LISMN/39-265
G3TUX4_LOXAF/215-561
Q98CD0_RHILO/27-255
D7HIL9_VIBCL/29-255
F3EGG1_PSESL/26-251
C3QPQ4_9BACE/45-270
B7XMB5_ENTBH/1-155
D5DGC5_BACMD/39-264
B0TSA2_SHEHH/492-710
D6EWM9_STRLI/67-294
B0JUW6_MICAN/37-268
H4QVM5_ECOLX/23-243
Q88RA6_PSEPK/40-260
D4I9I7_ERWAE/28-246
B1LCS1_THESQ/20-234
F3IFA1_PSESL/28-253
E6NEF6_HELPI/16-235
A4BEL1_9GAMM/31-262
B0JHW8_MICAN/49-269
H7N7R3_STRPN/269-488
D6JQ50_ACIG3/39-268
D0FTV6_ERWPE/23-243
C3Y686_BRAFL/1-353
Q7NWV9_CHRVO/235-441
G6MS11_STRPN/41-267
F9THL2_9VIBR/33-255
F9BN63_VIBCL/27-253
G6UAV5_STRPN/1-78
H1X221_LEUCI/57-283
C9NZQ0_9VIBR/274-479
E1VBX6_HALED/24-249
H2T8N4_TAKRU/362-728
H5FZN8_ECOLX/1-208
Q1R8Z6_ECOUT/59-278
C6TVR2_BURPE/91-318
A4VV54_STRSY/1-83
B7ICQ8_THEAB/2-220
G4HPE7_9BACL/38-258
E8JQ42_STREI/28-253
G5XP74_ECOLX/23-243
F1X2W7_MORCA/39-259
H5DG38_ECOLX/23-243
E2PLM5_9RHIZ/37-261
G0BKK9_9ENTR/23-243
Q2JAA2_FRASC/106-328
F7LIK6_BACOV/51-278
A0YTC2_LYNSP/54-273
D1RXH9_SEROD/36-257
G6YX39_9ALTE/504-721
I0EI99_HELPX/33-252
G7S7H6_STRSU/38-261
H7MG72_STRPN/40-266
A6AJD9_VIBCL/1-159
E7I1F9_ECOLX/42-272
H7GSB4_STRPN/1-165
B7VGI3_VIBSL/52-271
F3C5T5_PSESG/22-238
H0A682_9PROT/37-254
H0L8V7_SALMO/31-253
B9K5V2_AGRVS/36-255
E8TEB6_MESCW/55-284
H1JUE6_9MYCO/41-262
E6X0T7_NITSE/280-500
B3BZR7_ECO57/304-521
B6FLY2_9CLOT/52-270
G4DS85_9GAMM/593-815
H2G162_OCESG/38-259
Q8DYL4_STRA5/28-248
Q0BFK0_BURCM/36-255
H7LL23_STRPN/40-264
D9WHC0_9ACTO/26-232
H4Y5Q5_ECOLX/37-256
H6MGT2_ECOLX/37-256
G2HSL1_9PROT/259-477
G6ZRG4_VIBCL/251-470
H3PDY4_BRUAO/36-260
A0JXF5_ARTS2/51-269
H4WUG0_ECOLX/1-208
G6XU83_RHIRD/45-262
H2IHJ9_9VIBR/27-251
F7XGS1_SINMM/51-279
G6Z3J1_VIBCL/23-243
F9UQ58_LACPL/44-264
E7WSX3_SALMO/25-246
E4LEI7_9FIRM/38-256
A9R0Z6_YERPG/33-250
Q1MKG5_RHIL3/37-267
B0P7U1_9FIRM/51-271
H3LQM6_KLEOX/26-252
F3K0B4_PSESZ/289-488
F0CZN1_SALMO/27-245
F0FQC8_STRSA/28-262
C3WFD9_FUSMR/262-446
H7KTK9_STRPN/32-256
B1FWS9_9BURK/307-526
E2CND7_9RHOB/20-241
C5T5P9_ACIDE/36-267
A8H0G1_SHEPA/37-253
B5CJ61_SALET/43-262
G2AIJ1_ECOLX/28-255
Q87I70_VIBPA/34-247
A9HQ00_GLUDA/74-295
E4L607_9STRE/271-490
C4LKX0_CORK4/74-243
A6FQP3_9RHOB/24-235
E0QVX3_ECOLX/42-272
F5ZRY6_SALTU/31-253
B4TSE5_SALSV/25-246
A0LB45_MAGSM/1-210
C3T220_ECOLX/28-255
G9ECM8_9GAMM/22-247
C4ID39_CLOBU/45-264
H3LBP8_KLEOX/58-273
G8M5K4_9BURK/40-270
F8JR44_STREN/103-328
D6Z5L5_DESAT/26-236
F9T475_9VIBR/22-245
H4YTN0_ECOLX/23-243
D4EV13_ENTFL/42-268
C2MWT5_BACCE/44-261
B2SZA5_BURPP/29-256
G7LTT7_9ENTR/27-254
G9SR48_ENTFC/52-272
Q12U83_METBU/42-263
G7BVR5_VIBCL/39-263
C3X404_OXAFO/274-482
A1JRP8_YERE8/37-260
H2TYG1_TAKRU/469-816
D9Y7J0_9BURK/30-249
B9NSJ5_9RHOB/36-263
B5N077_SALET/23-243
Q8EBM9_SHEON/30-248
G6JY89_STRPN/40-266
A8YKU5_MICAE/40-256
C4SEA8_YERMO/41-262
C2H993_ENTFC/36-273
G6ZWS8_VIBCL/33-253
B1JWD2_BURCC/25-252
D7GSL2_9FIRM/32-105
G7SIF4_STRSU/28-260
Q3BXS2_XANC5/54-279
F3J345_PSEAP/30-249
C3AI05_BACMY/45-262
D9V4P8_9ACTO/68-293
F0E2N3_9PSED/25-245
H7CNV1_LISMN/37-262
H0MCR1_SALMO/28-255
E9ZFK0_MYCTU/95-315
H5F224_ECOLX/28-255
H7PI24_STRPN/40-264
Q9ZC34_YERPE/83-298
F4DEN5_AERVB/55-277
Q7VZW5_BORPE/40-270
Q92WS6_RHIME/34-256
G6YUT7_9ALTE/38-260
E4RBN1_PSEPB/31-100
G4AJ30_AGGAC/57-278
E3G612_ENTCS/26-247
H7GJB1_STRPN/40-264
H8GSK6_DEIGI/33-254
D5QQY6_METTR/50-280
Q2K336_RHIEC/36-253
D8BWG3_ECOLX/28-255
A4Y6S4_SHEPC/256-472
Q0B230_BURCM/55-285
B8E8G7_SHEB2/36-282
C9KNI8_9FIRM/40-259
H5RCM0_ECOLX/28-255
H2UV31_TAKRU/337-710
F5Q7Y0_SHIFL/28-255
D5UNN0_TSUPD/78-297
C4SPL8_YERFR/28-255
H4W781_ECOLX/42-272
C5SZW9_ACIDE/36-258
A2RZB9_BURM9/99-329
F4NES7_9ENTR/62-281
G7EJG2_9GAMM/38-231
E9FP87_9STRE/70-289
C4I7H9_BURPE/64-294
H7VKX4_CAMCO/21-242
Q3K389_STRA1/30-262
F7NUU5_9GAMM/1-200
G6QHP6_STRPN/1-165
H3CJH4_TETNG/498-658
H9GN37_ANOCA/403-762
E0T2J5_EDWTF/36-256
F0K1F8_LACD2/37-260
H5RB18_ECOLX/43-122
F2C5W1_STRSA/280-499
E5YGP3_9ENTR/27-244
H8XHF7_BACAM/36-261
I0HVH5_RUBGE/30-247
D4RHJ9_ENTFC/46-283
G7FBA6_9GAMM/49-252
Q8CVC2_VIBVU/34-256
B3WMY8_ECOLX/27-245
C5Z852_SORBI/480-813
G0H9G6_BIFAN/125-350
F7QZB4_9LACO/49-272
E6WMU9_PANSA/37-256
H0G7F4_RHIML/22-269
B3BHJ4_ECO57/59-278
E9W796_ECOLX/42-272
B7LM17_ESCF3/28-255
C6WPP6_ACTMD/39-261
Q1V9U7_VIBAL/40-261
F2BF74_9NEIS/44-266
H8JYZ3_VIBCL/27-253
G5FTW1_9PSED/65-266
E3R1C5_9LACO/49-270
C6XD18_METSD/32-258
B3WRD8_ECOLX/28-255
F2BUI4_STRSA/55-271
H8E2E1_9MICO/70-290
P73797_SYNY3/44-379
A3PQV3_RHOS1/24-309
E3HQ57_ACHXA/36-262
F6AT93_DELSC/40-263
G6J8J4_STRPN/28-262
A1EPA4_VIBCL/44-278
I0SYJ6_9STRE/26-246
B5NGN2_SALET/23-243
H4JMT7_ECOLX/43-262
B8ZKP1_STRPJ/42-265
D6HBA8_NEIGO/51-270
G5JEI6_CROWT/67-234
I1GTW6_BRADI/473-815
A3H2B6_VIBCL/24-261
B1S1I9_STRPN/40-264
E7XL04_SALMO/1-68
E1DHF5_VIBPA/34-256
F8DPD0_LACRS/59-279
F1VR33_MORCA/43-260
B2E3W5_STRPN/52-269
A8EDW8_BURPE/36-255
C9N075_9FUSO/38-259
E1JJC6_DROME/419-762
A3Y4X0_9GAMM/62-259
C4UG57_YERRU/28-255
E0M2X6_9ENTR/45-267
E7T3V6_SHIBO/42-272
C2JEZ3_VIBCL/24-252
A5XJ80_BURML/91-318
Q1ZGT7_9GAMM/30-253
Q1R188_CHRSD/58-283
C3LGC4_BACAC/51-272
B1C0F8_9FIRM/38-256
G7RIH2_ECOC1/40-260
Q1JDK2_STRPB/2-154
A5EXZ7_DICNV/30-249
I0ZFQ8_HELPX/34-253
A7I303_CAMHC/20-259
B5Q2C4_SALVI/28-255
B7KCH5_CYAP7/42-260
H4QLD9_ECOLX/45-268
H8JVQ4_VIBCL/44-278
A3Y8C9_9GAMM/21-235
H1E6R4_ECOLX/28-255
G4PHN5_BRUML/1-129
H7JGC8_STRPN/28-247
G1YQC1_ECOLX/43-262
I1Q071_ORYGL/238-564
Q7WB05_BORPA/37-258
E1L9T2_9FIRM/38-260
Q027R6_SOLUE/44-262
H2IPZ4_RAHAC/43-262
I0CXX0_BACAN/44-261
F6HIJ6_VITVI/489-823
A1AC71_ECOK1/62-281
E1TC28_BURSG/57-287
P79776_CHICK/101-260
E5B3X0_ERWAM/23-243
H4YYV2_ECOLX/28-255
B5QQG1_LACRH/43-264
H7QTE1_CAMCO/21-242
D5B833_YERPZ/27-244
G3A905_9RALS/41-266
H7SWV9_CAMCO/40-259
H5LIP2_ECOLX/27-245
NMDA1_DROAN/462-807
D3RL44_KLEVT/28-255
MLTF_PSEAB/45-267
D4W432_9FIRM/40-269
G1VSF5_9FIRM/33-256
G5ITE6_9ENTE/44-265
F6A345_GARVH/55-280
C8MA72_STAAU/35-253
E7HUC0_ECOLX/28-255
D2NPX2_ROTMD/58-275
Q9HX00_PSEAE/27-249
C7NLG0_KYTSD/48-264
Q02UA2_PSEAB/32-249
G8MES2_9BURK/30-257
F1ZSY8_THEET/40-261
D9PAG9_ACTPL/47-267
H3L721_KLEOX/34-262
Q9A1E5_STRP1/40-265
Q1G9S4_LACDA/41-263
Q9F431_KLEPN/1-93
G5NU19_SALET/31-253
A6W3K9_MARMS/36-252
G0AIC9_COLFT/39-260
D4H2C8_DENA2/40-261
G6S3P6_STRPN/28-262
B6BED9_9RHOB/26-245
H2ADK3_BACAM/36-261
F3WB46_STRPN/41-267
C2JSE5_ENTFL/52-288
G3S1N4_GORGO/433-786
G9AQ05_PANAN/33-259
F3UMR5_STRSA/28-262
E8TPL3_MESCW/38-271
F8ZZE2_VIBCL/25-244
C7YF10_ENTFL/33-253
F3RYZ1_VIBPA/27-247
B0WQA0_CULQU/465-777
E4VCJ8_9HELI/1-154
D0P707_BRUSS/36-253
A1U6J0_MARAV/50-274
E1I353_ECOLX/27-245
E1D0K4_VIBPA/250-468
D6TR87_9CHLR/64-291
E9UUT1_9ACTO/45-261
A4TUW5_9PROT/39-246
Q3D7M7_STRAG/28-263
OCCT_RHIRD/25-271
C8T9M0_KLEPR/26-247
I0V385_9PSEU/89-309
E8M8T1_9VIBR/39-263
B1FU96_9BURK/28-245
H7RRX9_CAMCO/41-261
H4U5C3_ECOLX/234-451
G5TUZ8_ECOLX/27-245
C2FFV1_LACPA/41-265
E9WQU5_ECOLX/27-245
G6PLD1_STRPN/28-247
Q3B433_PELLD/167-388
B6ELB6_ALISL/32-248
E1P197_NEILA/4-197
Q8CVU5_ECOL6/59-278
I0BTB6_9BACL/36-257
C9PLB7_VIBFU/44-278
G2CGT4_ECOLX/42-272
C9C983_ENTFC/43-264
E8IIH0_ECOLX/42-272
Q0HGD3_SHESM/36-246
B3B9Q8_ECO57/37-256
F0CZH8_SALMO/23-243
E2XKU3_PSEFL/26-247
D1B7T7_THEAS/27-246
H1WKQ3_9CYAN/51-270
G5NWH2_SALET/28-217
G6WJ68_STRPN/41-267
G2UGY7_PSEAI/39-270
F2LRE2_BURGS/73-295
Q3B434_PELLD/15-149
H7KM90_STRPN/32-256
G7K195_MEDTR/505-846
A6F713_9GAMM/23-247
B5FRX7_SALDC/43-262
D8NW67_RALSL/43-273
B0P4N8_9CLOT/38-259
F0LXN9_VIBFN/23-243
Q6MLM0_BDEBA/37-232
A2AI21_MOUSE/474-816
A1T672_MYCVP/11-230
D1D4P2_NEIGO/51-270
B7RT03_9GAMM/34-258
G7LSV5_9ENTR/71-293
G5SZY4_ECOLX/304-521
A0KZD3_SHESA/28-246
F5N5R1_SHIFL/45-268
E8VYP2_VIBVM/31-270
H7HX25_STRPN/41-267
A7T234_NEMVE/115-231
F3U322_RHOSH/35-250
F9PWW7_9STRE/1-231
F9T047_9VIBR/44-279
H1LCZ7_9LACO/51-270
I0M972_SALET/45-268
C6YIJ9_VIBCL/23-243
C6C9S3_DICDC/27-254
Q033J3_LACC3/51-268
A9KZ43_SHEB9/54-271
H3DLG1_TETNG/457-802
E6IBC4_ENTFL/42-268
C7WW80_ENTFL/42-268
Q6IWN7_DROME/561-904
F9A650_VIBCL/23-243
A6UKN8_SINMW/40-262
F3FCZ8_PSESX/38-259
C0MG09_STRS7/28-263
D0FNN5_ERWPE/31-253
A5WA12_PSEP1/25-245
A1F3Q9_VIBCL/23-243
H0QKA9_ARTGO/48-265
H5F0F4_ECOLX/43-262
G4LKN5_PSEAI/302-518
H3ZCI0_9ALTE/37-258
B8KTG4_9GAMM/195-412
H7X1X3_CAMJU/41-261
G6Z7I7_VIBCL/27-253
B1FXS4_9BURK/51-282
H0J1P7_9GAMM/33-256
C2SPV8_BACCE/36-257
A5KW61_9GAMM/28-252
B3VK79_CAMJU/40-259
E8J4H9_ECO57/45-268
B3E7G7_GEOLS/31-252
G6EBB0_9SPHN/1-314
A7VAJ4_BACUN/55-280
F1XPD2_ECO57/1-208
B7RW79_9GAMM/289-510
F1LSC6_RAT/470-823
Q91084_MORCS/409-807
G9YSS9_9FIRM/73-318
G8L9J4_RICS1/25-241
B8KPC3_9GAMM/38-259
I1DG95_9VIBR/1-178
Q029E6_SOLUE/39-255
G7A1Z7_VIBCL/44-230
D4RLD1_ENTFC/41-262
G7IK75_MEDTR/440-775
D9YEB2_9DELT/65-284
Q124D6_POLSJ/52-273
G1TCC6_RABIT/337-709
Q2SBT4_HAHCH/25-253
F9AMZ6_VIBCL/23-243
B7CB87_9FIRM/77-305
Q9RLW4_KLEPN/57-278
H8CF73_CAMJU/21-242
D9TRR4_THETC/37-258
C2U9V2_BACCE/44-261
D0BGR5_BRUSS/27-250
D6YMV7_CHLT1/42-257
F3SH63_STRSA/280-499
C2IPS4_VIBCL/24-261
A5F0Y4_VIBC3/23-243
G6L2L8_STRPN/32-256
D1EVB2_BRUML/36-260
C5MK42_VIBAN/27-231
C2IVM3_VIBCL/256-468
B5CST6_9FIRM/3-80
A3RP70_RALSL/43-273
I0GSS2_SELRU/45-210
MLTF_HAHCH/54-279
D8P306_RALSL/34-249
H0Q7Z0_ECOLI/1-220
D1F807_BRUML/36-260
F9GTJ2_HAEHA/1-220
D1WB88_9LACO/42-264
B3T0M0_9ZZZZ/45-268
F0JNX6_ESCFE/50-271
B0B7V0_CHLT2/36-256
E7JNW8_ECOLX/2-209
H7KNH6_STRPN/28-262
H7W1I6_CAMCO/40-259
F3FAG5_9PSED/143-357
D1PQH0_9FIRM/65-283
D4I9M4_ERWAE/23-243
G7CRK6_AERSA/1-205
F4UK35_ECOLX/42-272
H7NP58_STRPN/42-265
I0Y4E3_9BURK/27-254
G6EMC5_STRTR/18-238
A0ZE97_NODSP/55-279
E3BQ11_9VIBR/25-237
Q1Z0H6_PHOPR/45-280
Q30X52_DESDG/35-251
G0DJ70_9GAMM/38-261
E1D9H2_VIBPA/114-293
B8ZKB5_STRPJ/40-266
F9T0Z7_9VIBR/25-245
B5SC90_RALSL/52-270
C4K822_HAMD5/35-256
C0CQW3_9FIRM/186-277
E5YAA5_BILWA/16-234
C0X4G8_ENTFL/52-274
B4U3P5_STREM/20-240
B7VLS5_VIBSL/309-527
B1VNJ5_STRGG/25-251
E7XMV6_SALMO/31-253
E0E545_9FIRM/47-271
F0VVH6_STRG2/28-266
D0BBQ6_BRUSS/53-234
F3MVX6_LACRH/34-253
F9QAE4_9PAST/22-239
C5CFW7_KOSOT/77-162
F8Z4S9_VIBCL/46-267
E5VMU4_9FIRM/38-259
D1F0A0_BRUML/1-164
D9YBZ6_9DELT/1-220
C2JBJ4_VIBCL/36-256
H8NQN5_RAHAQ/36-257
G9QK40_9BACI/47-268
F7R663_SHIFL/27-245
C2I0F1_VIBCL/41-261
H2WSF0_CAEJA/315-521
G2DLR9_9NEIS/38-260
E1N837_9BIFI/31-249
E3BJY8_9VIBR/21-244
E1WBF1_SALTS/23-243
G6WGP2_STRPN/28-262
Q2JZA9_RHIEC/39-265
B8ZJR1_STRPJ/26-246
Q18GQ6_HALWD/64-300
A3YZC4_9SYNE/95-317
E1CZA3_VIBPA/34-247
G7C219_VIBCL/22-242
E9ULJ1_ECOLX/23-243
F3KUH9_9BURK/62-283
G2JJ04_ACIBA/39-268
F3G331_PSESJ/28-219
A2S165_BURM9/81-312
A6FTT0_9RHOB/63-284
H5EMA1_ECOLX/45-268
D1EHG6_NEIGO/39-261
A4VRC9_PSEU5/19-233
A5KXP7_9GAMM/23-243
G2DWW2_9GAMM/39-268
Q392A8_BURS3/29-256
H9IIJ8_ATTCE/25-292
B3DQ41_BIFLD/65-281
D4TRA8_9NOST/51-274
D6GHY5_9ENTR/38-265
F3XB88_STRPN/28-247
I0MKE5_SALET/27-245
G9RWS0_9FIRM/75-293
G1ZLK3_ECOLX/28-255
H0QXU6_9ACTO/83-303
D4B862_9ENTR/50-269
F5GXX1_HUMAN/1-96
I0XF57_STAAU/35-253
F9B2K6_VIBCL/33-253
C2NCD5_BACCE/38-254
Q7CSE8_AGRT5/64-294
C4FXM1_9FIRM/30-263
G0AEK2_COLFT/34-256
E4TI18_CALNY/62-279
Q4K8Z9_PSEF5/30-256
H2FTD7_OCESG/22-240
B9KWN5_RHOSK/43-260
F6WAQ2_HORSE/452-799
A6AWK0_VIBHA/27-251
Q9I3I2_PSEAE/73-288
G9AMS4_PANAN/53-275
G6JFE8_STRPN/28-262
H7WQG2_CAMCO/39-256
D6GF95_9ENTR/35-254
A3Y6K7_9GAMM/26-245
A7IH24_XANP2/45-263
H9KM99_APIME/352-718
D7H7R7_VIBCL/64-250
H4IDT6_ECOLX/234-451
Q9HWX9_PSEAE/33-235
Q4C2I7_CROWT/27-72
B1J309_PSEPW/25-245
F3UXE2_STRSA/36-260
Q2S7E4_HAHCH/44-274
F3IUN4_PSEAP/38-258
H5QWI3_ECOLX/234-451
Q21U73_RHOFD/36-257
B6A5M3_RHILW/47-265
D1TYC4_YERPE/43-262
E6TAG5_MYCSR/69-292
Q549V6_9PSED/298-514
C6CZK4_PAESJ/56-277
F9AQT4_VIBCL/251-470
A0L1D0_SHESA/35-233
Q63RQ6_BURPS/39-258
E7B3M7_YERE1/27-244
H7SJA8_CAMCO/40-259
NMDZ1_HUMAN/454-795
C9ARY7_ENTFC/39-265
F2ZJS8_9PSED/36-269
H3TK83_PSEAE/33-248
I0TPB6_STAAU/38-256
Q726A7_DESVH/42-243
G6PQT1_STRPN/28-262
Q2S9F8_HAHCH/72-301
C0VH23_9GAMM/39-269
A0KD00_BURCH/45-262
A5MDA4_STRPN/1-165
F5N5F8_SHIFL/28-255
H1RJ52_COMTE/34-263
F5ZTD7_SALTU/45-268
A8TCI6_9VIBR/34-150
Q13UA3_BURXL/37-267
C1M8V4_9ENTR/57-287
A3YC14_9GAMM/29-245
H6LJM0_ACEWD/16-153
H3SU49_PSEAE/32-249
E1LIL9_STRMT/40-264
D6V6C5_9BRAD/36-262
Q1LPB7_RALME/46-275
D0YY85_LISDA/39-262
D2GAH3_STAAU/43-264
E0HCS2_ENTFL/52-274
B5JUY3_9GAMM/55-277
F9T5N7_9VIBR/24-250
G1WR62_9FIRM/109-291
Q48LS7_PSE14/28-253
A9MJ71_SALAR/28-255
C8PHT6_9PROT/27-243
D0H5R1_VIBCL/23-243
G8SBF2_ACTS5/63-287
B6EJQ1_ALISL/35-365
E9UMG0_SHISO/27-245
E3I7K1_RHOVT/37-267
D4I054_ERWAC/23-243
G6GQ14_9CHRO/40-270
E6WN36_PANSA/51-270
G6M1X5_STRPN/26-246
C0PX16_SALPC/27-245
D0AWH8_BRUAO/50-275
C2XNU1_BACCE/38-254
E8VFP2_BACST/48-269
D3HRU6_LEGLN/22-239
F9M4P9_STRPA/44-282
A3URL0_VIBSP/32-362
C3XQ65_BRAFL/3-161
G1L137_AILME/545-892
Q2FRM7_METHJ/66-288
A4XZL0_PSEMY/38-256
G9PU36_9BACT/266-477
B0X6V2_CULQU/530-873
H3M6D1_KLEOX/26-247
B5ZNQ9_RHILW/37-261
H1DY96_ECOLX/59-278
E8LTR1_9VIBR/25-235
A6WNQ7_SHEB8/493-712
A5N6T9_CLOK5/45-265
F6YLB3_MONDO/448-797
Q3AZB0_SYNS9/35-254
G6MGQ7_STRPN/41-267
B5MWM6_SALET/42-272
E8INT1_ECOLX/304-521
D2VH99_NAEGR/108-280
G1WW47_9FIRM/49-268
D5UFS8_CELFN/43-135
F8Z9S9_VIBCL/38-251
Q8YGY3_BRUME/36-148
I0R3L6_9FIRM/52-273
G6TZY0_STRPN/1-165
F3M128_9LACO/47-261
G6QC08_STRPN/42-265
A3CQ81_STRSV/28-262
G7BJW3_VIBCL/33-253
F3G5A4_PSESJ/42-261
A5EWP1_DICNV/59-159
C2H611_ENTFL/52-274
E8MBP5_9VIBR/38-224
A4JK06_BURVG/28-255
C8AT99_STAAU/43-264
B3PCU7_CELJU/59-247
G7ACI5_VIBCL/46-267
H5GP54_ECOLX/23-243
A4C7Q3_9GAMM/35-256
E1EFX7_VIBPA/42-203
H3RQ21_9LACO/51-268
E5U7Q5_ALCXX/36-255
C4HWG7_YERPE/28-255
Q3D495_STRAG/28-263
B6VKY8_PHOAA/295-511
H8DYC6_9NEIS/54-274
A3S820_9RHOB/43-266
E2YDD3_ENTFL/33-253
F9AEE3_VIBCL/27-253
F5JB44_9RHIZ/40-259
H2IKJ8_9VIBR/291-509
I1E1B0_9GAMM/26-245
D0ZSB9_SALT1/23-243
H7MHY2_STRPN/42-265
C3Y1I3_BRAFL/45-465
A4VV44_STRSY/38-261
G7F116_9GAMM/24-227
B7M6N9_ECO8A/59-278
B1W240_STRGG/74-305
C4I7W6_BURPE/81-312
D2YUU0_VIBMI/35-255
Q8CVU5_ECOL6/304-521
D3RRV6_ALLVD/292-514
A2W662_9BURK/45-265
D7WZH8_9BACI/42-276
H5TCR4_9ALTE/42-270
D0X9K2_VIBHA/251-464
Q2RJE9_MOOTA/51-269
E1XGS3_STRZO/269-488
B9QZT7_9RHOB/86-231
F0E632_9PSED/60-276
H7MP87_STRPN/1-165
G6NER1_STRPN/40-266
E3HZ94_RHOVT/78-321
C5WII8_STRDG/35-268
G8RX32_MYCRN/86-306
MLTF_ECOSM/45-268
B1KRF7_SHEWM/107-261
D8IJU5_LACSC/31-262
A1R3K7_ARTAT/49-267
B8KA79_VIBPA/5-226
F8VED7_SALBC/27-245
B0GUV1_YERPE/45-267
G8QGV6_AZOSU/45-262
A3Y7Z0_9GAMM/83-213
H4MC86_ECOLX/234-451
A7ZPC5_ECO24/28-255
E9XP01_ECOLX/42-272
B0NXY9_9CLOT/41-262
H3LYJ6_KLEOX/68-311
B4T0E6_SALNS/23-243
G6YXQ7_9ALTE/39-231
C6U673_BURPE/99-329
A3VMQ8_9RHOB/27-238
F7Q8V3_9GAMM/30-267
Q7UBD9_SHIFL/1-220
H3R9H6_ERWST/35-253
H1RP35_COMTE/54-259
G0EXB7_CUPNN/36-257
B3XKB7_ECOLX/37-256
E8NVB5_SALET/23-243
G5FLB1_9PSED/59-274
A5L0X1_9GAMM/29-247
Q9HUA1_PSEAE/38-269
H7JKW5_STRPN/28-247
Q9KGD3_BACHD/54-271
G6KIE3_STRPN/28-262
B2H3C9_BURPE/91-318
F0CZH5_SALMO/23-243
H8DBS4_ECOLX/45-268
H0TE53_9BRAD/54-283
E8XF08_SALT4/28-255
E6WBB4_PANSA/49-278
I0SWH8_STRMT/28-262
A0Q1Z5_CLONN/46-265
C2JU77_LACRH/37-255
F4LBF5_BORPC/29-244
C5XD06_SORBI/224-469
B4P6X9_DROYA/433-786
F5VHW9_ENTSA/37-260
D3SAM4_THISK/45-275
B8ES74_METSB/27-258
E9TWS8_ECOLX/27-245
F9EC10_STRSA/47-285
G2FTD6_9FIRM/48-269
D4CJE2_9FIRM/68-292
D2V913_NAEGR/100-276
H7JSJ2_STRPN/28-247
B9NEA9_POPTR/377-712
G7CZV1_AERSA/34-255
G9Z850_9ENTR/40-261
G2TJA9_BACCO/36-253
E9TVD9_ECOLX/45-268
F3YXL8_DESAF/40-256
F4FU27_LACBN/50-276
MLTF_SHIF8/45-268
H4Z1X3_ECOLX/37-256
C8NLE1_COREF/58-283
F7T4W3_ALCXX/15-239
D7ZSG8_ECOLX/27-245
F7Z1V9_BACC6/48-269
F0IQ03_STRSA/76-292
Q88GU3_PSEPK/31-256
F3VM13_STRPN/40-266
H4TB08_ECOLX/45-268
F5X1G6_STRG1/44-278
Q7NU82_CHRVO/24-243
Q30RU3_SULDN/43-261
C8T5B4_KLEPR/302-519
D7BCR5_MEISD/46-262
G2G5P1_9ACTO/41-264
F5P7J7_SHIFL/42-272
Q03JD1_STRTD/48-265
D2XMT3_SACKO/123-465
Q2SP17_HAHCH/27-261
C9QAV8_9VIBR/23-243
B5NRQ3_SALET/45-268
H7W6Q5_CAMCO/41-261
A5TLB3_BURML/36-255
E1EBF2_VIBPA/15-235
D1ELB6_9RHIZ/30-253
F0LBY5_AGRSH/65-296
Q6F6T9_ACIAD/81-299
H3JMQ9_STRPU/428-803
Q3JQD0_BURP1/32-259
D6ZG73_MOBCV/43-279
B3SAW0_TRIAD/1-341
E5VX24_9FIRM/35-267
G6LJZ3_STRPN/40-266
E8YVI4_9BURK/50-267
E6WB50_PANSA/23-243
B7QZI3_9RHOB/29-254
E8DBR8_SALMO/1-199
B2T318_BURPP/32-259
H7PCB5_STRPN/28-262
E6GR99_ENTFL/52-274
G9AJ08_RHIFH/30-263
A8RL79_9CLOT/81-300
E4PJ31_MARAH/20-250
F2QDQ2_STROU/42-268
F5LJ02_9BACL/57-277
A6WVV5_OCHA4/51-279
B2T828_BURPP/31-261
B9B312_9BURK/27-254
G5N9F8_SALET/42-148
F9RPP2_9VIBR/229-448
G1Y6I5_ECOLX/42-272
H3SVG1_PSEAE/42-261
C1B0J0_RHOOB/75-305
E5QSP1_STAAH/43-264
G1ZAF5_ECOLX/37-256
H7GMC6_STRPN/269-488
G7LRE7_9ENTR/44-271
A4SXJ2_POLSQ/39-269
G4PU07_ECOLX/28-255
G4AV05_AGGAC/45-266
E9WV34_ECOLX/1-80
G6JFU1_STRPN/42-265
C3ZCI5_BRAFL/35-393
E7PNQ7_PSESG/42-269
H0P4G4_9SYNC/120-350
I0UAL4_BACTR/38-260
F3A0B5_9BACL/42-268
F3VB78_SHIDY/234-451
E0DT71_9RHIZ/36-253
E4RBW5_PSEPB/40-260
Q8FM42_COREF/63-156
F8JWY8_STREN/73-303
B8IBY1_METNO/33-251
C4HKC1_YERPE/45-267
G9ENC6_9GAMM/26-247
D8B2T7_ECOLX/304-521
F3NJI4_9ACTO/72-301
H5Q124_ECOLX/1-208
A8GD32_SERP5/58-285
E0EZI9_ACTPL/45-266
G8QHL1_AZOSU/34-255
G8WCX3_KLEOK/28-255
F2MEY6_LACCD/45-265
H8J584_MYCIT/91-311
E9VRX4_ECOLX/45-268
C3ZMA0_BRAFL/11-169
F9C2R3_VIBCL/25-244
Q2JJP7_SYNJB/42-272
F3RLY0_LISMN/45-267
E1M4U4_STRMT/2-133
B4PPU2_DROYA/418-786
F7ILH1_CALJA/1-130
F0CT16_SALMO/23-243
Q2SP18_HAHCH/29-254
E5UKP7_NEIMU/50-270
G6P6Y0_STRPN/28-247
H3WZM4_STALU/35-253
F3KG85_9GAMM/47-269
G6B7C7_CLODI/41-266
H7XGA8_CAMJU/34-251
B1TCT0_9BURK/98-323
C2VNE0_BACCE/38-254
H4FJ09_ECOLX/28-255
A5IGN0_LEGPC/27-249
H2JTD8_STRHJ/84-320
F0LYD7_VIBFN/28-253
H5ELU2_ECOLX/28-255
G7YT80_CLOSI/544-915
Q5XBN3_STRP6/271-490
E1L2U6_9ACTN/95-316
D5S0B2_CLODI/35-258
H5MD26_ECOLX/23-243
A1STK4_PSYIN/317-535
H3UJ34_STAEP/38-256
D6MHA8_9CLOT/71-288
F5YQT6_TREPZ/36-265
G2LBE5_PSEAI/27-249
F3EGI0_PSESL/30-251
A3H1Q8_VIBCL/44-278
G8VY93_KLEPN/56-276
H3TLK3_PSEAE/33-251
D9SUS3_CLOC7/54-280
B3HB58_ECOLX/23-243
D8II84_LACFC/38-264
B5RLX8_BORDL/24-229
D1B1W8_SULD5/38-257
Q1VC00_VIBAL/24-249
C0ZI20_BREBN/56-273
A6A9S8_VIBCL/64-249
Q32DM6_SHIDS/28-255
I0XTJ2_9LEPT/14-251
B0M9G6_9FIRM/45-263
B0CF58_ACAM1/40-259
D2T3B8_ERWP6/49-279
G0GGH7_KLEPN/27-245
E1ULB1_BACAS/34-255
F5PWH8_SHIFL/37-256
F2FY87_SALGL/25-246
Q7CFG2_STRP3/40-265
D4QX19_ENTFC/41-262
G8UVZ6_LEGPN/45-267
C5T2S0_ACIDE/29-245
B9YDK6_9FIRM/298-507
B4AJE4_BACPU/49-275
E9SS30_CLOSY/81-315
F5PDX4_SHIFL/28-255
G0EQ33_BRAIP/3-205
B0UN57_METS4/39-268
G5JQW4_STRCG/31-267
H3NAL4_KLEOX/35-253
B8K508_VIBPA/33-256
F7RRD4_9GAMM/74-313
G6Q626_STRPN/52-269
F7Y2Q6_MESOW/26-255
H7QIY2_STRPN/42-265
H2T9D3_TAKRU/1-292
E3IJF5_DESVR/42-264
H5I6X7_ECOLX/45-268
H3S277_STAAU/35-253
Q2BMQ3_9GAMM/34-252
E5VPZ1_9FIRM/40-261
C1C7Z3_STRP7/42-265
G0CGG3_XANCA/81-306
C2HXG0_VIBCL/24-253
G2ZBC1_LISIP/39-265
G5FIP4_9CLOT/41-258
B1FQJ2_9BURK/29-256
B0CIV6_BRUSI/39-266
E4PN93_MARAH/27-234
A1V9N1_DESVV/42-243
B9JIF2_AGRRK/44-261
B9R6B2_9RHOB/39-259
B5KE28_9RHOB/28-260
H4TQX1_ECOLX/28-255
Q721X0_LISMF/35-254
E8VW35_VIBVM/7-221
F1RL86_PIG/473-826
A7JQ27_PASHA/23-240
D3SA57_THISK/27-242
F3WJY8_SHIBO/28-255
A3Y1T2_9VIBR/27-245
D5Q3C0_CLODI/35-258
B5NEY5_SALET/28-255
C5CDM2_KOSOT/23-243
A8RRD0_9CLOT/98-317
A5MUI9_STRPN/1-165
F4UKC8_ECOLX/27-245
Q323N8_SHIBS/23-243
D1AZ24_SULD5/38-258
C7QKA4_CATAD/34-252
Q0BR85_GRABC/55-383
E8C9M1_SALMO/28-255
A8F9W9_BACP2/50-267
G9EEZ0_9GAMM/13-220
Q8YCD1_BRUME/36-253
F4EN22_BACAM/35-260
Q83QP6_SHIFL/59-278
H5W6M3_SALEN/31-253
G2ZNN4_9RALS/33-255
C3K141_PSEFS/22-244
C6YIQ5_VIBCL/46-267
C6JQ29_FUSVA/257-453
C1M6E2_9ENTR/23-243
E0SB01_DICD3/45-267
D7EIG1_TRICA/202-541
C9V1E6_BRUAO/36-260
A1U7J2_MARAV/30-252
F9E8A3_STRSA/280-499
F3EJ52_PSESL/38-259
H4EJL6_STAAU/28-246
E8HGN8_ECOLX/43-262
H4SQI9_ECOLX/23-243
Q0HN05_SHESM/434-652
A5EW03_DICNV/24-248
F0HHN1_9FIRM/29-261
H7L6C7_STRPN/40-266
F1XP74_ECO57/28-255
Q48Y78_STRP1/27-247
D6UFQ3_STAAU/35-253
B3EUP4_BORBO/40-270
C9TZ88_9RHIZ/36-253
B3B8B6_ECO57/27-245
H2FTT1_OCESG/20-240
A0B0X0_BURCH/38-268
E7BG63_NEIMW/50-269
Q97QH2_STRPN/26-246
G4R290_STRPY/40-265
F3GMW7_PSESJ/1-87
Q89QM8_BRAJA/43-273
A3JZS8_9RHOB/97-334
E1RS74_ECOUM/59-278
G2H687_9DELT/75-298
E0N7I4_NEIME/39-261
A0KWL4_SHESA/30-249
A9BPK9_DELAS/44-262
E6GFH4_ENTFL/276-496
H4SVC3_ECOLX/45-268
G6MJI9_STRPN/52-269
C0Q299_SALPC/43-262
G0GHY8_KLEPN/56-276
E3IDW1_GEOS0/49-266
A1TIX0_ACIAC/34-249
H5ILJ0_ECOLX/28-255
E8B1B2_SALMO/28-255
E8LNY3_9VIBR/57-223
H0ANT1_STAAU/43-169
E9G3U0_DAPPU/73-404
E7Z674_SALMO/28-255
D5RTP5_9PROT/37-256
Q1MF62_RHIL3/37-261
F0Q8D3_ACIAP/35-265
Q5F7L8_NEIG1/39-261
G1Z5M5_ECOLX/43-262
E7PZX4_STRDY/28-248
C3FEW8_BACTB/38-254
E1RT51_ECOUM/28-255
B2VH01_ERWT9/37-260
B0U9W0_METS4/42-261
F3XC83_STRPN/40-266
H7QQ40_STRPN/37-263
MLTF_VIBPA/44-283
G2D1S0_ECOLX/304-521
G7YT81_CLOSI/532-905
G6G1T0_9FIRM/43-260
E7WUK8_SALMO/43-262
C8K4T1_LISMN/39-211
F6F7R1_CHLPS/33-254
H4BKC7_STAAU/35-253
G6DGX3_DANPL/220-578
B3YIH9_SALET/25-246
H4X345_ECOLX/23-243
D6WHS0_TRICA/572-1021
A4TV93_9PROT/23-244
F7LNQ0_9BACE/47-273
F9BBN6_VIBCL/31-258
Q3B4K7_PELLD/167-388
C5XZJ7_SORBI/474-765
A5AUG6_VITVI/677-781
C5W9K6_ECOBD/1-220
Q9A0H2_STRP1/40-262
G0BEU8_SERSA/45-267
E4PNW5_MARAH/26-246
D6KZL4_9NEIS/58-281
F3VFS2_STRPN/40-266
E8U886_DEIML/32-247
C0FQX4_9FIRM/1-67
C6BUF9_DESAD/48-269
A4Y5W0_SHEPC/36-262
A7MYZ9_VIBHB/24-247
E6CNC7_PROAA/10-116
H7MC45_STRPN/269-488
G6PC85_STRPN/40-266
I0MJZ3_SALET/42-272
D3P5G2_AZOS1/49-273
G4KH70_YEREN/295-516
C0WGK5_9CORY/92-317
G9V054_SALMO/31-253
A1SV14_PSYIN/37-261
G6KGL3_STRPN/32-256
B9NL89_9RHOB/42-265
D7HTN1_PSESS/30-251
A7K3B8_VIBSE/27-247
Q5LZI9_STRT1/51-270
H3QAR7_BRUAO/1-183
I0SME2_9STRE/41-267
C6ELE3_ECOBD/28-255
H6LJM1_ACEWD/162-262
D8MDH2_LEUGT/51-276
Q6TB19_PASHA/21-212
Q578C6_BRUAB/27-250
F0D006_SALMO/27-245
D3VIU8_XENNA/36-253
C3AHJ0_BACMY/51-272
H0HRE6_9RHIZ/43-269
F0YA30_AURAN/38-137
D8ILJ8_LACSC/46-270
D6KZI7_9NEIS/50-270
G8RB75_STAAU/43-264
D6GAE0_9ENTR/43-273
H5C2P5_ECOLX/42-272
A4C8D8_9GAMM/29-248
H2CFN7_9LEPT/30-251
E4JGL5_ENTFC/51-272
D1NTU6_9BIFI/33-260
G7CQ57_AERSA/23-253
B9IR92_BACCQ/44-261
F9P2G0_STRMT/40-264
A3Y9M1_9GAMM/17-247
G6QHG9_STRPN/32-256
E6YYQ4_BARSR/24-247
A2RIP4_LACLM/43-268
C0KD16_XENLA/474-814
I0QIR3_STRSL/46-272
H6LHQ1_ACEWD/45-263
H8DQN6_9ENTR/8-243
G8ME39_9BURK/27-243
C9AQY3_ENTFC/32-269
A5W2X8_PSEP1/302-521
E1YHX0_9DELT/14-221
C9CA66_ENTFC/87-307
C4HY97_YERPE/45-275
H4GAL5_STAAU/43-264
I0N6D6_SALET/23-243
D8TQU9_VOLCA/11-466
Q7VYH5_BORPE/37-256
D2T5D1_ERWP6/35-253
Q3K1Y8_STRA1/40-259
E1CUT6_VIBPA/41-262
Q3YZQ2_SHISS/28-255
H1CEW2_9FIRM/55-300
C6UMM9_ECOBR/59-278
D8CHJ2_ECOLX/65-295
E3IGM7_GEOS0/59-280
Q03Z15_LEUMM/33-254
G6NIG7_STRPN/41-267
A1WJ74_VEREI/30-254
F8FB88_PAEMK/60-280
D2F016_9BACE/30-255
A3X9T3_9RHOB/118-355
G6Y1W3_RHIRD/41-259
G5TJX8_ECOLX/59-278
Q92L16_RHIME/36-253
H2XA20_CAEJA/63-254
H0FVY9_RHIML/28-274
G5YI03_ECOLX/62-281
C9XK41_CLODC/35-258
D4RUB7_ENTFC/43-264
G5KT99_ECOLX/37-256
I1B097_9RHOB/33-259
E2SQB8_9FIRM/36-269
G7G564_9GAMM/23-227
F5VXT0_9STRE/44-270
Q53YX3_ARATH/497-837
E8KXA0_STRVE/82-316
A4SNB4_AERS4/27-249
H3QE62_BRUAO/36-253
B1H7U9_BURPE/81-312
G3Z9F0_AGGAC/38-255
E1X1F7_BACMS/9-217
I0SRS6_STROR/269-488
H0DFM2_9STAP/39-266
A5Z626_9FIRM/56-275
C8KA87_LISMN/35-254
D3RK89_KLEVT/72-295
H7IEL7_STRPN/40-264
C5F5T0_LACPA/41-265
B1UZ08_CLOPF/56-277
A2RGC7_STRPG/40-265
F8FX03_PSEPU/40-260
C2C9T9_VIBCL/31-258
D9VV53_9ACTO/256-476
D1Q716_STAAU/35-253
H3SY34_PSEAE/33-252
Q8ZPA3_SALTY/31-253
C7GZH7_9FIRM/39-259
Q72FV6_DESVH/26-244
F1YYP9_9STRE/37-262
F9NIF6_STREQ/39-265
D8H349_BACAI/44-261
D7HJ90_VIBCL/59-272
F0I9C6_STRSA/55-271
B4T6M3_SALNS/31-253
H3B3B4_LATCH/445-790
H8LWV9_SALTM/28-255
C2YF51_BACCE/36-257
H5BAK4_ECOLX/43-262
F2JCA9_HELP9/33-226
H7G038_9LACO/46-270
G7Z2I7_AZOL4/76-292
C8M7T7_STAAU/43-264
I0ZNZ9_ECOLX/42-272
F9GJX6_HAEHA/36-253
F7P1M7_9GAMM/26-243
A6EUF5_9ALTE/2-224
E2XF58_SHIDY/1-96
B5KAW4_9RHOB/23-249
F5PN63_SHIFL/23-243
G6P1P6_STRPN/41-267
H1YYA4_9EURY/44-264
C5N7H0_BURML/2-232
F7MZL2_ECOLX/28-255
G9U315_SALMO/23-243
B7NRG0_ECO7I/43-262
D8MX88_ERWBE/54-284
H7UX31_CAMCO/41-261
H7TXF5_CAMCO/40-259
E7ZK39_SALMO/28-255
A8GEF8_SERP5/26-252
A3KYD1_PSEAI/31-258
E7GDA6_9FIRM/36-252
E8IS70_ECOLX/37-256
G7FKM8_9GAMM/24-226
G2UQT3_MYCTU/95-315
D5XQ22_MYCTU/1-159
H4ZEP9_ECOLX/37-256
Q72WD9_DESVH/24-245
G6Q0G9_STRPN/41-267
F3J9P7_PSEAP/1-176
G9SS65_ENTFC/36-273
C4HXT2_YERPE/23-243
F2N8W2_CORGP/58-279
Q5LYS4_STRT1/37-258
G7CR12_AERSA/18-235
Q1IG35_PSEE4/38-256
G6NHK2_STRPN/269-488
H8D6W2_ECOLX/27-245
G9EW10_CLOSG/40-265
G8NMU8_BRUSS/36-253
F4TUM2_ECOLX/28-255
D6GGZ6_9ENTR/30-250
G8W5Q9_KLEPN/40-267
D0HLH2_VIBCL/23-243
Q5VSF9_HUMAN/475-816
A0KQ41_AERHH/29-251
B8EJP1_METSB/37-272
D0YPK3_9ACTO/57-282
D4MK96_9FIRM/56-273
E5UBR0_ALCXX/1-130
E9YV17_ECOLX/37-257
F9TGT0_9VIBR/34-251
A6EZH6_9ALTE/26-246
A1T8Y9_MYCVP/69-292
F3HH73_PSEYM/3-236
F4F3N1_VERMA/54-280
G2HY07_9PROT/340-558
Q97KN7_CLOAB/38-264
D2YRW6_VIBMI/46-267
D5U520_BRAM5/49-270
A8S7J5_9FIRM/51-269
C2TSQ3_BACCE/51-272
H8N930_RICPO/25-241
A1ZQF3_9BACT/41-271
D0C0H4_9GAMM/39-268
D4V180_ENTFL/52-274
A4BGZ6_9GAMM/11-239
D7CT81_TRURR/42-261
G6PR83_STRPN/32-256
H3TK29_PSEAE/29-250
I1DZG1_9GAMM/36-257
H0JJU7_9PSED/51-273
F7KGG8_9FIRM/209-300
H7GRW4_STRPN/32-256
G5Q0E4_SALMO/25-245
C7V1M5_ENTFL/42-268
C4YYE2_9RICK/45-279
B8KCP1_VIBPA/2-49
F4GCF4_ALIDK/34-256
E5YUR6_9BACL/62-279
MLTF_VIBF1/45-269
Q62648_RAT/475-816
E8PD11_ACIB1/39-268
G9YWM7_9FIRM/13-208
D3NYT0_AZOS1/69-286
G9AK14_PANAN/46-268
Q1JGE7_STRPD/271-490
B2H5Y9_BURPE/39-269
G9Z4L9_9ENTR/41-271
D6I9U8_ECOLX/304-521
D5WF15_BURSC/70-300
E3PKV9_ECOH1/1-220
F2ENB3_PANAA/30-257
D2BXB0_DICD5/63-290
G6MQU4_STRPN/32-256
F0I455_STRSA/47-285
F0CUQ8_SALMO/23-243
E2XPT7_PSEFL/60-279
F5J1X0_9PORP/40-266
Q886U4_PSESM/68-274
H0LQC8_SALMO/43-262
G2J4F7_PSEUL/25-252
F9S495_9VIBR/6-198
G5XFM1_ECOLX/59-278
D3AQ84_9CLOT/8-247
F8DAM1_HALXS/77-300
G8PWF5_PSEFL/25-242
Q884R4_PSESM/41-264
G4CK59_9NEIS/49-271
B1MZZ3_LEUCK/57-283
G9W2N6_SALET/23-243
F0LY94_VIBFN/55-275
C2KPI5_9ACTO/75-299
E7RZH5_9BURK/59-274
F0JBL9_DESDE/37-263
MLTF_SHIBS/45-268
C4K9T7_THASP/26-258
D4RKG0_ENTFC/43-264
F6IWH7_LACPE/48-274
E7NQF2_TREPH/40-266
H0FX39_RHIML/33-256
B3HI36_ECOLX/42-272
E9A9P1_SALET/25-246
Y4TE_RHISN/52-280
D0DJ71_9LACO/57-276
H4H975_STAAU/43-264
H3T1A4_PSEAE/46-248
D7HU77_PSESS/29-244
F3VGL9_STRPN/28-262
G3QDP7_GORGO/360-557
D6YIH1_CHLT0/42-257
H4LWC5_ECOLX/28-255
B5NWE7_SALET/43-262
G2ARW4_ECOLX/27-245
Q12N05_SHEDO/505-722
A0NVE1_9RHOB/62-287
C7WTE5_ENTFL/276-496
H5NV17_ECOLX/37-256
Q4ZS97_PSEU2/50-270
I0Q3Y6_STROR/75-298
Q4KDR0_PSEF5/297-516
G7VL18_LEUME/51-276
B1IAG3_STRPI/32-256
A9FB74_9RHOB/26-243
G7DI16_BRAJP/38-256
C0B2C9_9ENTR/27-257
B5R875_SALG2/23-243
E5ALP1_BURRH/37-267
H0C0J2_9BURK/33-253
A5VHP6_LACRD/38-262
C2LRE6_STRSL/28-248
G6BUA8_CLODI/287-497
H4SQJ3_ECOLX/23-243
D4T1E3_9XANT/85-310
F7RJK8_9GAMM/37-260
G5WWD3_ECOLX/45-268
F2PEL8_PHOMO/67-397
G9STC2_ENTFC/41-262
A3DHQ1_CLOTH/23-84
G0DZA9_ENTAK/68-312
C3BF84_9BACI/45-261
H3PHB0_BRUAO/49-277
D9Y474_9BURK/33-251
A7ZJS9_ECO24/23-243
H2XHH6_CAEJA/37-254
G4R4V4_STRPY/43-269
Q0K6J2_CUPNH/36-257
B0PDW8_9FIRM/34-177
E8XNC7_RAHSY/56-285
B9JHE7_AGRRK/41-271
H5MWK6_ECOLX/234-451
E9VFL4_ECOLX/1-208
B9THI1_RICCO/24-177
F6ASU6_DELSC/34-253
G6UNR5_STRPN/1-222
Q3K5R7_PSEPF/39-257
B2PIZ4_ECO57/59-278
B3T5T2_9ZZZZ/181-305
G0SR96_VIBMI/29-255
Q5HER6_STAAC/43-264
G7GPC3_9ACTO/93-310
H1F9A5_ECOLX/42-272
D5CDC9_ENTCC/37-260
E0US11_SULAO/338-556
G1YSI7_ECOLX/28-255
H4X348_ECOLX/23-243
H4VIU3_ECOLX/28-255
C9R6D0_AGGAD/45-266
H0NYG3_9SYNC/52-283
G7FHS1_9GAMM/22-231
F5U9Z8_STREQ/35-198
G5I1N4_9CLOT/76-296
B8GV21_THISH/317-563
Q222R0_RHOFD/38-259
F4MXY1_YEREN/1-93
Q11RC3_CYTH3/62-277
G1WNX5_9FIRM/30-252
A8FZC5_SHESH/27-274
B5HYT5_9ACTO/97-330
E9DKG0_9STRE/28-248
B7LBS3_ECO55/304-521
G8LNA5_ENTCL/45-268
G7BGP0_VIBCL/44-278
C4UDU0_YERAL/316-538
C7W3N2_ENTFL/52-274
H7GN18_STRPN/42-265
B5QJL9_LACRH/46-265
E6VU34_DESAO/30-238
I0IDN5_9BACT/43-263
H5WUW9_9BURK/32-262
A3UXS8_VIBSP/13-248
E7B2C0_YERE1/45-267
F1X8B1_MORCA/43-260
H3SWA8_PSEAE/297-513
G0AT92_9GAMM/32-267
A4XPC8_PSEMY/26-247
A6W3H6_MARMS/41-260
Q9I5G1_PSEAE/46-248
D6YQW7_PANVC/66-297
H8C8Y7_CAMJU/40-259
E1TD82_BURSG/54-274
F7Y3Y2_MESOW/40-272
D8AW13_ECOLX/45-268
H4ZHI0_ECOLX/234-451
C2Y621_BACCE/51-272
H1BKP9_9FIRM/49-280
C2HLU3_LACAI/46-267
A4E882_9ACTN/1-155
H7HGH1_STRPN/28-247
H2QAJ9_PANTR/111-461
G5UUH2_ECOLX/62-281
Q6MJA4_BDEBA/51-251
G7DLH4_BRAJP/35-266
G6REP5_STRPN/28-247
D8B991_ECOLX/45-268
D2NG56_ECOS5/23-243
G6LUZ2_STRPN/26-246
C2X765_BACCE/48-269
B1SCF9_9STRE/47-283
C8RSF8_CORJE/103-327
D4ZLB8_SHEVD/28-252
G2NTZ2_STRVO/74-303
E3ILW3_DESVR/25-247
A1ADF9_ECOK1/28-255
I0GF69_9BRAD/38-269
H7L2D0_STRPN/1-165
F4NDC1_9ENTR/28-255
H2J6T4_MARPK/31-253
H4SQD4_ECOLX/27-245
F2AG92_RHIET/30-252
E7RVI0_9BURK/56-277
G2BKY8_ECOLX/23-243
H1KGZ6_METEX/53-290
B6B822_9RHOB/25-246
H5VR90_SALSE/25-246
E8RGQ8_DESPD/39-260
A5UIU6_HAEIG/22-239
D0PCI4_BRUSS/50-275
G8SQB6_BRUCA/39-266
F4EFJ9_STRSU/279-498
F0EUT0_HAEPA/22-239
F9E2H5_STRSA/28-262
E8P015_YERPH/35-252
G2H194_9ENTR/36-257
B5WLN2_9BURK/3-220
F5NJ36_SHIFL/28-255
G4PU06_ECOLX/28-255
G5L2T6_STRSU/46-272
A4ERX8_9RHOB/38-263
F9B2H7_VIBCL/24-261
G2ER28_CORGT/94-319
F7YPA0_VIBA7/65-264
C1DLN0_AZOVD/40-271
Q2SLZ9_HAHCH/37-251
A4FYS7_METM5/42-259
B6R3F7_9RHOB/40-273
B0MHT1_9FIRM/34-259
B9DV73_STRU0/32-265
C4UT19_YERRO/28-249
D0HV24_VIBCL/23-243
F8JW26_STREN/61-288
A2SJU3_METPP/29-254
E8RFL3_DESPD/26-247
A8FI82_BACP2/75-288
E7HSJ5_ECOLX/304-521
B1IEG3_CLOBK/41-262
B8CNX6_SHEPW/257-473
D1F3P5_BRUML/1-153
E1WT20_BACF6/45-270
G7UIB8_PANAN/45-267
G6JI50_STRPN/41-267
D7A546_STAND/5-183
E7TDE3_SHIFL/1-208
Q4RB22_TETNG/1-52
H4JIR2_ECOLX/42-272
G4JS18_9RHIZ/38-271
F6H9G7_VITVI/480-812
F5VUW9_STROR/40-264
F5LXC0_RHOSH/30-255
A7NJ79_ROSCS/83-301
H0IJA0_MYCAB/26-243
B1Z6I8_BURA4/44-285
F3HZW9_PSESF/19-242
E0VYS6_PEDHC/232-601
C5F7H0_LACPA/48-268
F1QCH0_DANRE/408-809
D8MQ26_ERWBE/34-261
H7LWF2_STRPN/40-264
Q1EM20_9BACT/37-254
D1P0U6_9ENTR/36-257
D1NHS8_HAEIF/32-249
A3LHC2_PSEAI/32-249
G6FG36_LACLC/262-482
F0CL02_SALMO/23-243
B5C1E4_SALET/31-253
D6IN57_ECOLX/42-272
H5RB17_ECOLX/1-130
C6IR12_9BACE/52-277
E7GQ48_CLOSY/70-292
F1MSS3_BOVIN/435-788
H5QWD4_ECOLX/28-255
A3PYF1_MYCSJ/39-261
A4VIS3_PSEU5/1-146
E8H4L9_ECO57/59-278
H7IK54_STRPN/32-256
E1ELH4_VIBPA/39-263
A2BXC8_PROM5/39-260
Q01K65_ORYSA/469-811
D7HC52_VIBCL/23-243
C1CP27_STRZT/40-266
F4LHW3_BORPC/37-256
I0Q4V4_STROR/44-270
A2W3A1_9BURK/140-312
MLTF_HAES2/45-265
G7SG48_STRSU/45-271
Q7YZZ7_APLCA/433-783
G3PW88_GASAC/413-786
H7IXU6_STRPN/41-267
B5YSF4_ECO5E/23-243
G2S4U8_ENTAL/23-243
Q668X7_YERPS/28-255
E8VWC5_VIBVM/52-192
G1YSN5_ECOLX/1-208
G6JP09_STRPN/32-256
B0KL74_PSEPG/35-237
B3WMT6_ECOLX/23-243
F1N6E6_BOVIN/186-554
H4QE24_ECOLX/23-243
D0Z291_LISDA/47-282
H0SAW5_9BRAD/73-299
F4VE76_ECOLX/28-255
E9XIS7_ECOLX/43-262
G6N849_STRPN/40-264
E5ZL14_CAMJU/21-242
A5MZU3_CLOK5/43-261
E2SP67_9FIRM/33-256
F8G366_PSEPU/39-271
G5KB94_9STRE/48-267
F0CG61_SALMO/27-245
B4X2Z7_9GAMM/279-501
B7KXC0_METC4/38-266
H5L5E7_ECOLX/42-272
H6SRI3_RHOPH/135-359
D4ZML2_SHEVD/13-230
F2E032_HORVD/119-458
A7A4Y5_BIFAD/39-257
I0QX69_9ENTR/71-300
B8KCR6_VIBPA/42-274
G1V815_9DELT/34-250
F5S6D7_9NEIS/2-125
F0NTY5_LACHH/64-301
G9TRD2_SALMO/27-245
G7HRE2_9BURK/45-262
I0JVT3_9BACT/44-369
F7SKF3_9GAMM/25-241
C5VWL5_STRSE/40-263
H3MQE5_KLEOX/28-255
F3QGW6_9BURK/39-256
G0A833_COLFT/47-265
Q3MEH3_ANAVT/55-382
G8PKJ6_PSEUV/40-272
B4LRH4_DROVI/425-797
G0UF99_9LACT/49-270
G6RMS7_STRPN/32-256
G2NU32_STRVO/43-260
F9B471_VIBCL/31-257
G6WIW7_STRPN/42-265
F9GMF2_HAEHA/22-239
I0T2D3_STRMT/32-256
G8WII1_KLEOK/23-243
Q04MW8_STRP2/40-264
F9SN93_VIBOR/63-248
A4TY69_9PROT/41-260
Q1J726_STRPF/51-277
H8EVP5_MYCTE/95-315
A9AR41_BURM1/38-268
G0PK10_CAEBE/49-415
H5FH10_ECOLX/28-255
E9A0X0_SALET/34-244
A5KUP8_9GAMM/37-258
G5WVV6_ECOLX/304-521
E8BKL1_SALMO/28-255
F5L0L1_9FIRM/34-253
G8MP67_9BURK/58-265
G3TX07_LOXAF/315-664
B8E484_SHEB2/37-254
E0PKJ0_STRGY/44-278
E0XWQ3_9PROT/107-262
Q8XFB6_SALTI/23-243
D5H1Z7_LACCS/41-261
B8IBF1_METNO/26-249
C6C970_DICDC/25-252
G9QVE2_9PROT/29-246
H7IJ98_STRPN/269-488
Q471H3_CUPPJ/32-248
G7LUS5_9ENTR/42-269
Q1YSE4_9GAMM/58-279
Q025D7_SOLUE/90-326
H2QPW5_PANTR/362-726
H8M8F7_SALTM/25-245
H4P6H2_ECOLX/1-130
C2VNZ8_BACCE/48-269
A3NPJ2_BURP6/28-245
D7JSC1_ECOLX/37-256
Q5ZZH3_LEGPH/25-247
B9RNQ5_RICCO/450-759
F3Q124_9ENTR/23-243
H2MHL4_ORYLA/1-50
A3M4S4_ACIBT/39-268
G5U9F6_ECOLX/62-281
H3FC55_PRIPA/348-687
H3MN52_KLEOX/26-247
Q8LH04_ORYSJ/470-808
E6VUR0_DESAO/40-267
G5FWK3_9PSED/42-261
H8E196_9MICO/51-278
C4UXF5_YERRO/37-259
G1WV88_9FIRM/33-254
H1RDE3_SALMO/28-255
D0KJ27_PECWW/31-259
B9K0H1_AGRVS/63-293
D8ITV2_HERSS/30-251
E0HYX1_9BACT/25-241
H0UVV4_CAVPO/636-797
C9PI38_VIBFU/28-253
E3G2Z1_ENTCS/27-245
H5EWA2_ECOLX/23-243
B2K891_YERPB/45-275
A6X5B2_OCHA4/27-250
H5G904_ECOLX/23-243
B6A252_RHILW/38-271
E1VJJ6_9GAMM/1-206
G2U7L9_PSEAI/37-257
B5ETG7_VIBFM/40-260
F0IVF5_STRSA/280-499
E6UTY3_CLOTL/102-287
A8GV44_RICB8/25-241
F9EQV7_FUSNU/57-281
E8LC59_9FIRM/36-74
F9AG39_VIBCL/23-243
E6BKQ7_ECOLX/28-255
F3FH67_PSESX/60-279
F9HD57_STRMT/52-269
E8N720_MICTS/83-316
I1D4H6_9PSEU/43-261
G9R7U4_9ENTR/28-255
H1B9W4_9FIRM/38-259
B0HXP1_YERPE/36-254
C6SQX9_STRMN/38-276
C6E2F2_GEOSM/66-284
H7SB35_CAMCO/40-259
Q0B8H8_BURCM/38-268
D0HXK7_VIBCL/18-246
B0G542_9FIRM/45-266
G8AUM2_AZOBR/45-263
B7RZK1_9GAMM/87-325
C0WMU0_LACBU/49-269
Q12QB7_SHEDO/24-248
C0WZX1_LACFE/41-265
B8DU84_BIFA0/41-271
E6XN53_SHEP2/58-257
H4TD73_ECOLX/37-256
E7YRK1_SALMO/45-268
E5ZXZ7_ECOLX/28-255
F6S891_HORSE/413-781
H2PU26_PONAB/419-761
B6BD94_9RHOB/34-257
G0BUA6_9ENTR/38-268
D7BY41_STRBB/79-308
A6E2Z2_9RHOB/34-256
Q1JXT2_DESAC/41-252
H7Q9A3_STRPN/40-266
E1YV12_9BACE/48-274
A8FPG9_SHESH/38-250
Q72DG3_DESVH/42-264
A6X5B3_OCHA4/27-250
G8WG48_KLEOK/72-295
F9R9I2_9VIBR/27-246
D3HBD1_STRM6/40-266
G7ACP1_VIBCL/27-247
F5S4F8_9NEIS/55-277
D6JCK4_ECOLX/28-255
D0I9W5_VIBHO/40-264
B4EH88_BURCJ/28-245
MLTF_THIDA/38-261
C8LDV3_STAAU/43-264
G4EIV8_9BACL/35-254
F3BPM4_PSEHA/24-248
H7HVX1_STRPN/26-246
H5X7K8_9PSEU/60-290
E7K8P1_SHISO/42-272
C3ZM99_BRAFL/1-340
C1CIV4_STRZP/28-262
G5QBV8_SALMO/18-239
H4CI32_STAAU/21-239
F0GXR7_9FIRM/29-265
C4RHS5_9ACTO/60-286
B3B6J8_ECO57/59-278
A4Y9V7_SHEPC/28-244
F5M7T9_ECOLX/27-245
I1DMJ6_9PROT/20-238
F4H3A8_CELFA/88-319
Q24Y96_DESHY/42-275
A2PPE2_VIBCL/24-261
B5XP15_KLEP3/43-273
ARTP_BACSU/34-253
F7TAI7_ALCXX/52-285
H7X1Z3_CAMJU/40-259
H2A799_STRMD/28-249
E6IE26_ENTFL/52-274
C3EXL6_BACTU/44-261
E3G6L0_ENTCS/306-522
A6XU45_VIBCL/23-243
C4U4N9_YERAL/19-236
G6RGS4_STRPN/41-267
E0RVE2_BUTPB/73-292
G6PZR6_STRPN/26-246
Q3S1M4_CAEEL/4-342
G9THG7_SALMO/43-262
F6F4Q2_CHLPS/34-249
D1FF35_9RHIZ/50-275
D7XHU6_ECOLX/23-243
FLIY_ECOL6/43-262
H5QH93_ECOLX/234-451
D5RR28_9PROT/24-239
F6C5W0_BIFBA/78-303
H1FLI4_ECOLX/304-521
G9WHV6_9LACT/33-253
Q90ZQ1_OREMO/409-807
B5EGD9_GEOBB/36-255
A5W2F8_PSEP1/24-246
G9VFK0_SALMO/27-245
B7UMV2_ECO27/23-243
F9U6V3_9GAMM/38-364
I0VT02_ECOLX/304-521
H8NRQ1_RAHAQ/23-243
A6X2Q5_OCHA4/44-271
B9DTN5_STRU0/38-262
F7AF72_XENTR/419-794
H2SM94_TAKRU/410-808
D8MGY7_LEUGT/29-250
D8CFG0_ECOLX/28-255
G9WNN5_9FIRM/32-267
G9V4K3_SALMO/43-262
D8A5X9_ECOLX/304-521
B1TBT2_9BURK/32-260
B5XLX8_STRPZ/271-490
E1EK17_VIBPA/270-482
P94643_CAMJU/41-261
Q71X80_LISMF/37-262
F3IK35_PSESL/26-253
A3JLI0_9RHOB/36-256
H4X7K8_ECOLX/1-208
I0QC24_STROR/26-246
B5PPQ8_SALHA/31-253
A6V9M6_PSEA7/57-258
C3NPF6_VIBCJ/29-255
B1RMI0_CLOPF/37-254
Q1LFF5_RALME/258-475
E9YPB2_ECOLX/43-262
F3W8V9_STRPN/52-269
F0GEK7_9BURK/1-175
C7MR81_SACVD/91-311
G3YVG8_9RALS/128-289
H8HGA9_STRPY/40-265
G0DYN4_ENTAK/23-243
A1VK78_POLNA/123-295
B1ZUH2_OPITP/50-268
C2E7J9_LACJH/40-260
A3LFT7_PSEAI/35-256
E3R1X7_9LACO/41-264
Q1QH90_NITHX/42-266
E3BQZ5_9LACO/41-261
Q1MYK7_9GAMM/42-243
I0LPE2_SALET/23-243
G5KGH7_9STRE/1-167
F8Y212_STRAG/28-248
C9PC06_VIBFU/240-462
E2QHK8_ECOLX/42-272
I0T8P6_STRMT/26-245
I0WWI2_9NOCA/75-305
E7NZE8_PSESG/30-251
B7UG80_ECO27/59-278
D2BTG2_DICD5/34-281
B3JLZ7_9BACE/46-272
F5L452_9BACI/48-268
F0JCH5_DESDE/41-259
A1WJC7_VEREI/35-263
F4TK36_ECOLX/37-256
F3FPT7_PSESX/36-251
D1QJN8_STAAU/35-253
D0G9Z9_BRUML/36-260
Q99ZA4_STRP1/27-247
D0IXA0_COMT2/58-284
D5W9D3_BURSC/31-258
B1YHI9_EXIS2/35-254
E6S2L3_HELPF/34-253
E0H8H5_ENTFL/33-253
E1PBX3_ECOAB/42-272
B0UPE3_METS4/37-268
F6DYA7_SINMK/36-256
B5QAJ8_SALVI/23-243
F8Z8C9_VIBCL/44-230
E1JX17_DESFR/30-250
B2IZ91_NOSP7/75-402
I1DZI6_9GAMM/19-235
B3BXJ8_ECO57/27-245
C1C7L9_STRP7/26-246
G4DXQ9_9GAMM/44-269
G6GS92_9CHRO/38-262
E7PNC0_PSESG/40-273
B3E4F1_GEOLS/169-261
A9B1V6_HERA2/51-271
F9N6R0_9FIRM/39-257
C4SVH2_YERFR/52-282
C7RQS8_ACCPU/41-271
D0HMX3_VIBCL/25-244
E7YBM2_SALMO/45-268
D0HAK3_VIBCL/251-465
F8ASB9_BIFLN/74-299
G4B5C7_AGGAC/22-239
B6EKV9_ALISL/41-247
A1USK6_BARBK/195-423
E7U9K6_ECOLX/43-262
B5XSB1_KLEP3/37-265
E3ZHE0_LISIV/39-265
C2ZJR7_BACCE/51-272
E8B7E4_SALMO/45-268
H8ELN4_CLOTM/32-247
D2AG60_SHIF2/195-412
G5KX04_STRSU/41-264
G8ST17_BRUCA/38-266
G5FSA3_9PSED/28-248
G7SXN7_SALPS/23-243
H6R015_NOCCG/52-275
C0F8S8_9RICK/1-106
H3T4M2_PSEAE/35-256
C0AHR9_BORBG/33-230
F7S7Q7_9PROT/42-267
F5YFX5_TREAZ/39-262
G1QK76_NOMLE/476-810
F7LTV0_9BACE/45-270
E7PLW8_PSESG/37-260
C9UUL5_BRUAO/39-266
H5VT78_SALSE/23-243
A4CV70_SYNPV/28-250
A3FJ49_9GAMM/37-272
A6F7K4_9GAMM/26-229
B1J687_PSEPW/48-284
HISJ_NEIGO/39-261
F0L9G9_AGRSH/39-255
G2RPA4_BACME/39-264
F9E9W4_STRSA/51-277
G6RJI1_STRPN/40-264
Q2BMH2_9GAMM/30-261
Q8D5T1_VIBVU/25-251
D3H7Z3_STRM6/42-265
E4WB04_RHOE1/89-306
D6JT07_ACIG3/54-140
E6WGQ7_PANSA/34-265
C7BRL3_PHOAA/22-244
Q9I5T8_PSEAE/42-261
G5J4Y4_CROWT/488-716
F5TZP8_STRAP/38-264
H9UL77_9SPIO/33-250
E2WDW8_MYCTU/94-314
G7F089_9GAMM/24-248
C3LW24_VIBCM/23-243
G4PUU5_ECOLX/58-278
H0P694_9SYNC/65-285
C4VTH1_9LACO/42-262
D9PF25_9ZZZZ/31-253
F8Z1Z7_VIBCL/18-246
A5ZZG8_VIBCL/44-278
Q6P9M2_MOUSE/410-782
E6J7E6_9ACTO/36-255
H4SUU3_ECOLX/1-208
D9UVK2_9ACTO/66-288
B9X629_BORBG/33-230
H3N843_KLEOX/25-252
H0L405_SALMO/23-243
Q02TG3_PSEAB/42-261
G6GSD3_9CHRO/34-363
F3XKR0_STRPN/41-267
A6VDQ7_PSEA7/29-250
Q2SEQ4_HAHCH/30-258
A7FGU5_YERP3/27-244
B4Q6L3_DROSI/423-795
C8P824_9LACO/58-278
I0T826_STRMT/42-265
F2MFI0_LACCD/34-253
H5LSF1_ECOLX/37-256
B5VZ91_SPIMA/57-279
F0CWD8_SALMO/27-245
E7K5K1_SHISO/37-252
C4AN25_BURML/93-310
C3K5E8_PSEFS/41-262
Q8E469_STRA3/272-491
C0QG61_DESAH/38-269
D0FTV9_ERWPE/23-243
G4I986_MYCRH/61-284
D8N802_RALSL/38-268
D4MR62_9FIRM/70-287
G6KPE3_STRPN/32-256
E8HRX0_ECOLX/23-243
H3JHT3_STRPU/63-295
A3Y1P0_9VIBR/27-247
B8IEX8_METNO/28-253
A9WYU8_BRUSI/31-254
Q1N3D8_9GAMM/24-246
H7PY09_STRPN/32-256
A6VK83_METM7/35-253
G0B8W5_SERSA/37-255
MLTF_ACTP7/45-266
Q16ZR9_AEDAE/526-869
H8GH59_METAL/47-266
G6YLM2_9RHIZ/43-258
H5RCS1_ECOLX/3-114
H1FSY2_9HELI/88-231
GLR14_ARATH/469-780
A3V6K2_9RHOB/117-352
F3GNJ5_PSESJ/1-86
A2Z1H1_ORYSI/536-863
H8K1I0_VIBCL/23-243
A5ZYW9_VIBCL/24-261
I0HGI9_ACTMI/48-269
B0HQ08_YERPE/27-244
Q3D420_STRAG/272-491
Q8D6L3_VIBVU/32-249
C1I4E9_9CLOT/54-273
A6E224_9RHOB/34-257
E5YMR8_9ENTR/35-256
A0KFX0_AERHH/27-249
F9UE74_9GAMM/768-986
Q2BIC9_9GAMM/39-281
F7YT90_VIBA7/35-214
Q5YT06_NOCFA/40-263
Q3JNP8_BURP1/37-267
G6R162_STRPN/32-256
A5EA56_BRASB/73-299
F4UPA7_ECOLX/254-471
G2GRV0_STRSL/42-280
D2MXU9_CAMJU/21-242
E0P2P2_9FIRM/41-264
E8K553_STRPA/27-247
G9V6T3_SALMO/25-246
H4XHK2_ECOLX/42-272
B0XLY4_CULQU/10-82
F0Q2S0_ACIAP/44-276
E8MHB0_BIFL2/52-277
Q8Y527_LISMO/45-267
A5VXK3_PSEP1/45-264
D9XTG7_9ACTO/42-265
Q31RP1_SYNE7/54-275
E1RXA3_ECOUM/27-245
F6EKX7_AMYSD/68-298
G4LNI1_PSEAI/46-248
E7PL48_PSESG/26-253
C9NRC1_9VIBR/23-243
Q4KAT2_PSEF5/48-269
E8A412_SALMO/34-244
F5VMU2_ENTSA/41-271
E2ZR11_PSEAI/37-261
H6KWJ7_TREPG/66-313
E2PRR2_9RHIZ/17-251
Q6LHU4_PHOPR/37-258
C2IUQ7_VIBCL/29-255
H9KH64_APIME/402-782
D8MLK6_ERWBE/56-283
B6W718_9FIRM/2-201
G5HJE8_9CLOT/67-283
H3UX43_STAEP/38-256
B0HLQ3_YERPE/27-244
H2IHS5_9VIBR/39-260
E0I740_9BACL/49-267
E9VKT0_ECOLX/37-256
H4B4A2_STAAU/35-253
F8LV48_STRTR/1-202
A3RPW7_RALSL/41-271
C4W7Y4_STAWA/36-254
B3CV03_ORITI/42-247
G7IK72_MEDTR/267-546
H5H9Y4_ECOLX/234-451
B0KJ78_PSEPG/38-256
G6A5D4_STRIT/28-137
F8IQE5_STREC/28-263
H5GV75_ECOLX/45-268
F8VCV6_SALBC/23-243
G7ADR2_VIBCL/38-251
E0FCT3_ACTPL/37-255
Q8CNQ9_STAES/43-265
C4TVI2_YERKR/45-267
G8WJK4_KLEOK/37-265
A7K1J4_VIBSE/114-293
D4CD90_9CLOT/72-286
G9VED7_SALMO/31-253
F7NX26_9GAMM/20-231
F0CKK6_SALMO/23-243
I0H7P3_ACTMI/75-307
C7UU08_ENTFL/33-253
F2KL30_PSEBN/38-261
H7NVC1_STRPN/28-262
F8H389_PSEUT/43-266
F5XAM0_PORGT/46-271
C6E3U7_GEOSM/53-271
A6WFM4_KINRD/42-260
Q125J2_POLSJ/35-263
C4LF76_TOLAT/24-251
A3GQ46_VIBCL/44-278
H5LYY0_ECOLX/27-245
H3QA51_BRUAO/36-170
D8B7S6_ECOLX/37-256
Q07N18_RHOP5/34-257
B6I4W1_ECOSE/28-255
H7SHL0_CAMCO/41-261
H5QBB2_ECOLX/23-243
G2AIP2_ECOLX/235-452
F5ZYE0_SALTU/25-246
F9BYM6_VIBCL/39-263
A9EZM5_9RHOB/24-349
Q0HSU3_SHESR/28-248
G9S9V1_CITFR/45-275
Q03ZT6_LEUMM/41-277
E1NUG6_9LACO/41-261
Q1M384_RHIL3/45-264
D5TGT9_BIFAV/1-231
F2QD56_STROU/26-246
B4NFU9_DROWI/435-790
B1W235_STRGG/72-297
Q2L0N6_BORA1/34-258
A3SK47_9RHOB/38-267
A1WSQ4_VEREI/28-269
E7PL77_PSESG/21-244
G7A3F4_VIBCL/31-258
A9BSK3_DELAS/35-264
H4X7G0_ECOLX/28-255
A5EBF1_BRASB/38-253
A2BIF1_DANRE/313-660
G5EKN6_SOLLC/488-824
C6CN60_DICZE/35-252
C4X8Z3_KLEPN/54-281
I0T4R8_STRMT/39-265
F9LW28_STRMT/30-253
A3LAA0_PSEAI/28-255
B1LN13_ECOSM/23-243
G8P9P4_LACLC/40-270
C9TUL9_9RHIZ/36-260
A0PRY5_MYCUA/94-314
E9UK19_ECOLX/27-245
B5QTA5_9TELE/14-173
F4CI81_CHLP6/54-275
E2KPZ8_ECO57/304-521
Q0RDX0_FRAAA/93-313
H7K7F4_STRPN/42-265
G2GT19_STRSL/36-269
A3L1Z4_PSEAI/66-288
H7MH01_STRPN/28-262
E6NHR2_HELPK/44-263
B0NB41_EUBSP/44-263
E0PWS2_STRPY/40-262
B1KKP4_SHEWM/30-249
G5XB12_ECOLX/45-268
G4ESH0_BACIU/46-271
E8DCF8_SALMO/27-245
H4FBW8_9RHIZ/37-268
A1U5R9_MARAV/28-248
E6LVL5_9LACO/37-271
I0FCJ9_9SPIO/247-406
G5KAW9_9STRE/271-490
G6R0N9_STRPN/28-262
A9IMW6_BORPD/37-258
G8VZ78_KLEPN/35-254
D5UTS2_TSUPD/35-251
G4LFV4_PSEAI/39-257
C5CMI0_VARPS/35-264
G7RWY6_STRSU/46-272
B3BHD4_ECO57/28-255
A0L8E8_MAGSM/45-262
H2K0P8_STRHJ/41-263
F1T676_9ACTN/100-333
F8G1T2_PSEPU/37-258
E8LH91_9GAMM/32-251
G0D7W6_ECOLX/45-268
D0ZSQ4_SALT1/45-268
B7CE52_9FIRM/30-248
H7RHW4_CAMCO/40-259
D2VBS7_NAEGR/86-229
A3YGM4_9GAMM/75-217
Q5PI08_SALPA/43-262
E7Y9Y5_SALMO/34-244
F9UE74_9GAMM/281-500
G0SL84_VIBMI/250-469
H8NN60_RAHAQ/39-267
D7Z039_ECOLX/28-68
H5D5I3_ECOLX/28-255
A1RNZ0_SHESW/36-282
H0S6R8_9BRAD/73-299
F5WT68_ERYRF/32-262
I1JJW3_SOYBN/282-618
Q2SB24_HAHCH/20-250
A1F7D7_VIBCL/39-263
F3Z1V9_DESAF/25-248
E4PB66_ECO8N/23-243
H5D5I4_ECOLX/28-255
I1H066_BRADI/55-394
E4PAU5_ECO8N/37-256
C6RKW2_ACIRA/6-166
D4E3L4_SEROD/28-255
C5BWM8_BEUC1/54-272
E3M4S1_CAERE/8-266
A1F9K2_VIBCL/33-253
C0XKY2_LACHI/266-476
H7NWS8_STRPN/1-165
G2NEB1_9ACTO/55-281
A3UQE1_VIBSP/24-249
F6C2T9_SINMB/41-267
Q8YRL7_NOSS1/48-268
D3HAD1_STRM6/38-257
Q396G3_BURS3/68-298
A6GPR0_9BURK/39-269
H6SKU9_RHOPH/53-273
F6G2L2_RALS8/43-273
C4SG07_YERMO/27-244
B7V8I2_PSEA8/49-277
Q2Z091_9GAMM/290-512
Q7MEM3_VIBVY/296-509
F5QVG2_SHIFL/42-272
C1CEY2_STRZJ/1-222
F5KB11_PSEAI/299-519
A1F4S9_VIBCL/271-490
G6L9I4_STRPN/269-488
H0TQN4_9BRAD/38-269
H3LS01_KLEOX/72-295
G6NNG8_STRPN/32-256
G7BCT6_VIBCL/2-206
B9BZH5_9BURK/38-258
F5W2C3_9STRE/42-268
G4LET1_PSEAI/29-250
G0BIT1_9ENTR/26-244
A5IC50_LEGPC/21-238
G7C7I3_VIBCL/27-253
E3R7A1_9LACO/41-261
G2CL43_ECOLX/43-262
C9ULC7_BRUAO/36-260
B1I9P3_STRPI/28-262
C6D1Y9_PAESJ/63-289
D1JZG2_9BACE/41-266
A9MBR9_BRUC2/31-254
E8XSV8_RAHSY/27-244
C3LMX9_VIBCM/3-203
F5YQB7_TREPZ/118-340
H7EM30_9SPIO/40-262
B5R335_SALEP/28-255
A5EDN9_BRASB/33-259
D2ZH54_9ENTR/26-244
F7VCG2_9PROT/53-278
D6GLQ8_9ENTR/23-243
D0DP91_9LACO/37-275
D0AE51_ENTFC/87-307
D0GH88_BRUML/38-266
H5BCR0_ECOLX/1-208
E9GNA1_DAPPU/16-275
G2P2N6_STRVO/59-282
F7X184_SINMM/38-264
Q2BQN1_9GAMM/28-241
E3CPL2_STRVE/42-268
Q32DX6_SHIDS/23-243
B1K2T8_BURCC/27-254
F8LXP7_STRTR/51-270
C4IGQ1_CLOBU/39-275
I0JFZ7_STAAU/35-253
C4TXB0_YERKR/240-462
D4E8I4_SEROD/35-255
E6NEZ9_HELPI/44-263
I1AB25_PSEAI/30-251
Q0B6A8_BURCM/28-255
H5LY47_ECOLX/42-272
G5QG74_SALRU/25-245
A6TCR7_KLEP7/61-278
E4L7A4_9FIRM/46-262
F8YDU0_ECOLX/23-243
D4M4X7_9FIRM/49-265
D0H1H8_VIBCL/25-244
D5HJ06_9FIRM/44-260
F0RY11_SPHGB/43-265
F2IPI0_VIBCL/25-244
H5JP16_ECOLX/37-256
C2KJ15_LEUMC/50-239
E6GJM9_ENTFL/276-496
C8LV50_STAAU/43-264
F1NKF4_CHICK/6-165
D2GHK2_STAAU/43-264
A3PGP3_RHOS1/34-258
F8YXF0_VIBCL/44-230
E8CLE7_SALMO/28-255
E3BJY7_9VIBR/21-244
D5Q0T7_CLODI/42-266
D7MVX0_ARALL/475-803
E7B5L3_YERE1/30-249
A1RGH3_SHESW/28-244
C5AB12_BURGB/37-267
Q2PYK2_9BACT/35-258
C9CV01_9RHOB/32-258
F4HBS0_GALAU/46-264
H5B6Y2_ECOLX/23-243
C2DKL4_ECOLX/40-260
G0SL84_VIBMI/43-228
Q2RUU9_RHORT/55-279
Q8RMH4_9PROT/38-273
B8KAI9_VIBPA/115-293
A3PUL1_MYCSJ/366-590
F8YH24_ECOLX/43-262
G2J4T6_PSEUL/25-252
F0JE14_DESDE/23-256
C0E9Q4_9CLOT/40-273
A2WEA8_9BURK/101-318
G7H996_9BURK/39-258
B1T8A0_9BURK/46-276
G5F3L4_9ACTN/93-315
G4ESG9_BACIU/46-271
F5PTN9_SHIFL/28-255
E8LLB7_9GAMM/31-252
A9H9Z6_GLUDA/64-292
E9V613_ECOLX/42-272
Q8DUJ5_STRMU/38-276
H1RLZ0_COMTE/43-264
H1BWE4_ECOLX/23-243
C4AQU6_BURML/41-261
D3AA33_9CLOT/316-468
F2CBI8_STRSA/44-263
E2WSI5_ECOLX/42-272
E7TIP4_SHIFL/27-245
F5RB73_9RHOO/43-276
A0NYA4_9RHOB/18-221
H8L905_ENTFU/52-272
C6U547_BURPE/28-245
G6ZXX8_VIBCL/27-247
C2GQP9_LACRE/59-279
I0VFN9_SHIFL/1-222
A4WTX0_RHOS5/29-253
D0XG61_VIBHA/292-507
B2IPP2_STRPS/269-488
D6YI53_CHLT0/36-256
E6ELI2_ENTFL/42-268
C0QJV5_DESAH/36-267
Q03JK9_STRTD/36-260
H3BGJ5_LATCH/343-716
E7AFY2_HAEIF/45-266
G9VA51_SALMO/28-255
B5XKR5_STRPZ/40-193
E1K009_DESFR/46-267
G4PZR6_ECOLX/42-272
C5CE64_KOSOT/34-208
Q9KRN8_VIBCH/59-272
E4SQV6_STRTN/12-233
F2G5Q9_ALTMD/56-264
G4NX68_BACPN/34-253
B6XBL8_9ENTR/25-247
H1WKX2_9CYAN/57-279
D1YNX0_9FIRM/43-270
Q87R45_VIBPA/250-468
Q2RWB2_RHORT/47-269
G5WYN7_ECOLX/37-256
Q7W1K5_BORPA/42-261
B0H429_YERPE/70-297
Q4JXQ2_CORJK/103-327
C6WCV6_ACTMD/70-300
H8H0A3_DEIGI/51-269
H2T6Z4_TAKRU/420-695
H4SUM9_ECOLX/28-255
D4ZLN3_SHEVD/20-236
B1FL57_9BURK/27-254
D8GEU0_LACCZ/22-241
H7HAF6_STRPN/52-269
C6WZ01_METML/43-272
A8MK84_ALKOO/48-267
E6WIE1_PANSA/36-255
G7V1X7_LACRH/23-242
E4TH13_CALNY/21-234
A6EX86_9ALTE/38-261
D0DXK3_9LACO/39-258
D4F793_EDWTA/23-243
A0PXC7_CLONN/51-274
F5S5L4_9NEIS/2-109
B9Y935_9FIRM/41-265
A8F3T3_THELT/23-235
G6ESY4_LACDE/30-252
H0MDB5_SALMO/23-243
A3NGK9_BURP6/28-255
Q6APK4_DESPS/53-275
F0CXW7_SALMO/27-245
F5VLD6_ENTSA/28-255
G9ZV60_9PROT/63-277
D6LEH2_9FUSO/57-273
B6XH75_9ENTR/36-257
F4EE26_STRSU/44-261
H4LPV9_ECOLX/23-243
Q0T2C7_SHIF8/59-278
C0D9T7_9CLOT/39-247
H5U547_9ACTO/59-276
H4XN22_ECOLX/234-451
G2DQQ5_9NEIS/40-262
C6E592_GEOSM/28-247
G9EXA4_CLOSG/47-267
F0CKR6_SALMO/23-243
F7MZL1_ECOLX/28-255
E6T3I0_SHEB6/28-245
F3VVN1_SHIBO/43-262
H1YKA0_9GAMM/36-282
E0FHV7_ACTPL/27-244
D8AMQ5_ECOLX/28-255
A9ZEJ1_YERPE/41-262
F5U297_STRAP/273-492
E5Z4R8_9BACL/36-268
Q2SKH5_HAHCH/32-252
F4SNZ7_ECOLX/37-256
Q483C8_COLP3/264-491
D7XEU8_ECOLX/23-243
H0PG84_9SYNC/39-264
E3XXB3_SHIFL/28-255
G4R551_STRPY/271-490
C9PHC2_VIBFU/31-213
B8E6T4_SHEB2/54-271
G5ZYM7_9PROT/21-232
D4DQ91_NEIEG/43-265
F3SRL0_STAWA/36-254
E7VUD2_SALMO/34-244
G6WMN7_STRPN/28-247
Q0T6R5_SHIF8/42-272
A7FLM2_YERP3/36-254
H7VSQ4_CAMCO/21-242
E8Y3R2_ECOKO/23-243
E8TZH4_ALIDB/35-265
F8YTZ5_VIBCL/27-247
D0I1Q9_VIBCL/1-214
C2J457_VIBCL/22-233
B5XYT3_KLEP3/27-245
C6GYL2_STRS4/40-263
Q2YKP4_BRUA2/27-250
D3RLQ8_KLEVT/32-262
G3A5Z8_9RALS/43-273
D7IX93_9BACE/38-247
E2XDV0_SHIDY/8-220
C2HLS2_LACAI/64-301
G6TNI8_STRPN/269-488
I0F083_9BACI/47-271
B9Z0M3_9NEIS/39-269
I0M6F8_SALET/31-253
A6UP27_METVS/33-248
Q6MQG3_BDEBA/37-264
A8EVK4_ARCB4/326-545
E6TMF6_MYCSR/40-369
F3HIN7_PSEYM/44-263
A1S9R1_SHEAM/27-248
E7UNK9_ECOLX/23-243
D1BQQ1_VEIPT/38-256
G9ZBE6_9GAMM/24-249
F7Z6M5_BACC6/23-240
I0Q6W0_STROR/28-262
C2XGG5_BACCE/36-257
C3JDN4_RHOER/66-293
A1S6P3_SHEAM/497-716
F3J2U4_PSEAP/26-251
B4A7D5_SALNE/28-255
F7Y412_MESOW/41-261
H0S5Q8_9BRAD/57-271
G4ARQ2_AGGAC/22-239
A8GCB6_SERP5/24-244
Q2SMI1_HAHCH/59-247
A8APL1_CITK8/59-275
B5PFJ5_SALET/23-243
Q39EN9_BURS3/46-276
B1K4Q3_BURCC/70-300
C9Z2R1_STRSW/68-295
F0EG49_ENTCA/36-262
G6KBS0_STRPN/32-256
A2C922_PROM3/500-731
D3AS07_9CLOT/64-281
A1IR36_NEIMA/51-270
A9MIL8_SALAR/23-243
Q6D7L1_ERWCT/38-268
F0FCU8_STRSA/34-254
G7BE52_VIBCL/25-244
F2MUT5_PSEU6/27-248
B2JLV9_BURP8/38-285
A0LJP6_SYNFM/42-378
A6FD72_9GAMM/26-249
G6ZA16_VIBCL/25-244
C7G3L9_PANTR/439-807
B9QUB1_9RHOB/35-256
F4DUV6_PSEMN/24-256
G3N3K3_BOVIN/474-804
I0Q3J2_STROR/269-488
B9K5Q6_AGRVS/85-311
G7BRV1_VIBCL/25-244
Q0STB3_CLOPS/35-258
B7VMM8_VIBSL/24-250
H6PBN3_STRIC/28-248
B3HK81_ECOLX/28-255
Q02N74_PSEAB/333-549
D4JF69_9FIRM/42-276
E2X617_SHIDY/28-255
C0M7A2_STRE4/35-268
F2FJT3_SALDU/18-239
D7V552_9LACO/40-263
C8U6N2_ECO10/28-255
A6WKF4_SHEB8/110-314
F1PXS6_CANFA/311-661
H8YYM9_9GAMM/299-516
B1M572_METRJ/36-268
A5J5R1_BURML/31-258
G9AWB5_PANAN/37-259
B9FXK5_ORYSJ/454-796
F6H9E8_VITVI/43-211
F7M5Z6_9BACE/61-286
C8PYT2_9GAMM/124-300
H8W7R6_MARHY/39-256
Q0SI25_RHOSR/70-293
H5MI23_ECOLX/28-255
B6A1D1_RHILW/51-279
C8TKH6_ECO26/42-272
A6EW18_9ALTE/1-203
F8LYQ5_STRTR/28-248
B5WNY0_9BURK/27-243
D0J6C0_COMT2/64-284
E8VVK2_VIBVM/16-240
H2N1C4_ORYLA/406-779
H5FBG2_ECOLX/42-272
E8XRW9_RAHSY/28-255
G7YN91_CLOSI/271-655
E8XRI9_RAHSY/31-251
C3LNG6_VIBCM/29-255
B0HUF8_YERPE/23-243
Q7MMD2_VIBVY/38-223
H8DTH4_9ENTR/34-264
E8YBE1_ECOKO/59-278
C4WM24_9RHIZ/36-253
B7GU77_BIFLS/52-277
G7FP82_9GAMM/32-256
E1DEF0_VIBPA/15-235
E3B7Y2_9MICO/35-256
F3GYB9_PSESX/19-238
A3B949_ORYSJ/1-255
A8LNR8_DINSH/39-259
F7UNZ8_SYNYG/120-350
B0Q783_BACAN/51-272
C3RP84_9FIRM/108-232
I0EXW9_HELPX/44-263
F2M6H3_LACCC/45-265
C1C7L9_STRP7/269-488
I1D848_9PSEU/48-267
D7Z4L2_ECOLX/37-256
E2Q4L3_STRCL/81-308
Q0FQZ4_9RHOB/47-107
Q6MPM3_BDEBA/39-259
F4E0M3_BACAM/38-263
F8ZQ53_VIBCL/23-243
E7JV26_SHISO/3-114
I1Q7D3_ORYGL/386-724
Q5ZXQ3_LEGPH/31-253
B5IK35_9CHRO/49-262
I1KFC6_SOYBN/493-829
H5H4G7_ECOLX/23-243
G8QA02_PSEFL/27-253
C6UMI4_ECOBR/28-255
Q7VMZ0_HAEDU/22-239
B9HHG1_POPTR/476-582
F9AJI1_VIBCL/21-250
C4T1U0_YERIN/41-262
G2BQZ5_ECOLX/28-255
F1W0C3_9BURK/34-249
H4UWS6_ECOLX/42-272
H2LQ38_ORYLA/420-795
Q4K8Q6_PSEF5/52-276
D2H1J4_AILME/183-551
Q2K7W3_RHIEC/40-257
D3HMY7_LEGLN/37-251
B1JVT4_BURCC/37-267
G4PUU5_ECOLX/304-521
H4KJI7_ECOLX/28-255
C0ZI19_BREBN/54-271
A9KEB2_COXBN/43-268
G2T8T8_RHORU/58-278
B0MK71_9FIRM/85-304
B3B6J8_ECO57/304-521
F9HE05_STRMT/26-246
G2ZUX4_9RALS/42-268
F8KCU2_LACRE/43-265
H1DY96_ECOLX/304-521
B9DSH2_STRU0/272-491
H7M9V7_STRPN/40-266
F2ZKR4_9PSED/50-267
D7Z089_ECOLX/304-521
F0L9D0_AGRSH/24-251
F4UKI5_ECOLX/23-243
E0DTB7_9RHIZ/27-250
D9N6F9_STRPN/42-265
A3JE36_9ALTE/308-524
H5ILR0_ECOLX/234-451
D6KML4_9FIRM/37-255
A3ICS4_9BACI/44-268
C6GSQ3_STRSX/44-261
A7MZR4_VIBHB/41-208
G9A5M1_RHIFH/36-254
E7Z2A0_SALMO/43-262
G9XTH1_DESHA/48-264
F2ITV7_VIBCL/33-253
A3MLI7_BURM7/25-252
E8LLG7_9GAMM/23-244
H1SC95_9BURK/133-293
A5TNA6_BURML/64-294
G7CWU4_AERSA/28-255
Q8DUS9_STRMU/40-263
E1SQX7_FERBD/43-264
B9S957_RICCO/410-730
C2RHT8_BACCE/38-254
C4X044_KLEPN/302-519
B3W8G9_LACCB/46-265
E7YUI3_SALMO/28-255
Q5HUX7_CAMJR/21-242
A0JWE4_ARTS2/50-267
Q60AL1_METCA/25-244
A3QD37_SHELP/30-239
Q2YKU0_BRUA2/36-253
H7V3G3_CAMCO/40-259
F3L8L9_STRPO/48-267
F9UWL9_MYCBO/94-314
E2S9N8_9ACTO/57-278
F5VX06_STROR/42-265
C2H178_ENTFL/33-253
E1NL19_9LACO/41-261
H1FFP3_ECOLX/27-245
B9J8Z5_AGRRK/60-288
G0GN63_KLEPN/28-255
G6P6Z1_STRPN/32-256
I1D9I3_9VIBR/29-263
B5PNS1_SALHA/43-262
B1T1G8_9BURK/306-516
A6DK74_9BACT/37-259
G6BV12_CLODI/41-264
Q125C2_POLSJ/41-260
B3HWX4_ECOLX/304-521
G3Q1Z2_GASAC/394-762
F2BG72_9NEIS/38-260
F3J8Z4_PSEAP/26-244
D4I8S2_ERWAE/45-267
D1AAB3_THECD/46-274
G2KV69_LACSM/20-236
A4XVS6_PSEMY/107-253
C1M424_9ENTR/42-261
C0PW94_SALPC/48-278
H6PA59_STRIC/36-260
Q7VSU1_BORPE/35-259
H5N6X7_ECOLX/27-245
C6YEZ5_VIBCL/44-278
A0JVR7_ARTS2/56-280
F5VCZ3_9LACO/42-264
G6VFA8_STRPN/269-488
G0CPH4_CORUL/45-277
B9BI80_9BURK/65-295
H5DXX6_ECOLX/23-243
A8FVG5_SHESH/39-256
H8HBA3_STRPY/271-490
G6UX14_STRPN/42-265
E9FFJ8_9STRE/42-268
B0N268_9FIRM/32-268
C0M8W3_STRE4/43-269
F4MXR0_YEREN/45-267
Q76MQ9_TAEGU/1-90
C2UQ97_BACCE/38-254
A4VT34_STRSY/72-298
A1JTA8_YERE8/41-262
H4LFD5_ECOLX/45-268
C3P1M5_BACAA/44-261
G6LSR2_STRPN/28-247
D0DK00_9LACO/49-270
H0QDL2_ECOLI/42-272
G5TK60_ECOLX/62-281
G9PXH3_9BACT/42-251
H3ATP9_LATCH/569-906
G9PX15_9BACT/36-253
G3YNW2_9RALS/44-272
H7WAB8_CAMCO/21-242
C9LR27_9FIRM/43-264
G0SD13_CHATD/21-240
E6FJE3_ENTFL/45-264
C3TGZ2_ECOLX/40-260
H5Q124_ECOLX/234-451
H7I8K9_STRPN/41-267
G7K9V8_MEDTR/442-537
E9FH72_9STRE/26-246
E3IR49_DESVR/44-265
G6UN15_STRPN/269-488
H4P6H3_ECOLX/43-123
H7MZP7_STRPN/1-165
D5TCB4_LEGP2/21-245
G8MUF1_AGGAC/45-266
I0SQB3_STROR/40-264
A3K7R3_9RHOB/44-269
I0ER54_9HELI/33-251
B3JAF1_BACAN/51-272
A8IJ33_AZOC5/57-275
Q6D1B1_ERWCT/32-253
G6RLX6_STRPN/269-488
E1H002_STRPN/26-246
F7UFX2_RHIRD/65-296
E6VY89_DESAO/27-250
H5QYE5_ECOLX/37-256
H1RZH0_9BURK/36-254
B5P084_SALET/31-253
F9TB35_9VIBR/23-255
A9WYU7_BRUSI/27-250
Q2BQ31_9GAMM/283-504
Q9PK13_CHLMU/38-258
B4T087_SALNS/27-245
D1RDJ1_LEGLO/24-241
E1DCG6_VIBPA/42-203
Q13ZF3_BURXL/38-260
B9K129_AGRVS/45-262
Q4ZPI4_PSEU2/68-299
Q0B8V5_BURCM/66-296
H5QR66_ECOLX/23-243
Q7WKE7_BORBR/55-288
G6Y549_9RHIZ/35-256
G8MDS9_9BURK/53-291
H0HYD1_9RHIZ/44-263
A5ULD4_METS3/41-264
E6VF00_RHOPX/90-316
G9ZAH5_9ENTR/28-255
G4QX61_CORPS/81-306
D0HWP9_VIBCL/256-468
A8FQZ0_SHESH/296-518
F0E560_9PSED/31-100
G5EKP1_SOLLC/473-792
E3D8R6_GARV3/55-280
C2D3T1_LACBR/36-255
H7QW87_CAMCO/39-256
A8GK92_SERP5/68-312
G3AAF4_9RALS/37-256
E8BAP5_SALMO/34-244
G4CYU4_9ACTO/87-311
A8H1X9_SHEPA/493-716
G7CTG7_AERSA/1-210
E0DNJ5_9RHIZ/49-277
C4S9J9_YERMO/4-211
B1I3S7_DESAP/40-259
B5PAI1_SALET/28-255
A3WKG5_9GAMM/31-358
B7LV07_ESCF3/1-222
C9NVL9_9VIBR/26-250
D6SPR5_9DELT/44-280
A7XY94_XENLA/450-796
B5YSA3_ECO5E/27-245
G7EF46_9GAMM/25-237
F5P846_SHIFL/23-243
H7NCA3_STRPN/26-246
B3G464_ADIVA/460-803
H2HXT1_CORDP/60-283
D1NR40_CLOTM/61-287
A5I1P3_CLOBH/46-266
A5TEP1_BURML/28-245
D1NU50_9BIFI/47-265
C0QC96_DESAH/843-1059
D6KXW5_9NEIS/49-270
E8LXV8_9VIBR/36-222
B1JJD9_YERPY/33-250
A7BX69_9GAMM/40-263
MLTF_PSEU5/43-266
F2FCG9_SALDU/28-255
Q89XI2_BRAJA/84-303
H3SS61_PSEAE/27-247
F7KM18_9FIRM/43-266
Q5KYH4_GEOKA/56-277
G0GHY8_KLEPN/302-519
E7W899_SALMO/42-272
E1M0J2_STRMT/42-265
I0TMW3_STAAU/1-219
I0P1G2_STRPN/40-266
H6P1G7_SALTI/28-255
D0X0I4_VIBAL/43-247
E1JTZ7_DESFR/55-272
B8K503_VIBPA/32-258
F1XLQ2_ECO57/23-243
G2UC44_PSEAI/33-251
D0JX48_YERP1/27-244
D5AMS9_RHOCB/28-253
E1JQQ8_9LACO/54-280
Q323Y2_SHIBS/27-245
D5EWC0_PRER2/47-271
A2WIB2_9BURK/102-270
B9MB40_ACIET/33-248
A7BC64_9ACTO/73-299
G7C5H8_VIBCL/251-470
A5ZNZ3_9FIRM/65-283
D5Q6C9_CLODI/38-255
E2MK70_PSEUB/26-251
G4Q1K0_ECOLX/27-245
F8HBJ3_STRE5/28-262
G3V746_RAT/452-799
F2N5P1_PSEU6/132-288
H4SEK2_ECOLX/45-268
Q1J8E6_STRPF/40-265
C5ZX31_9HELI/40-258
A5LVA3_STRPN/26-246
E4PMF9_MARAH/35-256
A0XYK5_9GAMM/32-256
D2BUV1_DICD5/38-268
I0RDP5_MYCPH/47-274
G2L9U3_PSEAI/28-255
B2K9Y3_YERPB/23-243
F6BI90_THEXL/37-258
D9NVW7_STRPN/41-267
G9TJB8_SALMO/45-268
C6CI51_DICZE/64-296
B3E2T1_GEOLS/14-148
F2EUR4_PANAA/46-268
H7GRG0_STRPN/28-262
C0ALC0_BORBG/33-230
F4DPW9_PSEMN/30-251
A1B8C8_PARDP/23-234
H2LNB5_ORYLA/7-152
F8Z6G4_VIBCL/12-249
E0SKN9_DICD3/32-253
B3G4Q8_ADIVA/7-332
B7CPS0_BURPE/36-255
E8JP35_STREI/281-500
G2GQW9_STRSL/278-497
F5QVR7_SHIFL/23-243
E8NPT1_SALET/29-248
C0Z8J3_BREBN/63-285
B7HBS5_BACC4/51-272
B0KJH8_PSEPG/48-284
H0SPN7_9BRAD/126-286
Q7WIQ4_BORBR/38-259
D7JP76_ECOLX/45-268
H0T4R4_9BRAD/38-269
Q2K153_RHIEC/64-296
Q3B434_PELLD/168-260
Q87XP0_PSESM/28-253
Q7NWH2_CHRVO/37-258
Q7MLC8_VIBVY/44-262
H3NA71_KLEOX/23-243
H7XTD4_CAMJU/34-251
C7H9T2_9FIRM/1-214
Q74CZ1_GEOSL/107-285
F3YSV2_LISMN/35-254
E1XQ32_STRZI/28-247
A7X654_STAA1/35-253
C2JIB1_VIBCL/38-251
Q27IF0_9ACTO/37-255
C2YUG1_BACCE/36-256
Q57GM6_SALCH/18-239
F3Q7C9_9ENTR/36-255
E9FV73_DAPPU/460-808
D0BWH0_9GAMM/54-134
B2NYF6_ECO57/42-272
F2CCF4_STRSA/34-254
F4BPC7_CARS1/37-262
Q7VCR4_PROMA/40-261
G4KCW6_YEREN/43-262
I1HWE3_BRADI/470-812
F8DJU6_STREP/38-264
H1FJ95_ECOLX/45-268
Q7P1H0_CHRVO/41-180
B7V585_PSEA8/56-255
A0KKP2_AERHH/250-463
Q9KM32_VIBCH/41-261
D7I3H4_PSESS/93-275
F0EZA4_9NEIS/59-279
G0EBC6_ENTAK/32-250
D1YGG2_9LACO/50-275
F7MF35_9FUSO/28-242
B4G2W5_DROPE/299-614
F9Y5A3_9RHOB/34-257
F9SVR0_VIBOR/1-238
H4ID71_ECOLX/28-255
G9ZRV6_9LACO/264-483
E4RBA8_PSEPB/302-521
A1JU36_YERE8/27-244
G5ISK9_9ENTE/273-493
Q01WY7_SOLUE/92-328
F9RNS1_9VIBR/275-494
G2BEH3_ECOLX/1-220
B1F582_BACAN/38-254
G9YTD4_9FIRM/57-278
E7ZC11_SALMO/31-253
F8FU37_PSEPU/19-239
E1QLM6_DESB2/54-289
D6T3T4_STAAU/35-253
C7QHQ3_CATAD/100-326
H7F1P7_PSEST/1-223
Q733W3_BACC1/36-256
G6LL63_STRPN/28-247
A1A9A2_ECOK1/23-243
D4L8B8_9FIRM/172-410
Q3JIF9_BURP1/28-245
F3BIJ5_PSEHA/52-291
H2T6Z9_TAKRU/421-705
D1RRF9_SEROD/59-291
D5WDJ7_BURSC/37-263
F7ZG89_ROSLO/76-321
A4LL89_BURPE/28-255
H7GYH3_STRPN/26-246
E4BG68_PROAA/71-295
H7N5N6_STRPN/38-257
E2MT57_FRANO/23-245
H5ARA6_ECOLX/27-245
B8KXG4_9GAMM/34-257
G8QT31_SPHPG/45-263
Q9HTT0_PSEAE/66-288
H0RCP1_9ACTO/98-318
F7K4Q7_9FIRM/70-296
F3GHL3_PSESJ/50-147
G9RBV7_9ENTR/36-261
Q7VI70_HELHP/42-261
H3CU98_TETNG/196-571
C3FG72_BACTB/44-261
G7APJ7_VIBCL/38-251
B4NFR5_DROWI/396-764
F5Q6H2_SHIFL/43-262
E7YNL4_SALMO/28-255
E5QX06_STAAH/35-253
G7FIV6_9GAMM/37-258
E2VEE3_MYCTU/94-314
F9V8I4_LACGT/36-268
B8FAA2_DESAA/60-278
F6E7V3_SINMK/28-247
B3M0A6_DROAN/397-756
Q3JSK7_BURP1/36-255
G5ISF4_9ENTE/48-271
E8HL44_ECOLX/37-256
A9Z684_YERPE/70-297
H2N1C3_ORYLA/406-779
E1PK49_CLOB3/47-286
E3YIX4_LISMN/1-36
H2ADK2_BACAM/38-263
D7HMQ5_VIBCL/24-261
E5CLM6_STAHO/42-265
B3PH28_CELJU/52-268
E0GMJ2_ENTFL/276-496
D0JL50_YERPD/43-262
D2WXN1_BRAPL/43-265
G6YRU7_9ALTE/38-256
A6EZE3_9ALTE/35-223
Q32KE2_DROME/381-807
B0GDI8_YERPE/28-255
H2X647_CAEJA/24-183
E8JYC3_9STRE/35-259
H7JK12_STRPN/14-248
C0WQW0_LACBU/38-264
G4E688_9GAMM/49-266
A7GZ26_CAMC5/50-269
A1F5G2_VIBCL/29-255
Q9RP92_STRPN/41-267
Q3K528_PSEPF/134-187
Q7NQR3_CHRVO/19-193
G6XPC7_RHIRD/35-259
H5DFY7_ECOLX/27-245
H7LDQ6_STRPN/28-247
A9K7W7_BURML/39-257
H2IKZ8_9VIBR/41-248
D5BQ54_PUNMI/42-263
F3JGC7_PSESX/51-269
C2CRZ7_CORST/100-325
Q7N6G3_PHOLL/25-244
C9YCE7_9BURK/60-286
Q7NUE1_CHRVO/60-268
G5IQ22_9ENTE/36-262
G6UM81_STRPN/28-262
C6JAC8_9FIRM/282-496
A6V169_PSEA7/305-512
B1YX49_BURA4/38-268
F9I979_ACIBA/39-268
A0LCK3_MAGSM/52-250
F0LB96_AGRSH/37-268
D5C7Q4_ENTCC/45-268
G3YKL1_9RALS/35-251
E1M8Q8_9STRE/26-91
F4DGX7_AERVB/21-242
C3K6C2_PSEFS/26-247
H5IFQ8_ECOLX/42-272
H7ICR0_STRPN/269-488
C9A007_ENTGA/41-264
D0TTH6_9BACE/45-270
H3SS77_PSEAE/28-248
MLTF_YERPB/45-267
E2KWH7_ECO57/43-262
A8T3X2_9VIBR/82-289
H1WQA2_LEUCI/41-259
F8YDI1_ECOLX/27-245
Q3DG62_STRAG/69-295
G0VTR9_PAEPO/59-281
F0GMR9_9LACO/41-261
G1S5P4_NOMLE/563-910
C2R3H2_BACCE/51-272
B3H942_ECOLX/304-521
Q81HY6_BACCR/51-272
B2U757_RALPJ/44-272
F5JGW1_9RHIZ/64-294
G5ML38_SALET/28-255
Q299E3_DROPS/423-791
H7NIE4_STRPN/1-165
C6CEC8_DICZE/27-254
G3YJ47_9RALS/58-279
A3UK07_9RHOB/44-265
F3UST3_STRSA/34-254
H1Q9G5_9ACTO/97-330
C9CYM5_9RHOB/27-352
G1YM70_ECOLX/42-272
F5R8S6_9RHOO/34-257
G2ZQ44_9RALS/38-268
H3TK30_PSEAE/28-248
D8MX06_ERWBE/36-258
A1TUX4_ACIAC/40-271
H1WV46_LEUCI/51-276
H5BCR0_ECOLX/234-451
B9C290_9BURK/47-277
E5TCB8_STAAU/35-253
E5U1U2_ALCXX/61-239
F0CRG4_SALMO/23-243
G0D308_ECOLX/23-243
A4EJK4_9RHOB/114-352
Q21TE3_RHOFD/40-251
G6VFL4_STRPN/42-265
Q6D8Z3_ERWCT/27-253
B3PYM2_RHIE6/36-255
I1Q075_ORYGL/267-594
D0X6R5_VIBHA/274-487
G5X5G2_ECOLX/23-243
C1CJ91_STRZP/32-256
D7ZYB5_ECOLX/67-297
B7QAN0_IXOSC/48-133
A8FWD5_SHESH/36-260
C9V5L3_BRUNE/27-250
G9SMQ4_CITFR/45-268
E2Y3L7_ENTFL/276-496
D3EXQ2_STAA4/1-220
F7Q9U8_9GAMM/40-367
A2Q121_ONCNE/5-165
G8MBU7_9BURK/29-256
A6D7S3_9VIBR/1-225
A3LIZ3_PSEAI/29-250
Q4ES20_LISMN/37-262
A5UD25_HAEIE/36-253
E1HXT6_ECOLX/40-260
E1VYD4_ARTAR/47-261
B5N2C4_SALET/28-255
B2PCV5_ECO57/42-272
A4JB08_BURVG/39-258
D8IDR6_BRAP9/28-244
Q1R1C4_CHRSD/38-258
F0TEY3_LACA3/56-276
H0G0T6_RHIML/38-264
H4WTS0_ECOLX/45-268
H0DD36_STAAU/43-264
H3L0X6_BIFBR/42-268
G5X934_ECOLX/62-281
C4U9S4_YERAL/28-255
Q4S8V1_TETNG/440-815
F3SH63_STRSA/34-254
D0SM27_ACIJU/54-221
B8CSA1_SHEPW/38-240
F9CJV7_ECOLX/43-262
H4JCX4_ECOLX/37-256
H4RYV4_ECOLX/1-208
H5AAZ2_ECOLX/27-245
A3Y4W3_9GAMM/41-261
B9QTU8_9RHOB/29-250
I0Z2M4_9CHLO/11-339
E8A4M5_SALMO/42-272
C5CLF8_VARPS/37-271
H4NJN8_ECOLX/23-243
A7K5P2_VIBSE/46-281
E7ZK40_SALMO/28-255
A6LW21_CLOB8/40-261
H2MJ34_ORYLA/471-816
C7NA74_LEPBD/37-262
H3PBM6_BRUAO/39-266
F2B6T7_STRPN/41-267
C3M189_VIBC3/22-155
Q2SAC9_HAHCH/31-243
Q7MCU5_VIBVY/22-242
F3DUU2_9PSED/62-293
D4B6K0_9ENTR/45-268
B2D773_VIBCL/29-255
F3V7Z2_SHIDY/2-209
MLTF_SHESH/37-258
F9NIU5_STREQ/272-491
Q1JC78_STRPB/51-277
D8TQU2_VOLCA/1-326
F2MV05_PSEU6/43-266
B8I2J1_CLOCE/263-486
A3P0X3_BURP0/31-258
E6RPQ2_PSEU9/299-521
H4P0R2_ECOLX/42-272
I0YCJ8_9BURK/39-256
C8PLP4_9PROT/30-248
A3PLA4_RHOS1/24-236
D3QNM7_ECOCB/27-245
C1ARE0_RHOOB/104-325
B5BCJ2_SALPK/28-255
G2CH88_ECOLX/27-245
H2XCT3_CAEJA/388-618
F9R388_ECOLX/1-220
G5TEZ9_ECOLX/23-243
H2VY35_CAEJA/39-369
Q828W6_STRAW/76-302
F7SP06_9GAMM/26-253
G6MQE0_STRPN/28-262
B8IH51_METNO/56-251
E3I5V6_RHOVT/64-290
F3H863_PSESX/42-277
H4VDU2_ECOLX/23-243
F0RV44_SPHGB/43-264
F4DFD8_AERVB/24-248
H4ZA95_ECOLX/27-245
G5PCC8_SALET/45-268
H5EGN6_ECOLX/1-220
H4PKP7_ECOLX/43-123
G2MEW1_HELPX/44-263
A3Y5E8_9GAMM/25-247
H7P1X2_STRPN/1-165
D9Y2Y0_9BURK/36-255
F7NWM0_9GAMM/21-238
H6RVQ7_BLASD/56-269
C2GW48_BIFLN/65-281
E6I536_ENTFL/45-264
Q07LW0_RHOP5/57-294
H4TZF2_ECOLX/27-245
C1D443_DEIDV/36-250
E8L4I1_9RHIZ/64-290
Q313A1_DESDG/52-275
G5IC36_9CLOT/83-314
B4QS05_DROSI/434-791
H4JZS1_ECOLX/42-272
D2Y9M7_VIBMI/23-243
G6SVS6_STRPN/1-165
Q7NXW9_CHRVO/27-244
F2QFA5_STROU/28-262
Q57N47_SALCH/29-248
F8FYJ3_PSEPU/43-266
I0YAX3_9BURK/35-254
A4JLP6_BURVG/28-255
Q88CM3_PSEPK/98-154
Q8K814_STRP3/40-262
G6NFI5_STRPN/28-262
C4UYR7_YERRO/51-281
F8FRW3_PSEPU/44-277
A6ATK4_VIBHA/251-458
H4LWC4_ECOLX/28-255
D7H334_BRUAO/61-286
C7CQB7_ENTFL/276-496
B7KSQ3_METC4/40-282
E6YMD3_9RHIZ/36-264
F7ILH5_CALJA/439-790
F5RTM5_9ENTR/23-243
E7S2U4_STRAG/37-262
I0CTZ5_LISMN/45-267
E9G8Z5_DAPPU/2-330
F9L4I1_STACP/39-257
H7HT72_STRPN/28-262
C4TR02_YERKR/289-466
Q847W1_VIBPA/270-482
E1XIL5_STRZN/28-247
A8DVX9_NEMVE/29-241
B6A2R8_RHILW/39-265
C7G3M2_PANTR/448-798
F2NX54_TRES6/28-249
B4P2Z5_DROYA/423-795
F5R0X2_SHIFL/28-255
F5S9C7_9NEIS/50-271
G4PHN4_BRUML/39-101
B8DIR5_DESVM/52-273
I0C5K7_STAA5/43-264
F3LIN0_9GAMM/37-262
C4ZVQ7_ECOBW/304-521
E8MH50_BIFL2/75-300
B0NWW4_9CLOT/88-310
Q4EI69_LISMN/39-265
Q8UUK3_OREMO/409-807
F2QD56_STROU/269-488
E6GUZ6_ENTFL/33-253
B6R6N8_9RHOB/23-242
C2IVM3_VIBCL/22-233
C5A2U1_THEGJ/37-257
F3I258_PSESF/48-284
D2YQE3_VIBMI/47-258
A0KU51_SHESA/29-246
E4QE75_CALH1/41-262
F0JI09_DESDE/26-244
A3W8T3_9RHOB/34-256
Q65RW9_MANSM/50-270
D1NXU0_9ENTR/50-280
C6JQ29_FUSVA/86-225
F6AAC2_PSEF1/32-246
E6RS73_CAMJS/41-261
Q2WA84_MAGSA/79-309
Q97MT0_CLOAB/28-250
G1PSP9_MYOLU/313-661
H9UVF8_ECOLX/1-224
C3XM34_9HELI/51-270
G6SNR5_STRPN/40-266
B6A284_RHILW/37-255
B1T2P1_9BURK/39-257
A5XNE8_BURML/91-318
I0NSS1_STRPN/26-246
G5Q067_SALMO/27-245
A3LCW2_PSEAI/65-266
A9MAX4_BRUC2/36-261
E7GP33_CLOSY/67-281
H7FZA9_9LACO/54-280
B3YG96_SALET/45-268
H0Q5D7_9RHOO/53-273
F9H1Q2_HAEHA/45-266
I0VHG7_SHIFL/37-256
F6ABF4_PSEF1/38-262
G8Q1I4_PSEFL/27-248
B5QYK8_SALEP/23-243
E1SIA2_PANVC/23-243
D7Y404_ECOLX/28-255
F4DFX6_AERVB/37-258
Q7VXZ7_BORPE/31-248
G9RA47_9ENTR/63-294
F6BY15_SINMB/49-276
D9SYZ3_MICAI/47-261
H0FAI4_9BURK/36-258
E8JJ07_9ACTO/71-299
F4DPI7_PSEMN/32-250
H5PVG4_ECOLX/42-272
F4TWJ8_ECOLX/45-268
A8GBI2_SERP5/26-253
D2BXB1_DICD5/64-296
B9GGF2_POPTR/396-724
B9BYJ5_9BURK/27-254
D2NKQ1_ECOS5/28-255
F9B8V6_VIBCL/44-278
F1YAQ9_ECO57/28-255
G5W8N6_ECOLX/59-278
G7N207_MACMU/201-569
A0QNV4_MYCS2/46-275
A0Y6M4_9GAMM/24-243
G0UEA0_9LACT/32-251
H8DP82_9ENTR/28-255
D6YL45_CHLTG/42-257
G1V791_9DELT/274-481
A5AIT1_VITVI/419-764
E8G5K6_SALMO/45-268
E4QZR4_BIFLM/52-277
H0L3U6_SALMO/27-245
A3P0Y5_BURP0/41-261
Q8D4A3_VIBVU/34-248
D0FTZ2_ERWPE/27-245
G6UND4_STRPN/32-256
H7GXP8_STRPN/14-248
D5QMT1_METTR/34-264
H6PAK5_STRIC/39-264
A3J8Q0_9ALTE/40-267
G6R873_STRPN/1-165
B1IYF3_ECOLC/42-272
A0B0I6_BURCH/70-300
Q2C6K2_9GAMM/51-286
Q1MAK1_RHIL3/34-260
I0P5W1_MYCAB/60-291
B6I0W8_ECOSE/62-281
D1DSU6_NEIGO/40-260
F2IU59_VIBCL/23-243
Q99ZA4_STRP1/271-490
F8LV53_STRTR/41-266
G2IZA0_PSEUL/35-268
G9SDE1_CITFR/37-258
Q1YHS3_MOBAS/32-249
E8MEA9_BIFL2/65-281
E8APX4_SALMO/42-272
G6YF78_9RHIZ/23-250
Q930D8_RHIME/30-262
H7Q0G2_STRPN/41-267
G0H1G6_METMI/1-192
E9W8K6_ECOLX/27-245
Q03R66_LACBA/44-267
Q2BH28_9GAMM/31-259
F0MT11_NEIMM/51-270
C6CVM1_PAESJ/61-280
A3IU51_9CHRO/37-268
C9X7G9_SALTD/43-262
D2TR62_CITRI/23-243
H1I049_9BACI/36-256
E7H0R2_9BURK/36-253
A9L5R6_SHEB9/35-263
B8HUN7_CYAP4/61-281
E9S382_TREDN/48-264
F4DFX9_AERVB/21-260
E5XNA8_9ACTO/22-238
G4C1N1_SALIN/28-255
C0Z6U1_BREBN/46-266
I0QCX9_STROR/42-268
D4HXB9_ERWAC/35-253
E5UBW6_ALCXX/31-248
F9P6I1_STRCV/26-216
H7I513_STRPN/40-266
G2S554_ENTAL/63-294
I1E1N9_9GAMM/33-253
F3EYN5_9PSED/40-273
C8UEC4_ECO1A/1-222
H4RBF7_ECOLX/42-272
Q7M8C9_WOLSU/277-497
F3Q201_9ENTR/25-252
Q5ISN1_MACFA/174-524
F5SYW2_9GAMM/323-569
G6QPP9_STRPN/26-246
E3F2V7_KETVY/26-237
C3WW32_9FUSO/21-235
E8RH82_DESPD/25-244
C4UJT7_YERRU/38-268
E6NLH2_HELPL/44-263
E4U8S0_OCEP5/33-253
E9T9L6_ECOLX/28-255
I0DX37_PROST/37-267
H7MAF8_STRPN/28-262
I0T2D6_STRMT/38-257
E1WCJ4_SALTS/28-255
B3IM46_ECOLX/59-278
B5K3Q7_9RHOB/32-156
G9WHH3_9LACT/51-276
E2ZZ74_PSEAI/32-240
B0GIC5_YERPE/284-505
F3BH94_PSEHA/20-229
H4GJP4_9LACO/20-243
C8KFG2_LISMN/39-265
H7LQG8_STRPN/28-247
D3P450_AZOS1/39-256
A8GEH3_SERP5/59-291
A7RRN5_NEMVE/115-347
I0FCJ9_9SPIO/24-229
H8K282_VIBCL/46-267
H3MIM6_KLEOX/36-261
E8G547_SALMO/42-272
C5W029_STRSE/43-269
D8J1Q7_HERSS/35-258
H8AI74_CAMJU/40-259
E9UK74_ECOLX/23-243
E0G4P7_ENTFL/276-496
E2SVQ3_9RALS/42-272
A4BA53_9GAMM/26-240
Q0S8I8_RHOSR/48-267
G8QGG6_AZOSU/39-269
H5Q0X6_ECOLX/28-255
H8B3E9_CAMJU/40-259
H8N362_RICPO/25-241
G2G2Z8_9CLOT/39-260
A5M2G3_STRPN/32-256
H5CPB6_ECOLX/234-451
Q21IE4_SACD2/27-227
G6R9R9_STRPN/26-246
Q9ZNM2_SALTM/43-262
H7UG62_CAMCO/39-256
A3UY80_VIBSP/27-251
A8I8M9_AZOC5/38-257
A6V0F1_PSEA7/32-240
G5SFB4_SALET/45-268
C0WRM9_LACBU/48-267
A4W8N0_ENT38/23-243
C6SQ71_STRMN/1-33
F3K0B4_PSESZ/44-263
F4MXY0_YEREN/23-149
C9AVT0_ENTCA/50-273
B3Q2K0_RHIE6/26-272
H0H995_RHIRD/22-250
E3Y1N6_SHIFL/42-272
E6WB05_PANSA/27-245
F9DP02_9BACL/44-264
F4DF86_AERVB/23-242
E2Z691_ENTFL/52-288
G6B5N7_CLODI/38-255
D0IYU1_COMT2/56-268
E9IGQ9_SOLIN/17-413
H1DW53_ECOLX/23-243
G6M2L3_STRPN/41-267
E4R8X8_PSEPB/31-256
H0Z5G4_TAEGU/198-566
Q5N5F2_SYNP6/47-260
A3TGZ1_9MICO/50-272
Q6MHH1_BDEBA/29-256
Q886U0_PSESM/53-240
G9VR80_SALMO/42-272
G2DFW8_9GAMM/53-289
A9ZK09_COXBE/43-268
D0KHC1_PECWW/27-245
F0HXF2_LACDL/42-265
C4X5X4_KLEPN/27-245
E1ZB98_CHLVA/23-373
F2KHA6_PSEBN/124-283
E8FPC2_SALMO/31-253
F9TLR7_9VIBR/45-142
B5ET60_VIBFM/46-279
C9YFY0_9BURK/1-211
H0BJ25_9ACTO/91-329
H7EMC8_9SPIO/278-489
Q3IVT6_RHOS4/35-250
A6WYR9_OCHA4/36-257
G4BGP3_HAEAP/38-255
Q9KKR3_VIBCH/46-267
Q04K79_STRP2/269-488
E8D278_SALMO/45-268
E8NVB8_SALET/46-266
C5N9T8_BURML/64-294
Q8Y0S0_RALSO/43-273
H0ICT6_9MYCO/31-278
F0I6R8_STRSA/280-499
D7I6D5_PSESS/26-251
Q47XG8_COLP3/32-255
Q48VB2_STRPM/34-268
A1S5X5_SHEAM/38-256
Q9HUA7_PSEAE/36-258
Q8NNQ6_CORGL/41-127
F5S9W5_9NEIS/68-292
D1RTH9_SEROD/29-255
A4BKK5_9GAMM/38-252
H1K1P8_9MYCO/364-587
B5E1R3_STRP4/28-262
D8CFF9_ECOLX/28-255
G7M6U3_9CLOT/53-274
H8BD35_CAMJU/34-251
F0CNX8_SALMO/23-243
E5Z5Z2_CAMJU/41-261
E7SVH9_SHIBO/37-256
C1ERM7_BACC3/36-257
D3HMU1_LEGLN/24-241
E8KWX1_STRVE/41-266
G1ZLQ6_ECOLX/2-209
H2CI04_9LEPT/42-277
Q823Z1_CHLCV/34-255
C7MES0_BRAFD/45-266
E9V7R6_ECOLX/43-262
F5KUX8_PSEAI/29-250
F7RK18_9GAMM/40-258
Q3A763_PELCD/78-315
H1EK70_ECOLX/23-243
H7N232_STRPN/269-488
A1K540_AZOSB/33-254
E2SLG2_9FIRM/38-259
F3BHF3_PSEHA/1-147
Q6MLH0_BDEBA/29-246
Q2SCQ0_HAHCH/27-250
B9TLZ3_RICCO/57-275
G7ZIH1_AZOL4/40-258
E8BL12_SALMO/31-253
F4D8P3_AERVB/89-236
G2ZKH3_9RALS/44-266
D0IZ73_COMT2/43-269
I0PDH5_MYCAB/50-297
B6ER52_ALISL/297-519
E8J476_ECO57/59-278
Q12DQ2_POLSJ/36-260
G2H6Q1_9DELT/40-260
G2HWX9_9PROT/33-255
G4LKN5_PSEAI/56-265
F7YIF8_VIBA7/29-248
C9R167_ECOD1/42-272
B9R8R0_RICCO/470-811
E2JSS6_ECO57/27-245
A4VHI8_PSEU5/2-214
D1YM96_9FIRM/1-81
F0GHR0_9BURK/37-75
A1SS11_PSYIN/40-265
B8FAP6_DESAA/69-288
Q98MK0_RHILO/28-254
E4MHX9_9FIRM/36-255
F4FGL2_VERMA/64-290
H7LM03_STRPN/32-256
C4B1R9_BURML/25-252
H0HW01_9RHIZ/28-253
H1P1S5_9BACT/46-264
E8JP26_STREI/60-283
D0HYU6_VIBCL/27-253
A5EX23_DICNV/20-245
F7S7Y0_9PROT/39-253
G7ECG9_9GAMM/44-247
H5G884_ECOLX/42-272
F4GDD8_ALIDK/79-301
Q12S73_SHEDO/40-247
F4AET0_LACJH/39-262
C3LWV1_VIBCM/46-267
F9QUS9_ECOLX/43-262
G6N2W7_STRPN/28-247
A8GXS4_RICB8/48-251
G5NCR1_SALET/31-253
C0M7K2_STRE4/40-266
G9RJV5_9ENTR/29-252
E8U073_ALIDB/40-261
A0JZP2_ARTS2/51-264
A8EBN5_BURPE/32-259
Q3EXL1_BACTI/38-254
F9T7N5_9VIBR/33-257
A3Y1T2_9VIBR/275-495
D2P907_LISM2/37-262
G4SV62_META2/26-269
B9QXY5_9RHOB/20-237
D1F3P6_BRUML/27-250
A6F8Q1_9GAMM/34-254
Q9I3B7_PSEAE/65-266
F2MLP1_LACCD/41-265
F2HSC9_BRUMM/1-129
B3WP44_ECOLX/234-451
E7Y7Z2_SALMO/28-255
A8LI61_DINSH/57-294
A3IFN3_9BACI/45-280
C8U6N3_ECO10/28-255
C9KQF8_9FIRM/44-271
A5XRP8_BURML/31-258
F2CNE2_STRSA/28-262
A8IHI3_AZOC5/42-259
A0QQK4_MYCS2/88-308
Q0SEN5_RHOSR/92-312
B1SGA2_9STRE/290-509
G7FBE5_9GAMM/3-174
F5ND15_SHIFL/42-272
F1WFW7_MORCA/36-257
H7WZJ6_CAMJU/21-242
D4LQR4_9FIRM/37-259
E6KM18_STRSA/52-269
Q7Q260_ANOGA/277-668
G7SDD8_STRSU/46-272
H3PIS8_BRUAO/30-255
F3LI55_9GAMM/37-258
G7K917_MEDTR/477-795
H7VLA7_CAMCO/40-259
Q62FQ1_BURMA/40-267
D2RIZ0_ACIFV/40-260
F5X4Q9_STRPX/28-266
D0R336_LACJF/42-262
H5UJ27_9ACTO/100-317
E3HMX0_ACHXA/40-267
A4SK98_AERS4/27-255
A1UX45_BURMS/38-268
H1XJN5_9XANT/34-256
B0KI32_PSEPG/27-247
A6NPW8_9FIRM/59-282
D3UYG6_XENBS/39-260
B1ZKW9_METPB/41-283
H5VQ37_SALSE/28-255
H7LDR7_STRPN/32-256
Q6G6Q7_STAAS/35-253
F0E9R2_9PSED/45-264
A8FTM9_SHESH/2-207
H3RAU6_ERWST/49-264
E5FIA3_SPOLI/295-654
Q9HWI6_PSEAE/35-256
D9P7S0_ACTPL/45-266
G6VQ28_STRPN/40-264
E8HXZ7_ECOLX/45-268
H5AXQ1_ECOLX/234-451
G0MSM1_CAEBE/84-345
D6LBY0_9FUSO/28-243
E6D198_PROAA/87-311
H3LWI5_KLEOX/6-223
G6PU42_STRPN/41-267
F8LRQ7_STRE8/36-269
H7LDC4_STRPN/16-250
G0BSY2_9ENTR/28-255
H7LE00_STRPN/1-165
C5XSC3_SORBI/485-760
H8F5H6_STRPY/28-286
Q887N6_PSESM/38-264
H4DLQ0_STAAU/35-253
G1XXQ3_9PROT/38-268
Q1Q9E8_PSYCK/52-272
E3MD27_CAERE/463-837
G6SJV0_STRPN/28-247
E8LSR6_9VIBR/39-263
Q7NXG3_CHRVO/108-251
D4ME04_9ENTE/45-264
F5U8E6_STREQ/39-247
F9MAL6_9STRE/281-500
Q9ZBL7_MYCLE/91-311
H3MRD0_KLEOX/32-250
H4LHW2_ECOLX/37-256
B5QRI2_LACRH/37-255
A0JVB8_ARTS2/69-233
E1TM13_LACPS/48-274
B4SIR3_STRM5/26-211
H8XEV3_BACAM/34-255
G7HKY2_9BURK/25-252
B0UNL7_METS4/51-268
E0FBY2_ACTPL/45-266
B4RNI2_NEIG2/39-261
C4VKW0_9LACO/39-258
H6SIT9_RHOPH/31-252
D9NPT4_STRPN/40-264
B8DKH6_DESVM/38-257
B9F3N1_ORYSJ/481-806
E0SUG4_STRZA/40-264
H3MSI7_KLEOX/36-253
E1M8I8_9STRE/28-262
B9WT37_STRSU/28-248
H0QB14_ECOLI/59-278
H0N5U3_SALET/28-255
C4GJP2_9NEIS/55-277
Q3D6M6_STRAG/14-233
D2Q9G0_BIFDB/1-201
G0DRD0_9GAMM/22-240
A6M2Q8_CLOB8/52-271
E8PAG3_ACIB1/1-79
C6SQ70_STRMN/41-227
H7HF16_STRPN/40-264
C9ANR8_ENTFC/43-264
A5L8P8_9GAMM/25-244
C7RMY3_ACCPU/42-263
E5UUB0_9BACE/45-272
H7M2Z1_STRPN/40-264
D4GMM8_PANAM/50-265
B3HVN0_ECOLX/43-262
A3LEW7_PSEAI/31-258
B5CD09_SALET/42-272
G5EEH3_CAEEL/516-856
E8Y4B9_ECOKO/43-262
A9R7T9_YERPG/70-297
B6A258_RHILW/39-265
E5XVW4_9BIFI/25-244
Q7MG38_VIBVY/125-265
E1BK87_BOVIN/572-910
G5MVW2_SALET/23-243
B6ESF0_ALISL/298-512
H5AAH5_ECOLX/23-243
E3E7M8_PAEPS/38-256
Q74J03_LACJO/52-272
A4SRK6_AERS4/23-231
D8A733_ECOLX/50-269
F8FTU0_PSEPU/24-244
H5NCN2_ECOLX/28-255
D6I7Z7_ECOLX/23-243
C2SW97_BACCE/51-272
A9IRT8_BORPD/36-255
A8S7G3_9FIRM/1-214
E8CF99_SALMO/45-268
G5WVV6_ECOLX/59-278
H7PI74_STRPN/40-266
B9WX67_STRSU/44-261
G5HGC0_9CLOT/295-506
F4UA59_ECOLX/43-262
H8LKJ3_STRPN/42-265
I1DQI9_9PROT/47-266
F8APX8_BIFLN/37-262
C0C6G3_9CLOT/43-257
Q5YYK6_NOCFA/68-291
F0P6Q1_STAPE/44-263
F2AAG7_RHIET/39-265
A5ZH19_9BACE/52-275
Q2B143_9BACI/41-258
F6H9G5_VITVI/447-781
C4RDE5_9ACTO/90-313
E4J769_ENTFC/39-265
E8BSC9_SALMO/27-245
G6SV42_STRPN/28-262
F3BE32_PSEHA/31-244
B5IYR6_9RHOB/36-261
H2VA34_TAKRU/455-798
H4LPW3_ECOLX/23-243
G7UEV5_PANAN/46-268
H7F4N1_9LIST/44-265
I0ZSG9_ECOLX/45-264
A1B0Y7_PARDP/38-266
G7FS25_9GAMM/37-258
I1DD39_9VIBR/26-244
G7B7U2_VIBCL/38-251
H7IER4_STRPN/1-165
H5NLC8_ECOLX/42-272
C9P8Y3_VIBME/29-248
F5K808_PSEAI/39-270
B2PIK7_ECO57/28-255
A3XAN3_9RHOB/42-257
H7PZT2_STRPN/26-246
A6A464_VIBCL/226-438
D9S5U2_FIBSS/177-412
B9X899_9SPIO/32-230
B0GET2_YERPE/23-243
D6GM17_9ENTR/68-312
C7QXM4_CYAP0/61-281
D8AIJ9_ECOLX/37-256
H0M4R0_SALMO/45-268
Q9RB03_ERWCR/2-53
G6YX39_9ALTE/256-475
F2B679_STRPN/269-488
E6GEJ4_ENTFL/45-264
E7P1W7_PSESG/39-270
E7PSX7_PSESG/39-270
G7SCD6_STRSU/43-269
G7IK73_MEDTR/477-825
C1ATU4_RHOOB/58-285
E8BAX3_SALMO/43-262
F7Y401_MESOW/41-259
A7LTW0_BACOV/28-253
G4DS85_9GAMM/345-569
H1FMQ2_ECOLX/42-272
G7LPL0_9ENTR/42-260
H1YQ31_9GAMM/31-250
G0BTQ1_9ENTR/26-252
H5CJ09_ECOLX/23-243
F4X2H9_ACREC/409-760
F0M881_ARTPP/75-292
H0ANW1_STAAU/35-253
G4RDK2_PELHB/110-233
F7T1A3_ALCXX/36-258
F3TKW7_STAAU/35-253
C3HV11_BACTU/38-254
D4M337_9FIRM/98-280
B2DS22_STRPN/32-256
D2PZD7_KRIFD/70-294
G8Q834_PSEFL/48-281
I0BR22_9BACL/35-255
E7SP95_SHIDY/59-278
D4KKR9_9FIRM/61-279
Q6HNH3_BACHK/51-272
B8KM73_9GAMM/73-286
F3QDV6_9ENTR/61-278
A0QLT9_MYCA1/100-320
E9Z2F8_ESCFE/37-257
D5YC89_MYCTU/94-314
H9KKU3_APIME/94-251
Q9I0Q3_PSEAE/333-549
E9X2N1_ECOLX/43-262
G1MX48_MELGA/217-561
D8BQE1_ECOLX/304-521
H8NS39_RAHAQ/43-262
Q983V9_RHILO/35-255
E8MD62_9VIBR/44-230
B5V1C5_BACCE/38-254
H4QDB0_ECOLX/42-272
H1RX23_COMTE/35-264
Q58CK5_DROME/421-789
C4I614_BURPE/39-269
G2HWY7_9PROT/583-801
A8FUK7_SHESH/31-246
G9U371_SALMO/27-245
E8GV04_SALMO/28-255
A4NA87_HAEIF/22-239
C2IT23_VIBCL/27-247
C4IFJ7_CLOBU/57-279
D8KMA5_CORPF/60-283
C2C7V4_VIBCL/46-267
G7B2C3_VIBCL/27-247
E3GCM4_ENTCS/37-259
G0HAH1_CORVD/76-299
A3JJX5_9ALTE/63-271
G6QAL4_STRPN/1-165
E0NM60_9FIRM/63-295
H8CUJ1_CAMJU/21-242
Q03F31_PEDPA/45-268
D4FDD0_9LACO/49-270
B3WBN5_LACCB/34-253
A0KGB4_AERHH/38-258
C3WFD6_FUSMR/26-245
Q15YC3_PSEA6/62-283
MLTF_ECO57/45-268
C0XTQ0_9CORY/37-125
F8DLW9_LACRS/49-276
F6FZV7_RALS8/46-278
G5UDL9_ECOLX/37-256
E1PIU4_ECOAB/28-255
H3PZS3_BRUAO/36-253
G0C1F1_9ENTR/59-286
H3T1N3_PSEAE/65-266
C9P4J0_VIBME/37-259
C9PMW1_9PAST/46-263
E9VJV8_ECOLX/23-243
F6CSR0_MARPP/36-255
Q04CJ8_LACDB/34-272
Q0T2C7_SHIF8/304-521
D1ELB7_9RHIZ/27-250
H1YYF8_9EURY/46-267
A6X7H6_OCHA4/32-256
E0F6J0_ACTPL/67-287
C0YDR8_BURPE/28-245
A7FTT6_CLOB1/46-266
C9VPF8_BRUAO/36-253
D0HRM8_VIBCL/44-278
B5Y9T9_COPPD/26-241
G0DJX3_9GAMM/108-312
B1HV42_LYSSC/32-252
F9RZ71_9VIBR/219-438
B6EHS9_ALISL/39-262
C7US25_ENTFL/42-268
Q1I3Z0_PSEE4/26-245
D7IAU9_9BACE/51-272
A0B0J0_BURCH/63-293
B0KL53_PSEPG/25-245
F3LAS0_STRPO/28-248
C6RI47_9PROT/31-248
Q482D7_COLP3/39-247
A0LCM3_MAGSM/44-263
Q9I0Q3_PSEAE/87-296
G7L9C9_MEDTR/359-691
H5WJL1_9BURK/48-266
C4S6M9_YERBE/297-517
C3GE13_BACTU/51-272
G6U9J3_STRPN/40-264
A1VGM3_DESVV/41-267
B5FDH7_VIBFM/35-365
Q081N4_SHEFN/506-724
G4AW49_AGGAC/38-255
C8U484_ECO10/27-245
B3X0G4_SHIDY/235-452
G6Y7S2_9RHIZ/34-255
E8YF12_9BURK/44-261
F6FRQ6_ISOV2/53-270
G6M6V7_STRPN/28-247
F5S6I6_9NEIS/53-276
E6HLC2_ENTFL/52-288
H1U281_9BACT/50-265
D1RVI2_SEROD/37-255
G9UPP0_SALMO/45-268
H7YHY4_CAMJU/34-251
F9U095_MARPU/24-234
G6PJI1_STRPN/28-262
F2EA65_HORVD/65-405
D6E9H3_9ACTN/278-483
G6VJ29_STRPN/40-266
Q65NI8_BACLD/47-264
Q02ET5_PSEAB/38-269
Q31YA1_SHIBS/304-521
H0DF07_9STAP/44-268
G7A3K5_VIBCL/3-203
C9C1B0_ENTFC/43-264
Q0T2H8_SHIF8/28-255
E2X870_SHIDY/37-256
G7LUF1_9ENTR/36-257
G6VWA6_STRPN/40-266
E0GHW2_ENTFL/52-274
G2K4L7_LISMN/35-254
A6B165_VIBPA/1-221
D2BED4_STRRD/51-278
H4PFK2_ECOLX/23-243
D6YR16_PANVC/34-264
D0SBP7_ACIJO/54-222
B5WJK1_9BURK/38-258
B5GFE7_9ACTO/52-273
D0IJG4_9VIBR/23-243
F3IRN6_PSESL/21-244
E2KJQ9_ECO57/43-262
G2CNN4_ECOLX/45-268
Q7CV72_AGRT5/45-262
C4SMD7_YERFR/37-255
D6SIA6_STAAU/43-264
H3RQE0_9LACO/48-275
B0CJS4_BRUSI/49-277
D6ZM48_STRP0/41-267
G4C005_SALIN/25-245
F5IS63_ACIBA/54-274
Q9CPC4_PASMU/22-240
D9NHA9_STRPN/41-267
H1YS81_9GAMM/37-260
F4ANR6_GLAS4/26-235
H3M7K8_KLEOX/26-252
C6GWV2_STRS4/28-260
E9X5T5_ECOLX/23-243
D0W999_NEILA/50-270
F0G944_9BURK/42-268
I1B498_ECOLX/23-243
F5X1T5_STRG1/40-261
E1T402_BURSG/31-258
E8M4R2_9VIBR/25-244
H6PWB2_RICP3/25-241
G7Q690_9DELT/46-369
G0H3M8_METMI/31-247
C9TM07_9RHIZ/36-141
Q0FFN9_9RHOB/39-265
G6MWP4_STRPN/32-256
E9ULV7_ECOLX/23-243
F4V358_ECOLX/62-281
E6AIM0_ECOLX/45-268
B6R3G4_9RHOB/40-272
Q1ZUW0_PHOAS/296-488
H4K091_ECOLX/27-245
D4YI70_9LACT/67-293
G7RFD0_ECOC2/28-255
B5ZDJ2_GLUDA/23-241
H4EYA7_STAAU/43-264
G6TRM1_STRPN/40-266
F2JSB5_CELLD/38-255
A0KQE0_AERHH/20-250
A1TR16_ACIAC/19-237
MLTF_YERPY/45-267
E9FHN7_9STRE/42-265
E1JW40_DESFR/41-266
B8DU08_BIFA0/32-252
Q2SE40_HAHCH/65-284
F9PF41_9STRE/44-270
Q144E1_BURXL/44-261
E5BVN9_9FUSO/32-244
G5IQD5_9ENTE/38-265
H3YEH7_STAAU/43-264
F0FJ19_STRSA/34-254
H7IVT9_STRPN/28-247
H6P828_STRIC/28-266
F5HIQ4_PHOLL/74-287
TCYK_BACSU/38-263
A1EPH5_VIBCL/59-272
C0XWA5_BURPE/41-261
Q4ZUF9_PSEU2/39-270
Q9K8Q4_BACHD/29-246
F5LAF7_9BACI/57-289
B2JRF2_BURP8/39-269
E8B5Y2_SALMO/45-268
F2CGW6_STRSA/28-262
B2TWW9_SHIB3/304-521
F6YTS5_MACMU/1-114
G6AQ96_LACRH/37-255
D2YK52_VIBMI/23-243
F4MYT4_YEREN/1-79
B1C6W5_9FIRM/36-260
A3UCF9_9RHOB/49-273
B1KV09_CLOBM/41-262
G2CW41_ECOLX/23-243
E7SP95_SHIDY/304-521
G5UVE7_ECOLX/59-278
C2JAT8_VIBCL/46-267
C8X2I6_DESRD/24-244
D3UUV3_CHLTS/42-257
Q03F98_PEDPA/36-255
C4B0C3_BURML/39-257
B1G9C9_9BURK/36-256
C7WWG6_ENTFL/45-264
Q3YZQ1_SHISS/28-255
Q76MQ7_TAEGU/6-152
F9Q0I8_STROR/40-264
A3EJ45_VIBCL/39-263
D2NJI8_ECOS5/43-262
B5ZNC4_RHILW/36-264
G7AX04_VIBCL/23-243
E8EJ06_SALMO/25-246
H1YVZ6_9GAMM/204-421
B3X0Q9_SHIDY/28-255
A5W505_PSEP1/124-283
G5MG45_SALET/23-243
H0FZA8_RHIML/48-267
D3RAM0_KLEVT/36-255
E0GTI9_ENTFL/45-264
B4WL49_9SYNE/29-249
H4SE30_ECOLX/1-208
F9IYP4_ACIBA/54-274
C3ZCI4_BRAFL/35-394
E4SQW4_STRTN/282-501
A9MBR8_BRUC2/27-250
E8TIX3_MESCW/34-260
I0VPS6_ECOLX/27-245
H9JQ85_BOMMO/524-866
H7IYF4_STRPN/26-246
F3EBB1_PSESL/42-269
B1IZY4_ECOLC/62-281
E0PKX2_STRGY/28-249
B3AV63_ECO57/43-262
D9URQ3_9ACTO/55-282
G5EQL7_9MICC/35-257
G0E906_ENTAK/25-252
G6SQ77_STRPN/1-165
Q7NTT4_CHRVO/38-256
I0GE01_9BRAD/26-249
D9Y9J5_9DELT/42-263
A5KUZ0_9GAMM/47-265
NMDA1_DROSE/465-810
E7PYZ1_STRDY/40-265
F3X8K0_STRPN/41-267
G6F736_LACDE/1-157
G2I7P2_GLUXN/45-273
H5CZR3_ECOLX/27-245
D3P3Y0_AZOS1/37-271
H1EFD4_ECOLX/28-255
D9NCX9_STRPN/42-265
B0G1U3_9FIRM/43-261
G3PW89_GASAC/413-786
H0JZP5_9PSEU/80-300
B4ID35_DROSE/423-795
I0YES1_9BURK/57-274
F9UHC1_9GAMM/105-284
C0N9I5_9GAMM/56-279
G2NYC4_STRVO/66-288
C3K818_PSEFS/37-259
H3M0K6_KLEOX/35-254
A8EGS9_BURPE/31-258
C0PNS0_MAIZE/1-262
F5K601_PSEAI/33-235
F9J8K1_ACIBA/27-254
Q24MS8_DESHY/48-264
F7RE81_SHIFL/1-220
Q3D979_STRAG/40-266
Q7CJ67_YERPE/27-244
Q8XSJ3_RALSO/35-250
G5P5Q0_SALET/27-245
H5DM08_ECOLX/28-255
A1RB07_ARTAT/82-311
A6T9C6_KLEP7/35-253
D4JIV4_9FIRM/19-159
H3DYA8_PRIPA/4-60
F6C0U8_SINMB/45-270
D6WF23_TRICA/486-830
I1QP46_ORYGL/460-808
H2UV28_TAKRU/413-786
E3DHJ5_ERWSE/36-253
D5CFD6_ENTCC/23-243
E8DR22_SALMO/43-262
D8NK55_RALSL/36-258
H0G1J0_RHIML/76-304
G7LL64_9ENTR/23-243
E4ZC34_NEIL0/39-261
G5VAQ2_ECOLX/62-281
F5J965_9RHIZ/24-251
G5U0G1_ECOLX/28-255
F8LMF3_STRE8/28-262
D6T5I9_STAAU/43-264
D1DK08_NEIGO/39-261
F0E5U0_9PSED/24-246
G0GV75_KLEPN/300-517
E0Q8K6_9BIFI/55-279
D1YNC7_9FIRM/38-260
D6M0S2_STAAU/35-253
B9BT11_9BURK/27-254
G2U798_PSEAI/36-258
B3RAW4_CUPTR/23-251
G6U695_STRPN/269-488
H8XET9_BACAM/45-261
E2MC18_PSEUB/38-259
EVGS_ECOLI/304-521
Q8YPR2_NOSS1/37-268
G5MGY7_SALET/43-262
G6XWR0_RHIRD/64-294
E3HMQ3_ACHXA/34-258
D7C4G9_STRBB/69-290
F3LWJ0_ECOLX/27-245
E2ME54_PSEUB/312-526
A5MYF1_STRPN/40-264
G6ZVN7_VIBCL/18-246
E4SNZ1_STRTN/23-245
C9RNA3_FIBSS/172-373
E0SHX6_DICD3/70-297
E2Y277_ENTFL/52-274
A9ECL8_9RHOB/34-256
C9VG96_9RHIZ/36-260
G9PU36_9BACT/28-252
E3GQ45_EUBLK/34-257
H1PSA7_9FUSO/32-244
D4H6M2_DENA2/56-274
G7C6Y7_VIBCL/3-203
G6IVS1_LACRH/33-251
B2IRI9_STRPS/74-298
H2WT51_CAEJA/376-503
F5JJW7_9RHIZ/44-261
G0BV19_9ENTR/297-511
F0J4Q6_ACIMA/42-267
H6SRB9_RHOPH/34-262
E2ZZ59_PSEAI/59-274
D6Y824_THEBD/18-229
F3HPX4_PSEYM/28-145
H1BLG4_9FIRM/43-268
H4LEV4_ECOLX/28-255
Q8DVM1_STRMU/33-265
H8YYM9_9GAMM/52-268
G6TYB5_STRPN/28-262
E1LGQ9_STRMT/42-265
E8LET6_9FIRM/45-283
D4JBK9_9FIRM/56-272
F2F9J4_SOLSS/40-254
Q2YLW5_BRUA2/39-266
F1ZB06_9SPHN/37-95
Q12GU2_POLSJ/40-256
D8MR77_ERWBE/46-259
H4RBV3_ECOLX/27-245
E1LSJ4_STRMT/269-488
D1NNK5_CLOTM/102-287
D4R5T5_ENTFC/16-237
C6AZZ6_RHILS/36-253
D0SWT2_ACILW/55-230
B0HXB4_YERPE/43-262
H1EZY7_ECOLX/304-521
H7N593_STRPN/40-266
E0SHX7_DICD3/70-302
B2P3I7_ECO57/45-268
H5FZN8_ECOLX/234-451
B2K254_YERPB/337-558
F9Q4I8_STROR/42-265
D4E504_SEROD/23-243
B0BSC1_ACTPJ/47-267
A3VYP8_9RHOB/34-257
H5YBN7_9BRAD/43-267
B8EFA7_SHEB2/94-308
C5W7R1_ECOBD/45-268
G6LE41_STRPN/28-262
F3IDW6_PSESL/38-259
H7N232_STRPN/26-246
G5EKN7_SOLLC/485-805
G6WBZ9_STRPN/269-488
B1WTA8_CYAA5/62-201
H5P215_ECOLX/23-243
G2GER6_9ACTO/52-270
Q1BNV7_BURCA/38-268
Q99RL6_STAAN/35-253
A6X216_OCHA4/36-260
Q0VPC5_ALCBS/281-503
G6GJG5_9FIRM/42-276
F4UP77_ECOLX/28-255
A1BBN0_PARDP/34-256
B7M6N9_ECO8A/304-521
D1RL38_LEGLO/31-245
D1NUT6_9BIFI/72-297
B1JAW8_PSEPW/16-245
E6GBQ4_ENTFL/52-288
H5MXB3_ECOLX/45-268
H4R4V9_ECOLX/37-256
F9DUJ4_9BACL/59-278
A7B509_RUMGN/17-153
Q9X0J3_THEMA/103-165
H5YIZ9_9BRAD/35-259
C1CLJ9_STRZP/41-267
H4RWZ4_ECOLX/43-262
G0N5N1_CAEBE/391-763
G6UFV8_STRPN/32-256
H7YUS0_CAMJU/21-242
D4FHU3_STAEP/30-252
C5ZQX8_BURPE/28-232
C2C9P0_VIBCL/256-468
H9UEN7_FERPE/33-253
Q2BGK5_9GAMM/25-243
D0I6D7_VIBHO/78-297
H6CIF2_9BACL/39-265
B3IKY3_ECOLX/23-243
A2PB53_VIBCL/3-203
I0QHF4_STRSL/46-271
H5WBI1_RALSL/36-258
G0C900_9ENTR/38-268
E7P9I0_PSESG/38-259
Q65W33_MANSM/47-264
A8F9T5_BACP2/48-272
H9UUQ3_ECOLX/28-255
D0AWT2_BRUAO/1-183
H3CHU2_TETNG/1-59
H2X6D9_CAEJA/48-272
D4RIF6_ENTFC/39-265
I1QP40_ORYGL/461-707
B0UBN7_METS4/47-258
G5XZH6_ECOLX/304-521
I0X898_9SPIO/39-261
A3Q8P5_MYCSJ/83-300
H8NVA1_RAHAQ/36-255
H4QVM9_ECOLX/23-243
Q2SI26_HAHCH/26-249
Q1LQK0_RALME/42-263
F2IWY6_POLGS/75-300
H3M982_KLEOX/32-250
B9IAE8_POPTR/474-809
A7AED2_9PORP/44-270
F0CIH2_SALMO/23-243
H8KC64_RICMS/25-241
D3P1M4_AZOS1/28-242
E3BJK8_9VIBR/47-268
F2MCG0_LACCC/41-267
Q0HEJ8_SHESM/35-233
A3QEP8_SHELP/257-473
B9I1P7_POPTR/441-721
G6SBL1_STRPN/28-262
Q7PXM3_ANOGA/446-808
E1S9A1_HELP9/33-252
H4MEA8_ECOLX/37-256
G0HWY7_HALHT/44-267
F4TR23_ECOLX/42-272
E0T2J8_EDWTF/23-243
D2RL64_ACIFV/36-255
Q056P9_LEPBL/37-275
E8AYM7_SALMO/27-245
H4XMX4_ECOLX/28-255
H5D3Y5_ECOLX/43-262
B4ENJ0_BURCJ/28-254
G7TS54_VIBCL/38-251
E6WJX0_PANSA/29-274
G0DIW0_9GAMM/501-720
F8BIK3_OLICM/46-270
E0RLV0_PAEP6/36-264
H3RGM3_ERWST/45-267
E6KLA3_STRSA/42-268
Q6YQ80_ONYPE/1-253
Q9RLW4_KLEPN/304-521
E7Y3Y4_SALMO/27-245
F9THH8_9VIBR/28-247
F2N5P1_PSEU6/39-94
G0GN62_KLEPN/28-255
F3U0T7_STAEP/43-265
H5P6W1_ECOLX/28-255
G0BH56_9ENTR/26-253
H5AG13_ECOLX/234-451
C6B5T5_RHILS/39-265
Q13WG5_BURXL/66-292
F8FTF5_PSEPU/303-520
A4XTQ4_PSEMY/33-95
H3T4T0_PSEAE/49-277
G9ASR1_PANAN/44-261
H4TR30_ECOLX/1-208
H1D926_9FUSO/25-238
C9P7S3_VIBME/24-243
I0MUX2_SALET/28-255
H7MVK2_STRPN/269-488
F5Y9L4_TREAZ/79-254
A7GDB4_CLOBL/46-266
C2F8X7_LACPA/37-273
B9XMY0_9BACT/45-264
C3NUY7_VIBCJ/24-252
A6B6R3_VIBPA/39-263
Q98BU4_RHILO/30-248
G5FQK7_9PSED/302-518
F0CPR7_SALMO/27-245
D7ZQM7_ECOLX/37-256
B3BFL7_ECO57/42-272
F3P534_9ACTO/64-291
F0E7P2_9PSED/39-271
PEB1A_CAMJJ/40-259
C3HN77_BACTU/36-257
E7T2K1_SHIBO/28-255
D2NF27_ECOS5/42-272
F0D0P7_SALMO/23-243
E6KZ68_9PAST/48-268
P72707_SYNY3/36-267
D1ACF7_THECD/62-287
H7IIA7_STRPN/42-265
H5FTG1_ECOLX/23-243
D8JR98_HYPDA/56-282
F6ADT9_PSEF1/42-261
B2P311_ECO57/28-255
F9ANI1_VIBCL/23-243
D0I8E4_VIBHO/18-234
D8IWN4_HERSS/60-272
H8BJZ5_CAMJU/41-261
I0HF19_ACTMI/121-344
E6SZR4_SHEB6/501-720
G5BCQ0_HETGA/315-662
B1FPF5_9BURK/32-259
E8MUV9_BIFL1/65-281
G1ZZH7_ECOLX/28-255
F5KRZ6_PSEAI/39-260
B1XIQ8_SYNP2/39-259
B6BJ86_9PROT/46-271
A6UE48_SINMW/26-264
C5QA56_STAEP/43-265
F4GQ36_PUSST/49-262
A4NWJ6_HAEIF/36-253
E6FK26_ENTFL/52-274
G4LB66_PSEAI/65-266
E6F3X9_ENTFL/42-268
H1DW56_ECOLX/23-243
B1V4D4_CLOPF/37-243
B9JQK8_AGRRK/37-269
C1DRJ7_AZOVD/30-260
C0FUN6_9FIRM/274-488
B4SSH9_STRM5/288-505
H1ARJ3_9FIRM/275-484
D1VU37_9FIRM/64-284
B0Q1I6_BACAN/44-261
G1YC17_ECOLX/2-209
D4BNZ2_BIFBR/51-266
D3E8C4_GEOS4/38-258
E8UNL1_STREJ/279-498
F2C827_STRSA/51-277
G7GEJ7_9GAMM/54-221
F8HWW1_LEUS2/41-277
D1EX90_BRUML/49-277
E7GWK8_STRAP/273-492
D6HZ56_ECOLX/28-255
A3LI54_PSEAI/42-261
F2LKN5_BURGS/46-263
B4NFR8_DROWI/423-791
F1ZAW7_9SPHN/36-283
E6W9W7_PANSA/29-256
Q470U6_CUPPJ/118-343
F9AHB9_VIBCL/38-251
C5CTN0_VARPS/45-275
G6PZR6_STRPN/269-488
H5EK07_ECOLX/1-130
G2HZC6_9PROT/334-548
D4PPP2_LISMN/39-265
C2WIG3_BACCE/44-261
H1K2T8_9MYCO/4-227
H4WRX2_ECOLX/43-262
H7LCI4_STRPN/40-266
Q2SQ53_HAHCH/103-321
I1DZ12_9GAMM/499-718
F9HCU4_STRMT/42-268
E3HWY8_ACHXA/40-257
Q8CWT1_STRR6/38-257
E0Q1F4_9STRE/42-268
C9NQH6_9VIBR/24-259
Q7MFJ1_VIBVY/69-276
F0JX38_ESCFE/23-243
B8I6S5_CLOCE/40-262
G6J264_STRPN/28-262
H0M6D3_SALMO/31-253
D8EN08_ECOLX/37-256
C6YM37_VIBCL/25-244
Q7WF32_BORBR/35-259
E8DH31_SALMO/45-268
F4BIN8_FRACN/9-231
C1CAG9_STRP7/40-266
G6SKY3_STRPN/41-267
Q2C218_9GAMM/28-247
D2ERB8_9STRE/41-267
H4NUC1_ECOLX/37-256
C9XR49_CLODC/43-267
D1B0A5_SULD5/292-509
C9Y7B5_9BURK/46-275
G7BH81_VIBCL/251-470
H7SCH9_CAMCO/39-256
B7M7D5_ECO8A/23-243
H4LEV5_ECOLX/28-255
F6AJU9_PSEF1/24-243
H3R596_BRUAO/27-250
B1KMP5_SHEWM/46-245
A6LK86_THEM4/33-247
G4HFU3_9BACL/32-250
B1Y790_LEPCP/74-301
E9Y1H9_ECOLX/1-208
F0CDX1_SALMO/27-245
Q17P78_AEDAE/207-437
Q6LK66_PHOPR/45-280
B4JXG9_DROGR/491-834
F9EK60_FUSNU/76-292
D5CY15_ECOKI/27-245
B4E7U8_BURCJ/25-252
H7QPP6_STRPN/42-265
B0HB98_YERPE/27-244
H4L7X5_ECOLX/42-272
A2S6J2_BURM9/41-261
H3TK28_PSEAE/30-251
E1EGE0_VIBPA/44-279
D6B4L4_9ACTO/50-277
F7NNX0_9FIRM/36-255
D9PBL5_ACTPL/45-266
H0KEN2_AGGAC/45-266
G7LJS3_9ENTR/34-264
G0BUD5_9ENTR/59-291
E6B9Z2_ECOLX/28-255
F2B2N4_STRPN/40-264
G9YBZ3_HAFAL/23-243
E4RAA3_PSEPB/58-274
D7YCR2_ECOLX/304-521
B5E663_STRP4/41-267
H2SBJ9_TAKRU/288-628
H7QVY1_CAMCO/40-259
F5JDR0_9RHIZ/2-227
H4G6G3_STAAU/35-253
F4A4M8_CLOBO/40-259
E0GMJ2_ENTFL/33-253
A1R9C6_ARTAT/40-130
F8ZFG0_VIBCL/12-249
H7J312_STRPN/26-246
H1SNT7_STAAU/43-264
F5MA70_ECOLX/235-452
B0AC19_9FIRM/53-275
C4WGC8_9RHIZ/36-259
F4V478_ECOLX/28-255
B7UGZ8_ECO27/1-222
G9R7U3_9ENTR/28-255
H7IDW0_STRPN/28-247
D7ZJ47_ECOLX/67-297
E8JNR2_STREI/47-284
H7TQM3_CAMCO/40-259
C4FRX5_9FIRM/43-270
G8LCH4_ENTCL/52-279
D4MGM3_9ENTE/33-269
D5C5J8_ENTCC/43-262
D5TG88_BIFAV/71-296
Q3DDQ2_STRAG/37-262
A6X147_OCHA4/36-261
Q6M018_METMP/34-248
F5NY56_SHIFL/1-222
E6RXX2_CAMJC/40-259
F9XUH6_CAMFE/30-130
D5Q3C3_CLODI/35-257
O51381_BORBU/253-419
C4GHT8_9NEIS/56-276
F3T3W8_STAAU/43-264
D5P0C9_CORAM/41-272
H0S5T7_9BRAD/38-269
D2ZAC0_9ENTR/23-243
B7UYW5_PSEA8/46-248
G6XA55_MYCAB/60-291
G7HPX7_9BURK/55-285
D8A0Y4_ECOLX/40-260
C2MG43_BACCE/51-272
Q2CGC7_9RHOB/33-252
G2JDC8_ACIBA/54-134
G3FEH0_PIMPR/1-257
Q11EA7_MESSB/44-261
C2LEU5_PROMI/35-256
D3H3R8_ECO44/45-268
D6GCQ5_9ENTR/54-281
F4ITQ2_ARATH/385-728
E4SUT8_LACDN/48-270
H7HF65_STRPN/40-266
D5WDS9_BURSC/3-220
G6TAL2_STRPN/26-246
H7QFP2_STRPN/28-262
Q1JLE6_STRPC/43-269
G6JP89_STRPN/52-269
B1JBX1_PSEPW/19-245
E6RMZ9_PSEU9/37-258
E8A6Q7_SALMO/28-255
A6X675_OCHA4/35-253
F8VCP5_SALBC/48-278
H3QGD4_BRUAO/39-266
B3RC60_CUPTR/38-256
D7LIC3_ARALL/452-815
D1PJP0_9FIRM/62-302
Q8FYD0_BRUSU/39-266
E8KVI3_STRVE/46-272
F2K995_PSEBN/48-277
H6Q268_RICRI/25-241
C9TJW8_9RHIZ/27-241
H7WYL6_CAMCO/21-242
F3HDI4_PSEYM/37-255
E1RJY4_METP4/40-257
D7A0Y9_STAND/35-257
B5ZY54_RHILW/22-235
A5GPA7_SYNPW/41-263
I0V685_9PSEU/67-291
F1YDE1_ECO57/37-256
G9QR16_9PROT/47-266
F4CLM0_PSEUX/116-348
B6A3Y8_RHILW/42-259
D2V693_NAEGR/106-285
E3H059_ROTDC/47-264
B7H7F2_BACC4/38-254
B1WPP8_CYAA5/47-268
Q0FQZ4_9RHOB/125-284
C7Y3J4_9LACO/39-277
H4V4L7_ECOLX/37-256
C2PR95_BACCE/34-255
B2JJ92_BURP8/40-260
H4ZZP2_ECOLX/28-255
F2E4Z7_HORVD/461-807
G1VVL1_9FIRM/37-270
Q2BLE2_9GAMM/27-248
C9AML5_ENTFC/87-307
F7RKC1_9GAMM/38-259
D8JTN7_HYPDA/24-240
C8S112_9RHOB/23-235
E2NYH3_PASHA/45-266
G7EQ61_9GAMM/25-229
A6UE82_SINMW/36-253
F7XTS3_MIDMI/1-186
G2HMW6_9PROT/37-255
Q72DS7_DESVH/39-259
B8DNY4_DESVM/25-246
B1LT77_METRJ/47-270
C5AGV7_BURGB/39-257
E8VPT7_VIBVM/34-256
E1BXA6_CHICK/229-597
H4WUG0_ECOLX/234-451
Q5LYS6_STRT1/36-260
G2LC98_PSEAI/32-240
F4ITQ0_ARATH/482-775
D3R8P0_KLEVT/54-284
G9QNU4_9BACI/49-266
B8ZJZ8_STRPJ/40-264
B2DX67_STRPN/28-247
C4WEY9_9RHIZ/68-394
G7AY82_VIBCL/3-203
B0TRS4_SHEHH/480-702
Q7M8C9_WOLSU/519-739
C7VRU6_ENTFL/45-264
C3GDM4_BACTU/38-254
E4RDC7_PSEPB/30-258
E8EAY8_SALMO/43-262
B9L8P2_NAUPA/37-258
H2J6N4_MARPK/25-244
E8QQS9_HELPR/44-263
H4TL65_ECOLX/23-243
D0DRI6_LACFE/47-267
Q483Z6_COLP3/36-96
C8NPF3_COREF/40-271
G6N348_STRPN/1-165
B0TT88_SHEHH/29-245
F7SD42_LACJH/40-260
F9TS56_9VIBR/25-235
A4C3G2_9GAMM/42-225
B7ZSK2_XENLA/444-790
H7HMR7_STRPN/28-247
E1IIW0_ECOLX/28-255
E9WVN4_ECOLX/304-521
A5MKE4_STRPN/52-269
H1M5I6_9BACT/39-266
A5L761_9GAMM/2-153
C1EXH6_BACC3/51-272
F1YQ75_9PROT/44-263
E8YPY1_9BURK/37-267
A2P582_VIBCL/25-244
G9W2P0_SALET/25-245
I1QB80_ORYGL/454-796
G5P6I7_SALET/225-254
F0VY90_STRG2/47-284
C6J015_9BACL/1-173
D1WMG4_STAEP/43-265
G6R152_STRPN/28-247
E7JWK1_SHISO/1-166
H7K0E7_STRPN/269-488
F3I7R7_PSESF/24-245
D2T2V8_ERWP6/32-254
A5TU31_FUSNP/22-238
E0PP15_STRMT/44-270
H3HGB8_STRPU/81-302
B5C3X6_SALET/43-262
Q2SF02_HAHCH/29-253
H8AGR9_CAMJU/21-242
C6JP32_FUSVA/28-243
I0GY55_ACTMI/57-284
G1ZLK2_ECOLX/28-255
B8F604_HAEPS/52-273
G7WF45_DESOD/44-276
Q8ESR0_OCEIH/37-266
B2T7J7_BURPP/45-265
G6PDF5_STRPN/28-247
H5W034_SALEN/27-245
H7LMG8_STRPN/26-246
A4VL34_PSEU5/48-271
A3JXJ0_9RHOB/31-253
A8HUF9_CHLRE/1-116
F3MVX5_LACRH/1-157
C4UF31_YERRU/23-243
A3NSQ4_BURP0/25-252
F2KKT5_PSEBN/39-270
H3T9U4_PSEAE/49-277
I0VF77_SHIFL/304-521
G8AU30_AZOBR/32-254
A3XB25_9RHOB/23-234
E4R911_PSEPB/24-246
Q1ZI20_9GAMM/40-261
G8M0Y3_CLOCD/49-269
E8WT91_GEOS8/48-266
C0FQM1_9FIRM/39-256
H5AAH2_ECOLX/23-243
G7AMC2_VIBCL/44-230
B8K8U7_VIBPA/15-168
B8GRX4_THISH/41-262
A4XX77_PSEMY/7-226
Q7MG58_VIBVY/24-219
E4N8N6_KITSK/66-287
D3ULB6_LISSS/35-254
H3QTE9_BRUAO/49-277
B9QYY0_9RHOB/33-232
H7HGI2_STRPN/32-256
F3EX77_9PSED/31-238
B0MK63_9FIRM/32-248
G5K671_9STRE/28-248
A4XTV4_PSEMY/42-261
G5FW50_9PSED/24-243
C0C169_9CLOT/41-273
C4ANY0_BURML/2-232
E1NDD0_9BIFI/32-264
F2MUV0_PSEU6/15-244
A4EWP9_9RHOB/34-255
C6UPW8_ECO5T/59-278
B5S3Y4_RALSL/34-249
Q2C830_9GAMM/239-456
D9V9U9_9ACTO/72-296
MLTF_ECOL6/45-268
G6RZJ1_STRPN/269-488
B4ELF6_BURCJ/44-285
H0TMZ2_9BRAD/41-271
F9TUJ2_9VIBR/190-395
G9WL07_9FIRM/43-265
F6E734_SINMK/25-252
E6Q7L8_9ZZZZ/254-410
F1W1V4_9BURK/39-255
C7RS68_ACCPU/36-257
B1X123_CYAA5/55-286
H7LMG8_STRPN/269-488
F3Z8F8_9ACTO/123-357
H4EA69_STAAU/43-264
C5R9X6_WEIPA/49-275
A6UGH1_SINMW/42-267
Q3XXN3_ENTFC/39-265
Q5WDU6_BACSK/46-267
B1JDD3_PSEPW/26-269
B8KEH6_VIBPA/7-217
H5B6X9_ECOLX/23-243
C4KY87_BURPE/41-261
G5YE94_ECOLX/23-243
D6LLL7_9RHIZ/58-287
I1B6E0_ECOLX/23-243
B4X100_9GAMM/32-254
Q0PN05_9MOLU/67-318
A3Y5D2_9GAMM/23-240
H0STT7_9BRAD/124-286
G7BH81_VIBCL/44-230
MLTF_ECOUT/45-268
E6V094_VARPE/29-245
H5E2V9_ECOLX/43-262
C3ZX37_BRAFL/43-401
Q1CCI5_YERPN/41-262
E8Y6V4_ECOKO/42-272
I1DM95_9VIBR/33-258
G6Z9L0_VIBCL/10-238
H0J1P6_9GAMM/38-262
B1IIX8_CLOBK/40-266
A2P5Z9_VIBCL/271-490
G6QFL1_STRPN/40-264
A1WH82_VEREI/109-338
H5CSH1_ECOLX/37-256
B5XW97_KLEP3/26-247
I0JEE9_STAAU/43-264
A2Z1H2_ORYSI/461-806
D0XGY9_VIBHA/41-261
D4HUT5_ERWAC/37-260
F5PUG2_SHIFL/1-222
A8T4E0_9VIBR/289-502
G9UT60_SALMO/28-255
E4KWJ6_9FIRM/55-276
H4FJA1_ECOLX/27-245
D2NKV6_ECOS5/304-521
H5AVX4_ECOLX/43-262
G5Y290_ECOLX/37-256
D7MLN6_ARALL/460-768
B1KHG8_SHEWM/499-718
G4LBI8_PSEAI/37-257
G5MSX1_SALET/31-253
B0Q4V7_BACAN/38-254
G6GIP6_9FIRM/46-262
H5XEJ9_9PSEU/67-291
B6BLQ8_9PROT/88-231
C2W434_BACCE/51-272
E3M4M3_CAERE/508-826
G6W487_STRPN/32-256
Q69KL0_ORYSJ/234-560
H3VPC3_STAHO/42-260
I0E9M0_HELPX/34-253
G5XFW9_ECOLX/45-268
I0GCU5_9BRAD/36-266
C0G651_9RHIZ/36-170
C6E9P5_GEOSM/32-251
D5ZCC8_MYCTU/94-314
E4NAA0_KITSK/44-281
F0GMJ3_9LACO/47-261
G2FYY3_9FIRM/46-271
H8JJA1_MYCIT/91-311
G2NM54_9ACTO/69-307
F4ED39_STRSU/28-260
F8CTF5_BACTR/59-280
E3BKG0_9VIBR/38-234
G5GTZ3_FUSNP/57-273
A8QM22_9BACT/37-268
F3G7Y7_PSESJ/40-257
E0R6Q7_ECOLX/37-256
A9BTN6_DELAS/10-224
E3FP70_STIAD/28-246
Q8YJG9_BRUME/1-129
I0P2M1_STRPN/40-264
G8MN90_9BURK/78-246
F0Q529_ACIAP/40-271
G6N930_STRPN/28-262
C3PJJ0_CORA7/99-324
A6A134_VIBCL/24-253
C0M830_STRE4/40-265
C1AUV8_RHOOB/8-233
H5VUZ2_SALEN/28-255
E9Z9L9_ESCFE/28-255
A0B159_BURCH/17-234
H0FZ78_RHIML/34-256
Q3DI46_STRAG/106-180
Q1YFW0_MOBAS/42-271
A1VEH5_DESVV/25-246
F0YZ19_9CLOT/217-426
F5VUF7_STROR/45-283
C2TS42_BACCE/38-254
G6T7F6_STRPN/32-256
E2KL64_ECO57/37-256
A9C0T1_DELAS/40-259
Q90728_CHICK/6-165
D7WK57_BACCE/38-254
B5QTA2_9TELE/1-296
A1S8X0_SHEAM/35-254
I0Q725_STROR/19-181
H3Z2Y3_STAAU/35-253
E2XMB3_PSEFL/62-297
D0W0Q6_NEICI/50-270
A2W4M3_9BURK/75-305
E6LYL8_9ACTO/59-284
F6G5A3_RALS8/53-283
A9MKC2_SALAR/48-278
I0NW50_STRPN/269-488
E8TU36_ALIDB/64-284
F8IP01_STREC/106-325
H4ICB3_ECOLX/43-262
E7WJE7_SALMO/45-268
B7K9G6_CYAP7/41-261
F9C7Z5_VIBCL/27-253
C4FEF4_9BIFI/70-294
F2EUM2_PANAA/65-296
A6B4U5_VIBPA/250-468
B2T9B3_BURPP/42-251
G7CPP2_AERSA/38-259
E8M3T8_9VIBR/20-239
H3QEA7_BRUAO/27-250
F3K4S4_PSESZ/30-251
I0LDT5_9ACTO/57-272
E8TN86_MESCW/42-267
G7MCZ7_9CLOT/52-276
F3F460_9PSED/26-251
F7HBB4_MACMU/439-807
C9YAH8_9BURK/42-264
E8VKW3_VIBVM/26-244
G2BC38_ECOLX/235-452
B1G5B2_9BURK/32-259
G2H2P7_9DELT/59-285
D4F2K0_EDWTA/45-267
F9A1N7_VIBCL/44-230
Q31YA1_SHIBS/59-278
A0KZJ9_SHESA/35-246
E6TJ45_MYCSR/51-271
F2FWV7_SALGL/31-253
B7IV28_BACC2/38-254
F8Z9Y6_VIBCL/226-438
D2PUV6_KRIFD/15-226
A1WG15_VEREI/58-275
G9TQ77_SALMO/34-244
G4AHH8_AGGAC/38-146
B9ILC6_POPTR/449-781
H6PBD8_STRIC/286-507
Q7U857_SYNPX/26-356
B7AW93_9FIRM/24-161
B1H4C7_BURPE/28-245
F1NKY9_CHICK/390-729
A3H1Z3_VIBCL/3-203
A4WBS3_ENT38/41-249
B1TFV5_9BURK/25-252
C9UCP8_BRUAO/36-170
G8UR77_LEGPN/25-247
F4UAN7_ECOLX/28-255
I0NUI1_STRPN/28-247
F4FWR1_LACBN/13-236
B9C1V9_9BURK/38-265
B1IXN3_ECOLC/28-255
A0KBP6_BURCH/66-296
G6WPT7_STRPN/42-265
B5ET59_VIBFM/44-279
B9JX51_AGRVS/36-298
H7WS83_CAMCO/41-261
B7RTE6_9GAMM/478-699
E2Y0F1_PSEFL/113-156
Q88GX4_PSEPK/24-246
A8G0A1_SHESH/24-246
E7IUN6_ECOLX/45-268
E0RWA8_BUTPB/277-485
B0U138_FRAP2/23-238
E0DQZ0_9RHIZ/36-253
H7QAK5_STRPN/42-265
Q02Q92_PSEAB/22-243
G6U4T3_STRPN/32-256
E8A825_SALMO/45-268
A8EJN9_BURPE/106-327
G2CMZ8_ECOLX/1-208
A8FLG3_CAMJ8/34-251
H4F8G4_9RHIZ/36-254
F2N4U4_PSEU6/31-258
A6VUB5_MARMS/29-249
D4VTW0_ENTFC/41-262
C8WZA9_DESRD/47-263
Q1I798_PSEE4/305-522
H1FFU9_ECOLX/23-243
E7W096_SALMO/42-272
C2VPK4_BACCE/44-261
F6C861_BIFBA/25-244
H3LJ10_KLEOX/36-261
G6J524_STRPN/41-267
C6RW44_VIBCL/44-278
Q094F8_STIAD/39-269
A5TMR5_BURML/28-255
G6UHI9_STRPN/269-488
H3KC75_9BURK/29-250
C8PIB9_9PROT/28-247
B0G341_9FIRM/49-268
D4GIB2_PANAM/33-259
F5ME52_SHIBO/23-243
F2EPH2_PANAA/34-278
D7FGS3_ECTSI/482-843
MLTF_SERP5/45-267
Q48IW9_PSE14/34-253
H3QMW6_BRUAO/31-254
A1EPI1_VIBCL/31-258
H4QNI4_ECOLX/37-256
E2M8U9_PSEUB/36-269
F5WYX7_STRG1/28-266
H0SJ35_9BRAD/38-269
Q317A9_DESDG/28-249
B9X3I4_BORBG/253-419
H3QWU7_BRUAO/36-253
B1INB2_CLOBK/47-267
E7BAJ5_YERE1/23-243
F3KUT7_9BURK/50-278
B7GPY4_BIFLS/46-265
D4U1S8_9ACTO/60-276
Q2JRG8_SYNJA/39-265
E4MN67_9FIRM/40-256
B5QIK9_CAMJU/41-261
E5YAW1_BILWA/1-219
H4NJN4_ECOLX/23-243
C4X630_KLEPN/23-243
E3GIV5_EUBLK/279-488
C4IHR6_CLOBU/43-267
C2H6D6_ENTFL/52-288
B9C4A7_9BURK/28-255
D3HBD2_STRM6/40-266
A6WR59_SHEB8/30-248
G7CQZ6_AERSA/1-229
F8ASC0_BIFLN/78-303
MLTF_PSEPG/43-266
D5QTB6_METTR/25-251
Q9HXE8_PSEAE/37-257
C0QGC1_DESAH/28-252
D0C896_ACIBA/50-270
D4FQ65_STROR/45-283
G9WGR8_9LACT/49-277
B9P9P8_POPTR/35-109
F0G2N6_9BURK/28-255
Q1GQE9_SPHAL/63-284
G4AQ16_AGGAC/22-239
B3J7H6_BACAN/38-254
Q2SLA6_HAHCH/23-244
A1WIX4_VEREI/26-253
Q30V83_DESDG/38-255
F0PIP8_BACT0/51-272
D4L3V9_9FIRM/61-279
D5WRN2_BACT2/41-257
Q8XXL0_RALSO/43-261
D8AMK6_ECOLX/59-278
E9USH1_9ACTO/17-223
H8YYQ6_9GAMM/35-256
C5ZWE9_9HELI/27-253
E9FMQ6_9STRE/40-266
G3Z520_9NEIS/39-261
B3I787_ECOLX/23-243
E2L2J6_BORBG/33-230
D4CKV6_9FIRM/63-285
G5TLU7_ECOLX/45-268
C7CID6_METED/39-270
D8GNF4_CLOLD/42-266
H2G909_CORDP/77-299
A0KLU4_AERHH/23-243
Q6LWS4_METMP/33-240
B5EBS0_GEOBB/29-248
C4EY77_HAEIF/36-253
H7L0I2_STRPN/40-266
D0FR24_ERWPE/62-293
G6ITH3_LACRH/41-267
C7KLV6_ACEPA/44-263
E3CSR1_STRVE/28-262
E0PPG2_STRMT/28-262
D5WJ53_BURSC/40-270
F0HMA2_9ACTN/64-278
E7ZJN7_SALMO/43-262
H1AX03_9FIRM/109-249
Q3AU06_CHLCH/24-350
Q5E0U1_VIBF1/44-279
B5F108_SALA4/25-245
F2MZ04_PSEU6/1-95
C4ZVQ7_ECOBW/59-278
C9PDW0_VIBFU/4-230
C9VFE8_9RHIZ/27-240
B1G6X8_9BURK/72-306
A6A1L0_VIBCL/39-263
B7CQE6_BURPE/28-232
F1XH48_MORCA/39-259
B9WT31_STRSU/41-110
A5V0E7_ROSS1/83-300
H7JXF9_STRPN/40-266
E1RYZ4_ECOUM/42-272
C6RYG3_VIBCL/5-191
G8M7M0_9BURK/33-260
B7IX16_BACC2/51-272
G8QFL7_AZOSU/38-264
E3BR20_9LACO/47-261
Q90729_CHICK/6-165
E6LDN1_9ENTE/36-262
A8F8X5_THELT/74-142
H1S5N9_9BURK/27-249
E3CRH5_STRVE/28-248
Q4SWC3_TETNG/530-896
F5QKT7_SHIFL/43-122
H7KA90_STRPN/40-266
E8FY42_SALMO/43-262
D6ISA4_ECOLX/234-451
I0QIS0_STRSL/40-262
G2H8V8_9DELT/26-244
H7LX07_STRPN/40-266
F3H4W5_PSESX/34-253
G9A765_RHIFH/30-255
B3PWB0_RHIE6/35-265
F4NPG2_9ENTR/27-245
B3X174_SHIDY/27-245
F3I843_PSESF/30-251
I0KTD9_STEMA/16-221
A4JJD6_BURVG/30-257
H7WRE7_CAMCO/40-259
A5MRU1_STRPN/40-266
C6JAC9_9FIRM/43-261
Q8D971_VIBVU/294-507
F3Z5A6_9ACTO/87-312
A3H3M7_VIBCL/59-272
D2FWK4_STAAU/43-264
E2K5S3_ECO57/45-268
A1AXZ5_PARDP/31-256
B2K596_YERPB/33-250
D5EY36_PRER2/36-247
C2EQ28_9LACO/49-270
D0HGC2_VIBMI/295-501
H1YYG4_9EURY/43-266
E6GMX4_ENTFL/52-274
G7W1A0_PAETH/39-265
F0CPL1_SALMO/23-243
H7TP56_CAMCO/21-242
Q3DVC5_STRAG/272-491
H1C4G9_ECOLX/62-281
F3I528_PSESF/42-264
D5Q0Y3_CLODI/41-264
D0S877_ACIJO/57-287
B2DD64_9DELT/39-261
G7P5X5_MACFA/362-726
F5JAH8_9RHIZ/68-286
Q15UJ6_PSEA6/29-241
H4HYV1_ECOLX/28-255
G4SY27_META2/40-242
D0XI89_VIBHA/283-497
I1L4P7_SOYBN/475-816
B7PPK3_IXOSC/391-734
D6EP98_STRLI/40-262
C7MX10_SACVD/19-246
Q1M796_RHIL3/40-267
H5K295_ECOLX/45-268
E8JJ44_9ACTO/60-274
B3MXR1_DROAN/255-576
E4LIN8_9FIRM/36-255
I0ZIT2_HELPX/44-262
C1MAE8_9ENTR/56-276
F2B470_STRPN/32-256
H2ZDS0_CIOSA/1-347
C4XHI7_DESMR/314-532
F5U450_STREQ/28-248
G7QD91_9DELT/312-530
E8VXB9_VIBVM/10-209
G6TL06_STRPN/28-262
F1MCL3_BOVIN/452-799
G8LLG2_ENTCL/42-261
G0H3I6_METMI/35-253
F0KU58_YERE3/29-249
F8HXY6_WEIKK/37-254
G6F7P9_LACDE/48-270
A9BX33_DELAS/82-302
H5JEM6_ECOLX/42-272
B9N8S5_POPTR/433-743
A4YUK0_BRASO/51-273
E6AUX9_ECOLX/43-262
H5XDL6_9PSEU/43-261
C2JWZ4_LACRH/41-263
B1VX50_STRGG/97-334
E8LVV3_9VIBR/24-243
E3BFH8_9VIBR/24-235
A9ZV33_YERPE/23-243
H3AUN9_LATCH/424-767
D4S6V6_9FIRM/40-263
E2P561_PASHA/28-244
F5U7Y1_STREQ/41-260
D4I8M9_ERWAE/49-279
H7GTY2_STRPN/269-488
A3QID4_SHELP/301-523
I0SZ14_STRMT/42-268
Q0KDK2_CUPNH/43-262
H4TZ53_ECOLX/42-272
F3XJQ2_STRPN/26-246
C3K3S4_PSEFS/34-120
H0F4T2_9BURK/27-250
H5NRY0_ECOLX/28-255
F5KMT4_PSEAI/49-277
H1X4V4_LACCO/46-254
B5SHC7_RALSL/38-260
C4L3D2_EXISA/40-257
G2HB11_9DELT/95-314
C0R5Q1_WOLWR/28-243
D2YTD4_VIBMI/25-244
D8N2X5_RALSL/42-268
G7S552_STRSU/28-260
E3HW82_ACHXA/39-253
G7TPB5_VIBCL/271-490
F0A0X4_NEIME/26-245
G8MEJ6_9BURK/37-253
GLR31_ORYSJ/469-811
H3NQK0_9FIRM/39-255
E8LRJ4_9VIBR/1-198
D5GYS5_LACCS/56-275
D6E5N5_9FIRM/11-147
E8M714_9VIBR/26-253
B9JJU6_AGRRK/70-300
D1EUK2_BRUML/36-253
H0CHJ0_STAAU/35-253
E4NX77_BIFBP/57-274
F2ZZW8_9BACL/38-268
H4XR76_ECOLX/37-256
F3FAE1_9PSED/21-244
E0PBL9_STREI/28-266
G3A3D3_9RALS/41-271
G2FDJ7_9GAMM/1-223
Q48UB7_STRPM/48-270
E4TMA5_MARTH/55-292
F6H9G3_VITVI/471-589
E3RBC5_9LACO/40-260
C5X741_SORBI/502-844
A6B111_VIBPA/27-251
G6ZG16_VIBCL/27-253
D4VNA3_9BACE/48-273
NMDE3_MOUSE/453-796
C0FZV8_9FIRM/53-291
F9AF82_VIBCL/251-455
G5W0R7_ECOLX/23-243
Q5X508_LEGPA/21-238
G0B6F9_SERSA/59-286
F2M465_LACCC/41-265
C2ND01_BACCE/51-272
H0BUK5_9BURK/35-264
E6W0R0_DESIS/65-269
C5CU71_VARPS/41-259
Q1CS94_HELPH/44-263
D4KZL1_9FIRM/14-166
G0EAR7_ENTAK/43-273
F8FVS0_PSEPU/39-270
H3QMW7_BRUAO/27-250
E6VT45_DESAO/28-212
B4M1T5_DROVI/287-643
H4XMX5_ECOLX/28-255
H4T4R2_ECOLX/42-272
D5MI99_9BACT/32-262
C4UZS9_YERRO/242-464
H1D604_9FUSO/1-107
A3NZ97_BURP0/68-298
F2K5D9_PSEBN/42-264
D6GB17_9ENTR/54-284
Q19693_CAEEL/6-257
E0LY65_9ENTR/31-262
E1LRF8_STRMT/52-269
G8FAJ2_CAMJU/34-251
A9B627_HERA2/41-256
E8KA41_9STRE/50-284
H7X0W0_CAMJU/34-251
F5K3Q9_PSEAI/35-256
G6ETW2_LACDE/47-264
H7EWY0_PSEST/1-192
H0T9Y6_9BRAD/42-254
G4LSD5_PSEAI/86-317
Q5PGL1_SALPA/23-243
H7R132_CAMCO/39-256
F5Q8G1_SHIFL/1-222
E0P744_STAAU/43-264
B1T462_9BURK/1-224
D0HLZ0_VIBCL/27-253
C2JIA6_VIBCL/31-258
H7JAJ9_STRPN/41-267
H3TGF8_PSEAE/33-252
D9NRE9_STRPN/1-165
E0GAG4_ENTFL/45-264
H3EGV6_PRIPA/1-295
C9BPS4_ENTFC/87-307
A9BYG9_DELAS/79-298
E0LYG0_9ENTR/23-243
C8XJP7_NAKMY/90-323
G5NT10_SALET/25-246
D3HSZ3_LEGLN/21-239
A6UCM9_SINMW/33-256
A1UZ78_BURMS/64-294
Q6GE19_STAAR/35-253
B0XL62_CULQU/355-756
C0R0M1_BRAHW/53-274
Q7MEM3_VIBVY/75-275
H1CN87_CLOPF/48-175
A3ZI84_CAMJU/40-259
D1RNK0_SEROD/26-244
G2L1W8_PSEAI/30-251
A7HMF1_FERNB/29-246
C1IA50_9CLOT/37-261
C2T5Q9_BACCE/36-257
F3LI53_9GAMM/52-395
D5ATV1_RHOCB/137-294
E8K8B5_STRPA/44-282
G6SC17_STRPN/32-256
B9MVR1_POPTR/367-677
E8FZN2_SALMO/28-255
D8P0E5_RALSL/46-278
H4ZZR8_ECOLX/1-208
E6S9B6_INTC7/92-316
D2YPG5_VIBMI/305-511
B5PYL5_SALHA/23-243
A3YGY4_9GAMM/37-255
G6W6H1_STRPN/269-488
F3IV23_PSEAP/71-294
E8MU39_BIFL1/37-262
H3N673_KLEOX/23-243
H8CAG0_CAMJU/40-259
Q8YGE8_BRUME/36-260
E6FSG3_ENTFL/45-264
E8VMY1_VIBVM/38-222
D6KRP4_9FIRM/38-256
E3A1C8_PSEAI/27-247
E9V415_ECOLX/23-243
F0ALQ7_NEIME/39-261
H6NZ05_SALTI/31-253
E6HRM1_ENTFL/276-496
Q2K7V5_RHIEC/17-223
F4SH15_ECOLX/1-208
Q2JI01_SYNJB/80-309
B1HVR1_LYSSC/44-262
F3KNT2_9BURK/35-253
F1LPZ6_RAT/456-790
D0H7J3_VIBCL/2-206
F9HJY8_STRMT/42-265
Q7P1G5_CHRVO/37-258
F5P843_SHIFL/23-243
E3BJX8_9VIBR/26-243
D0C096_9GAMM/50-270
H7PGJ0_STRPN/26-246
C7ZSB3_STAAU/35-253
G2S1C4_ENTAL/37-259
C4ZVK2_ECOBW/28-255
F0LY94_VIBFN/301-517
F2JWU9_MARM1/24-245
G9SJI3_CITFR/63-294
Q4ZZQ1_PSEU2/37-255
G6TV15_STRPN/41-267
C2W4K2_BACCE/44-261
GLR13_ARATH/461-769
Q48NS9_PSE14/51-269
F3GBY8_PSESJ/42-269
C7N4B2_SLAHD/41-276
G9UM20_SALMO/23-243
A4FQW9_SACEN/37-256
E9W8Q9_ECOLX/23-243
C0KD18_XENLA/453-793
Q90726_CHICK/6-165
C3YZA0_BRAFL/595-1006
F3VUL8_SHIBO/42-272
F4MYT3_YEREN/27-164
A9IP27_BORPD/49-271
C2LI33_PROMI/45-267
F9TE00_9VIBR/29-253
A3NCE5_BURP6/88-307
G4HHF4_9BACL/45-266
F0VVT2_STRG2/34-267
B0G4X0_9FIRM/109-291
Q1LEF9_RALME/258-477
A8KVF9_BURPE/32-259
E1I541_ECOLX/28-255
B3AN54_ECO57/45-268
H5W1I6_SALEN/18-239
F0BX90_9XANT/3-218
D6ZSX9_BIFLJ/76-301
G7SGG9_STRSU/43-269
E8WQW0_GEOS8/36-255
H7X6P0_CAMJU/41-261
A3W262_9RHOB/24-250
I1DWR2_9GAMM/45-272
Q03YF6_LEUMM/47-270
Q8DRI6_STRR6/37-261
F4D6H1_HELPX/34-253
H8Z3C0_9GAMM/58-275
H3Q0H8_BRUAO/36-260
Q21KS7_SACD2/57-256
G0GWX5_RICH0/25-241
F4G7G8_ALIDK/34-265
A0NLW9_9RHOB/19-237
G7ZB32_AZOL4/37-255
G4R260_STRPY/1-256
A3ZKA8_CAMJU/21-242
I1KZP1_SOYBN/100-168
I0W6L6_9NOCA/53-272
G0GRM5_KLEPN/87-304
G6IR25_PEDAC/48-271
H5UV87_9MICO/51-274
E4SPC8_STRTN/51-270
Q16GT6_AEDAE/319-658
A6D3Q2_9VIBR/31-266
D7HBB8_VIBCL/31-251
E4SQV7_STRTN/39-262
F6IR89_LACPE/60-280
H5R6U3_ECOLX/23-243
F3PZZ9_9ENTR/28-255
C7V1I7_ENTFL/33-253
G9Y6D1_HAFAL/27-248
D0Z2E5_LISDA/34-364
B9BBN8_9BURK/25-252
H3P2J5_LACPN/45-267
G2UGH2_PSEAI/39-260
Q4KEE4_PSEF5/33-256
G2MNV6_9ARCH/30-268
F4DST3_PSEMN/24-238
B9JJU7_AGRRK/65-295
B1RST2_CLOPF/48-268
D0XID0_VIBHA/23-243
E7XHW6_SALMO/43-193
G0AZW3_9GAMM/37-260
D4E4Y7_SEROD/1-130
F9YNA7_9RHIZ/31-254
H0M170_SALMO/34-244
C2I3Q1_VIBCL/1-152
D3R938_KLEVT/25-252
E3ZA15_LISIO/45-247
H4K0J2_ECOLX/23-243
G5XP77_ECOLX/23-243
H7CMA2_LISMN/39-265
D0KIT6_PECWW/38-268
F5HIQ4_PHOLL/313-529
H5KWN6_ECOLX/234-451
G9ULD0_SALMO/25-246
B9DRV2_STRU0/40-262
D5DS44_BACMQ/44-267
Q46YR0_CUPPJ/52-281
H5NRX9_ECOLX/28-255
D2SDR6_GEOOG/59-281
G5IPV0_9ENTE/35-273
G9AJL3_RHIFH/35-254
D3LBD4_OENOE/51-276
D9NMT9_STRPN/28-262
C6CKT6_DICZE/32-253
F3JI61_PSESX/45-264
B5QLJ8_LACRH/37-273
A6TUK4_ALKMQ/32-249
D0I0E3_VIBCL/46-267
D1B439_SULD5/23-255
E6NI95_HELPK/16-235
B8DF25_LISMH/37-262
F1XPD2_ECO57/234-451
D6IR36_ECOLX/43-262
F6CUP4_MARPP/320-565
Q92ZU1_RHIME/47-297
E8LXN5_9VIBR/30-245
Q62683_RAT/454-795
G7LV25_9ENTR/27-244
E9YCC3_ECOLX/43-262
O28508_ARCFU/24-240
D7HBB3_VIBCL/46-267
H8WA55_MARHY/47-261
G5RCE6_SALET/42-272
A3DFF8_CLOTH/48-266
F0EQL1_HAEPA/49-269
H7SU53_CAMCO/40-259
E4HUI1_PROAA/87-311
F3EL93_PSESL/62-293
F5MQR4_SHIFL/45-268
E5XF50_9FIRM/50-266
H4K5S9_ECOLX/45-268
E8LQQ9_9VIBR/54-271
C1DA94_LARHH/44-268
E8LL97_9GAMM/33-254
H7UJ68_CAMCO/40-259
C3ZCX3_BRAFL/23-179
A7FGM9_YERP3/28-255
E3D1G2_NEIM7/39-261
A3Z9D1_9SYNE/46-259
Q1ZPS7_PHOAS/28-252
C9M377_LACHE/41-261
F0ILZ0_STRSA/280-499
F1ZK47_ECOLX/304-521
D9NXY4_STRPN/40-266
C6CKA6_DICZE/28-248
E3CV10_9BACT/306-525
E0DVK0_9RHIZ/49-277
D4M904_9BACT/31-255
C2KWX6_9FIRM/70-285
G6MVJ5_STRPN/28-262
G2ZDF0_LISIP/35-254
A5KFS9_CAMJU/41-261
H8FZS6_PEDPE/36-255
D8IUB2_HERSS/38-256
F8YU48_VIBCL/46-267
Q8DQL3_STRR6/1-165
E0F0C5_ACTPL/37-255
G6QQN6_STRPN/41-267
F9B404_VIBCL/38-251
C7G3M5_PANTR/563-910
F9JFP1_9LACO/45-272
A6BDA2_9FIRM/45-277
Q7VS83_BORPE/34-258
C6JEJ4_9FIRM/177-268
A3JE36_9ALTE/71-282
B8IG64_METNO/39-270
G6JNC7_STRPN/26-246
E8V422_TERSS/32-245
Q3DKK8_STRAG/28-248
G9EEW1_9GAMM/49-269
H3R595_BRUAO/31-254
H8CR81_CAMJU/34-251
G7P8R7_MACFA/411-783
E9YQL9_ECOLX/59-278
H2KQD6_CLOSI/455-837
A5C6B8_VITVI/409-723
H7N5P5_STRPN/32-256
E4TJ46_CALNY/45-264
A7RKK2_NEMVE/42-169
Q5GEC7_PSEVI/2-71
H5FSS2_ECOLX/42-272
F3P691_9ACTO/76-297
F6RH42_MONDO/567-913
H3XK50_STAAU/35-253
E3NTT5_CAERE/36-382
B4A976_SALNE/45-268
D3LF89_ENTFC/43-264
G0AVU0_9GAMM/36-282
C0N5T6_9GAMM/2-243
H0LQ51_SALMO/34-244
G2AS15_ECOLX/23-243
C6GUJ6_STRS4/43-269
G6K891_STRPN/28-247
G5ML39_SALET/28-255
G2L1X0_PSEAI/28-248
Q5X644_LEGPA/8-230
G6KKI7_STRPN/41-267
G4LGS8_PSEAI/33-252
G0ATT2_9GAMM/51-249
D4SP64_ENTFC/36-273
H2FUY4_OCESG/24-246
Q2T903_BURTA/66-287
H3X9P0_STAAU/43-264
D9S5U2_FIBSS/29-159
D2YJS1_VIBMI/29-255
E8EYM7_SALMO/28-255
C8LA17_STAAU/35-253
A1EJC9_VIBCL/23-243
D5Q4X9_CLODI/43-267
Q1J8I0_STRPF/34-268
B0GAZ8_YERPE/33-250
F7V4N8_CLOSS/65-286
D2NPX0_ROTMD/49-266
B4PQ18_DROYA/369-687
H2FR21_CORPS/81-306
D6I9P9_ECOLX/28-255
C9PEQ9_VIBFU/27-253
I0UUF1_9MICC/43-259
H3KCM9_9BURK/41-188
A3MGJ7_BURM7/99-329
C3NQ29_VIBCJ/256-468
F0JEE2_DESDE/102-254
C4UF93_YERRU/295-511
H4P9W4_ECOLX/37-256
B1ERW8_9ESCH/23-243
F2K7K0_PSEBN/36-258
E1V8Q3_HALED/34-253
I0GWB8_SELRU/51-276
H1WW11_LEUCI/57-283
E1HSM2_ECOLX/28-255
H8DRT0_9ENTR/44-259
F0CLP2_SALMO/23-243
H1BN65_9FIRM/105-224
G0CYG3_CORUB/76-301
E4QJY0_METS6/312-558
F6EIR3_AMYSD/97-317
G3Z256_9NEIS/26-245
D6HZ55_ECOLX/34-261
D6LSU3_9RHIZ/36-260
G6ZBH9_VIBCL/33-253
C5Z5W0_SORBI/391-712
G0B1Y4_SERSA/26-244
C9TEY5_9RHIZ/50-275
A3YUD6_9SYNE/37-253
D6I800_ECOLX/23-243
D0IZJ4_COMT2/43-264
A2WF33_9BURK/66-296
MLTF_SHEFN/37-258
D8BFA6_ECOLX/28-255
D9WFM1_9ACTO/43-260
F9V6P9_LACGT/40-270
D4EEC5_AGGAC/38-255
B3I1J0_ECOLX/28-255
I0UV77_9MICC/41-263
B3ZVC9_BACCE/51-272
D6HZF1_ECOLX/304-521
H4KXY7_ECOLX/43-262
D1B7X0_THEAS/334-551
B8E899_SHEB2/22-240
D0S310_ACICA/54-274
A9BXM5_DELAS/38-264
G7IK76_MEDTR/23-196
H9HH95_ATTCE/119-189
E8TEN7_MESCW/29-253
G2H7Y9_9DELT/38-258
Q5PG11_SALPA/27-245
H6MZ01_GORPV/54-289
H8LL61_STRPN/26-246
C2II27_VIBCL/39-263
H7M5T2_STRPN/269-488
G6ZK12_VIBCL/23-243
A8GKA1_SERP5/31-253
E1NM64_9LACO/37-271
H3MR08_KLEOX/32-255
G6P9K0_STRPN/41-267
D9YA33_9DELT/281-498
F7XGN1_SINMM/39-266
F2F586_SOLSS/46-270
E6H809_ENTFL/42-268
E4PQ60_MARAH/56-302
F3C538_PSESG/1-60
G4SY26_META2/42-265
D4MEB5_9ENTE/276-496
Q1QBQ9_PSYCK/93-170
A5VUZ4_BRUO2/36-253
Q7UC43_SHIFL/59-278
Q1ICG0_PSEE4/33-259
Q1IG12_PSEE4/45-264
B1T9R7_9BURK/66-296
F9SAC4_VIBSP/263-448
F5KVY4_PSEAI/33-251
H7Y7N1_CAMJU/34-251
G5HBU1_9CLOT/63-282
F9UTB8_LACPL/49-266
F9K1Q1_STAAU/35-253
H4NRF9_ECOLX/1-208
A3VWA2_9RHOB/23-234
H9F1B8_MACMU/411-783
B7LN27_ESCF3/23-243
F3YYV4_DESAF/44-265
C2TTA1_BACCE/44-261
G9XPN5_DESHA/78-299
E3XZU4_SHIFL/23-243
E3YNF4_9LIST/35-254
D7GS69_9FIRM/59-279
G7ZHB0_AZOL4/23-245
E3C3T9_9LACO/41-261
D5V0P5_ARCNC/335-557
C3XEN2_9HELI/32-251
C6JAC8_9FIRM/39-255
A6BRF3_YERPE/43-262
E8LXZ4_9VIBR/50-248
G2GS22_STRSL/46-272
F2KGE8_PSEBN/29-255
G8RRN5_MYCRN/45-265
E9YS24_ECOLX/27-245
B0KNY3_PSEPG/30-258
C9Z9K4_STRSW/41-262
F8KS32_HELBC/42-262
F7P0J1_9GAMM/19-241
E4L607_9STRE/28-248
H1G062_9GAMM/59-231
C4H7P0_YERPE/27-244
B0HHV6_YERPE/45-267
Q6LXX2_METMP/38-254
G6QBT7_STRPN/269-488
D4GSP2_HALVD/59-297
Q1JWA4_DESAC/589-807
E5Y8F5_BILWA/26-246
Q929C5_LISIN/45-267
F9SZ12_VIBOR/31-255
E3EYI3_KETVY/112-266
Q98IX6_RHILO/34-255
H7MUI0_STRPN/52-269
Q32IR6_SHIDS/42-272
A8RH31_9CLOT/293-502
E8XJW3_SALT4/31-253
I0FCJ9_9SPIO/486-687
B3BEP0_ECO57/37-256
H7PWG5_STRPN/40-264
E4R4J7_PSEPB/124-283
A3RTA3_RALSL/52-270
D4HZN0_ERWAC/28-246
D4F7H5_EDWTA/27-245
F9TGT0_9VIBR/280-503
Q8D7Z6_VIBVU/72-245
E2Y3L7_ENTFL/33-253
B1GAS3_9BURK/51-268
F3BLI2_PSEHA/17-238
F3Y9G2_MELPT/48-264
H3LY79_KLEOX/56-276
A2Z1H6_ORYSI/457-802
H7SNM0_CAMCO/41-261
A3RRP7_RALSL/51-272
F6CV70_MARPP/36-248
E7P946_PSESG/21-244
B8EAW2_SHEB2/29-250
Q1V5W0_VIBAL/35-270
A3JKV1_9ALTE/1-185
Q1IAT5_PSEE4/57-276
F7YHZ5_VIBA7/27-231
Q3B4K7_PELLD/407-632
B9BHV5_9BURK/38-265
I1DJ77_9VIBR/23-255
D8NRF9_RALSL/40-269
C7V999_ENTFL/42-268
B4WIA2_9SYNE/69-289
A4E9B3_9ACTN/58-279
Q0B045_SYNWW/28-250
E0SW78_STRZA/28-262
Q7UC43_SHIFL/304-521
D2Z5E2_9BACT/91-275
B7N5X0_ECOLU/304-521
F9HQV2_ECOLX/28-255
C0WWY8_LACFE/45-272
C3Y747_BRAFL/608-935
C2IHA0_VIBCL/251-470
Q2RSK8_RHORT/38-269
D5T6A6_LEGP2/21-242
E7U3F0_ECOLX/27-245
E8RG00_DESPD/30-273
B5J3W8_9RHOB/1-161
F0VTP3_STRG2/40-265
F5XLF2_MICPN/78-299
D8C3Z5_ECOLX/42-272
C4HNL6_YERPE/325-463
C7Y3H7_9LACO/49-270
H3ES44_PRIPA/4-131
E0Q2U2_9STRE/28-262
H4RKD5_ECOLX/37-256
G7UAS7_PANAN/33-259
D1BG56_SANKS/56-276
F0Q369_ACIAP/39-260
C9C497_ENTFC/32-269
Q66E27_YERPS/36-254
D4JPE0_9FIRM/176-268
D5RZ11_CLODI/58-278
F8ZWS4_VIBCL/27-253
F5Q7X9_SHIFL/28-255
A5VIW1_LACRD/45-272
H2J6N4_MARPK/253-469
F0THZ1_LACA3/39-277
F4N3P4_YEREN/1-64
F9BX17_VIBCL/33-253
A0KSF2_SHESA/435-653
Q7NQT4_CHRVO/32-250
C2IT21_VIBCL/23-243
C0KD17_XENLA/473-814
Q5X0I2_LEGPL/25-247
C9VI49_9RHIZ/36-260
F3E9V3_PSESL/36-264
G2MS10_9THEO/40-261
E1IN77_ECOLX/45-268
G2SSM2_BIFAN/65-282
GLUB_CORGL/45-276
Q3SWC3_NITWN/77-303
G0UG56_9LACT/52-278
A6VTY2_MARMS/295-517
Q4SYC9_TETNG/405-566
F9E8A3_STRSA/34-254
A9R3K2_YERPG/36-254
F0GAH2_9BURK/12-246
G4EHZ9_9BACL/36-263
Q8CW82_ECOL6/23-243
A3YR74_CAMJU/34-251
E8WNS4_GEOS8/27-245
A0KHM7_AERHH/26-246
A6FDX3_9GAMM/38-257
H2JSN1_STRHJ/51-271
G2U792_PSEAI/38-269
F7UDU1_RHIRD/1-203
B7IIB0_BACC2/44-261
Q7MZ24_PHOLL/36-253
E3CRI1_STRVE/39-261
H8LL61_STRPN/269-488
E1M7I5_9STRE/44-270
F3IZC6_PSEAP/47-284
B7NPF9_ECO7I/23-243
E7NQ19_TREPH/44-265
F0QE91_ACIBD/1-79
G6T4Q7_STRPN/1-222
E6LGS8_9ENTE/52-275
Q2FQ99_METHJ/50-272
G4FJN6_9SYNE/70-296
H6PJJ6_RICRI/25-241
H1W9W2_9CYAN/37-271
A9KAD9_BURML/91-318
Q8EB35_SHEON/33-253
E9DKF2_9STRE/38-262
Q0HU63_SHESR/26-238
B1XK84_SYNP2/31-251
A0KEL9_AERHH/62-245
H0QAW8_ECOLI/28-255
H5QH45_ECOLX/28-255
Q93T28_STRAG/272-491
H5P765_ECOLX/1-208
A1ZEB8_9BACT/29-255
H7EZ86_PSEST/43-266
E0ML10_9RHOB/36-255
G9TQH1_SALMO/42-272
TCYJ_BACSU/35-260
C6B671_RHILS/66-293
A3K4T7_9RHOB/36-261
H3UED4_STAEP/43-265
E2KNZ3_ECO57/28-255
B2EBH2_BIFAN/71-296
Q62LN1_BURMA/32-259
D2TNN2_CITRI/43-262
D0D861_9RHOB/31-136
H2T6Z5_TAKRU/308-692
D8N053_RALSL/37-256
B9JLE5_AGRRK/44-266
B9ABC3_BORBG/33-230
C9XR16_CLODC/58-278
B3ADM9_ECO57/43-262
C8TLX6_ECO26/23-243
B1M6G1_METRJ/98-324
E2XNW8_PSEFL/66-285
G2ZZC5_9RALS/31-255
Q9RHJ2_VIBAL/27-251
F0VWZ5_STRG2/287-508
F9TXI9_MARPU/38-363
G8MG58_9BURK/38-269
Q87UQ1_PSESM/37-255
B4NFU8_DROWI/421-790
G0DF52_9GAMM/46-273
C2Z3T6_BACCE/44-261
D0UFB9_STRGY/290-509
B8FYZ5_DESHD/48-264
D5DQF9_BACMQ/39-264
H5P106_ECOLX/42-272
H4HJ49_STAAU/28-246
E3XV44_ECOLX/23-243
G6HGC9_9ACTO/60-286
G6RRP5_STRPN/40-266
F0Z087_9CLOT/61-279
C6JAC9_9FIRM/281-487
D1D0K9_9RHIZ/36-260
A7MF47_CROS8/23-243
E7XUB6_SALMO/28-255
A1ADP7_ECOK1/304-521
F2ZFD3_9PSED/30-245
G8S6U6_ACTS5/130-350
A4SQU0_AERS4/38-247
G6ZDB9_VIBCL/44-278
E4Q456_CALOW/41-262
Q3SSF1_NITWN/43-267
G8SH07_ACTS5/54-279
E8INL4_ECOLX/28-255
E3F9L6_CORP9/60-283
H7W9K6_CAMCO/40-259
G5FUN5_9PSED/39-270
H5JUZ0_ECOLX/42-272
C9UJB2_BRUAO/30-253
E0RWA8_BUTPB/38-256
D2EJH9_PEDAC/44-266
D8JRD3_HYPDA/42-96
E5XAT3_9ACTN/279-485
G7C6T3_VIBCL/38-251
D7H061_BRUAO/39-266
C3Z631_BRAFL/29-384
D9YGX3_9DELT/25-247
C2DF04_ENTFL/33-253
Q0G6A5_9RHIZ/67-295
C7CJT3_METED/39-281
B9Z6G6_9NEIS/24-248
H5H8D5_ECOLX/43-262
C7W888_ENTFL/13-249
C6BY54_DESAD/30-255
C9V258_BRUAO/36-253
F3VP16_STRPN/42-265
B1KEV3_SHEWM/46-231
F2A2L1_RHIET/38-262
A5EVD1_DICNV/24-241
Q6HMW7_BACHK/44-261
D4KE49_9FIRM/27-247
E1XS50_STRZI/41-267
H7P8I3_STRPN/32-256
D9V0D0_9ACTO/88-308
G0I136_CORPS/44-276
A8GB99_SERP5/297-511
F0FUL6_STRSA/44-263
D3RJP6_KLEVT/37-265
E6LY72_9ACTO/43-279
F6H9H0_VITVI/447-777
B3QIQ4_RHOPT/41-264
F3JDX3_PSESX/22-242
H5JW78_ECOLX/23-243
E9DKF5_9STRE/39-261
D4YE00_9LACT/41-266
C6SD12_NEIME/1-171
E8LNK1_9VIBR/44-279
E3IT22_DESVR/75-298
A7II37_XANP2/44-262
G7W0A5_PAETH/59-281
C2QXX6_BACCE/36-257
F3X7H5_STRPN/42-265
E8KEV9_9PAST/27-244
B5NYM0_SALET/42-272
A4SMN7_AERS4/27-257
E3Z1J2_LISIO/45-267
A2PU36_VIBCL/271-490
F4MBM7_ECOLX/23-243
H3ZYH7_STAAU/35-253
D1F2U4_BRUML/36-260
F9JBI5_ACIBA/54-274
Q16PC5_AEDAE/285-617
G4E7Y9_9GAMM/36-252
B7V3N0_PSEA8/30-251
D4SI87_ENTFC/41-262
D5T0S4_LEUKI/48-270
A4TPP3_YERPP/36-254
F4DPC9_PSEMN/25-244
C8MQG5_STAAU/35-253
I0DK87_CORPS/60-283
C2KDC7_9LACO/40-260
F7MUR5_ECOLX/23-243
H8IHP7_MYCIA/96-313
B0WHP1_CULQU/7-165
D6SXV7_GARVA/15-235
A6WQZ6_SHEB8/34-247
A1UAB1_MYCSK/97-317
Q033R2_LACC3/34-253
MLTF_PSESM/43-266
Q87IQ0_VIBPA/41-261
F5ZNP3_SALTU/27-245
G8PCZ5_PEDCP/49-269
B9QW19_9RHOB/19-241
H6KWJ8_TREPG/65-265
B0NQS9_BACSE/28-253
C4X633_KLEPN/30-250
A2S309_BURM9/36-255
B4A8U6_SALNE/23-243
Q03H36_PEDPA/45-267
D2B896_STRRD/82-313
H3T968_PSEAE/31-258
E6SZR4_SHEB6/256-472
D2C1M5_DICD5/23-243
Q8Z768_SALTI/31-253
E9WT60_ECOLX/37-256
B5S6M5_RALSL/43-273
G5EGQ9_CAEEL/489-816
H4L114_ECOLX/28-255
G0ADA9_COLFT/37-256
Q1C8F3_YERPA/83-298
Q9HX70_PSEAE/299-519
F5JIJ9_9RHIZ/35-254
F9SI53_VIBSP/23-243
Q4JLP6_LACRE/43-265
D1ERZ4_9RHIZ/50-275
H3EPQ2_PRIPA/39-209
A3W1T5_9RHOB/42-271
G6AL35_LACRH/41-267
Q476A5_CUPPJ/42-272
G7MFW7_MACMU/517-811
C0KD19_XENLA/474-814
G4LFS8_PSEAI/17-236
Q6LI80_PHOPR/40-266
F0D0P4_SALMO/23-243
G1V326_9DELT/14-216
E0FCW9_ACTPL/67-287
H7CNR5_LISMN/45-267
F7H046_CALJA/449-796
A3GL74_VIBCL/46-267
A8RH31_9CLOT/49-258
F9RXY4_9VIBR/34-364
E7H2M3_9BURK/29-251
G6Y8R7_9RHIZ/1-201
A0R9S7_BACAH/51-272
E6VW91_DESAO/26-244
G1YPF3_ECOLX/23-243
A5F7U0_VIBC3/59-272
E3IKF3_DESVR/36-256
E7VFB3_SALMO/45-268
G3UQQ0_MELGA/1-62
H7SUN1_CAMCO/39-256
E7A8N4_HELFC/43-262
H4VZ06_ECOLX/28-255
Q3K049_STRA1/28-248
F5JCQ1_9RHIZ/22-250
G6EMC5_STRTR/272-364
D0JRN8_YERP1/23-243
E9THW5_ECOLX/268-487
Q9I1R3_PSEAE/33-252
F2ITY2_VIBCL/24-261
A3ELH2_VIBCL/23-243
H7W0W6_CAMCO/39-256
H0NNB6_BACCE/51-272
A9Z836_YERPE/27-244
F8LQ11_STRE8/40-262
H0RHK7_9ACTO/99-332
G4R9I9_PELHB/48-270
E9VRC0_ECOLX/28-255
C2DKL1_ECOLX/23-243
A9IRF1_BORPD/57-289
C8NA46_9GAMM/32-252
F2C967_STRSA/47-285
F8ZQQ9_VIBCL/27-247
H5E4G1_ECOLX/28-255
I0SSU6_STROR/28-262
E4NPB1_HALBP/64-300
F1YMU9_9ACTO/48-277
E1CZ06_VIBPA/34-256
E8AA05_SALMO/42-272
G7C6B0_VIBCL/39-263
Q1BYM7_BURCA/27-254
C1D437_DEIDV/33-250
H5FBT8_ECOLX/27-245
Q483C8_COLP3/38-257
G6UVG0_STRPN/1-165
G2C704_ECOLX/8-220
B4TW83_SALSV/31-253
B1G1B3_9BURK/62-246
H7MVK2_STRPN/26-246
E5GBG2_CUCME/443-765
C5XD11_SORBI/486-842
H4VZ66_ECOLX/3-114
C5CY70_VARPS/42-267
A3YLH3_CAMJU/34-251
F4GF22_ALIDK/22-248
B9KTV5_RHOSK/54-273
D0W5G5_NEICI/39-261
G4QEB6_GLANF/26-246
D3Q6K1_STANL/49-278
A8AWW1_STRGC/48-265
A1HNU4_9FIRM/29-250
E8THM1_MESCW/40-272
E1XF99_STRZO/28-247
H1E3E1_ECOLX/23-243
Q12N05_SHEDO/34-253
D4B780_9ENTR/28-255
E5XVR2_9BIFI/46-265
C1CJ81_STRZP/38-257
H0MH33_SALMO/45-268
C8XF99_NAKMY/45-267
G2J3H3_PSEUL/44-259
B4R1Q6_DROSI/418-786
C8P749_9LACO/45-272
H7F349_9LIST/1-156
C5ZNS0_BURPE/28-245
H7KG41_STRPN/40-264
F7X090_SINMM/34-240
G4LN99_PSEAI/33-251
F2I8K6_AERUA/33-262
G6Z0Z5_VIBCL/27-247
A3KRS2_PSEAI/39-270
G6J906_STRPN/29-247
A1TI00_MYCVP/90-307
B1Y883_LEPCP/35-265
A6TE92_KLEP7/56-276
G6LZQ4_STRPN/28-262
F1W4W5_9BURK/125-279
Q8E687_STRA3/40-259
C5F7L1_LACPA/34-253
D4YIG0_9LACT/42-263
D8MQ96_ERWBE/23-243
F7QYV0_9LACO/2-225
B4ATD2_FRANO/23-245
F9P4C2_STRCV/28-261
C4H811_YERPE/45-275
H1BWE1_ECOLX/5-225
H7YDM8_CAMJU/41-261
D6J8H5_ECOLX/23-243
F7TIF9_PASMD/22-240
F9Y2B7_BIFBU/78-303
E8VNL4_VIBVM/27-251
B6G137_9FIRM/46-267
Q30XN6_DESDG/36-259
F7KX90_9FUSO/28-242
E8XSD7_RAHSY/35-265
F0FU04_STRSA/280-499
H7RN67_CAMCO/39-256
F6VTB5_MACMU/563-910
H7IR14_STRPN/28-247
Q9FCU5_LACRE/42-259
H0T4S6_9BRAD/41-256
B3V5J0_9EURY/128-362
D5DX03_BACMQ/50-271
Q837S0_ENTFA/276-496
E1W4N8_HAEP3/22-239
H8BU44_CAMJU/40-259
D4YN14_9MICO/42-258
E8T9Q3_MESCW/40-261
A5F7M7_VIBC3/3-203
D0HRA7_VIBCL/39-263
C6STT9_STRMN/32-257
Q81UL3_BACAN/44-261
G6SC08_STRPN/28-247
G9ZLK9_9LACO/56-278
B8DK93_DESVM/60-283
E8LT41_9VIBR/26-253
A6X4S4_OCHA4/32-279
G5JZ60_9STRE/273-492
D7AX19_NOCDD/40-262
G2ZVJ7_9RALS/43-273
E8CEG0_SALMO/43-262
C9M9K1_9BACT/29-250
G8FBG7_CAMJU/34-251
C2IL21_VIBCL/256-468
G1Z104_ECOLX/42-272
E7JP28_ECOLX/28-255
H5KSH8_ECOLX/27-245
Q12U84_METBU/1-171
B6ESF0_ALISL/40-270
D9NKD7_STRPN/38-257
G2U687_PSEAI/27-249
E9CL75_9ENTR/45-267
Q21LA2_SACD2/41-244
C7U4W4_ENTFL/276-496
A2YG87_ORYSI/470-812
G6LKS8_STRPN/28-262
B9JKC8_AGRRK/41-259
A0Y3B3_9GAMM/52-291
F7Y587_MESOW/43-260
B1FJU6_9BURK/35-282
H0HUT1_9RHIZ/35-255
F3DCW1_9PSED/30-249
A5TJ37_BURML/32-259
G2K8N6_LISMN/37-262
F8YTE1_VIBCL/23-243
Q39I22_BURS3/32-259
A5TWI9_FUSNP/28-242
H7LTN1_STRPN/269-488
E6LGN4_9ENTE/273-493
F0M0Q0_VIBFN/31-219
F4U5M0_ECOLX/27-245
G2LRM2_9XANT/1-216
A7ZBJ8_CAMC1/38-255
C2E3T6_LACJH/38-276
A5ZNZ3_9FIRM/303-509
F6H9H2_VITVI/1-135
Q5LQW9_SILPO/35-257
H0UJB7_9BACT/24-240
E7YPV4_SALMO/42-272
E1PMV4_CAMJM/34-251
F2EWA8_PANAA/65-284
A3KSG5_PSEAI/61-266
E4PPK6_MARAH/20-246
D8EMS2_ECOLX/304-521
C3ZM94_BRAFL/2-101
B3X1C3_SHIDY/23-243
D2BMP9_LACLK/40-270
D1FCA7_9RHIZ/27-242
G5KQ83_ECOLX/28-255
C2YML5_BACCE/44-261
H0N679_SALET/42-272
C6RZT3_VIBCL/33-253
G7UF00_PANAN/65-296
F4DBD9_AERVB/41-253
H7IBP3_STRPN/30-256
G9AWA1_PANAN/50-265
F4BN77_CARS1/61-282
A5EVN9_DICNV/32-251
F1W1L8_9BURK/38-280
G6WF22_STRPN/32-256
G2HWL8_9PROT/584-802
G9SA80_CITFR/56-276
Q7NQB8_CHRVO/38-256
F8XJH6_ECOLX/40-260
I0GIQ2_9BACT/115-332
C5TKL3_NEIFL/50-270
F0HQ84_9ACTN/29-254
H8D9U2_ECOLX/43-262
F2BRP9_STRSA/32-225
G6YMP3_9ALTE/26-246
F0PV25_BACT0/36-257
H0Q577_9RHOO/114-282
G8Q1G7_PSEFL/27-247
E4R9H9_PSEPB/36-258
G9AVW9_PANAN/23-243
B1WVD5_CYAA5/40-260
C3NQT0_VIBCJ/39-263
Q1ZRH9_PHOAS/27-253
F3RZU8_VIBPA/40-261
G4IXL9_9PSEU/40-262
B4U3D7_STREM/46-272
F8KFK1_LACRE/45-272
B4KGJ1_DROMO/425-797
F4DYP6_PSEMN/30-250
H5FH09_ECOLX/28-255
A6BYF9_YERPE/35-252
F0HJY0_9ACTN/39-257
A4SSS3_AERS4/29-251
D3RGF9_KLEVT/56-276
F4E033_PSEMN/80-142
F3MR50_LACHE/2-185
A1UN11_MYCSK/36-252
Q21RU6_RHOFD/28-247
D0IG01_9VIBR/250-470
F2MZ03_PSEU6/41-125
D4BA52_9ENTR/43-262
C6CQC5_DICZE/34-281
A3KS95_PSEAI/73-288
Q03MN7_STRTD/28-261
G0BYQ9_9ENTR/24-244
E3JBY4_FRASU/73-294
G4C1G4_SALIN/59-278
F2J9Y9_HELP9/33-252
B1Y4H8_LEPCP/50-272
F3E992_PSESL/29-244
E6YVW9_9RHIZ/24-247
A6WNQ7_SHEB8/22-241
B8KAL4_VIBPA/22-187
H4XY36_ECOLX/42-272
C9QFS0_VIBOR/26-246
H2T6Z2_TAKRU/462-699
E4IVA9_ENTFC/39-265
E1P1M3_NEILA/50-270
G0STN1_VIBMI/25-244
E8VPN6_VIBVM/44-286
B0AXM9_BACAN/51-272
C5ZN36_BURPE/39-269
G6ZS96_VIBCL/39-263
A3H4X7_VIBCL/25-244
C9B859_ENTFC/39-265
D3VKH4_XENNA/16-242
A5IB14_LEGPC/21-245
C9VFJ6_9RHIZ/36-253
F2RF71_STRVP/76-307
H8GAU1_9PSEU/56-282
F4DM98_PSEMN/38-256
Q7ZZ89_DANRE/2-108
A6CYZ9_9VIBR/30-250
A2YHB3_ORYSI/471-809
H2X4T7_CAEJA/57-277
E5BJT8_9FUSO/28-241
F9Y432_9RHOB/41-259
F0M6U2_ARTPP/43-260
Q2JZA3_RHIEC/38-271
A6A7H0_VIBCL/33-253
F9T7N6_9VIBR/24-250
D0AD66_ENTFC/32-269
D7XVH3_ECOLX/27-245
G7CV80_AERSA/126-339
H1E3E5_ECOLX/23-243
B1SGU3_9STRE/46-265
E8M962_9VIBR/33-254
F8YUD0_VIBCL/25-244
F8GPU5_CUPNN/54-282
B1K6X9_BURCC/75-247
G6BIL0_CLODI/38-255
D1ES76_9RHIZ/36-170
G6LAN3_STRPN/41-267
D4XDR0_9BURK/48-265
G2L5I7_PSEAI/24-243
F4DLL3_PSEMN/23-242
A1ER64_VIBCL/14-242
D9W823_9ACTO/72-301
F2PFB3_PHOMO/38-259
B6WBA5_9FIRM/52-268
F3IF66_PSESL/39-270
E6L098_9PAST/38-255
C9TEQ2_9RHIZ/36-170
G6J4H9_STRPN/26-246
B3IXH5_PSECI/33-252
E7U4K7_ECOLX/45-268
B4WM82_9SYNE/41-258
Q635D2_BACCZ/36-257
E8R0X9_ISOPI/82-310
G5P3Y9_SALET/1-208
F0CSN4_SALMO/23-243
B5Q2C5_SALVI/28-255
F2GYD8_BRUM5/36-253
H1TAG0_STAAU/43-264
H1PRL5_9FUSO/22-238
F9BM63_VIBCL/31-245
H5TB85_9ALTE/62-283
C6BI11_RALP1/41-271
B2J7D8_NOSP7/260-433
Q2W220_MAGSA/41-258
C9V2A3_BRUAO/30-253
Q6FCP1_ACIAD/37-264
A8KDH4_BURPE/81-312
F7SU26_ALCXX/43-261
H7EMC8_9SPIO/35-257
C6BAS8_RHILS/39-265
H7MS32_STRPN/40-266
H1YUK5_9GAMM/45-262
Q21MM4_SACD2/43-235
H7L4B9_STRPN/41-267
F7IVM8_STRPQ/27-247
F6E9D6_SINMK/51-279
E9DPG5_9STRE/28-264
A7VW29_9CLOT/57-287
D8IIH8_LACFC/41-265
B1KBR9_BURCC/28-255
B5KCV8_9RHOB/35-257
D8A8C3_ECOLX/65-295
F7U9N9_RHIRD/35-259
B1YS79_BURA4/39-258
G6ZDW6_VIBCL/251-470
C2PAC5_BACCE/51-272
F7MYP8_ECOLX/2-209
F0CKE9_SALMO/27-245
F7MUR2_ECOLX/23-243
D3NYZ2_AZOS1/40-259
E0SWT1_STRZA/38-257
H5T5N0_MELPD/48-268
E4PF80_MARAH/44-265
Q73KX6_TREDE/48-270
E3JBS5_FRASU/59-285
E8TNC4_MESCW/40-266
D2BVY3_DICD5/32-253
G6YWG1_9ALTE/27-247
F7NXD4_9GAMM/26-239
E6WBI3_PANSA/43-262
A6X745_OCHA4/61-291
B9E3S1_CLOK1/53-271
F7KVJ3_9FIRM/42-265
F5WGN3_STAAU/35-253
F3JWJ4_PSESZ/291-505
Q2BMI4_9GAMM/16-261
B6JHW1_OLICO/35-362
C1M8G9_9ENTR/45-268
C8PHL7_9PROT/28-246
E1PDX6_ECOAB/43-262
C5TA35_ACIDE/40-258
F1XLW1_ECO57/27-245
C6BG11_RALP1/291-509
E0U788_CYAP2/59-289
F0CW82_SALMO/23-243
H0H3G4_RHIRD/41-259
G9YJB0_9FIRM/55-267
C7U9F3_ENTFL/52-274
F7NZE0_9GAMM/27-240
Q2BL23_9GAMM/1-215
E0SWU1_STRZA/32-256
G7M401_9CLOT/53-278
Q5ZGX6_9BORD/36-248
C6DBL3_PECCP/72-294
E2QPH0_ECOLX/28-255
F4BLF7_CARS1/51-273
F1P2J8_CHICK/390-729
E8D912_SALMO/42-272
E1QWT9_OLSUV/87-308
E6TCA3_MYCSR/3-226
B8ZU96_MYCLB/92-312
A5CSJ8_CLAM3/72-293
Q8D0T7_YERPE/119-346
A5KZJ3_9GAMM/27-231
H8NJE5_RICTP/25-241
D4RQ80_ENTFC/52-272
A4QEV9_CORGB/45-276
B2J7D8_NOSP7/479-541
F3Q000_9ENTR/28-255
E0I002_9BACT/24-241
D5MI90_9BACT/52-284
D6BGN9_9FUSO/28-243
C2WBU1_BACCE/38-259
D6U952_STAAU/43-264
B3ZZQ8_SALNE/31-253
G6PC87_STRPN/40-266
H3T080_PSEAE/28-255
H1C1R5_ECOLX/28-255
E8QIP8_HELP4/44-263
F3KR05_9BURK/39-260
A8FX99_SHESH/277-496
F7SGZ3_LACJH/52-272
Q1J7E3_STRPF/40-262
C4WL76_9RHIZ/41-260
H7P2Z8_STRPN/41-267
D6E9H3_9ACTN/38-256
I0PXP8_MYCAB/60-291
Q9UHB0_HUMAN/1-65
D4I774_ERWAE/35-253
H5LZ33_ECOLX/23-243
Q8XLX6_CLOPE/37-255
G9PT57_9BACT/39-258
F0LDU0_AGRSH/34-256
F3THH8_STAAU/43-264
A8IVS7_CHLRE/329-696
G6REX6_STRPN/1-165
F4VWS5_ECOLX/304-521
H2X1A7_CAEJA/42-264
A8R7U6_9FIRM/29-250
F7RSM8_9GAMM/27-274
B7KA54_CYAP7/1-227
B4U2H3_STREM/40-262
G6M2Z7_STRPN/40-264
Q1Z8J3_PHOPR/41-263
A6T6W1_KLEP7/30-250
C9Q7C2_9VIBR/34-237
A9ZYI4_YERPE/43-262
F4DCR7_AERVB/23-245
Q8XRC7_RALSO/37-256
Q3DBN4_STRAG/1-102
F4EDW6_STRSU/53-271
C4LFV2_TOLAT/33-258
E3IW52_FRASU/71-297
F4F6T7_VERMA/47-261
F6AFA9_PSEF1/43-266
Q15YC4_PSEA6/37-255
Q0HLM0_SHESM/24-243
D0RKC5_9RHIZ/39-266
E3F874_CORP9/44-276
Q38VI4_LACSS/34-253
Q2SMS6_HAHCH/31-253
A6LL51_THEM4/40-191
B1K0K9_BURCC/36-255
A6ANX5_VIBHA/62-266
A1SAS2_SHEAM/30-247
D4JBK8_9FIRM/38-259
B2J2L4_NOSP7/58-289
D3A256_NEISU/50-270
Q89VM2_BRAJA/42-266
G4PC00_BACIU/35-256
F3WM33_SHIBO/37-256
A4TVR5_9PROT/29-253
F1VR32_MORCA/39-259
H7KQN8_STRPN/42-265
G6SYQ4_STRPN/41-267
F0FGI7_STRSA/28-262
Q02S25_PSEAB/31-258
G0BTK2_9ENTR/60-290
C9AE00_ENTFC/87-307
F5U6F6_STREQ/40-265
H8ASA1_CAMJU/40-259
A1VBX2_DESVV/34-254
F0PCL5_ENTF6/52-274
B2JPX8_BURP8/27-252
A4C886_9GAMM/44-234
A3EM86_VIBCL/24-261
G5RYA0_SALET/28-255
E6T7K3_SHEB6/68-285
F6AWX5_DELSC/17-234
G5BZF7_HETGA/564-906
G6R7J0_STRPN/28-262
F3GWR1_PSESX/1-121
B3BQ11_ECO57/43-262
H0BUK6_9BURK/22-253
B1LWS0_METRJ/32-251
B5MKF6_SALET/23-243
H7YBA6_CAMJU/21-242
H4KV14_ECOLX/42-272
E0E4S2_9FIRM/48-274
A1EHV0_VIBCL/24-261
D4C0U6_PRORE/56-266
Q13FF2_BURXL/40-269
F3PQ16_9BACE/43-268
F2GZ59_BRUM5/36-260
G0AVI9_9GAMM/25-244
Q2BRC9_9GAMM/28-248
F9KXU4_STAAU/35-253
G7SK61_STRSU/28-248
G6DXJ7_9GAMM/88-310
B3N8A6_DROER/423-795
F0CG02_SALMO/23-243
B1KZD7_CLOBM/40-266
F4M5T3_ECOLX/1-208
H7UK14_CAMCO/41-261
A3CQL5_STRSV/47-285
F3HPP4_PSEYM/63-281
H7IN74_STRPN/40-264
D9P0L8_STRPN/32-256
G7ANH2_VIBCL/23-243
A6LXF6_CLOB8/54-278
F3H2W9_PSESX/2-200
G0C7I3_9ENTR/26-252
C9NV54_9VIBR/44-263
C9AEJ5_ENTFC/41-262
D4EVS8_ENTFL/45-264
C5XD03_SORBI/489-739
C3NRU4_VIBCJ/251-470
F3X5N1_STRPN/32-256
E2QUL1_CANFA/563-910
A3YDE3_9GAMM/36-247
F5N5F7_SHIFL/28-255
B0H254_YERPE/45-275
E9PYG0_MOUSE/470-823
Q91225_ORENI/420-794
Q1JWA5_DESAC/279-497
Q2SE89_HAHCH/35-263
F6H9H1_VITVI/444-555
G8RLD7_MYCRN/87-304
G9YBZ7_HAFAL/23-243
F5HWR1_ACIBA/54-274
B7LU15_ESCF3/7-224
G3WCJ9_SARHA/78-426
F0FY88_9BURK/27-254
A8AQG8_CITK8/37-256
A4EPD8_9RHOB/34-257
G6XUN0_RHIRD/41-259
C7W6J4_ENTFL/33-253
B3HWR2_ECOLX/27-245
B2P3E9_ECO57/304-521
D4V2U9_ENTFL/33-253
E7GIL0_CLOSY/35-259
F9BZC8_VIBCL/226-438
E8GBE6_SALMO/28-255
F3W0N3_SHIBO/45-268
Q749I7_GEOSL/58-276
H5WL87_9BURK/56-285
B2JVS5_BURP8/95-314
O25786_HELPY/44-262
E3PI41_ECOH1/27-245
E7HBK8_ECOLX/304-521
B8A0W8_MAIZE/20-306
H1CN88_CLOPF/2-46
B0A8U7_9FIRM/92-320
Q6CZR6_ERWCT/35-284
G6LGC0_STRPN/269-488
Q12C12_POLSJ/34-264
B5EZN7_SALA4/28-255
G6BQ08_CLODI/35-258
E0SGI7_DICD3/36-253
D0H2E1_VIBCL/27-253
D4S7G3_9FIRM/45-281
D8DYW1_PREBR/41-114
E8ZZ26_SALET/42-272
G5L2H2_STRSU/53-270
H4JJS5_ECOLX/23-243
H0A3E0_9PROT/56-284
F0ANI0_NEIME/51-270
E8W685_STRFA/40-264
C9UW59_BRUAO/49-277
Q8FVY5_BRUSU/36-253
F2F067_SOLSS/44-262
Q1LDE8_RALME/87-306
D4GN88_PANAM/5-143
B5Y150_KLEP3/35-254
E1P728_ECOAB/45-268
E5BXQ8_9FUSO/66-285
H3LKR9_KLEOX/23-243
Q39B17_BURS3/28-255
C0ETV2_9FIRM/65-297
I0EPT7_9HELI/41-260
E8XNA5_RAHSY/39-269
G7UAY8_PANAN/23-243
H0TVK4_9BRAD/35-263
D8NCD6_RALSL/43-274
D6KL54_9FIRM/38-260
Q5QLP6_ORYSJ/477-594
E8M5Y4_9VIBR/32-236
A8TKQ3_9PROT/40-262
B1B9X6_CLOBO/46-265
F8DRH3_LACRS/38-262
G6Z318_VIBCL/12-249
F0AHZ9_NEIME/51-270
Q2BGX5_9GAMM/27-247
E8T7J4_MESCW/42-258
H7JU29_STRPN/269-488
F3BNE2_PSEHA/27-239
G4PS45_ECOLX/37-256
F0CRG1_SALMO/23-243
A5AUG7_VITVI/403-724
B2U784_RALPJ/41-271
A6FCG0_9GAMM/46-264
E4PPQ8_MARAH/10-216
B9RG81_RICCO/484-834
E7UKL3_ECOLX/234-451
B3PLH8_CELJU/301-527
H0QR32_ARTGO/51-269
Q31DK5_THICR/530-740
E7U5E3_ECOLX/28-255
B6G9J9_9ACTN/55-284
C0DA19_9CLOT/293-500
B0UPN3_METS4/34-259
D5S280_CLODI/38-255
G8QYA5_SPHPG/68-285
G7D193_AERSA/246-464
Q9HU47_PSEAE/30-251
B9C526_9BURK/27-254
F0CXQ8_SALMO/23-243
G7HS81_9BURK/75-247
E4RBN1_PSEPB/98-154
F9CFQ9_ECOLX/23-161
E7Y0W9_SALMO/34-244
G2P6I5_STRVO/94-313
D0KLC6_PECWW/27-254
C6WQY6_ACTMD/51-277
F0CK25_SALMO/27-245
A3Y7V2_9GAMM/27-255
H7GQP7_STRPN/40-264
E6F6V9_ENTFL/33-253
A4JE21_BURVG/39-257
D9ND60_STRPN/38-257
E8N0Q9_ANATU/32-250
B2G905_LACRJ/43-265
H7HJI5_STRPN/26-246
Q9KRI8_VIBCH/226-438
G6Z2Z1_VIBCL/10-230
G7SC18_STRSU/44-261
G7G6S0_9GAMM/64-285
D7HKP6_VIBCL/271-490
E6IZQ4_STRAP/273-492
D6X0W1_TRICA/423-789
H3KP21_ECOLX/43-262
E2PM19_9RHIZ/36-260
D4VVL4_ENTFC/52-272
F4H1D2_CELFA/47-273
H5QQA8_ECOLX/42-272
H9G4F9_ANOCA/309-648
E1PPA2_CAMJM/41-261
G0UGC2_9LACT/47-264
D3RGF9_KLEVT/302-519
G7BN62_VIBCL/27-253
H8AM05_CAMJU/21-242
D3R4A1_BIFAB/125-350
Q8ZKA9_SALTY/25-246
D8P573_RALSL/19-249
B1JE46_PSEPW/45-264
Q3B4K8_PELLD/15-149
H0U0L3_9BRAD/71-297
F9BUH8_VIBCL/1-199
F1WNL2_MORCA/43-260
H7PSQ7_STRPN/279-498
H2X704_CAEJA/1-185
G1Z7J3_ECOLX/45-268
G8U960_BACCE/36-257
B5NI69_SALET/42-272
D6ZVJ1_BIFLJ/38-257
F1ZJV6_ECOLX/28-255
C4UV03_YERRO/28-255
F2K0Y6_MARM1/36-248
E2KRL7_ECO57/45-268
B1I813_STRPI/40-264
C3NRU4_VIBCJ/44-230
F4SLP7_ECOLX/40-260
H0MAN4_SALMO/25-246
B1FM99_9BURK/43-262
D6GJD1_9ENTR/302-519
B1KBW5_BURCC/35-282
E9VRG3_ECOLX/1-208
F5NE62_SHIFL/23-243
F0JDG8_DESDE/35-255
A6XVQ4_VIBCL/31-258
Q8EIJ8_SHEON/47-264
B1KNX5_SHEWM/38-243
Q847W1_VIBPA/34-247
B1FBC0_9BURK/65-295
D6HWT4_ECOLX/45-268
G4C3L2_SALIN/45-268
A4U3Q1_9PROT/32-257
C9T5J7_9RHIZ/36-260
A2RE72_STRPG/43-269
D0T388_ACIRA/45-275
Q0HL45_SHESM/38-266
B5NBC3_SALET/31-253
A5Z8J8_9FIRM/59-283
C2BEI6_9FIRM/27-264
C5NAT3_BURML/30-257
Q4A1I5_CAMJU/41-261
B8CJV1_SHEPW/497-720
C6XAQ1_METSD/44-277
C4XCA8_KLEPN/38-265
A8FYL9_SHESH/31-249
Q5M1R1_STRT1/28-261
E2Y5R9_ENTFL/52-288
D9R7X0_CLOSW/42-256
H5K1C2_ECOLX/28-255
F2K7Z9_PSEBN/25-246
G2GQX8_STRSL/36-260
A3GQT8_VIBCL/41-261
C3A1C7_BACMY/34-255
A6VDK5_PSEA7/38-269
G0C5F7_9ENTR/37-255
G8AEJ5_AZOBR/29-273
H3LJC0_KLEOX/43-273
C6BZK4_DESAD/33-242
G5N029_SALET/28-255
B1TBA2_9BURK/79-299
C9A8I4_ENTCA/41-262
H8DJN8_9ENTR/24-251
E6GSV8_ENTFL/52-288
D0X7R0_VIBHA/32-362
D3PDT8_DEFDS/28-249
E0SMV7_DICD3/23-243
G2T2I2_ROSHA/194-394
G8MGX1_9BURK/47-264
F4G9G6_ALIDK/17-234
H5XRE7_9PSEU/48-267
G7ZPP5_STAAU/43-264
A3YCU1_9GAMM/21-244
C1B385_RHOOB/40-263
E8QQ75_HELPR/34-253
Q39J28_BURS3/27-254
A6D6S8_9VIBR/23-243
H4VIU4_ECOLX/28-255
A8ZXC4_DESOH/57-276
A9WI75_CHLAA/48-263
B5KEB0_9RHOB/27-237
H7N6X1_STRPN/28-262
E1KXS0_PEPMA/33-269
B5P5G9_SALET/45-268
F7TX27_BRELA/48-270
G7LT83_9ENTR/25-252
C2LRM6_STRSL/48-265
A6AHB5_VIBCL/44-278
E6MJZ6_9FIRM/37-258
B8FBX9_DESAA/48-260
B4EQ42_BURCJ/3-222
F8HB97_STRE5/28-248
C3XPD8_BRAFL/8-311
A8YBX6_MICAE/37-263
B9TMW9_RICCO/72-144
H7I627_STRPN/28-262
Q98BC6_RHILO/22-250
H3ZEX2_9ALTE/23-246
D8IT97_HERSS/39-258
A7GAK7_CLOBL/41-262
E3GM88_EUBLK/35-257
G6A3D1_STRIT/26-246
E0U2D2_BACPZ/47-264
A9G822_9RHOB/100-334
E9J907_SOLIN/78-239
Q9ZC34_YERPE/325-463
C9QF79_VIBOR/61-280
D7HUN4_PSESS/42-261
B9YYJ3_9NEIS/25-254
E8Y590_ECOKO/27-245
B1G4Q3_9BURK/45-265
H4VZ65_ECOLX/304-407
B1L8L6_THESQ/30-246
Q2SIE5_HAHCH/54-285
B5UJT8_BACCE/44-261
C3RME2_9FIRM/29-253
I0PMN5_MYCAB/39-286
C6Q2H9_9CLOT/48-84
D2NG59_ECOS5/23-243
A8FUW5_SHESH/254-470
B1JIL4_YERPY/36-254
E8IJ83_ECOLX/23-243
F3SLQ9_STRSA/47-285
H1LPY4_9PAST/22-239
F0F2K4_9NEIS/46-268
A4EL69_9RHOB/164-365
C4T0J5_YERIN/54-269
F3BHC6_PSEHA/9-221
GLR26_ARATH/479-812
E6FDG8_ENTFL/33-253
H9KTS8_APIME/508-842
E8WT54_GEOS8/30-248
A4XV32_PSEMY/47-273
A8FX99_SHESH/523-743
F7SW98_ALCXX/36-255
E1DII9_VIBPA/250-468
H2A661_STRMD/45-271
G9QTK4_9PROT/40-255
D2TDZ1_ERWP6/28-246
G2HBY5_9DELT/34-257
A4VRV6_PSEU5/27-248
F9S8U3_9VIBR/191-398
H5EE30_ECOLX/42-272
A4XVU3_PSEMY/32-249
G8W233_KLEPN/28-255
B0VC68_ACIBY/39-268
A4X4U6_SALTO/55-279
E8WA03_STRFA/90-321
Q69L15_ORYSJ/464-797
F5PTU5_SHIFL/235-452
H7JRU6_STRPN/28-262
G7UKQ4_PANAN/28-255
C4X490_KLEPN/49-268
C4SSC2_YERFR/23-243
F3DV39_9PSED/48-284
A3D3K9_SHEB5/46-273
Q5M033_STRT1/46-272
H5I1U5_ECOLX/23-243
C9PGM0_VIBFU/23-243
F9TT22_9VIBR/6-229
F5RID6_9FIRM/43-279
E6M471_9ACTO/43-279
E6WJ53_PANSA/54-283
H2T6Z7_TAKRU/547-726
D8IRZ2_HERSS/38-268
C8KYB8_9PAST/22-239
F9H2I1_HAEHA/55-275
Q1BN89_BURCA/35-258
Q21GL3_SACD2/110-337
E7VSS2_SALMO/28-255
E2CAX5_9RHOB/53-278
G5EQ16_9MICC/49-266
A4C7I1_9GAMM/39-245
Q12RD2_SHEDO/19-242
E6LG62_9ENTE/40-267
H0LJN8_SALMO/23-243
E0PFN5_STREI/40-265
H3QJU9_BRUAO/36-170
F5VSJ1_STROR/28-262
E0H8H5_ENTFL/276-496
H5I1P3_ECOLX/27-245
G5WGN8_ECOLX/42-272
F0TDG9_LACA3/41-261
E7J5T9_ECOLX/28-255
E6MEW6_9FIRM/35-269
B5BXP2_SALET/45-268
D7AIW1_GEOSK/107-285
Q91977_XENLA/473-814
F0E4E3_9PSED/43-266
H0Q9J8_ECOLI/23-243
G2H5D8_9DELT/25-246
H8BEY6_CAMJU/21-242
F0JFG0_DESDE/52-270
Q1BJ21_BURCA/66-296
E6LKW0_9FIRM/60-274
Q3CYI9_STRAG/1-160
B3E376_GEOLS/52-270
H4HZJ5_ECOLX/45-268
G9QTK1_9PROT/20-238
F3IUF0_PSEAP/38-264
E7TLR8_ECO57/23-243
Q48EZ8_PSE14/93-324
G6YZ74_9ALTE/22-252
E3BFE6_9VIBR/39-263
C0EVB9_9FIRM/41-262
F7HIV0_CALJA/14-173
B8E3U0_SHEB2/55-271
B9JH10_AGRRK/40-258
B3C4B4_ECO57/37-256
Q88D72_PSEPK/26-245
F9A4C7_VIBCL/12-249
B4V280_9ACTO/62-283
E1J4J8_ECOLX/28-255
F7L416_9FUSO/33-253
H3Q344_BRUAO/30-255
C2Q4P8_BACCE/38-254
Q0HRE8_SHESR/40-257
C4GVZ6_YERPN/32-252
B4NHH5_DROWI/3-105
F2GTD9_BRUM5/1-129
F5MZI9_SHIFL/27-245
G4R551_STRPY/27-247
F2ZKA6_9PSED/38-259
G8LH63_ENTCL/274-451
G5KK89_ECOLX/42-272
D6LRT0_9RHIZ/36-250
F3EPZ0_9PSED/42-261
E3X7N7_ANODA/159-469
H1JVI0_9MYCO/75-292
E0H8D0_ENTFL/42-268
F6AK25_PSEF1/27-236
F8ZGQ2_VIBCL/46-267
D7A7U3_STAND/33-250
E8UW18_THEBF/40-261
E1HSH3_ECOLX/59-278
C9MB07_HAEIF/36-253
G5M649_SALET/28-255
F9TA66_9VIBR/26-244
B2G5R8_LACRJ/42-259
D7ULN0_LISMN/35-254
A1VHG8_DESVV/26-261
Q07TP0_RHOP5/78-304
E9FH72_9STRE/269-488
H7UJD0_CAMCO/21-242
F0LA22_AGRSH/37-255
Q02P85_PSEAB/28-255
F7NTX8_9GAMM/36-256
D7Z5J7_ECOLX/27-245
E3WNV1_ANODA/372-740
E0RKV2_PAEP6/65-282
A3KVR3_PSEAI/49-277
E7IK18_ECOLX/32-251
Q6LQA6_PHOPR/30-252
E5Y8F6_BILWA/26-245
G5NFV2_SALET/28-255
Q7NVB5_CHRVO/23-242
D0APE3_ENTFC/51-272
G7FD52_9GAMM/23-236
Q2W4Y1_MAGSA/51-269
G0GSD4_KLEPN/9-226
F8H7X1_PSEUT/31-251
MLTF_PSEE4/43-266
H7QI96_STRPN/269-488
A4CAQ6_9GAMM/296-518
H3QJL8_BRUAO/30-255
G6JEM7_STRPN/40-266
F3QDK3_9ENTR/26-247
C4T3N9_YERIN/45-267
B3WMT9_ECOLX/23-243
B3B0V1_ECO57/28-255
C8P5X3_9LACO/59-279
C3K3G9_PSEFS/25-245
I1DA29_9VIBR/26-244
H4VDF3_ECOLX/27-245
G7CPQ0_AERSA/21-243
F4U753_ECOLX/23-243
F9BM57_VIBCL/38-251
D0BJA1_9LACT/30-265
Q2S7Y2_HAHCH/25-246
G4KC42_YEREN/45-267
H2HKQ8_CORDP/60-283
H5PW56_ECOLX/23-243
G7QPG0_LEPII/39-277
I0U587_BACTR/45-270
D8GP66_CLOLD/46-272
B9RNQ8_RICCO/480-811
B9GGF4_POPTR/447-740
C9PHZ1_VIBFU/301-517
B2TCA4_BURPP/51-268
E4T3Q3_PALPW/21-244
B9BYY0_9BURK/41-271
A3L0B3_PSEAI/32-249
D3QLW5_ECOCB/304-521
G9A8V4_RHIFH/21-235
H2KR16_CLOSI/408-697
A3TMX5_9MICO/85-306
H4PFI6_ECOLX/23-243
F5HWR0_ACIBA/50-270
F9QAE3_9PAST/22-239
F5QVS0_SHIFL/23-243
Q13CF2_RHOPS/75-301
F4N7Z2_YEREN/295-516
A0L490_MAGSM/149-359
D8CAE6_ECOLX/45-268
E1VBP6_HALED/38-258
C9RPX4_FIBSS/26-156
D0VWX8_GEOSE/24-243
H8DQG9_9ENTR/31-257
B3A9V4_ECO57/23-243
B0GVM8_YERPE/33-250
F1NNR5_CHICK/101-260
C4T0J5_YERIN/295-517
F4ERF8_BACAM/34-253
D1Y6A2_9BACT/33-260
I0NR05_STRPN/42-265
F4EFJ3_STRSU/41-264
E5YBX2_9ENTR/27-248
F4M448_ECOLX/28-255
D0X2S9_VIBAL/33-254
G5KIB4_9STRE/47-249
F9I1H7_ECOLX/43-262
G6RV85_STRPN/41-267
E8DVZ1_SALMO/25-246
C3IE35_BACTU/38-254
C9VNH5_BRUAO/36-260
F8DMT6_LACRS/51-278
F9GY31_HAEHA/47-264
E1DGP5_VIBPA/44-279
E8YS56_9BURK/45-284
F3I9R4_PSESF/21-244
C7CCR9_METED/1-224
Q8YF95_BRUME/38-266
A0K792_BURCH/36-255
H4RYP2_ECOLX/28-87
E1NS02_9LACO/47-261
Q6MHI7_BDEBA/23-248
G3W374_SARHA/311-660
F2KJR9_PSEBN/60-278
B2EBH1_BIFAN/71-296
F5KH17_PSEAI/39-270
F2K663_PSEBN/39-270
Q0B7S2_BURCM/39-258
G7C279_VIBCL/20-241
C9CH77_ENTCA/32-252
E1SI99_PANVC/23-243
F0JBW8_DESDE/39-266
D7HH43_VIBCL/25-244
G5EKN5_SOLLC/484-814
F3GFB9_PSESJ/1-128
Q1I9C5_PSEE4/30-255
I0QM55_9ENTR/41-268
H7QP67_STRPN/26-246
Q02EM8_PSEAB/29-250
F8H472_PSEUT/38-269
B9XV89_HELPX/34-106
H1YZG7_9EURY/100-317
A5J860_BURML/88-305
B4STI1_STRM5/78-307
B9QVH5_9RHOB/23-248
D6JFS1_ECOLX/37-256
A3KYL3_PSEAI/32-240
B1K9Z7_BURCC/45-262
H7NW52_STRPN/28-247
B3APC2_ECO57/37-256
F6TUW9_XENTR/471-816
B1SG91_9STRE/43-266
Q2K1M6_RHIEC/35-254
H4UKE9_ECOLX/1-111
G0H529_BIFAN/40-260
A2SPY0_METLZ/34-262
E1IV22_ECOLX/304-521
B8CZA7_HALOH/26-244
D7DWK1_NOSA0/61-282
A2WAI5_9BURK/39-257
B5JSX0_9GAMM/37-259
G4ET28_BACIU/48-269
E8YBE1_ECOKO/304-521
E7A5I0_HAEIF/36-253
F6G871_RALS8/18-235
C5SZX0_ACIDE/40-261
Q4KGL3_PSEF5/37-259
E4TNW0_MARTH/41-275
G1Y0N3_9PROT/34-251
E5ZFE5_CAMJU/34-251
E7F902_DANRE/569-913
A2WGS1_9BURK/28-255
B4K8G1_DROMO/430-791
A9ACR3_BURM1/38-258
E3CRH5_STRVE/278-497
C4ZBL4_EUBR3/16-152
F0CE27_SALMO/23-243
Q6DAK8_ERWCT/37-260
B1VH74_CORU7/62-287
G5VUN9_ECOLX/37-256
E1MAH0_9STRE/26-244
E2X5M1_SHIDY/58-278
F7S966_9PROT/41-272
F3DDF6_9PSED/44-263
Q0FAB0_9RHOB/34-257
G7BW41_VIBCL/12-249
H7CT39_CLOPF/48-268
F9V753_LACGT/29-279
C9R2Y4_AGGAD/22-239
B7VNC8_VIBSL/297-517
B8KE37_VIBPA/30-264
A5A6R8_DESVU/1-166
H9JPN0_BOMMO/181-506
I0Q9U9_STROR/269-488
E1LSJ4_STRMT/26-246
A8YN33_MICAE/35-265
H5TEU1_9ALTE/42-269
I0DMQ6_CORPS/80-305
C8L0I2_STAAU/43-264
I1J410_SOYBN/96-206
D1FGF7_9RHIZ/39-266
H0H8R2_RHIRD/25-257
A1ADF8_ECOK1/28-255
D0I0M0_VIBCL/1-221
E7N283_9FIRM/37-256
C2XPY8_BACCE/44-261
A5VY95_PSEP1/36-269
D7KMU3_ARALL/471-812
Q883M7_PSESM/306-525
G6W3U9_STRPN/28-262
C0WDJ1_9FIRM/40-264
H3UC33_STAEP/38-256
B6WXS6_9DELT/7-223
B1LLA5_ECOSM/42-272
A4NVK1_HAEIF/45-266
G6ZQW8_VIBCL/44-278
D2NFH1_ECOS5/27-245
E6HZN9_ENTFL/33-253
D2Z6K5_9BACT/29-250
F8GUP0_CUPNN/51-270
A1ZH20_9BACT/42-275
E0S3C9_BUTPB/37-255
E7IHI7_ECOLX/1-208
I0S8A9_STRMT/38-257
A2AI14_MOUSE/475-816
G5PWB9_SALET/25-246
G1YPF0_ECOLX/23-243
B1IAF3_STRPI/38-257
G8T315_BRUAO/61-286
H5QH44_ECOLX/28-255
I1MSU9_SOYBN/13-339
E8AEM7_SALMO/31-253
B1FD12_9BURK/36-264
C2I5R7_VIBCL/39-263
A2AI20_MOUSE/475-816
F9KTD3_STAAU/35-253
H5U1B3_9ACTO/69-296
NMDZ1_CANFA/475-816
B0HC56_YERPE/43-262
F8FXH4_PSEPU/48-284
C2IHA0_VIBCL/44-230
F9T2K4_9VIBR/21-242
A6F3L6_9ALTE/21-248
B9JJY3_AGRRK/38-262
C8L5Q3_STAAU/35-253
D7IX93_9BACE/282-493
B8LB62_9GAMM/66-259
F2ZH15_9PSED/28-253
G6UUS8_STRPN/28-262
B1M8C3_METRJ/41-255
G2L9W4_PSEAI/33-251
G0VU46_PAEPO/39-265
A1RHH8_SHESW/33-261
F5K6X8_PSEAI/38-269
A3RYH0_RALSL/38-260
A2XAE0_ORYSI/447-772
D9N6U9_STRPN/32-256
A7B509_RUMGN/173-264
E6KW38_9PAST/45-266
E8XM68_RAHSY/27-254
G5WHD5_ECOLX/23-243
C7XXQ4_9LACO/41-260
F8LPN4_STRE8/51-270
H9UXF5_ECOLX/37-256
H5BCB9_ECOLX/28-255
E1GZ34_STRPN/38-257
E8IAV5_ECOLX/59-278
C2J9E8_VIBCL/251-470
F9B0J3_VIBCL/39-263
H0H345_RHIRD/37-268
C2LQ27_STRSL/28-262
G6DU54_9GAMM/31-250
G6TEQ4_STRPN/42-265
F7RNA8_9GAMM/502-721
C0XZT7_BURPE/91-318
F9L5I3_STACP/43-265
E7GRU8_CLOSY/281-498
H5C7F9_ECOLX/43-262
B7VNB0_VIBSL/37-242
I0Y4N9_9BURK/37-250
F4DGL3_AERVB/23-243
E3G4F6_ENTCS/34-281
H4P1D4_ECOLX/27-245
E8KB92_9STRE/30-249
G5X5A9_ECOLX/27-245
B6I6S1_ECOSE/59-278
F3GZA4_PSESX/36-264
I0HWL3_RUBGE/97-269
E3XU39_ECOLX/37-256
Q5WYM2_LEGPL/27-249
G6XSD1_RHIRD/47-266
C7WTE5_ENTFL/33-253
D6LP54_9RHIZ/36-170
G2RRT6_BACME/51-268
B7N5S2_ECOLU/28-255
E7UKL3_ECOLX/1-208
G2IYQ3_PSEUL/10-227
E0EZH5_ACTPL/27-244
D3UP27_LISSS/39-265
E3T502_9VIRU/64-408
F4XIB6_9CYAN/37-270
E5U6K0_ALCXX/36-256
G1WP11_9FIRM/42-265
H7JKX4_STRPN/32-256
I0ZQA3_ECOLX/23-243
A3M4I3_ACIBT/50-270
B9NY94_9RHOB/7-219
B8J1P7_DESDA/25-247
B1WRE9_CYAA5/38-262
B2IVM4_NOSP7/36-253
H1QZL9_VIBFI/39-263
B2JN63_BURP8/28-255
B0GXW7_YERPE/27-244
H1LSZ6_9FIRM/53-161
G1Z1X1_ECOLX/23-243
B4GZD3_DROPE/420-789
C2HPH2_LACAI/56-272
G6LD43_STRPN/40-264
B2GF16_LACF3/1-193
Q480L4_COLP3/10-231
D6GEB5_9ENTR/40-260
H2KQD7_CLOSI/477-850
H0FJK5_BACAM/50-271
A8GA98_SERP5/37-255
A5L7B3_9GAMM/44-292
A7T7P2_NEMVE/27-247
B9Y3W5_9FIRM/50-279
D2V3C5_NAEGR/77-250
G4E688_9GAMM/294-508
G5KHE3_9STRE/28-248
G4RD35_PELHB/41-252
D6KY54_9NEIS/25-250
C0WX76_LACFE/29-260
C6BS36_DESAD/36-257
H2IMS3_9VIBR/21-81
C1CAC6_STRP7/40-264
I0NYL2_STRPN/40-264
Q1JYY8_DESAC/293-515
C8RZY6_9RHOB/38-256
C2HS40_VIBCL/40-256
B1FCS2_9BURK/39-257
B0SRY9_LEPBP/40-277
D5U521_BRAM5/58-279
B4GQS4_DROPE/284-644
D1B1H3_SULD5/278-497
E4L3H4_9STRE/40-266
F2C426_HAEAE/52-269
A7VWC9_9CLOT/32-249
D2YSM8_VIBMI/24-261
B2G576_LACRJ/38-262
F8ZSP6_VIBCL/12-249
C3KEB0_PSEFS/38-259
E4VS82_BACFG/47-273
HISJ_CAMJE/39-256
H1RDE2_SALMO/28-255
E1I2F1_ECOLX/43-262
H4UXE6_ECOLX/23-243
C4SAD4_YERMO/31-257
F3EQF9_9PSED/42-244
B1GLZ7_BACAN/38-254
H0PLU8_9SYNC/120-350
B1FT20_9BURK/45-283
A5LM26_STRPN/28-247
G5M6T6_SALET/45-268
H3ZGJ9_9ALTE/27-248
F5QHQ8_SHIFL/23-243
G2FTK4_9FIRM/41-258
B7UST9_ECO27/43-262
H1RZ65_9BURK/39-269
D4J6G0_9FIRM/64-286
B9J4T1_BACCQ/51-272
D0D817_9RHOB/30-322
H4YLE7_ECOLX/37-256
A6T6Q5_KLEP7/27-245
D9NHV9_STRPN/40-264
Q88Q41_PSEPK/38-271
C6JCB1_9FIRM/36-110
D1RCD2_LEGLO/3-176
G6R2X1_STRPN/41-267
A9BQL5_DELAS/34-263
H4XID9_ECOLX/27-245
B0TV10_SHEHH/116-294
B5P8W0_SALET/43-262
E1V781_HALED/28-255
E4J5H8_ENTFC/36-273
H3MF50_KLEOX/38-269
A3I049_9BACT/34-361
E2Y9G8_ENTFL/52-274
G2JVE5_LISMN/39-265
Q21ZN2_RHOFD/36-254
C0RM94_BRUMB/36-260
G0K3S7_STEMA/46-265
D2P8C8_LISM2/45-267
Q7NV25_CHRVO/45-275
G6V6A4_STRPN/40-266
D1BJT6_SANKS/46-259
C0SXW7_BORBG/253-419
Q3XZW5_ENTFC/43-264
A9BRM1_DELAS/52-271
F4AMT2_GLAS4/33-236
F2FEE5_SALDU/45-268
G9RA51_9ENTR/49-276
F9RMK8_9VIBR/27-250
H4N9V3_ECOLX/234-451
C8TVQ3_ECO26/1-222
H5F573_ECOLX/37-256
F9C220_VIBCL/21-249
C6UQW2_ECO5T/45-268
F9AK74_VIBCL/25-244
A3M826_ACIBT/25-105
C2S8N9_BACCE/36-257
C6BTK5_DESAD/25-246
G0VTV1_PAEPO/36-256
H2T305_TAKRU/420-795
F7QN67_9BRAD/43-268
H3RSZ4_9LACO/36-266
A9D9T6_9GAMM/69-304
F9HRU5_ECOLX/58-278
E7B4S9_YERE1/241-462
C3WGA4_FUSMR/33-268
D0X4G7_VIBAL/1-111
A9D1Y5_9GAMM/39-254
Q0HME0_SHESM/40-257
F7X1S2_SINMM/48-265
I1D4Y4_9PSEU/67-292
Q3DA07_STRAG/30-262
H7PF14_STRPN/42-265
D5MI79_9BACT/39-275
F4D9V1_AERVB/275-489
D0KEG6_PECWW/34-251
E3DXW5_BACA1/34-253
E0LYA2_9ENTR/65-287
A9R7Q6_YERPG/43-262
E0XZ22_9GAMM/43-248
C3LP83_VIBCM/25-244
D5PBE9_9MYCO/92-312
Q0T025_SHIF8/37-256
G7AXK3_VIBCL/33-253
F3VNP4_STRPN/26-246
E9V3E9_9ACTO/43-258
D8GES7_LACCZ/40-276
H7JZ64_STRPN/52-269
D6GN78_9ENTR/29-247
F5Q2R1_SHIFL/23-243
E8M4C2_9VIBR/34-253
H6SR62_RHOPH/40-259
H8BRB5_CAMJU/41-261
A4XTX2_PSEMY/53-269
H7MAW6_STRPN/32-256
A7K675_VIBSE/1-143
G5MFA0_SALET/2-64
Q88HE7_PSEPK/56-275
F0E0X0_9PSED/40-260
C6BXZ8_DESAD/28-248
H7FXL7_9LACO/33-252
E0DDI0_9CORY/88-313
H9UA30_FERPE/26-239
G2T284_ROSHA/71-288
H9IM02_ATTCE/17-218
E9SSN3_CLOSY/281-498
G8S7C1_ACTS5/122-343
G6SK32_STRPN/1-165
C4UZ47_YERRO/30-249
F0KLP3_ACICP/39-268
Q8XQS9_RALSO/38-268
F2A8H3_RHIET/66-293
H8JXH2_VIBCL/39-263
E8HRR4_ECOLX/27-245
D4X6S8_9BURK/50-272
F4GCM3_ALIDK/35-265
Q478M8_DECAR/41-251
G5FKL3_9PSED/35-256
Q4HQ77_CAMUP/35-252
D8MZH7_RALSL/34-249
E7WMP0_SALMO/34-244
E6YRP9_9RHIZ/36-264
H4FP79_ECOLX/23-243
D4U1L6_9ACTO/71-297
E2T096_9RALS/42-264
F3NA86_9ACTO/90-320
E7YFG0_SALMO/42-272
D9NII3_STRPN/40-266
D3QWU1_ECOCB/43-262
H8K0Z5_VIBCL/33-253
D6BD63_9FUSO/22-238
G0I6R6_STRES/28-262
G2CHF0_ECOLX/23-243
B0HI69_YERPE/45-275
H3HGB7_STRPU/3-227
B9CIR7_9BURK/38-258
F0EZ93_9NEIS/50-272
G4NQW8_BACPN/47-264
C0CU18_9CLOT/75-306
G6LTM9_STRPN/42-265
I0QDJ1_STROR/42-265
B1C864_9FIRM/42-265
G1Z1X4_ECOLX/23-243
F9BUS8_VIBCL/25-244
C1FLQ1_CLOBJ/45-266
F5N7T6_SHIFL/37-256
Q4SAU5_TETNG/508-810
C6YCL1_VIBCL/256-468
A9VES0_BACWK/51-272
H9UR69_ECOLX/43-262
C9YEW0_9BURK/1-224
F8BNV3_OLICM/35-261
F1Y909_ECO57/246-463
H7K4J3_STRPN/28-262
G5XFM1_ECOLX/304-521
H8K225_VIBCL/22-242
B6EKV9_ALISL/268-468
G7HB95_9BURK/35-258
E8Y3R5_ECOKO/23-243
F3YWT2_DESAF/36-262
I1LU56_SOYBN/466-808
D6HMF3_9FIRM/51-282
Q7MAG0_WOLSU/37-259
H5WJN1_9BURK/80-288
C3KMM8_RHISN/36-270
F8CTL5_BACTR/45-270
F3VN93_STRPN/28-247
A8SG87_9FIRM/59-277
F7XD93_SINMM/39-256
A5BQU2_VITVI/451-792
A9NHT8_ACHLI/37-257
G6X4L6_MYCAB/31-278
F8FY29_PSEPU/91-147
E9Z928_ESCFE/23-243
G7UZT5_LACRH/41-263
B8CAK0_THAPS/12-238
H0MQH1_SALMO/28-255
B9Z104_9NEIS/24-250
H2ZEN7_CIOSA/180-537
H8JX32_VIBCL/38-251
F5ME55_SHIBO/23-243
A6D2U1_9VIBR/49-283
B2JTI8_BURP8/29-233
A0L597_MAGSM/26-248
B0N1W7_9FIRM/108-232
H3THA4_PSEAE/33-235
H9HIP6_ATTCE/559-666
G3TDF3_LOXAF/115-468
Q4AE25_9RHIZ/54-286
G5KY74_STRSU/278-497
F3J9W4_PSEAP/71-192
MLTF_CHRSD/46-267
E8E1R0_SALMO/43-262
H3PRT8_BRUAO/1-183
G6VH67_STRPN/41-267
B9JR24_AGRVS/35-253
E8DVK6_SALMO/45-268
E5UFK1_ALCXX/36-268
A2PPM5_VIBCL/23-243
F6AWG2_DELSC/35-264
F9H4R4_HAEHA/36-253
D4FT98_STROR/26-246
G3YU63_9RALS/44-262
G7L8P7_MEDTR/271-613
F5MA70_ECOLX/2-209
H2LU94_ORYLA/410-809
Q5P1V7_AROAE/38-268
I0PXN5_MYCAB/88-308
D7ZQ72_ECOLX/304-521
F3SY07_STAEP/38-256
D0CL11_9SYNE/27-357
A2SCW6_METPP/33-262
A9QP43_9EURY/101-345
G8Q6Q7_PSEFL/26-252
H4SUN0_ECOLX/28-255
E3PW07_CLOSD/56-268
A1A0L7_BIFAA/71-296
C6S652_NEIML/50-269
D6WHR5_TRICA/140-297
E6IJT1_ENTFL/52-288
Q7MX52_PORGI/56-275
I0GGD7_9BRAD/31-240
D4CBE0_9CLOT/75-295
B9JZ38_AGRVS/11-225
D2ETG9_9BACE/40-269
D0HPH1_VIBCL/27-213
A7BB46_9ACTO/60-276
G7TTS4_VIBCL/27-253
H5HSP4_ECOLX/45-268
E0IZI1_ECOLW/23-243
F3G5Z4_PSESJ/38-259
E9U896_ECOLX/37-256
H2QDT4_PANTR/376-723
F8L1R2_PARAV/51-269
F9HJ42_9STRE/28-261
C2QGT7_BACCE/36-257
D7JLG8_ECOLX/27-245
F9BQ05_VIBCL/10-238
F2QFR1_STROU/44-270
D8EBH1_ECOLX/23-243
H7MU95_STRPN/28-247
E9TNX2_ECOLX/37-256
A6VLZ6_ACTSZ/22-239
G4LH57_PSEAI/24-243
A2VYR5_9BURK/63-293
H5XHQ2_9PSEU/40-266
F3GMK9_PSESJ/1-40
C3KT89_CLOB6/40-266
B1QG37_CLOBO/41-262
H1S4E3_9BURK/38-258
A8GCB9_SERP5/23-243
Q88GJ3_PSEPK/28-245
G7B3C5_VIBCL/25-244
I1DF28_9VIBR/26-244
B8J4N3_DESDA/34-237
G6U508_STRPN/1-165
H3M2C6_KLEOX/23-243
C4S350_YERBE/23-243
H0G9A0_RHIML/36-253
E1WYE9_BACMS/22-250
B3E6U2_GEOLS/52-272
Q3B433_PELLD/407-632
C2IW33_VIBCL/44-230
A9R5S8_YERPG/41-262
I0A7A6_SALET/27-245
H3N1D9_KLEOX/304-520
G7D0H4_AERSA/17-230
Q1B0V1_MYCSS/83-300
MLTF_YERP3/45-267
Q4ZWX9_PSEU2/312-526
A1VB01_DESVV/26-242
H8Z5K8_9GAMM/52-272
B0VBB8_ACIBY/31-258
F2HM80_LACLV/30-250
D1U1K7_YERPE/23-243
D7LIV1_ARALL/470-801
E7IME9_ECOLX/42-272
GLR34_ARATH/497-837
F2HC37_BACTU/36-256
Q396G7_BURS3/64-294
C2IG14_VIBCL/27-247
H0V1R2_CAVPO/411-783
Q5U165_DROME/434-791
H7ETV3_PSEST/23-178
F8G339_PSEPU/26-243
B3BU80_ECO57/28-255
H2IWX0_RAHAC/16-247
C4S7B3_YERMO/49-279
G8Q2H6_PSEFL/26-244
C9U391_BRUAO/22-247
Q6MNL1_BDEBA/24-243
A4SIP7_AERS4/38-258
G5TEZ6_ECOLX/23-243
Q89LU7_BRAJA/35-259
Q6WUA3_LACRE/38-135
Q033S4_LACC3/37-273
C7TN59_LACRL/45-264
Q0I7K9_SYNS3/46-275
Q3J5P0_RHOS4/34-258
Q9PJQ5_CHLMU/44-259
G9U312_SALMO/23-243
B1LYY4_METRJ/37-279
C4AQV8_BURML/31-258
Q5FK82_LACAC/56-272
F5Y9L4_TREAZ/313-520
A7ZN45_ECO24/43-262
A4Y0S2_PSEMY/36-259
D6L7H2_PARDN/72-294
G5HCT1_9CLOT/146-267
F5KKF0_PSEAI/26-242
F4LBX1_BORPC/309-528
G6HHK7_9ACTO/74-296
G9ZLV3_9LACO/33-252
A9N491_SALPB/28-255
F4SLG1_ECOLX/62-281
G4RCX5_PELHB/103-328
E8XCN5_SALT4/25-245
C2KJ14_LEUMC/1-33
H3T6B5_PSEAE/36-258
G8FC55_CAMJU/40-259
E2CCP0_9RHOB/50-287
D7H3B4_BRUAO/36-170
D0RFC2_9RHIZ/36-260
G7AN52_VIBCL/39-263
F1YH33_9ACTO/63-286
B9Z5D1_9NEIS/34-248
D0I1Q4_VIBCL/31-258
H5MI22_ECOLX/28-255
E1Y9P2_9DELT/41-262
Q92LR8_RHIME/36-270
D8E8Q7_ECOLX/67-297
G6M0D6_STRPN/1-165
H0VGU3_CAVPO/368-736
A8HUS8_AZOC5/41-254
H4S9E4_ECOLX/27-245
F9RF77_9VIBR/199-404
G9WST5_9FIRM/47-269
F0JX35_ESCFE/23-243
B2UFB0_RALPJ/48-267
B1FXQ2_9BURK/17-235
G2PZG3_9FIRM/41-262
C6C3H6_DICDC/35-262
Q12N05_SHEDO/260-476
E6FDG8_ENTFL/276-496
H2SBJ8_TAKRU/285-625
G2A1K2_ECOLX/43-122
E8FDT9_SALMO/34-244
D7HWC5_PSESS/36-269
F9CCC4_VIBCL/23-243
A8H823_SHEPA/29-245
F3TPS2_STAEP/43-265
H1FJV6_ECOLX/62-281
B2S0C2_BORHD/255-478
B2JVY5_BURP8/84-315
G7EDU9_9GAMM/27-237
Q74DM1_GEOSL/93-237
H5WA52_RALSL/43-273
D8PG53_9BACT/50-308
E6WCS2_PANSA/25-252
H8Z4L7_9GAMM/37-255
C0Q011_SALPC/28-255
E8CU35_SALMO/25-246
C4U6Z6_YERAL/49-268
D3P527_AZOS1/88-244
C6C1M2_DESAD/29-251
G0GGN4_KLEPN/26-247
B1T8C2_9BURK/70-300
G2CHF3_ECOLX/23-243
G6VLZ6_STRPN/26-246
B7V585_PSEA8/302-518
B8B3M6_ORYSI/25-178
GLRK_XENLA/43-397
F3JC47_PSESX/36-269
C3HDS0_BACTU/51-272
C6X716_METSD/312-558
G6I553_9FIRM/54-277
F4MBM4_ECOLX/23-243
B2DPF8_STRPN/40-264
F2MUV3_PSEU6/27-248
Q1BNI2_BURCA/63-293
B7KFX8_CYAP7/60-288
F3PE69_9BACE/57-282
A5IU24_STAA9/43-264
E9Z931_ESCFE/23-243
E2MYD7_9CORY/59-294
C4HBY4_YERPE/35-252
G0E1T4_ENTAK/43-262
B9KLC3_RHOSK/34-258
Q17HY9_AEDAE/3-315
H2WFX5_CAEJA/25-135
F7JG93_9FIRM/112-293
B3YIY4_SALET/43-262
C6A726_BIFLB/71-296
Q97DZ5_CLOAB/46-265
E8JP25_STREI/35-259
G6V7J6_STRPN/32-256
G4DFM3_9GAMM/277-494
F3GT69_PSESX/39-270
A1A0L8_BIFAA/117-340
C4IQN1_BRUAO/36-170
B0KGC4_PSEPG/303-520
B1X801_ECODH/23-243
H8A326_CAMJU/41-261
E7ZG01_SALMO/25-246
Q6APG4_DESPS/33-254
Q03QJ7_LACBA/43-269
A6F3Q8_9ALTE/287-506
C5QC40_STAEP/38-256
C4UE16_YERAL/59-274
H5WG92_RALSL/43-265
F9BRE7_VIBCL/12-249
H3QWZ1_BRUAO/31-254
F4GI14_SPICD/46-268
H1IG97_9FIRM/40-261
B1J5C1_PSEPW/303-520
H5JKN0_ECOLX/28-255
A6X419_OCHA4/36-270
A2C3C5_PROM1/43-263
F0JGG4_DESDE/37-260
E1RAX5_SPISS/38-255
A7FK13_YERP3/23-243
D0HFJ7_VIBMI/43-228
B6B3L0_9RHOB/34-237
A5WAM2_PSEP1/31-100
D4FZE4_BACNA/48-269
B4UMI2_ANASK/35-253
E8QGR6_HELP7/34-253
A4FN16_SACEN/52-283
H8D413_CAMJU/34-251
Q0T6F0_SHIF8/27-245
G7CHT3_MYCTH/97-317
D5ECB5_AMICL/29-251
Q2FVL2_STAA8/35-253
I0NZU2_STRPN/9-226
G7CW16_AERSA/52-279
G7AY26_VIBCL/38-251
Q3JPN9_BURP1/39-258
C4HXF1_YERPE/45-267
Q7CQV2_SALTY/23-243
E2YX85_ENTFL/33-253
G7M2R9_9CLOT/40-261
H7NI71_STRPN/32-256
D2C0V7_DICD5/51-268
G2J024_PSEUL/32-250
A6E8W2_9SPHI/7-225
C7GCP2_9FIRM/61-279
H3MMX4_KLEOX/30-258
D0W6W8_NEILA/51-270
F0E168_9PSED/124-283
H7WKI6_CAMCO/41-261
B4KF60_DROMO/423-795
H6CEM7_9BACL/36-256
H4SNN5_ECOLX/42-272
G6NSI5_STRPN/40-266
E3PEX7_ECOH1/59-278
E7ZZ45_SALMO/31-253
G4KBB5_YEREN/27-244
A9ISP7_BART1/24-247
G8Q2Z2_PSEFL/31-257
C6M5P6_NEISI/92-311
F3WKV0_SHIBO/45-268
G0BWZ7_9ENTR/26-244
A4W9S8_ENT38/42-261
F8XYE3_STRAG/30-262
D3RL45_KLEVT/28-255
Q837N2_ENTFA/41-267
Q8X6Q0_ECO57/40-260
H4Z9N7_ECOLX/42-272
F3VLW2_STRPN/40-264
Q4JW37_CORJK/66-291
H4TTV4_ECOLX/1-220
H7XZH1_CAMJU/34-251
H7ZAQ2_CAMJU/40-259
G5RTY0_SALET/43-262
E4KZC5_9FIRM/43-279
A4JA47_BURVG/29-256
A4W1F1_STRS2/86-309
F9MZ25_PEPMA/33-269
B5BWW4_SALET/27-245
E6V8F5_VARPE/46-267
H5BMN7_ECOLX/42-272
H0DSD5_STAEP/38-256
A6F3Q8_9ALTE/40-260
F2ZNH8_9PSED/305-524
D4FE08_9LACO/55-274
G6J4R3_STRPN/42-265
G6LUZ2_STRPN/269-488
A5XLL5_BURML/64-294
G6TYG2_STRPN/28-247
H8IEE0_PASMH/25-247
E8RFB7_DESPD/40-259
G6UHR9_STRPN/1-165
C6AKF8_AGGAN/1-206
B7NLJ5_ECO7I/1-220
B7N6E5_ECOLU/1-222
G6JPD0_STRPN/41-267
E0F5K6_ACTPL/45-266
F2LTB3_BURGS/28-252
D4XCW6_9BURK/35-259
B3Q479_RHIE6/48-265
F0FRT4_STRSA/51-277
Q5WJK6_BACSK/25-260
H5CNZ7_ECOLX/28-255
E3CFE6_STRPA/28-264
B2PEC1_ECO57/45-268
B9MCR8_ACIET/35-264
C0Q3X7_SALPC/31-253
C5D212_VARPS/37-256
G5QZU5_SALSE/31-253
E3HTQ7_ACHXA/29-244
D8C576_ECOLX/62-281
D5V273_ARCNC/334-552
Q3CYI3_STRAG/1-165
Q63GL3_BACCZ/38-254
E9UK14_ECOLX/27-245
Q0BIU7_BURCM/39-258
F9M0W9_STRPA/27-247
Q13FI4_BURXL/39-259
A1ELR9_VIBCL/3-203
A3KXD7_PSEAI/93-314
B3A9P9_ECO57/27-245
A9WT52_RENSM/12-109
F2M0N3_LACAL/39-277
E8LHB7_9GAMM/52-273
E8S726_MICSL/64-291
E1X2L0_BACMS/22-235
B7JXG3_CYAP8/29-272
D7VFH9_LACPN/45-262
I0VT55_ECOLX/28-255
GRID1_MOUSE/439-807
H2A0I2_PEDPE/1-75
A8H550_SHEPA/244-460
F2FBF1_SALDU/43-262
Q1IC96_PSEE4/50-284
E4NGX8_KITSK/66-293
Q2JZC8_RHIEC/38-265
E7B0K0_YERE1/28-255
A9LB66_BURML/2-232
D2AAP6_SHIF2/27-245
B2N9C1_ECOLX/43-262
D1BTW5_XYLCX/63-284
A6FD69_9GAMM/58-297
Q72FX4_DESVH/26-261
H0NYU9_9SYNC/39-264
C7UMI5_ENTFL/33-269
I1DCW3_9VIBR/28-243
F3J2A6_PSEAP/62-293
E8XS87_RAHSY/43-262
C7BP52_PHOAA/36-253
F3GC50_PSESJ/1-214
Q9CES5_LACLA/262-482
A3X424_9RHOB/42-265
H1FVJ4_9HELI/52-277
Q661J8_BORGA/32-230
I0V2Q4_9PSEU/48-267
D4J7A5_9FIRM/114-296
B6JI30_OLICO/35-261
Q8RFB3_FUSNN/16-230
C9AYB3_ENTCA/35-272
E0AHC1_CAEEL/1-295
G6SNL4_STRPN/40-264
A5VX06_PSEP1/40-260
F6A2D9_GARVH/50-269
H7ZMJ2_CAMJU/41-261
B7V3G9_PSEA8/36-258
E9SMY2_CLOSY/282-489
H1FTY4_9HELI/338-555
H1I544_9BACI/45-262
D5UAC9_BRAM5/45-260
Q1CKP9_YERPN/45-275
H3VUD8_STAEP/43-265
Q1RK26_RICBR/52-255
F2F2A7_SOLSS/43-260
E7HBD4_ECOLX/28-255
H7LLZ3_STRPN/28-247
I0NIZ8_SALET/45-268
D6B6M5_9ACTO/98-335
G7BMG6_VIBCL/31-258
C2BE44_9FIRM/1-33
A3VY10_9RHOB/190-348
A1A951_ECOK1/27-245
H4YCM3_ECOLX/42-272
F4TFQ1_ECOLX/62-281
E2QEV0_ECOLX/37-256
B4GU60_DROPE/236-458
F1W5T6_MORCA/43-260
E3PAU5_ECOH1/43-262
B5XJR5_STRPZ/28-260
H7YJJ6_CAMJU/40-259
Q2FX86_STAA8/43-264
F9B9R7_VIBCL/44-230
F6CXP7_MARPP/33-259
I0G0Q5_9BRAD/34-261
F9B1J5_VIBCL/251-470
C9U9Q2_BRUAO/27-250
B2VBZ5_ERWT9/27-245
C0BPZ2_9BIFI/79-304
G6LWS5_STRPN/40-266
G1WST6_9FIRM/60-278
A3P259_BURP0/28-255
B9MVR4_POPTR/366-678
D2ZKG1_9ENTR/56-268
G6V3R9_STRPN/41-267
A3DJQ0_CLOTH/61-287
I0QZK2_9ENTR/37-259
E8LUJ6_9VIBR/3-208
Q8E5P4_STRA3/44-270
A4SN86_AERS4/60-302
H1S149_9BURK/37-266
B9CPT5_STACP/39-257
B1RLN3_CLOPF/39-260
E7YKY4_SALMO/43-262
E8CZ39_SALMO/28-255
A2Z1G6_ORYSI/19-169
C5NYU0_9BACL/42-268
B4EF00_BURCJ/29-256
C6BAL6_RHILS/35-254
Q8CWH4_YERPE/83-298
D6X4F9_TRICA/483-854
H1QYT3_VIBFI/32-251
C3Z6X4_BRAFL/78-414
G1S3G9_NOMLE/411-783
GLNH_ECOLI/27-245
G7ANX6_VIBCL/33-253
I0QGS3_STRSL/51-270
F4E0M4_BACAM/35-260
Q5M444_STRT2/51-270
H7TNN7_CAMCO/40-259
Q6SEZ6_9BACT/100-246
Q69L05_ORYSJ/435-780
E8JRR1_STREI/28-295
F9LZ23_STRMT/45-271
D9THR8_CALOO/30-248
C3AQB2_BACMY/38-259
E9ZAX4_ESCFE/25-246
H9UUQ4_ECOLX/28-255
E3EE79_PAEPS/30-250
D1B1H3_SULD5/781-999
G4K759_9RHIZ/40-272
Q1LRE1_RALME/39-269
I0P2W5_SALET/42-272
G6Z561_VIBCL/44-230
G1ZPI5_ECOLX/37-256
H1REY0_SALMO/23-243
Q8DTV6_STRMU/41-263
B1K112_BURCC/36-255
F9BB23_VIBCL/12-249
D0HFJ7_VIBMI/250-469
A9WRT3_RENSM/69-294
E9TWX9_ECOLX/40-260
C8TV80_ECO26/59-278
B2S596_BRUA1/30-255
A8SW53_9FIRM/68-284
G6Z667_VIBCL/39-263
Q0BQT4_GRABC/42-257
A1F8I0_VIBCL/3-203
B1FST9_9BURK/43-268
F3ASN2_9FIRM/112-293
A6GSI6_9BURK/46-286
E6J0N4_STRAP/28-262
F6TPD4_CIOIN/349-723
D0WQN9_9ACTO/64-283
G1V927_9DELT/26-179
G7A3E9_VIBCL/38-251
E7T5F8_SHIBO/23-243
Q5E4L9_VIBF1/39-263
Q127B1_POLSJ/41-259
E0G128_ENTFL/52-288
G7D7I1_BRAJP/34-260
F7E9A0_ORNAN/179-547
H7RAD4_CAMCO/40-259
NMD3A_RAT/563-910
F8VG05_SALBC/27-253
Q59GW0_HUMAN/207-549
A6AFL7_VIBCL/31-258
D0R2B2_LACJF/26-249
E0N9Y1_NEIME/51-270
F2AIY3_RHIET/21-234
H0VK38_CAVPO/334-669
C6SPG9_STRMN/45-264
E6W094_DESIS/28-247
F6C4U1_SINMB/51-279
GLR35_ARATH/487-830
Q2BR10_9GAMM/292-509
C6BRI0_DESAD/28-245
F7G3Q1_MACMU/393-693
C2PK31_BACCE/36-257
Q2NU05_SODGM/23-243
B9BXE9_9BURK/25-252
D7ZRB8_ECOLX/43-262
B4M1R2_DROVI/403-803
Q86G57_LOLOP/439-808
E1DHR6_VIBPA/39-263
H5A2P7_ECOLX/1-218
F9NID2_STREQ/44-270
G6GRL4_9CHRO/62-201
Q2NIJ1_AYWBP/49-302
C9AEZ5_ENTFC/43-264
D8RU20_SELML/484-810
B3A5U0_ECO57/28-255
G2D1S0_ECOLX/59-278
A4TUM1_9PROT/45-261
E6H7P9_ENTFL/52-288
H2JTQ4_STRHJ/1-212
G8S0T0_ACTS5/73-306
Q0F1Y9_9PROT/348-565
D2BZ38_DICD5/39-259
C8UDV4_ECO1A/304-521
G6ZK15_VIBCL/27-247
D2NKV6_ECOS5/59-278
A7YRD6_FRATU/23-245
G7SXU7_SALPS/27-245
A4CEC5_9GAMM/22-243
Q65UP9_MANSM/22-238
D3PDN3_DEFDS/37-258
G6UHI9_STRPN/26-246
H4TAA4_ECOLX/28-255
G9TYF1_SALMO/28-255
B5WCW2_9BURK/43-263
F8LL12_STREH/36-269
H3R3C1_BRUAO/36-260
D8MGY9_LEUGT/33-254
C3JRB0_RHOER/94-314
F9YGM8_9RHIZ/61-286
F2B460_STRPN/28-247
G6DVA1_9GAMM/24-243
C3GNU7_BACTU/36-257
B4PW49_DROYA/426-958
H4F3N4_9RHIZ/37-254
C6C0V3_DESAD/26-248
B0NR28_BACSE/46-271
E7P1L3_PSESG/38-264
H3TGW4_PSEAE/65-266
H1B6T6_9FIRM/33-256
A4CAN5_9GAMM/29-241
G0BCF8_SERSA/38-268
Q3JZP5_STRA1/37-262
Q2STF2_BURTA/44-264
H0TVZ9_9BRAD/40-258
I0MP82_SALET/43-262
Q8K7A6_STRP3/43-269
D0PIQ5_BRUSS/53-234
H3SVW2_PSEAE/24-243
F3WF93_SHIBO/42-272
B8DJI5_DESVM/72-287
G8Q363_PSEFL/36-285
A5EPV9_BRASB/41-254
G2KYH4_PSEAI/37-261
E2SV73_9RALS/44-262
H4A8Y6_STAAU/35-253
G0M5E7_LACPE/44-261
F1MLZ9_BOVIN/75-425
D6LN49_9RHIZ/53-278
C2V078_BACCE/36-257
E4LX11_9CLOT/109-249
F0N5G1_NEIMO/39-261
H7LGC1_STRPN/41-267
G9PD49_9ACTO/70-297
A4W1F8_STRS2/30-250
F4TRA4_ECOLX/27-245
H3M5Z5_KLEOX/32-262
Q0I9D4_SYNS3/19-349
H4TPA4_ECOLX/43-262
D7H7R7_VIBCL/271-490
F0LE17_AGRSH/2-226
D7FDA8_HELP3/32-251
E3Y0E5_SHIFL/43-262
B8KTN2_9GAMM/84-321
H7I7G8_STRPN/1-165
B1RBE6_CLOPF/37-243
D7HNW7_VIBCL/46-267
E0I1W1_9BACT/254-472
F1YAQ8_ECO57/28-255
D8IUC3_HERSS/32-249
C6BZS0_DESAD/38-235
C5WEN7_STRDG/34-297
Q8CUV3_OCEIH/50-270
Q189Q1_CLOD6/36-261
H5W4R6_SALEN/42-272
E8GM56_SALMO/42-272
A3KWT6_PSEAI/22-244
C9AC52_ENTCA/46-267
G6PTS0_STRPN/42-265
D8GRJ1_CLOLD/42-263
C2ELQ2_9LACO/41-261
H0BHP8_9ACTO/395-629
C0GCT2_9FIRM/30-249
G7EEI3_9GAMM/24-227
F5M8L0_ECOLX/28-255
B5IP65_9CHRO/50-388
MLTF_YERPE/45-267
E9W3B8_ECOLX/304-521
C7L616_ACEPA/44-263
F3M8U5_9BACL/62-280
H1BZH2_ECOLX/59-278
B9FRX9_ORYSJ/35-372
F2G5Z8_ALTMD/33-258
G5HTS6_9CLOT/57-272
I1JST3_SOYBN/448-784
I0GL39_9BACT/28-250
E9DKP4_9STRE/48-265
E8LZZ0_9VIBR/36-246
A7MZR4_VIBHB/251-458
A4Y252_SHEPC/301-516
H5YQG5_9BRAD/47-272
Q13IQ6_BURXL/66-297
H4L9I6_ECOLX/27-245
B2VFY3_ERWT9/36-253
D6ISA4_ECOLX/1-208
Q4FLC2_PELUB/26-279
Q8CML4_STAES/38-256
E7FMX2_9LACO/42-267
B1SF14_9STRE/45-271
F9MAL6_9STRE/27-247
D7MIH0_ARALL/129-409
C8TLX9_ECO26/23-243
A6ASF8_VIBHA/34-256
F5U9Z7_STREQ/1-58
G5MVW4_SALET/25-245
Q8NQU2_CORGL/94-319
B9DSC1_STRU0/41-262
F9H859_HAEHA/22-239
H7EVK6_PSEST/28-249
D8NLV5_RALSL/43-273
D8E2V6_ECOLX/59-278
Q24S16_DESHY/38-259
G4HXU0_MYCRH/47-267
Q49ZL1_STAS1/37-264
F9K413_STAAU/43-264
F9TGV2_9VIBR/20-264
Q62LA5_BURMA/25-252
F4DN59_PSEMN/39-270
A5ZMW6_9FIRM/17-235
D3KNP2_LISMN/37-262
G5WPZ7_ECOLX/23-243
F7SGD4_LACJH/38-276
G7UCC1_PANAN/37-259
A0YCH6_9GAMM/49-272
C7D8W9_9RHOB/27-237
B5E632_STRP4/40-266
Q1ZUW0_PHOAS/29-247
E8F2P7_SALMO/42-272
C9KN57_9FIRM/40-124
G4LNB9_PSEAI/28-255
D4CP58_9FIRM/55-278
Q926E7_RHIME/25-252
E3ILH7_DESVR/46-270
G0A308_METMM/48-285
B1BUT0_CLOPF/48-268
ARGT_SALTY/28-255
D1YGI3_9LACO/1-68
Q90731_CHICK/101-260
A4J2K6_DESRM/42-260
E7IUF5_ECOLX/235-452
G4CV40_9ACTO/74-288
I0SYJ6_9STRE/269-488
B1FVG2_9BURK/50-267
H7DMV2_9CLOT/39-260
D3HH56_STRG3/28-266
B1HWB7_LYSSC/42-266
H2JBR8_9CLOT/40-262
B2KU32_LACRH/41-267
H1A8J8_9BACT/42-255
E1V7Z2_HALED/49-269
E3BEN1_9VIBR/288-510
E9HAU7_DAPPU/171-534
D6K3C0_9ACTO/40-262
D1RPM5_SEROD/58-285
H7PJE3_STRPN/28-247
H3CRP2_TETNG/389-736
G9AEQ1_RHIFH/37-255
B0A0A6_YERPE/36-254
G7CQF4_AERSA/50-292
D7A0P1_STAND/47-275
E1LEQ4_STRMT/38-257
H8DB22_ECOLX/28-255
F3EAH6_PSESL/47-260
G8NJ55_BRUSS/39-266
D5ZYS0_9ACTO/117-355
F9PYT9_9STRE/44-270
F3DW56_9PSED/19-242
E6RI80_PSEU9/48-257
D4LRU9_9FIRM/33-258
E8GJ62_SALMO/25-246
C7K3C1_ACEPA/44-263
O50494_STRCO/40-262
F8LHL7_STREH/36-260
Q0K4E1_CUPNH/18-233
D6EBA7_9ACTN/37-259
D9TFQ9_CALOO/41-262
G5Q2H9_SALMO/31-253
B9YA52_9FIRM/274-494
G8UXR3_LEGPN/21-245
Q8YJG8_BRUME/15-77
G6L4L7_STRPN/41-267
E6J2G0_STRAP/42-268
F7MYP8_ECOLX/235-452
D4FPN4_STROR/44-270
P71511_METEX/38-266
G6PYA2_STRPN/1-165
Q69TK5_ORYSJ/1-256
I0TWX5_STAAU/35-253
G6L303_STRPN/269-488
D7ZC42_ECOLX/23-243
B8EE78_SHEB2/28-250
A8G059_SHESH/52-268
D4W799_9FIRM/29-261
H5IXZ8_ECOLX/27-245
H1E3H5_ECOLX/37-256
F8LI72_STREH/42-280
D2FEG3_STAAU/43-264
D8IS10_HERSS/39-257
H7XXM3_CAMJU/40-259
E8CNX5_SALMO/34-244
G6Q5D6_STRPN/269-488
H9K2S1_APIME/197-594
F0LBR5_AGRSH/41-259
Q2SQ84_HAHCH/39-252
G6R1E2_STRPN/52-269
H4GJR8_9LACO/15-241
E6LQ45_9FIRM/55-276
D8MCX8_LEUGT/44-269
B1ZHC1_METPB/51-198
H5L996_ECOLX/45-268
H7SVC5_CAMCO/41-261
E7AI62_HAEIF/36-253
G0HY56_HALHT/38-261
A1WJU4_VEREI/39-255
F2F4W6_SOLSS/38-272
G9Y790_HAFAL/28-255
B3QHZ3_RHOPT/50-273
C8TUV5_ECO26/28-255
Q045E8_LACGA/40-260
Q0K2C6_CUPNH/137-298
H3MZN8_KLEOX/26-252
D0ASY9_BRUAO/36-260
C3KNW8_RHISN/55-294
F4N614_YEREN/44-274
B9ML21_ANATD/41-262
I0QYN5_9ENTR/62-292
I0F7L2_9BACI/38-263
H4PWV8_ECOLX/27-245
H9HB73_ATTCE/255-373
Q837E9_ENTFA/45-264
I0NW50_STRPN/26-246
D5TDF1_LEGP2/21-238
B3AJC2_ECO57/42-272
B1MXC6_LEUCK/33-254
B3V6K7_9EURY/1-135
E9V914_ECOLX/28-255
F2B679_STRPN/26-246
A5V9L7_SPHWW/44-263
B5ZR08_RHILW/40-257
F3UST3_STRSA/280-499
A4FGR3_SACEN/64-290
F8FS19_PSEPU/41-263
E3LD32_CAERE/18-341
F0T333_CHLP6/34-249
C0SXW7_BORBG/33-230
E7PC88_PSESG/37-255
D0HPH1_VIBCL/234-453
G2JWF6_LISMN/35-254
E7RI86_9BACL/41-261
F7VF47_9PROT/67-295
H2L5K0_ORYLA/425-770
C4UPF7_YERRO/26-252
F4GLJ2_SPICD/35-257
F4DE65_AERVB/291-503
G6VR27_STRPN/28-262
I1KMD9_SOYBN/462-743
E0LSY2_9ENTR/34-264
A3MVA6_PYRCJ/50-266
D6GCW6_9ENTR/9-226
B5SEV4_RALSL/41-271
C3FFJ1_BACTB/51-272
A1TXY2_MARAV/47-229
G6NUQ9_STRPN/42-265
B1G501_9BURK/30-175
I0QUC7_9ENTR/28-255
H0LJI2_SALMO/27-245
F5K097_PSEAI/42-261
B3X9Q6_ECOLX/28-255
G0VMR3_MEGEL/38-257
H8M5D4_SALTM/31-253
Q7U7Y8_SYNPX/43-264
B2U868_RALPJ/52-273
C5AXV7_METEA/40-282
H2YA62_CIOSA/363-763
A5VQ40_BRUO2/50-275
C6TUH7_BURPE/32-259
E5Y4I0_BILWA/26-247
B9YZ17_9NEIS/27-249
D4QND2_ENTFC/43-264
F1WNL1_MORCA/36-257
H0LMG4_SALMO/25-246
D7YJ82_ECOLX/40-260
C6E484_GEOSM/36-255
H4YZ05_ECOLX/234-451
E2A5C0_CAMFO/485-850
B7LLG0_ESCF3/28-255
A5MGS1_STRPN/26-246
E8QHA0_HELP7/44-263
A1B161_PARDP/39-265
F0LUS8_VIBFN/4-230
Q1LTE2_BAUCH/23-242
F9CBL6_VIBCL/33-253
D4F8L1_EDWTA/40-270
C9QT22_ECOD1/62-281
F9LH19_STAEP/38-256
G6YBL5_9RHIZ/30-248
C7Y859_9LACO/41-261
H2H6S8_CORDP/60-283
B9YZ72_9NEIS/32-250
B7UVB7_PSEA8/65-266
H2JPX7_STRHJ/64-290
D2YH28_VIBMI/24-261
Q9KM06_VIBCH/24-261
G0B147_9GAMM/54-271
G4HMU6_9BACL/64-286
B1QRX4_CLOBO/47-161
E0M3I6_9ENTR/34-253
G6N5L0_STRPN/41-267
H7K3R7_STRPN/40-266
G1RGH5_NOMLE/311-661
C8RRN2_CORJE/44-279
D4C504_PRORE/27-247
C4X8Z7_KLEPN/63-294
H2FSN1_CORPS/60-283
G0CH98_XANCA/34-256
Q8T0K9_DROME/3-375
Q08XE6_STIAD/1-205
E8LXV8_9VIBR/246-463
Q7MAG1_WOLSU/37-259
I1AHN6_PSEAI/33-252
E1GPT9_LOALO/9-272
D3FLW5_CAMJI/34-251
H3F2H1_PRIPA/1-231
G6QUF4_STRPN/28-247
Q62K44_BURMA/39-257
H4U561_ECOLX/28-255
H7P8Q4_STRPN/269-488
B5MKF3_SALET/25-245
F7Y8V3_MESOW/51-279
Q15UW0_PSEA6/34-252
E2BF27_HARSA/296-686
B5WUF2_9BURK/28-255
B2IBX6_BEII9/33-260
B9HPN5_POPTR/471-801
E0PR31_STRMT/42-263
B1FRY3_9BURK/55-285
D2NS07_ROTMD/35-257
F0CM83_SALMO/27-245
D5RMS3_9PROT/145-367
E1IEA4_9CHLR/77-299
D5BQY0_PUNMI/34-254
E7PC32_PSESG/42-261
A1S2M8_SHEAM/30-256
B3ZFE4_BACCE/51-272
B5SE75_RALSL/40-269
Q049X8_LACDB/48-270
Q69TK2_ORYSJ/257-594
B4IML7_DROSE/293-675
E6WAX6_PANSA/48-278
A8AVG3_STRGC/49-275
E6LE73_9ENTE/45-281
H4YTN3_ECOLX/23-243
F2LQH7_BURGS/22-239
A1RPW3_SHESW/299-512
D0XG62_VIBHA/293-507
H5KF81_ECOLX/43-262
H3F9B6_PRIPA/368-426
E4PLF9_MARAH/26-199
F0G6Q4_9BURK/28-255
F0GAF9_9BURK/16-243
E8IXC2_ECOLX/23-243
E5TYT6_STAAU/35-253
Q8E1R3_STRA5/30-262
E9Y1C8_ECOLX/28-255
C9YFZ9_9BURK/33-263
Q7W376_BORPA/17-235
G5JTD8_STRCG/186-232
Q0B5X7_BURCM/27-254
H3TFD6_PSEAE/39-260
A8HW97_AZOC5/45-263
Q89Y53_BRAJA/47-277
Q3K1D8_STRA1/45-271
E7WMB4_SALMO/43-262
G6UBX0_STRPN/42-265
G2E631_9GAMM/1-180
E8N6R9_MICTS/47-264
H5V0L3_ESCHE/27-244
E8A6Q6_SALMO/28-255
F9NFQ9_STREQ/41-260
H0MG14_SALMO/31-253
G7B2H7_VIBCL/46-267
D3HRQ1_LEGLN/25-249
G5UJA6_ECOLX/27-245
F5KQT7_PSEAI/37-261
Q1K360_DESAC/266-490
B1HNR8_LYSSC/42-276
H7PZT2_STRPN/269-488
A4JNT5_BURVG/66-297
A1T3X1_MYCVP/349-572
Q9I484_PSEAE/37-261
H7WEW9_CAMCO/39-256
B2JM98_BURP8/45-273
F3HSH6_PSEYM/42-261
B1G601_9BURK/53-279
D0PCR9_BRUSS/33-258
H1K6U0_9MYCO/68-291
B3XPN8_LACRE/43-265
Q9F5G4_AGRRH/26-271
F0IB98_STRSA/47-285
Q97QH2_STRPN/269-488
C8NFB2_9LACT/45-271
C5QMR1_STAEP/39-257
F3BZV1_PSESG/37-255
F0QM34_ACIBD/54-274
A8SZE5_9VIBR/40-100
C5SZW8_ACIDE/40-259
F9PWS9_9STRE/35-259
G8NJB9_BRUSS/36-260
F3JVW3_PSESZ/38-264
F1N947_CHICK/224-564
A0KP68_AERHH/98-309
E6YNW6_9RHIZ/26-254
Q8PYX0_METMA/6-227
A3JL81_9ALTE/55-235
B6I8I3_ECOSE/23-243
Q483Z6_COLP3/123-283
B1JWM5_BURCC/27-254
H0E7V6_9ACTN/1-218
B7WW69_COMTE/43-269
Q4K6N3_PSEF5/28-252
G2SPW0_LACRR/2-225
E2MFQ7_PSEUB/24-244
H7L764_STRPN/28-262
G0FE36_ECOLX/28-255
G8VSV9_KLEPN/23-243
D5YN41_MYCTU/103-323
Q9YAQ0_AERPE/57-282
G6W9T4_STRPN/28-262
B5YXU9_ECO5E/28-255
H2K902_STRHJ/94-323
G7TSI8_VIBCL/38-249
E9ULJ4_ECOLX/23-243
A8L6J6_FRASN/86-307
A5VSS5_BRUO2/39-266
C4XM28_DESMR/42-98
E0F5J2_ACTPL/27-244
F0EWD6_9NEIS/1-222
I0ABD2_SALET/28-255
Q8D033_YERPE/32-252
C9T4R2_9RHIZ/44-272
F7T878_ALCXX/39-259
G4A9G3_AGGAC/37-254
E3BNR7_9VIBR/33-236
I1DET2_9VIBR/25-244
E7TIY8_SHIFL/23-243
D2BYQ6_DICD5/32-253
F7UN74_SYNYG/30-251
H3CID1_TETNG/555-895
I0E5Q4_HELPX/44-263
A5VIH3_LACRD/49-276
E4SJR1_LACAR/39-277
Q8XPR3_RALSO/42-268
G4L2X4_TETHN/37-263
G1T490_RABIT/413-781
F5LVN9_GARVA/70-295
C1B7F0_RHOOB/91-311
G8AME3_AZOBR/45-245
H2NZG3_PONAB/399-680
F4WBH7_ACREC/14-353
D8KDB2_LACLN/30-250
C0Z140_LACRE/59-279
G5KKV8_ECOLX/23-243
A6AJU4_VIBHA/97-293
Q5IS90_9PRIM/372-722
E8B0G9_SALMO/42-272
Q744U9_MYCPA/71-288
G6RT03_STRPN/32-256
E3ZXF1_LISSE/35-254
G1VRC7_9FIRM/109-249
Q9VYN4_DROME/275-597
C6Z474_9BACE/40-267
B8F9L2_DESAA/26-247
C9NUT3_9VIBR/29-253
C8TCV5_KLEPR/23-243
Q13P40_BURXL/38-262
E1CSB8_VIBPA/44-279
A2Y9I5_ORYSI/503-755
E6HZN9_ENTFL/276-496
H9FTE6_MACMU/454-795
E6YT92_9RHIZ/56-284
E9GVY3_DAPPU/427-782
H1PSL3_9FUSO/27-241
H4ZHP5_ECOLX/45-268
A4YNE6_BRASO/54-283
A1S2Y0_SHEAM/32-258
F5LVY2_GARVA/50-269
I1H4H1_BRADI/465-807
E6WC42_PANSA/45-259
F5MDK1_SHIDY/23-243
H1HI16_FUSNU/55-271
B2HYV5_ACIBC/39-268
F5ZGU4_STRPW/31-264
F3G6I9_PSESJ/26-251
H8DTM7_9ENTR/66-297
B5NKR8_SALET/28-255
F1M3N1_RAT/311-661
B7RL98_9RHOB/34-257
C9YDG9_9BURK/54-270
D6Y3N1_THEBD/56-276
E9V915_ECOLX/28-255
A6EX64_9ALTE/28-249
F5Q2Q8_SHIFL/23-243
D5AHP1_STRGZ/38-261
G3YVQ9_9RALS/40-262
H0LBJ0_SALMO/42-272
F0VXF0_STRG2/45-271
A5TZD7_MYCTA/94-314
H4Y3W6_ECOLX/28-255
H8JX66_VIBCL/44-230
D7WRX2_9BACI/45-261
F6G4S2_RALS8/59-281
F8G2W3_PSEPU/37-95
H1EF30_ECOLX/304-521
C9BIZ4_ENTFC/51-272
A9AL75_BURM1/27-254
G4DVI7_9GAMM/57-277
D4YFD9_9LACT/38-258
G0EQV0_BRAIP/44-258
B9BDS6_9BURK/41-271
E3ITH4_DESVR/24-245
A4U5H9_9PROT/45-269
E1NH30_9LACO/37-271
B1FN28_9BURK/46-276
G0EXG1_CUPNN/82-322
D9QHX1_BRESC/64-283
G0STF6_VIBMI/24-261
H4FP76_ECOLX/23-243
Q089V3_SHEFN/40-246
A3L2A5_PSEAI/27-247
G8T4W4_BRUAO/30-253
C6CIP9_DICZE/27-253
G7B8J5_VIBCL/27-253
B8DGB6_LISMH/35-254
G6SEG8_STRPN/41-267
D4FTR4_STROR/42-265
F5KNA5_PSEAI/299-519
D0KKG3_PECWW/42-260
B1SXY0_9BURK/29-256
A3D476_SHEB5/493-712
Q02TW0_PSEAB/24-243
G2AS18_ECOLX/23-243
H4Y417_ECOLX/1-208
E9QBK8_DANRE/482-827
D7C4J4_STRBB/52-274
H7QMZ2_STRPN/32-256
F4FTA9_LACBN/45-268
G8W991_KLEOK/36-252
E1D2M9_VIBPA/44-283
F3EV83_9PSED/26-253
G6IZT7_LACRH/43-264
G7PY19_MACFA/318-671
Q2YU08_STAAB/43-264
A4JSL1_BURVG/36-266
F6C044_SINMB/30-262
H2HQF5_CORDP/77-299
B9NC12_POPTR/479-808
G5EKN1_SOLLC/485-807
A8T386_9VIBR/1-297
D3ARG8_9CLOT/70-284
B5N6D7_SALET/25-246
E8BE39_SALMO/42-272
D5UZG9_ARCNC/35-255
G4VPX1_SCHMA/331-725
F9VTR4_9ACTO/33-257
B5ZUA4_RHILW/36-253
H4K3V4_ECOLX/43-262
H5MI71_ECOLX/304-521
F6AAC1_PSEF1/32-246
F8HBA5_STRE5/37-258
F9R4Q2_ECOLX/59-278
C9QJS1_VIBOR/264-473
A1WHH1_VEREI/60-287
E7XM56_SALMO/25-246
E1X2M7_BACMS/26-242
G9PVJ6_9BACT/40-254
Q1QTR9_CHRSD/25-252
C4UBT9_YERAL/1-98
F9PFW3_9STRE/42-268
H7ZIX6_CAMJU/40-259
B4I9F7_DROSE/563-906
D4GDU2_PANAM/16-247
D5D7N1_ECOKI/28-255
B0M9L5_9FIRM/35-267
H1G7U6_LISIO/39-265
C7CXU0_ENTFL/33-253
F0B3F5_NEIME/39-261
F8H165_PSEUT/38-261
Q48KQ7_PSE14/45-261
F2IY77_POLGS/23-247
G6NZW9_STRPN/28-262
G7BIQ8_VIBCL/27-247
H0MDB2_SALMO/23-243
E4WHZ9_RHOE1/61-284
Q98FF6_RHILO/37-264
D9SH81_GALCS/356-574
E0Q3H1_9STRE/40-266
B1VKV1_STRGG/446-680
D6EAZ0_9ACTN/49-262
E3BKJ4_9VIBR/23-257
D1DDK7_NEIGO/39-261
G6Q6D3_STRPN/42-265
D2AIA7_SHIF2/62-281
E1Q830_HELPC/44-263
F3XED0_STRPN/41-267
A5G252_ACICJ/39-253
Q1REB4_ECOUT/27-245
E3DI81_ERWSE/35-253
Q3K049_STRA1/272-491
E9XN97_ECOLX/23-243
Q673Q4_9EURY/61-291
H7TXR5_CAMCO/21-242
G6TZ68_STRPN/26-246
C9PKN4_VIBFU/7-242
C0PJ78_MAIZE/401-520
MLTF_ENT38/45-268
H4W236_ECOLX/37-256
D4XHN8_9BURK/36-262
E8BTU3_SALMO/25-246
E7YA65_SALMO/43-262
C4HNL6_YERPE/83-298
A1TKX0_ACIAC/42-263
Q8CW83_ECOL6/40-260
C5S4C3_9PAST/37-255
D6KLA5_9FIRM/47-266
H2SLH2_TAKRU/424-769
A0YTC6_LYNSP/70-292
C9XLT3_CLODC/41-266
F3JWJ4_PSESZ/47-260
I0QFJ0_STROR/38-257
F0CQI3_SALMO/23-243
D2ZLA5_9ENTR/37-260
G3PJ95_GASAC/489-829
A1WS25_VEREI/36-266
H7IJ98_STRPN/26-246
A4YZW9_BRASO/41-257
F5X1C9_STRG1/56-273
A5IB16_LEGPC/8-230
D2ARH1_STRRD/60-276
G7UCL7_PANAN/291-503
F2BHJ3_STRSA/44-263
A4CAP1_9GAMM/23-243
F0D097_SALMO/23-243
I1J115_BRADI/469-810
G6VXU8_STRPN/1-165
F3JVK6_PSESZ/36-269
C9XCT7_SALTD/45-268
H7U7Y0_CAMCO/40-259
D5RQY8_9PROT/84-291
H4TL05_ECOLX/27-245
D1JKU7_9BACE/47-273
G4R5Z0_PELHB/119-276
A4NP96_HAEIF/36-253
B9ILC9_POPTR/241-499
F4GN14_PUSST/48-375
Q4ZS76_PSEU2/40-273
A4BFA2_9GAMM/39-257
B7HZX0_BACC7/36-256
E8YH05_9BURK/27-243
E1J3P6_ECOLX/45-268
H1FRS0_9HELI/35-252
F7BZ12_ORNAN/434-783
E4SQW4_STRTN/28-248
B9DH54_ARATH/445-756
B0GVW4_YERPE/36-254
B0NBG3_EUBSP/49-274
A8EVB1_ARCB4/337-555
F3LCN8_9GAMM/31-239
Q89VB5_BRAJA/82-308
A4WVH7_RHOS5/34-257
B5QKY7_LACRH/41-267
D6YU42_WADCW/42-259
B5WIR3_9BURK/25-252
F4DDN3_AERVB/42-263
F3S5N2_9PROT/49-277
H5X5U2_9PSEU/51-282
G8M0X7_CLOCD/48-266
E7YI96_SALMO/31-253
Q64VT5_BACFR/47-273
F1P2J9_CHICK/369-708
G8SZY4_BRUAO/38-266
G2C1H2_ECOLX/27-245
E5BY85_9FUSO/29-241
C0EMM7_NEIFL/53-273
D7VA44_LACPN/48-267
G5I082_9CLOT/69-308
B2N4W8_ECOLX/28-255
E1CZA3_VIBPA/270-482
H7HPQ2_STRPN/42-265
C0ZUB8_RHOE4/74-305
F7P0N7_9GAMM/19-214
E7PMT9_PSESG/41-276
Q5X8Z0_LEGPA/21-242
Q7A2L4_STAAM/35-253
G3R0C0_GORGO/448-798
I0VF31_SHIFL/4-228
G5L6D5_SALET/1-84
E8HXH1_ECOLX/59-278
F3FDD6_PSESX/68-286
F1Y909_ECO57/8-220
E8UNK6_STREJ/41-264
H4JAM0_ECOLX/28-255
D2NKQ2_ECOS5/28-255
F2I138_PELSM/39-264
H4Q3I1_ECOLX/1-118
F2LNS1_BURGS/38-263
F4DEB9_AERVB/25-247
A0Y9K7_9GAMM/39-260
Q7P1U6_CHRVO/24-243
E8JF72_9ACTO/81-307
B4LWJ1_DROVI/423-791
G5QIR3_SALRU/31-253
B7V2M6_PSEA8/32-249
D4PZF1_LISMN/37-262
H2TWL9_TAKRU/423-789
C2DFE6_ENTFL/45-264
G2KXZ0_PSEAI/7-230
A8F2G5_RICM5/47-122
F7P027_9GAMM/92-241
C3Z8I3_BRAFL/174-352
C0M8J6_STRE4/28-263
F8FAZ3_PAEMK/57-277
A3KZJ7_PSEAI/42-261
G6M1X5_STRPN/269-488
F7YI31_VIBA7/23-243
E9SL37_CLOSY/42-264
B6BT12_9PROT/26-279
C7TNA5_LACRL/34-253
A4GU97_9ROSA/479-821
F2MYY9_PSEU6/48-271
C6DGC7_PECCP/35-284
G9AA93_RHIFH/40-270
H5L9D2_ECOLX/234-451
A1EPS5_VIBCL/39-263
A6VDS4_PSEA7/27-247
A3GSN9_VIBCL/21-237
C0YFF8_BURPE/32-259
H8W5E6_MARHY/46-291
Q3ERX3_BACTI/44-261
Q3K9K2_PSEPF/59-280
Q1BA21_MYCSS/39-261
A3GJA6_VIBCL/271-490
E3IM13_DESVR/26-242
F6I0R2_VITVI/462-800
A6VW58_MARMS/34-252
A9ACS1_BURM1/29-256
Q03Z17_LEUMM/31-252
G2FA83_ECOLX/1-220
H4DDN7_STAAU/35-253
A9N3C0_SALPB/34-244
G6FG36_LACLC/30-250
C8X2D5_DESRD/36-255
G4SW56_META2/303-525
C0BPU8_9BIFI/66-283
Q3IVC1_RHOS4/43-260
C9VWB9_BRUAO/39-266
A5LJ59_STRPN/40-266
A4XVS5_PSEMY/92-245
A4TZE1_9PROT/35-254
B1M7Y5_METRJ/44-263
Q2BQ31_9GAMM/42-261
B4EEU6_BURCJ/37-267
B3E5B8_GEOLS/29-252
E8EYM8_SALMO/28-255
G5K2R7_9STRE/43-269
G2GQK4_STRSL/28-262
E7VHM5_SALMO/42-272
E8H7H6_ECO57/37-256
H0MCR0_SALMO/28-255
F3UGX5_STRSA/34-254
B3MMD2_DROAN/435-788
B4TQX3_SALSV/27-245
B0B859_CHLT2/43-257
D2VI43_NAEGR/49-204
Q18BZ5_CLOD6/277-493
H5GTL0_ECOLX/43-262
C4TTA3_YERKR/23-243
H7J7N8_STRPN/28-262
H1KDK6_METEX/39-270
A2WFB2_9BURK/38-268
A0KFY8_AERHH/52-250
Q475U4_CUPPJ/39-269
C7MKX7_CRYCD/59-271
Q89GY6_BRAJA/120-285
Q1GBX1_LACDA/56-274
E6TCT8_MYCSR/345-568
A4XR81_PSEMY/22-241
D6H4E8_STAAU/35-253
G7G3X7_9GAMM/25-245
B2SXL3_BURPP/293-512
A7AYD7_RUMGN/45-269
H3KI30_9BURK/26-247
A8G1L7_SHESH/40-256
F3C8R7_PSESG/26-253
G4AA75_AGGAC/45-266
G5SK68_SALET/25-246
E1LUH6_STRMT/40-266
A0KLZ8_AERHH/31-250
D8DYU7_PREBR/169-386
B9JPB3_AGRRK/32-253
A6ANK7_VIBHA/40-261
A7MJ47_CROS8/31-252
F6C5V9_BIFBA/74-299
E7V5V5_SALMO/28-255
D8KDB2_LACLN/262-482
MLTF_SODGM/45-267
A1T2Z2_MYCVP/98-318
G0BCI8_SERSA/59-291
B0MNU9_9FIRM/56-273
A5GKY4_SYNPW/27-357
H6QYY0_NOCCG/48-290
E2SXU5_9RALS/291-509
B3YEK4_SALET/23-243
E1Y1H4_LEGPN/8-230
E8M4N8_9VIBR/34-256
F3RYX0_VIBPA/27-251
G4QPW5_CORPS/60-283
F4XWM5_9CYAN/1-95
B2JX29_BURP8/48-287
H3L9T5_KLEOX/43-262
D5UDB1_CELFN/61-280
D0GUR6_VIBMI/7-218
Q02EM7_PSEAB/28-248
Q8PYX0_METMA/241-459
B6B3A5_9RHOB/37-258
H7K6S3_STRPN/41-267
F5RDF9_9RHOO/31-255
C7UE75_ENTFL/42-268
B5PTU8_SALHA/28-255
Q2SFJ0_HAHCH/107-263
H4KJN8_ECOLX/234-451
E8LC60_9FIRM/1-186
B5XLU9_STRPZ/43-269
E3RC51_9LACO/40-263
B7K8T1_CYAP7/37-268
A3L1F6_PSEAI/44-255
E0QND5_9ACTO/57-282
H8D045_CAMJU/40-259
Q8E4A1_STRA3/38-258
H7KTQ7_STRPN/40-264
H5H9T3_ECOLX/28-255
D7D615_GEOSC/56-277
C7Y867_9LACO/40-260
B2N7V1_ECOLX/42-272
H1X0X2_LEUCI/31-252
Q2SKH6_HAHCH/28-252
A2RF02_STRPG/39-265
D5B5Z9_YERPZ/41-262
G0BVN6_9ENTR/45-267
A5LMU4_STRPN/269-488
F4NHJ9_9ENTR/37-256
H7K4Z8_STRPN/32-256
D2NX03_LISM1/45-267
G7TYR4_CORPS/60-283
H0NPX7_BACCE/44-261
Q8D7L5_VIBVU/51-251
Q31FI9_THICR/58-298
G2DQE5_9NEIS/49-269
Q9BK22_CAEEL/1-365
H5QV77_ECOLX/43-262
A4BKP1_9GAMM/43-92
A3SSY2_9RHOB/43-266
Q48KP8_PSE14/41-264
F0ISW2_STRSA/28-262
F2IM72_VIBCL/27-253
G6SAL6_STRPN/40-264
H4YX05_ECOLX/43-262
F8GVY0_CUPNN/6-121
Q2C6G0_9GAMM/38-262
E7QSM8_9EURY/37-273
H7YQD4_CAMJU/41-261
H8E018_9NEIS/48-269
B9QXB0_9RHOB/47-254
A5MP61_STRPN/269-488
A4QDU5_CORGB/94-319
E4UDJ6_LIBSC/36-255
H2JU25_STRHJ/59-286
E0SMP6_DICD3/46-272
D2TR59_CITRI/23-243
A5XV00_BURML/2-232
Q7WB08_BORPA/36-260
E5YFU5_9ENTR/35-252
E6G537_ENTFL/276-496
D7I3H0_PSESS/68-281
E0LUF6_9ENTR/279-492
Q13GT8_BURXL/13-240
D4E103_SEROD/31-253
A8YFV1_MICAE/49-269
C7UCJ1_ENTFL/45-264
G4LPF0_PSEAI/26-253
H3Z5I8_STAEP/43-265
A3V4J7_9RHOB/34-257
E1EKI2_VIBPA/27-247
C2JWN7_LACRH/41-267
C2F8W5_LACPA/45-263
F3JX90_PSESZ/37-255
H1LJ25_9LACO/2-58
A4WF84_ENT38/37-259
H4VTW2_ECOLX/23-243
D8ENP5_ECOLX/45-268
H5GUH4_ECOLX/234-451
H8W860_MARHY/521-737
G9VDI0_SALMO/25-246
D4LKA6_9FIRM/10-147
H4YZJ7_ECOLX/45-268
H8W860_MARHY/25-247
A8AYY9_STRGC/28-262
E1TLL2_LACPS/45-267
H8EIF5_CLOTM/23-84
A8A2M4_ECOHS/59-278
D9QUH2_ACEAZ/45-268
Q20IM2_PSECI/33-252
D7MD21_ARALL/467-807
F8LHK5_STREH/28-248
Q1M532_RHIL3/38-265
B7LBG3_ECO55/28-255
C1CJG2_STRZP/52-268
Q2SEP4_HAHCH/24-245
F5MDR5_SHIDY/27-245
D0TJT3_9BACE/283-494
C9CAV7_ENTFC/32-269
C0WCZ4_9FIRM/51-269
C2DLI7_ECOLX/65-295
E5VKR6_9FIRM/43-262
D0DZ04_9LACO/37-274
F4DB09_AERVB/32-248
C3MDG3_RHISN/30-255
Q92S63_RHIME/27-255
E6EKY9_ENTFL/52-274
D8NR89_RALSL/46-278
E8YRF6_9BURK/50-267
B5YQK6_ECO5E/42-272
A4CE19_9GAMM/44-264
F8LR86_STRE8/37-258
Q2K378_RHIEC/34-260
B5GKI1_9ACTO/86-321
E8UG78_TAYEM/28-255
E8JTR1_STRCR/27-247
C8TLS7_ECO26/27-245
H5HAI1_ECOLX/45-268
A4KE99_MYCTU/94-314
H5S730_9NOCA/43-264
H8F550_STRPY/40-265
A7JXT1_VIBSE/27-251
A3ZRW3_9PLAN/25-122
F5I6V7_ACIBA/26-255
B1LT13_METRJ/40-257
C9MGB6_HAEIF/36-253
H5ILI9_ECOLX/28-255
E5R7Z8_STAAG/43-264
E8J476_ECO57/304-521
C3AYJ2_BACMY/45-261
G7BC87_VIBCL/23-243
G6QVY1_STRPN/41-267
Q66DD8_YERPS/45-275
D4JBK9_9FIRM/299-514
A5KVN0_9GAMM/34-256
B6B289_9RHOB/27-239
G6QZQ2_STRPN/40-264
H6SLB7_RHOPH/41-239
F1YYE5_9STRE/40-262
G2S4U5_ENTAL/23-243
E6HDK6_ENTFL/45-264
Q1BR64_BURCA/28-252
MLTF_SHESA/35-256
E1SFP7_PANVC/37-260
D0REG4_9RHIZ/27-220
A4SQ05_AERS4/17-239
H0JGP8_9PSED/1-223
D2V1T9_NAEGR/106-325
A4WBS3_ENT38/360-466
G0SLT5_VIBMI/27-261
H4S897_ECOLX/23-243
H2FT57_OCESG/27-253
F7P1M6_9GAMM/25-248
H7GCE1_PROAA/71-180
D5D259_ECOKI/37-256
A1TXG6_MARAV/31-260
G6L1U9_STRPN/28-262
E9TWG2_ECOLX/28-255
F5NJ99_SHIFL/58-278
H8CTL3_CAMJU/40-259
E7VQY2_SALMO/34-244
H5ELZ3_ECOLX/1-208
E0HHN0_ENTFL/276-496
Q2K0L8_RHIEC/35-265
B2JP05_BURP8/42-262
H2T6Z3_TAKRU/419-696
A5ZMA3_9FIRM/37-277
E8MRJ4_BIFLS/37-262
F3LID4_9GAMM/27-243
G9UJU7_SALMO/43-262
F9BZ73_VIBCL/38-251
F1PY46_CANFA/454-795
Q7D447_AGRT5/47-266
A2PTB9_VIBCL/44-278
Q74KK0_LACJO/40-260
C0X2H2_ENTFL/276-496
F6G895_RALS8/51-272
D7GGM8_PROFC/51-271
C3LM57_VIBCM/39-263
Q9K035_NEIMB/51-270
A3LAP5_PSEAI/333-549
F4GUX2_PUSST/27-260
E1ZDL2_CHLVA/66-403
H4LF03_ECOLX/234-451
B1MFH7_MYCA9/26-243
E8JQ40_STREI/39-264
F9ABA3_VIBCL/23-243
C1CR63_STRZT/26-246
B2SZF1_BURPP/31-254
A0NQD9_9RHOB/23-247
G6PRG2_STRPN/52-269
A5LRQ8_STRPN/28-247
C7TCA8_LACRG/41-263
Q1QSB6_CHRSD/29-249
B9BP57_9BURK/234-481
D2AZP2_STRRD/96-329
H3LN00_KLEOX/54-281
C7WJN6_ENTFL/52-274
B6BPT1_9PROT/43-267
H7NNT9_STRPN/26-246
C5E8K6_BIFLI/74-299
C4H8G4_YERPE/45-267
C3YII6_BRAFL/470-822
Q71E61_DANRE/418-793
E6AGQ7_ECOLX/43-262
I1DC29_9VIBR/15-235
A1FAH3_VIBCL/31-258
H5MCS7_ECOLX/27-245
E2YH11_ENTFL/42-268
E7SDU8_SHIDY/27-245
C2V7T5_BACCE/44-261
D4V2U9_ENTFL/276-496
A9GR98_9RHOB/27-247
E3DK91_ERWSE/49-279
C2P9R1_BACCE/38-254
C2LQC2_STRSL/41-266
H0FDI5_9BURK/36-255
E1NIX7_9LACO/47-261
Q4EC12_9RICK/28-243
B5WDK4_9BURK/25-252
D3HEC5_STRG3/42-265
A8H8S4_SHEPA/112-290
E0FBW8_ACTPL/27-244
D0HY60_VIBCL/33-253
D4R2R3_ENTFC/43-264
E4PKL0_MARAH/1-202
Q9X0Q2_THEMA/23-237
C2KDB8_9LACO/41-261
B0GIJ1_YERPE/43-262
G6JV32_STRPN/269-488
B9QYH8_9RHOB/42-279
G7EWR9_9GAMM/64-260
G4L9K7_TETHN/42-263
H8FPE5_RHOMO/34-253
H5FH88_ECOLX/1-208
F1NNR8_CHICK/2-52
F7YTJ2_9THEM/22-240
E8XA96_SALT4/43-262
F8EY55_SPICH/45-264
A1JQC5_YERE8/43-261
F1YN77_9ACTO/95-315
G0BHJ2_9ENTR/45-267
C1AT28_RHOOB/72-295
E8DK30_SALMO/28-255
I1IQB3_BRADI/419-758
C2IKW8_VIBCL/38-251
G6JSU4_STRPN/28-262
C2HBR2_ENTFC/39-259
C8KK84_STAAU/35-253
G5S9A2_SALET/23-243
Q6F732_ACIAD/51-278
G9QVE1_9PROT/1-169
G6TE68_STRPN/269-488
B9DRQ3_STRU0/40-258
D5NUG4_CORAM/45-275
E1PDN7_ECOAB/27-245
E6K172_PARDN/74-299
Q87YZ2_PSESM/41-263
B1VA12_PHYAS/71-321
A4TX60_9PROT/133-349
H2LK15_ORYLA/362-734
B1MIS5_MYCA9/93-313
C9Y028_CROTZ/31-251
F5I6P2_ACIBA/54-274
F4VWS5_ECOLX/59-278
B4SKM8_STRM5/16-229
C9QKV4_VIBOR/26-251
Q2SKQ5_HAHCH/34-255
B3XJX8_ECOLX/42-272
E8LZX9_9VIBR/290-509
B5HBA7_STRPR/111-344
G5M219_SALET/43-262
Q2B6L6_9BACI/38-251
G4LRS9_PSEAI/39-260
G6L1G7_STRPN/40-266
Q7P070_CHRVO/21-225
A6XT21_VIBCL/3-203
O24760_HYPME/52-288
F0NRM6_LACHH/56-275
B3HK82_ECOLX/28-255
A3XSJ9_9VIBR/28-252
E2KWX1_ECO57/23-243
E5TNH1_STAAU/43-264
H7S2A1_CAMCO/40-259
G9YY84_9ENTR/66-305
G6Y8P8_9RHIZ/42-259
F3UTB9_STRSA/44-263
G6DID9_DANPL/471-835
F0E4G9_9PSED/34-262
E3CAA4_9LACO/45-272
F6AKM5_PSEF1/24-244
C4ZWE2_ECOBW/42-272
D2GSQ3_STAAU/43-264
G2EYZ4_ECOLX/23-243
F0IAS9_STRSA/28-262
B6XVX7_9BIFI/74-297
G2U8A3_PSEAI/333-549
E4MX25_THEHA/497-832
A5M2F2_STRPN/38-257
G5FWH8_9PSED/39-257
D8FUC2_9CYAN/37-267
F9A7X6_VIBCL/31-258
E0ET84_ACTPL/27-244
G0DNP2_9GAMM/204-421
H0HG02_RHIRD/39-268
H3NHN2_9LACT/31-261
H1X2Y5_LEUCI/51-276
H7J1N9_STRPN/28-247
E8M927_9VIBR/24-240
Q0A9X5_ALHEH/28-242
A8FFJ2_BACP2/36-263
G7Z5G2_AZOL4/35-276
I0RWU7_MYCPH/35-257
A8FWD3_SHESH/98-259
H6MQW7_GORPV/73-296
H4VZ05_ECOLX/28-255
G6VKB7_STRPN/28-247
B7NAK9_ECOLU/23-243
D4E9H4_SEROD/51-267
F5VZU9_9STRE/28-262
I0SAC2_STRCV/28-262
H3MJJ8_KLEOX/27-245
A3W0K6_9RHOB/40-259
Q5F9M1_NEIG1/51-270
B7KDY0_CYAP7/36-266
G5RSZ2_SALET/23-243
B2DYL9_STRPN/41-267
H3B951_LATCH/37-389
H0SH67_9BRAD/28-259
H1YKG7_9GAMM/27-239
G8S0W1_ACTS5/72-304
E6BCL5_ECOLX/40-260
G6L303_STRPN/26-246
F0KKZ8_ACICP/50-270
Q4KHP3_PSEF5/14-216
H2HIJ0_CORDP/77-299
A4SSW8_AERS4/24-244
H6PDT1_RICCA/25-241
F5UGP7_9CYAN/33-251
E2A6A6_CAMFO/258-647
E0PEI5_STREI/28-249
G7DCQ6_BRAJP/35-259
H3N5Y1_KLEOX/68-312
G9U9N0_SALMO/18-239
A0KBY6_BURCH/122-339
A3GWT6_VIBCL/39-263
E8H4G4_ECO57/28-255
E2PC77_NEIPO/53-273
D5AFY0_STRGZ/1-207
G6WLF6_STRPN/40-266
Q7NGV4_GLOVI/36-257
D5T136_LEUKI/45-263
Q82LP8_STRAW/66-287
H0Y972_HUMAN/3-121
E3PGA2_ECOH1/1-222
E1LSW2_STRMT/42-265
E7WWQ4_SALMO/25-246
G6TGA1_STRPN/28-247
B7LKV0_ESCF3/42-272
Q4C2E3_CROWT/222-445
F3QKE5_9BURK/45-264
F2I6M5_AERUA/44-265
G2DW80_9GAMM/30-248
F3FAG9_9PSED/45-227
E8TVU2_ALIDB/34-265
NMDA1_DROME/465-810
D9R464_CLOSW/48-288
C6C7B6_DICDC/29-250
A3KYK0_PSEAI/299-519
E9TGA9_ECOLX/27-245
G2P2Q9_STRVO/68-289
B7J1Y9_BORBZ/253-419
NMD3B_RAT/476-810
F0PF03_ENTF6/33-269
E2QNB6_ECOLX/43-262
Q6S743_ARATH/472-809
A5XN08_BURML/32-259
A6W2G7_MARMS/25-245
B1Z3S0_BURA4/55-285
E4J711_ENTFC/39-259
H7LJY5_STRPN/1-222
A9I184_BORPD/35-259
Q5HLI2_STAEQ/38-256
Q1GMB9_SILST/24-245
C3KDP6_PSEFS/29-254
F3LKF7_9BURK/35-254
Q65HL4_BACLD/1-28
C6C6E7_DICDC/35-256
H0HTU5_9RHIZ/49-275
F6HM67_VITVI/475-800
C9RPX4_FIBSS/426-536
G6E2F4_9GAMM/51-278
A7N0K0_VIBHB/47-271
G5UNF3_ECOLX/42-272
F0PAF3_ENTF6/45-264
G0CP62_CORUL/76-301
G6NFX4_STRPN/32-256
Q1YTG6_9GAMM/65-280
D4M905_9BACT/34-260
G1ZLQ6_ECOLX/235-452
E8IX63_ECOLX/27-245
I1ADR7_PSEAI/65-266
G5HPR1_9CLOT/62-301
H4SH20_ECOLX/1-220
B1G4W1_9BURK/45-273
G8MJ09_9BURK/28-255
Q145Q7_BURXL/304-523
G6J1F1_STRPN/40-266
E7RKU0_9BACL/38-257
C6DHD7_PECCP/34-255
B7JSD0_BACC0/44-261
B8ED76_SHEB2/45-262
C5CT72_VARPS/35-265
B4WY63_9GAMM/43-265
H8D701_ECOLX/23-243
G2BQZ4_ECOLX/28-255
H0JAW1_9PSED/36-269
C8PSU4_9SPIO/42-267
B2U9G0_RALPJ/40-262
D7C3G3_STRBB/90-320
H8DWD0_9NEIS/1-211
F4E033_PSEMN/173-329
C0E6I9_9CORY/88-313
G4FLP7_9SYNE/24-354
G6U4C4_STRPN/28-262
H2AA79_BACAM/50-271
G9R8M4_9ENTR/32-251
C8M0Q0_STAAU/43-264
G7HA77_9BURK/31-258
E7VWL5_SALMO/28-255
E0J542_ECOLW/62-281
B1EQ91_9ESCH/43-262
F0JK43_DESDE/49-281
E3XPD4_ECOLX/32-251
F7Z5Z9_BACC6/45-261
A4E882_9ACTN/191-399
F2IWZ5_POLGS/40-244
Q8E8F1_SHEON/37-237
E9DNV8_9STRE/42-280
F9AHC4_VIBCL/31-258
E4AEP5_PROAA/71-295
C3K1T5_PSEFS/38-259
E7UFC9_ECOLX/37-256
NMDE1_PANTR/448-798
F8BED8_LISMM/35-254
H4J5C7_ECOLX/27-245
Q2SNR1_HAHCH/12-243
Q1BVF1_BURCA/24-241
G7UCL7_PANAN/50-265
F3Q598_9ENTR/23-243
H7KJU4_STRPN/52-269
F4BMX7_CARS1/40-260
F9HP42_STRMT/52-269
F6GAA2_RALS8/50-268
B5WU33_9BURK/30-257
F3J7Z9_PSEAP/50-270
B1RE44_CLOPF/39-260
D4JBK1_9FIRM/281-487
H7JFJ6_STRPN/26-246
F9C7E8_VIBCL/226-438
A3YHC0_9GAMM/29-248
G1YBW7_ECOLX/28-255
B1Z5M0_BURA4/35-282
Q7WI76_BORBR/31-248
H4RS68_ECOLX/23-243
A6EVX5_9ALTE/18-239
D6H9W5_NEIGO/50-270
B7UJZ9_ECO27/37-256
G0EV93_CUPNN/52-282
C9M8A0_9BACT/31-250
C5QTJ3_STAEP/1-155
D2Q9G4_BIFDB/16-235
Q0FSB0_9RHOB/2-217
A6LFJ0_PARD8/282-493
A8T0H4_9VIBR/40-261
A6AJ71_VIBCL/33-220
F0JE25_DESDE/37-269
Q0RHQ1_FRAAA/17-256
A9EYA3_9RHOB/27-252
C5XD09_SORBI/551-823
G9R4M6_9FIRM/32-247
F7P6M4_MYCPA/92-312
Q1V938_VIBAL/23-243
G6KHJ4_STRPN/40-266
Q883M7_PSESM/61-280
A2P3J8_VIBCL/27-247
G0GT85_KLEPN/57-288
G6YW30_9ALTE/38-257
B3XFY2_ECOLX/23-243
A4SLE7_AERS4/23-243
D7H3T0_BRUAO/1-115
A8VZS8_AGRRH/59-286
C9MWH0_9FUSO/1-215
G0BEG3_SERSA/26-253
H1LXP5_9FIRM/52-273
G6YTR6_9ALTE/47-267
C4UEM9_YERAL/23-243
C3GVV2_BACTU/38-254
D3A731_NEISU/50-269
H1HCT8_FUSNU/22-238
D0HIA1_VIBMI/23-250
F3BZR2_PSESG/19-244
H7PMQ5_STRPN/269-488
E1Y2K6_LEGPN/21-238
A6FLR3_9RHOB/34-258
F0HV67_LACDL/44-267
F2LEF8_BURGS/34-278
F7SNL0_9GAMM/31-251
G5YE91_ECOLX/23-243
H5LPJ9_ECOLX/28-255
E6W9V8_PANSA/41-263
G6YN92_9ALTE/28-253
D2HMJ5_AILME/345-717
F2ZK27_9PSED/18-244
C6DI17_PECCP/79-310
H5GEG2_ECOLX/28-255
G3T9I4_LOXAF/1-358
I0BVB1_9BACL/44-264
E9W0M7_ECOLX/43-262
C2GFY1_9CORY/62-285
H5GS39_ECOLX/28-255
Q1GJU3_SILST/189-354
F6RR53_CALJA/475-575
C7LQZ9_DESBD/40-257
C7BYA0_HELPB/54-273
E2XX22_PSEFL/307-526
F9H716_HAEHA/72-293
G4E9S9_9BACL/18-84
D8KGI9_LACLN/43-268
A5VPS6_BRUO2/36-260
F3FMG3_PSESX/42-261
F3R198_ENTFL/52-288
D4ELJ4_ENTFL/52-288
B2TXG5_SHIB3/43-262
H3T975_PSEAE/1-221
A2W585_9BURK/38-262
A0KPI2_AERHH/19-243
F9W070_9ACTO/85-302
H8K8Q7_RICAC/25-241
H7YJ68_CAMJU/21-242
D5RPW8_9PROT/39-261
H7GNI8_STRPN/41-267
A6LBT9_PARD8/48-274
B1LWV5_METRJ/37-272
E2UTV6_MYCTU/74-294
B9QTH5_9RHOB/22-238
C5BG41_EDWI9/27-245
G2CVI8_ECOLX/42-272
G9YEY6_9FIRM/40-256
G0AED9_COLFT/40-261
F5X099_STRG1/287-508
Q0HY87_SHESR/28-244
D2ZCM1_9ENTR/63-294
B4W7B6_9CAUL/50-268
I1ASP3_9RHOB/41-262
C0B6S3_9FIRM/42-257
H3UAG2_STAAU/35-253
A4SSP8_AERS4/52-279
A6E1X5_9RHOB/10-236
I0MKR9_SALET/42-272
B4ENX3_BURCJ/45-262
G4E478_9GAMM/42-262
D0HD56_VIBMI/69-290
D7MB39_ARALL/451-778
E6VKC1_RHOPX/35-258
A5VZG3_PSEP1/39-271
G0BPE5_9ENTR/18-234
Q2YVZ8_STAAB/35-253
A3LI29_PSEAI/36-254
H2QZZ2_PANTR/563-910
A5F2M7_VIBC3/64-250
D9Y5T0_9BURK/27-248
B9CJ61_9BURK/37-267
H8F696_STRPY/40-262
G9T9N8_SALMO/28-255
F3LWN9_ECOLX/23-243
E4IUY2_ENTFC/51-272
H3Q1M6_BRUAO/49-277
D3V8K3_XENBS/45-267
F3XBK0_STRPN/28-262
F0FEC3_STRSA/51-277
Q088A5_SHEFN/48-265
A9C0T0_DELAS/48-267
A4VY46_STRSY/44-261
E0SJD6_DICD3/35-254
C2I865_VIBCL/36-256
I0H6C2_ACTMI/47-270
D0HNP8_VIBCL/23-243
F4EC50_STRSU/46-272
H3NPU5_9FIRM/44-275
G1UXC9_9DELT/35-254
E2PQA2_9RHIZ/10-238
H7R2E5_CAMCO/41-261
C2I305_VIBCL/44-230
H1FD92_ECOLX/37-257
C6R5X5_9MICC/49-266
I0Q1S3_STROR/38-257
G4CRF8_9NEIS/36-258
C6CA07_DICDC/34-281
G6MDF0_STRPN/32-256
B5K720_9RHOB/20-232
G2GTM6_STRSL/51-270
G6EWE3_LACDE/34-272
H5FZE8_ECOLX/28-255
E9WR41_ECOLX/23-243
Q2L036_BORA1/81-295
G1KKS8_ANOCA/333-678
C9T1A3_9RHIZ/25-248
E5X962_9ACTN/282-488
A3Y5X9_9GAMM/27-245
I0SN87_STRMT/26-246
F4E006_PSEMN/25-252
D0X9K2_VIBHA/41-200
A8TTZ2_9PROT/45-262
C3SZB0_ECOLX/1-222
C0QET8_DESAH/35-255
C2YM13_BACCE/51-272
Q2IIQ5_ANADE/53-271
Q1GN39_SILST/33-250
E8WEQ8_STRFA/65-286
Q4ZTI0_PSEU2/42-269
F0HB83_9FIRM/43-259
G0BDF9_SERSA/297-511
Q89YB8_BRAJA/1-36
F7R6B5_SHIFL/23-243
E1NAU8_9BIFI/53-272
G8F8A1_CAMJU/40-259
G6WF97_STRPN/52-269
C6CB15_DICDC/28-246
I1CYK8_9PSEU/40-261
D0IV71_COMT2/34-238
C4WQM5_9RHIZ/64-296
G9A2G8_RHIFH/23-264
B5W1G8_SPIMA/36-146
C8WJZ7_EGGLE/51-267
E4SRG8_STRTN/41-266
Q0P9S0_CAMJE/41-261
H5IX23_ECOLX/42-272
B7V7T1_PSEA8/27-249
I0N9G2_STRPN/42-265
F0E136_9PSED/235-454
D5BNN8_PUNMI/15-232
G8WCA4_KLEOK/25-252
B0MJ07_9FIRM/58-279
F5QKT6_SHIFL/1-130
C4FS51_9FIRM/44-262
H7ZXT4_CAMJU/41-261
G6KJW7_STRPN/26-246
B7L8T3_ECO55/43-262
D4BMX8_BIFBR/74-299
E1P196_NEILA/44-82
A3QHI8_SHELP/53-273
D7Y813_ECOLX/27-215
C3K319_PSEFS/45-264
G6ZFH3_VIBCL/3-203
A5L0X1_9GAMM/277-497
E9VZE8_ECOLX/37-256
F3TSA2_STAEP/38-256
F7JPW4_9FIRM/58-282
A4NG22_HAEIF/45-266
A5XG50_BURML/39-257
D5T290_LEUKI/51-276
Q9KLI5_VIBCH/23-243
B1J3F9_PSEPW/36-237
C9NUG6_9VIBR/28-231
H0N4S6_SALET/31-253
D1RFP6_LEGLO/22-239
G1WMR1_9FIRM/72-293
H9L4J4_SALTM/27-245
E6B6Q7_ECOLX/42-272
A2AI17_MOUSE/454-795
C4L230_EXISA/43-265
Q11MC9_MESSB/52-282
F9MIH0_STRMT/40-266
C8TA77_KLEPR/35-253
B5SBY2_RALSL/34-249
E3BPW0_9VIBR/24-243
Q6HP34_BACHK/38-254
I0M5G2_SALET/31-253
C2EH13_9LACO/56-282
B9KKB4_RHOSK/24-236
H5PGK1_ECOLX/23-243
E6JP65_STAEP/38-256
E2KBG9_ECO57/59-278
A2P5N6_VIBCL/59-272
C6WAW1_ACTMD/68-292
B0KRJ3_PSEPG/36-274
H4ZSA6_ECOLX/27-245
A7FLV8_YERP3/35-252
G2EZI6_ECOLX/28-255
D1FBF4_9RHIZ/36-260
F5P0H3_SHIFL/37-256
H3WR50_STAEP/43-265
F5GZ52_HUMAN/291-641
H4HU35_ECOLX/23-243
D3RLC8_KLEVT/30-250
E3GQD8_EUBLK/44-264
A4BIF4_9GAMM/37-257
H4MUB3_ECOLX/28-255
H8WKD6_CHLTH/42-257
H2T303_TAKRU/418-793
Q3DG05_STRAG/272-491
G0Q076_STRGR/71-293
Q7MCU7_VIBVY/25-251
F8GTN1_CUPNN/56-118
A5W0C7_PSEP1/26-253
G0H9G7_BIFAN/71-296
H3SL57_9BACL/47-268
H4J9B1_ECOLX/43-262
A0KTT5_SHESA/24-243
H0TD18_9BRAD/56-268
D7V4K6_9LACO/45-265
D7YJ85_ECOLX/23-243
G6PXL8_STRPN/28-262
A4JSD3_BURVG/45-262
F5SFJ0_9BACL/32-247
E9YB93_ECOLX/28-255
E7V3T2_SALTM/28-255
D6IST0_ECOLX/45-268
A4C4Z2_9GAMM/56-255
H5WGI2_RALSL/41-271
E8KTW2_STRVE/37-258
B5CEQ5_SALET/28-255
B5BCJ1_SALPK/28-255
F5XKM7_MICPN/60-282
A6XV98_VIBCL/39-263
G6SXB9_STRPN/40-264
F4LV50_TEPAE/60-284
Q839C8_ENTFA/33-269
A8MMD3_ALKOO/1-220
F9UE74_9GAMM/44-260
Q3B433_PELLD/15-148
D6ALD4_STRFL/20-239
A0KH20_AERHH/38-254
C3MAF8_RHISN/38-264
G7DC47_BRAJP/37-255
D0HH11_VIBMI/29-255
G5LCU5_SALET/45-268
H7PFB7_STRPN/41-267
H8DL13_9ENTR/41-258
D4JRQ4_9FIRM/55-271
H5GP51_ECOLX/23-243
H8DR06_9ENTR/54-283
H7MNZ6_STRPN/28-247
H7L9F1_STRPN/26-246
F7ML05_CLOBO/43-262
F9AHH4_VIBCL/226-438
C3HD52_BACTU/38-254
C7GFC2_9FIRM/39-260
D7WZC3_9BACI/40-253
H0N0F1_SALMO/23-243
Q88JH3_PSEPK/51-109
G6CFN6_LACCU/41-267
F3HJ08_PSEYM/30-255
H5M4F0_ECOLX/45-268
C3WVK1_9FUSO/14-230
E9VJW1_ECOLX/23-243
F2LIN9_BURGS/33-248
F3EYT1_9PSED/38-259
B9KG37_CAMLR/37-257
G0C2J0_9ENTR/18-234
E8EM37_SALMO/34-244
Q898A8_CLOTE/50-268
G3SK59_GORGO/448-795
A5LWD5_STRPN/1-165
A5KKK9_9FIRM/50-266
G0ILD2_BACAM/34-253
G6D3C9_DANPL/138-408
F0CZ41_SALMO/23-243
H5D617_ECOLX/1-222
E9FEJ0_9STRE/45-283
E8VH61_BACST/38-263
D4ZK23_SHEVD/29-237
Q31E96_THICR/348-566
D6GGT8_9ENTR/27-245
C0ZMH4_RHOE4/89-316
C9XCI8_SALTD/27-245
G5F325_9ACTN/81-293
C9C0C6_ENTFC/87-307
A5XPQ6_BURML/39-257
H7YKB1_CAMJU/34-251
Q0FY19_9RHIZ/38-271
E2PJF9_9RHIZ/50-275
B0TJG6_SHEHH/45-261
F0FIT1_STRSA/44-263
H7Z2B0_CAMJU/41-261
E8KUU4_STRVE/51-222
E9PH24_HUMAN/348-712
H4Q4N6_ECOLX/234-451
A2XWV2_ORYSI/469-811
Q3Z4D7_SHISS/42-272
H7NA59_STRPN/40-264
B3IR25_ECOLX/43-262
B0UVI6_HAES2/22-241
B8E6F6_SHEB2/28-245
G6HMS1_9ACTO/105-334
F3EAH6_PSESL/291-505
A8U5K0_9LACT/48-269
B6JD48_OLICO/46-270
E3DUL1_BACA1/47-264
F9GNJ1_HAEHA/36-253
H7PI72_STRPN/40-266
F5T986_9FIRM/45-266
E1DTS1_VIBPA/114-293
F3VQP8_STRPN/41-267
B1KJN8_SHEWM/27-267
F0PLD8_BACT0/44-261
C6YN71_FRATL/1-190
C9ZA98_STRSW/68-308
E4TYE3_SULKY/46-264
Q07T94_RHOP5/107-286
C8WGN8_EGGLE/282-487
D4JFS7_9FIRM/33-267
D8B4P0_ECOLX/23-243
F0E5L0_9PSED/47-283
D6DD22_BIFLN/37-262
GLR29_ARATH/461-788
A8I926_AZOC5/36-264
G8NMQ0_BRUSS/27-250
A0KPN9_AERHH/12-233
MLTF_PSEMY/45-268
B0TGZ1_HELMI/45-266
E8TJK4_MESCW/35-256
A6ABH8_VIBCL/24-261
H7YHP1_CAMJU/21-242
E0G5K7_ENTFL/42-268
D7ZXM7_ECOLX/28-255
Q6G575_BARHE/58-286
G6JS12_STRPN/40-266
D5EG18_AMICL/31-251
I0AAA3_SALET/59-170
A2Z1G9_ORYSI/1-138
G8RDW8_STAAU/35-253
E1MAY5_9STRE/1-194
A6BSK2_YERPE/23-243
E1EDG9_VIBPA/114-293
A0R373_MYCS2/67-295
A5KGZ2_CAMJU/21-242
E1QK79_DESB2/38-260
Q081Z5_SHEFN/54-273
C1HNB5_9ESCH/28-255
B4TBM3_SALHS/28-255
MLTF_SHIFL/45-268
D7I3H0_PSESS/312-526
H5NAM4_ECOLX/43-262
G2E932_9FLAO/37-362
D1RRE5_SEROD/26-252
H0F774_9BURK/36-262
G2C6Q2_ECOLX/28-255
Q69KL2_ORYSJ/228-543
F5JJW6_9RHIZ/45-262
D7H9C8_VIBCL/256-470
F4M3A1_ECOLX/37-256
G7MAH2_9CLOT/57-275
C8S5L3_9RHOB/105-285
F2ZIK0_9PSED/39-261
A5LVA3_STRPN/269-488
G3Z8U1_AGGAC/22-239
B9D1C9_WOLRE/57-273
E7H0Z7_9BURK/41-271
G4R7Y1_PELHB/40-270
G7BRC8_VIBCL/23-243
F3HJ91_PSEYM/85-275
F5VR90_ENTSA/26-244
C6YT08_9GAMM/23-241
C4FSG4_9FIRM/38-260
D8BQE1_ECOLX/59-278
Q1NWA7_9DELT/38-258
A6WMI2_SHEB8/19-246
B9B2J1_9BURK/28-255
H0RQA1_9BRAD/54-283
G5KC58_9STRE/41-262
B8IGT6_METNO/51-276
B4WRW4_9SYNE/596-817
D5W6Z7_BURSC/43-263
F1LXB6_RAT/362-726
E2P122_PASHA/36-254
E8APA5_SALMO/31-253
G0C0N0_9ENTR/43-262
F3YR92_LISMN/39-265
H5VT75_SALSE/25-245
G6J916_STRPN/32-256
H3KHI9_9BURK/35-252
G6JAW1_STRPN/26-246
F3BFD9_PSEHA/24-248
G4VTF0_SCHMA/1573-1956
E6PK79_9ZZZZ/38-268
H8BX98_CAMJU/41-261
C2WH70_BACCE/38-254
F6AZ93_DELSC/36-267
E7YYG3_SALMO/42-272
G8LGT9_ENTCL/1-186
F4GT03_PUSST/35-259
A6BB23_VIBPA/27-172
E9Y1C7_ECOLX/28-255
E6VZT3_DESAO/97-244
B4SZM5_SALNS/28-255
G8QHD5_AZOSU/37-253
B1HE48_BURPE/39-258
H3TFM0_PSEAE/32-240
E2STI9_9RALS/58-279
B9R453_9RHOB/37-262
E6LGN4_9ENTE/32-252
Q57RD0_SALCH/27-245
F2AAS7_RHIET/30-274
G5J8M9_CROWT/14-343
A1UFN8_MYCSK/10-212
H9KUG1_APIME/216-434
E6T9K5_SHEB6/44-261
G6IY87_LACRH/46-265
H1TD92_STAAU/35-253
D5QWM7_METTR/48-267
Q7VSP0_BORPE/17-235
C2HB56_ENTFC/7-228
H0PTQ5_9RHOO/35-255
H7NI61_STRPN/28-247
C8TIH6_ECO26/37-256
C6B0A7_RHILS/60-288
Q8FW33_BRUSU/31-254
E9UKD9_ECOLX/23-243
B2UUT2_HELPS/44-263
F8HBA4_STRE5/39-261
D8IZD0_HERSS/35-263
F9MMD7_9FIRM/37-258
Q9R6P2_RHIRD/31-277
E8FD73_SALMO/31-253
G1ZW17_ECOLX/42-272
MLTF_PSEU2/43-266
A9HEZ7_GLUDA/23-241
F5MDK4_SHIDY/23-243
E1XGS3_STRZO/26-246
F3GY48_PSESX/49-285
E8CLE8_SALMO/28-255
G1PIW9_MYOLU/474-809
B9DL83_STACT/39-257
H5Q0X7_ECOLX/28-255
B3PDC7_CELJU/35-250
B5WEF4_9BURK/46-263
E9SZA6_COREQ/93-313
C1D8T2_LARHH/29-254
E1X632_BACMS/21-235
H8GUI2_DEIGI/30-248
H2T302_TAKRU/420-795
B4P047_DROYA/424-796
H0SH99_9BRAD/41-263
E7SH60_SHIDY/43-262
B8DS17_DESVM/29-249
G7TVC4_VIBCL/46-267
H0A267_9PROT/36-264
H0ULY8_9BACT/29-250
G6UH54_STRPN/28-247
Q13IU7_BURXL/37-263
E3HHY9_ACHXA/31-248
G1Z7V9_ECOLX/235-452
A6VDQ6_PSEA7/30-251
Q8EA34_SHEON/4-199
F3EZU6_9PSED/42-269
F0GAF5_9BURK/35-282
D2YB91_VIBMI/29-255
F7P135_9GAMM/49-252
Q4K5A0_PSEF5/29-231
Q6G3W0_BARHE/24-247
H5UXW1_ESCHE/28-255
H5CIV8_ECOLX/27-245
A8FUW5_SHESH/28-247
A1S4A9_SHEAM/28-243
G7DLJ8_BRAJP/24-240
H5D049_ECOLX/23-243
A6U8H9_SINMW/36-256
B3ZQ28_BACCE/38-254
H4RZE6_ECOLX/45-268
H1YPM0_9GAMM/32-267
F0CU22_SALMO/23-243
F3DQ71_9PSED/38-259
A9S8F0_PHYPA/464-802
Q8D4L7_VIBVU/24-219
Q0TSN3_CLOP1/37-255
A9MUI6_SALPB/42-272
H7N6Q6_STRPN/42-261
H1QJ47_9ACTO/40-262
E1PIZ2_ECOAB/59-278
H2A5S9_STRMD/287-508
H7EM23_9SPIO/40-287
D6HY61_ECOLX/43-262
E8HRW7_ECOLX/23-243
D4MTT7_9FIRM/34-259
A1WM92_VEREI/29-245
E8AIY6_SALMO/28-255
E2XZ58_PSEFL/45-264
G7SH02_STRSU/28-248
E8GBP0_SALMO/25-246
B5CST6_9FIRM/98-280
H2Q269_PANTR/370-738
D9NXS7_STRPN/40-264
G2HWL8_9PROT/335-556
A2RZT8_BURM9/28-245
G6SPK0_STRPN/28-262
F2B6I3_STRPN/42-265
H1F6B4_ECOLX/23-243
A8T5Y1_9VIBR/27-251
A5JB73_BURML/99-329
H6M7I2_CORPS/81-305
D5B0G8_YERPZ/70-297
C5VW03_STRSE/44-261
F2ZMB6_9PSED/42-269
F2JCH6_HELP9/44-263
F3VJ95_STRPN/26-246
G0EBU7_ENTAK/27-245
A8MMB4_ALKOO/37-274
C0G457_9RHIZ/58-286
B4R3N9_DROSI/257-580
D5RWJ1_CLODI/41-264
H7U4C2_CAMCO/40-259
F7RBJ8_SHIFL/1-208
B2JNP6_BURP8/42-254
D1TWF5_YERPE/27-244
E2MBL8_PSEUB/48-284
E8YJ72_9BURK/45-265
G5JZ60_9STRE/28-248
C7RV55_ACCPU/41-271
GLNH_GEOSE/61-261
Q7CS92_AGRT5/41-259
F1YZ10_9STRE/28-263
H1S0V8_9BURK/1-196
H3T247_PSEAE/59-274
C6CL81_DICZE/27-245
B1Y1K7_LEPCP/38-256
F9MK12_STRMT/28-262
C1D0K9_DEIDV/1-197
C2DUV7_ECOLX/304-521
B2GZ36_BURPE/39-258
F5IVW6_9PORP/43-269
C4WKW3_9RHIZ/67-273
F4LIF1_TREBD/39-268
D7V4K8_9LACO/40-260
G5WB97_ECOLX/37-256
D4EJT4_ENTFL/276-496
H7H912_STRPN/40-266
H7KJK1_STRPN/26-246
I1DDI0_9VIBR/36-239
F2KM62_PSEBN/30-248
B9QWF4_9RHOB/14-237
B9ILC0_POPTR/544-821
B9Y0Q6_HELPX/44-187
E8EAQ7_SALMO/34-244
H7EVX7_PSEST/39-250
C4K8L8_HAMD5/304-520
D6CL09_THIS3/48-274
B3WDX2_LACCB/41-267
F8VDK5_SALBC/45-268
C2ISI9_VIBCL/36-256
G6RLX6_STRPN/26-246
Q045V7_LACGA/40-263
F0JDN6_DESDE/29-249
Q1JNE2_STRPC/40-265
B9K296_AGRVS/38-262
G6VCT4_STRPN/28-262
A6AP42_VIBHA/27-247
G2L5P3_PSEAI/22-244
Q9KKX2_VIBCH/23-243
A1RGR0_SHESW/24-243
F2ZPE3_9PSED/40-273
G1TC94_RABIT/563-910
G6BQD4_CLODI/277-493
Q2JJT7_SYNJB/46-280
A9WUT0_RENSM/44-250
F9Y850_9RHOB/37-253
B4QS04_DROSI/420-789
D5ANZ8_RHOCB/24-234
H5FH88_ECOLX/234-451
F8BFP0_LISMM/45-267
D5EFG4_AMICL/34-254
A9A9F4_METM6/31-247
D5WD51_BURSC/37-267
G8T3Z8_BRUAO/36-260
E4R8G1_PSEPB/25-245
C7LNN8_DESBD/27-247
G8XDB1_STREN/49-269
E0IE55_9BACL/40-268
C7XTM9_9LACO/26-249
F3FK55_PSESX/30-249
Q0B4X3_BURCM/13-232
Q7PHP7_ANOGA/402-746
E9DKG0_9STRE/277-496
Q3JUU3_BURP1/91-318
H1LXL1_9FIRM/77-291
Q89D45_BRAJA/38-269
A3M4I4_ACIBT/2-222
E2X6C7_SHIDY/23-107
H0UN07_9BACT/30-252
B9GU65_POPTR/416-758
E6YJR9_9RHIZ/56-284
A3YHQ3_9GAMM/25-253
G7IK74_MEDTR/433-768
D6GNQ0_9ENTR/36-279
A0B2I4_BURCH/92-264
Q6D584_ERWCT/81-311
F7H3C5_CALJA/234-548
Q8EGT8_SHEON/28-247
E1EMU1_ENTFL/41-267
Q7UC52_SHIFL/28-255
A6VDQ8_PSEA7/28-248
E2XZ82_PSEFL/38-256
F7US18_SYNYG/52-283
B6R853_9RHOB/28-253
C2RYD6_BACCE/1-152
G8LXV9_CLOCD/99-283
E6BCL8_ECOLX/23-243
C9LWJ9_9FIRM/23-246
C6AKH2_AGGAN/38-255
C9U1Q9_BRUAO/49-277
B2PGJ1_ECO57/27-245
C6JN30_FUSVA/22-238
F3B3K2_9FIRM/48-262
Q141D0_BURXL/32-259
E3I6V6_RHOVT/29-254
Q13PQ2_BURXL/33-248
E7FM92_9LACO/44-267
H2NGN9_PONAB/452-799
B8LAD0_9GAMM/288-506
B2TDS1_BURPP/49-265
C5EC83_BIFLI/37-262
C0B9P8_9FIRM/41-273
A7H355_CAMJD/41-261
B4EQ09_BURCJ/17-234
B5NZ84_SALET/23-243
F9CKW4_ECOLX/304-521
E1LJT6_STRMT/52-269
H5I4Q6_ECOLX/43-262
H4W7Q0_ECOLX/27-245
Q2K072_RHIEC/30-274
H3WHF1_STAEP/43-265
C8ZW74_ENTGA/41-262
G6TJS5_STRPN/40-264
F6FZW1_RALS8/43-265
A7IG81_XANP2/56-279
Q039S7_LACC3/41-267
E7H500_9BURK/7-247
E4L488_9STRE/28-261
F0MBD0_ARTPP/51-264
E4QKA1_METS6/77-288
H3QS19_BRUAO/36-170
G7QUD4_MYCBO/94-314
F4AFP8_LACJH/40-260
E3ED54_PAEPS/52-273
D4UWL7_ENTFL/33-269
A9ZWE6_YERPE/45-275
A3Z1Q3_9SYNE/37-267
G2HYI6_9PROT/338-557
E5UJB2_NEIMU/36-258
C9MUI2_9FUSO/28-266
G2KX02_PSEAI/37-257
F3EMI7_PSESL/44-263
I0NSS1_STRPN/269-488
F4N7Z2_YEREN/53-268
F9BFW7_VIBCL/23-243
A9EKQ1_9GAMM/1-216
G0FRY0_AMYMD/28-245
G5J6H0_CROWT/1919-2142
B4EEZ2_BURCJ/50-270
H3SS38_PSEAE/26-253
Q99T20_STAAM/1-220
A3MH26_BURM7/28-245
C5XD12_SORBI/394-733
B3PDD4_CELJU/10-211
H0PBA1_9SYNC/39-264
H7JFJ6_STRPN/269-488
G7HU66_9CORY/41-272
C1HG04_9ESCH/27-245
G4LET2_PSEAI/30-251
A4XSB0_PSEMY/26-242
BVGS_BORPE/309-528
Q48Z94_STRP1/39-265
G0Q509_STRGR/74-305
E9W8Q6_ECOLX/23-243
H7GJT4_STRPN/28-262
H0T785_9BRAD/38-269
G4MCH8_9BURK/37-267
C6BHY2_RALP1/44-272
H1X6W6_LACCO/48-273
B5EHE1_GEOBB/28-247
F5NSH6_SHIFL/23-243
Q4KCE8_PSEF5/39-254
A3NXF7_BURP0/32-259
E6UTY3_CLOTL/23-84
E7TH97_SHIFL/28-255
F3Q9F3_9ENTR/72-295
Q8D310_WIGBR/69-288
B5YE13_DICT6/34-253
C5B7V4_EDWI9/45-267
E3ZA47_LISIO/1-43
E6BEC7_ECOLX/43-262
F7QTF2_9LACO/54-274
H9GFG1_ANOCA/337-710
A9ZCB7_YERPE/45-267
A8RDC0_9FIRM/34-262
E0LVE5_9ENTR/24-251
F9JGX3_9LACO/58-278
H1M0R4_9BACT/36-254
C9CQB6_ENTCA/44-266
H7T8K4_CAMCO/21-242
Q185W5_CLOD6/35-258
Q4HT54_CAMUP/38-257
B3NFN2_DROER/503-933
G8Q9Z6_PSEFL/38-258
F0VS42_STRG2/28-249
G8QTX0_SPHPG/35-270
F1WVJ5_MORCA/39-259
E5V0W7_9BACL/39-192
F0CUF8_SALMO/23-243
H0FTV8_RHIML/41-267
B9QZL2_9RHOB/19-236
D1EQG4_9RHIZ/49-277
H7Q464_STRPN/1-165
C5CWP5_VARPS/35-256
F7NX65_9GAMM/32-251
H1I3Y6_9BACI/35-255
E8KTW1_STRVE/59-281
Q4ET36_LISMN/39-265
A3QB74_SHELP/26-236
E8WZC4_ACISM/30-243
E4QM36_METS6/50-277
E2XLV5_PSEFL/33-113
F5S486_9NEIS/54-276
H5CYN1_ECOLX/42-272
E2ZZG5_PSEAI/33-235
F7LE18_BACOV/45-270
D4PI05_LISMN/35-254
Q7NTN1_CHRVO/33-253
D9NYY5_STRPN/28-262
G9XCA2_9FIRM/53-273
C2C8Q2_VIBCL/36-256
I1IQB1_BRADI/479-802
E0PXT0_STRPY/22-247
A1VSW1_POLNA/50-271
G5J4D3_CROWT/33-253
F9BTX0_VIBCL/23-243
F7T6N7_ALCXX/36-256
H3T719_PSEAE/26-253
F3ZBF8_9ACTO/55-282
F0RZ62_SPHGB/48-265
B3YM75_SALET/42-272
Q2SMQ3_HAHCH/26-248
G2LAN5_PSEAI/33-235
E0PPB6_STRMT/45-283
A0K8U7_BURCH/46-276
D5UB77_BRAM5/32-247
A3YDQ9_9GAMM/46-264
F5YI37_TREPZ/44-264
F9GUM8_HAEHA/22-239
E5ZU59_ECOLX/23-243
E8XAN0_SALT4/25-246
A6CSC8_9BACI/23-240
G6ZEP8_VIBCL/39-263
H4CAT2_STAAU/35-253
G6A5L5_STRIT/38-264
Q2SB46_HAHCH/31-246
Q8K8M7_STRP3/28-262
E3WQA6_ANODA/221-500
E3A140_PSEAI/38-269
H8AMP4_CAMJU/41-261
D3LMH0_MICLU/53-274
C3CWJ7_BACTU/38-254
G7T6N4_SALPS/43-262
G2M8N2_HELPX/34-253
E1RXX5_ECOUM/43-262
F5KF85_PSEAI/56-265
H8W4M3_MARHY/26-246
B7V3N1_PSEA8/29-250
A0QXV8_MYCS2/43-264
F7E998_ORNAN/197-565
G0VRG1_MEGEL/42-258
B5WJY9_9BURK/48-266
B9QXE2_9RHOB/26-241
H4K0I9_ECOLX/23-243
H5GEQ0_ECOLX/1-208
F2KEV7_PSEBN/41-268
C3A1X9_BACMY/44-261
Q5V1F3_HALMA/42-265
A6X5L0_OCHA4/36-253
B1KEM1_SHEWM/42-258
F5ZAA3_ALTSS/41-103
E0VIY3_PEDHC/167-478
F2CJM2_STRSA/44-263
I0NA67_STRPN/28-247
A1V443_BURMS/36-255
F2ES58_PANAA/53-270
B9GGF6_POPTR/388-719
H7H4E4_STRPN/32-256
Q89M09_BRAJA/36-267
H5WHC5_9BURK/139-292
B5WNA6_9BURK/60-289
E1WF41_SALTS/25-246
G7CZ84_AERSA/28-247
B1MIT8_MYCA9/60-291
C0MDC5_STRS7/272-491
H4VJS1_ECOLX/45-268
E2NPS8_9FIRM/57-292
G6U9P0_STRPN/40-266
A3WP38_9GAMM/42-265
B4A7D6_SALNE/28-255
Q8Y8P9_LISMO/35-254
H8DTN1_9ENTR/59-286
C2HYG1_VIBCL/106-294
H0NPL4_BACCE/36-256
G6K5V2_STRPN/26-246
B5CPE5_9FIRM/51-267
B3QU47_CHLT3/56-290
Q7P140_CHRVO/24-260
H7P011_STRPN/40-266
G6NTP3_STRPN/32-256
B2E9E9_BIFAN/40-260
C6EL98_ECOBD/59-278
F3IGY2_PSESL/75-262
C7NC24_LEPBD/32-251
A3D476_SHEB5/22-241
E8KNN1_STRSA/34-254
E6ISL4_ENTFL/42-268
Q87UE1_PSESM/26-251
C2QL34_BACCE/37-257
Q3XX91_ENTFC/52-272
F4G4P0_ALIDK/30-246
E2X1C8_ECOLX/43-124
G5Y7X5_ECOLX/37-256
C6J863_9FIRM/5-103
G8RX96_MYCRN/53-278
H3REH0_ERWST/33-103
Q1JWA5_DESAC/36-254
E7WQ98_SALMO/42-272
G7CPI4_AERSA/22-248
G7FQE0_9GAMM/27-246
G9ALS5_PANAN/53-270
A8KGT2_BURPE/28-245
H5P7Q1_ECOLX/45-268
G7SNV9_STRSU/45-271
F7JPJ3_9FIRM/39-253
B3PIY4_CELJU/35-241
C9BC49_ENTFC/43-264
E4PE08_ECO8N/28-255
E5B734_ERWAM/28-255
Q81HE2_BACCR/44-261
A7NL95_ROSCS/70-295
D2VXV4_NAEGR/114-287
Q878I1_STRPQ/1-130
A9ANR4_BURM1/28-255
G7V1T4_LACRH/45-264
A7H3C9_CAMJD/40-259
G0DLH9_9GAMM/35-263
D4MK04_9FIRM/55-271
C2I6D6_VIBCL/24-253
F3DYV3_9PSED/28-253
Q1BGL3_BURCA/40-259
D1NE08_HAEIF/22-83
A2P8H0_VIBCL/24-252
E8LXZ4_9VIBR/272-485
E5UGL8_ALCXX/34-258
C9YE18_9BURK/20-237
Q8PVM4_METMA/60-282
B9CEW8_9BURK/28-255
Q88NB5_PSEPK/38-261
F2ZEW9_9PSED/42-261
B8EA70_SHEB2/232-448
A7K2N1_VIBSE/40-261
G0D104_ECOLX/42-272
B5NQI1_SALET/42-272
B5H6D7_STRPR/46-249
E1RHF9_METP4/42-258
H6QKY6_RICMA/25-241
Q0SAP2_RHOSR/102-322
G6JRW2_STRPN/40-264
D5CHI9_ENTCC/56-286
H8B0Z4_CAMJU/21-242
E1SEB1_PANVC/30-252
H1RD89_SALMO/45-268
F2ZKR4_9PSED/294-508
Q90ZQ3_OREMO/409-807
Q74KG5_LACJO/50-271
F3GWR2_PSESX/42-137
D6K0V8_9ACTO/103-333
A2PRY8_VIBCL/3-203
G5XZ92_ECOLX/28-255
A6VRL2_MARMS/37-257
E7U399_ECOLX/23-243
Q8Y359_RALSO/40-269
B7Q0Z8_IXOSC/501-817
I1DEV6_9VIBR/34-256
H3VV64_STAEP/38-256
F0NVG4_LACHH/40-260
Q0TTK6_CLOP1/48-268
D6V6X5_9BRAD/79-305
F4UZN1_ECOLX/67-297
C2JU76_LACRH/46-265
H7Z689_CAMJU/34-251
C2H1K4_ENTFL/45-264
E5U400_ALCXX/36-258
A1RP49_SHESW/34-251
G9TYF2_SALMO/28-255
F0FJ19_STRSA/280-499
B3DGN4_DANRE/443-807
B1VV95_STRGG/70-291
G4HW55_MYCRH/363-586
F4M8Y5_ECOLX/42-272
F4D9V1_AERVB/66-250
E8P5M2_YERPH/27-244
Q39JL0_BURS3/37-267
C6CQM5_DICZE/37-266
G3HF55_CRIGR/349-683
A6T6V8_KLEP7/23-243
H4X7G1_ECOLX/28-255
E2ZE10_9FIRM/37-253
F9BMB0_VIBCL/3-203
E8ANT7_SALMO/45-268
A0YYC9_LYNSP/37-267
C6BWQ8_DESAD/23-250
F6E9N5_SINMK/34-256
H7MF89_STRPN/28-247
H5KGR9_ECOLX/28-255
E4ILS6_ENTFC/51-272
H5C8T9_ECOLX/234-451
A7C0T9_9GAMM/25-249
B3PCQ3_CELJU/37-223
F3KY68_9GAMM/161-381
G2J109_PSEUL/25-254
F3BNE3_PSEHA/25-243
H7PU94_STRPN/41-267
A8RR35_9CLOT/35-259
Q8Z8G8_SALTI/48-278
G6JGI0_STRPN/52-269
C7U6B9_ENTFL/13-249
F5ZUL3_SALTU/28-255
E3A5J2_PSEAI/39-257
D1A0K7_CHLPP/34-254
G7VGA9_9CREN/74-294
H1LMS5_9PAST/45-266
D4V238_ENTFL/45-264
G7UAZ1_PANAN/23-243
C3KRB9_RHISN/57-284
H7IKR9_STRPN/1-165
G7S4F4_STRSU/45-271
C0W3V4_9ACTO/73-300
F4DRU7_PSEMN/17-240
E6KKG7_STRSA/45-283
B2T8K3_BURPP/38-257
H4FD59_9RHIZ/47-275
F4LQU2_TEPAE/45-279
H7XR74_CAMJU/21-242
F8DHD7_STREP/44-282
F3IZI6_PSEAP/60-279
H9GH34_ANOCA/345-681
A9M1B1_NEIM0/39-261
E1D0G3_VIBPA/27-251
D3FYP9_BACPE/64-283
H7EYY0_PSEST/48-271
F5KRQ5_PSEAI/33-252
B6FV97_9CLOT/35-259
D4Z777_SPHJU/38-276
F4DY08_PSEMN/24-242
H8CG99_CAMJU/34-251
Q0A516_ALHEH/127-298
A5G3D5_GEOUR/60-278
G4KPL4_OSCVS/54-281
Q48C82_PSE14/48-269
Q74UP3_YERPE/331-552
F9B139_VIBCL/44-278
E7MFB0_STAAU/25-246
C4ZNG5_THASP/47-255
G5NBI7_SALET/43-262
A4Y6S4_SHEPC/30-249
H7H2T5_STRPN/1-208
G6YHJ3_9RHIZ/28-253
G7SB96_STRSU/53-271
Q1BWG1_BURCA/36-255
G2HBI6_9DELT/79-300
A3L8E4_PSEAI/33-252
G9USB3_SALMO/27-245
E7H3V6_9BURK/54-271
G4L8A6_TETHN/47-266
D2VR69_NAEGR/99-268
H2SLH3_TAKRU/396-741
G6FRY4_9CYAN/46-266
A7N5C7_VIBHB/40-261
F0I3P9_STRSA/28-262
G7AQ97_VIBCL/27-253
F5LG02_9BACL/44-265
H9JAW2_BOMMO/235-620
G0IGU9_BACAM/50-271
I0NZM2_STRPN/32-256
D1Y468_9BACT/29-248
B1G621_9BURK/38-257
C2IFV8_VIBCL/46-267
B2JXS8_BURP8/23-250
E4L3K1_9STRE/41-262
E9TL35_ECOLX/59-278
B6G7N8_9ACTN/43-275
G2D9B2_9GAMM/286-506
D2PSS4_KRIFD/88-309
H7H9T7_STRPN/28-262
H2AC54_BACAM/45-261
E7U432_ECOLX/1-208
C7T824_LACRG/45-264
Q0K6U7_CUPNH/47-263
I0Q9U9_STROR/26-246
F8H5X7_PSEUT/27-248
H9FKQ6_MACMU/17-270
C0Y0X8_BURPE/28-255
D2Q8K9_BIFDB/55-279
G6XWG6_RHIRD/36-253
D7KEC3_ARALL/485-824
F9CIE6_ECOLX/28-255
H8JBL3_MYCIT/98-315
B4X2Z7_9GAMM/74-257
G7CUL8_AERSA/42-258
H0U0C2_9BRAD/35-250
E1WY61_BACMS/34-246
Q8P0J6_STRP8/271-490
D8CLA2_ECOLX/27-245
D2AG13_SHIF2/28-255
H5XKI4_9PSEU/40-265
G6QXW6_STRPN/26-246
B2H0H4_BURPE/68-298
B8DKG7_DESVM/74-302
D9NC72_STRPN/40-266
C5ES34_9FIRM/72-292
A4MVS1_HAEIF/1-131
C5E814_BIFLI/52-277
H4MUH7_ECOLX/234-451
D8FCI4_9DELT/24-240
E6W9R6_PANSA/34-278
B2K254_YERPB/95-310
D4E416_SEROD/74-304
D8GZP5_BACAI/38-254
E8LG78_9FIRM/43-260
E1T718_BURSG/60-278
D7A1N3_STAND/46-284
D7LIV3_ARALL/464-795
H4RJ08_ECOLX/45-268
E3Z011_LISIO/39-265
F7RQZ0_9GAMM/38-266
F3INF0_PSESL/30-149
E6G537_ENTFL/33-253
Q62AM7_BURMA/64-294
D8FJG7_9FIRM/64-284
Q728E1_DESVH/35-251
F9P2S5_STRMT/45-283
C4TSA9_YERKR/28-249
A3L2C0_PSEAI/28-248
A2VWY1_9BURK/82-312
B5CCR0_SALET/34-244
F8Z420_VIBCL/23-243
D8NQ59_RALSL/38-260
E8ZZI8_SALET/27-245
F8H059_PSEUT/41-260
C9P688_VIBME/2-114
C4S700_YERBE/23-243
Q1CAB6_YERPA/23-243
Q9L934_METSS/40-274
H1FLN3_ECOLX/28-255
G6R7Y3_STRPN/28-247
A5VX63_PSEP1/27-247
Q74LU6_LACJO/38-276
G2L576_PSEAI/46-248
G4DS28_9GAMM/41-263
G8MBW8_9BURK/51-260
C2PAX3_BACCE/44-261
D0FQ97_ERWPE/45-267
D7HJ36_VIBCL/226-438
F0LPC7_VIBFN/27-253
C7XGW0_9LACO/55-274
F7PW27_9BACT/44-265
A3Y4A5_9VIBR/59-281
F7JXE3_9FIRM/173-264
H0WSM1_OTOGA/470-823
D3RBD0_KLEVT/26-247
F3X434_STRPN/40-266
G1LVW3_AILME/452-799
B6ZXZ1_ECO57/28-255
Q17HY6_AEDAE/420-792
F2G9F5_ALTMD/65-282
E8XXG0_RAHSY/36-257
Q1WRY4_LACS1/54-280
G7EBC0_9GAMM/24-248
E4SJS8_LACAR/49-274
Q6ALR4_DESPS/14-228
F9LXU9_STRMT/30-249
H6R3W5_NOCCG/43-263
E2KWX5_ECO57/23-243
H1DWA9_ECOLX/27-245
C2Q0K2_BACCE/36-257
F8XJN0_ECOLX/27-245
F7UNP6_SYNYG/44-267
H0M899_SALMO/23-243
G0CZP2_CORUB/60-283
C9Q4W4_9VIBR/39-263
H3M884_KLEOX/28-255
F0JVR8_ESCFE/28-255
F3RIJ6_LISMN/35-254
H8CK98_CAMJU/41-261
C4X5H5_KLEPN/68-298
E7XR28_SALMO/34-244
D1RDW0_LEGLO/25-246
F3L9A4_STRPO/37-262
F5YF49_TREAZ/19-242
D9V888_9ACTO/35-248
G3UUF6_MELGA/378-717
E1E500_STAAU/43-264
A4SIS2_AERS4/69-264
G2L1W9_PSEAI/29-250
Q8E3U7_STRA3/40-266
H7UDF4_CAMCO/40-259
H8DSC4_9ENTR/38-268
G7BCT3_VIBCL/23-243
F9B4E6_VIBCL/226-438
E2RG96_CANFA/444-796
G6L9I4_STRPN/26-246
E6KN94_STRSA/42-265
B4EJS0_BURCJ/28-252
H7MCJ0_STRPN/42-265
A6X7J9_OCHA4/36-253
Q749U3_GEOSL/36-255
H7IPX1_STRPN/269-488
C2X6K2_BACCE/38-254
E5C3P0_9BACE/45-270
C2I8W0_VIBCL/46-267
G6LL74_STRPN/32-256
C4Z912_EUBR3/21-163
H7ZDJ3_CAMJU/40-259
G8RPR5_MYCRN/40-258
C3DZ07_BACTU/51-272
I1ACD4_PSEAI/42-261
H2IXA5_RAHAC/39-269
D5Q0T7_CLODI/287-497
G8MJG3_9BURK/36-258
G6CBB5_9STRE/45-271
A4W3V3_STRS2/28-260
F5KUD1_PSEAI/31-258
MLTF_AERS4/49-270
A4N8E3_HAEIF/36-253
C0MG99_STRS7/43-269
B9Z3Q1_9NEIS/1-204
B9AEE0_METSM/41-264
A4YZ18_BRASO/45-271
F9RRQ2_9VIBR/293-510
F5S683_9NEIS/65-276
H9JP06_BOMMO/208-537
Q5LQX1_SILPO/37-249
H3KH76_9BURK/5-224
D4GCD4_PANAM/45-267
C4I4K7_BURPE/28-245
B0HQR0_YERPE/70-297
Q6MKE6_BDEBA/20-229
F2N1D3_PSEU6/30-243
H3LKR6_KLEOX/23-243
E1D0K4_VIBPA/42-203
H5UXW0_ESCHE/28-255
G7SXN4_SALPS/23-243
A6UJZ0_SINMW/47-297
A5WJC0_MYCTF/94-314
C0Z7F1_BREBN/58-279
E1I612_ECOLX/67-297
F9RQF0_9VIBR/1-305
G4PNC2_ECOLX/43-262
E3X1T1_ANODA/112-269
H7X8B9_CAMJU/40-259
F6W7I8_XENTR/437-789
G6UCW8_STRPN/26-246
C5EHN4_9FIRM/91-329
G7AIR2_VIBCL/27-247
B5XRL5_KLEP3/34-262
H2SM93_TAKRU/410-808
H7PY86_STRPN/1-165
D0KJX9_PECWW/72-294
E9WVY8_ECOLX/28-255
F4NCX4_9ENTR/304-521
B7V3H5_PSEA8/38-269
H1EZF7_ECOLX/45-268
D3FRU2_BACPE/57-278
C7X2Y2_ENTFL/52-274
C1HGS5_9ESCH/40-260
B2P7I8_ECO57/27-245
H7UZ62_CAMCO/39-256
F9KNL1_STAAU/43-264
D1WAN5_9LACO/37-274
A9ZZ97_YERPE/41-262
Q21M72_SACD2/61-243
H8CTS7_CAMJU/41-261
F4DRJ9_PSEMN/25-245
H5MIR0_ECOLX/45-268
C5BDV5_EDWI9/36-253
B5HMY1_9ACTO/68-306
G5JSP8_STRCG/35-261
Q8DPK5_STRR6/269-488
G9T3D7_ENTFC/41-262
C7MVC3_SACVD/67-291
H8DZ00_9NEIS/55-277
B7KF84_CYAP7/38-263
I0RI62_MYCPH/48-273
D7V5Y0_9LACO/38-275
G5L7Q1_SALET/43-262
G0JLS4_9GAMM/44-273
G8T4W5_BRUAO/27-250
MLTF_SHEB8/35-256
H8CPI0_CAMJU/21-242
H2WXW5_CAEJA/24-253
G2CR09_ECOLX/37-256
H8DR63_9ENTR/34-278
F4DEB7_AERVB/25-247
C2TCD4_BACCE/44-261
G5JWI0_9STRE/45-264
NMDA1_DROWI/439-798
F7Y3Z4_MESOW/27-103
E6RXH8_CAMJC/34-189
H7HZ66_STRPN/28-262
G6ZC31_VIBCL/23-243
A3YF16_9GAMM/34-260
H4T5J0_ECOLX/23-243
D5DAP1_BACMD/51-268
B9Z0W6_9NEIS/25-252
H1BGP2_9FIRM/33-257
F6B1F0_DELSC/44-262
A3QH96_SHELP/15-234
C5D1I3_VARPS/25-235
B1YLT6_EXIS2/38-255
E8LWX8_9VIBR/22-242
E5CSK3_9STAP/43-265
B9QUI7_9RHOB/24-243
F9B6C7_VIBCL/25-244
G4AHH7_AGGAC/1-89
G4KW84_OSCVS/53-278
G5K4D6_9STRE/35-268
E8A2T2_SALMO/25-246
Q729K8_DESVH/34-254
E4MGF4_9FIRM/50-271
E9J1H1_SOLIN/455-805
E1RBE2_SPISS/33-251
B0KPU7_PSEPG/33-259
A4JNT9_BURVG/63-293
H1F1A4_ECOLX/62-281
C2JHV1_VIBCL/25-244
H8LWW0_SALTM/28-255
E8THP0_MESCW/41-259
G2LCB1_PSEAI/299-519
D7A657_STAND/32-258
Q7W902_BORPA/55-288
G8Q2W3_PSEFL/39-258
C0YC04_BURPE/99-329
E6FPP5_ENTFL/276-496
F0A6A8_NEIME/51-270
I0S489_MYCPH/364-587
F4WRE3_ACREC/569-900
MLTF_ACTPJ/45-266
C5B2U9_METEA/39-270
B2KU50_LACRH/33-63
D7LEY1_ARALL/489-832
B3ABP9_ECO57/59-278
H7E7Z6_SALHO/42-272
C4XRM9_DESMR/49-272
Q02F35_PSEAB/26-242
A6QI40_STAAE/43-264
Q1YI90_MOBAS/31-254
B7NPF6_ECO7I/23-243
I0MEE1_SALET/27-245
G7LVI4_9ENTR/45-275
G4K1N8_9RHIZ/30-248
Q9Z7V0_CHLPN/40-250
B1T1G8_9BURK/61-280
D6KKT2_9FIRM/38-256
B8B3M8_ORYSI/73-258
A5N630_CLOK5/42-263
F0EM33_ENTCA/41-262
G6BPG2_CLODI/58-278
Q2BM56_9GAMM/25-244
C0DRQ3_EIKCO/50-272
A1EJZ6_VIBCL/46-267
H0KJU9_BIFAN/71-296
Q1M862_RHIL3/41-268
D8E2A9_ECOLX/45-268
I0YBC2_9BURK/56-286
G1V3H6_9DELT/39-260
G6DAP2_DANPL/838-1138
G0VL47_MEGEL/39-260
C2C9U4_VIBCL/38-251
F0CJW6_SALMO/23-243
A3TU36_9RHOB/34-257
G4P211_BACIU/47-264
B2ICN2_BEII9/60-289
F3IJ14_PSESL/30-251
A1WN94_VEREI/39-264
G6SDT7_STRPN/269-488
D3RDJ7_KLEVT/49-276
B9FRX3_ORYSJ/514-780
E8A7H5_SALMO/34-244
Q8D7F1_VIBVU/31-270
B7JWM1_CYAP8/37-268
F9Q6A1_9PAST/45-266
Q880Y8_PSESM/62-293
A4W8M7_ENT38/23-243
D5V8R0_MORCR/36-257
Q3AIM8_SYNSC/43-264
E6AXW5_ECOLX/23-243
F4NP63_9ENTR/40-260
Q67L38_SYMTH/63-281
F9BRY2_VIBCL/23-243
A4TWB9_9PROT/39-261
Q2STG3_BURTA/31-258
Q0ID74_SYNS3/3-178
Q0B8V9_BURCM/70-300
E6IR03_ENTFL/45-264
Q1R9A4_ECOUT/28-255
F3V7M3_SHIDY/28-255
B5XNS8_KLEP3/28-255
H5K1C1_ECOLX/28-255
A7A4N7_BIFAD/66-283
C4X0Y0_KLEPN/95-339
E7FGL8_DANRE/461-804
H7Z3P9_CAMJU/34-251
F0CFG0_SALMO/23-243
Q1JLB4_STRPC/27-247
E2JYN7_ECO57/59-278
B7MH30_ECO45/304-521
H2NUM9_PONAB/443-790
Q48SZ0_STRPM/27-247
D6X4F8_TRICA/405-775
H7KTK0_STRPN/28-247
D3LFH8_ENTFC/36-273
Q6MJC6_BDEBA/26-245
B1YEU6_EXIS2/43-266
F3RQN9_VIBPA/39-263
D0IK18_9VIBR/39-263
C2IT81_VIBCL/46-267
D0ICJ7_VIBHO/44-268
E0GCC9_ENTFL/276-496
E2XYU5_PSEFL/36-239
A0XZN6_9GAMM/23-266
H5UX70_ESCHE/23-243
B1S1N1_STRPN/40-266
F6H1Y7_VITVI/415-718
A6E382_9RHOB/123-333
F9Q105_STROR/36-256
B8IYF2_DESDA/31-248
D8I6U9_AMYMU/40-261
D0X464_VIBAL/47-271
C6A725_BIFLB/71-296
H1XVT6_9BACT/46-273
H3YHP8_STAAU/43-264
G2J3Q5_PSEUL/27-256
H7JCY5_STRPN/40-264
A4NJU4_HAEIF/36-253
E4VA21_BIFBI/43-260
C4K724_HAMD5/28-248
A0LCI6_MAGSM/29-248
H3MXI2_KLEOX/66-297
B1C4J9_9FIRM/1-159
D5N6A9_BACPN/34-253
Q3KHP0_PSEPF/38-262
H7WXN1_CAMCO/39-256
A3JH80_9ALTE/42-262
B7LD56_ECO55/23-243
B3P9J4_DROER/561-904
Q0DA37_ORYSJ/422-764
E6GV39_ENTFL/42-268
A3X9T6_9RHOB/97-332
Q5WJZ5_BACSK/49-270
B7MIP2_ECO45/1-222
H8GK56_METAL/29-274
F8DNB9_LACRS/43-265
F4VXA3_ECOLX/45-268
E2XNA9_PSEFL/77-204
B9NCZ4_POPTR/56-394
H5LC12_ECOLX/37-256
E2A2H5_CAMFO/417-733
E3CG15_STRPA/38-264
D7Z037_ECOLX/28-255
C2M067_STAHO/42-265
Q0FCR6_9RHOB/36-263
NMDA1_DROYA/465-810
B3WP44_ECOLX/1-208
H4QKN8_ECOLX/28-255
Q21GX2_SACD2/83-226
Q89D08_BRAJA/41-256
B1G8R7_9BURK/38-262
B4IKR7_DROSE/426-956
E9U674_ECOLX/23-243
D0LSI8_HALO1/57-382
Q6YPT4_ONYPE/1-122
A9EI64_9GAMM/25-241
Q10VL5_TRIEI/2878-3103
G6FLB7_9EURY/46-260
C6EK40_ECOBD/42-272
F7RBE9_SHIFL/28-255
C2LS97_STRSL/51-222
B5K719_9RHOB/1-210
I0RJ40_MYCPH/99-169
I0NKT7_SALET/43-262
G2UC06_PSEAI/49-277
C8P4U4_9LACO/39-263
D7HYH1_PSESS/30-249
E7PUM3_STRDY/41-260
G7B7Z8_VIBCL/3-203
H4EQT3_STAAU/25-246
E8SMR0_NEIGO/50-270
C2Q7X4_BACCE/44-261
G7LR12_9ENTR/35-252
B9JJE9_AGRRK/33-280
H3K841_9FIRM/39-259
B2TW91_SHIB3/28-255
D9P6K9_ACTPL/47-267
B1RB70_CLOPF/48-268
G7HLI9_9BURK/28-255
F9VD02_LACGL/41-275
D2EN59_9STRE/45-283
D2ZVM7_NEIMU/50-269
G0K3S7_STEMA/288-506
D0JR74_YERP1/33-250
H1BSK7_ECOLX/42-272
C0B8E4_9FIRM/50-235
H3R9Z8_ERWST/25-247
G7T680_SALPS/18-239
F8KFC9_LACRE/42-259
E1NE28_9BIFI/55-279
D2THF8_CITRI/38-257
A5I9I8_LEGPC/25-247
G7ZDP3_AZOL4/34-279
C3YQ18_BRAFL/411-786
B7GY46_ACIB3/1-79
C3NYY4_VIBCJ/23-243
I1LU57_SOYBN/478-819
F5TIP9_9FIRM/38-259
B7VNJ0_VIBSL/39-263
E2WSP8_ECOLX/27-245
E6MIF4_9FIRM/41-263
E1TBR9_BURSG/24-251
H4MM62_ECOLX/23-243
H1WIC2_9CYAN/36-144
Q1CST2_HELPH/32-251
F4DM74_PSEMN/46-263
C4B2L8_BURML/28-245
C3X404_OXAFO/35-252
D7JQQ6_ECOLX/28-255
G6QMM3_STRPN/1-165
D4R426_ENTFC/36-273
F3G1T4_PSESJ/290-504
B1LN16_ECOSM/23-243
G7DBU2_BRAJP/42-254
F5VUU9_STROR/40-266
G6PG00_STRPN/41-267
B5NPJ0_SALET/25-246
D3P2L9_AZOS1/33-280
A9R6H8_YERPG/27-244
B1YHK4_EXIS2/41-263
MLTF_YERPA/45-267
E2KBG9_ECO57/304-521
D6KY20_9NEIS/50-270
G4NMW7_CHLT4/38-258
E0PEI5_STREI/286-505
C7CY63_ENTFL/45-264
H8FYV5_PEDPE/31-253
G7B0V1_VIBCL/18-246
C2ELR1_9LACO/41-261
Q10WB7_TRIEI/28-356
A2RMH8_LACLM/30-250
H4ZGF2_ECOLX/28-255
NMD3A_HUMAN/563-910
Q30UL4_SULDN/331-547
E6NZ22_ECOD1/43-262
H5I683_ECOLX/28-255
A9VGA0_BACWK/36-257
G6KRQ3_STRPN/41-267
H7HPE9_STRPN/269-488
H4IDT6_ECOLX/1-208
G0D5S5_ECOLX/28-255
D3A954_9CLOT/47-270
E4NGV3_KITSK/76-303
C4TYN4_YERKR/28-86
G4L338_TETHN/34-272
G9T2S5_ENTFC/43-264
D9RY90_THEOJ/54-273
C4XKS6_DESMR/58-281
H2PSX7_PONAB/563-910
G8QYJ4_SPHPG/45-267
Q03YN0_LEUMM/58-284
D3VEZ3_XENNA/39-260
D1EL70_9RHIZ/36-253
H3PFR8_BRUAO/39-266
H1S681_9BURK/49-278
D4HYF5_ERWAC/36-258
B5XNH9_KLEP3/72-295
D0RHQ7_9RHIZ/38-266
H5CNZ8_ECOLX/28-255
G6NV15_STRPN/41-267
F5WZ77_STRG1/34-267
C9NV72_9VIBR/32-271
F0D094_SALMO/23-243
I0GGH7_9BRAD/63-289
H6M2R5_CORPS/60-283
F6FZ10_RALS8/119-341
G7TY56_VIBCL/27-247
B4TQ89_SALSV/28-255
A4LGD1_BURPE/26-253
F1ZIK0_ECOLX/43-262
H4QKN7_ECOLX/28-255
A5CF93_ORITB/42-247
B9R6C6_9RHOB/1-224
C2URE5_BACCE/44-261
E7P274_PSESG/43-263
G9UAF8_SALMO/34-244
D8B3C3_ECOLX/43-262
B3IM46_ECOLX/304-521
C5VXU3_STRSE/53-271
G6V337_STRPN/26-246
A6DXB1_9RHOB/35-249
A6F3Q8_9ALTE/536-754
G5ISK9_9ENTE/32-252
H5DKE4_ECOLX/43-262
G5NFV1_SALET/1-208
D8MUX7_ERWBE/28-255
A4VM04_PSEU5/41-260
I0BDN6_9BACL/60-280
H4WNV1_ECOLX/23-243
D8A0Y1_ECOLX/23-243
Q824K9_CHLCV/32-249
E0ELM1_ACTPL/45-266
E1JAA2_ECOLX/43-262
H6MCK1_ECOLX/27-245
F4TGZ8_ECOLX/1-99
B2JHA7_BURP8/27-243
C2KEG0_9LACO/41-264
F4SW69_ECOLX/23-243
G2U7W9_PSEAI/7-230
NMDA1_DROPE/477-822
H8YY32_9GAMM/8-230
B8FZM9_DESHD/57-278
G8P7J5_LACLC/43-268
C6EL98_ECOBD/304-521
G6WPE5_STRPN/269-488
G4P7P9_BACIU/48-269
F3EDM6_PSESL/42-258
A7A4J4_BIFAD/71-296
Q1YKP0_MOBAS/59-287
Q3MF72_ANAVT/53-278
G5K1Z4_9STRE/46-265
Q1ICB6_PSEE4/29-254
A6V5W1_PSEA7/33-252
F9JFI0_9LACO/39-263
G1XZL9_9PROT/4-208
E5U5Z9_ALCXX/37-260
G9ALC3_PANAN/30-257
F9T2C6_9VIBR/25-244
H4FH20_ECOLX/59-278
Q15YY5_PSEA6/31-251
H6Q8A6_PYROT/47-263
C2H1B9_ENTFL/42-268
B1FYJ6_9BURK/39-257
B1FBA5_9BURK/327-538
C0C356_9CLOT/48-275
I1DIV4_9VIBR/9-248
G8MBW8_9BURK/299-520
F3YY01_DESAF/49-270
A0AJJ1_LISW6/39-265
C3K7S3_PSEFS/304-523
H3KZ84_BIFBR/38-257
G5UIQ7_ECOLX/42-272
G2D9B2_9GAMM/533-751
A3IEV5_9BACI/56-290
G7CV23_AERSA/12-239
Q1QDT6_PSYCK/53-275
Q9KT38_VIBCH/271-490
MLTF_SALTI/45-268
H0QS54_ARTGO/60-280
B9K3S2_AGRVS/35-255
E0PI56_STRGY/34-267
HISJ_SALTY/28-255
F3Q259_9ENTR/54-281
G2AXD8_ECOLX/304-521
F9RFJ2_9VIBR/229-448
D2YFW3_VIBMI/250-469
I1BE49_ECOLX/28-255
H7JMH6_STRPN/269-488
A3D905_SHEB5/204-421
G5KQZ7_ECOLX/45-268
F7YAN4_MESOW/44-278
G6WIJ6_STRPN/269-488
H0JGR9_9PSED/25-252
C9Z9K2_STRSW/46-263
G4QL63_GLANF/74-252
G4RAR8_PELHB/101-287
H0FN97_BACAM/36-261
B5HNM1_9ACTO/58-285
A5CCS1_ORITB/52-267
G9VFE4_SALMO/23-243
A0LAA1_MAGSM/536-749
H0N034_SALMO/43-262
C7WG42_ENTFL/33-253
G7Z4D8_AZOL4/30-275
F6H9D9_VITVI/446-779
A3VF96_9RHOB/34-253
F2FLV1_SALDU/25-245
H6R648_NOCCG/87-307
C0QV66_BRAHW/44-258
E1XH27_STRZO/42-265
F9MEP0_STRCR/28-261
H8JN45_MYCIT/96-313
E3MN25_CAERE/416-782
F3SGK0_STRSA/44-263
E3Z5W0_LISIO/35-254
D3PNN7_MEIRD/54-265
A0B097_BURCH/35-258
E8VH62_BACST/35-260
B8L8A2_9GAMM/16-216
B1KBE4_BURCC/3-228
C9TUY1_9RHIZ/50-275
H5C9E0_ECOLX/45-268
B8FRQ2_DESHD/45-266
H2IL32_9VIBR/37-255
B4SW61_SALNS/43-262
H5JKT6_ECOLX/1-208
F3FQ73_PSESX/30-251
G2S2Z7_ENTAL/24-251
E2YLJ7_ENTFL/45-264
C6R8V2_9CORY/58-279
F4SVH5_ECOLX/65-295
B6BPE1_9PROT/32-253
I0NPX3_STRPN/41-267
A6V7I9_PSEA7/55-266
B2SAY4_BRUA1/36-253
G6PKE4_STRPN/41-267
G5EKP0_SOLLC/483-817
D2W3R5_NAEGR/86-285
B4JUC2_DROGR/408-773
D6WIG7_TRICA/179-515
C4FDP5_9BIFI/63-280
F8LIY4_STREH/40-262
B1YK77_EXIS2/35-249
G4K6W5_9RHIZ/26-255
F3RKK4_LISMN/39-265
C0MGW4_STRS7/35-268
D8N969_RALSL/43-265
F3H8A7_PSESX/1-149
B3J2V9_BACAN/36-257
D0DC22_9RHOB/27-252
H3MLR4_KLEOX/63-294
H7PQW7_STRPN/1-78
Q7NXF5_CHRVO/34-235
B0GBN4_YERPE/36-254
I0WHI9_9NOCA/118-338
G3YN27_9RALS/48-267
Q3K5G6_PSEPF/25-245
G8SWB4_BRUCA/30-253
A5F735_VIBC3/29-255
B4TBM2_SALHS/28-255
E1ZEH5_CHLVA/63-240
H7WHC7_CAMCO/21-242
G1ZGS2_ECOLX/23-243
F3UQ18_STRSA/55-271
H3TIL6_PSEAE/28-255
H1FU78_9HELI/40-258
H1RMA8_COMTE/43-269
E6M6E9_STALU/55-278
A4CC34_9GAMM/25-248
A9ISQ0_BART1/24-247
D5XAK4_THEPJ/46-267
E7VPI8_SALMO/25-246
H7MHM6_STRPN/269-488
F7IVM8_STRPQ/271-490
Q5LLF8_SILPO/26-251
C5CMY6_VARPS/52-272
G0AEQ4_COLFT/25-255
G5U0G2_ECOLX/28-255
H4VTQ7_ECOLX/27-245
C8UY26_LACRG/46-265
B5WFY5_9BURK/62-293
H4JPY9_ECOLX/1-208
C8A000_STAAU/35-253
G8ALT4_AZOBR/36-260
C8ZVT5_ENTGA/44-267
B2TW92_SHIB3/28-255
Q07WW4_SHEFN/21-241
G4R6M6_PELHB/121-267
B1L3M4_KORCO/65-289
F2MRL8_ENTFO/33-253
B5NND1_SALET/23-243
F4DC61_AERVB/5-233
E6W8P9_PANSA/36-248
B9RG82_RICCO/416-716
E8TGJ6_MESCW/26-255
C5B122_METEA/38-266
C2KLI9_LEUMC/31-252
E5U8N7_ALCXX/36-106
H7LL74_STRPN/40-266
H3XQW3_STAAU/35-253
I0MN94_SALET/28-255
E7PP95_PSESG/62-293
G4HDQ2_9BACL/62-279
H8CIR3_CAMJU/41-261
G6ZMJ4_VIBCL/27-247
C9T1E9_9RHIZ/36-253
Q02E92_PSEAB/66-288
G0BVZ4_9ENTR/26-253
G6KXG9_STRPN/26-246
B9CHC8_9BURK/39-258
A9L1W5_SHEB9/68-285
E0DSK6_9RHIZ/34-268
B9JEM4_AGRRK/39-262
E6RJE4_PSEU9/67-261
A8AIQ4_CITK8/23-243
Q63G05_BACCZ/51-272
A3YNE1_CAMJU/40-259
C9P7H6_VIBME/24-248
Q82CH3_STRAW/89-321
F4LGD5_BORPC/1-221
A3N201_ACTP2/22-239
F0QD73_ACIAP/19-237
F3G1T4_PSESJ/46-264
H7IUW7_STRPN/40-266
E8D8N9_SALMO/25-246
Q065F5_9SYNE/17-347
F1UBZ8_PROAA/71-180
F0N307_NEIMO/51-270
Q04D27_OENOB/17-237
D8D9W3_COMTE/35-264
G6VDC4_STRPN/40-266
F0VS32_STRG2/37-261
C5D443_GEOSW/38-260
C0PXP7_SALPC/25-245
C6JG63_9FIRM/39-257
D5AHP2_STRGZ/86-309
F9E7R0_STRSA/44-263
F7YBQ8_MESOW/28-254
D5BQ79_PUNMI/43-265
C8N2P5_STAAU/35-253
H4ZAF0_ECOLX/23-243
D4LWF0_9FIRM/282-493
B0KP35_PSEPG/96-155
F0K2Y1_LACD2/41-263
B1SZP0_9BURK/30-239
Q87S67_VIBPA/46-281
E8DCJ2_SALMO/31-253
A6TNT2_ALKMQ/47-265
B1Y087_LEPCP/113-279
Q32B72_SHIDS/1-220
G9UA79_SALMO/43-262
B4WIS7_9SYNE/41-268
E8JTY0_STRCR/43-269
A9MJ70_SALAR/28-255
B7VMN0_VIBSL/275-495
E7WDD3_SALMO/25-246
G6Q5D6_STRPN/26-246
Q0RD62_FRAAA/1-225
G2JGF6_ACIBA/50-270
Q926H3_RHIME/39-266
D6AYP3_9ACTO/73-294
E8VWY5_VIBVM/38-229
H0CQ25_STAAU/43-264
D2YFD6_VIBMI/25-244
D8RFT5_SELML/491-812
F5K4S6_PSEAI/33-248
F2HZS4_BRUMM/36-260
H5MYZ3_ECOLX/37-256
H4T896_ECOLX/43-262
G0JEN7_YERPE/23-164
D9WJG9_9ACTO/49-278
H6P9R1_STRIC/45-271
G4RGP0_PELHB/92-279
H1R6H4_SALMO/25-246
A9R6Y4_YERPG/45-275
C9YNC1_CLODR/35-257
G5FRU1_9PSED/26-242
H4XYI3_ECOLX/27-245
C4KRC4_BURPE/32-259
D1CX95_9RHIZ/36-260
F2HR34_BRUMM/38-266
F2A4A6_RHIET/78-297
H5A044_ECOLX/45-268
B5C7E3_SALET/28-255
E8JTR1_STRCR/274-493
F3GLH2_PSESJ/3-106
E5ZJF9_CAMJU/34-251
H0FN98_BACAM/38-263
F0VSQ7_STRG2/27-252
D3R6B9_BIFAB/65-282
Q02EL2_PSEAB/27-247
H4FBW9_9RHIZ/49-280
MLTF_SHESR/35-256
B7N9R1_ECOLU/42-272
C3IFC9_BACTU/44-261
G5WJG3_ECOLX/37-256
F3KS11_9BURK/17-233
G5RIA7_SALET/28-255
Q7WHA2_BORBR/35-255
A9BPN7_DELAS/34-250
E1LF41_STRMT/52-269
C5G5W4_9LACO/42-264
Q7XAV6_RAPSA/476-809
E0QXS1_ECOLX/23-243
C9QAW0_9VIBR/28-247
H8NXE2_RAHAQ/26-253
E6HKG9_ENTFL/45-264
C6DEQ7_PECCP/23-243
E1JQ31_9LACO/50-268
A9KYB9_SHEB9/51-278
B0NI31_EUBSP/42-264
B5KDF3_9RHOB/34-257
F2PD75_PHOMO/276-493
C6BEU3_RALP1/46-267
B1S245_STRPN/42-265
H4L9T0_ECOLX/23-243
F3WKA7_SHIBO/234-451
G6QXJ7_STRPN/1-192
Q47HC3_DECAR/118-278
B3IKY0_ECOLX/23-243
E0LT11_9ENTR/56-283
C7UQY0_ENTFL/52-274
H7P8H3_STRPN/28-247
C4KX66_BURPE/39-257
B8J706_ANAD2/35-253
G9V4T2_SALMO/34-244
H8LQU3_CORPS/81-306
F0B5F9_NEIME/50-269
B6ZX94_ECO57/1-208
E7UUH5_SALTM/27-245
F9S3Y2_9VIBR/44-279
G6ZTT7_VIBCL/27-253
A9QW72_XENLA/444-790
G2BRB6_ECOLX/235-452
E3CLD0_STRDO/44-268
H8CXX7_CAMJU/41-261
E8YUV0_9BURK/38-262
A7GXD4_CAMC5/39-255
D0KB60_PECWW/23-243
H6MNN7_TREPL/66-313
F5JJE2_9RHIZ/38-262
E8KYH8_9RHIZ/55-285
G9U610_SALMO/28-255
D4UED7_STAAU/43-264
Q6MZ13_9RHIZ/41-263
F0D157_SALMO/23-243
B9Z5R5_9NEIS/25-244
Q5WZ53_LEGPL/28-242
F2IWY6_POLGS/571-787
H5L5J2_ECOLX/23-243
D7ZII8_ECOLX/45-268
B0RNG2_XANCB/34-256
B7PVQ1_IXOSC/26-245
A7MH44_CROS8/32-259
A8KPT4_BURPE/30-257
Q2RS44_RHORT/38-259
MLTF2_ALHEH/38-260
H4P800_ECOLX/28-255
C1CQA4_STRZT/32-256
E2WZZ1_ECOLX/246-463
D8MW12_ERWBE/32-277
G5QF90_SALRU/42-272
C6AEE8_BARGA/36-264
H8D3P9_CAMJU/41-261
D4YI73_9LACT/62-285
F8HTE8_LEUS2/29-250
H5VZK3_SALEN/45-268
F6FR80_ISOV2/73-298
E8M4D7_9VIBR/31-236
B1FY28_9BURK/25-252
H7IXK1_STRPN/42-265
H7NAC7_STRPN/38-257
D7GGZ3_PROFC/63-289
G0JCY2_YERPE/1-100
C1KXP1_LISMC/37-262
D5WCY6_BURSC/79-296
B7K4Q7_CYAP8/37-267
E7PYV6_STRDY/28-263
E8TRN0_ALIDB/34-256
A0K1V6_ARTS2/79-309
D5C851_ENTCC/52-279
F4TW24_ECOLX/59-278
I0QJH8_STRSL/45-278
C4U6U3_YERAL/49-279
A3CLH6_STRSV/39-265
E7YVT2_SALMO/31-253
Q7NU97_CHRVO/27-260
G5UAW6_ECOLX/59-278
H0PVJ6_9RHOO/41-271
D3H1H5_ECO44/28-255
E3CK57_STRDO/31-267
H4V3Q8_ECOLX/28-255
G8MVR5_AGGAC/38-255
F0CG05_SALMO/23-243
F0Q3P2_ACIAP/34-249
G4CGS9_9NEIS/42-264
G5NX75_SALET/45-268
D9PA43_ACTPL/37-255
G2L446_PSEAI/66-288
G6KDU4_STRPN/42-265
F5S8Y9_9NEIS/41-263
E1JVG6_DESFR/36-256
G8LIK6_ENTCL/53-271
C9P7S4_VIBME/24-244
C5D9U7_GEOSW/1-172
A6A1A8_VIBCL/29-255
G5GSM5_FUSNP/22-238
D3P1G9_AZOS1/52-267
Q92PA9_RHIME/30-255
Q2BR10_9GAMM/45-262
C2RJ12_BACCE/44-261
A1TPC7_ACIAC/29-251
E6AAE4_ECOLX/27-245
H7GYH3_STRPN/269-488
D6I9Z5_ECOLX/45-268
H9UH42_9SPIO/52-270
Q1V5F9_VIBAL/39-263
F2J3D3_POLGS/15-233
G9VLW9_SALMO/25-246
NMDE1_RAT/448-798
E6RHE4_PSEU9/25-246
D8GD02_LACCZ/40-271
F0JI66_DESDE/23-252
I0R6R9_9FIRM/60-274
H7T2W3_CAMCO/41-261
C5BRS1_TERTT/54-247
B8I8M4_CLOCE/56-277
C3WN48_9FUSO/21-236
E7K4T3_SHISO/43-262
B4ECU7_BURCJ/26-253
F5K9M2_PSEAI/1-221
F0D053_SALMO/23-243
A2SLA9_METPP/38-274
D7WVI2_9BACI/56-271
H7EVK5_PSEST/18-239
Q89EY9_BRAJA/62-279
C5CR49_VARPS/28-247
H7XXX2_CAMJU/34-251
F3U4Y5_RHOSH/43-260
F5R1N8_SHIFL/45-268
H1ATD6_9FIRM/33-257
H3LFV6_KLEOX/11-228
C2HAP6_ENTFC/43-264
B0TDU5_HELMI/51-272
H1E7A1_ECOLX/42-272
Q4KHV4_PSEF5/38-260
D6TZ11_9CHLR/68-296
A1UXM2_BURMS/28-245
E1M359_STRMT/28-202
Q137I9_RHOPS/62-284
Q3B433_PELLD/649-831
G2E419_9GAMM/33-240
H3WLB4_STAEP/38-256
H5AFW5_ECOLX/28-255
G7F2K4_9GAMM/20-215
C6XBJ6_METSD/81-297
D8BWJ7_ECOLX/246-463
F9BZC8_VIBCL/3-203
E7FP19_9LACO/34-253
Q1BJ94_BURCA/28-255
E6LYY3_9ACTO/69-296
H4BC08_STAAU/35-253
G6LGX5_STRPN/41-267
Q4KE66_PSEF5/40-259
C4PMZ6_CHLTZ/42-257
D3R893_KLEVT/43-273
A3IPI7_9CHRO/40-270
G7GP07_9ACTO/44-261
A0AL02_LISW6/45-267
H4I1T6_ECOLX/37-256
H9F8P1_MACMU/420-767
F2JZ90_MARM1/39-260
B1QCN9_CLOBO/46-266
Q7W9G0_BORPA/1-221
D0YZH3_LISDA/46-270
H7Q7J6_STRPN/42-265
Q4ZUL6_PSEU2/60-279
E3DUI5_BACA1/47-271
E1SFT2_PANVC/38-268
E2ZS70_PSEAI/28-250
H0Q0F9_9RHOO/21-249
G0IFC1_BACAM/35-260
C2GJF9_9CORY/38-270
C3WE09_FUSMR/25-91
A3BEP2_ORYSJ/469-811
A2PB53_VIBCL/226-438
F9T7T6_9VIBR/47-268
F3WJL8_SHIBO/43-262
B7I3H5_ACIB5/54-274
A6UZA4_PSEA7/43-262
B7N5X0_ECOLU/59-278
E7JTK6_SHISO/45-268
E8ZZP6_SALET/23-243
NMDE4_HUMAN/473-826
Q5GEB1_PSEVI/2-71
F0KUA6_YERE3/45-267
D7ZEY5_ECOLX/37-257
D1RDJ0_LEGLO/24-241
F5T1V6_9GAMM/41-259
G4LTD5_PSEAI/33-248
D1CVL9_9RHIZ/49-277
G5UAW6_ECOLX/304-521
E2SZ90_9RALS/43-273
C3WDG8_FUSMR/35-246
G7Z5T8_AZOL4/60-294
E6BDM6_ECOLX/27-245
E8F7U1_SALMO/34-244
E1QLC7_DESB2/69-294
G5F568_9ACTN/58-283
H8A2C1_CAMJU/34-251
A4BJD1_9GAMM/48-262
C6CQY9_DICZE/35-256
Q9A1H0_STRP1/28-286
H1LKI7_9LACO/53-272
C0WSI9_LACBU/36-255
G8PW68_PSEFL/28-253
I1DMY6_9PROT/40-255
Q8TJ74_METAC/281-498
A3ZVE5_9PLAN/49-281
C5WH10_STRDG/51-277
D8BLM1_ECOLX/23-243
F3ER08_9PSED/38-264
D7BJ52_MEISD/39-260
H7J1Q0_STRPN/32-256
C2IP69_VIBCL/45-279
A0QVX3_MYCS2/37-259
H4MCZ6_ECOLX/45-268
B3PQP6_RHIE6/30-252
E6H775_ENTFL/52-274
G6QBT7_STRPN/26-246
A4AIV4_9ACTN/55-272
H5Y3P1_9FIRM/46-271
G7F446_9GAMM/25-238
G9SR72_ENTFC/43-264
Q89Q34_BRAJA/51-223
B7M786_ECO8A/27-245
A6A094_VIBCL/59-272
C3GES9_BACTU/44-261
E7V364_SALTM/45-268
G2AW42_ECOLX/43-262
G7HH41_9BURK/50-270
G6Z6Z0_VIBCL/226-438
C6DHD0_PECCP/46-266
B8ISL8_METNO/44-248
Q89LI3_BRAJA/38-260
C4ST10_YERFR/37-260
B5F0A8_SALA4/27-245
F0MGR0_NEIMG/51-270
D7Y9S5_ECOLX/45-268
A1A0X8_BIFAA/29-247
D8D0X6_COMTE/43-269
D6ZS99_STRP0/26-246
Q7WJJ1_BORBR/37-256
A2WC92_9BURK/27-254
G7LJP6_9ENTR/31-252
Q3AAJ3_CARHZ/33-252
H7LFI9_STRPN/269-488
E8WTV5_GEOS8/28-247
H5B666_ECOLX/42-272
E1XVW4_LEGPN/1-36
F1N946_CHICK/447-787
C8LY75_STAAU/35-253
A2W4L0_9BURK/42-261
C8NJM6_COREF/49-143
D7A2Z0_STAND/68-297
H1IGK1_9FIRM/44-260
D9P078_STRPN/1-165
C3F6I0_BACTU/36-257
Q0W7K5_UNCMA/40-260
A6EZ26_9ALTE/22-235
A4SKB3_AERS4/25-245
B0H6Z4_YERPE/41-262
E8CH04_SALMO/42-272
C9XYZ9_CROTZ/36-257
A1RLX0_SHESW/28-250
B0KH45_PSEPG/40-260
G6RYS7_STRPN/1-165
A8ADS1_CITK8/28-255
G8PEZ3_PEDCP/44-266
E3NUM6_CAERE/315-533
G6Q6N2_STRPN/41-267
E6WB53_PANSA/23-243
G3PAH1_GASAC/515-851
Q3AYU3_SYNS9/27-357
E6M3S9_9ACTO/59-284
A5KNX7_9FIRM/112-293
Q8XX59_RALSO/43-265
C5XD10_SORBI/459-749
Q1BSH9_BURCA/36-255
G2NX93_STRVO/47-276
C9QFP9_VIBOR/22-246
D2EMV6_9STRE/44-270
A7GCL9_CLOBL/40-266
H5G907_ECOLX/23-243
Q7P0X3_CHRVO/39-249
C2HSV4_VIBCL/29-255
F2JQ68_CELLD/49-267
B6QXD5_9RHOB/36-254
H5GXN8_ECOLX/37-256
Q1BDY2_MYCSS/366-590
F7UBL1_RHIRD/45-262
Q0HHW3_SHESM/26-238
F3J8F3_PSEAP/34-253
H8F7P8_STRPY/39-265
F0QDL8_ACIAP/64-286
B6W267_9BACE/45-272
D0FVC1_ERWPE/36-253
H3PRH9_BRUAO/30-255
B1YYJ0_BURA4/39-258
C3EQK0_BACTK/36-257
C7XX36_9LACO/44-269
E8VTU6_VIBVM/39-263
H0H868_RHIRD/24-251
B5VZU1_SPIMA/156-386
F2PFF7_PHOMO/295-486
C1C5I7_STRP7/28-262
F9AMZ4_VIBCL/2-206
F7ZAW7_ROSLO/32-260
C7WY76_ENTFL/13-249
H6LJM0_ACEWD/171-394
C8PKL0_9PROT/29-246
MLTF_SHEB9/35-256
C6B3Q4_RHILS/37-267
C1HGS2_9ESCH/23-243
Q01R96_SOLUE/27-258
E7W9T8_SALMO/31-253
Q8EHG1_SHEON/54-272
E9UQ30_9ACTO/51-276
E9UJV6_ECOLX/23-243
F2IL55_VIBCL/22-233
D0GFR0_BRUML/50-275
H4H728_STAAU/35-253
H7IIU8_STRPN/41-267
B6A2W4_RHILW/24-251
F7SSX1_9GAMM/49-269
Q2S7S3_HAHCH/67-253
C0A9H0_9BACT/34-257
F5KLR7_PSEAI/46-270
A9L327_SHEB9/80-279
H1X7Q1_LACCO/42-259
A1RVM9_PYRIL/67-287
C6BWR5_DESAD/26-244
B2E538_STRPN/26-246
B5ZFF7_GLUDA/41-263
F5KNA5_PSEAI/59-274
A3LF55_PSEAI/32-240
A3NUS0_BURP0/39-257
H3L1P5_BIFBR/78-303
E0FZQ7_ENTFL/45-264
E0DQT7_9RHIZ/31-254
G4I4E0_MYCRH/5-239
D0CBE7_ACIBA/54-134
B3CH01_9BACE/18-243
B8KAL4_VIBPA/233-450
G5I419_9CLOT/64-283
B6ZXN3_ECO57/37-256
Q3K8Q2_PSEPF/20-249
Q48NF9_PSE14/148-364
Q8F6X5_LEPIN/86-323
E6UYD7_VARPE/23-237
H0FTX7_RHIML/62-217
A0KKS6_AERHH/32-246
H7V2Q6_CAMCO/39-256
D7H9C8_VIBCL/22-233
Q7MCM1_VIBVY/25-259
D8MWL5_ERWBE/34-253
Q3DI46_STRAG/1-82
E0PM10_STRGY/40-265
I1ASE7_9RHOB/34-258
F0JCP0_DESDE/46-249
F5T7E0_9FIRM/71-294
H2UV30_TAKRU/338-711
E2XPT7_PSEFL/305-524
F5KN92_PSEAI/32-240
F2JSC1_CELLD/58-273
B2JS28_BURP8/46-263
E4LER3_9FIRM/43-270
C3KDA2_PSEFS/44-264
B1M1A4_METRJ/42-253
Q47IV5_DECAR/31-247
G4K783_9RHIZ/41-259
C3RJ49_9FIRM/32-268
H4I832_ECOLX/42-272
E7TA75_SHIFL/45-268
G9EHM5_9GAMM/41-264
E4IKS4_ENTFC/36-273
C4GJ77_9NEIS/62-285
B1X804_ECODH/23-243
D4HVC7_ERWAC/50-272
B9B8M7_9BURK/77-296
A9FW39_9RHOB/30-248
F0CYN3_SALMO/23-243
F6E102_SINMK/33-256
D4IVQ8_BUTFI/40-262
B1FBA5_9BURK/80-301
B6VKY8_PHOAA/56-269
E2ZE12_9FIRM/35-251
B2P7P3_ECO57/23-243
G7U341_CORPS/43-275
H7M392_STRPN/40-266
F0JHC5_DESDE/46-268
C9L239_9BACE/58-285
G6K5V2_STRPN/269-488
A6XTG0_VIBCL/44-278
G6T7K2_STRPN/40-266
E8S276_MICSL/47-261
F2P8T3_PHOMO/38-258
G9WRC8_9FIRM/45-266
Q0FIH1_9RHOB/34-258
E1UAI0_LISML/45-267
E2KNZ2_ECO57/28-255
C4L3L5_EXISA/34-248
F3EPT5_9PSED/37-255
A1K2R1_AZOSB/40-262
E6IMZ9_ENTFL/42-268
E6WC42_PANSA/286-495
F5WWN1_STRG1/40-265
E1K243_DESFR/38-366
F0AZQ0_NEIME/15-234
B9S3N7_RICCO/462-800
C4H3N7_YERPE/32-173
B8DTN9_BIFA0/71-296
F2EXF9_PANAA/16-246
A7K2A0_VIBSE/41-212
H0QAW9_ECOLI/28-255
Q2JZD3_RHIEC/37-255
B6FSF4_9CLOT/41-261
Q4A0L3_STAS1/41-259
I0MUX3_SALET/28-255
A4AK10_9ACTN/64-291
C9NM74_9VIBR/25-244
YCKB_BACSU/47-271
Q90727_CHICK/6-165
A6BP22_YERPE/45-267
Q8D943_VIBVU/44-262
G7A449_VIBCL/27-253
F5QH16_SHIFL/42-272
Q1MQB9_LAWIP/27-246
H5JW75_ECOLX/23-243
D7XEN8_ECOLX/67-297
A5ML83_STRPN/40-266
H7QLV5_STRPN/40-266
D3LKW5_MICLU/54-267
C6AF65_BIFAS/65-282
H5J407_ECOLX/234-451
A5BMN8_VITVI/475-800
Q315Y6_DESDG/32-252
H5R5W8_ECOLX/42-272
F5TGH2_9FIRM/37-254
A1TE78_MYCVP/50-270
F5Q840_SHIFL/254-357
E7SAZ4_9STRE/47-267
D2TUF4_CITRI/8-224
H9HZ39_ATTCE/298-680
F7NWW7_9GAMM/24-234
B2T4D9_BURPP/28-255
Q02EM9_PSEAB/30-251
E9RLI1_LACRE/49-276
Q7NWH1_CHRVO/89-303
F3U5W1_ECOLX/37-256
G0BR28_9ENTR/29-255
B3Q5G0_RHIE6/37-255
G2NVV6_STRVO/72-303
H1CIJ0_9FIRM/57-278
A6V9J2_PSEA7/42-260
H5DG41_ECOLX/23-243
A9ZBS6_YERPE/23-164
F8YDT7_ECOLX/23-243
H0UJ00_9BACT/31-250
A8EP72_BURPE/162-392
F4DXM0_PSEMN/23-242
G5RD66_SALET/23-243
E9WH11_ECOLX/28-255
Q02S18_PSEAB/37-257
G0SS67_VIBMI/38-249
E6WFF9_PANSA/33-259
F4V010_ECOLX/27-245
D3HEC4_STRG3/37-261
C2JAZ6_VIBCL/23-243
F8ZN67_VIBCL/18-246
D6K9L7_9ACTO/77-303
A3MQL7_BURM7/31-258
A3NNF0_BURP6/28-232
B7MGR9_ECO45/27-245
A1ELN3_VIBCL/99-235
Q1M525_RHIL3/37-255
G0EWF5_CUPNN/35-257
D8A5S8_ECOLX/28-255
F3GVX2_PSESX/38-264
I1QP57_ORYGL/467-806
F5KP05_PSEAI/27-249
E6YZZ1_BARSR/36-265
C4SZ66_YERIN/39-265
H0HM60_9RHIZ/36-253
A3SW38_9RHOB/24-244
A4JBJ4_BURVG/37-267
E4IBI1_ENTFC/39-259
E6L792_9PROT/188-407
F3LWP2_ECOLX/23-243
C6DI16_PECCP/68-295
F9U5J6_9GAMM/318-536
G9VFE1_SALMO/23-243
C5BEC8_EDWI9/23-243
D7H698_BRUAO/36-260
D8IVL8_HERSS/47-267
H7IVE9_STRPN/1-165
E8XCN2_SALT4/23-243
G0NTG1_CAEBE/36-374
F1QZC7_DANRE/448-795
G2EYU5_ECOLX/27-245
F3RRW4_VIBPA/42-203
C3X8G2_OXAFO/28-245
A8APL1_CITK8/305-521
D1RP05_SEROD/24-244
A1U5W0_MARAV/24-244
E2ZYX2_PSEAI/31-258
H5WFU3_RALSL/40-269
B1S1W8_STRPN/41-267
G5B8G0_HETGA/1-96
A4SP52_AERS4/26-252
H8NDT5_RICPO/25-241
G3YLC9_9RALS/42-272
G5JZ63_9STRE/40-263
G5P6J0_SALET/25-245
C3AGW3_BACMY/45-261
PHEC_PSEAE/39-260
A8RSZ2_9CLOT/38-254
C8N681_9GAMM/32-252
A4CAE9_9GAMM/23-244
B3PR20_RHIE6/34-260
Q1V8A2_VIBAL/34-256
F4LJM0_TREBD/41-262
F8LHL5_STREH/37-258
A7GEY2_CLOBL/47-267
D5AHP8_STRGZ/281-488
B2N354_ECOLX/45-268
D0ZI45_SALT1/31-253
C4AV78_BURML/32-259
Q1BS58_BURCA/39-258
C6JG63_9FIRM/277-489
F4BM77_CARS1/47-269
Q3Z3S1_SHISS/23-243
D8AIZ1_ECOLX/27-245
D6GG30_9ENTR/36-261
F6II97_9SPHN/45-100
C5EDY9_BIFLI/65-281
G9AEG7_RHIFH/79-293
F3MTD8_LACRH/1-115
F8I173_WEIKK/44-265
Q15Y78_PSEA6/30-246
F6AIG3_PSEF1/27-247
Q57R73_SALCH/46-266
B1K0S3_BURCC/39-257
H5RCL9_ECOLX/28-255
G5YJE0_ECOLX/304-521
E3ZNH8_LISSE/35-254
E0MRT8_9RHOB/51-281
D4YFD9_9LACT/277-497
B1Z3L8_BURA4/80-248
A6T601_KLEP7/29-254
G8QUA5_SPHPG/42-263
D3PQS5_MEIRD/33-247
Q882K0_PSESM/43-262
F9JBI6_ACIBA/50-270
Q2S9C9_HAHCH/33-252
H4KZZ3_ECOLX/1-208
A7Z8T8_BACA2/38-263
F3K5E2_PSESZ/26-253
D4H8W2_DENA2/40-261
D4XD71_9BURK/19-235
A6X7S1_OCHA4/41-268
D3KLS5_LISMN/35-254
G4J341_9PSEU/48-267
Q0KI42_DROME/434-791
H4J5M5_ECOLX/23-243
E1DA17_VIBPA/34-256
H7MWG9_STRPN/41-267
C2C810_VIBCL/23-243
G5EKN8_SOLLC/459-755
Q5LYJ6_STRT1/48-265
H7T9J5_CAMCO/40-259
Q0YR78_9CHLB/12-231
H7S0P1_CAMCO/39-256
E1T8X5_BURSG/37-267
D1RFA0_LEGLO/28-242
H1K1X7_9MYCO/44-264
C7BQZ1_PHOAA/25-244
B2JWZ9_BURP8/485-734
C6J0J7_9BACL/59-280
NMDE2_RAT/452-799
O51381_BORBU/33-230
B9M9M8_GEOSF/61-279
Q04K79_STRP2/26-246
G6FB70_LACLC/37-271
H5HUK6_ECOLX/37-256
Q7V5N4_PROMM/35-260
H5DX29_ECOLX/42-272
C5CQ56_VARPS/38-268
E8WM27_GEOS8/58-276
F0VY50_STRG2/56-273
A8XC04_CAEBR/46-278
I0MKJ8_SALET/23-243
F3Q972_9ENTR/48-273
A6AFM2_VIBCL/59-272
H6NMD5_9BACL/45-266
F8DFS5_STREP/41-267
I0VT54_ECOLX/28-255
E8M1F4_9VIBR/46-267
A4Y135_PSEMY/24-233
G5PLD1_SALET/43-262
B2U8R0_RALPJ/29-250
H1YRM1_9GAMM/29-250
F9TCR8_9VIBR/33-258
B7ICQ8_THEAB/226-433
H1WNL5_LEUCI/51-276
E4RCY4_PSEPB/27-247
H7QP67_STRPN/269-488
Q4SJR3_TETNG/403-778
A3RWL8_RALSL/34-249
A4CE79_9GAMM/35-260
E9GKP8_DAPPU/71-205
B9F238_ORYSJ/470-738
B3G447_ADIVA/464-808
G6NPM0_STRPN/42-265
E5Y6J1_BILWA/65-298
C4T410_YERIN/50-266
E0QRZ1_9ACTO/73-300
H3L4X0_KLEOX/23-243
D4QRT2_ENTFC/36-273
Q5M5Z4_STRT2/41-266
Q0HPL6_SHESR/33-237
A2VRJ8_9BURK/116-309
C9K0Z4_MOUSE/470-823
H4XLW2_ECOLX/43-262
D1BKY5_VEIPT/34-253
C9BF22_ENTFC/32-269
G2AHA3_ECOLX/43-262
G5FUW6_9PSED/37-261
B2S8L0_BRUA1/39-266
C7D6U2_9RHOB/25-242
H3KG98_9BURK/41-263
G2IYJ9_PSEUL/24-248
E0PVH6_STRPY/27-247
G7CU97_AERSA/1-197
E0QFN9_CAMCO/39-256
F2EPI3_PANAA/27-245
H0YQW6_TAEGU/543-885
I0QF11_STROR/44-270
D0DM21_9LACO/42-264
E3HMY0_ACHXA/37-269
G2S1R9_ENTAL/41-271
A3V2X5_9RHOB/76-301
H8H668_HELPX/44-262
F9HKJ2_STRMT/28-262
D7IAH9_9BACE/45-270
Q8G542_BIFLO/74-299
E3LDG8_CAERE/84-344
A7MH58_CROS8/28-255
I1MXN7_SOYBN/294-521
B9K0E4_AGRVS/40-258
E2TI61_MYCTU/74-294
A3KZM0_PSEAI/39-257
B8KCB4_VIBPA/29-253
C2RCZ8_BACCE/36-257
H7LQH9_STRPN/32-256
A3I3H8_9BACI/44-262
Q9ZKR0_HELPJ/33-252
G2U8F4_PSEAI/25-241
G7C6T8_VIBCL/11-238
F0G6B3_9BURK/44-264
E5ZB02_CAMJU/1-82
H7S951_CAMCO/39-256
Q5HV47_CAMJR/34-251
D6YB92_THEBD/8-226
E9IRV9_SOLIN/568-899
C3PGY5_CORA7/47-277
F0JT45_ESCFE/45-268
GLR23_ARATH/470-803
H8AAX0_CAMJU/21-242
A6UYB7_PSEA7/32-249
A6A089_VIBCL/31-258
Q3AES2_CARHZ/46-268
C6YCF5_VIBCL/59-272
F0LG92_AGRSH/66-292
I0Y340_9BURK/17-234
Q2SNH3_HAHCH/40-265
D7WFD8_9CORY/39-268
Q1M7S4_RHIL3/64-296
I1KDN7_SOYBN/394-716
H4PX88_ECOLX/23-243
D1Y830_9BACT/25-249
E9WQA6_ECOLX/42-272
I1ABG0_PSEAI/28-250
G7V923_THELD/35-245
G6RJN8_STRPN/40-266
G2LCS2_PSEAI/39-270
E6VZT6_DESAO/35-258
F7XAY5_SINMM/47-297
C0C5U9_9CLOT/319-528
H6CMH4_9BACL/62-279
G9EE59_9GAMM/36-258
Q7MDH1_VIBVY/32-249
G1UQT0_9DELT/45-263
E2Q5I2_STRCL/78-316
B1YYA0_BURA4/44-270
E3ISP1_DESVR/39-259
F6B0Z6_DELSC/76-288
I0GGS4_9BRAD/43-267
C7R1B5_JONDD/104-326
B6R852_9RHOB/28-253
H8NYW4_RAHAQ/35-265
E6AMD8_ECOLX/65-295
A5JBN0_BURML/28-245
Q01ZL6_SOLUE/34-252
B5FNA6_SALDC/42-272
H7MJG3_STRPN/41-267
G2UIK1_PSEAI/32-249
B0KGL8_PSEPG/124-283
C8TTK1_ECO26/43-262
D7ITK2_9BACE/48-274
D8CL46_ECOLX/23-243
B5CD98_SALET/27-245
C2EKN4_9LACO/56-275
G6TE68_STRPN/26-246
F1THY3_9CLOT/66-287
A7ZXS4_ECOHS/42-272
H7F5B3_9LIST/45-263
E4TG69_CALNY/36-256
A0K9H7_BURCH/25-252
H4K7I5_ECOLX/37-256
A0NML7_9RHOB/29-254
B8JLR6_DANRE/25-376
H5M1L1_ECOLX/43-262
Q6FAN9_ACIAD/39-268
D1F584_BRUML/1-164
F3JMS2_PSESX/39-270
H1RVD9_COMTE/64-284
H3PNH0_BRUAO/36-253
E6WXR7_NITSE/591-808
C6JHY0_FUSVA/53-269
E8VWV5_VIBVM/34-248
E9YR78_ECOLX/45-268
D0ATS8_BRUAO/30-253
H0CMV9_STAAU/35-253
E8FCQ2_SALMO/28-255
H2I946_CORDP/60-283
G4C1N2_SALIN/28-218
B3Q174_RHIE6/30-274
G5U1E5_ECOLX/45-268
G1ZZH8_ECOLX/28-255
H7XVE3_CAMJU/21-242
B1K215_BURCC/28-245
G6XUM1_RHIRD/34-256
H7Q792_STRPN/269-488
H0JZV2_9PSEU/67-292
A9M8T9_BRUC2/39-266
A1SAT5_SHEAM/27-222
D3UUJ5_CHLTS/36-256
H0IU28_MYCAB/55-286
Q079L2_KLEPN/8-158
G6PLL5_STRPN/1-165
Q87KB2_VIBPA/34-256
Q48ER5_PSE14/14-234
Q4KFG1_PSEF5/22-244
A2VSW8_9BURK/40-270
H4JQI9_ECOLX/1-222
Q31EB3_THICR/349-567
C6YHR1_VIBCL/1-177
A6BMP7_YERPE/36-254
H6LJG2_ACEWD/48-270
A8IVT4_CHLRE/375-742
E8XUT7_RAHSY/37-256
C4H5A4_YERPE/43-262
H9ZR28_THETH/32-249
B5YSZ3_ECO5E/37-256
A4C707_9GAMM/16-250
E8HCD2_ECO57/42-272
A8MKM5_ALKOO/54-273
E8P4X4_YERPH/32-252
B1FAA0_9BURK/28-245
H5R6C1_ECOLX/27-245
F0TGR7_LACA3/42-265
G6QQ45_STRPN/42-265
D8NYI4_RALSL/38-268
Q1N405_9GAMM/13-236
B0HUH1_YERPE/23-243
B3HB55_ECOLX/23-243
H4X5I9_ECOLX/43-262
A3KTZ1_PSEAI/33-252
E3NI25_CAERE/7-351
G6S427_STRPN/28-247
C8T7A9_KLEPR/28-255
E1XJV0_STRZN/26-246
G6KR16_STRPN/269-488
B7GUE2_BIFLS/76-301
B5CAW2_SALET/31-253
H5NLS8_ECOLX/27-235
F5X1H0_STRG1/47-284
H5JKT7_ECOLX/3-114
A9Z802_YERPE/45-275
E2Y060_PSEFL/36-269
A9KN19_CLOPH/48-263
D0DCF7_9RHOB/174-391
B3P346_DROER/421-789
G7ZBE1_AZOL4/25-244
B7VAH6_PSEA8/299-519
D0JW76_YERP1/43-262
H4GUD6_STAAU/35-253
C7XM41_9LACO/40-260
H7HLJ8_STRPN/40-266
H5YCK9_9BRAD/26-249
B3WRD9_ECOLX/28-255
I0QGR9_STRSL/51-270
F9Z9C7_ODOSD/48-269
E9FQ08_9STRE/74-298
I0A7G3_SALET/23-243
C2E7J7_LACJH/45-265
F9TC79_9VIBR/252-461
H1EJN3_ECOLX/42-272
Q0TS80_CLOP1/37-243
F7SIS6_9GAMM/28-255
B3D2K4_BURM1/27-254
G0I778_STRES/32-256
E7BJ48_NEIMW/39-261
G0J0W5_CYCMS/51-272
F0Q2F7_ACIAP/39-269
D2T875_ERWP6/62-293
H3ZEB2_9ALTE/45-273
Q13WR3_BURXL/44-271
E1LBD7_9FIRM/1-35
B6A2A8_RHILW/64-294
C3K937_PSEFS/41-260
H3ITM0_STRPU/97-278
G7BW68_VIBCL/33-253
H5QWD5_ECOLX/28-255
H0MWX5_SALMO/25-246
D0TTR5_9BACE/51-278
C5RAU5_WEIPA/49-270
B9LAC5_NAUPA/23-259
A8A581_ECOHS/37-256
H9Y2R1_ECOLW/43-262
C9Q9F4_9VIBR/23-243
F2MRL8_ENTFO/276-496
C2CDY1_VIBCL/25-244
G7M9F9_9CLOT/52-272
H4BTC1_STAAU/35-253
E6KXI7_9PAST/22-239
F0ELD7_ENTCA/315-535
B9R218_9RHOB/53-274
C0SZJ0_BORBG/33-230
H5N7B5_ECOLX/23-243
E6UZ59_VARPE/47-276
H0TY53_9BRAD/46-272
H4TAG7_ECOLX/234-451
A1V1L9_BURMS/88-305
H1X126_LEUCI/41-259
F2UYV3_ACTVI/64-291
B3JQU0_9BACE/44-267
B9X629_BORBG/253-419
H0JBQ7_9PSED/30-253
A4SJZ9_AERS4/28-255
A4WBU6_ENT38/43-262
B5S9U0_RALSL/51-272
Q128J7_POLSJ/40-257
Q2FQ98_METHJ/54-276
Q62FR2_BURMA/41-261
G5WPK0_ECOLX/42-272
E9Y051_ECOLX/43-262
B0HJQ9_YERPE/33-250
F8DY03_CORRG/43-274
G5S4G2_SALET/25-246
F4G7S4_ALIDK/40-261
F4TH46_ECOLX/304-521
I0N6D9_SALET/23-243
H4EST3_STAAU/35-253
Q1UZ13_PELUQ/43-266
F6H9F4_VITVI/365-698
B3BU81_ECO57/28-255
E5CJQ2_STAHO/42-260
H0PZZ7_9RHOO/49-267
F3AKR9_9FIRM/45-243
Q0BFR1_BURCM/39-257
G6AA97_STRIT/28-263
I1DBL9_9VIBR/23-248
F7MFJ8_9FUSO/22-238
A3CNK2_STRSV/27-247
C4SZW3_YERIN/23-243
G6KW44_STRPN/32-256
I0N8U6_STRPN/26-246
A4EQY6_9RHOB/52-272
A4Y9R1_SHEPC/37-260
Q8EEE8_SHEON/256-472
B5WFC4_9BURK/35-255
G7S6R3_STRSU/279-498
B8DR88_DESVM/36-259
D7UIF5_LISMN/1-66
F5MJ39_SHIFL/23-243
Q1BDP9_MYCSS/32-262
F7SUX5_ALCXX/38-257
F7JG93_9FIRM/29-94
Q21T03_RHOFD/44-260
C6SR83_STRMN/41-264
D9XCA6_STRVR/56-284
B2P7N9_ECO57/23-243
A7ZBJ6_CAMC1/29-246
G4EPF4_BACIU/35-256
E8L087_9RHIZ/45-264
H1RJQ0_COMTE/58-284
D2YK47_VIBMI/44-278
E0M1U8_9ENTR/28-255
E7T2K0_SHIBO/28-255
Q1Z8D5_PHOPR/39-262
D5CY63_ECOKI/23-243
C7QWK9_CYAP0/94-284
F0L8S2_AGRSH/23-235
G4K186_9RHIZ/52-280
F3QBT0_9ENTR/9-226
G2H6I0_9DELT/38-256
A4YUU7_BRASO/35-255
I0XB06_9SPIO/40-257
G3YQD2_9RALS/43-273
A3LJ52_PSEAI/36-258
E8T7K7_MESCW/26-258
E8JV40_STRCR/52-269
G5JV02_9STRE/32-258
D7HV55_PSESS/51-269
H9UPS2_ECOLX/42-272
F4DET0_AERVB/15-224
G1WH78_9ACTN/69-282
G7CQC6_AERSA/32-254
B3WYI5_SHIDY/45-268
F6AYV7_DELSC/34-263
F5PSC5_SHIFL/43-122
C5ZF48_BURPE/39-257
A4CB03_9GAMM/41-227
H4HZ01_ECOLX/234-451
E1X3Y7_BACMS/21-234
C2E6R3_LACJH/52-272
Q2CBL8_9RHOB/34-258
E3DBA8_ERWSE/27-245
G6WQ25_STRPN/41-267
Q57RR2_SALCH/48-278
Q71I69_LACDL/1-43
G6KUM6_STRPN/40-264
A5ZU86_9FIRM/283-494
C3QBT1_9BACE/51-278
A6TCR1_KLEP7/38-265
B1RCS2_CLOPF/37-254
D5VYD3_CLOB2/45-266
C2D469_LACBR/48-274
G7TS59_VIBCL/31-258
Q8DYL4_STRA5/272-491
E4IFI7_ENTFC/39-265
B2TFB5_BURPP/33-248
Q88F29_PSEPK/22-244
Q13FW3_BURXL/57-285
A3VYV5_9RHOB/34-258
H6LJM0_ACEWD/413-553
B1YWS0_BURA4/70-300
Q6LJX1_PHOPR/28-252
B1HDF6_BURPE/32-259
G3YN27_9RALS/291-509
E1EUT9_ENTFL/33-269
F5X343_STRPX/40-265
G8WMK0_KLEOK/43-262
C9VSK7_BRUAO/36-170
F0CL05_SALMO/23-243
D3LAQ9_OENOE/49-157
E0EMI1_ACTPL/37-255
B9E0A8_CLOK1/45-265
E7VMM8_SALMO/31-253
G7PJX2_MACFA/452-799
E4T0X3_PALPW/49-273
C0QC96_DESAH/349-568
H5RM64_9NOCA/90-309
G6YKS7_9RHIZ/29-253
B1C6V9_9FIRM/274-480
F3MDQ3_9BACL/38-258
B7XT90_BORGR/32-230
Q3SNJ9_NITWN/42-266
H2A0I1_9LACO/1-74
G6ZRG4_VIBCL/44-230
E3HD95_ILYPC/272-488
B7CAY0_9FIRM/297-508
H4GS40_STAAU/43-264
A6EUV8_9ALTE/47-251
D4TFZ9_9NOST/8328-8540
A1EJ21_VIBCL/23-242
Q0KDK3_CUPNH/44-273
G6ZLD6_VIBCL/33-253
B5WW28_9BURK/45-285
H7P3X4_STRPN/269-488
E4LUV7_9CLOT/12-150
B1T001_9BURK/39-258
Q5LYR7_STRT1/282-501
C5RYR8_9PAST/22-239
B3DPM3_BIFLD/38-257
H0R1X9_9ACTO/46-242
E5YZ82_9BACL/30-250
D7L8T4_ARALL/466-806
B1IKD4_CLOBK/45-266
A6TH80_KLEP7/23-243
Q62HW6_BURMA/39-256
D4X5N8_9BURK/36-254
F2E0E6_HORVD/478-799
I0QTX5_9ENTR/37-253
D4VCZ6_BACVU/27-253
D6ZUN3_BIFLJ/64-289
H7Y7A4_CAMJU/41-261
E1WBW4_SALTS/31-253
C9R040_ECOD1/27-245
A4EBF0_9ACTN/69-302
H7VPI8_CAMCO/40-259
G5MRM6_SALET/25-246
H8W791_MARHY/50-274
I0SQU7_STROR/42-265
C1MAS1_9ENTR/85-315
E7X2I6_SALMO/45-268
F7UCZ6_RHIRD/40-262
H7IRW3_STRPN/41-267
D2QAL1_BIFDB/21-239
A7RHH8_NEMVE/1-348
G5UX40_ECOLX/37-256
D3F456_CONWI/67-288
F3G719_PSESJ/26-253
G0BBV4_SERSA/26-252
F4VUR8_ECOLX/27-245
B2U9I0_RALPJ/128-289
C7CXU0_ENTFL/276-496
C7P3Y4_HALMD/38-258
H8WCR4_MARHY/24-247
F9ZZM8_METMM/336-554
B1J6M4_PSEPW/37-255
G6QZV7_STRPN/21-247
D4EJZ5_ENTFL/52-274
G5Q696_SALMO/45-268
C9CH77_ENTCA/272-492
G1NAK8_MELGA/488-819
A2S6I0_BURM9/31-258
Q8FW34_BRUSU/27-250
H4A795_STAAU/35-253
E1DII9_VIBPA/42-203
D0JCQ4_YERPD/27-244
F6T8S6_MACMU/452-799
C4SZV7_YERIN/23-243
A1B6M4_PARDP/31-358
B4T850_SALHS/43-262
C7QCR2_CATAD/80-309
F7RC13_SHIFL/45-268
E5WIC6_9BACI/41-262
H0SXK6_9BRAD/42-266
B5J6G8_9RHOB/40-262
A0KIZ2_AERHH/25-252
A3NG39_BURP6/39-269
E8JBN6_ECO57/42-272
A9AR42_BURM1/38-265
F0JYP5_LACD2/34-272
H4P863_ECOLX/1-208
Q2RRD0_RHORT/68-286
I1M8M8_SOYBN/373-663
H0B8B3_9ACTO/72-297
B4KAA0_DROMO/403-719
Q4EE16_LISMN/1-176
F2HK68_LACLV/39-264
I1DCJ7_9VIBR/21-242
Q9WZ62_THEMA/30-246
D5MWB4_BACPN/35-256
H4IUU6_ECOLX/234-451
A4TWK7_9PROT/48-266
A3MMP9_BURM7/88-305
E2ZRT1_PSEAI/33-248
E1LGA2_STRMT/26-246
G9YIT3_9FIRM/33-254
F3LBG3_STRPO/41-262
D0AQ28_ENTFC/87-307
C7VBN7_ENTFL/52-274
H5WFJ4_RALSL/38-260
G4R7V2_PELHB/121-262
F9MP17_9FIRM/36-253
G7FQD9_9GAMM/24-243
C5R991_WEIPA/49-257
E5WFJ8_9BACI/52-269
E3BET0_9VIBR/24-242
B7MQR5_ECO81/27-245
B7UKT8_ECO27/42-272
Q6MHW3_BDEBA/64-285
G0CQX0_CORUL/60-283
F9HM72_STRMT/269-488
Q2YKP5_BRUA2/31-254
D8L159_TREPZ/40-262
C1CBS8_STRZJ/40-264
H7L7K7_STRPN/32-256
F1YXG5_9STRE/46-265
G6N9I2_STRPN/28-247
A5LER0_STRPN/42-265
F8ZL43_VIBCL/31-258
C2J761_VIBCL/251-470
H5YB32_9BRAD/34-260
C9M1H3_LACHE/49-270
G4JWY1_9RHIZ/51-278
F5S091_9ENTR/45-268
D4QWN2_ENTFC/43-264
D1E4U1_NEIGO/39-261
H7JG36_STRPN/42-265
G6TUD4_STRPN/26-246
C0XPQ1_9CORY/57-280
H6CS15_9BACL/36-264
G2EWZ6_9LACO/34-253
H6CDD7_9BACL/52-273
E1XKI4_STRZN/42-265
Q71E65_DANRE/409-802
C4XAI8_KLEPN/43-262
B5UHC8_BACCE/38-254
A6CVN2_9VIBR/295-516
G2DN85_9NEIS/49-269
D4DZJ6_SEROD/36-257
F3ED33_PSESL/29-248
G0BG45_9ENTR/297-511
H1CZN5_9FIRM/51-274
G9QED5_9BACI/38-254
E8L5P8_9RHIZ/36-267
C2DVD0_ECOLX/45-268
E8LTV7_9VIBR/34-256
B7MG74_ECO45/28-255
A9FBW2_9RHOB/27-247
B4VD70_9ACTO/40-264
C4XBI9_KLEPN/28-255
Q1QTS7_CHRSD/43-271
E2XVT6_PSEFL/30-256
D0C807_ACIBA/39-268
D0AF16_ENTFC/43-264
G9PV40_9BACT/42-251
A5TNB2_BURML/81-312
F9HFJ2_9STRE/36-255
A4TWP4_9PROT/50-223
E6GJM9_ENTFL/33-253
A3PUV7_MYCSJ/48-277
A4SYL1_POLSQ/42-263
D3P9T8_DEFDS/40-261
D0JV30_YERP1/41-262
F0JF08_DESDE/33-224
Q1I3B1_PSEE4/95-154
B1LLR5_ECOSM/28-255
D3HBF5_STRM6/40-264
A2P7T6_VIBCL/24-261
G8LCY7_ENTCL/63-294
C4UT51_YERRO/27-258
F4DGI3_AERVB/34-251
H0FFT3_9BURK/35-258
G0GS24_KLEPN/25-252
B6B5C0_9RHOB/56-111
E6V9M2_VARPE/34-263
H7JHY0_STRPN/41-267
G9Z8Z4_9ENTR/31-240
A4JQF4_BURVG/35-282
F2PA18_PHOMO/27-253
G6JZ34_STRPN/28-262
F3AB82_9FIRM/5-87
Q13JV0_BURXL/76-246
C0BVE9_9BIFI/35-254
H0SXX4_9BRAD/45-270
G6T8D9_STRPN/28-262
Q9I6H7_PSEAE/32-249
G9RAT1_9ENTR/35-254
E0E9K7_ACTPL/27-244
D1D7M5_NEIGO/39-261
E1Y164_LEGPN/27-249
A4WAN4_ENT38/63-294
B5F380_SALA4/25-246
F8AXU2_FRADG/48-271
Q04CC9_LACDB/56-274
A1S305_SHEAM/33-251
F2MXP7_PSEU6/31-247
F9A5I8_VIBCL/2-206
A3QEP8_SHELP/31-250
B7GMP3_ANOFW/34-254
C6GYK6_STRS4/279-498
Q2CE04_9RHOB/36-262
E8VYH3_VIBVM/51-251
F9UE74_9GAMM/526-746
G7W456_PAETH/30-250
O30008_ARCFU/40-264
F9A9F0_VIBCL/18-246
H3VH71_STAEP/38-256
A1VGM1_DESVV/44-264
A4VXK7_STRSY/28-117
H4AED5_STAAU/43-264
C2ET45_9LACO/43-265
H4YZ05_ECOLX/1-208
C9UXD2_BRUAO/6-194
A7BAZ5_9ACTO/51-279
E3NUM6_CAERE/76-294
H4FI98_ECOLX/45-268
H5J4J4_ECOLX/45-268
Q9VFV0_DROME/406-726
G7IU02_MEDTR/469-810
A9TKS7_PHYPA/476-805
H5U6J6_9ACTO/74-297
B9JPF6_AGRRK/31-277
F4DDF9_AERVB/26-250
A5J5Q0_BURML/41-261
H4M4H9_ECOLX/42-272
A3PJ32_RHOS1/33-258
G6PIN4_STRPN/40-266
C9C5N4_ENTFC/39-265
H8AWW4_CAMJU/21-242
D3HJU0_LEGLN/31-245
Q3KLL1_CHLTA/42-257
H4VHH6_ECOLX/43-262
Q3K528_PSEPF/32-144
H3TBN3_PSEAE/243-459
C3RKZ7_9FIRM/32-247
D0DID5_9LACO/41-261
G6TUD4_STRPN/269-488
F5LMV9_9BACL/53-279
B3XFY5_ECOLX/23-243
E6RQD5_PSEU9/41-250
I1APX8_PSEAI/39-270
G0B3R3_SERSA/23-243
Q13HY5_BURXL/67-297
A4KPJ1_FRATU/23-245
F3DQF0_9PSED/38-264
F3NUH6_CHLPS/34-249
D6L185_9NEIS/47-253
E8YKB3_9BURK/32-259
B0NXY4_9CLOT/34-259
E0GJV7_ENTFL/45-264
E3G4K1_ENTCS/43-273
H1N6D7_9PLAN/74-300
Q02P64_PSEAB/33-251
F2LB04_BURGS/33-260
B0G1U3_9FIRM/281-487
G0EVF5_CUPNN/39-269
H0TV92_9BRAD/35-237
G6R285_STRPN/269-488
F3HXF7_PSESF/29-245
A3ZB01_CAMJU/40-259
F1YCC9_ECO57/23-243
B7NM07_ECO7I/42-272
E0PJF6_STRGY/292-513
B6REL3_9BRAS/443-771
B2S5H8_BRUA1/36-170
G5EKN3_SOLLC/486-816
H1CZN4_9FIRM/52-273
F2I7U5_AERUA/53-276
B3PBD3_CELJU/95-280
C6BYA2_DESAD/30-249
C2SET9_BACCE/38-254
B8XY73_HUMAN/2-58
E8XBU2_SALT4/27-245
G5KKW1_ECOLX/23-243
A1USF3_BARBK/24-247
Q9PTG3_ORENI/2-55
E2QPL3_ECOLX/304-521
G6FPF7_9CYAN/37-268
F3HVY4_PSESF/41-263
D5TPN2_BACT1/51-272
H6KQ14_TREPM/65-265
A4CIB3_ROBBH/48-283
C4SWI2_YERIN/28-249
F2DF55_HORVD/479-749
G5XA45_ECOLX/28-255
H7ZQ22_CAMJU/21-238
F0GL45_9BURK/39-257
F3L7I6_STRPO/28-260
Q222Y3_RHOFD/40-258
C3CXK6_BACTU/44-261
D0YXL3_LISDA/290-502
A1TQ07_ACIAC/39-260
C2SN48_BACCE/36-256
F7YHT5_VIBA7/72-291
C0FP18_9FIRM/38-260
F0DHY6_9FIRM/54-271
A3XVV3_9VIBR/659-876
H5EER9_ECOLX/27-245
E7X8N5_SALMO/34-244
G4PG02_BRUML/38-266
H5LPZ6_ECOLX/1-222
G7AWF4_VIBCL/39-263
F1T3T0_9ACTN/86-308
F0TI11_LACA3/49-274
D2V345_NAEGR/19-314
E6B5G8_ECOLX/37-256
E0TMB9_STRZ6/42-265
D8MM31_ERWBE/25-252
G5IA82_9CLOT/55-275
Q1VSD5_9FLAO/45-279
F5U297_STRAP/26-246
C5ZCD2_BURPE/68-298
C1B0F6_RHOOB/90-310
H4XYN3_ECOLX/23-243
C7DFW8_9RHOB/26-350
D7UWW2_LISGR/33-258
H0NCB8_SALET/45-268
H3MWV0_KLEOX/43-273
Q1LUC8_DANRE/500-847
A6TBZ5_KLEP7/28-255
F7XC25_SINMM/27-259
B5Y810_COPPD/27-247
B7V7J7_PSEA8/33-251
F0CQP2_SALMO/27-245
G5W8I3_ECOLX/45-268
G8F8J0_CAMJU/21-242
E8NV47_SALET/27-245
E6T6E8_SHEB6/22-240
E5Y0G2_9BIFI/52-277
B4EJW4_BURCJ/44-263
G5LC05_SALET/28-255
B9QW21_9RHOB/25-254
F3DPU3_9PSED/21-244
E8K231_9STRE/44-270
D6JD32_ECOLX/45-268
Q1JNH3_STRPC/34-291
H8LGV6_STRPN/40-266
B6REL4_9BRAS/467-787
D5ECU0_AMICL/31-250
A5CZQ6_PELTS/181-403
E3Y4N5_SHIFL/1-220
C9CJY8_ENTCA/41-262
A7ZPC4_ECO24/28-255
A8T3N7_9VIBR/27-252
E0QCV4_CAMCO/40-259
F9Y143_BIFBU/49-271
E2MCW2_PSEUB/26-253
B5MI19_SALET/45-268
F9P206_STRMT/38-257
H8G843_9PSEU/88-308
C7LB48_BRUMC/36-260
G4DK90_9GAMM/39-262
H3W3N4_STAEP/43-265
C9XWU0_CROTZ/5-232
Q0HQS7_SHESR/434-652
C7HHT6_CLOTM/32-247
G5K1A9_9STRE/1-200
B1KBI4_BURCC/18-234
E5UFD2_ALCXX/36-254
A3LG84_PSEAI/44-255
A8EH95_BURPE/33-252
Q7P7U5_FUSNV/19-233
F8H9H2_PSEUT/48-271
B5NLI8_SALET/31-253
Q137F1_RHOPS/35-257
D2AAU3_SHIF2/23-243
B8I2J3_CLOCE/39-261
B5FF16_VIBFM/27-253
G6RZW2_STRPN/32-256
F5YI77_TREPZ/312-530
G7RP09_ECOC1/304-521
I0QGE2_STROR/28-262
F7UXC9_EEGSY/242-455
G8QTQ4_SPHPG/37-255
C4FV51_9FIRM/29-249
B1LMG6_ECOSM/234-451
G5LLK3_SALET/23-243
A8YE18_MICAE/37-268
E9YHC7_ECOLX/1-208
B0GIC5_YERPE/42-257
A2P5Z9_VIBCL/64-250
G6TLE7_STRPN/28-247
A3LF44_PSEAI/299-519
F9HAU2_STRMT/32-256
E0QD11_CAMCO/21-242
E6RMG1_PSEU9/35-244
G7ADW6_VIBCL/3-203
F2CKV7_STRSA/280-499
E7RJI0_9BACL/50-265
G7ETG9_9GAMM/49-255
A3IGL1_9BACI/1-180
A9ASY3_BURM1/30-257
H5XMD6_9PSEU/89-309
D5VYE4_CLOB2/46-266
B6REL7_9BRAS/479-744
Q7D1E1_AGRT5/22-250
I0QQ89_9ENTR/31-251
F2ZHW6_9PSED/26-253
F3EKT8_PSESL/26-253
H0FQV2_BACAM/34-255
A9BC49_PROM4/28-105
H5GEQ0_ECOLX/234-451
D8ADI8_ECOLX/27-245
H4HHE8_STAAU/43-264
P73544_SYNY3/44-267
H6MNN8_TREPL/65-265
F3KVK9_9BURK/69-291
D3SHS2_DEHSG/38-256
B3IHV2_ECOLX/28-255
A5AUX8_VITVI/869-1206
B5PT89_SALHA/45-268
E8FCD1_SALMO/45-268
F0Q4X1_ACIAP/47-269
E6KPA7_9ACTO/74-300
H0BNE6_9ACTO/57-284
B6XXA2_9BIFI/66-283
E5W0G8_9BACI/32-251
E8CP53_SALMO/43-262
H0X9L2_OTOGA/474-810
Q6YRD7_ONYPE/50-308
Q2BJY2_9GAMM/88-212
F6B9H6_DESCC/54-271
F2A620_RHIET/38-271
F7RC21_SHIFL/28-93
E1EB97_VIBPA/34-256
C2X2Q0_BACCE/36-257
E6HRR3_ENTFL/42-268
F0CN02_SALMO/23-243
B5QTA0_9TELE/2-155
G3IBB0_CRIGR/1-224
E8FYH4_SALMO/34-244
C3MFM3_RHISN/21-235
F8E9R1_FLESM/40-259
A6W1L8_MARMS/39-260
D0HIB2_VIBMI/27-253
Q39BT1_BURS3/36-255
F2B3W2_STRPN/1-165
D4RZL3_9FIRM/44-262
F0LB09_AGRSH/44-261
H8Z540_9GAMM/611-829
G5JSV0_STRCG/39-277
A9MAC4_BRUC2/36-260
C7ZY81_STAAU/43-264
F8E1K9_CORRG/94-318
D6DL19_CLOSC/74-302
F3KSX9_9BURK/21-249
H7HTL7_STRPN/1-165
F1TI21_9CLOT/60-282
A7KI17_LACSN/36-252
D5TZE9_BACT1/32-252
D5V213_ARCNC/33-249
Q2T053_BURTA/130-357
A6ALH7_VIBHA/32-362
C9QQM4_ECOD1/28-255
Q0FPM1_9RHOB/24-252
F5JMQ0_ACIBA/50-270
G7BCZ1_VIBCL/27-248
A8T2I1_9VIBR/239-454
G2SVD1_BIFAN/40-260
E0NYC6_9FIRM/35-254
E7YJ44_SALMO/34-244
G1LQP7_AILME/446-799
A6XWY4_VIBCL/29-255
A2VYZ9_9BURK/52-275
C2C5Z4_VIBCL/24-252
E2XJS3_PSEFL/42-262
E1R6Q0_SPISS/26-236
G6JTH5_STRPN/1-165
E7V298_SALTM/23-243
H7QMY1_STRPN/28-247
G8MAI8_9BURK/45-265
G7AJ94_VIBCL/25-244
F7QGU7_9BRAD/46-270
E3IKR9_DESVR/25-246
Q98NT4_RHILO/42-272
E6N0D0_NEIMH/50-269
E7WTR8_SALMO/28-255
H7LKF4_STRPN/41-267
G3IW93_9GAMM/47-269
A0L439_MAGSM/38-255
G5REH8_SALET/34-244
B4T2R0_SALNS/25-246
G6ABI7_STRIT/38-264
C8PHT5_9PROT/28-245
D7HN66_VIBCL/23-243
G5KC31_9STRE/40-266
E8VVL9_VIBVM/25-251
A4CR03_SYNPV/24-249
A6ABS9_VIBCL/226-438
G9TDT7_SALMO/42-272
G5P6I7_SALET/23-230
F8CRU9_MYXFH/109-305
E3PS73_CLOSD/41-260
C0MBD8_STRE4/272-491
A7N0Z5_VIBHB/34-256
H8Z8S4_9GAMM/228-458
D2VTJ3_NAEGR/115-282
E9TWG1_ECOLX/28-255
F5MQ94_SHIFL/304-407
F8FSP6_PSEPU/30-258
B4TYX5_SALSV/43-262
E8P0Z7_YERPH/43-262
F2EAV8_HORVD/467-809
C9BJC7_ENTFC/43-264
F9HT81_ECOLX/23-243
F5MB09_ECOLX/42-272
F2K8L7_PSEBN/28-253
G6ZYY1_VIBCL/25-244
G6W4G0_STRPN/52-269
F0RVM0_SPHGB/31-259
D2Q273_KRIFD/52-278
B3Y0Y5_ECO11/28-255
G7HZK8_9CORY/52-273
F4AIJ4_GLAS4/30-248
H7J1X3_STRPN/1-165
E2MMK0_PSEUB/43-266
F2MP67_ENTFO/52-274
G8W343_KLEPN/36-261
F7IW79_STRPQ/28-262
A5GU55_SYNR3/28-358
F0QLI0_ACIBD/31-258
G7D115_AERSA/63-245
E8MQN9_BIFLS/25-244
E7MSD3_STAAU/43-264
B7APT6_9FIRM/24-250
G0DJ46_9GAMM/24-243
B9JMZ1_AGRRK/47-261
E1YVG3_9BACE/44-270
G6C8G8_9STRE/38-257
B3AJ93_ECO57/23-243
H4WNP8_ECOLX/27-245
B5WFP4_9BURK/28-255
A0KEB2_AERHH/59-272
I0QS09_9ENTR/39-267
H0LZT4_SALMO/28-255
Q17BD0_AEDAE/455-767
F3H0D2_PSESX/18-231
H7TQP7_CAMCO/41-261
G2NTG8_STRVO/65-294
Q12A01_POLSJ/28-247
D7LPJ9_ARALL/461-771
B5GDS2_9ACTO/55-280
C5SZQ5_ACIDE/40-261
A5MDI8_STRPN/40-266
C9QG88_VIBOR/47-268
D7BZP0_STRBB/22-249
F4BZX9_METCG/25-240
Q48M85_PSE14/38-259
E4PAF3_ECO8N/62-281
F2LFB1_BURGS/17-234
B0KPM4_PSEPG/24-246
B6A3W0_RHILW/30-274
H8H9N7_STRPY/40-262
H0JHD6_9PSED/14-228
F5QLE2_SHIFL/254-471
C2IG17_VIBCL/23-243
Q4JWJ0_CORJK/44-279
D3RQU6_ALLVD/52-272
E8DNC0_SALMO/28-255
H4R2K0_ECOLX/45-268
G6MLI6_STRPN/42-265
B6BHU7_9PROT/338-555
F4TBM4_ECOLX/67-297
Q47T76_THEFY/50-280
B7LBG4_ECO55/28-255
D6V6U7_9BRAD/47-271
D6L0I5_9NEIS/47-269
D8DZ47_PREBR/54-278
A9WT51_RENSM/1-123
Q2JWG6_SYNJA/46-280
G3PHW9_GASAC/25-375
G0D305_ECOLX/23-243
H2GXL7_CORDP/77-299
C9A7N9_ENTCA/1-117
D2UGD9_XANAP/34-256
H0N3S3_SALET/27-245
D7LTV3_ARALL/458-799
H5V357_ESCHE/46-276
A1SRP7_PSYIN/39-260
H7WUV1_CAMCO/40-259
H2K3U5_STRHJ/68-306
Q547U9_HUMAN/448-798
Q031G6_LACLS/43-268
A7T7P0_NEMVE/581-802
Q15TD4_PSEA6/14-238
C7VZC9_ENTFL/42-268
GLRK_CHICK/49-402
F3EH76_PSESL/30-248
Q3D2B6_STRAG/40-266
F1QQC1_DANRE/413-786
C6AZ11_RHILS/34-260
Q1BII3_BURCA/28-255
H2U3H0_TAKRU/366-728
A9MIS1_SALAR/27-245
G4SVL1_META2/357-575
A9KYD8_SHEB9/34-247
Q5M4P7_STRT2/46-272
A4XYB0_PSEMY/26-253
G4Q3C8_ACIIR/18-236
D1VRU5_9FIRM/31-269
H0Q3J0_9RHOO/113-277
C3ZMS5_BRAFL/346-694
B9H2M2_POPTR/469-789
F9TLJ3_9VIBR/28-240
G7W3H8_PAETH/36-264
E8LVV2_9VIBR/23-240
H7KD90_STRPN/52-269
E8KLL5_STRSA/47-285
D4G3U4_BACNA/35-256
Q8ZVW2_PYRAE/57-277
Q6NF49_CORDI/77-299
H3T4P3_PSEAE/33-251
C7CQG0_ENTFL/42-268
H4YT22_ECOLX/42-272
A3GQ73_VIBCL/24-252
F4E2A8_BACAM/45-261
D7HZR8_PSESS/34-253
Q3J0Y7_RHOS4/24-236
E9XX49_ECOLX/23-243
G2D4J5_ECOLX/37-256
C7MX04_SACVD/56-280
C0N8X1_9GAMM/34-272
A1VHF0_DESVV/26-244
F3FAG4_9PSED/50-147
H5EW47_ECOLX/27-245
A1VFD1_DESVV/39-259
G6GJ69_9FIRM/40-257
A4C538_9GAMM/60-296
Q189U7_CLOD6/41-264
I0QU64_9ENTR/23-243
D1Y6P8_9BACT/19-241
F5YK78_TREPZ/38-263
F9S5L1_9VIBR/29-248
B1RZF5_STRPN/28-247
E9RUT1_9FIRM/45-269
Q2L0M6_BORA1/27-248
A6BWE7_YERPE/41-262
F3I5S6_PSESF/39-270
B9TFL7_RICCO/44-264
I0ZGL6_HELPX/1-79
A5I0Z2_CLOBH/42-266
F6H1Y6_VITVI/668-998
H5RL87_9NOCA/40-263
G0EA23_ENTAK/24-251
D7HFQ3_VIBCL/24-252
C5QY62_STAEP/43-265
E7BAJ9_YERE1/29-249
F0DD79_STAAU/21-239
G0Q7Y9_STRGR/69-307
G7F469_9GAMM/22-232
F9XVU0_CAMFE/22-240
H5QBA9_ECOLX/23-243
F5K3S6_PSEAI/28-255
F4DTS9_PSEMN/21-240
C5EPP7_9FIRM/52-265
H4GVU0_STAAU/35-253
C8T7A8_KLEPR/1-208
G6SIT0_STRPN/269-488
F0LF58_AGRSH/47-266
F3VJF4_STRPN/41-267
B4AJ38_BACPU/75-288
H0LLR3_SALMO/34-244
E0PRY7_STRMT/42-265
A7MTB1_VIBHB/48-283
I0QEQ3_STROR/40-264
A3YAF8_9GAMM/58-250
E1XBW3_STRZO/41-267
E2PJR0_9RHIZ/36-261
D7MLN4_ARALL/464-748
H5RCS0_ECOLX/234-337
E7IVD3_ECOLX/28-255
F0CKK9_SALMO/23-243
C6SSP9_STRMN/28-259
H4QKU8_ECOLX/234-451
F2NW68_TRES6/43-258
H5Q3U4_ECOLX/37-256
G6JY39_STRPN/40-264
E0Q2Y5_9STRE/45-283
B2VC40_ERWT9/23-243
C5JAN7_9BACT/35-248
H0MIF4_SALMO/25-246
F7ZTJ6_CLOAT/28-250
Q8E262_STRA5/28-263
E9XKT2_ECOLX/28-255
A4CQY8_SYNPV/31-266
A6LWD9_CLOB8/52-272
H2J3J0_MARPK/75-184
F8ZW22_VIBCL/38-251
E8TKS3_MESCW/31-254
E6FDN2_ENTFL/45-264
F6BZW4_SINMB/47-297
E9UL97_ECOLX/27-245
A0Y2W4_9GAMM/6-216
A7JUH9_PASHA/34-252
F9CC71_VIBCL/23-243
A1JQF6_YERE8/44-262
C7HIW0_CLOTM/48-266
A5LMC2_STRPN/52-269
H0PFU8_9SYNC/52-283
H3MQE4_KLEOX/28-255
F8YI44_ECOLX/28-255
F3GCI5_PSESJ/1-196
E8LYT9_9VIBR/34-95
D8HCG5_STAAF/43-264
Q4UZ20_XANC8/34-256
F3K0G9_PSESZ/38-273
B9SGM5_RICCO/110-362
E0QXS4_ECOLX/23-243
D3P075_AZOS1/56-118
E8VWA6_VIBVM/24-219
F4G5H3_ALIDK/35-265
H3L5U9_KLEOX/37-265
F7NXT3_9GAMM/25-243
G5RSR6_SALET/27-245
A6C487_9PLAN/482-704
E7SY87_SHIBO/1-208
C6YIK1_VIBCL/27-247
D0ZDB3_EDWTE/45-267
A4NSK7_HAEIF/22-239
E1LGA2_STRMT/269-488
H0HBM9_RHIRD/29-252
C9LZP0_LACHE/56-274
E1TE65_BURSG/28-255
E4SZC8_LACDN/56-274
H3QPF9_BRUAO/36-260
Q473C8_CUPPJ/37-267
H3KRD6_ECOLX/28-255
H7LTG0_STRPN/42-265
E8LP31_9VIBR/15-240
A1JTJ9_YERE8/88-303
G6QXW6_STRPN/269-488
F6AIE8_PSEF1/24-246
I1DZ12_9GAMM/253-469
E1L7V6_9FIRM/38-256
Q13LZ8_BURXL/53-279
B8F896_HAEPS/37-255
B8IYF2_DESDA/270-474
I0X8H0_9SPIO/33-253
A6WTI0_SHEB8/22-240
H0AZ18_STAAU/43-264
G9TRI7_SALMO/23-243
C7LIG1_BRUMC/36-253
B1SG90_9STRE/36-260
H0QSQ9_ARTGO/91-321
B8IBA5_METNO/29-263
E6HYA2_ENTFL/45-264
A9A755_METM6/45-263
B6WY85_9DELT/24-244
D1R5R1_9CHLA/38-257
Q39KX3_BURS3/46-266
F7YKF3_VIBA7/263-481
G2EP82_CORGT/45-276
C2KLI6_LEUMC/1-123
D0HT28_VIBCL/22-233
E2C234_HARSA/564-895
A5FZB2_ACICJ/87-262
B1SCI6_9STRE/54-271
I0S7G2_STRMT/28-262
E4I8I6_ENTFC/36-273
B5ZGX2_GLUDA/43-271
B7UMV5_ECO27/23-243
C0XH77_LACHI/44-266
D8ELS4_ECOLX/23-243
G1WR62_9FIRM/30-91
F0EC66_9PSED/36-269
C9PS14_9PAST/42-259
E8BCV9_SALMO/28-255
C4Z399_EUBE2/180-336
C3EGR2_BACTK/44-261
A8L481_FRASN/86-321
F1SEP5_PIG/186-554
D3D9Q4_9ACTO/86-307
E5YCY9_9ENTR/23-243
C8UDV4_ECO1A/59-278
H7ICR0_STRPN/26-246
Q2W342_MAGSA/42-253
H7QWG5_CAMCO/41-261
H3M1W4_KLEOX/43-273
Q629M7_BURMA/28-245
A6XYI6_VIBCL/271-490
H1CXG2_9FIRM/42-260
A3MJG2_BURM7/36-255
E8D756_SALMO/34-244
G2HPL5_9PROT/326-545
E9UK71_ECOLX/23-243
D0AXY8_BRUAO/38-266
H5UQP5_9MICO/41-128
F3NN03_9ACTO/69-308
B1WUN7_CYAA5/37-256
F3JNE6_PSESX/40-258
G5K3X3_9STRE/39-260
E4P3I3_ECO8N/45-268
D4B801_9ENTR/23-243
H3ULR8_STAEP/43-219
E0TQ78_STRZ6/40-266
D2BUQ5_DICD5/37-266
B0MHE0_9FIRM/47-267
C1MA69_9ENTR/37-258
C2C9B7_VIBCL/17-193
Q1IA66_PSEE4/24-246
C6ACW8_BARGA/24-247
E6G4Z3_ENTFL/42-268
H5KGX2_ECOLX/1-208
A3SAR0_9RHOB/24-244
A4XR95_PSEMY/26-253
I0XCG0_9SPIO/168-259
G7EWL2_9GAMM/299-521
Q4KK53_PSEF5/54-274
Q1GMX9_SILST/26-254
H5J407_ECOLX/1-208
H5IY51_ECOLX/23-243
F3EAF4_PSESL/71-294
B5SB52_RALSL/42-268
D4ZDG8_SHEVD/27-239
Q8FTI9_COREF/1-219
H7ZUG8_CAMJU/21-242
Q2W3M3_MAGSA/50-254
Q6LZS4_METMP/45-263
G4B0S3_AGGAC/38-255
H7NVX2_STRPN/269-488
G9S9V0_CITFR/49-279
D6I9U8_ECOLX/59-278
F7RK26_9GAMM/30-247
B3Q3H2_RHIE6/27-253
F2DXD8_HORVD/479-804
E6VYP9_DESAO/24-249
Q5LQ38_SILPO/38-267
A0M1M5_GRAFK/33-356
F8FVB1_PSEPU/25-245
G2TDW4_RHORU/38-259
H0IFX4_9MYCO/60-291
H1YNH8_9GAMM/51-249
H1BJF0_9FIRM/39-273
Q7P1K9_CHRVO/26-251
Q88D49_PSEPK/25-245
B2DT72_STRPN/42-265
A4SEL4_PROVI/46-277
D8B4N7_ECOLX/40-260
E9TL35_ECOLX/304-521
B2HYB1_ACIBC/54-274
A0QY62_MYCS2/38-262
E8J3U6_ECO57/28-255
F6BP84_SINMB/34-240
F5PE32_SHIFL/234-451
E4PJR7_MARAH/38-260
D6AES3_STRFL/55-284
H4LYW8_ECOLX/37-256
E7ZBS6_SALMO/43-262
B3CQD7_ORITI/52-267
I1H069_BRADI/179-512
E8VKF4_BACST/47-271
H5LIU2_ECOLX/23-243
Q7VY34_BORPE/36-260
E7XQM9_SALMO/45-268
H3T5N0_PSEAE/27-249
H4Q4N6_ECOLX/1-208
H7P1B7_STRPN/40-264
G8U2I5_BACCE/44-261
D7X9G9_ECOLX/43-262
D5H0N7_LACCS/49-270
C7WW39_ENTFL/276-496
E6JZT4_PARDN/8-230
C0QCC5_DESAH/48-269
H5XUU0_9FIRM/44-275
E4ZAX1_NEIL0/50-270
H7NIT5_STRPN/42-235
F5X510_STRPX/34-267
C3LJS8_BACAC/36-257
E8IAQ0_ECOLX/28-255
G5R2W9_SALSE/28-255
C6A7M5_BIFLB/1-231
H7PWK7_STRPN/40-266
D0X6R5_VIBHA/42-247
B0GEU7_YERPE/23-243
G0E5H0_ENTAK/28-255
D7UDC6_VITVI/469-810
E9WCS2_ECOLX/23-243
F3K3G7_PSESZ/52-270
C3K0F4_PSEFS/31-257
C7LIB7_BRUMC/31-254
D4JYE8_9FIRM/42-263
C2JHK3_VIBCL/22-233
MLTF_CROS8/45-268
G6YPF8_9ALTE/31-267
H3QXH4_BRUAO/36-260
E6F2G9_ENTFL/42-268
H7VBI8_CAMCO/39-256
G7D7I4_BRAJP/33-258
H0HKA1_9RHIZ/27-254
B0N708_9FIRM/32-247
D9NRN0_STRPN/269-488
G7FNY9_9GAMM/43-247
H3YRZ9_STAAU/43-264
G7F992_9GAMM/40-231
G5IJU0_9CLOT/44-282
H7HA67_STRPN/28-247
F5JEB6_9RHIZ/29-252
A4XFJ6_CALS8/29-247
A1S6P3_SHEAM/26-245
B8G2Y0_CHLAD/85-306
B9JMT3_AGRRK/51-271
E6GLW6_ENTFL/42-268
E0Q7U0_9BIFI/30-249
E1DHH8_VIBPA/25-244
G9ACA0_RHIFH/43-268
Q5GDX3_PSEVI/1-71
H2LQ40_ORYLA/420-795
E3HAX7_ILYPC/31-244
C3LTW4_VIBCM/271-490
C4XBJ0_KLEPN/28-255
Q2L0L4_BORA1/66-280
A7K137_VIBSE/48-287
C4UBJ0_YERAL/45-267
C9Q873_9VIBR/44-278
H0P462_9SYNC/44-267
H4LWI6_ECOLX/234-451
C4U1F0_YERKR/43-262
B6B448_9RHOB/36-263
D0I644_VIBHO/29-248
E5ZHB7_CAMJU/41-261
C7VLN4_ENTFL/33-253
B8H761_ARTCA/91-320
F8XEL2_ECOLX/304-521
G6UAG7_STRPN/28-262
A7ZJT2_ECO24/23-243
A3XW95_9VIBR/297-517
F3FDD6_PSESX/312-526
A8M7W0_SALAI/55-280
E3CR86_STRVE/48-265
Q13Q42_BURXL/28-255
F0IXC3_ACIMA/49-272
G5KHP9_9STRE/40-264
H8FV26_RHOMO/43-264
A4WU89_RHOS5/33-252
F3I9Q1_PSESF/26-251
A0YTC6_LYNSP/314-530
E6A7Q4_ECOLX/304-521
H7JMH6_STRPN/26-246
G2KXD3_PSEAI/87-296
H1D278_9FIRM/46-282
D9V4A4_9ACTO/72-310
C4WLW4_9RHIZ/53-270
Q1C688_YERPA/28-255
G7SK67_STRSU/38-261
Q6LKY9_PHOPR/112-296
G6XNX9_RHIRD/37-255
H3DJN3_TETNG/368-734
F0YZ19_9CLOT/1-189
Q11DK4_MESSB/51-267
Q6YQ86_ONYPE/51-308
F6FF49_CHLPS/34-249
A3X3R5_9RHOB/37-238
Q1BRB4_BURCA/50-270
Q394P2_BURS3/28-245
C7R7R1_KANKD/43-258
G4Q3H9_ACIIR/40-264
E7PFP9_PSESG/37-255
C1D527_LARHH/41-262
G6KC02_STRPN/52-269
D3RJ94_KLEVT/29-247
F0FZG5_9BURK/66-254
D8KPV4_CORPF/81-306
H0LBD5_SALMO/28-255
Q4KCH3_PSEF5/299-517
E3ZRD7_LISSE/1-60
F6S2G8_CALJA/469-816
G2S5E5_ENTAL/45-268
E8HIF5_ECOLX/304-521
E8THN3_MESCW/27-103
F3ZTD5_9BACE/46-271
C6PWY9_9CLOT/59-276
F3IC24_PSESL/29-248
E1W1R1_HAEP3/45-266
E8IDW0_ECOLX/37-256
F2NSW6_TRES6/166-257
A3Y4Z8_9GAMM/25-245
F9AU35_VIBCL/44-278
E7WGU2_SALMO/31-253
G7CU96_AERSA/30-250
A8UDQ5_9LACT/40-260
F3ITQ2_PSEAP/46-264
C9M384_LACHE/40-260
F5R125_SHIFL/195-412
D0JDP9_YERPD/45-275
B7RYP4_9GAMM/8-229
G7FW36_9GAMM/26-247
H1FS45_9HELI/39-257
I0GSA3_SELRU/2-197
A0KN54_AERHH/28-256
H5M3R9_ECOLX/28-255
H7F0H8_PSEST/76-218
B9C662_9BURK/39-257
E3A0T5_PSEAI/26-242
H0MUZ7_SALMO/28-255
Q2SB68_HAHCH/34-243
D6LAY2_9FUSO/22-238
A8NMW9_BRUMA/236-586
D0I8L3_VIBHO/36-265
C4S2F2_YERBE/30-249
C2ID29_VIBCL/41-261
F2MUK1_PSEU6/40-257
F9BA84_VIBCL/39-263
E8SAW5_MICSL/75-298
H1ARJ3_9FIRM/29-253
D4VZX8_ENTFC/36-273
F5X1T7_STRG1/37-261
C0RI80_BRUMB/36-260
I0QSU9_9ENTR/30-256
C7Y9Q2_ENTFL/52-274
D0K0P4_HELP5/54-244
B2NMG9_ECO57/28-255
D6YQ07_PANVC/31-276
C9UJB3_BRUAO/27-250
F3FFY3_PSESX/39-257
H5P5G6_ECOLX/43-262
B9BUM7_9BURK/28-255
Q5LP12_SILPO/39-257
B9B5X9_9BURK/82-247
B1R0I1_CLOBU/57-279
E9GEE0_DAPPU/1-291
C4Z399_EUBE2/13-160
H5L9D2_ECOLX/1-208
C5WHE2_STRDG/28-248
D3SAC6_THISK/32-247
A5L3W6_9GAMM/13-248
D8P7D8_RALSL/17-235
H8LIM1_STRPN/14-248
D0KC15_PECWW/46-266
H3Q3X8_BRUAO/39-266
B5WAS7_9BURK/83-316
E7PFL1_PSESG/26-251
H1RGL6_SALMO/31-253
G8AWJ7_AZOBR/39-262
H7QFX3_STRPN/40-264
Q7M8C9_WOLSU/36-252
A6A0M5_VIBCL/271-490
G1QNV3_NOMLE/201-569
G2K6Q2_LISMN/35-254
H1YJW8_9GAMM/256-472
C4TR01_YERKR/15-237
E6HPC6_ENTFL/276-496
D6SUD0_9DELT/30-248
H3LAX0_KLEOX/28-255
MLTF_ALTMD/43-271
A6W6H5_KINRD/92-323
B6B7P4_9RHOB/35-257
H7EAK8_SALHO/29-248
H4U5V8_ECOLX/45-268
F9QK32_9MYCO/91-311
C9NRR6_9VIBR/8-195
D4GEW7_PANAM/28-251
E4JIJ7_ENTFC/39-265
F0PHS2_ENTF6/33-253
B9Z424_9NEIS/44-234
B0KP35_PSEPG/31-100
G6Q5V2_STRPN/32-256
E2XNW8_PSEFL/311-531
B1J9A8_PSEPW/303-522
H4FJ10_ECOLX/28-255
B7VJN9_VIBSL/45-280
D8NDC4_RALSL/33-255
B6A1W5_RHILW/45-264
A4YL42_BRASO/47-277
I0NZL1_STRPN/28-247
D0WG74_9ACTN/47-272
G2ZS61_9RALS/36-266
Q47Y64_COLP3/26-247
Q1I600_PSEE4/30-270
D8IKJ7_LACSC/33-252
A1BFN8_CHLPD/18-154
B1SXZ0_9BURK/48-268
D2HCQ2_AILME/313-661
D7DDK3_CHLTD/38-258
E8HZP9_ECOLX/37-256
G7CSE3_AERSA/17-239
G6QI94_STRPN/1-222
F5NRZ8_SHIFL/42-272
G5ZY26_9PROT/43-262
A3JLP8_9RHOB/24-348
E0UPB3_SULAO/49-274
Q8X6N9_ECO57/23-243
D4K841_9FIRM/51-269
F6DKJ0_DESRL/38-258
C3K817_PSEFS/36-258
E6KK03_STRSA/44-270
D9NX37_STRPN/26-246
G2JBR3_9BURK/103-291
Q3DRR3_STRAG/28-263
I0MP19_SALET/28-255
H8NEN5_RICPO/25-241
F7Q2D3_9BACT/34-273
Q1I7J7_PSEE4/30-258
F5YW67_MYCSD/14-235
H1D2H9_9FIRM/38-259
G2JLZ9_ACIBA/31-258
B3YWU1_BACCE/44-261
F0LBY4_AGRSH/64-294
D0H6V1_VIBCL/46-267
B7V3P7_PSEA8/27-247
F3HIN7_PSEYM/289-508
Q04BS1_LACDB/46-268
B7X182_COMTE/34-263
F3FRX3_PSESX/50-270
C5D1P3_VARPS/125-277
D5CE64_ENTCC/42-260
Q2BPG6_9GAMM/55-294
B2IPP2_STRPS/26-246
B0U823_METS4/44-278
G6Z6U0_VIBCL/31-258
C7NH06_KYTSD/51-270
F0NSS1_LACHH/56-274
H2G7U8_CORDP/77-299
H7NGK7_STRPN/28-262
B1SXK0_9BURK/38-268
H1IJH2_9FIRM/44-278
G8MED1_9BURK/27-251
E1LZE7_STROR/30-253
MLTF_SALPA/45-268
D8UQV0_9MICC/41-263
E6ULU9_CLOTL/48-266
A6X4P8_OCHA4/36-255
E1HSM1_ECOLX/28-255
C1FPS0_CLOBJ/47-267
F4D8C6_AERVB/1-229
C3EWE6_BACTU/38-254
H8GS44_DEIGI/23-239
B9H685_POPTR/484-816
B5WFV5_9BURK/28-255
H5QB10_ECOLX/27-245
C1D1A6_DEIDV/32-246
Q2S8D5_HAHCH/22-239
A4J2H9_DESRM/39-255
E2P9E1_PASHA/23-240
G0GRL9_KLEPN/37-264
Q6MPR8_BDEBA/26-242
F3Q381_9ENTR/43-262
C3G7W6_BACTU/36-257
H5KAS3_ECOLX/27-245
I0MKK1_SALET/23-243
A9ZYA3_YERPE/33-250
B7QUS5_9RHOB/23-232
B5YCA4_DICT6/26-239
B9CAS5_9BURK/140-367
C9QJ58_VIBOR/24-258
H5H9Y4_ECOLX/1-208
D4BVZ1_PRORE/28-258
A7N1E8_VIBHB/25-244
Q6MJJ4_BDEBA/23-245
D2T8X8_ERWP6/29-255
G7S7I2_STRSU/28-248
C9TAP2_9RHIZ/36-253
Q1LLE3_RALME/59-281
F3J6M9_PSEAP/119-260
F0M8C1_ARTPP/61-281
B9BV75_9BURK/39-258
G9ZLC9_9LACO/34-252
G6JGA2_STRPN/32-256
G8UNA7_TANFA/46-273
C9VPU0_BRUAO/27-250
B9R4D8_9RHOB/47-268
H4B387_STAAU/43-264
D2A9Y9_SHIF2/67-297
F9V759_LACGT/262-482
C2CAU1_VIBCL/39-263
I1DA22_9VIBR/22-245
E7UU16_SALTM/42-272
D6DG11_CLOSC/67-281
H7G451_STAA5/35-253
D4C2E3_PRORE/35-256
G6VT60_STRPN/269-488
F2ZRQ3_9PSED/26-251
F3ECK8_PSESL/51-269
C6IZ77_9BACL/69-291
F4DPX1_PSEMN/24-244
C0ZUD8_RHOE4/100-320
E3CZF1_9BACT/34-248
C8KWK3_9PAST/45-266
G6MY89_STRPN/26-246
F7XD09_SINMM/45-271
F8LHL4_STREH/39-261
C7KW71_ACEPA/44-263
H4FDT6_9RHIZ/21-234
H3THF8_PSEAE/27-247
H5M3W6_ECOLX/1-208
I0NYP8_STRPN/40-266
F2FLP0_SALDU/1-217
D4B779_9ENTR/28-255
D4MKE6_9FIRM/45-265
G2J404_PSEUL/25-251
D7H8J3_VIBCL/39-263
G6VLZ6_STRPN/269-488
E6WKU6_PANSA/37-265
G7CH15_MYCTH/351-574
C5CV89_VARPS/31-249
I1DI33_9VIBR/24-250
G5EKN9_SOLLC/426-766
A3JZS9_9RHOB/204-368
E0UHZ8_CYAP2/54-278
B7V4G1_PSEA8/39-257
D7HCJ2_VIBCL/41-261
F3NU14_CHLPS/33-254
Q0B387_BURCM/132-379
D5D9G1_BACMD/50-271
D2TDV4_ERWP6/23-243
B6ZXZ0_ECO57/28-255
A1TZH0_MARAV/39-256
F0FJ82_STRSA/32-225
Q9KQY4_VIBCH/29-255
G6TSQ7_STRPN/32-256
H7N7R3_STRPN/26-246
F3M2H1_9BACL/32-250
D9UEI0_9ACTO/74-299
C3Z5R2_BRAFL/1-347
I0EXD8_HELPX/32-251
H5LPJ8_ECOLX/28-255
C6CEV9_DICZE/25-252
H4ULU3_ECOLX/28-255
Q5XDW0_STRP6/34-291
H0NM75_BACCE/38-254
H2A8F4_STRMD/40-265
Q6LQF0_PHOPR/1-217
G4JZJ9_9RHIZ/29-253
G4BFM3_HAEAP/1-143
G5FSP2_9PSED/28-250
B5HHY8_STRPR/51-278
I1LVU6_SOYBN/1-264
H7KMK3_STRPN/40-266
D6ZPZ8_STRP0/40-266
A1A8S3_ECOK1/65-295
Q3KH03_PSEPF/28-253
D8FM50_LACDE/34-272
B8KTG3_9GAMM/18-238
G8SPC6_BRUCA/33-258
A4XXE2_PSEMY/34-282
B4HFS8_DROSE/495-814
B0UDZ3_METS4/41-192
H8DJ61_9ENTR/35-253
E3GA92_ENTCS/27-254
I1DE30_9VIBR/39-263
G6KYH1_STRPN/41-267
A4CTM1_SYNPV/46-389
Q1GZM7_METFK/37-274
F3MR43_LACHE/40-260
A4Y2Z5_SHEPC/36-282
F3E3F5_9PSED/24-245
G5NA08_SALET/27-245
NMDE1_MOUSE/448-798
H1FFU6_ECOLX/23-243
A9CL88_AGRT5/66-294
G7ZS39_STAAU/35-253
A3YEK8_9GAMM/24-254
Q5ZWG2_LEGPH/21-245
F1Z0K8_9STRE/43-269
Q90ZQ4_OREMO/409-807
C4H7A7_YERPE/28-255
H7M659_STRPN/42-265
H4BE78_STAAU/43-264
D6JJ37_NEIGO/50-270
B5NND4_SALET/23-243
C7VKN2_ENTFL/13-249
E4KRD4_9LACT/50-271
G8UPD8_TANFA/46-271
Q6D2P5_ERWCT/27-254
E9RL94_LACRE/42-259
C9D3X6_9RHOB/1-206
Q1YWH6_PHOPR/37-258
Q30WT9_DESDG/32-246
G9EX36_CLOSG/40-258
F8VIV4_SALBC/28-255
B2GBX3_LACF3/29-260
Q1UZC0_PELUQ/32-253
G9K3F3_MUSPF/20-325
E7UNL2_ECOLX/1-156
D4Q117_LISMN/35-254
H0H3N5_RHIRD/64-294
A0Y6M5_9GAMM/27-246
F4MXY4_YEREN/29-249
B3ZGZ2_BACCE/36-257
B7IXE4_BACC2/36-257
E1Q3A5_HELPP/44-263
B4L7E6_DROMO/397-910
E1J1G4_ECOLX/67-297
Q669D9_YERPS/27-244
H5HS58_ECOLX/1-208
E1JKZ4_9LACO/31-178
F4VT05_ECOLX/23-243
A5KX43_9GAMM/31-361
Q75WR9_ORENI/4-107
F3JJ87_PSESX/37-255
E7MI62_STAAU/35-253
G8WIH8_KLEOK/23-243
G4Q3D0_ACIIR/43-263
B5XXX2_KLEP3/68-312
I0EIX5_HELPX/44-263
F2LDG1_BURGS/40-259
A8SAA9_9FIRM/1-142
A4ECY6_9ACTN/191-405
D8ICV6_BRAP9/42-263
G8PMG0_PSEUV/16-235
I0P5X4_MYCAB/88-308
Q6I447_BACAN/38-254
D0JIN7_YERPD/23-243
D0D4F2_9RHOB/44-263
B9SDW0_RICCO/488-819
F9JBL1_ACIBA/25-105
H4L115_ECOLX/28-255
H2A6Q6_STRMD/56-273
H4U3I9_ECOLX/43-262
E4RE19_PSEPB/38-256
G6DWH7_9GAMM/27-239
Q7U220_MYCBO/94-314
F5VFC1_9LACO/31-262
G2RPR8_BACME/35-263
E1HSH3_ECOLX/304-521
G2SLQ5_LACRR/27-254
H8C3J4_CAMJU/40-259
E7P200_PSESG/28-253
G5UJF6_ECOLX/23-243
G1UUD0_9DELT/60-264
E9VGF9_ECOLX/45-268
A9KV24_SHEB9/25-244
C0GIL5_9FIRM/48-266
Q8E3R7_STRA3/37-262
B6JMG1_HELP2/13-229
Q7Q736_ANOGA/1029-1329
H8ANM2_CAMJU/40-259
H7J6T4_STRPN/40-264
H4ZZP3_ECOLX/28-255
G2UH97_PSEAI/42-261
Q04C95_LACDB/47-264
Q0B401_BURCM/31-254
Q9BK23_CAEEL/3-358
E2AK34_CAMFO/1-365
B1S4W9_9BIFI/91-316
A3Y587_9GAMM/1-202
H3CS73_TETNG/179-526
Q8NM30_CORGL/95-320
D4R2L0_ENTFC/39-265
H0DYF1_STAEP/43-265
Q5FIJ0_LACAC/42-265
A5KUZ0_9GAMM/654-832
Q0SN88_BORAP/32-230
G7K915_MEDTR/383-693
B5R103_SALEP/43-262
B3I465_ECOLX/42-272
H5IJZ0_ECOLX/43-262
D4N1F9_9FIRM/52-274
B7JU07_BACC0/32-252
G9AE96_RHIFH/41-267
A2PAT6_VIBCL/44-278
H2ZFL2_CIOSA/2-341
H8B7X7_CAMJU/34-251
A6LAT1_PARD8/44-270
A5EZP9_VIBC3/23-243
B5XJU3_STRPZ/1-200
B0GQQ2_YERPE/1-100
Q3AKF6_SYNSC/41-259
G6VD76_STRPN/40-264
D9XMA0_9ACTO/67-307
G0SPV9_VIBMI/23-250
C2CP05_CORST/49-279
D9VBN4_9ACTO/72-302
B1JRJ3_YERPY/23-243
A3L7R5_PSEAI/39-270
E7UYU0_SALTM/31-253
B1MD08_MYCA9/50-297
D9QA30_CORP2/60-283
A9CGT1_AGRT5/44-261
A5BDG6_VITVI/472-804
D8MQ55_ERWBE/27-245
A8YEX8_MICAE/58-263
F5JZF5_PSEAI/297-513
G4LJT1_PSEAI/28-250
G7S644_STRSU/44-261
B1KEF9_SHEWM/129-284
H1CR05_CLOPF/35-258
B5NZ87_SALET/23-243
G5VKY7_ECOLX/23-243
H5K4H8_ECOLX/37-256
C4I6W9_BURPE/28-255
E6WLF0_PANSA/34-252
C0WW11_LACFE/36-259
B9QUA9_9RHOB/22-245
A6T9R1_KLEP7/63-294
G1P645_MYOLU/570-907
A8RR35_9CLOT/280-491
H1CP78_CLOPF/37-255
D2N8J2_STAA5/43-264
D8DYU7_PREBR/8-151
B8FAK4_DESAA/536-755
E1M4U3_STRMT/26-122
B9JHF7_AGRRK/40-269
Q2SEP3_HAHCH/21-253
E8DZA3_SALMO/25-246
E3CWU4_9BACT/29-244
Q1C526_YERPA/45-275
A9K829_BURML/36-255
H1S1Z2_9BURK/42-261
A4AKJ3_9ACTN/57-280
Q0TFD6_ECOL5/28-255
F0CP37_SALMO/27-245
E3FV35_STIAD/24-242
B0A530_YERPE/45-267
F8GZH4_PSEUT/132-288
G7V3X2_LACRH/43-264
I0TI33_STAAU/38-256
B9MQD5_ANATD/30-248
A9CI54_AGRT5/23-235
C0BPZ3_9BIFI/75-300
B5S8H3_RALSL/38-268
F7NXR3_9GAMM/34-243
H2NQ37_PONAB/448-798
B5Z131_ECO5E/45-268
H7VUB3_CAMCO/39-256
B2E970_BIFAN/1-231
Q2NUU4_SODGM/38-268
D2T5L9_ERWP6/36-253
G0LLR5_HALWC/64-300
A0LQ70_SYNFM/31-252
H3DAD4_TETNG/416-767
G5FX24_9PSED/46-248
G6M665_STRPN/28-262
Q1WS80_LACS1/42-264
H9HXT0_ATTCE/455-801
F0CSU4_SALMO/23-243
A7I6D9_METB6/67-289
B9RXC3_RICCO/413-514
C6C7X0_DICDC/23-243
D1DUW9_NEIGO/51-270
E7JGD7_ECOLX/27-245
A3SK07_9RHOB/34-261
G5PKM0_SALET/25-245
A3YD85_9GAMM/35-254
A9N422_SALPB/18-239
B8E484_SHEB2/281-498
Q1M6H5_RHIL3/30-274
H2M5M7_ORYLA/411-766
H6M9U6_ECOLX/304-521
A0LGF9_SYNFM/44-265
F0KT87_YERE3/37-260
F9VJ00_ARTSS/39-260
C5Q2G6_STAAU/35-253
A3ZQD9_9PLAN/43-368
H7MYB8_STRPN/40-266
B6IYD4_RHOCS/40-263
F0CKX1_SALMO/27-245
Q6ZM67_DANRE/471-811
A6VUP0_MARMS/34-257
H7GXY3_STRPN/28-247
F9CF13_ECOLX/27-245
G0D2N0_ECOLX/27-245
B7VMN0_VIBSL/27-245
F2JTF0_MARM1/49-276
B2TUL6_SHIB3/23-243
A9KLA4_CLOPH/171-262
F0CUN5_SALMO/23-243
B1IC36_STRPI/26-246
MLTF_HAEDU/45-266
H7MAV7_STRPN/38-257
A5Z550_9FIRM/37-261
H5P6W0_ECOLX/28-255
E9UF21_ECOLX/28-255
F9A5J1_VIBCL/23-243
B5FQ03_SALDC/23-243
F4ASJ7_GLAS4/40-261
F9T3Q9_9VIBR/39-263
A6STV0_JANMA/35-253
D6GN98_9ENTR/37-265
C3WP93_9FUSO/14-230
E7A840_HAEIF/45-266
Q1BMI5_BURCA/28-245
E3GVQ7_HAEI2/36-253
C9TBE2_9RHIZ/36-260
I1B7J3_ECOLX/45-268
A4XZ31_PSEMY/45-252
D8P0N2_RALSL/40-269
C9X0C9_NEIM8/51-270
H7YXS4_CAMJU/41-261
B2V3B1_CLOBA/39-263
Q04JV5_STRP2/42-265
C3Y993_BRAFL/507-850
B2DNI1_STRPN/26-246
F5PE32_SHIFL/1-208
F9S9H4_VIBSP/28-252
F9QVG7_ECOLX/45-268
A7GLM5_BACCN/44-261
I0EA59_HELPX/44-263
D6Z5A7_DESAT/111-255
B2K859_YERPB/41-262
B1T5Z3_9BURK/66-296
B6IW14_RHOCS/50-270
F0ILD3_STRSA/44-263
H0U0C8_9BRAD/41-257
D0K698_STAAD/43-264
D6K0K5_9ACTO/69-307
D0JLA4_YERPD/284-505
C4YX74_9RICK/25-241
G7DAR5_BRAJP/43-265
C5BHY3_TERTT/104-246
Q837S0_ENTFA/33-253
Q086N0_SHEFN/29-242
E8QCS4_STRED/28-263
Q62B37_BURMA/28-255
C9ZBL5_STRSW/62-288
F9THW3_9VIBR/41-225
A6XXH8_VIBCL/25-244
A4SHQ7_AERS4/26-250
Q82KB8_STRAW/39-261
H0G0L0_RHIML/1-235
MLTF_PSEHT/37-258
A1EL52_VIBCL/29-255
E8K0N5_9STRE/42-268
G1N8N3_MELGA/310-661
E6RQD3_PSEU9/23-242
D7WD50_9CORY/60-282
Q4KHP7_PSEF5/312-526
B3RMA4_TRIAD/10-361
A3Y6K4_9GAMM/34-260
D8N0Q8_RALSL/115-308
G9ZRV6_9LACO/34-253
Q1VGD0_VIBAL/27-251
B1QWQ8_CLOBU/45-264
B1T6M6_9BURK/36-255
C9U9K4_BRUAO/36-253
G7RD43_ECOC2/37-256
D4EGC7_AGGAC/45-266
D7BB72_MEISD/33-247
A3XVK9_9VIBR/44-292
H0SM99_9BRAD/38-269
H4VTB2_ECOLX/42-272
C7V4N7_ENTFL/52-274
F5MQ40_SHIFL/28-255
H6LGC5_ACEWD/36-256
A1V8S6_BURMS/41-261
A6T6B0_KLEP7/58-288
H3P8L6_BRUAO/30-255
E7ZT09_SALMO/42-272
B0CL67_BRUSI/36-260
F3VNA2_STRPN/32-256
A0LVF3_ACIC1/62-289
H1CZN3_9FIRM/56-279
F5Z9N1_ALTSS/40-271
A5W505_PSEP1/34-92
G7BQV4_VIBCL/23-243
E1SE19_PANVC/24-251
C4PRG5_CHLTJ/42-257
C4FDV0_9BIFI/34-253
Q0BHU0_BURCM/27-254
F3R0N0_ENTFL/42-268
A3YCM3_9GAMM/12-235
E9U496_ECOLX/65-295
H7VE12_CAMCO/39-256
F7YC61_MESOW/34-260
F8YLV1_ECOLX/37-256
E3GMT0_EUBLK/39-260
G6MWX3_STRPN/1-165
D6ZYD3_STAND/36-256
A8I729_AZOC5/36-256
F5KG27_PSEAI/42-261
C8T8Q2_KLEPR/1-216
C6U105_BURPE/59-277
A7N2K4_VIBHB/32-362
E6M336_9ACTO/69-296
G4IYM4_9PSEU/71-292
H3NJY7_9LACT/41-261
E5Z763_CAMJU/1-149
G0AZA4_9GAMM/28-244
D0D4Y0_9RHOB/47-284
C5D1B1_VARPS/41-261
A6VQP9_ACTSZ/52-272
G0B7J9_SERSA/18-234
F4SGP1_ECOLX/28-255
D0HNP7_VIBCL/2-206
B1FUS9_9BURK/27-251
E4RHZ7_PSEPB/44-263
A4SQU0_AERS4/275-492
Q6D8W5_ERWCT/54-283
F5P7Y9_SHIFL/27-245
A0KZX2_SHESA/80-284
G5RE77_SALET/29-248
Q2S6M8_HAHCH/2-225
G7ZER2_AZOL4/41-257
D7JRF5_ECOLX/1-208
G4F060_BACIU/43-267
H3NKS2_9LACT/38-273
G2HWN8_9PROT/336-552
H5EEX5_ECOLX/23-243
C7XN15_9FUSO/28-243
G6TNU5_STRPN/41-267
Q8P1B8_STRP8/39-265
D4GLH3_PANAM/53-270
D0JXT1_YERP1/45-275
F2F064_SOLSS/39-256
F7ZCA8_ROSLO/38-262
F4E9N5_BACAM/50-271
E1J5I5_ECOLX/27-245
H7P013_STRPN/40-266
F3IXW1_PSEAP/29-223
H7K131_STRPN/41-267
E7UKG9_ECOLX/28-255
A4JGT7_BURVG/27-254
Q4C0A6_CROWT/1-130
F0D056_SALMO/23-243
B2NM33_ECO57/59-278
H7VB26_CAMCO/21-242
F0J5S6_ACIMA/37-268
B9MCR7_ACIET/37-266
B4U4J8_STREM/35-268
D1PFP1_9BACT/193-460
C4X9K7_KLEPN/26-247
H1FRT2_9HELI/333-550
Q6MPK8_BDEBA/21-244
G6UJJ4_STRPN/41-267
H8Z8S4_9GAMM/71-208
H5KX30_ECOLX/45-268
E8MV19_BIFL1/25-244
E2ZYW3_PSEAI/37-257
A2P9G3_VIBCL/23-243
Q7M9K6_WOLSU/332-554
D6YDE4_CHLT5/36-256
C6DEE1_PECCP/27-245
F0CZU7_SALMO/23-243
C6JN31_FUSVA/22-238
H1SAS4_9BURK/43-271
D1B957_THEAS/28-243
Q1GHT5_SILST/27-248
E8NJN3_SALET/18-239
H5FFJ8_ECOLX/43-262
Q88A38_PSESM/52-270
C7XFA1_9PORP/38-248
E8DRY9_SALMO/42-272
B9QX99_9RHOB/24-236
G9U609_SALMO/28-255
E5C2Z1_9FUSO/28-241
E9WV35_ECOLX/1-138
C9TQA3_9RHIZ/49-277
G6WFX8_STRPN/40-266
B0UBM9_METS4/36-278
Q125M3_POLSJ/21-236
E1SH33_PANVC/38-253
D8GET9_LACCZ/36-254
G0UI26_9LACT/49-274
B3N4Y0_DROER/424-796
E6RM75_PSEU9/23-226
B2VBL9_ERWT9/49-279
I0GSA3_SELRU/230-447
F8LYP4_STRTR/36-260
B5P3B9_SALET/28-255
G8WAR2_KLEOK/32-250
F0VS33_STRG2/44-267
Q7MGG2_VIBVY/27-251
A4ITR8_GEOTN/43-262
G6Y3N2_9RHIZ/48-276
A4FAI8_SACEN/61-286
A9GRE9_9RHOB/26-243
Q9KKW9_VIBCH/27-247
F2I3U5_PELSM/34-255
C4XKN6_DESMR/51-274
A1WN56_VEREI/44-261
C4VPF1_9LACO/37-275
G1XYS2_9PROT/44-249
C9BY24_ENTFC/87-307
D6AS79_STRFL/63-285
C9XDA3_SALTD/23-243
C2J403_VIBCL/38-251
G5W0R4_ECOLX/23-243
C2D2Y1_LACBR/86-305
B1M740_METRJ/39-269
H0G7W4_RHIML/51-279
Q8RKT4_PSEME/211-357
E3CZU4_9BACT/42-261
G7G3T9_9GAMM/21-241
C0FQX4_9FIRM/88-329
H5RCS0_ECOLX/1-208
D1EZ01_BRUML/36-148
Q5NBY1_MOUSE/196-568
Q11EB0_MESSB/54-269
E1RGG9_METP4/45-268
C7W5E8_ENTFL/42-268
Q7WMH0_BORBR/37-258
D9NLU0_STRPN/41-267
B8GSA4_THISH/339-556
Q8XCS4_ECO57/28-255
Q17HY5_AEDAE/420-791
A7MW31_VIBHB/292-508
C7CKI8_METED/53-290
B8K486_VIBPA/25-259
H3M883_KLEOX/28-255
B9QZY8_9RHOB/23-247
C6EGJ1_ECOBD/37-256
E8WCP8_STRFA/68-306
E4LJM9_9FIRM/41-264
H0JF62_9PSED/36-254
A0YUD5_LYNSP/37-266
A5F0B4_VIBC3/41-261
G9TRJ0_SALMO/23-243
C9A9X9_ENTCA/36-262
E7TGI7_SHIFL/37-264
E2MAQ8_PSEUB/29-245
B1G8A8_9BURK/30-245
A8ETL2_ARCB4/37-255
E5SBQ7_TRISP/297-663
G9Z915_9ENTR/43-262
F8LGZ8_STREH/41-266
D9NDQ5_STRPN/26-246
Q2SGG0_HAHCH/23-247
I0MHE2_SALET/28-255
O68317_VIBCL/226-438
H0HF71_RHIRD/37-255
H7CU11_CLOPF/37-255
F9RC02_9VIBR/43-264
B8ZJR1_STRPJ/269-488
G2U8A3_PSEAI/87-296
A4XQI7_PSEMY/39-257
F9AGT1_VIBCL/2-194
Q2SH07_HAHCH/30-254
G6QMA7_STRPN/32-256
G5QG71_SALRU/23-243
E0PEQ3_STREI/40-261
I0P1C3_STRPN/28-262
G6QCP5_STRPN/41-267
F9VBK4_LACGL/41-267
G8AEZ0_AZOBR/34-257
B2PRB8_ECO57/43-262
E1D6M4_VIBPA/27-251
C9URM8_BRUAO/36-260
C8UL29_ECO1A/27-245
F8Z529_VIBCL/25-244
H5PMD0_ECOLX/234-451
C4TVR6_YERKR/44-274
D4CU08_9FUSO/13-205
Q087S8_SHEFN/52-267
A1VFL8_DESVV/36-259
G8W4A7_KLEPN/43-273
C2PI42_BACCE/36-256
H0SUZ1_9BRAD/38-253
G7ZD18_AZOL4/36-253
Q5M3E0_STRT2/36-260
B7RSI9_9RHOB/22-254
A2BE78_DANRE/311-659
C2LR59_STRSL/51-224
H7Q3Y4_STRPN/32-256
D2V0I5_NAEGR/761-922
A8AH57_CITK8/43-262
G7H4S6_9ACTO/59-282
B3W986_LACCB/43-264
A6AP79_VIBHA/39-247
A4MVS0_HAEIF/36-116
F2E0C7_HORVD/468-588
H0PYK2_9RHOO/38-268
F7Q784_9GAMM/42-265
G0BDF9_SERSA/53-269
C3AAJ7_BACMY/36-257
C2DF04_ENTFL/276-496
Q0HGJ6_SHESM/28-248
E7SY54_SHIBO/45-268
Q2BIT3_9GAMM/42-262
C0QLM8_DESAH/27-244
G6RJP0_STRPN/40-266
C9ULX4_BRUAO/38-172
G7DBH0_BRAJP/1-80
E1X378_BACMS/22-242
D4ZX85_SPIPL/17-238
D5TGL0_BIFAV/40-260
H4FCV1_9RHIZ/42-259
C3CDE0_BACTU/38-254
F2G937_ALTMD/27-255
H7PDJ7_STRPN/1-165
E2XX22_PSEFL/61-281
G2HUF0_9PROT/36-254
E0VBE7_PEDHC/380-780
G5R3T0_SALSE/45-268
G9ZB50_9ENTR/45-268
G6BQD4_CLODI/38-255
D3P036_AZOS1/70-290
D8FMQ1_LACDE/47-269
Q3D9V3_STRAG/37-262
E6L752_9PROT/337-555
A6ATE4_VIBHA/48-283
E5XYZ5_9BIFI/37-262
H1EEM2_ECOLX/45-268
A9ASV9_BURM1/82-247
H1BLG4_9FIRM/289-503
A9BZX8_DELAS/40-263
D0BTG7_9FUSO/57-273
B8K9N5_VIBPA/22-211
E0Q867_9BIFI/91-316
A6F816_9GAMM/1-324
B9BMN2_9BURK/39-257
D0XI89_VIBHA/51-260
D2FPX4_STAAU/35-253
E0UF02_CYAP2/41-261
G0UH45_9LACT/49-268
Q4PLR7_XENLA/453-793
G5SZY4_ECOLX/59-278
A5F516_VIBC3/24-252
C3K717_PSEFS/28-252
A1B061_PARDP/37-261
H4CYL0_STAAU/35-253
C9AVX8_ENTCA/32-252
E9UMM4_SHISO/23-243
Q2W7F9_MAGSA/69-236
C6BZT6_DESAD/27-239
I0VAS0_SHIFL/42-272
H8A2X2_CAMJU/40-259
G0D6E6_ECOLX/1-208
E7J5U0_ECOLX/28-255
H5JFD0_ECOLX/23-243
F2MFH9_LACCD/36-254
G5FMN8_9PSED/39-260
B8AGI2_ORYSI/470-774
G7VKR4_LEUME/31-252
E3C737_9LACO/59-279
Q0JAP7_ORYSJ/69-221
D1TTG4_YERPE/1-229
B4ALJ5_BACPU/36-263
A3XU19_9VIBR/37-258
B4WQY0_9SYNE/47-270
G9E7V9_9GAMM/38-263
G6MW27_STRPN/40-266
G0ATW5_9GAMM/22-240
A6W846_KINRD/70-292
C4FSL4_9FIRM/34-253
G0H1G4_METMI/1-205
F3HWP3_PSESF/3-152
B2TQK9_CLOBB/53-272
B7QV00_9RHOB/24-349
H3M4Q6_KLEOX/66-297
G5FGH6_9CLOT/286-495
H3LAW9_KLEOX/28-255
G7NNP8_MACMU/318-670
E1JAK4_ECOLX/23-243
Q3KJK1_PSEPF/26-245
F7KGG8_9FIRM/44-188
E6RR65_PSEU9/49-252
H9A5R9_CYDPO/1-290
F7NXY3_9GAMM/32-253
C8W7H3_ATOPD/67-278
G6PF38_STRPN/269-488
D8HM43_AMYMU/72-302
G8SQS3_BRUCA/31-255
F3D9N6_9PSED/19-238
F7HCP2_CALJA/474-816
I0KYR9_9ACTO/75-298
B9RXC1_RICCO/434-761
F5SWS6_9GAMM/333-551
H7JU29_STRPN/26-246
F7P1H6_9GAMM/37-219
G2TDN8_RHORU/1-219
D7H6Y6_BRUAO/36-253
Q2K902_RHIEC/43-262
E6T2E0_SHEB6/31-250
A5VJG7_LACRD/59-279
F0FPX1_STRSA/47-285
F5YVR1_MYCSD/84-301
A1K7S5_AZOSB/48-266
E2AEN8_CAMFO/423-783
A2WEB6_9BURK/222-441
D0JIM6_YERPD/23-243
F2BY25_9FIRM/40-261
Q03JK7_STRTD/37-258
G8LPC4_ENTCL/49-276
E1TLE9_LACPS/30-249
D3KN04_LISMN/39-265
H1HSB3_9FIRM/56-273
F4DUD0_PSEMN/25-247
C6UNU1_ECO5T/28-255
H1L2P7_GEOME/38-258
G5ZY64_9PROT/34-257
G7SJ02_STRSU/46-272
G6JZM1_STRPN/1-165
G6ICW5_9DELT/42-269
F5PN05_SHIFL/27-245
G6B7C7_CLODI/287-497
F3W7F2_STRPN/40-266
F0E632_9PSED/305-523
B0HFB9_YERPE/23-243
E7A591_HAEIF/22-239
Q578H0_BRUAB/36-253
F3WAG8_STRPN/269-488
G7M4X0_9CLOT/39-260
F9E283_STRSA/51-277
C6VR41_LACPJ/60-280
F0I980_STRSA/51-277
A8GBU3_SERP5/26-244
H7WJZ8_CAMCO/39-256
B5QLG7_LACRH/45-264
G9I2Q7_SALAE/10-147
B5RCI0_SALG2/28-255
A4C443_9GAMM/14-225
F9R014_ECOLX/28-255
C9P6M6_VIBME/38-257
G9ZAH7_9ENTR/28-255
F2EVT5_PANAA/45-267
F0CS83_SALMO/23-243
E5ZUB4_ECOLX/27-245
G7LQ72_9ENTR/37-256
F7PS22_9BACT/39-263
D7Y3V7_ECOLX/59-278
G3YYR4_9LACO/37-271
H4TKF5_ECOLX/42-272
D9NR56_STRPN/38-257
E0DRZ8_9RHIZ/36-260
A7K1J4_VIBSE/41-101
E5X6A0_9ACTN/37-251
B1YAY5_THENV/55-271
C9UTZ2_BRUAO/27-250
C6DJI6_PECCP/35-256
E7FAV7_DANRE/358-728
D6JCK3_ECOLX/28-255
G9RKZ5_9ENTR/302-519
B9CEA6_9BURK/27-254
H8A8M8_CAMJU/21-242
H1K8K2_9MYCO/1-217
E5BYG0_9FUSO/53-269
Q4QLK8_HAEI8/36-253
Q29AY2_DROPS/420-789
G7Y555_CLOSI/567-912
G0GK89_KLEPN/43-262
D4DWQ1_SEROD/37-255
C4ZXY3_ECOBW/27-245
D6DV75_ENTCL/56-286
D5BTT9_PUNMI/63-283
F9PHB7_9ACTO/75-297
I0T8C0_STRMT/28-262
D7GSL2_9FIRM/123-305
E2P364_PASHA/23-240
G6KGU1_STRPN/1-165
B8K521_VIBPA/31-240
C4UP66_YERRU/34-253
G9I2Q6_SALAE/7-144
F9Q8Y9_9PAST/47-267
G0M5E4_LACPE/47-264
C4HW37_YERPE/27-244
F9AU78_VIBCL/226-438
G8PJN8_PSEUV/40-273
G2AD56_ECOLX/23-243
F9V759_LACGT/32-252
B9R0E2_9RHOB/25-229
G6LND9_STRPN/1-222
Q98BB0_RHILO/31-254
D0BR18_9FUSO/22-238
I0ABD3_SALET/28-255
Q8FMB9_COREF/113-338
A7IBP3_XANP2/42-259
Q4ZUR8_PSEU2/47-284
D8D1I2_COMTE/307-519
E5FIA7_SPOLI/231-560
Q0T3K7_SHIF8/43-262
C7T870_LACRG/33-251
H1YP22_9GAMM/51-278
F3AQE7_9FIRM/34-258
B3X1C6_SHIDY/23-243
F7WL99_MYCTC/95-315
D9VAH7_9ACTO/49-267
B3V6U8_9EURY/61-292
E3M693_CAERE/36-374
Q8DPK5_STRR6/26-246
B3W725_LACCB/40-271
F7UC17_RHIRD/41-259
A1SXE9_PSYIN/37-255
F0N8Z3_NEIMN/39-261
A1AYQ1_PARDP/39-265
E6VZ00_DESAO/51-270
F7M7Q9_9BACE/51-278
A0NZ87_9RHOB/40-257
H7WKL0_CAMCO/40-259
C4L7G4_TOLAT/35-253
C5BLS6_TERTT/38-261
B7N151_ECO81/1-220
D4J1E3_BUTFI/56-272
E2ME54_PSEUB/68-274
D3RJL0_KLEVT/57-274
A1F8M7_VIBCL/23-243
C8T4J5_KLEPR/35-254
E8WMN0_GEOS8/36-255
G6ZDW6_VIBCL/44-230
H3YKZ2_STAAU/35-253
F4DS69_PSEMN/31-244
C2MQE4_BACCE/36-257
Q3ILF5_PSEHT/19-348
F7F4C2_MONDO/275-643
G4QLJ5_GLANF/40-251
B1JNW7_YERPY/43-262
H0Q9J5_ECOLI/23-243
C7LEI1_BRUMC/39-266
C4TSE5_YERKR/27-258
B2DXE3_STRPN/52-269
G1N1N6_MELGA/202-566
C1HNM3_9ESCH/59-278
H1GA04_LISIO/54-279
Q5M3D7_STRT2/41-264
H3D220_TETNG/450-798
D0P7R7_BRUSS/36-260
F9Q2L5_STROR/38-257
A8EXL8_RICCK/25-241
A3IZ30_9CHRO/56-382
H2A790_STRMD/44-267
H7HCJ9_STRPN/41-267
D7HYW7_PSESS/60-279
E9YGW2_ECOLX/45-268
F3K1K9_PSESZ/40-273
H0T7R1_9BRAD/28-251
I1A9E8_PSEAI/32-240
C9RPX4_FIBSS/174-409
Q186U6_CLOD6/58-278
D6J8H2_ECOLX/23-243
F3Y8C9_MELPT/27-264
B5WEM3_9BURK/38-262
D3HFM4_STRG3/27-252
C5ZTF0_BURPE/64-294
F9THW3_9VIBR/249-471
A5M0Q8_STRPN/42-265
G7EV93_9GAMM/23-127
A6UYR5_PSEA7/34-253
F4DDR3_AERVB/38-259
G2AIP2_ECOLX/2-209
G6CA21_9STRE/42-268
B9QTU4_9RHOB/36-254
E0HEE5_ENTFL/52-288
Q0HDD5_SHESM/36-237
E9XG11_ECOLX/37-257
Q8DUT7_STRMU/275-494
A4WXN7_RHOS5/108-224
C8U317_ECO10/42-272
G4LTN4_PSEAI/7-230
F0GIU2_9BURK/28-252
A3L7B4_PSEAI/73-288
G8Q2W3_PSEFL/284-504
Q5E534_VIBF1/256-462
C9VSC5_BRUAO/50-275
D9SFN6_GALCS/72-245
D6D9N2_BIFLN/60-285
Q87P98_VIBPA/39-263
D6SCF3_STAAU/35-253
F8XZE7_STRAG/40-259
E0N202_9ACTO/59-284
G6XWR1_RHIRD/65-296
F8Z7T8_VIBCL/44-278
B4ALU1_BACPU/48-269
C6C1Q3_DESAD/96-235
H3P8D7_BRUAO/36-170
G6E158_9GAMM/38-261
A2PUJ6_VIBCL/1-69
F6AHG3_PSEF1/30-251
C6C149_DESAD/27-242
E0QCT0_CAMCO/41-260
Q5LYS3_STRT1/41-264
H4BPT9_STAAU/43-264
D0AW97_BRUAO/36-170
C8RR73_CORJE/66-291
Q4ZWX9_PSEU2/68-286
Q12QD6_SHEDO/82-299
E7HQS5_ECOLX/37-256
A7FPS7_CLOB1/41-262
G4QGA2_GLANF/77-232
E8G6T2_SALMO/27-245
G7C4Y8_VIBCL/44-278
F7NUQ1_9GAMM/52-280
A7MEY7_CROS8/41-259
E5UAV5_ALCXX/26-250
Q1LQI9_RALME/44-272
D4E9Q4_SEROD/38-268
F0KD63_CLOAE/40-262
F3C3D5_PSESG/1-41
F8H5Z7_PSEUT/27-248
A1WFU8_VEREI/41-263
E0E1Y4_9FIRM/42-266
C9TP05_9RHIZ/39-266
E5VGQ6_9FIRM/44-262
G6ZK70_VIBCL/46-267
C3SRF2_ECOLX/1-220
G7BMG1_VIBCL/38-251
H7MP07_STRPN/32-256
G6JM96_STRPN/42-265
Q3K942_PSEPF/61-280
A6U5R5_SINMW/52-280
C9NX20_9VIBR/27-259
A8UBQ5_9LACT/42-265
E1LP64_STRMT/28-262
A8EJD9_BURPE/38-268
G4QNB3_GLANF/41-258
C6B6A3_RHILS/51-279
H5NS39_ECOLX/1-208
B2H958_BURPE/41-261
D4LXG1_9FIRM/39-124
[truncated: 230,555 more chars]
