# Supplementary material for: Contact prediction is hardest for the most informative contacts, but improves with the incorporation of contact potentials
Source: PLoS One. 2018 Jun 28;13(6):e0199585. doi: 10.1371/journal.pone.0199585 (PMC6023208; doi:10.1371/journal.pone.0199585)
Supplement: S1 Data — Each file in the ‘alignments’ directory herein corresponds to a protein family’s alignment and contains the accession number and sequence range of each sequence in the alignment. (TAR.GZ) [file pone.0199585.s001.tar.gz › alignments/Hpt]

A0AGE7_LISW6/4-105
A0AYQ2_BURCH/11-104
A0AZH8_BURCH/422-517
A0B653_METTP/1602-1690
A0EJF9_CAUCR/23-104
A0JSA3_ARTS2/62-152
A0JT98_ARTS2/33-132
A0JZ45_ARTS2/44-147
A0K3D3_BURCH/7-108
A0KEB2_AERHH/1105-1191
A0KFC6_AERHH/713-808
A0KGG8_AERHH/812-897
A0KGQ2_AERHH/680-767
A0KGQ5_AERHH/1331-1412
A0KH20_AERHH/1039-1137
A0KH28_AERHH/7-127
A0KI23_AERHH/8-109
A0KIL1_AERHH/23-110
A0KKB1_AERHH/1129-1215
A0KKE3_AERHH/891-976
A0KKP2_AERHH/1226-1306
A0KKZ2_AERHH/825-910
A0KL91_AERHH/5-106
A0KSF2_SHESA/1506-1592
A0KU19_SHESA/924-1012
A0KU75_SHESA/830-914
A0KUX7_SHESA/8-109
A0KWS7_SHESA/1030-1114
A0KXC2_SHESA/3-101
A0KXC8_SHESA/7-108
A0KZQ3_SHESA/29-116
A0L0J0_SHESA/946-1030
A0L0S3_SHESA/1598-1685
A0L2G4_SHESA/1451-1542
A0L4R6_MAGSM/30-121
A0L4U5_MAGSM/1144-1226
A0L5A8_MAGSM/5-104
A0L6M4_MAGSM/882-969
A0L7N2_MAGSM/172-260
A0L7P8_MAGSM/7-108
A0L7Q0_MAGSM/14-111
A0L7S6_MAGSM/12-97
A0L814_MAGSM/878-960
A0L8P9_MAGSM/10-107
A0L9Z3_MAGSM/9-110
A0LA13_MAGSM/39-124
A0LA14_MAGSM/143-238
A0LAA1_MAGSM/1617-1705
A0LAG3_MAGSM/951-1037
A0LAI7_MAGSM/784-875
A0LB45_MAGSM/691-781
A0LBU4_MAGSM/1121-1206
A0LBV1_MAGSM/1111-1200
A0LBV3_MAGSM/665-753
A0LC68_MAGSM/991-1131
A0LCG1_MAGSM/990-1079
A0LCM3_MAGSM/1138-1239
A0LCR8_MAGSM/962-1049
A0LCY7_MAGSM/1296-1384
A0LD10_MAGSM/958-1035
A0LD12_MAGSM/174-265
A0LD45_MAGSM/785-866
A0LD52_MAGSM/2405-2490
A0LDG8_MAGSM/750-833
A0LDL8_MAGSM/10-113
A0LIT5_SYNFM/41-142
A0LVV5_ACIC1/6-107
A0LW35_ACIC1/9-106
A0LZM6_GRAFK/146-230
A0NNA8_9RHOB/3-103
A0NPK6_9RHOB/32-115
A0NVJ2_9RHOB/691-772
A0NWP3_9RHOB/37-142
A0PZY5_CLONN/5-106
A0RC67_BACAH/4-105
A0RMV0_CAMFF/6-107
A0RN81_CAMFF/13-118
A0XWU7_9GAMM/788-877
A0XYW0_9GAMM/802-885
A0XZL7_9GAMM/11-110
A0Y035_9GAMM/940-1021
A0Y0C9_9GAMM/850-935
A0Y190_9GAMM/7-108
A0Y1M7_9GAMM/21-110
A0Y2K0_9GAMM/1172-1249
A0Y478_9GAMM/7-108
A0Y596_9GAMM/832-916
A0Y5S2_9GAMM/17-102
A0Y5S9_9GAMM/680-771
A0Y9Q4_9GAMM/1185-1286
A0Y9Q4_9GAMM/571-672
A0Y9Q4_9GAMM/751-852
A0YC77_9GAMM/7-108
A0YC93_9GAMM/26-113
A0YJ51_LYNSP/10-118
A0YJV3_LYNSP/7-108
A0YM30_LYNSP/7-106
A0YMD3_LYNSP/1312-1403
A0YP32_LYNSP/278-376
A0YP51_LYNSP/8-107
A0YRX3_LYNSP/252-343
A0YY73_LYNSP/1624-1718
A0YZI8_LYNSP/8-111
A0Z1J8_9GAMM/1360-1447
A0Z4X9_9GAMM/732-819
A0Z5E1_9GAMM/624-713
A0ZA32_NODSP/8-108
A0ZB66_NODSP/1422-1508
A0ZBL5_NODSP/8-112
A0ZEH1_NODSP/11-108
A0ZKS9_NODSP/88-173
A1A9Q0_ECOK1/827-908
A1AC47_ECOK1/20-121
A1AD69_ECOK1/809-890
A1ADP7_ECOK1/1104-1188
A1AEX3_ECOK1/828-912
A1AGB1_ECOK1/684-771
A1AMD6_PELPD/10-111
A1AMG2_PELPD/884-973
A1ANP2_PELPD/768-860
A1ANY7_PELPD/37-124
A1APF2_PELPD/4-105
A1APS1_PELPD/11-116
A1ATL6_PELPD/5-105
A1AZB4_PARDP/21-106
A1BCV5_CHLPD/741-824
A1BHU4_CHLPD/755-844
A1BID0_CHLPD/892-979
A1CHX2_ASPCL/53-149
A1CWT8_NEOFI/57-152
A1EI27_VIBCH/891-984
A1EJ34_VIBCH/23-116
A1ELR9_VIBCH/1048-1139
A1ELU2_VIBCH/8-109
A1EM53_VIBCH/689-776
A1EM79_VIBCH/3-105
A1ENR7_VIBCH/24-113
A1EPQ0_VIBCH/7-108
A1EQG1_VIBCH/944-1033
A1ER06_VIBCH/835-921
A1F0I5_VIBCH/891-984
A1F1L5_VIBCH/7-108
A1F4C8_VIBCH/8-109
A1F4R6_VIBCH/23-116
A1F5N4_VIBCH/24-113
A1F7W5_VIBCH/689-776
A1F8G0_VIBCH/3-105
A1F8I0_VIBCH/1048-1139
A1F9J8_VIBCH/1162-1251
A1F9R9_VIBCH/301-382
A1F9Y7_VIBCH/112-198
A1HMP8_9FIRM/5-106
A1HN15_9FIRM/5-106
A1IGB9_PHOPO/24-110
A1IGC4_VIBFI/31-116
A1JJQ9_YERE8/852-936
A1JLC2_YERE8/811-894
A1JQC6_YERE8/6-81
A1JR80_YERE8/684-771
A1JT85_YERE8/7-108
A1JTJ9_YERE8/1164-1268
A1K2H0_AZOSB/3-104
A1K5G3_AZOSB/7-108
A1K5H4_AZOSB/9-110
A1K864_AZOSB/834-922
A1K8E4_AZOSB/1498-1593
A1K8N7_AZOSB/740-827
A1KB67_AZOSB/1137-1235
A1KB67_AZOSB/1295-1396
A1KB67_AZOSB/671-772
A1KBU5_AZOSB/1116-1201
A1KCK5_AZOSB/959-1055
A1QZZ9_BORT9/9-107
A1R094_BORT9/8-109
A1R3Q9_ARTAT/33-123
A1R8J5_ARTAT/19-102
A1R9L8_ARTAT/1053-1143
A1RBP2_ARTAT/34-117
A1RDR9_ARTAT/204-286
A1RG57_SHESW/1598-1683
A1RHE3_SHESW/828-915
A1RHZ5_SHESW/8-109
A1RME8_SHESW/29-119
A1RPW3_SHESW/1099-1184
A1S1M3_SHEAM/932-1018
A1S3W0_SHEAM/29-120
A1S486_SHEAM/881-968
A1S4D2_SHEAM/841-925
A1S7X6_SHEAM/8-109
A1S9U8_SHEAM/1587-1672
A1SAA6_SHEAM/935-1022
A1SBE1_SHEAM/7-108
A1SBP1_SHEAM/25-119
A1SH98_NOCSJ/659-750
A1SI52_NOCSJ/978-1065
A1SIC3_NOCSJ/31-125
A1SMR9_NOCSJ/6-106
A1SPS3_NOCSJ/998-1085
A1SS75_PSYIN/1168-1254
A1SSB7_PSYIN/835-923
A1STF1_PSYIN/660-747
A1STK4_PSYIN/1394-1479
A1SWL9_PSYIN/775-874
A1SZV1_PSYIN/866-949
A1TKL5_ACIAC/1153-1251
A1TKL5_ACIAC/1366-1465
A1TKL5_ACIAC/671-774
A1TNV7_ACIAC/1436-1524
A1TP11_ACIAC/413-523
A1TPD0_ACIAC/169-251
A1TV31_ACIAC/846-938
A1TVD0_ACIAC/17-118
A1TWT8_MARAV/1082-1167
A1U234_MARAV/8-109
A1U252_MARAV/25-112
A1U2V1_MARAV/854-947
A1U6X0_MARAV/15-113
A1U6X5_MARAV/790-880
A1U772_MARAV/1277-1378
A1U772_MARAV/1453-1554
A1U772_MARAV/1625-1725
A1U772_MARAV/1766-1864
A1U772_MARAV/615-716
A1U772_MARAV/790-890
A1U772_MARAV/9-109
A1U772_MARAV/957-1057
A1UYE5_BURMS/11-130
A1V910_BURMS/7-108
A1VA72_DESVV/987-1079
A1VB76_DESVV/137-228
A1VCL0_DESVV/245-346
A1VCL0_DESVV/9-110
A1VCR3_DESVV/6-103
A1VDP1_DESVV/8-107
A1VDZ6_DESVV/9-112
A1VE07_DESVV/22-116
A1VFY5_DESVV/733-830
A1VJD1_POLNA/1036-1127
A1VMX9_POLNA/412-512
A1VPV6_POLNA/1026-1112
A1VSL9_POLNA/1174-1273
A1VSL9_POLNA/698-799
A1VSL9_POLNA/957-1057
A1VY07_CAMJJ/6-107
A1WBR1_ACISJ/1041-1140
A1WBR1_ACISJ/1249-1348
A1WBR1_ACISJ/688-788
A1WCC2_ACISJ/17-118
A1WJW7_VEREI/19-120
A1WM93_VEREI/1197-1296
A1WM93_VEREI/683-786
A1WM93_VEREI/978-1076
A1WTZ8_HALHL/1083-1172
A1WUA0_HALHL/8-109
A1WUR8_HALHL/697-789
A1WVJ8_HALHL/317-407
A1WZ02_HALHL/1484-1568
A1WZ03_HALHL/859-946
A1WZ19_HALHL/7-108
A1WZ22_HALHL/25-115
A1X1M2_9BURK/15-108
A1ZKB7_9BACT/1278-1365
A1ZSA0_9BACT/982-1070
A1ZV35_9BACT/3-100
A1ZWV1_9BACT/972-1053
A2P2T7_VIBCH/891-984
A2P4Q0_VIBCH/3-105
A2P5Y4_VIBCH/1162-1251
A2P611_VIBCH/23-115
A2P6D0_VIBCH/8-109
A2P7Q4_VIBCH/835-921
A2P8S8_VIBCH/24-113
A2P9K0_VIBCH/7-108
A2PAU8_VIBCH/301-382
A2PB53_VIBCH/1048-1139
A2PCB0_VIBCH/1-68
A2PPH4_VIBCH/224-320
A2PQ15_VIBCH/556-649
A2PQ48_VIBCH/24-113
A2PR28_VIBCH/7-108
A2PRY8_VIBCH/1048-1139
A2PU23_VIBCH/23-116
A2PWA3_VIBCH/835-921
A2PWC3_VIBCH/689-776
A2PWW9_VIBCH/301-382
A2PXT6_VIBCH/8-109
A2Q3H8_MEDTR/41-127
A2QJC5_ASPNC/73-168
A2S0C9_BURM9/11-130
A2S6U5_BURM9/7-108
A2SDA8_METPP/19-120
A2SJS3_METPP/909-992
A2SKQ0_METPP/1077-1176
A2SKQ0_METPP/1281-1381
A2SKQ0_METPP/713-814
A2TTP1_9FLAO/23-109
A2TY25_9FLAO/18-103
A2U0W5_9FLAO/30-124
A2U1J3_9FLAO/22-105
A2VU58_9BURK/7-108
A2W057_9BURK/34-127
A2W1D5_9BURK/953-1043
A2W1E1_9BURK/907-997
A2WFK4_9BURK/1018-1101
A3CS22_METMJ/11-110
A3CU26_METMJ/6-107
A3D1T5_SHEB5/29-116
A3D3Y5_SHEB5/803-923
A3D4E8_SHEB5/7-108
A3D4F4_SHEB5/9-101
A3D6M5_SHEB5/8-109
A3D7B6_SHEB5/827-911
A3D7I2_SHEB5/929-1014
A3D8B9_SHEB5/1614-1737
A3DCP9_CLOTH/5-106
A3DDL6_CLOTH/9-112
A3DGG7_CLOTH/755-847
A3DHQ7_CLOTH/9-109
A3DJ88_CLOTH/9-110
A3EH49_VIBCH/7-108
A3EIN8_VIBCH/927-1020
A3EJ22_VIBCH/3-105
A3EJ52_VIBCH/1162-1251
A3EL58_VIBCH/8-109
A3ELE1_VIBCH/689-776
A3ELL8_VIBCH/463-549
A3EM28_VIBCH/24-113
A3EN14_VIBCH/1048-1139
A3ENM2_VIBCH/301-382
A3EPP7_9BACT/12-113
A3ERZ8_9BACT/751-842
A3FIH9_BURPS/739-822
A3FIJ0_BURPS/7-108
A3GIL6_VIBCH/7-108
A3GJ94_VIBCH/23-116
A3GLJ5_VIBCH/3-105
A3GN94_VIBCH/1162-1251
A3GNW9_VIBCH/891-984
A3GQH0_VIBCH/689-776
A3GQY2_VIBCH/24-113
A3GRN2_VIBCH/8-109
A3GRW3_VIBCH/301-382
A3GSB7_VIBCH/770-861
A3GSE8_VIBCH/835-921
A3GUY5_VIBCH/891-984
A3GWG0_VIBCH/7-108
A3GWQ6_VIBCH/3-105
A3GXR5_VIBCH/8-109
A3GYB4_VIBCH/23-116
A3GYU7_VIBCH/1162-1251
A3H0U2_VIBCH/689-776
A3H1Z3_VIBCH/1048-1139
A3H2S1_VIBCH/24-113
A3H318_VIBCH/126-207
A3H3L6_VIBCH/835-921
A3HSC3_9BACT/24-109
A3I0G4_9BACT/161-245
A3IF06_9BACI/5-106
A3IKK7_9CHRO/255-355
A3IM09_9CHRO/8-106
A3IMI5_9CHRO/27-124
A3IQC8_9CHRO/6-103
A3IRU6_9CHRO/5-106
A3ISV2_9CHRO/780-867
A3ISZ2_9CHRO/1-94
A3IYC4_9CHRO/7-106
A3J8A3_9ALTE/1234-1335
A3J8A3_9ALTE/1386-1487
A3J8A3_9ALTE/608-709
A3J8A3_9ALTE/761-862
A3J8A3_9ALTE/9-109
A3J8A3_9ALTE/921-1021
A3J9L7_9ALTE/8-109
A3JFR6_9ALTE/868-950
A3JMA5_9RHOB/32-116
A3JV83_9RHOB/745-827
A3K2V8_9RHOB/21-110
A3K718_9RHOB/766-873
A3K8D5_9RHOB/5-106
A3KW78_PSEAE/647-738
A3KX18_PSEAE/24-112
A3KXX5_PSEAE/10-104
A3KYK0_PSEAE/1120-1205
A3KZ10_PSEAE/1315-1414
A3L014_PSEAE/1043-1143
A3L014_PSEAE/1185-1286
A3L014_PSEAE/1364-1465
A3L014_PSEAE/1524-1625
A3L014_PSEAE/1671-1777
A3L014_PSEAE/8-109
A3L014_PSEAE/866-967
A3L0P5_PSEAE/7-108
A3L135_PSEAE/22-105
A3L2R6_PSEAE/652-738
A3L5J0_PSEAE/826-908
A3L5N9_PSEAE/32-117
A3L7J4_PSEAE/8-109
A3LA27_PSEAE/647-738
A3LDE2_PSEAE/24-112
A3LF44_PSEAE/1120-1205
A3LFK7_PSEAE/1315-1414
A3LGK5_PSEAE/22-105
A3LGZ7_PSEAE/7-100
A3LHM2_PSEAE/1043-1143
A3LHM2_PSEAE/1185-1286
A3LHM2_PSEAE/1364-1465
A3LHM2_PSEAE/1524-1625
A3LHM2_PSEAE/1671-1777
A3LHM2_PSEAE/8-109
A3LHM2_PSEAE/866-967
A3LJE0_PSEAE/900-986
A3LMH2_PSEAE/826-908
A3LMM3_PSEAE/32-117
A3LPM7_PICST/36-160
A3M283_ACIBT/833-926
A3M8H3_ACIBT/199-297
A3M8H3_ACIBT/25-113
A3M8H3_ACIBT/523-627
A3M8H3_ACIBT/730-825
A3MB27_BURM7/11-130
A3MQU9_BURM7/7-108
A3N0U5_ACTP2/519-611
A3NES8_BURP6/7-108
A3NFR5_BURP6/933-1014
A3NFS6_BURP6/739-822
A3NFT9_BURP6/23-124
A3NMV4_BURP6/11-131
A3P0N5_BURP0/7-108
A3P1J2_BURP0/951-1032
A3P8A8_BURP0/11-131
A3PG89_RHOS1/5-102
A3PIP4_RHOS1/5-109
A3PKC1_RHOS1/10-111
A3PKG5_RHOS1/780-863
A3PNQ7_RHOS1/1-84
A3PR85_RHOS1/359-444
A3Q937_SHELP/7-108
A3QBC9_SHELP/26-112
A3QBK3_SHELP/1070-1164
A3QBQ7_SHELP/29-119
A3QC72_SHELP/834-918
A3QCQ7_SHELP/8-109
A3QGR9_SHELP/940-1038
A3QHW8_SHELP/1589-1683
A3QJK6_SHELP/957-1042
A3RIC4_PECCC/801-883
A3RKQ5_RALSO/7-108
A3RQI2_RALSO/1065-1165
A3RQI2_RALSO/1260-1360
A3RQI2_RALSO/757-868
A3RUD6_RALSO/7-108
A3RYR2_RALSO/70-161
A3S9Q2_9RHOB/21-114
A3SFW0_9RHOB/12-123
A3SG56_9RHOB/758-850
A3SJ46_9RHOB/13-111
A3SJP9_9RHOB/20-116
A3SKR8_9RHOB/21-101
A3SUK9_9RHOB/5-99
A3SVB2_9RHOB/761-853
A3T036_9RHOB/12-123
A3TWN9_9RHOB/16-104
A3U0F0_9RHOB/745-850
A3U0W8_9RHOB/17-117
A3UCL1_9RHOB/9-106
A3UE39_9RHOB/24-104
A3UFA4_9RHOB/3-104
A3UKV1_VIBSP/1477-1562
A3ULZ2_VIBSP/41-132
A3UML7_VIBSP/718-803
A3UU08_VIBSP/8-109
A3UV02_VIBSP/841-927
A3UVB0_VIBSP/917-1005
A3UWT0_VIBSP/722-809
A3UX75_VIBSP/24-114
A3UXT6_VIBSP/366-451
A3V152_9RHOB/6-107
A3VF61_9RHOB/754-839
A3VGC2_9RHOB/26-108
A3VMT6_9RHOB/7-110
A3VVX7_9RHOB/4-97
A3W0U0_9RHOB/12-103
A3W0Y2_9RHOB/872-955
A3W7K0_9RHOB/22-110
A3WDQ4_9SPHN/448-550
A3WG71_9SPHN/3-104
A3WGK8_9SPHN/901-992
A3WMR4_9GAMM/8-109
A3WN98_9GAMM/753-866
A3WQ60_9GAMM/12-113
A3WQM0_9GAMM/25-114
A3WQM3_9GAMM/10-116
A3WRH6_9BRAD/30-130
A3WVA6_9BRAD/40-124
A3WVP1_9BRAD/36-147
A3X7A4_9RHOB/21-106
A3X9U3_9RHOB/4-105
A3XJG1_LEEBM/811-892
A3XLP9_LEEBM/23-110
A3XMZ2_LEEBM/26-108
A3XV31_9VIBR/20-108
A3XVV3_9VIBR/1482-1567
A3XWC0_9VIBR/1057-1132
A3XWM9_9VIBR/41-132
A3XX54_9VIBR/8-109
A3XXW8_9VIBR/841-927
A3Y0P2_9VIBR/704-791
A3Y1T2_9VIBR/1336-1422
A3Y262_9VIBR/24-114
A3Y3R5_9VIBR/418-503
A3Y4C2_9VIBR/919-1002
A3Y5K8_9GAMM/822-909
A3Y733_9GAMM/15-116
A3Y9E9_9GAMM/8-109
A3YCD3_9GAMM/269-349
A3YDG3_9GAMM/24-113
A3YDX0_9GAMM/7-108
A3YE84_9GAMM/2060-2145
A3YK86_CAMJE/6-107
A3YQK9_CAMJE/6-107
A3Z1C5_9SYNE/29-121
A3ZEV5_CAMJE/6-107
A3ZJK2_CAMJE/6-107
A3ZLD6_9PLAN/6-109
A3ZLL7_9PLAN/352-439
A3ZQH0_9PLAN/12-123
A3ZQH0_9PLAN/227-327
A3ZR98_9PLAN/1163-1253
A3ZS56_9PLAN/865-953
A3ZTD1_9PLAN/737-822
A3ZTL9_9PLAN/9-110
A3ZTR6_9PLAN/911-1001
A3ZUX1_9PLAN/22-102
A4A034_9PLAN/38-122
A4A5P9_9GAMM/1386-1465
A4A9S8_9GAMM/575-658
A4AB81_9GAMM/582-668
A4AW64_MARSH/21-107
A4BB00_9GAMM/1412-1503
A4BBK2_9GAMM/838-921
A4BD11_9GAMM/5-106
A4BEI1_9GAMM/8-109
A4BI60_9GAMM/12-113
A4BIN8_9GAMM/13-107
A4BIS1_9GAMM/740-827
A4BIS1_9GAMM/8-109
A4BJG3_9GAMM/7-108
A4BK22_9GAMM/189-290
A4BK22_9GAMM/361-462
A4BK22_9GAMM/551-655
A4BK22_9GAMM/58-149
A4BRZ9_9GAMM/144-230
A4BSC2_9GAMM/1037-1138
A4BSC2_9GAMM/1171-1268
A4BSC2_9GAMM/12-113
A4BSC2_9GAMM/633-734
A4BSC2_9GAMM/838-940
A4BV91_9GAMM/620-710
A4C5H4_9GAMM/1057-1150
A4C6B4_9GAMM/8-109
A4C6K6_9GAMM/832-920
A4C6X7_9GAMM/801-882
A4C8B3_9GAMM/1303-1399
A4CBG7_9GAMM/814-898
A4CBR7_9GAMM/12-110
A4CCE1_9GAMM/25-109
A4CCK2_9GAMM/680-770
A4CCL0_9GAMM/809-901
A4CEW0_9GAMM/7-108
A4CFB3_9GAMM/861-942
A4CQ48_ROBBH/21-109
A4E953_9ACTN/26-116
A4ETE7_9RHOB/21-106
A4EVY8_9RHOB/771-851
A4F061_9RHOB/4-105
A4F0B0_9RHOB/832-936
A4FXW0_METM5/6-108
A4G3I8_HERAR/378-470
A4G3P8_HERAR/3-124
A4G4N7_HERAR/7-127
A4G8M3_HERAR/1184-1283
A4G8M3_HERAR/719-820
A4G8M3_HERAR/981-1076
A4IMB6_GEOTN/5-106
A4J6F9_DESRM/1181-1264
A4J797_DESRM/7-105
A4JAC8_BURVG/7-108
A4JLK4_BURVG/11-106
A4JMU5_BURVG/423-517
A4KDQ4_BURGL/7-108
A4LFJ8_BURPS/11-131
A4LLY5_BURPS/7-108
A4LLZ9_BURPS/739-822
A4LM07_BURPS/933-1014
A4LN69_BURPS/7-108
A4MXE6_HAEIF/512-594
A4N745_HAEIF/512-594
A4NC61_HAEIF/512-594
A4NHC9_HAEIF/512-594
A4NMB8_HAEIF/512-594
A4NU20_HAEIF/512-594
A4NYV6_HAEIF/286-368
A4RHW4_MAGO7/102-200
A4S213_OSTLU/19-89
A4SD36_PROVI/779-866
A4SKN7_AERS4/8-109
A4SMQ3_AERS4/1129-1215
A4SN64_AERS4/825-911
A4SPH7_AERS4/23-110
A4SQT3_AERS4/7-107
A4SR40_AERS4/680-767
A4SRC6_AERS4/812-897
A4SSK4_AERS4/715-802
A4THJ9_YERPP/684-771
A4TJY4_YERPP/1182-1322
A4TLK4_YERPP/5-106
A4TNI4_YERPP/104-187
A4TPX5_YERPP/838-922
A4TS03_YERPP/841-919
A4TTV6_9PROT/3-103
A4TUM4_9PROT/107-190
A4TUM4_9PROT/297-382
A4TUV1_9PROT/6-110
A4TV91_9PROT/11-112
A4TVG0_9PROT/1242-1325
A4TVP8_9PROT/14-116
A4TVQ5_9PROT/2-95
A4TWB7_9PROT/149-240
A4TWC0_9PROT/945-1037
A4TX20_9PROT/850-935
A4TXQ8_9PROT/1030-1113
A4TY76_9PROT/977-1063
A4TYW8_9PROT/1272-1359
A4U0D1_9PROT/24-116
A4U0D3_9PROT/770-860
A4U2H0_9PROT/1096-1183
A4U3D9_9PROT/557-638
A4U3H0_9PROT/1112-1195
A4U495_9PROT/719-797
A4U4W6_9PROT/784-884
A4U5J5_9PROT/13-108
A4V7G6_PSEFS/968-1067
A4VFK9_PSEU5/8-112
A4VML5_PSEU5/8-109
A4VMN2_PSEU5/24-105
A4VMX3_PSEU5/819-901
A4VRH0_PSEU5/1060-1161
A4VRH0_PSEU5/1266-1367
A4VRH0_PSEU5/1509-1610
A4VRH0_PSEU5/1656-1759
A4VRH0_PSEU5/751-852
A4VRH0_PSEU5/8-109
A4VRH0_PSEU5/919-1019
A4WBQ5_ENT38/5-106
A4WCN1_ENT38/809-890
A4WDX2_ENT38/828-912
A4WF22_ENT38/684-771
A4WP60_RHOS5/5-104
A4WT09_RHOS5/10-111
A4WT53_RHOS5/801-886
A4WTH3_RHOS5/5-109
A4WVX1_RHOS5/21-100
A4WX18_RHOS5/736-839
A4XHP2_CALS8/8-112
A4XHQ1_CALS8/13-114
A4XIZ8_CALS8/5-106
A4XPB5_PSEMY/1084-1185
A4XPB5_PSEMY/1275-1376
A4XPB5_PSEMY/13-114
A4XPB5_PSEMY/1490-1591
A4XPB5_PSEMY/1638-1746
A4XPB5_PSEMY/765-885
A4XPB5_PSEMY/943-1043
A4XQI7_PSEMY/995-1080
A4XRR6_PSEMY/12-113
A4XSL6_PSEMY/9-109
A4XT28_PSEMY/829-911
A4XW41_PSEMY/8-109
A4XW57_PSEMY/34-116
A4Y0E6_PSEMY/12-114
A4Y252_SHEPC/1109-1196
A4Y4I3_SHEPC/29-119
A4Y8J4_SHEPC/8-109
A4Y953_SHEPC/828-915
A4YA71_SHEPC/1598-1683
A4YLH0_BRASO/5-104
A4YN88_BRASO/3-103
A4YP68_BRASO/14-115
A4YP78_BRASO/23-111
A4YSB8_BRASO/36-146
A4YWZ2_BRASO/22-115
A4YY01_BRASO/28-113
A4Z363_BRASO/3-103
A4Z370_BRASO/763-846
A5ATK8_VITVI/44-140
A5B8P6_VITVI/47-132
A5C0H7_VITVI/46-131
A5C6S1_VITVI/18-119
A5CN59_CLAM3/194-287
A5CZK3_PELTS/13-95
A5CZK4_PELTS/885-968
A5CZW5_PELTS/13-95
A5CZY8_PELTS/12-95
A5D0E6_PELTS/7-105
A5D5Z4_PELTS/1976-2059
A5DRI8_PICGU/36-142
A5DT83_LODEL/38-116
A5E9F4_BRASB/763-846
A5E9G1_BRASB/3-103
A5EDT5_BRASB/14-115
A5EDU5_BRASB/29-117
A5EHF8_BRASB/26-115
A5ELX8_BRASB/51-146
A5EMW8_BRASB/30-112
A5EQM3_BRASB/3-103
A5ER39_BRASB/6-104
A5EU20_BRASB/5-103
A5EXQ7_DICNV/1544-1645
A5EXQ7_DICNV/1749-1844
A5EXQ7_DICNV/657-754
A5EXQ7_DICNV/846-941
A5EYB5_DICNV/420-519
A5EZV6_VIBC3/891-984
A5F195_VIBC3/7-108
A5F2K0_VIBC3/23-116
A5F2R7_VIBC3/24-113
A5F5I9_VIBC3/835-921
A5F5Q3_VIBC3/689-776
A5F6J7_VIBC3/8-109
A5F6M0_VIBC3/301-382
A5F7M7_VIBC3/1048-1139
A5F8D5_VIBC3/3-105
A5F8I2_VIBC3/1162-1251
A5F9Y4_FLAJ1/23-110
A5G217_ACICJ/12-113
A5G3I8_GEOUR/11-112
A5G500_GEOUR/9-114
A5G5U7_GEOUR/4-104
A5G689_GEOUR/10-115
A5G946_GEOUR/6-106
A5G9U5_GEOUR/9-110
A5GB54_GEOUR/32-126
A5GBW4_GEOUR/5-106
A5HZ51_CLOBH/307-407
A5I5I2_CLOBH/5-106
A5ID70_LEGPC/819-905
A5IDX7_LEGPC/51-146
A5IJ84_THEP1/4-105
A5J9T7_BURMA/11-130
A5KIA0_CAMJE/6-107
A5KUY7_9GAMM/540-625
A5KWA9_9GAMM/20-108
A5KWM4_9GAMM/267-351
A5KXS7_9GAMM/41-132
A5KYJ3_9GAMM/8-109
A5KZA5_9GAMM/918-1004
A5L0X1_9GAMM/1336-1424
A5L1K2_9GAMM/23-113
A5L2J5_9GAMM/1056-1144
A5L5U5_9GAMM/692-779
A5L6H5_9GAMM/374-461
A5L8B4_9GAMM/841-927
A5MZ45_CLOK5/5-106
A5N784_CLOK5/9-113
A5PEA1_9SPHN/3-104
A5UG23_HAEIG/512-594
A5UPC6_ROSS1/5-110
A5US04_ROSS1/10-134
A5V2C2_SPHWW/3-104
A5VB10_SPHWW/27-124
A5W0K2_PSEP1/21-99
A5W0M6_PSEP1/8-109
A5W215_PSEP1/660-750
A5W2X8_PSEP1/997-1089
A5W6W5_PSEP1/984-1070
A5W7T1_PSEP1/830-912
A5W894_PSEP1/10-103
A5WA22_PSEP1/14-114
A5WA22_PSEP1/440-541
A5WA22_PSEP1/576-675
A5WA22_PSEP1/716-817
A5WA22_PSEP1/889-990
A5WCF1_PSYWF/1039-1129
A5WHF4_PSYWF/258-358
A5WHF4_PSYWF/453-550
A5WHF4_PSYWF/780-881
A5Y597_EUPPU/44-139
A5YRT8_9PSED/830-912
A5ZSR2_9FIRM/37-115
A5ZZ89_VIBCH/891-984
A6A0L3_VIBCH/23-116
A6A0R8_VIBCH/24-113
A6A1K0_VIBCH/1162-1251
A6A3D9_VIBCH/689-776
A6A3V7_VIBCH/8-109
A6A464_VIBCH/1048-1139
A6A677_VIBCH/835-921
A6A6I5_VIBCH/1-101
A6A743_VIBCH/301-382
A6A929_VIBCH/7-108
A6A9R6_VIBCH/23-115
A6ABM9_VIBCH/1162-1251
A6ABR2_VIBCH/689-776
A6ABS9_VIBCH/1048-1139
A6ABZ5_VIBCH/8-109
A6ACU3_VIBCH/890-984
A6ADQ6_VIBCH/24-113
A6AFK5_VIBCH/3-105
A6AHK5_VIBCH/622-708
A6AJ26_VIBCH/286-367
A6AL51_VIBHA/1131-1211
A6ALW7_VIBHA/33-120
A6AP79_VIBHA/1080-1195
A6APH7_VIBHA/897-984
A6AR75_VIBHA/327-417
A6ASW4_VIBHA/694-781
A6AVB4_VIBHA/25-112
A6AVK7_VIBHA/8-109
A6AYF9_VIBPA/4-88
A6AYG7_VIBPA/1133-1213
A6AYM5_VIBPA/128-216
A6AYN3_VIBPA/33-116
A6AZA0_VIBPA/670-766
A6AZZ7_VIBPA/8-109
A6B3H4_VIBPA/23-110
A6B4K5_VIBPA/332-419
A6B867_VIBPA/839-924
A6B9R1_VIBPA/591-678
A6BBV9_VIBPA/86-171
A6BRW8_YERPE/7-108
A6BVN9_YERPE/841-919
A6BXM6_YERPE/684-771
A6BYC2_YERPE/838-922
A6C2E4_9PLAN/1005-1098
A6C6G6_9PLAN/3-104
A6CB62_9PLAN/34-127
A6CBA6_9PLAN/1266-1349
A6CBD0_9PLAN/1037-1127
A6CDW1_9PLAN/22-103
A6CQB3_9BACI/5-106
A6CXC1_9VIBR/8-109
A6CXK1_9VIBR/345-430
A6CXL4_9VIBR/1040-1124
A6CZZ5_9VIBR/692-773
A6D2G5_9VIBR/1029-1115
A6D3M4_9VIBR/689-776
A6D3S2_9VIBR/23-105
A6D4Y8_9VIBR/20-109
A6D7F1_9VIBR/882-967
A6D8G8_9VIBR/840-926
A6DC03_9PROT/6-107
A6DK74_9BACT/1091-1178
A6DS05_9BACT/540-623
A6DS54_9BACT/21-110
A6DX48_9RHOB/7-109
A6E2D8_9RHOB/870-953
A6E3M5_9RHOB/764-849
A6E4Z8_9RHOB/22-111
A6E677_9RHOB/4-104
A6E6I8_9SPHI/29-122
A6EKG3_9SPHI/639-728
A6EVK9_9ALTE/859-948
A6EXJ3_9ALTE/1-65
A6EZ02_9ALTE/1035-1123
A6F112_9ALTE/8-109
A6F1T3_9ALTE/1079-1180
A6F1T3_9ALTE/1251-1352
A6F1T3_9ALTE/1427-1528
A6F1T3_9ALTE/1589-1689
A6F1T3_9ALTE/1732-1828
A6F1T3_9ALTE/607-704
A6F1T3_9ALTE/778-878
A6F1T3_9ALTE/9-109
A6F1T3_9ALTE/939-1039
A6F342_9ALTE/1083-1168
A6F4J0_9ALTE/25-108
A6F4L8_9ALTE/7-120
A6F8T0_9GAMM/8-109
A6F9B4_9GAMM/7-108
A6FC59_9GAMM/25-114
A6FCL8_9GAMM/876-965
A6FDM7_9GAMM/819-904
A6FEG4_9GAMM/689-776
A6FL70_9RHOB/21-107
A6FLD9_9RHOB/588-673
A6FN38_9RHOB/562-648
A6FN90_9RHOB/870-963
A6FSN5_9RHOB/761-847
A6G2H8_9DELT/380-467
A6G722_9DELT/5-107
A6GCN6_9DELT/137-233
A6GL31_9BURK/903-988
A6GL80_9BURK/28-118
A6GS07_9BURK/9-110
A6GTC4_9BURK/663-754
A6GTW3_9BURK/10-110
A6GUU1_9BURK/8-109
A6GUU3_9BURK/52-145
A6L9P9_PARD8/739-827
A6LB30_PARD8/43-117
A6LLJ3_THEM4/5-106
A6LM52_THEM4/2-112
A6LVE7_CLOB8/1003-1083
A6LWE1_CLOB8/871-951
A6M0J9_CLOB8/6-110
A6M113_CLOB8/9-106
A6M1D7_CLOB8/5-106
A6M2U2_CLOB8/19-112
A6M2V6_CLOB8/9-112
A6NVJ5_9BACE/28-116
A6Q2K9_NITSB/11-112
A6Q4P3_NITSB/434-517
A6Q9M6_SULNB/177-261
A6QBJ1_SULNB/352-434
A6RAW1_AJECN/7-100
A6SH04_BOTFB/87-182
A6STX5_JANMA/10-106
A6SVL0_JANMA/123-207
A6SWA1_JANMA/380-469
A6SWX8_JANMA/3-104
A6SYF1_JANMA/430-518
A6SZT8_JANMA/7-107
A6T295_JANMA/1127-1224
A6T295_JANMA/678-779
A6T295_JANMA/915-1008
A6TBT3_KLEP7/804-885
A6TD58_KLEP7/826-910
A6TE92_KLEP7/989-1072
A6TEM8_KLEP7/685-772
A6TM12_ALKMQ/448-538
A6TRN2_ALKMQ/5-106
A6U614_SINMW/5-106
A6U9P9_SINMW/27-121
A6UJR5_SINMW/10-114
A6UNQ8_METVS/6-108
A6UX96_PSEA7/22-105
A6UXW9_PSEA7/7-108
A6UYM3_PSEA7/1027-1127
A6UYM3_PSEA7/1169-1270
A6UYM3_PSEA7/1348-1449
A6UYM3_PSEA7/1510-1611
A6UYM3_PSEA7/1657-1763
A6UYM3_PSEA7/8-109
A6UYM3_PSEA7/850-954
A6UZY2_PSEA7/1316-1415
A6V0G3_PSEA7/1123-1208
A6V182_PSEA7/10-104
A6V283_PSEA7/24-112
A6V332_PSEA7/597-688
A6V5P2_PSEA7/995-1082
A6V837_PSEA7/8-109
A6V9M5_PSEA7/33-127
A6VA45_PSEA7/826-908
A6VD99_PSEA7/652-738
A6VFL8_METM7/6-108
A6VMN3_ACTSZ/506-595
A6VRR5_MARMS/690-779
A6VS66_MARMS/1132-1218
A6VSV8_MARMS/26-114
A6VU89_MARMS/943-1034
A6VUQ0_MARMS/839-924
A6VWW5_MARMS/1167-1253
A6VZD8_MARMS/15-120
A6VZR0_MARMS/1331-1426
A6W0H5_MARMS/6-107
A6W0U9_MARMS/8-109
A6W3M7_MARMS/21-108
A6W4R5_KINRD/6-107
A6W4T2_KINRD/7-91
A6W948_KINRD/4-105
A6WJK0_SHEB8/1612-1735
A6WKN6_SHEB8/29-116
A6WNJ0_SHEB8/9-101
A6WNJ6_SHEB8/7-108
A6WQG1_SHEB8/8-109
A6WR38_SHEB8/828-912
A6WRA4_SHEB8/929-1024
A6WU32_SHEB8/1447-1538
A6XR34_VIBCH/7-108
A6XT21_VIBCH/1048-1139
A6XTZ6_VIBCH/891-984
A6XUN4_VIBCH/689-776
A6XV67_VIBCH/3-105
A6XWB0_VIBCH/1162-1251
A6XX22_VIBCH/8-109
A6XX46_VIBCH/301-382
A6XYJ8_VIBCH/23-116
A6XYZ3_VIBCH/835-921
A6XZ94_VIBCH/24-113
A6ZX99_YEAS7/30-107
A7BFX0_PSESZ/823-905
A7BKP3_9GAMM/293-378
A7BSM9_9GAMM/477-586
A7BTP0_9GAMM/1-72
A7BTP0_9GAMM/137-245
A7BTP1_9GAMM/74-172
A7BU82_9GAMM/1143-1234
A7BUC6_9GAMM/90-177
A7BWL1_9GAMM/205-304
A7BY40_9GAMM/13-118
A7BZ02_9GAMM/7-108
A7C0H5_9GAMM/4-104
A7C192_9GAMM/42-126
A7EYH8_SCLS1/84-179
A7FDY4_YERP3/684-771
A7FH87_YERP3/7-108
A7FIQ6_YERP3/1135-1276
A7FKE9_YERP3/786-869
A7FM01_YERP3/838-922
A7FNF8_YERP3/841-919
A7FRC0_CLOB1/307-407
A7FWZ8_CLOB1/5-106
A7GAR1_CLOBL/323-407
A7GGW6_CLOBL/5-106
A7GNF6_BACCN/4-105
A7GZP7_CAMC5/14-115
A7H094_CAMC5/6-107
A7H588_CAMJD/6-107
A7H7I8_ANADF/8-104
A7H814_ANADF/10-111
A7H824_ANADF/10-105
A7HCQ3_ANADF/9-113
A7HCX3_ANADF/6-106
A7HG68_ANADF/7-103
A7HIU3_ANADF/7-110
A7HKW2_FERNB/6-107
A7HLI2_FERNB/2-113
A7HMJ1_FERNB/876-959
A7HU84_PARL1/846-933
A7HUJ9_PARL1/8-114
A7HW43_PARL1/43-128
A7I7Z3_METB6/6-106
A7JRB4_PASHA/516-609
A7JY83_VIBSE/671-770
A7K437_VIBSE/352-439
A7K4G9_VIBSE/899-987
A7K695_VIBSE/341-421
A7K6E5_VIBSE/839-924
A7K6P4_STEMA/599-688
A7MED8_ENTS8/5-106
A7MJD6_ENTS8/685-772
A7MPB3_ENTS8/809-889
A7MPR6_ENTS8/803-884
A7MQZ7_ENTS8/828-912
A7MS46_VIBHB/8-109
A7MTT3_VIBHB/839-924
A7MUI8_VIBHB/350-440
A7MVP2_VIBHB/33-118
A7MXN6_VIBHB/694-781
A7N2Q5_VIBHB/1133-1220
A7N2T5_VIBHB/897-983
A7N751_VIBHB/103-202
A7NNW0_ROSCS/10-114
A7NRN7_ROSCS/5-110
A7TIC8_VANPO/29-128
A7VGS8_9CLOT/935-1031
A7VJ39_9CLOT/1238-1329
A7VTY3_9CLOT/30-116
A7Z4R4_BACA2/3-104
A7ZCE4_CAMC1/6-107
A7ZEL5_CAMC1/14-114
A7ZK97_ECO24/827-910
A7ZN15_ECO24/7-108
A7ZP38_ECO24/809-890
A7ZPH6_ECO24/1104-1188
A7ZQM9_ECO24/828-912
A7ZSA9_ECO24/684-771
A7ZYU4_ECOHS/827-910
A8A191_ECOHS/7-108
A8A280_ECOHS/809-890
A8A2M4_ECOHS/1104-1188
A8A3S1_ECOHS/828-912
A8A525_ECOHS/684-771
A8ADZ7_CITK8/808-889
A8AFE1_CITK8/5-106
A8AKN5_CITK8/31-105
A8ANZ2_CITK8/828-912
A8APL1_CITK8/968-1055
A8AQA1_CITK8/684-771
A8DVX7_NEMVE/8-109
A8EJM6_BURPS/23-124
A8EJN9_BURPS/779-862
A8EJP5_BURPS/954-1035
A8ENH4_BURPS/11-131
A8EU21_ARCB4/7-106
A8F4W3_THELT/4-105
A8FDA8_BACP2/5-106
A8FK72_CAMJ8/6-107
A8FPH9_SHESH/958-1061
A8FPM6_SHESH/7-108
A8FRX4_SHESH/14-109
A8FSB6_SHESH/29-116
A8FSS3_SHESH/832-916
A8FT19_SHESH/1284-1381
A8FVJ3_SHESH/19-118
A8FX99_SHESH/2039-2126
A8FXH5_SHESH/1079-1169
A8FXS7_SHESH/8-109
A8FYP6_SHESH/908-1008
A8G9V6_SERP5/816-900
A8GB99_SERP5/971-1059
A8GG46_SERP5/5-106
A8GGX4_SERP5/811-897
A8GJZ6_SERP5/685-772
A8GZ83_SHEPA/20-108
A8H069_SHEPA/1585-1714
A8H0Z9_SHEPA/1245-1332
A8H1A5_SHEPA/29-119
A8H1S0_SHEPA/833-917
A8H2C1_SHEPA/8-109
A8H2H2_SHEPA/1087-1181
A8H7X3_SHEPA/943-1033
A8HMI1_CHLRE/46-149
A8IPN9_AZOC5/3-103
A8KQE0_BURPS/933-1014
A8LPF2_DINSH/19-106
A8MHG2_ALKOO/5-106
A8PLV2_9COXI/561-647
A8PNM4_9COXI/31-118
A8PNW9_9COXI/723-810
A8QAJ9_MALGO/11-116
A8RJQ7_9CLOT/10-115
A8RLJ0_9CLOT/42-117
A8RZF5_9CLOT/33-120
A8S1W0_9CLOT/38-129
A8SDR0_9FIRM/29-114
A8SNW2_9FIRM/695-774
A8SRJ9_9FIRM/57-136
A8STY3_9FIRM/1267-1358
A8SZF9_9VIBR/1090-1169
A8T1B4_9VIBR/33-119
A8T3X2_9VIBR/1150-1235
A8T4E0_9VIBR/1150-1230
A8T4M3_9VIBR/895-986
A8T526_9VIBR/8-109
A8T8V0_9VIBR/331-419
A8T8Y4_9VIBR/25-102
A8T9A1_9VIBR/838-924
A8TAD9_9VIBR/694-781
A8TLD8_9PROT/649-738
A8TM42_9PROT/778-865
A8TMT2_9PROT/1126-1215
A8TNH5_9PROT/1128-1218
A8TNH6_9PROT/1133-1216
A8TP73_9PROT/223-314
A8TQF4_9PROT/21-126
A8TRI3_9PROT/33-125
A8TV86_9PROT/1095-1180
A8TXJ8_9PROT/10-108
A8U609_9LACT/6-107
A8UVA7_9AQUI/109-217
A8UVT6_9AQUI/8-109
A8YF26_MICAE/8-109
A8ZNT0_ACAM1/252-348
A8ZSN6_DESOH/19-102
A8ZVX2_DESOH/6-104
A8ZWJ2_DESOH/7-110
A9AB17_METM6/6-108
A9AD35_BURM1/7-108
A9ALJ2_BURM1/423-517
A9AP34_BURM1/11-104
A9AWX2_HERA2/8-108
A9BHX9_PETMO/6-107
A9BRE0_DELAS/19-120
A9BU03_DELAS/997-1088
A9BUP4_DELAS/1093-1190
A9BWN9_DELAS/184-268
A9BWP1_DELAS/896-976
A9BY81_DELAS/1125-1224
A9BY81_DELAS/1342-1447
A9BY81_DELAS/736-838
A9BYH2_DELAS/164-251
A9C1I1_DELAS/2-89
A9CJ71_AGRT5/43-119
A9CK76_AGRT5/1-86
A9CPC0_PSEO7/678-770
A9CY40_9GAMM/7-108
A9CYF6_9RHIZ/5-106
A9D4B2_9GAMM/1086-1176
A9D5S9_9GAMM/832-923
A9D5Z8_9GAMM/935-1014
A9DA01_9GAMM/8-109
A9DGG0_9GAMM/29-119
A9DJQ4_9FLAO/24-107
A9DSI6_9FLAO/22-105
A9DUA1_9RHOB/774-858
A9DXK5_9RHOB/13-119
A9EP37_SORC5/6-121
A9EPA7_SORC5/563-715
A9EYK7_9RHOB/4-105
A9F1F2_9RHOB/19-107
A9F1P0_SORC5/7-108
A9F2C1_SORC5/525-608
A9F753_SORC5/855-948
A9F7N6_SORC5/411-514
A9F7Z0_9RHOB/793-874
A9FAV3_SORC5/806-894
A9FDD6_SORC5/7-112
A9FWB6_SORC5/7-108
A9G6I0_9RHOB/19-107
A9GA49_SORC5/9-132
A9GIA0_9RHOB/1-86
A9GQN0_9RHOB/792-873
A9GS61_9RHOB/10-111
A9H1B3_GLUDA/7-105
A9H6M7_9RHOB/21-100
A9HHF0_GLUDA/13-114
A9HMT3_9RHOB/816-915
A9IDF4_BORPD/147-236
A9IKM8_BORPD/9-111
A9IRI3_BORPD/19-113
A9K6Y1_BURMA/11-130
A9KBX3_COXBN/571-654
A9KGL6_COXBN/23-112
A9KND4_CLOPH/5-106
A9KUZ6_SHEB9/1451-1542
A9KVW4_SHEB9/8-109
A9KYI2_SHEB9/828-912
A9KZ68_SHEB9/929-1016
A9L1Z7_SHEB9/803-923
A9L2G5_SHEB9/1616-1739
A9L2T7_SHEB9/9-101
A9L2U3_SHEB9/7-108
A9L5L5_SHEB9/29-116
A9MEG4_SALAR/828-912
A9MJV0_SALAR/810-891
A9MMQ8_SALAR/5-106
A9MNZ7_SALAR/694-781
A9MU95_SALPB/7-108
A9MWL7_SALPB/810-892
A9N2G7_SALPB/828-912
A9N5F0_SALPB/808-889
A9N778_SALPB/684-771
A9NAC4_COXBR/571-654
A9NBI1_COXBR/23-112
A9NPP0_PICSI/44-136
A9NYX8_PICSI/44-129
A9R0J1_YERPG/5-106
A9R1D7_YERPG/829-913
A9R1R2_YERPG/684-771
A9R279_YERPG/124-207
A9R558_YERPG/793-871
A9RUX8_PHYPA/28-114
A9SQQ7_PHYPA/25-114
A9UTF1_MONBE/74-142
A9VND8_BACWK/4-105
A9VWE1_METEP/38-121
A9W2X2_METEP/3-103
A9W3M5_METEP/1030-1122
A9W6M3_METEP/6-102
A9W7X6_METEP/819-908
A9W9H3_METEP/29-116
A9WBS8_CHLAA/5-126
A9WCL4_CHLAA/11-111
A9WE08_CHLAA/14-110
A9WGY9_CHLAA/10-113
A9WHI1_CHLAA/822-909
A9Z4B5_YERPE/841-919
A9Z541_YERPE/838-922
A9Z7M1_YERPE/684-771
A9ZAB6_YERPE/5-106
A9ZHM8_COXBU/23-112
A9ZKG7_COXBU/571-654
A9ZXK4_YERPE/5-106
A9ZXZ7_YERPE/832-916
AHP1_ARATH/44-129
AHP2_ARATH/46-132
AHP3_ARATH/46-132
AHP4_ARATH/33-118
AHP5_ARATH/47-133
AHP6_ARATH/47-140
ARCB_ECO57/684-771
ARCB_ECOLI/684-771
ARCB_SHIFL/684-771
B0A100_YERPE/793-871
B0A4Q5_YERPE/684-771
B0BPL8_ACTPJ/519-611
B0BZM9_ACAM1/8-109
B0C1X5_ACAM1/26-126
B0C2M3_ACAM1/945-1032
B0C4I6_ACAM1/6-109
B0C765_ACAM1/7-106
B0CAG9_ACAM1/7-108
B0CDA1_ACAM1/30-120
B0CDG5_ACAM1/1416-1505
B0CVC6_LACBS/58-153
B0FPH8_LISMO/4-105
B0FPH9_LISMO/4-105
B0FPI2_LISMO/4-105
B0FPI5_LISMO/4-105
B0FPI6_LISMO/4-105
B0FPJ7_LISMO/4-105
B0FPJ8_LISMO/4-105
B0FPK1_LISMO/4-105
B0FPK7_LISMO/4-105
B0FPL2_LISMO/4-105
B0FPL3_LISMO/4-105
B0FPL5_LISMO/4-105
B0G900_9FIRM/30-119
B0GB69_YERPE/835-919
B0GGV7_YERPE/684-771
B0GKA6_YERPE/5-106
B0GMA0_YERPE/793-871
B0GP12_YERPE/793-871
B0GT69_YERPE/684-771
B0GTP6_YERPE/838-922
B0GYY1_YERPE/5-106
B0H118_YERPE/844-928
B0H8W3_YERPE/841-919
B0H9G6_YERPE/5-106
B0HBC5_YERPE/684-771
B0HE52_YERPE/5-106
B0HGI4_YERPE/684-771
B0HM44_YERPE/841-919
B0HMG3_YERPE/847-931
B0HQE3_YERPE/5-106
B0HV10_YERPE/838-922
B0HW39_YERPE/841-919
B0HYN1_YERPE/684-771
B0JQ17_MICAN/15-115
B0K1Q6_THEPX/5-106
B0K9S3_THEP3/5-106
B0KM13_PSEPG/15-115
B0KM13_PSEPG/441-542
B0KM13_PSEPG/577-676
B0KM13_PSEPG/717-818
B0KM13_PSEPG/890-991
B0KMM3_PSEPG/660-750
B0KQX1_PSEPG/8-109
B0KQY7_PSEPG/24-104
B0KRL1_PSEPG/10-103
B0KRR2_PSEPG/997-1089
B0KT41_PSEPG/830-912
B0MBB9_9FIRM/26-115
B0MHP0_9FIRM/828-924
B0MM40_9FIRM/30-112
B0MR50_9FIRM/10-114
B0MRL2_9FIRM/768-843
B0NZ07_9CLOT/628-713
B0NZP5_9CLOT/3-116
B0P763_9FIRM/896-982
B0PA26_9FIRM/9-114
B0PH81_9FIRM/26-111
B0QT41_HAEPR/641-733
B0R4J9_HALS3/3-104
B0RAH9_CLAMS/158-249
B0RN10_XANCB/668-762
B0RQ46_XANCB/11-112
B0RQ46_XANCB/1567-1666
B0RQ46_XANCB/730-831
B0RQ46_XANCB/890-989
B0RQS6_XANCB/5-106
B0RRS9_XANCB/1198-1286
B0RSR1_XANCB/624-718
B0RSU0_XANCB/7-108
B0RSW7_XANCB/7-108
B0SAW1_LEPBA/25-98
B0SCG7_LEPBA/7-108
B0SDW8_LEPBA/6-109
B0SHI1_LEPBA/5-104
B0SKF1_LEPBP/27-100
B0SKY9_LEPBP/7-108
B0SLZ2_LEPBP/6-109
B0SQY9_LEPBP/5-104
B0T3T6_CAUSK/23-104
B0T3W4_CAUSK/4-104
B0T4B6_CAUSK/6-107
B0T7K7_CAUSK/6-105
B0T8F2_CAUSK/801-882
B0TBE9_HELMI/214-301
B0TC25_HELMI/21-106
B0TC94_HELMI/3-99
B0TD60_HELMI/141-226
B0TD62_HELMI/142-228
B0TFN4_HELMI/171-260
B0TG15_HELMI/35-125
B0TG87_HELMI/7-102
B0TGI2_HELMI/848-938
B0THC8_HELMI/5-106
B0TIT7_SHEHH/29-116
B0TJZ9_SHEHH/833-917
B0TKF1_SHEHH/20-108
B0TMG5_SHEHH/8-109
B0TN97_SHEHH/1082-1174
B0TSK9_SHEHH/960-1052
B0TSX0_SHEHH/1585-1672
B0U3L3_XYLFM/161-237
B0U574_XYLFM/619-709
B0U7B9_XYLFM/11-112
B0U7B9_XYLFM/540-641
B0U7B9_XYLFM/698-797
B0U7B9_XYLFM/941-1042
B0U9J9_METS4/1275-1360
B0UBB6_METS4/3-103
B0UCT1_METS4/3-103
B0UD70_METS4/81-164
B0UFG1_METS4/6-105
B0ULS8_METS4/22-111
B0UMH1_METS4/895-983
B0UR03_METS4/799-887
B0USG6_HAES2/523-614
B0V4X1_ACIBY/199-297
B0V4X1_ACIBY/25-113
B0V4X1_ACIBY/523-624
B0V4X1_ACIBY/730-825
B0V5N5_ACIBY/833-926
B0VKL6_ACIBS/833-926
B0Y6L6_ASPFC/57-152
B1A1H0_9BACT/5-106
B1BCT7_CLOBO/5-106
B1CBB9_9FIRM/39-111
B1EFH9_9ESCH/684-771
B1EGK8_9ESCH/828-912
B1EJR6_9ESCH/809-890
B1ERT2_9ESCH/817-901
B1FA67_9BURK/423-517
B1FBA5_9BURK/1142-1238
B1FJK5_9BURK/11-105
B1G4F1_9BURK/7-108
B1H844_BURPS/11-129
B1HC74_BURPS/933-1014
B1HQY1_LYSSC/5-106
B1I5I0_DESAP/5-105
B1IF19_CLOBK/323-407
B1IKG0_CLOBK/5-106
B1IQR3_ECOLC/684-771
B1IU55_ECOLC/828-912
B1IVA4_ECOLC/817-899
B1IX92_ECOLC/1104-1188
B1IY56_ECOLC/809-890
B1J0K0_ECOLC/7-108
B1J1L2_PSEPW/832-914
B1J2X5_PSEPW/14-114
B1J2X5_PSEPW/440-541
B1J2X5_PSEPW/576-675
B1J2X5_PSEPW/716-817
B1J2X5_PSEPW/871-972
B1J9A8_PSEPW/998-1089
B1JC85_PSEPW/8-109
B1JCG3_PSEPW/21-101
B1JD44_PSEPW/10-105
B1JI96_YERPY/7-108
B1JK14_YERPY/850-934
B1JL75_YERPY/684-771
B1JNK1_YERPY/841-919
B1JS91_YERPY/811-894
B1JTH8_BURCC/7-108
B1K2G3_BURCC/422-517
B1K4W1_BURCC/11-104
B1K7T0_BURCC/911-1001
B1K7T6_BURCC/907-997
B1KEX3_SHEWM/1062-1149
B1KFA2_SHEWM/19-116
B1KGK4_SHEWM/27-110
B1KI38_SHEWM/29-116
B1KKG0_SHEWM/1297-1387
B1KKN3_SHEWM/1172-1258
B1KLJ9_SHEWM/8-109
B1KM54_SHEWM/7-108
B1KMJ1_SHEWM/1078-1164
B1KPQ0_SHEWM/1399-1491
B1KPU1_SHEWM/832-916
B1KRN1_SHEWM/918-995
B1KV76_CLOBM/323-407
B1KYG4_CLOBM/5-106
B1L805_THESQ/4-105
B1LGH6_ECOSM/684-771
B1LJ11_ECOSM/817-898
B1LKW3_ECOSM/809-890
B1LMG6_ECOSM/1034-1118
B1LQW7_ECOSM/5-106
B1LQX7_ECOSM/828-912
B1LTJ6_METRJ/22-106
B1LTM6_METRJ/8-110
B1LVK0_METRJ/814-897
B1LWP4_METRJ/8-96
B1M096_METRJ/3-103
B1M7N7_METRJ/1067-1157
B1M833_METRJ/366-458
B1M841_METRJ/804-898
B1M854_METRJ/7-103
B1M893_METRJ/7-106
B1Q5V5_CLOBO/307-408
B1QES4_CLOBO/5-106
B1QGF9_CLOBO/307-407
B1QL57_CLOBO/5-106
B1QXB3_CLOBU/5-106
B1T0Q1_9BURK/915-998
B1T2D9_9BURK/1151-1238
B1T6S3_9BURK/1005-1085
B1WQ85_CYAA5/807-894
B1WQQ2_CYAA5/5-106
B1WR09_CYAA5/7-108
B1WRU7_CYAA5/15-112
B1WTF0_CYAA5/8-106
B1X008_CYAA5/255-355
B1X8B2_ECODH/809-890
B1X8U8_ECODH/827-910
B1XDJ5_ECODH/828-912
B1XHI5_ECODH/684-771
B1XJE0_SYNP2/28-112
B1XJX7_SYNP2/8-109
B1XKU7_SYNP2/11-110
B1XL04_SYNP2/1116-1204
B1XL88_SYNP2/19-121
B1XW80_LEPCP/15-116
B1XWD3_LEPCP/9-110
B1XWI2_LEPCP/1157-1245
B1XX85_LEPCP/20-121
B1XXP6_LEPCP/710-793
B1XYM5_LEPCP/940-1024
B1Y2H1_LEPCP/730-817
B1Y3L8_LEPCP/1148-1235
B1Y496_LEPCP/1415-1507
B1Y5K4_LEPCP/669-754
B1Y5R1_LEPCP/841-930
B1Y6D1_LEPCP/847-935
B1Y6M4_LEPCP/5-106
B1Y7A0_LEPCP/1787-1874
B1Y8F5_LEPCP/1262-1361
B1Y8F5_LEPCP/1587-1687
B1Y8F5_LEPCP/715-815
B1YI82_EXIS2/5-106
B1YLY0_EXIS2/25-108
B1YQG5_BURA4/1149-1236
B1YQT9_BURA4/7-108
B1Z0X0_BURA4/11-105
B1Z2J8_BURA4/423-517
B1Z6I8_BURA4/731-815
B1ZAG6_METPB/807-901
B1ZBS4_METPB/19-117
B1ZEP9_METPB/6-102
B1ZHE1_METPB/3-103
B1ZHF5_METPB/1025-1117
B1ZM10_METPB/29-113
B1ZP33_OPITP/1186-1271
B1ZR56_OPITP/144-245
B1ZX64_OPITP/870-953
B1ZY69_OPITP/12-117
B1ZZ62_OPITP/29-112
B2A371_NATTJ/4-105
B2AI50_CUPTR/14-115
B2B0T0_PODAN/47-144
B2D6U0_VIBCH/333-422
B2FJT9_STRMK/645-739
B2FPX3_STRMK/166-242
B2FQ25_STRMK/975-1062
B2FQ86_STRMK/780-868
B2FQB0_STRMK/7-108
B2FQB7_STRMK/7-108
B2FR33_STRMK/11-112
B2FR33_STRMK/1450-1551
B2FR33_STRMK/773-874
B2FR33_STRMK/955-1054
B2H665_BURPS/23-124
B2H679_BURPS/739-822
B2H685_BURPS/933-1014
B2H8T6_BURPS/7-108
B2HBE0_BURPS/11-131
B2HTF4_ACIBC/804-897
B2HY25_ACIBC/199-312
B2HY25_ACIBC/25-113
B2HY25_ACIBC/523-624
B2HY25_ACIBC/730-825
B2I4N6_XYLF2/11-112
B2I4N6_XYLF2/540-641
B2I4N6_XYLF2/698-797
B2I4N6_XYLF2/941-1042
B2I6H2_XYLF2/161-237
B2I850_XYLF2/619-709
B2IEI3_BEII9/717-807
B2IGA2_BEII9/6-107
B2IHR7_BEII9/38-133
B2ITW7_NOSP7/8-108
B2IU12_NOSP7/12-106
B2IWN8_NOSP7/354-449
B2IXN9_NOSP7/252-353
B2IZ13_NOSP7/273-366
B2IZV9_NOSP7/468-552
B2J1E6_NOSP7/263-364
B2J1J5_NOSP7/1472-1556
B2J4Q9_NOSP7/7-106
B2J669_NOSP7/10-106
B2J7X8_NOSP7/8-112
B2J8F4_NOSP7/1310-1397
B2JJ42_BURP8/7-108
B2JM39_BURP8/423-517
B2JNG7_BURP8/10-107
B2JQA7_BURP8/36-125
B2JQA8_BURP8/615-702
B2JQB1_BURP8/5-97
B2K142_YERPB/841-919
B2K254_YERPB/1188-1331
B2K3Y8_YERPB/684-771
B2K556_YERPB/832-916
B2K6D6_YERPB/7-108
B2K9A9_YERPB/811-894
B2L233_PSEFL/894-980
B2N0N0_ECOLX/828-912
B2N4S2_ECOLX/1104-1188
B2N549_ECOLX/827-910
B2N6I2_ECOLX/809-890
B2NAL8_ECOLX/684-771
B2NAV7_ECOLX/7-108
B2NLR6_ECO57/809-890
B2NM33_ECO57/1104-1188
B2NNU9_ECO57/817-900
B2NVY2_ECO57/5-106
B2NXP0_ECO57/684-771
B2NYE7_ECO57/828-912
B2P128_ECO57/817-900
B2P2E2_ECO57/5-106
B2P3E9_ECO57/1104-1188
B2P6K7_ECO57/809-890
B2P9Z1_ECO57/828-912
B2PBG4_ECO57/684-771
B2PF96_ECO57/828-912
B2PIB8_ECO57/809-890
B2PIZ4_ECO57/1104-1188
B2PKN7_ECO57/817-900
B2PLI8_ECO57/684-771
B2PR06_ECO57/5-106
B2PXH7_PROST/687-774
B2PY07_PROST/5-106
B2Q031_PROST/772-853
B2S0R7_BORHD/9-108
B2S112_BORHD/8-109
B2S2W0_TREPS/13-114
B2SN61_XANOP/7-108
B2SRD1_XANOP/627-721
B2SRX4_XANOP/162-238
B2SSU4_XANOP/1536-1637
B2SSU4_XANOP/4-105
B2SSU4_XANOP/732-833
B2SSU4_XANOP/892-991
B2SV99_XANOP/616-702
B2SVD4_XANOP/7-108
B2SW53_XANOP/1198-1287
B2T7C2_BURPP/7-108
B2T7T1_BURPP/9-125
B2T9S2_BURPP/36-119
B2TA26_BURPP/422-517
B2TLQ6_CLOBB/5-106
B2TTQ2_SHIB3/827-910
B2TV18_SHIB3/805-886
B2TWW9_SHIB3/1104-1188
B2TZE7_SHIB3/828-912
B2U1W8_SHIB3/684-771
B2U4Y6_SHIB3/7-108
B2U7A5_RALPJ/1036-1136
B2U7A5_RALPJ/1227-1327
B2U7A5_RALPJ/759-870
B2U868_RALPJ/731-813
B2UFB0_RALPJ/1333-1422
B2UH73_RALPJ/717-801
B2UHV0_RALPJ/7-108
B2UIH8_RALPJ/58-146
B2UK17_RALPJ/422-517
B2UUG8_HELPS/6-107
B2V1Y7_CLOBA/5-106
B2V9D0_SULSY/8-107
B2VFZ3_ERWT9/817-905
B2VGU8_ERWT9/685-772
B2VIM2_ERWT9/804-887
B2VJD7_ERWT9/5-106
B2W5S4_PYRTR/33-130
B3A3N3_ECO57/684-771
B3A493_ECO57/817-900
B3A5K3_ECO57/809-890
B3ABP9_ECO57/1104-1188
B3AE80_ECO57/828-912
B3AIZ2_ECO57/828-912
B3AK55_ECO57/817-900
B3AL12_ECO57/809-890
B3AP71_ECO57/684-771
B3ATN7_ECO57/5-106
B3ATU0_ECO57/1104-1188
B3B3I6_ECO57/5-106
B3B5T6_ECO57/817-900
B3B6J8_ECO57/1104-1188
B3B719_ECO57/684-771
B3B8V1_ECO57/828-912
B3BEJ1_ECO57/684-771
B3BH50_ECO57/809-890
B3BHJ4_ECO57/1104-1188
B3BI31_ECO57/817-900
B3BJH1_ECO57/828-912
B3BNL1_ECO57/5-106
B3BTZ0_ECO57/809-890
B3BZJ2_ECO57/817-900
B3BZR7_ECO57/1104-1188
B3C098_ECO57/684-771
B3C2J2_ECO57/25-126
B3C449_ECO57/828-912
B3E1M3_GEOLS/978-1065
B3E246_GEOLS/631-714
B3E2P8_GEOLS/1017-1101
B3E2W5_GEOLS/1101-1188
B3E3M0_GEOLS/10-126
B3E5L2_GEOLS/1152-1237
B3E6G5_GEOLS/27-128
B3E7V4_GEOLS/9-110
B3E8I5_GEOLS/951-1036
B3E8Z6_GEOLS/841-924
B3E8Z7_GEOLS/1110-1193
B3EA27_GEOLS/5-106
B3EAL6_GEOLS/7-108
B3EBI4_GEOLS/7-108
B3EG98_CHLL2/896-979
B3EGE0_CHLL2/754-842
B3ELB5_CHLPB/46-138
B3EN26_CHLPB/897-982
B3GXT0_ACTP7/519-611
B3H8Q7_ECOLX/809-890
B3H942_ECOLX/1104-1188
B3HC69_ECOLX/817-900
B3HGD9_ECOLX/25-126
B3HHS1_ECOLX/828-912
B3HHZ1_ECOLX/684-771
B3HLQ8_ECOLX/809-890
B3HPK0_ECOLX/828-912
B3HUN8_ECOLX/5-106
B3HWX4_ECOLX/1104-1188
B3HYP3_ECOLX/684-771
B3I1A8_ECOLX/809-890
B3I1N7_ECOLX/1034-1118
B3I9B3_ECOLX/828-912
B3I9W9_ECOLX/684-771
B3IAA5_ECOLX/5-106
B3ICL1_ECOLX/817-900
B3IHM4_ECOLX/809-890
B3IM46_ECOLX/1104-1188
B3IMH0_ECOLX/5-106
B3INQ7_ECOLX/684-771
B3IQ30_ECOLX/817-900
B3IQZ1_ECOLX/828-912
B3LHB1_YEAS1/30-107
B3PBX5_CELJU/965-1057
B3PC62_CELJU/11-111
B3PCN6_CELJU/5-106
B3PEZ4_CELJU/27-117
B3PF40_CELJU/13-108
B3PFF8_CELJU/1051-1153
B3PFF8_CELJU/11-112
B3PFF8_CELJU/1496-1598
B3PFF8_CELJU/760-861
B3PGP7_CELJU/1070-1154
B3PIJ8_CELJU/8-109
B3PKJ3_CELJU/822-909
B3PL64_CELJU/870-953
B3PPJ8_RHIE6/5-106
B3PPW1_RHIE6/47-124
B3PZ45_RHIE6/6-105
B3Q719_RHOPT/7-106
B3Q7D8_RHOPT/110-224
B3Q7E0_RHOPT/807-894
B3Q8E3_RHOPT/3-103
B3Q8J8_RHOPT/3-103
B3Q8K3_RHOPT/768-851
B3Q8X2_RHOPT/781-868
B3QE15_RHOPT/42-148
B3QJ18_RHOPT/26-111
B3QSA0_CHLT3/689-773
B3QVC1_CHLT3/1532-1618
B3QWP5_CHLT3/1339-1442
B3QWP5_CHLT3/1483-1586
B3QWP5_CHLT3/1627-1730
B3QXP0_CHLT3/21-104
B3R318_CUPTR/1148-1248
B3R318_CUPTR/755-856
B3R318_CUPTR/949-1049
B3R9E8_CUPTR/133-219
B3RBS8_CUPTR/10-102
B3TLT2_ELAGV/44-129
B3V680_9EURY/11-90
B3VSA4_XANCP/1582-1681
B3VSA4_XANCP/28-129
B3VSA4_XANCP/749-850
B3VSA4_XANCP/909-1008
B3WI38_ECOLX/828-912
B3WK13_ECOLX/809-890
B3WNI0_ECOLX/817-900
B3WP44_ECOLX/1034-1118
B3WQH1_ECOLX/684-771
B3WR16_ECOLX/5-106
B3WZF2_SHIDY/817-900
B3X0G4_SHIDY/1035-1119
B3X1Q3_SHIDY/794-875
B3X528_SHIDY/684-771
B3X5M6_SHIDY/828-912
B3X9G8_ECOLX/809-890
B3XA03_ECOLX/1104-1188
B3XEV7_ECOLX/817-900
B3XHK0_ECOLX/5-106
B3XI03_ECOLX/684-771
B3XJA5_ECOLX/828-912
B3YAV0_SALET/684-771
B3YBM7_SALET/808-889
B3YEE7_SALET/810-892
B3YIA9_SALET/7-108
B3YJX7_SALET/828-912
B3YS45_BACCE/4-105
B3Z795_BACCE/4-105
B3ZPB8_BACCE/4-105
B4A0H3_SALNE/5-106
B4A227_SALNE/828-912
B4A2X8_SALNE/684-771
B4A4V1_SALNE/810-892
B4A7X2_SALNE/808-889
B4ADY2_BACPU/5-106
B4BJ21_9BACI/5-106
B4CU67_9BACT/1155-1238
B4CUD1_9BACT/976-1061
B4CWB6_9BACT/33-123
B4D1M9_9BACT/13-115
B4D268_9BACT/884-971
B4DC60_9BACT/11-109
B4EE54_BURCJ/7-108
B4EGV0_BURCJ/423-517
B4EHQ0_BURCJ/906-992
B4ELF6_BURCJ/745-827
B4EMM7_BURCJ/11-104
B4EXM8_PROMH/684-771
B4EYQ3_PROMH/5-106
B4EZ26_PROMH/816-897
B4RAP5_PHEZH/10-111
B4RBE3_PHEZH/6-107
B4RE26_PHEZH/26-116
B4RFM7_PHEZH/7-103
B4S4M4_PROA2/898-987
B4S6G3_PROA2/766-855
B4SHV6_STRM5/804-891
B4SHX9_STRM5/7-108
B4SHY6_STRM5/7-108
B4SIR3_STRM5/640-721
B4SKU3_STRM5/974-1058
B4SLD6_STRM5/646-736
B4SRK7_STRM5/166-242
B4SSF2_STRM5/11-112
B4SSF2_STRM5/1437-1538
B4SSF2_STRM5/791-892
B4SSF2_STRM5/971-1070
B4SVH3_SALNS/5-106
B4SY95_SALNS/810-892
B4SYU1_SALNS/808-889
B4T495_SALNS/828-912
B4T741_SALNS/684-771
B4T821_SALHS/5-106
B4TA79_SALHS/810-892
B4TAU2_SALHS/808-889
B4TG06_SALHS/828-912
B4TJQ3_SALHS/684-771
B4TMZ5_SALSV/810-892
B4TPF4_SALSV/808-889
B4TUH8_SALSV/828-912
B4TWI0_SALSV/684-771
B4TYU6_SALSV/5-106
B4U6X8_HYDS0/8-109
B4UCQ2_ANASK/10-111
B4UCR2_ANASK/10-108
B4UFG9_ANASK/6-104
B4UFH8_ANASK/109-210
B4UH49_ANASK/9-105
B4UIL9_ANASK/8-112
B4UJS4_ANASK/5-110
B4VI11_9CYAN/181-264
B4VIH4_9CYAN/1839-1934
B4VIP5_9CYAN/1166-1248
B4VJS3_9CYAN/7-107
B4VK29_9CYAN/1928-2015
B4VM54_9CYAN/10-109
B4VM91_9CYAN/1251-1338
B4VND7_9CYAN/1098-1183
B4VND7_9CYAN/1387-1470
B4VNT6_9CYAN/5-79
B4VPD0_9CYAN/35-115
B4VUP4_9CYAN/948-1031
B4VWP0_9CYAN/164-265
B4VWP0_9CYAN/328-429
B4VWP0_9CYAN/504-605
B4VWP0_9CYAN/675-776
B4VWP0_9CYAN/7-106
B4VXS0_9CYAN/8-109
B4VZ89_9CYAN/10-106
B4VZE9_9CYAN/5-104
B4VZF4_9CYAN/1479-1562
B4VZR7_9CYAN/1065-1148
B4W054_9CYAN/9-106
B4W3W4_9CYAN/8-109
B4W443_9CYAN/1270-1355
B4W4U3_9CYAN/8-111
B4W7M7_9CAUL/4-101
B4W8R6_9CAUL/27-109
B4WD08_9CAUL/6-107
B4WG55_9SYNE/240-351
B4WJU9_9SYNE/6-108
B4WJZ3_9SYNE/1-95
B4WMD5_9SYNE/41-128
B4WMF1_9SYNE/284-377
B4WMX1_9SYNE/931-1019
B4WN73_9SYNE/28-116
B4WNH3_9SYNE/8-109
B4WP26_9SYNE/263-360
B4WPA6_9SYNE/266-388
B4WQ08_9SYNE/182-271
B4WSX3_9SYNE/277-378
B4X286_9GAMM/1287-1386
B4X286_9GAMM/1470-1571
B4X286_9GAMM/1638-1739
B4X286_9GAMM/688-785
B4X286_9GAMM/9-109
B4X286_9GAMM/982-1082
B4X3P9_9GAMM/676-763
B4X4X8_9GAMM/7-95
B5BDY5_SALPK/808-889
B5BF16_SALPK/828-912
B5BGN4_SALPK/684-771
B5BH33_SALPK/7-108
B5BIK7_SALPK/826-908
B5BZE5_SALET/828-912
B5C1P2_SALET/684-771
B5C3U7_SALET/5-106
B5C593_SALET/810-892
B5C6K8_SALET/808-889
B5CA65_SALET/810-892
B5CBU6_SALET/828-912
B5CG63_SALET/684-771
B5CHM3_SALET/5-106
B5E7Y7_GEOBB/728-813
B5E8M7_GEOBB/4-105
B5E9K8_GEOBB/729-815
B5ECK5_GEOBB/26-128
B5ED64_GEOBB/5-106
B5EE28_GEOBB/9-115
B5EET8_GEOBB/630-713
B5EF85_GEOBB/4-105
B5EFH9_GEOBB/9-110
B5EGK2_GEOBB/15-137
B5EHN6_GEOBB/1051-1137
B5EIY8_GEOBB/4-104
B5ESZ0_VIBFM/31-102
B5EVG1_VIBFM/20-103
B5EVH3_VIBFM/672-761
B5EYA3_SALA4/810-891
B5EYV4_SALA4/808-889
B5F2W3_SALA4/5-106
B5F4Q3_SALA4/828-912
B5F6X9_SALA4/684-771
B5FAG5_VIBFM/838-923
B5FAK6_VIBFM/696-782
B5FCN8_VIBFM/24-109
B5FF52_VIBFM/871-951
B5FGD4_VIBFM/8-109
B5FIQ8_SALDC/684-771
B5FME8_SALDC/810-892
B5FNR0_SALDC/808-889
B5FSK7_SALDC/5-106
B5FTW1_SALDC/828-912
B5IYF8_9RHOB/1-57
B5J2J6_9RHOB/719-796
B5JB32_9RHOB/732-808
B5JCE8_9RHOB/493-570
B5JDX8_9BACT/657-745
B5JJ31_9BACT/835-925
B5JLK4_9BACT/15-119
B5JLK7_9BACT/25-111
B5JM65_9BACT/942-1031
B5JNS7_9BACT/560-643
B5JP12_9BACT/32-119
B5JPN9_9BACT/1233-1322
B5JPQ3_9BACT/12-113
B5JQD5_9BACT/10-114
B5JQF9_9BACT/340-441
B5JTR8_9GAMM/239-340
B5JTR8_9GAMM/616-715
B5JTR8_9GAMM/795-896
B5JTR8_9GAMM/987-1088
B5JV54_9GAMM/460-569
B5JWX5_9GAMM/801-882
B5JXA6_9GAMM/308-405
B5KBY2_9RHOB/69-153
B5KCP0_9RHOB/647-731
B5LWF0_9PHYC/17-101
B5MGU0_SALET/810-892
B5MIV9_SALET/808-889
B5MJW1_SALET/828-912
B5MPB2_SALET/684-771
B5MQ94_SALET/5-106
B5N0U8_SALET/810-892
B5N1A4_SALET/808-889
B5N3C2_SALET/828-912
B5N540_SALET/5-106
B5N5T8_SALET/684-771
B5NBS9_SALET/828-912
B5NDQ7_SALET/810-892
B5NEQ2_SALET/808-889
B5NJ66_SALET/5-106
B5NJH2_SALET/684-771
B5NKH9_SALET/808-889
B5NNZ7_SALET/828-912
B5NR59_SALET/684-771
B5NUN1_SALET/810-892
B5NW55_SALET/7-108
B5P137_SALET/5-106
B5P190_SALET/810-892
B5P332_SALET/808-889
B5P3X3_SALET/828-912
B5P4Q7_SALET/684-771
B5PAR9_SALET/808-889
B5PBI2_SALET/810-892
B5PEP5_SALET/684-771
B5PGG9_SALET/828-912
B5PHH1_SALET/5-106
B5PNU8_SALHA/5-106
B5PQY2_SALHA/810-892
B5PU38_SALHA/808-889
B5PV62_SALHA/828-912
B5PWE9_SALHA/684-771
B5Q2W4_SALVI/808-889
B5Q675_SALVI/810-892
B5Q748_SALVI/828-912
B5Q901_SALVI/684-771
B5Q9N1_SALVI/5-106
B5QGT2_CAMJE/6-107
B5QUN7_SALEP/826-908
B5QWP3_SALEP/828-912
B5R0K1_SALEP/684-771
B5R130_SALEP/7-108
B5R242_SALEP/808-889
B5R8B6_SALG2/7-108
B5RC94_SALG2/808-889
B5RDT7_SALG2/828-912
B5RES6_SALG2/684-771
B5RMC1_BORDL/9-108
B5RML5_BORDL/8-109
B5RPR7_BORRA/9-108
B5RQ11_BORRA/8-109
B5RYN0_RALSO/293-374
B5S029_RALSO/7-108
B5S5E8_RALSO/70-161
B5S924_RALSO/1054-1154
B5S924_RALSO/1249-1349
B5S924_RALSO/757-868
B5SB06_RALSO/7-108
B5SD76_RALSO/70-161
B5SH44_RALSO/173-284
B5SH44_RALSO/481-581
B5SH44_RALSO/676-776
B5URJ1_BACCE/4-105
B5V347_BACCE/4-105
B5VF46_YEAS6/30-107
B5VU52_SPIMA/1392-1489
B5VW75_SPIMA/252-351
B5VWD3_SPIMA/253-344
B5VWM0_SPIMA/1254-1349
B5VXX4_SPIMA/876-965
B5W0C5_SPIMA/8-112
B5W0Q2_SPIMA/1152-1235
B5W2I8_SPIMA/8-116
B5W2T9_SPIMA/249-345
B5W363_SPIMA/6-107
B5W7Y8_SPIMA/13-118
B5WBK6_9BURK/629-714
B5WCQ9_9BURK/7-108
B5WGC2_9BURK/422-517
B5WJI5_9BURK/1-84
B5WSG3_9BURK/1406-1493
B5XNZ7_KLEP3/804-885
B5XRT7_KLEP3/802-891
B5XST2_KLEP3/685-772
B5XU10_KLEP3/989-1071
B5XV14_KLEP3/826-910
B5Y7B3_COPPD/6-107
B5YIY0_THEYD/7-107
B5YJ23_THEYD/6-110
B5YRN4_ECO5E/5-106
B5YSU3_ECO5E/684-771
B5YU36_ECO5E/817-900
B5YX09_ECO5E/809-890
B5YYX1_ECO5E/1034-1118
B5Z3F0_ECO5E/828-912
B5Z859_HELPG/6-107
B5ZCW7_GLUDA/13-114
B5ZPC3_RHILW/6-105
B5ZQB6_RHILW/5-106
B5ZRH8_RHILW/47-118
B6A870_9ENTR/1337-1425
B6AMA5_9BACT/12-113
B6AQD3_9BACT/749-840
B6AT93_9RHOB/21-103
B6AYZ3_9RHOB/485-568
B6B614_9RHOB/21-105
B6BCV9_9RHOB/742-820
B6BFS3_9RHOB/4-105
B6BGC0_9PROT/29-113
B6BIE4_9PROT/957-1045
B6BIJ6_9PROT/14-113
B6BJ30_9PROT/1085-1163
B6BJ92_9PROT/677-760
B6BJA4_9PROT/5-106
B6BKS1_9PROT/6-107
B6BNP1_9PROT/877-958
B6BNV1_9PROT/3-102
B6C1B4_9GAMM/821-909
B6C2P6_9GAMM/632-733
B6C2P6_9GAMM/826-927
B6C2P6_9GAMM/980-1082
B6EGI0_ALISL/25-109
B6EI77_ALISL/870-958
B6EJB7_ALISL/8-109
B6EKM4_ALISL/838-923
B6EKZ2_ALISL/696-782
B6EQ42_ALISL/15-103
B6EQT3_ALISL/661-750
B6EQY8_ALISL/2-69
B6ER17_ALISL/841-927
B6HRW9_PENCW/46-142
B6I0U0_ECOSE/7-108
B6I1T3_ECOSE/684-771
B6I6I2_ECOSE/828-912
B6I6S1_ECOSE/1104-1188
B6I7H8_ECOSE/809-890
B6I968_ECOSE/817-900
B6IP44_RHOCS/32-118
B6IPE7_RHOCS/645-733
B6IRI2_RHOCS/780-871
B6ITD7_RHOCS/3-104
B6ITF8_RHOCS/520-611
B6ITX9_RHOCS/7-109
B6IVS5_RHOCS/35-121
B6J1W1_COXB2/23-112
B6J2W2_COXB2/571-655
B6J4F5_COXB1/571-654
B6J5Y3_COXB1/23-112
B6JBE7_OLICO/31-114
B6JEN7_OLICO/41-185
B6JIH8_OLICO/3-103
B6JMQ2_HELP2/6-107
B6QPX3_PENMQ/50-136
B6QZH0_9RHOB/863-959
B6R090_9RHOB/7-94
B6R0P8_9RHOB/39-145
B6R0S0_9RHOB/697-784
B6R7E4_9RHOB/3-103
B6REX1_CAMJE/6-107
B6RT18_CLALS/36-145
B6SRE6_MAIZE/44-138
B6SY22_MAIZE/44-141
B6TQG5_MAIZE/41-126
B6UE63_MAIZE/41-137
B6WQI3_9DELT/24-111
B6WUS2_9DELT/671-774
B6XB08_9ENTR/5-106
B6XFP2_9ENTR/687-774
B6XJ45_9ENTR/811-891
B6YX73_THEON/6-114
B6ZT63_ECO57/817-900
B6ZW22_ECO57/828-912
B6ZX94_ECO57/1034-1118
B6ZXT6_ECO57/684-771
B6ZY85_ECO57/347-428
B7A1I9_ECO57/5-106
B7ATT5_9BACE/5-106
B7CE51_9FIRM/28-113
B7CQZ2_BURPS/11-131
B7CT31_BURPS/933-1014
B7CV75_BURPS/7-108
B7DMH8_9BACL/4-103
B7DQN0_9BACL/4-105
B7EAU0_ORYSJ/1-84
B7EKW5_ORYSJ/14-99
B7F8C5_ORYSJ/44-139
B7FGU6_MEDTR/44-129
B7GG97_ANOFW/11-112
B7GIE3_ANOFW/6-93
B7GX99_ACIB3/199-297
B7GX99_ACIB3/25-113
B7GX99_ACIB3/523-624
B7GX99_ACIB3/730-825
B7H021_ACIB3/833-926
B7HI38_BACC4/4-105
B7HLT1_BACC7/4-105
B7I671_ACIB5/460-553
B7I846_ACIB5/199-297
B7I846_ACIB5/25-113
B7I846_ACIB5/523-624
B7I846_ACIB5/730-825
B7ID18_THEAB/2-94
B7IHS6_THEAB/5-106
B7IQ92_BACC2/4-105
B7J2C9_BORBZ/9-105
B7J2M4_BORBZ/10-109
B7JI01_BACC0/4-105
B7JUC4_CYAP8/11-114
B7JUI6_CYAP8/832-922
B7JV78_CYAP8/16-114
B7JYH6_CYAP8/6-104
B7JZA1_CYAP8/9-109
B7K5C9_CYAP8/10-134
B7K5V5_CYAP8/5-106
B7K7W8_CYAP7/256-352
B7K8J2_CYAP7/19-118
B7K8J2_CYAP7/309-409
B7K8J2_CYAP7/597-697
B7K8K3_CYAP7/6-107
B7K8Q0_CYAP7/822-915
B7K9J5_CYAP7/11-114
B7KAD7_CYAP7/254-351
B7KB48_CYAP7/243-337
B7KBI6_CYAP7/6-109
B7KDT9_CYAP7/13-113
B7KEZ1_CYAP7/7-108
B7KRG7_METC4/6-102
B7KSM8_METC4/100-183
B7KUG7_METC4/3-103
B7KWJ7_METC4/17-116
B7KWZ8_METC4/1030-1123
B7KXN3_METC4/801-890
B7L7U1_ECO55/7-108
B7LAP0_ECO55/809-890
B7LBS3_ECO55/1104-1188
B7LFA2_ECO55/827-910
B7LHS3_ECO55/684-771
B7LMA6_ESCF3/876-957
B7LP05_ESCF3/27-128
B7LPG1_ESCF3/829-912
B7LR77_ESCF3/684-771
B7LVV6_ESCF3/828-912
B7LXK2_ECO8A/828-912
B7M0S8_ECO8A/684-771
B7M336_ECO8A/7-108
B7M5Q7_ECO8A/809-890
B7M6N9_ECO8A/1104-1188
B7M8X6_ECO8A/827-910
B7MBU5_ECO45/7-108
B7MBX9_ECO45/684-771
B7MFC9_ECO45/809-890
B7MH30_ECO45/1104-1188
B7MID9_ECO45/827-908
B7MLA7_ECO45/828-912
B7MPS5_ECO81/827-908
B7MXP7_ECO81/809-890
B7MY29_ECO81/1104-1188
B7MZ82_ECO81/828-912
B7N0K3_ECO81/684-771
B7N2Y2_ECO81/7-108
B7N3E8_ECOLU/867-948
B7N5H8_ECOLU/809-890
B7N5X0_ECOLU/1104-1188
B7N720_ECOLU/828-912
B7NBN8_ECOLU/7-108
B7NDJ4_ECOLU/684-771
B7NKS7_ECO7I/684-771
B7NLD2_ECO7I/827-910
B7NN28_ECO7I/809-890
B7NPQ4_ECO7I/1104-1188
B7NS32_ECO7I/7-108
B7QPU4_9RHOB/799-881
B7QRU2_9RHOB/759-844
B7QU78_9RHOB/21-104
B7QZ62_9RHOB/4-105
B7R1J5_9EURY/7-109
B7R853_9THEO/5-106
B7RHX4_9RHOB/759-840
B7RIE6_9RHOB/666-776
B7RJ07_9RHOB/9-105
B7RKY3_9RHOB/21-110
B7RMJ0_9RHOB/13-100
B7RR38_9RHOB/6-108
B7RSV0_9GAMM/650-750
B7RSV1_9GAMM/564-658
B7S1F5_9GAMM/902-985
B7UFN0_ECO27/809-890
B7UG80_ECO27/1104-1188
B7UHK2_ECO27/828-912
B7UJV0_ECO27/684-771
B7UN71_ECO27/827-908
B7USR3_ECO27/7-108
B7UW93_PSEA8/8-109
B7UXM5_PSEA8/647-738
B7UXV2_PSEA8/32-117
B7UY06_PSEA8/826-908
B7V0R8_PSEA8/22-106
B7V295_PSEA8/7-108
B7V373_PSEA8/900-986
B7V400_PSEA8/1043-1143
B7V400_PSEA8/1185-1286
B7V400_PSEA8/1364-1465
B7V400_PSEA8/1524-1625
B7V400_PSEA8/1671-1777
B7V400_PSEA8/8-109
B7V400_PSEA8/866-967
B7V4P9_PSEA8/24-112
B7V6N8_PSEA8/1315-1414
B7VAH6_PSEA8/1120-1205
B7VJ30_VIBSL/704-791
B7VK74_VIBSL/841-927
B7VL25_VIBSL/8-109
B7VLR3_VIBSL/424-506
B7VLU2_VIBSL/24-114
B7VMN0_VIBSL/1336-1422
B7VNA2_VIBSL/1057-1132
B7VNW3_VIBSL/41-131
B7VS34_VIBSL/922-1005
B7VS46_VIBSL/1514-1599
B7VSN5_VIBSL/20-108
B7WRF8_COMTE/159-239
B7WUC5_COMTE/1173-1272
B7WUC5_COMTE/1428-1527
B7WUC5_COMTE/759-860
B7WX79_COMTE/19-120
B7XRV8_BORGA/9-107
B7XS60_BORGA/10-107
B7XU65_BORGA/9-107
B7XV05_BORGA/10-107
B8A9E0_ORYSI/54-147
B8AYV8_ORYSI/44-139
B8B4B1_ORYSI/44-141
B8B9H1_ORYSI/44-129
B8BEM5_ORYSI/14-116
B8BU71_THAPS/26-123
B8CJA9_SHEPW/906-990
B8CJP1_SHEPW/835-919
B8CJU3_SHEPW/1395-1510
B8CKZ9_SHEPW/8-109
B8CL71_SHEPW/1097-1192
B8CLY7_SHEPW/20-106
B8CNU1_SHEPW/1567-1659
B8CQL4_SHEPW/29-119
B8CTI5_SHEPW/1597-1689
B8CUQ5_SHEPW/834-918
B8CW48_HALOH/4-105
B8D0S0_HALOH/5-106
B8DI90_LISMH/4-105
B8DJV2_DESVM/8-105
B8DJY0_DESVM/6-106
B8DK88_DESVM/1337-1429
B8DL28_DESVM/218-318
B8DL28_DESVM/9-110
B8DLR4_DESVM/893-981
B8DP17_DESVM/90-217
B8DP89_DESVM/28-118
B8DPA7_DESVM/3-105
B8DPS0_DESVM/180-262
B8E3U0_SHEB2/1103-1189
B8E484_SHEB2/1054-1139
B8E6Q6_SHEB2/929-1019
B8E8S0_SHEB2/828-912
B8EA10_SHEB2/8-109
B8EAC9_SHEB2/7-108
B8EAD5_SHEB2/9-101
B8EBS3_SHEB2/29-116
B8ECP2_SHEB2/1451-1542
B8ED92_SHEB2/1622-1745
B8ESS5_METSB/6-109
B8F495_HAEPS/641-733
B8FCG8_DESAA/1060-1145
B8FCH4_DESAA/1254-1340
B8FCJ9_DESAA/6-104
B8FD00_DESAA/53-137
B8FFN9_DESAA/1013-1098
B8FI11_DESAA/931-1017
B8FJD4_DESAA/857-944
B8FJD5_DESAA/1013-1100
B8FJE6_DESAA/190-290
B8FJE6_DESAA/5-111
B8FJT3_DESAA/147-250
B8FNR3_DESAA/9-112
B8FTS1_DESHD/15-116
B8FWP4_DESHD/809-888
B8G3A5_CHLAD/5-108
B8G5Q2_CHLAD/9-110
B8GAY9_CHLAD/830-911
B8GB99_CHLAD/14-109
B8GHQ7_METPE/11-115
B8GK90_METPE/12-112
B8GP53_THISH/1148-1249
B8GP53_THISH/657-757
B8GP53_THISH/981-1082
B8GPL6_THISH/821-902
B8GR06_THISH/8-109
B8GRK5_THISH/199-290
B8GTC6_THISH/766-827
B8GTG7_THISH/21-104
B8GZ93_CAUCN/6-107
B8H0J6_CAUCN/3-103
B8H3L7_CAUCN/23-104
B8H6Z4_ARTCA/30-130
B8HDG9_ARTCA/33-129
B8HDV8_ARTCA/33-128
B8HED2_ARTCA/51-131
B8HEE2_ARTCA/40-129
B8HEE7_ARTCA/37-120
B8HGI4_ARTCA/33-132
B8HJS0_CYAP4/1206-1292
B8HL49_CYAP4/251-357
B8HM45_CYAP4/16-121
B8HNR9_CYAP4/10-109
B8HP17_CYAP4/1330-1424
B8HTI2_CYAP4/8-108
B8HY12_CYAP4/8-109
B8HYB3_CYAP4/25-112
B8I3N0_CLOCE/5-106
B8I4Z7_CLOCE/9-113
B8ID60_METNO/1262-1348
B8IEM8_METNO/24-124
B8IF87_METNO/3-104
B8IKT0_METNO/37-121
B8IKX8_METNO/875-962
B8IMV4_METNO/6-105
B8IQX9_METNO/3-103
B8IRE9_METNO/645-729
B8IUE5_METNO/920-1007
B8J0K8_DESDA/222-324
B8J0K8_DESDA/400-498
B8J0K8_DESDA/9-110
B8J2B2_DESDA/24-112
B8J427_DESDA/828-913
B8JCH1_ANAD2/6-104
B8JCI0_ANAD2/109-210
B8JCR8_ANAD2/5-110
B8JCV7_ANAD2/10-111
B8JCW7_ANAD2/10-108
B8JE45_ANAD2/9-105
B8JEW1_ANAD2/8-112
B8K3J7_VIBPA/7-108
B8K5H7_VIBPA/1156-1244
B8K6Z9_VIBPA/870-957
B8K7L7_VIBPA/8-109
B8K9A9_VIBPA/690-777
B8K9G1_VIBPA/835-921
B8KA63_VIBPA/309-394
B8KAP5_VIBPA/677-764
B8KBV9_VIBPA/1506-1587
B8KKR7_9GAMM/585-672
B8KPE9_9GAMM/1379-1469
B8KTG4_9GAMM/1775-1859
B8KWW0_9GAMM/1220-1307
B8L627_9GAMM/27-109
B8L6H5_9GAMM/11-112
B8L6H5_9GAMM/1415-1516
B8L6H5_9GAMM/759-860
B8L6H5_9GAMM/941-1040
B8L6K9_9GAMM/171-247
B8L820_9GAMM/641-731
B8LAP3_9GAMM/807-894
B8LAR3_9GAMM/7-108
B8LAS0_9GAMM/7-108
B8LWS3_TALSN/52-138
B8N0U4_ASPFN/54-148
B8PBD4_POSPM/36-124
B8PGP5_POSPM/53-141
B8QZS8_MYXFU/9-114
B9ABH7_BORBU/10-109
B9AC82_BORBU/9-105
B9B280_9BURK/11-104
B9B5R0_9BURK/914-996
B9B6T4_9BURK/423-517
B9BC80_9BURK/7-108
B9BJA1_9BURK/422-517
B9BKF4_9BURK/11-104
B9C0E4_9BURK/7-108
B9C3A9_9BURK/422-517
B9C4G0_9BURK/11-104
B9CIJ7_9BURK/7-108
B9CYS7_WOLRE/6-107
B9D0E9_WOLRE/14-115
B9E0P9_CLOK1/9-113
B9E344_CLOK1/5-106
B9EZM2_ORYSJ/42-136
B9FL71_ORYSJ/107-195
B9FMU8_ORYSJ/131-222
B9GGM6_POPTR/44-129
B9GH05_POPTR/45-131
B9GH34_POPTR/47-133
B9HCL1_POPTR/45-130
B9HE19_POPTR/44-137
B9HM90_POPTR/44-129
B9HQV5_POPTR/43-128
B9HVZ4_POPTR/55-149
B9HYA9_POPTR/44-129
B9I823_POPTR/45-130
B9I9Z4_POPTR/32-117
B9IG70_POPTR/45-130
B9IKG1_POPTR/58-149
B9IKG2_POPTR/44-132
B9IWC9_BACCQ/4-105
B9J945_AGRRK/1-86
B9JFU4_AGRRK/43-117
B9JIT4_AGRRK/765-857
B9JQV7_AGRVS/670-742
B9JUZ4_AGRVS/6-102
B9JWH6_AGRVS/43-103
B9KAS6_THENN/4-105
B9KDP6_CAMLR/6-107
B9KJB9_RHOSK/10-111
B9KJG4_RHOSK/780-863
B9KPT3_RHOSK/21-108
B9KQA4_RHOSK/5-109
B9KS14_RHOSK/5-102
B9KW71_RHOSK/720-804
B9L351_THERP/23-126
B9L753_NAUPA/13-112
B9L827_NAUPA/6-107
B9LBT8_CHLSY/822-909
B9LEA0_CHLSY/5-126
B9LG87_CHLSY/11-111
B9LGQ4_CHLSY/14-110
B9LL67_CHLSY/10-113
B9LRW5_HALLT/4-104
B9LZV7_GEOSF/6-107
B9M1Z0_GEOSF/5-106
B9M5H0_GEOSF/9-114
B9M712_GEOSF/9-110
B9M7R0_GEOSF/9-110
B9M917_GEOSF/9-133
B9M9P2_GEOSF/5-104
B9MF61_ACIET/1041-1140
B9MF61_ACIET/1249-1348
B9MF61_ACIET/688-788
B9MF76_ACIET/1439-1527
B9MGA2_ACIET/17-118
B9MKK5_ANATD/8-111
B9MM01_ANATD/5-106
B9MMK3_ANATD/11-112
B9MPE6_ANATD/13-114
B9MWP3_POPTR/47-133
B9MZP4_POPTR/45-130
B9NEJ3_POPTR/45-130
B9NU45_9RHOB/28-113
B9NV74_9RHOB/2-59
B9P994_POPTR/274-376
B9QYK1_9RHOB/1091-1181
B9QYX2_9RHOB/35-140
B9R0P2_9RHOB/32-114
B9R4A2_9RHOB/740-827
B9REZ5_RICCO/45-130
B9RQE6_RICCO/44-129
B9RS10_RICCO/44-132
B9RSW5_RICCO/44-129
B9RV70_RICCO/47-139
B9SFK5_RICCO/45-130
B9SSV1_RICCO/44-129
B9T5M9_RICCO/44-129
B9T8T3_RICCO/7-108
B9T9X9_RICCO/25-108
B9TBQ7_RICCO/3-104
B9TD14_RICCO/353-442
B9TES7_RICCO/180-263
B9TJ05_RICCO/203-291
B9TNV0_RICCO/143-236
B9UP00_VIBFI/834-920
B9UP01_VIBFI/841-927
B9UP02_VIBFI/841-927
B9UP03_VIBFI/841-927
B9UP04_VIBFI/841-927
B9W8B6_CANDC/36-112
B9X2Q7_BORBU/10-109
B9X3M9_BORBU/9-105
B9X5I0_BORBU/9-105
B9X765_BORBU/10-109
B9X7V1_9SPIO/10-110
B9X8E3_9SPIO/9-108
B9XDM3_9BACT/10-107
B9XDM3_9BACT/250-351
B9XNN1_9BACT/754-842
B9XNN3_9BACT/14-109
B9XP29_9BACT/1260-1353
B9XS01_9BACT/720-821
B9XS02_9BACT/155-258
B9XW76_HELPY/6-107
B9XZW2_HELPY/6-107
B9Y3Z1_9FIRM/37-119
B9Y591_9FIRM/76-157
B9Z341_9NEIS/3-102
B9Z645_9NEIS/11-129
B9Z6Q6_9NEIS/9-110
B9Z7I9_9NEIS/1327-1417
BARA_ECO57/828-912
BARA_ECOL6/828-912
BARA_ECOLI/828-912
BARA_SHIFL/828-912
BVGS_BORBR/1139-1232
BVGS_BORPA/1139-1231
BVGS_BORPE/1139-1231
C0A884_9BACT/600-650
C0AB23_9BACT/30-118
C0ABS6_9BACT/198-282
C0AEH9_9BACT/168-257
C0AHC8_BORBU/9-105
C0AIK9_BORBU/10-109
C0AK55_BORBU/9-105
C0AKG1_BORBU/10-109
C0AME3_9SPIO/10-109
C0ANL2_9SPIO/9-105
C0AV08_9ENTR/1-86
C0AV72_9ENTR/1-72
C0BFA4_9FIRM/36-114
C0BW31_9CLOT/39-127
C0C1R7_9CLOT/7-114
C0C5V6_9CLOT/37-116
C0CZB0_9CLOT/9-119
C0D3I9_9CLOT/10-115
C0EED6_9CLOT/27-118
C0EVX5_9FIRM/36-118
C0EW08_9FIRM/36-113
C0FPD3_9FIRM/25-112
C0FQG9_9FIRM/5-106
C0GJE7_9FIRM/5-105
C0N2C7_9GAMM/1078-1166
C0N3I1_9GAMM/1246-1347
C0N3I1_9GAMM/632-732
C0N3I1_9GAMM/963-1060
C0N6D6_9GAMM/679-766
C0N6W5_9GAMM/8-109
C0N9H2_9GAMM/837-925
C0NMX1_AJECG/77-175
C0PXE8_SALPC/828-912
C0PZM3_SALPC/694-781
C0Q099_SALPC/808-889
C0Q2C9_SALPC/5-106
C0Q2J6_SALPC/810-892
C0Q9Z1_DESAH/6-109
C0QDW0_DESAH/873-956
C0QDZ0_DESAH/1086-1175
C0QF75_DESAH/841-929
C0QFH7_DESAH/19-103
C0QMJ8_DESAH/157-258
C0QMN4_DESAH/1224-1306
C0QPD4_PERMH/11-112
C0QYB2_BRAHW/7-108
C0QYP7_BRAHW/6-107
C0S542_PARBP/68-157
C0SWJ8_BORBU/10-109
C0SY03_BORBU/9-105
C0SZG4_BORBU/10-109
C0T0X9_BORBU/9-105
C0VH90_9GAMM/226-324
C0VH90_9GAMM/43-133
C0VH90_9GAMM/542-643
C0VH90_9GAMM/734-835
C0VH90_9GAMM/942-1035
C0VPT8_9GAMM/833-926
C0XW10_BURPS/7-108
C0Y3T1_BURPS/11-131
C0YC61_BURPS/951-1032
C0Z5E7_BREBN/6-88
C0ZF77_BREBN/5-106
C1A477_GEMAT/561-652
C1A592_GEMAT/8-109
C1A820_GEMAT/10-111
C1A888_GEMAT/11-114
C1ABN1_GEMAT/938-1021
C1D5X6_LARHH/1108-1191
C1DB76_LARHH/9-110
C1DCD0_LARHH/9-110
C1DCD8_LARHH/7-109
C1DHM6_AZOVD/5-106
C1DIM0_AZOVD/453-540
C1DLF8_AZOVD/846-931
C1DQE8_AZOVD/23-113
C1DRY0_AZOVD/818-900
C1DW02_SULAA/8-109
C1EEZ9_MICSR/41-143
C1ENR2_BACC3/4-105
C1F3H2_ACIC5/12-113
C1F665_ACIC5/169-249
C1FGF1_MICSR/52-155
C1FSI5_CLOBJ/307-407
C1FUE6_CLOBJ/5-106
C1G3V1_PARBD/68-157
C1GVQ4_PARBA/68-157
C1HFE7_9ESCH/827-908
C1HHE3_9ESCH/684-771
C1HJ02_9ESCH/828-912
C1HLR5_9ESCH/5-93
C1HN19_9ESCH/809-890
C1HNM3_9ESCH/1104-1188
C1I893_9CLOT/8-109
C1L0X3_LISMC/4-105
C1M5R2_9ENTR/5-106
C1M6Q5_9ENTR/808-888
C1M8E6_9ENTR/834-917
C1MA12_9ENTR/689-776
C1MAE8_9ENTR/989-1073
C1MAR3_9ENTR/19-115
C1MAR5_9ENTR/7-107
C1MAW5_9ENTR/828-912
C1MS01_MICPC/159-255
C1NCZ6_9ESCH/828-912
C1NEI5_9ESCH/684-771
C1PG60_BACCO/5-106
C2C4Z3_VIBCH/835-921
C2C7Q6_VIBCH/7-108
C2C8U8_VIBCH/891-984
C2C9P0_VIBCH/1078-1169
C2CAC3_VIBCH/3-105
C2CAH4_VIBCH/689-776
C2CAV1_VIBCH/1173-1262
C2CC04_VIBCH/8-109
C2CC30_VIBCH/301-382
C2CC61_VIBCH/23-115
C2CCB9_VIBCH/24-113
C2DK92_ECOLX/817-898
C2DPX1_ECOLX/5-106
C2DUG2_ECOLX/809-890
C2DUV7_ECOLX/1104-1188
C2DWB9_ECOLX/684-771
C2DXG2_ECOLX/828-912
C2G5K9_9SPHI/10-102
C2HRM4_VIBCH/1173-1262
C2HSC7_VIBCH/770-861
C2HU44_VIBCH/301-382
C2HU69_VIBCH/8-109
C2HVY3_VIBCH/689-776
C2HWC3_VIBCH/835-921
C2HWJ2_VIBCH/24-113
C2HWS3_VIBCH/23-115
C2HZ05_VIBCH/7-108
C2I075_VIBCH/890-984
C2I2Z2_VIBCH/23-116
C2I504_VIBCH/689-776
C2I581_VIBCH/835-921
C2I7L7_VIBCH/272-353
C2I822_VIBCH/891-984
C2I962_VIBCH/7-108
C2IAM6_VIBCH/24-113
C2ICN8_VIBCH/891-984
C2IFQ5_VIBCH/7-108
C2IH56_VIBCH/24-113
C2IHB4_VIBCH/23-116
C2II16_VIBCH/1162-1251
C2II58_VIBCH/3-105
C2IJB6_VIBCH/689-776
C2IJJ5_VIBCH/835-921
C2IL21_VIBCH/1078-1169
C2IM35_VIBCH/301-382
C2IM60_VIBCH/8-109
C2IRU7_VIBCH/689-776
C2IS22_VIBCH/835-921
C2IS76_VIBCH/301-382
C2ISA1_VIBCH/8-109
C2ISE5_VIBCH/890-982
C2ITD4_VIBCH/7-108
C2IVM3_VIBCH/1078-1169
C2IVY8_VIBCH/24-113
C2IW46_VIBCH/23-116
C2IWV5_VIBCH/1162-1251
C2IWZ6_VIBCH/3-105
C2J457_VIBCH/1078-1169
C2J574_VIBCH/301-382
C2J8I7_VIBCH/3-105
C2J8M9_VIBCH/1162-1251
C2J9D4_VIBCH/23-116
C2J9J2_VIBCH/24-113
C2JBP2_VIBCH/891-984
C2JDP5_VIBCH/7-108
C2JFF4_VIBCH/835-921
C2JFN2_VIBCH/689-776
C2JGG4_VIBCH/8-109
C2JGJ0_VIBCH/296-377
C2JHK3_VIBCH/1078-1169
C2KTL6_9ACTO/6-106
C2KWV9_9FIRM/850-946
C2KYL0_9FIRM/7-114
C2LHG4_PROMI/5-106
C2LHM9_PROMI/816-897
C2LNP9_PROMI/684-771
C2MIV0_BACCE/6-107
C2MYY5_BACCE/4-105
C2NFN5_BACCE/4-105
C2NWY3_BACCE/4-105
C2PD03_BACCE/6-107
C2PU10_BACCE/4-105
C2QA27_BACCE/13-114
C2QR28_BACCE/6-107
C2R658_BACCE/4-105
C2RL59_BACCE/4-105
C2S1T0_BACCE/6-107
C2SI25_BACCE/4-105
C2SZ09_BACCE/4-105
C2TEL4_BACCE/4-105
C2TVC2_BACCE/4-105
C2UBX9_BACCE/4-105
C2UTE5_BACCE/4-105
C2V9U3_BACCE/4-105
C2VRW5_BACCE/4-105
C2WKH7_BACCE/4-105
C2X9V9_BACCE/4-105
C2XS09_BACCE/4-105
C2Y8R8_BACCE/4-105
C2YPP5_BACCE/6-107
C2Z5Y8_BACCE/4-105
C2ZMM3_BACCE/4-105
C3C0E5_BACTU/4-105
C3CGU5_BACTU/4-105
C3CZQ1_BACTU/4-105
C3DHY0_BACTS/4-105
C3E1L8_BACTU/4-105
C3EIT6_BACTK/4-105
C3EZP0_BACTU/4-105
C3FI79_BACTB/4-105
C3G149_BACTU/4-105
C3GGV6_BACTU/4-105
C3GZ31_BACTU/4-105
C3HGI2_BACTU/4-105
C3HYG6_BACTU/4-105
C3IHI7_BACTU/4-105
C3JY34_PSEFS/830-912
C3K0H7_PSEFS/8-109
C3K0T8_PSEFS/24-106
C3K1Q2_PSEFS/7-108
C3K3J2_PSEFS/1049-1150
C3K3J2_PSEFS/1187-1288
C3K3J2_PSEFS/619-716
C3K3J2_PSEFS/749-849
C3K3J2_PSEFS/8-108
C3K3J2_PSEFS/890-991
C3K4W9_PSEFS/893-981
C3K5C2_PSEFS/203-292
C3K742_PSEFS/1119-1209
C3K7S3_PSEFS/1116-1199
C3KE14_PSEFS/10-104
C3KKH3_RHISN/898-988
C3L0Q7_CLOB6/307-407
C3L217_CLOB6/5-106
C3L8F1_BACAC/4-105
C3LM44_VIBCM/1162-1251
C3LM92_VIBCM/3-105
C3LMX9_VIBCM/1048-1139
C3LNY9_VIBCM/301-382
C3LP14_VIBCM/8-109
C3LQE1_VIBCM/689-776
C3LQZ6_VIBCM/835-921
C3LTR9_VIBCM/24-113
C3LTX8_VIBCM/23-116
C3LVX4_VIBCM/927-1020
C3LX06_VIBCM/7-108
C3M5M4_VIBC3/927-1020
C3MDB3_RHISN/43-120
C3MG01_RHISN/5-106
C3NNW1_VIBCJ/8-109
C3NNY7_VIBCJ/301-382
C3NQ29_VIBCJ/1078-1169
C3NQP9_VIBCJ/3-105
C3NQU1_VIBCJ/1162-1251
C3NRT0_VIBCJ/23-116
C3NRY8_VIBCJ/24-113
C3NVE7_VIBCJ/835-921
C3NVM6_VIBCJ/689-776
C3NWS6_VIBCJ/891-984
C3NYM4_VIBCJ/7-108
C3SS42_ECOLX/684-771
C3SS43_ECOLX/684-771
C3SX37_ECOLX/828-912
C3T1J7_ECOLX/1104-1188
C3T342_ECOLX/809-890
C3T5E2_ECOLX/7-108
C3T5E3_ECOLX/7-108
C3TF77_ECOLX/817-900
C3TF78_ECOLX/817-900
C3TF80_ECOLX/817-900
C3UZM6_VITVI/15-78
C3UZM7_VITVI/9-94
C3V9Z7_9PSED/1119-1209
C3W9Z6_FUSMR/38-115
C3X4Y6_OXAFO/26-113
C3XB48_OXAFO/26-113
C3XG45_9HELI/7-108
C3XLN1_9HELI/6-107
C4AZN9_BURMA/7-108
C4B3R0_BURMA/11-130
C4F1Q5_HAEIF/512-594
C4F5Z6_HAEIF/512-594
C4FLV2_9AQUI/8-107
C4G678_ABIDE/5-106
C4GL08_9NEIS/84-183
C4GMG3_9NEIS/393-497
C4GTS5_YERPN/7-108
C4H0X7_YERPE/841-919
C4H3A4_YERPE/104-187
C4H4G6_YERPE/7-108
C4H9W8_YERPE/838-922
C4HAG1_YERPE/684-771
C4HC32_YERPE/835-919
C4HCZ3_YERPE/104-187
C4HDD0_YERPE/684-771
C4HHU5_YERPE/841-919
C4HMS7_YERPE/7-108
C4HQW5_YERPE/841-919
C4HSV9_YERPE/104-187
C4HU17_YERPE/7-108
C4HZN1_YERPE/832-916
C4I5G8_BURPS/951-1032
C4I938_BURPS/11-105
C4IDR2_CLOBU/5-106
C4JRR3_UNCRE/50-146
C4K6E9_HAMD5/518-603
C4K6P8_HAMD5/773-864
C4K753_HAMD5/14-97
C4K8L8_HAMD5/1114-1202
C4K8T5_HAMD5/833-911
C4KA87_THASP/30-126
C4KAK4_THASP/1236-1326
C4KBT5_THASP/9-110
C4KC94_THASP/1171-1277
C4KC94_THASP/12-110
C4KC94_THASP/701-802
C4KC94_THASP/980-1079
C4KD25_THASP/828-920
C4KDJ1_THASP/936-1018
C4KXK7_BURPS/7-108
C4L3A6_EXISA/31-121
C4L644_EXISA/5-105
C4LAP2_TOLAT/682-769
C4LBR6_TOLAT/815-906
C4LEI6_TOLAT/585-671
C4R329_PICPG/35-144
C4RWT8_YERBE/1-70
C4S3J7_YERBE/684-771
C4S4H8_YERBE/5-106
C4S562_YERBE/811-894
C4S5C2_YERBE/850-928
C4S6M9_YERBE/1128-1230
C4S6R2_YERBE/819-903
C4S816_YERMO/5-106
C4S853_YERMO/1128-1231
C4S9E7_YERMO/1-69
C4S9H6_YERMO/810-889
C4S9J9_YERMO/1043-1129
C4S9S2_YERMO/683-770
C4SBM6_YERMO/1-86
C4SCC3_YERMO/819-903
C4SD61_YERMO/811-894
C4SJ79_YERFR/819-903
C4SL34_YERFR/803-880
C4SNH9_YERFR/5-106
C4SPE8_YERFR/811-894
C4SRV3_YERFR/1083-1184
C4SSK4_YERFR/684-771
C4SU80_YERFR/1336-1425
C4SWG0_YERIN/819-903
C4SZJ4_YERIN/1335-1424
C4T0J5_YERIN/1142-1246
C4T2C1_YERIN/555-634
C4T3E4_YERIN/684-771
C4T722_YERIN/811-894
C4T775_YERIN/5-106
C4TR01_YERKR/856-960
C4TS85_YERKR/799-883
C4TTF0_YERKR/811-894
C4TXB0_YERKR/1079-1186
C4TZ07_YERKR/839-916
C4TZK1_YERKR/177-264
C4TZZ8_YERKR/5-106
C4U3P8_YERAL/1151-1244
C4U572_YERAL/834-911
C4U741_YERAL/5-106
C4U794_YERAL/845-929
C4U7K5_YERAL/684-771
C4UBT9_YERAL/559-647
C4UCY3_YERAL/811-894
C4UE16_YERAL/1095-1184
C4UFZ5_YERRU/821-904
C4UI71_YERRU/799-886
C4UJQ5_YERRU/1339-1425
C4UMF6_YERRU/5-80
C4UNH4_YERRU/5-106
C4UP12_YERRU/685-772
C4USZ5_YERRO/799-883
C4UUT6_YERRO/811-894
C4UV64_YERRO/705-792
C4UWC1_YERRO/5-106
C4UY12_YERRO/849-927
C4UZS9_YERRO/1085-1184
C4V055_YERRO/1104-1195
C4V496_9FIRM/4-105
C4X044_KLEPN/989-1072
C4X0I6_KLEPN/685-772
C4X7F2_KLEPN/802-892
C4XBC5_KLEPN/804-885
C4XCQ8_KLEPN/826-910
C4XGJ6_DESMR/6-109
C4XHI1_DESMR/1026-1115
C4XHT0_DESMR/1331-1416
C4XIV4_DESMR/731-814
C4XJL7_DESMR/1035-1121
C4XK93_DESMR/10-111
C4XK93_DESMR/217-318
C4XK93_DESMR/397-494
C4XKQ5_DESMR/1158-1247
C4XL44_DESMR/1141-1226
C4XL53_DESMR/483-569
C4XLR0_DESMR/155-237
C4XMK0_DESMR/26-111
C4XN79_DESMR/17-107
C4XQ28_DESMR/977-1060
C4XQA7_DESMR/830-913
C4XQQ5_DESMR/7-106
C4XQQ6_DESMR/6-105
C4XQU7_DESMR/840-935
C4XQZ6_DESMR/1111-1198
C4XR52_DESMR/7-107
C4XRV8_DESMR/35-117
C4XSV2_DESMR/39-125
C4XT72_DESMR/9-104
C4XU16_DESMR/533-617
C4YAW5_CLAL4/36-145
C4YDU4_CANAW/36-117
C4Z5I4_EUBE2/11-112
C4Z6W9_EUBE2/35-110
C4ZA86_EUBR3/5-106
C4ZKG6_THASP/741-830
C4ZM21_THASP/5-106
C4ZM57_THASP/926-1016
C4ZP41_THASP/886-992
C4ZQC1_ECOBW/827-910
C4ZQH2_ECOBW/7-108
C4ZSU9_ECOBW/684-771
C4ZU59_ECOBW/809-890
C4ZVQ7_ECOBW/1104-1188
C4ZZU1_ECOBW/828-912
C5A719_THEGJ/7-110
C5A8V5_BURGB/7-108
C5AC60_BURGB/422-517
C5AJF5_BURGB/11-105
C5AK82_BURGB/3-104
C5AKE4_BURGB/1086-1174
C5ALE9_BURGB/684-765
C5ASQ6_METEA/29-111
C5AVV3_METEA/6-102
C5AW41_METEA/17-116
C5AZE9_METEA/3-103
C5AZT0_METEA/801-890
C5B0Z3_METEA/1030-1122
C5B490_METEA/1133-1219
C5B491_METEA/870-963
C5B4Z3_METEA/983-1072
C5B6H0_METEA/586-672
C5B762_EDWI9/684-771
C5B7F9_EDWI9/804-890
C5B8X7_EDWI9/822-906
C5BBE3_EDWI9/828-908
C5BCT9_EDWI9/830-912
C5BDU6_EDWI9/5-106
C5BIN3_TERTT/41-131
C5BIY1_TERTT/3-100
C5BLL4_TERTT/1475-1577
C5BLL4_TERTT/620-723
C5BLL4_TERTT/8-109
C5BLL4_TERTT/803-905
C5BQ27_TERTT/6-102
C5BRA4_TERTT/1457-1544
C5BRN9_TERTT/829-917
C5BSE9_TERTT/7-108
C5BSF7_TERTT/25-114
C5BSH7_TERTT/8-109
C5BZE4_BEUC1/24-99
C5CE59_KOSOT/862-954
C5CL76_VARPS/1056-1155
C5CL76_VARPS/1219-1319
C5CL76_VARPS/667-768
C5CXR3_VARPS/5-106
C5D9A8_GEOSW/5-106
C5DD38_LACTC/32-129
C5DYR3_ZYGRC/31-108
C5EJU5_9FIRM/10-115
C5EPF3_9FIRM/30-115
C5EUM9_9FIRM/28-119
C5EY79_9HELI/6-107
C5FUR7_ARTOC/51-146
C5GFQ9_AJEDR/60-154
C5JAX9_9BACT/1378-1477
C5JAY2_9BACT/744-841
C5JBC4_9BACT/164-246
C5JBG8_9BACT/1036-1124
C5JBQ3_9BACT/895-986
C5JII5_AJEDS/60-154
C5MHD4_CANTT/36-114
C5NH07_BURMA/11-130
C5PCV7_COCP7/69-164
C5S3E9_9PAST/520-613
C5T1I3_ACIDE/1439-1529
C5T1Y9_ACIDE/19-120
C5T540_ACIDE/1054-1152
C5T540_ACIDE/1265-1364
C5T540_ACIDE/697-798
C5TF07_ZYMMO/5-106
C5UPW0_CLOBO/5-106
C5VTA3_CLOBO/5-106
C5W2V2_ECOBB/827-910
C5W5D2_ECOBB/7-108
C5W792_ECOBB/1104-1188
C5W887_ECOBB/828-912
C5W9F7_ECOBB/684-771
C5X5X2_SORBI/45-144
C5XK04_SORBI/44-138
C5YN90_SORBI/41-126
C5YU97_SORBI/44-132
C5Z1C7_SORBI/44-135
C5ZFA5_BURPS/7-108
C5ZN89_BURPS/951-1032
C5ZRV2_BURPS/11-131
C5ZX21_9HELI/6-107
C6AP62_AGGAN/519-611
C6AVY7_RHILS/6-105
C6AZQ9_RHILS/47-118
C6B1C2_RHILS/5-106
C6BDD4_RALP1/1040-1140
C6BDD4_RALP1/1231-1331
C6BDD4_RALP1/758-869
C6BEU3_RALP1/725-805
C6BLQ8_RALP1/422-517
C6BM70_RALP1/717-801
C6BMV0_RALP1/7-108
C6BNH7_RALP1/58-146
C6BRW9_DESAD/1494-1580
C6BSL2_DESAD/5-102
C6BSM2_DESAD/28-115
C6BTK8_DESAD/559-645
C6BTN2_DESAD/15-98
C6BTV5_DESAD/6-103
C6BU36_DESAD/186-282
C6BU36_DESAD/9-129
C6BUQ8_DESAD/3-97
C6BY22_DESAD/25-111
C6BYL2_DESAD/22-109
C6BZ46_DESAD/6-109
C6BZE1_DESAD/218-318
C6BZE1_DESAD/381-479
C6BZE1_DESAD/9-110
C6BZY0_DESAD/6-108
C6C051_DESAD/831-916
C6C0W9_DESAD/20-104
C6C0Z1_DESAD/24-111
C6C115_DESAD/17-98
C6C1V6_DESAD/11-115
C6C1V8_DESAD/736-818
C6C2B3_DESAD/908-993
C6C347_DICDC/3-104
C6C462_DICDC/685-776
C6CAV7_DICDC/826-910
C6CBR2_DICDC/800-883
C6CCP6_DICDC/1191-1281
C6CF42_DICZE/3-104
C6CLQ5_DICZE/829-913
C6CME4_DICZE/685-772
C6CQP4_DICZE/800-883
C6CSH7_PAESJ/1170-1259
C6D2U8_PAESJ/5-106
C6D9B4_PECCP/3-104
C6DBN9_PECCP/799-881
C6DDK0_PECCP/837-921
C6DIR0_PECCP/694-781
C6DYG0_GEOSM/35-132
C6DZ99_GEOSM/6-105
C6E094_GEOSM/5-106
C6E0N3_GEOSM/4-105
C6E0Y9_GEOSM/9-114
C6E199_GEOSM/728-813
C6E2J4_GEOSM/295-382
C6E3S7_GEOSM/4-104
C6E423_GEOSM/15-137
C6E5E9_GEOSM/631-717
C6E723_GEOSM/4-105
C6E9E2_GEOSM/9-110
C6EBT9_ECOBD/7-108
C6EH17_ECOBD/684-771
C6EHL4_ECOBD/812-895
C6EJ86_ECOBD/828-912
C6EL98_ECOBD/1104-1188
C6H2K9_AJECH/56-154
C6HWL4_9BACT/12-113
C6IVY0_9BACL/5-106
C6JAC7_9FIRM/26-82
C6JHQ2_9FIRM/29-113
C6JLB7_FUSVA/31-117
C6KUT1_9BACT/2016-2101
C6N284_9GAMM/6-102
C6N2Y0_9GAMM/2-86
C6N2Y1_9GAMM/10-110
C6N6P6_9GAMM/605-695
C6N6X0_9GAMM/783-873
C6NWJ7_9GAMM/4-105
C6NYF4_9GAMM/6-107
C6PPK5_9CLOT/5-106
C6PPN3_9CLOT/867-944
C6PXU2_9CLOT/1-104
C6PYX0_9CLOT/831-914
C6RE54_9PROT/6-107
C6RIC3_9PROT/15-115
C6RRB7_ACIRA/203-300
C6RRB7_ACIRA/25-112
C6RRB7_ACIRA/514-613
C6RRB7_ACIRA/691-787
C6RS84_ACIRA/833-926
C6RWU9_VIBCH/1078-1169
C6RXM0_VIBCH/8-109
C6RXP4_VIBCH/286-367
C6RYC2_VIBCH/24-113
C6RYH4_VIBCH/23-116
C6RZ68_VIBCH/1162-1251
C6RZA6_VIBCH/1-101
C6S116_VIBCH/7-108
C6S214_VIBCH/891-984
C6S2F1_VIBCH/824-910
C6S2M7_VIBCH/689-776
C6SW02_SOYBN/1-82
C6SZQ5_SOYBN/44-129
C6T018_SOYBN/44-128
C6T0B2_SOYBN/44-129
C6T0D1_SOYBN/45-130
C6T2I9_SOYBN/44-130
C6U0R2_BURPS/7-108
C6U615_BURPS/933-1014
C6U8Y7_BURPS/11-131
C6UCR0_ECOBR/828-912
C6UF40_ECOBR/684-771
C6UFA4_ECOBR/827-910
C6UJX8_ECOBR/7-108
C6UMM9_ECOBR/1104-1188
C6UPL6_ECO5T/827-910
C6UPW8_ECO5T/1104-1188
C6USA3_ECO5T/828-912
C6UUN0_ECO5T/684-771
C6UY65_ECO5T/7-108
C6V2V3_ECO5T/809-890
C6VAS1_ECOBD/827-910
C6VFC4_ECOBD/7-108
C6VVY6_DYAFD/780-867
C6VWY5_DYAFD/27-110
C6VY48_DYAFD/1111-1194
C6W2D7_DYAFD/21-102
C6W7H1_DYAFD/761-848
C6WJP0_ACTMD/6-107
C6WUF6_METML/1062-1146
C6WW65_METML/7-108
C6WW97_METML/1002-1101
C6WW97_METML/637-739
C6WW97_METML/786-882
C6WXT9_METML/378-487
C6X1A9_FLAB3/1211-1296
C6X6K2_METSD/1042-1141
C6X6K2_METSD/618-720
C6X6K2_METSD/763-859
C6XBH9_METSD/5-106
C6XBY4_METSD/7-108
C6XL18_HIRBI/3-104
C6XLK9_HIRBI/837-930
C6XM20_HIRBI/6-107
C6XN29_HIRBI/19-115
C6XPQ7_HIRBI/898-984
C6XUT5_PEDHD/735-824
C6Y2Q9_PEDHD/30-125
C6YBL0_VIBCH/24-113
C6YBR7_VIBCH/23-116
C6YBV5_VIBCH/3-105
C6YCL1_VIBCH/1078-1169
C6YEK4_VIBCH/301-382
C6YEM9_VIBCH/8-109
C6YFJ5_VIBCH/1162-1251
C6YG24_VIBCH/689-776
C6YGB0_VIBCH/835-921
C6YI61_VIBCH/927-1020
C6YIV9_VIBCH/7-108
C6YKB0_VIBCH/1097-1190
C7BL57_PHOAA/687-774
C7BMT5_PHOAA/684-771
C7BPJ6_PHOAA/5-106
C7BRT3_PHOAA/811-894
C7BXC7_HELPB/6-107
C7C741_METED/1030-1122
C7C7I5_METED/29-112
C7C8B3_METED/3-103
C7C9P6_METED/6-102
C7CAD9_METED/17-116
C7CEJ5_METED/801-890
C7D5F9_9RHOB/746-832
C7D678_9RHOB/9-95
C7DAZ4_9RHOB/495-576
C7DEU7_9RHOB/1-70
C7EYT5_9PSED/829-912
C7G592_9FIRM/19-129
C7GB03_9FIRM/740-825
C7GBP0_9FIRM/697-780
C7GBT4_9FIRM/11-112
C7GI36_9FIRM/35-113
C7GJQ4_YEAS2/30-107
C7HC93_CLOTM/755-847
C7HG35_CLOTM/5-106
C7HH88_CLOTM/9-109
C7HHV0_CLOTM/9-112
C7HI22_CLOTM/9-110
C7IPH7_THEET/5-106
C7LPE3_DESBD/6-109
C7LQS1_DESBD/164-255
C7LSX8_DESBD/7-107
C7LTF4_DESBD/7-107
C7LVR6_DESBD/1048-1130
C7LVR6_DESBD/1173-1255
C7LVR6_DESBD/930-1009
C7LWZ9_DESBD/22-100
C7M283_ACIFD/7-108
C7NUW2_HALUD/4-105
C7NX21_HALMD/4-105
C7P7C7_METFA/7-108
C7PDW8_CHIPD/646-735
C7PH97_CHIPD/642-728
C7PID9_CHIPD/575-668
C7PPH7_CHIPD/925-1014
C7QRA9_CYAP0/807-897
C7QRG5_CYAP0/9-109
C7QRV8_CYAP0/10-134
C7QSR2_CYAP0/5-106
C7QTS6_CYAP0/16-114
C7QUG5_CYAP0/11-114
C7QXI0_CYAP0/6-104
C7R0H8_JONDD/6-107
C7R7A2_KANKD/1258-1357
C7R7A2_KANKD/1446-1547
C7R7A2_KANKD/600-700
C7R7A2_KANKD/744-841
C7R7A2_KANKD/8-109
C7RAG7_KANKD/852-938
C7RJ89_ACCPU/3-104
C7RJK4_ACCPU/15-116
C7RK06_ACCPU/1036-1136
C7RK06_ACCPU/12-115
C7RK06_ACCPU/683-784
C7RK06_ACCPU/863-963
C7RLD6_ACCPU/9-110
C7RPS9_ACCPU/1202-1283
C7RTB6_ACCPU/895-1017
C7RTD9_ACCPU/700-789
C7RTI2_ACCPU/786-878
C7X6X9_9PORP/739-827
C7X886_9PORP/43-117
C7YZG5_NECH7/42-136
C8JY57_LISMO/4-105
C8K357_LISMO/4-105
C8K9S7_LISMO/4-105
C8KZG5_9PAST/518-611
C8N702_9GAMM/677-774
C8N703_9GAMM/640-731
C8N703_9GAMM/815-912
C8PLV1_9SPIO/11-112
C8PV81_9GAMM/25-111
C8PVN4_9GAMM/1240-1341
C8PVN4_9GAMM/1427-1528
C8PVN4_9GAMM/593-694
C8PVN4_9GAMM/787-883
C8PVN4_9GAMM/969-1065
C8PXZ2_9GAMM/988-1078
C8S258_9RHOB/31-120
C8S4D1_9RHOB/6-107
C8S4H5_9RHOB/6-107
C8SE69_9RHIZ/38-122
C8T2A0_KLEPR/826-910
C8T5B4_KLEPR/989-1072
C8T5Q0_KLEPR/661-748
C8T736_KLEPR/804-885
C8TG33_ECO26/828-912
C8TIB8_ECO26/684-771
C8TPT4_ECO26/827-910
C8TTC9_ECO26/7-108
C8TUF5_ECO26/809-890
C8TV80_ECO26/1104-1188
C8TXK5_ECO10/684-771
C8U3H9_ECO10/7-108
C8U5F6_ECO10/827-910
C8U6F5_ECO10/809-890
C8U7Q6_ECO10/1104-1188
C8UAB8_ECO10/828-912
C8UC65_ECO1A/7-108
C8UDG2_ECO1A/809-890
C8UDV4_ECO1A/1104-1188
C8UEZ3_ECO1A/828-912
C8UGG8_ECO1A/684-771
C8UMD3_ECO1A/827-910
C8VLD3_EMENI/53-148
C8VW65_DESAS/1083-1170
C8VW83_DESAS/1079-1158
C8VX04_DESAS/191-281
C8VX93_DESAS/19-105
C8W0W2_DESAS/9-113
C8W1C6_DESAS/7-108
C8WD70_ZYMMN/5-106
C8WGS3_EGGLE/37-121
C8WIU6_EGGLE/38-118
C8WWG9_ALIAD/4-104
C8WZN0_DESRD/16-98
C8X0K1_DESRD/127-222
C8X0K1_DESRD/275-376
C8Z6N6_YEAS8/30-108
C9A3Y4_ENTGA/6-107
C9A942_ENTCA/6-107
C9AX97_ENTCA/6-107
C9CLL3_ENTCA/6-107
C9CS64_9RHOB/4-105
C9CYB0_9RHOB/21-105
C9D3P4_9RHOB/740-821
C9E535_VIBCH/1097-1190
C9E5L0_VIBCH/1097-1190
C9E5W5_VIBFL/1081-1175
C9LSR0_9FIRM/21-122
C9LUD2_9FIRM/23-114
C9MCM5_HAEIF/512-594
C9MIE3_HAEIF/512-594
C9NMU5_9VIBR/834-920
C9NNW2_9VIBR/688-775
C9NP83_9VIBR/19-111
C9NS63_9VIBR/8-109
C9NSI8_9VIBR/7-108
C9NU81_9VIBR/1005-1089
C9NUM9_9VIBR/871-958
C9NVB4_9VIBR/875-954
C9NX88_9VIBR/842-925
C9NXH8_9VIBR/652-737
C9NYY2_9VIBR/317-401
C9NZ39_9VIBR/23-113
C9NZZ5_9VIBR/1043-1118
C9P1K3_VIBME/836-922
C9P3G9_VIBME/8-109
C9P4M6_VIBME/7-110
C9P5U6_VIBME/23-113
C9P6L1_VIBME/691-778
C9P934_VIBME/17-111
C9P9Y1_VIBFU/689-776
C9PA29_VIBFU/305-389
C9PAS3_VIBFU/8-109
C9PBQ6_VIBFU/23-112
C9PFT9_VIBFU/868-972
C9PHC2_VIBFU/1115-1199
C9PHZ1_VIBFU/1099-1189
C9PI23_VIBFU/1087-1182
C9PIS7_VIBFU/3-104
C9PL43_VIBFU/837-923
C9PQ68_9PAST/519-611
C9Q280_9VIBR/301-383
C9Q2A4_9VIBR/8-109
C9Q4F8_9VIBR/44-133
C9Q4S6_9VIBR/1-101
C9Q4X4_9VIBR/1162-1251
C9Q6H4_9VIBR/689-776
C9Q6P6_9VIBR/833-919
C9Q7C2_9VIBR/1084-1175
C9Q7T9_9VIBR/24-113
C9Q9B3_9VIBR/877-969
C9QB66_9VIBR/7-108
C9QCT1_VIBOR/1038-1124
C9QDV4_VIBOR/876-959
C9QEV3_VIBOR/684-770
C9QGB5_VIBOR/7-108
C9QGH3_VIBOR/871-950
C9QGW8_VIBOR/1157-1250
C9QIV3_VIBOR/8-109
C9QJS1_VIBOR/1112-1192
C9QKS3_VIBOR/671-754
C9QLU8_VIBOR/317-401
C9QM39_VIBOR/23-112
C9QM67_VIBOR/836-922
C9QMX0_VIBOR/689-776
C9QQG7_ECOD1/1104-1188
C9QR91_ECOD1/809-890
C9QT48_ECOD1/7-108
C9QY37_ECOD1/684-771
C9QZ83_ECOD1/812-895
C9R095_ECOD1/828-912
C9R356_AGGAD/524-615
C9R9B7_AMMDK/4-104
C9RAY6_AMMDK/5-105
C9REX3_METVM/3-104
C9RP01_FIBSS/1147-1239
C9RS56_FIBSS/3-114
C9S0A4_GEOSY/5-106
C9S1U3_GEOSY/4-86
C9SKD8_VERA1/21-116
C9X7D8_SALTD/7-108
C9X9J8_SALTD/826-908
C9XAA6_SALTD/808-889
C9XFK9_SALTD/828-912
C9XI00_SALTD/684-771
C9XKI0_CLODC/13-117
C9XTK4_CROTZ/685-772
C9XUP9_CROTZ/7-108
C9XWM6_CROTZ/426-506
C9XZ45_CROTZ/828-918
C9Y4E8_CROTZ/786-866
C9Y7Q0_9BURK/1184-1282
C9Y7Q0_9BURK/646-746
C9Y7Q0_9BURK/991-1090
C9YAG2_9BURK/1097-1183
C9YC65_9BURK/783-872
C9YEG3_9BURK/6-63
C9YH81_9BURK/683-763
C9YIS0_CLODR/13-117
C9Z824_STRSW/906-998
CHEA_BACSU/5-106
CHEA_BORBU/10-109
CHEA_ECOLI/7-108
CHEA_LISIN/4-105
CHEA_LISMO/4-105
CHEA_RHIME/5-106
CHEA_RHOSH/5-109
CHEA_SALTY/7-108
CHEA_THEMA/4-105
CHEA_TREPA/13-114
D0BVG0_9GAMM/199-312
D0BVG0_9GAMM/25-113
D0BVG0_9GAMM/523-624
D0BVG0_9GAMM/731-825
D0C374_9GAMM/833-926
D0CA99_ACIBA/833-926
D0CDI2_ACIBA/199-312
D0CDI2_ACIBA/25-113
D0CDI2_ACIBA/523-624
D0CDI2_ACIBA/730-825
D0CNP9_9RHOB/752-838
D0CSN4_9RHOB/15-101
D0CZ89_9RHOB/5-106
D0D388_9RHOB/770-850
D0D9R4_9RHOB/753-834
D0DA43_9RHOB/21-111
D0FNB5_ERWPY/685-772
D0FQ58_ERWPY/5-106
D0FR16_ERWPY/782-865
D0FRQ0_ERWPY/5-106
D0FVC9_ERWPY/816-905
D0GQN1_VIBMI/824-910
D0GQV8_VIBMI/689-776
D0GR21_VIBMI/23-117
D0GRI3_VIBMI/24-112
D0GSH8_VIBMI/8-109
D0GSK7_VIBMI/301-382
D0GTK3_VIBMI/33-118
D0GWG8_VIBMI/1163-1251
D0GY25_VIBMI/7-108
D0GY96_VIBMI/867-957
D0H011_VIBMI/879-968
D0H1V0_VIBCH/24-113
D0H208_VIBCH/824-910
D0H327_VIBCH/286-367
D0H351_VIBCH/8-109
D0H517_VIBCH/689-776
D0H5L3_VIBCH/891-984
D0H6E4_VIBCH/7-108
D0H7R1_VIBCH/1-101
D0H7U6_VIBCH/1162-1251
D0H8S0_VIBCH/1078-1169
D0HAJ2_VIBCH/23-116
D0HD49_VIBMI/867-957
D0HDB4_VIBMI/3-104
D0HEA6_VIBMI/878-968
D0HFF7_VIBMI/1-88
D0HGD6_VIBMI/1163-1247
D0HH97_VIBMI/689-776
D0HHG9_VIBMI/835-921
D0HJ60_VIBMI/301-382
D0HJ97_VIBMI/8-109
D0HLA3_VIBCH/24-113
D0HN03_VIBCH/286-367
D0HN28_VIBCH/8-109
D0HPF9_VIBCH/23-116
D0HQ47_VIBCH/7-108
D0HQR1_VIBCH/891-984
D0HR76_VIBCH/1-101
D0HRB6_VIBCH/1162-1251
D0HSH8_VIBCH/689-776
D0HT28_VIBCH/1078-1169
D0HTS1_VIBCH/824-910
D0HUW1_VIBCH/292-378
D0HW72_VIBCH/1-101
D0HWC3_VIBCH/23-104
D0HWP9_VIBCH/1078-1169
D0HXI0_VIBCH/8-109
D0HXI4_VIBCH/148-241
D0HZG9_VIBCH/24-113
D0I1I7_VIBCH/689-776
D0I1M1_VIBCH/7-108
D0I1U9_VIBCH/1162-1251
D0I2I1_VIBCH/23-116
D0I4L5_VIBHO/822-905
D0I4S2_VIBHO/7-109
D0I5D1_VIBHO/1014-1104
D0I609_VIBHO/1160-1243
D0I6Z1_VIBHO/1-72
D0I724_VIBHO/300-392
D0I7C9_VIBHO/36-118
D0I7V3_VIBHO/14-108
D0I853_VIBHO/688-775
D0I985_VIBHO/1218-1302
D0I997_VIBHO/698-789
D0IAH1_VIBHO/633-726
D0IAK6_VIBHO/984-1070
D0IC81_VIBHO/8-109
D0IG43_9VIBR/24-113
D0IHR5_9VIBR/866-953
D0IHZ3_9VIBR/3-104
D0IJB5_9VIBR/871-966
D0IK29_9VIBR/1161-1247
D0IK76_9VIBR/533-623
D0IL47_9VIBR/300-391
D0IL72_9VIBR/8-109
D0ILZ8_9VIBR/689-776
D0IM72_9VIBR/835-921
D0ITB8_HELP1/6-107
D0IYI5_COMT2/19-120
D0IYU4_COMT2/998-1087
D0J4K2_COMT2/1577-1689
D0J6L4_COMT2/1140-1239
D0J6L4_COMT2/1395-1494
D0J6L4_COMT2/755-858
D0J739_COMT2/157-245
D0JC06_YERPD/5-106
D0JD81_YERPD/841-919
D0JH78_YERPD/835-919
D0JI94_YERPD/684-771
D0JIC6_YERPD/104-187
D0JMQ5_YERP1/841-919
D0JRA8_YERP1/838-922
D0JS54_YERP1/684-771
D0JSD2_YERP1/104-153
D0JWM9_YERP1/5-106
D0K0E0_HELP5/6-107
D0KAH1_PECWW/3-104
D0KEN6_PECWW/694-781
D0KJ05_PECWW/799-881
D0KL24_PECWW/834-918
D0KY49_HALNC/1166-1263
D0KY49_HALNC/1359-1460
D0KY49_HALNC/901-1001
D0KYP6_HALNC/8-109
D0L099_HALNC/641-720
D0LKP0_HALO1/784-866
D0LTR1_HALO1/9-111
D0LUC4_HALO1/9-99
D0LUC8_HALO1/11-110
D0LWI0_HALO1/25-108
D0LXY7_HALO1/871-953
D0M0G1_VIBSE/8-109
D0M0S8_VIBSE/25-112
D0M2F6_VIBSE/33-121
D0M7J9_VIBSE/692-779
D0MGB5_RHOM4/13-114
D0MGB5_RHOM4/185-286
D0NMV0_PHYIT/1912-2003
D0NMV9_PHYIT/3938-4030
D0S5P1_ACICA/833-926
D0S6S8_ACICA/197-299
D0S6S8_ACICA/25-113
D0S6S8_ACICA/522-623
D0S6S8_ACICA/726-820
D0S834_ACIJO/203-301
D0S834_ACIJO/25-117
D0S834_ACIJO/513-614
D0S834_ACIJO/721-813
D0SCT6_ACIJO/834-932
D0SLH7_ACIJU/206-304
D0SLH7_ACIJU/25-114
D0SLH7_ACIJU/523-624
D0SLH7_ACIJU/729-830
D0SLH7_ACIJU/918-1011
D0SQB3_ACIJU/833-928
D0SX48_ACILW/201-299
D0SX48_ACILW/25-119
D0SX48_ACILW/515-616
D0SX48_ACILW/713-807
D0SZ53_ACILW/832-925
D0T452_ACIRA/203-300
D0T452_ACIRA/25-112
D0T452_ACIRA/514-613
D0T452_ACIRA/691-787
D0T6Y8_ACIRA/833-926
D0T9P1_9BACE/739-827
D0TC62_9BACE/43-117
D0WS87_VIBAL/675-769
D0WUE0_VIBAL/839-924
D0WVM6_VIBAL/8-109
D0WVX1_VIBAL/692-779
D0WWF6_VIBAL/345-428
D0X0I4_VIBAL/1133-1213
D0X1I6_VIBAL/3-91
D0X2T3_VIBAL/493-580
D0X3P1_VIBAL/27-113
D0X6R5_VIBHA/1114-1199
D0X6R7_VIBHA/672-769
D0X6S4_VIBHA/1027-1108
D0X7G4_VIBHA/694-781
D0X7U4_VIBHA/839-925
D0X9X9_VIBHA/899-987
D0XBC3_VIBHA/8-109
D0XCK9_VIBHA/25-112
D0XCN7_VIBHA/352-438
D0XEF2_VIBHA/33-120
D0XI89_VIBHA/1144-1228
D0YPU3_9ACTO/6-106
D0YVY8_LISDA/832-917
D0YXL3_LISDA/1156-1244
D0YZ71_LISDA/8-109
D0Z022_LISDA/694-781
D0Z8I0_EDWTE/1332-1431
D0ZAJ0_EDWTE/839-924
D0ZAT4_EDWTE/809-891
D0ZBX5_EDWTE/684-771
D0ZCZ0_EDWTE/822-906
D0ZDM5_EDWTE/828-909
D0ZGC7_EDWTE/5-106
D0ZL47_SALT1/7-108
D0ZMP4_SALT1/826-908
D0ZPK9_SALT1/808-889
D0ZVQ4_SALT1/828-912
D0ZY26_SALT1/684-771
D1AZH2_SULD5/14-115
D1B0C4_SULD5/6-107
D1B1H3_SULD5/1866-1958
D1B3M7_SULD5/458-542
D1B4I4_SULD5/5-101
D1B6A0_THEAS/8-109
D1B6P0_THEAS/787-874
D1B8J1_THEAS/8-118
D1B931_THEAS/488-567
D1BCK9_SANKS/6-107
D1CH72_THET1/27-113
D1JGR3_9ARCH/6-106
D1N5Q3_9BACT/22-103
D1N754_9BACT/22-102
D1NIB9_CLOTM/9-112
D1NM16_CLOTM/5-106
D1NN39_CLOTM/755-847
D1NNJ9_CLOTM/9-109
D1NQQ9_CLOTM/9-110
D1NZM6_9ENTR/5-106
D1P1T3_9ENTR/687-774
D1P5I8_9ENTR/813-894
D1Q5J6_YERPE/684-771
D1R718_9CHLA/174-271
D1R7G3_9CHLA/6-105
D1RD70_LEGLO/715-808
D1RDL7_LEGLO/172-277
D1RKG2_LEGLO/668-756
D1RMZ3_SEROD/971-1059
D1RSN7_SEROD/5-106
D1RTP2_SEROD/811-897
D1RVB2_SEROD/689-776
D1RX57_SEROD/811-895
D1TQ74_YERPE/104-187
D1TQS8_YERPE/841-925
D1TX90_YERPE/7-108
D1TXS9_YERPE/684-771
D1U1S5_YERPE/841-919
D1ZQ25_SORMK/44-138
D2A8R7_SHIF2/684-771
D2AF22_SHIF2/809-890
D2AG60_SHIF2/995-1079
D2AI80_SHIF2/7-108
D2AIL9_SHIF2/828-912
D2BUN7_DICD5/800-883
D2BVM9_DICD5/829-913
D2BWY6_DICD5/3-104
D2C232_DICD5/685-775
D2C6K9_THENR/4-105
D2K266_PSEPS/8-109
D2KX65_PSESZ/8-109
D2L008_9DELT/7-107
D2L0I3_9DELT/849-932
D2L1J4_9DELT/559-647
D2L1K0_9DELT/8-107
D2L285_9DELT/476-564
D2L2V9_9DELT/226-327
D2L2V9_9DELT/416-514
D2L2V9_9DELT/9-110
D2L482_9DELT/6-109
D2L546_9DELT/1031-1122
D2L5L2_9DELT/1248-1337
D2L5P0_9DELT/169-253
D2L604_9DELT/981-1064
D2L668_9DELT/739-822
D2L731_9DELT/1015-1100
D2L792_9DELT/157-240
D2L7L4_9DELT/30-117
D2L8C2_9DELT/2-103
D2L920_9DELT/870-953
D2L928_9DELT/7-110
D2L929_9DELT/6-105
D2L9V5_9DELT/28-113
D2LAE5_9DELT/20-102
D2LAF2_9DELT/43-127
D2MRD1_CAMJE/6-107
D2N084_CAMJE/6-107
D2NGH1_ECOS5/817-898
D2NJG2_ECOS5/7-108
D2NKG4_ECOS5/809-890
D2NKV6_ECOS5/1104-1188
D2NLU3_ECOS5/828-912
D2NN58_ECOS5/684-771
D2NZF5_LISM1/4-105
D2PAT0_LISM2/4-105
D2QCA0_SPILD/683-770
D2QM90_SPILD/845-932
D2QND4_SPILD/1140-1223
D2QTU7_SPILD/857-951
D2QUN6_SPILD/766-853
D2QXD7_PIRSD/15-126
D2QXD7_PIRSD/201-301
D2QXS7_PIRSD/10-113
D2QXS7_PIRSD/169-270
D2QZU3_PIRSD/22-106
D2R1M2_PIRSD/7-110
D2R6C6_PIRSD/1217-1309
D2R9I8_PIRSD/6-107
D2RE79_ARCPA/5-104
D2RYF1_HALTV/3-104
D2S4W9_GEOOG/847-940
D2S7V5_GEOOG/6-107
D2SC75_GEOOG/7-90
D2T5M7_ERWP6/831-920
D2T603_ERWP6/5-106
D2T861_ERWP6/799-882
D2T9R7_ERWP6/5-106
D2TDH4_ERWP6/685-772
D2TKI9_CITRI/828-912
D2TMY4_CITRI/7-108
D2TP72_CITRI/684-771
D2TSD0_CITRI/808-889
D2TYI6_9ENTR/5-106
D2TZR9_9ENTR/848-919
D2U2P9_9ENTR/685-772
D2U4I9_9ENTR/825-905
D2U8Z5_XANAP/1448-1535
D2U9R5_XANAP/155-230
D2UA59_XANAP/1015-1097
D2UA79_XANAP/625-713
D2UBA5_XANAP/744-838
D2UD95_XANAP/7-108
D2UDA2_XANAP/7-108
D2UED2_XANAP/1193-1291
D2UEX4_XANAP/1238-1339
D2UEX4_XANAP/753-873
D2UEX4_XANAP/901-997
D2Y9B3_VIBMI/689-776
D2Y9I1_VIBMI/878-968
D2Y9W6_VIBMI/7-108
D2YCJ6_VIBMI/33-117
D2YD03_VIBMI/867-957
D2YDQ9_VIBMI/301-382
D2YG04_VIBMI/23-115
D2YH34_VIBMI/8-109
D2YH47_VIBMI/95-181
D2YI82_VIBMI/24-112
D2YJE8_VIBMI/1163-1251
D2YMJ7_VIBMI/689-776
D2YNB6_VIBMI/8-109
D2YNE4_VIBMI/301-382
D2YNS6_VIBMI/33-117
D2YPE8_VIBMI/1163-1251
D2YPZ7_VIBMI/23-115
D2YQ77_VIBMI/24-112
D2YR20_VIBMI/7-108
D2YRM4_VIBMI/835-921
D2YRX9_VIBMI/867-955
D2YSB8_VIBMI/353-453
D2YV74_VIBMI/878-968
D2Z3H7_9BACT/25-115
D2Z3J6_9BACT/7-108
D2Z5E3_9BACT/1032-1119
D2Z5L9_9BACT/605-686
D2Z5P2_9BACT/11-110
D2ZDS1_9ENTR/5-106
D2ZET6_9ENTR/810-891
D2ZJP4_9ENTR/828-912
D2ZL09_9ENTR/685-772
D3ABX1_9CLOT/12-114
D3AGS5_9CLOT/80-167
D3AHK3_9CLOT/9-111
D3AU47_9CLOT/136-223
D3BNK6_POLPA/32-114
D3E6S1_GEOS4/5-106
D3F412_CONWI/5-106
D3FB13_CONWI/26-114
D3FDT9_CONWI/4-100
D3FDU2_CONWI/13-107
D3FLP8_CAMJI/6-107
D3FVQ7_BACPE/4-105
D3GSN3_ECO44/828-912
D3GXE6_ECO44/7-108
D3GXU9_ECO44/684-771
D3H0K6_ECO44/817-900
D3H0Q6_ECO44/809-890
D3HKE6_LEGLN/668-756
D3HM45_LEGLN/15-106
D3HMR6_LEGLN/172-277
D3HN56_LEGLN/715-808
D3HRR5_LEGLN/817-905
D3KPN8_LISMO/4-105
D3L373_9BACT/5-106
D3NRC8_AZOS1/13-119
D3NSA5_AZOS1/977-1063
D3NSD9_AZOS1/814-907
D3NSF2_AZOS1/163-258
D3NUA9_AZOS1/1045-1129
D3NV72_AZOS1/8-106
D3NX51_AZOS1/6-110
D3NXD7_AZOS1/1114-1209
D3NY68_AZOS1/182-269
D3NY73_AZOS1/1182-1272
D3NZJ9_AZOS1/661-745
D3NZL4_AZOS1/6-105
D3P176_AZOS1/8-106
D3P5T0_AZOS1/1030-1123
D3P619_AZOS1/843-921
D3P652_AZOS1/3-104
D3P691_AZOS1/3-104
D3P6G2_AZOS1/665-762
D3P7T7_AZOS1/1067-1170
D3P7U6_AZOS1/1210-1303
D3P9R9_DEFDS/6-115
D3PAQ3_DEFDS/8-113
D3PBE5_DEFDS/7-108
D3PC57_DEFDS/4-105
D3PDJ9_DEFDS/282-384
D3PDJ9_DEFDS/8-108
D3PF14_DEFDS/7-108
D3PKA0_RHOCS/3-104
D3PQ46_MEIRD/166-266
D3PQ46_MEIRD/8-104
D3QKR9_ECOCB/809-890
D3QLW5_ECOCB/1104-1188
D3QPI7_ECOCB/827-910
D3QPY5_ECOCB/828-912
D3QST0_ECOCB/684-771
D3QW05_ECOCB/7-108
D3RFB1_KLEVT/685-772
D3RGF9_KLEVT/989-1071
D3RI57_KLEVT/798-892
D3RIR7_KLEVT/826-910
D3RLP2_KLEVT/804-884
D3RME9_ALLVD/843-927
D3RMG7_ALLVD/23-109
D3RMW3_ALLVD/1268-1357
D3RNL7_ALLVD/3-106
D3RNN5_ALLVD/603-688
D3RNQ8_ALLVD/676-758
D3RNT2_ALLVD/969-1059
D3RP30_ALLVD/15-113
D3RP32_ALLVD/7-109
D3RPC5_ALLVD/1269-1355
D3RPD2_ALLVD/797-886
D3RPE0_ALLVD/1228-1313
D3RPU1_ALLVD/685-771
D3RQ93_ALLVD/673-761
D3RQU6_ALLVD/1534-1621
D3RRB1_ALLVD/8-109
D3RRT9_ALLVD/872-965
D3RRU1_ALLVD/1196-1288
D3RSZ8_ALLVD/1459-1561
D3RSZ9_ALLVD/1809-1895
D3RT00_ALLVD/796-883
D3RT02_ALLVD/1193-1276
D3RTB5_ALLVD/986-1078
D3RTK3_ALLVD/5-106
D3RVN2_ALLVD/1095-1196
D3RVN2_ALLVD/596-697
D3RVN2_ALLVD/767-867
D3RVS4_ALLVD/1079-1171
D3RVZ4_ALLVD/7-108
D3RXM1_FERPA/7-106
D3S9I2_THISK/8-109
D3SE59_THISK/1062-1161
D3SE59_THISK/639-740
D3SE59_THISK/860-956
D3SPQ9_THEAH/8-109
D3SRS7_NATMM/3-104
D3T0G2_NATMM/3-104
D3T2M2_THEIA/5-106
D3UGL8_HELM1/6-107
D3UKM0_LISSS/4-105
D3UWN9_XENBS/813-896
D3V2T2_XENBS/5-106
D3V545_XENBS/689-778
D3V5P2_XENBS/669-756
D3VC33_XENNA/5-106
D3VDF0_XENNA/683-770
D3VJ49_XENNA/838-921
D3VKK3_XENNA/671-761
D4B623_ARTBC/10-94
D4B642_9ENTR/5-106
D4B7G5_9ENTR/808-889
D4BGY5_9ENTR/721-805
D4BH91_9ENTR/7-107
D4BH93_9ENTR/19-114
D4BHK4_9ENTR/989-1078
D4BK74_9ENTR/684-771
D4BV32_PRORE/15-116
D4BX97_PRORE/687-774
D4BXT7_PRORE/944-1029
D4BYM9_PRORE/811-892
D4C0R7_PRORE/824-907
D4C0U6_PRORE/1110-1198
D4CFE2_9CLOT/28-115
D4DX27_SEROD/819-903
D4E1A6_SEROD/685-772
D4E1H8_SEROD/1116-1208
D4E3T4_SEROD/812-898
D4E4T5_SEROD/5-106
D4E9H4_SEROD/969-1057
D4EF97_AGGAC/520-611
D4F0I0_EDWTA/841-926
D4F1A4_EDWTA/684-771
D4F423_EDWTA/5-106
D4F674_EDWTA/803-902
D4F7K9_EDWTA/814-897
D4F8W6_EDWTA/820-907
D4FWP1_BACNA/5-106
D4GAF7_TREPC/11-112
D4GGV0_PANAM/10-111
D4GI56_PANAM/694-781
D4GIP2_PANAM/800-883
D4GLJ4_PANAM/836-920
D4GMM8_PANAM/933-1020
D4GWZ9_HALVD/4-105
D4H1R1_DENA2/809-916
D4H205_DENA2/7-104
D4H5M5_DENA2/25-109
D4H5M9_DENA2/11-108
D4H5M9_DENA2/285-387
D4H6D0_DENA2/8-109
D4HUX8_ERWAC/685-772
D4HVG1_ERWAC/5-106
D4HWK7_ERWAC/814-905
D4HWX6_ERWAC/799-882
D4HYX3_ERWAC/5-106
D4I7B5_ERWAE/799-882
D4I8V7_ERWAE/5-106
D4I9U8_ERWAE/814-905
D4ICY4_ERWAE/685-772
D4IF87_ERWAE/7-108
D4IVJ8_BUTFI/5-106
D4IWF7_BUTFI/783-879
D4J2U3_BUTFI/695-787
D4J4J4_9FIRM/37-114
D4JND6_9FIRM/5-106
D4JSB8_9FIRM/37-112
D4K214_9FIRM/33-114
D4K221_9FIRM/24-106
D4KAG8_9FIRM/20-105
D4KL06_9FIRM/735-820
D4KQI7_9FIRM/5-106
D4KS01_9FIRM/35-113
D4KST6_9FIRM/2-111
D4KW90_9FIRM/5-106
D4KWF9_9FIRM/35-113
D4KYL9_9FIRM/697-852
D4L457_9FIRM/740-825
D4LYS2_9FIRM/37-113
D4M4P6_9FIRM/31-114
D4MKS8_9FIRM/10-114
D4MKU8_9FIRM/37-112
D4MXN9_9FIRM/3-116
D4PIF1_LISMO/4-105
D4PRM0_LISMO/4-105
D4Q3C1_LISMO/4-105
D4S185_9FIRM/5-106
D4S248_9FIRM/35-117
D4S5A7_9FIRM/4-105
D4SQA8_9XANT/7-108
D4SRE1_9XANT/1198-1288
D4SSI4_9XANT/624-717
D4SSV6_9XANT/5-106
D4SXS4_9XANT/11-112
D4SXS4_9XANT/1643-1742
D4SXS4_9XANT/737-838
D4SXS4_9XANT/898-997
D4SY65_9XANT/164-238
D4SYZ8_9XANT/669-763
D4T1J7_9XANT/1010-1091
D4T1U9_9XANT/139-238
D4T2S5_9XANT/164-238
D4T3A4_9XANT/7-108
D4T472_9XANT/7-108
D4T4W7_9XANT/5-106
D4T6F2_9XANT/1198-1288
D4T8P3_9XANT/624-717
D4TBH9_9XANT/669-763
D4TFG0_9NOST/247-345
D4TJM3_9NOST/256-351
D4TMU3_9NOST/249-354
D4TPM1_9NOST/258-348
D4W226_9FIRM/551-638
D4XEF1_9BURK/10-105
D4XGL5_9BURK/49-144
D4XJT9_9BURK/9-111
D4XMN4_ACIHA/834-927
D4XT46_ACIHA/226-324
D4XT46_ACIHA/43-133
D4XT46_ACIHA/542-643
D4XT46_ACIHA/734-835
D4XT46_ACIHA/942-1035
D4Y4L6_BACTR/5-106
D4YZU5_SPHJU/3-104
D4Z403_SPHJU/27-118
D4ZAV7_SHEVD/826-911
D4ZB31_SHEVD/940-1019
D4ZDM7_SHEVD/7-108
D4ZGT9_SHEVD/29-119
D4ZI01_SHEVD/1303-1390
D4ZIC4_SHEVD/8-109
D4ZII7_SHEVD/1124-1214
D4ZKN4_SHEVD/849-927
D4ZQ86_SPIPL/640-729
D4ZR06_SPIPL/8-112
D4ZRV9_SPIPL/1392-1494
D4ZT35_SPIPL/6-106
D4ZXA8_SPIPL/8-116
D4ZZI8_SPIPL/251-352
D4ZZR0_SPIPL/253-345
D5A0D5_SPIPL/1253-1351
D5A0L3_SPIPL/13-118
D5A234_SPIPL/249-345
D5A2T6_SPIPL/1145-1231
D5A9X4_PICSI/49-146
D5AL89_RHOCB/21-107
D5APK9_RHOCB/722-809
D5ASK8_RHOCB/4-100
D5ATG2_RHOCB/795-886
D5AU71_RHOCB/8-109
D5AYV3_YERPZ/841-919
D5B2X1_YERPZ/838-922
D5B438_YERPZ/104-187
D5B4B5_YERPZ/684-771
D5B7R2_YERPZ/5-106
D5BC18_ZUNPS/1484-1566
D5BC19_ZUNPS/159-242
D5C0R3_NITHN/632-732
D5C0R3_NITHN/824-925
D5C0R3_NITHN/982-1083
D5C101_NITHN/824-911
D5C5N3_ENTCC/5-106
D5C948_ENTCC/828-912
D5CB96_ENTCC/958-1044
D5CCF2_ENTCC/684-771
D5CIL3_ENTCC/5-106
D5CK43_ENTCC/773-854
D5CMV5_SIDLE/9-110
D5CMY9_SIDLE/625-710
D5CQE0_SIDLE/1002-1101
D5CQE0_SIDLE/13-109
D5CQE0_SIDLE/585-686
D5CQE0_SIDLE/751-850
D5CR12_SIDLE/815-902
D5CRE0_SIDLE/742-828
D5CS85_SIDLE/5-106
D5CWH6_ECOKI/1104-1188
D5CZ61_ECOKI/828-912
D5CZF5_ECOKI/817-898
D5D1L8_ECOKI/684-771
D5D4R9_ECOKI/7-108
D5D711_ECOKI/809-890
D5DKZ1_BACMD/5-106
D5DQL7_BACMQ/5-106
D5EKL0_CORAD/772-875
D5ELN1_CORAD/205-304
D5ELU3_CORAD/42-130
D5GIT4_TUBMM/62-155
D5HC11_SALRM/24-117
D5HCI8_SALRM/14-115
D5HFB0_9FIRM/37-114
D5HGR0_9FIRM/1265-1355
D5MGF7_9BACT/590-678
D5MGK3_9BACT/5-106
D5MLE4_9BACT/12-98
D5MYZ1_BACSU/5-106
D5N9A6_9BURK/1114-1205
D5NAR6_9BURK/7-108
D5NB48_9BURK/9-103
D5NDZ4_9BURK/36-121
D5NE81_9BURK/422-517
D5NNM1_9BURK/896-986
D5Q0C8_CLODI/3-107
D5QF64_GLUHA/878-960
D5QH11_GLUHA/7-101
D5QKL8_METTR/3-103
D5QLN6_METTR/32-117
D5QM53_METTR/6-107
D5QNK3_METTR/6-104
D5QU54_METTR/3-104
D5RGU6_9PROT/7-106
D5RNH3_9PROT/23-65
D5RP61_9PROT/3-104
D5RQJ0_9PROT/7-106
D5RSY9_9PROT/3-104
D5RTW6_9PROT/183-267
D5RU40_9PROT/3-104
D5S3S8_CLODI/3-107
D5SNN9_PLAL2/661-745
D5SPW1_PLAL2/16-97
D5SR57_PLAL2/1219-1306
D5SR92_PLAL2/1032-1128
D5SRN0_PLAL2/26-113
D5SUC7_PLAL2/258-348
D5SYK8_PLAL2/4-105
D5T6Q7_LEGP2/51-146
D5TEG9_LEGP2/818-904
D5TVR7_BACT1/4-105
D5U4F6_BRAM5/6-107
D5U842_BRAM5/7-108
D5V1J0_ARCNC/8-109
D5V9S5_MORCR/885-975
D5VEC2_CAUST/6-102
D5VFK8_CAUST/26-105
D5VNV0_CAUST/6-107
D5VS87_METIM/2-103
D5W3M0_CLOB2/5-106
D5W3P1_CLOB2/323-407
D5W6H3_BURSC/7-108
D5W840_BURSC/422-517
D5WBD0_BURSC/1323-1414
D5WGK2_BURSC/887-973
D5WPH1_BACT2/5-106
D5X0C0_THIK1/4-105
D5X0H5_THIK1/9-119
D5X5J1_THIK1/1181-1281
D5X5J1_THIK1/714-815
D5X5J1_THIK1/991-1092
D5X904_THEPJ/10-111
D5XFE9_THEPJ/5-106
D6CLX1_THIS3/1177-1277
D6CLX1_THIS3/714-815
D6CLX1_THIS3/987-1088
D6CQA6_THIS3/4-105
D6CQF5_THIS3/9-119
D6CW22_SALRM/1411-1498
D6DJH6_CLOSC/28-115
D6DMP6_ENTCL/679-766
D6DQ49_ENTCL/5-106
D6DRD6_ENTCL/809-890
D6DWW8_ENTCL/5-106
D6DXC3_ENTCL/828-912
D6E4X5_9FIRM/5-106
D6E5P7_9FIRM/39-115
D6E6A8_9ACTN/32-79
D6E7F9_9ACTN/27-80
D6EB54_9ACTN/33-116
D6GAC4_9ENTR/804-885
D6GEA2_9ENTR/802-891
D6GIE5_9ENTR/826-910
D6GJD1_9ENTR/989-1071
D6GJS1_9ENTR/690-777
D6HP22_9FIRM/10-114
D6HV42_ECOLX/827-910
D6HY34_ECOLX/25-126
D6HYX5_ECOLX/809-890
D6HZF1_ECOLX/1104-1188
D6I0A9_ECOLX/828-912
D6I1J0_ECOLX/684-771
D6I8Q9_ECOLX/827-910
D6I9U8_ECOLX/1104-1188
D6IBJ9_ECOLX/25-126
D6IC32_ECOLX/809-890
D6ICL7_ECOLX/828-912
D6IEC2_ECOLX/684-771
D6IM60_ECOLX/817-898
D6IR10_ECOLX/25-126
D6IRW3_ECOLX/809-890
D6ISA4_ECOLX/1034-1118
D6ITP3_ECOLX/684-771
D6IUC4_ECOLX/828-912
D6J8V9_ECOLX/817-900
D6JAG9_ECOLX/25-126
D6JCB7_ECOLX/809-890
D6JD98_ECOLX/1104-1188
D6JEB8_ECOLX/828-912
D6JFL5_ECOLX/684-771
D6JW07_ACIG3/833-926
D6JXS2_ACIG3/201-300
D6JXS2_ACIG3/25-113
D6JXS2_ACIG3/524-625
D6JXS2_ACIG3/726-820
D6KX19_9NEIS/422-527
D6KYF1_9NEIS/370-505
D6ME92_9CLOT/5-109
D6RP70_COPC7/119-214
D6RW21_BORVA/10-110
D6RY52_BORVA/9-105
D6SKD2_9DELT/1534-1621
D6SKX0_9DELT/24-114
D6SLB6_9DELT/1256-1346
D6SM39_9DELT/1102-1188
D6SMJ6_9DELT/1345-1432
D6SMK4_9DELT/1091-1174
D6SMW9_9DELT/1513-1597
D6SNF8_9DELT/1122-1207
D6SNI7_9DELT/620-704
D6SP22_9DELT/1460-1546
D6SP23_9DELT/1064-1148
D6SQT9_9DELT/169-271
D6SQT9_9DELT/341-441
D6SQT9_9DELT/9-110
D6SRA2_9DELT/11-108
D6SRG8_9DELT/1392-1481
D6SSI6_9DELT/677-769
D6SSR2_9DELT/1063-1153
D6SSR5_9DELT/1021-1105
D6SSR8_9DELT/948-1032
D6SSS6_9DELT/11-112
D6SSV2_9DELT/30-114
D6SUE2_9DELT/4-107
D6SUJ7_9DELT/988-1075
D6TKG9_9CHLR/732-832
D6TKG9_9CHLR/9-110
D6UP74_9BACT/838-925
D6V2H5_9BRAD/41-123
D6V7U7_9BRAD/3-103
D6VAH9_9BRAD/42-148
D6XQT1_HELPV/6-107
D6XTY6_BACIE/5-106
D6Z189_DESAT/1099-1187
D6Z1B2_DESAT/11-121
D6Z1B2_DESAT/181-282
D6Z1B4_DESAT/4-87
D6Z1C2_DESAT/425-523
D6Z2G4_DESAT/12-106
D6Z3B5_DESAT/25-108
D6Z442_DESAT/712-802
D6Z4A4_DESAT/189-290
D6Z5S5_DESAT/573-657
D6ZKF7_MOBCV/6-100
D7A028_STAND/12-115
D7A6D5_STAND/738-831
D7ADR0_GEOSK/9-110
D7AFC3_GEOSK/5-106
D7AI45_GEOSK/19-103
D7AI71_GEOSK/4-104
D7AI82_GEOSK/740-823
D7AKC5_GEOSK/720-806
D7AKV8_GEOSK/764-850
D7ALC6_GEOSK/10-138
D7AMD5_GEOSK/891-976
D7AP60_THEM3/5-106
D7BG21_MEISD/172-273
D7BG21_MEISD/9-111
D7CM22_SYNLT/7-108
D7CP50_SYNLT/11-111
D7CP50_SYNLT/173-230
D7CZL3_GEOSC/5-106
D7D7M1_GEOSC/4-84
D7DIX9_METS0/616-717
D7DIX9_METS0/765-859
D7DIX9_METS0/979-1077
D7DJ31_METS0/7-108
D7DMQ4_METS0/642-726
D7DNQ2_METS0/1062-1152
D7DTZ6_METV3/6-107
D7DW03_NOSA0/8-92
D7DW51_NOSA0/254-349
D7DZ59_NOSA0/8-108
D7DZL8_NOSA0/8-112
D7E8U4_METEZ/5-106
D7FCU2_HELP3/6-107
D7FN01_ECTSI/56-154
D7GN37_POPCA/44-137
D7GN38_POPCA/45-130
D7GN39_POPCA/44-129
D7GN40_POPCA/45-130
D7GN41_POPCA/44-133
D7GN42_POPCA/45-130
D7GSU7_9FIRM/8-115
D7H7M4_VIBCH/24-113
D7H7S9_VIBCH/23-116
D7H8I3_VIBCH/1162-1251
D7H9C8_VIBCH/1080-1171
D7HA90_VIBCH/301-382
D7HAB5_VIBCH/8-109
D7HB63_VIBCH/7-108
D7HCB2_VIBCH/929-1020
D7HEE2_VIBCH/689-776
D7HEM0_VIBCH/835-921
D7HJ36_VIBCH/1048-1139
D7HJU4_VIBCH/3-105
D7HJY5_VIBCH/1162-1251
D7HKN5_VIBCH/23-116
D7HKT8_VIBCH/24-113
D7HLX9_VIBCH/8-109
D7HM04_VIBCH/301-382
D7HN18_VIBCH/927-1020
D7HP16_VIBCH/7-108
D7HQ00_VIBCH/835-921
D7HQ79_VIBCH/689-776
D7HU96_PSESS/1083-1184
D7HU96_PSESS/1226-1327
D7HU96_PSESS/629-755
D7HU96_PSESS/777-877
D7HU96_PSESS/8-109
D7HU96_PSESS/918-1019
D7HVN2_PSESS/7-108
D7HYR5_PSESS/95-181
D7I256_PSESS/8-109
D7I272_PSESS/23-108
D7I3H0_PSESS/1097-1186
D7I3I5_PSESS/10-102
D7IPU7_9BACE/739-827
D7IR36_9BACE/43-117
D7JN39_ECOLX/25-126
D7JQG2_ECOLX/809-890
D7JRF5_ECOLX/1034-1118
D7JT82_ECOLX/828-912
D7JU17_ECOLX/684-771
D7KCE8_ARALL/47-133
D7KX93_ARALL/47-143
D7L0T7_ARALL/44-129
D7L5P1_ARALL/33-118
D7LNX9_ARALL/46-133
D7MJP4_ARALL/46-132
D7T6M0_VITVI/44-129
D7TBH0_VITVI/43-133
D7TP79_VITVI/44-129
D7TUZ8_VITVI/45-130
D7U0B4_VITVI/44-129
D7U136_VITVI/47-133
D7UBY2_VITVI/46-131
D7UI13_LISMO/4-105
D7V0E2_LISGR/4-105
D7VKS8_9SPHI/10-103
D7W1P4_9FLAO/645-729
D7W2M5_9FLAO/1211-1300
D7WFQ0_BACCE/4-105
D7WMT9_9BACI/5-106
D7WUM5_9BACI/7-81
D7X276_ECOLX/817-898
D7X5N2_ECOLX/809-890
D7X6C1_ECOLX/684-771
D7X6T9_ECOLX/828-912
D7X9D9_ECOLX/5-106
D7XF46_ECOLX/1104-1188
D7XJ04_ECOLX/817-900
D7XJQ1_ECOLX/1104-1188
D7XL33_ECOLX/809-890
D7XN67_ECOLX/684-771
D7XP71_ECOLX/5-106
D7XU94_ECOLX/828-912
D7Y1C9_ECOLX/5-106
D7Y3V7_ECOLX/1104-1188
D7Y4X7_ECOLX/809-890
D7Y570_ECOLX/684-771
D7Y8U1_ECOLX/828-912
D7YAE5_ECOLX/817-900
D7YCR2_ECOLX/1104-1188
D7YFY8_ECOLX/828-912
D7YKJ9_ECOLX/5-106
D7YLF3_ECOLX/817-900
D7YNB0_ECOLX/684-771
D7YP20_ECOLX/809-890
D7YVG1_ECOLX/828-912
D7YWP0_ECOLX/817-898
D7YZU0_ECOLX/809-890
D7Z089_ECOLX/1104-1188
D7Z4E4_ECOLX/684-771
D7Z660_ECOLX/5-106
D7Z8T7_ECOLX/5-106
D7ZER3_ECOLX/684-771
D7ZF73_ECOLX/809-890
D7ZG64_ECOLX/817-900
D7ZGT9_ECOLX/1104-1188
D7ZMP4_ECOLX/828-912
D7ZQ72_ECOLX/1104-1188
D7ZR89_ECOLX/5-106
D7ZS29_ECOLX/817-900
D7ZTW1_ECOLX/684-771
D7ZXE7_ECOLX/828-912
D7ZXY0_ECOLX/809-890
D8A327_ECOLX/5-106
D8A484_ECOLX/828-912
D8A5G3_ECOLX/809-890
D8A5X9_ECOLX/1104-1188
D8A7R7_ECOLX/817-900
D8A903_ECOLX/684-771
D8AMK6_ECOLX/1104-1188
D8ANK0_ECOLX/684-771
D8ANP2_ECOLX/809-890
D8AQI5_ECOLX/817-900
D8ASU4_ECOLX/828-912
D8AVG7_ECOLX/5-106
D8B1B9_ECOLX/684-771
D8B2T7_ECOLX/1104-1188
D8B3F5_ECOLX/5-106
D8B6S4_ECOLX/817-900
D8B7D8_ECOLX/828-912
D8B9I3_ECOLX/809-890
D8BCW1_ECOLX/828-912
D8BES2_ECOLX/684-771
D8BFK6_ECOLX/809-890
D8BGH0_ECOLX/5-106
D8BH56_ECOLX/817-898
D8BQE1_ECOLX/1104-1188
D8BVC8_ECOLX/817-900
D8BWJ7_ECOLX/1046-1130
D8BX95_ECOLX/809-890
D8BYX2_ECOLX/684-771
D8BZE7_ECOLX/828-912
D8C545_ECOLX/5-106
D8CBW5_ECOLX/817-898
D8CCE6_ECOLX/684-771
D8CF61_ECOLX/809-890
D8CFL3_ECOLX/1104-1188
D8CGH3_ECOLX/828-912
D8CJX1_ECOLX/5-106
D8D1I5_COMTE/988-1077
D8D5Q9_COMTE/19-120
D8DDK8_COMTE/1126-1225
D8DDK8_COMTE/1381-1480
D8DDK8_COMTE/743-846
D8E1R8_ECOLX/828-912
D8E2V6_ECOLX/1104-1188
D8E6S3_ECOLX/5-106
D8E7Q4_ECOLX/809-890
D8EAZ3_ECOLX/297-384
D8EBB4_ECOLX/817-900
D8EI89_ECOLX/828-912
D8EMS2_ECOLX/1104-1188
D8EN69_ECOLX/684-771
D8EQ09_ECOLX/809-890
D8ETJ1_ECOLX/817-900
D8EUS6_ECOLX/5-106
D8EXG3_9DELT/5-103
D8F251_9DELT/1053-1136
D8F517_9DELT/19-104
D8FCI8_9DELT/188-288
D8FCI8_9DELT/365-488
D8FFV1_9DELT/821-904
D8FTB4_9CYAN/7-108
D8FTT3_9CYAN/14-104
D8FU55_9CYAN/216-313
D8FU55_9CYAN/5-99
D8FU65_9CYAN/7-108
D8FW33_9CYAN/293-383
D8FX78_9CYAN/264-357
D8FZU2_9CYAN/1715-1807
D8G0Z1_9CYAN/1-96
D8G2G9_9CYAN/350-446
D8G2R3_9CYAN/8-109
D8G3M2_9CYAN/1022-1115
D8G3Q4_9CYAN/8-109
D8G4A5_9CYAN/294-386
D8G5S6_9CYAN/264-358
D8GKD2_CLOLD/9-113
D8GPH5_CLOLD/871-949
D8GPV2_CLOLD/5-106
D8H8C3_BACAI/4-105
D8IB20_BRAP9/7-108
D8IBE4_BRAP9/6-107
D8INT0_HERSS/629-720
D8IQV6_HERSS/3-110
D8IR87_HERSS/1321-1427
D8IRL1_HERSS/27-119
D8IRX4_HERSS/166-272
D8IWF3_HERSS/422-518
D8IYI1_HERSS/6-106
D8IZY0_HERSS/1-86
D8J0F0_HERSS/10-106
D8J0M4_HERSS/4-105
D8J145_HERSS/147-231
D8JG86_ACISD/833-926
D8JNY7_ACISD/197-298
D8JNY7_ACISD/25-113
D8JNY7_ACISD/521-622
D8JNY7_ACISD/725-818
D8JVY5_HYPDA/6-107
D8JYI6_HYPDA/46-125
D8K5B7_NITWC/822-911
D8K898_NITWC/633-733
D8K898_NITWC/828-929
D8K898_NITWC/983-1085
D8LPE1_ECTSI/23-103
D8MPU2_ERWBE/950-1038
D8MR77_ERWBE/1097-1186
D8MTB2_ERWBE/5-106
D8MUR1_ERWBE/800-883
D8MW73_ERWBE/814-901
D8MXL9_ERWBE/682-769
D8N1A6_RALSO/48-136
D8N259_RALSO/7-108
D8N322_RALSO/1016-1097
D8N351_RALSO/11-106
D8N742_RALSO/1067-1167
D8N742_RALSO/1267-1367
D8N742_RALSO/755-866
D8NDU3_RALSO/45-132
D8NET9_RALSO/7-108
D8NN92_RALSO/1061-1161
D8NN92_RALSO/1257-1357
D8NN92_RALSO/757-868
D8NXL0_RALSO/1057-1157
D8NXL0_RALSO/1248-1348
D8NXL0_RALSO/758-869
D8P4X1_RALSO/46-138
D8P5T1_RALSO/7-108
D8PBG3_9BACT/1116-1209
D8PBH3_9BACT/1337-1429
D8PBH4_9BACT/849-940
D8PC48_9BACT/1255-1337
D8PCM3_9BACT/24-105
D8PEC8_9BACT/299-380
D8PFJ9_9BACT/853-940
D8PFM6_9BACT/7-108
D8PFN7_9BACT/15-116
D8PFP7_9BACT/25-114
D8PGG8_9BACT/361-465
D8PGG9_9BACT/15-104
D8PGH3_9BACT/159-260
D8PGH3_9BACT/340-437
D8PGH3_9BACT/9-110
D8PRW8_SCHCM/21-120
D8PZM5_SCHCM/24-122
D8R3I5_SELML/25-117
D8R529_SELML/44-140
D8SI72_SELML/44-142
D8UJD2_VOLCA/46-131
D9IX58_ERWCH/829-913
D9P685_ACTPL/519-611
D9PDZ1_ACTPL/519-611
D9QJ29_BRESC/797-903
D9QKV6_BRESC/26-109
D9QNZ3_BRESC/6-107
D9QPQ0_ACEAZ/5-105
D9R9X7_CLOSW/7-114
D9S3A5_THEOJ/4-104
D9SC99_GALCS/212-283
D9SCI6_GALCS/1147-1231
D9SDN4_GALCS/1234-1318
D9SDP1_GALCS/834-913
D9SEV1_GALCS/9-110
D9SEV4_GALCS/7-108
D9SFP4_GALCS/1034-1114
D9SGL0_GALCS/170-258
D9SH59_GALCS/226-312
D9SHI2_GALCS/3-104
D9SIC2_GALCS/34-118
D9SIT0_GALCS/1173-1257
D9SJA1_GALCS/1090-1176
D9SKE1_CLOC7/5-106
D9SLQ9_CLOC7/10-114
D9SQQ3_CLOC7/9-113
D9SQT5_CLOC7/871-948
D9STB5_CLOC7/14-97
D9TF96_CALOO/8-112
D9TG78_CALOO/5-106
D9TGE8_CALOO/27-128
D9TIL8_CALOO/13-114
D9TMM0_THETC/5-105
D9Y8L3_9BURK/34-119
D9Y9R9_9DELT/24-109
D9YA81_9DELT/771-855
D9YAT9_9DELT/690-776
D9YBH8_9DELT/31-118
D9YD01_9DELT/19-120
D9YD01_9DELT/218-319
D9YG79_9DELT/882-971
E0E8D5_ACTPL/489-581
E0EE60_ACTPL/489-581
E0EKE0_ACTPL/489-581
E0ES09_ACTPL/489-581
E0EY99_ACTPL/489-581
E0F4B8_ACTPL/489-581
E0FAP4_ACTPL/489-581
E0FGP9_ACTPL/489-581
E0FMS5_ACTPL/489-581
E0FRA7_9THEO/5-106
E0FWQ0_9THEO/4-104
E0HII1_9GAMM/803-923
E0HJ83_9GAMM/9-101
E0HJ89_9GAMM/7-108
E0HKT6_9GAMM/29-116
E0HM45_9GAMM/8-109
E0HMT5_9GAMM/828-912
E0HMZ7_9GAMM/929-1025
E0HQH4_9GAMM/1614-1737
E0HT85_9GAMM/1451-1542
E0HVC5_9GAMM/875-950
E0HXL1_9BACT/685-775
E0I0Q4_9BACT/853-935
E0I464_9BACL/5-106
E0IF67_9BACL/782-867
E0IF70_9BACL/1004-1086
E0IGR5_9GAMM/929-1025
E0IGX7_9GAMM/828-912
E0IHL5_9GAMM/8-109
E0IHW4_9GAMM/1614-1737
E0IK27_9GAMM/9-101
E0IK33_9GAMM/7-108
E0IKN8_9GAMM/29-116
E0IPX2_9GAMM/803-923
E0IR00_9GAMM/1451-1542
E0ITI2_9GAMM/1050-1125
E0IXQ2_ECOLW/1104-1188
E0IY86_ECOLW/809-890
E0IZ51_ECOLW/812-895
E0J219_ECOLW/828-912
E0J2N4_ECOLW/684-771
E0J569_ECOLW/7-108
E0JE00_RHIME/40-121
E0JF17_RHIME/10-114
E0JQP5_RHIME/5-106
E0JXT0_RHIME/10-114
E0JZ27_RHIME/40-121
E0K9P5_RHIME/5-106
E0LIT8_SPHCR/27-117
E0LLT6_SPHCR/3-104
E0LR28_SPHCR/668-762
E0LS50_SPHCR/23-115
E0LUF6_9ENTR/927-1012
E0LW63_9ENTR/7-108
E0LXB6_9ENTR/684-771
E0LZU8_9ENTR/799-882
E0M4P1_9ENTR/817-901
E0MKI2_9RHOB/57-137
E0N3I6_9ACTO/6-100
E0P226_9FIRM/4-105
E0QEX5_CAMCO/6-107
E0QHI3_9FIRM/6-107
E0QNM3_9ACTO/6-106
E0QUZ9_ECOLX/828-912
E0QXF0_ECOLX/827-908
E0R0D4_ECOLX/5-106
E0R165_ECOLX/1104-1188
E0R1J9_ECOLX/809-890
E0R6W7_ECOLX/684-771
E0RFJ5_PAEP6/480-570
E0RGE9_PAEP6/5-106
E0RKN7_PAEP6/761-848
E0RNK0_SPITD/976-1058
E0RNS3_SPITD/802-887
E0RNZ6_SPITD/11-112
E0RPD9_SPITD/612-717
E0RT61_SPITD/683-766
E0RU36_SPITD/139-240
E0RUT2_BUTPB/5-106
E0RVD5_BUTPB/32-119
E0RW55_BUTPB/1253-1349
E0RXX2_BUTPB/766-858
E0S1A5_BUTPB/845-939
E0S1C1_BUTPB/861-947
E0S1W5_BUTPB/1097-1186
E0S212_BUTPB/961-1053
E0S263_BUTPB/38-155
E0S3F7_BUTPB/1246-1333
E0SDL9_DICD3/828-912
E0SDZ4_DICD3/800-883
E0SIM6_DICD3/7-108
E0T2C3_EDWTF/850-931
E0T376_EDWTF/809-891
E0T5E5_EDWTF/5-106
E0T5N1_EDWTF/822-906
E0T6J3_EDWTF/839-924
E0T8E5_EDWTF/684-771
E0T979_EDWTF/1332-1431
E0TB76_PARBH/28-111
E0TIH2_PARBH/19-107
E0TUD2_BACPZ/5-106
E0U5M1_CYAP2/11-116
E0U6I5_CYAP2/1330-1417
E0U8S6_CYAP2/254-350
E0UB18_CYAP2/6-107
E0UBR5_CYAP2/13-114
E0UDJ2_CYAP2/7-108
E0UEI9_CYAP2/277-362
E0UFM2_CYAP2/284-384
E0UFM2_CYAP2/560-654
E0UFM2_CYAP2/9-107
E0UFN0_CYAP2/6-107
E0UIS6_CYAP2/254-347
E0UKC6_CYAP2/260-355
E0ULR1_CYAP2/262-354
E0UPX7_SULAO/14-115
E0UPZ9_SULAO/6-107
E0UQ94_SULAO/436-516
E0US06_SULAO/3-104
E0UUJ9_SULAO/948-1029
E0UUT3_SULAO/680-762
E0WU13_9ENTR/165-252
E0WUZ0_9ENTR/796-876
E1CBD8_PECCC/837-921
E1CQJ5_VIBPA/670-766
E1CRL4_VIBPA/900-988
E1CVE2_VIBPA/8-109
E1CVF5_VIBPA/299-386
E1CZ95_VIBPA/4-88
E1CZA3_VIBPA/1133-1213
E1D1E4_VIBPA/23-110
E1D1L3_VIBPA/839-924
E1D3A5_VIBPA/33-116
E1D4R9_VIBPA/485-573
E1D534_VIBPA/839-924
E1D602_VIBPA/8-109
E1D896_VIBPA/299-386
E1DB51_VIBPA/4-88
E1DB59_VIBPA/1116-1196
E1DBY7_VIBPA/33-116
E1DCJ4_VIBPA/688-775
E1DEV1_VIBPA/670-766
E1DFG6_VIBPA/23-110
E1DH59_VIBPA/691-778
E1DK61_VIBPA/900-988
E1DKC0_VIBPA/1133-1213
E1DKC8_VIBPA/4-88
E1DNH3_VIBPA/33-116
E1DP37_VIBPA/8-109
E1DPD4_VIBPA/299-386
E1DPK2_VIBPA/839-924
E1DQZ0_VIBPA/23-110
E1DSK9_VIBPA/670-766
E1EAJ8_VIBPA/33-116
E1EG46_VIBPA/299-386
E1EIE9_VIBPA/23-110
E1EJF9_VIBPA/8-109
E1EJV7_VIBPA/900-988
E1EK17_VIBPA/1133-1213
E1EK25_VIBPA/4-88
E1ELB3_VIBPA/649-734
E1ELV5_VIBPA/670-766
E1EMB6_VIBPA/688-775
E1FEE3_9THEO/5-106
E1HKI0_ECOLX/684-771
E1HLD9_ECOLX/828-912
E1HMB0_ECOLX/5-106
E1HPE2_ECOLX/817-900
E1HSH3_ECOLX/1104-1188
E1HSX5_ECOLX/809-890
E1HXG8_ECOLX/828-912
E1HZ06_ECOLX/684-771
E1I123_ECOLX/817-900
E1I2A8_ECOLX/5-106
E1I4V0_ECOLX/809-890
E1I595_ECOLX/1104-1188
E1IAN6_9CHLR/20-113
E1IBN8_9CHLR/816-906
E1ID26_9CHLR/953-1038
E1IDA9_9CHLR/1059-1149
E1IF31_9CHLR/1209-1299
E1IF33_9CHLR/15-108
E1IGH9_9CHLR/5-109
E1IH32_9CHLR/834-918
E1IJN8_ECOLX/809-890
E1ILG5_ECOLX/684-771
E1IPY6_ECOLX/817-899
E1IQM1_ECOLX/828-912
E1ISR4_ECOLX/5-106
E1IV22_ECOLX/1104-1188
E1J263_ECOLX/817-900
E1J8A8_ECOLX/828-912
E1J8U4_ECOLX/1104-1188
E1JA73_ECOLX/5-106
E1JDV9_ECOLX/809-890
E1JEF4_ECOLX/320-407
E1JS19_DESFR/6-108
E1JS30_DESFR/724-810
E1JTI1_DESFR/1298-1384
E1JTM2_DESFR/841-922
E1JTR4_DESFR/1045-1135
E1JTR5_DESFR/810-902
E1JU48_DESFR/37-120
E1JV23_DESFR/532-615
E1JV53_DESFR/846-933
E1JVS3_DESFR/161-244
E1JWE6_DESFR/841-924
E1JWI5_DESFR/1024-1125
E1JWV2_DESFR/214-315
E1JWV2_DESFR/9-110
E1JYN4_DESFR/8-104
E1JZH2_DESFR/483-569
E1JZQ4_DESFR/1092-1175
E1JZV6_DESFR/164-251
E1JZZ7_DESFR/1232-1318
E1K051_DESFR/1-103
E1K1K5_DESFR/7-110
E1K1K6_DESFR/6-100
E1K1L2_DESFR/21-102
E1K1R1_DESFR/30-117
E1K2E7_DESFR/7-103
E1K6L6_9EURY/6-107
E1KCL2_9FIRM/9-112
E1KDR9_9FIRM/5-106
E1KE21_9FIRM/1-104
E1KJK7_9FIRM/9-113
E1MBB6_9ACTO/6-106
E1MI86_9GAMM/1017-1102
E1MKM6_9GAMM/1124-1242
E1MKW9_9GAMM/3-104
E1MM05_9GAMM/871-959
E1MPD7_9GAMM/193-272
E1MPS2_9GAMM/7-108
E1MPV9_9GAMM/11-124
E1MPW0_9GAMM/11-104
E1MQQ7_9GAMM/5-106
E1MRG6_9GAMM/6-105
E1P9L7_ECOAB/828-912
E1PDU7_ECOAB/5-106
E1PFG7_ECOAB/827-908
E1PFU3_ECOAB/684-771
E1PHY0_ECOAB/809-890
E1PIZ2_ECOAB/1104-1188
E1PPZ4_CAMJM/6-107
E1PWL6_HELPT/6-107
E1Q0C5_HELPM/6-107
E1Q2Z4_HELPP/6-107
E1Q7L6_HELPC/6-107
E1QFY8_DESB2/6-107
E1QFY9_DESB2/4-104
E1QGG5_DESB2/1246-1336
E1QM93_DESB2/178-279
E1R3P6_SPISS/104-204
E1R3P6_SPISS/277-378
E1R3Q4_SPISS/11-112
E1R5V4_SPISS/6-93
E1R6C9_SPISS/6-107
E1R8H1_SPISS/26-114
E1R8X2_SPISS/14-112
E1R9B5_SPISS/7-108
E1R9P3_SPISS/712-795
E1RB94_SPISS/848-938
E1RJT0_METP4/6-106
E1RLZ4_XYLFG/48-149
E1RLZ4_XYLFG/577-678
E1RLZ4_XYLFG/735-834
E1RLZ4_XYLFG/978-1079
E1RQG4_XYLFG/161-237
E1RQJ9_XYLFG/619-709
E1RS74_ECOUM/1104-1188
E1RTV1_ECOUM/809-890
E1RV74_ECOUM/684-771
E1RVG8_ECOUM/827-908
E1RY01_ECOUM/5-106
E1S0E4_ECOUM/828-912
E1S9J4_HELP9/6-107
E1SC36_PANVC/684-771
E1SCR5_PANVC/817-901
E1SGM6_PANVC/5-106
E1SH33_PANVC/922-1007
E1SJT0_PANVC/799-882
E1SMW5_FERBD/844-923
E1SNF6_FERBD/856-935
E1SRA8_FERBD/28-115
E1SSZ3_FERBD/811-892
E1STD8_FERBD/1587-1672
E1SUS3_FERBD/8-109
E1T1W7_THESX/5-106
E1TBT0_BURSG/5-106
E1TCM4_BURSG/7-108
E1TGR0_BURSG/88-175
E1TGS7_BURSG/30-119
E1TH81_BURSG/422-518
E1UE58_LISML/4-105
E1UU26_BACAS/3-104
E1V4G1_HALED/806-889
E1V8C8_HALED/633-720
E1VBR9_HALED/5-106
E1VG20_9GAMM/5-106
E1VH71_9GAMM/15-139
E1VI83_9GAMM/879-962
E1VJS3_9GAMM/8-109
E1VL06_9GAMM/13-114
E1VLA9_9GAMM/185-278
E1VLE9_9GAMM/724-815
E1VNR2_9GAMM/830-905
E1VPL8_9GAMM/25-108
E1VR21_9GAMM/1244-1345
E1VR21_9GAMM/1468-1569
E1VR21_9GAMM/659-760
E1VR21_9GAMM/8-109
E1VR21_9GAMM/925-1024
E1W558_HAEP3/494-585
E1WAK4_SALTS/828-912
E1WCA9_SALTS/808-889
E1WDQ1_SALTS/826-908
E1WGG2_SALTS/7-108
E1WIB1_SALTS/684-771
E1WY73_BACMS/7-105
E1WYY3_BACMS/22-107
E1WZJ4_BACMS/2-97
E1X3P8_BACMS/11-113
E1X674_BACMS/16-117
E1X9F0_HAEI1/512-594
E1XX07_LEGPN/818-903
E1XZ13_LEGPN/51-146
E1YD76_9DELT/8-99
E1YGV8_9DELT/147-248
E1YKA4_9DELT/1100-1186
E1YU58_9BACE/739-827
E1YV63_9BACE/43-117
E1ZLE2_9CHLO/46-137
E2CHU2_9RHOB/1066-1156
E2CJL1_9RHOB/3-103
E2CMQ3_9RHOB/37-120
E2CNR0_9RHOB/48-145
E2JLI0_BORAF/9-108
E2JLT0_BORAF/10-110
E2JQB9_BORBU/10-109
E2JQD0_BORBU/9-105
E2JTS7_ECO57/684-771
E2JUB3_ECO57/809-890
E2JV84_ECO57/828-912
E2JVT8_ECO57/817-900
E2JYN7_ECO57/1104-1188
E2K347_ECO57/5-106
E2K7B4_ECO57/684-771
E2K8P6_ECO57/809-890
E2K9D7_ECO57/828-912
E2KBG9_ECO57/1104-1188
E2KFK4_ECO57/817-900
E2KJJ5_ECO57/5-106
E2KNQ8_ECO57/809-890
E2KPZ8_ECO57/1104-1188
E2KTD8_ECO57/828-912
E2KWC0_ECO57/5-106
E2KWQ9_ECO57/684-771
E2KXF0_ECO57/817-900
E2L0X8_BORBU/10-109
E2L1M8_BORBU/9-105
E2LUL7_MONPE/21-115
E2M9T6_PSESM/8-109
E2M9V3_PSESM/23-107
E2MBF8_PSESM/90-180
E2ME54_PSESM/1109-1197
E2ME70_PSESM/10-102
E2MHD0_PSESM/7-108
E2ML02_PSESM/1083-1184
E2ML02_PSESM/1226-1327
E2ML02_PSESM/629-756
E2ML02_PSESM/777-877
E2ML02_PSESM/8-109
E2ML02_PSESM/918-1019
E2MM61_PSESM/830-913
E2P053_PASHA/516-609
E2PA21_PASHA/516-609
E2QJI9_ECOLX/827-908
E2QN90_ECOLX/7-108
E2QP83_ECOLX/809-890
E2QPL3_ECOLX/1104-1188
E2QQN2_ECOLX/828-912
E2SMW2_9FIRM/25-115
E2SPS2_9FIRM/10-113
E2SSL8_9RALS/58-145
E2STA0_9RALS/7-108
E2SU58_9RALS/11-105
E2SUG5_9RALS/422-518
E2SXU5_9RALS/1334-1423
E2SY37_9RALS/1040-1140
E2SY37_9RALS/1231-1331
E2SY37_9RALS/758-869
E2SYU6_9RALS/725-805
E2WQ53_ECOLX/5-106
E2WTJ9_ECOLX/817-900
E2WXH7_ECOLX/501-588
E2WZ77_ECOLX/828-912
E2WZZ0_ECOLX/374-458
E2X0E0_ECOLX/809-890
E2X810_SHIDY/684-771
E2X9G9_SHIDY/828-912
E2XB17_SHIDY/809-890
E2XBB7_SHIDY/231-314
E2XDV0_SHIDY/1046-1130
E2XML8_PSEFL/10-104
E2XNW8_PSEFL/1119-1207
E2XPT7_PSEFL/1108-1198
E2XSV6_PSEFL/7-108
E2XU58_PSEFL/830-912
E2XVV8_PSEFL/8-109
E2XVX6_PSEFL/24-103
E2XX22_PSEFL/1118-1205
E2XZQ2_PSEFL/1049-1150
E2XZQ2_PSEFL/1187-1288
E2XZQ2_PSEFL/619-716
E2XZQ2_PSEFL/749-849
E2XZQ2_PSEFL/8-108
E2XZQ2_PSEFL/890-991
E2ZJN2_9FIRM/31-113
E2ZPU2_PSEAE/826-908
E2ZRK5_PSEAE/8-109
E2ZWD7_PSEAE/647-738
E2ZXA8_PSEAE/24-112
E2ZZ59_PSEAE/1120-1205
E2ZZM3_PSEAE/1315-1414
E3A4L2_PSEAE/22-105
E3A620_PSEAE/1041-1141
E3A620_PSEAE/1183-1284
E3A620_PSEAE/1362-1463
E3A620_PSEAE/1528-1629
E3A620_PSEAE/1675-1782
E3A620_PSEAE/8-109
E3A620_PSEAE/864-965
E3AU40_9SPHI/29-109
E3B438_9SPHI/1361-1447
E3BEI8_9VIBR/841-921
E3BFS1_9VIBR/837-922
E3BGT4_9VIBR/8-109
E3BI32_9VIBR/316-405
E3BI33_9VIBR/18-109
E3BKH9_9VIBR/15-116
E3BKI1_9VIBR/876-963
E3BLE4_9VIBR/23-113
E3BQG6_9VIBR/686-773
E3CV04_9BACT/816-910
E3CVK4_9BACT/488-565
E3CVV0_9BACT/8-109
E3CY33_9BACT/606-687
E3CYX0_9BACT/1417-1506
E3CYY0_9BACT/774-856
E3CZX5_9BACT/13-112
E3DC60_ERWSE/5-106
E3DDR1_ERWSE/685-772
E3DHI7_ERWSE/816-905
E3DHW1_ERWSE/5-106
E3DJU7_ERWSE/799-882
E3DLV8_HALPG/15-96
E3DPL4_HALPG/5-106
E3DRA3_HALPG/864-949
E3E0N2_BACA1/5-106
E3EG51_PAEPS/5-106
E3EIW7_PAEPS/480-572
E3EZ74_KETVY/3-104
E3FD16_STIAD/968-1060
E3FZ42_STIAD/7-101
E3FZJ9_STIAD/5-110
E3G010_STIAD/8-103
E3G0U1_ENTCS/684-771
E3G3I9_ENTCS/7-108
E3G5R7_ENTCS/825-911
E3G6L0_ENTCS/969-1058
E3GAJ5_ENTCS/809-898
E3GB93_ENTCS/804-884
E3GFP1_EUBLK/39-116
E3GGA7_EUBLK/26-110
E3GT49_HAEI2/512-594
E3HJR4_ACHXA/722-810
E3HKM9_ACHXA/16-111
E3HLJ9_ACHXA/1014-1105
E3HMB6_ACHXA/10-106
E3HSB0_ACHXA/9-111
E3I165_RHOVT/7-102
E3I695_RHOVT/13-114
E3I6S2_RHOVT/3-102
E3I9Z9_GEOS0/5-106
E3ILE4_DESVR/137-228
E3IMH3_DESVR/6-103
E3IQ75_DESVR/989-1079
E3IQK5_DESVR/8-107
E3IQZ8_DESVR/734-831
E3IRU7_DESVR/9-112
E3IRV8_DESVR/22-116
E3ISF8_DESVR/245-346
E3ISF8_DESVR/9-110
E3JYG9_PUCGT/214-300
E3KQ88_PUCGT/183-281
E3NWD6_CAERE/146-246
E3NWD6_CAERE/344-438
E3PAJ1_ECOH1/7-108
E3PDR8_ECOH1/809-890
E3PEX7_ECOH1/1104-1188
E3PHU3_ECOH1/828-912
E3PJ16_ECOH1/827-910
E3PKQ8_ECOH1/684-771
E3PSI0_CLOSD/6-107
E3PXK5_CLOSD/877-962
E3QGU7_COLGM/45-139
E3S0X3_PYRTT/33-130
E3XIF5_ECOLX/828-912
E3XPA4_ECOLX/5-106
E3XQF7_ECOLX/1035-1119
E3XR93_ECOLX/809-890
E3XT95_ECOLX/684-771
E3XUS3_ECOLX/817-898
E3XX62_SHIFL/809-890
E3XXH0_SHIFL/1035-1119
E3XYF9_SHIFL/732-809
E3Y4T9_SHIFL/684-771
E3Y6I5_SHIFL/828-912
E3YDT9_LISMO/7-108
E3YN15_9LIST/4-105
E3YWR5_LISIN/4-105
E3Z5F3_LISIN/4-105
E3ZDX7_LISIV/4-105
E3ZN23_LISSE/4-105
E3ZWX0_LISSE/4-105
E4K4T5_9FIRM/5-106
E4K8A2_9FIRM/8-112
E4LKI6_9FIRM/4-105
E4M5P1_9FIRM/12-113
E4MGR4_9FIRM/7-114
E4MH16_9FIRM/888-980
E4MJK4_9FIRM/1053-1138
E4MM24_9FIRM/872-957
E4NP43_HALBP/4-105
E4P1Y1_ECO8N/1104-1188
E4P5D4_ECO8N/828-912
E4P9P7_ECO8N/5-106
E4PAN6_ECO8N/684-771
E4PCE5_ECO8N/827-908
E4PDA8_ECO8N/809-890
E4PFC2_MARAH/15-128
E4PG18_MARAH/1273-1374
E4PG18_MARAH/1454-1555
E4PG18_MARAH/1619-1719
E4PG18_MARAH/1758-1857
E4PG18_MARAH/612-709
E4PG18_MARAH/789-889
E4PG18_MARAH/9-109
E4PG18_MARAH/952-1052
E4PGF1_MARAH/8-109
E4PGH2_MARAH/25-112
E4PIX4_MARAH/1076-1161
E4PQK9_MARAH/855-943
E4Q3B0_CALOW/8-105
E4Q3Z5_CALOW/13-114
E4Q508_CALOW/5-106
E4Q5F7_CALOW/11-112
E4Q7R5_CALH1/8-112
E4QCX9_CALH1/5-106
E4QFG4_BORBN/9-105
E4QFR5_BORBN/10-109
E4QIZ5_METS6/1131-1230
E4QIZ5_METS6/618-721
E4QIZ5_METS6/763-859
E4QKQ5_METS6/7-108
E4QPB6_METS6/1-100
E4QX06_HAEI6/512-594
E4R9E3_PSEPB/14-114
E4R9E3_PSEPB/440-541
E4R9E3_PSEPB/576-675
E4R9E3_PSEPB/716-817
E4R9E3_PSEPB/889-990
E4RBA8_PSEPB/997-1089
E4RBG5_PSEPB/984-1070
E4RC15_PSEPB/24-102
E4RC31_PSEPB/8-109
E4RFL0_PSEPB/830-912
E4RGJ8_PSEPB/10-103
E4RHV7_PSEPB/660-750
E4RUY8_LEAB4/983-1065
E4RXD2_LEAB4/1199-1284
E4S229_BORBJ/9-105
E4S2D0_BORBJ/10-109
E4S4Q6_CALKI/8-112
E4S958_CALKI/5-106
E4SDR5_CALK2/8-112
E4SE29_CALK2/11-112
E4SE99_CALK2/5-106
E4SGL9_CALK2/13-114
E4TF15_CALNY/1010-1092
E4TG17_CALNY/8-112
E4THM2_CALNY/8-109
E4TI04_CALNY/929-1019
E4TSL2_MARTH/1001-1090
E4U0D5_SULKY/6-107
E4U257_SULKY/6-102
E4U2F7_SULKY/14-115
E4U2H0_SULKY/675-754
E4U2J5_SULKY/1254-1342
E4U2J8_SULKY/168-256
E4U2P9_SULKY/3-104
E4V1L7_ARTGP/42-132
E4VI36_9HELI/6-107
E4ZP36_LEPMC/33-134
E5B0X4_ERWAM/685-772
E5B277_ERWAM/829-920
E5B6F1_ERWAM/5-106
E5B6X1_ERWAM/799-882
E5B7S7_ERWAM/5-106
E5BX90_9FUSO/26-118
E5U3D4_ALCXX/10-106
E5UAF4_ALCXX/13-98
E5VKQ4_9FIRM/902-987
E5VMF1_9FIRM/3-116
E5VV85_9FIRM/425-521
E5VY69_9FIRM/26-115
E5W2K3_9BACI/5-106
E5WCX9_9BACI/3-104
E5X4R2_9ACTN/40-119
E5X5W0_9ACTN/37-121
E5Y3K4_BILWA/674-766
E5Y6J1_BILWA/982-1088
E5Y6T1_BILWA/926-1025
E5Y8W3_BILWA/33-116
E5Y9J0_BILWA/4-98
E5YAB4_BILWA/176-268
E5YBU9_9ENTR/822-906
E5YDL2_9ENTR/5-106
E5YGS6_9ENTR/812-894
E5YKY2_9ENTR/686-773
E5Z8M5_CAMJE/6-107
E5ZCL3_CAMJE/6-107
E5ZH06_CAMJE/6-107
E5ZNK0_ECOLX/828-912
E5ZPE7_ECOLX/684-771
E5ZRQ7_ECOLX/1104-1188
E5ZTA0_ECOLX/817-898
E5ZW41_ECOLX/5-106
E5ZY94_ECOLX/809-890
E6A3X4_ECOLX/684-771
E6A719_ECOLX/828-912
E6A7Q4_ECOLX/1104-1188
E6ABF0_ECOLX/809-890
E6AEA3_ECOLX/817-898
E6AGM8_ECOLX/5-106
E6ANG8_ECOLX/828-912
E6AQ73_ECOLX/1104-1188
E6AQL9_ECOLX/809-890
E6AQY7_ECOLX/684-771
E6AUU9_ECOLX/5-106
E6AVI6_ECOLX/817-898
E6AZP5_ECOLX/817-900
E6B339_ECOLX/5-106
E6B5A7_ECOLX/684-771
E6B9P2_ECOLX/809-890
E6BA38_ECOLX/1104-1188
E6BAX5_ECOLX/828-912
E6BD10_ECOLX/817-900
E6BEF6_ECOLX/5-106
E6BFR6_ECOLX/684-771
E6BG03_ECOLX/828-912
E6BH36_ECOLX/1104-1188
E6BKG2_ECOLX/809-890
E6JRQ3_9SPIO/802-892
E6JSE2_9SPIO/139-240
E6JTP9_9SPIO/976-1058
E6JVM4_9SPIO/11-112
E6JWG0_9SPIO/612-716
E6JWY2_9SPIO/692-775
E6KWI3_9PAST/522-614
E6L5R2_9PROT/7-106
E6L8P0_CAMUP/6-107
E6LXD0_9ACTO/6-100
E6M527_9ACTO/6-100
E6NEP1_HELPI/6-107
E6NI19_HELPK/6-107
E6NNJ8_HELPL/6-107
E6NSI3_HELPQ/6-107
E6NYZ6_ECOD1/5-106
E6P322_ECOD1/817-900
E6PL73_9ZZZZ/1119-1219
E6PL73_9ZZZZ/1330-1432
E6PL73_9ZZZZ/712-813
E6PM84_9ZZZZ/9-109
E6PM94_9ZZZZ/6-107
E6PP98_9ZZZZ/1079-1170
E6PZM6_9ZZZZ/22-113
E6QMD6_9ZZZZ/840-926
E6QNC9_9ZZZZ/1322-1409
E6QWU4_9ZZZZ/10-111
E6RFB1_CRYGW/105-200
E6RGK8_PSEU9/801-884
E6RI86_PSEU9/1162-1244
E6RKM9_PSEU9/8-111
E6RKQ2_PSEU9/812-894
E6RL22_PSEU9/7-108
E6RLW4_PSEU9/680-772
E6RLX0_PSEU9/827-912
E6RPG9_PSEU9/8-109
E6RPZ0_PSEU9/832-915
E6RU71_CAMJS/6-107
E6S0A9_CAMJC/6-107
E6S2T0_HELPF/6-107
E6SIG1_THEM7/10-111
E6SJU6_THEM7/12-113
E6SXE9_SHEB6/803-923
E6SXH2_SHEB6/929-1016
E6SYY0_SHEB6/9-101
E6SYY6_SHEB6/7-108
E6SZN1_SHEB6/29-116
E6T6C9_SHEB6/8-109
E6T883_SHEB6/1616-1739
E6T8U9_SHEB6/1451-1542
E6T9G7_SHEB6/828-912
E6TSU4_BACCJ/5-106
E6U6G9_ETHHY/8-112
E6UBE9_RUMA7/1118-1204
E6UDL4_RUMA7/10-117
E6UEQ4_RUMA7/19-118
E6UKE5_RUMA7/396-481
E6UQ19_CLOTL/755-847
E6UR11_CLOTL/9-112
E6USD4_CLOTL/9-110
E6UTR5_CLOTL/5-106
E6UTY9_CLOTL/9-109
E6V670_VARPD/1043-1142
E6V670_VARPD/1207-1306
E6V670_VARPD/661-762
E6VCC9_RHOPX/781-868
E6VGI2_RHOPX/36-121
E6VI01_RHOPX/3-103
E6VIU0_RHOPX/1059-1152
E6VIU2_RHOPX/139-224
E6VKM7_RHOPX/7-104
E6VP61_RHOPX/55-149
E6VRL0_DESAO/16-99
E6VTD6_DESAO/5-124
E6VTX0_DESAO/1091-1176
E6VU61_DESAO/7-109
E6VWH3_DESAO/34-125
E6VY86_DESAO/157-260
E6VZ37_DESAO/26-109
E6VZ53_DESAO/6-106
E6VZQ4_DESAO/214-314
E6VZQ4_DESAO/9-110
E6VZW9_DESAO/21-104
E6W0B2_DESIS/5-106
E6W1A8_DESIS/33-131
E6W1B4_DESIS/757-843
E6W2Z1_DESIS/1163-1247
E6W348_DESIS/14-108
E6W3J4_DESIS/909-996
E6W504_DESIS/5-106
E6W5Q9_DESIS/7-108
E6W5R6_DESIS/7-106
E6W5R7_DESIS/13-128
E6WC42_PANSA/923-1011
E6WCF7_PANSA/7-108
E6WG73_PANSA/798-881
E6WGB6_PANSA/817-901
E6WIJ3_PANSA/684-771
E6WPK2_PSEUU/862-956
E6WT88_PSEUU/7-108
E6WT95_PSEUU/7-108
E6WTP4_PSEUU/637-724
E6WUL3_PSEUU/156-232
E6WVM9_PSEUU/1057-1156
E6WVM9_PSEUU/11-112
E6WVM9_PSEUU/1505-1606
E6WVM9_PSEUU/895-996
E6X0A0_NITSE/437-521
E6X346_NITSE/280-367
E6X888_CELAD/21-110
E6XGQ5_SHEP2/8-109
E6XIF6_SHEP2/828-915
E6XM97_SHEP2/1598-1683
E6XNR2_SHEP2/29-119
E6ZQS1_9BASI/44-150
E7A7N5_HAEIF/527-609
E7ABF1_HELFC/6-107
E7AFZ6_HAEIF/527-609
E7AZA5_YERE1/684-771
E7B0C0_YERE1/811-894
E7B423_YERE1/13-97
E7B4S9_YERE1/1075-1179
E7B5E5_YERE1/5-106
E7B6B3_YERE1/850-925
E7FT08_9LACO/7-108
E7GAK9_9FIRM/13-114
E7GBQ3_9FIRM/32-117
E7GNT1_CLOSY/11-115
E7GNY4_CLOSY/32-118
E7GTH4_CLOSY/35-116
E7H8I6_ECOLX/817-900
E7HBK9_ECOLX/69-153
E7HFI3_ECOLX/828-912
E7HGU3_ECOLX/684-771
E7HLL0_ECOLX/5-106
E7HMV9_ECOLX/809-890
E7HQM4_ECOLX/684-771
E7HU33_ECOLX/809-890
E7HYV7_ECOLX/828-912
E7I030_ECOLX/228-312
E7I275_ECOLX/5-106
E7I2W9_ECOLX/5-58
E7I3C3_ECOLX/168-251
E7I4P0_ECOLX/817-900
E7I5I9_ECOLX/5-106
E7I8Q4_ECOLX/684-771
E7I9R9_ECOLX/828-912
E7ICI4_ECOLX/809-890
E7IHI6_ECOLX/697-781
E7IKN1_ECOLX/5-106
E7ILN5_ECOLX/828-912
E7IQD8_ECOLX/684-771
E7IUF5_ECOLX/1035-1119
E7IVN4_ECOLX/389-470
E7IZH6_ECOLX/817-900
E7J0H6_ECOLX/5-106
E7J352_ECOLX/817-900
E7J5P0_ECOLX/374-458
E7J627_ECOLX/773-854
E7J7Y6_ECOLX/828-912
E7J9A9_ECOLX/684-771
E7JGR4_ECOLX/817-898
E7JL05_ECOLX/684-771
E7JM22_ECOLX/828-912
E7JNW8_ECOLX/1035-1119
E7JPB8_ECOLX/809-890
E7JSJ9_ECOLX/5-106
E7JV26_SHISO/697-781
E7JVC7_SHISO/809-890
E7JYB6_SHISO/828-912
E7K474_SHISO/817-900
E7K4W6_SHISO/5-106
E7K5E2_SHISO/232-319
E7KA93_YEASA/30-107
E7KL81_YEASL/30-107
E7M5J2_9BACL/29-130
E7N0R1_9FIRM/4-105
E7NQD9_TREPH/25-113
E7NRQ9_TREPH/11-112
E7P0H1_PSESG/7-108
E7P3E0_PSESG/23-107
E7P3F6_PSESG/8-109
E7P8H4_PSESG/830-912
E7P909_PSESG/10-102
E7PBN6_PSESG/1083-1184
E7PBN6_PSESG/1226-1327
E7PBN6_PSESG/629-757
E7PBN6_PSESG/777-877
E7PBN6_PSESG/8-109
E7PBN6_PSESG/918-1019
E7PI44_PSESG/1083-1184
E7PI44_PSESG/1226-1327
E7PI44_PSESG/629-756
E7PI44_PSESG/777-877
E7PI44_PSESG/8-109
E7PI44_PSESG/918-1019
E7PJJ9_PSESG/7-108
E7PLB3_PSESG/10-103
E7PM55_PSESG/23-107
E7PM71_PSESG/8-109
E7Q1K8_YEASB/30-107
E7QC95_YEASZ/11-89
E7QQ31_9EURY/3-104
E7R6X2_PICAD/35-135
E7RDI8_9BACL/12-92
E7RU77_9BURK/1201-1327
E7RU77_9BURK/1382-1477
E7RU77_9BURK/2-103
E7RU77_9BURK/699-800
E7SDM3_SHIDY/5-106
E7SE33_SHIDY/809-890
E7SLF1_SHIDY/684-771
E7SP95_SHIDY/1104-1188
E7SPY5_SHIDY/828-912
E7SSJ5_SHIBO/828-912
E7SVC2_SHIBO/684-771
E7SXF1_SHIBO/238-322
E7SY87_SHIBO/1034-1118
E7T2U5_SHIBO/809-890
E7T3J1_SHIBO/817-900
E7T4F0_SHIBO/5-106
E7T815_SHIFL/817-900
E7T9F5_SHIFL/684-771
E7TBJ6_SHIFL/809-890
E7TDE3_SHIFL/1034-1118
E7TM59_ECO57/817-900
E7TN19_ECO57/809-890
E7TNK2_ECO57/1034-1118
E7TVR7_ECO57/828-912
E7TWS6_ECO57/684-771
E7TYT1_ECO57/5-106
E7U3V8_ECOLX/817-898
E7U432_ECOLX/1034-1118
E7U554_ECOLX/809-890
E7U830_ECOLX/828-912
E7U914_ECOLX/684-771
E7U9N5_ECOLX/5-106
E7UDA3_ECOLX/828-912
E7UF75_ECOLX/684-771
E7UK00_ECOLX/817-900
E7UK80_ECOLX/809-890
E7UKL3_ECOLX/1034-1118
E7UPI8_ECOLX/5-106
E7UVC3_SALTY/828-912
E7UVW2_SALTY/810-892
E7UWW3_SALTY/63-150
E7UZP9_SALTY/5-106
E7V418_SALTY/808-889
E7V5Q9_SALMO/826-908
E7V667_SALMO/784-865
E7V6R8_SALMO/5-106
E7V9U3_SALMO/684-771
E7VCT8_SALMO/828-912
E7VI34_SALMO/828-912
E7VNA6_SALMO/826-908
E7VQM2_SALMO/684-771
E7VR34_SALMO/5-106
E7VT01_SALMO/784-865
E7VUI3_SALMO/5-106
E7VW59_SALMO/826-908
E7VWD6_SALMO/784-865
E7VZF5_SALMO/828-912
E7W2U6_SALMO/684-771
E7W543_SALMO/784-865
E7W5B7_SALMO/826-908
E7WAS1_SALMO/828-912
E7WED5_SALMO/684-771
E7WG42_SALMO/5-106
E7WH83_SALMO/784-865
E7WI19_SALMO/826-908
E7WKZ6_SALMO/828-912
E7WMU2_SALMO/5-106
E7WR22_SALMO/684-771
E7WTI8_SALMO/784-865
E7WUI2_SALMO/5-106
E7X113_SALMO/828-912
E7X319_SALMO/684-771
E7X3E8_SALMO/826-908
E7X4M0_SALMO/684-771
E7X5Z2_SALMO/826-908
E7XCD0_SALMO/5-106
E7XD88_SALMO/784-865
E7XES3_SALMO/828-912
E7XGJ0_SALMO/826-908
E7XHY0_SALMO/684-771
E7XL31_SALMO/5-106
E7XLQ4_SALMO/784-865
E7XS45_SALMO/828-912
E7XVC3_SALMO/684-771
E7XVH4_SALMO/784-865
E7XY63_SALMO/826-908
E7Y119_SALMO/5-106
E7Y3G1_SALMO/828-912
E7Y789_SALMO/826-908
E7Y852_SALMO/784-865
E7YA37_SALMO/5-106
E7YAP2_SALMO/828-912
E7YAW4_SALMO/684-771
E7YHC1_SALMO/826-908
E7YKV7_SALMO/5-106
E7YNA0_SALMO/784-865
E7YRW0_SALMO/684-771
E7YSX2_SALMO/828-912
E7YUR3_SALMO/784-865
E7YZL1_SALMO/684-771
E7Z0D9_SALMO/828-912
E7Z273_SALMO/5-106
E7Z5T3_SALMO/826-908
E7Z697_SALMO/784-865
E7ZB75_SALMO/826-908
E7ZBP9_SALMO/5-106
E7ZD76_SALMO/684-771
E7ZEJ9_SALMO/828-912
E7ZHV9_SALMO/684-771
E7ZJR4_SALMO/5-106
E7ZJW1_SALMO/784-865
E7ZN35_SALMO/828-912
E7ZN60_SALMO/826-908
E7ZVR6_SALMO/784-865
E7ZXX8_SALMO/828-912
E8A3M0_SALMO/684-771
E8A463_SALMO/5-106
E8A5H1_SALMO/826-908
E8A5W7_SALMO/826-908
E8A6Y5_SALMO/784-865
E8A7C4_SALMO/5-106
E8A8Z1_SALMO/684-771
E8ABS9_SALMO/828-912
E8AIK2_SALMO/826-908
E8AJ65_SALMO/784-865
E8ALE8_SALMO/5-106
E8ANJ0_SALMO/828-912
E8AQU8_SALMO/684-771
E8AU66_SALMO/784-865
E8AUV9_SALMO/684-771
E8AWL8_SALMO/5-106
E8AXM9_SALMO/828-912
E8B5Q3_SALMO/826-908
E8B758_SALMO/826-908
E8BAU6_SALMO/5-106
E8BB64_SALMO/684-771
E8BCM8_SALMO/784-865
E8BHM6_SALMO/828-912
E8BJG3_SALMO/828-912
E8BJJ3_SALMO/826-908
E8BLC4_SALMO/684-771
E8BLP6_SALMO/784-865
E8BLS0_SALMO/5-106
E8BYU4_SALMO/784-865
E8C008_SALMO/828-912
E8C0Z9_SALMO/684-771
E8C1F8_SALMO/5-106
E8C3P2_SALMO/826-908
E8CCZ1_SALMO/828-912
E8CD71_SALMO/784-865
E8CED2_SALMO/5-106
E8CET5_SALMO/826-908
E8CFW3_SALMO/684-771
E8CKR7_SALMO/826-908
E8CL69_SALMO/784-865
E8CP26_SALMO/5-106
E8CW14_SALMO/828-912
E8CW93_SALMO/684-771
E8CZ18_SALMO/784-865
E8CZN9_SALMO/828-912
E8D1K7_SALMO/5-106
E8D3Q1_SALMO/684-771
E8D6X9_SALMO/826-908
E8DC72_SALMO/784-865
E8DET6_SALMO/828-912
E8DJE9_SALMO/826-908
E8DJI9_SALMO/5-106
E8DKY5_SALMO/684-771
E8DMW4_SALMO/826-908
E8DN41_SALMO/784-865
E8DQZ5_SALMO/5-106
E8DSB5_SALMO/828-912
E8DU46_SALMO/684-771
E8E1N2_SALMO/5-106
E8E2Z7_SALMO/784-865
E8E3A0_SALMO/826-908
E8E484_SALMO/828-912
E8E8Y8_SALMO/684-771
E8E9L9_SALMO/784-865
E8EA73_SALMO/826-908
E8EAW0_SALMO/5-106
E8EET0_SALMO/828-912
E8EFU3_SALMO/684-771
E8EM89_SALMO/5-106
E8EN12_SALMO/784-865
E8EPZ2_SALMO/828-912
E8EV46_SALMO/684-771
E8EY37_SALMO/826-908
E8EYA4_SALMO/5-106
E8F2I2_SALMO/826-908
E8F2K2_SALMO/784-865
E8F680_SALMO/684-771
E8F792_SALMO/828-912
E8FC92_SALMO/684-771
E8FDJ9_SALMO/5-106
E8FHS0_SALMO/826-908
E8FIQ2_SALMO/828-912
E8FIS6_SALMO/784-865
E8FPK2_SALMO/826-908
E8FPS9_SALMO/5-106
E8FST9_SALMO/828-912
E8FYW2_SALMO/684-771
E8FZG8_SALMO/784-865
E8G1Y1_SALMO/828-912
E8G2I6_SALMO/784-865
E8G4C1_SALMO/684-771
E8G4J2_SALMO/826-908
E8GCN6_SALMO/5-106
E8GD51_SALMO/826-908
E8GDD9_SALMO/784-865
E8GF43_SALMO/828-912
E8GHV7_SALMO/5-106
E8GP33_SALMO/684-771
E8GPS4_SALMO/828-912
E8GUS6_SALMO/784-865
E8GV95_SALMO/5-106
E8GVB3_SALMO/826-908
E8GZ88_SALMO/684-771
E8H396_ECO57/5-106
E8H472_ECO57/809-890
E8H4L9_ECO57/1104-1188
E8H685_ECO57/828-912
E8H742_ECO57/684-771
E8HDF0_ECO57/817-900
E8HGL2_ECOLX/5-106
E8HHZ1_ECOLX/809-890
E8HIF5_ECOLX/1104-1188
E8HJR1_ECOLX/828-912
E8HKZ2_ECOLX/684-771
E8HS99_ECOLX/817-900
E8HVZ9_ECOLX/5-106
E8HX25_ECOLX/809-890
E8HXH1_ECOLX/1104-1188
E8HYS3_ECOLX/828-912
E8HZJ7_ECOLX/684-771
E8I6B4_ECOLX/817-900
E8I9A4_ECOLX/5-106
E8IAG0_ECOLX/809-890
E8IAV5_ECOLX/1104-1188
E8ICU2_ECOLX/828-912
E8IDQ8_ECOLX/684-771
E8IJL7_ECOLX/817-900
E8ING7_ECOLX/809-890
E8INT1_ECOLX/1104-1188
E8IQN8_ECOLX/828-912
E8IS18_ECOLX/684-771
E8IXT2_ECOLX/817-900
E8J0M9_ECOLX/5-106
E8J2I7_ECO57/5-106
E8J3K5_ECO57/809-890
E8J476_ECO57/1104-1188
E8J583_ECO57/828-912
E8J6L2_ECO57/684-771
E8JCS2_ECO57/817-900
E8KHZ7_9PAST/519-611
E8L1T0_9RHIZ/6-107
E8L3K5_9RHIZ/3-101
E8L4I5_9RHIZ/49-138
E8L7I6_9RHIZ/7-106
E8LBE6_9FIRM/13-121
E8LNC2_9VIBR/689-776
E8LNQ8_9VIBR/318-399
E8LNT4_9VIBR/836-922
E8LRW2_9VIBR/1034-1118
E8LT12_9VIBR/672-762
E8LU09_9VIBR/993-1076
E8LU72_9VIBR/23-113
E8LUR1_9VIBR/8-109
E8LV52_9VIBR/870-951
E8LVU1_9VIBR/7-108
E8LWC2_9VIBR/879-966
E8LXZ4_9VIBR/1138-1235
E8LZ42_9VIBR/1156-1247
E8M0X7_9VIBR/1034-1120
E8M3I8_9VIBR/7-108
E8M4B3_9VIBR/1001-1084
E8M6G8_9VIBR/6-108
E8M7V1_9VIBR/692-779
E8M8B1_9VIBR/23-111
E8M8F3_9VIBR/308-395
E8MAI4_9VIBR/858-959
E8MAN4_9VIBR/677-765
E8MBY8_9VIBR/8-109
E8MDA3_9VIBR/836-922
E8N2Y8_ANATU/11-125
E8N3C6_ANATU/24-114
E8N3Z5_ANATU/1727-1814
E8N4M6_ANATU/173-264
E8NLA4_SALET/826-908
E8NP01_SALET/7-108
E8NP35_SALET/808-889
E8NQG8_SALET/684-771
E8NSH1_SALET/828-912
E8NY65_YERPH/841-919
E8P0K8_YERPH/838-922
E8P5A1_YERPH/684-771
E8P5Y2_YERPH/104-187
E8P7D8_YERPH/7-108
E8PBU0_ACIB1/199-312
E8PBU0_ACIB1/25-113
E8PBU0_ACIB1/523-624
E8PBU0_ACIB1/730-825
E8PC16_ACIB1/833-926
E8QGY9_HELP7/6-107
E8QID5_HELP4/6-107
E8QQG1_HELPR/6-107
E8QSP1_HELPW/6-107
E8QXN1_ISOPI/399-488
E8QZB7_ISOPI/10-109
E8QZB7_ISOPI/244-341
E8QZB7_ISOPI/436-534
E8QZB7_ISOPI/721-841
E8R1Z1_ISOPI/351-449
E8R1Z1_ISOPI/503-601
E8R333_ISOPI/1078-1145
E8R3E4_ISOPI/34-129
E8R580_ISOPI/879-961
E8RCQ9_9DELT/4-105
E8RDF0_9DELT/24-107
E8RDG2_9DELT/7-110
E8RG37_9DELT/27-108
E8RGS3_9DELT/475-561
E8RHL1_9DELT/1198-1282
E8RHS9_9DELT/8-109
E8RIC0_9DELT/162-267
E8RIC0_9DELT/344-450
E8RIC0_9DELT/9-121
E8RJK1_9DELT/38-120
E8RJK7_9DELT/956-1039
E8RJK9_9DELT/1442-1544
E8RM54_9CAUL/21-109
E8RRB2_9CAUL/27-128
E8SS64_GEOS2/4-86
E8SZI2_GEOS2/5-106
E8T6N0_THEA1/11-112
E8TC22_MESCW/38-122
E8TNX7_MESCW/7-94
E8TNZ1_MESCW/10-110
E8TQJ0_ALIDB/1170-1269
E8TQJ0_ALIDB/658-759
E8TQJ0_ALIDB/986-1085
E8TSU7_ALIDB/19-120
E8UT45_THEBF/5-106
E8V4S4_TERSS/20-115
E8V728_TERSS/148-231
E8VAL9_BACST/5-106
E8VKS1_VIBVU/836-922
E8VMI5_VIBVU/1-82
E8VMS2_VIBVU/8-109
E8VMU3_VIBVU/346-435
E8VQX1_VIBVU/689-776
E8VTB3_VIBVU/664-753
E8VWL1_VIBVU/1157-1246
E8VXB9_VIBVU/1091-1171
E8VXJ9_VIBVU/7-108
E8VY65_VIBVU/884-970
E8VYG0_VIBVU/883-969
E8VYH3_VIBVU/1101-1192
E8WJ16_GEOS8/727-812
E8WJC9_GEOS8/9-110
E8WK33_GEOS8/858-945
E8WK82_GEOS8/6-106
E8WKR0_GEOS8/10-107
E8WLI7_GEOS8/10-114
E8WM50_GEOS8/1048-1131
E8WP56_GEOS8/9-113
E8WPN4_GEOS8/733-817
E8WQ49_GEOS8/5-106
E8WQI3_GEOS8/4-105
E8WSN3_GEOS8/635-716
E8WTE6_GEOS8/11-114
E8WUF4_GEOS8/15-116
E8WUM8_GEOS8/4-105
E8X056_ACISM/153-238
E8X2X7_ACISM/16-102
E8X302_ACISM/18-119
E8X8P2_SALT4/828-912
E8XA69_SALT4/7-108
E8XD31_SALT4/684-771
E8XEB1_SALT4/808-889
E8XHR2_SALT4/826-908
E8XS27_RAHSY/812-895
E8XWG9_RAHSY/685-772
E8XXV3_RAHSY/825-909
E8XXZ2_RAHSY/7-108
E8Y235_ECOKO/827-910
E8Y2F8_ECOKO/684-771
E8Y514_ECOKO/7-108
E8YBE1_ECOKO/1104-1188
E8YDZ5_ECOKO/809-890
E8YIH9_9BURK/7-108
E8YQ56_9BURK/422-518
E8YQS7_9BURK/38-128
E8ZLY1_CLOB0/5-106
E8ZTY2_CLOB0/325-407
E9A0H6_SALET/5-106
E9A3T7_SALET/808-889
E9A5L0_SALET/828-912
E9A723_SALET/684-771
E9A8E1_SALET/826-908
E9C358_9EUKA/51-107
E9C3P9_9EUKA/58-159
E9D222_COCPS/69-164
E9DW36_METAQ/44-139
E9EZB2_METAR/45-139
E9I376_DAPPU/44-132
E9S2Z4_TREDE/21-127
E9S4P5_TREDE/11-112
E9S9G7_RUMAL/10-117
E9SD35_RUMAL/1117-1202
E9SDA9_RUMAL/397-482
E9SEI6_RUMAL/34-110
E9SM74_CLOSY/35-116
E9ST57_CLOSY/9-113
E9STA5_CLOSY/32-118
E9T9C6_ECOLX/809-890
E9TEH7_ECOLX/817-900
E9TGQ5_ECOLX/684-771
E9THT5_ECOLX/5-106
E9TL35_ECOLX/1104-1188
E9TMK6_ECOLX/828-912
E9TPS9_ECOLX/828-912
E9TU42_ECOLX/809-890
E9TVG9_ECOLX/5-106
E9TVY3_ECOLX/817-898
E9TZE6_ECOLX/684-771
E9U2L4_ECOLX/1104-1188
E9U5T9_ECOLX/817-898
E9U7U0_ECOLX/1104-1188
E9U991_ECOLX/684-771
E9UDF5_ECOLX/5-106
E9UFC2_ECOLX/809-890
E9UHZ6_ECOLX/828-912
E9V4U6_ECOLX/827-908
E9V7P0_ECOLX/5-106
E9V8S2_ECOLX/809-890
E9VA59_ECOLX/684-771
E9VAS3_ECOLX/828-912
E9VFL4_ECOLX/1034-1118
E9VK95_ECOLX/827-908
E9VKY8_ECOLX/684-771
E9VMN8_ECOLX/828-912
E9VPW6_ECOLX/5-106
E9VR29_ECOLX/809-890
E9VRG3_ECOLX/1034-1118
E9VY12_ECOLX/828-912
E9VZ97_ECOLX/684-771
E9W0K1_ECOLX/20-121
E9W3B8_ECOLX/1104-1188
E9W3V4_ECOLX/809-890
E9W5Q1_ECOLX/827-910
E9WD49_ECOLX/827-910
E9WFU4_ECOLX/5-93
E9WGR1_ECOLX/809-890
E9WHB3_ECOLX/1087-1171
E9WI29_ECOLX/684-771
E9WJ95_ECOLX/828-912
E9WQK2_ECOLX/827-910
E9WTB1_ECOLX/684-771
E9WUJ2_ECOLX/386-470
E9WVN4_ECOLX/1104-1188
E9WW84_ECOLX/809-890
E9WX11_ECOLX/5-93
E9X2Q8_ECOLX/5-106
E9X5E9_ECOLX/827-910
E9X6E9_ECOLX/684-771
E9X7Q5_ECOLX/828-912
E9XBN5_ECOLX/809-890
E9XCE9_ECOLX/1034-1118
E9XG72_ECOLX/684-771
E9XHU7_ECOLX/828-912
E9XIV5_ECOLX/5-106
E9XKN5_ECOLX/1104-1188
E9XL30_ECOLX/809-890
E9XMX0_ECOLX/817-900
E9XXI2_ECOLX/827-910
E9Y025_ECOLX/20-121
E9Y130_ECOLX/809-890
E9Y1H9_ECOLX/1034-1118
E9Y2A2_ECOLX/684-771
E9Y3I9_ECOLX/828-912
E9YAX1_ECOLX/827-910
E9YBJ1_ECOLX/809-890
E9YCH5_ECOLX/20-121
E9YFH3_ECOLX/828-912
E9YHC7_ECOLX/1034-1118
E9YJ18_ECOLX/684-771
E9YP85_ECOLX/5-106
E9YQ80_ECOLX/809-890
E9YQL9_ECOLX/1104-1188
E9YSL3_ECOLX/827-910
E9YTL0_ECOLX/828-912
E9YUW1_ECOLX/684-771
E9Z2L6_ESCFE/684-771
E9Z824_ESCFE/817-900
E9Z8F4_ESCFE/5-106
E9Z9D2_ESCFE/808-889
E9ZE78_ESCFE/828-912
EVGS_ECO57/1104-1188
EVGS_ECOLI/1104-1188
F0B8H3_9XANT/11-112
F0B8H3_9XANT/1593-1692
F0B8H3_9XANT/740-841
F0B8H3_9XANT/901-1000
F0BA45_9XANT/1198-1289
F0BBG4_9XANT/666-760
F0BD47_9XANT/151-227
F0BEY8_9XANT/5-106
F0BFD9_9XANT/624-718
F0BIE6_9XANT/7-108
F0BJU1_9XANT/7-108
F0BMH3_9XANT/1198-1288
F0BMT8_9XANT/617-711
F0BSI0_9XANT/164-238
F0BTZ2_9XANT/11-112
F0BTZ2_9XANT/1640-1739
F0BTZ2_9XANT/736-837
F0BTZ2_9XANT/897-996
F0BUL2_9XANT/654-748
F0BVA3_9XANT/7-108
F0BVD8_9XANT/5-106
F0BXZ9_9XANT/7-108
F0C031_9XANT/7-108
F0C3F0_9XANT/1198-1289
F0C3W3_9XANT/164-240
F0C6D5_9XANT/11-112
F0C6D5_9XANT/1627-1726
F0C6D5_9XANT/758-859
F0C6D5_9XANT/925-1024
F0C6U2_9XANT/7-108
F0C735_9XANT/619-713
F0C7P1_9XANT/622-716
F0C844_9XANT/5-106
F0DJA9_9FIRM/1188-1271
F0DNK8_9FIRM/7-105
F0DUA4_9FIRM/5-106
F0DXH6_9FIRM/6-107
F0E136_9PSED/928-1020
F0E2M2_9PSED/15-115
F0E2M2_9PSED/441-542
F0E2M2_9PSED/577-676
F0E2M2_9PSED/717-818
F0E2M2_9PSED/892-993
F0E3S2_9PSED/23-103
F0E3U1_9PSED/8-109
F0E6X0_9PSED/830-912
F0EEW5_9PSED/10-104
F0EFF9_ENTCA/6-107
F0EUC2_HAEPA/494-585
F0G5F3_9BURK/7-108
F0GA14_9BURK/690-778
F0GCJ0_9BURK/17-105
F0GIB6_9BURK/422-517
F0HEK9_9FIRM/551-638
F0HPD5_9ACTN/40-119
F0J537_ACIMA/6-107
F0JBY2_DESDE/930-1017
F0JD79_DESDE/30-123
F0JDZ5_DESDE/195-296
F0JDZ5_DESDE/368-466
F0JDZ5_DESDE/9-110
F0JEC5_DESDE/7-107
F0JEE0_DESDE/23-105
F0JGD0_DESDE/23-106
F0JHE8_DESDE/16-99
F0JHX8_DESDE/6-109
F0JI08_DESDE/959-1047
F0JI49_DESDE/715-801
F0JI52_DESDE/862-951
F0JKX2_DESDE/5-107
F0JLW4_ESCFE/5-106
F0JM13_ESCFE/827-910
F0JRN9_ESCFE/828-912
F0JST0_ESCFE/684-771
F0JWG4_ESCFE/808-889
F0KA05_CLOAE/5-106
F0KD70_CLOAE/9-113
F0KN64_ACICP/201-300
F0KN64_ACICP/25-113
F0KN64_ACICP/524-625
F0KN64_ACICP/726-820
F0KNB8_ACICP/833-926
F0KS92_YERE3/1129-1233
F0KTG4_YERE3/5-106
F0KVB4_YERE3/811-894
F0KXL0_YERE3/684-771
F0KY10_YERE3/850-925
F0L0K3_YERE3/864-948
F0L2N6_9RHIZ/42-120
F0L2P9_9RHIZ/6-102
F0L5Z7_9RHIZ/5-106
F0LNM7_VIBFU/8-109
F0LQP0_VIBFU/305-389
F0LT71_VIBFU/819-905
F0LVB3_VIBFU/23-112
F0LW76_VIBFU/689-776
F0LXC7_VIBFU/894-984
F0LY94_VIBFU/1099-1189
F0LYC4_VIBFU/1087-1182
F0LZ35_VIBFU/7-108
F0M0Q0_VIBFU/1115-1199
F0M2D8_ARTPP/33-117
F0M4G6_ARTPP/33-133
F0PXM0_BACT0/4-105
F0Q4W8_ACIAP/171-252
F0Q5Y8_ACIAP/847-939
F0Q6I6_ACIAP/423-518
F0Q6Q2_ACIAP/1438-1526
F0Q6V1_ACIAP/17-118
F0Q9H0_ACIAP/1165-1264
F0Q9H0_ACIAP/1374-1473
F0Q9H0_ACIAP/690-794
F0QAW7_ACIAP/5-106
F0QFL7_ACIBD/199-312
F0QFL7_ACIBD/25-113
F0QFL7_ACIBD/523-624
F0QFL7_ACIBD/730-825
F0QPG5_ACIBD/833-926
F0R9J6_CELLC/21-108
F0RPT7_DEIPM/202-297
F0RPT7_DEIPM/371-467
F0RPT7_DEIPM/7-111
F0RSG3_SPHGB/845-931
F0S0I0_DESTD/11-112
F0S7F2_PEDSD/1214-1297
F0SB19_PEDSD/26-112
F0SK38_PLABD/40-123
F0SKA1_PLABD/999-1089
F0SL02_PLABD/4-105
F0SN35_PLABD/30-112
F0SQ35_PLABD/1180-1272
F0SQH0_PLABD/835-926
F0SSH2_PLABD/1334-1421
F0STZ6_SYNGF/722-816
F0SUK0_SYNGF/9-113
F0SZE8_SYNGF/15-116
F0U5F7_AJECA/56-154
F0WJK2_9STRA/1834-1923
F0WPU4_9STRA/1387-1487
F0XTK9_9PEZI/119-207
F0YWL1_9CLOT/10-115
F0YXA0_9CLOT/27-122
F0YZF1_9CLOT/37-114
F0ZY80_DICPU/32-119
F1T885_9CLOT/9-113
F1THM6_9CLOT/5-106
F1VQG1_MORCA/885-975
F1VWZ6_9BURK/601-691
F1VX48_9BURK/204-289
F1VXJ1_9BURK/246-347
F1VXJ1_9BURK/423-523
F1VXJ1_9BURK/588-678
F1VZJ5_9BURK/135-221
F1VZR3_9BURK/3-104
F1W0E1_9BURK/907-997
F1W1A7_9BURK/27-112
F1W1U7_9BURK/1012-1098
F1W1X7_9BURK/1126-1212
F1W2G5_9BURK/9-110
F1W374_9BURK/300-387
F1W3S9_9BURK/3-104
F1W489_9BURK/534-624
F1W4L7_9BURK/5-106
F1W6U6_MORCA/885-975
F1WC04_MORCA/885-975
F1WIG9_MORCA/885-975
F1WR45_MORCA/885-975
F1WSY2_MORCA/885-975
F1X0K3_MORCA/885-975
F1X396_MORCA/885-975
F1X7T0_MORCA/885-975
F1XDA0_MORCA/885-975
F1XIK2_ECO57/817-900
F1XJU9_ECO57/684-771
F1XNY0_ECO57/809-890
F1XPD2_ECO57/1034-1118
F1XRQ3_ECO57/5-106
F1XV95_ECO57/828-912
F1Y4A8_ECO57/5-106
F1Y4X9_ECO57/828-912
F1Y909_ECO57/1046-1130
F1YAG6_ECO57/809-890
F1YBZ9_ECO57/817-900
F1YD87_ECO57/684-771
F1Z3T7_9SPHN/7-106
F1Z7Q4_9SPHN/5-105
F1Z8E6_9SPHN/1079-1169
F1ZH33_ECOLX/817-900
F1ZIG7_ECOLX/5-106
F1ZJL1_ECOLX/809-890
F1ZK47_ECOLX/1104-1188
F1ZLJ9_ECOLX/828-912
F1ZMX9_ECOLX/684-771
F1ZSH6_THEET/5-106
F1ZVB5_THEET/9-107
F2A787_RHIET/47-124
F2AHP1_RHIET/27-126
F2AN55_RHOBA/777-858
F2AN55_RHOBA/903-982
F2ARE2_RHOBA/1042-1144
F2AUQ6_RHOBA/1872-1955
F2AWK3_RHOBA/745-839
F2AXC8_RHOBA/753-847
F2AYU5_RHOBA/572-663
F2BB78_9NEIS/392-500
F2C2W8_HAEAE/512-594
F2DLW7_HORVD/34-129
F2DV20_HORVD/45-130
F2DYM9_HORVD/4-81
F2E8X5_HORVD/46-131
F2EEK0_HORVD/105-190
F2EP97_PANAN/933-1020
F2ES78_PANAN/830-914
F2ESL2_PANAN/685-772
F2EW78_PANAN/5-106
F2EYM9_PANAN/798-881
F2F2U9_9BACL/5-106
F2FBI0_SALDU/7-108
F2FEG0_SALDU/826-908
F2FHW6_SALDU/828-912
F2FM92_SALDU/694-781
F2FP67_SALDU/784-865
F2FSH3_SALGL/808-889
F2FTL5_SALGL/7-108
F2FXW2_SALGL/828-912
F2G1D0_SALGL/684-771
F2G2I5_ALTMD/689-776
F2G2N0_ALTMD/12-113
F2G400_ALTMD/8-109
F2G4Y5_ALTMD/26-114
F2G5J6_ALTMD/7-108
F2G6H4_ALTMD/951-1038
F2G8G5_ALTMD/34-120
F2GAC4_ALTMD/946-1031
F2GD01_ALTMD/3-104
F2IL55_VIBCH/1078-1169
F2ILY8_VIBCH/24-113
F2IMB6_VIBCH/23-116
F2IMM8_VIBCH/301-382
F2IN19_VIBCH/689-776
F2IQH8_VIBCH/1-101
F2IQR9_VIBCH/8-109
F2IRC5_VIBCH/824-910
F2IU12_VIBCH/891-984
F2IUB2_VIBCH/7-108
F2IX86_9PROT/3-103
F2J3C0_9PROT/40-122
F2J538_9PROT/40-172
F2JB74_HELPY/6-107
F2JFM4_HELPY/6-107
F2JGP9_9FIRM/5-106
F2JTV4_9GAMM/6-106
F2JTX2_9GAMM/847-931
F2JVY6_9GAMM/26-112
F2JWY9_9GAMM/741-828
F2K105_9GAMM/33-125
F2K1L3_9GAMM/15-117
F2K216_9GAMM/414-501
F2K2I3_9GAMM/816-911
F2K3G1_9GAMM/1390-1471
F2K3J1_9GAMM/8-109
F2K679_PSEBR/1072-1173
F2K679_PSEBR/1213-1314
F2K679_PSEBR/629-730
F2K679_PSEBR/768-868
F2K679_PSEBR/8-109
F2K679_PSEBR/909-1010
F2K7U4_PSEBR/7-108
F2K955_PSEBR/24-104
F2K9D6_PSEBR/1094-1181
F2KCR1_PSEBR/10-105
F2KE60_PSEBR/8-109
F2KFD7_PSEBR/5-106
F2KJR9_PSEBR/980-1063
F2KKL4_PSEBR/829-912
F2KP62_ARCVE/3-103
F2LGK9_BURGA/1038-1121
F2LGU1_BURGA/422-514
F2LHH0_BURGA/7-108
F2LQE7_BURGA/11-104
F2LTK4_9DELT/10-111
F2MV41_PSEST/8-112
F2MZA3_PSEST/821-903
F2N424_PSEST/8-109
F2N441_PSEST/24-105
F2N690_PSEST/1060-1161
F2N690_PSEST/1242-1343
F2N690_PSEST/1487-1588
F2N690_PSEST/1634-1737
F2N690_PSEST/751-852
F2N690_PSEST/8-109
F2N690_PSEST/919-1019
F2NJ36_9DELT/1031-1119
F2NRM3_9SPIO/392-477
F2NVS6_9SPIO/11-112
F2NX58_9SPIO/2-115
F2P6G4_PHOMO/8-109
F2P989_PHOMO/882-967
F2P9K7_PHOMO/24-110
F2PB08_PHOMO/842-928
F2PCB1_PHOMO/696-783
F2PFF7_PHOMO/1215-1299
F2PSY2_TRIEQ/46-141
F2QQQ1_PICPA/41-150
F2S361_TRITO/37-132
F2SX35_TRIRU/66-161
F2T8A9_AJEDE/60-154
F2U4L2_9EUKA/30-124
FRZE_MYXXA/9-108
GACS_PSESY/820-902
HP1_ORYSJ/45-130
LUXU_VIBCH/24-113
LUXU_VIBHA/25-112
LUXU_VIBHB/25-112
LUXU_VIBPA/23-110
LUXU_VIBVU/23-110
LUXU_VIBVY/23-110
MPR1_SCHPO/188-284
O08235_PECCC/836-919
O25153_HELPY/6-107
O29222_ARCFU/7-106
O30740_RHOSH/719-803
O31138_PSEAE/826-908
O32478_RHOSH/74-162
O32556_PECCC/834-918
O33554_RHOSH/5-102
O34175_PSETO/625-706
O51515_BORBU/9-105
O52261_PSEPU/8-109
O54304_SALTY/46-123
O58222_PYRHO/9-117
O68317_VIBCH/1048-1139
O85126_RHIRD/5-106
O85661_PROMI/816-897
O85747_TREDE/11-112
O85783_MYXXA/7-107
O87001_PSEAE/1048-1148
O87001_PSEAE/1190-1291
O87001_PSEAE/13-114
O87001_PSEAE/1369-1470
O87001_PSEAE/1529-1630
O87001_PSEAE/1676-1782
O87001_PSEAE/871-972
O87124_PSEAE/8-109
O87714_CAUCR/6-107
P72250_RHOCE/3-104
P73035_SYNY3/1368-1455
P73172_SYNY3/13-122
P73828_SYNY3/922-1014
P73926_SYNY3/1091-1179
P73932_SYNY3/875-950
Q000K7_VIBSP/24-114
Q012M8_OSTTA/92-188
Q01U09_SOLUE/150-229
Q01U26_SOLUE/140-229
Q01VC1_SOLUE/29-115
Q01VJ7_SOLUE/100-201
Q023X3_SOLUE/28-111
Q02F36_PSEAB/672-758
Q02GH0_PSEAB/996-1082
Q02I88_PSEAB/826-908
Q02IF6_PSEAB/32-119
Q02JU2_PSEAB/8-109
Q02PK8_PSEAB/647-737
Q02QH9_PSEAB/24-112
Q02RH6_PSEAB/10-104
Q02SB5_PSEAB/1120-1205
Q02SS6_PSEAB/1315-1414
Q02TZ9_PSEAB/1041-1141
Q02TZ9_PSEAB/1183-1284
Q02TZ9_PSEAB/1362-1463
Q02TZ9_PSEAB/1528-1629
Q02TZ9_PSEAB/1675-1781
Q02TZ9_PSEAB/8-109
Q02TZ9_PSEAB/864-965
Q02UQ0_PSEAB/7-108
Q02V47_PSEAB/22-105
Q04U49_LEPBJ/7-108
Q04ZH6_LEPBL/7-108
Q06HE4_COXBU/122-205
Q06HG8_COXBU/119-202
Q07HI9_RHOP5/8-106
Q07IM6_RHOP5/14-114
Q07JN2_RHOP5/3-103
Q07JN7_RHOP5/750-833
Q07KH3_RHOP5/3-104
Q07P38_RHOP5/34-147
Q07RK9_RHOP5/35-123
Q07RW2_RHOP5/786-873
Q07SC9_RHOP5/27-119
Q07SD9_RHOP5/14-115
Q07VY3_SHEFN/690-781
Q07YF7_SHEFN/662-748
Q07YX6_SHEFN/29-119
Q07ZB2_SHEFN/1460-1547
Q080G7_SHEFN/962-1046
Q082H7_SHEFN/920-998
Q085L0_SHEFN/8-109
Q086B5_SHEFN/852-936
Q08NE5_STIAD/1-86
Q08QI7_STIAD/8-103
Q08UH5_STIAD/6-110
Q08UV7_STIAD/4-104
Q08XR0_STIAD/7-108
Q08XU4_STIAD/9-114
Q08ZL8_STIAD/14-102
Q091M4_STIAD/9-115
Q091N6_STIAD/7-112
Q09B12_STIAD/9-108
Q09BG8_STIAD/7-107
Q0A9Z6_ALHEH/8-109
Q0ABS3_ALHEH/1004-1105
Q0ABS3_ALHEH/670-771
Q0ABS3_ALHEH/855-955
Q0AGW0_NITEC/7-108
Q0AGW5_NITEC/607-708
Q0AGW5_NITEC/782-882
Q0AGW5_NITEC/968-1067
Q0AJG7_NITEC/1128-1211
Q0AN58_MARMM/31-111
Q0ARY6_MARMM/3-104
Q0AT17_MARMM/60-132
Q0AWZ2_SYNWW/11-111
Q0AWZ2_SYNWW/187-245
Q0AXB4_SYNWW/9-113
Q0AYL2_SYNWW/7-108
Q0AZC4_SYNWW/1363-1442
Q0AZY5_SYNWW/412-495
Q0B459_BURCM/11-105
Q0BA07_BURCM/423-517
Q0BBT3_BURCM/717-796
Q0BFB9_BURCM/614-701
Q0BJE3_BURCM/7-108
Q0C0I0_HYPNA/73-176
Q0C222_HYPNA/762-851
Q0C5E5_HYPNA/24-115
Q0D035_ASPTN/47-142
Q0DK78_ORYSJ/44-140
Q0EY33_9PROT/8-103
Q0EYX4_9PROT/874-960
Q0EYZ0_9PROT/1331-1421
Q0F1C4_9PROT/744-835
Q0FFK7_9RHOB/752-831
Q0FID0_9RHOB/5-106
Q0FMR2_9RHOB/722-806
Q0FRZ4_9RHOB/4-98
Q0FV81_9RHOB/21-110
Q0G027_9RHIZ/27-108
Q0HG77_SHESM/29-116
Q0HIF1_SHESM/7-108
Q0HIF7_SHESM/3-101
Q0HKN6_SHESM/8-109
Q0HL78_SHESM/830-914
Q0HLD8_SHESM/924-1012
Q0HM46_SHESM/942-1027
Q0HMC2_SHESM/1598-1686
Q0HN05_SHESM/1505-1602
Q0HQS7_SHESR/1505-1602
Q0HRG6_SHESR/1598-1686
Q0HRP0_SHESR/942-1027
Q0HSH0_SHESR/29-116
Q0HVH9_SHESR/3-101
Q0HVI5_SHESR/7-108
Q0HWY7_SHESR/8-109
Q0HXI1_SHESR/830-914
Q0HXP2_SHESR/924-1012
Q0I2F1_HAES1/523-614
Q0IZJ0_ORYSJ/45-130
Q0JJE3_ORYSJ/80-175
Q0JZJ4_CUPNH/10-102
Q0K0R4_CUPNH/896-975
Q0K296_CUPNH/136-225
Q0K4N4_CUPNH/9-110
Q0KDN3_CUPNH/1134-1233
Q0KDN3_CUPNH/752-853
Q0KDN3_CUPNH/943-1043
Q0MX27_VIBFI/348-434
Q0PBM2_CAMJE/6-107
Q0PIE6_HELMO/11-112
Q0PRN6_VIBVU/23-110
Q0RI36_FRAAA/733-817
Q0SMI4_BORAP/10-110
Q0SMU1_BORAP/9-108
Q0T075_SHIF8/684-771
Q0T1Q2_SHIF8/828-912
Q0T2C7_SHIF8/1104-1188
Q0T2R0_SHIF8/778-859
Q0T3N2_SHIF8/7-108
Q0T642_SHIF8/739-816
Q0TCP9_ECOL5/684-771
Q0TE73_ECOL5/828-912
Q0TF91_ECOL5/1104-1188
Q0TFM4_ECOL5/809-890
Q0TGU6_ECOL5/5-106
Q0TJ75_ECOL5/827-908
Q0UL51_PHANO/46-148
Q0VNI9_ALCBS/25-114
Q0VP23_ALCBS/829-916
Q0VTJ1_ALCBS/1245-1344
Q0VTJ1_ALCBS/1392-1493
Q0VTJ1_ALCBS/14-114
Q0VTJ1_ALCBS/1566-1667
Q0VTJ1_ALCBS/656-790
Q0VTJ1_ALCBS/949-1050
Q0W7Z2_UNCMA/3-104
Q0WBR5_YERPE/838-922
Q0WK52_YERPE/841-919
Q0YU98_9CHLB/905-991
Q0YUB2_9CHLB/755-849
Q104N3_ARATH/7-118
Q10WZ9_TRIEI/8-108
Q112K7_TRIEI/8-108
Q117I8_TRIEI/1288-1377
Q118C7_TRIEI/7-108
Q11IH0_MESSB/28-113
Q11KS5_MESSB/9-112
Q11QI5_CYTH3/764-851
Q11R23_CYTH3/1231-1317
Q11RD1_CYTH3/1129-1214
Q123E0_POLSJ/465-553
Q127V8_POLSJ/410-510
Q12AQ5_POLSJ/962-1049
Q12AQ7_POLSJ/11-111
Q12CJ6_POLSJ/16-105
Q12EF0_POLSJ/1051-1150
Q12EF0_POLSJ/1275-1374
Q12EF0_POLSJ/696-797
Q12HT1_SHEDO/940-1031
Q12J04_SHEDO/6-107
Q12KF8_SHEDO/28-115
Q12LQ4_SHEDO/942-1027
Q12NK9_SHEDO/1480-1566
Q12PJ4_SHEDO/8-109
Q12PZ9_SHEDO/872-956
Q12YX0_METBU/7-106
Q131E4_RHOPS/784-872
Q132T9_RHOPS/3-103
Q134M2_RHOPS/37-159
Q137J6_RHOPS/847-938
Q13AL0_RHOPS/27-109
Q13B05_RHOPS/785-868
Q13S49_BURXL/247-333
Q13S71_BURXL/35-122
Q13SF3_BURXL/422-517
Q13SX7_BURXL/7-108
Q15MU6_PSEA6/813-895
Q15PD9_PSEA6/687-773
Q15PZ3_PSEA6/1405-1488
Q15RF5_PSEA6/8-109
Q15W48_PSEA6/24-118
Q15X33_PSEA6/12-112
Q15YK2_PSEA6/948-1038
Q162F3_ROSDO/625-713
Q164M2_ROSDO/3-104
Q16D13_ROSDO/21-100
Q17YJ5_HELAH/6-107
Q188Y5_CLOD6/3-107
Q1AC77_EDWIC/853-933
Q1ASP8_RUBXD/1264-1363
Q1AWJ6_RUBXD/955-1055
Q1BLQ2_BURCA/11-104
Q1BMH1_BURCA/422-517
Q1BRK7_BURCA/7-108
Q1C0N3_YERPA/841-919
Q1C1G2_YERPA/684-771
Q1C3Y0_YERPA/835-919
Q1C6V1_YERPA/5-106
Q1C9H1_YERPA/104-187
Q1CE16_YERPN/684-771
Q1CE40_YERPN/841-919
Q1CFZ5_YERPN/104-187
Q1CI87_YERPN/5-106
Q1CLT8_YERPN/841-925
Q1CSK5_HELPH/6-107
Q1CVV3_MYXXD/147-244
Q1CWZ4_MYXXD/5-110
Q1CX07_MYXXD/9-112
Q1CXR4_MYXXD/7-107
Q1CZK9_MYXXD/9-114
Q1D223_MYXXD/6-99
Q1D353_MYXXD/6-110
Q1D4V8_MYXXD/9-108
Q1D8X0_MYXXD/8-106
Q1D9Y6_MYXXD/847-937
Q1GCJ8_SILST/32-117
Q1GI21_SILST/738-815
Q1GMD6_SILST/4-105
Q1GR11_SPHAL/24-122
Q1GSB9_SPHAL/11-109
Q1GXW8_METFK/617-705
Q1GZY4_METFK/7-108
Q1H1X3_METFK/575-676
Q1H1X3_METFK/720-819
Q1H1X3_METFK/925-1024
Q1I3V2_PSEE4/1001-1102
Q1I3V2_PSEE4/15-114
Q1I3V2_PSEE4/436-556
Q1I3V2_PSEE4/572-671
Q1I3V2_PSEE4/712-813
Q1I3V2_PSEE4/860-961
Q1I757_PSEE4/7-87
Q1I773_PSEE4/8-109
Q1I798_PSEE4/1117-1209
Q1IAT5_PSEE4/999-1090
Q1IDC7_PSEE4/164-247
Q1IDM3_PSEE4/831-916
Q1IDW6_PSEE4/10-104
Q1IJ91_ACIBL/1144-1235
Q1IKU4_ACIBL/24-113
Q1IQS8_ACIBL/11-110
Q1IRH4_ACIBL/20-121
Q1JVS1_DESAC/7-107
Q1JVS2_DESAC/6-106
Q1JWP4_DESAC/6-102
Q1JX56_DESAC/1785-1874
Q1JXR3_DESAC/6-103
Q1JZ64_DESAC/6-104
Q1JZU4_DESAC/11-111
Q1JZU4_DESAC/196-314
Q1K482_DESAC/9-113
Q1LAM8_RALME/35-124
Q1LBA4_RALME/135-223
Q1LDE8_RALME/869-949
Q1LED8_RALME/892-980
Q1LG73_RALME/1058-1146
Q1LG89_RALME/10-104
Q1LH15_RALME/9-110
Q1LQL7_RALME/1188-1288
Q1LQL7_RALME/750-851
Q1LQL7_RALME/944-1044
Q1MC07_RHIL3/6-105
Q1MFY2_RHIL3/43-114
Q1MLH1_RHIL3/5-106
Q1MP79_LAWIP/1-59
Q1MP80_LAWIP/19-120
Q1MXP3_9GAMM/792-888
Q1MZ05_9GAMM/1161-1262
Q1MZ05_9GAMM/1334-1436
Q1MZ05_9GAMM/687-786
Q1MZ05_9GAMM/8-109
Q1MZ05_9GAMM/857-958
Q1MZ05_9GAMM/999-1100
Q1N2R2_9GAMM/29-117
Q1N2U2_9GAMM/8-109
Q1N2V9_9GAMM/22-109
Q1N2W7_9GAMM/7-108
Q1NFY0_9SPHN/27-118
Q1NGD6_9SPHN/15-116
Q1NJ71_9DELT/395-482
Q1NJX5_9DELT/28-112
Q1NKA6_9DELT/24-107
Q1NKB2_9DELT/7-108
Q1NLD4_9DELT/29-123
Q1NLD5_9DELT/519-611
Q1NMM7_9DELT/31-128
Q1NQA4_9DELT/2-66
Q1NQK2_9DELT/33-117
Q1NRG4_9DELT/725-815
Q1NSN3_9DELT/608-691
Q1NT42_9DELT/191-292
Q1NTA9_9DELT/365-459
Q1NTB1_9DELT/1021-1107
Q1NTB6_9DELT/26-114
Q1NTC3_9DELT/610-699
Q1NUE3_9DELT/30-128
Q1NUH1_9DELT/610-696
Q1NUH2_9DELT/916-999
Q1NVS5_9DELT/1021-1107
Q1NVS7_9DELT/868-962
Q1NVU0_9DELT/733-818
Q1NWB6_9DELT/961-1048
Q1NWK1_9DELT/23-111
Q1NWK7_9DELT/912-999
Q1NWK9_9DELT/1021-1107
Q1NWL1_9DELT/319-404
Q1NWS2_9DELT/30-114
Q1NWT1_9DELT/21-123
Q1NWT3_9DELT/7-108
Q1NX87_9DELT/725-818
Q1PXP0_9BACT/24-129
Q1Q3E7_9BACT/883-964
Q1Q8Y0_PSYCK/1025-1125
Q1Q8Y0_PSYCK/1335-1433
Q1Q8Y0_PSYCK/1513-1613
Q1Q8Y0_PSYCK/630-728
Q1Q8Y0_PSYCK/833-933
Q1QBF9_PSYCK/38-126
Q1QDT5_PSYCK/392-500
Q1QDT9_PSYCK/1056-1146
Q1QI41_NITHX/3-103
Q1QMR9_NITHX/37-146
Q1QNQ3_NITHX/30-114
Q1QU44_CHRSD/645-733
Q1QVY3_CHRSD/5-106
Q1QX20_CHRSD/839-922
Q1QYN9_CHRSD/603-679
Q1R6C4_ECOUT/684-771
Q1R7Q6_ECOUT/828-912
Q1R8Z6_ECOUT/1104-1188
Q1R9J9_ECOUT/809-890
Q1RAP7_ECOUT/25-126
Q1RDM4_ECOUT/827-908
Q1V5I5_VIBAL/899-986
Q1V5L4_VIBAL/839-924
Q1V6E7_VIBAL/25-112
Q1V773_VIBAL/692-779
Q1V9M4_VIBAL/1133-1213
Q1VBC9_VIBAL/675-769
Q1VBV7_VIBAL/20-108
Q1VE56_VIBAL/33-119
Q1VED9_VIBAL/320-403
Q1VEQ4_VIBAL/8-109
Q1VVI6_9FLAO/1237-1321
Q1YEQ7_MOBAS/22-119
Q1YHP7_MOBAS/821-907
Q1YI77_MOBAS/91-170
Q1YLN2_MOBAS/6-107
Q1Z0V6_PHOPR/894-979
Q1Z197_PHOPR/703-790
Q1Z4A1_PHOPR/807-893
Q1Z5H1_PHOPR/24-111
Q1Z792_PHOPR/8-109
Q1Z7U8_PHOPR/174-260
Q1Z7U8_PHOPR/339-426
Q1Z9Z2_PHOPR/20-105
Q1ZAQ7_PHOPR/848-936
Q1ZEP7_9GAMM/828-913
Q1ZH18_9GAMM/656-743
Q1ZIV8_9GAMM/8-109
Q1ZMJ4_PHOAS/696-783
Q1ZNB3_PHOAS/842-928
Q1ZPE5_PHOAS/8-109
Q1ZS19_PHOAS/24-109
Q1ZSC7_PHOAS/882-966
Q1ZUW0_PHOAS/1221-1310
Q20XD8_RHOPB/6-106
Q20XK7_RHOPB/3-104
Q20XV4_RHOPB/918-1009
Q20YL5_RHOPB/3-103
Q20ZU9_RHOPB/3-103
Q20ZV4_RHOPB/769-851
Q212N5_RHOPB/51-174
Q217K6_RHOPB/818-901
Q219B8_RHOPB/35-120
Q219L9_RHOPB/788-874
Q21BL0_RHOPB/817-908
Q21EJ5_SACD2/1054-1155
Q21EJ5_SACD2/1527-1627
Q21EJ5_SACD2/737-839
Q21EJ5_SACD2/8-108
Q21EJ5_SACD2/909-1011
Q21G02_SACD2/1564-1648
Q21G03_SACD2/768-861
Q21G15_SACD2/7-108
Q21GR6_SACD2/450-536
Q21HT1_SACD2/1017-1105
Q21IH9_SACD2/846-929
Q21IP1_SACD2/24-110
Q21IQ8_SACD2/8-109
Q21JE6_SACD2/469-544
Q21NE6_SACD2/181-276
Q21XK6_RHOFD/860-957
Q21YP4_RHOFD/1118-1217
Q21YP4_RHOFD/655-756
Q21YP4_RHOFD/917-1016
Q220A4_RHOFD/5-106
Q221I5_RHOFD/19-120
Q24S25_DESHY/808-888
Q24T59_DESHY/7-108
Q25QW1_VIBCH/24-113
Q26CN8_FLABB/23-113
Q26F32_FLABB/24-110
Q26GR4_FLABB/22-105
Q284T4_VIBCH/1097-1190
Q28NF4_JANSC/8-109
Q28WC5_JANSC/8-107
Q2B7H7_9BACI/5-106
Q2BA82_9BACI/29-104
Q2BHT1_9GAMM/2015-2099
Q2BJA4_9GAMM/8-109
Q2BJR4_9GAMM/7-106
Q2BLH0_9GAMM/581-666
Q2BMC2_9GAMM/739-821
Q2BMC2_9GAMM/869-952
Q2BMC2_9GAMM/986-1067
Q2BNH3_9GAMM/19-136
Q2BP22_9GAMM/374-457
Q2BQK5_9GAMM/526-625
Q2C105_9GAMM/840-923
Q2C2D3_9GAMM/882-967
Q2C5H3_9GAMM/8-109
Q2C5P7_9GAMM/24-110
Q2C7Z3_9GAMM/696-783
Q2CCA7_9RHOB/13-102
Q2CIR9_9RHOB/4-105
Q2FMT1_METHJ/6-106
Q2FQ07_METHJ/11-111
Q2FQU0_METHJ/11-110
Q2GNR2_CHAGB/29-122
Q2IHL8_ANADE/5-110
Q2ILI0_ANADE/8-112
Q2INJ5_ANADE/10-111
Q2INK7_ANADE/10-108
Q2IQ86_ANADE/9-105
Q2IQR3_ANADE/104-205
Q2IQS2_ANADE/6-105
Q2IS95_RHOP2/785-870
Q2ISL2_RHOP2/130-226
Q2IT00_RHOP2/155-241
Q2IT02_RHOP2/1067-1150
Q2IT47_RHOP2/3-103
Q2ITB5_RHOP2/782-865
Q2ITC3_RHOP2/27-113
Q2IY16_RHOP2/37-148
Q2JI85_SYNJB/14-144
Q2JKA6_SYNJB/8-111
Q2JL21_SYNJB/1351-1437
Q2JP01_SYNJB/1426-1526
Q2JR31_SYNJA/1424-1523
Q2JRB3_SYNJA/8-111
Q2JSS4_SYNJA/33-163
Q2JU16_SYNJA/1352-1439
Q2K4F8_RHIEC/6-105
Q2K7R7_RHIEC/47-125
Q2KCI1_RHIEC/5-106
Q2KV68_BORA1/10-107
Q2L0L4_BORA1/1130-1217
Q2L0Y9_BORA1/1015-1098
Q2L1D7_BORA1/9-111
Q2LR58_SYNAS/11-110
Q2LSL2_SYNAS/153-254
Q2LXZ5_SYNAS/19-101
Q2N2L7_AERHY/8-109
Q2N7J6_ERYLH/3-104
Q2NSM1_SODGM/812-897
Q2NVP2_SODGM/834-918
Q2NWI0_SODGM/686-773
Q2P1U8_XANOM/623-709
Q2P1X9_XANOM/7-108
Q2P233_XANOM/1198-1287
Q2P2I9_XANOM/7-108
Q2P4L8_XANOM/164-240
Q2P4X1_XANOM/11-112
Q2P4X1_XANOM/1543-1644
Q2P4X1_XANOM/739-840
Q2P4X1_XANOM/899-998
Q2P5Q1_XANOM/5-106
Q2P890_XANOM/669-763
Q2RKH9_MOOTA/8-109
Q2RNK8_RHORT/25-114
Q2RQZ6_RHORT/21-117
Q2RRT4_RHORT/1453-1551
Q2RRW8_RHORT/4-105
Q2RS67_RHORT/4-109
Q2RSI7_RHORT/824-907
Q2RSP1_RHORT/41-128
Q2RUJ5_RHORT/7-105
Q2RUW7_RHORT/716-809
Q2RX20_RHORT/3-104
Q2RZV5_SALRD/24-117
Q2SA42_HAHCH/375-477
Q2SAD1_HAHCH/21-115
Q2SAD2_HAHCH/20-112
Q2SBW2_HAHCH/27-113
Q2SBX8_HAHCH/8-109
Q2SES2_HAHCH/14-157
Q2SFJ9_HAHCH/11-114
Q2SFX8_HAHCH/7-108
Q2SFY6_HAHCH/622-711
Q2SL29_HAHCH/854-936
Q2SNB7_HAHCH/737-826
Q2SNM1_HAHCH/652-747
Q2SNS1_HAHCH/1169-1258
Q2SNT5_HAHCH/1343-1429
Q2SNY9_HAHCH/15-131
Q2SPH8_HAHCH/1092-1193
Q2SPH8_HAHCH/1306-1423
Q2SPH8_HAHCH/1470-1571
Q2SPH8_HAHCH/1663-1764
Q2SPH8_HAHCH/1954-2054
Q2SPH8_HAHCH/603-704
Q2SPH8_HAHCH/8-109
Q2SPH8_HAHCH/802-901
Q2SPH8_HAHCH/950-1051
Q2SPQ9_HAHCH/7-108
Q2STS3_BURTA/7-108
Q2T7Z4_BURTA/11-131
Q2T8Z1_BURTA/7-108
Q2T903_BURTA/739-818
Q2T906_BURTA/871-952
Q2TM64_DESGI/175-272
Q2TM64_DESGI/376-474
Q2TM64_DESGI/9-110
Q2UJI9_ASPOR/28-122
Q2VZM5_MAGSA/1167-1253
Q2W006_MAGSA/558-643
Q2W0T6_MAGSA/900-986
Q2W1N3_MAGSA/1025-1110
Q2W2W5_MAGSA/14-120
Q2W2W7_MAGSA/7-108
Q2W338_MAGSA/648-734
Q2W3Y2_MAGSA/536-632
Q2W4X8_MAGSA/1109-1196
Q2W680_MAGSA/1446-1532
Q2W7D9_MAGSA/542-627
Q2W7U0_MAGSA/751-831
Q2W806_MAGSA/19-116
Q2W8B1_MAGSA/868-955
Q2W9M1_MAGSA/1242-1330
Q2W9W3_MAGSA/9-121
Q2WA80_MAGSA/653-733
Q2WAJ5_MAGSA/3-104
Q2Y5J0_NITMU/1018-1106
Q2Y8R2_NITMU/1309-1392
Q2YC80_NITMU/11-111
Q30PX4_SULDN/14-113
Q30QC4_SULDN/6-107
Q30RX9_SULDN/6-102
Q30SY5_SULDN/800-882
Q30U31_SULDN/1289-1373
Q30XX5_DESDG/15-102
Q30YP9_DESDG/54-140
Q30ZJ3_DESDG/12-111
Q310A6_DESDG/471-566
Q310Z9_DESDG/14-112
Q311A2_DESDG/805-893
Q311B3_DESDG/21-106
Q311D1_DESDG/26-109
Q311M2_DESDG/189-290
Q311M2_DESDG/356-454
Q311M2_DESDG/9-110
Q312I5_DESDG/876-962
Q315Q1_DESDG/879-963
Q31F69_THICR/6-107
Q31FU5_THICR/561-639
Q31HM7_THICR/4-105
Q31JB2_THICR/23-113
Q31P64_SYNE7/7-108
Q31PH5_SYNE7/8-112
Q31PY0_SYNE7/8-107
Q31W86_SHIBS/684-771
Q31XK4_SHIBS/828-912
Q31YA1_SHIBS/1104-1188
Q31YQ5_SHIBS/817-900
Q31Z39_SHIBS/809-890
Q328A1_SHIDS/1104-1188
Q32BC3_SHIDS/684-771
Q32CC9_SHIDS/828-912
Q32I19_SHIDS/809-890
Q393F1_BURS3/11-104
Q394M4_BURS3/423-517
Q39KQ6_BURS3/7-108
Q39QJ5_GEOMG/9-110
Q39S46_GEOMG/30-134
Q39SX2_GEOMG/4-104
Q39SX3_GEOMG/739-824
Q39T88_GEOMG/10-138
Q39UY6_GEOMG/1223-1310
Q39WQ4_GEOMG/16-115
Q3A4Q3_PELCD/6-104
Q3A5B1_PELCD/251-352
Q3A5B1_PELCD/86-217
Q3A5Q1_PELCD/924-1004
Q3A8J8_PELCD/18-118
Q3ADA4_CARHZ/5-104
Q3ADH0_CARHZ/7-107
Q3B638_PELLD/875-961
Q3BQK3_XANC5/11-112
Q3BQK3_XANC5/1640-1739
Q3BQK3_XANC5/736-837
Q3BQK3_XANC5/897-996
Q3BR62_XANC5/5-106
Q3BS61_XANC5/1198-1288
Q3BU58_XANC5/7-108
Q3BU76_XANC5/7-108
Q3BUB3_XANC5/624-718
Q3BVV2_XANC5/164-238
Q3BYA4_XANC5/669-763
Q3EUR1_BACTI/4-105
Q3IDJ2_PSEHT/854-940
Q3IDM7_PSEHT/831-916
Q3IDZ4_PSEHT/8-109
Q3IFC3_PSEHT/1165-1242
Q3IHI6_PSEHT/805-889
Q3IKI6_PSEHT/934-1021
Q3IL05_PSEHT/8-113
Q3ILI5_PSEHT/824-909
Q3ILJ4_PSEHT/681-770
Q3IRR5_NATPD/5-105
Q3IXS4_RHOS4/717-801
Q3IYJ2_RHOS4/21-108
Q3J1S4_RHOS4/799-882
Q3J1W8_RHOS4/10-111
Q3J3N7_RHOS4/5-109
Q3J657_RHOS4/5-102
Q3JBM4_NITOC/821-909
Q3JET7_NITOC/632-733
Q3JET7_NITOC/826-927
Q3JET7_NITOC/980-1082
Q3JI19_BURP1/907-988
Q3JJY1_BURP1/226-345
Q3JY59_BURP1/7-108
Q3K5B3_PSEPF/1076-1177
Q3K5B3_PSEPF/1218-1319
Q3K5B3_PSEPF/633-734
Q3K5B3_PSEPF/773-871
Q3K5B3_PSEPF/8-109
Q3K5B3_PSEPF/914-1015
Q3K8E5_PSEPF/835-918
Q3K942_PSEPF/1114-1209
Q3KF49_PSEPF/981-1069
Q3KFZ7_PSEPF/8-109
Q3KG20_PSEPF/24-103
Q3KHF7_PSEPF/10-105
Q3M194_ANAVT/369-466
Q3M6K2_ANAVT/12-109
Q3MAE8_ANAVT/251-348
Q3MCN4_ANAVT/254-348
Q3MCU9_ANAVT/1460-1548
Q3MED3_ANAVT/1727-1811
Q3MFV7_ANAVT/8-108
Q3MGM2_ANAVT/255-356
Q3MH48_ANAVT/8-112
Q3QZ94_XYLFA/7-108
Q3R4S5_XYLFA/161-237
Q3R6H6_XYLFA/619-709
Q3R9K9_XYLFA/161-237
Q3RAS9_XYLFA/11-112
Q3RAS9_XYLFA/540-641
Q3RAS9_XYLFA/698-797
Q3RAS9_XYLFA/941-1042
Q3RBA2_XYLFA/619-709
Q3RDL0_XYLFA/161-237
Q3RDU7_XYLFA/619-709
Q3REI7_XYLFA/11-112
Q3REI7_XYLFA/540-641
Q3REI7_XYLFA/698-797
Q3REI7_XYLFA/941-1042
Q3S859_BACPF/4-105
Q3SFI6_THIDA/743-833
Q3SFV5_THIDA/1016-1114
Q3SFV5_THIDA/1205-1306
Q3SFV5_THIDA/15-111
Q3SFV5_THIDA/748-849
Q3SIF1_THIDA/7-108
Q3SJE3_THIDA/689-772
Q3SK52_THIDA/760-842
Q3SSZ7_NITWN/39-145
Q3STP2_NITWN/30-114
Q3SVA4_NITWN/3-103
Q3YX31_SHISS/684-771
Q3YY70_SHISS/828-912
Q3YZG0_SHISS/1104-1188
Q3YZZ0_SHISS/809-890
Q3Z2R6_SHISS/7-108
Q3Z3C8_SHISS/817-900
Q44875_BORBU/9-105
Q46DT7_METBF/5-105
Q46PI1_CUPPJ/9-110
Q46R43_CUPPJ/767-854
Q46V27_CUPPJ/10-103
Q46Y03_CUPPJ/1156-1256
Q46Y03_CUPPJ/744-845
Q46Y03_CUPPJ/940-1040
Q46ZW1_CUPPJ/424-517
Q478V8_DECAR/1119-1219
Q478V8_DECAR/12-110
Q478V8_DECAR/686-787
Q478V8_DECAR/950-1050
Q47AE3_DECAR/885-971
Q47AQ1_DECAR/33-117
Q47AQ2_DECAR/830-917
Q47BP5_DECAR/1394-1483
Q47C00_DECAR/25-108
Q47C11_DECAR/964-1053
Q47CB4_DECAR/813-902
Q47DK1_DECAR/32-121
Q47GY3_DECAR/3-104
Q47HI8_DECAR/755-839
Q47I37_DECAR/9-109
Q47I49_DECAR/7-108
Q47IB8_DECAR/15-116
Q47JI2_DECAR/826-919
Q47JJ9_DECAR/1124-1210
Q47K32_DECAR/1100-1181
Q47K64_DECAR/1266-1359
Q47VM7_COLP3/31-120
Q47VP3_COLP3/885-982
Q47WK5_COLP3/1507-1594
Q47WQ0_COLP3/851-946
Q481S8_COLP3/695-781
Q48297_HALSA/3-104
Q485K1_COLP3/8-109
Q48F22_PSE14/10-102
Q48FH5_PSE14/830-912
Q48GE9_PSE14/23-107
Q48GG5_PSE14/8-109
Q48JX4_PSE14/95-181
Q48ND4_PSE14/7-108
Q48NG5_PSE14/689-761
Q48P83_PSE14/1083-1184
Q48P83_PSE14/1226-1327
Q48P83_PSE14/629-757
Q48P83_PSE14/777-877
Q48P83_PSE14/8-109
Q48P83_PSE14/918-1019
Q49KA4_AERHY/1106-1187
Q4ACM0_EDWTA/8-109
Q4BXV8_CROWT/6-109
Q4BZ85_CROWT/9-105
Q4C3N3_CROWT/623-704
Q4C7E6_CROWT/16-113
Q4C7T1_CROWT/5-106
Q4C9B1_CROWT/1-80
Q4ELP7_LISMO/4-105
Q4EU62_LISMO/4-105
Q4FQP7_PSYA2/1025-1125
Q4FQP7_PSYA2/1320-1415
Q4FQP7_PSYA2/1498-1597
Q4FQP7_PSYA2/630-731
Q4FQP7_PSYA2/833-930
Q4FUU2_PSYA2/1022-1112
Q4G4B5_EDWTA/850-905
Q4HG87_CAMCO/6-107
Q4HT88_CAMUP/6-107
Q4K4F2_PSEF5/1068-1169
Q4K4F2_PSEF5/1210-1311
Q4K4F2_PSEF5/628-729
Q4K4F2_PSEF5/765-865
Q4K4F2_PSEF5/8-109
Q4K4F2_PSEF5/906-1007
Q4K894_PSEF5/830-912
Q4K8V2_PSEF5/458-552
Q4KAJ4_PSEF5/954-1037
Q4KBT3_PSEF5/973-1056
Q4KCE2_PSEF5/897-983
Q4KCH3_PSEF5/980-1064
Q4KD67_PSEF5/656-751
Q4KDR0_PSEF5/1106-1196
Q4KG37_PSEF5/8-109
Q4KG62_PSEF5/24-112
Q4KHL9_PSEF5/10-104
Q4KHP7_PSEF5/1106-1200
Q4LDX1_PSEFL/830-912
Q4MT63_BACCE/4-105
Q4P2K2_USTMA/64-166
Q4QNW8_HAEI8/527-609
Q4UUB6_XANC8/7-108
Q4UUD5_XANC8/7-108
Q4UVV4_XANC8/1198-1286
Q4UWU1_XANC8/5-106
Q4UXG6_XANC8/1580-1679
Q4UXG6_XANC8/28-129
Q4UXG6_XANC8/747-848
Q4UXG6_XANC8/907-1006
Q4UZE7_XANC8/668-762
Q4VWF0_WHEAT/46-131
Q4WPS4_ASPFU/57-152
Q4ZQ42_PSEU2/830-912
Q4ZQU0_PSEU2/23-107
Q4ZQV6_PSEU2/8-109
Q4ZS98_PSEU2/1185-1272
Q4ZUL6_PSEU2/1113-1201
Q4ZWW4_PSEU2/10-102
Q4ZWX9_PSEU2/1100-1196
Q4ZYC8_PSEU2/7-115
Q4ZZ60_PSEU2/1088-1189
Q4ZZ60_PSEU2/1231-1332
Q4ZZ60_PSEU2/629-756
Q4ZZ60_PSEU2/782-882
Q4ZZ60_PSEU2/8-109
Q4ZZ60_PSEU2/923-1024
Q50DZ6_9ACTN/37-121
Q51722_PSEFL/830-912
Q52585_PSETO/828-909
Q52618_PSEVI/809-891
Q53WN1_ORYSJ/1-73
Q549V6_9PSED/1119-1204
Q55443_SYNY3/349-448
Q55443_SYNY3/9-108
Q55788_SYNY3/18-119
Q56834_9XANT/574-660
Q57I13_SALCH/826-908
Q57JE0_SALCH/684-771
Q57KF8_SALCH/828-912
Q57M84_SALCH/808-889
Q57N77_SALCH/7-108
Q59WC6_CANAL/36-117
Q5BBS5_EMENI/53-148
Q5DYQ1_VIBF1/672-761
Q5DYR3_VIBF1/20-107
Q5E0Y9_VIBF1/834-920
Q5E109_VIBF1/31-101
Q5E2X9_VIBF1/696-782
Q5E319_VIBF1/838-923
Q5E3S0_VIBF1/8-109
Q5E4D2_VIBF1/885-969
Q5E6B3_VIBF1/31-116
Q5FQQ3_GLUOX/12-113
Q5GYU7_XANOR/623-709
Q5GYY1_XANOR/7-108
Q5GZ20_XANOR/1236-1325
Q5GZJ3_XANOR/7-108
Q5H1Q9_XANOR/164-240
Q5H2U7_XANOR/5-106
Q5H5J7_XANOR/669-763
Q5HWI3_CAMJR/6-107
Q5JF94_PYRKO/6-113
Q5JKW3_ORYSJ/122-213
Q5K7R5_CRYNE/105-199
Q5L0K9_GEOKA/5-106
Q5LP14_SILPO/737-821
Q5LWI0_SILPO/30-113
Q5N498_SYNP6/7-106
Q5N4P7_SYNP6/8-112
Q5N505_SYNP6/7-108
Q5NRE7_ZYMMO/5-106
Q5NZD4_AROAE/1420-1508
Q5P6I8_AROAE/1044-1144
Q5P6I8_AROAE/589-690
Q5P6I8_AROAE/877-977
Q5PCP1_SALPA/808-889
Q5PEJ3_SALPA/828-912
Q5PKU0_SALPA/826-908
Q5PLE5_SALPA/684-771
Q5PMY0_SALPA/7-108
Q5QUV4_IDILO/758-858
Q5QZR4_IDILO/8-109
Q5R047_IDILO/22-106
Q5R052_IDILO/23-114
Q5V0B2_HALMA/4-125
Q5WEU3_BACSK/5-106
Q5WUR3_LEGPL/51-144
Q5WVD9_LEGPL/819-904
Q5X3A4_LEGPA/740-824
Q5X3Z4_LEGPA/819-906
Q5YL07_AERHY/1105-1167
Q5ZGX9_9BORD/1127-1216
Q5ZTI2_LEGPH/741-825
Q5ZU95_LEGPH/819-905
Q609M8_METCA/1075-1161
Q60AL8_METCA/5-101
Q62E31_BURMA/11-130
Q62G07_BURMA/7-108
Q63DB1_BACCZ/4-105
Q63J46_BURPS/11-131
Q63P31_BURPS/933-1014
Q63PR7_BURPS/7-108
Q64CE2_9ARCH/6-106
Q659H6_POPCA/45-130
Q659H7_POPCA/45-130
Q659H8_POPCA/44-129
Q659H9_POPCA/45-130
Q659S8_PEA/44-129
Q65JK5_BACLD/5-106
Q65RS3_MANSM/518-610
Q660K1_BORGA/19-116
Q660V7_BORGA/9-108
Q665L7_YERPS/684-771
Q669S8_YERPS/7-108
Q66B58_YERPS/1188-1331
Q66CZ0_YERPS/811-894
Q66EE3_YERPS/850-934
Q66FM5_YERPS/841-919
Q67LR4_SYMTH/40-134
Q67P71_SYMTH/12-113
Q67XQ1_ARATH/47-133
Q682K6_ARATH/6-78
Q6AJ20_DESPS/42-120
Q6AJV5_DESPS/8-111
Q6AKV4_DESPS/932-1013
Q6BUG3_DEBHA/36-136
Q6CD05_YARLI/57-152
Q6CQ69_KLULA/33-126
Q6D177_ERWCT/837-921
Q6D6J1_ERWCT/7-108
Q6D7X1_ERWCT/798-881
Q6DAD9_ERWCT/694-781
Q6F303_ORYSJ/44-135
Q6F844_ACIAD/830-923
Q6FE15_ACIAD/185-283
Q6FE15_ACIAD/25-117
Q6FE15_ACIAD/495-599
Q6FE15_ACIAD/668-760
Q6FMV2_CANGA/30-111
Q6HKS1_BACHK/4-105
Q6I0S2_BACAN/4-105
Q6ITP4_EDWIC/389-475
Q6IUP4_PSEFL/830-913
Q6JE32_9BURK/745-827
Q6LL86_PHOPR/949-1035
Q6LLE9_PHOPR/879-965
Q6LMS6_PHOPR/813-899
Q6LST3_PHOPR/894-979
Q6LT45_PHOPR/24-111
Q6LTM3_PHOPR/8-109
Q6LU38_PHOPR/6-114
Q6LUQ7_PHOPR/683-770
Q6LYR1_METMP/6-108
Q6MHL3_BDEBA/747-838
Q6MHS1_BDEBA/1-99
Q6MHV5_BDEBA/621-721
Q6MJV6_BDEBA/43-139
Q6MKI4_BDEBA/309-406
Q6MQA1_BDEBA/26-128
Q6MR00_BDEBA/16-96
Q6N1I8_RHOPA/781-868
Q6N2U1_RHOPA/26-111
Q6N4F6_RHOPA/42-148
Q6N968_RHOPA/768-851
Q6N973_RHOPA/3-103
Q6N9J1_RHOPA/807-894
Q6N9J3_RHOPA/110-224
Q6NDG6_RHOPA/7-106
Q6PT60_ORYSJ/44-129
Q6QUN2_VIBAN/23-106
Q6SLC0_GIBMO/39-134
Q6SLC5_COCHE/33-134
Q6VAK3_ORYSJ/44-129
Q6W1R4_RHISN/9-110
Q6XDW1_9PSED/830-912
Q6XLY4_9PHYC/14-95
Q6ZES0_SYNY3/1118-1206
Q722K5_LISMF/4-105
Q726P4_DESVH/989-1079
Q728M5_DESVH/137-228
Q72AC5_DESVH/245-346
Q72AC5_DESVH/9-110
Q72AN2_DESVH/6-103
Q72BP0_DESVH/8-107
Q72C53_DESVH/9-112
Q72C64_DESVH/22-116
Q72EF6_DESVH/734-831
Q72MN8_LEPIC/9-111
Q72S62_LEPIC/5-106
Q73AM4_BACC1/4-105
Q73JT0_TREDE/21-125
Q747R6_GEOSL/5-106
Q74A16_GEOSL/764-850
Q74AN8_GEOSL/891-976
Q74AX7_GEOSL/10-138
Q74BV4_GEOSL/703-789
Q74DL4_GEOSL/740-823
Q74DM6_GEOSL/4-104
Q74DQ1_GEOSL/19-103
Q74GF0_GEOSL/9-110
Q74XT3_YERPE/829-913
Q75E52_ASHGO/32-129
Q79AD8_RHOSH/5-109
Q7BYD5_BACCR/4-105
Q7CIY7_YERPE/7-108
Q7CL98_YERPE/684-771
Q7M7U3_WOLSU/6-107
Q7M9K6_WOLSU/1395-1473
Q7MAJ2_WOLSU/128-217
Q7MBP9_VIBVY/7-108
Q7MCB5_VIBVY/1165-1254
Q7MEM3_VIBVY/1125-1216
Q7MEN6_VIBVY/897-983
Q7MET6_VIBVY/884-970
Q7MFJ1_VIBVY/1158-1238
Q7MHP6_VIBVY/836-922
Q7MIQ4_VIBVY/8-109
Q7MKZ9_VIBVY/664-753
Q7MMA5_VIBVY/351-440
Q7MNS1_VIBVY/689-776
Q7MRS7_WOLSU/2-81
Q7N085_PHOLL/687-774
Q7N2M9_PHOLL/811-894
Q7N5T6_PHOLL/5-106
Q7N840_PHOLL/683-770
Q7NDM4_GLOVI/252-348
Q7NPI7_GLOVI/35-118
Q7NSC3_CHRVO/1052-1148
Q7NSH6_CHRVO/9-110
Q7NSI4_CHRVO/7-108
Q7NT17_CHRVO/1311-1397
Q7NT56_CHRVO/15-115
Q7NUQ4_CHRVO/1343-1430
Q7NUU7_CHRVO/842-917
Q7NV36_CHRVO/5-105
Q7NV47_CHRVO/566-651
Q7NVE3_CHRVO/702-783
Q7NVE5_CHRVO/159-244
Q7NVX8_CHRVO/640-722
Q7NWN2_CHRVO/469-555
Q7NWW5_CHRVO/14-101
Q7NWX7_CHRVO/456-546
Q7NXK5_CHRVO/1580-1671
Q7NXP5_CHRVO/570-656
Q7NYT2_CHRVO/937-1014
Q7NZA8_CHRVO/5-106
Q7NZP0_CHRVO/728-816
Q7RWC5_NEUCR/30-124
Q7UC43_SHIFL/1104-1188
Q7UC77_SHIFL/809-890
Q7UEX5_RHOBA/773-867
Q7UF56_RHOBA/753-847
Q7UJC2_RHOBA/1074-1177
Q7UUC5_RHOBA/1894-1977
Q7UUK1_RHOBA/583-674
Q7UZ66_RHOBA/777-858
Q7UZ66_RHOBA/903-982
Q7VID4_HELHP/6-107
Q7VZ97_BORPE/9-111
Q7WAA8_BORPA/9-111
Q7WJF1_BORBR/9-111
Q7WY20_PSEAE/996-1082
Q7WZ30_METCA/1075-1161
Q7X4X3_RHOCE/7-109
Q7X4Y0_RHOCE/3-104
Q82TM0_NITEU/7-107
Q82V52_NITEU/608-709
Q82V52_NITEU/788-888
Q82V52_NITEU/976-1075
Q82Y40_NITEU/1129-1214
Q83AW7_COXBU/571-654
Q83EH1_COXBU/23-112
Q83KP4_SHIFL/7-108
Q83MM0_SHIFL/732-809
Q83QP6_SHIFL/1104-1188
Q83QU6_SHIFL/809-890
Q83T68_SALTI/808-889
Q83Y53_PHOLL/1115-1197
Q841Y4_CAMFE/13-118
Q842G9_PSEFL/10-104
Q847W1_VIBPA/1133-1213
Q87BR2_XYLFT/161-237
Q87D38_XYLFT/48-149
Q87D38_XYLFT/577-678
Q87D38_XYLFT/735-834
Q87D38_XYLFT/978-1079
Q87EB1_XYLFT/565-655
Q87H65_VIBPA/670-766
Q87I62_VIBPA/45-129
Q87I70_VIBPA/1133-1213
Q87ID1_VIBPA/900-988
Q87LP4_VIBPA/839-924
Q87MK4_VIBPA/8-109
Q87MV4_VIBPA/332-419
Q87PN0_VIBPA/21-104
Q87SD7_VIBPA/691-778
Q87VA9_PSESM/1083-1184
Q87VA9_PSESM/1226-1327
Q87VA9_PSESM/629-756
Q87VA9_PSESM/777-877
Q87VA9_PSESM/8-109
Q87VA9_PSESM/918-1019
Q883N4_PSESM/380-470
Q884V4_PSESM/8-109
Q884X1_PSESM/23-107
Q885Z0_PSESM/830-913
Q886S9_PSESM/10-102
Q886U4_PSESM/1109-1197
Q888V3_PSESM/7-108
Q88D40_PSEPK/14-114
Q88D40_PSEPK/440-541
Q88D40_PSEPK/576-675
Q88D40_PSEPK/716-817
Q88D40_PSEPK/889-990
Q88EU1_PSEPK/21-99
Q88EW4_PSEPK/8-109
Q88GJ4_PSEPK/660-750
Q88HE7_PSEPK/997-1089
Q88MC3_PSEPK/830-912
Q88MS6_PSEPK/10-103
Q893S8_CLOTE/5-106
Q89HV3_BRAJA/37-124
Q89IW6_BRAJA/51-144
Q89Q81_BRAJA/800-888
Q89T58_BRAJA/3-103
Q89XB7_BRAJA/45-128
Q89XC1_BRAJA/3-103
Q8CKS0_YERPE/104-187
Q8CVU5_ECOL6/1104-1188
Q8D1A1_YERPE/841-925
Q8D1G7_YERPE/831-909
Q8D420_VIBVU/1132-1212
Q8D4X0_VIBVU/7-108
Q8D5E0_VIBVU/1165-1254
Q8D7L5_VIBVU/1101-1192
Q8D7M7_VIBVU/883-969
Q8D7S2_VIBVU/884-970
Q8D7Z6_VIBVU/1155-1241
Q8D868_VIBVU/346-435
Q8D9E0_VIBVU/664-753
Q8DB68_VIBVU/8-109
Q8DC68_VIBVU/836-922
Q8DEN7_VIBVU/689-776
Q8DGU3_THEEB/29-115
Q8DK49_THEEB/19-119
Q8DLC8_THEEB/9-106
Q8DLX7_THEEB/8-108
Q8E948_SHEON/1054-1139
Q8EAA6_SHEON/1504-1601
Q8EBQ2_SHEON/824-908
Q8ECD6_SHEON/8-109
Q8EE46_SHEON/936-1017
Q8EF60_SHEON/7-105
Q8EF66_SHEON/7-108
Q8EHA2_SHEON/29-116
Q8EHJ1_SHEON/932-1021
Q8EII0_SHEON/1596-1718
Q8ENE1_OCEIH/5-106
Q8EZA5_LEPIN/9-110
Q8F3H8_LEPIN/5-106
Q8F6Q0_LEPIN/7-108
Q8FD66_ECOL6/684-771
Q8FFQ0_ECOL6/809-890
Q8FGP1_ECOL6/25-126
Q8FJ55_ECOL6/493-574
Q8GD29_BORAV/1023-1110
Q8GMB7_SERPL/811-895
Q8KLS0_RHOSH/10-111
Q8KQ60_MYXXA/8-106
Q8KQV0_VIBCH/1097-1190
Q8KSB7_PSECL/830-913
Q8KT75_PSECL/830-913
Q8KTT5_PSEFL/8-109
Q8KWS5_9GAMM/847-931
Q8LNY9_MAIZE/41-126
Q8P6P6_XANCP/1580-1679
Q8P6P6_XANCP/28-129
Q8P6P6_XANCP/747-848
Q8P6P6_XANCP/907-1006
Q8P7B1_XANCP/8-109
Q8P883_XANCP/1198-1286
Q8P9G2_XANCP/7-108
Q8P9H8_XANCP/7-108
Q8PD62_XANCP/668-762
Q8PI00_XANAC/1657-1756
Q8PI00_XANAC/25-126
Q8PI00_XANAC/751-852
Q8PI00_XANAC/912-1011
Q8PIN0_XANAC/5-106
Q8PJN8_XANAC/1198-1288
Q8PL75_XANAC/114-215
Q8PL99_XANAC/7-108
Q8PLC4_XANAC/623-709
Q8PMU7_XANAC/164-238
Q8PQ37_XANAC/669-763
Q8PX97_METMA/5-106
Q8Q010_METMA/7-106
Q8QNG6_ESV1/23-103
Q8RA13_THETN/5-106
Q8RMF4_ACIBA/833-926
Q8RNJ8_PSEAE/996-1082
Q8TLH0_METAC/7-106
Q8TPA1_METAC/907-989
Q8TUQ1_METAC/5-106
Q8VL11_AZOBR/211-312
Q8VQZ0_MYXXA/3-103
Q8VR14_MYXXA/6-99
Q8XCF5_ECO57/7-108
Q8XE40_ECO57/809-890
Q8XPL6_RALSO/1016-1097
Q8XQ78_RALSO/7-108
Q8XR23_RALSO/47-134
Q8Y1L8_RALSO/1070-1170
Q8Y1L8_RALSO/1264-1364
Q8Y1L8_RALSO/758-869
Q8YLH5_NOSS1/252-342
Q8YLX2_NOSS1/251-348
Q8YQQ8_NOSS1/1460-1548
Q8YT51_NOSS1/1724-1810
Q8YUC4_NOSS1/253-354
Q8YUQ6_NOSS1/1210-1295
Q8YV20_NOSS1/8-112
Q8YXY8_NOSS1/12-108
Q8YYC4_NOSS1/8-108
Q8Z2M6_SALTI/826-908
Q8Z3F8_SALTI/684-771
Q8Z445_SALTI/828-912
Q8Z563_SALTI/808-889
Q8Z5U8_SALTI/7-108
Q8ZKZ3_SALTY/826-908
Q8ZLR5_SALTY/684-771
Q8ZNH2_SALTY/808-889
Q92K99_RHIME/40-121
Q92YM5_RHIME/10-114
Q937S6_YEREN/6-64
Q93AT0_PSESY/8-61
Q93C68_XANOR/5-97
Q93LL1_PSECL/830-913
Q94KS0_CATRO/44-129
Q97GZ5_CLOAB/5-106
Q97MS3_CLOAB/9-113
Q988K8_RHILO/34-123
Q98PD0_RHILO/10-109
Q9A980_CAUCR/23-104
Q9AAK3_CAUCR/3-103
Q9AB02_CAUCR/6-107
Q9AEW3_9PSED/728-810
Q9ANY0_VIBFI/834-920
Q9CNW0_PASMU/521-613
Q9F8D7_PSEFL/830-912
Q9HQW7_HALSA/3-104
Q9HUI3_PSEAE/900-986
Q9HWR8_PSEAE/1315-1414
Q9HX70_PSEAE/1120-1205
Q9HXT7_PSEAE/10-104
Q9HYQ0_PSEAE/24-112
Q9HZG4_PSEAE/647-738
Q9I4X8_PSEAE/32-117
Q9I696_PSEAE/1043-1143
Q9I696_PSEAE/1185-1286
Q9I696_PSEAE/1364-1465
Q9I696_PSEAE/1524-1625
Q9I696_PSEAE/1671-1777
Q9I696_PSEAE/8-109
Q9I696_PSEAE/866-967
Q9I6V4_PSEAE/7-108
Q9I797_PSEAE/22-105
Q9K8N5_BACHD/5-106
Q9KKK9_VIBCH/7-108
Q9KLN4_VIBCH/927-1020
Q9KPC0_VIBCH/835-921
Q9KPJ8_VIBCH/689-776
Q9KQD7_VIBCH/8-109
Q9KQG0_VIBCH/301-382
Q9KRI8_VIBCH/1048-1139
Q9KS63_VIBCH/3-105
Q9KSB0_VIBCH/1162-1251
Q9KT25_VIBCH/23-116
Q9L3K5_BACCE/4-105
Q9L3K7_BACCE/6-107
Q9L431_XANCA/624-718
Q9L733_VIBFI/31-75
Q9L746_HAEIN/512-594
Q9L773_XANOR/11-112
Q9L773_XANOR/739-840
Q9L773_XANOR/899-988
Q9L943_PSEPU/8-109
Q9L9E4_SALTY/828-912
Q9LB12_VIBPA/8-109
Q9PAY6_XYLFA/160-236
Q9PC33_XYLFA/48-149
Q9PC33_XYLFA/570-671
Q9PC33_XYLFA/728-827
Q9PC33_XYLFA/971-1072
Q9PEB4_XYLFA/564-653
Q9R9H1_PSECL/830-913
Q9RBN5_TREPE/11-112
Q9RLC7_PSEST/331-413
Q9RMI2_AZOVI/818-900
Q9SLX1_MAIZE/45-144
Q9ST01_MAIZE/41-126
Q9UYF4_PYRAB/9-117
Q9X6X6_SALTY/808-889
Q9ZIQ6_HELPY/6-107
Q9ZKE9_HELPJ/6-107
Q9ZNQ1_PSETO/830-912
RCAC_FREDI/283-369
RCSD_ECOLI/809-890
RDEA_DICDI/32-115
RPFC_XANC8/575-669
RPFC_XANCP/575-669
TORS_ECO57/827-910
TORS_ECOLI/827-910
YPD1_YEAST/30-107
