# Supplementary material for: Contact prediction is hardest for the most informative contacts, but improves with the incorporation of contact potentials
Source: PLoS One. 2018 Jun 28;13(6):e0199585. doi: 10.1371/journal.pone.0199585 (PMC6023208; doi:10.1371/journal.pone.0199585)
Supplement: S1 Data — Each file in the ‘alignments’ directory herein corresponds to a protein family’s alignment and contains the accession number and sequence range of each sequence in the alignment. (TAR.GZ) [file pone.0199585.s001.tar.gz › alignments/N6_N4_Mtase]

A0AZ70_BURCH/52-272
A0B515_BURCH/131-244
A0B515_BURCH/236-313
A0EVR5_9ACTO/20-369
A0JYP5_ARTS2/31-276
A0K2Q5_BURCH/125-481
A0L5R5_MAGSM/123-452
A0L750_MAGSM/24-247
A0LBQ3_MAGSM/199-411
A0LM81_SYNFM/157-493
A0M480_GRAFK/89-246
A0NQ71_9RHOB/154-227
A0NVC1_9RHOB/46-268
A0P4D3_9RHOB/1-184
A0Q7Z3_FRATN/126-499
A0Q9H6_MYCA1/110-483
A0RUY4_CENSY/50-275
A0RV12_CENSY/38-333
A0RV70_CENSY/31-127
A0RVB8_CENSY/97-426
A0RVU1_CENSY/18-124
A0RW03_CENSY/63-313
A0RW04_CENSY/15-243
A0RWK0_CENSY/173-244
A0RWM0_CENSY/35-391
A0RWR0_CENSY/76-236
A0RX38_CENSY/52-251
A0RXC4_CENSY/37-249
A0RXI0_CENSY/146-349
A0YQ32_LYNSP/41-265
A0YTL3_LYNSP/30-251
A0YVK8_LYNSP/9-114
A0Z9Y7_NODSP/78-368
A0ZAW3_NODSP/43-337
A0ZFK1_NODSP/116-479
A0ZG13_NODSP/36-276
A0ZGS1_NODSP/10-137
A0ZI83_NODSP/42-296
A0ZLQ8_NODSP/22-353
A0ZV68_9BACT/22-261
A0ZV68_9BACT/325-369
A1AAJ7_ECOK1/29-342
A1AGG2_ECOK1/34-254
A1AKK2_PELPD/111-431
A1AY93_PARDP/133-211
A1AY93_PARDP/29-147
A1AYW1_PARDP/517-846
A1B0N6_PARDP/519-848
A1B3R6_PARDP/204-406
A1B3U9_PARDP/37-259
A1B6V1_PARDP/138-211
A1B6V1_PARDP/29-146
A1B7D6_PARDP/133-211
A1B7D6_PARDP/29-147
A1B8R0_PARDP/63-287
A1BCL6_CHLPD/9-240
A1BF10_CHLPD/163-493
A1BGL3_CHLPD/24-265
A1BJD5_CHLPD/113-354
A1EIS3_VIBCH/34-228
A1F301_VIBCH/34-228
A1HQ33_9FIRM/117-483
A1KS09_NEIMF/49-265
A1KUJ7_NEIMF/253-601
A1R8C0_ARTAT/31-276
A1SFL7_NOCSJ/87-384
A1SN22_NOCSJ/28-352
A1SSU2_PSYIN/20-214
A1SXK0_PSYIN/121-485
A1TII3_ACIAC/126-478
A1TJM7_ACIAC/31-321
A1TMT3_ACIAC/496-815
A1TMZ5_ACIAC/496-815
A1U7X2_MARAV/94-490
A1U8N0_MARAV/94-471
A1URX9_BARBK/40-263
A1UZ41_BURMS/48-268
A1V8K7_BURMS/124-476
A1VBS7_DESVV/553-667
A1VH36_DESVV/158-236
A1VH36_DESVV/29-161
A1WD60_ACISJ/315-643
A1WD74_ACISJ/61-360
A1WFK3_VEREI/24-264
A1WNN1_VEREI/38-296
A1WP78_VEREI/21-124
A1WQH0_VEREI/190-523
A1XI24_GEOSE/8-80
A1XI25_GEOSE/277-422
A1XI25_GEOSE/8-150
A1ZEU6_9BACT/152-371
A1ZH82_9BACT/23-270
A1ZIR3_9BACT/244-463
A1ZJD4_9BACT/21-296
A1ZJW1_9BACT/4-78
A1ZMP0_9BACT/243-462
A1ZU94_9BACT/112-453
A1ZVI0_9BACT/244-463
A1ZXZ9_9BACT/24-314
A2RDR2_STRPG/26-243
A2S136_BURM9/48-268
A2S7A5_BURM9/124-476
A2SIE9_METPP/1-97
A2SIE9_METPP/131-288
A2SMI5_METPP/131-192
A2SNB3_METPP/133-395
A2SRI3_METLZ/15-245
A2SSR4_METLZ/119-470
A2VTS5_9BURK/125-481
A2W6D0_9BURK/125-481
A2WAG4_9BURK/26-334
A3CPJ4_STRSV/42-259
A3CSV1_METMJ/29-249
A3CVK9_METMJ/516-837
A3CW05_METMJ/33-272
A3D2Y1_SHEB5/205-529
A3D8M9_SHEB5/27-281
A3DCS2_CLOTH/253-361
A3DCS7_CLOTH/113-469
A3DFL0_CLOTH/11-177
A3DFY2_CLOTH/191-390
A3DFY3_CLOTH/193-417
A3DG71_CLOTH/188-380
A3DM35_STAMF/9-141
A3ETZ9_9BACT/88-407
A3EWK3_9BACT/107-254
A3F629_9CAUD/74-212
A3GKF4_VIBCH/45-239
A3GNF8_VIBCH/30-344
A3GVR4_VIBCH/34-228
A3HWI4_9BACT/3-84
A3ISN7_9CHRO/30-254
A3J040_9CHRO/24-214
A3J089_9FLAO/118-448
A3JK41_9ALTE/126-388
A3JLV3_9RHOB/114-482
A3JMR6_9RHOB/9-231
A3JXB6_9RHOB/35-257
A3MBU5_BURM7/48-268
A3MPP2_BURM7/124-476
A3N069_ACTP2/422-742
A3N0H3_ACTP2/89-435
A3N430_BURP6/124-476
A3NM07_BURP6/32-205
A3NM67_BURP6/48-268
A3NPR0_BURP0/130-481
A3NZX7_BURP0/45-122
A3P7M9_BURP0/48-268
A3PFX3_RHOS1/35-257
A3PHF0_RHOS1/198-430
A3PPX6_RHOS1/24-235
A3QCD2_SHELP/160-542
A3RXX4_RALSO/32-242
A3S912_9RHOB/33-255
A3SL46_9RHOB/35-257
A3STX4_9RHOB/33-255
A3U244_9RHOB/32-254
A3UJD6_9RHOB/31-253
A3V2Q7_9RHOB/51-273
A3VDJ1_9RHOB/192-406
A3VGQ8_9RHOB/283-610
A3VMK2_9RHOB/33-255
A3VWH7_9RHOB/233-424
A3VWK8_9RHOB/202-393
A3W4Y3_9RHOB/35-257
A3W9S0_9SPHN/47-268
A3WT68_9BRAD/41-264
A3WU22_9BRAD/223-434
A3WWK1_9BRAD/129-205
A3WWK1_9BRAD/23-134
A3WXI0_9BRAD/198-409
A3WXR4_9BRAD/192-405
A3WYM2_9BRAD/61-358
A3X0W5_9BRAD/198-391
A3X1G4_9BRAD/203-530
A3X249_9BRAD/192-406
A3X2B3_9BRAD/192-406
A3X2T3_9BRAD/202-414
A3X315_9BRAD/2-74
A3X5R8_9RHOB/188-381
A3X6Y6_9RHOB/56-278
A3XES7_9RHOB/198-391
A3XNR2_LEEBM/249-399
A3XNR2_LEEBM/7-85
A3XZ08_9VIBR/120-470
A3YJH2_CAMJE/398-686
A3YQ79_CAMJE/26-228
A3ZFH4_CAMJE/5-96
A3ZH75_CAMJE/22-239
A3ZMN4_9PLAN/37-290
A3ZMR1_9PLAN/26-259
A4ACV0_9GAMM/190-403
A4AG47_9ACTN/30-273
A4BNR8_9GAMM/162-314
A4BNU8_9GAMM/56-158
A4BP54_9GAMM/2-110
A4BP55_9GAMM/123-206
A4EGC0_9RHOB/35-257
A4EI21_9RHOB/70-397
A4ETY3_9RHOB/35-257
A4F122_9RHOB/61-389
A4G304_HERAR/154-538
A4G747_HERAR/90-398
A4G9J0_HERAR/25-245
A4IMU8_GEOTN/109-428
A4IU77_YERRU/129-392
A4J1V6_DESRM/114-488
A4J2U9_DESRM/37-281
A4J2V3_DESRM/60-360
A4J3S4_DESRM/33-313
A4J6Q6_DESRM/2-231
A4J6Q8_DESRM/126-223
A4J9V8_BURVG/125-481
A4JHA7_BURVG/44-260
A4JIY9_BURVG/195-391
A4JIZ1_BURVG/172-407
A4JMC5_BURVG/52-272
A4JU39_BURVG/128-385
A4JVK6_BURVG/26-238
A4JWT4_9CAUD/171-245
A4JWT4_9CAUD/38-174
A4JWY5_9CAUD/204-278
A4JWY5_9CAUD/71-205
A4LES4_BURPS/48-268
A4LMM9_BURPS/124-476
A4MVV1_HAEIF/1-204
A4MVV2_HAEIF/2-59
A4N0G7_HAEIF/7-155
A4N0G8_HAEIF/120-334
A4N0Z8_HAEIF/21-240
A4N1Z2_HAEIF/7-134
A4N1Z3_HAEIF/1-108
A4N5Y7_HAEIF/120-466
A4N8C0_HAEIF/225-544
A4NDB3_HAEIF/229-538
A4NJR6_HAEIF/7-144
A4NJR7_HAEIF/3-93
A4NMX7_HAEIF/1-331
A4NP66_HAEIF/1-253
A4NSV7_HAEIF/40-389
A4NWN0_HAEIF/225-376
A4NWN4_HAEIF/1-51
A4SUN4_AERS4/128-203
A4SUN4_AERS4/21-133
A4TSW0_YERPP/21-203
A4TYQ9_9PROT/184-378
A4U026_9PROT/25-246
A4V7L1_PSEFS/143-402
A4VBW6_BACUN/24-246
A4VU59_STRSY/50-132
A4VU60_STRSY/2-262
A4W0F2_STRS2/50-132
A4W0F3_STRS2/2-262
A4WB42_ENT38/29-340
A4WNL4_RHOS5/35-257
A4XN34_CALS8/24-255
A4XN35_CALS8/23-231
A4YCG1_SHEPC/74-324
A4YMZ3_BRASO/154-539
A4YPP1_BRASO/9-232
A5CN76_CLAM3/31-327
A5CYT1_PELTS/56-301
A5D0A0_PELTS/25-363
A5D239_PELTS/81-400
A5D496_PELTS/88-303
A5D4D1_PELTS/14-198
A5D4D1_PELTS/496-774
A5D5T0_PELTS/63-409
A5D603_PELTS/121-447
A5EEB0_BRASB/9-232
A5EQS0_BRASB/29-357
A5EUY2_DICNV/1-175
A5EWJ2_DICNV/40-189
A5EWJ2_DICNV/504-672
A5EZD7_VIBC3/34-228
A5FQA3_DEHSB/120-404
A5FYH6_ACICJ/31-252
A5G546_GEOUR/66-398
A5G6L6_GEOUR/46-125
A5G9R5_GEOUR/61-389
A5GC83_GEOUR/517-849
A5HUH5_9BACT/23-245
A5IK89_THEP1/74-292
A5INJ9_THEP1/547-777
A5IXU2_MYCAA/121-482
A5IZA9_MYCAA/26-258
A5J4M5_BURMA/48-268
A5J4X9_BURMA/124-476
A5JJU0_LACRE/187-379
A5KIA6_CAMJE/117-484
A5KJR3_9FIRM/188-380
A5KPM8_9FIRM/119-483
A5KSN2_9BACT/1-151
A5KSS1_9BACT/6-151
A5LCH8_STRPN/20-266
A5LQR7_STRPN/20-266
A5LTF3_STRPN/20-266
A5M0M0_STRPN/20-266
A5M3K2_STRPN/30-247
A5M851_STRPN/20-266
A5MF46_STRPN/30-247
A5MHA8_STRPN/20-266
A5MMR8_STRPN/20-266
A5MT50_STRPN/20-266
A5N0L5_CLOK5/189-381
A5N296_CLOK5/117-504
A5PBG1_9SPHN/48-269
A5THX3_BURMA/127-479
A5TNE2_BURMA/48-268
A5TX64_FUSNP/38-260
A5UD46_HAEIE/225-570
A5UGN1_HAEIG/21-240
A5UII6_HAEIG/225-586
A5UPL1_ROSS1/32-275
A5UQA3_ROSS1/37-259
A5UUB2_ROSS1/69-322
A5UVB0_ROSS1/30-323
A5V0K7_ROSS1/142-281
A5V0X5_ROSS1/62-337
A5V172_ROSS1/178-294
A5V1U1_ROSS1/30-261
A5V6M5_SPHWW/233-446
A5VBN3_SPHWW/51-304
A5VF48_SPHWW/48-270
A5VHZ9_LACRD/55-278
A5X9I4_9CAUD/29-342
A5XLP9_BURMA/48-268
A5XQX1_BURMA/124-476
A5YK34_9CAUD/64-205
A5ZE70_9BACE/156-242
A5ZE80_9BACE/41-225
A5ZLT4_9BACE/27-258
A5ZNW1_9FIRM/81-392
A5ZZJ1_VIBCH/143-214
A5ZZJ1_VIBCH/20-153
A6AIK7_VIBCH/58-286
A6AQ81_VIBHA/489-806
A6BD19_9FIRM/184-255
A6BD19_9FIRM/48-179
A6BGC2_9FIRM/181-255
A6BGC2_9FIRM/48-180
A6C465_9PLAN/24-259
A6DAM2_9PROT/320-626
A6DCN8_9PROT/112-454
A6E0W5_9RHOB/35-257
A6F7H7_9GAMM/20-214
A6FJZ3_9RHOB/35-257
A6FRM9_9RHOB/151-480
A6FZR8_9DELT/106-322
A6GFA8_9DELT/53-296
A6GIX9_9DELT/77-329
A6H1K6_FLAPJ/66-410
A6L6N9_BACV8/489-771
A6L6N9_BACV8/59-202
A6LDV1_PARD8/99-414
A6LG74_PARD8/96-370
A6LGZ3_PARD8/57-279
A6LJS7_THEM4/3-87
A6LN26_THEM4/27-243
A6LNN2_THEM4/413-698
A6LTX6_CLOB8/191-385
A6M3V8_YERPE/21-203
A6N3B6_9CAUD/27-236
A6N599_PSEAE/5-93
A6NUA3_9BACE/158-232
A6NUA3_9BACE/26-158
A6NWV8_9BACE/488-837
A6NXT8_9BACE/50-336
A6NXW6_9BACE/66-392
A6P006_9BACE/120-244
A6P0D1_9BACE/162-237
A6P0D1_9BACE/31-162
A6P266_9BACE/38-248
A6P281_9BACE/38-248
A6T1J3_JANMA/199-434
A6T1J4_JANMA/195-391
A6T1P9_JANMA/202-437
A6T1Q0_JANMA/193-389
A6T380_JANMA/25-245
A6TIQ3_KLEP7/163-235
A6TIQ3_KLEP7/46-165
A6TIY2_KLEP7/163-235
A6TIY2_KLEP7/46-165
A6TRB6_ALKMQ/203-395
A6TVA3_ALKMQ/190-382
A6U6W7_SINMW/62-285
A6UKL8_SINMW/122-378
A6UNJ3_METVS/121-469
A6UTG2_META3/23-254
A6VF82_METM7/23-322
A6VFA6_METM7/502-822
A6VM49_ACTSZ/59-467
A6X3U0_OCHA4/18-233
A6YFP8_9MICC/43-279
A7A2M2_BIFAD/36-278
A7AF79_9PORP/496-815
A7B453_RUMGN/188-380
A7BP17_9GAMM/1-111
A7BQZ7_9GAMM/37-192
A7BQZ8_9GAMM/1-51
A7BRL1_9GAMM/1-53
A7BSU8_9GAMM/24-348
A7BT87_9GAMM/479-725
A7BT87_9GAMM/66-108
A7BTI8_9GAMM/41-277
A7BZR3_9GAMM/1-258
A7GX67_CAMC5/35-266
A7H3I4_CAMJD/22-241
A7H560_CAMJD/116-401
A7H580_CAMJD/398-661
A7H5V1_CAMJD/34-251
A7HE38_ANADF/42-272
A7HI55_ANADF/32-137
A7HKD1_FERNB/413-698
A7HKF5_FERNB/47-267
A7HQZ2_PARL1/32-255
A7HSB5_PARL1/76-160
A7I240_CAMHC/2-76
A7I282_CAMHC/23-85
A7I2P2_CAMHC/29-246
A7I4Z4_METB6/58-277
A7I5H6_METB6/30-247
A7I5L2_METB6/29-232
A7IAF9_METB6/38-116
A7IAU0_METB6/70-305
A7ICF1_XANP2/96-415
A7ICR0_XANP2/119-427
A7IEH9_XANP2/51-273
A7IVN5_PBCVN/19-286
A7JEJ3_FRATT/4-84
A7JEJ4_FRATT/1-197
A7JN34_FRANO/430-684
A7KGD2_KLEPN/128-393
A7LYG3_BACOV/32-248
A7M3S9_BACOV/24-245
A7NGE2_ROSCS/491-802
A7NHP4_ROSCS/30-261
A7NI80_ROSCS/34-277
A7NIG8_ROSCS/41-294
A7NIT7_ROSCS/59-353
A7NK81_ROSCS/42-278
A7NKK8_ROSCS/77-211
A7NKS8_ROSCS/33-255
A7NLD1_ROSCS/25-248
A7NM43_ROSCS/80-333
A7NMM8_ROSCS/21-154
A7NQ91_ROSCS/75-304
A7NR75_ROSCS/6-110
A7NRL7_ROSCS/59-364
A7NRZ1_ROSCS/6-159
A7TUW7_STRLI/149-230
A7TUW7_STRLI/22-156
A7UZF8_BACUN/30-246
A7VHM0_9CLOT/62-359
A7VHZ0_9CLOT/184-255
A7VHZ0_9CLOT/48-179
A7VQF4_9CLOT/163-235
A7VQF4_9CLOT/28-157
A7VUL7_9CLOT/193-265
A7VUL7_9CLOT/58-190
A7ZGT2_ECO24/21-203
A7ZGV7_ECO24/127-203
A7ZGV7_ECO24/21-140
A7ZH45_ECO24/21-200
A7ZKQ3_ECO24/29-342
A7ZL61_ECO24/29-342
A7ZRA1_ECO24/62-367
A7ZSF7_ECO24/34-254
A7ZVK3_ECO24/489-817
A8A574_ECOHS/34-254
A8AQG1_CITK8/34-254
A8EGI4_BURPS/130-481
A8EP34_BURPS/48-268
A8F7I7_THELT/23-254
A8FK79_CAMJ8/398-661
A8GPR2_RICAH/1-44
A8HKU7_BURPS/26-378
A8I7V5_AZOC5/235-307
A8IHC7_AZOC5/62-421
A8ILZ6_AZOC5/53-276
A8JKG0_HAEIF/1-223
A8JKK7_HAEIF/2-160
A8JKL3_HAEIF/1-164
A8KDD9_BURPS/48-268
A8KFN7_BURPS/130-481
A8KKA8_BURPS/171-245
A8KKA8_BURPS/38-174
A8KSY8_BURPS/112-184
A8KSY8_BURPS/27-109
A8L5F9_FRASN/37-99
A8L846_FRASN/13-101
A8LJU7_DINSH/35-257
A8LPY5_DINSH/4-308
A8LPY8_DINSH/162-221
A8MGD4_ALKOO/117-506
A8RGI6_9CLOT/20-233
A8RK34_9CLOT/121-508
A8RSP8_9CLOT/26-312
A8S0Y2_9CLOT/37-254
A8S452_9CLOT/112-470
A8S992_9FIRM/66-450
A8SNP5_9FIRM/56-182
A8SWP7_9FIRM/60-282
A8SWQ1_9FIRM/28-232
A8SX23_9FIRM/26-312
A8TU30_9PROT/187-398
A8TXS7_9PROT/29-252
A8TY41_9PROT/199-401
A8TYB4_9PROT/199-401
A8TYS6_9PROT/198-401
A8U0J9_9PROT/199-401
A8U1H7_9PROT/199-401
A8U211_9PROT/199-401
A8U471_9PROT/222-424
A8U4D8_9PROT/183-386
A8UV57_9AQUI/28-237
A8UX37_9AQUI/420-752
A8UXJ7_9AQUI/571-933
A8V167_9AQUI/6-161
A8V307_9AQUI/2-110
A8V3W8_9AQUI/1-181
A8V472_9AQUI/34-180
A8WA50_9CAUD/131-211
A8WEY2_STRST/38-259
A8YDI9_MICAE/81-370
A8YH64_MICAE/42-278
A8YHC7_MICAE/58-220
A8YHL3_MICAE/43-337
A8YHU6_MICAE/106-330
A8YN98_MICAE/134-366
A8YNA1_MICAE/9-102
A8YW62_LACH4/116-446
A8ZWE1_DESOH/63-281
A9A2H6_NITMS/26-245
A9A7Y9_METM6/23-322
A9ABC7_METM6/502-822
A9ADX3_BURM1/130-367
A9ADX4_BURM1/194-390
A9AIC5_BURM1/141-496
A9AMA6_BURM1/52-272
A9ANL7_BURM1/158-237
A9ANL7_BURM1/30-163
A9AVU6_HERA2/21-264
A9B0Q6_HERA2/170-246
A9B1V2_HERA2/45-287
A9B3I6_HERA2/6-135
A9B4V8_HERA2/28-249
A9B5E1_HERA2/64-189
A9B7J7_HERA2/26-256
A9BFH9_PETMO/31-308
A9BLP7_DELAS/121-466
A9CJW0_AGRT5/45-268
A9CZZ9_9RHIZ/179-392
A9D9Q9_9VIRU/180-268
A9D9Q9_9VIRU/65-195
A9DAL3_9RHIZ/41-264
A9DPQ7_9FLAO/84-333
A9DWJ6_9RHOB/33-255
A9E9D6_9FLAO/117-461
A9EBU1_9FLAO/136-469
A9EPR0_9RHOB/91-395
A9EXP1_SORC5/17-137
A9EYC2_SORC5/32-322
A9FAB7_9RHOB/34-256
A9FJP4_SORC5/68-405
A9GHQ7_SORC5/23-287
A9GPD7_9RHOB/34-256
A9GTD4_9RHOB/23-205
A9GYY2_9RHOB/199-412
A9H1S0_GLUDA/18-233
A9H3D9_GLUDA/31-253
A9H5G9_GLUDA/136-214
A9H5G9_GLUDA/32-142
A9H7L1_9RHOB/34-256
A9HE65_9RHOB/23-205
A9HK84_GLUDA/36-264
A9HQA1_9RHOB/201-359
A9HQY2_GLUDA/18-233
A9IAG6_BORPD/121-437
A9ID93_BORPD/177-252
A9ID93_BORPD/48-199
A9IDW5_BORPD/34-317
A9IQU4_BART1/40-263
A9IUF8_BART1/70-367
A9IWS7_BART1/111-454
A9IXI2_BART1/111-465
A9K0U4_BURMA/130-482
A9K4I1_BURMA/48-268
A9M024_NEIM0/1-228
A9MMU7_SALAR/129-467
A9MN97_SALAR/34-254
A9MXW5_SALPB/129-458
A9N890_SALPB/34-254
A9NFT2_ACHLI/67-259
A9NH63_ACHLI/30-246
A9QYF4_YERPG/21-203
A9VYX6_METEP/64-287
A9W0V5_METEP/216-429
A9WB29_CHLAA/175-294
A9WD04_CHLAA/20-267
A9WFG0_CHLAA/81-309
A9WHV0_CHLAA/75-204
A9WK20_CHLAA/42-278
A9WPJ3_RENSM/31-274
A9YWY4_9CAUD/11-350
A9Z181_ZYMMO/49-271
A9ZD13_YERPE/21-203
B0A5M0_YERPE/21-203
B0BNT9_ACTPJ/120-450
B0BNY6_ACTPJ/422-742
B0BP94_ACTPJ/89-435
B0C371_ACAM1/3-76
B0CAX5_ACAM1/34-258
B0FYA5_9EURY/32-248
B0G6J0_9FIRM/37-258
B0G6Y1_9FIRM/26-312
B0GLN5_YERPE/21-203
B0GZW6_YERPE/21-203
B0HNA8_YERPE/21-203
B0I0Y5_YERPE/21-203
B0JH99_MICAN/106-330
B0JHY1_MICAN/43-262
B0JIY5_MICAN/30-251
B0JLL2_MICAN/5-79
B0JNE5_MICAN/26-295
B0JQJ6_MICAN/31-374
B0JTE2_MICAN/85-350
B0JU51_MICAN/13-145
B0JU53_MICAN/134-366
B0JV13_MICAN/42-278
B0K2F9_THEPX/113-462
B0K398_THEPX/3-88
B0K6R2_THEPX/189-381
B0K8W9_THEP3/42-169
B0K8W9_THEP3/456-649
B0KC58_THEP3/3-88
B0MB20_9FIRM/193-386
B0MF20_9FIRM/99-311
B0MG42_9FIRM/26-312
B0MR38_9FIRM/2-97
B0MZV1_9BACT/166-250
B0N9I8_EUBSP/23-285
B0N9V5_EUBSP/193-385
B0NA32_EUBSP/24-261
B0NG57_EUBSP/13-114
B0NGK8_EUBSP/15-241
B0NGN3_EUBSP/3-115
B0NGN4_EUBSP/388-509
B0NIB2_EUBSP/26-312
B0PDI0_9FIRM/26-312
B0QTA2_HAEPR/2-109
B0QTA3_HAEPR/4-81
B0QX20_HAEPR/65-447
B0R5U7_HALS3/23-268
B0RAJ9_CLAMS/18-315
B0RD10_CLAMS/73-370
B0RPM3_XANCB/61-358
B0SG88_LEPBA/250-381
B0SPD0_LEPBP/250-381
B0SZF8_CAUSK/25-248
B0TCU8_HELMI/191-390
B0TCU9_HELMI/193-417
B0TCY3_HELMI/149-464
B0TD04_HELMI/190-382
B0TDI8_HELMI/117-467
B0TDL9_HELMI/64-293
B0U332_XYLFM/9-41
B0U3H3_XYLFM/156-237
B0U3H3_XYLFM/28-157
B0U3Z7_XYLFM/68-374
B0U4C1_XYLFM/57-265
B0U538_XYLFM/156-237
B0U538_XYLFM/28-157
B0U728_XYLFM/85-167
B0U7A4_XYLFM/85-380
B0U887_METS4/60-283
B0UW46_HAES2/28-247
B0VEX8_CLOAI/33-257
B0VF13_CLOAI/2-103
B0VF28_CLOAI/14-217
B0VFG0_CLOAI/6-172
B0VFL9_CLOAI/27-257
B0VG39_CLOAI/179-396
B0VGD2_CLOAI/2-119
B0VHZ5_CLOAI/498-783
B0VIC9_CLOAI/71-285
B0VIP4_CLOAI/33-257
B0VIU4_CLOAI/25-265
B0VIZ8_CLOAI/24-255
B0VJ00_CLOAI/103-340
B0VJ04_CLOAI/23-231
B0VJP1_CLOAI/99-323
B0VVF7_ACIBS/12-107
B1AJB7_UREP2/1-276
B1C789_9FIRM/117-481
B1EFE8_9ESCH/34-195
B1EFS1_9ESCH/2-66
B1EG50_9ESCH/160-529
B1ES11_9ESCH/29-342
B1FA51_9BURK/135-498
B1FAZ4_9BURK/121-476
B1FPH9_9BURK/52-272
B1FV21_9BURK/57-277
B1G5L5_9BURK/96-522
B1G987_9BURK/188-387
B1GYY5_UNCTG/32-256
B1GZ42_UNCTG/11-166
B1GZC7_UNCTG/393-717
B1H0G6_UNCTG/24-213
B1H778_BURPS/206-278
B1H778_BURPS/71-205
B1H7T7_BURPS/48-268
B1HAL8_BURPS/124-476
B1HH93_BURPS/204-278
B1HH93_BURPS/71-205
B1I0R6_DESAP/156-483
B1I2F5_DESAP/27-360
B1I6Q8_DESAP/8-207
B1I860_STRPI/30-247
B1ICM8_STRPI/20-266
B1INN9_CLOBK/24-239
B1IQ30_ECOLC/34-254
B1JT21_BURCC/158-237
B1JT21_BURCC/30-165
B1K1D9_BURCC/121-477
B1K367_BURCC/52-272
B1KNA9_SHEWM/61-360
B1L2S9_CLOBM/141-351
B1L2V1_CLOBM/24-239
B1L4P0_KORCO/299-547
B1L4P0_KORCO/38-188
B1L9G0_THESQ/74-292
B1LGM7_ECOSM/34-254
B1LXG4_METRJ/32-256
B1MYV3_LEUCK/112-345
B1N6C9_BACME/2-161
B1QG84_CLOBO/27-252
B1QNC9_CLOBO/27-252
B1QPI6_CLOBO/141-351
B1RDP2_CLOPE/11-339
B1RTT8_UREPA/24-249
B1RW29_UREPA/161-493
B1S211_STRPN/20-266
B1SZX8_9BURK/159-237
B1SZX8_9BURK/30-164
B1T0X3_9BURK/121-476
B1TEK7_9BURK/52-272
B1VAL6_PHYAS/1-177
B1VAT3_PHYAS/1-186
B1VC52_ECOLX/127-203
B1VC52_ECOLX/21-138
B1VHV5_CORU7/102-453
B1WSE9_CYAA5/43-336
B1WSX7_CYAA5/18-87
B1WUG2_CYAA5/24-288
B1WZG3_CYAA5/331-545
B1WZN2_CYAA5/30-251
B1X1V1_CYAA5/47-214
B1XHN1_ECODH/34-254
B1XQZ9_SYNP2/159-490
B1XYI4_LEPCP/68-369
B1XZH4_LEPCP/94-382
B1YL23_EXIS2/35-276
B1YQ17_BURA4/121-476
B1Z1P0_BURA4/52-272
B1ZJP1_METPB/36-259
B2A5C7_NATTJ/111-464
B2A7H6_NATTJ/171-388
B2AJN2_CUPTR/131-491
B2AK31_CUPTR/131-393
B2DB57_UREUR/122-467
B2DHI2_STRPN/20-266
B2DPT5_STRPN/20-266
B2DTA4_STRPN/20-266
B2DV31_STRPN/30-247
B2DYG7_STRPN/20-266
B2E287_STRPN/79-212
B2E3I2_STRPN/30-247
B2E4W3_STRPN/20-266
B2FIZ9_STRMK/157-231
B2FIZ9_STRMK/22-155
B2FM37_STRMK/193-389
B2FM38_STRMK/213-448
B2G5H7_LACRJ/55-278
B2GCJ7_LACF3/44-377
B2GKR2_KOCRD/34-279
B2GZV5_BURPS/130-210
B2GZV5_BURPS/212-287
B2H8Y9_BURPS/182-256
B2H8Y9_BURPS/49-185
B2H9F7_BURPS/124-476
B2HBZ0_BURPS/48-268
B2I4M2_XYLF2/85-397
B2I636_XYLF2/154-237
B2I636_XYLF2/28-153
B2I6C6_XYLF2/154-235
B2I6C6_XYLF2/28-159
B2I7Y0_XYLF2/1-150
B2IGY6_BEII9/59-282
B2IQP7_STRPS/20-266
B2IVA1_NOSP7/13-97
B2IZ26_NOSP7/30-254
B2J9U0_NOSP7/44-349
B2JL48_BURP8/210-358
B2JQE9_BURP8/59-279
B2KB27_ELUMP/112-481
B2KCJ5_ELUMP/32-256
B2KDB6_ELUMP/252-366
B2KDC6_ELUMP/39-210
B2MUJ5_LACRE/203-536
B2N3K1_ECOLX/29-342
B2N9W3_ECOLX/34-254
B2NFT8_UREUR/124-447
B2NWD3_ECO57/126-203
B2NWD3_ECO57/21-138
B2NYL5_ECO57/34-254
B2PA86_ECO57/29-342
B2PDI2_ECO57/126-203
B2PDI2_ECO57/21-138
B2PDL0_ECO57/34-254
B2PQL4_ECO57/126-203
B2PQL4_ECO57/21-138
B2PSA9_ECO57/29-342
B2PSK3_ECO57/34-254
B2RJ37_PORG3/61-374
B2SK94_XANOP/85-395
B2SUP1_XANOP/153-231
B2SUP1_XANOP/22-158
B2T9N1_BURPP/56-276
B2TZ43_SHIB3/29-342
B2U018_SHIB3/29-342
B2U2N8_SHIB3/34-254
B2U4W0_SHIB3/29-342
B2U4Z7_SHIB3/68-381
B2U6B9_ECOLX/21-203
B2U6Y8_RALPJ/26-246
B2U8V7_RALPJ/511-827
B2ULF5_AKKM8/121-484
B2URS3_HELPS/39-255
B2US92_HELPS/21-363
B2US94_HELPS/28-243
B2USE2_HELPS/142-359
B2UTE1_HELPS/163-398
B2UVB6_HELPS/28-250
B2UVD3_HELPS/398-470
B2UVD4_HELPS/5-237
B2UVE7_HELPS/190-447
B2UVR6_HELPS/112-462
B2UW51_HELPS/23-227
B2V648_SULSY/23-254
B2V6B5_SULSY/11-226
B2V791_SULSY/4-165
B2VAP8_ERWT9/196-524
B2VGL2_ERWT9/121-443
B3ABE4_ECO57/126-203
B3ABE4_ECO57/21-138
B3AE22_ECO57/127-203
B3AE22_ECO57/21-138
B3APB6_ECO57/34-254
B3API9_ECO57/126-203
B3API9_ECO57/21-138
B3ASX7_ECO57/21-203
B3AT88_ECO57/127-203
B3AT88_ECO57/21-138
B3B6S3_ECO57/29-342
B3B9R4_ECO57/34-254
B3BA55_ECO57/126-203
B3BA55_ECO57/21-138
B3BEN4_ECO57/34-254
B3BP32_ECO57/126-203
B3BP32_ECO57/21-138
B3C4A5_ECO57/34-254
B3C4N9_ECO57/126-203
B3C4N9_ECO57/21-138
B3C4Y7_ECO57/29-342
B3CI70_9BACE/84-349
B3CNW1_WOLPP/187-379
B3CPN4_WOLPP/187-379
B3CVU3_BURM1/121-476
B3DXF1_METI4/58-169
B3DYA6_METI4/109-242
B3ED98_CHLL2/157-462
B3EDL3_CHLL2/33-288
B3EDT1_CHLL2/9-240
B3EH53_CHLL2/113-354
B3EHU0_CHLL2/24-265
B3EJW2_CHLPB/34-265
B3EK30_CHLPB/57-293
B3EQG9_CHLPB/110-351
B3EQQ3_CHLPB/121-468
B3EQZ7_CHLPB/24-265
B3GAM4_9VIRU/137-221
B3GAM4_9VIRU/21-155
B3GAM7_9VIRU/121-204
B3GXE0_ACTP7/422-740
B3HBF9_ECOLX/21-203
B3HJ76_ECOLX/29-342
B3HJD8_ECOLX/34-254
B3HVA0_ECOLX/29-342
B3HX11_ECOLX/34-254
B3HYK8_ECOLX/21-203
B3I249_ECOLX/29-342
B3I3K7_ECOLX/126-203
B3I3K7_ECOLX/21-131
B3I773_ECOLX/4-116
B3I8G8_ECOLX/29-342
B3ID00_ECOLX/34-254
B3IM11_ECOLX/173-253
B3IM11_ECOLX/43-177
B3INA5_ECOLX/21-203
B3IRP5_ECOLX/29-342
B3IS32_ECOLX/34-254
B3JG10_9BACE/124-472
B3JIK4_9BACE/29-243
B3JIL1_9BACE/24-245
B3JJZ6_9BACE/124-280
B3PE70_CELJU/89-271
B3PE71_CELJU/8-92
B3PHQ8_CELJU/205-540
B3PSE7_RHIE6/44-267
B3PST0_RHIE6/921-1132
B3Q194_RHIE6/17-85
B3QCP7_RHOPT/165-228
B3QD55_RHOPT/69-371
B3QHK0_RHOPT/42-265
B3QS89_CHLT3/34-242
B3QW36_CHLT3/24-314
B3QXM7_CHLT3/29-250
B3QXZ0_CHLT3/102-339
B3QYI9_CHLT3/12-166
B3R114_CUPTR/47-267
B3RH19_9CAUD/67-398
B3T4F3_9ARCH/9-228
B3T945_9ARCH/3-137
B3T946_9ARCH/4-104
B3TAG2_9ARCH/21-240
B3V668_9ARCH/28-243
B3WIU6_ECOLX/29-342
B3WTL8_ECOLX/34-254
B3WTW8_ECOLX/21-203
B3WU20_ECOLX/29-342
B3WUL0_ECOLX/29-342
B3X2K2_SHIDY/127-203
B3X2K2_SHIDY/21-138
B3X7A3_SHIDY/126-202
B3X7A3_SHIDY/21-133
B3XII8_ECOLX/175-255
B3XII8_ECOLX/45-179
B3XJS2_ECOLX/126-203
B3XJS2_ECOLX/21-138
B3XKC3_ECOLX/34-254
B3XKS6_ECOLX/29-342
B3XP13_LACRE/55-278
B3XSR0_UREUR/122-408
B3XUC6_UREUR/124-470
B3YB06_SALET/34-254
B3YB48_SALET/129-458
B3YWM2_BACCE/32-194
B3YWM2_BACCE/503-668
B3ZLR4_BACCE/25-183
B3ZLR4_BACCE/503-658
B3ZXG4_BACCE/9-213
B4A2S2_SALNE/34-254
B4A718_SALNE/129-458
B4AGF1_BACPU/113-465
B4AH57_BACPU/195-409
B4AHD8_BACPU/31-250
B4AHE2_BACPU/27-235
B4APQ8_FRANO/126-499
B4BKK9_9BACI/109-428
B4CYW4_9BACT/212-530
B4D3Q4_9BACT/29-268
B4E6M4_BURCJ/121-477
B4EFK1_BURCJ/52-272
B4EQL0_BURCJ/130-203
B4EQL0_BURCJ/21-139
B4ERX9_ECOLX/1-73
B4ETI3_PROMH/20-332
B4F0V4_PROMH/3-99
B4F0V5_PROMH/3-82
B4RF03_PHEZH/25-248
B4RMB3_NEIG2/1-314
B4RMM4_NEIG2/60-425
B4RNT5_NEIG2/1-111
B4RNT6_NEIG2/1-88
B4SC95_PELPB/69-400
B4SCI7_PELPB/62-359
B4SD78_PELPB/719-897
B4SDM6_PELPB/24-264
B4SDR7_PELPB/61-425
B4SDY2_PELPB/9-240
B4SG96_PELPB/124-457
B4SUP2_SALNS/34-254
B4SVZ5_SALNS/129-458
B4T7B8_SALHS/21-203
B4T8J4_SALHS/129-458
B4TJW0_SALHS/34-254
B4TL03_SALET/21-203
B4TX94_SALSV/34-254
B4TZC8_SALSV/129-458
B4UJH7_ANASK/43-276
B4UTY5_BP163/91-188
B4VMG3_9CYAN/1-100
B4VVI6_9CYAN/154-288
B4VYL1_9CYAN/9-284
B4WA70_9CAUL/36-259
B4WMV7_9SYNE/69-293
B4XYT3_9CAUD/103-241
B5A660_9CAUD/25-411
B5ANH4_ECOLX/73-122
B5BDH4_SALPK/129-458
B5BKT6_SALPK/34-292
B5C1U8_SALET/34-254
B5C4F6_SALET/129-458
B5CEX6_SALET/129-458
B5CJQ3_SALET/34-254
B5CT44_9FIRM/56-176
B5D0K6_9BACE/29-243
B5D0L3_9BACE/24-245
B5E1W1_STRP4/30-247
B5E5T9_STRP4/20-266
B5ER28_ACIF5/123-408
B5EWN8_SALA4/129-458
B5F498_SALA4/33-310
B5F7P6_SALA4/34-254
B5FIW5_SALDC/34-254
B5FK07_SALDC/129-458
B5G9Q0_9ACTO/150-230
B5G9Q0_9ACTO/22-157
B5GPL7_STRCL/150-230
B5IC47_ACIB4/240-521
B5IF82_ACIB4/520-821
B5IFC3_ACIB4/145-273
B5IFC3_ACIB4/15-113
B5IGS9_ACIB4/14-113
B5IH98_ACIB4/610-834
B5IZG7_9RHOB/39-261
B5J8B2_9RHOB/62-265
B5J8U0_9RHOB/193-406
B5J9C3_9RHOB/195-394
B5JC30_9RHOB/198-391
B5JHN2_9BACT/67-308
B5JVI1_9GAMM/162-529
B5K2A9_9RHOB/200-393
B5K6S9_9RHOB/39-261
B5K8A1_9RHOB/195-406
B5MNW8_SALET/129-458
B5MRC5_SALET/34-254
B5MTW6_SALET/128-203
B5MTW6_SALET/21-141
B5N0B6_SALET/129-458
B5N3Q7_SALET/26-297
B5N4I4_SALET/34-254
B5N797_SALET/21-203
B5N8I0_SALET/129-458
B5NJB9_SALET/34-254
B5NS26_SALET/129-458
B5NW27_SALET/34-254
B5NXR0_SALET/129-458
B5P9W4_SALET/34-254
B5PD32_SALET/129-458
B5PM73_SALET/34-254
B5PSE9_SALHA/129-458
B5PW93_SALHA/34-254
B5Q8J4_SALVI/34-254
B5QE36_SALVI/129-458
B5QF51_CAMJE/188-545
B5QKL3_LACRH/117-250
B5QNE5_LACRH/44-194
B5QQ26_LACRH/23-240
B5R1C9_SALEP/34-254
B5R4V8_SALEP/129-458
B5REY4_SALG2/34-254
B5RZW1_RALSO/26-246
B5S034_RALSO/81-267
B5S648_RALSO/193-389
B5S649_RALSO/197-432
B5SFV6_RALSO/32-242
B5SJ30_RALSO/26-246
B5TTU2_9BACT/196-438
B5U3C3_9CAUD/86-203
B5U5A6_9CAUD/1202-1320
B5U5L3_9CAUD/33-294
B5V3Q0_BACCE/23-234
B5VUV2_SPIMA/191-516
B5VY03_SPIMA/16-362
B5VY28_SPIMA/23-308
B5VZ35_SPIMA/30-251
B5VZZ0_SPIMA/72-361
B5W0E9_SPIMA/28-285
B5W4J0_SPIMA/24-254
B5W8I3_SPIMA/22-269
B5WA82_SPIMA/64-369
B5WLT2_9BURK/57-277
B5XPM5_KLEP3/22-297
B5Y629_COPPD/17-176
B5Y869_COPPD/598-883
B5YB86_DICT6/1-131
B5YB86_DICT6/168-311
B5YC28_DICT6/74-289
B5YIR6_THEYD/31-248
B5YJ79_THEYD/7-178
B5YJ81_THEYD/23-252
B5YJE6_THEYD/23-254
B5YK12_THEYD/29-228
B5YL95_THEYD/113-385
B5YPE1_ECO5E/126-203
B5YPE1_ECO5E/21-138
B5YSY7_ECO5E/34-254
B5YVA9_ECO5E/29-342
B5YYI3_ECO5E/29-342
B5Z6B5_HELPG/23-227
B5Z6W4_HELPG/124-471
B5Z7I2_HELPG/34-260
B5Z900_HELPG/28-250
B5Z913_HELPG/398-474
B5Z914_HELPG/12-178
B5Z926_HELPG/152-409
B5Z9D7_HELPG/112-450
B5Z9M5_HELPG/39-255
B5ZA26_HELPG/15-355
B5ZA29_HELPG/37-252
B5ZBX8_UREU1/1-300
B5ZFW9_GLUDA/136-213
B5ZFW9_GLUDA/31-149
B5ZG51_GLUDA/140-212
B5ZG51_GLUDA/30-151
B5ZJI9_GLUDA/136-214
B5ZJI9_GLUDA/32-153
B5ZSZ7_RHILW/44-267
B5ZVK9_RHILW/31-362
B6ALB6_9BACT/88-406
B6AN43_9BACT/149-480
B6AP65_9BACT/92-328
B6B366_9RHOB/35-257
B6B6W0_9RHOB/34-256
B6B8N2_9RHOB/60-356
B6BHV2_9PROT/26-255
B6BM43_9PROT/87-398
B6BS87_9RICK/26-247
B6C2H2_9GAMM/54-199
B6C3L9_9GAMM/170-255
B6C5J2_9GAMM/116-456
B6FL80_9CLOT/62-418
B6FLS5_9CLOT/35-321
B6FQ23_9CLOT/183-255
B6FQ23_9CLOT/48-176
B6FRM1_9CLOT/26-312
B6FU94_9CLOT/181-255
B6FU94_9CLOT/48-180
B6FW49_9CLOT/38-258
B6I1B3_ECOSE/29-342
B6I1Y2_ECOSE/34-254
B6IC15_ECOSE/127-203
B6IC15_ECOSE/21-138
B6ICB9_ECOSE/126-203
B6ICB9_ECOSE/21-138
B6IPX4_RHOCS/193-427
B6IPX5_RHOCS/192-386
B6IQ10_RHOCS/69-363
B6IW63_RHOCS/30-252
B6JDM6_OLICO/199-401
B6JE98_OLICO/512-831
B6JF14_OLICO/40-262
B6JHK7_OLICO/23-238
B6JKI9_HELP2/21-363
B6JKJ2_HELP2/28-243
B6JNJ2_HELP2/28-158
B6JNN6_HELP2/398-700
B6JNP8_HELP2/187-500
B6JP17_HELP2/112-511
B6JPE3_HELP2/23-227
B6JPJ4_HELP2/39-255
B6R4D0_9RHOB/32-254
B6W445_9BACE/62-352
B6W901_9FIRM/94-466
B6WS40_9DELT/188-423
B6WSW6_9DELT/1-32
B6Y7K4_9RICK/187-379
B6Y9A3_9RICK/187-379
B6YPV7_9STRE/38-324
B6ZXP1_ECO57/34-254
B7A3K9_ECO57/29-342
B7A4N8_ECO57/126-203
B7A4N8_ECO57/21-138
B7A6A4_THEAQ/139-219
B7A852_THEAQ/59-396
B7AAK7_THEAQ/138-219
B7AFA4_9BACE/29-243
B7AFB1_9BACE/24-245
B7AI77_9BACE/47-121
B7AI78_9BACE/385-601
B7AI78_9BACE/5-77
B7ARB0_9BACE/52-418
B7AT26_9BACE/188-380
B7AVV5_9BACE/62-256
B7AVV6_9BACE/8-142
B7BAE2_9PORP/513-711
B7BAE2_9PORP/72-198
B7BEM8_9PORP/99-427
B7CRN6_BURPS/48-268
B7CVR1_BURPS/124-476
B7CXQ3_BURPS/70-144
B7GHX5_ANOFW/77-345
B7GJB9_ANOFW/38-254
B7GR74_BIFLS/58-427
B7GRK4_BIFLS/30-361
B7GVD7_ACIB3/133-365
B7GXQ9_ACIB3/23-337
B7HFR0_BACC4/66-396
B7HW66_BACC7/111-479
B7IEJ4_THEAB/413-730
B7J8Q3_ACIF2/46-188
B7JB73_ACIF2/123-408
B7K4B6_CYAP8/41-114
B7K6X2_CYAP7/33-327
B7K7S2_CYAP7/80-369
B7K945_CYAP7/37-261
B7KB97_CYAP7/26-245
B7KFK2_CYAP7/36-276
B7KGJ5_CYAP7/30-251
B7KLG7_CYAP7/67-373
B7KLJ0_CYAP7/38-255
B7KVB7_METC4/64-287
B7LER9_ECO55/29-342
B7LFN7_ECO55/62-367
B7LHW9_ECO55/34-254
B7LJ81_ECOLU/21-203
B7LRN7_ESCF3/41-261
B7M0X4_ECO8A/34-254
B7MC32_ECO45/34-254
B7ML32_ECO45/29-342
B7MSA9_ECO81/29-342
B7MWL6_ECO81/120-456
B7N0Q6_ECO81/34-254
B7NDP0_ECOLU/34-254
B7NLI8_ECO7I/34-254
B7NVG9_ECO7I/30-343
B7QT57_9RHOB/41-263
B7R5W3_9THEO/32-125
B7R5W3_9THEO/473-786
B7RLS8_9RHOB/33-255
B7UGH1_ECO27/153-234
B7UJZ3_ECO27/34-254
B7UQ14_ECO27/29-342
B7UWQ1_PSEA8/6-289
B7V4M1_PSEA8/24-307
B8D242_HALOH/165-382
B8D3Y0_DESK1/172-317
B8D3Y0_DESK1/2-124
B8DLJ5_DESVM/161-238
B8DPA1_DESVM/119-387
B8E0C6_DICTD/491-804
B8EI64_METSB/42-265
B8ENV3_METSB/123-456
B8F0H1_THASP/55-299
B8F7N1_HAEPS/103-460
B8F808_HAEPS/22-293
B8F8E4_HAEPS/122-473
B8FID8_DESAA/4-90
B8FLU7_DESAA/28-274
B8G339_CHLAD/26-266
B8G3F0_CHLAD/95-204
B8G772_CHLAD/587-750
B8G772_CHLAD/78-233
B8G8C8_CHLAD/42-300
B8G8D1_CHLAD/61-336
B8G8D3_CHLAD/25-248
B8GD54_CHLAD/47-276
B8GD56_CHLAD/44-350
B8GD58_CHLAD/42-278
B8GGM2_METPE/29-231
B8GHT0_METPE/172-389
B8GPG4_THISH/59-315
B8HBT3_ARTCA/31-276
B8HHU6_ARTCA/192-534
B8HIW4_ARTCA/22-338
B8HR98_CYAP4/82-252
B8HW36_CYAP4/66-289
B8I0B7_CLOCE/23-348
B8I836_CLOCE/189-381
B8I919_CLOCE/32-312
B8IGK2_METNO/210-423
B8INE0_METNO/32-255
B8IXG7_METNO/33-289
B8J493_DESDA/45-261
B8J6W9_ANAD2/24-369
B8J8N6_ANAD2/12-363
B8JFJ4_ANAD2/43-276
B8K9P4_VIBPA/156-227
B8K9P4_VIBPA/33-166
B8KK19_9GAMM/528-862
B8KZ11_9GAMM/64-360
B8L657_9GAMM/126-471
B8XWK2_ECOLX/21-203
B8ZKY5_STRPJ/20-266
B9B7M4_9BURK/52-272
B9BD54_9BURK/125-480
B9BF80_9BURK/127-203
B9BF80_9BURK/21-140
B9BJU1_9BURK/52-272
B9BWH3_9BURK/121-476
B9C3U8_9BURK/52-272
B9CHN5_9BURK/293-648
B9CZS0_WOLRE/5-96
B9D1Q4_WOLRE/31-296
B9DSK3_STRU0/79-448
B9E4H3_CLOK1/123-315
B9E5Z1_CLOK1/120-507
B9E9N0_MACCJ/118-460
B9JAS8_AGRRK/40-263
B9JT59_AGRVS/40-263
B9KBX0_THENN/74-292
B9KRA5_RHOSK/35-257
B9KV21_RHOSK/24-235
B9KV50_RHOSK/3-91
B9KV51_RHOSK/197-428
B9L9Q0_NAUPA/22-271
B9LBY8_CHLSY/42-278
B9LF72_CHLSY/175-294
B9LI50_CHLSY/20-267
B9LK86_CHLSY/81-309
B9LLZ3_CHLSY/75-204
B9M0B2_GEOSF/41-282
B9MGY8_ACIET/97-351
B9MH17_ACIET/193-389
B9MH18_ACIET/199-434
B9MK94_ANATD/10-91
B9NLQ4_9RHOB/34-256
B9NP40_9RHOB/23-362
B9NP58_9RHOB/34-236
B9NSN5_9RHOB/1-224
B9R3A6_9RHOB/12-234
B9TFM0_RICCO/1-32
B9TIM8_RICCO/25-248
B9TL31_RICCO/199-298
B9WSZ1_STRSU/30-247
B9XTL4_HELPY/142-359
B9XTR5_HELPY/28-243
B9XTR8_HELPY/15-347
B9XVS8_HELPY/39-255
B9XW42_HELPY/112-450
B9XWI5_HELPY/28-250
B9XWT8_HELPY/187-512
B9XXM9_HELPY/5-178
B9XXN0_HELPY/15-175
B9XXN4_HELPY/28-243
B9XYS2_HELPY/2-68
B9XYS3_HELPY/112-343
B9Y096_HELPY/188-530
B9Y0B1_HELPY/2-234
B9Y0B2_HELPY/170-241
B9Y1H0_HELPY/2-120
B9Y1H1_HELPY/30-203
B9Y1J6_HELPY/36-252
B9Y2H2_HELPY/3-75
B9ZWN6_UREUR/1-305
B9ZWN8_UREUR/122-467
C0A3U5_9BACT/25-289
C0A9J0_9BACT/100-359
C0BC24_9FIRM/2-136
C0BC25_9FIRM/27-264
C0BSX8_9BIFI/39-343
C0CKT8_9FIRM/193-385
C0CYB3_9CLOT/25-311
C0D4Q3_9CLOT/1-37
C0E1V3_9CORY/24-330
C0E6N6_9CORY/109-259
C0EFU9_9CLOT/38-248
C0EKW6_NEIFL/1-297
C0EPR2_NEIFL/49-265
C0ESW4_9FIRM/120-468
C0FQR4_9FIRM/26-312
C0FQU7_9FIRM/38-248
C0FRF9_9FIRM/23-285
C0FRR5_9FIRM/181-255
C0FRR5_9FIRM/48-180
C0FX31_9FIRM/9-144
C0G4N3_9RHIZ/66-289
C0M6Q1_STRE4/38-324
C0MBC0_STRE4/27-226
C0MBI8_STRE4/75-212
C0MBJ3_STRE4/180-305
C0MBJ3_STRE4/290-375
C0PZT2_SALPC/34-254
C0Q7N2_SALPC/129-458
C0QDB9_DESAH/241-471
C0QEU3_DESAH/24-273
C0QMP1_DESAH/111-447
C0QTJ1_PERMH/26-235
C0QYF0_BRAHW/65-288
C0R0Q5_BRAHW/105-243
C0R0Q5_BRAHW/2-92
C0R349_WOLWR/188-380
C0RHJ8_BRUMB/40-263
C0W9B8_9FIRM/194-386
C0WA92_9FIRM/26-312
C0WC67_9FIRM/122-479
C0WLE8_9CORY/73-394
C0WZV7_LACFE/117-446
C0XPW0_9CORY/1-228
C0XPW1_9CORY/118-215
C0XQ98_9CORY/61-415
C0XQH7_9CORY/104-457
C0XWJ9_BURPS/124-475
C0Y341_BURPS/48-268
C0YAP8_BURPS/69-144
C0YXM9_LACRE/55-278
C0ZAW2_BREBN/196-411
C0ZFG6_BREBN/196-412
C0ZLI5_RHOE4/43-281
C1C832_STRP7/20-266
C1C9B5_STRP7/30-247
C1CF15_STRZJ/20-266
C1CLD5_STRZP/20-266
C1CMG0_STRZP/30-247
C1CQS8_STRZT/20-266
C1CZ60_DEIDV/25-301
C1DHN9_AZOVD/120-388
C1DNE9_AZOVD/68-364
C1DVY8_SULAA/501-835
C1DVZ0_SULAA/86-374
C1DXD7_SULAA/92-308
C1HIF4_9ESCH/36-256
C1HK14_9ESCH/29-342
C1HUD3_9ESCH/21-203
C1HVC0_NEIGO/40-252
C1HY47_NEIGO/102-446
C1HYD7_NEIGO/60-425
C1IV24_ENTCL/128-393
C1J8T5_ECOLX/21-203
C1M3H4_9ENTR/29-343
C1MA63_9ENTR/34-254
C1NEN6_9ESCH/34-254
C1PA07_BACCO/197-427
C2BCP7_9FIRM/29-314
C2CKQ0_9FIRM/29-101
C2CKQ3_9FIRM/4-119
C2CKQ9_9FIRM/5-119
C2CMD5_CORST/87-407
C2CRN7_CORST/19-237
C2D0K9_LACBR/60-327
C2D0L0_LACBR/1-58
C2DNJ7_ECOLX/131-515
C2DWH6_ECOLX/34-254
C2DWR5_ECOLX/29-342
C2ERF3_9LACO/59-282
C2EVE5_9LACO/187-379
C2FUQ0_9SPHI/120-502
C2GLT6_LACRE/187-379
C2GPC5_LACRE/203-490
C2GPV4_LACRE/187-379
C2GQ68_LACRE/55-278
C2I484_VIBCH/33-227
C2IDC5_VIBCH/34-228
C2JCD0_VIBCH/34-228
C2JJV6_ENTFA/195-409
C2JVA0_LACRH/9-231
C2KJB9_LEUMC/20-221
C2KMT0_9ACTO/96-424
C2KNL3_9ACTO/69-300
C2KNS9_9ACTO/53-338
C2KNU2_9ACTO/120-458
C2KNX9_9ACTO/184-376
C2KP03_9ACTO/66-406
C2KPK4_9ACTO/103-310
C2KPK5_9ACTO/1-63
C2KRQ3_9ACTO/118-440
C2M5E4_CAPGI/31-247
C2MBI3_9PORP/27-248
C2PKR6_BACCE/77-353
C2R495_BACCE/78-386
C2SBF4_BACCE/99-202
C2SBF5_BACCE/21-251
C2TQE5_BACCE/2-168
C2YJD1_BACCE/1-288
C2YZW4_BACCE/7-102
C2Z168_BACCE/11-140
C2Z168_BACCE/136-219
C3CN39_BACTU/1-288
C3D637_BACTU/1-288
C3DWB5_BACTS/15-229
C3FPG8_BACTB/1-288
C3HAZ6_BACTU/1-288
C3KSC7_CLOB6/141-351
C3KUD5_CLOB6/27-252
C3LV69_VIBCM/34-228
C3MAV3_RHISN/22-358
C3MHM0_RHISN/40-263
C3NJH0_SULIN/19-244
C3NK27_SULIN/9-95
C3NXJ9_VIBCJ/34-228
C3PGF1_CORA7/89-408
C3PI78_CORA7/19-237
C3PYT7_9BACE/62-352
C3Q9T4_9BACE/32-248
C3QCE2_9BACE/499-818
C3QKT3_9BACE/96-434
C3QQV5_9BACE/96-434
C3QT57_9BACE/129-211
C3QT57_9BACE/23-134
C3QU95_9BACE/7-140
C3QWH3_9BACE/29-240
C3R8I6_9BACE/121-504
C3SRI2_ECOLX/36-256
C3SRI5_ECOLX/36-256
C3WB99_FUSMR/184-408
C3WBY6_FUSMR/1-318
C3WEA6_FUSMR/31-246
C3WJD9_9FUSO/1-95
C3WJD9_9FUSO/125-247
C3WP63_9FUSO/183-405
C3WQ44_9FUSO/20-299
C3WRQ2_9FUSO/27-249
C3WTL8_9FUSO/29-89
C3WTZ6_9FUSO/78-471
C3WTZ9_9FUSO/1-349
C3WU60_9FUSO/2-92
C3WUN5_9FUSO/2-95
C3WVN6_9FUSO/183-405
C3WX51_9FUSO/27-249
C3WYQ5_9FUSO/28-247
C3X0R8_9FUSO/23-245
C3XDP9_9HELI/146-370
C3XFQ3_9HELI/5-102
C3XG39_9HELI/29-219
C3XGI3_9HELI/1-152
C3XGI4_9HELI/20-191
C3XGI6_9HELI/219-359
C3XGI6_9HELI/4-78
C3XGI7_9HELI/1-98
C3XGP7_9HELI/33-249
C3XIB8_9HELI/438-731
C3XJ25_9HELI/37-253
C3XKF3_9HELI/17-225
C3XKL0_9HELI/22-224
C3XL23_9HELI/37-253
C4AVV4_BURMA/124-476
C4AYZ8_BURMA/48-268
C4B7Q9_9DELT/118-426
C4EY53_HAEIF/111-438
C4F299_HAEIF/1-272
C4F3W0_HAEIF/21-240
C4F8G4_9ACTN/188-395
C4FHS3_9AQUI/3-151
C4FIL1_9AQUI/107-320
C4FIM3_9AQUI/496-770
C4FJA0_9AQUI/28-232
C4FK74_9AQUI/23-224
C4FKM0_9AQUI/179-228
C4G4F2_ABIDE/56-279
C4GAW9_9FIRM/120-480
C4GG04_9NEIS/117-446
C4GKS5_9NEIS/1-298
C4GLX3_9NEIS/42-258
C4HBL7_YERPE/21-203
C4HPX9_YERPE/21-203
C4I159_YERPE/21-203
C4I513_BURPS/26-365
C4I800_BURPS/48-268
C4IPF6_BRUAB/66-289
C4K560_HAMD5/26-344
C4KLW9_BURPS/124-476
C4KW77_BURPS/45-122
C4TVA0_YERKR/180-552
C4TZJ2_YERKR/175-254
C4TZJ2_YERKR/45-187
C4UU54_YERRO/121-454
C4UW97_YERRO/116-447
C4VP87_9LACO/22-345
C4VU42_9LACO/117-439
C4VU58_9LACO/187-379
C4WJG4_9RHIZ/106-329
C4XEG7_MYCFE/3-102
C4XHQ7_DESMR/156-235
C4XHQ7_DESMR/28-169
C4XLG1_DESMR/135-215
C4XLG1_DESMR/21-150
C4Z3T3_EUBE2/37-258
C4Z865_EUBR3/66-400
C4ZN78_THASP/489-814
C4ZSZ8_ECOBW/34-254
C5A7V1_BURGB/25-238
C5A812_BURGB/125-466
C5A8Q8_BURGB/167-245
C5A8Q8_BURGB/38-174
C5A9A5_BURGB/61-321
C5AFS9_BURGB/26-342
C5AH77_BURGB/51-271
C5AJ72_BURGB/68-374
C5ANP2_BURGB/21-203
C5AP00_BURGB/128-203
C5AP00_BURGB/21-138
C5AXR2_METEA/64-287
C5B466_METEA/168-425
C5CHT5_KOSOT/210-550
C5CHY7_KOSOT/23-231
C5CL47_VARPS/123-445
C5D2Z4_GEOSW/464-784
C5EAX6_BIFLI/106-455
C5EI62_9FIRM/1-49
C5ETG2_9FIRM/101-313
C5EWQ6_9FIRM/26-312
C5F0T5_9HELI/22-211
C5HYQ6_9ACTO/37-263
C5IHN3_9CAUD/34-258
C5J603_MYCCR/24-234
C5J622_MYCCR/1-304
C5N9X4_BURMA/48-268
C5NF63_BURMA/124-476
C5NUQ5_9BACL/29-246
C5NY68_9BACL/3-169
C5TG61_ZYMMO/49-271
C5TJZ3_NEIFL/129-475
C5UU19_CLOBO/24-240
C5W9K0_ECOBB/34-254
C5ZDT1_BURPS/45-122
C5ZG79_BURPS/130-481
C5ZTA7_BURPS/48-268
C5ZW97_9HELI/404-724
C5ZWY0_9HELI/380-583
C5ZYE5_9HELI/47-238
C5ZZH8_ECOLX/126-203
C5ZZH8_ECOLX/21-133
C6AC31_BARGA/117-470
C6AC99_BARGA/40-263
C6ADS4_BARGA/70-367
C6AM90_AGGAN/67-375
C6AR57_RHILS/44-267
C6BJH1_RALP1/26-246
C6BPU4_RALP1/129-391
C6CCH7_DICDC/155-504
C6CX57_PAESJ/19-347
C6D9W3_PECCP/152-502
C6D9W6_PECCP/61-420
C6EGJ8_ECOBD/34-254
C6EQX4_NEIME/127-429
C6HV64_9BACT/61-379
C6I4U6_9BACE/126-475
C6IAN6_9BACE/159-239
C6IDM4_9BACE/29-240
C6INK0_9BACE/24-245
C6J2U3_9BACL/88-494
C6LFX1_9FIRM/207-447
C6LGA7_9FIRM/196-352
C6M5V8_NEISI/28-249
C6NTP5_9GAMM/204-443
C6NTP6_9GAMM/194-390
C6NV20_9GAMM/281-606
C6NY59_9GAMM/41-473
C6PMX3_9CLOT/108-473
C6PP69_9CLOT/83-294
C6PSD3_9CLOT/133-333
C6PSD4_9CLOT/4-143
C6R3X2_9MICC/51-295
C6RBR1_9CORY/76-390
C6REE2_9PROT/24-289
C6S020_VIBCH/21-215
C6S5Z4_NEIML/206-435
C6S7Z6_NEIML/67-359
C6SBB5_NEIME/9-206
C6SFB1_NEIME/60-425
C6SHH7_NEIME/9-206
C6SIA2_NEIME/60-390
C6SNL7_NEIME/9-233
C6SS01_STRMN/30-247
C6TPN8_BURPS/124-475
C6TYQ8_BURPS/26-365
C6TZ99_BURPS/112-184
C6TZ99_BURPS/27-109
C6TZP2_BURPS/68-368
C6U7W3_BURPS/48-268
C6UF85_ECOBR/34-254
C6USM2_ECO5T/29-342
C6UST7_ECO5T/29-342
C6UUS6_ECO5T/34-254
C6V3G6_ECO5T/126-203
C6V3G6_ECO5T/21-138
C6VT61_DYAFD/122-454
C6XED4_METSD/495-814
C6XEN6_METSD/137-399
C6XEY7_LIBAP/40-263
C6XJM8_HIRBI/61-392
C6XRC8_HIRBI/28-251
C6YHG6_VIBCH/34-228
C6Z0R0_9BACE/29-243
C6Z0R7_9BACE/24-245
C6Z8M2_9BACE/29-243
C6ZBC1_9BACE/24-245
C7BL23_PHOAA/65-194
C7BP08_PHOAA/135-354
C7BXL7_HELPB/23-227
C7BXZ2_HELPB/39-255
C7BYJ9_HELPB/21-355
C7BYK3_HELPB/28-243
C7BZX6_HELPB/124-492
C7C0R7_HELPB/28-250
C7C0U6_HELPB/188-501
C7C8E6_METED/170-527
C7CC56_METED/64-287
C7CCL6_METED/222-435
C7D2A6_ENTFA/182-377
C7DDJ2_9RHOB/35-257
C7DHQ3_9EURY/38-302
C7G5Y6_9FIRM/358-435
C7GH11_9FIRM/23-251
C7GH12_9FIRM/1-31
C7GZD2_9FIRM/35-247
C7H1C1_9FIRM/23-285
C7H1Q6_9FIRM/66-450
C7H6E6_9FIRM/19-284
C7H6G0_9FIRM/331-413
C7H6S6_9FIRM/38-248
C7H8S5_9FIRM/1-270
C7HAK9_9FIRM/97-177
C7HCI8_CLOTM/193-417
C7HCI9_CLOTM/191-390
C7HF42_CLOTM/31-156
C7HF42_CLOTM/463-639
C7HFL7_CLOTM/10-177
C7HFL7_CLOTM/207-329
C7HHG2_CLOTM/76-361
C7HT10_9FIRM/29-314
C7HTP8_9FIRM/120-451
C7IPS5_THEET/3-88
C7IU91_THEET/39-169
C7IU91_THEET/460-648
C7JEX0_ACEP3/49-277
C7JFU7_ACEP3/33-255
C7JLM4_ACEPA/49-277
C7JM42_ACEPA/33-255
C7JVU2_ACEPA/49-277
C7JWB0_ACEPA/33-255
C7K634_ACEPA/49-277
C7K6K2_ACEPA/33-255
C7KFA3_ACEPA/49-277
C7KFS1_ACEPA/33-255
C7KPL9_ACEPA/49-277
C7KQ37_ACEPA/33-255
C7KYY4_ACEPA/49-277
C7KZF2_ACEPA/33-255
C7L1Q1_ACEPA/33-255
C7L8Q8_ACEPA/49-277
C7LGI6_BRUMC/40-263
C7LL90_MYCML/50-239
C7M010_ACIFD/121-451
C7M3S0_CAPOD/31-247
C7M7Y6_CAPOD/5-167
C7M989_CAPOD/466-738
C7MHJ4_BRAFD/111-454
C7MJY0_MYCML/119-497
C7NA66_LEPBD/39-261
C7ND07_LEPBD/114-470
C7NDY2_LEPBD/2-95
C7NMP8_HALUD/22-261
C7P1P7_HALMD/22-264
C7P832_METFA/23-264
C7PHP7_CHIPD/75-351
C7Q8H3_CATAD/29-333
C7QQR6_CYAP0/41-114
C7QWL7_CYAP0/85-375
C7RFY4_ANAPD/195-507
C7SA12_ECOLX/21-203
C7TBC5_LACRG/117-293
C7TBC8_LACRG/6-76
C7UBN4_ENTFA/3-95
C7UBN5_ENTFA/754-967
C7UBQ9_ENTFA/191-383
C7UCX7_ENTFA/25-242
C7UYV9_ENTFA/191-383
C7UYY3_ENTFA/754-967
C7UYY4_ENTFA/3-95
C7UYY7_ENTFA/21-243
C7V853_ENTFA/23-220
C7VE44_ENTFA/180-375
C7VEI0_ENTFA/25-242
C7VW30_ENTFA/195-409
C7W4G0_ENTFA/1-196
C7X955_9PORP/96-388
C7X9P0_9PORP/29-240
C7XSV2_9FUSO/9-165
C7XSV4_9FUSO/80-418
C7XT17_9FUSO/2-92
C7XVX3_9LACO/187-379
C7XX51_9LACO/72-389
C8CGM9_ECOLX/21-203
C8NCL4_9GAMM/26-168
C8NJ50_COREF/45-330
C8P4Z0_9LACO/66-287
C8P6E7_9LACO/187-379
C8P6H6_9LACO/121-453
C8PFG1_9PROT/78-212
C8PKG2_9PROT/403-666
C8PL19_9PROT/26-242
C8PN32_9SPIO/23-258
C8PP37_9SPIO/62-287
C8PRW2_9SPIO/40-265
C8PUJ6_9GAMM/44-405
C8PYX9_9GAMM/61-354
C8Q0W5_9GAMM/30-246
C8RTZ5_CORJE/103-459
C8RU47_CORJE/189-381
C8RW65_9RHOB/35-257
C8RZR6_9RHOB/23-357
C8S3P4_9RHOB/156-491
C8S3P7_9RHOB/301-390
C8S3P8_9RHOB/196-427
C8S4N0_9RHOB/197-390
C8S4N1_9RHOB/196-427
C8S5J3_9RHOB/72-303
C8SGJ2_9RHIZ/40-263
C8SWX7_9RHIZ/37-303
C8T452_KLEPR/160-235
C8T452_KLEPR/46-165
C8TIH0_ECO26/34-254
C8TPL9_ECO26/29-342
C8TW60_ECO26/21-203
C8TWA1_ECO26/126-203
C8TWA1_ECO26/21-133
C8TWH7_ECO26/132-364
C8TXP9_ECO10/34-254
C8U3D0_ECO10/29-342
C8U493_ECO10/95-382
C8U742_ECO10/29-342
C8UC23_ECO1A/29-342
C8UGM0_ECO1A/34-254
C8UL38_ECO1A/95-382
C8UNL6_ECO1A/29-342
C8UP23_ECO1A/29-342
C8UT04_LACRG/117-446
C8W6H3_DESAS/8-83
C8WAW6_ZYMMN/49-271
C8WLU6_EGGLE/23-212
C8WLU7_EGGLE/155-233
C8WLU7_EGGLE/26-155
C8WNB6_EGGLE/120-481
C8WYI8_ALIAD/63-421
C8X7Q9_NAKMY/27-330
C8ZWG1_ENTGA/1-187
C9B9E4_ENTFC/25-183
C9B9E4_ENTFC/478-631
C9D0J1_9RHOB/52-274
C9E1S3_NEIGO/1-236
C9KIN4_9FIRM/149-216
C9KIN6_9FIRM/5-206
C9KTY5_9BACE/24-244
C9KU08_9BACE/29-243
C9L4B5_RUMHA/19-284
C9L4C8_RUMHA/331-413
C9L7I5_RUMHA/33-243
C9L7Y4_RUMHA/9-225
C9L7Y5_RUMHA/26-227
C9LP81_9FIRM/31-311
C9M705_9BACT/62-354
C9MB28_HAEIF/253-614
C9ME96_HAEIF/22-293
C9MG95_HAEIF/277-625
C9MI19_HAEIF/22-293
C9MZ20_9FUSO/2-88
C9N0B8_9FUSO/114-473
C9NLN5_9VIBR/61-433
C9PP42_9PAST/117-448
C9PV55_9BACT/212-406
C9QXL2_ECOD1/34-254
C9R798_AGGAD/65-404
C9RCJ0_AMMDK/490-822
C9RHI3_METVM/13-169
C9RI93_METVM/23-264
C9RJ40_FIBSS/22-276
C9RKE7_FIBSS/61-398
C9RLS1_FIBSS/59-383
C9RQR2_FIBSS/120-450
C9RS83_FIBSS/67-380
C9S122_GEOSY/111-478
C9S150_GEOSY/109-447
C9T477_9RHIZ/40-263
C9TCM5_9RHIZ/40-263
C9TPR7_9RHIZ/40-263
C9TTY6_9RHIZ/40-263
C9U2A0_BRUAB/49-272
C9UBG9_BRUAB/49-272
C9UK83_BRUAB/49-272
C9UWP9_BRUAB/49-272
C9V936_BRUNE/40-263
C9VHG9_9RHIZ/40-263
C9VRD0_BRUAB/49-272
C9X334_NEIM8/163-243
C9X334_NEIM8/35-166
C9X8Z5_SALTD/129-458
C9XI57_SALTD/34-254
C9Y6T5_9BURK/65-419
C9Y7A7_9BURK/95-470
C9YXH8_STRSW/22-232
C9Z8L3_STRSW/80-411
C9ZEZ1_STRSW/156-232
C9ZEZ1_STRSW/22-153
D0AXF9_BRUAB/40-263
D0B1U9_BRUME/40-263
D0BCN3_BRUSU/40-263
D0BJE7_9LACT/2-169
D0BR01_9FUSO/115-505
D0BT16_9FUSO/23-245
D0BUP5_9FUSO/27-249
D0CU60_9RHOB/34-256
D0CY86_9RHOB/61-430
D0D0H9_9RHOB/35-257
D0DN76_9LACO/22-345
D0FT70_ERWPY/29-349
D0G8V3_CLOBO/18-83
D0GGQ7_BRUME/40-263
D0GMX4_9FUSO/114-494
D0GNY7_9FUSO/233-386
D0H4F4_VIBCH/21-215
D0HLN6_VIBCH/21-215
D0IJ14_9VIBR/30-344
D0IQR3_HELP1/267-499
D0IQR4_HELP1/1-224
D0IQR5_HELP1/23-246
D0IQS8_HELP1/28-250
D0IQT7_HELP1/23-227
D0IQU0_HELP1/27-322
D0IQX2_HELP1/2-144
D0IRC9_HELP1/21-269
D0IRD2_HELP1/28-243
D0ISE9_HELP1/163-398
D0IU55_HELP1/190-520
D0IUG8_HELP1/112-445
D0JMK4_YERPD/21-203
D0JYD1_YERP1/21-203
D0JYG1_HELP5/30-236
D0JYG4_HELP5/28-243
D0JZ59_HELP5/415-490
D0JZ60_HELP5/1-225
D0JZI4_HELP5/163-398
D0K151_HELP5/3-67
D0K176_HELP5/1-253
D0K177_HELP5/195-236
D0K1I9_HELP5/112-470
D0K1W7_HELP5/28-250
D0K1X7_HELP5/23-227
D0K213_HELP5/39-255
D0KFJ1_PECWW/34-292
D0L6F9_GORB4/28-326
D0LIL1_HALO1/44-292
D0LUJ7_HALO1/55-283
D0MFE5_RHOM4/9-240
D0PBJ1_BRUSU/40-263
D0PJW0_BRUSU/40-263
D0R0C5_9VIRU/218-410
D0R2J6_LACJF/204-562
D0R7C2_SALTD/21-203
D0RI92_9RHIZ/40-263
D0RMX8_9RICK/186-353
D0RRM5_9RICK/23-244
D0SBQ0_ACIJO/61-362
D0T0I4_ACILW/26-267
D0TGU5_9BACE/46-349
D0TNI4_9BACE/32-248
D0TRR5_9BACE/499-818
D0TXZ7_9BACE/96-434
D0W199_NEICI/72-390
D0W5H7_NEICI/1-288
D0W5V3_NEICI/32-240
D0W742_NEILA/143-489
D0W7K8_NEILA/245-558
D0W8R3_NEILA/60-395
D0YQ86_9ACTO/53-338
D0YQF0_9ACTO/69-300
D0YQK7_9ACTO/41-258
D0YQY4_9ACTO/120-468
D0YTH6_9ACTO/92-420
D0Z2B1_LISDA/25-219
D0Z6R9_ECOH1/21-203
D0ZHU8_SALT1/21-203
D0ZIG1_SALT1/34-254
D0ZM25_SALT1/129-458
D1AR17_SEBTE/20-285
D1AUX3_STRM9/23-269
D1AVU4_STRM9/105-453
D1AWA8_STRM9/57-354
D1B6S8_THEAS/26-237
D1B6S8_THEAS/608-765
D1BL75_VEIPT/118-468
D1C7E5_SPHTD/29-272
D1CC62_THET1/21-250
D1CEC1_THET1/24-267
D1CW56_9RHIZ/40-263
D1CZS3_9RHIZ/130-203
D1CZS3_9RHIZ/9-138
D1D2V9_NEIGO/245-593
D1D350_NEIGO/93-458
D1D3G2_NEIGO/13-225
D1DAK1_NEIGO/13-225
D1DC27_NEIGO/148-513
D1DF71_NEIGO/114-458
D1DFG5_NEIGO/60-425
D1DGW9_NEIGO/40-252
D1DM03_NEIGO/40-252
D1DPM2_NEIGO/7-110
D1DPW4_NEIGO/60-425
D1DTD6_NEIGO/40-252
D1DWK7_NEIGO/127-475
D1DWV2_NEIGO/148-513
D1E0B2_NEIGO/40-252
D1E398_NEIGO/233-581
D1E3J2_NEIGO/60-425
D1E6I3_NEIGO/40-152
D1E9F5_NEIGO/119-467
D1E9Q0_NEIGO/148-513
D1ED38_NEIGO/49-161
D1EG16_NEIGO/114-462
D1ER02_9RHIZ/40-263
D1EXS6_BRUME/40-263
D1F7C2_BRUME/40-263
D1FIG3_9RHIZ/40-263
D1J7F0_MYCHP/1-313
D1JI67_9ARCH/229-545
D1JI89_9ARCH/2-125
D1JJN9_9BACE/121-470
D1JMJ3_9BACE/29-240
D1K5T9_9BACE/24-245
D1K5U6_9BACE/1-149
D1LVK8_BPPRM/26-301
D1N7H6_9BACT/189-381
D1NCR1_HAEIF/21-303
D1NDY1_HAEIF/1-79
D1NE63_HAEIF/5-110
D1NGI7_HAEIF/95-176
D1NGU1_HAEIF/122-251
D1NJR0_CLOTM/11-177
D1NK14_CLOTM/191-390
D1NK15_CLOTM/193-417
D1P372_9ENTR/29-341
D1P872_9ENTR/196-510
D1P920_9BACT/435-750
D1P9K1_9BACT/93-438
D1P9T3_9BACT/29-170
D1PAZ6_9BACT/154-571
D1PB14_9BACT/44-347
D1PBZ2_9BACT/122-483
D1PEH4_9BACT/112-451
D1PHX6_9BACT/29-245
D1PJV9_9FIRM/1-270
D1PVG1_9BACT/9-255
D1PVG2_9BACT/23-254
D1Q074_9BACT/476-718
D1QQC8_9BACT/77-302
D1QSR0_9BACT/215-409
D1S0T0_SEROD/24-336
D1S156_SEROD/21-201
D1TV87_YERPE/4-101
D1U218_YERPE/21-203
D1VX90_9BACT/59-283
D1W181_9BACT/23-287
D1W7Q2_9BACT/34-250
D1W9F2_9LACO/22-345
D1XTD2_9ACTO/22-230
D1YX65_METPS/4-75
D1YX66_METPS/2-187
D1YZ07_METPS/63-204
D1YZ26_METPS/72-286
D1Z0R6_METPS/72-287
D2A8W4_SHIF2/34-254
D2AJQ9_SHIF2/21-203
D2APZ5_FRATE/4-84
D2BJR3_DEHSV/78-293
D2BQD7_LACLK/24-237
D2C7W7_THENR/74-292
D2D9I5_KLEPN/21-203
D2J7G9_STAAU/128-481
D2J841_STAAU/114-467
D2L7I9_9DELT/59-302
D2MH52_9BACT/25-104
D2MH80_9BACT/66-393
D2MHN7_9BACT/2-153
D2MHQ5_9BACT/23-82
D2MHW5_9BACT/4-118
D2MI14_9BACT/2-108
D2MJK2_9BACT/35-151
D2MK70_9BACT/1-125
D2MKD6_9BACT/25-357
D2MKS8_9BACT/36-323
D2MRD9_CAMJE/398-636
D2MT08_CAMJE/21-238
D2MVR2_CAMJE/23-245
D2MZA5_CAMJE/92-169
D2N073_CAMJE/117-464
D2NB54_ECOS5/34-254
D2NNM5_ECOS5/21-203
D2NS25_ROTMD/51-295
D2P118_LISM1/206-504
D2P3V4_LISM2/206-504
D2QV04_SPILD/86-391
D2R1C1_PIRSD/41-295
D2R1H2_PIRSD/61-446
D2R3H5_PIRSD/26-259
D2RAD9_GARV4/23-234
D2RK47_ACIFV/192-386
D2RK74_ACIFV/164-500
D2RKH4_ACIFV/66-446
D2RTQ8_HALTV/23-272
D2TCE7_ERWP6/29-349
D2TJ40_CITRI/159-234
D2TJ40_CITRI/27-156
D2TNB9_CITRI/34-254
D2TNN7_CITRI/139-219
D2TNN7_CITRI/9-142
D2TUT5_CITRI/29-342
D2TUV6_CITRI/22-233
D2TXH8_9ENTR/18-229
D2U0U9_9ENTR/196-297
D2U1E5_9ENTR/26-326
D2U5R4_SHISO/21-203
D2U9D2_XANAP/322-401
D2UFE3_XANAP/308-387
D2W4X4_NAEGR/702-894
D2WFF8_ECOLX/21-203
D2YA92_VIBMI/129-392
D2YLL1_VIBMI/162-536
D2Z4Q4_9BACT/52-201
D2Z4Q4_9BACT/522-697
D2ZE36_9ENTR/22-363
D2ZYD5_NEIMU/144-487
D3A1A4_NEIMU/17-183
D3AK58_9CLOT/25-311
D3AM37_9CLOT/99-311
D3DFT8_HYDTT/90-306
D3DJR2_HYDTT/408-681
D3DKJ2_HYDTT/153-291
D3DKJ2_HYDTT/5-123
D3F4W6_CONWI/38-281
D3GX56_ECO44/496-836
D3GYQ3_ECO44/34-254
D3H2S4_ECO44/29-342
D3H4N6_ECO44/52-317
D3H5F6_ECO44/21-203
D3H7D2_STRM6/42-259
D3H9E9_STRM6/182-545
D3ICP9_9BACT/59-283
D3IEP4_9BACT/84-373
D3ILT6_9BACT/31-247
D3NR36_AZOS1/159-465
D3P5Y0_AZOS1/24-246
D3PEX5_DEFDS/3-84
D3PLQ8_MEIRD/40-264
D3PMD2_MEIRD/80-194
D3PMZ9_MEIRD/18-275
D3PNG1_MEIRD/113-452
D3PS42_MEIRD/21-264
D3Q404_STANL/20-298
D3QSX5_ECOCB/34-254
D3QYV1_ECOCB/126-203
D3QYV1_ECOCB/21-138
D3R248_CLOB3/1-47
D3R2U2_CLOB3/211-504
D3RTG2_ALLVD/242-569
D3RZ22_FERPA/72-287
D3S417_METSF/32-143
D3SKZ7_DEHSG/1-134
D3SMD6_THEAH/400-695
D3SVS1_NATMM/23-280
D3SZI6_NATMM/72-309
D3T2D4_NATMM/37-278
D3T2D4_NATMM/384-429
D3T2E5_NATMM/190-392
D3T307_THEIA/39-154
D3T307_THEIA/464-657
D3T4I5_THEIA/96-349
D3T762_THEIA/3-88
D3TBB5_ACIB4/129-257
D3TBB5_ACIB4/4-97
D3UXL2_XENBS/25-338
D3V9B3_XENNA/25-338
D3VDW3_XENNA/238-414
D3VMA3_XENNA/147-410
D3VPJ5_MYCA6/123-483
D3VPX5_MYCA6/120-474
D3VRL9_MYCA6/26-258
D4BK06_9ENTR/34-254
D4C9V9_9CLOT/26-312
D4CBK8_9CLOT/196-436
D4CBW8_9CLOT/1-270
D4CFW7_9CLOT/331-413
D4CFY0_9CLOT/19-284
D4CRF3_9FIRM/22-256
D4CRP8_9FUSO/7-115
D4CRP9_9FUSO/116-335
D4CRQ1_9FUSO/107-460
D4CT61_9FUSO/38-271
D4CUV5_9FUSO/57-355
D4DNW0_NEIEG/65-440
D4DRT4_NEIEG/149-370
D4EH46_AGGAC/67-375
D4GU94_HALVD/22-264
D4HQG0_KLEPN/78-153
D4HR47_KLEPN/127-203
D4HR47_KLEPN/21-138
D4HTZ2_9CAUD/31-155
D4HTZ3_9CAUD/22-203
D4HXB0_ERWAC/41-338
D4I2C3_ERWAC/4-161
D4I765_ERWAE/59-356
D4IDB1_ERWAE/6-191
D4IGR0_ERWAE/21-203
D4IPH2_9BACT/6-237
D4J5X4_9FIRM/178-252
D4J5X4_9FIRM/45-177
D4J624_9FIRM/181-252
D4J624_9FIRM/45-176
D4JEA4_9FIRM/45-164
D4JKT5_9FIRM/82-293
D4JQF2_9FIRM/81-294
D4JVU4_9FIRM/2-96
D4JXP7_9FIRM/66-392
D4K3A4_9FIRM/151-518
D4K3B3_9FIRM/37-247
D4K3K8_9FIRM/15-225
D4K450_9FIRM/43-220
D4KNG0_9FIRM/38-248
D4L4K7_9FIRM/25-311
D4L9D7_9FIRM/26-312
D4L9X8_9FIRM/6-160
D4LC53_9FIRM/111-437
D4LI84_9FIRM/23-238
D4LIA4_9FIRM/228-496
D4LS48_9FIRM/23-285
D4LXJ9_9FIRM/60-282
D4M0H2_9FIRM/74-325
D4M5W3_9FIRM/23-309
D4M8E1_9BACT/59-439
D4M8N8_9BACT/121-473
D4MIN9_9FIRM/190-382
D4ML25_9FIRM/25-311
D4MPT5_9FIRM/190-382
D4P742_9CAUD/145-226
D4P742_9CAUD/24-156
D4RZG7_9FIRM/82-293
D4TK21_9NOST/34-334
D4TKQ6_9NOST/26-61
D4TRL5_9NOST/43-343
D4TZG4_9ACTO/115-462
D4VBN5_BACVU/96-485
D4VJV9_9BACE/54-373
D4VMZ2_9BACE/29-240
D4VT20_9BACE/32-248
D4WGU2_BACOV/29-240
D4WJ67_BACOV/161-239
D4WQC7_BACOV/32-248
D4WU68_BACOV/499-818
D4WVH6_BACOV/29-240
D4X8Q0_9BURK/115-492
D4XEU7_9BURK/61-423
D4XKQ5_ACIHA/134-253
D4XKQ8_ACIHA/80-247
D4XVZ1_9MOLU/2-97
D4XVZ2_9MOLU/1-199
D4Y4T0_BACTR/39-255
D4Y759_BACTR/194-522
D4YLL1_9MICO/72-380
D4YVL9_9LACO/226-308
D4YVU1_9LACO/118-464
D4Z4B1_SPHJU/199-412
D4Z4N0_SPHJU/39-260
D4Z5V4_SPHJU/117-474
D4ZPZ7_SPIPL/30-251
D4ZSY0_SPIPL/72-306
D5A0X0_SPIPL/71-376
D5A1L3_SPIPL/57-350
D5AH15_STRGZ/50-132
D5AH16_STRGZ/2-262
D5ALB0_RHOCB/35-257
D5ANW5_RHOCB/1-132
D5ASC6_RHOCB/62-386
D5B907_YERPZ/21-203
D5BTC9_PUNMI/118-424
D5BUG3_PUNMI/23-244
D5C0T7_NITHN/123-472
D5CKC9_ENTCC/124-203
D5CKC9_ENTCC/21-141
D5CT80_SIDLE/499-818
D5CW99_ECOKI/29-343
D5D1M3_ECOKI/29-342
D5D253_ECOKI/34-254
D5E5Y9_MYCCM/24-258
D5E646_MYCCM/24-317
D5EC42_METMS/29-248
D5ERT3_PRER2/33-249
D5GVX9_9CAUD/20-216
D5HHL0_9FIRM/181-252
D5HHL0_9FIRM/45-176
D5KTM9_KLEPN/163-235
D5KTM9_KLEPN/46-165
D5LGC3_9RICK/179-371
D5LGC4_9RICK/179-371
D5LGC5_9RICK/179-371
D5MF64_9BACT/54-329
D5MH65_9BACT/168-495
D5ML67_9BACT/63-438
D5MMJ8_9BACT/20-253
D5NGM3_9BURK/118-496
D5NHB2_9BURK/56-276
D5NIJ4_9BURK/24-237
D5NUT8_CORAM/25-323
D5NZ03_CORAM/195-509
D5QCZ5_GLUHA/47-275
D5QDT6_GLUHA/17-233
D5QH80_GLUHA/26-248
D5QKA9_METTR/52-275
D5QV42_METTR/1-45
D5RGG2_9PROT/223-453
D5RGI3_9PROT/25-145
D5RNJ8_9PROT/41-235
D5RQ76_9PROT/3-77
D5RST9_9PROT/29-251
D5SMM6_PLAL2/150-238
D5SVM6_PLAL2/21-272
D5SZK5_LEUKI/99-458
D5SZL6_LEUKI/204-512
D5T3N0_LEUKI/105-454
D5U353_THEAM/9-127
D5U8A5_BRAM5/2-92
D5U9T4_BRAM5/28-250
D5UBB7_BRAM5/59-282
D5UBG7_BRAM5/22-247
D5V7L5_ARCNC/33-258
D5VAC9_MORCR/151-516
D5VAU0_MORCR/1-88
D5VE49_CAUST/25-248
D5VR90_METIM/3-126
D5WEM7_BURSC/57-277
D5WMD5_BURSC/216-410
D5WT58_BACT2/510-706
D5WT58_BACT2/59-207
D5X1B6_THIK1/58-359
D5X2P0_THIK1/557-938
D5XE66_THEPJ/121-465
D6A6Q3_9ACTO/204-535
D6BD08_9FUSO/8-265
D6BE08_9FUSO/183-405
D6BE40_9FUSO/20-299
D6BG56_9FUSO/23-245
D6BHU2_9FUSO/2-95
D6CP13_THIS3/58-370
D6CQ67_THIS3/199-528
D6CTI3_THIS3/184-419
D6CTI4_THIS3/194-390
D6CYY4_9BACE/32-248
D6CZZ7_9BACE/21-268
D6D3N0_9BACE/25-316
D6DF36_CLOSC/30-256
D6DI11_CLOSC/127-490
D6DIY4_CLOSC/26-312
D6DJL3_CLOSC/77-286
D6DKQ1_CLOSC/25-311
D6DKY7_CLOSC/196-535
D6DN02_ENTCL/124-203
D6DN02_ENTCL/21-141
D6E236_9FIRM/37-258
D6E9W9_9ACTN/5-93
D6EAI3_9ACTN/40-252
D6EBX3_9ACTN/120-489
D6ELY1_STRLI/149-230
D6ELY1_STRLI/22-156
D6GRH9_FILAD/35-321
D6GTP3_FILAD/56-279
D6GV64_9EURY/10-126
D6GVN0_9EURY/110-316
D6GWS8_9EURY/110-210
D6GWS9_9EURY/6-152
D6H740_NEIGO/71-200
D6H7C6_NEIGO/93-458
D6H9L2_NEIGO/40-252
D6HKC3_9FIRM/26-312
D6HN58_9FIRM/189-381
D6HRT9_9FIRM/25-311
D6HU55_ECOLX/126-203
D6HU55_ECOLX/21-139
D6HVZ1_ECOLX/29-342
D6I1N2_ECOLX/36-256
D6I4F3_ECOLX/93-421
D6IEH0_ECOLX/36-256
D6INW5_ECOLX/21-203
D6ITT8_ECOLX/34-254
D6JFR4_ECOLX/36-256
D6JIM5_NEIGO/13-225
D6JLD7_NEIGO/144-509
D6JYV8_ACIG3/61-358
D6JZJ9_9ACTO/39-312
D6KLP3_9FIRM/125-475
D6KWU1_9NEIS/40-336
D6KX89_9NEIS/72-415
D6KZJ9_9NEIS/21-354
D6L2P9_9NEIS/121-212
D6L2P9_9NEIS/23-147
D6LCR9_9FUSO/27-249
D6LD16_9FUSO/125-247
D6LD16_9FUSO/2-95
D6LHN0_9FUSO/184-407
D6LJT7_9FUSO/116-468
D6LNM9_9RHIZ/40-263
D6M6V8_9CLOT/133-475
D6PSV9_9CAUD/21-275
D6QZ78_RHORH/86-252
D6R6X0_HELPY/22-225
D6R6X1_HELPY/23-212
D6S6T2_PEPMA/191-386
D6SVM5_GARVA/190-382
D6SWL4_GARVA/149-521
D6T203_GARVA/23-234
D6T209_GARVA/143-215
D6T292_GARVA/201-393
D6TFK0_9CHLR/69-318
D6U8P7_9CHLR/28-359
D6UMG0_9BACT/25-292
D6UNU9_9BACT/21-271
D6UW17_9BACT/11-170
D6V4G2_9BRAD/18-233
D6V7W2_9BRAD/128-436
D6V936_9BRAD/42-264
D6XN15_HELPV/23-227
D6XN56_HELPV/39-255
D6XNM8_HELPV/28-243
D6XNS6_HELPV/142-359
D6XPI8_HELPV/124-470
D6XPS7_HELPV/163-398
D6XQ61_HELPV/4-238
D6XQ62_HELPV/398-469
D6XRM7_HELPV/28-250
D6XRP1_HELPV/1-194
D6XRP2_HELPV/22-278
D6XRQ7_HELPV/190-447
D6XZD6_BACIE/188-380
D6XZZ4_BACIE/188-380
D6ZAU7_SEGRD/176-259
D6ZG08_MOBCV/189-381
D6ZG34_MOBCV/121-388
D6ZGL7_MOBCV/70-303
D6ZGR3_MOBCV/31-277
D6ZH52_MOBCV/35-252
D6ZKU9_MOBCV/29-362
D6ZRV2_STRP0/20-266
D6ZU45_BIFLJ/124-473
D6ZZS7_STAND/225-455
D7A2P3_STAND/221-428
D7A3Q5_STAND/53-276
D7BAH4_MEISD/113-452
D7BAH8_MEISD/315-353
D7BAH8_MEISD/38-208
D7BG14_MEISD/21-264
D7BMW3_ARCHD/190-382
D7BNL2_ARCHD/115-456
D7CMW0_SYNLT/14-198
D7CMW0_SYNLT/490-674
D7CNS1_SYNLT/28-244
D7CYU7_GEOSC/111-452
D7D7W9_GEOSC/108-442
D7DAQ7_STAHD/77-309
D7DB04_STAHD/15-138
D7DB04_STAHD/193-337
D7E6P2_METEZ/35-233
D7FBK7_HELP3/112-474
D7FF99_HELP3/28-243
D7FFA3_HELP3/15-359
D7FFS3_HELP3/66-282
D7FFW7_HELP3/30-203
D7FFW8_HELP3/2-120
D7FFX1_HELP3/23-227
D7FFY7_HELP3/398-469
D7FFY8_HELP3/16-250
D7FG02_HELP3/188-530
D7FG25_HELP3/3-75
D7GGI0_PROFC/102-280
D7GGI0_PROFC/303-455
D7GT82_9FIRM/33-243
D7GXD6_9BACT/1-204
D7GXD7_9BACT/1-84
D7GXD9_9BACT/26-221
D7H258_BRUAB/49-272
D7HI58_VIBCH/34-228
D7HMA8_VIBCH/34-228
D7I7I7_9BACE/24-245
D7JAC4_9BACE/29-240
D7JCX5_9BACT/26-242
D7JDQ1_9BACT/24-237
D7JFT8_9BACT/84-355
D7JGM8_9BACT/119-359
D7JJB9_ECOLX/126-203
D7JJB9_ECOLX/21-132
D7JSB5_ECOLX/34-254
D7JZI5_9BACE/1-218
D7N2E1_9NEIS/1-79
D7N2T6_9NEIS/25-296
D7N7F0_9FIRM/196-531
D7NA96_9BACT/80-305
D7NFK6_9BACT/172-366
D7NG67_9BACT/124-474
D7SA61_SHIBO/103-253
D7UIL4_LISMO/191-383
D7V1T1_9LACO/122-455
D7VGG9_9SPHI/3-82
D7VN86_9SPHI/73-204
D7VXY3_9FLAO/23-283
D7W0N3_9FLAO/55-194
D7WL26_BACCE/5-160
D7WZ66_9BACI/25-232
D7X6H2_ECOLX/34-254
D7X704_ECOLX/21-203
D7XIB7_ECOLX/29-342
D7XNB9_ECOLX/34-254
D7XXJ7_ECOLX/33-282
D7Y125_ECOLX/34-254
D7YA37_ECOLX/134-474
D7YN59_ECOLX/34-254
D7YTW3_ECOLX/131-515
D7Z4K5_ECOLX/34-254
D7ZQN4_ECOLX/34-254
D8A6N9_ECOLX/29-342
D8A727_ECOLX/34-254
D8A8E8_ECOLX/125-177
D8A8E8_ECOLX/21-139
D8A9F7_ECOLX/1-299
D8AGD8_ECOLX/52-317
D8AM76_ECOLX/34-254
D8B7T1_ECOLX/34-254
D8BEL0_ECOLX/34-254
D8BMD0_ECOLX/29-342
D8BMY2_ECOLX/21-203
D8C0T9_ECOLX/8-102
D8C2L8_ECOLX/34-254
D8C6D4_ECOLX/9-191
D8C6L5_ECOLX/21-172
D8C8W8_ECOLX/126-203
D8C8W8_ECOLX/21-132
D8CC87_ECOLX/34-254
D8CD95_ECOLX/131-515
D8DSY6_PREBR/486-859
D8EDE4_ECOLX/126-203
D8EDE4_ECOLX/21-138
D8EE68_ECOLX/34-254
D8EEW3_ECOLX/29-342
D8EFS5_ECOLX/1-32
D8EFV0_ECOLX/29-188
D8EN17_ECOLX/35-254
D8EV42_ECOLX/127-203
D8EV42_ECOLX/21-138
D8F5Y5_9DELT/524-688
D8F5Y5_9DELT/9-203
D8F629_9DELT/114-236
D8FJD3_9FIRM/27-299
D8FUC4_9CYAN/15-109
D8G1C8_9CYAN/51-356
D8G285_9CYAN/11-94
D8G414_9CYAN/149-480
D8G8V5_9CYAN/80-369
D8GLN4_CLOLD/191-386
D8HRY3_AMYMU/29-332
D8I526_AMYMU/29-262
D8IA75_BRAP9/65-288
D8IDI5_BRAP9/21-246
D8IE90_BRAP9/9-264
D8IEF3_BRAP9/2-91
D8II12_LACFC/44-377
D8INF4_LACSC/1-289
D8INF6_LACSC/1-295
D8INF8_LACSC/1-349
D8ITA8_HERSS/37-257
D8J8U1_HALJB/22-266
D8JI05_ACISD/24-233
D8JUP4_HYPDA/32-254
D8K2R2_DEHLB/116-477
D8K392_DEHLB/18-130
D8K6K0_NITWC/160-455
D8K843_NITWC/60-185
D8KAM7_NITWC/151-237
D8KBZ8_NITWC/116-464
D8KNT8_CORPF/118-466
D8L2L8_KLEPN/139-210
D8L2L8_KLEPN/21-135
D8MK21_ERWBE/126-203
D8MK21_ERWBE/21-140
D8N5S1_RALSO/193-389
D8N5S2_RALSO/196-431
D8NAR3_RALSO/26-246
D8NCW8_RALSO/31-275
D8NSI2_RALSO/26-246
D8NVB2_RALSO/197-432
D8NVB3_RALSO/193-389
D8NWR4_RALSO/16-120
D8P1Q9_RALSO/26-246
D8P9G8_9BACT/199-434
D8P9G9_9BACT/195-391
D8UNP5_9MICC/66-446
D8UQT5_9MICC/38-290
D8UR00_9MICC/93-392
D9N9J9_STRPN/20-266
D9NHC6_STRPN/20-266
D9NLL6_STRPN/20-266
D9NS32_STRPN/20-266
D9NXI8_STRPN/20-266
D9P4J3_ACTPL/422-652
D9P4J4_ACTPL/5-95
D9P5S2_ACTPL/89-435
D9PAW1_ACTPL/422-739
D9PDE0_ACTPL/1-269
D9PDR9_ACTPL/89-407
D9PF42_9ZZZZ/26-255
D9Q3M9_CORP1/118-466
D9QBJ8_CORP2/118-466
D9QI52_BRESC/205-416
D9QM74_BRESC/26-249
D9QPJ9_ACEAZ/2-76
D9QQV7_ACEAZ/44-130
D9QWJ8_MYCMG/24-270
D9QYU2_MYCMG/358-483
D9RY94_THEOJ/426-699
D9RZP7_THEOJ/113-521
D9SLL3_CLOC7/191-383
D9SSE5_CLOC7/191-385
D9STW1_CLOC7/162-236
D9STW1_CLOC7/30-166
D9TLK5_THETC/81-350
D9TLK8_THETC/193-417
D9TLK9_THETC/191-390
D9TSR0_THETC/2-88
D9V0B1_9ACTO/125-452
D9Z4Y5_ECOLX/126-203
D9Z4Y5_ECOLX/21-138
D9Z511_ECOLX/21-203
D9ZNH5_9CAUD/161-299
E0D8E2_SALTY/21-203
E0DHS3_9CORY/109-262
E0DP27_9RHIZ/40-263
E0DU60_9RHIZ/40-263
E0DWY1_9RHIZ/291-414
E0DWY1_9RHIZ/412-485
E0E7K3_ACTPL/422-740
E0E7W4_ACTPL/89-435
E0EDH5_ACTPL/422-652
E0EDT6_ACTPL/89-435
E0EJJ2_ACTPL/120-477
E0EJP1_ACTPL/422-742
E0EK09_ACTPL/1-268
E0EV94_ACTPL/1-275
E0EXF7_ACTPL/422-740
E0EXS3_ACTPL/1-302
E0F3K9_ACTPL/422-742
E0F3Z3_ACTPL/130-476
E0F9V8_ACTPL/422-740
E0FA49_ACTPL/89-435
E0FFZ9_ACTPL/422-529
E0FGC3_ACTPL/89-435
E0FJS2_ACTPL/25-145
E0FKW9_ACTPL/68-412
E0FM18_ACTPL/453-771
E0G515_ENTFA/25-242
E0GG81_ENTFA/1-72
E0GG82_ENTFA/117-324
E0GG85_ENTFA/115-505
E0GLY3_ENTFA/182-377
E0H6V8_ENTFA/23-247
E0HDQ9_ENTFA/195-409
E0ITW4_9GAMM/45-328
E0J3B1_ECOLW/127-203
E0J3B1_ECOLW/21-138
E0J6U5_ECOLW/34-254
E0JEP5_RHIME/40-263
E0JN18_RHIME/323-360
E0JN18_RHIME/44-218
E0JWD4_RHIME/36-272
E0K4T4_RHIME/40-263
E0L0W8_STRVO/1-58
E0LL99_SPHCR/47-268
E0LLC1_SPHCR/190-404
E0MPE1_9RHOB/80-303
E0MXQ9_9CORY/73-394
E0MY50_9CORY/119-267
E0MY51_9CORY/6-94
E0N1X3_9ACTO/31-277
E0N218_9ACTO/70-304
E0N2F9_9ACTO/52-338
E0N2I1_9ACTO/184-376
E0N343_9ACTO/29-361
E0N3V8_9ACTO/189-381
E0N3Y1_9ACTO/66-406
E0N896_NEIME/1-314
E0NJ74_9FIRM/117-526
E0NJW2_9FIRM/44-338
E0NJY5_9FIRM/190-382
E0NK66_9FIRM/29-314
E0NLC9_9FIRM/63-299
E0NSU9_9BACT/212-406
E0NU17_9BACT/25-256
E0NUK7_9BACT/84-373
E0NW63_9FIRM/196-524
E0NW88_9FIRM/192-387
E0P049_9FIRM/62-362
E0PYU5_STRPY/167-242
E0PZP2_9STRE/115-468
E0Q348_9STRE/203-513
E0Q7H6_9BIFI/36-278
E0QA95_9BIFI/1-88
E0QEY2_CAMCO/398-662
E0QGT0_9FIRM/62-359
E0QJY6_9FIRM/196-523
E0QMP3_9ACTO/184-376
E0QMR7_9ACTO/66-406
E0QPB8_9ACTO/113-441
E0QQ43_9ACTO/41-252
E0QQ92_9ACTO/69-300
E0QQF5_9ACTO/53-338
E0QQG8_9ACTO/8-334
E0QR24_9ACTO/103-212
E0QR25_9ACTO/70-192
E0QT96_9ACTO/118-440
E0R6R4_ECOLX/34-254
E0RHS8_PAEP6/483-807
E0RHT0_PAEP6/188-382
E0S3S0_BUTPB/78-292
E0SV41_STRZA/20-266
E0SXA8_STRZA/30-247
E0TC65_PARBH/9-230
E0TKR7_MYCHH/1-273
E0TKR9_MYCHH/1-278
E0TKS0_MYCHH/1-277
E0TKS1_MYCHH/1-321
E0TM83_STRZ6/20-266
E0TNT9_STRZ6/79-212
E0TTA7_STRZ6/30-247
E0U663_CYAP2/46-286
E0U8N6_CYAP2/56-273
E0U9N0_CYAP2/12-306
E0U9R1_CYAP2/54-307
E0UBP9_CYAP2/45-286
E0UGN0_CYAP2/39-315
E0UGP9_CYAP2/255-487
E0WGW3_ECOLX/21-203
E0YQ55_9CAUD/86-203
E1AC06_9CAUD/21-223
E1CXP5_VIBPA/143-214
E1CXP5_VIBPA/20-153
E1DM02_VIBPA/156-227
E1DM02_VIBPA/33-166
E1DV82_LACRE/203-536
E1DWW3_LACRE/55-278
E1DZ19_LACRE/187-379
E1DZ64_LACRE/187-379
E1E9W4_VIBPA/143-214
E1E9W4_VIBPA/20-153
E1FAR2_9THEO/3-88
E1FER6_9THEO/113-462
E1FFV8_9THEO/189-381
E1GU18_9BACT/26-321
E1GVU3_9BACT/214-408
E1GYK0_9BACT/124-455
E1GYN2_9BACT/48-206
E1GYT9_STRPN/20-266
E1HR57_ECOLX/34-254
E1HYV4_ECOLX/34-254
E1I393_ECOLX/126-203
E1I393_ECOLX/21-131
E1IBT1_9CHLR/38-343
E1II70_9CHLR/7-113
E1IIN1_9CHLR/21-243
E1IK41_ECOLX/29-342
E1ILL7_ECOLX/34-254
E1ITX8_ECOLX/130-393
E1IWF7_ECOLX/127-203
E1IWF7_ECOLX/21-138
E1J108_ECOLX/29-342
E1J7H9_ECOLX/34-254
E1JG21_ECOLX/21-169
E1JLA3_9LACO/117-437
E1JR29_DESFR/190-420
E1JT01_DESFR/61-409
E1KAH5_9FIRM/191-415
E1KAH7_9FIRM/190-385
E1KEP4_9FIRM/121-470
E1KKC6_9FIRM/37-257
E1KMJ5_9BACT/26-255
E1KNZ1_9BACT/213-407
E1KV57_PEPMA/29-314
E1KXF4_PEPMA/195-490
E1L0W7_9ACTN/106-452
E1LU25_STRMT/30-247
E1M8T1_9STRE/1-43
E1M8T3_9STRE/11-116
E1MC62_9ACTO/118-440
E1MFI0_9ACTO/92-420
E1MFY3_9ACTO/120-468
E1MFY9_9ACTO/53-332
E1MGR0_9ACTO/16-233
E1MGW3_9ACTO/69-300
E1MU15_9GAMM/1-100
E1MU76_9GAMM/28-304
E1N9S0_9BIFI/36-278
E1NAN5_9BIFI/37-254
E1NFH6_9LACO/95-392
E1NKT6_9LACO/211-448
E1NP45_9LACO/211-448
E1NPG3_9LACO/47-350
E1NQF8_9LACO/23-221
E1P1G9_NEILA/22-380
E1P1W2_NEILA/169-504
E1P339_NEILA/1-314
E1PFZ6_ECOAB/34-254
E1PG23_ECOAB/131-515
E1PH30_ECOAB/29-342
E1PKW7_PANVC/127-183
E1PKW7_PANVC/21-133
E1PRL6_MYCFJ/1-317
E1PSA2_MYCFJ/15-96
E1PSU8_MYCFJ/13-96
E1PU85_HELPT/21-363
E1PU88_HELPT/28-243
E1PUB4_HELPT/112-484
E1PUL4_HELPT/142-359
E1PXI0_HELPT/23-227
E1PXL6_HELPT/39-255
E1PXR0_HELPT/28-250
E1PXS6_HELPT/398-476
E1PXS7_HELPT/2-227
E1PXU0_HELPT/187-476
E1PXY3_HELPM/28-243
E1PY73_HELPM/112-447
E1Q167_HELPM/23-227
E1Q1A7_HELPM/36-252
E1Q1J6_HELPM/1-195
E1Q1V8_HELPM/22-278
E1Q1V9_HELPM/402-633
E1Q1X2_HELPM/188-487
E1Q2F5_HELPP/398-473
E1Q3X3_HELPP/36-252
E1Q433_HELPP/28-250
E1Q446_HELPP/23-136
E1Q447_HELPP/22-278
E1Q4E4_HELPP/188-508
E1Q4U3_HELPP/21-363
E1Q4V0_HELPP/4-204
E1Q4Z9_HELPP/112-436
E1Q523_HELPP/28-243
E1Q572_HELPP/142-359
E1Q684_HELPP/15-160
E1Q6V9_HELPP/18-179
E1Q820_HELPC/138-227
E1Q820_HELPC/23-152
E1Q824_HELPC/30-325
E1Q8C3_HELPC/39-255
E1Q909_HELPC/28-250
E1Q923_HELPC/1-194
E1Q925_HELPC/22-278
E1Q926_HELPC/398-475
E1Q927_HELPC/8-168
E1Q9A1_HELPC/190-532
E1Q9M6_HELPC/21-363
E1Q9M8_HELPC/28-243
E1Q9U1_HELPC/112-434
E1QA02_HELPC/142-359
E1QB57_HELPC/163-398
E1QHC4_DESB2/157-492
E1QK18_DESB2/187-379
E1QK53_DESB2/204-433
E1QK54_DESB2/189-381
E1R3J7_SPISS/496-815
E1R551_SPISS/61-291
E1R6E3_SPISS/23-269
E1RD61_METP4/22-320
E1RD61_METP4/356-400
E1RFD1_METP4/35-274
E1RKW5_XYLFG/2-166
E1RLY1_XYLFG/85-397
E1RQA1_XYLFG/154-237
E1RQA1_XYLFG/28-153
E1RQB7_XYLFG/154-235
E1RQB7_XYLFG/28-159
E1RV21_ECOUM/34-254
E1S4U1_ECOUM/29-342
E1S5L7_ECOUM/21-203
E1S5X6_HELP9/36-252
E1S686_HELP9/28-250
E1S6A1_HELP9/271-342
E1S6A2_HELP9/2-123
E1S6B4_HELP9/192-527
E1S741_HELP9/112-415
E1S7C2_HELP9/21-361
E1S7C7_HELP9/28-243
E1S8J3_HELP9/163-320
E1SA53_HELP9/23-227
E1SK96_PANVC/28-339
E1SXH0_THESX/189-381
E1SXP5_THESX/3-88
E1T0Y4_THESX/113-462
E1TGN3_BURSG/57-277
E1UQE6_BACAS/138-356
E1VM33_9GAMM/129-468
E1VXM3_ARTAR/47-292
E1VXV2_ARTAR/73-240
E1W8L8_SALTS/129-458
E1WIG9_SALTS/34-254
E1WQ99_BACF6/126-475
E1WWT9_BACF6/159-239
E1X1F6_BACMS/39-252
E1X7M8_HAEI1/22-293
E1XBR2_STRZO/20-266
E1XKL6_STRZN/20-266
E1XS01_STRZI/20-266
E1XT05_STRZI/30-247
E1Y992_9DELT/32-374
E1Y9F9_9DELT/53-279
E1YAU2_9DELT/487-811
E1YBP0_9DELT/158-490
E1YEB3_9DELT/63-287
E1YEN8_9DELT/84-331
E1YEP8_9DELT/120-414
E1YI10_9DELT/202-465
E1YI16_9DELT/22-253
E1YIQ0_9DELT/75-289
E1YIZ4_9DELT/99-325
E1YL01_9DELT/121-460
E1YLD9_9DELT/18-258
E1YLU9_9DELT/69-371
E2CB97_9RHOB/39-261
E2CDE4_9RHOB/31-339
E2CGB6_9RHOB/309-612
E2CGB6_9RHOB/31-142
E2CGR1_9RHOB/31-339
E2CI82_9RHOB/177-259
E2CI82_9RHOB/52-186
E2CR51_9RHOB/221-433
E2JA17_9BACI/200-436
E2JKI5_9GAMM/132-349
E2JTW7_ECO57/34-254
E2K516_ECO57/29-342
E2K579_ECO57/29-342
E2K5J0_ECO57/126-203
E2K5J0_ECO57/21-138
E2K7F8_ECO57/34-254
E2KDU1_ECO57/29-342
E2KE04_ECO57/29-342
E2KKL5_ECO57/126-203
E2KKL5_ECO57/21-138
E2KL58_ECO57/34-254
E2KPT8_ECO57/29-342
E2KQJ6_ECO57/29-342
E2L0K5_ECO57/126-203
E2L0K5_ECO57/21-138
E2M9I5_PSESM/12-120
E2MQ05_FRANO/126-465
E2MRM6_FRANO/193-480
E2N377_CAPSP/31-247
E2N815_9BACE/150-239
E2NFK0_9BACE/31-289
E2NHK9_9BACE/23-252
E2NHL0_9BACE/39-272
E2NXG1_PASHA/59-465
E2P3X7_PASHA/8-326
E2P6L0_PASHA/59-465
E2PAV8_PASHA/87-405
E2PCI1_NEIPO/1-278
E2PEH7_NEIPO/60-385
E2PEP3_NEIPO/49-265
E2PPH6_9RHIZ/1-224
E2QEU4_ECOLX/34-254
E2QL60_ECOLX/119-501
E2S0V0_9CORY/76-389
E2S842_9ACTO/38-336
E2S845_9ACTO/325-414
E2SH09_9FIRM/23-295
E2SZ01_9RALS/193-389
E2SZ02_9RALS/199-434
E2T5Y2_9RALS/26-246
E2WXD1_ECOLX/34-254
E2X2I2_SHIDY/21-203
E2X859_SHIDY/34-195
E2XV95_PSEFL/24-402
E2YUT9_ENTFA/195-409
E3ATQ5_9SPHI/39-286
E3B8N9_9MICO/115-474
E3BU39_9LACO/88-388
E3BX31_9LACO/64-398
E3C5T2_9LACO/59-280
E3C6Z8_9LACO/28-242
E3CGX1_STRDO/136-229
E3CHM7_STRDO/1-192
E3CLH2_STRDO/23-294
E3D316_NEIM7/55-195
E3D561_NEIM7/60-425
E3D5X0_NEIM7/237-585
E3DI71_ERWSE/59-356
E3E1R3_BACA1/55-280
E3E1S9_BACA1/29-304
E3E579_PAEPS/199-400
E3EFR8_PAEPS/6-82
E3EUG1_HYDTT/42-257
E3F1X1_KETVY/34-256
E3F779_CORP9/118-466
E3H4V9_ROTDC/49-301
E3H7D3_ILYPC/192-385
E3HBT2_ILYPC/157-537
E3HGM3_ACHXA/109-225
E3HYB9_ACHXA/144-412
E3I4B2_RHOVT/35-257
E3I790_RHOVT/179-262
E3I790_RHOVT/51-183
E3I9B0_GEOS0/39-255
E3ICI8_GEOS0/2-69
E3IK79_DESVR/157-236
E3IK79_DESVR/29-163
E3IMM5_DESVR/28-238
E3INV5_DESVR/188-422
E3NSF4_CAERE/1-331
E3PFC6_ECOH1/29-342
E3PJV6_ECOH1/29-342
E3PKV3_ECOH1/34-254
E3SKA2_9CAUD/26-270
E3SLV1_9CAUD/26-302
E3SMM0_9CAUD/21-298
E3SNH3_9CAUD/30-240
E3SNH4_9CAUD/21-297
E3SQB9_9VIRU/27-259
E3SQU5_9CAUD/26-245
E3SSP3_9VIRU/21-298
E3SSZ9_9VIRU/26-245
E3XKW1_ECOLX/500-818
E3XU45_ECOLX/34-254
E3XU92_ECOLX/29-342
E3Y4N9_SHIFL/34-254
E3YZW2_LISIN/189-381
E3ZUD0_LISSE/1-182
E4ABQ2_PROAC/12-226
E4ABQ2_PROAC/234-366
E4BE11_PROAC/12-226
E4BE11_PROAC/234-366
E4CRE8_PROAC/189-381
E4CRH4_PROAC/102-406
E4HNM9_PROAC/257-389
E4HNM9_PROAC/35-249
E4K7S5_9FIRM/10-91
E4K9G2_9FIRM/509-814
E4KRJ0_9LACT/20-267
E4KYW0_9FIRM/29-314
E4LA57_9FIRM/21-238
E4LA69_9FIRM/51-275
E4LIQ1_9FIRM/192-387
E4LJC4_9FIRM/192-387
E4LJE2_9FIRM/92-466
E4LLB9_9FIRM/192-387
E4LLH1_9FIRM/87-282
E4LNG4_9CLOT/34-277
E4LR60_9CLOT/189-381
E4LRR6_9CLOT/363-509
E4LX68_9CLOT/2-86
E4M8Q9_9BACT/11-127
E4MEP0_9BACT/24-245
E4ML21_9FIRM/150-510
E4MR22_CAPOC/31-247
E4NQB5_HALBP/23-297
E4NVD3_HALBP/237-415
E4NVD3_HALBP/541-582
E4PA06_ECO8N/119-501
E4PAT8_ECO8N/34-254
E4PZS8_MYCBG/24-269
E4Q0S3_MYCBG/26-257
E4Q9Q6_CALH1/22-253
E4QSX2_MYCH1/1-272
E4QT61_MYCH1/124-498
E4QT87_MYCH1/129-471
E4QVH9_HAEI6/241-524
E4QXY6_HAEI6/40-389
E4RMF2_HALSL/484-788
E4SA91_CALKI/42-169
E4SA91_CALKI/471-791
E4SCK2_CALK2/10-91
E4SHK5_CALK2/22-253
E4SHW6_CALK2/93-309
E4SZ34_LACDN/63-393
E4T168_PALPW/23-231
E4TDW5_RIEAD/31-247
E4TKB8_CALNY/61-278
E4UCJ0_LIBSC/40-263
E4VGT3_9HELI/38-229
E4VHQ9_9HELI/29-258
E4VHR0_9HELI/9-179
E4VID8_9HELI/185-514
E4VIE3_9HELI/34-260
E4VIN7_9HELI/102-387
E4VJ24_9HELI/332-628
E4VL74_9HELI/19-227
E4VLB2_9HELI/1-175
E4VLB9_9HELI/37-149
E4VLR6_9HELI/35-225
E4VN17_9HELI/123-455
E4VNN0_9HELI/23-239
E4VNV0_9HELI/1-75
E4VNV1_9HELI/219-359
E4VNV1_9HELI/4-77
E4VPH0_BACFR/70-419
E4VPN3_BACFR/29-240
E4VQS2_BACFR/29-243
E4VQS9_BACFR/15-236
E4VX22_BACFR/4-77
E4W2R7_BACFR/9-240
E4W2R8_BACFR/23-269
E4WLV4_9PHYC/23-297
E4ZD86_NEIL0/60-395
E4ZDZ8_NEIL0/119-464
E4ZFL4_9VIRU/218-410
E5AKP9_BURRH/107-168
E5AKP9_BURRH/6-114
E5ASM0_BURRH/72-292
E5AVX5_BURRH/152-227
E5AVX5_BURRH/45-165
E5B2J9_ERWAM/59-356
E5B9K5_ERWAM/6-127
E5B9K6_ERWAM/29-208
E5BI11_9FUSO/17-298
E5BK28_9FUSO/21-240
E5BK94_9FUSO/17-298
E5BS15_9FUSO/20-241
E5BS39_9FUSO/21-299
E5C2E6_9FUSO/1-149
E5C5P4_9BACE/54-273
E5CG34_9BACE/128-211
E5CG34_9BACE/23-134
E5CGL0_9BACE/22-239
E5E3Q4_9CAUD/158-237
E5E3Q4_9CAUD/30-163
E5E3V7_9CAUD/167-245
E5E3V7_9CAUD/38-174
E5ERN0_9PHYC/23-297
E5LAN1_HELPY/378-582
E5LG95_BACFR/23-269
E5LG96_BACFR/23-254
E5LGB9_GEOSE/187-416
E5LGC1_9BACI/337-630
E5Q8T4_9BACI/59-287
E5Q8T9_GEOSE/1-188
E5Q8U0_GEOSE/6-90
E5Q8U3_GEOSE/78-381
E5Q8U7_9BACI/26-237
E5Q8V1_9BACI/20-113
E5Q8V2_9BACI/42-347
E5RM38_CAMLA/116-457
E5RM63_CAMLA/398-661
E5RM68_CAMLA/398-672
E5RM75_CAMLA/398-661
E5US68_9BACE/24-246
E5US92_9BACE/96-430
E5UZV6_9BACE/5-90
E5V1R6_9BACL/118-291
E5V1R7_9BACL/26-179
E5VAE5_9BACE/126-462
E5VC98_9BACE/30-246
E5VFB9_9BACE/21-298
E5VFC0_9BACE/29-242
E5VKE4_9FIRM/195-417
E5WUH3_9BACE/5-77
E5WX26_9BACE/88-250
E5X0E4_9BACE/24-245
E5XFI4_9FIRM/119-483
E5XGH0_9FIRM/191-383
E5XGS2_9FIRM/106-204
E5XI13_9FIRM/81-402
E5Y2E3_BILWA/157-236
E5Y2E3_BILWA/29-176
E5Y909_BILWA/3-74
E5YRP6_9BACL/226-388
E5Z8T5_CAMJE/22-239
E5ZH14_CAMJE/2-200
E5ZH15_CAMJE/398-448
E5ZPA5_ECOLX/34-254
E5ZQD1_ECOLX/29-342
E6A1P1_ECOLX/1-27
E6A405_ECOLX/34-254
E6A8I6_ECOLX/131-515
E6ADI5_ECOLX/21-203
E6AEX7_ECOLX/29-342
E6AHK7_ECOLX/34-254
E6AXJ7_ECOLX/2-161
E6AXJ8_ECOLX/21-140
E6AZ88_ECOLX/21-203
E6B2U2_ECOLX/29-342
E6B5G1_ECOLX/34-254
E6B5S3_ECOLX/114-191
E6B5S3_ECOLX/9-117
E6B889_ECOLX/29-342
E6BFW6_ECOLX/34-254
E6BPY4_ECOLX/29-342
E6BRI0_ECOLX/21-169
E6CC81_PROAC/102-452
E6CCA7_PROAC/189-381
E6EMV8_ENTFA/195-409
E6ETZ8_ENTFA/195-409
E6EU53_ENTFA/23-220
E6F2A5_ENTFA/180-375
E6FBI4_ENTFA/25-242
E6FPR4_ENTFA/7-208
E6GGA8_ENTFA/20-266
E6GNP7_ENTFA/180-375
E6GRH2_ENTFA/182-377
E6GZF1_ENTFA/195-409
E6H1F3_ENTFA/195-409
E6H332_ENTFA/182-377
E6H9A4_ENTFA/195-409
E6HM84_ENTFA/21-243
E6IF04_ENTFA/23-220
E6IH07_ENTFA/190-305
E6IH07_ENTFA/301-385
E6IQN9_ENTFA/99-484
E6J541_9ACTO/66-384
E6JK16_RIEAN/31-247
E6K6G6_9BACT/84-351
E6KJ68_STRSA/79-212
E6KKB5_STRSA/75-212
E6KLK9_STRSA/81-354
E6L7H6_CAMUP/185-527
E6L8N4_CAMUP/117-449
E6L8N5_CAMUP/1-42
E6LAR5_CAMUP/55-345
E6LAU0_CAMUP/1-135
E6LB26_CAMUP/3-110
E6LPQ2_9FIRM/72-437
E6LPQ4_9FIRM/2-102
E6LPQ6_9FIRM/120-219
E6LSY4_9LACO/211-526
E6LSY5_9LACO/211-509
E6LWZ0_9ACTO/29-361
E6LY16_9ACTO/189-381
E6LY41_9ACTO/66-446
E6LYJ0_9ACTO/195-546
E6LYK2_9ACTO/70-303
E6LYP7_9ACTO/31-277
E6LZ21_9ACTO/35-252
E6M3E7_9ACTO/184-376
E6M3Q0_9ACTO/31-277
E6M3U6_9ACTO/70-303
E6M4M4_9ACTO/29-363
E6MGK8_9FIRM/196-453
E6MNA5_9BACT/59-284
E6MSN5_9BACT/84-393
E6MZ03_NEIMH/1-305
E6MZE9_NEIMH/1-314
E6N0N6_NEIMH/46-186
E6NBX0_HELPI/398-629
E6NBY4_HELPI/28-250
E6NBZ4_HELPI/2-204
E6NC42_HELPI/39-255
E6NCK4_HELPI/21-363
E6NCK7_HELPI/28-243
E6NCQ7_HELPI/142-359
E6NDT6_HELPI/163-398
E6NFG0_HELPI/5-90
E6NFI3_HELPI/190-532
E6NFV4_HELPI/112-505
E6NG85_HELPK/39-255
E6NGG4_HELPK/23-227
E6NGI7_HELPK/187-444
E6NGV8_HELPK/112-446
E6NH78_HELPK/398-629
E6NHA2_HELPK/3-90
E6NJX6_HELPK/142-359
E6NK27_HELPK/28-243
E6NK30_HELPK/21-361
E6NLY3_HELPL/4-90
E6NM06_HELPL/187-476
E6NMC3_HELPL/112-425
E6NMN9_HELPL/22-278
E6NMP0_HELPL/23-252
E6NMQ5_HELPL/28-250
E6NMR5_HELPL/23-227
E6NMW0_HELPL/39-255
E6NNC5_HELPL/21-364
E6NNC8_HELPL/28-243
E6NPP2_HELPQ/398-700
E6NPQ7_HELPQ/28-251
E6NPR8_HELPQ/23-227
E6NQ00_HELPQ/1-113
E6NQ01_HELPQ/36-136
E6NQD6_HELPQ/5-176
E6NQH0_HELPQ/21-155
E6NQH4_HELPQ/28-243
E6NQM4_HELPQ/142-359
E6NTA5_HELPQ/3-90
E6NTC8_HELPQ/187-486
E6NTP3_HELPQ/112-426
E6PYD0_9ZZZZ/29-283
E6Q238_9ZZZZ/34-269
E6QA13_9ZZZZ/65-399
E6QCT8_9ZZZZ/174-372
E6QCU1_9ZZZZ/8-98
E6QIH9_9ZZZZ/83-318
E6QL79_9ZZZZ/1-268
E6QLQ8_9ZZZZ/85-421
E6QMU1_9ZZZZ/25-357
E6QNL8_9ZZZZ/117-463
E6QTB6_9ZZZZ/1-256
E6RTD0_CAMJS/22-239
E6RW23_CAMJS/188-545
E6S3F2_HELPF/112-435
E6S477_HELPF/22-278
E6S478_HELPF/23-252
E6S492_HELPF/28-250
E6S4A3_HELPF/23-227
E6S4D7_HELPF/3-90
E6S4G3_HELPF/187-507
E6S4M5_HELPF/39-255
E6S506_HELPF/198-413
E6S554_HELPF/142-359
E6SEJ9_INTC7/28-280
E6SP30_BACT6/250-475
E6SPG7_BACT6/39-263
E6SWH9_BACT6/487-803
E6T9Y0_SHEB6/124-459
E6TLA6_MYCSR/29-332
E6TR29_BACCJ/22-265
E6TZ55_BACCJ/30-245
E6U2P9_ETHHY/112-452
E6U9R7_ETHHY/189-384
E6UCL1_RUMA7/132-516
E6UCW6_RUMA7/1-77
E6UHH1_RUMA7/2-94
E6UJZ5_RUMA7/149-274
E6UJZ5_RUMA7/264-344
E6UK96_RUMA7/89-302
E6UNM4_CLOTL/10-177
E6UNM4_CLOTL/207-329
E6UP28_CLOTL/31-156
E6UP28_CLOTL/463-639
E6UPD9_CLOTL/191-390
E6UPE0_CLOTL/193-417
E6USZ9_CLOTL/76-361
E6V9R1_VARPD/26-374
E6VE81_RHOPX/42-265
E6VXW1_DESAO/31-190
E6WAA3_PANSA/79-385
E6WNP4_PANSA/128-203
E6WNP4_PANSA/21-139
E6X1S1_NITSE/37-255
E6YGQ8_BARC7/48-271
E6YKQ9_9RHIZ/40-263
E6YPX8_9RHIZ/40-263
E6YUH0_9RHIZ/40-263
E6YY72_9RHIZ/40-263
E7A3I9_HAEIF/21-240
E7A5K0_HAEIF/249-580
E7A6Q8_HAEIF/120-466
E7A932_HELFC/31-247
E7A9P9_HELFC/1-45
E7A9Q0_HELFC/27-253
E7AAF8_HELFC/5-153
E7AAU6_HELFC/30-246
E7AB79_HELFC/1-38
E7ABR1_HELFC/22-244
E7ACN8_HELFC/22-244
E7AFE3_HAEIF/21-240
E7BH07_NEIMW/31-253
E7BTG9_ECOLX/125-203
E7BTG9_ECOLX/21-131
E7EJU5_9CAUD/153-540
E7FQV4_9LACO/202-522
E7FZ29_9HELI/34-250
E7FZ71_9HELI/160-384
E7FZL5_9HELI/60-383
E7G0K2_9HELI/24-246
E7G0X1_9HELI/28-244
E7G2H4_9HELI/21-269
E7G330_9HELI/24-246
E7G370_9HELI/160-384
E7G3C5_9HELI/34-250
E7G3I0_9HELI/28-244
E7G4N2_9HELI/60-384
E7G7Z1_9FIRM/27-227
E7G9W3_9FIRM/26-161
E7G9W4_9FIRM/14-100
E7GJY1_CLOSY/188-380
E7GPQ5_CLOSY/37-239
E7GQ66_CLOSY/25-311
E7H927_ECOLX/29-342
E7H9U0_ECOLX/21-203
E7HGZ9_ECOLX/34-254
E7HQR9_ECOLX/34-254
E7HUV3_ECOLX/29-342
E7HZV6_ECOLX/29-342
E7I351_ECOLX/21-203
E7I5S3_ECOLX/29-342
E7I8K3_ECOLX/34-254
E7IHN0_ECOLX/175-255
E7IHN0_ECOLX/45-179
E7IJ96_ECOLX/21-115
E7IP41_ECOLX/29-342
E7IQ82_ECOLX/34-254
E7ISS9_ECOLX/29-342
E7J6M8_ECOLX/9-105
E7J9F7_ECOLX/34-254
E7JKW2_ECOLX/34-254
E7JQ43_ECOLX/29-342
E7JSW8_ECOLX/11-184
E7JSW9_ECOLX/29-132
E7JWW6_SHISO/29-342
E7K5J3_SHISO/34-254
E7M6M1_9BACL/25-236
E7MA16_9BACL/23-223
E7MME2_9FIRM/62-396
E7NR78_TREPH/29-233
E7NS77_TREPH/18-112
E7NS78_TREPH/22-279
E7NW20_TREPH/56-351
E7NWA4_TREPH/26-214
E7NX82_TREPH/136-481
E7PU66_PSESG/65-410
E7QQT5_9EURY/10-140
E7QSS8_9EURY/2-57
E7QTH1_9EURY/22-268
E7RPV8_9BACT/26-234
E7RQZ7_9BACT/5-184
E7RRP8_9BACT/20-249
E7RRP9_9BACT/39-273
E7RY33_9BURK/61-392
E7SEF0_SHIDY/34-254
E7SJ11_SHIDY/29-342
E7SK98_SHIDY/29-342
E7SQP2_SHIDY/29-342
E7SVH0_SHIBO/34-254
E7T627_SHIBO/173-253
E7T627_SHIBO/43-177
E7TEY3_SHIFL/20-95
E7TEY4_SHIFL/10-184
E7TGJ6_SHIFL/34-254
E7TT73_ECO57/1-40
E7TUM4_ECO57/29-342
E7TXC7_ECO57/34-254
E7TY22_ECO57/126-203
E7TY22_ECO57/21-138
E7U967_ECOLX/34-254
E7UBT0_ECOLX/274-573
E7UFC2_ECOLX/34-254
E7UN61_ECOLX/118-193
E7UN61_ECOLX/13-131
E7UWQ7_SALTY/34-254
E7UXH4_SALTY/129-458
E7VBC2_SALMO/129-458
E7VC18_SALMO/34-254
E7VL36_SALMO/129-458
E7VQG4_SALMO/34-254
E7VTV5_SALMO/34-254
E7W0U5_SALMO/129-458
E7W7Y9_SALMO/129-458
E7WEA3_SALMO/34-254
E7WPY8_SALMO/129-458
E7WQW3_SALMO/34-254
E7WYN8_SALMO/129-458
E7X378_SALMO/34-254
E7X4T0_SALMO/34-254
E7X808_SALMO/129-458
E7XHH5_SALMO/34-254
E7Y0D0_SALMO/34-254
E7Y9M4_SALMO/34-254
E7YF79_SALMO/129-458
E7YK01_SALMO/129-458
E7YR65_SALMO/34-254
E7YXN3_SALMO/129-458
E7YYY4_SALMO/34-254
E7Z8B3_SALMO/129-458
E7ZDC8_SALMO/34-254
E7ZHQ2_SALMO/34-254
E7ZTU0_SALMO/129-458
E7ZV28_SALMO/129-458
E8A3S9_SALMO/34-254
E8A950_SALMO/34-254
E8A976_SALMO/129-458
E8AHQ7_SALMO/129-458
E8AR50_SALMO/34-254
E8AUD4_SALMO/34-254
E8AZ33_SALMO/129-458
E8BH97_SALMO/129-458
E8BHI8_SALMO/34-254
E8BLI2_SALMO/34-254
E8BNR0_SALMO/129-458
E8C158_SALMO/34-254
E8C2V8_SALMO/129-458
E8CIG9_SALMO/129-458
E8CJH2_SALMO/34-254
E8CWP4_SALMO/129-458
E8CXJ6_SALMO/34-254
E8CYK0_SALMO/129-458
E8D9L3_SALMO/34-254
E8DIQ6_SALMO/34-254
E8DJ77_SALMO/129-458
E8DUA4_SALMO/34-254
E8DUU9_SALMO/129-458
E8E6Z1_SALMO/129-458
E8E946_SALMO/34-254
E8EG01_SALMO/34-254
E8EH63_SALMO/129-458
E8EQT0_SALMO/129-458
E8EUY8_SALMO/34-254
E8F630_SALMO/34-254
E8F8T6_SALMO/129-458
E8FI45_SALMO/129-458
E8FMB3_SALMO/34-254
E8FRJ6_SALMO/129-458
E8FUH1_SALMO/34-254
E8G082_SALMO/34-254
E8G6J5_SALMO/129-458
E8GLL3_SALMO/129-458
E8GP91_SALMO/34-254
E8GQM8_SALMO/129-458
E8GSG9_SALMO/34-254
E8H789_ECO57/34-147
E8HL38_ECOLX/34-254
E8HZP3_ECOLX/34-254
E8IBX0_ECOLX/1-34
E8IDV4_ECOLX/34-254
E8IS64_ECOLX/34-254
E8J6Q7_ECO57/34-254
E8KCP4_9STRE/42-259
E8KG33_9PAST/34-323
E8KH12_9PAST/89-423
E8KY76_9RHIZ/54-277
E8LA31_9RHIZ/1-179
E8LBE8_9FIRM/37-258
E8LCS6_9FIRM/1-266
E8LE78_9FIRM/87-472
E8MIE3_BIFL2/27-396
E8MIS5_BIFL2/276-397
E8MJV5_BIFLS/28-397
E8MKA0_BIFLS/12-355
E8MY92_ANATU/24-264
E8MYD2_ANATU/23-252
E8MYS1_ANATU/485-787
E8MZ20_ANATU/12-130
E8N003_ANATU/20-260
E8N0L0_ANATU/167-258
E8N0X3_ANATU/167-384
E8N1W6_ANATU/4-120
E8N4M0_ANATU/24-267
E8N6C2_ANATU/30-251
E8NDY3_MICTS/34-317
E8NGH1_MICTS/50-285
E8NKE1_SALET/1-52
E8NQL0_SALET/129-458
E8NRI6_SALET/36-256
E8P8D4_YERPH/21-203
E8PM56_THESS/69-303
E8PQ98_THESS/100-184
E8QDA7_HELP7/23-227
E8QDN1_HELP7/39-255
E8QDX1_HELP7/23-252
E8QDX2_HELP7/22-278
E8QDY5_HELP7/188-504
E8QEA2_HELP7/21-365
E8QEA5_HELP7/28-243
E8QEB0_HELP7/112-473
E8QFW6_HELP7/163-398
E8QG59_HELP7/124-469
E8QJ73_HELP4/23-227
E8QJ75_HELP4/27-321
E8QJF8_HELP4/28-250
E8QJH3_HELP4/23-252
E8QJH4_HELP4/22-278
E8QJH5_HELP4/402-474
E8QJH6_HELP4/3-236
E8QJK0_HELP4/36-252
E8QJS0_HELP4/188-530
E8QKJ8_HELP4/21-361
E8QKK0_HELP4/28-243
E8QKP1_HELP4/112-448
E8QMB8_HELPR/36-252
E8QN13_HELPR/112-426
E8QN98_HELPR/28-243
E8QNE6_HELPR/142-359
E8QPH6_HELPR/162-397
E8QRJ4_HELPR/28-250
E8QRL0_HELPR/23-252
E8QRL1_HELPR/22-278
E8QRM4_HELPR/188-521
E8QTQ2_HELPW/23-227
E8QTU3_HELPW/39-255
E8QUC1_HELPW/112-425
E8QUG1_HELPW/184-497
E8QUR9_HELPW/21-355
E8QUS3_HELPW/28-243
E8QUT7_HELPW/5-239
E8QUT8_HELPW/398-470
E8QXH1_ISOPI/337-416
E8QY04_ISOPI/60-293
E8R3R6_ISOPI/72-299
E8R5A3_ISOPI/27-271
E8R6N5_ISOPI/515-819
E8R9R2_DESM0/12-124
E8R9R2_DESM0/173-311
E8RG21_9DELT/11-101
E8RJA6_9DELT/64-393
E8RMI2_9CAUL/38-261
E8SPS2_NEIGO/13-225
E8SQ21_NEIGO/10-94
E8SQB6_NEIGO/139-504
E8T0Q8_GEOS2/111-478
E8T0T7_GEOS2/109-447
E8T7Z4_MESCW/40-263
E8U2L5_ALIDB/95-488
E8UFC4_TAYEM/24-239
E8UGU3_MYCFM/11-96
E8UMV4_STREJ/194-386
E8UMY4_STREJ/49-131
E8UMY5_STREJ/2-262
E8URK9_THEBF/42-169
E8URK9_THEBF/456-649
E8UWA4_THEBF/3-88
E8V831_TERSS/28-272
E8W181_STRFA/147-230
E8W181_STRFA/22-156
E8X1Q2_ACISM/21-266
E8X4Y5_ACISM/169-492
E8XD91_SALT4/34-254
E8XJQ5_SALT4/129-458
E8XLH4_SALT4/21-203
E8XLR1_SALT4/127-203
E8XLR1_SALT4/21-138
E8Y0U6_RAHSY/29-341
E8Y199_RAHSY/125-202
E8Y199_RAHSY/21-138
E8Y1R6_ECOKO/34-254
E8YEK6_ECOKO/127-203
E8YEK6_ECOKO/21-138
E8YQX0_9BURK/57-277
E8ZD58_9VIRU/133-216
E8ZD58_9VIRU/23-142
E8ZDH1_9VIRU/133-216
E8ZDH1_9VIRU/23-142
E8ZDW8_9VIRU/133-216
E8ZDW8_9VIRU/23-142
E8ZY71_SALET/129-458
E9A782_SALET/34-254
E9AB65_SALET/48-123
E9AI10_9RICK/131-284
E9CJW1_9ENTR/21-203
E9DMF1_9STRE/30-247
E9FID4_9STRE/42-259
E9FNF4_9STRE/42-259
E9LLK8_ECOLX/127-203
E9LLK8_ECOLX/21-138
E9LLV8_ECOLX/127-203
E9LLV8_ECOLX/21-138
E9LM57_SALET/21-203
E9LMF5_ECOLX/21-203
E9P5W6_9VIRU/185-377
E9P620_9VIRU/185-377
E9RKZ7_LACRE/55-278
E9RTK2_9FIRM/24-251
E9RVF1_9FIRM/194-388
E9S140_TREDE/65-373
E9S8B5_RUMAL/4-164
E9SBG7_RUMAL/149-283
E9SBG7_RUMAL/265-344
E9SC96_RUMAL/149-283
E9SC96_RUMAL/265-344
E9SNM5_CLOSY/25-311
E9SPY7_CLOSY/189-381
E9T9W1_ECOLX/34-254
E9TAQ5_ECOLX/29-342
E9TIP8_ECOLX/126-203
E9TIP8_ECOLX/21-138
E9TMD3_ECOLX/126-203
E9TMD3_ECOLX/21-132
E9TNW5_ECOLX/34-254
E9TQK7_ECOLX/16-148
E9TQK8_ECOLX/21-193
E9U366_ECOLX/29-342
E9U4S8_ECOLX/1-39
E9U889_ECOLX/34-254
E9UCE1_ECOLX/130-393
E9UHH3_ECOLX/21-203
E9UJG4_ECOLX/119-501
E9V0L4_9ACTO/27-342
E9VA06_ECOLX/34-254
E9VEW9_ECOLX/29-342
E9VKT6_ECOLX/34-254
E9VNE1_ECOLX/29-227
E9VNE2_ECOLX/6-162
E9VW15_ECOLX/21-203
E9VXE4_ECOLX/18-194
E9VZE2_ECOLX/34-254
E9W403_ECOLX/29-342
E9W9I7_ECOLX/126-203
E9W9I7_ECOLX/21-138
E9WHY3_ECOLX/34-254
E9WT66_ECOLX/34-254
E9X6A4_ECOLX/34-254
E9XG18_ECOLX/34-254
E9XI45_ECOLX/175-255
E9XI45_ECOLX/45-178
E9XM26_ECOLX/29-342
E9XTU7_ECOLX/21-203
E9XUE2_ECOLX/21-203
E9XY79_ECOLX/29-342
E9Y257_ECOLX/34-254
E9Y7P2_ECOLX/127-203
E9Y7P2_ECOLX/21-138
E9Y851_ECOLX/126-203
E9Y851_ECOLX/21-132
E9YD37_ECOLX/29-342
E9YIM8_ECOLX/125-507
E9YIX2_ECOLX/34-254
E9YS33_ECOLX/5-275
E9YV11_ECOLX/34-254
E9YXJ6_ECOLX/29-342
E9Z0H1_ECOLX/21-203
E9Z268_ECOLX/29-342
E9Z2G4_ESCFE/34-254
E9Z2U2_ESCFE/64-389
E9ZEI7_ESCFE/124-488
E9ZVL2_NEIME/55-195
E9ZWI8_NEIME/49-265
E9ZZV3_NEIME/159-493
F0A127_NEIME/55-195
F0A2E3_NEIME/49-273
F0A525_NEIME/245-593
F0A7K2_NEIME/49-265
F0AAK0_NEIME/249-562
F0ACU4_NEIME/55-195
F0AHM5_NEIME/55-195
F0AHS4_NEIME/124-475
F0AJC6_NEIME/49-273
F0AKH8_NEIME/49-265
F0AU49_NEIME/55-195
F0B0Y6_NEIME/49-265
F0B5L9_NEIME/55-195
F0B8Q4_9XANT/187-520
F0BXR5_9XANT/546-619
F0C5P6_9XANT/157-231
F0C5P6_9XANT/22-157
F0DHL6_9FIRM/23-170
F0DHL6_9FIRM/511-684
F0DN81_9FIRM/117-444
F0DRQ9_9FIRM/36-146
F0DRQ9_9FIRM/465-715
F0ET09_HAEPA/103-447
F0EXM7_9NEIS/115-416
F0EZ43_9NEIS/78-181
F0F4D2_9BACT/214-408
F0FC26_STRSA/42-259
F0FVY5_9BURK/34-207
F0FZP7_9BURK/299-581
F0G5A4_9BURK/121-477
F0G8Q3_9BURK/53-273
F0GPW4_9LACO/48-352
F0GWF7_9FIRM/191-383
F0HTH5_LACDL/127-478
F0I1P4_STRSA/195-387
F0I318_STRSA/42-259
F0I6D8_STRSA/195-387
F0ICZ1_9FLAO/5-168
F0IE30_9FLAO/1-237
F0IGV7_9FLAO/95-260
F0IHR2_9FLAO/23-287
F0IWG4_STRSA/42-259
F0IYI3_ACIMA/29-250
F0J7Q1_ACIMA/77-121
F0J853_ACIMA/44-297
F0JE94_DESDE/38-229
F0JI96_DESDE/38-229
F0JTD9_ESCFE/36-256
F0JXS7_ESCFE/115-191
F0JXS7_ESCFE/9-122
F0L7N1_9RHIZ/45-268
F0LEN4_9RHIZ/202-530
F0LL26_THEBM/21-242
F0M8A5_ARTPP/31-277
F0MCG3_ARTPP/5-86
F0MCG4_ARTPP/28-108
F0MEJ4_NEIMG/49-265
F0MIB7_NEIMG/245-593
F0MNY2_NEIMH/55-195
F0MR85_NEIMM/265-613
F0MSL5_NEIMM/22-385
F0MTE4_NEIMM/55-195
F0MTN2_NEIMM/55-279
F0MUW3_NEIMP/49-265
F0MW30_NEIMP/163-243
F0MW30_NEIMP/35-166
F0N3E4_NEIMO/55-195
F0N5Q7_NEIMN/55-195
F0N694_NEIMN/22-385
F0N791_NEIMN/164-494
F0N8S6_NEIMN/49-273
F0NX81_LACHH/46-330
F0NXT2_WEEVC/21-323
F0QS91_MYCSL/121-245
F0QS91_MYCSL/6-90
F0QZE2_BACSH/23-244
F0R3I8_BACSH/31-247
F0RKS9_DEIPM/59-444
F0RRD7_SPHGB/156-487
F0S0V6_DESTD/30-254
F0S321_DESTD/460-723
F0SGW6_PLABD/29-294
F0SJ63_PLABD/95-206
F0SJ71_PLABD/288-407
F0SKT6_PLABD/2-201
F0TL75_RIEAR/31-247
F0V2J0_9MOLU/2-98
F0VRY4_STRG2/185-408
F0VTW0_STRG2/185-408
F0VXK3_STRG2/210-528
F0YYU5_9CLOT/26-312
F1C5P5_KLEPN/157-235
F1C5P5_KLEPN/46-161
F1KC38_ECOLX/508-727
F1KM34_9BURK/1-51
F1KM52_PSEFL/45-327
F1KM54_NEICI/32-240
F1KM57_9DEIO/60-284
F1SZM1_TETHA/75-402
F1T6F8_9ACTN/211-509
F1T6F9_9ACTN/211-526
F1THC8_9CLOT/25-171
F1THC8_9CLOT/462-781
F1VPK4_MORCA/30-385
F1VPY2_MORCA/1-71
F1W400_9BURK/25-246
F1W7F6_MORCA/33-249
F1W7U0_MORCA/118-483
F1WB11_MORCA/2-94
F1WB12_MORCA/132-350
F1WB51_MORCA/1-88
F1WHQ2_MORCA/1-88
F1WI59_MORCA/127-492
F1WMV0_MORCA/123-488
F1WQ20_MORCA/1-88
F1WRQ5_MORCA/30-385
F1WUQ0_MORCA/1-88
F1WY66_MORCA/1-88
F1WYZ4_MORCA/30-395
F1X5B0_MORCA/1-88
F1X5F5_MORCA/30-395
F1X9P1_MORCA/1-88
F1XA23_MORCA/149-514
F1XE99_MORCA/1-88
F1XJ20_ECO57/126-203
F1XJ20_ECO57/21-138
F1XJZ5_ECO57/34-254
F1XNB7_ECO57/29-342
F1XZ21_ECO57/2-82
F1XZ22_ECO57/29-226
F1YDD3_ECO57/34-254
F1YDQ2_ECO57/126-203
F1YDQ2_ECO57/21-138
F1YSR1_9PROT/33-255
F1YT63_9PROT/49-277
F1Z0R1_9STRE/22-239
F1Z7T1_9SPHN/68-365
F1ZA39_9SPHN/55-277
F1ZCX4_9SPHN/61-362
F1ZHG6_ECOLX/29-342
F1ZMT2_ECOLX/34-254
F1ZRF0_ECOLX/29-342
F1ZTV5_THEET/41-145
F1ZTV5_THEET/464-651
F2A9D1_RHIET/44-267
F2AHU4_RHIET/122-490
F2AJT2_RHIET/300-596
F2AX31_RHOBA/32-266
F2B6M0_STRPN/20-266
F2BD67_9NEIS/65-393
F2BDP1_9NEIS/48-264
F2BRE2_STRSA/195-387
F2BWM2_9FIRM/133-489
F2BWU3_9FIRM/4-252
F2BWU4_9FIRM/43-126
F2BYM6_HAEAE/21-240
F2C448_HAEAE/1-343
F2C4W8_STRSA/42-259
F2FFM7_SALDU/129-458
F2FMZ9_SALDU/34-254
F2FQ71_SALGL/34-254
F2G1G7_SALGL/127-204
F2G1G7_SALGL/21-132
F2GS69_BRUME/31-254
F2H7H0_BACTU/23-313
F2HMI8_LACLA/24-237
F2HSH8_BRUME/31-254
F2I0H5_9RICK/29-250
F2I627_9LACT/113-358
F2IZ71_9PROT/46-268
F2J187_9PROT/23-238
F2J3P9_9PROT/202-404
F2J6I9_9PROT/237-456
F2J6Q7_9PROT/202-404
F2J7I0_HELPY/23-227
F2J7M8_HELPY/36-252
F2J8S3_HELPY/28-250
F2J8T7_HELPY/21-250
F2J8T8_HELPY/22-278
F2J8T9_HELPY/402-473
F2J9D4_HELPY/21-361
F2J9D9_HELPY/28-243
F2J9N8_HELPY/163-320
F2JA98_HELPY/2-123
F2JAB2_HELPY/192-527
F2JBL8_HELPY/112-414
F2JCL1_HELPY/28-250
F2JCM6_HELPY/21-250
F2JCM7_HELPY/22-278
F2JCM8_HELPY/402-473
F2JCM9_HELPY/2-123
F2JCP2_HELPY/192-527
F2JD01_HELPY/23-227
F2JD50_HELPY/36-252
F2JE30_HELPY/21-361
F2JE35_HELPY/28-243
F2JEL5_HELPY/163-320
F2JFK6_HELPY/112-414
F2KNP6_ARCVE/28-287
F2KY53_9BACT/25-256
F2LGL6_BURGA/128-470
F2LGZ0_BURGA/121-349
F2LMG6_BURGA/55-275
F2LRZ0_BURGA/21-203
F2LS03_BURGA/21-203
F2LSJ5_BURGA/134-396
F2LTX9_9DELT/9-214
F2LV18_9DELT/38-230
F2LV58_9DELT/33-310
F2M3V9_LACAR/199-512
F2MXT6_PSEST/122-379
F2NDH8_9DELT/100-351
F2NDL5_9DELT/70-285
F2NFV3_9DELT/22-253
F2NG32_9DELT/33-275
F2NI42_9DELT/26-361
F2NIV9_9DELT/24-257
F2NIZ5_9DELT/70-285
F2NSE5_9SPIO/56-356
F2NSE9_9SPIO/31-247
F2NUM3_9SPIO/112-423
F2NVA2_9SPIO/11-205
F2NW93_9SPIO/60-284
F2NY84_9SPIO/83-393
F2P5J3_PHOMO/30-344
F2P731_PHOMO/20-118
F2PFE8_PHOMO/138-215
F2PFE8_PHOMO/20-152
F2QCG7_STROR/3-96
F2QD40_STROR/192-535
F2R978_9ACTO/156-232
F2R978_9ACTO/22-155
F2YJ69_9RICK/185-377
MT1B_MORBO/33-249
MTB1_BACAM/138-356
MTB1_BACSQ/669-897
MTB1_BACSU/29-304
MTB1_BRUA1/49-272
MTB1_BRUA2/40-263
MTB1_BRUAB/40-263
MTB1_BRUC2/40-263
MTB1_BRUME/66-289
MTB1_BRUO2/49-272
MTB1_BRUSI/40-263
MTB1_BRUSU/40-263
MTB1_GEOSE/130-355
MTB1_GEOSE/67-132
MTB1_OCHA4/40-263
MTB2_BACAM/10-241
MTB2_BACSU/55-280
MTC1_CAUCN/25-248
MTC1_CAUCR/25-248
MTC1_CITFR/132-364
MTC9_CITFR/45-285
MTD22_STRPN/42-259
MTEC_ENTCL/93-382
MTH1_HAEIF/30-252
MTH1_HAEPA/22-232
MTH2_HAEPH/31-219
MTH3_HAEIN/22-293
MTHZ_METTF/23-272
MTK1_KLEPN/61-374
MTL22_LACLC/42-259
MTM1_METJA/28-282
MTM2_METJA/164-403
MTM2_METJA/24-169
MTM2_MORBO/24-252
MTM5_METJA/23-264
MTM6_METJA/32-192
MTMW_METWO/23-232
MTP2_PROHU/47-305
MTR1_RHOSH/59-282
MTS1_RHIME/40-263
MTS1_STRCS/70-294
MTS1_STRFI/48-410
MTSM_SERMA/44-286
MTX1_XANCC/45-285
O03956_9CAUD/31-246
O24891_HELPY/23-227
O24918_HELPY/39-255
O25040_HELPY/21-365
O25043_HELPY/28-243
O25315_HELPY/98-445
O25907_HELPY/28-250
O25920_HELPY/23-252
O25921_HELPY/22-278
O25922_HELPY/7-168
O28863_ARCFU/448-766
O32491_DICNO/40-189
O32491_DICNO/504-672
O51937_THESY/94-394
O58333_PYRHO/27-258
O58725_PYRHO/31-237
O64360_BPN15/22-274
O68565_XANCA/45-285
O68568_XANCA/27-274
O68789_YERPE/112-191
O68789_YERPE/9-128
O74053_CENSY/29-334
O74074_CENSM/35-339
O82897_ECO57/126-203
O82897_ECO57/21-138
O85199_STRPN/1-91
O86267_9LACT/23-290
P70724_ACEAC/68-319
P94454_GEOSE/12-216
Q023G2_SOLUE/51-190
Q02VN0_LACLS/201-558
Q03BJ1_LACC3/15-330
Q03Q21_LACBA/117-275
Q03Q24_LACBA/2-86
Q041N5_LACGA/187-379
Q04JS2_STRP2/20-266
Q04RH6_LEPBJ/24-271
Q053A6_LEPBL/24-271
Q05HK8_9RICK/185-377
Q05HK9_9RICK/185-377
Q05HL0_9RICK/185-374
Q05HL2_9RICK/188-380
Q05HL3_9RICK/188-380
Q05HL5_9RICK/188-380
Q05HL6_WOLPM/188-380
Q05HL8_9RICK/190-382
Q05HL9_WOLPM/190-382
Q06IS6_HAEIF/245-415
Q06IS8_HAEIF/229-317
Q06IT0_HAEIF/245-405
Q06IT6_HAEIF/245-297
Q06IU0_HAEIF/229-358
Q06IU2_HAEIF/229-399
Q06IU4_HAEIF/225-349
Q06IU6_HAEIF/225-349
Q06IU8_HAEIF/233-321
Q06IV0_HAEIF/225-341
Q06IV2_HAEIF/241-403
Q06IV5_HAEIF/229-538
Q06IV8_HAEIF/225-544
Q06IW1_HAEIF/241-574
Q06IW3_HAEIF/225-586
Q07I79_RHOP5/44-267
Q07U64_RHOP5/69-401
Q08802_VIBCH/21-215
Q08JK1_ECOLX/21-203
Q092N7_STIAD/161-244
Q092W2_STIAD/45-282
Q096J9_STIAD/284-430
Q096J9_STIAD/29-115
Q09AH2_STIAD/172-221
Q0A8E9_ALHEH/506-807
Q0ACW4_NITEC/90-408
Q0AMK2_MARMM/26-248
Q0AWQ3_SYNWW/111-464
Q0AWY6_SYNWW/106-449
Q0AYP7_SYNWW/83-322
Q0B0X4_SYNWW/20-302
Q0BAB9_BURCM/52-272
Q0BJU2_BURCM/125-481
Q0BPM8_GRABC/90-318
Q0BQZ5_GRABC/38-260
Q0BZ55_HYPNA/207-417
Q0C0Z1_HYPNA/25-247
Q0E852_ECOLX/126-203
Q0E852_ECOLX/21-138
Q0F340_9PROT/123-389
Q0FE61_9RHOB/35-257
Q0FQ92_9RHOB/32-254
Q0FYE1_9RHIZ/40-263
Q0GIJ6_VIBPA/156-227
Q0GIJ6_VIBPA/33-166
Q0H0X8_9GAMM/20-268
Q0HGG7_SHESM/66-411
Q0K8H6_CUPNH/47-267
Q0QZG6_BPSYS/24-264
Q0T028_SHIF8/34-254
Q0TCJ4_ECOL5/34-254
Q0TU72_CLOP1/124-505
Q0VMS1_ALCBS/73-121
Q0W1S7_UNCMA/86-300
Q0W2G8_UNCMA/23-268
Q0W920_UNCMA/146-474
Q0YQ70_9CHLB/113-354
Q0ZKG7_9CORY/118-473
Q10WY8_TRIEI/521-755
Q10YG9_TRIEI/353-419
Q10ZS4_TRIEI/523-757
Q117I3_TRIEI/3-98
Q11BL4_MESSB/38-253
Q11J29_MESSB/32-286
Q11KB2_MESSB/40-263
Q11KX9_MESSB/122-488
Q11ZP9_POLSJ/77-339
Q12SH1_SHEDO/3-84
Q13BV1_RHOPS/42-265
Q13S24_BURXL/56-276
Q14KP4_SPICI/26-232
Q14KS2_SPICI/25-246
Q14LX6_SPICI/26-232
Q14MB5_SPICI/26-232
Q14MD3_SPICI/26-162
Q14MT0_SPICI/7-190
Q14P02_SPICI/26-232
Q15QP3_PSEA6/20-214
Q15Y28_PSEA6/147-218
Q15Y28_PSEA6/24-157
Q16DC0_ROSDO/32-254
Q17VA8_HELAH/184-514
Q17VU4_HELAH/37-254
Q17W30_HELAH/114-459
Q17W90_HELAH/15-349
Q17X46_HELAH/142-359
Q17XW3_HELAH/2-109
Q17XW4_HELAH/114-212
Q17YD3_HELAH/28-243
Q17Z87_HELAH/1-163
Q17Z88_HELAH/21-89
Q17Z89_HELAH/22-281
Q17ZI0_HELAH/2-68
Q17ZQ0_HELAH/112-451
Q18AW5_CLOD6/23-309
Q18IG7_HALWD/32-301
Q18IG8_HALWD/484-759
Q18IS0_HALWD/28-270
Q19N72_ECOK1/128-393
Q1A2M8_ECOLX/126-203
Q1A2M8_ECOLX/21-131
Q1ARB4_RUBXD/33-247
Q1BM65_BURCA/52-272
Q1BZJ7_BURCA/125-481
Q1BZZ3_YERPA/21-203
Q1CC68_YERPN/21-203
Q1CPH1_STRPF/173-251
Q1CPM2_STRPB/20-219
Q1CPT1_STRPB/180-375
Q1CQG0_STRPD/173-251
Q1CQL1_STRPC/20-219
Q1CRG2_HELPH/112-480
Q1CRM7_HELPH/187-444
Q1CRP1_HELPH/12-247
Q1CRP2_HELPH/402-473
Q1CRQ5_HELPH/28-250
Q1CTI3_HELPH/163-398
Q1CUJ1_HELPH/142-359
Q1CUP0_HELPH/28-243
Q1CUP3_HELPH/21-359
Q1CV62_HELPH/36-252
Q1CVA7_HELPH/27-322
Q1CVA9_HELPH/23-227
Q1D231_MYXXD/48-286
Q1D9Q2_MYXXD/120-244
Q1DD06_MYXXD/227-408
Q1DFY3_MYXXD/188-238
Q1G9X9_LACDA/127-458
Q1GD85_SILST/56-278
Q1GQR3_SPHAL/34-258
Q1GUI9_SPHAL/46-267
Q1IF79_PSEE4/61-358
Q1JB82_STRPB/43-269
Q1LJY3_RALME/310-351
Q1LJY3_RALME/36-206
Q1LKI3_RALME/50-270
Q1MKD3_RHIL3/44-267
Q1NAY4_9SPHN/59-280
Q1NL75_9DELT/122-422
Q1PUM3_9BACT/1-52
Q1PUM4_9BACT/141-364
Q1PWX3_9BACT/27-267
Q1PWX5_9BACT/8-166
Q1PX75_9BACT/145-377
Q1Q5Y2_9BACT/63-360
Q1Q6B0_9BACT/2-89
Q1QII7_NITHX/41-264
Q1QQ16_NITHX/191-403
Q1QQM5_NITHX/119-473
Q1QQN8_NITHX/134-211
Q1QQN8_NITHX/29-148
Q1R1W3_ECOUT/21-203
Q1R2A4_ECOUT/29-342
Q1R666_ECOUT/36-256
Q1RCF3_ECOUT/29-342
Q1V0L6_PELUB/26-247
Q1VZ91_9FLAO/198-522
Q1YGP3_MOBAS/42-265
Q1ZUW8_PHOAS/20-214
Q20Y97_RHOPB/42-265
Q20YV9_RHOPB/34-367
Q21PX9_RHOFD/140-405
Q28VF3_JANSC/35-257
Q2BY45_9GAMM/142-214
Q2BY45_9GAMM/20-147
Q2CCY0_9RHOB/34-256
Q2ERS4_9GAMM/23-251
Q2F9V4_9VIBR/21-215
Q2FQB2_METHJ/173-390
Q2FS75_METHJ/28-247
Q2G793_NOVAD/48-269
Q2G8C7_NOVAD/201-412
Q2I0E0_9MICC/32-276
Q2I0L9_BACTR/10-96
Q2I0M1_BACTR/26-176
Q2I6W3_9NOCA/73-341
Q2IFN4_ANADE/24-369
Q2ILU4_ANADE/42-275
Q2J177_RHOP2/42-265
Q2JAI0_FRASC/34-314
Q2K8S4_RHIEC/118-193
Q2K8S4_RHIEC/12-125
Q2KBI0_RHIEC/44-267
Q2LQH4_SYNAS/24-264
Q2LTW3_SYNAS/122-489
Q2LXB1_SYNAS/1-187
Q2MFR4_STRHY/39-265
Q2N518_9DELT/41-170
Q2N518_9DELT/507-664
Q2NCP0_ERYLH/48-269
Q2NH31_METST/3-95
Q2NH33_METST/113-383
Q2NY92_XANOM/85-395
Q2P511_XANOM/153-228
Q2P511_XANOM/22-154
Q2Q0I2_XANEU/45-286
Q2QHV0_MICVA/24-258
Q2RJ62_MOOTA/156-301
Q2RJ62_MOOTA/80-161
Q2RK51_MOOTA/146-281
Q2RK51_MOOTA/6-100
Q2RKS2_MOOTA/462-773
Q2RKS2_MOOTA/73-168
Q2RPE0_RHORT/27-249
Q2RXU9_RHORT/154-492
Q2SAI7_HAHCH/182-378
Q2SJ82_HAHCH/131-347
Q2T2H2_BURTA/130-483
Q2T5L5_BURTA/171-245
Q2T5L5_BURTA/38-174
Q2T6H3_BURTA/26-365
Q2T7H0_BURTA/25-245
Q2UVZ9_HELPY/4-206
Q2VHR9_9LACT/114-182
Q2W033_MAGSA/25-246
Q2W861_MAGSA/197-391
Q2WAF8_MAGSA/198-392
Q2Y700_NITMU/104-371
Q307A4_SPIPL/30-251
Q307C4_SPIPL/64-369
Q30QU9_SULDN/95-348
Q310V6_DESDG/1-261
Q312P5_DESDG/156-234
Q312P5_DESDG/26-154
Q31W06_SHIBS/36-256
Q31ZI3_SHIBS/20-95
Q31ZI4_SHIBS/10-184
Q32WE7_GEOSE/97-431
Q32WH2_9ENTR/23-288
Q32XB4_9XANT/45-285
Q38206_BPPHH/398-442
Q38206_BPPHH/50-289
Q38ZD4_LACSS/33-247
Q393Y1_BURS3/52-272
Q39L51_BURS3/125-480
Q39XV6_GEOMG/59-371
Q3AA09_CARHZ/13-177
Q3AQR5_CHLCH/28-237
Q3AQS5_CHLCH/27-323
Q3ARL4_CHLCH/9-240
Q3ATS0_CHLCH/22-167
Q3BWM2_XANC5/45-286
Q3BZX1_XANC5/134-395
Q3DD78_STRAG/194-386
Q3DEX0_STRAG/49-347
Q3IRH3_NATPD/44-314
Q3IUF9_NATPD/23-269
Q3J6H4_RHOS4/35-257
Q3J723_NITOC/116-456
Q3JE02_NITOC/151-237
Q3JEZ5_NITOC/54-199
Q3JKH6_BURP1/24-244
Q3JN32_BURP1/68-368
Q3JN37_BURP1/112-184
Q3JN37_BURP1/27-109
Q3JTN0_BURP1/26-365
Q3JXM8_BURP1/130-481
Q3K288_STRA1/188-380
Q3M8R2_ANAVT/42-296
Q3QYQ4_XYLFA/112-194
Q3QYQ4_XYLFA/17-116
Q3R087_XYLFA/68-374
Q3R0I1_XYLFA/9-41
Q3R0M4_XYLFA/85-167
Q3R2C1_XYLFA/155-237
Q3R2C1_XYLFA/28-156
Q3R5Z0_XYLFA/57-265
Q3R6U8_XYLFA/85-286
Q3R6U9_XYLFA/1-64
Q3R6Z1_XYLFA/108-188
Q3R6Z1_XYLFA/32-117
Q3R9P9_XYLFA/113-194
Q3R9P9_XYLFA/9-110
Q3RAR5_XYLFA/85-388
Q3RDH0_XYLFA/154-237
Q3RDH0_XYLFA/28-160
Q3RDP7_XYLFA/155-237
Q3RDP7_XYLFA/28-156
Q3RDR2_XYLFA/9-41
Q3REH0_XYLFA/85-286
Q3REH1_XYLFA/1-64
Q3RFG5_XYLFA/155-237
Q3RFG5_XYLFA/28-156
Q3RHN3_XYLFA/85-167
Q3RHS7_XYLFA/57-265
Q3RI56_XYLFA/68-374
Q3SES9_THIDA/88-411
Q3SIT1_THIDA/125-432
Q3SKA1_THIDA/68-376
Q3SPD5_NITWN/41-264
Q3SSD4_NITWN/221-434
Q3SUD0_NITWN/23-238
Q3YBY6_PROST/62-390
Q3YJ16_HAEPR/30-369
Q3YWY7_SHISS/36-256
Q3Z0Z5_SHISS/29-342
Q3Z7H2_DEHE1/126-439
Q3Z7J2_DEHE1/191-383
Q3ZAD1_DEHE1/189-381
Q3ZU40_ECOLX/21-203
Q45YF8_9CAUD/182-256
Q45YF8_9CAUD/49-185
Q46975_ECOLX/33-300
Q46YW6_CUPPJ/48-268
Q489K5_COLP3/146-218
Q489K5_COLP3/24-155
Q48X63_STRP1/20-219
Q4A152_STAS1/3-66
Q4A153_STAS1/4-92
Q4A6P0_MYCS5/1-309
Q4A9R2_MYCHJ/129-471
Q4A9V1_MYCHJ/127-490
Q4BY54_CROWT/1-127
Q4C6S2_CROWT/24-289
Q4E840_9RICK/188-380
Q4EJ05_LISMO/200-414
Q4EJ21_LISMO/99-423
Q4FPF6_PELUB/26-247
Q4HP84_CAMUP/336-508
Q4HPY4_CAMUP/183-520
Q4HQB7_CAMUP/40-256
Q4HQT5_CAMUP/157-381
Q4HRZ6_CAMUP/2-110
Q4HT82_CAMUP/117-449
Q4J7F3_SULAC/20-245
Q4JUV2_CORJK/103-459
Q4JWX3_CORJK/104-404
Q4L1R0_SALCH/21-153
Q4QKW6_HAEI8/170-276
Q4QKY9_HAEI8/21-240
Q4V062_XANC8/85-394
Q4ZSK8_PSEU2/24-349
Q50JC7_HELPY/36-252
Q50JC8_HELPY/36-252
Q50JC9_HELPY/36-252
Q50JD0_HELPY/36-252
Q50JD1_HELPY/36-252
Q50JD2_HELPY/39-255
Q50JD3_HELPY/39-255
Q52PG6_GEOSE/38-239
Q53VY4_THET8/99-182
Q562J0_LACRE/55-278
Q56638_VIBCH/34-228
Q573U8_9BACT/127-203
Q573U8_9BACT/21-138
Q57J82_SALCH/36-256
Q57SK7_SALCH/129-458
Q58LQ0_BPPRS/29-306
Q58MT6_BPPRM/9-283
Q58MW3_BPPRM/21-296
Q5DX25_GEOSE/4-205
Q5E602_VIBF1/1-282
Q5F8W9_NEIG1/269-613
Q5F958_NEIG1/149-514
Q5FAK3_NEIG1/13-225
Q5FPS0_GLUOX/31-260
Q5FU19_GLUOX/27-249
Q5GV08_XANOR/85-395
Q5H250_XANOR/1-82
Q5H250_XANOR/86-157
Q5HTH8_CAMJR/22-239
Q5HVE3_CAMJR/188-545
Q5HVW9_CAMJR/21-238
Q5J3V5_SALCH/21-203
Q5JBJ1_ECOLX/127-203
Q5JBJ1_ECOLX/21-138
Q5L035_GEOKA/109-444
Q5L9W7_BACFN/29-250
Q5LG95_BACFN/126-459
Q5LGE7_BACFN/126-475
Q5LMW1_SILPO/34-256
Q5M030_STRT1/215-513
Q5M4P5_STRT2/210-508
Q5NNT1_ZYMMO/49-271
Q5NV24_RALME/2-79
Q5P5D3_AROAE/69-401
Q5P888_AROAE/529-862
Q5PFX3_SALPA/129-458
Q5QJH4_SALTY/127-203
Q5QJH4_SALTY/21-138
Q5SL84_THET8/41-275
Q5V146_HALMA/22-266
Q5WJU4_BACSK/20-267
Q5X8Q0_LEGPA/70-379
Q5XBD4_STRP6/189-381
Q5YSG0_NOCFA/108-210
Q5ZGB2_9CAUD/45-204
Q5ZND1_ECOLX/117-479
Q600M8_MYCH2/1-265
Q600Q5_MYCH2/1-324
Q600X3_MYCH2/1-274
Q603A7_METCA/159-239
Q603A7_METCA/28-165
Q603Z1_METCA/195-391
Q603Z2_METCA/177-412
Q60BC7_METCA/82-421
Q62AJ5_BURMA/48-268
Q62GH1_BURMA/130-482
Q63JL9_BURPS/48-268
Q63LD2_BURPS/204-278
Q63LD2_BURPS/71-205
Q63YN0_BURPS/170-245
Q63YN0_BURPS/38-168
Q63YZ8_BURPS/123-476
Q64SH9_BACFR/29-240
Q64TG0_BACFR/159-239
Q64X68_BACFR/96-415
Q64X83_BACFR/130-479
Q64YN8_BACFR/40-317
Q65TS7_MANSM/117-474
Q66BH4_YERPS/22-290
Q67LD6_SYMTH/65-281
Q67SM4_SYMTH/36-272
Q684A8_9VIRU/23-252
Q684B3_9VIRU/22-95
Q6A7B7_PROAC/102-452
Q6A7D9_PROAC/189-381
Q6AHC0_LEIXX/29-272
Q6E3C3_9BACT/25-248
Q6G0C0_BARQU/40-263
Q6G4B3_BARHE/40-263
Q6J5D8_HAEIF/225-460
Q6KHI3_MYCMO/111-460
Q6L1I2_PICTO/75-290
Q6LQS1_PHOPR/144-214
Q6LQS1_PHOPR/20-153
Q6M6P3_CORGL/162-324
Q6MS31_MYCMS/112-237
Q6MU55_MYCMS/34-280
Q6MXC8_SERMA/128-393
Q6NB04_RHOPA/42-265
Q6NFJ3_CORDI/101-402
Q6NIH0_CORDI/102-455
Q6RSM9_9STAP/26-250
Q6S993_NEIMU/23-277
Q6SJ55_ECOLX/115-191
Q6SJ55_ECOLX/9-122
Q6SZ19_STRPY/189-381
Q6UAT0_9CAUD/29-348
Q6UJ22_9CAUD/17-226
Q6UKE2_9CAUD/28-247
Q6UQ58_9BACI/10-86
Q702D2_9CREN/27-261
Q708N6_9CAUD/182-408
Q70W82_YEREN/90-474
Q727H7_DESVH/188-422
Q727X1_DESVH/28-238
Q72D33_DESVH/157-236
Q72D33_DESVH/29-163
Q72FM1_DESVH/188-422
Q72LL8_THET2/41-275
Q72Q90_LEPIC/24-272
Q73CP6_BACC1/129-456
Q73EG6_BACC1/189-381
Q73P90_TREDE/35-176
Q73R64_TREDE/323-600
Q73RI9_TREDE/65-375
Q775B4_BPBPP/158-235
Q775B4_BPBPP/25-163
Q7BEK6_SHIFL/21-203
Q7BT11_YERPE/21-203
Q7CPL9_SALTY/34-254
Q7DJY5_9ZZZZ/21-203
Q7N1K9_PHOLL/29-148
Q7N1Q4_PHOLL/3-179
Q7N5L3_PHOLL/480-640
Q7N5L3_PHOLL/63-105
Q7P256_CHRVO/48-292
Q7P381_FUSNV/1-348
Q7P383_FUSNV/1-367
Q7P6P5_FUSNV/1-95
Q7P8F6_FUSNV/184-407
Q7UI69_RHOBA/32-266
Q7VG77_HELHP/3-107
Q7VGS6_HELHP/39-227
Q7VHC9_HELHP/7-92
Q7VUH9_BORPE/187-526
Q7WNX3_BORBR/116-450
Q7WX17_CUPNH/130-392
Q7Y3V5_9CAUD/29-348
Q82SK8_NITEU/69-370
Q832V4_ENTFA/182-377
Q835C5_ENTFA/195-409
Q83FG6_TROWT/33-276
Q83H78_TROW8/33-276
Q83JD7_SHIFL/34-254
Q845V8_9BURK/52-272
Q84AF3_GEOSE/40-276
Q84HQ4_HELPY/188-261
Q854B1_9CAUD/211-429
Q854B1_9CAUD/23-113
Q855N6_9CAUD/92-205
Q855N7_9CAUD/91-211
Q857R1_9CAUD/21-223
Q857R2_9CAUD/39-131
Q87B11_XYLFT/2-166
Q87BV9_XYLFT/154-235
Q87BV9_XYLFT/28-159
Q87BX3_XYLFT/154-237
Q87BX3_XYLFT/28-153
Q87D53_XYLFT/85-397
Q87SM8_VIBPA/144-215
Q87SM8_VIBPA/21-154
Q893A1_CLOTE/136-328
Q89S96_BRAJA/41-264
Q8DHR7_THEEB/19-255
Q8DIU9_THEEB/105-366
Q8DP91_STRR6/20-266
Q8DVI3_STRMU/42-259
Q8E5B2_STRA3/179-402
Q8EVT1_MYCPE/1-310
Q8F5X0_LEPIN/24-272
Q8FAC1_ECOL6/131-515
Q8FD27_ECOL6/36-256
Q8FTR8_COREF/52-337
Q8GGG8_9ENTR/44-326
Q8GMC2_MORNO/32-235
Q8H9P8_9CAUD/31-346
Q8HAP9_9CAUD/28-247
Q8JKX4_9CAUD/26-267
Q8JKX4_9CAUD/373-418
Q8KB76_CHLTE/5-76
Q8KBQ5_CHLTE/164-461
Q8KDY6_CHLTE/121-476
Q8KT02_SALCH/34-292
Q8KTV0_ECOLX/29-342
Q8KTV7_ECOLX/10-184
Q8NRY7_CORGL/57-224
Q8P092_STRP8/23-240
Q8P1R3_STRP8/173-251
Q8P6K0_XANCP/157-231
Q8P6K0_XANCP/22-155
Q8PBQ1_XANCP/188-514
Q8PDX0_XANCP/85-394
Q8PJA0_XANAC/154-228
Q8PJA0_XANAC/22-153
Q8Q0E4_METMA/526-845
Q8RG92_FUSNN/1-351
Q8RHG2_FUSNN/452-668
Q8RLN7_GEOSE/26-259
Q8RNV6_9BACL/4-116
Q8RNV7_9BACL/31-291
Q8RT72_STRPN/20-266
Q8SBE2_BPSF5/29-342
Q8VPP2_9MICC/59-362
Q8VSD9_SHIFL/21-203
Q8VTB7_HELPY/27-322
Q8VTD4_HELPY/27-322
Q8VTD6_HELPY/27-322
Q8VTE1_HELPY/1-293
Q8VTE4_HELPY/27-322
Q8VTE6_HELPY/27-322
Q8VTE9_HELPY/27-322
Q8W637_9CAUD/29-342
Q8W6P4_9CAUD/26-365
Q8X9A6_ECO57/36-256
Q8XC82_ECO57/29-342
Q8XF74_SALTI/34-254
Q8XXY1_RALSO/26-246
Q8Y148_RALSO/193-389
Q8Y149_RALSO/171-406
Q8Y9Q3_LISMO/3-195
Q8YNZ8_NOSS1/30-251
Q8YXC4_NOSS1/2-195
Q8Z913_SALTI/129-458
Q926M8_LISIN/99-335
Q937E9_NEIME/206-435
Q93GQ3_SALTY/21-203
Q93K20_LACLC/45-269
Q93LB6_MORCA/90-324
Q93LB8_MORCA/144-476
Q93NZ3_9MICC/46-247
Q93R74_STRSU/42-259
Q93TQ4_RHIRD/45-268
Q978B5_THEVO/138-425
Q978C7_THEVO/74-360
Q978H7_THEVO/6-141
Q978I9_THEVO/27-252
Q97BL3_THEVO/57-185
Q97CH4_THEVO/2-70
Q97CH5_THEVO/106-312
Q97Q03_STRPN/20-266
Q982I2_RHILO/63-398
Q985U9_RHILO/40-263
Q98Q86_MYCPU/121-504
Q98QG6_MYCPU/161-515
Q98QG7_MYCPU/196-503
Q98QG8_MYCPU/196-511
Q99QH2_SHIFL/21-203
Q9A0P6_STRP1/180-375
Q9CMV6_PASMU/122-483
Q9EZ28_SALPA/34-292
Q9F1T2_STRSU/42-259
Q9F4D0_BACFI/3-161
Q9HJ07_THEAC/44-265
Q9HJY2_THEAC/75-290
Q9HLB1_THEAC/28-163
Q9HPN9_HALSA/23-268
Q9K090_NEIMB/55-195
Q9K738_BACHD/196-435
Q9L1N0_STRCO/156-232
Q9L1N0_STRCO/22-155
Q9MBZ9_9CAUD/4-302
Q9MCL7_9CAUD/22-239
Q9PB32_XYLFA/155-237
Q9PB32_XYLFA/28-161
Q9PB48_XYLFA/1-82
Q9PB48_XYLFA/78-155
Q9PC17_XYLFA/85-389
Q9PFL6_XYLFA/68-374
Q9PQ13_UREPA/1-276
Q9R3Z4_YERPE/21-203
Q9RM90_BACSP/128-342
Q9T1P2_9CAUD/190-392
Q9WTH0_9ZZZZ/115-191
Q9WTH0_9ZZZZ/9-122
Q9WYG3_THEMA/95-313
Q9X2V3_PASHA/155-561
Q9X866_STRCO/150-230
Q9X866_STRCO/22-156
Q9XAW6_PSEAC/45-285
Q9XAZ5_NEIME/2-150
Q9XBI6_BACCE/129-456
Q9XCX5_NEIME/49-273
Q9XJE8_BPTU2/21-239
Q9Z4E0_SALTY/21-203
Q9Z6H7_9LACT/195-537
Q9ZIK2_HELPY/3-73
Q9ZJA2_HELPJ/112-474
Q9ZJL0_HELPJ/188-495
Q9ZJM2_HELPJ/271-529
Q9ZJN4_HELPJ/28-250
Q9ZL25_HELPJ/34-260
Q9ZLF1_HELPJ/163-398
Q9ZMH2_HELPJ/28-243
Q9ZMH6_HELPJ/21-365
Q9ZMY0_HELPJ/39-255
Q9ZN15_HELPJ/27-322
Q9ZN17_HELPJ/23-227
T3MH_HAEIN/143-491
T3MO_BPP1/117-474
T3MO_ECOLX/117-482
T3MO_SALTY/129-458
YHDJ_ECOLI/34-254
YUBD_ECOLI/126-203
YUBD_ECOLI/21-138
