# Supplementary material for: Contact prediction is hardest for the most informative contacts, but improves with the incorporation of contact potentials
Source: PLoS One. 2018 Jun 28;13(6):e0199585. doi: 10.1371/journal.pone.0199585 (PMC6023208; doi:10.1371/journal.pone.0199585)
Supplement: S1 Data — Each file in the ‘alignments’ directory herein corresponds to a protein family’s alignment and contains the accession number and sequence range of each sequence in the alignment. (TAR.GZ) [file pone.0199585.s001.tar.gz › alignments/HATPase_c]

Q6N0H2_RHOPA/435-547
E1ENB2_ENTFL/490-601
C2IW50_VIBCL/317-425
A7GU84_BACCN/215-326
F8JG33_HYPSM/303-400
Q6WBB1_BIFBR/78-224
Q0T0N0_SHIF8/348-449
A1WTU3_HALHL/380-490
A0JT11_ARTS2/341-457
G3Z4Y1_9NEIS/348-457
C7LQT5_DESBD/591-706
B9IUS9_BACCQ/294-399
C7RUE2_ACCPU/777-885
A3VYY7_9RHOB/367-468
D9QPG2_ACEAZ/510-627
B7BDM6_9PORP/159-277
E7X033_SALMO/372-482
D6XAZ5_9ACTO/525-636
F4GHP0_SPICD/382-510
A7AHC8_9PORP/364-474
F2RDA6_STRVP/476-571
A6N691_9BACT/1-83
E4M314_9FIRM/288-381
F2GQ09_BRUM5/316-425
E1LBQ7_9FIRM/357-454
F8H4Y0_PSEUT/608-719
A8ZVY9_DESOH/527-641
Q3YB85_AZOBR/585-695
A8RTH8_9CLOT/240-349
D8BFK6_ECOLX/565-677
B9LMK4_HALLT/32-179
H8DBS2_ECOLX/360-471
A5H0J0_9MOLU/3-147
I0XN95_9LEPT/351-444
H4TLJ7_ECOLX/547-653
Q1NWL1_9DELT/1-99
C2W221_BACCE/207-295
Q2CF02_9RHOB/334-445
A8KKV9_BURPE/397-513
A9KP16_CLOPH/341-451
H7ZEC8_CAMJU/309-405
D8D4M2_COMTE/31-180
D0YXZ5_LISDA/557-666
E1R7I9_SPISS/413-520
G4K368_9RHIZ/352-461
Q2MG70_MICEC/323-432
G0JBC3_YERPE/333-439
I0HS36_RUBGE/542-657
H1HPQ5_9BACT/278-385
D8C303_ECOLX/406-495
F0PUM7_BACT0/252-344
G7BWT7_VIBCL/733-843
H4A864_STAAU/35-178
C7NSF1_HALUD/263-373
C3SLZ7_ECOLX/410-499
D9X8F0_STRVR/361-448
F9XF34_MYCGM/516-634
Q2RQ63_RHORT/550-660
C6WKW1_ACTMD/319-426
Q2RSI7_RHORT/512-627
E2RUB5_9BACT/1155-1270
A9B3V9_HERA2/422-527
F1YS43_9PROT/770-878
B6BNE2_9PROT/379-490
B7ATL5_9FIRM/403-513
G4MTJ4_MAGO7/298-429
A4TJU9_YERPP/496-588
I0WB40_9NOCA/264-375
Q308M4_HUMAN/288-412
Q5FSP3_GLUOX/357-469
C3FWL9_BACTB/597-720
B2I9R3_XYLF2/441-549
C9QDP6_VIBOR/345-445
Q395L7_BURS3/344-454
G8QKC0_AZOSU/647-762
B8FAK5_DESAA/293-400
D1QWX3_STAAU/19-147
F7M4B9_9BACE/947-1058
A5VCZ1_SPHWW/239-333
C9A8S2_ENTCA/40-183
H5B628_ECOLX/428-540
D6LZU1_STAAU/765-879
A5G489_GEOUR/395-517
Q3D4F5_STRAG/440-551
G8R275_OWEHD/558-666
F9AS99_VIBCL/105-219
H5EDD9_ECOLX/313-424
H8WBG2_MARHY/28-173
H4K5H2_ECOLX/465-558
A9E5D8_9RHOB/332-433
F7KTT3_9FIRM/358-465
D7E8U4_METEZ/412-554
B6R569_9RHOB/344-452
B5EIN7_GEOBB/587-709
H4R463_ECOLX/348-449
E9S1J8_TREDN/289-376
G3A3C2_9RALS/685-805
F9B648_VIBCL/233-349
F6JVH5_ACIBA/326-436
H1QLE1_9ACTO/316-418
F0EWY7_9NEIS/35-180
F6AFN7_PSEF1/311-415
A3TXL4_9RHOB/232-350
D4F2K3_EDWTA/359-470
Q5CFW9_CRYHO/25-179
Q72QQ3_LEPIC/663-774
B6FW43_9FIRM/304-412
B5H9D6_STRPR/356-465
D7ZJD1_ECOLX/494-586
A7GMZ6_BACCN/306-411
G6B1I2_9BACT/404-517
G5QSG6_SALRU/345-454
Q3K7G3_PSEPF/487-598
E1KMV6_9BACT/407-520
G7HTQ4_9BURK/545-654
E9XXW0_ECOLX/374-478
C8JVH9_LISMN/369-475
B9XGC5_9BACT/264-356
D2FWN1_STAAU/248-340
B7QPD6_9RHOB/131-241
B7GZC4_ACIB3/404-515
B5JLN9_9BACT/459-568
G5DF28_9BURK/2-139
C3NUQ8_VIBCJ/573-683
E8V650_TERSS/142-251
F2AGW9_RHIET/681-790
Q6LKD0_PHOPR/432-533
F3FWV8_PSESX/1-76
F0HDE3_9FIRM/360-470
F4NDM0_9ENTR/557-663
H0L1M0_SALMO/356-466
H4L8D5_ECOLX/313-424
H8FKR9_XANCI/320-408
H3PPK0_BRUAO/910-1030
C3PVX9_9BACE/406-519
C7W021_ENTFL/383-493
F9U960_9GAMM/583-696
A3HWP6_9BACT/1030-1140
A1ATT8_PELPD/1193-1302
Q2Y9H9_NITMU/540-650
G6CBC4_9STRE/442-556
A4QA06_CORGB/448-561
B8ELN8_METSB/253-349
H0T195_9BRAD/453-568
Q2IVW2_RHOP2/243-339
D6ZHK3_MOBCV/35-200
D7X573_ECOLX/416-523
E9ELV9_METAR/935-1050
H7DTB5_9FIRM/268-373
Q4EHD8_LISMN/467-574
F2ZHB0_9PSED/283-392
C2QKL3_BACCE/36-179
D3LKY5_MICLU/321-431
C0NUI9_AJECG/20-138
H5X193_9PSEU/291-380
D5AUA5_RHOCB/617-737
H3MJ91_KLEOX/775-883
D5G9K4_TUBMM/291-449
A3QD53_SHELP/890-1000
B8EM48_METSB/346-453
A0RAM5_BACAH/301-397
Q5QR16_9VIBR/1-83
Q5LBI7_BACFN/163-280
A1ZQ75_9BACT/742-854
A0RC67_BACAH/388-530
F3AJF1_9FIRM/200-311
B6R6J5_9RHOB/489-597
NARQ_HAEIN/472-565
F3Q2W7_9ENTR/561-673
F6ENQ9_AMYSD/414-530
D3EHY0_GEOS4/277-365
B3J4F8_BACAN/232-343
A4KIH0_MYCTU/486-573
A7C637_9GAMM/95-212
B0G9N7_9FIRM/233-342
Q5FAB5_NEIG1/303-413
H7XBN5_CAMJU/311-408
H3X8I2_STAAU/248-340
B8IB90_METNO/383-487
A1T0X8_PSYIN/686-809
E8LY48_9VIBR/339-445
F3TCX9_STAAU/473-579
Q24PD7_DESHY/391-503
F9YQ24_CAPCC/325-424
F8DGL1_STREP/36-181
A3RZ32_RALSL/667-778
I1BA69_ECOLX/409-498
Q1MCU7_RHIL3/789-899
E5C6E9_9BACE/1063-1174
Q8E273_STRA5/246-356
B9J2D6_BACCQ/215-326
D6SKB7_9DELT/1092-1203
H4SUE0_ECOLX/581-691
G4H8J3_9BACL/476-589
C7PCS4_CHIPD/354-464
G5PEQ9_SALET/329-436
F6DVC1_DESRL/442-530
B1T0X6_9BURK/346-454
B6IR27_RHOCS/341-446
B7IG30_THEAB/297-394
D3AT04_9CLOT/505-609
D3NRI8_AZOS1/317-429
Q11TB8_CYTH3/541-656
A6MWX0_9PROT/1-71
G8S7J2_ACTS5/353-464
Q0VLF9_ALCBS/750-861
I0GPD8_SELRU/318-430
H0SPY5_9BRAD/387-527
D3HC34_STRG3/347-433
H3Q962_BRUAO/313-428
G7BVZ3_VIBCL/322-432
Q3M199_ANAVT/465-577
F5ZA10_ALTSS/893-1000
E2SHH6_9FIRM/347-432
H7Z3Z2_CAMJU/297-396
C3B8N8_BACMY/198-309
D2QNM5_SPILD/351-455
H5KZ76_ECOLX/394-506
G0F9P4_ECOLX/344-451
D5DS11_BACMQ/467-573
D6HZX1_ECOLX/419-568
H3Q7M0_BRUAO/481-600
Q468U7_METBF/677-787
G7C5J6_VIBCL/312-427
Q5P969_AROAE/610-717
D8D620_COMTE/648-764
G4IG22_9EURY/590-697
F5LBT9_9BACL/287-376
C0QFG7_DESAH/477-588
B0MTC7_9BACT/325-414
E3FNI5_STIAD/298-409
Q3A207_PELCD/716-826
E1Q271_HELPM/275-379
H5YCH2_9BRAD/356-444
E0GQA8_ENTFL/465-576
H4W423_ECOLX/345-454
D0RZ80_ACICA/769-880
D6HQD6_9FIRM/254-363
B3J9D2_BACAN/477-589
H1QKY4_9ACTO/260-358
E8WKK1_GEOS8/638-748
A3CZ87_SHEB5/230-345
H9UPN8_ECOLX/428-540
G6PR66_STRPN/340-438
E3EYE9_KETVY/295-401
F4EBI5_BACAM/253-345
E8XEK4_SALT4/332-439
F5UBQ8_9CYAN/434-590
C6WQS0_ACTMD/374-490
C0ET06_9FIRM/305-414
Q2W4Y9_MAGSA/333-442
H8M4H4_SALTM/316-424
I0A436_SALET/252-359
H2FHA0_PSEAI/348-458
B7HZP2_BACC7/470-579
C8WC85_ZYMMN/648-759
A5EYG5_VIBC3/574-683
H4YUW3_ECOLX/494-586
Q6WJ23_EMEND/538-654
F6AMG8_DELSC/321-425
D9TSB7_THETC/379-496
C9RVF4_GEOSY/283-367
H7NSX8_STRPN/327-438
G1E6E3_ECOLX/249-356
D0LIJ1_HALO1/589-699
Q1DFR1_MYXXD/162-235
A9VTR0_BACWK/423-528
E8FEW4_SALMO/465-558
PDK_YEAST/256-385
A6FWD9_9RHOB/780-888
G5MUB7_SALET/313-424
D7DX46_NOSA0/581-705
Q83KP4_SHIFL/369-508
D7ITL3_9BACE/331-439
B4VW55_9CYAN/334-459
H0RPM6_9BRAD/167-263
D5QDB5_GLUHA/68-212
G0Q3B5_STRGR/345-454
G8AGD8_AZOBR/563-673
A0LZM7_GRAFK/799-916
E3HGT7_ACHXA/727-849
F9WZB6_MYCGM/308-439
B3AVD8_ECO57/344-451
E3JDK8_FRASU/458-549
H7TRC6_CAMCO/311-408
O28820_ARCFU/337-438
I0N143_SALET/429-536
C8TV80_ECO26/824-937
G9SB15_CITFR/500-617
F4EL67_BACAM/542-650
A3I700_9BACI/272-382
F6IZI7_LACPE/348-459
Q3BQR7_XANC5/935-1048
B8DFI3_LISMH/226-337
Q5X987_LEGPA/33-176
Q2FLX9_METHJ/438-538
I0HPY4_RUBGE/351-457
E7XE04_SALMO/345-456
B1K8S8_BURCC/355-464
C6WXW7_METML/327-434
C2Y631_BACCE/345-456
G5E7P6_MELGA/14-154
B4WCY4_9CAUL/770-891
Q48Z89_STRP1/36-181
E0S0D3_BUTPB/186-306
D2AQI7_STRRD/350-457
A1R2Y9_ARTAT/382-493
E6TM15_MYCSR/279-392
C3QF14_9BACE/929-1038
Q82XB0_NITEU/574-680
D2YBW3_VIBMI/423-514
Q15TI0_PSEA6/356-450
G9N227_HYPVG/853-968
H5KRD5_ECOLX/371-481
C3L354_CLOB6/337-445
Q12EF0_POLSJ/1628-1770
C2YIK4_BACCE/432-523
A0B6U7_METTP/589-696
E1IF34_9CHLR/440-553
E3EBG8_PAEPS/321-409
E6BIF9_ECOLX/332-439
B6D1E0_9ENTR/1-89
D4C0U6_PRORE/821-934
F9ZWV0_METMM/847-962
D0CDI2_ACIBA/1074-1215
F9S346_9VIBR/458-550
A6N6E0_9BACT/1-83
A2TPC7_9FLAO/37-171
B7S739_9BURK/384-489
A8ELM3_BURPE/351-462
C7VA75_ENTFL/459-570
E3QX79_COLGM/922-1050
E1NK77_9LACO/393-504
E0T8E5_EDWTF/394-506
I0UA20_BACTR/261-367
H1INI3_9BACT/426-520
C6IPU4_9BACE/972-1085
F9NF31_STREQ/475-579
F3PMF8_9BACE/941-1048
E1TB43_BURSG/415-529
B1BJJ7_CLOPF/976-1088
B8JE45_ANAD2/289-430
C7TBX7_LACRG/190-296
B3E1P1_GEOLS/437-541
F3L7Y6_STRPO/449-527
B6QZJ2_9RHOB/343-430
E7PGB8_PSESG/230-340
D8GNN4_CLOLD/284-395
A0D8B6_PARTE/511-624
B1BPU2_CLOPF/534-644
E5CSJ4_9STAP/277-370
B2H7T2_BURPE/351-462
G5DF46_9BURK/2-139
C2EM82_9LACO/364-475
I0LKX8_CORGL/279-371
E3FFU6_STIAD/258-370
C1FRK1_CLOBJ/216-326
F3AH59_9FIRM/361-472
D7HDW3_VIBCL/621-731
G1ZM91_ECOLX/360-430
D2ERF4_9STRE/457-560
F5ZE44_ALTSS/455-597
Q6G3Z6_BARHE/620-737
Q01YU5_SOLUE/413-522
G2BQF3_ECOLX/308-415
G7IDZ4_MEDTR/32-186
F3YXN3_DESAF/498-603
F9US62_LACPL/499-610
B9KIC2_ANAMF/545-672
B1FSM3_9BURK/353-463
E4RDA3_PSEPB/335-437
Q9AA47_CAUCR/382-492
H1LXU7_9FIRM/451-557
D3H6N8_STRM6/275-362
B5GH17_9ACTO/276-385
Q4P540_USTMA/1401-1515
G0BGK6_9ENTR/338-448
D0AN88_ENTFC/179-285
C2QTD8_BACCE/239-348
F5ZZH8_SALTU/363-472
G6Y992_9RHIZ/585-707
E3YPR6_9LIST/31-134
Q021D4_SOLUE/344-434
H8KMM5_SOLCM/555-646
C6X942_METSD/614-724
D2MQ91_9FIRM/346-454
H6LEQ7_ACEWD/300-410
E6S2T0_HELPF/379-521
A9VTZ5_BACWK/281-372
G6PV34_STRPN/162-263
E6TXJ8_BACCJ/289-378
H8YYM9_9GAMM/946-1055
G6YAN1_9RHIZ/341-447
E2UFT4_MYCTU/386-496
D5VI50_CAUST/248-361
D1BX46_XYLCX/385-482
F8EQE5_RUNSL/546-642
C2TUT6_BACCE/252-344
A4TSB4_YERPP/345-454
A6CBD0_9PLAN/566-691
A7I8C0_METB6/658-760
F7Z582_BACC6/477-588
E9RNT5_LACRE/42-188
Q7MA84_WOLSU/657-775
Q20JW3_9BACT/672-783
H0MYN1_SALMO/356-466
F8DGQ6_STREP/435-548
A5MNU0_STRPN/236-328
G8LVM6_CLOCD/372-483
G9F168_CLOSG/471-582
G0A9P3_COLFT/379-489
H4NB22_ECOLX/404-519
D3CZG7_9ACTO/1004-1128
Q7UWI9_RHOBA/303-414
H7IGG8_STRPN/341-443
H0JDM0_9PSED/411-520
D3HX49_9BACT/545-654
C6Y043_PEDHD/284-396
H7PDB0_STRPN/340-438
G2LSB0_9XANT/388-496
Q0TJ75_ECOL5/557-663
F8HTU9_LEUS2/249-359
H5NRN8_ECOLX/581-691
C6VLB3_LACPJ/262-372
C6I3C3_9BACE/516-625
G1XVR5_9PROT/318-426
F9AZ76_VIBCL/573-683
F5KJE5_PSEAI/402-512
F9EMY2_FUSNU/449-552
G6EG27_9SPHN/479-590
F8XH18_ECOLX/547-653
F0G892_9BURK/346-460
C3HYZ2_BACTU/315-425
G1CBP5_ACIBA/326-436
G7TVI6_VIBCL/362-469
Q9U7A9_9BILA/15-168
F6AFJ4_PSEF1/377-492
G8PS43_PSEUV/580-703
B6FTV2_9CLOT/734-842
B9E099_CLOK1/197-308
E3YBB8_LISMN/41-130
C4L7A9_TOLAT/614-731
E8WKR0_GEOS8/330-473
E4QKR5_METS6/335-442
B1Y5X2_LEPCP/406-534
A4JJ17_BURVG/653-790
G9AFA2_RHIFH/922-1032
G7B6Z1_VIBCL/353-446
G1YWR6_ECOLX/409-498
E4U3F3_SULKY/338-437
C3K6D8_PSEFS/529-643
C6CT14_PAESJ/482-593
H4PC78_ECOLX/31-174
C9L8L3_RUMHA/455-559
B3I331_ECOLX/464-558
F5M0U8_RHOSH/373-484
F6ACS4_PSEF1/336-481
F8E0Z5_CORRG/422-532
E3F559_KETVY/335-439
H3U551_STAAU/486-599
B8XMA9_9ACTO/1-101
C3ETZ4_BACTK/38-181
D0IJX7_9VIBR/369-479
H2EAV5_9VIRU/64-201
E5AB64_LEPMJ/554-703
H5MIQ8_ECOLX/360-471
H3UAT0_STAAU/19-147
D2YF11_VIBMI/397-493
G4DXA7_9GAMM/435-543
B7H021_ACIB3/402-522
D0KFS1_PECWW/316-425
H1QNV1_9ACTO/282-373
B8GBU0_CHLAD/765-877
H7XPM1_CAMJU/30-173
B8JEK1_ANAD2/500-615
F2M9G8_LACCC/231-335
E6QLW6_9ZZZZ/30-181
G1WV17_9FIRM/360-475
G1ZS22_ECOLX/249-356
H4GI17_9LACO/33-177
F3NRI8_9ACTO/303-400
B9B006_9BURK/320-441
H1YLP7_9GAMM/309-417
PHY_PICAB/1018-1129
G9CNG6_RALSL/3-118
G2E2B8_9GAMM/668-780
D6JQE3_ACIG3/799-909
F3I2T6_PSESF/236-355
D7YH54_ECOLX/348-449
A7I548_METB6/544-645
H7P6E4_STRPN/38-181
G2H9H5_9DELT/562-686
C2QND8_BACCE/345-456
F2RFL2_STRVP/319-409
Q1Z775_PHOPR/303-395
D0S4L9_ACICA/651-759
C7KFX5_ACEPA/85-213
E8X2M6_ACISM/363-477
G9PE24_9ACTO/516-640
G7EGM1_9GAMM/253-361
Q5LLQ5_SILPO/320-444
F7QHS8_9BRAD/721-830
G0DIG8_9GAMM/620-731
G7FEF2_9GAMM/303-411
D2QGZ6_SPILD/401-517
E1SJI7_PANVC/31-174
H8NE88_RICPO/379-492
C7C6P0_METED/784-895
A9WFF8_CHLAA/367-459
D2B7J0_STRRD/342-456
Q1GTY8_SPHAL/345-453
A7V0U5_BACUN/961-1072
G5RNK9_SALET/148-254
C2UBF7_BACCE/306-411
B0QV99_HAEPR/352-458
F9E402_STRSA/232-343
Q1GY85_METFK/492-602
C4S816_YERMO/393-532
D5YWJ7_MYCTU/408-518
D7IHK4_9BACE/933-1045
E4VU27_BACFG/406-514
B3E3B4_GEOLS/691-806
B5EIA8_GEOBB/243-360
E4QPM5_METS6/596-703
D0AME8_ENTFC/360-473
B2RMC4_PORG3/286-391
B8DTZ6_BIFA0/423-569
F9RU51_9VIBR/349-464
E8D184_SALMO/252-359
D9TGW4_CALOO/491-606
G0C932_9ENTR/776-885
B1N7N9_9BACT/1-83
H0PVB5_9RHOO/1050-1160
Q4UWU1_XANC8/391-531
Q5FQK6_GLUOX/425-538
D5TQL5_BACT1/279-366
D2TL90_CITRI/494-586
G6HJI6_9ACTO/349-452
H1RJM3_COMTE/534-639
H0IVS1_MYCAB/364-453
Q0JZE9_CUPNH/358-468
H8CQ58_CAMJU/290-399
I1H664_BRADI/1058-1171
F8DSB1_ZYMMA/543-668
G1E6P7_9BACT/1-69
A3WXF4_9BRAD/319-431
G9XGX8_DESHA/435-548
G5H6P5_9BACT/263-374
Q629L6_BURMA/492-610
F7RU67_9GAMM/347-453
F7NS78_9GAMM/411-522
D0ZGC7_EDWTE/415-554
E0S2K7_BUTPB/392-502
H1Y2K8_9SPHI/437-547
C5C7G6_MICLC/299-390
Q93HU9_ENTFL/40-183
I0UX95_9PSEU/327-418
Q4KDK4_PSEF5/350-458
B2NDT4_UREUR/30-173
C9CUE9_9RHOB/348-457
Q3JD00_NITOC/374-485
G2H0W0_9ENTR/120-227
G8H9C7_9VIBR/1-83
A6FIL6_9GAMM/331-417
A0LHB1_SYNFM/691-801
E0M462_9ENTR/233-348
C9L009_9BACE/946-1053
Q03X31_LEUMM/302-395
G9IM23_9BRAD/1-137
E5CFV7_9BACE/396-504
Q0SU61_CLOPS/194-297
E6SSZ5_BACT6/510-617
H6MU01_GORPV/384-498
Q02ST1_PSEAB/610-720
E3FAD9_CORP9/342-438
H5V2Z2_ESCHE/428-540
I0BH79_9BACL/351-459
Q2NZ10_XANOM/256-362
F5X0Y1_STRG1/209-314
C9AX97_ENTCA/405-545
D7V9Y7_LACPN/349-461
G7EKJ6_9GAMM/578-692
A4U1E8_9PROT/578-689
G6JUM9_STRPN/296-407
F6BQH1_SINMB/317-425
D1PIU2_9FIRM/334-445
E4GUZ1_PROAA/303-399
E7XQN2_SALMO/345-456
C3E4L7_BACTU/259-368
F7MCN5_9BACE/330-438
F0M9P4_ARTPP/32-196
A3K8A5_9RHOB/181-291
C4G471_ABIDE/376-488
G9XIS6_DESHA/242-353
Q2FQ07_METHJ/382-524
Q0TGU6_ECOL5/367-506
F5WB03_STAAU/222-331
G8X5J8_FLACA/404-514
B0G9A5_9FIRM/263-373
Q0EZ58_9PROT/734-858
A3Q937_SHELP/400-540
B9M370_GEOSF/259-370
Q7VYP7_BORPE/29-176
Q1C9H3_YERPA/591-701
Q2W3H0_MAGSA/457-569
A6F7N3_9GAMM/378-500
H1QRQ4_9ACTO/461-571
B8DW59_BIFA0/359-451
Q2FRE8_METHJ/466-567
F9P1F3_STRMT/233-344
F3V571_SHIDY/367-506
B1LIT4_ECOSM/313-424
Q1R9Z3_ECOUT/349-460
H0G0C1_RHIML/789-897
A5ZWR6_9FIRM/233-342
G6Z008_VIBCL/416-527
E6NJG4_HELPK/29-175
F4TFM1_ECOLX/382-521
Q1BL68_BURCA/356-466
F9MIG3_STRMT/446-560
G2PV27_9FIRM/1-104
F7SZJ7_ALCXX/40-184
G2SZ71_ROSHA/270-371
E5WP24_9BACI/306-412
C5B5S6_METEA/334-435
F8GCG0_NITSI/396-489
E8GC80_SALMO/464-558
E4FS99_PROAA/297-391
H5IMA2_ECOLX/360-471
E6BF68_ECOLX/27-172
G0IE38_BACAM/354-446
C5ALE9_BURGB/266-381
F6GCM2_LACS5/351-459
G4HD99_9BACL/258-364
E3J5S7_FRASU/260-371
B5MFA9_9EURO/2-99
D6KVL9_SCAIO/330-420
H8YX79_9GAMM/605-715
NTRB_SHIFL/233-348
B7V373_PSEA8/618-733
D7V9M1_LACPN/33-177
E1VFE4_9GAMM/36-179
B1Z5E6_BURA4/381-490
F8GHW9_NITSI/604-711
D3RGY2_KLEVT/425-532
E1HVP4_ECOLX/31-174
D3IE51_9BACT/649-764
C2Z9H2_BACCE/363-472
C7UH62_ENTFL/376-471
H1NYY5_9BACT/379-502
C5DH38_LACTC/659-942
G8WMW1_STREN/616-709
F8FQ57_PAEMK/492-604
E4N5E9_KITSK/356-465
H0D710_STAAU/252-344
C3I2Z0_BACTU/201-309
F0PM10_BACT0/295-401
Q2BBF5_9BACI/324-429
H1L7D2_GEOME/410-550
E4TB25_RIEAD/286-390
B1B839_CLOBO/150-279
D9WHN6_9ACTO/392-498
D4DWE5_SEROD/313-424
Q72S38_LEPIC/476-596
G7AXM9_VIBCL/379-487
I1AB54_PSEAI/475-585
B0RYW1_XANCB/893-1003
D3JF60_9BURK/3-113
D8AFF5_ECOLX/249-356
B5Y701_COPPD/2-105
A5ZT84_9FIRM/477-593
D6FL29_MYCTU/488-577
Q5B3R2_EMENI/738-856
C4XPW0_DESMR/407-509
D3I1Y9_9BACT/274-376
G9UW49_SALMO/31-174
D8IPY6_HERSS/351-459
A0K3D3_BURCH/466-605
I0HRP2_RUBGE/625-737
F1YP75_9ACTO/270-352
C3KXH9_CLOB6/498-604
Q87NW3_VIBPA/506-621
D8ISC2_HERSS/363-456
D2YJY1_VIBMI/459-569
H3L3I6_KLEOX/419-507
A9DTT6_9RHOB/226-334
Q7MBP9_VIBVY/410-555
G7ZHS4_AZOL4/657-772
Q7UT35_RHOBA/361-469
H4QFN9_ECOLX/356-460
F2UVI4_ACTVI/413-523
C9V9B5_BRUNE/366-481
F3EM95_PSESL/334-442
B6W5L9_9BACE/972-1091
E1ID26_9CHLR/651-766
E6SEF2_INTC7/335-430
D3P0W9_AZOS1/371-481
C5QAX3_STAEP/251-353
C2WNA6_BACCE/362-474
B3ZE22_BACCE/303-413
H1QRV0_9ACTO/309-424
E1VNB0_9GAMM/507-600
F0JDL2_DESDE/448-556
E1IGV3_9CHLR/584-695
C2P4L4_BACCE/195-306
Q2BC37_9BACI/464-572
D6Z076_DESAT/449-556
D1YYU6_METPS/632-747
D0YU01_9ACTO/36-180
B3PVU3_RHIE6/41-185
F2LNK6_BURGS/251-357
F9HFG4_9STRE/319-430
D0CCK4_ACIBA/354-461
C9RVT0_GEOSY/289-380
G7JBF8_MEDTR/572-738
G5VU04_ECOLX/348-449
D2F0B4_9BACE/787-894
D3RE41_KLEVT/332-439
B9VPW8_9GAMM/1-83
Q9HUS7_PSEAE/352-462
H5XE00_9PSEU/523-634
Q8YA71_LISMO/491-602
C7TK00_LACRL/255-348
D9WR26_9ACTO/292-406
D1BJR4_SANKS/364-455
H8GAA1_9PSEU/515-613
F2FM92_SALDU/404-516
Q4FU45_PSYA2/601-694
E7V2M6_SALTM/252-359
E0PL48_STRGY/40-183
C9QQN3_ECOD1/313-424
E4RWX3_LEAB4/1108-1215
H8L5G7_FRAAD/430-524
B5QLG4_LACRH/513-624
F7RMU5_9GAMM/344-449
H8K1A1_VIBCL/458-550
D4JL50_9FIRM/378-490
H8JUN9_VIBCL/897-1006
F7Y744_MESOW/585-707
Q0SWH0_CLOPS/648-759
B2W4H8_PYRTR/853-971
Q6KII9_MYCMO/37-182
E8W2S1_STRFA/362-449
A0NL20_OENOE/43-188
F8I987_SULAT/364-472
F5WWL1_STRG1/374-486
G7W3C5_PAETH/475-583
Q13H12_BURXL/270-363
C1ER58_BACC3/494-605
A7HBW2_ANADF/257-370
H0NJ67_BACCE/390-500
A7GA93_CLOBL/475-586
H7FRK9_9FLAO/36-179
C5Q1S7_STAAU/206-313
B0MQP4_9FIRM/536-641
A3XZZ4_9VIBR/31-174
D9SDN5_GALCS/515-629
A7MFU1_CROS8/375-480
G9WJ60_9LACT/513-624
E5XAP0_9ACTN/424-536
F3H175_PSESX/103-224
H1A8S5_9SPIO/20-162
F5JD09_9RHIZ/780-891
B8GLL8_THISH/368-478
G7AZJ4_VIBCL/234-339
F5Y8F8_TREAZ/128-244
E1T4Y7_BURSG/561-671
C6IIL5_9BACE/933-1045
A4AI14_9ACTN/401-511
H9ULK5_9SPIO/368-479
E8YP06_9BURK/331-446
G0HZU9_HALHT/542-644
F4SH25_ECOLX/453-553
D0LWK3_HALO1/330-445
B1V374_CLOPF/499-610
B7L8Y5_ECO55/344-451
B3DCF6_BURM1/342-451
H9N7N2_TRIVA/2-106
D0YQI7_9ACTO/147-254
C2WQY6_BACCE/402-508
I0BM02_9BACL/474-599
A4U1M9_9PROT/706-817
H1QZW0_VIBFI/567-677
D5BV26_NITHN/312-423
A3VAG2_9RHOB/332-435
H1S2F2_9BURK/331-442
Q4UVV4_XANC8/755-871
F3LCY0_9GAMM/322-429
D4VVF6_ENTFC/470-569
A3XQ51_LEEBM/282-382
Q8KEM9_CHLTE/285-397
B8KEL3_VIBPA/200-296
A4LI18_BURPE/318-428
Q65GY5_BACLD/279-368
H9TGD6_HETSC/1-101
E3D2B1_NEIM7/303-413
F7KKP4_9FIRM/501-610
Q0SKQ1_RHOSR/485-573
B2J162_NOSP7/1032-1154
H4YPN5_ECOLX/377-486
C2PW37_BACCE/314-423
G1ZZT9_ECOLX/77-190
H2M8S7_ORYLA/34-187
A4YX43_BRASO/377-489
Q0HF74_SHESM/417-528
E5WM52_9BACI/216-325
D9QFN2_BRESC/418-526
B8HC01_ARTCA/359-467
G6FKA4_9EURY/636-733
E6E1N5_PROAA/258-349
Q5XAV4_STRP6/467-574
D4VIP2_9BACE/515-621
A5F7M7_VIBC3/733-843
B4W1X4_9CYAN/474-587
C3CQQ3_BACTU/489-599
B4CYN0_9BACT/282-392
B2K2X6_YERPB/347-456
Q050B3_LEPBL/257-372
B0NJX5_EUBSP/269-380
C3HDT0_BACTU/306-417
F9J8U5_ACIBA/290-403
A9BC70_PROM4/400-504
C7NSP5_HALUD/364-482
G4ITU7_9RHIZ/711-820
D6EJY6_STRLI/266-381
A4YTQ3_BRASO/256-350
B8FDW0_DESAA/366-473
E1DA90_VIBPA/31-174
Q6HCA4_BACHK/295-402
H8LBG3_ENTFU/268-356
B0P6T1_9FIRM/362-473
C0XQV1_9CORY/253-366
Q827Z5_STRAW/392-503
B7QRU2_9RHOB/469-581
Q72T01_LEPIC/1085-1191
A5ZS91_9FIRM/1-107
B0K4L6_THEPX/341-446
H3ZS02_STAAU/188-295
E6U7Y6_ETHHY/315-426
G9YX65_9FIRM/307-418
E9VRX2_ECOLX/345-456
D7DKF9_METS0/366-485
E3EG51_PAEPS/422-564
F9UBZ6_9GAMM/397-508
H0JMM1_9NOCA/414-534
Q8DGG6_THEEB/313-421
D3JF62_9BURK/3-113
D5WZK1_THIK1/369-477
G9R804_9ENTR/579-689
D9XRW5_9ACTO/360-465
D1S0J8_SEROD/346-455
E1QD98_DESB2/461-568
Q12GZ9_POLSJ/430-540
D6DIX0_CLOSC/299-408
Q0HFT9_SHESM/312-419
C3CKG1_BACTU/282-390
A9GA39_SORC5/311-421
C2JD14_VIBCL/416-527
A3RKQ5_RALSL/418-557
D4G4I3_BACNA/245-328
C5F7U6_LACPA/44-189
A9E2I2_9FLAO/35-177
E8QCM2_STRED/460-565
F7TRS5_BRELA/172-262
Q2LR58_SYNAS/362-505
G4BDH5_HAEAP/350-459
C1GIT2_PARBD/312-419
G8AMV0_AZOBR/587-721
TOP6B_THEGJ/31-179
F9CWL2_9ARCH/412-514
B7WR99_COMTE/347-458
G1Y4U8_9PROT/333-442
Q2ILP4_ANADE/957-1065
I0GFR6_9BRAD/132-263
F8J9L8_HYPSM/358-452
E3UCD5_9THEO/1-139
D5VJC0_CAUST/772-884
F2KHB3_PSEBN/206-316
E8JND7_STREI/326-437
E5WF41_9BACI/915-1017
E3RBI7_9LACO/265-376
G4P3L2_BACIU/216-325
C9VLK3_9RHIZ/355-448
G5IQQ7_9ENTE/751-858
C7C8F3_METED/296-413
G2RU08_BACME/39-182
A0LAX2_MAGSM/390-501
O52486_SHEPU/1-83
C5VPB1_CLOBO/305-414
B4VNF9_9CYAN/512-663
C9U0N9_9RHIZ/337-442
G7TN72_VIBCL/234-339
F1TDE4_9CLOT/485-593
D4J9C7_9FIRM/251-361
A6EK88_9SPHI/1120-1225
H0D546_STAAU/765-879
G9Z8X8_9ENTR/390-529
H1BZH2_ECOLX/824-937
H3SRB8_PSEAE/422-532
F0C655_9XANT/926-1041
F8YT65_VIBCL/423-514
C9TKY9_9RHIZ/18-145
G1WWV6_9FIRM/248-356
A9MJU3_SALAR/31-174
B8DFU9_LISMH/368-478
G4ICJ0_9EURY/439-547
A5ZFT5_9BACE/1063-1174
C9KL70_9FIRM/344-460
B3EDD3_CHLL2/672-782
Q7UJC2_RHOBA/560-696
E6C7I0_PROAA/297-391
D8PFN7_9BACT/431-571
F2G8G9_ALTMD/405-519
D2ER67_9STRE/323-434
B5S7X6_RALSL/352-447
D6U484_9CHLR/154-252
D7AI46_GEOSK/181-299
A4X2Y4_SALTO/536-641
C9ZCV3_STRSW/307-408
C2Y7T8_BACCE/349-460
C8NKJ9_COREF/246-359
I1AGD8_PSEAI/288-392
B1HW31_LYSSC/247-335
G9YP97_9FIRM/368-478
F9AE08_VIBCL/423-514
C4XVV9_CLAL4/297-475
D2TNK5_CITRI/775-883
A5ZJ51_9BACE/759-867
F0G5A9_9BURK/233-301
Q7VET1_MYCBO/486-573
H3XR37_STAAU/277-370
C7JLG6_ACEPA/59-204
G7QMT4_LEPII/455-566
H1N3M3_9PLAN/332-433
H2JV08_STRHJ/347-461
C1DUX6_SULAA/211-320
Q5K5B5_ORYSA/43-182
C2E5J8_LACJH/364-475
H0KFI0_AGGAC/233-343
A3U302_9RHOB/108-201
G9VBX1_SALMO/27-172
Q6N313_RHOPA/605-727
H1DKV7_9PORP/472-584
A9QZ65_YERPG/283-375
G6XBY9_MYCAB/289-386
B5WE59_9BURK/788-906
F5SVJ0_9GAMM/275-400
G8W457_KLEPN/505-622
A9B2B1_HERA2/286-378
E4NHD4_KITSK/609-719
A3WIX5_9GAMM/628-736
E0I858_9BACL/390-503
A6WZF5_OCHA4/340-447
E3FQN3_STIAD/505-617
Q4KJR1_PSEF5/236-355
C2Q9J8_BACCE/489-598
B0SLZ2_LEPBP/356-498
E2U7D8_MYCTU/330-424
G6NRY2_STRPN/341-443
B1LYW7_METRJ/285-399
E3BU70_9LACO/273-384
H9UFN1_9SPIO/1455-1569
B2JSN5_BURP8/377-487
D3FVD7_BACPE/346-448
H7H5H5_STRPN/323-434
A3P8K5_BURP0/321-442
B7ND17_ECOLU/348-449
F3H3N1_PSESX/636-744
C4ZBY3_EUBR3/470-581
H0J2I1_9GAMM/32-175
Q1NUI7_9DELT/376-484
F2G1D0_SALGL/394-506
A7IA60_METB6/535-635
B1HQY1_LYSSC/414-556
G1YXC3_ECOLX/233-348
B7HHJ3_BACC4/252-344
B5UXA1_BACCE/509-605
C5CLH6_VARPS/387-500
TCRY_MYCTU/355-465
I0MVU7_SALET/252-359
C0QIP9_DESAH/438-552
E5AQR1_BURRH/489-610
Q1MPE5_LAWIP/469-576
H3SIZ0_9BACL/467-579
C3C8U8_BACTU/443-554
Q9R9H1_PSECL/396-511
VANS_ENTFC/266-375
G4CDX5_9CLOT/319-425
F0YYZ6_9CLOT/173-281
I0V7B7_9PSEU/223-316
G3YW52_9RALS/346-457
C3FEV9_BACTB/263-369
A9K3F9_BURML/321-442
G2NC85_9ACTO/458-568
F8YPU0_ECOLX/363-472
A9UIC0_ACIBA/247-356
C3F8R3_BACTU/215-326
B8DSG8_DESVM/700-852
E8YIH9_9BURK/475-614
D7EUB5_MYCTU/408-518
C6BRS5_DESAD/279-384
F7XFB7_SINMM/2-72
A7AG01_9PORP/331-439
B4VSM6_9CYAN/656-767
C4XL44_DESMR/835-956
G2DF42_9GAMM/744-855
B5D2C6_9BACE/968-1077
D3RPC3_ALLVD/367-478
A0K8I9_BURCH/351-460
G4HJI4_9BACL/251-353
G3Y8K3_ASPNA/552-668
F9BA45_VIBCL/320-429
B4RGY1_PHEZH/429-552
C7UG26_ENTFL/369-480
Q4ZQ32_PSEU2/343-448
E8YQ06_9BURK/467-574
I0HRN2_RUBGE/272-384
H1R199_VIBFI/566-676
A8UJ51_9FLAO/234-346
G0BD47_SERSA/233-348
D5CHG4_ENTCC/775-883
H8XMR1_BACAM/359-473
F1XZY9_ECO57/428-540
E4LJ11_9FIRM/443-551
C6I8B1_9BACE/1375-1491
G8SSE5_BRUCA/910-1030
Q87I70_VIBPA/779-889
B3E5L2_GEOLS/702-818
E1RDH5_METP4/515-628
C7K9X0_ACEPA/334-441
B2T3X5_BURPP/331-446
F4KXW5_HALH1/430-536
C7VD24_ENTFL/462-572
C1F0Z8_ACIC5/385-501
I0UXC3_9PSEU/310-403
F8E843_FLESM/401-511
B0KMJ0_PSEPG/286-394
G9YPF3_9FIRM/193-299
E5C944_9BACE/910-1017
A0KWS7_SHESA/609-724
A1TRF3_ACIAC/175-286
A1KGP1_MYCBP/358-469
F3ET45_9PSED/500-620
F4QGL5_9CAUL/446-557
C7RBW7_KANKD/484-576
Q142Z0_BURXL/319-425
G9UBS1_SALMO/507-613
D4SKD6_ENTFC/332-443
F6EIG3_AMYSD/304-395
F8CLP5_MYXFH/276-383
Q2JG85_FRASC/413-523
F0ECC4_9PSED/90-201
G7QDJ7_9DELT/575-672
E2L174_BORBG/263-372
H0KHY4_AGGAC/27-172
A5I5J7_CLOBH/562-673
E7A904_HELFC/291-392
A6QC25_SULNB/310-410
E0IVX8_ECOLW/348-449
H1SGN3_9BURK/200-342
G2LSW0_9XANT/625-734
E0GNE8_ENTFL/463-572
A5VX26_PSEP1/319-429
F2CFL9_STRSA/232-343
B1UQN0_BACAN/494-605
A3IBI4_9BACI/784-895
E0NG44_PEDAC/495-606
A1RST9_PYRIL/28-178
D2F4J2_STAAU/222-331
A9AW03_HERA2/285-395
B5P5Z2_SALET/442-549
B9CBP6_9BURK/544-653
H1XPP6_9BACT/467-584
C4IGW2_CLOBU/452-562
A7FLG7_YERP3/313-424
Q5QSL7_BACLI/290-384
E7P916_PSESG/430-551
H8MHX2_CORCM/537-650
B4EZI5_PROMH/233-348
D3SJ98_DEHSG/356-471
D6Y2S7_THEBD/516-625
G7DL40_BRAJP/92-183
TOP6B_PYRFU/31-180
E2Z2Q3_ENTFL/551-647
H2E1H5_LACDE/303-418
G1E6G6_ECOLX/249-356
F6D1J2_METSW/626-720
E4S4Q6_CALKI/358-498
I1DZQ8_9GAMM/326-434
G4CQT4_9NEIS/529-623
E8QX82_ISOPI/661-776
D1JJF3_9BACE/521-628
E9YNE9_ECOLX/316-424
D6JHI2_ECOLX/233-348
C6LDC0_9FIRM/234-343
C6J1K5_9BACL/320-412
H9UFR8_9SPIO/190-298
H7F122_PSEST/520-635
E8XS27_RAHSY/562-674
D4RL59_ENTFC/425-536
G0LD24_RUMGN/358-467
H8MW28_CORCM/273-382
B7UWM6_PSEA8/334-440
H1TB97_STAAU/248-340
H8XUZ7_FLAIG/347-454
A2TLM4_9NEOP/35-188
C3FRX9_BACTB/250-360
F4TJY3_ECOLX/394-506
G2LLC4_CHLTF/359-467
Q9RV03_DEIRA/375-469
G4NUN0_BACPN/279-372
A0AI89_LISW6/31-175
Q6HC46_BACHK/215-326
G7WMP7_METH6/777-886
Q47N74_THEFY/249-353
E1R1V0_SPISS/27-136
Q394M4_BURS3/617-757
C1D9F9_LARHH/538-632
E7HHD5_ECOLX/329-436
H0JKU2_9NOCA/298-392
E8NSH1_SALET/404-519
A3EIA1_VIBCL/439-549
C0CNR8_9FIRM/236-346
Q6S525_SORBI/1055-1167
G4C097_SALIN/349-460
B1J2C6_PSEPW/866-977
B5W6J4_SPIMA/165-277
A2SLK9_METPP/309-405
B3HA48_ECOLX/406-495
B2G646_LACRJ/368-479
E3F2G5_KETVY/492-600
A5L7F3_9GAMM/317-428
F0Z2J4_9CLOT/753-861
H2JX37_STRHJ/281-396
E0NG99_PEDAC/40-186
B3AAH4_ECO57/419-507
A6FA58_9GAMM/566-676
B8EJK5_METSB/360-472
Q2BA68_9BACI/351-457
Q8KTT5_PSEFL/459-601
D6LPY9_9RHIZ/240-360
H0T0B9_9BRAD/355-462
D6IN82_ECOLX/774-882
B5SB75_RALSL/326-435
F3GG32_PSESJ/324-427
G5YAL0_ECOLX/430-537
G7VRS6_PAETH/462-582
C2YLU0_BACCE/259-369
G8UF09_BACCE/348-458
F7RIV0_9GAMM/480-606
A0B1Y3_BURCH/342-454
E6XQ38_SHEP2/331-438
E8I2V2_ECOLX/430-537
B9NQ17_9RHOB/365-460
C3EKB6_BACTK/283-374
C3ER50_BACTK/226-340
E7YTV6_SALMO/354-460
O52223_MYXXA/380-484
D4ZR06_SPIPL/921-1064
H5RTI2_9NOCA/494-582
E1IV22_ECOLX/824-937
Q6RVF9_ENTFC/268-378
C8TYJ5_ECO10/233-348
G4CZP4_9ACTO/58-217
E8HP95_ECOLX/252-359
A9V3I0_MONBE/836-1004
G8Q559_PSEFL/332-437
B2PJH6_ECO57/252-359
F3ZV23_9BACE/461-573
Q5SHK7_THET8/255-366
Q84J21_9CYAN/1-145
Q0BJE3_BURCM/454-593
H8H9J5_STRPY/40-183
A7H7Q8_ANADF/1363-1487
I0UAI2_BACTR/354-464
C9BUJ6_ENTFC/276-386
Q3M788_ANAVT/539-648
E8L7I6_9RHIZ/784-907
Q47WQ0_COLP3/415-530
C4FJZ9_9AQUI/328-432
G6G9M5_9FIRM/507-611
D9W6Q7_9ACTO/255-364
Q0HE33_SHESM/269-355
D7WTP1_9BACI/367-479
C6WIA8_ACTMD/283-390
B4TQ20_SALSV/774-893
A4ZPT1_BACMY/29-172
B0YES6_ASPFC/867-1001
E6F8M1_ENTFL/34-178
E2MY13_9CORY/392-502
H0BMM2_9ACTO/516-623
F0QBX5_ACIAP/470-596
D8F3Y9_9DELT/33-175
A4EWW5_9RHOB/454-572
Q4X0G0_ASPFU/256-442
D6A1G2_9ACTO/472-580
D2N9U7_STAA5/348-455
E9B5I3_LEIMU/362-476
B9J8J5_AGRRK/311-420
D6HDP8_STAAU/474-579
A8LK75_DINSH/229-347
D1AAI7_THECD/324-424
C7NLF4_KYTSD/389-500
A6SJB7_BOTFB/1023-1170
Q9I4F8_PSEAE/344-447
D8G466_9CYAN/514-626
G2T995_RHORU/550-660
G1UKF4_9BACE/432-540
H4GJB4_9LACO/230-336
F5U2G7_STRAP/460-565
A3QI86_SHELP/328-416
E9Z6Q8_ESCFE/494-586
F9PFZ1_9STRE/325-436
D1BTX2_XYLCX/275-365
G4GG99_9EURY/21-87
A4J5B7_DESRM/315-422
E7RW96_9BURK/326-440
B7UKA9_ECO27/332-439
F4FDI4_VERMA/402-513
D0SFI5_ACIJO/335-446
B8XMA8_9ACTO/1-101
C4IBX7_CLOBU/254-362
E4SYD6_LACDN/279-390
H3VFJ3_STAEP/248-340
C3BB28_BACMY/277-365
G9SB58_CITFR/350-456
H7CP33_LISMN/272-380
E1VLB7_9GAMM/269-379
E8VJD0_BACST/245-328
A6GX10_FLAPJ/36-179
D5HBL8_SALRM/1036-1147
E0LW63_9ENTR/377-516
C2ZQ57_BACCE/273-384
B1GC66_BACAN/342-454
F3FN72_PSESX/344-454
Q898Q0_CLOTE/232-345
F3CE02_PSESG/84-199
A6LZ14_CLOB8/229-339
E4RPV0_HALSL/383-494
Q10WE0_TRIEI/1165-1365
F0K6C4_CLOAE/222-329
Q7MKZ9_VIBVY/351-465
F9SGC4_VIBSP/353-446
E4MJD5_9FIRM/299-408
D7BSZ2_STRBB/356-461
Q3RDU7_XYLFA/301-417
A2VGJ6_MYCTU/338-445
G7RKQ5_ECOC1/394-506
B9BI13_9BURK/320-441
A1JJQ9_YERE8/403-518
G7Q451_9DELT/423-566
B6VZM4_9BACE/381-489
A4SKC6_AERS4/315-426
Q8W2M9_PETHY/453-584
Q0RR81_FRAAA/357-470
E8DG22_SALMO/233-348
A1TKH7_ACIAC/439-552
D8FVB9_9CYAN/576-703
G6VC16_STRPN/327-438
F4QJT0_9CAUL/693-813
E7S403_STRAG/40-185
D3CXP0_9ACTO/599-718
A8H2H2_SHEPA/608-721
C3QXR7_9BACE/810-915
G9EES9_9GAMM/1052-1164
H4H8Z6_STAAU/433-544
E8E9X2_SALMO/557-662
Q2GD49_NEOSM/32-176
E3ZG96_LISIV/368-478
E5TEQ8_STAAU/34-177
G5FY09_9PSED/287-392
H8MQA5_CORCM/401-540
D5WDM0_BURSC/259-366
C7JBI5_ACEP3/334-441
Q84JW7_ARATH/268-395
Q1GZY4_METFK/494-637
C7JW58_ACEPA/345-455
B1VZP7_STRGG/307-406
C5CE18_KOSOT/328-435
E2L0X8_BORBG/584-724
D8IA69_BRAP9/373-507
D7HK16_VIBCL/327-437
D2YKP5_VIBMI/353-446
H1VQS6_COLHI/2067-2183
B1M6X0_METRJ/465-577
Q74AG7_GEOSL/619-730
D8BBV1_ECOLX/345-456
H8Z379_9GAMM/335-440
E1EIF5_VIBPA/353-446
F0RGC0_CELLC/36-178
D1D694_NEIGO/593-701
C3TCT7_ECOLX/494-586
F7NP17_9FIRM/168-277
C1A592_GEMAT/288-428
F9DQC0_9BACL/218-329
Q0HRA9_SHESR/470-592
B5XU10_KLEP3/709-822
C7PLE3_CHIPD/371-477
B4CWC5_9BACT/703-815
E1IN82_ECOLX/345-456
G4QCX7_TAYAM/36-181
D8AG64_ECOLX/31-174
E3I6K2_RHOVT/374-482
G0SMZ0_VIBMI/344-451
B8C0A5_THAPS/189-286
D0AHP6_ENTFC/386-496
G7ZHY5_AZOL4/714-829
Q1IBV6_PSEE4/470-591
C8LS17_STAAU/486-599
G8M032_CLOCD/220-326
F9A691_VIBCL/204-315
H0TDM0_9BRAD/338-441
E0MQ55_9RHOB/1205-1317
Q81NV6_BACAN/245-330
G7HA92_9BURK/629-744
H5GZJ7_ECOLX/345-454
F8FNE4_PAEMK/757-872
B4CY61_9BACT/239-331
H1NRE9_9SPHI/219-330
B2TA90_BURPP/1233-1355
Q6G1I9_BARQU/40-184
G0K228_STEMA/354-461
Q8Z4G6_SALTI/358-467
A6T0N8_JANMA/345-450
D1K832_9BACE/960-1071
E1SSZ3_FERBD/398-513
G9W1T9_SALET/25-137
C3IS10_BACTU/356-463
C2T5B2_BACCE/314-420
F8FNF5_PAEMK/354-472
C8NG78_9LACT/241-350
F2KGJ8_PSEBN/664-776
G2EJ66_CORGT/258-350
C1HT50_9ESCH/233-348
Q5G893_ARATH/1032-1145
C3QHN4_9BACE/1097-1206
C3QV49_9BACE/936-1045
E6STS8_BACT6/568-670
A9AZ88_HERA2/778-872
B7XU65_BORGR/434-576
B9L827_NAUPA/412-554
D7EC05_METEZ/158-253
G2CCG4_ECOLX/500-617
F6B0Z6_DELSC/711-825
E6DWA5_PROAA/280-371
H3RC00_ERWST/378-483
E9VD00_ECOLX/430-537
Q3IJW4_PSEHT/342-454
C4XM23_DESMR/1253-1369
G8MCN8_9BURK/325-468
D4K1D3_9FIRM/783-900
E6MET7_9FIRM/320-431
Q1DCW5_MYXXD/380-484
G7SJH6_STRSU/40-183
E7NTK9_TREPH/16-108
A6GPM6_9BURK/363-469
B8JG39_ANAD2/315-426
A7VW44_9CLOT/498-607
F7LNC0_9BACE/330-430
B9MHT4_ACIET/597-711
D3T4Z6_THEIA/354-461
D3RV67_ALLVD/606-716
D6JHN0_ECOLX/345-454
H4SLS2_ECOLX/363-472
G1YBN5_ECOLX/581-691
QSEC_SALTI/348-449
G6G5E7_9FIRM/301-404
E8YE45_ECOKO/374-478
D7Y4J3_ECOLX/316-424
H6CS40_9BACL/439-549
HSSS_STAA9/348-455
B7I096_BACC7/396-502
H9MZW6_MYCTU/76-217
Q0W8I2_UNCMA/394-490
F4E0Z7_BACAM/238-347
A6F2G8_9ALTE/372-477
B5EYF8_SALA4/12-122
G6HDQ1_9ACTO/517-626
A8EPQ2_BURPE/453-593
C9YAT8_9BURK/694-813
D8SUD5_SELML/435-594
E6X2E9_NITSE/324-429
D7C552_STRBB/271-368
G4DMG1_9GAMM/332-441
Q3MFJ9_ANAVT/362-472
D9SZW5_MICAI/483-572
C0PXE8_SALPC/404-519
B2HI50_MYCMM/52-195
D3MK99_PROAA/346-434
H0L2R6_SALMO/541-653
Q02VC7_LACLS/353-464
Q15WR2_PSEA6/272-376
Q6G282_BARHE/377-475
A5GV17_SYNR3/501-625
G7HZX7_9CORY/419-541
Q2CJX1_9RHOB/330-446
C0RGI6_BRUMB/41-185
H1TIZ5_STAAU/343-451
G7T7W0_SALPS/340-446
G2CMZ8_ECOLX/754-867
Q0G6T9_9RHIZ/41-185
D4HUC3_ERWAC/345-454
A1SMR9_NOCSJ/287-429
G7VY15_PAETH/251-343
E7SD17_9STRE/236-328
Q02V77_PSEAB/33-176
B1TBK2_9BURK/331-446
C6XIA0_HIRBI/349-461
C3Q253_9BACE/325-433
D4HXP8_ERWAC/339-448
Q8E316_STRA3/440-551
D0BBA0_BRUSS/620-742
B0TF56_HELMI/375-474
C5R0B5_STAEP/348-451
H4D4Y0_STAAU/277-370
G9VAD5_SALMO/581-691
C8UJZ7_ECO1A/774-882
F4UVK0_ECOLX/233-348
E2XNW5_PSEFL/402-512
H2IP69_RAHAC/494-586
H9UAS3_FERPE/406-547
G5W7Z6_ECOLX/349-460
C4FBV3_9ACTN/232-348
D0J2J1_COMT2/369-474
G6HNS4_9ACTO/419-524
B8G8J0_CHLAD/240-336
Q1ZGB4_9GAMM/450-542
E2KCS6_ECO57/27-172
D2NGH1_ECOS5/547-653
H5CSA9_ECOLX/394-506
H5D8A0_ECOLX/27-172
Q3DUZ4_STRAG/324-435
F5WQN5_ERYRF/35-179
H0G5X8_RHIML/1643-1753
F7LA18_BACOV/912-1021
B7KRN4_METC4/422-536
C2N499_BACCE/396-502
E6UT41_CLOTL/452-580
D7IG20_9BACE/480-592
B2JEF7_BURP8/364-474
D2GH34_STAAU/441-552
Q2IMN9_ANADE/450-572
A3VEN6_9RHOB/351-456
C9R9J9_AMMDK/432-542
A8UGR0_9FLAO/39-181
B3GXT0_ACTP7/226-338
E8FC92_SALMO/394-506
E4NDT7_KITSK/639-752
B9MGA2_ACIET/433-572
E8AXM9_SALMO/404-519
F5XJW2_MICPN/553-641
A5IIV0_THEP1/29-172
H5FL70_ECOLX/233-348
B1N7I0_PSEPU/389-499
B2ILS7_STRPS/236-328
G2L1Z8_PSEAI/475-585
H5I3N6_ECOLX/316-424
E7Z1J8_SALMO/356-466
D1ABF1_THECD/42-201
B7RHA1_9RHOB/533-643
G7EQS8_9GAMM/391-511
C2GM99_LACRE/42-188
D6B7P5_9ACTO/364-473
B2TQA8_CLOBB/351-457
Q8A7Q4_BACTN/312-416
G4QTK4_CORPS/386-499
H5GJV8_ECOLX/342-447
D2MML6_9FIRM/201-306
C8L3Z3_STAAU/19-147
F7XG78_SINMM/348-447
H3I8H1_STRPU/85-210
Q75FE7_LEPIC/655-767
F5ZXU8_SALTU/555-661
E3RWZ7_PYRTT/707-819
C4RD33_9ACTO/510-619
B0VMU2_ACIBS/241-363
G4BEL2_HAEAP/29-174
O86631_STRCO/330-423
D8A7C5_ECOLX/244-345
G2HTI4_9PROT/693-801
H4MBT3_ECOLX/558-668
Q51722_PSEFL/396-511
H8CKM1_CAMJU/327-429
F0VXC6_STRG2/36-181
F0J6W7_ACIMA/334-445
D0JUG5_YERP1/299-408
Q05SJ4_9SYNE/320-431
F6AQW2_DELSC/766-876
E2CGX3_9RHOB/116-232
F0LGP4_AGRSH/442-560
E5YXF1_9BACL/484-585
D9VT27_9ACTO/309-405
A7BCT4_9ACTO/38-203
F3CKJ0_PSESG/349-467
F9I0E7_ECOLX/332-433
B3ZKK4_BACCE/349-458
Q8FGI8_ECOL6/344-451
B4WUT3_9SYNE/323-434
C4XSW1_DESMR/1154-1266
E8E1N2_SALMO/384-523
Q0FZ39_9RHIZ/383-489
D4V4P0_BACVU/481-593
F8UPH8_ECOLX/1-80
C9NQ87_9VIBR/234-339
G7FRN5_9GAMM/520-631
G1WL04_9ACTN/432-543
H1K5T1_9MYCO/381-491
E8J856_ECO57/31-174
Q3MFU1_ANAVT/939-1061
I1AKG5_PSEAI/337-439
ETR1_PRUPE/455-586
G2JQM8_LISMN/382-478
D6EJP7_STRLI/324-417
B1EXJ7_BACAN/252-344
H5D1E2_ECOLX/494-586
A9IGY9_BORPD/562-673
Q72SE3_LEPIC/378-475
G8SDG9_ACTS5/317-412
A4TZD6_9PROT/338-441
E1XJW4_STRZN/323-434
E5W2K3_9BACI/398-540
Q62IW5_BURMA/545-639
Q5G885_ARATH/1043-1155
D5AWF2_RICPP/379-492
F7TN29_PASMD/27-172
A1VGU7_DESVV/851-967
F5M074_RHOSH/484-600
F3H2Q7_PSESX/412-534
E5YQI3_9BACL/871-975
F8BNB1_OLICM/243-363
D0DC79_9RHOB/407-523
E0E7K2_ACTPL/355-464
F8Z0F2_VIBCL/500-642
Q8DN03_STRR6/341-443
E1DBL7_VIBPA/329-439
E4LPU4_9CLOT/395-507
A9FGA1_SORC5/521-627
E5WAY1_9BACI/358-469
E0ED98_ACTPL/355-464
F4T9G7_ECOLX/363-472
H0N8W8_SALET/358-467
C6CTC8_PAESJ/345-455
B9BS33_9BURK/343-455
D6D979_BIFLN/240-352
H0MMC0_SALMO/409-498
I0ZY53_ECOLX/409-498
A8SV56_9FIRM/272-380
F1A1H3_DICPU/755-871
E3Y434_SHIFL/345-450
H4KUQ2_ECOLX/371-480
Q3IK67_PSEHT/598-710
I0MDX8_SALET/428-540
E0PP22_STRMT/442-556
E0DKV4_9RHIZ/622-739
D8K6A4_NITWC/970-1084
H1DIL0_9PORP/20-131
C2FT10_9SPHI/341-448
H9TGD4_9BILA/1-101
G8LWV9_CLOCD/376-487
A8S3F1_9CLOT/1041-1157
G6G6S9_9FIRM/398-503
A7SER7_NEMVE/223-310
D0S834_ACIJO/1065-1205
D6IBS6_ECOLX/464-558
B2UY57_CLOBA/225-333
C3L279_CLOB6/309-418
H5GIY3_ECOLX/31-174
F3GAV0_PSESJ/166-276
E1WBB9_SALTS/297-406
A5ZTY3_9FIRM/586-703
F3H457_PSESX/420-541
H2JHU3_9CLOT/194-298
H5XP63_9PSEU/411-519
Q8E505_STRA3/36-181
F9EHL2_9ACTO/511-631
C8AKU8_STAAU/343-451
C2PFH1_BACCE/175-284
Q24WN6_DESHY/368-479
H8XL48_BACAM/362-472
F6CV78_MARPP/314-425
B7JKG8_BACC0/353-459
D4SJL1_ENTFC/260-352
C3Q2S0_9BACE/333-441
D6XST4_BACIE/472-583
C3CEX4_BACTU/417-524
G6GUE3_9CHRO/461-575
E5WPL3_9BACI/418-527
E0MPL2_9RHOB/354-462
B2J8G5_NOSP7/642-759
C4UIX2_YERRU/324-433
C5C5A4_BEUC1/311-405
E3D4Y0_NEIM7/492-586
F9EI09_9ACTO/388-488
F4R1Z8_BREDI/645-755
D4FGA4_9LACO/364-474
E6T1U3_SHEB6/424-533
F8GP53_CUPNN/386-525
A9KKI8_CLOPH/524-635
C4FAQ4_9ACTN/342-482
Q1D408_MYXXD/506-615
E0TVP6_BACPZ/284-372
C9YMS4_CLODR/237-346
D1QEJ9_STAAU/473-579
D9T3K4_MICAI/572-680
E3ITG6_DESVR/570-665
G4SZL9_META2/356-460
F3BGZ3_PSEHA/324-434
F6ALQ7_DELSC/351-453
G4NZ49_BACPN/474-579
E2QNF9_ECOLX/344-451
A4G4F0_HERAR/955-1067
B9XQ37_9BACT/553-664
F0QJP3_ACIBD/769-880
D4T4V1_9XANT/170-281
B9XJ88_9BACT/863-972
H8F447_MYCTE/471-558
B7UME0_ECO27/409-498
B5NZJ3_SALET/507-613
C4Y3R7_CLAL4/602-720
A3PA38_BURP0/485-603
B1Y496_LEPCP/963-1078
E7ZCB1_SALMO/316-424
E0RDF1_PAEP6/280-395
D6H345_STAAU/474-579
C7WQE1_ENTFL/459-570
G9R5J8_9FIRM/450-561
B7GSD1_BIFLS/319-443
E0UKI2_CYAP2/255-364
G5UAW6_ECOLX/824-937
Q9CGW3_LACLA/33-178
H1KN87_METEX/820-941
VRAS_STAA1/248-340
E3FM91_STIAD/512-623
F8H1P8_PSEUT/22-153
F9Z3G3_ODOSD/963-1074
B5R130_SALEP/386-525
G5YIX4_ECOLX/565-677
H1VUJ8_COLHI/110-231
A1K3A6_AZOSB/418-539
A1V6Y3_BURMS/467-574
F9DQD4_9BACL/287-379
F7G948_CALJA/35-186
B1SZ77_9BURK/347-457
Q2LRL0_SYNAS/522-643
B2PZS2_PROST/345-453
D4MY64_9FIRM/541-652
H9ULL2_9SPIO/578-713
B2IZG3_NOSP7/1688-1809
A3SA54_9RHOB/266-360
F5Z473_ALTSS/337-446
F1WR45_MORCA/433-550
G7QAE1_9DELT/452-560
E2YKY4_ENTFL/383-493
A6N6E5_9BACT/1-83
G5VZS3_ECOLX/371-481
G9S718_9PORP/634-741
G4HIG5_9BACL/270-380
F7YK95_VIBA7/431-541
A6D341_9VIBR/572-682
D8BWU9_ECOLX/465-558
H0J117_9GAMM/840-951
H4QD69_ECOLX/428-540
C0VH90_9GAMM/1287-1427
C2JC66_VIBCL/285-391
Q2LRY6_SYNAS/287-402
D1YWG2_METPS/35-178
F4Y1D0_9CYAN/527-617
B0G9U1_9FIRM/680-797
G7TPS5_VIBCL/402-517
E1L7A0_9FIRM/330-442
C8JRU5_LISMN/478-595
Q09B85_STIAD/254-364
C2V573_BACCE/703-809
A9KUD0_SHEB9/452-552
F3R833_ENTFL/465-576
C6I5X2_9BACE/326-422
F4URI3_ECOLX/465-558
E2PDG0_NEIPO/423-527
Q31KV7_SYNE7/513-626
E9WTU5_ECOLX/348-449
D4RAC7_ENTFC/470-569
B9K429_AGRVS/577-699
C9PL21_VIBFU/3-148
D5TRX3_BACT1/417-524
E7MNG4_9FIRM/413-520
E5BRE0_9FUSO/275-381
Q0AL12_MARMM/260-388
Q8TQ48_METAC/323-442
Q7S6K1_NEUCR/975-1099
A8RGX8_9CLOT/306-417
B1JRW9_YERPY/363-474
F3ZWM6_MAHA5/360-467
C5UQ18_CLOBO/187-294
B1KVU3_CLOBM/309-425
D6JXL2_ACIG3/326-436
Q6MBG0_PARUW/302-407
B9R2G4_9RHOB/1302-1412
I0Y599_9BURK/355-465
C9WY47_NEIM8/29-178
B2JQZ7_BURP8/354-460
G2S7A9_ENTAL/494-586
F8ELS6_RUNSL/603-720
F2QKF8_9FLAO/2-96
Q7R790_PLAYO/329-440
A5W7S9_PSEP1/337-446
G7M916_9CLOT/480-581
F3JQ58_PSESX/292-388
E7I851_ECOLX/406-495
F8G450_PSEPU/169-223
B4W443_9CYAN/838-954
H0BPS8_9ACTO/345-435
Q1NWI9_9DELT/400-512
Q9K9C2_BACHD/480-586
F6HVI4_VITVI/479-606
A3EMJ4_VIBCL/556-665
H1J138_9BACT/556-659
E6VLK3_RHOPX/301-399
C3QW32_9BACE/570-677
I0HJQ6_ACTMI/286-395
H5E967_ECOLX/406-495
F1Z096_9STRE/289-397
D3DHI7_HYDTT/530-632
G5FJ22_9CLOT/463-588
A1E4D4_9GENT/454-585
Q15XX5_PSEA6/264-376
C3LIC6_BACAC/36-179
H4HXC2_ECOLX/316-424
E1Y8C0_9DELT/331-446
E6WWI2_PSEUU/297-385
D6ZYH4_STAND/598-712
Q08TL0_STIAD/249-360
F6AN25_DELSC/658-774
B6GAQ1_9ACTN/232-348
F9DV53_9BACL/35-178
C0QGK5_DESAH/279-401
A9R3X1_YERPG/776-885
F3VM20_STRPN/418-532
F7SHW2_9GAMM/204-314
G3AAX5_9RALS/326-435
H1EFM4_ECOLX/565-677
E3F0S7_KETVY/226-344
G6L2A2_STRPN/296-407
I0U5R6_BACTR/405-548
F3RX58_VIBPA/407-500
B5V7Z3_BACCE/470-579
B8L8Y7_9GAMM/257-367
H5A482_ECOLX/31-174
B4UD35_ANASK/292-400
F2UUS0_ACTVI/289-375
I0D1T3_BACAN/271-377
B7UPU7_ECO27/430-537
B5YAV5_DICT6/465-569
D7W3F4_9FLAO/899-1007
A9M3G9_NEIM0/53-196
Q9M506_VITVI/455-586
I0VEV0_SHIFL/534-646
H5LK32_ECOLX/356-460
Q5NQA1_ZYMMO/648-759
C3WEB6_FUSMR/598-703
B5EDG9_GEOBB/535-645
F2HVU1_BRUMM/329-436
G2RX87_BACME/469-577
Q4K6Q8_PSEF5/339-446
B1ZVS6_OPITP/386-495
G0L4G5_ZOBGA/511-609
E1ISR4_ECOLX/367-506
A5L0R5_9GAMM/346-460
C4FYN6_ABIDE/234-343
D4T991_9XANT/324-423
G6W1M6_STRPN/275-362
G5RN98_SALET/1-38
H0USB9_9BACT/308-412
Q48GG5_PSE14/476-618
B6VXF7_9BACE/319-433
B6FQR5_9CLOT/273-376
E2NAW6_9BACE/942-1066
F3NIG2_9ACTO/347-450
F8CPT5_MYXFH/690-799
Q11RD1_CYTH3/827-942
G9V625_SALMO/12-122
H2QIZ6_PANTR/268-392
Q63EP4_BACCZ/470-579
Q3RFU7_XYLFA/226-338
B8J141_DESDA/448-555
F0BNH8_9XANT/894-1004
D4FAV7_EDWTA/31-174
O33492_9PSED/862-977
G1E6R3_9BACT/1-69
C2QE58_BACCE/248-337
B1YQ20_BURA4/346-454
A4LI94_BURPE/367-472
C6R680_9MICC/258-369
H8FCH2_XANCI/299-419
F8EQB7_RUNSL/799-914
E1LM96_STRMT/250-359
F3DA33_9PSED/474-616
E8RCQ9_DESPD/421-561
Q97FL6_CLOAB/374-469
F0G0U9_9BURK/357-471
A9H1A7_GLUDA/490-618
D5A387_SPIPL/473-584
E6PP26_9ZZZZ/339-449
G8PM41_PSEUV/424-525
G2AAE5_ECOLX/349-458
ARLS_STAAM/343-451
E6SBV1_INTC7/40-205
D8F721_9DELT/543-658
G8SHX8_ACTS5/224-337
E6ATT5_ECOLX/31-174
E8PKX5_THESS/255-366
Q72S62_LEPIC/426-566
E4AWU5_PROAA/265-380
G0J2V9_CYCMS/246-356
Q9S1J1_STRPN/233-344
B4UD19_ANASK/605-717
C1NEI5_9ESCH/394-506
I0MI57_SALET/313-424
H8Z840_9GAMM/447-576
D5E9G6_METMS/510-621
Q3AHS0_SYNSC/529-663
F4UV34_ECOLX/31-174
B3EA27_GEOLS/262-404
C6BRR1_DESAD/656-770
A5W2X8_PSEP1/710-824
F8FKC8_PAEMK/484-594
A3DFT2_CLOTH/460-568
C4I4I2_BURPE/364-457
F3RPX5_VIBPA/498-610
G6J7U1_STRPN/418-532
F8GBH7_FRAST/214-323
C6YNP2_FRATL/33-176
D5T2N6_LEUKI/249-359
H2A6E1_STRMD/209-314
Q12BA9_POLSJ/331-443
F3IAX5_PSESF/133-244
H7W0C3_CAMCO/292-401
A9K3J4_BURML/364-457
G6T5B3_STRPN/214-318
C7XB33_9PORP/408-514
Q3STW7_NITWN/888-998
B0QGM2_BACAN/314-420
C7LQS5_DESBD/861-982
A3GWQ6_VIBCL/479-624
A2SCE7_METPP/650-771
D7UI13_LISMN/343-487
F5UI44_9CYAN/433-566
F3MD97_9BACL/450-562
B0SVX6_CAUSK/352-458
A5U171_MYCTA/748-856
E7IP87_ECOLX/494-586
F9RCX2_9VIBR/233-349
C7WSM8_ENTFL/549-650
Q47CX6_DECAR/21-136
D1PFT7_9BACT/909-1027
Q1JLW0_STRPC/342-452
C8XHY4_NAKMY/190-302
I1P430_ORYGL/482-665
E3S5Z2_PYRTT/231-402
F5Y3R1_RAMTT/667-779
A0CB62_PARTE/478-595
A9ZCB2_YERPE/360-471
G9VDC4_SALMO/430-537
F1U3P1_PROAA/390-489
Q4L6J1_STAHJ/472-583
E2IFU3_9BURK/310-416
A9MMR2_SALAR/313-424
G2RVD7_BACME/423-529
F6DA80_THICA/380-491
C7N604_SLAHD/325-436
F0C5Y2_9XANT/270-389
F4MCA1_ECOLX/345-450
D4QP76_ENTFC/177-286
Q81EL2_BACCR/234-345
G2NUK7_STRVO/413-544
E9A9Z2_SALET/249-356
G7SK03_STRSU/233-325
E3XIW1_ECOLX/428-540
B8ICU5_METNO/696-808
D0JSD1_YERP1/537-625
C8W3Q0_DESAS/379-490
C6LIG6_9FIRM/243-351
H2WES9_CAEJA/28-111
C3NWQ0_VIBCJ/591-705
E9W2S7_ECOLX/360-471
B1WSA8_CYAA5/254-364
H6CFA2_9BACL/523-628
G9VX57_SALMO/386-525
G5SER4_SALET/552-667
A4GRZ9_9PSED/114-204
F3G2I3_PSESJ/202-360
B8P7I4_POSPM/341-532
G4HCL6_9BACL/467-577
B2NT95_ECO57/349-460
B4D2K7_9BACT/759-881
D0HIW1_VIBMI/325-434
C3GSC2_BACTU/36-179
A6TGB4_KLEP7/345-454
D3P176_AZOS1/396-536
E6PZK6_9ZZZZ/849-960
F4XP47_9CYAN/561-675
G5I7U3_9CLOT/572-689
Q8F370_LEPIN/616-731
C7GFC0_9FIRM/425-541
F3FGB4_PSESX/301-419
D6ZKF7_MOBCV/375-517
Q81KH0_BACAN/302-406
D5A567_SPIPL/727-845
I0JGX6_HALHO/36-179
B7KPR0_METC4/362-468
A2SJH0_METPP/344-449
C9QKW3_VIBOR/344-459
B2UVC8_HELPS/270-376
Q0YPI3_9CHLB/316-423
H7NHM3_STRPN/326-437
D4LPG5_9FIRM/357-468
H5SFQ6_9BACT/30-175
Q046Z5_LACGA/498-609
D7I3H8_PSESS/430-551
E6L0C1_9PAST/473-565
F0I8D4_STRSA/39-182
H5HSP2_ECOLX/360-471
C8RQ63_CORJE/253-366
E2XXF2_PSEFL/485-593
H1I705_9BACI/448-551
F2ENK9_PANAA/263-374
F8MN33_NEUT8/737-889
B1KFB3_SHEWM/390-503
G8VIF4_PROAA/297-391
F2P9C2_PHOMO/331-441
C6PP86_9CLOT/226-305
B3AWA3_ECO57/332-439
D5RX47_CLODI/293-400
E6TWG5_BACCJ/538-646
B9M9S1_ACIET/57-216
F9K7G7_STAAU/765-879
E9P8G9_YEASX/55-204
D8EWU6_9DELT/390-505
B5V9L0_BACCE/472-583
F3WXY9_9SPHN/457-553
I0HKG7_RUBGE/448-564
C2W4Q3_BACCE/333-444
E8SXP7_GEOS2/312-417
D4T996_9XANT/297-385
G2GGD2_9ACTO/396-504
H0HCW7_RHIRD/473-590
F1ZXA7_THEET/354-460
Q8PN51_XANAC/324-423
E1KZ68_PEPMA/531-642
C2Y0W8_BACCE/242-352
C9BFY1_ENTFC/492-603
E3Z603_LISIO/36-138
E6E4T2_PROAA/265-380
G6DY80_9GAMM/241-352
D7AHI5_GEOSK/343-452
A9DKY0_9FLAO/234-346
E1A0Z6_ACIBA/247-356
E6TZ39_BACCJ/309-415
F1VD46_PROAA/56-215
F8JQP1_STREN/307-417
D4FAG4_EDWTA/480-570
H1HGB3_FUSNU/689-799
B0RE82_CLAMS/398-493
B9ITC8_BACCQ/470-579
C9NQ16_9VIBR/449-559
C2R5B5_BACCE/379-484
D0X600_VIBHA/371-467
G7FSG8_9GAMM/388-502
C8KMU8_STAAU/765-879
F0IUT6_STRSA/458-564
Q118H3_TRIEI/566-680
H1L4Z6_GEOME/422-562
A1ZXV8_9BACT/587-705
I0UHI5_BACLI/370-478
B9KUU1_RHOSK/243-343
H7F927_9LIST/358-470
C4XHT0_DESMR/892-1007
Q7CLC1_YERPE/345-454
C1CYN8_DEIDV/430-541
G0IVX1_CYCMS/375-486
D7HCG1_VIBCL/309-415
D3SKT6_DEHSG/41-184
A3MH65_BURM7/384-500
A1KA55_AZOSB/387-494
E5ARI5_BURRH/331-446
C1MFP1_9ENTR/252-359
A4ZPW1_9BACI/29-172
H4EW74_STAAU/234-347
F3JK02_PSESX/1-97
A0RY31_CENSY/596-710
H1ZNQ2_CHLT4/37-170
A3SC36_9RHOB/40-185
B1ZS90_OPITP/551-660
E0M214_9ENTR/452-553
C5FTG5_ARTOC/20-183
Q2W5V3_MAGSA/419-530
F2UX52_ACTVI/222-323
E8II85_ECOLX/371-481
A4XT30_PSEMY/336-445
B9CZ09_WOLRE/280-390
H4VM91_ECOLX/329-436
D4BYD5_PRORE/347-453
G2BNY6_ECOLX/316-424
H4RMX1_ECOLX/233-348
C3I1J5_BACTU/362-474
E4W2V3_BACFG/383-491
F3I7F2_PSESF/351-462
H8GEB7_9PSEU/495-583
A6NW24_9FIRM/368-479
C2ZS45_BACCE/413-519
A8RIZ6_9FIRM/268-378
E8V8F4_TERSS/269-374
B9KQA4_RHOSK/399-539
Q092A1_STIAD/514-624
D9UC30_9ACTO/623-731
B1SEN8_9STRE/338-445
H1M247_9BACT/190-297
F0HFY3_9FIRM/285-395
G2PA70_STRVO/308-395
F2IQF8_VIBCL/317-428
C2Z548_BACCE/294-399
G5KV80_ECOLX/345-454
F2R7E4_STRVP/341-437
D6B9P8_9ACTO/362-454
A4VJH7_PSEU5/520-635
E8P7R2_YERPH/776-885
H4L6F6_ECOLX/444-551
A8I520_CHLRE/262-393
B8CN76_SHEPW/356-452
F3EGE4_PSESL/550-664
G2KRY5_MICAA/485-596
D9XJU7_9ACTO/373-467
A3XL09_LEEBM/633-742
F9SIR3_VIBSP/914-1029
D6V6S1_9BRAD/774-888
D7HN27_VIBCL/204-315
Q123X4_POLSJ/662-774
Q6MMW7_BDEBA/504-614
A9A5U8_NITMS/470-573
H3NDQ8_9LACT/334-445
B9B0T5_9BURK/363-457
B1MY26_LEUCK/218-324
C8X7W3_NAKMY/357-471
C8RWG3_9RHOB/365-467
E7X016_SALMO/356-466
Q8P5J3_XANCP/625-734
Q9PR64_UREPA/35-181
H7MG38_STRPN/326-437
C8M4K1_STAAU/248-340
A3QGG4_SHELP/375-481
Q8A7J3_BACTN/759-867
E1WZJ5_BACMS/376-486
D8E4R4_ECOLX/27-172
F3SAS8_9PROT/225-348
C3JG37_RHOER/395-494
H8IC86_PASMH/421-521
I0H1V0_ACTMI/673-779
C5WYQ1_SORBI/228-355
G2AMP5_ECOLX/409-498
F2ZG62_9PSED/353-463
G2M315_HELPX/275-378
B9Z081_9NEIS/545-640
Q12F56_POLSJ/354-445
Q5FFF5_EHRRG/356-469
D1VZA2_9BACT/36-179
Q9S1I5_STRPN/341-444
H0J1Q2_9GAMM/731-845
A0JT94_ARTS2/445-555
D8DBS9_COMTE/276-390
A9W2Q0_METEP/828-949
F2N3C2_PSEU6/134-245
H1RPZ4_COMTE/184-287
G4P8R6_BACIU/236-348
Q0TD83_ECOL5/348-449
B4V268_9ACTO/409-461
F0DQD2_9FIRM/377-488
F9VS72_9ACTO/242-355
G9ZTZ6_9PROT/439-558
G0FU21_AMYMD/299-382
D0HEE4_VIBMI/423-514
Q07YF7_SHEFN/353-463
D4HE73_PROAS/390-489
D1VRK6_9FIRM/33-178
H6NIX2_9BACL/492-604
H5TVH1_9ACTO/287-368
B1JEK5_PSEPW/351-461
E7VE26_SALMO/465-558
Q9ZBT2_STRCO/34-127
D0H5N7_VIBCL/591-705
Q476X8_CUPPJ/335-443
A3WUW6_9BRAD/5-120
B6ZWR1_ECO57/360-471
Q2SP30_HAHCH/464-571
F0LTY1_VIBFN/320-430
B7UZH6_PSEA8/551-666
B7AI27_9BACE/485-597
E7ZAB2_SALMO/494-586
D8ACQ1_ECOLX/494-586
G3EHY7_9BURK/6-113
H8XGS6_BACAM/542-650
G7WA26_DESOD/178-282
G9XRT6_DESHA/301-408
Q84J13_9CYAN/1-147
B2IV71_NOSP7/323-452
E1RLZ4_XYLFG/1345-1485
C2USH0_BACCE/349-460
E3SBK5_9POAL/454-585
C2QC55_BACCE/196-304
H1EFM1_ECOLX/495-601
E0S211_BUTPB/292-406
Q1JAK2_STRPB/236-328
C8KVU7_STAAU/248-340
E8GF43_SALMO/404-519
E8IVI7_ECOLX/252-359
F8LHS2_STREH/236-329
F3TAG9_STAAU/19-147
Q12MX5_SHEDO/654-770
F3HYD2_PSESF/430-551
B9BIQ1_9BURK/356-465
E1R9P3_SPISS/262-377
A3H3P6_VIBCL/353-446
Q2NQW9_SODGM/345-454
B4AGV5_BACPU/289-384
Q9A5X3_CAUCR/334-443
H1YX16_9EURY/247-348
B3ZUF7_BACCE/279-389
D3RU21_ALLVD/256-387
Q124F3_POLSJ/1446-1558
A0K2J0_ARTS2/331-437
Q068A8_RHOPL/678-755
Q1MNC7_RHIL3/743-852
H5SFX5_9BACT/1-103
B0UBA6_METS4/538-649
H1LFT2_9LACO/353-462
C3HFK1_BACTU/349-460
C2XNQ1_BACCE/564-668
E0IBK4_9BACL/471-576
G6G247_9FIRM/355-457
D0TXL6_9BACE/785-896
G1Y4A8_9PROT/379-496
D5VVH5_CLOB2/223-330
B9E0K0_CLOK1/295-401
H8FG48_XANCI/288-375
D0SF00_ACIJO/349-459
I1K8K2_SOYBN/356-501
G6YQ79_9ALTE/331-441
C0CLX1_9FIRM/193-294
I1AP17_PSEAI/22-154
H4U4W5_ECOLX/581-691
D7WT00_9BACI/245-329
B1MWW7_LEUCK/499-609
B4UC55_ANASK/501-610
H5S005_9NOCA/224-339
C7TI88_LACRL/365-476
D5DME9_BACMD/369-481
E3IXL8_FRASU/232-343
D5YJ97_MYCTU/488-577
A6D7Y4_9VIBR/31-174
F8FHK4_PAEMK/463-570
F3YU31_DESAF/425-540
C3AFP1_BACMY/302-405
B2DXM9_STRPN/326-437
H6CFV9_9BACL/201-312
A6VKP5_ACTSZ/472-561
F6AR46_DELSC/784-895
D5WEF2_BURSC/226-324
H5KPZ5_ECOLX/363-472
WALK_STASR/294-408
H7JKJ0_STRPN/418-532
Q9KIP3_RHILV/319-428
B2IX88_NOSP7/452-561
F9S242_9VIBR/329-439
C7RDH7_ANAPD/331-441
B5J5Y0_9RHOB/453-575
D0LJ79_HALO1/795-904
F4PTE6_DICFS/800-943
E8EGB3_SALMO/409-498
B1FUL6_9BURK/479-597
G5IGK4_9CLOT/479-595
H8W6X3_MARHY/491-600
F3IPM8_PSESL/907-1016
A6AAF7_VIBCL/235-351
Q89XC1_BRAJA/371-513
B2DU46_STRPN/214-318
F3YXY8_DESAF/480-586
A0LLN4_SYNFM/299-420
A1RNQ4_SHESW/471-593
G4FQS2_9GAMM/621-729
E0DVW9_9RHIZ/586-708
H5A4Q7_ECOLX/345-454
D3LFS3_ENTFC/278-366
D4CJ57_9FIRM/353-464
Q39RZ4_GEOMG/447-558
H5D5Q4_ECOLX/754-867
E9WHB3_ECOLX/807-920
C7C0T0_HELPB/265-371
F9T6J2_9VIBR/332-444
D0XDQ1_VIBHA/354-463
D5LHI2_COLLN/705-900
D5RH31_9PROT/157-262
A5D1A7_PELTS/441-545
Q21L07_SACD2/412-524
E9VJH4_ECOLX/428-540
C3IS93_BACTU/279-366
I0KL99_STEMA/368-478
C7PF81_CHIPD/635-743
E9XMJ2_ECOLX/374-478
B2JUW3_BURP8/503-614
A3NIM6_BURP6/326-447
Q726P8_DESVH/959-1075
G4KGL7_YEREN/403-518
G2ZRQ6_9RALS/355-465
D0LR85_HALO1/1663-1780
C6LAV2_9FIRM/330-441
G9RU51_9FIRM/477-586
H8CP30_CAMJU/235-339
B0N9H1_EUBSP/253-363
B1IIB1_CLOBK/341-451
B0K378_THEPX/352-463
Q560B3_CRYNB/1068-1184
D0WTS1_VIBAL/372-476
D5ZS78_9ACTO/337-431
B7RMG2_9RHOB/327-443
D2ZKG1_9ENTR/685-798
B1V6A0_CLOPF/678-789
E6B9P5_ECOLX/495-601
B2J6A5_NOSP7/319-425
D6BCD2_9ACTO/141-225
Q30Q99_SULDN/515-656
D4RM04_ENTFC/366-477
F3A2C8_9BACL/277-362
H9UFG4_9SPIO/407-547
RCSC_SALTY/581-691
H5D4K7_ECOLX/349-460
G0HSK1_HALHT/511-615
A7M2J4_BACOV/753-859
F4XAL1_9FIRM/230-336
C3QDD1_9BACE/933-1042
Q091W4_STIAD/437-547
H8JDM1_MYCIT/402-517
A5GFK2_GEOUR/307-412
G6K4A6_STRPN/457-560
C3NXB9_VIBCJ/285-391
Q97IE7_CLOAB/455-566
C8NE17_9LACT/456-557
E1YWG0_9BACE/256-362
C3Q4F8_9BACE/27-134
F9UNS8_LACPL/390-500
F8F6N0_PAEMK/194-305
H8XKG7_BACAM/501-606
H5KWN6_ECOLX/754-867
C5ZIL2_BURPE/507-616
D7HCE4_VIBCL/483-575
F5I4Y4_ACIBA/45-188
B0KC78_THEP3/352-463
H3Y9W6_STAAU/486-599
G5HUS1_9CLOT/319-438
E3BJV6_9VIBR/365-457
B0TGE0_HELMI/364-475
C2REX4_BACCE/215-326
F9I6Y9_ACIBA/769-880
G8ASR9_AZOBR/564-681
A7GIP4_CLOBL/440-542
Q3BW08_XANC5/390-507
B3I8B7_ECOLX/494-586
B0G2C5_9FIRM/344-453
D5MJX1_9BACT/832-973
E9VJ80_ECOLX/774-882
Q5UW88_HALMA/1856-1966
E4HMP1_PROAA/56-215
G8X3F8_STREN/749-858
F9CBI2_VIBCL/283-389
Q877E7_HALHI/2-67
D6S559_9LACO/37-181
B0N4D5_9FIRM/347-445
E6CAM5_PROAA/63-209
D0LBH2_GORB4/456-547
E1QXK3_OLSUV/255-365
F8FYZ4_PSEPU/415-536
E4TI18_CALNY/562-670
F9A6A1_VIBCL/581-692
B1IYS1_ECOLC/409-498
F7UPN7_SYNYG/240-349
F9HJH3_9STRE/198-307
F6AAX8_PSEF1/329-437
A5N5N4_CLOK5/245-353
D8S874_SELML/508-661
C3A800_BACMY/283-372
G1WNM0_9FIRM/263-373
G5R477_SALSE/34-143
C9UUZ9_BRUAO/481-600
D9RGZ8_STAAJ/343-451
D0TJK2_9BACE/358-469
G2NYG6_STRVO/48-207
E1DQ70_VIBPA/407-500
G4HHI3_9BACL/353-456
B5H199_STRCL/429-539
C3DRQ7_BACTS/288-392
A4LG21_BURPE/351-462
E8S6E9_MICSL/40-138
H4L508_ECOLX/406-495
D1R718_9CHLA/503-645
E7H5F7_9BURK/260-367
E0T068_STRZA/323-434
A3SFN3_9RHOB/422-533
E1VGD5_9GAMM/543-653
I0XPW3_9LEPT/400-545
F3FSC0_PSESX/44-154
H8BF59_CAMJU/297-396
C5D7G3_GEOSW/623-729
G6YXL4_9ALTE/422-532
D2B4N9_STRRD/556-645
D5WGG6_BURSC/346-454
E6WVM9_PSEUU/1893-2033
H5QI89_ECOLX/404-519
C3P2Q4_BACAA/610-733
G5Y3P7_ECOLX/31-174
F1KQW9_ASCSU/72-220
H3PJ91_BRUAO/586-708
F0GTW0_9FIRM/344-455
PHOR_BACSU/463-574
E8ACF4_SALMO/27-172
E6LXD0_9ACTO/380-522
G7F9J6_9GAMM/317-428
Q7CVU9_AGRT5/592-699
A6NPY9_9FIRM/466-576
C7UIM1_ENTFL/490-601
G5I6X5_9CLOT/369-480
F2VAD5_MYCTU/748-848
G6FKH8_9EURY/1069-1171
D3RPK7_ALLVD/720-829
B0GDT2_YERPE/345-454
F8G4N9_PSEPU/402-512
B2N460_ECOLX/453-553
E8AFN1_SALMO/507-613
A4ARA3_MARSH/958-1070
C8WF96_ZYMMN/420-533
H0IZN6_9GAMM/382-497
D0FSA2_ERWPE/315-424
B4UCR2_ANASK/341-483
Q3J8V5_NITOC/27-171
F1Z980_9SPHN/301-412
E9BJW5_LEIDB/54-199
C3IQV1_BACTU/488-598
G2X3Q8_VERDV/25-179
H1XJ06_9XANT/228-340
E8EUB7_SALMO/345-451
C2SX85_BACCE/597-720
D6EXF7_STRLI/363-476
I0HYX5_9CHLR/37-182
A3JX41_9RHOB/245-355
F6KX55_PSEPU/349-460
B1K8X8_BURCC/242-349
D8D0V0_COMTE/151-262
C4L472_EXISA/464-575
F0H6Z1_9BACT/36-179
C6SFZ8_NEIME/29-178
D6TTZ2_9CHLR/498-610
F7Q6S6_9GAMM/392-503
E7VAF1_SALMO/507-613
E2Q576_STRCL/609-720
Q89X11_BRAJA/445-570
F1TP32_PROAA/56-215
D7HCD5_VIBCL/423-514
G8Q255_PSEFL/260-380
H4T4M2_ECOLX/428-540
E8AHF4_SALMO/354-460
B7GMU0_ANOFW/488-599
G2E285_9GAMM/414-519
C0EIC1_9CLOT/385-481
D0LTT6_HALO1/2212-2328
A7LY83_BACOV/928-1041
Q0EYP2_9PROT/325-439
B2G503_LACRJ/496-607
D1WMH5_STAEP/277-370
F8VEL3_SALBC/375-479
B4W8B2_9CAUL/370-476
Q48BQ3_PSE14/317-427
A8FZP9_SHESH/347-456
I0VGW3_SHIFL/348-449
D3JF54_9BURK/3-113
B5EH59_GEOBB/404-515
G7BVM8_VIBCL/320-429
B8GIM6_METPE/707-808
E3PGM8_ECOH1/428-540
E8GWG9_SALMO/430-537
B3VL50_BACTE/29-172
A0CQI5_PARTE/440-557
F7YKI0_VIBA7/329-439
A5GBW4_GEOUR/270-412
I0Y7J7_9BURK/690-809
E4NEE9_KITSK/170-282
H9UWR4_ECOLX/348-449
D0RD77_9RHIZ/255-360
H9ULV5_9SPIO/499-596
D2Q8Q4_BIFDB/289-402
E0TQQ7_STRZ6/327-438
E3UBZ2_9THEO/1-143
I0KD96_9BACT/268-391
C0AMN8_9SPIO/263-372
G9RU69_9FIRM/468-576
F3JD63_PSESX/262-376
H0J5W1_9GAMM/857-967
B7LZH6_ECO8A/348-449
D6UET6_STAAU/39-182
Q5E3J3_VIBF1/470-562
D5QJJ6_GLUHA/59-204
E6UBT9_RUMA7/354-465
B3R933_CUPTR/1123-1233
E4WTH8_OIKDI/280-415
D4KRZ5_9FIRM/272-382
F8C6V4_MYXFH/339-446
C3JVH9_RHOER/261-368
E6TJV0_MYCSR/27-192
B1KU45_CLOBM/368-478
E1V3P5_HALED/352-452
H8FKC1_XANCI/388-527
C3WPI7_9FUSO/328-434
A9ESH4_SORC5/282-392
H2X2L3_CAEJA/90-210
B9LP19_HALLT/381-501
E1Y9V8_9DELT/131-283
E1JN94_9LACO/43-190
C3EAL7_BACTU/294-404
D9TC24_MICAI/413-523
D3P0A6_AZOS1/716-828
B2K9T6_YERPB/363-474
F8DCP2_HALXS/282-410
H8XU62_FLAIG/474-588
H3V7S1_STAEP/471-582
Q7UNW3_RHOBA/802-918
E8HIG5_ECOLX/447-547
E3IPI2_DESVR/461-568
E7VZ66_SALMO/27-172
F7MCF0_9BACE/326-434
B9JBM0_AGRRK/659-770
H0DDC8_STAAU/234-347
D7DZB7_NOSA0/409-530
A1S383_SHEAM/290-395
F7M3F7_9BACE/820-926
B5H9B3_STRPR/296-394
Q75SZ5_CHRMO/455-585
A1A0W7_BIFAA/421-567
F5ZP41_SALTU/345-451
F2S2F0_TRIT1/174-321
F9CCQ2_VIBCL/246-339
C6W348_DYAFD/364-490
G6XX89_RHIRD/482-591
A3TVQ3_9RHOB/302-409
D5BC05_ZUNPS/1108-1218
D8K4X7_NITWC/254-349
H6QSE5_PUCGT/945-1076
B0GS26_YERPE/496-588
C3B295_BACMY/342-432
E6LCG6_9ENTE/465-576
G7FCF8_9GAMM/370-479
B4SRM6_STRM5/325-424
F7KKC5_9FIRM/472-588
D7AV66_NOCDD/538-649
C2ULZ3_BACCE/279-366
Q2B9Z5_9BACI/362-472
G7HD80_9BURK/636-761
C0FTY4_9FIRM/483-610
Q668C3_YERPS/346-457
H1XSY8_9BACT/783-905
F4RBK7_MELLP/577-688
B7KJW5_CYAP7/623-720
E4BZ97_PROAA/346-434
D6J1U7_STAAU/248-340
Q0YUB2_9CHLB/312-419
D9WIP9_9ACTO/294-386
G1WQZ3_9FIRM/599-706
E0TBJ5_PARBH/7-150
G2TAU5_RHORU/249-344
F9DCR6_9BACT/483-591
C4WZ98_KLEPN/348-449
H6PCA5_STRIC/276-385
H7E203_9FIRM/316-424
E3DL32_ERWSE/339-448
Q220B2_RHOFD/256-353
A3NMW0_BURP6/251-361
A7N540_VIBHB/371-467
Q3JTS4_BURP1/316-427
B1H524_BURPE/351-499
F4FSV0_LACBN/326-436
F0Q7F1_ACIAP/255-361
A9DAY1_9GAMM/244-359
B7IH06_THEAB/29-171
G7RLA8_ECOC1/349-460
B5R6E6_SALG2/345-451
Q0U714_PHANO/576-761
Q0KAU8_CUPNH/327-433
C8P758_9LACO/19-148
H3SYY3_PSEAE/344-486
C3CPW9_BACTU/198-309
C4F5Z6_HAEIF/233-342
Q1BIW2_BURCA/489-596
A9EWU9_SORC5/1093-1205
ARLS_STAEQ/345-455
A9R0M0_YERPG/373-478
G6EUG8_LACDE/303-418
F3EFW6_PSESL/230-340
A0RCX9_BACAH/359-465
B1RMI4_CLOPF/304-416
D7EU91_MYCTU/394-494
E9C278_CAPO3/740-856
H1Y4Z5_9SPHI/787-902
C7LWY5_DESBD/442-549
C1PHB9_SOYBN/1012-1123
F2KPI2_ARCVS/234-337
E1WN33_BACF6/561-669
Q6HAM4_BACHK/432-523
E4GP36_PROAA/360-450
F8U7P0_LEGPN/33-176
E8XRU2_RAHSY/31-174
F7M5P4_9BACE/943-1055
A7MJS3_CROS8/27-172
F5UL62_9CYAN/384-506
Q629Y1_BURMA/505-617
G5UY13_ECOLX/356-466
Q0DYE1_ORYSJ/73-222
D4E7K1_SEROD/373-478
G4KMF2_RICJY/45-190
Q8EKY1_OCEIH/493-604
D6SNF5_9DELT/347-462
G9APW2_PANAN/348-458
B4VMB1_9CYAN/352-462
E1DNK3_VIBPA/559-668
C8MS69_STAAU/188-295
G6FZN5_9CYAN/526-637
D4KK11_9FIRM/354-465
G2ILK0_9SPHN/236-335
B5Y1Y8_KLEP3/418-528
B4WJ11_9SYNE/545-684
F3ZWS4_MAHA5/311-433
F3PE31_9BACE/946-1074
Q8NMG9_CORGL/373-484
F7ABY1_MONDO/77-225
F9PA64_STRCV/233-343
G7ER92_9GAMM/318-428
Q0W5E2_UNCMA/636-752
G6BX86_CLODI/417-559
E1JW39_DESFR/604-719
H8WKB8_CHLTH/255-351
G5QIB0_SALRU/276-368
Q2S7T2_HAHCH/363-474
D4JBE3_9FIRM/161-277
E8UEI1_TAYEM/171-279
H2JA80_9CLOT/236-344
B5MII2_SALET/557-662
Q570T4_ARATH/27-181
C9Z0T0_STRSW/299-397
E2U4B6_MYCTU/386-496
G2TF92_RHORU/325-436
A9FKX8_9RHOB/370-476
Q6AMC2_DESPS/715-804
C5ATG3_METEA/596-715
D5UYD7_TSUPD/242-351
H5NRB9_ECOLX/464-558
MUTL_BRUAB/18-145
A4A0F8_9PLAN/441-552
H5WLE1_9BURK/341-450
F5Y3E8_RAMTT/352-464
D1YHS1_9LACO/364-475
Q6N729_RHOPA/389-499
F9R8T7_9VIBR/424-538
G7F594_9GAMM/7-150
G9KFU1_MUSPF/181-305
H1U8H2_9BACT/279-384
D5BGE6_ZUNPS/944-1058
C2U342_BACCE/204-318
D5RIY1_9PROT/308-401
Q2INJ5_ANADE/268-408
G1VWV1_9FIRM/220-331
H1TMA7_STAAU/19-147
D0WAY6_NEILA/492-583
A9M9N1_BRUC2/301-409
G0VW59_PAEPO/257-368
C3CDU7_BACTU/298-408
F8TVV8_9RHIZ/1-133
B5FJS2_SALDC/329-436
A9A0K0_DESOH/276-380
F8XK02_ECOLX/374-478
F9MSU1_9FIRM/302-402
F4KX82_HALH1/950-1061
G4KQP6_OSCVS/449-549
A7VH67_9CLOT/197-300
D4LS32_9FIRM/193-297
A6LH87_PARD8/44-178
F2N949_CORGP/322-440
F3TXS5_STAEP/261-363
B7JT95_BACC0/215-326
B1YN12_BURA4/652-762
G7FNA8_9GAMM/502-617
F4TDM8_ECOLX/371-481
I0GIY9_9BACT/291-400
F0D1X9_STAAU/32-175
E1XX07_LEGPN/408-523
F8H7F8_PSEUT/431-552
Q1NY00_9DELT/332-455
D7BML6_ARCHD/380-474
B7L1S7_METC4/823-944
D5ER22_CORAD/620-713
B1L1Y9_CLOBM/440-542
D2GK11_STAAU/252-344
G5IJ01_9CLOT/175-292
G1NP76_MELGA/202-327
D9W4F3_9ACTO/309-397
H3YNM5_STAAU/188-295
E9XP37_ECOLX/428-540
B8DQB8_DESVM/692-826
D5BPH8_PUNMI/608-717
H4BNV7_STAAU/248-340
C5G3C4_9LACO/44-189
C2PKZ1_BACCE/150-246
I0HGS5_ACTMI/396-519
Q3SJ17_THIDA/537-629
B7JIV9_BACC0/284-367
A2SJF7_METPP/249-361
F7K5G9_9FIRM/496-607
E1QXZ6_OLSUV/531-643
D0JN07_YERP1/668-777
E5VVP8_9FIRM/220-330
Q0AMK1_MARMM/588-703
G5K771_9STRE/240-349
C9KV13_9BACE/820-925
F5YK03_TREPZ/470-579
A6LHB1_PARD8/493-599
F3AZS1_9FIRM/358-468
C0BYF0_9CLOT/524-641
B6A2F7_RHILW/310-418
C2TMS0_BACCE/150-246
C8CL87_YEREN/2-145
F7WLY4_MYCTC/268-379
C9X8W4_SALTD/409-498
G4PGC0_BRUML/353-446
A9GSD2_SORC5/275-399
H0PV56_9RHOO/700-810
D8BPF1_ECOLX/774-882
Q6AMA3_DESPS/788-910
C8MNS3_STAAU/19-147
A4YLD3_BRASO/366-477
D8HJQ4_AMYMU/342-451
Q2FQ06_METHJ/693-804
C7ZWT0_STAAU/275-360
H3TYL1_STAAU/433-544
F4BUC5_METCG/523-640
F5UNR5_9CYAN/134-245
G7FJ78_9GAMM/379-487
A3Z9X8_9SYNE/576-685
A4LIX3_BURPE/467-574
B8GKS7_METPE/752-853
F7RSF6_9GAMM/601-710
D6IH66_ECOLX/430-537
B5A852_9PSEU/1-133
D5XNR9_MYCTU/355-465
A3GKJ1_VIBCL/235-351
D3I0D6_9BACT/406-513
G8YVP6_PICSO/786-919
Q66B58_YERPS/856-971
A3I3L4_9BACI/349-460
C7QAY6_CATAD/414-528
F4F6R2_VERMA/339-449
E0TFD5_PARBH/258-369
B8XMF7_9ACTO/1-101
Q2SG95_HAHCH/384-495
C3QRF0_9BACE/940-1049
B3R5I8_CUPTR/30-179
G4LKM3_PSEAI/283-391
C5BFV0_EDWI9/477-583
C4US75_YERRO/31-174
G7FPT7_9GAMM/588-698
B7KJ63_CYAP7/358-466
D9WU53_9ACTO/358-463
D0NMV9_PHYIT/3337-3455
G7F277_9GAMM/334-439
G6ZG80_VIBCL/484-591
F9UG68_9GAMM/495-621
F5LMD1_9BACL/928-1027
D3D387_9ACTO/409-520
B1W415_STRGG/291-386
A5D5S2_PELTS/375-486
A2SMR2_METPP/114-236
B7ACZ8_9BACE/946-1053
H3Y183_STAAU/39-182
A1S9E7_SHEAM/312-419
Q8DPL8_STRR6/323-434
A3Y0P2_9VIBR/394-509
B1BBE4_CLOBO/371-481
H3QAF1_BRUAO/353-463
H0KJI4_BIFAN/359-451
A3IV21_9CHRO/375-492
E7X910_SALMO/774-882
G9ZZN6_9PROT/350-464
C6YHM7_VIBCL/309-415
A6EP23_9BACT/607-697
A3NL95_BURP6/453-589
E6VTH2_DESAO/553-660
B7NLX9_ECO7I/428-540
H6PUM5_RICP3/481-588
H5IEZ2_ECOLX/313-424
F1TF12_9CLOT/521-624
H4TWL4_ECOLX/407-514
C4VUD7_9LACO/312-423
D7HQ79_VIBCL/394-509
F7D084_HORSE/190-315
Q0T642_SHIF8/469-575
H1FRN7_9HELI/277-382
C9YL62_CLODR/304-413
C2S5H9_BACCE/84-194
D4SM50_ENTFC/470-569
F4XD79_9FIRM/380-491
A3WI78_9SPHN/316-418
D0FHI8_9MYCE/687-814
H3LA96_KLEOX/519-628
Q6N973_RHOPA/359-501
C0QQ81_PERMH/566-671
D5DKZ1_BACMD/385-527
Q7WI98_BORBR/230-352
B5PSR5_SALHA/428-540
E8U6I1_DEIML/855-966
D0D1V2_9RHOB/318-422
A1U0C9_MARAV/386-501
B5XPC5_KLEP3/508-617
D7BVN6_STRBB/450-560
A4ANF8_MARSH/247-360
G0R429_ICHMG/134-254
E8UNZ7_STREJ/220-325
G8ME79_9BURK/387-499
B7LL96_ESCF3/453-553
G4KUR0_OSCVS/421-530
G2H9W2_9DELT/390-526
E3UC07_9THEO/1-138
G0BV19_9ENTR/685-800
B1ZYQ1_OPITP/459-580
B9IX90_BACCQ/250-360
A0BT05_PARTE/475-592
F3HYC4_PSESF/812-927
B0BQI8_ACTPJ/311-422
G1FGT3_9CHLA/47-196
E6RM83_PSEU9/905-1013
F3AI26_9FIRM/33-177
C7XWS7_9LACO/373-484
D9TIP3_CALOO/482-593
G8AEC8_AZOBR/637-757
E6A5T2_ECOLX/313-424
D2YL88_VIBMI/351-460
G5IM01_9CLOT/449-557
E3DE09_ERWSE/466-573
E7RNB1_9BACT/51-194
H2J8L0_9CLOT/910-1014
A5VT53_BRUO2/719-828
D0J8D5_COMT2/387-501
Q88BK0_PSESM/33-176
H5GDH7_ECOLX/349-460
C6V1W1_ECO5T/345-450
D0JG06_YERPD/313-424
Q4HQE1_CAMUP/235-340
G1USL0_9DELT/398-513
A9VZV3_METEP/961-1083
B5VCW3_BACCE/389-499
F3DZX3_9PSED/473-581
F6FYI2_RALS8/260-372
F2GRA4_BRUM5/907-1016
B0G2R9_9FIRM/248-356
E5YDQ6_9ENTR/369-478
MUTL_STAEQ/19-147
E8RJI8_DESPD/605-709
E1RI90_METP4/484-596
F9TGF2_9VIBR/329-439
Q661I5_BORGA/29-171
ETR1_CUCSA/455-585
C2QP40_BACCE/411-518
G2FUF1_9FIRM/516-627
E8RHS9_DESPD/275-417
E5AKW9_BURRH/324-439
D4IAW1_ERWAE/392-484
G0CHV3_XANCA/171-282
I0BG28_9BACL/474-591
E3ECM4_PAEPS/481-591
E8JCS2_ECO57/547-653
A6RU80_BOTFB/573-694
D9USY8_9ACTO/438-555
B8GU15_THISH/608-719
A5FEK5_FLAJ1/279-402
D9NX22_STRPN/323-434
Q3IC30_PSEHT/462-570
A9WQE7_RENSM/296-386
E8WJE2_GEOS8/241-352
B2HDH9_MYCMM/382-496
Q0W5M7_UNCMA/504-599
F8AA25_THEID/544-654
E8WRJ5_GEOS8/243-360
E9YRP7_ECOLX/774-882
F9TKJ3_9VIBR/572-682
H2IM87_9VIBR/233-341
Q48EQ5_PSE14/473-581
F5RG22_9RHOO/984-1099
F3MYA9_LACRH/9-120
Q19RB4_9BACL/7-150
E1QGN8_DESB2/115-210
E7X2I9_SALMO/345-456
H4AHD3_STAAU/406-512
A9A239_NITMS/726-823
D4R3T0_ENTFC/223-334
A1CUL0_ASPCL/173-321
E8DUZ2_SALMO/313-424
A8I362_PEA/231-361
E4TZM3_SULKY/278-382
F0I2Y7_STRSA/216-321
D6V4K1_9BRAD/323-428
G2J1K8_PSEUL/379-490
D0HTZ8_VIBCL/574-683
B3H156_ACTP7/355-464
H2J229_RAHAC/426-533
F2QKH4_9FLAO/2-96
H5RSP8_9NOCA/337-441
Q5H712_XANOR/101-244
G0VZB9_PAEPO/538-648
G2U8J3_PSEAI/22-154
H3X261_STAAU/19-147
H0P7G9_9SYNC/712-831
D1JMN6_9BACE/399-507
C6UI20_ECOBR/31-174
E1JYU3_DESFR/273-378
D2QJW9_SPILD/256-364
G7RDM4_ECOC2/469-563
H7YT97_CAMJU/235-339
G0FDC9_ECOLX/565-677
D8CI52_ECOLX/382-490
C8K4K4_LISMN/272-380
D2RYG3_HALTV/599-709
Q5EGR5_9CHLR/8-151
G5NFJ4_SALET/565-677
G2GRY3_STRSL/360-469
E2WZX9_ECOLX/447-547
F8FUR5_PSEPU/340-448
C7PGN5_CHIPD/867-954
E2KHM2_ECO57/428-540
A8FUF2_SHESH/908-1018
C2YIQ2_BACCE/494-605
F2A8Q1_RHIET/1144-1257
C7XEN5_9PORP/400-508
C7G7J5_9FIRM/272-382
H1XKS6_9XANT/275-387
G0ILM5_BACAM/465-576
B1YK43_EXIS2/345-456
H6CF09_9BACL/499-606
B8GBT0_CHLAD/622-735
H7YU57_CAMJU/297-396
A7SER7_NEMVE/297-367
C9AP58_ENTFC/34-178
B9M5M5_GEOSF/526-637
G2HS35_9PROT/288-399
D3P531_AZOS1/174-283
D7AUH6_NOCDD/335-422
D0LV88_HALO1/1769-1881
G0SP70_VIBMI/591-705
B4WMW4_9SYNE/387-524
B2UE81_RALPJ/346-457
H5B425_ECOLX/363-472
E3EI26_PAEPS/475-592
E1VX86_ARTAR/32-194
Q8RS83_9SPHN/3-161
G2FHI1_9GAMM/578-685
C3DAD0_BACTU/466-570
E5V770_9BACE/948-1060
A6LHC9_PARD8/938-1053
G0HSQ2_HALHT/929-1043
E5BTJ7_9FUSO/354-459
B8IL42_METNO/68-213
A0YJ52_LYNSP/530-654
F3BXF4_PROAA/360-450
A4BUY9_9GAMM/566-678
E4LT51_9CLOT/385-497
E8HHR3_ECOLX/464-558
H8J295_MYCIT/378-488
B1ZMV4_OPITP/280-385
D0Z0S1_LISDA/234-353
C5BCT9_EDWI9/549-655
B6BM85_9PROT/516-633
H5MHG1_ECOLX/349-460
F5R903_9RHOO/455-566
G8QQ40_SPHPG/167-305
Q3D217_STRAG/29-174
F3ACM5_9FIRM/284-390
H7LJV3_STRPN/326-437
C1I9Y8_9CLOT/346-452
A2QDW3_ASPNC/1926-2042
E4SCC4_CALK2/453-564
Q7MMB5_VIBVY/378-491
A8MKI2_ALKOO/486-597
E9RS18_9FIRM/318-428
F8H559_PSEUT/473-581
F2UYC7_ACTVI/321-419
Q47Z21_COLP3/492-598
Q2NGE9_METST/14-160
C1F3B6_ACIC5/677-789
Q2SUK5_BURTA/633-725
E3CYX0_9BACT/973-1088
E1R5X7_SPISS/420-532
G0K182_STEMA/649-764
C9AZT0_ENTCA/478-589
D2UG67_XANAP/339-448
D0CRG4_9RHOB/475-581
A5N2M5_CLOK5/326-437
E7Y4K8_SALMO/430-537
G1ZA92_ECOLX/394-506
A7M2Q7_BACOV/956-1076
C7X483_9PORP/793-900
A9ZIS2_COXBE/394-515
G6BGC9_CLODI/287-392
G4PG06_BRUML/313-428
C0E7B0_9CORY/335-449
B2H395_BURPE/319-425
G0JA31_YERPE/403-518
CPXA_ECOL6/345-454
B4WGZ6_9SYNE/496-605
G0E2V3_ENTAK/28-173
B5S7B8_RALSL/315-433
F8BB04_LISMM/363-474
E0E6U2_ACTPL/475-568
PARE_RICBR/45-190
H3VH81_STAEP/471-578
H1LLS2_9PAST/324-437
A3YS91_CAMJU/290-399
H4JPJ9_ECOLX/565-677
H5PCT7_ECOLX/430-537
C8P5Q6_9LACO/467-569
E0RIZ4_PAEP6/237-348
C6XYG1_PEDHD/498-609
G9Q519_9BACI/373-483
E9DMW9_9STRE/355-464
H5W3K4_SALEN/1-107
E4VUN5_BACFG/264-355
Q1NWK8_9DELT/394-509
A8AQA1_CITK8/394-506
A1C727_ASPCL/284-470
G4DVI9_9GAMM/414-518
F3JQQ4_PSESX/907-1016
E3XMQ2_ECOLX/494-586
C2MFW0_BACCE/423-532
F5BPF2_9BACT/1-153
G2HL43_9PROT/316-420
H4RXW0_ECOLX/349-460
H4E302_STAAU/252-344
H1XQZ6_9BACT/325-421
G5I3U5_9CLOT/329-436
D5MVM0_BACPN/622-728
H8ECM8_CLOTM/2-105
A4T783_MYCGI/339-446
H7GYF9_STRPN/323-434
C4SQE9_YERFR/314-420
B9Y5C5_9FIRM/303-412
F5KDE1_PSEAI/124-213
F6E324_SINMK/360-471
H0HUX2_9RHIZ/18-97
E6AC18_ECOLX/316-424
D3V2T2_XENBS/429-568
H4E4I0_STAAU/406-512
Q4MUK3_BACCE/315-425
B7H447_ACIB3/796-906
A8EAJ9_BURPE/506-618
I0EZ90_9BACI/33-176
D1AEA3_THECD/275-366
G0AH57_COLFT/351-459
F9CIM2_ECOLX/581-691
E4AF97_PROAA/303-399
E1W3L7_HAEP3/473-565
G9WKG0_9FIRM/346-435
A8FPK7_SHESH/329-436
A6E1Z6_9RHOB/483-592
F6ARF4_DELSC/590-701
E5U5X9_ALCXX/727-849
E3A1H8_PSEAI/321-431
D4YKY9_9MICO/317-415
C6XIG2_HIRBI/135-246
C7LVA2_DESBD/384-491
E8WFD7_STRFA/331-419
G6REU2_STRPN/388-491
D2YR28_VIBMI/361-468
A4U0R5_9PROT/588-700
F3HXK5_PSESF/1566-1705
Q88IQ4_PSEPK/392-500
B3YZB5_BACCE/494-605
G0FZ58_AMYMD/357-467
A0MP01_SOYBN/226-359
E7U4C0_ECOLX/465-558
H6SQZ1_RHOPH/32-175
Q1D8M7_MYXXD/495-607
E8WPI8_GEOS8/440-548
F5ZA34_ALTSS/310-417
A1EJP6_VIBCL/246-339
F8N5J5_9BACT/599-710
D7IQZ7_9BACE/2-103
G4DMC1_9GAMM/894-999
A3L768_PSEAI/124-213
Q8PNL4_XANAC/321-432
I0T3X6_STRMT/323-434
D9TLW5_THETC/346-457
D7M2Z3_ARALL/456-596
B3BVD8_ECO57/360-471
B5ZN46_RHILW/381-495
F3NNY5_9ACTO/484-594
E2SKN0_9FIRM/258-368
B1Y0B1_LEPCP/472-585
B1JSD1_YERPY/346-457
E9XWC0_ECOLX/371-481
E7U2W0_ECOLX/345-454
E6XDF6_CELAD/319-417
B9K2I0_AGRVS/781-893
F3M4C8_9BACL/199-338
H4APF2_STAAU/348-455
F2MEY3_LACCD/513-624
G7EIP7_9GAMM/520-631
C7Q9Q9_CATAD/403-508
E9X1X2_ECOLX/352-457
A5KJ50_9FIRM/297-408
B7JQ24_BACC0/226-340
E1WK46_BACF6/347-455
D3Q8U8_STANL/364-515
H4X2A4_ECOLX/428-540
C3C720_BACTU/314-420
I0K5G1_9BACT/353-479
F1QLF7_DANRE/245-369
E9ZPD4_MYCTU/520-633
Q6MP47_BDEBA/364-476
E4QYR8_HAEI6/346-448
E8X604_ACISM/897-991
I0HAQ6_ACTMI/353-484
F1TCA3_9CLOT/341-448
G2H929_9DELT/591-707
G9XRD2_DESHA/416-525
H4AZ05_STAAU/95-200
E7K8D2_SHISO/371-481
A0LUC8_ACIC1/224-329
D3Q8E5_STANL/521-628
C2XNR7_BACCE/872-975
F0HQV1_9ACTN/189-300
B1JK14_YERPY/403-518
F3VYG3_SHIBO/341-445
C6D1G7_PAESJ/365-477
Q48HB5_PSE14/350-459
E7UYC2_SALTM/316-424
C5ZNQ8_BURPE/485-603
Q12UU5_METBU/367-462
G9XU29_DESHA/388-499
G7M3J8_9CLOT/264-373
F7PI84_9EURY/622-726
A8H2L8_SHEPA/460-555
C7HB39_CLOTM/565-673
G9EUV3_9GAMM/336-449
H7H853_STRPN/327-390
G5RZX8_SALET/1-54
G1Z846_ECOLX/465-558
I0R9J5_9FIRM/352-463
E8K3F8_STRPA/214-319
Q8VQY2_MYXXA/360-478
H3LG07_KLEOX/348-454
E7GFT9_9FIRM/446-557
A5FSU8_DEHSB/276-388
C8LN56_STAAU/252-344
G4IMP1_9RHIZ/350-457
G0GNM6_KLEPN/313-424
F7ZPE6_CLOAT/455-566
F9LGX0_STAEP/348-451
B1ZTK2_OPITP/45-188
Q08XM7_STIAD/880-988
D3HD58_STRG3/36-181
D5CNQ6_SIDLE/329-431
C9MU70_9FUSO/343-452
A9KR76_CLOPH/349-460
A1W4X0_ACISJ/387-505
B7HMI2_BACC7/312-422
E7T0L3_SHIBO/345-450
E6IPS5_ENTFL/465-576
B2UI96_RALPJ/409-521
D2BZF6_DICD5/345-454
H4GET5_STAAU/234-347
E9AUG9_LEIMU/299-442
E5ZQJ0_ECOLX/494-586
H7QCN7_STRPN/36-181
B4T007_SALNS/345-454
H7GS81_STRPN/448-551
G6ZV56_VIBCL/3-148
E9C0T0_CAPO3/98-248
Q4E871_9RICK/7-151
F9GZW7_HAEHA/27-172
D4V1X4_ENTFL/40-183
B5I2H0_9ACTO/300-412
E3YGG3_LISMN/360-471
MUTL_OCHA4/18-145
B7IZ30_BACC2/330-437
B0NUN0_BACSE/924-1031
D3FXD4_BACPE/257-367
D0BCC2_BRUSS/657-768
G6XQZ3_RHIRD/352-457
D2GMM5_STAAU/486-599
G6U7F6_STRPN/214-318
G6TQC2_STRPN/276-362
A4VLT6_PSEU5/328-417
A3IRJ8_9CHRO/407-522
D4ZDY1_SHEVD/680-788
C1DEQ8_AZOVD/354-457
H0RQS1_9BRAD/349-446
B6AMT3_9BACT/632-737
F7L5T9_BACOV/950-1061
D5W2I5_CLOB2/355-462
E1FDD5_9THEO/341-446
F6IM79_9SPHN/338-446
F9ADA2_VIBCL/317-428
G6LBD6_STRPN/214-318
E6TXH4_BACCJ/223-331
G5TCR3_ECOLX/313-424
F6DQD2_DESRL/352-459
H1NUB8_9SPHI/946-1055
E7YZR5_SALMO/27-172
F2NFZ0_DESAR/558-681
D1WBC0_9LACO/32-176
C6VRK6_DYAFD/463-572
E1XQ75_STRZI/457-560
H8MMT4_CORCM/721-830
H8MFZ3_CORCM/495-605
A3I5D6_9BACI/6-65
D0X0F3_VIBAL/27-172
C0D6J7_9CLOT/634-743
D5X547_THIK1/31-180
G4F7A3_9GAMM/366-472
E2Y4I7_ENTFL/260-354
C3FAF7_BACTU/469-580
A0E0L1_PARTE/505-621
B7X1I4_COMTE/250-369
G3IZM1_9GAMM/412-526
D0TCD5_9BACE/289-390
G7Q445_9DELT/230-347
C9R4T3_AGGAD/552-657
I0TE99_9BACT/398-511
G2A027_ECOLX/465-558
G6M7E9_STRPN/38-181
H4WBS8_ECOLX/495-601
D0HYG9_VIBCL/379-487
E6RXM3_CAMJC/235-339
H8MWE8_CORCM/294-404
F3DGK6_9PSED/142-245
F2ZK54_9PSED/429-564
H4AEP0_STAAU/248-340
F4T6N7_ECOLX/345-450
F3G5T9_PSESJ/429-564
E3GQI9_EUBLK/404-498
F3BN70_PSEHA/28-173
F2JVL7_MARM1/450-563
C0S469_PARBP/1855-1971
G5HS33_9CLOT/396-506
E5TYF6_STAAU/348-455
C2LUX4_STRSL/36-181
H7KM75_STRPN/340-438
H2JPJ4_STRHJ/342-431
Q2NAW4_ERYLH/279-391
H5RQ30_9NOCA/386-480
G0SK53_VIBMI/27-172
F9PDR1_9STRE/233-344
A9U6E4_PHYPA/278-350
Q8RS48_9BACT/1-130
I1B6F3_ECOLX/344-451
B4RR46_NEIG2/110-252
F0MYL0_NEIMP/35-178
F3IJE1_PSESL/333-444
F3IC07_PSESL/335-436
G5HSK1_9CLOT/369-480
A3XNU8_LEEBM/492-606
A3UIP9_9RHOB/396-502
Q07RW2_RHOP5/482-597
B1RL66_CLOPF/387-498
E8A0D9_SALMO/375-479
F3WMT5_SHIBO/348-449
Q97GZ5_CLOAB/422-563
F3J7T9_PSEAP/259-373
F9BQR2_VIBCL/527-637
F3AV97_9FIRM/296-400
F7T962_ALCXX/328-470
B5UJ08_BACCE/423-528
B7R6J4_9THEO/459-563
B5EJI4_ACIF5/387-493
G6IWC4_LACRH/244-353
D1K440_9BACE/940-1047
F8K2T4_STREN/55-198
B1JFR9_PSEPW/347-458
Q7NDS1_GLOVI/214-328
Q1QU44_CHRSD/346-456
Q5E1I6_VIBF1/395-485
F9K786_STAAU/452-563
G7HH81_9BURK/350-471
A3LLK6_PSEAI/802-915
B4VSY1_9CYAN/1019-1135
C6JC63_9FIRM/481-588
D5ZCY6_MYCTU/33-140
I0VUX8_ECOLX/27-172
C3AA49_BACMY/314-420
I0HVB0_RUBGE/338-449
D9Y652_9BURK/112-221
B7JXC1_CYAP8/532-651
A3PWA7_MYCSJ/407-517
F3YYR0_DESAF/458-562
F7NU35_9GAMM/121-230
G9QPB7_9BACI/481-591
H1XTP9_9BACT/478-584
F3FKR7_PSESX/122-231
C5AJF5_BURGB/406-548
E2W3R8_MYCTU/387-501
F8Z8Y9_VIBCL/353-446
F4AL03_GLAS4/27-172
B7VL25_VIBSL/447-590
E6WZA0_NITSE/485-594
C2WTY3_BACCE/367-479
B5YJY9_THEYD/353-477
D6CQ24_THIS3/341-451
C2ZA55_BACCE/333-443
D0WG19_9ACTN/217-324
H5HXH3_ECOLX/345-450
H8I7B8_METCZ/236-348
D8BQE1_ECOLX/824-937
E6RP39_PSEU9/317-426
G6H274_9ACTO/570-686
E2TGI5_MYCTU/428-541
F9NKN7_PROAA/303-399
G7RZS7_STRSU/209-313
B9JXY1_AGRVS/793-902
H1QL90_9ACTO/339-427
B2JVR1_BURP8/266-378
D6APK8_STRFL/357-464
Q5P6A5_AROAE/436-544
F6B2Y5_DESCC/472-580
F7SGB1_LACJH/498-609
B1ZCH2_METPB/625-745
A9A0Q8_DESOH/700-822
H0TAK2_9BRAD/546-670
F3XHG4_STRPN/457-560
B0ANM2_BACAN/295-402
C3HDI9_BACTU/423-532
D2BCR0_STRRD/342-452
E1H7B2_MYCTU/338-445
A7H8G6_ANADF/36-134
D4GEL1_PANAM/243-358
E8LWH7_9VIBR/309-416
I1DTG4_9GAMM/537-648
A5D1X3_PELTS/268-378
D6DFM7_CLOSC/27-108
A0YP67_LYNSP/164-273
H8FXP0_RHOMO/625-736
G8RXR4_MYCRN/437-545
A3K0U2_9RHOB/450-564
C4ZY72_ECOBW/316-424
B0C8Z0_ACAM1/533-665
E0I9Q5_9BACL/317-428
Q9KNJ0_VIBCH/235-351
I0K8V9_9BACT/47-189
H5RHW0_ECOLX/430-537
E8IDQ8_ECOLX/394-506
D9QFU8_BRESC/316-428
B8L9Y0_9GAMM/299-387
E6XIF6_SHEP2/410-525
Q638Q7_BACCZ/287-373
A0D960_PARTE/436-548
I0K4I4_9BACT/291-398
G1V7A1_9DELT/678-793
I1DY66_9GAMM/28-173
A0LAG0_MAGSM/710-822
F0Z483_9CLOT/335-447
F4ATB7_GLAS4/356-450
H9TGC5_9BILA/1-101
Q04RE5_LEPBJ/269-358
E5UYA6_9BACE/796-902
I0BKA0_9BACL/487-597
D0FTA3_ERWPE/376-481
A6BI71_9FIRM/168-278
A8GD72_SERP5/424-530
I0CQ43_LISMN/34-136
C5JAI6_9BACT/581-747
G8TR91_NIAKG/617-736
H0S486_9BRAD/484-599
B3XAF5_ECOLX/316-424
A0E6Y9_PARTE/545-656
F5PVB5_SHIFL/404-519
G3Z744_9NEIS/35-178
A3VIM1_9RHOB/778-886
B5BLL7_SALPK/429-536
F8CJV7_MYXFH/302-445
C4RWT8_YERBE/355-494
D0X1E4_VIBAL/392-488
G6IUU2_LACRH/225-336
Q0C0N2_HYPNA/229-350
E3I6F3_RHOVT/351-458
C2W6J3_BACCE/284-367
F5YQM9_TREPZ/250-360
G4VFN7_SCHMA/96-253
C6BQH4_RALP1/344-455
E6J9P2_9ACTO/311-404
G6L4S6_STRPN/214-318
F8AB65_THEID/263-367
E1SAS9_PANVC/360-471
Q09DS4_STIAD/280-391
Q0SVM2_CLOPS/406-513
F3JIC3_PSESX/31-176
G6TLJ9_STRPN/457-560
D5BHV0_ZUNPS/570-662
E8RB39_DESPD/795-917
C2Y551_BACCE/198-309
C6BNW0_RALP1/472-563
A0CWZ6_PARTE/442-560
A1AY53_PARDP/385-499
B4WZE2_9GAMM/460-575
F4GYP7_CELFA/303-393
H3UQD8_STAEP/348-451
F3PRF7_9BACE/921-1034
B8HNY8_CYAP4/304-394
B3ZXZ4_BACCE/329-437
A3CP49_STRSV/323-434
G4KZP6_OSCVS/358-467
C4Z334_EUBE2/583-700
C2QK83_BACCE/194-281
E1D042_VIBPA/336-422
Q213L6_RHOPB/256-350
Q2RRC9_RHORT/668-783
D1CH56_THET1/244-358
Q0W6T0_UNCMA/495-609
E7N909_9ACTO/24-113
I0KX71_9ACTO/418-528
H0HI80_RHIRD/331-437
B9JXZ0_AGRVS/318-427
H1QJY8_9ACTO/527-638
D1K3B4_9BACE/950-1064
D5CK67_ENTCC/235-345
G2RHT1_THITE/1445-1565
E7SY52_SHIBO/360-471
C1CW35_DEIDV/232-353
E8J2I7_ECO57/367-506
D0D260_9RHOB/481-590
F0RTC0_SPHGB/461-570
E6V0S1_VARPE/553-664
G8MD53_9BURK/384-496
Q4C318_CROWT/270-380
PHYA_ORYSJ/1011-1123
A0LC29_MAGSM/678-791
G6ZLB0_VIBCL/379-487
H0JH00_9PSED/361-465
A0M5U4_GRAFK/277-382
G2ZYU1_9RALS/330-441
F2LM05_BURGS/636-732
G0YSV3_STRVL/6-149
D3KVD7_STRPY/382-495
C3I1A5_BACTU/462-568
D3K937_PSESY/9-152
Q2WG66_PLUXY/35-188
E6J5L4_9ACTO/322-421
D9P041_STRPN/457-560
Q4EDB0_9RICK/7-151
I0F0J9_9BACI/417-527
F7VE91_9PROT/459-596
B7HWP1_BACC7/322-432
C7CBZ2_METED/69-214
A0LAA1_MAGSM/1049-1164
B6QYV7_9RHOB/328-436
G5UV79_ECOLX/404-519
C4HC32_YERPE/403-518
F6CZX6_MARPP/386-493
D7DJG4_METS0/323-431
H1T8S4_STAAU/188-295
E8BBQ3_SALMO/349-460
C4KAS1_THASP/263-376
A9BY32_DELAS/358-477
Q46W01_CUPPJ/250-358
E6AL75_ECOLX/313-424
G6ARI4_LACRH/315-426
A3KZ01_PSEAI/326-434
A8SYI2_9FIRM/393-504
B6ZNX1_ECO57/428-540
Q6MK37_BDEBA/375-485
F3AVL8_9FIRM/139-249
D8BX95_ECOLX/565-677
E6VI55_RHOPX/238-350
G6L2Y8_STRPN/323-434
C5EQW8_9FIRM/336-446
E5TQQ3_STAAU/248-340
B1M716_METRJ/408-517
G0JW71_STEMA/333-437
F5J6J3_9RHIZ/1-41
A5EYY0_VIBC3/383-484
F5PI46_SHIFL/406-495
B0NQV0_BACSE/330-437
F3TAT6_STAAU/343-451
I0QC80_STROR/190-292
D7AZG5_NOCDD/559-668
A3WJ65_9GAMM/324-432
A3MZI0_ACTP2/475-568
C2L0C3_9FIRM/297-402
F3JWJ4_PSESZ/809-921
G6EZ85_9PROT/47-191
Q57RN2_SALCH/774-882
D6MGV3_9CLOT/613-728
Q87G84_VIBPA/234-342
D9QN84_BRESC/956-1080
C4XLB4_DESMR/290-405
A6AR92_VIBHA/321-430
C7RPS9_ACCPU/905-1020
A0YNV1_LYNSP/1114-1233
A1TUA0_ACIAC/588-699
Q1Q7V8_PSYCK/485-647
F9RRU2_9VIBR/329-439
F4H1E6_CELFA/377-487
Q098H3_STIAD/294-405
B1J2U2_PSEPW/236-355
B8H6X0_ARTCA/727-844
D6AZ32_9ACTO/365-458
E3UKS8_EDWTA/354-413
H6SP67_RHOPH/791-902
E6FDR5_ENTFL/223-334
G8QWH1_SPHPG/374-486
C6VIH4_LACPJ/41-186
Q5EGR0_DEHSV/1-130
D3NR82_AZOS1/573-682
G2RUI2_BACME/349-460
I0P2J2_STRPN/233-344
D0FQK3_ERWPE/229-321
F7UWM5_EEGSY/33-176
C2STB2_BACCE/432-523
A3S8Q0_9RHOB/405-510
C3FS16_BACTB/230-334
A5UWM7_ROSS1/486-610
G1ZFQ4_ECOLX/428-540
F2IAJ6_FLUTR/277-384
B7A5E3_THEAQ/352-405
C3EMT8_BACTK/338-448
E7H2X9_9BURK/355-466
D7A7P8_STAND/262-384
Q0K727_CUPNH/334-445
A3D0Q5_SHEB5/476-605
B5USF4_BACCE/314-420
E5ETG6_9VIBR/2-121
D0TGJ5_9BACE/332-433
G0FCN4_ECOLX/494-586
E9YBI9_ECOLX/581-691
F8H7L2_PSEUT/634-745
I0VT02_ECOLX/824-937
A3GPM5_VIBCL/317-428
D1RUD0_SEROD/351-452
E1QDZ2_DESB2/883-1006
G8RAD0_STAAU/433-544
Q7X1Q1_STROR/36-181
F6D0M9_MARPP/418-529
F2IU12_VIBCL/581-692
E6DRR4_PROAA/342-447
D7E9H7_METEZ/33-183
H1J9L8_9FIRM/20-148
C3JDM5_RHOER/224-331
E7RU77_9BURK/1757-1896
C2P7Y5_BACCE/17-123
A4VUD4_STRSY/36-181
E6ULW0_CLOTL/279-390
F4VTR8_ECOLX/374-478
D3PAH5_DEFDS/365-471
B6ZV32_ECO57/252-359
F9SVF6_VIBOR/317-425
G5CDS2_9BURK/3-139
H0CAH8_STAAU/275-360
Q28RE9_JANSC/318-440
C6BZF4_DESAD/614-727
H1ZBX8_9FLAO/166-256
F3FJP0_PSESX/6-117
H7TH84_CAMCO/30-173
A1CTI2_ASPCL/880-1014
H7P6I4_STRPN/36-181
D0D956_9RHOB/358-463
E4QA30_CALH1/461-576
F6AD67_PSEF1/345-451
A1BAC6_PARDP/504-612
F9L4N8_STACP/348-452
F3BKL0_PSEHA/198-293
H5BN89_ECOLX/547-653
A7FWZ8_CLOB1/420-561
Q484N5_COLP3/353-464
H6RS06_BLASD/352-459
B8FFG2_DESAA/390-499
E8GPY1_SALMO/428-540
Q50DY5_9CLOT/334-404
F0TPD5_RIEAR/32-174
E7PA80_PSESG/280-389
F4EBA7_BACAM/213-324
H7JPN6_STRPN/257-344
A8A0F1_ECOHS/316-424
D0MF56_RHOM4/543-653
C1DBC6_LARHH/348-452
E1JUK6_DESFR/427-550
B7K4E6_CYAP8/1237-1351
C3QPY6_9BACE/959-1073
D0J983_BLASP/34-175
A4EPG2_9RHOB/348-457
C7Q7P2_CATAD/1070-1185
H8K1D3_VIBCL/581-692
C7M384_ACIFD/411-514
C3BHP9_9BACI/358-463
F5R4K6_SHIFL/233-348
F0G9E4_9BURK/10-131
F4B252_KROS4/433-544
D4LBR6_RUMC1/18-149
F4N7Z0_YEREN/1-36
B5NDU5_SALET/409-498
B8QZU8_MYXFH/1568-1692
F5YIV0_TREPZ/297-408
E1K2B1_DESFR/272-377
F7WQJ1_MYCTD/394-494
D8PFJ9_9BACT/395-510
B4WSX4_9SYNE/1070-1181
F7KHV2_9FIRM/288-393
E7NNL2_YEASO/26-180
A7G0G5_CLOBH/357-468
Q3K0I5_STRA1/300-409
A9WK17_CHLAA/270-383
B1RG96_CLOPF/354-461
E7MI84_STAAU/252-344
C3BFN6_9BACI/427-537
A3N425_BURP6/349-457
G9ESM7_9GAMM/352-457
F0RFG1_CELLC/256-363
B7WU79_COMTE/459-585
C1A8C6_GEMAT/444-566
H5JUP6_ECOLX/371-481
D0HQT7_VIBCL/327-437
E5VWK2_9FIRM/380-490
B3A4Y6_ECO57/428-540
H0UR19_9BACT/33-176
A9N7F9_SALPB/363-472
Q8A959_BACTN/912-1023
C8UCD7_ECO1A/344-451
B8EB12_SHEB2/284-391
F5J278_9PORP/342-447
E9WFX9_ECOLX/344-451
D9UDB5_9ACTO/276-385
Q3M5Y6_ANAVT/1675-1794
G3YQZ8_9RALS/359-453
F7NZZ3_9GAMM/357-468
E6XM97_SHEP2/1151-1266
Q5IRB7_STRSU/345-453
C7PMV3_CHIPD/152-246
O29369_ARCFU/229-332
G2GFG7_9ACTO/350-458
Q11TE4_CYTH3/244-352
D0K815_STAAD/468-574
F3JM23_PSESX/350-460
B0N7F7_9FIRM/35-179
A5WP06_MYCTF/486-573
D9WNT3_9ACTO/327-419
F2R9B7_STRVP/234-323
F7ZR40_CLOAT/304-413
A0YTH4_LYNSP/282-392
E9Y132_ECOLX/581-691
Q068B1_RHOPL/678-761
Q0CEI1_ASPTN/833-960
B3WNI0_ECOLX/547-653
E7GSC0_CLOSY/31-175
B9FUF7_ORYSJ/238-365
E8IFP4_ECOLX/31-174
I1AK62_PSEAI/684-798
D1JTJ5_9BACE/163-280
E6VPE1_RHOPX/350-458
D0AR24_ENTFC/386-496
G9UL74_SALMO/430-537
B7M4F5_ECO8A/409-498
H0HEY3_RHIRD/953-1063
B4VMV9_9CYAN/482-608
F5RHC0_9RHOO/370-483
H5WWF3_9PSEU/289-380
F2MXQ6_PSEU6/714-824
C9B204_ENTCA/345-454
D1JZV4_9BACE/880-990
I0VYR6_ECOLX/363-472
Q88KY2_PSEPK/341-449
H1RZQ5_9BURK/387-497
B5XZI9_KLEP3/233-348
F1KQW6_ASCSU/72-220
F3DZS9_9PSED/338-449
H5UXD0_ESCHE/464-558
B8J8N1_ANAD2/350-459
D4ZG43_SHEVD/347-463
D8I3P4_AMYMU/308-412
E7JVC4_SHISO/495-597
E8EH20_SALMO/313-424
C2SY31_BACCE/349-460
D8GDI9_LACCZ/341-452
B4U6X8_HYDS0/408-550
E4FZD8_PROAA/356-466
C5P425_COCP7/19-151
C7P511_HALMD/1198-1300
C3C9H8_BACTU/489-599
Q3J1J2_RHOS4/780-889
F7KPT8_9FIRM/35-180
C0SXW7_BORBG/875-996
D5W5K0_BURSC/325-431
F0NTW0_LACHH/496-607
G4EKA0_9BACL/358-467
F3HFV0_PSEYM/550-664
H5L9E3_ECOLX/453-553
C1IIH2_9ENTR/3-93
D6LZ92_STAAU/248-340
F2NB91_CORGP/228-343
F3MB34_9BACL/471-579
E0NJK0_9FIRM/32-177
G0HS24_HALHT/263-409
F8JGK7_HYPSM/287-380
G7Z9K7_AZOL4/461-572
F1UQ68_PROAA/360-450
Q5Z2F1_NOCFA/384-495
G2ZQS8_9RALS/323-431
F5QVD0_SHIFL/490-598
G8QLX0_AZOSU/333-440
C5AJR7_BURGB/278-383
F5PCX8_SHIFL/349-460
E6TD95_MYCSR/487-575
A4QF17_CORGB/285-377
Q2STB7_BURTA/356-477
D7CBC5_STRBB/303-392
H8KTM9_SOLCM/365-473
B9LT06_HALLT/238-374
F7YQV7_VIBA7/718-833
A1VQC2_POLNA/344-458
C9UK17_BRUAO/387-501
D4WP39_BACOV/326-419
B5CUR7_9BACE/38-188
G6YZY2_VIBCL/527-637
GYRB_RICCN/39-183
G6ERH9_STRTR/192-277
C3G9Q4_BACTU/489-599
F5JDD0_9RHIZ/337-442
G7FR51_9GAMM/303-412
C2P0Q8_BACCE/283-372
H5HZX2_ECOLX/313-424
B3QU93_CHLT3/931-1050
H4JIV1_ECOLX/318-426
H6MYR1_GORPV/282-409
C3F009_BACTU/315-425
H7EWA0_PSEST/380-486
A0LA53_MAGSM/600-708
E8JUR1_STRCR/628-733
D0T6T9_ACIRA/291-404
E3ZB30_LISIO/100-211
G7TQS7_VIBCL/718-832
A3J1R5_9FLAO/90-201
A2TP15_9FLAO/288-397
H1UR01_ACEPA/205-302
Q5UWK8_HALMA/857-963
E7GKF9_CLOSY/544-655
F8C957_MYXFH/366-487
Q7MXX9_PORGI/332-445
H1RS21_COMTE/254-373
F0EWK9_9NEIS/29-178
F3YWB2_DESAF/674-797
B5JA26_9RHOB/779-888
D3PRE4_MEIRD/279-365
H8GV50_DEIGI/323-432
F0JWG4_ESCFE/565-677
Q1IQS3_KORVE/1135-1244
C3PVQ9_9BACE/367-477
C6E171_GEOSM/378-485
F5LK56_9BACL/19-125
H5HEC4_ECOLX/31-174
D9UWH0_9ACTO/397-503
D7XXV8_ECOLX/372-482
C6Y2E9_PEDHD/551-645
H8N6W4_RICPO/324-434
H1XFB2_9XANT/343-455
Q3MAP0_ANAVT/346-508
B3Y9P6_SALET/465-570
B0RAY3_CLAMS/454-567
Q747N5_GEOSL/394-489
B3I9W9_ECOLX/394-506
H1R0D8_VIBFI/419-530
F9P570_STRCV/38-181
E1JZ81_DESFR/387-491
Q3Y3Y5_ENTFC/340-437
H8BHE3_CAMJU/290-399
Q30RY7_SULDN/445-556
D9YE05_9DELT/428-542
Q1JMX6_STRPC/325-436
H7CMR7_LISMN/478-595
B9M6C5_GEOSF/145-256
H8ML77_CORCM/530-641
G1Q4P6_MYOLU/236-361
F4QHD1_9CAUL/1-61
Q87YA1_PSESM/907-1016
C7GAU1_9FIRM/329-437
C7CAT6_METED/414-526
H2AH87_BACAM/488-601
D7ICW0_9BACE/339-443
H3N2X0_KLEOX/28-173
G7QI01_LEPII/663-774
F8FUN3_PSEPU/189-283
D6SCL0_STAAU/348-455
Q8W216_PYRCO/455-586
G9Q4V6_9BACI/348-458
C1A9U6_GEMAT/577-672
F4F1S3_VERMA/457-547
D3L6Z0_OENOE/343-454
G2E2E7_9GAMM/468-577
E3EFG9_PAEPS/257-367
D8G474_9CYAN/24-164
H0B7Z5_9ACTO/315-425
D5V5N0_ARCNC/381-491
A4ZPT7_BACUH/29-172
B5UL31_BACCE/313-417
C9NX88_9VIBR/514-620
C7PCR3_CHIPD/335-443
H7M6Z0_STRPN/214-318
A9MDF8_BRUC2/241-351
QSEC_ECOLI/348-449
E4ISH2_ENTFC/191-297
E0TZB4_BACPZ/488-601
B3DSG8_BIFLD/318-442
D6SVX2_GARVA/311-424
E9CPC9_9ENTR/280-385
A1TXC2_MARAV/354-462
A4VKX3_PSEU5/737-855
Q3HZ35_STRPN/36-181
G4IP05_9RHIZ/596-719
G5KPH6_ECOLX/349-460
E4RI58_PSEPB/348-454
E5WLG1_9BACI/258-366
Q5HCS4_STAAC/188-295
B1WSQ8_CYAA5/519-627
D8CJX1_ECOLX/367-506
A5GE40_GEOUR/566-677
D2V208_NAEGR/385-501
B1VQX2_STRGG/309-417
C4HTY1_YERPE/373-478
Q8VPY1_SERMA/12-122
Q4EIK6_LISMN/479-590
D1GP75_STAA0/248-340
B2N889_ECOLX/349-460
E1YS12_9BACE/507-615
B5CTY9_9BACE/340-455
E3EFD8_PAEPS/511-634
C2SW19_BACCE/423-532
H5NBM1_ECOLX/447-547
G2C9B0_ECOLX/348-449
H3MPW3_KLEOX/561-673
B9TPK7_RICCO/22-125
B2Q4T3_PROST/347-448
G6U2S5_STRPN/341-443
Q111B1_TRIEI/555-675
Q8RTZ0_BRAJP/3-147
B7GM71_ANOFW/334-441
Q1PZT6_9BACT/406-514
E7UVX2_SALTM/31-174
B8KRZ3_9GAMM/902-1012
C2ENI7_9LACO/32-176
E6W5W3_DESIS/359-471
I0BHF7_9BACL/477-582
F8JLR8_STREN/291-387
E8E8Y8_SALMO/394-506
A5EEH4_BRASB/298-414
F2NE13_DESAR/252-356
D2UMV6_STAAU/441-552
Q2NSL9_SODGM/584-694
Q039X8_LACC3/190-296
C7D5K4_9RHOB/595-715
A2VUN0_9BURK/166-255
Q5V234_HALMA/1188-1293
H7LVQ6_STRPN/327-438
F0GYZ4_9FIRM/181-283
A6XXT8_VIBCL/621-731
F1VMQ9_PROAA/56-215
D7K431_9BACE/936-1045
A0DXZ6_PARTE/485-601
H6MV77_GORPV/318-433
D0IEW6_9VIBR/556-628
C0DBM5_9CLOT/267-377
A3M8H3_ACIBT/1074-1215
H7MQ50_STRPN/214-318
Q6BXJ3_DEBHA/311-455
A0QAP0_MYCA1/358-469
A0DBV3_PARTE/412-539
A9DSI9_9FLAO/242-349
A1ACB3_ECOK1/344-451
F3EZA1_9PSED/305-415
F8FX40_PSEPU/460-570
B0G2G2_9FIRM/449-566
F4KQG3_HALH1/38-171
Q5FVT5_RAT/266-390
H4FKI9_ECOLX/374-478
D1WBA3_9LACO/32-176
F5R7R5_9RHOO/375-487
E7I002_ECOLX/447-547
Q3IQ29_NATPD/391-489
H2IRS5_RAHAC/351-459
Q7NUR3_CHRVO/306-410
E4PAK0_ECO8N/344-451
G7XMY5_ASPKW/26-180
G6G7S3_9FIRM/233-344
F7WGC9_MYCTC/748-856
H1N0U9_9PLAN/545-652
G9RKP7_9ENTR/394-507
C9VLG2_9RHIZ/313-428
A8SVV7_9FIRM/237-345
F7P0K0_9GAMM/206-317
Q0HI41_SHESM/607-719
Q8EYV9_LEPIN/345-457
F9XAD0_MYCGM/858-973
G7LWQ5_9ENTR/388-480
E4HT56_PROAA/313-407
F1VXE3_9BURK/357-468
A3I5H2_9BACI/366-480
G3CC71_9BURK/6-98
Q817U8_BACCR/233-347
C9PAZ0_VIBFU/233-338
D7I9P7_9BACE/266-373
A9CRP1_9BRAD/1-132
G0PYW1_STRGR/299-410
I0MLC8_SALET/349-460
C1IIG2_9ENTR/3-93
F8I9L1_SULAT/356-449
G0C3C1_9ENTR/279-390
H4DJ22_STAAU/343-451
G4I3K9_MYCRH/453-563
C3GD89_BACTU/298-387
G6B0W0_9BACT/36-179
F0JK24_DESDE/398-503
E6RPG9_PSEU9/457-600
Q9SSY5_CUCSA/457-588
G0FPQ2_AMYMD/150-241
D4S104_9FIRM/340-437
E6RGZ0_PSEU9/317-428
F8DZ62_CORRG/306-392
F2HTN7_BRUMM/725-834
F4FQ14_STAAU/277-370
A7HIK7_ANADF/124-241
H0N8D9_SALET/372-482
H0BEL4_9ACTO/39-137
C2N812_BACCE/288-392
G7F910_9GAMM/269-381
Q2T8C4_BURTA/350-461
Q7W6K8_BORPA/724-846
I1A8Z3_PSEAI/813-928
Q0HQS7_SHESR/1073-1188
D3PDC2_DEFDS/490-612
Q0ANB6_MARMM/577-701
D6TUT5_9CHLR/311-422
G7A982_VIBCL/420-530
A1TPZ8_ACIAC/718-837
B9LCR5_CHLSY/573-667
H5NVP8_ECOLX/409-498
C7K4M3_ACEPA/480-596
E8WT70_GEOS8/860-982
A2T3V7_STRPN/341-443
A0Y093_9GAMM/332-437
H1CQZ7_CLOPF/678-789
E4LXC4_9CLOT/318-424
Q1GAH8_LACDA/303-418
G8SRK2_BRUCA/443-558
H7GAF9_PROAA/360-465
A1ERG8_VIBCL/574-683
E5XDT4_9FIRM/497-605
A1K8B9_AZOSB/707-818
D2NKV6_ECOS5/824-937
F3YXI5_DESAF/291-409
A4CDH8_9GAMM/373-480
E1RLV4_XYLFG/373-485
I1DUG0_9GAMM/503-608
F4XPL5_9CYAN/365-475
Q9AQ07_BRASW/61-171
H7HAU7_STRPN/36-181
D4H6S2_DENA2/399-509
H5M6V8_ECOLX/332-439
B1BNK5_CLOPF/635-741
E9S8E5_RUMAL/237-346
LYTS_STAEQ/471-578
E1YJN9_9DELT/593-699
Q3YUL7_SHISS/430-537
B1ULR9_BACAN/342-454
D0WZD3_VIBAL/575-682
G6KJV3_STRPN/323-434
F0SP73_PLABD/267-381
Q3IQY2_NATPD/751-856
B8GAE6_CHLAD/34-177
D9ST77_CLOC7/302-396
F2MZD8_PSEU6/344-454
F3L2N8_9GAMM/962-1080
E5WZN8_9BACE/938-1058
D7BZM6_STRBB/328-424
C7X5D0_9PORP/221-325
Q46RB2_CUPPJ/173-284
Q8DZT0_STRA5/474-578
F4DN88_PSEMN/236-356
C9Z6C2_STRSW/296-387
G4CRK5_9NEIS/30-179
B2NLR4_ECO57/581-691
A6NXY0_9FIRM/273-383
I1AUG3_9RHOB/330-438
A7ZEI2_CAMC1/334-444
G4EX89_BACIU/325-434
Q6FA82_ACIAD/336-444
B9IZR5_BACCQ/274-365
A9I8D4_BORPD/384-492
F5NJB0_SHIFL/447-547
H2CBI7_9LEPT/360-470
Q2YIF9_BRUA2/241-351
E9UY86_9ACTO/207-313
D3E8E0_GEOS4/478-581
F7PPI7_9EURY/280-386
I0BHH9_9BACL/536-644
D6EP95_STRLI/344-453
G4AL46_AGGAC/473-565
A3GRT2_VIBCL/897-1006
F7SFM5_LACJH/265-376
H3SZJ7_PSEAE/865-976
F8ZB96_VIBCL/234-339
Q8PLX0_XANAC/409-530
D9P3V2_ACTPL/475-568
C3EXS4_BACTU/417-524
I0Y1D4_9BURK/482-621
F4QL07_9CAUL/668-773
F6EU89_SPHCR/765-876
F3APQ6_9FIRM/376-486
B1R0R4_CLOBU/254-362
A5KRX8_9BACT/434-544
H8Z448_9GAMM/495-631
G5I9L0_9CLOT/654-753
D1RR57_SEROD/497-589
E6PQJ5_9ZZZZ/295-410
Q3DDD1_STRAG/209-312
B1RGZ1_CLOPF/478-589
H5GXI3_ECOLX/394-506
A4J5L4_DESRM/205-318
G8AFW8_AZOBR/266-376
C3P3D6_BACAA/494-605
C7UJ62_ENTFL/470-579
Q1GMD6_SILST/416-556
D5ETY1_PRER2/917-1020
B5UR85_BACCE/284-366
B5BX51_SALET/465-558
Q8F9Q8_LEPIN/451-557
B7IS09_BACC2/494-605
E1JZW6_DESFR/850-965
E3J8J5_FRASU/407-506
A7IF61_XANP2/347-457
C6E943_GEOSM/680-790
Q3JLA5_BURP1/607-711
A2SAP6_BURM9/545-639
B1ZQZ1_OPITP/445-557
E4GSH2_PROAA/390-489
H1CE45_9FIRM/363-457
B2IDG6_BEII9/728-851
H0U648_BRELA/197-308
F7VAV9_9PROT/341-441
E7PQV1_PSESG/331-436
F3GHV7_PSESJ/379-461
A3PP03_RHOS1/551-673
Q1V575_VIBAL/343-457
C2SMD1_BACCE/338-448
B1L805_THESQ/398-540
F5M8A5_ECOLX/371-480
Q87FL5_VIBPA/372-476
H5Y7R3_9BRAD/1730-1840
Q3IGR8_PSEHT/442-531
H0TW40_9BRAD/430-539
E7ICI4_ECOLX/565-677
H2K6Z2_STRHJ/517-625
Q1VAN4_VIBAL/321-430
A6WJG0_SHEB8/417-528
B0HTT6_YERPE/140-229
E2YLG4_ENTFL/223-334
A3PAZ0_PROM0/259-374
A1VBA8_DESVV/418-536
F9R8W3_9VIBR/419-531
D7WG60_BACCE/489-598
E2SX72_9RALS/312-433
E8V639_TERSS/389-503
B5C0N7_SALET/27-172
H4PRN3_ECOLX/31-174
D8PCQ2_9BACT/251-376
B6R4N1_9RHOB/255-363
C2WK26_BACCE/477-589
E5U2V8_ALCXX/351-401
A1ZWH5_9BACT/1024-1139
I0JQW4_HALHO/417-527
Q2B9Y6_9BACI/264-372
Q89HW1_BRAJA/337-440
H7DNQ0_9CLOT/355-466
Q1CRP4_HELPH/265-371
Q0RI90_FRAAA/263-352
F3EKQ5_PSESL/283-392
Q2IR12_RHOP2/533-644
E5TLC0_STAAU/234-347
A4EN24_9RHOB/337-444
D6F2X3_MYCTU/387-501
G4DRQ6_9GAMM/1370-1485
B5JKP7_9BACT/344-441
G0HT93_HALHT/349-447
D6DJ88_CLOSC/242-351
H7YRZ6_CAMJU/327-429
B6XKM4_9ENTR/374-479
E8ACF1_SALMO/348-449
B8XF13_MELAR/1-101
G4E575_9GAMM/248-362
G2LUI5_9XANT/981-1077
H6NPM1_9BACL/317-422
H0JMC5_9NOCA/498-611
F2NEN0_DESAR/377-484
B2NAV7_ECOLX/369-508
H1Z0J3_9EURY/564-689
Q6HC69_BACHK/506-616
E5QS59_STAAH/248-340
Q091M6_STIAD/428-536
O26456_METTH/471-561
D5DCY9_BACMD/621-726
D6E3G1_9FIRM/234-343
G9QZY0_9FIRM/363-473
A3D1Z7_SHEB5/284-391
Q72MT2_LEPIC/399-506
E7Y8D1_SALMO/358-467
C4XRW1_DESMR/559-674
H8N728_RICPO/39-183
Q64W63_BACFR/761-868
H6NNH2_9BACL/473-577
A4X9X2_SALTO/457-547
F9Z5A2_ODOSD/448-557
C9RAR7_AMMDK/500-607
H0K6E8_9PSEU/295-381
B1XRL4_SYNP2/358-469
A3LBL2_PSEAI/763-873
B1QUJ4_CLOBU/507-620
D5VNF9_CAUST/373-483
B2GAQ2_LACF3/373-484
C2JDV9_VIBCL/897-1006
E1M3G0_STRMT/236-328
C2TX13_BACCE/266-372
H0HW55_9RHIZ/585-707
H7C671_ENTFL/383-493
H8X304_9ASCO/871-967
G8Q5P6_PSEFL/422-532
F9QZT2_ECOLX/332-439
F3YWB7_DESAF/481-595
C5CDP4_KOSOT/454-567
D6JFH4_ECOLX/27-172
E8F1U2_SALMO/464-558
E6V5G1_VARPE/397-508
I0UQ90_9MICC/431-541
C9P1T1_VIBME/324-433
D1C281_SPHTD/428-538
C6CHY8_DICZE/355-464
D7H5I7_BRUAO/241-351
F2B2T8_STRPN/418-532
G8ARD5_AZOBR/288-399
E7WH85_SALMO/581-691
B3PF07_CELJU/336-437
H5YIN5_9BRAD/351-456
F7K504_9FIRM/382-493
C9U2K3_BRUAO/352-460
A3WNQ9_9GAMM/389-494
H3QD09_BRUAO/241-351
A9AAV9_METM6/37-155
G8AU70_AZOBR/813-893
C4Z8I6_EUBR3/267-376
B9TNS2_RICCO/127-186
D3VV86_BORHE/29-171
D8FX09_9CYAN/734-876
Q2CEQ9_9RHOB/330-437
A8ADL4_CITK8/447-547
F4SZD3_ECOLX/316-424
C7IU07_THEET/351-461
H0ULR6_9BACT/38-181
B8KBV9_VIBPA/1077-1191
H6NV56_SALTI/31-174
B9Z7K3_9NEIS/796-907
B0SCX8_LEPBA/514-637
F4LPP6_TREBD/360-480
A1ER06_VIBCL/402-517
B1J8C7_PSEPW/425-544
F6C966_BIFBA/321-416
MPRB_MYCTA/351-465
Q6FZQ8_BARQU/71-216
C2XUQ2_BACCE/451-557
Q3DK53_STRAG/340-438
C3EI24_BACTK/294-399
A1KAC0_AZOSB/322-422
H1RDM1_SALMO/581-691
B8EDC0_SHEB2/340-453
G6BJC7_CLODI/415-526
E6YQL9_9RHIZ/620-737
D4B9V7_9ENTR/316-424
C5T540_ACIDE/1599-1743
B7KGX6_CYAP7/1140-1250
C6IAT1_9BACE/403-516
C9RA73_AMMDK/36-179
Q478V8_DECAR/1442-1580
Q3RAS9_XYLFA/1308-1448
G6CCM5_LACCU/257-350
F3AGX9_9FIRM/195-302
C7Q3P6_CATAD/296-386
H5L898_ECOLX/349-460
H1SKT1_STAAU/19-147
D5HEE7_9FIRM/315-430
Q2N171_PRICU/16-169
Q2YBL0_NITMU/274-384
Q3JXI8_BURP1/39-198
A8IKL1_AZOC5/912-1021
C7BMT5_PHOAA/403-518
Q9X3V9_ZYMMB/310-418
Q3BUX4_XANC5/425-549
H4HKT2_STAAU/468-574
I0LCQ0_9ACTO/291-402
B8CHG4_SHEPW/230-345
E4FN09_PROAA/63-209
G6B876_CLODI/354-465
A9W3B5_METEP/429-546
B6W165_9BACE/1062-1173
B3XMY4_LACRE/496-607
Q479A7_DECAR/594-709
G5GNW4_9FIRM/378-457
Q8YTH8_NOSS1/443-575
F4DM06_PSEMN/332-442
B3PZ45_RHIE6/394-538
H3WUQ2_STALU/12-155
C9CNS3_ENTCA/227-336
E8R2P8_ISOPI/420-543
G8M999_9BURK/43-202
G0VSK4_PAEPO/481-590
G4J542_9PSEU/427-521
C4SN89_YERFR/344-455
A9FB55_SORC5/397-510
B3CRH6_ORITI/34-151
A7VDH1_9CLOT/30-175
G2ZRB3_9RALS/330-441
E8WR65_GEOS8/363-473
B9MIB9_ACIET/353-458
C2XC56_BACCE/250-355
I0Y812_9BURK/334-442
G5JY30_9STRE/236-328
D6AT40_STRFL/424-535
F1X5H9_MORCA/451-561
A9CPE9_9BRYO/454-585
C5J5K9_MYCCR/31-177
H0LGG0_SALMO/189-300
A3KYM8_PSEAI/530-644
Q2KWC3_BORA1/802-912
C3KUP4_CLOB6/295-380
Q0HNN5_SHESM/341-449
F8ZFA7_VIBCL/378-486
G0HSH5_HALHT/282-388
D0CSJ0_9RHOB/320-444
C8X7N0_NAKMY/247-337
F4KXB4_HALH1/331-448
A5V889_SPHWW/367-475
D6AJ48_STRFL/346-455
G2FV86_9FIRM/238-349
D7CR11_TRURR/421-521
E1D095_VIBPA/243-339
B0HGI4_YERPE/394-506
F9XDR5_MYCGM/1114-1233
C6YI61_VIBCL/617-728
Q87Z47_PSESM/381-502
F5R545_SHIFL/31-174
Q04TF4_LEPBJ/179-321
E5TMY5_STAAU/188-295
E3J6Q6_FRASU/339-459
F9Z0R9_PROAA/305-396
G2E3T2_9GAMM/342-446
D4H0I2_DENA2/532-647
H6CN84_9BACL/311-416
Q8XE99_ECO57/313-424
D6KJI7_9FIRM/341-451
Q3XW79_ENTFC/18-162
G6HZY2_9FIRM/388-493
Q1BHW1_BURCA/260-379
E2FHS2_ACIBA/326-436
Q3A4Q3_PELCD/371-513
F1U020_PROAA/4-95
D4SUN5_9XANT/288-382
C8XAJ5_NAKMY/349-460
H5TVU7_9ACTO/415-545
I0APH8_9BACT/965-1079
Q5BTU2_9LEPT/19-133
H3KI25_9BURK/361-464
C3FDL5_BACTU/175-284
C6DUS6_MYCTK/358-469
G5FUC2_9PSED/472-614
A3GTE0_VIBCL/27-172
D7VE61_LACPN/458-566
H5MQK8_ECOLX/313-424
E9A983_SALET/354-460
G7B8G4_VIBCL/466-580
B8DQM5_DESVM/373-478
E0SEC1_DICD3/498-590
D6N7U7_BOMMO/35-188
F5Z5J6_ALTSS/434-546
G5G096_9PSED/322-426
D2GRP1_STAAU/470-581
F3LGZ6_9GAMM/376-497
A5ZMP4_9FIRM/378-494
D7I1F9_PSESS/331-436
G1UZU0_9DELT/265-376
B0G6G4_9FIRM/303-414
H0MPS4_SALMO/345-454
B9BGF0_9BURK/381-490
H0U7J8_BRELA/34-186
G0I281_CORPS/264-376
A6E7R0_9SPHI/441-540
E8NPN8_SALET/494-586
G0SK78_VIBMI/391-506
F8FVC0_PSEPU/1224-1363
G0FWG0_AMYMD/222-330
Q7LMA0_YEASX/55-204
A5ML90_STRPN/442-556
F3S5T8_9PROT/698-804
A4J6T2_DESRM/438-551
A5LVF8_STRPN/233-344
E8PF39_ACIB1/316-423
E8LJ26_9GAMM/235-353
A7VQW8_9CLOT/474-585
H6NAW5_9BACL/464-578
D9WGC5_9ACTO/386-488
G4IF02_9EURY/32-175
G6Q483_STRPN/38-181
F1W1X1_9BURK/560-672
A7H824_ANADF/343-485
Q87X97_PSESM/473-581
H1BIT5_9FIRM/251-361
D1WJM0_STAEP/222-331
G7G441_9GAMM/317-427
G0YSU4_9ACTO/6-149
C7N5P8_SLAHD/380-481
A9TIP5_PHYPA/117-232
D4YKZ5_9MICO/436-570
E0SJV9_DICD3/468-559
D6E6X3_9ACTN/326-419
C7Q8W7_CATAD/557-665
C0D3Q4_9CLOT/457-575
C4G3D7_ABIDE/459-570
H1RVR8_COMTE/331-443
F0BRY2_9XANT/279-367
O07382_LACLC/379-490
F3KF16_9GAMM/320-423
Q1NVS7_9DELT/547-662
E6I222_ENTFL/477-587
A4WWQ5_RHOS5/30-157
H7J1N4_STRPN/340-438
F8BPK6_OLICM/391-501
G5QVJ4_SALSE/313-424
C9BYR7_ENTFC/464-574
H8F1R2_MYCTE/358-468
D2EU09_9BACE/649-757
B5KE75_9RHOB/449-555
F9T012_9VIBR/382-478
H1LHF1_9LACO/217-323
D1YCH9_PROAA/181-275
C9PZ45_9BACT/404-517
E8WT72_GEOS8/417-539
A1UBS7_MYCSK/296-397
A9F143_SORC5/410-522
D6LLM1_9RHIZ/313-428
H5DZK0_ECOLX/547-653
A6EK40_9SPHI/525-636
A0YYN8_LYNSP/328-439
Q2IDR5_ANADE/493-605
D9WRT1_9ACTO/294-393
C9YYS3_STRSW/488-603
C9MDE0_HAEIF/303-414
E3ZZ63_LISSE/356-466
Q6LY71_METMP/502-613
F3ANI9_9FIRM/167-276
A7GA33_CLOBL/229-342
C2CGW9_9FIRM/242-352
H4A1B4_STAAU/406-512
D0SJE3_ACIJU/330-441
H7FM07_9FLAO/468-583
E1R3P6_SPISS/579-719
D6SP22_9DELT/953-1074
E6PZB7_9ZZZZ/502-607
F8F528_PAEMK/484-591
A1C2A0_9EUKA/2-156
Q3D776_STRAG/324-435
E7MMS5_9FIRM/376-486
E1TQ30_LACPS/41-186
C2WCK4_BACCE/206-320
C7VHQ7_ENTFL/375-489
F0EA35_9PSED/864-975
I0S2L1_MYCPH/388-488
E6TYX0_BACCJ/361-473
D2B7S3_STRRD/252-354
D1W7W9_9BACT/407-520
A9WEZ2_CHLAA/742-860
B6WPS9_9DELT/256-370
Q055Q1_LEPBL/255-364
I0FCJ9_9SPIO/868-989
F2GAK3_ALTMD/1-71
Q31GT8_THICR/298-413
A4XW41_PSEMY/456-598
H2HCR8_CORDP/371-468
F0SK60_PLABD/344-449
F3ACI1_9FIRM/220-329
F1XJU9_ECO57/394-506
E7HR45_ECOLX/332-439
A5GZZ6_9MOLU/3-146
E2PRK2_9RHIZ/282-389
D5AN32_RHOCB/780-889
C2CA13_VIBCL/556-665
Q5DK78_PHATR/5-158
G2G5N8_9ACTO/349-458
D2SGC1_GEOOG/298-390
B7AIC8_9BACE/425-533
F5JC86_9RHIZ/1156-1269
G9V818_SALMO/345-451
F6B6I1_DESCC/301-410
Q2G611_NOVAD/275-386
C8K1J1_LISMN/368-478
G6ZIC8_VIBCL/325-434
Q0BXM3_HYPNA/324-431
Q47C10_DECAR/458-573
G9IM33_9BRAD/1-137
G7LV48_9ENTR/333-439
F2ND65_DESAR/913-1019
E9L1K3_9ZZZZ/225-337
C0R1M5_BRAHW/377-511
D7BDJ9_MEISD/266-377
E6IK87_ENTFL/223-334
C6I5J8_9BACE/958-1072
H4WNG2_ECOLX/770-878
G2IYA9_PSEUL/338-480
H1FY49_9HELI/324-421
E1TEC0_BURSG/254-360
G2DNZ2_9NEIS/571-679
E3GKX6_EUBLK/303-412
D7DXW9_NOSA0/647-758
A6WB24_KINRD/294-389
C6RVG6_VIBCL/325-434
F3I4B0_PSESF/550-664
Q5WGI1_BACSK/33-176
F7KR45_9FIRM/303-415
G6FWD7_9CYAN/645-788
I0VD65_SHIFL/316-424
D0AX44_BRUAO/657-768
A0BEM6_PARTE/565-679
D6HQJ3_9FIRM/350-449
H0N5I9_SALET/31-174
G7FZ30_9GAMM/413-526
F1VXU0_9BURK/167-276
C6W1D0_DYAFD/948-1036
I0KDA2_9BACT/550-639
D9XJG8_9ACTO/295-389
F2IFZ6_FLUTR/542-642
B1V0D3_CLOPF/411-500
Q3A5Q1_PELCD/470-585
G5U4K2_ECOLX/31-174
B3E8E9_GEOLS/556-649
C0YZT5_LACRE/306-418
A3GTD0_VIBCL/368-479
Q214Q9_RHOPB/244-365
D3F3T1_CONWI/360-464
D6J6X5_ECOLX/313-424
A7ADJ3_9PORP/959-1072
B4SGI0_PELPB/1011-1134
E4IE56_ENTFC/137-248
H0Q4F3_9RHOO/446-586
E8BE73_SALMO/428-540
E3BEE8_9VIBR/301-406
Q0AYD7_SYNWW/235-345
B1Z369_BURA4/344-453
A7EY45_SCLS1/600-800
G3EHX6_9BURK/8-113
Q2CKE5_9RHOB/29-158
C4IVZ2_BRUAO/361-469
B1M3J0_METRJ/322-434
CHEA_BORBU/584-724
E2ZBV7_9FIRM/362-475
C2NCC6_BACCE/1-57
E7GVY0_STRAP/330-441
H5C7Q2_ECOLX/349-460
A5VKW0_LACRD/373-484
D7CAX6_STRBB/290-388
D0ZY26_SALT1/394-506
C2HXS1_VIBCL/353-446
H2IPS9_RAHAC/585-695
F7LAB6_BACOV/578-686
F7L242_9FUSO/454-553
D5QPF7_METTR/353-467
B2FHI3_STRMK/368-478
C4FAP2_9ACTN/425-529
C4ZIK6_THASP/509-617
H4PRK3_ECOLX/406-495
Q7M8R9_WOLSU/279-382
H7VF35_CAMCO/292-401
C6J523_9BACL/526-631
G9Q3M2_9BACI/33-176
H0A5B1_9PROT/259-357
E6RBH5_CRYGW/298-429
D6HTE1_ECOLX/371-481
A1WBW6_ACISJ/437-552
B3XR11_LACRE/368-479
D0HAI9_VIBCL/312-427
B4A7X2_SALNE/565-677
Q24YG1_DESHY/329-440
D1BWI3_XYLCX/402-512
A6GKG1_9DELT/1233-1374
O49043_DIACA/454-581
A8LWC8_SALAI/361-476
E8TBS0_MESCW/306-412
Q3QZN3_XYLFA/294-400
H9UC74_FERPE/4-105
F0GBE4_9BURK/133-272
F0HKG3_9ACTN/265-360
G5MR40_SALET/354-460
G2HV03_9PROT/283-385
G0AFZ6_COLFT/386-508
A4YL87_BRASO/479-599
G2SJP1_RHOMR/357-466
F3NXJ2_9ACTO/265-380
Q21CE5_RHOPB/339-460
B7ACV6_9BACE/420-526
B7GWL8_ACIB3/290-403
C5CWN4_VARPS/348-457
C9Z4L8_STRSW/978-1100
H0L9N2_SALMO/507-613
E1ICR6_9CHLR/610-721
G6BG90_CLODI/340-437
H1E582_ECOLX/349-460
G7AP02_VIBCL/379-487
F9SFV3_VIBSP/483-596
G7XTY8_ASPKW/18-156
C1CTY8_STRZT/327-438
F6G1G1_RALS8/337-450
D5W0M1_CLOB2/220-331
D6JKZ0_NEIGO/29-178
B5Q7Y7_SALVI/329-436
C8WK94_EGGLE/197-304
B5PY31_SALHA/252-359
A3LXS9_PICST/611-863
H7ET74_PSEST/511-604
D3MSC5_9FIRM/220-322
D3ED27_GEOS4/474-587
F3ZYY4_MAHA5/308-419
E7P0R8_PSESG/570-662
G5HUP6_9CLOT/503-620
A0L1W6_SHESA/269-355
G4EAQ4_9BACL/256-361
F9DFP4_9BACT/36-184
B1ZU03_OPITP/1133-1243
Q8P8T6_XANCP/874-986
Q8YUN2_NOSS1/308-468
C7BZZ2_HELPB/29-175
A9D5F5_9GAMM/338-439
E7VIQ4_SALMO/348-449
C9NYM3_9VIBR/452-565
B9U4G9_VITRI/997-1110
D7W9D1_9CORY/310-407
B7WWY4_COMTE/151-262
B0MBP1_9FIRM/603-709
C2SSW3_BACCE/356-463
F3J7M6_PSEAP/236-355
D6J432_STAAU/406-512
H3K9A7_9FIRM/783-894
H5Q1A6_ECOLX/447-540
G5SMF1_9BACT/46-180
G8VL22_PROAA/58-217
E5UPX4_9BACE/981-1093
D5X2E5_THIK1/35-194
H0IN31_MYCAB/226-331
G7BQL9_VIBCL/462-554
C7JGG2_ACEP3/401-521
A5KM32_9FIRM/382-492
A0C8L6_PARTE/487-630
A5VPC7_BRUO2/443-558
G0B4B1_SERSA/351-452
H8C829_CAMJU/345-487
C2DDN5_ENTFL/490-601
E8GRE2_SALMO/375-479
C8AJF8_STAAU/277-370
B2HF75_MYCMM/341-448
C1AGP9_MYCBT/488-577
C6JG63_9FIRM/656-773
H0CG80_STAAU/222-331
A6WCU0_KINRD/269-384
E6NH80_HELPK/270-376
E9LEY6_9NOCA/6-147
G5VZX7_ECOLX/428-540
G5XWX5_ECOLX/316-424
A3Z448_9SYNE/36-183
B2NQU4_ECO57/252-359
D7C8J9_STRBB/301-414
G9EEK6_9GAMM/348-458
A7WWZ6_STAA1/750-861
F8F5L3_PAEMK/624-730
E7T3J1_SHIBO/547-653
F1W2A0_9BURK/97-212
C1CMU9_STRZP/275-362
A4JKY3_BURVG/511-621
G2LHV4_CHLTF/311-441
E2NDV0_9BACE/281-395
A1CKZ8_ASPCL/2000-2116
I0JCM3_STAAU/19-147
H6NQ34_9BACL/414-556
G9R879_9ENTR/477-570
C0N7P4_9GAMM/461-576
G5CDV8_9BURK/2-139
D0M443_VIBSE/233-348
F7V4S2_CLOSS/486-601
C7W589_ENTFL/260-354
B2VIM2_ERWT9/562-675
A4G3P6_HERAR/238-357
C3JVE1_RHOER/336-445
F9CPV8_ECOLX/430-537
A6N6F5_9BACT/1-83
E1YHW7_9DELT/486-596
G6HHS1_9ACTO/595-688
E6ZR56_SPORE/789-911
B1FDN5_9BURK/356-477
H7VLT6_CAMCO/235-337
A3NLN5_BURP6/225-333
H5G2N4_ECOLX/394-506
G7QGM3_LEPII/340-433
G0FHW0_AMYMD/283-375
E5US13_9BACE/331-437
C6I878_9BACE/560-668
F2CMB8_STRSA/39-182
Q47IZ4_DECAR/367-475
D5B436_YERPZ/560-670
C0R4Z5_WOLWR/354-464
Q165H8_ROSDO/780-888
A9W233_METEP/483-603
A3QI17_SHELP/419-529
D5B439_YERPZ/537-625
G9ZUG4_9PROT/304-419
D2VPG3_NAEGR/470-591
B6JIF4_OLICO/765-875
A5ID70_LEGPC/409-524
H5J3L7_ECOLX/565-677
C6WT53_METML/427-533
A6G9D4_9DELT/526-634
G2GK98_9ACTO/424-533
F3LMQ4_9BURK/715-835
H0TIH7_9BRAD/343-447
HSP90_SCHPO/27-178
Q2KE90_RHIEC/41-185
D2QIF1_SPILD/349-471
D5H5M8_SALRM/994-1105
A8FMS7_CAMJ8/297-396
A6LYL8_CLOB8/345-456
C4TZZ8_YERKR/392-531
F3MC51_9BACL/258-369
F0JIW9_DESDE/369-473
A6FGV3_9GAMM/718-831
G7D9C8_BRAJP/481-596
H2WV35_CAEJA/495-617
A1SJI3_NOCSJ/233-342
G6G0F5_9CYAN/450-592
F8H551_PSEUT/549-671
Q8C2A9_MOUSE/40-193
D1F7N5_BRUML/352-462
F2A465_RHIET/355-449
G2PC70_STRVO/576-665
F2QGE5_STROU/233-344
Q1A1Y6_CRYNV/757-872
G5STM2_9BACT/613-735
F3U9T9_STRSA/458-564
C6LI52_9FIRM/335-424
D8GUJ6_CLOLD/422-528
B3Q955_RHOPT/234-346
D1BIW0_SANKS/507-617
F8ZW30_VIBCL/420-536
B1JFX3_YERPY/391-501
F0N8B6_NEIMN/35-178
H4CM10_STAAU/473-579
D5TUE2_BACT1/252-344
E7VWZ1_SALMO/557-662
B5NNZ7_SALET/404-519
Q5UZW5_HALMA/525-639
F3IN10_PSESL/1566-1705
G2SBP8_ENTAL/27-172
D3H0Q8_ECO44/581-691
B1JZI4_BURCC/965-1077
B1MKU4_MYCA9/289-386
A1VTR4_POLNA/548-658
B0MMV0_9FIRM/275-382
D5GCS1_TUBMM/1545-1661
E4UMX8_ARTGP/324-455
B9IS67_BACCQ/417-524
B0A624_9FIRM/30-173
D5RSD6_9PROT/778-888
C0FVT8_9FIRM/1-101
C0A1G3_9GAMM/6-149
Q08RE7_STIAD/505-616
C4RFI5_9ACTO/52-208
O41065_PBCV1/45-177
B8KB69_VIBPA/308-420
E5WYR7_9BACE/187-294
C5LQX9_PERM5/410-517
B9C5V4_9BURK/1133-1243
G8MHS3_9BURK/447-567
C6M0M8_NEISI/329-437
H0DCK8_STAAU/19-147
Q090E7_STIAD/340-447
B8K6V0_VIBPA/313-420
A1ELU2_VIBCL/500-642
A1AMD6_PELPD/318-460
A5ZFQ6_9BACE/820-925
F7KFQ2_9FIRM/457-568
H2H8M2_CORDP/141-254
F4M8R6_ECOLX/31-174
F9UZQ9_MYCBO/520-633
B2P0E9_ECO57/332-439
C6J7V8_9FIRM/383-493
G6Y4V7_9RHIZ/366-480
I0BSW7_9BACL/502-616
F8EDA9_RUNSL/403-528
C3PX72_9BACE/1004-1122
E8IJL7_ECOLX/547-653
B2U1R8_SHIB3/316-424
B8KYZ9_9GAMM/259-378
C2W8U9_BACCE/342-448
G3EHZ2_9BURK/8-113
F4SJL4_ECOLX/316-424
F5R266_SHIFL/404-519
A7UYZ9_BACUN/512-620
F1WBK3_MORCA/451-561
E8A9B9_SALMO/313-424
D2YE84_VIBMI/351-460
H3PA14_BRUAO/907-1016
C2I096_VIBCL/423-514
B8CR63_SHEPW/763-860
G5LHQ1_SALET/252-359
E6QJ39_9ZZZZ/793-903
E1R715_SPISS/375-483
F9HRK9_ECOLX/349-460
C2TNF4_BACCE/250-360
H1YZJ2_9EURY/333-434
B0PXV0_BACAN/309-414
F4B0F8_KROS4/965-1074
Q39P81_BURS3/260-357
D3GXL5_ECO44/344-451
E4MWV6_THEHA/1040-1153
G2GGF6_9ACTO/295-389
H1L929_GEOME/352-462
D8B7D8_ECOLX/404-519
G6GVX7_9CHRO/505-624
A7FPJ9_CLOB1/359-469
G9U1F3_SALMO/428-540
F7NXM4_9GAMM/413-523
B3LD45_PLAKH/136-340
Q8E5L0_STRA3/324-435
F0D2Z7_STAAU/159-266
E3ZP09_LISSE/246-338
D4X726_9BURK/348-457
Q2JSA3_SYNJA/302-414
B3IK83_ECOLX/428-540
C2P9C4_BACCE/299-387
F1ZF91_ECOLX/419-507
Q1R2S4_ECOUT/879-983
E8KIQ6_9PAST/404-498
H6NRL2_9BACL/354-472
B6BIQ6_9PROT/269-382
C2SEK4_BACCE/368-478
F5YRG9_TREPZ/245-360
G0C075_9ENTR/242-350
F0N3Z5_NEIMO/348-457
H4MY88_ECOLX/406-495
D4IN24_9BACT/232-343
H0ISX8_MYCAB/390-489
F0JT59_ESCFE/374-478
C7IR14_THEET/287-378
C0QHC1_DESAH/664-788
G6YU70_9ALTE/316-427
I0QWY2_9ENTR/333-439
E4WEG7_RHOE1/239-346
D4SXG8_9XANT/358-470
D5EVE1_PRER2/541-668
B1N7N3_9BACT/1-83
H0JGS8_9PSED/462-583
Q4ZTN5_PSEU2/286-393
F3EHA0_PSESL/379-494
Q4HRB7_CAMUP/296-399
G7SEH3_STRSU/144-279
Q07J83_RHOP5/751-872
D9XYS9_9ACTO/585-696
F8GF59_NITSI/371-482
Q87SR0_VIBPA/340-451
D2UFZ5_XANAP/770-880
A8MKJ0_ALKOO/553-662
I0Y463_9BURK/365-472
D8D1I2_COMTE/692-806
D2F8B4_STAAU/277-370
B7ACW6_9BACE/941-1048
E6VC26_RHOPX/445-563
G5HBQ0_9CLOT/439-554
E8K4U8_STRPA/344-455
Q8Z4S5_SALTI/465-558
G6SQT5_STRPN/36-181
C2WZG4_BACCE/315-425
F3WTT8_9SPHN/327-433
A4ECR5_9ACTN/6-149
H0P437_9SYNC/712-831
H4IN91_ECOLX/428-540
A7BZV1_9GAMM/1-49
F3P189_9ACTO/390-489
F7XJ48_SINMM/466-547
B3QVY0_CHLT3/1661-1789
F3NNH7_9ACTO/429-544
H5M1C2_ECOLX/367-506
Q1JWS0_DESAC/591-698
F8J5H7_HYPSM/163-275
G2AEE3_ECOLX/374-478
E6K6E5_9BACT/289-397
A9KVS9_SHEB9/340-453
G0EVV9_CUPNN/261-368
I1B444_ECOLX/774-882
E2QT98_CANFA/264-404
A6V7I2_PSEA7/378-493
G9XH08_DESHA/317-426
D5UG06_CELFN/298-408
H2CCH0_9LEPT/200-310
D7J9W8_9BACE/957-1071
D3EUH0_STAA4/234-347
H7KTM8_STRPN/233-344
C9BFI4_ENTFC/465-586
B9BKF9_9BURK/264-374
D0D388_9RHOB/473-586
E7B9J8_YERE1/429-536
C9XAA8_SALTD/581-691
D7WZ80_9BACI/41-184
A3JHQ6_9ALTE/409-518
C2ZSH2_BACCE/41-184
Q1GM65_SILST/480-592
C6Z232_9BACE/325-433
B9XNN1_9BACT/298-426
E9A929_SALET/233-348
F5LNQ4_9BACL/660-773
B0RE73_CLAMS/397-507
B3J1H6_BACAN/309-414
D4W9F5_BACOV/908-1021
G6EI35_9SPHN/504-614
E6WUY4_PSEUU/298-387
Q04AR7_LACDB/434-543
H4GG33_STAAU/34-165
PARE_STAAN/32-175
A1VL59_POLNA/287-395
G0Q8D8_STRGR/332-440
B0UKD4_METS4/162-272
E8ZGH2_MYCHL/47-193
D7A9S8_STAND/779-893
C4KAV1_THASP/33-182
D7ZUD6_ECOLX/470-563
F3RFP0_LISMN/363-474
B4WMF0_9SYNE/283-447
D2QKZ0_SPILD/1043-1172
H9UJN5_9SPIO/513-655
D4M431_9FIRM/228-338
E8UKE9_STREJ/233-325
H4BTX7_STAAU/165-272
E6U9H6_ETHHY/327-437
D4H6D0_DENA2/273-415
A8TVU4_9PROT/577-689
D7XJQ1_ECOLX/824-937
D5BU50_PUNMI/319-424
F0K4E7_CLOAE/507-618
A8MHG2_ALKOO/413-555
F0Z5B1_9CLOT/344-454
F3R1P9_ENTFL/16-126
B2S9I8_BRUA1/351-444
A8C9S2_9BURK/1-121
I0XBK7_9SPIO/388-515
C3T1J7_ECOLX/824-937
A7GZQ3_CAMC5/264-368
D7YLV6_ECOLX/409-498
B2JQU9_BURP8/1571-1666
F1CGQ9_9ACAR/33-187
F5LMG5_9BACL/172-264
B1IY34_ECOLC/774-883
D2P8K5_LISM2/491-602
Q083U2_SHEFN/606-720
H1BTH2_ECOLX/252-359
D4STT7_9XANT/361-467
Q9ZMR7_HELPJ/306-404
Q22P25_TETTS/1391-1530
G6TBM7_STRPN/214-318
Q1UZ09_PELUQ/480-593
B4V0Q4_9ACTO/401-512
E7UK83_ECOLX/495-601
Q2P5H6_XANOM/285-396
G7DDJ2_BRAJP/723-834
I0TVP3_STAAU/261-363
E5R7Y9_STAAG/277-370
I0XQR0_9LEPT/732-838
D5VGU0_CAUST/260-352
H6SAK3_MYCTU/387-501
H2CAU7_9LEPT/131-241
D3FYN7_BACPE/353-465
Q5ZSQ9_LEGPH/313-423
B3CGR1_9BACE/912-1023
H5G578_ECOLX/252-359
B1A4D2_PECCC/384-476
F5X1H4_STRG1/300-409
B1YED3_EXIS2/431-542
A3ELL8_VIBCL/30-145
G2TAU7_RHORU/378-488
I0DB07_BACAN/102-193
C0Y3T1_BURPE/440-583
D8MDA4_LEUGT/186-288
Q47FQ9_DECAR/279-368
A3ILE0_9CHRO/568-680
F3NM58_9ACTO/382-494
H5VJ87_SALSE/404-519
D8FVA3_9CYAN/406-518
E0GE08_ENTFL/376-471
E9WRR0_ECOLX/374-478
D8GQ21_CLOLD/301-409
D0TTA5_9BACE/957-1071
B1LJ11_ECOSM/547-653
Q2BYT2_9GAMM/28-173
I0BML2_9BACL/298-403
Q0FE36_9RHOB/322-443
E8XJI8_SALT4/233-348
D9XSU0_9ACTO/251-366
H1CTT7_CLOPF/206-314
H1AYA8_9FIRM/429-540
B2KNV8_PROMI/350-460
B1QFV3_CLOBO/391-501
B4UMD6_ANASK/441-551
I0BS97_9BACL/590-700
B8IGE6_METNO/329-437
H7PK11_STRPN/36-181
E7W2Z4_SALMO/442-549
Q3SM98_THIDA/577-683
C5N3F1_STAA3/234-347
Q4PK95_9BACT/3-148
F3PB54_9ACTO/38-202
Q3KIQ1_PSEPF/509-623
Q0HMC2_SHESM/1151-1266
Q21TW0_RHOFD/425-532
E7G4E2_9HELI/276-382
F3KWM4_9BURK/441-580
F1ZY35_THEET/2-105
A3K826_9RHOB/343-446
Q4MNE3_BACCE/513-623
G8VBP1_PROAA/297-393
B7UJM3_ECO27/313-424
C8W8F7_ATOPD/309-425
A6N6F6_9BACT/1-83
C8W8T9_ATOPD/269-380
H6RVC6_BLASD/599-689
B1M7L9_METRJ/372-484
C6S0E4_VIBCL/416-527
F5MYR6_SHIFL/428-495
C2QZ26_BACCE/198-309
G6L8W9_STRPN/457-560
B0V5N5_ACIBY/402-522
H9UMZ9_9SPIO/30-182
D3RPW4_ALLVD/467-579
H5DP71_ECOLX/27-172
D5W9B8_BURSC/427-520
B2T3W7_BURPP/402-514
F9CIM0_ECOLX/565-677
C9UKU4_BRUAO/352-460
C2IHB9_VIBCL/312-427
F5U9Q7_STREQ/328-436
H7L596_STRPN/275-362
F1WLS6_MORCA/26-171
O06855_SHEPU/1-94
F9NI98_STREQ/328-436
Q0BCZ9_BURCM/180-295
E4ZSM3_LEPMJ/189-336
D4KRD4_9FIRM/483-591
E3IJ51_GEOS0/461-571
A4VP46_PSEU5/340-450
H4UZC1_ECOLX/494-586
D6LXJ9_STAAU/32-175
C3HIU9_BACTU/200-310
E4PMR2_MARAH/238-361
Q38KE9_LACRE/373-484
E3EJC4_PAEPS/342-450
E0TE51_PARBH/460-581
G0JT28_9GAMM/417-526
G9U2S2_SALMO/541-653
E8NRV2_SALET/233-348
F3H8S2_PSESX/3-88
A1KCP3_AZOSB/593-700
F5U9V8_STREQ/380-493
E9T546_COREQ/288-403
D1A744_THECD/333-420
A6BH00_9FIRM/233-342
A5E8E2_BRASB/345-457
G2D3N4_ECOLX/348-449
D4XCH1_9BURK/326-435
A3I6B0_9BACI/370-478
C6YJL9_VIBCL/621-731
Q30K60_VIBCL/1-112
E6WT19_PSEUU/486-598
A6V070_PSEA7/638-747
Q07RQ7_RHOP5/355-462
G2P8V3_STRVO/323-425
D3Z9W0_RAT/19-152
C3ETK8_BACTK/279-366
D5CSW3_SIDLE/587-684
D9RZU8_THEOJ/352-462
E7HIR0_ECOLX/428-540
A6WEM0_KINRD/390-489
A3GWW6_VIBCL/439-549
C3HDL5_BACTU/376-487
A4XMI9_CALS8/496-609
B7LAV0_ECO55/345-450
H5VWY9_SALEN/404-519
D7VW08_9FLAO/344-452
B7L9G7_ECO55/345-454
F3K7W3_PSESZ/259-373
B7JGU1_BACC0/306-411
E6CUN3_PROAA/356-466
E7A2Y1_SPORE/146-295
F7WPU4_MYCTD/488-577
A4E884_9ACTN/376-491
F8AJI5_METOI/31-173
D8JQX4_HYPDA/311-427
B0K9S3_THEP3/387-529
A1T603_MYCVP/388-488
H9MZU8_MYCTU/76-217
F3H436_PSESX/351-462
E6HV56_ENTFL/275-385
F0HEK9_9FIRM/254-377
G5U0W8_ECOLX/824-937
Q5LG79_BACFN/393-499
F8ZFT0_VIBCL/581-692
E7GZD5_STRAP/346-431
G0A0A7_METMM/450-592
G5XN30_ECOLX/363-472
H9UHC0_9SPIO/282-388
A3H045_VIBCL/484-591
H1L3Z9_GEOME/393-515
G6GEM9_9FIRM/613-735
D9W0W3_9ACTO/297-392
O29083_ARCFU/350-452
F7LUF2_9BACE/916-1027
Q01RB1_SOLUE/352-463
A3EI44_VIBCL/317-428
G2NVR2_STRVO/299-403
C4ZKZ6_THASP/381-491
A4Y2C1_SHEPC/230-345
A8I229_AZOC5/334-447
B5WBK6_9BURK/347-462
F9DWS6_9BACL/382-482
A4VG07_PSEU5/735-845
Q72S58_LEPIC/455-566
F5S0C0_9ENTR/358-467
B5ZS86_RHILW/402-520
G9EUA4_9GAMM/207-308
Q1IVM9_KORVE/268-382
F7RH13_SHIFL/500-617
B2NMY9_ECO57/348-449
G9T4B3_SALMO/404-519
H7CJ10_LISMN/382-478
A1U234_MARAV/430-572
A6AHK5_VIBCL/189-304
A2TF01_9NEOP/35-188
H0FCJ0_9BURK/323-437
F3RK16_LISMN/363-474
H1DHC8_9PORP/221-314
C0WF91_9CORY/297-387
C0QA97_DESAH/490-601
A0KR86_SHESA/239-344
H3MIN4_KLEOX/419-507
D0LYV3_HALO1/404-515
C6E3S8_GEOSM/1058-1180
E5CR07_9STAP/19-134
B1C0U9_9FIRM/593-700
B0KNV5_PSEPG/377-492
D7I313_PSESS/334-442
Q49YC2_STAS1/452-561
B9XSQ1_9BACT/1201-1323
H0FRZ0_BACAM/320-425
H1BAH5_9FIRM/216-326
F9RXQ4_9VIBR/585-699
C6I207_9BACE/560-668
E7ZNE7_SALMO/252-359
F9RER4_9VIBR/897-1005
E2U548_MYCTU/386-496
D7UUJ8_LISGR/245-337
A9C049_DELAS/710-831
H1YPF8_9GAMM/620-731
B8IPU5_METNO/711-820
C9ZCT5_STRSW/113-224
E1DEP7_VIBPA/316-426
F9AST7_VIBCL/317-428
F5T3D3_9GAMM/320-437
G7B7L8_VIBCL/556-665
A8YP86_STIAU/340-447
G2XYN2_BOTF4/593-710
F5XQ35_MICPN/306-395
G2A4B2_ECOLX/27-172
B3IGW7_ECOLX/430-537
H0M8S3_SALMO/464-558
E7HSX8_ECOLX/407-514
C4LGB4_CORK4/39-180
G4NR87_BACPN/475-573
C6XX26_PEDHD/37-135
C2PIF3_BACCE/396-502
G2H627_9DELT/674-769
D6HC86_STAAU/252-344
C0QLC4_DESAH/365-470
C0EU83_9FIRM/583-700
F8ZXA9_VIBCL/222-327
H8FD40_XANCI/262-381
E4FJG5_PROAA/297-391
C6RS84_ACIRA/401-521
H8NBK2_RICPO/45-190
D7DGM8_CHLTL/255-351
A5CPU9_CLAM3/398-493
E6KQX8_9ACTO/361-470
A4WPJ9_RHOS5/50-195
C9QJA6_VIBOR/234-339
E9FPM0_9STRE/489-578
E0RM19_PAEP6/33-176
C4SYY8_YERIN/343-454
H1TYV2_9BACT/426-520
F7ZPY9_CLOAT/221-333
D1JMX5_9BACE/561-669
E9TCM5_ECOLX/233-348
G8TIY1_NIAKG/615-706
G8AFS0_AZOBR/603-712
A4CIW3_ROBBH/277-381
Q8Y1Y8_RALSO/389-505
D9N687_STRPN/323-434
G6X8Y8_MYCAB/479-567
G7GYS2_9ACTO/314-418
C2RK81_BACCE/349-460
D9S060_THEOJ/214-319
H1Q044_9BACT/594-703
B9Z7E5_9NEIS/775-885
D7HCA5_VIBCL/204-315
I0NSQ7_STRPN/323-434
A4BBP6_9GAMM/786-896
F5WMB6_STAAU/85-170
B1KIL3_SHEWM/334-421
D1P9I7_9BACT/585-693
E6Q682_9ZZZZ/314-421
E6WQV5_PSEUU/310-413
D5E978_METMS/503-614
C9XD48_SALTD/430-537
E6RYY4_CAMJC/30-173
F9UE74_9GAMM/1157-1272
H8Z5X9_9GAMM/426-521
E7YG37_SALMO/233-348
H0SBN8_9BRAD/557-667
Q47I49_DECAR/501-640
A7GGZ0_CLOBL/36-190
A6G7S2_9DELT/608-726
F9RUP1_9VIBR/581-691
G7M883_9CLOT/336-449
C4G3Y1_ABIDE/475-576
E8D0I4_SALMO/345-451
B1RNM8_CLOPF/406-513
G5VAZ2_ECOLX/344-451
G5DF17_9BURK/2-139
B2TI78_CLOBB/362-468
F7KDN5_9FIRM/336-447
Q7CFW9_YERPE/333-439
G8SPH7_BRUCA/481-600
E8TG50_MESCW/276-374
Q11KS5_MESSB/294-431
A4Y0E3_PSEMY/525-636
H9MZS5_MYCTU/76-217
E0MN68_9RHOB/512-628
G2E6P8_9GAMM/383-496
H0AW93_STAAU/360-471
D8LV14_BLAHO/186-275
A8SYB1_9FIRM/220-332
Q9L3C3_AMYMD/360-468
E3JA60_FRASU/297-402
A0KA77_BURCH/396-512
E2ND88_9BACE/45-179
C5WGN8_STRDG/328-436
H0RWX4_9BRAD/485-607
C7PGM1_CHIPD/569-659
G4WU89_ARATH/994-1108
C0VKJ4_9GAMM/45-188
E8THU4_MESCW/430-533
B2IYX2_NOSP7/888-1012
C3CA35_BACTU/268-378
G6UV65_STRPN/340-440
D7HP16_VIBCL/424-571
E4BT35_PROAA/705-814
H1G007_9GAMM/1107-1216
D6UAK3_STAAU/343-451
H7GVS2_STRPN/134-220
F0XTZ9_GROCL/1534-1651
A8TTU7_9PROT/600-712
F8B835_LISMM/41-184
A6ABM9_VIBCL/718-832
B5PQD1_SALHA/349-460
F0HJ14_9FIRM/237-346
A1Z2S2_ECOLX/21-125
D4TSA3_9NOST/507-625
C8PY87_9GAMM/421-561
Q9X990_STRMT/334-437
A3SU28_9RHOB/327-443
C8L158_STAAU/188-295
F7RT81_9GAMM/269-355
F6G2K9_RALS8/70-219
B9VPX3_9GAMM/1-83
H8HCH0_STRPY/236-328
Q8D4U7_VIBVU/265-359
A9DGG2_9RHIZ/460-569
E3ZPH0_LISSE/382-478
E0GRV1_ENTFL/34-178
B8KZC2_9GAMM/261-353
D2PMX9_KRIFD/254-366
D1BPS6_VEIPT/357-467
D2YRG9_VIBMI/417-523
G9AGD0_RHIFH/490-599
Q9X7Q5_STRCO/59-157
Q63K70_BURPS/453-593
A6A3V7_VIBCL/508-650
C3KCF6_PSEFS/260-374
H5F2D8_ECOLX/77-190
A6GSD3_9BURK/287-400
F5Y8W7_TREAZ/705-821
B7KSP4_METC4/909-1029
G6BFN7_CLODI/345-456
Q46YY1_CUPPJ/821-937
A3CKZ8_STRSV/189-291
E7B847_YERE1/333-439
B1Y441_LEPCP/135-244
E8PPZ0_THESS/318-406
C7MPC1_CRYCD/345-449
Q8ZKD8_SALTY/430-537
H5MLK1_ECOLX/329-436
D1YGB1_9LACO/312-423
D5V1J0_ARCNC/391-533
F2HWA1_BRUMM/910-1030
F6AAB4_PSEF1/515-624
C9X674_SALTD/293-400
F8H323_PSEUT/25-170
D8HKJ9_AMYMU/379-489
Q466R4_METBF/629-745
E6RYS7_CAMJC/309-405
Q0HM46_SHESM/654-765
F8CMB0_MYXFH/951-1063
D0IIT2_9VIBR/379-487
E1VJS3_9GAMM/510-652
A4XZI6_PSEMY/703-796
Q18AU8_CLOD6/196-304
A0NYR5_9RHOB/362-469
G6RTI3_STRPN/326-437
D6AE80_STRFL/262-375
B5G913_9ACTO/354-448
H8JX39_VIBCL/420-536
A8F5Y5_THELT/325-429
F7IWG4_STRPQ/328-436
A3ZRF2_9PLAN/58-206
F2BEM2_9NEIS/536-628
C6WV68_METML/406-499
H2CLS7_9LEPT/481-595
F4EFQ9_STRSU/341-451
Q4KKJ1_PSEF5/488-594
B4T3R9_SALNS/375-479
F2H0R9_BACTU/391-496
A6AE30_VIBCL/527-637
G5GV41_FUSNP/270-376
E2SPS2_9FIRM/385-530
H1XIR1_9XANT/292-398
F6FY79_RALS8/323-431
Q63CT2_BACCZ/262-372
D6GZR7_STAAU/19-147
A5P7G8_9SPHN/41-186
B6AVP2_9RHOB/436-553
G7RAW4_ECOC2/344-451
B0AWR7_BACAN/252-344
H1SA33_9BURK/280-391
I1B7W2_ECOLX/419-568
B8EAH5_SHEB2/767-870
E2CHA5_9RHOB/394-509
A6CML6_9BACI/244-333
F4EJF9_BACAM/397-539
B7AM74_9BACE/935-1048
A4JG26_BURVG/260-379
C6BF94_RALP1/365-494
F8M3Y6_MYCA0/330-424
C2QRF0_BACCE/295-405
I0W7Z7_9NOCA/40-181
C6E3F9_GEOSM/242-350
Q8FHA9_ECOL6/316-424
A5ZTH9_9FIRM/468-585
B7H9E2_BACC4/302-406
D1EQE3_9RHIZ/387-501
E7R6R6_PICAD/595-713
H5YQ13_9BRAD/537-659
E5WNV5_9BACI/246-338
C2WX08_BACCE/283-372
B2DY04_STRPN/323-434
C8U6R5_ECO10/374-478
C2XL22_BACCE/5-109
A8IH99_AZOC5/243-354
F3LW16_9BURK/471-580
Q4ELP7_LISMN/343-487
A3D452_SHEB5/455-566
E6WQ99_PSEUU/356-459
G6TGT7_STRPN/326-437
F1XDX0_MORCA/337-457
C9P933_VIBME/531-642
A3CXF0_METMJ/506-618
C4X8P9_KLEPN/326-434
Q2SQ37_HAHCH/523-632
B7DUN2_9BACL/35-178
E1VFX4_9GAMM/310-416
O87528_STRPY/382-495
D3RR58_ALLVD/243-352
B3PH56_CELJU/246-355
C5EKR0_9FIRM/216-324
G9EL39_9GAMM/269-406
Q4KJ94_PSEF5/31-176
E0DPC3_9RHIZ/352-462
F2JLH1_CELLD/471-585
I0AHY4_9BACT/227-322
C3MFA8_RHISN/306-414
D7IGK8_9BACE/560-668
G9NCP0_HYPVG/2068-2184
Q3ZWS8_DEHSC/309-419
D5E129_BACMQ/302-410
Q1DFH9_MYXXD/439-550
E7I030_ECOLX/1-61
B2UQC5_AKKM8/778-884
H1DFG4_9PORP/39-182
B6BEX4_9RHOB/35-162
H7EVH3_PSEST/489-595
F5ZXR0_SALTU/409-498
F2ZHA9_9PSED/102-212
F2MA56_LACCC/19-146
Q5WJK1_BACSK/428-534
F3R380_ENTFL/490-601
H0J264_9GAMM/330-434
D0M899_VIBSE/382-478
D9RHD4_STAAJ/471-582
D8FUP3_9CYAN/604-726
C9YE23_9BURK/324-431
B1GH50_BACAN/342-451
H4DE87_STAAU/188-295
G9IM26_9BRAD/1-137
G6SY41_STRPN/323-434
F2N186_PSEU6/442-560
B1XWD3_LEPCP/455-595
C0XVN1_BURPE/679-792
D7TIQ6_VITVI/93-240
C2SX11_BACCE/411-518
H2FQC9_CORPS/353-463
G2C083_ECOLX/419-507
E7MXA8_STAAU/231-323
E5TGW0_STAAU/765-879
Q2CD13_9RHOB/233-350
Q9KFE5_BACHD/383-494
C6XJS5_HIRBI/900-1010
D8GG46_LACCZ/252-341
A6T6D6_KLEP7/775-883
E7VY71_SALMO/358-467
D6TXK3_9CHLR/371-482
C5BSE9_TERTT/518-660
G8V3N2_STAAU/765-879
D8BT40_ECOLX/348-449
I0HUG5_RUBGE/319-431
B0KEX9_PSEPG/217-366
E2ME62_PSEUB/430-551
Q2BR70_9GAMM/355-462
E6CJA4_PROAA/49-125
G3AY06_CANTC/28-182
H4SJT3_ECOLX/416-523
H0SDC6_9BRAD/367-475
C3DC76_BACTU/597-720
B1BIM8_CLOPF/534-644
C7C1X8_STRDI/267-382
F5SQ12_9GAMM/306-437
E3YH58_LISMN/88-199
G6H887_9ACTO/371-482
G5CDP0_9BURK/2-139
A8I978_AZOC5/308-416
F0JIK1_DESDE/470-572
H7ECB4_SALHO/348-449
Q5AHA0_CANAL/2109-2224
D9SV86_CLOC7/176-282
E5YYS4_9BACL/266-377
H4Y469_ECOLX/360-471
A6EK48_9SPHI/450-566
D3P7U0_AZOS1/914-1027
I1DJT5_9VIBR/571-678
Q12AY1_POLSJ/345-456
G9UK59_SALMO/404-519
H3PQU0_BRUAO/625-742
H5HNA3_ECOLX/356-460
H1A8T2_9SPIO/20-162
Q2IST3_RHOP2/682-775
H5D321_ECOLX/88-197
G4PDI4_BACIU/473-579
Q0TNM2_CLOP1/464-575
C9XD35_SALTD/249-356
H5AB92_ECOLX/547-653
D7CGC1_STRBB/334-430
B4ENY1_BURCJ/371-483
H8N9E2_RICPO/324-434
B7G298_PHATC/91-244
E5CHV2_9BACE/558-666
F9B579_VIBCL/484-591
H8IZS9_MYCIT/367-477
E7RZM1_9BURK/53-212
A1U4I3_MARAV/383-488
H0C408_9BURK/984-1099
C2XSV0_BACCE/237-348
C3L511_BACAC/373-483
A6A716_VIBCL/322-432
F7K7U3_9FIRM/340-449
Q1NV67_9DELT/307-415
F7TYZ3_BRELA/215-323
C3MBL5_RHISN/247-367
D7E0K6_NOSA0/30-174
F1ZB89_9SPHN/496-604
Q97LW7_CLOAB/495-606
B9P857_POPTR/176-318
E7XFP5_SALMO/345-454
F8B9R5_LISMM/368-478
F9A5W2_VIBCL/246-339
Q6SL98_BOTFU/632-776
B0Q4Y0_BACAN/221-332
D9SIC2_GALCS/153-296
H1YLX5_9GAMM/331-438
E8UT45_THEBF/387-529
E1LWM1_STROR/117-231
G5FJR3_9CLOT/220-336
D0IJD7_9VIBR/566-680
B0H3L6_YERPE/478-584
D8IWD2_HERSS/286-408
B5RX37_RALSL/490-605
B8DLE6_DESVM/377-501
A7BTD1_9GAMM/357-488
H4PS78_ECOLX/233-348
C4U549_YERAL/468-560
F3MN50_LACHE/263-374
B3E836_GEOLS/413-523
F9L6E0_STACP/488-601
C2YIN2_BACCE/466-570
F8MSG6_NEUT8/809-935
G6DUD0_9GAMM/476-605
B2S0R7_BORHD/435-577
E4Q1S6_CALOW/36-179
F7SPJ9_9GAMM/771-884
C0Z516_BREBN/497-602
G2IWT9_PSEUL/648-757
A3DC46_CLOTH/279-390
H5PLP9_ECOLX/565-677
G7UJ09_PANAN/464-556
Q6C2D5_YARLI/718-955
Q9K4L7_STRCO/364-474
E6H0Q5_ENTFL/477-587
Q5BTU5_9LEPT/21-138
B1HY90_LYSSC/198-309
C6E094_GEOSM/270-412
D5ZAZ1_MYCTU/355-465
G8RBE0_STAAU/222-331
B1TDM7_9BURK/548-657
F3YZP5_DESAF/271-376
E9RRL0_9FIRM/328-437
H3SL60_9BACL/305-414
D8I8N6_AMYMU/158-247
E7J190_ECOLX/316-424
D7VGR5_9SPHI/271-386
E1V4P2_HALED/381-489
D1NXK6_9ENTR/559-663
D9YES9_9DELT/467-577
C7Y0H8_9LACO/44-189
Q056U8_LEPBL/33-176
A7IE41_XANP2/473-578
E3CD21_STRPA/39-182
C5C2D3_BEUC1/378-473
E6JM55_STAEP/345-455
C9YR44_CLODR/267-375
Q186I0_CLOD6/267-377
B2IVK2_NOSP7/928-1049
C0BC91_9FIRM/330-446
H7FQH1_9FLAO/346-453
E3HVI6_ACHXA/345-454
H4CWL8_STAAU/441-552
F7MK99_CLOBO/449-555
A8TK29_9PROT/381-496
B1ZIG0_METPB/205-315
A8AXL9_STRGC/36-181
C2PNM8_BACCE/36-179
C2RVE6_BACCE/196-306
F0GQ37_9LACO/393-504
F3BIR5_PSEHA/342-455
I0NK04_SALET/409-498
D1RU76_SEROD/328-437
A9U7E1_PHYPA/111-229
A3JRJ1_9RHOB/441-559
I1MY38_SOYBN/100-256
E1K0B4_DESFR/513-623
G4LGG1_PSEAI/352-462
E3PFI1_ECOH1/363-472
F9B456_VIBCL/402-517
Q7N0E0_PHOLL/28-173
A3K9L2_9RHOB/352-458
E6AI17_ECOLX/345-450
A5UAF4_HAEIE/642-759
I0I099_9CHLR/18-150
C8XG45_NAKMY/284-394
A5DJ07_PICGU/603-847
B3VL67_BACTM/29-172
E5Y261_BILWA/520-612
A7Z599_BACA2/359-465
F7Y084_MESOW/432-540
F6BND6_SINMB/663-774
F5LI47_9BACL/328-435
E7VD19_SALMO/356-466
Q39YD1_GEOMG/253-363
I0W8I8_9FLAO/529-619
B4YB08_SOYBN/1012-1123
A3KR45_PSEAI/287-392
F6GCZ1_LACS5/570-680
A9UAN0_9ROSA/455-586
G1ZLR8_ECOLX/447-547
Q02LC2_PSEAB/623-733
Q1Q8A3_PSYCK/368-498
F3I9V9_PSESF/907-1016
B1IXW8_ECOLC/495-601
G8QNF4_AZOSU/769-892
F6G5X1_RALS8/429-558
A6EW49_9ALTE/385-500
G4E9Y8_9BACL/340-451
E0HEH6_ENTFL/340-437
H0M3Y1_SALMO/404-519
B6D1H0_9ENTR/1-89
B5Q4D6_SALVI/252-359
C1DM11_AZOVD/401-516
C1B0L5_RHOOB/473-559
D7C2P3_STRBB/310-423
I0GEU4_9BRAD/354-461
A8HRC8_AZOC5/569-689
F9E0J7_STRSA/233-344
A8EX61_ARCB4/299-396
D4RKT0_ENTFC/276-386
I0GGY5_9BRAD/785-895
G7HS70_9BURK/40-199
B0FWJ1_ARATH/1035-1148
Q1R9J7_ECOUT/581-691
Q12TT0_METBU/733-832
Q182U1_CLOD6/293-400
A9D5S9_9GAMM/413-528
B5WPS1_9BURK/356-461
F6B999_DESCC/472-579
E0TBW4_PARBH/451-562
B1K3E8_BURCC/647-758
C3AE66_BACMY/38-181
B3ZCD7_BACCE/186-331
G6AM75_LACRH/33-177
Q5F754_NEIG1/29-178
C0CP76_9FIRM/330-439
Q0EYZ2_9PROT/499-623
G0LAK9_ZOBGA/437-552
F3M6H1_9BACL/920-1021
Q4UYI5_XANC8/352-459
C4IRH1_BRUAO/636-753
E7HG94_ECOLX/27-172
I0X4A7_STRIT/36-181
F3G7I6_PSESJ/383-504
F4V3L8_ECOLX/349-460
E8RIQ1_DESPD/455-572
B3BTD0_ECO57/371-481
E8YTY4_9BURK/465-587
A3J1R0_9FLAO/290-400
Q4MHS5_BACCE/237-348
A9DH54_9RHIZ/392-498
H1RKJ5_COMTE/345-463
E0DV42_9RHIZ/361-469
C2I845_VIBCL/591-705
F4FVM8_LACBN/495-606
B4EYY1_PROMH/479-585
G6VRZ9_STRPN/326-437
C2RFF2_BACCE/294-404
I0AL58_9BACT/495-582
I0KJV8_STEMA/560-673
F4L9I1_BORPC/233-355
A5CDL5_ORITB/402-515
E4T393_PALPW/715-808
F8F2F0_SPICH/550-659
F5N4U6_SHIFL/464-558
C6BYJ2_DESAD/690-804
F3PEQ8_9BACE/528-636
H0JBF8_9PSED/348-456
Q1QIB8_NITHX/347-452
B9B0W0_9BURK/180-298
A9WDP6_CHLAA/962-1075
D7GQH3_9FIRM/331-442
D6EIY2_STRLI/301-399
A9AY01_HERA2/297-404
B8HYG0_CYAP4/2585-2686
F2NV76_TRES6/127-262
E6AMM2_ECOLX/371-480
H3XWP2_STAAU/248-340
F3P0M5_9ACTO/463-557
C0EF28_9CLOT/368-478
F4H7P5_CELFA/409-520
H1KK11_METEX/361-474
A7JYP2_VIBSE/484-576
Q8F6Q0_LEPIN/414-559
B3CGE6_9BACE/27-134
E4WEB0_RHOE1/372-482
E1DUY2_VIBPA/577-686
H4W7B0_ECOLX/774-882
B3C9I8_9BACE/622-736
B1Q9N1_CLOBO/342-446
A7ZD25_CAMC1/310-407
F5VJQ0_ENTSA/494-586
G4E7P8_9GAMM/315-426
B7KH53_CYAP7/259-363
G9JL98_PSEAI/344-447
E1R808_SPISS/348-445
G8Q935_PSEFL/483-594
A1ADP7_ECOK1/824-937
I0SRI1_STROR/296-407
E1GZ29_STRPN/340-438
F0LDW3_AGRSH/338-443
B2IDS8_BEII9/430-533
B4VKU4_9CYAN/425-534
B2K934_YERPB/391-501
F0HAZ0_9BACT/594-708
G7EZQ4_9GAMM/586-696
E8D5C0_SALMO/465-558
A3SXT8_9RHOB/346-454
C7JVN4_ACEPA/59-204
F3DAD6_9PSED/318-428
H4K7D4_ECOLX/394-506
D5U1R0_THEAM/31-183
F5M3L6_RHOSH/494-616
B1K1E2_BURCC/346-454
E8RBE5_DESPD/437-544
H1MSD2_9PLAN/378-490
Q1ZKM2_PHOAS/898-1006
D4ZEU5_SHEVD/833-948
F4UBW4_ECOLX/465-558
D6A1T7_9ACTO/395-515
E3KZK9_PUCGT/1884-2024
H5KRJ0_ECOLX/428-540
G4HDG6_9BACL/490-602
B1KMJ1_SHEWM/615-730
C0C504_9CLOT/716-833
G8WB11_KLEOK/233-348
E7B239_YERE1/343-454
G7WE93_DESOD/314-419
D0PBV1_BRUSS/352-462
G9U5S7_SALMO/581-691
D3ECX0_GEOS4/473-590
F2B326_STRPN/22-125
H0TZM0_9BRAD/366-477
F2JVY7_MARM1/667-781
C5JB81_9BACT/475-587
E3BE88_9VIBR/464-578
H5IRK5_ECOLX/233-348
H0IBM7_9MYCO/108-196
G7AX88_VIBCL/462-554
G6SQE2_STRPN/38-181
I0X5A7_STRIT/323-434
B3HYP3_ECOLX/394-506
H4VJA1_ECOLX/464-558
C8N276_STAAU/188-295
B8E5X9_SHEB2/321-429
C4RI89_9ACTO/342-428
B9ILD1_POPTR/475-627
F6AMA2_DELSC/627-739
H0NIE6_BACCE/36-179
D5TER7_BIFAV/71-217
C5CYI5_VARPS/309-421
D0SYC5_ACILW/26-172
H8MK87_CORCM/323-429
H0AU63_STAAU/234-347
F0AP90_NEIME/348-457
E6LLB2_9FIRM/352-439
G6MW34_STRPN/418-532
D0HGV3_VIBMI/556-665
D7ADL8_GEOSK/733-829
A8C9N6_9BURK/1-116
F5JGI2_9RHIZ/507-613
C1I4M5_9CLOT/966-1077
G7TTG5_VIBCL/621-731
E8UPU8_STREJ/426-538
G8SLB1_ACTS5/400-510
C7QC32_CATAD/284-386
D8E2U4_ECOLX/447-547
F3EYX3_9PSED/352-457
Q2FQZ3_METHJ/517-618
I0XDI0_STAAU/433-544
G9ZZE4_9PROT/331-438
H7P8M3_STRPN/457-560
D6YT13_WADCW/472-583
A3K6C9_9RHOB/472-578
A4TQV3_YERPP/469-560
B8LBD6_9GAMM/599-710
Q717V7_STELP/1006-1118
B4D264_9BACT/551-660
C6ZBJ4_9BACE/918-1029
B3EA50_GEOLS/506-612
C2LSA0_STRSL/324-435
G2M9G5_HELPX/29-175
H0T0X6_9BRAD/332-450
D0C6G5_ACIBA/241-363
B1UKF5_BACAN/273-383
C7LTF2_DESBD/656-772
H7DHG0_9CLOT/334-443
G6MIQ6_STRPN/236-328
H7G578_STAA5/234-347
E8FLS4_SALMO/363-472
Q88FC5_PSEPK/377-492
F3ZSK9_9BACE/938-1045
F2EX58_PANAA/594-710
H4F2R3_9RHIZ/553-663
F5X579_STRPX/262-345
H1N534_9PLAN/685-794
Q3KC73_PSEPF/323-432
B2J1U3_NOSP7/405-525
Q3ITY1_NATPD/499-598
Q1PZ69_9BACT/613-719
F3M3C5_9BACL/471-577
B4VG36_9ACTO/268-383
H2K331_STRHJ/327-417
D0I991_VIBHO/490-606
Q1BJZ3_BURCA/383-477
G6ILK5_9DELT/1072-1201
C8WTH9_ALIAD/1090-1195
G4K350_9RHIZ/460-571
F9KI50_STAAU/19-147
D5EIB0_CORAD/809-924
Q0CG70_ASPTN/669-784
D8K0N9_DEHLB/180-291
I0JEE0_STAAU/277-370
H6ND05_9BACL/500-611
F5ZCL1_ALTSS/530-644
B5NQR5_SALET/27-172
G6W471_STRPN/340-438
C9CY63_9RHOB/320-444
E1R8L3_SPISS/320-418
E4DCY0_PROAA/344-432
H3PB88_BRUAO/719-828
C9AJ74_ENTFC/260-352
F0JWV7_ESCFE/345-450
Q5X3Z4_LEGPA/409-524
F0B7U3_9XANT/312-408
D7D4B7_GEOSC/481-592
H5K0I2_ECOLX/349-460
A7N821_VIBHB/355-470
H5F8J5_ECOLX/1-78
C7BRL7_PHOAA/376-487
Q57PP8_SALCH/475-580
E6YHE5_BARC7/620-737
D0WS87_VIBAL/381-493
H0UR71_9BACT/483-596
G7ARM9_VIBCL/394-509
D1CG89_THET1/340-450
G6M096_STRPN/457-560
H4EE54_STAAU/85-170
A6F125_9ALTE/234-357
H6NRL4_9BACL/483-595
Q8DEI3_VIBVU/27-172
Q8VL11_AZOBR/551-693
D7BZN1_STRBB/413-529
Q3DTV2_STRAG/324-435
G6GGA3_9FIRM/444-583
Q097K6_STIAD/393-504
F2PA87_PHOMO/265-376
G2CRE4_ECOLX/329-436
F5R306_SHIFL/313-424
I1CX02_9PSEU/523-634
TOP2B_MOUSE/86-233
E9ZB33_ESCFE/494-601
A3TU17_9RHOB/348-457
C5CWQ8_VARPS/334-437
G1PAB1_MYOLU/76-223
E6RML7_PSEU9/468-577
C7K2V4_ACEPA/770-878
G9VYQ9_SALMO/363-472
D1QDK9_STAAU/343-451
Q0VSQ8_ALCBS/867-976
E8VB34_BACST/236-348
H0TW10_9BRAD/418-527
C6RGC9_9PROT/310-406
F5UB15_9CYAN/255-364
C1M4B2_9ENTR/316-424
E7SYA2_SHIBO/145-245
C2CJD9_9FIRM/329-430
Q092E4_STIAD/377-481
Q21IH9_SACD2/383-498
G4I0B6_MYCRH/265-376
F8IAR5_SULAT/290-386
F8LQL7_STRE8/276-361
H4RDV9_ECOLX/374-478
Q6WEG1_PECCC/384-476
E4B3J8_PROAA/258-349
A9F7W2_SORC5/370-469
H6WZV7_9XANT/41-184
B6VWH1_9BACE/409-517
F9ZCB3_ODOSD/241-352
H7I007_STRPN/38-181
A4JMU5_BURVG/620-772
A7I735_METB6/230-330
F3WKJ9_SHIBO/447-540
D0HII2_VIBMI/312-422
A3ZK43_CAMJU/327-429
B0AW50_BACAN/343-453
F7XMZ4_METZD/32-175
Q3EQF5_BACTI/362-469
Q39WS7_GEOMG/553-660
B7KP62_METC4/278-387
F3Q732_9ENTR/409-498
G6IGH5_9DELT/409-552
A0LUT9_ACIC1/53-212
D5UPB1_TSUPD/40-187
C2I361_VIBCL/556-665
D6A830_9ACTO/331-419
B8MU30_TALSN/1942-2058
A7UAK2_9RHIZ/325-434
H4CTF0_STAAU/195-304
H0EBP7_9ACTN/424-532
D3SRA2_NATMM/717-902
E5ZC03_CAMJU/30-173
G7SB99_STRSU/323-434
F0HL18_9ACTN/319-430
F0LUT0_VIBFN/420-537
Q9APH6_LEGLO/424-533
E4E969_PROAA/303-399
A0L5C5_MAGSM/671-786
O30031_ARCFU/370-474
A4XMI4_CALS8/468-575
H0HFJ5_RHIRD/311-403
C9L610_RUMHA/305-416
E8RPT5_ASTEC/115-225
A3XB82_9RHOB/400-514
F6A8D2_PSEF1/482-624
B0SDV0_LEPBA/382-496
A1F3H6_VIBCL/325-434
E9CL77_9ENTR/446-523
A7MU97_VIBHB/353-446
A7BWN2_9GAMM/138-257
A3PPJ1_RHOS1/344-446
H6LC37_ACEWD/18-150
F2V2N2_MYCTU/358-469
D6V0L4_9BRAD/202-310
E6VBS4_RHOPX/911-1020
B7JJJ0_BACC0/175-285
B9ZXC6_UREUR/35-181
D5RMV0_9PROT/446-569
G4LPJ1_PSEAI/395-510
C5EQT7_9FIRM/30-175
E8MJ88_BIFL2/31-197
F5K136_PSEAI/365-474
C6CT57_PAESJ/286-377
D1PJF4_9FIRM/342-453
A0L495_MAGSM/546-661
B7A4B6_ECO57/464-558
G7TPD7_VIBCL/420-530
C6IFV1_9BACE/385-494
Q726D7_DESVH/442-551
H7H3H5_STRPN/236-328
D8K1F8_DEHLB/139-236
D0TSK2_9BACE/326-421
Q24NA8_DESHY/466-572
D7DLJ2_METS0/466-571
E4U2C7_SULKY/543-634
C3K7S3_PSEFS/827-943
D2S4Q6_GEOOG/384-507
A8WE29_9NEOP/36-189
I0Q462_STROR/323-434
B3CB78_9BACE/642-750
Q0UGV8_PHANO/344-549
H1LS13_9FIRM/367-478
F4XWC3_9CYAN/772-922
H1PU91_9FUSO/558-667
A8AVJ0_STRGC/299-410
D6Z1A3_DESAT/282-401
F9KN70_STAAU/765-879
A4C4Z8_9GAMM/675-785
D0BHS7_BRUSS/337-442
C5BZD9_BEUC1/40-145
E8M0X7_9VIBR/592-707
C3XI58_9HELI/375-482
Q73PY9_TREDE/238-350
A7NMT1_ROSCS/262-374
D8FB47_9DELT/382-486
E3CZB2_9BACT/579-699
A7BV03_9GAMM/448-558
A3MRR5_BURM7/307-414
Q2BHX8_9GAMM/235-353
C5RBK1_WEIPA/347-458
G0JZA6_STEMA/381-521
PHYE_IPONI/986-1099
G0J6J7_CYCMS/542-653
F3UYW6_STRSA/216-321
D7AMK1_GEOSK/496-607
D0YZ71_LISDA/484-626
H5L5A6_ECOLX/428-540
C4G6W6_ABIDE/309-417
D6DEC7_CLOSC/659-767
E7XRZ6_SALMO/358-467
G2JRQ4_LISMN/491-602
A0KML2_AERHH/815-927
H1DF47_9PORP/802-909
C7JHC2_ACEP3/42-186
F3VMM8_STRPN/213-305
E0R9E1_PAEP6/650-755
E3HBY7_ILYPC/304-416
A3U0N3_9RHOB/660-767
E8A350_SALMO/233-348
D9VJS9_9ACTO/517-625
H8FMI2_XANCI/1-111
A6E9V6_9SPHI/259-370
G2G271_9FIRM/3-84
F4LQ19_TREBD/347-424
F8JTK7_STREN/261-371
C3D2I0_BACTU/362-474
H1YLX7_9GAMM/1011-1126
I0HRI9_RUBGE/844-959
B3BCC2_ECO57/332-439
A5VT48_BRUO2/469-588
F3LUZ5_9BURK/739-854
B9Q192_TOXGO/291-508
C9NXF1_9VIBR/556-665
B6HYW6_ECOSE/464-558
D8P4E8_RALSL/347-406
H5GGZ0_ECOLX/348-449
F9PHW1_9ACTO/294-403
D0LSE4_HALO1/462-572
F9K4B0_STAAU/222-331
A0YCH9_9GAMM/348-457
E7PD28_PSESG/33-176
Q47VC9_COLP3/322-428
C7KHY5_ACEPA/241-362
C3GHG3_BACTU/175-285
A1ZFP5_9BACT/451-571
F6GDT9_LACS5/406-517
D5TNP7_BACT1/423-528
B5B9Z9_SALPK/507-613
H0KL42_BIFAN/387-490
D3EK62_GEOS4/475-601
G6NP46_STRPN/36-181
C6Z050_9BACE/691-798
E1SH33_PANVC/654-763
G9XN65_DESHA/368-479
E2NMB3_9BACE/352-460
C6XAW1_METSD/235-349
D0FNB5_ERWPE/394-506
G7QD91_9DELT/919-1060
G2BAN8_ECOLX/329-436
D8PYY7_SCHCM/720-833
E3FUH4_STIAD/412-520
I1PIB9_ORYGL/493-681
H1FXP6_9HELI/254-365
G6YHI2_9RHIZ/375-487
E6BMI1_ECOLX/409-498
Q8DNX7_STRR6/214-318
C9Q4F5_9VIBR/301-416
C3D2X5_BACTU/329-438
D8GXE8_BACAI/198-309
G7EYC1_9GAMM/413-526
G9W756_SALET/267-379
D0C5V7_ACIBA/330-442
A9WDY4_CHLAA/420-518
C5CKF8_VARPS/640-757
G4QJR2_GLANF/672-786
E8YS64_9BURK/300-416
Q5NL24_ZYMMO/364-472
A1SD54_NOCSJ/434-545
C6DBN7_PECCP/580-690
Q81VB3_BACAN/376-487
E2T6R4_MYCTU/386-496
C6C1M2_DESAD/594-707
A1CLW1_ASPCL/771-886
D2W5E0_NAEGR/131-252
H3U4S8_STAAU/765-879
E8ERP9_SALMO/356-466
F2AMA8_RHOBT/386-492
D3APV8_9CLOT/485-601
A3NU89_BURP0/196-311
C0CMS6_9FIRM/359-470
B9J272_BACCQ/302-406
G5TLU5_ECOLX/345-456
G5VKN7_ECOLX/542-648
Q5FT74_GLUOX/943-1065
C7RCP4_KANKD/327-437
D2ZKF0_9ENTR/344-445
C6BWX3_DESAD/358-466
D4MX74_9FIRM/220-330
H4PKF7_ECOLX/316-424
B4EIA1_BURCJ/562-656
B7BAI0_9PORP/408-514
A6WGQ7_KINRD/489-605
E9DB88_COCPS/264-433
C5NEY5_BURML/679-792
C2P5A3_BACCE/288-392
Q5WGW0_BACSK/349-473
H4JMQ7_ECOLX/367-506
H7GXX8_STRPN/340-439
F8KQ39_HELBC/29-172
F1P2F2_CHICK/73-221
F3FNM8_PSESX/232-343
G6G4B0_9FIRM/355-461
E5B1H5_ERWAM/462-558
H5B1Z5_ECOLX/31-174
B4D6W0_9BACT/314-436
B9BLR7_9BURK/480-598
A3DGG8_CLOTH/251-362
C7GBT4_9FIRM/437-579
A6LHL7_PARD8/223-330
Q68G87_RHIML/348-448
H9N7B5_TRIVA/1-123
C2JDA3_VIBCL/565-674
F7TDF6_PASMD/552-667
E7ZS57_SALMO/464-558
H4A8W4_STAAU/252-344
C7DFM3_9RHOB/97-211
E3FHA2_STIAD/307-413
I0K5L9_9BACT/444-574
Q13E83_RHOPS/443-563
E4T7S6_PALPW/518-633
F9BZB4_VIBCL/341-447
C6U8Z3_BURPE/251-361
ETR1_CUCMN/455-585
A0Q7V6_FRATN/236-345
H0RRP5_9BRAD/377-489
C7XH42_9LACO/364-474
D5VM36_CAUST/317-432
C7RMI8_ACCPU/27-173
G7VRD1_PAETH/257-350
B6REX1_CAMJU/345-487
D8JKL7_ACISD/45-188
E4QIZ5_METS6/1431-1571
E3HAQ7_ILYPC/480-604
Q6AR26_DESPS/129-236
B4SUF2_SALNS/494-586
H8YYP0_9GAMM/654-770
G0G0A0_AMYMD/1-92
B2NRC5_ECO57/428-540
D7JZN0_9BACE/1056-1169
E5FCJ5_TRIVA/1-131
Q1M3E8_RHIL3/350-458
A9M9P3_BRUC2/657-768
B6EJE1_ALISL/234-339
B1FTQ0_9BURK/603-714
G4P6L6_BACIU/369-477
A4WQF6_RHOS5/490-596
A6G7M9_9DELT/180-289
F5NMJ0_SHIFL/233-348
B1RXC2_UREUR/35-181
H0T714_9BRAD/595-715
Q4UP18_XANC8/893-1003
H8MXW5_CORCM/681-789
G6FVE4_9CYAN/362-469
E4BUJ3_PROAA/360-450
H8G264_PEDPE/260-370
B6BN61_9PROT/309-404
G2IP89_9SPHN/251-351
Q2RWM7_RHORT/249-344
D4V6F2_BACVU/406-519
H4I9U2_ECOLX/374-478
B3C7J9_9BACE/39-181
G5CDS0_9BURK/2-139
C4IM92_CLOBU/480-591
D8AKT1_ECOLX/349-460
B0GZK7_YERPE/31-174
B5E8G6_GEOBB/378-485
C7N1J7_SLAHD/228-339
F2MVF7_PSEU6/319-429
C9Q314_9VIBR/186-292
C4AZ56_BURML/351-499
H1SN50_STAAU/34-177
B0RQC3_XANCB/919-1030
C4KD25_THASP/384-499
B2GEV2_LACF3/42-188
E1JL71_9LACO/378-488
E0DM23_9RHIZ/316-425
LYTS_BACSU/473-579
B9KT82_RHOSK/580-691
PARE_RICPR/45-190
E1J3D8_ECOLX/470-563
D3GZE2_ECO44/349-460
F4TGP9_ECOLX/499-605
D2YIN0_VIBMI/213-323
E8X6I4_ACISM/335-446
H4Q9N4_ECOLX/252-359
F8XIZ1_ECOLX/565-677
G2HNR3_9PROT/375-496
B1KHS6_SHEWM/418-529
G9S5H2_9PORP/934-1050
D1PPI5_9FIRM/365-476
E3HGZ3_ACHXA/321-430
D4SYC1_9XANT/170-281
D5VPU8_CAUST/317-431
D5C7Q2_ENTCC/345-456
ZRAS_ECOLI/352-457
Q47LT9_THEFY/316-416
B0RTT0_XANCB/297-403
D6B9E7_9ACTO/287-381
F0JKD5_DESDE/862-974
D7UY77_LISGR/270-376
H8M417_SALTM/475-580
G0DBX7_ECOLX/430-537
G6XDH7_MYCAB/37-178
F2PF06_PHOMO/307-422
D0TDS7_9BACE/952-1067
G9YPP5_9FIRM/37-140
F4SEZ4_ECOLX/363-472
D5X0V6_THIK1/329-443
F0E8E1_9PSED/351-458
G7LXU8_9CLOT/372-480
B7JFR8_BACC0/391-496
B1WZF0_CYAA5/325-435
H7FTM8_9FLAO/317-430
A8DR93_SHEEP/40-193
F1XA48_MORCA/337-457
C2W5K1_BACCE/295-400
E4BSD6_PROAA/356-466
G4NJF1_MAGO7/1071-1234
G0I850_STRES/38-181
G5I7U6_9CLOT/258-367
A5MZ60_CLOK5/34-188
E8N7I3_MICTS/250-365
G7FHQ8_9GAMM/520-631
C8WZQ6_DESRD/553-677
F4TU01_ECOLX/344-451
G6MUH4_STRPN/323-434
F7JTM1_9FIRM/356-466
D8GLZ3_CLOLD/398-507
D2UAU2_XANAP/273-397
B3PU58_RHIE6/345-461
Q5L5Y6_CHLAB/33-182
F2K4B0_MARM1/28-173
D2BQ88_LACLK/33-178
D1AYZ6_SULD5/295-395
I0Y5T9_9BURK/462-573
B8FB39_DESAA/584-695
E6KLW1_STRSA/340-428
D5V3A4_ARCNC/525-645
Q82KC1_STRAW/355-464
C2G085_9SPHI/491-602
B5EBI9_GEOBB/695-817
Q8EXH1_LEPIN/582-696
H1NX81_9BACT/648-771
Q5DWD5_CLOPF/340-439
D9PVH4_METTM/687-782
F7ZP73_CLOAT/35-189
I0M4R7_SALET/409-498
A3UEG8_9RHOB/247-347
B8EB80_SHEB2/476-605
D0LXK5_HALO1/420-538
B7RGF9_9RHOB/348-453
B8K6Q4_VIBPA/319-427
C7QP34_CYAP0/706-847
E8V1V4_TERSS/331-453
C9L522_RUMHA/356-467
I0KTK5_STEMA/188-303
F3J5C4_PSEAP/473-581
Q393F1_BURS3/343-486
C8TYZ8_ECO10/31-174
C6C6W1_DICDC/371-476
C7NP27_HALUD/39-187
D4WEN5_BACOV/39-187
Q7VLH5_HAEDU/353-462
A4WUP2_RHOS5/408-516
A6LVE7_CLOB8/558-673
F3V1P8_SHIDY/316-424
E3CEV9_STRPA/435-548
F8GEU7_NITSI/527-635
G6II35_9DELT/579-702
H1DIQ5_9PORP/337-442
G4QEA1_GLANF/280-388
F0SAS3_PEDSD/945-1072
G4R9K9_PELHB/283-393
Q3DDJ7_STRAG/440-551
F2N5M8_PSEU6/351-462
Q1ZQZ9_PHOAS/320-430
Q32EK6_SHIDS/464-558
C3JHN9_RHOER/261-370
D6KXK3_9NEIS/28-177
H1S9J3_9BURK/541-654
O86093_METSS/30-177
I0KQ43_STEMA/313-433
B3LTZ4_YEAS1/680-927
B7WXC9_COMTE/352-463
C5VQI9_CLOBO/600-706
I0XSQ8_9LEPT/294-418
A9EJJ4_9RHOB/479-563
H5HLC6_ECOLX/428-540
D7I2J0_PSESS/422-532
G1WDG7_9BACT/933-1042
F3QYL3_9BACT/319-427
E2WVG9_ECOLX/233-348
A5CDH2_ORITB/849-959
D3DCY8_9ACTO/311-416
H0RYY7_9BRAD/269-391
A3INE9_9CHRO/487-630
H9UU76_ECOLX/464-558
F5I688_ACIBA/349-458
B3XMN0_LACRE/334-443
B7RR91_9RHOB/347-453
A0LBW0_MAGSM/603-715
B0T8V3_CAUSK/439-551
G0JMW2_9GAMM/325-433
G3CC68_9BURK/6-98
B4WXX6_9GAMM/418-527
B3AU95_ECO57/494-586
G2FUQ7_9FIRM/318-421
D3LF39_ENTFC/425-536
Q81H18_BACCR/610-733
A1BBA8_PARDP/346-455
E3ISL3_DESVR/497-620
D5WLB3_BURSC/1721-1830
Q6G651_STAAS/188-295
Q2JG80_FRASC/336-428
C3J9M1_9PORP/278-381
H4U8C1_ECOLX/248-363
G0J3V2_CYCMS/321-426
YFIJ_BACSU/296-384
G2DUQ0_9NEIS/327-436
B7AJI4_9BACE/431-546
A4QBB1_CORGB/240-344
A7GMJ0_BACCN/348-459
B8GHN6_METPE/1116-1217
C6Z044_9BACE/950-1064
D5WMY7_BURSC/429-522
G4EQE1_BACIU/161-263
C0BEY1_9FIRM/90-198
B5RYY4_RALSL/435-544
C6WI47_ACTMD/340-428
A6B298_VIBPA/559-668
D2AXK7_STRRD/262-374
A5YRS1_9MOLU/1-127
H0FIH7_BACAM/33-176
A1ES00_VIBCL/429-540
G5IKT2_9CLOT/714-831
D0C1J4_9GAMM/423-534
Q8DQR9_STRR6/340-438
F3LT93_9BURK/768-883
H8MME3_CORCM/308-417
F5LMT3_9BACL/457-567
I1RKK5_GIBZE/297-428
Q08W94_STIAD/426-537
H3R885_ERWST/313-424
Q99SH8_STAAM/765-879
C3EG00_BACTK/370-481
F1THW4_9CLOT/492-612
I0R4U3_9FIRM/350-437
B9LU61_HALLT/377-499
B3QK34_RHOPT/512-619
D0IXC2_COMT2/512-617
F9CRH7_ECOLX/363-472
D3LJ61_ENTFC/1-65
F9Y271_BIFBU/465-611
E6TYN7_BACCJ/481-592
D5CLB6_SIDLE/317-415
A6NRU2_9FIRM/417-528
A9F1P0_SORC5/260-404
Q155Z3_9LEPT/19-135
B3YHW0_SALET/252-359
C2LR82_STRSL/236-329
D4ZPF8_SPIPL/368-479
C4XMI1_DESMR/654-774
G7ZHA4_AZOL4/470-581
A5L2I2_9GAMM/58-176
G5I2C7_9CLOT/477-591
C7QY06_CYAP0/506-621
I0KHM3_9BACT/342-452
E7P6X9_PSESG/320-429
G6WVJ3_CORGT/428-541
G2F3N1_ECOLX/345-454
G8AP35_AZOBR/205-302
E6L792_9PROT/699-810
D4IIJ7_9BACT/915-1025
D1JSX9_9BACE/500-607
D5THI2_BIFAV/387-490
Q1K7H4_NEUCR/205-331
F5QBJ5_SHIFL/345-454
C9XGW5_SALTD/27-172
F0Z0V3_9CLOT/527-639
C1CYH5_DEIDV/405-518
G4HD68_9BACL/933-1034
F3HGW9_PSEYM/287-404
D7BXJ1_STRBB/368-476
H1G008_9GAMM/141-253
A0Q954_MYCA1/330-437
I0C4C4_STAA5/343-451
H3JF17_STRPU/386-480
D7RYR0_PAEPO/311-416
A3GMI5_VIBCL/423-514
A7VRR9_9CLOT/38-181
A6Q2K9_NITSB/391-533
D0LV01_HALO1/308-443
C6D9B4_PECCP/384-523
B9XH14_9BACT/355-461
F2C696_STRSA/458-564
G6H717_9ACTO/255-367
F3YXN4_DESAF/348-458
G0Q5Q7_STRGR/422-550
H5JWJ7_ECOLX/547-653
F8A3I5_CELGA/348-454
B8BP79_ORYSI/478-587
E8WT62_GEOS8/386-495
D6DC00_BIFLN/247-360
E2NFL9_9BACE/821-928
G4ER26_BACIU/281-367
B4VSX9_9CYAN/372-484
H6NE98_9BACL/633-730
E6FQA7_ENTFL/330-444
H5RPP5_9NOCA/291-391
B9R2I0_9RHOB/453-562
H5YHJ9_9BRAD/474-589
D6V212_9BRAD/260-379
A6UZQ3_PSEA7/641-752
A3KW78_PSEAI/360-474
E8J0V0_ECOLX/344-451
H2GAF9_CORDP/318-411
G6HZ19_9FIRM/337-446
Q1INY8_KORVE/378-493
H1PL79_9FIRM/340-439
F8XNG6_9GAMM/5-112
C9RTC4_GEOSY/415-525
D2AGA8_SHIF2/316-424
F0HHR7_9FIRM/2-105
H4SYH8_ECOLX/332-439
C2T107_BACCE/283-374
G4CPF4_9NEIS/35-178
Q8I8Y3_NAEGR/2-156
G7QXK4_MYCBO/394-494
I0PE82_MYCAB/363-470
E2T4I4_9RALS/632-743
D7XKR6_ECOLX/470-563
E0IAC8_9BACL/409-523
F7PP00_9EURY/757-889
B3X5M6_SHIDY/404-519
D5RQI9_9PROT/257-400
G2SHA8_RHOMR/717-821
G0Q3A1_STRGR/372-490
A9KK81_CLOPH/179-289
E8KS16_STRSA/346-431
D2F9V7_STAAU/252-344
B8FYB7_DESHD/408-521
Q82GC4_STRAW/266-381
C1B8X5_RHOOB/364-470
H4VIZ3_ECOLX/77-190
H4H2S4_STAAU/765-879
Q0AB62_ALHEH/20-150
D2B5X3_STRRD/287-377
B5EVG4_VIBFM/402-517
G9V0V6_SALMO/404-519
H8GAD4_9PSEU/278-376
F7JEI7_9FIRM/251-360
I0M9Z5_SALET/1-107
F2GXL4_BRUM5/361-469
D8IV62_HERSS/418-539
F8ZHC7_VIBCL/573-683
G5CDP8_9BURK/2-139
A1BHE1_CHLPD/313-421
A3PRS0_RHOS1/580-691
B3C627_9BACE/1015-1124
A6DTK9_9BACT/1-69
F6BJV8_THEXL/442-546
D1NZU2_9ENTR/460-565
F9BTQ9_VIBCL/581-692
D5ENL0_CORAD/255-363
D5EC53_METMS/823-931
Q08Y51_STIAD/331-441
F9TJT1_9VIBR/326-411
E3UBU6_9THEO/1-139
D4BAQ7_9ENTR/375-479
F2JLF6_CELLD/365-476
Q49YP6_STAS1/277-370
A1IS34_NEIMA/491-586
E8WN20_GEOS8/198-309
D4VKT9_9BACE/264-375
F2FRB7_SALGL/349-460
C9Z740_STRSW/298-387
E2NI30_9BACE/347-455
C2QAV3_BACCE/232-343
B2P2M9_ECO57/430-537
A1E4D6_COFCA/454-585
H4CIH4_STAAU/234-347
G2SW88_BIFAN/243-355
D3KVI4_STRPY/382-495
B4CY76_9BACT/488-596
G2SBC0_ENTAL/315-423
C8N6J1_9GAMM/380-488
B2S112_BORHD/577-717
D1EGW2_NEIGO/29-178
H5QWR4_ECOLX/465-558
E2VMA3_MYCTU/394-493
A9GXR7_SORC5/366-485
Q3J3R6_RHOS4/319-430
G0V8U8_NAUCC/281-434
H0P0W0_9SYNC/666-759
G1ZFJ9_ECOLX/371-481
Q2H2R5_CHAGB/160-281
C5DT28_ZYGRC/290-471
H7FTE2_9FLAO/268-378
I0CA54_ACILW/19-162
Q814H3_BACCR/494-605
H5REF4_ECOLX/27-172
D9S2V3_THEOJ/464-575
G5P1V8_SALET/189-295
Q8RS51_9BACT/3-154
Q08QL2_STIAD/298-412
C6DZM9_GEOSM/735-859
I0S9Y4_STRAP/186-288
D0CR26_9RHOB/37-181
F2KGB9_PSEBN/292-388
E3FWE9_STIAD/243-354
G5IBZ9_9CLOT/1-106
H4B401_STAAU/252-344
D4GWZ9_HALVD/460-602
G7T3G1_SALPS/581-691
E0R155_ECOLX/447-547
D4RNU9_ENTFC/470-569
D1EQ10_9RHIZ/316-425
A3YE84_9GAMM/1606-1724
G0BBF8_SERSA/337-451
E2KLR7_ECO57/332-439
E2DQJ2_9GAMM/1-107
G9YRV6_9FIRM/423-531
F9GFF2_FUSOF/825-944
I1AR18_9RHOB/365-455
E5UW02_9BACE/305-411
A4VQN1_PSEU5/442-560
C6LKE8_9FIRM/196-256
B9MHZ4_ACIET/346-460
F4SS60_ECOLX/352-457
A3XKX8_LEEBM/341-446
D6TYQ1_9CHLR/274-385
A3M716_ACIBT/340-447
Q5H1U0_XANOR/941-1056
F5NJS8_SHIFL/360-471
GYRB_SALTI/31-174
E7MRZ3_STAAU/468-574
D8IT93_HERSS/333-449
D0X018_VIBAL/294-412
G6PT04_STRPN/323-434
C9L344_9BACE/916-1027
F7PFS8_9EURY/5-72
D3A9M2_9CLOT/271-382
D7AZT5_NOCDD/348-458
D3PQR1_MEIRD/321-409
A9VXY4_METEP/296-405
G2S174_ENTAL/602-714
D2VLL5_NAEGR/533-647
F9PE75_9STRE/214-318
E7JNW8_ECOLX/755-868
H3ALH9_LATCH/68-216
B8FCV9_DESAA/641-764
C1C6F0_STRP7/38-181
C2YL16_BACCE/267-356
G3IQJ7_9GAMM/973-1088
F3L6K8_STRPO/358-456
G6JKT5_STRPN/418-532
G3EHU2_9BURK/7-113
Q398U0_BURS3/329-437
F2CLE7_STRSA/458-564
E9U991_ECOLX/394-506
G2HU70_9PROT/577-690
F8GDD1_NITSI/317-428
B0K3F7_THEPX/340-451
H7HAQ9_STRPN/38-181
B1GJ11_BACAN/314-420
B9E985_MACCJ/338-445
F3TZ10_STAEP/345-455
Q1NV08_9DELT/589-701
F3IVH4_PSEAP/351-445
A9VM26_BACWK/509-619
B6ATD4_9RHOB/318-440
F3E810_PSESL/393-509
F4DFZ9_AERVB/231-334
C2WKT7_BACCE/285-366
B8GEX9_METPE/227-356
G7W1D1_PAETH/280-395
D1AL34_SEBTE/374-484
D8J2G2_HALJB/445-550
I0GSS2_SELRU/814-930
C0PYV2_SALPC/27-172
H8G8V6_9PSEU/410-519
F7NW13_9GAMM/332-439
G5H7R4_9BACT/778-885
D3HRT4_LEGLN/351-462
F4UUE6_ECOLX/332-439
G5WZE3_ECOLX/372-482
F1T5U2_9ACTN/201-319
A8DJB9_9BACT/677-810
D6CLP7_THIS3/530-624
Q886A8_PSESM/350-460
Q0FMR2_9RHOB/448-562
A6WQI4_SHEB8/244-347
A3INS1_9CHRO/1233-1351
E1T4L7_BURSG/649-798
G8SES5_ACTS5/361-469
E4NZI0_BIFBP/305-418
G1UKY2_9BACE/911-1022
C1ABX0_GEMAT/252-354
G5JPH5_STRCG/299-413
Q02FU7_PSEAB/865-976
B9LM96_CHLSY/296-425
Q478B9_DECAR/370-487
A9M5C9_BRUC2/636-753
C6BRI9_DESAD/634-751
B9TAV1_RICCO/106-218
C4KYR2_EXISA/531-642
F5NF55_SHIFL/356-460
C2ICP2_VIBCL/674-782
Q0ASI3_MARMM/370-485
C4AYC7_BURML/351-462
D3RT00_ALLVD/488-603
C7P7D5_METFA/522-632
Q1JX56_DESAC/1-84
A1WCC2_ACISJ/433-572
F3RZ44_VIBPA/243-339
D5DMV7_BACMD/475-586
C2SRN0_BACCE/295-401
C2TRV9_BACCE/165-276
C5VQX8_CLOBO/360-468
E5BTN5_9FUSO/350-454
Q8YMM8_NOSS1/421-543
G6V818_STRPN/326-437
G6ZCY3_VIBCL/317-428
G6I8T1_9FIRM/374-484
D7CXL0_TRURR/415-507
D0KFQ7_PECWW/518-610
D7HV55_PSESS/570-662
D8F3W6_9DELT/414-537
D0RTH0_9STRE/236-328
F5SFC8_9BACL/349-463
F4AKP6_GLAS4/370-481
I0ABY8_SALET/345-456
E6UH14_RUMA7/318-432
Q123Z6_POLSJ/385-505
D0TBC4_9BACE/296-402
F2GU89_BRUM5/703-812
B5WVZ4_9BURK/412-526
H0CBL9_STAAU/252-344
D8EGR5_ECOLX/31-174
H6PEE9_RICCA/39-183
E2VFN0_MYCTU/330-424
A7I8F9_METB6/672-773
D5QM53_METTR/431-574
D1NU67_9BIFI/502-648
H9N701_TRIVA/1-123
F1XJ71_ECO57/345-450
E8DC72_SALMO/541-653
A9W8Q8_METEP/267-361
G6YAG3_9RHIZ/30-138
D1R3U8_STAAU/765-879
F7LJP9_9BACE/347-455
A4A2F2_9PLAN/181-293
F2TL39_AJEDA/1370-1490
G8M4V1_9BURK/322-433
Q07Q97_RHOP5/353-470
E4MAF5_9BACT/85-193
I0KB38_9BACT/347-455
F1UGG6_PROAA/346-434
B3ZFQ2_BACCE/36-179
A0KGX2_AERHH/900-1010
H7DWZ4_9FIRM/278-373
E8GKS8_SALMO/345-454
H0AS40_STAAU/19-147
B5PBM4_SALET/409-498
H1TMP9_STAAU/433-544
A3ZTJ0_9PLAN/333-448
I0H3H2_ACTMI/148-239
E9RMN9_LACRE/38-183
G6K886_STRPN/340-438
G0IUB9_CYCMS/209-319
Q1ASU9_RUBXD/298-390
A1ZGA2_9BACT/937-1048
F8I311_SULAT/34-176
D6SP23_9DELT/528-670
H1JAI5_9FIRM/599-706
G8QJI8_AZOSU/932-1047
G2HBH8_9DELT/601-733
B3CG65_9BACE/998-1118
A0D8N7_PARTE/418-531
I0GFW4_9BRAD/434-551
D5NVF3_CORAM/379-487
E8IYF3_ECOLX/494-586
B2TPY2_CLOBB/395-505
A1EJ39_VIBCL/312-427
A4VNH7_PSEU5/431-552
B0AS56_BACAN/33-176
G7Z5M6_AZOL4/732-839
B4BKB1_9BACI/261-367
E1RS64_ECOUM/447-547
F9LZN1_STRMT/36-181
B3E378_GEOLS/477-592
P73276_SYNY3/308-431
H7N036_STRPN/38-181
G7P1C0_MACFA/243-367
E2PQ99_9RHIZ/313-428
C3F4V8_BACTU/33-176
D2FH80_STAAU/486-599
E5ZKV6_CAMJU/159-263
H0N951_SALET/465-558
C0WDT4_9FIRM/304-412
B7HS79_BACC7/273-383
G1Y367_9PROT/466-573
B3CBS8_9BACE/924-1035
D9QET4_CORP2/353-463
A1WI08_VEREI/150-262
A0Y100_9GAMM/252-346
B3WWJ7_SHIDY/349-460
G7M8U5_9CLOT/307-414
C6YZB1_9BACE/394-512
Q9KG42_BACHD/220-325
D9QCB7_CORP2/386-499
G0FRR7_AMYMD/257-369
Q8Y4E6_LISMO/479-590
E1V5H5_HALED/342-447
Q2SEH6_HAHCH/748-859
G7FGB8_9GAMM/468-577
C5ELM8_9FIRM/393-497
H4QL34_ECOLX/465-558
E0P5L9_STAAU/39-182
A8C9N4_BREDI/1-107
G8LVF4_CLOCD/416-558
G5DF44_9BURK/2-139
F9MHD5_STRMT/38-181
E6UYC7_VARPE/784-894
D4V8F2_BACVU/1062-1173
B5WUW6_9BURK/398-510
G2HN27_9PROT/178-281
Q0TUW0_CLOP1/220-331
B1YKM2_EXIS2/343-448
C3GY95_BACTU/294-399
G0JZ01_STEMA/324-424
A6L9C1_PARD8/395-512
D2NL37_ECOS5/465-558
F3PGA8_9BACE/635-741
D6SDT8_STAAU/474-579
E3ZEN4_LISIV/36-138
Q1QS43_NITHX/720-829
F0BE30_9XANT/342-444
F7KJD1_9FIRM/434-540
A5F0E0_VIBC3/379-487
E0IB89_9BACL/546-656
D8G3M2_9CYAN/525-639
A8U0B6_9PROT/372-495
E2V6E9_MYCTU/330-424
D4H2E7_DENA2/335-434
D4V1J7_ENTFL/490-601
G8JPW8_ERECY/338-480
C3CGC8_BACTU/490-599
G4G037_9GAMM/552-662
A6XQV4_VIBCL/414-520
D7JAJ9_9BACE/324-429
D7WLV7_9BACI/232-322
D2TTF5_CITRI/353-459
E6U7G2_ETHHY/265-353
H5FN16_ECOLX/407-514
A1KBA2_AZOSB/580-695
I0BNQ0_9BACL/468-568
Q81AN4_BACCR/313-417
B4D017_9BACT/439-530
C9Q990_9VIBR/423-514
F8D7W4_HALXS/601-711
H1QU30_9ACTO/246-357
G2K467_LISMN/343-487
Q1VC92_VIBAL/418-536
D7I283_PSESS/290-395
E6DKM3_PROAA/297-391
G0L4Q0_ZOBGA/981-1099
Q8P028_STRP8/466-573
F8WZJ7_9PORP/988-1106
G1R0W8_NOMLE/288-412
A6SWX8_JANMA/340-480
A3HZR4_9BACT/584-696
A7JQH9_PASHA/36-179
C0ECR8_9CLOT/263-373
G2EGQ3_9FLAO/411-522
B7AJD9_9BACE/278-389
B1AI66_UREP2/35-181
E1TL14_LACPS/349-461
E8A6Y3_SALMO/581-691
A5KYJ3_9GAMM/414-556
E9D1N5_COCPS/551-667
B0V537_ACIBY/440-551
D1D624_NEIGO/35-177
B1V3G9_CLOPF/220-330
E8QDV0_HELP7/306-404
G4E7Y8_9GAMM/185-301
Q3BTJ4_XANC5/979-1075
H6N5Y5_MYCHN/47-193
B1WPX0_CYAA5/498-621
E8AS96_SALMO/430-537
Q2C7K0_9GAMM/317-428
A3TNR4_9MICO/311-410
D0KJM3_PECWW/313-424
D7HYK2_PSESS/766-876
Q8RTM9_9CYAN/656-764
D4SIU6_ENTFC/223-334
E6X527_CELAD/234-346
F0D760_STAAU/163-272
B4UKP9_ANASK/344-451
F4DDJ7_AERVB/446-590
C6INB4_9BACE/915-1022
H3NAG1_KLEOX/244-354
E6TXL1_BACCJ/472-579
C9QFI9_VIBOR/477-569
E8LSY7_9VIBR/557-666
F7WQR5_MYCTD/268-379
F0S6R7_PEDSD/346-453
E8KZW2_9RHIZ/349-456
B2EA02_BIFAN/310-423
C7D6D8_9RHOB/471-577
E1YES7_9DELT/365-473
A9SCL2_PHYPA/267-403
B4TI31_SALHS/27-172
A6BWA5_YERPE/233-348
D8U1P4_VOLCA/401-514
Q4RTJ3_TETNG/16-154
E1UQG4_BACAS/253-345
G9WRU8_9FIRM/468-578
F5U5I7_STREQ/475-579
F1WX57_MORCA/555-652
C4WBF5_STAWA/35-178
G4E8G3_9GAMM/901-1015
G4TQA9_PIRID/685-800
B8L2N1_9GAMM/232-342
H7D0A4_CLOPF/340-439
B4DCS0_9BACT/297-402
G5JCZ6_CROWT/506-625
NTRYL_RICFE/481-588
Q83T39_SALTI/475-580
A5N338_CLOK5/216-326
Q8GQD2_LEPIR/33-176
B4WGV2_9SYNE/291-411
B3E3A4_GEOLS/470-581
B9JWG7_AGRVS/89-234
B2IMS1_STRPS/340-438
H6R694_NOCCG/366-456
G6Z2W6_VIBCL/379-487
F9P8V4_STRCV/323-434
D3L4C6_9BACT/350-447
Q2FML4_METHJ/327-435
E0MPM0_9RHOB/341-451
G5XAJ5_ECOLX/453-553
Q87NA7_VIBPA/575-682
F7KIS7_9FIRM/583-700
A3JKI2_9ALTE/341-444
Q3JZ93_STRA1/277-386
B3YK85_SALET/363-472
F9LT85_STAEP/471-578
D0RTP3_9STRE/341-452
E1SUX6_FERBD/331-436
A3AIC7_ORYSJ/229-356
E1Q920_HELPC/263-369
A8DB41_SALTI/1-83
Q4S4N6_TETNG/67-215
E6VUJ6_DESAO/247-369
Q62MH9_BURMA/467-574
F8IPC6_STREC/336-449
A2VUG5_9BURK/653-777
A6D2N4_9VIBR/429-508
E6D865_PROAA/265-380
C4T4M9_YERIN/356-468
Q5LZ36_STRT1/214-319
C7WMX8_ENTFL/383-493
F1XDA0_MORCA/433-550
E8X932_SALT4/1-107
G5H8C8_9BACT/38-171
G9A776_RHIFH/376-488
D8IHS5_LACFC/33-178
A1EGP1_9BACT/1-83
C3ALG4_BACMY/315-423
A4GRZ8_9PSED/114-204
E4GZ30_PROAA/342-447
Q2P8I6_XANOM/358-470
F4ARL7_GLAS4/317-428
H1XPA4_9BACT/763-881
D0B378_BRUME/635-757
F3GZ19_PSESX/489-595
A5LIK1_BACLI/2-145
B1HZD3_LYSSC/629-721
H4IV37_ECOLX/465-558
Q04QK4_LEPBJ/50-213
C1FPM2_CLOBJ/368-478
B4UEG0_ANASK/408-514
B7UR28_ECO27/363-472
Q9XAF3_STRCO/313-413
TOP2_PICGU/102-251
B1ZEP9_METPB/329-470
B2DLS4_STRPN/236-328
D5DQE8_BACMQ/358-469
HS90A_BOVIN/40-193
C0EDM7_9CLOT/638-744
B2UCU1_RALPJ/546-640
G4HGI0_9BACL/475-576
E1WP47_BACF6/699-806
B2V2S6_CLOBA/362-468
H6P2D7_SALTI/581-691
Q63UG8_BURPS/605-715
C6DYM9_GEOSM/420-542
E3YG25_LISMN/368-478
A3VK08_9RHOB/475-581
G5Q777_SALMO/1-58
F5REA4_9RHOO/339-483
D7B8V4_NOCDD/305-396
A8I3T5_AZOC5/475-580
G8NP68_GRAMM/366-476
E3EFN8_PAEPS/398-521
D6TE85_9CHLR/562-675
F9A1X6_VIBCL/528-640
G4E1Z5_9GAMM/332-436
A3TXM7_9RHOB/322-422
H4CI10_STAAU/252-344
G4JRT1_9RHIZ/375-487
I0Y751_9BURK/469-580
H3SHV8_9BACL/358-467
A4SN64_AERS4/391-504
E1FP73_LOALO/237-359
C2MW15_BACCE/423-528
B8I4I2_CLOCE/484-592
D8BB25_ECOLX/558-663
D7WZT5_9BACI/542-650
Q1IK84_KORVE/623-732
Q3IYV3_RHOS4/46-175
B1KN92_SHEWM/372-492
D9SQF6_CLOC7/356-466
B9CPY6_STACP/348-452
A7HS71_PARL1/308-400
Q8YXY8_NOSS1/700-849
E4DJI8_PROAA/390-489
G6Z623_VIBCL/327-437
B0A1I5_YERPE/600-717
D7VQI7_9SPHI/540-651
C2SJP0_BACCE/271-377
G7BVQ5_VIBCL/718-832
D4LNC9_9FIRM/755-863
C3BYX2_BACTU/458-567
E2CF58_9RHOB/497-621
Q39RU5_GEOMG/624-735
H4L5G3_ECOLX/345-454
Q8ECD6_SHEON/473-615
B0QPZ6_BACAN/356-463
B0SP74_LEPBP/797-903
H5GKY8_ECOLX/430-537
C1DCD5_LARHH/282-387
F2AZZ5_RHOBT/379-491
C6CFF7_DICZE/31-174
D4H841_DENA2/495-611
B9BS66_9BURK/339-449
G0D612_ECOLX/547-653
A1VG52_DESVV/687-793
A4A8S0_9GAMM/231-347
F2FVF4_SALGL/358-467
E4TM62_MARTH/161-248
A3VE25_9RHOB/223-341
G6NWU2_STRPN/214-318
Q4DHG5_TRYCC/50-198
E5C3E1_9FUSO/464-574
F8FSR9_PSEPU/476-590
E6UJU6_RUMA7/32-177
G1Z5U9_ECOLX/316-424
H0UDQ0_BRELA/360-470
F2MFE6_LACCD/255-348
G2JLY4_ACIBA/340-447
G9TGW9_SALMO/494-586
F2LGH4_BURGS/309-416
A8HYP0_CHLRE/222-399
C3MBG1_RHISN/535-649
Q4KBT3_PSEF5/581-694
H7QGP6_STRPN/326-437
C4WLN4_9RHIZ/357-466
G7Q8J1_9DELT/672-787
B3VL63_BACUD/29-172
F3EB57_PSESL/414-536
A8F467_THELT/754-859
F1LMM8_RAT/240-363
E7N5K8_9ACTO/286-380
C5BPK7_TERTT/379-495
A8RH31_9CLOT/678-793
G5HVS2_9CLOT/471-580
D7N493_9NEIS/35-178
E3R1H1_9LACO/498-609
D3PBU5_DEFDS/607-748
G4TR37_PIRID/169-321
A0DR67_PARTE/109-225
C3WWA9_9FUSO/336-445
F7KVF4_9FIRM/495-603
F0SSG9_PLABD/398-500
Q1NV11_9DELT/683-795
H3Z305_STAAU/252-344
H0P9U1_9SYNC/257-363
C8M4Y4_STAAU/222-331
A9E8E9_9FLAO/474-597
H1N174_9PLAN/588-699
D4LUS8_9FIRM/361-472
F2NBW1_DESAR/1049-1166
A6GXY3_FLAPJ/225-334
F3JEE1_PSESX/233-357
MUTL_LEUCK/19-148
E5ZGX4_CAMJU/313-415
D2BFR3_STRRD/431-540
Q5V1K1_HALMA/219-319
D2VR23_NAEGR/529-686
D8FJ44_9FIRM/484-599
Q1NJN1_9DELT/571-681
E2DQL5_9GAMM/1-116
G5HTC0_9CLOT/256-366
B4AEN0_BACPU/504-609
H2C092_9FLAO/907-1018
Q7NQ80_CHRVO/594-701
C9R843_AMMDK/32-174
Q8PPK3_XANAC/497-609
D3PDK3_DEFDS/398-507
Q633C1_BACCZ/367-479
H7YV54_CAMJU/345-487
H2HPC4_CORDP/315-404
G2GMK3_9ACTO/535-646
E0Q9L0_9BIFI/260-377
Q3KG82_PSEPF/332-439
H4LG36_ECOLX/404-519
B9C2Q9_9BURK/356-465
A2S6U5_BURM9/477-616
E4S7H4_CALKI/348-458
B5N5T8_SALET/394-506
Q05UK3_9SYNE/36-183
H8FIA0_XANCI/392-532
H4PW13_ECOLX/428-540
F3HWG0_PSESF/508-623
D5N001_BACPN/350-451
B0XM58_ASPFC/101-249
G3IRZ8_9GAMM/371-476
E1TH87_BURSG/310-415
A1CKZ7_ASPCL/1350-1470
F8K2Q7_STREN/253-363
H1Y8I8_9SPHI/949-1060
E4DFT4_PROAA/705-814
D4S0I5_9FIRM/358-469
E1QGC0_DESB2/33-176
G7A2R6_VIBCL/718-832
C6CXU7_PAESJ/365-478
G7ZCM5_AZOL4/805-915
C7LTC1_DESBD/653-763
B1XW80_LEPCP/452-592
D5T8F3_LEGP2/312-422
D8SMU2_SELML/145-263
B6FQG5_9CLOT/30-175
C7Q135_CATAD/336-449
C7NNM0_HALUD/622-726
F5SN85_9GAMM/42-174
B1X6B8_ECODH/344-451
F4V667_ECOLX/348-449
G6UI11_STRPN/326-437
E0M167_9ENTR/342-446
F8XU94_9GAMM/316-419
D1B4H9_SULD5/392-501
C3DHH0_BACTS/477-589
F7KSS9_9FIRM/196-308
Q15Y66_PSEA6/293-403
E1REL1_METP4/937-1033
B1C8C4_9FIRM/331-445
A6N6A8_9BACT/1-84
Q2RJV0_MOOTA/285-377
F4CXS0_PSEUX/337-431
D1C419_SPHTD/321-419
B1ZLW5_METPB/289-401
D4XSZ8_ACIHA/770-880
H7JWE6_STRPN/327-438
A8RG44_9CLOT/377-488
C8P5F0_9LACO/215-321
B1ILC4_CLOBK/346-456
G5VQP6_ECOLX/344-451
B6D1D3_9ENTR/1-89
E6LP44_9FIRM/286-398
B8ESC0_METSB/238-354
C9Z6P2_STRSW/246-358
E8VIU4_BACST/340-449
G4C931_SALIN/345-454
C4XBC5_KLEPN/561-673
F3NTP9_9ACTO/283-388
G0THM2_MYCCP/408-518
F4XI46_9CYAN/279-388
D4Q1N5_LISMN/360-471
F8Z8F0_VIBCL/420-530
F8ZPX8_VIBCL/423-514
F0PDV8_ENTF6/373-484
G6FKA7_9EURY/896-997
G0RJN5_HYPJQ/2077-2193
Q5M3Q0_STRT2/278-363
F7QW18_9LACO/380-490
C2Z684_BACCE/295-405
A9VRE1_BACWK/221-332
B9M5Y8_GEOSF/284-394
C2XSD1_BACCE/225-307
A4THV1_YERPP/28-173
A1WJW7_VEREI/432-571
G0HHY3_CORVD/275-386
B7M9W2_ECO45/316-424
B7KBS7_CYAP7/510-653
E1SXM5_THESX/352-463
E8IXT2_ECOLX/547-653
F0WW98_9STRA/248-391
G2WUK2_VERDV/232-408
E3PB44_ECOH1/345-454
F9RCU2_9VIBR/325-434
D6IVE4_ECOLX/332-439
F1YFD8_9ACTO/330-434
D3EIQ3_GEOS4/198-310
D8MR27_ERWBE/278-389
Q9ZA46_STRVN/296-399
F9Y4Z8_9RHOB/347-473
A4J2E4_DESRM/342-452
G7W570_DESOD/593-701
H3Y6W4_STAAU/252-344
F5PTE4_SHIFL/565-677
D0AS46_ENTFC/464-574
D4SZ32_9XANT/10-79
G4IS65_9RHIZ/413-521
B3CD32_9BACE/407-513
E2NJ01_9BACE/550-656
E1X623_BACMS/504-658
E4TFY5_CALNY/582-701
C3WHV9_9FUSO/33-143
F1ZQP0_ECOLX/407-514
B5GKY5_STRCL/419-536
G5X741_ECOLX/494-586
Q3IRR5_NATPD/465-607
D2FIR2_STAAU/406-512
F5WEG0_STAAU/39-182
B7XUC8_BORGR/29-171
C6YU85_9GAMM/361-469
B8FIF7_DESAA/269-376
E3FCR3_STIAD/234-340
B8KJF2_9GAMM/572-679
C3D812_BACTU/443-554
Q2LSD2_SYNAS/388-510
G5RSC1_SALET/413-521
D8G468_9CYAN/333-443
D2GRA4_STAAU/34-177
B6JAM4_OLICO/346-450
Q08NW0_STIAD/6-150
Q6W1R4_RHISN/297-433
H0ACB6_9EURY/36-196
I0KIH4_STEMA/361-473
B9JQV7_AGRVS/358-472
B0C8M5_ACAM1/305-416
C0MCQ9_STRS7/325-436
G7Z5C6_AZOL4/482-589
G5GKS1_9FIRM/391-501
H8C2L7_CAMJU/297-396
H5M971_ECOLX/430-537
A9AVU3_HERA2/760-871
E6T8V7_SHEB6/347-453
E1IHA2_9CHLR/542-659
D4XKX6_ACIHA/45-188
C6D1F5_PAESJ/435-540
H1SPV0_STAAU/234-347
B1J987_PSEPW/378-484
F1W432_9BURK/101-212
F4KLE2_PORAD/43-186
C7JFP5_ACEP3/345-455
C0ZEI6_BREBN/330-437
A6D982_9VIBR/479-586
B3WDS4_LACCB/278-367
C3CDT4_BACTU/423-532
Q2SV98_BURTA/641-754
F9MWR1_9FIRM/319-430
F5M3Q3_RHOSH/331-439
C7WRZ5_ENTFL/260-354
B0TG87_HELMI/365-507
H6RA88_NOCCG/509-598
Q8XR25_RALSO/355-465
Q21KV8_SACD2/416-527
D5AJ67_STRGZ/220-325
E2UQP7_MYCTU/394-493
F5M626_ECOLX/465-558
G9U1S1_SALMO/465-558
C4T0J5_YERIN/815-930
G2EMP4_CORGT/388-497
C6J7D3_9BACL/246-338
B1VUX7_STRGG/457-567
F0TGB0_LACA3/389-499
E6VTH4_DESAO/379-501
D4M0D8_9FIRM/200-307
H7QFV0_STRPN/233-344
G0AXZ1_9GAMM/27-172
A1ARJ5_PELPD/654-777
H0Q3M6_9RHOO/2-92
B1J3K7_PSEPW/322-425
H7QMK8_STRPN/457-560
G1ZD74_ECOLX/249-356
H1A8S7_9SPIO/20-162
A4Y013_PSEMY/287-382
E8VRH6_VIBVM/27-172
D7GT11_9FIRM/377-489
F5LL51_9BACL/506-612
H0PHX9_9SYNC/535-655
C2UG01_BACCE/321-433
F3K3Y2_PSESZ/351-462
E3CZ40_9BACT/637-750
G2IB94_9CLOT/419-557
Q0RRK7_FRAAA/573-684
A7JTF7_PASHA/451-552
H8DCU3_ECOLX/348-449
H3DHR8_TETNG/264-388
F7Q6N7_9GAMM/339-444
G2L5J9_PSEAI/365-474
A8GBX1_SERP5/380-488
D4E9H4_SEROD/683-798
D0AZR5_BRUAO/240-360
H6NMZ8_9BACL/465-586
G2FS92_9FIRM/348-446
G1QMW9_NOMLE/77-226
E8SUN3_GEOS2/309-415
D2EQK8_9STRE/36-181
F9HIT4_9STRE/236-328
E8HKZ2_ECOLX/394-506
C1KW40_LISMC/226-337
B1XCZ5_ECODH/249-356
E7VWD6_SALMO/541-653
D7HQ21_VIBCL/27-172
D2ARW4_STRRD/349-438
A8EJP5_BURPE/665-780
Q21A45_RHOPB/300-408
A0BEM7_PARTE/576-690
E4P2N0_ECO8N/465-558
C2MSG1_BACCE/250-360
B7S0L3_9GAMM/26-171
F3PNN5_9BACE/395-501
G0EYL9_CUPNN/454-546
A6RBD4_AJECN/19-116
E9CNJ0_9ENTR/233-348
I1D3Y1_9PSEU/539-649
A8SIV5_9FIRM/295-403
C4XHW3_DESMR/712-826
B4W6C8_9CAUL/552-658
F5SLZ5_9GAMM/448-566
F8LZC2_MYCA0/76-217
F2BH96_STRSA/216-321
H0KAU5_9PSEU/267-378
C3MEK9_RHISN/353-462
Q8G5S4_BIFLO/336-430
H3RGM1_ERWST/360-471
E1WRE9_BACF6/826-940
B5A827_9PSEU/1-140
D0SVJ7_ACILW/546-638
E8B758_SALMO/555-661
B0SDR1_LEPBA/475-586
Q8XED5_ECO57/316-424
G9PHJ3_9ACTO/404-514
E1NY88_9LACO/192-299
H8IBC9_PASMH/442-534
B2E9P7_BIFAN/269-380
Q52558_RALSL/379-474
C9CUU0_9RHOB/539-649
E7PT70_PSESG/473-581
C5VR54_CLOBO/404-515
B4RFM9_PHEZH/430-537
GYRB_SHIFL/31-174
B5R3C1_SALEP/363-472
D8HIQ8_AMYMU/240-352
B3PPI2_RHIE6/247-356
Q48JF7_PSE14/310-428
F6CNB9_DESK7/348-452
A4WGC1_ENT38/233-348
B6FP36_9CLOT/357-468
C3FN56_BACTB/330-434
B1HZS0_LYSSC/361-453
D1EY03_BRUML/366-481
A1R2P5_ARTAT/412-522
A6TC31_KLEP7/452-553
B4CVX5_9BACT/431-560
C2BFF9_9FIRM/259-368
D9XJU9_9ACTO/333-425
A9BPQ5_DELAS/552-648
D4IVJ8_BUTFI/425-570
H3R8W1_ERWST/337-446
H0U2S0_WOLPI/545-674
E0TI31_PARBH/273-380
C3AEF3_BACMY/356-463
Q1ART6_RUBXD/482-591
E7JVU9_SHISO/349-460
F2RJA0_STRVP/327-422
H9NHK0_CITSI/28-182
B2NLR6_ECO57/565-677
Q6N1I8_RHOPA/483-598
A2PP56_VIBCL/439-549
G9Z3V6_9ENTR/232-343
G2HAF8_9DELT/501-610
Q3EU25_BACTI/299-405
A7V6Z0_BACUN/399-512
E5UAS8_ALCXX/29-176
B0FPK1_LISMN/343-487
H8FIR7_XANCI/228-340
F6EYM2_SPHCR/295-407
F5PU38_SHIFL/215-308
F9DS59_9BACL/628-734
Q88L10_PSEPK/204-298
D7APW0_THEM3/287-378
F9TMU6_9VIBR/21-128
B8CRM1_SHEPW/340-446
C4TGC5_CARNO/1007-1118
F4X990_9FIRM/190-299
A7C7U4_9GAMM/1-51
C3HV02_BACTU/263-369
C6B0E4_RHILS/917-1026
H3QAB5_BRUAO/443-558
B1USD1_BACAN/314-420
E6V6G1_VARPE/422-539
C6D6P7_PAESJ/257-365
B0V8V3_ACIBY/340-447
D8IKF8_LACSC/380-490
H0P1R9_9SYNC/551-660
B6HTZ5_PENCW/504-615
E3XN70_ECOLX/316-424
B1F1A5_BACAN/36-179
B9KKJ9_RHOSK/472-594
F2AV45_RHOBT/1474-1585
Q8RS72_BURCE/1-156
H7EYV2_PSEST/609-719
H1BCB8_9FIRM/452-556
F6E601_SINMK/317-425
H1XGP6_9XANT/170-281
E1YNJ9_9BACE/44-178
E7SAZ6_9STRE/110-221
D0GS06_VIBMI/250-355
H8MXM4_CORCM/843-950
H8ERP3_CLOTM/493-601
F9ZVG0_METMM/377-480
A3N863_BURP6/316-427
D9TMC9_THETC/32-175
I1BCD3_ECOLX/233-348
G5RCI6_SALET/402-510
E8G5S7_SALMO/372-482
H1TCK7_STAAU/234-347
D4MZB2_9FIRM/369-482
F9M4Z1_STRPA/435-548
A0NNP2_9RHOB/354-446
Q11RB9_CYTH3/609-721
H5YGC8_9BRAD/1537-1661
Q72DI4_DESVH/692-798
D6DNV0_ENTCL/345-454
G7UWE7_PSEUP/129-218
A7IGA6_XANP2/411-525
G5R0G1_SALSE/311-419
H5M3X8_ECOLX/447-547
I0XI09_STAAU/190-282
B3BTZ2_ECO57/581-691
G7Z9K9_AZOL4/564-687
H4UJ98_ECOLX/316-424
C4ZBW6_EUBR3/382-494
F8DS89_ZYMMA/42-187
A7BST2_9GAMM/305-370
Q64UP2_BACFR/334-437
D7A511_STAND/493-616
H3XQL9_STAAU/406-512
E8WZ64_ACISM/469-578
D4L7Q6_9FIRM/34-181
A8RSM6_9CLOT/400-511
G6VVH8_STRPN/327-438
B3HBP6_ECOLX/233-348
E3FXK7_STIAD/295-403
G7CFX9_MYCTH/357-471
C7MYJ0_SACVD/250-361
H7XY08_CAMJU/297-396
D2GAG4_STAAU/277-370
A0KQC5_AERHH/339-444
H8EN15_CLOTM/224-333
D9RR84_PREMB/484-591
D7VI09_9SPHI/335-439
E4DQT4_PROAA/303-399
B0UR03_METS4/381-493
Q1NTC7_9DELT/141-253
H3P6Z7_BRUAO/910-1030
Q1DDT4_MYXXD/205-317
D9XV57_9ACTO/1060-1192
D5WZA5_THIK1/560-672
A6W5A5_KINRD/304-400
B2SSJ1_XANOP/285-396
Q5ATW1_EMENI/26-180
E1YIF7_9DELT/359-480
A6GL79_9BURK/267-382
F3MH88_9BACL/218-328
O85661_PROMI/557-670
B0PBN8_9FIRM/54-197
E4UCE8_LIBSC/36-180
A0LD46_MAGSM/697-809
F8MZ56_NEUT8/820-938
D5T2E8_LEUKI/495-605
G8U4V2_BACCE/472-576
E4NVN7_HALBP/436-542
A9TTY6_PHYPA/233-362
B5HMU5_9ACTO/313-411
C6NU63_9GAMM/362-473
H7UZW8_CAMCO/30-173
D8JDF3_ACISD/326-436
Q8RMF4_ACIBA/402-522
A7Z882_BACA2/673-766
B8QZU1_MYXFH/352-460
C6GY65_STRS4/349-459
G6FYI0_9CYAN/404-525
E2DQM0_9GAMM/1-122
E8V3L2_TERSS/428-537
E4TVF7_MARTH/758-865
B3BZJ2_ECO57/547-653
F4Y0Z3_9CYAN/640-749
Q1NS57_9DELT/300-421
B1C8R8_9FIRM/350-466
Q2G7F9_NOVAD/369-480
D8JPE3_HYPDA/41-189
G9RVJ9_9FIRM/64-173
D7CM22_SYNLT/417-559
G8SMY8_BRUCA/41-185
A6B574_VIBPA/344-457
Q3R685_XYLFA/321-432
A9W255_METEP/492-601
G4P5E8_BACIU/279-372
A6B6W6_VIBPA/339-450
B9R4Z0_9RHOB/920-1029
A0BRT9_PARTE/594-705
B5WAW2_9BURK/364-474
A0NZS0_9RHOB/116-246
F8BIX2_OLICM/460-571
D4S2E9_9FIRM/233-342
C2Y6T6_BACCE/417-524
D5Q444_CLODI/359-465
E5CD79_9BACE/534-640
C4FFS7_9BIFI/387-490
B1GMC5_BACAN/33-176
C3R2Y8_9BACE/385-493
D9UE57_9ACTO/1428-1560
H1TXE7_9BACT/311-422
D1QY25_STAAU/441-552
G2JDK7_ACIBA/442-553
D0PIF6_BRUSS/657-768
H1TFQ6_STAAU/222-331
E9U2K3_ECOLX/447-547
F8ZFE2_VIBCL/368-464
C4G797_ABIDE/369-481
Q5WJZ1_BACSK/307-415
A6GT73_9BURK/369-484
E6J2Y7_STRAP/233-343
G7ZQJ7_STAAU/405-511
A3DN70_STAMF/32-183
B9XWJ8_HELPX/263-369
E1PQY6_CAMJM/309-405
G4PSV1_ECOLX/581-691
Q72G47_DESVH/479-595
A6W307_MARMS/580-693
I0D5M4_BACAN/402-508
Q89FC5_BRAJA/786-897
Q2ILT3_ANADE/25-186
E0GE23_ENTFL/34-178
G6VCM7_STRPN/236-328
H8FLA4_XANCI/922-1037
Q8Z3F8_SALTI/394-506
E7U7E7_ECOLX/27-172
I0CA56_9GAMM/34-177
H5V2L4_ESCHE/252-358
C5RZ44_9PAST/406-501
E7G5R2_9FIRM/195-296
Q92BK5_LISIN/363-474
G9FAL4_9BACT/339-449
H2FYE7_OCESG/394-507
D0WY63_VIBAL/456-555
F7LPT7_9BACE/334-437
C9AKR5_ENTFC/464-574
E4RCS9_PSEPB/1572-1680
C2YY06_BACCE/170-277
E0QBT3_CAMCO/311-410
H5H3K6_ECOLX/1-55
C2IC96_VIBCL/897-1006
D9SDN4_GALCS/793-908
F2FME5_SALDU/359-468
C2DT74_ECOLX/416-523
Q0TG12_ECOL5/349-460
G7ETD0_9GAMM/457-600
F5XEJ3_MICPN/44-202
F6E848_SINMK/305-413
G8TR52_NIAKG/809-932
A9KKF8_CLOPH/3-106
Q66DX5_YERPS/313-424
G3YNX7_9RALS/337-449
F9E4D8_STRSA/189-291
C0CWT7_9CLOT/407-523
F7JM10_9FIRM/609-717
Q899L3_CLOTE/197-301
D8FTM9_9CYAN/424-535
F8FA17_PAEMK/479-597
G9QWF4_9PROT/9-90
H1P4C9_9BACT/282-380
Q89QL8_BRAJA/898-1015
F2LBP7_BURGS/699-815
F7Q4T4_9GAMM/27-171
A0KY82_SHESA/893-1003
B9MBG3_ACIET/352-463
B1BUH0_CLOPF/368-464
A4G2R8_HERAR/357-467
H6NDX6_9BACL/287-373
D1DUB2_NEIGO/348-457
D1WIR1_STAEP/248-340
Q1H4V1_METFK/423-528
Q73FK1_BACC1/36-179
Q63YR1_BURPS/651-788
D3AMS9_9CLOT/492-604
E9WLJ6_ECOLX/31-174
D2AG71_SHIF2/261-361
A1BFV9_CHLPD/560-673
E1FC29_9THEO/32-175
E0TT57_STRZ6/340-438
C9U2L4_BRUAO/657-768
C5CTM3_VARPS/531-623
H1LYN9_9FIRM/421-534
H7GQR5_STRPN/418-532
A0YJ38_LYNSP/845-967
F8MWN0_NEUT8/945-1069
C0ZA35_BREBN/488-601
E7P1W3_PSESG/516-625
H0DCX6_STAAU/452-563
I1IFY1_BRADI/455-586
C6V4M1_NEORI/471-598
G0L1P8_ZOBGA/111-205
G8NML1_BRUSS/85-230
A4C6D7_9GAMM/252-360
C4HGW5_YERPE/345-454
G2M0H1_9XANT/292-399
B5W1U7_SPIMA/366-477
Q81FU0_BACCR/477-589
B8XMC2_9ACTO/1-101
F9Y510_9RHOB/617-737
D5ZQ19_9ACTO/287-381
B9XSH9_9BACT/407-497
Q2K017_RHIEC/388-506
F4CBM8_SPHS2/141-252
C7Y135_9LACO/304-416
C5SZM2_ACIDE/435-571
A3DF96_CLOTH/477-588
B7B657_9PORP/613-719
H1HSK4_9FIRM/32-178
F3HNQ7_PSEYM/288-398
B7NW80_ECO7I/363-472
F2FDH6_SALDU/447-540
Q46CA7_METBF/555-681
C2HUI9_VIBCL/234-339
Q1YUL9_9GAMM/239-357
F0S7K0_PEDSD/379-494
H7R431_CAMCO/30-173
C0MDD3_STRS7/458-564
Q74GF0_GEOSL/323-465
I0KCE1_9BACT/608-726
C2ZVY2_BACCE/489-599
B2TCD3_BURPP/698-816
C6X8G8_METSD/596-703
E0QWI7_ECOLX/313-424
E7V3F5_SALTM/465-558
H5YAI4_9BRAD/497-605
A3V309_9RHOB/338-443
Q5GVZ2_XANOR/224-332
C0PYI5_SALPC/362-473
H0PD42_9SYNC/330-453
E2P1E0_PASHA/28-173
A5ZY83_9FIRM/458-575
Q2J6W6_FRASC/359-468
H7PRH2_STRPN/296-407
A6QCB7_SULNB/179-281
G7Z4Y4_AZOL4/626-744
A5GBU4_GEOUR/518-634
H4IPJ4_ECOLX/547-653
H7FPT7_9FLAO/238-350
E7HYV7_ECOLX/404-519
B7GID8_ANOFW/698-809
D4LPB2_9FIRM/288-390
F1TIQ9_9CLOT/501-608
G6FTH6_9CYAN/850-968
F5R7I9_9RHOO/723-838
D4R9B2_ENTFC/259-351
G4R2A3_STRPY/382-495
E4RKI1_HALSL/35-178
Q4EGU8_LISMN/478-595
Q01ZL6_SOLUE/429-543
D8GZ95_BACAI/467-573
E0R062_ECOLX/344-451
A1SPX1_NOCSJ/388-494
C7GC63_9FIRM/334-439
G7GNH5_9ACTO/352-443
H5W743_SALEN/316-424
H0DX80_STAEP/470-578
H7D378_9CLOT/218-323
E2UR41_MYCTU/428-541
D0C374_9GAMM/402-522
B5H1M5_STRCL/336-439
E3PRH1_CLOSD/194-305
F0VID9_NEOCL/480-600
D4K8G6_9FIRM/681-798
F9AI12_VIBCL/508-650
D8GUZ0_BACAI/243-354
G8AIQ0_AZOBR/361-460
B5YBS1_DICT6/310-411
E1WM91_BACF6/939-1047
B5ZU53_RHILW/445-554
E4J930_ENTFC/223-334
D7JQ77_ECOLX/316-424
G4IK61_9RHIZ/364-475
G2BXT6_ECOLX/430-537
A0YF81_9GAMM/319-422
F2N400_PSEU6/208-313
A8UHM1_9FLAO/524-614
D6DGV5_CLOSC/304-414
C5EKG5_9FIRM/480-590
O08414_9GAMM/1-83
F0HDY5_9FIRM/632-739
B0T9P1_CAUSK/636-748
D4Z685_SPHJU/533-655
D3Q8N4_STANL/321-408
D0YXL3_LISDA/796-906
A1BZN4_BACCE/345-455
D9TBZ4_MICAI/241-349
A4J6F9_DESRM/651-768
F3B363_9FIRM/101-233
D5Y1V7_MYCTU/351-465
E7SXM1_SHIBO/344-451
C3T342_ECOLX/565-677
G9TDQ2_SALMO/428-540
C9UQM7_BRUAO/41-185
A0K2K3_ARTS2/319-419
E2DQL2_9GAMM/1-122
C7C9P6_METED/319-460
Q2KCJ6_RHIEC/247-356
C4RI72_9ACTO/273-365
B7AQJ6_9FIRM/32-176
F8YYB3_VIBCL/475-620
B6BHH9_9PROT/309-405
A1S5U2_SHEAM/345-450
E4PDA8_ECO8N/565-677
G8TLT0_NIAKG/927-1035
F7Q4U6_9GAMM/971-1080
H3T6X8_PSEAE/338-445
G6I9S3_9FIRM/316-427
H5C9P4_ECOLX/419-568
E7SF44_SHIDY/363-472
C4LEG9_TOLAT/467-566
G9PS06_9BACT/335-441
E8YPM5_9BURK/109-261
Q72TU4_LEPIC/1053-1159
E4RVA1_LEAB4/309-420
C3EMQ0_BACTK/191-280
F0P3Z6_STAPE/35-178
C9YIS0_CLODR/426-569
H2JXS9_STRHJ/259-368
A9FB45_SORC5/598-706
C8Q0J5_9GAMM/374-478
D7GVF2_9FIRM/91-208
E4KP08_9LACT/258-351
F1WK40_MORCA/26-171
D6M812_9CLOT/342-453
D5EWB4_PRER2/913-1020
E5BNA4_9FUSO/454-552
E1HN87_ECOLX/774-882
G9UG60_SALMO/12-122
G9PMI7_9ACTO/399-509
D0DHC4_9LACO/311-424
C6J951_9FIRM/319-424
A0AXM2_BURCH/356-466
D4XIN6_9BURK/343-449
B8H5L8_CAUCN/652-757
E1RGK5_METP4/451-552
E4LN35_9FIRM/360-454
A4MHR3_BURPE/651-788
G2CJ40_ECOLX/374-478
D6U6T1_9CHLR/71-249
D2QBQ9_SPILD/536-644
C4UM35_YERRU/775-884
G7VME7_LEUME/222-328
G8WU26_STREN/277-392
G9EJG8_9GAMM/338-444
A4LI75_BURPE/343-455
H4K1W9_ECOLX/348-452
D4RAY0_ENTFC/360-473
E2VFE3_MYCTU/358-469
C3JXH3_PSEFS/305-426
H3YS05_STAAU/433-544
E8TU68_ALIDB/352-463
H7UAR8_CAMCO/311-410
H5Q9W6_ECOLX/313-424
E7RJP8_9BACL/358-466
D2QYN9_PIRSD/190-304
E2NJD5_9BACE/748-854
H5W948_RALSL/281-400
Q9LCN5_9ACTO/3-144
A3D3Y5_SHEB5/512-618
E7UWH6_SALTM/345-454
E8WUE9_GEOS8/465-576
B7K9A5_CYAP7/1549-1667
Q0I0U5_SHESR/32-175
A7M411_BACOV/820-925
D6V5J5_9BRAD/347-462
Q67JK5_SYMTH/595-688
B5C762_SALET/774-882
C2ZPV3_BACCE/215-326
B8XME8_9ACTO/1-101
H4Y3M6_ECOLX/495-601
G3WB20_SARHA/86-233
A9W6Z4_METEP/351-445
B2N6D8_ECOLX/406-495
E6G3E8_ENTFL/223-334
D4TAN1_9XANT/922-1037
H1EJF4_ECOLX/371-480
H7Q5F8_STRPN/326-437
C3BRF3_9BACI/302-406
D4G4Q2_BACNA/198-309
G2HPG4_9PROT/746-864
H4WUV6_ECOLX/404-519
D5ZSC8_9ACTO/261-375
F8JIR6_HYPSM/376-487
G4HKY6_9BACL/329-440
B3YUV0_BACCE/198-309
F5WKM5_STAAU/486-599
F5NCW7_SHIFL/428-540
C6X6B0_FLAB3/32-174
Q3M3W6_ANAVT/543-656
A5F767_VIBC3/468-582
E1P801_ECOAB/31-174
D3KKM7_LISMN/491-602
F3RLA4_LISMN/468-575
Q1Q5K4_9BACT/282-394
Q5X5Z5_LEGPA/416-523
E2CAS7_9RHOB/919-1028
A1AZL3_PARDP/412-534
F7ZK87_ROSLO/225-343
C4KLT1_BURPE/605-715
C8ACS1_STAAU/441-552
C8S131_9RHOB/320-438
F3EIA2_PSESL/473-581
Q316M5_DESDG/462-569
E4JDS6_ENTFC/266-375
B5EDH7_GEOBB/300-405
Q1QM51_NITHX/347-449
D7AJW2_GEOSK/212-323
D6TNR1_9CHLR/251-350
F3DDF6_9PSED/811-927
F8CJG1_MYXFH/374-486
H2JXF3_STRHJ/405-502
F7UXH7_EEGSY/535-631
C6ILI0_9BACE/1014-1123
E4EB34_PROAA/63-209
D3H324_ECO44/31-174
C1AX10_RHOOB/357-467
A8EPD5_BURPE/225-333
Q8X073_NEUCS/266-397
A3WDJ8_9SPHN/266-364
G4USC3_NEUT9/1375-1495
F3RZV4_VIBPA/672-783
G3YSG4_9RALS/1352-1490
F3INU7_PSESL/480-590
B2IW50_NOSP7/252-362
C9Q756_9VIBR/462-572
F4FQD0_STAAU/248-340
F7XE24_SINMM/514-604
A0YTY7_LYNSP/288-406
G3IX21_9GAMM/27-172
E8YUW8_9BURK/358-474
D2BJX3_DEHSV/41-184
F4TIU8_ECOLX/27-172
Q46VP0_CUPPJ/384-493
B1Y5R1_LEPCP/382-498
A3N8I7_BURP6/142-257
E1P9Z5_ECOAB/313-424
B4D637_9BACT/43-189
H5KHE0_ECOLX/465-558
Q8Y4L6_LISMO/272-380
B3R818_CUPTR/684-802
A8F8Y9_BACP2/37-180
D5QF39_GLUHA/335-442
A0BK45_PARTE/55-156
F5UCM1_9CYAN/336-482
B3C7X0_9BACE/397-504
B5HCN5_STRPR/304-401
B4V3G5_9ACTO/306-403
D0Z7T4_EDWTE/372-482
E7ZNG5_SALMO/430-537
E0UEY6_CYAP2/756-878
C5EQZ0_9FIRM/467-572
H4TAQ9_ECOLX/465-558
C3DY16_BACTU/198-309
H8MLG6_CORCM/265-379
D3E6C7_GEOS4/460-570
Q63IX6_BURPS/321-442
A6CTQ2_9BACI/695-806
A3D3G9_SHEB5/769-872
G8T1H5_BRUAO/481-600
G2NYC7_STRVO/358-467
H0NUQ8_BACCE/284-366
B0UDU5_METS4/319-433
Q2BAB1_9BACI/473-587
G8UE40_BACCE/388-530
D4JZB0_9FIRM/510-621
C3HWI3_BACTU/411-518
C4B1S3_BURML/319-425
C6BM50_RALP1/497-611
H7JSA1_STRPN/38-181
A5W2W2_PSEP1/278-399
E1PH83_ECOAB/464-558
D3JF59_9BURK/4-114
G4E7L6_9GAMM/497-612
D9THW7_CALOO/344-450
E6B8D9_ECOLX/494-586
H2J3Y9_MARPK/30-172
E8W530_STRFA/424-535
A2S8D0_BURM9/39-198
G2K1N3_LISMN/479-590
G4RF43_PELHB/372-484
A7N267_VIBHB/343-457
F0SMX2_PLABD/1344-1456
F3BJA2_PSEHA/289-397
A3P6U7_BURP0/453-593
B3YY20_BACCE/423-528
C2NJL4_BACCE/692-796
E6B3Q0_ECOLX/352-457
F6IVD7_LACPE/390-500
B7WTW2_COMTE/668-782
G2AZB9_ECOLX/348-449
E4HBZ0_PROAA/390-489
E2SW69_9RALS/543-661
E7UQT9_ECOLX/371-481
D4ZS12_SPIPL/222-341
B9MHR6_ACIET/359-478
F2R1S9_STRVP/323-431
B8DQ71_DESVM/254-364
D0ZWR0_SALT1/475-580
H3SS02_PSEAE/338-445
B6BGJ6_9PROT/271-371
Q3RF91_XYLFA/42-185
B1G5P8_9BURK/700-816
D4LAH6_RUMC1/440-549
A5TGH6_BURML/351-462
H2FQ28_CORPS/282-371
A4CLA6_ROBBH/181-295
F7ZZ99_CELGA/405-517
C5ZRV2_BURPE/440-583
Q0HTR9_SHESR/461-554
B8GBK3_CHLAD/18-150
H5TEP1_9ALTE/236-357
GYRB_STAA3/39-182
H5TL29_9ACTO/275-373
E2X4D2_SHIDY/1-132
C7NIA7_KYTSD/41-205
G6IGI4_9DELT/367-479
I0RAZ4_9FIRM/190-297
B5HB83_STRPR/385-491
H4UQB6_ECOLX/332-439
B0SYN7_CAUSK/436-546
A0QKB2_MYCA1/386-496
C3FC53_BACTU/330-437
E6X9H0_CELAD/1034-1144
Q3IXS4_RHOS4/425-537
D4RW99_9FIRM/462-567
E1HFW6_MYCTU/48-189
E6CHG4_PROAA/705-814
Q9I2C9_PSEAE/623-733
D6ETY4_STRLI/315-406
D0HQT3_VIBCL/320-429
E8W4M9_STRFA/366-475
A3JXK5_9RHOB/348-457
B5ZNV7_RHILW/298-407
D3LCT7_ENTFC/179-285
Q07PE6_RHOP5/444-562
Q1QJ49_NITHX/775-890
B5QC96_SALVI/316-424
E1VPB7_9GAMM/232-356
H0JIH6_9PSED/348-456
A4T7P0_MYCGI/377-488
G6WH02_STRPN/327-438
G5HLV2_9CLOT/455-573
B5EFZ8_GEOBB/351-461
D1B0F3_SULD5/327-432
B8LYL7_TALSN/898-1035
C3D3M7_BACTU/692-796
B1II20_CLOBK/304-416
A1VRJ2_POLNA/233-362
E8GVC3_SALMO/31-174
A0YEE8_9GAMM/461-578
G2TF16_RHORU/774-885
D9W1S9_9ACTO/303-414
D0GZV8_VIBMI/462-554
B0XWW4_ASPFC/1347-1467
G8QL83_AZOSU/293-385
D9WCB0_9ACTO/357-463
E4EQW3_PROAA/356-466
F9XUF9_CAMFE/280-376
B6QAM9_PENMQ/176-323
E7JB95_ECOLX/345-454
A8M2G1_SALAI/512-620
B4WDG0_9CAUL/325-468
H6U7H3_CYDPO/34-187
Q46ZW1_CUPPJ/620-759
H6BP75_EXODN/788-903
D6BG00_9FUSO/28-173
Q3IN65_NATPD/1241-1347
C2U4S0_BACCE/422-528
H2HBY7_CORDP/361-475
F9EUE9_9NEIS/348-457
E1WFQ2_SALTS/475-580
C4X5K2_KLEPN/775-883
C8U624_ECO10/349-460
Q1QNH7_NITHX/576-698
Q7X4A6_9CYAN/1-159
G6YC98_9RHIZ/482-592
F3B480_9FIRM/647-753
H8MJW5_CORCM/611-721
D7BI02_MEISD/34-178
A1C298_9EUKA/2-156
C4FKL1_9AQUI/40-182
C2LE24_PROMI/31-174
D5BB71_ZUNPS/280-395
B8XMC9_9ACTO/1-101
H2IM23_9VIBR/582-697
F4N6S3_YEREN/112-201
E4VK78_9HELI/303-404
E8X069_ACISM/267-378
A6QKB3_STAAE/188-295
C6IGG7_9BACE/1349-1465
D0TG52_9BACE/551-659
C3II08_BACTU/175-285
D5BTB2_PUNMI/430-542
B9Y3Z5_9FIRM/220-331
H3PJG8_BRUAO/240-360
F5UHX6_9CYAN/654-784
F7KLE8_9FIRM/138-249
C3GZD7_BACTU/243-324
D3HEK4_STRG3/40-183
Q3ZVX6_DEHSC/1176-1286
G6YVU5_9ALTE/403-513
E9VVF4_ECOLX/494-601
H8KRT2_SOLCM/554-645
E8WKP1_GEOS8/584-691
F4C165_SPHS2/293-401
Q6NA72_RHOPA/512-619
B7VIX7_VIBSL/27-172
Q2B065_9BACI/37-180
C0XGG5_LACHI/329-440
A5G9U5_GEOUR/319-461
F3P958_9ACTO/388-483
Q629Q3_BURMA/364-457
E6W0A1_DESIS/289-398
D0AMY4_ENTFC/468-578
C7LQ52_DESBD/179-294
A4X5U3_SALTO/222-322
E8AV53_SALMO/354-460
A6GDU2_9DELT/252-358
D9TR74_THETC/353-455
B6VT22_9BACE/404-512
C8LFT2_STAAU/762-873
D3HXB3_9BACT/965-1078
A3GIL6_VIBCL/424-571
D5EB22_METMS/32-175
F5Z1F7_MYCSD/359-470
C7V707_ENTFL/275-385
Q63DB1_BACCZ/388-530
E5ZSJ5_ECOLX/494-601
D4WLU5_BACOV/489-600
Q31TP2_SHIBS/252-359
G7G3B5_9GAMM/342-455
D2B0A4_STRRD/357-460
A0KCT8_BURCH/387-496
Q0PHI2_ZIZJJ/481-609
G5W4E4_ECOLX/374-478
D8R4U9_SELML/465-584
G5IN40_9CLOT/436-545
H6LPN5_STAAU/252-344
B5NS67_SALET/313-424
C0CWY9_9CLOT/301-412
F9RML2_9VIBR/245-340
C9Y6Y9_9BURK/170-278
A1CVA5_NEOFI/773-887
B9XCN4_9BACT/470-584
D3KVE8_STRPY/382-495
H6NRU6_9BACL/493-613
Q2IW25_RHOP2/244-365
Q4C231_CROWT/311-429
H1W7R7_9CYAN/1356-1476
C1DQL2_AZOVD/517-632
F9RWH9_9VIBR/401-516
F0IWD3_STRSA/216-321
E8WNR9_GEOS8/586-708
G0ST19_VIBMI/397-493
F3YSZ7_LISMN/34-136
H5QW51_ECOLX/581-691
D5MVZ6_BACPN/33-176
Q5K6M7_LACSA/455-586
C3IWQ4_BACTU/324-431
H8FJK6_XANCI/363-475
D7HZC0_PSESS/301-419
E8CH31_SALMO/345-451
Q816J4_BACCR/215-326
Q0JZF4_CUPNH/619-739
E7WT80_SALMO/430-537
E5WZ92_9BACE/122-230
H8FNZ5_RHOMO/435-546
Q6AKK5_DESPS/696-823
C4XMX3_DESMR/347-455
G2J4F5_PSEUL/380-489
G4DTR6_9GAMM/601-716
Q748Q4_GEOSL/361-473
B5R242_SALEP/565-677
Q1CXA1_MYXXD/562-674
I0XL96_9LEPT/405-547
A6TBT3_KLEP7/561-673
E1ID56_9CHLR/669-788
D9PXM8_METTM/33-155
H5X1T0_9PSEU/170-280
F3YZ04_DESAF/790-914
Q8A9Y4_BACTN/339-443
D1EPD8_9RHIZ/481-600
Q1NUJ2_9DELT/318-425
E1SK81_PANVC/374-479
C9T876_9RHIZ/340-447
H8JT63_VIBCL/500-642
B7B8N3_9PORP/391-497
D5MYS6_BACPN/319-425
A3RP66_RALSL/37-186
Q3YBW6_9GAMM/1-132
F3WXA0_9SPHN/841-948
Q47JF7_DECAR/464-575
E2MAV0_PSEUB/31-176
G6E312_9GAMM/230-345
Q0HRG6_SHESR/1151-1266
H4LEL5_ECOLX/495-601
Q217N0_RHOPB/652-763
A0K8S2_BURCH/260-379
G2MDG6_HELPX/29-175
H1XH46_9XANT/271-395
F0IRT2_STRSA/236-328
G5NG81_SALET/465-558
B9XEL2_9BACT/469-580
G7DLC7_BRAJP/348-441
C7NMD6_HALUD/657-757
Q2J1Y4_RHOP2/144-259
H1YXQ2_9EURY/872-973
F8F8X1_PAEMK/469-578
D4EHJ2_ENTFL/340-437
E8W3K7_STRFA/592-701
A7M708_9BRAD/1-138
H0KTB7_9FLAO/325-434
B8G333_CHLAD/338-449
Q7X2N4_SPHEL/527-654
B7RQD0_9RHOB/1-52
G7U238_CORPS/328-441
A3GLZ8_VIBCL/322-432
C2T852_BACCE/294-404
C6B1B2_RHILS/128-238
C0BYX2_9CLOT/198-307
C5ZV69_9HELI/31-174
SAES_STAEQ/235-348
E8YRI2_9BURK/346-439
F4DAM9_AERVB/559-675
Q1DD84_MYXXD/392-497
H2CEK4_9LEPT/354-465
Q09DV9_STIAD/216-328
E4IHP7_ENTFC/191-297
F2DSS0_HORVD/1009-1123
C3HLV5_BACTU/33-176
Q3SNH7_NITWN/347-452
E9VD12_ECOLX/249-356
G2SQI5_LACRR/264-375
Q8D4X0_VIBVU/410-555
C6CVB3_PAESJ/456-567
A4N9R6_HAEIF/27-172
C6W6X5_DYAFD/39-182
H1KTA3_METEX/333-475
G9XJS5_DESHA/221-324
G2MG71_9ARCH/199-336
B5GTH3_STRCL/307-408
E4IME2_ENTFC/386-496
E1PDB9_ECOAB/430-537
H5WQY3_9BURK/403-518
F3J1Q5_PSEAP/154-265
G5CDN3_9BURK/2-139
H4IVD4_ECOLX/360-471
C1MN24_MICPC/103-251
G2J039_PSEUL/243-353
F0Q3Z4_ACIAP/1278-1390
G8N1S2_GEOTH/283-367
D3F0W7_CONWI/293-387
G0D751_ECOLX/465-558
Q2FLH6_METHJ/923-1025
H0RYK0_9BRAD/663-785
D2S8B2_GEOOG/334-433
A3ZNZ4_9PLAN/398-508
E7B6J3_YERE1/496-588
A4XQW8_PSEMY/416-526
ARCB_ECO57/394-506
C5CGP6_KOSOT/329-433
Q4DWQ3_TRYCC/280-423
D7IS58_9BACE/644-752
A9DWY5_9FLAO/166-257
F8XCW5_ECOLX/316-424
B7HAL8_BACC4/387-499
G8SU49_BRUCA/336-441
C8KZG5_9PAST/226-338
Q1YV40_9GAMM/33-175
A1IP20_NEIMA/593-701
H7VCP0_CAMCO/340-482
Q4C9J4_CROWT/20-153
A4JQQ3_BURVG/277-385
A0YP28_LYNSP/255-365
B1G3T9_9BURK/39-198
G9SYV7_ENTFC/268-356
G7Z380_AZOL4/508-620
E9SNR2_CLOSY/240-349
E1VFI8_9GAMM/351-461
G2FEH5_9GAMM/360-468
B0ADS6_9FIRM/318-431
G9QEU1_9BACI/423-528
B0HY93_YERPE/338-447
E3QMU1_COLGM/1440-1560
D4BX97_PRORE/394-506
G7B5M5_VIBCL/413-523
Q3YBW4_9GAMM/12-155
G6LVU1_STRPN/214-318
C8NI19_9LACT/38-181
Q6S514_SORBI/1055-1167
E3GML6_EUBLK/454-570
Q89IZ6_BRAJA/643-763
B2JI10_BURP8/327-433
B5C6D2_SALET/428-540
E1JVL7_DESFR/478-582
C2YDD0_BACCE/278-382
A7BT75_9GAMM/708-759
C6TPN3_BURPE/349-457
C4UZ56_YERRO/313-424
H4ZWN1_ECOLX/316-424
G2DYB6_9GAMM/447-557
F3I5N0_PSESF/473-581
F5J6W1_9RHIZ/330-438
D6THU9_9CHLR/450-561
D9PNJ5_9ZZZZ/43-175
G5X908_ECOLX/369-508
A6ALU8_VIBHA/453-567
H3S9W1_9BACL/284-380
Q1ZI30_9GAMM/518-630
E4MPX8_CAPOC/442-557
F9U039_MARPU/367-478
B1MBP2_MYCA9/348-458
A9K4T3_BURML/225-333
Q0CQ94_ASPTN/1319-1439
B0HMG3_YERPE/403-518
H7MWU8_STRPN/214-318
Q2P4P5_XANOM/957-1070
G2SLE4_RHOMR/665-778
F3MCE5_9BACL/497-612
E8VB63_BACST/287-381
Q62KW8_BURMA/679-792
D8HLH0_AMYMU/281-382
H4EHF8_STAAU/277-370
A6X818_OCHA4/589-700
Q1IKT0_KORVE/865-977
G7UWV1_PSEUP/370-482
C3IFS5_BACTU/610-733
E7ZD76_SALMO/394-506
H1QE91_9ACTO/72-182
B1G818_9BURK/260-379
Q1LS54_RALME/332-444
B9DT59_STRU0/348-435
D1JU83_9BACE/409-517
D5TNU1_BACT1/349-458
D7KPI4_ARALL/43-188
H8E4X8_9MICO/436-547
B0MHV9_9FIRM/110-221
B8JH00_ANAD2/337-443
A8NS91_BRUMA/121-269
H0LP70_SALMO/428-540
H3P987_BRUAO/657-768
E0W1B8_PEDHC/234-359
B3AYR1_ECO57/428-540
E4DUT2_PROAA/360-450
D7CWY7_TRURR/31-176
B0UAN1_METS4/305-413
B4VLL8_9CYAN/85-197
B0SR59_LEPBP/481-605
A0KRT3_SHESA/230-345
E4N5F9_KITSK/411-519
C4U572_YERAL/488-594
G3EGK8_9BACT/286-376
Q9ZI90_LACSK/360-471
A0YQI2_LYNSP/30-174
G0JDR2_YERPE/233-348
G3ITZ0_9GAMM/348-460
A8S3H2_9CLOT/357-464
F3B2W3_9FIRM/482-591
I0KH79_9BACT/340-465
H7ST02_CAMCO/340-482
B8Y9T5_9ROSI/455-586
C3KM70_RHISN/352-459
G5DF23_9BURK/2-139
E2Z7H5_ENTFL/223-334
F3LTM9_9BURK/331-441
H7VYZ2_CAMCO/30-173
B2UY31_CLOBA/395-505
B3IDG7_ECOLX/344-451
G0J795_CYCMS/248-359
Q26GE2_FLABB/257-365
D3PAA1_DEFDS/276-382
E8CBQ2_SALMO/222-314
E0R4M0_ECOLX/252-359
A4XLT6_CALS8/349-450
F0YVM2_9CLOT/461-578
Q6S530_SORBI/1011-1123
B5HCG9_STRPR/334-423
A4JGT4_BURVG/320-426
E9XFN0_ECOLX/345-450
H1C4F3_ECOLX/409-498
E8FLL2_SALMO/134-242
C7D0C0_ENTFL/40-183
C9XVZ9_CROTZ/357-468
D6Z847_SEGRD/387-497
B3IKF4_ECOLX/406-495
H5E6Z6_ECOLX/27-172
F3HPZ5_PSEYM/1566-1705
A4GS02_9PSED/114-204
D6M8W6_9CLOT/455-566
G4K8G5_9RHIZ/1181-1293
F3GSL7_PSESX/2-90
H1NZF8_9BACT/525-648
C7NU00_HALUD/385-507
C8U2T1_ECO10/371-481
Q0R047_9DIPT/1-120
E8BJJ3_SALMO/555-661
F5KGJ1_PSEAI/472-580
B4VKS0_9CYAN/845-977
Q82AR4_STRAW/336-424
C5BGS5_EDWI9/332-439
A0DD19_PARTE/584-717
G2ZS99_9RALS/351-465
A1F4U8_VIBCL/429-540
B8JEB0_ANAD2/338-444
B4VWZ5_9CYAN/254-363
B0U9J9_METS4/1002-1117
E1R6D5_SPISS/367-489
A5UTQ7_ROSS1/583-710
A8GHJ7_SERP5/468-560
D9NAB8_STRPN/233-344
B3VL61_BACTU/29-172
H9UH18_9SPIO/608-757
E4VXS5_BACFG/326-422
D7DSA2_METV3/31-149
B2K6R6_YERPB/313-424
E0U396_BACPZ/501-606
E4PAZ1_ECO8N/363-472
G7QMR5_LEPII/476-596
B8G870_CHLAD/363-474
H8NG36_RICPO/481-588
C7L1V3_ACEPA/477-605
F5IS56_ACIBA/796-906
G0RXE5_HYPJQ/705-902
C5DAU3_GEOSW/34-177
G6MYM8_STRPN/323-434
H0NIP4_BACCE/273-383
G2CNN2_ECOLX/360-471
G2Z2C5_FLABF/475-590
B3QSA2_CHLT3/1217-1327
C1A599_GEMAT/124-230
G6P5L9_STRPN/233-344
G5EVV0_9ACTO/713-822
B4D7V6_9BACT/115-232
Q48XK1_STRP1/466-573
G1ZZV0_ECOLX/447-547
Q31M73_SYNE7/592-702
B5FKQ3_SALDC/313-424
F5KTN8_PSEAI/133-272
C5BPL9_TERTT/388-499
F3H1Z7_PSESX/262-376
F5PVS1_SHIFL/313-424
C2Y3V1_BACCE/287-373
Q8E948_SHEON/673-788
F8XY26_STRAG/466-570
G0Z2I0_BACPN/354-462
I0M8U6_SALET/360-471
A6FLX4_9RHOB/404-510
B6BPT5_9PROT/480-593
H4WQ54_ECOLX/494-586
F7KFJ4_9FIRM/357-468
B9LH81_CHLSY/361-472
H0SJ37_9BRAD/100-195
A5CDA1_ORITB/134-241
F9GMT4_HAEHA/35-178
C3HCW1_BACTU/198-309
G7ANW7_VIBCL/368-464
E8JIT9_9ACTO/45-189
A8SZW6_9VIBR/594-710
B8IUZ0_METNO/376-485
A6SZ13_JANMA/781-890
D5CCC5_ENTCC/238-345
G8PN67_PSEUV/344-452
A0LD52_MAGSM/1952-2067
B0QCP6_BACAN/342-454
H6WNT0_9ACTN/367-478
H0P9D2_9SYNC/551-665
H0UPC4_9BACT/327-469
H4PVV7_ECOLX/371-481
E5VR95_9FIRM/785-896
D3R7Z7_KLEVT/382-493
A3N4H0_BURP6/307-414
E9RJH1_BACNA/28-172
F2DK92_HORVD/537-653
B4ABP6_SALNE/774-882
Q2IAK8_9MOLU/2-146
H7HEJ0_STRPN/341-443
C3HPY2_BACTU/367-479
E0IEZ4_9BACL/462-574
D5DJH2_BACMD/355-459
F1U887_PROAA/63-209
MTRB_MYCPA/408-518
B9NLA6_9RHOB/347-456
B7K5L1_CYAP8/266-394
F1WYW9_MORCA/337-457
A0YKL7_LYNSP/254-364
Q7URS2_RHOBA/330-443
G6ZEN8_VIBCL/718-832
Q0SN88_BORAP/875-995
Q9FDA2_VIBAN/575-682
Q83IZ2_SHIFL/409-498
Q5X733_LEGPA/247-357
E4CK70_PROAA/346-434
Q39SB3_GEOMG/653-771
G3K8T1_9NEOP/15-168
E8DKR7_SALMO/774-882
Q30RU3_SULDN/533-626
E3YJ61_LISMN/272-380
E1I644_ECOLX/774-882
G5JGK2_9STAP/442-552
Q8QKW6_ESV1K/305-423
H9N7J1_TRIVA/2-106
B1GDJ7_BACAN/309-414
Q3DAW2_STRAG/449-542
Q1ZGK2_9GAMM/525-636
B2UX48_CLOBA/33-176
E4LF73_9FIRM/323-433
Q3BMJ0_XANC5/893-1003
C4YXK9_9RICK/794-903
D9WT69_9ACTO/207-318
B2ASR8_PODAN/954-1117
Q02TZ9_PSEAB/2039-2179
G0GNY8_KLEPN/452-553
B1GP81_BACAN/494-605
A6MWW2_9PROT/1-71
C0CMJ2_9FIRM/354-454
A6EM20_9BACT/910-1003
F4U9M4_ECOLX/316-424
A3EIN4_VIBCL/674-782
B2HBE0_BURPE/440-583
E4GIR1_PROAA/705-814
D0DEL1_9LACO/364-474
D8G0C7_9CYAN/514-632
B1R1M6_CLOBU/546-659
Q3DDS0_STRAG/449-542
Q1GGX3_SILST/623-743
H7VEQ6_CAMCO/30-173
A9K031_BURML/307-414
A5EZV6_VIBC3/581-692
Q8YBU4_BRUME/361-469
C9THF2_9RHIZ/340-447
F4CRH6_PSEUX/373-479
G7QBM4_9DELT/30-166
A4GZI6_STRHA/296-391
I0CZJ2_BACAN/306-411
G4XZM7_AERHY/367-475
Q6F7B4_ACIAD/354-461
C0C4E0_9CLOT/305-412
Q1NPS8_9DELT/474-585
E8JYV3_9STRE/340-438
H3W2K6_STAEP/488-601
A0R231_MYCS2/308-402
D6M1M3_STAAU/39-182
C2JQB2_ENTFL/383-493
F9NTH7_PROAA/57-216
A9KPU1_CLOPH/376-488
F2KFB3_PSEBN/293-386
F0K9L0_CLOAE/467-578
C2T319_BACCE/321-433
E4Q0J0_MYCBG/31-174
A9CPF5_9BRYO/455-602
H0KLD4_BIFAN/34-202
G5CDZ7_9BURK/2-139
Q0YU98_9CHLB/455-572
F3T381_STAAU/343-451
A3NNE1_BURP6/351-462
E6DP17_PROAA/705-814
G9R3D8_9FIRM/370-481
Q5G874_ARAHA/1044-1156
Q4P9E4_USTMA/1041-1156
Q2L0Y9_BORA1/625-737
F2QZK9_PICP7/728-896
Q9FBR3_STRCO/255-370
E8FW03_SALMO/348-449
Q2NZ08_XANOM/481-593
B2TJU4_CLOBB/208-317
Q3SA63_9EURY/31-181
Q46V10_CUPPJ/636-751
G2P1S6_STRVO/297-399
Q0AXB4_SYNWW/409-491
Q5Z233_NOCFA/343-451
G2ZVR4_9RALS/316-427
E8QRK7_HELPR/270-375
D3PCI6_DEFDS/266-370
B9Z619_9NEIS/593-700
C0BXX6_9CLOT/265-351
H1X672_LACCO/32-176
E2SPR0_9FIRM/382-494
A7ZK97_ECO24/557-663
D8NQK6_RALSL/542-657
G2LSI1_9XANT/594-685
A5TFK3_BURML/343-455
B2JJ99_BURP8/39-198
F9G0G5_FUSOF/289-454
Q7D2W6_AGRT5/428-546
B7GFZ0_ANOFW/238-329
D3E5K0_GEOS4/512-620
G2BRK8_ECOLX/447-540
G4QMW6_GLANF/333-440
D6TA41_STAAU/222-331
G9VT42_SALMO/233-348
H5GDM1_ECOLX/464-558
D5QQG6_METTR/630-741
A1U772_MARAV/2115-2254
D8EWB5_9DELT/608-729
C1CUV4_DEIDV/996-1107
E4FTA6_PROAA/63-209
E6VZQ4_DESAO/727-869
G6BCH0_CLODI/422-527
B9LXC0_HALLT/325-429
C9J5P2_HUMAN/77-226
Q2IXI2_RHOP2/350-455
F2G108_SALGL/428-540
A9F7N6_SORC5/600-734
C0RGJ0_BRUMB/316-425
C7X2J2_ENTFL/373-484
E1JYD6_DESFR/365-473
G2FS97_9FIRM/31-176
H8JZD4_VIBCL/27-172
H7PWL4_STRPN/418-532
A9E1I8_9FLAO/474-589
C5ENT9_9FIRM/205-321
B4SY95_SALNS/539-645
G5GH80_9FIRM/232-344
I0UF84_BACLI/319-424
C9YZY4_STRSW/286-380
F0Q626_ACIAP/282-390
A7MS46_VIBHB/458-601
E6S755_INTC7/391-491
G9YUF1_9FIRM/370-466
NTRB_ECO57/233-348
B4D4U6_9BACT/306-417
F5XCL8_PORGT/488-602
I0KFS7_9BACT/551-640
B8IQX9_METNO/305-447
B3YLS7_SALET/348-449
C5ZTW9_BURPE/272-378
D3P7E8_AZOS1/520-615
D2ZB47_9ENTR/375-479
G7C1D9_VIBCL/591-705
G2IKC2_9SPHN/343-451
E6C4F2_PROAA/342-447
E8FGU0_SALMO/507-613
A8F0Y7_RICM5/380-493
C9YMR3_CLODR/359-467
B7HFQ1_BACC4/279-366
A7AGL4_9PORP/451-561
Q7MX48_PORGI/41-175
B8J706_ANAD2/462-572
A7VZ61_9CLOT/1-105
G0FPF3_AMYMD/362-472
G7WG65_DESOD/497-604
B9IYH2_BACCQ/36-179
A8LUU8_SALAI/328-439
F0BLN0_9XANT/342-451
F8CHS9_MYXFH/345-455
C4B040_BURML/307-414
D4ZWZ4_SPIPL/258-370
F9RU04_9VIBR/561-670
H2GYZ0_CORDP/371-468
E0H3U6_ENTFL/465-576
E7YA37_SALMO/384-523
Q8RTY9_BRAJP/3-147
D6ZUI5_BIFLJ/324-434
E0UB77_CYAP2/546-655
D3QGJ1_STALH/189-296
F2IYF8_POLGS/375-490
C8NHK8_9LACT/354-465
F9ULI7_LACPL/458-566
A7HN49_FERNB/298-413
Q21CF2_RHOPB/316-427
D3QD33_STALH/34-177
E8GUS8_SALMO/581-691
D2THM4_CITRI/316-424
C7PF24_CHIPD/253-361
D0MGR5_RHOM4/587-698
D2URU1_STAAU/275-360
D0HQ39_VIBCL/338-445
A3TJD6_9MICO/393-490
F9K404_STAAU/277-370
I1D6S5_9PSEU/573-684
H4X6Y2_ECOLX/349-460
B5JLB2_9BACT/331-442
C6B7U0_RHILS/388-506
H3MZM2_KLEOX/540-649
F5N1M5_SHIFL/316-424
A8L686_FRASN/305-402
E4Q3B0_CALOW/358-498
G8NZC7_GRAMM/661-769
F8KL07_STALN/344-455
F4CBR7_SPHS2/565-676
H0PUH5_9RHOO/454-594
G1WSQ4_9FIRM/356-465
E2NUM8_9FIRM/358-469
F1NKM8_CHICK/39-192
A7H6H8_ANADF/342-453
A1SKR2_NOCSJ/412-523
D4BSU9_PRORE/377-482
G0KZR1_ZOBGA/245-352
D0AJU2_ENTFC/39-182
F2LPA7_BURGS/256-365
F9V773_LACGT/191-296
E5Y3E1_BILWA/475-580
A5UZS2_ROSS1/905-1016
Q03AM2_LACC3/231-335
I0D2R6_BACAN/381-487
E7V268_SALTM/354-460
C7LRF1_DESBD/267-378
E3G5L1_ENTCS/233-348
E8TCP1_MESCW/366-480
Q0MX27_VIBFI/46-161
D8AW18_ECOLX/345-456
A4Y455_SHEPC/312-419
F2BAE5_9NEIS/35-178
H5XW21_9FIRM/385-494
F9U5F3_9GAMM/394-505
E5V7E7_9BACE/394-501
G0LJN8_HALWC/233-331
F9BRQ2_VIBCL/462-554
F3JBQ6_PSESX/365-470
G6XZ89_RHIRD/577-699
H7F4T7_9LIST/362-473
D5Q8G6_CLODI/216-327
Q8YR84_NOSS1/351-460
C3K2K0_PSEFS/530-645
B0P1P2_9CLOT/340-451
F6CXD6_MARPP/324-435
Q97J32_CLOAB/349-438
H8JX87_VIBCL/420-530
G9ZVQ7_9PROT/227-346
G9RL53_9ENTR/233-348
H3SGV2_9BACL/361-472
B8FAT8_DESAA/518-641
C0QAR0_DESAH/553-662
H8JXW5_VIBCL/233-338
C8AIG6_STAAU/470-581
E7ZGV0_SALMO/442-549
F5Y2E6_RAMTT/369-483
F9J0H8_ACIBA/340-447
A7HB78_ANADF/668-779
H8MXY1_CORCM/546-658
C1ENR2_BACC3/388-530
Q748L0_GEOSL/552-663
H4QU07_ECOLX/419-507
Q2J6Q5_FRASC/233-344
E7VWD8_SALMO/581-691
F4M7Z9_ECOLX/406-495
G0PZT6_STRGR/402-513
H0LFH2_SALMO/31-174
B5C593_SALET/539-645
B0NBB2_EUBSP/196-308
C7P1B9_HALMD/215-320
C9X5U4_SALTD/494-586
F0E916_9PSED/236-355
H2CJS8_9LEPT/507-613
F8F8F7_PAEMK/499-615
Q0A9M3_ALHEH/303-407
Q67QN6_SYMTH/286-374
F3I7S2_PSESF/302-411
F7PQ25_9EURY/368-472
A9KU75_SHEB9/32-175
B1EI55_9ESCH/332-439
F7N3H2_ECOLX/233-348
C6URT2_ECO5T/374-478
C7ZTL8_STAAU/406-512
D0CWA8_9RHOB/778-886
C3EWT4_BACTU/423-528
E8YW26_9BURK/705-827
F8F112_SPICH/259-370
A0LCI3_MAGSM/353-464
C0MDW4_STRS7/444-528
D2EMW5_9STRE/442-556
A9S2L4_PHYPA/665-879
C3LJH4_BACAC/271-377
D8P0S0_RALSL/685-805
H7LW24_STRPN/341-443
E8D4D7_SALMO/233-348
B5HNJ7_9ACTO/322-425
E3RLH5_PYRTT/680-868
A1AHK8_ECOK1/409-498
Q0KBW2_CUPNH/664-780
Q8PBD7_XANCP/480-591
G5LRP4_SALET/552-643
F8HA44_PSEUT/304-414
A9WI77_CHLAA/725-836
C6IZN7_9BACL/484-594
C2YM23_BACCE/306-417
B9XAW4_9BACT/603-695
A7B6G1_RUMGN/139-243
F8FQ41_PAEMK/475-584
G6UI59_STRPN/36-181
F8E4F2_FLESM/377-499
E8B9S1_SALMO/465-558
B8H8X0_ARTCA/332-438
F3W0Z9_SHIBO/404-519
Q8D9H9_VIBVU/326-436
B9R531_9RHOB/351-457
C2U1W5_BACCE/314-420
A6N6D7_9BACT/1-83
A3N724_BURP6/319-425
F1YAG6_ECO57/565-677
Q1AT47_RUBXD/537-632
D6I3G2_ECOLX/345-454
E0Q7V5_9BIFI/445-591
E8MVL8_BIFL1/283-396
C5FN54_ARTOC/312-443
Q734Y2_BACC1/348-458
F0EYX8_9NEIS/346-455
A1T6Y3_MYCVP/344-451
F7KK04_9FIRM/443-562
F3XAJ8_STRPN/213-305
F3I1F9_PSESF/265-389
B6BD72_9RHOB/348-457
E9XGP7_ECOLX/348-449
Q3ILL4_PSEHT/317-428
A8TM42_9PROT/474-590
H1NPH5_9SPHI/571-663
E3FNN1_STIAD/508-619
C2S2H7_BACCE/237-348
G5JC39_CROWT/246-356
Q47K64_DECAR/825-940
A4Z356_BRASO/938-1060
D6GK76_9ENTR/332-439
F5YFA6_TREAZ/507-623
E6LEP9_9ENTE/270-380
H5YNT5_9BRAD/394-502
C2KMB4_LEUMC/63-208
C1IIJ2_9ENTR/3-93
Q07KT0_RHOP5/773-883
G0K0R4_STEMA/337-440
F8ZIR4_VIBCL/475-620
A7HEM9_ANADF/124-229
A1ZEA0_9BACT/371-469
H1E3M8_ECOLX/394-506
B7GXG0_ACIB3/326-436
A2VX17_9BURK/700-816
F0I2M6_STRSA/323-434
E9FJ69_9STRE/233-344
C6YUF1_9GAMM/26-171
G7B6G1_VIBCL/312-427
F7ZGC5_ROSLO/317-437
Q7NUU7_CHRVO/508-614
G7TH93_9XANT/297-385
H4YT53_ECOLX/446-554
B8H2H4_CAUCN/338-445
H3Z0L2_STAAU/406-512
Q3YBW3_PSYIM/5-147
A4X2K2_SALTO/253-364
B6VYF3_9BACE/38-184
D3QW64_ECOCB/410-499
C2YR97_BACCE/283-374
F3KJ03_9ARCH/158-261
O06869_SHESR/1-83
H6P8P6_STRIC/36-181
D5V5M4_ARCNC/577-695
H7T905_CAMCO/340-482
D0IB81_VIBHO/529-641
C8LIA1_STAAU/471-582
H8MLE7_CORCM/373-486
F8Z186_VIBCL/394-509
Q47WK5_COLP3/1056-1175
E6X499_CELAD/568-680
D7D6Q7_GEOSC/34-177
A2SNX4_METPP/365-474
Q1NWK7_9DELT/444-562
D5Q276_CLODI/670-778
B3CBP8_9BACE/412-518
F2N1J7_PSEU6/412-533
H0Q0L4_9RHOO/319-434
E4TNG8_MARTH/32-151
B4SZA9_SALNS/774-882
Q3BU58_XANC5/274-418
I0D9E3_BACAN/506-616
D6J9J6_ECOLX/494-586
D5SXI1_PLAL2/697-808
G7F0G7_9GAMM/624-735
B8DR09_DESVM/693-808
E0Q2P6_9STRE/236-328
F6GGD6_LACS5/607-697
D5MP22_COMTE/2-139
G7TB00_9XANT/923-1036
E0QBY5_CAMCO/235-337
H4T0Y6_ECOLX/430-537
H5EM05_ECOLX/447-547
G4DV74_9GAMM/500-613
B3J996_BACAN/252-344
Q0G3M6_9RHIZ/391-498
D2AQH3_STRRD/276-366
Q8D0H0_YERPE/315-424
H0Q4L9_9RHOO/378-480
G9Q3U3_9BACI/313-417
D5UBD3_BRAM5/484-595
F9DPT2_9BACL/392-498
E4PKX5_MARAH/664-793
B8GW50_CAUCN/323-436
B3QCI5_RHOPT/366-478
B1N7R9_9BACT/1-83
H5XXE1_9FIRM/358-468
G9JL94_PSEAI/345-445
F3ZBQ2_9ACTO/343-469
Q8KLL0_STRTO/247-359
A4BBN1_9GAMM/343-448
H4B3B4_STAAU/248-340
Q9KRN1_VIBCH/420-536
H1KIW3_METEX/311-409
B1UTV9_BACAN/417-524
A0LVB7_ACIC1/331-429
F3G369_PSESJ/516-625
H4UXR8_ECOLX/557-663
D7YRK5_ECOLX/428-540
C9V181_BRUAO/18-145
Q47F32_DECAR/371-481
D6KUR4_SCAIO/36-205
D9TEV0_MICAI/326-418
H0LPU3_SALMO/494-586
I0MLK7_SALET/465-558
B3BET0_ECO57/419-507
D2G2N7_STAAU/248-340
B5PAR9_SALET/565-677
E6JB00_9ACTO/355-469
F3FUK0_PSESX/96-175
A7I520_METB6/549-650
A8KKS3_BURPE/322-435
Q2LQ09_SYNAS/353-476
Q8YPD6_NOSS1/919-1036
Q4MWL3_BACCE/249-359
I0N5M1_STRPN/276-362
F4XH22_9FIRM/762-873
A3XYM3_9VIBR/476-567
H5Q253_ECOLX/404-519
A1TYP5_MARAV/248-371
B3C7X4_9BACE/258-364
G7VPF7_PAETH/466-574
A8V235_9AQUI/169-268
Q7W6C9_BORPA/233-355
C7ULV0_ENTFL/275-385
H7EP84_9SPIO/348-457
G7W1T2_PAETH/381-493
Q47U53_COLP3/567-674
H4VP77_ECOLX/352-457
Q2CFY2_9RHOB/280-373
Q3YZG0_SHISS/824-937
A0YZG7_LYNSP/1013-1131
F9VCM4_LACGL/350-452
D4KBJ3_9FIRM/470-586
D6LR76_9RHIZ/241-351
C2NEV0_BACCE/294-399
D2QCN4_SPILD/259-370
B5JGQ1_9BACT/1026-1143
D1YM16_9FIRM/31-173
F3YWV9_DESAF/571-694
G5K388_9STRE/209-315
G2JVE8_LISMN/226-337
C7K7E5_ACEPA/457-554
E2XRM1_PSEFL/281-391
Q2IPD8_ANADE/777-885
C4XHB3_DESMR/207-315
C6YDA2_VIBCL/484-591
E4TJL8_CALNY/383-491
F7R7C0_SHIFL/374-478
G1E6I5_ECOLX/249-356
H4DWN5_STAAU/474-579
D4WID1_BACOV/292-398
G6KUK2_STRPN/233-344
C6JGX2_9FIRM/766-873
H5WSQ9_9BURK/691-786
G6GTB2_9CHRO/1556-1676
H4KY28_ECOLX/344-451
H1EKK2_ECOLX/542-648
F1T6N1_9ACTN/327-435
B8EK78_METSB/344-455
B1Q938_CLOBO/216-326
A8HPT2_CHLRE/32-207
A8ENH4_BURPE/440-583
G1V0M7_9DELT/480-596
G6YN69_9ALTE/795-906
H0P066_9SYNC/531-652
Q5YNV3_NOCFA/374-480
E1RY85_ECOUM/774-882
I0L9P4_9ACTO/292-375
C7PIK3_CHIPD/369-479
B4RD28_PHEZH/654-759
H5I5H3_ECOLX/349-460
Q1JJQ7_STRPC/351-459
E1ICD6_9CHLR/635-751
F1W3S3_9BURK/294-387
A6BFN8_9FIRM/308-420
G7UZ10_LACRH/190-296
Q6MLV5_BDEBA/267-375
F4NA08_9FLAO/2-96
MUTL_NOSP7/20-150
D9TS09_THETC/351-462
F3KDX7_9GAMM/203-313
Q66FM5_YERPS/509-615
E1YVQ8_9BACE/408-514
A5KWW3_9GAMM/458-573
H3V6K6_STAEP/470-578
H7M4A6_STRPN/326-437
E8L6Z9_9RHIZ/177-287
F5SEM2_9BACL/536-646
E6W5X6_DESIS/511-625
E5XX56_9BIFI/283-396
E6PV70_9ZZZZ/49-208
Q8Y2K4_RALSO/542-657
G0JY22_STEMA/252-371
A1S1H2_SHEAM/32-175
B3EAQ0_GEOLS/780-889
C5AF79_BURGB/332-451
D2DXW6_9BACT/341-448
B1BUE3_CLOPF/648-759
G8V3S3_STAAU/486-599
E1JZS2_DESFR/373-488
C9PPD8_9PAST/35-178
H8XGC0_BACAM/419-526
H0F2W7_9BURK/127-266
E3I8E0_RHOVT/744-853
A3UK52_9RHOB/325-441
F5UDB0_9CYAN/547-667
O81287_ARATH/32-177
G6RYF2_STRPN/213-305
G7G7K0_9GAMM/504-619
B6D1H3_ENTCL/1-89
E7PMR1_PSESG/379-494
G6VS06_STRPN/38-181
D4EMP9_ENTFL/260-354
C6AZP6_RHILS/587-709
E8ZQR3_CLOB0/216-326
Q87X17_PSESM/324-427
H4CN25_STAAU/470-581
D5Q7U7_CLODI/417-517
B7HGA4_BACC4/472-576
C9Z0G9_STRSW/308-420
Q2BM47_9GAMM/533-642
H0PUN0_9RHOO/377-487
E6UPE9_CLOTL/220-326
F2FKJ1_SALDU/348-449
A1K2H0_AZOSB/443-583
H2GX44_CORDP/400-511
F6A2X8_GARVH/35-204
A8YVG8_LACH4/37-181
G6YTE3_9ALTE/830-941
Q04S84_LEPBJ/372-470
H1FSE5_9HELI/399-509
E1QW25_OLSUV/298-410
E4A449_PROAA/260-375
Q0TTS5_CLOP1/406-513
A3TKE1_9MICO/44-208
C3E3S4_BACTU/200-310
D9XSI7_9ACTO/303-414
A6T295_JANMA/1459-1598
Q46VS3_CUPPJ/686-804
D7ZX90_ECOLX/308-415
E6D6Y1_PROAA/63-209
E2K163_ECO57/27-172
E8RD24_DESPD/475-583
C6JAT4_9FIRM/486-593
G2P536_STRVO/325-422
H5X9V2_9PSEU/336-444
F1YD87_ECO57/394-506
F2FBI0_SALDU/386-525
F2JSM9_CELLD/353-463
C3E1Y7_BACTU/312-422
E4CE67_PROAA/390-489
H8CM71_CAMJU/309-405
D3RSZ9_ALLVD/1351-1466
A8FDV0_BACP2/359-467
D1PLF8_9FIRM/130-228
F2ANS6_RHOBT/147-255
C0Q9H3_DESAH/454-551
F0LZP7_VIBFN/576-685
Q4UWI1_XANC8/542-650
C2GUA5_BIFLN/387-490
E8BU12_SALMO/252-359
E2W272_MYCTU/268-379
H2AK68_BACAM/477-588
F2PJL0_TRIEC/1998-2114
I1BV17_RHIO9/980-1083
A7K1B3_VIBSE/317-428
Q1IBP8_PSEE4/318-427
E3XHF2_ECOLX/313-424
B5GYH6_STRCL/375-483
Q0EY90_9PROT/333-444
C5TP44_NEIFL/594-701
Q8ZN78_SALTY/465-558
G6BZS0_CLODI/293-400
G6VH23_STRPN/38-181
Q3MDZ4_ANAVT/561-672
D8PFE3_9BACT/371-484
F7V9J7_9PROT/403-523
E6XKS0_SHEP2/454-562
G5R0Q4_SALSE/464-570
H5SD07_9BACT/134-247
B2HEA9_MYCMM/351-464
F7MTK3_ECOLX/313-424
G5N5A2_SALET/345-454
C6Y0G8_PEDHD/938-1045
H7XNT5_CAMJU/309-405
Q05EE7_9ASPA/455-586
LYTS_STRA5/466-570
E3FX67_STIAD/334-426
G8S1A4_ACTS5/288-426
H1WN11_LEUCI/317-427
E7B2B6_YERE1/344-455
D7AVD4_NOCDD/334-430
C6YZT5_9BACE/923-1036
C7T8F7_LACRG/44-189
G7UTE8_PSEUP/309-429
Q8PQJ7_XANAC/346-457
F0T9U9_METSL/1161-1255
C5BIY1_TERTT/416-557
E5V0I0_9BACE/409-517
Q8SBD1_9MAGN/455-586
G6TFP0_STRPN/236-328
F5LCF6_9BACL/376-482
F8B436_FRADG/1504-1596
B3AK55_ECO57/547-653
B4SME6_STRM5/348-455
E8EPC1_SALMO/348-449
A6B9F7_VIBPA/354-463
C9ARQ1_ENTFC/492-603
E8M6G2_9VIBR/527-639
Q0V174_PHANO/746-893
E1DJH2_VIBPA/498-610
C6IPJ2_9BACE/385-493
B1YMJ3_EXIS2/358-462
A5V2V4_SPHWW/627-737
B7CUK8_BURPE/316-427
B9JK58_AGRRK/424-530
D6Y6C3_THEBD/418-528
G5VDE0_ECOLX/404-519
D4N075_9FIRM/671-788
E9VCE6_ECOLX/363-472
G2EAK4_9FLAO/584-674
C5ASB7_METEA/334-435
Q8P666_XANCP/283-385
Q1ZNB3_PHOAS/401-516
E3A0P2_PSEAI/22-154
B4T4J3_SALNS/363-472
A2V6A7_CRYNE/1081-1197
Q08UK3_STIAD/408-513
C9UBS2_BRUAO/352-460
F2KKN4_PSEBN/422-532
E4SC02_CALK2/49-192
Y185_STAA8/406-512
A6GQ88_9BURK/233-352
C4ZQH2_ECOBW/369-508
G5ZZD8_9PROT/334-440
B7IKK5_BACC2/349-458
C8MIJ6_STAAU/765-879
Q4P557_USTMA/193-315
B3HVQ1_ECOLX/252-359
A5W8I4_PSEP1/472-580
A1ANY3_PELPD/519-634
G4EZ54_BACIU/474-573
H1M7H4_9BACT/344-452
D2RPC1_HALTV/436-554
E4ZW20_LEPMJ/664-779
D3EPZ9_UCYNA/313-432
H0UE41_BRELA/272-364
I0H8B5_ACTMI/315-414
D8G212_9CYAN/641-792
C4RJT8_9ACTO/40-138
D2RTZ4_HALTV/692-805
B2GC57_LACF3/33-178
E1IF35_9CHLR/371-484
G4DZA2_9GAMM/243-353
C5ELU9_9FIRM/593-706
D2F3N3_STAAU/406-512
Q6IUP4_PSEFL/396-511
Q11HW3_MESSB/622-739
E4VQ67_BACFG/589-697
A3JDQ4_9ALTE/406-539
Q08Y06_STIAD/615-726
E6XIX5_SHEP2/607-719
F0SIA5_PLABD/881-996
D5DQL7_BACMQ/385-527
C4IA94_BURPE/353-501
D3NUR7_AZOS1/255-374
G0YST5_9ACTO/1-138
D0HJK6_VIBMI/250-355
D7C8M8_STRBB/48-207
A1K9T2_AZOSB/350-440
H3Q8L1_BRUAO/35-179
C4GB42_9FIRM/21-153
D7C6R9_STRBB/300-397
D2P0J3_LISM1/41-184
C6IAY8_9BACE/415-521
F5ZT05_SALTU/565-677
A0LKD8_SYNFM/432-543
F9AG87_VIBCL/674-782
O26226_METTH/258-353
A8IAL5_CHLRE/117-245
A8FMW8_CAMJ8/309-405
I0BGE2_9BACL/472-571
A7HCJ1_ANADF/605-713
F8IBP1_SULAT/193-286
D4LWE3_9FIRM/356-467
E6CAG4_PROAA/360-450
A6BZU0_9PLAN/409-529
B5HXF0_9ACTO/1056-1177
D0DV29_LACFE/375-486
B3Z2R7_BACCE/610-733
Q1D287_MYXXD/300-395
H0LZH7_SALMO/555-661
B4WTQ0_9SYNE/373-495
G6DUH2_9GAMM/340-442
G4PJS7_BRUML/222-332
G4E863_9GAMM/613-724
I0ZLV0_ECOLX/422-529
G4L8B2_TETHN/375-488
F0T352_CHLP6/239-335
E0HF50_ENTFL/34-178
E8N8J0_MICTS/257-365
G7ABM9_VIBCL/383-484
F0RLK9_DEIPM/308-420
F1XTA8_ECO57/313-424
A4A5P9_9GAMM/962-1081
I0X4W1_STRIT/346-431
A0Z4X9_9GAMM/275-391
C0SBU2_PARBP/424-540
A7K0K6_VIBSE/231-336
D8FY88_9CYAN/29-173
Q1K1A9_DESAC/258-363
A6EA23_9SPHI/703-813
A8DB01_SALEN/1-83
A3LYT9_PICST/602-720
H3P990_BRUAO/353-463
B3RCS0_CUPTR/404-514
A4Y8J4_SHEPC/456-598
H1YV24_9GAMM/486-593
Q21RT3_RHOFD/334-442
A1UX96_BURMS/505-617
E1VNR2_9GAMM/531-641
Q4EF91_LISMN/252-344
H1S5K9_9BURK/674-784
H5AM16_ECOLX/252-359
H8GXE0_DEIGI/446-557
B4EA14_BURCJ/322-434
C9CP21_ENTCA/381-491
C0BYE9_9CLOT/837-954
F5Y3E7_RAMTT/433-545
B3ZA35_BACCE/271-377
Q3YZ84_SHISS/465-558
A4E8W7_9ACTN/301-412
A2PUK2_VIBCL/31-174
D9VZ02_9ACTO/309-407
F0CA54_9XANT/358-470
D3PNM6_MEIRD/229-329
B9XLZ0_9BACT/472-583
F0E9R2_9PSED/703-795
Q1JCP1_STRPB/43-184
Q0TSV2_CLOP1/220-330
B3LBF9_PLAKH/54-206
C4XRZ9_DESMR/644-759
G2D979_9GAMM/216-326
A9TUP7_PHYPA/1003-1117
D2P3M8_LISM2/252-344
E1CBD8_PECCC/404-519
A6UKW8_SINMW/684-794
C2XHN6_BACCE/443-554
D8G5S6_9CYAN/1056-1167
B5A830_9PSEU/1-138
C2BEN5_9FIRM/221-323
B2RLP2_PORG3/539-650
H3UKY3_STAEP/176-285
G4J0Y8_9PSEU/287-373
F6H8H3_VITVI/476-611
H0KXI5_9FLAO/346-453
A3Y1T2_9VIBR/912-1027
B0KPS0_PSEPG/356-466
E4Z9V3_NEIL0/592-700
D2B1S2_STRRD/286-377
G0BC28_SERSA/328-437
C9V0R3_BRUAO/241-351
Q3ZXZ4_DEHSC/1009-1119
E7RS67_9BACT/251-346
B5E7R3_GEOBB/166-289
D3E6I6_GEOS4/482-607
Q2HRN2_MEDTR/990-1103
G8W4H4_KLEPN/326-434
A5L0X1_9GAMM/914-1029
D2G7U9_STAAU/234-347
I0BHB6_9BACL/483-593
A8ZQ23_ACAM1/1-36
E8CL04_SALMO/345-454
Q6AD94_LEIXX/397-492
F0RAA3_CELLC/367-474
A6W417_KINRD/415-524
B0NZ92_9CLOT/340-437
C7LAS6_BRUMC/352-462
F3HEF0_PSEYM/226-338
G2P2G4_STRVO/334-426
H6UWK9_ACIRT/34-187
A3EJI2_VIBCL/420-530
G5FNA6_9PSED/908-1017
Q2SBT0_HAHCH/417-525
C8KAR2_LISMN/252-344
B0YEX6_ASPFC/743-870
C0QAH9_DESAH/38-140
A1U8F4_MARAV/279-389
H4L534_ECOLX/31-174
H8HC70_STRPY/466-573
D8CBA1_ECOLX/31-174
A9FRV0_SORC5/125-229
Q5NM53_ZYMMO/36-183
B9Z7I9_9NEIS/1021-1136
F7TRZ5_BRELA/346-456
H5Q3B9_ECOLX/565-677
H7IIL2_STRPN/36-181
E7KDR9_YEASA/680-927
D6L8E6_9FUSO/32-177
B4EIL7_BURCJ/329-439
H0DDZ9_STAAU/188-295
A1AT95_PELPD/251-386
F9C2R8_VIBCL/31-174
H9UJS5_9SPIO/958-1069
C7NZN7_HALMD/335-441
C8A2D3_STAAU/222-331
G2ZS11_9RALS/311-423
C2N849_BACCE/489-599
G0FSK9_AMYMD/284-374
C4MX30_ERISI/33-186
E7Z374_SALMO/358-467
D4C851_9CLOT/219-334
H5U9Z9_9ACTO/314-405
Q1BHM8_BURCA/351-460
I1BFP3_ECOLX/348-449
D4UCG7_STAAU/406-512
H3YWT8_STAAU/222-331
F3TY60_STAEP/488-601
G9F0Z7_CLOSG/308-424
H0AGV0_STAAU/222-331
C6WPE1_ACTMD/249-358
A8PN19_BRUMA/237-360
H1LB41_GEOME/531-639
A4BSW1_9GAMM/305-416
F9SVS9_VIBOR/273-382
E0SAP8_DICD3/419-529
C2FES2_LACPA/225-336
Q07V14_RHOP5/643-765
H0K331_9PSEU/298-386
I0GBC7_9BRAD/347-467
H2BZY3_9FLAO/166-257
B7U618_9VIBR/1-82
D2VWZ7_NAEGR/552-702
E8RJK4_DESPD/527-649
D6JCC0_ECOLX/495-601
Q5BTV1_LEPBO/19-136
G6Z5Y5_VIBCL/353-446
G6B577_CLODI/198-306
C8UEZ3_ECO1A/404-519
B0QI42_BACAN/373-483
D8PB54_9BACT/478-586
B4TSW3_SALSV/358-467
F0T7K1_METSL/455-565
F8GKS1_NITSI/126-235
F9BSM1_VIBCL/574-683
C1AT89_RHOOB/408-517
B3QSM6_CHLT3/524-645
F2GBK4_ALTMD/329-437
G6XP06_RHIRD/244-364
H1A8U8_9SPIO/20-162
C7LNV3_DESBD/420-532
I0IBQ2_9BACT/210-329
H9N7P7_TRIVA/2-106
F3HEW5_PSEYM/283-392
D6Z9Z3_SEGRD/403-513
B7ILZ1_BACC2/359-468
D7EB64_METEZ/779-875
Q1GT52_SPHAL/512-618
Q1VDU9_VIBAL/512-627
G7AHR3_VIBCL/416-527
E2QH33_ECOLX/409-498
H7SJT0_CAMCO/296-399
C9XBB3_SALTD/345-454
H0BE35_9ACTO/314-415
F0HMT2_9ACTN/596-710
B2G540_LACRJ/300-412
C8UEC2_ECO1A/360-471
F7SMQ3_9GAMM/343-454
C2U4R3_BACCE/170-317
C2W6K6_BACCE/320-430
I0I706_9CHLR/374-498
D6KN84_9FIRM/373-468
G3IVE2_9GAMM/1673-1793
D6YLM8_CHLTG/37-170
D3KVG6_STRPY/382-495
E3CQ66_STRVE/36-181
F0MAZ3_ARTPP/360-468
C7NNW5_HALUD/551-658
A1VUP8_POLNA/558-649
B5WPT0_9BURK/335-441
F7YQY5_VIBA7/542-652
C9QDM8_VIBOR/315-424
D3AAU4_9CLOT/455-568
G2DAQ1_9GAMM/875-997
B5ED04_GEOBB/515-656
B1R768_CLOPF/354-461
B1VDX6_CORU7/54-195
C2XAM5_BACCE/337-443
B5E7Q6_GEOBB/245-356
E6CYE6_PROAA/361-450
B5VXA4_SPIMA/121-232
G1VEY3_9BACT/409-517
C6AVP1_RHILS/1710-1820
C6CLQ5_DICZE/402-517
F0H0B5_9FIRM/292-403
G9A9R7_RHIFH/1968-2078
Q39VW1_GEOMG/453-577
G6FZM8_9CYAN/726-861
D5TJ89_BACT1/36-179
G4BX88_SALIN/442-549
Q0AAV8_ALHEH/865-971
B5XV14_KLEP3/404-519
D7HVF4_PSESS/416-526
C7BRT3_PHOAA/555-667
B7AG03_9BACE/938-1058
D4CUP2_9FUSO/32-177
E8CAI8_SALMO/442-549
F0LTD9_VIBFN/324-434
G9ZA99_9ENTR/604-714
H0BAP7_9ACTO/370-509
G4TQ41_PIRID/1019-1139
B4DBN0_9BACT/610-706
G1YI98_ECOLX/363-472
C3QIV0_9BACE/308-414
A8MFD3_ALKOO/20-152
F9TUX0_9VIBR/306-413
D7GW78_9FIRM/18-149
B4VYM0_9CYAN/586-698
H5PKE1_ECOLX/316-424
D7B5I3_NOCDD/361-488
E5ZUU9_ECOLX/428-540
H4CA16_STAAU/473-579
I0HII2_ACTMI/294-405
Q4A8Q5_MYCH7/30-176
Q3SN35_NITWN/467-579
G7Q6X4_9DELT/612-706
A6VP27_ACTSZ/351-457
H4GBJ5_STAAU/188-295
A6E4S6_9RHOB/37-181
A5AVW2_VITVI/449-637
F9Y522_9RHOB/308-415
A9DDX3_9RHIZ/517-603
G9VTY6_SALMO/354-460
I0XPK6_9LEPT/596-702
C9YXR1_STRSW/380-467
E3EIW7_PAEPS/182-297
Q3YRB9_EHRCJ/599-706
B1Z0X0_BURA4/343-486
C3E304_BACTU/271-377
G9CNN5_RALSL/3-118
D4K9D6_9FIRM/392-500
C9QEV3_VIBOR/324-434
A2SC09_METPP/377-491
Q8RSB4_9GAMM/1-144
Q3DLY1_STRAG/209-312
G1EAA5_POPBA/980-1093
G7TGP6_9XANT/554-668
C4I9D0_BURPE/321-442
F3JNJ5_PSESX/324-427
Q0RFU3_FRAAA/340-421
A5F8K8_VIBC3/327-437
E7WXE0_SALMO/363-472
A3XF66_9RHOB/476-582
C2YN31_BACCE/458-567
F6B010_DELSC/526-618
C5WNT8_SORBI/455-586
E1Y9P4_9DELT/434-554
Q02JS2_PSEAB/353-463
C7C2T8_STRTA/266-389
H1RPV4_COMTE/450-600
E9RNZ3_LACRE/306-418
F9S9H5_VIBSP/354-471
F9ZCZ5_9PROT/288-393
H6NVL7_SALTI/313-424
G5FG08_9CLOT/32-178
E1D2D0_VIBPA/317-428
D5NX06_CORAM/6-147
F2K3G1_MARM1/937-1052
C3FHA8_BACTB/349-460
C6I3W7_9BACE/330-430
G6FSL3_9CYAN/9-120
H7ESU1_PSEST/421-530
C6XXD4_PEDHD/258-368
A4N716_HAEIF/27-172
C7KLD9_ACEPA/770-878
E0Q153_9STRE/190-292
A1TLU3_ACIAC/35-184
Q1VAS0_VIBAL/221-336
F0PGZ5_ENTF6/340-437
B8CW30_HALOH/510-621
B9LPV0_HALLT/213-356
F4NIA8_9ENTR/348-449
C4GD21_9FIRM/380-492
H3BG39_LATCH/19-152
G7FRQ1_9GAMM/181-296
B9LL18_CHLSY/474-585
B3ZCD5_BACCE/249-358
Q1VES8_VIBAL/231-336
F5XWK3_RAMTT/675-794
E3ED64_PAEPS/538-648
D0K4T0_STAAD/34-177
D7JN39_ECOLX/387-526
B1QQV3_CLOBO/375-486
A7A676_BIFAD/212-324
H3ZCU6_9ALTE/342-453
F3MCY3_9BACL/484-606
H1FD51_ECOLX/345-450
F9PU45_9STRE/38-181
I0MJN8_SALET/1-107
A9FP27_SORC5/1733-1841
E5WH76_9BACI/488-599
C0C0Y3_9CLOT/391-499
D9QMF8_BRESC/300-415
B7L101_METC4/253-369
A6M0Z8_CLOB8/220-331
F3VFS9_STRPN/418-532
E3GUW8_HAEI2/27-172
E1CYN9_VIBPA/31-174
C9YMB9_CLODR/787-898
H4AAS1_STAAU/195-304
F3CUK6_PROAA/705-814
H8MN95_CORCM/582-696
F0PIY6_BACT0/242-352
F2JDC6_HELP9/275-379
D9WY83_STRVR/354-463
PHOR_HAEIN/303-414
Q74EB3_GEOSL/343-452
E0PDT4_STREI/335-446
A6W3V9_KINRD/59-202
C9Z0P0_STRSW/358-467
A3JCJ8_9ALTE/482-592
A9A0A7_DESOH/333-454
A7GL87_BACCN/345-456
G5YJW5_ECOLX/345-456
A6SXV5_JANMA/332-446
D5D376_ECOKI/316-424
C6CH88_DICZE/255-364
C2ZW22_BACCE/242-352
D1BJ17_SANKS/405-516
Q1IUH1_KORVE/642-750
C3RJK0_9FIRM/213-324
E7RC40_9BACL/37-180
G0VP11_MEGEL/314-424
A0KGQ2_AERHH/394-508
F5MQ96_SHIFL/77-190
F5Z685_ALTSS/421-536
F0RHC0_CELLC/344-455
C2QF25_BACCE/402-508
F0IV45_STRSA/36-181
G2C4A1_ECOLX/316-424
A5CNT8_CLAM3/382-493
B6W5B4_9BACE/343-458
G5NQQ4_SALET/405-513
B0GYY1_YERPE/433-572
E1E663_STAAU/34-177
D2N3S3_STAA5/405-512
E2ZJP8_9FIRM/510-621
F5WPL8_STAAU/473-579
E4FFN8_PROAA/63-209
H4WC85_ECOLX/308-415
G7ETA7_9GAMM/253-361
O06858_SHEPU/1-83
D5N2L9_BACPN/245-329
H5JKE4_ECOLX/581-691
Q5N0K2_SYNP6/283-393
H1FIZ9_ECOLX/430-537
B0KKK2_PSEPG/322-428
F2ZHI4_9PSED/396-511
G0YU66_9BACT/468-577
H4QD11_ECOLX/371-481
F5JWZ4_PSEAI/375-479
C3A387_BACMY/246-351
C9TLK7_9RHIZ/240-360
B3XQE5_LACRE/471-574
H4YJU4_ECOLX/404-519
F8F840_PAEMK/424-529
G5CDW2_9BURK/2-139
D0W6M1_NEILA/592-700
C6WJS7_ACTMD/273-395
C6E8F6_GEOSM/227-336
D0HW72_VIBCL/475-620
C0X373_ENTFL/383-493
B5YIR1_THEYD/630-723
G8NK08_BRUSS/741-850
E8RDI2_DESPD/439-546
H4VYQ3_ECOLX/581-691
F1VZT5_9BURK/427-520
D6IX76_ECOLX/345-450
D8G205_9CYAN/604-740
D0LP32_HALO1/396-507
F3LYK4_9LACO/46-191
G6T7K9_STRPN/418-532
F3ESD1_9PSED/291-401
C2YTU6_BACCE/338-448
E2QPL3_ECOLX/824-937
A5KIA0_CAMJU/345-487
B2VGC1_ERWT9/392-484
E2VS37_MYCTU/338-445
G4GJT7_9EURY/554-685
B0S1T9_FINM2/340-437
Q5BTV2_LEPBO/19-136
D9WZ78_STRVR/299-410
C3K174_PSEFS/369-473
Q6S4P9_SORBI/1007-1120
A7B191_RUMGN/192-298
C9YH87_9BURK/264-377
E3A182_PSEAI/235-354
A3UYE2_VIBSP/573-683
H7FU81_9FLAO/435-558
F9BYH7_VIBCL/327-437
G6IFG9_9DELT/372-478
B4EYZ4_PROMH/350-460
E1KRB1_9BACT/289-396
A7GD35_CLOBL/254-360
B7RA61_9THEO/355-462
H5MKC0_ECOLX/348-449
D8F0T4_9DELT/428-525
G6EIC2_9SPHN/409-522
E7PAM1_PSESG/805-919
C9QKS3_VIBOR/352-467
B1N7R0_9BACT/1-83
B1S179_STRPN/233-344
F9U0A0_MARPU/925-1040
A9FV28_9RHOB/538-651
G9SN69_ENTFC/332-443
Q6HLL1_BACHK/391-496
F2KGJ8_PSEBN/1122-1233
G3YYT2_9LACO/489-600
G7FCG5_9GAMM/598-710
F7KC50_9FIRM/470-582
C8AN59_STAAU/252-344
H9UG24_9SPIO/974-1088
A3ZXP0_9PLAN/272-364
A4SN91_AERS4/418-526
F9KXW9_STAAU/348-455
F7K3I0_9FIRM/494-604
C0C1J1_9CLOT/480-600
C5W5D2_ECOBD/369-508
H5K135_ECOLX/565-677
H3VHD1_STAEP/454-564
D4TX15_9ACTO/413-523
A9DD63_9GAMM/356-460
G7W3E4_PAETH/196-304
C0CVF0_9CLOT/451-559
G2DW47_9GAMM/321-436
Q1D1W0_MYXXD/369-476
H5H304_ECOLX/313-424
E3E8E0_PAEPS/467-574
C4SLG8_YERFR/242-350
Q0BSS9_GRABC/639-764
G7UA15_PROAA/361-450
C0ZLB7_RHOE4/303-396
H4FIL1_ECOLX/404-519
B6D1E9_9ENTR/1-89
A1VQR2_POLNA/336-446
A9CV21_9RHIZ/41-185
D0LQ30_HALO1/415-534
H0P337_9SYNC/853-964
H8IH19_PASMH/35-178
F7SBF8_9PROT/358-460
B2TTQ2_SHIB3/557-663
C0VSZ5_9CORY/322-432
A2VYW3_9BURK/412-524
F2KIX5_PSEBN/310-419
H4L8W5_ECOLX/774-882
H2K506_STRHJ/296-384
B5VKQ5_YEAS6/256-385
Q2BPP4_9GAMM/352-463
A1K438_AZOSB/370-478
F7KU83_9FIRM/351-466
C9P924_VIBME/7-150
G0BNP0_9ENTR/28-173
G6B418_CLODI/287-392
Q7Z8T8_COCHE/855-973
C6YX81_9GAMM/33-176
Q9JY97_NEIMB/29-178
D7Y5I9_ECOLX/345-454
D2GKX8_STAAU/39-182
C4L0X4_EXISA/347-454
C5BI18_TERTT/592-704
Q04YY9_LEPBL/517-608
G5F362_9ACTN/230-338
C3NUJ5_VIBCJ/353-462
A4YT16_BRASO/389-493
F5UFV6_9CYAN/309-437
F2ZK62_9PSED/361-466
D3E8J4_GEOS4/47-199
D9QD21_CORP2/342-438
B1LKG0_ECOSM/371-480
E2ZSH0_PSEAI/317-428
F5R9D9_9RHOO/29-173
F8ZTN6_VIBCL/317-428
B3BUM5_ECO57/31-174
C5N0U2_STAA3/486-599
C5B1K8_METEA/198-308
F9HZU6_ECOLX/356-466
C4T724_YERIN/560-670
C9QIV3_VIBOR/442-584
D1JI51_9ARCH/31-177
G8LP97_ENTCL/313-424
Q02HE8_PSEAB/802-915
H5QZ02_ECOLX/419-568
D8BYS1_ECOLX/313-424
A3EMZ5_VIBCL/621-731
C6B9F0_RHILS/1717-1827
C0CKM3_9FIRM/287-394
Q0W7J6_UNCMA/534-631
C2RTN0_BACCE/226-340
F2TFV2_AJEDA/265-434
C7KSY1_ACEPA/457-554
G7DKG6_BRAJP/1115-1225
I0VFU5_SHIFL/404-519
F9NLK9_PROAA/390-489
G1YTV6_ECOLX/404-519
G8TIV4_NIAKG/337-452
A6DTE3_9BACT/465-572
C7LSX0_DESBD/439-548
G7UVC1_PSEUP/336-441
D8NAV0_RALSL/372-465
C1B2J8_RHOOB/422-511
D3PKA0_RHOCS/599-742
B1V2E4_CLOPF/648-759
C4ZP32_THASP/437-547
D3EEL7_GEOS4/369-478
Q1JYM1_DESAC/829-939
Q038C1_LACC3/354-466
D2TCH9_ERWP6/396-501
A3PSE2_MYCSJ/37-178
H3T183_PSEAE/357-460
G1XY87_9PROT/671-793
E8FHT0_SALMO/31-174
C3PE76_CORA7/32-173
A4BTD7_9GAMM/1400-1512
E1ISI8_ECOLX/344-451
F4UAA9_ECOLX/477-571
D5EE26_AMICL/39-141
E6VH17_RHOPX/555-667
E5U416_ALCXX/131-239
Q4ZQP5_PSEU2/122-231
G2KIB3_LISMN/343-487
G0THJ5_MYCCP/394-494
D2GKN2_STAAU/188-295
C4H3A5_YERPE/562-650
H3PTT0_BRUAO/85-230
D8EYE3_9DELT/378-489
F7A8N9_ORNAN/76-224
Q1Q9C5_PSYCK/301-448
C6IVY0_9BACL/416-558
E8EEA7_SALMO/358-467
F4QIL2_9CAUL/565-653
E4TWM7_SULKY/417-527
B5RFI1_SALG2/352-458
Q1NRG3_9DELT/242-342
E4ZBW0_NEIL0/29-178
G2T915_RHORU/248-367
F5VFI7_9LACO/31-175
WALK_STAS1/487-600
D4E3T4_SEROD/563-675
F9Z0H6_PROAA/329-425
D7IDC8_9BACE/318-425
Q8DCY5_VIBVU/350-459
C6E4U0_GEOSM/645-754
C1I3D9_9CLOT/357-464
G5IWT2_9ENTE/40-183
G2FBH0_9GAMM/869-976
F5RDX2_9RHOO/384-494
F8FIQ4_PAEMK/889-1005
A2WGE5_9BURK/1155-1267
B8LAD0_9GAMM/805-922
C3IK51_BACTU/362-474
F9CG72_ECOLX/557-663
H5LDZ0_ECOLX/345-454
E2SSW3_9RALS/315-427
H2JLY0_STRHJ/332-435
E7H330_9BURK/480-595
Q2C5H3_9GAMM/463-605
G7LRK6_9ENTR/517-623
A1B7L5_PARDP/307-414
G8QTN2_SPHPG/18-149
A0JSN3_ARTS2/380-506
C2PA58_BACCE/287-397
G0CB36_XANCA/409-521
D8H990_BACAI/242-352
I0MUJ4_SALET/449-555
A3XMZ1_LEEBM/243-351
D6ANS3_STRFL/373-482
Q028W7_SOLUE/318-426
E4Q413_CALOW/485-601
E8X5D0_ACISM/380-491
G2H9U5_9DELT/692-824
A9RL14_PHYPA/444-575
H2FZF2_OCESG/234-348
B6R9S6_9RHOB/310-425
Q5WTZ6_LEGPL/312-422
E7W5C7_SALMO/31-174
D7Z1B7_ECOLX/332-439
B0Y5T2_ASPFC/572-688
D5H993_SALRM/31-175
F6G3Z9_RALS8/389-504
D9SF40_GALCS/300-398
C5EUT7_9FIRM/1025-1139
F3W0B4_SHIBO/465-558
F3KI78_9ARCH/388-490
G0ERR4_CUPNN/30-179
I0G768_9BRAD/481-596
Q07RC7_RHOP5/592-714
A9W7X6_METEP/402-516
D4EUA8_ENTFL/490-601
Q8S6P5_ORYSJ/447-616
B5D211_9BACE/1316-1427
Q92W96_RHIME/509-606
H7XB81_CAMJU/290-399
C7NQ22_HALUD/473-655
Q0K4G5_CUPNH/61-171
F2QKE6_9FLAO/2-87
E4A4L9_PROAA/360-450
Q2BKU3_9GAMM/428-536
A9IVF9_BART1/580-702
E6NBX2_HELPI/274-380
A5FBD1_FLAJ1/381-496
B3Z1C9_BACCE/306-411
C2ZJQ9_BACCE/271-367
D1VT62_9FIRM/602-705
A9M9T2_BRUC2/741-850
F2KHI9_PSEBN/344-453
C2VXH4_BACCE/311-421
A4IB67_LEIIN/17-194
F5Y739_TREAZ/683-799
F2NHV4_DESAR/245-354
F7KW68_9FIRM/191-298
C8VZY6_DESAS/279-384
D7H2F5_BRUAO/352-460
C2HWS8_VIBCL/312-427
Q4A8X8_MYCH7/28-172
Q19RD5_9BACT/1-47
Q8XQQ9_RALSO/390-501
E1MF50_9ACTO/302-379
E8A8Z1_SALMO/394-506
I0IIN1_9BACT/378-486
G9TNK7_SALMO/252-359
F1T8J0_9CLOT/220-330
C7WJ08_ENTFL/470-579
E8UUE6_THEBF/2-105
H4LW31_ECOLX/565-677
B1M893_METRJ/424-564
B5C4J8_SALET/313-424
A3TKQ3_9MICO/717-824
F7RQP4_9GAMM/340-453
Q0FTU6_9RHOB/346-456
F7PP02_9EURY/366-467
B8DTF2_BIFA0/330-424
Q1NSN3_9DELT/326-443
G7TRE9_VIBCL/325-434
F9TCS8_9VIBR/386-501
B6BPR7_9PROT/266-382
Q5XBZ2_STRP6/328-436
F4A3L3_CLOBO/174-280
D9RF86_STAAJ/234-347
Q6LGY4_PHOPR/372-478
D2PZB8_KRIFD/281-379
H8JX84_VIBCL/312-427
A3XBN7_9RHOB/231-347
G5WEV1_ECOLX/363-472
I0CQV7_LISMN/382-478
Q02RH6_PSEAB/344-486
C5WH41_STRDG/449-549
Q0VMJ5_ALCBS/907-1017
A9BP98_DELAS/344-462
F3UXW2_STRSA/233-344
F9R9I8_9VIBR/335-444
C9U0M8_9RHIZ/18-145
Q74SA4_YERPE/328-439
G4NQY4_BACPN/357-468
F3ZR47_9BACE/44-178
A8S892_9FIRM/350-454
Q1YN13_MOBAS/394-503
B1IMT9_CLOBK/375-486
C6SGR7_NEIME/348-457
A6ALC6_VIBHA/372-480
H1TM48_STAAU/34-177
G0AFU1_COLFT/379-497
D5A4M6_SPIPL/561-682
G1UW81_9DELT/770-885
B0R6X4_HALS3/403-506
G0VYG4_PAEPO/340-451
E1JTZ7_DESFR/919-1061
Q68YT8_9FUSO/32-177
B1J869_PSEPW/397-516
H0E1C1_9ACTN/342-447
A3NES8_BURP6/472-611
F0PM52_BACT0/506-616
C1A758_GEMAT/470-597
E4QK93_METS6/351-442
H0TB79_9BRAD/337-440
Q5DK81_ISOGA/10-164
D6XWH3_BACIE/364-473
C7PP24_CHIPD/255-367
F8KBP9_LACRE/472-575
D6HZG0_ECOLX/453-553
B0QMJ4_BACAN/303-413
A0C2B8_PARTE/581-694
E4RY53_LEAB4/342-430
F0YYN5_9CLOT/272-369
F9IN13_ACIBA/290-403
H3XIF8_STAAU/83-191
G9Y963_HAFAL/345-454
B0U7B9_XYLFM/1308-1448
Q3BW03_XANC5/267-372
D9IFN3_STAAU/222-331
C2LHM9_PROMI/557-670
A7VPJ1_9CLOT/491-605
B8K6Z9_VIBPA/581-693
F0MY34_NEIMP/593-701
E6L0V4_9PROT/31-175
A7GVA0_BACCN/279-366
H5JN82_ECOLX/348-449
A6AAA0_VIBCL/353-462
E0DD52_9CORY/366-476
F3Z9X3_9ACTO/597-706
D0JF39_YERPD/338-447
H1YQA5_9GAMM/284-381
D6CVQ4_THIS3/785-894
Q8C5U3_MOUSE/40-193
F1WC04_MORCA/433-550
I0DWN4_PROST/28-173
G8U789_BACCE/477-589
C1A1E6_RHOE4/731-838
F7TSP3_BRELA/371-476
C8CLD5_YERIN/2-145
Q0S3P8_RHOSR/336-439
E6GL13_ENTFL/465-576
E8X9Y4_SALT4/428-540
D9VMQ6_9ACTO/393-488
B7V034_PSEA8/315-418
E3ZII3_LISIV/232-343
H1IL76_9BACT/444-541
H0G4H1_RHIML/466-547
G5HC49_9CLOT/404-521
E6X938_CELAD/963-1078
A7M5P8_BACOV/487-574
Q1YH01_MOBAS/18-145
F7KT31_9FIRM/297-393
D0B9I8_BRUME/910-1030
I1AB89_PSEAI/321-431
C8N9G4_9GAMM/362-467
D0TPD5_9BACE/333-437
D4JIY0_9FIRM/376-486
E6L248_9PROT/403-511
C2V875_BACCE/597-720
Q6MM20_BDEBA/461-577
E7J625_ECOLX/581-691
A6VUQ0_MARMS/411-526
E8RRC1_ASTEC/433-544
F3U3M2_RHOSH/331-428
G9SB54_CITFR/430-537
Q0G5P1_9RHIZ/655-766
COPS_PSEUB/344-425
F3NU05_9ACTO/489-578
E9RWG7_9FIRM/286-349
C4FIK0_9AQUI/560-667
A3ZMD1_9PLAN/516-621
D4ZRS2_SPIPL/273-392
B8G752_CHLAD/301-430
F2EQ17_PANAA/338-447
A3XMS6_LEEBM/1098-1208
D7A6D5_STAND/307-422
C3PVA5_9BACE/365-471
E1W143_ARTAR/326-417
H1EQL8_ECOLX/394-506
E8QZB7_ISOPI/1149-1292
A5GDS6_GEOUR/321-431
F7UVD8_EEGSY/197-298
F3Z6B0_9ACTO/247-356
B9WSN4_STRSU/209-313
A9CK74_AGRT5/910-1019
H4JI33_ECOLX/313-424
G2BFS2_ECOLX/307-417
I0QJY5_STRSL/278-363
C5ZQY8_BURPE/351-462
B8XMF9_9ACTO/1-101
G9TB47_SALMO/125-231
B5J399_9RHOB/348-457
D9VW07_9ACTO/123-233
G1UR83_9DELT/462-572
Q2B755_9BACI/383-488
H5V3S8_ESCHE/233-348
F8D6A3_HALXS/447-576
H2IJR7_9VIBR/650-760
D3PE41_DEFDS/425-530
C5WG14_STRDG/309-419
H4MKJ5_ECOLX/419-507
A6WST5_SHEB8/340-442
F0AK68_NEIME/35-178
A8PQ29_9COXI/264-379
B8HUS7_CYAP4/699-808
G0CKB5_XANCA/358-470
H4HFR1_STAAU/19-147
G6FZI4_9CYAN/316-436
C6VPR7_LACPJ/390-500
H0MH30_SALMO/345-456
C0B0X0_9ENTR/374-479
E0TYF4_BACPZ/213-324
E7WET7_SALMO/354-460
B0NCM1_EUBSP/278-369
B8HWM5_CYAP4/798-905
C7PQH9_CHIPD/393-516
C3RNI5_9FIRM/256-365
E5VZT5_9BACI/279-368
G9XTP6_DESHA/412-525
E9XXI2_ECOLX/557-663
H8BU86_CAMJU/345-487
A6FIY6_9GAMM/32-175
A6ZRZ2_YEAS7/55-204
F0JJK2_DESDE/785-901
C4T0M4_YERIN/359-465
F2KH16_PSEBN/349-454
G9VMJ2_SALMO/394-506
Q72YL2_BACC1/253-363
C3AP14_BACMY/327-438
E7GNZ5_CLOSY/391-495
E8JKR1_9ACTO/432-542
D1QYQ3_STAAU/473-579
C0EW26_9FIRM/344-454
C9Q4X4_9VIBR/718-832
G7FL62_9GAMM/502-612
Q92RW9_RHIME/1017-1129
H6RLC6_BLASD/672-784
Q1LRW1_RALME/551-662
A3PG71_RHOS1/478-588
B5UX28_BACCE/221-332
D0AR95_ENTFC/260-352
F2N6X0_CORGP/421-532
E0QVT9_ECOLX/774-882
Q1QRH3_NITHX/909-1018
G7E3C9_MIXOS/703-816
H6LEP0_ACEWD/380-492
C2II16_VIBCL/718-832
F7Q6F1_9GAMM/420-527
G6HA27_9ACTO/303-390
G1VSS9_9FIRM/258-368
D5H7H3_SALRM/542-652
H0ZA13_TAEGU/236-361
H8WNS5_CHLTH/255-351
E8EUT9_SALMO/428-540
Q8FA38_ECOL6/363-472
C4ZQC1_ECOBW/557-663
C4Z4S0_EUBE2/172-278
H3WHD9_STAEP/277-370
D2QUK3_SPILD/490-582
G7M696_9CLOT/563-678
D5U935_BRAM5/380-514
F5T8E6_9FIRM/297-403
G4CZK8_9ACTO/323-417
D6DQ49_ENTCL/382-521
H7UIE5_CAMCO/311-408
A6LV36_CLOB8/223-330
E9X0L9_ECOLX/332-439
C8MS18_STAAU/471-582
H4IY47_ECOLX/332-439
G0CNN4_CORUL/381-491
F9SHY4_VIBSP/513-628
I0H905_ACTMI/588-699
Q48297_HALSI/398-540
C7RUD9_ACCPU/390-498
F0GXT5_9FIRM/237-342
B5GEE5_9ACTO/214-328
PARE_RICFE/45-190
Q1NXC4_9DELT/307-415
A3HWD5_9BACT/973-1088
A1V9Z1_DESVV/379-484
D5BZH2_NITHN/371-476
Q93QS8_STRPN/323-434
G6UHH4_STRPN/323-434
A6UMJ2_SINMW/417-525
B1JTH8_BURCC/460-599
B2VUX4_PYRTR/459-608
D5T687_LEGP2/305-417
MUTL_ACICJ/18-149
B3I1B0_ECOLX/581-691
I1NDR2_SOYBN/7-125
D3ECA9_GEOS4/480-593
C6VTH4_DYAFD/428-552
H0HJX3_9RHIZ/350-457
H7DJR4_9CLOT/427-566
Q1N482_9GAMM/539-654
H5V510_ESCHE/494-586
B9JG34_AGRRK/41-185
Q0UVA3_PHANO/5-135
G5HT38_9CLOT/532-649
D5TA57_LEGP2/27-171
F6G0P0_RALS8/316-427
H8JXD1_VIBCL/327-437
C3RAA3_9BACE/950-1064
F8CID7_MYXFH/38-146
Q092B1_STIAD/318-425
PHY2_CERPU/998-1112
C2NFZ0_BACCE/259-342
A3SJ44_9RHOB/341-452
G4KH21_YEREN/394-533
G2H3Q2_9DELT/289-442
D6UF32_STAAU/206-313
A8DY78_DROME/242-368
D2R6S3_PIRSD/474-591
G6BQB8_CLODI/773-884
A3L9I3_PSEAI/334-440
G2GKU9_9ACTO/527-638
G9XYX7_SPIME/35-178
D7HCB2_VIBCL/617-728
F5NYE8_SHIFL/447-547
E8JGU3_9ACTO/269-399
Q93TP9_YERPS/373-478
E6VGY9_RHOPX/337-444
C9TC85_9RHIZ/357-450
E6L5H9_9PROT/298-398
A4JUU0_BURVG/800-908
E5YTF9_9BACL/509-629
A0C4B3_PARTE/526-639
Q5LYX9_STRT1/236-329
F7JPA4_9FIRM/216-324
H1SNS8_STAAU/277-370
D5S2T7_CLODI/292-380
B5SC23_RALSL/358-470
H0SCH8_9BRAD/355-462
D2QA10_BIFDB/396-483
H5I2K5_ECOLX/494-586
H1XC91_9XANT/765-875
F3FTT4_PSESX/50-171
E2NEA4_9BACE/658-765
A1EI22_VIBCL/674-782
H2BYC6_9FLAO/305-414
G7BJY8_VIBCL/379-487
F2LBR5_BURGS/260-379
E5BHR4_9FUSO/29-175
E8B622_SALMO/494-586
A3WMR4_9GAMM/427-569
A5G449_GEOUR/435-550
Q1Q8Y0_PSYCK/1869-2010
C0ZMN5_RHOE4/333-443
E8B3R7_SALMO/464-558
D6B5D6_9ACTO/305-391
D7A8D1_STAND/369-474
Q30ZJ3_DESDG/429-569
G0BCT6_SERSA/468-560
B8G5A3_CHLAD/474-585
D4WK65_BACOV/312-417
D4KVZ6_9FIRM/263-379
A1ZWV1_9BACT/545-661
G3WI52_SARHA/275-398
B4UIY1_ANASK/428-540
A3YK86_CAMJU/345-487
Q2RRH2_RHORT/427-543
D0KWW1_HALNC/342-454
B1EKU0_9ESCH/313-424
F2ZLB4_9PSED/482-591
H7EZY9_PSEST/339-449
A8T1X9_9VIBR/342-447
B9LE14_CHLSY/757-869
F3WW73_9SPHN/270-373
G2SZA1_ROSHA/355-466
C2DU67_ECOLX/464-558
D7VTG3_9SPHI/598-713
G4EE25_9BACL/33-176
I1A1N2_9MOLU/33-179
G7U3G0_CORPS/342-438
C8AFG4_STAAU/188-295
Q2FP56_METHJ/1168-1268
G7Z9C4_AZOL4/790-908
E6V7M4_VARPE/357-465
D8JFH9_ACISD/423-534
A2TSK4_9FLAO/478-593
A6DCV0_9PROT/29-172
H8KFF8_RICPT/45-190
D0T1J6_ACIRA/241-363
C2QIR0_BACCE/295-401
F2V2W6_MYCTU/488-577
C2VVX4_BACCE/338-448
F3LTY8_9BURK/632-743
G4T0E4_META2/401-541
Q48E16_PSE14/311-413
G6NTQ8_STRPN/340-438
H1L9X4_GEOME/389-506
Q0TGM7_ECOL5/344-451
F0BMH3_9XANT/755-871
Q1IYW9_DEIGD/285-391
C1GNJ9_PARBA/312-443
Q2JL10_SYNJB/924-1020
D6YQQ0_PANVC/1739-1849
B4AT23_FRANO/776-889
E8VJK1_BACST/622-728
H4XKX1_ECOLX/316-424
A3CS21_METMJ/330-430
C3PMS5_RICAE/379-492
D1B6A0_THEAS/404-546
C1A5Z2_GEMAT/1027-1137
C6RDH2_9PROT/285-384
G2DYF5_9GAMM/606-726
Q63KK4_BURPS/391-484
F8ESC2_ZYMMT/42-187
F0CHE7_SALMO/345-451
H0PZ03_9RHOO/340-448
C3Q3N0_9BACE/394-512
D0TSZ4_9BACE/946-1053
E9UG28_ECOLX/428-540
Q2IP01_ANADE/478-586
B5JQD0_9BACT/287-398
E7BA11_YERE1/342-447
E9TCX7_ECOLX/409-498
F4GHT4_SPICD/403-514
C3K7C5_PSEFS/236-355
F3P4R7_9ACTO/303-399
Q8YLN3_NOSS1/30-174
C3EWU2_BACTU/376-487
B9DZ93_CLOK1/3-45
B6BRC2_9PROT/33-176
H6QK45_RICMA/45-190
E6KT07_9ACTO/62-206
E4SQY5_STRTN/40-183
F2BBA8_9NEIS/595-702
F2QDY3_STROU/326-437
B8J174_DESDA/422-536
F4ABM7_CLOBO/354-460
E9VAM6_ECOLX/27-172
E1K180_DESFR/357-466
G7B9B2_VIBCL/222-327
E5V895_9BACE/535-643
H8EP50_CLOTM/565-673
D9VNX3_9ACTO/485-581
H6LJB2_ACEWD/662-779
C6J4K8_9BACL/467-583
E2MVV1_9CORY/277-384
F7ZMH8_ROSLO/348-456
A5G702_GEOUR/301-405
A0DDI1_PARTE/591-710
B6BNR8_9PROT/519-629
G2E109_9GAMM/911-1026
H1S911_9BURK/299-414
E2MHI1_PSEUB/324-427
A6C9J1_9PLAN/366-485
E3CYY0_9BACT/477-587
Q2K5Z7_RHIEC/512-619
C0CZJ9_9CLOT/362-472
C2MW87_BACCE/345-456
D7FFK1_HELP3/293-390
C3F131_BACTU/342-451
C4X9Y6_KLEPN/494-586
H8LCT4_ENTFU/276-386
G0EKT7_BRAIP/487-626
H0M0B6_SALMO/358-467
H1UFX1_ACEPA/292-418
D0IWW7_COMT2/509-618
H2JHJ3_9CLOT/471-577
F4XZA8_9CYAN/563-682
Q0T9R7_ECOL5/430-537
Q0ICC9_SYNS3/373-482
F3KYW6_9GAMM/358-466
D3D5Y7_9ACTO/396-489
H0S1K3_9BRAD/717-826
C2ZGJ8_BACCE/168-277
A7JYT8_VIBSE/333-439
F5ZKI8_STRPW/236-328
I0WIN6_9NOCA/298-393
C9P6T8_VIBME/437-548
F2R2X8_STRVP/252-367
C7RQ52_ACCPU/541-651
G7FG10_9GAMM/322-430
H4VLS7_ECOLX/348-449
H3SEC8_9BACL/543-652
D2PLT5_KRIFD/334-421
D5UJA5_CELFN/375-488
A8MH50_ALKOO/474-585
D1Q7F4_STAAU/19-147
A3X6K0_9RHOB/332-448
D7W8G4_9FLAO/168-258
H4URU7_ECOLX/345-454
B3PG56_CELJU/333-446
B5HFM6_STRPR/281-374
E7USG2_SALTM/329-436
H1F7Q8_ECOLX/27-172
D1AY32_STRM9/392-504
E8RHN7_DESPD/895-1018
E9UTC3_9ACTO/308-406
G5SC62_SALET/311-419
Q7MIQ4_VIBVY/455-598
A8RQR8_9CLOT/562-678
H8JVJ3_VIBCL/573-683
F8GHC2_NITSI/28-176
D9NPQ7_STRPN/233-344
H4IQ71_ECOLX/374-478
G5FQS3_9PSED/358-469
Q7WNZ6_BORBR/328-440
H0M1N5_SALMO/356-466
Q0ALF0_MARMM/1025-1135
Q8GMB7_SERPL/403-518
B7JUI6_CYAP8/398-521
A6WHX0_SHEB8/329-437
G2GDX0_9ACTO/429-546
Q8XQ78_RALSO/415-554
B1IAK0_STRPI/457-560
E0REJ8_PAEP6/481-590
H4TH44_ECOLX/500-617
D1QA36_STAAU/765-879
C3WFJ2_FUSMR/30-173
I0JQG8_HALHO/817-928
A0KL19_AERHH/418-526
F8FYY4_PSEPU/386-492
Q2T6J3_BURTA/362-455
G2HA58_9DELT/783-939
E3FRT6_STIAD/385-496
G0AQN4_9GAMM/1011-1125
G8SWF1_BRUCA/66-211
B4X3W9_9GAMM/319-425
F5ZD64_ALTSS/870-991
D8BNG4_ECOLX/416-523
F5VEE0_9LACO/380-490
A6Q5U9_NITSB/354-456
E3R2G1_9LACO/265-376
F9BB44_VIBCL/379-487
E1YDZ2_9DELT/385-492
F5HYN4_ACIBA/241-363
B1IWJ1_ECOLC/465-558
H1Z1V9_9EURY/292-390
A2P2W3_VIBCL/423-514
B2TDD2_BURPP/462-580
A9ED49_9RHOB/301-407
G0HZU8_HALHT/1174-1274
B5ZTP4_RHILW/352-460
D6K1Z5_9ACTO/670-780
B0RWF7_XANCB/434-546
D8NUG0_RALSL/329-438
A2PWA3_VIBCL/402-517
A7JP15_FRANO/776-889
C6J6K9_9BACL/465-581
A1UUH3_BURMS/351-462
H1Y6F5_9SPHI/36-179
F5RTM9_9ENTR/381-489
F8YNQ2_ECOLX/249-356
F8JWR7_STREN/289-382
E3E093_BACA1/305-394
F5L9B1_9BACI/284-375
Q2SM28_HAHCH/322-431
G0QS48_ICHMG/51-199
Q3Z692_DEHE1/243-335
H8MPI8_CORCM/408-513
E1D3H1_VIBPA/211-323
H9N700_TRIVA/1-123
F4EH09_STRSU/220-325
C9UI87_BRUAO/18-145
O86124_BRAJP/315-427
B2N6B1_ECOLX/31-174
G8P7B2_LACLC/188-291
A4NXE8_HAEIF/214-316
F5UMI0_9CYAN/683-806
F7KEZ9_9FIRM/272-379
Q6DB91_ERWCT/348-449
H4Q4P7_ECOLX/447-547
D0I920_VIBHO/363-472
B8CIN3_SHEPW/355-462
D0BB24_BRUSS/613-730
D4TU84_9NOST/540-653
H1BKL3_9FIRM/270-356
D8PCL9_9BACT/659-765
A3RSL3_RALSL/349-458
Q8YLJ0_NOSS1/311-435
E2N8N2_9BACE/775-881
Q56834_9XANT/251-367
G2HRM7_9PROT/236-348
F4R1T8_BREDI/209-312
H7D551_9CLOT/1-87
D0HXI0_VIBCL/508-650
D1JTJ4_9BACE/826-940
A4VN10_PSEU5/344-454
A6W0H5_MARMS/393-532
B6AQD3_9BACT/308-424
G2ZLX3_9RALS/390-506
G7HRI5_9BURK/387-496
Q1K4G0_DESAC/201-311
E8B4B0_SALMO/465-558
G6V0L2_STRPN/340-438
H3Z474_STAEP/248-340
E8DMW4_SALMO/555-661
F3INZ2_PSESL/280-391
Q4UX92_XANC8/935-1048
G6RVW5_STRPN/214-318
H0MF32_SALMO/358-467
D3EF01_GEOS4/461-572
GYRB_CHLMU/33-182
F0FZP8_9BURK/40-199
B0JVN6_MICAN/636-742
E2WW52_ECOLX/409-498
G5L9S0_SALET/507-613
E2VSE5_MYCTU/387-501
D9VHH9_9ACTO/527-612
A8S793_9FIRM/364-471
F9YU61_CAPCC/375-482
A7ZAG5_BACA2/204-315
E8L2C9_9RHIZ/473-584
G7ZNN2_STAAU/471-582
A3KVK4_PSEAI/334-440
C0QKS7_DESAH/388-499
G2PJH5_MURRD/924-1034
Q8X731_ECO57/332-439
Q87ZX4_PSESM/350-461
Q1IRP5_KORVE/581-673
B2FJJ0_STRMK/302-422
Q1EHZ3_9ZZZZ/319-432
G2HWX8_9PROT/684-800
A6NSI7_9FIRM/301-407
C6Q1J5_9CLOT/230-343
D2GI16_STAAU/765-879
F2K0Z4_MARM1/314-425
H1I267_9BACI/346-457
G2DY14_9GAMM/796-907
Q0C564_HYPNA/689-794
F3K6H6_PSESZ/534-655
Q8ZQ54_SALTY/345-451
B2T8J6_BURPP/375-485
C0BZP5_9CLOT/345-460
D8MUR3_ERWBE/582-692
Q1R1E1_CHRSD/343-453
E4Q9M9_CALH1/357-467
D8PJ32_9BACT/232-340
E6YXX9_BARSR/18-105
D0IA54_VIBHO/586-693
H2IJU8_9VIBR/462-572
F0Y200_AURAN/88-237
C3LVE8_VIBCM/379-487
Q87KW6_VIBPA/354-463
F8E0T8_CORRG/394-503
G2LLJ1_CHLTF/1115-1234
A1F370_VIBCL/309-415
E6NEP1_HELPI/378-520
Q397C3_BURS3/529-642
D8GMX4_CLOLD/360-471
E6VTE4_DESAO/400-509
Q31UC6_SHIBS/233-348
Q0HX10_SHESR/244-347
E1YLQ1_9DELT/374-483
GYRB_MYCTA/37-178
A7UZ52_BACUN/263-374
G5PDA3_SALET/1-56
G7DG04_BRAJP/260-354
A9B1A1_HERA2/764-876
E8YTR7_9BURK/375-485
C8PES9_9PROT/269-368
Q2G7V1_NOVAD/395-503
G2FXF5_9FIRM/473-584
A4BHN7_9GAMM/157-263
D5H4Y5_SALRM/620-719
F0T1K6_SYNGF/495-603
B3VL44_BACTS/29-172
G4K376_9RHIZ/376-488
F8JCN3_HYPSM/345-449
H2GKI9_CORDP/400-511
F4QS49_9CAUL/418-528
H6SJW2_RHOPH/1051-1166
H8XUK1_FLAIG/35-178
Q71J71_LACDL/47-153
I0Y310_9BURK/462-580
G5IR44_9ENTE/24-146
A0DWL8_PARTE/547-666
F0BAC9_9XANT/262-381
E9YX78_ECOLX/252-359
B1XZA2_LEPCP/348-465
D4VGH2_9BACE/918-1039
C1D206_DEIDV/250-361
C8N0U9_STAAU/473-579
B4VWP0_9CYAN/970-1112
A3SHN3_9RHOB/780-888
B5EIE7_GEOBB/436-545
D4W9Z4_BACOV/942-1055
F9ZF90_9PROT/602-701
E8NEM8_MICTS/419-530
F8GCG7_NITSI/445-584
Q97LA8_CLOAB/404-513
G1CBP2_ACIBA/326-436
A2SLY6_METPP/377-480
E3DBT3_ERWSE/345-454
Q1Z255_PHOPR/675-783
G2XA34_VERDV/303-436
F9SG25_VIBSP/340-448
E2LWB7_MONPE/99-248
C8WYS8_DESRD/622-731
D8NYB0_RALSL/389-505
D2YB93_VIBMI/420-536
I0GFV4_9BRAD/529-629
D0LGV7_HALO1/31-176
H9MZS7_MYCTU/76-217
C9N0I3_9FUSO/450-553
A7LVJ0_BACOV/939-1048
G9SJ65_CITFR/90-199
G8PHZ3_PSEUV/251-371
C5K780_PERM5/650-791
E8WJE1_GEOS8/370-504
D3LDE6_ENTFC/260-352
B7I0V2_BACC7/502-612
Q0K2T7_CUPNH/820-936
E7RYA3_9BURK/363-471
D7IDZ1_9BACE/958-1070
A8Z2C5_STAAT/452-563
H7FD59_9CLOT/218-323
F5A2M6_9PSED/114-203
B2FQ25_STRMK/583-696
Q1LEU5_RALME/362-473
F2GAC4_ALTMD/646-756
Q8PSW8_METMA/732-871
B6BJA4_9PROT/414-557
D1C0H5_XYLCX/324-419
I0M9U3_SALET/31-174
G8SSZ6_BRUCA/907-1016
G0LPC3_STAAU/348-455
G0CI58_XANCA/724-845
Q7NKI4_GLOVI/489-601
E6XRQ1_SHEP2/317-418
G0ADD3_COLFT/26-152
E7VXU6_SALMO/349-460
C2DLR7_ECOLX/371-480
B1V5B5_CLOPF/354-461
C2U7I2_BACCE/322-432
Q068B3_RHOPL/678-770
E7WFC5_SALMO/345-454
F3ID65_PSESL/236-355
Q7NV36_CHRVO/431-571
E4U0R4_SULKY/244-360
B3F5G7_STREQ/37-182
H1W116_COLHI/995-1142
F6AIG6_PSEF1/600-710
E7N7U9_9ACTO/1-89
F7U3G1_RHIRD/742-851
H5L236_ECOLX/430-537
H1L632_GEOME/412-520
F9B2T3_VIBCL/508-650
E5VNZ7_9FIRM/293-390
Q13W58_BURXL/316-427
Q2BJQ6_9GAMM/425-534
E2YHP3_ENTFL/40-183
C5T3L6_ACIDE/662-773
D6Y5T7_THEBD/317-418
D8CER0_ECOLX/349-460
D4FVU4_BACNA/393-498
F9H8U4_STRMT/340-438
F0C4S7_9XANT/281-392
B1Y664_LEPCP/208-321
D6AQX3_STRFL/587-698
B1Y7R3_LEPCP/797-908
H8ENU3_CLOTM/357-463
E7SIX9_SHIDY/252-359
G6RN99_STRPN/296-407
H7P0T6_STRPN/326-437
B3WPT9_ECOLX/464-558
A7LWH8_BACOV/947-1059
B2TB44_BURPP/347-439
A2RDG2_STRPG/466-573
A6A3Q2_VIBCL/528-640
A9BJK6_PETMO/304-419
E0GN68_ENTFL/40-183
C7XXJ7_9LACO/48-194
E9U4E0_ECOLX/774-882
E0DDX5_9CORY/273-360
F3M3T1_9BACL/495-606
E3RPE2_PYRTT/639-786
Q6A8U4_PROAC/337-431
G4IU89_9RHIZ/346-449
G0JUT0_STEMA/27-172
C5AKI6_BURGB/383-491
C2RQ00_BACCE/692-796
C3C0R2_BACTU/315-425
G5BNN8_HETGA/35-188
E0XPE3_9BACT/28-172
Q6LXP6_METMP/524-635
H2IYB6_RAHAC/233-348
H3ZHC4_9ALTE/382-502
D0T9A9_9BACE/476-588
C2Q5T3_BACCE/146-257
C7QKL1_CATAD/263-385
F9TQ90_9VIBR/235-351
A8GXP1_RICB8/380-493
G0FJ77_AMYMD/254-365
C7RS26_ACCPU/422-531
C7YBD0_ENTFL/477-587
E8RE96_DESPD/866-991
E8AFV8_SALMO/316-424
D0LM69_HALO1/464-576
F5NP45_SHIFL/332-439
Q5QVC6_IDILO/464-574
Q5WAT9_BACSK/118-228
C6R7D8_9CORY/286-383
G5VGZ7_ECOLX/345-454
Q0HDJ2_SHESM/332-438
Q0K3K5_CUPNH/510-602
B3HTN0_ECOLX/360-471
G1ZLZ0_ECOLX/447-540
D5VF43_CAUST/337-444
E8GDK9_SALMO/345-456
G4P4V2_BACIU/33-176
E9UN02_9ACTO/290-381
G6VI71_STRPN/327-438
E0IV35_ECOLW/494-586
B9M6C6_GEOSF/519-630
H4DIL8_STAAU/19-147
E1DU70_VIBPA/372-476
D9SFP4_GALCS/729-844
A8TTX9_9PROT/554-664
C9A5W4_ENTCA/494-605
F3RR91_VIBPA/429-539
G6XYY1_RHIRD/331-438
G9RKA1_9ENTR/452-553
B4EDV2_BURCJ/260-379
H9UER3_FERPE/484-599
B1LTD2_METRJ/344-447
I0HKH0_RUBGE/410-521
B9M2N6_GEOSF/457-563
A6FYI8_9DELT/194-308
B9BKV3_9BURK/380-488
I0X7S5_9SPIO/424-532
D7AZS3_NOCDD/313-405
E7BGC5_NEIMW/35-178
F8Z264_VIBCL/353-462
F4NQM7_9ENTR/233-348
D3KVL4_STRPY/382-495
C6IWN7_9BACL/255-349
G0G874_AMYMD/520-631
E5XCM1_9ACTN/297-390
F4LJ60_TREBD/39-173
F3H4Z0_PSESX/1-66
Q63AU8_BACCZ/467-573
Q7D262_AGRT5/504-613
C3JBR4_9PORP/409-523
C9MPQ4_9BACT/398-511
G7TFG8_9XANT/297-405
E5YXM5_9BACL/249-362
H4IIC0_ECOLX/31-174
B3Z9R9_BACCE/347-453
B5RED7_SALG2/348-449
C7NYH4_HALMD/840-937
H8BKN9_CAMJU/311-408
B7M461_ECO8A/349-460
A6FZ08_9DELT/238-347
B4TNI9_SALSV/349-460
H4EY98_STAAU/277-370
G8SF03_ACTS5/185-281
A7ZA03_BACA2/198-309
D4RTU2_ENTFC/492-603
F8H3D0_PSEUT/874-985
PHY_MOUSC/1000-1114
H5DN29_ECOLX/422-568
G5CDR2_9BURK/2-139
H0CXF2_STAAU/452-563
B4WI42_9SYNE/867-979
Q93IG6_MYCTU/520-633
F0DHH5_9FIRM/326-431
B1ER38_9ESCH/349-460
C4ZDP2_EUBR3/233-342
Q726T4_DESVH/875-997
C0Q761_SALPC/375-479
B3QK02_RHOPT/46-190
G3M9Z3_9CAUD/39-192
E5B2T5_ERWAM/313-424
Q11AY2_MESSB/155-276
B3QDP9_RHOPT/25-132
B3CFY4_9BACE/1037-1147
G7TDJ6_9XANT/390-507
H3NC14_9LACT/357-468
Q5PIG7_SALPA/345-456
F1U8K2_PROAA/705-814
A5YRS0_MYCAR/1-127
H8G7N4_9PSEU/251-362
C2UE35_BACCE/200-310
D6LZ55_STAAU/277-370
D8PIL4_9BACT/490-584
E2FGP5_ACIBA/326-436
F5ULV5_9CYAN/1029-1149
E0I6J4_9BACL/346-456
D7WJ79_BACCE/314-420
F8F4W7_PAEMK/463-571
G5QYL4_SALSE/384-523
F4VB41_ECOLX/428-540
A4J615_DESRM/395-500
A3YWT3_9SYNE/36-180
F6FJD7_MYCHI/47-193
Q3KCW5_PSEPF/286-394
D8D6J7_COMTE/667-781
G7WEM4_DESOD/599-706
Q7BHZ6_ENTFC/334-444
D6DFQ0_CLOSC/343-454
Q2S6E1_SALRD/547-646
B0GK75_YERPE/373-478
C4H4C9_YERPE/373-478
E6JKL9_STAEP/348-451
F7K4P7_9FIRM/482-591
Q8TKN3_METAC/1326-1437
GYRB_BUCAP/31-179
E8GY25_SALMO/345-456
C2KCN1_9LACO/47-192
Q2RYU9_SALRD/115-226
A8EAW4_BURPE/492-610
Q0TNP1_CLOP1/33-187
D1JMS1_9BACE/333-437
F9SLG6_VIBSP/321-431
Q2J3N6_RHOP2/514-622
Q0SWE0_CLOPS/368-464
C7ULU5_ENTFL/383-493
Q74DJ7_GEOSL/257-367
G8U9V6_BACCE/367-479
G7GCY2_9GAMM/427-538
E4VY18_BACFG/163-280
Q71ZU2_LISMF/368-478
B9JYM7_AGRVS/336-441
D7UVZ9_LISGR/479-590
D3BAX6_POLPA/719-836
C2C5D4_VIBCL/897-1006
F3A323_9BACL/341-447
D8NQQ1_RALSL/352-447
I0GVN1_SELRU/379-496
Q119Y2_TRIEI/310-432
E9YK86_ECOLX/249-356
F1W146_9BURK/479-590
B8GDF4_METPE/642-753
Q01YK0_SOLUE/269-369
Q03S75_LACBA/33-177
B5VV37_SPIMA/608-729
C9NP89_9VIBR/202-313
B1K0Z0_BURCC/40-199
Q93AB8_YERPE/481-587
F4GBZ4_ALIDK/352-466
C3FUY5_BACTB/330-437
H1FLH4_ECOLX/452-553
A9E4E4_9RHOB/563-673
E3UBU2_9THEO/1-139
H5LKB3_ECOLX/494-586
H9MZS4_MYCTU/76-217
A1KRP1_NEIMF/35-178
H1FJJ2_ECOLX/465-558
A8FU41_SHESH/329-439
H9MGI5_9HYPO/1-155
B8ENR4_METSB/46-195
A9BIE1_PETMO/218-322
G8S1A6_ACTS5/542-649
H1KM37_METEX/251-346
D8INT0_HERSS/198-312
Q6Y3N7_9TRYP/54-199
D6T254_GARVA/386-489
B9LTU7_HALLT/21-152
Q21UI7_RHOFD/472-583
A9BS42_DELAS/804-907
C0NL96_AJECG/1372-1492
C3B3Z7_BACMY/453-559
A3DH91_CLOTH/225-336
B5W0Q2_SPIMA/693-810
G2RJJ5_BACME/385-527
A3PJP9_RHOS1/616-735
B0NFS5_EUBSP/352-464
A9VYP6_METEP/725-834
B9TDG4_RICCO/112-220
H1XB70_9XANT/296-402
Q2IQ06_ANADE/357-463
G2AUW8_ECOLX/316-424
G8TMY5_NIAKG/269-410
D7GID5_PROFC/492-603
F8G0G3_PSEPU/274-395
H0B4I1_9ACTO/506-614
C4XS66_DESMR/462-572
Q81TD3_BACAN/391-496
H0ML02_SALMO/774-882
Q9RJR4_STRCO/297-389
F8F782_PAEMK/481-601
A9B3K6_HERA2/309-423
C9QPV6_ECOD1/465-558
G9TC44_SALMO/464-558
A8GZ77_SHEPA/494-608
I0G8W6_9BRAD/486-608
G9U489_SALMO/345-456
D3I4D2_9BACT/398-511
D4WHL4_BACOV/384-492
Q5MJZ2_9GAMM/293-386
D9X7M0_STRVR/381-491
A1ZT92_9BACT/451-562
B5SJ18_RALSL/363-488
H0V1W9_CAVPO/35-188
C6CSH7_PAESJ/726-841
C5A037_ECOBW/233-348
E6CZI6_PROAA/299-374
A5WB95_PSEP1/318-425
G4DWM5_9GAMM/633-743
F2EJA6_HORVD/455-586
G4HNH5_9BACL/271-362
E2NMB5_9BACE/690-800
Q8P6W9_XANCP/935-1048
A3UFQ8_9RHOB/330-437
B8ITW3_METNO/410-520
D4FDT5_9LACO/388-498
G9XNY2_DESHA/505-608
I0MM05_SALET/345-454
Q2G328_NOVAD/40-189
B0AKR3_BACAN/245-330
C9QI90_VIBOR/338-446
E3UC08_9THEO/1-138
D5ZXM1_9ACTO/575-690
G5CDX1_9BURK/2-139
H4X8M7_ECOLX/404-519
F3U7J6_ECOLX/404-519
C7LUI5_DESBD/810-925
F9KTB1_STAAU/252-344
D4XVD6_9MOLU/32-178
B7QUQ1_9RHOB/573-686
E5WU79_9BACE/330-437
G6AZT0_9BACT/402-507
G7WFT2_DESOD/348-454
B1RLK9_CLOPF/33-187
H8MST9_CORCM/279-387
A4ST40_AERS4/235-350
E9T3V3_COREQ/283-378
Q83MM0_SHIFL/462-568
G4ILW1_9RHIZ/415-555
F5UNG6_9CYAN/1521-1633
A8UJ93_9FLAO/583-673
F9ZG61_9PROT/315-428
A9N5V6_SALPB/27-172
Q8CXL9_OCEIH/34-131
A6EYE5_9ALTE/785-894
E0X6D5_PSEPU/240-330
Q6HK78_BACHK/262-372
D9UTC4_9ACTO/348-443
H3QP97_BRUAO/337-442
A9NCC0_COXBR/369-482
B4WS59_9SYNE/452-562
E2MJN1_PSEUB/236-355
F2HL08_LACLV/332-443
HSSS_STAHJ/348-455
D0FQA0_ERWPE/360-471
A7VEC5_9CLOT/316-432
C5CI42_KOSOT/458-549
H0QKH6_ARTGO/322-416
F5LPU0_9BACL/278-393
G7MBM7_9CLOT/153-264
H4C7C7_STAAU/452-563
G3Y0P1_ASPNA/2028-2144
E9XBA7_ECOLX/371-481
D9WSH0_9ACTO/356-465
Q815U7_BACCR/369-479
G2DW32_9GAMM/113-212
Q39XA7_GEOMG/259-368
Q2B2H9_9BACI/474-585
B1QSM3_CLOBU/33-176
A5EPP6_BRASB/350-459
F0Y3V3_AURAN/29-184
F3HZ67_PSESF/351-462
F3QHL1_9BURK/229-340
G3CC70_9BURK/6-99
F2NRJ0_TRES6/222-323
E4DJF1_PROAA/356-466
D2GN29_STAAU/406-512
Q56F10_9CAUD/39-150
E7XHY0_SALMO/394-506
G8RU37_MYCRN/223-338
H5WRP3_9BURK/743-836
D3HMR6_LEGLN/490-632
Q3M458_ANAVT/1258-1428
H6NH65_9BACL/360-468
B4WCW7_9CAUL/245-341
Q7A0N7_STAAW/441-552
Q3SWG3_NITWN/321-433
D2QDX6_SPILD/287-435
A7AJ85_9PORP/159-277
E4NV15_HALBP/732-833
F9SJB9_VIBSP/321-430
G2TAI2_RHORU/353-464
B8JCI0_ANAD2/419-559
D8P5A0_RALSL/408-520
E2JSK0_ECO57/31-174
D5HEU8_9FIRM/394-505
Q1CWZ4_MYXXD/385-525
H4JVU0_ECOLX/416-523
C0WH52_9CORY/268-360
A6A1C2_VIBCL/370-476
B3WPY2_ECOLX/349-460
H5L8E1_ECOLX/464-558
E5Z2Q1_9BACL/348-459
D0IM72_9VIBR/402-517
G7BTZ6_VIBCL/317-428
B2K2P3_YERPB/242-350
A3ILI2_9CHRO/275-384
B1IFI6_CLOBK/342-446
A7LRQ7_BACOV/427-535
Q1QDT5_PSYCK/588-733
F0JMG4_ESCFE/31-174
G3K8S0_9NEOP/15-168
H0B526_9ACTO/324-422
C6IJ50_9BACE/938-1074
D0S6S8_ACICA/1070-1211
E8ENL8_SALMO/557-662
B3B6K7_ECO57/447-547
B8M7Y0_TALSN/1328-1448
D4XH09_9BURK/1119-1232
D0GMC6_9FUSO/455-555
D2NIN6_ECOS5/316-424
B4EQ00_BURCJ/543-653
A6F560_9ALTE/348-461
G5HC29_9CLOT/477-588
H4IIZ3_ECOLX/345-454
E8WFI9_STRFA/333-447
D9Q5B0_CORP1/322-418
D1RVB2_SEROD/398-510
Q0BUC0_GRABC/54-199
G2FT30_9FIRM/581-685
Q8A6Y7_BACTN/532-639
B9MFZ7_ACIET/243-362
D7IBG7_9BACE/819-925
E6AVI6_ECOLX/547-653
F5K8Y3_PSEAI/235-354
H0D335_STAAU/433-544
H0LFZ5_SALMO/404-519
C3IEK2_BACTU/423-532
F4A0H6_MAHA5/282-381
A3EIP4_VIBCL/204-315
I0HYK9_9CHLR/1198-1313
F2IDM4_FLUTR/428-538
B9BQR3_9BURK/1757-1867
G0HXB7_HALHT/491-622
B0RZK8_FINM2/369-502
C4L8H4_TOLAT/423-530
Q8GV70_9BRYO/1003-1117
A0RDR8_BACAH/271-377
H1XFY5_9XANT/26-109
A4IJR2_GEOTN/333-443
A4JKR9_BURVG/271-383
B1EXH7_BACAN/489-598
G4QYB2_CORPS/342-438
Q1NTD0_9DELT/11-74
H6LP46_STAAU/348-455
C7ISD7_THEET/68-173
F2RZH5_TRIT1/573-689
B7BFR3_9PORP/549-654
B0CAW2_ACAM1/616-723
B2RHT7_PORG3/39-182
H0ETU4_GLAL7/511-626
B2PJ40_ECO57/345-450
G2FYI0_9FIRM/268-354
Q3BNX8_XANC5/410-522
E4IGF0_ENTFC/260-352
E6MB51_STALU/189-296
B5UR17_BACCE/175-285
F2VCS9_MYCTU/330-424
Q3BUK4_XANC5/296-402
C1I530_9CLOT/244-353
E7RZN6_9BURK/635-751
F8Z6X9_VIBCL/573-683
Q48G73_PSE14/348-455
F8KKU1_STALN/380-486
E3IQD7_DESVR/687-793
Q1J721_STRPF/37-182
E7MF00_STAAU/789-903
A3PA01_BURP0/364-457
Q5GWF8_XANOR/26-135
Q9XDY0_9BACT/3-148
C5Q035_STAAU/343-451
A8RHS8_9CLOT/457-556
H4CLK1_STAAU/19-147
F3X142_9SPHN/119-236
F7R1G4_9LACO/483-594
G7B061_VIBCL/394-509
B0MH56_9FIRM/220-330
G5CDP6_9BURK/2-139
E8UCM6_TAYEM/3-152
G0BE81_SERSA/412-506
A6RKY4_BOTFB/805-929
E3CZX5_9BACT/319-462
A5FSK5_DEHSB/472-581
F6GHM4_LACS5/168-261
C0B4Y4_9FIRM/328-437
H7QKS9_STRPN/344-446
E2W3L9_MYCTU/351-465
A1VAG5_DESVV/461-568
C2DHU2_ENTFL/260-354
H1XXG7_9BACT/264-375
G0IAX1_STRES/233-344
D3D1S9_9ACTO/528-638
G2J231_PSEUL/1021-1136
G2C716_ECOLX/447-547
B1QJA8_CLOBO/614-719
Q89S13_BRAJA/1537-1661
A7M282_BACOV/480-592
G5KFF9_9STRE/140-250
H5L160_ECOLX/233-348
H3KWU4_ECOLX/345-450
H9UFQ4_9SPIO/686-808
C2WF50_BACCE/277-387
B6ZY83_ECO57/581-691
C2ZDY1_BACCE/367-479
H5TM46_9ACTO/722-836
Q8RS50_9BACT/3-157
D1B1H3_SULD5/1423-1538
D0I163_VIBCL/484-591
B4U101_STREM/220-331
D4LNR9_9FIRM/483-590
E8I3Y0_ECOLX/419-507
Q24RB5_DESHY/191-302
A7FQX2_CLOB1/216-326
B7HBM1_BACC4/373-484
B7UGZ6_ECO27/360-471
F9YIH9_9RHIZ/38-182
E4G666_PROAA/705-814
G2PMW1_MURRD/243-352
B1QHX2_CLOBO/222-329
D5V1U1_ARCNC/558-677
F3EF69_PSESL/396-511
C8W235_DESAS/400-505
B9XHL4_9BACT/1149-1245
H5RC00_ECOLX/565-677
E1T3S2_BURSG/793-922
C0CIW0_9FIRM/193-300
C0BW08_9CLOT/19-151
C6DZN3_GEOSM/418-535
E6VYY0_DESAO/563-658
H6NMX2_9BACL/331-446
Q9FXE6_ARATH/477-600
Q71SV2_ONCHC/398-526
B5SID2_RALSL/555-655
G5J002_CROWT/327-448
B8FFB5_DESAA/652-759
D3AMF9_9CLOT/484-594
E0DPU3_9RHIZ/241-351
D2F6N0_STAAU/275-360
E8S114_MICSL/462-571
D8DDM5_COMTE/344-455
B8GE07_METPE/960-1061
C7XZT1_9LACO/32-176
A6TWB6_ALKMQ/477-588
Q2FRH3_METHJ/489-591
C6X6E5_FLAB3/279-386
Q8GF00_CLOBU/300-403
H3TFK4_PSEAE/530-644
B4VFP6_9ACTO/432-543
C0C5U9_9CLOT/704-819
H4KQ57_ECOLX/345-450
A0BRT8_PARTE/580-694
B5CR55_9FIRM/220-338
B5N0Q8_SALET/409-498
E0T5D5_EDWTF/419-507
D3MRX4_9FIRM/315-426
B9XHU7_9BACT/1043-1165
A1F587_VIBCL/31-174
A5FK99_FLAJ1/588-694
A0YJW5_LYNSP/1127-1251
Q8YHD4_BRUME/613-730
G7Z2Y6_AZOL4/446-567
Q7N5T6_PHOLL/391-530
F1NR58_CHICK/103-250
E2SXW1_9RALS/15-84
E0RVC1_BUTPB/388-499
Q4KEL5_PSEF5/328-418
B3XMR5_LACRE/373-484
E3J527_FRASU/356-445
Q465N5_METBF/632-737
A1S1M3_SHEAM/508-623
E2Y2R7_ENTFL/376-471
D8G1M7_9CYAN/1679-1798
A8H8X6_SHEPA/833-948
C1EPF8_BACC3/284-367
B2A443_NATTJ/491-602
F3AF90_9FIRM/356-467
A4N615_HAEIF/346-448
H4KQN4_ECOLX/252-359
G7VL32_LEUME/501-611
H7Q5B0_STRPN/36-181
E1U9T1_LISML/465-572
D4ZRV9_SPIPL/843-1001
A7TE49_VANPO/26-180
E6AGM8_ECOLX/367-506
G7D5T0_BRAJP/560-680
E0N5Z7_9ACTO/393-503
B7K5J2_CYAP8/506-621
A2PPG9_VIBCL/674-782
C6LI80_9FIRM/340-463
H8YYP9_9GAMM/510-621
G8MKA7_9BURK/498-609
B3RBS8_CUPTR/343-486
F4ARP3_GLAS4/235-353
G0GCM6_9SPIO/480-574
Q1DDT1_MYXXD/522-636
Q44429_RHIRD/1-67
D7A0I7_STAND/313-424
B4TBA4_SALHS/774-882
F0BFZ2_9XANT/523-632
A7HCQ3_ANADF/382-523
E8C9E8_SALMO/50-158
A6TL61_ALKMQ/432-538
G6FQ97_9CYAN/355-465
B1S8L8_9BIFI/71-217
E3FW41_STIAD/604-726
G7VT43_PAETH/497-606
F5UN25_9CYAN/313-435
B5EHS1_GEOBB/478-587
D8E7Q7_ECOLX/565-675
G7RQV1_ECOC1/381-492
A5N4I8_CLOK5/361-471
D8JRS6_HYPDA/57-202
E6RU71_CAMJS/345-487
D6HSS7_ECOLX/313-424
E5CLN5_STAHO/277-369
B5PU38_SALHA/565-677
H3ZRF5_THELI/33-182
H0U4Q6_BRELA/477-588
F5LP23_9BACL/468-560
G4FPE4_9SYNE/373-482
F3K0L2_PSESZ/379-494
H1RBK7_SALMO/313-424
C3EBY2_BACTU/36-179
H5YCX9_9BRAD/912-1021
C2PTJ7_BACCE/489-598
B0GTP6_YERPE/403-518
E0HZM3_9BACT/344-456
A4MXK8_HAEIF/472-565
G1VIE5_9BACT/133-221
G4LH97_PSEAI/2039-2179
H6P2W3_SALTI/27-172
B5E9H6_GEOBB/305-428
G0SZG9_RHOG2/563-730
C7N0J1_SACVD/496-607
D1NLF1_CLOTM/279-390
H1F1D0_ECOLX/369-508
D4Z3I2_SPHJU/574-680
B5PL28_SALET/464-570
F3EFQ7_PSESL/317-427
E1YVH7_9BACE/296-402
A6L7C5_BACV8/267-378
F0L8L9_AGRSH/353-470
B3E1V6_GEOLS/276-381
D5T5M5_LEGP2/7-150
B1R1Y7_CLOBU/314-425
D8S317_SELML/508-622
G2JBB3_9BURK/235-350
F5KTD6_PSEAI/145-287
D7I5I9_PSESS/530-645
H0BZZ8_9BURK/347-458
E1JXC6_DESFR/236-342
D4SSI4_9XANT/300-416
B2PCF1_ECO57/345-450
I0HXU9_RUBGE/747-860
A9WJ86_CHLAA/18-150
B2SHI1_XANOP/292-399
E1K083_DESFR/564-687
A9N778_SALPB/394-506
C7JM97_ACEPA/401-521
Q06919_AZOVI/404-516
D8UEE2_VOLCA/386-498
B1V4C8_CLOPF/304-416
G8QY94_SPHPG/36-169
H8KXY3_SOLCM/332-439
B1XM94_SYNP2/529-643
G7LPD3_9ENTR/394-506
B8X9W7_9NOCA/1509-1602
F9HPN4_STRMT/214-318
H5CEA7_ECOLX/416-523
I0XWM7_9LEPT/33-176
E0M2L1_9ENTR/340-451
E4TQ51_MARTH/494-605
G8FD32_CAMJU/30-173
A4XQ58_PSEMY/513-627
G7WIV8_DESOD/314-425
E2NC90_9BACE/935-1048
Q3BZ51_XANC5/374-478
A9D1R7_9GAMM/334-423
A4VRR5_PSEU5/360-463
B8XMB9_9ACTO/1-101
C9TAG1_9RHIZ/85-230
F5SVW6_9GAMM/357-469
H3YFN3_STAAU/188-295
E6SFM2_INTC7/238-336
Q56R52_9CLOT/334-444
D2YHP7_VIBMI/317-428
Q1H2C7_METFK/380-469
F2FIZ2_SALDU/252-359
C8MEY4_STAAU/188-295
H0S3N4_9BRAD/1033-1144
D4T4V7_9XANT/267-372
A5CDK8_ORITB/63-180
G7RLV1_ECOC1/363-472
C3NTL9_VIBCJ/31-174
E8QN00_HELPR/275-379
H5QEE1_ECOLX/316-424
B4D693_9BACT/285-393
D4STG7_9XANT/607-698
H5XKH7_9PSEU/269-358
C8XJH6_NAKMY/438-548
F6BJW6_THEXL/369-480
F9LN92_STAEP/261-363
HSSS_STAAR/348-455
E6YNV6_9RHIZ/705-814
Q5LE81_BACFN/530-637
C7LTG1_DESBD/767-882
E4TEV8_CALNY/400-510
H8WPC0_CHLTH/37-170
G2HBX6_9DELT/627-789
E6Q1N6_9ZZZZ/759-868
Q1BLP6_BURCA/264-374
G5IQ51_9ENTE/350-458
F3W1P1_SHIBO/27-172
E4RB92_PSEPB/278-399
G2L4R5_PSEAI/908-1017
H7ED66_SALHO/409-498
Q3BWQ3_XANC5/299-419
D8A327_ECOLX/367-506
E4RJ63_HALSL/2-105
C6E5M4_GEOSM/725-829
GLNK_BACSU/297-404
Q1N4K1_9GAMM/299-387
H0Q8S0_ECOLI/349-460
Q2G706_NOVAD/245-367
I0XC14_9SPIO/647-768
H1LXB1_9FIRM/372-465
D6X5M4_STRPR/286-395
F4AMZ8_GLAS4/601-711
G6WN71_STRPN/326-437
G2A1H0_ECOLX/367-506
E3ZGP5_LISIV/360-471
A3GUX9_VIBCL/674-782
I0DB60_BACAN/469-580
G2AJ76_ECOLX/360-471
E3TGW6_ACIBA/249-358
G2NAZ4_9ACTO/294-385
C9KRB6_9BACE/115-210
I0USM8_9MICC/406-518
F7UA17_RHIRD/620-738
H5WP71_9BURK/719-831
F4THN6_ECOLX/345-456
E5AUM6_BURRH/467-581
D1F4S0_BRUML/18-145
D4CK45_9FIRM/228-340
C5T4I9_ACIDE/541-634
Q72W21_LEPIC/488-594
I0KRR5_STEMA/1826-1965
C0QBV8_DESAH/361-471
H1IP72_9BACT/596-707
C7QNG0_CYAP0/342-453
A6F4L6_9ALTE/699-810
D7ASD0_THEM3/354-461
B9BNG8_9BURK/316-427
C8S4D1_9RHOB/429-569
H1DU96_ECOLX/345-456
G6PNW5_STRPN/327-438
G7Q7X3_9DELT/161-276
A4VWS2_STRSY/220-325
E4VY19_BACFG/492-606
H4I1N4_ECOLX/394-506
D4W240_9FIRM/342-434
H3SPH2_9BACL/252-362
F3YYN9_DESAF/678-794
G2R4N4_THITE/116-231
D4C7X2_9CLOT/499-623
G5CDX0_9BURK/2-139
B1YT40_BURA4/700-816
C7CBF7_METED/465-576
C1I902_9CLOT/279-389
D9ST73_CLOC7/365-475
B5E7C6_STRP4/236-328
G7RTC3_ECOC1/316-424
B9M4B4_GEOSF/557-674
D8K3F0_DEHLB/448-560
A9AM44_BURM1/507-618
Q8ZR09_SALTY/428-540
D6AQX8_STRFL/601-711
D6KXP8_9NEIS/312-423
A4Y622_SHEPC/774-879
O51381_BORBU/875-996
D8ISL4_HERSS/252-361
B9LBT8_CHLSY/529-643
A1BHC7_CHLPD/666-790
Q1NS21_9DELT/420-528
I0LSI4_SALET/27-172
I0GGR4_9BRAD/556-668
Q092A9_STIAD/124-229
E3IIA6_GEOS0/434-549
A7BTG5_9GAMM/282-393
C3ERU4_BACTK/548-657
Q92EZ2_LISIN/491-602
E2PPY5_9RHIZ/311-404
Q39LF4_BURS3/306-416
Q57D91_BRUAB/674-796
A3XKV6_LEEBM/572-661
E3F3U6_KETVY/41-186
B6BG02_9RHOB/375-478
G6ULJ7_STRPN/344-446
G6SC57_STRPN/457-560
E3F7F6_CORP9/333-443
F9A4S0_VIBCL/285-391
C5D3L2_GEOSW/482-593
Q11GZ0_MESSB/479-590
H5WDH5_RALSL/548-640
A0KND0_AERHH/468-560
B9MLN3_ANATD/453-564
C1D6R9_LARHH/517-626
E3XUS3_ECOLX/547-653
D7H8Y8_VIBCL/556-665
D3RTR6_ALLVD/328-439
C3CYS5_BACTU/349-460
G4TPV8_PIRID/624-739
D6D1F4_9BACE/1013-1122
H5WFP7_RALSL/345-455
E4RHE7_PSEPB/357-459
D5V7N9_ARCNC/451-563
H1WR63_LEUCI/327-437
F7USN2_SYNYG/314-437
C6H9M5_AJECH/37-155
D4W234_9FIRM/220-331
A6XWI8_VIBCL/574-683
E6M6F8_STALU/285-378
I0XNE0_9LEPT/646-742
B2JR53_BURP8/332-438
B4BRH6_9BACI/333-443
D6X6C2_STRPR/657-774
D0WA16_NEILA/423-527
F7UY26_EEGSY/332-443
Q05SG7_9SYNE/571-682
G7W6B7_DESOD/302-396
G3Z4M8_9NEIS/70-179
Q46XV4_CUPPJ/521-630
B2IWI6_NOSP7/466-575
D5S219_CLODI/223-333
F3CEL8_PSESG/1-44
E9ZFT3_MYCTU/268-379
F3QP09_9BURK/471-575
B8GI96_METPE/859-960
C0DBS6_9CLOT/475-587
H1H8W9_9FLAO/325-422
SAES_STAAE/234-347
B3E8Z8_GEOLS/730-845
H8L272_FRAAD/221-333
H3PWN3_BRUAO/35-179
D7ING1_9BACE/465-572
E5YQH4_9BACL/290-381
E8NND9_SALET/507-613
E6AQY7_ECOLX/394-506
B1TAI1_9BURK/364-457
Q5FI53_LACAC/265-376
F3W0N1_SHIBO/360-471
F8KLF3_STALN/12-155
D6YPL9_CHLT1/33-182
E8IA64_ECOLX/464-558
G8TBU3_NIAKG/411-520
E4HLD8_PROAA/733-842
Q1ML90_RHIL3/1192-1305
E8KC96_9STRE/38-181
B1SZP3_9BURK/467-574
D4EYY2_ENTFL/403-504
G4NN45_CHLT4/37-170
B8JCR8_ANAD2/410-552
E6E233_PROAA/297-391
A1VCR3_DESVV/412-556
B9K705_THENN/177-274
B5EAN6_GEOBB/474-583
A7Y2X3_PYRPY/455-586
Q1QCW7_PSYCK/361-494
A9DAQ6_9GAMM/353-477
F9K6R6_STAAU/433-544
H1AD74_GLYSO/1005-1116
A8IBN9_AZOC5/1643-1751
Q12NJ3_SHEDO/971-1081
D3MQ74_9FIRM/186-313
B3E2R2_GEOLS/980-1095
H1XZE3_9SPHI/275-389
I0R0M0_9MICO/29-191
Q64YY9_BACFR/303-410
A9L521_SHEB9/344-449
A7FFQ6_YERP3/776-885
G5HPS9_9CLOT/469-555
F4X9M7_9FIRM/35-180
B1RZP3_STRPN/457-560
C3P903_BACAA/271-377
E3FX77_STIAD/363-482
A4W6B7_ENT38/363-472
C7KWX2_ACEPA/460-597
H8GGE9_METAL/576-691
D6A985_9ACTO/371-463
H5NR70_ECOLX/349-460
G9TIG4_SALMO/541-653
I0CWJ1_BACAN/3-63
C7Q1T4_CATAD/744-853
E6SYY6_SHEB6/448-587
Q3MAE9_ANAVT/541-661
Q6YS03_SYNY3/592-714
E3G139_ENTCS/420-527
E8F8P3_SALMO/313-424
E6VZI7_DESAO/650-766
E6X9X3_CELAD/599-690
G0HVW1_HALHT/686-799
A5WKC7_MYCTF/358-469
D7YJ15_ECOLX/416-523
D9V8P9_9ACTO/287-376
E8CJ37_SALMO/465-558
F7E5A9_MACMU/98-245
G2HTM2_9PROT/745-855
D6GYL1_STAAU/275-360
A0Y035_9GAMM/650-761
E8QGI8_HELP7/29-175
B0ANB5_BACAN/367-479
G2MD97_HELPX/275-379
F7RY86_9GAMM/472-582
F7PG19_9EURY/274-380
Q2HFK1_CHAGB/212-313
G2EZB4_ECOLX/453-553
G2HSP1_9PROT/465-585
G7W5X2_DESOD/365-474
A7VDR0_9CLOT/320-430
Q1NSC2_9DELT/342-464
G6UA96_STRPN/236-328
E8WRA5_GEOS8/471-582
B8FPY9_DESHD/501-609
Q9BLC5_BOMMO/35-188
G9EG76_9GAMM/342-449
D9WVR8_9ACTO/731-847
A8FY20_SHESH/894-1004
E9YRI6_ECOLX/428-540
Q7UA98_SHIFL/344-451
A1VHY8_DESVV/572-676
D3CV59_9ACTO/364-470
F1VN96_PROAA/280-371
E5VR93_9FIRM/241-355
H7P4Z5_STRPN/265-352
F0N3K0_NEIMO/35-178
H1KKI4_METEX/410-534
A9MKF2_SALAR/428-540
H3G853_PHYRM/222-355
Q3MEF7_ANAVT/535-645
D3RQM6_ALLVD/508-621
B1ZUT3_OPITP/289-382
G0J4B5_CYCMS/288-401
B7N435_ECOLU/494-586
Q6G1D0_BARQU/704-813
E2YN30_ENTFL/477-587
B7HMY1_BACC7/314-420
D0HA72_VIBCL/528-640
F3YM32_LISMN/257-365
F9ZG61_9PROT/1105-1216
A7VQ29_9CLOT/484-589
E3CX34_9BACT/355-452
G6R0G6_STRPN/236-328
F6INQ2_9SPHN/584-690
F3DIB0_9PSED/283-392
F2FG21_SALDU/358-467
H8K1B0_VIBCL/423-514
E8XE51_SALT4/345-451
G0LAV9_ZOBGA/290-400
C0VHF5_9GAMM/415-519
H4K793_ECOLX/27-172
E4T4Q3_PALPW/477-570
E6SQH8_BACT6/918-1029
C9XPH6_CLODC/220-330
F5RDJ6_9RHOO/765-875
B2IY35_NOSP7/724-848
A4YN73_BRASO/194-305
B1KM20_SHEWM/230-345
E1QGI6_DESB2/255-374
C5ELW7_9FIRM/354-465
C2E4G3_LACJH/265-376
H4XCX5_ECOLX/252-359
F5YWC6_MYCSD/27-192
D5WGK9_BURSC/312-415
H1Y0C7_9SPHI/361-471
H8XVU4_FLAIG/465-580
H1Z070_9EURY/1021-1121
B8DMH5_DESVM/353-553
G5L2H5_STRSU/323-434
C3LK95_BACAC/342-451
D4FQ07_STROR/232-343
H0D6C3_STAAU/406-512
Q9A5C9_CAUCR/587-697
A7LXS5_BACOV/47-181
Q4MLS6_BACCE/432-523
D4KT96_9FIRM/37-182
Q81Q03_BACAN/381-487
F4KQ61_HALH1/912-1011
C9XKB8_CLODC/287-392
D1EHV5_NEIGO/35-177
D9SQJ7_CLOC7/393-502
B2J469_NOSP7/641-750
B9LFY2_CHLSY/420-518
B4WX17_9GAMM/508-611
B9M874_GEOSF/566-677
D9UTX2_9ACTO/385-490
A3GNW9_VIBCL/581-692
C8XBI7_NAKMY/427-540
G7Z884_AZOL4/289-400
E1T4P4_BURSG/307-415
B6VN82_PHOAA/309-448
D9R8G8_CLOSW/253-363
H7K3S4_STRPN/418-532
A6E936_9SPHI/249-358
A4Q9S4_CORGB/33-174
F7ZJJ7_ROSLO/501-623
Q729D9_DESVH/622-749
E8SST1_GEOS2/347-457
D3FCV6_CONWI/476-563
C1D2R5_DEIDV/520-630
E0I1S5_9BACT/515-612
G2T7B4_RHORU/572-694
B1WPL2_CYAA5/1235-1353
C6S988_NEIML/35-178
F9JVX4_STAAU/234-347
C6LGW6_9FIRM/485-596
B0VEJ8_ACIBY/326-436
D7DMY9_METS0/846-957
B1G321_9BURK/724-836
G3ZWX7_AGGAC/35-178
E0IY86_ECOLW/565-677
C7DIB1_9EURY/31-178
D9SK86_GALCS/316-427
B1G2A3_9BURK/322-433
C6ULN0_ECOBR/565-675
F2T3G9_AJEDA/314-445
H6P8B9_STRIC/261-342
E6BUR7_PROAA/303-399
G7DJF1_BRAJP/1849-1958
A8KYD4_FRASN/365-497
C0ZDC4_BREBN/341-451
F4NLL5_9ENTR/448-560
G6M6V1_STRPN/340-438
H7EPA9_9SPIO/280-391
D4XUP6_ACIHA/26-172
A1REG3_SHESW/329-437
F3LU82_9BURK/524-615
D2ERU6_9STRE/236-328
C4LC19_TOLAT/343-450
F4C2Q5_SPHS2/553-646
F5YRH1_TREPZ/344-458
G2D9K4_9GAMM/195-301
H5LPZ4_ECOLX/360-471
A7ESB1_SCLS1/4-149
A6CPA2_9BACI/288-380
I0ETI1_9HELI/265-369
F9L5H4_STACP/277-370
Q3IEV5_PSEHT/367-481
B1LKZ3_ECOSM/409-498
A0KQD5_AERHH/357-466
H5B188_ECOLX/332-439
F2BJ44_STRSA/347-455
D3R5U4_BIFAB/34-202
B1R7E0_CLOPF/481-582
F8CLF7_MYXFH/355-463
F2EW78_PANAA/379-518
Q76GZ9_MAIZE/708-877
D8ALR6_ECOLX/233-348
E7WQS4_SALMO/316-424
D9XZ03_9ACTO/231-340
D4DY33_SEROD/242-350
C8X891_NAKMY/292-388
E6AIM4_ECOLX/345-456
B9XBA5_9BACT/399-511
Q83CA0_COXBU/364-473
G4MGA2_9BURK/701-818
A4FMJ2_SACEN/354-482
G5Y456_ECOLX/233-348
A7VHB8_9CLOT/347-460
P73337_SYNY3/1260-1369
F3TUA3_STAEP/404-511
B5VZL5_SPIMA/205-342
G9ANH2_PANAN/394-506
F3QGT7_9BURK/36-183
D3HA26_STRM6/457-560
F7NGM2_9FIRM/266-381
G5I3C0_9CLOT/499-610
A6GQR4_9BURK/217-324
A5VYX7_PSEP1/311-413
B3Z1E8_BACCE/477-589
D5B153_YERPZ/28-173
B8IIA2_METNO/397-507
E5UE96_ALCXX/335-446
E1SQQ7_FERBD/422-533
Q6N3X1_RHOPA/329-438
Q8XDU5_ECO57/249-356
E6AWJ9_ECOLX/332-439
F8JBE2_HYPSM/311-430
B5JLS1_9BACT/594-686
C9QZ83_ECOD1/542-648
G5I5X6_9CLOT/424-533
D1JUL5_9BACE/303-411
F7VEA3_9PROT/43-187
Q2BDM9_9BACI/1604-1715
B1KX78_CLOBM/456-567
H0RM98_9ACTO/264-377
A3EIL7_VIBCL/423-514
Q81YS3_BACAN/423-532
H7X610_CAMJU/290-399
A0RF59_BACAH/349-458
Q3B4L7_PELLD/443-552
H8G110_PEDPE/366-476
D0RKQ7_9RHIZ/481-600
C3CBE8_BACTU/330-437
E1RRI4_XYLFG/918-1033
H3PI45_BRUAO/326-434
G0CAR4_XANCA/921-1034
E0Q6S5_9BIFI/396-483
D4K517_9FIRM/457-564
F5KMK7_PSEAI/357-460
D6EPI6_STRLI/351-443
A1ZXW0_9BACT/519-632
C9PQ68_9PAST/233-342
H8HAF0_STRPY/36-181
Q8DNC1_STRR6/276-362
F9I6I2_ACIBA/45-188
F0QAW7_ACIAP/440-583
D7N3Q4_9NEIS/348-457
F5LJ23_9BACL/477-600
A6FIA3_9GAMM/136-244
H7E3M3_SALHO/375-479
I1DMV5_9PROT/300-404
C5FA65_LACPA/316-427
G6YLT3_9RHIZ/400-508
A1RNS6_SHESW/531-653
A9F6B0_SORC5/429-541
F9HG93_9STRE/189-291
D6HC55_STAAU/348-455
H8XFK6_BACAM/233-342
Q1MD97_RHIL3/695-810
Q4EI66_LISMN/226-337
A5EL84_BRASB/389-493
H9ZQ37_THETH/352-461
I0IG19_9BACT/25-157
A3Y4V3_9GAMM/609-738
E0S3E9_BUTPB/327-435
G9ULP7_SALMO/316-424
C3X8S7_OXAFO/1024-1140
B7JAP0_ACIF2/306-409
B1BBC2_CLOBO/146-255
C3B651_BACMY/364-470
F0EKJ0_ENTCA/759-866
H8MR38_CORCM/376-484
H3U7I3_STAAU/433-544
E4NUK1_HALBP/349-455
E7UA85_ECOLX/774-882
Q88KE2_PSEPK/332-437
G6FUP3_9CYAN/30-187
Q83DE9_COXBU/417-538
F8HC55_STRE5/341-434
G7QEC5_9DELT/220-325
Q3JXS8_BURP1/355-476
D6J8V9_ECOLX/547-653
H3SQT2_PSEAE/499-608
E8RL43_ASTEC/152-262
H5VYT9_SALEN/349-460
C3PW57_9BACE/936-1047
E2YYC7_ENTFL/383-493
C3X861_OXAFO/316-426
D7AIA0_GEOSK/257-367
C2XJZ2_BACCE/466-570
F3FCU8_PSESX/142-277
D9WCA4_9ACTO/1-87
B8HVZ9_CYAP4/451-561
D5H4R2_SALRM/302-408
F6D066_MARPP/519-628
C7R8Q3_KANKD/291-401
H8YY12_9GAMM/502-615
E4L580_9STRE/221-324
F5NWU4_SHIFL/349-460
E4Q9Z8_CALH1/373-484
B7BA33_9PORP/332-433
F3Z2C5_DESAF/473-587
Q899S8_CLOTE/34-177
G7W7W7_DESOD/481-585
H2HZP6_CORDP/260-372
C4LLE9_CORK4/253-366
C7N3P3_SLAHD/309-419
F4QNC4_9CAUL/1-72
D9S236_THEOJ/2-105
H7QMX6_STRPN/340-440
I0BDE3_9BACL/215-325
C2ZB36_BACCE/402-508
A7HCV8_ANADF/278-401
H8DS34_9ENTR/333-439
H6NMI8_9BACL/499-615
D3NUI3_AZOS1/391-511
G8QWC8_SPHPG/463-571
E4TNE9_MARTH/777-889
C3HXZ9_BACTU/490-599
A6R4E4_AJECN/820-938
C5ATJ0_METEA/357-469
D8EKI0_ECOLX/558-663
E0PLD6_STRGY/399-501
C7ME51_BRAFD/399-493
F6WES4_CALJA/192-316
F3SNM5_STAWA/388-498
H1Q7T6_9ACTO/287-392
G4HM96_9BACL/287-381
B7EFZ2_ORYSJ/120-247
C4VNG7_9LACO/303-415
B0TQ20_SHEHH/607-723
E8AJW1_SALMO/464-570
B0BQ01_ACTPJ/351-458
D4LDJ8_RUMC1/3-106
C5F3Z6_LACPA/386-498
E1QZD3_OLSUV/324-433
I0QGV7_STRSL/236-329
E9DPU5_9STRE/386-498
H5PS02_ECOLX/406-495
C6C1C8_DESAD/352-458
D1JNT5_9BACE/699-806
C2PNE9_BACCE/432-523
E5YS86_9BACL/467-580
A0AH09_LISW6/34-136
Q1DD24_MYXXD/311-419
D5E6V5_METMS/615-727
C4WGV3_9RHIZ/379-488
G0K183_STEMA/651-763
G0GMZ6_KLEPN/579-689
C6WZH9_FLAB3/632-743
F3SIF6_STRSA/39-182
F3DMQ4_9PSED/230-340
B0TE51_HELMI/455-563
F4UHW1_ECOLX/363-472
F2NG64_DESAR/686-803
F3UFJ4_STRSA/100-198
C2CT97_CORST/335-450
B0UJS1_METS4/376-488
D2BG15_DEHSV/264-360
C2ZL25_BACCE/470-578
B6BMH6_9PROT/342-458
H5Y5W1_9FIRM/454-560
H6LJ80_ACEWD/455-597
A4KF74_MYCTU/358-469
H1N1P2_9PLAN/60-204
C6E3I1_GEOSM/405-516
E3FLU2_STIAD/317-431
E0T6J3_EDWTF/558-664
GRAS_STAAB/222-331
D5A5I1_SPIPL/353-495
Q8PRF9_XANAC/41-184
G9A598_RHIFH/349-448
G6ZX85_VIBCL/204-315
H9MZT1_MYCTU/76-217
D8HU47_AMYMU/416-520
G8TRG4_NIAKG/323-423
D4FKD7_STAEP/348-451
D4W2F6_9FIRM/479-588
D4W812_9FIRM/308-419
E0G4B2_ENTFL/383-493
E8TBF7_MESCW/475-593
F5L0T4_9FIRM/31-173
A8EJN9_BURPE/488-606
Q4MGW9_BACCE/369-479
F0R1H3_BACSH/336-451
H7DQP7_9FIRM/600-707
B1ITU9_ECOLC/252-359
B1B9E7_CLOBO/42-151
C0QCI3_DESAH/270-384
D8IR81_HERSS/459-576
E1TC49_BURSG/33-181
H2UY96_TAKRU/78-226
C6CCP6_DICDC/761-876
C2WPC9_BACCE/692-796
E4TJK9_CALNY/361-466
F3B075_9FIRM/302-414
E9SUH1_CLOSY/353-464
A3UW43_VIBSP/528-640
C6CTM8_PAESJ/167-275
F3NNM2_9ACTO/356-465
G2H453_9DELT/431-574
E2N7A0_9BACE/923-1035
D1BCA7_SANKS/335-442
Q2SJ20_HAHCH/398-507
A6NR06_9FIRM/363-473
A7BP10_9GAMM/14-141
B0T891_CAUSK/311-422
F5WF73_STAAU/188-295
C6I670_9BACE/826-940
H1NTJ6_9SPHI/489-588
A9CLA6_AGRT5/369-462
C4B055_BURML/321-442
H3RFI6_ERWST/248-353
B2FR33_STRMK/1808-1947
Q3R1M8_XYLFA/924-1039
H7NXY3_STRPN/214-318
D1YAP8_PROAA/49-125
B5ZT45_RHILW/255-351
H4PV70_ECOLX/419-507
F8YXG8_VIBCL/312-427
B0K464_THEPX/359-468
D7IEM4_9BACE/920-1029
A5KX02_9GAMM/340-448
F4C4Q8_SPHS2/323-430
H5LHY3_ECOLX/428-540
Q6HK03_BACHK/237-348
C5R9C4_WEIPA/295-406
Q1IRH4_KORVE/322-464
B7UWT6_PSEA8/601-720
C3I7W1_BACTU/250-360
G4DVG8_9GAMM/118-261
F3ID02_PSESL/664-777
Q0IB28_SYNS3/203-322
H7UFV0_CAMCO/30-173
H2JCS3_9CLOT/351-462
Q9PAC6_XYLFA/321-432
G7MA00_9CLOT/34-188
C2V6I8_BACCE/564-667
A3SE14_9RHOB/337-448
B6J015_COXB2/417-532
H1Z3M1_9EURY/475-577
E8RDH5_DESPD/441-550
H1QL25_9ACTO/223-314
D7ZE37_ECOLX/249-356
G2PK14_MURRD/557-653
H0RTG3_9BRAD/112-234
G5X1D2_ECOLX/345-450
D4QNA2_ENTFC/425-536
C3LFZ2_BACAC/349-458
G0E480_ENTAK/428-536
G5L328_STRSU/209-313
B2V302_CLOBA/557-668
E3F0N9_KETVY/126-233
Q1NVP3_9DELT/496-602
H9MZW2_MYCTU/76-217
Q878K0_STRPQ/36-181
A7I8U0_METB6/30-157
G4QEH7_GLANF/240-358
H7GQB4_STRPN/341-443
A9MNZ7_SALAR/404-516
G9F039_CLOSG/333-445
G8S4H9_ACTS5/551-661
A9WCV4_CHLAA/560-658
F0EEI8_9PSED/1003-1115
Q8A7P1_BACTN/480-592
Q2B9J4_9BACI/634-758
F9DYT2_STRSA/216-321
F3ALA2_9FIRM/224-333
A5TSR2_FUSNP/688-798
Q1IJB8_KORVE/324-424
A3X9D5_9RHOB/536-647
H0E2E8_9ACTN/311-401
E4PCK6_ECO8N/464-558
D7J7I8_9BACE/912-1021
H1CWL5_CLOPF/648-759
Q26B83_FLABB/781-892
A3L265_PSEAI/321-431
C8W496_DESAS/343-454
H5KJL0_ECOLX/394-506
H1HNL4_9BACT/46-154
D1BCK9_SANKS/354-496
C4TGE0_9BRAS/1048-1183
G7GUP7_9ACTO/284-375
H5AWS1_ECOLX/464-558
E8N7F0_MICTS/214-321
B2PFW7_ECO57/428-540
A2BSR4_PROMS/527-661
D7YZA8_ECOLX/345-456
F6CW88_MARPP/900-1007
B3AMV7_ECO57/465-558
B7N2L1_ECO81/233-348
Q0HN05_SHESM/1073-1188
E4VTP4_BACFG/314-425
F0SMG2_PLABD/34-178
E1UG87_LISML/368-478
F3CF17_PSESG/3-78
H0K053_9PSEU/410-519
D9T9Y6_MICAI/546-655
C6C051_DESAD/388-503
G0AAX7_COLFT/451-562
C2WFL4_BACCE/294-399
A7FS44_CLOB1/309-418
F8D8D3_HALXS/32-178
H7T4Z4_CAMCO/311-409
C6VX58_DYAFD/885-1001
G6KM70_STRPN/327-438
Q1LCE5_RALME/412-521
D5X109_THIK1/242-361
H5F622_ECOLX/233-348
B9LZP0_GEOSF/239-348
G4QP12_GLANF/331-436
G0G1N9_AMYMD/275-362
F9BPD7_VIBCL/3-148
C3JDU6_RHOER/333-443
D4T7H9_9XANT/288-382
F3DIB1_9PSED/279-389
F3PGC1_9BACE/651-759
A1S898_SHEAM/481-601
A6Q5R2_NITSB/307-406
C6IRM6_9BACE/796-903
D6A895_9ACTO/344-455
G4P040_BACPN/419-526
F9SGI4_VIBSP/581-693
G2XN17_BOTF4/842-969
B4WD08_9CAUL/462-606
B3E382_GEOLS/922-1037
F5PKE5_SHIFL/345-450
B2P9Z1_ECO57/404-519
H4GYK1_STAAU/163-272
G5G939_9BACT/376-489
H1LS35_9FIRM/282-394
C3IPV5_BACTU/226-340
A5W8E8_PSEP1/349-460
Q8PJN8_XANAC/755-871
C3CZQ1_BACTU/393-535
G5WWD1_ECOLX/345-456
Q7VU97_BORPE/364-472
B3ZJX3_BACCE/309-414
D2C5G6_THENR/29-172
Q1NST5_9DELT/635-776
D5MGD8_9BACT/303-434
G2LJQ3_CHLTF/265-382
C9ZLT4_TRYB9/285-399
B7X138_COMTE/296-406
H4N9V3_ECOLX/754-867
F3HQM3_PSEYM/317-428
D7BSP4_STRBB/305-396
H0AQN5_STAAU/248-340
G0I7Y8_STRES/276-362
D3PZI3_STANL/317-412
H1R855_SALMO/394-506
F8G712_FRAST/316-423
A1JV24_ENTFC/266-375
C1FRP8_CLOBJ/391-501
F5ZIT5_STRPW/220-326
B0UAS3_METS4/412-536
F9KKZ0_STAAU/348-455
G2LB22_PSEAI/378-493
F4LV96_TEPAE/220-337
F8J5K4_HYPSM/365-482
B1IX82_ECOLC/447-547
B0NQM6_BACSE/902-1012
A3V666_9RHOB/611-731
C4K291_RICPU/370-479
B5VV57_SPIMA/342-453
A6FKB9_9RHOB/1-102
G6NXN7_STRPN/265-352
C5VNB8_CLOBO/640-751
E6T9T1_SHEB6/583-692
F2M300_LACAL/265-376
F3A9G9_9BACL/94-190
C3EK39_BACTK/271-377
G3NI49_GASAC/275-399
Q74LW7_LACJO/493-604
B3C5K6_9BACE/942-1049
B6ATT0_9RHOB/327-441
F8FA08_PAEMK/437-535
E8AT02_SALMO/356-466
C2MXZ5_BACCE/349-460
Q1IA39_PSEE4/263-374
H0F079_9BURK/657-768
B3PG94_CELJU/314-425
E4MRV3_CAPOC/525-640
G0CAZ9_XANCA/312-407
Q1J252_DEIGD/214-320
B6BNV1_9PROT/637-779
H7JYW7_STRPN/340-440
G2GHG0_9ACTO/238-350
Q0HNK5_SHESM/310-411
D0LEQ2_GORB4/306-401
G7UJJ5_PANAN/31-174
A3CUL8_METMJ/481-591
H4PFN5_ECOLX/774-882
E7JBV2_ECOLX/249-356
G7BC63_VIBCL/591-705
H2K6L7_STRHJ/486-576
G2F3S9_ECOLX/233-348
F3QAA0_9ENTR/348-449
E4N2E6_KITSK/291-389
Q2BAZ1_9BACI/305-410
H4TFY4_ECOLX/345-450
B3JPX3_9BACE/450-562
F4TQX5_ECOLX/349-460
D5RMI6_9PROT/48-192
I0BAY3_9BACL/376-488
D3MF18_PROAA/356-466
Q24PY9_DESHY/529-632
G0TKG9_MYCCP/355-465
G7W6R9_DESOD/598-708
A1RGZ6_SHESW/202-356
H4J980_ECOLX/367-506
A4XWJ7_PSEMY/519-634
D3PLX0_MEIRD/249-360
H1HX84_9BACI/243-355
G0YSS5_STRAE/6-149
F0Z0B1_9CLOT/475-585
E0U2E8_BACPZ/357-468
D6AGR6_STRFL/224-313
Q1N9H2_9SPHN/495-601
E7ZGS1_SALMO/363-472
B0H710_YERPE/31-174
Q0WKR9_YERPE/233-348
C2UYH0_BACCE/367-479
B1IIB8_CLOBK/361-472
D1Q8H5_STAAU/406-512
C2PWT5_BACCE/362-474
I1A904_PSEAI/326-434
I0CBX1_STRAT/501-620
C6B8C7_RHILS/366-464
Q5CBC9_9THEM/384-470
F7Q9W7_9GAMM/321-419
A3VWV5_9RHOB/624-744
A6U1H5_STAA2/32-175
C7QPA7_CYAP0/388-497
A7T3D6_NEMVE/346-456
B5S2R1_RALSL/316-427
E0I658_9BACL/329-436
D0AX55_BRUAO/326-434
D3EGL9_GEOS4/450-560
F0GIB6_9BURK/619-783
E1PKL7_PANVC/278-389
G8AEF0_AZOBR/391-503
Q2W4Q5_MAGSA/248-367
B9LQA3_HALLT/627-732
Q9KFU8_BACHD/340-449
Q74A16_GEOSL/326-441
Q01RZ5_SOLUE/1019-1129
F7P3A0_MYCPA/351-460
F0FVI2_STRSA/346-431
A8MMB9_ALKOO/183-285
G7C628_VIBCL/353-446
E5UP80_9BACE/704-811
E8A650_SALMO/465-558
F7TP41_PASMD/475-579
H6SJ71_RHOPH/579-690
A7G9Z9_CLOBL/214-323
A9W3B4_METEP/1362-1480
F8E6F4_FLESM/201-317
Q3K8F6_PSEPF/376-491
G6USG1_STRPN/144-230
F3Z1X1_DESAF/253-375
E6X9B1_CELAD/257-363
H5WTY4_9BURK/140-232
B3ZJS5_BACCE/216-326
Q8D8W7_VIBVU/340-446
G8QHN2_AZOSU/690-805
G2T1N7_ROSHA/447-559
D1YYU7_METPS/539-653
Q5E016_VIBF1/381-475
E6HXM7_ENTFL/477-587
B7KFV5_CYAP7/308-419
G8VWQ0_KLEPN/375-480
Q39NW0_BURS3/384-493
C2N9T4_BACCE/465-569
C7EME4_ENTFC/205-310
B4WKG8_9SYNE/493-601
Q4KEK0_PSEF5/325-435
C9UGD6_BRUAO/41-185
A4XVQ6_PSEMY/896-992
B6A3D0_RHILW/311-403
B7RFY8_9RHOB/366-458
C3B8K2_BACMY/432-536
E9Y7B2_ECOLX/345-454
D9TF96_CALOO/358-498
F7LW09_9BACE/826-940
Q5PKC1_SALPA/233-348
A4A0N7_9PLAN/337-442
H5WRB1_9BURK/116-216
C7JD77_ACEP3/182-298
B0TTQ5_SHEHH/475-589
E3J679_FRASU/267-377
D7DPX5_METS0/392-485
H5YEW6_9BRAD/519-628
C2IUX4_VIBCL/484-591
F3C4T6_PSESG/2-124
G7W9E0_DESOD/244-348
F5UP04_9CYAN/1744-1890
F7YT65_VIBA7/390-481
G1ZM90_ECOLX/1-41
D2FCS6_STAAU/275-360
B8DL28_DESVM/750-891
Q2S482_SALRD/203-314
Q07NY0_RHOP5/351-459
G4RAC7_PELHB/568-680
A2W062_9BURK/264-374
Q82ZY5_ENTFA/260-354
C2XWL9_BACCE/314-425
C6PRD5_9CLOT/310-420
C0D047_9CLOT/129-246
G4DVU4_9GAMM/778-888
D8G875_9CYAN/254-363
G2KBU0_LISMN/491-602
H7YD28_CAMJU/345-487
F7ZBM6_ROSLO/412-529
B5IZZ7_9RHOB/320-440
G2FZ74_9FIRM/469-573
H4WDX3_ECOLX/465-558
A3Z7Q0_9SYNE/465-573
F2NY62_TRES6/22-120
C6KUT1_9BACT/1696-1811
D7B079_NOCDD/292-402
G6SYY0_STRPN/36-181
F5Y8H8_TREAZ/481-595
F8S862_9EUKA/15-140
Q252N8_CHLFF/34-167
A0LKN4_SYNFM/499-615
E3UCC4_9THEO/1-141
D9W0N3_9ACTO/309-421
C6ACH0_BARGA/660-771
H1N0Y9_9PLAN/131-237
Q5FU93_GLUOX/459-579
A0PW49_MYCUA/368-482
I0UF28_BACLI/499-603
B5UNY1_BACCE/295-401
B1C9P8_9FIRM/399-516
C6CT82_PAESJ/475-590
Q630A8_BACLD/34-177
E2NK32_9BACE/335-439
A9W3R5_METEP/414-526
H0STR2_9BRAD/552-666
H1FJ97_ECOLX/345-456
G0G9T8_9SPIO/357-466
G1P8Z0_MYOLU/241-364
E3HZY3_RHOVT/468-614
Q2KUW0_BORA1/356-468
G8LW21_CLOCD/776-891
A6BDF3_9FIRM/332-440
F8ZLQ6_VIBCL/466-580
E8X8D2_SALT4/494-586
G4FSV9_9GAMM/898-1009
I0HBK8_ACTMI/248-361
D3VPP1_MYCA6/34-177
E3IYE5_FRASU/390-509
B5UK18_BACCE/417-524
I0TMB3_STAAU/176-285
Q1CXA9_MYXXD/332-442
Q83Y53_PHOLM/829-944
H0RGX7_9ACTO/231-328
Q2Y9D3_NITMU/39-155
B2W4M7_PYRTR/537-684
C6XFY4_LIBAP/36-180
D6DFB5_CLOSC/30-175
H0HKB7_9RHIZ/317-425
H0HH30_RHIRD/667-784
G4PYV4_ECOLX/371-480
F0TC33_METSL/404-513
G5CDM5_9BURK/2-139
C9B2D7_ENTCA/472-592
G8TMK0_NIAKG/42-184
C5UQV9_CLOBO/529-646
A9KW38_SHEB9/583-692
F5UIZ2_9CYAN/735-851
F7U6P2_RHIRD/590-697
A6BYP8_9PLAN/375-472
A5XLE8_BURML/225-333
E0PI32_STRGY/236-328
O86807_STRCO/77-175
E6BA38_ECOLX/824-937
F1XST1_ECO57/371-481
C8A597_STAAU/277-370
F0C5Y1_9XANT/480-591
H8IB13_METCZ/294-406
C3R8D4_9BACE/936-1047
H0TK24_9BRAD/771-880
G6FZZ3_9CYAN/231-355
A8R859_9FIRM/364-462
Q2IEU8_ANADE/466-571
B9E344_CLOK1/424-562
D7GVV0_9FIRM/474-585
H0Q302_9RHOO/353-463
Q8YMQ3_NOSS1/311-443
A1ZSI2_9BACT/565-680
F0KK06_ACICP/351-471
G0YSV2_9ACTO/6-149
G6RUI1_STRPN/323-434
B8FHI9_DESAA/1039-1161
Q3YXL0_SHISS/27-172
F5KFL6_PSEAI/334-440
F8WSP4_9NEIS/360-471
Q1BNB5_BURCA/598-691
H7Z939_CAMJU/290-399
MUTL_LACCB/19-146
F9PY05_9STRE/444-558
F1LYW7_RAT/34-171
F0KR75_YERE3/342-447
H4JAU9_ECOLX/447-547
F3BQX9_PROAA/303-399
Q0TFM2_ECOL5/581-691
B4VNZ7_9CYAN/390-499
A6XTZ6_VIBCL/581-692
F2ME46_LACCD/341-452
H3YB78_STAAU/762-873
D6ASK0_STRFL/332-420
E4PJ49_MARAH/331-436
G6ZTJ5_VIBCL/484-591
C3BSZ2_9BACI/278-365
E0H7E7_ENTFL/34-178
G4EVR4_BACIU/34-175
H5P4J0_ECOLX/316-424
I0HTF7_RUBGE/245-355
D6X964_STRPR/519-630
C6UYH3_ECO5T/344-451
E7TCF8_SHIFL/31-174
G2M1U7_9XANT/27-172
G7BV05_VIBCL/420-530
C5ZK78_BURPE/545-639
B3VL57_BACTX/29-172
H0PT26_9RHOO/339-448
A9RKH5_PHYPA/598-747
A9EAG4_9FLAO/295-404
E1PBU5_ECOAB/428-540
E6F9S7_ENTFL/376-471
F9TZT9_MARPU/430-541
E8WKA2_GEOS8/384-492
E7PNE5_PSESG/652-760
Q3JT59_BURP1/679-792
G6S974_STRPN/276-362
H4BA44_STAAU/277-370
C3LWB5_VIBCM/246-339
F5UEX8_9CYAN/322-430
B1RE39_CLOPF/374-482
C5K1W3_AJEDS/177-325
D5V1C9_ARCNC/456-566
C3PL64_CORA7/272-373
D5DEH3_BACMD/589-695
H5LDT8_ECOLX/233-348
H8MM63_CORCM/437-545
H9MZY0_MYCTU/76-217
F2LGJ8_BURGS/40-199
Q8DWK0_STRMU/417-531
F0JK67_DESDE/519-616
H1LZJ1_9FIRM/452-560
C0QJP9_DESAH/611-734
G5JC81_CROWT/498-617
D9SGJ9_GALCS/514-627
F7WQL6_MYCTD/408-518
E0QIE2_9FIRM/225-334
B8IYZ8_DESDA/290-432
C1DRX5_AZOVD/332-441
C4XRJ3_DESMR/557-671
Q48CE8_PSE14/236-355
Q3HM37_SOLTU/1006-1117
A3YJI7_CAMJU/290-399
E7JQ92_ECOLX/374-478
G6TYG7_STRPN/340-439
A6T1C8_JANMA/334-436
A4SEJ5_PROVI/564-672
Q89T72_BRAJA/301-420
Q21BV1_RHOPB/556-676
A7AED3_9PORP/3-103
G2HRY2_9PROT/709-830
C6E199_GEOSM/297-409
G4PXI1_ECOLX/360-471
F6ACW5_PSEF1/658-779
F2IIW7_FLUTR/336-447
H4EF94_STAAU/234-347
C9QHB2_VIBOR/527-637
E9Y8F4_ECOLX/345-450
A6VTW3_MARMS/801-911
B6VY45_9BACE/366-484
B3A6E3_ECO57/252-359
B8CNU1_SHEPW/1121-1236
D3NUA9_AZOS1/552-673
I1MJQ7_SOYBN/68-217
Q2YYB3_STAAB/471-582
D8G2Y5_9CYAN/1696-1815
Q1DG45_MYXXD/511-623
D4WZU2_BACOV/946-1060
E8VTB3_VIBVM/351-465
Q5QJ02_EIMAC/18-165
H4NC48_ECOLX/394-506
E0HWQ5_9BACT/218-320
A7NI07_ROSCS/267-396
I1C3B0_RHIO9/283-399
A9F694_SORC5/1568-1676
H0NNC6_BACCE/345-456
A0CED6_PARTE/421-546
C4H9W8_YERPE/403-518
G8Q3K1_PSEFL/1553-1693
C4U319_YERKR/330-437
Q8P7L9_XANCP/542-650
F9CMU5_ECOLX/348-449
D7CEB4_STRBB/302-397
B5H719_STRPR/354-446
D0CX38_9RHOB/39-184
A1JKM6_YERE8/368-479
F7RVX0_9GAMM/777-899
E4UCL3_LIBSC/519-643
A4G8M3_HERAR/1525-1664
G9ZL37_9LACO/341-453
B7DN92_9BACL/383-488
H2X427_CAEJA/392-506
G6DWI0_9GAMM/583-692
F9AGC1_VIBCL/424-571
Q2IN10_ANADE/1405-1510
G7V2N7_LACRH/266-376
C9VKM0_9RHIZ/41-185
D8H546_BACAI/494-605
G5S8I2_SALET/413-521
G5F8D9_9CLOT/428-539
B7QSS3_9RHOB/480-602
H1TPU3_STAAU/348-455
Q9ATR2_ORYSA/209-335
C5D1G3_VARPS/1631-1742
D7CUC7_TRURR/261-371
H4SGW7_ECOLX/394-506
Q93NL5_YEREN/423-541
C7NXA8_HALMD/359-458
D7DYB8_NOSA0/452-571
G8V905_PROAA/713-822
G2LY02_9XANT/311-399
G2N0M9_MYCTU/355-465
D2ADB7_SHIF2/252-359
O94094_NECHA/819-938
F5KLJ3_PSEAI/360-474
E8E7I1_SALMO/12-122
Q5WC25_BACSK/362-469
D4HEB9_PROAS/356-466
G5NXH9_SALET/35-144
G5K846_9STRE/380-492
B9LXH3_HALLT/586-705
F7RW03_9GAMM/292-401
E8JSU2_STRCR/233-344
E1PCM3_ECOAB/249-356
B9NSU0_9RHOB/375-480
E2RZV8_9EURO/1-99
H3YDU9_STAAU/19-147
D8BH56_ECOLX/547-653
B5GLT6_STRCL/328-438
B1HTS2_LYSSC/213-303
B3ATN7_ECO57/367-506
G6IJE9_9DELT/391-506
G4T3C8_META2/494-602
D5TR03_BACT1/692-796
A8RF93_9FIRM/445-549
A0P2E2_9RHOB/429-533
E1UKL6_BACAS/312-421
A8ETM2_ARCB4/517-627
D5EC52_METMS/443-554
C3Q081_9BACE/1051-1164
G2JN05_ACIBA/664-777
G6BTN0_CLODI/347-438
F7KFI4_9FIRM/401-515
E4KTT7_9PORP/262-368
Q1DDD6_MYXXD/715-824
Q8G0H8_BRUSU/636-753
G2T0R0_ROSHA/391-496
Q15ZD0_PSEA6/322-430
F3M206_9BACL/397-501
H5IZA7_ECOLX/356-460
E3HJR4_ACHXA/334-450
A0Q2W4_CLONN/295-402
H8JIK8_MYCIT/337-444
D2AZN7_STRRD/325-412
H5I4U7_ECOLX/344-451
A5Z5R4_9FIRM/469-586
C4H0D0_YERPE/333-439
Q3LTL2_BRANA/228-359
C2SH34_BACCE/349-460
G9VPN1_SALMO/332-439
A5EC72_BRASB/401-510
D9WE30_9ACTO/263-375
C3LW01_VIBCM/591-705
G5NFJ6_SALET/308-418
C4RDR2_9ACTO/304-398
D6DRM1_ENTCL/349-460
G4DGW0_9GAMM/243-357
A0KGB0_AERHH/299-407
Q747B0_GEOSL/667-778
G2NPI8_9ACTO/364-473
F2LN87_BURGS/329-438
B7J9T0_ACIF2/362-473
G9EB48_9GAMM/32-175
C4WZA2_KLEPN/28-173
Q9RYV1_DEIRA/407-524
H8LWM6_SALTM/548-658
MUTL_THEAQ/18-142
G4KY80_OSCVS/544-636
G4QGE6_GLANF/367-478
Q8E7N2_STRA3/246-356
F3SCX4_9PROT/343-444
G7R7R8_ECOC2/345-454
H3WJ59_STAEP/248-340
E1IEF1_9CHLR/382-495
Q1V5S2_VIBAL/483-592
D6DAZ2_BIFLN/78-224
G2LLN7_CHLTF/992-1108
F2ZCI8_9PSED/94-204
G2T6I2_RHORU/539-651
C9D0U6_9RHOB/351-461
F2CC11_STRSA/302-411
C0Z6J4_BREBN/322-434
D9YEX8_9DELT/387-504
C3PBD4_BACAA/367-479
A3YB74_9GAMM/766-916
Q73K41_TREDE/289-376
B5MIA5_SALET/465-558
MUTL_ANADF/19-148
F8DSU4_ZYMMA/379-483
Q2YQY3_BRUA2/481-600
E3CH32_STRDO/346-456
A4TTM5_9PROT/1-53
F4DCX7_AERVB/572-680
E9T8A2_COREQ/292-382
D5ZKZ4_MYCTU/488-577
B6IWB2_RHOCS/773-882
E8NLA4_SALET/555-661
B8DDD7_LISMH/272-380
E6A6A4_ECOLX/249-356
D1YH41_9LACO/161-271
C5ZV44_9HELI/386-531
A6X559_OCHA4/90-235
F8H7L4_PSEUT/537-658
D0TBB7_9BACE/422-528
E8L1T0_9RHIZ/428-572
F8HAL8_PSEUT/363-469
A1ASK5_PELPD/454-564
H3M2C2_KLEOX/382-490
C2SLZ4_BACCE/218-331
B2D9Z0_UREUR/35-181
I0UJ70_BACLI/474-579
C7NRH9_HALUD/442-548
H5WRY0_9BURK/268-381
F8VFG0_SALBC/409-498
B5JI35_9BACT/317-427
H5NB54_ECOLX/349-460
H7W1A7_CAMCO/311-408
Q9L7P7_YERPE/22-165
H0JDB1_9PSED/286-385
E4TF15_CALNY/713-828
A4J0F5_DESRM/35-178
H9N7B2_TRIVA/1-123
F0VSJ5_STRG2/325-436
C4KBL2_THASP/782-892
Q1NXB4_9DELT/449-560
G9X795_9FIRM/369-476
H7RST2_CAMCO/311-408
D7N4A9_9NEIS/418-521
E8FMS4_SALMO/363-472
G0APT7_9GAMM/452-552
F3E462_9PSED/285-408
B5ED64_GEOBB/269-411
D3AM88_9CLOT/342-453
O07383_LACLC/410-517
D3DZN7_METRM/32-180
F0MBY9_ARTPP/315-407
F4BQ78_CARS1/467-575
C2QTC2_BACCE/309-405
C4UFZ5_YERRU/568-680
H1JBG4_9FIRM/342-452
H8BCS0_CAMJU/311-408
D6XVE0_BACIE/482-593
E4VIV5_9HELI/31-174
F3KE29_9GAMM/336-442
G6GUI2_9CHRO/1674-1791
B0TJZ9_SHEHH/412-527
F9UBN1_9GAMM/1300-1415
B3BWT4_ECO57/345-454
H4DSD3_STAAU/19-147
D4E231_SEROD/364-473
B8L7N0_9GAMM/351-462
F2A8L2_RHIET/319-428
Q5YL07_AERHY/817-930
A4A530_9GAMM/574-681
G2KZH9_PSEAI/22-154
A1SYX2_PSYIN/783-893
A6EXD0_9ALTE/354-446
C8WIM9_EGGLE/33-177
B0QMK6_BACAN/421-530
B9MQL3_ANATD/498-604
E7SWH0_SHIBO/27-172
D4YGE1_9LACT/353-464
Q2UFD0_ASPOR/368-554
H5H921_ECOLX/349-460
F9Q4C5_STROR/457-560
C3R9X7_9BACE/939-1054
Q6S4P8_SORBI/1007-1120
H7L6D4_STRPN/418-532
C2REZ0_BACCE/242-352
F7KWE5_9FIRM/264-373
C9NMU5_9VIBR/401-516
Q7NAD0_PHOLL/31-174
A7NHA6_ROSCS/680-773
D3NSC6_AZOS1/276-386
D6GAL0_9ENTR/465-558
H4JPK2_ECOLX/495-601
F2LRD8_BURGS/380-491
D3ED67_GEOS4/277-385
B2PSR6_ECO57/464-558
Q6HP67_BACHK/569-673
A1JR80_YERE8/394-506
B7HKX1_BACC7/489-598
E1M9D4_9STRE/36-124
H1ZAF8_9FLAO/527-630
G7DHK9_BRAJP/1-65
D6LPQ5_9RHIZ/572-694
G9AMS7_PANAN/360-471
D4HEM6_PROAS/360-450
E8BW60_SALMO/345-454
F4XX62_9CYAN/1103-1318
D2PL40_KRIFD/372-478
A6B7M8_VIBPA/282-389
A3FIH9_BURPE/448-566
C7PDP9_CHIPD/547-638
D1JPT0_9BACE/585-676
F8TVW1_9RHIZ/1-133
H3YJ93_STAAU/437-548
H0SWS2_9BRAD/435-556
C2TXY8_BACCE/200-309
G2D5W3_ECOLX/31-174
E4U8L8_OCEP5/233-335
A9GJ77_SORC5/704-809
Q2W676_MAGSA/420-525
F0R9Y1_CELLC/561-652
C6PWQ3_9CLOT/549-658
I0CR73_LISMN/31-175
E4C6Y1_PROAA/356-466
H1XS02_9BACT/434-542
H0FWU8_RHIML/345-460
G2H4Y2_9DELT/506-650
C3A1B9_BACMY/309-405
F0RGN6_CELLC/244-353
Q95LS0_MACFA/264-403
D6D4E4_9BACE/422-530
SRRB_STAAN/471-582
D1F692_BRUML/41-185
H1G2E7_9GAMM/702-817
E7NSY4_TREPH/54-217
H0PYH9_9RHOO/3-59
A3K1A7_9RHOB/336-448
G5HDC9_9CLOT/487-600
E6H056_ENTFL/275-385
F7X1J6_SINMM/245-365
F9P1B9_STRMT/326-437
A3IRX6_9CHRO/461-576
G4WAC8_9CAUD/55-202
D6T3N2_STAAU/348-455
E8K9P0_9STRE/250-359
C2NB40_BACCE/165-276
C9UKV2_BRUAO/353-463
E8T1A2_GEOS2/283-367
G8R6G9_OWEHD/577-668
F3YXI7_DESAF/365-480
D4T032_9XANT/481-593
G6FZW4_9CYAN/929-1038
G6J8D9_STRPN/236-328
C6JHI9_9FIRM/407-523
F3YY42_DESAF/783-904
A8TSH7_9PROT/242-334
G8NYB8_GRAMM/351-462
E3BIV9_9VIBR/233-349
E1PNF0_CAMJM/30-173
F9U4T0_MARPU/349-453
G2HXL0_9PROT/260-369
F4EF47_STRSU/36-181
G9PTE8_9BACT/368-462
F3J7C4_PSEAP/467-578
H4P9R0_ECOLX/394-506
D3EC29_GEOS4/492-596
H1UYA5_COLHI/647-762
Q9ABT2_CAUCR/124-235
F7NTC7_9GAMM/599-710
E8L643_9RHIZ/629-741
A6MWW7_9PROT/1-71
Q6A5Z3_PROAC/360-465
D5VK79_CAUST/244-347
D7H3Q3_BRUAO/636-753
Q0QVS4_AZOLI/177-248
F5RAG0_9RHOO/869-980
B2TMP7_CLOBB/444-557
C8WRU5_ALIAD/335-429
E7JV13_SHISO/453-553
H0KK59_BIFAN/431-577
A3W4N0_9RHOB/327-443
A8AMV8_CITK8/416-523
B6JL85_HELP2/29-175
H4QJZ2_ECOLX/450-544
Q814L6_BACCR/432-523
Q1IUY5_KORVE/352-463
A3Y9C4_9GAMM/531-641
A9D6F9_9RHIZ/588-710
A6F112_9ALTE/440-582
E7P590_PSESG/190-385
G2TQT5_BACCO/148-242
E3GFM0_EUBLK/232-339
G4CHP1_9NEIS/546-692
I0VEV2_SHIFL/581-691
C6DYB3_GEOSM/474-583
A8TUF7_9PROT/128-242
B1ZLS2_METPB/770-880
E6BEF6_ECOLX/367-506
H3RKL7_ERWST/430-537
H2ISW5_RAHAC/242-350
F5MIA3_SHIFL/490-598
C3A739_BACMY/314-423
A5N1L6_CLOK5/324-434
B9NSA0_9RHOB/477-583
A6U8G2_SINMW/619-739
C3QCM5_9BACE/620-726
A6GZM1_FLAPJ/470-585
C8MYI1_STAAU/222-331
F2FV77_SALGL/494-586
E5V9A5_9BACE/508-615
A0B428_BURCH/383-477
B1BZR8_9FIRM/252-361
F7KTD4_9FIRM/360-471
I0WSB7_9NOCA/272-382
Q8TM82_METAC/942-1050
G2G222_9FIRM/682-778
A3D2D4_SHEB5/315-426
C3KKY4_RHISN/310-418
B0H7E2_YERPE/333-439
Q1NLT1_9DELT/588-700
H2JAL8_9CLOT/495-606
F8AQZ4_BIFLN/343-437
A4TV98_9PROT/488-599
F3JRF3_PSESX/396-511
D6IHV7_ECOLX/363-472
A8IH93_CHLRE/119-218
G4FHA1_THEMA/378-464
D7ALT9_GEOSK/34-177
C3A3J4_BACMY/233-325
A8FYN5_SHESH/1125-1236
C1I6C8_9CLOT/543-654
C7LNW2_DESBD/423-537
Q6SXP5_LOCMI/30-183
H0JMC4_9NOCA/38-179
E8I4F3_ECOLX/363-472
B7B7S4_9PORP/915-1021
G3J0I1_9GAMM/623-735
C4FUP0_9FIRM/450-569
E7YQ64_SALMO/363-472
D7B7U8_NOCDD/311-402
F9LB95_STAEP/345-455
A5FGZ2_FLAJ1/238-350
F9KWE8_STAAU/277-370
F8WRP2_STRAP/233-343
C6IGP4_9BACE/339-443
B4F9P5_MAIZE/228-356
C2QLD5_BACCE/288-379
G6JSN3_STRPN/236-328
Q62E36_BURMA/250-360
E7MYJ1_STAAU/252-344
I0EYG3_HELPX/265-370
D3Q685_STANL/326-418
C0X3W9_ENTFL/260-354
D6TDC1_9CHLR/350-442
G6SBE2_STRPN/236-328
A8UGU5_9FLAO/568-679
A7V4B0_BACUN/387-494
E6RIL9_PSEU9/941-1048
H3YTA7_STAAU/248-340
B8HTK5_CYAP4/280-406
F4XJZ7_9CYAN/1624-1733
C7U465_ENTFL/375-489
H1Y6B4_9SPHI/168-259
G4LJK7_PSEAI/358-469
F7SX73_ALCXX/324-438
F5IAL9_ACIBA/354-461
E4NA75_KITSK/315-408
B3QS66_CHLT3/40-182
E1IBU2_9CHLR/646-763
D7B6G7_NOCDD/38-137
E0RL97_PAEP6/443-542
B6BX26_9GAMM/371-476
B3J8Z8_BACAN/373-478
H3UU58_STAEP/19-147
B0JWS4_MICAN/316-437
E6JQ48_STAEP/275-361
E2Q8I4_STRCL/298-396
A3WYQ5_9BRAD/255-349
H9TGD2_HETGL/1-101
C3B3U2_BACMY/248-358
A9S5U9_PHYPA/497-696
C7N0J6_SACVD/542-652
D0PEB7_BRUSS/241-351
D7IYH9_9BACE/934-1043
C2CQV4_CORST/363-473
A5N8A5_CLOK5/350-461
C9RD33_AMMDK/361-472
WALK_STAA9/486-599
B0SSF0_LEPBP/461-568
H7DIW1_9CLOT/150-255
A9ZYX0_YERPE/345-454
A0QR57_MYCS2/222-337
Q89XQ1_BRAJA/521-630
H0JD92_9PSED/849-970
E6F4D8_ENTFL/490-601
Q7WTT1_STAHA/28-171
H7C6U5_BRAJA/345-452
E0NLE6_9FIRM/347-458
C6Z134_9BACE/386-496
F8ATZ0_BIFLN/402-512
F0HSQ3_9ACTN/251-369
E4P3I1_ECO8N/345-456
D6Z6T8_DESAT/633-741
F7SZD7_ALCXX/656-767
E6JFJ6_RIEAN/376-483
E5UYS8_9BACE/951-1066
Q8P7B1_XANCP/396-536
H5B9P7_ECOLX/316-424
D4EPJ8_ENTFL/403-504
A8MJM3_ALKOO/428-539
E2KQ07_ECO57/447-547
C4LDL9_TOLAT/774-883
G6L6R3_STRPN/341-443
B1C9A5_9FIRM/302-413
B1HVM4_LYSSC/349-460
H5ISK7_ECOLX/430-537
D7A3E8_STAND/516-638
G5CDU1_9BURK/2-139
B0T1F9_CAUSK/387-494
Q0D1L5_ASPTN/269-418
F8CSY6_BACTR/480-597
Q747P9_GEOSL/180-337
F8IEF5_ALIAT/267-372
H7DUW8_9FIRM/452-558
H3MG94_KLEOX/280-391
G5T8U9_ECOLX/371-481
A0R7L3_PELPD/248-358
Q9KU10_VIBCH/317-428
F5N490_SHIFL/447-547
F3NEA4_9ACTO/266-381
I0XSQ0_9LEPT/298-413
B9E3L6_CLOK1/195-300
E2XSV6_PSEFL/387-527
E6NNB0_HELPL/275-379
F0IN60_STRSA/347-455
G4J3P6_9PSEU/388-498
D6CMP0_THIS3/379-496
G5KE83_9STRE/232-343
G2E5N8_9GAMM/1378-1493
E1M5Y6_9STRE/55-166
F4CA06_SPHS2/575-667
D9R852_CLOSW/266-376
F8EE30_RUNSL/360-468
C8VX85_DESAS/321-427
Q5HEC1_STAAC/765-879
C3BRJ4_9BACI/471-581
C6R9T2_9CORY/253-366
Q9L006_STRCO/308-399
C2N2N6_BACCE/191-276
B3Q7E0_RHOPT/511-626
F4XM43_9CYAN/674-793
C1IIF7_PRORE/3-93
G1X703_ARTOA/572-726
G0BBY1_SERSA/475-578
Q240K1_TETTS/677-795
D4YZY1_SPHJU/408-521
I0VJK4_SHIFL/430-537
A5KXV9_9GAMM/555-665
G4CQP8_9NEIS/578-722
H4F7U5_9RHIZ/312-420
H8GGQ8_METAL/231-345
B1WR09_CYAA5/533-674
E8JPB4_STREI/40-183
G0QMC2_ICHMG/44-184
B1XYM5_LEPCP/591-707
I1DR48_9PROT/222-326
G5FNY7_9PSED/360-474
H6MFR6_ECOLX/233-348
H6NEE8_9BACL/285-374
E5X841_9ACTN/596-710
A0LCM3_MAGSM/671-786
E7MU36_STAAU/789-903
H7DUD3_9FIRM/447-566
A4CEU2_9GAMM/324-432
Q1DFY7_MYXXD/341-450
G2BVK5_ECOLX/329-436
A6ES69_9BACT/174-286
F3JKT9_PSESX/122-231
H2VRN8_CAEJA/1-109
D1AAG2_THECD/527-636
A3FIJ0_BURPE/457-596
G0BK84_9ENTR/364-472
D0HDZ4_VIBMI/514-624
B6QXV5_9RHOB/389-492
D9T9D2_MICAI/530-637
E7TWS6_ECO57/394-506
I0XT28_9LEPT/458-573
D0API0_ENTFC/334-444
A9BU67_DELAS/426-544
G2HBJ4_9DELT/277-392
B6VXN2_9BACE/895-1004
D1NR05_CLOTM/501-609
Q3YBX3_9GAMM/1-138
H7M203_STRPN/327-438
H9YVX9_MACMU/77-224
Q2RZP6_SALRD/323-434
A9AQG2_BURM1/318-427
D6TYQ1_9CHLR/910-1023
E2CL28_9RHOB/499-608
D2P4J6_LISM2/31-175
E0NAW6_NEIME/316-426
Q20ZI1_RHOPB/378-489
B4DC60_9BACT/331-474
B1HP46_LYSSC/362-468
G2L663_PSEAI/357-460
Q6PB12_XENLA/240-364
H8B161_CAMJU/235-339
D8I7D6_AMYMU/476-587
E9RE91_9GAMM/5-148
C9QEK7_VIBOR/612-723
F7ZAN2_ROSLO/470-576
B5NIR0_SALET/375-479
C2TYS1_BACCE/329-437
Q89HT3_BRAJA/409-531
B8DIG7_DESVM/790-930
D4K1J6_9FIRM/444-551
A3UJ00_9RHOB/340-453
G2BC49_ECOLX/453-553
G3BFY9_9STRE/1-135
B8GCZ2_CHLAD/262-374
A7IG47_XANP2/385-493
C6EL98_ECOBD/824-937
Q6SL95_BOTFU/702-849
F3Z3E2_DESAF/504-613
Q7N8B5_PHOLL/419-508
B4SBK2_PELPB/726-839
H0SXG8_9BRAD/77-222
F4UFK5_ECOLX/31-174
A8FU78_SHESH/346-451
C9P3K0_VIBME/365-473
H7HSJ4_STRPN/276-362
B5W9P3_SPIMA/1511-1629
D6GXV7_STAAU/234-347
A3NVH1_BURP0/605-715
G2GQT5_STRSL/386-498
G0CBL1_XANCA/1908-2048
C2HSB6_VIBCL/346-452
G6J330_STRPN/36-181
F0L0T4_YERE3/313-424
F0GD40_9BURK/340-451
A6T4B7_JANMA/562-671
A8F9Y2_BACP2/360-471
B8II12_METNO/305-422
F5LYQ0_RHOSH/612-731
A1VQW3_POLNA/339-449
E2X0N4_ECOLX/450-544
Q1NWJ2_9DELT/344-453
E4HVC4_PROAA/705-814
H4EAV6_STAAU/165-272
Q2P9L8_XANOM/41-184
A6LW08_CLOB8/337-446
G6K8K6_STRPN/341-443
C0ADN3_9BACT/604-721
H4R6W5_ECOLX/233-348
E8BLS0_SALMO/384-523
G8UG07_BACCE/284-367
I0EC56_HELPX/275-379
Q3JY59_BURP1/475-614
D7N3Z6_9NEIS/231-354
D2ATC2_STRRD/532-642
D5QKS5_METTR/274-384
B2J1V9_NOSP7/1939-2050
A1HSU6_9FIRM/372-469
C5ZBQ3_BURPE/33-181
C5D313_GEOSW/131-241
F5UEQ9_9CYAN/650-778
G9Z7S8_9ENTR/316-424
F0J537_ACIMA/415-555
D3AQQ4_9CLOT/467-570
D6U3F2_9CHLR/277-368
E6GCH4_ENTFL/34-178
A0BHX0_PARTE/521-638
H3YEG8_STAAU/277-370
A8SRS7_9FIRM/333-448
H4R5V3_ECOLX/332-439
Q3RB36_XYLFA/352-457
E6SGW1_THEM7/348-459
A0L8K9_MAGSM/470-575
B0AUB6_BACAN/376-487
H0BK07_9ACTO/322-427
D8H689_BACAI/349-460
DHKF_DICDI/430-546
F1ZSV6_THEET/352-463
A8SGI1_9FIRM/510-621
Q5B224_EMENI/163-311
F9M2J5_STRPA/39-182
B2E478_STRPN/36-181
A2TR13_9FLAO/438-549
C0ZDE7_BREBN/303-393
E0RBK5_PAEP6/19-148
A9AA11_METM6/524-635
I0ZL62_ECOLX/352-457
D6B0K0_9ACTO/223-332
A9WEB4_CHLAA/236-347
B7B694_9PORP/578-686
E7XAH9_SALMO/316-424
B3T4T1_9ZZZZ/380-469
B0Y9N7_ASPFC/18-155
C0Y664_BURPE/467-574
C7Y8J3_ENTFL/375-489
E2ZQZ3_PSEAI/602-721
E5UL44_NEIMU/419-522
E7RYG0_9BURK/348-464
B2IXP2_NOSP7/403-527
Q088Z2_SHEFN/352-466
Q0BKE3_FRATO/26-171
G5REB7_SALET/384-523
Q0JZ47_CUPNH/696-807
G7AQG1_VIBCL/484-591
C2FZ15_9SPHI/453-564
Q46DM2_METBF/617-728
D3P2D9_AZOS1/1604-1698
E7X852_SALMO/313-424
C6LDL2_9FIRM/145-261
Q47ML0_THEFY/302-393
B0AAX1_9FIRM/301-406
D3MMT2_PROAA/360-465
B4WDT8_9CAUL/115-207
H1W9Z9_9CYAN/255-363
D8LZC6_BLAHO/28-182
A7G0N5_CLOBH/471-582
H5JXK1_ECOLX/494-586
G7SA35_STRSU/274-354
G7TPA7_VIBCL/394-509
F8IPG9_STREC/220-331
G0HWE3_HALHT/737-858
H5BH38_ECOLX/233-348
Q0P934_CAMJE/297-396
C4I541_BURPE/599-710
D4H7D5_DENA2/627-740
G5M5U3_SALET/130-240
H0S9D0_9BRAD/558-655
D5CNB0_SIDLE/353-463
B5JDX8_9BACT/202-317
D7IUU7_9BACE/409-517
C9YH81_9BURK/315-434
B5BYM9_SALET/375-479
C6PY14_9CLOT/36-190
E4IS14_ENTFC/468-578
I0H5D6_ACTMI/339-445
G8TA46_NIAKG/631-746
A1AN43_PELPD/384-506
F0Z3K7_9CLOT/195-292
G9SFE3_CITFR/356-466
B1LF14_ECOSM/348-449
Q8X1U2_PENCI/48-196
Q7WCL5_BORBR/811-921
D2QCZ5_SPILD/340-457
I0INL5_9BACT/422-527
MUTL_ANAD2/19-148
C7GAM3_9FIRM/725-829
B3ZAH8_BACCE/564-668
E3ZQB3_LISSE/368-478
I0SGE4_STRCV/461-566
C0Y0F6_BURPE/651-788
D3FWY0_BACPE/474-585
E8DVB4_SALMO/465-558
H9UY19_ECOLX/338-448
A3HWP5_9BACT/282-391
G6A9N8_STRIT/435-547
E4CAG3_PROAA/705-814
I0MSG9_SALET/345-451
D2RZ51_HALTV/860-970
Q45965_COXBE/315-423
G6GKK7_9FIRM/374-485
C0WHB3_9CORY/6-147
G4EJ55_9BACL/366-476
A5HYN0_CLOBH/475-586
B0RN10_XANCB/222-337
Q1PWN3_9BACT/1106-1216
D7WZJ1_9BACI/355-464
C0Z627_BREBN/283-375
F1U4X1_PROAA/56-215
G4RF81_PELHB/355-446
O85371_9NOCA/464-552
E2UU33_MYCTU/268-379
C9ASK6_ENTFC/177-286
D0MIT1_RHOM4/789-901
D8GP58_CLOLD/285-382
F9TTQ1_9VIBR/596-711
A7I443_CAMHC/168-272
G6BQG7_CLODI/198-306
A8SS81_9FIRM/393-504
F3IMN9_PSESL/333-444
G8SJ07_ACTS5/576-687
Q390W7_BURS3/346-460
F5ZIB0_STRPW/160-268
E1IBE2_9CHLR/616-719
B1KGK5_SHEWM/413-533
G4DM22_9GAMM/25-170
B3LM73_YEAS1/26-180
B1ZYH1_OPITP/252-367
Q5Z202_NOCFA/250-362
E7MQ09_9FIRM/377-488
A8SZF9_9VIBR/759-869
A1WTW8_HALHL/392-503
H1ZCI3_9FLAO/462-568
F5ZI63_STRPW/209-315
D3NVL2_AZOS1/474-597
Q8XVU1_RALSO/330-441
G7QL37_LEPII/249-343
C3BQQ4_9BACI/198-309
B0TME2_SHEHH/256-359
B5J0X2_9RHOB/461-579
H8Z0V3_9GAMM/1367-1483
B9DS98_STRU0/328-436
B8ILN7_METNO/366-472
B1T4M3_9BURK/316-427
A9ENN5_SORC5/374-485
E1Y977_9DELT/720-842
E1JZV8_DESFR/493-603
B7A465_ECO57/349-460
G0SP48_VIBMI/581-691
Q7WZ69_9ACTO/301-410
E3IRP1_DESVR/815-926
D5T1L1_LEUKI/60-205
F6A3B8_GARVH/358-470
E7QN80_9EURY/447-552
B4AEV3_BACPU/341-449
B8F862_HAEPS/352-458
D3QLL1_ECOCB/371-481
Q07XV1_SHEFN/27-172
C9KZV0_9BACE/384-492
F7KFI5_9FIRM/249-358
C5ZPA2_BURPE/505-617
G6F390_9PROT/274-392
B3YPI4_BACCE/348-458
B5TQV4_ORYSI/393-557
H7HT13_STRPN/236-328
E8QAC2_STRED/209-315
E2Q7P7_STRCL/311-429
E5U737_ALCXX/30-135
D8RXB0_SELML/451-548
D3AAB8_9CLOT/704-812
Q7NFU2_GLOVI/452-562
A7C0C4_9GAMM/89-157
E3IYW7_FRASU/370-480
A9W6K3_METEP/244-365
C4U139_YERKR/342-451
Q5QZN0_IDILO/117-224
A8T526_9VIBR/451-594
D1BQQ7_VEIPT/607-726
Q0K540_CUPNH/793-901
A8HR68_AZOC5/353-464
Q8A790_BACTN/915-1024
Q0HL35_SHESM/286-383
D7HJU4_VIBCL/479-624
Q8FRJ1_COREF/356-466
Q3LWR7_PSEPU/862-973
D7RJH2_9ENTR/2-86
G2A677_ECOLX/406-495
F7UYL8_EEGSY/417-528
B2ST86_XANOP/423-530
A5Z907_9FIRM/659-767
C2N1H0_BACCE/462-568
F5Q842_SHIFL/77-190
B9LEI8_CHLSY/581-693
H1BW20_ECOLX/542-647
D7I067_PSESS/657-765
D0CH89_9SYNE/253-364
D3RCP0_KLEVT/363-472
Q24YM7_DESHY/416-525
G1EC06_9BURK/2-139
A2VWF5_9BURK/33-181
Q27HW0_LACBR/17-163
A6ULW0_SINMW/378-488
D5RVB6_CLODI/393-495
B1KNH3_SHEWM/461-554
D6I406_ECOLX/430-537
F4UA28_ECOLX/367-506
D2BJC0_DEHSV/259-369
B5R0C3_SALEP/349-460
G4B033_AGGAC/191-280
Q9WWN9_NOSS8/1-84
G0PYB5_STRGR/356-468
C7RPR7_ACCPU/347-454
B5CZR5_9BACE/734-861
E4NKX2_HALBP/239-345
E7PIS9_PSESG/262-376
C0W1T5_9ACTO/38-203
D1C7V6_SPHTD/663-778
I0NY74_SALET/386-525
H1DCV0_9PORP/325-416
B1RHM0_CLOPF/387-498
D5DII1_BACMD/374-485
B1HWT7_LYSSC/183-312
F3NN21_9ACTO/549-664
D8B995_ECOLX/345-456
F6F3U6_SPHCR/316-433
Q2YPD1_BRUA2/411-525
D3Q174_STANL/248-360
Q7X4F9_XANEU/352-445
E6UQ20_CLOTL/251-362
E5Z8V9_CAMJU/309-405
A8A8C8_ECOHS/363-472
D0I328_VIBHO/231-347
G7TB01_9XANT/715-828
E5WY52_9BACE/409-517
D5D714_ECOKI/495-601
F9U104_MARPU/20-153
F0R5D9_BACSH/562-670
E5U982_ALCXX/331-440
Q6S4Q1_SORBI/1007-1120
A5N3Y4_CLOK5/198-306
A7ETI0_SCLS1/1054-1203
D2QJW8_SPILD/1132-1239
A1ZXR4_9BACT/264-375
H0NHA1_BACCE/506-616
F0JGB6_DESDE/508-613
E4LTZ5_9CLOT/220-331
F4F7N9_VERMA/299-390
G9Z185_9ENTR/409-498
C6WXD8_METML/394-502
F8CZK0_BACTR/311-416
B8CKZ9_SHEPW/443-585
E6YIZ2_BARC7/366-464
D6K8Z8_9ACTO/293-392
Q1LLE3_RALME/441-558
G7D5B1_BRAJP/360-450
H5BBL9_ECOLX/464-558
H0PHI8_9SYNC/330-453
A3PNA3_RHOS1/350-459
Q13WV8_BURXL/260-379
G7D706_BRAJP/1514-1638
D9XWW6_9ACTO/466-576
G0IZT5_CYCMS/329-438
C9Z824_STRSW/443-565
H4XBK8_ECOLX/406-495
F0AQV3_NEIME/35-178
G4LPZ9_PSEAI/375-479
F1NLP2_CHICK/240-364
Q5WUU3_LEGPL/700-809
C6J6W0_9BACL/490-603
G0C7Q8_9ENTR/328-437
D7VVB8_9FLAO/320-420
E3E2M8_BACA1/33-176
H7RNH2_CAMCO/327-427
E8VZP1_STRFA/259-368
H6LZJ3_FRATU/100-232
Q5DDA1_SCHJA/361-427
D3EGW6_GEOS4/503-617
G8ST14_BRUCA/313-428
A4CVK2_SYNPV/249-361
A6QBC2_SULNB/246-356
F3I2L6_PSESF/331-436
B2WCN7_PYRTR/29-165
I0E8E6_HELPX/29-175
C4GHV1_9NEIS/483-573
G2LGV1_CHLTF/374-509
E2KQS2_ECO57/465-558
Q10ZP1_TRIEI/645-756
Q1LFF5_RALME/909-1024
B6BCA1_9RHOB/365-460
F4BRI2_CARS1/261-371
G4ED96_9BACL/601-708
Q888V3_PSESM/408-548
D3SVK4_NATMM/367-473
E5V1M6_9BACL/108-213
E2XM86_PSEFL/487-598
D6GEH4_9ENTR/366-477
Q0HW70_SHESR/767-870
C2WDL3_BACCE/215-326
C6I244_9BACE/939-1053
F8NYN8_SERL9/494-616
D2GTR7_STAAU/765-879
Q8L7H6_ARATH/375-487
G4GM83_9EURY/1029-1139
B5W8D1_SPIMA/257-364
D2ZCX5_9ENTR/244-354
B4VSP9_9CYAN/703-824
E4WDE0_RHOE1/419-533
E6V8H0_VARPE/520-629
A7I0G0_CAMHC/347-449
C9B672_ENTFC/425-536
E1M431_STRMT/326-437
C2G3R8_9SPHI/347-455
G0VUE7_PAEPO/277-367
C6CWC8_PAESJ/348-458
C5UW86_CLOBO/350-457
I0TK14_STAAU/193-300
Q49KA4_AERHY/816-931
D7AHH8_GEOSK/658-767
G5X4V1_ECOLX/542-648
C6WS00_ACTMD/302-397
C9PWY4_9BACT/71-205
I0NCJ8_SALET/449-555
F5LUQ6_GARVA/358-470
E6H197_ENTFL/376-471
Q00ZQ2_OSTTA/1081-1210
H3TR13_STAAU/248-340
E6H1Z2_ENTFL/373-484
A7BQ69_9GAMM/271-382
C3ETW0_BACTK/564-668
C9NP09_9VIBR/573-683
F8F093_SPICH/367-487
F2MVR6_PSEU6/360-465
D4LNL2_9FIRM/137-248
Q20ZI0_RHOPB/839-938
D9R3X8_CLOSW/256-366
C4URQ5_YERRO/242-350
E5TLX9_STAAU/252-344
F0EB55_9PSED/336-442
D5TL51_BACT1/302-406
E6SXE9_SHEB6/512-618
A2SSP4_METLZ/605-715
H1L4W3_GEOME/497-606
B0BPL8_ACTPJ/226-338
C6E0I7_GEOSM/297-406
E1X7L2_HAEI1/303-414
H3X9N1_STAAU/277-370
B5YZ05_ECO5E/233-348
C7LH73_BRUMC/336-441
G7Z7X3_AZOL4/582-691
A0Y5S7_9GAMM/425-534
E1EHJ3_VIBPA/459-566
B7HHL6_BACC4/490-599
H4TK19_ECOLX/774-882
H0NTF7_BACCE/306-411
H7RXY5_CAMCO/311-408
C0N8W8_9GAMM/378-482
G0LPN1_STAAU/486-599
G8USC6_LEGPN/352-464
H3WY94_STALU/189-296
H1YGC2_9SPHI/944-1062
C6CEB7_DICZE/355-460
G8RP39_MYCRN/277-375
G8SP80_BRUCA/240-360
D5WKW5_BURSC/397-519
B8E8S0_SHEB2/410-525
D4QVJ2_ENTFC/276-386
B1R5I3_CLOPF/194-297
G9VRB1_SALMO/750-858
E5CFP5_9BACE/547-656
H4JA01_ECOLX/464-558
C3WDY9_FUSMR/334-443
C2V3H7_BACCE/278-366
G0RP55_HYPJQ/290-421
C2UKE5_BACCE/204-308
D2QPC8_SPILD/587-689
E4KYE7_9FIRM/335-436
E8L9T1_9RHIZ/350-459
F4CL93_PSEUX/349-433
A1KHH1_MYCBP/387-501
E8U4W2_DEIML/380-473
E8ING9_ECOLX/581-691
Q5HTN7_CAMJR/311-408
I1C9D5_RHIO9/210-319
E2N9W8_9BACE/559-667
E2TW66_MYCTU/338-445
H1LT76_9FIRM/190-297
Q0TRQ1_CLOP1/478-589
C7VWL6_ENTFL/369-480
B9THR8_RICCO/130-237
H0AKB4_STAAU/248-340
A3QCN4_SHELP/248-351
A8H8I4_SHEPA/30-175
I0BUN7_9BACL/247-353
C2XI75_BACCE/295-401
F6CW27_MARPP/431-543
C9QYI3_ECOD1/374-478
Q3KF49_PSEPF/694-809
C9RS52_FIBSS/814-930
C9BVW1_ENTFC/260-352
B8HL55_CYAP4/386-497
Q815A6_BACCR/356-463
D6EL50_STRLI/308-403
H4XN33_ECOLX/447-547
Q3DA36_STRAG/311-423
F0LQ96_VIBFN/530-642
F3AR25_9FIRM/192-298
H4FD14_9RHIZ/356-470
C0G6K6_9RHIZ/240-360
F8FLJ0_PAEMK/1341-1465
D5S1P0_CLODI/280-390
F3UC99_STRSA/380-478
C3QMA5_9BACE/912-1023
D8NEY2_RALSL/232-355
G9EYF0_CLOSG/341-451
E4SCD5_CALK2/466-571
H1A8U3_9SPIO/20-162
F3VL21_STRPN/327-438
H3Y296_STAAU/452-563
A0LJI9_SYNFM/352-475
G0G9U5_9SPIO/269-374
F9XKS0_MYCGM/454-603
C1CBX1_STRZJ/418-532
C6VYI4_DYAFD/396-519
E1R3Q4_SPISS/499-639
I0C0N8_STAA5/39-182
F6VEQ6_HORSE/190-329
I0JT85_HALHO/216-325
C2VR87_BACCE/306-411
Q47JI2_DECAR/380-495
E8K5Y9_STRPA/325-436
H3ZBY4_9ALTE/422-533
D6EIW1_STRLI/341-452
F4NH49_9ENTR/470-563
D1C8D6_SPHTD/529-641
B3RAL7_CUPTR/413-525
Q3J1L2_RHOS4/373-484
A0DYW6_PARTE/414-531
A1SCF2_NOCSJ/401-492
G5WFX9_ECOLX/371-481
E8HGT2_ECOLX/344-451
Q3JJX6_BURP1/250-360
A5URL6_ROSS1/599-723
A4SEQ9_PROVI/443-566
F3VHJ4_STRPN/38-181
H0U535_BRELA/372-484
B1J6K7_PSEPW/424-545
F5Y004_RAMTT/368-478
Q2U206_ASPOR/752-867
D6TU49_9CHLR/498-610
C9V8K2_BRUNE/313-428
Q1I747_PSEE4/292-397
G2GRR5_STRSL/341-434
F3LLW4_9BURK/327-441
G5CDR1_9BURK/2-139
F7KSN3_9FIRM/223-328
E8TQY2_ALIDB/327-439
F2FIE7_SALDU/475-580
Q3MFV7_ANAVT/1879-2021
C6CWJ2_PAESJ/185-275
E8NSX2_SALET/345-454
H0C0S5_9BURK/376-486
A3LLX1_PSEAI/357-460
D3ARS2_9CLOT/476-582
A0B445_BURCH/480-598
C2NX89_BACCE/285-366
B0MMW1_9FIRM/267-377
H3YA31_STAAU/248-340
Q21TV6_RHOFD/372-474
H8KM25_SOLCM/304-403
G2X0X9_VERDV/1480-1600
E5Y4X6_BILWA/477-592
B2TLL0_CLOBB/300-412
I0CX48_BACAN/303-413
C7TA01_LACRG/261-365
I1RMJ9_GIBZE/761-877
E1RY01_ECOUM/367-506
G4QVG8_CORPS/264-376
H1B000_9FIRM/31-175
B2W334_PYRTR/646-765
Q87QE8_VIBPA/446-556
F2ZSZ3_9PSED/196-311
A7AEI7_9PORP/258-369
F7QNJ7_9BRAD/65-210
E9SYR8_COREQ/264-375
B1ZLZ3_METPB/390-488
B3PXC7_RHIE6/789-899
F5Q7I7_SHIFL/565-677
Q2JRB3_SYNJA/1309-1449
G2A1Z3_ECOLX/349-460
I0U986_BACTR/296-404
Q3D7P1_STRAG/277-386
C2Y056_BACCE/430-541
G4C8W6_SALIN/233-348
B2DRG1_STRPN/36-181
E8HSS1_ECOLX/374-478
E6ENZ3_ENTFL/383-493
B4UIL9_ANASK/399-541
H1C3L6_ECOLX/345-454
Q64VC4_BACFR/532-639
H7RRA2_CAMCO/327-427
G7QMI5_LEPII/521-609
E1HX54_ECOLX/348-449
H1LM44_9PAST/346-448
G0CEV8_XANCA/300-420
D4KQ90_9FIRM/263-379
A9VTR8_BACWK/376-487
C6JDP1_9FIRM/311-422
D1C5K6_SPHTD/60-203
G3XD98_PSEAE/395-510
B8FIE8_DESAA/447-560
G4Q165_ECOLX/345-454
G6V576_STRPN/275-362
C6C116_DESAD/502-612
F3A660_9BACL/297-407
D0LMM5_HALO1/267-378
C5BHC8_EDWI9/31-174
H9MZV4_MYCTU/76-217
F0YX24_9CLOT/290-394
G9QJI4_9BACI/488-599
Q1BPY0_BURCA/271-376
E7XY63_SALMO/555-661
F5JTP4_ACIBA/312-425
E4S7G5_CALKI/344-450
A3VB28_9RHOB/478-587
C5FLX2_ARTOC/272-461
D0ZG11_EDWTE/332-439
A9EM56_9RHOB/370-476
C5BQ05_TERTT/360-471
G4NVG5_BACPN/622-728
C5A1B7_ECOBW/430-537
E8ITW6_ECOLX/31-174
E7I0J3_ECOLX/360-471
C9CFY2_ENTFC/407-514
G4FZD5_9GAMM/291-379
C2FUL2_9SPHI/247-356
F8FKQ8_PAEMK/492-604
A2SFK0_METPP/452-562
A9WGU0_CHLAA/601-713
D4LD49_RUMC1/350-460
I0BLG5_9BACL/366-477
F5LT34_9BACL/379-485
Q8D5D3_VIBVU/572-681
A2V6A5_CRYNE/1353-1492
A6EBP3_9SPHI/381-492
E0GIS4_ENTFL/34-178
E3YYI1_LISIO/31-175
Q7Z8U1_COCHE/855-973
D6ABX6_STRFL/340-432
D3LS53_MICLU/32-197
A5ETL0_BRASB/320-435
F2NDV5_DESAR/480-590
E9CEX1_CAPO3/170-303
C9PEX4_VIBFU/377-481
D2ZET6_9ENTR/568-680
H9GZ20_DANRE/235-361
H8ES85_CLOTM/384-487
H1SMV2_STAAU/348-455
I0SNH2_STRMT/190-292
C6EJ86_ECOBD/404-519
A3KRI1_PSEAI/602-721
D4LN36_9FIRM/490-596
D6TWF4_9CHLR/382-493
D3EJJ7_GEOS4/512-632
H0CFL4_STAAU/19-147
B2FQ86_STRMK/467-583
A7HEI8_ANADF/279-385
A7GBS6_CLOBL/223-330
H0E7B7_9ACTN/254-368
B3F5H2_STREQ/37-182
F1ZCL8_9SPHN/398-508
A7HGX8_ANADF/438-550
G9RQP4_9FIRM/469-575
F2R2R5_STRVP/412-515
A3TSF0_9RHOB/280-373
A1ACT3_ECOK1/349-460
A7JRX0_PASHA/204-313
A6WHZ1_SHEB8/230-345
A7VVZ0_9CLOT/471-585
A1EGQ0_9BACT/1-83
F0Z0P5_9CLOT/328-436
F9GVP0_HAEHA/35-178
A5VA39_SPHWW/40-188
E8HQW6_ECOLX/428-540
B7DMH8_9BACL/386-530
F7LNJ5_9BACE/480-592
C4WHD3_9RHIZ/364-463
F1WKD8_MORCA/44-187
H0LRA6_SALMO/345-456
F3NEH4_9ACTO/373-480
H9UJS0_9SPIO/788-942
D1GTV7_STAA0/188-295
C1I3A2_9CLOT/478-583
A9AR97_BURM1/320-441
H9II35_ATTCE/228-353
C1HRW0_9ESCH/332-439
H2JG09_9CLOT/502-609
Q21SG1_RHOFD/641-755
B6BFK0_9RHOB/626-738
Q6TLK8_9BILA/15-168
H0FYK4_RHIML/11-119
C6RR16_ACIRA/241-363
G6Z582_VIBCL/420-530
C3AL44_BACMY/275-363
B3E7I3_GEOLS/243-359
G2I9R8_9CLOT/34-177
F6D1K2_METSW/593-686
Q6TDF9_CRYPV/1-152
D9QV69_ACEAZ/175-281
B9B275_9BURK/264-374
Q9FAX7_9GAMM/1-86
D5UIA7_CELFN/287-381
C3EAS2_BACTU/196-306
C3BI38_9BACI/490-599
C2W5G1_BACCE/324-435
F4UJZ7_ECOLX/428-540
H0MBT3_SALMO/134-242
G2LQK6_9XANT/296-402
H3W468_STAEP/348-451
G7G278_9GAMM/415-525
E4U703_OCEP5/256-367
F3Z450_DESAF/937-1054
A4Y346_SHEPC/340-442
Q5V4P0_HALMA/357-458
C4IIH5_CLOBU/447-557
F0Q2I7_ACIAP/370-500
B2W3T7_PYRTR/270-420
H4J744_ECOLX/374-478
B9G449_ORYSJ/105-194
D2FTE5_STAAU/234-347
G4MG57_9BURK/348-455
G1WBX4_9BACT/910-1017
E8YQ08_9BURK/384-502
B3E6P9_GEOLS/376-482
A6TBH7_KLEP7/374-485
B5JRM8_9GAMM/436-546
E6BZE7_PROAA/390-489
B0VRD9_ACIBS/440-551
C6U0R2_BURPE/475-614
A1EJ07_VIBCL/379-487
C6LCG5_9FIRM/473-576
H3Z697_STAEP/19-147
C9NXN6_9VIBR/419-536
F5RAA5_9RHOO/351-444
G7BB26_VIBCL/416-527
Q0UVH6_PHANO/514-629
A0L0B1_SHESA/443-551
D8G7U8_9CYAN/636-746
Q3K5U0_PSEPF/704-796
H1W9A7_9CYAN/671-782
A3PSU2_MYCSJ/329-436
Q23ED0_TETTS/954-1043
H1HJ34_9BACT/405-518
D7I5F5_PSESS/782-896
H1AVR8_9FIRM/345-430
G6M542_STRPN/233-344
E5XP30_9ACTO/430-517
C5W1C2_ECOBD/774-882
A6SXZ6_JANMA/382-475
Q3IKI6_PSEHT/649-760
F7R982_SHIFL/316-424
D3CTL1_9ACTO/303-401
C3BJ22_9BACI/309-400
E1R2V9_SPISS/498-609
G7QGY4_LEPII/1053-1159
G8PUE2_PSEUV/255-363
H5RJ37_9NOCA/407-520
A5G0F3_ACICJ/359-463
D1CHQ0_THET1/589-700
D7GTH2_9FIRM/330-437
E6B292_ECOLX/431-525
A6LXY5_CLOB8/491-606
G0Q5G5_STRGR/294-406
H0Q217_9RHOO/289-395
A0KM28_AERHH/231-334
Q2C7E0_9GAMM/684-792
H8D7R4_ECOLX/374-478
C2XNF1_BACCE/298-387
G5HHZ8_9CLOT/256-366
A9B843_HERA2/449-556
E9TD36_ECOLX/1-48
E6PDE9_9ZZZZ/354-462
A4TUR3_9PROT/378-488
G7QED5_9DELT/477-583
G8TCB7_NIAKG/417-530
E6AS43_ECOLX/494-601
C4HNL5_YERPE/364-479
G7BJZ6_VIBCL/285-391
H5X473_9PSEU/260-371
A6W883_KINRD/37-196
C4Y6W9_CLAL4/1989-2104
F8HX25_LEUS2/304-395
B9WMR1_CANDC/352-503
A7IE83_XANP2/337-442
A4KFX1_MYCTU/387-501
E5W3W6_9BACI/623-729
D7JWA8_ECOLX/345-450
B5QL20_LACRH/278-367
F2HMU6_LACLV/410-517
E0DNL5_9RHIZ/910-1019
C8A8U6_STAAU/348-455
A0SE18_MAIZE/2-64
A8ETV3_ARCB4/347-457
F8EC33_RUNSL/327-427
D5WXI6_BACT2/185-277
H5Q6G2_ECOLX/31-174
C0D0A4_9CLOT/136-259
GRAS_STAA8/222-331
I0T5L5_STRMT/233-344
H4NCG2_ECOLX/348-449
B1J9A8_PSEPW/711-825
G0H6H9_BIFAN/71-217
G5S8A2_SALET/24-136
C4WPY7_9RHIZ/288-396
C9B1B0_ENTCA/35-179
I1DVB4_9GAMM/452-562
Q5WLY8_BACSK/383-494
C2PRA6_BACCE/310-421
A7ZIV3_ECO24/371-481
D1BCN7_SANKS/399-509
C4UV64_YERRO/415-527
H2Z117_CIOSA/53-201
Q8A3U4_BACTN/938-1074
B1WTN8_CYAA5/275-384
G7C6E2_VIBCL/479-624
G0PXY2_STRGR/299-397
A6C3T2_9PLAN/506-621
H6LJR6_ACEWD/265-375
F8D7H5_HALXS/269-373
B4WMX1_9SYNE/455-578
F8FYY5_PSEPU/377-483
F8BNN2_OLICM/390-498
B1EWC3_BACAN/314-420
Q87P06_VIBPA/418-536
D3AS39_9CLOT/472-585
C4ZIM8_THASP/378-480
D3L6M5_OENOE/43-188
Q053T5_LEPBL/347-458
Q6SLA4_GIBMO/395-511
A0RJR3_BACAH/367-479
G7G247_9GAMM/251-352
D8MTB2_ERWBE/372-511
H1KHY7_METEX/267-361
E7KV93_YEASL/26-180
E0UHB4_CYAP2/30-174
H4VHM3_ECOLX/344-451
F2NI08_DESAR/385-492
A7N3W6_VIBHB/462-554
Q5P2K8_AROAE/238-352
C6S214_VIBCL/581-692
C1AZX4_RHOOB/299-394
D5Q047_CLODI/364-473
H1E5L9_ECOLX/404-519
E2V1Y4_MYCTU/366-476
F5R309_SHIFL/27-172
D2GHJ3_STAAU/277-370
B0GW18_YERPE/313-424
A7VTV1_9CLOT/780-891
H2IAZ9_9VIBR/573-683
I0LD01_9ACTO/503-612
H7ERL7_PSEST/368-471
B9M917_GEOSF/401-541
Q1NSQ5_9DELT/633-686
A8UXR6_9AQUI/224-319
G2ZZ42_9RALS/281-377
H5WTR4_9BURK/343-452
B2EBX6_BIFAN/71-217
G5XK06_ECOLX/233-348
B5C989_SALET/329-436
B7Z937_HUMAN/288-412
E6FSF4_ENTFL/275-385
H1N110_9PLAN/305-410
Q38VU7_LACSS/379-489
D5C6Y8_ENTCC/465-558
C9XV25_CROTZ/382-491
F0JSI4_ESCFE/494-586
F0JBY2_DESDE/481-596
D5UDG8_CELFN/281-400
C4F5A8_HAEIF/472-565
D8SYK4_SELML/110-270
F8AK23_METOI/682-824
D0WYS9_VIBAL/354-463
E1HAI2_MYCTU/486-573
G5NKT0_SALET/345-425
C3GL56_BACTU/338-448
A9E8E2_9RHOB/379-490
Q2NWC9_SODGM/28-173
E7WE27_SALMO/349-460
D6A8B6_9ACTO/303-400
C6DY67_GEOSM/847-969
C2MLX8_BACCE/302-411
F0RR86_DEIPM/252-363
E7XD88_SALMO/541-653
C8JWF0_LISMN/491-602
G6VD48_STRPN/233-344
D4BH91_9ENTR/282-429
Q2T903_BURTA/448-566
Q2CK09_9RHOB/570-680
C7PKA1_CHIPD/745-841
G7QN13_LEPII/249-342
E0P864_STAAU/309-420
B2JP83_BURP8/366-485
A2W9I5_9BURK/331-446
B7CTB1_BURPE/517-631
E8RL10_ASTEC/729-840
A2QUS2_ASPNC/26-180
H3T2K2_PSEAE/317-428
Q124V3_POLSJ/321-432
G6SJZ8_STRPN/457-560
A1KQ95_MYCBP/355-465
C7PZ61_CATAD/336-428
B1X8B5_ECODH/495-601
E2ZPU4_PSEAI/338-445
E9SKC7_CLOSY/252-362
F7HCZ7_CALJA/264-351
Q3HZ43_STRPN/36-181
A4TDH5_MYCGI/434-543
Q9RNZ3_ZYMMB/628-737
A4ES42_9RHOB/316-434
E3Z477_LISIO/155-266
H3XQX9_STAAU/252-344
H1XFI6_9XANT/299-419
F2MDE0_LACCD/208-313
F9D3L0_9BACT/527-634
H0T490_9BRAD/269-391
H0X5W3_OTOGA/35-188
A1UXJ5_BURMS/364-457
Q0HDI6_SHESM/347-453
B6JD37_OLICO/255-348
E1YHX0_9DELT/667-790
A7YRC1_FRATU/102-234
A6F3F4_9ALTE/918-1026
C6B3X9_RHILS/467-576
D1PQX9_9FIRM/361-469
E1PNL7_CAMJM/327-429
I1RTI5_GIBZE/764-879
G8T9Q4_NIAKG/1565-1689
H1NPW1_9SPHI/935-1043
Q39QT1_GEOMG/431-536
C2BI61_9FIRM/226-333
Q2WAJ5_MAGSA/310-452
B1C6W1_9FIRM/585-702
Q9PEB4_XYLFA/246-362
A7VRV4_9CLOT/443-552
G6E167_9GAMM/454-562
C0N2C4_9GAMM/433-548
C7LH63_BRUMC/18-145
B2W2P0_PYRTR/707-819
D0IJ90_9VIBR/483-575
E9RUC4_9FIRM/33-177
E3G7R3_ENTCS/408-497
A9Z2T5_YERPE/338-447
E0MM10_9RHOB/352-463
H7DHR2_9CLOT/202-313
B3CTJ1_ORITI/849-959
H4C6I6_STAAU/19-147
G6EI37_9SPHN/414-505
F8K0I3_STREN/339-450
E7I609_ECOLX/345-450
E3A4Z1_PSEAI/489-595
A3H126_VIBCL/397-493
D5Q6E4_CLODI/674-785
Q2W006_MAGSA/275-388
Q6S527_SORBI/1055-1167
D0GWZ5_VIBMI/233-349
C9VK84_9RHIZ/613-730
H1H158_9FLAO/279-380
A6D4K4_9VIBR/897-1005
D6SK18_9DELT/564-705
D6Z392_DESAT/444-550
Q082Y6_SHEFN/892-1001
G8QC80_PSEFL/319-427
F5YP91_TREPZ/515-631
Q3DCX5_STRAG/246-356
G4DSR5_9GAMM/113-229
G2S0M5_ENTAL/505-622
C7HHU6_CLOTM/526-641
F8D857_HALXS/764-874
Q7S9W8_NEUCR/175-297
Q12PZ9_SHEDO/454-569
Q0T0M7_SHIF8/27-172
E6KLQ3_STRSA/214-319
C2YAZ4_BACCE/213-322
C2UXL6_BACCE/235-343
D7JU65_ECOLX/332-439
H0RBS2_9ACTO/262-379
B7KIT7_CYAP7/634-760
D8KAV8_NITWC/24-149
D3QPI7_ECOCB/557-663
B5JYX1_9RHOB/475-594
B7M4Q0_ECO8A/375-485
B5P4Q7_SALET/394-506
B2H4W5_BURPE/552-664
B7L4T4_ECO55/332-439
H4FNY9_ECOLX/348-449
H4RHQ5_ECOLX/581-691
E2XRN2_PSEFL/664-776
C8W2P8_DESAS/581-684
F4DPK9_PSEMN/318-425
Q9X175_THEMA/203-306
D2QJX0_SPILD/1294-1401
G7TJD2_9XANT/16-140
D1QCN1_STAAU/473-579
Q4CAR7_CROWT/277-386
C6SPH2_STRMN/323-434
E6T1H7_SHEB6/344-449
H0Q3T7_9RHOO/450-539
B5RWA6_RALSL/429-558
D0LZR2_HALO1/598-711
C9L2R5_9BACE/402-515
C7NRN8_HALUD/463-572
F5JJ48_9RHIZ/391-509
G6IVY7_LACRH/44-189
G2T917_RHORU/619-736
B2K2G0_YERPB/28-173
F6M9W3_9ACTO/6-149
D7CGF3_STRBB/309-407
H9MZR8_MYCTU/76-217
B3ZHL3_BACCE/322-432
Q3IBN8_9BACT/398-509
D6Y208_THEBD/28-171
A9EV24_9RHOB/1-106
G4IFU3_9EURY/428-535
D9IC67_9CAUD/64-210
E0RBI5_PAEP6/258-355
G6Z9U7_VIBCL/325-434
H7V0R7_CAMCO/235-339
Q7NE94_GLOVI/564-655
NODV_BRAJA/774-884
H1I3Z4_9BACI/429-534
F3SZB1_STAEP/222-331
C3IFJ6_BACTU/411-518
G8M761_9BURK/786-904
G5TR35_ECOLX/430-537
Q5F5Z6_NEIG1/35-177
H1F0V3_ECOLX/349-460
C4Z5D4_EUBE2/241-338
B2ITJ5_NOSP7/1643-1767
G7Z3J4_AZOL4/617-732
C8UNQ9_ECO1A/374-478
G7ESR5_9GAMM/418-535
C6I3P6_9BACE/312-416
G5W256_ECOLX/494-586
G7DM61_BRAJP/912-1021
H2HWM5_CORDP/369-479
Q5NP56_ZYMMO/277-413
A3SJP7_9RHOB/414-524
D6EIB4_STRLI/232-323
H4KN01_ECOLX/332-439
E8J9D2_ECO57/252-359
C1C6E3_STRP7/326-437
Q3K2B7_STRA1/33-176
G3MEU4_PSEPU/310-413
F5JZ45_PSEAI/334-440
Q8ELH6_OCEIH/415-523
H1GZ31_9FLAO/428-538
C6TU67_BURPE/397-513
Q1IH45_PSEE4/33-176
G4KAI2_YEREN/373-478
F9MKC3_STRMT/457-560
H1SJY3_STAAU/406-512
B8LBD8_9GAMM/533-655
D5Q311_CLODI/570-675
Q24Z69_DESHY/172-262
B4T0K7_SALNS/465-558
G2DEK9_9GAMM/616-724
D8AAH0_ECOLX/374-478
F9UHZ0_9GAMM/542-649
C5CHY3_KOSOT/434-544
Q1NF26_9SPHN/273-380
C6PTG5_9CLOT/196-304
E1CWJ7_VIBPA/577-686
F3YB87_MELPT/388-498
F8Z950_VIBCL/718-832
G9T7J9_SALMO/329-436
F2VX25_9CAUD/43-190
Q1I3K7_PSEE4/365-474
WALK_STAEQ/488-601
B1JES0_PSEPW/319-429
G7BJJ1_VIBCL/423-514
E9SIH5_CLOSY/453-560
F8Y1H3_STRAG/300-409
E6RKY1_PSEU9/324-432
G6DZQ4_9GAMM/453-595
A7HB30_ANADF/638-746
G0A9Y7_COLFT/363-459
B3C8Z8_9BACE/45-179
H5RY11_9NOCA/290-383
B5FMU9_SALDC/349-460
Q065E0_9SYNE/280-391
E8U383_DEIML/342-448
C3Q8X5_9BACE/936-1045
F2L8K6_BURGS/589-681
B0U7P4_METS4/463-576
C0ATG6_9ENTR/114-222
F0TPM7_RIEAR/54-188
H3Y0L3_STAAU/473-579
E1XD49_STRZO/277-362
H7FWY3_9LACO/499-610
H0C8M2_STAAU/473-579
B1XXF4_LEPCP/329-441
B3WP55_ECOLX/447-547
H7LHV5_STRPN/327-438
A9W026_METEP/326-432
G1KPJ4_ANOCA/251-375
I0KK94_STEMA/307-414
A1IKU4_9LEPT/19-134
A1VTB9_POLNA/781-891
B9XF89_9BACT/581-672
H0PI99_9SYNC/477-604
F1W6W9_MORCA/350-514
Q5SJ71_THET8/846-957
F2ID09_FLUTR/295-424
E5XI97_9FIRM/503-612
B6JDY7_OLICO/636-753
C0D0U3_9CLOT/380-492
A9BKD5_HEMAN/73-219
A7AJQ1_9PORP/276-382
D7GHV7_PROFC/317-408
Q8LLU3_PRUPE/455-586
B7L2Y8_METC4/357-447
G7BYS3_VIBCL/394-509
A9KBX3_COXBN/252-367
LUXQ_VIBVY/595-711
Q2M1Z1_HUMAN/18-152
G6SUX7_STRPN/236-328
E4M956_9BACT/284-389
E8N183_ANATU/529-639
C0WAX5_9FIRM/364-473
Q3MET9_ANAVT/281-393
B9TKT5_RICCO/221-301
G1NAT9_MELGA/35-183
E5YEI5_9ENTR/378-483
H8FRW6_RHOMO/350-492
I0BGR5_9BACL/468-579
G6PBK4_STRPN/341-443
Q6N5G3_RHOPA/631-752
G2T5C7_ROSHA/286-392
E4W2G9_BACFG/430-536
C9SQD9_VERA1/906-1021
B9LK89_CHLSY/319-408
Q8X215_BOTFU/839-957
G6JX87_STRPN/327-438
H1W7U3_9CYAN/211-332
F9IBX9_ACIBA/26-172
D4KQA6_9FIRM/484-596
H5YLQ8_9BRAD/260-354
H1AWQ7_9FIRM/220-331
B2UDM2_RALPJ/632-743
F3PAW3_9ACTO/169-252
A1TX86_MARAV/374-484
G1WT55_9FIRM/308-420
A6UX65_PSEA7/33-176
H4XDR8_ECOLX/363-472
H5AS13_ECOLX/547-653
Q1IHT9_KORVE/319-429
C4KT64_BURPE/319-425
G8JNI4_ERECY/27-181
Q8F425_LEPIN/716-826
B3HPK0_ECOLX/404-519
F3KKN6_9ARCH/250-355
D5BCC5_ZUNPS/279-383
F3E1G8_9PSED/259-373
F4TW34_ECOLX/447-547
D1JRX1_9BACE/277-384
A5ZBS9_9BACE/279-385
F9GKK9_HAEHA/27-172
A5L083_9GAMM/344-456
Q13SC6_BURXL/653-768
C4FY18_9FIRM/300-432
Q398T4_BURS3/368-482
D2C249_DICD5/28-173
D3HL93_LEGLN/307-415
D4FRK4_STROR/214-319
F0C8E2_9XANT/323-423
H7YM71_CAMJU/235-339
E3HIP8_ACHXA/408-516
A6FS52_9RHOB/472-578
C2W442_BACCE/306-417
H4VNC3_ECOLX/31-174
G0M163_LACPE/469-572
G7AQ66_VIBCL/466-580
F3PDE2_9ACTO/251-345
D9NZ42_STRPN/327-438
F3EAJ3_PSESL/370-512
A9SKR6_PHYPA/117-231
Q7TWZ2_MYCBO/394-494
B3QGW5_RHOPT/530-650
F3T4K4_STAAU/248-340
Q1R5W9_ECOUT/345-450
C3HIY7_BACTU/213-322
H8FNK8_RHOMO/355-465
H5VVG3_SALEN/442-549
A1ADX4_ECOK1/470-563
G4EZM1_BACIU/287-381
C7XDA7_9PORP/403-517
H4B417_STAAU/406-512
D8E2L7_ECOLX/470-563
I0CRG4_LISMN/368-478
H0M8K6_SALMO/345-451
Q7MNS1_VIBVY/394-509
A5CC35_ORITB/172-289
H1S5J0_9BURK/432-506
D7AGE8_GEOSK/418-529
E1Q4S7_HELPP/275-379
E3J2K1_FRASU/273-362
E1JZ25_DESFR/579-676
F2FSH5_SALGL/581-691
G1WKI2_9ACTN/22-170
Q04RI8_LEPBJ/332-442
B7I6X9_ACIB5/326-436
A3P8T7_BURP0/351-462
F0PSW9_BACT0/314-420
I0PK33_MYCAB/479-567
G9UW39_SALMO/555-661
Q0AJZ2_NITEC/332-441
D3NTX1_AZOS1/577-699
F8Z3X7_VIBCL/204-315
F5Y9X5_TREAZ/265-379
D0HH13_VIBMI/420-536
F4Y5B1_AEGTA/28-182
H8L1X8_FRAAD/479-591
E9Z5D6_ESCFE/349-460
F1V2L6_PROAA/63-209
H3ZGZ3_9ALTE/468-577
WALK_STAAN/486-599
E8DZ47_SALMO/430-537
H0E177_9ACTN/464-557
A4Y362_SHEPC/541-663
I1AYP4_9RHOB/37-181
G7TLG9_9XANT/915-1025
B3E8S9_GEOLS/410-521
E6TUG8_BACCJ/345-447
B4EHQ0_BURCJ/637-750
E4TNZ0_MARTH/390-503
B1FX14_9BURK/793-917
C6IFZ6_9BACE/326-421
E3YR28_9LIST/226-337
E6VSG1_DESAO/574-687
F8Z8E6_VIBCL/317-425
B5ET07_VIBFM/478-592
D8INS6_HERSS/344-454
H0R8I1_9ACTO/342-450
GYRB_ORYSJ/114-263
F4E160_BACAM/289-384
G4GH20_9EURY/523-629
G5CDX3_9BURK/2-139
G8RBR5_STAAU/234-347
C6CYI6_PAESJ/43-195
Q12GZ1_POLSJ/363-465
F3LMF6_9BURK/860-970
I0XJV2_STAAU/486-599
B8QZS7_MYXFH/661-772
H1CU80_CLOPF/635-741
Q0B0Z0_SYNWW/31-174
C3QFG3_9BACE/534-640
G9AII9_RHIFH/511-622
A9KIJ3_CLOPH/225-333
D6GAP9_9ENTR/534-643
B2FQQ0_STRMK/317-428
A7BTK7_9GAMM/516-632
Q5LWT5_SILPO/327-443
F6DR77_DESRL/195-304
H4WD93_ECOLX/349-460
E4VZ54_BACFG/916-1027
C0Z7X8_BREBN/476-587
Q2N2P0_AERHY/231-334
F8DPI9_LACRS/38-183
H0LUZ1_SALMO/375-479
C7NZR7_HALMD/32-178
Q8F2G6_LEPIN/1085-1191
Q87XU6_PSESM/832-940
B4EVF8_PROMH/375-480
C8L3F2_STAAU/486-599
B4REB5_PHEZH/370-482
C8PLV1_9SPIO/516-656
H5EDM7_ECOLX/446-554
G7QLE8_LEPII/259-377
C8W7N2_ATOPD/344-455
B6H4K0_PENCW/1945-2061
Q4HIM0_CAMCO/327-427
H0J1Q3_9GAMM/321-433
B1VXM4_STRGG/722-831
F3DK16_9PSED/414-536
C4WLC3_9RHIZ/530-638
C6Q2P7_9CLOT/115-246
Q4FUU2_PSYA2/419-537
H0MSN7_SALMO/233-348
F8K566_STREN/596-706
H4NE11_ECOLX/406-495
G2BU03_ECOLX/348-449
B7RZS9_9GAMM/268-366
F6F1V7_SPHCR/610-732
Q6LKU1_PHOPR/511-633
G1V7Y0_9DELT/389-499
F3JML1_PSESX/356-460
C6IGN5_9BACE/333-438
C2NYB8_BACCE/283-374
Q8TRA6_METAC/1239-1353
B8I6Y8_CLOCE/251-361
H8CH07_CAMJU/327-429
H3TVJ4_STAAU/19-147
C9B7Y4_ENTFC/492-603
G4FRJ0_9GAMM/424-533
D8EUS6_ECOLX/367-506
H5WV73_9BURK/523-615
D6T557_STAAU/779-890
F8FD21_PAEMK/451-562
Q603F9_METCA/606-717
Q0KFS6_SALSA/50-152
B1Y5N3_LEPCP/584-699
Q6FE15_ACIAD/1005-1145
A5G9X1_GEOUR/545-651
G3IVF7_9GAMM/448-588
D9Y9I2_9DELT/607-723
G6ATY9_9BACT/409-517
Q72MV7_LEPIC/297-411
E5YYF1_9BACL/198-310
H1TNT2_STAAU/248-340
B5A841_AMYOR/1-135
E5CCX6_9BACE/330-430
C3BVT3_9BACI/38-136
Q89MB7_BRAJA/433-555
C6JGI3_9FIRM/56-202
E1X324_BACMS/194-290
D4DD90_TRIVH/299-418
C2SYK7_BACCE/477-589
G7VKH9_LEUME/322-432
B1QZU9_CLOBU/339-449
E9TGQ5_ECOLX/394-506
H1QE62_9ACTO/106-195
C6HWL4_9BACT/368-510
F0YYX1_9CLOT/195-303
B3J6F4_BACAN/215-326
F8DUP7_ZYMMA/627-736
C9VVM9_BRUAO/316-425
B3E393_GEOLS/402-517
C9XJJ1_CLODC/237-346
E6X8L5_CELAD/53-164
A6E008_9RHOB/232-350
D0LUR8_HALO1/1496-1610
H1XXU7_9BACT/719-832
Q9F869_MYCSM/269-380
A4FNN4_SACEN/307-407
D7INK7_9BACE/344-455
G8TYA2_9FIRM/352-445
H1S9F0_9BURK/317-425
Q6XDW1_9PSED/396-511
B5W7K1_SPIMA/686-806
B6BJ83_9PROT/173-276
F9ZXC9_METMM/787-897
D2FRM5_STAAU/39-182
D6EB56_9ACTN/328-445
G0RFR9_HYPJQ/679-794
F4V4S1_ECOLX/360-471
Q0W7I5_UNCMA/245-361
B4A0H3_SALNE/384-523
F7LGQ1_BACOV/308-414
A8LX00_SALAI/332-423
E5YM27_9ENTR/332-439
D5MLE5_9BACT/631-747
D4Z3B1_SPHJU/468-558
A6WHY5_SHEB8/350-458
G7TSH5_VIBCL/341-447
B3CID7_9BACE/381-497
D7H1Q0_BRUAO/910-1019
Q188S9_CLOD6/271-379
G4PFE6_BRUML/329-436
B7KCI2_CYAP7/933-1045
G6MAS8_STRPN/275-362
D6TUG0_9CHLR/521-632
C2Q8C5_BACCE/335-447
G8W1B7_KLEPN/579-689
B5SEU7_RALSL/686-806
A1S301_SHEAM/417-528
D6V1V9_9BRAD/716-825
C3GUX8_BACTU/284-367
A9B360_HERA2/274-364
E1LH52_STRMT/214-318
H7H2B3_STRPN/341-443
E6W5Q9_DESIS/324-466
A5D2A9_PELTS/281-377
D7Z0M5_ECOLX/409-498
G6YTX9_9ALTE/334-442
F6B3K2_DESCC/397-502
C8WPP3_EGGLE/331-432
F8ZFV7_VIBCL/591-705
A5JD83_BURML/453-593
G1EC05_9BURK/2-139
D2Z769_9BACT/35-178
C9RBK2_AMMDK/443-549
B0NK92_EUBSP/328-436
E8KU16_STRVE/236-329
E7XPL6_SALMO/356-466
G4PBL7_BACIU/350-451
F9IWN8_ACIBA/241-363
E8YMG1_9BURK/959-1074
E6TRT8_BACCJ/484-594
C2UK20_BACCE/367-479
E8WAM4_STRFA/318-414
Q10ZJ5_TRIEI/368-513
G9SRI9_ENTFC/468-578
E8VEB4_BACST/296-384
F2F284_SOLSS/408-518
Q2IAL2_9MOLU/1-143
F3IJM7_PSESL/331-436
B8L0M6_9GAMM/323-423
A3UNP0_VIBSP/575-684
A9AYL9_HERA2/347-458
D3T1N5_NATMM/675-785
Q396D5_BURS3/553-662
Q39UY6_GEOMG/937-1053
F1YCP8_ECO57/348-449
B1L9W5_THESQ/378-464
C7QRB8_CYAP0/642-758
F9ISQ0_ACIBA/1074-1215
H4P0M3_ECOLX/428-540
B8HL12_CYAP4/475-586
F3UKS0_STRSA/236-328
C6DD35_PECCP/419-519
A1VLL9_POLNA/363-471
A6E9A6_9SPHI/558-669
E9SUG9_CLOSY/764-880
E2L882_MONPE/62-178
A5GQ36_SYNR3/41-185
C0ZDD5_BREBN/499-605
D1FFS0_9RHIZ/613-730
A4U292_9PROT/180-299
A4LP32_BURPE/364-457
C6CK51_DICZE/419-529
F9XGU6_MYCGM/662-772
F4QLI5_9CAUL/448-558
E4A2Y6_LISSE/780-891
B3WML0_ECOLX/31-174
F4U7H4_ECOLX/494-586
F3NLC8_9ACTO/263-375
G0CF70_XANCA/625-734
E9T384_COREQ/297-391
A9K4P4_BURML/272-378
A0AGE7_LISW6/343-487
H3V432_STAEP/248-340
F7SXP5_ALCXX/306-415
E3IPQ5_DESVR/1263-1378
E9A039_SALET/345-451
E9SH44_RUMAL/191-294
A3INH3_9CHRO/436-558
Q3SJC3_THIDA/322-429
B5XYM5_KLEP3/382-490
F2M046_LACAL/47-192
B4PAY8_DROYA/58-205
F3TGM9_STAAU/205-313
H2J6Q6_MARPK/4-108
B2GLE6_KOCRD/402-520
D2B565_STRRD/244-356
G6NT69_STRPN/236-328
I0M5R9_SALET/507-613
A3I2A5_9BACT/289-396
C9NU25_9VIBR/334-438
H0BU77_9BURK/305-415
B5FPP1_SALDC/557-662
F3LM54_9BURK/38-197
C7Y8Y5_ENTFL/260-354
F6GES5_LACS5/247-360
H0SKW0_9BRAD/179-301
B8L2R2_9GAMM/339-443
B9D5M3_WOLRE/432-540
F4L721_HALH1/509-605
B7IVP6_BACC2/314-420
Q0K6B2_CUPNH/185-277
H4FLH5_ECOLX/464-558
Q1IG12_PSEE4/703-795
G7Z2X0_AZOL4/604-719
B2FLQ4_STRMK/410-498
D9SSW7_CLOC7/235-343
A0DWA9_PARTE/491-608
C8PFW1_9PROT/322-417
F0M2D6_ARTPP/441-551
C6EHL4_ECOBD/542-648
F5UFU4_9CYAN/285-393
B2FRG9_STRMK/629-740
F4AV72_KROS4/445-552
B3IQZ1_ECOLX/404-519
F3E0G9_9PSED/317-427
H8H711_HELPX/265-371
G0VSW3_PAEPO/475-592
C6VTH2_DYAFD/39-137
B5BVP9_SALET/354-460
F7ZBA0_ROSLO/660-767
G9X6Y5_9FIRM/283-374
F8H685_PSEUT/421-530
E4N5Z0_KITSK/402-513
A8A1G7_ECOHS/344-451
E2MBQ0_PSEUB/375-490
Q11W47_CYTH3/477-584
E6VW71_DESAO/263-374
A7MUT6_VIBHB/573-683
E1S549_ECOUM/332-439
C2SQP3_BACCE/206-320
D3PWV8_STANL/279-374
A4Y8G3_SHEPC/336-449
C1CDK0_STRZJ/36-181
Q44875_BORBG/433-578
G7FQ44_9GAMM/379-491
D5V2A9_ARCNC/313-408
F2N6L1_PSEU6/608-719
F7P0A3_9GAMM/257-364
Q0KA85_CUPNH/436-531
F7U3N8_RHIRD/490-599
B7VMK5_VIBSL/454-568
E6TAG2_MYCSR/266-363
C1ETN5_BACC3/233-347
B6BGM8_9PROT/489-601
F0BDZ1_9XANT/268-375
D4KB02_9FIRM/368-478
G5EVF6_9ACTO/68-214
C0WG74_9CORY/286-383
A4NGR3_HAEIF/35-178
B7LVH4_ESCF3/233-348
G0RK07_HYPJQ/855-970
D5TWH6_BACT1/284-366
B3IAA5_ECOLX/367-506
G7F9M9_9GAMM/901-1008
B3CQ84_ORITI/34-151
H3W1D2_STAEP/345-455
D3SIC0_DEHSG/739-849
H3SZN1_PSEAE/22-154
C9XED4_SALTD/345-451
E9WDI0_ECOLX/374-478
D1YY37_METPS/375-491
E6XDI4_CELAD/739-861
Q6HFG1_BACHK/396-502
H0ATW5_STAAU/163-272
A0K6D1_BURCH/316-427
B9JV92_AGRVS/245-338
I0W7Z6_9NOCA/515-629
E4QFR5_BORBN/584-724
F5L643_9BACI/482-593
F5Y2T9_RAMTT/630-742
A0B0C4_BURCH/598-691
C4I5W9_BURPE/338-442
B1K0C6_BURCC/166-255
Q2N9K2_ERYLH/540-671
Q8Z2K6_SALTI/409-498
C2UQW2_BACCE/310-421
G7D193_AERSA/758-872
C6S2F1_VIBCL/391-506
E5YS73_9BACL/491-597
GYRB_MYCPA/37-180
B0KG12_PSEPG/482-588
Q11QI5_CYTH3/472-594
C2NNP0_BACCE/177-288
D3S8Z7_THISK/357-487
H5G076_ECOLX/360-471
D1B4J9_SULD5/503-615
G8PYW5_PSEFL/338-449
E0U2I8_BACPZ/340-449
H1A1D2_TAEGU/38-191
H1Z3J7_9EURY/31-179
F3W5J2_SHIBO/249-356
G7CWG9_AERSA/409-519
A3DDL6_CLOTH/440-581
D5UUN3_TSUPD/332-417
TOP2_IIV6/53-214
F3HK26_PSEYM/691-812
G2GKV4_9ACTO/554-663
Q52V74_9ACTO/316-407
H4WZN8_ECOLX/430-537
H1CSW8_CLOPF/534-644
F0PAB6_ENTF6/195-289
C9YEW7_9BURK/790-901
H7XJM0_CAMJU/290-399
B6IS90_RHOCS/564-686
B7ACF3_9BACE/947-1054
D2QDR9_SPILD/290-413
C1B1F7_RHOOB/395-494
H0TCU3_9BRAD/911-1020
G5YIN5_ECOLX/464-558
G5VFH1_ECOLX/372-482
H8CVM9_CAMJU/309-405
B1FG63_9BURK/798-916
F4Y3E9_9CYAN/384-495
A6G8U5_9DELT/1765-1884
A1JQF6_YERE8/421-539
E0NYB8_9FIRM/462-565
C8TU09_ECO26/349-460
F1YAG8_ECO57/581-691
G0CFK4_XANCA/911-1007
D4VQA2_9BACE/933-1045
A8H6R6_SHEPA/412-517
D9P3T6_ACTPL/28-173
D9Y3H5_9BURK/479-587
B8K7Y1_VIBPA/277-393
H6SQY0_RHOPH/742-853
C4XTG0_DESMR/695-811
H0TI80_9BRAD/452-567
E9Z9D5_ESCFE/495-601
A9KQP3_CLOPH/377-492
Q97DT1_CLOAB/467-578
A4NRP1_HAEIF/303-414
E4BTQ0_PROAA/303-399
D7XSS2_ECOLX/558-663
I0QVQ6_9ENTR/373-478
HSP90_BRUPA/30-183
G1E6I1_ECOLX/249-356
B6VTF7_9BACE/367-477
E8D3Q1_SALMO/394-506
B4AT75_FRANO/360-469
D5D9I9_BACMD/414-521
D3P5K6_AZOS1/475-586
B0K5A4_THEPX/353-460
F2B3G7_STRPN/236-328
Q3HZ25_STRPN/36-181
C5F5J8_LACPA/208-313
G8VGF0_PROAA/265-380
C6CEM1_DICZE/313-424
GCHK_ANADF/278-382
H0U873_BRELA/354-461
C1FTX4_CLOBJ/237-346
F4Y3L8_9CYAN/276-402
C3ELV7_BACTK/319-428
F3R071_ENTFL/223-334
E2MC43_PSEUB/346-454
G6BTA4_CLODI/393-495
I0X890_9SPIO/924-1038
B1JSQ1_YERPY/478-584
B0NAD0_EUBSP/59-205
G5DF34_9BURK/2-139
H1XSY7_9BACT/909-1031
G7TRA2_VIBCL/320-430
Q11P84_CYTH3/462-585
E7Z699_SALMO/581-691
Q0W563_UNCMA/532-648
E8NAZ8_MICTS/279-390
I0LTN4_SALET/394-506
H8I3W1_MYCTU/287-397
E6G9M3_ENTFL/329-443
Q6JN51_MAIZE/455-586
D1E0T9_NEIGO/348-457
E7RJ85_9BACL/971-1094
F3ETV3_9PSED/311-413
C4TGC7_CARNO/1007-1118
B2J564_NOSP7/328-453
H3PX90_BRUAO/719-828
F2LPA6_BURGS/395-517
D4M3V7_9FIRM/234-343
C9P4G9_VIBME/417-529
Q6MQ63_BDEBA/530-637
C8LX80_STAAU/234-347
C3RBF0_9BACE/321-427
C9MAE5_HAEIF/15-96
H4EWX5_STAAU/433-544
G9XER5_9FIRM/36-181
B8HRH4_CYAP4/1073-1185
B5BYB1_SALET/358-467
I0F891_9BACI/419-526
C9V190_BRUAO/337-442
H8HKK5_MYCTU/488-577
A4ENM9_9RHOB/780-889
H2TB44_TAKRU/242-366
D4R4R3_ENTFC/276-386
H1S5G0_9BURK/307-413
F9CPA6_ECOLX/31-174
D0XB98_VIBHA/231-336
H4NQG9_ECOLX/464-558
A1AAE9_ECOK1/494-586
H7Y6Y9_CAMJU/235-339
C0SSP6_CARNO/986-1110
Q4K8U8_PSEF5/402-512
F0RKD8_DEIPM/22-149
C3NXX6_VIBCJ/383-484
B7VAC9_PSEA8/623-733
B6J8S6_COXB1/37-180
H3TW10_STAAU/474-579
D6PCZ2_9BACT/48-191
D0W4I2_NEICI/491-584
A5J6I4_BURML/307-414
A9WCS0_CHLAA/333-444
I0Y2L0_9BURK/5-83
E6UM80_CLOTL/477-588
E1WCA9_SALTS/565-677
D6Z656_DESAT/647-769
E6YGM2_BARC7/340-446
A8GDC5_SERP5/373-478
C0CN36_9FIRM/397-501
Q8EVB8_MYCPE/29-173
G9PNT2_9ACTO/416-526
H1J9D2_9FIRM/284-376
D1QB37_STAAU/277-370
B0CIP1_BRUSI/316-425
A1VX81_CAMJJ/30-173
D6XNL2_HELPV/275-379
B2UTY5_HELPS/29-175
D4ZZR1_SPIPL/543-654
E8CQE4_SALMO/356-466
H0R9Z7_9ACTO/359-462
C6IY73_9BACL/501-629
D4E3T2_SEROD/560-670
A0YVE7_LYNSP/510-647
F4QM89_9CAUL/147-257
F0MC06_ARTPP/248-336
A4EGJ6_9RHOB/409-517
H5BWE7_ECOLX/394-506
H0QCH8_ECOLI/494-586
C1A6J5_GEMAT/41-186
E2PVD3_STRCL/344-441
F3K0B5_PSESZ/260-376
D5ZXC2_9ACTO/300-397
B1UMA0_BACAN/312-422
B8GI90_METPE/54-154
C3NWT0_VIBCJ/674-782
E4KTH9_9PORP/35-178
G0G0B1_AMYMD/304-399
TOP2A_MOUSE/76-223
F0E7K7_9PSED/317-428
H7NAC2_STRPN/340-438
I0Z5J5_9CHLO/119-269
C3LB09_BACAC/302-406
H5FZN8_ECOLX/754-867
D5WSH3_BACT2/616-722
D0RLC2_9RHIZ/41-185
F7QQ85_9BRAD/583-705
D7DNB1_METS0/235-353
A5ZVI8_9FIRM/367-473
E2NCE1_9BACE/932-1039
E6SYX0_SHEB6/382-500
E6NQ41_HELPQ/306-404
C3R2P9_9BACE/428-535
F8JN21_STREN/305-396
I0AVE3_CORPS/342-438
F3ZQK9_9BACE/393-501
I0MBW3_SALET/363-472
D6EX57_STRLI/886-1008
H1CKA4_9FIRM/267-378
D8AJA9_ECOLX/345-454
H6LSF1_STAAU/222-331
D1NP67_CLOTM/487-598
F9Q353_STROR/232-343
B3WQH1_ECOLX/394-506
A4YN88_BRASO/354-496
I0RA45_9FIRM/358-481
G2DD40_9GAMM/126-241
A1HMP8_9FIRM/396-538
F9BKR9_VIBCL/327-437
A5AMP3_VITVI/467-594
E0PK22_STRGY/342-450
A6WH88_SHEB8/32-175
B7V7Z4_PSEA8/255-362
E8WYJ9_ACISM/351-461
H4K5S7_ECOLX/360-471
Q021T1_SOLUE/434-544
B4W992_9CAUL/330-445
G6LDX8_STRPN/236-328
Q9CNJ9_PASMU/312-423
D6D988_BIFLN/387-490
G9X245_9FIRM/449-541
D6HHP7_STAAU/441-552
Q9XDY5_9BACT/3-162
D3AL82_9CLOT/545-656
C5EGI8_9FIRM/407-523
H7HYN5_STRPN/233-344
F2HYB2_BRUMM/361-469
I0Y0E4_9BURK/322-433
E5YM49_9ENTR/469-560
B5JKD3_9BACT/285-402
D5CX68_ECOKI/428-540
A7ELV8_SCLS1/846-961
E8IAG0_ECOLX/565-677
H8HA49_STRPY/300-410
E3YU94_LISIO/41-184
H7RND4_CAMCO/235-337
H4D5D1_STAAU/765-879
G8U2L3_BACCE/349-460
D7IUR4_9BACE/578-686
D7WGN4_BACCE/245-330
F3DHK8_9PSED/420-541
F7M296_9BACE/571-678
B2NMY0_ECO57/27-172
E1V3E6_HALED/788-905
G7FF34_9GAMM/425-534
Q2T5H6_BURTA/351-462
E9V1S1_9ACTO/368-473
A3CVW5_METMJ/33-181
G0JW06_STEMA/355-466
F7EVK2_MACMU/70-175
H7LRE0_STRPN/418-532
G6WMN3_STRPN/340-438
D9VXE9_9ACTO/336-439
G6ZVX5_VIBCL/325-434
H4T865_ECOLX/367-506
A6A0Z5_VIBCL/527-637
B3X456_SHIDY/363-472
A8AL71_CITK8/233-348
F0U9K6_AJEC8/20-137
D4V2V8_ENTFL/477-587
Q5LI64_BACFN/560-668
E0TIA1_PARBH/377-504
C5UTX0_CLOBO/307-403
C6WDS5_ACTMD/283-372
D9VBM1_9ACTO/364-470
C5AE86_BURGB/602-713
F3TRH1_STAEP/39-182
G7BYY3_VIBCL/3-148
H7EZJ6_PSEST/33-175
B2A9W3_PODAN/1133-1278
H5VMV4_SALSE/345-454
C2HRI1_VIBCL/320-429
Q8RS54_9CHRO/1-139
F2FKJ6_SALDU/27-172
B2DLE7_STRPN/457-560
B7V295_PSEA8/353-492
G7BC26_VIBCL/581-692
G5HBP7_9CLOT/220-333
E8R2A1_ISOPI/466-576
G7ZDG7_AZOL4/327-472
B7LMI8_ESCF3/313-424
F3DTD5_9PSED/351-462
A4T8P8_MYCGI/425-536
C7XRH7_9FUSO/449-552
F4UTN4_ECOLX/394-506
E3I660_RHOVT/374-484
E8MDA3_9VIBR/401-516
B5NUN9_SALET/31-174
F9NXU3_PROAA/342-447
A6FYE5_9DELT/277-387
A6T0R5_JANMA/471-581
F7KJN4_9FIRM/464-580
D7D503_GEOSC/354-464
H1LEQ5_9LACO/341-453
G4DZ36_9GAMM/828-943
E9A2M5_SALET/441-547
E8HYS3_ECOLX/404-519
F5NXF3_SHIFL/512-622
H1DLN2_ECOLX/394-506
H8MN03_CORCM/392-497
E0QKT5_9FIRM/193-299
A8AEE3_CITK8/349-460
H4RRI8_ECOLX/774-882
F2ZU17_9PSED/203-319
G6LSQ8_STRPN/340-438
E4P142_BIFBP/387-490
SAES_STAAC/234-347
G0I393_CORPS/282-365
H3T3S3_PSEAE/763-873
D0DP38_9LACO/496-607
Q3KHF7_PSEPF/339-481
B3YMH1_SALET/774-882
G6Y775_9RHIZ/736-845
E8GAP5_SALMO/464-570
E2JLI0_BORAF/434-576
G7EFQ0_9GAMM/399-539
H1L9K1_GEOME/334-442
E8M4B3_9VIBR/548-667
C8A9Z4_STAAU/234-347
B6BHK8_9PROT/296-396
F3D642_PROAA/56-215
B2UMI9_AKKM8/433-545
H7P9X3_STRPN/214-318
C0FZT4_9FIRM/220-329
F7UN42_SYNYG/24-158
E9Z372_ESCFE/348-451
H4G2C2_STAAU/19-148
A5EPT8_BRASB/444-553
G2E454_9GAMM/404-519
B7N9M5_ECOLU/428-540
G8R4G2_OWEHD/451-542
A5ZB65_9BACE/288-394
A3XN89_LEEBM/537-648
A1JT76_YERE8/31-174
D0AVB5_BRUAO/241-351
C9VTJ9_BRUAO/240-360
B8CNM8_SHEPW/345-450
C0GH23_9FIRM/296-399
H8M0J1_SALTM/409-498
B8E6D4_SHEB2/309-417
F7YP72_VIBA7/416-527
D4ZXV4_SPIPL/257-364
A3TSZ1_9RHOB/779-887
F0F2L7_9NEIS/329-439
H8CT20_CAMJU/345-487
D6JFL5_ECOLX/394-506
B2VIE3_ERWT9/433-540
F4F463_VERMA/285-400
H5YBG7_9BRAD/505-614
C0MB91_STRE4/458-564
G2DAD3_9GAMM/380-495
D6LQ53_9RHIZ/910-1030
F7MC93_9BACE/912-1021
A3JSX5_9RHOB/213-335
B9TBS4_RICCO/187-287
D8HDD8_STAAF/486-599
H1J4B3_9FIRM/484-588
B1ZT44_OPITP/276-388
C1C8M2_STRP7/214-318
F2UYB8_ACTVI/377-467
B4WJZ3_9SYNE/609-751
F7PHE6_9EURY/240-341
I0ZS16_ECOLX/349-460
D2C232_DICD5/394-506
H9UJU1_9SPIO/252-367
A1HPM1_9FIRM/254-360
D3CX71_9ACTO/504-595
E9VTW6_ECOLX/406-495
F5LSJ9_9BACL/468-582
Q8RS58_VARPD/1-132
A0PL55_MYCUA/371-463
Q9WZV7_THEMA/365-479
B1ZXD3_OPITP/251-343
D4ZXV0_SPIPL/636-748
E7VBG5_SALMO/313-424
C8RY30_9RHOB/228-346
H1XGN5_9XANT/461-572
D9SVE5_CLOC7/392-503
H7WGC2_CAMCO/311-410
C3BGZ3_9BACI/218-303
D2BJJ5_DEHSV/839-949
Q0VQ57_ALCBS/301-416
C7WKW5_ENTFL/376-471
F7YVP9_9THEM/774-879
B5UUJ8_BACCE/349-458
D3T7T7_THEIA/345-450
E9X1D8_ECOLX/233-348
H4TT60_ECOLX/348-449
A6BR49_YERPE/496-588
A0RG27_BACAH/348-458
C9UTV6_BRUAO/85-230
C5S3E9_9PAST/228-340
F3IKA7_PSESL/635-743
C0QJI0_DESAH/384-493
Q2BC68_9BACI/343-458
C2ISE1_VIBCL/674-782
F5P7G6_SHIFL/490-598
F3M4N6_9BACL/329-440
A6T1X3_JANMA/649-761
D8IRM1_HERSS/34-182
F5T4T3_9FIRM/247-357
C6JQ70_FUSVA/351-460
B1QP47_CLOBO/216-325
D7HS42_VIBCL/897-1006
H7SUE0_CAMCO/30-173
Q9XCR7_ENTFC/268-378
F7MZB4_ECOLX/360-471
G2DC44_9GAMM/450-546
Q2CCK7_9RHOB/364-457
F1W2C8_9BURK/450-561
Q73IP4_WOLPM/31-175
F4UZB7_ECOLX/371-480
F1X0A6_MORCA/227-338
E7X6E3_SALMO/233-348
G0FUH9_AMYMD/278-371
F4T1E8_ECOLX/349-460
A5LIK3_BACLI/3-145
E3GS98_HAEI2/642-760
G4IYQ8_9PSEU/392-524
F3K449_PSESZ/33-176
Q5H5J7_XANOR/222-337
F3B6D1_9FIRM/232-343
E8DNP6_SALMO/557-662
C3ILC7_BACTU/321-433
H0DRS3_STAEP/277-370
D7ZER3_ECOLX/394-506
F8FK35_PAEMK/468-568
B5UP53_BACCE/253-363
C2H7P7_ENTFC/464-574
E8GRV0_SALMO/464-558
F2JZA0_MARM1/583-696
B9M6A7_GEOSF/478-589
F3BAX1_9FIRM/297-408
B3H9N9_ECOLX/252-359
A5CED2_ORITB/816-926
B6IR52_RHOCS/393-515
G9RCI1_9ENTR/250-357
F6BXA0_SINMB/298-434
G7ABD1_VIBCL/379-487
G9TJB5_SALMO/345-456
F2BJ60_STRSA/39-182
F1ZV15_THEET/32-175
A8BSR1_BOTFU/839-957
C0W2P3_9ACTO/316-407
D9T6D9_MICAI/40-138
H8H0N5_DEIGI/530-673
Q020N7_SOLUE/320-430
H4TD85_ECOLX/348-449
E9SII1_CLOSY/258-368
C2MTP4_BACCE/278-366
F3MYV7_LACRH/167-230
H5RQT1_9NOCA/237-348
A6N687_9BACT/1-83
F4QN38_9CAUL/368-479
D5HIU8_9FIRM/237-345
G2EY63_ECOLX/344-451
I0HRL1_RUBGE/309-408
Q2RNK9_RHORT/616-731
I0EG89_HELPX/306-404
A8UE85_9FLAO/381-489
H4QI76_ECOLX/367-506
B4UE91_ANASK/477-585
D7H764_BRUAO/85-230
C4Z3B1_EUBE2/469-579
F0YUS1_9CLOT/490-602
C8LY53_STAAU/252-344
A4U3E1_9PROT/555-666
F3ZLE1_9ACTO/170-260
F3VKT7_STRPN/276-362
H3S8T6_STAAU/765-879
F9ZW03_METMM/105-220
H1S1V4_9BURK/328-436
G9VD23_SALMO/329-436
B9ISZ6_BACCQ/472-576
B7UW93_PSEA8/472-614
F0S898_PEDSD/561-670
E6YY86_BARSR/335-445
E5X7W5_9ACTN/791-910
E4TGU4_CALNY/216-327
E8IEK6_ECOLX/332-439
Q4ZPW8_PSEU2/283-392
H7C674_ENTFL/477-587
E0PV24_STRPY/459-565
E6XEX0_CELAD/534-624
Q9EVA3_BACCE/57-166
E4WEC8_RHOE1/312-402
Q57GS4_SALCH/430-537
B2GX67_BURPE/468-560
F8H5M5_PSEUT/903-1012
F2ARQ6_RHOBT/342-456
E1UB21_LISML/479-590
E3RT61_PYRTT/563-670
F3DLL9_9PSED/331-436
E7HGU3_ECOLX/394-506
E5YJB1_9ENTR/428-540
C6E3R8_GEOSM/742-859
H6PHF6_RICRI/481-588
F0JJK5_DESDE/266-386
D7HJY5_VIBCL/718-832
D6TFZ2_9CHLR/155-274
B0ANT9_BACAN/250-360
Q5SK37_THET8/722-822
G9XCT4_9FIRM/489-600
D4V5T5_BACVU/946-1058
E7XCD0_SALMO/384-523
Q88CY2_PSEPK/236-355
E6F7Y7_ENTFL/463-572
F4SRS0_ECOLX/233-348
G2NWX2_STRVO/349-454
B3WF12_LACCB/251-344
G9TBA6_SALMO/358-467
D3BNC5_POLPA/779-894
H3VZJ0_STAEP/275-361
H1IGS5_9FIRM/491-601
C9PP91_9PAST/472-565
A9U6N3_PHYPA/194-296
E1ULB9_BACAS/359-470
G1Y1A6_9PROT/351-465
C9RW78_GEOSY/347-457
H4DNH3_STAAU/406-512
B3ZWP8_BACCE/489-598
F0K3U4_CLOAE/349-438
G0B4W5_SERSA/529-621
A0Y5S9_9GAMM/388-502
H1NS97_9SPHI/42-182
F4DC49_AERVB/367-475
G9R1V7_9FIRM/522-633
PDK2_HUMAN/240-363
E4FYN7_PROAA/346-434
H4TA07_ECOLX/565-677
Q74UP3_YERPE/850-965
B4RHJ0_PHEZH/322-440
H4CJM1_STAAU/39-182
E9Y1M8_ECOLX/447-540
E6EFF0_PROAA/265-380
D5BL51_ZUNPS/549-639
D6AN88_STRFL/368-478
A9EM86_9RHOB/779-887
C7R8L5_KANKD/325-430
D1RTW4_SEROD/322-434
E8A2M5_SALMO/430-537
C3EBQ5_BACTU/434-525
F5QED9_SHIFL/363-472
B1S6U3_9BIFI/316-427
F0Z5R1_9CLOT/37-182
F4KY47_HALH1/568-659
H7I8Z2_STRPN/214-318
Q1JW53_DESAC/595-713
I0MVM5_SALET/1-107
F6DDR9_THETG/352-461
D8NXL0_RALSL/1591-1729
E4U1A7_SULKY/360-475
A4WCN1_ENT38/567-679
GYRB_CAUCN/36-220
C6CZT3_PAESJ/231-346
E6LJR0_9FIRM/222-330
D8E3J1_ECOLX/249-356
G7QNI5_LEPII/227-338
D5N4H9_BACPN/417-527
H0FGQ3_BACAM/362-472
A6F9L5_9GAMM/355-470
E8JSU8_STRCR/458-564
H1RAM9_SALMO/356-466
F0HGF7_9FIRM/541-649
F6FS42_ISOV2/314-436
E9YHK3_ECOLX/363-472
A0M2T0_GRAFK/1109-1219
F7UCX6_RHIRD/780-891
B0NES0_EUBSP/762-870
D2N347_STAA5/39-182
F0M1S1_ARTPP/344-460
G3K8T5_9NEOP/15-168
Q38YZ7_LACSS/274-384
Q0VTA5_ALCBS/314-425
F0CYD0_SALMO/345-451
H1LX27_9FIRM/337-447
Q15X35_PSEA6/235-353
O25026_HELPY/275-379
B0RUF0_XANCB/386-495
G5WLR9_ECOLX/345-450
D6XYT5_BACIE/508-615
E3FHE2_STIAD/369-479
C0F9M5_9RICK/351-461
G2T099_ROSHA/340-457
C1CWD4_DEIDV/471-563
D7AIK0_GEOSK/566-687
H3ZC92_9ALTE/671-782
E3DWP0_BACA1/237-349
H4T3J8_ECOLX/313-424
G5FEE2_9CLOT/330-437
D4X9R7_9BURK/334-443
F8YWN5_VIBCL/410-520
D4QJU7_ENTFC/223-334
Q0A6P3_ALHEH/706-829
H7IDV4_STRPN/340-439
E1R839_SPISS/340-447
D3MKQ2_PROAA/297-391
B1ZB74_METPB/39-183
F0E2P2_9PSED/416-471
F0RYX0_SPHGB/273-378
D5YJZ0_MYCTU/520-633
B9M5K1_GEOSF/280-386
H5C2F0_ECOLX/371-481
A3RQ48_RALSL/473-588
F1JUI6_9ACTO/3-113
Q5ARN2_EMENI/672-797
C3DKC2_BACTS/250-355
H4P792_ECOLX/349-460
F8IHG5_ALIAT/297-411
B9KTS9_RHOSK/340-447
E4SJN2_LACAR/473-584
H1X8S6_LACCO/345-456
F3J113_PSEAP/657-765
H3SK65_9BACL/372-484
B6XH81_9ENTR/301-408
A7VU70_9CLOT/457-574
C2FG71_LACPA/278-367
B5IMB3_9CHRO/253-374
Q2HGZ1_CHAGB/707-902
C7PGE7_CHIPD/558-650
D5CG00_ENTCC/1747-1856
A5UV04_ROSS1/365-476
F3Z493_DESAF/558-683
F8Z3K2_VIBCL/379-487
E1Y9P1_9DELT/990-1112
H2IEA4_9VIBR/897-1005
D7J549_9BACE/1015-1124
A0AJJ4_LISW6/226-337
C4XFU6_MYCFE/34-180
D3ABT2_9CLOT/459-560
E0F9N5_ACTPL/355-464
A3LMH4_PSEAI/337-445
C1EV20_BACC3/367-479
C7QTM4_CYAP0/468-579
B8H436_CAUCN/388-500
B6D1F8_9ENTR/1-89
E4THM2_CALNY/280-422
D2PQF4_KRIFD/60-203
H8W839_MARHY/474-584
Q71W92_LISMF/780-891
B2H415_BURPE/397-513
A9KQG0_CLOPH/297-375
F6BKV8_THEXL/32-175
D4FAR8_EDWTA/345-454
G6BQN3_CLODI/267-375
B5ZZ17_RHILW/701-816
C9XWL1_CROTZ/351-459
I0CX60_BACAN/376-487
F8CLP3_MYXFH/262-367
G8PYL9_PSEFL/483-594
Q0K1U0_CUPNH/339-444
Q63MH0_BURPS/318-428
H0PCI1_9SYNC/531-652
D8G0N0_9CYAN/1234-1354
A5FDB3_FLAJ1/695-821
A3NX51_BURP0/698-814
I0JMY5_HALHO/48-191
F7UTM3_SYNYG/314-424
A3I5U2_9BACI/907-1014
G2RF99_THITE/814-932
H4XLT3_ECOLX/367-506
H0HHK2_RHIRD/338-439
H0H8B9_RHIRD/789-899
Q7UTN1_RHOBA/887-1002
E8MB96_9VIBR/527-637
G1WU43_9FIRM/232-344
Q219L9_RHOPB/482-597
F3L328_9GAMM/869-981
B5GY73_STRCL/216-345
C2WFE9_BACCE/242-352
E4R6F2_PSEPB/378-482
C1HFD9_9ESCH/374-478
C5EKL2_9FIRM/368-477
H7HXG1_STRPN/214-318
C1F3S4_ACIC5/367-473
F9HMR2_STRMT/38-181
Q5ZVK3_LEGPH/349-462
D9XG12_STRVR/302-396
E7UJV6_ECOLX/252-359
P74923_THEMT/296-411
E7HE86_ECOLX/31-174
Q1ASA5_RUBXD/395-487
B0SQJ7_LEPBP/705-815
E3E3G5_BACA1/422-527
H0LZK7_SALMO/581-691
Q92BX7_LISIN/368-478
H0BHL2_9ACTO/472-568
H7DQX8_9FIRM/381-492
D5MXG1_BACPN/236-348
E8S6G0_MICSL/1159-1283
G9T8V4_SALMO/430-537
H5DHF4_ECOLX/547-653
C3GGB2_BACTU/252-344
A6W9J5_KINRD/404-499
D0WEH2_9ACTN/327-442
Q1H235_METFK/611-721
Q02BV0_SOLUE/249-371
G6TS86_STRPN/236-328
D3FA70_CONWI/287-386
C6UMN9_ECOBR/453-553
H4EKW9_STAAU/468-574
D3SET2_THISK/572-679
E1EEJ5_VIBPA/320-428
H7DZ54_9FIRM/793-898
C3KNQ5_RHISN/333-440
E4KPA5_9LACT/256-356
G6LAJ6_STRPN/326-437
C6D455_PAESJ/477-591
E6STY4_BACT6/342-448
D4H217_DENA2/335-435
C6PXD7_9CLOT/356-466
G5FTA6_9PSED/319-427
D5AL34_RHOCB/234-332
H1ILA8_9BACT/350-458
D8RRE6_SELML/451-577
E8GJE5_SALMO/384-491
E9UFC2_ECOLX/565-677
G2IJB4_9SPHN/393-512
F3BP46_PSEHA/425-534
G7LY62_9CLOT/478-588
F6ATM9_DELSC/242-357
B6AYT4_9RHOB/363-459
A9GTU8_SORC5/1717-1832
A0LZ40_GRAFK/413-524
A5UYD5_ROSS1/304-402
F0DQG5_9FIRM/174-280
H5N7Q6_ECOLX/547-653
A8RLA6_9CLOT/564-680
E2DQJ1_9GAMM/2-120
H5PPM3_ECOLX/348-449
A5D189_PELTS/347-458
F4QY55_BREDI/266-378
H1KLD8_METEX/283-380
A7MHI8_CROS8/356-467
D8P5U8_RALSL/235-358
F7ZMZ9_CLOAT/192-298
G2H034_9ENTR/404-522
A5WC82_PSYWF/417-548
H9FB84_MACMU/207-332
A6N6C0_9BACT/1-82
A8FBD6_BACP2/1020-1126
E3GNT8_EUBLK/197-302
B6BGM4_9PROT/486-597
B3Q8J8_RHOPT/359-501
C5ZV36_9HELI/329-429
A4XNE2_PSEMY/354-447
E1LML9_STRMT/275-362
I0HET2_ACTMI/337-438
G2JSY6_LISMN/479-590
A9FWN0_SORC5/591-701
H4Z335_ECOLX/409-498
H3S7X9_STAAU/277-370
E6SN53_BACT6/513-621
A3PG89_RHOS1/370-510
A9VKR7_BACWK/294-399
B0UNZ0_METS4/768-864
G9PX12_9BACT/671-787
H3P5M0_LACPN/387-498
E1R0U4_SPISS/321-408
E7ZZW9_SALMO/507-613
B4UKB2_ANASK/450-563
G6XQ13_RHIRD/1142-1255
H5XW88_9FIRM/216-297
E7ZJW1_SALMO/541-653
F2LTQ0_HIPMA/311-417
D8FKZ4_9FIRM/221-323
H7CTZ3_CLOPF/373-469
H8HH74_STRPY/325-436
B5WH50_9BURK/1675-1785
E1XNB2_STRZI/327-438
D1CWY9_9RHIZ/352-462
Q720Q5_LISMF/382-478
A0ZHV6_NODSP/453-575
B1XIK0_SYNP2/495-612
Q5QZN2_IDILO/227-336
C6EHW7_ECOBD/348-449
F9L2C5_STAAU/486-599
Q6LR45_PHOPR/442-552
A9BP08_DELAS/380-484
G0JZB3_STEMA/336-480
Q1J5P9_STRPF/460-565
B3IM57_ECOLX/447-547
H5G7Z2_ECOLX/371-481
H8XKY0_BACAM/213-324
A3ZQH0_9PLAN/722-864
B7UFN3_ECO27/495-601
F4VTD3_ECOLX/547-653
A5EDI1_BRASB/337-440
E5U6Z8_ALCXX/321-430
Q2GCD0_NOVAD/338-445
D2QKI1_SPILD/45-187
B9L941_NAUPA/377-490
Q5WIP3_BACSK/435-538
D0T9K4_9BACE/654-762
B3CGD0_9BACE/918-1032
H1S6X5_9BURK/323-428
D6SNF9_9DELT/341-464
H0I205_9RHIZ/384-487
A1IGB4_VIBFI/558-680
B2J375_NOSP7/360-491
Q63ZR8_XENLA/244-368
H5UQR6_9MICO/153-259
B0P062_9CLOT/348-435
F0E9H1_9PSED/310-413
C6E0Y9_GEOSM/408-548
I0XVY2_9LEPT/547-658
H8Z679_9GAMM/484-603
B9TC43_RICCO/287-384
H7NGY5_STRPN/233-344
F5YRH4_TREPZ/324-438
A7HLN3_FERNB/46-189
D4HWX6_ERWAC/557-669
D8MYV5_RALSL/360-469
C3JA69_9PORP/27-176
G5MM18_SALET/26-135
C9LGB0_9BACT/375-488
Q5H5U2_XANOR/358-470
PLEC_CAUCR/714-829
C4ZKV5_THASP/148-247
E0NET0_PEDAC/473-576
H5C033_ECOLX/363-472
C6WP01_ACTMD/335-426
E6U0S7_BACCJ/496-603
B1ZJV8_METPB/822-943
H7P5I7_STRPN/344-446
G7M872_9CLOT/636-749
F8X4B6_9PORP/341-447
B5WN49_9BURK/482-600
Q7VSR2_BORPE/363-475
D5TZF5_BACT1/345-455
D3Q8P2_STANL/296-405
E9UQ78_9ACTO/349-454
H4A878_STAAU/486-599
C2CDD7_VIBCL/484-591
F4NHR0_9ENTR/394-506
A4U1V6_9PROT/59-170
E4N6R9_KITSK/319-408
B1QXG5_CLOBU/779-890
G7ZI94_AZOL4/767-885
E1X0E6_BACMS/827-942
H5B2C9_ECOLX/345-454
G8SSQ9_BRUCA/51-144
C4V6H9_NOSCE/53-199
Q1JZD0_DESAC/405-509
Q6LST3_PHOPR/581-693
C7U4E6_ENTFL/375-485
E4EBX7_PROAA/303-399
A6N6D2_9BACT/1-83
A6ECD7_9SPHI/284-396
E5XB01_9ACTN/193-293
D7BEB2_MEISD/324-433
E6UVH8_VARPE/795-905
E9SNK8_CLOSY/267-378
A2PSK3_VIBCL/383-484
B5ZU21_RHILW/60-154
F8J9M2_HYPSM/391-488
D7YP22_ECOLX/565-675
H1C6K0_9FIRM/455-563
G7ZP86_STAAU/441-552
A3PEH5_PROM0/527-661
C0QEI3_DESAH/331-443
C9NS28_9VIBR/375-479
A8ZRS3_DESOH/1631-1723
C9VH11_9RHIZ/910-1030
A6GM30_9BURK/325-435
A1TDB1_MYCVP/348-444
Q8Z563_SALTI/565-677
F1VWP4_9BURK/325-414
Q606S7_METCA/330-438
D8E6S3_ECOLX/367-506
A7HDK2_ANADF/332-443
E6L1Y4_9PROT/409-518
Q0KF66_CUPNH/335-447
F5UCZ1_9CYAN/1699-1812
G0DM67_9GAMM/331-438
D4WYM5_BACOV/929-1038
Q5LS77_SILPO/475-581
F6EZC2_SPHCR/245-367
H7D0W1_9CLOT/185-292
B9KDP6_CAMLR/345-487
C2N284_BACCE/259-368
I0XDR9_STAAU/222-331
Q53IF3_STRGR/271-382
A1ZLD0_9BACT/315-420
D4TND1_9NOST/286-397
A2BTL6_PROMS/39-185
A8L1Q1_FRASN/299-403
F8ETI1_ZYMMT/501-643
Q1CVR8_MYXXD/890-998
C2ZND6_BACCE/237-348
H3XBE8_STAAU/39-182
Q314T7_DESDG/663-775
C7LT82_DESBD/498-615
Q19NG0_ECOK1/356-466
A3W7P0_9RHOB/337-444
E1GYP2_9BACT/359-466
F2QP23_PICP7/287-427
B0P6J9_9FIRM/785-895
E3BVE2_9LACO/273-384
I0NE34_SALET/332-439
B1IKG0_CLOBK/420-561
B3BAW4_ECO57/503-620
A6FRB3_9RHOB/328-432
B9LFN4_CHLSY/588-703
C0VLF8_9GAMM/328-440
A5W1R8_PSEP1/259-376
F9BA73_VIBCL/718-832
H1FW39_9HELI/358-461
G6SNS2_STRPN/418-532
G6XY54_RHIRD/376-488
Q2SNP1_HAHCH/399-488
D7DZX5_NOSA0/300-433
C6PY64_9CLOT/220-331
D8BPM7_ECOLX/428-540
E1IBE7_9CHLR/767-876
A3Q3H1_MYCSJ/341-434
H1AH05_9FIRM/522-633
C6UY65_ECO5T/369-508
A9B0T9_HERA2/324-424
G7HPW8_9BURK/543-653
C8ZXM1_ENTGA/467-574
H3VB53_STAEP/176-285
E6HDV7_ENTFL/260-354
E1CTJ1_VIBPA/321-430
I1D8A9_9PSEU/277-375
F5KWK9_PSEAI/22-155
A3QVR9_LOTJA/486-670
Y162_STAAB/406-510
C6Z747_9BACE/1025-1135
E3DXE7_BACA1/289-384
E0J569_ECOLW/369-508
Q2I7M3_HORVD/1010-1122
E8UZ95_TERSS/496-612
F9CAQ7_VIBCL/574-683
E6XF08_CELAD/1041-1151
B9XGJ1_9BACT/915-1038
H1FMY2_ECOLX/371-480
Q884G4_PSESM/486-595
C0AF64_9BACT/121-232
D4RJI9_ENTFC/186-298
F1Z1T9_9STRE/299-405
E7ZXX8_SALMO/404-519
C1HLR4_9ESCH/278-417
E4B446_PROAA/56-215
G2I6P6_GLUXN/374-490
C2CBB9_VIBCL/353-446
A6LA21_PARD8/393-509
G6BWA6_CLODI/316-404
G4HDD2_9BACL/193-299
A7BSQ7_9GAMM/25-132
B4SKU5_STRM5/562-675
F7T1B6_ALCXX/348-457
C2I034_VIBCL/591-705
H6SL44_RHOPH/340-442
F7YS51_VIBA7/592-703
H8K103_VIBCL/391-487
D3EH58_GEOS4/261-377
A3HU65_9BACT/247-356
E1R418_SPISS/199-305
E3H5B0_ROTDC/296-396
E7HFI3_ECOLX/404-519
H5MW72_ECOLX/565-677
B2SNT8_XANOP/388-496
G6IC19_9FIRM/159-232
B0SJJ0_LEPBP/654-766
E1DPK2_VIBPA/402-517
E7GWW0_STRAP/323-434
D4TTL6_9NOST/311-421
H0CSI1_STAAU/406-512
D8PW65_SCHCM/697-885
G6H5C9_9ACTO/478-587
C5IG80_9ACTO/6-149
F4TUT6_ECOLX/495-601
I0BS91_9BACL/293-382
D0PBR5_BRUSS/366-481
F6DQX6_DESRL/355-466
F9ZPW1_ACICS/245-359
D3EHY5_GEOS4/555-665
D9XL45_9ACTO/120-200
F0EJH4_ENTCA/338-449
G1ZK16_ECOLX/367-506
I0X8P6_9SPIO/279-401
H3XIX2_STAAU/486-599
C7X4R1_9PORP/959-1076
B8FND1_DESAA/802-924
C5NCQ6_BURML/748-864
D8FZQ4_9CYAN/629-766
E6U4P6_ETHHY/352-462
G0C5W7_9ENTR/583-693
E4LKI6_9FIRM/405-550
E6W3W9_DESIS/487-603
E9SD64_RUMAL/380-490
A5L870_9GAMM/506-618
E5KWP1_9BACT/321-429
D5B894_YERPZ/469-560
Q7CH97_YERPE/591-701
A0RMZ5_CAMFF/294-404
F7S7C9_9PROT/345-454
G9JKK4_MANIN/455-585
F7KWA7_9FIRM/372-475
E0UCQ5_CYAP2/241-350
D0M0G1_VIBSE/458-601
G2S977_ENTAL/313-424
H1BLM3_9FIRM/225-332
E6XR01_SHEP2/429-541
E1XT21_9CAUD/55-185
H6NBI2_9BACL/270-376
Q2P032_XANOM/325-424
F5Q8F8_SHIFL/360-471
H3UXL4_STAEP/348-451
F5N563_SHIFL/565-677
F5QLE2_SHIFL/774-887
C3HER3_BACTU/610-733
E8XM20_RAHSY/424-540
B4D2K0_9BACT/532-644
C6PMP8_9CLOT/235-342
D5D0Q5_ECOKI/348-449
G8UTD8_LEGPN/358-467
F3VH60_STRPN/457-560
F8VM57_SALBC/354-460
E8XKC5_SALT4/345-454
B7M5E7_ECO8A/428-540
A1VTT3_POLNA/527-619
D3P461_AZOS1/1362-1486
H7SVE7_CAMCO/296-399
H1X2S2_LEUCI/60-205
C9QB70_9VIBR/295-402
D2ZYL1_NEIMU/421-524
I0KAQ0_9BACT/1706-1831
E1ER66_ENTFL/34-178
F7XQK2_METZD/809-903
E1RTE2_ECOUM/374-478
H3T276_PSEAE/530-644
A8TSU0_9PROT/279-390
F3ZHS6_9ACTO/337-431
E4F2V1_PROAA/63-209
Q329J1_SHIDS/249-356
D0TJI4_9BACE/317-422
Q1GPP3_SPHAL/256-362
C4XML6_DESMR/213-319
H6MYE7_GORPV/300-397
C9BWN9_ENTFC/177-286
D4CNJ7_9FIRM/291-401
Q6SLD2_COCHE/644-791
E8TPD6_MESCW/788-909
C6U4D1_BURPE/505-617
A0QW47_MYCS2/263-351
B4TMV7_SALSV/409-498
G2CQV1_ECOLX/394-506
G4GJ35_9EURY/912-1054
D2ARZ7_STRRD/303-391
D7KTN2_ARALL/455-582
C7X5R6_9PORP/165-282
D2U4I7_9ENTR/581-691
D9P3T7_ACTPL/311-422
Q63PR7_BURPS/457-596
A8SUZ0_9FIRM/344-453
E2ZFL6_9FIRM/365-476
G8UQ78_TANFA/396-509
E4WK72_RHOE1/410-520
G7D5W1_BRAJP/479-601
Q8A0G4_BACTN/809-915
C4AZZ2_BURML/364-457
I0CXC6_BACAN/306-417
A7WXS2_STAA1/473-579
SRRB_STAAR/471-582
F4AKP1_GLAS4/389-496
F1URN3_PROAA/390-489
H0J0W0_9GAMM/404-543
C2JBS4_VIBCL/483-575
B0N230_9FIRM/35-179
F8EYU2_SPICH/340-454
H5LQM3_ECOLX/404-519
D7D4C5_GEOSC/289-380
G6ZLR1_VIBCL/423-514
Q3IM43_NATPD/470-577
E6I9B3_ENTFL/490-601
C2IFQ5_VIBCL/424-571
B0UNA3_METS4/351-457
B4SJR4_STRM5/341-450
G7W579_DESOD/547-651
E0NF62_PEDAC/366-476
F3WZZ1_9SPHN/595-716
E5UR74_9BACE/325-433
D5S030_CLODI/307-425
A7HMJ1_FERNB/574-690
C6DY77_GEOSM/389-498
B1IHB6_CLOBK/234-342
B2J261_NOSP7/877-1004
E8K833_STRPA/347-434
Q4K7T0_PSEF5/369-473
A5P7L7_9SPHN/614-727
I0DYU8_PROST/429-540
A6W4T5_KINRD/370-481
B6IWZ9_RHOCS/396-506
E2VYT0_MYCTU/394-494
G5JUH4_9STRE/36-181
H1K228_9MYCO/427-516
Q7N1Z8_PHOLL/383-494
H1WVI7_LEUCI/32-176
B2T4T7_BURPP/356-462
H2K2M6_STRHJ/297-399
E8X1I9_ACISM/767-873
Q01UA9_SOLUE/387-497
G8TJ06_NIAKG/488-603
B5EES0_GEOBB/611-735
D5MP28_9CYAN/1-122
Q1M398_RHIL3/296-413
D5RGU9_9PROT/377-496
H4TF09_ECOLX/31-174
D7IFJ5_9BACE/422-528
I0VHB7_SHIFL/394-506
E3YNJ6_9LIST/34-136
A6LB51_PARD8/510-616
H5G7I3_ECOLX/313-424
F2IZX6_POLGS/28-150
Q4L662_STAHJ/34-177
G9A4H3_RHIFH/528-642
A3GH34_PICST/310-453
G3IW59_9GAMM/91-202
Q07Q75_RHOP5/340-445
A3PQD5_RHOS1/245-345
A4A1X6_9PLAN/635-754
C2X556_BACCE/301-410
H1T1E7_STAAU/433-544
C8L9N7_STAAU/471-582
B5W5U0_SPIMA/489-612
E5Y229_BILWA/403-518
A3IYP0_9CHRO/722-828
D4Q407_LISMN/479-590
A0L7Q5_MAGSM/612-723
C5A1A4_ECOBW/249-356
Q2SG38_HAHCH/564-679
H3RMC0_9LACO/33-178
H4P9B6_ECOLX/404-519
B4UJK4_ANASK/243-361
F0QZK7_BACSH/926-1039
Q0VNE7_ALCBS/376-491
A9SC09_PHYPA/138-259
D4E0Y4_SEROD/380-488
D7HPG2_VIBCL/574-683
E6WT88_PSEUU/384-523
H1PUW8_9FUSO/280-386
H5RWP8_9NOCA/302-396
B4D410_9BACT/560-663
Q31CR3_PROM9/259-373
Q39XW6_GEOMG/508-618
G2FZB1_9FIRM/289-377
G8SNS2_BRUCA/635-757
D5W588_BURSC/33-181
A8MF80_ALKOO/322-431
F9U2Y5_MARPU/744-853
H1IPE0_9BACT/483-592
E9D810_COCPS/315-446
G6Q946_STRPN/418-532
F9TEM6_9VIBR/461-555
G5KKD0_ECOLX/774-882
B4D4R9_9BACT/412-521
D4D6R5_TRIVH/589-705
E6LD37_9ENTE/444-548
H2FYX4_OCESG/32-175
B1G513_9BURK/528-638
B5BAL5_SALPK/297-406
C0Z9Z8_BREBN/544-654
H1CEF7_9FIRM/369-480
E0IF23_9BACL/337-445
F3XV48_9FLAO/404-512
B3WYV9_SHIDY/252-359
A5W7N9_PSEP1/907-1016
F3EY75_9PSED/33-176
D6AIB6_STRFL/284-389
C3KAQ6_PSEFS/664-776
D9YYF8_9CRUS/1-120
D9V051_9ACTO/343-431
H4HZ92_ECOLX/447-540
F7NAY3_XYLFA/369-481
F3HT81_PSEYM/515-624
C6X790_METSD/327-434
E1X3E3_BACMS/103-206
C2JL97_ENTFL/375-489
H1BR39_9FIRM/342-452
G2RPY5_BACME/319-428
B3BE16_ECO57/27-172
E8UA94_DEIML/1398-1504
MUTL_THET2/18-144
F4NCW0_9ENTR/453-553
G5S3V8_SALET/368-474
B7GTE0_BIFLS/413-498
F3NJ55_9ACTO/387-474
Q4K767_PSEF5/321-424
D7RIC8_COFCA/481-612
E2NDP3_9BACE/245-352
H6RVB8_BLASD/296-388
A0K9E6_BURCH/155-312
Q7P979_RICSI/481-588
A1IGA3_PHOPO/584-692
H8N0U3_CORCM/33-177
C9BMK6_ENTFC/268-356
G6ZLU5_VIBCL/204-315
A4C3N2_9GAMM/656-766
D0I6G3_VIBHO/456-555
C6CG70_DICZE/316-424
D1YVY5_METPS/360-476
H8E8U3_9MICO/725-834
G6G2Y1_9FIRM/681-775
G7FHJ2_9GAMM/393-507
Q392X5_BURS3/448-557
C2S4K9_BACCE/302-411
G2EKZ2_CORGT/362-475
G5HC64_9CLOT/351-462
A5N732_CLOK5/295-401
D3GU03_ECO44/430-537
B6W425_9BACE/796-902
B3YAV0_SALET/394-506
H5K8U8_ECOLX/363-472
E8BU00_SALMO/430-537
D9SU41_CLOC7/217-326
G7HS99_9BURK/321-443
A3D6M5_SHEB5/462-604
Q2P3C2_XANOM/859-971
C3A158_BACMY/423-528
H8Z5Q1_9GAMM/348-453
Q1D147_MYXXD/468-576
G5M8T8_SALET/394-506
F4L1X2_HALH1/46-189
H3KEJ8_9BURK/536-664
Q6SLD9_COCHE/621-769
C3MG01_RHISN/472-612
F7QB10_9GAMM/686-797
A6A1K0_VIBCL/718-832
A3YXT5_9SYNE/271-383
G0VVJ8_PAEPO/511-634
B2U404_SHIB3/313-424
H5YH09_9BRAD/347-451
E4LK77_9FIRM/220-332
D7D3P2_GEOSC/245-337
B9JJX5_AGRRK/379-469
G4UQ29_NEUT9/737-889
B1QQN7_CLOBO/355-462
I0R4H9_9FIRM/222-330
E6IKY7_ENTFL/749-856
D9PFA8_9ZZZZ/200-292
G4ELS8_MYCIO/63-209
D6H297_STAAU/188-295
B8F8L7_HAEPS/28-173
C9RXA7_GEOSY/488-599
D1CE56_THET1/226-333
B1QEQ9_CLOBO/562-673
A9AFS8_BURM1/394-510
H3PEM2_BRUAO/241-351
D4WKT7_BACOV/500-606
G5IEV8_9CLOT/490-613
D0K4L6_STAAD/19-147
Q16AH4_ROSDO/444-561
H1Z0S3_9EURY/1036-1157
B5NDE9_SALET/329-436
C2GT69_BIFLN/316-427
A1K9Q6_AZOSB/353-463
B0CKU2_BRUSI/352-462
F5QRW2_SHIFL/329-436
A6Q2D3_NITSB/430-533
H7RJG8_CAMCO/340-482
H4AVQ8_STAAU/248-340
H4L5L1_ECOLX/233-348
E6SND5_BACT6/540-648
H2FVJ7_OCESG/390-503
G7HPC2_9BURK/296-405
F3SPR4_STAWA/34-177
C6D6X2_PAESJ/317-428
D3RVS4_ALLVD/639-754
Q5PCJ5_SALPA/774-882
C0HB95_SALSA/240-364
H0RU39_9BRAD/381-521
C7PIW7_CHIPD/205-309
C3JSI1_RHOER/327-422
E3FHA7_STIAD/579-689
C5QMU6_STAEP/381-487
F5XMA6_MICPN/299-393
F6EAC2_SINMK/298-434
E7HMV9_ECOLX/565-677
C2J2Q2_VIBCL/338-445
A6EEB2_9SPHI/1493-1603
D3PRT0_MEIRD/249-360
D3EMG1_GEOS4/284-378
F2HBV1_BACTU/281-372
H0C0F8_9BURK/385-489
Q7W0H5_BORPE/341-452
E5YHG4_9ENTR/304-415
E2ZZ59_PSEAI/822-936
C2TPZ3_BACCE/469-580
G4K819_9RHIZ/400-508
B1M6U9_METRJ/1362-1480
Q39WV6_GEOMG/356-465
Q1YEL2_MOBAS/656-767
Q3SSN6_NITWN/244-365
D2Z3J6_9BACT/393-535
G4IEL9_9EURY/666-766
F3DFW5_9PSED/570-662
C7PUZ5_CHIPD/165-261
H0HI99_RHIRD/411-521
E2NXT8_PASHA/466-559
F3TKU7_STAAU/252-344
B0QHT5_BACAN/506-616
A4YN24_BRASO/352-456
A8L564_FRASN/362-480
D3BE35_POLPA/1008-1124
I0ZSJ9_ECOLX/367-506
D7BBT5_MEISD/323-411
C3QJ58_9BACE/531-642
C7MGI0_BRAFD/387-499
A3U8X1_CROAH/398-509
E4AGL9_PROAA/337-427
Q2SM34_HAHCH/392-507
C7PP49_CHIPD/346-454
H3U4P9_STAAU/188-295
A5MDJ5_STRPN/442-556
B3ZWP4_BACCE/306-411
H4W6Y4_ECOLX/371-480
SASA_SYNY3/272-382
G1XC90_ARTOA/635-841
F4TN46_ECOLX/345-450
E0TAL9_EDWTF/469-560
H5TYV2_9ACTO/327-442
B9IZ14_BACCQ/243-357
Q0G7A3_9RHIZ/242-362
F0JFV4_DESDE/479-592
E0UK71_CYAP2/906-1004
D6FQY5_MYCTU/394-494
H1M7B1_9BACT/470-580
E4Q205_CALOW/458-568
Q81AD6_BACCR/396-502
A1U6X3_MARAV/527-638
E3YHY8_LISMN/66-174
C1DAL6_LARHH/320-429
C4W9W3_STAWA/229-338
H7I0D9_STRPN/36-181
D5DKN3_BACMD/318-423
D6V713_9BRAD/912-1021
E6GHN3_ENTFL/477-587
A0RCG5_BACAH/284-367
A3P3Q9_BURP0/318-428
D9SW87_CLOC7/308-419
Q5M447_STRT2/324-435
Q3BTN0_XANC5/913-1004
B1C499_9FIRM/220-330
E8YBD1_ECOKO/453-553
D0KEB0_PECWW/348-449
Q2RZX4_SALRD/42-186
Q7X4A3_9CYAN/1-145
F0PNH6_BACT0/396-502
G7B942_VIBCL/500-642
B2ZRD5_VIBCL/897-1006
G8AW65_AZOBR/574-698
F9U2A1_MARPU/427-569
H1NZ66_9BACT/360-481
F4QUE5_BREDI/241-337
D6ZKV0_MOBCV/312-436
Q1Q1C0_9BACT/944-1053
E0T1M7_EDWTF/359-434
H5S4L2_9NOCA/493-581
C6AE29_BARGA/575-697
G6SPC9_STRPN/236-328
G2L3R1_PSEAI/388-507
B7WZN1_COMTE/614-728
H7FUZ3_9FLAO/716-831
H8XHD0_BACAM/285-370
E4J214_ENTFC/386-496
G7WQY1_METH6/1065-1172
C6DTX4_MYCTK/242-349
Q47AE3_DECAR/438-553
B1C6Q3_9FIRM/358-469
H4FTG3_STAAU/34-177
H1SLP5_STAAU/252-344
E8RQ95_ASTEC/340-450
I0KRH3_STEMA/324-425
D4AUC6_ARTBC/2006-2122
G2C9T7_ECOLX/394-506
D5BCA7_ZUNPS/523-614
F7NY04_9GAMM/950-1061
A8DAZ2_SALET/1-83
I0XPH5_9LEPT/572-670
D4AYK5_ARTBC/25-179
C3NY83_VIBCJ/565-674
G2U9E1_PSEAI/332-437
G8R6V5_OWEHD/402-513
Q4ENQ5_LISMN/31-175
B7B4V2_9PORP/415-521
F6CNR6_DESK7/398-502
F1L657_ASCSU/236-359
D5Z7X2_MYCTU/488-577
H3UQN8_STAEP/488-601
D7XX77_ECOLX/428-540
A9KQT0_CLOPH/324-434
F7Y4W6_MESOW/342-450
E6WT21_PSEUU/258-363
H2R3J1_PANTR/18-152
A6GQG1_9BURK/332-435
F5UMI7_9CYAN/1540-1661
E8F9Q6_SALMO/372-482
D4YUM5_9LACO/265-376
B0QN36_BACAN/343-453
A9M1Q4_NEIM0/29-178
Q885E2_PSESM/348-455
F2ZDZ6_9PSED/522-631
E5YS92_9BACL/484-591
A8EN83_BURPE/303-424
D7IK01_9BACE/936-1045
C9CWS0_9RHOB/313-427
C5BWR7_BEUC1/302-396
B1WYD8_CYAA5/338-449
H1S9Z5_9BURK/488-597
B3X973_ECOLX/464-558
Q63BT0_BACCZ/281-372
F3ZRQ3_9BACE/344-451
H7WZV6_CAMJU/311-408
H4LY73_ECOLX/348-449
D3QC09_STANL/286-374
Q0RN07_FRAAA/393-515
Q63IS1_BURPS/351-462
F2YQ15_SPOSC/26-180
G2DTN8_9NEIS/28-177
H9TGC7_9BILA/1-101
GYRB_MYXXA/44-187
E8QY37_ISOPI/334-455
Q5GWA5_XANOR/343-443
F3DRJ3_9PSED/508-623
D8G6H6_9CYAN/1654-1773
H0T2K8_9BRAD/362-455
B5RWM5_RALSL/301-409
C1G9X7_PARBD/550-666
A4J400_DESRM/405-509
Q2HQY4_CUCMA/489-671
D3API1_9CLOT/451-567
H8CVX0_CAMJU/290-399
A0KSF3_SHESA/410-516
B1Y5M8_LEPCP/353-464
F3E4E9_9PSED/422-532
Q2SWT2_BURTA/324-439
C4RY33_YERBE/350-461
D1CB84_THET1/107-218
Q11YL0_CYTH3/401-511
B9TFE8_RICCO/201-294
A9KM03_CLOPH/221-331
B3JGI6_9BACE/376-484
A6KXT8_BACV8/903-1015
F2F2C9_SOLSS/349-456
A6UH55_SINMW/789-897
G9CNJ8_RALSL/3-118
A1Z3C4_PSEFL/407-517
B3JPG4_9BACE/1009-1118
G6HMF1_9ACTO/583-694
D9VD89_9ACTO/350-459
E6SYL1_SHEB6/230-336
D1F6V3_BRUML/907-1016
H8FJL7_XANCI/317-432
B3INH1_ECOLX/316-424
F5BPE5_9BACT/1-151
C3GNA9_BACTU/314-420
H5Y605_9FIRM/240-349
E8YVG7_9BURK/507-602
SASA_SYNJA/262-372
G9ASC4_PANAN/315-424
D9W9S8_9ACTO/291-384
Q6MQ84_BDEBA/641-754
H3VJD3_STAHO/35-178
H7KNA8_STRPN/236-328
B8FAJ2_DESAA/613-736
E6GQ75_ENTFL/383-493
F4T5N4_ECOLX/410-499
C3EA35_BACTU/489-599
C3H2U6_BACTU/692-796
F3T5Q1_STAAU/19-147
E8MZ66_ANATU/474-583
F4FB65_VERMA/295-388
F5LI15_9BACL/274-379
B3V679_9EURY/636-747
D8B882_ECOLX/27-172
D2PT77_KRIFD/336-451
C2WYX1_BACCE/321-433
E6VLA7_RHOPX/267-362
E1IGH9_9CHLR/337-479
F9NIJ0_STREQ/449-549
Q8GMS1_SYNE7/281-399
B7B6A9_9PORP/938-1069
A5V1R1_ROSS1/603-714
E0DV87_9RHIZ/622-739
B9ZWM6_UREUR/30-173
C7MH75_BRAFD/464-575
F3KJ47_9ARCH/254-356
B7KRG7_METC4/319-460
E6UYV2_VARPE/359-477
G6V322_STRPN/323-434
E6LJX3_9FIRM/174-280
C6JH70_9FIRM/33-178
G7W007_PAETH/237-348
D5H4Y6_SALRM/1547-1659
Q2W3Z3_MAGSA/666-785
C2FE60_LACPA/266-376
F3C9F7_PSESG/208-301
D1JW52_9BACE/942-1049
G8U5X6_BACCE/242-352
D3GWX9_ECO44/685-794
A7H6A4_ANADF/327-437
E7TXM0_ECO57/348-449
G6JPQ4_STRPN/214-318
G2Q910_THIHA/389-505
F0Z440_9CLOT/481-584
H3U658_STAAU/474-579
E8EMU0_SALMO/465-558
H9UK71_9SPIO/522-662
D7V1Z6_9LACO/396-506
G6A8Z5_STRIT/460-565
A6U767_SINMW/660-771
E2SWS0_9RALS/690-818
C0ZNA5_RHOE4/321-428
Q66GF9_YERPS/233-348
A7FX13_CLOB1/562-673
D3FGU7_MYCGH/30-174
E1RCD6_SPISS/414-511
Q5HUZ9_CAMJR/235-339
D0YTG0_9ACTO/411-530
C2P1V2_BACCE/33-176
C1D5X6_LARHH/675-786
E4ERY4_PROAA/705-814
C4YV69_9RICK/45-190
C6IK22_9BACE/391-497
Q312T4_DESDG/358-480
D1F0P3_BRUML/725-834
F3Q2W9_9ENTR/579-689
Q0BQV3_GRABC/364-471
C2NCT0_BACCE/279-389
D4TCN3_9NOST/521-636
A3RZS3_RALSL/429-558
G5X9W5_ECOLX/581-691
Q73B58_BACC1/252-344
B3QCC3_RHOPT/145-260
B0NES5_EUBSP/476-584
C4KYT5_EXISA/312-410
A9AIE9_BURM1/320-426
G5CDY2_9BURK/2-139
F4E020_PSEMN/322-432
A1EGR1_9BACT/1-83
F5JZ58_PSEAI/402-512
H8MJ20_CORCM/438-551
G4DBS9_9GAMM/416-556
C7CY94_ENTFL/223-334
C6W3K6_DYAFD/38-172
B0N8G6_9FIRM/588-694
F5LMU9_9BACL/310-416
D4JW57_9FIRM/536-641
Q8TPC2_METAC/838-941
Q6ITP4_EDWIC/138-250
F8ZQ96_VIBCL/129-222
G0HPX1_HALHT/494-618
E4HJN0_PROAA/342-447
Q0AXB8_SYNWW/391-506
E1IG73_9CHLR/33-176
B6QK25_PENMQ/314-445
H8F8P9_STRPY/460-565
C3BZW8_BACTU/489-598
B0SFK0_LEPBA/448-559
A7IPN0_XANP2/60-205
G5W8I1_ECOLX/345-456
F2KIK4_PSEBN/281-395
G5CDY3_9BURK/2-139
E8BMJ8_SALMO/313-424
G0JHR9_YERPE/394-506
B1ZK34_METPB/951-1073
H5E679_ECOLX/404-519
A4JKJ5_BURVG/364-457
B4RDC5_PHEZH/338-445
D5CAZ3_ENTCC/344-445
Q7MEM3_VIBVY/802-912
H3VMV0_STAHO/222-331
C3NX77_VIBCJ/397-493
G7BV02_VIBCL/312-427
D7D6A7_GEOSC/455-569
E3XSW3_ECOLX/329-436
Q3D0I6_STRAG/233-344
A9VLD5_BACWK/295-401
H2ADL7_BACAM/347-457
E6YZ27_BARSR/638-753
H1E446_ECOLX/27-172
Q3J1G0_RHOS4/330-438
G6FUQ0_9CYAN/496-606
F0EFP3_ENTCA/454-559
Q3Z9P6_DEHE1/317-422
I0CT36_LISMN/478-595
E7NZ17_PSESG/481-591
H6SJJ6_RHOPH/470-586
E0HHZ4_ENTFL/40-183
E8BED1_SALMO/12-122
G6IDL9_9DELT/605-728
H0LKW7_SALMO/372-482
E7FXN7_ERYRH/528-636
E1WMP4_BACF6/333-437
H3V0V2_STAEP/471-578
H5YJ41_9BRAD/244-364
B7LL37_ESCF3/494-601
D2SB02_GEOOG/438-534
A9WCK2_CHLAA/307-418
A6N6F7_9BACT/1-83
E4J416_ENTFC/278-366
F2J8T6_HELP9/854-959
E3RK25_PYRTT/1159-1306
G5QBP5_SALMO/416-523
F0LRG6_VIBFN/326-435
Q1LS98_RALME/356-450
A4N745_HAEIF/233-342
H0JB29_9PSED/875-995
C3QNV9_9BACE/534-645
C7CEA9_METED/333-440
C9MZN1_9FUSO/374-468
B1LXI7_METRJ/709-818
E2YEJ0_ENTFL/463-572
F2KUA3_PREDF/283-391
D6CQA6_THIS3/391-537
H0A731_9PROT/348-461
C3NR25_VIBCJ/353-446
B0T3Z5_CAUSK/335-449
E8XNE7_RAHSY/345-454
B1G4B9_9BURK/347-439
C6J594_9BACL/461-581
F9IMR5_ACIBA/1074-1215
Q5GVZ6_XANOR/388-496
E3A620_PSEAI/2039-2179
D7JCU9_9BACT/274-379
B6IPE7_RHOCS/349-465
D9VPG0_9ACTO/366-478
E8WU89_GEOS8/509-648
Q07QV8_RHOP5/394-502
D3R2Z6_CLOB3/301-412
A3X9G6_9RHOB/313-427
B2E7T1_STRPN/327-438
A0L9Y6_MAGSM/250-354
H6M981_ECOLX/494-586
D3T5S5_THEIA/359-468
Q8EJV4_SHEON/269-355
F3DKC6_9PSED/33-176
C5AL56_BURGB/484-602
E2SK54_9FIRM/265-372
F0MHY1_NEIMG/492-586
E1NRS8_9LACO/33-155
B9GZP2_POPTR/565-727
F3FGT0_PSESX/321-430
B0JR80_MICAN/399-541
F3NVG4_CHLPS/33-182
Q1NQ34_9DELT/484-594
B1HFB0_BURPE/322-435
C6LLK4_9FIRM/383-495
C5MDS2_CANTT/184-333
F4E4F1_BACAM/420-526
B0UKF8_METS4/368-474
E8NSQ1_SALET/332-439
F7SC90_9PROT/589-706
B3H4G2_ARATH/76-225
Q13RI8_BURXL/333-444
Q3SF92_THIDA/372-483
D2S4U1_GEOOG/369-479
F3ANZ7_9FIRM/137-241
B4VQ57_9CYAN/1765-1871
C7Z4E6_NECH7/166-287
C7UPX8_ENTFL/477-587
C7NXW4_HALMD/362-469
D5SSS9_PLAL2/743-855
A8IH26_AZOC5/340-448
Q4T5D1_TETNG/245-369
D5W972_BURSC/703-819
B1RRV1_CLOPF/353-467
E7YU24_SALMO/345-454
E6W3K5_DESIS/333-443
Q4PDV9_USTMA/1425-1521
Q30TI4_SULDN/493-610
F9NZ48_STRMT/236-328
H5I9T2_ECOLX/332-439
O06857_SHEPU/1-83
A6L0Y3_BACV8/510-622
A6AX60_VIBPA/230-338
A6N6G5_9BACT/1-83
G2J245_PSEUL/796-907
D9SFN9_GALCS/527-639
F5HTX8_ACIBA/354-461
F5XGQ0_MICPN/258-373
E3H637_ILYPC/29-172
C4G5Y2_ABIDE/469-586
Q8NIV2_NEUCS/708-902
B1EGE4_9ESCH/27-172
A0YJ80_LYNSP/285-395
D1CF52_THET1/1332-1427
B3PCJ4_CELJU/26-170
I0BAP3_9BACL/483-595
Q6LYK2_METMP/37-155
E4QZE9_BIFLM/240-352
E1EQC8_ENTFL/258-369
Q2C653_9GAMM/472-563
E8A5R3_SALMO/345-456
E0HWP0_9BACT/786-890
A7HPA8_PARL1/732-841
B1R138_CLOBU/392-501
C5EQS5_9FIRM/396-506
F4LLD6_TREBD/473-584
BVGS_BORPA/832-947
G5FHN2_9CLOT/477-588
Q8ILC8_PLAF7/54-207
B1EHG2_9ESCH/372-482
E6D1T2_PROAA/56-215
C3RFF4_9BACE/951-1066
G2P6D2_STRVO/1060-1183
H8BKN5_CAMJU/297-396
Q165P8_ROSDO/232-350
F9RT86_9VIBR/379-492
Q3D456_STRAG/311-423
A0BQB8_PARTE/492-610
A7GD01_CLOBL/305-414
E2ML02_PSEUB/1566-1705
D6GJ88_9ENTR/348-449
B1EK53_9ESCH/774-882
D9RQW3_STAAK/252-344
F8F7C2_PAEMK/341-456
Q0T4G7_SHIF8/316-424
G8SG01_ACTS5/598-710
D2ZFH4_9ENTR/345-456
D8CB70_ECOLX/409-498
A7H8X9_ANADF/483-591
F8ZVN4_VIBCL/320-430
G7BLS0_VIBCL/391-506
Q0AV31_SYNWW/614-724
A1TE72_MYCVP/421-527
H3MPX9_KLEOX/358-468
B4SIE7_STRM5/388-500
A4CDW8_9GAMM/315-414
G6BXU3_CLODI/552-659
G4K8A7_9RHIZ/620-737
B3QH30_RHOPT/255-350
D3E609_GEOS4/611-732
Q1V4L0_VIBAL/897-1005
G8R776_OWEHD/594-708
B0HQE3_YERPE/433-572
Q0A9I9_ALHEH/342-449
H6NPF5_9BACL/484-594
C2WNP2_BACCE/265-374
H5TE11_9ALTE/344-466
G5JU98_9STRE/190-292
B8HNL3_CYAP4/1453-1553
E8T2U3_THEA1/34-176
F9IFT8_ACIBA/354-461
Q11VS7_CYTH3/35-128
C6IWA5_9BACL/251-361
F8F816_PAEMK/422-532
B5J5A2_9RHOB/586-710
B3AR03_ECO57/349-460
D7AML7_GEOSK/628-738
D4LQG0_9FIRM/784-901
H4PGQ9_ECOLX/547-653
B7VAB3_PSEA8/310-420
C3FJS0_BACTB/283-374
C4SRV3_YERFR/762-877
B8FR17_DESHD/173-280
A9HG63_GLUDA/346-449
E8TC03_MESCW/585-707
B4UA74_ANASK/371-476
G8LW48_CLOCD/477-587
C6KUZ6_9BACT/335-442
E5TBR8_STAAU/39-182
C6R798_9CORY/285-377
G6UPF5_STRPN/326-437
G8P7R0_LACLC/332-443
Q7D2A4_AGRT5/319-427
B7GX99_ACIB3/1074-1215
E7GLZ6_CLOSY/353-464
D5VMD0_CAUST/266-378
Q20WP0_RHOPB/325-441
D5UZV6_ARCNC/165-280
E9WUJ3_ECOLX/404-438
A3SV17_9RHOB/266-360
B3YUK5_BACCE/226-340
Q48ND4_PSE14/408-548
G1UQS2_9DELT/563-678
C5EPW9_9FIRM/425-536
F0I0R0_STRSA/347-455
C7C6H3_METED/410-534
E6UVN9_VARPE/341-451
A9GJN2_9RHOB/31-159
A6ATC0_VIBHA/317-428
D4VT79_9BACE/436-544
F0BYD8_9XANT/986-1082
F3EAZ4_PSESL/652-760
G4H8S2_9BACL/477-581
B1FA00_9BURK/649-768
H6NCK9_9BACL/465-577
B1LNB8_ECOSM/465-558
F2KFS8_PSEBN/335-442
A5V6Z7_SPHWW/493-619
G0VWC7_PAEPO/456-564
H1CPY5_CLOPF/302-409
C7C871_METED/333-434
F3FEB3_PSESX/323-386
F4AZ67_KROS4/376-482
F0JBZ2_DESDE/357-465
A8ERY4_ARCB4/348-458
E4VRN4_BACFG/761-868
Q2RJD7_MOOTA/127-234
B9LXG5_HALLT/582-685
Q39N15_BURS3/358-467
Q8AB44_BACTN/965-1078
F5SFT2_9BACL/258-350
Q1J3D5_DEIGD/250-361
C6W0K4_DYAFD/251-361
H5EUS7_ECOLX/371-481
F7LZS7_9BACE/422-530
F9HY57_ECOLX/27-172
H3NVI3_9GAMM/21-152
Q4MQQ6_BACCE/376-487
G0A5S1_METMM/368-483
F7TPJ4_BRELA/358-465
I0SXK3_STRMT/275-362
I0HUP4_RUBGE/947-1070
E1EL55_VIBPA/321-430
D6AFN7_STRFL/340-446
A0YYH5_LYNSP/381-490
H4RJ06_ECOLX/360-471
C0W8A9_9ACTO/234-343
E3FQG8_STIAD/573-680
B8IE05_METNO/501-616
Q8VQZ4_MYXXA/359-462
C6BGU3_RALP1/280-399
F2B883_STRPN/341-443
D7AGP0_GEOSK/554-661
F6T1Y3_MACMU/37-178
D5DME2_BACMD/644-749
G0JZZ3_STEMA/424-536
Q844J4_9MOLU/6-150
H1CP35_CLOPF/312-419
C9Q509_9VIBR/327-437
Q60AR7_METCA/338-435
Q4HH16_CAMCO/296-399
B1IQR3_ECOLC/394-506
C3AZ82_BACMY/248-358
D2QBY0_SPILD/583-713
E7P8I4_PSESG/343-448
I0QV72_9ENTR/315-424
D9WG65_9ACTO/568-669
A0PJ91_MOUSE/40-193
A0KT49_SHESA/27-172
PDTAS_MYCTU/394-494
Q12TC5_SHEDO/32-175
F9LT48_STAEP/252-344
E3HH92_ACHXA/344-454
G5EP42_9MICC/433-545
I0BHH9_9BACL/955-1044
H5WG40_RALSL/287-382
F6ABG7_PSEF1/712-833
G0J918_YERPE/600-717
G2DJR0_9NEIS/421-524
G0CAR6_XANCA/919-1033
I0SS39_STROR/340-439
E3Y0S5_SHIFL/349-460
A5KPZ8_9FIRM/112-222
H1KSZ0_METEX/483-603
E9RE94_9GAMM/5-148
A1JTJ0_YERE8/441-550
B1ZQC7_OPITP/354-466
D7C352_STRBB/266-381
B9JIT4_AGRRK/311-426
H0AG56_STAAU/765-879
D4KBM7_9FIRM/268-379
H5E9X0_ECOLX/430-537
E8N182_ANATU/431-582
C7PIW4_CHIPD/678-793
D0IYD3_COMT2/380-498
F3G9H8_PSESJ/290-395
G5KRJ3_ECOLX/404-519
D1F1A7_BRUML/316-425
F2APC3_RHOBT/888-1000
B4D4D8_9BACT/288-394
E2ZUQ1_PSEAI/272-382
E6GJ94_ENTFL/275-385
H7V243_CAMCO/340-482
H3LRZ9_KLEOX/366-477
G4F4B2_9GAMM/313-425
B1ZY62_OPITP/624-717
A0A4I0_9EUKA/2-156
D7I4H0_PSESS/473-581
B5ZT93_RHILW/345-447
Q5WH71_BACSK/197-302
D3F682_CONWI/290-380
E3XKN9_ECOLX/416-523
G3YNT1_9RALS/368-477
E5R5H7_STAAG/39-182
G4PR14_ECOLX/464-558
D5Y0S1_MYCTU/33-140
C5USC3_CLOBO/353-460
C0CRH6_9FIRM/475-585
D2ZKG4_9ENTR/27-172
F5YEX0_TREAZ/658-774
B5H8T8_STRPR/423-534
B3ZEI0_BACCE/302-406
H8MKI0_CORCM/459-567
G2SR02_LACRR/367-478
B6QZL9_9RHOB/354-460
G9EYF9_CLOSG/356-467
G6A596_STRIT/236-328
B8HDX5_ARTCA/431-542
F3YWZ6_DESAF/705-817
D0DZ52_9LACO/495-606
D6RY52_BORVA/433-575
C7LBY7_BRUMC/674-796
E0GB13_ENTFL/258-369
E7Y789_SALMO/555-661
E3YQF6_9LIST/19-130
Q67J69_SYMTH/379-488
C8NJA6_COREF/317-414
F9H7H6_HAEHA/472-565
C6VVK3_DYAFD/535-628
C1MEZ8_9ENTR/356-466
C5VR12_CLOBO/449-555
Q76C35_9EURO/43-190
D4U5A8_STAAU/252-344
H1QUC2_9ACTO/386-498
G7LZP7_9CLOT/175-282
B7HQJ6_BACC7/233-347
A6GN66_9BURK/290-402
H5XR16_9PSEU/426-540
A0RP04_CAMFF/308-404
F8F4V0_PAEMK/504-618
E8VL40_VIBVM/313-419
C3BFR2_9BACI/422-528
B5UXX8_BACCE/186-331
B7MXP7_ECO81/565-677
E1KN54_9BACT/63-206
A5W0Y5_PSEP1/335-437
B5QU17_SALEP/409-498
D6LS16_9RHIZ/13-140
B1BBK7_CLOBO/24-187
B7RJ42_9RHOB/199-316
D2CL02_9GAMM/611-719
G6PY56_STRPN/457-560
Q47T35_THEFY/367-473
E3RD15_PYRTT/1381-1502
C7YAJ1_ENTFL/373-484
H4A159_STAAU/461-574
C6BRY0_DESAD/525-636
F3ZD77_9ACTO/242-331
B2DD95_9DELT/210-319
Q3MB68_ANAVT/582-707
F0PWE9_BACT0/494-605
Q5N1L5_SYNP6/30-174
C0RYU2_PARBP/18-154
C0ZHP6_BREBN/242-353
A1ZH52_9BACT/666-773
B9B0S5_9BURK/1133-1243
A8FPH9_SHESH/530-649
F5KNA5_PSEAI/822-936
D5D9H0_BACMD/468-578
E0UDP3_CYAP2/261-377
Q74JD8_LACJO/36-180
A7IFI7_XANP2/348-456
Q5NYZ8_AROAE/547-643
H1NXF5_9BACT/430-545
F5UJJ8_9CYAN/1368-1492
B5GUW4_STRCL/337-448
C4Z2D9_EUBE2/308-420
C2CEK5_VIBCL/573-683
A5YMA3_9ACTO/1-84
Q47JJ9_DECAR/689-804
E2NKT8_9BACE/349-455
G6VII4_STRPN/341-443
E2S0N5_9CORY/253-366
G4IBS5_9EURY/400-498
C1ESH9_BACC3/342-451
G4IVH5_9RHIZ/97-167
C7CBB3_METED/499-610
A7BT04_9GAMM/242-354
A6CLU9_9BACI/480-591
A9JZ05_BURML/453-593
F3TW32_STAEP/404-511
Q2BEK3_9BACI/627-735
E3IRR2_DESVR/540-659
Q0HMH9_SHESM/470-592
A4BK22_9GAMM/924-1066
A3UIP1_9RHOB/258-367
H4F4L1_9RHIZ/335-440
B3HNX3_ECOLX/494-586
Q1BE55_MYCSS/224-339
F9C717_VIBCL/556-665
C8XAL2_NAKMY/288-376
E8V774_TERSS/846-960
G2G5K0_9ACTO/48-207
H3PH89_BRUAO/387-501
D1RF29_LEGLO/509-620
H5W099_SALEN/354-460
E2JWY6_ECO57/419-507
Q5LP14_SILPO/388-498
H7ICS4_STRPN/323-434
F5UIJ8_9CYAN/177-323
Q07W74_SHEFN/585-694
E4BL23_PROAA/360-450
H2HAD3_CORDP/316-404
G7DA32_BRAJP/476-586
B3HI03_ECOLX/345-450
H6NP07_9BACL/474-599
A9MK91_SALAR/774-882
G8VJ01_PROAA/68-214
B6VX62_9BACE/691-798
F7K6X2_9FIRM/403-520
D5XDM1_THEPJ/418-524
C2GY33_BIFLN/78-224
G0Q2P7_STRGR/403-514
Q2G6F7_NOVAD/19-151
D0LIG4_HALO1/342-449
H2FHA6_PSEAI/348-458
F6N7X0_MYCTU/48-189
Q4C7E6_CROWT/357-500
F1YLH2_9ACTO/346-459
F1T9E0_9CLOT/490-598
A1KH34_MYCBP/338-445
C0SWU4_BORBG/263-372
C7V618_ENTFL/462-572
F2IRA3_VIBCL/3-148
E7GFI8_9FIRM/337-446
E4NHD0_KITSK/631-741
C2YL63_BACCE/379-489
F0P351_STAPE/231-342
E6UXN2_VARPE/61-220
E1T013_THESX/351-461
Q3MG98_ANAVT/927-1039
G0AXZ8_9GAMM/417-528
D2PUG1_KRIFD/316-411
A5VPG2_BRUO2/657-768
C2X0A3_BACCE/200-309
G7CJM0_MYCTH/338-445
H3YXR5_STAAU/343-451
E2VP20_MYCTU/386-496
D4ZDM7_SHEVD/416-556
B6I402_ECOSE/27-172
F0K3N5_CLOAE/219-330
Q1R5N1_ECOUT/332-439
D3LJK0_ENTFC/276-386
A6WL26_SHEB8/315-426
A1T7J9_MYCVP/363-466
H1QYW1_VIBFI/439-550
A6D139_9VIBR/556-665
E6TIC6_MYCSR/344-451
Q8YZD1_NOSS1/344-453
B1S0U6_STRPN/214-318
B9IX18_BACCQ/219-301
B5VAS3_BACCE/294-399
A6BFM5_9FIRM/244-347
F6A8T1_PSEF1/513-622
Q92SF0_RHIME/380-493
C0PZE2_SALPC/557-662
E4JKK1_ENTFC/137-248
F5Z1Y5_MYCSD/404-514
Q7BSI6_LISMN/31-175
G2WV00_VERDV/916-1063
A1JSI0_YERE8/333-439
F3JHN8_PSESX/286-393
G2D6Y5_ECOLX/345-450
C8Q131_9GAMM/361-488
G2NQQ7_9ACTO/419-541
G9AQ22_PANAN/339-449
Q3EK72_BACTI/163-275
E0DMM2_9RHIZ/911-1031
Q3AFX1_CARHZ/370-481
C5BQ27_TERTT/165-308
H0NLW6_BACCE/472-576
F4DHC4_AERVB/448-552
F0RGV9_CELLC/352-463
G6ISP3_PEDAC/260-370
A6EHA0_9SPHI/412-528
B7B5L9_9PORP/1021-1127
F6IIY7_9SPHN/40-189
C6XLQ3_HIRBI/581-706
B1WXC5_CYAA5/1190-1297
B1I2H3_DESAP/736-854
E3IMH3_DESVR/412-556
F5WE92_STAAU/248-340
A9VLP5_BACWK/477-589
A1V9T0_DESVV/442-551
Q9HWI4_PSEAE/641-752
H1YEX7_9SPHI/37-135
C3I113_BACTU/175-284
Q6MHZ1_BDEBA/358-469
C5VWG7_STRSE/209-313
E8VUF2_VIBVM/392-488
E1XSF9_STRZI/214-318
Q9ZJM3_HELPJ/237-343
H8A4F1_CAMJU/290-399
I1AK74_PSEAI/243-351
A8RNT0_9CLOT/454-564
A3P6Q0_BURP0/338-442
A9R5L7_YERPG/469-560
H0SBN6_9BRAD/298-414
G6GFC2_9FIRM/279-373
E8E734_SALMO/313-424
H4CX90_STAAU/277-370
B1J6E9_PSEPW/322-428
E8ACN9_SALMO/409-498
D9WVQ8_9ACTO/312-417
D4M685_9FIRM/456-563
B0S9I8_LEPBA/477-592
Q0FR41_9RHOB/341-448
F5W2M2_9STRE/275-362
H8KIA5_RICR3/369-479
D7Z426_ECOLX/371-480
E7NDD6_9ACTO/335-471
F0BPD8_9XANT/256-362
H4VIK1_ECOLX/581-691
F2CL76_STRSA/36-181
I0XR10_9LEPT/774-881
NTRYL_RICPR/481-588
A7FUX8_CLOB1/527-634
E4NF61_KITSK/370-477
D6JY22_ACIG3/295-408
E2JW24_ECO57/332-439
E8SFD3_STAPH/348-455
C2WZD7_BACCE/306-411
B2J8K5_NOSP7/327-418
A6WB84_KINRD/291-383
B9D2A7_WOLRE/297-397
E8QE87_HELP7/275-379
C5A805_BURGB/40-199
D7B5H0_NOCDD/295-383
F4Y5A8_TRIUA/28-182
A4U019_9PROT/541-651
B2V1F6_CLOBA/305-414
D9VHE4_9ACTO/33-175
B9MF61_ACIET/1584-1724
A4JKV2_BURVG/347-461
A3JTP5_9RHOB/233-350
D4WQ71_BACOV/656-767
Q9HZ47_PSEAE/366-470
G6H555_9ACTO/342-438
I0I757_9CHLR/426-523
G8AL70_AZOBR/866-976
C7C7Y7_METED/318-414
H5F0Y5_ECOLX/349-460
G7HB67_9BURK/579-672
B5RPR7_BORRA/431-576
E2CNC1_9RHOB/366-474
E3ZS04_LISSE/478-595
E6M153_9ACTO/380-490
D4MDX6_9ENTE/223-334
C2LSY0_STRSL/326-435
H4DEK0_STAAU/486-599
F7KJY3_9FIRM/260-371
C2XSI7_BACCE/375-487
E4MU06_CAPOC/944-1059
E8X778_ACISM/134-242
B4UIY6_ANASK/375-493
G0JNU4_9GAMM/793-903
E7JIU3_ECOLX/345-450
C3CZ80_BACTU/306-411
Q1W3E7_CHRVI/639-742
F5KGE7_PSEAI/287-392
B9IRK0_BACCQ/348-458
H1J718_9FIRM/368-479
E6VSG4_DESAO/31-174
B0A133_YERPE/391-501
F4EUF1_BACAM/213-324
G6PJC3_STRPN/236-328
Q58AD4_RALME/347-458
Q1GHV3_SILST/643-763
I0L4R0_9ACTO/297-391
F8Z1U2_VIBCL/233-349
I0QCH2_STROR/323-434
D7JY14_9BACE/904-1015
G8R2F7_OWEHD/280-385
G8LD88_ENTCL/424-539
G2BU07_ECOLX/27-172
G5FDF3_9CLOT/257-367
H7EVV6_PSEST/295-403
B7HNA5_BACC7/243-354
F5I2A1_ACIBA/45-188
A3B912_ORYSJ/481-637
A9E974_9RHOB/265-351
A4XQI7_PSEMY/556-671
D6AQH2_STRFL/341-441
F7RY50_9GAMM/144-233
D9YBG8_9DELT/398-513
Q32EY7_SHIDS/374-478
G7Z6T2_AZOL4/250-369
C6J0N5_9BACL/489-595
H1CQ09_CLOPF/194-297
H7I6T0_STRPN/36-181
C5CTP1_VARPS/256-352
H1HWX0_9BACI/344-452
H4F358_9RHIZ/360-467
Q5G881_ARATH/1043-1155
F6API5_DELSC/584-693
C2Y994_BACCE/145-255
H1WEU7_9CYAN/253-363
C3R5G5_9BACE/406-514
C0X2U5_ENTFL/223-334
E8K0N4_9STRE/36-181
D7I177_PSESS/123-232
F3HLT1_PSEYM/262-376
C6C7Z5_DICDC/333-439
B1LUR0_METRJ/199-310
A7VCC5_9CLOT/228-315
C9XB85_SALTD/557-662
Q0U9D3_PHANO/848-966
F9RKQ4_9VIBR/491-602
F7WKW5_MYCTC/488-577
F1TB06_9CLOT/495-606
Q1R7Q6_ECOUT/404-519
Q28N07_JANSC/132-234
Q74EC5_GEOSL/392-510
D0GGD8_BRUML/657-768
D8FWZ3_9CYAN/362-470
E6BR66_ECOLX/344-451
D1S051_SEROD/242-350
G8R8I9_OWEHD/290-401
Q8A241_BACTN/936-1045
E8RTI4_ASTEC/539-634
C0QLE3_DESAH/636-742
D5DYF1_BACMQ/190-280
C5F0R1_9HELI/330-430
C0YWC9_LACRE/373-484
C0ZWB4_RHOE4/338-428
D4XTC6_ACIHA/445-556
H1F3B6_ECOLX/363-472
Q7RJ69_PLAYO/54-207
H3YZG2_STAAU/19-147
F5MUT7_SHIFL/31-174
B3R318_CUPTR/1511-1650
C2VZW8_BACCE/456-567
F8Z2Z1_VIBCL/527-637
Q4UR28_XANC8/323-423
Q7MLH8_VIBVY/528-640
C9YLM3_CLODR/478-589
D4T4U1_9XANT/350-460
C6WYR1_METML/420-530
H4YM25_ECOLX/332-439
B0KPC6_PSEPG/351-461
F0BAM7_9XANT/299-419
H3XC75_STAAU/473-579
H3SPX0_9BACL/477-593
H4YUN3_ECOLX/374-478
F4A7W0_CLOBO/349-459
G5PBS3_SALET/552-657
Q3MAX9_ANAVT/623-734
Q4JFB6_STAAU/125-276
G2K6D9_LISMN/478-595
Q3HZ83_STRPN/38-181
D4DXT9_SEROD/326-434
G6IHU5_9DELT/438-559
G2LAD7_PSEAI/416-526
H4FH20_ECOLX/824-937
C6E9C5_GEOSM/584-691
E1HSX1_ECOLX/480-586
B8I4S3_CLOCE/2-105
A5JIU5_ACIBA/232-329
A0YCB3_9GAMM/336-441
H8MK96_CORCM/369-487
A3CX51_METMJ/478-589
F5ZR06_SALTU/494-586
E1VMV1_9GAMM/329-417
C3ABC5_BACMY/206-320
D8IBN0_BRAP9/684-796
C0GI10_9FIRM/315-420
Q2I7L8_HORVD/1009-1122
B0AD81_9FIRM/107-218
E7MKJ4_9FIRM/269-380
B5IYF6_9RHOB/3-76
H1TJS4_STAAU/765-879
C2YGL9_BACCE/367-479
C9PD40_VIBFU/316-426
F5BPE0_9BACT/1-152
C2WHR2_BACCE/423-528
Q2SFX4_HAHCH/294-407
F3TSR4_STAEP/248-340
Q8A936_BACTN/1056-1169
O85303_SALDU/345-451
F8CFR2_MYXFH/361-472
D5DKL5_BACMD/348-449
C5Q954_STAEP/345-455
Q4AAM3_MYCHJ/30-176
Q0ABS3_ALHEH/1401-1540
G2GPH0_9ACTO/313-422
B0SWC9_CAUSK/572-684
C6CRA9_PAESJ/397-506
B8ZTP2_MYCLB/36-179
A5YMB4_9ACTO/1-84
E2Q6C1_STRCL/258-368
B3XFN5_ECOLX/233-348
Q8RHB1_FUSNN/32-177
D0AEN8_ENTFC/34-178
E8UUJ0_THEBF/353-460
B1G1A5_9BURK/342-450
D9R9X7_CLOSW/426-568
C5F3G6_LACPA/363-474
Q31YQ5_SHIBS/547-653
D3NSF5_AZOS1/409-516
E3D9J8_GARV3/475-643
B1MZI2_LEUCK/32-176
F3M4S4_9BACL/340-449
Q8Y7U7_LISMO/382-478
H7JSP0_STRPN/448-551
H4F4P9_9RHIZ/311-403
C6BA74_RHILS/592-697
Q0VRN7_ALCBS/418-527
B8HP17_CYAP4/998-1115
E2JM18_BORAF/263-372
F8GLI6_NITSI/435-545
E0U7L3_CYAP2/464-575
D4VY61_ENTFC/238-347
D0LYI0_HALO1/533-641
C6JA52_9FIRM/299-408
F2K8X6_PSEBN/345-459
Q6TP38_9ALVE/11-167
F6HHP7_VITVI/1002-1115
F5WJN8_STAAU/188-295
D0DPJ6_9LACO/303-415
B7A6V4_THEAQ/201-310
A7AHU2_9PORP/512-620
A9E4U2_9FLAO/414-525
E6G717_ENTFL/477-587
G1S170_NOMLE/243-367
B7S3A1_9GAMM/762-871
C4XQI2_DESMR/1189-1305
A9BSC3_DELAS/338-455
E3PN80_ECOH1/409-498
H4BCN6_STAAU/461-574
G5LE57_SALET/346-447
GYRB_MYCAT/37-181
H4GA89_STAAU/35-178
F4SJW8_ECOLX/371-480
C0BX59_9CLOT/564-668
A6L3V0_BACV8/729-857
F8LQ43_STRE8/233-344
D1NPL8_CLOTM/351-462
G0F4T0_ECOLX/430-537
B5NYQ3_SALET/774-882
F6AFX1_PSEF1/2072-2213
F9BPG1_VIBCL/391-506
F5ISL4_9PORP/936-1048
Q0JYP2_CUPNH/418-528
G2NCP5_9ACTO/290-381
F3EVU2_9PSED/343-448
D3LBT3_OENOE/224-328
Q8RJG6_BRAJP/3-147
C3XLN1_9HELI/370-512
I0BLT4_9BACL/331-446
H5TGJ2_9ACTO/67-210
A3RS03_RALSL/260-372
D4WD99_BACOV/372-479
D5APF6_RHOCB/342-452
A6EKG3_9SPHI/350-465
D2YFE0_VIBMI/31-174
H1L8L2_GEOME/867-977
A1WJ66_VEREI/709-828
H5YQZ4_9BRAD/478-600
E6PXE2_9ZZZZ/991-1089
F9RTN2_9VIBR/353-446
D1B7S6_THEAS/463-583
D6L0G6_9NEIS/595-702
C6WK67_ACTMD/276-364
G5JSR6_STRCG/324-435
H0A0W1_9PROT/606-717
B5VYZ6_SPIMA/317-439
Q1LR24_RALME/313-421
C7QXI0_CYAP0/439-581
B8EIE1_METSB/379-521
E9EPN5_METAR/940-1066
B3BBQ2_ECO57/363-472
B6R559_9RHOB/352-475
B4VU04_9CYAN/356-485
F5LNJ1_9BACL/483-607
Q13E44_RHOPS/245-357
I0XZ25_9BURK/700-817
C5NGF6_BURML/320-441
Q7MCB5_VIBVY/718-833
H8DMW7_9ENTR/464-556
D7DJS2_METS0/454-559
E8DXQ8_SALMO/329-436
B9XRE8_9BACT/443-552
E1JS19_DESFR/254-398
Q8NMB5_CORGL/257-370
E5W0T0_9BACI/63-174
B1YZ36_BURA4/271-376
Q6XLU9_9PHYC/606-753
F1Y8Q5_ECO57/360-471
H1AIS4_9FIRM/220-329
Q39S58_GEOMG/455-564
C9TE36_9RHIZ/41-185
G8AZ45_AZOBR/670-780
C6JFF2_9FIRM/119-225
E3GLQ6_EUBLK/304-415
H0A4I3_9PROT/339-449
B3VL59_BACTS/29-172
C1DNB1_AZOVD/302-412
F9A3V0_VIBCL/423-514
H5UAS6_9ACTO/406-515
F8YMH8_ECOLX/31-174
E3PH88_ECOH1/774-882
D2PZH9_KRIFD/314-410
Q0HJ65_SHESM/357-465
B0JS89_MICAN/256-366
H4UB10_ECOLX/345-450
G2FQ47_9FIRM/425-531
H2E1H1_LACDE/498-609
H4FA99_9RHIZ/41-185
C1D0B7_DEIDV/329-432
A7VX12_9CLOT/218-324
G2HLT1_9PROT/506-615
B3VL72_BACUK/29-172
G5IM86_9CLOT/457-573
C2P8E2_BACCE/301-410
E0NJE3_9FIRM/481-591
F3FMU3_PSESX/907-1016
A6T2C5_JANMA/451-561
F9BKV2_VIBCL/105-219
E0X9C7_PSEPU/293-404
C4GB77_9FIRM/199-304
C4IAC7_BURPE/135-250
E8DXY8_SALMO/356-466
B1JWC8_BURCC/320-426
Q11YS3_CYTH3/633-749
C2PL26_BACCE/198-309
I0MVF6_SALET/430-537
D8H514_BACAI/472-576
C4RJB0_9ACTO/301-409
C1L0T3_LISMC/610-713
D0A927_TRYB9/96-243
G1YS90_ECOLX/565-677
E5B5F6_ERWAM/315-424
F0FCF2_STRSA/323-434
D8IFT6_BRAP9/33-176
Q1BEA3_MYCSS/269-380
A3EH43_VIBCL/362-469
F5KPN3_PSEAI/189-331
E7U0B3_ECO57/374-478
A3QB67_SHELP/470-562
Q1M2T9_ECOLX/382-490
D4IMG6_9BACT/219-311
G6QL51_STRPN/341-443
G8T7W9_NIAKG/279-382
C6JEZ9_9FIRM/481-583
E1YQS4_9BACE/392-500
Q89ZM3_BACTN/522-629
E6T4J5_SHEB6/461-554
H5XXI0_9FIRM/372-484
Q2BA83_9BACI/310-416
G2JN12_ACIBA/423-534
G5FQL9_9PSED/339-447
F5PBN8_SHIFL/316-424
E8YBE1_ECOKO/824-937
A5VGP8_SPHWW/266-377
Q7M8X8_WOLSU/983-1094
F4UZQ7_ECOLX/774-882
F3QWG8_9BACT/324-421
H3LX29_KLEOX/419-528
A5EG93_BRASB/346-457
F5YP82_TREPZ/712-828
H0MD20_SALMO/31-174
G6WAW5_STRPN/36-181
F4CP07_PSEUX/373-483
H4MSN4_ECOLX/316-424
B4S854_PROA2/994-1118
G1WWI5_9FIRM/320-430
H7NTR1_STRPN/418-532
A8C9S7_9BURK/1-116
G6G9N8_9FIRM/925-1030
B2PMU9_ECO57/348-449
F3B3X0_9FIRM/222-329
I0RPM0_MYCPH/279-392
C1DUC4_SULAA/37-179
C7Y9I9_ENTFL/383-493
B5V885_BACCE/369-479
A3IVQ9_9CHRO/530-649
Q9CH36_LACLA/40-183
D8DSZ5_PREBR/931-1043
Q667S2_YERPS/776-885
Q8R5P0_FUSNN/352-455
F9IK72_ACIBA/241-363
Q13PL1_BURXL/262-367
C2N8R1_BACCE/294-404
D1K182_9BACE/481-593
C2TND8_BACCE/215-326
D3EJI0_GEOS4/716-810
H5BUW6_ECOLX/404-519
D4CFP4_9CLOT/49-158
D8CDK9_ECOLX/363-472
H1A8S8_9SPIO/20-162
Q7ULL2_RHOBA/437-546
I0BVF3_9BACL/492-604
D9PX62_METTM/621-710
C9XJI7_CLODC/190-297
Q4RIW2_TETNG/87-235
C8T3L9_KLEPR/452-553
G8PDP5_PEDCP/371-481
B0TDE0_HELMI/658-773
D0HGB4_VIBMI/327-437
C1EXG8_BACC3/309-405
Q84IX1_9GAMM/3-146
H3WJW5_STAEP/261-362
D2BBR9_STRRD/515-623
B7LPG1_ESCF3/559-665
C8VX97_DESAS/578-701
A5ZCL3_9BACE/318-425
Q24VT8_DESHY/423-526
A0DEN4_PARTE/530-645
G2FP62_9FIRM/241-338
A1SH43_NOCSJ/345-453
E2JTS7_ECO57/394-506
H5LV53_ECOLX/430-537
G6ZLT1_VIBCL/674-782
I0DYL3_PROST/396-538
F5YI77_TREPZ/718-834
I0AFV8_9BACT/365-472
H1QNN1_9ACTO/262-375
F3G9N3_PSESJ/406-527
F5QQ95_SHIFL/345-450
B1HMP3_LYSSC/342-442
E8VUY4_VIBVM/407-498
C1ARC9_RHOOB/388-477
Q3JAB8_NITOC/610-718
A9E413_9RHOB/619-738
C8WK19_EGGLE/384-495
G4HYI8_MYCRH/324-430
D2BZT0_DICD5/233-348
Q5NNB0_ZYMMO/336-444
G7V009_LACRH/209-314
D8JXN7_HYPDA/398-508
A0YWS9_LYNSP/638-748
A1A163_BIFAA/240-352
H2JZM3_STRHJ/298-395
F9S1T6_9VIBR/521-633
E9YUD7_ECOLX/27-172
B2PJT9_ECO57/345-454
F4TUT5_ECOLX/581-691
D5RWS1_CLODI/357-467
B3CUY4_ORITI/849-959
B7U6X8_9RHOB/1-77
I1DVT8_9GAMM/896-1003
A3UIQ4_9RHOB/419-532
D6K3G2_9ACTO/293-383
Q3Z509_SHISS/313-424
B1SY32_9BURK/582-691
G7VVP9_PAETH/284-380
D1EXD4_BRUML/353-446
C0B4V2_9FIRM/174-284
A6LKT4_THEM4/29-171
E4QB59_CALH1/473-583
F9QNQ3_9MYCO/331-424
C4KCC8_THASP/542-651
Q8FHZ2_ECOL6/494-586
C6AB63_BARGA/40-184
A4XEJ2_NOVAD/1342-1466
A6ACW0_VIBCL/484-591
B0RT24_XANCB/297-405
G8QZ71_OWEHD/557-668
H0YTM4_TAEGU/250-374
G5FSD1_9PSED/475-585
C4EXK4_HAEIF/13-63
B5FIL1_SALDC/465-570
B0CJJ2_BRUSI/481-600
Q1NSX7_9DELT/308-423
E1WUF0_BACF6/425-533
H1FUF7_9HELI/247-348
E1RKZ6_XYLFG/367-479
D3PA40_DEFDS/520-630
C2C7B2_VIBCL/404-513
Q4WC38_ASPFU/18-155
D0KWW4_HALNC/433-547
Q3K1B0_STRA1/209-312
H4CBD9_STAAU/188-295
C4ZFY9_EUBR3/357-460
D7IAP3_9BACE/943-1056
B8GE09_METPE/347-458
G6S9S0_STRPN/341-443
Q8PLW7_XANAC/425-549
E9ZCI0_ESCFE/332-439
Q38ZS0_LACSS/49-194
H7TME9_CAMCO/340-482
A1R3P8_ARTAT/431-541
E8PN67_THESS/200-309
Q0TS87_CLOP1/304-416
G6UFT0_STRPN/233-344
G2UES8_PSEAI/332-440
C2P8M4_BACCE/309-405
B7MN43_ECO45/558-663
Q99QS9_STAAM/750-861
E2SLZ2_9FIRM/196-296
A7IQ66_XANP2/339-443
A6BFE6_9FIRM/137-255
A6L9T4_PARD8/654-762
H0HCU8_RHIRD/329-437
H8I453_METCZ/39-179
F2K7M8_PSEBN/319-427
Q72QS8_LEPIC/632-739
Q4UPF4_XANC8/358-470
E8YGS1_9BURK/319-425
D1WGK4_9LACO/44-189
F3ZCV7_9ACTO/266-381
D5D4Z0_ECOKI/344-451
F2ERW9_PANAA/230-340
I1DTE0_9GAMM/519-631
D6EWV8_STRLI/400-514
E4AAM7_PROAA/356-466
H6SRI2_RHOPH/782-895
B2JRD0_BURP8/292-400
H8E6K0_9MICO/218-330
C5Q3H0_STAAU/441-552
B5ZJ20_GLUDA/490-615
B1ZFG1_METPB/461-567
F3T3V9_STAAU/277-370
F7RQT5_9GAMM/446-588
A1RIK2_SHESW/893-1003
D0LRM4_HALO1/288-397
C6S2H2_VIBCL/3-148
H1PIP4_9FIRM/371-483
D8G2R5_9CYAN/700-826
H0U7S9_BRELA/488-593
A9GF59_SORC5/386-497
B3Q035_RHIE6/256-356
B9Z391_9NEIS/595-706
B3PPI8_RHIE6/128-238
H7PDU4_STRPN/38-181
D9NLX0_STRPN/327-438
H8WCP4_MARHY/442-550
A0DTK6_PARTE/498-616
D7BRB0_STRBB/259-368
C2T7H2_BACCE/271-401
G5WM40_ECOLX/430-537
E2X175_ECOLX/329-436
C9M422_LACHE/263-374
I1APM5_PSEAI/526-640
A4BXH4_9FLAO/362-469
D9VLS6_9ACTO/113-223
E4FEG1_PROAA/260-375
C9UQ18_BRUAO/725-834
B1JM40_YERPY/28-173
C4USG1_YERRO/344-455
F5T9W5_9FIRM/602-710
G6PZQ2_STRPN/323-434
D3RRV6_ALLVD/730-841
C3JZG9_PSEFS/309-418
D4E3K1_SEROD/359-471
C2VNV2_BACCE/376-487
B6ERS1_ALISL/389-485
G7EEZ2_9GAMM/437-526
I0NF45_SALET/375-479
G7TS61_VIBCL/420-536
D9T5L0_MICAI/269-357
F5MHX9_SHIFL/371-480
D5VPM3_CAUST/466-557
H7H919_STRPN/418-532
H0Q040_9RHOO/363-455
E8QJZ4_HELP4/306-403
G7H6F9_9ACTO/262-374
B5CEU6_SALET/557-662
F9ZY83_METMM/415-526
A5FB98_FLAJ1/344-452
C5QWR3_STAEP/19-149
G9ZB47_9ENTR/345-456
D0L4M9_GORB4/728-836
G5W8P6_ECOLX/453-553
C2SBS5_BACCE/356-463
C4T9I3_KLEPN/430-539
Q87FE8_VIBPA/489-602
E6F0B8_ENTFL/223-334
Q62MD5_BURMA/322-435
A3H3F2_VIBCL/379-487
H5GUS5_ECOLX/465-558
C6CZA1_PAESJ/378-487
Q9X6D8_PHOAN/1-83
G9XSG5_DESHA/686-783
D4B736_9ENTR/446-547
H7WHF9_CAMCO/296-399
A0PRI3_MYCUA/407-522
A5LDS2_STRPN/457-560
H9N7M8_TRIVA/2-106
D7E7T1_METEZ/633-729
H1RAV8_SALMO/332-439
A0P380_9RHOB/496-607
F6G1K3_RALS8/351-466
H4NWA6_ECOLX/233-348
H8EL77_CLOTM/452-580
H7KJC5_STRPN/340-438
A0R2U9_MYCS2/482-570
B2Q6G3_PROST/492-584
H1TP10_STAAU/343-451
C2USK9_BACCE/294-399
C3CWS4_BACTU/423-532
G6S162_STRPN/296-407
Q1CZ92_MYXXD/968-1064
B0HHE6_YERPE/338-447
Q5L8I5_BACFN/383-491
F3IE07_PSESL/361-466
A0YP29_LYNSP/270-404
G6EJ11_9SPHN/866-973
D4RY22_9FIRM/31-176
C6PNX6_9CLOT/351-462
A2WF81_9BURK/320-441
A7MRJ5_CROS8/277-388
F5N3J1_SHIFL/344-451
D4BNY9_BIFBR/488-582
G6TN45_STRPN/38-181
G6MVV6_STRPN/233-344
F4GSV1_PUSST/371-477
Q3DSL5_STRAG/145-283
H7JG81_STRPN/457-560
B8EPV6_METSB/675-771
Q47QA2_THEFY/351-465
A1S3J9_SHEAM/648-763
E7Y1G6_SALMO/464-558
E1E6C6_STAAU/19-147
E9WFU3_ECOLX/272-411
Q0F1Q4_9PROT/606-730
F3G5K8_PSESJ/296-402
C8U6Y7_ECO10/494-586
E2NLF7_9BACE/404-512
Q3Z8T2_DEHE1/739-849
Q4UNU9_XANC8/292-399
G8UW33_LEGPN/247-359
Q8PPK1_XANAC/256-362
H5F6A1_ECOLX/31-151
E8RIC0_DESPD/718-857
E6LK29_9FIRM/367-478
F1ZQ33_ECOLX/345-454
B7KZK6_METC4/476-588
Q2W0T6_MAGSA/469-584
H6LBQ8_ACEWD/343-452
A4TYH2_9PROT/513-623
C3KB85_PSEFS/244-354
C1CAP5_STRP7/22-125
H4NNE5_ECOLX/88-197
B3YHX3_SALET/430-537
C7CLM5_METED/828-949
Q6HAH1_BACHK/494-605
I0XB00_9SPIO/525-642
H9N7C7_TRIVA/1-123
D0Z2E9_LISDA/321-431
B8DQ68_DESVM/444-553
E5ZD94_CAMJU/311-408
Q0B4M4_BURCM/405-513
E6FT46_ENTFL/260-354
C0PW54_SALPC/428-540
H0M4R3_SALMO/345-456
Q3B565_PELLD/476-588
A7Z2U6_BACA2/282-375
D7VN00_9SPHI/534-624
Q187R5_CLOD6/190-297
D1CTC2_ENSAD/1-110
B4BMC5_9BACI/455-572
D2MK64_9BACT/61-204
A1V9D3_DESVV/534-640
C2LYD8_STAHO/452-562
G5JVD3_9STRE/325-436
H0RPU6_9BRAD/427-530
Q10XN8_TRIEI/31-175
I0MEF9_SALET/581-691
G7ANQ0_VIBCL/423-514
E3YRP0_9LIST/447-564
G4PPS2_ECOLX/547-653
A4Y3H0_SHEPC/27-172
C9S1U5_GEOSY/352-463
H5F508_ECOLX/211-323
A3CKH2_STRSV/346-431
E6FJU8_ENTFL/260-354
Q8G3U7_BIFLO/342-455
D0JD81_YERPD/509-615
C7HV08_9FIRM/265-372
E1NTC7_9LACO/273-384
Q2RNF8_RHORT/343-466
D2QE11_SPILD/951-1045
B6XJ43_9ENTR/564-673
G8AZJ7_AZOBR/574-697
D6X5P7_STRPR/695-805
F9RIX1_9VIBR/474-569
D0ZHD2_EDWTE/239-354
H7DY48_9FIRM/352-459
F7YKZ3_VIBA7/320-431
C3QRN6_9BACE/402-508
F9R6W2_9VIBR/474-569
F5RPV9_9FIRM/399-545
F8CQ64_MYXFH/644-756
G5YD34_ECOLX/371-481
C7CQS6_ENTFL/223-334
B2J5X1_NOSP7/969-1091
F4T6E5_ECOLX/345-454
C3IH35_BACTU/477-589
C2RML4_BACCE/283-374
F3C790_PSESG/500-620
D7XRZ5_ECOLX/348-449
A6BRW8_YERPE/435-574
A4BJG3_9GAMM/364-506
Q68KJ6_MANIN/117-232
H1B0Y2_9FIRM/258-368
C7XDJ6_9PORP/642-748
D3RLD2_KLEVT/382-490
E2XUP8_PSEFL/393-503
G7AG39_VIBCL/325-434
F0E2M2_9PSED/1224-1363
Q6AM10_DESPS/488-600
H7R8Y9_CAMCO/30-173
D7ENY5_MYCTU/338-445
D1B7G1_THEAS/483-596
Q9A7F5_CAUCR/338-440
Q985J3_RHILO/398-509
Q99ZV0_STRP1/449-542
B1VMK9_STRGG/184-296
F2FSH3_SALGL/565-677
A4G505_HERAR/108-203
H2W3M7_CAEJA/334-486
G2LRT7_9XANT/389-528
G7SAC5_STRSU/233-325
CHEA_ENTAK/367-506
E4MZH0_KITSK/287-388
G2Q347_THIHA/815-934
H7JLB6_STRPN/38-181
E6VVG6_DESAO/499-609
A0RBF6_BACAH/391-496
F3Y2B6_9FLAO/929-1042
B5NKV8_SALET/557-662
G7Q8Q0_9DELT/511-627
G5CDW4_9BURK/2-139
H3SID8_9BACL/498-619
C3PEL8_CORA7/363-473
F4AY80_KROS4/625-735
A3NI66_BURP6/351-499
G6EBD9_9SPHN/257-367
H1TNK8_STAAU/765-879
D8GSR6_CLOLD/224-331
D8MBJ7_BLAHO/90-213
G0T007_RHOG2/186-332
I0Y185_9BURK/499-626
D8KD99_LACLN/188-291
D8HLR2_AMYMU/344-435
A8AD32_CITK8/377-488
H8H0Q7_DEIGI/342-452
G5IZB3_CROWT/434-576
A3NQY9_BURP0/557-666
A0KMS3_AERHH/554-665
H0B6V2_9ACTO/238-353
D6CSU9_THIS3/329-443
E7U557_ECOLX/495-601
C3BL02_9BACI/277-365
D1P574_9ENTR/374-479
G9T708_SALMO/345-454
Q016H6_OSTTA/27-163
D0X1B1_VIBAL/407-500
E8RQT8_ASTEC/399-511
C2NXG8_BACCE/315-425
A2XL32_ORYSI/455-586
E7PYG3_STRDY/299-407
A4FX50_METM5/502-613
A7LXT1_BACOV/945-1059
B9J7Z6_AGRRK/660-775
B7IML4_BACC2/692-796
C2UH65_BACCE/376-482
H4P8E9_ECOLX/465-558
E3HFK5_ACHXA/251-360
D5TFZ3_BIFAV/310-423
A1K6H9_AZOSB/744-856
G8TBT7_NIAKG/379-488
F4G5I1_ALIDK/358-473
E1D6N5_VIBPA/243-339
C4X7F2_KLEPN/379-491
C8MCX4_STAAU/486-599
B4AK74_BACPU/489-602
B9E1R4_CLOK1/359-470
H6P0T7_SALTI/375-479
B6K1S1_SCHJY/1868-1985
G2MSF0_9THEO/351-461
C3DD66_BACTU/330-437
G7DQP8_BRAJP/451-570
F5IWE5_9PORP/528-639
F8YUD5_VIBCL/31-174
C4LBR6_TOLAT/402-518
C3PVL8_9BACE/481-593
Q3J657_RHOS4/370-510
Q2J2H5_RHOP2/719-828
A6N6A9_9BACT/1-82
Q9PAI3_XYLFA/271-372
Q5P209_AROAE/334-441
G8AS64_AZOBR/416-526
F0YXE4_9CLOT/364-475
G1XY99_9PROT/485-597
I0K544_9BACT/992-1115
G2U8Z0_PSEAI/340-482
A0Z5E1_9GAMM/282-397
H4GCJ1_STAAU/433-544
C3B611_BACMY/33-176
B1X616_ECODH/428-540
E1Q8R4_HELPC/306-404
B3QYS5_CHLT3/1553-1649
D4BA65_9ENTR/459-564
G2E271_9GAMM/314-426
D9Y4F9_9BURK/500-608
F8GE75_NITSI/324-426
D3ADJ9_9CLOT/454-563
G7EHB1_9GAMM/1-73
B5M445_9BACT/942-1053
B1ZWS0_OPITP/470-606
D5X1U0_THIK1/316-432
Q1QNE1_NITHX/354-465
A3CZG8_SHEB5/270-355
Q1IYW8_DEIGD/827-938
Q2RS60_RHORT/754-863
A3XV50_9VIBR/514-629
E0XJK6_9NEOP/35-188
H8EZJ7_MYCTE/748-856
H1FUH9_9HELI/192-302
B9QSJ4_9RHOB/348-440
F6BS10_SINMB/466-606
A3MQG6_BURM7/349-470
Q6NBH5_RHOPA/911-1020
H1JZ22_9MYCO/343-450
B1ZSZ0_OPITP/931-1026
C2XK06_BACCE/564-668
G5XZI6_ECOLX/453-553
D7HH39_VIBCL/31-174
F8DCQ0_HALXS/854-964
D6XAT2_9ACTO/1475-1607
D1BGB5_SANKS/308-417
E5XM10_9ACTO/309-400
C1I430_9CLOT/965-1076
D3EH63_GEOS4/509-617
A5FQD8_DEHSB/18-120
H9MGJ1_9HYPO/1-155
H0P6E6_9SYNC/853-964
G0PQB9_STRGR/518-626
I0XQK1_9LEPT/301-411
C5URG1_CLOBO/342-452
A1VQL5_POLNA/367-458
B6BNC1_9PROT/199-308
B1QL57_CLOBO/420-561
G4LPJ3_PSEAI/338-445
Q0VRX4_ALCBS/337-449
E8HA36_ECO57/252-359
A3K986_9RHOB/269-386
E5QW85_STAAH/205-313
B5WIW9_9BURK/348-456
F9B434_VIBCL/3-148
F6CFD0_LACKZ/496-607
A7X212_STAA1/34-177
F6C5B6_BIFBA/62-208
G9QSR3_9PROT/264-368
H5LAN0_ECOLX/404-519
H9MGL5_9HYPO/1-155
H5SY59_LACLL/274-379
F9SV27_VIBOR/540-649
F4TXW2_ECOLX/394-506
H8MUM4_CORCM/452-574
Q7DJW4_9BACT/3-162
G7ZAY9_AZOL4/291-384
F4DH98_AERVB/542-653
G0D6E6_ECOLX/733-846
F9T2D0_9VIBR/31-174
E3GJS2_EUBLK/562-670
D6HME7_9FIRM/295-404
Q3Y2D2_ENTFC/223-334
G4I2U2_MYCRH/420-528
E4DAW7_PROAA/356-466
G7W723_DESOD/482-607
D5YJL3_MYCTU/408-518
F3KWQ7_9BURK/384-501
G8W9K3_KLEOK/540-649
G6ZWQ2_VIBCL/379-487
G6LYN4_STRPN/226-337
E8J630_ECO57/348-449
D3UXY1_XENBS/31-174
Q1QA10_PSYCK/294-456
E1XN42_STRZI/275-362
F3RSH6_VIBPA/329-439
E3PXN5_CLOSD/452-555
H8ATC8_CAMJU/327-429
I0XUC9_9LEPT/259-377
H5FCI4_ECOLX/547-653
G7GG03_9GAMM/292-405
H0PNU3_9SYNC/257-363
Q89JF5_BRAJA/776-887
F8EFW4_RUNSL/1115-1240
H1Y8F8_9SPHI/509-620
F2N0V5_PSEU6/903-1012
H3N8J3_KLEOX/418-528
D4M5H9_9FIRM/33-179
D4B8R7_9ENTR/494-586
I0P2S4_SALET/428-540
A7I816_METB6/529-626
B5FAG5_VIBFM/401-516
E2X256_ECOLX/68-175
A7BTE9_9GAMM/249-358
H6LVW6_FRATU/360-469
B9JG79_AGRRK/328-437
Q3BVZ9_XANC5/262-381
A3UEK5_9RHOB/225-330
F6B5X0_DESCC/377-488
C0XL56_LACHI/366-477
A9B3R5_HERA2/18-150
A5E892_BRASB/717-826
Q1Q671_9BACT/216-321
H8CFZ5_CAMJU/290-395
E4EAW7_PROAA/360-450
A4JHH0_BURVG/322-435
A6C8K6_9PLAN/758-880
H1T0N2_STAAU/188-295
D1R1Q3_STAAU/234-347
E3BEQ3_9VIBR/339-425
H1BN11_9FIRM/234-343
C7UQ44_ENTFL/376-471
E7X280_SALMO/349-460
Q8XTU6_RALSO/515-629
B1M5D8_METRJ/308-409
D8NDK4_RALSL/552-646
B2PHV9_ECO57/406-495
B2GJB6_KOCRD/395-508
B3BZS6_ECO57/447-547
C6E6H5_GEOSM/351-462
B6FLW3_9CLOT/480-588
C2V1G9_BACCE/367-479
H9MZX9_MYCTU/76-217
B3IF25_ECOLX/348-449
E6YUJ4_9RHIZ/360-469
A6A0G1_VIBCL/556-665
A2P2T7_VIBCL/581-692
F2FRF7_SALGL/233-348
Q0BVA0_GRABC/338-436
A7MHK6_CROS8/465-560
I0AGA8_9BACT/390-483
G1WKX1_9ACTN/86-188
D0GX86_VIBMI/528-640
CHEA_LISIN/343-487
G6RTJ0_STRPN/38-181
B3E6U0_GEOLS/399-505
C6Z331_9BACE/936-1047
B1FT58_9BURK/322-440
G7BXA7_VIBCL/466-580
D4DYP0_SEROD/333-439
Q0C4V6_HYPNA/589-714
E8K1A8_9STRE/214-318
E2ZLU8_9FIRM/236-349
G6ZBY8_VIBCL/204-315
B1JI96_YERPY/439-578
Q1N7K7_9SPHN/570-676
Q3KKF6_PSEPF/399-508
G4AEY3_AGGAC/157-255
F5R7C4_9RHOO/320-426
C5BQB8_TERTT/567-680
H3S221_STAAU/348-455
C8SYD7_KLEPR/261-372
Q3ATG6_CHLCH/479-592
E6W5U2_DESIS/636-745
B4D522_9BACT/277-398
B2J7H9_NOSP7/547-656
F5SGT1_9BACL/215-325
E7GS42_CLOSY/790-906
H1P5K1_9BACT/161-271
B0HY84_YERPE/391-501
H7RHT3_CAMCO/327-427
TOP2A_PIG/77-224
F1ZKF3_ECOLX/465-558
B1RBE1_CLOPF/678-789
D5RV21_CLODI/216-327
C0QIR8_DESAH/733-851
D9V400_9ACTO/358-466
D0GWK0_VIBMI/327-437
B2TR96_CLOBB/220-331
B2J497_NOSP7/346-456
B7A7T8_THEAQ/721-821
A5W2K8_PSEP1/282-403
E4VKB0_9HELI/363-498
C9XWN9_CROTZ/359-469
A0KBC5_BURCH/166-255
F8FJ91_PAEMK/479-598
C2GM65_LACRE/334-443
E5SB63_TRISP/96-244
C5A9X1_BURGB/699-815
B5UII0_BACCE/306-411
G3SJM8_GORGO/268-392
B7KND4_METC4/323-443
F0SCD3_PEDSD/744-854
F7KF97_9FIRM/482-590
B0C8A2_ACAM1/255-363
Q054C7_LEPBL/50-213
B6CBM2_ENTCA/227-336
F5JS47_ACIBA/241-363
A0YGF8_9GAMM/573-680
A4JDJ2_BURVG/318-427
C2RUP3_BACCE/489-599
H0DQW7_STAEP/348-451
D4VTT0_ENTFC/332-443
Q284T4_VIBCL/648-763
H7ZQI4_CAMJU/235-339
Q0SAF9_RHOSR/56-197
B2D7X0_VIBCL/33-147
D1JR17_9BACE/131-242
A1REH9_SHESW/230-345
B2T292_BURPP/333-444
C6CCC1_DICDC/778-898
H8MZT0_CORCM/380-489
E6U3D5_ETHHY/447-550
G4U344_PIRID/252-378
B3FIB1_ACTDE/5-116
Q30RX7_SULDN/159-270
E8M3Z4_9VIBR/240-341
F7MI46_9FUSO/449-552
G4T4E6_META2/430-536
D4H8K3_DENA2/390-482
H3X4N9_STAAU/277-370
F3I595_PSESF/636-744
Q4RNN6_TETNG/215-339
C3D8P5_BACTU/489-599
D4XDG4_9BURK/726-848
Q094U8_STIAD/366-487
D4JN36_9FIRM/344-453
A0CKW1_PARTE/526-639
E6VY75_DESAO/475-577
F7XQN6_METZD/445-556
E0MK09_9RHOB/622-739
G1W9A5_9BACT/633-757
E8D9F4_SALMO/345-456
Q3JFV0_BURP1/456-577
A7VFL3_9CLOT/780-891
A0YCB0_9GAMM/539-651
H0Q2L5_9RHOO/593-700
E1CVB9_VIBPA/559-668
C9BTH9_ENTFC/223-334
B7I972_ACIB5/290-403
D0BNK1_9LACT/353-464
E7TN17_ECO57/581-691
H1LQJ1_9PAST/440-533
E5TFB0_STAAU/222-331
H7GFS3_9DEIN/233-324
Q8XYM3_RALSO/351-465
D9Y803_9BURK/235-354
G8T1E8_BRUAO/240-360
G6EM62_STRTR/4-80
G5CDY6_9BURK/2-139
B7KPQ3_METC4/39-183
E5QTV2_STAAH/474-579
C9NVY1_9VIBR/553-662
A9BP86_DELAS/48-207
D9YB56_9DELT/962-1078
Q6LPP5_PHOPR/438-531
B7NF16_ECOLU/31-174
B3CHH8_9BACE/947-1076
D9US02_9ACTO/326-438
C7BRT1_PHOAA/582-692
D9SLR6_CLOC7/476-587
H7H8U7_STRPN/226-337
A1WXJ5_HALHL/380-491
H4Y6V6_ECOLX/394-506
H3US00_STAEP/261-363
E5R5J1_STAAG/486-599
B8NGP6_ASPFN/261-447
Q1MLH1_RHIL3/469-609
F4QW70_BREDI/207-327
F7TV45_BRELA/501-606
B8L3R7_9GAMM/354-461
H0LT43_SALMO/409-498
C9VCS4_BRUNE/481-600
A6VT31_MARMS/292-400
D8NKN8_RALSL/429-558
E2T5M6_9RALS/220-318
H4DBY3_STAAU/277-370
F8FMK8_PAEMK/360-468
Q466R2_METBF/4-88
H1JA72_9FIRM/313-422
I0AF27_SALET/409-498
C7JMY5_ACEPA/457-554
E5R8P0_STAAG/222-331
Q49XA6_STAS1/275-361
E6IG68_ENTFL/373-484
C4SE11_YERMO/777-886
F9H6R1_HAEHA/220-322
Q6TLI4_COREQ/353-464
A9KP44_CLOPH/388-498
B9ABS1_BORBG/263-372
A4G2R0_HERAR/554-646
H1YBM8_9SPHI/485-594
C4XG89_DESMR/567-662
E7IZH6_ECOLX/547-653
E5FCJ8_TRIVA/1-131
D7XFB3_ECOLX/27-172
E4P8H1_ECO8N/371-480
H0FP54_BACAM/34-176
B0V7J5_ACIBY/346-460
G4TPV8_PIRID/1208-1350
F4QGG9_9CAUL/192-303
H0SSE6_9BRAD/333-451
E8G3Y2_SALMO/348-449
B4A8A9_SALNE/349-460
D7AMB1_GEOSK/407-517
D8CF64_ECOLX/480-586
E6GBZ3_ENTFL/477-587
B3ZHT4_BACCE/321-433
G7TMG9_VIBCL/459-569
E9A3T9_SALET/548-658
D2EZ11_9BACE/568-671
I0HKT0_RUBGE/373-470
Q6HPC3_BACHK/389-499
B2S940_BRUA1/313-428
E4LRP8_9CLOT/67-167
A0KF18_AERHH/319-426
E7V1P5_SALTM/258-367
D7A808_STAND/346-443
G7U1M1_CORPS/219-308
F0L3A2_AGRSH/620-738
A6WDA5_KINRD/309-397
F8FY90_PSEPU/348-456
A8ZYQ9_DESOH/259-366
H4R1J3_ECOLX/565-677
A3X484_9RHOB/314-432
G3IYB2_9GAMM/675-786
G1XZT7_9PROT/103-245
B7IQ92_BACC2/388-530
H5A4K1_ECOLX/233-348
I1DSG0_9PROT/131-241
B1LN43_ECOSM/464-558
D7K254_9BACE/959-1073
D0FMH1_ERWPE/233-348
A0NUT9_9RHOB/482-602
F9THX1_9VIBR/457-568
C2PTH4_BACCE/252-344
D7KA46_9BACE/530-641
F7RA64_SHIFL/308-415
F4QWF5_BREDI/272-387
Q82YZ0_ENTFA/275-385
G7VYY1_PAETH/443-542
C2UTP9_BACCE/284-366
C3ABR1_BACMY/430-541
I1DFV4_9VIBR/374-487
B5YFX6_THEYD/240-349
D4LZ99_9FIRM/342-453
G8RYG6_MYCRN/338-445
G5UQN5_ECOLX/494-586
E7JTK4_SHISO/360-471
D3SRS7_NATMM/1218-1362
E7JAP7_ECOLX/31-174
A7GN15_BACCN/477-589
D0SZS9_ACILW/45-188
B0AUK4_BACAN/470-579
I0AG68_9BACT/567-671
B6ELS7_ALISL/443-554
A6T2W9_JANMA/309-412
D9XTG4_9ACTO/347-456
G5VN74_ECOLX/494-586
A4BJT3_9GAMM/864-977
E4IJ10_ENTFC/366-477
D2BD88_STRRD/312-413
A2PD29_VIBCL/420-536
E8XHM3_SALT4/409-498
C8JZX1_LISMN/780-891
B3WK13_ECOLX/565-677
C0B9Y0_9FIRM/272-384
A4XC76_SALTO/882-1006
D4LTA0_9FIRM/369-473
A4FNH2_SACEN/394-494
F4LFP7_BORPC/821-934
H0DB44_STAAU/433-544
F6ARU4_DELSC/165-277
A4STN8_AERS4/364-473
F2H0J0_BACTU/322-432
H7KMR2_STRPN/418-532
F3STR5_STAWA/190-297
A8KS67_BURPE/351-462
D2YQW5_VIBMI/559-668
B5JKL9_9BACT/925-1040
F8X1S0_9PORP/440-549
B3E3M0_GEOLS/420-560
H7XWT4_CAMJU/309-405
Q135J8_RHOPS/261-358
F9A412_VIBCL/416-527
C3EH36_BACTK/597-720
B3ZFF2_BACCE/342-438
G2T6Z8_RHORU/509-616
H3QTZ7_BRUAO/35-179
H4A4I0_STAAU/34-177
A9W6K6_METEP/633-750
C2J9D0_VIBCL/317-425
H1C863_9FIRM/41-184
A1SA39_SHEAM/27-172
Q81AH1_BACCR/33-176
B5NEF8_SALET/465-558
H1YF21_9SPHI/180-288
D5RQS4_9PROT/303-410
Q3CYR9_STRAG/96-200
B6QFJ9_PENMQ/262-422
F7NNJ1_9FIRM/390-501
C9XGH2_SALTD/507-613
D3JF66_9BURK/3-113
B5J8M2_9RHOB/472-578
E6V6Z8_VARPE/399-512
H3THE6_PSEAE/475-585
D3AC00_9CLOT/452-568
B5CA74_SALET/31-174
B0TG83_HELMI/297-412
C3ALX1_BACMY/453-559
H1G837_LISIO/257-365
H5Y3F4_9FIRM/234-342
H5H4U8_ECOLX/547-653
H5GZE4_ECOLX/233-348
Q7NZM6_CHRVO/308-410
D6TV02_9CHLR/1-36
D0HDJ5_VIBMI/227-336
G4HK57_9BACL/486-611
G8UG16_BACCE/312-422
H7UB54_CAMCO/296-399
Q8TK73_METAC/510-626
G5KC54_9STRE/36-181
F8HAG3_PSEUT/332-437
G8SFI7_ACTS5/237-345
F5R8U2_9RHOO/340-465
H3ZFE4_9ALTE/524-634
H1DMR9_ECOLX/371-480
A9FPW5_SORC5/560-692
F4BAG5_FRACF/236-345
E8Q9Q2_STRED/300-410
G6NYF9_STRPN/348-450
B2TNR1_CLOBB/323-432
E8R2Z6_ISOPI/501-623
A1R9L8_ARTAT/589-710
E7IDB1_ECOLX/249-356
C6I8U0_9BACE/699-806
A1ZYY4_9BACT/551-661
A4NC61_HAEIF/233-342
G0A4C8_METMM/377-487
G1YGS2_ECOLX/345-454
A1APD9_PELPD/669-780
H5C6V2_ECOLX/329-436
O54012_PARDE/194-302
B8HXU8_CYAP4/576-674
E8TBS7_MESCW/258-356
D3LTU0_9FIRM/35-179
E8G2I4_SALMO/581-691
G8QY55_SPHPG/468-577
A7FR19_CLOB1/391-501
H1XFY8_9XANT/919-1032
F9AG60_VIBCL/591-705
D3NV72_AZOS1/696-838
B9C4X6_9BURK/352-465
E6VWA1_DESAO/499-612
Q84K07_ARALP/292-419
F5T2M4_9GAMM/632-744
D6GAC2_9ENTR/579-689
G6B8S8_CLODI/237-346
Q8VPT2_ENTCA/225-334
Q46XF8_CUPPJ/331-442
Q2XPY1_9GAMM/1-78
C9PVL5_9BACT/451-560
H8E1N0_9MICO/395-490
E7WQN9_SALMO/354-460
E8FSF2_SALMO/356-466
A9TEA5_PHYPA/235-364
C8MJ25_STAAU/222-331
Q8Z0B6_NOSS1/447-559
B5NJH2_SALET/394-506
E3ILH8_DESVR/722-838
F8FT03_PSEPU/33-176
F3DJ29_9PSED/280-389
E1IYL7_ECOLX/371-481
C6A7D5_BIFLB/431-577
B0QFJ3_BACAN/312-422
H4ZK52_ECOLX/332-439
H1TAG9_STAAU/277-370
Q139K6_RHOPS/357-465
B6Q433_PENMQ/907-1048
B5NUJ3_SALET/409-498
A5G9E6_GEOUR/261-383
G2G4I4_9ACTO/371-458
F3VTV6_SHIBO/313-424
E1JTC4_DESFR/315-412
E3F9V8_CORP9/33-174
E3EAY9_PAEPS/276-388
Q2W106_MAGSA/432-527
Q5NIH6_FRATT/360-469
H1XJA9_9XANT/323-423
F7XM02_METZD/579-675
A9CXF9_9RHIZ/364-478
E7SNI1_SHIDY/313-424
E8K3J3_STRPA/336-446
C2Y831_BACCE/252-344
B6BN78_9PROT/208-318
A7ZNU2_ECO24/464-558
C2I6V3_VIBCL/234-339
G6G3H7_9FIRM/449-588
G5KQZ5_ECOLX/360-471
A8U6M6_9LACT/306-417
H3P9Z3_BRUAO/351-444
H4TA09_ECOLX/581-691
Q8YYY5_NOSS1/329-455
C0GCH8_9FIRM/321-430
H3NL64_9FIRM/340-438
F7MAM8_9BACE/929-1038
G2FDQ0_9GAMM/338-453
H0E5G1_9ACTN/217-324
G7FZB0_9GAMM/353-463
Q4C2G5_CROWT/1-50
C8KT98_STAAU/765-879
A3GQW6_VIBCL/120-229
F0YZB2_9CLOT/222-329
Q9EXE5_LACSK/208-262
A8C9S0_BURCE/1-116
G0ATC0_9GAMM/486-593
C3P7G1_BACAA/353-459
F8JV82_STREN/357-448
H6LFJ1_ACEWD/344-455
D4V8B4_BACVU/434-542
F6BFK3_THEXL/378-522
Q632I8_BACCZ/253-363
G3K8S1_9NEOP/15-168
Q3M4Q6_ANAVT/656-766
C2UVA1_BACCE/692-796
A1JN56_YERE8/305-414
H4G651_STAAU/178-285
H3TT76_STAAU/39-182
Q4JTP8_CORJK/438-548
I0L0W5_9ACTO/329-429
E7WZT6_SALMO/329-436
B9HUB6_POPTR/484-618
H5WPX2_9BURK/345-457
B5WD83_9BURK/39-198
Q5A1E7_CANAL/105-254
C6NWJ7_9GAMM/354-496
A1VHH5_DESVV/439-555
C0ZVV7_RHOE4/358-461
H3SD58_9BACL/233-346
Q01RL5_SOLUE/507-612
A2ZRL7_ORYSJ/138-287
C7QZV5_JONDD/315-424
F1RS45_PIG/75-222
D4ZTQ6_SPIPL/685-805
F0T0I3_SYNGF/492-596
B8IMV7_METNO/383-502
Q082H1_SHEFN/495-613
G2GIS6_9ACTO/418-528
E5UEQ7_ALCXX/340-452
C3H1J4_BACTU/250-355
B7JV78_CYAP8/490-633
Q20JY7_9BACT/754-877
Q184P0_CLOD6/220-329
Q886U4_PSESM/830-945
E8B3U4_SALMO/349-460
F7QVE9_9LACO/31-175
F0S3U4_DESTD/268-371
A8EV58_ARCB4/264-373
C2V211_BACCE/230-333
C5BYG6_BEUC1/295-387
Q8Q010_METMA/603-745
D7K181_9BACE/544-653
F7FRI9_MACMU/264-403
H5WBY3_RALSL/282-396
Q39G02_BURS3/337-448
C2YEQ2_BACCE/314-420
C6DBZ6_PECCP/782-902
A3IWH1_9CHRO/20-144
C2XJQ6_BACCE/279-366
G2E872_9GAMM/963-1078
F0BB02_9XANT/256-362
E7G5I9_9FIRM/602-707
C6WFS8_ACTMD/287-376
Q12IH7_SHEDO/255-341
C3EIT6_BACTK/393-535
H4Y9U2_ECOLX/430-537
H4TQ56_ECOLX/349-460
F8HV49_LEUS2/317-427
GYRB_BUCAI/31-174
D8FW36_9CYAN/1503-1623
E8FN48_SALMO/345-451
B1EZZ6_BACAN/369-479
H8G4D0_9PSEU/320-411
D0LR00_HALO1/380-489
F0EG69_ENTCA/382-494
H8P0D8_RAHAQ/460-558
I0NBX5_STRPN/236-328
B7KZT6_METC4/365-478
D4H5M9_DENA2/698-837
H0FVM8_RHIML/364-486
D7IFW2_9BACE/330-430
C9XML8_CLODC/755-866
A3TKM4_9MICO/469-558
B0HBC5_YERPE/394-506
F4WEK4_ACREC/115-263
A4TY83_9PROT/448-559
F7MGR5_9FUSO/328-434
C3C9E3_BACTU/295-402
G6BGG1_CLODI/277-384
B9E1D2_CLOK1/348-450
C7N663_SLAHD/475-585
E1LKG5_STRMT/38-181
F5XLZ6_MICPN/583-678
G4LN79_PSEAI/317-424
Q13MN8_BURXL/526-638
D4HAW2_PROAS/360-465
H7XV25_CAMJU/345-487
C7PLP4_CHIPD/939-1056
C2QIF8_BACCE/367-479
D0HYP2_VIBCL/235-351
G9X3Y2_9FIRM/343-454
G4PF08_BRUML/316-425
H5PLQ1_ECOLX/581-691
G5MZT4_SALET/548-658
I0VAC3_SHIFL/371-480
G7EF14_9GAMM/398-506
H4NYT5_ECOLX/1-78
H4QT21_ECOLX/345-450
E9A7G2_SALET/332-439
C2UWK6_BACCE/329-437
B1QCG0_CLOBO/254-360
H5Y9S5_9BRAD/130-221
Q075F1_9PROT/45-189
B9LDU2_CHLSY/286-381
D8I7J8_AMYMU/348-454
H2J0U0_RAHAC/278-389
D6FLC4_MYCTU/394-494
E4IGA4_ENTFC/45-189
G6GB76_9FIRM/454-560
F0SUL7_SYNGF/199-308
H3YCL8_STAAU/234-347
E8YK28_9BURK/307-415
O97488_TRYCR/37-141
E8WMG2_GEOS8/351-462
Q3DQG2_STRAG/311-410
D3F6G2_CONWI/292-402
H0ANU1_STAAU/252-344
B7HV80_BACC7/279-389
Q1DDJ8_MYXXD/386-501
E8LZL4_9VIBR/379-483
F9CBY3_VIBCL/462-554
H8XJW5_BACAM/392-497
I0G732_9BRAD/351-455
F4CB34_SPHS2/252-362
A7HNQ8_FERNB/333-443
C5NUZ9_9BACL/341-447
E6SQN7_BACT6/312-416
C2WTP5_BACCE/443-554
H1NK54_9SPHI/596-710
E7P5M5_PSESG/349-460
E8JAB5_ECO57/363-472
F9GVC5_HAEHA/1-80
D1FEF7_9RHIZ/352-462
G2LBJ7_PSEAI/530-644
A1ATD7_PELPD/373-470
C0YF49_BURPE/169-273
G6H9J3_9ACTO/28-173
G4HHL9_9BACL/480-594
G0AZE6_9GAMM/457-596
H4B5B4_STAAU/188-295
E4Q9F3_CALH1/466-571
C3QCX0_9BACE/264-375
C1EW48_BACC3/302-406
D4LWF0_9FIRM/685-802
H3A5L4_LATCH/88-235
A9LZC9_NEIM0/437-529
Q48KE2_PSE14/515-624
H8XK02_BACAM/198-309
F7L5L0_BACOV/947-1059
D4EU36_ENTFL/373-484
C2N1Q7_BACCE/362-474
D8I2H0_AMYMU/360-467
F2PBU2_PHOMO/31-174
H2K1S9_STRHJ/362-472
E8V1E4_TERSS/382-493
F8F8P2_PAEMK/215-325
F3HXN7_PSESF/582-674
Q1G8B4_LACDA/279-390
B1ZN85_OPITP/383-494
CHVG_RHIME/457-574
Q11VS8_CYTH3/430-553
G4H8T4_9BACL/486-600
E7PZA8_STRDY/380-493
E7YQE7_SALMO/316-424
H8N3H2_RICPO/324-434
H4SZZ5_ECOLX/233-348
F9LPZ0_STAEP/19-147
G7V7Z3_THELD/503-595
H1FYV9_9HELI/446-557
H1YM67_9GAMM/833-948
G9XJB6_DESHA/910-1016
C0QAH6_DESAH/2-105
B0NEQ1_EUBSP/35-180
F8C423_THESO/235-342
D0BI93_BRUSS/241-351
Q8XVM2_RALSO/550-657
C2QV06_BACCE/692-796
H3XIY6_STAAU/39-182
C0EZG9_9FIRM/1-108
G6QNE0_STRPN/38-181
D7B4M1_NOCDD/731-840
D6LNZ4_9RHIZ/353-463
C5GFX3_AJEDR/554-670
G6GBR7_9FIRM/191-295
D9V4K7_9ACTO/339-450
H5TPY8_9ACTO/326-441
C6RZH4_VIBCL/462-554
E7W755_SALMO/345-456
C3BEZ6_9BACI/349-459
D5CPL4_SIDLE/577-687
G6B979_CLODI/216-327
A1T107_MYCVP/37-178
C0EN91_NEIFL/241-359
D5VIG5_CAUST/432-548
I0R4N1_9FIRM/334-439
E5R2U6_ARTGP/1435-1555
F4TVQ4_ECOLX/232-343
F9CQI8_ECOLX/345-454
C4XNZ8_DESMR/459-565
D2AZK2_STRRD/325-436
D8FCP8_9DELT/312-420
E1D9P1_VIBPA/464-578
A9ZDW7_YERPE/496-588
E8YJ14_9BURK/413-506
F3YV18_DESAF/395-511
H4TMA6_ECOLX/494-586
F8H2Z1_PSEUT/461-603
F9R9A2_9VIBR/561-670
F3Y7W8_MELPT/315-426
G7W7S3_DESOD/500-610
D8BWJ7_ECOLX/766-879
P96368_MYCTU/387-501
Q4ENM0_LISMN/41-184
E5CMS9_STAHO/30-173
F7LFA9_BACOV/375-482
E6CMB5_PROAA/313-407
B9U4G4_VITVI/1002-1115
F3NFR1_9ACTO/619-729
B1IY56_ECOLC/565-677
D1GTI4_STAA0/19-147
E3EQR6_BIFBS/403-506
H5RUQ8_9NOCA/328-417
H0IB45_9MYCO/306-393
Q27HW6_PSEMX/34-187
G8U4X4_BACCE/494-605
A1BA68_PARDP/306-414
C4TZE3_YERKR/457-559
E0R1J9_ECOLX/565-677
D2Q8C6_BIFDB/316-427
H9UFU5_9SPIO/352-470
B2FQW3_STRMK/295-402
B1FSV4_9BURK/381-492
E7VFH8_SALMO/28-138
G2A7M8_ECOLX/249-356
D3FE83_CONWI/449-536
Q9CLA0_PASMU/421-521
C2I0F8_VIBCL/397-493
Q89US6_BRAJA/532-632
D6IYB4_STAAU/234-347
A9B8N4_HERA2/692-787
E3H3S7_ROTDC/322-421
Q3R1V3_XYLFA/288-397
Q74E63_GEOSL/426-537
D1P2R7_9ENTR/347-449
D1PDK4_9BACT/395-504
B9EBV7_MACCJ/31-174
F3U307_RHOSH/245-345
A6GD09_9DELT/363-497
A5CEA5_ORITB/32-149
G4E3Y9_9GAMM/447-570
H3TAE2_PSEAE/416-526
H5JL28_ECOLX/465-558
A3IE01_9BACI/11-71
Q92CN4_LISIN/382-478
B8L709_9GAMM/40-188
D1JPL4_9BACE/788-894
E9ST58_CLOSY/459-577
F5RBA1_9RHOO/354-445
E8FAR9_SALMO/252-359
Q9KHM2_ENTFL/257-366
F5R8E1_9RHOO/896-1006
F2HQK8_BRUMM/387-501
A1DP90_NEOFI/173-321
E7H4N7_9BURK/465-558
D3V6Y6_XENBS/346-454
B2A3P9_NATTJ/283-400
A7ZBZ4_CAMC1/301-405
G7LPD8_9ENTR/233-348
Q2BYF8_9GAMM/329-440
C4F186_HAEIF/27-172
H0HPP8_9RHIZ/284-343
B0Q3H4_BACAN/281-372
A7C1A8_9GAMM/282-393
F3FCX1_PSESX/346-454
Q2IXJ9_RHOP2/775-886
H4R113_ECOLX/349-460
Q6G558_BARHE/474-593
E3DYG7_BACA1/320-425
F4AM89_GLAS4/335-440
A3NT61_BURP0/792-910
H5TSS8_9ACTO/355-458
C2MLC3_BACCE/300-405
C0WQG1_LACBU/325-437
F2MG32_LACCD/225-336
Q8NM19_CORGL/282-376
C2NZS7_BACCE/265-374
B2IJT7_BEII9/478-607
A3YQK9_CAMJU/345-487
D0LRA2_HALO1/1201-1313
H1K4C5_9MYCO/279-370
Q604R4_METCA/376-481
G5XYM6_ECOLX/349-460
Q6NDV0_RHOPA/46-190
E8U6T3_DEIML/500-592
F4SKA2_ECOLX/428-540
Q1Q7M2_9BACT/599-709
E8CQ78_SALMO/281-386
F2AWT9_RHOBT/515-623
F8ZEY9_VIBCL/416-527
B3HM98_ECOLX/406-495
Q5GWY3_XANOR/337-436
D1R590_9CHLA/43-192
D5DED2_BACMD/1079-1186
H5QVV8_ECOLX/464-558
H7RNG7_CAMCO/311-410
Q8YZV1_NOSS1/1679-1799
Q7AAR5_ECO57/27-172
B1V666_CLOPF/412-513
Q0SU30_CLOPS/413-524
H1J8D7_9FIRM/420-531
F4BJQ3_FRACN/33-176
A2W3R7_9BURK/271-376
H1WGA6_9CYAN/527-641
B3XUD3_UREUR/30-173
B3AL15_ECO57/581-691
H8FQN8_RHOMO/1082-1193
G6W8E8_STRPN/341-443
Q138Q8_RHOPS/445-563
H4KP52_ECOLX/31-174
C2JTX1_LACRH/44-189
F2IPX0_VIBCL/320-429
Q3EUD2_BACTI/302-406
E1P6R2_ECOAB/494-586
A9JZK0_BURML/350-471
G1UZU6_9DELT/1064-1180
A6LBZ2_PARD8/650-758
G0PY62_STRGR/307-406
A0KEB4_AERHH/442-546
A3CMB7_STRSV/347-455
E4BFE5_PROAA/98-186
H0PEJ9_9SYNC/889-1016
Q65HY2_BACLD/475-586
C6IYA0_9BACL/437-545
G7ADS0_VIBCL/420-536
G9EJG9_9GAMM/413-523
F4ECW9_STRSU/233-325
Q5LDE3_BACFN/399-507
E1YSA5_9BACE/305-413
C7QI14_CATAD/480-591
H4BUV6_STAAU/406-512
B2B104_PODAN/316-456
F1JUH8_9ACTO/4-113
D3SPY2_THEAH/477-574
D0HL19_VIBCL/379-487
I0AR37_CORPS/333-443
G0B712_SERSA/394-506
D7C2P2_STRBB/257-366
G9P7H1_HYPAI/1479-1599
B5YYX1_ECO5E/754-867
C0XWW3_BURPE/196-311
B3YEE7_SALET/539-645
E3D660_NEIM7/35-178
C0QRL9_PERMH/570-675
Q1QHT0_NITHX/264-378
G0PSC1_STRGR/329-427
G1APS5_9BURK/4-113
A9GGF4_SORC5/1-92
Q8A9T2_BACTN/351-459
F4VD21_ECOLX/557-663
H8EBT0_CLOTM/417-559
C2XUR6_BACCE/302-413
D8GUD2_CLOLD/279-389
C9ZG54_STRSW/334-430
C7Q0B3_CATAD/242-343
D8GB29_LACCZ/19-146
Q73UU6_MYCPA/461-549
G2D4X7_ECOLX/332-439
G5K517_9STRE/138-249
D0TUZ8_9BACE/1013-1122
A8Z4Y2_STAAT/765-879
E3JD45_FRASU/333-426
E2QA76_STRCL/423-534
D1BTM8_XYLCX/41-206
B7CYP8_BURPE/338-442
B3HLQ8_ECOLX/565-677
D6JEB8_ECOLX/404-519
F4TPQ4_ECOLX/371-480
H8Z3E8_9GAMM/327-436
Q8FFP9_ECOL6/581-691
Q8K7U7_STRP3/37-182
G4QKB2_GLANF/495-611
G7C9U5_VIBCL/325-434
H7HA61_STRPN/340-440
H4GWQ4_STAAU/461-574
E1UQH6_BACAS/470-580
E5YAX8_BILWA/464-568
F8XQ41_9GAMM/362-453
E1IHN2_9CHLR/368-462
F5LHF5_9BACL/33-178
F3BCC5_9FIRM/462-567
F4QUL0_BREDI/171-297
F4BNT4_CARS1/409-550
E8X770_ACISM/408-521
Q5LFD8_BACFN/330-430
F9V056_MYCBO/748-856
E1IFX2_9CHLR/511-621
D4GC75_PANAM/377-482
A1AYT1_PARDP/349-457
H1PK59_9FIRM/51-156
F5ZXV8_SALTU/31-174
B6VWN0_9BACE/947-1059
D3CY59_9ACTO/359-472
D0AQG1_ENTFC/223-334
H7HKJ5_STRPN/327-438
D7VBI0_LACPN/280-369
D6Y3K6_THEBD/516-624
O87939_THAAR/440-548
C4STD2_YERFR/391-501
C6CJT3_DICZE/409-500
F4N6Z6_YEREN/450-552
C4XM16_DESMR/283-388
D8A484_ECOLX/404-519
A5KZA5_9GAMM/581-693
D7AH85_GEOSK/139-247
D6Z1G3_DESAT/394-515
A3WX95_9BRAD/464-575
Q4US69_XANC8/312-431
H4V5Z0_ECOLX/348-449
Q6NA58_RHOPA/1265-1375
E7UUT8_SALTM/348-449
C4SPF0_YERFR/583-693
H8KST7_SOLCM/344-450
Q9C272_NEUCS/205-331
Q3MF13_ANAVT/84-200
D6MDY9_9CLOT/110-233
Q2VEN1_ZIZJJ/455-586
C2YLB9_BACCE/564-668
I0YAV5_9BURK/409-520
A6AZA0_VIBPA/381-493
D5WGK2_BURSC/605-720
D7LFW2_ARALL/455-586
C5B491_METEA/598-712
B6BL94_9PROT/303-390
B9E5M8_CLOK1/173-283
A6KZG3_BACV8/933-1040
G1XXQ5_9PROT/289-400
C3A6R0_BACMY/168-277
B4Q9Y2_DROSI/58-205
H2BSL3_9FLAO/378-484
G0ESP1_CUPNN/354-449
D8IWH1_HERSS/620-730
D6IRW6_ECOLX/499-605
F9FI78_FUSOF/697-895
H7R3J5_CAMCO/340-482
Q9I0V9_PSEAE/358-469
Q5BTT8_LEPIR/20-138
D7BRF6_STRBB/520-628
F1JUF5_9ACTO/4-113
F9W0T2_9ACTO/339-443
F5UJY1_9CYAN/1134-1271
E4HMA8_PROAA/293-384
Q13ZX7_BURXL/387-509
B8FT99_DESHD/301-408
A5GZZ5_9MOLU/3-146
B7AK58_9BACE/345-453
A0LP36_SYNFM/352-462
C1CWE5_DEIDV/53-197
H3SEH3_9BACL/354-461
G7BJH2_VIBCL/674-782
H5FCX6_ECOLX/374-478
G6A415_STRIT/348-455
A1RLS8_SHESW/315-426
C2R3B8_BACCE/373-484
B8IVG8_METNO/734-855
E4L0H1_9FIRM/334-407
A6V5P2_PSEA7/604-717
A6DPD8_9BACT/635-751
H6RLX5_BLASD/280-371
I0KNJ9_STEMA/582-673
E0J7F4_ECOLW/371-481
D6GPD6_9ENTR/349-455
E1T8L5_BURSG/270-362
C8WRA7_ALIAD/424-532
A9H950_GLUDA/356-464
G5WBM7_ECOLX/332-439
D9YYR2_9CRUS/1-123
A0R8X8_BACAH/389-499
Q64ZW7_BACFR/347-455
G0HXP8_HALHT/231-329
G6B2F4_CLODI/415-526
G4IET5_9EURY/244-350
A3D8B9_SHEB5/1154-1269
A3KLC1_BACAM/289-384
C0BS40_9BIFI/321-439
B9Z341_9NEIS/439-579
D9TLV9_THETC/495-605
G6NK48_STRPN/341-443
E6VUE9_DESAO/467-575
D0ZPL1_SALT1/581-691
B1UV65_BACAN/470-579
F4GDB5_ALIDK/352-466
A1U6P7_MARAV/316-427
F2MAC5_LACCC/44-189
C7XXI6_9LACO/496-607
Q30K59_VIBCL/1-112
D0RGE0_9RHIZ/352-462
D9SFV5_GALCS/725-817
Q8D1G7_YERPE/499-605
D1WH50_9LACO/303-415
C7KJS2_ACEPA/629-749
Q8D3I5_WIGBR/31-174
D8HYS5_AMYMU/337-433
G3NZ45_GASAC/66-213
B9LJ38_CHLSY/236-347
B1J188_PSEPW/472-580
F2I5D2_AERUA/57-199
C6SRT2_STRMN/464-568
E9RVA2_9FIRM/485-591
B8JDB6_ANAD2/260-374
C4SGL4_YERMO/444-546
E2Q0X6_STRCL/330-425
D9RQT4_STAAK/348-455
C1EXZ1_BACC3/349-458
F8D5S5_HALXS/1305-1415
A3W481_9RHOB/49-194
H4LK11_ECOLX/345-454
D5UWV7_TSUPD/424-538
B2UWD7_CLOBA/326-436
D8GTU6_CLOLD/454-555
F8I4M2_SULAT/324-432
F2IV94_POLGS/360-468
Q215U4_RHOPB/299-397
D3P6G2_AZOS1/369-484
H2BRX1_9FLAO/282-385
F1VBM9_PROAA/342-447
E5B7E2_ERWAM/231-323
A1AIX0_ECOK1/430-537
E0I066_9BACT/324-423
E1IHN3_9CHLR/351-464
E1CQM3_VIBPA/486-596
H3Y3D0_STAAU/348-455
B5F1I6_SALA4/354-460
D7B0R0_NOCDD/297-408
GYRB_HALL2/32-179
F3MCV6_9BACL/183-273
F7YSG9_VIBA7/575-682
F7XPE3_METZD/364-457
E7PFT1_PSESG/489-595
F3M8H1_9BACL/509-629
B7WQN1_COMTE/446-585
H5FG84_ECOLX/349-460
A2TQC6_9FLAO/469-554
H4GUB4_STAAU/252-344
H1L8Q0_GEOME/404-549
Q0RSX8_FRAAA/386-496
D8IDZ1_BRAP9/478-589
G8M1D5_CLOCD/573-684
C6GWZ7_STRS4/323-434
B5HXJ7_9ACTO/333-424
A3KB06_9RHOB/529-637
E8RS57_ASTEC/353-456
A2RZR0_BURM9/364-457
G8F7R5_CAMJU/309-405
G2LCS8_PSEAI/499-608
D0X9N7_VIBHA/455-592
C7NXC2_HALMD/270-372
G8AKM6_AZOBR/656-768
E7I5A1_ECOLX/344-451
E2XV28_PSEFL/354-464
A7BAS6_9ACTO/39-183
E9WXW1_ECOLX/316-424
E1YLB8_9DELT/203-325
G2B4F7_ECOLX/359-468
C2U0S0_BACCE/402-508
G5RRC9_SALET/313-424
F6DV23_DESRL/507-611
C5CVQ4_VARPS/615-724
A9W784_METEP/410-534
Q83SH1_SHIFL/313-424
Q8R6B7_FUSNN/449-552
C1D7M4_LARHH/516-627
G0BZ18_9ENTR/364-472
Q02QA3_PSEAB/908-1017
A5VNN9_BRUO2/313-428
Q2B9J9_9BACI/273-378
A7C830_9GAMM/1-36
F3M7M8_9BACL/878-994
A9GLX9_SORC5/728-838
C2Z542_BACCE/358-463
F2AL52_RHOBT/511-621
A7V108_BACUN/374-484
G8QAQ0_PSEFL/293-386
D4MYL5_9FIRM/182-286
H4UCK4_ECOLX/363-472
Q5CBA6_9THEM/374-460
B3PGK5_CELJU/382-496
C2QTP3_BACCE/462-568
G8V9M8_PROAA/390-489
D8HE57_STAAF/405-512
Q2J2V1_RHOP2/320-418
D9I5X3_9CAUD/45-189
F9Z641_ODOSD/187-283
F4HGQ0_MYCHM/29-172
B3WVD7_SHIDY/31-174
C6PNF4_9CLOT/385-495
C2BIB0_9FIRM/223-323
F5RBP0_9RHOO/795-905
O82657_ARATH/227-358
C3EYU5_BACTU/379-484
C6CAP9_DICDC/363-474
Q026G0_SOLUE/1023-1140
B8FU11_DESHD/551-662
Q609M8_METCA/632-747
G8Q3X1_PSEFL/31-176
A6T8R1_KLEP7/425-532
B8FM81_DESAA/7-91
A3N4L4_BURP6/169-261
C7CGC3_METED/425-545
E4S1Q6_BORBJ/29-171
F9M2Y4_STRPA/236-328
F1ZBS6_9SPHN/346-453
Q633U0_BACCZ/150-246
Q3YBX0_9GAMM/1-144
Q1NSJ1_9DELT/369-473
Q5V6I8_HALMA/1199-1299
C7RTT5_ACCPU/328-436
B5NYH8_SALET/428-540
B3Q8U3_RHOPT/646-768
G6UEY2_STRPN/327-438
E2S8R4_9ACTO/40-183
D9ZF19_9ZZZZ/234-343
D8BNE8_ECOLX/249-356
H1YJ19_9SPHI/246-361
D4K9I5_9FIRM/364-471
G4HUZ1_MYCRH/501-615
C7M0J1_ACIFD/632-736
A0Y4L3_9GAMM/303-412
A5LS72_STRPN/38-181
I1AZU5_9RHOB/39-184
C7RT51_ACCPU/647-759
H1BWY6_ECOLX/27-172
E3SCI2_9BACT/1-82
Q48EQ3_PSE14/528-648
H3SKP0_9BACL/313-419
G8QEG2_BORGR/434-576
F8PP55_SERL3/200-373
F0Q546_ACIAP/379-473
Q82BP9_STRAW/349-473
E1ECP5_VIBPA/407-500
H4EQU6_STAAU/231-323
H3SQG8_PSEAE/526-640
C2Z5Y8_BACCE/381-523
C3BZW4_BACTU/306-411
G6KPC9_STRPN/340-438
G6VRM1_STRPN/457-560
F0K5P0_CLOAE/304-413
G5FGQ3_9CLOT/19-151
Q1AZL4_RUBXD/347-458
D0M7J9_VIBSE/394-509
B9DXU1_CLOK1/270-380
H7E8C2_SALHO/364-475
A4VL04_PSEU5/622-732
E1R4L6_SPISS/215-332
D5A5P5_SPIPL/1-49
E7W389_SALMO/363-472
E2X374_SHIDY/345-454
E9SH16_RUMAL/282-392
E6UGJ9_RUMA7/298-405
A9E9H5_9RHOB/377-481
D3AAP6_9CLOT/586-703
I0MSZ9_SALET/375-479
Q1QDT9_PSYCK/422-540
G6KB56_STRPN/236-328
H3TEH3_PSEAE/348-458
F8NAI2_9BACT/932-1041
G7S9T5_STRSU/345-453
A3DH54_CLOTH/241-352
B8L9R5_9GAMM/325-424
Q8YYY2_NOSS1/1679-1799
F2GHB2_MYCTU/748-856
D4EYL0_ENTFL/275-385
G6XLW2_9PROT/641-769
G6K1P7_STRPN/38-181
A7UED2_SHIFL/1-83
A1AQG0_PELPD/717-812
B1K396_BURCC/713-828
B2V3H8_CLOBA/300-412
Q5QVK7_IDILO/333-470
Q1NWU6_9DELT/571-681
B5ZPT1_RHILW/591-698
F4DT19_PSEMN/398-513
Q2KBD5_RHIEC/353-461
D2MMT5_9FIRM/526-634
B1VKA7_STAAU/19-147
E9VYR7_ECOLX/348-449
Q9RMI2_AZOVI/383-498
G7SKB3_STRSU/220-325
C6D3E8_PAESJ/310-399
D4C3P5_PRORE/464-558
E0I7Q8_9BACL/221-332
H5Y6M9_9BRAD/345-457
D4JCB3_9FIRM/355-451
A9THP5_PHYPA/1000-1114
H1EQ52_ECOLX/27-172
E1WXU2_BACMS/305-414
H7DF19_9CLOT/1-110
F4CFQ1_SPHS2/973-1091
D5N0Y2_BACPN/473-579
E1DJ87_VIBPA/342-447
E8XKI3_SALT4/313-424
I0XTF8_9LEPT/483-589
B1QDU4_CLOBO/527-634
Q1IDW6_PSEE4/336-478
E8SCY8_MICSL/483-572
Q0T3G2_SHIF8/344-451
D1NP22_CLOTM/36-179
A4XJ45_CALS8/318-431
A6G0B1_9DELT/1770-1885
B3E3N0_GEOLS/288-393
B5UJ03_BACCE/303-413
C0Z5S2_BREBN/471-581
B9CLP8_9ACTN/256-367
D0KVT9_HALNC/373-479
E8GT64_SALMO/494-586
D7ZD75_ECOLX/349-460
E5CHJ3_9BACE/923-1033
F7MAQ4_9BACE/384-492
B4CYN5_9BACT/590-676
B2T7N1_BURPP/353-473
H6NKV3_9BACL/472-571
A0AWD2_ARTS2/354-462
H3MJG6_KLEOX/254-361
A3GRH9_VIBCL/383-484
H5SQV6_9BACT/334-443
F4KP80_HALH1/573-702
E3ITA8_DESVR/976-1090
D7IMI6_9BACE/165-282
E6RHV3_PSEU9/590-700
G4EC35_9BACL/484-593
Q7MG57_VIBVY/396-504
G7CNP2_MYCTH/515-629
D0RYR6_ACICA/241-363
F5XMF8_MICPN/421-533
E2Q5K2_STRCL/590-704
C6U7A0_BURPE/272-378
C2I7Y9_VIBCL/483-575
C1KYZ7_LISMC/348-459
E7WFH4_SALMO/233-348
Q7W4T3_BORPA/361-469
G7WEJ5_DESOD/334-440
E4R5M0_PSEPB/311-413
F2IH67_FLUTR/694-809
D4HUX8_ERWAC/394-506
G6V870_STRPN/36-181
F5KBU3_PSEAI/551-666
H1E8L5_ECOLX/313-424
A3JIP3_9ALTE/32-175
F4KJK7_PORAD/280-386
C3PVZ4_9BACE/923-1045
C7LVC1_DESBD/497-605
D5TLX7_BACT1/506-616
C6E4G5_GEOSM/243-360
H7X4Z6_CAMJU/297-396
F7C3G2_ORNAN/240-313
G9RYS3_9FIRM/19-150
DHKM_DICDI/1385-1498
H5XJC9_9PSEU/413-523
H8K1F8_VIBCL/591-705
B2JAP8_NOSP7/487-605
E9ZH09_MYCTU/338-445
C9QHJ6_VIBOR/319-426
C3K5G9_PSEFS/339-447
A9B1F2_HERA2/424-521
F6WPN0_MACMU/40-193
E0SWS6_STRZA/340-438
Q2RGN3_MOOTA/493-605
H1XQL5_9BACT/40-185
G4CX00_9ACTO/68-214
Q5PCN7_SALPA/581-691
E9SIA5_CLOSY/661-780
G6FUI7_9CYAN/527-668
A7V309_BACUN/327-435
D3CYC7_9ACTO/547-636
G0AFM0_COLFT/358-451
Q09B75_STIAD/1642-1757
F2K3D4_MARM1/115-208
D6J342_STAAU/252-344
H3Q5G8_BRUAO/240-360
Q1CWY7_MYXXD/291-399
C3ES64_BACTK/488-598
B0HM67_YERPE/242-350
B8ZNG6_STRPJ/38-181
E7P0L8_PSESG/865-976
G5VV95_ECOLX/356-466
B8F9N2_DESAA/401-510
F3YZK4_DESAF/357-479
G2NG50_9ACTO/312-404
I0P892_MYCAB/363-470
G9QE09_9BACI/235-348
F3RTV1_VIBPA/354-463
C2YJQ5_BACCE/250-355
G7V297_LACRH/251-344
Q5EGR2_9CHLR/1-128
Q311S5_DESDG/279-395
A6A6Z5_VIBCL/897-1006
E5C561_9BACE/328-421
D0YZD0_LISDA/470-562
F4XZN4_9CYAN/471-597
G7T0V5_SALPS/345-456
C9XRL6_CLODC/561-669
B1FSH6_9BURK/216-322
E8ZMH2_CLOB0/562-673
C3LB67_BACAC/215-326
A0LFX8_SYNFM/464-575
B3E8G5_GEOLS/345-450
H0S6C1_9BRAD/785-895
C3AGN4_BACMY/215-326
G8SHI3_ACTS5/503-612
G4EHM0_9BACL/244-336
D9T2J4_MICAI/538-644
B1IDH0_CLOBK/391-501
Q9S1C2_SYNSP/27-179
F6F0F2_SPHCR/18-148
D4QVH1_ENTFC/39-182
C0SSP8_CARNO/986-1110
F9DYJ6_STRSA/603-702
G4HMT1_9BACL/406-518
G7C1B0_VIBCL/581-692
F3NAE5_9ACTO/62-177
Q9CMT4_PASMU/462-566
H1KD93_METEX/847-962
B4EZJ4_PROMH/332-439
C9NLM3_9VIBR/233-348
D3P0Z6_AZOS1/388-496
B9Y727_9FIRM/498-607
Q0TPJ7_CLOP1/459-570
D4FHV3_STAEP/277-370
G4E2N1_9GAMM/771-886
A5E9G1_BRASB/349-491
A9CJM5_AGRT5/659-770
G2NT00_STRVO/322-410
G6AGW6_9BACT/591-707
Q0AR44_MARMM/733-844
G0DEZ2_9GAMM/896-1006
G6H3D7_9ACTO/296-388
F5J3N1_9PORP/406-519
A4CCK5_9GAMM/425-536
B5NKI1_SALET/581-691
Q8L109_9MICO/2-111
B6W214_9BACE/331-431
A8MMD3_ALKOO/483-589
Q2RP54_RHORT/526-647
B1SGI3_9STRE/40-183
G1VTK7_9FIRM/361-460
C7K1U8_ACEPA/182-298
D6HP22_9FIRM/356-520
A4YAQ9_SHEPC/601-710
G6C9E7_9STRE/38-181
F5KLX3_PSEAI/610-720
D1GMG1_STAA0/474-579
D4WX33_BACOV/868-934
D7ZPL2_ECOLX/374-478
H6NK34_9BACL/366-477
H8JGR2_MYCIT/312-405
C4ZTR6_ECOBW/494-586
A0L5P8_MAGSM/645-757
E6W2K9_DESIS/398-516
H1BS58_ECOLX/371-481
Q8FR18_COREF/364-474
F9RT82_9VIBR/334-419
A7I7P9_METB6/361-463
Q39C20_BURS3/166-256
PARE_MYCPN/30-176
C0C5H8_9CLOT/284-395
F2LGD3_BURGS/174-270
O26460_METTH/599-694
Q1LHG8_RALME/404-552
H0LYQ8_SALMO/774-882
A8SVZ3_9FIRM/338-449
A2PQU3_VIBCL/556-665
Q0B579_BURCM/346-460
E1WHW6_SALTS/348-449
E4QK73_METS6/793-903
E8UEZ1_TAYEM/463-559
B4D3U4_9BACT/13-125
B3ZBS5_BACCE/369-479
E6T906_SHEB6/420-529
D0GY25_VIBMI/423-569
F3UTN2_STRSA/216-321
C6IIP8_9BACE/946-1061
G7QAV5_9DELT/261-366
A0LNB4_SYNFM/677-772
B2ID30_BEII9/225-334
H1ANY3_9FIRM/35-179
A4CDU7_9GAMM/1072-1183
G5LMH9_SALET/384-523
E6MN17_9BACT/955-1075
H7V8W4_CAMCO/311-408
E1JW70_DESFR/495-601
A9FLY2_SORC5/378-485
F4TWJ6_ECOLX/345-456
H0P5L3_9SYNC/274-394
A7HXV2_PARL1/623-754
D5TM20_BACT1/253-363
A7JB18_FRATL/26-171
F4DGF3_AERVB/322-429
Q63AU1_BACCZ/309-414
B9Z5B6_9NEIS/325-433
H7UGH7_CAMCO/296-399
B8GP53_THISH/1554-1694
H0PHP8_9SYNC/332-442
D7IHZ6_9BACE/790-895
E5YMT6_9ENTR/31-174
C6E3F2_GEOSM/554-672
F3MJ63_9BACL/548-658
E3E803_PAEPS/357-473
F5UGL7_9CYAN/572-699
C3AZ86_BACMY/422-528
A3ILD9_9CHRO/767-883
F1VU66_9BURK/488-597
Q927G2_LISIN/780-891
G5IKK2_9CLOT/458-569
H4R7D4_ECOLX/363-472
F8NB99_9BACT/36-179
D4VKX7_9BACE/375-482
H1FB21_ECOLX/31-174
B1EVP6_BACAN/506-616
H8FRN4_RHOMO/414-524
F5I7U7_ACIBA/402-522
H5A395_ECOLX/329-436
B9XGC6_9BACT/645-756
B1FI45_9BURK/33-181
E2L0D2_ECO57/774-882
G0AKF3_COLFT/549-658
C2I962_VIBCL/424-571
I0JFX5_STAAU/252-344
B2SPR9_XANOP/305-405
F9ML89_STRMT/564-699
H4ETT2_STAAU/39-182
Q63X34_BURPS/467-574
F0Q9E0_ACIAP/393-501
H5ENY4_ECOLX/348-449
H1DAC1_9FUSO/314-412
A4T0M2_POLSQ/643-760
F9LAG1_STAEP/404-511
I0MCN5_SALET/233-348
C5NHU9_BURML/322-435
H6P959_STRIC/40-183
B6EKC0_ALISL/461-555
F0M322_ARTPP/471-560
B8FBZ6_DESAA/752-869
F0ENQ1_ENTCA/387-497
A1S4D2_SHEAM/423-539
F9J4I7_ACIBA/406-517
H6RHZ9_9BACT/505-630
F3UJB5_STRSA/380-478
A7MTT3_VIBHB/402-517
C2S472_BACCE/300-405
Q2T2P6_BURTA/493-611
A0LLQ1_SYNFM/231-336
G9Y5P8_HAFAL/343-454
F5SBW2_9BACL/126-231
NTRY_AZOBR/628-744
B1HBC8_BURPE/33-181
F2AHV9_RHIET/368-458
F3DWE0_9PSED/1-94
F3NXP5_9ACTO/299-374
C7RTD9_ACCPU/381-506
E0R580_ECOLX/409-498
Q0HED5_SHESM/489-607
F3GZS6_PSESX/33-176
G6WZ15_CORGT/257-370
G7RWC3_STRSU/220-325
Q5V5K0_HALMA/361-465
D4RTB8_ENTFC/468-578
C4ZM83_THASP/620-730
Q1BIT9_BURCA/315-421
F3TA24_STAAU/277-370
G0Q073_STRGR/351-460
Q01N85_SOLUE/356-446
F5UHY8_9CYAN/261-398
H4CNT7_STAAU/277-370
G0K088_STEMA/318-427
C6I2Y4_9BACE/565-671
F5YKF0_TREPZ/588-702
E8IK34_ECOLX/374-478
D8N6K6_RALSL/531-629
C6E6M4_GEOSM/498-620
Q9F160_CORGT/334-444
A2SBE1_BURM9/324-439
A7MXI8_VIBHB/931-1039
Q02E01_PSEAB/321-432
H3R0Y9_BRUAO/586-708
D7B4C2_NOCDD/296-388
C3FS75_BACTB/215-326
C6W5F9_DYAFD/172-267
Q5NNC4_ZYMMO/304-416
E8A7C4_SALMO/384-523
Q023H6_SOLUE/276-393
D3PKD2_MEIRD/309-420
Q98AV1_RHILO/514-622
F2NTF0_TRES6/164-272
Q1NV27_9DELT/675-789
H5QHH3_ECOLX/447-540
G7ZHD0_AZOL4/454-596
G3K8T0_9NEOP/15-168
I1AIP9_PSEAI/416-526
G9ARL9_PANAN/248-354
E3IU00_FRASU/317-406
H6SIN8_RHOPH/604-719
B9R438_9RHOB/323-437
F8ZQ11_VIBCL/204-315
C9PFW2_VIBFU/568-682
F6IP56_9SPHN/406-514
Q477W3_DECAR/515-630
H1QDS8_9ACTO/105-245
Q8P936_XANCP/287-395
Q1H487_METFK/645-756
D4RU39_ENTFC/338-448
B1ZEY9_METPB/539-659
E6EAC4_PROAA/297-391
Q0BBT3_BURCM/433-550
F9C3J4_VIBCL/897-1006
B2T5D4_BURPP/557-667
F9K8Q5_STAAU/222-331
C6I8B1_9BACE/744-872
F8SUE3_CUPNE/10-117
F3MJ23_9BACL/470-576
D4MX55_9FIRM/34-177
B5JPQ3_9BACT/338-480
H4CHY0_STAAU/348-455
B3HEC7_ECOLX/428-540
B8DV10_BIFA0/71-217
I0EXK7_HELPX/375-517
D5VEA4_CAUST/369-480
C3QQF0_9BACE/946-1053
B1QF86_CLOBO/359-469
G2RWJ7_BACME/280-372
A7AHN0_9PORP/71-177
H0YVT8_TAEGU/76-224
A2RW52_BURM9/318-428
D6M5M9_9ACTO/414-522
E6SH55_THEM7/239-354
E1EIZ0_VIBPA/418-536
G7QK82_LEPII/435-550
H3Q6R4_BRUAO/910-1030
F3ITN3_PSEAP/358-500
Q2W680_MAGSA/997-1112
B3IPP5_ECOLX/774-882
C7QJ17_CATAD/357-445
D6U2X0_9CHLR/1238-1349
A3Y677_9GAMM/919-1029
C2VMG0_BACCE/703-809
E8GM03_SALMO/28-138
D5WAP9_BURSC/574-683
C3Q1F6_9BACE/331-431
Q6LUF8_PHOPR/250-345
F7STZ1_ALCXX/376-474
B4W4U3_9CYAN/648-790
A9FRZ3_SORC5/144-252
E4JED4_ENTFC/386-496
D6SJC4_STAAU/471-582
Q9RW09_DEIRA/264-376
E1IH32_9CHLR/543-659
H4C7Y1_STAAU/441-552
B9MNB1_ANATD/462-576
A0YY73_LYNSP/1098-1262
Q9RBN5_TREPE/518-658
A9MZE3_SALPB/345-454
A6A0S9_VIBCL/574-683
D6DFI5_CLOSC/52-160
E6D253_PROAA/313-407
D8C7B5_ECOLX/774-882
B9K0H4_AGRVS/331-438
F5NYD8_SHIFL/754-867
O33411_ALTAT/1-83
Q1GGM1_SILST/486-592
H3UC56_STAEP/252-344
C0EWS6_9FIRM/421-538
C4ZKD5_THASP/376-486
H7XNC9_CAMJU/235-339
G6CH65_LACCU/361-472
C8UDW4_ECO1A/453-553
C2D555_LACBR/378-488
B5XT79_KLEP3/409-498
C6IYS3_9BACL/483-644
B4V0I2_9ACTO/480-572
G8AG41_AZOBR/395-507
C4L644_EXISA/389-533
D5VWN5_CLOB2/341-451
H6BZT6_EXODN/687-887
D7BQN2_STRBB/358-445
D1ACE3_THECD/527-635
H5DF54_ECOLX/446-554
C7HA60_9FIRM/510-621
D5BKH8_ZUNPS/241-348
B1KXZ9_CLOBM/234-342
B2T6Z3_BURPP/313-419
E2PHJ7_NEIPO/348-457
E1P9L7_ECOAB/404-519
Q4UTJ7_XANC8/435-559
A7HZD5_CAMHC/28-171
H8ECX9_CLOTM/440-581
B5A853_9PSEU/1-137
H0RR98_9BRAD/346-449
F4U286_ECOLX/430-537
Q3R1T8_XYLFA/352-457
B1J3W3_PSEPW/88-239
C0D4I5_9CLOT/364-480
D1DEA1_NEIGO/593-701
H8AB34_CAMJU/30-173
D2R8G0_PIRSD/156-262
H0QYF7_9ACTO/310-425
D2FE01_STAAU/441-552
F0QJX1_ACIBD/913-1026
TOP2M_DICDI/168-318
B7MJ59_ECO45/494-601
E4H9Q4_PROAA/342-447
A5W5K9_PSEP1/322-428
E3GED3_EUBLK/516-633
G2D0U0_ECOLX/464-558
C4V1Z3_9FIRM/360-453
I0AHS7_9BACT/295-401
A5ZIE6_9BACE/915-1022
A7MMZ7_CROS8/31-174
H5AC11_ECOLX/494-586
G0SPI7_VIBMI/233-349
A2S1E9_BURM9/225-333
H7L2M7_STRPN/38-181
A9MHC6_SALAR/376-482
G7AXJ5_VIBCL/368-464
G9SU33_ENTFC/238-347
Q47YM6_COLP3/892-1008
G4HD25_9BACL/947-1047
E7BA65_YERE1/467-573
D8JZN6_DEHLB/251-361
G6P0E7_STRPN/340-440
D6M6U6_9CLOT/323-434
D5XC24_THEPJ/379-489
I0XGT4_STAAU/19-147
F7L6W5_BACOV/1323-1439
H1GD54_LISIO/31-175
G5QGG3_SALRU/386-525
H0KNU3_9FLAO/212-324
B1ULC6_BACAN/245-330
D8FAI5_9DELT/331-440
D1YAA2_PROAA/265-380
A7MSS2_VIBHB/321-430
A5V1T0_ROSS1/289-381
A0CWK0_PARTE/410-528
F8U7M9_LEGPN/33-176
E6KV04_9ACTO/385-480
C3GYL0_BACTU/306-411
H0K5S4_9PSEU/245-357
F3GGR1_PSESJ/626-734
G8UDL0_BACCE/365-475
F8ECZ0_RUNSL/1131-1238
G7BSN4_VIBCL/897-1006
F5LIR0_9BACL/499-622
F5J918_9RHIZ/784-899
C7X1J1_ENTFL/462-572
G8TGV0_NIAKG/996-1106
Q73Z63_MYCPA/424-512
H4XNG1_ECOLX/581-691
F0PSJ5_BACT0/309-414
H1QSM8_9ACTO/280-395
Q31R07_SYNE7/449-571
E7VCX9_SALMO/557-662
B1T061_9BURK/318-428
H8D258_CAMJU/30-173
A7ER48_SCLS1/610-756
C7KU36_ACEPA/241-362
C8KKD4_STAAU/348-455
E7GFZ4_9FIRM/339-440
A5W6E9_PSEP1/340-448
H5BF86_ECOLX/348-449
G7S7S1_STRSU/349-459
H8MP49_CORCM/365-484
E1HDN5_MYCTU/488-577
C7RC32_KANKD/349-452
E7UL75_ECOLX/345-450
B1TB68_9BURK/395-507
D6X5D0_STRPR/518-626
H3VQ75_STAEP/160-246
F5Z6R6_ALTSS/370-488
E5AEH4_LEPMJ/404-577
Q6HKE3_BACHK/315-425
G4KHU6_YEREN/233-348
E6K4G2_9BACT/911-1024
G0X5C6_9CAUD/43-190
E3RD30_PYRTT/853-971
D8GQN2_CLOLD/327-439
H4HQC8_STAAU/231-323
E8N6L3_MICTS/428-539
F7JEL1_9FIRM/382-492
H8EG65_CLOTM/493-601
A1BCV5_CHLPD/323-430
E5UM63_NEIMU/35-178
A5A8D7_9BRAD/1-132
F4N7Q4_YEREN/42-148
Q55718_SYNY3/314-437
B8HH74_ARTCA/65-158
H1RSM3_COMTE/264-356
B0N4R3_9FIRM/450-561
E0NMV1_9FIRM/356-463
Q2FNN9_METHJ/258-358
F8GQW9_CUPNN/349-458
H2G6P3_CORDP/316-404
C1KVF5_LISMC/363-474
H7HNE3_STRPN/36-181
F5RBG2_9RHOO/294-385
D0CQU6_9RHOB/499-621
D1P7K4_9ENTR/345-454
H8BQR4_CAMJU/311-408
C0ADU3_9BACT/35-169
E4HE88_PROAA/63-209
H1EZY7_ECOLX/824-937
Q01309_NEUCS/820-938
E9EML7_METAR/402-573
D5HBX9_SALRM/62-174
D8B0W9_ECOLX/363-472
H2Z116_CIOSA/1-123
D2TTQ3_CITRI/363-472
C6SQP7_STRMN/212-317
E8EZN8_SALMO/354-460
H9ULN9_9SPIO/201-304
G6QM93_STRPN/340-438
B3GQZ9_MICAE/635-745
A3SSV2_9RHOB/342-447
A9GMB6_9RHOB/573-686
D7K313_9BACE/956-1076
F8IKH7_ALIAT/459-571
A0K6H6_BURCH/318-428
F3IE20_PSESL/429-564
C9QJS1_VIBOR/771-881
H8MI34_CORCM/135-245
Q0BEE0_BURCM/331-446
C7K8R4_ACEPA/629-749
G6ZNA2_VIBCL/574-683
C7JIB3_ACEP3/779-890
A6EI63_9SPHI/513-606
D7YS09_ECOLX/316-424
A3KUW8_PSEAI/351-459
I0UWT9_9PSEU/190-281
G0D517_ECOLX/581-691
B2T286_BURPP/436-547
D4RCV9_ENTFC/425-536
F7NDC7_9FIRM/295-388
E5AKB7_BURRH/352-466
A4Y770_SHEPC/357-464
B5Z0A0_ECO5E/345-450
F8LI39_STREH/341-434
G1WMR0_9FIRM/593-710
E6RM41_PSEU9/651-762
G8UFD2_BACCE/564-668
F9S5K6_9VIBR/31-174
F3ZIK4_9ACTO/723-832
H7WMB4_CAMCO/296-399
D3NUC2_AZOS1/362-468
I1RKN5_GIBZE/632-745
F2EYE2_PANAA/348-458
C3GS94_BACTU/469-580
D0HQ47_VIBCL/424-571
B8G4D7_CHLAD/1042-1171
D5W9Y1_BURSC/160-275
Q7N085_PHOLL/394-506
Q03GB6_PEDPA/472-576
H3Z8S4_STAEP/193-300
E4ZXJ6_LEPMJ/292-444
Q7UM28_RHOBA/109-258
G6ZDY4_VIBCL/312-427
G7WAK9_DESOD/452-558
C2YN02_BACCE/301-397
H0E6W8_9ACTN/277-391
D3P631_AZOS1/356-467
H8G6A1_9PSEU/326-425
B3LTP8_YEAS1/256-385
H5DJN9_ECOLX/316-424
A3UBU3_CROAH/552-648
F5TM15_9ACTO/356-466
C6GNB9_STRSX/220-325
B0TWW8_FRAP2/368-476
C1M6B3_9ENTR/349-460
D4X8E2_9BURK/252-363
Q1NUI5_9DELT/588-700
E7PX00_STRDY/241-352
C1KG49_ASCSU/31-184
D4CK52_9FIRM/269-379
H7MS39_STRPN/418-532
C8RQW9_CORJE/438-548
H3RTN0_STAAU/39-182
D6X888_STRPR/332-420
D3ES87_STAA4/473-579
B0SID7_LEPBA/447-562
Q121U3_POLSJ/471-582
F9LF41_STAEP/19-147
E4MGZ8_9FIRM/379-490
G4U7I3_NEUT9/1048-1196
F1XDC3_MORCA/350-514
H3P199_LACPN/349-461
F5M2S7_RHOSH/408-516
F3KD34_9GAMM/320-433
H7DJ53_9CLOT/296-404
D6D4J9_9BACE/428-536
E6AZP5_ECOLX/547-653
G8S9M4_ACTS5/431-521
D7XWL2_ECOLX/345-450
H1IG91_9FIRM/395-510
D5BBA5_ZUNPS/934-1041
E5AA18_LEPMJ/747-862
D8K2E6_DEHLB/301-397
H0PUY8_9RHOO/273-379
H1VD02_COLHI/832-952
H4BJ55_STAAU/248-340
C0Y917_BURPE/76-173
F8EIE9_RUNSL/326-415
F2EV63_PANAA/315-424
F2SQS7_TRIRC/272-464
G4DW01_9GAMM/830-940
E3BIY6_9VIBR/325-434
Q2JG96_FRASC/347-472
E6SE22_INTC7/347-454
A1F3T3_VIBCL/527-637
D6DFU3_CLOSC/251-361
H4D9Y0_STAAU/85-170
E4J5C9_ENTFC/45-189
C6LFE4_9FIRM/336-443
Q8E6G9_STRA3/340-438
F2JH33_CELLD/459-574
D7AIW2_GEOSK/602-719
Q07NZ3_RHOP5/115-213
B1S1N8_STRPN/418-532
B9LZT7_GEOSF/365-472
G5UGG5_ECOLX/363-472
A5Z889_9FIRM/365-473
C3FDT5_BACTU/301-410
H0P9B0_9SYNC/307-429
D1U156_YERPE/349-458
H1X3P0_LEUCI/19-148
E7VUS3_SALMO/494-586
H4NVQ8_ECOLX/406-495
D7AFG9_GEOSK/431-535
H9UGR6_9SPIO/768-914
E5R4V6_LEPMJ/778-892
E5CHS2_9BACE/928-1037
A6GXC8_FLAPJ/38-171
E3PEX7_ECOH1/824-937
B3QUW3_CHLT3/537-659
G9YQW1_9FIRM/584-690
G6S4M1_STRPN/326-437
A3I005_9BACT/374-483
H5Q1K1_ECOLX/345-456
G6BXN9_CLODI/365-472
C2LFZ8_PROMI/779-888
C8LVP6_STAAU/19-147
I0YEV4_9BURK/422-533
E6W268_DESIS/595-707
F3MA20_9BACL/482-598
D7ITV3_9BACE/258-370
A5IZH8_MYCAP/44-189
H7CYB4_CLOPF/464-575
A9CRP4_9BRAD/1-132
E4S229_BORBJ/435-577
E7H2S2_9BURK/510-636
E6WAN5_PANSA/419-528
E5BUL2_9FUSO/546-655
H1RCJ9_SALMO/465-558
H1GXM5_9FLAO/591-681
D4WQL3_BACOV/372-479
Q8RS63_PSESP/1-143
D0JYE6_HELP5/275-379
F7Y6S9_MESOW/780-891
E0N342_9ACTO/312-436
F9Z9A8_ODOSD/330-438
F7WGD3_MYCTC/387-501
A0YG68_9GAMM/308-414
Q6CZ41_ERWCT/345-454
C3JNJ4_RHOER/309-398
F0KXL0_YERE3/394-506
D6ALF5_STRFL/246-358
F8N744_9BACT/370-481
F8LWP9_STRTR/60-170
E8RDH7_DESPD/477-584
D2V697_NAEGR/420-536
C0QGI6_DESAH/327-445
C2TSP6_BACCE/309-405
H4QKE3_ECOLX/565-677
C9QFN3_VIBOR/382-478
H4X6G8_ECOLX/367-506
C7V521_ENTFL/373-484
G5KPZ2_ECOLX/495-601
G2HVY5_9PROT/157-245
Q0HMR0_SHESM/833-948
G4B995_AGGAC/352-450
D7VQN9_9SPHI/180-291
C2VUY9_BACCE/292-400
D0X2F6_VIBAL/250-355
C8U3P5_ECO10/344-451
DPIB_ECOLI/428-540
C3DPD2_BACTS/314-420
G6G7B7_9FIRM/391-494
C8T5Q0_KLEPR/370-483
H4L0Q6_ECOLX/349-460
D9SEV4_GALCS/394-533
E6QF95_9ZZZZ/317-421
E2UV99_MYCTU/338-445
G4LQQ0_PSEAI/908-1017
H5Q8E6_ECOLX/359-468
F1XSY2_ECO57/428-540
F5PGT7_SHIFL/345-450
F2ZP32_9PSED/91-208
F7TUJ7_BRELA/284-376
C3PNF2_RICAE/370-479
E1WG03_SALTS/494-586
G9QMT4_9BACI/404-546
E5CMG9_STAHO/472-583
G0TPJ7_MYCCP/268-379
E1MFF9_9ACTO/411-530
F7J085_CLOPF/127-234
D4V6W9_BACVU/529-635
B5C7M2_SALET/345-454
F9KY80_STAAU/252-344
E4B7R4_PROAA/361-450
D6DKU9_CLOSC/428-544
C6X5T3_FLAB3/169-259
C1ACP4_GEMAT/1055-1172
B5YHK6_THEYD/364-470
C8M089_STAAU/441-552
B0RLJ1_XANCB/41-184
B4VTJ8_9CYAN/575-673
B9X3A3_BORBG/263-372
G7DPY0_BRAJP/923-1030
F4KKR7_PORAD/892-997
F7J0H9_CLOPF/1-107
A4X0U3_SALTO/105-247
C7VPP0_ENTFL/266-375
D8FZU2_9CYAN/1152-1316
C0VM17_9GAMM/26-172
G0G524_AMYMD/288-377
E6ASP2_ECOLX/494-586
B8G4L9_CHLAD/280-391
E2Z9J4_9FIRM/45-189
Q5BAR7_EMENI/741-855
F0EFU1_ENTCA/40-183
G6N2C1_STRPN/236-328
C8K5R5_LISMN/479-590
H3T1M6_PSEAE/378-493
Q834L6_ENTFA/376-471
F3MCH5_9BACL/363-479
E8DN41_SALMO/541-653
F5VNC7_ENTSA/345-456
D8KPL6_CORPF/386-499
Q3A224_PELCD/636-744
F0YCS3_AURAN/1198-1323
A7HY73_PARL1/246-358
B8QJH2_BETPN/555-717
B9XGG8_9BACT/48-199
C0M8A6_STRE4/327-438
C9TTJ3_9RHIZ/357-450
C9A109_ENTGA/461-572
H7U3E0_CAMCO/311-409
D1QEG2_STAAU/406-512
D2MMX7_9FIRM/52-198
H4Q4F8_ECOLX/360-471
H3AKR9_LATCH/272-399
H1L7Z7_GEOME/330-434
G3IXN9_9GAMM/783-894
E8Q5W1_BLOVB/31-174
G8AS44_AZOBR/714-824
H1A8T1_9SPIO/20-162
H4ALS3_STAAU/433-544
G6SVI4_STRPN/340-440
E7N2M2_9FIRM/302-412
G2FDD9_9GAMM/352-463
F8YG35_ECOLX/369-508
H1IXE8_9BACT/378-492
F3YKD4_LISMN/252-344
G5J941_CROWT/714-830
E3IMY3_DESVR/418-494
G2JBR3_9BURK/450-566
H6SSF1_RHOPH/528-641
G6FI86_9EURY/240-341
A7IAW9_METB6/770-871
H8HDD6_STRPY/40-183
H0E480_9ACTN/356-468
A6V8C0_PSEA7/288-397
A4MFY6_BURPE/319-425
C7BXC7_HELPB/386-528
Q4ULR5_RICFE/327-437
A6DH73_9BACT/37-180
H5CQ34_ECOLX/419-568
G9RX17_9FIRM/68-162
Q0B464_BURCM/264-374
E9VV85_ECOLX/249-356
E5W822_9BACI/470-580
C4HQ90_YERPE/345-454
F5Y904_TREAZ/438-557
B4TUH8_SALSV/404-519
Q1NX91_9DELT/302-414
E6HB83_ENTFL/340-437
D3IAC3_9BACT/594-715
B0STL2_LEPBP/660-770
E5UEJ4_ALCXX/261-372
E3FW39_STIAD/264-378
C2CH91_9FIRM/344-455
C2VU43_BACCE/200-310
E2JQW1_ECO57/360-471
B5S3Z3_RALSL/355-465
E5WV90_9BACE/544-652
I0N761_SALET/358-467
B2UG18_RALPJ/271-368
Q1JHA2_STRPD/37-182
E0U8V2_CYAP2/1368-1492
F8CQN9_MYXFH/537-650
F5SU69_9GAMM/26-171
G2R4N1_THITE/1031-1175
H5JUV3_ECOLX/428-540
C4S3J7_YERBE/394-506
A7BU56_9GAMM/483-604
H2BT86_9FLAO/410-521
Q13BX1_RHOPS/342-451
Q08V74_STIAD/311-417
H3T5J3_PSEAE/2035-2175
E6L241_9PROT/312-409
G9TTK5_SALMO/409-498
B7WWQ7_COMTE/318-428
C4MZ98_9CAUD/43-190
D8J5Q1_HALJB/739-846
C4WIJ7_9RHIZ/361-454
B1KFT1_SHEWM/558-669
A6VW58_MARMS/448-558
H8IQT4_MYCIA/378-487
A0LBU0_MAGSM/806-917
H5IDR4_ECOLX/363-472
G5CDR8_9BURK/2-139
D3S9I2_THISK/419-561
E8LS82_9VIBR/320-430
C4U1Y0_YERKR/31-174
Q2FNL0_METHJ/944-1045
A3WQ59_9GAMM/26-171
B7G0M6_PHATC/237-374
A9AX02_HERA2/344-437
C0Q118_SALPC/349-460
G4FUD9_9GAMM/27-172
G6F913_LACLC/757-868
G0JFG7_YERPE/31-174
E2YG36_ENTFL/383-493
E6FIM2_ENTFL/465-576
H1IAX6_9FIRM/362-473
H8MH03_CORCM/249-357
Q2JED1_FRASC/261-379
C2MDT7_9PORP/485-597
F2JQH0_CELLD/191-295
F3DLV9_9PSED/265-389
E8AQ63_SALMO/12-122
H2B0P0_KAZAF/55-204
G2T371_ROSHA/233-342
B0G8V4_9FIRM/286-391
F8H0J6_PSEUT/172-293
D5Y8E8_MYCTU/394-494
D6KPF5_9FIRM/43-185
F7K6M4_9FIRM/352-463
F4CEB3_SPHS2/37-179
B7S0A1_9GAMM/864-975
G2P3A0_STRVO/541-652
G7FNV3_9GAMM/522-637
C4KCC2_THASP/559-669
G4HAN8_9BACL/350-459
Q1LH15_RALME/387-526
C9P8P5_VIBME/427-519
F9LA93_STAEP/767-878
F3S5C8_9PROT/466-582
G7DLX1_BRAJP/387-497
C9Q9B3_9VIBR/581-692
A5M0Z5_STRPN/214-318
D4CH10_9CLOT/353-464
F0C2U9_9XANT/901-1014
D5XZ51_MYCTU/182-254
Q2IH28_ANADE/1570-1681
H6R077_NOCCG/259-347
PHOQ_SALPA/375-479
A6DMF9_9BACT/415-528
E9YZK2_ECOLX/494-586
I0R6L4_9FIRM/89-196
F0RPS4_DEIPM/170-249
H6S9Z1_MYCTU/351-465
B0SUE1_LEPBP/406-503
D5N0V1_BACPN/320-425
D7A7P3_STAND/336-441
A3ZZY1_9PLAN/351-465
H0U0Q7_WOLPI/31-175
F4LBU9_BORPC/632-749
A3W9W2_9SPHN/414-527
I0C741_STAA5/348-455
B0NVC2_BACSE/918-1029
H1NPB5_9SPHI/343-458
H1NZM3_9BACT/601-758
A8F7X4_THELT/132-235
Q051E3_LEPBL/715-826
Q4L9G1_STAHJ/190-297
D8S5S7_SELML/603-779
G7BQ01_VIBCL/416-527
D6YEZ1_CHLT7/33-182
B7LVN9_ESCF3/429-536
B0NZL9_9CLOT/352-463
C9XBL7_SALTD/774-882
G0Q801_STRGR/336-428
G2S3B4_ENTAL/452-553
Q0JY30_CUPNH/333-441
Q09AD3_STIAD/278-385
C4RZT1_YERBE/471-577
G7G8K9_9GAMM/322-433
B8XMD5_9ACTO/1-101
G2D6P6_ECOLX/345-454
D1F7J9_BRUML/366-481
Q7CUK9_AGRT5/767-873
G4LK25_PSEAI/317-428
D5Q9X2_CLODI/280-390
C6CTG7_PAESJ/487-585
B5TK95_9GAMM/1-78
H0JD79_9PSED/464-582
F5UDI3_9CYAN/1153-1328
H1CTP5_CLOPF/481-582
B4A0Q5_SALNE/465-570
A3PVG2_MYCSJ/296-397
F9MAL4_9STRE/246-357
E4JCW8_ENTFC/191-297
I0U9P3_BACTR/569-679
B1BFV6_CLOPF/459-570
C1C624_STRP7/457-560
E6W504_DESIS/518-660
PDHS_BRUA1/910-1030
E0DM16_9RHIZ/41-185
A1WDT9_VEREI/60-219
H3S1D9_STAAU/461-574
E1YT88_9BACE/332-433
A7BW12_9GAMM/429-540
B7URU9_ECO27/316-424
I0M7L4_SALET/358-467
E3XH02_ECOLX/371-480
A6A677_VIBCL/402-517
I0TBE1_9BACT/36-179
G5CDN8_9BURK/2-139
A3W1U3_9RHOB/379-489
A7C352_9GAMM/159-268
H7BXX8_HUMAN/76-223
E6XPR6_SHEP2/893-1003
E7YAH6_SALMO/465-558
H5A508_ECOLX/345-450
H9ULL3_9SPIO/431-571
F3E2P1_9PSED/420-541
I1AWA4_9RHOB/31-161
H0CN10_STAAU/452-563
E0T441_EDWTF/31-174
C6NYB0_9GAMM/73-160
B8MDG3_TALSN/262-422
E5CCL6_9BACE/404-510
C2TBL2_BACCE/423-532
Q2FFL0_STAA3/248-340
B3QS59_CHLT3/1065-1189
F6ET10_SPHCR/541-663
A7BUJ8_9GAMM/330-442
A9MQI2_SALAR/348-449
A1B5R9_PARDP/333-444
H3P998_BRUAO/326-434
C1C6I6_STRP7/36-181
B8XMD3_STRRY/1-101
E1X692_BACMS/344-468
F5UL25_9CYAN/30-174
C8ULW0_ECO1A/249-356
B8JHJ7_ANAD2/408-521
Q1JVK0_DESAC/578-689
D2UAL1_XANAP/262-373
G5PVR6_SALET/354-460
A3CVG3_METMJ/375-476
A9GJJ9_9RHOB/403-509
Q125B8_POLSJ/397-542
D4KPT8_9FIRM/366-477
B6W1X0_9BACE/1046-1155
G8S354_ACTS5/334-421
H1TEB9_STAAU/277-370
G9TXW4_SALMO/404-519
E6HP84_ENTFL/465-576
D7BKE0_ARCHD/409-519
G5ID68_9CLOT/254-361
Q3A0L8_PELCD/807-917
G8U0D1_9FIRM/365-470
F8G370_PSEPU/501-610
A9KX53_SHEB9/230-345
D3T4R5_THEIA/32-175
D2ZDS1_9ENTR/389-528
Q488T4_COLP3/324-433
H8JCU2_MYCIT/386-496
F4H011_CELFA/212-321
B1YQT9_BURA4/453-592
Q5X3A4_LEGPA/401-516
G7UQB2_PSEUP/320-421
A1UCM0_MYCSK/410-520
F3EHN9_PSESL/805-919
H1L8P7_GEOME/648-759
H1DTY4_ECOLX/464-558
F0MA90_ARTPP/412-522
H7NFZ2_STRPN/344-446
H8HNF2_MYCTU/234-348
Q221X6_RHOFD/351-461
D0SVM2_ACILW/256-378
E9TMK6_ECOLX/404-519
G4LG98_PSEAI/22-154
F0I9B3_STRSA/189-291
D3P1M2_AZOS1/403-516
A1W3H9_ACISJ/408-519
C6E918_GEOSM/300-405
A5D0L6_PELTS/317-422
Q3DML6_STRAG/466-570
G7UUV4_PSEUP/476-587
B7TYI8_9GAMM/2-83
G6VQ01_STRPN/233-344
G9A2S2_RHIFH/362-473
F0C5X1_9XANT/33-131
E4AK40_PROAA/63-209
C2Y2I0_BACCE/467-578
E6JP81_STAEP/470-578
G5VZC6_ECOLX/313-424
H1Y753_9SPHI/980-1098
G5Y9E3_ECOLX/31-174
H1M6S3_9BACT/452-563
A5EB41_BRASB/108-232
E2MRL1_FRANO/102-234
Q1GCW0_SILST/327-443
B2H2V7_BURPE/651-788
A8DJW6_9BACT/239-351
G8MK80_9BURK/348-455
E2X270_ECOLX/249-356
I1CM47_RHIO9/209-348
H7M9W5_STRPN/36-181
Q31DK5_THICR/1035-1152
F8ZSM7_VIBCL/368-464
Q08VN9_STIAD/211-321
H6SN47_RHOPH/380-503
H0DP24_STAEP/454-564
Q8KKV2_RHIEC/17-81
H8MN52_CORCM/497-643
A8LJC8_DINSH/782-891
H0IZX9_9GAMM/226-344
B0Q6C9_BACAN/33-176
E3DNB3_HALPG/491-600
C7VJW8_ENTFL/258-369
Q2C7Z3_9GAMM/394-509
H3PSZ5_BRUAO/313-428
A3V6Z1_9RHOB/507-612
H4M4E1_ECOLX/427-539
B1Y4D6_LEPCP/238-357
E2UEP7_MYCTU/408-518
D8I1T3_AMYMU/379-490
D7AHT2_GEOSK/512-623
E7FTK4_9LACO/233-342
B6B767_9RHOB/346-462
G5ICG0_9CLOT/501-610
H0WSE1_OTOGA/236-361
D5D7B9_ECOKI/249-356
B9M7W9_GEOSF/319-429
Q8A7J6_BACTN/330-430
C3BWN5_BACTU/298-387
D4W077_ENTFC/276-386
Q1WR90_LACS1/276-366
B6AX29_9RHOB/232-350
Q0BZN6_HYPNA/343-439
D6K5P1_9ACTO/328-433
E5VYC9_9FIRM/266-376
C2ZJJ2_BACCE/298-408
B0T470_CAUSK/653-758
E2DQK6_MORJA/1-122
H3TT90_STAAU/486-599
E3H518_ROTDC/258-369
H0YZ82_TAEGU/98-245
E7G6U4_9FIRM/358-469
Q03Z97_LEUMM/249-359
F3LID3_9GAMM/353-464
F9TSL4_9VIBR/704-819
F8ZHX2_VIBCL/413-523
G0JPZ8_9GAMM/408-514
D0YR20_9ACTO/360-479
H8KDX2_RICPT/180-297
H5BBW3_ECOLX/565-677
D8RGP6_SELML/231-360
D2N742_STAA5/343-451
B1BWL7_CLOPF/412-513
F0KAV3_CLOAE/237-348
I0KN33_STEMA/265-368
D0L2P7_GORB4/283-396
G0FSJ9_AMYMD/476-587
Q98MI9_RHILO/375-487
A8KU95_BURPE/33-181
Q8RS52_CUPNE/1-136
A9VMP1_BACWK/340-451
D6D2I7_9BACE/393-499
D6GDR9_9ENTR/425-532
C2UH23_BACCE/33-176
B5I3E6_9ACTO/484-573
F6B0J1_DELSC/466-585
F2D3Y4_HORVD/545-710
G4PPE1_ECOLX/27-172
G4BH26_HAEAP/475-566
C4IB77_CLOBU/424-529
H5AFB8_ECOLX/581-691
B6BKC2_9PROT/299-403
C2S3C8_BACCE/266-372
C5Y0E7_SORBI/67-216
B3B058_ECO57/252-359
D0T7L4_ACIRA/354-461
B2AIJ2_CUPTR/1605-1714
A5ECE6_BRASB/300-398
A6WMM5_SHEB8/358-465
H1EAX1_ECOLX/409-498
G3K8U0_9NEOP/15-168
G9UKT3_SALMO/27-172
H2FH55_PSEAI/1-134
H7F3J7_9LIST/479-595
F9RNE9_9VIBR/372-480
F4AP66_GLAS4/529-639
C2E6F5_LACJH/45-189
G4K5W4_9RHIZ/543-650
A4EVY8_9RHOB/470-582
E1XC79_STRZO/214-318
C4PPJ7_CHLTJ/33-182
E9CA10_CAPO3/1649-1811
H9B0B9_9ENTR/31-174
E9U9H4_ECOLX/416-523
E0S2G6_BUTPB/373-487
A9C0G7_DELAS/36-134
B8GF20_METPE/721-822
D5EJ37_CORAD/345-462
A9VU19_BACWK/266-372
F0QCE2_ACIAP/394-506
B7RUQ6_9GAMM/310-421
D1A9M8_THECD/281-393
H9MZY5_MYCTU/76-217
G4P0T3_BACPN/313-421
B7LSN0_ESCF3/374-478
B2N8Q0_ECOLX/371-481
H1BLP2_9FIRM/378-520
E8WYR9_ACISM/335-453
B6J2W2_COXB2/252-367
Q3K8E7_PSEPF/338-447
H8AZP9_CAMJU/345-487
B0A4H8_YERPE/333-439
D4X2X9_BACOV/131-244
H1WVL2_LEUCI/19-148
G5CDQ1_9BURK/2-139
C3E9G2_BACTU/430-541
Q2CI10_9RHOB/348-457
[truncated: 2,304,734 more chars]
