# Supplementary material for: Contact prediction is hardest for the most informative contacts, but improves with the incorporation of contact potentials
Source: PLoS One. 2018 Jun 28;13(6):e0199585. doi: 10.1371/journal.pone.0199585 (PMC6023208; doi:10.1371/journal.pone.0199585)
Supplement: S1 Data — Each file in the ‘alignments’ directory herein corresponds to a protein family’s alignment and contains the accession number and sequence range of each sequence in the alignment. (TAR.GZ) [file pone.0199585.s001.tar.gz › alignments/PQQ]

A0B2I3_BURCH/290-320
A0NMT5_9RHOB/311-340
A0QYN8_MYCS2/291-321
A0YAL4_9GAMM/297-330
A0YAL4_9GAMM/568-606
A0YCF4_9GAMM/152-186
A0YFF9_9GAMM/214-251
A0YFF9_9GAMM/313-344
A0Z4D5_9GAMM/305-337
A0Z5N4_9GAMM/322-355
A1A7H0_ECOK1/436-469
A1A7H0_ECOK1/660-698
A1A7H0_ECOK1/721-759
A1AXZ3_PARDP/287-321
A1B6D2_PARDP/95-134
A1JKS5_YERE8/257-293
A1K9F5_AZOSB/290-322
A1K9T6_AZOSB/299-330
A1K9T6_AZOSB/511-548
A1K9Y3_AZOSB/292-323
A1KCC5_AZOSB/271-303
A1KCC5_AZOSB/88-121
A1S860_SHEAM/122-159
A1SU42_PSYIN/161-195
A1TJ80_ACIAC/238-268
A1TJ80_ACIAC/496-534
A1TJ80_ACIAC/725-762
A1TJ80_ACIAC/781-819
A1VK67_POLNA/466-503
A1VRM8_POLNA/208-240
A1VRM8_POLNA/316-346
A1WF08_VEREI/211-249
A1WF08_VEREI/309-342
A1WIX5_VEREI/525-562
A1WSN1_VEREI/140-172
A1WSN1_VEREI/193-227
A1WSQ2_VEREI/293-327
A1WWJ9_HALHL/346-374
A1WWJ9_HALHL/384-412
A2DRF9_TRIVA/35-71
A2SCL4_METPP/274-303
A2SCN6_METPP/189-226
A2SCZ9_METPP/535-572
A2SE50_METPP/200-238
A2SE50_METPP/302-334
A2SE78_METPP/300-333
A2W3A2_9BURK/336-366
A3EQ41_9BACT/139-169
A3FJ48_9GAMM/516-553
A3JCJ0_9ALTE/298-323
A3JI86_9ALTE/651-686
A3JI86_9ALTE/707-745
A3KAU4_9RHOB/484-521
A3KAU4_9RHOB/65-104
A3KTH8_PSEAE/103-137
A3KTH8_PSEAE/531-569
A3KU62_PSEAE/729-767
A3L771_PSEAE/103-137
A3L771_PSEAE/531-569
A3L8U3_PSEAE/729-767
A3M5W3_ACIBT/444-482
A3M5W3_ACIBT/736-774
A3M8K9_ACIBT/275-312
A3M8K9_ACIBT/334-372
A3M8K9_ACIBT/47-81
A3M8L0_ACIBT/154-191
A3PJ30_RHOS1/287-321
A3PJ30_RHOS1/503-540
A3PJ30_RHOS1/84-123
A3PJC4_RHOS1/705-743
A3PQL4_RHOS1/362-396
A3U0H9_9RHOB/358-392
A3U3T2_9RHOB/309-346
A3VEB8_9RHOB/266-296
A3W909_9RHOB/503-540
A3WF79_9SPHN/203-239
A4A743_9GAMM/319-347
A4A7C0_9GAMM/334-365
A4ABA2_9GAMM/9-46
A4APA6_MARSH/287-317
A4BSV6_9GAMM/146-181
A4C4R9_9GAMM/1063-1099
A4CI57_ROBBH/285-322
A4FI43_SACEN/290-320
A4GJD0_9BACT/286-317
A4VI87_PSEU5/722-760
A4VJJ5_PSEU5/703-741
A4VLS3_PSEU5/161-196
A4VLS3_PSEU5/367-392
A4VLS9_PSEU5/640-678
A4W6M9_ENT38/436-469
A4WAA9_ENT38/438-472
A4WAA9_ENT38/719-757
A4WD90_ENT38/256-288
A4WRU8_RHOS5/705-743
A4WTX2_RHOS5/503-540
A4WTX2_RHOS5/84-123
A4WXV6_RHOS5/281-318
A4WXV6_RHOS5/487-521
A4XQE3_PSEMY/730-768
A4XTQ2_PSEMY/100-132
A4XTQ2_PSEMY/528-566
A4XTQ8_PSEMY/301-326
A4YKW1_BRASO/442-475
A4YN77_BRASO/277-309
A4YNV8_BRASO/511-548
A4YZ34_BRASO/503-540
A4ZV25_9GAMM/151-183
A5A8S0_XANCJ/209-241
A5A8S0_XANCJ/430-462
A5EDG4_BRASB/511-548
A5EIL3_BRASB/198-234
A5EMR9_BRASB/315-347
A5EP13_BRASB/503-540
A5ETD4_BRASB/442-475
A5EVL7_DICNV/242-276
A5FQL9_DEHSB/99-135
A5FYU4_ACICJ/309-340
A5FZB3_ACICJ/99-133
A5G299_ACICJ/305-340
A5G299_ACICJ/512-549
A5V444_SPHWW/495-533
A5V502_SPHWW/301-332
A5V5X2_SPHWW/307-341
A5V7Q5_SPHWW/217-254
A5V7Q5_SPHWW/423-454
A5V7Q5_SPHWW/709-747
A5V7W7_SPHWW/425-456
A5V8H0_SPHWW/290-321
A5VDY4_SPHWW/281-311
A5VG31_SPHWW/303-336
A5W2I4_PSEP1/227-261
A5W2I4_PSEP1/448-481
A5W502_PSEP1/301-326
A5W502_PSEP1/501-539
A5W507_PSEP1/111-145
A5W507_PSEP1/539-577
A5W8E1_PSEP1/454-488
A5W8E1_PSEP1/674-711
A5W8E1_PSEP1/730-768
A5WGC4_PSYWF/781-819
A5ZLF2_9BACE/757-793
A6BZI6_9PLAN/96-129
A6C1Q9_9PLAN/172-204
A6C5Q6_9PLAN/73-106
A6CE69_9PLAN/1234-1269
A6CGC4_9PLAN/214-248
A6D2Y5_9VIBR/68-103
A6E1X3_9RHOB/503-540
A6EYR5_9ALTE/298-323
A6GSH2_9BURK/497-534
A6MJQ9_9BACT/32-67
A6MJR0_9BACT/32-67
A6MJR2_9BACT/32-67
A6MJR8_9BACT/32-67
A6T4S1_KLEP7/424-457
A6T4S1_KLEP7/648-686
A6T4S1_KLEP7/709-747
A6T9W1_KLEP7/241-275
A6TCD1_KLEP7/256-292
A6U721_SINMW/428-462
A6U721_SINMW/705-743
A6UGH3_SINMW/288-322
A6UGH3_SINMW/504-541
A6UGH3_SINMW/85-124
A6V5H6_PSEA7/729-767
A6V5Y6_PSEA7/681-717
A6V6I7_PSEA7/103-137
A6V6I7_PSEA7/531-569
A6WVM1_OCHA4/431-464
A6WVM1_OCHA4/703-741
A7EHN1_SCLS1/136-166
A7HSP3_PARL1/330-358
A7IG83_XANP2/289-323
A7IG83_XANP2/505-542
A7IPG0_XANP2/508-545
A7IPG0_XANP2/89-128
A7LKW2_9GAMM/517-554
A7MGN7_ENTS8/454-487
A7MGN7_ENTS8/678-716
A7MGN7_ENTS8/739-777
A7MLR4_ENTS8/450-484
A7UMV8_GLUHA/35-73
A7UMV9_GLUOX/32-70
A7UMW0_ACEPA/31-74
A7UP33_9BACT/23-58
A7UP34_9BACT/25-60
A7UP35_9BACT/25-60
A7YX20_RAHAQ/441-473
A7YX20_RAHAQ/668-704
A7YX20_RAHAQ/723-761
A7ZHL3_ECO24/436-469
A7ZHL3_ECO24/660-698
A7ZHL3_ECO24/721-759
A7ZPV5_ECO24/256-292
A7ZW73_ECOHS/436-469
A7ZW73_ECOHS/660-698
A7ZW73_ECOHS/721-759
A8A318_ECOHS/256-292
A8AD74_CITK8/256-292
A8ALG4_CITK8/436-469
A8ALG4_CITK8/660-698
A8ALG4_CITK8/721-759
A8D1Y3_9BACT/32-67
A8D1Z0_9BACT/32-67
A8GEH6_SERP5/230-264
A8GEH6_SERP5/450-484
A8GGG0_SERP5/435-467
A8GGG0_SERP5/661-698
A8GGG0_SERP5/717-755
A8GHW2_SERP5/70-102
A8HPN9_CHLRE/179-211
A8HSG0_9BACT/25-60
A8HSG3_9BACT/25-60
A8LHW0_DINSH/305-342
A8LNR6_DINSH/503-540
A8LRJ9_DINSH/204-239
A8LRJ9_DINSH/411-445
A8PKK1_9COXI/193-224
A8PLT9_9COXI/279-317
A8Q0L8_MALGO/49-82
A8R3S4_PSEPU/531-569
A8XQU9_CAEBR/55-84
A9BR33_DELAS/509-543
A9BR33_DELAS/734-771
A9BR33_DELAS/790-828
A9BZT2_DELAS/310-342
A9BZT2_DELAS/520-557
A9CF24_AGRT5/223-259
A9CF24_AGRT5/444-477
A9CF24_AGRT5/729-767
A9CG47_AGRT5/430-463
A9CG47_AGRT5/706-744
A9FXZ8_SORC5/193-230
A9FXZ8_SORC5/345-382
A9GSL2_SORC5/91-125
A9H181_GLUDA/450-483
A9H181_GLUDA/731-769
A9H4Z4_GLUDA/446-482
A9H833_GLUDA/444-474
A9HK12_GLUDA/315-347
A9HK12_GLUDA/363-401
A9HVI0_9RHOB/486-523
A9IF92_BORPD/224-261
A9IF92_BORPD/360-398
A9IF92_BORPD/438-476
A9IF92_BORPD/729-767
A9IK65_BORPD/113-148
A9MHL8_SALAR/256-292
A9MPN0_SALAR/437-470
A9MPN0_SALAR/661-699
A9MZR5_SALPB/436-469
A9MZR5_SALPB/660-698
A9N204_SALPB/256-292
A9UYX8_MONBE/72-109
A9VVW3_METEP/349-381
A9VX48_METEP/506-543
A9VXW5_METEP/512-549
A9W2D4_METEP/295-320
A9W2D4_METEP/498-536
A9W3Q2_METEP/287-321
A9W3Q2_METEP/503-540
AFSK_STRCO/481-517
AFSK_STRCO/563-599
AFSK_STRCO/653-690
AFSK_STRCO/694-730
B0KGL5_PSEPG/301-326
B0KGL5_PSEPG/501-539
B0KGM0_PSEPG/111-145
B0KGM0_PSEPG/539-577
B0KPJ0_PSEPG/67-103
B0KPQ2_PSEPG/227-261
B0KPQ2_PSEPG/448-481
B0KV14_PSEPG/454-488
B0KV14_PSEPG/674-711
B0KV14_PSEPG/730-768
B0NSZ8_BACSE/547-585
B0RNM0_XANCB/544-581
B0RPS2_XANCB/244-279
B0RPS2_XANCB/451-485
B0RT55_XANCB/82-112
B0RUX7_XANCB/455-488
B0U490_XYLFM/81-115
B0UBE9_METS4/275-310
B0UBE9_METS4/491-528
B0UBN0_METS4/287-312
B0UBN0_METS4/490-528
B0UDZ7_METS4/286-320
B0UDZ7_METS4/502-539
B0UDZ7_METS4/83-122
B0UJZ2_METS4/514-551
B0V504_ACIBY/440-474
B0V504_ACIBY/668-705
B0V504_ACIBY/727-765
B0V5D6_ACIBY/458-496
B0VQG4_ACIBS/458-496
B0VRI1_ACIBS/440-474
B0VRI1_ACIBS/668-705
B0VRI1_ACIBS/727-765
B0XG84_CULQU/58-95
B1EIZ4_9ESCH/256-292
B1EME5_9ESCH/27-62
B1FT18_9BURK/294-328
B1FT18_9BURK/505-542
B1FXS5_9BURK/492-529
B1G0B4_9BURK/231-259
B1G0B4_9BURK/765-802
B1G0B4_9BURK/821-859
B1G1B4_9BURK/290-320
B1IQL6_ECOLC/436-469
B1IQL6_ECOLC/660-698
B1IQL6_ECOLC/721-759
B1IWE9_ECOLC/256-292
B1J4E8_PSEPW/674-711
B1J4E8_PSEPW/730-768
B1J8J6_PSEPW/288-329
B1J9L5_PSEPW/227-261
B1J9L5_PSEPW/448-481
B1JDV5_PSEPW/76-112
B1K6Y0_BURCC/290-320
B1KEF8_SHEWM/300-325
B1LGS5_ECOSM/436-469
B1LGS5_ECOSM/660-698
B1LGS5_ECOSM/721-759
B1LNG7_ECOSM/256-292
B1LTI1_METRJ/495-532
B1LUD9_METRJ/288-322
B1LUD9_METRJ/504-541
B1LUD9_METRJ/85-124
B1LYJ2_METRJ/327-359
B1LYY3_METRJ/296-321
B1LYY3_METRJ/500-538
B1M2D7_METRJ/512-549
B1N7J0_PSEPU/163-200
B1N7J0_PSEPU/542-580
B1N7J5_PSEPU/301-326
B1N7J5_PSEPU/501-539
B1W555_STRGG/659-695
B1XAY7_ECODH/256-292
B1XC99_ECODH/436-469
B1XC99_ECODH/660-698
B1XC99_ECODH/721-759
B1XZV1_LEPCP/291-323
B1XZV1_LEPCP/467-495
B1XZV1_LEPCP/499-536
B1Y1U3_LEPCP/275-306
B1Z7Q9_METPB/350-382
B1ZHX4_METPB/512-549
B1ZIA4_METPB/287-321
B1ZIA4_METPB/503-540
B1ZKX0_METPB/295-320
B1ZKX0_METPB/498-536
B1ZMA0_OPITP/280-312
B2A076_OPITP/90-129
B2FKI5_STRMK/240-277
B2FKI5_STRMK/477-510
B2HYG9_ACIBC/440-474
B2HYG9_ACIBC/668-705
B2HYG9_ACIBC/727-765
B2I288_ACIBC/444-482
B2I7V1_XYLF2/81-115
B2IGB9_BEII9/282-312
B2II30_BEII9/274-304
B2JHP6_BURP8/137-173
B2JUB5_BURP8/229-265
B2JUB5_BURP8/444-477
B2JUM1_BURP8/290-320
B2JX31_BURP8/294-328
B2JX31_BURP8/505-542
B2LME1_9RHOO/482-519
B2LME2_9BURK/41-75
B2LME2_9BURK/482-519
B2LME5_9BURK/41-75
B2LME5_9BURK/482-519
B2LME6_9BURK/446-483
B2N3A2_ECOLX/256-292
B2NCW2_ECOLX/436-469
B2NCW2_ECOLX/660-698
B2NCW2_ECOLX/721-759
B2NNK4_ECO57/256-292
B2NWL7_ECO57/436-469
B2NWL7_ECO57/660-698
B2NWL7_ECO57/721-759
B2P3N7_ECO57/256-292
B2PEJ0_ECO57/256-292
B2PN52_ECO57/436-469
B2PN52_ECO57/660-698
B2PN52_ECO57/721-759
B2Q0W5_PROST/158-193
B2SMA9_XANOP/76-106
B2ST58_XANOP/141-178
B2ST58_XANOP/203-236
B2T3D1_BURPP/225-262
B2T3D1_BURPP/400-437
B2T3D1_BURPP/482-515
B2T3D1_BURPP/707-745
B2T3D1_BURPP/764-802
B2TXT7_SHIB3/256-292
B2U9J0_RALPJ/293-324
B2U9J0_RALPJ/500-537
B2VBJ3_ERWT9/436-469
B2VE92_ERWT9/121-158
B2VE94_ERWT9/450-484
B3A7E0_ECO57/436-469
B3A7E0_ECO57/660-698
B3A7E0_ECO57/721-759
B3A8P5_ECO57/256-292
B3AN04_ECO57/256-292
B3ASG5_ECO57/436-469
B3ASG5_ECO57/660-698
B3ASG5_ECO57/721-759
B3B0I8_ECO57/256-292
B3B9E1_ECO57/436-469
B3B9E1_ECO57/660-698
B3B9E1_ECO57/721-759
B3BIZ8_ECO57/256-292
B3BMB4_ECO57/436-469
B3BMB4_ECO57/660-698
B3BMB4_ECO57/721-759
B3BV90_ECO57/256-292
B3C782_9BACE/419-453
B3FR84_9GAMM/26-60
B3HBM1_ECOLX/436-469
B3HBM1_ECOLX/660-698
B3HBM1_ECOLX/721-759
B3HFA6_ECOLX/256-292
B3HTS1_ECOLX/256-292
B3HU74_ECOLX/436-469
B3HU74_ECOLX/660-698
B3HU74_ECOLX/721-759
B3I418_ECOLX/436-469
B3I418_ECOLX/660-698
B3I418_ECOLX/721-759
B3I648_ECOLX/256-292
B3II52_ECOLX/256-292
B3IRB5_ECOLX/436-469
B3IRB5_ECOLX/660-698
B3IRB5_ECOLX/721-759
B3LXS2_DROAN/233-269
B3PTN0_RHIE6/707-745
B3QAX8_RHOPT/326-358
B3QD77_RHOPT/228-265
B3QD77_RHOPT/435-468
B3R1B3_CUPTR/324-356
B3R8C9_CUPTR/298-329
B3R8C9_CUPTR/469-501
B3R8C9_CUPTR/505-542
B3RVY2_TRIAD/244-278
B3T1C4_9ZZZZ/235-263
B3T1C4_9ZZZZ/445-478
B3T1D9_9ZZZZ/319-352
B3T1E5_9ZZZZ/23-55
B3TB54_9ZZZZ/100-128
B3WKG5_ECOLX/256-292
B3WN31_ECOLX/436-469
B3WN31_ECOLX/660-698
B3WN31_ECOLX/721-759
B3WYD7_SHIDY/256-292
B3X212_SHIDY/387-420
B3X212_SHIDY/611-649
B3X212_SHIDY/672-710
B3XDJ8_ECOLX/256-292
B3XHU1_ECOLX/436-469
B3XHU1_ECOLX/660-698
B3XHU1_ECOLX/721-759
B3YFJ3_SALET/256-292
B3YLY3_SALET/436-469
B3YLY3_SALET/660-698
B4A3G7_SALNE/436-469
B4A3G7_SALNE/660-698
B4A9C7_SALNE/256-292
B4CTX8_9BACT/917-955
B4CZN2_9BACT/283-314
B4EHY6_BURCJ/160-195
B4EHY6_BURCJ/296-326
B4EZE1_PROMH/434-472
B4EZE1_PROMH/725-763
B4K4S4_DROMO/232-268
B4M4R7_DROVI/232-268
B4NLL0_DROWI/816-852
B4RA17_PHEZH/296-327
B4SP82_STRM5/238-275
B4SP82_STRM5/475-508
B4SU94_SALNS/387-420
B4SU94_SALNS/611-649
B4T0P6_SALNS/256-292
B4TD90_SALHS/256-292
B4TJD5_SALHS/387-420
B4TJD5_SALHS/611-649
B4TR92_SALSV/256-292
B4TXM0_SALSV/436-469
B4TXM0_SALSV/660-698
B4W9G5_9CAUL/204-241
B4W9G5_9CAUL/409-444
B4WZA6_9GAMM/513-551
B4Y2V6_9RHOO/74-107
B4Y5L5_9BACT/226-260
B4Y5L5_9BACT/539-576
B5BAY8_SALPK/256-292
B5BLA0_SALPK/436-469
B5BLA0_SALPK/660-698
B5BX88_SALET/256-292
B5C2R5_SALET/387-420
B5C2R5_SALET/611-649
B5C8V3_SALET/436-469
B5C8V3_SALET/660-698
B5EJI6_ACIF5/139-171
B5F195_SALA4/256-292
B5F818_SALA4/387-420
B5F818_SALA4/611-649
B5FAX5_VIBFM/247-280
B5FIB7_SALDC/387-420
B5FIB7_SALDC/611-649
B5FR60_SALDC/256-292
B5JDX6_9BACT/288-325
B5JXT1_9GAMM/48-83
B5JY37_9GAMM/157-194
B5MI70_SALET/256-292
B5MKZ1_SALET/387-420
B5MKZ1_SALET/611-649
B5MUI6_SALET/436-469
B5MUI6_SALET/660-698
B5MZH2_SALET/256-292
B5N837_SALET/424-457
B5N837_SALET/648-686
B5NFQ4_SALET/256-292
B5NMJ2_SALET/424-457
B5NMJ2_SALET/648-686
B5NRK6_SALET/256-292
B5P5B8_SALET/256-292
B5P5L4_SALET/387-420
B5P5L4_SALET/611-649
B5PHP1_SALET/424-457
B5PHP1_SALET/648-686
B5PJC7_SALET/256-292
B5PTE1_SALHA/256-292
B5PZI3_SALHA/387-420
B5PZI3_SALHA/611-649
B5Q1L2_SALVI/256-292
B5Q1W6_SALVI/387-420
B5Q1W6_SALVI/611-649
B5R2R8_SALEP/436-469
B5R2R8_SALEP/660-698
B5R579_SALEP/256-292
B5RCY9_SALG2/256-292
B5T7K5_ENTAG/152-184
B5T7K5_ENTAG/3-36
B5T7K5_ENTAG/379-415
B5T7K5_ENTAG/434-472
B5T7K5_ENTAG/69-105
B5WVR4_9BURK/320-350
B5WW30_9BURK/294-328
B5XNL8_KLEP3/256-292
B5XQB1_KLEP3/230-265
B5XQB1_KLEP3/448-484
B5XWR5_KLEP3/224-258
B5XWR5_KLEP3/656-692
B5Y1Q5_KLEP3/436-469
B5Y1Q5_KLEP3/660-698
B5Y1Q5_KLEP3/721-759
B5YZG0_ECO5E/436-469
B5YZG0_ECO5E/660-698
B5YZG0_ECO5E/721-759
B5Z0Y1_ECO5E/256-292
B5ZF89_GLUDA/236-266
B5ZF89_GLUDA/438-474
B5ZIK6_GLUDA/444-474
B5ZJL7_GLUDA/445-478
B5ZJL7_GLUDA/726-764
B5ZKU9_GLUDA/316-348
B5ZKU9_GLUDA/364-402
B5ZNG4_RHILW/208-240
B5ZNG4_RHILW/411-447
B5ZNG4_RHILW/697-735
B5ZUP1_RHILW/707-745
B6AMQ1_9BACT/348-372
B6AVD3_9RHOB/280-317
B6EGZ0_ALISL/68-104
B6HZ99_ECOSE/436-469
B6HZ99_ECOSE/660-698
B6HZ99_ECOSE/721-759
B6I584_ECOSE/256-292
B6IY56_RHOCS/419-457
B6IY56_RHOCS/699-737
B6ZS11_ECO57/436-469
B6ZS11_ECO57/660-698
B6ZS11_ECO57/721-759
B6ZWW2_ECO57/256-292
B7AH60_9BACE/346-383
B7GWS7_ACIB3/440-474
B7GWS7_ACIB3/668-705
B7GWS7_ACIB3/727-765
B7H243_ACIB3/444-482
B7I8I3_ACIB5/440-474
B7I8I3_ACIB5/668-705
B7I8I3_ACIB5/727-765
B7I902_ACIB5/444-482
B7J3C9_ACIF2/139-171
B7KP42_METC4/512-549
B7KSQ4_METC4/295-320
B7KSQ4_METC4/498-536
B7KTC9_METC4/349-381
B7KXB8_METC4/287-321
B7KXB8_METC4/503-540
B7L2Y7_METC4/286-320
B7L2Y7_METC4/502-539
B7L2Y7_METC4/83-122
B7LCQ2_ECO55/256-292
B7LFZ1_ECO55/436-469
B7LFZ1_ECO55/660-698
B7LFZ1_ECO55/721-759
B7LKC6_ESCF3/256-292
B7LVY8_ESCF3/436-469
B7LVY8_ESCF3/660-698
B7LVY8_ESCF3/721-759
B7M165_ECO8A/436-469
B7M165_ECO8A/660-698
B7M165_ECO8A/721-759
B7M7L6_ECO8A/256-292
B7MBA7_ECO45/436-469
B7MBA7_ECO45/660-698
B7MBA7_ECO45/721-759
B7MHZ7_ECO45/256-292
B7MNY6_ECO81/436-469
B7MNY6_ECO81/660-698
B7MNY6_ECO81/721-759
B7MYE7_ECO81/256-292
B7N6A0_ECOLU/256-292
B7N7Z4_ECOLU/436-469
B7N7Z4_ECOLU/660-698
B7N7Z4_ECOLU/721-759
B7NI84_ECO7I/436-469
B7NI84_ECO7I/660-698
B7NI84_ECO7I/721-759
B7NRG2_ECO7I/256-292
B7QLA7_IXOSC/63-100
B7RVE6_9GAMM/298-329
B7SBF8_9PROT/29-64
B7SBF9_9PROT/30-65
B7UGV8_ECO27/256-292
B7UIH2_ECO27/436-469
B7UIH2_ECO27/660-698
B7UIH2_ECO27/721-759
B7V933_PSEA8/729-767
B7VAC2_PSEA8/103-137
B7VAC2_PSEA8/531-569
B7WRS5_COMTE/452-486
B7X052_COMTE/160-195
B7X052_COMTE/211-249
B7X052_COMTE/310-342
B8EI54_METSB/288-322
B8EI54_METSB/503-540
B8EJC3_METSB/278-303
B8EJP0_METSB/148-186
B8EJP0_METSB/199-236
B8EJP0_METSB/475-508
B8EJP0_METSB/512-549
B8EMD0_METSB/318-351
B8ES75_METSB/502-539
B8ET56_METSB/505-542
B8ET56_METSB/87-123
B8ETE2_METSB/246-278
B8ETE2_METSB/351-380
B8IBA4_METNO/512-549
B8IC75_METNO/276-312
B8IC75_METNO/493-530
B8ITU6_METNO/287-321
B8ITU6_METNO/503-540
B8IWZ3_METNO/481-512
B8IWZ3_METNO/516-553
B8KN42_9GAMM/302-333
B8KPU8_9GAMM/145-175
B8KTY2_9GAMM/217-254
B8KTY2_9GAMM/300-334
B8KTY6_9GAMM/476-504
B8KVD8_9GAMM/204-241
B8L4W6_9GAMM/456-489
B9FR58_ORYSJ/1044-1080
B9JJT7_AGRRK/706-744
B9JLZ6_AGRRK/227-264
B9JLZ6_AGRRK/434-468
B9JLZ6_AGRRK/715-753
B9JXS0_AGRVS/430-463
B9JXS0_AGRVS/706-744
B9K0K5_AGRVS/231-266
B9K0K5_AGRVS/451-484
B9K8P9_THENN/355-389
B9KR23_RHOSK/287-321
B9KR23_RHOSK/503-540
B9KR23_RHOSK/84-123
B9KRQ5_RHOSK/705-743
B9KVG9_RHOSK/364-397
B9LPY6_HALLT/305-340
B9R5L0_9RHOB/301-332
B9TA18_RICCO/233-268
B9TA18_RICCO/455-487
B9TDI1_RICCO/145-178
B9TDI1_RICCO/429-467
B9TJU5_RICCO/150-187
B9TJU5_RICCO/355-381
B9TNN4_RICCO/190-226
B9X0A5_9GAMM/32-67
B9XPQ5_9BACT/580-616
B9YZJ1_9NEIS/294-324
C0IND4_9BACT/238-271
C0KTS6_THIFE/139-171
C0LE01_PSEFL/677-714
C0LE01_PSEFL/733-771
C0N5T4_9GAMM/516-553
C0N6H8_9GAMM/286-320
C0N6H8_9GAMM/496-533
C0N6I0_9GAMM/496-533
C0N8X2_9GAMM/441-478
C0N9U7_9GAMM/200-232
C0N9U7_9GAMM/75-110
C0PYN3_SALPC/254-290
C0Q5N0_SALPC/436-469
C0Q5N0_SALPC/660-698
C0VLK7_9GAMM/446-481
C0VLK7_9GAMM/735-773
C0VQ01_9GAMM/223-260
C0VQ01_9GAMM/293-330
C0VQ01_9GAMM/363-396
C0VQ01_9GAMM/440-474
C0VQ01_9GAMM/667-705
C0VQ01_9GAMM/727-765
C0Z464_STRVN/207-242
C0Z464_STRVN/460-488
C1AAU4_GEMAT/353-387
C1DE34_AZOVD/723-761
C1E5Y1_MICSR/232-269
C1E5Y1_MICSR/315-352
C1HP00_9ESCH/256-292
C1HPU2_9ESCH/442-475
C1HPU2_9ESCH/666-704
C1HPU2_9ESCH/727-765
C1M7Y3_9ENTR/256-292
C1MCP1_9ENTR/440-473
C1NC70_9ESCH/442-475
C1NC70_9ESCH/666-704
C1NC70_9ESCH/727-765
C2DMV3_ECOLX/436-469
C2DMV3_ECOLX/660-698
C2DMV3_ECOLX/721-759
C2DV85_ECOLX/256-292
C2LHS6_PROMI/434-472
C2LHS6_PROMI/725-763
C3K7I1_PSEFS/456-488
C3K7I1_PSEFS/674-711
C3K7I1_PSEFS/730-768
C3K8E6_PSEFS/223-256
C3K8E6_PSEFS/443-477
C3M8I5_RHISN/707-745
C3QPP2_9BACE/165-203
C3SZY2_ECOLX/256-292
C3SZY3_ECOLX/256-292
C3TQ62_ECOLX/436-469
C3TQ62_ECOLX/660-698
C3TQ62_ECOLX/721-759
C3VLD0_9PROT/17-52
C3VLD1_9PROT/18-53
C3W337_METME/16-51
C3W338_9PROT/18-53
C3X170_OXAFO/83-117
C3XQ79_BRAFL/1287-1324
C4K4J1_HAMD5/258-291
C4KAJ0_THASP/518-555
C4WH39_9RHIZ/743-781
C4X3S0_KLEPN/436-469
C4X3S0_KLEPN/660-698
C4X3S0_KLEPN/721-759
C4X951_KLEPN/224-258
C4X951_KLEPN/434-468
C4XBX8_KLEPN/256-292
C4ZRL7_ECOBW/436-469
C4ZRL7_ECOBW/660-698
C4ZRL7_ECOBW/721-759
C4ZX87_ECOBW/256-292
C5A5G0_THEGJ/1989-2025
C5AIB7_BURGB/224-261
C5AIB7_BURGB/399-436
C5AIB7_BURGB/481-514
C5ASW4_METEA/349-381
C5ATJ3_METEA/286-320
C5ATJ3_METEA/502-539
C5AXV8_METEA/295-320
C5AXV8_METEA/498-536
C5B120_METEA/287-321
C5B120_METEA/503-540
C5CHK9_KOSOT/294-326
C5CQ48_VARPS/299-332
C5CQ50_VARPS/457-491
C5CQ50_VARPS/682-719
C5CQ50_VARPS/738-776
C5D1N5_VARPS/289-321
C5D1N5_VARPS/497-534
C5IY77_9RHIZ/512-549
C5T3D1_ACIDE/280-314
C5TDS5_ZYMMO/215-252
C5W170_ECOBB/436-469
C5W170_ECOBB/660-698
C5W170_ECOBB/721-759
C5W7L4_ECOBB/256-292
C6ASM6_RHILS/707-745
C6AV66_RHILS/208-240
C6AV66_RHILS/411-447
C6B8J5_RHILS/431-468
C6BKQ8_RALP1/293-324
C6BKQ8_RALP1/500-537
C6CAL3_DICDC/70-104
C6CPD8_DICZE/70-105
C6DA20_PECCP/228-263
C6DA20_PECCP/452-483
C6DBH1_PECCP/257-287
C6EAT3_ECOBD/436-469
C6EAT3_ECOBD/660-698
C6EAT3_ECOBD/721-759
C6EKJ7_ECOBD/256-292
C6HUY6_9BACT/143-175
C6I227_9BACE/562-598
C6NR30_9GAMM/123-152
C6NWC6_9GAMM/190-218
C6NYW6_9GAMM/151-183
C6RL93_ACIRA/441-474
C6RL93_ACIRA/725-763
C6UBB9_ECOBR/256-292
C6UM85_ECOBR/436-469
C6UM85_ECOBR/660-698
C6UM85_ECOBR/721-759
C6UQR3_ECO5T/256-292
C6UWM9_ECO5T/436-469
C6UWM9_ECO5T/660-698
C6UWM9_ECO5T/721-759
C6VSN2_DYAFD/293-326
C6VYA2_DYAFD/274-308
C6WW21_METML/342-371
C6WXM5_METML/145-182
C6WXM5_METML/327-363
C6WXM5_METML/531-568
C6WXM5_METML/92-131
C6WZ02_METML/526-563
C6WZ02_METML/87-126
C6X6R3_METSD/317-353
C6X6R3_METSD/521-558
C6X7M3_METSD/321-357
C6X7M3_METSD/525-562
C6XA49_METSD/324-360
C6XA49_METSD/528-565
C6XAQ0_METSD/292-327
C6XAQ0_METSD/503-540
C6XB16_METSD/526-563
C7C7Q3_METED/349-381
C7C8D8_METED/287-321
C7C8D8_METED/503-540
C7CJT4_METED/295-320
C7CJT4_METED/498-536
C7CKI9_METED/500-537
C7DG52_9EURY/419-454
C7DRJ8_PSEFL/457-489
C7DRJ8_PSEFL/675-712
C7DRJ8_PSEFL/731-769
C7G3B7_ACEPA/311-346
C7G3B7_ACEPA/362-400
C7JAW8_ACEP3/311-346
C7JAW8_ACEP3/362-400
C7JDY8_ACEP3/231-260
C7JDY8_ACEP3/446-478
C7JDY8_ACEP3/670-708
C7JDY8_ACEP3/727-765
C7JEE1_ACEP3/301-332
C7JHZ8_ACEP3/444-474
C7JJL8_ACEPA/311-346
C7JJL8_ACEPA/362-400
C7JL56_ACEPA/231-260
C7JL56_ACEPA/446-478
C7JL56_ACEPA/670-708
C7JL56_ACEPA/727-765
C7JNH8_ACEPA/444-474
C7JQJ9_ACEPA/301-332
C7JTT6_ACEPA/311-346
C7JTT6_ACEPA/362-400
C7JVC4_ACEPA/231-260
C7JVC4_ACEPA/446-478
C7JVC4_ACEPA/670-708
C7JVC4_ACEPA/727-765
C7JXP4_ACEPA/444-474
C7JZR4_ACEPA/301-332
C7K2I2_ACEPA/301-332
C7K428_ACEPA/311-346
C7K428_ACEPA/362-400
C7K5L6_ACEPA/231-260
C7K5L6_ACEPA/446-478
C7K5L6_ACEPA/670-708
C7K5L6_ACEPA/727-765
C7K7Y8_ACEPA/444-474
C7KBQ1_ACEPA/301-332
C7KD97_ACEPA/311-346
C7KD97_ACEPA/362-400
C7KET5_ACEPA/231-260
C7KET5_ACEPA/446-478
C7KET5_ACEPA/670-708
C7KET5_ACEPA/727-765
C7KH57_ACEPA/444-474
C7KL17_ACEPA/301-332
C7KML3_ACEPA/311-346
C7KML3_ACEPA/362-400
C7KP51_ACEPA/231-260
C7KP51_ACEPA/446-478
C7KP51_ACEPA/670-708
C7KP51_ACEPA/727-765
C7KRH1_ACEPA/444-474
C7KTA8_ACEPA/444-474
C7KVD0_ACEPA/301-332
C7KWX8_ACEPA/311-346
C7KWX8_ACEPA/362-400
C7KYG6_ACEPA/231-260
C7KYG6_ACEPA/446-478
C7KYG6_ACEPA/670-708
C7KYG6_ACEPA/727-765
C7L335_ACEPA/444-474
C7L556_ACEPA/301-332
C7L6G5_ACEPA/311-346
C7L6G5_ACEPA/362-400
C7L890_ACEPA/231-260
C7L890_ACEPA/446-478
C7L890_ACEPA/670-708
C7L890_ACEPA/727-765
C7LA79_DROME/120-156
C7MI03_BRAFD/74-112
C7PKA0_CHIPD/304-334
C7R5S3_KANKD/68-105
C7RN43_ACCPU/106-143
C8S0N8_9RHOB/287-321
C8S0N8_9RHOB/503-540
C8SDK2_9RHIZ/527-564
C8SJE0_9RHIZ/450-484
C8SLV7_9RHIZ/699-737
C8SYS6_KLEPR/256-292
C8TAM3_KLEPR/224-258
C8TAM3_KLEPR/656-692
C8TB90_KLEPR/436-469
C8THF2_ECO26/436-469
C8THF2_ECO26/660-698
C8THF2_ECO26/721-759
C8TVK7_ECO26/256-292
C8U1J4_ECO10/436-469
C8U1J4_ECO10/660-698
C8U1J4_ECO10/721-759
C8U831_ECO10/256-292
C8UE80_ECO1A/256-292
C8UGZ3_ECO1A/436-469
C8UGZ3_ECO1A/660-698
C8UGZ3_ECO1A/721-759
C9K501_ACEPA/311-346
C9K501_ACEPA/362-400
C9LLH6_9FIRM/112-144
C9Q8D5_9VIBR/248-285
C9QJ11_VIBOR/112-149
C9QPR1_ECOD1/256-292
C9QS32_ECOD1/436-469
C9QS32_ECOD1/660-698
C9QS32_ECOD1/721-759
C9X6G2_SALTD/436-469
C9X6G2_SALTD/660-698
C9XCP1_SALTD/256-292
C9XW68_CROTZ/438-471
C9XW68_CROTZ/662-700
C9XW68_CROTZ/723-761
C9XY24_CROTZ/70-101
D0BVC3_9GAMM/440-474
D0BVC3_9GAMM/668-705
D0BVC3_9GAMM/727-765
D0BZF7_9GAMM/458-496
D0C6S1_ACIBA/458-496
D0C6S1_ACIBA/750-788
D0CDE5_ACIBA/440-474
D0CDE5_ACIBA/668-705
D0CDE5_ACIBA/727-765
D0D0A4_9RHOB/450-484
D0DC20_9RHOB/503-540
D0FQD1_ERWPY/121-158
D0FQD4_ERWPY/230-264
D0FQD4_ERWPY/450-484
D0FUG9_ERWPY/437-469
D0FUG9_ERWPY/662-700
D0FUG9_ERWPY/719-757
D0I8L0_VIBHO/505-542
D0I8N0_VIBHO/300-325
D0IAM4_VIBHO/524-562
D0IEM8_9VIBR/299-324
D0IWC5_COMT2/310-342
D0KK18_PECWW/257-287
D0LCX7_GORB4/293-330
D0NIF0_PHYIT/49-84
D0RYG1_ACICA/745-783
D0S6P1_ACICA/440-474
D0S6P1_ACICA/668-705
D0S6P1_ACICA/727-765
D0S8E4_ACIJO/443-480
D0SAZ5_ACIJO/440-474
D0SAZ5_ACIJO/726-764
D0SGA0_ACIJO/109-146
D0SGA0_ACIJO/149-184
D0SLE5_ACIJU/223-260
D0SLE5_ACIJU/293-330
D0SLE5_ACIJU/362-396
D0SLE5_ACIJU/440-474
D0SLE5_ACIJU/667-705
D0SLE5_ACIJU/727-765
D0SZF3_ACILW/223-255
D0SZF3_ACILW/358-396
D0SZF3_ACILW/441-474
D0SZF3_ACILW/726-764
D0T0U6_ACIRA/441-474
D0T0U6_ACIRA/725-763
D0ZKR6_SALT1/436-469
D0ZRU1_SALT1/256-292
D1JR58_9BACE/562-598
D1RRG1_SEROD/450-484
D1RSX8_SEROD/435-467
D1RSX8_SEROD/660-698
D1RSX8_SEROD/717-755
D1W4L8_9BACT/348-385
D1W4L8_9BACT/560-597
D1Y3N2_9BACT/163-201
D1YUF6_METPS/293-330
D1ZZ87_TRICA/567-604
D2AGV6_SHIF2/256-292
D2AI04_SHIF2/442-475
D2AI04_SHIF2/666-704
D2AI04_SHIF2/727-765
D2BTQ7_DICD5/70-105
D2NBT5_ECOS5/436-469
D2NBT5_ECOS5/660-698
D2NBT5_ECOS5/721-759
D2NL72_ECOS5/256-292
D2RQ23_HALTV/168-200
D2S4D2_GEOOG/298-328
D2SZY4_ACEPA/311-346
D2SZY4_ACEPA/362-400
D2T3V3_ERWP6/443-475
D2T3V3_ERWP6/668-706
D2T3V3_ERWP6/725-763
D2T6M3_ERWP6/121-158
D2T6M6_ERWP6/230-264
D2T6M6_ERWP6/450-484
D2THE1_CITRI/436-469
D2THE1_CITRI/660-698
D2THE1_CITRI/721-759
D2TTD9_CITRI/256-289
D2Z9F8_9ENTR/436-469
D2Z9F8_9ENTR/660-698
D2Z9F8_9ENTR/721-759
D2ZC68_9ENTR/228-262
D2ZC68_9ENTR/438-472
D2ZC68_9ENTR/719-757
D2ZCE2_9ENTR/332-365
D2ZFD3_9ENTR/120-157
D2ZFD3_9ENTR/256-292
D3DGA5_HYDTT/300-334
D3H3M2_ECO44/256-292
D3H4A2_ECO44/436-469
D3H4A2_ECO44/660-698
D3H4A2_ECO44/721-759
D3KZ18_9BRAD/503-540
D3KZK3_9BACT/150-177
D3P078_AZOS1/289-320
D3P078_AZOS1/499-537
D3P2U9_AZOS1/109-141
D3P2U9_AZOS1/508-536
D3P2U9_AZOS1/539-577
D3QMZ9_ECOCB/256-292
D3QVK9_ECOCB/436-469
D3QVK9_ECOCB/660-698
D3QVK9_ECOCB/721-759
D3RAD7_KLEVT/230-265
D3RAD7_KLEVT/448-484
D3RBH7_KLEVT/436-469
D3RBH7_KLEVT/660-698
D3RBH7_KLEVT/721-759
D3RDD9_KLEVT/224-258
D3RDD9_KLEVT/656-692
D3RKC5_KLEVT/256-292
D3SJ83_DEHSG/99-135
D3SZJ3_NATMM/310-335
D3V139_XENBS/145-173
D3V8G6_XENBS/253-286
D3VLP6_XENNA/68-99
D3ZTI7_RAT/39-75
D4AHZ6_9RHIZ/85-124
D4B6R2_9ENTR/256-292
D4BFC2_9ENTR/440-473
D4C4U0_PRORE/158-193
D4E2V4_SEROD/70-102
D4E6C4_SEROD/211-244
D4E6D3_SEROD/477-509
D4E6D3_SEROD/703-739
D4E6D3_SEROD/758-796
D4GHG4_PANAM/439-472
D4GK52_PANAM/249-285
D4GK52_PANAM/469-503
D4GK54_PANAM/121-158
D4GK54_PANAM/70-102
D4HYB6_ERWAC/284-318
D4HYB6_ERWAC/504-538
D4HYC0_ERWAC/121-158
D4HYQ6_ERWAC/437-469
D4I8F2_ERWAE/230-264
D4I8F2_ERWAE/450-484
D4I8F5_ERWAE/121-158
D4I8I1_ERWAE/437-469
D4P700_PANAN/439-472
D4SSS8_9XANT/81-111
D4SUY9_9XANT/244-279
D4SUY9_9XANT/454-485
D4SWJ1_9XANT/313-347
D4SWQ1_9XANT/225-258
D4T6M3_9XANT/313-347
D4T8E4_9XANT/81-111
D4T9D9_9XANT/244-279
D4T9D9_9XANT/454-485
D4T9G5_9XANT/225-258
D4XT82_ACIHA/223-260
D4XT82_ACIHA/293-330
D4XT82_ACIHA/363-396
D4XT82_ACIHA/440-474
D4XT82_ACIHA/667-705
D4XT82_ACIHA/727-765
D4YXF3_SPHJU/296-329
D4YXF3_SPHJU/94-121
D4YXF9_SPHJU/299-330
D4Z778_SPHJU/290-321
D4Z778_SPHJU/496-534
D4Z7J2_SPHJU/309-343
D5AT35_RHOCB/531-569
D5ATW3_RHOCB/299-324
D5C3H1_NITHN/289-323
D5C3H1_NITHN/85-117
D5C7L3_ENTCC/256-292
D5C9G1_ENTCC/228-262
D5C9G1_ENTCC/357-393
D5C9G1_ENTCC/438-472
D5C9G1_ENTCC/719-757
D5CHB4_ENTCC/436-469
D5CHB4_ENTCC/660-698
D5CHB4_ENTCC/721-759
D5CV57_ECOKI/436-469
D5CV57_ECOKI/660-698
D5CV57_ECOKI/721-759
D5CXL2_ECOKI/256-292
D5M808_9PROT/18-53
D5MI78_9BACT/502-539
D5MI89_9BACT/535-572
D5MI98_9BACT/513-550
D5NDK4_9BURK/224-261
D5NDK4_9BURK/370-407
D5NDK4_9BURK/452-485
D5NDK4_9BURK/678-715
D5NDK4_9BURK/734-772
D5NL92_9BURK/290-320
D5NMD4_9BURK/294-328
D5NMD4_9BURK/505-542
D5QD14_GLUHA/285-317
D5QD14_GLUHA/333-371
D5QF14_GLUHA/196-230
D5QGI5_GLUHA/227-257
D5QGI5_GLUHA/351-389
D5QGI5_GLUHA/434-467
D5QGI5_GLUHA/659-696
D5QGI5_GLUHA/715-753
D5QLP4_METTR/172-209
D5QQX9_METTR/512-549
D5QQY4_METTR/504-541
D5SY51_PLAL2/90-118
D5V713_ARCNC/312-337
D5W7F3_BURSC/290-320
D5WC93_BURSC/158-194
D5WEW8_BURSC/294-328
D5WGM8_BURSC/211-245
D5WGM8_BURSC/320-350
D5WJY3_BURSC/224-261
D5WJY3_BURSC/326-363
D5WJY3_BURSC/392-428
D5WJY3_BURSC/475-507
D5WLX7_BURSC/252-279
D5WLX7_BURSC/729-766
D5WLX7_BURSC/785-823
D5X5Y6_THIK1/754-783
D6CKR4_THIS3/593-624
D6DNE4_ENTCL/225-261
D6DNE4_ENTCL/89-126
D6DSU3_ENTCL/230-265
D6DSU3_ENTCL/446-484
D6DTI8_ENTCL/436-469
D6DTI8_ENTCL/660-698
D6DTI8_ENTCL/721-759
D6EH89_STRLI/305-342
D6GBT6_9ENTR/230-265
D6GBT6_9ENTR/448-484
D6GCK0_9ENTR/224-258
D6GCK0_9ENTR/656-692
D6GEL0_9ENTR/256-292
D6GMF4_9ENTR/436-469
D6GMF4_9ENTR/660-698
D6GMF4_9ENTR/721-759
D6HZS4_ECOLX/256-292
D6I517_ECOLX/436-469
D6I517_ECOLX/660-698
D6I517_ECOLX/721-759
D6IAE1_ECOLX/256-292
D6II83_ECOLX/436-469
D6II83_ECOLX/660-698
D6II83_ECOLX/721-759
D6IK29_ECOLX/436-469
D6IK29_ECOLX/660-698
D6IK29_ECOLX/721-759
D6ISN3_ECOLX/256-292
D6J5Y4_ECOLX/436-469
D6J5Y4_ECOLX/660-698
D6J5Y4_ECOLX/721-759
D6JCY5_ECOLX/256-292
D6JP06_ACIG3/444-482
D6JXW7_ACIG3/440-474
D6JXW7_ACIG3/668-705
D6JXW7_ACIG3/727-765
D6K3U0_9ACTO/131-167
D6PDZ7_9BACT/228-259
D6PDZ7_9BACT/78-106
D6RQ11_COPC7/548-581
D6U073_9CHLR/363-397
D6UX14_9BACT/95-126
D6UXY1_9BACT/289-324
D6UZK9_9BACT/210-247
D7A1N2_STAND/516-553
D7A6Y1_STAND/288-322
D7A6Y1_STAND/504-541
D7CI31_STRBB/415-452
D7CI31_STRBB/591-628
D7DBN5_STAHD/92-124
D7DHQ7_METS0/327-363
D7DHQ7_METS0/531-568
D7DJ04_METS0/320-358
D7DJ04_METS0/88-126
D7DMP8_METS0/528-565
D7I4Q2_PSESS/458-490
D7I4Q2_PSESS/676-713
D7I4Q2_PSESS/732-770
D7JHU0_ECOLX/436-469
D7JHU0_ECOLX/660-698
D7JHU0_ECOLX/721-759
D7JP30_ECOLX/256-292
D7R4A8_9PROT/20-55
D7R4A9_9PROT/22-57
D7SX78_VITVI/428-466
D7X7E4_ECOLX/256-292
D7XDU9_ECOLX/436-469
D7XDU9_ECOLX/660-698
D7XDU9_ECOLX/721-759
D7XMY8_ECOLX/256-292
D7XR65_ECOLX/436-469
D7XR65_ECOLX/660-698
D7XR65_ECOLX/721-759
D7Y714_ECOLX/436-469
D7Y714_ECOLX/660-698
D7Y714_ECOLX/721-759
D7Y9M1_ECOLX/256-292
D7YFJ7_ECOLX/436-469
D7YFJ7_ECOLX/660-698
D7YFJ7_ECOLX/721-759
D7YR66_ECOLX/256-292
D7YZ39_ECOLX/256-292
D7Z5Y6_ECOLX/436-469
D7Z5Y6_ECOLX/660-698
D7Z5Y6_ECOLX/721-759
D7ZID6_ECOLX/256-292
D7ZKE6_ECOLX/436-469
D7ZKE6_ECOLX/660-698
D7ZKE6_ECOLX/721-759
D7ZUI6_ECOLX/256-292
D7ZYR3_ECOLX/436-469
D7ZYR3_ECOLX/660-698
D7ZYR3_ECOLX/721-759
D8AA14_ECOLX/436-469
D8AA14_ECOLX/660-698
D8AA14_ECOLX/721-759
D8AEI8_ECOLX/256-292
D8AR40_ECOLX/436-469
D8AR40_ECOLX/660-698
D8AR40_ECOLX/721-759
D8AW68_ECOLX/256-292
D8B1V0_ECOLX/436-469
D8B1V0_ECOLX/660-698
D8B1V0_ECOLX/721-759
D8B9E4_ECOLX/256-292
D8BIC4_ECOLX/436-469
D8BIC4_ECOLX/660-698
D8BIC4_ECOLX/721-759
D8BQR8_ECOLX/256-292
D8C3E5_ECOLX/436-469
D8C3E5_ECOLX/660-698
D8C3E5_ECOLX/721-759
D8CA98_ECOLX/256-292
D8CHU8_ECOLX/436-469
D8CHU8_ECOLX/660-698
D8CHU8_ECOLX/721-759
D8CZT4_COMTE/286-319
D8DCY6_COMTE/310-342
D8DCY6_COMTE/519-557
D8E2G3_ECOLX/256-292
D8EEM0_ECOLX/436-469
D8EEM0_ECOLX/660-698
D8EEM0_ECOLX/721-759
D8EJH0_ECOLX/436-469
D8EJH0_ECOLX/660-698
D8EJH0_ECOLX/721-759
D8ENU8_ECOLX/256-292
D8JIW6_ACISD/444-482
D8JNV1_ACISD/440-474
D8JNV1_ACISD/668-705
D8JNV1_ACISD/727-765
D8JRD6_HYPDA/299-324
D8JWZ9_HYPDA/153-191
D8JWZ9_HYPDA/204-242
D8JWZ9_HYPDA/303-338
D8JWZ9_HYPDA/517-554
D8JWZ9_HYPDA/95-134
D8K5M1_NITWC/230-264
D8K5M1_NITWC/500-533
D8K5M1_NITWC/775-813
D8MPI4_ERWBE/439-471
D8MPI4_ERWBE/666-702
D8MPI4_ERWBE/721-759
D8MSH1_ERWBE/202-233
D8MSH1_ERWBE/424-457
D8MSH1_ERWBE/707-746
D8MVP5_ERWBE/451-483
D8MVP7_ERWBE/257-287
D8SMV8_SELML/120-146
D9UAP0_MARHY/529-566
DHET_ACEAC/104-137
DHET_ACEAC/155-192
DHET_ACEAC/211-249
DHET_ACEAC/311-346
DHET_ACEAC/362-400
DHET_ACEEU/363-401
DHET_ACEPO/105-137
DHET_ACEPO/156-191
DHET_ACEPO/212-250
DHET_ACEPO/314-346
DHET_GLUOX/313-345
DHET_GLUOX/361-399
DHGA_ACICA/223-260
DHGA_ACICA/293-330
DHGA_ACICA/358-396
DHGA_ACICA/440-474
DHGA_ACICA/668-705
DHGA_ACICA/727-765
DHG_ECOLI/225-262
DHG_ECOLI/353-391
DHG_ECOLI/436-469
DHG_ECOLI/660-698
DHG_ECOLI/721-759
DHG_GLUOX/224-261
DHG_GLUOX/357-394
DHG_GLUOX/441-473
DHG_GLUOX/671-708
DHG_GLUOX/734-772
DHM1_METEA/148-186
DHM1_METEA/199-236
DHM1_METEA/512-549
DHM1_METEA/90-129
DHM1_METME/118-155
DHM1_METME/168-205
DHM1_METME/439-474
DHM1_METME/478-515
DHM1_METME/65-104
DHM1_METOR/512-549
DHM1_METOR/90-129
DHM1_PARDE/154-191
DHM1_PARDE/204-241
DHM1_PARDE/516-553
DHM1_PARDE/95-134
E0I628_9BACL/393-429
E0IYQ7_ECOLW/436-469
E0IYQ7_ECOLW/660-698
E0IYQ7_ECOLW/721-759
E0J1D5_ECOLW/256-292
E0J933_RHIME/504-541
E0JEU9_RHIME/428-462
E0JEU9_RHIME/706-744
E0JT35_RHIME/504-541
E0K807_RHIME/428-462
E0K807_RHIME/706-744
E0LHX2_SPHCR/286-316
E0LHY3_SPHCR/273-306
E0LHY3_SPHCR/322-360
E0LN35_SPHCR/429-467
E0LQ27_SPHCR/301-332
E0LTN5_9ENTR/207-240
E0LTN5_9ENTR/341-379
E0LV62_9ENTR/213-243
E0LV62_9ENTR/429-462
E0LV62_9ENTR/712-751
E0M2L6_9ENTR/439-472
E0M2U4_9ENTR/230-266
E0M2U4_9ENTR/451-484
E0M2U7_9ENTR/121-158
E0M2U7_9ENTR/70-102
E0R0U7_ECOLX/256-292
E0R391_ECOLX/436-469
E0R391_ECOLX/660-698
E0R391_ECOLX/721-759
E0SN70_DICD3/70-105
E0X6D8_PSEPU/111-145
E0X6D8_PSEPU/539-577
E0X6E3_PSEPU/301-326
E0X6E3_PSEPU/501-539
E0XW05_9GAMM/271-308
E0XWP8_9PROT/499-536
E1HPK7_ECOLX/436-469
E1HPK7_ECOLX/660-698
E1HPK7_ECOLX/721-759
E1HUE7_ECOLX/256-292
E1I7P9_ECOLX/436-469
E1I7P9_ECOLX/660-698
E1I7P9_ECOLX/721-759
E1I8H4_ECOLX/256-292
E1INC9_ECOLX/256-292
E1ITK6_ECOLX/436-469
E1ITK6_ECOLX/660-698
E1ITK6_ECOLX/721-759
E1J3J1_ECOLX/256-292
E1J637_ECOLX/436-469
E1J638_ECOLX/108-146
E1MHJ1_9GAMM/515-552
E1MNF3_9GAMM/507-544
E1P6Y6_ECOAB/256-292
E1PJE4_ECOAB/436-469
E1PJE4_ECOAB/660-698
E1PJE4_ECOAB/721-759
E1QJZ0_DESB2/187-225
E1RRT8_XYLFG/77-111
E1S3V8_ECOUM/256-292
E1S5E1_ECOUM/436-469
E1S5E1_ECOUM/660-698
E1S5E1_ECOUM/721-759
E1SAP8_PANVC/452-484
E1SBH7_PANVC/439-472
E1SDD9_PANVC/213-243
E1SDD9_PANVC/712-751
E1TDF5_BURSG/231-259
E1TDF5_BURSG/762-799
E1TDF5_BURSG/818-856
E1TEX2_BURSG/294-328
E1TEX2_BURSG/505-542
E1W841_SALTS/436-469
E1W841_SALTS/660-698
E1WIZ6_SALTS/256-292
E1WKM6_BACF6/562-598
E2AK3_CAEEL/54-84
E2CCQ4_9RHOB/445-482
E2CET1_9RHOB/521-559
E2CL80_9RHOB/286-320
E2CL80_9RHOB/502-539
E2GHV3_PSEFL/461-488
E2JTB8_ECO57/436-469
E2JTB8_ECO57/660-698
E2JTB8_ECO57/721-759
E2K1U6_ECO57/256-292
E2K7L0_ECO57/436-469
E2K7L0_ECO57/660-698
E2K7L0_ECO57/721-759
E2KD65_ECO57/256-292
E2KQW9_ECO57/256-292
E2KVA6_ECO57/436-469
E2KVA6_ECO57/660-698
E2KVA6_ECO57/721-759
E2MJ48_PSESM/674-712
E2MKG4_PSESM/434-468
E2QF54_ECOLX/436-469
E2QF54_ECOLX/660-698
E2QF54_ECOLX/721-759
E2QPX8_ECOLX/256-292
E2T0U4_9RALS/293-324
E2T0U4_9RALS/500-537
E2WR58_ECOLX/436-469
E2WR58_ECOLX/660-698
E2WR58_ECOLX/721-759
E2WZK7_ECOLX/256-292
E2X5V1_SHIDY/256-292
E2XD37_SHIDY/361-394
E2XM71_PSEFL/457-488
E2XM71_PSEFL/674-711
E2XM71_PSEFL/730-768
E2XQC4_PSEFL/445-477
E2XUN3_PSEFL/301-326
E2XUN8_PSEFL/114-148
E2XUN8_PSEFL/542-580
E3A2Y0_PSEAE/729-767
E3A3Z4_PSEAE/103-137
E3A3Z4_PSEAE/531-569
E3BMZ7_9VIBR/249-280
E3DAX8_ERWSE/209-243
E3DAX8_ERWSE/429-463
E3DBH8_ERWSE/121-158
E3DK46_ERWSE/437-469
E3G8M6_ENTCS/256-288
E3G946_ENTCS/436-469
E3G946_ENTCS/660-698
E3G946_ENTCS/721-759
E3HZM9_RHOVT/533-570
E3M309_CAERE/56-89
E3PCH4_ECOH1/436-469
E3PCH4_ECOH1/660-698
E3PCH4_ECOH1/721-759
E3PG56_ECOH1/256-292
E3T715_9BACT/276-309
E3XJS7_ECOLX/256-292
E3XLJ2_ECOLX/436-469
E3XLJ2_ECOLX/660-698
E3XLJ2_ECOLX/721-759
E3XY30_SHIFL/256-292
E3YAB4_SHIFL/436-469
E3YAB4_SHIFL/660-698
E3YAB4_SHIFL/721-759
E4P2R6_ECO8N/256-292
E4P418_ECO8N/436-469
E4P418_ECO8N/660-698
E4P418_ECO8N/721-759
E4PQ59_MARAH/298-323
E4PQ63_MARAH/528-565
E4QJE2_METS6/463-500
E4QK97_METS6/292-327
E4QK97_METS6/503-540
E4QN33_METS6/526-563
E4QN87_METS6/321-357
E4QN87_METS6/525-562
E4QP54_METS6/222-256
E4QP54_METS6/328-357
E4R4J4_PSEPB/301-326
E4R4J9_PSEPB/111-145
E4R4J9_PSEPB/539-577
E4R936_PSEPB/227-261
E4R936_PSEPB/448-481
E4RHC7_PSEPB/454-488
E4RHC7_PSEPB/674-711
E4RHC7_PSEPB/730-768
E4RQQ0_LEAB4/276-309
E4RQQ0_LEAB4/74-100
E4RXX3_LEAB4/548-585
E4W4T7_9SPHI/34-69
E4W4T8_9PROT/30-65
E4W4T9_9SPHI/31-66
E4W4U0_9SPHI/31-66
E4W4U3_9RHIZ/28-63
E4XRT0_OIKDI/310-344
E5AQJ2_BURRH/68-104
E5B3E3_ERWAM/437-469
E5B7J6_ERWAM/284-318
E5B7J6_ERWAM/506-538
E5B7J9_ERWAM/121-158
E5X1S0_9BACE/325-362
E5YDV6_9ENTR/256-293
E5ZS35_ECOLX/256-292
E6A023_ECOLX/436-469
E6A023_ECOLX/660-698
E6A023_ECOLX/721-759
E6A4H6_ECOLX/436-469
E6A4H6_ECOLX/660-698
E6A4H6_ECOLX/721-759
E6AAM1_ECOLX/256-292
E6AIR5_ECOLX/256-292
E6AJZ3_ECOLX/436-469
E6AJZ3_ECOLX/660-698
E6AJZ3_ECOLX/721-759
E6B7J3_ECOLX/436-469
E6B7J3_ECOLX/660-698
E6B7J3_ECOLX/721-759
E6B926_ECOLX/256-292
E6BGT6_ECOLX/256-292
E6BLD0_ECOLX/436-469
E6BLD0_ECOLX/660-698
E6BLD0_ECOLX/721-759
E6N4G7_9ARCH/411-440
E6N4G7_9ARCH/92-124
E6N4I3_9ARCH/374-407
E6N4M7_9ARCH/384-419
E6N4N0_9ARCH/307-337
E6PJU1_9ZZZZ/103-130
E6PLY4_9ZZZZ/746-775
E6Q021_9ZZZZ/138-164
E6QSQ1_9ZZZZ/140-166
E6QTN1_9ZZZZ/72-109
E6UWF2_VARPD/304-337
E6UWF7_VARPD/697-734
E6UWF7_VARPD/753-791
E6V7K3_VARPD/312-346
E6VCM9_RHOPX/326-358
E6VPC9_RHOPX/245-279
E6VPC9_RHOPX/473-508
E6W897_PANSA/213-243
E6W897_PANSA/429-462
E6W897_PANSA/713-752
E6WEZ8_PANSA/451-484
E6WEZ8_PANSA/737-775
E6WF01_PANSA/121-158
E6WF01_PANSA/70-102
E6WHV2_PANSA/439-472
E6WIS8_PANSA/431-465
E6WM04_PANSA/221-251
E6WME3_PANSA/434-468
E7C6L8_9GAMM/187-220
E7C8T3_9GAMM/214-247
E7H7D5_ECOLX/436-469
E7H7D5_ECOLX/660-698
E7H7D5_ECOLX/721-759
E7HC45_ECOLX/256-292
E7HY95_ECOLX/436-469
E7HY95_ECOLX/660-698
E7HY95_ECOLX/721-759
E7I0E0_ECOLX/256-292
E7IEN2_ECOLX/436-469
E7IEN2_ECOLX/660-698
E7IEN2_ECOLX/721-759
E7IUT8_ECOLX/256-292
E7IYF6_ECOLX/436-469
E7IYF6_ECOLX/660-698
E7IYF6_ECOLX/721-759
E7J5A3_ECOLX/256-292
E7JD27_ECOLX/436-469
E7JD27_ECOLX/660-698
E7JD27_ECOLX/721-759
E7JHH3_ECOLX/436-469
E7JHH3_ECOLX/660-698
E7JHH3_ECOLX/721-759
E7JN98_ECOLX/256-292
E7JUN3_SHISO/256-292
E7K3D9_SHISO/387-420
E7K3D9_SHISO/672-710
E7P1U2_PSESG/458-490
E7P1U2_PSESG/676-713
E7P1U2_PSESG/732-770
E7PQA0_PSESG/340-373
E7PSZ9_PSESG/458-490
E7PSZ9_PSESG/676-713
E7PSZ9_PSESG/732-770
E7SK01_SHIDY/256-292
E7SNT0_SHIDY/17-50
E7SNT0_SHIDY/241-279
E7SXZ8_SHIBO/256-292
E7T0I4_SHIBO/436-469
E7T0I4_SHIBO/660-698
E7T0I4_SHIBO/721-759
E7TBX1_SHIFL/436-469
E7TBX1_SHIFL/660-698
E7TBX1_SHIFL/721-759
E7TDT6_SHIFL/256-292
E7TQ08_ECO57/436-469
E7TQ08_ECO57/660-698
E7TQ08_ECO57/721-759
E7TVE1_ECO57/256-292
E7U183_ECOLX/436-469
E7U183_ECOLX/660-698
E7U183_ECOLX/721-759
E7U4G2_ECOLX/256-292
E7UIQ0_ECOLX/436-469
E7UIQ0_ECOLX/660-698
E7UIQ0_ECOLX/721-759
E7UKZ5_ECOLX/256-292
E7V3B6_SALTY/256-292
E7V4Q4_SALTY/436-469
E7V4Q4_SALTY/660-698
E7V7N5_SALMO/436-469
E7V7N5_SALMO/660-698
E7VDY0_SALMO/256-292
E7VJS0_SALMO/436-469
E7VJS0_SALMO/660-698
E7VM56_SALMO/256-292
E7VXB6_SALMO/256-292
E7VZR7_SALMO/436-469
E7VZR7_SALMO/660-698
E7W799_SALMO/256-292
E7WD08_SALMO/436-469
E7WD08_SALMO/660-698
E7WIY9_SALMO/256-292
E7WRR0_SALMO/436-469
E7WRR0_SALMO/660-698
E7WXW7_SALMO/436-469
E7WXW7_SALMO/660-698
E7X2N3_SALMO/256-292
E7XBV1_SALMO/436-469
E7XBV1_SALMO/660-698
E7XE48_SALMO/256-292
E7XM95_SALMO/436-469
E7XM95_SALMO/660-698
E7XQ86_SALMO/256-292
E7Y3P2_SALMO/256-292
E7Y4X4_SALMO/436-469
E7Y4X4_SALMO/660-698
E7Y5R3_SALMO/436-469
E7Y5R3_SALMO/660-698
E7YAD0_SALMO/256-292
E7YRP7_SALMO/256-292
E7YTJ7_SALMO/436-469
E7YTJ7_SALMO/660-698
E7YYZ9_SALMO/256-292
E7Z0P7_SALMO/436-469
E7Z0P7_SALMO/660-698
E7Z7S9_SALMO/256-292
E7ZH06_SALMO/436-469
E7ZH06_SALMO/660-698
E7ZM12_SALMO/256-292
E7ZPI4_SALMO/436-469
E7ZPI4_SALMO/660-698
E8A0Z8_SALMO/256-292
E8A2C8_SALMO/436-469
E8A2C8_SALMO/660-698
E8A712_SALMO/256-292
E8AH40_SALMO/436-469
E8AH40_SALMO/660-698
E8AME9_SALMO/436-469
E8AME9_SALMO/660-698
E8ANG7_SALMO/256-292
E8AX35_SALMO/436-469
E8AX35_SALMO/660-698
E8AY09_SALMO/256-292
E8B9M6_SALMO/256-292
E8BFG8_SALMO/436-469
E8BFG8_SALMO/660-698
E8BKD1_SALMO/256-292
E8BVF2_SALMO/436-469
E8BVF2_SALMO/660-698
E8BWD6_SALMO/436-469
E8BWD6_SALMO/660-698
E8BZR2_SALMO/256-292
E8CDG0_SALMO/436-469
E8CDG0_SALMO/660-698
E8CIZ0_SALMO/256-292
E8CPV3_SALMO/256-292
E8CRJ3_SALMO/436-469
E8CRJ3_SALMO/660-698
E8D204_SALMO/256-292
E8D597_SALMO/436-469
E8D597_SALMO/660-698
E8DGH8_SALMO/436-469
E8DGH8_SALMO/660-698
E8DIR6_SALMO/256-292
E8DVG0_SALMO/256-292
E8DWN1_SALMO/436-469
E8DWN1_SALMO/660-698
E8E0G6_SALMO/436-469
E8E0G6_SALMO/660-698
E8E392_SALMO/256-292
E8ECF1_SALMO/436-469
E8ECF1_SALMO/660-698
E8EJS1_SALMO/256-292
E8EMY5_SALMO/256-292
E8EWC9_SALMO/436-469
E8EWC9_SALMO/660-698
E8EYZ4_SALMO/436-469
E8EYZ4_SALMO/660-698
E8F253_SALMO/256-292
E8FF09_SALMO/256-292
E8FH95_SALMO/436-469
E8FH95_SALMO/660-698
E8FUV2_SALMO/436-469
E8FUV2_SALMO/660-698
E8FYF8_SALMO/256-292
E8G192_SALMO/256-292
E8G2X2_SALMO/436-469
E8G2X2_SALMO/660-698
E8GHC9_SALMO/256-292
E8GJK5_SALMO/436-469
E8GJK5_SALMO/660-698
E8GS81_SALMO/436-469
E8GS81_SALMO/660-698
E8GXX5_SALMO/256-292
E8H4Z4_ECO57/256-292
E8H7B0_ECO57/436-469
E8H7B0_ECO57/660-698
E8H7B0_ECO57/721-759
E8HFU1_ECOLX/436-469
E8HFU1_ECOLX/660-698
E8HFU1_ECOLX/721-759
E8HIT1_ECOLX/256-292
E8HUM9_ECOLX/436-469
E8HUM9_ECOLX/660-698
E8HUM9_ECOLX/721-759
E8HXU6_ECOLX/256-292
E8I8F6_ECOLX/436-469
E8I8F6_ECOLX/660-698
E8I8F6_ECOLX/721-759
E8IB81_ECOLX/256-292
E8IMD5_ECOLX/436-469
E8IMD5_ECOLX/660-698
E8IMD5_ECOLX/721-759
E8IP89_ECOLX/256-292
E8J1A0_ECO57/436-469
E8J1A0_ECO57/660-698
E8J1A0_ECO57/721-759
E8J4C9_ECO57/256-292
E8KYI0_9RHIZ/287-321
E8KYI0_9RHIZ/507-544
E8L5P9_9RHIZ/326-360
E8L6R9_9RHIZ/512-549
E8LYT8_9VIBR/303-328
E8MCT6_9VIBR/114-150
E8MCT6_9VIBR/250-286
E8NK09_SALET/442-475
E8NK09_SALET/666-704
E8NSA0_SALET/256-292
E8PBX7_ACIB1/440-474
E8PBX7_ACIB1/668-705
E8PBX7_ACIB1/727-765
E8PH15_ACIB1/413-451
E8TEB4_MESCW/513-549
E8TEB4_MESCW/90-129
E8TG45_MESCW/698-736
E8TPG3_MESCW/527-564
E8UZY7_TERSS/256-288
E8V2B8_TERSS/274-304
E8V3F0_TERSS/94-127
E8V698_TERSS/306-343
E8VQ48_VIBVU/248-283
E8XGK9_SALT4/256-292
E8XHW7_SALT4/436-469
E8XHW7_SALT4/660-698
E8XQ28_RAHSY/121-158
E8XZN7_RAHSY/470-503
E8XZN7_RAHSY/691-727
E8XZU6_RAHSY/441-473
E8XZU6_RAHSY/668-704
E8XZU6_RAHSY/723-761
E8YAD6_ECOKO/256-292
E8YCN0_ECOKO/436-469
E8YCN0_ECOKO/660-698
E8YCN0_ECOKO/721-759
E8YRH1_9BURK/290-320
E8YS58_9BURK/294-328
E8YS58_9BURK/505-542
E8YTV4_9BURK/231-259
E8YTV4_9BURK/813-851
E8ZXD5_SALET/436-469
E8ZXD5_SALET/660-698
E9A4X0_SALET/256-292
E9CLA3_9ENTR/71-102
E9M5G6_9RHIZ/17-53
E9TBU6_ECOLX/256-292
E9TID5_ECOLX/436-469
E9TID5_ECOLX/660-698
E9TID5_ECOLX/721-759
E9TZ85_ECOLX/436-469
E9TZ85_ECOLX/660-698
E9TZ85_ECOLX/721-759
E9U236_ECOLX/256-292
E9U9V0_ECOLX/256-292
E9UAG4_ECOLX/436-469
E9UAG4_ECOLX/660-698
E9UAG4_ECOLX/721-759
E9VBK3_ECOLX/436-469
E9VBK3_ECOLX/660-698
E9VBK3_ECOLX/721-759
E9VGB9_ECOLX/256-292
E9VRT3_ECOLX/256-292
E9VTH5_ECOLX/436-469
E9VTH5_ECOLX/660-698
E9VTH5_ECOLX/721-759
E9W2G7_ECOLX/436-469
E9W2G7_ECOLX/660-698
E9W2G7_ECOLX/721-759
E9W2X1_ECOLX/256-292
E9WHH2_ECOLX/256-292
E9WL61_ECOLX/436-469
E9WL61_ECOLX/660-698
E9WL61_ECOLX/721-759
E9WV81_ECOLX/256-292
E9WZ47_ECOLX/436-469
E9WZ47_ECOLX/660-698
E9WZ47_ECOLX/721-759
E9X9X5_ECOLX/436-469
E9X9X5_ECOLX/660-698
E9X9X5_ECOLX/721-759
E9XCT1_ECOLX/256-292
E9XJW9_ECOLX/256-292
E9XQK3_ECOLX/436-469
E9XQK3_ECOLX/660-698
E9XQK3_ECOLX/721-759
E9Y1U5_ECOLX/256-292
E9Y5F5_ECOLX/436-469
E9Y5F5_ECOLX/660-698
E9Y5F5_ECOLX/721-759
E9YH10_ECOLX/256-292
E9YHY0_ECOLX/436-469
E9YHY0_ECOLX/660-698
E9YHY0_ECOLX/721-759
E9YR32_ECOLX/256-292
E9YYW1_ECOLX/436-469
E9YYW1_ECOLX/660-698
E9YYW1_ECOLX/721-759
E9ZA29_ESCFE/256-292
E9ZAE3_ESCFE/436-469
E9ZAE3_ESCFE/660-698
E9ZAE3_ESCFE/721-759
ERN2_MOUSE/39-75
EXAA_PSEAE/103-137
EXAA_PSEAE/531-569
F0BAW3_9XANT/544-581
F0BBV2_9XANT/81-111
F0BC44_9XANT/241-278
F0BC44_9XANT/457-491
F0BE51_9XANT/231-266
F0BE51_9XANT/441-472
F0BIR1_9XANT/503-540
F0BNI3_9XANT/226-259
F0BU68_9XANT/81-111
F0BVM4_9XANT/454-488
F0BY19_9XANT/231-266
F0BY19_9XANT/441-472
F0C0N2_9XANT/81-111
F0C1Q9_9XANT/225-258
F0C6A9_9XANT/244-279
F0C6A9_9XANT/454-485
F0C8F7_9XANT/313-346
F0C961_9XANT/529-566
F0DZZ4_9PSED/454-488
F0DZZ4_9PSED/674-711
F0DZZ4_9PSED/730-768
F0E0B1_9PSED/67-103
F0E165_9PSED/283-308
F0E170_9PSED/483-521
F0E170_9PSED/55-89
F0E1X0_9PSED/643-680
F0E1X0_9PSED/699-737
F0EDI7_9PSED/227-261
F0EDI7_9PSED/448-481
F0IYV0_ACIMA/309-340
F0J5S5_ACIMA/305-340
F0J5S5_ACIMA/512-549
F0JQR0_ESCFE/436-469
F0JQR0_ESCFE/660-698
F0JQR0_ESCFE/721-759
F0JUA6_ESCFE/256-292
F0KF77_ACICP/444-482
F0KNS0_ACICP/440-474
F0KNS0_ACICP/668-705
F0KNS0_ACICP/727-765
F0LBR2_9RHIZ/230-265
F0LBR2_9RHIZ/451-484
F0LBR2_9RHIZ/736-774
F0LEG1_9RHIZ/706-744
F0Q294_ACIAP/446-479
F0Q596_ACIAP/238-268
F0Q596_ACIAP/496-534
F0Q596_ACIAP/725-762
F0Q596_ACIAP/781-819
F0QG64_ACIBD/440-474
F0QG64_ACIBD/668-705
F0QG64_ACIBD/727-765
F0QGM3_ACIBD/444-482
F0S8T5_PEDSD/572-605
F0YEJ0_9STRA/184-218
F1TGE0_9CLOT/501-539
F1VUD7_9BURK/211-244
F1VUD7_9BURK/319-349
F1VY08_9BURK/498-535
F1W1L6_9BURK/439-475
F1XMG6_ECO57/256-292
F1XUF4_ECO57/436-469
F1XUF4_ECO57/660-698
F1XUF4_ECO57/721-759
F1Y1U3_ECO57/436-469
F1Y1U3_ECO57/660-698
F1Y1U3_ECO57/721-759
F1Y8K3_ECO57/256-292
F1YEU6_9ACTO/287-323
F1YUH7_9PROT/311-346
F1YUH7_9PROT/362-400
F1YVV1_9PROT/231-260
F1YVV1_9PROT/446-478
F1YVV1_9PROT/670-708
F1YVV1_9PROT/727-765
F1YVX9_9PROT/444-474
F1ZB07_9SPHN/498-535
F1ZEF0_ECOLX/436-469
F1ZEF0_ECOLX/660-698
F1ZEF0_ECOLX/721-759
F1ZKQ4_ECOLX/256-292
F2A1K1_RHIET/707-745
F2EQR1_PANAN/249-285
F2EQR1_PANAN/469-503
F2EQR3_PANAN/121-158
F2EQR3_PANAN/70-102
F2ESB8_PANAN/439-472
F2FDT4_SALDU/424-457
F2FDT4_SALDU/648-686
F2FE95_SALDU/256-292
F2FUH0_SALGL/256-292
F2IXW4_9PROT/503-540
F2K8F2_PSEBR/70-106
F2KA01_PSEBR/449-480
F2KHA4_PSEBR/526-564
F2KHA4_PSEBR/98-132
F2KHA9_PSEBR/301-326
F2KKY3_PSEBR/457-489
F2KKY3_PSEBR/675-712
F2KKY3_PSEBR/731-769
F2LLY2_BURGA/487-520
F2MZN5_PSEST/722-760
F2N1T6_PSEST/703-741
F2N3W2_PSEST/301-326
F2N448_PSEST/295-328
F2N5P3_PSEST/617-655
F2UHP8_9EUKA/328-364
F2X8B8_9PROT/19-54
F2X8B9_PSEFL/459-490
F2X8B9_PSEFL/676-713
F2X8B9_PSEFL/732-770
IRE1_CAEEL/207-244
IRE1_CAEEL/44-80
O24759_HYPME/155-193
O24759_HYPME/206-244
O24759_HYPME/305-340
O24759_HYPME/519-556
O24759_HYPME/97-136
O27529_METTH/109-146
O27529_METTH/149-186
O27529_METTH/189-226
O27529_METTH/229-266
O27529_METTH/271-308
O27529_METTH/70-106
O28873_ARCFU/273-309
O28873_ARCFU/312-351
O30326_ACEEU/115-148
O30326_ACEEU/32-70
O30326_ACEEU/339-377
O30326_ACEEU/396-434
O32615_9RHIZ/30-65
O32696_9RHIZ/30-65
O32697_9RHIZ/30-65
O32699_9RHIZ/31-66
O33894_9RHIZ/26-61
O51842_THIFE/139-171
P71509_METEX/137-174
P71509_METEX/287-321
P71509_METEX/503-540
P71509_METEX/84-123
P77931_PSESP/194-230
P77931_PSESP/243-279
P77931_PSESP/302-339
P77931_PSESP/443-480
P77931_PSESP/549-586
P95466_PANCI/220-257
P95466_PANCI/349-386
P95466_PANCI/659-696
P95466_PANCI/714-753
Q01DV0_OSTTA/51-87
Q01R95_SOLUE/492-529
Q01RN3_SOLUE/276-310
Q01TG1_SOLUE/304-330
Q01UL0_SOLUE/192-228
Q01VM2_SOLUE/304-335
Q01WJ9_SOLUE/355-388
Q01WT8_SOLUE/272-302
Q01XS9_SOLUE/263-295
Q01XX1_SOLUE/163-199
Q01Z75_SOLUE/264-299
Q022K0_SOLUE/254-286
Q022K0_SOLUE/71-103
Q022Q1_SOLUE/281-314
Q025P1_SOLUE/795-826
Q026L6_SOLUE/306-338
Q026X5_SOLUE/282-314
Q028C8_SOLUE/443-475
Q029U9_SOLUE/274-308
Q02A84_SOLUE/265-297
Q02BM0_SOLUE/272-303
Q02D56_SOLUE/396-429
Q02LC9_PSEAB/103-137
Q02LC9_PSEAB/531-569
Q02M90_PSEAB/729-767
Q07KS9_RHOP5/328-361
Q07LV9_RHOP5/478-508
Q07LV9_RHOP5/512-549
Q07LV9_RHOP5/90-129
Q07TC7_RHOP5/291-325
Q07TC7_RHOP5/506-543
Q0A518_ALHEH/301-333
Q0A984_ALHEH/193-225
Q0BQT2_GRABC/307-342
Q0BQT2_GRABC/518-555
Q0BUF3_GRABC/292-326
Q0BUF3_GRABC/502-538
Q0BVB0_GRABC/514-551
Q0BVY2_GRABC/501-538
Q0FSB2_9RHOB/503-540
Q0FY20_9RHIZ/286-317
Q0G124_9RHIZ/512-549
Q0G124_9RHIZ/87-126
Q0K2D6_CUPNH/457-492
Q0K2D6_CUPNH/496-533
Q0KAI6_CUPNH/270-302
Q0KAI6_CUPNH/480-517
Q0KK37_THIFE/139-171
Q0S2K5_RHOSR/288-326
Q0T207_SHIF8/256-292
Q0T876_SHIF8/442-475
Q0T876_SHIF8/666-704
Q0T876_SHIF8/727-765
Q0TEX3_ECOL5/256-292
Q0TLK9_ECOL5/436-469
Q0TLK9_ECOL5/660-698
Q0TLK9_ECOL5/721-759
Q0X0G1_STRHI/228-261
Q0ZKW8_9RHIZ/85-115
Q11CH9_MESSB/504-537
Q11CH9_MESSB/779-817
Q11F38_MESSB/171-207
Q11ZY1_POLSJ/323-355
Q135A3_RHOPS/328-361
Q13IJ1_BURXL/445-478
Q13JU9_BURXL/290-320
Q13QR3_BURXL/320-350
Q13QS5_BURXL/294-328
Q13QS5_BURXL/505-542
Q13WU0_BURXL/224-261
Q13WU0_BURXL/455-488
Q13WU0_BURXL/737-775
Q14TB4_9PROT/312-346
Q15U08_PSEA6/449-483
Q15UR3_PSEA6/300-325
Q16BT5_ROSDO/503-540
Q16BT5_ROSDO/84-123
Q1BQG8_BURCA/290-320
Q1GW70_SPHAL/309-339
Q1GYV6_METFK/324-360
Q1GYV6_METFK/528-565
Q1GZM6_METFK/293-328
Q1GZM6_METFK/467-500
Q1GZM6_METFK/504-541
Q1H0K2_METFK/319-355
Q1H0K2_METFK/525-560
Q1H4H2_METFK/322-358
Q1H4H2_METFK/526-563
Q1I9I3_PSEE4/223-257
Q1I9I3_PSEE4/444-477
Q1IE42_PSEE4/673-711
Q1IE42_PSEE4/730-768
Q1IEH8_PSEE4/67-103
Q1KPR9_9GAMM/506-543
Q1MCK8_RHIL3/411-447
Q1MCK8_RHIL3/697-735
Q1MJK9_RHIL3/707-745
Q1N9H4_9SPHN/500-538
Q1NH95_9SPHN/418-451
Q1Q1C6_9BACT/176-212
Q1R8M1_ECOUT/256-292
Q1RG67_ECOUT/442-475
Q1RG67_ECOUT/666-704
Q1RG67_ECOUT/727-765
Q1YFV8_MOBAS/297-331
Q1YFV8_MOBAS/513-550
Q1YG06_MOBAS/237-268
Q1YG06_MOBAS/741-778
Q1YG06_MOBAS/797-835
Q1YP32_9GAMM/146-179
Q1YQ16_9GAMM/297-328
Q1ZDT6_9GAMM/161-194
Q217H2_RHOPB/512-549
Q217H2_RHOPB/90-129
Q2BGS4_9GAMM/69-105
Q2BNS1_9GAMM/524-562
Q2BNS1_9GAMM/97-132
Q2BNS7_9GAMM/295-320
Q2BNS7_9GAMM/500-537
Q2CAB1_9RHOB/340-374
Q2CEL7_9RHOB/276-314
Q2G4A9_NOVAD/183-220
Q2G4A9_NOVAD/282-314
Q2G4B7_NOVAD/294-325
Q2G4B7_NOVAD/341-379
Q2I6L7_9DELT/87-125
Q2IV53_RHOP2/243-278
Q2IXK0_RHOP2/331-364
Q2K4S9_RHIEC/701-739
Q2KAV9_RHIEC/707-745
Q2NS43_SODGM/257-294
Q2P2T4_XANOM/81-111
Q2P8S1_XANOM/226-259
Q2W7M8_MAGSA/118-154
Q2Y6F8_NITMU/263-297
Q31XX8_SHIBS/256-292
Q326B2_SHIBS/436-469
Q326B2_SHIBS/660-698
Q326B2_SHIBS/721-759
Q32D50_SHIDS/256-292
Q32MS5_MOUSE/39-75
Q335W6_ACEAC/119-156
Q335W7_ACEAC/119-156
Q3BQ95_XANC5/244-279
Q3BQ95_XANC5/454-485
Q3BTW1_XANC5/81-111
Q3BV09_XANC5/454-488
Q3BXS3_XANC5/11-48
Q3J307_RHOS4/705-743
Q3J399_RHOS4/287-321
Q3J399_RHOS4/503-540
Q3J399_RHOS4/84-123
Q3K7E0_PSEPF/229-265
Q3K7E0_PSEPF/307-342
Q3K7E0_PSEPF/454-488
Q3K7E0_PSEPF/674-711
Q3K7E0_PSEPF/730-768
Q3KCQ2_PSEPF/227-261
Q3KCQ2_PSEPF/445-478
Q3R2I6_XYLFA/81-115
Q3RA63_XYLFA/81-115
Q3RHV8_XYLFA/81-115
Q3U5E3_MOUSE/39-75
Q3UTN5_MOUSE/39-75
Q3YZ40_SHISS/256-292
Q3Z5N6_SHISS/436-469
Q3Z5N6_SHISS/721-759
Q3ZY17_DEHSC/99-135
Q46TM0_CUPPJ/314-346
Q470N4_CUPPJ/496-533
Q471V2_CUPPJ/318-351
Q483Z8_COLP3/300-325
Q48EX4_PSE14/458-490
Q48EX4_PSE14/676-713
Q48EX4_PSE14/732-770
Q48HM5_PSE14/424-457
Q4AE26_9RHIZ/121-159
Q4AE26_9RHIZ/172-210
Q4AE26_9RHIZ/271-306
Q4AE26_9RHIZ/485-522
Q4AE26_9RHIZ/63-102
Q4E8F7_9RICK/13-55
Q4FSC1_PSYA2/492-529
Q4G6A0_SALEN/256-292
Q4JIU2_9BACT/296-329
Q4K6V2_PSEF5/246-277
Q4K6Y7_PSEF5/677-714
Q4K6Y7_PSEF5/733-771
Q4KEK5_PSEF5/301-326
Q4KEK5_PSEF5/501-539
Q4KEL0_PSEF5/111-145
Q4KEL0_PSEF5/539-577
Q4UP14_XANC8/466-503
Q4UTB5_XANC8/455-488
Q4UUL9_XANC8/82-112
Q4UXS8_XANC8/244-279
Q4UXS8_XANC8/451-485
Q4W6G0_PSEPU/291-332
Q4ZPG2_PSEU2/459-492
Q4ZPG2_PSEU2/734-772
Q4ZTA9_PSEU2/219-248
Q4ZTA9_PSEU2/719-757
Q52551_PSESP/200-238
Q52551_PSESP/247-284
Q52551_PSESP/310-344
Q52551_PSESP/562-597
Q53362_ACEPA/311-346
Q53I67_METGL/30-65
Q53I69_9RHIZ/244-281
Q53I70_9RHIZ/207-240
Q53I70_9RHIZ/244-276
Q53I72_METED/244-281
Q57LI9_SALCH/256-292
Q57T86_SALCH/442-475
Q57T86_SALCH/666-704
Q588Z1_9SPHN/200-238
Q588Z1_9SPHN/563-598
Q5E769_VIBF1/248-280
Q5FPV1_GLUOX/430-461
Q5FPV1_GLUOX/710-748
Q5FR05_GLUOX/235-269
Q5FR05_GLUOX/437-473
Q5FTK2_GLUOX/349-379
Q5FTK2_GLUOX/644-682
Q5GZT7_XANOR/82-112
Q5H9N1_GLUOX/309-342
Q5LI82_BACFN/562-598
Q5PDA4_SALPA/436-469
Q5PDA4_SALPA/660-698
Q5PNI7_SALPA/256-292
Q5R126_IDILO/703-741
Q60AR6_METCA/506-543
Q60AR6_METCA/91-130
Q60C12_METCA/523-560
Q64CN3_9ARCH/337-372
Q64Z92_BACFR/562-598
Q68Y57_GLUXY/199-237
Q6D279_ERWCT/257-287
Q6F8C3_ACIAD/440-474
Q6F8C3_ACIAD/668-705
Q6F8C3_ACIAD/727-765
Q6KEY3_9RHIZ/243-280
Q6MJB2_BDEBA/150-187
Q6N4Z5_RHOPA/326-358
Q6SFC4_9BACT/305-337
Q6TBW6_9BACT/32-67
Q6V2E1_ENTAS/436-469
Q6V2E1_ENTAS/660-698
Q6V2E1_ENTAS/721-759
Q73H26_WOLPM/108-139
Q75Q65_9PSED/530-568
Q7MNE8_VIBVY/248-283
Q7R787_PLAYO/200-234
Q7UDR6_SHIFL/436-469
Q7UDR6_SHIFL/660-698
Q7UDR6_SHIFL/721-759
Q83QK8_SHIFL/256-292
Q83SM2_SHIFL/416-449
Q83SM2_SHIFL/640-678
Q83SM2_SHIFL/701-739
Q83X81_STRRO/223-254
Q87B40_XYLFT/77-111
Q87XI2_PSESM/674-712
Q882Q7_PSESM/434-468
Q88GZ6_PSEPK/227-261
Q88GZ6_PSEPK/448-481
Q88JH0_PSEPK/301-326
Q88JH5_PSEPK/111-145
Q88JH5_PSEPK/539-577
Q88MX4_PSEPK/454-488
Q88MX4_PSEPK/674-711
Q88MX4_PSEPK/730-768
Q89GY2_BRAJA/289-323
Q89GY2_BRAJA/504-541
Q89GY8_BRAJA/268-301
Q89GY8_BRAJA/473-510
Q8DF01_VIBVU/248-283
Q8EC35_SHEON/161-196
Q8FF58_ECOL6/256-292
Q8FL38_ECOL6/442-475
Q8FL38_ECOL6/666-704
Q8FL38_ECOL6/727-765
Q8KKJ0_9BACT/18-52
Q8KZS8_ACEPA/311-346
Q8KZS8_ACEPA/362-400
Q8P3J1_XANCP/466-503
Q8P687_XANCP/244-279
Q8P687_XANCP/451-485
Q8P980_XANCP/82-112
Q8PAB0_XANCP/458-491
Q8PHN7_XANAC/244-279
Q8PHN7_XANAC/454-485
Q8PKY7_XANAC/81-111
Q8PM01_XANAC/296-330
Q8RMH5_9PROT/293-328
Q8RMH5_9PROT/467-500
Q8RMH5_9PROT/504-541
Q8RTS8_9PROT/305-337
Q8VPE5_PSEPU/539-577
Q8X946_ECO57/436-469
Q8X946_ECO57/660-698
Q8X946_ECO57/721-759
Q8XAA9_ECO57/256-292
Q8Z4P5_SALTI/256-292
Q8Z9E0_SALTI/436-469
Q8Z9E0_SALTI/660-698
Q8ZRS1_SALTY/436-469
Q8ZRS1_SALTY/660-698
Q92RB3_RHIME/428-462
Q92RB3_RHIME/706-744
Q92WY9_RHIME/504-541
Q934G0_9PSED/292-322
Q93GG4_ACICA/10-48
Q96XP7_SULTO/105-141
Q98KF6_RHILO/435-468
Q98KF6_RHILO/712-750
Q9AGW3_9RHOO/539-574
Q9AQ48_9RHIZ/481-512
Q9AQ48_9RHIZ/516-553
Q9EYW8_RHIME/504-541
Q9EZ47_RHIME/1-29
Q9EZ48_RHIFR/1-29
Q9EZ49_RHILV/1-29
Q9EZ50_RHILO/1-32
Q9EZ52_BRAJA/1-29
Q9EZ53_AZOCA/1-31
Q9F5L2_SALTY/256-292
Q9FDE2_9PROT/22-57
Q9I1I5_PSEAE/729-767
Q9KH03_CUPNE/298-331
Q9L935_METSS/293-328
Q9L935_METSS/504-541
Q9PG38_XYLFA/77-111
Q9X2S5_PANCI/437-467
Q9X2S5_PANCI/664-698
Q9X2S5_PANCI/719-757
QHED_COMTE/109-146
QHED_COMTE/160-195
QHED_COMTE/211-249
QHED_COMTE/310-342
QHED_COMTE/519-557
QUIA_ACIAD/229-264
QUIA_ACIAD/367-404
QUIA_ACIAD/446-482
QUIA_ACIAD/736-774
QUIA_XANCJ/209-241
QUIA_XANCJ/430-462
WDR88_HUMAN/159-191
XOXF_PARDE/136-174
XOXF_PARDE/287-321
XOXF_PARDE/84-123
Y3522_METJA/11-49
Y3523_METJA/103-140
Y3523_METJA/181-218
Y3523_METJA/505-543
Y3523_METJA/565-598
Y3523_METJA/599-634
Y3523_METJA/640-677
Y3523_METJA/718-755
Y3523_METJA/756-793
YFGL_ECOLI/120-157
YFGL_ECOLI/256-292
YFGL_ECOLI/70-107
YXAL_BACSU/234-271
YXAL_BACSU/275-311
YXAL_BACSU/355-391
