# Supplementary material for: Contact prediction is hardest for the most informative contacts, but improves with the incorporation of contact potentials
Source: PLoS One. 2018 Jun 28;13(6):e0199585. doi: 10.1371/journal.pone.0199585 (PMC6023208; doi:10.1371/journal.pone.0199585)
Supplement: S1 Data — Each file in the ‘alignments’ directory herein corresponds to a protein family’s alignment and contains the accession number and sequence range of each sequence in the alignment. (TAR.GZ) [file pone.0199585.s001.tar.gz › alignments/Plug]

D5EXZ5_PRER2/140-247
A6LAJ1_PARD8/50-146
Q3K659_PSEPF/44-151
D0TKZ6_9BACE/136-244
C6VTR4_DYAFD/235-343
F0SAX5_PEDSD/110-217
Q1N6V2_9GAMM/46-154
I1BBB0_ECOLX/39-167
H3NV37_9GAMM/42-153
D0H166_VIBCL/41-148
Q8YUU5_NOSS1/221-322
B4SN52_STRM5/66-166
H8ZXI3_NEIME/54-172
E0TIG5_PARBH/40-146
D1K659_9BACE/51-167
A3XU22_9VIBR/43-144
E5C8F5_9BACE/67-193
F7VCF1_9PROT/108-229
I1AUI7_9RHOB/40-144
F3GW11_PSESX/39-154
E0XVU5_9BACT/120-233
A6EHH6_9SPHI/113-220
C1ACL4_GEMAT/114-250
A3M540_ACIBT/38-152
Q04NH0_LEPBJ/81-185
D0H2A2_VIBCL/26-127
O25395_HELPY/45-160
Q1EMH4_LEPBI/121-249
D3LT94_9FIRM/47-156
C2IMN0_VIBCL/58-159
Q79AD2_SERMA/150-259
E5B579_ERWAM/66-194
Q5F7H3_NEIG1/57-161
H1NTG8_9SPHI/237-345
A1KW67_NEIMF/39-144
F3PIR1_9BACE/117-226
D5WMJ4_BURSC/77-179
B4SL09_STRM5/156-263
D7J1K9_9BACE/44-153
F9ESQ5_9NEIS/39-146
F4QJY1_9CAUL/155-271
H1XC30_9XANT/67-172
A2TZK7_9FLAO/43-151
F1XCC9_MORCA/58-174
D0T8I3_ACIRA/46-152
F7T6F9_ALCXX/165-272
G5WE08_ECOLX/42-146
F7M3U9_9BACE/133-258
D1JKE4_9BACE/228-331
C6SHX7_NEIME/73-181
G6EG13_9SPHN/55-167
E2N082_CAPSP/118-245
Q9ZID5_PASHA/3-88
A9DNU7_9FLAO/218-332
B2SD33_BRUA1/54-161
C3NYF1_VIBCJ/41-151
F3JPW7_PSESX/157-258
H1GPD8_9FLAO/45-156
B0MUE6_9BACT/45-151
D4CV72_9FUSO/42-151
D7JY98_9BACE/121-248
Q07ZA7_SHEFN/84-193
E3HNK6_ACHXA/132-237
D1QU59_9BACT/143-248
C7PNI5_CHIPD/129-270
Q841C1_NEIME/10-115
G5LSB1_SALET/1-108
E1YSL7_9BACE/142-250
H1U315_9BACT/75-173
D0SUY5_ACILW/46-174
C7JKJ8_ACEPA/85-194
D1K7N0_9BACE/126-229
G9S461_9PORP/90-211
G2ZIX6_9RALS/52-157
F3VVA4_SHIBO/67-108
E5V9W3_9BACE/130-262
I0K0Y6_9BACT/64-178
C9VNW7_BRUAO/50-153
A4C345_9FLAO/113-221
Q1NED6_9SPHN/69-173
B5JCJ2_9BACT/31-131
F4QN69_9CAUL/24-124
F3PSQ6_9BACE/94-199
D7XZW8_ECOLX/38-146
C0N3E9_9GAMM/37-148
Q0ASR5_MARMM/43-145
D5UZJ8_ARCNC/61-166
A9L019_SHEB9/59-163
D3IK27_9BACT/123-231
B8L0A7_9GAMM/54-153
F5NBU7_SHIFL/75-181
Q48HJ4_PSE14/67-167
C9PWN1_9BACT/139-246
A5FBP7_FLAJ1/134-260
D7DKV2_METS0/40-147
A7LTZ1_BACOV/120-231
C7K885_ACEPA/86-207
C9L1U6_9BACE/125-229
Q3JV05_BURP1/251-357
E4RVN9_LEAB4/126-229
Q83ME0_SHIFL/75-181
A4Y5T2_SHEPC/85-181
F3XRN1_9FLAO/53-160
B3CIY8_9BACE/41-149
A9DIG4_9FLAO/134-222
B3JEE1_9BACE/82-187
D8J0U8_HERSS/68-168
B6VSC5_9BACE/147-253
A6E8Z6_9SPHI/117-228
Q393T1_BURS3/68-175
E1WWE0_BACF6/235-341
D7J0F1_9BACE/104-212
C0RMW6_BRUMB/50-153
B5Z0W8_ECO5E/39-151
C8TKA6_ECO26/43-163
F5IWB9_9PORP/127-234
F8N5G5_9BACT/43-154
A9HPX6_GLUDA/76-197
B0V778_ACIBY/66-171
Q1GPW6_SPHAL/129-249
B8KT65_9GAMM/47-156
D7W5Z2_9FLAO/47-162
A3ZCW5_CAMJU/45-154
E0R1Q9_ECOLX/43-152
E0NUD0_9BACT/115-221
A1K862_AZOSB/49-158
A2SJL9_METPP/57-175
F5ITS9_9PORP/130-219
Q46S76_CUPPJ/66-166
A7HUU5_PARL1/80-179
D0X4Y8_VIBHA/49-164
F1ZBH1_9SPHN/48-169
G0KZT8_ZOBGA/120-225
A8G0T8_SHESH/139-244
D1JL30_9BACE/47-156
Q5H3N7_XANOR/109-223
Q9X7K9_RHILE/83-187
E8BEB3_SALMO/47-167
A4Y6G6_SHEPC/65-177
D5HB98_SALRM/147-253
E1R8I7_SPISS/70-173
D1P8N3_9BACT/115-222
G7B3V2_VIBCL/58-159
B1T3V0_9BURK/77-178
E5CHM5_9BACE/123-234
F8N7U4_9BACT/212-335
B2FTK5_STRMK/86-187
D7DLS2_METS0/49-161
D6D1C9_9BACE/128-236
A6EJS7_9SPHI/130-233
B0NS14_BACSE/116-225
G0AIN7_COLFT/58-177
D1K6E9_9BACE/175-288
H3TMC3_PSEAE/75-175
C7KTG3_ACEPA/87-198
D9SGW2_GALCS/35-145
E4MT44_CAPOC/119-227
E7T236_SHIBO/42-146
C0AR39_9ENTR/38-142
Q881N5_PSESM/124-225
F7LLB0_9BACE/106-216
D2UFU4_XANAP/48-160
G5G6D7_HAEAP/45-155
H7WZR8_CAMJU/45-154
D4SVN6_9XANT/91-203
G0SU40_VIBMI/12-117
H1HNT2_9BACT/57-158
D0TEY9_9BACE/32-141
Q88F81_PSEPK/155-255
C6XVV5_PEDHD/231-357
E8HSM8_ECOLX/74-177
F0AIV4_NEIME/65-165
B4W8W8_9CAUL/57-186
E5ZD37_CAMJU/38-151
H5TF36_9ALTE/67-167
D7IZP1_9BACE/124-232
E2P9C1_PASHA/58-166
Q1YQ06_9GAMM/41-147
H5R5P0_ECOLX/43-163
G1WC26_9BACT/120-225
C6XQC1_HIRBI/72-176
F4QHH1_9CAUL/61-167
D1K364_9BACE/111-219
G1WDR5_9BACT/215-322
G0J972_YERPE/49-157
D4WYH2_BACOV/128-236
A6KWT3_BACV8/127-235
I1ADQ8_PSEAI/46-156
F4QLI2_9CAUL/47-157
D4VNE3_9BACE/122-232
F0CCY8_9XANT/49-171
E8L7F8_9RHIZ/92-188
F4M227_ECOLX/11-120
F8WXH2_9PORP/114-221
B7A080_ECO57/38-152
H3NUK6_9GAMM/39-148
Q2BZI9_9GAMM/54-153
H1YHI9_9SPHI/109-190
C6Z0G7_9BACE/113-219
G0CKM4_XANCA/62-157
G0J851_CYCMS/225-355
A0Y7B8_9GAMM/54-166
H1NNX2_9SPHI/38-148
D4VDB8_BACVU/128-235
F5Z8F4_ALTSS/49-160
B1XRM6_SYNP2/161-265
E7SEA8_SHIDY/9-113
A3H275_VIBCL/41-151
C6XWM8_PEDHD/112-221
D5BCS1_ZUNPS/209-316
D1BLZ4_VEIPT/65-168
F5HTT5_ACIBA/55-152
Q1YSH8_9GAMM/38-148
B5EPV1_ACIF5/68-183
H1SF79_9BURK/175-274
F8X2W9_9PORP/124-250
H4J7U4_ECOLX/3-97
F6AS15_DELSC/77-177
D8L2X4_9SPHI/50-151
D3HZW1_9BACT/92-197
Q76HJ9_ACIBA/75-178
H5D250_ECOLX/39-151
F4C9A4_SPHS2/228-334
F4C672_SPHS2/233-340
F4C2L6_SPHS2/128-231
B3CG68_9BACE/124-231
B6W008_9BACE/116-221
A8EDT2_BURPE/85-186
Q8GE70_ACTPL/45-145
B6JIU5_OLICO/51-157
Q3RD71_XYLFA/47-169
G8TKQ6_NIAKG/194-316
A6DS21_9BACT/71-180
C9UZ05_BRUAO/125-232
D0SMM6_ACIJU/72-169
G8UJ34_TANFA/90-200
C8N8D5_9GAMM/43-153
B5PD26_SALET/51-158
G3YKX5_9RALS/52-159
H1NUI3_9SPHI/115-239
H4S3G1_ECOLX/38-146
F5SYG6_9GAMM/149-254
E6WRD8_PSEUU/53-168
G8LMX1_ENTCL/77-183
A6KWF0_BACV8/227-315
E4T4A2_PALPW/120-222
F6GK91_LACS5/101-220
D0SKN8_ACIJU/54-168
Q0BZE2_HYPNA/59-169
D0SB54_ACIJO/69-172
A4C7T0_9GAMM/50-174
C0BI59_9BACT/119-230
F0C3N9_9XANT/66-164
G7UVY3_PSEUP/61-172
E5UEC9_ALCXX/111-214
E5UTV4_9BACE/187-290
E8X3J5_ACISM/180-295
B8CV98_SHEPW/33-161
G5W5K9_ECOLX/39-167
D1W8N2_9BACT/125-232
F9EYC5_9NEIS/65-172
H0SEW2_9BRAD/99-211
G4BEC4_HAEAP/61-169
G0AYT9_9GAMM/51-166
H7TIK2_CAMCO/38-151
A5ZGA5_9BACE/681-778
I0Y2R2_9BURK/89-189
C9PU84_9BACT/112-237
B5NLE5_SALET/60-172
B3JKE8_9BACE/118-223
H8ZXM0_NEIME/54-172
F0SE11_PEDSD/229-336
F6AQS4_DELSC/150-251
E6QAD1_9ZZZZ/75-192
O07651_CAMCO/38-151
G5GAZ6_9BACT/9-116
Q8YTX5_NOSS1/216-314
Q933S4_ECOLX/43-167
H5A9L8_ECOLX/43-163
A4XDV4_NOVAD/54-161
Y1217_HAEIN/49-159
B7RXF3_9GAMM/76-185
Q1NG19_9SPHN/36-142
D7JCG5_9BACT/56-164
F5QV09_SHIFL/43-163
Q1ND50_9SPHN/106-215
D7K425_9BACE/107-215
F7SZT0_ALCXX/149-252
H7FRM5_9FLAO/141-240
F5K8G3_PSEAI/18-118
G2ISL3_9SPHN/52-162
H1XHB0_9XANT/64-166
E4RFF2_PSEPB/101-205
D5VJN0_CAUST/57-179
D1K7M1_9BACE/150-256
B3A1P3_ECO57/42-147
B1YNT5_BURA4/70-171
E0NYE8_9FIRM/49-158
B3JN63_9BACE/118-225
F3FJS3_PSESX/88-197
F4KQT5_HALH1/114-221
H4RR79_ECOLX/43-163
G6ECF3_9SPHN/83-191
I0KEB0_9BACT/152-260
D3I6V1_9BACT/92-197
D7J6B9_9BACE/119-226
B5REZ2_SALG2/38-146
E6SZ40_SHEB6/51-166
F3HJ51_PSEYM/28-139
D3HZ23_9BACT/114-228
H5KRF0_ECOLX/43-163
D4WFE3_BACOV/44-149
C5B2Q2_METEA/83-185
G8NS85_GRAMM/131-245
A6ENA8_9BACT/45-151
D4T055_9XANT/67-172
C5CUC0_VARPS/56-161
E1GVH5_9BACT/46-151
H3TN96_PSEAE/50-163
Q3R1P0_XYLFA/56-175
B2UJ10_RALPJ/60-172
G1XY32_9PROT/14-129
C7R8Q5_KANKD/46-157
F3J034_PSEAP/46-146
Q4UYA6_XANC8/124-233
D0TE64_9BACE/44-150
H1EGI5_ECOLX/51-159
C9MIA1_HAEIF/40-141
A4Y148_PSEMY/103-208
Q1NFX3_9SPHN/50-160
G0JQA7_9GAMM/80-196
A9E310_9FLAO/121-216
G3Z5C7_9NEIS/37-142
A5ZB30_9BACE/110-218
C7X4P9_9PORP/202-307
A5ZEF9_9BACE/135-245
Q315Z8_DESDG/76-206
A9Z3W4_YERPE/51-162
H1DH07_9PORP/116-217
F3BPI0_PSEHA/48-159
Q3BWH1_XANC5/51-162
D8DA39_COMTE/38-152
A6FAI7_9GAMM/44-154
B4UAB2_ANASK/54-160
D7VP25_9SPHI/116-239
D3G285_ZYMMO/58-167
D8ITS2_HERSS/146-249
Q8PPH0_XANAC/51-164
B5D1P1_9BACE/53-158
H7ZSR5_CAMJU/45-154
H4TZE6_ECOLX/67-169
D4Z2A7_SPHJU/48-160
D7JW76_ECOLX/38-146
D4IKF4_9BACT/173-297
F3EH44_PSESL/91-190
G6XK31_9PROT/7-112
A5W5J1_PSEP1/95-200
F3Y4I1_9FLAO/115-221
D7K4N4_9BACE/134-241
Q87DH4_XYLFT/56-166
F5J1S3_9PORP/123-248
C3QAJ8_9BACE/224-332
D4VBY8_BACVU/136-231
D8JSA2_HYPDA/93-202
E7ZQ45_SALMO/38-146
B0HTB0_YERPE/49-157
Q3SKC5_THIDA/43-150
D6JRZ1_ACIG3/170-279
A1ZXS7_9BACT/121-220
Q0BQU6_GRABC/66-179
B9CZF6_WOLRE/47-176
B3JEI5_9BACE/129-236
H1KG11_METEX/81-178
D7VTP1_9SPHI/119-218
A0KFG8_AERHH/50-146
B5YVE2_ECO5E/42-147
H7FQY9_9FLAO/103-214
F9D0M5_9BACT/48-153
A6D6T8_9VIBR/53-158
G8MBI2_9BURK/86-185
C6WT38_METML/55-160
C7JDQ2_ACEP3/111-223
Q5PMF3_SALPA/47-167
F3ZNC7_9BACE/132-241
H8ZXL8_NEIME/53-171
C6VUQ4_DYAFD/136-242
G2UGA9_PSEAI/40-147
E0T9S6_EDWTF/43-155
C3R563_9BACE/139-235
F1VRZ1_MORCA/58-174
D0WUL7_VIBAL/58-159
Q83W96_ECOLX/44-149
H3NAX3_KLEOX/71-174
B7BAT6_9PORP/51-155
H4Y0Q3_ECOLX/39-167
D4WIT8_BACOV/116-223
D3A844_NEISU/37-142
F7P084_9GAMM/130-236
A3KSH4_PSEAI/46-156
A3QDK7_SHELP/48-153
C7PRS2_CHIPD/41-151
E5C6I1_9BACE/110-217
H4RN91_ECOLX/38-146
D1XZ34_9BACT/94-222
E8I5S0_ECOLX/67-169
A3I002_9BACT/117-241
C6JMQ8_FUSVA/42-154
A2SGK7_METPP/77-177
F0RAZ3_CELLC/117-218
E5UU22_9BACE/106-208
F7M5P7_9BACE/134-244
F1XZ13_ECO57/51-159
H7UZL4_CAMCO/41-155
C9KTH0_9BACE/117-226
D0CDG4_ACIBA/52-161
Q3JGJ7_BURP1/109-209
D1DT49_NEIGO/42-160
Q1NER5_9SPHN/21-127
G8T9M3_NIAKG/235-363
Q0HHT6_SHESM/62-170
F4SLI6_ECOLX/67-169
F9TZG5_MARPU/45-149
B8KQH9_9GAMM/52-163
D7VZE0_9FLAO/58-157
A1EPX2_VIBCL/45-156
C6X628_FLAB3/123-231
G6AD49_9BACT/64-169
E4T5M3_PALPW/43-150
F0BAW8_9XANT/32-146
E9VLS9_ECOLX/43-153
B7AMB4_9BACE/138-244
C7CHU2_METED/68-181
E1VIB9_9GAMM/90-191
C6Y382_PEDHD/134-241
G1Z1R2_ECOLX/67-169
D7W4B2_9FLAO/50-158
E2NB01_9BACE/118-244
G8W751_KLEOK/75-181
F8N735_9BACT/142-251
F3GT28_PSESX/153-256
B9BI76_9BURK/39-144
A6A4J7_VIBCL/41-147
A9BZD7_DELAS/42-146
Q64V15_BACFR/42-147
F3Y2U0_9FLAO/44-150
E4TPU9_MARTH/117-219
Q9HUR6_PSEAE/173-282
A1ZEW5_9BACT/137-231
F0SDR8_PEDSD/46-150
B2USV4_HELPS/39-142
F3QZ27_9BACT/126-252
E3Y404_SHIFL/38-146
A5VCU5_SPHWW/58-173
G0J4A3_CYCMS/115-221
Q1BGM5_BURCA/110-225
H5IB18_ECOLX/38-146
D5VI82_CAUST/60-170
A4C3R2_9GAMM/40-152
F9Q6K2_9PAST/65-172
C6Z8Z8_9BACE/146-262
F1VX80_9BURK/51-167
G8WGS7_KLEOK/68-170
I0G1F8_9BRAD/64-176
D3ILN4_9BACT/137-267
F8N855_9BACT/44-141
F4LD30_BORPC/161-265
B4WCX5_9CAUL/144-262
D7VLE4_9SPHI/134-243
D0S6J7_ACICA/44-149
H1HPI0_9BACT/116-227
G5MUY4_SALET/25-145
E8BPG7_SALMO/43-163
A9D5X6_9GAMM/71-170
H0PH74_9SYNC/185-289
A5V8P3_SPHWW/53-160
C6XUR9_PEDHD/130-240
D5BAK1_ZUNPS/130-238
D0ZXS3_SALT1/45-157
F8X2Q9_9PORP/209-315
B8GWD2_CAUCN/52-163
Q2G8A6_NOVAD/57-163
F9XSH3_CAMFE/35-143
G1Y3T3_9PROT/104-220
F4AKA2_GLAS4/70-170
C6VTS1_DYAFD/112-219
D0HQD9_VIBCL/40-151
H5JFZ3_ECOLX/74-177
H3ZDQ3_9ALTE/50-164
Q6RBX7_AERSA/47-159
F1ZGY7_ECOLX/74-177
A8AMV2_CITK8/43-148
H8ZXL5_NEIME/53-171
E7C4R7_9GAMM/42-149
F9D4A0_9BACT/81-189
D4V9U0_BACVU/129-253
D0SMM5_ACIJU/61-171
C6I1K1_9BACE/203-310
G7LND0_9ENTR/82-198
Q87G51_VIBPA/41-151
G8NNM4_GRAMM/48-155
Q2Y9K8_NITMU/106-203
C6W5M2_DYAFD/119-226
G7QPX9_LEPII/92-196
D4ECF3_AGGAC/61-169
F0BI36_9XANT/60-173
Q0FSK6_9RHOB/48-151
H1EI26_ECOLX/39-151
B0NV00_BACSE/127-236
F0S4X3_PEDSD/135-244
F7M0B6_9BACE/114-223
F3WG00_SHIBO/30-139
C3QPY2_9BACE/136-245
Q087U4_SHEFN/80-180
C6Z4Z6_9BACE/127-237
F9T7R1_9VIBR/57-163
E6ADE3_ECOLX/43-147
E4QPJ2_METS6/41-152
H0G019_RHIML/78-183
D7X762_ECOLX/40-142
C4IS36_BRUAO/125-232
C9PPM6_9PAST/43-157
F5JLS1_ACIBA/33-147
C6XWZ0_PEDHD/138-259
D3P164_AZOS1/104-197
A5V7S9_SPHWW/54-164
D3GR97_ECO44/75-181
G8TG26_NIAKG/134-244
F6IE25_9SPHN/49-155
E7PSI3_PSESG/65-165
F8DVN3_ZYMMA/83-195
A9H2G7_GLUDA/105-227
C7PKU2_CHIPD/231-337
F8GSF2_CUPNN/73-185
G4E7L2_9GAMM/38-145
G9UTM8_SALMO/47-167
F2BFE7_9NEIS/62-170
C2FWT1_9SPHI/135-241
D0LMK9_HALO1/70-179
H4WLW9_ECOLX/75-181
A3KRK5_PSEAI/40-147
G0IY39_CYCMS/124-240
D9QJ84_BRESC/48-155
D7I893_9BACE/122-241
C9KT98_9BACE/48-150
Q2IS80_RHOP2/131-230
B7WW32_COMTE/49-168
G4LEJ5_PSEAI/69-169
H1Y4T5_9SPHI/52-160
E7I1N5_ECOLX/43-163
E1YSF6_9BACE/214-320
C7PM39_CHIPD/143-251
C6XAP1_METSD/63-163
E5WZP0_9BACE/118-226
F3XPW1_9FLAO/48-164
F0BSS9_9XANT/53-165
F7VFG5_9PROT/68-177
A3D0E5_SHEB5/47-168
F3I557_PSESF/28-139
D1JT12_9BACE/113-213
D0TI94_9BACE/136-243
D7NEE0_9BACT/77-182
F5K794_PSEAI/56-170
H8IEE5_PASMH/34-145
E5YF43_9ENTR/43-148
Q7ALD9_RALSO/154-250
D5BCD2_ZUNPS/110-220
Q7CGN6_YERPE/37-141
B2TVC4_SHIB3/67-108
D0TJZ5_9BACE/131-236
A3U573_CROAH/113-223
D6PE02_9BACT/46-150
Q1NEH0_9SPHN/50-166
B4ENB0_BURCJ/58-163
G6XLA6_9PROT/101-216
D6LDU1_9FUSO/40-148
G1XVF7_9PROT/26-136
A7AJD2_9PORP/109-217
B7GV70_ACIB3/55-152
G9RE44_9ENTR/55-183
D1JX44_9BACE/594-693
F9ZMM7_ACICS/65-175
B1KH58_SHEWM/49-155
E9A914_SALET/52-160
A5F9T1_FLAJ1/100-206
F0TLQ4_RIEAR/36-138
Q64QQ1_BACFR/143-251
E5BNS6_9FUSO/41-148
F3Y4I9_9FLAO/119-225
H4K629_ECOLX/21-130
F9ET99_9NEIS/62-168
G8T6X8_NIAKG/114-229
G8UN32_TANFA/229-337
H1DL88_9PORP/141-251
G0J5F3_CYCMS/155-262
A3XQ75_LEEBM/130-236
E4W3A6_BACFG/24-146
H6MC43_ECOLX/70-169
F3XUV1_9FLAO/11-85
A2TV90_9FLAO/115-224
D0TVJ0_9BACE/179-307
D4WKV2_BACOV/121-232
Q086Y6_SHEFN/53-161
B9Y0F3_HELPX/59-163
A3WTA9_9BRAD/73-179
C6IFJ6_9BACE/110-217
C1NGY0_9ESCH/53-161
H1YKG9_9GAMM/48-153
Q7WDC0_BORBR/157-259
D2MW82_CAMJU/44-153
H0TNE8_9BRAD/14-120
F4AW21_KROS4/61-167
E5X3P0_9BACE/76-182
E3I548_RHOVT/146-286
G0CGK5_XANCA/56-159
A4NY01_HAEIF/49-159
E7PQL5_PSESG/1-77
G0J1J5_CYCMS/43-160
Q2LX30_SYNAS/54-159
H1NR74_9SPHI/129-231
C6XVT2_PEDHD/220-330
A4C0B7_9FLAO/41-145
E2NMA9_9BACE/124-241
B9PAH2_POPTR/196-299
D6D4G4_9BACE/130-237
B7B6U0_9PORP/227-332
G3J1D4_9GAMM/75-187
G1XYF8_9PROT/54-165
D1K7S4_9BACE/183-291
F8XJW8_ECOLX/74-177
C5EXW7_9HELI/38-149
G1WCH1_9BACT/111-233
Q1PWR6_9BACT/133-235
Q4UNX3_XANC8/54-168
E6K458_9BACT/133-240
D7K434_9BACE/132-237
C9R5Y6_AGGAD/31-136
Q3IE20_PSEHT/48-169
H3N730_KLEOX/48-168
A7LQF1_BACOV/41-166
G1Y3K9_9PROT/14-124
B2FNU6_STRMK/62-185
F5IZL7_9PORP/116-224
E6T9Q2_SHEB6/66-172
Q3BWS9_XANC5/91-206
I0KFY1_9BACT/111-218
G1VEE6_9BACT/111-239
D2QR44_SPILD/117-219
H1NUR6_9SPHI/117-237
H1Y553_9SPHI/117-227
C2I4F0_VIBCL/50-146
D0B8S2_BRUME/84-191
E6XGN2_SHEP2/93-189
E8RPF7_ASTEC/62-177
H4I7M7_ECOLX/43-163
A6L2E0_BACV8/119-225
I0EB55_HELPX/63-178
B3PK93_CELJU/110-221
G5UZ62_ECOLX/38-146
B3YAS3_SALET/30-139
H1U6P5_9BACT/77-191
F7M4F9_9BACE/119-227
C8PIS9_9PROT/70-170
E4ZA45_NEIL0/42-160
C3XGF0_9HELI/75-180
Q88R67_PSEPK/60-156
H4JZK4_ECOLX/43-163
Q8ED60_SHEON/52-167
D4IKJ5_9BACT/130-235
D2EVL9_9BACE/190-318
B8EEQ4_SHEB2/52-154
C4F7E0_HAEIF/53-172
F5KGN0_PSEAI/49-164
D4V7C9_BACVU/219-327
F0BSJ9_9XANT/83-188
C7PPV9_CHIPD/131-240
B0T178_CAUSK/82-182
F3HM90_PSEYM/81-183
D7JGW5_9BACT/111-237
Q1ZVC3_PHOAS/54-153
B7AIR0_9BACE/97-204
B6DYK3_NEIME/22-136
B3BPP5_ECO57/51-159
B8GZA2_CAUCN/63-177
E1I4C6_ECOLX/74-177
F0KPB3_ACICP/88-196
D4WBC5_BACOV/121-227
F4C3J4_SPHS2/220-328
D7J0G3_9BACE/199-306
A7H0B7_CAMC5/58-164
B3WYX9_SHIDY/42-146
F3XTQ6_9FLAO/122-228
E8HKG9_ECOLX/70-169
Q4ZV18_PSEU2/153-256
B6IQK4_RHOCS/44-152
F4AS46_GLAS4/77-184
C0B4B2_9ENTR/47-154
D3RPL2_ALLVD/73-180
C6XP07_HIRBI/54-161
F7M198_9BACE/44-173
E6WQL9_PSEUU/56-176
F8XKX8_9GAMM/16-105
D1W727_9BACT/55-160
H1YGS7_9SPHI/116-245
F0BWS7_9XANT/53-180
C7X5C2_9PORP/212-316
H1ZE41_9FLAO/111-218
C4UIT5_YERRU/44-153
C6W5P3_DYAFD/127-255
E3HQ06_ACHXA/156-261
B8E5B3_SHEB2/53-175
E4LHZ0_9FIRM/103-209
A6LFJ5_PARD8/117-237
E5UMX8_9BACE/136-231
A5EE50_BRASB/84-190
C5A0R5_ECOBW/38-146
A6L6K7_BACV8/129-236
D4BAS7_9ENTR/37-141
H8KNW3_SOLCM/116-250
Q8YZR0_NOSS1/197-301
A9GYF2_SORC5/179-292
B9MI55_ACIET/64-164
Q5L863_BACFN/112-219
F3BIP5_PSEHA/2-117
D3HWI2_9BACT/130-236
C1ACI7_GEMAT/116-246
B3IEV1_ECOLX/39-167
A4CN94_ROBBH/121-226
D7J6F6_9BACE/130-254
F7LZ65_9BACE/199-306
H5IFI3_ECOLX/43-163
G5VLR7_ECOLX/38-152
B2D7B0_VIBCL/62-178
B6VS30_9BACE/220-327
D0TGE7_9BACE/146-252
D2QTW3_SPILD/258-384
D0MHK4_RHOM4/131-232
G0K5C3_STEMA/49-164
D1P6G3_9ENTR/29-158
H1HB01_9FLAO/124-227
G5THM7_ECOLX/38-152
G9SGD1_CITFR/50-158
H5ABJ8_ECOLX/74-177
I0AGD7_9BACT/121-230
D7J0C7_9BACE/109-219
Q1IJW9_KORVE/135-250
B4WN36_9SYNE/183-283
A6W1Y0_MARMS/141-279
D7Y743_ECOLX/75-181
F8Z6K7_VIBCL/28-139
H1Q4E9_9BACT/36-148
H8ZXL6_NEIME/54-172
F8X3C2_9PORP/118-222
D5EWN9_PRER2/126-250
E7YD16_SALMO/60-172
G9FZV4_HAEIF/46-151
A4AWA8_MARSH/51-162
E4TGY5_CALNY/36-145
E9Y758_ECOLX/38-146
F9DJP4_9BACT/122-255
F0R2T6_BACSH/130-235
I0WHN5_9FLAO/116-222
E8ECC2_SALMO/75-181
A3P546_BURP0/227-326
B1XCC5_ECODH/75-181
F9R2S8_ECOLX/39-151
D7VH11_9SPHI/115-246
E6X3S3_CELAD/116-223
A2W4M4_9BURK/83-204
F6AT48_DELSC/75-175
G7EDP1_9GAMM/50-172
C4WM12_9RHIZ/98-208
A6F1P0_9ALTE/22-128
Q8XVU8_RALSO/47-151
C5ZL25_BURPE/227-326
C7X3X2_9PORP/184-291
F1WI92_MORCA/50-155
F0QP55_ACIBD/33-147
F2ITH4_VIBCL/41-151
F7M6I6_9BACE/44-149
BTUB_PHOPR/40-146
A6EPW3_9BACT/98-226
F9Z2T1_ODOSD/163-291
H5EFT7_ECOLX/41-145
Q8ABA4_BACTN/119-228
Q26BL9_FLABB/117-226
E3DCW6_ERWSE/76-180
G5FYI9_9PSED/49-158
A3RU51_RALSL/149-250
F0A787_NEIME/68-164
D4VF00_9BACE/40-145
D2UBM6_XANAP/60-176
G2IT47_9SPHN/67-174
F8NBY1_9BACT/123-220
B1ZBX0_METPB/96-196
Q9A958_CAUCR/51-165
A8UEE4_9FLAO/113-218
Q88RH0_PSEPK/172-279
C3R691_9BACE/219-340
G2LX76_9XANT/83-188
A3WV81_9BRAD/155-257
E0FQW1_ACTPL/48-148
I0XP71_9LEPT/77-188
E4RTZ9_LEAB4/37-147
H1Y739_9SPHI/131-253
D4WZT9_BACOV/136-245
H3SQU8_PSEAE/128-235
D7IK39_9BACE/123-229
B3PKP3_CELJU/49-151
G7QLG2_LEPII/99-205
F4CAX0_SPHS2/138-246
G1XVX5_9PROT/62-170
C7X6U3_9PORP/203-334
F6D9D8_THICA/52-160
H8FM38_XANCI/53-180
F3ZSW6_9BACE/116-224
D0TQT0_9BACE/137-242
F3JRL4_PSESX/67-167
F3Q3S3_9ENTR/50-156
H5J3E6_ECOLX/21-130
E5C434_9BACE/202-326
D0TDN6_9BACE/66-176
G2A279_ECOLX/21-130
A3RQ03_RALSL/72-172
F1Z4R7_9SPHN/55-168
F7USR2_SYNYG/185-289
D4T385_9XANT/62-176
A4JNQ5_BURVG/110-225
Q7NNX8_GLOVI/67-175
Q4UQS1_XANC8/62-162
D7ZZQ3_ECOLX/75-181
G0L996_ZOBGA/120-230
C4UTW0_YERRO/49-157
E3GV87_HAEI2/49-159
C3KDA9_PSEFS/43-156
C7XN44_9FUSO/37-146
A9IDD7_BORPD/161-264
H1YFH3_9SPHI/133-239
Q5FR28_GLUOX/91-191
I1E053_9GAMM/55-156
F0JPA3_ESCFE/11-123
F7LMZ9_9BACE/232-333
G8TBH2_NIAKG/118-243
D8G0E4_9CYAN/308-410
A9EPP2_SORC5/59-165
G9VKE7_SALMO/38-146
H2IXF5_RAHAC/43-151
D2QDK8_SPILD/62-162
Q8PHE6_XANAC/60-174
Q4KI10_PSEF5/47-156
Q1VRA5_9FLAO/214-296
A4XEA2_NOVAD/50-157
Q63RW7_BURPS/68-181
G7TVQ7_VIBCL/41-151
G2JFX2_ACIBA/170-279
C6VTS5_DYAFD/123-233
G6F2T9_9PROT/72-181
H1YQC5_9GAMM/61-163
H4QBP3_ECOLX/75-181
Q4UYJ2_XANC8/67-181
C7X5K7_9PORP/66-176
F0EZJ8_9NEIS/62-161
F5IT53_9PORP/193-298
A5F087_VIBC3/45-156
H8KX53_SOLCM/116-247
E7WUZ8_SALMO/45-157
G4SWK0_META2/51-163
Q87LK9_VIBPA/45-156
C6IKC3_9BACE/679-776
D3I6I0_9BACT/99-222
D1JL13_9BACE/113-219
B0A1Q6_YERPE/37-141
E6KWI0_9PAST/51-171
F4VNP2_ECOLX/75-181
E0LV16_9ENTR/43-87
B8L2Y1_9GAMM/68-168
H5MN47_ECOLX/38-146
E6RGG4_PSEU9/46-169
E0QYD3_ECOLX/39-167
A9DIW8_9FLAO/114-243
B2TED8_BURPP/92-193
C7JXJ4_ACEPA/94-203
Q21LA3_SACD2/55-166
Q0G417_9RHIZ/63-167
F9Z2U3_ODOSD/113-221
D3HWL4_9BACT/127-233
A3UIY0_9RHOB/52-161
B6W1I9_9BACE/117-230
E5UL58_NEIMU/70-176
E6X5I4_CELAD/48-152
Q6J592_HAEIF/2-116
D1JVG3_9BACE/129-244
A4GK34_9BACT/8-115
F4DZH1_PSEMN/38-142
C6VWV9_DYAFD/117-220
A5VEE2_SPHWW/56-169
B6DYL9_NEIME/22-136
F3PXQ7_9BACE/111-219
A3LAB1_PSEAI/69-174
A7AHB5_9PORP/120-226
I0KRP1_STEMA/47-161
C3JY08_PSEFS/55-166
E1WR48_BACF6/232-333
Q9A511_CAUCR/64-162
A5V424_SPHWW/61-172
D1JPY0_9BACE/143-250
C3R9M0_9BACE/113-219
F7VG58_9PROT/77-141
G8ULT1_TANFA/51-156
F9IMT6_ACIBA/52-161
F6F102_SPHCR/48-158
E5C878_9BACE/224-331
A6WMZ1_SHEB8/57-162
C3WAL8_FUSMR/42-149
H2IW86_RAHAC/74-179
Q2S5J4_SALRD/108-218
Q2GB03_NOVAD/64-171
G2M9R4_HELPX/45-160
H4N9R9_ECOLX/11-120
D0TQC3_9BACE/114-223
A9AN37_BURM1/82-181
A5EPB3_BRASB/99-208
A9H7M7_GLUDA/105-204
D4S3B3_9FIRM/41-150
F7M1N9_9BACE/135-240
A9W4X8_METEP/73-172
G9UHS7_SALMO/30-139
Q3RHF7_XYLFA/56-166
Q8KB41_CHLTE/133-246
Q8EBK0_SHEON/60-171
D7NCY9_9BACT/135-243
A9II37_BORPD/57-157
F0S967_PEDSD/218-326
A4AQG6_MARSH/112-218
C5S2C6_9PAST/50-163
D4XI57_9BURK/149-255
B3CH80_9BACE/35-144
D9RXG4_PREMB/106-234
A3ZF54_CAMJU/42-157
F3JR93_PSESX/153-256
A9IUG3_BORPD/85-188
D2ZXG3_NEIMU/103-204
G1V9C8_9BACT/124-230
H5DLG2_ECOLX/21-130
D5VKA8_CAUST/57-184
G1UL06_9BACE/216-323
F3PGY1_9BACE/120-231
Q399S0_BURS3/100-200
G2HN39_9PROT/38-146
D0JL86_YERPD/42-149
A4Y4T2_SHEPC/61-163
G9APM0_PANAN/174-277
A3WA46_9SPHN/76-196
F0S383_DESTD/44-154
F8ABE6_THEID/42-151
D7VK44_9SPHI/204-337
F7L4T9_BACOV/199-327
C1F553_ACIC5/135-256
D5QSD1_METTR/87-184
C6Y305_PEDHD/120-229
F5N4Z4_SHIFL/30-139
F7M6X3_9BACE/130-233
Q1BNK0_BURCA/57-163
F7TGR2_PASMD/47-165
C7JB79_ACEP3/106-207
F7MAK3_9BACE/211-338
F4VCC8_ECOLX/67-169
C3QHC8_9BACE/224-345
B2PAQ5_ECO57/74-177
F9B2I3_VIBCL/40-151
H8KYK1_FRAAD/82-182
P72602_SYNY3/190-290
F0EB46_9PSED/40-120
E5C419_9BACE/215-325
B5YTC6_ECO5E/51-159
D3IJ64_9BACT/111-217
B8H5Y2_CAUCN/53-157
F3VCQ9_SHIDY/38-146
Q64ND8_BACFR/129-236
C7PQK8_CHIPD/219-342
F3BEV9_PSEHA/27-140
Q1YPG5_9GAMM/41-147
B5BEJ1_SALPK/43-163
E8AAB4_SALMO/38-146
C3RDQ6_9BACE/119-227
Q12RJ9_SHEDO/93-194
D1PDQ8_9BACT/70-175
F4C1F8_SPHS2/136-232
E5UPB0_9BACE/126-232
C1DGE3_AZOVD/153-258
D9P5P6_ACTPL/52-160
D4SU77_9XANT/60-180
A2TXC5_9FLAO/112-220
G2PRG7_MURRD/48-159
C7PNN4_CHIPD/202-330
H4Y9B5_ECOLX/38-146
C3QNL9_9BACE/220-328
E1Z0B3_9BACE/223-323
H4W9Q2_ECOLX/39-151
H3MX18_KLEOX/42-149
D1JR16_9BACE/144-251
E9WCG4_ECOLX/67-169
H4WSD9_ECOLX/42-149
D5V0V9_ARCNC/36-143
G4FRJ9_9GAMM/55-177
G7FZ58_9GAMM/62-177
E5CBY6_9BACE/118-224
F3FHU6_PSESX/45-144
Q6D8P5_ERWCT/46-156
H5IHD3_ECOLX/129-244
E3BQ27_9VIBR/47-151
C6CHZ9_DICZE/52-189
A0KT73_SHESA/47-168
E7AFV4_HAEIF/40-141
F4DN43_PSEMN/64-164
G8QAZ6_PSEFL/135-250
Q0AM32_MARMM/128-233
A0M4U7_GRAFK/113-223
H8GK17_METAL/43-149
C6S7V7_NEIML/53-168
E2ZR51_PSEAI/72-179
G7LPA9_9ENTR/53-185
C5RZ34_9PAST/33-148
H1GGM8_9FLAO/122-227
G5KLS6_ECOLX/35-139
D1PYW0_9BACT/137-243
C4ZS42_ECOBW/74-177
E8HUQ5_ECOLX/75-181
F7VF57_9PROT/82-183
H1DHN1_9PORP/142-260
E4VYY7_BACFG/216-322
E1WMZ0_BACF6/201-306
F5XBG7_PORGT/124-237
G9S8J6_9PORP/153-272
Q5GUD8_XANOR/83-197
I0K4F0_9BACT/119-223
D7JY76_9BACE/217-323
C6S4T6_NEIML/39-144
F7M6M6_9BACE/116-224
Q6UCX7_9GAMM/37-143
D4ZM87_SHEVD/51-162
G8R471_OWEHD/130-231
Q15TF2_PSEA6/51-159
G7R5G4_ECOC2/39-151
Q841I0_NEIME/10-115
D9P2W3_ACTPL/47-147
I0MJ42_SALET/49-156
A6L3W4_BACV8/140-235
F9MQE9_9FIRM/55-163
Q0HK42_SHESM/51-166
D8EC78_ECOLX/67-169
F8X342_9PORP/207-335
G0D6S0_ECOLX/74-177
Q6FA06_ACIAD/76-176
B9JRH3_AGRVS/58-163
F3DHW2_9PSED/88-197
E8KJM5_9PAST/65-168
G1WE11_9BACT/107-214
A8I131_AZOC5/59-164
C4UC26_YERAL/66-187
F5KIZ6_PSEAI/134-238
E2XP72_PSEFL/46-153
G0FFC4_ECOLX/39-151
I0PZM4_9BACE/65-199
G0L6B7_ZOBGA/110-221
C7JB96_ACEP3/86-207
D7VP71_9SPHI/134-243
H5T7M2_9ALTE/47-169
Q8AAV2_BACTN/127-235
E8Y1S9_ECOKO/43-152
F1YQY5_9PROT/100-207
A6WSI0_SHEB8/48-156
F3LTA3_9BURK/156-256
E6NGU6_HELPK/40-141
A6GXH1_FLAPJ/120-224
D4Z773_SPHJU/49-158
G8Q0X5_PSEFL/52-159
F0EDI0_9PSED/156-257
F7RQX0_9GAMM/88-195
A7ADK2_9PORP/142-250
E8XJ35_SALT4/60-172
B6IY39_RHOCS/54-163
G7TKI4_9XANT/54-153
I0MJR2_SALET/47-167
B8H3X4_CAUCN/49-158
E3BEE7_9VIBR/40-149
E8E824_SALMO/30-139
A7BTR3_9GAMM/6-36
A5V6X0_SPHWW/44-146
F8C562_THESO/54-167
D7XEG0_ECOLX/43-163
C6VS95_DYAFD/149-234
H3ZD67_9ALTE/38-145
F5RJJ0_9FIRM/69-172
E6K946_9BACT/487-586
G1XW15_9PROT/50-158
F5SVH7_9GAMM/49-163
A0Y5G2_9GAMM/57-164
F3PM42_9BACE/127-236
Q1C9S3_YERPA/94-197
H3NV45_9GAMM/224-326
D0TXB2_9BACE/198-318
D0TEQ7_9BACE/170-276
B3JM71_9BACE/45-151
F2K9T2_PSEBN/160-266
F9IJ95_ACIBA/67-168
C4V3K6_9FIRM/55-164
C0BI55_9BACT/123-225
F5P9I2_SHIFL/74-177
E1YNI3_9BACE/212-318
I0TBE6_9BACT/108-215
B2AGA8_CUPTR/81-187
E8RV30_ASTEC/62-164
D2EXA5_9BACE/143-251
A5ZCC7_9BACE/30-147
A1RPM2_SHESW/63-178
B1YQB1_BURA4/101-202
G0IVY8_CYCMS/121-226
B0U8Q7_METS4/177-276
B3T6S2_9ZZZZ/130-234
A6GPU2_9BURK/58-168
F0BDM8_9XANT/49-171
Q48BW2_PSE14/106-226
E1WRV1_BACF6/206-331
D7J6A9_9BACE/113-241
F9SB17_VIBSP/44-148
F4QN50_9CAUL/71-172
F2LQ42_BURGS/91-203
C6VRK3_DYAFD/230-335
F7LQB8_9BACE/110-217
B7GX50_ACIB3/61-161
B3QT95_CHLT3/134-235
G3Z2Z5_9NEIS/72-173
D4T2B8_9XANT/60-173
E1WMN3_BACF6/128-252
G5PJM9_SALET/47-167
D7N496_9NEIS/66-175
H4YFH8_ECOLX/129-244
D7W2H8_9FLAO/12-141
C9PXG3_9BACT/76-187
F3IEW4_PSESL/59-160
E7WJ99_SALMO/72-175
D7VT77_9SPHI/221-329
F8CJU0_MYXFH/191-301
A6EHF3_9SPHI/197-306
E4QJ86_METS6/47-162
C9VL79_9RHIZ/48-155
Q20Z12_RHOPB/105-209
H5A797_ECOLX/75-181
H4Z864_ECOLX/75-181
E0F7H6_ACTPL/50-150
Q1IPX8_KORVE/53-160
D7JXB8_9BACE/118-224
B3JNT0_9BACE/44-145
E2PFI7_NEIPO/46-155
B6QZ68_9RHOB/48-156
D8K9X5_NITWC/37-138
E4R4U3_PSEPB/143-242
G7V5I5_THELD/46-157
H5GNZ3_ECOLX/67-169
F7T5J0_ALCXX/125-234
I0G763_9BRAD/75-185
F3QX56_9BACT/123-254
H0N8J4_SALET/72-175
E5VBV8_9BACE/131-237
Q9A7H3_CAUCR/54-163
B5R707_SALG2/47-167
C0A5H8_9BACT/63-169
C2FV15_9SPHI/204-359
G7EHR2_9GAMM/42-136
E5UI72_NEIMU/40-161
F6GKC5_LACS5/127-233
A0Z7Z2_9GAMM/44-152
B6VTE1_9BACE/545-620
B5Y058_KLEP3/86-185
F0R774_BACSH/49-154
F9IRA5_ACIBA/59-158
H1KEC6_METEX/102-199
A0Z1N1_9GAMM/41-147
F7LZ83_9BACE/115-224
B7RV25_9GAMM/40-150
E4M9Z1_9BACT/49-166
F0FAF7_9BACT/121-238
G2LYD6_9XANT/59-173
A3XJ66_LEEBM/114-219
E4TLF6_MARTH/114-242
F1Z9P2_9SPHN/58-167
F9IXM4_ACIBA/68-168
I0KST8_STEMA/50-171
A3HZD0_9BACT/118-223
G0L851_ZOBGA/115-222
D7IHA1_9BACE/125-221
Q9A981_CAUCR/72-177
F8X1G8_9PORP/112-223
E8RV96_ASTEC/60-171
E8RQY6_ASTEC/56-155
A7K5K5_VIBSE/45-156
E8IJ22_ECOLX/67-169
I1DYU2_9GAMM/60-183
F5RDZ3_9RHOO/53-164
H7WCP4_CAMCO/38-151
BTUB_VIBVY/41-148
C9L3N9_9BACE/131-257
D7NEG1_9BACT/117-225
B0HR09_YERPE/37-141
F5I944_ACIBA/117-220
Q1NA85_9SPHN/36-151
F6KHM4_ECOLX/1-51
G2INW9_9SPHN/68-190
B0NT03_BACSE/138-247
G2M193_9XANT/49-160
G9WD67_SALET/38-146
G8WM55_KLEOK/71-174
G1W864_9BACT/123-228
H1DQ84_ECOLX/74-177
B3QYQ1_CHLT3/119-229
F8WWE0_9PORP/119-245
H1YE75_9SPHI/231-333
C7PQB5_CHIPD/131-237
F2G6K9_ALTMD/83-193
G2EHD4_9FLAO/57-168
G5TZI2_ECOLX/42-149
H1DCZ4_9PORP/123-228
D5HAV7_SALRM/159-265
D0THY5_9BACE/20-119
F7M099_9BACE/61-185
B2TA87_BURPP/81-180
C3QSU1_9BACE/213-320
H1USP4_ACEPA/71-185
B3HDR0_ECOLX/129-244
C2FS45_9SPHI/115-245
A3XKB1_LEEBM/127-232
E5UV39_9BACE/200-306
D2EWA7_9BACE/129-234
D1FE15_9RHIZ/51-153
Q1H532_METFK/61-167
C2JC14_VIBCL/45-156
H5DTJ7_ECOLX/129-244
G8SUU2_BRUCA/50-153
C2M8P7_CAPGI/115-232
YOEA_ECOLI/51-159
F8YUV7_VIBCL/58-159
F4CE99_SPHS2/116-241
G8TDJ3_NIAKG/51-170
C9XYM7_CROTZ/51-171
E1LEF2_9FIRM/49-158
H3ZDN5_9ALTE/117-223
E6T2D0_SHEB6/57-173
G7UL53_PANAN/42-146
B3HTC6_ECOLX/68-167
A7M1Y1_BACOV/116-241
E2SYT4_9RALS/68-169
C0VQ50_9GAMM/44-149
H0T6W5_9BRAD/1-110
B8KZG3_9GAMM/59-165
LBPA_NEIMA/54-172
C2FXG3_9SPHI/137-243
Q15UU6_PSEA6/57-168
F0KYD0_YERE3/61-168
F7LFI5_BACOV/203-305
F9RC10_9VIBR/58-157
A5VE21_SPHWW/48-154
A8EJ25_BURPE/70-191
C6XY30_PEDHD/197-310
E4QKP8_METS6/182-286
D5C336_NITHN/43-157
F0A2C1_NEIME/39-144
E5BKM3_9FUSO/42-148
Q4KI20_PSEF5/141-256
E5V973_9BACE/113-214
E4TUK5_MARTH/132-242
C9PGM4_VIBFU/47-151
C6Y1L6_PEDHD/117-225
Q9JXL3_NEIMB/39-144
D1E7F8_NEIGO/54-172
A7GXM9_CAMC5/64-164
B6W1K9_9BACE/49-154
C8TGZ3_ECO26/38-152
D8PB50_9BACT/41-156
A1TJX2_ACIAC/44-151
B1KEB3_SHEWM/57-162
F4KRF1_HALH1/113-223
D7ZCZ9_ECOLX/43-152
F7QC23_9GAMM/75-180
C4HF33_YERPE/94-197
E9TYJ7_ECOLX/38-146
Q8PJ70_XANAC/137-245
D0WW71_VIBAL/50-169
F7VG46_9PROT/92-196
F3BMA2_PSEHA/198-320
C7PJD3_CHIPD/124-232
D8DYL4_PREBR/130-238
G7TF93_9XANT/53-152
Q5H358_XANOR/64-176
D7VYF0_9FLAO/113-215
E6NZR5_ECOD1/2-68
C2IEB1_VIBCL/41-148
G5MTN0_SALET/49-155
D3HX46_9BACT/121-243
G5P934_SALET/78-190
A7HRA2_PARL1/43-152
D9RWS1_PREMB/112-217
F4L8A2_HALH1/56-171
F0TM35_RIEAR/45-155
C3Q1T2_9BACE/110-215
A6EAS9_9SPHI/135-233
B5JKZ0_9BACT/72-183
H8L194_FRAAD/58-173
H2IMD6_9VIBR/53-154
C2FXL7_9SPHI/138-241
H7YNW2_CAMJU/45-154
H1Q4G1_9BACT/161-269
B0T7S7_CAUSK/63-167
A5FCW4_FLAJ1/225-341
I0KG01_9BACT/152-251
H1HLF2_9BACT/121-229
F4KW90_HALH1/118-226
I0DUB3_PROST/78-181
F0BPE6_9XANT/45-147
C6XBX7_METSD/190-290
C3Q8U6_9BACE/216-321
Q6D9Y8_ERWCT/55-167
B4WK32_9SYNE/252-357
F4L5W0_HALH1/127-216
F9DB33_9BACT/151-244
D0TNL6_9BACE/117-224
D2YV81_VIBMI/44-149
Q0ASX9_MARMM/51-161
H5KQA2_ECOLX/75-181
C7PAP2_CHIPD/150-249
D2ZSP4_NEIMU/54-162
F9I816_ACIBA/61-161
H8KTZ8_SOLCM/56-148
F3PTH3_9BACE/120-227
B4E666_BURCJ/90-195
B0NW39_BACSE/116-225
G4DAA5_9GAMM/42-153
H8KUW1_SOLCM/229-357
D7JZE8_9BACE/41-166
A3U8D0_CROAH/134-233
D7VSF9_9SPHI/227-357
H5VTQ8_SALSE/43-163
Q690N3_CAMJU/39-151
A5XI22_BURML/85-186
A4A9E6_9GAMM/57-168
Q8YTT7_NOSS1/229-330
A1TLX5_ACIAC/88-188
D7VNP1_9SPHI/111-216
F0IIH3_9FLAO/42-196
Q8PGW4_XANAC/85-183
C6IEL2_9BACE/125-233
F6IIA2_9SPHN/215-323
D4WHE1_BACOV/120-227
G7G2Q3_9GAMM/55-163
B0NVA5_BACSE/36-161
E5UR23_9BACE/128-235
G4LFH9_PSEAI/56-170
F0E455_9PSED/153-254
F7LD97_BACOV/115-222
Q1NB42_9SPHN/139-247
B3C7U2_9BACE/115-220
G5MDR2_SALET/1-38
D5EVM5_PRER2/111-217
A6EKM6_9SPHI/115-250
C9UHL6_BRUAO/50-153
E2NI13_9BACE/45-174
D4E1W9_SEROD/68-172
D7Z4Q2_ECOLX/43-147
D7IBP4_9BACE/139-249
Q7AE47_ECO57/39-151
F6IIA1_9SPHN/43-157
F0QCB1_ACIAP/73-173
E5C6V6_9BACE/210-334
A3D170_SHEB5/59-182
G2IT25_9SPHN/54-164
D0TQY4_9BACE/88-193
A8KCR7_BURPE/43-148
C7L2U1_ACEPA/161-261
A6EIZ1_9SPHI/114-239
B2PU07_PROST/79-184
H1NY89_9BACT/46-159
A6EB47_9SPHI/112-224
G0AHL8_COLFT/96-207
E9Z742_ESCFE/39-151
D4Z8A5_SPHJU/65-173
E8MAJ9_9VIBR/51-161
C6I9M4_9BACE/118-224
C7JDH5_ACEP3/85-207
D5RMB6_9PROT/15-135
A9KTS4_SHEB9/90-193
F7TAG1_ALCXX/68-192
B3CFX5_9BACE/398-483
C6XWP1_PEDHD/113-222
B8H336_CAUCN/73-190
D8AEB9_ECOLX/11-116
F4B010_KROS4/113-218
F3IVX0_PSEAP/40-139
Q1CT63_HELPH/58-173
F0QMB4_ACIBD/62-181
E3A3R6_PSEAI/149-268
H4EZT8_9RHIZ/66-165
C5CWF1_VARPS/62-171
D9RTN7_PREMB/122-249
D5WE06_BURSC/87-186
E7X6Q2_SALMO/38-146
F5N856_SHIFL/38-146
C9PV70_9BACT/125-252
H0LBN8_SALMO/47-167
A2PR08_VIBCL/41-151
G2L2I3_PSEAI/50-163
Q0VMQ9_ALCBS/79-183
C7PDB3_CHIPD/125-235
D4V6Q2_BACVU/1-97
G2DNQ9_9NEIS/71-184
B0H8D0_YERPE/49-157
B5D1W4_9BACE/139-245
C6XMX9_HIRBI/54-160
F7LBN5_BACOV/220-346
A6SZL7_JANMA/144-249
G9S6W3_9PORP/41-146
F3KWH4_9BURK/58-162
D5EPD5_CORAD/64-164
F8NAH9_9BACT/57-162
Q01SI1_SOLUE/133-239
Q11UN9_CYTH3/54-158
B3D595_BURM1/80-180
C4XB79_KLEPN/42-151
C3QVS8_9BACE/121-230
C8TPH2_ECO26/74-177
F0S6N6_PEDSD/129-226
F5IWM3_9PORP/112-220
C9U010_9RHIZ/50-153
G7RKE0_ECOC1/65-165
A4C7M8_9GAMM/63-180
E8CEY4_SALMO/47-167
F8WW63_9PORP/53-158
C0BKT9_9BACT/131-258
C6ALV2_AGGAN/45-155
E8CFK2_SALMO/38-146
E4VTJ3_BACFG/50-161
H4US04_ECOLX/38-146
D3IBK1_9BACT/103-213
D3W8G0_9ZZZZ/52-170
C7PJ97_CHIPD/117-253
D4XGZ6_9BURK/143-246
F8ZDI2_VIBCL/41-148
H5HMY0_ECOLX/74-177
D3A771_NEISU/40-147
A5ZFL5_9BACE/209-333
F8WWC7_9PORP/110-216
H7CHZ8_9CAUL/65-178
Q2NZ82_XANOM/86-196
F9EXV4_9NEIS/51-155
G4B7B6_AGGAC/32-138
G4D7G1_9GAMM/45-140
G8TCF8_NIAKG/121-229
G1Y239_9PROT/45-167
G0LBK4_ZOBGA/122-244
Q2VBL4_ECOLX/37-144
D8BB98_ECOLX/42-146
A3XIS4_LEEBM/119-224
E8KEK6_9PAST/45-165
E6JGL4_RIEAN/45-161
H5NNV5_ECOLX/39-151
B3C5Z1_9BACE/111-218
E0FQH1_ACTPL/1-114
A9N5K1_SALPB/72-175
H4J5C1_ECOLX/67-169
E6K499_9BACT/153-279
E6SSW0_BACT6/116-217
C6XZ70_PEDHD/219-327
H8W5T4_MARHY/70-180
E6YYB2_BARSR/10-116
Q15X06_PSEA6/53-154
C3R8V4_9BACE/545-620
E7RYW3_9BURK/107-207
B1LS94_METRJ/87-189
Q0EYM6_9PROT/63-172
Q07W01_SHEFN/52-166
E1IJ69_ECOLX/129-244
H5D0D9_ECOLX/74-177
D5VH55_CAUST/75-197
D8JNS4_ACISD/52-159
D6L0W6_9NEIS/41-153
A6ANP8_VIBHA/45-150
Q029P2_SOLUE/125-231
D7IA53_9BACE/121-228
A4YBL1_SHEPC/44-158
E7K6Q9_SHISO/9-113
C0ACR4_9BACT/69-180
D9P2Q1_ACTPL/21-111
F9Z3F2_ODOSD/38-144
I0EDY3_HELPX/60-163
E0EA64_ACTPL/45-156
Q8E8X7_SHEON/51-162
H1PZW8_9BACT/118-234
F4L2E4_HALH1/119-223
D7Z9B9_ECOLX/39-167
F1ZAU8_9SPHN/73-181
E9WSP7_ECOLX/39-151
A3M5F8_ACIBT/68-168
F0DZC7_9PSED/43-150
D1JZU3_9BACE/110-215
Q3SQW1_NITWN/91-197
B2RIR5_PORG3/131-237
D7IB06_9BACE/126-230
F4GU30_PUSST/44-143
A6L185_BACV8/225-331
D5QVJ6_METTR/168-272
Q1DBN3_MYXXD/212-316
B0NW61_BACSE/201-329
D2U896_XANAP/53-160
E6SNJ2_BACT6/49-155
A6KZU0_BACV8/121-228
E7UG23_ECOLX/39-167
E5YGN0_9ENTR/46-155
G6XMF4_9PROT/29-153
F7SXI8_ALCXX/31-139
G2I8C8_GLUXN/56-159
Q7WR78_BORBR/64-166
D0SLG4_ACIJU/50-162
A0LYZ8_GRAFK/125-228
F3PRR1_9BACE/35-160
G8R0W9_OWEHD/102-212
F5YHP4_TREPZ/117-222
B4X4J6_9GAMM/67-168
H5YJ57_9BRAD/120-226
A8UJP0_9FLAO/113-219
H4WQQ4_ECOLX/39-151
D0RY53_ACICA/61-166
D0CDA0_ACIBA/44-149
A9KU18_SHEB9/52-163
F3QT38_9BACT/116-254
C6IJ51_9BACE/114-223
H1HML0_9BACT/115-220
A4A4M1_9GAMM/48-154
C7JN81_ACEPA/179-283
F4AN27_GLAS4/52-163
H4S289_ECOLX/42-147
B8Q4J0_PSEAI/131-234
F9ISG9_ACIBA/44-149
H1DH27_9PORP/117-253
D4WGJ4_BACOV/117-248
F5SRS2_9GAMM/85-189
F3JW08_PSESZ/145-256
H9UTL1_ECOLX/74-177
D4WSZ6_BACOV/36-161
D9QH27_BRESC/50-164
G1YZ76_ECOLX/75-181
F5ZB37_ALTSS/48-169
A9AKX0_BURM1/58-163
F0SC63_PEDSD/115-224
B1KKZ9_SHEWM/54-160
Q8P7N8_XANCP/136-242
Q2G7M5_NOVAD/69-179
H1XNN4_9BACT/118-223
E8DUV6_SALMO/49-156
F8ECB8_RUNSL/127-226
Q001V2_CAMJU/1-108
E0FEP6_ACTPL/52-160
F8GZS1_PSEUT/43-157
C3J7P6_9PORP/116-225
E8V205_TERSS/129-247
D5D2L6_ECOKI/39-167
D3ILZ5_9BACT/119-222
E8RTZ8_ASTEC/65-178
F5ICH2_ACIBA/61-161
E8Y9V6_ECOKO/39-167
F7M0Y6_9BACE/114-223
Q4ZRE7_PSEU2/76-175
B4SJK6_STRM5/49-159
C0RME0_BRUMB/54-161
D1BNR3_VEIPT/49-158
D8N0E5_RALSL/41-153
Q47CB6_DECAR/47-157
D7K7C5_9BACE/134-244
E6SU77_BACT6/130-233
G1XXV6_9PROT/65-183
F9RYI5_9VIBR/58-157
A3U785_CROAH/112-227
E1SVF9_FERBD/56-161
G7FJQ9_9GAMM/52-166
E8X248_ACISM/146-246
A4CAD5_9GAMM/44-156
G2KYM5_PSEAI/173-282
B5JV37_9GAMM/219-321
A4AVQ4_MARSH/115-241
A1ZPQ9_9BACT/88-194
A1AND2_PELPD/62-170
Q6D183_ERWCT/77-177
D9CGZ7_ECOLX/37-151
A5XVU6_BURML/43-148
E9Z566_ESCFE/43-152
F0TJK3_RIEAR/49-169
F2G9L0_ALTMD/59-168
Q15T70_PSEA6/60-165
B3PIP3_CELJU/45-153
Q2P0N9_XANOM/149-251
A9ZLZ7_9SPHN/71-181
A6G761_9DELT/156-260
C1A9E4_GEMAT/126-255
F3SBV5_9PROT/82-192
F9CHM8_ECOLX/39-167
D7JXA1_9BACE/128-243
Q392A5_BURS3/84-193
D5B9Z0_ZUNPS/136-252
C6VXJ6_DYAFD/221-326
H4W480_ECOLX/1-105
G2LRR9_9XANT/67-169
E1V4Y7_HALED/86-185
Q48GQ7_PSE14/45-144
B7BEI3_9PORP/121-228
C7X8C0_9PORP/51-171
A5ZFW0_9BACE/228-337
D9PTM7_9SPHN/53-159
C9PX47_9BACT/119-222
E2PEC2_NEIPO/49-187
G3IUF8_9GAMM/90-196
B0T6N3_CAUSK/52-160
G8TBH6_NIAKG/156-284
D7JY88_9BACE/117-247
F8NC68_9BACT/133-240
C6Z9L4_9BACE/48-152
F9D572_9BACT/94-222
H1YAI6_9SPHI/126-232
H4QD30_ECOLX/43-163
D8PF93_9BACT/187-289
B0RR54_XANCB/59-173
G0FFQ0_ECOLX/39-167
H1Y851_9SPHI/128-225
F0P2Y9_WEEVC/114-234
F8EB77_RUNSL/116-223
D2UC20_XANAP/64-176
G2PRM2_MURRD/454-566
B2IA28_XYLF2/56-166
E6T7E0_SHEB6/52-163
H1YHJ5_9SPHI/117-223
A9KW09_SHEB9/66-172
A6KZG0_BACV8/142-248
H7XUK6_CAMJU/45-154
C6IHQ7_9BACE/115-220
G0DLC8_9GAMM/66-172
D5BEH0_ZUNPS/97-204
C4F0M6_HAEIF/46-151
B7I1Q6_ACIB5/55-160
D9ZDS2_9ZZZZ/99-207
B1M7R0_METRJ/91-196
G2E465_9GAMM/59-164
D4T751_9XANT/60-160
C2DMI7_ECOLX/38-152
E6LAH4_CAMUP/44-153
F6IHW4_9SPHN/68-176
G7AXI4_VIBCL/40-151
E6XFG7_CELAD/224-346
G6AFR7_9BACT/122-227
F9Z561_ODOSD/45-151
E2NGG2_9BACE/47-156
A4YPG3_BRASO/45-158
C4S5E2_YERBE/78-187
B6XJL7_9ENTR/1-98
Q841E1_NEIME/10-115
Q8A225_BACTN/115-222
E0TBN9_PARBH/66-163
E8TQX0_ALIDB/48-154
A0Y4J0_9GAMM/48-159
Q1LPC2_RALME/162-265
G6AG10_9BACT/46-151
Q841E3_NEIME/10-115
C6UHK9_ECOBR/39-151
C9UDH2_BRUAO/125-232
A3WL17_9GAMM/65-169
C4SJ42_YERFR/72-193
D0SPY2_ACIJU/75-172
F5RR39_9ENTR/37-145
F5HE36_PORGI/124-229
D1K701_9BACE/88-204
E6WQI4_PSEUU/53-175
Q0VLL4_ALCBS/71-173
C6IM45_9BACE/126-230
F3LKA4_9BURK/51-165
E6SYG8_SHEB6/63-178
C9TWY8_9RHIZ/48-155
A5ZKW0_9BACE/132-237
A1K9V8_AZOSB/78-179
C7XA46_9PORP/35-155
Q21GX4_SACD2/51-152
G0K0Z8_STEMA/54-169
F5I0M4_ACIBA/54-175
A2WII6_9BURK/83-200
I0AKI6_9BACT/52-168
I1A7P3_PSEAI/56-170
D1XXI7_9BACT/138-243
A0KZX6_SHESA/62-173
G2PRU0_MURRD/115-239
F3KSM6_9BURK/72-174
Q3IIU7_PSEHT/51-165
D3ICM3_9BACT/49-160
B8L853_9GAMM/48-163
H1XHQ1_9XANT/53-180
A3M9Y4_ACIBT/67-164
F0BM44_9XANT/27-146
Q79G18_BORBR/71-185
I1AH43_PSEAI/73-181
F0Q2K0_ACIAP/61-162
C6ALH0_AGGAN/41-172
E4VRF8_BACFG/65-170
Q841A7_NEIME/10-115
F5ZFW0_ALTSS/75-175
D7Y0F0_ECOLX/39-151
Q0AMG4_MARMM/16-151
A1KUX5_NEIMF/54-172
Q889S8_PSESM/64-178
D4KFK0_9FIRM/59-183
F5L0G2_9FIRM/48-156
D4SW82_9XANT/57-158
B7CRH3_BURPE/107-214
A0Y4M9_9GAMM/49-170
F9GZV9_HAEHA/43-142
Q3KIR8_PSEPF/57-162
C6X5R4_FLAB3/105-216
A9W8P7_METEP/102-199
D4EAP0_AGGAC/41-172
C7M6Z1_CAPOD/114-219
B1ZFQ0_METPB/72-183
C3QVP4_9BACE/170-277
D4C1N0_PRORE/127-256
B0TSJ1_SHEHH/47-152
A6Q1R2_NITSB/37-144
H4IQB6_ECOLX/35-139
A7AK98_9PORP/138-246
B2HZK5_ACIBC/52-156
D7IK06_9BACE/144-246
D4V3I2_BACVU/106-206
Q7NZA3_CHRVO/47-166
E4VJ01_9HELI/16-127
A7GZT3_CAMC5/57-192
E1YSI3_9BACE/103-211
G1WCE6_9BACT/84-191
G1VDR2_9BACT/212-325
C7JXG4_ACEPA/105-215
C6WY98_METML/84-184
D4WYH3_BACOV/1-58
B1KJN1_SHEWM/50-172
B2VCR5_ERWT9/146-261
G7EBV8_9GAMM/51-157
D0X3T9_VIBAL/41-148
F8C890_MYXFH/94-230
E4P526_ECO8N/39-151
A7LSQ1_BACOV/218-325
H7RRF7_CAMCO/41-155
F4L3X8_HALH1/122-232
C3QCZ8_9BACE/116-241
E1YRA3_9BACE/119-223
B2FTR5_STRMK/156-263
H7T5F2_CAMCO/42-154
B0HIJ8_YERPE/33-132
F1Z387_9SPHN/51-164
C6I2D1_9BACE/146-248
Q62DL4_BURMA/103-210
E6L5G8_9PROT/37-148
G7AJS3_VIBCL/58-159
F0B8J7_9XANT/51-162
D7J910_9BACE/127-255
D4VAE2_BACVU/111-219
Q15ZK7_PSEA6/56-168
F3WSK0_9SPHN/105-212
H4UX86_ECOLX/67-169
C3QA68_9BACE/203-331
F9ETY3_9NEIS/48-161
Q21MC8_SACD2/53-159
Q7D1I4_AGRT5/69-174
A8A052_ECOHS/39-167
D3V837_XENBS/43-154
F3WZZ5_9SPHN/57-165
Q1VFG1_VIBAL/58-159
Q398V3_BURS3/69-169
E5VDB7_9BACE/71-175
H1GY09_9FLAO/124-229
H4Y3E2_ECOLX/21-130
C2G179_9SPHI/122-233
H8KVJ6_SOLCM/40-150
F5Z8G8_ALTSS/55-160
F7MBI5_9BACE/116-236
C9MDT3_HAEIF/37-141
E2NAU6_9BACE/121-228
D1Q010_9BACT/111-218
E2N756_9BACE/1-61
E5WVM5_9BACE/138-248
B7BGY5_9PORP/115-222
E6SZ51_SHEB6/48-161
F7X5C8_SINMM/169-278
E1RYB9_ECOUM/38-146
D0SCM5_ACIJO/88-186
A4VNV4_PSEU5/87-194
D3HX83_9BACT/20-129
H8FEH4_XANCI/61-156
D8DXY3_PREBR/116-232
G2IPS6_9SPHN/46-153
F8EQL9_RUNSL/116-228
E6XLY8_SHEP2/51-166
B5EHI7_GEOBB/52-159
H5E1A5_ECOLX/39-167
H2IXV2_RAHAC/117-224
I0AJ54_9BACT/125-224
C6XM27_HIRBI/44-158
B2IHU8_BEII9/64-180
H7WM97_CAMCO/42-154
C6I4I8_9BACE/232-333
F6F039_SPHCR/35-144
I0G6W4_9BRAD/11-122
E6AXQ6_ECOLX/67-108
D0WVT5_VIBAL/45-156
F7RRT9_9GAMM/71-171
Q5LI77_BACFN/138-248
F7LA24_BACOV/201-309
G6DXN7_9GAMM/57-162
C6W4B0_DYAFD/129-255
F8BK63_OLICM/115-219
B9T974_RICCO/84-187
D7K5N8_9BACE/118-240
F3LM06_9BURK/50-156
C6X401_FLAB3/113-217
D1JZY9_9BACE/119-225
D4X0J2_BACOV/129-239
G8UKK9_TANFA/214-339
E8V200_TERSS/150-247
G8R6U1_OWEHD/120-227
D0JJQ5_YERPD/49-157
F9IHK2_ACIBA/33-136
D5EJA7_CORAD/58-170
G7FPV0_9GAMM/161-266
F2B9W1_9NEIS/77-183
H4JIJ6_ECOLX/43-163
A0KZ70_SHESA/56-160
E2XQA4_PSEFL/145-251
G8T798_NIAKG/158-268
Q841G6_NEIME/10-115
D8DZX4_PREBR/103-208
F4L2W3_HALH1/115-221
A9DD73_9GAMM/69-171
G0K0T9_STEMA/45-153
D1JZV9_9BACE/136-243
Q48037_HAEIF/64-182
E9A3X5_SALET/43-152
F3C7H2_PSESG/1-89
D2EVI5_9BACE/54-159
F9ZWP3_METMM/139-250
F8YBB3_ECOLX/75-181
H5CZS0_ECOLX/2-69
G2M5P0_HELPX/45-160
D0TES2_9BACE/207-311
D1W5A0_9BACT/150-259
A9HPW7_GLUDA/89-201
E4VSP3_BACFG/112-220
B6W139_9BACE/153-259
B7ACP3_9BACE/180-287
E0FB05_ACTPL/41-158
D2EZ15_9BACE/197-300
G4LFK0_PSEAI/146-267
H1Y7R2_9SPHI/127-224
G8UQR3_TANFA/236-342
B6BM30_9PROT/20-129
C6DJV3_PECCP/55-167
F3J7U3_PSEAP/25-128
E6W1A3_DESIS/153-264
I1DP16_9PROT/58-158
G0SNS1_VIBMI/31-132
H1CXG9_9FIRM/43-152
G0C1W9_9ENTR/46-155
A3L7X2_PSEAI/49-158
B8KUC6_9GAMM/52-162
E4MAG8_9BACT/220-347
E0NUU8_9BACT/112-237
B0KI20_PSEPG/60-156
C3RDY4_9BACE/126-229
G5NPN6_SALET/66-173
B5BYK2_SALET/72-175
H0PYG9_9RHOO/49-159
F4DSJ3_PSEMN/65-166
C6YGZ8_VIBCL/41-151
A3N0S9_ACTP2/42-143
A8ENK4_BURPE/43-148
E7RPW0_9BACT/42-147
Q2NBV2_ERYLH/23-133
Q8EXD4_LEPIN/153-260
D8D2V2_COMTE/112-216
Q1BQG7_BURCA/78-192
C6TVJ9_BURPE/115-221
D0TD14_9BACE/126-234
H8MIG6_CORCM/61-166
C6IN70_9BACE/122-227
B4ST60_STRM5/47-171
A1ANS9_PELPD/89-198
F9TP17_9VIBR/44-145
A7M2P1_BACOV/220-328
F9C8X8_VIBCL/62-178
H0F2B8_9BURK/59-170
C9KV72_9BACE/117-248
D1XYY6_9BACT/126-254
D4S4I4_9FIRM/68-177
E5ZZZ4_ECOLX/49-155
D3IBM2_9BACT/108-242
A5ZG28_9BACE/210-318
Q75FH5_LEPIC/117-224
Q5H353_XANOR/123-245
F5N991_SHIFL/42-146
B4A725_SALNE/49-156
G8TLW3_NIAKG/120-226
F0ABP8_NEIME/51-155
H0FDJ9_9BURK/154-258
E3HYZ6_RHOVT/74-182
F5RUH1_9ENTR/73-172
B7WWU0_COMTE/53-165
Q2P623_XANOM/64-176
C3RGV5_9BACE/130-260
D1JQW8_9BACE/616-717
H5QC76_ECOLX/38-152
D8CII8_ECOLX/39-167
H5JY55_ECOLX/39-151
D0WTR3_VIBAL/65-177
E3FXU2_STIAD/241-343
F3FDV3_PSESX/153-256
F4AVW4_KROS4/106-216
C3QFH4_9BACE/116-224
A7V3F1_BACUN/140-232
F9ZJR4_9PROT/42-149
G2AMK8_ECOLX/42-147
A4WSB5_RHOS5/39-148
F8EL14_RUNSL/234-341
E9W4E4_ECOLX/39-151
B6VVF1_9BACE/136-243
C3QVC0_9BACE/105-212
E6RP20_PSEU9/48-159
E3HKA7_ACHXA/142-245
D7K2Q5_9BACE/44-149
Q2SYP1_BURTA/176-281
D4WPS0_BACOV/139-248
A2TXQ9_9FLAO/115-226
E8HMP4_ECOLX/75-181
G2IRP0_9SPHN/52-160
B3C644_9BACE/208-312
G8THI4_NIAKG/250-372
B9BRS0_9BURK/82-181
B5CTM5_9BACE/120-227
H1NLK6_9SPHI/130-219
D6H9R7_NEIGO/39-144
G8MTA2_AGGAC/41-172
A6L4E9_BACV8/146-252
E6X478_CELAD/114-223
E7XEA5_SALMO/43-163
D5VHU9_CAUST/57-152
C6D9M8_PECCP/59-197
A9CW14_9GAMM/61-169
B3CH85_9BACE/35-163
Q2P154_XANOM/64-182
Q9A442_CAUCR/58-172
A8EFG2_BURPE/115-221
C6IFP8_9BACE/206-333
B0VL48_ACIBS/61-161
B3QG96_RHOPT/128-230
A7AGF0_9PORP/130-236
C7PB73_CHIPD/141-269
E4VT18_BACFG/124-231
D0HE09_VIBMI/1-80
D0RD38_9RHIZ/50-153
E1J182_ECOLX/43-163
E6RP60_PSEU9/50-171
A7A9S5_9PORP/130-236
A7LT03_BACOV/120-227
F3C088_PSESG/38-146
B5PNB4_SALET/43-163
D7N9Z2_9BACT/115-226
Q6Q7N8_ECOLX/43-147
F4KXC2_HALH1/119-243
A9M1E8_NEIM0/67-170
Q1VRI2_9FLAO/133-239
D2MRU2_CAMJU/45-157
Q4ZXG3_PSEU2/145-256
D0LT51_HALO1/545-650
A1B2X8_PARDP/64-169
A6KXT6_BACV8/117-244
B2FU88_STRMK/153-277
F5VK21_ENTSA/74-180
E6SNZ1_BACT6/203-310
H8CPH7_CAMJU/45-154
F5KWF5_PSEAI/75-175
D3I1I6_9BACT/75-181
F3PJ94_9BACE/228-361
E4TNL9_MARTH/125-236
Q2G3R3_NOVAD/43-134
I0K8F4_9BACT/255-363
D0JG40_YERPD/37-141
H8DCV1_ECOLX/70-169
G7GFQ9_9GAMM/50-157
G8TKN1_NIAKG/232-370
F2LKP6_BURGS/102-207
Q1NDQ2_9SPHN/75-176
B7CKV0_BURPE/110-215
B4SP25_STRM5/155-279
C2FUK8_9SPHI/111-217
H4MF72_ECOLX/11-116
E1WQQ6_BACF6/129-244
D2NHQ7_ECOS5/35-139
D8D2I2_COMTE/67-172
F3S8M1_9PROT/3-110
Q8PFC1_XANAC/64-166
H3KY30_ECOLX/129-244
D0GEG1_BRUML/48-155
B7BA75_9PORP/149-256
B8H1Y4_CAUCN/68-161
F9C413_VIBCL/28-139
C6IEH1_9BACE/130-254
H8FKD0_XANCI/70-179
I1AKP7_PSEAI/145-251
F2KUE7_PREDF/159-283
F6F1V5_SPHCR/54-153
Q1YUE7_9GAMM/48-168
C2DVT6_ECOLX/70-169
G7FQA0_9GAMM/52-151
A1B153_PARDP/94-200
A1AAB9_ECOK1/35-139
F9ZAI9_ODOSD/220-343
F4MAM5_ECOLX/67-169
E9Y0X2_ECOLX/43-152
H5AL98_ECOLX/38-146
G0CKR8_XANCA/136-242
G1XW75_9PROT/67-178
C0EMI1_NEIFL/44-160
F9Z3R8_ODOSD/207-318
Q5QZY4_IDILO/34-143
F2G9Z5_ALTMD/58-161
C3R8Y2_9BACE/131-238
Q841G2_NEIME/10-115
A1K8H3_AZOSB/171-272
A0Z3P0_9GAMM/45-151
F4C9Q6_SPHS2/125-232
H0KTT4_9FLAO/48-150
D1DXP8_NEIGO/53-170
F8EF57_RUNSL/118-240
H7Y1I2_CAMJU/38-151
F3WG57_SHIBO/1-93
Q64QQ4_BACFR/62-165
F4C5J6_SPHS2/114-224
F0SBH9_PEDSD/222-329
E2NFU8_9BACE/123-230
D7IKD3_9BACE/35-155
I0KSH2_STEMA/153-264
I0AGB1_9BACT/33-153
A5ZEN0_9BACE/57-163
B5JF56_9BACT/134-242
A6B3C6_VIBPA/65-177
F4DDP1_AERVB/20-130
Q5H6Z9_XANOR/76-186
H5DET9_ECOLX/43-163
H6L6S0_SAPGL/121-226
F1X0S7_MORCA/50-155
D0IT14_HELP1/58-161
H1G444_9GAMM/50-155
E6MY51_NEIMH/39-154
D9RSU8_PREMB/122-230
E2WQL3_ECOLX/75-181
D5EX57_PRER2/44-148
H8FAY7_XANCI/47-149
A3QBY5_SHELP/60-171
H5D4R7_ECOLX/11-120
G0A9W1_COLFT/63-184
E6JG56_RIEAN/46-154
F3DZG2_9PSED/64-178
F9D521_9BACT/109-227
D2QPC0_SPILD/143-259
D8AD21_ECOLX/43-163
B8GWF9_CAUCN/110-218
Q4UYN9_XANC8/59-172
C5BNA0_TERTT/206-307
B3CF29_9BACE/118-228
F6EWW9_SPHCR/62-170
C6M457_NEISI/51-155
D6CW90_9BACE/192-299
E9VTK2_ECOLX/75-181
C6INN8_9BACE/136-245
G4IR62_9RHIZ/213-314
I1AI73_PSEAI/58-178
G1VBP9_9BACT/54-159
H3KN88_ECOLX/39-167
F4R297_BREDI/36-145
A4X0F1_RHOS5/47-151
A8H7V5_SHEPA/47-152
F9UCM8_9GAMM/110-198
D5QWN3_METTR/1-41
F3IC51_PSESL/60-181
F4R0L9_BREDI/51-167
H6MJH4_ECOLX/42-147
B7BGC0_9PORP/136-228
A0LXD1_GRAFK/122-237
D4C2J5_PRORE/43-153
A8ERP1_ARCB4/39-145
F8Z3N5_VIBCL/30-147
D8BCD9_ECOLX/39-151
C9PYG1_9BACT/67-173
I0WJ04_9FLAO/128-232
F2G3J0_ALTMD/65-168
F5M8T6_ECOLX/75-181
D0TTJ9_9BACE/117-226
G7LRH0_9ENTR/60-159
A6VTK8_MARMS/48-158
E6RWJ1_CAMJS/38-151
F0KQ40_YERE3/49-157
H4YEM5_ECOLX/3-97
A9R6U8_YERPG/37-141
B1XRJ3_SYNP2/147-251
E1JEV5_ECOLX/75-181
Q0HZ17_SHESR/49-156
B1KKP7_SHEWM/54-163
G2LYG7_9XANT/148-250
E1WUJ8_BACF6/53-156
A9H452_GLUDA/84-193
E1GTG4_9BACT/492-596
A8FVA1_SHESH/43-150
D0W4D6_NEICI/54-160
H5C2G7_ECOLX/43-163
Q1CY54_MYXXD/51-159
G2AEX5_ECOLX/3-97
C0EPS6_NEIFL/52-160
C5ZVY2_9HELI/44-156
C6DA25_PECCP/51-159
A5FND7_FLAJ1/125-217
Q088R1_SHEFN/62-158
C3R012_9BACE/98-208
E1YP69_9BACE/48-149
D4Z7K8_SPHJU/63-170
Q5FSG7_GLUOX/96-203
F7M851_9BACE/44-153
D4H693_DENA2/56-183
B3JHL3_9BACE/125-251
H1GQA0_9FLAO/47-152
G5M033_SALET/47-181
E9VWN2_ECOLX/35-139
D5C6D4_ENTCC/40-144
E5V870_9BACE/120-227
Q30RU7_SULDN/1-53
B3PJS7_CELJU/55-163
C9PT36_9BACT/184-315
H1GGX7_9FLAO/146-251
B6VSB9_9BACE/240-353
E2N8X9_9BACE/131-237
A5P8K7_9SPHN/48-153
B9K524_AGRVS/184-292
H1GP84_9FLAO/111-219
Q4KID7_PSEF5/78-178
D4WZ79_BACOV/200-307
A1B251_PARDP/47-153
A0M5H4_GRAFK/114-223
G7T1C2_SALPS/47-167
H3M3Y6_KLEOX/45-165
E2P7S4_PASHA/41-144
G2PMP5_MURRD/103-193
E1P7E2_ECOAB/65-165
A7ZY62_ECOHS/67-169
F8EL45_RUNSL/134-248
H7VG19_CAMCO/42-154
Q7VX10_BORPE/74-175
B7B7Q4_9PORP/241-348
F4CF35_SPHS2/42-144
C6BET1_RALP1/68-169
B8LAV6_9GAMM/162-267
Q3BMZ4_XANC5/68-180
D4VHS2_9BACE/200-306
D4VL84_9BACE/35-160
D5BL65_ZUNPS/209-315
H3LYJ5_KLEOX/56-176
Q1VVC9_9FLAO/39-144
C3RGK5_9BACE/136-231
G5H8E6_9BACT/114-253
Q0HS97_SHESR/60-171
I0HW72_RUBGE/54-166
C1A6A2_GEMAT/132-242
B8L0F1_9GAMM/47-168
A5KU31_9GAMM/41-151
D7VP09_9SPHI/127-242
E4QUU6_HAEI6/49-159
B0NV04_BACSE/140-241
Q841E2_NEIME/10-115
H1HNA5_9BACT/205-330
G8TC38_NIAKG/242-379
E4L9E2_9FIRM/64-169
E4QPK5_METS6/61-167
D0TNT5_9BACE/130-237
D0M8C9_VIBSE/40-151
G7A068_VIBCL/45-156
D4VSB9_9BACE/107-212
A6GDW2_9DELT/64-169
H7SMP4_CAMCO/46-155
B0V4X6_ACIBY/52-161
G4LNA7_PSEAI/69-174
A1AFV2_ECOK1/70-169
C0N8B5_9GAMM/41-149
H8JUA0_VIBCL/45-156
F0J5T0_ACIMA/53-165
F4SGA3_ECOLX/74-177
A4BWR5_9FLAO/117-240
D5V9Y8_MORCR/82-195
C6Z5R4_9BACE/119-225
F3PRQ7_9BACE/35-150
D7J655_9BACE/136-244
D4EAU7_AGGAC/58-157
A6EJF2_9SPHI/132-265
C9QKV0_VIBOR/54-153
D7HPP2_VIBCL/39-140
E1P8L0_ECOAB/39-151
B3BLP4_ECO57/43-152
D1Q0T1_9BACT/117-225
Q3IDC1_PSEHT/46-156
C6I5D2_9BACE/181-286
D5VJC7_CAUST/64-180
C5CUE4_VARPS/71-176
F4KMY5_PORAD/144-250
A6H172_FLAPJ/37-143
TBPA_HAEIN/49-182
F7YCF2_MESOW/70-174
E6KB87_9BACT/117-212
E2N9T3_9BACE/72-176
D4XMD7_ACIHA/69-172
G5G4Y0_HAEAP/52-168
C2MB45_9PORP/120-230
F1ZBT8_9SPHN/61-172
H4FKT6_ECOLX/38-146
F3XP33_9FLAO/117-219
E5UXM9_9BACE/549-620
H8D321_CAMJU/45-157
G1XXW9_9PROT/43-151
F1Z4P1_9SPHN/57-179
E8H6L9_ECO57/70-169
H5MHB1_ECOLX/21-130
G0L5S1_ZOBGA/211-315
Q5PYU4_HAEPR/45-156
Q470N1_CUPPJ/77-191
C3JXL5_PSEFS/41-151
F4L022_HALH1/115-231
F7NRC6_9GAMM/61-166
C3RAC5_9BACE/209-312
H5HXE5_ECOLX/38-146
B5FK13_SALDC/49-156
G2ECB8_9FLAO/115-221
Q5NNP6_ZYMMO/97-220
F0AKL2_NEIME/68-164
D4VIF8_9BACE/202-328
D3IH86_9BACT/126-235
H5DZ11_ECOLX/42-146
E8L6T3_9RHIZ/101-199
Q3R4A3_XYLFA/1-71
F8ELQ8_RUNSL/115-234
Q2S0J8_SALRD/135-262
Q2RPD0_RHORT/39-143
E4W0J0_BACFG/225-330
G8NVE3_GRAMM/130-243
C9PVH1_9BACT/128-238
E3DK45_ERWSE/58-170
E4TPP2_MARTH/110-242
A0Y7Z0_9GAMM/56-166
D8IPZ7_HERSS/64-168
H8KRW0_SOLCM/114-217
Q3SNL0_NITWN/182-285
I0HPA7_RUBGE/41-148
G9VJJ7_SALMO/75-181
I0KF63_9BACT/156-250
B3CFQ1_9BACE/129-235
Q32HL8_SHIDS/44-164
H5NLS1_ECOLX/67-169
G1XWM7_9PROT/65-176
G0J8G9_CYCMS/222-327
C2DR52_ECOLX/39-167
B7LAH7_ECO55/43-152
Q484C7_COLP3/45-145
F4DTL0_PSEMN/53-164
G1W8Q3_9BACT/226-349
B9BDT9_9BURK/95-198
D5QPB1_METTR/72-170
B2I5Q4_XYLF2/46-168
D1P103_9ENTR/65-175
A8EUK8_ARCB4/138-237
F7VGP0_9PROT/104-212
A5VF97_SPHWW/43-157
E6SMW0_BACT6/110-215
A0YHW8_9GAMM/55-164
E7RR66_9BACT/14-120
Q5PFX9_SALPA/49-156
Q82WD6_NITEU/18-109
H3NW56_9GAMM/39-148
E4MNQ3_CAPOC/110-231
Q1NHK4_9SPHN/63-169
E5UM95_NEIMU/37-142
C9T767_9RHIZ/48-155
A3WMF6_9GAMM/23-131
B0H8B8_YERPE/67-176
E7XJ00_SALMO/47-167
I0HU58_RUBGE/36-150
F4KKN5_PORAD/40-144
A3RST3_RALSL/65-170
D3I1D7_9BACT/121-250
C6I6F3_9BACE/224-330
Q2YIK8_BRUA2/54-161
F2G9U1_ALTMD/40-147
B2I1J8_ACIBC/77-174
B7BG62_9PORP/137-231
Q9I226_PSEAE/146-267
H5PCA8_ECOLX/38-146
B0C005_ACAM1/218-321
H0C0D9_9BURK/53-168
B8L604_9GAMM/148-252
B3YB54_SALET/49-156
B5QCL8_SALVI/47-167
F3ZTP0_9BACE/203-327
C3WSF8_9FUSO/33-142
D7JY31_9BACE/107-215
F3HHY6_PSEYM/59-181
H1NS54_9SPHI/127-243
H4TVX8_ECOLX/38-146
A7ABK3_9PORP/121-226
D1W0J0_9BACT/131-239
E3HWE2_ACHXA/91-194
G8QFK1_AZOSU/64-178
Q1C8Y0_YERPA/107-207
B0T4M7_CAUSK/55-175
I0G6S5_9BRAD/85-189
F8EJ19_RUNSL/233-343
A3WK05_9GAMM/62-163
G6XZ64_RHIRD/83-185
TDHA_HAEDU/40-144
E5ZM94_ECOLX/39-151
E4MUX6_CAPOC/46-157
B6W0L7_9BACE/215-325
B1Y1A3_LEPCP/49-157
B0SXL2_CAUSK/52-160
D9PCX6_ACTPL/39-156
E4MB46_9BACT/131-238
H5MAW0_ECOLX/1-38
G1VF69_9BACT/125-236
B4R9W4_PHEZH/55-178
Q131H4_RHOPS/95-200
G7TKS8_9XANT/77-182
C7PAW0_CHIPD/368-442
G5FRE1_9PSED/63-163
C3Q4A2_9BACE/120-228
A1S2X5_SHEAM/52-162
G0K262_STEMA/45-156
F7NHH5_9FIRM/48-157
D5BWJ2_NITHN/33-135
Q4KBG3_PSEF5/159-262
F2ZNL2_9PSED/91-190
C8TB51_KLEPR/50-156
H1NQX1_9SPHI/118-228
F7M420_9BACE/224-332
D3IC65_9BACT/119-245
F0C176_9XANT/60-167
F4DER2_AERVB/38-145
C1DMN5_AZOVD/50-158
D3I613_9BACT/119-222
G5U585_ECOLX/38-146
A6EJT4_9SPHI/193-300
G0IUX4_CYCMS/225-347
H3NXY4_9GAMM/45-160
Q3BTV7_XANC5/69-171
A9IA95_BORPD/99-200
F4AP98_GLAS4/134-245
C6IPT6_9BACE/120-226
G0A2A6_METMM/73-177
F4C4Y3_SPHS2/124-264
A3SJD9_9RHOB/37-152
G0A115_METMM/152-253
B2U6H3_RALPJ/70-170
F4LZS6_ECOLX/38-152
G3YQJ4_9RALS/60-172
D7VVV3_9FLAO/50-160
D5ETD6_PRER2/108-216
H5MVI4_ECOLX/51-159
F9D5V8_9BACT/123-269
F3BF74_PSEHA/57-153
H1PS70_9FUSO/39-148
D0FSE9_ERWPE/66-171
B3R8X0_CUPTR/104-208
F9IMZ8_ACIBA/44-149
E1YU90_9BACE/44-159
E4LKD8_9FIRM/105-204
G7TET4_9XANT/71-173
B5MXK9_SALET/30-139
E6MQM9_9BACT/43-148
H5N6X0_ECOLX/67-169
C9QB21_9VIBR/41-151
B6ZP78_ECO57/43-163
E3HPL4_ACHXA/146-253
H1KCW2_METEX/72-182
C2DMB8_ECOLX/65-165
D7W2S3_9FLAO/135-228
B4SHK4_STRM5/130-231
Q4QLR6_HAEI8/49-182
A8FZG9_SHESH/52-164
D4VI76_9BACE/102-214
G0IXP1_CYCMS/223-323
D7NET1_9BACT/121-237
A7V882_BACUN/127-241
C2FV84_9SPHI/219-348
B5S549_RALSL/42-156
D2EU55_9BACE/132-263
H1ZCH9_9FLAO/123-230
E4PCN7_ECO8N/43-152
H3ZEG9_9ALTE/61-166
Q82VJ5_NITEU/173-278
B7RYW5_9GAMM/40-149
G1XW57_9PROT/49-162
C7PU22_CHIPD/47-154
Q15ZN4_PSEA6/64-170
C9LN62_9FIRM/40-146
C7XCA2_9PORP/213-320
G2CFE0_ECOLX/75-181
G0J1M9_CYCMS/116-221
D8B4I0_ECOLX/67-169
E3IK55_DESVR/98-227
D7ZJB8_ECOLX/43-163
A1VHF7_DESVV/50-165
A4LEI0_BURPE/68-181
A1SA56_SHEAM/134-236
Q3R7Q4_XYLFA/53-165
H5IWU4_ECOLX/43-163
E5C9C6_9BACE/119-223
H3SUD5_PSEAE/55-171
A2TQ12_9FLAO/46-151
E7RM03_9BACT/54-195
F3DKQ9_9PSED/45-144
C6IIN9_9BACE/120-227
F7LE97_BACOV/121-228
F5IYL1_9PORP/134-241
C6XSK2_PEDHD/133-241
TDHA_HAEIN/46-151
E4TP52_MARTH/123-216
E1YYF1_9BACE/58-167
B3YD50_SALET/45-157
C1HMC9_9ESCH/65-165
E1Q2K9_HELPP/39-142
F8EW55_ZYMMT/103-215
C7PM32_CHIPD/111-222
D5VEU9_CAUST/52-166
D5VL33_CAUST/55-154
E9U6I4_ECOLX/67-169
G6Z1W5_VIBCL/41-148
D7NEJ4_9BACT/119-224
I0KDJ3_9BACT/268-370
Q3A1X1_PELCD/46-151
D0GKR1_9FUSO/40-150
D5QJR4_METTR/58-167
E7C8U9_9GAMM/14-121
D4BG73_9ENTR/75-181
B0RPW3_XANCB/49-171
F6EU45_SPHCR/57-182
C0N927_9GAMM/36-146
C4I905_BURPE/60-165
D0ZTZ6_SALT1/45-165
D5VP20_CAUST/64-172
C3QSQ5_9BACE/179-308
A0M0U1_GRAFK/231-353
D4W9W3_BACOV/118-224
G8QFJ2_AZOSU/153-274
D4V3X7_BACVU/201-304
C0GAX7_9RHIZ/71-178
B3B9T4_ECO57/74-177
H5P2S2_ECOLX/74-177
Q3SQ91_NITWN/137-239
A6KWT1_BACV8/127-235
H1UJJ6_ACEPA/230-334
D2UGJ1_XANAP/62-181
B5EQU5_ACIF5/63-174
Q0HWE3_SHESR/51-166
H8L703_FRAAD/105-215
F7NUS1_9GAMM/58-168
I0KQH0_STEMA/48-162
E6JGS0_RIEAN/29-141
B5WBL8_9BURK/92-210
E2N9A7_9BACE/128-237
F8ESX6_ZYMMT/142-241
F2PEZ6_PHOMO/54-153
G0J5H9_CYCMS/127-218
H1Y7Z3_9SPHI/224-350
C6XJL7_HIRBI/44-150
D1JSW4_9BACE/119-249
Q1ZUN5_PHOAS/56-166
G5GDU4_9BACT/113-221
F3PH84_9BACE/94-199
F3JM19_PSESX/38-138
D3RDI3_KLEVT/40-152
F0IGU2_9FLAO/45-156
Q1QB92_PSYCK/77-189
Q4ZY38_PSEU2/46-154
B6W175_9BACE/187-294
B3CAM9_9BACE/142-250
H4ULB9_ECOLX/21-130
C6I8V0_9BACE/57-159
B9BAH1_9BURK/86-199
G0JZ26_STEMA/47-168
H1Q409_9BACT/128-234
A7V8P6_BACUN/115-220
C6RPP2_ACIRA/53-157
F0RE84_CELLC/128-234
F3PM88_9BACE/121-228
C0EM88_NEIFL/69-179
F3PIZ6_9BACE/104-212
C7PHW3_CHIPD/128-228
C3XKX4_9HELI/71-177
E1YZW5_9BACE/105-210
H5CKZ3_ECOLX/39-167
B2IDN4_BEII9/80-190
E1D7Z4_VIBPA/41-151
A5G055_ACICJ/85-197
E4VPY5_BACFG/135-243
D4C397_PRORE/50-164
B0C045_ACAM1/189-290
B0SUE8_LEPBP/61-168
D3I3I1_9BACT/114-220
H1RQE8_COMTE/72-192
C3QN33_9BACE/167-309
F6F3K2_SPHCR/42-153
B0BTF8_ACTPJ/55-194
A7LVI2_BACOV/121-228
G4AUL9_AGGAC/54-169
B0T6X6_CAUSK/67-172
F9IJ76_ACIBA/78-182
D1JK25_9BACE/188-313
D7VZI9_9FLAO/66-179
D1DUJ6_NEIGO/54-172
E7VL43_SALMO/49-156
F8XRM7_9GAMM/58-157
D5VL31_CAUST/40-152
Q31E18_THICR/49-154
G8UL18_TANFA/220-328
D5QU88_METTR/82-183
D6D1F5_9BACE/106-213
E0SGD8_DICD3/45-153
A1B7V3_PARDP/52-168
E6XPD9_SHEP2/48-153
F6AY73_DELSC/198-300
C7JX70_ACEPA/100-207
Q48035_HAEIF/49-182
G5QVF6_SALSE/53-160
F2G9W1_ALTMD/42-154
F7QBY6_9GAMM/60-166
D4WYG4_BACOV/33-157
E7RMM9_9BACT/138-262
Q4K9Z8_PSEF5/69-169
G8T8S5_NIAKG/116-237
G0AVT9_9GAMM/36-144
F6DBI0_THICA/42-151
F7LDS8_BACOV/216-324
H7XCA2_CAMJU/59-171
G7FNN2_9GAMM/63-164
Q3B3S7_PELLD/43-151
D1TSK1_YERPE/37-141
F3K2E0_PSESZ/76-175
D3QSZ9_ECOCB/39-151
F3ZP38_9BACE/78-186
E8VUC5_VIBVM/40-152
A1F7Y1_VIBCL/41-151
E7HAY4_ECOLX/39-167
C9LXJ2_9FIRM/81-206
F4QP45_9CAUL/58-163
Q1GXG7_METFK/56-160
D3P0X6_AZOS1/97-194
Q2IUZ2_RHOP2/98-206
Q93TF8_AGGAC/54-169
E9WWE4_ECOLX/43-152
G4QKG6_GLANF/46-157
F3IQD9_PSESL/53-159
D1PFT1_9BACT/51-150
H8FB30_XANCI/37-151
A7AGJ2_9PORP/128-235
B6R2A6_9RHOB/32-137
H7FNP1_9FLAO/45-154
H1Y6I6_9SPHI/16-97
D1K7E4_9BACE/114-221
D4TAY8_9XANT/65-182
E3HKB0_ACHXA/163-258
G3IXV5_9GAMM/63-177
H1UNU8_ACEPA/97-197
Q1IIW0_KORVE/133-242
H6SPH3_RHOPH/62-170
F8H7Z5_PSEUT/48-157
A3WID4_9SPHN/67-176
E4RR49_LEAB4/107-220
B8EMC2_METSB/66-176
G0BPI6_9ENTR/67-166
I0KBV3_9BACT/145-251
F7S156_9GAMM/85-188
Q841F1_NEIME/10-115
C5TQ55_NEIFL/69-179
D7J4B3_9BACE/116-224
A6T304_JANMA/46-152
E1WU94_BACF6/112-220
D1DPV6_NEIGO/59-168
D0X469_VIBAL/40-152
C9DI24_ACIBA/48-152
H4P4B2_ECOLX/39-151
F4B0H2_KROS4/116-221
BTUB_YERPP/43-151
E9X1N7_ECOLX/38-146
G1ZXU6_ECOLX/74-177
B0URR3_HAES2/32-145
G8NTK4_GRAMM/133-265
D2QHI4_SPILD/122-229
B1XE86_ECODH/39-167
F5IVR1_9PORP/44-154
G7ES37_9GAMM/48-159
C3WQ61_9FUSO/41-148
B8JBU7_ANAD2/49-147
A6EQJ9_9BACT/117-222
B2PLP4_ECO57/39-151
E1YQZ1_9BACE/113-222
F7LGC6_BACOV/204-311
D4VKF6_9BACE/130-254
E5ZQM4_ECOLX/35-139
D8K5B5_NITWC/53-164
F5Y0X9_RAMTT/51-150
D1PW40_9BACT/64-169
F0IXM4_ACIMA/47-156
D7YSU0_ECOLX/35-139
BHUA_BRUO2/50-153
Q2S5L9_SALRD/98-222
B7S309_9GAMM/55-170
E5UWA8_9BACE/115-242
B8L6V7_9GAMM/39-158
C3RGU1_9BACE/130-256
I0KKP5_STEMA/67-167
A3ZJQ6_CAMJU/42-157
D4WBW2_BACOV/123-234
C9KU94_9BACE/138-269
D7IL40_9BACE/114-220
H5C7X5_ECOLX/30-139
F6CUW3_MARPP/61-156
E3NTH0_CAERE/78-178
Q89YU7_BACTN/203-312
I0E6M4_HELPX/40-141
H8KWF6_SOLCM/210-338
C3QQ52_9BACE/115-236
B2TSU1_SHIB3/43-167
H8FLH6_XANCI/64-163
D6HVE5_ECOLX/74-177
D1XYF8_9BACT/151-277
D8DZ54_PREBR/102-185
G1XXK0_9PROT/107-225
G2E6P9_9GAMM/42-151
Q4UXP0_XANC8/60-182
D7XX35_ECOLX/43-163
D1DLR8_NEIGO/42-160
Q01V95_SOLUE/112-232
A6T462_JANMA/74-175
A3QJ94_SHELP/48-153
A4WXU7_RHOS5/82-181
C5BT80_TERTT/50-166
I0KNZ6_STEMA/66-186
A0K7I0_BURCH/83-200
Q9RHT4_PSEFL/144-253
G7EES5_9GAMM/54-165
A3LHP2_PSEAI/67-168
B5JJE7_9BACT/57-165
A7LTT2_BACOV/117-226
G7QQ48_LEPII/153-260
C6Z612_9BACE/141-248
Q8EA32_SHEON/39-144
E6MVH3_NEIMH/39-144
B5ZFF0_GLUDA/77-189
F8G6B1_PSEPU/50-161
H6L4T7_SAPGL/125-231
H4XVR3_ECOLX/129-244
B8CPS6_SHEPW/51-151
F6F3B2_SPHCR/67-173
G5SM80_9BACT/68-192
F4KRP8_HALH1/194-276
D4WJU9_BACOV/115-220
F3PIU3_9BACE/122-238
Q88GZ0_PSEPK/156-257
F5ZQQ7_SALTU/45-157
H8FFP8_XANCI/70-173
B1ZDD3_METPB/95-201
F9RU82_9VIBR/58-157
A7V5R1_BACUN/66-171
D2QKA1_SPILD/124-222
E5U513_ALCXX/117-227
G8TDN9_NIAKG/124-231
F6IK16_9SPHN/49-163
B5D1D6_9BACE/116-244
G9EE80_9GAMM/43-157
E1JFD5_ECOLX/38-146
F0AY04_NEIME/36-151
D0RJP3_9RHIZ/125-232
E6RMF2_PSEU9/56-151
C6Z6G2_9BACE/148-255
B7J661_ACIF2/57-185
A1A945_ECOK1/67-169
H1HBG6_9FLAO/114-240
Q7AF82_ECO57/74-177
C3QNK2_9BACE/115-226
D5VMN0_CAUST/142-267
A5V6Y5_SPHWW/59-173
Q1N9H9_9SPHN/40-152
Q028T2_SOLUE/115-244
Q2YHK7_9PSED/64-178
E0NS05_9BACT/118-234
Q93RD3_VIBPA/45-156
G5VZU0_ECOLX/43-163
F1W7D3_MORCA/40-145
H1DG91_9PORP/43-154
B6BJP5_9PROT/22-131
F3QWC2_9BACT/100-223
C3LVP0_VIBCM/62-181
H7RQX1_CAMCO/42-154
H1SCB3_9BURK/81-195
H1YG11_9SPHI/119-223
D5D091_ECOKI/74-177
B8KGQ6_9GAMM/28-136
F8DVQ8_ZYMMA/84-183
G7DIL2_BRAJP/15-117
C6ACI4_BARGA/48-157
A5TL81_BURML/101-202
G2IKU0_9SPHN/44-155
G5KIX3_ECOLX/75-181
C3XI29_9HELI/40-153
H1HNI8_9BACT/138-245
B0KJD4_PSEPG/58-179
G5L5X1_SALET/47-167
G5TUD4_ECOLX/43-163
F5ZE29_ALTSS/40-158
A3HW80_9BACT/117-242
H0KST3_9FLAO/110-216
D3HZG4_9BACT/118-225
A3ELT2_VIBCL/45-156
Q47CB2_DECAR/56-168
Q4UWQ4_XANC8/54-166
C6I5D5_9BACE/219-327
B7V114_PSEA8/148-257
G4PMX0_BRUML/43-146
B8CNK6_SHEPW/77-207
H1YBD5_9SPHI/123-244
G6Z290_VIBCL/50-146
F3L1T4_9GAMM/41-150
C7K5D0_ACEPA/111-223
F7LDU4_BACOV/117-226
G0E3Q9_ENTAK/42-151
G8TN42_NIAKG/114-225
B7RZD6_9GAMM/74-182
A6EK68_9SPHI/215-324
C0XWU5_BURPE/69-169
Q0TFT5_ECOL5/43-152
Q2YBC9_NITMU/129-242
H4K2E0_ECOLX/39-151
I0KDT6_9BACT/121-226
I0JZD2_9BACT/69-171
F7LL66_9BACE/114-238
E6X9W3_CELAD/115-218
A4C7S9_9GAMM/51-166
D4XTD5_ACIHA/44-149
D7J4E2_9BACE/132-238
G7ZI42_AZOL4/64-172
G2DBW8_9GAMM/36-143
F7LUK6_9BACE/127-231
E5UXV1_9BACE/117-225
D6I708_ECOLX/35-139
C0VJ26_9GAMM/71-177
F6IMG4_9SPHN/49-158
E5UNW1_9BACE/123-229
H3L7F7_KLEOX/42-154
B3A4U8_ECO57/43-163
F5J228_9PORP/137-276
D4E3Z9_SEROD/44-155
A8T0W7_9VIBR/40-152
C7X6G9_9PORP/51-156
H1LP16_9PAST/62-161
B6VXA8_9BACE/125-230
Q2G4I4_NOVAD/58-169
Q1MYY5_9GAMM/59-166
E7ZVN4_SALMO/47-167
G7HHU5_9BURK/103-204
D2ETB9_9BACE/114-246
A6WM98_SHEB8/73-181
D7HAZ3_VIBCL/41-151
G2L111_PSEAI/143-242
B6VV86_9BACE/59-185
H4RIT7_ECOLX/11-120
G2PIS0_MURRD/242-349
F3SBZ5_9PROT/108-208
E2MH39_PSEUB/70-170
D1W0R8_9BACT/111-219
G2IPX6_9SPHN/56-163
B1G1U9_9BURK/57-170
Q47JU0_DECAR/49-161
E1KMR7_9BACT/44-149
G2LQE0_9XANT/38-156
E4KW46_9PORP/57-160
G1XYF5_9PROT/94-214
E8ZXF8_SALET/75-181
A9W3U6_METEP/68-181
E5WYM3_9BACE/117-225
C6Y3R0_PEDHD/201-317
D5C334_NITHN/39-144
F9ZBV4_ODOSD/132-252
E6VG17_RHOPX/90-204
D1W6N3_9BACT/143-248
C7M6F3_CAPOD/110-231
C7K579_ACEPA/80-185
E5WX82_9BACE/41-147
C5BST4_TERTT/49-164
B2K9U7_YERPB/51-162
Q0AI40_NITEC/88-201
F4C5A9_SPHS2/140-248
D5QW26_METTR/75-176
C0VJF5_9GAMM/77-177
C4ZWR4_ECOBW/39-167
Q5H351_XANOR/63-185
A1WVX5_HALHL/33-144
G2HQ95_9PROT/38-149
G2SID4_RHOMR/120-243
D4VCH8_BACVU/183-293
C7PD82_CHIPD/41-146
E6VC99_RHOPX/93-199
E5ZVR0_ECOLX/42-149
B5ELI0_ACIF5/40-155
I0K605_9BACT/129-236
E2MJE8_PSEUB/59-181
E4MET2_9BACT/41-147
E4VVB4_BACFG/128-252
D1QRJ9_9BACT/124-232
C1DGL9_AZOVD/65-177
D7VQV8_9SPHI/219-348
Q12S14_SHEDO/65-153
G0L6E1_ZOBGA/133-232
H1YR65_9GAMM/49-154
C6ULG9_ECOBR/43-152
H4KXE0_ECOLX/39-167
E7XVR7_SALMO/47-167
D7J0U3_9BACE/173-278
A1IU17_NEIMA/68-164
Q9CKJ4_PASMU/57-168
F0A9P0_NEIME/53-170
G7AJN1_VIBCL/41-148
G2B8I5_ECOLX/39-151
F5IJQ4_ACIBA/62-181
E7Y1C6_SALMO/30-139
A0KWM0_SHESA/51-166
H3MY86_KLEOX/44-165
E4QIF3_METS6/142-240
E1KQU0_9BACT/117-233
Q2KUI3_BORA1/55-162
B3CET7_9BACE/23-138
E5WWG7_9BACE/133-239
E5UYL5_9BACE/199-306
D2MYE4_CAMJU/44-145
H1H8F4_9FLAO/200-306
C7PEL6_CHIPD/143-265
B0KI25_PSEPG/80-184
F7S172_9GAMM/131-239
E8LLM2_9GAMM/44-150
E5CGW4_9BACE/199-319
F0M0H1_VIBFN/74-174
H8BQ97_CAMJU/45-154
H5LUN6_ECOLX/38-146
F0P014_WEEVC/137-224
H1XKX2_9XANT/64-163
C7L3D2_ACEPA/86-207
E2ZA37_9FIRM/38-147
D7IEN0_9BACE/45-145
Q053S9_LEPBL/57-162
A7IN19_XANP2/68-178
F0R0U4_BACSH/118-223
F9JCF5_ACIBA/60-157
Q82WU8_NITEU/145-245
I0MG27_SALET/45-157
Q4KTS4_PORGN/114-223
F3C0Y1_PSESG/3-117
E7PQG6_PSESG/53-159
G2ZV34_9RALS/52-165
D4WJK9_BACOV/172-278
F4C3K1_SPHS2/128-248
F7RKP6_9GAMM/62-170
G8T7P6_NIAKG/1136-1259
A3UER1_9RHOB/42-151
G7GDT2_9GAMM/58-158
G7F866_9GAMM/49-159
E7UBH1_ECOLX/42-147
A0NY21_9RHOB/52-164
A8I2P7_AZOC5/77-179
H7E4W5_SALHO/30-139
B1XA12_ECODH/74-177
C7BST5_PHOAA/43-154
E1WLH4_BACF6/245-350
F4C985_SPHS2/116-227
D0JZ73_HELP5/54-169
E7YIZ5_SALMO/72-175
Q46S88_CUPPJ/69-184
D8BB46_ECOLX/39-167
F0A3W6_NEIME/53-170
C6IQ26_9BACE/126-243
E1JWY3_DESFR/58-176
B0RPD5_XANCB/73-187
D3I6U8_9BACT/53-158
G7RP75_ECOC1/42-147
D2YCF1_VIBMI/43-144
F6F2Q4_SPHCR/59-174
C6W6C7_DYAFD/116-223
C3QEL0_9BACE/139-245
D1BQD7_VEIPT/57-182
H8ARB9_CAMJU/42-157
H5R7J4_ECOLX/11-125
E5CA27_9BACE/220-325
F5KN14_PSEAI/79-179
A7HQ16_PARL1/77-177
E1GXF8_9BACT/1-50
A0Z3Z5_9GAMM/68-178
B2FT66_STRMK/51-165
Q0AFB3_NITEC/29-128
E9TCY7_ECOLX/38-146
B5D3S1_9BACE/129-236
Q1W077_9FLAO/120-257
F9MP38_9FIRM/41-150
H1NR82_9SPHI/116-222
Q8VR48_ECOLX/43-153
G0AC05_COLFT/96-197
A2W610_9BURK/67-169
H1C3F9_ECOLX/38-146
G4KG76_YEREN/49-157
H8ZXI5_NEIME/50-168
C4GKU6_9NEIS/86-187
E6WV85_PSEUU/45-151
A9H932_GLUDA/74-183
Q3ZV03_ENTSA/107-227
Q3M983_ANAVT/179-283
E7JH30_ECOLX/74-177
F0B8P5_9XANT/63-163
B7X2S7_COMTE/81-180
Q5LJ79_BACFN/140-245
E8EZN3_SALMO/60-172
D6CXI0_9BACE/213-333
F8EE35_RUNSL/120-225
F0BIG3_9XANT/97-211
G0A654_METMM/53-163
F0R442_BACSH/112-218
C9PU62_9BACT/111-239
C3Q652_9BACE/110-218
D6GM15_9ENTR/55-175
E7PST6_PSESG/153-256
D2QIQ7_SPILD/113-238
G2IKU2_9SPHN/83-202
E5V964_9BACE/45-151
C6BKE9_RALP1/69-169
D1EA18_NEIGO/45-159
A3XPW0_LEEBM/673-784
C6VYK5_DYAFD/116-225
B7MIA6_ECO45/38-146
D7K4M2_9BACE/137-244
E2NHA8_9BACE/63-156
B4SLU8_STRM5/50-169
F4APB4_GLAS4/80-185
C3JAL1_9PORP/127-233
A1WD54_ACISJ/89-195
F1ZAE2_9SPHN/61-171
A4VS45_PSEU5/163-270
G2CM22_ECOLX/39-167
Q7VX53_BORPE/74-174
H7EY37_PSEST/84-183
D0AV66_BRUAO/50-153
F9DCM1_9BACT/118-234
G2UGU6_PSEAI/128-235
C6IEV4_9BACE/141-246
A7AH99_9PORP/219-324
G2CDT6_ECOLX/75-181
F5RCB1_9RHOO/47-158
C6I4X2_9BACE/52-157
H7UP29_CAMCO/42-154
E8WYE3_ACISM/132-247
B0SBJ8_LEPBA/61-154
Q9AB96_CAUCR/127-237
D5QTU9_METTR/185-282
G1Y8N1_ECOLX/39-151
B3XFD7_ECOLX/38-146
Q9ZNM3_VIBOR/47-151
E8F7I2_SALMO/72-175
A3UBT8_CROAH/116-221
D5REJ7_FUSNC/43-147
F2I9K1_FLUTR/109-217
F8BPQ0_OLICM/96-205
Q06Q22_PASHA/40-145
G7C317_VIBCL/39-140
B3JL39_9BACE/52-157
B1ZXK2_OPITP/209-307
Q5XM18_AZOBR/150-254
F8CRW2_MYXFH/220-330
A6AAI9_VIBCL/45-156
F5IWV6_9PORP/123-229
A3WN51_9GAMM/55-163
D0T5P7_ACIRA/65-164
G6E924_9SPHN/55-170
D2EUL2_9BACE/137-246
E1YPX7_9BACE/125-232
Q9JXU3_NEIMB/67-170
E2RUE8_9BACT/523-633
C4X519_KLEPN/93-192
E4MTE2_CAPOC/117-222
Q7WLG4_BORBR/74-174
B8ZHI2_NEIME/45-159
G2DX18_9GAMM/49-162
H7UP49_CAMCO/38-151
B2FSW6_STRMK/42-147
D5CGP4_ENTCC/37-145
G9FZT9_HAEIF/46-150
C6Z028_9BACE/209-312
E5VAD0_9BACE/117-233
C6IT78_9BACE/120-226
Q934J5_VIBPA/52-156
B1IS08_ECOLC/39-151
B1JZI5_BURCC/83-182
E2NDS9_9BACE/129-234
I0WI02_9FLAO/114-232
Q0FR89_9RHOB/39-143
G0K1M4_STEMA/66-165
H5QS47_ECOLX/74-177
H2C0C2_9FLAO/110-233
G9RHT4_9ENTR/67-169
B9TFT3_RICCO/16-130
Q0AI44_NITEC/63-168
B0HAK5_YERPE/33-132
E1EAE0_VIBPA/44-148
D0T924_9BACE/50-146
C9QW14_ECOD1/39-151
B3WSG2_ECOLX/74-177
E5CD12_9BACE/50-154
D1E676_NEIGO/39-144
I0ZBU2_HELPX/58-173
H1HBK0_9FLAO/144-275
E4RT38_LEAB4/115-223
C2M4Y5_CAPGI/45-156
H7UH41_CAMCO/46-155
B5XWW0_KLEP3/40-152
A9L0H4_SHEB9/57-162
E7B673_YERE1/131-259
B5YL88_THEYD/37-145
B3QAR8_RHOPT/123-230
G0L6J8_ZOBGA/109-232
A1ANE6_PELPD/47-161
G5FYH5_9PSED/161-262
Q83Z95_PASMD/63-176
B3X241_SHIDY/75-181
A5ZFT8_9BACE/131-238
G7TEZ8_9XANT/51-165
E6WW99_PSEUU/44-151
B8KIL8_9GAMM/27-150
F4DAR1_AERVB/49-163
H0M706_SALMO/38-146
G0IYX0_CYCMS/150-265
B9TIR4_RICCO/56-161
C6VU52_DYAFD/41-144
Q5QUI6_IDILO/53-167
E0ENA0_ACTPL/2-81
B3CH93_9BACE/115-224
Q8A0D1_BACTN/111-222
F9ZEB8_9PROT/37-149
F5J3X6_9PORP/124-229
F2ERQ8_PANAA/89-193
C6RM48_ACIRA/32-136
Q2RYN3_SALRD/124-250
E2NBW5_9BACE/125-233
B4S8D9_PROA2/48-159
F0BNJ7_9XANT/58-177
C6IRJ3_9BACE/119-225
F7LIJ6_BACOV/224-331
E2NGK4_9BACE/200-310
C2IC53_VIBCL/58-159
Q3SSZ2_NITWN/167-272
Q15R73_PSEA6/39-150
F0QZ49_BACSH/113-219
H8KYY9_FRAAD/72-189
H2BQZ0_9FLAO/142-227
G2UJG1_PSEAI/73-181
E8RM39_ASTEC/54-167
H5LNQ4_ECOLX/21-130
F7P0I8_9GAMM/49-170
B7LA68_ECO55/38-146
B0QRC6_HAEPR/45-156
H1HK60_9BACT/102-212
A4EXX1_9RHOB/51-155
F4C1F1_SPHS2/124-229
I0NAG5_SALET/38-146
A5FLE9_FLAJ1/114-221
A6WKW7_SHEB8/61-163
D8N8E3_RALSL/50-157
F3PRL7_9BACE/46-151
A2SJ20_METPP/73-187
E1X7Y2_HAEI1/62-161
B7B5V1_9PORP/130-235
A3RRU4_RALSL/60-167
E4RZP7_LEAB4/119-251
D7IYG1_9BACE/137-242
E8UD29_TAYEM/48-167
E7XN00_SALMO/45-157
D0TN57_9BACE/188-310
E6SWK3_BACT6/118-226
C9KS27_9BACE/211-336
F3EWR5_9PSED/67-167
Q2N624_ERYLH/59-171
A6EKI5_9SPHI/143-249
E6Q5N0_9ZZZZ/123-222
H2BZQ8_9FLAO/50-161
B0RTY6_XANCB/70-179
E7UYP6_SALTM/45-157
Q4UNL3_XANC8/64-178
Q47X19_COLP3/58-161
D0X9Y9_VIBHA/43-144
H8FK43_XANCI/49-171
H8KR28_SOLCM/234-336
D2QQJ8_SPILD/106-230
G2IMK8_9SPHN/73-185
F4KYG4_HALH1/118-225
H7WFA3_CAMCO/42-154
B6HZC6_ECOSE/75-181
D2QIZ9_SPILD/138-246
D6D0F4_9BACE/208-313
E2QGK8_ECOLX/42-147
F2EY27_PANAA/55-159
B7RXA9_9GAMM/53-166
E0ESD1_ACTPL/41-158
D5BF05_ZUNPS/116-240
G3XCY8_PSEAE/79-179
B3JIS7_9BACE/106-211
F7S1Y0_9PROT/47-156
Q1YT24_9GAMM/45-165
A4Y503_SHEPC/56-160
H4JEA7_ECOLX/42-147
E4TDE7_RIEAD/56-158
G2M6T1_HELPX/40-141
A3GSU3_VIBCL/50-146
C9PW83_9BACT/113-219
B3QAN5_RHOPT/121-223
D6JWI2_ACIG3/77-174
A4C6Q7_9GAMM/55-166
Q1QXF3_CHRSD/39-146
Q8A621_BACTN/122-227
Q5H1C5_XANOR/57-152
A7ABS0_9PORP/130-237
E8V0E4_TERSS/129-241
F5RJH2_9FIRM/44-153
E1J7C6_ECOLX/42-149
D4IJF5_9BACT/119-228
F0EWX5_9NEIS/53-157
C6RU97_VIBCL/58-159
E2ZRB4_PSEAI/134-238
B2PV10_PROST/78-181
F9A487_VIBCL/30-147
F9Z5J1_ODOSD/221-338
D3IBW6_9BACT/135-241
B4SJL4_STRM5/66-171
F2BD70_9NEIS/5-78
G8R1W0_OWEHD/115-221
B7BC23_9PORP/44-159
D0BZU1_9GAMM/62-172
E5U3P5_ALCXX/1-105
B7RTG6_9GAMM/66-175
D6IK56_ECOLX/75-181
F8ZMS1_VIBCL/62-178
A3WGH7_9SPHN/45-159
B7I880_ACIB5/142-251
G6DZ22_9GAMM/51-164
C7KKQ8_ACEPA/87-196
B1K4P2_BURCC/57-161
B5WPZ6_9BURK/82-184
D4Z099_SPHJU/50-163
A9D763_9GAMM/42-163
B7B834_9PORP/221-343
F2N3B3_PSEU6/163-270
Q8YQ14_NOSS1/199-309
F0RG78_CELLC/228-362
F7VCH0_9PROT/87-195
H1DK49_9PORP/114-220
H5L5S6_ECOLX/74-177
C7BMZ5_PHOAA/78-193
B0KIQ9_PSEPG/170-275
F0QHU8_ACIBD/33-136
E1CR80_VIBPA/64-162
H5ER19_ECOLX/38-146
D0TK73_9BACE/142-250
F7M1D4_9BACE/204-311
B8E7X3_SHEB2/62-173
Q8P6A3_XANCP/47-154
A2RYZ8_BURM9/78-199
D5H514_SALRM/127-232
C6X567_FLAB3/118-250
E6WR56_PSEUU/50-153
F8EMN3_RUNSL/117-243
G7EEI1_9GAMM/41-151
B7J673_ACIF2/40-155
B3H0B8_ACTP7/22-128
A7M0G7_BACOV/226-332
H8GHT0_METAL/121-230
C7BZ13_HELPB/39-142
D6DSD8_ENTCL/49-156
D1XX50_9BACT/134-260
D1PZD9_9BACT/131-237
B7ALI9_9BACE/125-230
D2EWM3_9BACE/118-226
D7IAP4_9BACE/1-121
D1DC35_NEIGO/58-167
E8V2H1_TERSS/129-242
D7VJG7_9SPHI/224-352
E8B8G7_SALMO/45-157
A3XTZ5_9VIBR/57-162
A7V0I4_BACUN/121-228
C4WPV0_9RHIZ/97-203
E0NYE7_9FIRM/58-167
G9VTF0_SALMO/38-146
H1ESN4_ECOLX/44-149
F0P2W9_WEEVC/130-233
F7TA14_ALCXX/59-156
A1YGN0_VIBVU/1-106
G2GXN1_9ENTR/59-164
D3HWB8_9BACT/95-202
C7PKI4_CHIPD/203-328
E7ZPF5_SALMO/75-181
B8KVD7_9GAMM/54-164
D3HWM4_9BACT/106-211
D8EFL6_ECOLX/2-32
H4HTC4_ECOLX/43-163
D0JZI7_HELP5/45-160
G5UQA5_ECOLX/38-152
A6WRM7_SHEB8/73-178
G6AUT1_9BACT/142-234
E7W7F3_SALMO/72-175
C6XLT2_HIRBI/47-125
F5R9Q1_9RHOO/54-163
E1YPD1_9BACE/122-232
G8QLR4_AZOSU/37-143
E6WAD6_PANSA/42-150
C7L2T8_ACEPA/179-283
E2MIK6_PSEUB/67-188
F4AIX1_GLAS4/57-176
F2IKQ5_VIBCL/50-146
B0NLX6_BACSE/114-236
D7VL89_9SPHI/115-240
A4ASF8_MARSH/230-355
C6AKU7_AGGAN/39-145
F0RAJ9_CELLC/127-233
I0K2D4_9BACT/118-226
D7IAK0_9BACE/119-228
E0E656_ACTPL/52-160
H1HNX2_9BACT/128-266
F7LAA2_BACOV/126-237
B3CI93_9BACE/219-329
E0F741_ACTPL/1-114
G2UA51_PSEAI/44-155
D9P3P2_ACTPL/37-143
B7AG87_9BACE/119-240
G3ZJR1_AGGAC/41-172
D0XAM4_VIBHA/55-154
Q841A2_NEIME/10-115
E6X5M0_CELAD/44-155
C6X9G4_METSD/47-162
D3HWZ3_9BACT/111-239
F5KAS5_PSEAI/49-158
G7UPD0_PSEUP/43-155
Q3MCJ1_ANAVT/198-308
A7DV80_VIBVU/34-147
D2QPA0_SPILD/112-213
E2NAE0_9BACE/126-229
Q82WV8_NITEU/139-239
C3Q9B1_9BACE/109-219
H5FRT0_ECOLX/39-167
A0AZ25_BURCH/68-175
C3QEU9_9BACE/208-313
G2SD35_ENTAL/35-149
A6L9L4_PARD8/203-334
Q081Z0_SHEFN/73-174
H2BS41_9FLAO/668-782
E8ZYU9_SALET/47-167
C7KBB5_ACEPA/85-207
E2NFQ4_9BACE/137-244
G7Z4S0_AZOL4/151-255
A3GM62_VIBCL/45-156
Q1QAS7_PSYCK/59-167
D5BD71_ZUNPS/115-221
F4KYC5_HALH1/126-263
A0SZ62_9BURK/82-189
B8KTF8_9GAMM/50-163
Q840Z6_NEIME/10-115
C7M4C7_CAPOD/112-216
D7ILG1_9BACE/145-251
C4ASE8_BURML/103-210
C6NWA3_9GAMM/50-162
C9X2I2_NEIM8/68-164
D2TM00_CITRI/58-162
F8X154_9PORP/121-228
C6W1B9_DYAFD/244-353
H7YEN5_CAMJU/42-157
G0BQQ1_9ENTR/42-146
C9PWA7_9BACT/53-180
G2IMM3_9SPHN/61-172
B8H1A1_CAUCN/56-171
C8T7T2_KLEPR/42-149
H0NBT0_SALET/49-156
A6WUI7_SHEB8/58-157
C4GZK2_YERPE/46-150
H2IDB9_9VIBR/47-151
C7X5Z5_9PORP/138-229
Q15QB8_PSEA6/40-147
C8TU79_ECO26/43-152
F5RNY9_9FIRM/58-167
B7WXN0_COMTE/170-274
F9HRA0_ECOLX/43-152
C3QF83_9BACE/135-266
A0KWH6_SHESA/53-172
H1ES95_ECOLX/38-146
B0KIE4_PSEPG/143-247
H8KYV1_FRAAD/148-269
C7PJC2_CHIPD/221-353
H4UWJ4_ECOLX/43-163
C6Y092_PEDHD/125-234
H1HKU5_9BACT/117-226
Q2NXP8_XANOM/71-185
D3IFU4_9BACT/116-224
C2FWH9_9SPHI/29-138
D2F0G6_9BACE/94-199
Q12JN4_SHEDO/61-162
Q17XX1_HELAH/59-162
D0TGZ3_9BACE/126-233
Q0HSS5_SHESR/63-165
A0KSU1_SHESA/56-143
A0Z2I6_9GAMM/46-161
E2N9Z9_9BACE/33-142
D8E0M3_PREBR/119-224
D1K201_9BACE/1-105
F8EL02_RUNSL/232-351
B8CPQ7_SHEPW/49-157
D4V8A5_BACVU/33-155
D7K609_9BACE/137-242
Q5NRM9_ZYMMO/50-170
B1TAE9_9BURK/70-171
D3IBJ5_9BACT/99-222
F7VFG2_9PROT/78-182
Q7BKE7_PRB01/35-154
D4SYN4_9XANT/127-235
C6TVV5_BURPE/68-181
Q1ACX7_ECOLX/38-152
E1X9J6_HAEI1/40-141
G7EYT1_9GAMM/63-168
D8B351_ECOLX/42-149
H1XQH0_9BACT/138-231
D6IUZ8_ECOLX/38-152
F8C8Y2_MYXFH/1-111
H4TN69_ECOLX/39-167
H7ZIL9_CAMJU/45-157
F9SA74_VIBSP/57-163
B3QX87_CHLT3/132-238
D0JG70_YERPD/33-132
A7ZXK8_ECOHS/43-163
H6NVQ5_SALTI/49-156
D6JY10_ACIG3/44-149
RHTA_RHIME/52-157
H2BZE0_9FLAO/115-240
D7VX07_9FLAO/72-195
F5KF77_PSEAI/129-250
F6IC17_9SPHN/130-248
F0BL49_9XANT/55-167
G2S0P6_ENTAL/47-167
H8XU63_FLAIG/124-253
D8IVA5_HERSS/64-170
D7JXF3_9BACE/219-325
H1H162_9FLAO/45-156
I0KFN7_9BACT/115-221
Q56UN8_MORCA/78-192
F5NPM0_SHIFL/75-181
B7I5T9_ACIB5/67-168
G5QIW7_SALRU/60-172
Q8A8Z2_BACTN/115-234
F3Y194_9FLAO/114-242
G3IUX4_9GAMM/94-191
E5V6I2_9BACE/134-243
G7UU91_PSEUP/43-153
C6VSS7_DYAFD/229-337
D4VAX5_BACVU/120-229
C9X9J1_SALTD/43-152
B2FLR8_STRMK/42-149
Q2G596_NOVAD/68-177
Q7N0P3_PHOLL/59-162
A3GJM0_VIBCL/62-178
B3JI30_9BACE/110-215
B3C635_9BACE/46-153
B4SKY4_STRM5/45-149
Q9KLW6_VIBCH/62-181
C9LND4_9FIRM/66-163
D4VHX6_9BACE/136-244
B8HXA6_CYAP4/221-321
B3BPG1_ECO57/74-177
B3B777_ECO57/43-152
E7RZF8_9BURK/80-190
F0KN13_ACICP/67-168
Q30RU8_SULDN/16-149
C2G0A3_9SPHI/104-209
D1EKB2_9RHIZ/59-166
G1Y190_9PROT/70-167
A3WHX9_9SPHN/72-174
G1WF55_9BACT/121-253
H8KSI6_SOLCM/112-225
F4QV72_BREDI/25-122
H5I3C1_ECOLX/39-151
D7HSI8_VIBCL/41-148
B2HZF9_ACIBC/66-180
B0RM74_XANCB/70-181
H1L3Z7_GEOME/62-169
A6EJE5_9SPHI/120-236
H7YCZ8_CAMJU/45-154
B5JII0_9BACT/62-161
C6DJB0_PECCP/148-254
F5SYA8_9GAMM/29-127
I0KBT7_9BACT/125-232
G5GCB8_9BACT/111-222
G0IXF8_CYCMS/151-256
C7PIB7_CHIPD/101-214
A1IRI1_NEIMA/57-161
G5LZD9_SALET/55-162
C3R9U1_9BACE/120-229
Q8KN42_SPHCR/49-162
G9V375_SALMO/30-139
D4T4V4_9XANT/77-189
D0S6R0_ACICA/51-161
F0F6L6_9BACT/148-274
E7SG21_SHIDY/39-167
E9XA01_ECOLX/75-181
H4W8T5_ECOLX/42-146
D8MZE3_RALSL/141-245
H4JA71_ECOLX/21-130
D3IB40_9BACT/119-224
A2WDR6_9BURK/87-196
C3XEI5_9HELI/52-183
C0N3S2_9GAMM/49-155
D5ETL8_PRER2/113-219
G0LBU8_ZOBGA/212-335
Q7CT31_AGRT5/152-260
B9TI25_RICCO/1-47
Q1GWD6_SPHAL/72-174
C7KS33_ACEPA/68-177
E5U644_ALCXX/64-166
A0Y6S0_9GAMM/76-198
F0AV14_NEIME/65-165
D6JRS9_ACIG3/34-155
F0GGM8_9BURK/1-64
Q841C6_NEIME/10-115
A7ZES1_CAMC1/28-135
Q0HNK1_SHESM/49-154
Q28QG3_JANSC/49-160
E2P2W9_PASHA/31-143
A5FBC3_FLAJ1/123-245
A3PS79_RHOS1/153-258
D3HWW6_9BACT/127-233
B7I4X7_ACIB5/41-141
Q4UWG2_XANC8/136-242
B2IIU4_BEII9/96-205
A6DML1_9BACT/45-155
F6ET44_SPHCR/79-176
Q01Y54_SOLUE/123-231
G7F0I8_9GAMM/50-155
Q13L79_BURXL/69-169
G8TFH0_NIAKG/106-220
G6AX15_9BACT/135-242
C6I284_9BACE/121-228
E0Y349_9GAMM/1-84
B0U471_XYLFM/71-193
E5CG10_9BACE/199-306
B6JHR0_OLICO/115-219
B7AHL7_9BACE/117-226
H3PL11_BRUAO/50-153
Q5QYJ4_IDILO/40-151
G3IS14_9GAMM/40-147
D0HM69_VIBCL/58-159
H1FGM3_ECOLX/74-177
Q7WCV4_BORBR/62-162
B5SAI7_RALSL/60-165
E2KS84_ECO57/39-151
G9SIP3_CITFR/43-148
Q74QI4_YERPE/70-169
E8Y030_RAHSY/89-192
Q5XXQ1_MORCA/32-137
H5SG49_9BACT/161-262
A5V4W5_SPHWW/69-182
E5CHH8_9BACE/211-335
B6VTT8_9BACE/117-225
H3TAH5_PSEAE/79-179
G1VHX3_9BACT/41-153
I0EYV7_HELPX/40-141
F6F2C3_SPHCR/61-177
A3WG69_9SPHN/69-166
E3HPT8_ACHXA/57-165
A3L553_PSEAI/51-156
D1JNU3_9BACE/67-172
C3Q4I9_9BACE/121-228
F5IWF2_9PORP/131-240
H8DA28_ECOLX/42-149
D5BGD9_ZUNPS/114-221
D7N0U3_9NEIS/46-159
F3LT15_9BURK/141-250
D0BFT1_BRUSS/54-161
G0CLP2_XANCA/42-147
E7RQN3_9BACT/117-226
E1HJE7_ECOLX/74-177
A7M4C1_BACOV/130-237
E2P142_PASHA/51-154
C3K9C1_PSEFS/64-175
D8E8Y7_ECOLX/43-163
F6F2H2_SPHCR/52-160
D4S3B6_9FIRM/67-173
D7VI03_9SPHI/116-250
Q0HMK7_SHESM/45-156
B3QGB0_RHOPT/121-219
D2NFG5_ECOS5/67-169
A9BST8_DELAS/156-256
D1JX78_9BACE/219-327
C3Q0K4_9BACE/116-221
Q1LPD6_RALME/85-187
E8PG26_ACIB1/33-136
H4IR61_ECOLX/39-151
Q87TA2_VIBPA/50-165
G4A2R9_AGGAC/32-138
A4AUP2_MARSH/141-225
D5QLM3_METTR/51-160
Q02TX8_PSEAB/67-168
D7JCK5_9BACT/70-174
C9MTG7_9BACT/106-231
B3AS77_ECO57/51-159
E6Q0I1_9ZZZZ/98-211
H4MQ15_ECOLX/35-139
E8X956_SALT4/47-167
C7JIJ6_ACEP3/68-177
Q2WCM6_VIBAN/47-158
G2IYZ0_PSEUL/58-155
E4R7I3_PSEPB/52-160
A4NG64_HAEIF/40-141
Q3IJY6_PSEHT/52-162
E3D389_NEIM7/42-160
B3R8C1_CUPTR/82-195
D7K4Q6_9BACE/140-248
G5X9E3_ECOLX/42-149
H5JVR5_ECOLX/67-169
H1UN76_ACEPA/80-185
C8PEJ6_9PROT/44-153
G1Y4I0_9PROT/15-127
F0C8W9_9XANT/52-160
FIU_ECOUT/67-169
D3I6E2_9BACT/83-191
E9V8L3_ECOLX/21-130
D5B7J4_YERPZ/64-164
F3S7L6_9PROT/63-169
H1GGS2_9FLAO/120-225
A7AE24_9PORP/217-323
C3Q439_9BACE/20-142
H1UJN6_ACEPA/80-185
E6K8H4_9BACT/126-236
F9CQQ3_ECOLX/38-146
D0SSC9_ACILW/63-163
Q4KBV0_PSEF5/53-177
C2FTZ2_9SPHI/54-181
G8TIW2_NIAKG/124-251
G8AWG9_AZOBR/45-156
F5RNY7_9FIRM/51-160
B6IRD0_RHOCS/54-167
H1YGN4_9SPHI/115-226
D0TDA8_9BACE/138-229
E4TSD9_MARTH/114-221
G0CEL1_XANCA/56-169
A6UBJ5_SINMW/77-181
F9IMY1_ACIBA/48-156
F9D8B3_9BACT/32-137
D4SZ74_9XANT/101-219
B0HIG0_YERPE/37-141
B1JTG5_BURCC/67-169
Q15VX2_PSEA6/54-150
F0F3I5_9BACT/151-258
H1RTX3_COMTE/71-170
F3ES33_9PSED/1-85
E4RXP3_LEAB4/117-224
E4VSR4_BACFG/121-226
H1XWF0_9BACT/125-215
F9Y525_9RHOB/52-163
A6L322_BACV8/128-235
B0MWK9_9BACT/122-231
A9GHE6_SORC5/159-259
G5HAI2_9BACT/137-244
D1EGU7_NEIGO/45-159
E5V6E2_9BACE/116-224
Q1NDS5_9SPHN/51-160
G2EH30_9FLAO/41-149
B3BFE2_ECO57/43-163
C6DKM2_PECCP/158-267
E9TPE6_ECOLX/35-139
F6F3G1_SPHCR/48-158
D7VPL6_9SPHI/115-220
H1R2Q3_VIBFI/57-167
B3JJ52_9BACE/159-265
E2N686_CAPSP/110-235
C9PY74_9BACT/116-224
C7PH85_CHIPD/118-245
I0GD95_9BRAD/95-201
F3EE99_PSESL/45-144
D4Z8F8_SPHJU/47-155
C7PLN6_CHIPD/136-234
G9E7X9_9GAMM/188-291
Q8PIF7_XANAC/61-162
Q3JCS4_NITOC/50-155
B2K0V5_YERPB/70-169
D7K7N6_9BACE/60-168
A5V431_SPHWW/49-159
Q8RMB4_SALCE/45-165
A3MZT1_ACTP2/41-142
I0N9X2_SALET/72-175
Q1VRC3_9FLAO/109-220
H1YBA2_9SPHI/120-243
C3QS24_9BACE/143-267
B6ITM7_RHOCS/151-261
E5CCB1_9BACE/114-220
A2PV88_VIBCL/65-179
F7LK54_9BACE/121-228
B5QXR1_SALEP/38-146
C6Z5E8_9BACE/216-319
D4WK82_BACOV/50-154
F9IAC9_ACIBA/62-181
E8RP68_ASTEC/48-162
E3YA60_SHIFL/75-181
B8EAE2_SHEB2/127-233
G0CA70_XANCA/63-167
D2EYT4_9BACE/159-267
F0E3N1_9PSED/24-134
F3V464_SHIDY/11-120
G8NTG1_GRAMM/156-256
F0A9Y5_NEIME/45-159
E8CRG4_SALMO/75-181
D4DXL5_SEROD/49-156
D0J2F8_COMT2/72-192
C7K9H0_ACEPA/87-200
E4VS50_BACFG/116-224
D7ILY5_9BACE/122-227
A4C4V2_9GAMM/131-237
D6I632_ECOLX/74-177
B4SI98_STRM5/49-163
D2QNK4_SPILD/121-226
C3QA32_9BACE/151-257
G0JY57_STEMA/64-185
D6IJA0_ECOLX/129-244
E8G6P9_SALMO/47-167
B8Q4H9_PSEAI/117-220
A2VR45_9BURK/202-301
F4C698_SPHS2/115-241
F4L3Z5_HALH1/120-230
Q8GF63_ZYMMO/92-191
F0BKK3_9XANT/48-170
B7KNG7_METC4/50-161
A1KVG6_NEIMF/53-170
I0KPX1_STEMA/148-251
A3ZYF8_9PLAN/60-169
A2TPK8_9FLAO/116-221
F3IC53_PSESL/39-144
B8KLC1_9GAMM/48-162
A9ZVR9_YERPE/33-132
G1XYE2_9PROT/67-175
Q82WN8_NITEU/69-180
H5ENF8_ECOLX/11-125
G8UPD5_TANFA/111-230
F1VYF0_9BURK/55-154
E6WVV1_PSEUU/56-177
F0TMR6_RIEAR/50-160
D4ST37_9XANT/74-179
Q1YRF8_9GAMM/50-154
H3TN14_PSEAE/148-251
D1YP21_9FIRM/51-159
G2L3F6_PSEAI/140-249
Q11VC8_CYTH3/112-217
G8LKB4_ENTCL/53-160
D4WYJ5_BACOV/135-237
A6V2F1_PSEA7/49-164
Q4UY74_XANC8/78-181
A9M262_NEIM0/53-170
F1ZAU7_9SPHN/74-182
C7KHC0_ACEPA/66-175
E1QHJ6_DESB2/58-164
Q82XF3_NITEU/71-173
E4RFU5_PSEPB/83-183
D4KFM7_9FIRM/44-151
H6MEC7_ECOLX/74-177
B9C280_9BURK/39-144
F4ARL2_GLAS4/48-159
E1SW11_FERBD/122-228
F1Z4G2_9SPHN/37-148
A4ABT9_9GAMM/52-164
D7VTL5_9SPHI/130-236
Q1IIW1_KORVE/135-241
F4DGI2_AERVB/39-150
H1EGM6_ECOLX/42-149
D6KPX7_9FIRM/63-172
B6ZZV4_ECO57/74-177
F5JNU9_ACIBA/41-141
A6VN36_ACTSZ/45-145
A1HPP0_9FIRM/50-161
B8H1S6_CAUCN/51-163
E6XAI4_CELAD/111-218
F9I7S3_ACIBA/141-251
C2ITK6_VIBCL/41-151
B6VVB9_9BACE/117-244
F6GHP4_LACS5/116-221
H5VAJ9_HELBI/61-162
B1ISJ9_ECOLC/129-244
A6ELM6_9BACT/142-252
C7R6Z3_KANKD/42-146
A3LHS7_PSEAI/148-249
A5FLX2_FLAJ1/106-247
G9YK82_9FIRM/54-163
Q2T600_BURTA/93-193
Q5FRA3_GLUOX/134-244
H0F1X5_9BURK/149-259
F6EVG3_SPHCR/162-283
G6E4J2_9GAMM/63-178
Q5FTH7_GLUOX/71-179
G8NT22_GRAMM/129-239
D7II19_9BACE/121-227
Q8PIR6_XANAC/74-179
I0MSX3_SALET/72-175
C3Q3V4_9BACE/115-231
F7X199_SINMM/50-161
F7MAM9_9BACE/125-233
A0YBP1_9GAMM/45-151
A3PRS4_RHOS1/69-179
G7TLZ8_9XANT/57-152
B3JF25_9BACE/118-223
Q2G892_NOVAD/47-160
D4X6S2_9BURK/46-156
F7MB15_9BACE/41-147
D3I4M2_9BACT/127-251
F0MPX2_NEIMM/45-159
G5FVE2_9PSED/73-181
D4XD27_9BURK/85-188
Q8D5A8_VIBVU/47-151
E7VTT2_SALMO/38-146
A5EPM1_BRASB/83-195
D4T0Q9_9XANT/53-152
B5EF90_GEOBB/61-167
H1XFT9_9XANT/114-233
F6IDF7_9SPHN/55-167
C6Y3R3_PEDHD/57-164
G2JD60_ACIBA/116-220
F3XTH0_9FLAO/136-236
G6ZN29_VIBCL/41-151
H3N9J4_KLEOX/62-165
D2QS19_SPILD/117-228
A1AQR5_PELPD/46-155
C6U3M6_BURPE/69-169
H8ZXM5_NEIME/50-168
E8SNH2_NEIGO/39-154
E0EUU0_ACTPL/1-114
H1XB94_9XANT/46-153
H4MDM2_ECOLX/70-169
F4QPC6_9CAUL/25-138
A2PPV9_VIBCL/37-141
G2MCM7_HELPX/63-178
Q3SJE5_THIDA/72-184
D4CTF3_9FUSO/41-147
E4ME00_9BACT/126-254
F5KUD0_PSEAI/41-144
D1W4V3_9BACT/81-189
E2N4G5_CAPSP/109-216
E5X1T1_9BACE/49-166
C9L1P7_9BACE/122-251
F9IW76_ACIBA/62-181
G0CJB4_XANCA/35-157
D2QQK7_SPILD/122-258
E4R6E5_PSEPB/125-236
D8D0Z2_COMTE/44-148
A1SAK9_SHEAM/143-247
Q15PN6_PSEA6/55-159
F5S962_9NEIS/53-169
I0E9J6_HELPX/60-163
H1RZ75_9BURK/36-137
A1WY85_HALHL/53-143
Q4UXP1_XANC8/1-122
F2LSV1_BURGS/66-172
D1XZ45_9BACT/85-190
A2P929_VIBCL/39-140
C9PUC0_9BACT/115-220
Q75FN1_LEPIC/92-196
H5MRP4_ECOLX/67-169
D0J3B6_COMT2/59-156
A9BZD4_DELAS/58-169
A6L8K3_PARD8/130-237
H7WM35_CAMCO/41-155
Q3KDU5_PSEPF/52-163
E8CX80_SALMO/47-167
E4KRM4_9PORP/55-159
Q2BMJ3_9GAMM/50-160
F2KW16_PREDF/113-234
D8BTL2_ECOLX/39-167
D2QN58_SPILD/143-228
D2ZUB8_NEIMU/62-168
C2G2K1_9SPHI/194-303
I0KME9_STEMA/143-252
F7M3S8_9BACE/114-231
H7ESL0_PSEST/56-153
F0AAF3_NEIME/73-181
F9Z5L8_ODOSD/226-356
B3WIN6_ECOLX/129-244
Q8A3Y6_BACTN/123-231
Q0BUI5_GRABC/67-180
P72412_SHIDY/42-147
H7FMD4_9FLAO/104-222
Q9AQK5_VIBMI/40-151
A5P708_9SPHN/77-186
Q87AY1_XYLFT/67-173
Q840Y6_NEIME/10-115
G8M5E8_9BURK/54-161
E4LEV2_9FIRM/52-160
A8AE71_CITK8/57-168
D7J030_9BACE/135-237
F2KLR8_PSEBN/43-150
C7XCT2_9PORP/196-302
E0FBR2_ACTPL/28-134
A3XJX6_LEEBM/105-229
B8L522_9GAMM/63-158
D7I8J5_9BACE/109-215
C7X8Y2_9PORP/215-320
A5FIR8_FLAJ1/60-185
C3QZB3_9BACE/197-299
G2SK62_RHOMR/41-146
E7WCX9_SALMO/75-181
Q8ABH0_BACTN/160-271
H4J2U9_ECOLX/129-244
C4S9G6_YERMO/131-260
Q26H90_FLABB/116-218
E7SK46_SHIDY/43-167
B8H3W0_CAUCN/62-176
G8T8M3_NIAKG/134-266
H1U501_9BACT/97-206
H4RKJ4_ECOLX/70-169
C5ZLM1_BURPE/69-169
F5K1P1_PSEAI/44-155
D3HYG8_9BACT/121-229
F6GDW1_LACS5/111-239
I0DZ20_PROST/56-159
B6R297_9RHOB/71-176
F0QZ54_BACSH/124-235
F4SXH0_ECOLX/35-139
F0RY03_SPHGB/42-149
E1DUU9_VIBPA/52-151
G7EU90_9GAMM/56-178
A7AJ35_9PORP/223-330
F4DG48_AERVB/47-156
B1Z9G9_METPB/65-167
A4C9Q8_9GAMM/111-217
A9N0N5_SALPB/75-181
G0L025_ZOBGA/118-228
Q6FD17_ACIAD/171-274
B4RDA3_PHEZH/67-167
F9IPP8_ACIBA/69-169
F0KYD6_YERE3/56-161
C7R9P9_KANKD/115-221
D4GHZ1_PANAM/42-146
H1L1W7_GEOME/57-167
E8I7W9_ECOLX/39-167
H5WED8_RALSL/132-233
Q04RV8_LEPBJ/97-203
F3KYV4_9GAMM/1-61
A6V8T8_PSEA7/40-147
E3PGJ2_ECOH1/43-163
G1V9I8_9BACT/112-240
H1H021_9FLAO/47-155
B3JIU9_9BACE/122-228
D6J9U3_ECOLX/39-167
D3I5X1_9BACT/212-325
D0T169_ACIRA/32-136
Q14F33_ECOLX/94-181
F3Q4S6_9ENTR/44-165
Q3BR91_XANC5/55-167
C2G0M8_9SPHI/116-250
F0MQR1_NEIMM/36-151
D8BT48_ECOLX/46-145
B6IQV6_RHOCS/84-207
D7IV92_9BACE/201-295
I1DZ46_9GAMM/44-157
C6W765_DYAFD/122-227
B7H186_ACIB3/69-172
H1URP9_ACEPA/94-203
A8ULU3_9FLAO/115-220
F9D470_9BACT/124-233
E1RTX7_ECOUM/74-177
A8FTD4_SHESH/52-157
A5V7J5_SPHWW/55-161
A1K2E0_AZOSB/53-158
Q1N9Q5_9SPHN/54-164
H8KVQ7_SOLCM/122-228
F7SXJ9_ALCXX/164-267
G4IUV1_9RHIZ/138-248
D0RXY1_ACICA/62-172
E4RTR5_LEAB4/119-224
Q02QP6_PSEAB/148-257
G4DSG4_9GAMM/76-186
G0JV96_STEMA/42-159
H1GNA3_9FLAO/145-251
E5UNV6_9BACE/180-296
A0M661_GRAFK/110-218
A4CMH3_ROBBH/114-237
E5UQK7_9BACE/143-259
H8BIJ6_CAMJU/38-151
H8FAB5_XANCI/32-146
D5BCF1_ZUNPS/130-236
B8EJX7_METSB/59-172
F0RF54_CELLC/113-217
B1J740_PSEPW/75-177
Q15XC7_PSEA6/180-302
F3QKF6_9BURK/43-149
A9DMM6_9FLAO/1297-1406
Q49099_MORCA/40-145
A5VCB0_SPHWW/77-200
F9B6V4_VIBCL/58-159
C3Q5L5_9BACE/218-328
F3PI35_9BACE/138-247
C6VSP3_DYAFD/224-348
G7EHP4_9GAMM/55-159
H7E4L8_SALHO/49-155
Q1JX25_DESAC/10-115
F9I5X1_ACIBA/48-156
E5WV93_9BACE/125-232
C9QBB6_9VIBR/58-159
E2N4B9_CAPSP/60-202
A1WMG1_VEREI/94-193
A1EI92_VIBCL/67-181
D5BD93_ZUNPS/113-240
D8AUB0_ECOLX/43-163
E4W1C1_BACFG/139-249
H5I0K4_ECOLX/43-163
D4VPR8_9BACE/135-237
B6VSZ9_9BACE/229-337
E7H1D5_9BURK/48-154
F5X9V3_PORGT/120-210
A6KZH9_BACV8/115-221
D1W5U7_9BACT/113-241
G5XP18_ECOLX/67-169
H7FTE3_9FLAO/114-236
G2SAF7_ENTAL/43-148
F5J6L3_9RHIZ/63-168
C9L2N6_9BACE/116-224
D7K1Y2_9BACE/216-324
F4N624_YEREN/61-175
F0KVY1_YERE3/106-206
C5BRT5_TERTT/69-180
Q0C037_HYPNA/77-184
E4VU47_BACFG/245-350
C5TB83_ACIDE/26-125
G3IXJ1_9GAMM/157-265
A6GZK7_FLAPJ/39-144
C7BP03_PHOAA/141-256
A5L0T7_9GAMM/64-162
D4WKB8_BACOV/45-151
G6ADU1_9BACT/227-353
B0NPX8_BACSE/138-232
D4WA56_BACOV/215-316
H1DYB3_ECOLX/39-167
A9BW95_DELAS/169-271
F7R7G9_SHIFL/34-139
H8DWC2_9NEIS/38-142
Q5LHH4_BACFN/124-229
D9QMD8_BRESC/37-130
B7LIW9_ECOLU/43-167
F4KXR4_HALH1/256-366
G0L951_ZOBGA/120-218
C6XP38_HIRBI/60-169
B1KPW1_SHEWM/73-175
C3Q079_9BACE/130-249
G3IS15_9GAMM/47-160
A5FBI5_FLAJ1/139-245
E1HSB8_ECOLX/65-165
D1DLP7_NEIGO/39-144
F9D0S6_9BACT/117-243
Q26G75_FLABB/109-237
D7JB16_9BACE/110-217
A4G185_HERAR/61-161
Q3BW06_XANC5/77-189
G0IZJ9_CYCMS/144-229
H5H6P3_ECOLX/39-151
D0KL18_PECWW/77-177
D7NCU6_9BACT/177-303
E9XBX5_ECOLX/43-152
C3R812_9BACE/112-219
F3VVA2_SHIBO/1-65
D0TKW4_9BACE/224-332
F4KWM7_HALH1/120-226
G6AWC9_9BACT/117-244
D1PWI1_9BACT/143-248
A2TR86_9FLAO/383-487
A4CMF9_ROBBH/475-594
D1NF32_HAEIF/46-137
B6JDF1_OLICO/121-221
C3K3P1_PSEFS/152-255
G5TQQ0_ECOLX/38-146
C7M3Z0_CAPOD/31-134
F8EBF5_RUNSL/115-220
D3H1R8_ECO44/31-134
G6B1A1_9BACT/140-246
D5EV48_PRER2/129-239
E5C4R2_9BACE/156-287
G2Z065_FLABF/110-217
E5CBM6_9BACE/219-325
H3RI33_ERWST/42-150
F1ZD33_9SPHN/45-159
F0F373_9BACT/56-161
G2DKS1_9NEIS/44-149
H3MQ74_KLEOX/42-151
F9Z5U8_ODOSD/231-359
D3LWM7_9FIRM/1-69
Q1LPD2_RALME/118-217
D4SRQ0_9XANT/64-168
E1Q7B2_HELPC/60-163
C0VNH3_9GAMM/61-171
Q11ID9_MESSB/61-170
Q841E7_NEIME/10-115
C3TAK7_ECOLX/39-151
Q2P6S5_XANOM/57-171
Q1IB03_PSEE4/75-177
H1GGJ4_9FLAO/129-263
G7EK15_9GAMM/61-161
F7LQ27_9BACE/117-245
Q1D2E5_MYXXD/117-228
C7X4P3_9PORP/228-332
Q0BZR9_HYPNA/67-169
Q4UYE9_XANC8/55-169
E1V663_HALED/46-157
Q2SGA9_HAHCH/39-153
E8IA99_ECOLX/43-152
G6EA79_9SPHN/71-177
O66006_MORCA/40-145
Q4UTR1_XANC8/96-205
Q841G3_NEIME/10-115
A6EJL1_9SPHI/122-237
C1F7F9_ACIC5/173-276
A2TR85_9FLAO/870-967
Q64YU1_BACFR/200-325
A4Y602_SHEPC/59-167
B2SSR1_XANOP/38-151
F7LCH1_BACOV/128-236
F3S956_9PROT/98-210
B4X057_9GAMM/69-168
E7ADY6_HAEIF/49-182
F0QIU8_ACIBD/69-172
H0RP93_9BRAD/139-239
B5SGU3_RALSL/72-172
G2I2H4_GLUXN/107-216
E5WTW6_9BACE/119-243
B3C5G0_9BACE/129-238
F7M7J6_9BACE/113-218
Q1YR38_9GAMM/43-151
Q13G73_BURXL/165-263
Q21P28_SACD2/60-161
B7BAB4_9PORP/121-228
B0TIR5_SHEHH/54-170
E8GRB5_SALMO/72-175
D0LFT2_HALO1/220-322
A7M2Z1_BACOV/108-214
H1UAZ1_9BACT/67-175
D1PWP6_9BACT/128-236
H1Y746_9SPHI/227-368
B2SJ54_XANOP/49-171
Q7M9D6_WOLSU/43-152
B3IG14_ECOLX/75-181
G7ATI7_VIBCL/50-146
H8KX12_SOLCM/119-256
F4AQ10_GLAS4/59-181
D4BCP4_9ENTR/47-167
B4R9U8_PHEZH/66-177
B5CZX5_9BACE/131-238
E8EZ23_SALMO/75-181
G4Q560_ACIIR/1-106
A6BVL0_YERPE/56-161
D4X1H7_BACOV/125-229
F9N7H6_9FIRM/49-158
Q21G92_SACD2/40-141
A7LVG5_BACOV/129-236
E1GY52_9BACT/137-248
Q8X901_ECO57/75-181
G4QGG4_GLANF/51-165
B4X485_9GAMM/39-152
D8C5S8_ECOLX/74-177
Q1K2P3_DESAC/46-145
D6CRJ8_THIS3/67-179
B8E845_SHEB2/48-156
IRGA_VIBCH/45-156
F7LZW0_9BACE/134-241
H0M5D0_SALMO/72-175
B0MZ60_9BACT/127-234
F4ASZ3_GLAS4/39-150
Q1QYP5_CHRSD/39-144
G8TAE9_NIAKG/132-273
E7ZQW4_SALMO/45-157
E1WRH2_BACF6/145-255
D0JW36_YERP1/42-149
Q0AT69_MARMM/55-170
H1ZBL8_9FLAO/131-237
F4C2U2_SPHS2/119-227
A7UXN2_BACUN/35-143
B9MAS2_ACIET/68-168
F5Z7K5_ALTSS/58-163
D6CYD6_9BACE/133-258
E4MRS8_CAPOC/114-222
C9QVX3_ECOD1/39-167
F5SY54_9GAMM/42-149
Q5FAL3_NEIG1/67-170
C6YJX4_VIBCL/45-156
C7PK67_CHIPD/249-348
I1DR73_9PROT/29-135
G8Q5F8_PSEFL/172-271
D4X2S7_BACOV/192-299
D1NF11_HAEIF/1-68
A0KE45_BURCH/58-163
G8Q0Y6_PSEFL/162-263
H3MKR2_KLEOX/131-246
G2FBZ0_9GAMM/26-125
A1S5K2_SHEAM/51-159
H5TCN3_9ALTE/62-167
F8C8E0_MYXFH/136-240
C1HUB4_9ESCH/42-146
F5IWZ0_9PORP/112-218
D7K483_9BACE/124-231
D7IEP4_9BACE/134-243
B4X4X0_9GAMM/173-278
A7V210_BACUN/122-230
F0MTQ4_NEIMM/39-144
G9UG42_SALMO/47-167
Q2P6B5_XANOM/67-187
H8XUB3_FLAIG/42-152
H1R9P9_SALMO/43-163
C7RTD7_ACCPU/52-162
F0TLE8_RIEAR/35-163
D6V5T2_9BRAD/118-221
H8FAQ7_XANCI/51-162
E8RMD7_ASTEC/139-258
Q21LR6_SACD2/54-159
C2G0D8_9SPHI/141-246
F6IFH7_9SPHN/124-230
C5APZ2_METEA/73-172
C3JZG0_PSEFS/156-257
G8TMX4_NIAKG/239-346
H5YFI6_9BRAD/103-209
F7NSD9_9GAMM/54-159
I0MHM6_SALET/38-146
F8ETE6_ZYMMT/78-186
F2KYC5_PREDF/82-190
E5C8R2_9BACE/220-346
A5ZFY5_9BACE/174-250
F4SMT3_ECOLX/43-152
F7M615_9BACE/117-226
G7F6P2_9GAMM/53-158
G0CCH9_XANCA/48-170
H7R8F0_CAMCO/42-154
Q8AAG9_BACTN/121-227
B9TGE0_RICCO/52-166
H1HLH3_9BACT/151-277
A8Z6K6_CAMC1/44-157
D6D6J0_9BACE/135-242
Q5FS58_GLUOX/83-194
F0QEM2_ACIBD/77-177
E1PAU0_ECOAB/52-160
D7N006_9NEIS/67-167
E4RAD0_PSEPB/158-264
E7RR41_9BACT/132-238
E8HLF0_ECOLX/42-147
C3R584_9BACE/45-150
A4CMA8_ROBBH/219-347
C6IIZ0_9BACE/140-249
E8B3M8_SALMO/30-139
E5VFP1_9BACE/46-151
F7LL04_9BACE/237-342
H1SCX5_9BURK/64-161
F7L5H7_BACOV/224-332
F9ZB30_ODOSD/204-321
H7UXH1_CAMCO/42-154
F8DWZ0_ZYMMA/88-201
Q1GX69_SPHAL/51-162
F0Q7P2_ACIAP/66-177
E7V4N2_SALTM/49-155
F9I1Q1_ECOLX/28-135
H4P2T0_ECOLX/74-177
H1R321_VIBFI/56-155
B7I5S3_ACIB5/78-182
B6IRL4_RHOCS/52-161
E4KTP3_9PORP/52-158
C9PYS7_9BACT/124-231
H1H2A0_9FLAO/113-220
H1Y8K0_9SPHI/122-233
C4S9C3_YERMO/61-168
B0RRQ4_XANCB/61-168
G8NSZ8_GRAMM/158-271
C1AB40_GEMAT/128-255
H6L261_SAPGL/132-234
E4QKA5_METS6/42-148
B1IUG3_ECOLC/74-177
E0QZ06_ECOLX/38-146
F9DJJ6_9BACT/46-181
G3Z0X1_9NEIS/62-168
B5S736_RALSL/101-204
F4CBM1_SPHS2/127-234
F8FZM1_PSEPU/153-254
G0K424_STEMA/51-169
G8MSI9_AGGAC/38-159
F8WWF4_9PORP/51-156
Q72SN4_LEPIC/89-193
B7I864_ACIB5/52-161
D0TC28_9BACE/51-171
A8UHJ7_9FLAO/114-222
Q9HV88_PSEAE/44-155
F4CD56_SPHS2/114-239
Q44158_ACTPL/45-156
H1MEI0_9BACT/102-230
E7ZKW6_SALMO/72-175
G7EYH9_9GAMM/57-174
F6F1L1_SPHCR/57-168
F0JM72_ESCFE/43-163
I0KF66_9BACT/244-339
F9I5V6_ACIBA/44-149
Q2ISC6_RHOP2/91-197
E8BS45_SALMO/38-146
A3J2W4_9FLAO/135-245
G0A1I3_METMM/167-270
C7PV60_CHIPD/116-224
D1W0N1_9BACT/116-221
B3Q3L4_RHIE6/83-187
E5ZJI6_CAMJU/45-154
H1Z9W2_9FLAO/126-210
B5JEU9_9BACT/63-176
H7TTL1_CAMCO/46-155
A6EEU3_9SPHI/224-355
E3PJR6_ECOH1/74-177
D7K338_9BACE/142-249
B0NW37_BACSE/132-239
F5JNA6_ACIBA/13-118
C6E3F3_GEOSM/52-159
C5BIG6_TERTT/42-134
E6X9P6_CELAD/112-228
A0K5I6_BURCH/85-198
C6C8P8_DICDC/58-165
F2FG13_SALDU/45-165
E2MGK9_PSEUB/60-181
Q25C89_9SPHN/50-156
A7ADT7_9PORP/223-330
A5ZHS3_9BACE/44-149
B3BME1_ECO57/75-181
G0CDS7_XANCA/60-174
Q0I1W3_HAES1/40-153
G1Y246_9PROT/10-161
E6XFG8_CELAD/112-234
E2N064_CAPSP/108-235
Q841H0_NEIME/10-115
H4V004_ECOLX/39-151
B3ANY7_ECO57/39-167
F3U4F8_RHOSH/140-245
Q2P489_XANOM/57-152
F0CCY7_9XANT/54-176
B3PEE4_CELJU/55-160
A1ZRF1_9BACT/118-223
H5CUQ9_ECOLX/38-146
G6Y3B8_9RHIZ/65-169
F7RUL6_9GAMM/48-161
D4WH95_BACOV/201-307
C6IKF0_9BACE/120-226
D7ZKB7_ECOLX/75-181
C9WYH7_NEIM8/54-172
F5IZM3_9PORP/131-255
A8GEL5_SERP5/57-162
F1X636_MORCA/66-182
B5EWP4_SALA4/51-158
B6W2N6_9BACE/113-221
D4SYR3_9XANT/54-164
C3QK20_9BACE/127-234
F0H8H0_9BACT/122-255
E6QFC6_9ZZZZ/55-170
Q483W0_COLP3/41-155
A9L128_SHEB9/70-170
D5V2Y4_ARCNC/28-131
F5IT65_9PORP/124-230
A9DRT8_9FLAO/117-222
E8EH56_SALMO/49-156
B1SYG2_9BURK/53-150
A7M1W5_BACOV/207-332
E9VWA4_ECOLX/43-167
A1BAA2_PARDP/45-150
F4UN56_ECOLX/42-146
D4WN00_BACOV/115-228
G8QCL7_PSEFL/68-168
A7UXU6_BACUN/124-231
D7IK88_9BACE/490-577
A6GZN9_FLAPJ/129-236
C9PT81_9BACT/62-171
Q1QIF6_NITHX/100-206
B5RWM0_RALSL/141-242
C4I333_BURPE/234-333
B7UIT9_ECO27/70-169
D6CS79_THIS3/50-155
D4V6E9_BACVU/226-315
Q1GRC2_SPHAL/93-190
G7ATA2_VIBCL/58-159
E4M8A5_9BACT/205-327
F3LLV8_9BURK/55-175
Q5FTI2_GLUOX/96-197
A6L1Z6_BACV8/49-154
E8EUP9_SALMO/47-167
I0T9Z1_9BACT/47-152
A9BZQ7_DELAS/162-267
F7RMH7_9GAMM/52-167
E8IGG4_ECOLX/38-146
G5WPC8_ECOLX/43-163
E6BT17_ECOLX/129-244
D2EWV6_9BACE/116-224
A7M2Z3_BACOV/147-255
A4YAC0_SHEPC/49-156
C3QVS6_9BACE/129-236
F4TC18_ECOLX/67-169
G6AJM5_9BACT/122-228
E3HUM6_ACHXA/164-266
F0S5W9_PEDSD/117-224
E5VAI2_9BACE/116-226
C4UJX6_YERRU/56-155
D0SZV5_ACILW/65-165
B3XD92_ECOLX/43-163
A4BW84_9FLAO/114-237
E6MTN8_9BACT/50-158
C6VTD3_DYAFD/116-227
Q1CE69_YERPN/56-161
H4LAE3_ECOLX/74-177
Q1H0W6_METFK/82-186
E2XU21_PSEFL/45-156
A0LZ70_GRAFK/119-225
A6KXQ7_BACV8/136-247
E5UZR0_9BACE/62-168
F4KKS9_PORAD/70-175
C7PQJ2_CHIPD/208-341
H5IH69_ECOLX/74-177
B8KI97_9GAMM/42-147
F5Z897_ALTSS/62-166
D6IIC3_ECOLX/75-181
B2Q7B0_PROST/62-170
E7RUE6_9BURK/77-192
C5NGX3_BURML/60-165
F8N8S1_9BACT/204-332
A8UIQ9_9FLAO/119-227
F9GQA3_HAEHA/45-157
C2G1H6_9SPHI/680-768
Q3KHT2_PSEPF/156-255
F9Z6A4_ODOSD/221-351
F1XQC9_ECO57/35-139
H5FE18_ECOLX/39-167
B0RQW8_XANCB/75-180
G7UWS2_PSEUP/61-184
F0R0R8_BACSH/129-260
F7VCF8_9PROT/34-150
A8ENY0_BURPE/107-214
O85996_SPHAR/64-177
F8EHV2_RUNSL/117-218
Q2VR49_PASHA/62-170
E6MPM0_9BACT/112-237
A7LWB1_BACOV/224-332
F5IZG8_9PORP/202-307
Q2RZ12_SALRD/59-162
H5CX30_ECOLX/75-181
H5LWR6_ECOLX/75-181
A7M0C7_BACOV/211-338
E4W2Q6_BACFG/133-239
B1YUZ0_BURA4/79-192
E2ZTZ8_PSEAI/11-115
A6V8I8_PSEA7/137-241
D6H9K0_NEIGO/67-170
G6ZUJ9_VIBCL/62-178
D1TW32_YERPE/73-178
D7J1B1_9BACE/118-224
F5XC89_PORGT/47-149
H0KNI9_9FLAO/47-171
G8ASG3_AZOBR/61-165
A0LYA2_GRAFK/115-221
F7UDN9_RHIRD/73-175
F7LH67_BACOV/119-225
F0C3N6_9XANT/48-153
F5Z4F8_ALTSS/71-171
Q0K3W8_CUPNH/66-179
A8EVX6_ARCB4/70-168
D6DRG8_ENTCL/40-151
H5MEC3_ECOLX/74-177
C6UQF4_ECO5T/38-152
Q141K4_BURXL/88-206
E8GSB0_SALMO/75-181
E2KN97_ECO57/43-152
H7VCK3_CAMCO/46-155
A7UXM5_BACUN/35-157
A7LR85_BACOV/115-224
Q51104_NEIME/45-159
Q5L7V7_BACFN/115-220
D1K7Z2_9BACE/136-243
Q53348_NEIME/53-170
F4CF84_SPHS2/130-237
H3K4V4_9FIRM/50-159
B7H095_ACIB3/41-141
E1L5E1_9FIRM/48-156
B7JA61_ACIF2/58-157
A3YT07_CAMJU/45-154
Q879X4_XYLFT/52-165
A8ZSC6_DESOH/49-157
G4BC39_HAEAP/63-169
B7KXG1_METC4/70-183
Q1YJB2_MOBAS/69-178
Q8A0I2_BACTN/116-223
A6WL42_SHEB8/58-162
C6VUU5_DYAFD/220-323
B3JPL8_9BACE/77-184
B1KL54_SHEWM/48-153
D4X0H8_BACOV/215-316
D4STT9_9XANT/40-151
A3LEP1_PSEAI/74-181
F5J3X2_9PORP/118-222
G0AYX9_9GAMM/59-182
F0SAF9_PEDSD/124-234
F0KNM5_ACICP/77-177
A6BTP5_YERPE/37-141
E7I644_ECOLX/38-146
C1A9R4_GEMAT/143-255
E3XVE7_ECOLX/2-69
D7ISG6_9BACE/117-245
G1Z6U6_ECOLX/21-130
G2LC58_PSEAI/46-150
H5DGY6_ECOLX/38-141
D8ARQ2_ECOLX/43-152
G0J1H2_CYCMS/132-238
G0J5G3_CYCMS/223-331
E1WKI9_BACF6/116-244
F1X333_MORCA/50-155
G5GCY7_9BACT/121-236
H1IL81_9BACT/63-176
G6EA12_9SPHN/72-173
H2CCJ1_9LEPT/165-296
D3ID05_9BACT/123-232
F3PS76_9BACE/158-257
B8L5K5_9GAMM/144-254
Q2P3T6_XANOM/64-177
E6XPU1_SHEP2/51-169
F4MMW4_9BACT/129-220
Q4HFH4_CAMCO/41-155
E1WKH5_BACF6/144-251
Q5LHN2_BACFN/47-165
C6YZK8_9BACE/133-239
Q89PC7_BRAJA/143-245
C7JNC8_ACEPA/94-203
C7CF17_METED/92-198
H5WED5_RALSL/46-162
G7FKD3_9GAMM/132-237
F6F3W0_SPHCR/58-168
E4LC88_9FIRM/28-136
B0SRC6_LEPBP/121-249
F0H6I6_9BACT/121-238
H7YA85_CAMJU/45-157
G4LJE6_PSEAI/213-320
H7ZYB5_CAMJU/38-151
F3DYU0_9PSED/153-256
Q2S0K1_SALRD/151-250
B0KNB7_PSEPG/151-252
E8HSW8_ECOLX/35-139
H4S7L9_ECOLX/43-163
Q1YUB0_9GAMM/49-158
Q21HR7_SACD2/38-150
A2SM95_METPP/78-181
Q9ABL3_CAUCR/57-163
D2U390_9ENTR/63-173
B7RVF2_9GAMM/54-161
H5GLX0_ECOLX/75-181
Q2RW49_RHORT/59-159
D0TCC1_9BACE/57-159
G5LQZ5_SALET/11-120
Q1IAI7_PSEE4/151-255
I0KGJ1_9BACT/149-254
G2E9V1_9FLAO/110-209
E5C530_9BACE/213-320
A6GF13_9DELT/85-189
Q3IGQ2_PSEHT/59-163
G1WBD7_9BACT/131-241
Q5LDR6_BACFN/119-229
F5QHJ2_SHIFL/2-69
FPVA_PSEAE/161-265
Q8CY02_ECOL6/44-164
G3A8F1_9RALS/82-206
D5QHZ3_GLUHA/117-217
D5MI93_9BACT/60-174
G2APS8_ECOLX/75-181
H4WJD5_ECOLX/129-244
Q080J9_SHEFN/57-171
E8UX41_TERSS/135-239
G5FW68_9PSED/148-249
G7B4L6_VIBCL/28-139
F0REV6_CELLC/113-223
G2ASW1_ECOLX/74-177
F5KJS2_PSEAI/51-156
H5R4K3_ECOLX/75-181
D0X5Y9_VIBHA/40-152
C7PNA8_CHIPD/131-222
H5TDF9_9ALTE/58-174
B7BBU9_9PORP/2-93
F3PRF9_9BACE/118-226
D4VDA3_BACVU/117-218
E5B5E3_ERWAM/40-144
C6XV58_PEDHD/49-156
D7VR72_9SPHI/139-247
B3AZG3_ECO57/38-152
G9W8J2_SALET/43-163
B6VV98_9BACE/121-229
G5H4I1_9FIRM/52-161
A7JRX6_PASHA/50-151
F3LY10_ECOLX/35-139
C6IFP6_9BACE/21-146
F9D4N7_9BACT/137-244
Q3KDS1_PSEPF/51-175
C9KS79_9BACE/201-326
Q7NKM5_GLOVI/105-213
Q026A9_SOLUE/130-247
C7PKD2_CHIPD/132-240
D4VI64_9BACE/122-253
A4TI23_YERPP/37-141
C1HZN3_NEIGO/57-161
H2J0T9_RAHAC/85-184
G7EY05_9GAMM/42-150
E3FCI7_STIAD/139-242
A4LBD1_BURPE/101-202
E1RCR8_SPISS/49-158
H4SCP5_ECOLX/51-159
G2I6X1_GLUXN/79-187
D0TM39_9BACE/120-236
E8GTB0_SALMO/60-172
C6XQ67_HIRBI/64-185
F2IQY9_VIBCL/62-178
G0DZT6_ENTAK/97-204
E7PMK4_PSESG/91-194
H5HRL3_ECOLX/21-130
A3XL29_LEEBM/95-208
Q841D2_NEIME/10-115
A9HNM4_GLUDA/50-159
C7KY29_ACEPA/80-185
E8X724_ACISM/140-256
F7L4F5_BACOV/134-242
E6L1V5_9PROT/43-150
F2JYE6_MARM1/110-211
G6EI23_9SPHN/49-150
E1EDC5_VIBPA/41-151
B3CI45_9BACE/118-234
D5VLB9_CAUST/50-171
E6T5C5_SHEB6/96-192
F7SVN2_ALCXX/80-182
I0K209_9BACT/130-236
E0R796_ECOLX/70-169
B1F8Y7_9BURK/77-178
F2JBL5_HELP9/40-141
C0N9F1_9GAMM/45-150
F9D6D3_9BACT/113-226
B1ZTP1_OPITP/42-147
Q01ZE5_SOLUE/108-238
G4T3E6_META2/44-151
G0L9U9_ZOBGA/140-226
A8H2N7_SHEPA/53-169
B7NAY0_ECOLU/74-177
B3PJT5_CELJU/162-261
E5C9P2_9BACE/114-220
Q21GC4_SACD2/48-157
F5L1B8_9FIRM/62-171
A5FLW0_FLAJ1/125-231
A3QHJ9_SHELP/58-181
D5VD18_MORCR/53-158
C7K7P1_ACEPA/179-283
D0TN17_9BACE/109-219
D8DUK7_PREBR/99-205
G5SLJ0_9BACT/123-254
F8BWL8_OLICO/95-206
F0SA32_PEDSD/134-240
C9R046_ECOD1/67-169
G7R2T4_ECOC2/42-146
B2UI36_RALPJ/64-177
C2FTB3_9SPHI/115-240
B4SM67_STRM5/57-176
B3A8E7_ECO57/39-151
Q3IDA3_PSEHT/65-165
D7KA54_9BACE/118-224
E6X6J4_CELAD/105-214
A9CVN6_9GAMM/47-152
I0DS63_PROST/70-170
Q15UI0_PSEA6/69-176
D2QUW1_SPILD/128-232
F1ZJC5_ECOLX/21-130
D8J1G6_HERSS/69-171
A2W3M3_9BURK/94-194
E4KVN4_9PORP/117-222
E2NBJ8_9BACE/132-238
F0G0F5_9BURK/65-175
C7M6G7_CAPOD/120-230
F7MBQ4_9BACE/125-229
C6YHA8_VIBCL/39-140
D3QUD7_ECOCB/42-147
C6VWE4_DYAFD/609-703
A5FCA1_FLAJ1/213-340
E8RTJ2_ASTEC/62-178
F3ISK8_PSEAP/81-183
Q5LBB9_BACFN/224-330
G8TA29_NIAKG/129-237
G2SDP9_RHOMR/139-256
F0BV13_9XANT/23-137
D0HU88_VIBCL/39-140
A8HLU4_BURPE/68-181
H7FLR8_9FLAO/113-220
H6MBR4_ECOLX/51-159
Q840Z8_NEIME/10-115
F8BQ78_OLICM/95-206
G2YZT5_FLABF/45-155
A6SZL8_JANMA/163-265
H5BI49_ECOLX/38-146
H0T6W7_9BRAD/121-221
Q6FAJ0_ACIAD/55-159
G7TCV5_9XANT/49-171
A5V4S5_SPHWW/51-159
A0Z3M9_9GAMM/39-147
G7DA59_BRAJP/93-207
G0DQV4_9GAMM/52-170
F0N6I2_NEIMN/51-155
F0N9J8_NEIMN/67-170
H4JGL8_ECOLX/129-244
A7V5G9_BACUN/151-257
D8B617_ECOLX/129-244
Q1GZN9_METFK/77-191
C4T6S3_YERIN/11-119
G5GBA9_9BACT/130-239
I0KQU7_STEMA/53-165
C7JV38_ACEPA/111-223
Q93SE1_ECOLX/37-151
A4AM61_MARSH/222-303
I0LSY2_SALET/43-152
B7VAV1_PSEA8/49-158
H1DFW8_9PORP/168-274
B5Z753_HELPG/45-160
F2IEF8_FLUTR/117-223
F3JDA5_PSESX/64-178
D7I8H5_9BACE/209-317
A4CIP4_ROBBH/114-224
F3WVB4_9SPHN/69-191
F4B192_KROS4/35-146
B4X4G8_9GAMM/91-194
D5VGP2_CAUST/85-202
A6AD66_VIBCL/62-178
Q15X95_PSEA6/45-165
F4TX00_ECOLX/43-148
E0EM77_ACTPL/45-156
Q5FRI1_GLUOX/38-150
D6D421_9BACE/104-209
E3BHJ4_9VIBR/50-146
H8ARC1_CAMJU/38-151
G2Z6F9_FLABF/131-230
H5PL39_ECOLX/42-149
D8DD24_COMTE/72-192
D4V8M2_BACVU/111-238
E9X949_ECOLX/129-244
F4C4Q6_SPHS2/130-236
Q1GPL9_SPHAL/130-237
Q1GYN5_METFK/63-167
G8T9I5_NIAKG/121-250
E7P6X4_PSESG/1-77
Q8A3D0_BACTN/115-220
Q48KC0_PSE14/151-254
F7T873_ALCXX/132-237
Q2P1Y7_XANOM/70-129
C6ISZ9_9BACE/220-325
H4P0I2_ECOLX/43-163
F4C791_SPHS2/302-399
C3Q662_9BACE/136-247
Q028F9_SOLUE/129-242
D4VAM9_BACVU/111-217
H8KMV7_SOLCM/148-236
B3AJV7_ECO57/67-169
H1GLT1_9FLAO/119-217
D3HX70_9BACT/136-245
A5FF77_FLAJ1/115-221
F4CBX9_SPHS2/124-252
C0Y0R0_BURPE/85-186
F7RUN5_9GAMM/58-157
H0G1T7_RHIML/39-139
E5VF54_9BACE/109-217
H1SAL0_9BURK/45-151
F4T0Z8_ECOLX/42-149
F5RL91_9FIRM/72-177
Q74D74_GEOSL/18-124
A2TW11_9FLAO/113-219
E4VRK2_BACFG/227-330
D4Z3Z7_SPHJU/57-167
F4CAA1_SPHS2/228-335
B0RNI2_XANCB/82-185
D1DHM3_NEIGO/54-172
A1TVK0_ACIAC/50-161
F5PT76_SHIFL/30-139
E2NBQ3_9BACE/117-224
D4S4I2_9FIRM/52-161
C3K9F5_PSEFS/158-262
C3QE33_9BACE/112-218
H0QC09_ECOLI/67-169
D6LIX9_9FUSO/41-147
B3PJT8_CELJU/92-191
H5F8D5_ECOLX/129-244
F0C4Q1_9XANT/57-167
E1SW84_FERBD/51-164
Q9I245_PSEAE/56-170
A7M0L4_BACOV/115-225
H1HA21_9FLAO/115-215
Q841D8_NEIME/10-115
F7MC99_9BACE/117-244
F5PMZ4_SHIFL/2-69
H0FCA4_9BURK/166-270
D4WA42_BACOV/113-223
H3PVA5_BRUAO/54-161
A3PFU3_RHOS1/63-165
C6Y3L3_PEDHD/237-345
Q48LI5_PSE14/65-165
A1F2H7_VIBCL/62-178
D9P5K1_ACTPL/33-172
E1YQ26_9BACE/131-238
C9PWL6_9BACT/214-321
H5B2J1_ECOLX/38-146
I0DP40_PROST/63-160
G7F2G4_9GAMM/45-150
E9VHC5_ECOLX/44-164
D9RXI0_PREMB/97-204
B6BH81_9PROT/41-152
B5WDI5_9BURK/80-179
B2I5Q6_XYLF2/47-169
H8FD47_XANCI/77-189
H1H4P7_9FLAO/146-251
A0M7E7_GRAFK/111-239
H8CWJ9_CAMJU/38-151
G1VHZ1_9BACT/151-255
C9QEX4_VIBOR/73-177
D0KIY6_PECWW/6-116
B9J7E6_AGRRK/65-171
B8KY64_9GAMM/50-164
D6DVG2_ENTCL/62-165
D7K8B3_9BACE/141-242
G0J4P8_CYCMS/115-239
B4RRC2_NEIG2/42-160
A8H850_SHEPA/54-168
H8KZC2_FRAAD/103-207
A6L1T8_BACV8/215-325
Q841A9_NEIME/10-115
E1YT59_9BACE/117-245
F3BL73_PSEHA/52-151
E8GRR3_SALMO/30-139
D3A2X6_NEISU/51-155
D4W9M1_BACOV/126-234
Q3M2C6_ANAVT/224-323
C7PEP6_CHIPD/270-397
E6X9F2_CELAD/109-232
C4I078_YERPE/43-151
Q58ZL4_HAEDC/23-139
E1WWZ0_BACF6/211-315
B7AMQ2_9BACE/118-225
Q9CML6_PASMU/51-182
E8BFM7_SALMO/43-163
D1DX71_NEIGO/45-159
D3IC06_9BACT/110-241
Q088R0_SHEFN/54-159
E5C772_9BACE/147-255
A4XFG4_NOVAD/55-163
E7P0Z6_PSESG/46-154
A1VBQ1_DESVV/102-231
B6IS01_RHOCS/45-154
E6X455_CELAD/116-222
G5SQ74_9BACT/161-263
G7FIP3_9GAMM/202-324
A9BRT2_DELAS/122-224
H1XBX4_9XANT/61-156
F6IKN8_9SPHN/15-123
Q0HTW2_SHESR/89-185
D6D3R7_9BACE/120-231
G5TDR2_ECOLX/129-244
G8TGU8_NIAKG/129-238
D4SU41_9XANT/71-181
E8P8V2_ACIB1/66-171
F3GYV7_PSESX/59-181
A3JJ58_9ALTE/43-155
C5B163_METEA/68-181
D5D5N3_ECOKI/55-155
E0NXV0_9FIRM/64-169
D6DT53_ENTCL/43-148
G6Y471_9RHIZ/83-187
F5Y1T9_RAMTT/67-168
D7J7G9_9BACE/118-234
E6MMT1_9BACT/111-218
Q029C2_SOLUE/121-230
A4Y302_SHEPC/65-166
C0ABK3_9BACT/49-148
A3LK48_PSEAI/44-155
A4C4E1_9GAMM/38-155
H0F4U4_9BURK/56-160
D7VXD0_9FLAO/45-168
C8TLS1_ECO26/67-169
B9TD22_RICCO/51-172
B3WXZ3_SHIDY/11-123
B5E8F9_GEOBB/62-174
A3M3B8_ACIBT/37-158
G8R7J6_OWEHD/118-223
F0C2V6_9XANT/73-186
C7CJ47_METED/71-176
H1NSA3_9SPHI/112-219
D4Z5F7_SPHJU/132-251
B3B196_ECO57/39-167
C6XP79_HIRBI/66-176
E7RRR7_9BACT/139-247
A7JXJ8_VIBSE/65-177
C3KCU9_PSEFS/126-233
C3R9W1_9BACE/124-229
B6BUW5_9PROT/37-144
D7VI07_9SPHI/56-187
D2NJQ1_ECOS5/42-149
H8C774_CAMJU/42-157
D0CER2_ACIBA/55-160
F7RTS6_9GAMM/48-153
F0GDV0_9BURK/67-188
B3QC12_RHOPT/154-262
E2ZU16_PSEAI/213-320
F0H906_9BACT/113-234
G5YES4_ECOLX/38-152
Q2G3V2_NOVAD/71-176
G1VFA6_9BACT/65-170
F7M4C4_9BACE/136-244
G7FAJ5_9GAMM/53-163
C2DNS1_ECOLX/38-146
G4QJQ9_GLANF/120-226
H1EBV9_ECOLX/35-139
G0IVC1_CYCMS/122-227
D5X6I6_THIK1/50-155
D4Z884_SPHJU/66-181
F3BH54_PSEHA/45-150
Q304R7_ACTPL/47-147
C5BT14_TERTT/46-151
C7X5C0_9PORP/208-308
E1WW70_BACF6/119-229
D7J328_9BACE/207-332
C9PUP8_9BACT/47-152
H4HTU0_ECOLX/67-169
F8EHB8_RUNSL/164-259
D5MHA1_9BACT/53-159
G5G3D4_HAEAP/42-149
A2TXZ9_9FLAO/119-228
Q8P7E6_XANCP/54-166
B6I7W2_ECOSE/67-169
E5UTJ7_9BACE/202-313
F4CEF2_SPHS2/216-351
C9LEJ6_9BACT/40-151
B4SP60_STRM5/51-161
A2TX75_9FLAO/113-220
C6M4B6_NEISI/84-192
B6VYS4_9BACE/136-231
D7YRP6_ECOLX/43-163
D7IPI6_9BACE/154-262
C1F8S8_ACIC5/146-252
G0CI71_XANCA/183-286
F0N0L1_NEIMO/53-168
G7D182_AERSA/37-144
D4X091_BACOV/45-151
E8RVH4_ASTEC/155-269
D6D4G2_9BACE/134-241
E8XEX2_SALT4/92-195
H5B983_ECOLX/39-167
E8BEW3_SALMO/38-146
Q9PBL0_XYLFA/46-168
Q027K9_SOLUE/60-153
C1HJS1_9ESCH/42-146
F4C4Z2_SPHS2/139-266
D0H5D5_VIBCL/33-147
D7K377_9BACE/159-266
B6VV96_9BACE/58-168
H7R3X1_CAMCO/41-155
E7T5K6_SHIBO/67-109
D0C7P2_ACIBA/38-152
C3QAQ2_9BACE/118-224
G4AMK5_AGGAC/41-172
E4MS65_CAPOC/118-243
F7T9D4_ALCXX/30-134
H4YD91_ECOLX/67-169
C1F269_ACIC5/129-244
G9YZM7_9ENTR/76-182
G4BE70_HAEAP/20-125
F7L9A2_BACOV/44-149
H8XPG4_FLAIG/43-151
E8WKB0_GEOS8/65-177
B8H2V3_CAUCN/45-154
C5CWJ8_VARPS/57-161
Q01YH8_SOLUE/139-256
D1K3U6_9BACE/113-219
F6AM93_DELSC/58-172
B7RZ55_9GAMM/26-134
F7QMD5_9BRAD/91-202
F5KWE9_PSEAI/161-262
H7EB29_SALHO/10-130
E5CBR7_9BACE/132-252
F0CDR3_9XANT/50-163
D0TCQ1_9BACE/190-312
E1WQP7_BACF6/115-220
H4P396_ECOLX/35-139
G7RIU5_ECOC1/70-169
B4SS23_STRM5/62-168
G8TQ03_NIAKG/158-266
B1KJF5_SHEWM/59-164
E1Z0D8_9BACE/197-303
G8TEI2_NIAKG/194-302
F5HTK8_ACIBA/67-170
G2PRM8_MURRD/126-218
E2SWF4_9RALS/69-169
D2F1L8_9BACE/66-171
E4VSQ2_BACFG/130-237
G0E925_ENTAK/82-181
F4T555_ECOLX/42-147
Q4LC04_SODGL/41-146
A1JIL6_YERE8/61-168
D4WF21_BACOV/119-223
B7B5Z9_9PORP/226-333
A4BRG8_9GAMM/85-185
D4X1R9_BACOV/123-230
G8NP90_GRAMM/127-245
B0SZC9_CAUSK/47-156
G7TET7_9XANT/88-197
F8N6D0_9BACT/207-315
H5AP72_ECOLX/75-181
D0SL81_ACIJU/38-143
D6H679_NEIGO/53-170
E6K343_9BACT/41-153
B6ZNQ8_ECO57/38-146
H3NRY1_9GAMM/48-158
H3QVR1_BRUAO/50-153
F4R0L8_BREDI/53-159
G6EL39_9SPHN/63-176
E8P8V9_ACIB1/69-172
H1RT50_COMTE/59-156
D0TM19_9BACE/112-224
G6EFR4_9SPHN/66-179
Q5LH80_BACFN/114-238
G7TDQ1_9XANT/47-171
D4KDF2_9FIRM/39-151
B8KVI6_9GAMM/52-161
A4NFU3_HAEIF/49-159
F8X2C9_9PORP/45-150
F0E3Z2_9PSED/40-148
H1ZER5_9FLAO/215-336
C9LL68_9FIRM/76-187
E5YN53_9ENTR/49-157
H1Y8I7_9SPHI/144-252
D4Z0V4_SPHJU/60-170
C6BP34_RALP1/88-200
G0L2X4_ZOBGA/221-343
A3H2Q0_VIBCL/45-156
Q8PR40_XANAC/46-156
H1YBA8_9SPHI/215-322
E1WVJ2_BACF6/202-327
C1F1H1_ACIC5/78-182
F7SWB7_ALCXX/41-153
F7L4I9_BACOV/111-217
G0LA73_ZOBGA/120-237
F7L4P9_BACOV/212-336
B1FPT5_9BURK/65-179
D4VLK6_9BACE/1-97
F0QAS1_ACIAP/42-154
A4AU13_MARSH/112-219
E9ZXE2_NEIME/52-158
H8XU74_FLAIG/122-227
C5BKF0_TERTT/63-175
D5ESJ3_PRER2/84-192
B8FM13_DESAA/23-117
Q474Z7_CUPPJ/71-177
C7XR49_9FUSO/41-147
C6X897_METSD/99-208
E5C3N2_9BACE/216-324
H7VVE8_CAMCO/38-151
Q489M1_COLP3/49-159
E8PIM1_ACIB1/59-158
C0AXU1_9ENTR/62-165
G0JLB5_9GAMM/72-190
C6ANU6_AGGAN/38-165
Q1VC90_VIBAL/53-157
H1YML0_9GAMM/88-184
H4YNT2_ECOLX/1-105
H1NQM5_9SPHI/146-245
D7JYB2_9BACE/135-259
A6EGD0_9SPHI/136-258
E2XQA8_PSEFL/78-183
F3BQ26_PSEHA/50-172
F8EEQ0_RUNSL/119-224
E8V4C4_TERSS/152-253
B6VTZ8_9BACE/207-295
A6F311_9ALTE/52-157
Q4A1H1_ECOLX/42-147
F4AR12_GLAS4/52-161
A1ZQS0_9BACT/134-241
E2NE11_9BACE/104-213
F0S104_DESTD/22-130
G4A957_AGGAC/61-169
F3PNB1_9BACE/196-300
D0SNS3_ACIJU/60-160
G0L129_ZOBGA/142-258
Q12LS5_SHEDO/57-165
B7KRP4_METC4/74-188
F2JG29_HELP9/63-178
C3QBE4_9BACE/134-244
B0KL87_PSEPG/83-183
C6IA02_9BACE/202-327
C2M7Y0_CAPGI/113-216
F0IHE2_9FLAO/107-212
C7XDT3_9PORP/119-225
F9BEX4_VIBCL/39-140
A6EG54_9SPHI/199-304
B0GUE5_YERPE/49-157
H3M3L1_KLEOX/36-140
B2FRR1_STRMK/47-171
C7XAR3_9PORP/130-237
H8XRF6_FLAIG/116-221
D7JIT8_ECOLX/129-244
C9CS95_9RHOB/101-205
B2UD85_RALPJ/69-169
E8EGK5_SALMO/47-167
F0RD33_CELLC/129-232
F8ZBG3_VIBCL/62-178
A8T9Z4_9VIBR/34-136
H1DHC6_9PORP/114-236
G7HLA8_9BURK/98-213
G0JZQ8_STEMA/54-168
A6KXE3_BACV8/223-329
B3PJU1_CELJU/90-196
D7W128_9FLAO/49-181
F0BE65_9XANT/40-112
E8BRG7_SALMO/72-175
E4PM51_MARAH/69-179
F4L391_HALH1/114-220
G8T680_BRUAO/50-153
C1HKP0_9ESCH/39-167
Q051R2_LEPBL/97-203
Q4ZTA1_PSEU2/157-258
F3L374_9GAMM/38-144
H4ZLW3_ECOLX/38-146
F4CCN6_SPHS2/226-344
D1QS73_9BACT/83-191
G8MHS0_9BURK/81-184
B5JE76_9BACT/75-188
F5IYW8_9PORP/121-229
A6L8E1_PARD8/113-222
D7YFG7_ECOLX/75-181
B0SZK0_CAUSK/52-160
F7M3R6_9BACE/126-233
E2ZZ08_PSEAI/139-254
A6LC99_PARD8/120-236
E1WUC5_BACF6/119-225
F0KUV6_YERE3/45-150
E1W6J1_HAEP3/33-138
D2QSH6_SPILD/28-133
A5UHJ4_HAEIG/67-186
H8ZXN2_NEIME/51-168
E6L1W3_9PROT/39-145
Q6N0K5_RHOPA/104-218
G2LEE3_CHLTF/122-233
Q64XS4_BACFR/220-325
A0M664_GRAFK/117-227
B8KG96_9GAMM/43-149
A0KRX3_SHESA/45-149
G7G495_9GAMM/54-165
E4VW85_BACFG/45-150
D7VKX4_9SPHI/145-253
E9Z1K3_ECOLX/39-151
D7IL09_9BACE/143-251
A0YAT5_9GAMM/45-149
E5WVP6_9BACE/117-224
D7K4E8_9BACE/119-230
D7X7L3_ECOLX/129-244
D0TIV0_9BACE/113-222
H1Q145_9BACT/128-233
B0SV13_CAUSK/50-166
B3HNU4_ECOLX/35-139
B3I5R8_ECOLX/38-146
C9PVJ9_9BACT/148-251
A6AGL3_VIBCL/67-181
E8RU83_ASTEC/158-274
G0BJ58_9ENTR/61-168
G1XWZ5_9PROT/150-267
C3QHR3_9BACE/128-236
A2U1W9_9FLAO/110-216
B5EYP9_SALA4/30-139
Q64RF2_BACFR/113-213
A5V719_SPHWW/50-156
D4VEZ1_9BACE/145-273
G7AHB2_VIBCL/41-151
F0G5F5_9BURK/65-164
E4PD00_ECO8N/42-147
E3D6U7_NEIM7/54-172
C6W2G5_DYAFD/116-232
F5PRL7_SHIFL/39-167
C9QRN7_ECOD1/75-181
E6V2W6_VARPE/95-200
D4ZLT6_SHEVD/49-159
F3H4H5_PSESX/40-139
C1ADK9_GEMAT/108-212
Q9ZKT4_HELPJ/60-163
G8X4I9_FLACA/126-233
C8WG23_ZYMMN/92-191
Q9A9I1_CAUCR/55-175
B3BW01_ECO57/38-152
H1Y733_9SPHI/137-257
C3Q0K1_9BACE/128-235
D6CXT9_9BACE/125-233
C6Z120_9BACE/95-202
H5QTJ1_ECOLX/39-167
E7VH75_SALMO/43-163
H0M2G8_SALMO/49-156
A3QH85_SHELP/43-164
H1XUX8_9BACT/122-234
A6LCF9_PARD8/142-250
F8X211_9PORP/139-240
B8L6A1_9GAMM/47-171
F5IXT3_9PORP/52-154
B7B5L4_9PORP/221-331
E4RW09_LEAB4/121-225
A5JCN0_BURML/68-181
C6NV65_9GAMM/61-174
D4VTL6_9BACE/142-252
G2LS99_9XANT/91-204
B7H375_ACIB3/77-177
E1S976_HELP9/60-163
B8H2V8_CAUCN/62-165
E2RUF7_9BACT/107-219
F7Q6J4_9GAMM/110-217
F7QIH7_9BRAD/54-159
Q02GS7_PSEAB/79-179
E4VTJ4_BACFG/117-245
A2U2I1_9FLAO/106-219
Q5GWI4_XANOR/89-204
C4UY47_YERRO/73-180
Q7W7W3_BORPA/74-175
F9D3E3_9BACT/147-266
E5UNY2_9BACE/140-246
G0D8E0_ECOLX/35-139
Q4KIZ5_PSEF5/58-163
Q2NZ33_XANOM/143-256
H1EK12_ECOLX/67-169
H8ZXM7_NEIME/50-168
D4XQH7_ACIHA/66-166
D9RX89_PREMB/148-274
C2G379_9SPHI/202-309
C6VYB2_DYAFD/270-393
Q8KDV9_CHLTE/69-177
B2N6V6_ECOLX/67-108
H5TC75_9ALTE/55-178
C9QTE7_ECOD1/129-244
D0THL8_9BACE/181-281
D3I3G7_9BACT/160-265
G6DY96_9GAMM/58-162
E5VB83_9BACE/199-307
G8NS91_GRAMM/151-273
H1YME6_9GAMM/74-185
E8YJI8_9BURK/89-190
Q2G7P2_NOVAD/51-160
F9Y3Y3_9RHOB/29-138
E5C7V7_9BACE/124-231
F2IIQ1_FLUTR/49-156
C6RPQ6_ACIRA/60-159
F7LB48_BACOV/134-238
A9F1K7_SORC5/115-239
C8WEC7_ZYMMN/113-225
D2UB02_XANAP/51-168
H1NUY9_9SPHI/125-186
G9S6I6_9PORP/230-363
D0TVT5_9BACE/112-218
H1H812_9FLAO/130-264
H1KIP1_METEX/83-185
H4IDI3_ECOLX/21-130
G4B7K6_AGGAC/31-136
H1FGU8_ECOLX/35-139
G1Z2F8_ECOLX/38-152
C3QID4_9BACE/38-144
A6LFB3_PARD8/119-225
H7XFL5_CAMJU/42-157
E1JVK6_DESFR/45-155
A7H0L7_CAMC5/51-150
D7NCZ9_9BACT/111-239
E8AT28_SALMO/38-146
A6SZC0_JANMA/70-170
C4UFT8_YERRU/51-156
E2MFM4_PSEUB/66-165
E6MS61_9BACT/65-152
D4VEV9_9BACE/131-240
A3HXH8_9BACT/118-225
F3BNW2_PSEHA/35-153
F5ZD66_ALTSS/55-165
C7X3U5_9PORP/126-212
D8EK42_ECOLX/40-142
E2MK88_PSEUB/67-167
B3R9G1_CUPTR/94-195
Q217A3_RHOPB/179-284
E6X5I2_CELAD/135-243
F5ZAD2_ALTSS/60-170
H1IR11_9BACT/100-201
D2UCK4_XANAP/53-181
I0DS59_PROST/62-170
E6WVW1_PSEUU/129-230
Q0HJ87_SHESM/53-165
G2PSD2_MURRD/114-219
C7PLS3_CHIPD/228-345
Q2VBL3_ECOLX/37-144
Q5L9H0_BACFN/219-327
E7N136_9FIRM/151-253
G0JY87_STEMA/62-181
Q2RUF4_RHORT/172-276
G8TG11_NIAKG/127-234
E1X347_BACMS/58-164
C4SL69_YERFR/61-168
D2EXE8_9BACE/133-239
G2Z7F1_FLABF/132-225
D0SIT0_ACIJU/59-163
D7NCK3_9BACT/123-228
Q5NLH1_ZYMMO/78-178
F4TR97_ECOLX/67-165
D3SEB5_THISK/63-174
F9J4H7_ACIBA/44-149
E5V6H2_9BACE/121-228
A6ELE8_9BACT/115-223
A1W7A0_ACISJ/37-142
A5TJB5_BURML/115-221
E1GYD9_9BACT/52-167
H1NMC4_9SPHI/238-349
G4FRZ4_9GAMM/77-174
Q9ALL8_PASMD/62-176
G9S7G5_9PORP/213-337
D7K312_9BACE/118-234
A4MHK3_BURPE/236-335
Q8A021_BACTN/468-547
Q2N9F7_ERYLH/19-128
G7C0A6_VIBCL/58-159
F9T6D1_9VIBR/41-147
E0QZF0_ECOLX/35-139
H5TCC1_9ALTE/53-163
D4WT77_BACOV/90-193
H3TKG5_PSEAE/134-238
F5M7T3_ECOLX/67-169
D7J538_9BACE/130-237
D8JUZ0_HYPDA/140-250
D3LVJ2_9FIRM/44-153
C2FZK6_9SPHI/115-241
Q483Y4_COLP3/72-178
G5VRA6_ECOLX/43-152
D4WJM5_BACOV/133-240
E8SQY4_NEIGO/67-170
F7M2J8_9BACE/109-219
B8CQ30_SHEPW/50-163
E8RS90_ASTEC/48-161
A2WHP8_9BURK/202-302
B2TTE2_SHIB3/43-163
D0GR54_VIBMI/46-150
F0RHJ1_CELLC/120-230
B1LDJ0_ECOSM/37-151
G4PRF9_ECOLX/129-244
F2G9G4_ALTMD/131-238
Q0I153_HAES1/53-154
G0CDU4_XANCA/28-139
A4JM53_BURVG/67-174
H2BUY9_9FLAO/110-218
A5FI95_FLAJ1/116-242
G9S1K2_9PORP/46-161
D9RRH6_PREMB/213-336
A3YGJ8_9GAMM/72-169
C6I913_9BACE/38-144
D4WK51_BACOV/218-339
I0TE94_9BACT/64-169
Q9KIB2_PORGN/125-231
F7LEW5_BACOV/116-241
G9SI19_CITFR/129-244
H1XYQ4_9BACT/72-180
B0T8W5_CAUSK/69-151
C6VZX6_DYAFD/33-139
A6X6I1_OCHA4/76-179
H7U4W2_CAMCO/41-155
Q47XV4_COLP3/25-138
D5QC35_GLUHA/88-187
Q4UP43_XANC8/72-180
Q5NMB4_ZYMMO/87-199
G7FBC9_9GAMM/132-237
C6Z043_9BACE/114-224
D7K5J8_9BACE/85-210
D4VPC5_9BACE/151-257
C9LJX8_9BACT/113-224
G7EPX6_9GAMM/35-153
B1ZSM9_OPITP/77-198
F7L4N6_BACOV/126-234
H5TEE8_9ALTE/45-153
H5MPW1_ECOLX/75-181
A5WEG5_PSYWF/71-175
F0SEL5_PEDSD/38-148
E5UWM2_9BACE/125-228
B2FL45_STRMK/50-167
Q2M5P4_PSEPU/43-150
Q081L7_SHEFN/56-149
F4C1Z3_SPHS2/227-334
F9YTL7_CAPCC/118-245
E2N7E9_9BACE/119-253
C2FUX0_9SPHI/120-228
C7L390_ACEPA/87-198
D7NDC0_9BACT/120-227
C3REY0_9BACE/124-232
C4HN20_YERPE/102-202
C6E717_GEOSM/61-167
Q47BU9_DECAR/42-154
E7JR99_ECOLX/39-167
F7M9E8_9BACE/135-266
Q8ZNL0_SALTY/43-152
B7N0H6_ECO81/70-169
G2CMD3_ECOLX/30-139
G2PPU4_MURRD/130-257
C7X4V2_9PORP/114-220
Q0TGI2_ECOL5/42-149
F4TV41_ECOLX/65-165
H2G157_OCESG/34-139
E8DS63_SALMO/47-167
G2EDH0_9FLAO/114-221
B6VYC3_9BACE/126-242
C7M5F4_CAPOD/46-157
F7MYD7_ECOLX/11-120
D8JJX7_ACISD/84-192
A3SHI0_9RHOB/40-143
E1SUN3_FERBD/48-171
G9S6U7_9PORP/120-236
A8FYC3_SHESH/60-162
F3PF05_9BACE/121-232
B5ZK34_GLUDA/96-196
E6KZJ7_9PAST/45-155
E1YP58_9BACE/115-216
D0S2I8_ACICA/176-280
H7TFG3_CAMCO/38-151
F0JWK2_ESCFE/21-130
D7VT85_9SPHI/1114-1199
F9J1E8_ACIBA/35-135
B0GLS9_YERPE/37-141
D7K9Y6_9BACE/211-335
H8Z838_9GAMM/47-154
B1JIR7_YERPY/70-173
C6I1I0_9BACE/35-164
C0N381_9GAMM/49-139
H1KBY1_METEX/94-200
A2P7U3_VIBCL/40-151
A4Z1C8_BRASO/126-226
Q7NG22_GLOVI/140-248
G9RJM1_9ENTR/55-175
F5IU27_9PORP/112-212
G3ZCG8_AGGAC/58-157
C6IFR8_9BACE/115-234
G3Z444_9NEIS/56-162
H1YJL4_9GAMM/59-182
B0RP75_XANCB/124-233
G4SYM9_META2/159-273
C3Q3B8_9BACE/147-253
A6EAS3_9SPHI/700-797
F0F9M9_9BACT/130-261
I0TE28_9BACT/148-274
D0TN89_9BACE/202-330
E5AN67_BURRH/94-193
D0GVL3_VIBMI/58-159
D3IJG2_9BACT/113-219
F9ZAE4_ODOSD/219-347
C7XBN2_9PORP/197-303
H3QLT5_BRUAO/50-153
E2WRM9_ECOLX/43-163
G1ZHK8_ECOLX/74-177
G0K155_STEMA/80-183
F0BEV0_9XANT/53-152
Q8A6V2_BACTN/127-246
H4WN54_ECOLX/43-163
A0M7C3_GRAFK/130-266
E7VHV0_SALMO/47-167
A6E7U0_9SPHI/145-269
F5RLG9_9FIRM/51-160
F4CAV8_SPHS2/217-325
E4TA93_RIEAD/46-154
D0IMJ5_9VIBR/41-148
D4IIS7_9BACT/119-226
G0L581_ZOBGA/121-228
B0U4I4_XYLFM/56-175
G9S4J0_9PORP/124-232
F1WGS3_MORCA/53-158
Q8P5D6_XANCP/53-180
Q8YRY2_NOSS1/93-203
E8HC59_ECO57/43-163
D6D6A8_9BACE/115-231
B4X233_9GAMM/53-165
D8PAZ8_9BACT/112-221
A0KYA9_SHESA/85-181
F1Y9Y2_ECO57/42-147
D5QFH7_GLUHA/82-204
C3QDW8_9BACE/200-307
Q4UXD2_XANC8/64-177
FIU_ECOLI/67-169
C1DQT8_AZOVD/39-145
C3Q2R8_9BACE/93-201
D6H7H3_NEIGO/59-168
C6BM64_RALP1/64-163
E8L7F6_9RHIZ/31-128
E6SW34_BACT6/129-239
H8KT85_SOLCM/117-222
H8KS14_SOLCM/137-231
H5WUA7_9BURK/43-153
D6KP34_9FIRM/67-176
A5VAX4_SPHWW/49-155
E6K4V9_9BACT/125-249
F9Z3Q9_ODOSD/122-228
G0J151_CYCMS/145-270
C0G5C1_9RHIZ/125-232
E2M951_PSEUB/46-154
IRGA_VIBC3/45-156
H8Y815_9FLAO/64-163
C6V131_ECO5T/38-146
F7M1M3_9BACE/151-257
C6W424_DYAFD/112-219
D7VTA6_9SPHI/125-232
Q6FEH3_ACIAD/57-160
G7ENQ3_9GAMM/57-162
F0RGV4_CELLC/116-240
F8X1J8_9PORP/200-301
E1WUW1_BACF6/124-231
C9Q2G2_9VIBR/45-156
D7IL51_9BACE/223-332
D8AIZ8_ECOLX/67-169
E2QIH2_ECOLX/67-169
H4UAX8_ECOLX/38-146
H7VNN2_CAMCO/46-155
H8KLX8_SOLCM/115-241
D7K8M4_9BACE/128-236
C6YFM3_VIBCL/62-178
Q6NAX1_RHOPA/39-147
F3PQC1_9BACE/117-233
C3RF17_9BACE/210-317
B2RKR1_PORG3/124-237
F8ZFF3_VIBCL/40-151
F2BGN1_9NEIS/40-103
H4MXP7_ECOLX/11-116
G0A8D0_COLFT/59-173
F4MZ53_YEREN/44-155
H4L7H3_ECOLX/75-181
C3K8B4_PSEFS/59-182
C6I6Z7_9BACE/216-322
A9R512_YERPG/67-176
G5W244_ECOLX/74-177
E2NDL8_9BACE/114-245
B2IG30_BEII9/73-180
G2SFB3_RHOMR/122-223
H1UH95_ACEPA/13-112
B4WDR3_9CAUL/46-155
B0TKC2_SHEHH/50-168
F4TNN3_ECOLX/129-244
F1ZBH4_9SPHN/64-173
A6KZ70_BACV8/114-224
F2KKE9_PSEBN/46-156
A3M6G0_ACIBT/51-154
I0M791_SALET/72-175
Q15WR4_PSEA6/128-236
F7LJF6_9BACE/616-717
B6INS5_RHOCS/46-153
Q7NDD9_GLOVI/129-238
C0VIV0_9GAMM/55-160
A7ZIW7_ECO24/43-163
E8RVF6_ASTEC/60-175
C6UJK4_ECOBR/38-146
B9M495_GEOSF/52-158
Q8PEI1_XANAC/59-173
Q25C90_9SPHN/84-184
H8AXX0_CAMJU/45-154
F7NZ45_9GAMM/48-152
A9APK0_BURM1/88-188
H3SQC6_PSEAE/173-282
Q391Q0_BURS3/59-163
A6W1G3_MARMS/77-176
A3XPQ6_LEEBM/143-248
A9N061_SALPB/43-163
G6DU46_9GAMM/47-168
G2HP21_9PROT/136-241
A6XTR6_VIBCL/67-181
Q0AT48_MARMM/58-165
Q2G670_NOVAD/44-152
D3I2J9_9BACT/113-220
H0F837_9BURK/152-267
E3I4R7_RHOVT/115-223
F9TS50_9VIBR/45-153
G8TCN4_NIAKG/244-374
Q8PD15_XANCP/77-195
B6JI78_OLICO/55-161
C7X583_9PORP/58-159
B3ASD7_ECO57/75-181
A8GBB1_SERP5/77-175
I0TCT7_9BACT/493-589
Q5FQ11_GLUOX/92-205
I0WL41_9FLAO/41-151
B5XXX0_KLEP3/55-175
G5FLJ5_9PSED/41-144
F1ZCF6_9SPHN/70-181
A6EHU2_9SPHI/202-341
E2NG92_9BACE/124-230
D5BE00_ZUNPS/194-315
B7AL07_9BACE/136-265
Q88I46_PSEPK/68-168
B7L333_METC4/79-183
F3DJE0_9PSED/76-175
A6KY13_BACV8/137-263
C6W0X6_DYAFD/129-232
G6E9G2_9SPHN/34-144
F5J5U4_9RHIZ/152-260
F9BYJ6_VIBCL/11-121
F5MIX0_SHIFL/2-69
D8CI61_ECOLX/43-167
B0HF79_YERPE/51-162
A1ZDA4_9BACT/113-245
F4QYP0_BREDI/52-160
F3EJ04_PSESL/145-256
G2Z4A4_FLABF/114-241
G2LWL4_9XANT/65-182
D7I9G2_9BACE/114-219
E4VSP4_BACFG/132-242
F9D5I4_9BACT/108-216
A7V5N3_BACUN/45-151
G5G5M1_HAEAP/39-145
D6J8B8_ECOLX/67-169
Q26B02_FLABB/120-226
D7IAE6_9BACE/120-231
Q1YSL2_9GAMM/168-285
F6E4E0_SINMK/169-278
B3QZ59_CHLT3/134-247
G9U6K1_SALMO/75-181
G0DF39_9GAMM/73-181
C2G2K7_9SPHI/127-253
Q9A847_CAUCR/53-157
D8NN02_RALSL/30-146
D0TXI9_9BACE/114-220
H0L4F4_SALMO/75-181
E7H8R7_ECOLX/3-97
F5ZAJ4_ALTSS/90-212
D3GRI4_ECO44/39-151
G2F6S7_ECOLX/39-167
A1ZVX1_9BACT/114-235
A5FA54_FLAJ1/113-218
C7KGX7_ACEPA/105-215
D3RW03_ALLVD/53-155
D7IV86_9BACE/224-332
H4LEE5_ECOLX/11-120
E4KRT8_9PORP/144-250
C2FV32_9SPHI/126-233
H1HQK2_9BACT/109-215
H5QKU5_ECOLX/9-113
Q2RW29_RHORT/86-190
G2TCV5_RHORU/157-259
Q0AP86_MARMM/52-164
BTUB_ECOL6/38-146
F5R7W7_9RHOO/37-148
A3HTY8_9BACT/131-233
E8UZF5_TERSS/54-167
Q39MU8_BURS3/77-178
D1K7R6_9BACE/111-218
G7CZA4_AERSA/175-276
E4VQ86_BACFG/143-253
A3QJQ6_SHELP/67-166
G9TGF2_SALMO/60-172
Q7X3F9_PSEHA/76-180
Q26C65_FLABB/43-153
I1E1N3_9GAMM/58-148
E9WSU4_ECOLX/39-167
I0GQ48_SELRU/47-156
F9EPE1_FUSNU/42-151
E8M526_9VIBR/62-166
B8L8N1_9GAMM/65-178
E1RSF4_ECOUM/35-139
Q51162_NEIME/39-144
D6CZP3_9BACE/121-230
Q18PC5_9SPHN/67-177
C6DHQ2_PECCP/45-153
D4WV37_BACOV/139-245
G2IR59_9SPHN/43-152
Q15SC5_PSEA6/51-161
B3QGC5_RHOPT/113-223
I0EM76_9HELI/46-161
F5R0F6_SHIFL/21-130
C7PPG5_CHIPD/128-230
D5VK08_CAUST/56-167
Q3SUW7_NITWN/181-287
C7XBP9_9PORP/220-327
E3HTV2_ACHXA/130-254
B7AGX9_9BACE/94-199
F7LJZ7_9BACE/45-150
C6IP09_9BACE/41-147
C6XSL5_PEDHD/221-347
F3QSF0_9BACT/100-209
E0NQ60_9BACT/83-191
C3QDD0_9BACE/139-248
D4WVN4_BACOV/209-334
A8HKY7_BURPE/69-169
F6F373_SPHCR/53-161
F5IEX9_ACIBA/69-172
Q7P666_FUSNV/25-134
H0Q5E1_9RHOO/333-433
D1W004_9BACT/123-229
H4UG47_ECOLX/67-169
G2S565_ENTAL/43-155
C6VRN1_DYAFD/144-252
Q1EMK9_LEPBI/61-168
F2G4U7_ALTMD/48-156
F7VIH8_9PROT/139-243
Q0HUK7_SHESR/58-164
D7Y5L6_ECOLX/38-165
A5FKB8_FLAJ1/113-219
B0NLN3_BACSE/106-213
G3Z575_9NEIS/67-163
F2K335_MARM1/38-144
G8TEQ6_NIAKG/130-237
G7HEV2_9BURK/61-165
E8RM32_ASTEC/53-162
E4ZCD7_NEIL0/52-167
Q3M2B5_ANAVT/92-201
A4ASD5_MARSH/113-236
Q0HR66_SHESR/59-154
Q3R672_XYLFA/7-99
D0TKF8_9BACE/130-240
F5ZTM2_SALTU/45-165
F7T9R0_ALCXX/162-267
B7LGL2_ECO55/75-181
Q7NJC3_GLOVI/97-200
D8N6A2_RALSL/68-169
E6XIJ2_SHEP2/48-161
A2TRY8_9FLAO/117-253
D1Y043_9BACT/160-262
F0JR20_ESCFE/39-167
B5JXV8_9GAMM/38-148
Q1H3Y0_METFK/91-192
Q841B2_NEIME/10-115
C3Q6R9_9BACE/136-231
Q1LB10_RALME/59-174
D3IKI1_9BACT/112-221
D0TLR3_9BACE/125-233
D1JRL2_9BACE/47-152
D0PDU8_BRUSS/125-232
G7EQ08_9GAMM/202-324
Q3ILB0_PSEHT/112-218
F5S615_9NEIS/37-141
E4RXX6_LEAB4/115-244
A8EX22_ARCB4/59-159
C5BNB4_TERTT/50-159
D4Z7Z9_SPHJU/42-153
I0AIM5_9BACT/124-230
Q48039_HAEIF/64-182
F4L8A0_HALH1/243-351
C7BHW9_PHOAA/78-183
A3UDC5_9RHOB/36-148
Q8PG61_XANAC/64-168
H1QYP6_VIBFI/46-157
F3PJ23_9BACE/116-223
H7XAI6_CAMJU/41-155
G5UV91_ECOLX/42-149
F9B738_VIBCL/50-146
E1PV52_HELPT/39-142
C6DDB7_PECCP/44-164
A5UG83_HAEIG/40-141
G0E990_ENTAK/37-149
A7ZLU4_ECO24/39-167
E8H413_ECO57/43-152
D4VSV7_9BACE/208-313
F2KWW3_PREDF/111-239
A8ZKK2_ACAM1/207-307
B8K4V3_VIBPA/10-126
Q5QYE9_IDILO/48-156
H4SHS0_ECOLX/11-116
Q15RW5_PSEA6/55-164
F3PVB5_9BACE/127-236
D2QKP1_SPILD/117-239
D8DCN2_COMTE/155-258
H4I2H4_ECOLX/1-100
F9SEF1_VIBSP/54-153
B6VT80_9BACE/135-245
F9Z600_ODOSD/226-346
Q51133_NEIME/17-122
A1RLR7_SHESW/56-160
D2QBJ6_SPILD/257-375
G4C9A6_SALIN/38-146
C6XYI5_PEDHD/648-793
D0J503_COMT2/90-191
G5QEB4_SALRU/51-158
F2BAG5_9NEIS/44-165
D5VMI7_CAUST/53-173
D5CD28_ENTCC/78-181
B5Q1J0_SALVI/75-181
A8I3K7_AZOC5/73-175
A6G389_9DELT/76-181
G7EEA0_9GAMM/57-173
Q21I29_SACD2/192-297
G2SH35_RHOMR/125-224
F6ICP4_9SPHN/46-165
O52981_ERWAM/61-168
B0H353_YERPE/51-162
G9Z857_9ENTR/101-200
B3C770_9BACE/125-230
A5V684_SPHWW/50-157
F9ALT6_VIBCL/50-146
H7SSE7_CAMCO/42-154
F7TGY0_PASMD/1-96
B5BCW6_SALPK/47-167
E5CHJ6_9BACE/43-149
G0L955_ZOBGA/119-242
G0C7U9_9ENTR/44-152
H0MZA9_SALMO/30-139
H1RMD5_COMTE/10-114
F9ZBI9_ODOSD/49-160
F5IF43_ACIBA/67-170
B5MNW2_SALET/43-150
H7V607_CAMCO/41-155
Q12RA7_SHEDO/50-158
H0T5L3_9BRAD/45-158
F2KY03_PREDF/122-255
A7LW92_BACOV/132-256
A5FAV4_FLAJ1/128-254
G9A5Y5_RHIFH/156-257
D3PBQ3_DEFDS/37-146
A6AV89_VIBHA/48-159
C8T3B1_KLEPR/61-168
E8V071_TERSS/145-266
C5T9I4_ACIDE/14-126
B4A831_SALNE/30-139
A6L1B8_BACV8/222-329
D2EXR7_9BACE/136-265
A2TWD6_9FLAO/129-235
G8TEM2_NIAKG/122-229
G0CBS9_XANCA/30-149
A4Y412_SHEPC/59-164
B0KQD3_PSEPG/137-252
A4BVH0_9GAMM/129-243
F4KVT7_HALH1/132-226
E0DXY7_9RHIZ/48-155
A3EII4_VIBCL/67-181
B4S8B2_PROA2/211-317
B2T5D5_BURPP/76-177
A9EP51_SORC5/64-176
C4SKD4_YERFR/45-150
D1W2C3_9BACT/29-124
G2SHA5_RHOMR/70-168
G9G033_HAEIF/47-151
H8CHI5_CAMJU/38-151
F4QHN8_9CAUL/242-289
B5SEF8_RALSL/152-251
A0LDK2_MAGSM/44-143
D5QMG6_METTR/58-170
Q7CSB9_AGRT5/174-291
B4U5T9_HYDS0/43-148
C8T039_KLEPR/44-148
B5C693_SALET/47-167
G6ZZB5_VIBCL/41-148
A4XEM4_NOVAD/47-161
G3IUJ7_9GAMM/129-238
F7LSD4_9BACE/211-315
G7RDD8_ECOC2/44-164
Q8FZX3_BRUSU/48-155
H1RXE7_COMTE/156-260
A7M4V6_BACOV/180-309
F0AIZ9_NEIME/67-170
I0QUP7_9ENTR/104-203
H1INI1_9BACT/60-170
F9Z4H8_ODOSD/215-338
H8FUF1_RHOMO/43-151
G5LBK3_SALET/1-89
G7F1G1_9GAMM/65-165
F6IE73_9SPHN/50-159
B7RUL1_9GAMM/44-153
G5R2E9_SALSE/10-119
Q1I4L2_PSEE4/145-254
G2UCJ2_PSEAI/79-179
A5J351_BURML/267-366
E0THH9_PARBH/40-146
Q840Y2_NEIME/10-115
F0S891_PEDSD/117-225
G6AHU7_9BACT/117-233
D9P4X9_ACTPL/22-128
F3U590_ECOLX/68-167
Q12ML4_SHEDO/56-161
C6I3A3_9BACE/128-236
B7GWU6_ACIB3/52-161
B3PBU3_CELJU/59-170
H3LMY8_KLEOX/42-154
B2FHC3_STRMK/44-155
D7VPU0_9SPHI/227-334
E7VFQ2_SALMO/38-146
H8KWD5_SOLCM/132-227
D1JY23_9BACE/128-235
H5PWZ9_ECOLX/38-152
H1Y2E6_9SPHI/119-225
G2LX49_9XANT/73-179
B3A9P3_ECO57/67-169
D4KFM9_9FIRM/50-159
C2G558_9SPHI/105-214
H0KVQ3_9FLAO/56-156
E4MCP9_9BACT/126-235
C4FP07_9FIRM/50-158
E0FJC8_ACTPL/1-114
B0C030_ACAM1/204-312
C7JNP1_ACEPA/66-175
E2XUZ2_PSEFL/156-257
G4QE01_GLANF/54-160
A3D270_SHEB5/61-163
F9MQJ1_9FIRM/44-153
Q840Z7_NEIME/10-115
C3QHW9_9BACE/113-224
C2FWH9_9SPHI/145-248
E4R6L9_PSEPB/142-245
E8ILB9_ECOLX/39-167
F2BZA4_HAEAE/13-132
G5GAY4_9BACT/124-239
H0MSK1_SALMO/60-172
E6W7T5_PANSA/76-179
G2JHC7_ACIBA/78-182
D7VTC6_9SPHI/126-233
Q1ZAH3_PHOPR/37-141
D1B6V4_THEAS/33-147
Q7W3P7_BORPA/50-156
H4UKT5_ECOLX/11-125
D0JRS0_YERP1/51-162
G0AGE1_COLFT/64-179
E7TZ56_ECO57/11-125
G1XZF5_9PROT/90-174
F1YRF8_9PROT/94-203
F8EML7_RUNSL/130-229
E5VF32_9BACE/113-219
D8DE54_COMTE/141-252
A7V6V5_BACUN/199-302
G4AAH0_AGGAC/58-157
A6ECI3_9SPHI/130-256
D4Z2E6_SPHJU/49-159
C6KUS9_9BACT/65-175
E6XKN0_SHEP2/74-175
C6XTS8_PEDHD/236-345
G4QLL4_GLANF/57-172
HGPB_HAEIF/79-198
B4TLH8_SALET/43-147
G0B0V8_9GAMM/47-168
C3QK41_9BACE/47-152
G9SIV6_CITFR/1-94
G1XXS8_9PROT/63-174
F0FAU8_9BACT/213-336
F8GDS5_NITSI/261-364
H4NQT5_ECOLX/21-130
G2SGY0_RHOMR/119-229
D5QE88_GLUHA/90-200
I0MC73_SALET/38-146
D9QKG2_BRESC/48-158
E1WUR9_BACF6/141-242
D6KH95_9FIRM/40-143
E4M8U9_9BACT/48-148
F7NYT5_9GAMM/44-151
Q0B1R2_BURCM/77-178
F2N6C6_PSEU6/69-176
Q82W79_NITEU/120-220
B0VAC3_ACIBY/61-161
A7AKT0_9PORP/151-258
G0IYU0_CYCMS/145-270
G4CJC1_9NEIS/51-168
Q8VPA7_VIBCL/39-140
C3K5Z3_PSEFS/133-248
G0BC08_SERSA/58-178
H8L0M3_FRAAD/134-236
H8KLY1_SOLCM/134-269
D6D511_9BACE/135-266
H1YEY8_9SPHI/224-354
H8ZXL7_NEIME/50-168
B6W108_9BACE/206-312
I0ZJC9_HELPX/45-160
A6AR79_VIBHA/49-168
F3XSP0_9FLAO/49-160
D7J6K6_9BACE/211-335
I1E1V3_9GAMM/134-240
C3QVQ9_9BACE/104-212
E7RNQ6_9BACT/110-215
E3HZE3_RHOVT/93-201
F2EXH6_PANAA/78-186
G2IJ14_9SPHN/157-258
B7X230_COMTE/160-269
C2FVY2_9SPHI/123-232
Q1BJA1_BURCA/67-188
E8XHY9_SALT4/75-181
H3N8R4_KLEOX/75-181
E7SM71_SHIDY/74-177
D7NBZ0_9BACT/122-246
A9DUB6_9FLAO/139-225
D4T169_9XANT/55-167
E5CB35_9BACE/113-218
E8XYI4_RAHSY/67-187
E6NIL8_HELPK/58-173
B9TKV6_RICCO/1-26
Q9REN7_ZYMMB/44-148
C4HYY3_YERPE/37-137
G8PTC9_PSEUV/32-137
D5BG29_ZUNPS/98-214
B4E9A7_BURCJ/66-162
F7LHR3_BACOV/40-146
F9TJ80_9VIBR/43-154
F0QDI3_ACIAP/80-185
G7RAD0_ECOC2/70-169
F4ASC4_GLAS4/66-178
BTUB_ECOL5/38-146
B8KJW2_9GAMM/46-161
H5WS06_9BURK/49-166
F0KMZ9_ACICP/75-179
F6F0N4_SPHCR/167-288
F0BH82_9XANT/55-173
A4AC80_9GAMM/132-240
B7AD07_9BACE/117-225
D1W7B4_9BACT/159-288
D2MJU1_9BACT/35-142
F7L6W0_BACOV/199-306
B9KR69_RHOSK/63-165
H1YB59_9SPHI/135-230
B3CGA3_9BACE/31-129
E4RX93_LEAB4/116-225
D4X2D7_BACOV/133-217
F3IE89_PSESL/158-260
E9YEJ2_ECOLX/67-169
B7BGZ0_9PORP/160-265
G8T731_NIAKG/117-218
D0LLU2_HALO1/165-288
H1NKR5_9SPHI/117-223
B3JFT0_9BACE/77-183
F4R1D7_BREDI/52-174
G3Z6K8_9NEIS/67-164
E0EBH2_ACTPL/50-150
G8TN75_NIAKG/235-367
C6I293_9BACE/146-240
G7GH85_9GAMM/49-157
F9JBS6_ACIBA/33-147
D1JRH9_9BACE/111-227
D5VML9_CAUST/46-155
B1XZW6_LEPCP/52-164
Q64RV6_BACFR/45-151
A7JTS5_PASHA/59-162
E7B1N4_YERE1/69-168
Q5F527_NEIG1/42-160
B6IXQ5_RHOCS/47-164
E4PJ57_MARAH/32-143
E6QI55_9ZZZZ/66-182
G0A129_METMM/158-260
E8RUJ5_ASTEC/145-245
E1LB24_9FIRM/51-159
F8CH57_MYXFH/166-271
Q1CB96_YERPA/70-169
A8ZM83_ACAM1/78-188
A7ABW1_9PORP/217-324
F3X2F8_9SPHN/92-193
F2KWA3_PREDF/111-239
Q8XWS0_RALSO/45-152
A3XIS2_LEEBM/136-241
D8ELB1_ECOLX/74-177
E2X0K6_ECOLX/21-130
D7IBE9_9BACE/116-223
E4TAT3_RIEAD/50-160
E5WYE0_9BACE/116-224
C7X4N3_9PORP/188-299
D0J2X6_COMT2/65-180
C0BKR6_9BACT/114-222
D7VK03_9SPHI/233-361
A7M3L6_BACOV/65-171
C2IMB0_VIBCL/41-147
H1Y6S3_9SPHI/117-221
D4SVG2_9XANT/67-187
F4CA34_SPHS2/135-242
E3GVW4_HAEI2/49-182
D6YQ50_PANVC/1-79
G5NP47_SALET/1-103
B7I8K8_ACIB5/52-159
F7S161_9GAMM/58-168
C4V3M1_9FIRM/56-165
H4LQV3_ECOLX/11-125
C9PUL8_9BACT/125-233
F9ILM7_ACIBA/116-220
C3QSN2_9BACE/681-778
YDDB_ECOLI/39-167
A0Y0W8_9GAMM/53-167
B5CZQ4_9BACE/148-258
D5EPT8_CORAD/39-146
Q4KFW7_PSEF5/46-156
Q5L7F7_BACFN/133-239
H1XSL8_9BACT/124-224
G3IV27_9GAMM/76-178
F9SD87_VIBSP/33-137
E8QMS5_HELPR/40-141
Q2NDC4_ERYLH/26-122
D4T6U8_9XANT/49-171
E5CHU2_9BACE/206-334
C6IKS0_9BACE/116-223
B3PH32_CELJU/54-174
H1XKC8_9XANT/60-167
A9MHG6_SALAR/38-146
D4GJJ6_PANAM/39-146
A5FHV3_FLAJ1/120-225
B5JIH1_9BACT/51-153
F7LAK9_BACOV/116-236
C6EAF8_ECOBD/43-152
E5C9L1_9BACE/216-321
C7RBD1_KANKD/46-154
D1QTN1_9BACT/115-221
F3ZSY9_9BACE/213-321
A0XZI5_9GAMM/54-159
G2IQC9_9SPHN/62-171
Q8GF28_ZYMMO/44-148
H7FQU8_9FLAO/115-245
F0CVL3_SALMO/72-175
Q0AP16_MARMM/56-167
F4QP08_9CAUL/68-184
D4TU36_9NOST/67-178
E8QU29_HELPW/39-140
H4J6H5_ECOLX/74-177
C7PQ41_CHIPD/114-245
H5WJM8_9BURK/53-153
F5Y1T6_RAMTT/47-146
G2I3E5_GLUXN/88-194
G8W378_KLEPN/48-168
D9RTX9_PREMB/181-294
I0K5T5_9BACT/123-247
A6Q2F8_NITSB/47-155
G6XH27_9PROT/80-180
B7B6G6_9PORP/133-241
F3KZ15_9GAMM/225-326
F0BG95_9XANT/51-154
F8EUI5_ZYMMT/84-193
F8GKR4_NITSI/69-179
D7IBA2_9BACE/122-229
A3U585_CROAH/111-234
D1JV15_9BACE/211-315
F4N181_YEREN/65-174
F7LEZ6_BACOV/110-217
I0EMK3_9HELI/57-172
E5UGT6_ALCXX/70-176
Q4UWP6_XANC8/75-180
Q7MPW2_VIBVY/48-167
G2M1Y6_9XANT/60-173
B1JXN5_BURCC/81-194
F3ZSU3_9BACE/45-145
B0RMR7_XANCB/64-168
E6X4F8_CELAD/112-219
E7TIN2_SHIFL/3-69
H8BYH0_CAMJU/45-154
B0T0F8_CAUSK/55-159
H4L3C6_ECOLX/70-169
H1IKY4_9BACT/86-192
C1DH77_AZOVD/147-250
F0CCF5_9XANT/51-165
E9XFJ1_ECOLX/38-146
E2NGE5_9BACE/148-272
G2S8H6_ENTAL/54-158
C6WU48_METML/98-213
D7XHN6_ECOLX/43-153
B3CG24_9BACE/117-224
E2NLV2_9BACE/121-228
A3KU61_PSEAI/50-163
C7PLP9_CHIPD/207-316
B0RMD3_XANCB/68-170
B3JGG1_9BACE/130-236
B0HR24_YERPE/46-150
H0J4I7_9GAMM/46-160
F6AZI9_DELSC/54-168
D7VUD3_9FLAO/51-154
Q47232_ECOLX/42-149
P94931_MORCA/40-145
G0JXW7_STEMA/35-146
E8I041_ECOLX/70-169
Q64P69_BACFR/229-336
C3QF13_9BACE/125-233
B2FSQ7_STRMK/66-165
C7PBP4_CHIPD/146-252
B2FRC4_STRMK/65-169
G7QH04_LEPII/126-228
E0QFQ3_CAMCO/42-154
I0EXB4_HELPX/58-161
E5U0T1_ALCXX/67-168
A5VVQ8_BRUO2/54-161
B3C8Y6_9BACE/123-230
F4L6C3_HALH1/127-232
I0DQV7_PROST/44-151
D4T7A5_9XANT/54-164
G5P647_SALET/72-127
H7ZBQ9_CAMJU/45-154
B2P1Y4_ECO57/43-163
F2KWM9_PREDF/117-233
C9L1F7_9BACE/116-225
A6WMV5_SHEB8/53-175
A3XP96_LEEBM/127-234
B3BSA8_ECO57/46-145
H5A4X4_ECOLX/38-146
H5BET0_ECOLX/129-244
H1H2F3_9FLAO/138-248
E5UR28_9BACE/48-152
H6L9F0_SAPGL/125-234
C8TD80_KLEPR/55-175
B6VSB1_9BACE/124-232
D7I6U3_PSESS/77-197
Q0HXW2_SHESR/69-173
D1W3K4_9BACT/141-250
H7FN90_9FLAO/111-233
D6IP09_ECOLX/43-167
E2NFL8_9BACE/129-230
D6CYP6_9BACE/135-240
Q8GH18_ECOLX/44-164
D4IJU1_9BACT/45-162
F5HVS4_ACIBA/33-136
E5VB41_9BACE/104-210
A9BWE7_DELAS/87-191
G8MSL7_AGGAC/1-83
D5RE97_FUSNC/40-148
F2KY78_PREDF/237-337
H4J7Y5_ECOLX/39-167
F6F1P0_SPHCR/53-161
E1KR23_9BACT/131-222
C9NV61_9VIBR/35-137
I0KBR5_9BACT/129-245
C6XUM1_PEDHD/224-355
D3IEE0_9BACT/119-223
G5VWV4_ECOLX/38-146
E0F654_ACTPL/45-156
B0H7H2_YERPE/73-178
B7BDI0_9PORP/108-216
Q47YV0_COLP3/52-161
A9GRQ1_9RHOB/53-157
H0LJ27_SALMO/75-181
A0KZF1_SHESA/63-165
A1HNQ0_9FIRM/54-161
H4QYH2_ECOLX/39-167
Q2GA14_NOVAD/46-150
B0MXN9_9BACT/122-228
B1Z2G5_BURA4/58-163
I1DD29_9VIBR/54-153
D6D5C0_9BACE/217-325
E8X4E5_ACISM/159-252
F3KZ22_9GAMM/45-160
D2NE83_ECOS5/43-163
G2IMH7_9SPHN/43-151
G8UN92_TANFA/200-306
F5ZDT0_ALTSS/181-304
B5NVJ4_SALET/43-163
B0RLM1_XANCB/70-183
Q0HDD7_SHESM/48-153
H4M4Y2_ECOLX/67-169
C1HHA4_9ESCH/70-169
F0CH34_SALMO/72-175
E6SVH1_BACT6/118-225
G4AZP2_AGGAC/38-159
A2VYP8_9BURK/57-163
H5UXG3_ESCHE/43-152
E6MRS7_9BACT/131-255
G5WUN9_ECOLX/42-149
F7X2Q4_SINMM/78-181
E1PIL4_ECOAB/74-177
D9P967_ACTPL/33-172
C2FW48_9SPHI/155-279
B7GZL9_ACIB3/62-181
E0EEH8_ACTPL/41-158
E2MDL0_PSEUB/81-183
A3J2I7_9FLAO/114-223
E1RX27_ECOUM/42-149
C3QS87_9BACE/114-221
B6IY88_RHOCS/38-161
F2G501_ALTMD/58-181
G7B2S7_VIBCL/41-151
A9CI28_AGRT5/55-171
F9JAZ7_ACIBA/69-169
G2C5T3_ECOLX/11-120
F8X3J6_9PORP/119-229
C3QI58_9BACE/204-311
A0Z0U4_9GAMM/65-170
F3U740_ECOLX/42-147
A6EAY2_9SPHI/226-348
D0C7C2_ACIBA/77-177
B8ZHI3_NEIME/45-159
D3IJJ3_9BACT/99-221
H1NMR9_9SPHI/124-231
BTUB_VIBCH/41-148
Q39S21_GEOMG/79-183
A5W662_PSEP1/58-179
H7WRM8_CAMCO/38-151
E6X0R3_NITSE/28-133
E5CAI6_9BACE/212-336
H4KE52_ECOLX/2-69
Q88GV5_PSEPK/124-221
H8CXS5_CAMJU/45-154
E4ZBS1_NEIL0/38-145
I0M7K8_SALET/43-163
E8IZF8_ECOLX/39-167
G7FII2_9GAMM/55-157
C9PTD4_9BACT/114-222
G8QGB4_AZOSU/100-215
B0RYE8_XANCB/153-272
F0F873_9BACT/494-587
Q7NR88_CHRVO/41-155
Q64R79_BACFR/216-322
Q15V76_PSEA6/52-173
D4WNW1_BACOV/117-241
G9YFV9_9FIRM/54-163
D1PUM4_9BACT/113-221
C6EKB2_ECOBD/43-163
F4T120_ECOLX/51-159
D0TDU0_9BACE/193-297
I0HWC0_RUBGE/63-164
F7LDN8_BACOV/130-239
C3QWW8_9BACE/88-193
G7TBL7_9XANT/1-24
B9XW26_HELPX/63-178
B5PDI7_SALET/47-167
D1JUD0_9BACE/202-327
A7JYZ0_VIBSE/52-151
C7PV28_CHIPD/115-222
E4PHD6_MARAH/59-164
E4VUF4_BACFG/106-216
G8WAN6_KLEOK/42-151
B3PGB6_CELJU/53-168
E1WL49_BACF6/122-227
A7FEM1_YERP3/37-141
E1YXA7_9BACE/146-253
F3GIS7_PSESJ/112-232
B1LFC1_ECOSM/39-167
H6P2K3_SALTI/30-139
B0T5R2_CAUSK/1-85
Q9A7Q4_CAUCR/47-169
H0Q058_9RHOO/44-155
D4ZA96_SHEVD/59-174
A3LFR2_PSEAI/148-251
E1JU67_DESFR/50-168
F5MGW1_SHIFL/75-181
A9HXF4_BORPD/57-157
I0HLQ4_RUBGE/78-181
D0X015_VIBAL/53-157
G1ZYI9_ECOLX/39-167
G4LBJ7_PSEAI/49-152
C3QWJ1_9BACE/215-316
D7J317_9BACE/117-242
F4KKV4_PORAD/135-240
E4KSZ7_9PORP/52-157
D7Y804_ECOLX/67-169
G2S131_ENTAL/42-151
D7II32_9BACE/136-243
B0SY43_CAUSK/55-163
F1XWS9_ECO57/42-147
F3Y2H1_9FLAO/115-228
G6EGM1_9SPHN/43-150
G2ZWM8_9RALS/67-164
Q5L7Z4_BACFN/205-336
E3BEP1_9VIBR/1-61
F1Z866_9SPHN/51-164
A8I3M5_AZOC5/112-220
E8UZN5_TERSS/107-253
C7X5E5_9PORP/122-232
E5UVW8_9BACE/141-248
D7J5A5_9BACE/430-507
A6LAX1_PARD8/57-159
Q89YS1_BACTN/121-228
B1KGB2_SHEWM/57-180
H1YEM6_9SPHI/705-801
B7WXP8_COMTE/75-180
A1RK16_SHESW/65-177
B3PEK2_CELJU/54-163
G6ZAS6_VIBCL/50-146
D2QTH0_SPILD/49-159
H5T866_9ALTE/53-165
H5DV93_ECOLX/75-181
F4ARB5_GLAS4/57-170
D1PW87_9BACT/102-232
B7MTN2_ECO81/74-177
F8EBT9_RUNSL/112-221
D1JPS8_9BACE/319-423
E6SWF2_BACT6/120-210
A4CGN4_ROBBH/42-145
A7H0K0_CAMC5/46-163
F4CFN9_SPHS2/134-259
G8TKQ2_NIAKG/259-391
A3I1I6_9BACT/134-236
H3ZIJ1_9ALTE/50-171
A3N1U9_ACTP2/37-143
H1Y379_9SPHI/130-252
Q2NDY0_ERYLH/41-155
Q3ARU9_CHLCH/44-152
E2XYU1_PSEFL/57-164
B6DYI9_NEIME/22-136
B2N0U5_ECOLX/2-92
E3XVE5_ECOLX/67-109
F5J1L8_9PORP/143-253
F7R656_SHIFL/67-109
F0RG82_CELLC/116-226
H3MLP7_KLEOX/61-155
E6XJZ5_SHEP2/58-162
Q9ABK3_CAUCR/33-128
D0T3N4_ACIRA/48-159
C6ICN4_9BACE/130-237
Q6D8N7_ERWCT/86-189
A6L3G9_BACV8/113-221
F2KVC5_PREDF/141-246
G5SP46_9BACT/50-155
D4VPG8_9BACE/1-45
G2S5L3_ENTAL/37-145
F0MDI6_NEIMG/39-154
H1FPI7_ECOLX/39-167
E5U2Y0_ALCXX/148-251
E8LH63_9GAMM/41-147
A1ZYC0_9BACT/130-242
C6W2Y4_DYAFD/122-240
G8TGS6_NIAKG/115-223
F4L6G5_HALH1/214-309
C9P5F8_VIBME/45-150
F7X3A9_SINMM/75-180
C2FV38_9SPHI/130-231
Q8KR53_ESCFE/41-145
G7FBW7_9GAMM/32-136
E5RY18_9BACT/57-169
F3ZUL2_9BACE/55-160
G7G526_9GAMM/63-180
G7EVZ6_9GAMM/46-169
Q3BPU3_XANC5/76-179
D9P7N2_ACTPL/45-156
E9ZTL7_NEIME/47-162
Q4URJ0_XANC8/88-203
Q65V87_MANSM/32-136
G0B0X2_9GAMM/48-156
F4VTP0_ECOLX/74-177
F3I721_PSESF/155-257
E2XQG5_PSEFL/67-167
C9KR02_9BACE/119-225
F4VLP3_ECOLX/52-160
H3PML6_BRUAO/54-161
D8EBU2_ECOLX/75-181
B3DZS2_METI4/145-247
C9LNN8_9FIRM/72-175
Q72FW3_DESVH/50-165
Q6SG68_9BACT/37-143
D1XZG5_9BACT/112-220
Q1M4D8_RHIL3/83-187
A3UBQ9_CROAH/168-275
D7NBY1_9BACT/138-243
C9LS89_9FIRM/60-169
D1XY45_9BACT/135-242
G8NSB8_GRAMM/131-250
G6DWW5_9GAMM/53-167
E7ZS96_SALMO/30-139
E4T4P4_PALPW/132-231
B6XK95_9ENTR/43-149
D8JE29_ACISD/181-290
C9PWC0_9BACT/116-232
G8VS79_KLEPN/55-183
H7Z691_CAMJU/42-157
C7BRA7_PHOAA/43-151
G5UQ44_ECOLX/74-177
B0RLK8_XANCB/67-177
B8GU57_THISH/43-155
D5X3P1_THIK1/62-167
Q15X03_PSEA6/48-159
E1WL59_BACF6/36-161
C3K181_PSEFS/138-249
Q138A3_RHOPS/86-195
Q21KX0_SACD2/56-168
C7KRN4_ACEPA/66-175
Q841C9_NEIME/10-115
H8FAL1_XANCI/101-219
A6EJL4_9SPHI/127-235
C6I6S2_9BACE/102-202
H4PSJ5_ECOLX/38-132
C6VTQ9_DYAFD/129-227
Q2QJX4_NEIME/54-172
E8AY39_SALMO/60-172
C7PKW0_CHIPD/229-357
D4XG28_9BURK/103-203
F4R1Y5_BREDI/69-174
A3KUM8_PSEAI/171-278
G7FG85_9GAMM/45-155
D7J3A1_9BACE/179-307
F5S5I2_9NEIS/40-156
G7HGI9_9BURK/68-168
Q9I0P7_PSEAE/146-267
C8WAY9_ZYMMN/96-205
G2I562_GLUXN/57-159
H8A075_CAMJU/45-154
A6A1T3_VIBCL/62-178
F7LT23_9BACE/202-327
G9TAL0_SALMO/72-175
C0VNU1_9GAMM/166-277
Q8Y190_RALSO/71-172
B5NS32_SALET/49-156
C2M8N8_CAPGI/107-212
C6XNY0_HIRBI/54-164
F9R9I9_9VIBR/32-135
B7V421_PSEA8/67-168
F9CGB9_ECOLX/74-177
G9W021_SALET/50-153
G6EH95_9SPHN/45-154
F0FA48_9BACT/127-251
D4T5U7_9XANT/52-164
G4CPX8_9NEIS/42-179
H1XMC2_9XANT/87-185
F7RMB2_9GAMM/51-167
C6XUX2_PEDHD/226-362
E0NB86_NEIME/67-170
A1WUH5_HALHL/53-160
D7I8C6_9BACE/463-547
F4C9B2_SPHS2/214-324
A4CBE6_9GAMM/63-171
F6EVB0_SPHCR/41-153
Q6SG70_9BACT/35-154
E8PBB2_ACIB1/41-141
A3QFK3_SHELP/50-168
F9EUV6_9NEIS/66-175
B6R9T5_9RHOB/46-151
F2MV65_PSEU6/40-143
A9EWB2_SORC5/1-104
F0F1D1_9NEIS/51-157
C6XCM5_METSD/67-164
F7T291_ALCXX/12-139
B5ESU0_VIBFM/51-155
A3LD81_PSEAI/134-238
E1L4C2_9FIRM/63-166
D3I5M5_9BACT/81-181
E6XDE2_CELAD/118-225
E0LSN3_9ENTR/64-163
Q64XX6_BACFR/318-422
A0KT35_SHESA/71-171
C7PQX1_CHIPD/121-237
H1YA57_9SPHI/225-354
B9B047_9BURK/53-159
F5NM83_SHIFL/38-146
B5SGF6_RALSL/103-204
A4BXM3_9FLAO/48-153
C7JXU9_ACEPA/87-198
D1JYB4_9BACE/115-242
D0TAI6_9BACE/113-231
I1AKH7_PSEAI/171-278
C6EGZ0_ECOBD/74-177
F8EFZ6_RUNSL/118-247
D4WEZ4_BACOV/107-212
Q2IX02_RHOP2/105-206
F1XTH0_ECO57/39-167
D7IVN5_9BACE/130-237
C0VQ32_9GAMM/50-157
C4GES3_9NEIS/40-155
Q09E07_STIAD/65-170
F5SYH3_9GAMM/47-159
G8TEJ5_NIAKG/123-264
D4WET6_BACOV/20-126
G7FQI2_9GAMM/63-163
A3I202_9BACT/136-236
H7FVN4_9FLAO/133-260
Q87BA6_XYLFT/93-195
Q83XI7_VIBAN/80-182
B3ILF0_ECOLX/42-146
D3UGE2_HELM1/95-200
E1GXP6_9BACT/57-162
C9WZW8_NEIM8/51-155
H0SYS4_9BRAD/129-229
Q4KCF7_PSEF5/122-227
Q32AX7_SHIDS/42-147
C3Q6B4_9BACE/24-134
G5G8K2_HAEAP/41-172
E2N2Y5_CAPSP/117-222
D9QNK8_BRESC/63-178
F4LE83_BORPC/62-162
H1GTF2_9FLAO/119-230
G9VK07_SALMO/43-163
D8IWU1_HERSS/162-267
A6L044_BACV8/120-225
H0N4X0_SALET/60-172
B7A3X0_ECO57/51-159
D9P415_ACTPL/41-142
Q64U63_BACFR/143-253
F3VZV7_SHIBO/21-130
D4VI74_9BACE/139-245
G8R1F6_OWEHD/105-213
H8KQH0_SOLCM/127-234
C4GYU8_YERPE/67-176
Q89ZV4_BACTN/120-226
B4SRB6_STRM5/71-174
F9GGZ5_HAEHA/46-165
Q15XU3_PSEA6/48-163
D0W9G5_NEILA/73-181
Q0HG61_SHESM/64-181
D0FPT7_ERWPE/76-180
B4W6N1_9CAUL/54-176
F0BFX4_9XANT/137-243
B2NSM4_ECO57/38-146
E4T7G7_PALPW/229-336
H8BFS4_CAMJU/42-157
A4TKL4_YERPP/94-197
Q2Y7Z8_NITMU/131-239
Q0BXR7_HYPNA/53-163
H7EYH1_PSEST/2-100
G0ASP3_9GAMM/52-170
C6JPF0_FUSVA/45-149
Q5LE77_BACFN/124-231
G7HEU1_9BURK/85-182
A2SKY1_METPP/75-187
B8E498_SHEB2/50-155
E6JEM4_RIEAN/46-154
A6KYF2_BACV8/113-219
D4ZAY7_SHEVD/71-170
D2QGW4_SPILD/127-223
D0S0B9_ACICA/43-154
E5U8S6_ALCXX/54-158
A3WQC4_9GAMM/50-156
F9AB11_VIBCL/33-147
C2J1D4_VIBCL/62-181
C4GYT6_YERPE/43-151
H3R8Q2_ERWST/77-181
E1JDT2_ECOLX/43-152
C1HTF6_9ESCH/52-160
Q7WQY4_BORBR/69-175
A7LSH5_BACOV/30-147
C5TM42_NEIFL/44-160
G5S852_SALET/47-167
Q888K4_PSESM/46-154
Q1IEG5_PSEE4/133-248
A9DRV9_9FLAO/195-279
G3ZSS8_AGGAC/41-172
G7FBY8_9GAMM/55-166
Q39HI1_BURS3/50-155
H5EYI8_ECOLX/39-151
H5YQF3_9BRAD/97-210
C3JZF3_PSEFS/47-156
D3I5T0_9BACT/32-137
C6CQI9_DICZE/79-183
D7VZ86_9FLAO/47-167
A9BYH6_DELAS/178-280
Q1NDT1_9SPHN/40-141
E5WWV1_9BACE/42-153
I0AC88_SALET/43-163
F0CAT5_9XANT/92-214
E4RAV0_PSEPB/172-279
H5JD97_ECOLX/129-244
B9D0L8_WOLRE/47-160
B8E9A7_SHEB2/66-178
D2F2B4_9BACE/120-226
D7IZU8_9BACE/173-294
G1VG02_9BACT/122-249
H5QAD5_ECOLX/43-163
H7UDX8_CAMCO/46-155
G9FZS6_HAEIF/46-151
E4W0B3_BACFG/212-315
F3KZX1_9GAMM/38-148
C2G321_9SPHI/216-334
B3PJX1_CELJU/75-185
G8PK57_PSEUV/56-168
A4N782_HAEIF/6-124
H1GLJ9_9FLAO/132-226
E2N005_CAPSP/114-219
G8LLB8_ENTCL/43-148
I0KA88_9BACT/116-225
F5K4Q6_PSEAI/134-238
C0BPA3_9BACT/114-222
C6IQT4_9BACE/215-322
D0TQV1_9BACE/214-338
H5JWW5_ECOLX/74-177
Q9A4L1_CAUCR/51-163
E3HSV4_ACHXA/132-235
I0KTW1_STEMA/57-176
B1FWU9_9BURK/86-188
I0Y9X6_9BURK/1-65
G7FG58_9GAMM/56-178
A2S0G1_BURM9/113-218
F2C2T1_HAEAE/40-141
F7TE65_PASMD/57-168
F9Q9W7_9PAST/43-182
H4N265_ECOLX/43-163
D7J5R0_9BACE/221-341
A1S5E5_SHEAM/49-154
A9MG39_SALAR/45-165
B2SJ53_XANOP/49-171
E1SL66_FERBD/43-154
G8P1V2_GRAMM/139-252
H5N9B4_ECOLX/39-167
H0PZA0_9RHOO/50-162
C9KSW9_9BACE/223-329
F7MD12_9FUSO/41-147
C7PU32_CHIPD/198-302
A5V307_SPHWW/53-163
B5Z070_ECO5E/38-146
C9KVM5_9BACE/214-338
G7EIU4_9GAMM/75-180
G8NVQ2_GRAMM/128-245
A5W174_PSEP1/50-161
D5VPB7_CAUST/70-170
E6SWK5_BACT6/115-225
G7BYC5_VIBCL/62-178
Q32IY8_SHIDS/43-163
F3WU13_9SPHN/71-173
A9HYR2_BORPD/51-172
H1Y335_9SPHI/225-362
H8XS41_FLAIG/104-214
H1Q510_9BACT/72-178
G4DA39_9GAMM/44-149
B2I3B9_ACIBC/61-161
C3RGT4_9BACE/114-223
D9RR85_PREMB/99-206
F9BII3_VIBCL/28-139
D8PB13_9BACT/61-168
C7KTH7_ACEPA/104-203
C2DS18_ECOLX/35-139
D9RWH6_PREMB/143-269
F3WUB4_9SPHN/1-110
A7ZDL7_CAMC1/66-166
A0L1D1_SHESA/43-149
D1QSK3_9BACT/122-243
F5P244_SHIFL/42-146
C3QG06_9BACE/114-223
O54071_RALSL/154-250
D1W6H4_9BACT/114-230
E4QIQ2_METS6/68-169
G2M1F9_9XANT/47-161
H0U0E2_9BRAD/98-204
B3CER3_9BACE/118-235
D8CCY5_ECOLX/70-169
C6S0E9_VIBCL/39-140
D0TQG2_9BACE/113-223
C9MF27_HAEIF/62-161
F6GEF0_LACS5/116-248
D1VY32_9BACT/119-245
D6D8I7_9BACE/137-242
D0TQR3_9BACE/105-214
Q01Z73_SOLUE/125-233
B1JDK1_PSEPW/145-256
F0CBZ8_9XANT/51-154
F3WDV3_SHIBO/75-181
F0Q988_ACIAP/56-159
G5XWG1_ECOLX/39-167
I0WJU6_9FLAO/117-225
B4EIK5_BURCJ/85-184
H5JT76_ECOLX/75-181
E6L2P2_9PROT/47-153
A4A7U1_9GAMM/37-143
G1WAF6_9BACT/125-235
C6VTM7_DYAFD/211-305
H1YIH5_9SPHI/117-242
A3GQH3_VIBCL/45-156
D4Z0S1_SPHJU/52-159
F3J6A5_PSEAP/157-258
F8G1S4_PSEPU/74-171
Q5F845_NEIG1/53-168
G5VKJ2_ECOLX/67-169
A1ZKL5_9BACT/120-230
G0IYA8_CYCMS/127-233
D7I9L0_9BACE/115-222
E4QPW6_METS6/158-260
F0MHE6_NEIMG/57-161
F2KW81_PREDF/113-220
A8HW22_AZOC5/101-211
G8W2E7_KLEPN/82-181
Q1VSU5_9FLAO/121-244
Q7WEI0_BORBR/149-255
E5UXY3_9BACE/110-217
A1AP16_PELPD/50-151
F7LGD9_BACOV/117-248
F9D4H0_9BACT/116-251
B0HWC4_YERPE/73-178
Q5XXQ0_MORCA/19-124
G7G566_9GAMM/41-151
E1RUG8_ECOUM/43-152
G8P0L4_GRAMM/164-273
F7KY73_9FUSO/41-148
G0LCV7_ZOBGA/119-224
B1ZPS2_OPITP/74-178
D4V9L7_BACVU/108-215
C7CF53_METED/28-139
F5J2A4_9PORP/118-224
B3AKH3_ECO57/38-152
A1RF09_SHESW/52-163
B6W5G0_9BACE/94-204
Q4KAL1_PSEF5/57-173
B4RHI8_PHEZH/73-183
B4SMJ4_STRM5/51-169
D7N2T0_9NEIS/49-165
H5VYM0_SALEN/43-152
G1VHE3_9BACT/228-353
F3X2C5_9SPHN/130-241
G6DYB3_9GAMM/58-169
F7TI26_PASMD/46-124
B1J6S0_PSEPW/50-161
E1Z0C5_9BACE/220-325
D0C290_9GAMM/55-160
H1DH03_9PORP/53-154
D7J9Y3_9BACE/131-240
G2F105_ECOLX/75-181
A4Y5K8_SHEPC/51-162
F7N6J6_ECOLX/24-128
C5AX37_METEA/92-192
F0ER19_HAEPA/42-156
F4DZW6_PSEMN/45-156
D0IS36_HELP1/54-169
G2ILH3_9SPHN/54-172
F2BDW5_9NEIS/44-165
H0KH57_AGGAC/31-136
F3PEP5_9BACE/123-230
D0TK77_9BACE/142-250
F0BC57_9XANT/41-140
D4SQN7_9XANT/70-179
F9D4S3_9BACT/123-238
A6Q2C5_NITSB/44-153
H1GNX0_9FLAO/144-275
H1XBG6_9XANT/51-162
D5WIP0_BURSC/76-188
G7QKL4_LEPII/203-315
A4G1A7_HERAR/47-162
F3U3J2_RHOSH/47-151
F8N9D7_9BACT/204-311
H1XTS6_9BACT/122-217
E7K3K6_SHISO/49-155
A6GSB5_9BURK/41-154
E7WXZ6_SALMO/75-181
G8X5R3_FLACA/97-205
C6IUN5_9BACE/115-223
B4RID1_PHEZH/45-153
Q9AA84_CAUCR/56-171
B7B621_9PORP/196-302
G1W855_9BACT/142-248
D4DUC1_NEIEG/68-177
H1GXW2_9FLAO/135-238
C2LLM5_PROMI/52-158
D4WSF4_BACOV/42-148
A4Y6I1_SHEPC/52-153
B0T7I6_CAUSK/42-164
F8EE96_RUNSL/122-232
F4TSL8_ECOLX/39-151
E6MMK3_9BACT/126-234
H5BMG0_ECOLX/43-163
C7XEE0_9PORP/128-232
B4WCI5_9CAUL/59-169
E2K4T4_ECO57/39-167
H3NS43_9GAMM/40-150
F9DEU9_9BACT/122-228
G2L4R8_PSEAI/49-164
E7T329_SHIBO/30-139
C1DJG5_AZOVD/55-161
Q2N5G4_ERYLH/44-153
F3PUG8_9BACE/253-379
Q31H15_THICR/41-150
B0SWK8_CAUSK/48-170
E4MNT4_CAPOC/120-230
Q21D73_RHOPB/57-166
Q8P920_XANCP/44-155
Q9LAP1_ECO57/38-152
F5Z926_ALTSS/131-238
D1KAC8_9BACE/136-231
C3QTY7_9BACE/115-224
D0LLT2_HALO1/116-228
E8GGU7_SALMO/60-172
Q4US62_XANC8/77-189
G2L8T7_PSEAI/69-169
D1NDJ4_HAEIF/1-71
E1WRE7_BACF6/127-236
H4KXA1_ECOLX/39-151
C6XYZ9_PEDHD/219-312
C2LIB4_PROMI/39-149
F4QK92_9CAUL/22-136
A6EKH5_9SPHI/135-240
A6EHW3_9SPHI/182-302
F8EJ38_RUNSL/111-219
B5D3U4_9BACE/98-205
B6VVF3_9BACE/136-247
C7JNP7_ACEPA/104-203
F3G971_PSESJ/28-137
Q15P93_PSEA6/56-165
Q64WH4_BACFR/120-230
B6VWR3_9BACE/209-312
F3KQ54_9BURK/24-136
B7GWN3_ACIB3/44-149
Q1C0R2_YERPA/56-161
D7XRI7_ECOLX/44-164
H8ASZ2_CAMJU/48-157
B5QE30_SALVI/51-158
H3ZHH4_9ALTE/50-146
D7XIH7_ECOLX/129-244
H1GZK8_9FLAO/122-215
G5SVY4_9BACT/60-167
C9X3G1_NEIM8/53-170
B2H4E8_BURPE/76-176
Q1BGA1_BURCA/58-163
H8CWK4_CAMJU/42-157
C9Y1J1_CROTZ/32-134
F3XV28_9FLAO/45-150
A6W3B7_MARMS/147-258
A7V8I8_BACUN/120-226
G2DTS3_9NEIS/44-149
D1QTB0_9BACT/155-279
D3I767_9BACT/48-156
A7FNC7_YERP3/56-161
I1BEP6_ECOLX/21-130
D1YQX4_9FIRM/49-158
F8J5D1_HYPSM/121-222
H4USZ8_ECOLX/129-244
G8T893_NIAKG/213-339
A9KUG2_SHEB9/58-169
D0E8J9_9BACT/50-144
A9BZM7_DELAS/71-172
B3Y9N0_SALET/47-167
G4QE47_GLANF/66-172
Q2NB43_ERYLH/60-169
Q650Q6_BACFR/140-245
Q8YV28_NOSS1/113-223
E1YMR6_9DELT/7-113
F5PXZ9_SHIFL/1-101
C9KR93_9BACE/219-325
Q88KU6_PSEPK/152-256
F7RYJ5_9GAMM/48-170
E0F101_ACTPL/1-114
A0Z9J9_9GAMM/46-154
C3RAB6_9BACE/116-243
Q07VY1_SHEFN/50-160
D6V9C5_9BRAD/117-218
A6V586_PSEA7/145-251
G6EEQ0_9SPHN/95-206
H0TZ76_9BRAD/75-181
H5W4Y3_SALEN/75-181
E2NC29_9BACE/138-247
A9DND8_9FLAO/140-226
F3J9I9_PSEAP/153-214
A7V0D7_BACUN/118-226
A0Y541_9GAMM/45-156
E1WLP8_BACF6/126-227
E8RFC9_DESPD/58-170
Q0PY23_PSESZ/81-183
H0KTH1_9FLAO/132-229
G2PML6_MURRD/113-223
E6WKQ8_PANSA/81-184
C9L105_9BACE/142-250
H5VFN5_SALSE/38-146
B4WC02_9CAUL/62-180
H4PUT0_ECOLX/75-181
E9V4J6_ECOLX/74-177
G3A7Y9_9RALS/44-157
A4SNB8_AERS4/57-161
B6VXD7_9BACE/140-246
E3GT79_HAEI2/68-168
C3QV33_9BACE/44-153
H1Y5J8_9SPHI/160-263
Q0C072_HYPNA/73-171
B7KZS1_METC4/183-284
A9HEU6_GLUDA/82-182
C0G8V6_9RHIZ/60-163
F1Y865_ECO57/11-125
D3GWC3_ECO44/43-163
F4DR39_PSEMN/43-157
A9BU35_DELAS/54-168
E6VYE4_DESAO/42-147
G6AY64_9BACT/85-193
D1K5Z6_9BACE/48-152
F9ZBZ9_ODOSD/191-315
Q5H4H0_XANOR/223-334
F5Z4Z1_ALTSS/115-221
E5UXI4_9BACE/200-307
F4R209_BREDI/76-178
F0BNA3_9XANT/53-152
D2UBZ9_XANAP/81-200
F7VA92_9PROT/90-212
F6B0R1_DELSC/72-171
H4XYH7_ECOLX/67-169
C4GPU4_YERPN/70-184
C6W051_DYAFD/103-228
E2NAX1_9BACE/153-269
F8KQA7_HELBC/65-180
F2GBB5_ALTMD/57-146
G7TCH3_9XANT/67-172
D4XEZ5_9BURK/85-199
Q3KIR6_PSEPF/66-173
F3W568_SHIBO/2-27
Q15RI7_PSEA6/55-170
F5IEI0_ACIBA/47-144
C7JUR6_ACEPA/85-194
D5EY21_PRER2/21-131
Q478Q9_DECAR/41-154
G5WDH4_ECOLX/38-146
H1HNC7_9BACT/52-161
Q2J3Z6_RHOP2/108-214
C6HXS2_9BACT/235-357
G3ZDJ9_AGGAC/1-59
C9QFB7_VIBOR/57-163
B0T5T8_CAUSK/136-243
E6AQU4_ECOLX/108-217
C9KXH2_9BACE/71-205
H1XXK0_9BACT/127-254
F7LQ80_9BACE/119-229
E2ZR72_PSEAI/73-174
F6IDS2_9SPHN/62-171
B4SKE8_STRM5/51-165
D5VFF0_CAUST/60-161
E6WQH6_PSEUU/48-159
D2UGZ4_XANAP/76-188
A7VMQ2_KLEPN/58-186
G4D9M3_9GAMM/56-166
F8GMA2_CUPNN/80-182
E7VAM5_SALMO/60-172
G8UQH0_TANFA/121-250
D0WY99_VIBAL/52-151
A5PB38_9SPHN/47-155
Q2G5G8_NOVAD/63-172
H3TI78_PSEAE/49-164
Q4USE2_XANC8/80-185
G2IL03_9SPHN/50-159
E4M7H4_9BACT/80-207
E1YU95_9BACE/147-273
F5RAU5_9RHOO/70-168
D8ETF4_ECOLX/38-146
Q4ZXM8_PSEU2/139-254
B2FPN1_STRMK/51-170
E0FLM3_ACTPL/41-143
F7LSJ9_9BACE/153-260
A7ZVH0_ECO24/129-244
I0EQV9_9HELI/58-173
F6ILY1_9SPHN/65-178
A9BM36_DELAS/153-253
B4W7I1_9CAUL/133-244
B7I464_ACIB5/108-211
D4X271_BACOV/203-331
Q128T1_POLSJ/64-163
A6EMN8_9BACT/495-572
E8RUF3_ASTEC/46-155
A6D313_9VIBR/58-157
A3UFF8_9RHOB/56-170
G2Z1P6_FLABF/117-223
F4AP60_GLAS4/57-162
D3I679_9BACT/47-152
B3HEG6_ECOLX/43-163
F0E8J0_9PSED/45-156
Q9CLF3_PASMU/37-145
H1MAW5_9BACT/118-233
E2MZR1_CAPSP/116-224
H1H780_9FLAO/126-264
F8NBL5_9BACT/122-226
E5C538_9BACE/227-353
H4X264_ECOLX/43-163
Q6KD36_ECOLX/38-152
B4TK15_SALHS/75-181
G9YE72_HAFAL/62-167
B6VSE8_9BACE/113-198
H8DHY9_ECOLX/43-147
B4RGB3_PHEZH/55-161
F3PPX4_9BACE/169-299
D4W9T7_BACOV/133-243
G6E8I8_9SPHN/53-165
G5W1G3_ECOLX/38-152
E6MXQ0_NEIMH/51-168
C9MKI6_9BACT/147-278
A3WDQ2_9SPHN/54-161
F9R6J2_9VIBR/40-146
E0ENG3_ACTPL/48-148
I1AC03_PSEAI/148-249
B4SN78_STRM5/59-165
C7KTI8_ACEPA/106-207
Q3M372_ANAVT/93-203
B5PJD3_SALET/38-146
D7J118_9BACE/129-271
F3QWS6_9BACT/115-217
F9R2L8_ECOLX/39-167
F4T6K5_ECOLX/52-160
C6XQH9_HIRBI/62-173
A1S6N7_SHEAM/51-166
F9GY39_HAEHA/46-157
G5TFI0_ECOLX/43-163
F5RYM5_9ENTR/54-158
E3D1T4_NEIM7/40-154
D4XN70_ACIHA/65-179
F8EL09_RUNSL/230-335
Q2S1D3_SALRD/122-228
E7X8Q3_SALMO/47-167
F7NRB5_9GAMM/49-163
Q7CTM1_AGRT5/59-169
Q9A6E5_CAUCR/138-252
G6E148_9GAMM/59-164
F3WZ13_9SPHN/51-163
H8DZU6_9NEIS/53-169
E3A6W5_PSEAI/143-242
Q88LT1_PSEPK/79-179
G6AID4_9BACT/111-239
A5V3N7_SPHWW/50-161
D1DGN5_NEIGO/42-160
F8ECH2_RUNSL/109-220
O25487_HELPY/58-173
H8FBB8_XANCI/49-150
E6T358_SHEB6/51-164
G1YW81_ECOLX/11-116
E7J3H3_ECOLX/67-169
Q5GXB4_XANOR/59-170
D5BG80_ZUNPS/98-206
H6RES0_9BACT/118-228
A7UYK5_BACUN/130-261
C7X5Q6_9PORP/127-232
F7Q7L8_9GAMM/57-169
H4SXI6_ECOLX/70-169
I1E0R0_9GAMM/57-168
A6EW47_9ALTE/80-190
G5NU69_SALET/11-123
F5J218_9PORP/223-325
Q82TZ3_NITEU/58-164
F0S7J3_PEDSD/41-151
I0WK02_9FLAO/42-149
D7J4N5_9BACE/117-222
G0DLA4_9GAMM/48-153
C4T169_YERIN/78-181
A6L341_BACV8/219-340
D1BQE1_VEIPT/51-159
F0RE74_CELLC/67-178
C9P2N5_VIBME/45-156
B0HLJ9_YERPE/67-176
G8PWB7_PSEFL/118-229
Q5LDM7_BACFN/107-214
G9S5A3_9PORP/120-232
F0JK22_DESDE/51-160
H7FPD2_9FLAO/115-231
F9BNP3_VIBCL/62-178
C6Y259_PEDHD/134-236
A4A6Z4_9GAMM/46-163
F2LEK6_BURGS/91-210
G2L4X4_PSEAI/146-267
D1ESS2_BRUML/50-153
D0GV27_VIBMI/50-146
D7VLE9_9SPHI/115-231
G9APG0_PANAN/42-146
D8D8M1_COMTE/74-128
E2N2X8_CAPSP/117-224
E7TFK3_SHIFL/21-130
H4QWU3_ECOLX/11-125
E5AMY6_BURRH/119-222
Q7M9Y3_WOLSU/138-237
E6RGS7_PSEU9/202-324
D0K1I2_HELP5/40-141
C6XQQ7_HIRBI/76-186
F0C5X5_9XANT/77-189
I0VL25_ECOLX/42-146
E8IWD5_ECOLX/43-163
F0BSP8_9XANT/67-174
B4RN29_NEIG2/40-154
A7V647_BACUN/132-242
E5X1R8_9BACE/200-308
H0KSU1_9FLAO/45-150
Q8PHC5_XANAC/59-170
B7ALQ2_9BACE/133-239
D0W0K5_NEICI/36-151
F0GFG9_9BURK/67-169
C1DGG3_AZOVD/53-162
E6VFP6_RHOPX/122-225
H0PBV9_9SYNC/185-289
C7XNA4_9FUSO/41-148
D0TET2_9BACE/164-269
C1A550_GEMAT/161-266
G7UPM2_PSEUP/60-162
D4DXB3_SEROD/39-142
F5I1F5_ACIBA/49-152
D5B2T4_YERPZ/37-151
B7M191_ECO8A/75-181
E5VDL1_9BACE/115-222
B9JHM0_AGRRK/77-182
G4F798_9GAMM/43-157
D3I8M3_9BACT/64-169
D0S3Q4_ACICA/77-178
G7UHG8_PANAN/61-168
G6AHZ8_9BACT/111-220
A6L7T3_BACV8/112-219
H4L9H8_ECOLX/2-69
F5HV97_ACIBA/62-181
H1XND8_9BACT/47-164
C4B1U4_BURML/115-221
F1Z3R2_9SPHN/60-172
F2ZJY9_9PSED/158-260
H4LGQ9_ECOLX/129-244
C6Y1Q1_PEDHD/113-221
Q3BPG5_XANC5/63-177
F0F5F6_9BACT/51-156
E6PED7_9ZZZZ/108-218
E8D8X9_SALMO/60-172
H5ACV4_ECOLX/11-123
B0T7G7_CAUSK/63-170
A5WFM1_PSYWF/46-151
D1JLM6_9BACE/50-161
A7AKQ9_9PORP/136-238
F7MAF6_9BACE/133-242
D3I3X2_9BACT/111-239
G7TIW8_9XANT/52-162
H5JCX9_ECOLX/75-181
H1Y9C6_9SPHI/161-268
F5VM43_ENTSA/38-146
Q30QA7_SULDN/50-159
FYUA_YERPE/42-149
B0SFX6_LEPBA/119-226
F3ZPU6_9BACE/121-225
A6H251_FLAPJ/67-178
D1PWE6_9BACT/114-221
B2T157_BURPP/60-166
H1Y947_9SPHI/216-317
D8CIL1_ECOLX/11-116
C3R102_9BACE/212-319
B8KY25_9GAMM/61-168
A3KTL8_PSEAI/56-170
G7FB47_9GAMM/62-163
Q64PQ4_BACFR/153-260
A6EKK4_9SPHI/58-190
A1ZHY4_9BACT/122-244
Q4ACD9_EDWTA/43-155
B8H3P0_CAUCN/51-165
C5AL27_BURGB/107-222
E4RK25_HALSL/46-154
E4PKP5_MARAH/46-153
H1DK15_9PORP/107-206
F0TK30_RIEAR/110-215
C3QJ78_9BACE/119-225
Q64N29_BACFR/115-220
I0PY19_9BACE/118-228
B7UFH1_ECO27/43-152
G0WM55_9GAMM/4-110
E4RE84_PSEPB/46-156
G8TPR3_NIAKG/137-236
Q9ZJA8_HELPJ/40-141
Q8ECU0_SHEON/49-152
G7EZQ1_9GAMM/52-151
F3GCJ0_PSESJ/47-168
C7PUK4_CHIPD/117-233
A4Z1C7_BRASO/132-232
E8RLQ8_ASTEC/57-166
D7NE54_9BACT/35-143
E5C7W8_9BACE/118-221
E4T2J7_PALPW/45-149
A5FAE6_FLAJ1/41-149
F4CAN6_SPHS2/218-339
C2MAD9_9PORP/136-240
B7VRB5_VIBSL/57-162
Q88DR8_PSEPK/170-269
D4Z0Q5_SPHJU/50-157
D1K246_9BACE/121-228
H5DGQ5_ECOLX/31-134
B3C6L9_9BACE/114-238
Q798T6_ECOLX/42-149
D7K917_9BACE/681-778
D3HXP1_9BACT/118-223
F3I2T1_PSESF/88-197
A5ZF48_9BACE/122-232
G8UKJ3_TANFA/128-235
D7ID30_9BACE/211-318
D7K3D2_9BACE/114-221
Q64VC0_BACFR/124-231
D4X0N0_BACOV/114-223
E9VQ78_ECOLX/42-149
F5KW10_PSEAI/47-168
G7GD78_9GAMM/37-151
B7NEE4_ECOLU/42-147
Q17XH9_HELAH/45-160
Q8CVW8_ECOL6/70-179
F9ZAM7_ODOSD/222-322
Q0TBV6_ECOL5/42-147
D2EY70_9BACE/116-221
B1YY32_BURA4/68-168
G2PSF4_MURRD/110-232
D0TIZ8_9BACE/131-257
E9WBV9_ECOLX/43-163
G7F6H0_9GAMM/48-156
E6KB73_9BACT/69-175
I1DQQ4_9PROT/1-39
D7ILN1_9BACE/136-243
E0ND26_NEIME/68-164
F8J6X0_HYPSM/131-234
C2ME96_9PORP/134-240
Q1VFI8_VIBAL/41-151
D0SSC8_ACILW/51-165
E8D562_SALMO/75-181
I0TAU2_9BACT/48-152
H4FEZ3_ECOLX/39-167
A2U2F6_9FLAO/45-155
F7N911_XYLFA/51-173
D7ILZ3_9BACE/115-216
D8D2M8_COMTE/1-107
F7N6G2_ECOLX/39-167
E5WV10_9BACE/118-228
D1QVW9_9BACT/36-145
Q9EXJ2_KLEPN/29-118
F1YB41_ECO57/74-177
A6LHD7_PARD8/128-235
B4W6D2_9CAUL/43-150
G0BLT6_9ENTR/45-158
E7YY89_SALMO/47-167
A8UEX2_9FLAO/127-231
A1ZFC9_9BACT/198-302
G9UCK4_SALMO/49-156
I1AFD6_PSEAI/140-249
H7E701_SALHO/45-157
C9LQ60_9FIRM/62-161
F9Z6G2_ODOSD/221-354
B7X003_COMTE/139-243
G7TCW3_9XANT/64-176
F2LKV8_BURGS/86-187
Q0TIX2_ECOL5/4-107
F4M2C9_ECOLX/129-244
Q4KCK8_PSEF5/65-161
F3KPL8_9BURK/43-144
H4R471_ECOLX/46-145
F4ST37_ECOLX/75-181
E4L9E3_9FIRM/59-166
A2SNZ2_METPP/48-155
Q9I3A9_PSEAE/46-156
D9QNK4_BRESC/62-174
F4CA54_SPHS2/218-326
H7FTU9_9FLAO/111-234
B6ISD6_RHOCS/59-154
F0BPE3_9XANT/44-155
G2M5X4_HELPX/58-161
G0CAP4_XANCA/92-212
G7G833_9GAMM/31-138
D5AVI1_RHOCB/56-161
A7HGA7_ANADF/57-162
Q31ZF7_SHIBS/23-126
F9SZU0_9VIBR/40-155
F5SX34_9GAMM/164-261
A6E965_9SPHI/138-234
F9D2Q5_9BACT/117-245
E0NQ87_9BACT/45-156
E9U4S0_ECOLX/55-163
D7K9V3_9BACE/121-227
Q7NWL3_CHRVO/55-169
A3UF72_9RHOB/42-151
Q82T13_NITEU/66-165
F0Q6E3_ACIAP/165-265
B3QSQ8_CHLT3/61-180
H1KTI2_METEX/71-176
A0Z634_9GAMM/60-166
F9GQU0_HAEHA/1-57
B7MR94_ECO81/53-161
E6VER9_RHOPX/122-229
A9H2C1_GLUDA/91-214
B2SK23_XANOP/63-183
B0VBU3_ACIBY/117-220
Q840D4_ACIBA/62-172
G9YZ17_9ENTR/16-124
D7K395_9BACE/120-227
B6C406_9GAMM/50-151
E4QUF0_HAEI6/55-186
Q3SFR2_THIDA/39-144
B6W3Z4_9BACE/45-150
E1YEZ8_9DELT/80-189
B8IM62_METNO/59-165
G0ASY7_9GAMM/49-154
B0T4L5_CAUSK/61-175
A4TKE8_YERPP/107-207
F7T234_ALCXX/152-252
D4Z2W4_SPHJU/53-165
H7S702_CAMCO/41-155
E4T4G0_PALPW/67-169
F0S4U2_PEDSD/698-792
A9N0H6_SALPB/38-146
H1H3S7_9FLAO/114-222
D4ST12_9XANT/57-171
Q6D909_ERWCT/123-226
H1NRH5_9SPHI/128-238
B5PX40_SALHA/38-146
H5JHG5_ECOLX/39-167
D7VLW8_9SPHI/226-349
F9BHN6_VIBCL/58-159
Q1CBD3_YERPA/37-141
D4ZCQ1_SHEVD/140-244
A0Z7Y6_9GAMM/47-155
H1GIH5_9FLAO/42-144
F6IN80_9SPHN/59-168
A2I7T2_9RHIZ/71-175
D8ADI1_ECOLX/67-169
G9U1J3_SALMO/47-167
Q9KI56_NEIGO/53-170
B2NDM7_ECOLX/39-151
C4KSE0_BURPE/68-181
B0SVT5_CAUSK/139-248
B8H2W2_CAUCN/55-175
C4XDM9_KLEPN/43-147
Q5L7U8_BACFN/129-244
H0J493_9GAMM/80-180
B3C5Z7_9BACE/149-256
F3HEW1_PSEYM/46-146
G9S413_9PORP/134-253
H1NU37_9SPHI/132-237
A5VE77_SPHWW/61-167
C6I5B1_9BACE/144-254
C6SFY1_NEIME/40-154
E6XMT1_SHEP2/48-156
G8X8K1_FLACA/41-151
G8UM33_TANFA/125-264
E5CDW6_9BACE/191-297
F0EVI7_HAEPA/33-138
F4C1M4_SPHS2/134-268
F2K7Z4_PSEBN/80-182
D8G1T3_9CYAN/72-182
F5PDF6_SHIFL/11-120
C3RFL7_9BACE/119-225
E2NDB3_9BACE/128-238
Q3BXM8_XANC5/67-169
H1GPV6_9FLAO/121-227
E9TB63_ECOLX/39-167
I1E0S5_9GAMM/51-167
A9EXK4_SORC5/147-253
D4WZ06_BACOV/1-83
D0MGI4_RHOM4/80-185
H8AF64_CAMJU/42-157
H1PRE2_9FUSO/43-150
C7KKN1_ACEPA/85-207
H5L4F0_ECOLX/43-163
H4VFG5_ECOLX/3-97
E5CE32_9BACE/209-334
F5QBR0_SHIFL/38-146
H1Y880_9SPHI/226-353
D2QL38_SPILD/261-360
F0JWY4_ESCFE/38-146
E1S935_HELP9/39-142
F6GC86_LACS5/115-228
Q0T856_SHIF8/49-155
E2NCF3_9BACE/152-258
A7V6Y2_BACUN/135-243
E5UBM5_ALCXX/48-157
F4DB01_AERVB/43-149
H5LIN5_ECOLX/67-169
Q64P88_BACFR/224-329
F0NYZ2_WEEVC/113-216
F4QWN1_BREDI/57-166
A1RML1_SHESW/58-169
H4XDE2_ECOLX/129-244
E4TSA6_MARTH/112-220
A4C1Z4_9FLAO/119-224
B2GZ85_BURPE/68-181
E4MPG2_CAPOC/114-219
A8GA84_SERP5/44-148
C7KUZ2_ACEPA/85-207
F9ZC63_ODOSD/221-341
D7VHR0_9SPHI/141-248
D1BQE2_VEIPT/63-171
C3QRE9_9BACE/139-248
G0J4Y9_CYCMS/116-219
B3C9G6_9BACE/119-225
H7SP56_CAMCO/42-154
D4VR65_9BACE/111-222
Q5NM05_ZYMMO/76-184
E1P2V8_NEILA/42-160
B8L8Z4_9GAMM/50-171
G5FUL1_9PSED/134-238
E5WVM3_9BACE/138-247
Q9KI54_NEIGO/53-170
C0VNW8_9GAMM/66-166
F7M8D5_9BACE/120-251
A7LVZ7_BACOV/109-219
H8ZXM2_NEIME/50-168
E9YPY7_ECOLX/43-152
C0N5X9_9GAMM/48-153
E5BWV5_9FUSO/30-134
B1LHX0_ECOSM/35-139
Q8KMS6_SPHCR/66-173
Q39W93_GEOMG/62-169
G0J7H0_CYCMS/136-242
F3H7S1_PSESX/157-258
H3LJP6_KLEOX/49-156
F3IM96_PSESL/64-178
G9UZ05_SALMO/60-172
B3WGJ7_ECOLX/11-123
F0R054_BACSH/135-246
F3PHJ2_9BACE/47-156
G8NPW6_GRAMM/134-246
F0H5T5_9BACT/46-151
A6LET1_PARD8/224-332
H1RIH4_SALMO/43-152
C6W2U4_DYAFD/116-222
B5D4A2_9BACE/214-315
F7MBI9_9BACE/129-255
A3EKD4_VIBCL/62-178
Q5LHP8_BACFN/122-227
E3G5B2_ENTCS/43-148
F5J257_9PORP/119-222
C4GZX1_YERPE/70-169
C3QZM5_9BACE/210-335
E6K4Q4_9BACT/19-131
D0WSD8_VIBAL/43-144
Y1466_HAEIN/62-161
C2HTZ1_VIBCL/45-156
C6X1L0_FLAB3/56-163
F8EEW1_RUNSL/117-227
G1XXQ1_9PROT/59-169
F3PEB0_9BACE/120-252
D7IW46_9BACE/118-225
E1Q4Z2_HELPP/40-141
Q02FZ9_PSEAB/46-150
D7K223_9BACE/120-231
E5WYI0_9BACE/137-257
F6IEY0_9SPHN/48-155
B1J4F0_PSEPW/39-144
D7ZVY5_ECOLX/129-244
C9L107_9BACE/47-151
F7MAD8_9BACE/198-318
B6JM37_HELP2/58-173
Q2GAC2_NOVAD/55-161
B1KGE9_SHEWM/53-159
G8UQY4_TANFA/115-236
G0K1Y1_STEMA/153-264
C6X1B4_FLAB3/56-158
E7TXM8_ECO57/70-169
H5ASM4_ECOLX/74-177
E5V820_9BACE/130-261
F3JZS2_PSESZ/60-140
A5ZC06_9BACE/119-225
C2FXV9_9SPHI/200-334
Q1IFJ3_PSEE4/131-239
C6IC48_9BACE/123-253
H1GSC6_9FLAO/110-213
D5VHV2_CAUST/59-175
Q2VR19_MANGL/62-170
F7Q5T4_9GAMM/46-160
H7XIM6_CAMJU/45-154
Q2P2V8_XANOM/46-130
H8AAK9_CAMJU/42-157
A1KVZ5_NEIMF/68-164
G9ASU7_PANAN/45-157
A0Z231_9GAMM/49-155
G2F3H6_ECOLX/38-146
E4ZDT1_NEIL0/57-161
H1YT29_9GAMM/59-165
G2IMK3_9SPHN/53-163
F5KCX1_PSEAI/140-249
E5X127_9BACE/112-241
E4RY55_LEAB4/109-216
H1Q4A3_9BACT/113-241
D4V896_BACVU/199-306
C8U8G5_ECO10/39-167
C6VRR0_DYAFD/122-232
Q4UZ99_XANC8/77-195
Q8Y1U4_RALSO/72-172
E1SNI1_FERBD/42-152
B7B613_9PORP/202-310
G1XWB6_9PROT/50-164
F7LLG4_9BACE/220-326
E2JYV3_ECO57/42-147
I0KCK2_9BACT/36-144
G9EE64_9GAMM/13-84
A3XY00_9VIBR/66-182
D9RVF7_PREMB/125-236
Q6N1H5_RHOPA/126-225
H3NU06_9GAMM/55-152
B4SKA9_STRM5/80-183
F3L3F8_9GAMM/42-150
D5BL78_ZUNPS/102-208
E1YZR5_9BACE/205-330
D2ZYX5_NEIMU/63-163
E2QP21_ECOLX/43-152
D2TMM4_CITRI/43-163
A5V7Y8_SPHWW/56-166
B5SBG7_RALSL/50-174
D3QRX9_ECOCB/70-169
G4A2R4_AGGAC/36-100
B4WC76_9CAUL/47-168
H0KRG9_9FLAO/49-156
Q3R1A6_XYLFA/1-50
H3ZCA9_9ALTE/69-184
G8T8F8_NIAKG/242-370
D7VNV4_9SPHI/122-228
B7KR38_METC4/92-192
A5KET4_CAMJU/45-154
F0KY34_YERE3/61-175
D7J0D3_9BACE/121-230
A7JVR2_PASHA/31-143
I0K7I3_9BACT/116-241
E5VE17_9BACE/49-154
F9S197_9VIBR/50-160
D4WKU0_BACOV/220-328
Q3BMQ8_XANC5/149-261
H0N6K9_SALET/47-167
F9DC97_9BACT/52-160
F3DQB9_9PSED/143-254
D7I768_9BACE/43-167
F6EZJ1_SPHCR/51-174
G8T873_NIAKG/119-224
B0NQX6_BACSE/113-245
F0C4N3_9XANT/75-180
D3VFK3_XENNA/56-159
C3QTW7_9BACE/218-325
Q21GP0_SACD2/55-169
B0RWA0_XANCB/71-192
G7SV76_PASMD/44-158
D6D6E1_9BACE/211-338
D0JZ06_HELP5/27-130
D1P8N7_9BACT/117-224
B0SXI9_CAUSK/143-254
F3BHL0_PSEHA/41-150
C1DGW8_AZOVD/153-256
C9TYD1_9RHIZ/59-166
A3UE91_9RHOB/55-152
A5V8P4_SPHWW/48-155
I0MWR9_SALET/49-156
C3QZI3_9BACE/118-225
G7HQ75_9BURK/53-154
H4PDR0_ECOLX/75-181
H1HM66_9BACT/117-223
D7K3X6_9BACE/30-139
D4VSI6_9BACE/171-299
F2LKM1_BURGS/66-176
D0TXH7_9BACE/119-225
F2JX92_MARM1/62-158
H3PVU0_BRUAO/50-153
H1YFW6_9SPHI/51-161
C3Q3K3_9BACE/111-218
F7VG17_9PROT/62-168
E5CCJ2_9BACE/118-234
H3ZJF3_9ALTE/21-148
H8ZXM1_NEIME/54-172
G7TSU4_VIBCL/58-159
F0L0S5_YERE3/69-168
A4C3B7_9GAMM/34-139
H8L705_FRAAD/80-190
G5H6V9_9BACT/109-220
F5ZE00_ALTSS/129-232
C9WY61_NEIM8/45-159
B2II26_BEII9/70-174
F7VIE0_9PROT/187-290
A6L3T0_BACV8/115-242
F8EPL6_RUNSL/135-243
E4LMV6_9FIRM/83-182
A7M1R2_BACOV/110-217
Q3KD31_PSEPF/77-176
H5PU24_ECOLX/75-181
C2I724_VIBCL/62-178
Q2G5J9_NOVAD/74-176
E8YVE8_9BURK/98-199
D4SRZ9_9XANT/137-245
B5JMC5_9BACT/42-159
D8JLF3_ACISD/69-169
Q6FBE5_ACIAD/180-280
G1UN68_9DELT/70-176
D4VRR3_9BACE/1-83
C7JXW3_ACEPA/104-203
Q841B1_NEIME/10-115
G2PMP8_MURRD/116-226
A5F030_VIBC3/67-181
E5UNN7_9BACE/133-239
A5ZKZ2_9BACE/206-315
H4YUJ7_ECOLX/74-177
H0KP37_9FLAO/37-145
D4V8M0_BACVU/125-228
C8UPT6_ECO1A/39-167
E5BJA2_9FUSO/1-108
A6KX36_BACV8/125-210
F6CU79_MARPP/55-168
H8DTL2_9ENTR/87-190
F3LS10_9BURK/39-146
F3BNP1_PSEHA/55-159
H4JY84_ECOLX/75-181
G2F8X5_ECOLX/129-244
D4WIK6_BACOV/207-332
B7V268_PSEA8/143-242
B3CDA9_9BACE/172-282
B5D1U5_9BACE/113-219
D4WNR4_BACOV/129-236
C2G4S9_9SPHI/204-337
F7V9Y9_9PROT/97-208
H5QQ31_ECOLX/43-163
C6XPK7_HIRBI/66-180
G6AVX6_9BACT/118-239
E8TL04_MESCW/79-184
H0PBW7_9SYNC/190-290
E1WKX7_BACF6/200-307
D7J8B0_9BACE/117-224
D4ZG20_SHEVD/49-158
Q26EW3_FLABB/112-219
B5PUR2_SALHA/43-163
H5D9M2_ECOLX/38-146
B4EGU2_BURCJ/71-172
F3E3W1_9PSED/91-194
F5QTP7_SHIFL/75-181
C6M3X2_NEISI/66-175
D2YLU6_VIBMI/50-146
D4SUA8_9XANT/73-179
C9KRX6_9BACE/128-245
H3K7D2_9FIRM/39-151
A3UGL5_9RHOB/51-145
Q3BPP0_XANC5/58-170
G7HMU9_9BURK/186-285
I0K7H8_9BACT/126-223
D7K9U5_9BACE/134-241
C6XEH6_METSD/74-179
G2LYN3_9XANT/148-260
E6V9K1_VARPE/164-262
A6LHW8_PARD8/138-243
A9ZAU9_YERPE/81-181
F4QI20_9CAUL/65-166
D7ILA4_9BACE/228-332
E2PFI8_NEIPO/38-145
B4EX61_PROMH/54-159
E4MTA1_CAPOC/117-231
A1RE48_SHESW/74-177
G7EP57_9GAMM/54-176
B2K5S1_YERPB/68-173
D1QQ22_9BACT/121-226
A5VEF4_SPHWW/50-157
Q8FGA0_ECOL6/51-159
D6PDT2_9BACT/1-108
H8XWE5_VIBAL/68-180
D3NYH5_AZOS1/53-163
C3R1T0_9BACE/125-233
F3IQA4_PSESL/81-183
B0T4C9_CAUSK/50-163
B8KWL9_9GAMM/156-265
Q8PJ02_XANAC/137-243
D3HWP2_9BACT/99-248
G8UIP9_TANFA/132-240
F3Y4T8_9FLAO/122-225
F8GTL2_CUPNN/175-289
E3G606_ENTCS/77-176
B3PJD4_CELJU/65-174
B8FMG6_DESAA/41-150
A7LZ97_BACOV/214-316
F1Z5Q2_9SPHN/58-169
B1H648_BURPE/274-373
B4EK02_BURCJ/85-182
H4PQY2_ECOLX/42-147
B4SRC6_STRM5/143-252
D7I889_9BACE/133-259
H6MKY8_ECOLX/75-181
Q8D3Y4_VIBVU/41-151
C6XNX4_HIRBI/58-165
Q1QYQ6_CHRSD/58-162
E1WL61_BACF6/114-236
B0SWA1_CAUSK/60-168
D4VA70_BACVU/180-296
C4V3K4_9FIRM/52-160
C9V4L2_BRUNE/59-166
H7SHC0_CAMCO/42-154
E6VC38_RHOPX/86-195
C7KR43_ACEPA/122-221
A0FKM4_PASHA/49-168
E6SYW7_SHEB6/57-162
D5VI98_CAUST/65-180
E3HG71_ACHXA/154-259
F0FZ42_9BURK/51-158
G2DNV1_9NEIS/40-151
A4XQE8_PSEMY/39-143
F7MBV2_9BACE/212-340
Q8ZPD5_SALTY/45-157
C9QYL0_ECOD1/74-177
C3RDI8_9BACE/35-157
Q02SX2_PSEAB/55-171
F9BTT2_VIBCL/45-149
A4LLC0_BURPE/70-191
D5QUR6_METTR/62-167
E7N0L2_9FIRM/105-203
Q3JB21_NITOC/46-152
B7H3D4_ACIB3/67-168
G5SM43_9BACT/121-247
B0V9K9_ACIBY/54-175
H0TND6_9BRAD/121-225
H0MKP6_SALMO/47-167
Q93JP3_RHILV/104-208
D8PF18_9BACT/44-158
Q5LH22_BACFN/319-423
A8ESG7_ARCB4/47-153
Q1NEL3_9SPHN/55-167
F7Q5T2_9GAMM/77-192
C7PR26_CHIPD/254-377
E9U429_ECOLX/68-188
Q0I2A4_HAES1/82-193
F1ZAY2_9SPHN/57-169
G8NX35_GRAMM/156-248
F0BD26_9XANT/70-175
F8NBU7_9BACT/209-316
A1TTI7_ACIAC/80-185
G6XR55_RHIRD/55-171
H1Z514_9FLAO/56-165
G9S0N6_9PORP/116-222
C7L2Q7_ACEPA/122-221
H1UJK0_ACEPA/127-226
C7PPL5_CHIPD/144-250
E9W465_ECOLX/43-152
I1A9W2_PSEAI/70-177
Q9A4W6_CAUCR/175-296
A7M4Y5_BACOV/227-353
A7M0K4_BACOV/135-242
D5BES2_ZUNPS/114-220
A1S5Q4_SHEAM/52-170
G6IFV2_9DELT/50-155
A7ZHP2_ECO24/75-181
E2NC43_9BACE/116-224
H1XSN2_9BACT/121-234
A7M4C3_BACOV/114-221
Q1IBX0_PSEE4/61-166
A1WUD3_HALHL/47-159
C7KNW5_ACEPA/111-223
G0K3S1_STEMA/67-167
D4VFS3_9BACE/173-294
Q1NHF9_9SPHN/49-160
C7PH12_CHIPD/246-348
C6I401_9BACE/228-331
E8RNY0_ASTEC/48-157
G7LVM5_9ENTR/55-162
D7NB60_9BACT/100-221
H1GQN6_9FLAO/131-237
A3LH11_PSEAI/73-181
Q883A9_PSESM/67-167
E6MTB7_9BACT/121-250
F5INI4_ACIBA/61-161
G5TC27_ECOLX/41-145
F3IRB7_PSESL/46-154
F5SS81_9GAMM/70-178
B8ILX7_METNO/45-153
G8PJI3_PSEUV/54-158
C6RU53_VIBCL/41-148
H5CNB1_ECOLX/11-120
D1W8P0_9BACT/127-228
F3Q4R9_9ENTR/67-169
D8JUK0_HYPDA/141-238
H1NTG3_9SPHI/144-252
C9PX98_9BACT/119-250
H8KXN8_SOLCM/112-219
G8R1I5_OWEHD/113-218
Q8PLM6_XANAC/77-180
Q5QV82_IDILO/60-161
Q4ZSE6_PSEU2/61-182
F4KX26_HALH1/119-224
F7LLI2_9BACE/220-325
G4LH75_PSEAI/67-168
H1NRR9_9SPHI/216-317
E8X3N2_ACISM/138-238
H5FQ48_ECOLX/75-181
D9QNP8_BRESC/75-157
E0P0R7_9FIRM/67-166
B7WWL2_COMTE/106-209
H4KQ27_ECOLX/38-146
A4ASG9_MARSH/123-230
Q8A5H5_BACTN/36-161
F4DW00_PSEMN/142-247
A7V867_BACUN/121-227
F8XC32_ECOLX/43-152
A4N752_HAEIF/44-163
D7ZV59_ECOLX/43-152
F9DHX6_9BACT/49-154
H1HLN2_9BACT/43-154
A6X5J7_OCHA4/97-207
E6SSF1_BACT6/115-238
F7QJG3_9BRAD/85-191
H1GW73_9FLAO/114-220
E6SSL7_BACT6/129-235
C2G4P2_9SPHI/218-326
D7JXA7_9BACE/137-242
H2CD09_9LEPT/46-148
C1A5M6_GEMAT/42-149
D1JRJ7_9BACE/200-325
E8RQD4_ASTEC/69-154
F7M599_9BACE/124-231
D1W953_9BACT/118-227
A6EBQ3_9SPHI/109-218
F9H625_HAEHA/46-159
G1WCH4_9BACT/142-268
G0JUZ7_STEMA/48-162
F7LLJ9_9BACE/144-254
D3IC40_9BACT/144-300
A4AW73_MARSH/135-228
I0DSM9_PROST/28-157
F7T107_ALCXX/46-156
Q841B9_NEIME/10-115
B4W902_9CAUL/73-155
H5QGP7_ECOLX/21-130
H0KS59_9FLAO/49-155
B5Z7N6_HELPG/39-142
D5C321_NITHN/148-254
G0J6L1_CYCMS/232-347
G1Y183_9PROT/75-179
Q841C7_NEIME/10-115
F2ZIR3_9PSED/67-166
C6Z3S0_9BACE/130-238
Q11X46_CYTH3/43-151
E5UEP9_ALCXX/69-169
H5AR99_ECOLX/67-169
F3BH20_PSEHA/61-162
Q8A0R9_BACTN/122-229
E8XJR3_SALT4/55-162
E7J441_ECOLX/43-163
G7G4W0_9GAMM/74-179
A6UYT6_PSEA7/150-251
C6XZK6_PEDHD/120-230
C3KDN8_PSEFS/64-164
E1YMR3_9DELT/56-164
A6L3Y6_BACV8/120-230
D1QN23_9BACT/125-231
F0F8I9_9BACT/126-236
H1RXC8_COMTE/1-87
B2HBG8_BURPE/60-165
G0JV78_STEMA/54-168
F8J8F8_HYPSM/125-234
E3GC13_ENTCS/42-151
F9YSH4_CAPCC/131-256
D0SAJ2_ACIJO/56-162
H4K8U2_ECOLX/42-147
H4INX3_ECOLX/67-169
C5ZFU7_BURPE/101-202
C9LQG5_9FIRM/43-156
D6XPS3_HELPV/45-160
A9DJ46_9FLAO/121-235
C6IQW9_9BACE/139-250
G8AX68_AZOBR/48-153
D7VW25_9FLAO/57-162
Q3JDN5_NITOC/37-138
H3LLN6_KLEOX/131-246
E1X739_HAEI1/49-159
E1DU62_VIBPA/65-177
G0L912_ZOBGA/120-230
D4BWZ0_PRORE/72-170
B9TG69_RICCO/118-229
H8NZP3_RAHAQ/67-166
A3J5W9_9FLAO/109-224
B7ZJG7_RALSL/154-250
Q8PR22_XANAC/62-176
G4A752_AGGAC/41-172
F5KU56_PSEAI/85-184
F8X2G8_9PORP/123-226
F5IM42_ACIBA/77-177
E6WQL4_PSEUU/56-175
F4L3X2_HALH1/127-225
D1W3J0_9BACT/119-228
F1VP55_MORCA/69-185
B8L6S6_9GAMM/61-180
H1Y8F2_9SPHI/203-330
E5ZL60_CAMJU/45-157
G0CKR7_XANCA/59-173
A6T425_JANMA/72-174
H1YSQ1_9GAMM/61-179
C6XY27_PEDHD/115-228
B0C040_ACAM1/206-308
D8NN04_RALSL/150-251
Q0HML5_SHESM/59-154
C5CPR4_VARPS/32-146
C9MDD0_HAEIF/62-193
B2SKR9_XANOP/118-226
Q3BZF9_XANC5/62-176
C3RCW5_9BACE/111-218
F0S8T0_PEDSD/131-240
H6KZL3_SAPGL/88-192
A5FB67_FLAJ1/113-242
G8NKY3_BRUSS/50-153
G6ZPT7_VIBCL/28-139
D4V593_BACVU/146-252
B4TNQ6_SALSV/30-139
E4TMD4_MARTH/133-240
A7LTQ2_BACOV/151-259
D6D1D4_9BACE/114-221
H8FEC0_XANCI/53-165
E1J951_ECOLX/39-167
D5B2B5_YERPZ/33-132
G8QCA0_PSEFL/162-268
E2MKL7_PSEUB/76-175
C3R0K9_9BACE/117-245
A1UWS1_BURMS/78-199
B1KB36_BURCC/58-163
F0BYV8_9XANT/56-173
E5USJ1_9BACE/111-221
B6C1U3_9GAMM/56-160
G9G2C7_KLEPN/129-244
H0JGS4_9PSED/45-149
G7R3J5_ECOC2/65-165
F6F1D9_SPHCR/55-167
H8KXX2_SOLCM/66-173
Q6D3D4_ERWCT/46-151
G1VG29_9BACT/118-225
C2FUE9_9SPHI/128-233
F6B2F7_DELSC/89-191
E8A4X9_SALMO/30-139
Q1RAF5_ECOUT/42-149
G7ETF9_9GAMM/58-181
D7IFH7_9BACE/213-319
Q07XD3_SHEFN/53-164
H7EZ26_PSEST/68-176
G9S8X6_CITFR/38-146
G7G8D7_9GAMM/50-172
H0MG57_SALMO/45-157
H0M8W2_SALMO/43-152
D4WQN6_BACOV/123-228
E5C8Z6_9BACE/213-340
A4VLT4_PSEU5/52-166
C4TZ48_YERKR/75-182
C7R8D1_KANKD/53-167
H4I452_ECOLX/38-146
C6W7F4_DYAFD/112-237
B4EUU5_PROMH/66-169
D6J954_ECOLX/74-177
C1DU31_SULAA/36-143
F3PYF1_9BACE/138-246
A5V818_SPHWW/51-161
C1A3S3_GEMAT/2-81
I0TE13_9BACT/41-153
D7FEG5_HELP3/58-173
D4BEM3_9ENTR/38-146
Q2NC47_ERYLH/42-150
H4K792_ECOLX/68-167
A6EMR0_9BACT/119-224
D3UFR5_HELM1/56-160
Q0BZK9_HYPNA/59-169
F0DZZ1_9PSED/39-144
C9ML76_9BACT/130-261
F0CCY9_9XANT/49-171
C6Z534_9BACE/136-231
Q8A9E8_BACTN/144-250
H7FQ45_9FLAO/104-237
E1WLE4_BACF6/208-332
A0Y8T3_9GAMM/44-159
D6D8N5_9BACE/88-193
G8THR1_NIAKG/680-784
F6ARV0_DELSC/73-175
G4Q5F2_ACIIR/44-159
Q6N7Y0_RHOPA/87-196
F6ILY2_9SPHN/57-164
D4WPG3_BACOV/134-241
Q82UF0_NITEU/63-168
F3XZZ1_9FLAO/121-247
D7IBV2_9BACE/44-173
E6L6E2_9PROT/138-237
C9LYK9_9FIRM/57-166
C2I4Q1_VIBCL/58-159
C2FTH6_9SPHI/230-335
C6Z5S5_9BACE/227-360
E2NFB8_9BACE/45-150
E6JJB9_RIEAN/146-241
B5ZE09_GLUDA/112-219
G8UL02_TANFA/227-338
F4GEX0_ALIDK/48-154
C6IS83_9BACE/43-154
F3IJU2_PSESL/58-157
B1G5F6_9BURK/89-188
G7BKB2_VIBCL/39-140
B0NVY1_BACSE/119-225
Q5LHQ5_BACFN/203-310
A2VWW4_9BURK/102-202
B3AYC5_ECO57/43-163
C6RZL7_VIBCL/30-147
H7EF14_SALHO/38-146
G4LDZ0_PSEAI/161-262
G7ECM9_9GAMM/39-146
G4LS61_PSEAI/40-147
Q9A5P9_CAUCR/43-156
F3PL60_9BACE/117-225
F7TA09_ALCXX/150-253
Q1VTA4_9FLAO/107-216
F8H554_PSEUT/84-183
F7MEI3_9FUSO/42-149
H0L801_SALMO/49-156
E8PFW1_ACIB1/55-152
G1WC48_9BACT/122-226
G5FLG0_9PSED/139-254
D0TS46_9BACE/110-217
G0LAL4_ZOBGA/130-236
G1WDP7_9BACT/156-265
F4UD74_ECOLX/70-169
F7LCA9_BACOV/132-237
D4VDC1_BACVU/116-221
F3GZG0_PSESX/112-232
H0H7U2_RHIRD/55-171
B4SH60_PELPB/43-151
B4SJ00_STRM5/50-171
F7LWB0_9BACE/207-316
H0M9H1_SALMO/43-163
D0MDT6_RHOM4/129-239
C9Q8Z8_9VIBR/40-151
F4CCN3_SPHS2/114-235
Q1VZE2_9FLAO/130-234
A2WGS8_9BURK/66-187
A4AQN9_MARSH/119-235
C9VBD4_BRUNE/48-155
C3KC48_PSEFS/46-157
H1HKE4_9BACT/119-243
B9BEF5_9BURK/206-305
D9RTT5_PREMB/47-152
A1RQA7_SHESW/58-157
G7FMM0_9GAMM/53-167
D0MIR1_RHOM4/133-263
B4WC75_9CAUL/38-155
C7PLL2_CHIPD/133-240
Q8FDI8_ECOL6/70-169
H8M2F3_SALTM/50-153
G9TIB7_SALMO/30-139
E1GTV0_9BACT/41-146
H4VTQ1_ECOLX/67-169
F9H0W2_HAEHA/46-165
C3QUI8_9BACE/105-214
G9T6U3_SALMO/38-146
E8DLK9_SALMO/49-156
F4QQD0_9CAUL/53-161
F3JVC2_PSESZ/1-88
F8N7F8_9BACT/202-309
A6EAF9_9SPHI/201-311
B0VSR4_ACIBS/54-175
E6T4G0_SHEB6/52-163
F0J0U3_ACIMA/85-197
E8VR28_VIBVM/41-148
C2ICB4_VIBCL/50-146
H8FGI3_XANCI/148-250
G4LSF8_PSEAI/134-238
E1HV00_ECOLX/43-163
Q64PQ8_BACFR/219-327
D1K7Z0_9BACE/136-247
F9JBY9_ACIBA/69-172
G8NX28_GRAMM/170-256
A3I333_9BACT/114-222
H1Y938_9SPHI/132-233
F3I8G2_PSESF/67-167
E7IC59_ECOLX/2-69
F5MKR3_SHIFL/74-177
G9UY97_SALMO/72-175
D4VFU0_9BACE/118-225
C4X9L3_KLEPN/74-173
F2GZB5_BRUM5/54-161
G4B7C2_AGGAC/38-159
C7CIF4_METED/92-192
F1Z4R4_9SPHN/46-167
F8X3E7_9PORP/203-334
E0QD78_CAMCO/38-151
C6ITD6_9BACE/218-324
F5M622_ECOLX/51-159
H8KML1_SOLCM/699-800
C6WSQ6_METML/49-163
Q9ABT1_CAUCR/57-168
B0VE15_ACIBY/77-177
A6TAV9_KLEP7/61-168
E8NXN8_YERPH/56-161
B5JDR3_9BACT/56-164
F5SYG0_9GAMM/16-129
E4MPM1_CAPOC/21-94
E4MUF2_CAPOC/112-216
Q8YTP0_NOSS1/209-308
B6IXN0_RHOCS/50-156
E2NGI1_9BACE/124-232
E7H223_9BURK/60-172
C1F587_ACIC5/136-255
G5XKV2_ECOLX/42-146
B2IFV5_BEII9/71-170
A6EXB0_9ALTE/1-101
B2RM77_PORG3/125-231
D7N326_9NEIS/71-181
A4CC30_9GAMM/53-167
Q26F26_FLABB/136-240
F4C9C0_SPHS2/227-348
Q79GM9_BORPE/81-184
C1F823_ACIC5/118-247
H4KM13_ECOLX/70-169
G5VM68_ECOLX/74-177
F7LG88_BACOV/44-173
Q1VG48_VIBAL/65-177
G2ZQS9_9RALS/52-170
B8GWY5_CAUCN/154-254
D4VPU4_9BACE/34-159
F7RPW4_9GAMM/42-150
E4RT71_LEAB4/113-219
C6XQP9_HIRBI/46-151
F2LP02_BURGS/212-315
A1B7U7_PARDP/75-175
D7J8D0_9BACE/121-232
A8FSJ6_SHESH/62-173
C9PT44_9BACT/155-260
E0EW45_ACTPL/22-128
D1QPM0_9BACT/117-223
F6IPH5_9SPHN/66-171
A6BRP1_YERPE/102-202
E0TBF9_PARBH/40-149
F9BQE5_VIBCL/41-151
E6X937_CELAD/126-233
Q8PHS3_XANAC/64-176
D5VPD8_CAUST/51-163
E0FKL3_ACTPL/52-160
A3WLM5_9GAMM/52-174
E4TCC6_RIEAD/43-172
D7X0V1_ECOLX/43-167
E4MFA4_9BACT/107-234
H1NTI8_9SPHI/135-226
A7HBT7_ANADF/227-328
C7PT09_CHIPD/115-223
D1Q049_9BACT/105-234
F4KTK7_HALH1/121-250
E4VRG0_BACFG/44-146
F4B213_KROS4/119-241
A9C2L3_DELAS/70-178
A6F9M0_9GAMM/68-167
H3Q635_BRUAO/48-155
G5PQ71_SALET/1-89
F9Z763_ODOSD/256-377
D7IXQ9_9BACE/112-218
F3IBC2_PSESF/2-42
D4T1T4_9XANT/48-160
F0L8Y1_AGRSH/55-171
Q07VU7_SHEFN/58-157
F7R9C9_SHIFL/39-167
Q01X16_SOLUE/131-244
H0KN24_9FLAO/125-261
A1BA93_PARDP/75-175
B7NUL0_ECO7I/129-244
I0HLQ0_RUBGE/29-133
E3HTZ8_ACHXA/61-165
D0TWH6_9BACE/116-224
B2FSJ9_STRMK/102-208
F9ZBP0_ODOSD/54-155
F7LIQ0_BACOV/115-222
A6EJZ7_9SPHI/124-226
D7K8J3_9BACE/116-223
E3HUF2_ACHXA/201-302
B8Q4I3_PSEAI/117-220
Q31E39_THICR/38-148
B8H4T5_CAUCN/48-157
D4VII9_9BACE/200-307
I1DZ91_9GAMM/52-163
H3SQR8_PSEAE/69-170
F0R939_BACSH/118-225
D6GNL0_9ENTR/67-169
F0S8S6_PEDSD/115-246
E7RQZ4_9BACT/54-165
F0QZ85_BACSH/119-227
C6YLG9_VIBCL/50-146
F8GTS1_CUPNN/92-193
C4GG41_9NEIS/68-178
H0KXI0_9FLAO/65-170
B1KDZ2_SHEWM/60-167
G5WQY1_ECOLX/67-169
H1YNI3_9GAMM/52-163
E0LY37_9ENTR/58-186
C5CPQ0_VARPS/69-170
D1PGY7_9BACT/25-154
A7LXU9_BACOV/114-231
B2IDG8_BEII9/103-201
B7A2T3_ECO57/39-151
H9USP0_ECOLX/39-151
Q2G840_NOVAD/57-167
D1PWW3_9BACT/116-223
F4L4Y0_HALH1/236-340
Q6FBW4_ACIAD/84-192
F8N5N9_9BACT/123-229
E4MS16_CAPOC/116-230
H0F6Q0_9BURK/166-269
H5TDD2_9ALTE/56-170
D7XGG7_ECOLX/39-151
Q6UCZ4_9PROT/41-149
E4RTR9_LEAB4/248-341
A7MMH6_CROS8/47-167
Q0C5P0_HYPNA/147-269
B7MRH0_ECO81/69-173
Q5FUF0_GLUOX/95-217
F7TAG0_ALCXX/110-233
C8KX28_9PAST/61-162
G4AI70_AGGAC/38-159
E2ZXH0_PSEAI/140-249
F9YV58_CAPCC/115-221
H6M946_ECOLX/35-139
D0KER6_PECWW/60-188
D8DXS4_PREBR/105-233
E8D3F4_SALMO/30-139
Q15UE0_PSEA6/54-164
E9WDF3_ECOLX/74-177
D7JDS8_9BACT/86-199
A4XQF7_PSEMY/65-166
A8KS55_BURPE/247-346
C9Q2Q0_9VIBR/41-147
B7VBK7_PSEA8/139-254
A8T1L9_9VIBR/84-185
E2NIX2_9BACE/118-228
C0N7T2_9GAMM/36-150
H5TCI9_9ALTE/43-157
H0MBE1_SALMO/75-181
F3I4Z3_PSESF/54-164
D8E075_PREBR/106-227
E6K670_9BACT/135-284
A9KZF3_SHEB9/41-149
Q15UU2_PSEA6/51-155
D8JT07_HYPDA/122-234
E4PB77_ECO8N/42-149
I0KQ85_STEMA/51-161
D8INX3_HERSS/64-179
A4BYB6_9FLAO/117-223
Q12ZY3_RHOPS/57-167
G7HHT6_9BURK/54-150
D8NXB2_RALSL/30-146
C7BZE5_HELPB/45-160
F3QM24_9BURK/49-157
E5C7P1_9BACE/116-224
B4EX60_PROMH/49-155
G2KZ89_PSEAI/171-278
I0TA57_9BACT/106-215
D0TQB0_9BACE/61-185
F4C315_SPHS2/47-157
B4WB04_9CAUL/14-122
E6SSC3_BACT6/115-221
A4CNX4_ROBBH/100-208
F5RF62_9RHOO/44-150
Q08YR3_STIAD/75-179
H8L5K0_FRAAD/91-198
F3XZH3_9FLAO/100-209
F5ZG72_ALTSS/58-154
B7BGI2_9PORP/75-186
F8N609_9BACT/39-144
E6RQM0_PSEU9/66-173
B1KEG6_SHEWM/65-182
A4ASK6_MARSH/113-221
G6ADV4_9BACT/146-272
C9NWD3_9VIBR/50-154
D1D3H4_NEIGO/67-170
Q500G1_PSEU2/75-195
F4QU85_9CAUL/56-168
H3NUA7_9GAMM/46-152
F7N118_ECOLX/46-145
C3QA43_9BACE/130-240
G2PM36_MURRD/72-181
E5C8I5_9BACE/142-250
D8NDW1_RALSL/52-149
G0L173_ZOBGA/122-247
E8AM42_SALMO/75-181
E5WZR7_9BACE/124-232
A4BUR0_9GAMM/46-152
F9J369_ACIBA/55-152
F8EDY4_RUNSL/119-224
C6DHK6_PECCP/69-180
C6Y1H8_PEDHD/41-151
C3REA1_9BACE/133-239
H8NUL7_RAHAQ/43-151
H4MZJ5_ECOLX/38-146
E6X8Y0_CELAD/104-227
G7G0Z1_9GAMM/48-161
C9NSV0_9VIBR/57-163
H4K083_ECOLX/1-50
G6Z8H5_VIBCL/62-178
H1FV66_9HELI/45-156
G5QK95_SALRU/72-175
E1WPI6_BACF6/112-219
C0XZZ9_BURPE/115-221
H5GJM7_ECOLX/38-146
A7LQN1_BACOV/204-311
D4V8X2_BACVU/132-239
G3A8T4_9RALS/101-204
F0SA00_PEDSD/138-262
F4C8B3_SPHS2/43-147
F0FA03_9BACT/104-209
D2EWC8_9BACE/205-337
C6Y1N6_PEDHD/112-220
G8TQ14_NIAKG/220-351
G2M6X9_HELPX/63-178
F2IYX2_POLGS/43-149
E6WT46_PSEUU/59-165
Q7VUK9_BORPE/69-175
Q3BS02_XANC5/65-182
D9QMY7_BRESC/53-160
G0AA66_COLFT/60-174
F4QJ77_9CAUL/65-170
F0N278_NEIMO/51-155
B0T4R6_CAUSK/54-164
D4TBQ3_9XANT/111-221
D4WLX2_BACOV/119-225
F1X576_MORCA/40-145
F3PEX4_9BACE/129-239
E7PQ62_PSESG/39-144
E3DHC1_ERWSE/61-168
C6Y3E2_PEDHD/222-328
A6STV9_JANMA/61-161
C5BS74_TERTT/62-167
F8EQJ4_RUNSL/113-238
F5K3N2_PSEAI/148-251
B7B7S6_9PORP/219-323
C6VU09_DYAFD/118-223
D1K643_9BACE/129-239
F8X3D1_9PORP/117-235
D6I3L7_ECOLX/38-146
F3KVW6_9BURK/43-150
F3JR95_PSESX/91-194
F4M822_ECOLX/43-163
A4AQ18_MARSH/83-185
D5BG92_ZUNPS/200-305
A3DAT2_SHEB5/59-165
A5TGJ1_BURML/267-366
D7VH05_9SPHI/115-246
G6ZAF1_VIBCL/41-148
G7A773_VIBCL/50-146
Q926C6_RHIME/78-181
I0K5T0_9BACT/118-228
G6EG12_9SPHN/134-245
B5FMI6_SALDC/47-167
C9D181_9RHOB/65-165
F6F1H2_SPHCR/56-165
H4ZBM3_ECOLX/74-177
H0KST8_9FLAO/64-174
A3X157_9BRAD/98-209
Q0C1S4_HYPNA/49-160
I0KPP5_STEMA/69-184
D7K5C4_9BACE/47-152
F9BDB6_VIBCL/62-178
F8X3D6_9PORP/107-213
D7Z5V6_ECOLX/49-155
H0BUE1_9BURK/58-170
C2FTX4_9SPHI/118-223
C3RFM5_9BACE/126-233
H5DDA6_ECOLX/75-181
D6D1V4_9BACE/125-229
E6JF55_RIEAN/124-230
C4U2H7_YERKR/10-114
E1KRU8_9BACT/76-184
A0KQZ1_AERHH/67-168
A8DJJ2_9BACT/137-245
F9ABW2_VIBCL/58-159
C6UTS5_ECO5T/70-169
E1WTJ9_BACF6/108-201
G0K161_STEMA/87-188
C3T3X7_ECOLX/43-152
Q2S6B1_SALRD/137-249
Q1ZL48_PHOAS/43-150
B7UXH8_PSEA8/74-181
E6RL99_PSEU9/45-156
D7ILZ6_9BACE/46-150
H1D4Z2_9FUSO/3-60
Q5PHW8_SALPA/45-157
D5QC37_GLUHA/74-175
G5MU79_SALET/1-98
C7PFA0_CHIPD/136-242
F6AEF7_PSEF1/156-255
E4T1Q9_PALPW/127-237
G5UGW2_ECOLX/75-181
C3QY81_9BACE/148-256
D0IMP0_9VIBR/58-159
F4KMY9_PORAD/121-231
H0SZ16_9BRAD/135-235
H8ZXN6_NEIME/50-168
E5B853_ERWAM/121-225
F0B8X7_9XANT/72-183
Q216Z6_RHOPB/51-152
G0A2Y4_METMM/55-167
F5J4B2_PSEHA/65-165
G2F8N6_ECOLX/1-67
F6INE8_9SPHN/48-154
D0TQA8_9BACE/110-236
G1VHZ8_9BACT/161-267
Q4V0F9_XANC8/62-176
F3IRF0_PSESL/155-257
D4X1Q6_BACOV/189-309
B3JFQ8_9BACE/122-229
F9Z5H2_ODOSD/210-338
A1K8S2_AZOSB/55-152
Q64XA9_BACFR/53-158
G2IN47_9SPHN/46-148
A6AW82_VIBHA/44-148
C6IMA7_9BACE/167-309
C7PRR4_CHIPD/118-238
F8GS37_CUPNN/69-168
B9XYR1_HELPX/40-141
G2JHE5_ACIBA/77-178
Q8PH16_XANAC/49-164
Q4UYB4_XANC8/48-169
F9CBN6_VIBCL/40-151
H1YFZ0_9SPHI/202-330
Q129U0_POLSJ/46-156
H1NQV9_9SPHI/206-311
E6MR01_9BACT/36-145
C0VNQ2_9GAMM/47-161
E7AIC7_HAEIF/46-151
A5FD25_FLAJ1/121-229
A5J9W3_BURML/43-148
B0TQE7_SHEHH/69-168
D1VYX6_9BACT/207-336
E2N0D1_CAPSP/45-153
H1BVR8_ECOLX/74-177
G0J3M3_CYCMS/113-224
G2E2Q0_9GAMM/41-144
C9QRR6_ECOD1/43-152
B2SWG3_XANOP/149-251
H3LIZ1_KLEOX/62-165
B1K6S4_BURCC/62-159
F0EUI2_HAEPA/65-176
E9ULA5_ECOLX/40-142
A6EGM1_9SPHI/200-326
G5UG65_ECOLX/42-146
B0NT05_BACSE/138-247
H0H970_RHIRD/63-168
D0ZKU3_SALT1/75-181
B4EY62_PROMH/60-164
A3M8J1_ACIBT/52-161
D7I8R1_9BACE/679-776
F1WT56_MORCA/50-155
A9E5A1_9FLAO/113-218
G5WLC4_ECOLX/38-146
D4BXF5_PRORE/66-174
D4WHW0_BACOV/117-232
B8H3L6_CAUCN/72-177
F4GQB3_PUSST/68-172
C3TA42_ECOLX/39-167
C9PT73_9BACT/142-225
A4CGC8_ROBBH/144-239
Q2S0J4_SALRD/122-240
A2TSX5_9FLAO/112-240
F3LRE8_9BURK/168-272
A1WU21_HALHL/41-148
D7JZF2_9BACE/59-184
E4RVE6_LEAB4/119-226
A7M285_BACOV/50-153
F0B2G7_NEIME/68-164
F8NCB0_9BACT/111-220
F9D525_9BACT/136-259
E0NR50_9BACT/138-254
F0L0G4_YERE3/66-187
D4WBL3_BACOV/130-256
A8UIV6_9FLAO/53-164
A3LGW8_PSEAI/143-242
H3ZDS0_9ALTE/60-164
F3ZSI0_9BACE/125-250
A9BQT2_DELAS/84-210
G4CJ71_9NEIS/45-158
E4T1N6_PALPW/168-290
F4AQI7_GLAS4/43-161
I0KHT5_STEMA/45-156
C7JNS5_ACEPA/86-207
B4X4B6_9GAMM/32-147
E4MFC1_9BACT/127-237
C9V7B9_BRUNE/55-109
F8CE15_MYXFH/67-171
E9X3W0_ECOLX/39-167
F3DJC6_9PSED/157-259
D0TT74_9BACE/10-66
C0AS29_9ENTR/45-153
F5PIC5_SHIFL/42-146
H7SCX1_CAMCO/41-155
Q3K9N2_PSEPF/135-250
D4WLI4_BACOV/105-214
C7PHM2_CHIPD/133-234
H8CBS2_CAMJU/45-157
A8GL73_SERP5/44-152
A3WL83_9GAMM/49-171
B3CET9_9BACE/122-229
G3ACT9_9RALS/31-136
F8N8Q7_9BACT/117-246
C6I7H5_9BACE/62-165
Q4UYQ8_XANC8/66-168
E6XHX2_SHEP2/65-166
H5WU48_9BURK/68-167
E2N7L3_9BACE/51-156
H8ACW2_CAMJU/38-151
F0P0D3_WEEVC/44-152
A7LVE6_BACOV/125-227
F9Y3Z7_9RHOB/145-257
E2K7N7_ECO57/75-181
D8N797_RALSL/71-171
Q8YQ12_NOSS1/92-201
G2DNC0_9NEIS/38-169
Q6WFZ5_9PSED/135-238
C6BZU4_DESAD/58-168
H3N1R4_KLEOX/60-185
C3K2G3_PSEFS/144-253
D7HZI4_PSESS/67-188
F1VQN8_MORCA/51-155
B7UKM7_ECO27/43-163
A9M0Y0_NEIM0/54-172
A8TJJ6_9PROT/50-161
G0GGP0_KLEPN/47-146
D1W302_9BACT/115-252
F0KQ26_YERE3/65-174
G6XL63_9PROT/12-133
G0L9F3_ZOBGA/217-324
Q1GZ77_METFK/67-171
A9DQC4_9FLAO/104-212
G7H864_9BURK/69-190
H5J0D8_ECOLX/39-167
E8QSA8_HELPW/58-161
H4EZP6_9RHIZ/172-288
F7M9V8_9BACE/142-249
E6K9Z6_9BACT/122-235
A7LQR5_BACOV/126-234
E5CEQ1_9BACE/44-148
F1VVH2_9BURK/1-53
D8JNW9_ACISD/51-161
F9SH30_VIBSP/41-148
A3HYW4_9BACT/108-216
E9ZSJ0_NEIME/68-164
B8KN80_9GAMM/190-298
D1K1M6_9BACE/118-225
B9C3Z4_9BURK/68-175
A5FMW0_FLAJ1/50-160
C7X6I8_9PORP/194-316
B7MGR3_ECO45/67-169
G8TKE8_NIAKG/234-340
Q1GJT6_SILST/50-165
Q0KJ65_9SPHN/87-195
F5RZQ5_9ENTR/40-151
D0TTC8_9BACE/117-227
C3QU12_9BACE/117-242
F7LKN8_9BACE/42-171
C7R9H1_KANKD/47-157
D0TIN7_9BACE/130-237
C3QEQ7_9BACE/28-130
E8KK87_9PAST/37-141
B1X7D5_ECODH/67-169
B3HU46_ECOLX/75-181
F2LRD1_BURGS/108-223
D1W078_9BACT/204-330
G1YH24_ECOLX/38-146
F3BIV1_PSEHA/57-174
E4TD20_RIEAD/45-155
H0NZJ3_9SYNC/185-289
E2JXQ8_ECO57/38-152
F7M3H9_9BACE/113-224
Q4UX70_XANC8/62-182
D1JMR0_9BACE/128-252
H1Y4Q7_9SPHI/108-219
E0TCY1_PARBH/48-146
F0AG07_NEIME/54-172
D1PEE3_9BACT/46-140
C8WDA3_ZYMMN/112-221
G6YQH5_9ALTE/60-170
B0BQN3_ACTPJ/37-143
A8TAG4_9VIBR/44-148
H1ZCR7_9FLAO/113-227
B7AMG8_9BACE/117-226
G9FZU7_HAEIF/46-151
C4SSF5_YERFR/49-160
F3PKA2_9BACE/105-211
E8RL36_ASTEC/64-169
D8BLT1_ECOLX/67-169
Q887S9_PSESM/139-254
F5MBJ7_ECOLX/74-177
C4ZRF3_ECOBW/129-244
B6XGP5_9ENTR/1-57
C4F752_HAEIF/46-165
C3J9X3_9PORP/96-218
H1DK42_9PORP/124-250
F8FVV3_PSEPU/70-170
F4KVP3_HALH1/116-242
H8ZXK9_NEIME/53-171
H1GNK5_9FLAO/47-155
C3K9U3_PSEFS/76-175
D0T9S6_9BACE/203-334
C4XCZ6_KLEPN/101-216
F3X2G5_9SPHN/92-205
H0JEB8_9PSED/66-166
E7WNE7_SALMO/38-146
B9KW85_RHOSK/47-151
D5VKG4_CAUST/56-167
F6IF38_9SPHN/60-169
F6EZ59_SPHCR/55-154
B3C637_9BACE/133-239
A7LV18_BACOV/109-217
D9RS96_PREMB/48-156
E6W8R0_PANSA/9-138
D3HYB4_9BACT/50-143
B2SSF9_XANOP/55-167
F6IJT7_9SPHN/146-258
F8EIM4_RUNSL/131-245
B8KSA8_9GAMM/55-161
Q20XX9_RHOPB/96-206
G3Z0P2_9NEIS/73-177
H5JHB2_ECOLX/3-97
Q7WKC9_BORBR/124-247
Q4UXN1_XANC8/60-177
Q3IFV2_PSEHT/70-171
A8AGL3_CITK8/45-157
A7M001_BACOV/28-130
E7HAG6_ECOLX/74-177
F4QX58_BREDI/58-179
H1Y760_9SPHI/139-232
F7LVI2_9BACE/146-249
F5KW03_PSEAI/40-147
Q8A3U5_BACTN/114-223
F8H7K4_PSEUT/163-270
E4R5W3_PSEPB/151-255
B2SUX9_XANOP/52-162
C6DD78_PECCP/152-261
C2LGK9_PROMI/45-150
D6V907_9BRAD/117-223
D7J858_9BACE/200-306
A3GQS1_VIBCL/41-151
B0T9K1_CAUSK/50-158
Q64SU1_BACFR/120-226
E5VBC1_9BACE/122-225
G6ZWZ5_VIBCL/30-147
D7JXV3_9BACE/114-231
B2PRQ2_ECO57/74-177
B8EMD1_METSB/54-167
I0WK72_9FLAO/113-224
G0CEK2_XANCA/125-233
P94776_ECOLX/35-139
Q5L7M3_BACFN/145-255
Q399R1_BURS3/93-207
B8KV78_9GAMM/75-183
C2FS42_9SPHI/115-231
H1YBE7_9SPHI/221-351
B7MMX0_ECO45/39-167
F5NTE0_SHIFL/34-139
C9L1D4_9BACE/47-152
E8XMP2_RAHSY/43-151
Q0VML2_ALCBS/51-156
E5CEK8_9BACE/131-236
G5NF90_SALET/11-120
G1XVE4_9PROT/25-124
F0MWR0_NEIMP/51-155
C3QAT9_9BACE/200-306
D4ZBY4_SHEVD/41-146
G9ZC54_9GAMM/64-170
Q8EGM0_SHEON/56-160
B7AFW9_9BACE/122-230
E8YCK4_ECOKO/75-181
A7AJ13_9PORP/229-338
G4AE70_AGGAC/1-67
D4XIQ1_9BURK/155-255
E2NLB9_9BACE/142-249
F6ARV1_DELSC/165-264
C2DRA1_ECOLX/39-151
F3PGF8_9BACE/200-308
B3C9W2_9BACE/125-233
D3RHD0_KLEVT/38-146
F8DW16_ZYMMA/68-189
G2DTQ8_9NEIS/60-160
A8UH06_9FLAO/115-237
E4MFC9_9BACT/217-323
F8YHQ3_ECOLX/43-152
G1WBX6_9BACT/114-221
F4DXF5_PSEMN/161-265
F0SA42_PEDSD/111-216
Q0C3Y0_HYPNA/52-162
A4Y162_PSEMY/53-164
A7K057_VIBSE/62-166
H8MHF4_CORCM/238-342
H1YBN7_9SPHI/224-326
Q2S067_SALRD/91-214
G2LQQ1_9XANT/46-168
A6EKJ8_9SPHI/1-113
D1K6N5_9BACE/111-218
F0ARR9_NEIME/40-154
A9Z5X7_YERPE/49-157
D7K4L3_9BACE/211-338
F9Z8A3_ODOSD/125-258
A7FEX1_YERP3/70-169
G2EH39_9FLAO/112-222
Q15NY7_PSEA6/41-149
H4UH53_ECOLX/42-146
D7JCB8_9BACT/140-230
D4WWV9_BACOV/113-224
E1JED2_ECOLX/43-147
A9ASV7_BURM1/100-214
G3Z9S1_AGGAC/61-169
C6XCA1_METSD/53-165
E4VYK0_BACFG/114-214
G8R4K7_OWEHD/114-223
B3D7L8_BURM1/62-167
H4F9R9_9RHIZ/56-170
G9SI40_CITFR/73-176
H8KW97_SOLCM/134-236
C3R2L3_9BACE/41-146
D4KFJ4_9FIRM/63-171
D4VKH9_9BACE/99-206
E5UN75_9BACE/110-226
H4YR71_ECOLX/75-181
B0H162_YERPE/37-151
B4SM38_STRM5/54-168
C6W280_DYAFD/145-253
G7BLC2_VIBCL/62-178
H1RM79_COMTE/49-168
B2SPP3_XANOP/57-174
H2CIY8_9LEPT/54-158
D1QSH2_9BACT/114-239
D4WTK7_BACOV/150-278
Q9Z3V2_9RHIZ/87-198
H5QQR1_ECOLX/67-169
E4KS38_9PORP/114-223
E1W3S9_HAEP3/33-138
B2TWK2_SHIB3/38-152
G8TBK7_NIAKG/132-257
D0J1W7_COMT2/156-260
Q8A8X5_BACTN/206-333
H7FT43_9FLAO/113-242
B6C215_9GAMM/32-138
F4UAE5_ECOLX/43-152
A4XF92_NOVAD/50-161
H1HK73_9BACT/115-221
G8TES1_NIAKG/138-228
D0TKE8_9BACE/121-227
B7V4X1_PSEA8/146-267
C5ATC8_METEA/77-179
H1UKF9_ACEPA/100-209
C6SE26_NEIME/67-170
H1DUI7_ECOLX/43-152
B1IYM3_ECOLC/43-163
C9KS22_9BACE/119-225
F3E9Y8_PSESL/153-256
D1D788_NEIGO/53-170
C9XDV5_SALTD/45-165
C3RD09_9BACE/228-338
A4Y2R6_SHEPC/62-184
C7L3A4_ACEPA/104-203
D4WKS7_BACOV/118-234
B9JK44_AGRRK/63-171
F1Z5N1_9SPHN/58-171
A0Z6X6_9GAMM/40-147
F4KY87_HALH1/114-220
D0TUR4_9BACE/113-224
Q3ICJ0_PSEHT/55-156
G2Z4P0_FLABF/127-230
G0EVM3_CUPNN/65-179
Q01TD6_SOLUE/126-233
G2LJM0_CHLTF/117-240
E5CAR4_9BACE/203-339
A6SZM1_JANMA/154-256
A6QCB1_SULNB/27-132
B4SSC8_STRM5/51-165
C2M2T6_CAPGI/117-224
D4I2K5_ERWAC/66-194
E4VT24_BACFG/16-121
D1BQF0_VEIPT/52-160
E7Z6U7_SALMO/38-146
H7EYR5_PSEST/49-149
G7CQC2_AERSA/57-161
C7M6L8_CAPOD/116-223
E4R541_PSEPB/70-170
A0YBL4_9GAMM/64-172
F4QHY5_9CAUL/50-162
Q840Z3_NEIME/10-115
E9ZYM8_NEIME/53-170
B7ACZ6_9BACE/137-257
D8DU05_PREBR/139-248
F0KG63_ACICP/147-256
D1K863_9BACE/111-221
H8ZXI7_NEIME/50-168
Q5NR42_ZYMMO/131-230
C3QQF4_9BACE/120-227
D1QT96_9BACT/107-212
A7N590_VIBHB/45-150
D1DIQ5_NEIGO/60-175
G0J419_CYCMS/119-226
F7T759_ALCXX/57-162
A5PEV1_9SPHN/31-143
B7M722_ECO8A/38-146
F8H8U9_PSEUT/53-159
F3L1S2_9GAMM/39-147
B7WVV9_COMTE/64-174
E7PGD0_PSESG/2-107
F0C3T5_9XANT/67-171
C7KJ76_ACEPA/106-207
F5X7Q6_PORGT/90-201
D0TM89_9BACE/119-223
D5VIY9_CAUST/54-164
A6WL62_SHEB8/58-169
H0TWZ1_9BRAD/46-159
D7VM55_9SPHI/47-157
Q5K376_LISDA/44-155
F7N965_XYLFA/73-175
A6CXF4_9VIBR/51-152
D6YQZ4_PANVC/44-164
E5CH78_9BACE/51-156
A5WFI8_PSYWF/79-200
Q64YL0_BACFR/35-157
G1V6W5_9DELT/46-152
H3M1I5_KLEOX/62-165
C9MJS5_HAEIF/64-183
Q1VXZ5_9FLAO/142-252
F3PHK4_9BACE/10-118
C2MA03_9PORP/123-263
H1E2E0_ECOLX/39-167
Q4HI49_CAMCO/38-151
C9PU29_9BACT/112-221
Q841F0_NEIME/10-115
A9KW33_SHEB9/48-153
F5I0Y6_ACIBA/77-177
D2EY86_9BACE/127-241
E8AB47_SALMO/43-163
E5UZJ4_9BACE/127-237
C8WE30_ZYMMN/103-215
F9ZXC4_METMM/56-170
D8K6R7_NITWC/43-152
H1YQV2_9GAMM/67-171
G4DMA9_9GAMM/69-179
B4W6C7_9CAUL/125-231
D3I3G5_9BACT/119-224
D7IMS1_9BACE/125-232
F3JZL5_PSESZ/65-165
B7KTJ3_METC4/74-184
E4W1K1_BACFG/124-239
H8MWQ5_CORCM/255-357
A5VF90_SPHWW/48-156
C5N8K6_BURML/68-181
G7TC21_9XANT/71-185
D4WAJ6_BACOV/1-121
B3CBV9_9BACE/138-245
H5QVY7_ECOLX/21-130
G4LFG5_PSEAI/149-268
C7PPV4_CHIPD/219-320
D0SU45_ACILW/65-179
A0XY61_9GAMM/132-237
F4KL81_PORAD/117-222
C3QEC7_9BACE/226-352
A4BXF1_9FLAO/116-226
F7UT87_SYNYG/218-317
D2EVW4_9BACE/120-227
E7PR80_PSESG/45-144
E1SRL4_FERBD/56-176
G9S3K4_9PORP/145-262
E7RVL3_9BURK/50-155
E5UPI8_9BACE/113-219
D0TNT3_9BACE/134-241
H5FW12_ECOLX/39-151
F3WSJ6_9SPHN/130-237
A1VPU7_POLNA/46-153
D1K1A1_9BACE/223-329
B8CTL9_SHEPW/78-182
E6T0F3_SHEB6/88-195
D0IJQ6_9VIBR/45-156
A4C4N8_9GAMM/47-153
G2UC51_PSEAI/69-174
E2N1L3_CAPSP/20-126
G6AXM3_9BACT/114-223
Q5LAN2_BACFN/118-234
D4VRD5_9BACE/44-149
E6MN89_9BACT/125-235
G2UH11_PSEAI/134-238
D0TKU9_9BACE/118-225
A9FPP9_SORC5/260-362
Q3BPC8_XANC5/60-160
F7VHU3_9PROT/112-222
E7AHT6_HAEIF/49-159
H0KS73_9FLAO/56-164
G1XVP7_9PROT/55-173
H0KRT2_9FLAO/62-170
C4RXR0_YERBE/36-142
E8CMD0_SALMO/60-172
G9YJG0_9FIRM/54-163
D5EVI8_PRER2/36-141
Q1I5I0_PSEE4/145-256
A9BX19_DELAS/74-173
H8KT44_SOLCM/113-220
F6GII9_LACS5/134-228
Q3BQ99_XANC5/47-171
G6EAU4_9SPHN/44-154
C6IMC4_9BACE/38-144
E4RQZ8_LEAB4/116-224
H1XQN3_9BACT/122-217
C0DSD9_EIKCO/52-161
H1Y899_9SPHI/118-219
F6F122_SPHCR/47-157
A7A6P5_BIFAD/32-156
D6DU28_ENTCL/52-155
Q3SUS5_NITWN/78-178
G7FTS9_9GAMM/61-162
G8SZT0_BRUAO/27-134
O87518_ECOLX/11-125
D7VXK7_9FLAO/59-166
H5Q0Q1_ECOLX/42-149
F7RN15_9GAMM/79-188
D6D3Q8_9BACE/133-243
Q9I2I2_PSEAE/49-158
B4W9T3_9CAUL/210-324
H5YP96_9BRAD/140-240
Q9I6U2_PSEAE/73-181
G0KZV0_ZOBGA/46-156
E5C443_9BACE/201-327
B6IQV7_RHOCS/61-178
Q87B69_XYLFT/71-193
A6KWE3_BACV8/226-315
E6VTE6_DESAO/57-167
F4CD60_SPHS2/115-251
H7SSL3_CAMCO/38-151
C6ILU6_9BACE/122-229
G3AAA2_9RALS/67-164
F4QU13_9CAUL/64-173
Q82WF0_NITEU/69-169
H8DIS7_9ENTR/42-150
C4UCR2_YERAL/30-138
Q7NJ70_GLOVI/124-232
G9UNS1_SALMO/30-139
E7ITV4_ECOLX/38-146
Q8AB43_BACTN/65-199
C5BS10_TERTT/40-150
F3JH45_PSESX/46-146
H4EZF6_9RHIZ/79-183
D5VMI9_CAUST/53-158
D6YRA8_PANVC/64-163
Q88JQ9_PSEPK/127-230
C4XCL8_KLEPN/58-186
A6TBP0_KLEP7/24-133
D7VPJ8_9SPHI/117-243
Q1GQF3_SPHAL/55-171
G7FXM7_9GAMM/59-182
F7V9Y2_9PROT/67-179
H1NKB0_9SPHI/121-230
E6RQW0_PSEU9/57-162
Q0HYM3_SHESR/47-168
D7VPU7_9SPHI/106-211
F3F6M4_9PSED/115-165
E5V882_9BACE/123-232
B8KWM8_9GAMM/46-145
D0MDJ4_RHOM4/130-227
H3T6X7_PSEAE/58-178
Q2G5C8_NOVAD/39-149
H3N5C7_KLEOX/88-196
E1SCL7_PANVC/43-155
F3XN36_9FLAO/116-221
A5V481_SPHWW/54-167
C6APA8_AGGAN/61-169
E1Q9V7_HELPC/63-178
E0EX17_ACTPL/59-160
D0TWK7_9BACE/124-235
A0KQ46_AERHH/36-147
E1RN78_XYLFG/52-165
D3I5M3_9BACT/130-240
B5YVX0_ECO5E/74-177
D2EZH3_9BACE/122-230
C5BLP6_TERTT/84-184
G9E817_9GAMM/59-171
B7N9J0_ECOLU/43-163
C3Q483_9BACE/109-216
A1RID6_SHESW/83-186
C6XNZ7_HIRBI/71-186
C3R655_9BACE/118-248
A4AAE7_9GAMM/123-227
F2C0W7_HAEAE/64-182
Q9A2X0_CAUCR/63-172
D6XQC0_HELPV/40-143
C6Z5J1_9BACE/199-306
A4CJK7_ROBBH/63-168
E1J7A5_ECOLX/43-153
C3QL62_9BACE/215-322
C2M956_9PORP/130-235
D9PB04_ACTPL/32-111
C5BUB2_TERTT/46-155
Q1GXU5_METFK/162-274
A1SBT7_SHEAM/58-157
F1Z9L8_9SPHN/134-239
I0ZEI9_HELPX/40-141
A9HFL0_GLUDA/112-219
A3MDL4_BURM7/227-326
E4VZM4_BACFG/202-327
Q1IJP1_KORVE/127-241
E2MEQ4_PSEUB/64-178
E8RVL7_ASTEC/59-180
G0L0L3_ZOBGA/114-221
E5ZF43_CAMJU/42-157
A4CBD7_9GAMM/57-169
D1K3B3_9BACE/114-224
B5SD94_RALSL/52-149
D7JY50_9BACE/121-227
H3R010_BRUAO/48-155
B0SS97_LEPBP/74-185
C3Q4M3_9BACE/133-239
E5UQJ7_9BACE/140-259
H1YC94_9SPHI/224-356
Q9JR50_NEIME/53-168
D6D7X2_9BACE/185-310
F9DA04_9BACT/39-144
A6VA42_PSEA7/58-178
D8AGW3_ECOLX/42-149
A4AAX8_9GAMM/48-171
G7SU98_PASMD/37-145
E1YZH5_9BACE/218-325
C2IPT2_VIBCL/45-156
G5H8R4_9BACT/127-237
E1PVP7_HELPT/45-160
H5HP19_ECOLX/39-167
E7N259_9FIRM/51-160
E2K4P6_ECO57/39-151
E6MXZ2_NEIMH/73-181
B8H3N5_CAUCN/164-276
Q3SQ69_NITWN/117-219
A9G8B4_SORC5/237-347
D4X1X3_BACOV/116-224
E2NLM6_9BACE/202-313
D0J697_COMT2/1-107
F5ITY1_9PORP/43-146
B7B9I6_9PORP/410-471
H4RGY3_ECOLX/51-159
B7UM01_ECO27/67-169
B3JNS2_9BACE/125-226
E2NWY8_PASHA/40-145
A0K7I6_BURCH/110-225
F4CE52_SPHS2/117-228
A5ZL50_9BACE/141-272
F7TMZ5_PASMD/31-119
D7IHI1_9BACE/120-227
B0NUV5_BACSE/117-224
D1PY28_9BACT/40-137
H7SWM7_CAMCO/41-155
G9G040_HAEIF/46-151
H8BTT8_CAMJU/38-151
A3I208_9BACT/674-767
D0KHP2_PECWW/103-206
F4QTV6_9CAUL/38-151
E1PZR7_HELPM/58-173
G8TBR1_NIAKG/226-333
D4X0S7_BACOV/124-231
E1YUW5_9BACE/130-237
Q3B2N5_PELLD/42-147
F0A0G5_NEIME/21-125
F9IJF9_ACIBA/68-168
B1M0C2_METRJ/72-184
C7PDN3_CHIPD/135-234
E1GY39_9BACT/117-233
F8ESZ2_ZYMMT/71-185
E7B526_YERE1/61-175
P77069_ECOLX/42-147
D4XPB8_ACIHA/41-149
G0L8W6_ZOBGA/110-246
H0TP50_9BRAD/96-210
H0KQ94_9FLAO/48-161
G7SR95_PASMD/60-160
H4WT08_ECOLX/21-130
Q1Q3X5_9BACT/177-283
G2LC11_PSEAI/134-238
F7L5A0_BACOV/133-242
C4TZ55_YERKR/56-161
F5ILV9_ACIBA/78-182
Q27T53_ECOK1/43-147
C6XWK3_PEDHD/137-246
D4BAN9_9ENTR/24-138
F4D562_HELPX/38-142
D2ESI7_9BACE/126-252
E4T9T1_RIEAD/103-208
A7UY66_BACUN/138-249
E5UQ86_9BACE/117-244
F8ZEH5_VIBCL/41-151
D8ACT5_ECOLX/35-139
G7DMS0_BRAJP/124-228
B3CHF1_9BACE/121-228
H1Z7V7_9FLAO/205-336
B3PJZ9_CELJU/81-182
H4U2X7_ECOLX/39-167
A3UIY1_9RHOB/52-161
C7JQ63_ACEPA/85-207
Q1NHZ3_9SPHN/37-149
A7LQJ2_BACOV/101-208
C2FSF5_9SPHI/178-308
D8MYY9_RALSL/50-174
E5C3L6_9BACE/117-226
H1NQ21_9SPHI/114-224
F9IA21_ACIBA/55-160
F1WQL7_MORCA/40-145
H1M6K9_9BACT/110-218
D8MNB7_ERWBE/76-180
F0ED62_9PSED/46-157
B5RHD0_SALG2/75-181
G2B4W4_ECOLX/75-181
F7LIT6_9BACE/128-236
G9S7G6_9PORP/116-245
E1ED94_VIBPA/54-155
F6ICK5_9SPHN/59-181
E5UPV9_9BACE/209-333
G7EGU2_9GAMM/1-93
E7HIU9_ECOLX/43-163
H1KQK8_METEX/92-192
A8UN09_9FLAO/119-224
G0L7S3_ZOBGA/117-221
D5UZG3_ARCNC/41-147
E5YAI8_BILWA/46-152
H8KT33_SOLCM/44-150
D1RVH0_SEROD/54-158
F1XCF4_MORCA/53-158
Q62BV1_BURMA/25-124
A5VEI2_SPHWW/51-158
A9FLP2_SORC5/173-274
F4D5S5_HELPX/45-160
Q1N1P7_9GAMM/14-122
G8QZA4_OWEHD/132-223
A2TPT1_9FLAO/123-228
E6ARH0_ECOLX/70-169
D7VNT6_9SPHI/137-243
E8P502_YERPH/51-162
Q0K6W4_CUPNH/46-143
F4QW80_BREDI/47-168
H1Y3Z9_9SPHI/114-230
G7AFE4_VIBCL/62-178
G9FZS3_HAEIF/46-151
B5CWB5_9BACE/47-136
F3X2X2_9SPHN/65-179
F0IGE7_9FLAO/119-224
E2X8I2_SHIDY/42-147
A5FMW7_FLAJ1/1201-1291
Q8A215_BACTN/119-226
C9LUC9_9FIRM/53-162
B1JBH1_PSEPW/137-252
E4R928_PSEPB/156-257
D1JRP0_9BACE/122-227
D6V8N7_9BRAD/132-232
F3I4M4_PSESF/70-170
E1EBN4_VIBPA/52-151
Q0FUV4_9RHOB/49-158
F3F0K1_9PSED/157-259
G5WSU0_ECOLX/39-167
P72085_NEIME/45-159
A2TQ43_9FLAO/118-228
Q47X51_COLP3/55-164
A7M345_BACOV/119-225
D4ZAI6_SHEVD/63-168
Q6VQZ9_PSEPA/73-182
A8FX95_SHESH/53-168
E5UHV4_NEIMU/52-160
E4QMB7_METS6/67-164
Q2L1B3_BORA1/44-150
E7VBC9_SALMO/49-156
E5C7U6_9BACE/44-153
F0Q223_ACIAP/69-170
B8ISZ5_METNO/66-165
G3IXQ4_9GAMM/139-234
H0KPL3_9FLAO/118-228
B3CHF5_9BACE/113-217
B2FN47_STRMK/65-177
D1PY96_9BACT/50-155
A3D7Q4_SHEB5/59-163
E8UXI7_TERSS/139-251
C1M8A8_9ENTR/50-158
C6YZS8_9BACE/209-325
D1JSA7_9BACE/62-165
FHUA_ECOLI/75-181
F1XWC2_ECO57/38-146
B3C775_9BACE/125-230
C7JQL7_ACEPA/89-190
A5W341_PSEP1/59-160
F4CB91_SPHS2/219-325
F4QMZ5_9CAUL/153-257
B7UYW1_PSEA8/51-156
A4CBD3_9GAMM/57-168
A6BTS9_YERPE/55-154
D3V781_XENBS/64-173
E7T7F9_SHIFL/42-146
B0T910_CAUSK/52-157
F1ZAR0_9SPHN/43-165
E6KWE3_9PAST/1-89
G1XYK7_9PROT/62-177
Q64XH0_BACFR/204-305
F0ADP8_NEIME/39-144
E8SP93_NEIGO/39-144
F4B0N0_KROS4/406-504
C4TT36_YERKR/83-194
B6DYL1_NEIME/22-136
D7JB79_9BACE/202-330
H5I3D2_ECOLX/39-167
H0PH82_9SYNC/190-290
G6EE16_9SPHN/45-153
G7G671_9GAMM/49-159
F6AX37_DELSC/162-267
H8BH82_CAMJU/45-154
C3QXJ4_9BACE/122-229
B8CL83_SHEPW/61-166
E2KE49_ECO57/67-169
C4XAP1_KLEPN/43-163
H5JAX4_ECOLX/129-244
B7V054_PSEA8/79-179
B3JHC7_9BACE/215-342
G7G7A2_9GAMM/47-153
C9SZI6_9RHIZ/50-153
F3PTZ5_9BACE/133-239
E2NJV5_9BACE/50-154
E8UWX3_TERSS/162-289
F7L0Y0_9FUSO/41-147
Q5NMG1_ZYMMO/68-189
Q71BF6_HAEIF/37-141
F7L484_BACOV/113-218
G9W5I2_SALET/60-172
B3BWK4_ECO57/39-151
D0RFG9_9RHIZ/59-166
E1DPH0_VIBPA/45-156
Q08TT4_STIAD/19-129
F6DBN6_THICA/45-150
A4CHE9_ROBBH/114-217
F0RBY3_CELLC/138-245
B0T5K8_CAUSK/50-157
B3IQH4_ECOLX/42-149
E6NDT3_HELPI/45-160
G7RE73_ECOC2/74-177
D1D447_NEIGO/57-161
H7YWE1_CAMJU/45-154
H7SX83_CAMCO/42-154
H8GGW0_METAL/102-205
G6ECM4_9SPHN/74-182
C3MEU4_RHISN/79-182
B3QUK8_CHLT3/123-235
A5ZGC6_9BACE/180-308
G8UJ27_TANFA/115-220
A4TN96_YERPP/51-162
B6VS07_9BACE/129-239
Q1EMG2_LEPBI/61-154
D4X540_9BURK/70-173
E5C5F9_9BACE/681-778
A7AE83_9PORP/132-239
H5C3B7_ECOLX/67-169
A5V4Q6_SPHWW/63-173
B2I0U4_ACIBC/55-160
E6SUM0_BACT6/145-252
A7M176_BACOV/211-335
H6MHE4_ECOLX/43-152
Q217A6_RHOPB/86-195
B9Y1M7_HELPX/1-106
B0T6K1_CAUSK/49-157
H4M8M0_ECOLX/39-167
F3HSX6_PSEYM/143-254
D0J4T9_COMT2/94-193
Q1NHG4_9SPHN/38-149
B7AEP8_9BACE/121-228
F8EGV4_RUNSL/126-251
F3KQJ4_9BURK/57-177
Q6D6Z1_ERWCT/152-261
G4FRU6_9GAMM/71-182
I0ZS98_ECOLX/2-32
H1DYH5_ECOLX/35-139
B8GX81_CAUCN/68-153
C4EY17_HAEIF/64-182
E8QEB7_HELP7/40-141
G0JWB5_STEMA/62-168
B5FHH5_SALDC/60-172
H1DKZ8_9PORP/119-225
C7N8K0_LEPBD/44-154
H4YSU3_ECOLX/43-163
A4NI26_HAEIF/1-93
F0CDN2_9XANT/51-160
E8V6J1_TERSS/62-175
E5UQ06_9BACE/130-256
Q4URS4_XANC8/22-141
D0TT66_9BACE/215-322
D7IG87_9BACE/100-208
A5V5B6_SPHWW/130-241
H8N1Z1_CORCM/198-303
Q01S01_SOLUE/124-238
H1XY82_9BACT/131-230
F5MDS3_SHIDY/2-69
G1Y0P8_9PROT/56-167
C7PM65_CHIPD/218-326
E8L010_9RHIZ/116-213
C3R1X2_9BACE/76-201
H8FJ86_XANCI/46-153
F7XDY0_SINMM/90-189
F7VDU5_9PROT/74-184
B3H7U7_ECOLX/39-167
G5STN7_9BACT/135-253
B1Y1M5_LEPCP/95-210
G1VBS1_9BACT/114-222
E6XER2_CELAD/114-235
C6AMK8_AGGAN/42-148
G6E0K4_9GAMM/70-170
F4C1V2_SPHS2/130-234
H1H5Z4_9FLAO/104-210
A4C1A4_9FLAO/128-222
B1ZLF7_METPB/100-202
B7VA46_PSEA8/10-129
G9RIT8_9ENTR/3-40
D8D7Y5_COMTE/66-167
F7LGZ6_BACOV/199-319
F3C656_PSESG/39-144
G7QIU9_LEPII/66-176
F0S9Y1_PEDSD/115-222
D1E6J5_NEIGO/81-184
F1VS16_MORCA/53-158
F9DIV7_9BACT/38-144
C6WY12_METML/64-176
Q4KEI6_PSEF5/96-205
A6KWQ1_BACV8/132-239
C3R8X1_9BACE/135-245
E6KYL6_9PAST/38-154
I0K8S8_9BACT/142-246
F0F8B9_9BACT/41-153
B8L3L4_9GAMM/46-174
G2EHM5_9FLAO/230-353
F5Z7L0_ALTSS/84-191
B3E6L2_GEOLS/65-176
F1Y7Y4_ECO57/39-167
F0TKL2_RIEAR/45-161
HGPC_HAEIF/75-194
G2T721_RHORU/49-154
Q9A963_CAUCR/164-276
D1E280_NEIGO/53-168
F0QMU8_ACIBD/116-220
E5UVZ5_9BACE/113-221
C1DGN8_AZOVD/164-267
D8J1F7_HERSS/51-167
Q21DU4_SACD2/69-174
H5BS13_ECOLX/42-149
F7VI17_9PROT/71-180
F5IXJ3_9PORP/126-219
F2G8S2_ALTMD/50-171
D7IXP0_9BACE/142-266
C6I263_9BACE/116-244
G2ING7_9SPHN/68-169
E6VHB6_RHOPX/111-217
D5QM76_METTR/182-278
F4MMT2_9BACT/166-252
D3UIS5_HELM1/40-154
A0Y6J3_9GAMM/56-176
G8TKX0_NIAKG/143-271
E8V3I3_TERSS/135-251
E7YFN3_SALMO/47-167
C7M7W8_CAPOD/119-227
C3R4S1_9BACE/146-262
F3K164_PSESZ/53-159
E4T6X8_PALPW/113-221
G8TG31_NIAKG/146-253
C1A7Q7_GEMAT/49-154
F3PKX7_9BACE/120-227
G0IVZ0_CYCMS/134-233
H5V466_ESCHE/37-145
A4BV18_9GAMM/57-168
C7X601_9PORP/60-167
H1HNS3_9BACT/116-232
Q2VR39_PASHA/62-170
C9MRB6_9BACT/48-152
C8T9L1_KLEPR/47-146
H0PZW9_9RHOO/56-166
H0KTT6_9FLAO/37-139
F4AJ04_GLAS4/52-173
Q1LEJ9_RALME/96-206
Q0A715_ALHEH/59-174
G1UYA2_9DELT/45-159
D2ZB16_9ENTR/79-181
A3RSP1_RALSL/218-315
A0M4D2_GRAFK/111-234
Q2G9G9_NOVAD/42-129
B3QKE1_RHOPT/119-219
Q8GN90_PSEAI/155-258
F4QT28_9CAUL/65-185
G2PIT5_MURRD/113-223
Q084Z9_SHEFN/56-160
G0L5L9_ZOBGA/125-232
H4KWD1_ECOLX/74-177
G7FIS9_9GAMM/45-160
A2PPR2_VIBCL/77-178
D0LQN4_HALO1/122-231
H4NTK9_ECOLX/70-169
Q5UTA2_MORCA/53-158
C7PKD3_CHIPD/57-141
Q64QJ1_BACFR/118-224
D9QM50_BRESC/56-166
H1KMM5_METEX/183-284
A7VAL1_BACUN/64-156
Q6D8U4_ERWCT/53-190
E1WPJ2_BACF6/129-236
C9MSI6_9BACT/145-248
D5U6F1_BRAM5/65-162
F0F6P8_9BACT/149-255
H1IY16_9BACT/110-219
C6W298_DYAFD/105-224
H4SU74_ECOLX/11-120
C7PLC1_CHIPD/117-243
E4T0K3_PALPW/121-226
D1JLL9_9BACE/42-147
C6BX38_DESAD/49-155
A3HS05_9BACT/116-224
F2LQD1_BURGS/66-171
G0JVI7_STEMA/50-167
B3QCC7_RHOPT/82-196
F3QAF5_9ENTR/36-156
E4T7F7_PALPW/235-362
F4C6P7_SPHS2/112-236
G4AYT2_AGGAC/61-169
H8L160_FRAAD/62-184
A5ZIJ7_9BACE/118-226
Q02M89_PSEAB/50-163
H3T5S7_PSEAE/161-262
D4INV4_9BACT/113-240
H1Y9B2_9SPHI/229-332
A9DQH8_9FLAO/117-225
B0RXY6_XANCB/68-180
H1KNG8_METEX/74-185
Q72ND6_LEPIC/182-310
D7W3M4_9FLAO/51-161
G9G030_HAEIF/47-151
D1XZ76_9BACT/136-260
B0SXU3_CAUSK/58-171
F8DTU8_ZYMMA/52-173
F9DG30_9BACT/118-234
D2U8F0_XANAP/68-182
Q01U57_SOLUE/117-229
Q7M977_WOLSU/36-141
A4C5G0_9GAMM/126-232
B2UVT4_HELPS/63-178
B4ST47_STRM5/49-171
C8T6F1_KLEPR/65-186
E7RW64_9BURK/52-170
E6JER6_RIEAN/37-140
B5P7N9_SALET/72-175
Q71RX0_PASMD/47-165
H1ME65_9BACT/100-208
B7S1Q7_9GAMM/43-149
C8UL23_ECO1A/67-169
F2BX45_9FIRM/59-166
A4NDF6_HAEIF/64-182
G2Z0M3_FLABF/111-233
G2SG70_RHOMR/117-223
D3A550_NEISU/39-144
Q5R018_IDILO/59-164
B5S4T4_RALSL/41-153
D4V885_BACVU/140-263
B9MIB6_ACIET/62-168
C3RGP8_9BACE/50-156
E7RYK5_9BURK/52-159
Q1QYQ7_CHRSD/56-161
E4QVV2_HAEI6/64-182
H4M2Q1_ECOLX/75-181
F0GBY6_9BURK/88-189
A5FBT3_FLAJ1/130-237
H1KDJ6_METEX/64-170
F0BXK2_9XANT/137-243
D4Z416_SPHJU/77-192
H7YZC9_CAMJU/42-157
H1XUE7_9BACT/139-242
C7K508_ACEPA/85-194
H5E3S6_ECOLX/11-120
B8KJ01_9GAMM/35-142
E4RVP2_LEAB4/116-222
F8ZRN3_VIBCL/58-159
C6W1M1_DYAFD/171-291
D3ILI8_9BACT/118-234
A5VB70_SPHWW/39-148
E1RWY6_ECOUM/51-159
E4VWB9_BACFG/221-330
F5ITH2_9PORP/50-165
D4WR16_BACOV/115-224
Q3BQD1_XANC5/49-171
H5AEL8_ECOLX/42-149
F4KYP2_HALH1/142-227
H8W4K6_MARHY/53-164
Q12R46_SHEDO/46-151
F9IDT2_ACIBA/68-168
B4TEA7_SALHS/43-163
G0DPQ9_9GAMM/50-155
E2NFW9_9BACE/40-120
D7X2R2_ECOLX/35-139
E2XQB0_PSEFL/45-156
F8EFI1_RUNSL/115-236
B7VA34_PSEA8/56-170
D7IR68_9BACE/145-253
F7LP01_9BACE/47-156
B4E691_BURCJ/186-285
B5RZ25_RALSL/60-165
H1GIL7_9FLAO/110-213
G0LBN0_ZOBGA/115-220
H1GV02_9FLAO/119-229
B0RLD7_XANCB/64-163
E5VEU9_9BACE/127-230
G8TM15_NIAKG/34-118
E6AFK3_ECOLX/44-149
A0XZU2_9GAMM/55-168
F4KU91_HALH1/141-231
Q3BS30_XANC5/60-167
I0KPT6_STEMA/51-169
Q4KBV1_PSEF5/58-167
C5BUE2_TERTT/54-163
F2LKL7_BURGS/59-163
A5ZJS5_9BACE/94-199
B5ZLV9_GLUDA/90-201
Q1NHX2_9SPHN/158-290
E0N8J4_NEIME/44-148
E1P3A1_NEILA/54-172
H5EAY2_ECOLX/129-244
E4T1N2_PALPW/43-148
F4VTW3_ECOLX/35-139
H3TML4_PSEAE/47-168
D6KKH2_9FIRM/63-171
G5YA60_ECOLX/38-146
H0A579_9PROT/37-139
D8DXJ8_PREBR/83-191
G0C4A1_9ENTR/43-154
H4MMS3_ECOLX/11-125
F2G2B9_ALTMD/52-162
F4VUX4_ECOLX/39-167
B4SSH3_STRM5/67-167
B0KUM6_PSEPG/60-160
A9D265_9RHIZ/43-149
G8TM75_NIAKG/202-311
H6L8X0_SAPGL/118-223
F3I129_PSESF/139-254
C3K1G0_PSEFS/160-267
I1AJU2_PSEAI/146-267
I0K1U1_9BACT/118-223
F3RWX0_VIBPA/40-151
C3XAL8_OXAFO/58-166
Q0BWD4_HYPNA/48-158
D1D342_NEIGO/58-167
Q0HFB3_SHESM/47-168
F3PTY8_9BACE/41-149
Q63LI6_BURPS/167-266
G9Z9N9_9ENTR/44-165
A1KTN2_NEIMF/57-161
D7IZ37_9BACE/132-256
Q1VRB9_9FLAO/118-255
B5JR67_9BACT/54-164
E7XD40_SALMO/30-139
B7MTX4_ECO81/42-146
D3V6T4_XENBS/42-150
Q841F4_NEIME/10-115
D6JPJ9_ACIG3/77-177
G5TX78_ECOLX/39-151
H1ELP0_ECOLX/75-181
D0ZM34_SALT1/55-162
F4L5P6_HALH1/126-218
F8DSC9_ZYMMA/103-215
F9Z7N0_ODOSD/220-330
G5W5G6_ECOLX/39-151
A3D0W7_SHEB5/61-179
B2JT15_BURP8/82-184
D7K6A7_9BACE/37-166
G7TB26_9XANT/56-167
G0JUM2_STEMA/133-236
A3XP01_LEEBM/134-220
H1Z9L5_9FLAO/128-254
Q7M9H6_WOLSU/36-147
A3N2L5_ACTP2/45-156
A3WXF3_9BRAD/10-107
E8B1Y5_SALMO/38-146
C3QC67_9BACE/142-249
D1QTW5_9BACT/123-228
E3HHF8_ACHXA/154-258
F7NRL7_9GAMM/62-177
H1GP28_9FLAO/110-194
B2FRZ9_STRMK/110-210
B0SX49_CAUSK/56-165
B8Q4H7_PSEAI/161-265
E5V897_9BACE/125-232
B9BSK3_9BURK/89-202
A0YGX2_9GAMM/49-158
B0NLT2_BACSE/48-156
E6BLF9_ECOLX/75-181
F9HUI8_ECOLX/129-244
G5GS79_9FIRM/59-158
H8ICF7_PASMH/44-158
C3QEQ9_9BACE/124-231
E4TYW7_SULKY/38-150
D1KAI3_9BACE/32-140
G1XWK6_9PROT/58-164
H7WSX0_CAMCO/46-155
Q8PGQ6_XANAC/53-180
F4KMV1_PORAD/43-148
B0SYB5_CAUSK/47-156
B3BGV5_ECO57/67-169
F4AST3_GLAS4/53-161
E0EY83_ACTPL/42-143
H8DYP7_9NEIS/44-148
H8GJ23_METAL/52-162
G0B003_9GAMM/67-171
Q1QPH4_NITHX/85-195
F0SCP3_PEDSD/113-220
Q0C4T3_HYPNA/53-161
C2DWL6_ECOLX/44-164
B1ZYE3_OPITP/72-185
H4VHX6_ECOLX/9-113
G5KTZ5_ECOLX/42-147
Q9A4J9_CAUCR/61-176
Q6N4C5_RHOPA/101-209
A7V8U4_BACUN/132-238
F0RCS2_CELLC/111-234
B1T2Y3_9BURK/68-168
G4DA40_9GAMM/48-154
Q84IG4_9SPHN/48-161
H1UID9_ACEPA/57-166
E5U873_ALCXX/46-156
F4AKY5_GLAS4/130-246
F2ZNW8_9PSED/67-167
F1ZAW1_9SPHN/56-167
F5I5I0_ACIBA/66-180
F5YH72_TREPZ/34-139
H5FY48_ECOLX/42-149
A9KYA6_SHEB9/73-181
G1W9T7_9BACT/49-156
E6PHE7_9ZZZZ/136-243
E8E6Z8_SALMO/49-156
D4WSY5_BACOV/116-241
H4T0B1_ECOLX/38-146
A8AFL2_CITK8/62-176
F9IXV6_ACIBA/78-182
F7LBP7_BACOV/125-232
G0A2M1_METMM/50-156
Q31T40_SHIBS/38-152
A6A3I1_VIBCL/77-178
H1GU97_9FLAO/120-225
G8UKF0_TANFA/118-225
F0N9C2_NEIMN/40-154
E9TN09_ECOLX/43-163
B0RZ16_XANCB/74-188
H0SAI4_9BRAD/98-208
H1HKG5_9BACT/119-227
Q0HQA5_SHESR/45-149
D6JPR1_ACIG3/82-186
E2NJU4_9BACE/49-154
Q0THX0_ECOL5/39-151
A6EYB9_9ALTE/52-159
D7I173_PSESS/67-167
E1WU99_BACF6/113-219
G6AJX3_9BACT/112-238
D0TFH0_9BACE/195-302
F0CDR2_9XANT/62-176
E4RVM3_LEAB4/114-226
G9S161_9PORP/185-289
A7LTI8_BACOV/222-324
D1D6R9_NEIGO/45-159
F7LCP7_BACOV/113-224
H4N4P9_ECOLX/74-177
F7M0G1_9BACE/129-236
Q7NIY1_GLOVI/55-161
Q5LAT1_BACFN/216-322
C6VSF9_DYAFD/141-237
Q7VZ08_BORPE/157-259
F9IRH7_ACIBA/55-160
F0MG54_NEIMG/45-150
B3QXH2_CHLT3/45-153
F0RF69_CELLC/105-228
G8K033_BACFR/47-156
C6I8U8_9BACE/49-154
F3L2F8_9GAMM/52-160
H0N384_SALET/75-181
C2ICW5_VIBCL/62-181
I0TB41_9BACT/51-159
E5U8X8_ALCXX/73-173
H1HPG5_9BACT/139-255
E6S2J0_HELPF/2-79
A5V691_SPHWW/59-167
C6I5D9_9BACE/220-326
H1TV47_9BACT/55-167
C7KRC1_ACEPA/94-203
H8FCV2_XANCI/35-155
D7J9E1_9BACE/215-316
A6XVF3_VIBCL/50-146
F7M252_9BACE/203-340
D2TPF1_CITRI/65-165
D1QPD4_9BACT/126-234
C9TFX0_9RHIZ/48-155
H4HUU0_ECOLX/74-177
A6KYD7_BACV8/112-222
E5WXN4_9BACE/128-229
A5VFG7_SPHWW/54-166
G2SI67_RHOMR/233-321
E5WZ18_9BACE/120-227
F4D6E7_HELPX/60-163
Q573J2_9BACT/43-147
D1K6Y3_9BACE/120-225
A4XWA6_PSEMY/70-177
H3LHS9_KLEOX/75-181
Q0AL22_MARMM/59-165
E4QWW5_HAEI6/40-141
Q11XG2_CYTH3/137-241
Q3IFM9_PSEHT/62-163
I0EI38_HELPX/39-142
B7RVE2_9GAMM/41-147
C9L1C2_9BACE/44-155
C3QS12_9BACE/85-213
G2DT06_9NEIS/59-145
H0RWC2_9BRAD/132-232
Q02HL0_PSEAB/11-119
G7A6Z2_VIBCL/58-159
H2J1R5_RAHAC/76-204
A0M058_GRAFK/114-241
G7F836_9GAMM/112-218
C7X528_9PORP/113-240
F3IEW3_PSESL/29-139
D4HYQ5_ERWAC/10-122
D3QXW4_ECOCB/55-163
Q7NJ59_GLOVI/134-244
F7RYS6_9GAMM/59-181
E5UQ16_9BACE/116-223
C6IAY1_9BACE/209-325
G2DSW4_9NEIS/27-140
E8C969_SALMO/72-175
F5K3Y5_PSEAI/47-168
D7K6F6_9BACE/36-164
A7HU99_PARL1/71-177
B0T3U3_CAUSK/139-247
Q6G094_BARQU/48-157
F3FG38_PSESX/81-183
H1FND6_ECOLX/38-146
B0KMD5_PSEPG/135-240
F9H2S6_HAEHA/46-151
I0K2F5_9BACT/129-232
A1TQY7_ACIAC/61-166
C7X822_9PORP/68-170
G1Y0R9_9PROT/48-157
F4B2F8_KROS4/32-144
B4RBC7_PHEZH/42-151
G0JVJ3_STEMA/92-195
B0UM48_METS4/57-168
D4ILS9_9BACT/2-102
B8CVT9_SHEPW/69-168
I1E2W8_9GAMM/77-181
G0J117_CYCMS/124-233
F0S6F3_PEDSD/120-230
D4VLG5_9BACE/118-225
B9AYG6_9BURK/82-181
A5FHL1_FLAJ1/138-237
Q9F5M4_PASTR/59-167
G7FQX3_9GAMM/55-168
H8FAI2_XANCI/49-162
H7YN03_CAMJU/45-154
A6KWM9_BACV8/549-620
G2LB20_PSEAI/46-156
G5TXC0_ECOLX/39-167
F1Z8K3_9SPHN/48-161
F2LM64_BURGS/92-192
D0SFM2_ACIJO/67-164
F0RBW3_CELLC/116-226
G1Y0A6_9PROT/75-191
E1QG55_DESB2/53-160
B0VNM0_ACIBS/59-158
F7LP14_9BACE/119-225
Q0A523_ALHEH/49-160
E4TCJ3_RIEAD/37-140
E0TC88_PARBH/14-125
H7XMQ4_CAMJU/42-157
Q8L1U7_BORAV/133-239
F6F3Y9_SPHCR/53-164
O85995_SPHAR/54-161
D4XTN0_ACIHA/47-135
D1E9P2_NEIGO/59-168
G5TEI1_ECOLX/67-169
A3LC46_PSEAI/128-235
Q47UU2_COLP3/138-242
D8DZ95_PREBR/39-135
D5D3L6_ECOKI/42-147
F3PIC8_9BACE/106-213
D7YVM0_ECOLX/39-151
A0M6A4_GRAFK/115-222
G9FZX4_HAEIF/46-150
G0CEE6_XANCA/72-175
B2FLX3_STRMK/45-152
F0QNR2_ACIBD/41-141
A1ZMZ2_9BACT/121-233
H0MY08_SALMO/47-167
Q48HQ9_PSE14/60-181
A5V5G9_SPHWW/57-165
H3NUE8_9GAMM/48-163
G0JCV8_YERPE/51-162
Q020J2_SOLUE/123-239
H1YID9_9SPHI/113-220
F0TP24_RIEAR/146-241
C6Y0D0_PEDHD/229-335
Q1I7M9_PSEE4/46-156
G4LL02_PSEAI/47-168
F6F2S4_SPHCR/60-161
D7NDA6_9BACT/131-289
D4WHS6_BACOV/211-338
A6EGI1_9SPHI/227-334
Q4K686_PSEF5/53-166
A1S3D1_SHEAM/62-179
G2PI78_MURRD/255-358
G0L8L8_ZOBGA/199-309
G2PMH0_MURRD/46-156
F6ALG9_DELSC/69-168
C6VSM2_DYAFD/117-226
D9QIG8_BRESC/49-155
A3XRN7_LEEBM/87-196
B7BAL8_9PORP/131-257
E9VVM2_ECOLX/38-146
D8AR11_ECOLX/75-181
B4SSZ8_STRM5/62-185
Q47XP6_COLP3/52-159
B3C722_9BACE/118-237
B9THV4_RICCO/57-166
E4W2J2_BACFG/95-201
Q08UY7_STIAD/74-183
G8WCF2_KLEOK/62-165
D0SAS1_ACIJO/48-169
B6JEP1_OLICO/106-215
D4WQS6_BACOV/669-766
C6W5R7_DYAFD/130-231
Q8F0M4_LEPIN/66-176
G2U445_PSEAI/146-267
G8TBX2_NIAKG/124-230
D0IMW1_9VIBR/50-146
F2JEL2_HELP9/45-160
E9ZWH6_NEIME/67-170
A4YWV9_BRASO/146-246
B0H2H2_YERPE/94-197
C6XXN0_PEDHD/223-317
C5ZXI5_9HELI/44-157
F5IYU8_9PORP/118-225
Q3RD73_XYLFA/46-168
Q07LU9_RHOP5/88-197
C4KDF4_THASP/76-175
F3ZNU6_9BACE/121-228
B3A8I7_ECO57/39-167
H1NWJ7_9BACT/49-157
B7MJ89_ECO45/74-177
A6TD17_KLEP7/55-183
G4CTC1_9NEIS/39-143
E7HZH8_ECOLX/67-169
C9P0V0_VIBME/41-147
D5B5S5_YERPZ/49-157
D4V875_BACVU/49-154
H3ZET6_9ALTE/53-175
Q02FW3_PSEAB/44-155
Q0VPE3_ALCBS/70-170
H0KQN4_9FLAO/48-174
E8DYP3_SALMO/38-146
B5CIY6_SALET/72-175
D6IGP4_ECOLX/38-146
Q48KV4_PSE14/81-183
H1Y849_9SPHI/120-226
A7V958_BACUN/133-239
A6ERG6_9BACT/103-221
G8NFN9_BRUSS/48-155
Q07WS0_SHEFN/75-176
Q92SY3_RHIME/47-153
Q63NQ6_BURPS/70-191
F9CPY1_ECOLX/41-145
B7AKZ5_9BACE/118-227
F3QT61_9BACT/132-260
H8L237_FRAAD/107-217
D4WNI7_BACOV/177-305
D4TG49_9NOST/55-166
E1GXE7_9BACT/112-240
H8KXB8_SOLCM/117-243
D7VKH0_9SPHI/260-383
H1GZM6_9FLAO/131-237
C6IIV4_9BACE/133-243
G2E976_9FLAO/106-210
Q17WI3_HELAH/37-140
E7Z0S6_SALMO/75-181
D7JZJ9_9BACE/222-328
A6E6T9_9SPHI/45-148
G7FWP5_9GAMM/57-173
I0KS68_STEMA/45-153
Q48KH4_PSE14/143-246
D1JS62_9BACE/114-238
G2AC52_ECOLX/43-163
C6IQX8_9BACE/120-231
H4VI17_ECOLX/11-125
C6XT16_PEDHD/243-363
B9T8S6_RICCO/281-325
F0S5R3_PEDSD/123-244
E4MPW8_CAPOC/120-231
H4X0W7_ECOLX/75-181
B3AUS3_ECO57/74-177
Q1VP86_9FLAO/114-237
D7J055_9BACE/113-224
Q1D365_MYXXD/96-232
E3Y3P6_SHIFL/39-167
A8H544_SHEPA/52-167
B1LII1_ECOSM/42-147
A4AC99_9GAMM/1-55
H7RH63_CAMCO/42-154
H4JKU5_ECOLX/35-139
E8V1Y4_TERSS/140-244
D7IHG9_9BACE/107-213
A3L3G4_PSEAI/44-155
D4WTY5_BACOV/52-180
D8D7Y9_COMTE/152-256
G2LQQ7_9XANT/64-176
D1VWE2_9BACT/40-181
F3Q5M7_9ENTR/40-152
B0T4E5_CAUSK/48-158
A2TX44_9FLAO/121-213
H0THH1_9BRAD/95-206
B8L4Q5_9GAMM/48-162
H3T5A1_PSEAE/146-267
D9QJV5_BRESC/58-171
D9RSU3_PREMB/98-204
F0G4D4_9BURK/35-148
A4G3Q5_HERAR/50-160
H1H342_9FLAO/48-154
Q7W7L9_BORPA/51-172
A5TWF9_FUSNP/42-151
G5H7M8_9BACT/115-226
G1YP82_ECOLX/39-151
A0Z793_9GAMM/56-164
C7LJB8_BRUMC/54-161
E0J4B7_ECOLW/67-169
Q1II17_KORVE/114-220
G0BTV5_9ENTR/58-178
G2SI41_RHOMR/133-232
C6Z5M3_9BACE/53-150
E1WLS2_BACF6/114-224
F3QPH0_9BACT/43-151
G8LI29_ENTCL/41-145
G0CCG8_XANCA/60-177
F0AVW2_NEIME/42-160
F3PH13_9BACE/62-163
B5NEJ8_SALET/30-139
Q82UF7_NITEU/77-188
I0MQ99_SALET/45-157
F3KYK6_9GAMM/44-152
D0MH24_RHOM4/118-244
F5JXE4_PSEAI/46-156
A8GZ95_SHEPA/72-183
A2TW05_9FLAO/140-245
G7F7N5_9GAMM/68-175
A9L420_SHEB9/59-182
E1WTG2_BACF6/53-155
H1GP08_9FLAO/114-222
Q841C0_NEIME/10-115
F8CJP7_MYXFH/6-119
C7CIC6_METED/64-170
E8RVA5_ASTEC/58-166
A3JF76_9ALTE/39-150
I0TA44_9BACT/52-163
Q51187_NEIME/51-168
D4VP35_9BACE/105-214
D1DBA8_NEIGO/54-172
E1DTM6_VIBPA/41-151
G5RR85_SALET/4-111
F3PI37_9BACE/149-277
F4QZH8_BREDI/54-162
G0J472_CYCMS/229-335
D4SZJ1_9XANT/47-161
F5SYT7_9GAMM/157-254
D2QQ33_SPILD/113-228
D4WXF0_BACOV/137-243
Q64PG6_BACFR/211-315
F4AVW3_KROS4/137-224
B8E831_SHEB2/47-168
A6EE89_9SPHI/212-313
A4Y389_SHEPC/40-153
C7K246_ACEPA/85-207
D4SQL7_9XANT/55-177
D6L9R8_9FUSO/43-147
Q8PE83_XANCP/67-177
Q3BPU8_XANC5/51-165
G5N8I1_SALET/5-112
E4QK90_METS6/63-163
F3JDC2_PSESX/68-170
D7J095_9BACE/112-219
C7XQ37_9FUSO/41-148
Q13IX1_BURXL/88-204
E9VZJ0_ECOLX/39-167
F2ND71_DESAR/71-176
E0E686_ACTPL/22-128
D0TF21_9BACE/104-213
A7AJB9_9PORP/52-157
A6UXU0_PSEA7/143-242
Q8VTA9_BACFG/200-325
D4W9Y0_BACOV/39-163
G5KPS7_ECOLX/21-130
F9ZJE4_9PROT/39-150
E2NF09_9BACE/142-262
G1V9W0_9BACT/118-224
C1F3Y9_ACIC5/81-211
C1DLT3_AZOVD/42-149
A5ZFG6_9BACE/47-152
F4AQY4_GLAS4/59-155
D2QKX8_SPILD/115-224
D4HZ99_ERWAC/121-225
F3BFK4_PSEHA/55-163
F3WTH5_9SPHN/31-143
B5D3T7_9BACE/138-246
F9AYV1_VIBCL/50-146
G8T6X4_NIAKG/236-361
Q89EX1_BRAJA/97-207
Q87FM2_VIBPA/64-162
B2Q576_PROST/38-143
B2FQL1_STRMK/54-153
Q00620_PSEST/70-177
H4SRL1_ECOLX/39-167
F0BU17_9XANT/56-167
H1HBG4_9FLAO/114-222
Q48044_HAEIF/64-182
D0H3C9_VIBCL/62-178
C7CJY1_METED/74-184
D8JK07_ACISD/56-180
D0TI43_9BACE/201-295
B1JRL7_YERPY/51-162
A8UI05_9FLAO/133-220
A6WM28_SHEB8/96-192
B8LB33_9GAMM/62-185
H7TP07_CAMCO/46-155
D5QVW8_METTR/187-293
F1Z3G6_9SPHN/127-233
E2KVD3_ECO57/75-181
F0BQD8_9XANT/55-173
E5C5Y0_9BACE/116-236
E6MLL8_9BACT/1-83
A2TYI2_9FLAO/117-241
E2N7A3_9BACE/139-248
F8EQR8_RUNSL/44-154
G9TU65_SALMO/45-157
H7T5N6_CAMCO/38-151
C9U8Q0_BRUAO/59-166
Q5NLG4_ZYMMO/63-160
A5UHC5_HAEIG/60-179
C6W4X6_DYAFD/119-222
E0F8F9_ACTPL/50-160
F8X1K9_9PORP/40-143
F5K4Q1_PSEAI/51-156
F3PN36_9BACE/55-171
Q6N764_RHOPA/112-220
D8BP41_ECOLX/35-139
Q0HH59_SHESM/72-177
H8XV95_FLAIG/132-222
D7VJL0_9SPHI/121-237
B1ZP64_OPITP/72-185
E6V750_VARPE/60-160
D4IL29_9BACT/219-328
G9S5W5_9PORP/117-223
E1DA40_VIBPA/44-148
E5CES4_9BACE/117-241
G0AWB3_9GAMM/48-153
E3D471_NEIM7/53-168
H3QPA9_BRUAO/54-161
Q8P6M3_XANCP/51-162
G9AXB0_PANAN/73-172
A8V627_9AQUI/32-140
D3A4B4_NEISU/49-165
H3ML51_KLEOX/45-165
A3ETX7_9BACT/236-357
H3MF15_KLEOX/44-151
Q0I030_SHESR/54-161
H9UND3_ECOLX/75-181
C7KI68_ACEPA/87-200
G5KNZ8_ECOLX/42-149
F9INF2_ACIBA/49-152
F6IEI6_9SPHN/51-156
C1DNR0_AZOVD/158-257
B5J3M9_9RHOB/51-162
B4W6X4_9CAUL/44-150
G7AC57_VIBCL/41-151
A6WHE7_SHEB8/53-167
G9TJJ4_SALMO/43-163
F9D2J3_9BACT/133-242
F5KCI2_PSEAI/40-147
D2AAP0_SHIF2/67-109
A1US24_BARBK/50-158
H5QTE1_ECOLX/39-151
A6A6V0_VIBCL/41-151
F7RYS5_9GAMM/57-179
B7RY02_9GAMM/53-166
E8V2J3_TERSS/130-239
H1DJF2_9PORP/32-142
G7FQV9_9GAMM/57-164
G6XEX3_9PROT/96-202
D0KLZ9_PECWW/61-181
E1CVU9_VIBPA/52-151
A1ZHP9_9BACT/52-163
D7IPR6_9BACE/44-159
E4LMV1_9FIRM/51-160
F9D2V5_9BACT/82-182
C7JB68_ACEP3/104-203
D5VHM6_CAUST/158-273
Q8CWD4_ECOL6/75-181
G1VD39_9BACT/48-156
D5VGS4_CAUST/69-181
B9D0Q7_WOLRE/63-163
F0KNW6_ACICP/44-149
D1JNU5_9BACE/57-159
A6GXC7_FLAPJ/114-237
Q71R39_HAEPR/45-156
C4H3K8_YERPE/51-162
G5VXC9_ECOLX/42-146
C4B3X6_BURML/85-186
G0CBJ2_XANCA/64-177
F5XW19_RAMTT/65-165
C6VZL1_DYAFD/235-344
C4T6Q9_YERIN/50-161
Q2S476_SALRD/63-168
B2JNE9_BURP8/86-185
A7AI26_9PORP/119-237
Q89Q52_BRAJA/116-218
E8V569_TERSS/138-238
H3QXC4_BRUAO/54-161
A9W8H3_METEP/72-178
Q21E34_SACD2/62-173
H1YNR8_9GAMM/57-162
G2SG45_RHOMR/128-229
F3PG69_9BACE/110-217
G0J361_CYCMS/133-239
G2HXR9_9PROT/143-239
Q1CBV3_YERPA/67-176
F0BSS8_9XANT/51-154
B5P5I3_SALET/75-181
D2EZZ2_9BACE/262-351
G6AUD4_9BACT/31-140
E3Y7B5_SHIFL/9-113
F3HDU8_PSEYM/77-195
E5C9A5_9BACE/124-231
Q4UUT0_XANC8/44-155
H5T7E8_9ALTE/44-165
Q31SK4_SHIBS/43-167
C6I9F9_9BACE/224-329
G5ULN2_ECOLX/42-146
A6EFM2_9SPHI/105-239
C6CG42_DICZE/45-153
H7ETZ0_PSEST/41-147
F5HVE9_ACIBA/66-171
F3KUA2_9BURK/41-152
D4SUD3_9XANT/49-171
A6KX60_BACV8/225-338
A3UFB4_9RHOB/41-150
F7MVF8_ECOLX/74-177
I1B2R7_9RHOB/66-163
C4XAM8_KLEPN/42-149
D0TWN7_9BACE/50-153
D5EXI5_PRER2/117-233
G4QKU2_GLANF/75-183
H8ZXM6_NEIME/50-168
B6W418_9BACE/139-235
G5KLG5_ECOLX/74-177
B2PN79_ECO57/75-181
G5FYZ3_9PSED/56-170
A1WU17_HALHL/45-155
G8TH52_NIAKG/224-335
Q8PPI0_XANAC/67-172
G2HUE1_9PROT/41-155
F7TNN2_PASMD/29-115
B5JKS5_9BACT/76-189
D3I929_9BACT/1-69
D0BV80_9GAMM/49-143
E7WW81_SALMO/43-163
Q0HU83_SHESR/52-168
B7NFR6_ECOLU/38-146
H3KJR3_ECOLX/43-163
D2ZJW8_9ENTR/50-156
F3JJY9_PSESX/45-144
A5FJJ6_FLAJ1/60-170
H5VWI2_SALEN/72-175
B1K148_BURCC/66-162
G8TFC2_NIAKG/129-261
Q8EXL7_LEPIN/92-196
D4B9E4_9ENTR/61-173
B7GV86_ACIB3/69-169
Q2P795_XANOM/16-135
C9MKV1_9BACT/142-249
A3ULJ5_VIBSP/41-151
C9R5T4_AGGAD/61-169
G4FXW4_9GAMM/79-205
Q1YUJ2_9GAMM/57-158
A6T3S6_JANMA/168-273
E8L445_9RHIZ/97-209
B1LYP4_METRJ/69-175
Q5QWX5_IDILO/130-235
D4VC95_BACVU/110-220
B0RR53_XANCB/136-242
D1JWA3_9BACE/146-249
A6BS52_YERPE/94-197
H7FN00_9FLAO/121-231
E6RIQ3_PSEU9/112-218
G7ZDL6_AZOL4/89-190
D4T559_9XANT/61-156
F5P0Y9_SHIFL/38-146
G7DCF2_BRAJP/18-124
D4VEQ9_9BACE/42-148
A3XMF0_LEEBM/127-236
I0KPD7_STEMA/155-263
F7SU04_ALCXX/64-168
I0K8G7_9BACT/121-228
F4ATA3_GLAS4/58-169
E6K5K8_9BACT/122-230
F8DUJ6_ZYMMA/78-178
E3DFU0_ERWSE/65-193
C2G1U2_9SPHI/114-216
B8CSM2_SHEPW/42-147
B1ZD40_METPB/95-201
G7CP71_AERSA/50-160
H1GQL8_9FLAO/122-215
C2FXI6_9SPHI/114-220
E7WF93_SALMO/38-146
F9EUR8_9NEIS/39-144
A0KWZ6_SHESA/70-171
D7IDZ4_9BACE/99-205
Q8A4Y6_BACTN/220-325
Q2G7Z4_NOVAD/72-185
D4ZLD0_SHEVD/49-162
G7EYD8_9GAMM/50-156
Q8EIW0_SHEON/43-155
E4TN25_MARTH/123-227
A7M5Z5_BACOV/115-236
D2QHZ7_SPILD/139-234
C3QWR8_9BACE/39-142
F0QGA8_ACIBD/44-149
F2KFL0_PSEBN/46-157
G5YB89_ECOLX/129-244
H1GLF1_9FLAO/113-220
F3DWK2_9PSED/39-144
H3SWB5_PSEAE/146-267
G5FUV3_9PSED/40-147
P72599_SYNY3/217-321
D1DWU4_NEIGO/59-168
C6APF7_AGGAN/31-136
E7TPY0_ECO57/75-181
F5HTV2_ACIBA/69-169
E0N7V8_NEIME/53-168
Q47B94_DECAR/50-166
E8PCG2_ACIB1/52-160
D1JS16_9BACE/245-350
FIU_ECO57/67-169
H8AJU3_CAMJU/42-157
D7J713_9BACE/130-237
A5ZED6_9BACE/212-318
H2INC2_9VIBR/56-168
A6Q3C2_NITSB/46-158
D7J8A0_9BACE/203-340
A3PQS5_RHOS1/165-265
H1YCF1_9SPHI/141-226
Q3BWG7_XANC5/119-238
F9U237_MARPU/42-147
H7Z6Y7_CAMJU/38-151
G2ZRT8_9RALS/141-245
A0Y601_9GAMM/49-159
Q4UNL1_XANC8/118-222
G1VBH6_9BACT/117-233
G0D2B7_ECOLX/51-159
A9BWQ2_DELAS/87-194
F7LCV5_BACOV/210-334
F8EC90_RUNSL/122-231
F3Y153_9FLAO/128-253
G2IJ13_9SPHN/34-154
A4VI92_PSEU5/75-175
B5RVU3_RALSL/47-151
Q1GZT1_METFK/42-148
G1VHF8_9BACT/130-240
H5YM16_9BRAD/94-205
Q5L7N1_BACFN/127-230
E1SS34_FERBD/60-159
B3B8C2_ECO57/67-169
F9ISI6_ACIBA/48-156
F6IED3_9SPHN/49-160
C7PPF5_CHIPD/235-343
F4QXQ4_BREDI/63-176
D5B9P0_ZUNPS/108-212
A3WHK8_9SPHN/63-180
B1ZN65_OPITP/136-243
P70921_BRAJP/101-205
Q0BFH4_BURCM/98-199
D6VAH5_9BRAD/31-139
F3ZRV9_9BACE/136-245
E5VEZ4_9BACE/182-286
B7B604_9PORP/208-313
G9FZX9_HAEIF/46-151
F3PWX1_9BACE/125-230
H0NZK8_9SYNC/218-317
A8IH71_AZOC5/89-188
A5FCM0_FLAJ1/131-230
E6T6N5_SHEB6/70-170
H7S6H5_CAMCO/42-154
B5CUN2_9BACE/199-307
C7L2V5_ACEPA/105-215
H1XC17_9XANT/67-169
Q93FV1_9BACE/58-163
Q0BZH5_HYPNA/48-157
A1S891_SHEAM/52-174
F5JHK2_9RHIZ/59-169
D4WB34_BACOV/125-256
A3NSJ4_BURP0/115-221
B6VDZ8_PSEAI/1-44
D4WKE1_BACOV/135-266
C3QR82_9BACE/115-228
G2SBP4_ENTAL/70-169
E8Y0L1_RAHSY/91-194
D8JIH3_ACISD/59-158
D2QIZ2_SPILD/167-276
E9Z0V5_ECOLX/38-146
H1NTM6_9SPHI/118-227
G7G259_9GAMM/48-159
F5KJN1_PSEAI/67-168
F9B366_VIBCL/62-178
B8GZF7_CAUCN/43-156
D0RYI0_ACICA/72-170
B7BG58_9PORP/142-249
H1XKQ5_9XANT/60-175
B2VKJ9_ERWT9/48-154
B0T2B2_CAUSK/162-273
E6PI51_9ZZZZ/10-116
D4V3W2_BACVU/187-320
C4T6E8_YERIN/22-126
B4RDD9_PHEZH/51-159
E6X3Y3_CELAD/116-226
B5MJC0_SALET/45-157
H5NXI8_ECOLX/38-146
A5VZ94_PSEP1/145-256
F3HJ45_PSEYM/91-194
D4VPD4_9BACE/89-199
E1WPX4_BACF6/185-302
C9LUY7_9FIRM/53-162
D3I0J3_9BACT/119-225
H3T092_PSEAE/69-174
G0L0T5_ZOBGA/113-222
F8WY58_9PORP/138-244
D7K3V8_9BACE/116-223
H5WS05_9BURK/41-161
H8FL68_XANCI/42-156
F0SC22_PEDSD/125-240
Q88FF9_PSEPK/50-161
H8CLS6_CAMJU/38-151
D7IWE4_9BACE/74-199
D4X2X3_BACOV/119-226
B6W0Z7_9BACE/35-157
Q8P5B4_XANCP/66-168
G5XRD9_ECOLX/39-151
G6EBQ0_9SPHN/124-230
D7ADZ0_GEOSK/33-137
Q5LED6_BACFN/47-156
C9LG74_9BACT/111-221
D0KYA7_HALNC/58-160
B9BME1_9BURK/86-187
F8EV94_ZYMMT/110-223
G2LQH8_9XANT/77-180
A1UUV1_BURMS/267-366
I1DVG6_9GAMM/60-170
G7F550_9GAMM/49-170
A8FZ90_SHESH/60-168
A6GM35_9BURK/55-156
C6Y1R1_PEDHD/224-366
Q2J3T6_RHOP2/90-199
A3XNL0_LEEBM/130-240
B6IQX9_RHOCS/47-158
H4X2V6_ECOLX/67-169
A0Z9Q4_NODSP/180-279
C1D6G6_LARHH/42-149
B2HVH1_ACIBC/116-220
E5X337_9BACE/118-225
H4PGD7_ECOLX/67-169
B2SNK9_XANOP/16-135
H7SN40_CAMCO/41-155
Q2Y6E1_NITMU/102-202
E0TD33_PARBH/48-169
F0MU90_NEIMM/67-170
C9L1L2_9BACE/202-330
G2ZQT1_9RALS/150-251
F5ZDZ9_ALTSS/54-165
A5ZG40_9BACE/209-318
B2NQ78_ECO57/39-167
Q1C457_YERPA/37-151
B2HTQ3_ACIBC/66-171
Q1VTQ5_9FLAO/127-232
B9D0P2_WOLRE/34-140
A8AKV4_CITK8/38-146
A6SXA8_JANMA/170-275
Q47XR6_COLP3/58-170
Q6A4K0_EHRCA/47-156
F7T9P1_ALCXX/79-182
G0D4V1_ECOLX/21-130
F3S3Y9_9PROT/53-162
B4SCJ9_PELPB/59-160
G7URF5_PSEUP/75-181
A6WLT0_SHEB8/52-163
B1M194_METRJ/97-201
F0E2G0_9PSED/68-168
A2TQ53_9FLAO/141-222
F2FJ28_SALDU/47-167
F0R573_BACSH/431-494
G5SR32_9BACT/123-247
E5V6D1_9BACE/114-237
G2EB23_9FLAO/115-220
F9IY01_ACIBA/33-147
D1TZC2_YERPE/64-164
F0BFV1_9XANT/70-173
D5HD73_SALRM/122-236
E7JBF6_ECOLX/38-146
B2IJ45_BEII9/75-188
G8R676_OWEHD/125-232
A5VBT6_SPHWW/52-159
B0RQ80_XANCB/64-177
F9JBB4_ACIBA/61-161
D4T4B0_9XANT/47-161
Q39N20_BURS3/78-179
D0TJC6_9BACE/128-236
C3PVS3_9BACE/112-219
Q2IRS1_RHOP2/118-219
H4N2W9_ECOLX/67-169
B8E575_SHEB2/57-162
C6W1K2_DYAFD/155-242
F1Z583_9SPHN/56-171
B2UM58_AKKM8/61-172
F5L0G1_9FIRM/63-171
A0K6H2_BURCH/50-155
C0BIP1_9BACT/22-128
E6YQ31_9RHIZ/50-156
G0DLG2_9GAMM/147-259
A4AD09_9GAMM/41-147
C3QU27_9BACE/154-279
E6VAR4_VARPE/68-170
D3V0J7_XENBS/75-179
D8E073_PREBR/111-218
E0EYK9_ACTPL/41-158
F8N9W3_9BACT/222-330
F6AUS6_DELSC/76-177
B0RV58_XANCB/88-200
B3E2Z7_GEOLS/44-153
B2PFS8_ECO57/43-163
G2DQG3_9NEIS/38-169
Q9A9Z6_CAUCR/68-161
C5AIV7_BURGB/117-222
A1K7G8_AZOSB/53-163
G6EB78_9SPHN/62-170
E8LTK9_9VIBR/42-147
Q1ZTL6_PHOAS/47-152
Q748L9_GEOSL/33-137
Q7MCS7_VIBVY/63-179
Q15WV2_PSEA6/55-164
G9FZR6_HAEIF/46-151
B3HUD0_ECOLX/39-151
G5IYF9_CROWT/242-342
Q74ES6_GEOSL/74-180
C3JZD7_PSEFS/45-166
G6ADY1_9BACT/48-152
FHUE_ECOLI/74-177
F5I5V5_ACIBA/77-177
A3WMX1_9GAMM/72-187
D1K1K6_9BACE/113-221
E8GNC4_SALMO/43-163
Q3RI18_XYLFA/89-191
F2IHN5_FLUTR/110-218
A7M4K8_BACOV/362-466
E8F2L7_SALMO/47-167
G9ZVY0_9PROT/188-290
Q1YR97_9GAMM/40-146
F8FWB9_PSEPU/59-159
C6ITI0_9BACE/109-238
E1RUM5_ECOUM/44-149
Q8VR68_ECOLX/38-152
G2HPY6_9PROT/70-168
B0HLI7_YERPE/49-157
D1XXY7_9BACT/85-193
E7P6H1_PSESG/59-181
A6EIW3_9SPHI/41-149
D2ZBF6_9ENTR/44-149
C9KTR5_9BACE/122-232
F6IDK8_9SPHN/53-160
F0TKZ0_RIEAR/47-153
D1RU57_SEROD/58-178
H5F9S4_ECOLX/75-181
F6ID61_9SPHN/52-163
G7F072_9GAMM/51-165
E5C9N4_9BACE/121-228
A0K6I6_BURCH/202-301
D2QNH6_SPILD/138-246
F0SCL5_PEDSD/221-329
A4NFB4_HAEIF/62-161
G5G1M4_9PSED/146-250
Q5HV36_CAMJR/38-151
F4U1R6_ECOLX/38-146
C9NWH4_9VIBR/11-116
F0BT62_9XANT/48-159
F9QA59_9PAST/49-163
G7G3K9_9GAMM/112-218
A8T0F6_9VIBR/46-150
F0BGX3_9XANT/66-186
A7K1E5_VIBSE/41-151
H0KU17_9FLAO/52-174
E1SSA3_FERBD/43-151
Q3KJU6_PSEPF/69-177
Q6PWR9_9GAMM/52-174
B8H3V9_CAUCN/58-172
Q04QU9_LEPBJ/57-162
Q4ZPM8_PSEU2/153-256
H3N845_KLEOX/95-194
F3PUD7_9BACE/47-153
G8ULC0_TANFA/172-295
H4IYE7_ECOLX/42-147
I0KHN1_9BACT/123-233
C4GL83_9NEIS/76-182
A6ELY2_9BACT/126-228
E1D6C4_VIBPA/65-177
E7IVW7_ECOLX/21-130
D4VC90_BACVU/1-97
G0J1T7_CYCMS/156-276
Q7VFY4_HELHP/45-150
A7LU25_BACOV/118-228
D5ES08_PRER2/43-148
H4PXS0_ECOLX/38-152
O33902_9GAMM/53-169
I1APT9_PSEAI/128-235
B3C2T3_ECO57/51-159
B5XZ10_KLEP3/38-146
D4VEP8_9BACE/137-242
Q46UZ0_CUPPJ/111-214
C6XPD4_HIRBI/50-166
D2QF42_SPILD/229-337
BHUA_BRUSU/50-153
A6LEX9_PARD8/112-238
D4X336_BACOV/200-306
G0IX77_CYCMS/118-242
D1JLJ7_9BACE/123-253
C0EJB5_NEIFL/40-161
A9C266_DELAS/72-171
E5UPX5_9BACE/130-239
A6VVH6_MARMS/79-174
H5P1F3_ECOLX/67-169
A3LJL9_PSEAI/173-282
B3EC58_CHLL2/43-151
B0T5V8_CAUSK/166-287
H8KUN5_SOLCM/115-234
G7FJD7_9GAMM/52-151
C2FTC2_9SPHI/114-222
H4FNP5_ECOLX/129-244
E9UMF4_SHISO/40-81
E1WWD7_BACF6/153-260
F9IV97_ACIBA/33-136
F6AYF6_DELSC/196-299
D0C483_9GAMM/53-160
G1Y2E3_9PROT/55-163
F3E8C5_PSESL/46-153
G0A2S0_METMM/149-250
E4T1R4_PALPW/129-232
E4MB58_9BACT/89-196
C1A9Z2_GEMAT/72-180
A1RKJ4_SHESW/59-167
A4NP52_HAEIF/27-146
A8AI98_CITK8/45-152
Q5LEN3_BACFN/112-220
H1P3E1_9BACT/59-168
G0BUN6_9ENTR/56-170
Q2P5K3_XANOM/55-167
E1SW74_FERBD/48-163
B4TP56_SALSV/47-167
A9R0Z3_YERPG/37-151
E2NAS6_9BACE/125-230
Q7NZM7_CHRVO/47-143
Q64VL6_BACFR/113-219
C7KHF4_ACEPA/86-207
E1PL68_PANVC/38-143
F8ZZT2_VIBCL/41-148
E1WUR0_BACF6/45-151
A3UW16_VIBSP/41-153
A7AAJ6_9PORP/219-323
D2ZUD0_NEIMU/39-146
G2LCY7_PSEAI/44-155
F0EUL2_HAEPA/39-145
C6VTP2_DYAFD/215-343
H8ZXK0_NEIME/50-168
H7S3D4_CAMCO/41-155
E4TUI4_MARTH/126-218
D7DN86_METS0/79-178
A3SZP4_9RHOB/35-150
Q1PXW8_9BACT/86-195
Q48I43_PSE14/157-259
A5VEC6_SPHWW/47-159
Q21N78_SACD2/51-161
H3M3Q5_KLEOX/131-246
I1B4C8_ECOLX/67-169
G3IQJ6_9GAMM/45-156
B5EP66_ACIF5/68-183
A6L904_PARD8/58-167
I0HRP3_RUBGE/51-151
A8EW91_ARCB4/38-149
D7IMV4_9BACE/82-190
C9LMS9_9FIRM/63-172
C1F854_ACIC5/250-362
C9NXP3_9VIBR/54-153
F0LXP1_VIBFN/47-151
Q2SY62_BURTA/68-181
B8L393_9GAMM/55-161
C3K9K6_PSEFS/157-259
B3PJG0_CELJU/69-167
Q7VSQ4_BORPE/124-230
E6L3D1_9PROT/38-149
H6RH43_9BACT/113-237
F4AW58_KROS4/112-222
G2PQK2_MURRD/120-227
D1XZG3_9BACT/141-251
G7R2I9_ECOC2/75-181
F7LM66_9BACE/204-305
G8TM70_NIAKG/231-335
I0MI93_SALET/49-156
D4V5A6_BACVU/117-244
B5QBG6_SALVI/45-157
D0GTX8_VIBMI/45-156
B7BGW5_9PORP/47-149
B7NR78_ECO7I/60-168
A0M707_GRAFK/113-220
C7JHQ1_ACEP3/179-283
B5JCM3_9BACT/12-125
H4YHC1_ECOLX/42-149
C6Y1H1_PEDHD/209-340
F5RLW9_9FIRM/58-167
C6IN73_9BACE/129-234
Q1IGG3_PSEE4/152-255
E5B9R0_ERWAM/61-168
B1KDJ6_SHEWM/142-264
D0HVX2_VIBCL/12-116
C3R1X0_9BACE/43-170
H0LN85_SALMO/47-167
E0T262_EDWTF/38-146
D8K6I0_NITWC/46-152
Q93PC3_9BACT/164-272
A5E9Q5_BRASB/58-161
B7NLU4_ECO7I/43-163
E7TJH0_SHIFL/43-163
F9IXU0_ACIBA/77-178
Q9I116_PSEAE/171-278
C5TJ14_NEIFL/61-170
F4CEI5_SPHS2/116-222
Q84HG2_PSEFL/50-157
A0Y3G7_9GAMM/57-168
H5EDU9_ECOLX/43-163
Q0AI39_NITEC/80-191
D7W1C7_9FLAO/42-139
C9MTU2_9BACT/119-224
D4VHG3_9BACE/115-223
G7GA86_9GAMM/32-144
C7KGS9_ACEPA/122-221
F7QB21_9GAMM/65-172
D3IIT5_9BACT/91-214
F3WZN1_9SPHN/39-150
F4KVU3_HALH1/134-236
E4RXV9_LEAB4/134-223
D1PD23_9BACT/118-225
G0AJT9_COLFT/164-264
C7PB10_CHIPD/158-282
E5WWT4_9BACE/46-151
B1ZRE7_OPITP/60-184
D0J500_COMT2/97-201
E4MRS4_CAPOC/120-228
G2M4W8_HELPX/37-140
A3L654_PSEAI/161-265
D0KBD6_PECWW/82-188
B2I7R9_XYLF2/71-193
E0XQJ8_9GAMM/44-150
B7AH69_9BACE/49-166
D2ZU20_NEIMU/67-163
F4CCP6_SPHS2/130-228
D5QW36_METTR/61-175
F7SL37_9GAMM/70-171
E6WNZ6_PSEUU/57-170
D4VJJ4_9BACE/44-153
A6G2U6_9DELT/100-202
E8RQW8_ASTEC/57-167
H5SDB1_9BACT/79-185
D3H019_ECO44/70-179
D1W7N7_9BACT/113-221
Q6MHH3_BDEBA/32-138
B7NU34_ECO7I/38-146
B9TBU6_RICCO/61-173
G8TMZ1_NIAKG/112-218
D7N1E3_9NEIS/52-156
F5M605_ECOLX/42-149
D4T7K9_9XANT/183-295
H7S2Z5_CAMCO/42-154
C6WTG7_METML/49-161
Q2N7W1_ERYLH/35-145
G0LAW5_ZOBGA/113-241
D0TUX1_9BACE/128-236
B1H7Y8_BURPE/107-214
F7LTZ0_9BACE/75-168
B7H3E9_ACIB3/78-182
H3ZE39_9ALTE/51-172
A6ETT8_9BACT/386-483
D0DCK1_9RHOB/49-152
F3J9L0_PSEAP/28-109
D7VL87_9SPHI/114-238
F4W3C7_ECOLX/44-164
G0J071_CYCMS/223-333
C3QY01_9BACE/194-300
H5TE52_9ALTE/47-162
Q8A957_BACTN/30-147
C1DDL1_AZOVD/163-264
D0TLP0_9BACE/135-242
G0CIK9_XANCA/62-170
Q21M65_SACD2/50-165
B0GE20_YERPE/73-178
D8PGJ0_9BACT/55-162
H1FH43_ECOLX/75-181
D8P4R7_RALSL/76-182
F7MWE7_ECOLX/11-123
F3LX98_ECOLX/39-151
C0WEJ5_9FIRM/51-160
D5BEH7_ZUNPS/118-245
A7LYM6_BACOV/221-341
G5WMR3_ECOLX/129-244
B3H088_ACTP7/52-160
I0VPS0_ECOLX/40-142
H4XZL8_ECOLX/39-151
C4KAP2_THASP/77-189
H0SH21_9BRAD/128-228
B2SNL5_XANOP/51-162
F9RT43_9VIBR/32-135
H8L0Z5_FRAAD/71-190
B9ME82_ACIET/55-165
E1Q2P8_HELPP/60-163
D1JZ61_9BACE/219-340
A7H487_CAMJD/38-151
Q1N0E2_9GAMM/47-151
E5U0P2_ALCXX/134-238
E4T807_PALPW/125-226
C5B2D8_METEA/83-180
F0B6E9_NEIME/65-165
F3IK66_PSESL/28-139
H7QVF7_CAMCO/46-155
F3GC83_PSESJ/151-254
B8K491_VIBPA/41-151
F3XSP1_9FLAO/111-238
G3Z0E7_9NEIS/39-146
H0KGM2_AGGAC/45-155
B1ZSY8_OPITP/72-185
D4V8U9_BACVU/549-620
G7BEI6_VIBCL/41-148
O86925_SALTM/75-181
D0TUG6_9BACE/118-225
A5VEF6_SPHWW/49-157
F3WZP1_9SPHN/46-152
E8UX92_TERSS/150-256
G6AGN8_9BACT/493-587
B0RVF6_XANCB/62-162
D4WCI0_BACOV/22-131
F0APM8_NEIME/65-165
F9CDM4_ECOLX/75-181
B0VRT5_ACIBS/170-279
I0WGS3_9FLAO/133-227
Q64YV9_BACFR/111-227
F7VDX8_9PROT/113-214
G7QLT1_LEPII/182-310
G0J5D0_CYCMS/113-219
E6STV1_BACT6/225-334
H3ZFQ1_9ALTE/57-173
G2HUN4_9PROT/63-159
E7PQ55_PSESG/59-181
D7IH46_9BACE/123-229
E8IN73_ECOLX/43-152
D7Z750_ECOLX/35-139
B5ZF29_GLUDA/113-237
B7J669_ACIF2/68-178
C6VRP0_DYAFD/232-339
F4QTA1_9CAUL/41-144
G2B981_ECOLX/39-167
A1RIH8_SHESW/53-167
G3ZVC5_AGGAC/58-157
F9DEM9_9BACT/128-222
B6VXD0_9BACE/142-248
C5AHY5_BURGB/92-192
H4PYJ3_ECOLX/74-177
D2NNI0_ECOS5/43-167
D0BXX4_9GAMM/76-195
D5HCW2_SALRM/166-262
G2HQB0_9PROT/62-160
A4LIE5_BURPE/76-176
C3K8C8_PSEFS/60-182
Q821B8_SHIFL/43-163
C9KZ10_9BACE/119-235
E2MJV4_PSEUB/54-164
E2ZZS0_PSEAI/55-171
B9B7G0_9BURK/49-156
H0F2E8_9BURK/165-267
Q8XSQ1_RALSO/132-236
F6EW87_SPHCR/43-153
Q8A1M6_BACTN/120-236
A4SRY9_AERS4/47-145
F1ZG25_ECOLX/43-163
D4WHP5_BACOV/116-224
C7JNN3_ACEPA/87-198
B2FST2_STRMK/62-170
H8ZXL3_NEIME/50-168
G2TEI6_RHORU/78-193
A1SB58_SHEAM/52-152
B3C7H2_9BACE/118-244
A0XXY2_9GAMM/51-157
C5BQL5_TERTT/52-174
D4VHV6_9BACE/118-224
D6JAU7_ECOLX/43-155
A7V8C6_BACUN/116-247
F5XCE7_PORGT/131-237
E5CCA2_9BACE/125-242
D0PR21_9BACT/115-220
C3QA18_9BACE/135-240
G8UN01_TANFA/228-335
E4MAG2_9BACT/211-337
G0BQZ4_9ENTR/62-167
D4WK29_BACOV/116-224
F0TM12_RIEAR/37-147
F3BDS1_PSEHA/29-135
F0BAU1_9XANT/11-123
Q02US7_PSEAB/143-242
F3INI5_PSESL/91-194
A5W143_PSEP1/46-156
E3A0C9_PSEAI/59-159
C6XA35_METSD/51-163
H2BX07_9FLAO/109-221
E1WKK7_BACF6/144-247
Q841H1_NEIME/10-115
G5KVE2_ECOLX/38-146
F0BFR4_9XANT/60-174
B6BVH9_9PROT/43-147
B7M4R5_ECO8A/43-163
A9ZCJ8_YERPE/46-150
A1S5F0_SHEAM/57-166
Q7NWK4_CHRVO/48-162
F7SW79_ALCXX/129-235
B8GY84_CAUCN/57-163
B3CHV6_9BACE/123-224
B8K4C8_VIBPA/47-151
E8FT38_SALMO/30-139
B1LI43_ECOSM/74-177
B3XFR6_ECOLX/67-169
A1ZWH8_9BACT/70-180
A6FJ47_9GAMM/59-163
Q5LIM1_BACFN/221-330
C7KBK9_ACEPA/91-201
HGP4_HAEIN/70-189
E6XN26_SHEP2/72-183
B2RJ64_PORG3/121-231
E0TDR6_PARBH/73-188
B3E8S7_GEOLS/35-139
D1DGG2_NEIGO/45-159
F2I9D1_FLUTR/118-223
E1WWD3_BACF6/219-327
E5CD86_9BACE/116-224
G2U6L8_PSEAI/139-254
C0LVA1_CAMJU/38-151
C3XNY3_9HELI/40-151
C3WDM5_FUSMR/38-147
A1S9P2_SHEAM/80-203
H1Y5A5_9SPHI/161-289
G0DK72_9GAMM/59-165
H4QK77_ECOLX/21-130
C2M7Y7_CAPGI/119-212
E2XN42_PSEFL/128-235
D7IGA0_9BACE/169-274
A3QF62_SHELP/51-168
A5PB20_9SPHN/74-185
E3BHP7_9VIBR/35-139
G3Z4J6_9NEIS/66-175
Q2RZ87_SALRD/120-242
H4ZVK4_ECOLX/39-167
F1ZB34_9SPHN/75-179
A3Y1G8_9VIBR/68-179
E5C943_9BACE/116-227
F3XTX1_9FLAO/9-114
F8A9L8_THEID/51-159
I0KIJ8_STEMA/49-164
E6KZE3_9PAST/68-176
H8ZXJ3_NEIME/50-168
D0TXA1_9BACE/221-341
Q07ME0_RHOP5/96-207
F8NAM8_9BACT/117-233
C3Q664_9BACE/136-243
G5N123_SALET/43-163
B7AH58_9BACE/200-308
C6XW47_PEDHD/66-173
D1JQU8_9BACE/45-150
D1W2S5_9BACT/108-221
B3EBU2_GEOLS/46-155
D0H6L3_VIBCL/41-151
D4WRN7_BACOV/44-149
C4WZP2_KLEPN/38-146
Q87XP8_PSESM/153-256
Q6Q907_9GAMM/36-142
D7JXJ0_9BACE/133-240
H1XFU3_9XANT/16-127
F7TFR0_PASMD/47-153
B8L275_9GAMM/50-167
E6X6X6_CELAD/135-225
E5VF61_9BACE/35-107
A6L919_PARD8/118-225
D7J3U0_9BACE/28-133
G5VYM4_ECOLX/75-181
F3DUT9_9PSED/62-183
A1F644_VIBCL/77-178
F7TA46_ALCXX/64-166
A3UKF8_9RHOB/42-157
H8KPI3_SOLCM/139-245
E3A4C6_PSEAI/31-140
F9SPB7_VIBOR/15-125
E6XAX2_CELAD/113-218
Q8PGJ6_XANAC/51-172
E4ZA60_NEIL0/39-144
E1DTJ4_VIBPA/54-155
G5SLI0_9BACT/126-236
Q1IT61_KORVE/82-192
G5L4C3_SALET/49-155
F2HXS9_BRUMM/43-146
G0BCU0_SERSA/56-170
D9RRL6_PREMB/118-228
H5R932_ECOLX/39-151
H5C6X1_ECOLX/42-149
E5C612_9BACE/207-332
Q3BMC0_XANC5/71-185
D7JF29_9BACT/123-227
Q1VYC2_9FLAO/117-218
D1W4X3_9BACT/40-151
I0KE74_9BACT/116-241
D8EW95_9DELT/37-145
G8UQG7_TANFA/112-242
D0D858_9RHOB/41-150
G7CUX1_AERSA/47-159
I0KBS0_9BACT/102-208
B0RNU5_XANCB/100-213
Q15YU4_PSEA6/50-158
G2I656_GLUXN/105-205
F9YUY7_CAPCC/131-222
I0WI81_9FLAO/140-262
E2KHD3_ECO57/43-163
A5ZB17_9BACE/113-220
G7FAF8_9GAMM/59-181
F4GNX3_PUSST/62-173
B1G3U3_9BURK/86-185
Q1GV61_SPHAL/57-161
B7AII1_9BACE/52-156
B7RYR5_9GAMM/34-144
E6UXZ1_VARPE/71-173
D4CUF3_9FUSO/42-149
A5ZBD2_9BACE/207-315
F7R654_SHIFL/2-69
Q2RRQ0_RHORT/165-267
D2QVJ9_SPILD/139-246
C3QRD1_9BACE/116-218
Q48HG2_PSE14/53-159
A5ZER1_9BACE/220-329
D1W4W6_9BACT/97-201
E8PET8_ACIB1/54-175
G5GE98_9BACT/50-154
E6MNY4_9BACT/121-232
F9GJY4_HAEHA/74-182
G2BN28_ECOLX/39-167
A7LYG7_BACOV/111-217
G6E141_9GAMM/59-182
H0TBC2_9BRAD/1-74
D7YTH0_ECOLX/70-169
H5WLC9_9BURK/58-164
H3ZI82_9ALTE/65-179
C4HH65_YERPE/73-178
G2IL06_9SPHN/152-267
C3RAA4_9BACE/114-224
D8MYL3_RALSL/58-163
A2PBK1_VIBCL/41-151
A7GYL1_CAMC5/58-158
C6XUV6_PEDHD/129-250
F7M3A3_9BACE/210-335
G7F3G4_9GAMM/59-163
F3PRN6_9BACE/42-153
F4VS79_ECOLX/43-163
F0BH68_9XANT/51-162
D7K4G0_9BACE/117-232
D5CV84_ECOKI/75-181
F3DJT8_9PSED/64-178
B0SZR3_CAUSK/75-186
F3JGT4_PSESX/153-256
Q21MU6_SACD2/45-154
C9KXH6_9BACE/123-260
D1K1D7_9BACE/112-219
E6YKW3_9RHIZ/40-146
F2KXX7_PREDF/112-221
G9PWB1_9BACT/42-148
C6W728_DYAFD/121-228
C9QFL2_VIBOR/40-151
F7M2K7_9BACE/129-236
F0C670_9XANT/57-158
F7LD73_BACOV/116-224
B4R813_PHEZH/3-81
B7SUY7_9GAMM/65-175
F8EY38_SPICH/35-145
H4RXM4_ECOLX/51-159
H5BPK5_ECOLX/39-151
D7IGQ9_9BACE/129-245
C3JCD2_9PORP/46-150
H1GUS0_9FLAO/131-237
E1GUX5_9BACT/58-169
C4ZU05_ECOBW/43-152
G2KXC6_PSEAI/146-267
Q67DV0_SHIDY/44-164
B9THE3_RICCO/52-147
F3ED93_PSESL/59-183
B5XT17_KLEP3/45-165
C7JZT2_ACEPA/89-190
C7PU24_CHIPD/56-162
C0BLI8_9BACT/113-223
F6IG11_9SPHN/36-146
A8EHM6_BURPE/113-218
G2LV64_9XANT/119-238
D7JA12_9BACE/120-227
Q0HR75_SHESR/45-156
D0TDY7_9BACE/115-216
D8N1C3_RALSL/67-164
A7LYV2_BACOV/43-154
D7NB82_9BACT/121-232
B8GWE2_CAUCN/50-162
F4AL87_GLAS4/51-169
A7V7F3_BACUN/452-526
G5SVE1_9BACT/121-227
F3QFX9_9ENTR/42-151
Q1VX21_9FLAO/122-213
C6XQ88_HIRBI/61-169
A1F0R5_VIBCL/30-147
E6X812_CELAD/210-337
F3XYR5_9FLAO/109-209
B7NNN6_ECO7I/67-169
F9D011_9BACT/106-213
E7K7A5_SHISO/39-167
A5V4G3_SPHWW/54-167
A6LEM3_PARD8/142-250
E3XR24_ECOLX/21-130
G0D575_ECOLX/42-147
B0GUD3_YERPE/67-176
A4XEY5_NOVAD/64-175
G1W8J9_9BACT/141-246
Q21WU2_RHOFD/61-173
A1A7J6_ECOK1/75-181
Q1CVX9_MYXXD/158-271
Q88MX2_PSEPK/39-144
D7IZG0_9BACE/119-227
H1YBV4_9SPHI/241-363
F4KYW8_HALH1/228-335
E6SST5_BACT6/35-143
G8TRA4_NIAKG/73-181
E9ZAB6_ESCFE/75-181
F4QWL8_BREDI/34-143
Q9CNT8_PASMU/48-167
F3Y586_9FLAO/114-218
G8UIW0_TANFA/137-243
C4IWY6_BRUAO/60-163
A0Z831_9GAMM/46-155
B7B9G2_9PORP/209-316
D7IA64_9BACE/126-243
G8LCU7_ENTCL/72-171
D5AR03_RHOCB/67-167
D8AA44_ECOLX/75-181
B1ZUE9_OPITP/56-178
B4SKB5_STRM5/78-179
B9CG15_9BURK/89-202
F7VC72_9PROT/71-180
G1WD19_9BACT/149-274
F9ZWU2_METMM/49-163
A5ZB54_9BACE/111-219
Q66EA1_YERPS/37-151
F2FDV8_SALDU/75-181
Q7NXY5_CHRVO/51-162
Q48HV0_PSE14/62-176
A7UXZ2_BACUN/121-228
A7LY88_BACOV/97-204
C1HS88_9ESCH/42-147
Q64MJ4_BACFR/128-236
B6DYK7_NEIME/22-136
G0L195_ZOBGA/147-263
E5UBY1_ALCXX/58-163
D2NJU7_ECOS5/65-165
B6IQL9_RHOCS/86-194
Q32I83_SHIDS/67-108
A7M1W9_BACOV/41-166
Q1VRN0_9FLAO/118-223
E6XBA6_CELAD/116-221
C6X036_FLAB3/45-171
G5T535_ECOLX/38-146
D7IT09_9BACE/132-239
B5FS73_SALDC/43-163
D4VPB0_9BACE/119-226
F7NUL8_9GAMM/58-167
G0STE9_VIBMI/40-151
B0RRN8_XANCB/69-176
D2QUK4_SPILD/145-274
F9GV83_HAEHA/46-165
H8YUP4_YERKR/44-155
F8J6G6_HYPSM/104-206
F9Z9X8_ODOSD/228-356
H4IHG8_ECOLX/42-147
G4PV20_ECOLX/42-147
D5QG86_GLUHA/10-128
A3I225_9BACT/146-231
A4YB79_SHEPC/52-163
C7PV06_CHIPD/237-343
C3NUD2_VIBCJ/41-148
A3YG03_9GAMM/39-149
D7NDU3_9BACT/119-227
D1QPD2_9BACT/45-151
B8L5M0_9GAMM/52-158
A1ZU54_9BACT/123-227
A3X080_9BRAD/179-282
G0L0B0_ZOBGA/116-221
E2JWR7_ECO57/38-146
B2PSY0_ECO57/51-159
A9CXE5_9GAMM/113-219
H4J3H7_ECOLX/75-181
F6A9D2_PSEF1/142-247
D0MGY8_RHOM4/122-227
H1Z4N9_9FLAO/123-228
A7GXS9_CAMC5/62-160
E8M095_9VIBR/41-147
Q64YK8_BACFR/35-153
I0TBT5_9BACT/111-239
B2IF88_BEII9/65-185
E4QY22_HAEI6/84-203
B4F0T3_PROMH/57-164
B6DYK1_NEIME/22-136
B5FCA5_VIBFM/45-152
E6RR54_PSEU9/58-181
B6C5C7_9GAMM/35-151
B6W5Q9_9BACE/129-235
H0Q397_9RHOO/52-164
B3JMV0_9BACE/93-218
B3DX37_METI4/275-379
G2E499_9GAMM/42-147
F5ZQ34_SALTU/72-175
A4AWF8_MARSH/44-155
D2D3B1_9SPHN/65-182
F7NHG6_9FIRM/39-148
B7VH91_VIBSL/47-151
B1XWG8_LEPCP/81-180
F1WX99_MORCA/82-195
D5H7E3_SALRM/127-239
D3IML8_9BACT/212-325
D1F2P5_BRUML/59-166
F9H306_HAEHA/47-165
E4KSH8_9PORP/138-243
G9SFV6_CITFR/49-156
Q7ACS2_ECO57/51-159
F3EMM6_PSESL/67-167
D1PVW0_9BACT/218-316
D7JPB4_ECOLX/39-151
D8C6G0_ECOLX/129-244
G0APU6_9GAMM/53-167
F0KP82_ACICP/56-180
E4PN73_MARAH/47-159
Q47231_ECOLX/42-149
D4Z663_SPHJU/53-172
E6RMB1_PSEU9/56-178
C6I7X8_9BACE/121-226
B5YR75_ECO5E/70-169
C6Y2F1_PEDHD/227-311
Q7X313_9BACT/135-241
D1JK50_9BACE/120-230
D6CYV6_9BACE/117-224
C6B499_RHILS/83-187
G2UK08_PSEAI/143-242
D7K3Y8_9BACE/219-324
H8KQP6_SOLCM/132-255
B0KIR4_PSEPG/147-249
E7PIN7_PSESG/64-178
H5YK97_9BRAD/98-208
B5PSE2_SALHA/49-156
Q1MYL1_9GAMM/40-146
G0L5M9_ZOBGA/122-225
H1RY06_9BURK/31-138
D1Q3W9_YERPE/68-173
E8YJD1_9BURK/82-181
D8G1T6_9CYAN/308-406
Q841H6_NEIME/10-115
Q8A0G6_BACTN/135-237
F4L2V0_HALH1/133-232
F4C6P3_SPHS2/122-230
C5ABL1_BURGB/73-180
F9IKL0_ACIBA/66-171
B1K1P4_BURCC/110-225
G0JWK4_STEMA/65-177
F4G5A5_ALIDK/71-171
F0BRT6_9XANT/51-165
D7JYG1_9BACE/115-228
Q8A580_BACTN/137-243
D4WCV3_BACOV/199-306
A8AN46_CITK8/126-241
G7TNM4_VIBCL/62-178
F7NX45_9GAMM/69-175
C2FVV0_9SPHI/87-194
E8L9B2_9RHIZ/115-223
F6GF05_LACS5/116-225
D2QMS2_SPILD/116-246
H1GJU8_9FLAO/131-263
A3D9E1_SHEB5/42-164
H8KUB4_SOLCM/231-333
A0XZ94_9GAMM/48-156
H1UG68_ACEPA/106-207
A5ZLH1_9BACE/199-324
F8CBL5_MYXFH/14-119
B4SR41_STRM5/56-167
F9C391_VIBCL/58-159
F0CBZ7_9XANT/54-166
D4T2U7_9XANT/57-171
F8XFL8_ECOLX/38-146
F4AJ50_GLAS4/54-158
F3WZ09_9SPHN/61-163
E4T408_PALPW/110-221
F6DXR9_SINMK/50-161
A1ZFD1_9BACT/120-222
C6RD27_9PROT/43-159
H4KG70_ECOLX/39-151
G5UPK8_ECOLX/67-169
B7V6F0_PSEA8/55-171
Q3R1E0_XYLFA/46-168
F9D4H7_9BACT/101-223
E6BTG7_ECOLX/43-147
D4XIC8_9BURK/169-272
H1YRS7_9GAMM/58-162
H6L8R0_SAPGL/89-194
H5FUL3_ECOLX/31-134
I0KDY7_9BACT/221-328
F8WYR2_9PORP/124-229
D4T935_9XANT/89-205
A2VR78_9BURK/83-182
B6W4Q3_9BACE/136-244
C5BNU1_TERTT/51-165
C3R888_9BACE/117-225
A9K5B8_BURML/68-181
F9HW26_ECOLX/11-125
D8J0R0_HERSS/77-178
E0F2E6_ACTPL/22-128
H1UGZ6_ACEPA/100-207
F7KWT2_9FUSO/40-148
Q1NB14_9SPHN/52-161
G4AKM8_AGGAC/31-136
D4Z7E4_SPHJU/59-164
A0LXL1_GRAFK/128-232
E0FDU9_ACTPL/50-150
C9LNC8_9FIRM/80-183
G7EE98_9GAMM/63-168
B9C261_9BURK/57-163
C3Q3E1_9BACE/113-198
Q48DA1_PSE14/64-178
G3ZEV5_AGGAC/32-138
G8TCQ2_NIAKG/121-227
Q9A995_CAUCR/77-199
Q1VBM6_VIBAL/50-154
H0MH79_SALMO/43-152
Q1K000_DESAC/49-155
E1YZ85_9BACE/135-257
F4DMW7_PSEMN/41-149
C7XBQ6_9PORP/223-330
D6KIX6_9FIRM/67-176
G2LZB6_9XANT/74-179
H1YCJ2_9SPHI/113-219
D4WCC1_BACOV/215-321
H4NCU8_ECOLX/11-116
H3MN58_KLEOX/76-175
C3QWQ8_9BACE/117-241
E6SQD1_BACT6/119-245
F9D8R7_9BACT/140-245
D4W9F0_BACOV/121-228
D4WHD3_BACOV/109-219
H7V6S1_CAMCO/38-151
Q840Z5_NEIME/10-115
B0RWE9_XANCB/130-242
E5VDZ3_9BACE/258-347
D7K9U3_9BACE/130-237
A6VCG5_PSEA7/44-155
C7M4C1_CAPOD/115-220
F3PR45_9BACE/127-234
C3Q158_9BACE/219-340
Q7M8T8_WOLSU/144-247
D4E5N5_SEROD/84-191
B3PCJ1_CELJU/66-167
B3CFA6_9BACE/127-235
H5WP54_9BURK/55-169
H1YEL2_9SPHI/132-240
E7XUZ0_SALMO/45-157
Q5L7E2_BACFN/128-236
D4VEZ8_9BACE/102-210
I0K5X4_9BACT/116-225
E8UZW9_TERSS/128-236
G0LC49_ZOBGA/115-224
F8NC97_9BACT/125-233
E3G928_ENTCS/76-180
E0FDN5_ACTPL/26-107
C6IP51_9BACE/203-328
Q3JB77_NITOC/56-160
B6W0Z5_9BACE/114-223
Q30UD2_SULDN/35-146
G2IKY7_9SPHN/49-157
G2IPI6_9SPHN/66-186
A3N3V4_ACTP2/1-100
B8KXK0_9GAMM/47-155
D1JUU2_9BACE/195-303
E7TQR2_ECO57/38-146
H5V4D0_ESCHE/76-182
B4SPR6_STRM5/48-162
F7L5D3_BACOV/118-224
C6Z3T2_9BACE/130-260
A5FKM4_FLAJ1/220-329
F9ZZ86_METMM/167-264
G5FX28_9PSED/51-156
E2N718_9BACE/134-241
F0TMP8_RIEAR/46-154
B3PED1_CELJU/26-139
C3Q5F2_9BACE/127-237
Q1C975_YERPA/51-162
H3MKE9_KLEOX/54-168
B4WC06_9CAUL/146-259
F4ATU9_GLAS4/65-171
E7Y8D7_SALMO/43-163
C6IIS6_9BACE/196-324
D0KG69_PECWW/55-167
B1K138_BURCC/103-204
E5UX77_9BACE/121-228
B0KG69_PSEPG/158-264
E9XP72_ECOLX/43-163
C4WL23_9RHIZ/79-191
E5BL71_9FUSO/1-65
D5ET14_PRER2/115-223
E7RNT4_9BACT/50-155
C6XAD9_METSD/51-163
E0P2M4_9FIRM/4-74
D8MPI3_ERWBE/50-162
F4TT41_ECOLX/35-139
F0SCS0_PEDSD/199-327
A8T4E4_9VIBR/50-160
G6ID04_9DELT/58-169
A4TRH2_YERPP/67-176
H4TM70_ECOLX/35-139
G2LQS2_9XANT/46-153
F4C1P7_SPHS2/118-225
D3HWN1_9BACT/114-239
F3LKD3_9BURK/33-138
D7VL25_9SPHI/230-335
A5EH18_BRASB/131-232
G0D357_ECOLX/34-134
Q0BF25_BURCM/83-194
F3HXL0_PSESF/112-232
F3PX86_9BACE/117-225
H5BQ44_ECOLX/39-167
B6W554_9BACE/111-221
G8T7G7_NIAKG/229-330
G5U5S2_ECOLX/41-145
H5D7V4_ECOLX/129-244
G9UVS8_SALMO/75-181
G0IUU6_CYCMS/150-246
F5IBK9_ACIBA/59-158
F3PXR0_9BACE/120-226
Q926C7_RHIME/75-180
H4QUN9_ECOLX/43-163
E8AH11_SALMO/75-181
D8JMU9_ACISD/70-169
G2LV60_9XANT/51-162
H3L8Z0_KLEOX/74-173
G7F2Y5_9GAMM/57-177
Q12RQ4_SHEDO/42-146
G0CKV2_XANCA/146-248
D4VL22_9BACE/201-307
E3HNK4_ACHXA/77-182
E2NFV5_9BACE/122-229
G4FT88_9GAMM/132-234
D4V8U3_BACVU/170-275
C2LLM4_PROMI/57-160
H1YA25_9SPHI/222-332
F4C9C6_SPHS2/145-254
A3SUY7_9RHOB/60-166
G4DC44_9GAMM/52-160
C7RCX2_KANKD/45-151
B2I083_ACIBC/77-178
A5VDV0_SPHWW/44-152
E1V8T1_HALED/50-157
D0JGQ9_YERPD/37-151
G1UKY7_9BACE/207-332
F8EPD1_RUNSL/148-254
H0HH89_RHIRD/142-246
Q029A9_SOLUE/128-239
B0A4K5_YERPE/73-178
G7BEM8_VIBCL/58-159
Q0HZN7_SHESR/57-179
B4S8B0_PROA2/54-162
E4W1G0_BACFG/110-217
F5NIK9_SHIFL/1-79
F2FRX4_SALGL/43-152
B3JIU5_9BACE/20-143
D9RW59_PREMB/121-243
G2AEB5_ECOLX/74-177
F8ED94_RUNSL/119-241
G8VXK7_KLEPN/50-156
F2G4E0_ALTMD/55-174
Q01P72_SOLUE/123-236
B6DYK0_NEIME/22-136
D3IK16_9BACT/128-238
C9VMZ3_BRUAO/59-166
Q2YQD0_BRUA2/48-155
B8EDU7_SHEB2/58-157
E6UWB3_VARPE/45-157
E6NMD8_HELPL/63-178
C6IE55_9BACE/215-323
Q0HNI3_SHESM/45-149
D4V7X7_BACVU/50-156
E1WVG0_BACF6/117-245
F3PUM7_9BACE/221-328
D5D5H6_ECOKI/42-149
G1VCP8_9BACT/42-146
I0ALI6_9BACT/126-218
F4AZL0_KROS4/117-222
F4L3Y4_HALH1/120-244
B2NQB5_ECO57/39-151
G8ULR4_TANFA/146-252
A5W9D4_PSEP1/170-269
E8NMD6_SALET/45-157
Q1NA24_9SPHN/65-166
F3G8F8_PSESJ/38-138
A7LYA0_BACOV/113-241
B1G5F9_9BURK/87-188
E1U3M2_9CYAN/223-329
D7IXE5_9BACE/219-320
G2T702_RHORU/173-277
A2WBV5_9BURK/80-193
F4C292_SPHS2/114-239
D5BJA3_ZUNPS/132-221
D4IK42_9BACT/208-335
G0CJ01_XANCA/52-158
D7K3X4_9BACE/121-228
D5BE96_ZUNPS/132-231
F0BN29_9XANT/51-162
E3DRP2_HALPG/42-149
F0C0J3_9XANT/53-170
C3Q4C3_9BACE/157-266
E3A6S2_PSEAI/73-181
D3ICM4_9BACT/117-245
B5D418_9BACE/131-262
H1GVC1_9FLAO/130-264
D4Z0S9_SPHJU/59-166
C7PV77_CHIPD/117-222
FATA_VIBA7/80-182
D1QVA4_9BACT/151-267
B5JLN1_9BACT/148-250
A8LPJ3_DINSH/44-146
Q12AR2_POLSJ/79-189
D7K9P9_9BACE/44-153
C3QHE6_9BACE/118-225
E8SKV4_NEIGO/51-155
F0KHB5_ACICP/69-172
G8AWW9_AZOBR/173-284
E6VFR5_RHOPX/90-198
Q0FX29_9RHOB/50-152
H4Q7T2_ECOLX/11-116
H8ZXJ5_NEIME/53-171
D4F5E0_EDWTA/46-151
D1F9L6_BRUML/48-155
B1SYQ7_9BURK/47-153
E6MS84_9BACT/123-228
B0HX21_YERPE/64-164
H1D9Z6_9FUSO/38-147
A7LZV6_BACOV/132-237
A9DLB9_9FLAO/112-222
H8KX97_SOLCM/261-396
A9AK79_BURM1/70-171
F4CC53_SPHS2/142-248
B4EYC5_PROMH/37-141
A5FUC0_ACICJ/79-190
H8FJQ4_XANCI/62-166
F4L2U5_HALH1/138-242
G0DK12_9GAMM/57-162
H4QVG1_ECOLX/67-169
G2ULA9_PSEAI/140-249
Q48HQ7_PSE14/57-162
H1H6C6_9FLAO/114-220
E0FJK3_ACTPL/2-81
D1DT30_NEIGO/39-144
B7N044_ECO81/38-152
F3PN50_9BACE/146-253
F4T155_ECOLX/65-165
A7AJA4_9PORP/226-327
Q4UVZ5_XANC8/74-191
E5CCI5_9BACE/192-314
B5Q8J7_SALVI/43-163
D7JWP8_9BACE/127-255
F7RKR9_9GAMM/47-168
D4WFX7_BACOV/120-227
E5C3U7_9BACE/136-245
Q7NNT3_GLOVI/186-294
B7AHS4_9BACE/38-146
Q89KM4_BRAJA/121-237
G2I189_GLUXN/123-231
H4TN16_ECOLX/39-151
D4WPK7_BACOV/130-237
I0KEJ6_9BACT/257-375
Q3BUN1_XANC5/77-180
F9Z9Z2_ODOSD/121-230
D8JDV8_ACISD/54-175
C7KY80_ACEPA/111-223
D5EUC6_PRER2/110-218
D1RQ98_SEROD/62-167
F7L4Y3_BACOV/120-227
G7G0E5_9GAMM/70-171
H8L2W9_FRAAD/55-167
C7JXB6_ACEPA/122-221
H1SG85_9BURK/1-102
D8IXJ3_HERSS/78-177
B7UVA8_PSEA8/46-156
F9TNS1_9VIBR/41-148
A3L352_PSEAI/63-163
C3RBT6_9BACE/115-223
G7F2X8_9GAMM/54-159
Q0TL44_ECOL5/44-164
A6XYV6_VIBCL/77-178
Q3RHY0_XYLFA/71-193
H8Z835_9GAMM/67-177
A5VAR6_SPHWW/56-164
C6ILU0_9BACE/122-229
G0L931_ZOBGA/144-260
A6L4X8_BACV8/48-152
Q5XXP7_MORCA/41-146
BTUB_ECO24/38-146
F4TSG0_ECOLX/74-177
D1FIT1_9RHIZ/48-155
A8H7I5_SHEPA/49-156
C2FTM9_9SPHI/145-253
C3RAH9_9BACE/131-236
E8RVJ7_ASTEC/70-178
F0CCG1_9XANT/78-181
A3HV03_9BACT/120-222
G7B436_VIBCL/50-146
Q7MTP7_PORGI/90-201
D1E696_NEIGO/42-160
D0H1K8_VIBCL/28-139
B4WDG5_9CAUL/157-265
D0SZF5_ACILW/37-147
D0TUZ9_9BACE/126-233
G8QFI1_AZOSU/60-165
B4RHJ1_PHEZH/40-145
A2TUY3_9FLAO/124-226
F1YWG6_9PROT/162-265
H3NAY2_KLEOX/36-140
E8V3M7_TERSS/102-201
E7NZL2_PSESG/88-197
F9DEF3_9BACT/119-224
H7XVG0_CAMJU/38-151
G0B0A2_9GAMM/114-220
H1Y0W1_9SPHI/140-260
B0SWZ8_CAUSK/54-159
E1T910_BURSG/116-216
D0KEI2_PECWW/41-146
C6RV11_VIBCL/45-156
Q1I7Y7_PSEE4/45-156
F4ASA0_GLAS4/45-165
H1HM36_9BACT/212-342
D5VLR9_CAUST/144-252
E1RXA9_ECOUM/67-169
A3PIL0_RHOS1/37-146
H4P1C8_ECOLX/67-169
H5MTC5_ECOLX/74-177
Q1R6V4_ECOUT/70-169
A3H516_VIBCL/47-143
E5CDR3_9BACE/83-191
A5VH73_SPHWW/62-170
E0T6L7_EDWTF/39-154
H7VBR2_CAMCO/41-155
F8DWW6_ZYMMA/131-230
F5IQ06_ACIBA/59-158
G5U6B3_ECOLX/38-152
F5NFB4_SHIFL/39-167
G0K2L7_STEMA/43-145
G5Y4Z0_ECOLX/41-145
I0WKE2_9FLAO/113-222
E2P8Y4_PASHA/31-143
A3UA22_CROAH/115-224
A1SZW2_PSYIN/47-156
A1ANC9_PELPD/48-153
F7QKR4_9BRAD/91-200
E6NTQ9_HELPQ/63-178
D4DNY5_NEIEG/44-149
D6L055_9NEIS/35-140
E0E9F1_ACTPL/28-134
E2NDR5_9BACE/148-255
E8WUM2_GEOS8/56-162
H0KVQ4_9FLAO/446-551
A7H0L4_CAMC5/34-139
Q3IFS6_PSEHT/127-234
D3IKH4_9BACT/36-161
Q5H354_XANOR/52-174
G5FUR9_9PSED/128-235
G0J959_YERPE/67-176
F4N3I1_YEREN/69-168
H4NML6_ECOLX/39-167
B3I7E4_ECOLX/67-169
F8YV44_VIBCL/50-146
A6VR72_MARMS/60-164
D4VC71_BACVU/201-314
F8TUG2_9GAMM/93-200
G7C3J4_VIBCL/28-139
F7S970_9PROT/53-165
HGP3_HAEIN/95-214
I0KH25_9BACT/137-238
H3T655_PSEAE/140-249
O85053_MORCA/66-182
Q8P848_XANCP/74-191
B1XER5_ECODH/129-244
G1XVZ8_9PROT/49-156
H7W8T8_CAMCO/46-155
G8TN63_NIAKG/127-250
D5VHL5_CAUST/54-166
F5X819_PORGT/125-231
B7NND4_ECO7I/42-147
E8E3Q5_SALMO/43-163
E4TP87_MARTH/126-217
Q8YV02_NOSS1/239-340
G8R801_OWEHD/151-258
E5WZJ4_9BACE/59-156
H4I6I1_ECOLX/75-181
B3HKC4_ECOLX/38-146
A5VAI6_SPHWW/61-173
Q6D0L7_ERWCT/42-162
A3KZZ5_PSEAI/67-168
D3RIW7_KLEVT/55-183
D2T7Z7_ERWP6/59-166
E7Y147_SALMO/43-163
D7VWZ9_9FLAO/39-147
Q5LHR1_BACFN/41-152
H2FZP0_OCESG/35-143
F9I6T3_ACIBA/66-171
D4WWF6_BACOV/120-236
A4A8N8_9GAMM/46-161
G9A8Y8_RHIFH/61-169
A8AEZ2_CITK8/42-149
C6Z4X5_9BACE/215-325
D5VLL2_CAUST/63-169
E1RSV8_ECOUM/75-181
F9Y9C0_9RHOB/49-145
G8TD50_NIAKG/123-233
D6CXJ5_9BACE/178-298
D8ALJ7_ECOLX/39-151
D3ILR6_9BACT/224-353
D2ZH70_9ENTR/45-165
D0B0C2_BRUAO/48-155
D7J3W6_9BACE/120-236
Q1VPA4_9FLAO/46-151
Q8A3Y4_BACTN/45-145
Q8P7N9_XANCP/59-173
F4LG92_BORPC/157-259
C7RLP9_ACCPU/60-153
G8NPS4_GRAMM/125-224
F3I9J6_PSESF/151-254
Q72PU3_LEPIC/54-159
E6NTN5_HELPQ/40-141
H2BVI7_9FLAO/113-221
C3R1X6_9BACE/110-234
D4IE10_ERWAE/61-168
Q8A8M8_BACTN/105-212
C6M1Y1_NEISI/48-161
C4HFH8_YERPE/67-176
C2FXR4_9SPHI/114-218
E6K752_9BACT/116-222
E5V8K7_9BACE/110-217
Q5H4B7_XANOR/55-169
D5BHX3_ZUNPS/73-190
Q1ZFK1_9GAMM/40-169
D7J107_9BACE/116-222
F3QWC5_9BACT/137-261
E7IMM6_ECOLX/43-163
E3HW72_ACHXA/46-146
G7G2B5_9GAMM/116-222
C8UJQ2_ECO1A/43-163
H1H8N2_9FLAO/123-228
C9MM51_9BACT/132-239
H0JC70_9PSED/83-183
Q8PQZ3_XANAC/77-176
B8KI02_9GAMM/48-157
E3XVL4_ECOLX/3-97
C6W751_DYAFD/233-363
E3I403_RHOVT/146-248
A5PD33_9SPHN/17-109
Q0HIP6_SHESM/71-172
A7BTR2_9GAMM/41-130
E2JT22_ECO57/43-152
G6YPL2_9ALTE/59-169
Q89H12_BRAJA/102-215
D7K939_9BACE/179-307
H0F8N9_9BURK/150-255
H0F319_9BURK/46-156
H4YY99_ECOLX/21-130
Q0AQU4_MARMM/55-165
B2P0R0_ECO57/38-152
D0TJH6_9BACE/143-252
E1WM06_BACF6/144-254
G1Y467_9PROT/64-175
G1WDC6_9BACT/121-232
F3XMY2_9FLAO/131-242
Q57ME0_SALCH/43-152
H1SFJ0_9BURK/72-172
C9MGU7_HAEIF/70-189
D2EWU5_9BACE/100-223
F2K7J1_PSEBN/68-168
F7LZF2_9BACE/207-332
E4RCC3_PSEPB/63-163
E6QHP4_9ZZZZ/81-206
E6VNL2_RHOPX/116-225
F4API2_GLAS4/43-148
A5EN24_BRASB/95-205
A0FKM5_PASHA/47-162
D1P3N4_9ENTR/39-144
E8NT74_SALET/47-167
F4C642_SPHS2/124-232
G5FQJ9_9PSED/146-267
F5KP44_PSEAI/148-251
F3PDR1_9BACE/107-219
B0T3N3_CAUSK/65-163
G8R0I3_OWEHD/110-228
E8JD50_ECO57/74-177
F3PLU1_9BACE/62-187
E6MR92_9BACT/139-246
E6V8G2_VARPE/42-157
A0SZ68_9BURK/55-158
Q2RZ03_SALRD/167-263
A6LEX5_PARD8/146-253
C3PWS9_9BACE/142-248
H1MET0_9BACT/108-215
D1W840_9BACT/127-238
F9D211_9BACT/73-185
Q64YR2_BACFR/41-152
F3PZ23_9ENTR/48-168
Q8A178_BACTN/123-230
Q8A4H3_BACTN/116-222
E8G2U2_SALMO/75-181
F8YNT9_ECOLX/41-145
A9DQD5_9FLAO/117-227
A5FHK7_FLAJ1/64-163
Q21GM2_SACD2/60-172
A9ELG7_9GAMM/51-166
G8TL18_NIAKG/123-236
D7X6X7_ECOLX/1-100
A9BVM4_DELAS/59-174
E8QFD4_HELP7/39-142
E4RSQ4_LEAB4/114-220
D3RPG9_ALLVD/45-155
B2H3F6_BURPE/115-221
G4BCK2_HAEAP/58-157
B3EC19_CHLL2/26-123
C3RED3_9BACE/121-228
H3MKJ5_KLEOX/71-173
C6W418_DYAFD/108-237
G1ZVU1_ECOLX/43-163
E9VLF7_ECOLX/68-167
C6W0G9_DYAFD/256-362
D7IK43_9BACE/43-154
A7AHK2_9PORP/121-229
H1UIG3_ACEPA/71-193
E6XFH7_CELAD/117-221
B6VSY6_9BACE/2-110
G2BSE5_ECOLX/30-139
A1B2F8_PARDP/38-143
Q3KBJ5_PSEPF/52-169
E8IMG1_ECOLX/75-181
B2JZR7_YERPB/42-149
Q1CLP5_YERPN/37-151
E2XPK0_PSEFL/160-265
F4DI88_AERVB/58-159
B8Q4H6_PSEAI/143-249
C9PZQ0_9BACT/111-218
D1Q4G7_YERPE/46-150
H5QG52_ECOLX/40-147
D4W9X7_BACOV/119-227
F8NCC4_9BACT/118-225
B6W3M4_9BACE/219-340
F9J354_ACIBA/69-169
D7J804_9BACE/209-334
B7UPB8_ECO27/74-177
F2GC27_ALTMD/63-170
Q391Q1_BURS3/61-171
F8EJR3_RUNSL/251-359
B4SIG1_STRM5/42-149
D7IEN2_9BACE/123-231
B8KU05_9GAMM/72-180
E6KAA5_9BACT/121-250
G1XWH7_9PROT/57-167
H3LAJ3_KLEOX/42-151
Q58WV3_9BACT/113-220
C7M8I6_CAPOD/62-204
C4EYY4_HAEIF/40-141
C0PW46_SALPC/45-165
B9MET8_ACIET/78-178
D5BGS5_ZUNPS/113-220
E7RQM0_9BACT/131-287
G5M3H6_SALET/45-157
C0WEP0_9FIRM/1-106
F3XUF0_9FLAO/114-230
F4CD63_SPHS2/116-242
G4AU08_AGGAC/61-169
D6LCL8_9FUSO/40-148
C9V1A1_BRUAO/59-166
D8ABL8_ECOLX/83-195
A3D0C9_SHEB5/48-156
H0HDW9_RHIRD/62-167
F5SY47_9GAMM/49-160
B0NUV0_BACSE/118-225
B8L5S6_9GAMM/42-147
F4KZQ8_HALH1/120-226
B6W187_9BACE/114-221
D7IWB7_9BACE/145-235
G7G7X7_9GAMM/56-159
C2G586_9SPHI/259-381
C6RMD6_ACIRA/54-175
A3QGF8_SHELP/61-163
G5SS83_9BACT/43-148
E8X3T4_ACISM/54-154
E3DFZ0_ERWSE/66-171
F4KKT7_PORAD/57-156
H7FRA5_9FLAO/132-231
E4LI75_9FIRM/73-174
F2KZH9_PREDF/196-319
D4WHX2_BACOV/112-223
I1ANB8_PSEAI/79-179
G0JZL7_STEMA/47-161
H8KWD9_SOLCM/231-330
Q8A794_BACTN/121-232
Q7DB97_ECO57/42-147
G2JD33_ACIBA/76-195
F8CBG8_MYXFH/126-228
E6PD39_9ZZZZ/18-109
C9MIX5_HAEIF/49-159
G9FZW2_HAEIF/46-151
D7VLF2_9SPHI/115-241
E8PEB5_ACIB1/78-182
D7K3E9_9BACE/104-212
E3I666_RHOVT/50-155
C2FXA4_9SPHI/111-216
C7KJ93_ACEPA/86-207
Q5H240_XANOR/57-168
D2TI38_CITRI/75-181
F3GC81_PSESJ/91-194
D8A7B6_ECOLX/70-169
H4LNU3_ECOLX/43-163
F8FXA4_PSEPU/150-261
B0GWT6_YERPE/33-132
E1JTG8_DESFR/53-158
D7W6M1_9FLAO/43-151
H1RKZ6_COMTE/53-167
Q840Y3_NEIME/10-115
G2LSQ9_9XANT/58-170
A0XX28_9GAMM/62-167
A4BXZ8_9FLAO/111-219
Q0AL97_MARMM/43-161
B7BAL5_9PORP/130-238
G0A0Z6_METMM/177-280
H1Y290_9SPHI/118-221
G3ZVV5_AGGAC/1-59
G7TW72_VIBCL/39-140
D7I9F0_9BACE/111-213
G8WDG4_KLEOK/48-168
E6MXA1_NEIMH/45-159
A5V913_SPHWW/69-178
B5F5U2_SALA4/45-157
G1XY41_9PROT/50-160
G7T4K5_SALPS/43-163
F6AD44_PSEF1/163-263
C3REV5_9BACE/130-256
E2NAA0_9BACE/138-261
E4VZA3_BACFG/118-222
D2UE37_XANAP/62-169
D1JXN8_9BACE/130-249
F9RPC9_9VIBR/40-151
D8D9K5_COMTE/159-264
D8F1E3_9DELT/74-185
H1YF55_9SPHI/224-357
C3QHW7_9BACE/30-155
B7N819_ECOLU/75-181
D1W0M9_9BACT/52-158
A3H2A8_VIBCL/40-151
E1RRL3_XYLFG/73-175
H1NRL6_9SPHI/112-234
C7PN73_CHIPD/123-229
E0DLU2_9RHIZ/48-155
G1VB01_9BACT/493-590
Q12LG9_SHEDO/50-158
D5D0R5_ECOKI/70-169
Q7W5C2_BORPA/62-162
B0KIL7_PSEPG/140-244
E4MT84_CAPOC/114-230
C6IB85_9BACE/115-220
H7W125_CAMCO/46-155
D0TSZ0_9BACE/120-227
D7VJ44_9SPHI/117-220
B7SUS7_THITH/72-192
Q8P7Y6_XANCP/86-192
G6AZL1_9BACT/112-219
A3D333_SHEB5/51-165
Q1N740_9SPHN/49-157
B2I1I2_ACIBC/69-169
D1VWU4_9BACT/40-151
E6KZ03_9PAST/31-136
E7N124_9FIRM/75-178
E8KYE9_9RHIZ/90-206
Q88R62_PSEPK/80-184
H1HNV2_9BACT/132-238
F5ITB7_9PORP/128-229
F7NZ01_9GAMM/59-169
D6GHK7_9ENTR/41-145
A3SE44_9RHOB/60-164
B1KEN1_SHEWM/68-179
H5IZ40_ECOLX/74-177
F3E165_9PSED/112-232
F2GAC2_ALTMD/56-177
Q304R5_ACTPL/19-119
G7HLB6_9BURK/19-136
I0MD67_SALET/49-156
G2E495_9GAMM/45-159
Q3IXR1_RHOS4/47-151
E0N812_NEIME/73-181
F2I9N4_FLUTR/34-133
E7PMK3_PSESG/151-254
H0KRI3_9FLAO/51-161
D7FGF2_HELP3/63-178
F7T846_ALCXX/65-166
A5XXL2_BURML/68-181
Q9R9W7_PSEPU/62-170
A6LB57_PARD8/220-328
A4CJT6_ROBBH/101-225
H1Z7V1_9FLAO/133-226
G2IJN0_9SPHN/37-156
F2BGW1_9NEIS/37-141
B6VKV4_PHOAA/42-147
G2E401_9GAMM/40-146
G2HM18_9PROT/69-170
H5AAY5_ECOLX/67-169
H8KXJ9_SOLCM/221-356
D7K4S9_9BACE/135-242
C5AHK4_BURGB/81-180
F0RBA0_CELLC/114-222
F4AZK7_KROS4/113-220
A5G487_GEOUR/79-185
E1PE01_ECOAB/70-169
Q1LEF7_RALME/83-190
I1ACN6_PSEAI/50-163
G6E5G9_9GAMM/53-175
D2EZN9_9BACE/135-242
Q5LEY0_BACFN/116-224
A6B575_VIBPA/52-151
G8NX63_GRAMM/132-261
Q840Z9_NEIME/10-115
C4B148_BURML/243-342
Q8A6K6_BACTN/199-324
Q8RR92_9PROT/55-179
D7VH17_9SPHI/105-229
Q3SKV4_THIDA/61-162
E1DK49_VIBPA/43-144
D6CYL9_9BACE/131-241
F7M1L6_9BACE/118-226
B1ZHU4_METPB/95-198
E1QFV6_DESB2/43-148
C6XU31_PEDHD/117-224
D4VRK6_9BACE/130-237
F5IUC3_9PORP/55-160
E5C6Q3_9BACE/136-244
G9UI03_SALMO/43-163
D7N010_9NEIS/38-144
C7LCU1_BRUMC/48-155
F7LUE3_9BACE/118-234
D4WZR3_BACOV/122-232
C0QF72_DESAH/51-161
H1UI66_ACEPA/85-194
A3WXY8_9BRAD/168-272
I0PXY4_9BACE/139-250
C9KYV0_9BACE/134-241
D5QMA4_METTR/174-270
B8H1G9_CAUCN/59-171
Q6KD44_ECOLX/43-147
G0JVH9_STEMA/31-136
C3Q1T9_9BACE/216-319
B0MXP2_9BACT/103-209
H1YA36_9SPHI/228-348
G7CRF8_AERSA/43-149
G0AZG9_9GAMM/60-163
B1KET0_SHEWM/200-305
Q3BVX1_XANC5/83-188
E6WMZ7_PANSA/77-197
F5KVW9_PSEAI/173-282
F4L2L7_HALH1/127-233
H8D7N7_ECOLX/74-177
H8GQM1_METAL/229-342
B9PFQ6_POPTR/1-90
D5RT81_9PROT/79-182
D2QNV5_SPILD/126-233
H1NKC2_9SPHI/115-218
E1QMU7_SALET/44-164
G8XA88_FLACA/140-234
G3IVG8_9GAMM/44-146
F6AZF5_DELSC/55-171
F5NVB3_SHIFL/39-167
H7RCI3_CAMCO/38-151
A6EKK0_9SPHI/109-243
G0BUN8_9ENTR/71-174
F9IKK3_ACIBA/69-172
G4INZ0_9RHIZ/122-228
D8DWA3_PREBR/112-220
E7RQZ3_9BACT/117-245
H1DNF3_ECOLX/2-69
E5C978_9BACE/137-253
H5T955_9ALTE/53-174
H4TD93_ECOLX/46-145
D7I9P6_9BACE/116-224
F4C907_SPHS2/141-247
HMUR_YERPE/56-161
E6ARW4_ECOLX/65-165
F0F965_9BACT/121-249
F1YUM8_9PROT/109-209
G4LGF0_PSEAI/173-282
G0J889_CYCMS/139-260
E1D7W3_VIBPA/54-155
C3PWC1_9BACE/131-238
E1YPJ8_9BACE/47-157
Q88E55_PSEPK/131-246
D8DVN3_PREBR/41-153
F5J002_9PORP/113-231
D4VSQ9_9BACE/215-343
I0WGH7_9FLAO/118-227
C9PSR1_9PAST/42-156
B0NRC5_BACSE/129-236
C3PYI5_9BACE/130-239
D3I3H0_9BACT/112-240
G9UMX7_SALMO/43-163
E4VV14_BACFG/215-320
A6E7D5_9SPHI/114-222
D5EVL6_PRER2/113-221
E4VI86_9HELI/70-186
D4WFQ7_BACOV/199-306
H4IRA2_ECOLX/39-167
D0TDA2_9BACE/81-188
G7UTH5_PSEUP/53-159
B3DVN8_METI4/50-152
A6L1F4_BACV8/42-150
H8MKS5_CORCM/245-355
A3J6C5_9FLAO/132-229
Q58ZL7_HAEDC/23-139
D7K7T7_9BACE/115-223
G7EGU6_9GAMM/52-168
Q39HG6_BURS3/205-304
D4S3Y4_9FIRM/80-179
E1QDF9_DESB2/49-155
F3J5V7_PSEAP/67-167
F7LI62_BACOV/199-306
F6F3A4_SPHCR/56-166
Q0HD82_SHESM/59-158
F0IE78_9FLAO/107-209
C3QT99_9BACE/125-256
B8L5Y9_9GAMM/26-130
B2K1L6_YERPB/46-150
Q4KGW8_PSEF5/50-172
H1Y6N5_9SPHI/124-239
H3LQW4_KLEOX/42-151
H4S5X6_ECOLX/75-181
Q5FT78_GLUOX/84-186
F3LNE3_9BURK/35-146
E7SZN4_SHIBO/49-155
F9EJC6_FUSNU/41-147
G3YVZ3_9RALS/70-170
E6RQU8_PSEU9/52-166
Q6FC23_ACIAD/65-174
F9ZZC0_METMM/53-163
I1A8T6_PSEAI/148-251
C6XPU9_HIRBI/68-173
C6ZAB6_9BACE/115-223
D0TFU9_9BACE/119-225
Q0HIB0_SHESM/58-164
E6MRN4_9BACT/125-231
A0YBH1_9GAMM/43-158
F0C4E1_9XANT/127-237
BTUB_VIBHB/44-148
E5WXH1_9BACE/115-240
A6GHV2_9DELT/103-219
E4T2M7_PALPW/129-232
Q15RS6_PSEA6/56-170
D7VSG9_9SPHI/127-253
G1ZGF2_ECOLX/67-169
B7RZ83_9GAMM/55-161
G5XVB3_ECOLX/74-177
E1PWB8_HELPT/60-163
F3X006_9SPHN/84-192
A0LPL7_SYNFM/60-167
B4SPL3_STRM5/46-166
B7I8Q4_ACIB5/54-175
G5FUQ4_9PSED/69-170
A0M0T4_GRAFK/229-352
Q841G9_NEIME/10-115
F6IIC8_9SPHN/55-165
F2A2G4_RHIET/83-187
C6Y0Z6_PEDHD/224-330
A0Z4K8_9GAMM/54-164
Q0E7D1_VIBAN/65-176
A7V8Z5_BACUN/148-254
G3ZKW6_AGGAC/37-147
E2NBX9_9BACE/137-244
B7BGR2_9PORP/193-299
E8H7D7_ECO57/75-181
F3JZR6_PSESZ/59-181
A3HWF2_9BACT/119-229
F8ZZX4_VIBCL/58-159
Q45780_BACT4/129-245
D2ETX1_9BACE/119-225
D1K200_9BACE/127-233
F1WCC8_MORCA/68-185
G6EFN2_9SPHN/55-162
Q8P853_XANCP/69-176
Q5LHN6_BACFN/47-176
G6E822_9SPHN/57-164
G2ILT5_9SPHN/219-331
F3DTA2_9PSED/88-197
A7ZJL9_ECO24/67-169
A4C3L3_9GAMM/69-183
A5ZYW1_VIBCL/45-156
Q8P356_XANCP/49-168
A2W870_9BURK/23-129
Q8P6Y7_XANCP/62-182
D8MKQ4_ERWBE/42-150
D1K3T0_9BACE/134-241
E2NMZ2_9BACE/38-133
H4LVW6_ECOLX/11-120
G8T7R9_NIAKG/233-342
Q0AS50_MARMM/46-152
D4WEW9_BACOV/203-331
B7KZL0_METC4/83-185
A6EG90_9SPHI/126-231
C8WDD4_ZYMMN/50-170
G9PSS4_9BACT/56-162
E8RU90_ASTEC/54-164
Q1GQN5_SPHAL/45-157
F9AL93_VIBCL/39-140
G5N7W5_SALET/49-155
C2FXQ2_9SPHI/147-262
Q4K7S2_PSEF5/148-259
G2MF59_HELPX/60-163
E9VQE9_ECOLX/65-165
A4A5J1_9GAMM/39-145
H1DZC0_ECOLX/39-151
F7L9F4_BACOV/218-339
A3U8R7_CROAH/135-226
A4TI56_YERPP/70-169
A4XXB8_PSEMY/46-161
A6GZA5_FLAPJ/113-239
Q26G86_FLABB/113-224
A4A978_9GAMM/41-137
A0KJP9_AERHH/47-159
F3L4D4_9GAMM/31-139
H1Y7F5_9SPHI/60-170
A6LH78_PARD8/209-315
I0K8B0_9BACT/237-352
G4B552_AGGAC/54-169
D6D0D3_9BACE/107-212
G3Z9M2_AGGAC/31-136
F3S3B5_9PROT/1-117
D1JJW6_9BACE/182-283
C4X592_KLEPN/48-168
Q26DJ4_FLABB/118-223
C9KVN6_9BACE/1-103
A4XFD3_NOVAD/52-160
F4UMK1_ECOLX/39-167
E8LF03_9FIRM/52-161
Q13JL4_BURXL/81-180
H5DYX2_ECOLX/11-125
Q63U41_BURPS/102-203
D4WYN3_BACOV/122-250
D9RT79_PREMB/118-225
C0BMM6_9BACT/49-160
F6ARD9_DELSC/176-279
B3JG88_9BACE/197-290
O86424_ENTAG/76-180
E5C6D4_9BACE/115-222
D1W4M3_9BACT/128-237
I0K8B6_9BACT/220-349
D4WHS0_BACOV/202-328
H1NM72_9SPHI/115-225
D7IDU9_9BACE/123-229
F0Q8R7_ACIAP/178-283
F2NEP3_DESAR/73-185
H0F1C7_9BURK/163-261
C2DWK2_ECOLX/16-121
E2NC93_9BACE/118-224
E5C8U6_9BACE/121-237
B3C6I3_9BACE/142-248
G0AW44_9GAMM/61-163
F3PLS6_9BACE/42-153
Q15QG4_PSEA6/31-136
C9KW02_9BACE/130-238
Q1GQD1_SPHAL/53-159
A4NHG9_HAEIF/45-164
Q8A020_BACTN/467-555
H8BAN3_CAMJU/42-157
A6EIM7_9SPHI/118-224
D4WKA7_BACOV/129-271
H7FT72_9FLAO/111-234
G8TEU4_NIAKG/114-220
Q7W363_BORPA/149-255
E2MZK0_CAPSP/120-230
E4MRS2_CAPOC/26-130
H4VNT0_ECOLX/38-146
A9KX03_SHEB9/58-157
F6EZ99_SPHCR/50-158
I1A7Q3_PSEAI/149-268
B7BE28_9PORP/276-383
F3BEY3_PSEHA/54-165
E6MQW8_9BACT/115-252
Q58ZL9_HAEDC/23-139
C3PWV1_9BACE/131-236
F9Z793_ODOSD/131-234
D4WKH2_BACOV/122-250
A4C1P7_9FLAO/117-222
D5BCP3_ZUNPS/116-225
C6IKL8_9BACE/111-222
D3IK14_9BACT/128-239
H4W7Y0_ECOLX/42-149
B7V685_PSEA8/75-175
D5QEA6_GLUHA/68-177
B8LAW0_9GAMM/161-264
H8MUY9_CORCM/77-211
D4Z266_SPHJU/71-180
D1DNK5_NEIGO/60-175
Q1IQ58_KORVE/123-222
H7UU49_CAMCO/41-157
C9MBT4_HAEIF/49-159
B1JN00_YERPY/37-141
I0PYN1_9BACE/186-303
A3QEP2_SHELP/52-167
E6WNK1_PANSA/70-190
Q1M7I1_RHIL3/79-184
H4YV30_ECOLX/42-146
A6ECB9_9SPHI/129-237
F0R5Q2_BACSH/133-235
Q0BV83_GRABC/65-174
B3Q805_RHOPT/108-208
Q0T738_SHIF8/43-163
E1I346_ECOLX/67-169
D6KS04_9FIRM/63-171
E6K3H3_9BACT/203-307
A3WH99_9SPHN/44-154
E1IRH1_ECOLX/43-163
G2L9M7_PSEAI/148-251
I0Y9J0_9BURK/86-189
G2IRN1_9SPHN/47-164
A2U429_9FLAO/117-223
C3J9G0_9PORP/131-237
F3IFB3_PSESL/153-256
D4X8P7_9BURK/163-264
F5RGJ8_9RHOO/41-148
H1GN07_9FLAO/124-269
E8V2R5_TERSS/129-241
F5ID17_ACIBA/38-147
B4SRV6_STRM5/44-155
A3UL10_VIBSP/63-175
E1LCG0_9FIRM/63-166
F9EYS2_9NEIS/37-142
H7TDC9_CAMCO/42-154
E6VE94_RHOPX/107-210
G8UID5_TANFA/208-309
C3QAH6_9BACE/133-240
B6DYL6_NEIME/22-136
H8E0G4_9NEIS/50-153
D6DQU8_ENTCL/43-155
A4WAP4_ENT38/67-179
F3L297_9GAMM/54-159
Q841I3_NEIME/10-115
A4Y736_SHEPC/73-175
D2EWE8_9BACE/122-228
E5C459_9BACE/115-236
B1K488_BURCC/57-163
Q2G7Y0_NOVAD/59-171
C0Q7N8_SALPC/49-156
D1K1T5_9BACE/545-620
B4RJU1_NEIG2/54-172
B5NQA1_SALET/47-167
D9RSB1_PREMB/115-230
B7RTX9_9GAMM/43-150
F3FLB0_PSESX/139-254
G2JGS0_ACIBA/66-180
C6YHS9_VIBCL/45-156
F2MX16_PSEU6/41-147
C3Q3A4_9BACE/98-206
Q0HJ34_SHESM/53-172
D1PWY0_9BACT/193-300
E0EP01_ACTPL/50-150
E1HGA3_ECOLX/129-244
A1K9T9_AZOSB/54-168
C7BWW5_9CARY/1-99
C6XTB0_PEDHD/127-235
C6DBQ7_PECCP/67-166
B8KL67_9GAMM/54-164
F0AVM8_NEIME/67-170
A3J4M1_9FLAO/113-217
C6IDU7_9BACE/47-156
E3HWG9_ACHXA/149-253
Q478H5_DECAR/42-150
A6GX05_FLAPJ/114-220
F3G7J5_PSESJ/81-183
F6AV12_DELSC/87-191
F2KWK1_PREDF/114-222
G6EG05_9SPHN/42-146
B0RML9_XANCB/64-178
F0S6C0_PEDSD/121-229
B7B4W8_9PORP/135-245
B3AWP0_ECO57/42-147
Q1K243_DESAC/43-148
G0D2P7_ECOLX/24-128
D1K8R6_9BACE/24-132
C1AAC1_GEMAT/139-245
F7TM88_PASMD/31-137
G7TGD1_9XANT/73-173
G0L1N2_ZOBGA/120-228
D4WQK5_BACOV/129-271
D7W5Z6_9FLAO/43-147
G8QGX8_AZOSU/161-260
D0TWU7_9BACE/122-250
D5EVR7_PRER2/337-425
H3LFP0_KLEOX/38-146
H6L5F7_SAPGL/133-235
A5ZZ09_VIBCL/67-181
E4M7N8_9BACT/122-231
H4KF27_ECOLX/74-177
Q7NKU1_GLOVI/143-251
D7HYD7_PSESS/91-194
C6I6W7_9BACE/119-249
Q9AM31_XANOO/40-129
D5ETB7_PRER2/132-240
D8BC33_ECOLX/16-121
F8YH95_ECOLX/42-149
D1PAV1_9BACT/42-147
D0TE59_9BACE/184-291
B4REQ8_PHEZH/168-288
C5CUN0_VARPS/59-159
C3QYB3_9BACE/72-196
F7LUR2_9BACE/143-251
F5SRS7_9GAMM/115-215
C6Z3K3_9BACE/111-218
C9LRL2_9FIRM/55-164
F9GZQ0_HAEHA/53-164
E2N738_9BACE/42-153
A3L9B3_PSEAI/47-168
B2RHG7_PORG3/114-223
D3HWX7_9BACT/35-144
H4JS69_ECOLX/70-169
A5FLZ8_FLAJ1/119-229
F9CAY3_VIBCL/39-140
G7BS87_VIBCL/41-148
F4VWL9_ECOLX/65-165
B9JKC1_AGRRK/91-190
E7IY11_ECOLX/39-167
D7IGD8_9BACE/132-237
H5PJ20_ECOLX/39-151
F3PWV0_9BACE/97-205
E4PED2_ECO8N/44-164
F0C4N6_9XANT/49-161
C3K5W6_PSEFS/47-155
F4UJV9_ECOLX/43-163
D1QNG0_9BACT/43-154
G5FXP7_9PSED/58-178
E6V1P5_VARPE/62-162
H3MXJ0_KLEOX/42-154
A0Y820_9GAMM/23-131
C3QPV1_9BACE/120-231
E0TGV4_PARBH/57-167
E7Y3S8_SALMO/38-146
B5CXC3_9BACE/113-220
G8UN31_TANFA/201-310
F2GAR3_ALTMD/43-148
D0W1Q1_NEICI/55-172
H4SD91_ECOLX/21-130
Q9AAQ7_CAUCR/119-223
D8JKF9_ACISD/77-178
B8IJL8_METNO/93-193
G2HLS6_9PROT/42-148
A1B6G8_PARDP/64-164
C7KH07_ACEPA/94-203
D7J1K0_9BACE/107-215
G8TD02_NIAKG/120-252
H1DDI6_9PORP/113-221
F9DFN4_9BACT/112-222
G2LJT3_CHLTF/129-240
Q0ANN5_MARMM/43-155
G1YS08_ECOLX/21-130
D7W318_9FLAO/136-236
C5AHT0_BURGB/165-263
F8FSL4_PSEPU/57-167
H3KRL8_ECOLX/21-130
F6II62_9SPHN/52-167
C6X6J5_METSD/63-177
H7FN41_9FLAO/113-223
H6M9B9_ECOLX/39-167
H5FDR2_ECOLX/39-151
G7B1B6_VIBCL/39-140
E5UPZ2_9BACE/110-215
Q1V4E1_VIBAL/41-148
E5WZW5_9BACE/138-246
D1DR18_NEIGO/53-170
B4W740_9CAUL/55-165
F2FFN3_SALDU/49-156
G0BZY2_9ENTR/84-187
D4Z760_SPHJU/52-162
E3XTS0_ECOLX/46-145
D7IVP4_9BACE/214-322
G2UI78_PSEAI/67-168
A7V5L8_BACUN/141-242
F9Z7H1_ODOSD/228-333
F3LRC8_9BURK/64-176
Q0K2E4_CUPNH/77-191
E5C9E7_9BACE/208-313
H1RKZ3_COMTE/75-177
G6AZU6_9BACT/68-173
F4KRS5_HALH1/115-244
F9BVH4_VIBCL/50-146
D3HZG0_9BACT/105-211
G7FTX3_9GAMM/54-156
B7SUZ2_9GAMM/76-189
E1PZE8_HELPM/45-160
A6L399_BACV8/118-248
D1JRQ8_9BACE/9-127
F4KTW1_HALH1/118-225
D6Q0S0_9PAST/39-144
A5XIG9_BURML/115-221
F0MZ89_NEIMP/40-154
G3ZZ10_AGGAC/61-169
A6EH92_9SPHI/229-331
Q01TE1_SOLUE/124-236
G2L5X2_PSEAI/149-268
D5ETE0_PRER2/118-225
C3QK53_9BACE/43-154
F5MPM2_SHIFL/11-120
Q44127_ACTPL/45-156
F7LDZ2_BACOV/123-258
H1HNV4_9BACT/46-153
A4CP10_ROBBH/120-230
F1Z836_9SPHN/48-156
B3XAL3_ECOLX/39-151
E1KP45_9BACT/39-151
I0MFG6_SALET/43-152
A6V4Z7_PSEA7/145-252
G7FDG0_9GAMM/45-156
D0WC00_NEILA/38-143
F8WZG2_9PORP/48-165
A9HJD1_GLUDA/96-196
B4W869_9CAUL/41-148
A1TQD2_ACIAC/74-186
F0R5F1_BACSH/116-232
Q080C4_SHEFN/62-163
A0YDP5_9GAMM/41-150
B3HXR8_ECOLX/42-149
H4RS02_ECOLX/67-169
H2IJC9_9VIBR/52-151
A9MVD1_SALPB/47-167
E1PFK1_ECOAB/51-159
Q880Y5_PSESM/67-188
H8FS56_RHOMO/63-171
H1IMM2_9BACT/61-172
Q0BZ11_HYPNA/63-181
D0TF77_9BACE/205-330
D4DYZ4_SEROD/66-174
F4AKD1_GLAS4/51-161
A6EPE4_9BACT/143-224
C6XPP6_HIRBI/54-163
G6AHZ1_9BACT/112-237
B7SUZ6_9GAMM/84-196
F8DWX8_ZYMMA/62-178
B5D056_9BACE/146-255
C0QS10_PERMH/37-146
B1ZP71_OPITP/72-185
A5ZG99_9BACE/120-227
F9D2F7_9BACT/119-235
G2M1E7_9XANT/50-169
G0AAL8_COLFT/51-159
D4VRZ4_9BACE/115-217
H1PP47_9FUSO/45-149
F6GBE8_RALS8/42-157
C6I221_9BACE/138-248
A9R858_YERPG/42-149
E4TKZ7_MARTH/117-230
FOXA_YEREN/61-168
D1PVY7_9BACT/58-169
Q88HM4_PSEPK/70-171
E8LC93_9FIRM/47-155
C3Q6J5_9BACE/49-154
Q87HI4_VIBPA/52-156
A9ZX01_YERPE/42-149
D0SM63_ACIJU/49-160
E4MQ54_CAPOC/131-252
E9WQ32_ECOLX/43-163
Q47VN6_COLP3/137-243
F4QZ86_BREDI/30-147
F7T9R3_ALCXX/56-158
E3FSG1_STIAD/58-162
E2NAM7_9BACE/132-260
C6Y461_PEDHD/117-227
D0TNH9_9BACE/112-218
H1D3T6_9FUSO/1-66
G4C0R8_SALIN/30-139
A0M0Q2_GRAFK/128-225
E6MPD5_9BACT/139-247
G7F4E4_9GAMM/41-150
D4VND4_9BACE/120-231
G2LVG1_9XANT/64-168
G0STC1_VIBMI/41-148
E4PB08_ECO8N/67-169
C7L944_ACEPA/87-200
A4NAH9_HAEIF/62-161
C6I2F3_9BACE/45-150
D1KAL7_9BACE/26-135
A6LED4_PARD8/220-327
C6VYD0_DYAFD/119-250
G6Z1Z3_VIBCL/58-159
E4LC87_9FIRM/50-158
F7LBT4_BACOV/125-232
G1Y4Y3_ECOLX/75-181
B8IHN8_METNO/106-209
G2PND8_MURRD/141-248
F3L1W8_9GAMM/49-160
C2IF31_VIBCL/39-140
D4IPN5_9BACT/50-155
G6EEF2_9SPHN/55-164
E5CC09_9BACE/213-320
F5IHF0_ACIBA/55-152
D7JXI3_9BACE/118-225
F9Z9I6_ODOSD/120-230
Q8XDJ2_ECO57/35-139
D7I0M6_PSESS/157-259
C7KT80_ACEPA/161-261
A8KPW3_BURPE/75-196
B6W4G7_9BACE/140-251
Q6ZXE2_PASPI/49-154
C3QH69_9BACE/116-224
E7AEN4_HAEIF/83-202
E3CY46_9BACT/58-163
A3XMC5_LEEBM/115-222
D6CZA5_9BACE/114-222
D5EV51_PRER2/44-169
D3IJ03_9BACT/139-246
E9VBV5_ECOLX/129-244
A9ACC6_BURM1/209-308
Q5PYU9_HAEPR/45-155
H8ZXL0_NEIME/50-168
B6VV60_9BACE/103-212
D9QNT6_BRESC/88-188
D1JRW4_9BACE/139-244
D0TDU2_9BACE/208-308
E9XKB0_ECOLX/38-167
C6Y216_PEDHD/105-214
Q48CE3_PSE14/88-197
E1WVF5_BACF6/42-147
G4AYJ7_AGGAC/1-90
D1JPR2_9BACE/114-224
D5BHE3_ZUNPS/111-216
D6JKI8_NEIGO/53-170
A4XQF4_PSEMY/65-165
E7YQ04_SALMO/47-167
D4B7T7_9ENTR/57-168
C2MCE5_9PORP/126-263
C3QAR3_9BACE/135-240
F6GEG1_LACS5/129-230
H4VIB6_ECOLX/11-120
G1XX15_9PROT/63-174
F0QDY7_ACIBD/78-182
H4JLL2_ECOLX/39-167
H4MMF8_ECOLX/67-169
F7TP60_PASMD/44-158
G8NVQ1_GRAMM/138-249
C4X759_KLEPN/65-186
C7JZM2_ACEPA/91-201
F7RXT0_9GAMM/46-164
G7G287_9GAMM/52-151
Q7NNV6_GLOVI/112-214
C6W4S2_DYAFD/218-321
C1D642_LARHH/35-142
F0ETV4_HAEPA/38-159
E7UG67_ECOLX/38-146
A5TE86_BURML/83-204
A5V457_SPHWW/54-167
A5ZH56_9BACE/223-332
B8KGA3_9GAMM/43-151
Q8A2F9_BACTN/118-224
Q89ZM0_BACTN/228-336
E8M1C4_9VIBR/41-151
E5B3E2_ERWAM/10-122
Q15XC2_PSEA6/59-168
A6EIN4_9SPHI/115-255
A7VA86_BACUN/136-244
H1NM02_9SPHI/205-314
A1B6B6_PARDP/161-264
B8KJG8_9GAMM/44-149
B7BD99_9PORP/114-221
Q717I7_HAEIF/37-141
B0T3Q6_CAUSK/59-167
H1YQ26_9GAMM/48-156
F0C997_9XANT/50-164
D5REC6_FUSNC/39-142
Q1R9R7_ECOUT/70-179
H8JUM3_VIBCL/50-146
F0BY23_9XANT/47-171
F7SKL8_9GAMM/45-157
F9H3F8_HAEHA/1-53
Q8PH93_XANAC/105-219
A9GDA6_SORC5/340-452
G6ZZN9_VIBCL/50-146
C9PZ13_9BACT/47-151
E1CSQ5_VIBPA/41-151
Q13DA1_RHOPS/128-234
C3QLI9_9BACE/117-244
C3QV55_9BACE/125-233
F6AAX6_PSEF1/66-166
D0TMM8_9BACE/120-227
F0BFU6_9XANT/76-190
D1PUZ6_9BACT/115-228
C9LQH7_9FIRM/59-165
F4KS36_HALH1/115-223
F0H4B7_9BACT/25-134
H8KMJ0_SOLCM/342-387
G7TKS6_9XANT/55-167
A3WU02_9BRAD/2-107
F3WUB3_9SPHN/71-191
E8FHC4_SALMO/75-181
F7LKM5_9BACE/122-227
E2KXR7_ECO57/38-152
H5W3C7_SALEN/49-156
D4XSZ3_ACIHA/41-147
F3JVS2_PSESZ/139-254
E4VD61_9HELI/38-150
C2G384_9SPHI/1131-1205
G3YM34_9RALS/81-181
D0TQH9_9BACE/215-316
F7N775_XYLFA/52-165
I0JZU5_9BACT/76-189
H8NWH1_RAHAQ/85-188
Q11YG5_CYTH3/121-226
E4RWG1_LEAB4/116-224
H0LUW4_SALMO/72-175
F5NS80_SHIFL/2-69
H1NQQ0_9SPHI/125-235
D1K3A1_9BACE/116-243
A3U6P1_CROAH/103-205
E8L097_9RHIZ/61-100
C9PW75_9BACT/152-282
A4BPT3_9GAMM/58-162
Q30QA5_SULDN/31-136
D1TRA1_YERPE/37-151
Q9XDI8_BACFG/53-158
A5V581_SPHWW/53-166
F3EUY0_9PSED/143-246
D2EVR6_9BACE/130-261
B3C8D1_9BACE/116-224
D8B9Q5_ECOLX/39-167
D4IQS5_9BACT/199-303
Q2VR25_MANGL/62-170
A1ZK38_9BACT/129-234
F1SWD3_9ALTE/61-172
H8ZXK2_NEIME/50-168
F9D3K9_9BACT/112-219
D9QNH5_BRESC/60-166
A7V836_BACUN/113-219
E7RMK0_9BACT/135-245
G4CIQ5_9NEIS/22-136
Q8PGX3_XANAC/67-181
D4VNG6_9BACE/117-224
D3HV54_9BACT/116-223
E8X693_ACISM/137-254
B0A5H1_YERPE/49-157
H1HKG3_9BACT/122-243
G1VDN9_9BACT/111-239
D2EUF2_9BACE/209-334
D9QNH0_BRESC/67-171
D2EYP5_9BACE/122-225
E3HU57_ACHXA/168-271
C8NAK0_9GAMM/62-165
G0L574_ZOBGA/116-252
Q66FJ6_YERPS/56-161
G2LYD7_9XANT/137-243
C6NS64_9GAMM/116-232
Q8YD80_BRUME/27-134
E6KXR0_9PAST/21-104
G9SK78_CITFR/34-139
F5IRS6_ACIBA/44-149
B7BAA7_9PORP/221-328
B3CJ22_9BACE/127-234
F4QUV3_BREDI/55-168
B0T4N6_CAUSK/67-179
F0P1B8_WEEVC/124-246
C9TBI9_9RHIZ/59-166
F5Z6Q8_ALTSS/54-166
D2QBB3_SPILD/104-220
F6IE81_9SPHN/50-157
Q8Z597_SALTI/43-152
B3HB00_ECOLX/67-169
F7SAR4_9PROT/85-197
F8EG16_RUNSL/129-225
E0NT12_9BACT/133-242
B8L587_9GAMM/148-251
F5IYN6_9PORP/139-246
F3ZPR9_9BACE/126-229
H4YFP0_ECOLX/39-167
A4AAW2_9GAMM/48-162
F0H4C1_9BACT/122-227
F7L5W8_BACOV/132-239
H1Y2A2_9SPHI/224-330
C9MHI1_HAEIF/46-151
C6Y2M9_PEDHD/617-717
F9D3D9_9BACT/130-256
F9BAY3_VIBCL/30-147
C7CKC4_METED/73-172
I0K720_9BACT/40-145
F1WNM8_MORCA/53-158
C6W3C0_DYAFD/130-228
H4NPU8_ECOLX/51-159
C6Y2W5_PEDHD/218-327
B7AEB3_9BACE/30-155
Q60BM6_METCA/80-189
G7F5A6_9GAMM/58-163
A4LFG8_BURPE/43-148
A8FWY6_SHESH/71-179
C9PWI0_9BACT/132-288
H1XGY2_9XANT/73-179
B4RC16_PHEZH/49-159
H8FGL6_XANCI/59-173
G4DC21_9GAMM/55-176
Q5GFN5_VIBFL/40-152
B7KNE3_METC4/94-198
B2N6S3_ECOLX/43-152
C4UBR4_YERAL/68-162
A3RV14_RALSL/173-269
G7RPP7_ECOC1/42-146
F4TZP5_ECOLX/42-147
F7LAI6_BACOV/130-237
A9MPL1_SALAR/75-181
H1HJ99_9BACT/41-160
F0R1K9_BACSH/123-229
B1KGC3_SHEWM/45-150
G2LUD2_9XANT/53-152
G1XWN2_9PROT/60-168
C3R533_9BACE/120-230
Q62E07_BURMA/60-165
H4PF64_ECOLX/43-163
G8THC7_NIAKG/117-221
C7X8P6_9PORP/131-257
G0A119_METMM/143-245
D7K250_9BACE/136-245
E8RNP4_ASTEC/60-177
F0SBS2_PEDSD/123-233
C3Q427_9BACE/126-231
B4RDM3_PHEZH/52-165
D4VAZ8_BACVU/227-315
F0C7V8_9XANT/58-171
G9FZT4_HAEIF/46-151
Q5DZE2_VIBF1/60-165
G5URG0_ECOLX/39-167
G0GLV2_KLEPN/67-169
G4ABG6_AGGAC/56-171
B8J0Z1_DESDA/36-143
E8CIG2_SALMO/49-156
B4STQ3_STRM5/66-175
D4WFZ7_BACOV/123-228
F9Z6H1_ODOSD/208-328
D0IUI3_HELP1/64-179
A0R7L6_PELPD/53-160
Q8VR82_ECOLX/65-165
H5GRH1_ECOLX/39-151
F3BJ31_PSEHA/54-159
D4ZIS2_SHEVD/53-168
D9RV69_PREMB/212-325
F8XET8_ECOLX/75-181
C3RDS2_9BACE/219-327
C5T9F2_ACIDE/98-197
G4QGD9_GLANF/68-164
G2LSX6_9XANT/61-175
F6DBN7_THICA/44-149
Q64VL9_BACFR/113-219
F7M575_9BACE/119-223
G5U6R0_ECOLX/74-177
O25574_HELPY/58-162
B1ZPN3_OPITP/84-202
F9ZA62_ODOSD/131-254
D5QMJ4_METTR/53-167
H1P3F6_9BACT/42-150
B8J592_ANAD2/223-326
B8H5G9_CAUCN/63-172
F5KCX5_PSEAI/69-169
C6XYD5_PEDHD/120-225
F7LE24_BACOV/67-193
G6AG22_9BACT/212-335
E1WM04_BACF6/144-254
Q4KDP9_PSEF5/166-267
Q3R9G7_XYLFA/55-166
Q0HQX4_SHESR/50-154
F0GGD9_9BURK/40-149
F8DVD6_ZYMMA/96-205
Q8PPJ3_XANAC/67-169
F3E252_9PSED/54-164
F3WW87_9SPHN/58-161
C7C9X9_METED/74-185
E8L8Q0_9RHIZ/85-199
G8LJV0_ENTCL/84-195
E1YN28_9BACE/223-332
E5UP32_9BACE/111-219
A5VCI3_SPHWW/55-165
E4LN81_9FIRM/56-165
D1EHB2_NEIGO/53-170
F0S8K5_PEDSD/124-234
C3RAJ4_9BACE/122-229
E5VEJ3_9BACE/452-526
Q7VZP0_BORPE/67-167
A1AB51_ECOK1/39-151
F7LC74_BACOV/124-231
D4VSM6_9BACE/219-324
E1KQ29_9BACT/30-135
E5ZYF9_ECOLX/108-217
D4WPQ8_BACOV/208-313
Q840Y4_NEIME/10-115
E8I8I1_ECOLX/75-181
B5N869_SALET/49-155
D2EVC1_9BACE/35-143
D5ES06_PRER2/49-154
A3ELW4_VIBCL/77-178
D4STQ8_9XANT/55-173
A8FUA2_SHESH/49-148
A6L614_BACV8/133-257
B0U3D1_XYLFM/55-166
E8FDB7_SALMO/60-172
A1KBG5_AZOSB/44-151
F9HXS9_ECOLX/42-146
F5KPI9_PSEAI/145-251
H5PG96_ECOLX/67-169
A1ZWB7_9BACT/23-140
A4NDZ2_HAEIF/9-140
F2ITP2_VIBCL/39-140
F9MMX9_9FIRM/44-152
D4T3M8_9XANT/83-188
F8FY87_PSEPU/60-156
Q27T84_ECOK1/44-164
G9TFS2_SALMO/49-156
C7P9X5_CHIPD/218-319
E0EW14_ACTPL/50-160
F7MGB6_9FUSO/38-147
F0S6A2_PEDSD/134-227
E8RP05_ASTEC/54-162
D9RRC0_PREMB/117-233
E6X676_CELAD/119-224
D6CXZ2_9BACE/106-214
F5UM66_9CYAN/266-371
B0T2Z2_CAUSK/58-164
F4QXI8_BREDI/54-176
B2HWF4_ACIBC/61-161
A4C1Y2_9FLAO/90-191
G2EA80_9FLAO/115-234
E9YT24_ECOLX/74-177
H3MIJ3_KLEOX/81-180
E7JPI2_ECOLX/21-130
D4X2D0_BACOV/136-261
H1SDT6_9BURK/55-169
F4HFS3_GALAU/39-143
C6VSY9_DYAFD/113-224
G8TM27_NIAKG/229-344
Q3A880_PELCD/52-160
Q1NA11_9SPHN/63-166
F7MVR8_ECOLX/35-139
Q5H2G3_XANOR/80-204
D3NRU0_AZOS1/81-187
D4WET9_BACOV/40-146
H1DA08_9FUSO/42-148
D3A036_NEIMU/28-133
C3PZ54_9BACE/115-242
F7VIC5_9PROT/35-150
C7PCV2_CHIPD/68-179
E5UXV7_9BACE/186-296
F0C895_9XANT/129-247
D7J0Z5_9BACE/133-241
G0C9T9_XANCA/57-158
G7RM29_ECOC1/74-177
E1YY49_9BACE/113-231
H1FXG2_9HELI/20-129
B3AKU7_ECO57/43-152
C9PUB1_9BACT/94-203
D4YX81_SPHJU/59-180
D7JFL2_9BACT/117-224
H6MG18_ECOLX/39-151
B3PC59_CELJU/43-156
D2QKH6_SPILD/121-227
F8N622_9BACT/119-224
G4LDE3_PSEAI/73-181
F2NHH3_DESAR/62-170
D8BGU9_ECOLX/74-122
F5IX78_9PORP/64-141
G9UB77_SALMO/72-175
H4UHF2_ECOLX/74-177
D7K4T8_9BACE/115-225
Q1NTM6_9DELT/46-153
Q4FBD9_ECOLX/43-153
A3KTN5_PSEAI/146-267
G5QF05_SALRU/47-167
H7S8G9_CAMCO/38-151
H1GP04_9FLAO/114-240
E6K5L0_9BACT/108-213
Q8PJL0_XANAC/46-153
D5MUJ1_HAEIF/50-169
C1F9J4_ACIC5/129-229
A3XPP8_LEEBM/109-185
B3I2K1_ECOLX/51-159
C2M7G2_CAPGI/45-150
E1W3S8_HAEP3/42-163
B0KIV8_PSEPG/170-269
H1XHP9_9XANT/59-173
G2PQM3_MURRD/114-223
B3ENM0_CHLPB/133-246
Q4HFX8_CAMCO/42-154
B7BGE1_9PORP/115-221
H3ME12_KLEOX/56-176
D5BBB2_ZUNPS/199-304
B4SLC2_STRM5/57-159
F6EUL5_SPHCR/63-174
Q8A5X9_BACTN/127-236
F3QUV8_9BACT/60-167
A6L9A7_PARD8/113-235
E8IZB1_ECOLX/39-151
I0WHL7_9FLAO/104-240
H3N8W6_KLEOX/49-156
I0VNS7_ECOLX/31-134
D0I281_VIBCL/50-146
D7W6D5_9FLAO/132-258
F6CXE5_MARPP/45-161
C6ICZ0_9BACE/229-336
G7TJH1_9XANT/70-182
B5ELH6_ACIF5/68-178
E0SIJ8_DICD3/72-183
C6VZI9_DYAFD/136-241
G4QNR6_GLANF/63-186
C3QTQ0_9BACE/30-147
E5UNY7_9BACE/142-248
G7DJX9_BRAJP/136-236
D9RSW1_PREMB/159-283
C6C337_DICDC/77-181
F3L1I0_9GAMM/46-156
H0LJ97_SALMO/43-152
G1WDH0_9BACT/122-229
F9HSF9_ECOLX/43-163
I0JZJ6_9BACT/150-254
B0SVP2_CAUSK/125-233
G7FK91_9GAMM/58-181
C9PVH3_9BACT/128-239
C3RGH5_9BACE/121-228
H1INZ7_9BACT/55-167
E1W986_SALTS/47-167
A4BLR7_9GAMM/14-121
B3GZG2_ACTP7/45-145
Q3KI65_PSEPF/78-178
E5C6E2_9BACE/118-225
E1P6N0_ECOAB/35-139
D7J2R3_9BACE/30-147
Q2P5K2_XANOM/2-99
Q0AN53_MARMM/51-161
D1K473_9BACE/209-333
G8LKZ0_ENTCL/42-150
B0H8Z0_YERPE/56-161
H0M691_SALMO/45-157
A7LU12_BACOV/142-252
E8G8E0_SALMO/38-146
F1ZB63_9SPHN/62-171
G7ZCF7_AZOL4/84-187
A3XMA6_LEEBM/131-236
F0E4L6_9PSED/170-269
E1YY45_9BACE/51-176
A4BXJ4_9FLAO/127-231
F5IT81_9PORP/128-234
H8IBU8_PASMH/38-146
D8JTK2_HYPDA/55-164
Q5L905_BACFN/229-336
A3P3B9_BURP0/76-176
H4Y2F4_ECOLX/42-149
B8H1T9_CAUCN/61-176
D0JQ76_YERP1/37-141
H7UF58_CAMCO/42-154
F7L4W5_BACOV/157-265
D5D107_ECOKI/35-139
B3E834_GEOLS/51-157
B7L0Y5_METC4/73-172
E7X9P5_SALMO/72-175
B2NMY1_ECO57/70-169
C7PAA1_CHIPD/142-250
D7NAQ0_9BACT/52-154
G9R8Y6_9ENTR/61-168
Q3JPT9_BURP1/68-181
G7BT52_VIBCL/28-139
B5CAR7_SALET/45-157
F9H2H4_HAEHA/48-159
E8RTW7_ASTEC/49-170
C9YAB8_9BURK/48-160
D5VK02_CAUST/57-170
A4A8E1_9GAMM/11-119
F2MW23_PSEU6/40-144
F9GLX9_HAEHA/70-189
I0KCK6_9BACT/138-219
I0HRG1_RUBGE/38-143
C1F1A4_ACIC5/137-247
C5ZRF6_BURPE/76-176
F7M062_9BACE/137-243
B7BDI2_9PORP/100-208
F3ZTZ7_9BACE/130-237
A3UFF1_9RHOB/47-157
Q7NVU1_CHRVO/84-183
E8CYJ3_SALMO/49-156
E1WT08_BACF6/113-213
B8KS28_9GAMM/44-151
F3BML0_PSEHA/1-103
E8M5Q1_9VIBR/136-248
Q8YTU3_NOSS1/193-298
Q7CTV9_AGRT5/73-175
Q0VNW2_ALCBS/1-80
C7PMI8_CHIPD/126-232
F9C3H7_VIBCL/50-146
D5AZA7_YERPZ/56-161
C1HYQ7_NEIGO/45-159
O54366_PASHA/62-170
G1VG89_9BACT/64-157
Q15SN8_PSEA6/52-170
B5CVB4_9BACE/126-232
A0M3M5_GRAFK/143-235
E1KN81_9BACT/128-230
D8CLA9_ECOLX/67-169
E6WTE8_PSEUU/149-258
E1JWX2_DESFR/43-152
H1NT19_9SPHI/39-147
E0F006_ACTPL/45-156
B5CWJ5_9BACE/154-264
E6NZR3_ECOD1/51-110
A5F1I4_VIBC3/41-151
G4LH38_PSEAI/148-249
E7WGP7_SALMO/45-157
D1K531_9BACE/93-201
Q3IEH2_PSEHT/49-166
Q8KR76_PHOLU/69-184
D4IIN1_9BACT/79-195
E6RZV0_CAMJC/42-157
F2LWK2_HIPMA/40-149
G8T6I5_NIAKG/207-341
C8WEX7_ZYMMN/82-193
B2DD77_9DELT/46-162
B8E8G6_SHEB2/36-144
H1Q011_9BACT/131-237
B5ZG59_GLUDA/61-165
E2N930_9BACE/117-225
E6SUT8_BACT6/224-330
G5TT63_ECOLX/75-181
G2DQL3_9NEIS/36-152
A6L603_BACV8/30-142
Q12RM7_SHEDO/54-166
D6KKH1_9FIRM/51-159
A3XQ54_LEEBM/43-153
Q47X24_COLP3/143-249
F4KY26_HALH1/326-437
Q02NH9_PSEAB/47-168
G7USU9_PSEUP/47-158
B6VW79_9BACE/202-312
Q841C8_NEIME/10-115
A4A6B2_9GAMM/1-107
Q01NY6_SOLUE/117-227
D8D2G6_COMTE/188-292
G7FZM3_9GAMM/61-161
D7J3S1_9BACE/119-223
C8WG18_ZYMMN/44-148
D4BT51_PRORE/64-169
G7ECV3_9GAMM/55-177
E8AEI3_SALMO/45-157
D2QV54_SPILD/118-228
F4KQL7_HALH1/261-368
C8T6V2_KLEPR/41-145
A5VDW9_SPHWW/67-173
G2LGN3_CHLTF/156-267
A5V6V3_SPHWW/49-157
E4TWJ1_SULKY/66-183
C6I1M1_9BACE/47-152
A9ALR5_BURM1/67-188
F8EB53_RUNSL/130-240
Q7NKU0_GLOVI/141-249
E6B252_ECOLX/74-177
Q0I0N5_SHESR/53-167
D4XTW4_ACIHA/61-171
G4G0S6_9GAMM/56-160
F7T317_ALCXX/153-255
A7AFM2_9PORP/287-353
Q840Z1_NEIME/10-115
B2FKT0_STRMK/54-168
E4M857_9BACT/31-133
D7IDT1_9BACE/21-147
Q64XS8_BACFR/219-327
Q11YG8_CYTH3/143-239
A0M3G1_GRAFK/134-233
Q5E161_VIBF1/51-155
G0L399_ZOBGA/113-240
A6L2A4_BACV8/136-244
H8KTF8_SOLCM/60-165
Q2RW56_RHORT/52-157
Q2G525_NOVAD/70-172
H1HQN6_9BACT/121-228
F3L599_9GAMM/38-167
C7PBD2_CHIPD/236-365
Q1NHR6_9SPHN/42-159
H1RNJ9_COMTE/68-168
D5MHT3_9BACT/66-180
H3SVU3_PSEAE/148-249
Q88IB5_PSEPK/165-264
G0JXA9_STEMA/62-185
A1S8X7_SHEAM/40-148
D2UBC8_XANAP/66-177
D4E705_SEROD/35-140
F4VHC3_ECOLX/43-152
A4C2Z7_9FLAO/114-240
F8GZA7_PSEUT/75-175
C6IIQ3_9BACE/121-227
E7V0L0_SALTM/30-139
E5U187_ALCXX/88-213
F8EMB1_RUNSL/134-233
C8PU57_9GAMM/57-161
G2BKS6_ECOLX/67-169
Q8KXD6_ACTPL/47-147
F0ER04_HAEPA/32-148
E5C3R8_9BACE/120-231
A2SJL3_METPP/70-183
C2DPM2_ECOLX/42-149
G5MSR4_SALET/60-172
I0ZPP2_ECOLX/67-169
F5JQY6_ACIBA/66-171
D5BHG3_ZUNPS/125-233
E7UQS4_ECOLX/43-163
C7PPX1_CHIPD/130-262
C5BKV0_TERTT/42-159
Q2VR51_PASHA/62-170
D7IRF0_9BACE/224-330
A5VBC1_SPHWW/51-160
G8UN83_TANFA/200-308
A2TQI3_9FLAO/110-218
Q88HL6_PSEPK/54-165
G1Y249_9PROT/44-167
D8EVU8_9DELT/51-156
B0KMC6_PSEPG/155-256
A6EIY9_9SPHI/114-234
Q21SZ8_RHOFD/70-172
C6IAZ4_9BACE/145-255
F5JZV7_PSEAI/46-150
E8XSH2_RAHSY/85-188
D4W9H2_BACOV/122-229
F5R8Z2_9RHOO/40-140
F0ERQ1_HAEPA/40-147
F3ZSK5_9BACE/119-227
C6XY29_PEDHD/50-149
E1YPP6_9BACE/138-243
E2ZPU5_PSEAI/58-178
G8NRB6_GRAMM/141-244
D4YXG6_SPHJU/60-181
F4SJY6_ECOLX/63-183
A2PXM1_VIBCL/41-147
G4CEW3_9NEIS/89-195
Q0EY51_9PROT/50-160
E5YC11_9ENTR/50-171
H7U1R6_CAMCO/38-151
Q7VTE7_BORPE/50-156
B8KKT5_9GAMM/42-149
F4CCK7_SPHS2/212-354
G9QU36_9PROT/26-135
B7B632_9PORP/218-344
E0NBJ2_NEIME/42-160
C1DJ05_AZOVD/141-256
G6AXN1_9BACT/115-231
Q092Q1_STIAD/168-282
Q1N3F9_9GAMM/51-156
H3LG74_KLEOX/56-176
F4CC48_SPHS2/137-237
G8PG29_PSEUV/60-168
H5R0M1_ECOLX/42-146
E8KGP6_9PAST/55-156
C6I277_9BACE/127-232
D4SUC8_9XANT/64-176
G4A1X2_AGGAC/31-136
F7M550_9BACE/132-237
B5ESH4_VIBFM/57-167
C9Y6D0_9BURK/72-154
G5KKQ0_ECOLX/67-169
F7LVW1_9BACE/113-214
H4MQS2_ECOLX/39-151
H1H170_9FLAO/118-246
A0Y0N7_9GAMM/116-222
E0XWN3_9PROT/133-238
B4WXV0_9GAMM/26-131
D7IPR3_9BACE/203-334
F3C612_PSESG/62-176
A5V7A5_SPHWW/122-233
E1YPW9_9BACE/138-229
G6E8I9_9SPHN/71-190
D7K232_9BACE/118-228
F0Q2M6_ACIAP/70-174
D8BIJ6_ECOLX/55-163
A5W778_PSEP1/60-160
B8J0G8_DESDA/54-163
D5BE08_ZUNPS/178-304
C1HX99_NEIGO/60-175
B4WZ21_9GAMM/41-148
A5V476_SPHWW/50-163
F7LVV2_9BACE/38-144
Q8F853_LEPIN/182-310
H1GUE0_9FLAO/122-227
D7J3Q1_9BACE/208-313
D7XDS2_ECOLX/75-181
G8TKT0_NIAKG/114-222
A3J584_9FLAO/90-201
D4XTB5_ACIHA/55-163
I0KEM3_9BACT/127-235
F7LVI0_9BACE/145-255
A1KW51_NEIMF/42-160
A4GJD4_9BACT/42-148
C9P801_VIBME/62-175
B2I8A3_XYLF2/67-173
G2SB47_ENTAL/62-165
H5KCW1_ECOLX/39-151
G3XD89_PSEAE/74-181
C6ITE8_9BACE/121-232
B3JGP2_9BACE/117-225
E5WVJ0_9BACE/138-244
A3QHA8_SHELP/46-154
A0KY60_SHESA/71-179
A7LZ79_BACOV/129-239
B1XDG2_ECODH/39-151
F8N7E8_9BACT/210-319
D8IWR2_HERSS/156-259
Q492R9_BLOPB/81-188
D7IYV5_9BACE/133-239
D8AMX0_ECOLX/65-165
D0LM84_HALO1/82-194
F7M9P5_9BACE/114-220
B0GIR8_YERPE/67-176
A9Z5Y9_YERPE/67-176
D1W3G3_9BACT/215-339
C0BLI4_9BACT/44-152
H4NUY0_ECOLX/42-147
F0MG38_NEIMG/42-160
H3M046_KLEOX/75-181
D3HXK9_9BACT/121-226
E5CAK8_9BACE/115-217
G2DM68_9NEIS/59-158
Q0BY92_HYPNA/53-166
G4PRL2_ECOLX/74-177
I0K994_9BACT/115-233
Q1IIZ6_KORVE/147-258
F0HA47_9BACT/116-225
A1ZKL4_9BACT/120-230
C0BJD8_9BACT/115-223
G2ISZ0_9SPHN/63-176
F5Y5N1_RAMTT/52-159
C3RBP9_9BACE/127-210
E8H3K2_ECO57/51-159
D4X2L2_BACOV/200-308
H1DI93_9PORP/682-789
H6RED4_9BACT/103-213
H1H3X5_9FLAO/125-269
A0Z925_9GAMM/47-155
C6SHU7_NEIME/54-172
Q6N1L8_RHOPA/108-208
G2ILZ9_9SPHN/42-151
E4TKI4_MARTH/111-218
A5VDK4_SPHWW/73-173
D4VMP6_9BACE/125-233
F7RZF2_9GAMM/133-239
E1QHG0_DESB2/74-186
F9ZMM0_ACICS/61-174
F3XZK5_9FLAO/124-249
A6LC49_PARD8/250-355
F7TH28_PASMD/34-145
A3DAR1_SHEB5/58-157
G5STY6_9BACT/43-151
E1WSI4_BACF6/133-239
C6M2E6_NEISI/67-167
D8D3Z2_COMTE/10-114
C9PVX8_9BACT/112-237
B9C4Q6_9BURK/190-290
D0MFU7_RHOM4/127-230
B8KW85_9GAMM/57-172
Q3IFP3_PSEHT/42-150
D8NC25_RALSL/54-159
A4YY61_BRASO/97-207
A7LVI4_BACOV/131-236
Q44267_AERSA/189-287
D8JQI2_HYPDA/119-225
C6VU57_DYAFD/91-196
C6Z9M2_9BACE/116-221
A3XL49_LEEBM/133-232
H7U1C2_CAMCO/42-154
F5SUI0_9GAMM/55-158
F6AIB9_PSEF1/58-169
E4VUM1_BACFG/114-224
G2JKM8_ACIBA/55-160
E7UXI3_SALTM/49-156
H1DSD4_ECOLX/51-159
E1SWG6_FERBD/46-169
G2SFP1_RHOMR/130-227
F6ICI8_9SPHN/61-180
E2SSN4_9RALS/64-161
G4CJA7_9NEIS/68-167
B5TLX6_FLAJO/14-121
F5KWC1_PSEAI/140-249
G7FPX4_9GAMM/54-168
F4AJ45_GLAS4/60-164
B3CC16_9BACE/45-153
D6D8J5_9BACE/25-131
D1PYI2_9BACT/115-222
E5CB19_9BACE/118-226
D7VHC2_9SPHI/125-252
Q64MV2_BACFR/145-255
A3XN99_LEEBM/51-162
H8JYK0_VIBCL/62-178
B7S1C6_9GAMM/47-153
C6BBM7_RALP1/48-155
C3QJ65_9BACE/114-220
H7T579_CAMCO/41-155
Q8PGT7_XANAC/60-160
A0M258_GRAFK/226-331
B4A3E3_SALNE/49-155
D7VRK4_9SPHI/60-162
E6KAD2_9BACT/104-220
D4SZ68_9XANT/60-173
D7J2K5_9BACE/212-319
F6IKX1_9SPHN/62-173
B7V6V7_PSEA8/69-174
G7R9V3_ECOC2/67-169
A5ZHN3_9BACE/132-239
F6AQP8_DELSC/191-297
A7M342_BACOV/119-225
F8X065_9PORP/43-153
Q2P6K1_XANOM/6-59
D7J629_9BACE/211-338
H5NBD3_ECOLX/30-139
C6VXQ3_DYAFD/122-232
B1ZR84_OPITP/69-188
Q64S21_BACFR/127-236
H4U2S7_ECOLX/39-151
A4CIC8_ROBBH/114-220
F3FM15_PSESX/46-153
Q5FQ91_GLUOX/66-180
F9YSD8_CAPCC/140-248
Q2SB52_HAHCH/48-153
E4MP02_CAPOC/114-219
D7IPF0_9BACE/128-236
A7LY86_BACOV/135-240
A6EJ64_9SPHI/143-251
C3Q9F5_9BACE/217-339
E1YZU7_9BACE/132-218
A5ZGZ4_9BACE/120-231
A3LKY4_PSEAI/79-179
B3AIW4_ECO57/70-169
H5WAK1_RALSL/68-169
BTUB_YERPS/43-151
F3WVP7_9SPHN/63-164
B1ZVV3_OPITP/77-190
D8MWT9_ERWBE/66-194
G1XVW6_9PROT/24-134
Q3II68_PSEHT/43-154
H8FHF7_XANCI/69-203
G0AXR2_9GAMM/74-185
A8EWA3_ARCB4/62-160
G6DY14_9GAMM/61-163
Q1I532_PSEE4/126-241
A5ZG68_9BACE/51-156
F0CA97_9XANT/60-159
A7LXR1_BACOV/133-258
G9G035_HAEIF/46-151
G5YF69_ECOLX/74-177
B2FL51_STRMK/92-195
E1YS67_9BACE/131-257
H5C112_ECOLX/75-181
C3QC51_9BACE/124-231
E7B667_YERE1/61-168
F0J2N4_ACIMA/49-162
F3FPQ3_PSESX/112-232
F5J397_9PORP/228-335
G3IV23_9GAMM/131-233
F8EML8_RUNSL/42-148
F7Q9Z8_9GAMM/16-129
B1NMD3_9BACT/127-238
G1XWE4_9PROT/84-192
C6Z453_9BACE/145-252
A5G2A4_ACICJ/53-165
D1QUP0_9BACT/124-231
Q3JK06_BURP1/113-218
B9KUG1_RHOSK/66-163
Q5LIG3_BACFN/146-248
A7M2F9_BACOV/127-255
F2ZRY3_9PSED/101-210
E8GM20_SALMO/47-167
F3X0V3_9SPHN/62-171
A4CLH1_ROBBH/102-206
F5THB8_9FIRM/47-156
A6V9N4_PSEA7/119-221
H6RHY9_9BACT/116-221
Q21GD1_SACD2/68-173
C6XU01_PEDHD/120-231
B0MWD9_9BACT/1130-1245
Q1YWX6_PHOPR/40-146
C6Z770_9BACE/223-329
G2BK08_ECOLX/43-163
G0A7A5_METMM/39-150
Q0BZ94_HYPNA/57-163
C6ZB64_9BACE/115-242
H1LLI7_9PAST/46-165
A3WJK2_9GAMM/68-170
E1SQ05_FERBD/35-143
Q9KVE6_VIBCH/77-178
F7LBV4_BACOV/211-338
Q9EZ93_ZYMMB/75-183
A4AMA4_MARSH/115-239
D4H8L6_DENA2/42-149
A0KRW0_SHESA/49-154
F8X0S0_9PORP/81-189
F3QQI3_9BACT/124-249
G5WNF3_ECOLX/75-181
E8BNQ3_SALMO/49-156
H2FZW2_OCESG/52-163
A6GLJ5_9BURK/44-156
Q7M930_WOLSU/62-169
C6SJC9_NEIME/68-164
E7IYX0_ECOLX/74-177
A7LY13_BACOV/203-331
B5D485_9BACE/166-274
E7P1H4_PSESG/139-254
D3RBE3_KLEVT/76-182
F4C1D6_SPHS2/147-252
G2MFS5_HELPX/40-141
B3IM87_ECOLX/129-244
E6SWR4_BACT6/117-225
G0LAW2_ZOBGA/117-223
F9IJ30_ACIBA/66-180
D4V682_BACVU/209-333
D0TR70_9BACE/52-180
H1C684_ECOLX/39-151
G0L650_ZOBGA/218-300
Q1QQ68_NITHX/67-161
H0F8Q6_9BURK/134-237
C8TZQ7_ECO10/38-146
A8H6Q9_SHEPA/52-164
A6VSA2_MARMS/50-157
A3N6V7_BURP6/115-221
I0MTX3_SALET/47-167
E6Q439_9ZZZZ/54-160
D4T465_9XANT/76-185
F5K1K3_PSEAI/128-235
H1NKH0_9SPHI/219-325
D8BN11_ECOLX/42-149
G0J723_CYCMS/121-223
E2NYJ5_PASHA/59-162
E4T602_PALPW/135-242
Q2NDE9_ERYLH/17-127
D1RVM6_SEROD/79-195
A7GYL2_CAMC5/60-160
C6IRH1_9BACE/127-246
E8VWG8_VIBVM/62-168
F4KM60_PORAD/48-148
D3IEM3_9BACT/128-251
D7FE37_HELP3/45-160
E7YBS2_SALMO/38-146
B1KMB8_SHEWM/49-157
Q11GL9_MESSB/45-154
E8XMY9_RAHSY/60-167
B5P7A0_SALET/38-146
C7JE97_ACEP3/91-201
A3UH35_9RHOB/51-172
A1FAR6_VIBCL/41-148
C4S1Y2_YERBE/62-183
G2SKR1_RHOMR/122-227
E4ZBS0_NEIL0/77-186
F3ZUK5_9BACE/203-329
F0H996_9BACT/54-159
H7FUF1_9FLAO/114-220
H0FC01_9BURK/142-242
G8UHN8_TANFA/130-235
D4Z3L1_SPHJU/89-191
E6QEP2_9ZZZZ/42-153
G7F7V8_9GAMM/51-169
G9FZT1_HAEIF/46-151
F9YPA6_CAPCC/128-233
A5FEN2_FLAJ1/134-235
A0YGC7_9GAMM/49-158
Q11YY3_CYTH3/150-252
D3I7K5_9BACT/122-230
F2G9S4_ALTMD/60-165
C6CC51_DICDC/75-174
C7CIS1_METED/64-179
C1F2X6_ACIC5/193-306
Q7VSG8_BORPE/48-152
Q7WXJ8_CUPNH/70-167
F6IKR9_9SPHN/70-170
B5CZ03_9BACE/134-241
G8TIU7_NIAKG/118-227
G4LHI7_PSEAI/59-159
D1D1T5_9RHIZ/54-161
F6EVY6_SPHCR/54-159
F2IBR0_FLUTR/137-226
E5VF64_9BACE/35-143
Q8P9X4_XANCP/96-205
G7FKH9_9GAMM/164-286
Q64UU0_BACFR/119-229
F7LBZ3_BACOV/119-230
D5D5K9_ECOKI/51-159
G7RSC8_ECOC1/39-151
B0V522_ACIBY/66-173
F2EQY8_PANAA/70-185
D1BPR5_VEIPT/62-171
D8DY14_PREBR/120-251
B3CIE4_9BACE/116-233
D4ZJT5_SHEVD/61-160
H1S864_9BURK/40-151
A7M629_BACOV/215-321
C6VTI2_DYAFD/100-205
F0RGG3_CELLC/45-155
E9WYV5_ECOLX/129-244
B4T0X6_SALNS/38-146
A3WA24_9SPHN/63-166
H1G7H8_9GAMM/47-157
Q31DW9_THICR/49-157
E9XWZ2_ECOLX/67-169
E1GUG6_9BACT/127-236
Q5DZQ4_VIBF1/58-157
Q5GW06_XANOR/162-272
F6AI42_PSEF1/163-270
G0CCJ4_XANCA/60-172
Q8EF34_SHEON/58-164
D1PEV5_9BACT/117-226
Q5QWX4_IDILO/137-239
Q63J68_BURPS/60-165
B4S534_PROA2/131-244
F9Q8F3_9PAST/43-161
D7K2C6_9BACE/215-325
C9KYH1_9BACE/117-226
B2HYJ7_ACIBC/52-160
D5BE67_ZUNPS/116-241
F7M3I1_9BACE/30-155
G5X485_ECOLX/43-163
D4X1N6_BACOV/102-210
D4WL42_BACOV/106-209
Q8XBQ5_ECO57/70-169
D4V541_BACVU/200-306
D7K5A0_9BACE/199-319
F0H8L8_9BACT/41-153
F0S4D1_PEDSD/142-253
Q87ZX8_PSESM/70-170
Q84ID3_BACFG/47-156
D2TB92_ERWP6/68-196
G8R1I7_OWEHD/136-238
B3IL38_ECOLX/67-169
H4VBD1_ECOLX/75-181
B1IQJ0_ECOLC/75-181
Q64VH7_BACFR/119-225
D5H5E6_SALRM/122-255
C7PF14_CHIPD/115-225
H1E375_ECOLX/74-177
E7A5N6_HAEIF/49-182
E9Z443_ESCFE/43-163
G7FBE9_9GAMM/54-159
Q3KBJ2_PSEPF/144-263
F0S0W3_DESTD/34-143
D0GZK7_VIBMI/40-151
G1WAQ1_9BACT/119-224
C4S3L8_YERBE/61-168
A0YDY1_9GAMM/80-186
B3QX83_CHLT3/30-128
Q5XXP8_MORCA/41-146
G5S739_SALET/66-173
G9W1N6_SALET/25-145
G8TBL0_NIAKG/121-241
F0B175_NEIME/39-144
H5T869_9ALTE/56-180
Q8PQN2_XANAC/127-237
F3I9J7_PSESF/91-194
Q0HPL8_SHESR/48-153
H1UKZ0_ACEPA/108-213
H1GK54_9FLAO/207-313
A1F854_VIBCL/28-139
D3I4N2_9BACT/476-570
G0CHM8_XANCA/48-158
Q4ZRR6_PSEU2/69-169
E6X3N6_CELAD/114-219
I0K585_9BACT/130-238
B4REJ7_PHEZH/47-160
B1M5A3_METRJ/99-203
D3IKJ7_9BACT/123-229
F0C6M4_9XANT/73-168
F8FVW0_PSEPU/38-153
F4VPM4_ECOLX/43-153
F5IYS5_9PORP/139-248
G0B997_SERSA/43-154
Q881P1_PSESM/85-184
Q15UV7_PSEA6/53-162
D7K8R0_9BACE/132-256
D6JHG9_ECOLX/38-146
C3JC45_9PORP/72-176
G7UN33_PSEUP/115-223
E5BZX1_9FUSO/43-151
E1WM82_BACF6/45-150
D4VMR9_9BACE/135-242
D7VP35_9SPHI/200-334
H7SDQ4_CAMCO/38-151
G2HMS5_9PROT/139-240
G7ESD8_9GAMM/55-157
F7LFC0_BACOV/47-152
D1QVW4_9BACT/130-239
G7BEW2_VIBCL/50-146
C7M824_CAPOD/85-161
E6K4G5_9BACT/130-238
F7LLH4_9BACE/220-325
G3IUJ3_9GAMM/76-169
B5QTL5_SALEP/45-157
B8KVK7_9GAMM/21-134
E4TDI4_RIEAD/92-197
B4EUG9_PROMH/55-158
D0TCU2_9BACE/51-156
B7I9G4_ACIB5/67-167
E4KSL1_9PORP/128-219
Q0BYU9_HYPNA/74-183
Q2SGL7_HAHCH/49-154
D0MF93_RHOM4/127-233
E1WLY3_BACF6/219-327
E1VNI1_9GAMM/84-191
B1KB69_BURCC/73-174
C6XP67_HIRBI/70-171
E1GT63_9BACT/173-286
F4SFF5_ECOLX/75-181
E0FIG1_ACTPL/45-156
E7B660_YERE1/56-161
Q8CWA1_ECOL6/43-163
B3C9Q5_9BACE/101-206
D5QHW4_GLUHA/120-233
C2LMY0_PROMI/55-158
A0Z9E6_9GAMM/40-149
B7AM80_9BACE/138-247
I0AIM3_9BACT/127-232
G8TEI7_NIAKG/117-237
D4W9Z5_BACOV/114-223
H5Q7C9_ECOLX/38-146
E1KSX3_9BACT/120-224
C3Q4V7_9BACE/209-325
E5AKT7_BURRH/62-159
D3IEA4_9BACT/83-191
H1NUY8_9SPHI/1-36
A9DWF9_9FLAO/111-217
A8AFT0_CITK8/34-139
Q841G5_NEIME/10-115
B3C5R6_9BACE/138-261
E5BVQ5_9FUSO/39-148
A7M583_BACOV/62-193
H8GJ49_METAL/74-185
A3WQQ9_9GAMM/56-171
D1E778_NEIGO/57-161
A5ZG31_9BACE/207-315
F3Y121_9FLAO/204-332
H1NNC9_9SPHI/389-463
Q0K147_CUPNH/85-189
C3QRX7_9BACE/114-231
Q2VR21_MANGL/62-170
E7RPD3_9BACT/128-232
D0TF46_9BACE/126-212
F9AZQ3_VIBCL/45-156
Q01T98_SOLUE/142-239
H1H5N7_9FLAO/124-269
H1XKF7_9XANT/56-160
G4QIK0_GLANF/66-178
C7BXH1_HELPB/60-163
F6F231_SPHCR/59-172
F6GHJ8_LACS5/46-157
B5D010_9BACE/114-233
H1E6H6_ECOLX/75-181
H1DSP9_ECOLX/42-147
B5CZT0_9BACE/121-207
F9XWV8_CAMFE/56-153
B0RPW2_XANCB/49-171
B7LZ41_ECO8A/39-151
C8CGJ2_ECOLX/43-167
A1JJ84_YERE8/61-175
F4QN17_9CAUL/62-174
E7PMG0_PSESG/143-246
A3XI13_LEEBM/112-240
H1NMT2_9SPHI/124-228
E6V5K3_VARPE/71-171
E1TGX8_BURSG/112-230
B8KH73_9GAMM/49-151
D7IMG3_9BACE/94-202
H0NZJ8_9SYNC/217-321
D4WUN6_BACOV/122-253
H1NRM7_9SPHI/142-249
D1YQX5_9FIRM/22-131
G7HMX9_9BURK/118-223
Q5L9A4_BACFN/211-315
F2K4D8_MARM1/72-169
F3GJF1_PSESJ/139-201
A0B1L6_BURCH/68-168
E1GVL6_9BACT/151-277
BTUB_ENT38/37-145
G5LH87_SALET/38-146
B8EF92_SHEB2/51-162
E5CA71_9BACE/109-219
B9CX35_9PAST/50-163
Q9AQK8_VIBPA/64-162
E2NJ56_9BACE/110-217
H0MK47_SALMO/49-156
C4XGU9_DESMR/46-156
E8DA87_SALMO/60-172
C3Q9I8_9BACE/202-330
F5R9W7_9RHOO/43-156
D9RRL9_PREMB/81-181
B0SYS2_CAUSK/22-134
Q9A6A0_CAUCR/49-170
H8KXI7_SOLCM/133-265
B6DYJ0_NEIME/22-136
A6L9A2_PARD8/113-231
F5Z5X0_ALTSS/58-159
G2AE06_ECOLX/43-153
A7N503_VIBHB/40-152
Q82VJ4_NITEU/168-275
Q64PA0_BACFR/121-228
G9RLD4_9ENTR/38-146
F5QK96_SHIFL/39-167
G9Y1U7_HAFAL/56-161
C6UU81_ECO5T/39-167
B8CLU1_SHEPW/52-178
D1QMD1_9BACT/52-154
G5SP33_9BACT/53-160
E1WRJ5_BACF6/212-328
B3DX46_METI4/152-266
A7IG88_XANP2/67-180
Q2SME7_HAHCH/58-160
D3IEI4_9BACT/121-229
C7PJQ2_CHIPD/120-221
G1XXK8_9PROT/63-175
D1XW94_9BACT/117-233
H8FA25_XANCI/73-179
C6RF61_9PROT/63-163
F0BIR7_9XANT/44-159
F3XXE7_9FLAO/48-153
B7V0M1_PSEA8/46-150
Q9I473_PSEAE/40-147
F5RXP1_9ENTR/43-155
BTUB_ECO57/38-146
A9E0K1_9FLAO/118-228
D4WZZ2_BACOV/203-340
B0RWM9_XANCB/63-167
D4T002_9XANT/60-174
F1Z4S4_9SPHN/76-183
F4CCP0_SPHS2/113-221
C5ZB07_BURPE/115-204
H5CKU5_ECOLX/39-151
E8PIE7_ACIB1/13-118
H5B4I8_ECOLX/75-181
E8LFH2_9FIRM/51-161
Q66BY7_YERPS/102-202
A9C160_DELAS/165-264
G6XFZ5_9PROT/64-178
B1TDF8_9BURK/66-162
C8PIC3_9PROT/61-160
A3WXS4_9BRAD/101-200
A6DUG1_9BACT/70-180
A3CYR1_SHEB5/48-153
C6Z900_9BACE/143-249
B7B5G4_9PORP/118-236
Q4KBX3_PSEF5/148-252
G0J2Y4_CYCMS/226-336
D6KP33_9FIRM/49-158
F7LRU2_9BACE/130-237
H8IG76_PASMH/47-165
C7PNN0_CHIPD/116-239
Q0C067_HYPNA/50-159
D7VUJ1_9FLAO/127-235
E1VHV0_9GAMM/96-200
C4HZH9_YERPE/70-184
G6YCX0_9RHIZ/61-170
A7ZKK5_ECO24/74-177
D7JX95_9BACE/195-302
A0AXS8_BURCH/110-207
E2NID1_9BACE/97-203
I0AIC0_9BACT/125-236
Q1VSD3_9FLAO/56-167
A3QFB4_SHELP/54-159
E9VM05_ECOLX/44-149
H7F166_PSEST/47-167
F7L7F6_BACOV/130-237
E9TPY4_ECOLX/43-167
F1X5V3_MORCA/82-195
C3KCM7_PSEFS/54-162
D7IK24_9BACE/41-146
G7C130_VIBCL/30-147
G0J6K3_CYCMS/225-334
E2XFH1_SHIDY/74-177
A3YSG3_CAMJU/38-151
B7LW57_ESCF3/75-181
D2F1I1_9BACE/151-257
D0TID5_9BACE/119-221
D2NIE0_ECOS5/39-150
D4WQK1_BACOV/210-336
Q1NCX8_9SPHN/43-151
H1YKL8_9GAMM/147-259
F7VCA6_9PROT/84-201
D2RME9_ACIFV/73-204
A0YA13_9GAMM/49-158
A5VC90_SPHWW/60-161
Q1N1C5_9GAMM/54-167
H8DVU3_9NEIS/40-156
A6H0H9_FLAPJ/45-153
H5TDS6_9ALTE/84-195
G5GCA8_9BACT/130-240
D1U1V8_YERPE/56-161
F4AIW0_GLAS4/50-155
D4GDV9_PANAM/42-150
D3L3J2_9BACT/49-159
D4T6V7_9XANT/61-178
D7NFN6_9BACT/110-216
F5J3T2_9PORP/126-236
F1VY66_9BURK/50-160
B6ESH4_ALISL/60-165
Q0BQR4_GRABC/72-174
F4QT91_9CAUL/14-122
C7PB12_CHIPD/220-353
D7W0Q1_9FLAO/118-228
F4L406_HALH1/72-182
F3DQI8_9PSED/158-260
Q21E95_SACD2/60-166
G7QP83_LEPII/89-193
A6KZE7_BACV8/122-229
Q84E43_HAEPR/45-156
D0KIE7_PECWW/42-146
G4FRI7_9GAMM/71-184
Q3SQG8_NITWN/102-210
G5GAZ7_9BACT/25-107
F4L0L9_HALH1/97-223
Q11WC4_CYTH3/114-225
H7R249_CAMCO/42-154
H1UK36_ACEPA/69-179
E2NMY9_9BACE/124-230
E3HU20_ACHXA/40-152
E7G4B7_9HELI/63-178
D3QNM1_ECOCB/67-169
Q8FV51_BRUSU/54-161
D3II53_9BACT/108-224
D4Z082_SPHJU/50-158
C9MSZ9_9BACT/113-239
D4SVR4_9XANT/52-164
G1Y4G6_9PROT/39-162
D6HTF6_ECOLX/43-163
D8JGW3_ACISD/61-161
Q47F01_DECAR/134-233
D1K824_9BACE/117-244
H5MSC5_ECOLX/39-151
F6F264_SPHCR/59-172
Q080N0_SHEFN/75-177
E1YWK7_9BACE/51-171
E1YYR6_9BACE/206-307
E0TIE8_PARBH/39-148
D6D5W8_9BACE/115-224
H8IGW5_PASMH/53-158
Q7P5E6_FUSNV/36-142
H5QM77_ECOLX/38-146
C1DE20_AZOVD/60-161
D4VG64_9BACE/119-225
Q64VK3_BACFR/128-238
A4BG04_9GAMM/47-152
F2JVE8_MARM1/48-155
Q8EGV9_SHEON/63-165
Q1ZI01_9GAMM/43-152
D4SUR9_9XANT/60-160
E1Q9T5_HELPC/40-141
D6D3E3_9BACE/172-302
A5ZDL9_9BACE/110-217
D4ST13_9XANT/137-243
E4MSU0_CAPOC/114-222
G3Z5R1_9NEIS/63-163
H1DD18_9PORP/220-332
F0BIH5_9XANT/35-157
D5QFG4_GLUHA/119-230
Q21KM4_SACD2/67-168
E8RPA6_ASTEC/67-179
D9QIV1_BRESC/47-154
Q304S0_ACTPL/47-147
C7PA36_CHIPD/33-165
B5CYA1_9BACE/121-228
E5C9M8_9BACE/116-223
F0QGR3_ACIBD/60-157
D3RLU6_KLEVT/42-151
F3J7N3_PSEAP/28-137
H1DA13_9FUSO/39-145
Q1H351_METFK/73-184
A7LU01_BACOV/159-269
Q487J5_COLP3/59-171
G6E1R1_9GAMM/57-173
F7LCY0_BACOV/118-225
F3WUW0_9SPHN/62-177
C2FWW4_9SPHI/121-237
E8RFD0_DESPD/69-175
H5BBP8_ECOLX/11-120
D1K860_9BACE/37-147
D4SYP2_9XANT/57-170
A5FF33_FLAJ1/121-226
C6V2P1_ECO5T/43-152
D3QLM6_ECOCB/43-163
C0RJV3_BRUMB/48-155
D8DTP4_PREBR/132-223
D1JSA4_9BACE/143-251
B3B8H2_ECO57/75-181
C7JXX4_ACEPA/106-207
G5GNA2_9FIRM/88-188
B0NQT9_BACSE/217-326
Q8XYF1_RALSO/52-157
B7ICE8_ACIB5/77-174
B3PL25_CELJU/51-165
F5IYF8_9PORP/130-235
B5JGC5_9BACT/56-176
Q07JV1_RHOP5/80-191
H4XJP0_ECOLX/74-177
G9FZZ0_HAEIF/46-151
I0MZD3_SALET/43-152
B8GXR1_CAUCN/71-173
E6SRW8_BACT6/142-249
A8HWH8_AZOC5/160-264
F4C9B5_SPHS2/121-229
F7MAH0_9BACE/115-231
B4RGE8_PHEZH/58-164
C6Z004_9BACE/111-219
F6IHF3_9SPHN/27-135
C6YHX7_VIBCL/62-181
F7LKI3_9BACE/200-325
A7ALM2_9PORP/224-332
Q1BWC3_BURCA/103-199
D0TAX4_9BACE/250-355
A3ZJ44_CAMJU/45-157
B4SIY5_STRM5/46-174
B0SW03_CAUSK/57-176
H5DKK7_ECOLX/42-149
B0T6M1_CAUSK/53-161
Q221D3_RHOFD/50-156
B3B1V3_ECO57/38-146
C7JIC7_ACEP3/87-200
F4U441_ECOLX/75-181
F5ZF67_ALTSS/51-163
F5MUZ0_SHIFL/9-113
E2NG04_9BACE/2-38
A4W6P7_ENT38/75-181
E1PC94_ECOAB/38-152
D1W7K3_9BACT/123-229
F0F907_9BACT/226-352
C6VYU4_DYAFD/265-371
G1VFD1_9BACT/47-152
G9S5G0_9PORP/128-221
F5IX76_9PORP/126-233
B8L7T0_9GAMM/42-159
E8I4V3_ECOLX/43-163
H1P334_9BACT/39-138
A6EIX4_9SPHI/260-362
H5KEN1_ECOLX/39-167
C8WFB7_ZYMMN/53-174
E2XZB7_PSEFL/154-255
G4MJ20_9BURK/26-127
D5AMC7_RHOCB/53-199
D1F260_BRUML/50-153
H8CRD0_CAMJU/45-157
D2QDW9_SPILD/153-248
D6Z1X8_DESAT/46-154
A4CA05_9GAMM/46-169
C4HU74_YERPE/42-149
D7NDL9_9BACT/111-218
G7LK34_9ENTR/42-149
F6AWF6_DELSC/189-293
H1TYV4_9BACT/61-170
H1HKC9_9BACT/40-146
D7W749_9FLAO/109-222
A3UKB4_9RHOB/47-155
C3PVY7_9BACE/227-315
Q9PFV7_XYLFA/71-193
G8Q521_PSEFL/64-172
F8Z6F6_VIBCL/40-151
Q1NG32_9SPHN/42-156
F2KZ88_PREDF/496-587
D0LM61_HALO1/202-311
H5TCY7_9ALTE/56-165
D0JG25_YERPD/46-150
G5R1F3_SALSE/72-175
F4L701_HALH1/121-237
Q9A9I9_CAUCR/45-154
E6BPL1_ECOLX/74-177
A4BVH2_9GAMM/69-170
B5D1E5_9BACE/183-289
G7LQ60_9ENTR/76-178
E0EHF1_ACTPL/50-150
Q3IHS7_PSEHT/39-146
G8Q2C3_PSEFL/46-156
D2ACS1_SHIF2/53-161
E7PTG9_PSESG/139-254
C0BGB4_9BACT/113-214
C0VJN0_9GAMM/66-181
G7FFB9_9GAMM/56-177
E7PGJ6_PSESG/112-232
Q6NCR2_RHOPA/110-216
D7IHB7_9BACE/43-171
D6D2B0_9BACE/140-271
F6ARI9_DELSC/83-188
C3TPW8_ECOLX/75-181
C3R071_9BACE/195-302
A4A517_9GAMM/77-182
D0TKD4_9BACE/135-240
C3R6G4_9BACE/118-227
G2L9N9_PSEAI/55-171
C6RCV0_9PROT/40-153
C5B2T9_METEA/64-170
F0S4C9_PEDSD/140-246
B9B1X0_9BURK/170-270
E8L6N3_9RHIZ/120-228
G2IKZ8_9SPHN/74-196
B7CKB1_BURPE/68-181
B9XS31_9BACT/90-195
A5ZGE9_9BACE/227-353
A9G6A8_SORC5/289-393
I1BAM4_ECOLX/38-146
H5AS93_ECOLX/11-125
G4FVX6_9GAMM/65-165
F6ICH5_9SPHN/47-152
H5EG38_ECOLX/74-177
C3Q859_9BACE/130-257
Q21LA4_SACD2/52-163
G4KG03_YEREN/106-206
D7VK13_9SPHI/218-326
C6I3N2_9BACE/116-224
D0TDZ5_9BACE/121-226
B2PZZ8_PROST/57-162
I0WF80_9FLAO/221-327
Q1H3G1_METFK/73-179
A4CA59_9GAMM/61-163
G4LPJ4_PSEAI/58-178
F1YWY3_9PROT/80-189
F3J2A2_PSEAP/47-168
C0N4R6_9GAMM/43-146
A7V5L5_BACUN/167-309
B3PJT2_CELJU/158-262
A5ZEW5_9BACE/36-164
H1Y423_9SPHI/118-224
G5X5Z1_ECOLX/38-152
Q5LDF2_BACFN/121-226
D4VR97_9BACE/116-224
F0BYA3_9XANT/58-170
B3H7Z3_ECOLX/39-151
E5CDA5_9BACE/44-149
D1DM15_NEIGO/67-170
G9R849_9ENTR/42-151
A6L9B2_PARD8/113-238
H7FTF7_9FLAO/110-215
F7L867_BACOV/137-242
G3ZAP8_AGGAC/41-172
G9VUZ0_SALMO/72-175
F4QNQ3_9CAUL/54-165
F1Z8W7_9SPHN/53-165
D6IPR0_ECOLX/39-151
G8TFJ2_NIAKG/145-233
E5YIQ8_9ENTR/77-181
F7LAX7_BACOV/212-340
E4T364_PALPW/128-227
E6T1S3_SHEB6/47-168
A3WHR3_9SPHN/43-158
G4BFJ6_HAEAP/39-145
B5NXR7_SALET/51-158
B7BEH1_9PORP/121-226
D2QQV6_SPILD/47-158
C5NLZ7_BURML/70-171
C6IDW7_9BACE/113-219
E7VN80_SALMO/38-146
H1U226_9BACT/41-149
A5V6W8_SPHWW/55-163
A1B1Y4_PARDP/47-153
Q841B3_NEIME/10-115
B0SWP2_CAUSK/59-169
E7V189_SALTM/72-175
B9Z4I2_9NEIS/58-157
F9D0F5_9BACT/43-155
A0YDX0_9GAMM/58-168
A2VQA4_9BURK/83-200
B1JQ58_YERPY/20-129
D4VFH4_9BACE/52-180
D4WUB5_BACOV/44-173
G6AZ43_9BACT/40-139
H4KGB3_ECOLX/39-167
G7TC14_9XANT/51-162
A7LR40_BACOV/100-206
C9X205_NEIM8/67-170
F1WUM5_MORCA/40-145
D3IMJ5_9BACT/112-240
Q0TK88_ECOL5/46-166
F0KH50_ACICP/64-164
D3I6Q0_9BACT/103-208
B7ALM7_9BACE/138-248
E4MD75_9BACT/121-231
G4Q2D2_ECOLX/44-149
A5V4Y2_SPHWW/66-179
F0BQM4_9XANT/67-187
F7NU93_9GAMM/52-160
G8XAK5_FLACA/117-224
A9MDB1_BRUC2/50-153
G8PG26_PSEUV/51-155
C3QX59_9BACE/103-234
D1QVP4_9BACT/120-278
H1RKR6_COMTE/90-191
G1WBK2_9BACT/43-154
H7V036_CAMCO/38-151
D7J380_9BACE/682-779
C7P9U8_CHIPD/215-341
Q729G8_DESVH/98-227
G9E7Z4_9GAMM/80-183
B6VSY0_9BACE/138-244
B3C625_9BACE/125-231
Q9A6W2_CAUCR/106-217
D1PVS5_9BACT/126-234
I0ZCK5_HELPX/63-178
G7EML3_9GAMM/48-159
E1HNK5_ECOLX/39-167
G2IQP3_9SPHN/51-162
G7BQH1_VIBCL/30-147
D7J4Q8_9BACE/221-323
H7EYK7_PSEST/84-187
G2B7Y9_ECOLX/74-177
H1UPD7_ACEPA/69-179
G3J0Q5_9GAMM/53-164
D7XG58_ECOLX/39-167
A5FFB9_FLAJ1/121-231
F4QI89_9CAUL/60-162
E8IMQ6_ECOLX/51-159
D4ZKQ0_SHEVD/64-177
E4MBA6_9BACT/214-320
A9L1J8_SHEB9/61-179
C3QXG4_9BACE/120-236
C1HPX3_9ESCH/75-181
B1M477_METRJ/64-170
H7Z732_CAMJU/45-154
A2WF39_9BURK/38-142
Q04WT9_LEPBL/140-247
E9TUB0_ECOLX/108-217
A4LEY3_BURPE/103-210
D4WDD0_BACOV/47-152
D4SYB8_9XANT/77-189
B0GLJ4_YERPE/56-161
H1Y375_9SPHI/122-228
A0Y656_9GAMM/112-218
G4LKF6_PSEAI/79-179
Q5L7G2_BACFN/143-250
A6V6P9_PSEA7/161-262
Q2IWQ4_RHOP2/110-214
D9RXE7_PREMB/143-248
G5MWU0_SALET/72-175
H1XJD4_9XANT/62-179
G8TKS1_NIAKG/235-367
G4CMR5_9NEIS/73-172
B0BPK3_ACTPJ/50-151
G7B3R2_VIBCL/41-148
G8TR66_NIAKG/163-262
E3HST9_ACHXA/65-167
H1URX7_ACEPA/104-203
C3QXN7_9BACE/122-227
A6VQE6_ACTSZ/45-182
D1EWD9_BRUML/48-155
H7VED8_CAMCO/41-155
C4GZM1_YERPE/37-141
C6XJ74_HIRBI/53-168
E2XKM0_PSEFL/48-156
C9MKC0_9BACT/95-223
B5ZE43_GLUDA/145-266
D4WSE2_BACOV/137-242
Q0BWT9_HYPNA/50-172
C6U6Z1_BURPE/75-196
D4X0E3_BACOV/120-247
C2G069_9SPHI/115-221
Q89ZH3_BACTN/211-338
B9AZ64_9BURK/69-169
I0DWK4_PROST/41-145
I0GPF7_SELRU/53-162
D9ZDK4_9ZZZZ/130-261
F1Z604_9SPHN/47-156
G1Y9P4_ECOLX/39-167
D8JSS2_HYPDA/103-211
D4WHD9_BACOV/119-228
E5CC73_9BACE/119-225
C6IHR7_9BACE/133-239
H1DIE9_9PORP/122-246
F4D473_HELPX/40-141
H4KZU3_ECOLX/21-130
D1NXK0_9ENTR/140-249
A6WJ88_SHEB8/70-170
H8FK31_XANCI/67-187
E4VSP0_BACFG/87-193
Q2G5J0_NOVAD/57-166
Q7P0S2_CHRVO/42-149
C4KD28_THASP/60-172
G0L2G3_ZOBGA/214-320
A5V7K4_SPHWW/49-156
C6AQ98_AGGAN/32-138
C0EJL6_NEIFL/51-155
F9DFR7_9BACT/43-148
D8DTK2_PREBR/51-158
G3ZEU9_AGGAC/38-159
G4AVR8_AGGAC/41-172
Q7MVP2_PORGI/198-288
F5QIP1_SHIFL/74-177
Q2P798_XANOM/51-162
D6D0Y4_9BACE/118-225
B2FUP1_STRMK/46-174
A7FD02_YERP3/67-176
Q2Y9N5_NITMU/66-178
Q2RZW7_SALRD/108-231
E4RUQ6_LEAB4/122-228
D3QWF2_ECOCB/75-181
E9ZD01_ESCFE/38-146
H2J1T2_RAHAC/141-256
Q7NKU6_GLOVI/116-224
F3EXD2_9PSED/81-183
F0EB57_9PSED/83-183
C6W261_DYAFD/238-347
A3UAM4_CROAH/3-134
D1EGA2_NEIGO/59-168
D6CZK7_9BACE/120-227
E7XNH9_SALMO/72-175
B0S9W5_LEPBA/74-185
B7RUJ3_9GAMM/43-149
F4NG46_9ENTR/39-151
C9MKG4_9BACT/127-255
Q480W2_COLP3/48-175
G4Q8X5_ACIIR/47-158
E8LC22_9FIRM/60-185
F7LWH4_9BACE/229-336
F9DMG0_9BACT/65-148
F4DTI6_PSEMN/58-163
F5K5G8_PSEAI/58-178
E5C857_9BACE/126-232
F1Y024_ECO57/43-163
H1HA64_9FLAO/122-215
A1JI41_YERE8/49-157
E4MBT0_9BACT/120-250
F4CDN0_SPHS2/112-219
A1W3D9_ACISJ/73-173
Q1R209_ECOUT/43-167
B1JE67_PSEPW/153-254
A6ECQ7_9SPHI/114-242
B2FRP8_STRMK/49-171
C3REW0_9BACE/130-238
C9KW06_9BACE/134-241
G2ZRL1_9RALS/101-204
E2JZ90_ECO57/74-177
E0USW6_SULAO/38-149
D6D8B7_9BACE/215-316
Q82WD2_NITEU/53-167
A3WYG0_9BRAD/157-261
B5JIA6_9BACT/81-194
I0KQ46_STEMA/63-158
G0L3U3_ZOBGA/113-223
H1H505_9FLAO/136-236
B7I943_ACIB5/60-157
A4GAG4_HERAR/67-169
E7AES5_HAEIF/63-182
D4VPP9_9BACE/123-228
A1RL63_SHESW/51-169
F9B7M4_VIBCL/28-139
B4A6H0_SALNE/47-167
H1FMW6_ECOLX/43-163
Q07YI1_SHEFN/58-181
G0CKY3_XANCA/67-178
E9WQT9_ECOLX/67-169
D5BL43_ZUNPS/123-228
A1IQ19_NEIMA/67-170
H8ZXN0_NEIME/53-171
D7IVY1_9BACE/136-238
E1I5P6_ECOLX/129-244
G1VBC8_9BACT/106-215
G6ED32_9SPHN/68-178
F4C224_SPHS2/114-239
A1RIK9_SHESW/54-163
C6XJB6_HIRBI/56-166
G8F8T7_CAMJU/45-154
C6Y182_PEDHD/121-233
E3FG61_STIAD/47-161
E4MCP2_9BACT/125-257
D1K1J4_9BACE/227-315
D5BG84_ZUNPS/114-223
Q4UPD1_XANC8/68-180
B0NS18_BACSE/133-239
C6X594_FLAB3/45-155
G7EKL7_9GAMM/51-159
F3I0T2_PSESF/64-178
G5YD51_ECOLX/43-163
D1JX76_9BACE/220-325
F4CDA4_SPHS2/141-260
F8N5W5_9BACT/222-338
E3BKD3_9VIBR/40-151
E8F114_SALMO/38-146
A7V6R3_BACUN/119-225
G5SL86_9BACT/48-164
B3PG12_CELJU/49-154
E6K6B0_9BACT/130-236
C5CPQ5_VARPS/47-159
G2EH64_9FLAO/118-228
G9TE46_SALMO/60-172
B0HW11_YERPE/56-161
A1K1Z1_AZOSB/77-181
D8N0M1_RALSL/174-270
E2NE87_9BACE/137-247
B6W2W8_9BACE/115-242
F2KYC3_PREDF/148-274
Q7N1G3_PHOLL/84-191
G2LRM6_9XANT/58-172
D2C350_DICD5/41-146
A9H7L3_GLUDA/132-236
A5VGV7_SPHWW/52-158
E8WY79_ACISM/151-259
B5PZF2_SALHA/49-155
H1XBC9_9XANT/60-177
H1PP45_9FUSO/39-142
D2RP15_ACIFV/40-148
A5V964_SPHWW/69-177
B5C4G2_SALET/49-156
F7LK61_9BACE/127-232
E7ZRY3_SALMO/43-163
C1HW16_NEIGO/54-172
H4UYV4_ECOLX/74-177
G0C5K4_9ENTR/79-195
F3PVL9_9BACE/124-234
C7M561_CAPOD/117-225
G1Z465_ECOLX/3-97
E7H871_ECOLX/129-244
D7FBL7_HELP3/40-141
D4VAW6_BACVU/113-219
Q840Y1_NEIME/10-115
B1M8I9_METRJ/49-149
G7USG6_PSEUP/66-185
B8L3B5_9GAMM/46-166
B5ZHP1_GLUDA/90-199
H1F2U4_ECOLX/75-181
Q26HX4_FLABB/21-135
H8KYF7_FRAAD/76-183
C9PHJ5_VIBFU/10-122
Q15XQ1_PSEA6/71-185
B7LQT1_ESCF3/39-151
G7TGI9_9XANT/51-162
H7TEK0_CAMCO/46-155
D1PWJ5_9BACT/81-189
G6FUJ2_9CYAN/76-185
D6CYM9_9BACE/151-257
D4WVJ6_BACOV/89-220
E1WTS6_BACF6/116-224
G7DPJ5_BRAJP/126-225
E7G1E1_9HELI/49-163
E0SGJ7_DICD3/94-222
C2I050_VIBCL/45-149
A4XEG8_NOVAD/48-157
B7JBA9_ACIF2/55-170
Q1VAM1_VIBAL/50-169
E5CDP8_9BACE/114-223
G9S5H6_9PORP/113-221
Q320Q1_SHIBS/39-151
A1B255_PARDP/1-104
O50198_HELPX/39-142
F9RIS9_9VIBR/27-128
C6IC79_9BACE/50-161
E2NLX5_9BACE/121-229
D8IW19_HERSS/53-163
D2QRQ2_SPILD/225-330
I0XNG7_9LEPT/73-185
A5FI67_FLAJ1/126-233
Q3ID18_PSEHT/65-172
B0RU30_XANCB/58-173
C6DGF7_PECCP/84-190
Q8P529_XANCP/82-185
H4T5C5_ECOLX/67-169
I0PZ95_9BACE/116-244
G8TMI2_NIAKG/109-237
F4QTC9_9CAUL/62-175
F4QMP3_9CAUL/35-143
E5C9U3_9BACE/221-321
E6WP95_PSEUU/56-167
A3WGH5_9SPHN/52-162
D1PHJ3_9BACT/209-318
F7RNA1_9GAMM/51-166
F5KUK7_PSEAI/49-158
A8V3L7_9AQUI/28-137
D7VSV4_9SPHI/152-258
H1DN43_ECOLX/43-163
H4RDA5_ECOLX/11-125
C6SE88_NEIME/53-170
A5FAF5_FLAJ1/112-219
G0AV94_9GAMM/58-162
Q5L9G3_BACFN/235-341
B2DD83_9DELT/47-157
C6W5U2_DYAFD/127-235
C6VST9_DYAFD/125-230
B6ZSB5_ECO57/42-147
A0Y3C6_9GAMM/61-162
A5GFE9_GEOUR/53-161
G8TNK6_NIAKG/118-233
Q5H489_XANOR/53-152
F3VUC2_SHIBO/43-163
C6Z9I3_9BACE/125-210
E5UPJ7_9BACE/120-229
H5V7A7_ESCHE/11-123
C6U8V6_BURPE/60-165
C6XYM1_PEDHD/127-236
Q63JH4_BURPS/107-214
D4VS94_9BACE/203-331
A3I032_9BACT/167-260
Q3R1Z7_XYLFA/67-173
D2QP14_SPILD/113-221
F3WQT3_SHIBO/38-146
G2PJS3_MURRD/110-233
B2IF10_BEII9/88-198
A3MYW8_ACTP2/52-160
F4CF48_SPHS2/109-252
C6Z3T4_9BACE/130-256
F3ID60_PSESL/88-197
E7ISE4_ECOLX/39-151
Q0B5G6_BURCM/74-171
E9Y9L3_ECOLX/39-167
B1ZL81_METPB/18-120
Q20JX2_9BACT/81-191
F7SXT9_ALCXX/121-231
D8DBB5_COMTE/71-170
F4L7A3_HALH1/109-216
Q0I2Q7_HAES1/42-147
A5W347_PSEP1/63-163
D1TSM3_YERPE/46-150
E3I545_RHOVT/51-166
F4CA38_SPHS2/145-270
A6SWY5_JANMA/53-160
D2QDK6_SPILD/119-226
G4FSN3_9GAMM/90-201
D1JZX2_9BACE/204-337
Q4ZUA0_PSEU2/67-167
H8L0M9_FRAAD/141-243
B8HX77_CYAP4/198-297
Q5XXP9_MORCA/19-124
B5S738_RALSL/128-232
E5CD56_9BACE/218-339
Q5NL00_ZYMMO/52-173
Q5HSH7_CAMJR/48-157
F8GRX4_CUPNN/114-203
Q1VSF6_9FLAO/121-226
F7LDP9_BACOV/120-231
A2D4N3_VIBVU/1-106
G4DWV6_9GAMM/35-145
F7TKA5_PASMD/53-158
E1HL57_ECOLX/38-146
A7AKX2_9PORP/35-143
E1PN18_CAMJM/45-154
D0TKP7_9BACE/133-258
E4VTI8_BACFG/58-163
E6RXI5_CAMJC/38-151
B0KS39_PSEPG/162-266
A3WH52_9SPHN/62-172
D7JYL5_9BACE/126-234
A4C5R7_9GAMM/51-164
D5BAF3_ZUNPS/105-229
A3QHL5_SHELP/68-169
A5ZL68_9BACE/135-243
F3DXZ2_9PSED/59-181
E4VQC3_BACFG/119-229
Q8Z8L8_SALTI/47-167
H3M6D7_KLEOX/74-173
G5W4B7_ECOLX/74-177
F7L5H1_BACOV/219-325
B4TAM1_SALHS/30-139
C6I981_9BACE/211-315
Q1CY23_MYXXD/50-155
E8DP98_SALMO/60-172
C2FTB5_9SPHI/115-239
Q09AW1_STIAD/128-229
E6MSC2_9BACT/205-310
F0R6H9_BACSH/223-330
F7M5S8_9BACE/136-245
A3UEZ5_9RHOB/46-154
A3KRQ5_PSEAI/69-170
F5HVE1_ACIBA/69-172
Q2VR33_PASHA/62-170
D1YP20_9FIRM/63-171
E1YMP7_9DELT/43-154
A7V3S3_BACUN/110-217
B7LBX4_ECO55/38-152
C6Z3M1_9BACE/136-247
Q7VI87_HELHP/66-181
C6M2S6_NEISI/71-181
C8PJP2_9PROT/45-149
C8WBF2_ZYMMN/88-201
A3UKH3_9RHOB/177-295
E1HP17_ECOLX/40-142
D0CC21_ACIBA/116-219
H1MBU5_9BACT/140-266
A5PCH6_9SPHN/95-215
C3QN49_9BACE/45-151
G7GEG1_9GAMM/49-160
D2QL31_SPILD/250-356
B8KN47_9GAMM/24-131
A3KX78_PSEAI/148-257
G9S1A9_9PORP/113-222
Q841H4_NEIME/10-115
H3MUS1_KLEOX/38-146
G0AJV9_COLFT/95-195
H1D0M7_9FIRM/45-156
F2BC68_9NEIS/61-159
A1K6J2_AZOSB/11-115
E9WN28_ECOLX/38-146
F0KHD1_ACICP/67-164
F9D5Y4_9BACT/50-186
H7FST0_9FLAO/150-276
Q4UWG1_XANC8/59-173
C6I7A9_9BACE/127-231
H1NPQ6_9SPHI/116-226
D4X2I1_BACOV/112-219
Q02D86_SOLUE/140-252
G4CRF2_9NEIS/44-157
C6UU36_ECO5T/39-151
Q8P331_XANCP/72-189
C6RNP8_ACIRA/46-152
G4QN45_GLANF/52-168
Q0HP12_SHESM/58-172
F5IWW8_9PORP/131-238
H7RYW5_CAMCO/41-155
F2MV20_PSEU6/56-167
C9Q1J8_9BACT/96-214
C3QBC5_9BACE/136-245
C6RIS9_9PROT/27-135
B5CZ96_9BACE/120-228
E8UFP9_TAYEM/52-156
F9SFL1_VIBSP/46-161
H7ZVK5_CAMJU/42-157
F8ETU9_ZYMMT/104-213
A6L2F1_BACV8/204-337
A3HSS1_9BACT/98-208
F7TBL8_PASMD/44-158
E1RXM1_ECOUM/70-169
E5CBY0_9BACE/113-234
A7V0K8_BACUN/114-237
E8NTS7_SALET/38-146
E3FDD4_STIAD/53-162
G4AU30_AGGAC/1-83
C6DDV3_PECCP/43-148
F3ZUS0_9BACE/125-232
Q3BZN2_XANC5/73-179
F9CF07_ECOLX/67-169
A6H047_FLAPJ/115-218
Q1GTD3_SPHAL/58-164
A0M515_GRAFK/115-239
E3GSX3_HAEI2/79-198
B4WB55_9CAUL/134-245
B1FJ57_9BURK/22-135
C6IQC8_9BACE/201-329
F6AQR4_DELSC/83-185
F3XS33_9FLAO/121-227
D0C689_ACIBA/69-172
F0S4W8_PEDSD/141-249
E6XDG5_CELAD/114-222
D7IJI9_9BACE/221-354
G0J7F2_CYCMS/116-221
B1Z8G1_METPB/79-183
H4ZVA1_ECOLX/11-123
D1PCF2_9BACT/117-226
B5NKC7_SALET/30-139
D1K7I1_9BACE/225-335
F0F966_9BACT/52-163
D4H5I5_DENA2/40-146
C6VTM1_DYAFD/138-265
G7EHQ2_9GAMM/59-181
D4WU24_BACOV/119-223
H1ZB33_9FLAO/47-155
A5VAW4_SPHWW/47-154
H8FBY4_XANCI/83-181
H2IH15_9VIBR/51-161
F7LEA8_BACOV/126-243
E8F3H4_SALMO/43-163
A6EIW9_9SPHI/136-245
D5VHL4_CAUST/54-181
Q8XQF6_RALSO/67-180
G8ME13_9BURK/109-209
G8TP75_NIAKG/42-153
E0IVL2_ECOLW/39-151
D8NQX6_RALSL/50-157
F4B1X5_KROS4/130-240
B1JZL1_BURCC/55-160
E1WLY6_BACF6/220-325
A7V6D5_BACUN/200-306
D7IRE5_9BACE/197-303
D1JVQ1_9BACE/185-302
E8M5J4_9VIBR/40-152
H6SMU3_RHOPH/81-186
Q64YS6_BACFR/47-152
E4RD54_PSEPB/153-254
E0QVJ6_ECOLX/67-169
G5MKH9_SALET/19-128
G8LG50_ENTCL/54-158
F3FK06_PSESX/153-256
F5JGK9_9RHIZ/174-291
A9CXE7_9GAMM/48-162
D7YHK4_ECOLX/42-149
E5CB11_9BACE/146-246
B2STX3_XANOP/1-92
F8EGV2_RUNSL/125-250
H1Y2L3_9SPHI/225-351
H1IR18_9BACT/93-191
Q8FI18_ECOL6/42-146
I0K4E1_9BACT/137-264
B0V762_ACIBY/69-172
D0JU68_YERP1/49-157
C9MNN5_9BACT/118-234
E7TZP8_ECO57/35-139
H4T6T3_ECOLX/35-139
F5M2B8_RHOSH/63-165
E6MRA0_9BACT/117-223
F3IR91_PSESL/85-184
B3IK46_ECOLX/43-163
D0J6Z8_COMT2/143-246
F0QKA2_ACIBD/59-158
C3QAS5_9BACE/213-320
C2LGK8_PROMI/49-155
H8KR82_SOLCM/120-236
A5W124_PSEP1/167-270
H8M6Y5_SALTM/47-167
Q0TD75_ECOL5/70-169
D6LBP5_9FUSO/39-142
Q89ZQ2_BACTN/679-776
F7LZZ6_9BACE/209-334
D7XR94_ECOLX/75-181
D0BPI7_9FUSO/38-147
I0KGC6_9BACT/125-261
I1DYK4_9GAMM/67-181
C6IHS1_9BACE/213-322
H7UA78_CAMCO/42-154
F2ZDA1_9PSED/64-178
B3EC02_CHLL2/44-155
A7LRK6_BACOV/231-337
C9KUH7_9BACE/139-248
H1NUL7_9SPHI/114-215
A4CHD2_ROBBH/118-225
H4RLW4_ECOLX/11-116
Q0C2R4_HYPNA/65-173
D6DUW7_ENTCL/45-165
E9U5P4_ECOLX/39-151
F4L004_HALH1/113-229
C5BT68_TERTT/46-161
C6Y1K0_PEDHD/124-248
H7RCD8_CAMCO/46-155
H8ZXN9_NEIME/50-168
Q06Q17_PASHA/62-170
H1L2U7_GEOME/22-126
Q8EB65_SHEON/60-165
F5RSF2_9ENTR/43-148
B0SXK3_CAUSK/61-167
D4Z1C6_SPHJU/218-339
G8TQU1_NIAKG/135-245
G6EG74_9SPHN/60-168
H1XKB6_9XANT/70-179
D7Z8I4_ECOLX/42-149
D1DAA5_NEIGO/39-144
E2KSC1_ECO57/39-167
E7S008_9BURK/78-177
E3D6E4_NEIM7/57-161
E1RTH3_ECOUM/42-147
F9TZA7_MARPU/71-178
B7NR96_ECO7I/42-149
A1B3P4_PARDP/59-169
Q0HDS7_SHESM/48-161
Q1VS08_9FLAO/117-224
B3CG47_9BACE/127-235
E8FJH2_SALMO/47-167
G8ULP7_TANFA/42-153
A6EBV9_9SPHI/103-209
D7JFQ9_9BACT/124-227
B2FHT9_STRMK/69-184
G0AZP0_9GAMM/61-179
G4APA9_AGGAC/38-159
H4XZD5_ECOLX/74-177
D3V450_XENBS/81-186
Q4URS0_XANC8/51-162
F3DJM0_9PSED/91-177
D8JJ32_ACISD/55-160
G3ZX61_AGGAC/2-77
G2UB50_PSEAI/46-150
B8K7V1_VIBPA/50-160
I0KSI0_STEMA/50-165
D0TUJ6_9BACE/190-316
F3X145_9SPHN/40-137
H5TDG3_9ALTE/58-188
D2EY65_9BACE/124-229
C7PUL9_CHIPD/140-267
E8HE22_ECO57/35-139
H5L8G9_ECOLX/11-120
B2DD76_9DELT/57-168
C1A5B9_GEMAT/70-181
B5YPS8_ECO5E/43-163
D7IMS8_9BACE/113-220
H4N5W5_ECOLX/39-151
C2G434_9SPHI/120-254
B0TSA8_SHEHH/52-167
E1YQH1_9BACE/51-156
H4PMP3_ECOLX/11-120
F5L2X5_9FIRM/26-135
Q8YMK9_NOSS1/215-315
F0REY7_CELLC/115-223
F7UT80_SYNYG/190-290
D4WP69_BACOV/126-243
F7LS39_9BACE/121-228
C9KRX1_9BACE/118-224
A7K100_VIBSE/50-169
C6W6T8_DYAFD/122-227
G2ZM19_9RALS/72-172
F8ZPS2_VIBCL/30-147
E6SW09_BACT6/153-275
D6BI62_9FUSO/41-147
Q1BLD6_BURCA/80-180
G5XU14_ECOLX/67-169
G1Y3T2_9PROT/80-185
Q01NI5_SOLUE/12-125
Q841B0_NEIME/10-115
A8ZKG4_ACAM1/219-320
O85082_MORCA/82-195
D3H0U9_ECO44/42-147
E5CDR7_9BACE/43-170
H7ETB8_PSEST/43-150
I0VEP3_SHIFL/43-152
C2G0U0_9SPHI/214-315
E1QJU3_DESB2/56-167
Q841C5_NEIME/10-115
E1EDV8_VIBPA/65-177
H7T379_CAMCO/46-155
G4Q1C5_ECOLX/38-146
A6EGM5_9SPHI/205-337
C1HYZ8_NEIGO/53-170
F8N8D6_9BACT/134-265
A3KUG3_PSEAI/169-275
F0TLG1_RIEAR/50-155
E7TV67_ECO57/51-159
A9W498_METEP/81-178
A3WVF0_9BRAD/175-274
E6XBF4_CELAD/376-464
F2KD64_PSEBN/169-276
F5NT06_SHIFL/74-177
B7AII9_9BACE/149-257
B8KZA8_9GAMM/66-165
H3T1M4_PSEAE/46-156
E6K657_9BACT/114-239
B7BGM5_9PORP/121-231
G1YND7_ECOLX/74-177
Q3IHM0_PSEHT/32-136
I0TB03_9BACT/213-336
D8K8F6_NITWC/90-195
E1QJY8_DESB2/76-185
H4K2I2_ECOLX/39-167
Q8A3K2_BACTN/133-243
F3QW65_9BACT/121-247
D0KWD3_HALNC/81-190
D4ZCQ0_SHEVD/53-167
B5CZA3_9BACE/143-250
E6SUF9_BACT6/127-236
F7NUH4_9GAMM/44-151
B5JQ61_9BACT/61-184
D2QKM9_SPILD/117-236
F4TPS0_ECOLX/43-163
B3QW07_CHLT3/60-166
F3E3W2_9PSED/151-254
D3FLX7_CAMJI/38-151
C6SJI7_NEIME/21-125
Q57SK0_SALCH/55-162
C0BM90_9BACT/115-239
A0M0I2_GRAFK/115-224
A5V6S8_SPHWW/103-210
D4ZF89_SHEVD/52-164
I0WFN4_9FLAO/121-226
A2WJ64_9BURK/128-229
G0K352_STEMA/55-161
E0DPP9_9RHIZ/50-153
C1A8E6_GEMAT/119-253
F7LH64_BACOV/119-225
F3Y166_9FLAO/132-250
E1IVY2_ECOLX/38-146
C6XWK8_PEDHD/133-241
F4QXI4_BREDI/59-164
A4TRX5_YERPP/56-161
A1KBG6_AZOSB/44-155
A7V3P1_BACUN/118-228
Q8A2Z9_BACTN/124-233
B5NIN1_SALET/72-175
D5HBC2_SALRM/122-240
D1JRQ4_9BACE/35-164
E7BE19_NEIMW/67-170
D5BKS6_ZUNPS/96-220
C4FL25_9AQUI/45-148
B3CEL1_9BACE/121-228
E1WMK2_BACF6/121-226
Q1RDF2_ECOUT/44-149
F6IIE3_9SPHN/40-149
H7W3X7_CAMCO/41-155
Q21KS6_SACD2/155-252
A6L8U9_PARD8/136-238
C6XYF8_PEDHD/137-237
B0NUE1_BACSE/116-224
D4V3G2_BACVU/120-225
D2YH89_VIBMI/25-136
D4VF18_9BACE/127-234
E6NED3_HELPI/59-162
G0CAW8_XANCA/55-157
Q3BM01_XANC5/58-173
E5CF20_9BACE/215-323
A0B0L0_BURCH/57-163
Q841H2_NEIME/10-115
Q6N354_RHOPA/121-224
C7CE75_METED/115-219
G2CI32_ECOLX/38-152
E4P8V8_ECO8N/70-169
B3PHX9_CELJU/42-147
F9EY59_9NEIS/58-162
F3IE15_PSESL/143-254
B1K671_BURCC/85-184
G2ANL6_ECOLX/1-105
G6AUD2_9BACT/138-268
G5G4L5_HAEAP/38-165
D8JIV0_ACISD/72-170
C4I090_YERPE/67-176
I0K807_9BACT/124-234
D7IY45_9BACE/192-299
B0T2X2_CAUSK/60-170
Q1NSQ2_9DELT/57-171
C2IZS2_VIBCL/58-159
G5UHC0_ECOLX/129-244
Q3M2C4_ANAVT/204-302
G8X4Z0_FLACA/118-228
E0TE91_PARBH/122-228
Q50944_NEIGO/39-144
F4KY01_HALH1/120-230
D0TEK6_9BACE/128-234
E6SYG1_SHEB6/59-163
B2HTP6_ACIBC/69-172
F3Y170_9FLAO/130-255
B9PAG8_POPTR/139-178
G2LTK6_9XANT/53-180
E6JHG3_RIEAN/48-154
H8FCN2_XANCI/114-233
B0GIE2_YERPE/42-149
A6EKJ5_9SPHI/143-248
B1Z0C2_BURA4/80-180
F8NA26_9BACT/122-228
D6GFZ2_9ENTR/86-185
D4WBX2_BACOV/116-227
H5IIA6_ECOLX/3-97
G4G185_9GAMM/44-149
Q6D988_ERWCT/98-197
A7ZLP6_ECO24/39-151
G2HXC4_9PROT/137-242
A6WPM0_SHEB8/57-173
G9S3L7_9PORP/132-252
B4R9F5_PHEZH/50-161
F2BEU4_9NEIS/3-111
B9Z7I4_9NEIS/75-174
F7LEQ3_BACOV/115-224
D6LI23_9FUSO/40-148
C6I7K7_9BACE/119-229
F0RBJ3_CELLC/368-461
G8X740_FLACA/101-227
E9YDX9_ECOLX/43-163
B3C7N2_9BACE/116-223
F0F6L4_9BACT/95-203
E0EKQ3_ACTPL/41-158
E5UEK0_ALCXX/55-170
E6V4D2_VARPE/67-166
B5JK82_9BACT/52-183
Q5NM68_ZYMMO/78-190
B9D0M2_WOLRE/43-153
G7G0K3_9GAMM/133-239
A1K7M9_AZOSB/50-162
Q2VR29_PASHA/62-170
A5V500_SPHWW/48-155
C3QNA2_9BACE/122-250
H4SLB0_ECOLX/75-181
D9RWE2_PREMB/228-353
D3GMK9_9ENTR/42-149
Q8FDX2_ECOL6/38-152
F1YVD6_9PROT/94-203
F7MBD8_9BACE/430-507
G8PZ96_PSEFL/169-276
F9D3X5_9BACT/118-226
C6IU12_9BACE/199-324
B4RDN8_PHEZH/54-165
H1XC13_9XANT/38-149
I0WC94_9FLAO/198-326
F0P1A5_WEEVC/61-172
A9L4W2_SHEB9/74-185
B7ICD1_ACIB5/69-169
C3R4B0_9BACE/116-221
E6PX58_9ZZZZ/22-126
C6IPW8_9BACE/116-232
B2STA2_XANOP/47-171
C7K2K0_ACEPA/89-190
G7T5S2_SALPS/38-146
G7R5K7_ECOC2/39-167
C7RAA8_KANKD/50-178
E4T7J2_PALPW/130-254
D3HZZ5_9BACT/122-235
D7J7I2_9BACE/220-328
E0ERZ3_ACTPL/42-143
D6IV11_ECOLX/42-146
Q2S5E8_SALRD/145-243
A2SM88_METPP/79-180
B1EIC8_9ESCH/42-147
G0CF35_XANCA/54-168
Q8PHP1_XANAC/47-171
E1DU63_VIBPA/64-162
C6Z9V7_9BACE/119-222
B7VRE1_VIBSL/43-144
E7ZC56_SALMO/45-157
E6X7U9_CELAD/106-219
C3QFB3_9BACE/50-153
H1YHJ7_9SPHI/127-232
B6VYM2_9BACE/126-231
D4DWG2_SEROD/58-157
G7F2I0_9GAMM/58-181
B8L268_9GAMM/79-182
A5VE30_SPHWW/55-170
Q889G6_PSESM/54-164
C2FVK0_9SPHI/151-259
A4CK78_ROBBH/106-211
G9FZZ1_HAEIF/46-151
Q5QZE7_IDILO/42-146
G0B4Z1_SERSA/45-158
D8DZ19_PREBR/94-202
G2SGE4_RHOMR/126-238
Q21LS4_SACD2/63-174
A9KZF9_SHEB9/66-167
H1RSB7_COMTE/67-182
Q2GA91_NOVAD/51-155
G8TEJ7_NIAKG/128-271
B6W5P4_9BACE/124-229
Q5GY48_XANOR/112-219
B3H8X0_ECOLX/43-152
D0TAB4_9BACE/113-219
A6EIU2_9SPHI/117-242
F8EQF3_RUNSL/118-224
D7X5U8_ECOLX/43-152
F9D1V5_9BACT/123-230
D7J7E4_9BACE/142-249
H1Y068_9SPHI/140-239
E1W1R4_HAEP3/24-148
Q3IKW0_PSEHT/59-181
B8ECS0_SHEB2/147-259
E4MNZ6_CAPOC/117-242
H0M319_SALMO/47-167
H1HMC5_9BACT/133-238
G5QDL1_SALRU/49-94
F3X1I1_9SPHN/91-199
A0XYB7_9GAMM/52-166
H5KGB7_ECOLX/21-130
I0K7A1_9BACT/120-242
Q2P617_XANOM/49-171
A6Q5G8_NITSB/25-132
Q3IH63_PSEHT/79-184
C5CL62_VARPS/52-160
A5GE95_GEOUR/73-184
D6DTK7_ENTCL/77-183
H0H4V0_RHIRD/59-169
E6QAY4_9ZZZZ/58-157
F8X488_9PORP/48-152
H1XDX6_9XANT/51-172
E1YXV2_9BACE/49-139
E2N5B7_CAPSP/49-160
C4WEE9_9RHIZ/49-156
C0EMK6_NEIFL/38-143
B1K1N8_BURCC/83-200
H5Q618_ECOLX/42-146
D4WEH1_BACOV/121-228
C9UIA7_BRUAO/59-166
A9H2T1_GLUDA/96-220
F9EXP1_9NEIS/67-165
TBP1_NEIMB/53-170
A3P5N1_BURP0/69-169
H2FZX2_OCESG/47-161
F5N0Y7_SHIFL/34-139
I1B545_ECOLX/25-129
C3QXL6_9BACE/119-223
A8EUT5_ARCB4/136-234
E1WLT5_BACF6/336-423
Q606E4_METCA/18-132
B5ESW3_VIBFM/56-155
D6XQF7_HELPV/60-163
E5UQD8_9BACE/111-218
C3WHA0_9FUSO/39-142
B6BVI1_9PROT/40-151
A6VBM9_PSEA7/79-179
D3IGR7_9BACT/147-253
F3BIN2_PSEHA/63-167
Q8PF54_XANAC/169-281
E6P169_ECOD1/11-120
Q5H3I4_XANOR/154-262
I1DVV3_9GAMM/116-222
G1WDQ7_9BACT/127-229
F5RZC7_9ENTR/41-145
H1S4Z2_9BURK/107-212
E6WJF3_PANSA/56-165
F0LBV3_AGRSH/142-259
C3Q8P7_9BACE/132-237
E9VNR9_ECOLX/39-151
C6M1F8_NEISI/37-142
D7IPC7_9BACE/203-309
F3BGH8_PSEHA/39-146
A7V3D4_BACUN/146-255
F9IV69_ACIBA/61-161
E6AMK5_ECOLX/43-163
A0Z994_9GAMM/51-159
A9DN90_9FLAO/114-221
F0CC54_9XANT/56-167
Q88P47_PSEPK/42-153
B1M922_METRJ/72-182
A1ISR7_NEIMA/53-168
Q64N19_BACFR/129-244
H1KCW0_METEX/77-187
E7N3J6_9FIRM/55-162
H5WT78_9BURK/43-155
H1RV30_COMTE/53-165
B0U345_XYLFM/47-169
C1A8E4_GEMAT/155-265
D3HZE6_9BACT/104-220
D0XA63_VIBHA/50-160
D7K2V2_9BACE/218-339
E9VE30_ECOLX/42-147
F0TMK7_RIEAR/37-140
Q64MU9_BACFR/146-249
C5TIR3_NEIFL/53-160
B3C6X2_9BACE/126-229
G1XWP4_9PROT/55-159
Q841E0_NEIME/10-115
E1Z1F4_9BACE/145-251
H8L0M5_FRAAD/60-174
G7EX24_9GAMM/60-177
D5AT71_RHOCB/78-177
G2BIJ9_ECOLX/75-181
Q02D63_SOLUE/131-243
A3M6G3_ACIBT/1-98
D4SQR4_9XANT/114-233
D7VRK0_9SPHI/128-233
Q2G438_NOVAD/56-160
C6Z639_9BACE/113-221
E1TAY6_BURSG/51-157
E6WUM7_PSEUU/67-168
H4V369_ECOLX/21-130
G0L4K7_ZOBGA/113-236
H4W582_ECOLX/129-244
E5V8L1_9BACE/119-225
D7H5N4_BRUAO/50-153
A2TQE2_9FLAO/42-153
Q8PH89_XANAC/76-179
Q841A6_NEIME/10-115
G9S4R8_9PORP/132-235
B1ZU92_OPITP/103-217
D8NXS7_RALSL/72-172
A6EZ89_9ALTE/38-150
B4SQ83_STRM5/68-168
G8X5E0_FLACA/134-222
F2GWH6_BRUM5/45-148
G8T719_NIAKG/230-364
C9PW43_9BACT/207-329
Q72TQ3_LEPIC/124-228
B0GQ78_YERPE/37-141
G1WD43_9BACT/106-234
Q9LAE4_AZOIR/44-152
G0K3C1_STEMA/53-168
G6AY68_9BACT/44-156
H1Y5H6_9SPHI/130-239
C3QN71_9BACE/135-266
B3QEB4_RHOPT/105-214
G5H7M2_9BACT/109-220
B3Q803_RHOPT/91-197
C2G375_9SPHI/221-329
F7VAI6_9PROT/72-177
E0F4M2_ACTPL/41-158
B9CYB5_WOLRE/39-142
F0H7T6_9BACT/156-284
G5PN16_SALET/11-123
H1RUY1_COMTE/100-203
Q6N8T7_RHOPA/106-217
E1YNI8_9BACE/206-313
G7ETE8_9GAMM/46-151
E4ME87_9BACT/164-288
E7XKC2_SALMO/49-156
E0NU78_9BACT/113-221
E1YY44_9BACE/113-235
F3PUT1_9BACE/119-225
E2ZYP1_PSEAI/70-177
G0K3A2_STEMA/50-156
H1NTW5_9SPHI/124-259
F7T8Q8_ALCXX/70-170
F9TU96_9VIBR/38-146
E6NPE3_HELPL/45-160
Q9CL20_PASMU/53-158
G5TRQ2_ECOLX/38-152
C7RMD7_ACCPU/73-175
H1H2V0_9FLAO/42-144
F5HFX8_PORGI/125-231
B3CIY6_9BACE/123-229
D3R9P5_KLEVT/61-168
H1Q3V5_9BACT/51-156
C5AQ80_METEA/95-198
H7FLX1_9FLAO/213-344
C5BQK9_TERTT/48-162
E1ST95_FERBD/56-167
B8KZJ0_9GAMM/66-166
F0BQP6_9XANT/50-169
C7BHP4_PHOAA/54-159
G2IIW5_9SPHN/48-155
Q5NQ20_ZYMMO/53-174
F2JYR2_MARM1/45-150
C7PRA6_CHIPD/111-219
C6I897_9BACE/143-253
C9Q9Q9_9VIBR/39-140
G5GSB9_9FIRM/77-169
B5S8V7_RALSL/72-172
B4SPN2_STRM5/55-161
B1ZHZ4_METPB/177-274
A5W8D9_PSEP1/39-144
D5QU96_METTR/53-162
C4KCR2_THASP/58-168
H0PBX4_9SYNC/218-317
B2UIG2_RALPJ/64-161
H1Y8Y1_9SPHI/229-358
A6GYQ6_FLAPJ/111-217
Q64YC3_BACFR/208-332
Q3IBV3_PSEHT/45-150
D6GBG2_9ENTR/61-168
G2E488_9GAMM/49-157
Q9HZT6_PSEAE/69-174
B1EKE9_9ESCH/51-171
E2XBJ2_SHIDY/9-129
F7VEI4_9PROT/92-195
E1DQ85_VIBPA/52-156
H5H6U1_ECOLX/24-152
G9TN43_SALMO/38-146
B8H004_CAUCN/119-223
G7FUY0_9GAMM/41-136
D4SXR7_9XANT/183-295
F4MMY0_9BACT/118-222
G4E799_9GAMM/59-169
A8ESR7_ARCB4/45-157
F0E9E6_9PSED/70-170
D4VBI5_BACVU/40-148
E8E5E2_SALMO/60-172
A3HT94_9BACT/132-238
E5UXK8_9BACE/122-232
B5CHY1_SALET/43-163
A0ZIL7_NODSP/15-125
B8EER1_SHEB2/48-161
F3BH70_PSEHA/58-181
B0RPU0_XANCB/47-154
Q87C13_XYLFT/55-166
B6DYM0_NEIME/22-136
F4AQI3_GLAS4/38-145
F3PSS7_9BACE/129-234
F7LLH6_9BACE/219-327
C6Y0Y4_PEDHD/202-310
I1E2L3_9GAMM/48-166
G5UJA0_ECOLX/67-169
I0KK03_STEMA/53-152
F3XP27_9FLAO/116-234
G0K3B1_STEMA/50-169
I0ZRJ0_ECOLX/11-123
E7P6P0_PSESG/67-167
B7LX36_ECO8A/74-177
F5J0G3_9PORP/44-149
D1FBA4_9RHIZ/59-166
D0MF66_RHOM4/134-237
B7BDI5_9PORP/248-353
E5VBF1_9BACE/132-242
A6LGL8_PARD8/228-335
E8Y6B2_ECOKO/38-146
A5VG27_SPHWW/43-155
Q3KDF2_PSEPF/82-184
E9TZB5_ECOLX/49-155
Q887T0_PSESM/158-260
D5H5E0_SALRM/130-252
C7K851_ACEPA/66-175
D4VBD0_BACVU/223-331
D0HB29_VIBMI/58-159
F7M6T7_9BACE/139-248
E4WLJ8_LISDA/41-156
E8PFU3_ACIB1/69-169
D0SCZ9_ACIJO/48-162
D4WZS0_BACOV/142-252
H7FT76_9FLAO/120-225
A6GVV7_FLAPJ/113-223
E4MFN3_9BACT/223-329
F4QXX7_BREDI/35-144
B0TNZ0_SHEHH/57-172
E3XGY6_ECOLX/43-163
Q8VRJ1_SERMA/45-157
H8MXQ0_CORCM/127-231
A9M0T2_NEIM0/39-154
Q8PMJ2_XANAC/61-156
D9QN10_BRESC/67-174
E2QM02_ECOLX/39-151
BTUB_ECOLI/38-146
A7UYE3_BACUN/129-234
A6EFE1_9SPHI/192-320
A9C0R7_DELAS/71-179
G0CI03_XANCA/61-168
D8DUB8_PREBR/120-227
F7LQ26_9BACE/50-161
F9Q8K9_9PAST/72-180
F0EX71_9NEIS/72-178
F9D9T7_9BACT/83-191
D8BWB8_ECOLX/24-128
PUPA_PSEPU/166-270
F7LSJ6_9BACE/203-309
C6X4T3_FLAB3/44-154
B0RX42_XANCB/80-185
D7K2X8_9BACE/115-226
B7AKP9_9BACE/228-361
C5BIP3_TERTT/65-163
E1V640_HALED/57-161
B0BU44_ACTPJ/47-147
F7LKL7_9BACE/203-310
E6RGR7_PSEU9/45-160
D4VKI2_9BACE/128-236
G2HW37_9PROT/39-147
H7S380_CAMCO/46-155
E8PF04_ACIB1/77-177
F0KMW0_ACICP/38-152
G0C7U7_9ENTR/56-170
D7IM40_9BACE/207-308
B3JMF1_9BACE/36-142
C3K5C7_PSEFS/155-253
E1PB27_ECOAB/43-163
B0KLI9_PSEPG/142-245
A5V772_SPHWW/49-157
D1JJ71_9BACE/144-254
B4TQI1_SALSV/38-146
F7LZR1_9BACE/130-237
D9RRE0_PREMB/111-220
B5P2V8_SALET/43-152
A6L1G3_BACV8/1-91
A8GFE7_SERP5/61-168
B7H3J6_ACIB3/33-147
A0Y7U5_9GAMM/32-151
D6GG61_9ENTR/48-168
G2LCW3_PSEAI/128-235
BTUB_ERWCT/38-146
D8ML65_ERWBE/59-153
B2RIK7_PORG3/47-149
A6UCE6_SINMW/61-173
A4XQF8_PSEMY/43-157
F2KZJ4_PREDF/51-156
B7VMJ7_VIBSL/40-156
G2PQA8_MURRD/129-255
F0EE30_9PSED/146-245
H5E321_ECOLX/42-149
E6NKQ7_HELPL/39-143
F7SWF6_ALCXX/143-246
H5JUR4_ECOLX/43-163
G8UJW4_TANFA/121-228
D2QU54_SPILD/146-223
C7PH23_CHIPD/117-233
E7VM25_SALMO/72-175
E7JTC8_SHISO/39-151
I0KC45_9BACT/79-186
H4LY82_ECOLX/70-169
D7IE16_9BACE/113-218
A2TV58_9FLAO/112-240
F9B2C6_VIBCL/33-147
H0MF26_SALMO/43-163
Q1RD53_ECOUT/74-177
G7AZR3_VIBCL/62-178
E7SQF2_SHIDY/38-123
C3QNY8_9BACE/119-225
E2QKX2_ECOLX/35-139
C7X5P3_9PORP/112-220
F4AJ57_GLAS4/56-165
E0QZT9_ECOLX/74-177
G6YDB3_9RHIZ/57-161
H8F9X9_XANCI/51-154
E5CER4_9BACE/1-99
H4NCH0_ECOLX/70-169
E1HIG9_ECOLX/43-152
G6E3K3_9GAMM/60-163
G5GAZ0_9BACT/124-229
G6XHE6_9PROT/137-252
E5UEI2_ALCXX/157-259
A9DYD2_9FLAO/42-152
G0CIU6_XANCA/80-185
E5C8S4_9BACE/125-232
C7PKB6_CHIPD/125-231
A3WEA3_9SPHN/39-145
H3KV24_ECOLX/42-147
A3SDZ5_9RHOB/2-116
Q394L6_BURS3/101-202
G7TBU1_9XANT/60-173
Q0KJ78_9SPHN/1-100
C3RCI1_9BACE/104-220
E2KIH1_ECO57/51-159
C3RC90_9BACE/126-231
C1DML0_AZOVD/44-148
G6EGW3_9SPHN/136-244
B4E9V8_BURCJ/83-200
C6BN35_RALP1/64-177
F3PVS7_9BACE/125-232
Q0HYV8_SHESR/71-171
F3S095_VIBPA/54-155
Q9CMR7_PASMU/92-196
D4SZP9_9XANT/127-237
A7V0K3_BACUN/110-215
I0K999_9BACT/114-233
D4WDE0_BACOV/37-148
Q7NNR1_GLOVI/144-243
D2BUQ2_DICD5/72-171
F3L2R5_9GAMM/42-151
E9Y0C3_ECOLX/42-149
D1K1I9_9BACE/227-315
D4X002_BACOV/117-224
A9DIX6_9FLAO/113-222
F4C4E2_SPHS2/48-155
G7AK07_VIBCL/50-146
D6D3F7_9BACE/215-322
G4LB75_PSEAI/46-156
D4T777_9XANT/67-169
I0TG72_9BACT/131-235
E8AD46_SALMO/30-139
C4AY32_BURML/68-181
D4VEH6_BACVU/102-232
G2JIK0_ACIBA/33-136
F4QLV0_9CAUL/66-180
I1E026_9GAMM/62-167
C6CQM8_DICZE/72-171
G1XXH4_9PROT/3-115
E6XQ92_SHEP2/61-163
C7M5M2_CAPOD/116-230
H8L4T6_FRAAD/65-165
C6SG31_NEIME/39-144
A6L2G6_BACV8/215-320
F7QC26_9GAMM/51-153
F0BLI2_9XANT/129-237
I1DF03_9VIBR/62-166
Q2SFM1_HAHCH/69-182
C6Y2H8_PEDHD/121-227
F3QDJ6_9ENTR/47-146
F6EYU3_SPHCR/58-177
D2NKA3_ECOS5/59-168
G2PS45_MURRD/113-242
D4TB83_9XANT/62-161
H7FQL5_9FLAO/270-364
G7BPJ3_VIBCL/41-151
D2BSP3_DICD5/79-183
H1YE68_9SPHI/231-332
G7FY50_9GAMM/54-163
G2Z324_FLABF/114-223
C3QZR8_9BACE/132-240
H4MJF5_ECOLX/75-181
D0B5J7_BRUME/50-153
F3F2U8_9PSED/112-232
B8L283_9GAMM/86-189
D1E4D4_NEIGO/53-170
Q2GAB6_NOVAD/56-166
B7V889_PSEA8/171-278
A5V4R5_SPHWW/96-208
F0LDW8_AGRSH/83-185
A5P8V3_9SPHN/52-161
F3VXH2_SHIBO/3-97
F2BFD9_9NEIS/38-143
B8H129_CAUCN/175-296
E0NXT5_9FIRM/42-151
D6IPV4_ECOLX/39-167
G0L8Z9_ZOBGA/115-223
Q476Z2_CUPPJ/77-183
G8UIS9_TANFA/50-147
C7L9B3_ACEPA/68-177
F5M6F2_ECOLX/34-134
G7F383_9GAMM/55-161
G8T852_NIAKG/136-242
E6MV36_NEIMH/67-170
H5DP56_ECOLX/38-152
D2QIL0_SPILD/113-242
F0EEH4_9PSED/7-112
E4MRW5_CAPOC/49-160
D0KB24_PECWW/39-153
E2NC99_9BACE/113-219
B0HT20_YERPE/68-171
B6IYA5_RHOCS/51-157
F6EZA6_SPHCR/59-169
C0VHA2_9GAMM/51-161
E5VEF1_9BACE/113-222
E8QPU4_HELPR/58-173
D4V726_BACVU/20-132
F8YUR6_VIBCL/41-148
B2FJJ3_STRMK/63-158
E6NIF1_HELPK/39-142
B6IXP2_RHOCS/59-175
E2X3G1_SHIDY/1-98
I1AGG7_PSEAI/78-179
D0C8V9_ACIBA/54-175
G6ZYG8_VIBCL/41-151
H4TIH1_ECOLX/75-181
E9XMC2_ECOLX/35-139
H1HMF8_9BACT/138-246
D6JTN3_ACIG3/64-164
F8ZST9_VIBCL/45-156
H1NTH2_9SPHI/126-229
E1PY64_HELPM/40-141
F9GS80_HAEHA/29-166
G5UTS4_ECOLX/43-152
B8KM98_9GAMM/32-141
E5ZZ11_ECOLX/44-164
B7MEK3_ECO45/42-147
D2ZM54_9ENTR/37-145
D0DCJ0_9RHOB/24-145
G8T8B7_NIAKG/134-233
Q3ZU28_ECOLX/45-150
Q2G536_NOVAD/55-163
D4H6Q0_DENA2/41-149
F7NVT6_9GAMM/66-175
D1PXP4_9BACT/39-138
D2ZB26_9ENTR/41-145
F8G1P0_PSEPU/152-253
D3IJ75_9BACT/133-263
D9QIT0_BRESC/53-160
H3ZC69_9ALTE/4-95
D5H5T4_SALRM/141-251
D5QI38_GLUHA/107-218
D5BI98_ZUNPS/114-225
E8FLV5_SALMO/38-146
C2G1U3_9SPHI/119-219
F4KW60_HALH1/121-226
C8WB60_ZYMMN/84-183
F0SBN4_PEDSD/112-217
F7M7L0_9BACE/203-331
C6RSF8_ACIRA/44-149
A4C374_9FLAO/106-214
Q8E8C4_SHEON/42-141
D1QU14_9BACT/119-223
D7K5D4_9BACE/43-154
F2KWU5_PREDF/139-270
D0SZG5_ACILW/48-152
D1JLM7_9BACE/112-240
A3NJI4_BURP6/228-327
Q5LBX5_BACFN/130-237
H7F163_PSEST/66-166
E7IGE2_ECOLX/43-163
G0CFV7_XANCA/39-141
F2LQP5_BURGS/89-188
Q2G7V4_NOVAD/6-115
C6S0U6_VIBCL/41-151
E1WSE1_BACF6/129-236
B7BCW7_9PORP/129-233
Q2P4C2_XANOM/52-171
B7AJ16_9BACE/118-228
C0VMB4_9GAMM/42-141
D4Z915_SPHJU/69-182
E1SL79_FERBD/45-163
C7XAI8_9PORP/132-239
G7FXP4_9GAMM/45-150
F4QN59_9CAUL/39-160
H0JD65_9PSED/65-164
A7N6D7_VIBHB/41-151
A6EEE6_9SPHI/223-365
G8ULS7_TANFA/120-230
B7CI74_BURPE/115-221
H1CXU2_9FIRM/45-148
H8KMQ5_SOLCM/151-256
D1NXJ3_9ENTR/85-183
H8P085_RAHAQ/76-204
D6GNK4_9ENTR/45-165
C6WVM7_METML/143-257
C3K7W6_PSEFS/175-274
G1UMP4_9BACE/200-307
G9TR15_SALMO/75-181
Q934H9_HAESO/50-163
A9GBK1_SORC5/9-120
G0GRX2_KLEPN/38-146
E3A4E8_PSEAI/69-169
I0VZ98_ECOLX/75-181
H7FSB2_9FLAO/221-330
C6IKQ3_9BACE/161-263
Q0KF78_CUPNH/100-206
G9TW70_SALMO/49-156
E6L6M7_9PROT/136-241
E3A5V8_PSEAI/148-249
E6SVL8_BACT6/120-243
G5WR98_ECOLX/38-152
G9RIT7_9ENTR/76-134
D4Z524_SPHJU/48-169
I0K996_9BACT/115-239
D1JL43_9BACE/119-225
A5WHY9_PSYWF/90-195
A3D5A3_SHEB5/84-196
F5S4S1_9NEIS/43-148
D0WBK2_NEILA/53-170
F9D693_9BACT/146-253
Q8YTW7_NOSS1/187-286
A8KD66_BURPE/107-214
E7YJR0_SALMO/30-139
Q0ALP3_MARMM/43-150
H0FD53_9BURK/34-140
D1NY74_9ENTR/85-190
E4RQP0_LEAB4/118-228
H1Y8W2_9SPHI/231-338
C7CH43_METED/183-284
E8RLJ4_ASTEC/51-164
E4MCK7_9BACT/105-215
C2DMS3_ECOLX/75-181
H8A0Z3_CAMJU/38-151
F0RHT4_CELLC/113-241
G0DIE2_9GAMM/60-163
A8Z6M3_CAMC1/41-154
D2YQS8_VIBMI/45-156
Q5DIR3_PSEAI/134-237
B1XRF0_SYNP2/156-259
Q7NL50_GLOVI/131-239
F3ELF6_PSESL/46-154
D7K3U4_9BACE/40-146
B6IXQ7_RHOCS/58-164
D5MEZ5_9BACT/76-186
B7BGG7_9PORP/140-249
Q6I680_VIBMI/58-159
C4UFB5_YERRU/73-168
B4RE74_PHEZH/47-157
E0M0I0_9ENTR/1-62
G9Y1G6_HAFAL/51-160
G2C3C8_ECOLX/3-97
B0T1W1_CAUSK/64-174
B4RHW3_PHEZH/50-158
D0TM69_9BACE/32-134
A6EA19_9SPHI/217-333
D1CYT8_9RHIZ/48-155
Q9A3P1_CAUCR/49-158
F3DJM2_9PSED/158-261
D8BMR9_ECOLX/70-169
D1DQJ2_NEIGO/45-159
D7NEA1_9BACT/30-138
G2LRH8_9XANT/60-174
Q8X8U8_ECO57/55-163
B7AE28_9BACE/139-257
F0RDB7_CELLC/113-218
G2U9S1_PSEAI/59-159
F7LKH8_9BACE/129-236
F5XCB0_PORGT/124-229
E2N5Z5_CAPSP/118-232
A5YJ20_GLUDA/51-151
D2TTI4_CITRI/38-146
E7H6I9_9BURK/44-152
H7QWZ2_CAMCO/42-154
D5BL06_ZUNPS/116-223
G5R009_SALSE/11-123
I0AMS9_9BACT/135-229
F4TIF8_ECOLX/44-149
F9ZAX0_ODOSD/217-337
D1EAI4_NEIGO/53-170
D4SUY5_9XANT/47-171
D2QH41_SPILD/110-235
H5CJQ7_ECOLX/74-177
A4BY83_9FLAO/208-311
G8THT3_NIAKG/129-227
D5C0Z8_NITHN/52-162
Q88K71_PSEPK/81-186
G5XWB8_ECOLX/39-151
Q304S7_ACTPL/19-119
E8TS44_ALIDB/89-189
A7ACL9_9PORP/90-198
Q4UY80_XANC8/125-239
E7J2U4_ECOLX/74-177
B7ICI8_ACIB5/49-152
C6VZP5_DYAFD/228-336
D9QK47_BRESC/149-259
C3QYG3_9BACE/119-226
D3I4I8_9BACT/143-269
G9FZY9_HAEIF/46-151
G0D9A5_ECOLX/75-181
B5CW61_9BACE/183-289
D9ZDV5_9ZZZZ/117-226
F0H9T2_9BACT/196-319
H8KLU6_SOLCM/116-222
F4G8B3_ALIDK/53-158
B8L5K0_9GAMM/69-184
H1P3F2_9BACT/44-149
B0HC94_YERPE/64-164
E2N487_CAPSP/110-231
B4SIH7_STRM5/49-169
C6NV70_9GAMM/65-175
D2QKM5_SPILD/113-232
D5CZL8_ECOKI/42-147
D3I8W2_9BACT/48-153
Q1I5R5_PSEE4/131-235
D7HZQ0_PSESS/152-251
D4XEZ1_9BURK/59-170
E5VE01_9BACE/64-156
F3Y2A6_9FLAO/123-254
H7EFQ9_SALHO/43-148
H3SQI7_PSEAE/59-159
H1KFR5_METEX/94-198
C7JHV4_ACEP3/100-212
H8FGX6_XANCI/77-199
E2M8N6_PSEUB/158-260
E0FAM8_ACTPL/42-143
D5EWG7_PRER2/112-220
D8DUF7_PREBR/97-212
C3R5Z0_9BACE/113-221
E6STZ3_BACT6/129-231
G0K332_STEMA/54-174
C6W650_DYAFD/155-249
H5GBF0_ECOLX/39-151
B1J3A2_PSEPW/143-242
F2MYH5_PSEU6/45-152
F8EQ71_RUNSL/117-224
A5ZJ77_9BACE/114-222
B0NKN7_BACSE/48-156
E5WV74_9BACE/106-213
D0TN69_9BACE/131-240
A4C105_9FLAO/129-236
E7RMR0_9BACT/211-335
D0TL17_9BACE/118-224
I0KD94_9BACT/44-154
B7LJV4_ESCF3/67-169
G4C4U9_SALIN/45-157
F4CAA8_SPHS2/116-222
E6MLN3_9BACT/130-261
F1VWW1_9BURK/12-124
F9AVQ7_VIBCL/41-147
E7J1T2_ECOLX/3-97
C3PXF7_9BACE/129-235
D4WKQ2_BACOV/124-231
B8CMX5_SHEPW/57-172
F9ACN5_VIBCL/45-156
E1YP50_9BACE/142-244
F3G321_PSESJ/120-223
D5VDH8_CAUST/56-179
E8UXN7_TERSS/151-250
E8J1C7_ECO57/75-181
Q0C216_HYPNA/44-153
B0RSU8_XANCB/70-179
A3HX41_9BACT/42-149
E5CCK7_9BACE/201-309
A0M1F5_GRAFK/110-233
A3WX12_9BRAD/90-200
D4YZT4_SPHJU/64-165
A2VYQ8_9BURK/109-213
D0TN50_9BACE/120-227
A4C5C9_9GAMM/59-159
Q9KM13_VIBCH/45-156
F7TA18_ALCXX/56-167
F8XC11_ECOLX/67-169
F0TLU6_RIEAR/52-175
E7PAX7_PSESG/64-178
B2IKZ7_BEII9/70-177
F3J304_PSEAP/91-194
F7T3Q6_ALCXX/154-256
H1GW59_9FLAO/9-106
Q3JMM4_BURP1/227-326
B2N493_ECOLX/74-177
Q2BG74_9GAMM/40-152
F7NW67_9GAMM/62-185
A6EMY6_9BACT/31-137
E2NDS0_9BACE/133-235
E6MLC7_9BACT/52-149
C3QMA0_9BACE/199-319
G7RB11_ECOC2/42-149
B0NKU9_BACSE/42-153
F7LH24_BACOV/114-220
A7LYD0_BACOV/203-340
F0QH17_ACIBD/54-175
F8DUJ2_ZYMMA/63-160
B7MT33_ECO81/129-244
Q89KY2_BRAJA/95-205
F3RZ13_VIBPA/43-144
E8YJJ1_9BURK/63-162
F7LTU0_9BACE/102-202
D4V5V7_BACVU/111-218
G2IJV6_9SPHN/72-187
E0FNS0_ACTPL/28-134
F1WB79_MORCA/40-145
E4MAL2_9BACT/205-329
D5BCV1_ZUNPS/210-341
G1XVS3_9PROT/40-158
F0GFD6_9BURK/70-171
D6JVN8_ACIG3/63-163
A5TRY5_FUSNP/41-147
G4CHD5_9NEIS/47-149
E8JEG7_ECO57/39-167
H8GJ92_METAL/113-217
Q63MQ9_BURPS/109-209
D3IJN8_9BACT/179-287
A9MK54_SALAR/30-139
E5YK63_9ENTR/67-171
E9X5Z3_ECOLX/67-169
Q4UNT6_XANC8/55-157
Q5QV69_IDILO/55-166
B8GMD7_THISH/33-140
C0QDW6_DESAH/57-167
D0IJM6_9VIBR/45-146
B3CFA8_9BACE/127-235
F5ITB0_9PORP/218-325
H5TBY7_9ALTE/55-165
G5QUU8_SALSE/75-181
H8H7X2_HELPX/63-178
Q8A6W3_BACTN/118-224
G3Z4M9_9NEIS/40-144
A0Z2C9_9GAMM/60-169
Q2NDF8_ERYLH/52-174
B4RFN8_PHEZH/51-158
B5D325_9BACE/133-260
G1XVL7_9PROT/63-177
Q1GWE4_SPHAL/48-160
E9YAL5_ECOLX/74-177
C3QI35_9BACE/44-173
D7VQB5_9SPHI/112-244
B8K3C6_VIBPA/53-163
F0QGF0_ACIBD/141-251
A2TV13_9FLAO/44-156
F2IG56_FLUTR/118-223
E5CAJ9_9BACE/126-234
G0J2V3_CYCMS/137-234
B2SNV5_XANOP/68-178
Q5QVF8_IDILO/52-162
F4C135_SPHS2/116-242
G0IZG5_CYCMS/222-329
C7PKN2_CHIPD/229-352
F5JVS2_ACIBA/33-136
H7FW94_9FLAO/215-295
E8RUF9_ASTEC/129-240
D4INS1_9BACT/100-228
C5BPJ3_TERTT/57-168
D4W9B5_BACOV/121-248
A6SUK5_JANMA/67-181
Q1MZ94_9GAMM/38-149
Q478B7_DECAR/39-147
F7T807_ALCXX/42-149
H5TE77_9ALTE/36-133
G7FMF9_9GAMM/45-156
D4SUD5_9XANT/50-172
F7LKX6_9BACE/208-332
E3HYP0_RHOVT/102-202
B2PZJ4_PROST/56-159
F4C866_SPHS2/133-251
F6IKW1_9SPHN/57-168
F6ASB6_DELSC/28-141
H1HMG0_9BACT/42-148
H1XQN7_9BACT/123-221
F7VAB4_9PROT/92-204
Q483V9_COLP3/63-175
F3BGY6_PSEHA/127-229
B8ENU4_METSB/65-174
A9ECV9_9FLAO/115-226
D2EY44_9BACE/116-247
H4SYX3_ECOLX/42-147
B7RWE5_9GAMM/22-134
H1YFM3_9SPHI/113-222
H0S2G3_9BRAD/117-216
I0TBB0_9BACT/118-234
A4STR1_AERS4/175-276
A3M783_ACIBT/1-112
HPUB_NEIMC/42-160
F7M2X7_9BACE/116-224
E2P8M3_PASHA/59-162
G8QFI8_AZOSU/67-167
C7JQ90_ACEPA/87-196
B7BAQ4_9PORP/113-220
C6VXZ3_DYAFD/140-256
E3F1M4_KETVY/45-153
G8QA66_PSEFL/47-155
H0KD29_AGGAC/52-169
B8L480_9GAMM/63-182
G7ZBG8_AZOL4/173-284
D4WJC8_BACOV/210-335
D5EWM8_PRER2/25-130
H1FIG0_ECOLX/43-152
A5FAJ0_FLAJ1/133-226
B3C576_9BACE/117-226
F3L4W7_9GAMM/50-154
Q1H2K3_METFK/50-158
F9Z8B1_ODOSD/222-338
B3HSS5_ECOLX/68-188
E6K913_9BACT/130-244
D1JT97_9BACE/207-316
A1VQD3_POLNA/98-197
A9MQZ4_SALAR/45-157
G9U117_SALMO/38-146
I0K1Q6_9BACT/154-277
H1ZA49_9FLAO/118-228
B4WAQ0_9CAUL/73-181
I0EW50_HELPX/39-142
D1K7I8_9BACE/206-312
E6L6Y1_9PROT/140-245
B3B1D3_ECO57/39-151
Q09BJ6_STIAD/4-118
E6XB17_CELAD/113-241
A8T6J1_9VIBR/51-165
D1D9P9_NEIGO/53-170
D7J5S1_9BACE/198-318
D2AGK0_SHIF2/39-167
F7RXM2_9GAMM/55-162
B6BNZ1_9PROT/38-147
Q2VBL6_ECOLX/37-144
F9GSC1_HAEHA/45-160
G0J3J0_CYCMS/115-252
C3PYW5_9BACE/139-235
C2JEH1_VIBCL/45-156
D0S5E8_ACICA/61-161
E1HVF4_ECOLX/38-146
F4C6N6_SPHS2/236-344
D6HAD9_NEIGO/54-172
F2ND18_DESAR/58-168
H3SVY6_PSEAE/171-278
D1K330_9BACE/131-236
B8IRL4_METNO/31-137
Q9A430_CAUCR/66-183
F2NG62_DESAR/66-172
E6T9S6_SHEB6/48-153
A5EE21_BRASB/45-158
E6MXJ2_NEIMH/53-170
E7ZCX8_SALMO/72-175
B4RPB1_NEIG2/53-170
C8UMW5_ECO1A/41-145
F9Z943_ODOSD/165-283
C9KZZ8_9BACE/126-243
H3ZFQ7_9ALTE/55-165
G2LCK3_PSEAI/47-168
A2TQ94_9FLAO/113-220
Q44003_9BURK/164-264
H7WHM1_CAMCO/38-151
F4DLV0_PSEMN/50-161
Q0AEP0_NITEC/65-166
H1R7U0_SALMO/75-181
G0AV79_9GAMM/58-169
B0RV69_XANCB/72-189
F4V7K0_ECOLX/42-147
E4QJ90_METS6/38-136
E7JZN3_SHISO/38-146
D4X408_9BURK/67-173
F4QLP5_9CAUL/63-182
C6I1H8_9BACE/35-153
F4DXX7_PSEMN/151-257
H5PJH9_ECOLX/39-167
G5RRY2_SALET/47-167
G0DJ29_9GAMM/59-163
A9DTH5_9FLAO/200-297
D1K706_9BACE/115-227
Q07HT6_RHOP5/18-117
G1V9F5_9BACT/148-274
Q1GNG0_SPHAL/52-164
Q9HYX3_PSEAE/49-164
A7ABT6_9PORP/235-342
B8CGT5_SHEPW/54-166
A2VQ98_9BURK/114-233
B3HPT3_ECOLX/44-164
G6XSJ2_RHIRD/90-198
H5LXX1_ECOLX/43-163
F8GJD7_NITSI/110-222
A8AJM5_CITK8/46-166
A2WIT0_9BURK/126-227
Q2S0N9_SALRD/191-294
Q3BQT5_XANC5/67-187
A3U5S1_CROAH/88-196
F9D215_9BACT/126-252
D7IEA7_9BACE/133-242
A5PCU9_9SPHN/54-165
C7M474_CAPOD/114-242
G6E7N1_9SPHN/48-154
H8IBG1_PASMH/57-168
H4KWN0_ECOLX/35-139
C3QYG5_9BACE/130-237
B5JHL1_9BACT/52-158
Q8PNC7_XANAC/53-172
Q8P5D3_XANCP/59-172
C3Q842_9BACE/29-145
Q2G765_NOVAD/62-175
Q1GRW6_SPHAL/46-152
E2PC05_NEIPO/69-169
Q1NG20_9SPHN/51-157
D0S4U6_ACICA/69-169
E6MPE9_9BACT/122-224
A7AH13_9PORP/171-277
H1YAI8_9SPHI/130-240
F3PT52_9BACE/122-210
Q72TW8_LEPIC/131-233
Q0BXW7_HYPNA/134-241
H4S9D8_ECOLX/67-169
G8P228_GRAMM/176-275
A5ZF66_9BACE/40-145
D6CZB9_9BACE/106-211
G7G4H9_9GAMM/129-241
B8GY80_CAUCN/91-202
F0C7U8_9XANT/3-108
D1JMZ4_9BACE/143-253
D7JZG2_9BACE/117-242
G9FZW0_HAEIF/46-151
E1YRG7_9BACE/136-238
H4F1T9_9RHIZ/181-240
F2KWJ0_PREDF/54-159
F7QMD6_9BRAD/81-191
H1XHD4_9XANT/55-167
H4UKL7_ECOLX/42-149
D7IGZ4_9BACE/123-229
E8V703_TERSS/128-257
C3QHH6_9BACE/210-336
G6AHQ8_9BACT/112-220
E8X6R7_ACISM/132-249
H3SSB0_PSEAE/143-242
D5QI48_GLUHA/67-183
E1PDN1_ECOAB/67-169
C9X1H7_NEIM8/69-169
F5KD19_PSEAI/161-262
D1JL16_9BACE/112-220
C5ATP9_METEA/95-201
E1KST3_9BACT/49-154
Q882Y8_PSESM/59-181
B3ARW2_ECO57/43-163
A7M2M5_BACOV/117-244
Q02LL8_PSEAB/56-170
A1ZD62_9BACT/187-277
Q3R4H9_XYLFA/67-173
G7ECT3_9GAMM/45-156
G9FZV3_HAEIF/46-151
C9MS98_9BACT/140-266
B7BAL3_9PORP/130-236
Q65T98_MANSM/50-150
A6VRB3_MARMS/55-167
C3R2R0_9BACE/137-243
E5U2K2_ALCXX/67-167
H7RI82_CAMCO/41-155
H1H0I8_9FLAO/114-222
A6LEC7_PARD8/223-330
B8IKU5_METNO/59-169
H4WPK1_ECOLX/74-177
A1V6S5_BURMS/68-181
C6XSF2_PEDHD/220-329
Q4UQ48_XANC8/63-167
G7UM87_PANAN/73-172
Q7WMU6_BORBR/63-165
H4YBG9_ECOLX/49-155
F5ZFN3_ALTSS/46-154
G0JZ70_STEMA/52-151
D1E0C4_NEIGO/67-170
D9QM68_BRESC/54-179
C7M7M2_CAPOD/45-150
A5V6I6_SPHWW/49-154
Q7N7B7_PHOLL/74-179
D8DV55_PREBR/108-214
C7X572_9PORP/115-216
Q080Q4_SHEFN/54-169
H0LTB1_SALMO/38-146
F8NBR2_9BACT/113-219
H4JLG8_ECOLX/11-123
H0KRL5_9FLAO/47-155
H5CMR4_ECOLX/42-149
C9L156_9BACE/131-257
D4IKM6_9BACT/45-139
C3Q2W3_9BACE/48-152
I0HTQ6_RUBGE/165-269
A9L5S3_SHEB9/88-195
C9LDU3_9BACT/47-152
D0G9V0_BRUML/59-166
E4T8A0_PALPW/50-167
G2TCA1_RHORU/53-153
Q5LA72_BACFN/118-224
G0AFQ3_COLFT/49-149
G1VFN8_9BACT/213-336
C7KGW0_ACEPA/179-283
A5P8X2_9SPHN/66-172
E5U6U5_ALCXX/92-194
G8R3N8_OWEHD/38-143
D7K3G2_9BACE/199-306
F3BMX1_PSEHA/30-143
Q021P6_SOLUE/126-233
E7RUE8_9BURK/76-177
D5VAR1_MORCR/40-145
Q59HH9_VIBVU/67-173
Q1IFL2_PSEE4/42-149
E2P240_PASHA/18-125
Q1V5H4_VIBAL/43-144
C3QQ20_9BACE/215-321
E7P3P5_PSESG/143-246
Q1YSY7_9GAMM/47-152
G5YBY0_ECOLX/75-181
F4KQB7_HALH1/145-230
D7A3A9_STAND/54-155
H8MMP1_CORCM/138-255
D4ZBP8_SHEVD/58-166
C3PZH6_9BACE/35-143
A8UFR4_9FLAO/117-246
E2NMA1_9BACE/118-234
G7F3X7_9GAMM/54-167
E6MT64_9BACT/64-169
C5TKJ1_NEIFL/40-145
Q1GP35_SPHAL/58-168
G8VXU8_KLEPN/65-186
D8C4R4_ECOLX/39-151
C1DIZ9_AZOVD/59-153
E8B095_SALMO/47-167
A5FJU2_FLAJ1/48-171
I0KML3_STEMA/62-168
H1GK90_9FLAO/135-238
E6WPY2_PSEUU/66-168
B8KTP2_9GAMM/42-148
G8TH46_NIAKG/118-245
H4JXC5_ECOLX/129-244
H5AMN5_ECOLX/129-244
Q0TLI1_ECOL5/75-181
E6AW74_ECOLX/11-116
G8WC86_KLEOK/38-146
F0R9G1_CELLC/122-229
D0XAX8_VIBHA/43-148
D0TM21_9BACE/139-245
E8DF77_SALMO/72-175
I0K8M6_9BACT/39-142
A8FU04_SHESH/51-169
F0BRC8_9XANT/50-167
C9Y5K0_CROTZ/43-147
D8D3U0_COMTE/39-154
H1M8N6_9BACT/140-269
B6IX57_RHOCS/52-162
F4AUL4_GLAS4/54-171
F3GGG2_PSESJ/59-181
F3IX67_PSEAP/80-194
H5TFD4_9ALTE/84-194
F0BKN1_9XANT/123-225
F4AU25_GLAS4/55-159
Q8KFA4_CHLTE/127-235
D6Q0S3_9PAST/39-144
H8FAZ1_XANCI/44-155
A6EKI1_9SPHI/116-221
E6RJX1_PSEU9/42-150
A3NGH5_BURP6/75-196
G6ED25_9SPHN/60-170
H0MSM6_SALMO/38-146
F8N6B8_9BACT/118-225
H1URJ0_ACEPA/85-194
G8TBK3_NIAKG/158-276
Q8KM34_MYXXA/67-172
D4WMY8_BACOV/112-218
B1IVB2_ECOLC/38-146
A4NRN1_HAEIF/48-179
G2SHF6_RHOMR/115-220
B6IY61_RHOCS/77-176
E2NIK4_9BACE/124-250
G9E7Z1_9GAMM/85-188
D3P6J2_AZOS1/86-188
A4CMM7_ROBBH/53-164
D5CWF9_ECOKI/43-163
Q2JT39_SYNJA/105-214
A6E7M2_9SPHI/247-348
A9HH16_GLUDA/90-206
D5EXB6_PRER2/101-208
Q1IAM9_PSEE4/74-173
G7FE39_9GAMM/112-218
Q6FCU4_ACIAD/76-173
G4QIJ1_GLANF/88-191
G5LSG8_SALET/1-56
H3T5C1_PSEAE/56-170
D4T4Q9_9XANT/64-168
Q12QT7_SHEDO/94-206
D1JYB6_9BACE/145-269
B7MK93_ECO45/42-146
E2NCA8_9BACE/104-211
E8YFL4_9BURK/50-157
C5ZSC0_BURPE/60-165
A1JIM2_YERE8/56-161
C0K011_9BACT/128-234
H1H0J1_9FLAO/114-240
D3IMG9_9BACT/122-249
D4WP85_BACOV/120-227
E1IJH1_ECOLX/43-152
D5HCV2_SALRM/59-162
B4SK96_STRM5/62-175
F5I604_ACIBA/41-141
D4V3V1_BACVU/110-216
A7ADI4_9PORP/142-250
E1X3C0_BACMS/31-140
Q4HPM4_CAMUP/41-155
E6S0D8_CAMJC/45-154
G8QHF1_AZOSU/49-162
H1YIX1_9SPHI/214-318
B4SR26_STRM5/45-156
C9XBI3_SALTD/38-146
G5H4J8_9FIRM/53-162
E7SKC8_SHIDY/1-79
B4RH13_PHEZH/38-145
F5IWG1_9PORP/115-221
F3PX82_9BACE/106-214
E5U5T4_ALCXX/103-205
E4RL20_HALSL/42-149
G2EGL2_9FLAO/118-222
F7L4C3_BACOV/119-226
D4T3J0_9XANT/66-186
D7W6B4_9FLAO/48-158
C6VWW4_DYAFD/112-219
G6AHW4_9BACT/144-251
C2ID11_VIBCL/45-156
E1WSH6_BACF6/140-247
C3RC25_9BACE/51-167
F3IQS3_PSESL/112-232
B3CAP6_9BACE/133-235
B3JL88_9BACE/38-158
C1AAB7_GEMAT/132-237
D0JJR7_YERPD/67-176
F0MK72_NEIMH/45-159
G2ISL6_9SPHN/66-161
G9FZQ6_HAEIF/46-151
D0TFA2_9BACE/114-222
F9TL62_9VIBR/56-161
A6EHY0_9SPHI/217-326
Q5F950_NEIG1/59-168
A8H1I7_SHEPA/61-172
A8ERP3_ARCB4/35-139
F9BRD9_VIBCL/40-151
H7WXE0_CAMCO/38-151
G2UKE1_PSEAI/160-261
B5D4B1_9BACE/114-221
D1K3V6_9BACE/120-229
F0BRL5_9XANT/48-163
A5FH56_FLAJ1/111-215
D2QPL8_SPILD/110-219
B6W5N2_9BACE/113-219
E6X529_CELAD/129-231
H1YHI0_9SPHI/219-328
A0L0N7_SHESA/114-220
E1S8J0_HELP9/45-160
E6BRR3_ECOLX/44-164
HGBB_HAEIF/71-190
A6L1Y0_BACV8/199-306
E9VNV6_ECOLX/39-167
D7K5K0_9BACE/36-160
D0T8S1_ACIRA/53-160
G2LZK2_9XANT/44-163
B4RDZ0_PHEZH/49-161
D0SS30_ACILW/49-156
B2FHJ2_STRMK/55-161
F3WSF3_9SPHN/60-170
C9MLK1_9BACT/493-589
F5ITG1_9PORP/143-249
F0BLS4_9XANT/49-171
E7PCX2_PSESG/1-104
C7PTJ8_CHIPD/58-159
B5NF57_SALET/43-163
G2LS43_9XANT/76-179
H4WNP2_ECOLX/67-169
H1YE28_9SPHI/240-369
H8A3R5_CAMJU/42-157
E1GY09_9BACT/127-251
C2G3A6_9SPHI/176-283
F0CB83_9XANT/64-166
H5CIK9_ECOLX/43-163
E8SQP4_NEIGO/40-154
D7FEN8_HELP3/39-142
D5VMY0_CAUST/57-176
Q3KF65_PSEPF/159-262
D5EWE2_PRER2/111-198
Q6B6Q3_HAEPR/47-147
F8YNW6_ECOLX/38-152
D9PE05_ACTPL/50-151
Q5LFR6_BACFN/206-331
E2NGM1_9BACE/118-234
I0JZ27_9BACT/58-160
A6EA72_9SPHI/121-228
A6EEC6_9SPHI/83-188
F6AZP9_DELSC/59-174
G2IR80_9SPHN/77-186
G2LCU2_PSEAI/73-174
E8BVI1_SALMO/75-181
B9XKR1_9BACT/83-183
Q9L6A7_PASMD/47-165
A6EH75_9SPHI/122-228
D7JFN2_9BACT/54-152
H5ASC9_ECOLX/42-146
A3UGM3_9RHOB/132-238
F0MSC6_NEIMM/51-155
B3C3K6_ECO57/75-181
C3QNR1_9BACE/142-249
H5L1L5_ECOLX/38-146
H1H7B1_9FLAO/127-232
B4RC59_PHEZH/44-147
C3QX44_9BACE/161-268
C4WQJ7_9RHIZ/73-177
A5EHB1_BRASB/116-217
F5QQS4_SHIFL/9-113
G0JEW0_YERPE/70-169
F7LBB7_BACOV/156-287
A3WU23_9BRAD/76-176
E6W218_DESIS/63-167
C7PAI3_CHIPD/122-232
A8GHK4_SERP5/71-174
C6I748_9BACE/118-234
E6JJ34_RIEAN/43-169
Q8P7F3_XANCP/75-180
D1W8T4_9BACT/75-216
Q2VR57_PASHA/62-170
F3DCD7_9PSED/157-260
I0KN63_STEMA/51-170
B8GPL8_THISH/54-164
H3KM07_ECOLX/74-177
A6EKX3_9SPHI/129-236
Q3SKU7_THIDA/41-153
A1ZRJ4_9BACT/106-213
B6JIV9_OLICO/83-186
D0S8E3_ACIJO/48-159
E4REA1_PSEPB/69-168
A6L4W2_BACV8/116-221
B3PLA5_CELJU/39-145
D2ZEP3_9ENTR/40-151
E6SSQ6_BACT6/46-151
G7F0L8_9GAMM/33-136
D2QL95_SPILD/115-239
D0JMS8_YERP1/56-161
F4GNU6_PUSST/57-166
F6IF61_9SPHN/112-218
Q9I442_PSEAE/128-235
F8NCT3_9BACT/112-218
Q2NDC3_ERYLH/43-138
H7FSI6_9FLAO/112-218
A5KUU0_9GAMM/57-163
D0W090_NEICI/39-145
D7VYE1_9FLAO/45-179
F0AL24_NEIME/53-170
Q8E8Y4_SHEON/48-161
A7V772_BACUN/137-246
F1ZBG1_9SPHN/76-185
H3SYC0_PSEAE/50-163
B8KM10_9GAMM/32-142
D0HK73_VIBCL/28-139
E0EII1_ACTPL/22-128
I0EMK0_9HELI/45-160
F0IE73_9FLAO/118-212
D9QMI2_BRESC/49-158
C6XSJ8_PEDHD/116-234
G1WE45_9BACT/43-148
F3PTY6_9BACE/115-221
D8IY93_HERSS/90-190
B4WX83_9GAMM/79-183
Q02T38_PSEAB/75-175
D8DVB1_PREBR/117-225
G4KDZ6_YEREN/45-150
G2L1G7_PSEAI/72-180
F4CCH7_SPHS2/148-258
F3WRF3_SHIBO/9-113
B3YGL2_SALET/38-146
A3WAJ8_9SPHN/46-158
C3QN35_9BACE/113-214
A3M8N9_ACIBT/52-160
Q48AA8_COLP3/53-158
I0E6T0_HELPX/63-178
Q15ZK1_PSEA6/46-156
F0BRX3_9XANT/49-163
E5UXW5_9BACE/219-327
A3XR45_LEEBM/45-155
B0NSA6_BACSE/116-225
D4BSP6_PRORE/42-153
B7L903_ECO55/42-149
F6ID04_9SPHN/36-154
C6W145_DYAFD/131-230
E6SRT5_BACT6/119-224
F0QPN4_ACIBD/49-152
D1P7M7_9ENTR/11-119
C6I9E7_9BACE/121-228
F0F0K0_9NEIS/57-173
Q2KXL9_BORA1/161-264
A7M470_BACOV/121-228
B6ZZ21_ECO57/70-169
F0A801_NEIME/39-144
E0NSN7_9BACT/119-224
C6BUD0_DESAD/50-155
D0I131_VIBCL/62-178
G7FY56_9GAMM/52-157
E6XDF8_CELAD/128-224
E6RI21_PSEU9/54-159
E6WBA4_PANSA/61-168
G2ARV8_ECOLX/67-169
F1Z3U7_9SPHN/119-229
D8MZE1_RALSL/101-204
E4VW12_BACFG/116-244
E5C7A0_9BACE/223-329
F8CM88_MYXFH/248-349
H1HQS6_9BACT/208-311
C6IPU6_9BACE/115-221
F4C8M9_SPHS2/226-334
Q07U99_RHOP5/51-163
D1K2V9_9BACE/118-234
G0IZC7_CYCMS/131-235
D1DTP3_NEIGO/57-161
G0BXZ2_9ENTR/61-168
G4PXA2_ECOLX/39-167
I0G3D7_9BRAD/51-89
B5QUY7_SALEP/47-167
D8DY47_PREBR/116-223
E0FH03_ACTPL/41-158
A6TGW9_KLEP7/55-175
D6CWG7_9BACE/113-214
G8X703_FLACA/103-225
Q4FT36_PSYA2/59-167
Q1V8F3_VIBAL/40-152
G0CFC7_XANCA/58-173
B3PDV7_CELJU/53-159
D2QP10_SPILD/118-228
TBP1_NEIGO/53-170
G2ZY10_9RALS/155-251
B7MAA4_ECO45/70-169
Q1ZT42_PHOAS/42-147
G5WH76_ECOLX/67-169
F7LFK5_BACOV/114-223
A3D163_SHEB5/59-164
B9TC45_RICCO/54-153
F6AX66_DELSC/71-172
C8PK29_9PROT/65-165
D3VIH2_XENNA/46-157
C6UWQ5_ECO5T/75-181
H8CCT7_CAMJU/39-152
F3FFN4_PSESX/143-246
G5G1W2_9PSED/46-150
F1YW35_9PROT/66-175
D5V2Y3_ARCNC/28-131
Q7NVW2_CHRVO/35-165
G4QES6_GLANF/56-179
F3HT27_PSEYM/46-154
B0HVV4_YERPE/33-132
D7JXE1_9BACE/82-192
D5ESH8_PRER2/47-152
G5VC62_ECOLX/43-152
G6AI47_9BACT/208-321
H5W6S5_SALEN/11-123
F4QN76_9CAUL/136-248
D7IBC3_9BACE/190-315
G8NTG3_GRAMM/140-252
G8R724_OWEHD/120-227
F5MFE5_SHIBO/2-69
G0J6P5_CYCMS/128-238
B0RQE5_XANCB/111-231
F8KUD5_HELBC/48-163
B0RN59_XANCB/54-172
E2NED1_9BACE/113-221
F0JY28_ESCFE/25-129
I0KKS3_STEMA/102-208
F3BMB7_PSEHA/45-160
Q8P3V6_XANCP/68-180
A6LI53_PARD8/125-232
F6FZ57_RALS8/60-167
F4CAW5_SPHS2/115-239
F9MN33_9FIRM/47-156
F0E602_9PSED/61-120
Q12R98_SHEDO/43-164
A9C3G3_DELAS/74-179
D7K6Z4_9BACE/62-193
C6IB03_9BACE/146-249
A3J2P8_9FLAO/99-204
D4Z7X3_SPHJU/62-169
A6V5H7_PSEA7/50-163
G8WJN0_KLEOK/74-173
I0W786_9FLAO/117-221
G5SX31_9BACT/11-85
D2QFU3_SPILD/126-230
D7W1H8_9FLAO/53-161
E6SP53_BACT6/88-193
G9UME5_SALMO/72-175
D7Z4Y6_ECOLX/55-163
E8P2E1_YERPH/94-197
B1T081_9BURK/73-194
B3CH89_9BACE/35-143
D6D869_9BACE/114-223
H1XB41_9XANT/79-191
A1TXE0_MARAV/40-140
C6X2T4_FLAB3/56-176
B2FLD7_STRMK/55-169
E1WQJ0_BACF6/120-226
B7KSA2_METC4/74-185
C6XPN8_HIRBI/52-164
G4CKP4_9NEIS/76-184
A0KFK1_AERHH/49-145
H8FK54_XANCI/53-170
G9FZU0_HAEIF/46-151
E1WHD2_SALTS/43-152
C9LIR9_9BACT/109-215
B0VRV5_ACIBS/52-161
C6IJ92_9BACE/43-171
A5ZGS3_9BACE/126-243
Q4UXS4_XANC8/47-171
G8TPP1_NIAKG/212-347
E1RPG8_XYLFG/47-169
D8BA51_ECOLX/43-163
B2NWJ3_ECO57/74-177
H2BWE8_9FLAO/115-223
E8NYA4_YERPH/37-141
D2UBQ0_XANAP/60-174
G0BR45_9ENTR/43-154
A3D3C5_SHEB5/97-193
E1WNV5_BACF6/594-693
Q4KIZ3_PSEF5/65-173
F0RA61_CELLC/121-192
G2PMS3_MURRD/136-228
B4SNX5_STRM5/66-165
Q478B5_DECAR/44-151
B6IWA3_RHOCS/78-188
F9Z677_ODOSD/220-340
A4C0J6_9FLAO/226-325
D0BXC8_9GAMM/70-169
F3W5W5_SHIBO/42-146
C9USA8_BRUAO/50-153
B9MJ65_ACIET/37-142
D7K2S7_9BACE/116-224
F9I9M7_ACIBA/33-147
E1QHK7_DESB2/42-147
F7NY95_9GAMM/131-239
Q7ME89_VIBVY/40-152
C6IHE3_9BACE/211-335
F4C5K0_SPHS2/121-253
G8TAV5_NIAKG/240-372
Q82V93_NITEU/69-181
H1RYB4_9BURK/62-162
F0BRM8_9XANT/60-160
D1W2L0_9BACT/118-234
D3A871_NEISU/70-179
E2P344_PASHA/58-166
A3GXI3_VIBCL/77-178
B2FIN7_STRMK/10-124
G6XUI5_RHIRD/79-179
E4RWB4_LEAB4/119-235
Q0VRM9_ALCBS/39-150
C7PC49_CHIPD/132-235
G5UII5_ECOLX/43-163
D8DVX2_PREBR/37-146
D4BAC1_9ENTR/43-148
Q0IKM9_VIBAN/65-176
F5MCH7_ECOLX/21-130
E8NYV4_YERPH/70-169
B4W956_9CAUL/16-128
G9G026_HAEIF/47-151
C2CE94_VIBCL/45-156
F8X2F5_9PORP/208-333
B0SWS5_CAUSK/53-164
F3WYQ9_9SPHN/46-153
F7SWS0_ALCXX/145-260
F2KUT0_PREDF/112-236
B0KIQ4_PSEPG/153-256
B8KXQ7_9GAMM/46-156
E9T903_ECOLX/39-151
D7ZY37_ECOLX/43-163
G2IL58_9SPHN/143-252
D4S3P4_9FIRM/82-175
H5C5G6_ECOLX/39-167
B2FHT4_STRMK/144-254
B7L6G7_ECO55/39-151
H3QCV8_BRUAO/50-153
D3I0K1_9BACT/122-230
C2IIW9_VIBCL/62-178
G3A0L7_9RALS/46-152
B0MWF5_9BACT/103-208
G1ZFL5_ECOLX/43-163
E7RN50_9BACT/117-223
E7XTD5_SALMO/72-175
Q0C259_HYPNA/65-173
B8H2H0_CAUCN/66-165
E2N2X0_CAPSP/131-242
D5AVN2_RHOCB/66-172
C0BKI7_9BACT/48-159
A0YAT7_9GAMM/48-161
B7B6X5_9PORP/120-226
Q9KK96_NEIGO/53-170
Q1NAB9_9SPHN/2-93
Q486C5_COLP3/69-171
E8TJB9_MESCW/74-183
B1LKH5_ECOSM/43-163
E0ED34_ACTPL/41-142
F0S605_PEDSD/118-228
H1XLA5_9XANT/53-152
Q8ZMN0_SALTY/45-165
F4KN74_PORAD/134-238
D4VHM1_9BACE/203-340
G6EG16_9SPHN/45-157
A5VXD9_PSEP1/153-254
F2FH91_SALDU/38-146
G2ZKP7_9RALS/40-164
H8C2W2_CAMJU/38-151
B0SXI8_CAUSK/53-165
H5G1P2_ECOLX/38-152
C3RF85_9BACE/117-230
A6WIF9_SHEB8/42-164
F3J5F9_PSEAP/153-256
C1M7E1_9ENTR/55-162
B3JLT4_9BACE/129-254
A8AJU9_CITK8/52-160
B6XKH7_9ENTR/42-153
B0VIR9_CLOAI/117-218
A3XRZ4_9VIBR/55-168
B6W1B3_9BACE/219-327
A5V3N4_SPHWW/124-230
Q1YKS9_MOBAS/119-223
F8EHA1_RUNSL/113-217
F8BMI8_OLICM/83-186
E6RV87_CAMJS/48-157
C9PGR2_VIBFU/38-139
H1HNZ6_9BACT/43-148
D1JVH3_9BACE/115-220
Q1REY0_ECOUT/43-163
C3R2M3_9BACE/43-154
B0KPK4_PSEPG/64-161
A3HRK9_9BACT/223-337
A0Y0D2_9GAMM/52-151
G8R1P7_OWEHD/115-243
B1G0G7_9BURK/76-188
A1ZU56_9BACT/57-117
F0KFP5_ACICP/54-152
C6I245_9BACE/144-247
D0TF01_9BACE/114-220
A3X3N5_9RHOB/124-238
A5VX47_PSEP1/60-156
F3Y0Z7_9FLAO/116-254
B4TTH4_SALSV/72-175
E9X4X8_ECOLX/74-177
G0ACR0_COLFT/68-167
A3XW10_9VIBR/64-162
C6AT64_RHILS/59-172
A0Y3N7_9GAMM/201-306
G4A8Z1_AGGAC/31-136
Q6N1M0_RHOPA/124-230
A3M604_ACIBT/60-157
A5L0R3_9GAMM/54-153
E7V801_SALMO/75-181
D2QMF6_SPILD/616-716
F5IHJ3_ACIBA/54-175
B0VGQ8_CLOAI/125-222
A4NIL2_HAEIF/41-172
C6IHA1_9BACE/121-227
F7NIW3_9FIRM/83-185
D3I3G9_9BACT/128-240
H1XLU6_9XANT/51-165
B7S395_9GAMM/1-96
G8TDI4_NIAKG/240-380
E7TU05_ECO57/39-151
D1PEQ0_9BACT/121-227
A6VTT6_MARMS/48-159
F4C3L6_SPHS2/120-228
B6IYK6_RHOCS/73-181
G5VIX5_ECOLX/75-181
G5FQY4_9PSED/171-278
I0HXI8_RUBGE/66-165
D5VHP9_CAUST/54-162
Q2G557_NOVAD/53-165
Q5LHV7_BACFN/111-227
E4RCN8_PSEPB/60-160
H1H8E9_9FLAO/207-313
I0Y5W0_9BURK/68-182
F9ETA0_9NEIS/71-179
Q0HLK8_SHESM/69-173
H0KTM2_9FLAO/45-164
Q2T7L2_BURTA/110-218
F3DXW9_9PSED/67-167
Q4UUM3_XANC8/55-157
G2TF81_RHORU/159-261
B3C735_9BACE/138-248
D8EIR8_ECOLX/75-181
I0WK27_9FLAO/45-155
D0MEG7_RHOM4/207-297
A0M161_GRAFK/133-257
D4WIQ7_BACOV/117-226
A3QGY8_SHELP/72-181
D7K621_9BACE/1-103
F3V5E4_SHIDY/38-121
A1JPJ1_YERE8/45-150
D1DAC3_NEIGO/42-160
B4WD84_9CAUL/125-234
A1ANG7_PELPD/64-172
D2YEV0_VIBMI/82-183
F0R8W1_BACSH/117-204
Q21GU1_SACD2/58-162
A3WIK6_9GAMM/43-148
G2LD99_CHLTF/177-287
C3R9K6_9BACE/112-222
F3U417_RHOSH/59-169
F0TM73_RIEAR/124-230
F0BR35_9XANT/37-151
D1K834_9BACE/124-232
F0QBY2_ACIAP/73-170
C2DJ46_ECOLX/42-147
C0LV97_CAMJU/38-151
D4WBG2_BACOV/117-224
D4WAG2_BACOV/121-227
G8UQM6_TANFA/113-237
B1EJZ7_9ESCH/50-159
P72084_NEIME/45-159
Q8PI21_XANAC/160-278
G0D2U1_ECOLX/67-169
E7RZ46_9BURK/56-160
A9K869_BURML/101-202
F9ZBQ4_ODOSD/143-248
F0C3R9_9XANT/54-150
Q9CMS1_PASMU/44-158
C3RDS9_9BACE/199-309
B6XEZ3_9ENTR/63-169
A7MRK5_CROS8/26-130
A6VCU2_PSEA7/59-159
G0CBV0_XANCA/126-230
E4VV17_BACFG/192-297
A3U859_CROAH/114-219
A0M683_GRAFK/111-219
Q7MZ55_PHOLL/141-256
C4T2F6_YERIN/80-187
Q64TB8_BACFR/57-159
B0KGS9_PSEPG/143-242
A5FE36_FLAJ1/112-218
Q841F5_NEIME/10-115
Q1IT87_KORVE/127-239
F9IH74_ACIBA/54-175
H5BYV7_ECOLX/38-146
A0Y6K9_9GAMM/75-180
B3WGN5_ECOLX/39-167
E4PNT6_MARAH/46-152
G1YXA2_ECOLX/38-146
H8MLX7_CORCM/341-446
F5L0F3_9FIRM/52-160
Q8D465_VIBVU/51-161
A6H0W4_FLAPJ/73-172
H7TB44_CAMCO/38-151
E6X764_CELAD/117-225
A3XRA2_LEEBM/122-250
E2XFT2_SHIDY/39-151
F7LIR5_9BACE/140-247
G5Y678_ECOLX/75-181
C3JA04_9PORP/123-233
G0AWG4_9GAMM/58-157
E3F416_KETVY/29-138
D7K8B4_9BACE/167-309
E3HNJ5_ACHXA/168-273
A4A9T2_9GAMM/44-164
A9KA81_BURML/115-221
D5MGY2_9BACT/55-163
D9PJ78_9ZZZZ/38-147
E5UY21_9BACE/114-236
G6EJ60_9SPHN/5-110
H3MHP2_KLEOX/76-182
C7KR74_ACEPA/179-283
G5XLN1_ECOLX/129-244
B4R8W9_PHEZH/52-172
D4WJQ0_BACOV/198-306
D8JJZ0_ACISD/65-174
G1XWM6_9PROT/84-197
H1Y4A0_9SPHI/198-281
Q0BZE7_HYPNA/147-255
G2IM80_9SPHN/53-172
F3WWJ6_9SPHN/60-172
D7VKS1_9SPHI/121-251
H3THK5_PSEAE/149-268
D7JY16_9BACE/130-254
B6VWN8_9BACE/114-224
D3RTU5_ALLVD/49-158
G6XL94_9PROT/32-143
F6IJ26_9SPHN/52-153
D4ILE0_9BACT/54-148
E7WQH2_SALMO/47-167
H1Y891_9SPHI/203-313
D3UH40_HELM1/53-168
E2P1N7_PASHA/47-124
E7H5H6_9BURK/64-164
Q3IIT6_PSEHT/53-175
B5MUL0_SALET/49-155
B1FVH7_9BURK/51-156
BTUB_CITFR/38-146
F4C4I8_SPHS2/226-336
Q5FSI9_GLUOX/91-212
A3UG17_9RHOB/51-157
Q9F480_BURCE/103-204
F9DC28_9BACT/112-222
D6CYQ9_9BACE/117-247
P72198_PORGN/61-160
H1MCR5_9BACT/31-136
H1DDI4_9PORP/110-217
A6VD06_PSEA7/113-221
E2N5B8_CAPSP/111-238
A6G8H7_9DELT/40-147
A1AND8_PELPD/46-155
G5GYM8_FUSNP/41-147
H4KAH9_ECOLX/38-146
B8L639_9GAMM/67-168
B0VDW1_ACIBY/77-178
D2QEF0_SPILD/138-246
A5V7F3_SPHWW/43-149
B1IXG3_ECOLC/67-169
A7LTV2_BACOV/216-324
F6AVG4_DELSC/158-258
F0RGW7_CELLC/115-221
Q2S4J0_SALRD/120-224
A3LCR3_PSEAI/146-267
G2SJR9_RHOMR/127-230
F3ZV35_9BACE/129-227
A5VFX3_SPHWW/49-157
F7M5A1_9BACE/27-138
F8EE66_RUNSL/113-219
F8DV72_ZYMMA/113-225
D8P2U0_RALSL/101-204
Q02JG3_PSEAB/69-170
C5B316_METEA/93-190
C2FYL9_9SPHI/233-361
G0CDF1_XANCA/62-179
C3QZ79_9BACE/115-223
A5VB26_SPHWW/85-198
D1JS85_9BACE/126-227
E6RQW9_PSEU9/63-163
H2C024_9FLAO/112-240
F0B3P4_NEIME/47-162
D4WBK3_BACOV/126-233
F5IB85_ACIBA/33-136
A7LSY0_BACOV/159-266
C6M9L2_NEISI/73-172
G4FS32_9GAMM/43-157
F8ECB2_RUNSL/130-257
H1Z818_9FLAO/120-226
C2M6E5_CAPGI/116-239
I0WDY1_9FLAO/116-223
D4XNQ8_ACIHA/21-121
C9NUR7_9VIBR/40-151
F8X017_9PORP/112-241
H3TI49_PSEAE/67-168
Q63WB2_BURPS/115-221
Q1EMG7_LEPBI/91-197
H1Y9W0_9SPHI/135-260
A9F757_SORC5/33-145
F4AJ74_GLAS4/57-171
H8BNF7_CAMJU/48-157
C9PXS2_9BACT/130-238
E5WYT9_9BACE/210-317
B9C0Y4_9BURK/69-169
D4GCS9_PANAM/100-204
D7K3C4_9BACE/109-219
E5U5K0_ALCXX/77-182
F5PHB3_SHIFL/38-146
D3LTH9_9FIRM/50-159
A5FLQ6_FLAJ1/112-222
C8T1X7_KLEPR/86-185
E4LLZ9_9FIRM/53-162
G0K084_STEMA/49-171
E4T123_PALPW/132-239
H1HB62_9FLAO/45-156
H8KY95_FRAAD/63-156
F0ARH9_NEIME/53-170
F7YIY3_VIBA7/57-157
F0N549_NEIMO/69-169
A6B3C7_VIBPA/64-162
Q2HPF0_9XANT/67-181
H1HJN5_9BACT/145-250
E9W5E6_ECOLX/74-177
D8BFS4_ECOLX/108-217
D2UEW9_XANAP/57-159
Q841I4_NEIME/10-115
D0YXP6_LISDA/50-160
Q39MF5_BURS3/74-191
H5EHW3_ECOLX/11-123
H5N0U9_ECOLX/38-146
F0EVI8_HAEPA/48-169
D3HWE3_9BACT/107-217
F3J9B0_PSEAP/1-54
Q17WD3_HELAH/63-178
Q64ZE0_BACFR/144-251
D1PTP6_9BACT/205-310
B0T3R5_CAUSK/69-173
E4MU53_CAPOC/102-230
H1NP13_9SPHI/122-230
C4XA72_KLEPN/67-174
O25543_HELPY/39-142
A5FER1_FLAJ1/48-153
Q39EK7_BURS3/84-184
C3R9J6_9BACE/203-328
B8L278_9GAMM/143-252
H3TIG9_PSEAE/69-170
F6AXK4_DELSC/78-179
E7H046_9BURK/39-147
Q841D3_NEIME/10-115
B3EN83_CHLPB/138-234
H1XBB9_9XANT/49-171
C3Q613_9BACE/24-132
F0BTS4_9XANT/63-162
H4TT68_ECOLX/70-169
B4RH07_PHEZH/40-147
A0Z3Q3_9GAMM/62-159
E5WWI3_9BACE/125-231
D4S4J9_9FIRM/53-162
E6NFX0_HELPI/63-178
F3DVT2_9PSED/53-159
F4C8V5_SPHS2/115-230
G1VBE7_9BACT/42-147
A8UKN9_9FLAO/142-222
B5WI23_9BURK/70-182
D7ILB4_9BACE/197-303
C6Z3Y2_9BACE/209-333
G7ER03_9GAMM/54-159
B3CEP2_9BACE/114-225
F2K3R0_MARM1/39-152
Q8PCQ0_XANCP/62-162
H0PH79_9SYNC/217-321
E8UEB0_TAYEM/43-160
B7X8U2_9GAMM/53-161
B4SLH8_STRM5/54-153
I0AHL2_9BACT/121-227
C1DE49_AZOVD/151-254
F0MEV1_NEIMG/53-170
D6Q0T5_9PAST/36-142
G2DY22_9GAMM/46-162
G2FCV3_9GAMM/36-143
F3L2H4_9GAMM/36-142
B7L3I9_METC4/62-171
H8XUV9_FLAIG/63-162
H8ZXI9_NEIME/53-171
B3HLJ6_ECOLX/21-130
C6IH94_9BACE/136-243
P94930_MORCA/40-145
A7LW61_BACOV/118-224
G8VX30_KLEPN/61-168
H0KS83_9FLAO/3-94
B2NXC0_ECO57/51-159
B1JPQ3_YERPY/107-207
D5VN63_CAUST/50-167
G7RBU5_ECOC2/51-159
C1HU58_9ESCH/44-149
D2QIL4_SPILD/113-220
Q1BWD4_BURCA/103-204
A8EUV7_ARCB4/137-240
F4CFP5_SPHS2/130-238
F3PRT5_9BACE/111-227
Y1369_HAEIN/80-211
D2QGI7_SPILD/138-246
G2DG10_9GAMM/42-148
A0SYX0_9BURK/83-180
G2LS40_9XANT/51-165
A1A8L5_ECOK1/63-183
Q15P70_PSEA6/54-159
F0SD36_PEDSD/126-230
F4TLT3_ECOLX/42-147
F2KW86_PREDF/112-218
H1U8F5_9BACT/100-201
G0CFT3_XANCA/53-180
H5VYF0_SALEN/43-163
E6ADP6_ECOLX/43-163
F6GH36_LACS5/110-217
Q3BZC3_XANC5/63-162
F4C737_SPHS2/139-238
E1WUS0_BACF6/167-309
G2B1F6_ECOLX/38-146
D7K1W5_9BACE/117-226
H5W117_SALEN/38-146
Q4UUC3_XANC8/70-179
F8FY92_PSEPU/80-184
B5CTT5_9BACE/129-254
I0W8M7_9FLAO/204-311
F5Y1H5_RAMTT/42-155
Q48AX5_COLP3/56-164
Q15V44_PSEA6/57-176
B6VZZ3_9BACE/48-152
Q64NE4_BACFR/112-219
D7XR99_ECOLX/43-147
H4RV90_ECOLX/39-151
Q2RZJ5_SALRD/106-210
B0H5Y1_YERPE/37-141
F9DHH8_9BACT/140-245
E6JF96_RIEAN/45-155
E5VD13_9BACE/94-199
Q5LIA7_BACFN/116-244
B4R857_PHEZH/58-158
C0LV95_CAMJU/38-151
F9ZS76_ACICS/52-168
F4CEZ9_SPHS2/120-225
C9L1N1_9BACE/203-340
C1F7Z7_ACIC5/152-263
C7X9A3_9PORP/113-219
F4LFE6_BORPC/84-186
D0TDY4_9BACE/46-150
G7G9X5_9GAMM/72-169
H2BWA5_9FLAO/113-240
E9WRN2_ECOLX/74-177
A1ZF02_9BACT/113-237
A3XJY2_LEEBM/124-233
E4RRH1_LEAB4/115-224
G2PN16_MURRD/226-335
F4CBG9_SPHS2/244-349
B3WR95_ECOLX/38-146
B3CG45_9BACE/47-151
H1YRH4_9GAMM/114-220
G8T7U3_NIAKG/114-238
G2S0W0_ENTAL/129-244
C6IJ16_9BACE/124-230
D5HCW0_SALRM/48-156
C6XT36_PEDHD/242-351
Q6Q8V0_9GAMM/49-159
F2BFT8_9NEIS/74-182
C3QRP7_9BACE/116-222
C2FYN5_9SPHI/126-231
A3RUM1_RALSL/85-186
Q64V08_BACFR/50-161
E1YSM0_9BACE/142-250
H8L2M4_FRAAD/131-238
E5CED0_9BACE/204-311
A4JCD8_BURVG/81-194
E9VQC1_ECOLX/51-159
D4T6U3_9XANT/64-176
D7ILX4_9BACE/146-255
A7LZ51_BACOV/215-323
G0B4A2_SERSA/84-187
B0TJC3_SHEHH/61-172
G4F5U6_9GAMM/49-161
G0GS41_KLEPN/82-181
H4ZA88_ECOLX/67-169
E1GWC4_9BACT/116-228
F6IDF8_9SPHN/134-245
F4R1Y6_BREDI/67-146
I1E054_9GAMM/59-162
Q2NZM5_XANOM/38-128
D1DAL3_NEIGO/67-170
H4SGE0_ECOLX/46-145
B2FTU7_STRMK/54-168
E8RLV6_ASTEC/60-175
Q840Y5_NEIME/10-115
D8IPW2_HERSS/76-176
Q1GRU7_SPHAL/61-171
G7EJ10_9GAMM/45-160
D6IX44_ECOLX/38-146
E3HVI1_ACHXA/173-273
F8G3Z8_PSEPU/148-252
G5NNU5_SALET/75-181
Q1QSN2_CHRSD/84-188
H1HL30_9BACT/120-244
C9MET3_HAEIF/33-152
C3PW87_9BACE/545-620
F9IV01_ACIBA/59-158
Q8GN89_PSEAI/160-266
F6IL61_9SPHN/70-177
E6WRU3_PSEUU/68-171
D8D320_COMTE/34-150
Q5NRA2_ZYMMO/93-204
E9V6H4_ECOLX/39-151
B7ALN6_9BACE/134-241
E8X5T5_ACISM/131-245
E8V6A9_TERSS/140-248
B6IPS5_RHOCS/48-156
E4R6M4_PSEPB/87-192
G1WAI0_9BACT/38-146
C0BFN7_9BACT/223-361
G7HS83_9BURK/78-192
Q9RGS9_NEIME/45-159
H3MLK2_KLEOX/86-198
F2BAJ0_9NEIS/56-162
B7UNU6_ECO27/38-146
D7X4A4_ECOLX/44-149
F5RGA5_9RHOO/62-174
D9QFA6_BRESC/50-158
F5I1D4_ACIBA/117-220
D1JPJ7_9BACE/120-226
E1YMY8_9BACE/109-218
B9Z1B9_9NEIS/58-155
B2FKT9_STRMK/130-231
A0L145_SHESA/53-166
F9RUZ3_9VIBR/41-148
Q841F8_NEIME/10-115
A3KWU2_PSEAI/49-164
G2KXS3_PSEAI/59-159
B6W1Z1_9BACE/227-360
F0C2I2_9XANT/65-180
C1AAJ3_GEMAT/171-280
C6EER2_ECOBD/39-151
E1WKI2_BACF6/133-238
D7XIC8_ECOLX/38-146
D7K1P8_9BACE/109-217
B3PJV0_CELJU/80-177
I0EM97_9HELI/56-171
F4LAS6_BORPC/124-247
Q8YTX1_NOSS1/211-313
A5FAX7_FLAJ1/122-246
F8XSF5_9GAMM/18-129
Q6LG97_PHOPR/53-165
A0XYJ7_9GAMM/66-189
H4ZGC8_ECOLX/30-139
E8AZ40_SALMO/49-156
D9YFV5_9DELT/21-128
F9BHL4_VIBCL/41-148
C9KUT1_9BACE/132-256
H5L2U2_ECOLX/75-181
E4TD40_RIEAD/37-147
C6IQR1_9BACE/223-332
E1S5P0_ECOUM/44-149
A6LDP3_PARD8/213-320
G4QNA7_GLANF/60-166
Q5E0P4_VIBF1/41-151
B3C8P7_9BACE/119-225
A5XN88_BURML/115-221
D7HCM5_VIBCL/40-151
I0XNT8_9LEPT/124-229
Q7W552_BORPA/81-184
F9ZW01_METMM/115-218
Q8A6E5_BACTN/126-268
E5BDF7_9FUSO/43-151
D0TR19_9BACE/44-173
C7K843_ACEPA/87-198
B0GPA0_YERPE/73-178
G8TEK3_NIAKG/44-151
E4MFG6_9BACT/209-333
A6KYM4_BACV8/113-219
G7G0G3_9GAMM/64-189
A6EIF0_9SPHI/120-225
E6V6H9_VARPE/64-165
C6VV86_DYAFD/221-344
D7XHB3_ECOLX/43-152
B8FC02_DESAA/37-137
C6W0X3_DYAFD/142-266
G2KYG1_PSEAI/40-147
F6IMY4_9SPHN/12-124
D0TDZ7_9BACE/128-235
D4H690_DENA2/44-149
C6M1U9_NEISI/49-165
C7RMF5_ACCPU/40-154
D0X9Q0_VIBHA/51-161
E6SUX2_BACT6/116-227
C7KBR9_ACEPA/89-190
H5EYN6_ECOLX/39-167
F5Q2J5_SHIFL/2-69
B1KMA1_SHEWM/52-165
C9MBA6_HAEIF/46-151
F6GDJ4_LACS5/115-224
E4TRH7_MARTH/127-238
F8NB18_9BACT/205-306
F4LCJ4_BORPC/74-174
D0LLA5_HALO1/119-254
Q3IFV6_PSEHT/45-156
E7IDU4_ECOLX/129-244
F4KXZ5_HALH1/238-344
B1T575_9BURK/58-163
E4T8N3_PALPW/121-237
G4PNE8_ECOLX/43-147
E7RRZ7_9BACT/113-222
F0C5J4_9XANT/50-170
A7N2U7_VIBHB/40-144
Q1V319_VIBAL/45-156
C7X569_9PORP/48-152
H5GBJ9_ECOLX/39-167
E8V397_TERSS/142-257
H3THR6_PSEAE/59-159
F5SX29_9GAMM/42-152
E1EDV9_VIBPA/64-162
B0RMM3_XANCB/118-222
F7MBT1_9BACE/674-771
B4SY32_SALNS/30-139
F0CAV4_9XANT/46-160
C6XZN8_PEDHD/223-329
H5HZ69_ECOLX/75-181
E9WAI6_ECOLX/38-146
D5QKR7_METTR/91-197
C7JXE7_ACEPA/179-283
E6X8L2_CELAD/115-224
H8ZXK8_NEIME/50-168
B3PCI9_CELJU/110-216
F4ANV2_GLAS4/39-147
D4WDL3_BACOV/128-236
C7PF87_CHIPD/46-156
C2C537_VIBCL/41-148
Q6FC78_ACIAD/170-279
E6MN22_9BACT/121-226
H0PZ30_9RHOO/50-161
F0G0I6_9BURK/35-156
B4SRD5_STRM5/90-193
B0T3Y7_CAUSK/52-164
B5JEG1_9BACT/32-146
A3S0T2_RALSL/83-195
F7LFG2_BACOV/137-243
D0TEC7_9BACE/136-243
B0RXF9_XANCB/77-189
D7Y9H8_ECOLX/43-163
B7AHZ7_9BACE/199-307
F4KYH4_HALH1/54-174
B1KAI2_BURCC/170-268
A8GHH4_SERP5/63-168
H4J791_ECOLX/35-139
G6AG77_9BACT/122-255
B7BG57_9PORP/142-250
F2LQ09_BURGS/121-242
E2XAU6_SHIDY/67-108
A8UGT8_9FLAO/142-224
E2NJJ1_9BACE/133-264
D7IYB1_9BACE/88-193
F9ANP1_VIBCL/40-151
D4W9D9_BACOV/113-241
E6XFP4_SHEP2/52-163
F9ZBL2_ODOSD/120-256
H5IXZ1_ECOLX/67-169
A1ZW35_9BACT/102-210
G9FZV9_HAEIF/46-151
F9YQP8_CAPCC/30-146
E4LMK0_9FIRM/19-119
F4KZI1_HALH1/219-319
F5Z5D5_ALTSS/31-148
C0BLK2_9BACT/111-221
B5CVJ4_9BACE/50-159
D0WAQ2_NEILA/57-161
Q1R5A7_ECOUT/42-147
F3IJD7_PSESL/70-170
F3HVN1_PSESF/143-254
C7X538_9PORP/146-255
D6HA56_NEIGO/42-160
B8L3R0_9GAMM/54-170
G4IPS1_9RHIZ/166-279
H1XFW4_9XANT/49-162
E8CBV9_SALMO/43-163
E7UMK2_ECOLX/11-123
C6XSH0_PEDHD/114-225
B9BUL9_9BURK/27-148
C6Z3S4_9BACE/130-237
H5SJF8_9DELT/1-50
F0F7F2_9BACT/118-234
G8UJS9_TANFA/125-253
F4UXS3_ECOLX/75-181
F0BU72_9XANT/119-220
G0FC74_ECOLX/30-139
C7XE78_9PORP/136-238
H0PV12_9RHOO/43-151
B6ZRY3_ECO57/75-181
D4STC0_9XANT/53-180
E5U0L9_ALCXX/196-305
E2MGF7_PSEUB/53-159
D0TLU5_9BACE/211-338
F9R545_ECOLX/1-67
I0KEI6_9BACT/139-256
H1E4H1_ECOLX/42-147
G6AZ23_9BACT/124-221
F4VQX5_ECOLX/75-181
G5SNG8_9BACT/128-253
B7RTT2_9GAMM/64-173
A4XEK7_NOVAD/89-198
Q21DL1_SACD2/49-163
C6I2D3_9BACE/616-717
G8P1M7_GRAMM/136-266
F9ZAN6_ODOSD/192-312
A4N5H1_HAEIF/69-200
G1YIQ0_ECOLX/45-150
C3WAM9_FUSMR/40-148
G0CHV7_XANCA/77-189
D3RQZ8_ALLVD/48-151
G5L554_SALET/49-156
F4QHV7_9CAUL/43-157
A6E809_9SPHI/113-220
H1Y281_9SPHI/116-224
B1LKQ2_ECOSM/21-130
F1Z6I6_9SPHN/50-159
G4BBQ9_HAEAP/1-60
G8T9G7_NIAKG/129-258
F0F8X4_9BACT/49-154
Q841C2_NEIME/10-115
B1J5Z3_PSEPW/58-179
A6BRA0_YERPE/42-149
H7EQU8_PSEST/24-136
C7JN84_ACEPA/161-261
D7J0Z7_9BACE/85-191
Q64VK7_BACFR/113-219
G6ZWU7_VIBCL/40-151
F0BRE0_9XANT/53-165
A9L038_SHEB9/48-161
D3A6Y3_NEISU/43-156
D2QLA4_SPILD/113-238
F6ICL4_9SPHN/58-158
A7AIG5_9PORP/229-337
E1I7M0_ECOLX/75-181
C6XYH2_PEDHD/551-646
D2QDG6_SPILD/168-262
B0USI9_HAES2/62-173
F7LLX8_9BACE/52-157
D7JA04_9BACE/125-233
A6L3S8_BACV8/145-269
C2I9V6_VIBCL/39-140
D8IUX7_HERSS/70-175
G7AT62_VIBCL/41-148
E4ME98_9BACT/275-359
D7VMP1_9SPHI/115-222
F0L5K5_AGRSH/69-174
E5C6A2_9BACE/128-236
C6IKM7_9BACE/117-223
D6CYD0_9BACE/133-239
H3L3B0_KLEOX/49-156
F5RIR0_9FIRM/47-155
D4WDA9_BACOV/209-334
Q5LAW0_BACFN/119-249
E6AAD7_ECOLX/67-169
F3QSW3_9BACT/137-242
B9B7B1_9BURK/190-293
D4SS58_9XANT/65-172
E2N8L6_9BACE/197-324
B2FUN9_STRMK/79-182
H1BXM2_ECOLX/39-167
A7LYN5_BACOV/199-319
D6CZJ9_9BACE/188-310
F8GP77_CUPNN/85-189
I0VJF4_SHIFL/38-146
B4SJU3_STRM5/59-172
G5H4I3_9FIRM/58-167
F5ITK4_9PORP/112-238
H1M8R4_9BACT/148-260
F9XVJ8_CAMFE/36-141
E8HCV7_ECO57/67-169
A5GBR6_GEOUR/51-160
D5BZ13_NITHN/43-152
F4QGH4_9CAUL/64-170
E8IK82_ECOLX/35-139
D0CDY8_ACIBA/61-161
D0KIJ2_PECWW/148-281
A9M605_BRUC2/48-155
C7KQZ7_ACEPA/100-207
E4RRC8_LEAB4/107-213
A9R6N9_YERPG/49-157
Q8XVB1_RALSO/150-251
B0NMZ8_BACSE/167-309
A5VDR5_SPHWW/52-162
B1K6D5_BURCC/84-193
A9H700_GLUDA/73-177
B6BF89_9RHOB/57-158
C6IS28_9BACE/115-239
C4S3M3_YERBE/1-125
D5QRQ3_METTR/54-92
B0SWA3_CAUSK/134-238
G0E498_ENTAK/47-146
Q4K4R9_PSEF5/154-255
H1YL37_9GAMM/52-170
C7KR77_ACEPA/161-261
C3K377_PSEFS/154-255
Q7VF32_HELHP/45-147
A1X1R8_9BURK/89-192
A5ZIT6_9BACE/115-222
C7PLC7_CHIPD/198-331
E6KXB9_9PAST/58-157
C6IBC6_9BACE/202-333
F7UG06_RHIRD/153-270
E4LMU6_9FIRM/75-178
B0GLE6_YERPE/120-220
B9B8J9_9BURK/86-187
A1W641_ACISJ/76-173
A6LGK8_PARD8/207-311
D0TDI5_9BACE/60-165
F3S8I2_9PROT/90-191
A9I3J3_BORPD/52-150
D0W061_NEICI/73-181
E6ND75_HELPI/40-143
H1NQ47_9SPHI/116-241
Q5NLU2_ZYMMO/113-225
A6T466_JANMA/64-179
F6DW24_SINMK/78-181
E6SWM2_BACT6/122-238
D8MQM8_ERWBE/85-184
G9Y9A5_HAFAL/49-157
F2KYG5_PREDF/41-153
D0SZU7_ACILW/68-170
Q0VNE5_ALCBS/26-136
D5VH91_CAUST/53-165
G2B691_ECOLX/43-163
E2NBG0_9BACE/25-132
H0KW21_9FLAO/46-153
G5GB07_9BACT/131-235
F7SXV2_ALCXX/55-155
A6AX58_VIBPA/54-155
F3JFA2_PSESX/112-232
Q8YS49_NOSS1/164-273
E6MTN5_9BACT/57-138
Q3BRI8_XANC5/59-173
A4X0G4_RHOS5/54-164
B2PMV7_ECO57/70-169
A8G1W2_SHESH/66-165
H7FVK8_9FLAO/117-221
H5ET16_ECOLX/75-181
E2ZA25_9FIRM/55-163
F9IUS8_ACIBA/55-160
B1XRF8_SYNP2/188-288
H8MTC5_CORCM/241-343
A4BY24_9FLAO/99-206
D2EWZ7_9BACE/121-228
E7PPK9_PSESG/157-259
D8C3H2_ECOLX/49-155
E2NEQ8_9BACE/135-244
Q4ZVJ1_PSEU2/76-178
E1XB14_HAEI1/80-199
C6XC25_METSD/144-258
F3KQ53_9BURK/24-137
A5W5B2_PSEP1/151-255
A6E9B7_9SPHI/224-325
Q2S0Z8_SALRD/132-238
Q30TM3_SULDN/24-131
A3PR98_RHOS1/47-151
B8CGU8_SHEPW/128-234
G8X8X7_FLACA/28-136
D1ECT4_NEIGO/39-144
D3IKG9_9BACT/104-211
B4F0A2_PROMH/39-149
C9KY88_9BACE/136-245
H8C4Q8_CAMJU/45-157
C3Q9W6_9BACE/117-224
C4F315_HAEIF/68-199
E4REF5_PSEPB/68-168
B8GVN3_CAUCN/47-169
D5BI92_ZUNPS/123-231
G0IY74_CYCMS/239-346
B8H3J5_CAUCN/61-180
D7N3H1_9NEIS/41-146
F2N5P8_PSEU6/52-166
Q5LII4_BACFN/45-150
D4X8X8_9BURK/68-168
I0KCH5_9BACT/113-219
Q9JPK2_NEIME/68-164
F2BZK3_HAEAE/13-132
C1AEC3_GEMAT/133-242
H1GP06_9FLAO/115-241
F3PDG1_9BACE/118-226
A7M252_BACOV/126-237
F5ZBY4_ALTSS/76-175
E6XCJ6_CELAD/115-242
B4SJG5_STRM5/164-267
C2LDR3_PROMI/41-149
D0TYF0_9BACE/120-247
A1BFH8_CHLPD/43-151
E7X815_SALMO/49-156
Q1K101_DESAC/45-150
C6W6W6_DYAFD/118-242
E2NE60_9BACE/229-362
A5ZJ75_9BACE/36-163
G2Z040_FLABF/45-153
F3JE21_PSESX/35-156
D5VLP9_CAUST/53-161
D8FD39_9DELT/14-117
F8YDH4_ECOLX/67-169
C4UY55_YERRO/55-160
A8H1M8_SHEPA/55-163
G5YG72_ECOLX/39-151
B1Z1J4_BURA4/46-152
H4MTV3_ECOLX/11-120
E6RNX8_PSEU9/33-136
D7VII7_9SPHI/122-233
B6ANZ9_9BACT/241-363
C7PD40_CHIPD/112-222
A5FIQ6_FLAJ1/116-226
Q21ZE7_RHOFD/66-172
H1YJ28_9GAMM/49-148
B0SWT3_CAUSK/52-160
D5LPQ9_CAMCO/42-154
B4T336_SALNS/72-175
D1PZH7_9BACT/129-259
B2FPE2_STRMK/33-144
B8GYY9_CAUCN/127-237
H5F489_ECOLX/11-125
Q26HT4_FLABB/125-227
E6UV52_VARPE/71-178
F3BKY2_PSEHA/48-156
H0HCL6_RHIRD/75-174
G1Z4B3_ECOLX/39-167
C9KWW9_9BACE/116-241
B9CWI7_9PAST/36-142
F0BSP4_9XANT/51-168
C3QW12_9BACE/202-330
H9UUA1_ECOLX/43-152
Q1GXX1_METFK/54-151
Q5H3W8_XANOR/11-125
H1HBZ0_9FLAO/111-219
H5C5C1_ECOLX/11-123
G2U6V1_PSEAI/146-250
C7PUQ3_CHIPD/114-221
C9XFA4_SALTD/72-175
A0K7D0_BURCH/10-106
C3X4G2_OXAFO/60-168
G9Z1U2_9ENTR/34-139
F7LBY1_BACOV/117-232
H1HNR5_9BACT/113-220
C0A4C3_9BACT/47-160
F9GXJ6_HAEHA/40-147
H0NZK1_9SYNC/190-290
F5IAY1_ACIBA/55-152
Q1LS67_RALME/69-175
Q5LIG5_BACFN/616-717
D7W7V0_9FLAO/181-296
B5N108_SALET/43-163
E4VVJ6_BACFG/230-331
F0C0X9_9XANT/1-44
G3A1C2_9RALS/47-151
E2K681_ECO57/43-152
F1Z3X3_9SPHN/60-167
D0C0R7_9GAMM/61-161
E7P537_PSESG/62-176
E8UX57_TERSS/151-251
G2JDK0_ACIBA/52-160
A9KUE5_SHEB9/58-162
B8Q4J3_PSEAI/131-234
H1F4I0_ECOLX/39-151
F3I320_PSESF/46-154
C3R9Y7_9BACE/114-223
D9UAQ7_MARHY/48-155
A0M1E2_GRAFK/115-219
F9CEP7_ECOLX/43-163
B5CV78_9BACE/197-305
D5EYA4_PRER2/116-240
C2FUD8_9SPHI/114-218
F4CCP4_SPHS2/112-218
B5QDY0_SALVI/72-175
A3RVJ5_RALSL/152-251
B8CSA6_SHEPW/59-170
C5BQN0_TERTT/60-171
F4CFM7_SPHS2/141-249
F7LJV8_9BACE/221-330
B0SX80_CAUSK/52-173
E5V7P9_9BACE/109-223
E7W7Y2_SALMO/49-156
F0H968_9BACT/113-220
A4GA75_HERAR/70-184
B5ZEG2_GLUDA/50-159
C7PHF2_CHIPD/120-236
A6LCG2_PARD8/142-250
H3P6N0_BRUAO/48-155
B5QXD2_SALEP/72-175
G6ZKR2_VIBCL/39-140
H8FLS8_XANCI/60-160
D8BB37_ECOLX/44-164
A6EI97_9SPHI/136-266
H1XZQ2_9SPHI/114-223
G2PMR2_MURRD/114-222
F7NAY8_XYLFA/67-173
Q2GC06_NOVAD/141-248
G7BJU3_VIBCL/40-151
E5V8H9_9BACE/118-228
G7AB38_VIBCL/30-147
C0LVA0_CAMJU/38-151
E6T8Y1_SHEB6/147-259
H1UTQ3_ACEPA/106-207
Q841I1_NEIME/10-115
F9Z3A3_ODOSD/210-338
B4WE90_9CAUL/53-176
F8FST6_PSEPU/52-160
H8NZD4_RAHAQ/82-185
Q3ICT2_PSEHT/48-154
F5IWL6_9PORP/135-241
A4C0W2_9FLAO/105-218
H1DHW6_9PORP/126-232
Q841H8_NEIME/10-115
C4F705_HAEIF/21-140
H1UG49_ACEPA/66-175
B8FI05_DESAA/45-147
Q15VP6_PSEA6/156-282
A4XFC6_NOVAD/56-164
Q8KBM4_CHLTE/42-147
A5V7Y4_SPHWW/54-164
D0W605_NEICI/39-144
C7XEI7_9PORP/214-322
B6I0N4_ECOSE/43-163
D3QT42_ECOCB/39-167
D8DZK0_PREBR/102-209
Q1VSM1_9FLAO/115-237
Q4KK32_PSEF5/69-178
D1K496_9BACE/130-239
B5ZGD1_GLUDA/112-233
Q9RF13_VIBCL/58-159
E6MR67_9BACT/119-229
F3L5Y4_9GAMM/41-150
Q64Q77_BACFR/202-327
E6X5P0_CELAD/130-236
Q7MAF6_WOLSU/73-171
B9TJ11_RICCO/92-205
E2N0H9_CAPSP/131-243
F8WVJ7_9PORP/123-230
C3R052_9BACE/84-190
F7TAT9_ALCXX/42-142
B9BKQ0_9BURK/190-290
D0C490_9GAMM/67-168
F7TFC9_PASMD/49-163
E8Y596_ECOKO/67-169
F8EKN7_RUNSL/43-151
D0J7S7_COMT2/40-152
C2FYC1_9SPHI/121-231
Q6LHY6_PHOPR/60-159
F0R1E8_BACSH/58-166
D2ZGI4_9ENTR/45-165
F9YPZ1_CAPCC/111-217
E8WI50_GEOS8/88-190
A3XPW5_LEEBM/104-211
E4QPJ0_METS6/41-148
C9MNV3_9BACT/51-159
Q02FI3_PSEAB/63-163
C3R7S1_9BACE/223-329
F7VDI8_9PROT/78-185
H4L6W1_ECOLX/129-244
E5CA63_9BACE/129-236
B4SRR0_STRM5/48-152
Q219G9_RHOPB/90-196
I0QV93_9ENTR/82-181
B3HYH9_ECOLX/43-167
G0CB44_XANCA/64-176
A4TVC6_9PROT/44-148
C7RCM4_KANKD/51-159
G9E8B1_9GAMM/74-171
B2SCG6_BRUA1/50-153
H1DLF5_9PORP/111-239
E3LTD0_CAERE/1-46
H0N2G3_SALMO/43-163
A3ISB9_9CHRO/181-282
B8GY35_CAUCN/49-170
D4VN92_9BACE/216-323
H1H0F6_9FLAO/124-220
Q8PBT2_XANCP/51-162
D9P8T9_ACTPL/22-128
G1YNM0_ECOLX/35-139
C4SCM8_YERMO/50-156
F7RJN4_9GAMM/61-164
B8L286_9GAMM/156-259
C3REH1_9BACE/215-325
C9KSW2_9BACE/119-227
H8KPX3_SOLCM/189-340
Q56644_VIBCL/40-151
A4C1T9_9FLAO/107-191
F5QVK4_SHIFL/2-69
C9XTQ2_CROTZ/9-129
E4TU62_MARTH/114-241
B8ITF2_METNO/75-172
D1JSN3_9BACE/118-234
E6SR36_BACT6/207-333
Q8A3Z9_BACTN/134-243
Q88PI3_PSEPK/137-252
B5FNK3_SALDC/30-139
Q6F8V7_ACIAD/69-172
E4R592_PSEPB/101-205
C6V098_ECO5T/43-163
F2LHL8_BURGS/68-189
B0NRH9_BACSE/228-361
H1RC20_SALMO/47-167
F4KR61_HALH1/147-262
D1QRS9_9BACT/111-217
D4XID1_9BURK/161-263
D2YBU1_VIBMI/44-149
D7ISH7_9BACE/196-302
G2IS41_9SPHN/51-162
D7IYY9_9BACE/121-233
F6E5S6_SINMK/78-183
E6RM53_PSEU9/58-168
H1RV06_COMTE/150-255
F9ZCD9_ODOSD/224-345
G4A5P7_AGGAC/45-155
G2ZUP8_9RALS/68-169
Q8ABG0_BACTN/120-231
E7JQJ2_ECOLX/35-139
H7Z1Z5_CAMJU/38-151
A3ZG49_CAMJU/45-154
C7KID7_ACEPA/68-177
E1WMI3_BACF6/226-333
F8DSQ4_ZYMMA/112-221
E4VVK2_BACFG/199-306
G0K1U4_STEMA/156-263
G5MEY5_SALET/47-167
E1T6K5_BURSG/86-188
A6WSB0_SHEB8/114-220
C2FYE6_9SPHI/115-220
H1NUY4_9SPHI/219-324
C8U1M0_ECO10/75-181
F4AU10_GLAS4/57-168
B7L2Q1_METC4/64-170
B4TCR1_SALHS/38-146
Q8A0R3_BACTN/122-229
B0RPS7_XANCB/47-171
G2IMX2_9SPHN/60-167
F0Q3X0_ACIAP/90-197
I0DT57_PROST/37-142
E1TDQ9_BURSG/73-184
B0TJM3_SHEHH/49-157
A6EN94_9BACT/117-224
BTUB_SALPA/38-146
D6D1A4_9BACE/118-225
D1E130_NEIGO/54-172
C3RDM1_9BACE/222-329
E8X6L5_ACISM/129-245
F3LRF4_9BURK/170-273
A6EPY3_9BACT/42-153
E6JIQ2_RIEAN/92-197
E2WU01_ECOLX/74-177
Q8D092_YERPE/120-220
D7IGV7_9BACE/201-324
G7END1_9GAMM/51-161
F3X3A3_9SPHN/76-189
H7ZC95_CAMJU/38-151
B0SHQ6_LEPBA/121-249
Q26G24_FLABB/1361-1471
C8UD86_ECO1A/43-152
Q64ZI7_BACFR/146-248
C3R2J9_9BACE/209-334
D7NA51_9BACT/212-342
A7LVH5_BACOV/118-225
G1Y1P7_9PROT/69-175
E1DQR1_VIBPA/44-148
Q1BG67_BURCA/73-174
Q13LJ4_BURXL/81-193
H1YHL0_9SPHI/65-168
D8APU5_ECOLX/42-146
A9KWK5_SHEB9/51-162
G2D0W9_ECOLX/30-139
B2I5Z7_XYLF2/55-166
A5VRA2_BRUO2/125-232
Q8FAQ7_ECOL6/43-153
H4NJU3_ECOLX/11-125
B7WSD2_COMTE/75-177
B3CJ16_9BACE/55-161
E1D5D7_VIBPA/52-151
A6AQM7_VIBHA/84-184
D5VMK6_CAUST/52-164
F7LVI8_9BACE/145-255
A6L868_PARD8/131-236
E1TCF9_BURSG/87-188
H1KNW4_METEX/74-184
H0KRR9_9FLAO/127-237
Q2C2J8_9GAMM/43-150
I1B418_ECOLX/11-123
B3JNB4_9BACE/47-156
G5U021_ECOLX/43-152
B6W3K9_9BACE/131-238
D1PWP4_9BACT/50-156
Q92N47_RHIME/50-161
A8E7V5_BURPE/68-181
D4WN28_BACOV/135-237
B5Z7S1_HELPG/58-161
F3K116_PSESZ/67-167
D4STV9_9XANT/60-174
H8ZXM8_NEIME/50-168
A3U6Q5_CROAH/112-240
E2WSP1_ECOLX/67-169
A9BN04_DELAS/83-203
E4TBP4_RIEAD/49-169
F9U3U9_MARPU/48-153
F3SBY8_9PROT/70-185
D6CPI9_THIS3/81-191
E2KLF8_ECO57/51-159
H4T9V3_ECOLX/11-120
H3KU26_ECOLX/68-167
C6BCV4_RALP1/86-186
Q841E9_NEIME/10-115
C6Y052_PEDHD/129-238
F7LK13_9BACE/146-248
F2FFW9_SALDU/60-172
E6WK93_PANSA/76-180
C4U6K4_YERAL/55-166
G8TLW0_NIAKG/114-223
C4ZKN9_THASP/42-144
G6ZP18_VIBCL/58-159
D2QNJ9_SPILD/116-226
F2KGB5_PSEBN/162-263
Q7N3K1_PHOLL/57-165
B5XXF9_KLEP3/41-145
Q7WL08_BORBR/28-149
B0V6N7_ACIBY/55-160
D4VSQ6_9BACE/37-148
H0A1W2_9PROT/77-185
E6K4M7_9BACT/117-225
A3UQ61_VIBSP/47-151
Q5LGX7_BACFN/220-325
G7RL70_ECOC1/44-164
B1K6T2_BURCC/61-165
G5N970_SALET/47-167
D4WNE5_BACOV/112-217
A4NIG5_HAEIF/1-111
G5VN62_ECOLX/39-151
C7KRC7_ACEPA/100-212
E6NS52_HELPQ/40-143
E5VB71_9BACE/200-306
D7K2F9_9BACE/115-236
C2M7Y2_CAPGI/114-215
C7X936_9PORP/142-250
G5FRK3_9PSED/173-282
B2FP17_STRMK/55-174
H8KWU8_SOLCM/233-348
C9R4M9_AGGAD/51-169
H1YEV3_9SPHI/129-236
E5UXG5_9BACE/51-156
D4WQK6_BACOV/141-242
G6B299_9BACT/143-250
A9KV46_SHEB9/53-167
I1A8U7_PSEAI/55-171
B4WXB8_9GAMM/66-176
C1DFE6_AZOVD/153-254
F5R7Y0_9RHOO/41-155
C2M996_9PORP/105-214
G5S6H3_SALET/49-155
D5BM46_ZUNPS/123-249
C1HM92_9ESCH/51-159
F5I0E3_ACIBA/55-160
E5UY25_9BACE/35-143
E6NRY7_HELPQ/57-172
B0BPY6_ACTPJ/41-158
B2FHH2_STRMK/46-166
D8B2H3_ECOLX/74-177
G9ECQ9_9GAMM/37-149
D9YCM5_9DELT/103-209
D7K8R4_9BACE/117-235
F3K5M7_PSESZ/65-179
Q1RBW6_ECOUT/39-151
B6IQJ1_RHOCS/74-186
H5G4Z9_ECOLX/38-146
D6CRJ2_THIS3/68-180
F6A897_PSEF1/54-167
H5T814_9ALTE/55-178
E4MDL9_9BACT/186-307
D0J7X4_COMT2/104-207
F0MEK5_NEIMG/67-170
B8E5Y4_SHEB2/114-220
B9MET7_ACIET/70-169
F3LV04_9BURK/134-247
E4RS00_LEAB4/129-222
H7FM22_9FLAO/138-228
E5CHS4_9BACE/129-253
E7X3K4_SALMO/38-146
E2NLV6_9BACE/113-217
A1U2Q2_MARAV/71-172
B9KVG4_RHOSK/140-245
E4VQA1_BACFG/125-250
B0MWX4_9BACT/109-220
C6RT15_ACIRA/62-162
H7TNR0_CAMCO/41-155
D2QEW5_SPILD/141-245
H7XZI2_CAMJU/42-157
D3IH22_9BACT/124-231
H8KN34_SOLCM/127-229
F7M401_9BACE/115-222
D8IV97_HERSS/191-297
H0FT85_RHIML/78-179
G8TK04_NIAKG/120-213
E2WQ82_ECOLX/129-244
B7RV92_9GAMM/65-174
B5C0Z6_SALET/60-172
I1DUH5_9GAMM/51-172
Q2L2D6_BORA1/71-172
Q21GN7_SACD2/40-145
B2PJZ9_ECO57/38-146
Q02JK6_PSEAB/134-238
G8QBT7_PSEFL/64-164
G2PN00_MURRD/226-358
E8M124_9VIBR/42-143
E8XZZ9_RAHSY/76-204
D7J353_9BACE/125-229
E5UMC5_NEIMU/70-179
B3JL55_9BACE/119-229
F0BFB4_9XANT/60-174
C6Z7J0_9BACE/120-230
Q9I527_PSEAE/58-178
G0CBG8_XANCA/49-160
B3CF78_9BACE/46-152
F9A417_VIBCL/39-140
E8L2Y7_9RHIZ/81-180
E0SE11_DICD3/73-172
A5V523_SPHWW/54-161
E1WA28_SALTS/45-165
C6RIZ6_9PROT/37-142
B4WBT1_9CAUL/1-115
D0TRK0_9BACE/44-153
E2NAR5_9BACE/120-227
B7I5M8_ACIB5/33-147
B0NVE1_BACSE/105-211
Q8A0A7_BACTN/118-225
F7LKV9_9BACE/139-244
Q8A7T4_BACTN/116-224
A6LD91_PARD8/117-245
E5C761_9BACE/122-229
H1RMS3_COMTE/66-164
H8ZXI4_NEIME/50-168
H8M8K8_SALTM/30-139
D2QSB6_SPILD/123-226
Q2YBD6_NITMU/45-154
H4ILL4_ECOLX/129-244
D4VI68_9BACE/33-159
E1J6G2_ECOLX/129-244
F6F299_SPHCR/55-162
A7ADQ7_9PORP/136-228
E3FQP8_STIAD/118-232
A3YKJ0_CAMJU/42-157
B8E415_SHEB2/52-163
F4TD10_ECOLX/74-177
B5CU07_9BACE/46-150
G8MGK3_9BURK/53-158
H3SQM1_PSEAE/40-147
D0WUD0_VIBAL/45-150
D4WY34_BACOV/179-307
Q0AET4_NITEC/44-151
H8FHL0_XANCI/74-179
H4JG73_ECOLX/38-146
C2FWW9_9SPHI/126-250
H4J4U1_ECOLX/43-163
D7IVQ4_9BACE/130-238
Q9RC04_9PSED/56-152
Q7AEV9_ECO57/35-139
G3A9P1_9RALS/128-224
A5ZJD5_9BACE/214-316
I0KJ48_STEMA/42-149
A4VI97_PSEU5/43-157
E1WVC9_BACF6/123-253
F2G415_ALTMD/45-162
G8T817_NIAKG/115-240
G5WSP7_ECOLX/39-151
F0TLL6_RIEAR/92-197
E6SYA9_SHEB6/52-153
E6VFS3_RHOPX/108-218
D7VMA7_9SPHI/68-198
Q841F2_NEIME/10-115
F3W5X4_SHIBO/38-152
B7RP59_9RHOB/42-146
C4KCF7_THASP/42-149
E0F7A6_ACTPL/2-81
A5L5V0_9GAMM/33-137
A6AIZ4_VIBCL/50-146
D4X031_BACOV/28-130
G2B1F4_ECOLX/17-131
E4VS19_BACFG/53-155
A7LR56_BACOV/218-325
D4WEE0_BACOV/30-155
B7LG35_ECO55/74-177
Q3SFD7_THIDA/41-148
YNCD_ECOLI/39-151
H1RRQ1_COMTE/160-269
E8IX56_ECOLX/67-169
A1S661_SHEAM/59-165
G4FRC0_9GAMM/99-205
B8CVB1_SHEPW/46-153
E8QS06_HELPW/57-172
F3XNB3_9FLAO/127-253
Q57303_YERPS/42-149
D9RV03_PREMB/53-158
B2SJ59_XANOP/64-176
H4U9Z1_ECOLX/42-147
F6CZV9_MARPP/67-166
H2BRX6_9FLAO/45-155
Q26GU4_FLABB/107-218
A3MHI7_BURM7/68-181
A5V563_SPHWW/64-173
F9Z408_ODOSD/141-265
Q4KE35_PSEF5/168-272
D1W072_9BACT/112-240
Q884E1_PSESM/91-194
F9YBA1_9RHOB/63-169
G4FSI2_9GAMM/41-148
C6Z3W7_9BACE/130-239
F6EXF8_SPHCR/49-161
G5W2W0_ECOLX/39-151
C3XIH5_9HELI/69-178
B0TU55_SHEHH/45-147
H7QZ90_CAMCO/46-155
F2LGA5_BURGS/83-190
E8DWK2_SALMO/75-181
C9Q0V8_9BACT/125-234
D0HC22_VIBMI/45-156
B3C8X2_9BACE/126-228
C5TAJ8_ACIDE/54-159
F4DU93_PSEMN/63-162
H1H8V5_9FLAO/46-151
E8PED3_ACIB1/67-168
D2QT83_SPILD/116-222
G0L7A3_ZOBGA/124-231
E8APF0_SALMO/45-157
F7VG87_9PROT/91-203
F0BLS3_9XANT/49-171
H1RM92_COMTE/44-148
E1P0L6_NEILA/73-181
A5FKG9_FLAJ1/113-226
E9UFI9_ECOLX/108-217
D4XUK4_ACIHA/58-161
H8FH70_XANCI/64-166
E7T135_SHIBO/74-177
E8BSL2_SALMO/47-167
F7TAG2_ALCXX/117-237
F0LYQ3_VIBFN/83-178
F3ED99_PSESL/60-181
A7ABY0_9PORP/126-232
I0TD68_9BACT/39-164
C7PB21_CHIPD/115-242
A9DZN8_9FLAO/111-219
C2M505_CAPGI/137-237
H8B2J7_CAMJU/38-151
Q2GBS5_NOVAD/60-169
F0R5Y8_BACSH/119-224
G2HT99_9PROT/34-138
F1XUC6_ECO57/75-181
F5JTL2_ACIBA/52-160
Q49TU8_BRAJP/92-201
C9LE42_9BACT/87-195
B3PKT5_CELJU/146-252
F4L2R5_HALH1/114-239
D4WEH8_BACOV/113-220
F2IBP9_FLUTR/116-221
F4NE58_9ENTR/43-152
A5PDF3_9SPHN/47-155
B0C054_ACAM1/89-198
B6VVF9_9BACE/142-248
F5ISL6_9PORP/124-241
F0SAQ8_PEDSD/115-238
G0IZJ8_CYCMS/115-221
C6I6I9_9BACE/207-316
C3RF91_9BACE/199-306
A6LHV5_PARD8/112-220
B4U8C8_HYDS0/55-152
C9MME5_9BACT/1-103
A3LK83_PSEAI/46-150
E6X3X8_CELAD/107-213
C6Z4V6_9BACE/57-165
F8C6G7_MYXFH/202-316
Q9HUX3_PSEAE/63-163
C3PVY2_9BACE/227-315
G8LEK6_ENTCL/90-189
B5ZGR2_GLUDA/77-184
H1Y5Y7_9SPHI/123-234
Q1MWM1_9SPHN/80-193
F3LMP1_9BURK/51-162
C6SH75_NEIME/53-170
B3EJS6_CHLPB/48-156
F1Z762_9SPHN/57-169
F0R1S7_BACSH/127-236
F3JR82_PSESX/76-175
D4VLB8_9BACE/669-766
E1X950_HAEI1/47-151
A8EK11_BURPE/76-176
H1YEL7_9SPHI/112-220
A7V7R4_BACUN/129-232
F0B4Y9_NEIME/51-155
G2DY29_9GAMM/49-151
E2ND95_9BACE/133-239
C6IBW6_9BACE/118-225
F0H806_9BACT/43-148
C6VWN9_DYAFD/108-215
B1HIY2_BURPE/85-186
E7RPR2_9BACT/226-326
A3XQE3_LEEBM/112-220
F0IF01_9FLAO/136-248
Q1DFM0_MYXXD/293-395
O68595_PSEAI/148-249
D1KAI4_9BACE/38-168
F3PVC5_9BACE/104-209
E1YL93_9DELT/32-140
A3YR94_CAMJU/45-157
Q1GYR9_METFK/69-178
A5PCH2_9SPHN/58-170
C0B4B4_9ENTR/49-129
G9VP37_SALMO/43-163
G0E2D9_ENTAK/40-144
G7TDU3_9XANT/62-179
Q1RG38_ECOUT/75-181
E5CAB3_9BACE/216-338
Q6SH93_9BACT/39-149
A7GVX2_CAMC5/57-166
A6ECL4_9SPHI/226-339
Q3QZJ8_XYLFA/46-168
Q0HK88_SHESM/86-189
D4T4L5_9XANT/101-219
E5BE68_9FUSO/48-155
I0E4E1_HELPX/45-160
D7Z3M4_ECOLX/39-167
F5VHI5_ENTSA/56-158
D7VIA5_9SPHI/137-272
E1PQU6_CAMJM/45-157
Q6R583_9FLAO/136-246
A7LTS1_BACOV/142-249
C6VYD7_DYAFD/124-219
G5FZV7_9PSED/79-179
A6ECQ5_9SPHI/111-222
A7AH20_9PORP/214-319
Q0ALP9_MARMM/60-181
F4CC04_SPHS2/130-236
H5LZT1_ECOLX/74-177
D1VZF4_9BACT/116-224
G4K921_YEREN/131-259
F2KCU3_PSEBN/142-253
F4UME1_ECOLX/39-151
B1JF13_PSEPW/161-263
D1P4Z6_9ENTR/64-169
Q15Q65_PSEA6/22-128
H7WG68_CAMCO/41-155
G4BXN8_SALIN/75-181
F9H0L4_HAEHA/46-159
A3U889_CROAH/120-230
Q3BPK6_XANC5/54-164
D3IDH9_9BACT/45-156
A7V8A8_BACUN/124-229
E2ZYX3_PSEAI/49-152
F7TBM8_PASMD/27-131
D4GEA9_PANAM/66-178
H8MGZ8_CORCM/63-171
A5ZEN2_9BACE/131-239
F0QIM2_ACIBD/61-161
C6I5D7_9BACE/220-325
Q47230_ECOLX/42-149
C4UA17_YERAL/1-104
D4BWY3_PRORE/41-145
E6MYI7_NEIMH/69-169
G2TF60_RHORU/182-286
A6DML0_9BACT/45-155
G0B7P0_SERSA/67-166
Q1QPM3_NITHX/118-221
F6B283_DELSC/168-271
E6T210_SHEB6/58-169
H1F933_ECOLX/43-163
G2Z123_FLABF/124-218
E4W1C8_BACFG/146-249
Q081Q9_SHEFN/42-164
Q5GUH3_XANOR/87-206
F5ZDY5_ALTSS/45-152
C4UCS8_YERAL/58-167
H8F9X8_XANCI/79-191
A7LXC9_BACOV/209-316
Q1GW01_SPHAL/52-160
H1FBH5_ECOLX/44-164
E4M970_9BACT/211-336
Q5LEN0_BACFN/113-219
D2EUZ5_9BACE/220-341
H1ITL9_9BACT/73-173
F3S1U1_9PROT/67-179
F7LFW6_BACOV/137-242
Q2NZE7_XANOM/57-174
B8KF60_9GAMM/46-152
I0KJM5_STEMA/35-146
E6WMR7_PANSA/65-185
F4ND31_9ENTR/74-177
F8YNA7_ECOLX/38-146
B7AM03_9BACE/117-226
F6F2N1_SPHCR/60-167
F9ZVS4_METMM/75-186
F3HHU6_PSEYM/155-256
D1K9Z4_9BACE/128-235
B1ZH99_METPB/103-207
A3XLS8_LEEBM/130-238
F7RWH3_9GAMM/55-165
A4YBP6_SHEPC/63-178
F9Z322_ODOSD/123-228
C6ZAW8_9BACE/102-232
F5HHM2_PORGI/131-237
D7K5J6_9BACE/36-163
F8ZSN8_VIBCL/40-151
E1WL10_BACF6/200-325
E7RPY1_9BACT/45-156
F4KX71_HALH1/126-236
A6A592_VIBCL/45-156
F0BB10_9XANT/46-148
D1JYN6_9BACE/35-143
G8UM53_TANFA/124-229
E1VMR2_9GAMM/76-179
Q7AC85_ECO57/43-152
B5RXW6_RALSL/82-206
D8CHC3_ECOLX/43-163
H3LWQ8_KLEOX/75-181
Q9A2Q6_CAUCR/84-194
B6W1W7_9BACE/126-233
E6MSK2_9BACT/45-151
F5M414_RHOSH/37-146
Q2G3Q4_NOVAD/59-169
F1XD22_MORCA/50-155
D2QPI4_SPILD/71-178
H7RW50_CAMCO/42-154
Q02TU3_PSEAB/148-249
A6EFT2_9SPHI/225-338
F0SE70_PEDSD/132-231
F7QA05_9GAMM/54-154
F0BIV8_9XANT/11-123
D7HC87_VIBCL/45-149
G5FZ12_9PSED/146-267
Q39IK1_BURS3/83-196
E2PCB5_NEIPO/1-72
C6IQ97_9BACE/117-223
Q1DE39_MYXXD/253-355
D0WCL4_NEILA/42-160
D4Z8W2_SPHJU/129-249
F8HA03_PSEUT/43-150
B6VSX8_9BACE/2-110
G2AUK0_ECOLX/39-167
H1NSF8_9SPHI/130-239
A4APJ4_MARSH/241-368
A3UK06_9RHOB/76-187
B4REW5_PHEZH/20-117
C6XY04_PEDHD/33-145
C6XVX2_PEDHD/116-222
B4W8H9_9CAUL/14-126
D2QSI1_SPILD/225-330
D9Y7H8_9BURK/61-167
F5J260_9PORP/128-234
G9VZR9_SALET/75-181
B9TAK6_RICCO/83-197
F4GT76_PUSST/79-179
E7N3J2_9FIRM/60-185
F3DI58_9PSED/46-154
F4QZG7_BREDI/60-173
E1P2X3_NEILA/38-143
Q11NM5_CYTH3/123-228
F8JAM6_HYPSM/108-212
B7X8U4_9GAMM/54-169
C7PCS2_CHIPD/117-242
E9TV63_ECOLX/44-164
A5V3I0_SPHWW/54-162
F0H7R4_9BACT/139-270
B0SW22_CAUSK/62-173
F6ILE6_9SPHN/47-157
H1Y799_9SPHI/116-251
B2Q5M3_PROST/42-152
C7X6U6_9PORP/44-159
B0GWL6_YERPE/94-197
F3KUZ1_9BURK/58-170
A4VJ32_PSEU5/33-140
D0TMF5_9BACE/132-237
D7YU95_ECOLX/74-177
A5EHI9_BRASB/135-235
H3M0F1_KLEOX/49-156
E6BRP0_ECOLX/42-149
F9Z443_ODOSD/106-205
D1JNZ1_9BACE/147-289
E5VAB0_9BACE/126-252
H8B7Y5_CAMJU/38-151
C0BLL3_9BACT/127-235
F7SZS7_ALCXX/136-237
H1Y9L8_9SPHI/56-160
A8UIL5_9FLAO/137-223
A7A9F4_9PORP/213-321
D1W6E3_9BACT/126-232
G3IVE5_9GAMM/38-151
E0Y1R7_9GAMM/37-143
G2LQH7_9XANT/79-191
F0TMJ3_RIEAR/43-150
A5W9M6_PSEP1/52-160
A5ZJQ0_9BACE/99-208
E2NBI0_9BACE/117-226
C1DMJ1_AZOVD/68-168
Q64RN2_BACFR/207-316
C6IC71_9BACE/42-147
E0EJ90_ACTPL/59-160
Q8A894_BACTN/211-335
C2JG29_VIBCL/62-178
D0HBC1_VIBMI/50-146
B2SPB8_XANOP/44-144
D1QRE6_9BACT/49-154
F2IZW5_POLGS/55-167
D7NCP5_9BACT/119-224
F0S9G5_PEDSD/119-246
H7X6B8_CAMJU/38-151
H1U6Q3_9BACT/63-176
D4ST38_9XANT/55-167
H4NL77_ECOLX/74-177
I0KHB3_9BACT/120-222
B8L6A7_9GAMM/130-250
C3WR66_9FUSO/41-147
D4Z7S3_SPHJU/52-184
Q1IEH3_PSEE4/69-169
E6MSL5_9BACT/111-239
H4IPZ4_ECOLX/74-177
B9XWN8_HELPX/40-143
C4V3A1_9FIRM/1-69
B2N3N8_ECOLX/38-146
A7A9T3_9PORP/141-240
H2J1U9_RAHAC/89-192
D5QKU3_METTR/173-272
F3WWX1_9SPHN/64-168
E6K4G8_9BACT/111-220
B5JM63_9BACT/59-169
G8NZP5_GRAMM/119-238
A9KWK9_SHEB9/52-163
Q93SS7_PLESH/70-175
G0CFT6_XANCA/59-172
F7VFD6_9PROT/89-198
A9L2R8_SHEB9/60-163
Q8DDW4_VIBVU/48-167
E5BKN2_9FUSO/38-147
F4QIT3_9CAUL/53-165
F3ZNY1_9BACE/123-250
C5W145_ECOBD/75-181
E5V6W7_9BACE/143-251
A3J3G4_9FLAO/55-164
C7KT77_ACEPA/179-283
Q0C388_HYPNA/49-158
C3RCI4_9BACE/115-231
F3PSE5_9BACE/134-242
E2N772_9BACE/129-254
D8E092_PREBR/23-129
F6G9L6_RALS8/72-178
F8FW39_PSEPU/143-247
F2KXP8_PREDF/224-349
H1XD90_9XANT/46-147
C3JCK8_9PORP/146-235
Q2VR59_PASHA/62-170
H1XCV3_9XANT/91-203
Q5LD46_BACFN/143-253
D5QEW8_GLUHA/70-179
A5UE54_HAEIE/68-168
E2MDW3_PSEUB/45-144
Q7W206_BORPA/69-175
F7LWX2_9BACE/594-693
B8CSR6_SHEPW/54-168
C9TIV7_9RHIZ/59-166
D5VG86_CAUST/55-162
Q481H8_COLP3/43-149
F8Z5U2_VIBCL/50-146
F6ICT5_9SPHN/48-165
F6G7E8_RALS8/82-206
D7DIX0_METS0/57-171
E9X411_ECOLX/39-151
B7KN54_METC4/102-199
Q63L07_BURPS/69-169
D1JV81_9BACE/121-228
E4W0V3_BACFG/49-166
G0L3X6_ZOBGA/129-236
F6CX22_MARPP/51-164
H1ZBE9_9FLAO/108-213
F0RHJ4_CELLC/119-220
C9XHL6_SALTD/45-157
F3S2W1_9PROT/65-179
Q2NC67_ERYLH/48-154
C6VVR7_DYAFD/146-248
B8L1H7_9GAMM/133-236
B7VP69_VIBSL/62-173
F3H4Y6_PSESX/152-251
D5EWL0_PRER2/44-156
F2BEB5_9NEIS/52-159
G9VW69_SALMO/45-157
F3QYE1_9BACT/190-310
A6E975_9SPHI/99-203
E8HF71_ECO57/39-167
G5XT97_ECOLX/43-163
D4BDF1_9ENTR/55-162
I0G9A1_9BRAD/14-119
G0A123_METMM/143-240
Q1IRJ7_KORVE/126-248
F5Z6J0_ALTSS/42-146
A9BUB3_DELAS/149-252
H0KR12_9FLAO/40-169
F9F0K5_9NEIS/63-163
C9Y4R6_CROTZ/103-211
A7LY36_BACOV/144-253
H0M0C2_SALMO/43-163
D4YX90_SPHJU/29-135
H5MF97_ECOLX/39-167
B5C8Y5_SALET/75-181
B7IAK2_ACIB5/69-172
H4VVR5_ECOLX/39-151
E5WWI1_9BACE/122-229
A3YJV5_CAMJU/45-154
E9VF56_ECOLX/35-139
Q8A2Y1_BACTN/115-226
H8K057_VIBCL/41-151
E2XXG7_PSEFL/138-249
F4AL98_GLAS4/53-165
D7VVH3_9FLAO/45-170
C6ICM3_9BACE/120-226
Q1VAI2_VIBAL/45-150
A2U1S9_9FLAO/141-225
H1Z523_9FLAO/117-245
F6IF22_9SPHN/140-250
H4W702_ECOLX/43-163
G8X7U6_FLACA/112-214
H2J1M3_RAHAC/56-168
A9BYH5_DELAS/86-188
D1PZD7_9BACT/45-151
G0J609_CYCMS/124-248
G7FRE3_9GAMM/42-150
I0KLA8_STEMA/55-161
G9TBB2_SALMO/43-163
H8L3L1_FRAAD/67-171
Q2P8X7_XANOM/1-92
E1Z1M2_9BACE/136-242
H0SHU8_9BRAD/120-220
H7WV89_CAMCO/41-155
C6Y0D4_PEDHD/202-311
H1D2R4_9FIRM/32-140
F3WZU7_9SPHN/82-201
F3L0N0_9GAMM/49-159
G2SE12_RHOMR/194-296
B0T4C5_CAUSK/63-175
C6Z3Q2_9BACE/117-244
G2I1E0_GLUXN/79-188
H4NZ91_ECOLX/75-181
Q3JSG7_BURP1/85-186
C4HNJ6_YERPE/42-149
D3I9B3_9BACT/140-246
E2NB15_9BACE/130-238
B5D1A8_9BACE/30-142
E8KEG2_9PAST/45-155
D4WX90_BACOV/221-341
D4X1N4_BACOV/40-145
Q5QZF5_IDILO/44-159
A6LHC8_PARD8/146-255
Q0HTN5_SHESR/53-160
C2M7G3_CAPGI/117-232
A2U0E3_9FLAO/112-219
E7JLD6_ECOLX/42-147
G4FUT5_9GAMM/56-166
D7W6A3_9FLAO/132-263
G0L8Z7_ZOBGA/60-151
E3GTM3_HAEI2/46-151
G7TIJ6_9XANT/64-168
D3ICL7_9BACT/224-353
D5QER0_GLUHA/83-193
E8V708_TERSS/135-249
F3QXL1_9BACT/115-228
G0AUY5_9GAMM/42-164
F1ZAI1_9SPHN/127-234
F5RJF3_9FIRM/54-170
Q2RNP9_RHORT/47-153
Q5QWI4_IDILO/34-139
B1IYB4_ECOLC/43-152
Q9KNA1_VIBCH/41-151
F0F363_9BACT/114-222
H4Z9F8_ECOLX/43-163
H5KLX1_ECOLX/38-146
E3GSP6_HAEI2/40-141
D0Z561_LISDA/36-151
A6WNQ1_SHEB8/51-166
F4L4M2_HALH1/153-251
F4QTI3_9CAUL/59-174
D0K1K5_HELP5/63-178
Q3BM14_XANC5/51-169
G0EU92_CUPNN/75-175
F0REU2_CELLC/111-219
I0EKU4_9HELI/39-140
A1W506_ACISJ/61-168
Q9L9Z9_VIBVU/63-179
Q3YE91_VIBPA/65-177
E8PCH9_ACIB1/44-149
D2AB38_SHIF2/42-146
B9TJZ5_RICCO/18-130
A5L0T6_9GAMM/63-175
Q4K9E7_PSEF5/141-256
A1IPR6_NEIMA/39-144
D5VK42_CAUST/47-157
D5VNT8_CAUST/50-161
BTUB_ECOUT/38-146
G6YN35_9ALTE/66-167
E5UP73_9BACE/114-224
C3LQG3_VIBCM/77-178
A7LSZ5_BACOV/108-216
E6K4N7_9BACT/121-243
H7ZKP5_CAMJU/45-154
F8C475_THESO/47-155
G9Z5Q1_9ENTR/42-154
E8RVB0_ASTEC/52-158
F8YFK9_ECOLX/7-135
A8ETH1_ARCB4/139-240
C7KL35_ACEPA/89-190
Q6SHX2_9BACT/116-216
E1YY38_9BACE/26-144
C6W193_DYAFD/443-548
F8ACZ4_THEID/47-158
H1YSV4_9GAMM/58-169
B8CHZ4_SHEPW/173-276
H3NU27_9GAMM/48-171
F1W7Z7_MORCA/66-182
C7JXF0_ACEPA/161-261
F9DDY2_9BACT/118-224
Q885H8_PSESM/64-175
I0EPF2_9HELI/64-179
H5EER1_ECOLX/67-169
A1ZS37_9BACT/182-278
BTUB_ECOHS/38-146
F9YVS4_CAPCC/121-256
D1RWL4_SEROD/46-155
A1BAQ5_PARDP/155-258
H4TPV4_ECOLX/51-159
D8DUH5_PREBR/128-252
F0KPB0_ACICP/38-147
A0B3D8_BURCH/67-188
A4XYP1_PSEMY/53-162
F0ETV1_HAEPA/34-155
D5QRJ3_METTR/99-199
E8QKN3_HELP4/40-141
A6D8X2_9VIBR/58-162
H1Z6M1_9FLAO/115-215
A3VY91_9RHOB/69-171
A0M2D0_GRAFK/145-231
B5MLG2_SALET/47-167
E5YIB4_9ENTR/58-169
C6DIT8_PECCP/60-188
E3PBH0_ECOH1/42-149
B4RGK5_PHEZH/45-154
B6DYL7_NEIME/22-136
C2G465_9SPHI/122-229
D3IKC1_9BACT/120-225
D7YNP7_ECOLX/38-146
A6EKD4_9SPHI/134-237
H7RNY2_CAMCO/41-155
D0WDG3_NEILA/50-168
C7PHU6_CHIPD/197-303
H4MPF3_ECOLX/74-177
D8E8Z7_ECOLX/43-153
E4LIL6_9FIRM/51-161
H3TII9_PSEAE/128-235
Q0A6B9_ALHEH/87-189
Q8A365_BACTN/121-227
D7W565_9FLAO/128-230
D1XV33_9BACT/54-159
D8C8V7_ECOLX/65-165
E1D6C5_VIBPA/64-162
B2K0F0_YERPB/107-207
B1LE77_ECOSM/43-147
D3QQ97_ECOCB/71-174
Q26FS5_FLABB/67-172
Q88QG8_PSEPK/68-175
F0C4D4_9XANT/51-162
D5MHT6_9BACT/55-168
D8DUJ9_PREBR/129-257
E8UXI4_TERSS/139-253
Q0HTG6_SHESR/72-177
F9IC14_ACIBA/69-169
B3X9A3_ECOLX/21-130
C9MT58_9BACT/122-228
B8GWC9_CAUCN/95-194
G6IJF1_9DELT/60-170
B4SLV3_STRM5/144-254
D8NTS0_RALSL/52-157
D7IBG5_9BACE/135-237
G2BBH6_ECOLX/21-130
D4VHN0_9BACE/117-224
G0A6D3_METMM/75-174
I0TBJ0_9BACT/2-109
C6IP14_9BACE/225-330
D7HAJ7_VIBCL/39-140
BTUB_CROS8/38-146
F6IL76_9SPHN/55-164
Q11LI3_MESSB/68-172
G8MTS5_AGGAC/61-169
Q026Y5_SOLUE/126-239
G0A8K8_COLFT/68-167
D8NHY2_RALSL/154-250
Q1NEE4_9SPHN/108-214
Q3KE31_PSEPF/67-167
F3PIP2_9BACE/129-236
C6W0Q0_DYAFD/234-359
H5MW06_ECOLX/21-130
E1VQZ7_9GAMM/58-168
F8EGF9_RUNSL/223-329
F2ZT40_9PSED/76-178
F7LTY4_9BACE/119-249
D7K9P1_9BACE/121-227
G7TBL0_9XANT/97-215
E1WLX9_BACF6/220-326
D3DJJ4_HYDTT/44-158
F5SYT4_9GAMM/66-167
I0TEF3_9BACT/123-230
D2QGG6_SPILD/107-217
E1WMA1_BACF6/616-717
B4EXZ0_PROMH/54-157
F7LC43_BACOV/120-236
F6GAU1_RALS8/67-164
D5C3D8_NITHN/234-337
A9AMF3_BURM1/71-178
C7JRY2_ACEPA/87-200
F5M6L5_ECOLX/39-151
C6W0L4_DYAFD/250-355
G7R787_ECOC2/43-163
E3F585_KETVY/63-169
H1IS24_9BACT/75-173
Q8PDN0_XANCP/70-181
A1W4T9_ACISJ/81-181
E1VMY9_9GAMM/122-232
H1Y034_9SPHI/146-245
F8EQ31_RUNSL/120-218
B7AEB6_9BACE/40-147
Q7VUZ3_BORPE/63-165
F6IJT2_9SPHN/51-158
C9LTN1_9FIRM/53-162
H4NXS5_ECOLX/38-146
F4B2H7_KROS4/134-236
G8MDN9_9BURK/89-203
F6ETN8_SPHCR/54-163
B6VTB7_9BACE/112-219
Q2P4R6_XANOM/56-167
C0VIN5_9GAMM/51-158
H8KL54_SOLCM/136-235
B1IRW3_ECOLC/39-167
G0BRJ0_9ENTR/79-195
F8EFQ8_RUNSL/151-236
C6XU91_PEDHD/242-332
F8Z311_VIBCL/39-140
G2DLC3_9NEIS/68-166
C6XM24_HIRBI/55-156
Q5LGV1_BACFN/144-254
E5V664_9BACE/118-226
E1GWQ0_9BACT/124-228
Q841D5_NEIME/10-115
D4F053_EDWTA/39-147
E1KN43_9BACT/111-219
E5X2H3_9BACE/117-223
D5EU54_PRER2/112-221
G5KS97_ECOLX/43-153
F8G036_PSEPU/61-166
E7Z9B6_SALMO/47-167
H1XB86_9XANT/67-176
F0RAG2_CELLC/142-226
I0K522_9BACT/128-222
F6ICW9_9SPHN/51-178
B7H179_ACIB3/66-171
A4YX41_BRASO/110-211
Q8X633_ECO57/43-152
C5TP78_NEIFL/43-156
F7LI81_BACOV/109-219
G0L0K2_ZOBGA/43-138
Q0VLX9_ALCBS/51-158
H0A6L1_9PROT/50-158
E0EC84_ACTPL/52-160
B7B6R6_9PORP/141-249
E2N037_CAPSP/136-236
I1APV9_PSEAI/69-170
A0M5U9_GRAFK/109-220
G4T201_META2/71-176
B2HV66_ACIBC/181-290
E6XRQ4_SHEP2/48-153
D0W6E9_NEILA/38-145
D8D099_COMTE/94-193
F0LRM5_VIBFN/40-156
Q841I6_NEIME/10-115
B1FM65_9BURK/70-171
D6KIX5_9FIRM/49-158
E0UUK8_SULAO/44-153
F7TFH6_PASMD/31-100
C5T0F9_ACIDE/55-162
A4C8K4_9GAMM/40-148
F4CEK2_SPHS2/155-261
G0BU13_9ENTR/44-152
F3ZUP6_9BACE/68-173
E7N3X4_9FIRM/56-165
Q5LIC1_BACFN/144-251
G8UKS6_TANFA/121-246
D8IXK5_HERSS/74-185
Q2VNK8_METAI/77-190
H1H7N7_9FLAO/45-150
E8RTI8_ASTEC/58-169
A3ZEE8_CAMJU/45-157
G8W169_KLEPN/42-151
A7LSS7_BACOV/116-224
A3RXX1_RALSL/72-178
A4MED9_BURPE/110-215
A1S439_SHEAM/57-168
B0KJL3_PSEPG/45-169
D2QUL0_SPILD/38-141
E5CAX9_9BACE/135-240
C3QSC7_9BACE/117-235
G0L7F4_ZOBGA/135-224
E5UNK6_9BACE/117-224
G7GFL1_9GAMM/50-162
D5QVR7_METTR/170-268
G1XXA2_9PROT/52-160
D1K1V2_9BACE/135-245
D7YZK0_ECOLX/44-164
D4EBT4_AGGAC/32-138
C3PYS5_9BACE/120-230
E9W8K0_ECOLX/67-169
E6XAT7_CELAD/144-253
A3U5D5_CROAH/128-232
E4QXQ2_HAEI6/46-151
F9YPI9_CAPCC/110-238
B1KHQ3_SHEWM/51-165
D4SX67_9XANT/79-191
D1XZ69_9BACT/111-239
E5WXV6_9BACE/121-228
C7PJL2_CHIPD/127-247
Q8PHX7_XANAC/51-162
D6D1H1_9BACE/116-236
C3QXZ0_9BACE/140-248
D2YLJ8_VIBMI/58-159
Q48HB9_PSE14/67-167
D7NDG0_9BACT/139-246
F3WVB5_9SPHN/51-159
E8T3V8_THEA1/36-145
C6W089_DYAFD/154-259
C7PU39_CHIPD/244-351
G2LXH5_9XANT/137-245
D1P5C7_9ENTR/42-153
A6WK41_SHEB8/59-182
A4U5N6_9PROT/53-155
C0VJH6_9GAMM/43-154
B4EEM0_BURCJ/84-188
E8A9T1_SALMO/47-167
C6IFQ2_9BACE/21-147
A3KTB4_PSEAI/161-262
F4D4B1_HELPX/82-197
A3HZL8_9BACT/116-225
F2PFM9_PHOMO/32-142
F0R2H2_BACSH/129-237
D3UFR6_HELM1/54-158
C3QBG0_9BACE/120-231
C6IQ15_9BACE/121-228
Q2VR35_PASHA/58-166
G2PS19_MURRD/112-217
D0TKD2_9BACE/103-210
Q64YX4_BACFR/200-307
F0S693_PEDSD/228-342
C9MLD2_9BACT/126-236
D5VHK9_CAUST/64-173
G0L2E0_ZOBGA/212-316
A5PDG8_9SPHN/46-155
B2U856_RALPJ/68-169
A6T7W2_KLEP7/67-169
E8WRG6_GEOS8/54-164
F8X1L1_9PORP/122-229
G1XWB0_9PROT/52-163
E5CGX7_9BACE/112-218
D0H250_VIBCL/39-140
C9PCA9_VIBFU/40-156
B0KIS0_PSEPG/65-161
C2FXU7_9SPHI/116-239
E6MR18_9BACT/132-238
A5I8G1_AERSA/50-160
F0F482_9BACT/112-236
Q8PED1_XANCP/75-181
A8FVI4_SHESH/57-166
D4Z7L1_SPHJU/70-183
C0BGB2_9BACT/110-234
Q304S3_ACTPL/47-147
G2JEA9_ACIBA/75-175
F3XQT3_9FLAO/121-227
H7UAE0_CAMCO/38-151
C6ILR1_9BACE/217-342
G4DCV5_9GAMM/43-152
Q8PJD5_XANAC/88-194
F3QRK7_9BACT/100-216
G5GEK2_9BACT/26-133
E4TRY2_MARTH/132-247
D2ZCN2_9ENTR/43-155
E2KV83_ECO57/70-169
F7NEU1_9FIRM/49-157
B3JL62_9BACE/121-228
E1SI63_PANVC/46-154
Q3YYX5_SHISS/43-167
F1WE61_MORCA/82-195
BTUB_VIBVU/41-147
Q9CN63_PASMU/44-149
C3QMW6_9BACE/218-339
E7P2E0_PSESG/65-165
Q1IJV9_KORVE/132-236
D5VK11_CAUST/51-159
Q0ALA7_MARMM/42-157
B8KXH9_9GAMM/61-171
F2G960_ALTMD/115-221
G7EF59_9GAMM/62-175
Q841C3_NEIME/10-115
E2XCN4_SHIDY/49-155
Q3J6K3_RHOS4/63-165
A3LBC8_PSEAI/56-170
H8FIG6_XANCI/83-188
G1Y0U5_9PROT/40-153
Q8EHR1_SHEON/59-163
G0ABG2_COLFT/79-195
H1FDW6_ECOLX/70-169
H0PUB5_9RHOO/54-151
E4RQV3_LEAB4/111-216
G8NS51_GRAMM/129-238
E7HL67_ECOLX/42-149
Q2GA98_NOVAD/62-169
H8FK48_XANCI/50-172
Q0HQ92_SHESR/49-154
D4VHU5_9BACE/97-202
D8PB07_9BACT/111-212
G7RJM0_ECOC1/51-159
H7SRW5_CAMCO/46-155
Q2P158_XANOM/66-134
F8EEJ0_RUNSL/120-225
A9W2H7_METEP/76-186
D0TVE2_9BACE/125-229
C8PKL4_9PROT/45-158
E2NDN2_9BACE/120-228
G0J1I5_CYCMS/222-327
C6Z2Y9_9BACE/117-225
E6WMM1_PANSA/53-190
B5RDA9_SALG2/45-165
E4TAX0_RIEAD/45-161
G7G3I6_9GAMM/54-165
I1DI08_9VIBR/57-163
Q3IBW4_PSEHT/58-181
D6GCP0_9ENTR/40-152
G0J4D5_CYCMS/148-255
FCUA_YEREN/106-206
G0J8A0_CYCMS/131-231
A7M042_BACOV/120-236
C7R743_KANKD/67-178
G5STP1_9BACT/126-252
A5VBS5_SPHWW/57-165
H1GZ69_9FLAO/132-226
G2AAF0_ECOLX/75-181
E2N996_9BACE/112-224
E5UQ08_9BACE/130-260
F0FYN4_9BURK/24-138
E6X6C1_CELAD/46-156
F3H468_PSESX/67-166
F6EXG1_SPHCR/64-165
G7F8U0_9GAMM/48-159
H6L100_SAPGL/118-224
F8KP03_HELBC/61-162
I0ZUS8_ECOLX/21-130
B6JMD8_HELP2/60-163
F9YVW0_CAPCC/124-231
Q840Y9_NEIME/10-115
D4WJR5_BACOV/178-284
B7L1U9_METC4/76-187
F4QGV2_9CAUL/56-166
D1W917_9BACT/122-246
C3QTE8_9BACE/211-335
D6LR23_9RHIZ/50-153
E6VEI0_RHOPX/105-209
H1ZDF2_9FLAO/143-270
Q841I2_NEIME/10-115
H8L0M8_FRAAD/58-172
G5W0K8_ECOLX/67-169
Q09KH7_ECOLX/70-169
C4TUE5_YERKR/84-188
H5NJP4_ECOLX/1-96
F3H4Y2_PSESX/60-171
A1B1S5_PARDP/47-149
Q0C332_HYPNA/59-164
F4L9M5_BORPC/51-172
H1E5F6_ECOLX/43-152
D1PUS3_9BACT/126-251
D2QCF7_SPILD/115-239
F4QX97_BREDI/70-170
G7LS77_9ENTR/61-172
I0VSJ6_ECOLX/21-130
A4C714_9GAMM/65-176
E2NIA7_9BACE/135-242
BHUA_BRUAB/50-153
E8J2Y0_ECO57/51-159
E8BFD9_SALMO/75-181
E8XZU5_RAHSY/56-168
Q14F40_ECOLX/21-129
D9QJ68_BRESC/84-184
H5FB85_ECOLX/43-163
Q71BG1_HAEIF/40-141
F2NHI4_DESAR/54-166
D5VDM4_CAUST/77-177
E7V1N7_SALTM/43-163
D0C7H9_ACIBA/77-178
F0RCT2_CELLC/201-335
A4GZE7_KLEPN/43-163
G8QFT9_AZOSU/63-173
G2PN03_MURRD/117-221
G2PS13_MURRD/135-241
F4AYV2_KROS4/112-240
F9AWU1_VIBCL/41-151
A4BA45_9GAMM/58-163
E4RSJ7_LEAB4/123-233
F7LMB7_9BACE/206-331
H1DDD0_9PORP/138-269
Q3SRU8_NITWN/175-284
F6F1Y5_SPHCR/35-166
G7FIQ8_9GAMM/35-153
Q2L0Q0_BORA1/36-149
H4R0S2_ECOLX/51-159
A3WK30_9GAMM/58-163
H8IB80_PASMH/44-149
E1KRH4_9BACT/135-241
D7VJN5_9SPHI/266-394
D0TLZ4_9BACE/115-231
A9M0N1_NEIM0/39-144
D4VSK8_9BACE/113-241
I0KAE3_9BACT/120-225
B0CHD9_BRUSI/48-155
Q3K5M8_PSEPF/154-255
H0FAV7_9BURK/140-237
A1TXB0_MARAV/44-151
Q3SRG3_NITWN/98-209
C3QCS9_9BACE/110-217
F5ZAQ5_ALTSS/59-168
E8VVN8_VIBVM/63-179
E6SPK3_BACT6/202-329
C9QBP0_VIBOR/41-147
A6EQC7_9BACT/112-220
A7LS40_BACOV/223-331
H4ZS99_ECOLX/67-169
G7TI70_9XANT/67-187
B7WXS0_COMTE/82-181
G7G867_9GAMM/45-160
G5GLS3_9FIRM/68-164
A1S775_SHEAM/63-183
A3XL36_LEEBM/113-219
F4ANA7_GLAS4/46-156
H8FGA6_XANCI/53-152
D0KHZ8_PECWW/53-156
G2B366_ECOLX/44-149
F1XJC1_ECO57/70-169
D4VQ67_9BACE/120-227
E5CAA4_9BACE/120-227
C1DN83_AZOVD/67-167
Q1IGP3_PSEE4/61-169
F8EFF3_RUNSL/124-229
C6IJ05_9BACE/139-248
B4SJJ6_STRM5/75-195
PFEA_PSEAE/47-168
C5S401_9PAST/39-144
Q8YTY2_NOSS1/201-306
A5PB27_9SPHN/87-188
G8AXD8_AZOBR/200-304
G1W8J0_9BACT/211-324
B6VTZ3_9BACE/194-282
F4QMY9_9CAUL/2-104
F5SVA1_9GAMM/160-262
D4WXI9_BACOV/215-343
Q1GZS7_METFK/62-162
F5HY22_ACIBA/44-149
C2HYE2_VIBCL/39-140
F5R484_SHIFL/38-146
H8GJK1_METAL/45-159
A5ZID5_9BACE/106-212
C9LJB3_9BACT/49-142
A7VAE8_BACUN/104-208
D7IFT9_9BACE/127-256
O85161_VIBVU/40-152
F7LFI9_BACOV/43-170
H1Z9K6_9FLAO/124-255
D1XVG0_9BACT/135-246
H8XQC0_FLAIG/57-168
G0FAG4_ECOLX/74-177
F9YTN5_CAPCC/45-156
H8GI55_METAL/66-180
F3PQT4_9BACE/51-146
F0AXL7_NEIME/45-159
G0JB97_YERPE/73-178
H1PRJ7_9FUSO/45-155
A7ADQ5_9PORP/142-250
D4WYI3_BACOV/1-45
H7FS83_9FLAO/190-296
F2NK10_DESAR/90-204
C9KZQ0_9BACE/126-231
H1GTI0_9FLAO/128-254
A6ECD9_9SPHI/138-236
E5C894_9BACE/120-228
H5N4E6_ECOLX/75-181
H4HVW5_ECOLX/39-151
F3PQC4_9BACE/115-220
A4A9L9_9GAMM/39-148
H5C467_ECOLX/74-177
H5WEY9_RALSL/28-132
C6VRJ8_DYAFD/121-216
D4V3Q1_BACVU/115-231
B4TAD6_SALHS/47-167
D6V9Q0_9BRAD/96-207
E3F2S3_KETVY/49-147
B2FKG5_STRMK/52-162
Q15TP5_PSEA6/66-164
Q15Q91_PSEA6/59-181
G2B709_ECOLX/67-169
D7ITS3_9BACE/204-310
FOXA_SALTS/55-162
A6EGA4_9SPHI/235-357
E1YX47_9BACE/201-295
C7PLN7_CHIPD/120-247
G8QZT2_OWEHD/115-220
F2G3I4_ALTMD/42-146
B3HU96_ECOLX/39-167
I0DUU1_PROST/43-151
A7ADY2_9PORP/121-231
Q2LX43_SYNAS/100-201
D4WBI2_BACOV/117-224
H7TXA6_CAMCO/38-151
D0TVM1_9BACE/226-333
B1FBD5_9BURK/75-193
F7VF72_9PROT/82-197
D5BCL0_ZUNPS/87-195
H8MEE8_RIEAD/71-176
D5BCJ8_ZUNPS/133-233
Q75ZG9_VIBPA/54-155
F5JQI9_ACIBA/55-152
F8VMU0_SALBC/43-148
F8EE72_RUNSL/145-261
F7NPU2_9FIRM/53-162
A9BZT3_DELAS/60-173
C6XRU2_HIRBI/57-168
F0AVY0_NEIME/39-144
E7N125_9FIRM/113-219
H1YH32_9SPHI/134-259
Q3Z4L0_SHISS/43-163
B1ZKD2_METPB/62-159
F8EKN2_RUNSL/113-219
D4IM23_9BACT/120-228
Q0B6A1_BURCM/79-200
F3IWS9_PSEAP/112-232
D4WX34_BACOV/118-224
H1HKM0_9BACT/66-169
E7TDA8_SHIFL/38-152
E8E7J8_SALMO/47-167
H0KT59_9FLAO/46-180
C0EQK3_NEIFL/86-195
H7WWC6_CAMCO/42-154
H8FCU5_XANCI/51-172
E4P8I8_ECO8N/46-166
F5IWB7_9PORP/127-235
F9TV58_9VIBR/48-158
B2FQ28_STRMK/47-168
F5SWB1_9GAMM/148-262
E6WX33_PSEUU/64-178
C9TQH6_9RHIZ/48-155
E2NEV4_9BACE/143-253
F3BI19_PSEHA/55-162
F0Q257_ACIAP/88-188
F9GMU5_HAEHA/46-151
D7N0I9_9NEIS/54-168
G2HM21_9PROT/45-159
Q1W0H5_9FLAO/114-221
C3QRW0_9BACE/115-220
B0SJ68_LEPBP/61-154
A8H2Q1_SHEPA/52-174
A1TNU8_ACIAC/58-163
D2QRM7_SPILD/964-1072
A6FXN5_9DELT/293-397
H1YD51_9SPHI/128-223
Q15PK0_PSEA6/55-160
Q8P4S2_XANCP/103-215
Q1DE06_MYXXD/237-339
F0N0Q5_NEIMO/73-181
G9G011_HAEIF/46-151
H3ZDQ4_9ALTE/54-164
F7L4G5_BACOV/203-339
C2FYN6_9SPHI/112-234
I1DZD8_9GAMM/48-171
E8X6Z8_ACISM/156-272
E5V5Y8_9BACE/108-214
G1V9X0_9BACT/145-250
F3DIA6_9PSED/65-165
Q8A6D1_BACTN/45-151
A6EK12_9SPHI/49-154
F9DAW0_9BACT/47-156
Q1IRF3_KORVE/135-246
A0L272_SHESA/48-161
A3MYZ8_ACTP2/22-128
F7LSY9_9BACE/118-229
C3WNB0_9FUSO/39-142
A7AA10_9PORP/196-302
F0BPB7_9XANT/49-160
F3K4K9_PSESZ/88-197
G3ZU91_AGGAC/18-133
E2N012_CAPSP/112-216
G4FYZ4_9GAMM/139-242
E3F4I7_KETVY/145-257
B2HYL5_ACIBC/44-149
C6XBX4_METSD/176-275
A5EBK7_BRASB/128-228
Q9ABL7_CAUCR/91-202
A0Z193_9GAMM/165-274
D7W7X5_9FLAO/46-153
G8R7U5_OWEHD/140-224
A1W4T8_ACISJ/70-169
F7RR97_9GAMM/3-108
H1FCY7_ECOLX/38-146
A5FJY5_FLAJ1/37-144
G8TC12_NIAKG/226-333
G2TEL1_RHORU/57-165
H8MWQ7_CORCM/289-390
G1VBC6_9BACT/107-232
E4T4V1_PALPW/132-262
D4YXZ3_SPHJU/61-178
D4V8W2_BACVU/135-245
H3N010_KLEOX/42-151
F7M161_9BACE/122-227
A7M4B6_BACOV/128-236
Q82WW1_NITEU/144-244
F8FVL5_PSEPU/148-255
A4W7T0_ENT38/62-165
H0F8G2_9BURK/45-150
D0C582_9GAMM/59-158
A6B383_VIBPA/40-151
E5CD42_9BACE/119-225
C7PFX1_CHIPD/114-236
H7RLL2_CAMCO/42-154
H5TC93_9ALTE/62-184
D7J2X5_9BACE/199-306
F7MAY6_9BACE/226-333
G4QIB4_GLANF/54-175
F4ARL5_GLAS4/53-155
F2N3Q6_PSEU6/66-166
E2PHZ6_NEIPO/36-145
H3KCJ2_9BURK/74-182
E8UYQ1_TERSS/137-258
C4F709_HAEIF/79-198
H1IKZ9_9BACT/182-281
H4K1B5_ECOLX/74-177
G2U412_PSEAI/149-268
H5E157_ECOLX/39-151
D4M934_9BACT/50-156
D2QNJ4_SPILD/978-1075
I0KME4_STEMA/31-136
E2T0U1_9RALS/18-132
F7L4A0_BACOV/130-240
F7LJD1_9BACE/200-307
D0MDS3_RHOM4/70-168
D8A4U2_ECOLX/55-163
B5D224_9BACE/59-161
C4I6T9_BURPE/80-201
B5CWB7_9BACE/140-252
F9Q5Z6_9PAST/39-146
G5H280_9FIRM/57-166
E2KME6_ECO57/42-147
G2JG43_ACIBA/54-175
A2TXW7_9FLAO/127-231
C6Z115_9BACE/125-228
G7FGE9_9GAMM/46-151
B3QUX8_CHLT3/149-257
G4PMC7_BRUML/32-139
E7N260_9FIRM/51-161
F0BXK3_9XANT/59-173
F0BLU3_9XANT/77-189
D8B1Y7_ECOLX/75-181
D5HCD5_SALRM/125-232
D4Z0A8_SPHJU/50-158
E1Q026_HELPM/60-163
G8T7Z7_NIAKG/133-269
D7Z783_ECOLX/70-169
F3V5I7_SHIDY/3-97
B3JM23_9BACE/135-244
A4A3T2_9GAMM/57-167
C7PBP0_CHIPD/137-229
G5ULI6_ECOLX/75-181
H5PYL9_ECOLX/39-167
G6XV50_RHIRD/37-147
H0RRP7_9BRAD/109-210
E6PF00_9ZZZZ/24-137
B3JLD9_9BACE/119-228
F5KS76_PSEAI/148-249
I0TCV1_9BACT/111-239
G6EDL3_9SPHN/1-84
H3NY28_9GAMM/50-157
D6IF76_ECOLX/42-147
H0HE74_RHIRD/145-247
D4T9D5_9XANT/47-171
D4V8A4_BACVU/117-230
D4XGP1_9BURK/46-151
E5UK30_NEIMU/40-147
F9YTT4_CAPCC/120-248
D3A799_NEISU/45-159
F6APY0_DELSC/173-274
H1EKN3_ECOLX/74-177
G0CBD3_XANCA/77-180
G2HR81_9PROT/133-238
H4XFR2_ECOLX/75-181
C7M882_CAPOD/45-150
E2KB51_ECO57/42-147
H0BSW0_9BURK/1-103
F6IDX4_9SPHN/36-151
F0QIV5_ACIBD/66-171
A9JYI9_BURML/267-366
B6ENT3_ALISL/45-152
A8EV39_ARCB4/140-245
H8DJR5_9ENTR/76-180
E7A555_HAEIF/49-159
A3M1Y5_ACIBT/35-135
C3XEJ6_9HELI/32-141
C2JD19_VIBCL/39-140
H4STN8_ECOLX/9-117
C8WBF7_ZYMMN/104-215
F4L4N9_HALH1/116-223
F0BBL7_9XANT/54-168
F8ZNS4_VIBCL/41-151
A3D962_SHEB5/41-149
E2XUX4_PSEFL/43-164
A9G8F5_SORC5/17-128
Q15Z45_PSEA6/59-160
Q1IB09_PSEE4/42-147
G7F630_9GAMM/61-162
Q89C30_BRAJA/122-221
F3DXB8_9PSED/1-70
C6VX97_DYAFD/123-231
H2IDE2_9VIBR/53-157
D4BVT3_PRORE/71-171
D4WI60_BACOV/221-341
F7M8A5_9BACE/112-218
G2D6V4_ECOLX/38-146
H5SC25_9GAMM/226-329
H1LLI8_9PAST/47-166
G9UFD6_SALMO/45-157
Q1K017_DESAC/132-238
C7JKX0_ACEPA/111-223
E4TSE4_MARTH/240-338
B1ZNH9_OPITP/76-184
D4WKA8_BACOV/141-242
H8NU34_RAHAQ/60-167
H7V8Q1_CAMCO/42-154
C6I5I3_9BACE/319-423
B2DD74_9DELT/59-170
D1QSG6_9BACT/111-219
B6VK96_PHOAA/70-177
G5GMZ5_9FIRM/74-183
B4SLR9_STRM5/43-139
B7UVL0_PSEA8/134-238
F4UQY8_ECOLX/21-130
Q9HWL3_PSEAE/148-251
A4Y2Z4_SHEPC/39-149
C3QAN1_9BACE/136-244
B1ER19_9ESCH/38-146
B7S241_9GAMM/49-161
F8NA62_9BACT/125-231
Q489M2_COLP3/55-155
E5VAN7_9BACE/127-234
F9R3D9_ECOLX/43-163
B8CH11_SHEPW/47-160
H4UBY4_ECOLX/129-244
G0JYM9_STEMA/51-170
E7C7G3_9GAMM/42-149
F1Z9V2_9SPHN/55-170
F0EX69_9NEIS/73-186
A6AU40_VIBHA/53-152
I0GAY3_9BRAD/110-212
Q9A9L0_CAUCR/53-157
Q484T4_COLP3/71-177
Q8P6U8_XANCP/54-165
C2FYM8_9SPHI/227-334
D0KHI2_PECWW/43-148
D2TYQ7_9ENTR/71-133
G4Q548_ACIIR/69-178
F7R766_SHIFL/2-105
G1Y2Q1_9PROT/73-174
G2U3Y8_PSEAI/69-169
D8JJY0_ACISD/69-178
E8X5T4_ACISM/132-256
A0Y0M3_9GAMM/63-172
Q11YM6_CYTH3/143-253
D0TDA1_9BACE/81-188
D4WGI1_BACOV/192-299
F4ALR1_GLAS4/52-166
F7YQS9_VIBA7/41-151
E1P0H8_NEILA/40-146
B0SHY1_LEPBA/98-202
D0LWF5_HALO1/141-251
Q02AP5_SOLUE/146-261
F7M843_9BACE/125-227
G2U7U0_PSEAI/70-177
Q4V0F8_XANC8/70-183
C6SD64_NEIME/53-168
C6Y0M7_PEDHD/121-227
A7M5U5_BACOV/126-243
E1SW92_FERBD/53-168
A3XN14_LEEBM/1-57
A6BWW9_YERPE/43-151
D5MUE0_HAEIF/68-168
D6BEU8_9FUSO/33-142
G7UN20_PSEUP/45-171
H0SM18_9BRAD/76-182
C0VGF5_9GAMM/118-221
A6B6D2_VIBPA/45-156
F8DWZ3_ZYMMA/103-214
C3PWS2_9BACE/125-231
G9SDX2_CITFR/75-181
A6EFM7_9SPHI/68-198
C6RF62_9PROT/63-163
C4S9B5_YERMO/48-153
H0C1H2_9BURK/68-175
F6FYJ1_RALS8/65-169
H0FF66_9BURK/59-159
G5TDH1_ECOLX/75-181
F6BUY1_SINMB/47-153
Q8XT71_RALSO/46-170
A6LCU6_PARD8/131-257
F2FP11_SALDU/43-152
E4W039_BACFG/168-275
H3TKI3_PSEAE/171-278
H1TUR6_9BACT/123-229
F2ZN86_9PSED/67-167
G1C7Q0_9GAMM/41-148
F0BCV2_9XANT/53-180
H1YJW2_9GAMM/51-166
F7LCE8_BACOV/216-321
F1WQW9_MORCA/50-155
G7F6H9_9GAMM/61-161
H4KTI6_ECOLX/75-181
D0Z8R2_EDWTE/43-155
Q2P4Z7_XANOM/51-162
C7PUR6_CHIPD/232-335
G0L434_ZOBGA/136-235
C9XTY2_CROTZ/44-151
F6AVV1_DELSC/74-179
D1MWY4_PSESZ/91-194
F0Q3Q6_ACIAP/158-255
E8RM23_ASTEC/62-166
A3MAC0_ACIBT/49-152
F3DQW9_9PSED/162-267
D4WES0_BACOV/120-227
Q11UP0_CYTH3/123-225
G7FR82_9GAMM/48-159
B0TPC3_SHEHH/59-161
G0AZG6_9GAMM/52-153
H2BVF8_9FLAO/116-221
F3ZRC9_9BACE/40-143
H3L6C7_KLEOX/71-174
C6XJ45_HIRBI/49-150
A3GVA6_VIBCL/62-178
H4PBF1_ECOLX/42-147
E3PI35_ECOH1/67-169
H7TI07_CAMCO/46-155
E7RQA8_9BACT/202-306
D7HX82_PSESS/65-165
B5JTU6_9GAMM/39-150
E7H053_9BURK/32-139
E7BH10_NEIMW/57-161
E7AA23_HELFC/47-162
F7M0G7_9BACE/129-234
C3Q6H4_9BACE/111-224
H1YKA1_9GAMM/36-144
D9RVW6_PREMB/476-570
F8DX34_ZYMMA/84-205
C3REV8_9BACE/129-239
B0RPX3_XANCB/60-177
F8BQQ7_OLICM/91-205
H4P6W9_ECOLX/51-159
Q2G752_NOVAD/57-172
F6ID07_9SPHN/47-155
A7ABE2_9PORP/223-328
A7V8A1_BACUN/116-221
B8CRJ7_SHEPW/57-156
E1WMA3_BACF6/146-248
E1WSU8_BACF6/228-331
H1GYB3_9FLAO/46-151
Q0A519_ALHEH/49-160
Q46X96_CUPPJ/71-170
A5FJ96_FLAJ1/133-221
C9PU24_9BACT/112-219
E6K4L0_9BACT/111-218
C5BC44_EDWI9/38-146
B3QCV3_RHOPT/134-237
A8GDT0_SERP5/63-168
G8T8Q7_NIAKG/128-231
H1GP11_9FLAO/114-240
H1R3F4_VIBFI/41-151
HGP2_HAEIN/76-195
D4SU24_9XANT/62-176
H5IE76_ECOLX/75-181
F0E8A6_9PSED/137-243
A7LV35_BACOV/224-331
H1YF00_9SPHI/142-230
Q840Y7_NEIME/10-115
A7GWL7_CAMC5/43-156
F0BWB4_9XANT/61-156
Q841D4_NEIME/10-115
F7L9P0_BACOV/127-255
C6Z7Z4_9BACE/197-303
I0KTT0_STEMA/54-168
A6EID8_9SPHI/214-321
Q0K283_CUPNH/92-193
F5ISR0_9PORP/224-331
F0RF27_CELLC/218-299
C3PXV8_9BACE/197-322
Q84I43_ACTPL/41-158
A7V7N2_BACUN/220-341
C3Q486_9BACE/114-221
Q8P605_XANCP/62-173
C7PEM6_CHIPD/46-169
B9Y244_HELPX/63-178
H1Z865_9FLAO/122-214
G2JLP9_ACIBA/66-171
A6Y0J1_VIBCL/41-147
E4QL21_METS6/152-266
E1X6E9_HAEI1/49-182
G6DZ67_9GAMM/90-193
G7TFL4_9XANT/127-235
A5ZDX3_9BACE/46-155
Q1QUH2_CHRSD/75-175
G7G4E9_9GAMM/51-159
G8SMS6_BRUCA/1-100
Q8CVY3_ECOL6/42-149
B9P6R8_POPTR/128-236
E1V618_HALED/42-146
A4SQY6_AERS4/43-149
Q8PPY9_XANAC/29-147
G0AGX2_COLFT/56-159
Q5LHN4_BACFN/114-236
F3ZUW6_9BACE/114-220
H4U428_ECOLX/51-159
D7VSE9_9SPHI/136-236
F7N2D2_ECOLX/42-147
H1FWB2_9HELI/38-147
B9B656_9BURK/76-173
E8TK14_MESCW/77-182
G9FZU1_HAEIF/46-151
E6T0N2_SHEB6/66-178
C9L016_9BACE/132-239
I0WF56_9FLAO/224-328
A8ZKS4_ACAM1/200-305
A9L026_SHEB9/63-178
H1NQM6_9SPHI/118-217
D3V9R8_XENNA/117-222
Q8XSQ3_RALSO/101-204
F9AKT0_VIBCL/41-151
C3WGX2_9FUSO/38-147
Q32H19_SHIDS/35-139
B5JCL9_9BACT/64-174
D7IAD7_9BACE/160-271
I0AGU1_9BACT/125-219
F5KA32_PSEAI/72-180
E8WZ18_ACISM/135-245
H6P742_SALTI/38-146
Q13GY8_BURXL/74-175
H5LE87_ECOLX/38-146
G5M4R3_SALET/72-175
E8XL85_SALT4/38-146
E1CYB0_VIBPA/40-151
H1D4Z6_9FUSO/36-143
I1DXD0_9GAMM/42-152
I0ECS0_HELPX/40-143
H1XKJ6_9XANT/70-173
A4EXY0_9RHOB/38-139
G1VCW2_9BACT/118-233
Q82UF4_NITEU/110-222
D7IN97_9BACE/51-156
C4SQL2_YERFR/107-207
D7IRG9_9BACE/223-330
E6AH52_ECOLX/55-163
F3DZS3_9PSED/167-266
C7JZC8_ACEPA/85-207
E1GY68_9BACT/108-242
F7NWG9_9GAMM/117-222
F4AW55_KROS4/113-240
F1ZDH8_9SPHN/62-148
D7XGP6_ECOLX/42-149
E0XYR0_9GAMM/105-212
E6V657_VARPE/85-189
E8QE15_HELP7/63-178
F2BG56_9NEIS/69-179
C7PT46_CHIPD/242-350
A5ZEL2_9BACE/199-312
F3WW91_9SPHN/58-175
F4ATT5_GLAS4/53-161
A6LHL9_PARD8/122-232
F7M4V5_9BACE/123-230
C7X3Z5_9PORP/199-305
C2G0B2_9SPHI/115-226
Q15PQ1_PSEA6/57-168
F9EWE6_9NEIS/59-167
D7K2W6_9BACE/126-237
C6W184_DYAFD/232-342
D5VG90_CAUST/51-168
D4WQZ5_BACOV/201-307
F7L4M6_BACOV/115-217
F4AMZ0_GLAS4/114-226
H4PIT6_ECOLX/39-167
Q47XP3_COLP3/53-169
B0T7R3_CAUSK/65-170
D1K2W4_9BACE/123-229
E4MB72_9BACT/2-57
A6H1S0_FLAPJ/105-216
G7FHB8_9GAMM/52-168
A1U0D1_MARAV/70-180
G7BFF1_VIBCL/28-139
F7SZU0_ALCXX/145-248
F7NYZ3_9GAMM/62-173
E2MJC1_PSEUB/153-256
F2IGV1_FLUTR/125-230
B1M932_METRJ/63-172
F9DGE9_9BACT/135-241
B5N8I6_SALET/49-156
C0BIH9_9BACT/96-204
F1WJC5_MORCA/82-195
F7L7L9_BACOV/121-227
D7JCN2_9BACT/114-218
F4MMN6_9BACT/116-222
A4N766_HAEIF/68-168
C1DFF4_AZOVD/55-176
I0HTP7_RUBGE/168-271
Q8EFZ2_SHEON/54-165
F3ZSD6_9BACE/109-217
D7VYF3_9FLAO/54-159
E5CB64_9BACE/203-331
C5AYL6_METEA/74-184
C3Q8X2_9BACE/123-230
G7FZ16_9GAMM/67-162
Q841E8_NEIME/10-115
A7LXZ2_BACOV/132-257
A7VAR9_BACUN/230-334
E9XV14_ECOLX/38-146
F7LFD1_BACOV/37-148
D4X2V9_BACOV/113-241
H8AMY5_CAMJU/38-151
D3DFE4_HYDTT/35-132
D3HXV2_9BACT/118-225
E7RM25_9BACT/115-224
D5WZ37_THIK1/66-180
A6LFW7_PARD8/218-325
D7W0R9_9FLAO/182-314
H4JJH3_ECOLX/67-169
C2G0N2_9SPHI/56-187
H8KV96_SOLCM/114-225
B4EXQ6_PROMH/127-256
F1YW38_9PROT/119-218
F4L411_HALH1/125-226
B8GMQ8_THISH/45-152
A7ADL4_9PORP/208-308
G4LS93_PSEAI/128-235
B0V552_ACIBY/44-149
Q8PHT0_XANAC/1-122
A3L935_PSEAI/171-278
D3VH81_XENNA/42-150
C3WWI7_9FUSO/42-149
D6JIU8_NEIGO/42-160
A8FTW1_SHESH/42-150
A7UXY2_BACUN/120-227
H4SJ51_ECOLX/38-146
C6XJ77_HIRBI/155-263
F3WWW8_9SPHN/128-238
C9MJP8_HAEIF/88-207
D1VWU1_9BACT/81-189
A9BW92_DELAS/176-281
E5UQC4_9BACE/142-248
G2EBE8_9FLAO/109-222
Q1JWK1_DESAC/46-154
A1K1K6_AZOSB/25-136
D5VGB0_CAUST/50-158
F3Y149_9FLAO/143-250
Q7AX11_NEIME/68-164
E4TDA5_RIEAD/52-175
A4YCH5_SHEPC/58-157
H0MJP5_SALMO/75-181
E4VTH0_BACFG/101-231
E6PXD8_9ZZZZ/104-204
Q304S2_ACTPL/45-145
F8N6U8_9BACT/41-140
F8N665_9BACT/123-231
Q023T7_SOLUE/109-213
F9AVU0_VIBCL/58-159
F0R137_BACSH/119-227
C3TDT7_ECOLX/74-177
D3IKZ8_9BACT/113-238
F4B0E1_KROS4/120-223
F7L5U4_BACOV/112-218
C6AP66_AGGAN/52-168
D7VYZ4_9FLAO/44-154
H0RUI1_9BRAD/117-216
E7U4Z1_ECOLX/30-139
F8EUY0_ZYMMT/91-191
F3S5Y8_9PROT/76-191
H1GHJ1_9FLAO/119-230
D3HVI9_9BACT/113-220
C3QVT4_9BACE/109-219
H7FP27_9FLAO/114-219
E2QJ01_ECOLX/38-146
B7VAW4_PSEA8/161-262
C6I528_9BACE/204-305
D4DTE8_NEIEG/57-171
E7YU87_SALMO/38-146
A6L9A6_PARD8/24-144
D1P9Q5_9BACT/74-179
A9BMY6_DELAS/58-172
Q2M5L8_PSEPU/146-245
G7FEL1_9GAMM/38-145
F5KKP0_PSEAI/58-178
E4TYW8_SULKY/43-151
D4WBA1_BACOV/125-227
G7TX50_VIBCL/30-147
E6XD10_CELAD/117-223
Q7MVN1_PORGI/128-266
B5NMM3_SALET/49-155
H1Z956_9FLAO/150-251
D3UJH5_HELM1/37-142
A0Y5R2_9GAMM/21-138
A3XHF0_LEEBM/144-260
A7V250_BACUN/127-234
E6SW90_BACT6/64-156
C2G396_9SPHI/130-253
E5CEY2_9BACE/214-316
H8FKG6_XANCI/60-167
F8JHY5_HYPSM/134-247
F0ALB2_NEIME/45-159
Q0BYE9_HYPNA/14-126
Q8P742_XANCP/57-158
B0H5Z6_YERPE/46-150
D7J0Z0_9BACE/116-224
E3D3I2_NEIM7/39-144
H1XX42_9BACT/118-229
F9B6R3_VIBCL/41-148
Q3BVI9_XANC5/61-156
Q21DH4_SACD2/143-249
G9SID6_CITFR/37-151
G8QJQ9_AZOSU/160-260
E5CB96_9BACE/219-345
Q7MFP2_VIBVY/51-161
E8HRQ7_ECOLX/67-169
F7L9L2_BACOV/135-266
C8WES8_ZYMMN/88-200
E1WTM1_BACF6/216-322
I0VRQ3_ECOLX/1-68
C7JS51_ACEPA/68-177
H5TEB0_9ALTE/36-133
H1YIF4_9SPHI/381-476
Q57RY9_SALCH/47-167
E2T0J2_9RALS/37-144
E6K413_9BACT/150-255
D1JV93_9BACE/224-329
C7JN04_ACEPA/100-207
E5CAQ5_9BACE/117-224
A7V8H5_BACUN/123-229
F6G3M7_RALS8/103-204
C3QDR6_9BACE/674-771
G4FSF6_9GAMM/64-185
F7M8G6_9BACE/126-268
Q2S0R7_SALRD/124-230
G2EC70_9FLAO/41-139
Q3KHU0_PSEPF/133-248
C7KHD7_ACEPA/106-207
I0XSJ5_9LEPT/82-188
C6Z6G5_9BACE/114-221
Q2P752_XANOM/54-168
E6A961_ECOLX/43-167
Q4USS8_XANC8/62-157
F4QV23_BREDI/57-165
E2NDE0_9BACE/221-329
D7XC03_ECOLX/42-149
G2HXY8_9PROT/35-134
C7KRW4_ACEPA/87-200
A7M4T3_BACOV/681-778
F3DBI8_9PSED/81-181
E8VTG7_VIBVM/48-167
B2P017_ECO57/42-147
Q5R121_IDILO/63-166
H8FDZ6_XANCI/65-182
H1XMD5_9XANT/60-160
F2EV02_PANAA/61-168
C6Z7G7_9BACE/128-235
F0LD49_AGRSH/59-169
Q1H1L8_METFK/171-285
Q7VR34_BLOFL/72-178
G5MJP6_SALET/72-167
G8NYR5_GRAMM/138-237
F5JWM5_PSEAI/129-250
H1C2A3_ECOLX/43-152
F2MZP6_PSEU6/43-157
E9A1U0_SALET/60-172
F3XWX0_9FLAO/117-231
E0Y052_9GAMM/51-163
B8CK29_SHEPW/60-161
E1WL42_BACF6/203-310
E1YNP5_9BACE/103-212
B8EEM0_SHEB2/60-163
Q93TH9_BACFG/123-253
F3S719_9PROT/33-143
G6Z2S6_VIBCL/28-139
D7W5I6_9FLAO/121-253
D7ZH09_ECOLX/38-146
D5D2I2_ECOKI/39-151
D4W9D1_BACOV/117-247
C0Y108_BURPE/70-191
D8DSX8_PREBR/116-248
E6RHV0_PSEU9/52-151
A3UAN6_CROAH/112-221
F0F4M7_9BACT/46-151
B1FCE3_9BURK/86-185
A9C0L9_DELAS/108-212
D7W510_9FLAO/216-318
F1Z9V4_9SPHN/36-151
F3PR05_9BACE/163-270
D5VGQ8_CAUST/51-159
D8E7I6_ECOLX/43-152
B7LLL7_ESCF3/43-163
C7K7T8_ACEPA/94-203
E2PDS8_NEIPO/43-160
D7J8K8_9BACE/120-227
G4ISB3_9RHIZ/128-226
C4SL76_YERFR/55-160
E6K425_9BACT/117-224
H5QDP1_ECOLX/29-141
Q0BAH6_BURCM/68-174
E3PCU5_ECOH1/43-152
E9VFN7_ECOLX/38-146
B3CAD4_9BACE/97-206
G6E5W6_9GAMM/52-163
C7X977_9PORP/58-167
D3IJB2_9BACT/119-224
H0LJV1_SALMO/43-163
E8AHR4_SALMO/49-156
C8Q0Z9_9GAMM/80-179
C6XYH9_PEDHD/134-226
F6IIH3_9SPHN/69-168
C6EEM2_ECOBD/39-167
E6NIY9_HELPK/45-160
D1EEZ9_NEIGO/53-168
F2KUM2_PREDF/119-224
F4KVK6_HALH1/136-252
Q5FR97_GLUOX/103-214
B9BN81_9BURK/206-305
E5U9M0_ALCXX/108-211
Q0HZF6_SHESR/43-149
A4VHU2_PSEU5/44-151
G2IKR2_9SPHN/59-164
Q1N9I0_9SPHN/41-155
A0K8W0_BURCH/130-230
Q58ZM3_HAEDC/23-139
G4JTQ1_9RHIZ/78-187
F5IXT5_9PORP/153-258
A3XZH0_9VIBR/47-151
D4V5G2_BACVU/112-219
Q1ZR78_PHOAS/40-144
F0AHF0_NEIME/51-155
F8GI84_NITSI/42-149
C0DSG9_EIKCO/42-158
D8DD86_COMTE/156-256
D0TJ98_9BACE/203-309
D5BAK4_ZUNPS/97-213
Q486W0_COLP3/46-153
G4AWL2_AGGAC/32-138
F9CSR7_ECOLX/129-244
C6W0E3_DYAFD/116-242
E1YXS0_9BACE/120-217
D7VM40_9SPHI/122-229
D1VYK1_9BACT/118-246
Q21DG8_SACD2/53-158
D0C212_9GAMM/54-175
B7AEK9_9BACE/128-229
H3TN24_PSEAE/69-174
B7BGG4_9PORP/208-328
G0CI84_XANCA/54-172
Q1Q3G4_9BACT/61-171
F1WX33_MORCA/69-185
D2QIV6_SPILD/155-262
H4XMJ5_ECOLX/21-130
F0RFZ2_CELLC/133-239
A5L7X8_9GAMM/41-148
E1KQD7_9BACT/24-129
D5BC66_ZUNPS/123-231
A5KT87_9BACT/129-231
E4T5K6_PALPW/691-783
F5Y3F6_RAMTT/45-157
G6AHB3_9BACT/118-225
G0L7K8_ZOBGA/218-325
C6VSJ5_DYAFD/105-229
H5YNR2_9BRAD/95-194
E0NV61_9BACT/123-232
E7RSU1_9BACT/129-213
Q64RA7_BACFR/119-249
C8T2V1_KLEPR/38-146
A8GAI0_SERP5/63-162
C4ZKU6_THASP/45-152
G2L3V0_PSEAI/58-178
G4QIL4_GLANF/80-192
A4C3F6_9GAMM/57-180
F5IZD9_9PORP/135-262
F4GBM7_ALIDK/65-171
C9NLK6_9VIBR/137-237
C6W091_DYAFD/102-210
E5UPS0_9BACE/96-202
F9R071_ECOLX/129-244
F0RGS6_CELLC/115-222
C9PVG2_9BACT/124-245
B7X473_COMTE/52-166
G7FH36_9GAMM/57-163
B9T9J0_RICCO/51-163
H4HS31_ECOLX/49-155
C7L0L7_ACEPA/68-177
F9DKI3_9BACT/124-232
D7AAP5_STAND/171-275
G0L2L6_ZOBGA/201-311
F3DGU4_9PSED/59-181
A6EIA0_9SPHI/126-249
F3ES02_9PSED/64-178
G2EBK7_9FLAO/114-240
D6Q0T2_9PAST/36-142
Q9AB00_CAUCR/63-177
G5SM76_9BACT/122-256
G8UKM2_TANFA/113-236
D4VC79_BACVU/115-223
H1H9R4_9FLAO/113-220
A7MZS4_VIBHB/43-153
G6AUD8_9BACT/54-159
H3LJ39_KLEOX/48-168
D9PBB7_ACTPL/47-147
Q8PAT6_XANCP/62-157
E2ND48_9BACE/142-250
C4U0E3_YERKR/51-150
F5SW88_9GAMM/41-149
F9YPE5_CAPCC/117-224
A7M4E8_BACOV/125-232
G6ZAJ2_VIBCL/58-159
F3GCN0_PSESJ/46-156
G9Y3I3_HAFAL/67-171
A7LSP4_BACOV/44-149
A3U708_CROAH/125-235
Q1RPI3_ECOLX/42-149
B0KTF4_PSEPG/46-157
D2QCG0_SPILD/115-243
C8U478_ECO10/67-169
F4AU13_GLAS4/75-176
D7JY01_9BACE/203-331
F5N0M7_SHIFL/74-177
E6S1W8_HELPF/45-160
E1V630_HALED/61-162
G0J1T3_CYCMS/140-247
Q11YB3_CYTH3/129-236
A7AA00_9PORP/202-310
G8TAN8_NIAKG/125-234
B6VVH2_9BACE/111-218
A7IJ26_XANP2/164-268
Q0C0D0_HYPNA/126-227
F5IZ86_9PORP/137-247
G0JD60_YERPE/46-150
C6UL62_ECOBR/129-244
F2JTA5_MARM1/76-176
F6ICQ7_9SPHN/74-181
F5MCX2_ECOLX/35-139
E5WXZ0_9BACE/45-151
E8UZU8_TERSS/141-245
H4Z455_ECOLX/38-146
C4S3L1_YERBE/54-159
A6L208_BACV8/53-151
H8FL51_XANCI/40-159
C4S6V1_YERBE/125-280
D4XL94_ACIHA/55-160
F5SZ06_9GAMM/151-256
B7RX91_9GAMM/37-147
C3PWF6_9BACE/1-88
D3I8M5_9BACT/116-222
E8RV88_ASTEC/61-174
E4TLI3_MARTH/117-221
D7J3P4_9BACE/132-237
Q1CR86_HELPH/64-179
Q15N74_PSEA6/50-164
Q02UN8_PSEAB/73-181
A7V1J3_BACUN/130-262
D5CHQ8_ENTCC/45-165
G8TLE4_NIAKG/256-360
F7VC62_9PROT/114-235
F4W384_ECOLX/24-128
D7IPD2_9BACE/205-310
D2EUN6_9BACE/119-242
A0YA08_9GAMM/44-153
B7N4K9_ECOLU/39-151
E7BFW3_NEIMW/68-164
G0BL47_9ENTR/84-187
D7VSG4_9SPHI/232-341
D7DMZ5_METS0/55-169
F4AN32_GLAS4/56-170
A6EDX6_9SPHI/122-211
B7AEW5_9BACE/45-151
A6WRN3_SHEB8/63-178
B8CK92_SHEPW/41-146
A1ZRC6_9BACT/114-238
D5VH02_CAUST/51-162
G5U7S0_ECOLX/39-167
B4SI49_STRM5/155-265
E6X991_CELAD/235-358
C6XPN0_HIRBI/168-283
D7NF57_9BACT/112-218
F3WZ60_9SPHN/56-169
F0F7D0_9BACT/111-220
H3PQ79_BRUAO/48-155
G5RBC3_SALET/51-158
E0TBE8_PARBH/39-158
H1FBR6_ECOLX/43-147
G4PP87_ECOLX/51-159
F2IJE9_FLUTR/121-230
D1XXH6_9BACT/127-236
F5IZR3_9PORP/114-221
Q8A7A6_BACTN/218-324
E4P444_ECO8N/75-181
E5ZV68_ECOLX/55-163
A7LUA9_BACOV/36-164
D0TLB1_9BACE/125-233
D5BDS3_ZUNPS/123-212
E0EH15_ACTPL/1-114
D2F0U6_9BACE/47-170
B5C2T9_SALET/49-155
F0S8J6_PEDSD/118-222
D0ZP82_SALT1/47-167
D0TL28_9BACE/137-242
E4LMU7_9FIRM/88-194
Q841A5_NEIME/10-115
G4FSE8_9GAMM/56-167
F7T2L0_ALCXX/33-139
F9S0C2_9VIBR/32-135
B9KTR5_RHOSK/62-161
D1JW94_9BACE/145-255
E4VYB6_BACFG/207-316
H1H0X2_9FLAO/111-219
G6Z003_VIBCL/39-140
C3PWE4_9BACE/226-333
F6DAG6_THICA/50-156
[truncated: 341,730 more chars]
