# Supplementary material for: Contact prediction is hardest for the most informative contacts, but improves with the incorporation of contact potentials
Source: PLoS One. 2018 Jun 28;13(6):e0199585. doi: 10.1371/journal.pone.0199585 (PMC6023208; doi:10.1371/journal.pone.0199585)
Supplement: S1 Data — Each file in the ‘alignments’ directory herein corresponds to a protein family’s alignment and contains the accession number and sequence range of each sequence in the alignment. (TAR.GZ) [file pone.0199585.s001.tar.gz › alignments/Mur_ligase_M]

A0AGY5_LISW6/123-307
A0AJ00_LISW6/47-271
A0AKD6_LISW6/117-292
A0AKD8_LISW6/106-312
A0AZ73_BURCH/47-270
A0B5D3_METTP/86-248
A0ECV5_PARTE/46-256
A0JV89_ARTS2/146-353
A0JV90_ARTS2/119-313
A0JV92_ARTS2/147-333
A0JXB6_ARTS2/52-263
A0JXK6_ARTS2/49-280
A0K481_BURCH/118-325
A0K482_BURCH/108-298
A0K4D6_BURCH/108-294
A0KLN5_AERHH/50-211
A0KP18_AERHH/108-292
A0KPX4_AERHH/102-269
A0KPX6_AERHH/105-291
A0KPX7_AERHH/110-314
A0KTB0_SHESA/111-297
A0KV95_SHESA/62-273
A0L1P4_SHESA/114-280
A0L1P6_SHESA/105-298
A0L1P7_SHESA/113-317
A0L5K3_MAGSM/109-293
A0L5N3_MAGSM/111-293
A0L5N5_MAGSM/115-309
A0L5N6_MAGSM/110-312
A0LA36_MAGSM/50-272
A0LFP3_SYNFM/115-302
A0LIV6_SYNFM/50-268
A0LNY5_SYNFM/110-312
A0LNY6_SYNFM/112-300
A0LNY7_SYNFM/110-287
A0LSV5_ACIC1/49-276
A0LTL8_ACIC1/126-339
A0LTL9_ACIC1/108-296
A0LTM1_ACIC1/132-312
A0LVL8_ACIC1/57-262
A0LZC7_GRAFK/488-699
A0M531_GRAFK/110-306
A0M5C0_GRAFK/108-284
A0M5F2_GRAFK/96-276
A0M5F6_GRAFK/52-282
A0NI14_OENOE/57-292
A0NIC1_OENOE/115-319
A0NIK7_OENOE/50-228
A0NIW9_OENOE/106-276
A0NVN9_9RHOB/112-298
A0NVP2_9RHOB/119-297
A0NVP4_9RHOB/112-302
A0NVP5_9RHOB/110-313
A0P3K5_9RHOB/21-240
A0PTI9_MYCUA/126-299
A0PTJ1_MYCUA/136-331
A0PTJ2_MYCUA/175-379
A0PU21_MYCUA/69-306
A0PVF0_MYCUA/27-232
A0PZ54_CLONN/73-303
A0PZK6_CLONN/44-277
A0Q058_CLONN/108-307
A0Q059_CLONN/113-298
A0Q4L6_FRATN/42-188
A0Q5A0_FRATN/106-305
A0Q5A2_FRATN/103-289
A0Q5B0_FRATN/110-293
A0Q6Y2_FRATN/177-388
A0Q6Y3_FRATN/499-713
A0Q772_FRATN/40-233
A0Q9T7_MYCA1/56-264
A0QDG4_MYCA1/68-305
A0QF48_MYCA1/134-330
A0R020_MYCS2/134-323
A0R021_MYCS2/131-335
A0R5Q7_MYCS2/56-261
A0R8U5_BACAH/111-298
A0RDG6_BACAH/122-192
A0RHT5_BACAH/106-312
A0RJ74_BACAH/46-274
A0RM40_CAMFF/65-259
A0RNK9_CAMFF/106-232
A0RNX6_CAMFF/41-266
A0RP53_CAMFF/162-336
A0RQL8_CAMFF/90-262
A0SZW7_BACLI/35-238
A0XXU1_9GAMM/108-289
A0XZH2_9GAMM/106-311
A0XZH3_9GAMM/102-290
A0XZH5_9GAMM/116-285
A0XZH8_9GAMM/123-303
A0Y4I4_9GAMM/53-280
A0YB05_9GAMM/47-213
A0YB75_9GAMM/97-286
A0YEW0_9GAMM/109-295
A0YHL7_9GAMM/124-305
A0YHM0_9GAMM/114-287
A0YHM2_9GAMM/105-294
A0YHM3_9GAMM/119-326
A0YIU5_LYNSP/493-704
A0YKP9_LYNSP/114-292
A0YKU1_LYNSP/41-259
A0YNF7_LYNSP/120-322
A0YQR6_LYNSP/109-295
A0YU87_LYNSP/197-408
A0YX58_LYNSP/159-333
A0Z590_9GAMM/110-294
A0Z5L0_9GAMM/50-216
A0Z7C4_9GAMM/121-302
A0Z7C7_9GAMM/117-289
A0Z7C9_9GAMM/109-297
A0Z7D0_9GAMM/117-315
A0Z8Q3_9GAMM/423-613
A0ZCB8_NODSP/111-292
A0ZCY7_NODSP/63-290
A0ZHE1_NODSP/139-321
A0ZHZ8_NODSP/112-290
A0ZID3_NODSP/112-314
A0ZIX3_NODSP/49-265
A0ZKP1_NODSP/467-678
A0ZZL5_BIFAA/56-303
A1A2D3_BIFAA/123-328
A1A2D6_BIFAA/44-277
A1A2F3_BIFAA/116-308
A1A7D0_ECOK1/114-319
A1A7D1_ECOK1/105-293
A1A7D3_ECOK1/110-280
A1ADG4_ECOK1/54-268
A1AJD8_ECOK1/108-291
A1AN63_PELPD/44-260
A1AQH7_PELPD/40-254
A1ASM1_PELPD/35-221
A1AU65_PELPD/108-294
A1AU66_PELPD/131-336
A1AVI9_RUTMC/104-272
A1AVJ0_RUTMC/102-291
A1AX36_RUTMC/106-275
A1AXP8_RUTMC/48-198
A1AZK4_PARDP/108-311
A1AZK5_PARDP/106-293
A1B3I6_PARDP/46-263
A1B4Q1_PARDP/662-853
A1BDH3_CHLPD/45-266
A1BHK8_CHLPD/110-299
A1BJY2_CHLPD/120-309
A1CDU9_ASPCL/23-219
A1CGX7_ASPCL/25-175
A1CHB8_ASPCL/62-293
A1CXG9_NEOFI/62-293
A1CXV3_NEOFI/25-196
A1D8K8_NEOFI/92-321
A1DB27_NEOFI/23-255
A1EM07_VIBCH/108-291
A1ENN5_VIBCH/54-268
A1EPD1_VIBCH/134-336
A1EPD2_VIBCH/105-294
A1EPD4_VIBCH/113-283
A1EPD7_VIBCH/127-307
A1F5J8_VIBCH/54-268
A1F6B7_VIBCH/134-336
A1F6B8_VIBCH/105-294
A1F6C0_VIBCH/113-283
A1F6C3_VIBCH/127-307
A1F714_VIBCH/108-291
A1HP48_9FIRM/44-271
A1HR72_9FIRM/484-695
A1HTF6_9FIRM/97-305
A1HU50_9FIRM/110-290
A1HU53_9FIRM/111-289
A1HU56_9FIRM/110-259
A1HU57_9FIRM/110-316
A1IQU6_NEIMA/45-268
A1IRY2_NEIMA/110-301
A1ITQ4_NEIMA/106-296
A1JIU7_YERE8/108-291
A1JJI8_YERE8/109-314
A1JJI9_YERE8/106-295
A1JJJ1_YERE8/110-286
A1JL78_YERE8/54-239
A1K3T0_AZOSB/108-290
A1K3U1_AZOSB/107-318
A1K3U2_AZOSB/118-312
A1K3U4_AZOSB/126-306
A1K4B2_AZOSB/47-270
A1KKK0_MYCBP/134-321
A1KKK1_MYCBP/151-355
A1KLE3_MYCBP/69-309
A1KQ44_MYCBP/56-265
A1KSV6_NEIMF/45-268
A1KU00_NEIMF/110-301
A1KVL9_NEIMF/133-323
A1KVM1_NEIMF/112-316
A1QYZ5_BORT9/119-325
A1QZA0_BORT9/124-308
A1R017_BORT9/116-291
A1R0P2_BORT9/137-316
A1R5F3_ARTAT/133-339
A1R5F4_ARTAT/119-310
A1R5F6_ARTAT/147-333
A1R729_ARTAT/82-309
A1R795_ARTAT/51-282
A1REZ1_SHESW/120-324
A1REZ2_SHESW/105-298
A1REZ4_SHESW/114-280
A1RIB1_SHESW/53-264
A1RNB5_SHESW/111-297
A1S2F4_SHEAM/111-311
A1S2F5_SHEAM/105-293
A1S2F7_SHEAM/118-284
A1S3M0_SHEAM/108-293
A1S7J8_SHEAM/57-268
A1SL82_NOCSJ/127-317
A1SL84_NOCSJ/100-286
A1SL85_NOCSJ/123-328
A1SMD5_NOCSJ/56-283
A1ST54_PSYIN/108-289
A1SU14_PSYIN/119-323
A1SU15_PSYIN/122-321
A1SU17_PSYIN/113-282
A1SW71_PSYIN/54-267
A1TAX2_MYCVP/137-325
A1TAX3_MYCVP/112-315
A1TC27_MYCVP/56-295
A1TGI6_MYCVP/73-278
A1TKC6_ACIAC/120-329
A1TKC7_ACIAC/116-307
A1TKC9_ACIAC/286-494
A1TKG4_ACIAC/116-310
A1TNA6_ACIAC/48-267
A1TU86_ACIAC/475-686
A1U0X0_MARAV/63-233
A1U3A8_MARAV/108-297
A1U3G2_MARAV/112-302
A1U3G3_MARAV/113-315
A1UI56_MYCSK/121-302
A1UI58_MYCSK/133-320
A1UI59_MYCSK/126-330
A1UJ16_MYCSK/56-295
A1UM86_MYCSK/534-720
A1UMX1_MYCSK/56-261
A1UTC7_BARBK/126-304
A1UTC9_BARBK/111-301
A1UTD0_BARBK/105-308
A1UUE6_BARBK/49-271
A1UZ44_BURMS/71-294
A1V0L4_BURMS/108-294
A1V0S2_BURMS/108-298
A1V0S3_BURMS/116-324
A1VAP0_DESVV/46-246
A1VBE3_DESVV/107-312
A1VBE4_DESVV/113-307
A1VKZ4_POLNA/474-685
A1VL78_POLNA/64-284
A1VSR4_POLNA/124-307
A1VST8_POLNA/126-335
A1VSU0_POLNA/106-294
A1VSU1_POLNA/106-308
A1VZE3_CAMJJ/160-334
A1W075_CAMJJ/46-227
A1W1P3_CAMJJ/64-257
A1W3S6_ACISJ/475-686
A1W9F5_ACISJ/48-267
A1WBX9_ACISJ/116-310
A1WC08_ACISJ/118-325
A1WC10_ACISJ/119-307
A1WHY9_VEREI/116-327
A1WN90_VEREI/48-270
A1WRK6_VEREI/124-328
A1WRK7_VEREI/128-315
A1WRK9_VEREI/234-460
A1WSR8_VEREI/502-713
A1WY03_HALHL/56-276
A1WYK9_HALHL/108-292
A1WYU5_HALHL/115-286
A1WYU7_HALHL/105-286
A1WYU8_HALHL/123-323
A1YSD7_STRSU/108-277
A1ZCQ8_9BACT/51-271
A1ZE81_9BACT/113-290
A1ZHL3_9BACT/110-307
A1ZIY9_9BACT/116-298
A1ZJI0_9BACT/113-301
A1ZSA1_9BACT/182-371
A1ZYU8_9BACT/120-329
A2BNE8_PROMS/101-275
A2BPP0_PROMS/116-326
A2BQ91_PROMS/113-303
A2BSM3_PROMS/47-278
A2BST8_PROMS/123-300
A2BTW9_PROM5/121-295
A2BV72_PROM5/116-326
A2BVS3_PROM5/113-302
A2BY09_PROM5/47-246
A2C168_PROM1/112-310
A2C468_PROM1/50-230
A2C4D2_PROM1/123-303
A2C713_PROM3/115-295
A2CAW8_PROM3/114-312
A2CB67_PROM3/50-245
A2CBI8_PROM3/146-355
A2G107_TRIVA/49-230
A2P755_VIBCH/134-336
A2P756_VIBCH/105-294
A2P758_VIBCH/113-283
A2P761_VIBCH/127-307
A2P916_VIBCH/108-291
A2PA22_VIBCH/54-268
A2PQN5_VIBCH/108-291
A2PWY1_VIBCH/147-327
A2PWY4_VIBCH/113-283
A2PWY6_VIBCH/105-294
A2PWY7_VIBCH/134-336
A2QCB5_ASPNC/72-321
A2QHU9_ASPNC/25-197
A2QI71_ASPNC/89-318
A2QK88_ASPNC/90-311
A2RDW1_STRPG/105-285
A2REM0_STRPG/44-268
A2REQ1_STRPG/53-281
A2RF75_STRPG/44-268
A2RI73_LACLM/104-283
A2RKV9_LACLM/44-268
A2RL78_LACLM/54-283
A2S139_BURM9/71-294
A2S5P2_BURM9/142-328
A2S5U9_BURM9/108-298
A2SCY0_METPP/108-317
A2SCY1_METPP/109-301
A2SCY3_METPP/125-174
A2SCY3_METPP/228-403
A2SEJ6_METPP/474-685
A2SHS1_METPP/47-265
A2SKR1_METPP/108-291
A2SKX9_METPP/64-280
A2TSU6_9FLAO/51-323
A2TTW7_9FLAO/94-273
A2TVF3_9FLAO/108-284
A2TVK8_9FLAO/118-286
A2TVK9_9FLAO/110-306
A2TVL1_9FLAO/108-287
A2TZN0_9FLAO/124-303
A2TZN2_9FLAO/103-299
A2TZN7_9FLAO/118-282
A2U027_9FLAO/51-274
A2U057_9FLAO/95-269
A2U3F7_9FLAO/108-284
A2VJP9_MYCTU/120-309
A2VJQ2_MYCTU/128-301
A2VJQ3_MYCTU/147-325
A2VJQ4_MYCTU/137-341
A2VKH0_MYCTU/69-309
A2VM94_MYCTU/56-150
A2VT25_9BURK/139-219
A2VT64_9BURK/110-290
A2VT66_9BURK/131-341
A2VT68_9BURK/108-298
A2VT69_9BURK/118-325
A2VZP4_9BURK/47-270
A2WCT6_9BURK/144-330
A2WCX7_9BURK/110-290
A2WCX9_9BURK/131-342
A2WDV0_9BURK/47-270
A3C729_ORYSJ/334-542
A3CKF3_STRSV/46-273
A3CLS4_STRSV/105-285
A3CM27_STRSV/53-281
A3CQZ5_STRSV/42-259
A3CZL6_SHEB5/119-323
A3CZL7_SHEB5/105-298
A3CZL9_SHEB5/114-280
A3D0I4_SHEB5/111-297
A3D665_SHEB5/53-264
A3DCJ9_CLOTH/54-297
A3DCW5_CLOTH/6-206
A3DE30_CLOTH/109-296
A3DE31_CLOTH/108-305
A3DF87_CLOTH/44-267
A3DHH7_CLOTH/485-696
A3EKS1_VIBCH/108-291
A3ELL2_VIBCH/54-268
A3EMN6_VIBCH/147-327
A3EMN8_VIBCH/113-283
A3EMP0_VIBCH/105-294
A3EMP1_VIBCH/134-336
A3ERR8_9BACT/111-290
A3ERS1_9BACT/120-311
A3ERS3_9BACT/117-322
A3ERS4_9BACT/125-331
A3ESF6_9BACT/47-269
A3GMA2_VIBCH/108-291
A3GND2_VIBCH/127-307
A3GND5_VIBCH/113-283
A3GND7_VIBCH/105-294
A3GND8_VIBCH/134-336
A3GSH0_VIBCH/54-268
A3GZA5_VIBCH/147-327
A3GZA8_VIBCH/3-125
A3GZA9_VIBCH/113-169
A3GZB1_VIBCH/105-294
A3GZB2_VIBCH/134-336
A3H1D2_VIBCH/108-291
A3H4L1_VIBCH/54-268
A3HSA4_9BACT/109-284
A3HTE9_9BACT/51-268
A3HUF9_9BACT/116-301
A3HXN7_9BACT/118-301
A3HXP0_9BACT/107-286
A3HXP2_9BACT/110-306
A3I236_9BACT/97-279
A3I4H7_9BACI/117-291
A3I4K3_9BACI/135-335
A3I4X8_9BACI/113-318
A3I7C7_9BACI/391-579
A3I7C9_9BACI/141-328
A3I7D0_9BACI/111-298
A3I8Z0_9BACI/106-275
A3I9G2_9BACI/108-294
A3IEY2_9BACI/43-268
A3IEY3_9BACI/46-264
A3IM77_9CHRO/111-289
A3IN17_9CHRO/41-253
A3INR7_9CHRO/493-704
A3IRE8_9CHRO/109-311
A3ISB3_9CHRO/156-331
A3IY81_9CHRO/111-294
A3IYA2_9CHRO/61-277
A3J215_9FLAO/108-284
A3J249_9FLAO/96-277
A3J250_9FLAO/51-275
A3J2P4_9FLAO/77-258
A3J4J1_9FLAO/100-296
A3J4J3_9FLAO/106-286
A3J4J7_9FLAO/116-284
A3J5C9_9FLAO/487-698
A3JA56_9ALTE/130-319
A3JA98_9ALTE/124-306
A3JAA1_9ALTE/114-288
A3JAA3_9ALTE/110-296
A3JAA4_9ALTE/113-315
A3JGB7_9ALTE/64-236
A3JRU8_9RHOB/52-269
A3JT17_9RHOB/115-318
A3JT18_9RHOB/107-294
A3JT22_9RHOB/125-310
A3JT25_9RHOB/116-298
A3JU13_9RHOB/107-179
A3K0H3_9RHOB/116-318
A3K0H4_9RHOB/105-294
A3K0H6_9RHOB/124-308
A3K0I0_9RHOB/116-298
A3K2G9_9RHOB/47-264
A3KKE5_STRAM/62-266
A3KWE2_PSEAE/47-209
A3KYS2_PSEAE/108-291
A3L4I1_PSEAE/106-307
A3L4I2_PSEAE/107-300
A3L4I4_PSEAE/114-286
A3L4I7_PSEAE/120-300
A3L631_PSEAE/47-209
A3LFB4_PSEAE/108-291
A3LL82_PSEAE/106-307
A3LL83_PSEAE/107-300
A3LL85_PSEAE/114-286
A3LL88_PSEAE/120-300
A3M8N0_ACIBT/11-228
A3M8X5_ACIBT/108-295
A3M9K1_ACIBT/119-304
A3M9K2_ACIBT/108-313
A3MBU8_BURM7/71-294
A3MR58_BURM7/116-324
A3MR59_BURM7/108-298
A3MRB8_BURM7/108-294
A3MY86_ACTP2/106-301
A3MY88_ACTP2/111-278
A3MZZ8_ACTP2/55-301
A3N297_ACTP2/111-294
A3NDQ1_BURP6/142-328
A3NDW8_BURP6/108-298
A3NDW9_BURP6/116-324
A3NM64_BURP6/47-270
A3NZG5_BURP0/142-328
A3NZL9_BURP0/108-298
A3NZM0_BURP0/116-324
A3P7M6_BURP0/65-288
A3PA69_PROM0/101-275
A3PBD0_PROM0/116-326
A3PBY4_PROM0/113-303
A3PED6_PROM0/47-246
A3PEJ9_PROM0/123-300
A3PHS0_RHOS1/115-318
A3PHS1_RHOS1/107-296
A3PMX5_RHOS1/48-265
A3Q1M0_MYCSJ/121-302
A3Q1M2_MYCSJ/133-320
A3Q1M3_MYCSJ/126-330
A3Q2G2_MYCSJ/56-295
A3Q7A5_MYCSJ/56-261
A3QFC3_SHELP/53-272
A3QHR2_SHELP/131-317
A3QIM3_SHELP/114-280
A3QIM5_SHELP/105-294
A3QIM6_SHELP/110-312
A3RS35_RALSO/148-332
A3RVS2_RALSO/70-293
A3RXM2_RALSO/123-332
A3RXM3_RALSO/116-308
A3RXM5_RALSO/174-384
A3RXM8_RALSO/110-294
A3S944_9RHOB/48-265
A3SBP7_9RHOB/116-298
A3SBQ9_9RHOB/125-310
A3SBR2_9RHOB/106-294
A3SBR3_9RHOB/113-315
A3SH17_9RHOB/125-310
A3SH19_9RHOB/107-295
A3SH20_9RHOB/116-319
A3SHB5_9RHOB/116-300
A3SLU9_9RHOB/48-265
A3SU06_9RHOB/48-265
A3SX44_9RHOB/116-298
A3SX56_9RHOB/119-304
A3SX59_9RHOB/106-294
A3SX60_9RHOB/113-315
A3TFM8_9MICO/67-299
A3TJS1_9MICO/126-326
A3TJS2_9MICO/111-298
A3TJS4_9MICO/144-333
A3TJS7_9MICO/125-309
A3TL95_9MICO/504-723
A3TL98_9MICO/168-380
A3TVU1_9RHOB/48-265
A3TZB1_9RHOB/116-319
A3TZB2_9RHOB/106-295
A3TZB4_9RHOB/133-318
A3TZB8_9RHOB/116-298
A3U7G8_CROAH/92-271
A3U7J1_CROAH/108-284
A3U825_CROAH/118-287
A3U828_CROAH/108-287
A3U830_CROAH/110-306
A3U858_CROAH/51-273
A3UDS3_9RHOB/112-274
A3UEA8_9RHOB/115-300
A3UEB2_9RHOB/106-296
A3UEB3_9RHOB/105-308
A3UKC9_9RHOB/49-266
A3UTE0_VIBSP/108-291
A3UZR1_VIBSP/54-267
A3V030_VIBSP/127-307
A3V033_VIBSP/113-280
A3V035_VIBSP/109-298
A3V036_VIBSP/117-319
A3V4S1_9RHOB/36-253
A3V6L6_9RHOB/122-304
A3V6M0_9RHOB/125-310
A3V6M2_9RHOB/107-295
A3V6M3_9RHOB/109-312
A3VFL0_9RHOB/48-264
A3VHZ0_9RHOB/114-317
A3VHZ1_9RHOB/106-295
A3VHZ4_9RHOB/125-310
A3VHZ8_9RHOB/117-297
A3VY68_9RHOB/106-295
A3VY69_9RHOB/86-289
A3VYM1_9RHOB/116-298
A3W630_9RHOB/48-265
A3W8D0_9RHOB/125-310
A3WA61_9SPHN/114-279
A3WA64_9SPHN/113-298
A3WA84_9SPHN/104-310
A3WA85_9SPHN/122-314
A3WBK3_9SPHN/122-303
A3WKU3_9GAMM/57-239
A3WL93_9GAMM/108-288
A3WNF4_9GAMM/123-293
A3WNF6_9GAMM/108-296
A3WNF7_9GAMM/107-307
A3WNG1_9GAMM/125-305
A3WQ36_9GAMM/55-237
A3WS64_9BRAD/51-268
A3WVE7_9BRAD/112-298
A3WVE9_9BRAD/119-300
A3WVF1_9BRAD/104-311
A3WVF2_9BRAD/102-292
A3X7I2_9RHOB/119-321
A3X7I3_9RHOB/107-295
A3X7I4_9RHOB/125-310
A3X7I8_9RHOB/116-298
A3XFG9_9RHOB/48-265
A3XI38_LEEBM/51-282
A3XI77_LEEBM/110-306
A3XI78_LEEBM/107-286
A3XI83_LEEBM/118-287
A3XQP3_LEEBM/113-293
A3XQX6_LEEBM/108-284
A3Y165_9VIBR/108-291
A3Y3C1_9VIBR/54-267
A3Y3U3_9VIBR/127-307
A3Y3U4_9VIBR/113-280
A3Y3U8_9VIBR/117-319
A3Y3U9_9VIBR/109-298
A3YFA6_9GAMM/47-275
A3YHI3_9GAMM/121-301
A3YHI6_9GAMM/114-285
A3YHI8_9GAMM/105-292
A3YHI9_9GAMM/115-315
A3YJ25_CAMJE/95-266
A3YJY3_CAMJE/41-234
A3YM51_CAMJE/160-334
A3YMG3_CAMJE/42-242
A3YMW6_CAMJE/106-271
A3YP12_CAMJE/106-271
A3YP43_CAMJE/42-226
A3YR84_CAMJE/95-239
A3YSK9_CAMJE/160-334
A3YT36_CAMJE/64-257
A3YVI1_9SYNE/120-301
A3YWI7_9SYNE/120-294
A3Z0F2_9SYNE/45-254
A3Z0G2_9SYNE/115-328
A3Z296_9SYNE/117-312
A3Z2K5_9SYNE/53-227
A3Z3X2_9SYNE/120-294
A3Z6A0_9SYNE/115-301
A3Z7I4_9SYNE/112-302
A3ZA17_9SYNE/115-320
A3ZA90_9SYNE/41-235
A3ZBD8_CAMJE/106-271
A3ZBH3_CAMJE/42-226
A3ZCZ4_CAMJE/64-257
A3ZE60_CAMJE/160-334
A3ZEG2_CAMJE/95-376
A3ZG21_CAMJE/41-234
A3ZHS0_CAMJE/42-242
A3ZHV4_CAMJE/106-271
A3ZJ56_CAMJE/95-266
A3ZKC9_CAMJE/160-334
A3ZWP1_9PLAN/72-300
A4A2C4_9PLAN/98-298
A4A5F5_9GAMM/118-320
A4A5F6_9GAMM/106-296
A4A5F8_9GAMM/122-294
A4A5G1_9GAMM/109-290
A4A847_9GAMM/47-258
A4AA11_9GAMM/109-295
A4AE04_9GAMM/156-367
A4AE05_9GAMM/496-711
A4AGL4_9ACTN/110-341
A4AKC2_9ACTN/122-327
A4AKL0_9ACTN/114-300
A4AKL2_9ACTN/131-324
A4AKL5_9ACTN/119-295
A4AMB9_MARSH/108-284
A4ATL6_MARSH/117-286
A4ATL9_MARSH/107-286
A4ATM1_MARSH/110-306
A4ATW2_MARSH/95-276
A4ATW5_MARSH/51-278
A4BFR2_9GAMM/123-303
A4BFR5_9GAMM/132-304
A4BFR7_9GAMM/107-294
A4BFR8_9GAMM/106-306
A4BHC7_9GAMM/47-254
A4BQI5_9GAMM/125-305
A4BQI8_9GAMM/111-285
A4BQJ0_9GAMM/106-289
A4BQJ1_9GAMM/123-326
A4BRV9_9GAMM/47-264
A4BSF4_9GAMM/108-292
A4BVX9_9FLAO/117-282
A4BVY2_9FLAO/123-302
A4BVY4_9FLAO/110-306
A4BYJ7_9FLAO/51-249
A4BYP1_9FLAO/95-269
A4C298_9FLAO/108-284
A4C7K9_9GAMM/108-289
A4C8C2_9GAMM/107-312
A4C8C3_9GAMM/105-293
A4C8C5_9GAMM/116-283
A4C8C8_9GAMM/118-298
A4CD05_9GAMM/53-265
A4CJJ9_ROBBH/51-248
A4CJP4_ROBBH/95-276
A4CJS4_ROBBH/108-284
A4CPK8_ROBBH/99-268
A4CPL1_ROBBH/125-306
A4CPL3_ROBBH/110-306
A4CR98_SYNPV/115-297
A4CU19_SYNPV/114-312
A4CWI0_SYNPV/112-315
A4CWR5_SYNPV/120-294
A4E6Z7_9ACTN/74-306
A4E7F4_9ACTN/120-300
A4E7F7_9ACTN/114-296
A4E7F9_9ACTN/116-312
A4E8J5_9ACTN/56-294
A4E9B4_9ACTN/117-324
A4EFM6_9RHOB/47-264
A4EJN1_9RHOB/109-312
A4EJN2_9RHOB/107-295
A4EJN5_9RHOB/125-310
A4EJN9_9RHOB/116-298
A4ET18_9RHOB/47-263
A4F1C9_9RHOB/119-321
A4F1D0_9RHOB/107-295
A4F1D2_9RHOB/125-310
A4F1D9_9RHOB/116-298
A4F9I4_SACEN/54-281
A4FFM3_SACEN/96-300
A4FLW2_SACEN/118-294
A4FLW4_SACEN/99-286
A4FLW5_SACEN/123-320
A4G4G5_HERAR/48-263
A4G8N8_HERAR/108-295
A4G8U0_HERAR/124-324
A4G8U2_HERAR/105-294
A4G8U3_HERAR/110-324
A4GA91_HERAR/491-696
A4GA92_HERAR/477-688
A4GJH1_9BACT/106-283
A4GJW1_9BACT/106-283
A4HPC7_LEIBR/102-321
A4ICG7_LEIIN/112-299
A4IIL7_XENTR/95-307
A4IJS9_GEOTN/111-298
A4IM07_GEOTN/106-280
A4IRF7_GEOTN/46-274
A4IX58_FRATW/37-230
A4IYG7_FRATW/177-388
A4IYG8_FRATW/499-713
A4IZI0_FRATW/110-293
A4IZJ3_FRATW/103-289
A4IZJ5_FRATW/106-305
A4IZP0_FRATW/42-185
A4J2A6_DESRM/108-306
A4J2A7_DESRM/110-296
A4J623_DESRM/56-291
A4J7K9_DESRM/44-271
A4JB89_BURVG/115-322
A4JB90_BURVG/108-298
A4JBE3_BURVG/108-294
A4JMC8_BURVG/47-270
A4KIT1_MYCTU/120-309
A4KIT3_MYCTU/128-301
A4KJJ8_MYCTU/69-309
A4KMH9_MYCTU/56-265
A4KPH8_FRATU/108-289
A4KQ78_FRATU/103-289
A4KQ93_FRATU/110-293
A4KQY6_FRATU/499-713
A4KQY7_FRATU/177-388
A4KS41_FRATU/42-185
A4KSC7_FRATU/40-230
A4KSS3_FRATU/102-253
A4LES1_BURPS/65-288
A4MFA6_BURPS/142-328
A4MFH3_BURPS/110-290
A4MFH6_BURPS/127-338
A4MFH8_BURPS/108-298
A4MFH9_BURPS/116-324
A4MVK6_HAEIF/123-303
A4MVL1_HAEIF/110-280
A4MVL3_HAEIF/107-295
A4MVL4_HAEIF/111-315
A4MYQ0_HAEIF/109-292
A4MZN9_HAEIF/35-221
A4N279_HAEIF/1-185
A4N280_HAEIF/107-295
A4N282_HAEIF/110-280
A4N285_HAEIF/123-303
A4N432_HAEIF/38-225
A4N4Y8_HAEIF/109-292
A4NAC7_HAEIF/123-303
A4NAD0_HAEIF/110-280
A4NAD2_HAEIF/107-295
A4NAD3_HAEIF/111-315
A4NAS6_HAEIF/50-287
A4NBJ5_HAEIF/109-292
A4NDQ3_HAEIF/50-287
A4NGE4_HAEIF/109-292
A4NHA5_HAEIF/123-303
A4NHA8_HAEIF/1-185
A4NHA9_HAEIF/107-295
A4NHB1_HAEIF/110-280
A4NK01_HAEIF/45-228
A4NKS9_HAEIF/50-288
A4NLI5_HAEIF/107-295
A4NLI6_HAEIF/111-315
A4NLJ2_HAEIF/110-280
A4NLJ6_HAEIF/123-303
A4NRG9_HAEIF/50-287
A4NSG2_HAEIF/110-280
A4NSG4_HAEIF/107-295
A4NSG5_HAEIF/111-315
A4NSG7_HAEIF/123-303
A4NUM2_HAEIF/109-292
A4NY54_HAEIF/16-220
A4NY58_HAEIF/110-280
A4NY60_HAEIF/49-237
A4NY67_HAEIF/123-303
A4NYU9_HAEIF/109-292
A4P0X7_HAEIF/37-226
A4QAN8_CORGB/64-273
A4QFM5_CORGB/123-298
A4QFM7_CORGB/132-326
A4QFM8_CORGB/124-328
A4QG95_CORGB/95-337
A4QWG8_MAGO7/26-286
A4S2I3_OSTLU/60-269
A4S6I4_OSTLU/20-258
A4SB98_OSTLU/211-434
A4SFR2_PROVI/110-299
A4SGE0_PROVI/45-266
A4SH06_PROVI/120-309
A4SH07_PROVI/116-327
A4SI51_AERS4/110-314
A4SI52_AERS4/105-291
A4SI54_AERS4/102-269
A4SJ53_AERS4/108-292
A4SNT6_AERS4/54-246
A4SV69_POLSQ/115-331
A4SV70_POLSQ/115-306
A4SV72_POLSQ/153-369
A4SVC0_POLSQ/111-298
A4SWM4_POLSQ/475-687
A4SWX9_POLSQ/54-273
A4T2J9_MYCGI/56-295
A4T615_MYCGI/56-261
A4TBF0_MYCGI/126-329
A4TBF1_MYCGI/137-327
A4TBF3_MYCGI/121-294
A4TM61_YERPP/54-277
A4TQ85_YERPP/110-280
A4TQ87_YERPP/110-299
A4TQ88_YERPP/114-319
A4TRK6_YERPP/108-291
A4TTY7_9PROT/1-140
A4TU00_9PROT/3-170
A4TU05_9PROT/113-299
A4TX25_9PROT/44-262
A4UIZ0_WHEAT/72-281
A4VIH3_PSEU5/106-307
A4VIH4_PSEU5/107-299
A4VIH6_PSEU5/113-285
A4VKF6_PSEU5/17-164
A4VQQ0_PSEU5/145-327
A4VSD9_STRSY/42-259
A4VSL8_STRSY/45-268
A4VW27_STRSY/108-288
A4VWE8_STRSY/53-281
A4VYM7_STRS2/42-259
A4VYW0_STRS2/45-268
A4W2D4_STRS2/108-288
A4W2Q3_STRS2/53-281
A4W5X7_ENT38/108-291
A4W6I9_ENT38/105-293
A4W6J1_ENT38/110-280
A4WCU9_ENT38/54-267
A4WQC8_RHOS5/115-318
A4WQC9_RHOS5/107-296
A4WWV7_RHOS5/36-253
A4WY90_RHOS5/110-288
A4X981_SALTO/116-282
A4X9R9_SALTO/108-295
A4X9S0_SALTO/130-328
A4X9S5_SALTO/55-269
A4XAH4_SALTO/48-275
A4XHZ9_CALS8/112-310
A4XI00_CALS8/109-291
A4XL37_CALS8/46-273
A4XLX1_CALS8/56-282
A4XQS0_PSEMY/107-298
A4XQS2_PSEMY/114-286
A4XVV3_PSEMY/47-205
A4XZ08_PSEMY/108-291
A4Y2N1_SHEPC/120-324
A4Y2N2_SHEPC/105-298
A4Y2N4_SHEPC/114-280
A4Y3M4_SHEPC/111-297
A4Y878_SHEPC/53-264
A4YJI3_BRASO/54-275
A4YZK5_BRASO/119-300
A4YZK7_BRASO/120-295
A4YZK8_BRASO/105-312
A5AIR2_VITVI/476-541
A5AJL3_VITVI/233-410
A5AYR4_VITVI/80-325
A5BI96_VITVI/87-297
A5CD13_ORITB/42-261
A5CD82_ORITB/111-303
A5CD83_ORITB/97-310
A5CEL5_ORITB/118-309
A5CR24_CLAM3/124-355
A5CRJ0_CLAM3/53-266
A5CS53_CLAM3/142-330
A5CS55_CLAM3/115-302
A5CS56_CLAM3/127-329
A5CVL0_VESOH/48-211
A5CW58_VESOH/106-275
A5CXN1_VESOH/104-281
A5CXN2_VESOH/102-291
A5D149_PELTS/109-295
A5D150_PELTS/108-314
A5D1R3_PELTS/56-291
A5D456_PELTS/47-273
A5DAQ6_PICGU/29-242
A5E8A1_BRASB/54-275
A5EPK6_BRASB/119-300
A5EPK8_BRASB/120-295
A5EPK9_BRASB/105-312
A5EVX7_DICNV/51-262
A5EY05_DICNV/106-273
A5EY07_DICNV/107-290
A5EY08_DICNV/105-309
A5F2T6_VIBC3/54-268
A5F598_VIBC3/108-291
A5F5N3_VIBC3/105-294
A5F5N4_VIBC3/134-336
A5FIX9_FLAJ1/110-306
A5FIY1_FLAJ1/106-285
A5FJN0_FLAJ1/95-276
A5FKC2_FLAJ1/111-301
A5FMS8_FLAJ1/51-268
A5FMW6_FLAJ1/108-284
A5FP87_DEHSB/41-268
A5FUK5_ACICJ/107-312
A5FUK6_ACICJ/104-291
A5FUK8_ACICJ/122-297
A5FWT1_ACICJ/57-274
A5G6L8_GEOUR/44-259
A5G8K4_GEOUR/110-296
A5G8K5_GEOUR/107-313
A5GKI9_SYNPW/114-312
A5GN95_SYNPW/115-298
A5GRK4_SYNR3/47-219
A5GRL8_SYNR3/118-319
A5GT40_SYNR3/119-307
A5GV41_SYNR3/116-295
A5HY16_CLOBH/482-693
A5HYV5_CLOBH/57-288
A5I1T7_CLOBH/113-300
A5I6P2_CLOBH/44-272
A5IAV8_LEGPC/63-249
A5IAW0_LEGPC/110-286
A5IBI5_LEGPC/51-271
A5ICQ8_LEGPC/96-281
A5IFZ6_LEGPC/110-311
A5IKI4_THEP1/108-304
A5IKI5_THEP1/87-272
A5IKQ5_THEP1/52-278
A5IRJ4_STAA9/108-312
A5ITI7_STAA9/44-268
A5IU58_STAA9/53-275
A5IUM8_STAA9/111-295
A5J4M2_BURMA/65-288
A5J970_BURMA/142-328
A5J9C2_BURMA/110-290
A5J9C5_BURMA/127-338
A5J9C7_BURMA/108-298
A5J9C8_BURMA/116-324
A5K2Z0_PLAVS/52-222
A5KEZ0_CAMJE/95-255
A5KFI4_CAMJE/50-224
A5KFL3_CAMJE/107-272
A5KI77_CAMJE/74-248
A5KJF0_9FIRM/54-277
A5KKS1_9FIRM/118-295
A5KLT5_9FIRM/6-233
A5KLZ6_9FIRM/116-296
A5KNV1_9FIRM/108-310
A5KQQ5_9FIRM/56-288
A5KQV4_9FIRM/120-307
A5KSZ5_9BACT/1-117
A5KVK9_9GAMM/100-302
A5L1P3_9GAMM/54-267
A5L1Z7_9GAMM/108-291
A5L734_9GAMM/117-319
A5L735_9GAMM/109-298
A5L737_9GAMM/113-280
A5L740_9GAMM/127-307
A5L9B8_STRPN/42-259
A5L9M1_STRPN/44-270
A5LAQ7_STRPN/105-285
A5LCS3_STRPN/108-278
A5LCT5_STRPN/116-309
A5LD00_STRPN/53-281
A5LDU7_STRPN/117-286
A5LJ96_STRPN/42-259
A5LJJ6_STRPN/44-270
A5LKZ9_STRPN/108-278
A5LL10_STRPN/116-309
A5LL75_STRPN/53-281
A5LLF1_STRPN/105-285
A5LMB1_STRPN/101-274
A5LSE9_STRPN/116-309
A5LSG0_STRPN/108-278
A5LSW8_STRPN/42-259
A5LUA4_STRPN/53-281
A5LV36_STRPN/105-285
A5LWE5_STRPN/117-290
A5LWT9_STRPN/44-270
A5LYD8_STRPN/42-259
A5LYN5_STRPN/44-270
A5LZY6_STRPN/117-290
A5M049_STRPN/53-281
A5M0B3_STRPN/116-309
A5M0C4_STRPN/108-278
A5M136_STRPN/105-285
A5M4R5_STRPN/44-270
A5M523_STRPN/7-164
A5M5Q9_STRPN/105-285
A5M6X7_STRPN/117-290
A5M919_STRPN/53-281
A5M998_STRPN/116-309
A5M9B0_STRPN/108-278
A5MD94_STRPN/117-290
A5MDM7_STRPN/42-259
A5MDX4_STRPN/44-270
A5MFS7_STRPN/105-285
A5MHT1_STRPN/53-281
A5MHZ5_STRPN/116-310
A5MI08_STRPN/108-278
A5MKG3_STRPN/117-290
A5MLC2_STRPN/42-259
A5MLL8_STRPN/44-270
A5MMB6_STRPN/105-285
A5MN03_STRPN/108-278
A5MN15_STRPN/116-309
A5MQ04_STRPN/53-281
A5MRZ5_STRPN/42-259
A5MS97_STRPN/44-270
A5MUG8_STRPN/117-290
A5MV83_STRPN/105-285
A5MW48_STRPN/108-278
A5MW61_STRPN/116-309
A5MWS0_STRPN/53-281
A5N0R6_CLOK5/58-288
A5N275_CLOK5/44-285
A5N3L4_CLOK5/482-693
A5N7E5_CLOK5/108-305
A5N7E6_CLOK5/113-300
A5P851_9SPHN/123-304
A5PC99_9SPHN/113-298
A5PCA2_9SPHN/114-273
A5PCA4_9SPHN/125-322
A5PCA5_9SPHN/104-310
A5TIR4_BURMA/116-324
A5TIR5_BURMA/108-298
A5TIR7_BURMA/131-342
A5TIS0_BURMA/110-290
A5TND9_BURMA/65-288
A5TTZ1_FUSNP/106-302
A5TUM3_FUSNP/48-264
A5TWX7_FUSNP/276-451
A5TWX9_FUSNP/96-268
A5TWY1_FUSNP/114-292
A5U4I4_MYCTA/134-321
A5U4I5_MYCTA/151-355
A5U5E3_MYCTA/69-309
A5U938_MYCTA/56-265
A5UB23_HAEIE/109-292
A5UCX2_HAEIE/107-295
A5UFS7_HAEIG/109-292
A5UIQ8_HAEIG/107-295
A5UJE5_METS3/118-254
A5UK36_METS3/113-307
A5ULK7_METS3/112-328
A5UMB6_METS3/53-281
A5UMG7_METS3/118-342
A5UMG8_METS3/114-289
A5UNJ7_METS3/59-301
A5UQM1_ROSS1/59-296
A5UXJ2_ROSS1/106-292
A5UZT2_ROSS1/142-329
A5V1W9_ROSS1/51-286
A5V9W9_SPHWW/66-283
A5VDC8_SPHWW/155-337
A5VDD0_SPHWW/104-295
A5VDD1_SPHWW/109-312
A5VI39_LACRD/109-294
A5VIP4_LACRD/54-281
A5VIV4_LACRD/46-274
A5VL10_LACRD/45-264
A5VRH9_BRUO2/119-297
A5VRI1_BRUO2/118-308
A5VRI2_BRUO2/117-320
A5VT59_BRUO2/47-269
A5VXZ4_PSEP1/108-291
A5W6X8_PSEP1/47-208
A5W8Q2_PSEP1/116-288
A5W8Q4_PSEP1/107-296
A5W8Q5_PSEP1/107-316
A5WBG3_PSYWF/108-330
A5WBQ4_PSYWF/159-378
A5WBQ5_PSYWF/125-334
A5WBU4_PSYWF/129-307
A5WDG9_PSYWF/61-288
A5WPC4_MYCTF/120-309
A5WPC7_MYCTF/118-291
A5WPC9_MYCTF/134-321
A5WPD0_MYCTF/151-355
A5WQ61_MYCTF/69-309
A5WTT0_MYCTF/56-265
A5XLP6_BURMA/50-273
A5XV63_BURMA/142-328
A5XVB5_BURMA/110-290
A5XVB8_BURMA/131-342
A5XVC0_BURMA/108-298
A5XVC1_BURMA/116-324
A5Z386_9FIRM/46-273
A5Z4M9_9FIRM/110-297
A5Z5L2_9FIRM/116-297
A5Z6H6_9FIRM/108-310
A5ZAQ8_9FIRM/114-292
A5ZFS2_9BACE/118-304
A5ZI35_9BACE/51-265
A5ZJY5_9BACE/97-284
A5ZKQ8_9BACE/117-294
A5ZKR1_9BACE/107-285
A5ZKR3_9BACE/109-305
A5ZMG0_9FIRM/126-304
A5ZMJ1_9FIRM/108-310
A5ZNB7_9FIRM/110-297
A5ZV11_9FIRM/56-285
A5ZW55_9FIRM/44-271
A5ZY20_9FIRM/116-296
A6A338_VIBCH/108-291
A6A4A0_VIBCH/54-268
A6A657_VIBCH/147-327
A6A660_VIBCH/113-283
A6A662_VIBCH/105-294
A6A663_VIBCH/134-336
A6ADS5_VIBCH/54-268
A6AFD2_VIBCH/108-291
A6AG40_VIBCH/134-336
A6AG41_VIBCH/105-294
A6AG43_VIBCH/113-283
A6AG47_VIBCH/44-224
A6ASL5_VIBHA/108-291
A6AVJ1_VIBHA/113-280
A6AVJ3_VIBHA/105-296
A6AVJ4_VIBHA/115-317
A6B2R2_VIBPA/108-291
A6B5Y2_VIBPA/115-317
A6B5Y3_VIBPA/105-296
A6B5Y5_VIBPA/113-280
A6B5Y8_VIBPA/127-307
A6B917_VIBPA/54-226
A6BC74_VIBPA/1-98
A6BCX0_9FIRM/54-281
A6BG64_9FIRM/110-298
A6BGP6_9FIRM/57-287
A6BI14_9FIRM/114-292
A6BI65_9FIRM/116-296
A6BJ35_9FIRM/32-255
A6BJM0_9FIRM/108-310
A6BNN8_YERPE/54-277
A6BUV1_YERPE/124-304
A6BUV4_YERPE/110-280
A6BUV6_YERPE/110-299
A6BUV7_YERPE/109-314
A6BXJ2_YERPE/108-291
A6BYT4_9PLAN/485-696
A6C546_9PLAN/133-312
A6C8Q2_9PLAN/58-301
A6CCM4_9PLAN/111-293
A6CCM5_9PLAN/118-320
A6CH12_9PLAN/125-267
A6CL29_9BACI/115-318
A6CL70_9BACI/113-282
A6CN55_9BACI/107-165
A6CN77_9BACI/46-273
A6CRJ0_9BACI/486-698
A6CS96_9BACI/111-297
A6CTV1_9BACI/117-291
A6CU66_9BACI/33-237
A6CUJ1_9BACI/1-124
A6D0N3_9VIBR/54-269
A6D359_9VIBR/121-323
A6D361_9VIBR/105-294
A6D363_9VIBR/113-281
A6D366_9VIBR/127-307
A6D4B5_9VIBR/108-291
A6DA59_9PROT/107-270
A6DAU5_9PROT/89-279
A6DCG2_9PROT/158-329
A6DD55_9PROT/44-269
A6DE26_9PROT/60-238
A6DH51_9BACT/111-245
A6DHN9_9BACT/121-287
A6DMK1_9BACT/48-266
A6DML9_9BACT/111-302
A6DMM0_9BACT/109-295
A6DNR2_9BACT/114-275
A6DY92_9RHOB/112-315
A6DY93_9RHOB/106-295
A6DYR9_9RHOB/36-253
A6DYU7_9RHOB/116-298
A6DYY1_9RHOB/125-310
A6E7A1_9SPHI/118-288
A6E7A4_9SPHI/109-289
A6E7A6_9SPHI/109-305
A6EB02_9SPHI/487-698
A6ED08_9SPHI/108-282
A6EE70_9SPHI/119-302
A6EF57_9SPHI/36-257
A6EIZ3_9SPHI/96-283
A6EN45_9BACT/51-288
A6EPR5_9BACT/108-284
A6EPV7_9BACT/96-275
A6ERB9_9BACT/110-306
A6ERC1_9BACT/108-286
A6ERC4_9BACT/118-287
A6F2T8_9ALTE/124-306
A6F2U1_9ALTE/114-286
A6F2U3_9ALTE/110-300
A6F2U4_9ALTE/113-315
A6F3A3_9ALTE/62-234
A6F3U1_9ALTE/108-297
A6F6B0_9GAMM/97-285
A6FEP3_9GAMM/52-274
A6FEZ0_9GAMM/124-327
A6FEZ1_9GAMM/105-294
A6FEZ3_9GAMM/114-287
A6FEZ6_9GAMM/124-304
A6FQT1_9RHOB/114-317
A6FQT2_9RHOB/107-296
A6FQT4_9RHOB/156-341
A6FQT8_9RHOB/127-309
A6FTF3_9RHOB/48-265
A6FZR0_9DELT/99-305
A6G2U0_9DELT/109-315
A6G512_9DELT/50-211
A6G549_9DELT/108-303
A6G960_9DELT/111-291
A6GD93_9DELT/129-310
A6GE60_9DELT/53-268
A6GER5_9DELT/20-252
A6GJ52_9DELT/195-408
A6GJ53_9DELT/495-709
A6GNX1_9BURK/62-279
A6GNY8_9BURK/481-692
A6GR14_9BURK/113-316
A6GR15_9BURK/115-303
A6GR17_9BURK/124-329
A6GR20_9BURK/110-290
A6GR89_9BURK/96-280
A6GRD6_9BURK/676-860
A6GX23_FLAPJ/51-266
A6GYI5_FLAPJ/114-295
A6GYM6_FLAPJ/487-698
A6GZB3_FLAPJ/108-284
A6GZF0_FLAPJ/96-276
A6H197_FLAPJ/106-285
A6H199_FLAPJ/109-305
A6KXR2_BACV8/97-284
A6L073_BACV8/108-286
A6L177_BACV8/112-298
A6L2S3_BACV8/51-270
A6LA17_PARD8/51-271
A6LEU5_PARD8/108-287
A6LEW9_PARD8/109-285
A6LHA5_PARD8/95-279
A6LHC3_PARD8/112-298
A6LKA4_THEM4/173-360
A6LKS6_THEM4/107-304
A6LLF0_THEM4/105-271
A6LNB1_THEM4/45-271
A6LQF1_CLOB8/483-694
A6LRZ7_CLOB8/57-287
A6LT08_CLOB8/109-315
A6LTS4_CLOB8/109-309
A6LTS5_CLOB8/112-299
A6LUC5_CLOB8/46-273
A6NR35_9BACE/120-327
A6NUX7_9BACE/121-298
A6NVT8_9BACE/152-330
A6P077_9BACE/112-299
A6P1Q1_9BACE/106-305
A6Q1K8_NITSB/61-254
A6Q1R6_NITSB/90-203
A6Q3Z3_NITSB/159-333
A6Q4G5_NITSB/106-287
A6Q510_NITSB/41-262
A6Q7B1_SULNB/106-271
A6Q8I1_SULNB/158-343
A6QBX4_SULNB/44-264
A6QCC4_SULNB/119-237
A6QCL6_SULNB/65-259
A6QFM8_STAAE/108-312
A6QHJ7_STAAE/44-268
A6QIC0_STAAE/53-275
A6QIS6_STAAE/111-295
A6R4T6_AJECN/54-253
A6RBC2_AJECN/62-298
A6RGE9_AJECN/54-261
A6S2W4_BOTFB/25-271
A6T004_JANMA/47-262
A6T2B0_JANMA/108-293
A6T2G0_JANMA/124-324
A6T2G2_JANMA/105-294
A6T3Z8_JANMA/491-696
A6T3Z9_JANMA/473-684
A6T4M8_KLEP7/114-319
A6T4M9_KLEP7/105-293
A6T4N1_KLEP7/110-280
A6TC01_KLEP7/54-247
A6THE4_KLEP7/96-279
A6TML7_ALKMQ/485-696
A6TN35_ALKMQ/44-271
A6TNM7_ALKMQ/111-323
A6TS65_ALKMQ/113-301
A6TTN6_ALKMQ/48-236
A6TUG1_ALKMQ/111-298
A6U0C3_STAA2/108-312
A6U2D0_STAA2/44-268
A6U2Z6_STAA2/53-275
A6U3G8_STAA2/111-295
A6UB87_SINMW/119-297
A6UB89_SINMW/112-302
A6UB90_SINMW/110-313
A6UEI4_SINMW/51-274
A6URF3_METVS/105-274
A6UWW8_META3/107-273
A6V090_PSEA7/108-291
A6V2W3_PSEA7/47-193
A6VB87_PSEA7/114-286
A6VB89_PSEA7/107-300
A6VB90_PSEA7/106-307
A6VIG3_METM7/104-268
A6VN93_ACTSZ/111-294
A6VP45_ACTSZ/52-265
A6VQN5_ACTSZ/113-282
A6VQN7_ACTSZ/106-318
A6VQN8_ACTSZ/112-316
A6VWY8_MARMS/47-258
A6VYK0_MARMS/114-286
A6VYK2_MARMS/105-291
A6VYK3_MARMS/110-311
A6W8X9_KINRD/141-342
A6WCX6_KINRD/154-350
A6WCX8_KINRD/115-302
A6WCX9_KINRD/131-340
A6WDS1_KINRD/120-351
A6WIC6_SHEB8/119-323
A6WIC7_SHEB8/105-298
A6WIC9_SHEB8/114-280
A6WQ03_SHEB8/53-264
A6WSC8_SHEB8/111-297
A6WX32_OCHA4/35-257
A6WZQ1_OCHA4/108-311
A6WZQ2_OCHA4/113-303
A6WZQ4_OCHA4/119-297
A6XYF1_VIBCH/108-291
A6XZD3_VIBCH/134-336
A6XZD4_VIBCH/105-294
A6XZD6_VIBCH/113-283
A6XZD9_VIBCH/147-327
A6XZL0_VIBCH/54-268
A6ZMH0_YEAS7/29-247
A7A3C3_BIFAD/56-303
A7A8J3_BIFAD/123-328
A7A8J6_BIFAD/44-277
A7A8K8_BIFAD/134-340
A7A8L1_BIFAD/108-300
A7A8L3_BIFAD/116-308
A7A9L6_9PORP/112-298
A7AEK5_9PORP/51-278
A7AII4_9PORP/109-285
A7AIV2_9PORP/117-310
A7AIV6_9PORP/116-295
A7AIV8_9PORP/116-312
A7AJ29_9PORP/95-279
A7AYD1_RUMGN/56-288
A7B0J9_RUMGN/47-274
A7B1A6_RUMGN/110-297
A7B201_RUMGN/145-325
A7B6P8_RUMGN/116-293
A7B7D2_RUMGN/108-310
A7B9X7_9ACTO/62-283
A7BCE1_9ACTO/135-339
A7BCU4_9ACTO/157-388
A7BD21_9ACTO/112-297
A7BD24_9ACTO/117-305
A7BD26_9ACTO/109-298
A7C245_9GAMM/47-279
A7C2M3_9GAMM/105-299
A7EEH5_SCLS1/25-230
A7FGM4_YERP3/54-277
A7FM68_YERP3/110-280
A7FM70_YERP3/110-299
A7FM71_YERP3/114-319
A7FMU6_YERP3/108-291
A7FQE9_CLOB1/482-693
A7FR46_CLOB1/57-288
A7FTY2_CLOB1/113-300
A7FYB2_CLOB1/44-272
A7G9M3_CLOBL/482-693
A7GAH2_CLOBL/57-288
A7GDE5_CLOBL/110-307
A7GDE6_CLOBL/113-300
A7GI29_CLOBL/44-272
A7GKE1_BACCN/111-298
A7GRP0_BACCN/106-312
A7GTD8_BACCN/46-274
A7GWQ6_CAMC5/108-298
A7GYC6_CAMC5/163-333
A7GZ78_CAMC5/41-248
A7H0Y3_CAMC5/64-257
A7H2R8_CAMJD/46-230
A7H454_CAMJD/160-334
A7H5Y8_CAMJD/64-257
A7HDB5_ANADF/42-227
A7HFZ6_ANADF/156-343
A7HH62_ANADF/143-346
A7HH63_ANADF/110-300
A7HH65_ANADF/116-300
A7HJX6_FERNB/48-275
A7HK76_FERNB/90-267
A7HK77_FERNB/112-310
A7HMD5_FERNB/112-279
A7HPD0_PARL1/51-272
A7HVU2_PARL1/102-305
A7HVU3_PARL1/110-300
A7HVU5_PARL1/117-299
A7HZW4_CAMHC/64-257
A7I0L8_CAMHC/43-275
A7I1V1_CAMHC/166-337
A7I3M8_CAMHC/91-290
A7I3W1_CAMHC/107-271
A7I875_METB6/93-160
A7IFZ9_XANP2/58-279
A7IGE7_XANP2/132-313
A7IGF0_XANP2/128-318
A7IGF1_XANP2/119-320
A7JB46_FRATT/42-185
A7JB97_FRATT/111-310
A7JB98_FRATT/103-289
A7JBA9_FRATT/110-293
A7JBB8_FRATT/102-253
A7JC63_FRATT/40-229
A7JCZ9_FRATT/177-388
A7JD00_FRATT/499-713
A7JDL0_FRATT/108-289
A7JFF6_FRANO/108-289
A7JFY7_FRANO/42-188
A7JGM1_FRANO/106-305
A7JGM3_FRANO/103-289
A7JGN7_FRANO/110-293
A7JGP9_FRANO/102-254
A7JIA7_FRANO/177-388
A7JIA8_FRANO/499-713
A7JII7_FRANO/40-233
A7JK58_FRANO/42-188
A7JKS7_FRANO/111-310
A7JKS9_FRANO/103-289
A7JKU1_FRANO/110-293
A7JKV3_FRANO/102-254
A7JMF1_FRANO/177-388
A7JMF2_FRANO/499-713
A7JMN3_FRANO/40-233
A7JPD9_FRANO/108-289
A7JRW5_PASHA/54-267
A7JV79_PASHA/123-303
A7JV81_PASHA/111-275
A7JV83_PASHA/106-301
A7JV84_PASHA/122-325
A7JXA7_PASHA/110-293
A7K0P8_VIBSE/54-268
A7K537_VIBSE/108-291
A7K643_VIBSE/127-307
A7K646_VIBSE/113-280
A7K648_VIBSE/105-296
A7K649_VIBSE/115-317
A7KJH4_STAXY/53-275
A7LNC9_LACRE/109-294
A7LS10_BACOV/51-323
A7LVK3_BACOV/109-305
A7LVK5_BACOV/107-285
A7LVK8_BACOV/117-294
A7M050_BACOV/97-283
A7M451_BACOV/109-295
A7MH53_ENTS8/63-277
A7MID7_ENTS8/105-293
A7MID8_ENTS8/90-295
A7MIF1_ENTS8/110-280
A7MM50_ENTS8/108-291
A7MS73_VIBHB/40-253
A7MWE6_VIBHB/108-291
A7MWL0_VIBHB/115-317
A7MWL1_VIBHB/105-296
A7NAI9_FRATF/106-305
A7NAJ1_FRATF/103-289
A7NAK9_FRATF/110-293
A7NBK3_FRATF/499-713
A7NBK4_FRATF/177-388
A7ND05_FRATF/42-185
A7NDC6_FRATF/40-230
A7NFK2_ROSCS/51-287
A7NI99_ROSCS/137-324
A7NIN0_ROSCS/111-327
A7NIP9_ROSCS/58-295
A7NKG8_ROSCS/111-297
A7T586_NEMVE/1-127
A7T9W3_NEMVE/106-285
A7T9W4_NEMVE/117-285
A7TSL3_VANPO/29-246
A7UY55_BACUN/97-284
A7V7P4_BACUN/130-316
A7V8E8_BACUN/89-285
A7V8F0_BACUN/106-284
A7V8F3_BACUN/137-314
A7V9U6_BACUN/51-257
A7VD28_9CLOT/44-266
A7VD92_9CLOT/108-310
A7VER4_9CLOT/57-286
A7VGR2_9CLOT/116-296
A7VIR6_9CLOT/155-341
A7VIU7_9CLOT/112-290
A7VIW3_9CLOT/44-263
A7VPH9_9CLOT/26-254
A7VSJ9_9CLOT/126-304
A7VTX7_9CLOT/151-328
A7VUZ2_9CLOT/110-313
A7VUZ3_9CLOT/112-298
A7VV81_9CLOT/44-266
A7X382_STAA1/44-268
A7X416_STAA1/53-275
A7X4R4_STAA1/111-295
A7YEP1_NOSEL/491-702
A7YRI8_FRATU/108-289
A7YS37_FRATU/106-305
A7YS39_FRATU/103-289
A7YSR0_FRATU/110-293
A7YU62_FRATU/499-713
A7YU63_FRATU/177-388
A7YUC1_FRATU/40-230
A7YUX5_FRATU/102-253
A7YV51_FRATU/42-185
A7Z1L4_BACA2/111-293
A7Z797_BACA2/46-274
A7Z9F8_BACA2/35-238
A7ZDP8_CAMC1/162-332
A7ZE36_CAMC1/41-268
A7ZF41_CAMC1/98-288
A7ZFX7_CAMC1/64-257
A7ZHH6_ECO24/114-319
A7ZHH7_ECO24/105-293
A7ZHH9_ECO24/110-280
A7ZPD0_ECO24/54-268
A7ZVB2_ECO24/108-291
A7ZW37_ECOHS/114-319
A7ZW38_ECOHS/105-293
A7ZW40_ECOHS/110-280
A8A2I4_ECOHS/54-268
A8A7Y8_ECOHS/108-291
A8ADR4_CITK8/54-267
A8ALK8_CITK8/110-280
A8ALL0_CITK8/105-293
A8ALL1_CITK8/114-319
A8AMG3_CITK8/96-279
A8AWM2_STRGC/53-281
A8AY65_STRGC/105-285
A8AYQ5_STRGC/116-309
A8AZG9_STRGC/47-275
A8AZS7_STRGC/42-259
A8EIH4_BURPS/142-328
A8EIM4_BURPS/110-290
A8EIM7_BURPS/127-338
A8EIM9_BURPS/108-298
A8EIN0_BURPS/116-324
A8EP37_BURPS/65-288
A8ERD5_ARCB4/106-270
A8ERV5_ARCB4/48-280
A8ES65_ARCB4/64-257
A8EST8_ARCB4/162-336
A8EW03_ARCB4/82-255
A8EY81_RICCK/96-301
A8EY82_RICCK/104-345
A8EYS1_RICCK/42-261
A8EZ18_RICCK/109-287
A8F1I2_RICM5/109-329
A8F1R0_RICM5/44-263
A8F279_RICM5/104-294
A8F280_RICM5/101-307
A8F6E7_THELT/35-234
A8F853_THELT/109-306
A8F854_THELT/87-269
A8F8Q4_THELT/45-273
A8FA56_BACP2/111-295
A8FCX7_BACP2/110-316
A8FFU4_BACP2/48-276
A8FI45_BACP2/35-238
A8FLK8_CAMJ8/160-334
A8FME1_CAMJ8/42-243
A8FNV3_CAMJ8/64-257
A8FQ95_SHESH/110-317
A8FQ96_SHESH/105-293
A8FQ98_SHESH/114-280
A8FTU1_SHESH/53-266
A8G093_SHESH/131-328
A8G209_PROM2/121-295
A8G3C4_PROM2/116-326
A8G3X6_PROM2/113-303
A8G6B3_PROM2/47-289
A8G6H6_PROM2/125-302
A8G8Y3_SERP5/108-291
A8G9S2_SERP5/114-319
A8G9S3_SERP5/105-294
A8G9S5_SERP5/110-280
A8GH39_SERP5/54-266
A8GNC5_RICAH/109-329
A8GNN9_RICAH/42-261
A8GP70_RICAH/104-294
A8GP71_RICAH/96-302
A8GRZ4_RICRS/109-331
A8GSB5_RICRS/48-267
A8GSX6_RICRS/104-294
A8GSX7_RICRS/96-302
A8GUY1_RICB8/42-261
A8GVJ4_RICB8/109-287
A8GVM5_RICB8/104-292
A8GVM6_RICB8/91-297
A8H0C6_SHEPA/112-298
A8H306_SHEPA/53-265
A8H986_SHEPA/114-280
A8H988_SHEPA/105-297
A8H989_SHEPA/110-312
A8HG75_BACSU/118-292
A8HQ98_AZOC5/46-263
A8HZ60_AZOC5/111-301
A8HZ61_AZOC5/116-315
A8IGK6_AZOC5/190-371
A8J618_CHLRE/155-254
A8KDE2_BURPS/65-288
A8KUH9_BURPS/142-328
A8KUM5_BURPS/110-290
A8KUM8_BURPS/131-342
A8KUN0_BURPS/108-298
A8KUN1_BURPS/116-324
A8KY78_FRASN/64-268
A8KZ98_FRASN/145-338
A8KZA0_FRASN/120-321
A8KZA3_FRASN/124-365
A8KZA5_FRASN/105-291
A8KZA6_FRASN/132-332
A8L1W9_FRASN/76-302
A8L667_FRASN/107-294
A8LKN8_DINSH/48-265
A8LSB1_DINSH/107-296
A8LSB2_DINSH/112-315
A8LV44_SALAI/116-282
A8LX84_SALAI/108-295
A8LX85_SALAI/130-328
A8LX90_SALAI/60-274
A8M102_SALAI/48-275
A8MH32_ALKOO/114-302
A8MIC2_ALKOO/92-304
A8MID3_ALKOO/44-271
A8MIL0_ALKOO/485-696
A8MIR1_ALKOO/44-272
A8ML44_ALKOO/108-320
A8NXW2_COPC7/61-275
A8PFT2_COPC7/84-266
A8PL57_9COXI/118-298
A8PL61_9COXI/105-279
A8PLS5_9COXI/110-319
A8PLS7_9COXI/102-290
A8PMD7_9COXI/56-267
A8PPE1_9COXI/108-295
A8PS10_BRUMA/62-241
A8Q271_MALGO/27-266
A8R0N1_9SPIO/112-350
A8R861_9FIRM/186-373
A8RB94_9FIRM/108-307
A8RBF3_9FIRM/106-275
A8RBJ9_9FIRM/81-310
A8RD66_9FIRM/112-307
A8RD69_9FIRM/108-281
A8RDA9_9FIRM/110-296
A8RF48_9FIRM/44-258
A8RI53_9CLOT/113-293
A8RM05_9CLOT/110-284
A8RP01_9CLOT/129-309
A8RV28_9CLOT/43-270
A8RWV7_9CLOT/129-315
A8RWV8_9CLOT/119-325
A8RZ26_9CLOT/79-310
A8S6J3_9FIRM/121-300
A8SAD8_9FIRM/44-263
A8SE23_9FIRM/110-312
A8SE28_9FIRM/108-296
A8SFR3_9FIRM/124-303
A8SJE9_9FIRM/110-282
A8SJU1_9FIRM/113-325
A8SLG1_9FIRM/111-295
A8SN77_9FIRM/44-263
A8SN91_9FIRM/117-298
A8SPS1_9FIRM/116-296
A8ST74_9FIRM/125-355
A8SU33_9FIRM/44-268
A8SU60_9FIRM/149-335
A8SVU2_9FIRM/114-331
A8SWS3_9FIRM/55-285
A8SYQ8_9FIRM/116-296
A8SYS4_9FIRM/69-341
A8T572_9VIBR/54-267
A8T8D7_9VIBR/108-291
A8TR37_9PROT/98-302
A8TR38_9PROT/110-300
A8TR41_9PROT/116-297
A8TR44_9PROT/113-299
A8U0H0_9PROT/45-262
A8U583_9LACT/54-284
A8U6T1_9LACT/114-300
A8U7N4_9LACT/113-326
A8U8X3_9LACT/117-293
A8U8X5_9LACT/108-314
A8U955_9LACT/108-304
A8U9J0_9LACT/109-278
A8UBK8_9LACT/46-274
A8UDU0_9FLAO/51-283
A8UER3_9FLAO/490-701
A8UH28_9FLAO/108-284
A8UH99_9FLAO/95-248
A8UJX8_9FLAO/110-306
A8UJY0_9FLAO/107-285
A8UJY3_9FLAO/117-286
A8URG6_9AQUI/89-254
A8URK2_9AQUI/96-294
A8UTB7_9AQUI/112-291
A8UWG9_9AQUI/40-258
A8UY80_9AQUI/104-281
A8UZK0_9AQUI/33-201
A8V0F9_9AQUI/101-234
A8V1B7_9AQUI/67-243
A8V3H3_9AQUI/1-137
A8V601_9AQUI/85-248
A8X7Y9_CAEBR/99-306
A8YDQ1_MICAE/115-293
A8YDR4_MICAE/111-288
A8YGG3_MICAE/115-317
A8YHL4_MICAE/493-704
A8YJ69_MICAE/41-253
A8YLA6_MICAE/61-277
A8YLM7_MICAE/128-302
A8YUI9_LACH4/79-310
A8YUM7_LACH4/47-296
A8YVE8_LACH4/47-276
A8YXC3_LACH4/114-337
A8YXI0_LACH4/107-291
A8YY67_STAAT/53-275
A8Z0C2_STAAT/108-312
A8Z2I3_STAAT/44-268
A8Z4Y5_STAAT/111-295
A8Z6P2_CAMC1/113-277
A8ZTL3_DESOH/48-266
A8ZWS3_DESOH/121-307
A8ZXW7_DESOH/111-299
A8ZXW8_DESOH/114-321
A9A8C2_METM6/104-182
A9AI35_BURM1/108-294
A9AJ20_BURM1/108-298
A9AJ21_BURM1/115-323
A9AMA3_BURM1/47-270
A9AW13_HERA2/53-272
A9AW27_HERA2/496-711
A9B246_HERA2/107-293
A9B409_HERA2/105-280
A9B513_HERA2/116-256
A9B515_HERA2/139-326
A9B564_HERA2/153-363
A9B5B1_HERA2/109-329
A9B639_HERA2/57-297
A9B9L8_PROM4/113-288
A9BAV9_PROM4/110-304
A9BBY1_PROM4/110-290
A9BE32_PROM4/115-324
A9BGS9_PETMO/92-276
A9BGT0_PETMO/115-316
A9BI54_PETMO/106-283
A9BIJ6_PETMO/46-275
A9BM56_DELAS/48-266
A9BUK1_DELAS/115-325
A9BUK2_DELAS/110-300
A9BUK4_DELAS/271-478
A9BUM7_DELAS/120-314
A9BXR2_DELAS/491-702
A9CIA7_AGRT5/112-302
A9CUX9_9RHIZ/53-275
A9D7F8_9GAMM/53-235
A9DCC6_9RHIZ/112-298
A9DCD0_9RHIZ/119-297
A9DCD3_9RHIZ/112-302
A9DCD5_9RHIZ/111-314
A9DCH3_9GAMM/112-314
A9DJ04_9FLAO/136-312
A9DJ56_9FLAO/117-286
A9DJ62_9FLAO/109-288
A9DJ66_9FLAO/110-306
A9DMD0_9FLAO/54-290
A9DMD2_9FLAO/94-274
A9DPC1_9FLAO/487-698
A9DX08_9RHOB/48-264
A9E2X5_9RHOB/113-315
A9E2X8_9RHOB/108-296
A9E2Y5_9RHOB/125-310
A9E2Z7_9RHOB/117-299
A9EL32_9GAMM/112-316
A9EL35_9GAMM/105-293
A9EL42_9GAMM/114-280
A9EL51_9GAMM/126-306
A9EPA5_9RHOB/116-298
A9EPC5_9RHOB/125-310
A9EPD5_9RHOB/106-299
A9EPD8_9RHOB/114-316
A9EUI7_9RHOB/47-263
A9EYX9_SORC5/123-313
A9F5F4_SORC5/108-323
A9FI39_SORC5/128-341
A9FI47_SORC5/113-285
A9G856_SORC5/49-277
A9GDI1_9RHOB/114-316
A9GDI5_9RHOB/106-299
A9GDJ4_9RHOB/125-310
A9GDL3_9RHOB/116-298
A9GIQ1_9RHOB/47-263
A9H0H5_GLUDA/106-313
A9H0H7_GLUDA/112-301
A9H0I3_GLUDA/123-300
A9H0J4_9RHOB/116-298
A9H0K7_9RHOB/125-310
A9H0L4_9RHOB/106-294
A9H0L7_9RHOB/113-315
A9H7C4_9RHOB/48-265
A9HE79_GLUDA/56-273
A9I1W0_BORPD/108-291
A9I4T7_BORPD/112-314
A9I4T7_BORPD/585-775
A9I4U5_BORPD/136-344
A9IJD1_BORPD/476-687
A9IJD3_BORPD/562-774
A9IKW9_BORPD/52-267
A9IL90_BART1/48-270
A9IWA7_BART1/126-304
A9IWA9_BART1/112-302
A9IWB0_BART1/105-308
A9K4I4_BURMA/65-288
A9KES3_COXBN/103-291
A9KES4_COXBN/111-317
A9KFZ7_COXBN/42-193
A9KMA1_CLOPH/111-330
A9KMA2_CLOPH/108-310
A9KNK7_CLOPH/44-265
A9KTU6_SHEB9/53-264
A9KY24_SHEB9/119-323
A9KY25_SHEB9/105-298
A9KY27_SHEB9/114-280
A9L2B2_SHEB9/111-297
A9LAU5_BURMA/116-324
A9LAU6_BURMA/108-298
A9LAU8_BURMA/131-342
A9LAV1_BURMA/110-290
A9LB03_BURMA/142-328
A9LZ68_NEIM0/110-301
A9M2H9_NEIM0/117-307
A9M2I1_NEIM0/112-316
A9M348_NEIM0/27-250
A9M692_BRUC2/119-297
A9M694_BRUC2/118-308
A9M695_BRUC2/106-309
A9M9T8_BRUC2/47-269
A9MEY1_SALAR/96-279
A9MJ60_SALAR/54-265
A9MQC4_SALAR/110-280
A9MQC6_SALAR/105-293
A9MQC7_SALAR/114-319
A9MZL4_SALPB/114-319
A9MZL5_SALPB/105-293
A9MZL7_SALPB/110-280
A9N479_SALPB/54-265
A9N550_SALPB/108-291
A9NA33_COXBR/111-317
A9NA34_COXBR/103-291
A9ND22_COXBR/42-192
A9NFN0_ACHLI/46-264
A9QPJ9_METI4/52-275
A9R123_YERPG/140-320
A9R126_YERPG/110-280
A9R128_YERPG/110-299
A9R129_YERPG/114-319
A9R580_YERPG/108-291
A9R7U4_YERPG/54-277
A9S2G8_PHYPA/49-291
A9SLS9_PHYPA/219-433
A9SPP6_PHYPA/118-324
A9TAU6_PHYPA/73-279
A9TDQ7_PHYPA/19-229
A9TDR7_PHYPA/250-350
A9U7U5_PHYPA/1-179
A9U869_PHYPA/91-282
A9VIT1_BACWK/46-274
A9VQE6_BACWK/111-298
A9VT08_BACWK/110-294
A9VU76_BACWK/106-312
A9VW31_METEP/119-293
A9VW33_METEP/117-307
A9VW34_METEP/112-315
A9VWE7_METEP/46-269
A9WD45_CHLAA/107-186
A9WDT0_CHLAA/56-236
A9WFU8_CHLAA/58-295
A9WG75_CHLAA/122-295
A9WG77_CHLAA/128-315
A9WGL6_CHLAA/113-322
A9WRE0_RENSM/158-344
A9WRE2_RENSM/118-312
A9WRE3_RENSM/131-342
A9WUV2_RENSM/49-280
A9Z679_YERPE/54-277
A9Z7J6_YERPE/108-291
A9Z8F5_YERPE/133-313
A9Z8F8_YERPE/110-280
A9Z8G0_YERPE/110-299
A9Z8G1_YERPE/114-319
A9ZGY1_COXBU/111-317
A9ZGY2_COXBU/103-291
A9ZGY8_COXBU/111-281
A9ZGZ1_COXBU/113-294
A9ZH85_COXBU/42-192
A9ZWQ2_YERPE/54-277
B0A4W8_YERPE/108-291
B0A4Z8_YERPE/133-313
B0A501_YERPE/110-280
B0A503_YERPE/110-299
B0A504_YERPE/114-319
B0A796_9CLOT/44-271
B0AAD9_9CLOT/1-90
B0AAE0_9CLOT/113-175
B0AB39_9CLOT/108-308
B0ACJ9_9CLOT/44-248
B0ACZ8_9CLOT/107-286
B0ADM4_9CLOT/24-228
B0ADT8_9CLOT/114-292
B0ADV7_9CLOT/112-315
B0AND2_BACAN/106-275
B0ATV4_BACAN/111-298
B0AUY6_BACAN/46-274
B0AVU4_BACAN/117-291
B0AVU6_BACAN/106-312
B0AZ92_BACAN/103-307
B0B7I5_CHLT2/107-307
B0B8Y2_CHLT2/109-292
B0B8Y8_CHLT2/109-280
B0BAL1_CHLTB/109-292
B0BAL7_CHLTB/109-280
B0BBQ0_CHLTB/107-307
B0BNR2_ACTPJ/55-301
B0BQZ0_ACTPJ/111-294
B0BRH2_ACTPJ/121-324
B0BRH3_ACTPJ/106-301
B0BRH5_ACTPJ/111-278
B0BXF4_RICRO/109-331
B0BXS7_RICRO/42-261
B0BYF1_RICRO/104-294
B0BYF2_RICRO/96-302
B0C6L4_ACAM1/119-320
B0CAB8_ACAM1/111-288
B0CC74_ACAM1/40-262
B0CHM2_BRUSI/119-297
B0CHM4_BRUSI/118-308
B0CHM5_BRUSI/106-309
B0CJK4_BRUSI/47-269
B0CYP6_LACBS/91-305
B0DQ88_LACBS/26-242
B0G3Q1_9FIRM/120-297
B0G560_9FIRM/49-276
B0G6Q6_9FIRM/44-267
B0G777_9FIRM/120-308
B0G831_9FIRM/108-310
B0G9B2_9FIRM/172-352
B0GDI1_YERPE/42-265
B0GIU7_YERPE/108-291
B0GJ13_YERPE/133-313
B0GJ16_YERPE/110-280
B0GJ18_YERPE/110-299
B0GJ19_YERPE/114-319
B0GTA1_YERPE/108-291
B0GVI2_YERPE/54-277
B0GX41_YERPE/114-319
B0GX42_YERPE/110-299
B0GX44_YERPE/110-280
B0GX47_YERPE/133-313
B0H0M5_YERPE/108-291
B0H434_YERPE/54-277
B0H9S8_YERPE/133-313
B0H9T1_YERPE/110-280
B0H9T3_YERPE/110-299
B0H9T4_YERPE/114-319
B0HH07_YERPE/114-319
B0HH08_YERPE/110-299
B0HH10_YERPE/110-280
B0HH13_YERPE/133-313
B0HM78_YERPE/108-291
B0HMV3_YERPE/54-277
B0HQQ5_YERPE/54-277
B0HRM8_YERPE/133-313
B0HRN1_YERPE/110-280
B0HRN3_YERPE/110-299
B0HRN4_YERPE/114-319
B0HYR5_YERPE/108-291
B0JGD5_MICAN/115-293
B0JHP7_MICAN/61-277
B0JJC6_MICAN/493-704
B0JV87_MICAN/41-253
B0JYD6_MICAN/115-317
B0K0X5_THEPX/53-287
B0K3H4_THEPX/112-297
B0K3H5_THEPX/107-305
B0K458_THEPX/114-294
B0K4I8_THEPX/25-158
B0K4K8_THEPX/44-267
B0K5M3_THEPX/483-693
B0K8G8_THEP3/483-693
B0K8K2_THEP3/107-305
B0K8K3_THEP3/113-298
B0KAG7_THEP3/53-287
B0KAM2_THEP3/25-158
B0KAP1_THEP3/44-267
B0KBF2_THEP3/114-294
B0KF96_PSEPG/47-193
B0KFS8_PSEPG/116-288
B0KFT0_PSEPG/107-296
B0KFT1_PSEPG/107-316
B0KL99_PSEPG/108-291
B0M8Y6_9FIRM/128-306
B0M9F7_9FIRM/45-272
B0MAK9_9FIRM/108-294
B0MBL9_9FIRM/44-272
B0ME97_9FIRM/108-310
B0MG61_9FIRM/116-297
B0MKS8_9FIRM/51-270
B0MM58_9FIRM/114-294
B0MMA8_9FIRM/64-292
B0MME3_9FIRM/112-279
B0MP06_9FIRM/173-359
B0MPR5_9FIRM/399-575
B0MRM3_9FIRM/105-308
B0MTW0_9BACT/143-320
B0MVI0_9BACT/108-290
B0MVI2_9BACT/110-306
B0MVJ5_9BACT/108-229
B0MWE4_9BACT/126-289
B0MYL2_9BACT/51-273
B0N089_9FIRM/102-301
B0N2G0_9FIRM/113-291
B0N2K3_9FIRM/191-400
B0N2N9_9FIRM/84-282
B0N4I6_9FIRM/43-253
B0N720_9FIRM/105-274
B0N932_9FIRM/105-289
B0NCD7_EUBSP/114-291
B0NCH4_EUBSP/44-267
B0NE61_EUBSP/52-282
B0NET8_EUBSP/144-324
B0NFM6_EUBSP/54-281
B0NH47_EUBSP/124-326
B0NI27_EUBSP/110-298
B0NML8_BACSE/51-256
B0NSS4_BACSE/117-294
B0NSS7_BACSE/107-285
B0NSS9_BACSE/109-305
B0NT16_BACSE/140-327
B0NUX5_BACSE/132-318
B0NXF7_9CLOT/114-292
B0NXX3_9CLOT/119-300
B0NYX1_9CLOT/44-272
B0P075_9CLOT/51-277
B0P3K8_9CLOT/108-310
B0P4J8_9CLOT/108-294
B0P5L9_9FIRM/148-326
B0P9P5_9FIRM/20-238
B0PFG0_9FIRM/102-288
B0PFG1_9FIRM/103-303
B0PHV9_9FIRM/116-294
B0PZ59_BACAN/106-275
B0Q5G9_BACAN/111-298
B0Q6R3_BACAN/46-274
B0Q7R5_BACAN/106-312
B0Q7R7_BACAN/117-291
B0QB69_BACAN/103-307
B0QHJ9_BACAN/106-275
B0QI68_BACAN/111-298
B0QP45_BACAN/46-274
B0QQ43_BACAN/117-291
B0QQ45_BACAN/106-312
B0QR86_BACAN/103-307
B0QSQ5_HAEPR/115-319
B0QTY8_HAEPR/111-294
B0QUG7_HAEPR/54-297
B0QWT4_HAEPR/106-301
B0QWT6_HAEPR/111-275
B0QWT9_HAEPR/123-303
B0R3B1_HALS3/45-271
B0RC12_CLAMS/65-278
B0RDH1_CLAMS/124-355
B0RII8_CLAMS/127-329
B0RII9_CLAMS/130-317
B0RIJ1_CLAMS/142-330
B0RP53_XANCB/109-294
B0RQN8_XANCB/120-290
B0RU25_XANCB/59-274
B0RVA8_XANCB/106-303
B0RVA9_XANCB/109-312
B0S092_FINM2/109-293
B0S0T9_FINM2/117-299
B0S0Z3_FINM2/103-280
B0S2B5_FINM2/44-261
B0S3M2_FINM2/108-300
B0S980_LEPBA/118-303
B0S983_LEPBA/108-306
B0S987_LEPBA/114-327
B0SBJ2_LEPBA/39-270
B0SBK7_LEPBA/107-285
B0SDD3_LEPBA/53-221
B0SF90_LEPBA/116-285
B0SJ51_LEPBP/107-285
B0SJ82_LEPBP/39-270
B0SLR1_LEPBP/53-221
B0SNN1_LEPBP/116-285
B0SRR4_LEPBP/118-303
B0SRR7_LEPBP/108-306
B0SRS1_LEPBP/114-327
B0T696_CAUSK/50-266
B0T835_CAUSK/114-304
B0T836_CAUSK/101-310
B0TBK7_HELMI/58-295
B0TC04_HELMI/53-287
B0TDC1_HELMI/113-304
B0TGB5_HELMI/141-264
B0TGB5_HELMI/277-364
B0TGB6_HELMI/114-329
B0TGB8_HELMI/115-293
B0TGC1_HELMI/111-291
B0TKZ3_SHEHH/53-247
B0TQN2_SHEHH/110-312
B0TQN3_SHEHH/105-297
B0TQN5_SHEHH/114-280
B0TTH5_SHEHH/112-298
B0TYW5_FRAP2/37-227
B0TYX3_FRAP2/499-713
B0TYX4_FRAP2/177-388
B0TZ82_FRAP2/110-293
B0TZH3_FRAP2/103-289
B0TZH6_FRAP2/117-336
B0U0L4_FRAP2/42-185
B0U1U1_XYLFM/109-313
B0U2B2_XYLFM/48-263
B0U500_XYLFM/106-300
B0U501_XYLFM/105-308
B0U578_XYLFM/120-290
B0UFH6_METS4/118-308
B0UFH7_METS4/108-311
B0UKV0_METS4/46-269
B0UQ47_METS4/119-295
B0US62_HAES2/115-323
B0US63_HAES2/106-301
B0US65_HAES2/111-278
B0USR5_HAES2/111-294
B0UU80_HAES2/54-271
B0V531_ACIBY/53-269
B0V5S9_ACIBY/108-295
B0V8P0_ACIBY/108-313
B0V8P1_ACIBY/119-304
B0VDD5_ACIBY/117-290
B0VF02_CLOAI/44-265
B0VH48_CLOAI/110-289
B0VH51_CLOAI/134-308
B0VH53_CLOAI/118-321
B0VH53_CLOAI/622-798
B0VHC6_CLOAI/35-237
B0VME3_ACIBS/117-290
B0VPG2_ACIBS/108-313
B0VPG3_ACIBS/119-304
B0VQ25_ACIBS/108-295
B0VRG0_ACIBS/53-269
B0Y5L5_ASPFC/25-195
B0YA48_ASPFC/23-275
B0YBF3_ASPFC/73-323
B0YNK1_9ENTR/2-170
B0YNK6_9ENTR/1-170
B0YNK7_9ENTR/1-170
B0YNK8_9ENTR/2-170
B0YNL0_9ENTR/1-170
B0YNL4_9ENTR/1-170
B0YNM1_9ENTR/1-170
B0YNM4_9ENTR/1-170
B0YNM5_9ENTR/1-170
B0YNM6_9ENTR/1-170
B0YNM7_9ENTR/1-170
B1B971_CLOBO/108-307
B1B972_CLOBO/113-298
B1BAS4_CLOBO/39-269
B1BBG5_CLOBO/116-294
B1BBJ0_CLOBO/122-295
B1BD03_CLOBO/44-277
B1BHD0_CLOPE/122-295
B1BHU7_CLOPE/116-295
B1BIU5_CLOPE/45-272
B1BIZ9_CLOPE/108-309
B1BJ00_CLOPE/113-298
B1BK39_CLOPE/161-369
B1BK82_CLOPE/483-694
B1BLT2_CLOPE/58-287
B1BQ08_CLOPE/45-272
B1BRE6_CLOPE/58-287
B1BRR5_CLOPE/483-694
B1BSA6_CLOPE/116-295
B1BT47_CLOPE/108-309
B1BT48_CLOPE/113-298
B1BV44_CLOPE/161-369
B1BV58_CLOPE/122-295
B1C048_9FIRM/102-301
B1C152_9FIRM/84-279
B1C189_9FIRM/105-274
B1C345_9FIRM/43-252
B1C3V1_9FIRM/113-291
B1C443_9FIRM/155-367
B1C4P9_9FIRM/105-289
B1C7T3_9FIRM/111-312
B1C8G9_9FIRM/118-296
B1C8H1_9FIRM/108-292
B1C9U1_9FIRM/115-296
B1CAR2_9FIRM/44-272
B1CAW6_9FIRM/15-223
B1CB04_9FIRM/64-291
B1EH11_9ESCH/108-291
B1EJF9_9ESCH/54-267
B1EMH5_9ESCH/124-304
B1EMH8_9ESCH/110-280
B1EMI0_9ESCH/105-293
B1EMI1_9ESCH/114-319
B1EV86_BACAN/106-275
B1F267_BACAN/111-298
B1F3K8_BACAN/46-274
B1F644_BACAN/117-291
B1F646_BACAN/106-312
B1F7H1_BACAN/112-316
B1FGU8_9BURK/115-322
B1FGU9_9BURK/108-298
B1FGV1_9BURK/127-336
B1FGV5_9BURK/110-290
B1FP43_9BURK/47-263
B1FP96_9BURK/108-294
B1FPI2_9BURK/47-270
B1FV24_9BURK/61-284
B1G7I0_9BURK/109-295
B1GBA4_9BURK/115-325
B1GBA5_9BURK/113-303
B1GBA7_9BURK/130-338
B1GBB0_9BURK/110-290
B1GEG6_BACAN/106-275
B1GKB3_BACAN/111-298
B1GN18_BACAN/46-274
B1GNI7_BACAN/117-291
B1GNI9_BACAN/106-312
B1GRJ0_BACAN/103-307
B1GZI0_UNCTG/106-314
B1GZI1_UNCTG/115-301
B1GZI3_UNCTG/104-279
B1H0E2_UNCTG/38-256
B1H7T4_BURPS/65-288
B1HP37_LYSSC/113-318
B1HPW0_LYSSC/98-298
B1HPY4_LYSSC/117-174
B1HPY5_LYSSC/2-118
B1HVC7_LYSSC/46-264
B1HVC8_LYSSC/43-268
B1HW18_LYSSC/12-200
B1HW20_LYSSC/108-295
B1HW21_LYSSC/106-293
B1HYP8_LYSSC/108-294
B1I264_DESAP/58-292
B1I4C3_DESAP/110-288
B1I4C6_DESAP/109-287
B1I4D5_DESAP/109-295
B1I4D6_DESAP/108-308
B1I4S5_DESAP/44-268
B1I732_STRPI/105-285
B1I8I8_STRPI/42-259
B1I917_STRPI/44-270
B1ICV0_STRPI/116-309
B1ID06_STRPI/53-281
B1IDI6_CLOBK/57-288
B1IE02_CLOBK/482-693
B1IKR3_CLOBK/110-307
B1IKR4_CLOBK/113-300
B1IMX8_CLOBK/44-272
B1IR90_ECOLC/110-280
B1IR92_ECOLC/105-293
B1IR93_ECOLC/114-319
B1ISX2_ECOLC/108-291
B1IXM7_ECOLC/54-268
B1J158_PSEPW/108-291
B1J1Y5_PSEPW/107-316
B1J3K8_PSEPW/107-296
B1J3L0_PSEPW/114-286
B1J540_PSEPW/47-208
B1JGI5_YERPY/54-277
B1JK80_YERPY/133-313
B1JK83_YERPY/110-280
B1JK85_YERPY/110-299
B1JK86_YERPY/114-319
B1JMK5_YERPY/108-291
B1JV73_BURCC/118-325
B1JV74_BURCC/108-298
B1JVC6_BURCC/108-294
B1K364_BURCC/47-270
B1KER4_SHEWM/112-300
B1KKN7_SHEWM/53-267
B1KKX9_SHEWM/114-280
B1KKY1_SHEWM/105-293
B1KKY2_SHEWM/110-317
B1KSP2_CLOBM/482-693
B1KUL6_CLOBM/57-288
B1L0W1_CLOBM/44-272
B1L167_CLOBM/110-307
B1L168_CLOBM/113-300
B1L7M2_KORCO/5-181
B1L9R6_THESQ/108-304
B1L9R7_THESQ/87-274
B1L9Y6_THESQ/50-276
B1LG22_ECOSM/114-319
B1LG23_ECOSM/105-293
B1LG25_ECOSM/110-280
B1LLS0_ECOSM/54-268
B1LRB7_ECOSM/108-291
B1LSQ6_METRJ/46-269
B1LXZ7_METRJ/119-294
B1LXZ9_METRJ/115-305
B1LY00_METRJ/106-309
B1MFM3_MYCA9/60-265
B1MMX7_MYCA9/59-302
B1MP32_MYCA9/127-335
B1MP33_MYCA9/131-318
B1MP35_MYCA9/125-298
B1MVN9_LEUCK/55-289
B1MXE5_LEUCK/104-278
B1MXE8_LEUCK/46-226
B1MZ41_LEUCK/44-265
B1MZ88_LEUCK/122-332
B1MZ91_LEUCK/54-276
B1N271_BURPS/142-328
B1N2B9_BURPS/110-290
B1N2C2_BURPS/127-338
B1N2C4_BURPS/108-298
B1N2C5_BURPS/116-324
B1Q5L1_CLOBO/57-288
B1Q8I4_CLOBO/482-693
B1QA77_CLOBO/44-272
B1QCR9_CLOBO/110-307
B1QCS0_CLOBO/113-300
B1QF61_CLOBO/122-295
B1QF92_CLOBO/116-295
B1QFZ9_CLOBO/57-288
B1QIQ5_CLOBO/482-693
B1QJD5_CLOBO/110-307
B1QJD6_CLOBO/113-300
B1QLY9_CLOBO/44-272
B1QMA3_CLOBO/122-295
B1QMD4_CLOBO/116-295
B1QST5_CLOBU/46-273
B1QTU9_CLOBU/57-287
B1QW55_CLOBU/112-299
B1QW56_CLOBU/109-309
B1R1R6_CLOBU/122-295
B1R1U8_CLOBU/117-297
B1R2G7_CLOBU/483-694
B1R2Y9_CLOPE/44-271
B1R5T9_CLOPE/58-287
B1R604_CLOPE/116-295
B1R743_CLOPE/483-694
B1R8U8_CLOPE/108-309
B1R8U9_CLOPE/113-298
B1R9Y0_CLOPE/122-295
B1R9Z3_CLOPE/168-376
B1REV2_CLOPE/58-287
B1RFL6_CLOPE/116-295
B1RGC2_CLOPE/483-694
B1RHM7_CLOPE/44-271
B1RJ67_CLOPE/168-376
B1RK96_CLOPE/122-295
B1RKF8_CLOPE/116-301
B1RKF9_CLOPE/108-309
B1RL04_CLOPE/113-298
B1RL05_CLOPE/108-309
B1RL59_CLOPE/44-271
B1RLZ8_CLOPE/483-694
B1RRV7_CLOPE/116-295
B1RSI8_CLOPE/58-287
B1RSR2_CLOPE/168-376
B1RTH5_CLOPE/122-295
B1RZK6_STRPN/117-290
B1S0Y2_STRPN/105-285
B1S124_STRPN/53-281
B1S1R8_STRPN/42-259
B1S2J8_STRPN/44-270
B1S4E4_STRPN/108-278
B1S4H1_STRPN/116-309
B1S7I9_9BIFI/117-309
B1S7J1_9BIFI/118-310
B1S7J4_9BIFI/145-351
B1S7K8_9BIFI/56-289
B1S7L1_9BIFI/128-338
B1S7L2_9BIFI/123-331
B1S7R6_9BIFI/56-298
B1SBX1_9STRE/44-267
B1SD79_9STRE/117-290
B1SDA1_9STRE/105-285
B1SG48_9STRE/44-269
B1SGG5_9STRE/53-281
B1SH46_9STRE/117-310
B1SH89_9STRE/108-277
B1SZ13_9BURK/115-322
B1SZ14_9BURK/108-298
B1SZ16_9BURK/127-336
B1SZ20_9BURK/110-290
B1T5E8_9BURK/108-294
B1UP42_BACAN/106-275
B1UTQ1_BACAN/111-298
B1UUX3_BACAN/46-274
B1UXJ3_BACAN/117-291
B1UXJ5_BACAN/106-312
B1UZZ8_CLOPE/116-295
B1V016_CLOPE/45-272
B1V4M9_CLOPE/168-376
B1V4P3_CLOPE/122-295
B1V500_CLOPE/113-298
B1V501_CLOPE/108-309
B1V5E2_CLOPE/483-694
B1V6F1_CLOPE/58-287
B1VGM7_CORU7/131-373
B1VHC8_CORU7/134-331
B1VHC9_CORU7/124-333
B1VIS0_CORU7/69-233
B1VNJ2_STRGG/114-316
B1VXB1_STRGG/76-303
B1W0I5_STRGG/171-373
B1W0I6_STRGG/107-294
B1W0I8_STRGG/122-307
B1W5I0_STRGG/62-266
B1WNB6_CYAA5/61-277
B1WRN7_CYAA5/44-256
B1WRX5_CYAA5/130-332
B1WUB8_CYAA5/111-289
B1X3M6_PAUCH/44-241
B1X4I8_PAUCH/120-294
B1X595_PAUCH/114-295
B1X5C2_PAUCH/115-319
B1X926_ECODH/54-268
B1XC62_ECODH/114-319
B1XC63_ECODH/105-293
B1XC65_ECODH/110-280
B1XEL5_ECODH/108-291
B1XII3_SYNP2/61-237
B1XIK7_SYNP2/61-277
B1XK28_SYNP2/493-704
B1XLG0_SYNP2/126-301
B1XLH6_SYNP2/116-317
B1XLZ5_SYNP2/106-284
B1XNW8_SYNP2/44-264
B1XT04_POLNS/115-331
B1XT05_POLNS/115-306
B1XT07_POLNS/153-369
B1XT54_POLNS/111-298
B1XV44_POLNS/24-243
B1XWU5_LEPCP/480-691
B1XY23_LEPCP/111-321
B1XY51_LEPCP/45-260
B1XYQ9_LEPCP/113-304
B1XYR1_LEPCP/127-183
B1XYR1_LEPCP/262-442
B1Y8G5_LEPCP/108-320
B1YI55_EXIS2/106-310
B1YIU0_EXIS2/105-281
B1YJU6_EXIS2/45-266
B1YJZ0_EXIS2/109-309
B1YSR9_BURA4/115-322
B1YSS0_BURA4/108-298
B1YSX1_BURA4/108-294
B1Z1P3_BURA4/47-270
B1Z8W8_METPB/119-293
B1Z8X0_METPB/117-307
B1Z8X1_METPB/107-310
B1ZLY5_METPB/46-269
B1ZQM6_OPITP/45-256
B1ZU28_OPITP/111-317
B1ZU29_OPITP/107-309
B1ZU33_OPITP/102-210
B1ZUU8_OPITP/115-302
B1ZVD5_OPITP/62-273
B1ZW97_OPITP/110-297
B2A1F3_NATTJ/46-283
B2A2G7_NATTJ/147-355
B2A2G8_NATTJ/96-281
B2A327_NATTJ/132-345
B2A3M8_NATTJ/489-700
B2A4K2_NATTJ/121-333
B2A5Q1_NATTJ/110-290
B2A9R3_PODAN/124-374
B2B4Z8_PODAN/25-287
B2D6X2_VIBCH/54-268
B2DHB3_STRPN/42-259
B2DJ36_STRPN/117-290
B2DJ72_STRPN/53-281
B2DJG0_STRPN/105-285
B2DKN4_STRPN/108-278
B2DKP1_STRPN/116-309
B2DL11_STRPN/44-270
B2DLH2_STRPN/117-290
B2DMG6_STRPN/105-285
B2DMM3_STRPN/53-281
B2DMX9_STRPN/116-309
B2DMY6_STRPN/108-278
B2DQ81_STRPN/44-270
B2DRZ9_STRPN/44-270
B2DU14_STRPN/105-285
B2DU74_STRPN/53-281
B2DUC6_STRPN/116-309
B2DUD3_STRPN/108-278
B2DVS4_STRPN/42-259
B2DW00_STRPN/117-290
B2DXC8_STRPN/117-290
B2DYS1_STRPN/108-278
B2DYS8_STRPN/116-309
B2DYY4_STRPN/47-275
B2DZ53_STRPN/105-285
B2DZT2_STRPN/42-259
B2E1X3_STRPN/44-270
B2E312_STRPN/105-285
B2E370_STRPN/53-281
B2E3C3_STRPN/116-309
B2E3D0_STRPN/108-278
B2E3V7_STRPN/117-290
B2E6B5_STRPN/42-259
B2E6W9_STRPN/44-270
B2EAX8_BIFAN/71-303
B2EB75_BIFAN/117-311
B2EB77_BIFAN/111-357
B2EB80_BIFAN/128-333
B2EBA7_BIFAN/51-284
B2EBA9_BIFAN/123-332
B2FNN3_STRMK/110-313
B2FNN4_STRMK/105-301
B2FQN7_STRMK/49-264
B2FSJ4_STRMK/120-290
B2FT47_STRMK/109-294
B2G5L8_LACRJ/109-294
B2G674_LACRJ/54-281
B2G6D0_LACRJ/46-274
B2G8B8_LACRJ/115-284
B2G8E4_LACRJ/45-264
B2GA47_LACRJ/111-335
B2GA62_LACF3/110-295
B2GAS9_LACF3/54-281
B2GB02_LACF3/48-277
B2GDE2_LACF3/45-267
B2GET8_LACF3/118-334
B2GET9_LACF3/130-335
B2GGD1_KOCRD/55-286
B2GIM3_KOCRD/56-275
B2GJP7_KOCRD/117-302
B2GJQ0_KOCRD/148-334
B2GJQ2_KOCRD/117-313
B2GJQ3_KOCRD/139-355
B2H059_BURPS/116-324
B2H060_BURPS/108-298
B2H062_BURPS/119-330
B2H065_BURPS/110-290
B2H0B1_BURPS/142-328
B2HBZ3_BURPS/65-288
B2HGR8_MYCMM/126-299
B2HGS0_MYCMM/136-331
B2HGS1_MYCMM/137-341
B2HKD7_MYCMM/27-232
B2HMG7_MYCMM/69-306
B2HQB3_MYCMM/487-701
B2HYI8_ACIBC/53-269
B2HZY9_ACIBC/108-295
B2I0K3_ACIBC/119-304
B2I0K4_ACIBC/108-313
B2I4P2_XYLF2/48-263
B2I758_XYLF2/109-313
B2I854_XYLF2/120-290
B2I9B6_XYLF2/106-300
B2I9B7_XYLF2/105-308
B2IF44_BEII9/46-267
B2IGF5_BEII9/106-309
B2IGF6_BEII9/123-313
B2IGF8_BEII9/119-298
B2IR50_STRPS/116-309
B2IRA4_STRPS/53-281
B2IRS5_STRPS/105-285
B2IS30_STRPS/44-261
B2ISL8_STRPS/44-270
B2J1B6_NOSP7/57-275
B2J1V5_NOSP7/65-281
B2J8S4_NOSP7/112-290
B2J9M0_NOSP7/116-318
B2JA46_NOSP7/491-702
B2JH13_BURP8/108-294
B2JHG4_BURP8/108-298
B2JHG5_BURP8/115-322
B2JQF2_BURP8/47-270
B2K2N2_YERPB/108-291
B2K4E1_YERPB/114-319
B2K4E2_YERPB/110-299
B2K4E4_YERPB/110-280
B2K4E7_YERPB/133-313
B2K8H2_YERPB/54-277
B2KAQ9_ELUMP/111-278
B2KDP8_ELUMP/45-259
B2KE57_ELUMP/113-292
B2KEW3_ELUMP/100-298
B2N184_ECOLX/108-291
B2N4W2_ECOLX/54-268
B2NCZ3_ECOLX/124-304
B2NCZ6_ECOLX/110-280
B2NCZ8_ECOLX/105-293
B2NCZ9_ECOLX/114-319
B2NMG4_ECO57/54-268
B2NPR2_ECO57/108-291
B2NWV3_ECO57/114-319
B2NWV4_ECO57/105-293
B2NWV6_ECO57/110-280
B2NWV9_ECO57/124-304
B2P316_ECO57/54-268
B2PA59_ECO57/108-291
B2PAY1_ECO57/124-304
B2PAY4_ECO57/110-280
B2PAY6_ECO57/105-293
B2PAY7_ECO57/114-319
B2PIL3_ECO57/54-268
B2PN13_ECO57/114-319
B2PN14_ECO57/105-293
B2PN16_ECO57/110-280
B2PN19_ECO57/124-304
B2PPZ0_ECO57/108-291
B2Q0E2_PROST/56-270
B2Q294_PROST/109-289
B2Q297_PROST/115-283
B2Q299_PROST/111-298
B2Q2A0_PROST/90-295
B2Q4U4_PROST/96-279
B2RIE7_PORG3/109-305
B2RK18_PORG3/113-299
B2RK27_PORG3/95-280
B2RKX9_PORG3/51-270
B2RZR1_BORHD/125-331
B2S015_BORHD/124-308
B2S0T4_BORHD/116-286
B2S1G1_BORHD/137-316
B2S2T7_TREPS/87-323
B2S2Y3_TREPS/119-299
B2S4E0_TREPS/122-331
B2S4H0_TREPS/112-350
B2S6Q6_BRUA1/119-297
B2S6Q8_BRUA1/118-308
B2S6Q9_BRUA1/106-309
B2S9A1_BRUA1/47-269
B2SDD5_FRATM/177-388
B2SDD6_FRATM/499-713
B2SFJ8_FRATM/42-185
B2SFN4_FRATM/106-305
B2SFN6_FRATM/103-289
B2SFP6_FRATM/110-293
B2SGT4_FRATM/40-232
B2SIY5_XANOP/120-290
B2SML2_XANOP/48-273
B2SNF0_XANOP/112-297
B2SNY9_XANOP/109-312
B2SNZ0_XANOP/106-303
B2SYS7_BURPP/109-295
B2SYX5_BURPP/115-325
B2SYY0_BURPP/113-303
B2T9M8_BURPP/47-270
B2TJL9_CLOBB/483-694
B2TNG7_CLOBB/57-287
B2TS26_CLOBB/112-298
B2TS27_CLOBB/109-309
B2TS85_CLOBB/46-274
B2TW97_SHIB3/54-268
B2TZ11_SHIB3/108-291
B2U290_SHIB3/114-319
B2U291_SHIB3/105-293
B2U293_SHIB3/110-280
B2U6Y5_RALPJ/47-266
B2UCE4_RALPJ/108-292
B2UCX9_RALPJ/174-380
B2UCY1_RALPJ/115-307
B2UCY2_RALPJ/123-332
B2UHM2_RALPJ/491-706
B2UHM3_RALPJ/475-686
B2UPL3_AKKM8/111-319
B2UPL4_AKKM8/110-296
B2UPV8_AKKM8/107-275
B2UPW2_AKKM8/120-296
B2UPY3_AKKM8/110-291
B2UQL5_AKKM8/44-224
B2UT92_HELPS/150-328
B2UTZ2_HELPS/100-272
B2UVP0_HELPS/72-273
B2UVW5_HELPS/47-267
B2UW97_CLOBA/57-287
B2UZH2_CLOBA/483-694
B2V4V6_CLOBA/112-298
B2V4V7_CLOBA/109-309
B2V5C4_CLOBA/46-274
B2V618_SULSY/41-255
B2V766_SULSY/102-278
B2V7Y6_SULSY/86-303
B2VA51_SULSY/111-320
B2VCY0_ERWT9/108-291
B2VD85_ERWT9/114-319
B2VD86_ERWT9/105-294
B2VD89_ERWT9/110-280
B2VD92_ERWT9/133-313
B2VIW0_ERWT9/52-266
B2W187_PYRTR/27-246
B2WBB0_PYRTR/63-301
B3A562_ECO57/108-291
B3A5U6_ECO57/54-268
B3A7M5_ECO57/114-319
B3A7M6_ECO57/105-293
B3A7M8_ECO57/110-280
B3A7N1_ECO57/124-304
B3AHQ4_ECO57/108-291
B3ALA7_ECO57/54-268
B3AUQ8_ECO57/114-319
B3AUQ9_ECO57/105-293
B3AUR1_ECO57/110-280
B3AUR4_ECO57/124-304
B3AYY9_ECO57/108-291
B3B0U6_ECO57/54-268
B3B7Q3_ECO57/124-304
B3B7Q6_ECO57/110-280
B3B7Q8_ECO57/105-293
B3B7Q9_ECO57/114-319
B3BBA3_ECO57/108-291
B3BHE0_ECO57/54-268
B3BN92_ECO57/114-319
B3BN93_ECO57/105-293
B3BN95_ECO57/110-280
B3BN98_ECO57/124-304
B3BSF9_ECO57/108-291
B3BU86_ECO57/54-268
B3C1P1_ECO57/114-319
B3C1P2_ECO57/105-293
B3C1P4_ECO57/110-280
B3C1P7_ECO57/124-304
B3C714_9BACE/97-284
B3C7I6_9BACE/109-305
B3C7I8_9BACE/107-285
B3C7J1_9BACE/117-294
B3CB62_9BACE/51-268
B3CG38_9BACE/131-317
B3CM37_WOLPP/109-296
B3CMD5_WOLPP/43-260
B3CNB2_WOLPP/142-342
B3CPY8_WOLPP/122-288
B3CRE7_ORITI/118-309
B3CSQ8_ORITI/130-317
B3CSS4_ORITI/42-261
B3CVD4_ORITI/109-301
B3CVD5_ORITI/97-310
B3DQM7_BIFLD/114-304
B3DQR8_BIFLD/56-289
B3DQS1_BIFLD/123-332
B3DU57_BIFLD/77-310
B3DVW0_METI4/93-268
B3DVW5_METI4/111-297
B3DVW6_METI4/121-329
B3DZP9_METI4/121-302
B3DZW5_METI4/118-277
B3E3Y6_GEOLS/110-296
B3E3Y7_GEOLS/108-314
B3E778_GEOLS/44-261
B3EE28_CHLL2/110-299
B3EFD3_CHLL2/28-249
B3EIL2_CHLL2/121-310
B3EIL3_CHLL2/124-333
B3ELQ9_CHLPB/58-279
B3EPD1_CHLPB/110-299
B3EQC2_CHLPB/125-313
B3EQC3_CHLPB/112-320
B3ERZ3_AMOA5/110-306
B3ESI8_AMOA5/107-287
B3ET94_AMOA5/116-301
B3ETK4_AMOA5/101-282
B3GZK3_ACTP7/121-324
B3GZK4_ACTP7/106-301
B3GZK6_ACTP7/111-278
B3H160_ACTP7/55-301
B3H281_ACTP7/111-294
B3HE38_ECOLX/108-291
B3HFH6_ECOLX/124-304
B3HFH9_ECOLX/110-280
B3HFI1_ECOLX/105-293
B3HFI2_ECOLX/114-319
B3HKN9_ECOLX/54-268
B3HM05_ECOLX/54-268
B3HNJ0_ECOLX/108-291
B3HZ46_ECOLX/114-319
B3HZ48_ECOLX/110-280
B3HZ51_ECOLX/124-304
B3HZ70_ECOLX/105-293
B3I1J5_ECOLX/54-268
B3I509_ECOLX/108-291
B3IBC4_ECOLX/124-304
B3IBC7_ECOLX/110-280
B3IBC9_ECOLX/105-293
B3IBD0_ECOLX/114-319
B3IHV7_ECOLX/54-268
B3IMC7_ECOLX/108-291
B3IQ66_ECOLX/114-319
B3IQ67_ECOLX/105-293
B3IQ69_ECOLX/110-280
B3IQ72_ECOLX/124-304
B3J3Q9_BACAN/106-312
B3J3R1_BACAN/117-291
B3J5W5_BACAN/46-274
B3J758_BACAN/111-298
B3J9Y8_BACAN/106-275
B3JDN2_BACAN/103-307
B3JGP5_9BACE/112-298
B3JJZ3_9BACE/109-305
B3JND1_9BACE/51-279
B3JNV6_9BACE/108-286
B3JNV9_9BACE/117-294
B3JNZ6_9BACE/133-318
B3L8Y7_PLAKH/52-247
B3LM04_YEAS1/29-247
B3MRZ7_DROAN/145-358
B3PCL9_CELJU/121-302
B3PCM2_CELJU/121-292
B3PCM4_CELJU/116-304
B3PCM5_CELJU/115-330
B3PCQ4_CELJU/108-301
B3PFP2_CELJU/47-245
B3PTV9_RHIE6/112-298
B3PTW2_RHIE6/119-297
B3PTW4_RHIE6/103-293
B3PTW5_RHIE6/128-331
B3PVV5_RHIE6/54-277
B3Q608_RHOPT/53-270
B3QFN3_RHOPT/119-300
B3QFN5_RHOPT/113-303
B3QFN6_RHOPT/105-311
B3QLW8_CHLP8/119-309
B3QLW9_CHLP8/122-330
B3QPW4_CHLP8/110-299
B3QQG0_CHLP8/45-265
B3QU92_CHLT3/141-329
B3QVA8_CHLT3/45-266
B3QWT2_CHLT3/111-320
B3QWT3_CHLT3/122-312
B3QWT8_CHLT3/114-293
B3R138_CUPTR/47-270
B3R353_CUPTR/475-686
B3R354_CUPTR/488-700
B3R6T7_CUPTR/108-295
B3R6W1_CUPTR/143-353
B3R6W3_CUPTR/102-295
B3R6W4_CUPTR/121-335
B3SF99_TRIAD/118-299
B3T6T7_9ZZZZ/138-317
B3T6U0_9ZZZZ/116-297
B3T6U2_9ZZZZ/111-307
B3T7B6_9ZZZZ/110-298
B3U0E7_BACTU/36-241
B3VKT3_9PAST/54-267
B3W8K4_LACCB/115-337
B3WAR3_LACCB/110-295
B3WDK5_LACCB/56-284
B3WDW2_LACCB/44-272
B3WI75_ECOLX/108-291
B3WR60_ECOLX/124-304
B3WR63_ECOLX/110-280
B3WR65_ECOLX/105-293
B3WR66_ECOLX/114-319
B3WRE4_ECOLX/54-268
B3X0Q4_SHIDY/54-268
B3X3E3_SHIDY/108-291
B3X4X2_SHIDY/114-319
B3X4X3_SHIDY/105-293
B3X4X5_SHIDY/110-280
B3X4X8_SHIDY/124-304
B3X9R2_ECOLX/54-268
B3XE58_ECOLX/108-291
B3XIJ7_ECOLX/124-304
B3XIK0_ECOLX/110-280
B3XIK2_ECOLX/105-293
B3XIK3_ECOLX/114-319
B3XMT9_LACRE/108-277
B3XMV7_LACRE/111-335
B3XN18_LACRE/45-264
B3XPA1_LACRE/109-294
B3XR48_LACRE/54-281
B3XRA7_LACRE/46-274
B3XRH9_LACRE/117-292
B3Y0Z0_ECO11/54-268
B3YDC6_SALET/54-265
B3YIP0_SALET/108-291
B3YL76_SALET/114-319
B3YL77_SALET/105-293
B3YL79_SALET/110-280
B3YL82_SALET/124-304
B3YPW9_BACCE/106-275
B3YUM3_BACCE/46-274
B3YYM4_BACCE/117-291
B3YYM6_BACCE/106-312
B3YZ45_BACCE/111-298
B3Z6D4_BACCE/117-291
B3Z6D6_BACCE/106-312
B3Z8A5_BACCE/46-274
B3ZB74_BACCE/109-257
B3ZCJ5_BACCE/106-275
B3ZDG4_BACCE/111-298
B3ZKV4_BACCE/106-275
B3ZNR1_BACCE/46-274
B3ZRI5_BACCE/117-291
B3ZRI7_BACCE/106-312
B3ZSQ2_BACCE/111-298
B3ZYC2_BACCE/36-240
B4A3K9_SALNE/124-304
B4A3L2_SALNE/110-280
B4A3L4_SALNE/105-293
B4A3L5_SALNE/114-319
B4A4H5_SALNE/108-291
B4A7C4_SALNE/54-267
B4AEA5_BACPU/113-287
B4AEA7_BACPU/110-316
B4AIL4_BACPU/111-295
B4AM07_BACPU/48-276
B4ANU4_BACPU/106-275
B4AQ88_FRANO/106-305
B4AQ90_FRANO/103-289
B4AQ99_FRANO/110-293
B4AQB1_FRANO/102-254
B4AQZ4_FRANO/177-388
B4AQZ5_FRANO/499-713
B4AR84_FRANO/40-233
B4ARX1_FRANO/108-289
B4AS77_FRANO/42-188
B4BJE1_9BACI/1-111
B4BJE5_9BACI/106-312
B4BPU6_9BACI/106-275
B4BQC1_9BACI/46-274
B4BRF9_9BACI/111-298
B4CZE0_9BACT/47-222
B4D1Z4_9BACT/120-297
B4D1Z8_9BACT/117-285
B4D200_9BACT/110-295
B4D201_9BACT/700-906
B4D5U0_9BACT/113-294
B4E5U6_BURCJ/108-294
B4E6J4_BURCJ/119-329
B4E6J6_BURCJ/108-298
B4E6J7_BURCJ/115-322
B4EFK4_BURCJ/47-270
B4EZF4_PROMH/55-300
B4F113_PROMH/110-278
B4F115_PROMH/111-301
B4F116_PROMH/114-319
B4F299_PROMH/108-291
B4FW59_MAIZE/117-325
B4H0X0_DROPE/291-505
B4RCL3_PHEZH/56-273
B4RDE3_PHEZH/110-294
B4RFS4_PHEZH/105-295
B4RFS5_PHEZH/99-308
B4RJU9_NEIG2/45-268
B4RLI5_NEIG2/110-301
B4RQC4_NEIG2/148-332
B4RQD1_NEIG2/90-280
B4RQD4_NEIG2/112-316
B4S4U9_PROA2/45-266
B4S6R1_PROA2/115-310
B4S6R3_PROA2/119-307
B4S6R4_PROA2/112-320
B4S9C7_PROA2/116-306
B4SCR8_PELPB/45-266
B4SG60_PELPB/126-315
B4SHE8_PELPB/123-332
B4SHE8_PELPB/650-839
B4SI36_STRM5/109-294
B4SJX1_STRM5/110-313
B4SJX2_STRM5/105-301
B4SLK4_STRM5/49-264
B4SN73_STRM5/120-290
B4SU45_SALNS/114-319
B4SU46_SALNS/105-293
B4SU48_SALNS/110-280
B4SZN7_SALNS/54-267
B4T3I0_SALNS/108-291
B4TBN4_SALHS/54-267
B4TFG1_SALHS/108-291
B4TJ82_SALHS/114-319
B4TJ83_SALHS/105-293
B4TJ85_SALHS/110-280
B4TQA1_SALSV/54-265
B4TT58_SALSV/108-291
B4TXH3_SALSV/114-319
B4TXH4_SALSV/105-293
B4TXH6_SALSV/110-280
B4U1Z3_STREM/98-278
B4U4N1_STREM/116-309
B4U5K7_HYDS0/117-283
B4U5X5_HYDS0/93-289
B4U6D6_HYDS0/40-261
B4UBL5_ANASK/116-303
B4UER6_ANASK/106-309
B4UER7_ANASK/117-307
B4UER9_ANASK/116-300
B4UGX6_ANASK/44-228
B4V3C6_9ACTO/127-312
B4V3C8_9ACTO/107-297
B4V3C9_9ACTO/174-376
B4V3U4_9ACTO/56-283
B4V863_9ACTO/62-266
B4VGH0_9ACTO/116-298
B4VLI2_9CYAN/157-331
B4VMB0_9CYAN/120-322
B4VMJ0_9CYAN/50-295
B4VNV1_9CYAN/76-292
B4VW15_9CYAN/111-301
B4VYD3_9CYAN/114-292
B4W201_9CYAN/467-678
B4W7S2_9CAUL/43-262
B4W8U1_9CAUL/115-294
B4WBI3_9CAUL/121-302
B4WBI5_9CAUL/110-300
B4WBI6_9CAUL/103-311
B4WBS4_9CAUL/118-301
B4WID0_9SYNE/130-332
B4WJK8_9SYNE/27-257
B4WMU8_9SYNE/115-292
B4WP99_9SYNE/113-289
B4WQV9_9SYNE/148-322
B4WS06_9SYNE/491-703
B4WWL6_9GAMM/108-291
B4WWY0_9GAMM/110-311
B4WWY1_9GAMM/102-291
B4WWY3_9GAMM/111-278
B4WWY6_9GAMM/121-301
B4X2G5_9GAMM/51-201
B5BCI1_SALPK/54-265
B5BLB7_SALPK/114-319
B5BLB8_SALPK/105-293
B5BLC0_SALPK/110-280
B5BWN5_SALET/108-291
B5C212_SALET/114-319
B5C213_SALET/105-293
B5C215_SALET/110-280
B5C218_SALET/124-304
B5C7F4_SALET/54-265
B5C7W8_SALET/108-291
B5C8Q6_SALET/114-319
B5C8Q7_SALET/105-293
B5C8Q9_SALET/110-280
B5C8R2_SALET/124-304
B5CER7_SALET/54-265
B5CN04_9FIRM/55-278
B5CNN2_9FIRM/110-297
B5CNU9_9FIRM/108-310
B5CPC1_9FIRM/120-298
B5CRD2_9FIRM/44-271
B5CT61_9FIRM/116-296
B5CUG8_9BACE/97-282
B5CUS6_9BACE/117-294
B5CUS9_9BACE/107-285
B5CUT1_9BACE/109-305
B5CUZ1_9BACE/112-298
B5CZC8_9BACE/51-263
B5DNJ3_DROPS/297-512
B5E695_STRP4/116-309
B5E6E4_STRP4/44-261
B5E6M9_STRP4/53-281
B5E6W4_STRP4/44-270
B5E720_STRP4/105-285
B5EAK4_GEOBB/44-259
B5EBP6_GEOBB/107-313
B5EBP7_GEOBB/112-298
B5EK15_ACIF5/49-214
B5ELC5_ACIF5/111-287
B5ELC7_ACIF5/106-293
B5ELC8_ACIF5/112-309
B5ENL1_ACIF5/108-291
B5EZP9_SALA4/54-265
B5F3E3_SALA4/108-291
B5F7V9_SALA4/114-319
B5F7W0_SALA4/105-293
B5F7W2_SALA4/110-280
B5FB39_VIBFM/102-291
B5FB40_VIBFM/112-317
B5FFN4_VIBFM/54-269
B5FGE4_VIBFM/96-279
B5FI67_SALDC/114-319
B5FI68_SALDC/105-293
B5FI70_SALDC/110-280
B5FPK9_SALDC/54-265
B5FSC8_SALDC/108-291
B5G7U7_9ACTO/108-335
B5GCD4_9ACTO/115-297
B5GH98_9ACTO/62-266
B5GLU1_STRCL/39-240
B5GM19_STRCL/25-254
B5GXP3_STRCL/107-297
B5GXP5_STRCL/118-323
B5H025_STRCL/47-274
B5H206_STRCL/115-297
B5H2K5_STRCL/61-266
B5H671_STRPR/115-297
B5HDG0_STRPR/106-333
B5HH01_STRPR/62-266
B5HYR4_9ACTO/97-324
B5HZM5_9ACTO/39-235
B5I4K7_9ACTO/123-324
B5I4K8_9ACTO/107-294
B5I4L0_9ACTO/121-306
B5I693_9ACTO/107-294
B5I8T2_9ACTO/115-296
B5I959_9ACTO/62-266
B5IFG1_ACIB4/43-267
B5IIZ5_9CHRO/120-294
B5IKY5_9CHRO/81-266
B5IMK0_9CHRO/124-309
B5IMP5_9CHRO/124-314
B5INU8_9CHRO/115-320
B5INV8_9CHRO/42-241
B5IPT4_9CHRO/113-292
B5J1H1_9RHOB/47-263
B5JAT9_9RHOB/117-320
B5JAU4_9RHOB/125-310
B5JAU9_9RHOB/116-298
B5JNV8_9BACT/48-258
B5JR23_9BACT/138-342
B5JR24_9BACT/82-266
B5JR72_9BACT/110-229
B5JR76_9BACT/108-271
B5JSE1_9GAMM/49-267
B5JWB3_9GAMM/108-289
B5JXE9_9GAMM/123-330
B5JXF0_9GAMM/107-296
B5JXF2_9GAMM/115-285
B5JXF5_9GAMM/109-290
B5K002_9RHOB/47-263
B5K871_9RHOB/117-320
B5KA32_9RHOB/500-714
B5KA33_9RHOB/162-373
B5KE99_9RHOB/122-304
B5KEA4_9RHOB/125-310
B5MIL0_SALET/54-265
B5ML33_SALET/124-304
B5ML36_SALET/110-280
B5ML38_SALET/105-293
B5ML39_SALET/114-319
B5MMP2_SALET/108-291
B5MV85_SALET/114-319
B5MV86_SALET/105-293
B5MV88_SALET/110-280
B5MV91_SALET/124-304
B5MXX0_SALET/108-291
B5N2D6_SALET/54-265
B5N7Z2_SALET/114-319
B5N7Z3_SALET/105-293
B5N7Z5_SALET/110-280
B5N7Z8_SALET/124-304
B5N990_SALET/108-291
B5NEZ7_SALET/54-265
B5NKT0_SALET/54-265
B5NMD6_SALET/114-319
B5NMD7_SALET/105-293
B5NMD9_SALET/110-280
B5NME2_SALET/124-304
B5NT70_SALET/108-291
B5P3D0_SALET/54-267
B5P5R2_SALET/124-304
B5P5R5_SALET/110-280
B5P5R7_SALET/105-293
B5P5R8_SALET/114-319
B5P6Z5_SALET/108-291
B5PAG9_SALET/54-267
B5PHT6_SALET/124-304
B5PHT9_SALET/110-280
B5PHU1_SALET/105-293
B5PHU2_SALET/114-319
B5PIC2_SALET/108-291
B5PTT7_SALHA/54-265
B5PV74_SALHA/124-304
B5PV77_SALHA/110-280
B5PV79_SALHA/105-293
B5PV80_SALHA/114-319
B5PW36_SALHA/108-291
B5Q213_SALVI/124-304
B5Q216_SALVI/110-280
B5Q218_SALVI/105-293
B5Q219_SALVI/114-319
B5Q2B3_SALVI/54-267
B5Q3S5_SALVI/108-291
B5QEN7_CAMJE/95-251
B5QFM5_CAMJE/87-280
B5QG79_CAMJE/107-272
B5QIS6_CAMJE/160-334
B5QKZ7_LACRH/44-272
B5QL91_LACRH/56-284
B5QM63_LACRH/115-337
B5QMT4_LACRH/117-292
B5QPP8_LACRH/110-295
B5QRE6_LACRH/108-277
B5R0U5_SALEP/108-291
B5R2L9_SALEP/114-319
B5R2M0_SALEP/105-293
B5R2M2_SALEP/110-280
B5R346_SALEP/54-265
B5R9H5_SALG2/108-291
B5RCJ0_SALG2/54-265
B5RH59_SALG2/114-319
B5RH60_SALG2/105-293
B5RH62_SALG2/110-280
B5RL26_BORDL/119-325
B5RLD0_BORDL/124-308
B5RMD8_BORDL/116-301
B5RN10_BORDL/137-316
B5RPT4_BORRA/116-301
B5RQF4_BORRA/137-316
B5RR19_BORRA/119-325
B5RRC3_BORRA/124-308
B5RVG9_RALSO/110-294
B5RVH3_RALSO/174-384
B5RVH5_RALSO/116-308
B5RVH6_RALSO/123-332
B5RVP7_RALSO/108-292
B5S2H2_RALSO/47-270
B5SIA6_RALSO/108-292
B5SIG7_RALSO/110-294
B5SIS7_RALSO/174-384
B5SIS9_RALSO/116-308
B5SIT0_RALSO/123-332
B5SJ33_RALSO/47-270
B5TT98_BACPU/108-171
B5UN24_BACCE/46-274
B5UNP6_BACCE/106-275
B5US60_BACCE/117-291
B5US62_BACCE/106-312
B5UVW1_BACCE/111-298
B5V3M7_BACCE/116-300
B5V6J8_BACCE/46-274
B5V8H9_BACCE/117-291
B5V8I1_BACCE/106-312
B5V9G8_BACCE/111-298
B5VCC1_BACCE/106-275
B5VW05_SPIMA/117-319
B5VYH9_SPIMA/41-257
B5W095_SPIMA/493-704
B5W1L6_SPIMA/109-291
B5W2T0_SPIMA/153-327
B5W710_SPIMA/114-292
B5WLT5_9BURK/47-270
B5WM72_9BURK/115-330
B5WM73_9BURK/108-298
B5WM75_9BURK/130-337
B5WM78_9BURK/110-290
B5WRS2_9BURK/109-295
B5XJZ5_STRPZ/116-309
B5XKU7_STRPZ/44-268
B5XLB2_STRPZ/53-281
B5XLE7_STRPZ/44-268
B5XM62_STRPZ/105-285
B5XNS2_KLEP3/54-235
B5Y1U9_KLEP3/110-280
B5Y1V1_KLEP3/105-293
B5Y1V2_KLEP3/114-319
B5Y2X2_KLEP3/108-291
B5Y836_COPPD/46-261
B5Y8C3_COPPD/101-270
B5Y8C5_COPPD/109-280
B5Y8P9_COPPD/111-287
B5Y9J9_COPPD/99-285
B5Y9U1_COPPD/181-316
B5YAQ9_DICT6/58-281
B5YD69_DICT6/53-280
B5YEL5_DICT6/115-292
B5YEL7_DICT6/110-297
B5YEL8_DICT6/111-309
B5YFT3_THEYD/109-288
B5YFT6_THEYD/126-325
B5YFT9_THEYD/106-289
B5YFU0_THEYD/109-312
B5YJI6_THEYD/48-273
B5YXV5_ECO5E/54-268
B5YZC1_ECO5E/114-319
B5YZC2_ECO5E/105-293
B5YZC4_ECO5E/110-280
B5Z3I8_ECO5E/108-291
B5Z6Z5_HELPG/90-254
B5Z7A2_HELPG/150-328
B5Z9B3_HELPG/72-273
B5Z9H6_HELPG/2-226
B5ZCR5_GLUDA/56-273
B5ZJV2_GLUDA/112-301
B5ZV73_RHILW/46-269
B5ZWJ3_RHILW/112-298
B5ZWJ6_RHILW/119-297
B5ZWJ8_RHILW/112-302
B5ZWJ9_RHILW/128-330
B6AQL0_9BACT/125-331
B6AQL1_9BACT/117-322
B6AQL3_9BACT/120-311
B6AQL6_9BACT/111-290
B6ARD6_9BACT/47-269
B6AZS1_9RHOB/122-304
B6B2G5_9RHOB/48-265
B6B440_9RHOB/106-309
B6B441_9RHOB/106-294
B6B443_9RHOB/124-309
B6B7W0_9RHOB/47-263
B6BB04_9RHOB/115-317
B6BB05_9RHOB/106-294
B6BB08_9RHOB/125-308
B6BB14_9RHOB/116-298
B6BKV5_9PROT/40-276
B6BKY4_9PROT/92-291
B6BLX1_9PROT/67-260
B6BNJ8_9PROT/165-339
B6BNQ9_9PROT/105-272
B6BSE3_9RICK/103-306
B6BSE3_9RICK/593-783
B6BSE4_9RICK/108-283
B6BSE7_9RICK/113-298
B6BU94_9PROT/24-240
B6BW09_9PROT/108-290
B6BWE2_9PROT/51-251
B6BWE3_9PROT/107-293
B6BWE5_9PROT/112-278
B6BWE8_9PROT/110-292
B6BZK6_9GAMM/96-283
B6C0H8_9GAMM/48-263
B6C5B4_9GAMM/109-290
B6C5B7_9GAMM/128-301
B6C5B9_9GAMM/108-295
B6C5C0_9GAMM/134-336
B6CM12_9ENTR/111-282
B6CM15_9ENTR/114-320
B6CM17_9ENTR/111-280
B6CM20_9ENTR/1-187
B6CM22_9ENTR/111-282
B6CM25_9ENTR/124-303
B6CM26_9ENTR/1-205
B6CM27_9ENTR/105-294
B6CM29_9ENTR/111-281
B6CM31_9ENTR/123-303
B6EIW8_ALISL/54-270
B6ELH9_ALISL/105-294
B6ELI0_ALISL/112-317
B6EPV4_ALISL/108-291
B6FJ48_9CLOT/114-291
B6FQV6_9CLOT/110-297
B6FTR9_9CLOT/116-296
B6FU54_9CLOT/109-311
B6FUS1_9CLOT/44-271
B6FXZ6_9CLOT/44-271
B6FYR7_9CLOT/108-309
B6FYU4_9CLOT/111-298
B6FYU6_9CLOT/119-296
B6G0J0_9CLOT/107-287
B6GAA8_9ACTN/152-373
B6GAX0_9ACTN/56-295
B6GCS7_9ACTN/61-293
B6GCY3_9ACTN/123-303
B6GCY8_9ACTN/115-260
B6GCZ0_9ACTN/116-316
B6H454_PENCW/64-292
B6HT98_PENCW/25-236
B6HZ62_ECOSE/114-319
B6HZ63_ECOSE/105-293
B6HZ65_ECOSE/110-280
B6I2E5_ECOSE/108-291
B6I4W7_ECOSE/54-268
B6IRG4_RHOCS/115-301
B6IRG6_RHOCS/119-309
B6IRG7_RHOCS/113-316
B6IV82_RHOCS/55-273
B6J0G8_COXB2/42-192
B6J2R0_COXB2/103-291
B6J2R1_COXB2/111-317
B6J5L0_COXB1/103-291
B6J5L1_COXB1/111-317
B6J6W5_COXB1/42-192
B6JCF3_OLICO/103-306
B6JCF4_OLICO/112-302
B6JCF7_OLICO/119-300
B6JCG0_OLICO/127-313
B6JCP5_OLICO/53-270
B6JL78_HELP2/100-254
B6JLX3_HELP2/173-351
B6JNZ2_HELP2/72-273
B6JP57_HELP2/47-269
B6JVW2_SCHJY/29-249
B6K3N4_SCHJY/84-301
B6KD78_TOXGO/50-267
B6Q276_PENMQ/25-236
B6Q5A1_PENMQ/75-291
B6QHK9_PENMQ/63-289
B6QZW7_9RHOB/116-319
B6QZW7_9RHOB/893-1083
B6QZW9_9RHOB/119-297
B6QZX2_9RHOB/112-298
B6R601_9RHOB/61-280
B6SW32_MAIZE/100-309
B6U2J2_MAIZE/94-339
B6U8C5_MAIZE/110-320
B6VLJ3_PHOAA/115-298
B6VVE5_9BACE/97-284
B6VYG2_9BACE/117-294
B6VYG5_9BACE/108-286
B6VYG7_9BACE/109-305
B6W116_9BACE/112-298
B6W289_9BACE/51-270
B6W7N6_9FIRM/4-196
B6W7W9_9FIRM/54-285
B6W7Y3_9FIRM/117-298
B6W8B6_9FIRM/47-268
B6WAE4_9FIRM/112-296
B6WAW5_9FIRM/101-276
B6WQN9_9DELT/113-317
B6WQP0_9DELT/109-296
B6WQP2_9DELT/126-278
B6WQP5_9DELT/110-288
B6XCH3_9ENTR/96-279
B6XIZ0_9ENTR/68-280
B6XKD9_9ENTR/114-319
B6XKE0_9ENTR/108-293
B6XKE2_9ENTR/115-283
B6XKE5_9ENTR/109-289
B6XSG7_9BIFI/56-312
B6XTA3_9BIFI/44-277
B6XTA6_9BIFI/123-328
B6XUC9_9BIFI/116-308
B6XUD1_9BIFI/109-301
B6XUD4_9BIFI/134-340
B6Y6E8_9RICK/109-296
B6Y6P1_9RICK/40-257
B6Y7E3_9RICK/131-303
B6Y870_9RICK/142-342
B6Y8R8_9RICK/114-280
B6YQ55_AZOPC/95-279
B6YQL7_AZOPC/51-270
B6YRB7_AZOPC/115-294
B6YS01_AZOPC/116-301
B6YS30_AZOPC/98-294
B6ZS45_ECO57/124-304
B6ZSD0_ECO57/110-280
B6ZSD2_ECO57/105-293
B6ZSD3_ECO57/114-319
B6ZUH6_ECO57/108-291
B6ZXY5_ECO57/54-268
B7A5S2_THEAQ/43-193
B7A802_THEAQ/108-298
B7A899_THEAQ/40-261
B7AAS4_THEAQ/115-287
B7AAS7_THEAQ/99-264
B7AAT0_THEAQ/103-282
B7AEN4_9BACE/117-303
B7AH10_9BACE/51-257
B7ALF0_9BACE/117-294
B7ALF3_9BACE/107-285
B7ALF5_9BACE/109-305
B7AM91_9BACE/97-284
B7APZ6_9BACE/121-323
B7ARH5_9BACE/44-270
B7AUR6_9BACE/123-309
B7AVY7_9BACE/187-375
B7AWC5_9BACE/114-289
B7B520_9PORP/109-285
B7B5D5_9PORP/117-306
B7B5D8_9PORP/116-295
B7B5E0_9PORP/116-312
B7B5K8_9PORP/95-279
B7B5M4_9PORP/112-298
B7BB17_9PORP/51-272
B7C8W7_9FIRM/110-296
B7CA46_9FIRM/42-203
B7CAD3_9FIRM/106-275
B7CAK7_9FIRM/101-301
B7CAN4_9FIRM/50-279
B7CB16_9FIRM/107-280
B7CLQ3_BURPS/142-328
B7CRN9_BURPS/57-280
B7D0E9_BURPS/110-290
B7D0F2_BURPS/127-338
B7D0F4_BURPS/108-298
B7D0F5_BURPS/116-324
B7DM10_9BACL/87-277
B7DPS2_9BACL/109-295
B7DRP6_9BACL/109-317
B7DRP8_9BACL/122-299
B7DSK2_9BACL/59-286
B7DTA4_9BACL/70-299
B7DTN2_9BACL/485-696
B7DU09_9BACL/44-264
B7DU10_9BACL/109-289
B7G4J3_PHATC/188-364
B7G718_PHATC/78-363
B7GGI4_ANOFW/114-288
B7GGI6_ANOFW/106-312
B7GH40_ANOFW/46-274
B7GJ31_ANOFW/111-297
B7GQ74_BIFLS/114-304
B7GQB0_BIFLS/56-289
B7GQB3_BIFLS/123-332
B7GTD4_BIFLS/76-313
B7GVN4_ACIB3/109-314
B7GVN5_ACIB3/119-304
B7GWQ7_ACIB3/53-269
B7H325_ACIB3/108-295
B7H6Q0_BACC4/106-312
B7HE89_BACC4/46-274
B7HJS1_BACC4/111-298
B7HM35_BACC7/106-312
B7HQ10_BACC7/116-300
B7HQL4_BACC7/46-274
B7HRY5_BACC7/111-298
B7HSA9_BACC7/109-235
B7HSB0_BACC7/1-75
B7I8K0_ACIB5/53-269
B7IAW7_ACIB5/119-304
B7IAW8_ACIB5/108-313
B7IBJ7_ACIB5/108-295
B7IE99_THEAB/45-272
B7IGN8_THEAB/172-363
B7IGZ4_THEAB/107-306
B7IHN6_THEAB/105-271
B7IIW8_BACC2/46-274
B7IU26_BACC2/111-298
B7IUS4_BACC2/106-312
B7J0R2_BORBZ/119-298
B7J1D3_BORBZ/116-322
B7J1N2_BORBZ/123-307
B7J3V4_ACIF2/111-287
B7J3V6_ACIF2/106-293
B7J3V7_ACIF2/112-309
B7J4S6_ACIF2/49-214
B7J5U2_ACIF2/108-291
B7JK02_BACC0/106-312
B7JLE2_BACC0/111-298
B7JLN1_BACC0/110-180
B7JPV2_BACC0/109-315
B7JQ50_BACC0/46-274
B7JUV5_CYAP8/47-270
B7JXA1_CYAP8/61-277
B7JZU4_CYAP8/493-704
B7K204_CYAP8/41-253
B7K2J2_CYAP8/115-293
B7K357_CYAP8/116-318
B7K4Q8_CYAP8/147-321
B7K9N1_CYAP7/61-277
B7KDI7_CYAP7/44-259
B7KEX4_CYAP7/115-293
B7KHC0_CYAP7/493-704
B7KLL9_CYAP7/115-317
B7KSK5_METC4/46-269
B7KU71_METC4/119-293
B7KU73_METC4/117-307
B7KU74_METC4/112-315
B7L3L1_METC4/68-290
B7LBG9_ECO55/54-268
B7LCU3_ECO55/108-291
B7LFV5_ECO55/114-319
B7LFV6_ECO55/105-293
B7LFV8_ECO55/110-280
B7LLF5_ESCF3/54-268
B7LMQ2_ESCF3/108-291
B7LWE8_ESCF3/114-319
B7LWE9_ESCF3/105-293
B7LWF4_ESCF3/110-280
B7M128_ECO8A/114-319
B7M129_ECO8A/105-293
B7M131_ECO8A/110-280
B7M5Z7_ECO8A/54-268
B7M9J3_ECO8A/108-291
B7MAK8_ECO45/114-319
B7MAK9_ECO45/105-293
B7MAL1_ECO45/110-280
B7MG79_ECO45/54-268
B7MLP1_ECO45/108-291
B7MNU4_ECO81/114-319
B7MNU5_ECO81/105-293
B7MNU7_ECO81/110-280
B7MSW8_ECO81/108-291
B7MXZ2_ECO81/54-268
B7N5S7_ECOLU/54-268
B7N7V8_ECOLU/114-319
B7N7V9_ECOLU/105-293
B7N7W1_ECOLU/110-280
B7NGG6_ECOLU/108-291
B7NHJ1_ECO7I/114-319
B7NHJ2_ECO7I/105-293
B7NHJ4_ECO7I/110-280
B7NNZ6_ECO7I/54-268
B7NUE6_ECO7I/108-291
B7QVG9_9RHOB/47-263
B7QW04_9RHOB/116-298
B7QW08_9RHOB/125-310
B7QW11_9RHOB/106-299
B7QW12_9RHOB/114-316
B7R7G2_9THEO/44-267
B7R8A6_9THEO/53-287
B7R9C6_9THEO/189-381
B7R9K3_9THEO/461-671
B7R9Y0_9THEO/1-83
B7R9Y2_9THEO/113-287
B7RME0_9RHOB/48-265
B7RPB4_9RHOB/113-315
B7RPB5_9RHOB/106-294
B7RPB8_9RHOB/125-310
B7RPC2_9RHOB/116-298
B7RSN3_9GAMM/110-312
B7RSN4_9GAMM/106-294
B7RSN6_9GAMM/120-292
B7RSP0_9GAMM/121-301
B7RU63_9GAMM/47-266
B7S079_9GAMM/111-295
B7UFX3_ECO27/54-268
B7UID5_ECO27/114-319
B7UID6_ECO27/105-293
B7UID8_ECO27/110-280
B7UQP3_ECO27/108-291
B7UZJ2_PSEA8/114-286
B7UZJ4_PSEA8/107-300
B7UZJ5_PSEA8/106-307
B7V7T8_PSEA8/108-291
B7VBR0_PSEA8/47-209
B7VIZ8_VIBSL/117-319
B7VIZ9_VIBSL/109-298
B7VKW6_VIBSL/108-291
B7VL86_VIBSL/54-267
B7WTF6_COMTE/111-317
B7WTF7_COMTE/110-303
B7WTF9_COMTE/253-460
B7WTG2_COMTE/110-293
B7WU66_COMTE/131-325
B7WW30_COMTE/475-686
B7X3Y2_COMTE/48-267
B7XRX7_BORGA/116-305
B7XSM3_BORGA/116-322
B7XSX7_BORGA/123-307
B7XTR5_BORGA/119-298
B7XU83_BORGA/116-305
B7XVD2_BORGA/123-307
B7XVI2_BORGA/119-298
B7XW22_BORGA/116-322
B7Z2Z3_HUMAN/101-287
B8ALG2_ORYSI/75-284
B8BI47_ORYSI/334-542
B8BN40_ORYSI/48-293
B8CBL4_THAPS/36-220
B8CM51_SHEPW/110-312
B8CNK7_SHEPW/105-293
B8CNK9_SHEPW/98-264
B8CPW4_SHEPW/58-269
B8CTD5_SHEPW/112-298
B8CWJ1_HALOH/109-308
B8CWJ2_HALOH/110-299
B8CWJ4_HALOH/114-293
B8CWJ7_HALOH/109-287
B8CY17_HALOH/45-289
B8D077_HALOH/97-308
B8D772_BUCAT/48-288
B8D7C3_BUCAT/114-322
B8D8W8_BUCA5/48-288
B8D918_BUCA5/105-294
B8D919_BUCA5/114-322
B8DBP7_LISMH/117-292
B8DGA5_LISMH/123-307
B8DH91_LISMH/106-293
B8DHJ7_LISMH/47-271
B8DLD6_DESVM/182-386
B8DLJ7_DESVM/54-254
B8DP78_DESVM/111-289
B8DP83_DESVM/114-320
B8DSR0_BIFA0/123-332
B8DSR2_BIFA0/44-277
B8DST8_BIFA0/142-347
B8DSU1_BIFA0/111-357
B8DSU3_BIFA0/117-311
B8DVI4_BIFA0/60-292
B8DYH2_DICTD/58-281
B8DZV7_DICTD/54-281
B8E327_DICTD/115-292
B8E329_DICTD/110-297
B8E330_DICTD/112-310
B8E693_SHEB2/119-323
B8E694_SHEB2/105-298
B8E696_SHEB2/114-280
B8E7Z2_SHEB2/111-297
B8EEB8_SHEB2/53-264
B8ESN4_METSB/46-267
B8ETL7_METSB/105-308
B8ETL8_METSB/133-323
B8ETM0_METSB/119-298
B8F3B1_HAEPS/115-319
B8F3B2_HAEPS/106-301
B8F3B4_HAEPS/111-275
B8F427_HAEPS/54-296
B8F650_HAEPS/111-294
B8FBS2_DESAA/120-305
B8FBS3_DESAA/115-320
B8FF87_DESAA/120-306
B8FMP6_DESAA/48-266
B8FPP4_DESHD/108-295
B8FT60_DESHD/113-317
B8FT61_DESHD/113-317
B8FVG3_DESHD/69-296
B8FWX9_DESHD/94-271
B8FY49_DESHD/485-696
B8FYB1_DESHD/35-240
B8G283_DESHD/68-295
B8G5X6_CHLAD/142-329
B8G5X8_CHLAD/120-293
B8G672_CHLAD/66-303
B8G6V3_CHLAD/113-322
B8G7C2_CHLAD/56-275
B8GLH0_THISH/109-294
B8GMM4_THISH/120-326
B8GMM5_THISH/103-286
B8GMM7_THISH/111-283
B8GMN0_THISH/117-298
B8GQE7_THISH/47-265
B8H098_CAUCN/104-294
B8H099_CAUCN/102-311
B8H659_CAUCN/50-266
B8H9E1_ARTCA/52-264
B8HA27_ARTCA/49-280
B8HGW5_ARTCA/146-348
B8HGW6_ARTCA/119-310
B8HGW8_ARTCA/144-330
B8HGX1_ARTCA/123-301
B8HME8_CYAP4/491-702
B8HQ44_CYAP4/123-300
B8HUW1_CYAP4/117-319
B8HYL5_CYAP4/45-261
B8I062_CLOCE/119-300
B8I1X5_CLOCE/44-267
B8I3Y1_CLOCE/54-297
B8I4G6_CLOCE/485-697
B8I6G9_CLOCE/108-307
B8I6H0_CLOCE/109-296
B8ICE7_METNO/119-295
B8IMW8_METNO/126-316
B8IMW9_METNO/108-311
B8IPW3_METNO/46-269
B8IZT6_DESDA/106-310
B8IZT7_DESDA/108-303
B8J1M9_DESDA/49-190
B8J5K8_ANAD2/116-303
B8J8E3_ANAD2/106-309
B8J8E4_ANAD2/117-307
B8J8E6_ANAD2/116-300
B8JDI6_ANAD2/44-228
B8K7N8_VIBPA/54-269
B8K970_VIBPA/108-291
B8KDY6_VIBPA/127-307
B8KDY9_VIBPA/115-284
B8KDZ1_VIBPA/105-294
B8KDZ2_VIBPA/117-318
B8KF88_9GAMM/496-711
B8KF89_9GAMM/178-389
B8KH04_9GAMM/47-190
B8KJ32_9GAMM/106-287
B8KJ35_9GAMM/122-294
B8KJ37_9GAMM/106-297
B8KJ38_9GAMM/114-316
B8KMY8_9GAMM/95-281
B8KR50_9GAMM/109-290
B8KR53_9GAMM/105-277
B8KR55_9GAMM/108-296
B8KR56_9GAMM/108-307
B8KRX6_9GAMM/96-280
B8KYD9_9GAMM/48-242
B8KZG8_9GAMM/120-290
B8L076_9GAMM/49-264
B8L0R9_9GAMM/120-300
B8L0S3_9GAMM/105-301
B8L0S4_9GAMM/106-309
B8L3S1_9GAMM/109-294
B8LEL5_THAPS/74-303
B8LTT4_TALSN/25-236
B8M7U6_TALSN/72-290
B8N9M7_ASPFN/105-336
B8NA25_ASPFN/25-236
B8NSN4_ASPFN/132-318
B8NSW6_ASPFN/23-248
B8XXY2_STRAG/1-100
B8XXY5_STRAG/1-100
B8XXY7_STRAG/1-100
B8ZKE7_STRPJ/42-259
B8ZL25_STRPJ/44-270
B8ZLD0_STRPJ/116-309
B8ZM05_STRPJ/53-281
B8ZM65_STRPJ/105-285
B8ZQP5_MYCLB/137-341
B8ZQP6_MYCLB/136-334
B8ZRN9_MYCLB/70-307
B8ZT17_MYCLB/56-263
B9A0M2_THEEB/491-702
B9A946_9RICK/1-106
B9AAJ2_BORBU/116-322
B9AAP2_BORBU/119-298
B9AB12_BORBU/123-307
B9ACA0_BORBU/116-305
B9AD34_METSM/118-299
B9ADR9_METSM/59-301
B9AEM0_METSM/112-328
B9AFC0_METSM/53-281
B9AFH3_METSM/118-342
B9AFH4_METSM/114-290
B9AH73_METSM/113-307
B9B7M7_9BURK/47-270
B9B9D5_9BURK/108-294
B9B9I6_9BURK/110-290
B9B9I9_9BURK/127-337
B9B9J1_9BURK/108-298
B9B9J2_9BURK/115-323
B9BJT8_9BURK/47-270
B9BXM4_9BURK/108-294
B9BXS8_9BURK/110-290
B9BXT1_9BURK/127-340
B9BXT3_9BURK/108-298
B9BXT4_9BURK/115-323
B9C3U5_9BURK/47-270
B9CJH3_9BURK/108-294
B9CJP8_9BURK/115-323
B9CJP9_9BURK/108-298
B9CJQ1_9BURK/127-340
B9CJQ4_9BURK/110-290
B9CJX4_9ACTN/55-316
B9CKU7_9ACTN/116-297
B9CKV0_9ACTN/118-300
B9CKV2_9ACTN/119-315
B9CLH8_9ACTN/58-293
B9CMP7_9ACTN/122-334
B9CPJ6_STACP/35-240
B9CQH5_STACP/108-314
B9CSX7_STACP/106-275
B9CTH7_STACP/116-288
B9CTZ2_STACP/111-295
B9CUA1_STACP/53-275
B9CUH3_STACP/44-268
B9CW23_9PAST/111-276
B9CW25_9PAST/106-301
B9CW27_9PAST/119-323
B9CXX3_WOLRE/64-258
B9D2X7_WOLRE/166-336
B9D3A3_WOLRE/98-251
B9D3B1_WOLRE/177-341
B9D3P5_WOLRE/40-263
B9DH96_ARATH/84-293
B9DJ63_STACT/121-307
B9DMH0_STACT/111-295
B9DMU4_STACT/53-275
B9DND3_STACT/44-258
B9DQ99_STACT/108-312
B9DRZ1_STRU0/44-268
B9DSF1_STRU0/53-281
B9DTQ8_STRU0/109-278
B9DTU4_STRU0/116-309
B9DUR8_STRU0/105-285
B9DX97_CLOK1/482-693
B9E0V8_CLOK1/108-305
B9E0V9_CLOK1/124-311
B9E4M1_CLOK1/66-296
B9E5X7_CLOK1/44-285
B9E736_MACCJ/44-268
B9E812_MACCJ/53-275
B9E8C9_MACCJ/112-291
B9EAS7_MACCJ/107-311
B9FAE3_ORYSJ/74-283
B9GKG9_POPTR/356-562
B9H9H1_POPTR/81-290
B9HMM6_POPTR/64-273
B9HT54_POPTR/67-316
B9IHV7_POPTR/76-285
B9IVZ1_BACCQ/106-312
B9IYW1_BACCQ/107-291
B9IZ32_BACCQ/20-248
B9J0N1_BACCQ/111-298
B9JG21_AGRRK/27-241
B9JG46_AGRRK/35-258
B9JH50_AGRRK/112-298
B9JH53_AGRRK/119-297
B9JH55_AGRRK/112-302
B9JH56_AGRRK/109-312
B9JXV9_AGRVS/74-297
B9JY56_AGRVS/119-297
B9JY58_AGRVS/112-302
B9JY59_AGRVS/108-311
B9K6P2_THENN/108-304
B9K6P3_THENN/87-298
B9K6W4_THENN/45-271
B9KCS5_CAMLR/41-296
B9KD40_CAMLR/106-271
B9KEJ3_CAMLR/64-257
B9KEZ4_CAMLR/91-307
B9KFY1_CAMLR/155-325
B9KHE7_ANAMF/123-301
B9KHU6_ANAMF/116-282
B9KHX4_ANAMF/97-301
B9KIR3_ANAMF/67-284
B9KIY1_ANAMF/120-307
B9KN58_RHOSK/48-265
B9KNJ1_RHOSK/115-318
B9KNJ2_RHOSK/107-296
B9KYH8_THERP/67-290
B9KZ29_THERP/22-63
B9KZT6_THERP/110-319
B9L236_THERP/57-293
B9L277_THERP/111-299
B9L279_THERP/121-301
B9L281_THERP/118-293
B9L391_THERP/57-281
B9L690_NAUPA/48-258
B9L6T3_NAUPA/60-237
B9L7V4_NAUPA/89-251
B9L9F6_NAUPA/105-268
B9L9N7_NAUPA/157-328
B9LF03_CHLSY/107-186
B9LIL2_CHLSY/58-295
B9LIU2_CHLSY/56-236
B9LJ98_CHLSY/113-322
B9LKJ0_CHLSY/93-289
B9LKJ5_CHLSY/122-295
B9LKJ7_CHLSY/142-329
B9LS84_HALLT/44-281
B9LV74_HALLT/46-199
B9LXH2_HALLT/174-350
B9M167_GEOSF/107-313
B9M168_GEOSF/110-296
B9M7D7_GEOSF/44-259
B9MBI8_ACIET/48-267
B9MD83_ACIET/475-686
B9MFN5_ACIET/116-310
B9MFR4_ACIET/252-459
B9MFR6_ACIET/119-307
B9MFR7_ACIET/110-319
B9MJT0_ANATD/44-271
B9MKM0_ANATD/56-282
B9MQ96_ANATD/112-308
B9MQ97_ANATD/108-290
B9N987_POPTR/69-314
B9NN94_9RHOB/113-315
B9NN95_9RHOB/106-294
B9NN97_9RHOB/130-315
B9NNA4_9RHOB/116-298
B9NVI7_9RHOB/48-265
B9NZ81_PROMA/121-295
B9P0G1_PROMA/116-326
B9P104_PROMA/113-303
B9P3A8_PROMA/47-284
B9P3H0_PROMA/125-302
B9P818_POPTR/48-266
B9PEG4_POPTR/110-209
B9PFN9_POPTR/19-139
B9PI60_TOXGO/50-267
B9Q6A0_TOXGO/50-267
B9QX29_9RHOB/46-265
B9R1F7_9RHOB/110-296
B9R1F9_9RHOB/119-297
B9R1G1_9RHOB/112-302
B9R1G2_9RHOB/101-304
B9RCC8_RICCO/355-562
B9RIM1_RICCO/96-341
B9SE17_RICCO/66-275
B9SVS7_RICCO/138-347
B9T905_RICCO/474-676
B9WTM2_STRSU/53-281
B9WTX3_STRSU/24-175
B9WU25_STRSU/104-284
B9WV22_STRSU/45-268
B9WWX8_STRSU/108-277
B9WXG1_STRSU/115-288
B9X2X2_BORBU/119-298
B9X3L0_BORBU/116-304
B9X411_BORBU/116-322
B9X4U5_BORBU/123-307
B9X5B9_BORBU/116-305
B9X5X0_BORBU/123-307
B9X6U6_BORBU/116-322
B9X6Y0_BORBU/119-298
B9X7K2_9SPIO/119-298
B9X8C5_9SPIO/116-310
B9XIG9_9BACT/113-291
B9XIH1_9BACT/111-299
B9XM25_9BACT/89-270
B9XQF6_9BACT/44-252
B9XUN4_HELPY/173-351
B9XUV6_HELPY/49-271
B9XUY7_HELPY/72-273
B9XWB6_HELPY/100-269
B9XX34_HELPY/119-283
B9XY98_HELPY/47-270
B9XYN9_HELPY/72-273
B9XZ52_HELPY/119-283
B9XZI8_HELPY/173-351
B9Y1P5_HELPY/1-123
B9Y3L6_9FIRM/43-255
B9Y7A8_9FIRM/91-286
B9Y7B0_9FIRM/106-279
B9YB20_9FIRM/101-300
B9YB90_9FIRM/105-276
B9YD80_9FIRM/194-383
B9Z1G8_9NEIS/108-299
B9Z2K2_9NEIS/49-264
B9Z5P3_9NEIS/112-313
B9Z5P4_9NEIS/104-294
B9Z5P6_9NEIS/115-291
B9Z5P9_9NEIS/110-292
C0AAL9_9BACT/50-262
C0ADU4_9BACT/129-293
C0AEM0_9BACT/103-226
C0AHB0_BORBU/116-305
C0AI92_BORBU/116-322
C0AJ62_BORBU/123-307
C0AJI7_BORBU/119-298
C0AJQ1_BORBU/116-322
C0AK74_BORBU/116-303
C0AL10_BORBU/123-307
C0ALW9_BORBU/119-298
C0AM63_9SPIO/119-298
C0AMV9_9SPIO/123-307
C0ANN1_9SPIO/116-316
C0APB3_9SPIO/116-322
C0APT7_9SPIO/116-322
C0APT9_9SPIO/123-307
C0AVE7_9ENTR/55-299
C0AWF7_9ENTR/124-304
C0AWG1_9ENTR/110-278
C0AWG4_9ENTR/111-301
C0AWG5_9ENTR/540-745
C0B0I7_9ENTR/108-291
C0B861_9FIRM/110-253
C0B868_9FIRM/127-307
C0B8I5_9FIRM/114-294
C0B8R9_9FIRM/44-268
C0BBH6_9FIRM/69-304
C0BD25_9FIRM/117-326
C0BD26_9FIRM/115-322
C0BDN5_9FIRM/44-271
C0BFQ1_9BACT/42-271
C0BG43_9BACT/101-281
C0BG62_9BACT/109-284
C0BG81_9BACT/110-306
C0BG83_9BACT/109-287
C0BG86_9BACT/116-283
C0BKN3_9BACT/107-292
C0BKN5_9BACT/110-306
C0BKQ3_9BACT/95-276
C0BKQ5_9BACT/51-270
C0BM80_9BACT/108-284
C0BR82_9BIFI/56-312
C0BS81_9BIFI/28-233
C0BS84_9BIFI/44-277
C0BS95_9BIFI/134-340
C0BS98_9BIFI/109-301
C0BSA0_9BIFI/116-308
C0BXE1_9CLOT/52-282
C0BY50_9CLOT/113-290
C0BZS7_9CLOT/108-310
C0C0B8_9CLOT/44-271
C0C588_9CLOT/116-296
C0C5V8_9CLOT/110-298
C0CJ78_9FIRM/44-266
C0CNF5_9FIRM/56-285
C0CNX0_9FIRM/108-310
C0CNZ3_9FIRM/114-292
C0CPE6_9FIRM/60-287
C0CS92_9FIRM/116-296
C0CSA7_9FIRM/110-297
C0CVT6_9CLOT/109-284
C0CZ14_9CLOT/119-299
C0D144_9CLOT/43-272
C0D340_9CLOT/113-293
C0D991_9CLOT/113-319
C0D992_9CLOT/128-314
C0DSE4_EIKCO/110-301
C0DTB9_EIKCO/130-312
C0DTC5_EIKCO/121-293
C0DTD1_EIKCO/114-306
C0DTD2_EIKCO/113-317
C0DWX9_EIKCO/51-276
C0DZP5_9CORY/60-271
C0E3Y2_9CORY/82-324
C0E4M8_9CORY/115-320
C0E4M9_9CORY/130-323
C0E4N1_9CORY/127-298
C0E4N4_9CORY/116-303
C0EBB4_9CLOT/118-296
C0EHB1_9CLOT/124-309
C0EHB2_9CLOT/103-301
C0EHC4_9CLOT/57-279
C0EJ34_9CLOT/122-300
C0EK59_NEIFL/124-315
C0EL19_NEIFL/45-268
C0EQE4_NEIFL/112-316
C0EQE5_NEIFL/106-296
C0ER54_NEIFL/111-295
C0ER61_NEIFL/115-287
C0EUF5_9FIRM/44-270
C0EVS7_9FIRM/41-263
C0EY59_9FIRM/108-310
C0EY81_9FIRM/114-292
C0EYI9_9FIRM/122-302
C0F068_9FIRM/134-324
C0F895_9RICK/1-216
C0F8L8_9RICK/1-190
C0F9P7_9RICK/149-351
C0FAF1_9RICK/131-330
C0FMZ7_9FIRM/44-267
C0FR88_9FIRM/128-306
C0FTS0_9FIRM/110-318
C0FVT3_9FIRM/47-265
C0FXP5_9FIRM/131-334
C0FYF6_9FIRM/116-296
C0FZD1_9FIRM/111-313
C0G2Z4_9RHIZ/47-269
C0G763_9RHIZ/112-297
C0G766_9RHIZ/119-297
C0G768_9RHIZ/118-308
C0G769_9RHIZ/117-320
C0GCD6_9FIRM/109-297
C0GCV1_9FIRM/110-289
C0GEY6_9FIRM/44-271
C0GFT9_9FIRM/114-292
C0GFU1_9FIRM/109-296
C0GFU2_9FIRM/108-315
C0GJA4_9FIRM/12-209
C0GJC4_9FIRM/485-696
C0M690_STRE4/121-294
C0M7N1_STRE4/116-309
C0M954_STRE4/105-285
C0M9R9_STRE4/53-281
C0MA58_STRE4/44-268
C0MCV6_STRS7/105-285
C0MD55_STRS7/121-294
C0MDS8_STRS7/53-281
C0MEX4_STRS7/44-268
C0MGT2_STRS7/116-309
C0N4C8_9GAMM/108-289
C0N694_9GAMM/124-325
C0N695_9GAMM/106-293
C0N697_9GAMM/79-252
C0N6A0_9GAMM/117-298
C0N869_9GAMM/48-263
C0NQJ4_AJECG/25-238
C0NUK2_AJECG/59-295
C0NVG3_AJECG/73-289
C0PZZ8_SALPC/54-265
C0Q5I1_SALPC/90-295
C0Q5I2_SALPC/105-293
C0Q5I4_SALPC/110-280
C0Q6I7_SALPC/108-291
C0Q8N8_DESAH/113-319
C0Q8N9_DESAH/115-309
C0Q8P1_DESAH/122-297
C0QB10_DESAH/94-313
C0QCS0_DESAH/120-305
C0QSJ7_PERMH/111-316
C0QU93_PERMH/103-283
C0QUP8_PERMH/85-258
C0QUQ6_PERMH/40-253
C0QWL5_BRAHW/49-273
C0QWQ1_BRAHW/131-309
C0QZ37_BRAHW/122-330
C0QZE2_BRAHW/117-294
C0R3R2_WOLWR/122-350
C0R3W4_WOLWR/109-311
C0R4E4_WOLWR/43-260
C0R4Y7_WOLWR/109-347
C0RE72_BRUMB/119-297
C0RE74_BRUMB/118-308
C0RE75_BRUMB/106-309
C0RFZ0_BRUMB/47-269
C0S9G0_PARBP/25-236
C0SWB4_BORBU/119-298
C0SX33_BORBU/123-307
C0SXI7_BORBU/116-322
C0SY21_BORBU/116-302
C0SZQ6_BORBU/123-307
C0T0H0_BORBU/119-298
C0T0P4_BORBU/116-322
C0T0Z8_BORBU/116-303
C0VHG6_9GAMM/110-283
C0VKH3_9GAMM/108-295
C0VM45_9GAMM/126-306
C0VN43_9GAMM/108-313
C0VN44_9GAMM/119-304
C0VQ21_9GAMM/53-271
C0VRK9_9CORY/62-271
C0VUJ4_9CORY/76-313
C0VV32_9CORY/114-318
C0VV33_9CORY/136-327
C0VV35_9CORY/124-297
C0VV38_9CORY/106-298
C0VYU0_9ACTO/54-260
C0VZA8_9ACTO/111-300
C0VZB0_9ACTO/126-315
C0VZB3_9ACTO/107-292
C0W096_9ACTO/109-311
C0W165_9ACTO/132-363
C0W564_9ACTO/63-284
C0W770_9ACTO/235-477
C0W7F6_9ACTO/136-351
C0W7F7_9ACTO/140-330
C0W7F9_9ACTO/134-327
C0W7G2_9ACTO/119-317
C0W857_9ACTO/136-340
C0WC11_9FIRM/44-269
C0WE50_9FIRM/111-315
C0WE52_9FIRM/112-290
C0WE54_9FIRM/112-292
C0WHV9_9CORY/64-273
C0WJC3_9CORY/1-80
C0WJM4_9CORY/115-353
C0WK92_9CORY/111-316
C0WK93_9CORY/135-330
C0WK95_9CORY/118-296
C0WK98_9CORY/119-312
C0WQE2_LACBU/117-293
C0WQM7_LACBU/112-297
C0WSS2_LACBU/69-297
C0WSW7_LACBU/71-299
C0WTP5_LACBU/45-275
C0WU67_LACBU/109-278
C0WU87_LACBU/113-334
C0WVS5_LACFE/118-334
C0WVS6_LACFE/130-335
C0WWE2_LACFE/110-194
C0WWE3_LACFE/1-99
C0WWU0_LACFE/54-281
C0WWY1_LACFE/48-277
C0WXU4_LACFE/125-300
C0X011_LACFE/45-267
C0X029_LACFE/108-277
C0X278_ENTFA/127-335
C0X314_ENTFA/117-292
C0X3V4_ENTFA/46-275
C0X6V2_ENTFA/122-291
C0X879_ENTFA/54-282
C0X988_ENTFA/126-310
C0XFU2_LACHI/112-297
C0XKJ3_LACHI/117-293
C0XL66_LACHI/69-297
C0XLB1_LACHI/71-299
C0XLW7_LACHI/45-199
C0XMD9_LACHI/109-278
C0XMF9_LACHI/116-337
C0XQS1_9CORY/57-261
C0XRH1_9CORY/101-329
C0XS01_9CORY/130-334
C0XS02_9CORY/133-325
C0XS04_9CORY/126-305
C0XS08_9CORY/116-305
C0XU48_9CORY/64-273
C0Y338_BURPS/65-288
C0Y6T0_BURPS/142-328
C0YEI8_BURPS/110-290
C0YEJ1_BURPS/127-338
C0YEJ3_BURPS/108-298
C0YEJ4_BURPS/116-324
C0YW80_LACRE/31-250
C0YWA6_LACRE/108-277
C0YWT0_LACRE/46-274
C0YWY8_LACRE/32-259
C0YXR8_LACRE/109-294
C0YZL5_LACRE/111-335
C0Z0P9_LACRE/117-292
C0ZAJ3_BREBN/51-281
C0ZAX7_BREBN/25-217
C0ZB70_BREBN/113-300
C0ZGA7_BREBN/114-290
C0ZGA9_BREBN/106-312
C0ZN63_RHOE4/61-266
C1A0X7_RHOE4/129-305
C1A0X9_RHOE4/138-328
C1A0Y0_RHOE4/146-355
C1A1M2_RHOE4/66-305
C1A3X2_GEMAT/46-271
C1A8A5_GEMAT/113-329
C1A8A6_GEMAT/129-308
C1A8A8_GEMAT/118-294
C1A8B1_GEMAT/143-328
C1AER4_MYCBT/69-309
C1AIG6_MYCBT/56-265
C1AQ73_MYCBT/134-321
C1AQ74_MYCBT/151-355
C1AU57_RHOOB/126-302
C1AU59_RHOOB/132-322
C1AU60_RHOOB/130-340
C1AUM7_RHOOB/117-317
C1AVK6_RHOOB/61-301
C1B9N9_RHOOB/61-266
C1C8B9_STRP7/116-309
C1C8I0_STRP7/53-281
C1C8Q9_STRP7/105-285
C1CAK2_STRP7/42-259
C1CB64_STRP7/44-270
C1CBZ6_STRZJ/42-259
C1CC80_STRZJ/44-270
C1CFB1_STRZJ/116-309
C1CFH0_STRZJ/53-281
C1CFP1_STRZJ/105-285
C1CI86_STRZP/42-259
C1CIH1_STRZP/44-270
C1CLM8_STRZP/116-309
C1CLT5_STRZP/53-281
C1CM09_STRZP/105-285
C1CP77_STRZT/42-259
C1CPG3_STRZT/44-270
C1CSE8_STRZT/116-309
C1CSK6_STRZT/53-281
C1CST5_STRZT/105-285
C1CW41_DEIDV/132-311
C1CX15_DEIDV/103-271
C1CYP7_DEIDV/61-275
C1CZ66_DEIDV/43-243
C1CZD6_DEIDV/108-308
C1D0L6_DEIDV/104-233
C1D200_DEIDV/483-701
C1D305_DEIDV/508-726
C1D3U2_DEIDV/332-549
C1D4F3_LARHH/109-302
C1D5L9_LARHH/116-293
C1D5M1_LARHH/104-293
C1D5M2_LARHH/112-311
C1D914_LARHH/476-688
C1D9J6_LARHH/47-263
C1DML8_AZOVD/108-291
C1DQ94_AZOVD/106-307
C1DQ95_AZOVD/107-296
C1DQ97_AZOVD/114-286
C1DQD1_AZOVD/47-210
C1DUK9_SULAA/113-316
C1DV94_SULAA/40-254
C1DW69_SULAA/83-262
C1DWQ8_SULAA/111-286
C1DXU5_SULAA/101-279
C1E8B9_MICSR/66-236
C1EFY3_MICSR/90-288
C1EGW6_MICSR/66-279
C1EK57_BACC3/36-240
C1EPS8_BACC3/106-312
C1ESF2_BACC3/116-189
C1ETQ3_BACC3/46-274
C1EU91_BACC3/111-298
C1F462_ACIC5/113-301
C1F463_ACIC5/112-316
C1F6D1_ACIC5/112-303
C1F9L2_ACIC5/53-281
C1FL39_CLOBJ/44-272
C1FME9_CLOBJ/110-307
C1FMF0_CLOBJ/113-300
C1FQ78_CLOBJ/482-693
C1FS81_CLOBJ/57-288
C1G144_PARBD/197-322
C1GBY4_PARBD/25-236
C1HAM2_PARBA/25-235
C1HNC2_9ESCH/54-268
C1HPP6_9ESCH/114-319
C1HPP7_9ESCH/105-293
C1HPP9_9ESCH/110-280
C1HPQ2_9ESCH/124-304
C1HR24_9ESCH/108-291
C1HW22_NEIGO/45-268
C1HXM6_NEIGO/110-301
C1HZ36_NEIGO/148-332
C1HZ39_NEIGO/115-287
C1HZ43_NEIGO/117-307
C1HZ45_NEIGO/112-316
C1I3A8_9CLOT/482-692
C1I5D6_9CLOT/57-287
C1I5V8_9CLOT/44-272
C1I640_9CLOT/109-306
C1I641_9CLOT/111-296
C1IAV3_9CLOT/116-295
C1IAY3_9CLOT/122-295
C1KVJ8_LISMC/47-271
C1KWY9_LISMC/117-292
C1KWZ1_LISMC/106-312
C1L1C5_LISMC/110-294
C1M754_9ENTR/54-266
C1MBX4_9ENTR/108-291
C1MCJ6_9ENTR/114-319
C1MCJ7_9ENTR/105-293
C1MCJ9_9ENTR/110-280
C1MCK2_9ENTR/124-304
C1MKU9_MICPC/179-364
C1MLE6_MICPC/229-476
C1MP32_MICPC/68-282
C1MWV5_MICPC/201-411
C1MZM5_MICPC/108-258
C1NA57_MICPC/188-394
C1NBD2_9ESCH/108-291
C1NC29_9ESCH/114-319
C1NC30_9ESCH/105-293
C1NC32_9ESCH/110-280
C1NC35_9ESCH/124-304
C1P6Z8_BACCO/117-292
C1P701_BACCO/105-311
C1P9F0_BACCO/112-298
C1P9M3_BACCO/106-275
C1PAH2_BACCO/46-274
C2BDJ3_9FIRM/117-298
C2BDK4_9FIRM/54-283
C2BDR7_9FIRM/45-267
C2BGX4_9FIRM/109-301
C2BHB6_9FIRM/120-304
C2BIC7_9FIRM/109-286
C2C671_VIBCH/108-291
C2CA79_VIBCH/121-323
C2CA80_VIBCH/105-294
C2CA82_VIBCH/140-310
C2CAE8_VIBCH/147-327
C2CCD8_VIBCH/54-268
C2CFA6_9FIRM/49-270
C2CFI0_9FIRM/54-285
C2CFJ2_9FIRM/117-298
C2CGG0_9FIRM/102-278
C2CHQ6_9FIRM/113-297
C2CK66_9FIRM/115-308
C2CLM7_CORST/102-341
C2CNH9_CORST/111-320
C2CNI0_CORST/135-332
C2CNI2_CORST/126-313
C2CNI5_CORST/117-311
C2CS91_CORST/64-273
C2D1N7_LACBR/112-297
C2D1X0_LACBR/117-293
C2D415_LACBR/69-297
C2D461_LACBR/71-299
C2D4Q8_LACBR/45-275
C2D580_LACBR/109-278
C2D5A0_LACBR/116-337
C2DAK4_ENTFA/54-282
C2DBW1_ENTFA/122-291
C2DEQ3_ENTFA/127-335
C2DF95_ENTFA/126-310
C2DFP7_ENTFA/117-292
C2DHV8_ENTFA/46-275
C2DMZ2_ECOLX/124-304
C2DMZ5_ECOLX/110-280
C2DMZ7_ECOLX/105-293
C2DMZ8_ECOLX/114-319
C2DSV2_ECOLX/108-291
C2DUR3_ECOLX/54-268
C2E393_LACJO/107-291
C2E4G4_LACJO/103-326
C2E528_LACJO/112-281
C2E5S3_LACJO/54-285
C2E5V4_LACJO/47-297
C2E5W7_LACJO/118-298
C2EEH8_9LACO/109-278
C2EES7_9LACO/67-295
C2EFX1_9LACO/116-292
C2EFZ2_9LACO/47-277
C2EHR4_9LACO/112-333
C2EI19_9LACO/109-294
C2EKG8_9LACO/47-318
C2EKK9_9LACO/54-285
C2EL22_9LACO/112-281
C2EMG2_9LACO/118-297
C2EPD7_9LACO/114-337
C2EQR9_9LACO/107-291
C2ERI8_9LACO/110-295
C2ERV3_9LACO/117-292
C2ETL4_9LACO/54-281
C2ETR7_9LACO/51-279
C2EUC9_9LACO/127-333
C2EW06_9LACO/108-277
C2F9Q5_LACPA/110-295
C2FE63_LACPA/115-337
C2FEV4_LACPA/108-277
C2FG19_LACPA/117-292
C2FG39_LACPA/44-272
C2FGE6_LACPA/56-284
C2FWG5_9SPHI/52-274
C2FYY5_9SPHI/110-306
C2FYY7_9SPHI/118-299
C2FYZ1_9SPHI/118-288
C2G1A7_9SPHI/95-284
C2G2T7_9SPHI/108-285
C2G497_9SPHI/112-294
C2GJE8_9CORY/62-271
C2GK25_9CORY/76-313
C2GKK5_9CORY/114-318
C2GKK6_9CORY/136-327
C2GKK8_9CORY/124-297
C2GKL1_9CORY/106-298
C2GM87_LACRE/111-335
C2GMS6_LACRE/45-264
C2GMU9_LACRE/108-277
C2GNQ4_LACRE/46-274
C2GPI6_LACRE/32-259
C2GQ28_LACRE/109-294
C2GQK2_LACRE/117-292
C2GSW5_BIFLI/77-310
C2GY78_BIFLI/114-304
C2GY80_BIFLI/106-303
C2GY83_BIFLI/130-332
C2GYB5_BIFLI/75-308
C2GYB8_BIFLI/123-332
C2GZR5_ENTFA/46-275
C2H0Y2_ENTFA/127-335
C2H1F7_ENTFA/126-310
C2H1V8_ENTFA/117-292
C2H2W4_ENTFA/54-282
C2H474_ENTFA/122-291
C2H7N9_ENTFC/118-325
C2H7X0_ENTFC/49-278
C2H867_ENTFC/117-293
C2H8E8_ENTFC/140-333
C2H9C1_ENTFC/105-286
C2HBI3_ENTFC/110-279
C2HDZ3_ENTFC/54-282
C2HL16_LACAC/123-346
C2HM72_LACAC/107-291
C2HNK6_LACAC/54-285
C2HNN8_LACAC/47-293
C2HNQ1_LACAC/118-297
C2HR01_LACAC/112-281
C2HW08_VIBCH/147-327
C2HW11_VIBCH/140-310
C2HW13_VIBCH/105-294
C2HW14_VIBCH/121-323
C2HWH4_VIBCH/54-268
C2HX24_VIBCH/108-291
C2I531_VIBCH/147-327
C2I534_VIBCH/140-310
C2I536_VIBCH/105-294
C2I537_VIBCH/121-323
C2I654_VIBCH/108-291
C2IAP5_VIBCH/54-268
C2IDQ5_VIBCH/108-291
C2IH37_VIBCH/54-268
C2IJE3_VIBCH/147-327
C2IJE6_VIBCH/140-310
C2IJE8_VIBCH/105-294
C2IJE9_VIBCH/121-323
C2IMI3_VIBCH/54-268
C2IQF2_VIBCH/108-291
C2IRX2_VIBCH/147-327
C2IRX5_VIBCH/140-310
C2IRX7_VIBCH/105-294
C2IRX8_VIBCH/121-323
C2J6W6_VIBCH/54-268
C2J7N2_VIBCH/140-310
C2J7N5_VIBCH/121-323
C2J9L1_VIBCH/54-268
C2JF70_VIBCH/108-291
C2JFJ9_VIBCH/121-323
C2JFK0_VIBCH/105-294
C2JFK2_VIBCH/140-310
C2JFK5_VIBCH/147-327
C2JM82_ENTFA/54-282
C2JN27_ENTFA/46-275
C2JP84_ENTFA/127-335
C2JPQ9_ENTFA/126-310
C2JQ55_ENTFA/117-292
C2JRE0_ENTFA/122-291
C2JT71_LACRH/115-337
C2JVC0_LACRH/111-296
C2JWD7_LACRH/56-284
C2JWM7_LACRH/44-272
C2JWP7_LACRH/117-292
C2JY38_LACRH/109-278
C2KBW8_9LACO/54-285
C2KC08_9LACO/47-318
C2KC21_9LACO/118-297
C2KE39_9LACO/112-281
C2KEP1_9LACO/107-291
C2KGU2_9LACO/114-337
C2KHM6_LEUMC/55-289
C2KJW8_LEUMC/116-289
C2KKN4_LEUMC/106-310
C2KKN6_LEUMC/57-279
C2KKR3_LEUMC/109-279
C2KLH0_LEUMC/46-222
C2KLH3_LEUMC/105-279
C2KPH5_9ACTO/128-333
C2KPH6_9ACTO/126-313
C2KPH8_9ACTO/124-251
C2KPI1_9ACTO/93-285
C2KRI3_9ACTO/131-359
C2KSK9_9ACTO/62-324
C2KVD4_9FIRM/115-318
C2KVD5_9FIRM/99-269
C2KWA8_9FIRM/58-279
C2L0P1_9FIRM/116-296
C2L185_9FIRM/112-297
C2LHT9_PROMI/68-313
C2LIL2_PROMI/124-304
C2LIL5_PROMI/110-278
C2LIL7_PROMI/111-301
C2LIL8_PROMI/114-319
C2LKG7_PROMI/108-291
C2LPW4_STRSL/108-277
C2LQ71_STRSL/116-309
C2LQU9_STRSL/53-281
C2LQX9_STRSL/117-290
C2LRI2_STRSL/44-268
C2LRM1_STRSL/106-286
C2LTT9_STRSL/44-268
C2LW06_STAHO/108-312
C2LXJ0_STAHO/111-295
C2LXT7_STAHO/116-288
C2LYB0_STAHO/44-268
C2LYX5_STAHO/35-239
C2M0C8_STAHO/108-277
C2M1F0_STAHO/53-275
C2M433_CAPGI/51-278
C2M4F3_CAPGI/106-286
C2M4F6_CAPGI/109-305
C2M4M0_CAPGI/91-274
C2M6X5_CAPGI/111-286
C2M9A1_9PORP/121-317
C2M9A3_9PORP/110-292
C2MAX4_9PORP/51-268
C2MBB3_9PORP/112-293
C2MBR3_9PORP/121-307
C2ME32_9PORP/107-295
C2MF74_BACCE/111-298
C2MK79_BACCE/116-300
C2ML62_BACCE/116-322
C2MPP2_BACCE/117-291
C2MPP4_BACCE/106-312
C2MR92_BACCE/46-274
C2MRZ8_BACCE/106-275
C2MV96_BACCE/107-294
C2N598_BACCE/117-291
C2N5A0_BACCE/106-312
C2N6X4_BACCE/46-274
C2NAY6_BACCE/106-275
C2NC24_BACCE/111-298
C2NH25_BACCE/1-50
C2NLN6_BACCE/106-312
C2NLX3_BACCE/117-291
C2NNF2_BACCE/46-274
C2NP43_BACCE/106-275
C2NTA1_BACCE/111-298
C2P2Q5_BACCE/117-291
C2P2Q7_BACCE/106-312
C2P494_BACCE/46-274
C2P513_BACCE/106-275
C2P9E6_BACCE/111-298
C2PEI2_BACCE/107-291
C2PFG3_BACCE/116-322
C2PJ76_BACCE/117-291
C2PJ78_BACCE/106-312
C2PKS2_BACCE/46-274
C2PLI4_BACCE/106-275
C2PQ96_BACCE/111-298
C2PZW2_BACCE/117-291
C2PZW4_BACCE/106-312
C2Q1F0_BACCE/46-274
C2Q215_BACCE/106-275
C2Q6G1_BACCE/111-298
C2QG46_BACCE/117-291
C2QG48_BACCE/106-312
C2QHQ5_BACCE/46-274
C2QID8_BACCE/106-275
C2QME0_BACCE/111-298
C2QX84_BACCE/117-291
C2QX86_BACCE/106-312
C2QYW1_BACCE/46-274
C2QZI1_BACCE/106-275
C2R1R2_BACCE/116-322
C2R2I7_BACCE/111-298
C2RCA4_BACCE/117-291
C2RCA6_BACCE/106-312
C2RDU6_BACCE/46-274
C2REF0_BACCE/106-275
C2RHI0_BACCE/121-308
C2RS66_BACCE/117-291
C2RS68_BACCE/106-312
C2RTP8_BACCE/46-274
C2RUC0_BACCE/106-275
C2RXZ9_BACCE/111-298
C2S354_BACCE/116-300
C2S418_BACCE/116-242
C2S419_BACCE/1-75
C2S7W7_BACCE/117-291
C2S7W9_BACCE/106-312
C2S9J0_BACCE/46-274
C2S9T5_BACCE/106-275
C2SEH9_BACCE/111-298
C2SJF5_BACCE/116-300
C2SP00_BACCE/117-291
C2SP02_BACCE/106-312
C2SQR5_BACCE/46-274
C2SRE5_BACCE/106-275
C2STV4_BACCE/52-279
C2SVC4_BACCE/111-298
C2T517_BACCE/117-291
C2T519_BACCE/106-312
C2T6M0_BACCE/46-274
C2T786_BACCE/106-275
C2TAR2_BACCE/111-298
C2TFX3_BACCE/107-177
C2TKN3_BACCE/117-291
C2TKN5_BACCE/106-312
C2TM99_BACCE/106-275
C2TMK3_BACCE/46-274
C2TRS3_BACCE/111-298
C2U1M6_BACCE/117-291
C2U1M8_BACCE/106-312
C2U3A0_BACCE/46-274
C2U3S8_BACCE/106-275
C2U8D2_BACCE/111-298
C2UI28_BACCE/117-291
C2UI30_BACCE/106-312
C2UJL5_BACCE/46-274
C2UK86_BACCE/106-275
C2UPX9_BACCE/111-298
C2UZF0_BACCE/117-291
C2UZF2_BACCE/106-312
C2V155_BACCE/46-274
C2V1I7_BACCE/106-275
C2V6A2_BACCE/111-298
C2VFY2_BACCE/117-291
C2VFY4_BACCE/106-312
C2VHH0_BACCE/46-274
C2VI56_BACCE/106-275
C2VN30_BACCE/111-298
C2VT37_BACCE/116-300
C2VU80_BACCE/123-271
C2VXX7_BACCE/117-291
C2VXX9_BACCE/106-312
C2VZJ0_BACCE/46-274
C2W073_BACCE/106-275
C2W359_BACCE/1-175
C2WB47_BACCE/117-291
C2WB49_BACCE/106-312
C2WCM2_BACCE/46-273
C2WD75_BACCE/106-275
C2WGZ2_BACCE/111-298
C2WRT8_BACCE/117-291
C2WRU0_BACCE/106-312
C2WTC8_BACCE/46-274
C2WTZ9_BACCE/106-275
C2WY47_BACCE/111-298
C2X1X2_BACCE/117-291
C2X1X4_BACCE/106-312
C2X3D4_BACCE/106-275
C2X690_BACCE/111-298
C2XFS1_BACCE/117-291
C2XFS3_BACCE/106-312
C2XHB3_BACCE/46-274
C2XHY6_BACCE/106-275
C2XLH2_BACCE/9-189
C2XNH0_BACCE/111-298
C2XY25_BACCE/117-291
C2XY27_BACCE/106-312
C2XZT8_BACCE/46-274
C2Y0F2_BACCE/106-275
C2Y515_BACCE/111-298
C2YEG1_BACCE/117-291
C2YEG3_BACCE/106-312
C2YG17_BACCE/46-274
C2YGN7_BACCE/106-275
C2YL36_BACCE/111-298
C2YR41_BACCE/116-300
C2YS35_BACCE/116-322
C2YVJ6_BACCE/117-291
C2YVJ8_BACCE/106-312
C2YX41_BACCE/46-274
C2YXR4_BACCE/106-275
C2Z283_BACCE/111-298
C2ZBV5_BACCE/117-291
C2ZBV7_BACCE/106-312
C2ZDE1_BACCE/46-274
C2ZDZ8_BACCE/106-275
C2ZIW3_BACCE/111-298
C2ZTD6_BACCE/117-291
C2ZTD8_BACCE/106-312
C2ZUX5_BACCE/46-274
C2ZVK0_BACCE/106-275
C2ZX30_BACCE/15-219
C3A0F1_BACMY/111-298
C3A9V4_BACMY/117-291
C3A9V6_BACMY/106-312
C3ABE3_BACMY/46-274
C3AC13_BACMY/106-275
C3AGK8_BACMY/114-301
C3APL7_BACMY/117-291
C3APL9_BACMY/106-312
C3AR61_BACMY/49-277
C3ART4_BACMY/106-275
C3AYE4_BACMY/111-298
C3B701_BACMY/117-291
C3B703_BACMY/106-312
C3B8G7_BACMY/49-277
C3B964_BACMY/106-275
C3BEV8_9BACI/111-298
C3BP16_9BACI/117-291
C3BP18_9BACI/106-312
C3BQI8_9BACI/49-277
C3BR58_9BACI/106-275
C3BWQ6_BACTU/111-298
C3C1R0_BACTU/116-300
C3C2V9_BACTU/116-322
C3C6N6_BACTU/117-291
C3C6N8_BACTU/106-312
C3C8H4_BACTU/46-274
C3C954_BACTU/106-275
C3CD27_BACTU/107-294
C3CI74_BACTU/116-300
C3CMW5_BACTU/117-291
C3CMW7_BACTU/106-312
C3CPN2_BACTU/46-274
C3CQC4_BACTU/106-275
C3CW25_BACTU/111-298
C3D126_BACTU/116-300
C3D5W2_BACTU/117-291
C3D5W4_BACTU/106-312
C3D7M4_BACTU/46-274
C3D8B6_BACTU/106-275
C3DE56_BACTS/111-298
C3DNX1_BACTS/117-291
C3DNX3_BACTS/97-303
C3DQU7_BACTS/55-283
C3DRG6_BACTS/106-275
C3DXY5_BACTU/111-298
C3E7G6_BACTU/117-291
C3E7G8_BACTU/106-312
C3E944_BACTU/46-274
C3E9R3_BACTU/106-275
C3EF52_BACTK/111-298
C3EPM3_BACTK/117-291
C3EPM5_BACTK/106-312
C3ER68_BACTK/46-274
C3ERW4_BACTK/106-275
C3EW31_BACTU/111-298
C3F107_BACTU/116-186
C3F624_BACTU/117-291
C3F626_BACTU/106-312
C3F7K7_BACTU/46-274
C3F8C1_BACTU/106-275
C3FC71_BACTU/9-189
C3FEK5_BACTB/107-294
C3FJK5_BACTB/116-300
C3FP94_BACTB/117-291
C3FP96_BACTB/106-312
C3FR06_BACTB/46-274
C3FRQ1_BACTB/106-275
C3FXG4_BACTU/111-298
C3G2D8_BACTU/116-168
C3G2D9_BACTU/1-110
C3G3F3_BACTU/109-315
C3G778_BACTU/117-291
C3G780_BACTU/106-312
C3G8R2_BACTU/46-274
C3G9C2_BACTU/106-275
C3GDA9_BACTU/111-298
C3GI99_BACTU/116-300
C3GN16_BACTU/117-291
C3GN18_BACTU/106-312
C3GPJ6_BACTU/46-274
C3GQ81_BACTU/106-275
C3GVJ0_BACTU/111-298
C3H5B0_BACTU/117-291
C3H5B2_BACTU/106-312
C3H6U5_BACTU/46-274
C3H7H4_BACTU/106-275
C3HCS9_BACTU/111-298
C3HH58_BACTU/116-186
C3HIY1_BACTU/116-322
C3HMS4_BACTU/117-291
C3HMS6_BACTU/106-312
C3HPB1_BACTU/46-274
C3HQ01_BACTU/106-275
C3HUQ4_BACTU/111-298
C3I533_BACTU/117-291
C3I535_BACTU/97-303
C3I6Q4_BACTU/46-274
C3I7F2_BACTU/106-275
C3IDU9_BACTU/107-294
C3INF8_BACTU/117-291
C3ING0_BACTU/97-303
C3IPX3_BACTU/46-274
C3IQE4_BACTU/106-275
C3J886_9PORP/53-215
C3J8N2_9PORP/117-303
C3JAN1_9PORP/135-331
C3JBD3_9PORP/118-298
C3JBD6_9PORP/109-291
C3JBX9_9PORP/113-299
C3JJ47_RHOER/118-320
C3JJ50_RHOER/129-305
C3JJ52_RHOER/138-328
C3JJ53_RHOER/146-355
C3JNY2_RHOER/61-266
C3JRU8_RHOER/66-305
C3JZS3_PSEFS/47-198
C3K2P1_PSEFS/108-291
C3KCS5_PSEFS/106-307
C3KCS6_PSEFS/107-296
C3KCS8_PSEFS/114-286
C3KTM4_CLOB6/44-272
C3KV93_CLOB6/110-307
C3KV94_CLOB6/113-300
C3KYF6_CLOB6/482-693
C3L020_CLOB6/57-288
C3L4V1_BACAC/103-307
C3L6F7_BACAC/106-312
C3L6Y8_BACAC/46-274
C3LHQ0_BACAC/109-315
C3LK75_BACAC/111-298
C3LKC3_BACAC/110-180
C3LQU5_VIBCM/147-327
C3LQU8_VIBCM/140-310
C3LQV0_VIBCM/105-294
C3LQV1_VIBCM/134-336
C3LRK5_VIBCM/108-291
C3LTP9_VIBCM/54-268
C3MBA2_RHISN/51-274
C3MEN1_RHISN/119-297
C3MEN3_RHISN/112-302
C3MEN4_RHISN/110-313
C3NSD0_VIBCJ/54-268
C3NV65_VIBCJ/108-291
C3NVJ3_VIBCJ/121-323
C3NVJ4_VIBCJ/105-294
C3NVJ6_VIBCJ/140-310
C3NVJ9_VIBCJ/147-327
C3NZ88_BACAA/103-307
C3P684_BACAA/106-312
C3P9E2_BACAA/46-274
C3PAT2_BACAA/111-298
C3PHF8_CORA7/117-296
C3PHG0_CORA7/135-332
C3PHG1_CORA7/96-305
C3PI13_CORA7/100-339
C3PJQ7_CORA7/64-273
C3PND3_RICAE/109-331
C3PNM0_RICAE/42-261
C3PP36_RICAE/104-294
C3PP37_RICAE/96-302
C3Q1I4_9BACE/51-270
C3Q3X4_9BACE/117-294
C3Q3X7_9BACE/108-286
C3Q3X9_9BACE/109-305
C3Q4E0_9BACE/112-298
C3Q669_9BACE/97-284
C3Q8Y4_9BACE/109-305
C3Q8Y6_9BACE/107-285
C3Q8Y9_9BACE/117-294
C3QEL8_9BACE/97-283
C3QHV3_9BACE/118-304
C3QLU9_9BACE/51-323
C3QVD2_9BACE/109-305
C3QVD4_9BACE/107-285
C3QVD7_9BACE/117-294
C3QXF5_9BACE/97-283
C3R1P1_9BACE/51-323
C3R2V0_9BACE/108-294
C3R6L5_9BACE/51-269
C3RCG1_9BACE/109-305
C3RCG3_9BACE/108-286
C3RCG6_9BACE/124-301
C3RDU4_9BACE/112-298
C3RF12_9BACE/97-284
C3RIK1_9FIRM/102-301
C3RJR7_9FIRM/105-289
C3RK03_9FIRM/113-291
C3RK47_9FIRM/191-400
C3RK85_9FIRM/84-282
C3RL08_9FIRM/105-274
C3RMA2_9FIRM/43-253
C3SFB2_ECOLX/108-291
C3T1Y7_ECOLX/54-268
C3T1Y8_ECOLX/54-268
C3TQM2_ECOLX/124-304
C3TQN7_ECOLX/110-280
C3TQP7_ECOLX/105-293
C3TQQ2_ECOLX/114-319
C3TQQ5_ECOLX/114-319
C3WB24_FUSMR/44-260
C3WF82_FUSMR/107-303
C3WFS2_FUSMR/97-272
C3WFS4_FUSMR/96-268
C3WFS6_FUSMR/115-292
C3WHM3_9FUSO/106-302
C3WJF1_9FUSO/276-451
C3WJF3_9FUSO/96-268
C3WJF5_9FUSO/106-284
C3WKX7_9FUSO/48-264
C3WNN1_9FUSO/48-264
C3WPF9_9FUSO/106-302
C3WQD2_9FUSO/114-292
C3WQD4_9FUSO/118-290
C3WQD6_9FUSO/280-455
C3WUR8_9FUSO/48-264
C3WXN1_9FUSO/106-302
C3WZ95_9FUSO/280-455
C3WZ97_9FUSO/118-290
C3WZ99_9FUSO/114-292
C3X4N1_OXAFO/53-267
C3X592_OXAFO/108-294
C3X5H1_OXAFO/110-290
C3X5H4_OXAFO/124-324
C3X5H6_OXAFO/105-293
C3X5H7_OXAFO/111-321
C3XAT8_OXAFO/51-266
C3XBG7_OXAFO/108-294
C3XBP5_OXAFO/110-290
C3XBP8_OXAFO/124-324
C3XBQ0_OXAFO/105-294
C3XBQ1_OXAFO/110-320
C3XEN3_9HELI/169-352
C3XFE1_9HELI/36-274
C3XFU2_9HELI/56-257
C3XGC9_9HELI/113-285
C3XHX6_9HELI/104-291
C3XK05_9HELI/76-270
C3XKJ9_9HELI/168-344
C3XMK2_9HELI/110-282
C3XN99_9HELI/103-274
C3XNZ5_9HELI/44-260
C4AP45_BURMA/108-294
C4APA0_BURMA/110-290
C4APA3_BURMA/127-338
C4APA5_BURMA/108-298
C4APA6_BURMA/116-324
C4AYZ5_BURMA/71-294
C4EYC9_HAEIF/111-315
C4EYD0_HAEIF/107-295
C4EYD2_HAEIF/110-280
C4EYD5_HAEIF/123-303
C4F0C1_HAEIF/50-287
C4F1A4_HAEIF/109-292
C4F546_HAEIF/123-303
C4F549_HAEIF/110-280
C4F551_HAEIF/107-295
C4F552_HAEIF/111-315
C4F6C9_HAEIF/50-287
C4F7B3_HAEIF/109-292
C4F7X7_9ACTN/116-316
C4F7X9_9ACTN/115-297
C4F7Y2_9ACTN/122-303
C4F827_9ACTN/61-293
C4FA27_9ACTN/56-297
C4FC47_9ACTN/124-334
C4FCK2_9BIFI/52-289
C4FE37_9BIFI/118-310
C4FE39_9BIFI/106-303
C4FE42_9BIFI/141-342
C4FE90_9BIFI/56-289
C4FE93_9BIFI/123-330
C4FHG7_9BIFI/143-353
C4FHQ3_9AQUI/41-255
C4FI70_9AQUI/102-278
C4FK69_9AQUI/111-286
C4FK70_9AQUI/111-320
C4FPF0_9FIRM/44-270
C4FPU7_9FIRM/109-315
C4FPU8_9FIRM/107-293
C4FPV0_9FIRM/113-291
C4FPV2_9FIRM/110-289
C4FTP7_9FIRM/118-297
C4FTP9_9FIRM/111-318
C4FTU5_9FIRM/109-278
C4FU58_9FIRM/54-283
C4FVL8_9FIRM/112-299
C4FWJ1_9FIRM/50-283
C4G281_ABIDE/117-301
C4G3I0_ABIDE/115-312
C4G5X2_ABIDE/1-58
C4G5X3_ABIDE/1-113
C4G6D3_ABIDE/124-331
C4G777_ABIDE/122-301
C4G963_9FIRM/44-273
C4GA02_9FIRM/119-326
C4GAA9_9FIRM/110-290
C4GCQ6_9FIRM/129-368
C4GDS6_9FIRM/116-296
C4GES9_9NEIS/46-262
C4GF96_9NEIS/113-285
C4GG47_9NEIS/110-295
C4GJI2_9NEIS/105-295
C4GJI5_9NEIS/112-326
C4GLW0_9NEIS/110-294
C4H2T5_YERPE/124-304
C4H2T8_YERPE/110-280
C4H2U0_YERPE/110-299
C4H2U1_YERPE/114-319
C4H7A0_YERPE/54-277
C4HAC3_YERPE/108-291
C4HD92_YERPE/108-291
C4HJ38_YERPE/54-277
C4HJI2_YERPE/114-319
C4HJI3_YERPE/110-299
C4HJI5_YERPE/110-280
C4HJI8_YERPE/124-304
C4HWG0_YERPE/54-277
C4I047_YERPE/108-291
C4I7Z7_BURPS/65-288
C4IEF3_CLOBU/483-694
C4IHZ8_CLOBU/57-287
C4IJ18_CLOBU/46-273
C4IL38_CLOBU/109-309
C4IL39_CLOBU/112-299
C4IML1_CLOBU/117-297
C4IMP3_CLOBU/122-295
C4ISB2_BRUAB/112-297
C4ISB5_BRUAB/119-297
C4ISB7_BRUAB/118-308
C4ISB8_BRUAB/117-320
C4ITT9_BRUAB/47-269
C4JSV4_UNCRE/35-184
C4K0D7_RICPU/42-261
C4K1S3_RICPU/96-302
C4K1S4_RICPU/104-294
C4K2A8_RICPU/109-331
C4K4L9_HAMD5/54-265
C4K738_HAMD5/112-286
C4K740_HAMD5/105-294
C4K741_HAMD5/123-328
C4KB81_THASP/51-274
C4KCS2_THASP/110-292
C4KCS5_THASP/120-300
C4KCS7_THASP/110-304
C4KCS8_THASP/105-315
C4KCT9_THASP/108-290
C4KVC6_BURPS/142-328
C4KVW2_BURPS/110-290
C4KVW5_BURPS/131-342
C4KVW7_BURPS/108-298
C4KVW8_BURPS/116-324
C4KZA1_EXISA/105-305
C4L4K5_EXISA/43-260
C4L5U2_EXISA/106-281
C4L5U4_EXISA/113-283
C4L6J8_EXISA/112-316
C4LA20_TOLAT/109-313
C4LA21_TOLAT/109-297
C4LA23_TOLAT/105-272
C4LAF9_TOLAT/108-292
C4LF11_TOLAT/53-266
C4LGL3_CORK4/96-327
C4LI45_CORK4/110-321
C4LI46_CORK4/131-332
C4LI48_CORK4/127-318
C4LI51_CORK4/148-357
C4LJV2_CORK4/121-363
C4LL20_CORK4/39-244
C4PMC2_CHLTZ/107-307
C4PNR7_CHLTZ/109-292
C4PNR9_CHLTZ/106-255
C4PNS3_CHLTZ/109-280
C4PQE3_CHLTJ/109-292
C4PQE5_CHLTJ/106-255
C4PQE9_CHLTJ/109-280
C4PQU1_CHLTJ/107-307
C4QH46_SCHMA/38-224
C4QX69_PICPG/29-240
C4RJF7_9ACTO/116-282
C4RLH7_9ACTO/125-307
C4RLI1_9ACTO/108-295
C4RLI2_9ACTO/1-145
C4RLI7_9ACTO/55-269
C4RPC7_9ACTO/47-274
C4RPJ6_9ACTO/118-301
C4RZ45_YERBE/108-291
C4S210_YERBE/124-304
C4S212_YERBE/110-280
C4S214_YERBE/102-291
C4S215_YERBE/90-295
C4S3S7_YERBE/42-253
C4SD29_YERMO/54-265
C4SDH6_YERMO/108-291
C4SDV6_YERMO/124-304
C4SDV8_YERMO/110-280
C4SDW0_YERMO/102-291
C4SDW1_YERMO/90-295
C4SJ06_YERFR/90-295
C4SJ07_YERFR/92-281
C4SJ09_YERFR/110-280
C4SJ11_YERFR/124-304
C4SLF6_YERFR/108-291
C4SPM3_YERFR/25-236
C4SW94_YERIN/90-295
C4SW95_YERIN/79-268
C4SW97_YERIN/110-280
C4SW99_YERIN/124-304
C4T1G3_YERIN/108-291
C4T7C8_YERIN/54-272
C4TS05_YERKR/90-295
C4TS06_YERKR/79-268
C4TS08_YERKR/110-286
C4TS10_YERKR/128-308
C4TSJ6_YERKR/108-291
C4TYM7_YERKR/54-264
C4U5H5_YERAL/108-291
C4U9R9_YERAL/54-272
C4UCM9_YERAL/90-295
C4UCN0_YERAL/79-268
C4UCN2_YERAL/110-286
C4UCN4_YERAL/128-308
C4UG63_YERRU/54-265
C4UI05_YERRU/109-314
C4UI06_YERRU/83-272
C4UI07_YERRU/110-280
C4UI09_YERRU/109-289
C4UNK4_YERRU/108-291
C4URP3_YERRO/108-291
C4UV08_YERRO/42-254
C4UY91_YERRO/90-295
C4UY92_YERRO/102-291
C4UY94_YERRO/114-284
C4UY96_YERRO/140-320
C4V3X9_9FIRM/117-296
C4V3Y1_9FIRM/128-307
C4V3Y3_9FIRM/118-306
C4V3Y4_9FIRM/111-317
C4V4R4_9FIRM/44-271
C4VKC6_9LACO/114-337
C4VKL3_9LACO/107-291
C4VMP7_9LACO/118-296
C4VMR0_9LACO/48-308
C4VNZ2_9LACO/110-279
C4VPM0_9LACO/54-285
C4VSI2_9LACO/107-291
C4VSW3_9LACO/54-285
C4VSZ8_9LACO/117-340
C4VT47_9LACO/112-281
C4VTN5_9LACO/47-298
C4VTP8_9LACO/118-298
C4W7A1_STAWA/68-272
C4W8S0_STAWA/116-288
C4W948_STAWA/108-312
C4WA48_STAWA/121-311
C4WBN6_STAWA/111-296
C4WC39_STAWA/44-268
C4WDB9_STAWA/106-275
C4WDI8_STAWA/53-275
C4WF66_9RHIZ/112-297
C4WF69_9RHIZ/119-297
C4WF71_9RHIZ/113-303
C4WF72_9RHIZ/108-311
C4WKP4_9RHIZ/47-269
C4WRH2_RAPSA/450-656
C4X1F7_KLEPN/108-291
C4X3M4_KLEPN/114-319
C4X3M5_KLEPN/105-293
C4X3M7_KLEPN/110-280
C4X3N0_KLEPN/124-304
C4XBJ6_KLEPN/54-243
C4XIG9_DESMR/65-286
C4XK71_DESMR/120-273
C4XK73_DESMR/110-298
C4XK74_DESMR/109-314
C4YAG5_CLAL4/71-295
C4YUJ9_9RICK/104-319
C4YUK1_9RICK/257-351
C4YUK1_9RICK/96-245
C4YUW0_9RICK/42-261
C4YV41_9RICK/118-305
C4YZ32_9RICK/109-284
C4Z2M8_EUBE2/43-263
C4Z4D5_EUBE2/110-302
C4Z517_EUBE2/117-319
C4Z901_EUBR3/113-315
C4ZD26_EUBR3/124-302
C4ZEZ4_EUBR3/50-253
C4ZI28_EUBR3/115-306
C4ZQ07_ECOBW/114-319
C4ZQ08_ECOBW/105-293
C4ZRA7_ECOBW/108-291
C4ZRI3_ECOBW/110-280
C4ZVK8_ECOBW/54-268
C5AAD2_BURGB/117-325
C5AAD3_BURGB/108-298
C5AAD5_BURGB/127-337
C5AAD8_BURGB/110-290
C5AAW4_BURGB/108-294
C5AH80_BURGB/47-270
C5ASN4_METEA/46-269
C5ATY9_METEA/119-293
C5ATZ1_METEA/117-307
C5ATZ2_METEA/112-315
C5AWP1_METEA/112-298
C5B8M5_EDWI9/54-248
C5B9F1_EDWI9/88-293
C5B9F2_EDWI9/105-294
C5B9F4_EDWI9/110-280
C5B9F7_EDWI9/128-308
C5BF94_EDWI9/108-291
C5BL57_TERTT/58-269
C5BNL7_TERTT/124-309
C5BP38_TERTT/103-298
C5BP39_TERTT/123-324
C5BW58_BEUC1/106-299
C5BW61_BEUC1/128-328
C5BW63_BEUC1/116-306
C5BW64_BEUC1/137-344
C5BXC9_BEUC1/61-306
C5CA29_MICLC/124-318
C5CA32_MICLC/156-342
C5CA34_MICLC/117-323
C5CA35_MICLC/147-367
C5CAY8_MICLC/51-282
C5CDQ8_KOSOT/105-279
C5CDR1_KOSOT/113-284
C5CDR3_KOSOT/99-320
C5CDR4_KOSOT/112-313
C5CEI6_KOSOT/44-270
C5CEI7_KOSOT/110-312
C5CEI8_KOSOT/107-291
C5CFS4_KOSOT/48-276
C5CK19_VARPS/679-860
C5CNE9_VARPS/108-335
C5CNF0_VARPS/107-299
C5CNF2_VARPS/316-525
C5CNI1_VARPS/116-299
C5CPG7_VARPS/1224-1415
C5CPI8_VARPS/474-685
C5CUG5_VARPS/48-263
C5D4C7_GEOSW/116-303
C5D5J9_GEOSW/47-275
C5D8L9_GEOSW/106-312
C5DEZ7_LACTC/74-293
C5DGE5_LACTC/29-247
C5DXR5_ZYGRC/71-288
C5E1D3_ZYGRC/29-245
C5E906_BIFLI/78-311
C5EBR6_BIFLI/99-296
C5EBV1_BIFLI/111-301
C5EBV2_BIFLI/123-325
C5EBX6_BIFLI/44-277
C5EBY1_BIFLI/123-332
C5EJ15_9FIRM/131-317
C5EJ16_9FIRM/123-336
C5EL61_9FIRM/136-316
C5ETJ6_9FIRM/113-293
C5EU79_9FIRM/43-270
C5EW98_9FIRM/112-286
C5EZD5_9HELI/111-280
C5F0J6_9HELI/93-231
C5F1F6_9HELI/167-347
C5F1R2_9HELI/43-262
C5F2Q0_9HELI/1-126
C5F2U6_LACPA/117-292
C5F2W6_LACPA/44-272
C5F355_LACPA/56-284
C5F429_LACPA/108-277
C5F6G6_LACPA/115-337
C5F6M9_LACPA/110-295
C5FF44_ARTOC/25-238
C5FSR5_ARTOC/62-296
C5FYE1_ARTOC/17-227
C5G211_9LACO/114-337
C5G2W5_9LACO/118-296
C5G309_9LACO/54-285
C5G3U1_9LACO/107-291
C5G8A8_AJEDR/25-244
C5GSQ2_AJEDR/73-291
C5JAP1_9BACT/106-286
C5JPQ6_AJEDS/25-244
C5JX24_AJEDS/96-314
C5K790_9ALVE/1-171
C5L4J8_9ALVE/52-261
C5MYM4_STAA3/53-275
C5N2Q4_STAA3/111-295
C5N497_STAA3/108-312
C5N4S5_STAA3/116-288
C5N686_STAA3/44-268
C5N6G3_STAA3/113-282
C5N7N4_BURMA/108-294
C5N7T7_BURMA/110-290
C5N7U0_BURMA/127-338
C5N7U2_BURMA/108-298
C5N7U3_BURMA/116-324
C5N9X1_BURMA/71-294
C5NU68_9BACL/113-285
C5NVW7_9BACL/106-276
C5NW03_9BACL/99-320
C5NX95_9BACL/109-319
C5NYV0_9BACL/52-276
C5NZ00_9BACL/107-291
C5P8S2_COCP7/25-236
C5PY18_STAAU/108-312
C5PZD0_STAAU/111-295
C5Q0S4_STAAU/116-288
C5Q3C2_STAAU/113-282
C5Q3J8_STAAU/44-268
C5Q4U6_STAAU/53-275
C5Q7U8_STAEP/108-312
C5Q8H0_STAEP/121-293
C5Q9R7_STAEP/44-268
C5QAV0_STAEP/1-179
C5QBU2_STAEP/35-238
C5QLA9_STAEP/111-295
C5QLY5_STAEP/53-275
C5QN08_STAEP/30-235
C5QQV9_STAEP/108-312
C5QRC6_STAEP/116-288
C5QT41_STAEP/46-270
C5QTB6_STAEP/106-275
C5QTM2_STAEP/111-295
C5QUB3_STAEP/53-275
C5QW10_STAEP/108-312
C5QWE8_STAEP/121-293
C5QXR0_STAEP/44-268
C5QXY3_STAEP/106-275
C5QZX5_STAEP/35-238
C5R8E1_WEIPA/52-280
C5R966_WEIPA/65-295
C5RAG7_WEIPA/108-284
C5RAP2_WEIPA/107-292
C5RBK6_WEIPA/114-284
C5RCJ3_WEIPA/120-339
C5RCJ5_WEIPA/50-273
C5RZX5_9PAST/111-276
C5RZX7_9PAST/106-301
C5RZX9_9PAST/115-319
C5S226_9PAST/54-251
C5S585_9PAST/1-141
C5S586_9PAST/123-303
C5T0R1_ACIDE/474-685
C5T634_ACIDE/108-317
C5T635_ACIDE/112-299
C5T6U4_ACIDE/110-293
C5T7L8_ACIDE/104-317
C5T9A6_ACIDE/48-267
C5TE50_ZYMMO/54-271
C5THE8_ZYMMO/113-298
C5THF1_ZYMMO/127-284
C5THF3_ZYMMO/103-295
C5THF4_ZYMMO/680-883
C5TJK4_NEIFL/124-315
C5TML7_NEIFL/45-268
C5TNI2_NEIFL/112-316
C5TNI6_NEIFL/90-280
C5TNJ5_NEIFL/115-287
C5TNK2_NEIFL/111-295
C5URB1_CLOBO/57-287
C5URJ2_CLOBO/46-274
C5URW2_CLOBO/483-694
C5URY1_CLOBO/109-309
C5URY2_CLOBO/112-298
C5UU55_CLOBO/122-295
C5UUM2_CLOBO/116-295
C5VPF3_CLOBO/122-295
C5VPI4_CLOBO/116-294
C5VQ92_CLOBO/57-287
C5VT27_CLOBO/113-298
C5VT28_CLOBO/108-307
C5VTS1_CLOBO/44-277
C5VVC3_STRSE/116-309
C5VXK9_STRSE/104-284
C5VXN4_STRSE/40-257
C5VY21_STRSE/45-268
C5VYA3_STRSE/53-281
C5VZI0_STRSE/108-277
C5VZN5_STRSE/117-290
C5W334_ECOBB/114-319
C5W335_ECOBB/105-293
C5W337_ECOBB/110-280
C5W340_ECOBB/124-304
C5W5S8_ECOBB/108-291
C5W752_ECOBB/54-268
C5WEU0_STRDG/108-277
C5WEX2_STRDG/116-309
C5WFW5_STRDG/45-269
C5WG44_STRDG/62-286
C5WH71_STRDG/53-281
C5WHU2_STRDG/105-285
C5WHZ0_STRDG/121-294
C5WTD4_SORBI/338-546
C5WWE5_SORBI/142-351
C5YPL9_SORBI/100-345
C5ZCY3_BURPS/142-328
C5ZD31_BURPS/110-290
C5ZD34_BURPS/127-338
C5ZD36_BURPS/1-169
C5ZD38_BURPS/116-324
C5ZTB0_BURPS/47-270
C5ZVI1_9HELI/111-280
C5ZWZ8_9HELI/42-231
C5ZY28_9HELI/93-254
C5ZYF1_9HELI/160-336
C5ZYI0_9HELI/67-261
C6A640_BIFLB/71-303
C6A8S6_BIFLB/123-332
C6A8S8_BIFLB/51-284
C6A8V5_BIFLB/130-335
C6A8V8_BIFLB/111-357
C6A8W0_BIFLB/117-311
C6AB57_BARGA/48-270
C6AEJ7_BARGA/112-298
C6AEK0_BARGA/126-304
C6AEK2_BARGA/112-302
C6AEK3_BARGA/105-308
C6AGP8_BIFAS/71-303
C6AJD4_BIFAS/123-332
C6AJD6_BIFAS/51-284
C6AJG3_BIFAS/130-335
C6AJG6_BIFAS/111-357
C6AJG8_BIFAS/117-311
C6AKA7_AGGAN/109-278
C6AKG5_AGGAN/110-314
C6AKG6_AGGAN/106-298
C6AKT3_AGGAN/123-303
C6AMR7_AGGAN/52-272
C6APJ7_AGGAN/111-294
C6ART8_RHILS/112-298
C6ARU1_RHILS/119-297
C6ARU3_RHILS/112-302
C6ARU4_RHILS/108-311
C6B120_RHILS/46-269
C6B856_RHILS/500-718
C6BDV2_RALP1/108-292
C6BEI2_RALP1/110-294
C6BEI5_RALP1/173-379
C6BEI7_RALP1/115-307
C6BEI8_RALP1/123-332
C6BJG8_RALP1/47-266
C6BMM2_RALP1/491-706
C6BMM3_RALP1/475-686
C6BW43_DESAD/64-264
C6BYG8_DESAD/123-257
C6BYH0_DESAD/109-296
C6BYH1_DESAD/105-310
C6C8Y1_DICDC/108-291
C6C9K3_DICDC/114-318
C6C9K4_DICDC/105-294
C6C9K6_DICDC/109-279
C6C9K9_DICDC/124-304
C6C9S8_DICDC/54-267
C6CEC3_DICZE/54-268
C6CJ01_DICZE/108-291
C6CJW9_DICZE/114-318
C6CJX0_DICZE/105-294
C6CJX2_DICZE/109-279
C6CJX5_DICZE/124-304
C6D556_PAESJ/117-307
C6D558_PAESJ/100-293
C6D559_PAESJ/106-314
C6D868_PAESJ/109-293
C6D869_PAESJ/58-286
C6DA71_PECCP/54-271
C6DEU5_PECCP/110-280
C6DEU7_PECCP/105-294
C6DEU8_PECCP/114-319
C6DFJ1_PECCP/108-291
C6DN34_MYCTK/69-309
C6DNF2_MYCTK/56-265
C6DPQ0_MYCTK/151-355
C6DPQ1_MYCTK/134-321
C6DPQ3_MYCTK/121-294
C6DPQ6_MYCTK/120-309
C6DZK1_GEOSM/107-313
C6DZK2_GEOSM/110-296
C6E1P5_GEOSM/44-259
C6EAW4_ECOBD/124-304
C6EAW7_ECOBD/110-280
C6EAW9_ECOBD/105-293
C6EAX0_ECOBD/114-319
C6ECB6_ECOBD/108-291
C6ELD8_ECOBD/54-268
C6GNY9_STRSX/53-281
C6GPQ6_STRSX/104-284
C6GPS0_STRSX/108-277
C6GPX3_STRSX/40-257
C6GQ65_STRSX/117-290
C6GQI3_STRSX/45-268
C6GRW0_STRSX/116-309
C6GTU4_STRS4/40-257
C6GU23_STRS4/116-309
C6GUB7_STRS4/45-268
C6GUZ3_STRS4/53-281
C6GVX8_STRS4/117-290
C6GW54_STRS4/108-277
C6GX05_STRS4/104-284
C6H206_AJECH/62-298
C6HHD4_AJECH/73-289
C6HSC3_AJECH/653-866
C6HX54_9BACT/125-332
C6HX55_9BACT/114-238
C6HX57_9BACT/118-304
C6HX60_9BACT/112-291
C6HY59_9BACT/45-276
C6I211_9BACE/97-284
C6I2G7_9BACE/109-305
C6I2G9_9BACE/107-285
C6I2H2_9BACE/117-294
C6I5J0_9BACE/139-325
C6I680_9BACE/36-249
C6II93_9BACE/109-305
C6II95_9BACE/107-285
C6II98_9BACE/117-294
C6IKK6_9BACE/137-323
C6IPQ7_9BACE/97-284
C6IUA1_9BACE/51-324
C6J218_9BACL/61-288
C6J219_9BACL/111-291
C6J3A2_9BACL/107-315
C6J3A3_9BACL/109-300
C6J3A5_9BACL/119-310
C6JBT6_9FIRM/110-297
C6JEK3_9FIRM/114-316
C6JEM3_9FIRM/114-292
C6JFD3_9FIRM/124-304
C6JFV9_9FIRM/44-271
C6JG10_9FIRM/57-285
C6JGJ9_9FIRM/45-267
C6JI01_FUSVA/107-284
C6JI03_FUSVA/96-270
C6JI05_FUSVA/120-295
C6JJT0_FUSVA/36-230
C6JM52_FUSVA/46-262
C6JMB5_FUSVA/107-305
C6L9I3_9FIRM/116-296
C6LBH6_9FIRM/112-318
C6LGY1_9FIRM/145-347
C6LH06_9FIRM/126-304
C6LJN7_9FIRM/110-297
C6LKK9_9FIRM/56-285
C6LLD0_9FIRM/47-270
C6LLF0_9FIRM/75-303
C6M383_NEISI/124-315
C6M3M5_NEISI/111-295
C6M3N5_NEISI/115-287
C6M9K4_NEISI/112-316
C6M9K8_NEISI/106-296
C6M9T8_NEISI/3-154
C6MXU1_9GAMM/463-673
C6MYC7_9GAMM/102-288
C6MYC9_9GAMM/110-283
C6MYD1_9GAMM/109-290
C6N083_9GAMM/51-266
C6N0B1_9GAMM/108-293
C6N1Q2_9GAMM/110-311
C6NSU0_9GAMM/110-305
C6NSU1_9GAMM/106-292
C6NSU3_9GAMM/114-290
C6NSU6_9GAMM/110-294
C6NX46_9GAMM/108-291
C6NYQ6_9GAMM/47-220
C6PQC5_9CLOT/117-296
C6PVG5_9CLOT/481-692
C6PZJ8_9CLOT/44-285
C6Q0E6_9CLOT/122-295
C6Q0H3_9CLOT/41-271
C6Q0P8_9CLOT/113-300
C6Q0P9_9CLOT/108-305
C6R231_9MICC/152-370
C6R232_9MICC/118-315
C6R234_9MICC/163-354
C6R238_9MICC/129-321
C6R4U6_9MICC/56-264
C6R5L0_9MICC/57-288
C6R839_9CORY/64-273
C6RAW8_9CORY/119-312
C6RAX1_9CORY/118-295
C6RAX3_9CORY/135-330
C6RAX4_9CORY/111-316
C6RBB2_9CORY/103-341
C6RD42_9PROT/41-262
C6RDT6_9PROT/64-258
C6RF70_9PROT/166-336
C6RFQ1_9PROT/162-326
C6RGT6_9PROT/98-254
C6RN74_ACIRA/52-269
C6RPW5_ACIRA/127-307
C6RQF4_ACIRA/119-304
C6RQF5_ACIRA/108-313
C6RRU0_ACIRA/108-295
C6RSI8_ACIRA/110-283
C6RWG4_VIBCH/54-268
C6S2J6_VIBCH/117-319
C6S2J7_VIBCH/105-294
C6S2J9_VIBCH/113-283
C6S5W4_NEIML/45-268
C6S711_NEIML/110-301
C6S8N7_NEIML/148-332
C6S8P0_NEIML/115-287
C6S8P4_NEIML/106-296
C6S8P6_NEIML/112-316
C6SBV7_NEIME/110-301
C6SCR8_NEIME/45-268
C6SEL6_NEIME/111-295
C6SEM2_NEIME/115-287
C6SEM6_NEIME/106-296
C6SEM8_NEIME/112-316
C6SGM2_NEIME/110-301
C6SKX3_NEIME/71-255
C6SKX7_NEIME/115-253
C6SKY2_NEIME/106-296
C6SKY4_NEIME/112-316
C6SLL6_NEIME/45-268
C6SNX6_STRMN/117-286
C6SP24_STRMN/118-311
C6SPQ6_STRMN/53-281
C6SQT8_STRMN/44-268
C6SR59_STRMN/44-268
C6SRR0_STRMN/106-286
C6SRV8_STRMN/117-290
C6TYF0_BURPS/142-328
C6TYY4_BURPS/110-290
C6TYY7_BURPS/127-338
C6TYY9_BURPS/108-298
C6TYZ0_BURPS/116-324
C6U7W0_BURPS/47-270
C6UL11_ECOBR/108-291
C6UM48_ECOBR/114-319
C6UM49_ECOBR/105-293
C6UM51_ECOBR/110-280
C6UM54_ECOBR/124-304
C6UMJ0_ECOBR/54-268
C6UNU6_ECO5T/54-268
C6UP35_ECO5T/108-291
C6UVS1_ECO5T/114-319
C6UVS2_ECO5T/105-293
C6UVS4_ECO5T/110-280
C6UVS7_ECO5T/124-304
C6V4B1_NEORI/99-302
C6V4W8_NEORI/112-296
C6V5K0_NEORI/17-234
C6VI65_LACPJ/46-274
C6VIB4_LACPJ/54-281
C6VKU1_LACPJ/110-295
C6VLZ4_LACPJ/51-278
C6VN30_LACPJ/108-315
C6VPJ4_LACPJ/109-278
C6VRB1_LACPJ/117-293
C6VTS9_DYAFD/121-301
C6VTT2_DYAFD/117-296
C6VTW0_DYAFD/113-309
C6VZH0_DYAFD/487-698
C6VZZ3_DYAFD/109-286
C6W318_DYAFD/97-281
C6W460_DYAFD/51-276
C6W7J4_DYAFD/109-298
C6WDD8_ACTMD/114-297
C6WDE4_ACTMD/114-287
C6WDE6_ACTMD/132-319
C6WDE7_ACTMD/146-346
C6WNS1_ACTMD/42-246
C6WQ65_ACTMD/53-280
C6WTP6_METML/108-299
C6WVE3_METML/54-276
C6WYI6_METML/110-292
C6WYI9_METML/116-290
C6WYJ1_METML/103-293
C6WYJ2_METML/99-304
C6WZI5_FLAB3/54-268
C6X2G6_FLAB3/384-595
C6X385_FLAB3/116-287
C6X388_FLAB3/116-294
C6X390_FLAB3/111-307
C6X3J1_FLAB3/118-289
C6X3J4_FLAB3/110-292
C6X3P0_FLAB3/99-279
C6X5X5_FLAB3/487-698
C6X983_METSD/102-303
C6X984_METSD/103-293
C6X986_METSD/115-293
C6X989_METSD/110-292
C6XB49_METSD/108-299
C6XE13_METSD/51-266
C6XFZ1_LIBAP/29-252
C6XGR6_LIBAP/112-298
C6XGR9_LIBAP/118-292
C6XGS1_LIBAP/113-303
C6XGS2_LIBAP/120-322
C6XME7_HIRBI/97-304
C6XME8_HIRBI/104-296
C6XMF0_HIRBI/121-303
C6XMF3_HIRBI/114-300
C6XMV8_HIRBI/50-267
C6XTZ7_PEDHD/108-282
C6XXQ0_PEDHD/96-283
C6Y2M0_PEDHD/114-297
C6Y3V5_PEDHD/51-273
C6Y476_PEDHD/118-288
C6Y479_PEDHD/109-289
C6Y481_PEDHD/109-305
C6YBI9_VIBCH/54-268
C6YG55_VIBCH/147-327
C6YG58_VIBCH/117-287
C6YG60_VIBCH/105-294
C6YG61_VIBCH/131-333
C6YKK3_VIBCH/108-291
C6YN38_FRATT/108-289
C6YNG3_FRATT/106-305
C6YNG5_FRATT/103-289
C6YNH9_FRATT/110-293
C6YNJ0_FRATT/102-253
C6YPF0_FRATT/40-229
C6YQ95_FRATT/177-388
C6YQ96_FRATT/499-713
C6YSS3_9GAMM/42-185
C6YTH5_9GAMM/108-290
C6YVE3_9GAMM/40-229
C6YVT6_9GAMM/499-713
C6YVT7_9GAMM/177-388
C6YWZ1_9GAMM/103-289
C6YWZ4_9GAMM/117-336
C6YXE0_9GAMM/102-254
C6YXE9_9GAMM/110-293
C6YZ20_9BACE/109-305
C6YZ22_9BACE/108-286
C6YZ25_9BACE/124-301
C6Z3M8_9BACE/97-284
C6Z4B7_9BACE/51-269
C6Z6J8_9BACE/112-298
C7ASJ9_9MYCO/1-130
C7ASK4_9MYCO/2-136
C7BQ21_PHOAA/114-319
C7BQ22_PHOAA/111-300
C7BQ24_PHOAA/97-265
C7BQ27_PHOAA/125-305
C7BT86_PHOAA/55-300
C7BZB9_HELPB/173-351
C7BZR8_HELPB/119-283
C7C000_HELPB/100-275
C7C139_HELPB/72-273
C7C1B8_HELPB/49-270
C7C8Y2_METED/119-293
C7C8Y4_METED/117-307
C7C8Y5_METED/112-315
C7C9Z9_METED/112-298
C7CMU3_METED/46-269
C7CNI9_ENTFA/46-275
C7CQ27_ENTFA/94-302
C7CQJ9_ENTFA/109-293
C7CQZ6_ENTFA/117-292
C7CUW2_ENTFA/54-282
C7CW57_ENTFA/111-280
C7CXI9_ENTFA/94-302
C7CY18_ENTFA/109-293
C7CYG1_ENTFA/117-292
C7CZG7_ENTFA/46-275
C7D1A7_ENTFA/54-282
C7D2P5_ENTFA/111-280
C7D5W4_9RHOB/47-264
C7D8P1_9RHOB/117-299
C7D8P5_9RHOB/125-310
C7D8P8_9RHOB/106-292
C7D8P9_9RHOB/113-316
C7E4I8_BACSU/35-238
C7G768_9FIRM/92-241
C7G7X2_9FIRM/114-293
C7G8C2_9FIRM/116-296
C7G8P7_9FIRM/110-312
C7GD70_9FIRM/111-322
C7GDS6_9FIRM/47-265
C7GGL5_9FIRM/130-339
C7GW96_YEAS2/29-247
C7GYL0_9FIRM/42-270
C7GZI4_9FIRM/107-285
C7GZI6_9FIRM/124-318
C7GZW1_9FIRM/107-323
C7H0V7_9FIRM/114-293
C7H136_9FIRM/52-274
C7H2X4_9FIRM/110-312
C7H2Y0_9FIRM/108-296
C7H436_9FIRM/137-316
C7H5I5_9FIRM/124-303
C7H9L3_9FIRM/44-263
C7HBN1_CLOTM/118-299
C7HBV1_CLOTM/109-296
C7HBV2_CLOTM/108-305
C7HC18_CLOTM/90-267
C7HFG0_CLOTM/34-234
C7HFY5_CLOTM/54-297
C7HGP3_CLOTM/44-267
C7HIG5_CLOTM/427-638
C7HTU1_9FIRM/47-268
C7HU59_9FIRM/117-298
C7HU74_9FIRM/54-285
C7HUS0_9FIRM/101-276
C7HVE4_9FIRM/112-296
C7HVZ6_9FIRM/109-301
C7IQ84_THEET/25-158
C7IRF3_THEET/53-287
C7IRH6_THEET/483-693
C7IS00_THEET/114-294
C7ISC8_THEET/44-267
C7IVI8_THEET/107-305
C7IVI9_THEET/113-298
C7IVJ1_THEET/113-291
C7JCJ0_ACEP3/109-316
C7JCJ1_ACEP3/108-297
C7JCJ3_ACEP3/129-303
C7JCJ6_ACEP3/113-299
C7JGW9_ACEP3/59-282
C7JPP5_ACEPA/109-316
C7JPP6_ACEPA/108-297
C7JPP8_ACEPA/129-303
C7JPQ1_ACEPA/113-299
C7JRM6_ACEPA/59-282
C7JTB7_ACEPA/59-282
C7JYW0_ACEPA/109-316
C7JYW1_ACEPA/108-297
C7JYW3_ACEPA/129-303
C7JYW6_ACEPA/113-299
C7K3K9_ACEPA/59-282
C7K955_ACEPA/109-316
C7K956_ACEPA/108-297
C7K958_ACEPA/129-303
C7K961_ACEPA/113-299
C7KAU7_ACEPA/109-316
C7KAU8_ACEPA/108-297
C7KAV0_ACEPA/129-303
C7KAV3_ACEPA/113-299
C7KCS8_ACEPA/59-282
C7KK63_ACEPA/109-316
C7KK64_ACEPA/108-297
C7KK66_ACEPA/129-303
C7KK69_ACEPA/113-299
C7KM44_ACEPA/59-282
C7KUH4_ACEPA/109-316
C7KUH5_ACEPA/108-297
C7KUH7_ACEPA/129-303
C7KUI0_ACEPA/113-299
C7KWF9_ACEPA/59-282
C7L4A2_ACEPA/109-316
C7L4A3_ACEPA/108-297
C7L4A5_ACEPA/129-303
C7L4A8_ACEPA/113-299
C7L6T3_ACEPA/59-282
C7LD23_BRUMC/112-297
C7LD26_BRUMC/119-297
C7LD28_BRUMC/118-308
C7LD29_BRUMC/106-309
C7LEY1_BRUMC/47-269
C7LLE2_MYCML/40-275
C7LST2_DESBD/110-288
C7LST5_DESBD/114-247
C7LST7_DESBD/105-291
C7LST8_DESBD/103-304
C7LWD7_DESBD/47-257
C7LXU4_ACIFD/183-366
C7LYA4_ACIFD/54-273
C7LZL7_ACIFD/115-289
C7LZM0_ACIFD/110-279
C7LZM2_ACIFD/137-318
C7M057_ACIFD/35-236
C7M182_ACIFD/107-307
C7M3L1_CAPOD/117-286
C7M5S2_CAPOD/107-286
C7M765_CAPOD/109-305
C7M8E2_CAPOD/94-295
C7M8Z4_CAPOD/51-277
C7MB66_BRAFD/60-292
C7MBF1_BRAFD/128-334
C7MBF2_BRAFD/117-315
C7MBF4_BRAFD/137-327
C7MBF7_BRAFD/142-335
C7MLS9_CRYCD/76-290
C7MP04_CRYCD/113-293
C7MP07_CRYCD/130-328
C7MP09_CRYCD/117-323
C7MP10_CRYCD/111-313
C7MPP1_SACVD/66-296
C7MV92_SACVD/121-304
C7MV95_SACVD/111-292
C7MV97_SACVD/132-319
C7MV98_SACVD/141-340
C7N0M0_SLAHD/105-308
C7N4J3_SLAHD/50-267
C7N4U3_SLAHD/102-296
C7N4U5_SLAHD/128-320
C7N4U8_SLAHD/112-292
C7N7C0_SLAHD/44-279
C7NAF3_LEPBD/34-291
C7ND77_LEPBD/111-325
C7NDF9_LEPBD/102-298
C7NDG1_LEPBD/96-294
C7NDG4_LEPBD/112-287
C7NET4_LEPBD/51-287
C7NFW2_KYTSD/65-296
C7NHM4_KYTSD/167-379
C7NHM5_KYTSD/490-709
C7NIN3_KYTSD/139-325
C7NIN6_KYTSD/161-350
C7NIN8_KYTSD/106-305
C7NJ15_KYTSD/148-349
C7NSX8_HALUD/44-269
C7P2D7_HALMD/44-271
C7P6M1_METFA/106-271
C7PDA4_CHIPD/108-292
C7PDB0_CHIPD/111-306
C7PGA0_CHIPD/109-284
C7PPA3_CHIPD/51-273
C7PRD6_CHIPD/110-306
C7PRD8_CHIPD/109-288
C7PRE1_CHIPD/112-289
C7Q8D0_CATAD/54-281
C7QBK1_CATAD/129-333
C7QBK2_CATAD/127-326
C7QDM9_CATAD/107-294
C7QGT7_CATAD/121-303
C7QI97_CATAD/128-320
C7QLP9_CYAP0/493-704
C7QM62_CYAP0/147-321
C7QMR4_CYAP0/115-293
C7QPK6_CYAP0/111-293
C7QS16_CYAP0/41-253
C7QT83_CYAP0/61-277
C7QU02_CYAP0/116-318
C7QX88_CYAP0/47-270
C7R305_JONDD/60-291
C7R3I9_JONDD/127-335
C7R3J0_JONDD/152-340
C7R3J2_JONDD/123-319
C7R3J5_JONDD/116-319
C7R9D1_KANKD/109-291
C7R9L3_KANKD/150-358
C7R9L4_KANKD/105-297
C7R9L6_KANKD/112-284
C7R9L9_KANKD/126-307
C7RCA3_KANKD/52-296
C7RDG5_ANAPD/102-279
C7REB4_ANAPD/109-302
C7RG72_ANAPD/113-297
C7RHP0_ANAPD/117-298
C7RHQ2_ANAPD/54-285
C7RHW8_ANAPD/45-266
C7RLM5_ACCPU/110-292
C7RLM8_ACCPU/117-292
C7RLN0_ACCPU/107-295
C7RLN1_ACCPU/120-322
C7RM59_ACCPU/475-687
C7RM60_ACCPU/491-703
C7RP92_ACCPU/108-294
C7RRS2_ACCPU/66-285
C7T797_LACRG/110-295
C7T959_LACRG/115-337
C7TBS0_LACRG/56-284
C7TC14_LACRG/44-272
C7TC34_LACRG/117-292
C7TDH0_LACRG/108-277
C7TFV3_LACRL/115-337
C7TIJ3_LACRL/56-284
C7TIT3_LACRL/44-272
C7TIV5_LACRL/117-292
C7TK53_LACRL/108-277
C7TME9_LACRL/110-295
C7U3D6_ENTFA/46-275
C7U4M5_ENTFA/94-302
C7U540_ENTFA/109-293
C7U5I7_ENTFA/117-292
C7U870_ENTFA/54-282
C7UA72_ENTFA/111-280
C7UB70_ENTFA/54-282
C7UDD3_ENTFA/117-292
C7UDT6_ENTFA/122-330
C7UEA4_ENTFA/109-293
C7UF85_ENTFA/46-275
C7UIE6_ENTFA/111-280
C7UJS0_ENTFA/46-275
C7UKS3_ENTFA/122-330
C7UL91_ENTFA/109-293
C7ULN9_ENTFA/117-292
C7UMP4_ENTFA/54-282
C7UNM6_ENTFA/111-280
C7US54_ENTFA/109-293
C7USM0_ENTFA/117-292
C7UTR3_ENTFA/122-330
C7UW29_ENTFA/111-280
C7UXC6_ENTFA/54-282
C7UZ78_ENTFA/46-275
C7UZX8_ENTFA/46-275
C7V1A2_ENTFA/122-330
C7V1R2_ENTFA/109-293
C7V252_ENTFA/117-292
C7V3V5_ENTFA/54-282
C7V6I9_ENTFA/111-280
C7V8W5_ENTFA/122-330
C7V9C7_ENTFA/109-293
C7V9S0_ENTFA/117-292
C7VAW8_ENTFA/54-282
C7VDK5_ENTFA/111-280
C7VER6_ENTFA/46-275
C7VG42_ENTFA/117-292
C7VGR1_ENTFA/46-275
C7VJB7_ENTFA/54-282
C7VLG3_ENTFA/109-293
C7VM28_ENTFA/122-330
C7VMH2_ENTFA/111-280
C7VQL3_ENTFA/46-275
C7VR87_ENTFA/122-330
C7VRQ1_ENTFA/109-293
C7VS43_ENTFA/117-292
C7VTM0_ENTFA/54-282
C7VUX1_ENTFA/111-280
C7VY59_ENTFA/46-275
C7VYX8_ENTFA/122-330
C7VZF8_ENTFA/109-293
C7VZW4_ENTFA/117-292
C7W1T0_ENTFA/111-280
C7W4S9_ENTFA/54-282
C7W5A4_ENTFA/46-275
C7W5K7_ENTFA/109-293
C7W606_ENTFA/117-292
C7W6A4_ENTFA/122-330
C7WB38_ENTFA/111-280
C7WCF7_ENTFA/54-282
C7WFA6_ENTFA/117-292
C7WFW4_ENTFA/109-293
C7WGD7_ENTFA/122-330
C7WHE6_ENTFA/54-282
C7WJB2_ENTFA/46-275
C7WLE8_ENTFA/111-280
C7WMP2_ENTFA/117-292
C7WPW1_ENTFA/111-280
C7WR36_ENTFA/54-282
C7WS10_ENTFA/46-275
C7WT52_ENTFA/122-330
C7WU08_ENTFA/109-293
C7WVU7_ENTFA/122-330
C7WWB9_ENTFA/109-293
C7WWX4_ENTFA/117-292
C7WY34_ENTFA/46-275
C7WZS2_ENTFA/54-282
C7X0Z2_ENTFA/111-280
C7X515_9PORP/95-279
C7X533_9PORP/112-298
C7X756_9PORP/51-271
C7XDB4_9PORP/117-295
C7XDB7_9PORP/108-287
C7XDB9_9PORP/109-305
C7XDE1_9PORP/109-285
C7XH48_9LACO/56-287
C7XHL0_9LACO/112-281
C7XHQ9_9LACO/47-318
C7XHS2_9LACO/118-297
C7XK67_9LACO/114-337
C7XL31_9LACO/107-291
C7XNL0_9FUSO/48-264
C7XPH0_9FUSO/106-302
C7XQH3_9FUSO/114-292
C7XQH5_9FUSO/96-268
C7XQH7_9FUSO/276-451
C7XTD1_9LACO/117-292
C7XTI3_9LACO/109-278
C7XTT5_9LACO/108-311
C7XWM2_9LACO/47-276
C7XWR0_9LACO/54-281
C7XWW1_9LACO/45-264
C7XXD0_9LACO/109-294
C7XY82_9LACO/110-279
C7XYK8_9LACO/54-285
C7XYN6_9LACO/48-306
C7XYU8_9LACO/118-296
C7Y107_9LACO/114-337
C7Y1F4_9LACO/107-291
C7Y2V4_9LACO/118-297
C7Y2W7_9LACO/47-318
C7Y316_9LACO/56-287
C7Y460_9LACO/107-291
C7Y4I9_9LACO/114-337
C7Y6K6_9LACO/112-281
C7Y8X0_ENTFA/46-275
C7Y9D0_ENTFA/117-292
C7YAE6_ENTFA/111-280
C7YCW5_ENTFA/54-282
C7YEJ5_ENTFA/109-293
C7YFL5_ENTFA/122-330
C7YSD3_NECH7/51-280
C7ZA07_NECH7/27-273
C7ZVN3_STAAU/108-312
C7ZWD1_STAAU/116-288
C7ZXP0_STAAU/44-268
C7ZXW4_STAAU/106-275
C7ZYD3_STAAU/53-275
C7ZYX3_STAAU/111-295
C8A368_STAAU/116-288
C8A4R6_STAAU/44-268
C8A4Z1_STAAU/106-275
C8A5D1_STAAU/108-312
C8A5X9_STAAU/53-275
C8A6G0_STAAU/111-295
C8AAN8_STAAU/108-312
C8AB49_STAAU/116-288
C8ACP3_STAAU/44-268
C8ACW7_STAAU/106-275
C8ADC0_STAAU/53-275
C8ADU8_STAAU/111-295
C8AIX7_STAAU/44-268
C8AJ50_STAAU/106-275
C8AJJ2_STAAU/108-312
C8AK60_STAAU/116-288
C8AL13_STAAU/53-275
C8ALI5_STAAU/111-295
C8AQQ4_STAAU/108-312
C8AR67_STAAU/116-288
C8ASQ9_STAAU/44-268
C8ASY3_STAAU/106-275
C8ATL2_STAAU/53-275
C8ATY8_STAAU/111-295
C8JRK2_LISMO/106-312
C8JRK4_LISMO/117-292
C8JTM5_LISMO/123-307
C8JUP2_LISMO/106-275
C8JUU8_LISMO/47-271
C8K075_LISMO/47-271
C8K0D1_LISMO/106-275
C8K0V8_LISMO/100-284
C8K5S2_LISMO/117-292
C8K5Y3_LISMO/106-312
C8K934_LISMO/47-271
C8K991_LISMO/106-275
C8KA96_LISMO/123-307
C8KBX5_LISMO/117-292
C8KBX7_LISMO/106-312
C8KKW8_STAAU/106-275
C8KM80_STAAU/44-268
C8KMV1_STAAU/111-295
C8KPQ5_STAAU/53-275
C8KRG0_STAAU/44-268
C8KRS9_STAAU/116-288
C8KSJ6_STAAU/106-275
C8KT95_STAAU/111-295
C8KV30_STAAU/53-275
C8KYM9_9PAST/123-303
C8KZP1_9PAST/110-293
C8L0A9_STAAU/53-275
C8L0I5_STAAU/111-295
C8L2R1_STAAU/106-275
C8L344_STAAU/44-268
C8L4A7_STAAU/116-288
C8L558_STAAU/108-312
C8L9D1_STAAU/53-275
C8LBJ7_STAAU/44-268
C8LBQ5_STAAU/116-288
C8LC96_STAAU/108-312
C8LCV7_STAAU/106-275
C8LFF1_STAAU/111-295
C8LG50_STAAU/53-275
C8LGF4_STAAU/44-268
C8LHB5_STAAU/106-275
C8LKN2_STAAU/116-288
C8LLX2_STAAU/108-312
C8LMJ2_STAAU/111-295
C8LNR7_STAAU/44-268
C8LPH2_STAAU/53-275
C8LQK0_STAAU/111-295
C8LRC0_STAAU/106-275
C8LU28_STAAU/108-312
C8LW10_STAAU/116-288
C8LW97_STAAU/111-295
C8LWR8_STAAU/108-312
C8LZH8_STAAU/53-275
C8M061_STAAU/44-268
C8M0D5_STAAU/106-275
C8M2I1_STAAU/116-288
C8M4J4_STAAU/53-275
C8M5B9_STAAU/111-295
C8M699_STAAU/108-312
C8M7Z4_STAAU/44-268
C8M868_STAAU/106-275
C8M8X3_STAAU/116-288
C8MC30_STAAU/111-295
C8MC81_STAAU/53-275
C8MDS6_STAAU/108-312
C8MEH2_STAAU/116-288
C8MFC5_STAAU/44-268
C8MFJ9_STAAU/106-275
C8MIF4_STAAU/116-288
C8ML10_STAAU/106-275
C8MLZ6_STAAU/53-275
C8MPF2_STAAU/108-312
C8MPU5_STAAU/44-268
C8MPW2_STAAU/111-295
C8MR81_STAAU/108-312
C8MRI9_STAAU/111-295
C8MUF8_STAAU/53-275
C8MWV4_STAAU/44-268
C8MX28_STAAU/106-275
C8MXI5_STAAU/116-288
C8N0C5_STAAU/53-275
C8N0L2_STAAU/111-295
C8N170_STAAU/44-268
C8N1E4_STAAU/106-275
C8N4M0_STAAU/108-312
C8N632_STAAU/116-288
C8NA05_9GAMM/46-261
C8ND38_9GAMM/105-309
C8ND39_9GAMM/112-295
C8ND41_9GAMM/107-275
C8ND45_9GAMM/123-304
C8NDL4_9LACT/54-282
C8NFI3_9LACT/117-294
C8NFI5_9LACT/110-316
C8NFN0_9LACT/109-278
C8NGA7_9LACT/40-257
C8NGD9_9LACT/110-299
C8NQ11_COREF/128-317
C8NQ14_COREF/128-303
C8NQ16_COREF/132-326
C8NQ17_COREF/117-321
C8NQP4_COREF/94-336
C8NR89_COREF/64-273
C8P462_9LACO/54-281
C8P4K0_9LACO/133-318
C8P542_9LACO/111-335
C8P742_9LACO/46-274
C8P7N4_9LACO/118-293
C8P9C5_9LACO/108-277
C8P9J8_9LACO/54-281
C8PBM9_9LACO/107-291
C8PCP1_9LACO/103-326
C8PCV1_9LACO/111-280
C8PD86_9LACO/45-266
C8PDI9_9LACO/118-298
C8PDK1_9LACO/44-283
C8PDM7_9LACO/54-285
C8PFA7_9PROT/64-258
C8PFR1_9PROT/106-270
C8PG60_9PROT/178-306
C8PLR8_9PROT/98-293
C8PMQ1_9SPIO/127-347
C8PN38_9SPIO/120-304
C8PQD0_9SPIO/120-302
C8PQW2_9SPIO/34-185
C8PT62_9SPIO/123-300
C8PT92_9SPIO/65-301
C8PUM6_9GAMM/112-331
C8PUM8_9GAMM/125-336
C8PWT8_9GAMM/137-310
C8PXV8_9GAMM/144-324
C8PYI1_9GAMM/64-281
C8PZ36_9GAMM/108-311
C8RRD4_CORJE/120-325
C8RRG7_CORJE/119-308
C8RRG9_CORJE/134-332
C8RRH0_CORJE/111-329
C8RS00_CORJE/93-335
C8RV55_CORJE/105-320
C8RYK3_9RHOB/47-264
C8S467_9RHOB/113-316
C8S468_9RHOB/107-294
C8S472_9RHOB/125-310
C8S476_9RHOB/116-305
C8SLR1_9RHIZ/106-309
C8SLR2_9RHIZ/112-302
C8SLR4_9RHIZ/119-297
C8SLR7_9RHIZ/112-298
C8SPW2_9RHIZ/48-270
C8SQR7_9RHIZ/35-224
C8T7B5_KLEPR/54-245
C8TBD4_KLEPR/124-304
C8TBD7_KLEPR/110-280
C8TBD9_KLEPR/105-293
C8TBE0_KLEPR/90-295
C8TCN9_KLEPR/108-291
C8TGL6_ECO26/114-319
C8TGL7_ECO26/105-293
C8TGL9_ECO26/110-280
C8TGM2_ECO26/124-304
C8TP53_ECO26/108-291
C8TUW0_ECO26/54-268
C8U0J8_ECO10/108-291
C8U1F7_ECO10/114-319
C8U1F8_ECO10/105-293
C8U1G0_ECO10/110-280
C8U1G3_ECO10/124-304
C8U6N8_ECO10/54-268
C8UDR6_ECO1A/54-268
C8UGV6_ECO1A/114-319
C8UGV7_ECO1A/105-293
C8UGV9_ECO1A/110-280
C8UGW2_ECO1A/124-304
C8UM83_ECO1A/108-291
C8UV27_LACRG/109-278
C8UX59_LACRG/111-296
C8V6J3_EMENI/64-290
C8V8V9_EMENI/25-200
C8W2K1_DESAS/104-291
C8W468_DESAS/108-314
C8W469_DESAS/110-296
C8W471_DESAS/110-288
C8W474_DESAS/110-290
C8W4H0_DESAS/56-299
C8W5S6_DESAS/44-271
C8W855_ATOPD/119-323
C8W8G0_ATOPD/58-293
C8W9X4_ATOPD/119-315
C8W9X6_ATOPD/116-298
C8W9X9_ATOPD/135-316
C8WAB7_ATOPD/55-316
C8WBC0_ZYMMN/113-298
C8WBC3_ZYMMN/127-284
C8WBC5_ZYMMN/103-295
C8WBC6_ZYMMN/108-311
C8WBY6_ZYMMN/54-271
C8WJ16_EGGLE/112-293
C8WJ19_EGGLE/136-334
C8WJ21_EGGLE/117-332
C8WJ22_EGGLE/111-313
C8WN04_EGGLE/43-267
C8WNZ9_EGGLE/57-287
C8WQQ8_ALIAD/485-696
C8WR63_ALIAD/59-287
C8WRE7_ALIAD/105-306
C8WVE3_ALIAD/50-279
C8WW30_ALIAD/109-317
C8WW32_ALIAD/122-299
C8WX25_ALIAD/109-295
C8WXM0_ALIAD/109-289
C8WXM1_ALIAD/44-264
C8X0T6_DESRD/108-314
C8X0T7_DESRD/109-296
C8X0T9_DESRD/118-250
C8X0U2_DESRD/110-288
C8X0V4_DESRD/48-249
C8X905_NAKMY/172-384
C8X931_NAKMY/509-724
C8XF09_NAKMY/113-344
C8XGY5_NAKMY/125-306
C8XGY8_NAKMY/127-311
C8XGZ0_NAKMY/117-316
C8XGZ1_NAKMY/113-313
C8ZEW6_YEAS8/29-247
C8ZWR3_ENTGA/46-282
C8ZYG2_ENTGA/110-279
C9A065_ENTGA/47-276
C9A0X5_ENTGA/117-292
C9A2J2_ENTGA/124-330
C9A2S0_ENTGA/54-281
C9A2W1_ENTGA/105-286
C9A563_ENTCA/47-276
C9A7Y5_ENTCA/110-279
C9AAT8_ENTCA/125-329
C9AB20_ENTCA/54-281
C9AB65_ENTCA/105-286
C9ACF4_ENTCA/120-295
C9AE76_ENTFC/110-279
C9AHJ1_ENTFC/105-286
C9AIH6_ENTFC/54-282
C9AJ56_ENTFC/140-333
C9AJD6_ENTFC/117-293
C9AJM9_ENTFC/46-275
C9AKQ7_ENTFC/126-333
C9AMU1_ENTFC/110-279
C9APP5_ENTFC/125-318
C9AQ34_ENTFC/117-293
C9AQD0_ENTFC/46-275
C9AR07_ENTFC/105-286
C9ARW4_ENTFC/54-282
C9ATI0_ENTFC/126-333
C9ATP7_ENTCA/47-276
C9AW26_ENTCA/110-279
C9AYS8_ENTCA/125-329
C9AZ09_ENTCA/54-281
C9AZ53_ENTCA/105-286
C9B0E1_ENTCA/120-295
C9B565_ENTFC/110-279
C9B6T0_ENTFC/46-275
C9B787_ENTFC/117-293
C9B838_ENTFC/54-282
C9B8V8_ENTFC/105-286
C9BAL2_ENTFC/126-333
C9BB88_ENTFC/110-279
C9BEZ6_ENTFC/105-286
C9BG40_ENTFC/54-282
C9BGF2_ENTFC/96-325
C9BGP4_ENTFC/117-293
C9BGX3_ENTFC/140-333
C9BI64_ENTFC/126-333
C9BKK1_ENTFC/105-286
C9BLE2_ENTFC/117-293
C9BMV6_ENTFC/54-282
C9BPJ7_ENTFC/110-279
C9BQQ0_ENTFC/126-333
C9BR85_ENTFC/46-275
C9BV71_ENTFC/105-286
C9BVP8_ENTFC/117-293
C9BX09_ENTFC/54-282
C9BY99_ENTFC/110-279
C9BYQ9_ENTFC/126-333
C9BZI1_ENTFC/46-275
C9C0K1_ENTFC/110-279
C9C2W4_ENTFC/117-293
C9C319_ENTFC/46-275
C9C4C1_ENTFC/105-286
C9C5K9_ENTFC/54-282
C9C6M7_ENTFC/126-333
C9C9Z2_ENTFC/110-279
C9CAY2_ENTFC/105-286
C9CCN6_ENTFC/117-293
C9CD47_ENTFC/46-275
C9CEL7_ENTFC/54-282
C9CFT4_ENTFC/126-333
C9CH68_ENTCA/110-279
C9CHC7_ENTCA/47-276
C9CM51_ENTCA/125-329
C9CMD4_ENTCA/54-281
C9CMH8_ENTCA/105-286
C9CNR0_ENTCA/120-295
C9CW13_9RHOB/106-294
C9CW14_9RHOB/114-316
C9D0M0_9RHOB/48-264
C9D2I4_9RHOB/125-311
C9D2I9_9RHOB/116-298
C9KNY5_9FIRM/49-277
C9KQQ2_9FIRM/123-329
C9KQQ3_9FIRM/112-303
C9KQQ5_9FIRM/118-300
C9KQQ7_9FIRM/117-297
C9KUZ7_9BACE/140-326
C9KZH4_9BACE/97-284
C9L0M6_9BACE/117-294
C9L0M9_9BACE/107-285
C9L0N1_9BACE/109-305
C9L3I6_9BACE/51-288
C9L5G1_RUMHA/110-297
C9L620_RUMHA/44-267
C9L6W0_RUMHA/116-318
C9L9N4_RUMHA/131-311
C9LAF1_RUMHA/45-272
C9LAL3_RUMHA/56-286
C9LBA6_RUMHA/117-295
C9LEZ6_9BACT/114-300
C9LFC4_9BACT/115-292
C9LG64_9BACT/51-269
C9LJW5_9BACT/106-284
C9LJW7_9BACT/111-307
C9LKS7_9BACT/95-282
C9LL49_9FIRM/109-319
C9LL50_9FIRM/112-298
C9LL52_9FIRM/117-296
C9LL54_9FIRM/112-292
C9LMI1_9FIRM/44-274
C9LSA2_9FIRM/112-317
C9LSA2_9FIRM/611-804
C9LSA4_9FIRM/117-297
C9LSA6_9FIRM/110-289
C9LXH8_9FIRM/44-265
C9LZQ1_LACHE/47-276
C9M204_LACHE/107-291
C9M2P4_LACHE/79-310
C9M2V8_LACHE/118-297
C9M2X2_LACHE/47-296
C9M421_LACHE/114-337
C9M4G3_LACHE/112-281
C9M6B7_9BACT/9-137
C9M7C2_9BACT/49-275
C9M964_9BACT/102-286
C9M967_9BACT/108-278
C9M969_9BACT/122-308
C9M970_9BACT/114-317
C9MAV2_HAEIF/123-303
C9MAV5_HAEIF/110-280
C9MAV7_HAEIF/107-295
C9MAV8_HAEIF/111-315
C9ME10_HAEIF/53-288
C9MEY6_HAEIF/109-292
C9MGG8_HAEIF/111-315
C9MGG9_HAEIF/107-295
C9MGH1_HAEIF/110-280
C9MGH4_HAEIF/123-303
C9MJ68_HAEIF/53-290
C9MJH3_HAEIF/109-292
C9MNI8_9BACT/109-305
C9MNJ0_9BACT/107-285
C9MNJ3_9BACT/118-294
C9MSK0_9BACT/113-300
C9MSU9_9BACT/51-270
C9MTG4_9BACT/97-292
C9MW85_9FUSO/34-291
C9MX89_9FUSO/51-260
C9N0D9_9FUSO/111-326
C9N1W9_9FUSO/112-287
C9N1X2_9FUSO/97-295
C9N1X4_9FUSO/102-298
C9NND1_9VIBR/108-291
C9NNS8_9VIBR/127-307
C9NNT1_9VIBR/115-284
C9NNT3_9VIBR/105-294
C9NNT4_9VIBR/117-318
C9NQ51_9VIBR/54-269
C9NTC0_9VIBR/100-302
C9P285_VIBME/121-304
C9P2D7_VIBME/127-307
C9P2E0_VIBME/113-282
C9P2E2_VIBME/105-294
C9P2E3_VIBME/117-320
C9P5W8_VIBME/54-268
C9P9E8_VIBFU/113-282
C9P9F0_VIBFU/105-294
C9P9F1_VIBFU/117-319
C9PC31_VIBFU/54-268
C9PK91_VIBFU/108-291
C9PMX0_9PAST/111-315
C9PMX1_9PAST/107-299
C9PMX3_9PAST/111-278
C9PMX6_9PAST/129-309
C9PN26_9PAST/111-294
C9PQV7_9PAST/55-265
C9PX31_9BACT/109-305
C9PX33_9BACT/107-285
C9PX36_9BACT/118-294
C9PXI6_9BACT/97-285
C9PYF2_9BACT/113-300
C9Q0C7_9BACT/51-269
C9Q5I8_9VIBR/108-291
C9Q6K0_9VIBR/113-283
C9Q6K2_9VIBR/105-294
C9Q6K3_9VIBR/117-319
C9Q7V6_9VIBR/54-268
C9QHP6_VIBOR/54-268
C9QMT6_VIBOR/127-307
C9QMT9_VIBOR/115-283
C9QMU1_VIBOR/105-294
C9QMU2_VIBOR/117-318
C9QN68_VIBOR/108-291
C9QQL9_ECOD1/54-268
C9QS63_ECOD1/124-304
C9QS66_ECOD1/110-280
C9QS68_ECOD1/105-293
C9QS69_ECOD1/114-319
C9QTJ6_ECOD1/108-291
C9R2Z2_AGGAD/110-314
C9R2Z3_AGGAD/106-298
C9R2Z5_AGGAD/109-278
C9R2Z8_AGGAD/123-303
C9R4D6_AGGAD/52-269
C9R631_AGGAD/111-294
C9R8M9_AMMDK/113-292
C9R8N2_AMMDK/110-288
C9R8N4_AMMDK/112-299
C9R8N5_AMMDK/107-311
C9RB31_AMMDK/42-267
C9RBG8_AMMDK/56-290
C9RGJ1_METVM/106-277
C9RJV3_FIBSS/43-251
C9RL04_FIBSS/112-288
C9RM15_FIBSS/114-293
C9RM18_FIBSS/113-295
C9RM19_FIBSS/95-298
C9RQE9_FIBSS/117-294
C9RU68_GEOSY/46-274
C9RVH6_GEOSY/111-298
C9RZI9_GEOSY/106-312
C9RZJ2_GEOSY/117-291
C9S1K0_GEOSY/106-275
C9T3B7_9RHIZ/47-269
C9T7E3_9RHIZ/112-297
C9T7E6_9RHIZ/119-297
C9T7E8_9RHIZ/118-308
C9T7E9_9RHIZ/108-311
C9TDI3_9RHIZ/47-269
C9TG46_9RHIZ/112-297
C9TG49_9RHIZ/119-297
C9TG51_9RHIZ/118-308
C9TG52_9RHIZ/108-311
C9TNK9_9RHIZ/47-269
C9TQQ4_9RHIZ/112-297
C9TQQ7_9RHIZ/119-297
C9TQQ9_9RHIZ/118-308
C9TQR0_9RHIZ/108-311
C9TWQ6_9RHIZ/47-269
C9TXE9_9RHIZ/112-297
C9TXF2_9RHIZ/119-297
C9TXF4_9RHIZ/118-308
C9TXF5_9RHIZ/108-311
C9U4P7_BRUAB/112-297
C9U4Q0_BRUAB/119-297
C9U4Q2_BRUAB/118-308
C9U4Q3_BRUAB/108-311
C9U6K9_BRUAB/47-269
C9UDQ1_BRUAB/112-297
C9UDQ4_BRUAB/119-297
C9UDQ6_BRUAB/118-308
C9UDQ7_BRUAB/108-311
C9UFT2_BRUAB/47-269
C9UN83_BRUAB/112-297
C9UN86_BRUAB/119-297
C9UN88_BRUAB/118-308
C9UN89_BRUAB/108-311
C9UQ24_BRUAB/47-269
C9UV13_BRUAB/47-269
C9UZ83_BRUAB/112-297
C9UZ86_BRUAB/119-297
C9UZ88_BRUAB/118-308
C9UZ89_BRUAB/108-311
C9VBK9_BRUNE/112-297
C9VBL2_BRUNE/119-297
C9VBL4_BRUNE/118-308
C9VBL5_BRUNE/108-311
C9VCT7_BRUNE/47-269
C9VJA9_9RHIZ/47-269
C9VLT9_9RHIZ/112-297
C9VLU2_9RHIZ/119-297
C9VLU4_9RHIZ/118-308
C9VLU5_9RHIZ/108-311
C9VU94_BRUAB/112-297
C9VU97_BRUAB/119-297
C9VU99_BRUAB/118-308
C9VUA0_BRUAB/108-311
C9VV22_BRUAB/47-269
C9WZG6_NEIM8/110-301
C9X0L8_NEIM8/45-268
C9X3B4_NEIM8/112-316
C9X3B6_NEIM8/106-296
C9X3C0_NEIM8/115-287
C9X3C3_NEIM8/111-295
C9X6B6_SALTD/114-319
C9X6B7_SALTD/105-293
C9X6B9_SALTD/110-280
C9X6C2_SALTD/124-304
C9XB54_SALTD/54-265
C9XE25_SALTD/108-291
C9XN23_CLODC/114-291
C9XN25_CLODC/112-299
C9XN34_CLODC/107-308
C9XRK0_CLODC/44-271
C9XSC2_CLODC/107-287
C9XVP2_CROTZ/120-325
C9XVP3_CROTZ/105-293
C9XVP5_CROTZ/110-280
C9XVP8_CROTZ/124-304
C9XWU6_CROTZ/54-268
C9Y114_CROTZ/108-291
C9Y7G8_9BURK/107-313
C9Y7G9_9BURK/113-304
C9Y7H1_9BURK/134-341
C9Y7H5_9BURK/33-216
C9Y7J9_9BURK/116-330
C9YH49_9BURK/77-296
C9YPM7_CLODR/114-291
C9YPM9_CLODR/112-299
C9YPN8_CLODR/107-308
C9YR93_CLODR/44-271
C9YRY7_CLODR/107-287
C9YUS1_STRSW/115-294
C9YVC2_STRSW/172-373
C9YVC3_STRSW/107-297
C9YVC5_STRSW/116-304
C9Z7F6_STRSW/105-332
C9ZCN6_STRSW/27-231
CAPB_BACAN/103-307
CAPB_BACSU/35-238
CPHA_ANAVT/491-702
CPHA_CYAA5/493-704
CPHA_NOSS1/491-702
CPHA_SYNY3/493-704
CPHA_SYNY8/493-704
D0A3I6_TRYB9/84-301
D0ABK6_ENTFC/117-293
D0AD89_ENTFC/105-286
D0ADH8_ENTFC/126-333
D0AFG0_ENTFC/110-279
D0AGI9_ENTFC/54-282
D0AHY9_ENTFC/46-275
D0AKB7_ENTFC/105-286
D0ALG2_ENTFC/117-293
D0AP51_ENTFC/46-275
D0APV4_ENTFC/110-279
D0AQT1_ENTFC/54-282
D0AS38_ENTFC/126-333
D0AYP2_BRUAB/47-269
D0B0J6_BRUAB/112-297
D0B0J9_BRUAB/119-297
D0B0K1_BRUAB/118-308
D0B0K2_BRUAB/117-320
D0B3Z4_BRUME/47-269
D0B8J1_BRUME/117-320
D0B8J2_BRUME/118-308
D0B8J4_BRUME/119-297
D0B8J7_BRUME/112-297
D0BE49_BRUSU/47-269
D0BF98_BRUSU/106-309
D0BF99_BRUSU/118-308
D0BFA1_BRUSU/119-297
D0BFA4_BRUSU/112-297
D0BJA0_9LACT/109-278
D0BLC0_9LACT/117-294
D0BLC2_9LACT/110-318
D0BMJ2_9LACT/54-282
D0BMT5_9LACT/42-263
D0BMT9_9LACT/110-299
D0BPB6_9FUSO/48-264
D0BPV0_9FUSO/106-302
D0BSK5_9FUSO/114-292
D0BSK7_9FUSO/96-268
D0BSK9_9FUSO/276-451
D0BVA5_9GAMM/53-269
D0BZ55_9GAMM/127-307
D0C0Y5_9GAMM/108-313
D0C0Y6_9GAMM/119-304
D0C1N2_9GAMM/117-290
D0C3W4_9GAMM/108-295
D0CB52_ACIBA/117-290
D0CCM8_ACIBA/108-313
D0CCM9_ACIBA/119-304
D0CDC6_ACIBA/53-269
D0CFK6_ACIBA/127-307
D0CFY8_ACIBA/108-295
D0CGM5_9SYNE/115-295
D0CHG3_9SYNE/111-315
D0CHM1_9SYNE/42-241
D0CIE3_9SYNE/111-303
D0CMH6_9SYNE/121-295
D0CNT4_9RHOB/48-265
D0CTS3_9RHOB/116-298
D0CW38_9RHOB/125-310
D0CW41_9RHOB/106-294
D0CW42_9RHOB/113-315
D0D5J1_9RHOB/126-308
D0D5J7_9RHOB/125-310
D0D5J9_9RHOB/105-294
D0D5K0_9RHOB/112-315
D0D9D5_9RHOB/49-265
D0DEL7_9LACO/56-287
D0DEQ6_9LACO/47-318
D0DER9_9LACO/118-297
D0DFJ3_9LACO/114-337
D0DIS8_9LACO/107-291
D0DK48_9LACO/112-281
D0DN53_9LACO/118-296
D0DN65_9LACO/48-308
D0DN96_9LACO/54-285
D0DNN5_9LACO/107-291
D0DPG8_9LACO/114-337
D0DQM2_9LACO/110-279
D0DSA0_LACFE/116-332
D0DSA1_LACFE/130-335
D0DUE9_LACFE/54-281
D0DUN8_LACFE/48-277
D0DUY7_LACFE/45-267
D0DV05_LACFE/108-277
D0DVB0_LACFE/117-292
D0DVP9_LACFE/110-295
D0DXM6_9LACO/110-279
D0DXU5_9LACO/54-285
D0DXX3_9LACO/48-306
D0DXY5_9LACO/118-296
D0DYR7_9LACO/107-291
D0E020_9LACO/114-337
D0FNW7_ERWPY/108-291
D0FPH2_ERWPY/109-314
D0FPH3_ERWPY/105-293
D0FPH5_ERWPY/110-280
D0FPH8_ERWPY/124-304
D0FQV6_ERWPY/52-266
D0GCF0_BRUME/47-269
D0GE76_BRUME/117-320
D0GE77_BRUME/118-308
D0GE79_BRUME/119-297
D0GE82_BRUME/112-297
D0GII6_9FUSO/104-298
D0GII8_9FUSO/96-292
D0GIJ1_9FUSO/112-287
D0GJP0_9FUSO/111-312
D0GKP2_9FUSO/44-266
D0GQF1_VIBMI/108-291
D0GQT0_VIBMI/117-319
D0GQT1_VIBMI/105-294
D0GQT3_VIBMI/113-283
D0GRL1_VIBMI/54-268
D0H1P1_VIBCH/54-268
D0H2T7_VIBCH/108-291
D0H545_VIBCH/113-283
D0H547_VIBCH/105-294
D0H548_VIBCH/117-319
D0HFD0_VIBMI/54-268
D0HHC0_VIBMI/113-283
D0HHC2_VIBMI/105-294
D0HHC3_VIBMI/117-319
D0HI27_VIBMI/1-109
D0HL72_VIBCH/54-268
D0HMD3_VIBCH/108-291
D0HSK7_VIBCH/113-283
D0HSK9_VIBCH/105-294
D0HSL0_VIBCH/117-319
D0HUU5_VIBCH/44-224
D0HWE5_VIBCH/113-283
D0HWE7_VIBCH/105-294
D0HWE8_VIBCH/117-319
D0HXN1_VIBCH/54-268
D0I4X2_VIBHO/127-307
D0I4X5_VIBHO/112-278
D0I4X7_VIBHO/105-294
D0I4X8_VIBHO/114-319
D0I8I8_VIBHO/108-291
D0IC42_VIBHO/54-265
D0IDU6_9VIBR/108-291
D0IG70_9VIBR/54-268
D0IM23_9VIBR/113-283
D0IM25_9VIBR/105-294
D0IM26_9VIBR/117-319
D0ISA0_HELP1/173-351
D0ISK8_HELP1/119-283
D0ISY2_HELP1/100-272
D0IUE1_HELP1/72-273
D0IUK9_HELP1/47-270
D0IZA5_COMT2/475-686
D0J3V6_COMT2/48-267
D0J7A6_COMT2/116-310
D0J7C7_COMT2/110-293
D0J7D0_COMT2/255-462
D0J7D2_COMT2/110-303
D0J7D3_COMT2/111-317
D0J958_BLASP/111-308
D0J960_BLASP/113-293
D0J963_BLASP/116-292
D0J9P5_BLASP/69-306
D0J9W8_BLASP/97-282
D0JAE4_BLASB/86-273
D0JAL7_BLASB/51-290
D0JB56_BLASB/116-289
D0JB59_BLASB/111-290
D0JB61_BLASB/112-308
D0JEE7_YERPD/54-277
D0JEQ5_YERPD/114-319
D0JEQ6_YERPD/110-299
D0JEQ8_YERPD/110-280
D0JER1_YERPD/140-320
D0JIR0_YERPD/108-291
D0JNV9_YERP1/54-277
D0JP74_YERP1/1-194
D0JP75_YERP1/110-299
D0JP77_YERP1/110-280
D0JP80_YERP1/133-313
D0JS24_YERP1/108-291
D0JZD5_HELP5/173-351
D0JZP3_HELP5/119-283
D0K015_HELP5/100-269
D0K1G5_HELP5/72-273
D0K1N4_HELP5/49-270
D0K3T5_STAAD/108-312
D0K4A1_STAAD/116-288
D0K5N3_STAAD/44-268
D0K5Y1_STAAD/106-275
D0K6E7_STAAD/53-275
D0K6X1_STAAD/111-295
D0KAI8_PECWW/108-291
D0KLC1_PECWW/54-291
D0KMG3_PECWW/124-304
D0KMG6_PECWW/110-280
D0KMG8_PECWW/105-294
D0KMG9_PECWW/114-319
D0KXF0_HALNC/107-286
D0KXX9_HALNC/113-329
D0KXY0_HALNC/107-294
D0KXY2_HALNC/109-294
D0KXY5_HALNC/130-310
D0KZW9_HALNC/54-268
D0LAJ3_GORB4/96-336
D0LAT1_GORB4/124-323
D0LAT4_GORB4/131-302
D0LAT6_GORB4/148-359
D0LDC2_GORB4/102-289
D0LDF6_GORB4/64-270
D0LFT9_HALO1/111-291
D0LJX7_HALO1/108-320
D0LYA5_HALO1/57-257
D0LZ30_HALO1/114-322
D0LZ30_HALO1/636-864
D0LZ32_HALO1/119-310
D0M802_VIBSE/127-307
D0MEF9_RHOM4/47-268
D0MFA4_RHOM4/194-384
D0MGK8_RHOM4/122-301
D0MGL1_RHOM4/113-296
D0MGL3_RHOM4/126-322
D0MGU1_RHOM4/134-320
D0MSD1_PHYIT/142-357
D0P9V2_BRUSU/47-269
D0PE26_BRUSU/112-297
D0PE29_BRUSU/119-297
D0PE31_BRUSU/118-308
D0PE32_BRUSU/108-311
D0PLD5_BRUSU/112-297
D0PLD8_BRUSU/119-297
D0PLE0_BRUSU/118-308
D0PLE1_BRUSU/108-311
D0PMI7_BRUSU/47-269
D0R2M0_LACJF/107-291
D0R4T2_LACJF/118-298
D0R4U5_LACJF/47-298
D0R4X7_LACJF/54-285
D0R5E7_LACJF/112-281
D0R600_LACJF/117-340
D0RIS9_9RHIZ/119-297
D0RIT1_9RHIZ/118-308
D0RIT2_9RHIZ/117-320
D0RJX5_9RHIZ/112-297
D0RKS1_9RHIZ/47-269
D0RN07_9RICK/88-290
D0RN08_9RICK/100-285
D0RN10_9RICK/105-310
D0RN12_9RICK/114-298
D0RRC3_9RICK/49-267
D0RT93_9STRE/108-277
D0RU75_9STRE/53-281
D0RUT2_9STRE/117-290
D0RVS3_9STRE/105-285
D0RWA7_9STRE/116-309
D0RXI5_9STRE/42-259
D0RXS9_9STRE/47-275
D0S4F9_ACICA/119-304
D0S4G0_ACICA/108-313
D0S4V8_ACICA/127-307
D0S5Z7_ACICA/117-290
D0S6M2_ACICA/53-268
D0S7W3_ACICA/108-295
D0SDP0_ACIJO/110-283
D0SEU5_ACIJO/119-304
D0SEU6_ACIJO/108-312
D0SFM8_ACIJO/127-307
D0SGL1_ACIJO/108-295
D0SHC4_ACIJO/52-269
D0SLC2_ACIJU/53-270
D0SNG9_ACIJU/119-304
D0SNH0_ACIJU/108-313
D0SNT5_ACIJU/126-306
D0SPC5_ACIJU/110-283
D0SRG7_ACIJU/108-295
D0SXT2_ACILW/108-312
D0SXT3_ACILW/119-302
D0SY34_ACILW/110-283
D0SYF5_ACILW/127-307
D0SZ75_ACILW/52-270
D0SZQ7_ACILW/108-295
D0T636_ACIRA/110-283
D0T7J7_ACIRA/119-304
D0T7J8_ACIRA/108-313
D0T7T7_ACIRA/127-307
D0T845_ACIRA/108-295
D0T8T1_ACIRA/52-269
D0T9G0_9BACE/51-269
D0TE11_9BACE/112-298
D0TE29_9BACE/95-279
D0TI61_9BACE/117-295
D0TI64_9BACE/108-287
D0TI66_9BACE/109-305
D0TI88_9BACE/109-285
D0TM31_9BACE/97-283
D0TMP0_9BACE/109-305
D0TMP2_9BACE/107-285
D0TMP5_9BACE/117-294
D0TUT0_9BACE/134-320
D0TW38_9BACE/51-323
D0U548_9BACT/48-242
D0W1F9_NEICI/110-301
D0W1P4_NEICI/45-268
D0W3F5_NEICI/111-295
D0W3G2_NEICI/115-287
D0W3G7_NEICI/106-296
D0W3G9_NEICI/112-316
D0W7A1_NEILA/110-301
D0W7T7_NEILA/110-333
D0WAV6_NEILA/112-316
D0WAV8_NEILA/106-296
D0WCX2_NEILA/111-295
D0WCX8_NEILA/115-287
D0WF32_9ACTN/114-294
D0WF35_9ACTN/130-324
D0WF37_9ACTN/117-311
D0WG21_9ACTN/60-277
D0WHC4_9ACTN/122-324
D0WJC2_9ACTN/56-288
D0WQV8_9ACTO/116-327
D0WQV9_9ACTO/132-326
D0WQW1_9ACTO/123-310
D0WQW2_9ACTO/131-339
D0WR93_9ACTO/169-400
D0WT53_VIBAL/108-291
D0WWJ7_VIBAL/54-268
D0X0C4_VIBAL/127-307
D0X0C7_VIBAL/113-280
D0X0C9_VIBAL/105-296
D0X0D0_VIBAL/115-317
D0X7D2_VIBHA/115-317
D0X7D3_VIBHA/105-296
D0X7D5_VIBHA/113-280
D0X7D8_VIBHA/127-307
D0X992_VIBHA/108-291
D0XCT4_VIBHA/54-268
D0YNV5_9ACTO/62-324
D0YS85_9ACTO/114-342
D0YVE8_9ACTO/128-333
D0YVE9_9ACTO/129-316
D0YVF1_9ACTO/124-251
D0YVF4_9ACTO/125-317
D0YW90_LISDA/109-297
D0YW92_LISDA/113-281
D0YW99_LISDA/113-293
D0YWU6_LISDA/54-270
D0Z0C8_LISDA/108-291
D0ZAS0_EDWTE/108-291
D0ZB13_EDWTE/54-267
D0ZCJ8_EDWTE/88-293
D0ZCJ9_EDWTE/105-294
D0ZCK1_EDWTE/110-280
D0ZCK4_EDWTE/128-308
D0ZJV7_SALT1/114-319
D0ZJV8_SALT1/105-293
D0ZJW0_SALT1/110-280
D0ZJW3_SALT1/124-304
D0ZQM2_SALT1/54-265
D0ZT69_SALT1/108-291
D0ZZC9_CHLPP/109-283
D0ZZD3_CHLPP/106-225
D0ZZD5_CHLPP/110-292
D1A0S3_CHLPP/107-307
D1A4K8_THECD/58-264
D1A7U5_THECD/121-299
D1A7U8_THECD/118-296
D1A7V0_THECD/110-297
D1A7V1_THECD/121-323
D1AAV2_THECD/51-278
D1AJ52_SEBTE/41-259
D1AJY4_SEBTE/103-280
D1AJY6_SEBTE/96-280
D1AJY9_SEBTE/112-287
D1AM00_SEBTE/108-303
D1AM93_SEBTE/43-259
D1ASP6_ANACI/110-315
D1ASS6_ANACI/116-284
D1AT59_ANACI/115-291
D1AUB5_ANACI/107-294
D1AUI0_ANACI/43-260
D1AW47_STRM9/97-225
D1AW49_STRM9/95-290
D1AWA4_STRM9/109-301
D1AWA9_STRM9/109-285
D1AZR2_SULD5/107-272
D1B1V1_SULD5/160-334
D1B3G2_SULD5/43-222
D1B435_SULD5/91-266
D1B4D3_SULD5/69-262
D1B7G0_THEAS/16-125
D1B9Z7_THEAS/114-324
D1B9Z8_THEAS/115-287
D1BA00_THEAS/113-291
D1BA03_THEAS/119-303
D1BA78_THEAS/45-274
D1BIL7_SANKS/119-310
D1BIM0_SANKS/107-360
D1BIM2_SANKS/110-297
D1BIM3_SANKS/137-341
D1BJB1_SANKS/66-297
D1BN36_VEIPT/110-289
D1BN38_VEIPT/113-291
D1BN40_VEIPT/107-293
D1BN41_VEIPT/109-315
D1BNH4_VEIPT/44-270
D1BZM6_XYLCX/68-299
D1C0C1_XYLCX/127-330
D1C0C2_XYLCX/111-317
D1C0C4_XYLCX/122-317
D1C0C7_XYLCX/124-321
D1C1E7_SPHTD/68-292
D1C342_SPHTD/112-322
D1C5A4_SPHTD/120-300
D1C5A6_SPHTD/129-309
D1C5A8_SPHTD/111-299
D1C646_SPHTD/57-294
D1C9D9_SPHTD/54-278
D1CCJ6_THET1/104-287
D1CCJ9_THET1/124-305
D1CCK4_THET1/111-299
D1CCL8_THET1/57-294
D1CG12_THET1/114-323
D1CGA1_THET1/54-286
D1CUJ8_9RHIZ/47-269
D1CW82_9RHIZ/119-297
D1CW84_9RHIZ/118-308
D1CW85_9RHIZ/108-311
D1CZ16_9RHIZ/112-297
D1D4D4_NEIGO/45-268
D1D5Q6_NEIGO/110-301
D1D7C5_NEIGO/148-332
D1D7C8_NEIGO/115-287
D1D7D2_NEIGO/117-307
D1D7D4_NEIGO/112-316
D1D9K2_NEIGO/112-316
D1D9K4_NEIGO/117-307
D1D9K8_NEIGO/115-287
D1D9L1_NEIGO/148-332
D1DBB4_NEIGO/45-268
D1DCZ6_NEIGO/110-301
D1DFV0_NEIGO/112-316
D1DFV2_NEIGO/117-307
D1DFV6_NEIGO/115-287
D1DFV9_NEIGO/148-332
D1DHN0_NEIGO/45-268
D1DJ36_NEIGO/110-301
D1DMS4_NEIGO/45-268
D1DNY3_NEIGO/110-301
D1DR58_NEIGO/148-332
D1DR61_NEIGO/115-287
D1DR65_NEIGO/117-307
D1DR67_NEIGO/112-316
D1DUK3_NEIGO/45-268
D1DVV5_NEIGO/110-301
D1DXT9_NEIGO/148-332
D1DXU2_NEIGO/115-287
D1DXU7_NEIGO/117-307
D1DXU9_NEIGO/112-316
D1E137_NEIGO/45-268
D1E2K8_NEIGO/110-301
D1E4H3_NEIGO/148-332
D1E4H6_NEIGO/115-287
D1E4I0_NEIGO/117-307
D1E4I2_NEIGO/112-316
D1E7G5_NEIGO/45-268
D1E8W8_NEIGO/110-301
D1EAD6_NEIGO/112-316
D1EAD8_NEIGO/117-307
D1EAE2_NEIGO/115-287
D1EAE5_NEIGO/148-332
D1EDV7_NEIGO/45-268
D1EFC6_NEIGO/110-301
D1EGJ6_NEIGO/148-332
D1EGJ9_NEIGO/115-287
D1EGK3_NEIGO/117-307
D1EGK5_NEIGO/112-316
D1EN77_9RHIZ/112-297
D1EN80_9RHIZ/119-297
D1EN82_9RHIZ/118-308
D1EN83_9RHIZ/108-311
D1EPF1_9RHIZ/47-269
D1EWL6_BRUME/112-297
D1EWL9_BRUME/119-297
D1EWM1_BRUME/118-308
D1EWM2_BRUME/108-311
D1F0P9_BRUME/47-269
D1F5N7_BRUME/47-269
D1F9U5_BRUME/112-297
D1F9U8_BRUME/119-297
D1F9V0_BRUME/118-308
D1F9V1_BRUME/108-311
D1FGV6_9RHIZ/47-269
D1FJ07_9RHIZ/112-297
D1FJ10_9RHIZ/119-297
D1FJ12_9RHIZ/118-308
D1FJ13_9RHIZ/108-311
D1GMS3_STAA0/44-268
D1GNB1_STAA0/106-275
D1GP82_STAA0/53-275
D1GQV5_STAA0/111-295
D1GRR7_STAA0/108-312
D1GSQ8_STAA0/116-288
D1JI16_9ARCH/100-245
D1JPS1_9BACE/139-325
D1JQT4_9BACE/117-294
D1JQT7_9BACE/107-285
D1JQT9_9BACE/109-305
D1JR74_9BACE/97-284
D1JTI4_9BACE/36-247
D1JZJ5_9BACE/51-270
D1K728_9BACE/117-294
D1K731_9BACE/108-286
D1K733_9BACE/109-305
D1K7J6_9BACE/112-298
D1K7Z7_9BACE/97-284
D1KBD1_9GAMM/135-324
D1KBD2_9GAMM/106-274
D1KCW3_9GAMM/53-278
D1KDE5_9GAMM/107-281
D1KDH0_9GAMM/117-298
D1KDH9_9GAMM/106-275
D1N3V1_9BACT/110-312
D1N3V2_9BACT/116-308
D1N592_9BACT/113-216
D1N7Z0_9BACT/96-256
D1N952_9BACT/44-266
D1N9M4_9BACT/108-211
D1NCR3_HAEIF/1-82
D1NGV6_HAEIF/38-207
D1NIT1_CLOTM/109-296
D1NIT2_CLOTM/108-305
D1NIZ9_CLOTM/122-299
D1NJI4_CLOTM/44-267
D1NLW7_CLOTM/54-297
D1NM66_CLOTM/34-234
D1NNS9_CLOTM/485-696
D1NPD1_CLOTM/118-299
D1NSW7_9BIFI/135-327
D1NSX0_9BIFI/106-351
D1NSX3_9BIFI/137-342
D1NSY0_9BIFI/91-324
D1NSY3_9BIFI/123-337
D1NVZ8_9BIFI/105-331
D1P2Q4_9ENTR/96-279
D1P434_9ENTR/109-289
D1P437_9ENTR/115-283
D1P439_9ENTR/108-295
D1P440_9ENTR/114-319
D1P5P3_9ENTR/55-269
D1PA28_9BACT/51-266
D1PCD8_9BACT/97-285
D1PCJ2_9BACT/109-305
D1PCJ4_9BACT/107-285
D1PCJ7_9BACT/117-294
D1PD43_9BACT/113-300
D1PIW5_9FIRM/109-314
D1PK55_9FIRM/45-268
D1PLP2_9FIRM/120-297
D1PMP6_9FIRM/104-291
D1PNG8_9FIRM/122-301
D1PRL5_9FIRM/105-310
D1PSW9_9BACT/51-269
D1PVN4_9BACT/113-300
D1Q0D5_9BACT/117-294
D1Q0D8_9BACT/161-339
D1Q0E0_9BACT/109-305
D1Q0G2_9BACT/115-309
D1Q5G3_YERPE/124-304
D1Q5G6_YERPE/110-280
D1Q5G8_YERPE/110-299
D1Q5G9_YERPE/114-319
D1Q694_STAAU/116-288
D1Q6S9_STAAU/44-268
D1QA39_STAAU/111-295
D1QAJ3_STAAU/53-275
D1QAR4_STAAU/108-312
D1QCJ1_STAAU/106-275
D1QGP8_STAAU/108-312
D1QI92_STAAU/106-275
D1QIR3_STAAU/53-275
D1QLL0_STAAU/116-288
D1QLV3_STAAU/44-268
D1QLY9_STAAU/111-295
D1QNH7_9BACT/145-332
D1QSD5_9BACT/118-294
D1QSD9_9BACT/107-285
D1QSE1_9BACT/109-305
D1QSM5_9BACT/97-290
D1QUK1_9BACT/52-270
D1QWK8_STAAU/116-288
D1QXZ7_STAAU/44-268
D1QY72_STAAU/106-275
D1R0H8_STAAU/108-312
D1R1Z1_STAAU/53-275
D1R3Z3_STAAU/111-295
D1R4N2_9CHLA/108-313
D1R6P1_9CHLA/106-281
D1R940_9CHLA/39-188
D1R9L7_9CHLA/115-299
D1R9L9_9CHLA/115-286
D1RBI4_9CHLA/113-265
D1RGX7_LEGLO/110-311
D1RJL7_LEGLO/102-288
D1RJM0_LEGLO/110-323
D1RJM2_LEGLO/109-290
D1RKA9_LEGLO/487-697
D1RKX4_LEGLO/48-267
D1RL01_LEGLO/108-293
D1RTV6_SEROD/54-267
D1RX13_SEROD/90-295
D1RX14_SEROD/105-294
D1RX16_SEROD/110-280
D1RX19_SEROD/124-304
D1S039_SEROD/108-291
D1TQ24_YERPE/108-291
D1TU05_YERPE/133-313
D1TU08_YERPE/110-280
D1TU10_YERPE/110-299
D1TU11_YERPE/114-319
D1TVU2_YERPE/54-277
D1VS57_9FIRM/108-318
D1VT21_9FIRM/165-355
D1VUD1_9FIRM/104-280
D1VUP4_9FIRM/41-263
D1VVI1_9FIRM/117-298
D1VVT1_9FIRM/44-270
D1VVT5_9FIRM/51-280
D1VZ79_9BACT/118-294
D1VZ82_9BACT/107-285
D1VZ84_9BACT/109-305
D1VZE5_9BACT/51-273
D1VZK0_9BACT/97-298
D1VZN5_9BACT/113-300
D1W4Q6_9BACT/113-299
D1W5E6_9BACT/118-294
D1W5E9_9BACT/107-285
D1W5F1_9BACT/109-305
D1W5H6_9BACT/97-298
D1W698_9BACT/51-270
D1WA87_9LACO/114-337
D1WAF4_9LACO/107-291
D1WAL8_9LACO/114-337
D1WBV6_9LACO/48-308
D1WBW9_9LACO/118-296
D1WG74_9LACO/107-291
D1WGC5_9LACO/118-296
D1WGD8_9LACO/48-306
D1WGG6_9LACO/54-285
D1WGX2_9LACO/54-285
D1WHA2_9LACO/110-279
D1WHY5_9LACO/110-279
D1WIQ4_STAEP/53-275
D1WK58_STAEP/35-238
D1WLZ0_STAEP/108-312
D1WMB0_STAEP/116-288
D1WMP8_STAEP/106-275
D1WMX7_STAEP/44-268
D1WP88_STAEP/111-295
D1XGF8_9ACTO/123-308
D1XGG0_9ACTO/107-294
D1XGG1_9ACTO/171-373
D1XI36_9ACTO/113-315
D1XJA0_9ACTO/62-266
D1XTZ6_9ACTO/115-297
D1XUX7_9ACTO/110-337
D1XX70_9BACT/118-294
D1XX73_9BACT/107-285
D1XX75_9BACT/109-305
D1XY31_9BACT/51-269
D1XY82_9BACT/113-300
D1XZG1_9BACT/132-328
D1Y1U1_9BACT/9-156
D1Y4S3_9BACT/47-271
D1Y638_9BACT/115-316
D1Y639_9BACT/109-298
D1Y641_9BACT/108-277
D1Y644_9BACT/118-302
D1Y9W4_PROAC/46-275
D1YA21_PROAC/120-301
D1YA24_PROAC/138-327
D1YAB4_PROAC/109-307
D1YAB5_PROAC/104-309
D1YEI7_PROAC/75-287
D1YHT0_9LACO/1-199
D1YHW6_9LACO/47-117
D1YHY2_9LACO/104-284
D1YID2_9LACO/112-281
D1YL71_9LACO/107-291
D1YLU6_9LACO/117-340
D1YRS6_9FIRM/110-289
D1YRS8_9FIRM/113-291
D1YRT0_9FIRM/107-293
D1YRT1_9FIRM/109-315
D1YS74_9FIRM/44-270
D1ZHV5_SORMK/25-271
D1ZWH3_SORMK/115-201
D2AE73_SHIF2/108-291
D2AG18_SHIF2/54-268
D2AHW7_SHIF2/114-319
D2AHW8_SHIF2/105-293
D2AHX0_SHIF2/110-280
D2AHX3_SHIF2/124-304
D2AL93_FRATE/108-289
D2ALL9_FRATE/42-185
D2ALT2_FRATE/106-305
D2ALT4_FRATE/103-289
D2ALU7_FRATE/110-293
D2ALV9_FRATE/102-253
D2AMV9_FRATE/37-226
D2ANT2_FRATE/177-388
D2ANT3_FRATE/499-713
D2AZV3_STRRD/62-267
D2B7Y7_STRRD/58-282
D2B832_STRRD/120-322
D2B833_STRRD/108-295
D2B835_STRRD/108-290
D2B839_STRRD/120-296
D2BCE4_STRRD/45-271
D2BJY4_DEHSV/39-266
D2BKM8_LACLK/117-290
D2BL98_LACLK/114-311
D2BM86_LACLK/108-277
D2BNA5_LACLK/104-283
D2BQL1_LACLK/54-283
D2BQQ9_LACLK/44-268
D2BS63_DICD5/54-268
D2BWK8_DICD5/124-304
D2BWL1_DICD5/109-279
D2BWL3_DICD5/105-294
D2BWL4_DICD5/114-318
D2BX92_DICD5/108-291
D2C7F4_THENR/50-276
D2C7L7_THENR/107-277
D2C7M0_THENR/107-280
D2C7M2_THENR/87-272
D2C7M3_THENR/108-304
D2EHW3_PEDAC/110-295
D2EIG5_PEDAC/109-278
D2EIX0_PEDAC/47-218
D2EK66_PEDAC/44-264
D2EKA6_PEDAC/54-282
D2ELH8_PEDAC/121-296
D2ELX3_PEDAC/111-329
D2EMZ5_9STRE/42-259
D2EN83_9STRE/44-270
D2ENQ4_9STRE/117-290
D2EPG2_9STRE/53-281
D2EPU8_9STRE/108-278
D2EQ09_9STRE/105-285
D2EQ82_9STRE/116-309
D2EV05_9BACE/127-313
D2EY20_9BACE/117-294
D2EY23_9BACE/107-285
D2EY25_9BACE/109-305
D2EYD6_9BACE/97-284
D2F0L7_9BACE/51-259
D2F5Q0_STAAU/108-312
D2F678_STAAU/116-288
D2F7T0_STAAU/44-268
D2F804_STAAU/106-275
D2F8F8_STAAU/53-275
D2F8Z1_STAAU/111-295
D2FBW2_STAAU/108-312
D2FCC5_STAAU/116-288
D2FDX3_STAAU/44-268
D2FE46_STAAU/106-275
D2FF07_STAAU/53-275
D2FFD0_STAAU/111-295
D2FKP2_STAAU/108-312
D2FL56_STAAU/116-288
D2FMJ2_STAAU/44-268
D2FMR9_STAAU/106-275
D2FNF5_STAAU/53-275
D2FNZ5_STAAU/111-295
D2FU44_STAAU/108-312
D2FUL0_STAAU/116-288
D2FW10_STAAU/44-268
D2FW84_STAAU/106-275
D2FWN9_STAAU/53-275
D2FXC2_STAAU/111-295
D2G027_STAAU/108-312
D2G0I6_STAAU/116-288
D2G134_STAAU/44-268
D2G1A8_STAAU/106-275
D2G2P4_STAAU/53-275
D2G324_STAAU/111-295
D2G8H3_STAAU/108-312
D2G8Y3_STAAU/116-288
D2G9X3_STAAU/44-268
D2GA49_STAAU/106-275
D2GB07_STAAU/53-275
D2GBI9_STAAU/111-295
D2GEY6_STAAU/108-312
D2GFE5_STAAU/116-288
D2GH06_STAAU/44-268
D2GH80_STAAU/106-275
D2GHN9_STAAU/53-275
D2GI19_STAAU/111-295
D2GQ86_STAAU/108-312
D2GQQ5_STAAU/116-288
D2GS55_STAAU/44-268
D2GSC9_STAAU/106-275
D2GSZ0_STAAU/53-275
D2GTS0_STAAU/111-295
D2H128_AILME/56-269
D2J8F9_STAAU/121-312
D2KX55_NEIGO/112-316
D2KX60_NEIGO/112-316
D2L108_9DELT/123-301
D2L111_9DELT/120-269
D2L113_9DELT/110-298
D2L114_9DELT/108-313
D2L3U5_9DELT/52-273
D2MLZ9_9FIRM/109-313
D2MN67_9FIRM/183-371
D2MNL6_9FIRM/115-294
D2MQH1_9FIRM/101-300
D2MQK7_9FIRM/49-277
D2MQN8_9FIRM/108-269
D2MRT1_CAMJE/95-268
D2MTG5_CAMJE/106-271
D2MTJ9_CAMJE/42-254
D2MV33_CAMJE/64-257
D2MVL8_CAMJE/160-334
D2MW51_CAMJE/64-257
D2MXS9_CAMJE/160-334
D2MYH5_CAMJE/106-271
D2MYL0_CAMJE/46-267
D2N5Z3_STAA5/108-312
D2N6F6_STAA5/116-288
D2N7Z3_STAA5/44-268
D2N869_STAA5/106-275
D2N8M5_STAA5/53-275
D2N911_STAA5/111-294
D2NBP3_ECOS5/114-319
D2NBP4_ECOS5/105-293
D2NBP6_ECOS5/110-280
D2NBP9_ECOS5/124-304
D2NG12_ECOS5/108-291
D2NKQ8_ECOS5/54-268
D2NSU9_ROTMD/61-292
D2NSZ8_ROTMD/56-264
D2NU54_ROTMD/133-325
D2NU57_ROTMD/163-354
D2NU60_ROTMD/118-315
D2NU61_ROTMD/178-396
D2NW07_LISM1/117-292
D2NW09_LISM1/106-312
D2P0A4_LISM1/123-307
D2P2I1_LISM1/47-271
D2P2N6_LISM1/106-275
D2P5B7_LISM2/47-271
D2P5H2_LISM2/106-275
D2P7D2_LISM2/117-292
D2P7D4_LISM2/106-312
D2PBM6_LISM2/123-307
D2PNU5_KRIFD/523-742
D2PNU9_KRIFD/164-376
D2PTQ4_KRIFD/48-275
D2Q0F5_KRIFD/155-354
D2Q0F6_KRIFD/108-295
D2Q0F8_KRIFD/127-312
D2Q0G0_KRIFD/120-302
D2Q5A3_BIFDB/123-331
D2Q5A4_BIFDB/128-338
D2Q5A7_BIFDB/44-277
D2Q5C0_BIFDB/134-340
D2Q5C3_BIFDB/109-301
D2Q5C5_BIFDB/123-315
D2Q7Q4_BIFDB/56-298
D2QCN6_SPILD/51-272
D2QEN5_SPILD/110-297
D2QJU3_SPILD/503-714
D2QLM6_SPILD/106-298
D2QPQ8_SPILD/115-311
D2QPR9_SPILD/109-288
D2QPS2_SPILD/118-298
D2QRR0_SPILD/110-287
D2R179_PIRSD/116-316
D2R4J4_PIRSD/60-299
D2RA71_GARV4/56-293
D2RA74_GARV4/153-410
D2RBW6_GARV4/138-351
D2RBW9_GARV4/129-321
D2RBX1_GARV4/142-347
D2RCR6_GARV4/73-293
D2RKR0_ACIFV/112-292
D2RKR2_ACIFV/128-306
D2RKR4_ACIFV/107-293
D2RKR5_ACIFV/111-315
D2RP25_ACIFV/44-269
D2RPJ6_HALTV/44-274
D2S293_HALTV/44-267
D2S4M7_GEOOG/108-228
D2S657_GEOOG/117-316
D2S7P0_GEOOG/65-290
D2SA52_GEOOG/124-304
D2SA56_GEOOG/109-296
D2SA57_GEOOG/127-338
D2SCR6_GEOOG/47-274
D2T3H3_ERWP6/108-291
D2T4X8_ERWP6/114-319
D2T4X9_ERWP6/105-293
D2T4Y1_ERWP6/110-280
D2T4Y4_ERWP6/124-304
D2T7K8_ERWP6/52-266
D2TGE2_CITRI/114-319
D2TGE3_CITRI/105-293
D2TGE5_CITRI/110-280
D2TGM8_CITRI/124-304
D2THN9_CITRI/54-267
D2TN68_CITRI/108-291
D2U1S1_9ENTR/94-299
D2U1S2_9ENTR/103-293
D2U1S4_9ENTR/110-278
D2U1S7_9ENTR/147-327
D2U4D2_9ENTR/77-323
D2UBJ9_XANAP/49-264
D2UBR5_XANAP/109-300
D2UDJ0_XANAP/122-292
D2UFX9_XANAP/120-300
D2UFY3_XANAP/106-301
D2UFY4_XANAP/109-312
D2UKY4_STAAU/108-312
D2ULE5_STAAU/116-288
D2UMS8_STAAU/44-268
D2UN18_STAAU/106-275
D2UNM9_STAAU/53-275
D2UP98_STAAU/97-281
D2UQW9_STAAU/108-312
D2URD2_STAAU/116-288
D2USS1_STAAU/44-268
D2USZ4_STAAU/106-275
D2UTH7_STAAU/53-275
D2UU11_STAAU/111-295
D2W1Z2_NAEGR/138-356
D2YCU3_VIBMI/127-307
D2YCU6_VIBMI/113-283
D2YCU8_VIBMI/105-294
D2YCU9_VIBMI/117-319
D2YEM6_VIBMI/108-291
D2YI54_VIBMI/54-268
D2YMG7_VIBMI/117-319
D2YMG8_VIBMI/105-294
D2YMH0_VIBMI/113-283
D2YMH3_VIBMI/127-307
D2YQQ6_VIBMI/54-268
D2YSU7_VIBMI/108-291
D2Z3A4_9BACT/115-317
D2Z3A5_9BACT/116-309
D2Z3A7_9BACT/112-287
D2Z3B0_9BACT/118-302
D2Z3H0_9BACT/51-279
D2Z592_9BACT/7-172
D2Z9J4_9ENTR/124-304
D2Z9J7_9ENTR/110-280
D2Z9J9_9ENTR/105-293
D2Z9K0_9ENTR/90-295
D2ZF15_9ENTR/54-267
D2ZLQ9_9ENTR/108-291
D2ZMG8_METSM/113-307
D2ZP40_METSM/114-290
D2ZP41_METSM/118-342
D2ZP95_METSM/53-281
D2ZPZ5_METSM/112-328
D2ZQT1_METSM/62-304
D2ZRK2_METSM/118-252
D2ZSR2_NEIMU/45-268
D2ZVW2_NEIMU/124-315
D2ZWT5_NEIMU/115-287
D2ZWU2_NEIMU/111-295
D2ZXW8_NEIMU/106-296
D2ZXX1_NEIMU/112-316
D3A1M8_NEISU/111-295
D3A1N4_NEISU/115-287
D3A1P3_NEISU/106-296
D3A1P7_NEISU/112-316
D3A5M4_NEISU/45-268
D3A756_NEISU/124-315
D3AC79_9CLOT/120-300
D3ADC2_9CLOT/47-274
D3AP90_9CLOT/111-289
D3AQZ4_9CLOT/1-140
D3ASV6_9CLOT/112-314
D3B885_POLPA/158-365
D3CTD0_9ACTO/112-289
D3CZW5_9ACTO/148-348
D3CZW6_9ACTO/108-305
D3CZW8_9ACTO/171-393
D3CZX1_9ACTO/119-326
D3CZX3_9ACTO/142-274
D3D086_9ACTO/63-267
D3D4V4_9ACTO/57-283
D3DFD9_HYDTT/89-257
D3DGL2_HYDTT/40-186
D3DIK0_HYDTT/91-289
D3DIU3_HYDTT/111-290
D3DK23_HYDTT/107-282
D3DZ45_METRM/146-389
D3E0W7_METRM/133-228
D3E0W7_METRM/233-408
D3E0W8_METRM/114-327
D3E1Z7_METRM/45-272
D3E2Y2_METRM/132-366
D3E357_METRM/118-305
D3E568_GEOS4/106-314
D3E569_GEOS4/111-302
D3E571_GEOS4/117-311
D3E5D1_GEOS4/109-314
D3EKP1_GEOS4/57-284
D3EKP2_GEOS4/109-289
D3EMT6_UCYNA/59-275
D3END8_UCYNA/41-253
D3ENM3_UCYNA/111-294
D3EPS0_UCYNA/114-292
D3EPS1_UCYNA/116-318
D3EPV5_UCYNA/154-329
D3EVB0_STAA4/108-312
D3EVS9_STAA4/116-288
D3EX59_STAA4/44-268
D3EXD6_STAA4/106-275
D3EXT6_STAA4/53-275
D3EYB1_STAA4/111-295
D3EYX0_CONWI/101-288
D3F1L3_CONWI/118-307
D3F2C3_CONWI/113-283
D3F2C5_CONWI/108-309
D3F9L0_CONWI/50-246
D3FC37_CONWI/193-399
D3FEX1_CONWI/58-293
D3FKP9_CAMJI/95-266
D3FM16_CAMJI/160-334
D3FMR0_CAMJI/107-272
D3FMU3_CAMJI/46-246
D3FPB1_CAMJI/64-257
D3FTD8_BACPE/117-291
D3FTE0_BACPE/110-288
D3FTE1_BACPE/108-312
D3FWB3_BACPE/45-273
D3FX85_BACPE/106-275
D3G0B5_BACPE/37-241
D3GW33_ECO44/108-291
D3H1I0_ECO44/54-268
D3H466_ECO44/114-319
D3H467_ECO44/105-293
D3H469_ECO44/110-280
D3H472_ECO44/124-304
D3H6R0_STRM6/44-270
D3H7M3_STRM6/105-285
D3H7T8_STRM6/53-281
D3H9Z1_STRM6/117-290
D3HA44_STRM6/108-278
D3HA54_STRM6/116-309
D3HBA3_STRM6/42-259
D3HDW5_STRG3/44-267
D3HE80_STRG3/44-268
D3HEI4_STRG3/53-281
D3HFE8_STRG3/117-310
D3HFJ5_STRG3/108-277
D3HHY8_STRG3/117-290
D3HI41_STRG3/105-285
D3HJX3_LEGLN/108-293
D3HJZ8_LEGLN/48-267
D3HKJ3_LEGLN/487-697
D3HL68_LEGLN/120-301
D3HL70_LEGLN/110-323
D3HL73_LEGLN/102-288
D3HQN3_LEGLN/110-311
D3HXI7_9BACT/109-305
D3HXI9_9BACT/107-285
D3HXJ2_9BACT/117-294
D3I0H1_9BACT/113-306
D3I0L3_9BACT/97-291
D3I0W0_9BACT/51-269
D3I2A4_9BACT/109-305
D3I2A6_9BACT/107-285
D3I2A9_9BACT/118-294
D3I6M8_9BACT/113-300
D3I6P1_9BACT/51-269
D3I8J2_9BACT/97-292
D3IA30_9BACT/113-299
D3IC02_9BACT/109-305
D3IC04_9BACT/107-285
D3IC90_9BACT/98-294
D3IC94_9BACT/117-294
D3IE18_9BACT/52-277
D3IGM9_9BACT/113-300
D3II11_9BACT/51-270
D3ILX7_9BACT/109-305
D3ILX9_9BACT/107-285
D3ILY2_9BACT/118-294
D3IM46_9BACT/97-285
D3KJK3_LISMO/117-292
D3KJK5_LISMO/106-312
D3KLR6_LISMO/123-307
D3KMG0_LISMO/106-275
D3KPK2_LISMO/47-271
D3L1R9_9BACT/124-304
D3L1S2_9BACT/105-285
D3L1S4_9BACT/120-310
D3L1S5_9BACT/117-322
D3L260_9BACT/51-280
D3L944_OENOE/115-319
D3L9W0_OENOE/103-276
D3LA87_OENOE/106-276
D3LAL3_OENOE/50-228
D3LB99_OENOE/55-290
D3LBE4_OENOE/125-306
D3LE56_ENTFC/117-293
D3LEQ9_ENTFC/54-282
D3LHA9_ENTFC/49-278
D3LHN9_ENTFC/118-325
D3LID8_ENTFC/110-279
D3LJ45_ENTFC/105-286
D3LKV0_MICLU/51-282
D3LLQ8_MICLU/124-318
D3LLR1_MICLU/152-338
D3LLR3_MICLU/117-323
D3LLR4_MICLU/161-381
D3LWB3_9FIRM/44-272
D3LWN9_9FIRM/110-317
D3LWP0_9FIRM/113-299
D3LWP2_9FIRM/116-294
D3LWP4_9FIRM/114-294
D3LXM9_9ACTO/117-319
D3LXN0_9ACTO/121-309
D3LXN8_9ACTO/114-321
D3LXP3_9ACTO/105-291
D3LXP4_9ACTO/183-382
D3LZX3_9ACTO/66-292
D3M5W1_9ACTO/63-267
D3MBC8_PROAC/104-309
D3MBC9_PROAC/109-307
D3MBD1_PROAC/138-327
D3MBD4_PROAC/120-301
D3MC29_PROAC/46-275
D3MG20_PROAC/75-287
D3MLQ8_PROAC/79-291
D3MNF1_PROAC/104-309
D3MNF2_PROAC/109-307
D3MNF4_PROAC/138-327
D3MNF7_PROAC/120-301
D3MNL8_PROAC/46-275
D3MQ94_9FIRM/107-287
D3MQR9_9FIRM/44-271
D3MRY0_9FIRM/117-296
D3MRY3_9FIRM/117-306
D3MRZ0_9FIRM/111-315
D3NWD6_AZOS1/116-319
D3NWD7_AZOS1/114-304
D3NWD9_AZOS1/115-297
D3NWE2_AZOS1/113-299
D3NY64_AZOS1/58-272
D3PBT7_DEFDS/44-249
D3PBV0_DEFDS/105-306
D3PBV1_DEFDS/108-293
D3PBV3_DEFDS/90-254
D3PBV6_DEFDS/110-289
D3PME8_MEIRD/109-304
D3PN55_MEIRD/46-248
D3PTH3_MEIRD/108-276
D3PTH6_MEIRD/101-270
D3PTH9_MEIRD/106-289
D3PUW3_STANL/110-297
D3PYF0_STANL/42-268
D3PZX5_STANL/119-301
D3PZX8_STANL/109-282
D3PZY0_STANL/108-294
D3PZY1_STANL/123-319
D3Q767_STANL/58-263
D3QB52_STANL/51-279
D3QCA4_STALH/45-269
D3QDK8_STALH/116-288
D3QDY5_STALH/108-312
D3QH94_STALH/13-193
D3QIL5_STALH/112-296
D3QIV5_STALH/53-275
D3QJ68_STALH/106-275
D3QL08_ECOCB/54-268
D3QLF1_ECOCB/108-291
D3QVH1_ECOCB/114-319
D3QVH2_ECOCB/105-293
D3QVH4_ECOCB/110-280
D3QVH7_ECOCB/124-304
D3R0G9_CLOB3/120-332
D3R0V7_CLOB3/134-385
D3R0X1_CLOB3/45-225
D3R1Y4_CLOB3/56-309
D3R206_CLOB3/124-326
D3R2N0_CLOB3/631-784
D3R393_BIFAB/81-313
D3R619_BIFAB/123-332
D3R621_BIFAB/60-293
D3R652_BIFAB/201-406
D3R654_BIFAB/111-357
D3R656_BIFAB/117-311
D3RBL4_KLEVT/124-304
D3RBL7_KLEVT/110-280
D3RBL9_KLEVT/105-293
D3RBM0_KLEVT/114-319
D3REU8_KLEVT/108-291
D3RL39_KLEVT/54-234
D3RNA2_ALLVD/119-299
D3RRX3_ALLVD/108-291
D3RTM2_ALLVD/56-271
D3RVH1_ALLVD/103-295
D3RVH3_ALLVD/122-294
D3RVH6_ALLVD/120-301
D3S817_METSF/106-271
D3S9Y4_THISK/48-264
D3SD91_THISK/119-299
D3SD94_THISK/112-286
D3SD96_THISK/105-289
D3SD97_THISK/119-320
D3SDQ4_THISK/110-299
D3SKU7_DEHSG/41-268
D3SMC3_THEAH/89-256
D3SN09_THEAH/111-290
D3SNH5_THEAH/87-285
D3SP19_THEAH/40-259
D3SP23_THEAH/104-279
D3SWP7_NATMM/50-211
D3SYE3_NATMM/44-281
D3T3D8_THEIA/113-291
D3T3E0_THEIA/113-298
D3T3E1_THEIA/107-305
D3T4R4_THEIA/53-287
D3T660_THEIA/114-294
D3T6W2_THEIA/483-693
D3T7U4_THEIA/44-267
D3TB76_ACIB4/43-267
D3UG08_HELM1/97-282
D3UGU9_HELM1/170-348
D3UHC6_HELM1/71-261
D3UID6_HELM1/44-265
D3UIQ3_HELM1/111-276
D3ULC4_LISSS/110-294
D3UND4_LISSS/47-271
D3UNI8_LISSS/106-275
D3UPY4_LISSS/117-292
D3UPY6_LISSS/106-312
D3UU80_CHLTS/107-307
D3UVM5_CHLTS/109-292
D3UVM7_CHLTS/106-255
D3UVN1_CHLTS/109-280
D3UYW9_XENBS/108-291
D3V4L4_XENBS/124-304
D3V4L7_XENBS/110-278
D3V4L9_XENBS/111-301
D3V4M0_XENBS/114-319
D3V8C4_XENBS/55-300
D3V8S5_XENNA/114-319
D3V8S6_XENNA/111-301
D3V8S8_XENNA/115-283
D3V8T1_XENNA/124-304
D3VIK7_XENNA/108-291
D3VKV7_XENNA/55-299
D4AVJ8_ARTBC/62-295
D4B2G5_ARTBC/25-238
D4B774_9ENTR/93-305
D4BF77_9ENTR/90-295
D4BF78_9ENTR/105-293
D4BF80_9ENTR/110-280
D4BF83_9ENTR/124-304
D4BFS7_9ENTR/108-291
D4BM34_BIFBR/54-297
D4BRR9_BIFBR/114-304
D4BRS1_BIFBR/106-303
D4BRS4_BIFBR/130-332
D4BS09_BIFBR/56-289
D4BS13_BIFBR/123-330
D4BWI5_PRORE/55-300
D4C0E8_PRORE/109-289
D4C0F1_PRORE/110-278
D4C0F3_PRORE/108-295
D4C0F4_PRORE/90-295
D4C3T2_PRORE/96-280
D4CAB8_9CLOT/81-304
D4CBZ8_9CLOT/122-302
D4CEM2_9CLOT/108-310
D4CEM3_9CLOT/123-309
D4CG59_9CLOT/111-289
D4CK75_9FIRM/139-341
D4CK76_9FIRM/101-271
D4CLN8_9FIRM/112-293
D4CM85_9FIRM/44-267
D4CR83_9FIRM/116-296
D4CSI4_9FUSO/48-264
D4CT26_9FUSO/106-284
D4CT28_9FUSO/96-268
D4CT30_9FUSO/280-455
D4CV38_9FUSO/106-302
D4DDJ4_TRIVH/38-271
D4DE63_TRIVH/25-238
D4DRC0_NEIEG/45-272
D4DTC2_NEIEG/112-316
D4DTC4_NEIEG/106-296
D4DTD1_NEIEG/115-287
D4DTD5_NEIEG/110-294
D4DUJ3_NEIEG/110-301
D4DX62_SEROD/124-304
D4DX65_SEROD/110-280
D4DX67_SEROD/105-294
D4DX68_SEROD/90-295
D4DY46_SEROD/108-291
D4E3K9_SEROD/54-265
D4EBJ9_AGGAC/52-269
D4EF35_AGGAC/110-314
D4EF36_AGGAC/89-281
D4EF38_AGGAC/109-278
D4EF41_AGGAC/144-324
D4EGX1_AGGAC/111-294
D4EIC3_ENTFA/54-282
D4EKW3_ENTFA/117-292
D4ELY5_ENTFA/122-291
D4EMN3_ENTFA/46-275
D4ENG0_ENTFA/126-310
D4EPN7_ENTFA/127-335
D4ERB9_ENTFA/46-275
D4ERY9_ENTFA/122-291
D4ESC5_ENTFA/117-292
D4EVN0_ENTFA/126-310
D4EWR5_ENTFA/54-282
D4EZ21_ENTFA/127-335
D4F0Q6_EDWTA/108-291
D4F251_EDWTA/114-319
D4F252_EDWTA/105-294
D4F254_EDWTA/110-280
D4F257_EDWTA/113-293
D4F7U6_EDWTA/54-268
D4FCV7_9LACO/107-291
D4FD01_9LACO/112-281
D4FDR3_9LACO/114-337
D4FGB0_9LACO/56-287
D4FGE8_9LACO/47-318
D4FGG1_9LACO/118-297
D4FHH9_STAEP/111-295
D4FI92_STAEP/106-275
D4FIG1_STAEP/46-270
D4FJS2_STAEP/121-293
D4FK59_STAEP/108-312
D4FKT0_STAEP/35-238
D4FMD7_STAEP/53-275
D4FPJ6_STROR/42-259
D4FQX3_STROR/44-270
D4FRR1_STROR/53-281
D4FRT8_STROR/117-290
D4FU06_STROR/108-278
D4FU13_STROR/116-309
D4FU95_STROR/105-285
D4FWB3_BACNA/107-313
D4FWB5_BACNA/118-292
D4FZL6_BACNA/46-274
D4G056_BACNA/106-275
D4G2A1_BACNA/35-238
D4G5D5_BACNA/135-316
D4G8R0_RIEPU/119-300
D4G8R3_RIEPU/112-280
D4G8R5_RIEPU/111-301
D4G8R6_RIEPU/116-323
D4G8T5_RIEPU/55-244
D4G958_TREPC/112-350
D4GAD3_TREPC/87-323
D4GAD4_TREPC/120-302
D4GAH9_TREPC/119-299
D4GBW4_TREPC/122-331
D4GJ84_PANAM/54-276
D4GJS1_PANAM/118-323
D4GJS2_PANAM/105-293
D4GJS4_PANAM/110-280
D4GJS7_PANAM/124-304
D4GNW5_PANAM/112-295
D4GPF4_HALVD/179-348
D4GW05_HALVD/44-272
D4H0W1_DENA2/47-239
D4H2T9_DENA2/113-292
D4H2U2_DENA2/88-251
D4H2U4_DENA2/108-295
D4H2U5_DENA2/108-307
D4H955_PROAS/75-287
D4HCS7_PROAS/104-309
D4HCS8_PROAS/109-307
D4HCT0_PROAS/138-327
D4HCT3_PROAS/120-301
D4HCZ1_PROAS/46-275
D4HXG7_ERWAC/52-266
D4HZZ3_ERWAC/124-304
D4HZZ6_ERWAC/110-280
D4HZZ8_ERWAC/105-293
D4HZZ9_ERWAC/114-319
D4I1F0_ERWAC/108-291
D4I7H6_ERWAE/52-266
D4IET6_ERWAE/108-291
D4IFY8_ERWAE/114-319
D4IFY9_ERWAE/105-293
D4IFZ1_ERWAE/110-280
D4IFZ4_ERWAE/124-304
D4ILU4_9BACT/51-273
D4IM04_9BACT/108-290
D4IM06_9BACT/110-306
D4IMD6_9BACT/114-291
D4IPF3_9BACT/110-239
D4IQC6_9BACT/96-259
D4IVX9_BUTFI/57-278
D4IXD9_BUTFI/108-310
D4IZQ9_BUTFI/113-298
D4IZR6_BUTFI/110-266
D4J0D4_BUTFI/95-275
D4J793_9FIRM/132-331
D4J7A6_9FIRM/116-322
D4J7B4_9FIRM/44-216
D4J7J2_9FIRM/116-296
D4J7T8_9FIRM/44-268
D4J8A2_9FIRM/60-290
D4JBX5_9FIRM/111-298
D4JCS2_9FIRM/107-279
D4JD29_9FIRM/110-297
D4JDS9_9FIRM/41-252
D4JEV3_9FIRM/50-235
D4JEX6_9FIRM/106-275
D4JHA2_9FIRM/50-253
D4JHQ0_9FIRM/115-306
D4JIW5_9FIRM/108-310
D4JL62_9FIRM/116-296
D4JP36_9FIRM/114-292
D4JRS1_9FIRM/173-359
D4JSB3_9FIRM/114-294
D4JSG9_9FIRM/112-279
D4JSM2_9FIRM/60-288
D4JSU6_9FIRM/399-575
D4JX44_9FIRM/45-264
D4JYB0_9FIRM/44-263
D4JZL7_9FIRM/124-302
D4K074_9FIRM/121-299
D4K0N2_9FIRM/107-295
D4K0N7_9FIRM/110-312
D4K623_9FIRM/124-303
D4K9U1_9FIRM/44-263
D4K9Z5_9FIRM/121-300
D4KA93_9FIRM/108-296
D4KA97_9FIRM/110-312
D4KD60_9FIRM/93-273
D4KD62_9FIRM/112-292
D4KD66_9FIRM/6-213
D4KHS2_9FIRM/44-218
D4KJU1_9FIRM/47-265
D4KMH5_9FIRM/92-241
D4KP78_9FIRM/116-296
D4KPH4_9FIRM/110-312
D4KRQ1_9FIRM/114-293
D4KS79_9FIRM/130-339
D4KWR1_9FIRM/114-293
D4KZ48_9FIRM/92-241
D4L0K8_9FIRM/47-265
D4L2T0_9FIRM/116-296
D4L352_9FIRM/110-312
D4L3G0_9FIRM/130-339
D4L5V6_9FIRM/110-297
D4L680_9FIRM/109-311
D4L6D1_9FIRM/44-265
D4L8J7_9FIRM/121-298
D4L979_9FIRM/51-279
D4L9T7_9FIRM/44-266
D4LC13_9FIRM/115-294
D4LDA2_9FIRM/105-292
D4LDB8_9FIRM/45-261
D4LDH7_9FIRM/121-299
D4LIX1_9FIRM/116-296
D4LJ91_9FIRM/45-267
D4LK73_9FIRM/114-292
D4LKQ5_9FIRM/110-303
D4LMK1_9FIRM/44-271
D4LMR4_9FIRM/56-285
D4LQ86_9FIRM/110-297
D4LQV1_9FIRM/114-292
D4LRK5_9FIRM/44-271
D4LRQ3_9FIRM/56-285
D4LTX7_9FIRM/45-267
D4LW67_9FIRM/116-296
D4M2C1_9FIRM/110-297
D4M2Y0_9FIRM/44-270
D4M3E4_9FIRM/108-310
D4M4B7_9FIRM/116-296
D4M4W1_9FIRM/120-298
D4M9E5_9BACT/118-296
D4M9E7_9BACT/115-295
D4MBY7_9ENTE/111-280
D4MD13_9ENTE/54-282
D4MDS3_9ENTE/117-292
D4ME39_9ENTE/109-293
D4MF42_9ENTE/46-275
D4MK49_9FIRM/173-359
D4MKU4_9FIRM/114-294
D4MMG2_9FIRM/399-575
D4MMN5_9FIRM/51-279
D4MMR8_9FIRM/112-279
D4MNG5_9FIRM/45-264
D4MTS6_9FIRM/117-298
D4MUA8_9FIRM/108-294
D4MVV4_9FIRM/44-270
D4MWP9_9FIRM/108-310
D4MZF6_9FIRM/114-292
D4MZH4_9FIRM/44-272
D4PHZ5_LISMO/123-307
D4PJQ8_LISMO/106-275
D4PJW4_LISMO/47-271
D4PQ36_LISMO/106-312
D4PQ38_LISMO/117-292
D4PS44_LISMO/123-307
D4PU58_LISMO/47-271
D4PUB8_LISMO/106-275
D4PV94_LISMO/117-292
D4PV96_LISMO/106-312
D4Q127_LISMO/123-307
D4Q1T4_LISMO/47-271
D4Q1Z0_LISMO/106-275
D4Q7G7_LISMO/117-292
D4Q7G9_LISMO/106-312
D4QHB4_ENTFC/44-273
D4QKC3_ENTFC/54-282
D4QL29_ENTFC/117-293
D4QL71_ENTFC/110-279
D4QLU2_ENTFC/118-325
D4QPK0_ENTFC/105-286
D4QR40_ENTFC/44-273
D4QRB2_ENTFC/54-282
D4QRQ9_ENTFC/125-306
D4QSS5_ENTFC/118-325
D4QT34_ENTFC/117-293
D4QUT8_ENTFC/110-279
D4QYY6_ENTFC/44-273
D4QZI3_ENTFC/110-279
D4R0C5_ENTFC/125-306
D4R0Y4_ENTFC/117-293
D4R2I3_ENTFC/54-282
D4R4Z1_ENTFC/118-325
D4R6N4_ENTFC/118-325
D4R7R0_ENTFC/117-293
D4R8W2_ENTFC/125-306
D4R9D8_ENTFC/54-282
D4RAA3_ENTFC/110-279
D4RAH1_ENTFC/44-273
D4REF4_ENTFC/44-273
D4RFR2_ENTFC/125-306
D4RIT3_ENTFC/117-293
D4RL86_ENTFC/118-325
D4RLQ2_ENTFC/54-282
D4RM56_ENTFC/93-262
D4RQB5_ENTFC/117-293
D4RQV0_ENTFC/105-286
D4RRN9_ENTFC/118-325
D4RSC8_ENTFC/44-273
D4RUA1_ENTFC/110-279
D4RV82_ENTFC/54-282
D4RWV2_9FIRM/44-266
D4RWX9_9FIRM/114-294
D4RWZ7_9FIRM/111-313
D4RWZ9_9FIRM/109-297
D4RXI5_9FIRM/116-296
D4S257_9FIRM/42-270
D4S4Z2_9FIRM/117-296
D4S4Z4_9FIRM/119-298
D4S4Z6_9FIRM/118-306
D4S4Z7_9FIRM/111-317
D4S5V2_9FIRM/44-270
D4SJE9_ENTFC/117-293
D4SJT1_ENTFC/54-282
D4SM76_ENTFC/110-279
D4SP88_ENTFC/125-306
D4SPV2_ENTFC/118-325
D4SQ08_ENTFC/44-273
D4SWB4_9XANT/120-290
D4SYQ1_9XANT/109-294
D4T0B6_9XANT/105-308
D4T0B7_9XANT/106-303
D4T0C1_9XANT/120-300
D4T0T4_9XANT/48-273
D4T793_9XANT/109-294
D4T7V2_9XANT/66-263
D4T7V6_9XANT/120-300
D4T8I6_9XANT/120-290
D4T931_9XANT/48-273
D4TDW0_9NOST/62-283
D4TEU7_9NOST/111-296
D4TEX4_9NOST/112-290
D4TF37_9NOST/467-678
D4TG16_9NOST/111-313
D4TGD2_9NOST/68-284
D4TM21_9NOST/141-315
D4TPS3_9NOST/467-678
D4TQ07_9NOST/112-290
D4TQW7_9NOST/61-277
D4TS90_9NOST/111-313
D4TT48_9NOST/111-296
D4TTD5_9NOST/62-283
D4TTI4_9NOST/141-315
D4TVR7_9ACTO/62-283
D4U0N7_9ACTO/109-298
D4U0N9_9ACTO/117-305
D4U0P2_9ACTO/112-297
D4U0X3_9ACTO/157-388
D4U1D9_9ACTO/135-339
D4U2M7_STAAU/108-312
D4U351_STAAU/116-288
D4U4K9_STAAU/44-268
D4U6R1_STAAU/53-275
D4U818_STAAU/106-275
D4U9X2_STAAU/111-295
D4UDL6_STAAU/108-312
D4UDU6_STAAU/44-268
D4UE23_STAAU/106-275
D4UGS9_STAAU/111-295
D4UH36_STAAU/116-288
D4UHI5_STAAU/53-275
D4UXH2_ENTFA/46-275
D4UXX7_ENTFA/111-280
D4UZQ5_ENTFA/122-330
D4V033_ENTFA/117-292
D4V1Z4_ENTFA/109-293
D4V2E3_ENTFA/54-282
D4V5T1_BACVU/97-284
D4V8J6_BACVU/112-298
D4VBP4_BACVU/117-294
D4VBP7_BACVU/108-286
D4VBP9_BACVU/109-305
D4VCW6_BACVU/51-269
D4VGK3_9BACE/97-283
D4VLE9_9BACE/134-320
D4VNZ5_9BACE/117-294
D4VNZ8_9BACE/107-285
D4VP00_9BACE/109-305
D4VTF2_9BACE/36-257
D4VUQ2_ENTFC/117-293
D4VVD3_ENTFC/110-279
D4VWG7_ENTFC/44-273
D4VWR1_ENTFC/101-276
D4VXY9_ENTFC/54-282
D4VYJ2_ENTFC/125-318
D4VZF0_ENTFC/118-325
D4W004_ENTFC/105-286
D4W2L6_9FIRM/107-276
D4W494_9FIRM/109-296
D4W526_9FIRM/200-391
D4W6Q9_9FIRM/106-309
D4W6R1_9FIRM/118-291
D4W7B0_9FIRM/99-302
D4W7W9_9FIRM/46-269
D4W940_9FIRM/109-296
D4WEF4_BACOV/134-320
D4WEQ3_BACOV/117-294
D4WEQ6_BACOV/107-285
D4WEQ8_BACOV/109-305
D4WF79_BACOV/97-283
D4WH13_BACOV/36-309
D4WWE8_BACOV/97-283
D4WWX5_BACOV/134-320
D4WXQ3_BACOV/36-257
D4WXW6_BACOV/109-305
D4WXW8_BACOV/107-285
D4WXX1_BACOV/117-294
D4X730_9BURK/108-291
D4X7J4_9BURK/118-324
D4X7J4_9BURK/595-785
D4X7J6_9BURK/136-344
D4X7J9_9BURK/110-294
D4X9I7_9BURK/475-686
D4X9I8_9BURK/486-698
D4XC15_9BURK/53-268
D4XKZ9_ACIHA/108-295
D4XLR3_ACIHA/110-283
D4XTA5_ACIHA/53-271
D4XU95_ACIHA/119-304
D4XU96_ACIHA/108-313
D4XUL6_ACIHA/126-306
D4Y3Q5_BACTR/46-274
D4Y462_BACTR/106-275
D4Y573_BACTR/106-312
D4Y576_BACTR/117-291
D4YCN2_BACTR/111-298
D4YE36_9LACT/114-313
D4YEH8_9LACT/61-290
D4YEU9_9LACT/50-284
D4YEW3_9LACT/109-281
D4YFH6_9LACT/44-262
D4YFY0_9LACT/110-296
D4YIS6_9LACT/121-299
D4YIU8_9LACT/115-325
D4YKI7_9MICO/113-308
D4YKI8_9MICO/113-307
D4YKJ0_9MICO/150-340
D4YKJ3_9MICO/106-287
D4YLA4_9MICO/49-288
D4YRW9_9LACO/47-309
D4YRY2_9LACO/118-297
D4YSJ5_9LACO/112-281
D4YTE5_9LACO/107-291
D4YUM4_9LACO/142-365
D4Z2Z1_SPHJU/54-271
D4Z4U3_SPHJU/113-298
D4Z4U7_SPHJU/118-282
D4Z4U9_SPHJU/103-295
D4Z4V0_SPHJU/106-309
D4ZC59_SHEVD/112-312
D4ZDU7_SHEVD/105-293
D4ZDU8_SHEVD/112-316
D4ZME8_SHEVD/53-225
D4ZNG2_SPIPL/41-257
D4ZP50_SPIPL/493-704
D4ZX46_SPIPL/109-291
D5A242_SPIPL/154-328
D5A2D1_SPIPL/114-292
D5A659_SPIPL/117-319
D5AFA1_STRGZ/42-259
D5AFI0_STRGZ/45-268
D5AGC6_STRGZ/117-290
D5AGY6_STRGZ/116-309
D5AIU9_STRGZ/53-281
D5AJJ0_STRGZ/108-277
D5AL57_RHOCB/110-288
D5ALE4_RHOCB/47-264
D5APZ8_RHOCB/115-297
D5ATB9_RHOCB/113-316
D5ATC0_RHOCB/107-296
D5ATC3_RHOCB/125-310
D5AWG9_RICPP/118-305
D5AWZ8_RICPP/109-284
D5AXC6_RICPP/42-261
D5AXJ4_RICPP/104-294
D5AXJ5_RICPP/96-302
D5B0H3_YERPZ/54-277
D5B0V6_YERPZ/114-319
D5B0V7_YERPZ/110-299
D5B0V9_YERPZ/110-280
D5B0W2_YERPZ/133-313
D5B4E6_YERPZ/108-291
D5BLI7_ZUNPS/118-287
D5BLJ0_ZUNPS/108-287
D5BLJ2_ZUNPS/98-294
D5BM59_ZUNPS/108-284
D5BM94_ZUNPS/96-279
D5BM95_ZUNPS/42-273
D5BPS4_PUNMI/113-299
D5BPS7_PUNMI/117-276
D5BPS9_PUNMI/111-300
D5BPT0_PUNMI/109-324
D5BTA5_PUNMI/67-291
D5BVA0_NITHN/108-295
D5BW21_NITHN/138-340
D5BW22_NITHN/102-289
D5BW24_NITHN/118-291
D5BW27_NITHN/121-302
D5C3V8_NITHN/48-263
D5C6A1_ENTCC/54-268
D5CF10_ENTCC/108-291
D5CH67_ENTCC/114-319
D5CH68_ENTCC/105-293
D5CH70_ENTCC/110-280
D5CH73_ENTCC/124-304
D5CP22_SIDLE/110-299
D5CP25_SIDLE/120-296
D5CP27_SIDLE/108-317
D5CP28_SIDLE/104-316
D5CTI8_SIDLE/112-300
D5CU27_SIDLE/45-295
D5CV17_ECOKI/114-319
D5CV18_ECOKI/105-293
D5CV20_ECOKI/110-280
D5CV23_ECOKI/124-304
D5D7N6_ECOKI/54-268
D5D820_ECOKI/108-291
D5D9X5_BACMD/111-296
D5DAZ5_BACMD/109-297
D5DB82_BACMD/35-240
D5DBH1_BACMD/37-240
D5DFG2_BACMD/115-286
D5DJT6_BACMD/116-290
D5DJT8_BACMD/109-315
D5DLL0_BACMD/46-275
D5DN16_BACMD/107-276
D5DQX2_BACMQ/116-290
D5DQX4_BACMQ/106-312
D5DR32_BACMQ/115-318
D5DT67_BACMQ/46-275
D5DU00_BACMQ/107-276
D5DWS6_BACMQ/111-296
D5E110_BACMQ/109-297
D5E2E7_BACMQ/35-240
D5E6X1_METMS/115-299
D5ECT5_AMICL/21-219
D5EEG5_AMICL/113-317
D5EEG6_AMICL/115-306
D5EEG8_AMICL/116-295
D5EEH1_AMICL/118-300
D5EEP2_AMICL/48-278
D5EI39_CORAD/147-350
D5EI40_CORAD/107-299
D5EI42_CORAD/104-237
D5EI46_CORAD/111-260
D5EKT1_CORAD/45-241
D5EMM9_CORAD/110-297
D5EV84_PRER2/129-330
D5EVJ7_PRER2/87-269
D5EVS9_PRER2/109-305
D5EVT1_PRER2/107-285
D5EVT4_PRER2/117-293
D5EX35_PRER2/51-268
D5G434_TUBMM/26-250
D5GFV9_TUBMM/90-314
D5GYX8_LACCS/112-281
D5GZS5_LACCS/114-337
D5H131_LACCS/107-291
D5H2H1_LACCS/54-285
D5H2M6_LACCS/47-318
D5H2N8_LACCS/118-297
D5H6A8_SALRM/151-347
D5H6B0_SALRM/134-322
D5H6B2_SALRM/523-702
D5H7N1_SALRM/135-320
D5HBS9_SALRM/199-389
D5HC04_SALRM/48-269
D5HF73_9FIRM/116-296
D5HFX9_9FIRM/6-219
D5HGZ1_9FIRM/45-264
D5HH00_9FIRM/112-292
D5HIK0_9FIRM/55-285
D5HIT1_9FIRM/114-331
D5HJ92_9FIRM/61-285
D5HJA6_9FIRM/109-295
D5MH08_9BACT/44-290
D5MI53_9BACT/110-289
D5MI56_9BACT/114-292
D5MI59_9BACT/220-413
D5MI61_9BACT/111-317
D5MX34_BACSU/35-238
D5MZM5_BACSU/107-313
D5MZM8_BACSU/118-292
D5N174_BACSU/46-274
D5N2B5_BACSU/106-275
D5N4J3_BACSU/111-292
D5NHA9_9BURK/47-270
D5NJI8_9BURK/109-295
D5NJN5_9BURK/110-290
D5NJP0_9BURK/130-338
D5NJP2_9BURK/108-298
D5NJP3_9BURK/115-328
D5NTY7_CORAM/115-358
D5NTY8_CORAM/135-330
D5NTZ0_CORAM/119-297
D5NTZ3_CORAM/117-306
D5NVC9_CORAM/64-273
D5NX68_CORAM/144-386
D5P6W8_9MYCO/120-305
D5P6X1_9MYCO/123-296
D5P6X3_9MYCO/44-240
D5P6X5_9MYCO/128-336
D5P921_9MYCO/56-261
D5PH70_9MYCO/72-309
D5PZM3_CLODI/107-287
D5Q1X9_CLODI/107-308
D5Q1Y9_CLODI/112-299
D5Q1Z1_CLODI/114-291
D5Q7N0_CLODI/44-271
D5QA52_9LACO/54-285
D5QAU8_GLUHA/59-278
D5QGN8_GLUHA/111-318
D5QGN9_GLUHA/118-307
D5QGP1_GLUHA/120-296
D5QGP4_GLUHA/113-299
D5QVP6_METTR/112-298
D5QVP9_METTR/119-304
D5QVQ1_METTR/113-301
D5QVQ2_METTR/101-304
D5QW66_METTR/46-263
D5RA58_FUSNN/48-264
D5RBB1_FUSNN/114-292
D5RBB3_FUSNN/92-264
D5RBB5_FUSNN/280-455
D5RBF3_FUSNN/106-302
D5REH7_FUSNN/36-232
D5RIR5_9PROT/113-298
D5RIR8_9PROT/272-446
D5RK66_9PROT/46-263
D5RNT2_9PROT/29-218
D5RTU2_9PROT/43-248
D5RWY4_CLODI/107-308
D5RWZ4_CLODI/112-299
D5RWZ6_CLODI/114-291
D5S0R4_CLODI/44-271
D5S1F8_CLODI/107-287
D5S5I9_STRPA/42-259
D5S6I4_STRPA/108-278
D5S6Q6_STRPA/116-309
D5S8V0_STRPA/53-281
D5S922_STRPA/105-285
D5S9C2_STRPA/117-290
D5S9W1_STRPA/47-275
D5SM77_STRCL/51-280
D5SME5_PLAL2/163-373
D5SQN2_PLAL2/494-706
D5SQN3_PLAL2/482-694
D5SQX1_PLAL2/54-290
D5SR59_PLAL2/120-303
D5SR60_PLAL2/114-316
D5SWQ4_PLAL2/134-328
D5T0F3_LEUKI/44-265
D5T0K8_LEUKI/106-316
D5T168_LEUKI/115-288
D5T2Z6_LEUKI/106-280
D5T2Z9_LEUKI/46-247
D5T437_LEUKI/55-289
D5T4E4_LEUKI/59-312
D5T5K6_LEUKI/109-279
D5T9A7_LEGP2/120-301
D5T9A9_LEGP2/110-286
D5T9B1_LEGP2/102-288
D5TB63_LEGP2/110-311
D5TCT5_LEGP2/51-271
D5TE08_LEGP2/110-295
D5TFA2_BIFAV/71-303
D5THZ4_BIFAV/123-332
D5THZ6_BIFAV/51-284
D5TI23_BIFAV/130-335
D5TI26_BIFAV/111-357
D5TI28_BIFAV/117-311
D5TKW4_BACT1/106-275
D5TLE8_BACT1/111-298
D5TVI2_BACT1/91-265
D5TVI4_BACT1/106-312
D5TYL8_BACT1/20-248
D5U533_BRAM5/117-294
D5U5U9_BRAM5/131-309
D5U621_BRAM5/112-295
D5U7I5_BRAM5/49-273
D5U7S3_BRAM5/122-330
D5UD17_CELFN/65-296
D5UDT1_CELFN/126-334
D5UDT2_CELFN/117-309
D5UDT4_CELFN/112-303
D5UDT6_CELFN/514-703
D5UN78_TSUPD/58-264
D5UQW8_TSUPD/39-238
D5USH4_TSUPD/122-320
D5USH7_TSUPD/118-284
D5USH9_TSUPD/131-317
D5USI0_TSUPD/131-341
D5UXK4_TSUPD/58-297
D5V2K3_ARCNC/64-257
D5V3R9_ARCNC/162-336
D5V6K4_ARCNC/76-252
D5V772_ARCNC/105-269
D5V8A5_MORCR/115-296
D5V8Z2_MORCR/114-334
D5V8Z3_MORCR/138-341
D5V9F5_MORCR/108-301
D5VA52_MORCR/128-308
D5VDC6_MORCR/55-270
D5VDX0_CAUST/50-267
D5VF99_CAUST/102-311
D5VFA0_CAUST/104-294
D5VFA2_CAUST/121-303
D5VFB3_CAUST/117-302
D5VR36_METIM/104-263
D5VVV6_CLOB2/44-272
D5VYN8_CLOB2/116-295
D5VYT8_CLOB2/110-307
D5VYT9_CLOB2/113-300
D5W1H9_CLOB2/482-693
D5W329_CLOB2/41-272
D5W4V6_BURSC/110-290
D5W4W1_BURSC/130-346
D5W4W3_BURSC/108-298
D5W4W4_BURSC/115-330
D5WBV0_BURSC/680-864
D5WDA0_BURSC/109-295
D5WEN0_BURSC/47-270
D5WQF0_BACT2/116-295
D5WQF2_BACT2/107-315
D5WQK0_BACT2/58-288
D5WRI0_BACT2/485-696
D5WUN5_BACT2/48-282
D5WUN6_BACT2/110-290
D5WWG6_BACT2/74-304
D5WWS7_BACT2/186-377
D5X4H1_THIK1/111-314
D5X4H1_THIK1/602-797
D5X4H3_THIK1/125-343
D5X4H6_THIK1/110-293
D5X4K6_THIK1/48-270
D5X5K4_THIK1/108-327
D5X7N8_THEPJ/111-299
D5X919_THEPJ/485-696
D5X9A0_THEPJ/111-290
D5X9A3_THEPJ/115-293
D5X9A5_THEPJ/109-296
D5X9A6_THEPJ/109-315
D5XBG3_THEPJ/44-271
D5XNL6_MYCTU/56-265
D5XUS2_MYCTU/58-231
D5XUS4_MYCTU/15-202
D5XVM4_MYCTU/69-309
D5Y4Z3_MYCTU/120-309
D5Y4Z6_MYCTU/118-291
D5Y4Z8_MYCTU/1-175
D5Y501_MYCTU/133-337
D5Y537_MYCTU/69-309
D5Y9W4_MYCTU/56-265
D5YGY3_MYCTU/120-309
D5YGY6_MYCTU/118-291
D5YGY8_MYCTU/15-202
D5YGY9_MYCTU/1-193
D5YHS7_MYCTU/69-309
D5YLG3_MYCTU/56-148
D5YRL3_MYCTU/12-149
D5YRL4_MYCTU/151-355
D5YRV9_MYCTU/120-309
D5YRW4_MYCTU/121-156
D5YRW6_MYCTU/87-274
D5YU64_MYCTU/69-309
D5YXY5_MYCTU/56-265
D5Z521_MYCTU/121-310
D5Z523_MYCTU/118-267
D5Z525_MYCTU/134-321
D5Z526_MYCTU/6-210
D5Z5X4_MYCTU/69-309
D5ZAT8_MYCTU/56-201
D5ZG49_MYCTU/108-297
D5ZG53_MYCTU/128-301
D5ZG56_MYCTU/151-273
D5ZH33_MYCTU/69-309
D5ZMQ8_MYCTU/8-217
D5ZQH5_9ACTO/115-295
D5ZVE3_9ACTO/62-266
D6A3F5_9ACTO/39-240
D6A3K3_9ACTO/56-283
D6A9J0_9ACTO/123-333
D6A9J1_9ACTO/107-297
D6A9J3_9ACTO/121-306
D6AB80_STRFL/68-295
D6AHA8_STRFL/62-266
D6AI65_STRFL/114-316
D6ARF6_STRFL/118-303
D6ARF8_STRFL/107-294
D6ARF9_STRFL/122-324
D6AU72_STRFL/39-241
D6AVK2_STRFL/115-297
D6AWH7_9ACTO/115-299
D6AWU1_9ACTO/123-308
D6AWU3_9ACTO/107-294
D6AWU4_9ACTO/127-340
D6B0D2_9ACTO/66-293
D6B6Z7_9ACTO/62-266
D6BF20_9FUSO/48-264
D6BFK8_9FUSO/114-292
D6BFL0_9FUSO/96-268
D6BFL2_9FUSO/276-451
D6BGW7_9FUSO/106-302
D6CLY1_THIS3/108-327
D6CRA7_THIS3/111-314
D6CRA7_THIS3/602-797
D6CRA9_THIS3/125-343
D6CRB2_THIS3/110-293
D6CVJ0_THIS3/48-270
D6D047_9BACE/117-294
D6D049_9BACE/107-285
D6D051_9BACE/109-305
D6D0N3_9BACE/97-283
D6D189_9BACE/134-320
D6D448_9BACE/36-309
D6DAH5_BIFLO/77-310
D6DCQ8_BIFLO/111-301
D6DCQ9_BIFLO/106-303
D6DCT6_BIFLO/56-289
D6DCT9_BIFLO/123-332
D6DDR3_CLOSC/111-289
D6DE45_CLOSC/122-302
D6DIL9_CLOSC/68-291
D6DK41_CLOSC/119-305
D6DK42_CLOSC/108-310
D6DR76_ENTCL/54-268
D6DS57_ENTCL/96-279
D6DTE9_ENTCL/90-295
D6DTF0_ENTCL/105-293
D6DTF2_ENTCL/110-280
D6DTF5_ENTCL/124-304
D6DYN9_9FIRM/50-253
D6E1Q8_9FIRM/116-296
D6E3L8_9FIRM/115-306
D6E3Z7_9FIRM/108-310
D6E620_9FIRM/114-292
D6EAN7_9ACTN/57-284
D6ECY4_STRLI/110-337
D6EJ14_STRLI/114-315
D6EJ15_STRLI/107-297
D6EJ17_STRLI/120-305
D6ELP7_STRLI/115-295
D6ESE4_STRLI/62-266
D6FI48_MYCTU/120-309
D6FI51_MYCTU/58-231
D6FI53_MYCTU/1-112
D6FI54_MYCTU/151-350
D6FJ09_MYCTU/69-309
D6FTX7_MYCTU/56-265
D6FWH0_MYCTU/63-252
D6FWH3_MYCTU/118-291
D6FWH5_MYCTU/134-321
D6FY45_MYCTU/69-309
D6GEZ6_9ENTR/54-235
D6GLJ0_9ENTR/108-291
D6GMJ2_9ENTR/124-304
D6GMJ5_9ENTR/110-280
D6GMJ7_9ENTR/105-293
D6GMJ8_9ENTR/114-319
D6GR94_FILAD/44-265
D6GRT3_FILAD/44-270
D6GRU8_FILAD/107-294
D6GRV0_FILAD/107-285
D6GSN4_FILAD/107-286
D6GSN8_FILAD/107-317
D6GYY6_STAAU/108-312
D6GZF3_STAAU/116-288
D6H0M4_STAAU/44-268
D6H0U8_STAAU/106-275
D6H1A2_STAAU/53-275
D6H1T8_STAAU/111-295
D6H628_NEIGO/112-316
D6H630_NEIGO/117-307
D6H634_NEIGO/115-287
D6H637_NEIGO/148-332
D6H852_NEIGO/110-301
D6HAD2_NEIGO/45-268
D6HFL6_STAAU/108-312
D6HG27_STAAU/116-288
D6HHL9_STAAU/44-268
D6HHU3_STAAU/106-275
D6HI93_STAAU/53-275
D6HIS1_STAAU/111-295
D6HJG6_9FIRM/44-256
D6HLN1_9FIRM/111-299
D6HM17_9FIRM/109-278
D6HMA0_9FIRM/50-279
D6HMF9_9FIRM/101-300
D6HQJ1_9FIRM/184-371
D6HQN0_9FIRM/108-281
D6HQN2_9FIRM/117-312
D6HZ61_ECOLX/54-268
D6I4B9_ECOLX/108-291
D6I4X9_ECOLX/114-319
D6I4Y0_ECOLX/105-293
D6I4Y2_ECOLX/110-280
D6I4Y5_ECOLX/124-304
D6I9Q5_ECOLX/54-268
D6IHH0_ECOLX/108-291
D6II46_ECOLX/114-319
D6II47_ECOLX/105-293
D6II49_ECOLX/110-280
D6II52_ECOLX/124-304
D6IJ43_ECOLX/108-291
D6IJZ2_ECOLX/114-319
D6IJZ3_ECOLX/105-293
D6IJZ5_ECOLX/110-280
D6IJZ8_ECOLX/124-304
D6IS61_ECOLX/54-268
D6IZ13_STAAU/108-300
D6IZH7_STAAU/116-288
D6J175_STAAU/44-268
D6J1F1_STAAU/106-275
D6J1V4_STAAU/53-275
D6J283_STAAU/111-295
D6J5K8_ECOLX/96-279
D6J5U6_ECOLX/105-293
D6J5U8_ECOLX/110-280
D6J5V1_ECOLX/124-304
D6JCK9_ECOLX/54-268
D6JKE3_NEIGO/112-316
D6JKE5_NEIGO/117-307
D6JKE9_NEIGO/115-287
D6JKF2_NEIGO/148-332
D6JM35_NEIGO/110-301
D6JNH0_NEIGO/45-268
D6JV22_ACIG3/110-283
D6JWI6_ACIG3/127-307
D6JWW9_ACIG3/108-313
D6JWX0_ACIG3/119-304
D6JXY3_ACIG3/53-269
D6JYX3_ACIG3/108-295
D6K0Q8_9ACTO/110-337
D6K4X7_9ACTO/115-295
D6K5G0_9ACTO/62-266
D6KB62_9ACTO/121-306
D6KB64_9ACTO/107-297
D6KB65_9ACTO/123-324
D6KIA0_9FIRM/110-289
D6KIA2_9FIRM/113-291
D6KIA4_9FIRM/121-307
D6KIA5_9FIRM/111-317
D6KIN5_9FIRM/44-270
D6KNF5_9FIRM/110-289
D6KNF7_9FIRM/113-291
D6KNF9_9FIRM/121-307
D6KNG0_9FIRM/111-317
D6KNU0_9FIRM/44-270
D6KSZ1_SCAIO/68-278
D6KV18_SCAIO/139-350
D6KV23_SCAIO/35-268
D6KV27_SCAIO/138-359
D6KV30_SCAIO/101-303
D6KV32_SCAIO/128-329
D6KX57_9NEIS/110-296
D6KXX1_9NEIS/113-285
D6KZ46_9NEIS/112-319
D6KZ50_9NEIS/110-302
D6L096_9NEIS/47-267
D6L1W5_9NEIS/115-299
D6L3W1_PARDN/54-267
D6L619_PARDN/135-357
D6L621_PARDN/55-289
D6L625_PARDN/136-355
D6L628_PARDN/117-304
D6L630_PARDN/124-336
D6L9Y5_9FUSO/276-451
D6L9Y7_9FUSO/96-268
D6L9Y9_9FUSO/114-292
D6LAR3_9FUSO/106-302
D6LBC3_9FUSO/48-264
D6LGS0_9FUSO/106-302
D6LH13_9FUSO/48-264
D6LIT0_9FUSO/106-284
D6LIT2_9FUSO/96-268
D6LIT4_9FUSO/276-451
D6LM39_9RHIZ/47-269
D6LNK1_9RHIZ/112-297
D6LNK4_9RHIZ/119-297
D6LNK6_9RHIZ/118-308
D6LNK7_9RHIZ/108-311
D6LWI8_STAAU/108-312
D6LX00_STAAU/116-288
D6LYL3_STAAU/44-268
D6LYT8_STAAU/106-275
D6LZA0_STAAU/53-275
D6LZU4_STAAU/111-295
D6M2E5_9ACTO/76-278
D6M2E6_9ACTO/107-294
D6M2E8_9ACTO/118-303
D6M3D4_9ACTO/115-297
D6PDM9_9BACT/111-305
D6PJ22_9ZZZZ/479-571
D6RWG5_BORVA/119-298
D6RX45_BORVA/116-322
D6RXE6_BORVA/123-307
D6RY70_BORVA/116-286
D6S2H6_9LACO/114-337
D6S422_9LACO/107-291
D6S4C1_9LACO/48-306
D6S4D5_9LACO/118-296
D6S4U2_9LACO/110-279
D6S5E5_9LACO/54-285
D6S884_PEPMA/117-299
D6S8R5_PEPMA/109-293
D6S9S6_PEPMA/108-300
D6SA83_PEPMA/103-280
D6SBK8_PEPMA/44-261
D6SEP5_STAAU/111-295
D6SF96_STAAU/53-275
D6SHQ8_STAAU/116-288
D6SI77_STAAU/108-312
D6SIN6_STAAU/113-282
D6SIW1_STAAU/44-268
D6SL03_9DELT/487-698
D6SSU0_9DELT/48-264
D6SUH6_9DELT/96-299
D6SUH7_9DELT/109-293
D6SUH9_9DELT/117-251
D6SUI2_9DELT/110-288
D6SVJ3_GARVA/155-412
D6SVJ6_GARVA/56-293
D6SWT7_GARVA/73-293
D6SYK8_GARVA/138-351
D6SYL1_GARVA/129-380
D6SYL3_GARVA/142-347
D6T012_GARVA/138-351
D6T015_GARVA/134-326
D6T017_GARVA/142-347
D6T0R4_GARVA/56-293
D6T0R7_GARVA/150-407
D6T151_GARVA/73-293
D6T5K4_STAAU/44-268
D6T5W2_STAAU/106-275
D6T6Y3_STAAU/108-312
D6T8E2_STAAU/116-288
D6T946_STAAU/53-275
D6TAJ2_STAAU/111-295
D6TBH4_9CHLR/114-302
D6TEW2_9CHLR/297-474
D6TF50_9CHLR/117-304
D6TIW7_9CHLR/102-347
D6TKS1_9CHLR/52-298
D6TLR0_9CHLR/123-362
D6TMQ7_9CHLR/116-308
D6TNI4_9CHLR/111-315
D6TNY3_9CHLR/115-325
D6U6C3_9CHLR/114-302
D6U9H3_STAAU/113-282
D6U9P9_STAAU/44-268
D6UB96_STAAU/116-288
D6UBS0_STAAU/108-312
D6UDB5_STAAU/53-275
D6UGN3_STAAU/111-295
D6UMI6_9BACT/53-299
D6UP31_9BACT/110-312
D6UXG2_9BACT/115-303
D6UXG3_9BACT/114-317
D6UXX3_9BACT/110-290
D6UXX9_9BACT/112-292
D6V121_9BRAD/109-289
D6V1V2_9BRAD/53-270
D6V2T1_9BRAD/112-298
D6V2T4_9BRAD/119-300
D6V2T6_9BRAD/112-302
D6V2T7_9BRAD/103-306
D6W9Q8_TRICA/65-246
D6X8Y3_STRPR/137-339
D6X8Y5_STRPR/107-298
D6XP84_HELPV/100-269
D6XPL6_HELPV/119-283
D6XPY0_HELPV/173-351
D6XRZ4_HELPV/72-273
D6XS63_HELPV/47-271
D6XSJ3_BACIE/106-275
D6XT11_BACIE/47-274
D6XTM3_BACIE/107-313
D6XTM6_BACIE/116-290
D6XU70_BACIE/111-296
D6XZL0_BACIE/38-205
D6Y0J4_BACIE/35-275
D6Y4E2_THEBD/58-277
D6Y4J9_THEBD/56-282
D6Y9X7_THEBD/124-326
D6Y9X8_THEBD/108-295
D6Y9Y0_THEBD/114-295
D6Y9Y3_THEBD/120-303
D6YBX0_CHLT5/109-292
D6YBX2_CHLT5/106-255
D6YBX6_CHLT5/109-280
D6YD27_CHLT5/107-307
D6YF71_CHLT7/107-307
D6YGP1_CHLT7/109-292
D6YGP3_CHLT7/106-255
D6YGP7_CHLT7/109-280
D6YHT6_CHLT0/107-307
D6YJB0_CHLT0/109-292
D6YJB2_CHLT0/106-255
D6YJB6_CHLT0/109-280
D6YKG2_CHLTG/107-307
D6YLY1_CHLTG/109-292
D6YLY3_CHLTG/106-255
D6YLY7_CHLTG/109-280
D6YNP2_CHLT1/109-292
D6YNP4_CHLT1/106-255
D6YNP8_CHLT1/109-280
D6YPV7_CHLT1/107-307
D6YRP1_WADCW/107-282
D6YRP5_WADCW/108-251
D6YUB6_WADCW/107-315
D6YV85_WADCW/107-223
D6YVJ7_WADCW/45-239
D6YWZ0_WADCW/183-375
D6YXU8_CHLT9/107-307
D6YZB9_CHLT9/109-292
D6YZC1_CHLT9/106-255
D6YZC5_CHLT9/109-280
D6Z339_DESAT/44-281
D6Z3Q0_DESAT/111-317
D6Z3Q2_DESAT/127-318
D6Z3Q4_DESAT/140-378
D6Z3Q5_DESAT/116-341
D6Z4Y6_DESAT/138-326
D6Z8D9_SEGRD/52-294
D6ZC47_SEGRD/114-301
D6ZC50_SEGRD/102-271
D6ZC52_SEGRD/123-313
D6ZC53_SEGRD/124-328
D6ZCA6_SEGRD/65-270
D6ZGY8_MOBCV/128-333
D6ZGY9_MOBCV/126-313
D6ZGZ1_MOBCV/124-252
D6ZGZ4_MOBCV/128-322
D6ZIF4_MOBCV/152-380
D6ZJB8_MOBCV/27-279
D6ZM69_STRP0/108-278
D6ZM78_STRP0/116-309
D6ZMD8_STRP0/53-281
D6ZMM6_STRP0/105-285
D6ZQ49_STRP0/42-259
D6ZQE5_STRP0/44-270
D6ZRG7_STRP0/117-290
D6ZV04_BIFLJ/123-332
D6ZV07_BIFLJ/56-289
D6ZV38_BIFLJ/130-332
D6ZV41_BIFLJ/106-303
D6ZV43_BIFLJ/114-304
D6ZXR7_BIFLJ/76-309
D6ZZJ7_STAND/59-276
D7A7V9_STAND/112-298
D7A7W3_STAND/119-300
D7A7W6_STAND/114-304
D7A7W7_STAND/121-324
D7AEL0_GEOSK/110-290
D7AEL3_GEOSK/113-290
D7AEL5_GEOSK/112-298
D7AEL6_GEOSK/108-314
D7AMI6_GEOSK/44-259
D7APS0_THEM3/113-291
D7APS2_THEM3/113-298
D7APS3_THEM3/107-305
D7APY7_THEM3/53-287
D7AT25_THEM3/114-294
D7ATQ6_THEM3/483-693
D7AU20_THEM3/44-267
D7AWW7_NOCDD/58-265
D7B0C9_NOCDD/132-346
D7B0D0_NOCDD/119-313
D7B0D2_NOCDD/129-315
D7B0D5_NOCDD/120-300
D7B104_NOCDD/114-316
D7B2Q8_NOCDD/107-297
D7B3M9_NOCDD/52-279
D7B3N0_NOCDD/48-229
D7B5F4_NOCDD/106-296
D7BAT8_MEISD/106-300
D7BAY1_MEISD/44-214
D7BFK3_MEISD/116-297
D7BFK6_MEISD/104-277
D7BFK9_MEISD/110-279
D7BI18_MEISD/41-260
D7BLC4_ARCHD/86-329
D7BMZ6_ARCHD/104-332
D7BNA4_ARCHD/115-313
D7BNA5_ARCHD/119-308
D7BNA7_ARCHD/128-322
D7BNB0_ARCHD/105-288
D7BZX0_STRBB/62-266
D7C3K8_STRBB/103-330
D7C6G9_STRBB/117-303
D7CEX2_STRBB/149-356
D7CEX3_STRBB/114-304
D7CEX5_STRBB/121-306
D7CHV8_STRBB/39-241
D7CL79_SYNLT/32-260
D7CLI5_SYNLT/109-311
D7CLI6_SYNLT/111-297
D7CLI8_SYNLT/115-292
D7CLJ1_SYNLT/111-290
D7CQY8_TRURR/51-199
D7CVL8_TRURR/124-321
D7CXI2_TRURR/50-269
D7CY82_TRURR/104-293
D7CY84_TRURR/99-270
D7CY87_TRURR/107-290
D7CYR4_GEOSC/111-298
D7D0B5_GEOSC/117-291
D7D0B8_GEOSC/106-312
D7D1G6_GEOSC/106-275
D7D2P0_GEOSC/46-274
D7DD91_CHLTD/107-307
D7DEM8_CHLTD/109-292
D7DEN0_CHLTD/106-255
D7DEN4_CHLTD/139-310
D7DFC7_CHLTL/109-292
D7DFC9_CHLTL/106-255
D7DFD3_CHLTL/139-310
D7DGG0_CHLTL/107-307
D7DHN0_METS0/54-274
D7DIE9_METS0/475-686
D7DIF0_METS0/483-688
D7DMK6_METS0/110-292
D7DMK9_METS0/116-290
D7DML1_METS0/103-293
D7DML2_METS0/99-300
D7DNI7_METS0/108-298
D7DQI2_METV3/144-325
D7DW36_NOSA0/112-314
D7DZF6_NOSA0/41-276
D7E0C2_NOSA0/65-281
D7E0D6_NOSA0/112-290
D7E1A5_NOSA0/111-292
D7E1L1_NOSA0/138-319
D7E377_NOSA0/491-702
D7E8C6_METEZ/119-314
D7ESN3_MYCTU/120-309
D7ESN5_MYCTU/118-291
D7ESN7_MYCTU/63-250
D7ESN8_MYCTU/1-154
D7ETG2_MYCTU/69-309
D7EX25_MYCTU/56-265
D7FBN6_HELP3/72-273
D7FDH9_HELP3/100-271
D7FDX2_HELP3/119-283
D7FE97_HELP3/173-351
D7FGC3_HELP3/47-270
D7GCQ2_PROFC/81-291
D7GCV1_PROFC/71-300
D7GET6_PROFC/120-302
D7GET9_PROFC/132-324
D7GEU1_PROFC/131-329
D7GEU2_PROFC/132-339
D7GPR7_9FIRM/111-289
D7GS59_9FIRM/116-297
D7GV20_9FIRM/37-185
D7GX33_9FIRM/114-300
D7GX34_9FIRM/99-301
D7GZF1_BRUAB/112-297
D7GZF4_BRUAB/119-297
D7GZF6_BRUAB/118-308
D7GZF7_BRUAB/117-320
D7H0K6_BRUAB/47-269
D7H7K4_VIBCH/54-268
D7HEH0_VIBCH/147-327
D7HEH3_VIBCH/117-287
D7HEH5_VIBCH/105-294
D7HEH6_VIBCH/134-336
D7HFH7_VIBCH/108-291
D7HKV6_VIBCH/54-268
D7HQ44_VIBCH/134-336
D7HQ45_VIBCH/105-294
D7HQ47_VIBCH/117-287
D7HQ50_VIBCH/147-327
D7HR90_VIBCH/108-291
D7HXQ7_PSESS/31-134
D7I465_PSESS/106-307
D7I466_PSESS/108-297
D7I468_PSESS/114-286
D7I471_PSESS/121-301
D7I5Y7_PSESS/108-291
D7IBL0_9BACE/137-323
D7IFB2_9BACE/51-324
D7IGK7_9BACE/97-284
D7IJY1_9BACE/117-294
D7IJY5_9BACE/107-285
D7IJY8_9BACE/109-305
D7ILV1_9BACE/95-279
D7ILW9_9BACE/112-298
D7IQ24_9BACE/51-269
D7IV48_9BACE/109-285
D7IV70_9BACE/109-305
D7IV72_9BACE/108-287
D7IV75_9BACE/117-295
D7J070_9BACE/134-320
D7J0R9_9BACE/117-294
D7J0S2_9BACE/107-285
D7J0S4_9BACE/109-305
D7J3X6_9BACE/97-283
D7JAQ4_9BACE/51-323
D7JD21_9BACT/118-304
D7JD65_9BACT/112-317
D7JDY9_9BACT/51-266
D7JG95_9BACT/112-290
D7JGJ9_9BACT/96-284
D7JHQ0_ECOLX/114-319
D7JHQ1_ECOLX/105-293
D7JHQ3_ECOLX/110-280
D7JHQ6_ECOLX/124-304
D7JIN0_ECOLX/108-291
D7JQR1_ECOLX/54-268
D7K354_9BACE/108-294
D7K3R9_9BACE/117-294
D7K3S2_9BACE/107-285
D7K3S4_9BACE/109-305
D7K4C3_9BACE/97-283
D7K7K5_9BACE/51-323
D7KTF1_ARALL/349-557
D7LV67_ARALL/63-268
D7LZ28_ARALL/116-325
D7MIU8_ARALL/99-343
D7N033_9NEIS/110-301
D7N0M1_9NEIS/45-268
D7N267_9NEIS/111-295
D7N270_9NEIS/115-287
D7N273_9NEIS/106-296
D7N276_9NEIS/112-316
D7N553_9FIRM/44-266
D7N5L6_9FIRM/104-279
D7N5T9_9FIRM/108-320
D7N612_9FIRM/121-301
D7N7U7_9FIRM/166-356
D7N8V4_9FIRM/44-272
D7N9I1_9BACT/51-269
D7NBP3_9BACT/113-300
D7NDW5_9BACT/97-290
D7NEB2_9BACT/109-305
D7NEB4_9BACT/107-285
D7NEB7_9BACT/118-294
D7R4L5_BACAM/35-238
D7TI21_VITVI/122-309
D7TII9_VITVI/176-385
D7TLM3_VITVI/147-356
D7TVY6_VITVI/34-132
D7TXZ8_VITVI/155-342
D7UGS5_LISMO/123-307
D7UIT9_LISMO/47-271
D7UKR8_LISMO/117-292
D7UKS0_LISMO/106-312
D7UMK1_LISMO/106-275
D7UXP7_LISGR/109-315
D7UXP9_LISGR/117-292
D7UYS3_LISGR/106-275
D7UYY7_LISGR/48-272
D7V0M8_LISGR/109-293
D7V1V7_9LACO/112-281
D7V2J4_9LACO/54-285
D7V2M7_9LACO/47-298
D7V2P0_9LACO/118-298
D7V5E7_9LACO/107-291
D7V6W6_9LACO/117-340
D7V7J8_LACPL/54-281
D7V8R5_LACPL/109-278
D7VAK2_LACPL/165-372
D7VDK0_LACPL/117-293
D7VFQ4_LACPL/51-278
D7VFU7_LACPL/116-301
D7VFZ9_LACPL/46-274
D7VIL6_9SPHI/95-284
D7VJ75_9SPHI/52-274
D7VM71_9SPHI/112-294
D7VSP2_9SPHI/108-285
D7VTX7_9SPHI/118-288
D7VTY0_9SPHI/118-299
D7VTY2_9SPHI/110-306
D7VUG7_9FLAO/109-305
D7VUG9_9FLAO/106-284
D7VUH2_9FLAO/116-287
D7VUR7_9FLAO/109-292
D7VUV5_9FLAO/54-264
D7VXI2_9FLAO/108-284
D7W245_9FLAO/487-698
D7W707_9FLAO/96-276
D7WBF9_9CORY/70-274
D7WC55_9CORY/84-312
D7WEL8_9CORY/114-312
D7WEL9_9CORY/133-323
D7WEM1_9CORY/127-306
D7WEM4_9CORY/116-300
D7WI34_BACCE/107-175
D7WJU2_BACCE/106-275
D7WM54_9BACI/108-313
D7WMH1_9BACI/111-311
D7WMJ8_9BACI/117-291
D7WPM9_9BACI/106-275
D7WQ94_9BACI/47-272
D7WQ95_9BACI/46-264
D7WTP7_9BACI/111-298
D7WTP8_9BACI/108-295
D7WTQ0_9BACI/377-565
D7WXS1_9BACI/108-294
D7X3U3_ECOLX/54-268
D7X9Z8_ECOLX/96-279
D7XDY2_ECOLX/124-304
D7XDY5_ECOLX/110-280
D7XDY7_ECOLX/105-293
D7XDY8_ECOLX/90-295
D7XLD8_ECOLX/54-268
D7XR25_ECOLX/90-295
D7XR26_ECOLX/105-293
D7XR28_ECOLX/110-280
D7XR31_ECOLX/124-304
D7XSL5_ECOLX/96-279
D7XYW5_ECOLX/96-279
D7Y3Z9_ECOLX/54-268
D7Y6X4_ECOLX/90-295
D7Y6X5_ECOLX/105-293
D7Y6X7_ECOLX/110-280
D7Y6Y0_ECOLX/124-304
D7YEY9_ECOLX/96-279
D7YFN0_ECOLX/124-304
D7YFN3_ECOLX/110-280
D7YFN5_ECOLX/105-293
D7YFN6_ECOLX/90-295
D7YJJ0_ECOLX/54-268
D7YYN6_ECOLX/90-295
D7YYN7_ECOLX/105-293
D7YYN9_ECOLX/110-280
D7YYP2_ECOLX/124-304
D7Z045_ECOLX/54-268
D7Z276_ECOLX/96-279
D7ZHK3_ECOLX/54-268
D7ZHX7_ECOLX/96-279
D7ZKI0_ECOLX/124-304
D7ZKI3_ECOLX/110-280
D7ZKI5_ECOLX/105-293
D7ZKI6_ECOLX/90-295
D7ZNW9_ECOLX/96-279
D7ZQ25_ECOLX/54-268
D7ZYU5_ECOLX/124-304
D7ZYU8_ECOLX/110-280
D7ZYV0_ECOLX/105-293
D7ZYV1_ECOLX/90-295
D8A359_ECOLX/96-279
D8A5T4_ECOLX/54-268
D8A9X3_ECOLX/90-295
D8A9X4_ECOLX/105-293
D8A9X6_ECOLX/110-280
D8A9X9_ECOLX/124-304
D8AMQ0_ECOLX/54-268
D8AR74_ECOLX/124-304
D8AR77_ECOLX/110-280
D8AR79_ECOLX/105-293
D8AR80_ECOLX/90-295
D8AS50_ECOLX/96-279
D8B1R2_ECOLX/90-295
D8B1R3_ECOLX/105-293
D8B1R5_ECOLX/110-280
D8B1R8_ECOLX/124-304
D8B2Y6_ECOLX/54-268
D8B4W9_ECOLX/96-279
D8BI77_ECOLX/90-295
D8BI78_ECOLX/105-293
D8BI80_ECOLX/110-280
D8BI83_ECOLX/124-304
D8BJ46_ECOLX/54-268
D8BKC5_ECOLX/96-279
D8BWG8_ECOLX/54-268
D8C204_ECOLX/108-291
D8C3A6_ECOLX/114-319
D8C3A7_ECOLX/105-293
D8C3A9_ECOLX/110-280
D8C3B2_ECOLX/124-304
D8CDW0_ECOLX/90-295
D8CDW1_ECOLX/105-293
D8CDW3_ECOLX/110-280
D8CDW6_ECOLX/124-304
D8CE38_ECOLX/96-279
D8CFG6_ECOLX/54-268
D8CZU9_COMTE/48-267
D8D108_COMTE/475-686
D8DAY7_COMTE/116-310
D8DB07_COMTE/110-293
D8DB10_COMTE/255-462
D8DB12_COMTE/110-303
D8DB13_COMTE/111-317
D8DU74_PREBR/97-286
D8DU95_PREBR/109-305
D8DU97_PREBR/107-285
D8DUA0_PREBR/118-294
D8DVQ5_PREBR/113-299
D8DYR2_PREBR/51-269
D8E3X8_ECOLX/91-274
D8E5J3_ECOLX/124-304
D8E5J6_ECOLX/110-280
D8E5J8_ECOLX/105-293
D8E5J9_ECOLX/90-295
D8E6C7_ECOLX/54-268
D8EJD2_ECOLX/90-295
D8EJD3_ECOLX/105-293
D8EJD5_ECOLX/110-280
D8EJD8_ECOLX/124-304
D8EPR1_ECOLX/54-268
D8ER21_ECOLX/96-279
D8EXH3_9DELT/44-261
D8EZ94_9DELT/44-232
D8FBI3_9DELT/117-323
D8FBI4_9DELT/117-304
D8FBI7_9DELT/124-300
D8FBJ0_9DELT/112-292
D8FGT0_9FIRM/104-280
D8FHB2_9FIRM/1-153
D8FHB3_9FIRM/64-119
D8FHI4_9FIRM/117-298
D8FIA4_9FIRM/1-106
D8FIY2_9FIRM/41-263
D8FJ27_9FIRM/44-270
D8FLM7_LACDE/47-270
D8FLP0_LACDE/118-298
D8FLY3_LACDE/111-281
D8FNQ5_LACDE/107-291
D8FP89_LACDE/114-337
D8FPR8_LACDE/54-285
D8FTD2_9CYAN/41-268
D8FUW3_9CYAN/493-704
D8G5X6_9CYAN/109-286
D8G8E7_9CYAN/165-339
D8G954_9CYAN/111-289
D8G9K6_9CYAN/135-337
D8GC62_LACCZ/115-337
D8GCQ6_LACCZ/110-295
D8GFX5_LACCZ/56-284
D8GG71_LACCZ/44-272
D8GG91_LACCZ/117-292
D8GHH4_LACCZ/108-277
D8GJ73_CLOLD/122-295
D8GJA3_CLOLD/115-294
D8GKW7_CLOLD/482-693
D8GN78_CLOLD/1-219
D8GQK2_CLOLD/108-305
D8GQK3_CLOLD/113-300
D8GSC7_CLOLD/44-285
D8GVX6_BACAI/114-184
D8GX68_BACAI/46-274
D8GYK5_BACAI/106-275
D8GYL4_BACAI/111-298
D8GZ53_BACAI/109-315
D8H8P3_BACAI/117-291
D8H8P5_BACAI/106-312
D8HAK6_BACAI/103-307
D8HBX1_STAAF/44-268
D8HC46_STAAF/86-255
D8HCR9_STAAF/53-275
D8HD56_STAAF/111-295
D8HHJ7_STAAF/108-312
D8HI65_STAAF/116-288
D8HJQ6_AMYMU/47-251
D8HVS5_AMYMU/117-300
D8HVS8_AMYMU/112-293
D8HVT0_AMYMU/132-319
D8HVT1_AMYMU/131-330
D8I1Q6_AMYMU/148-377
D8IAC1_BRAP9/114-289
D8IBU9_BRAP9/49-273
D8IFW8_BRAP9/130-310
D8IFX7_BRAP9/122-330
D8IG61_BRAP9/113-295
D8IGN0_LACFC/110-295
D8IH14_LACFC/54-281
D8IH56_LACFC/48-277
D8IH94_LACFC/125-300
D8IIF3_LACFC/108-277
D8IIG3_LACFC/45-267
D8IJ95_LACFC/118-334
D8IJ96_LACFC/130-335
D8IJB5_LACSC/112-333
D8IK23_LACSC/109-294
D8IKC7_LACSC/109-278
D8IKK3_LACSC/54-282
D8ILJ2_LACSC/116-292
D8ILK7_LACSC/47-277
D8IU07_HERSS/475-686
D8IU08_HERSS/485-698
D8IW59_HERSS/108-325
D8IW60_HERSS/120-314
D8IW62_HERSS/128-221
D8IW62_HERSS/374-538
D8IW65_HERSS/110-290
D8IX46_HERSS/108-298
D8J1Y7_HERSS/52-267
D8J7W3_HALJB/44-267
D8JJD9_ACISD/108-295
D8JLE1_ACISD/127-307
D8JM74_ACISD/108-313
D8JM75_ACISD/119-304
D8JNT3_ACISD/53-269
D8JQL1_HYPDA/42-227
D8JQR1_HYPDA/107-310
D8JQR2_HYPDA/111-300
D8JQR4_HYPDA/119-297
D8JQR7_HYPDA/112-302
D8JRC8_HYPDA/52-274
D8K319_DEHLB/55-281
D8K7G5_NITWC/48-209
D8K7Z8_NITWC/108-295
D8K8Y2_NITWC/134-336
D8K8Y3_NITWC/108-295
D8K8Y5_NITWC/118-291
D8K8Y8_NITWC/122-303
D8KDG0_LACLN/114-311
D8KF60_LACLN/108-277
D8KFQ2_LACLN/104-283
D8KHM8_LACLN/117-290
D8KIT4_LACLN/44-268
D8KJ58_LACLN/54-283
D8KK32_CORPF/57-280
D8KNM2_CORPF/120-310
D8KNM5_CORPF/118-293
D8KNM7_CORPF/138-327
D8KNM8_CORPF/117-322
D8KP74_CORPF/108-350
D8LR03_ECTSI/46-194
D8LVL2_BLAHO/20-227
D8MDX1_LEUGT/55-289
D8MEZ9_LEUGT/109-279
D8MF84_LEUGT/57-318
D8MF88_LEUGT/106-316
D8MGF3_LEUGT/115-288
D8MGW8_LEUGT/46-220
D8MGX1_LEUGT/104-278
D8MMC8_ERWBE/108-291
D8MN39_ERWBE/90-295
D8MN40_ERWBE/105-294
D8MN42_ERWBE/110-280
D8MN45_ERWBE/124-304
D8MUY2_ERWBE/52-265
D8N631_RALSO/123-332
D8N632_RALSO/119-311
D8N634_RALSO/174-380
D8N637_RALSO/110-294
D8N6N3_RALSO/96-280
D8NAR6_RALSO/47-266
D8NNL5_RALSO/123-332
D8NNL6_RALSO/116-308
D8NNL8_RALSO/174-380
D8NNM1_RALSO/110-294
D8NNT2_RALSO/118-302
D8NSI5_RALSO/47-266
D8NSM1_RALSO/47-266
D8NXW2_RALSO/123-332
D8NXW3_RALSO/116-308
D8NXW5_RALSO/174-380
D8NXW8_RALSO/110-294
D8NY29_RALSO/108-292
D8PBB4_9BACT/111-317
D8PBB5_9BACT/128-317
D8PBB7_9BACT/113-303
D8PBC0_9BACT/110-293
D8PDK5_9BACT/44-262
D8PPG4_SCHCM/63-277
D8PW76_SCHCM/26-252
D8QMQ8_SELML/52-265
D8QMQ9_SELML/15-229
D8QPH8_SELML/132-318
D8QQE9_SELML/142-307
D8R7G7_SELML/15-229
D8R8I6_SELML/142-329
D8RC47_SELML/57-296
D8RNK3_SELML/111-316
D8RVZ6_SELML/18-227
D8SJ46_SELML/56-263
D8SKZ4_SELML/132-318
D8SKZ9_SELML/132-318
D8SVL1_SELML/89-299
D8SXS5_SELML/111-316
D8T2Z4_SELML/57-296
D8T6G4_SELML/151-341
D8T6M5_SELML/151-341
D8TKK2_VOLCA/142-410
D8UHG1_VOLCA/275-465
D8UMW8_VOLCA/283-315
D8UP00_9MICC/153-371
D8UP01_9MICC/118-310
D8UP03_9MICC/168-359
D8UP06_9MICC/125-317
D8UPY9_9MICC/56-265
D8UQ42_9MICC/57-288
D9N5B2_STRPN/44-270
D9N5R4_STRPN/42-259
D9N6M6_STRPN/105-285
D9N866_STRPN/117-290
D9N8V5_STRPN/53-281
D9NA89_STRPN/108-278
D9NAA0_STRPN/116-309
D9NBS6_STRPN/42-259
D9NCM4_STRPN/44-270
D9NEA6_STRPN/117-290
D9NEE9_STRPN/105-285
D9NEN6_STRPN/53-281
D9NGT5_STRPN/108-278
D9NGU5_STRPN/116-309
D9NIM2_STRPN/42-259
D9NJ24_STRPN/44-270
D9NJG4_STRPN/105-285
D9NKL6_STRPN/117-290
D9NN69_STRPN/108-278
D9NN80_STRPN/116-309
D9NNE1_STRPN/53-281
D9NQ28_STRPN/42-259
D9NQI0_STRPN/44-270
D9NRD4_STRPN/117-290
D9NUF1_STRPN/108-278
D9NUG2_STRPN/116-309
D9NUM3_STRPN/53-281
D9NUV0_STRPN/105-285
D9NWB1_STRPN/105-285
D9NY23_STRPN/42-259
D9NYL1_STRPN/44-270
D9P063_STRPN/117-290
D9P0R8_STRPN/53-281
D9P0S5_STRPN/108-278
D9P0U2_STRPN/116-309
D9P308_ACTPL/121-324
D9P309_ACTPL/106-301
D9P311_ACTPL/111-278
D9P314_ACTPL/123-303
D9P4P0_ACTPL/111-294
D9P8A3_ACTPL/54-267
D9P924_ACTPL/54-299
D9PBF9_ACTPL/121-324
D9PBG0_ACTPL/106-301
D9PBG2_ACTPL/111-278
D9PBG5_ACTPL/123-303
D9PC72_ACTPL/111-294
D9PIE4_9ZZZZ/48-155
D9PIE6_9ZZZZ/1-176
D9PIE7_9ZZZZ/106-311
D9PMM1_9ZZZZ/63-257
D9PNC5_9ZZZZ/43-290
D9PQI3_PEPMA/109-293
D9PQP2_PEPMA/117-299
D9PR80_PEPMA/44-261
D9PSH3_PEPMA/103-280
D9PT60_PEPMA/108-300
D9PWB5_METTM/121-347
D9PWB5_METTM/620-843
D9PWB6_METTM/95-226
D9PWX5_METTM/105-297
D9PXA8_METTM/104-297
D9Q3G5_CORP1/120-310
D9Q3G8_CORP1/118-293
D9Q3H0_CORP1/138-327
D9Q3H1_CORP1/117-322
D9Q409_CORP1/108-350
D9Q5W5_CORP1/57-280
D9QBD4_CORP2/120-310
D9QBD7_CORP2/118-293
D9QBD9_CORP2/138-327
D9QBE0_CORP2/117-322
D9QBY0_CORP2/108-350
D9QDT1_CORP2/57-280
D9QFK9_BRESC/43-259
D9QM73_BRESC/118-307
D9QMS9_BRESC/121-327
D9QMT1_BRESC/109-299
D9QMT2_BRESC/103-311
D9QNT9_BRESC/113-298
D9QQ08_ACEAZ/91-294
D9QV12_ACEAZ/42-268
D9QVM2_ACEAZ/109-311
D9QVM3_ACEAZ/114-301
D9QVM5_ACEAZ/114-292
D9QVM8_ACEAZ/109-289
D9QYT4_MYCMG/40-274
D9R0V5_CLOSW/116-296
D9R257_CLOSW/109-295
D9R258_CLOSW/108-311
D9R4G0_CLOSW/111-289
D9R7M5_CLOSW/44-263
D9R9V3_CLOSW/46-273
D9RB72_STAAJ/53-275
D9RBP3_STAAJ/111-295
D9RFU9_STAAJ/108-312
D9RGA9_STAAJ/116-288
D9RHV0_STAAJ/44-268
D9RI25_STAAJ/106-275
D9RL44_STAAK/44-268
D9RLI2_STAAK/106-275
D9RMQ3_STAAK/53-275
D9RNS7_STAAK/108-312
D9RNX3_STAAK/111-295
D9RPK4_STAAK/116-288
D9RRG9_PREMB/118-294
D9RRH2_PREMB/107-285
D9RRH4_PREMB/109-305
D9RSR0_PREMB/126-321
D9RX50_PREMB/51-269
D9RX65_PREMB/113-300
D9RZE1_THEOJ/483-694
D9S229_THEOJ/45-272
D9S2T2_THEOJ/109-306
D9S2T3_THEOJ/113-298
D9S2T5_THEOJ/113-291
D9S2T8_THEOJ/110-289
D9SC81_GALCS/45-260
D9SGH5_GALCS/475-686
D9SGH6_GALCS/483-695
D9SHR9_GALCS/112-289
D9SJM4_GALCS/104-316
D9SJM5_GALCS/112-302
D9SJM7_GALCS/120-297
D9SJN1_GALCS/110-293
D9SKJ9_CLOC7/108-304
D9SKK0_CLOC7/113-296
D9SKQ9_CLOC7/118-297
D9SLX1_CLOC7/44-273
D9SQQ7_CLOC7/114-301
D9SQQ9_CLOC7/109-295
D9SST9_CLOC7/57-287
D9SUY9_CLOC7/114-288
D9SXE4_CLOC7/122-295
D9T3Q6_MICAI/116-282
D9T680_MICAI/122-304
D9T684_MICAI/108-295
D9T685_MICAI/123-321
D9T690_MICAI/55-269
D9T9P1_MICAI/48-275
D9TFB1_CALOO/56-282
D9TH15_CALOO/107-287
D9TJ32_CALOO/126-322
D9TJ33_CALOO/108-290
D9TJ35_CALOO/115-294
D9TK31_CALOO/49-276
D9TMC8_THETC/53-213
D9TN44_THETC/44-267
D9TPI4_THETC/114-294
D9TR13_THETC/113-291
D9TR15_THETC/108-293
D9TR16_THETC/108-306
D9TRH4_THETC/483-693
D9UGV7_9ACTO/118-303
D9UH90_9ACTO/115-297
D9UHL5_9ACTO/107-294
D9UM15_9ACTO/108-335
D9UU23_9ACTO/62-266
D9V335_9ACTO/120-303
D9V338_9ACTO/111-292
D9V340_9ACTO/107-294
D9V341_9ACTO/136-335
D9V3I4_9ACTO/58-263
D9V970_9ACTO/75-304
D9VCJ5_9ACTO/126-307
D9VKI7_9ACTO/62-266
D9VS15_9ACTO/118-303
D9VS17_9ACTO/107-297
D9VS18_9ACTO/171-373
D9VVI5_9ACTO/111-338
D9W314_9ACTO/115-297
D9W872_9ACTO/117-303
D9W974_9ACTO/125-332
D9W975_9ACTO/112-302
D9W977_9ACTO/128-313
D9WE02_9ACTO/62-266
D9WRL5_9ACTO/109-336
D9X1H9_STRVR/115-296
D9X267_STRVR/121-306
D9X269_STRVR/107-297
D9X270_STRVR/123-324
D9X9B5_STRVR/110-337
D9XF92_STRVR/62-266
D9XP14_9ACTO/123-324
D9XP17_9ACTO/116-304
D9XX57_9ACTO/62-266
D9XYN1_9ACTO/115-295
D9Y0H2_9ACTO/109-336
D9Y3Y0_9BURK/46-263
D9Y5N7_9BURK/108-289
D9Y8B9_9BURK/110-290
D9Y8C2_9BURK/124-310
D9Y8C4_9BURK/109-294
D9Y8C5_9BURK/103-308
D9YF77_9DELT/110-288
D9YF80_9DELT/124-282
D9YF82_9DELT/84-277
D9YF83_9DELT/110-314
E0CUK0_VITVI/80-325
E0CUW1_VITVI/162-366
E0DBX0_9CORY/60-271
E0DG26_9CORY/116-303
E0DG30_9CORY/127-298
E0DG32_9CORY/130-323
E0DG33_9CORY/115-320
E0DGP7_9CORY/81-323
E0DJK2_9RHIZ/47-269
E0DLQ0_9RHIZ/112-297
E0DLQ3_9RHIZ/119-297
E0DLQ5_9RHIZ/118-308
E0DLQ6_9RHIZ/106-309
E0DTS6_9RHIZ/47-269
E0DY65_9RHIZ/112-297
E0DY68_9RHIZ/119-297
E0DY70_9RHIZ/118-308
E0DY71_9RHIZ/106-309
E0E294_9FIRM/44-272
E0E3G6_9FIRM/107-287
E0E3K3_9FIRM/111-314
E0E3L1_9FIRM/113-306
E0E3L3_9FIRM/115-294
E0E5G6_ACTPL/121-324
E0E5G7_ACTPL/106-301
E0E5G9_ACTPL/111-278
E0E5H2_ACTPL/123-303
E0E7B7_ACTPL/55-301
E0E9Q9_ACTPL/96-279
E0EDA2_ACTPL/55-268
E0EFK6_ACTPL/96-279
E0EHJ6_ACTPL/121-324
E0EHJ7_ACTPL/106-301
E0EHJ9_ACTPL/111-278
E0EHK2_ACTPL/123-303
E0EHR2_ACTPL/121-324
E0EHR3_ACTPL/106-301
E0EHR5_ACTPL/111-278
E0EHR8_ACTPL/123-303
E0EJG4_ACTPL/55-301
E0ELV7_ACTPL/96-279
E0EQY8_ACTPL/55-300
E0ETD5_ACTPL/96-279
E0EVC5_ACTPL/121-324
E0EVC6_ACTPL/106-301
E0EVC8_ACTPL/111-278
E0EVD1_ACTPL/123-303
E0EX86_ACTPL/55-301
E0EZM7_ACTPL/96-279
E0F1M5_ACTPL/121-324
E0F1M6_ACTPL/106-301
E0F1M8_ACTPL/111-278
E0F1N1_ACTPL/123-303
E0F3D9_ACTPL/55-300
E0F5P4_ACTPL/96-279
E0F7S1_ACTPL/121-324
E0F7S2_ACTPL/106-301
E0F7S4_ACTPL/111-278
E0F7S7_ACTPL/123-303
E0F9N9_ACTPL/55-301
E0FC20_ACTPL/96-279
E0FE12_ACTPL/121-324
E0FE13_ACTPL/106-301
E0FE15_ACTPL/111-278
E0FE18_ACTPL/123-303
E0FFS5_ACTPL/1-158
E0FI07_ACTPL/96-279
E0FJX7_ACTPL/121-255
E0FJX9_ACTPL/106-301
E0FJY1_ACTPL/111-278
E0FJY4_ACTPL/123-303
E0FLT7_ACTPL/55-301
E0FP72_ACTPL/96-279
E0FRU7_9THEO/114-294
E0FSI0_9THEO/44-267
E0FSU0_9THEO/53-287
E0FSW3_9THEO/483-693
E0FVW8_9THEO/107-305
E0FVW9_9THEO/113-298
E0FVX1_9THEO/113-291
E0FWF3_9THEO/51-158
E0FZG4_ENTFA/117-292
E0FZL2_ENTFA/126-310
E0G0E3_ENTFA/122-291
E0G4Z5_ENTFA/46-275
E0G5X0_ENTFA/127-335
E0G742_ENTFA/54-282
E0G9S6_ENTFA/54-282
E0GAB5_ENTFA/126-310
E0GAS6_ENTFA/117-292
E0GC36_ENTFA/127-335
E0GCL0_ENTFA/46-275
E0GD93_ENTFA/122-291
E0GJ95_ENTFA/46-275
E0GJF1_ENTFA/126-310
E0GKC1_ENTFA/117-292
E0GKM3_ENTFA/122-291
E0GP48_ENTFA/54-282
E0GPQ5_ENTFA/130-338
E0GT24_ENTFA/130-338
E0GTN6_ENTFA/126-310
E0GTY4_ENTFA/46-275
E0GV18_ENTFA/117-292
E0GVV9_ENTFA/122-291
E0GZQ2_ENTFA/54-282
E0H0W5_ENTFA/126-310
E0H2R7_ENTFA/46-275
E0H3E8_ENTFA/54-282
E0H481_ENTFA/122-291
E0H844_ENTFA/117-292
E0H8R8_ENTFA/130-338
E0H9L5_ENTFA/127-335
E0H9V4_ENTFA/117-292
E0HA62_ENTFA/46-275
E0HAV0_ENTFA/54-282
E0HBV9_ENTFA/126-310
E0HHE0_ENTFA/122-291
E0HP38_9GAMM/111-297
E0HS23_9GAMM/125-305
E0HS26_9GAMM/114-280
E0HS28_9GAMM/105-298
E0HS29_9GAMM/119-323
E0HSM2_9GAMM/53-264
E0HZ33_9BACT/105-278
E0HZ36_9BACT/114-282
E0HZ38_9BACT/97-284
E0HZ39_9BACT/113-314
E0I081_9BACT/38-236
E0I1A1_9BACT/46-273
E0I3F1_9BACL/106-314
E0I3F2_9BACL/103-300
E0I3F4_9BACL/117-323
E0IDU0_9BACL/59-287
E0IDU1_9BACL/93-279
E0IJQ1_9GAMM/53-264
E0IMT3_9GAMM/111-297
E0IRW6_9GAMM/119-323
E0IRW7_9GAMM/105-298
E0IRW9_9GAMM/114-280
E0IRX2_9GAMM/125-305
E0IY00_ECOLW/54-268
E0IYT8_ECOLW/124-304
E0IYU1_ECOLW/110-280
E0IYU3_ECOLW/105-293
E0IYU4_ECOLW/114-319
E0J2I1_ECOLW/108-291
E0JDP9_RHIME/51-274
E0JIZ3_RHIME/112-298
E0JIZ6_RHIME/119-297
E0JIZ8_RHIME/112-302
E0JIZ9_RHIME/110-313
E0K2D7_RHIME/112-298
E0K2E0_RHIME/119-297
E0K2E2_RHIME/112-302
E0K2E3_RHIME/110-313
E0K9A4_RHIME/51-274
E0KRE3_STRVO/62-266
E0KRN0_STRVO/104-331
E0KSH5_STRVO/114-317
E0KT59_STRVO/117-304
E0KUQ5_STRVO/39-239
E0L321_STRVO/125-310
E0L323_STRVO/112-302
E0L324_STRVO/125-331
E0LGQ4_SPHCR/54-271
E0LMM7_SPHCR/113-298
E0LMN0_SPHCR/115-278
E0LMN2_SPHCR/103-295
E0LMN3_SPHCR/106-309
E0LR35_SPHCR/523-741
E0LWX4_9ENTR/114-319
E0LWX5_9ENTR/105-293
E0LWX7_9ENTR/110-280
E0LWY0_9ENTR/124-304
E0LXL1_9ENTR/108-291
E0M1V3_9ENTR/54-249
E0MJG5_9RHOB/112-298
E0MJG8_9RHOB/119-294
E0MJH0_9RHOB/108-312
E0MJH0_9RHOB/652-842
E0MP14_9RHOB/47-266
E0MUX6_9CORY/64-273
E0MYY3_9CORY/119-312
E0MYY6_9CORY/118-207
E0MYY9_9CORY/135-330
E0MZJ6_9CORY/115-353
E0N1P8_9ACTO/128-322
E0N1Q1_9ACTO/124-256
E0N1Q3_9ACTO/129-316
E0N1Q4_9ACTO/128-333
E0N3R8_9ACTO/27-279
E0N5C3_9ACTO/152-380
E0N6Q5_NEIME/112-316
E0N6Q7_NEIME/106-296
E0N6R1_NEIME/115-287
E0N6R6_NEIME/111-295
E0N8Z6_NEIME/110-301
E0NA87_NEIME/45-268
E0NDN4_PEDAC/47-274
E0NEC7_PEDAC/121-296
E0NEG2_PEDAC/111-329
E0NES1_PEDAC/114-283
E0NF45_PEDAC/54-282
E0NFX6_PEDAC/44-264
E0NGF9_PEDAC/110-295
E0NM29_9FIRM/96-271
E0NMP5_9FIRM/111-323
E0NNN7_9FIRM/117-297
E0NNR4_9FIRM/166-356
E0NPK4_9BACT/70-288
E0NRR7_9BACT/112-299
E0NTT1_9BACT/117-294
E0NUI4_9BACT/107-285
E0NUI6_9BACT/109-305
E0NUW5_9BACT/97-285
E0NZ51_9FIRM/117-296
E0NZ53_9FIRM/128-307
E0NZ55_9FIRM/118-306
E0NZ56_9FIRM/111-317
E0P1R3_9FIRM/44-271
E0P356_STAAU/53-275
E0P3L3_STAAU/111-295
E0P7G7_STAAU/113-282
E0P7P5_STAAU/44-268
E0P941_STAAU/116-288
E0P9L0_STAAU/108-312
E0PC79_STREI/118-291
E0PCD1_STREI/105-285
E0PE23_STREI/44-267
E0PEH4_STREI/44-268
E0PEM3_STREI/53-281
E0PFE6_STREI/117-310
E0PFK8_STREI/108-277
E0PII2_STRGY/118-291
E0PIQ5_STRGY/105-285
E0PKF1_STRGY/44-267
E0PKS0_STRGY/44-268
E0PL28_STRGY/53-281
E0PLR5_STRGY/117-310
E0PLW1_STRGY/108-277
E0PP50_STRMT/42-258
E0PQ43_STRMT/53-281
E0PQ75_STRMT/117-290
E0PSA1_STRMT/105-285
E0PSP5_STRMT/108-278
E0PSQ2_STRMT/116-309
E0PT71_STRMT/44-270
E0PV51_STRPY/103-276
E0PV93_STRPY/105-285
E0PW40_STRPY/75-299
E0PWA8_STRPY/53-281
E0PWN8_STRPY/10-160
E0PXM7_STRPY/116-309
E0PXR0_STRPY/107-276
E0PYY7_9STRE/44-270
E0PZU9_9STRE/132-312
E0Q070_9STRE/116-309
E0Q077_9STRE/108-278
E0Q267_9STRE/117-290
E0Q292_9STRE/53-281
E0Q3D1_9STRE/42-259
E0Q5F6_9BIFI/117-309
E0Q5F8_9BIFI/109-301
E0Q5G1_9BIFI/145-351
E0Q5H5_9BIFI/56-289
E0Q5H8_9BIFI/128-338
E0Q5H9_9BIFI/123-331
E0Q9U2_9BIFI/56-298
E0QCG1_CAMCO/49-301
E0QCK1_CAMCO/107-272
E0QD35_CAMCO/160-334
E0QDV8_CAMCO/64-257
E0QFP0_CAMCO/95-246
E0QHC8_9FIRM/52-289
E0QIF6_9FIRM/116-314
E0QII1_9FIRM/183-369
E0QIQ9_9FIRM/107-289
E0QJU2_9FIRM/110-288
E0QLT8_9FIRM/51-285
E0QMG2_9ACTO/62-324
E0QQZ5_9ACTO/128-333
E0QQZ6_9ACTO/129-316
E0QQZ8_9ACTO/124-251
E0QR01_9ACTO/125-317
E0QT16_9ACTO/131-359
E0R1A2_ECOLX/54-268
E0R3C7_ECOLX/124-304
E0R3D0_ECOLX/110-280
E0R3D2_ECOLX/105-293
E0R3D3_ECOLX/114-319
E0R415_ECOLX/108-291
E0RGM9_PAEP6/117-307
E0RGN1_PAEP6/110-301
E0RGN2_PAEP6/106-314
E0RMT5_PAEP6/109-289
E0RMT6_PAEP6/57-284
E0RP29_SPITD/111-316
E0RPB0_SPITD/117-300
E0RPB8_SPITD/65-256
E0RS54_SPITD/127-309
E0RT29_SPITD/117-299
E0RWS3_BUTPB/118-296
E0RWY0_BUTPB/65-302
E0RYF6_BUTPB/118-298
E0RYN3_BUTPB/117-319
E0RZV8_BUTPB/191-386
E0SG74_DICD3/124-304
E0SG77_DICD3/109-279
E0SG79_DICD3/105-294
E0SG80_DICD3/114-318
E0SH65_DICD3/108-291
E0SL88_DICD3/54-268
E0SUY2_STRZA/42-259
E0SVF1_STRZA/44-270
E0SVK1_STRZA/108-278
E0SVL0_STRZA/116-309
E0SVZ5_STRZA/53-281
E0SW60_STRZA/105-285
E0SX86_STRZA/117-290
E0T3N5_EDWTF/54-267
E0T754_EDWTF/108-291
E0T9I1_EDWTF/88-293
E0T9I2_EDWTF/105-294
E0T9I4_EDWTF/110-280
E0T9I7_EDWTF/124-304
E0TDS1_PARBH/113-304
E0TDS6_PARBH/98-302
E0TDS7_PARBH/117-309
E0TDS9_PARBH/116-301
E0TDT2_PARBH/122-305
E0TF72_PARBH/53-270
E0TG10_PARBH/110-209
E0TLW4_STRZ6/117-290
E0TQB7_STRZ6/42-259
E0TR16_STRZ6/44-270
E0TR42_STRZ6/108-278
E0TR54_STRZ6/116-309
E0TRS3_STRZ6/53-281
E0TSD2_STRZ6/105-285
E0TV86_BACPZ/46-274
E0TX99_BACPZ/106-275
E0U3Q2_BACPZ/111-292
E0U4L4_BACPZ/107-313
E0U4L7_BACPZ/118-292
E0U4Z3_BACPZ/35-238
E0U6L8_CYAP2/493-704
E0UBJ0_CYAP2/115-317
E0UDM6_CYAP2/115-293
E0UDV8_CYAP2/154-328
E0UF60_CYAP2/43-266
E0UIB5_CYAP2/111-290
E0UKE0_CYAP2/61-277
E0UPP7_SULAO/40-264
E0UPR4_SULAO/102-281
E0URP9_SULAO/165-339
E0UU37_SULAO/67-260
E0UUC2_SULAO/105-272
E0VWM2_PEDHC/96-314
E0WQN7_9ENTR/54-265
E0WRY9_9ENTR/132-338
E0WRZ0_9ENTR/166-362
E0WRZ2_9ENTR/140-351
E0WRZ5_9ENTR/124-304
E0XPD8_9BACT/106-283
E0XQT3_9GAMM/107-272
E0XTD5_9GAMM/107-281
E0XU20_9DELT/47-270
E0XVX1_9GAMM/48-211
E0Y0U8_9SPHI/91-275
E0Y0V6_9SPHI/73-242
E1B859_BOVIN/98-311
E1C9P1_PHYPA/164-350
E1CVL3_VIBPA/54-226
E1CVZ5_VIBPA/108-291
E1CW24_VIBPA/127-307
E1CW27_VIBPA/113-280
E1CW29_VIBPA/105-296
E1CW30_VIBPA/115-317
E1D3S9_VIBPA/115-317
E1D3T0_VIBPA/105-296
E1D3T2_VIBPA/113-280
E1D3T5_VIBPA/127-307
E1D642_VIBPA/54-226
E1D864_VIBPA/108-291
E1DLS8_VIBPA/108-291
E1DMP0_VIBPA/127-307
E1DMP3_VIBPA/113-280
E1DMP5_VIBPA/105-296
E1DMP6_VIBPA/115-317
E1DP77_VIBPA/54-226
E1DVN6_LACRE/46-274
E1DW77_LACRE/111-335
E1DX07_LACRE/109-294
E1DYR0_LACRE/54-281
E1DZQ5_LACRE/45-264
E1DZS9_LACRE/108-277
E1E127_LACRE/117-292
E1E210_STAAU/111-295
E1E5C0_STAAU/113-282
E1E5J6_STAAU/44-268
E1E6P0_STAAU/116-288
E1E762_STAAU/108-312
E1E9A8_STAAU/53-275
E1EEY7_VIBPA/127-307
E1EG82_VIBPA/108-291
E1EJJ9_VIBPA/54-226
E1ELK2_VIBPA/113-280
E1ELK4_VIBPA/105-296
E1ELK5_VIBPA/115-317
E1ENV3_ENTFA/117-292
E1EPA0_ENTFA/109-293
E1EPZ9_ENTFA/46-275
E1EQ63_ENTFA/111-280
E1ERM1_ENTFA/54-282
E1EU53_ENTFA/122-330
E1FA04_9THEO/114-294
E1FC30_9THEO/53-287
E1FC54_9THEO/483-693
E1FCN2_9THEO/113-291
E1FCN4_9THEO/113-298
E1FCN5_9THEO/107-305
E1FDA7_9THEO/25-158
E1FDC7_9THEO/44-267
E1FUK8_LOALO/62-275
E1GTR1_9BACT/109-305
E1GTR3_9BACT/107-285
E1GTR6_9BACT/118-294
E1GVB0_9BACT/136-323
E1GXD2_9BACT/51-302
E1GXI9_9BACT/97-293
E1H1B2_STRPN/117-290
E1H2B0_STRPN/42-259
E1H2J8_STRPN/44-270
E1H2V5_STRPN/108-278
E1H2W5_STRPN/116-309
E1H4P8_STRPN/105-285
E1H4U1_STRPN/53-281
E1HAW4_MYCTU/120-309
E1HAW7_MYCTU/121-294
E1HAW9_MYCTU/134-321
E1HAX0_MYCTU/133-337
E1HBP9_MYCTU/52-292
E1HFB4_MYCTU/56-265
E1HPG6_ECOLX/90-295
E1HPG7_ECOLX/105-293
E1HPG9_ECOLX/110-280
E1HPH2_ECOLX/124-304
E1HQ89_ECOLX/96-279
E1HSL6_ECOLX/54-268
E1I546_ECOLX/1-127
E1I680_ECOLX/96-279
E1I7T2_ECOLX/124-304
E1I7T5_ECOLX/110-280
E1I7T7_ECOLX/105-293
E1I7T8_ECOLX/90-295
E1IAT7_9CHLR/113-334
E1IBB9_9CHLR/106-292
E1IBX2_9CHLR/58-295
E1IHH5_9CHLR/142-329
E1IHH7_9CHLR/111-292
E1IHI2_9CHLR/105-301
E1IIS4_9CHLR/56-272
E1IIW6_ECOLX/54-268
E1IJ08_ECOLX/96-279
E1ISY7_ECOLX/90-295
E1ISY8_ECOLX/105-293
E1ISZ0_ECOLX/110-280
E1ISZ3_ECOLX/124-304
E1J2Y5_ECOLX/96-279
E1J4J2_ECOLX/54-268
E1J672_ECOLX/124-304
E1J676_ECOLX/110-280
E1J678_ECOLX/105-293
E1J679_ECOLX/90-295
E1JKQ8_9LACO/112-333
E1JLE1_9LACO/109-278
E1JLV1_9LACO/54-282
E1JN15_9LACO/95-271
E1JPG2_9LACO/47-277
E1JPT2_9LACO/109-294
E1JTV8_DESFR/108-313
E1JTV9_DESFR/110-302
E1JTW1_DESFR/120-252
E1JTW4_DESFR/123-301
E1JY29_DESFR/52-273
E1K2W7_9EURY/104-299
E1K9Y2_9FIRM/54-297
E1KB85_9FIRM/34-228
E1KBV1_9FIRM/44-267
E1KCG9_9FIRM/118-299
E1KF97_9FIRM/109-296
E1KF98_9FIRM/108-305
E1KI09_9FIRM/66-296
E1KJ59_9FIRM/485-696
E1KK61_9FIRM/122-299
E1KN63_9BACT/118-294
E1KN66_9BACT/117-295
E1KN68_9BACT/109-305
E1KNE8_9BACT/51-269
E1KP34_9BACT/113-300
E1KR93_9BACT/97-285
E1KWA8_PEPMA/103-280
E1KXA1_PEPMA/109-293
E1KZ02_PEPMA/117-299
E1KZB6_PEPMA/44-261
E1KZK9_PEPMA/108-300
E1L0B1_9ACTN/182-428
E1L1I9_9ACTN/57-313
E1L1K2_9ACTN/54-251
E1L1M9_9ACTN/124-242
E1L1N1_9ACTN/125-308
E1L1N4_9ACTN/153-334
E1L508_9FIRM/110-289
E1L510_9FIRM/113-291
E1L512_9FIRM/107-293
E1L513_9FIRM/109-315
E1L6Q5_9FIRM/44-270
E1L9D7_9FIRM/110-289
E1L9D9_9FIRM/113-291
E1L9E1_9FIRM/107-293
E1L9E2_9FIRM/109-315
E1LBW0_9FIRM/44-270
E1LEW3_STRMT/108-278
E1LEZ2_STRMT/116-309
E1LF35_STRMT/117-290
E1LH20_STRMT/53-281
E1LH90_STRMT/105-285
E1LHZ0_STRMT/44-270
E1LIH9_STRMT/42-259
E1LJM3_STRMT/116-309
E1LJN1_STRMT/108-278
E1LJT1_STRMT/117-290
E1LLQ2_STRMT/53-281
E1LLW8_STRMT/105-285
E1LMJ3_STRMT/44-270
E1LMQ6_STRMT/42-259
E1LQ45_STRMT/42-259
E1LR76_STRMT/108-278
E1LRB7_STRMT/117-290
E1LTI5_STRMT/53-281
E1LTQ9_STRMT/105-285
E1LUG5_STRMT/44-270
E1M0X2_STRMT/53-281
E1M154_STRMT/105-285
E1M1S4_STRMT/44-270
E1M2T1_STRMT/44-261
E1M3R6_STRMT/116-309
E1M3S5_STRMT/108-278
E1M581_9STRE/53-281
E1M5A2_9STRE/1-108
E1M5I0_9STRE/39-219
E1M7E7_9STRE/42-259
E1M862_9STRE/19-198
E1M917_9STRE/117-290
E1MC79_9ACTO/114-342
E1MCX8_9ACTO/62-324
E1MET7_9ACTO/128-333
E1MET8_9ACTO/129-316
E1MEU0_9ACTO/124-251
E1MEU3_9ACTO/125-317
E1MQG9_9GAMM/129-331
E1MQH0_9GAMM/170-361
E1MQH2_9GAMM/138-308
E1MQH5_9GAMM/121-302
E1MSI6_9GAMM/48-263
E1MUI1_9GAMM/108-293
E1NAT3_9BIFI/1-104
E1NAT4_9BIFI/128-160
E1NBF7_9BIFI/56-298
E1NCI2_9BIFI/123-315
E1NCI5_9BIFI/109-301
E1NCI9_9BIFI/109-315
E1NCK3_9BIFI/56-289
E1NCK6_9BIFI/1-106
E1NEN3_9LACO/118-298
E1NEP8_9LACO/44-196
E1NEU4_9LACO/54-285
E1NF66_9LACO/111-280
E1NFC4_9LACO/117-340
E1NG21_9LACO/107-291
E1NHG8_9LACO/45-266
E1NIR8_9LACO/107-291
E1NIZ7_9LACO/118-298
E1NJ13_9LACO/2-151
E1NJ14_9LACO/44-111
E1NKN1_9LACO/111-280
E1NKQ3_9LACO/117-340
E1NKY6_9LACO/47-211
E1NLF0_9LACO/54-285
E1NN47_9LACO/118-298
E1NN62_9LACO/3-168
E1NN63_9LACO/44-112
E1NNB0_9LACO/54-285
E1NNV0_9LACO/1-141
E1NP12_9LACO/117-340
E1NP54_9LACO/1-108
E1NQ44_9LACO/4-106
E1NQ45_9LACO/107-197
E1NS23_9LACO/118-298
E1NS40_9LACO/2-70
E1NS41_9LACO/44-109
E1NSZ1_9LACO/54-285
E1NTC6_9LACO/117-340
E1NTK5_9LACO/130-299
E1NUA1_9LACO/107-291
E1NUD1_9LACO/46-211
E1NWS2_9LACO/45-266
E1NX58_9LACO/107-291
E1NY20_9LACO/118-298
E1NY37_9LACO/44-196
E1NY76_9LACO/54-285
E1NYC4_9LACO/117-340
E1NYI8_9LACO/111-280
E1NZP0_NEILA/110-301
E1P2H7_NEILA/112-316
E1P2H9_NEILA/106-296
E1P2I3_NEILA/115-287
E1P2I6_NEILA/122-306
E1P394_NEILA/45-268
E1PEB5_ECOAB/108-291
E1PIV1_ECOAB/54-268
E1PJ98_ECOAB/109-314
E1PJ99_ECOAB/105-293
E1PJA1_ECOAB/110-280
E1PJA4_ECOAB/124-304
E1PN46_CAMJM/64-257
E1PN50_CAMJM/160-334
E1PPT2_CAMJM/106-271
E1PPW4_CAMJM/42-243
E1PQT4_CAMJM/95-251
E1PU12_HELPT/72-273
E1PUG4_HELPT/47-267
E1PVJ7_HELPT/173-351
E1PVV8_HELPT/119-283
E1PW79_HELPT/100-271
E1PYB3_HELPM/47-268
E1PYV0_HELPM/100-275
E1PZ84_HELPM/119-283
E1PZJ9_HELPM/173-351
E1Q2E9_HELPM/72-273
E1Q4X4_HELPP/72-273
E1Q5F6_HELPP/47-269
E1Q5Y4_HELPP/100-270
E1Q6B8_HELPP/119-283
E1Q6N3_HELPP/173-351
E1Q9R7_HELPC/72-273
E1QA64_HELPC/47-269
E1QAL7_HELPC/100-269
E1QAZ7_HELPC/119-283
E1QBA4_HELPC/173-351
E1QF06_DESB2/122-309
E1QF52_DESB2/45-263
E1QM99_DESB2/107-316
E1QMA0_DESB2/110-297
E1QMA2_DESB2/110-288
E1QMA5_DESB2/110-289
E1QVQ4_OLSUV/116-297
E1QVQ7_OLSUV/120-303
E1QVQ9_OLSUV/118-318
E1QXC2_OLSUV/132-350
E1QZB9_OLSUV/57-289
E1QZU3_OLSUV/54-315
E1R3L9_SPISS/115-300
E1R3M5_SPISS/111-320
E1R5Q9_SPISS/127-309
E1R759_SPISS/53-282
E1R770_SPISS/125-307
E1RM00_XYLFG/25-240
E1RM77_XYLFG/120-300
E1RM80_XYLFG/103-297
E1RM81_XYLFG/105-308
E1RPF6_XYLFG/109-313
E1RQK3_XYLFG/120-290
E1RT46_ECOUM/54-268
E1S115_ECOUM/108-291
E1S5A0_ECOUM/90-295
E1S5A1_ECOUM/105-293
E1S5A3_ECOUM/110-280
E1S5A6_ECOUM/124-304
E1S6L1_HELP9/47-269
E1S713_HELP9/72-273
E1S7Z0_HELP9/100-272
E1S8D2_HELP9/119-283
E1S8P8_HELP9/173-351
E1SD86_PANVC/114-319
E1SD87_PANVC/105-293
E1SD89_PANVC/110-280
E1SD92_PANVC/124-304
E1SF23_PANVC/112-295
E1SJX3_PANVC/54-267
E1SMK0_FERBD/108-313
E1SMK1_FERBD/105-293
E1SMK3_FERBD/112-278
E1SMK6_FERBD/124-304
E1SQ39_FERBD/53-234
E1SQI4_FERBD/108-290
E1SYX0_THESX/44-267
E1SYZ0_THESX/25-158
E1T027_THESX/107-305
E1T028_THESX/113-298
E1T030_THESX/113-291
E1T155_THESX/114-294
E1T1N4_THESX/483-693
E1T1Q6_THESX/53-287
E1T9I4_BURSG/109-295
E1TA27_BURSG/110-290
E1TA30_BURSG/130-338
E1TA32_BURSG/116-306
E1TA33_BURSG/115-329
E1TGN0_BURSG/61-284
E1TLB2_LACPS/117-293
E1TM22_LACPS/46-274
E1TM93_LACPS/165-372
E1TMF2_LACPS/54-281
E1TPR1_LACPS/109-278
E1TSL8_LACPS/51-278
E1TTH7_LACPS/110-295
E1U8N4_LISML/106-275
E1U9V4_LISML/117-292
E1U9V6_LISML/106-312
E1UEL7_LISML/123-307
E1UGQ9_LISML/47-271
E1ULL0_BACAS/111-293
E1UMF4_BACAS/46-274
E1UNA6_BACAS/106-275
E1US16_BACAS/35-238
E1UTB7_BACAS/107-313
E1UTB9_BACAS/118-292
E1V9K6_HALED/117-318
E1V9K7_HALED/108-297
E1V9K9_HALED/118-244
E1V9L3_HALED/146-327
E1VB10_HALED/108-293
E1VB64_HALED/102-297
E1VHF9_9GAMM/115-318
E1VHF9_9GAMM/620-809
E1VHG1_9GAMM/106-280
E1VHG4_9GAMM/124-304
E1VK72_9GAMM/64-266
E1VN73_9GAMM/108-299
E1VWP0_ARTAR/46-277
E1VXE0_ARTAR/118-303
E1VXE3_ARTAR/141-327
E1VXE5_ARTAR/116-308
E1VXE6_ARTAR/137-341
E1W4Q8_HAEP3/110-314
E1W4Q9_HAEP3/107-295
E1W4R1_HAEP3/111-281
E1W4R4_HAEP3/123-303
E1W4Y4_HAEP3/109-292
E1W6F8_HAEP3/50-286
E1W7Z5_SALTS/114-319
E1W7Z6_SALTS/105-293
E1W7Z8_SALTS/110-280
E1W801_SALTS/124-304
E1WAV1_SALTS/108-291
E1WCK5_SALTS/54-265
E1WKP0_BACF6/97-284
E1WLT1_BACF6/131-317
E1WM63_BACF6/117-294
E1WM66_BACF6/107-285
E1WM68_BACF6/109-305
E1WS19_BACF6/51-263
E1WYR9_BACMS/144-326
E1X245_BACMS/111-295
E1X246_BACMS/116-296
E1X248_BACMS/116-302
E1X250_BACMS/112-291
E1X2D6_BACMS/52-198
E1X457_BACMS/118-282
E1X6V4_HAEI1/111-315
E1X6V5_HAEI1/107-295
E1X6V7_HAEI1/110-280
E1X6W0_HAEI1/123-303
E1X780_HAEI1/50-287
E1X956_HAEI1/109-292
E1XBY2_STRZO/108-278
E1XBY9_STRZO/116-309
E1XC42_STRZO/53-281
E1XCB2_STRZO/105-285
E1XEC9_STRZO/42-259
E1XEL2_STRZO/44-270
E1XFH1_STRZO/117-286
E1XHM6_STRZN/42-259
E1XHW5_STRZN/44-270
E1XIT6_STRZN/117-290
E1XKU4_STRZN/108-278
E1XKV1_STRZN/116-309
E1XL06_STRZN/53-281
E1XL76_STRZN/105-285
E1XP51_STRZI/42-259
E1XPD5_STRZI/44-270
E1XQ98_STRZI/117-290
E1XS70_STRZI/108-278
E1XS77_STRZI/116-309
E1XSD2_STRZI/53-281
E1XSJ2_STRZI/105-285
E1XWJ0_LEGPN/96-281
E1Y1Z7_LEGPN/35-253
E1Y3I4_LEGPN/120-301
E1Y3I5_LEGPN/110-286
E1YBU9_9DELT/136-342
E1YBV0_9DELT/120-306
E1YBV2_9DELT/113-309
E1YBV5_9DELT/110-289
E1YF01_9DELT/121-307
E1YGS9_9DELT/56-274
E1YNM0_9BACE/95-279
E1YNP0_9BACE/112-298
E1YTY0_9BACE/51-269
E1YX75_9BACE/117-295
E1YX78_9BACE/108-287
E1YX80_9BACE/109-305
E1YXA2_9BACE/109-285
E1Z4U6_9CHLO/377-623
E1ZFG2_9CHLO/187-342
E1ZPW4_9CHLO/99-308
E2A0X1_9HYME/73-297
E2BKL2_9HYME/20-236
E2CHE1_9RHOB/46-265
E2CKE3_9RHOB/112-298
E2CKE6_9RHOB/119-297
E2CKE8_9RHOB/112-302
E2CKE9_9RHOB/110-313
E2JLJ8_BORAF/114-275
E2JM71_BORAF/119-298
E2JMT4_BORAF/116-322
E2JN29_BORAF/123-307
E2JNR3_BORBU/123-307
E2JP10_BORBU/116-322
E2JPN5_BORBU/119-298
E2JPY4_BORBU/116-305
E2JSP8_ECO57/114-319
E2JSP9_ECO57/105-293
E2JSQ1_ECO57/110-280
E2JSQ4_ECO57/124-304
E2JVX8_ECO57/54-268
E2K0K8_ECO57/108-291
E2K725_ECO57/114-319
E2K726_ECO57/105-293
E2K728_ECO57/110-280
E2K731_ECO57/124-304
E2K989_ECO57/54-268
E2KCG9_ECO57/108-291
E2KP89_ECO57/54-268
E2KSV8_ECO57/108-291
E2KUM4_ECO57/114-319
E2KUM5_ECO57/105-293
E2KUM7_ECO57/110-280
E2KUN0_ECO57/124-304
E2L1B3_BORBU/119-298
E2L1K9_BORBU/116-305
E2L283_BORBU/123-307
E2L349_BORBU/116-322
E2M718_PSESM/121-301
E2M721_PSESM/114-286
E2M723_PSESM/108-297
E2M724_PSESM/106-307
E2MEV8_PSESM/138-321
E2MLI4_PSESM/47-194
E2MPL4_FRANO/106-305
E2MPL6_FRANO/103-289
E2MPM4_FRANO/110-293
E2MPR8_FRANO/102-254
E2MQU7_FRANO/177-388
E2MQU8_FRANO/499-713
E2MR35_FRANO/15-209
E2MRH6_FRANO/108-289
E2MSG2_FRANO/42-188
E2MVR5_9CORY/128-316
E2MVR8_9CORY/135-322
E2MVS0_9CORY/130-327
E2MVS1_9CORY/116-335
E2MYA5_9CORY/156-398
E2MYZ4_9CORY/75-286
E2MZQ4_CAPSP/109-305
E2N0K7_CAPSP/51-277
E2N0T1_CAPSP/117-286
E2N3T9_CAPSP/107-289
E2N636_CAPSP/93-294
E2N7U1_9BACE/51-265
E2NAJ3_9BACE/97-284
E2NB29_9BACE/109-305
E2NB31_9BACE/107-285
E2NB34_9BACE/142-319
E2NFP1_9BACE/122-308
E2NNJ9_9FIRM/105-274
E2NQ75_9FIRM/113-291
E2NQS2_9FIRM/102-307
E2NQS7_9FIRM/172-384
E2NQU5_9FIRM/104-287
E2NSH8_9FIRM/43-253
E2NTD6_9FIRM/107-309
E2P0E9_PASHA/110-293
E2P199_PASHA/122-325
E2P3Z0_PASHA/54-267
E2P474_PASHA/123-303
E2P477_PASHA/111-275
E2P479_PASHA/106-301
E2P8A0_PASHA/110-293
E2P8V3_PASHA/108-303
E2P8V5_PASHA/111-275
E2P8V8_PASHA/123-303
E2P9S0_PASHA/122-325
E2PAX0_PASHA/54-267
E2PCR7_NEIPO/112-316
E2PCR9_NEIPO/106-296
E2PF19_NEIPO/110-301
E2PFC3_NEIPO/115-287
E2PFC7_NEIPO/111-295
E2PGN0_NEIPO/45-268
E2PR10_9RHIZ/33-255
E2PS64_9RHIZ/108-311
E2PS65_9RHIZ/118-308
E2PS67_9RHIZ/119-297
E2PS70_9RHIZ/112-297
E2PVV1_STRCL/174-356
E2PZS0_STRCL/169-371
E2Q3N4_STRCL/108-335
E2Q9G2_STRCL/68-273
E2QF13_ECOLX/114-319
E2QF14_ECOLX/105-293
E2QF16_ECOLX/110-280
E2QPH6_ECOLX/54-268
E2RRC8_CANFA/101-314
E2S5V7_9CORY/64-273
E2S690_9CORY/103-341
E2S6Y1_9CORY/111-316
E2S6Y2_9CORY/135-330
E2S6Y4_9CORY/92-269
E2S6Y7_9CORY/119-312
E2S963_9ACTO/120-300
E2S966_9ACTO/142-331
E2S968_9ACTO/104-289
E2S969_9ACTO/128-326
E2SB86_9ACTO/47-274
E2SH03_9FIRM/185-372
E2SJ04_9FIRM/50-279
E2SJ57_9FIRM/101-300
E2SJD8_9FIRM/106-275
E2SKI3_9FIRM/104-299
E2SKI4_9FIRM/108-281
E2SQC6_9FIRM/114-302
E2SQU2_9FIRM/45-259
E2STL3_9RALS/475-686
E2STL4_9RALS/491-706
E2T4P1_9RALS/108-292
E2T4V0_9RALS/123-332
E2T4V1_9RALS/110-302
E2T4V3_9RALS/127-333
E2T4V6_9RALS/110-294
E2T5X9_9RALS/48-266
E2T6L6_MYCTU/56-265
E2T8V1_MYCTU/41-245
E2TAR6_MYCTU/120-309
E2TAR9_MYCTU/121-294
E2TAS1_MYCTU/15-202
E2TBJ1_MYCTU/52-292
E2TN61_MYCTU/120-309
E2TN64_MYCTU/121-294
E2TN66_MYCTU/59-246
E2TN67_MYCTU/133-337
E2TNZ5_MYCTU/52-292
E2TSN9_MYCTU/56-265
E2TZP8_MYCTU/120-309
E2TZQ1_MYCTU/121-294
E2TZQ3_MYCTU/55-242
E2TZQ4_MYCTU/133-337
E2U0H4_MYCTU/52-292
E2U467_MYCTU/56-265
E2UB26_MYCTU/120-309
E2UB29_MYCTU/121-294
E2UB31_MYCTU/55-242
E2UB33_MYCTU/133-337
E2UBU8_MYCTU/52-292
E2UFN7_MYCTU/56-265
E2UMM6_MYCTU/121-294
E2UMM8_MYCTU/134-321
E2UMM9_MYCTU/133-337
E2UNF2_MYCTU/52-292
E2US33_MYCTU/56-265
E2UZX1_MYCTU/120-309
E2UZX4_MYCTU/121-294
E2UZX6_MYCTU/151-355
E2V0Q4_MYCTU/16-256
E2V3B3_MYCTU/56-265
E2VA36_MYCTU/120-309
E2VA40_MYCTU/63-250
E2VA41_MYCTU/151-355
E2VAW1_MYCTU/16-256
E2VJE6_MYCTU/120-309
E2VJE9_MYCTU/121-294
E2VJF1_MYCTU/56-243
E2VJF3_MYCTU/151-355
E2VK85_MYCTU/52-292
E2VNX1_MYCTU/56-265
E2VVR0_MYCTU/120-309
E2VVR3_MYCTU/121-294
E2VVR4_MYCTU/151-355
E2VWJ2_MYCTU/52-292
E2W075_MYCTU/56-265
E2W6Y2_MYCTU/120-309
E2W6Y5_MYCTU/121-294
E2W6Y6_MYCTU/133-337
E2W7Q6_MYCTU/52-292
E2WBC4_MYCTU/56-265
E2WIX6_MYCTU/120-309
E2WIY0_MYCTU/121-294
E2WIY2_MYCTU/16-203
E2WJT5_MYCTU/69-309
E2WN87_MYCTU/56-265
E2WR17_ECOLX/90-295
E2WR18_ECOLX/105-293
E2WR20_ECOLX/110-280
E2WR23_ECOLX/124-304
E2X035_ECOLX/54-268
E2X1T6_ECOLX/4-157
E2X431_SHIDY/108-291
E2X611_SHIDY/35-249
E2XCT6_SHIDY/124-304
E2XCT9_SHIDY/110-280
E2XCU1_SHIDY/105-293
E2XCU2_SHIDY/114-319
E2XLT6_PSEFL/106-307
E2XLT7_PSEFL/107-296
E2XLT9_PSEFL/114-286
E2XLU2_PSEFL/121-301
E2XVB1_PSEFL/47-195
E2XYQ5_PSEFL/114-297
E2Y111_ENTFA/122-291
E2Y4K2_ENTFA/46-275
E2Y605_ENTFA/117-292
E2Y6F4_ENTFA/126-310
E2Y6V4_ENTFA/127-335
E2Y8G2_ENTFA/54-282
E2Y9C2_ENTFA/46-275
E2YA14_ENTFA/127-335
E2YDI4_ENTFA/122-291
E2YEZ6_ENTFA/54-282
E2YFC3_ENTFA/126-310
E2YFX9_ENTFA/117-292
E2YHY9_ENTFA/46-275
E2YIV1_ENTFA/127-335
E2YL41_ENTFA/117-292
E2YLP6_ENTFA/126-310
E2YP81_ENTFA/54-282
E2YQC3_ENTFA/122-291
E2YS19_ENTFA/54-282
E2YSS4_ENTFA/46-275
E2YT04_ENTFA/122-291
E2YXI2_ENTFA/130-338
E2YXS1_ENTFA/126-310
E2YY69_ENTFA/117-292
E2Z2G7_ENTFA/46-275
E2Z350_ENTFA/54-282
E2Z3Y9_ENTFA/127-335
E2Z5V3_ENTFA/122-291
E2Z660_ENTFA/117-292
E2Z7Q7_ENTFA/1-142
E2Z7Q8_ENTFA/126-172
E2ZDD5_9FIRM/112-292
E2ZDD7_9FIRM/116-294
E2ZDD9_9FIRM/112-298
E2ZDE0_9FIRM/110-316
E2ZDU6_9FIRM/44-275
E2ZKG0_9FIRM/121-299
E2ZKN9_9FIRM/108-296
E2ZKP4_9FIRM/110-312
E2ZKS0_9FIRM/44-263
E2ZMN9_9FIRM/124-303
E2ZSW1_PSEAE/120-300
E2ZSW4_PSEAE/114-286
E2ZSW6_PSEAE/107-300
E2ZSW7_PSEAE/106-307
E2ZWK5_PSEAE/47-205
E2ZZD8_PSEAE/108-291
E3AS15_9SPHI/114-297
E3AVD1_9SPHI/62-303
E3AVI8_9SPHI/118-288
E3AVJ1_9SPHI/124-302
E3AVJ4_9SPHI/110-306
E3B0F8_9SPHI/487-698
E3B151_9SPHI/95-283
E3B2Q9_9SPHI/108-284
E3B8A0_9MICO/165-396
E3BA14_9MICO/505-724
E3BA15_9MICO/159-370
E3BAC3_9MICO/54-271
E3BCI4_9MICO/125-306
E3BCI7_9MICO/144-331
E3BCI9_9MICO/106-293
E3BDE6_9MICO/105-313
E3BGE4_9VIBR/108-291
E3BGV7_9VIBR/54-269
E3BQ94_9VIBR/127-307
E3BQ97_9VIBR/115-283
E3BQ99_9VIBR/105-294
E3BQA0_9VIBR/117-318
E3BQW8_9LACO/45-266
E3BR37_9LACO/118-298
E3BR50_9LACO/44-275
E3BR76_9LACO/54-285
E3BRK1_9LACO/107-291
E3BS93_9LACO/111-280
E3BU69_9LACO/117-340
E3BUH6_9LACO/118-298
E3BUI9_9LACO/44-271
E3BVE1_9LACO/117-340
E3BVK5_9LACO/111-280
E3BW79_9LACO/54-285
E3BXH9_9LACO/107-291
E3BXT1_9LACO/45-266
E3BY26_9LACO/118-298
E3BY39_9LACO/44-281
E3BY65_9LACO/54-285
E3BYM3_9LACO/117-340
E3BYT4_9LACO/111-280
E3BZI6_9LACO/45-266
E3BZT5_9LACO/107-291
E3C227_9LACO/117-340
E3C288_9LACO/111-280
E3C407_9LACO/107-291
E3C487_9LACO/118-298
E3C4A0_9LACO/44-271
E3C4C6_9LACO/54-285
E3C500_9LACO/45-266
E3C5K3_9LACO/108-277
E3C624_9LACO/109-294
E3C6X2_9LACO/111-335
E3C7P1_9LACO/117-292
E3C7X8_9LACO/54-281
E3C966_9LACO/54-281
E3CA97_9LACO/46-274
E3CBQ9_STRPA/42-259
E3CCC4_STRPA/53-281
E3CCJ9_STRPA/105-285
E3CCT8_STRPA/117-290
E3CER9_STRPA/47-275
E3CG48_STRPA/108-278
E3CG91_STRPA/116-309
E3CI48_STRDO/116-309
E3CIY5_STRDO/45-268
E3CJI3_STRDO/44-268
E3CKW9_STRDO/108-277
E3CL19_STRDO/117-290
E3CL95_STRDO/105-285
E3CLB2_STRDO/53-281
E3CNQ7_STRVE/53-281
E3CPP8_STRVE/116-309
E3CR89_STRVE/106-286
E3CRC4_STRVE/44-268
E3CS64_STRVE/117-290
E3CSI4_STRVE/108-277
E3CT39_STRVE/44-268
E3D043_9BACT/48-277
E3D100_9BACT/119-305
E3D103_9BACT/114-293
E3D105_9BACT/118-308
E3D106_9BACT/112-317
E3D1C6_NEIM7/112-316
E3D1C8_NEIM7/106-296
E3D1D2_NEIM7/115-287
E3D1K1_NEIM7/148-332
E3D2Y0_NEIM7/45-268
E3D4S5_NEIM7/110-301
E3D7E6_GARV3/65-295
E3D7H5_GARV3/159-409
E3D7H6_GARV3/56-293
E3D908_GARV3/159-364
E3D910_GARV3/122-314
E3D913_GARV3/126-329
E3DE28_ERWSE/124-304
E3DE31_ERWSE/110-280
E3DE33_ERWSE/105-293
E3DE34_ERWSE/114-319
E3DG06_ERWSE/108-291
E3DKF1_ERWSE/52-266
E3DMH6_HALPG/45-272
E3DP72_HALPG/35-238
E3DQH2_HALPG/109-309
E3DQH3_HALPG/114-302
E3DQH5_HALPG/113-289
E3DQH8_HALPG/110-287
E3DW75_BACA1/111-293
E3DXI6_BACA1/35-238
E3DZ50_BACA1/107-313
E3DZ53_BACA1/118-292
E3E0Q1_BACA1/46-274
E3E2A3_BACA1/106-275
E3E8F7_PAEPS/117-307
E3E8F9_PAEPS/110-301
E3E8G0_PAEPS/106-314
E3E9X1_PAEPS/110-290
E3E9X2_PAEPS/57-284
E3EK97_PAEPS/109-289
E3EK98_PAEPS/57-284
E3EMW4_BIFBS/126-329
E3EMW6_BIFBS/106-298
E3EMW9_BIFBS/134-345
E3ENA1_BIFBS/84-325
E3ENS9_BIFBS/56-289
E3ENT5_BIFBS/147-358
E3EYX3_KETVY/122-302
E3EZK1_KETVY/118-321
E3EZK2_KETVY/107-296
E3F0F1_KETVY/57-274
E3F4C8_KETVY/125-310
E3F6U0_CORP9/120-310
E3F6U3_CORP9/118-293
E3F6U5_CORP9/138-327
E3F6U6_CORP9/117-322
E3F806_CORP9/108-350
E3FB52_CORP9/57-280
E3FGZ3_STIAD/113-300
E3FKW3_STIAD/126-314
E3G044_STIAD/48-270
E3G9U9_ENTCS/124-304
E3G9V2_ENTCS/110-280
E3G9V4_ENTCS/105-293
E3G9V5_ENTCS/114-319
E3GAD5_ENTCS/54-267
E3GD65_ENTCS/108-291
E3GE15_EUBLK/118-296
E3GE17_EUBLK/110-294
E3GGE8_EUBLK/120-301
E3GIM1_EUBLK/115-318
E3GJB5_EUBLK/44-273
E3GNJ9_EUBLK/55-281
E3GTL0_HAEI2/109-292
E3GUB3_HAEI2/53-290
E3GVG1_HAEI2/123-303
E3GVG4_HAEI2/110-280
E3GVG6_HAEI2/107-295
E3GVG7_HAEI2/111-315
E3GWS2_METFV/99-292
E3GWS6_METFV/53-282
E3GXV7_METFV/112-331
E3GXV8_METFV/116-346
E3GXW1_METFV/99-228
E3GZ29_METFV/109-302
E3H0V6_ROTDC/153-371
E3H0V7_ROTDC/118-310
E3H0V9_ROTDC/168-359
E3H0W2_ROTDC/133-325
E3H2X8_ROTDC/56-265
E3H399_ROTDC/57-288
E3H7P2_ILYPC/44-260
E3H8Q9_ILYPC/106-301
E3H9U6_ILYPC/106-281
E3H9U8_ILYPC/96-270
E3H9V0_ILYPC/101-276
E3HE69_ACHXA/108-291
E3HGD5_ACHXA/118-323
E3HGD5_ACHXA/594-784
E3HGD7_ACHXA/136-344
E3HGE0_ACHXA/110-294
E3HTJ6_ACHXA/69-284
E3HUQ2_ACHXA/475-687
E3HUQ3_ACHXA/486-698
E3I1W1_RHOVT/64-285
E3I239_RHOVT/112-302
E3I242_RHOVT/119-300
E3I244_RHOVT/118-307
E3I245_RHOVT/71-274
E3IAQ4_GEOS0/117-291
E3IAQ7_GEOS0/106-312
E3IEL9_GEOS0/106-275
E3IFU7_GEOS0/46-274
E3IHI2_GEOS0/111-298
E3IKW0_DESVR/110-288
E3IKW3_DESVR/123-256
E3IKW5_DESVR/113-307
E3IKW6_DESVR/107-312
E3INV8_DESVR/47-247
E3ITV8_FRASU/83-309
E3J0C5_FRASU/133-335
E3J0C6_FRASU/106-293
E3J0C8_FRASU/132-324
E3J193_FRASU/109-326
E3JDN9_FRASU/63-267
E3JE28_BUCA0/48-288
E3JE74_BUCA0/123-303
E3JE77_BUCA0/111-282
E3JE79_BUCA0/114-322
E3JG05_BUCA3/48-288
E3JG53_BUCA3/92-272
E3JG57_BUCA3/111-282
E3JG59_BUCA3/105-294
E3JG60_BUCA3/114-322
E3JHH2_BUCAF/48-288
E3JHL9_BUCAF/92-272
E3JHM3_BUCAF/111-282
E3JHM5_BUCAF/105-294
E3JHM6_BUCAF/114-322
E3JJV0_BUCAJ/92-272
E3JJV3_BUCAJ/111-282
E3LYQ3_CAERE/98-316
E3PCD7_ECOH1/105-293
E3PCD8_ECOH1/114-319
E3PCE0_ECOH1/110-280
E3PCE3_ECOH1/124-304
E3PE20_ECOH1/54-268
E3PEA3_ECOH1/108-291
E3PS58_CLOSD/110-322
E3PT13_CLOSD/109-287
E3PT15_CLOSD/106-293
E3PVN2_CLOSD/107-287
E3PWD4_CLOSD/44-271
E3R2G0_9LACO/114-337
E3R3V5_9LACO/118-297
E3R3W7_9LACO/47-318
E3R405_9LACO/56-287
E3R653_9LACO/107-291
E3R6S3_9LACO/112-281
E3R8C4_9LACO/112-281
E3R9C9_9LACO/59-290
E3R9F9_9LACO/47-298
E3R9G9_9LACO/118-298
E3RQV8_PYRTT/27-204
E3RRX6_PYRTT/63-299
E3XLF3_ECOLX/114-319
E3XLF4_ECOLX/105-293
E3XLF6_ECOLX/110-280
E3XLF9_ECOLX/124-304
E3XM67_ECOLX/96-279
E3XQB3_ECOLX/54-268
E3XXB9_SHIFL/54-268
E3YAE8_SHIFL/124-304
E3YAF1_SHIFL/110-280
E3YAF3_SHIFL/105-293
E3YAF4_SHIFL/109-314
E3YB63_SHIFL/108-291
E3YEA7_LISMO/123-307
E3YGK7_LISMO/47-271
E3YGR2_LISMO/39-208
E3YI16_LISMO/123-298
E3YNG5_9LIST/123-307
E3YQJ8_9LIST/47-271
E3YQQ1_9LIST/106-275
E3YRW6_9LIST/123-298
E3YX78_LISIN/47-231
E3YZC5_LISIN/47-271
E3Z0V7_LISIN/123-298
E3Z0V9_LISIN/106-312
E3Z5W8_LISIN/123-307
E3Z7X7_LISIN/47-271
E3Z830_LISIN/106-275
E3Z9D8_LISIN/123-298
E3Z9E0_LISIN/106-312
E3ZEJ1_LISIV/112-296
E3ZGZ1_LISIV/106-275
E3ZID2_LISIV/123-298
E3ZID5_LISIV/106-312
E3ZNI6_LISSE/112-296
E3ZQT7_LISSE/47-271
E3ZQZ4_LISSE/66-235
E3ZS92_LISSE/132-307
E3ZS95_LISSE/106-312
E3ZXG0_LISSE/112-296
E3ZZQ3_LISSE/47-271
E3ZZS7_LISSE/9-178
E4A124_LISSE/117-292
E4A127_LISSE/55-261
E4A6N3_PROAC/20-232
E4AAB6_PROAC/120-301
E4AAB9_PROAC/138-327
E4AAC1_PROAC/109-307
E4AAC2_PROAC/104-309
E4AAF1_PROAC/46-275
E4ADZ8_PROAC/46-275
E4AE72_PROAC/120-301
E4AE75_PROAC/138-327
E4AE77_PROAC/109-307
E4AE78_PROAC/104-309
E4AGP3_PROAC/20-232
E4AMQ9_PROAC/104-309
E4AMR0_PROAC/109-307
E4AMR2_PROAC/138-327
E4AMR5_PROAC/120-301
E4AMX8_PROAC/46-275
E4AQ56_PROAC/20-232
E4ATM9_PROAC/20-232
E4ATS0_PROAC/104-309
E4ATS1_PROAC/109-307
E4ATS3_PROAC/138-327
E4ATS6_PROAC/120-301
E4ATZ0_PROAC/46-275
E4B1W8_PROAC/20-232
E4B3A2_PROAC/104-309
E4B3A3_PROAC/109-307
E4B3A5_PROAC/138-327
E4B3A8_PROAC/120-301
E4B3G2_PROAC/46-275
E4BA68_PROAC/20-232
E4BCB1_PROAC/46-275
E4BCH2_PROAC/120-301
E4BCH5_PROAC/138-327
E4BCH7_PROAC/109-307
E4BCH8_PROAC/104-309
E4BEL1_PROAC/120-301
E4BEL4_PROAC/138-327
E4BEL6_PROAC/109-307
E4BEL7_PROAC/104-309
E4BFP3_PROAC/46-275
E4BJB2_PROAC/20-232
E4BNX9_PROAC/20-232
E4BPD7_PROAC/104-309
E4BPD8_PROAC/109-307
E4BPE0_PROAC/138-327
E4BPE3_PROAC/120-301
E4BPK7_PROAC/46-275
E4BXP6_PROAC/20-232
E4BYS0_PROAC/104-309
E4BYS1_PROAC/109-307
E4BYS3_PROAC/138-327
E4BYS6_PROAC/120-301
E4BYZ2_PROAC/46-275
E4C4G0_PROAC/20-232
E4C606_PROAC/104-309
E4C607_PROAC/109-307
E4C609_PROAC/138-327
E4C612_PROAC/120-301
E4C674_PROAC/46-275
E4CCD2_PROAC/20-232
E4CE95_PROAC/104-309
E4CE96_PROAC/109-307
E4CE98_PROAC/138-327
E4CEA1_PROAC/120-301
E4CEP2_PROAC/46-275
E4CHF1_PROAC/20-232
E4CJX2_PROAC/46-275
E4CL78_PROAC/104-309
E4CL79_PROAC/109-307
E4CL81_PROAC/138-327
E4CL84_PROAC/120-301
E4CT80_PROAC/46-275
E4CTL6_PROAC/120-301
E4CTL9_PROAC/138-327
E4CTM1_PROAC/109-307
E4CTM2_PROAC/104-309
E4CUD0_PROAC/20-232
E4CWQ1_PROAC/20-232
E4D0K3_PROAC/104-309
E4D0K4_PROAC/109-307
E4D0K6_PROAC/138-327
E4D0K9_PROAC/120-301
E4D0S6_PROAC/46-275
E4D6W9_PROAC/20-232
E4D8Q8_PROAC/46-275
E4D8W9_PROAC/120-301
E4D8X2_PROAC/138-327
E4D8X4_PROAC/109-307
E4D8X5_PROAC/104-309
E4DBG2_PROAC/20-232
E4DCG4_PROAC/104-309
E4DCG5_PROAC/109-307
E4DCG7_PROAC/138-327
E4DCH0_PROAC/120-301
E4DCN1_PROAC/46-275
E4DL01_PROAC/46-275
E4DL64_PROAC/120-301
E4DL67_PROAC/138-327
E4DL69_PROAC/109-307
E4DL70_PROAC/104-309
E4DP19_PROAC/20-232
E4DPV2_PROAC/20-232
E4DT91_PROAC/104-309
E4DT92_PROAC/109-307
E4DT94_PROAC/138-327
E4DT97_PROAC/120-301
E4DTF8_PROAC/46-275
E4DYE6_PROAC/20-232
E4E0H4_PROAC/46-275
E4E0M8_PROAC/104-309
E4E0M9_PROAC/109-307
E4E0N1_PROAC/138-327
E4E0N4_PROAC/120-301
E4E5K0_PROAC/20-232
E4E744_PROAC/104-309
E4E745_PROAC/109-307
E4E747_PROAC/138-327
E4E750_PROAC/120-301
E4E7B9_PROAC/46-275
E4EEK5_PROAC/20-232
E4EGB9_PROAC/104-309
E4EGC0_PROAC/109-307
E4EGC2_PROAC/138-327
E4EGC5_PROAC/120-301
E4EGJ1_PROAC/46-275
E4EMN7_PROAC/20-232
E4EP82_PROAC/104-309
E4EP83_PROAC/109-307
E4EP85_PROAC/138-327
E4EP88_PROAC/120-301
E4EPF0_PROAC/46-275
E4ES61_PROAC/20-232
E4EW49_PROAC/104-309
E4EW50_PROAC/109-307
E4EW52_PROAC/138-327
E4EW55_PROAC/120-301
E4EWB7_PROAC/46-275
E4F0E5_PROAC/20-232
E4F522_PROAC/120-301
E4F525_PROAC/138-327
E4F527_PROAC/109-307
E4F528_PROAC/104-309
E4F583_PROAC/46-275
E4F8P8_PROAC/46-275
E4F8W3_PROAC/120-301
E4F8W6_PROAC/138-327
E4F8W8_PROAC/109-307
E4F8W9_PROAC/104-309
E4FCE9_PROAC/20-232
E4FH62_PROAC/20-232
E4FII2_PROAC/104-309
E4FII3_PROAC/109-307
E4FII5_PROAC/138-327
E4FII8_PROAC/120-301
E4FIQ7_PROAC/46-275
E4FPA4_PROAC/20-232
E4FR52_PROAC/46-275
E4FRB7_PROAC/120-301
E4FRC0_PROAC/138-327
E4FRC2_PROAC/109-307
E4FRC3_PROAC/104-309
E4FWV6_PROAC/20-232
E4FXM3_PROAC/104-309
E4FXM4_PROAC/109-307
E4FXM6_PROAC/138-327
E4FXM9_PROAC/120-301
E4FXU1_PROAC/46-275
E4G1J4_PROAC/20-232
E4G2S8_PROAC/104-309
E4G2S9_PROAC/109-307
E4G2T1_PROAC/138-327
E4G2T4_PROAC/120-301
E4G2Z9_PROAC/46-275
E4GA27_PROAC/46-275
E4GAC2_PROAC/120-301
E4GAC5_PROAC/138-327
E4GAC7_PROAC/109-307
E4GAC8_PROAC/104-309
E4GER0_PROAC/20-232
E4GGZ6_PROAC/46-275
E4GH58_PROAC/120-301
E4GH61_PROAC/138-327
E4GH63_PROAC/109-307
E4GH64_PROAC/104-309
E4GKM3_PROAC/20-232
E4GQB2_PROAC/20-232
E4GTU0_PROAC/46-275
E4GU06_PROAC/120-301
E4GU09_PROAC/138-327
E4GU11_PROAC/109-307
E4GU12_PROAC/104-309
E4GWJ0_PROAC/46-275
E4GWW4_PROAC/120-301
E4GWW7_PROAC/138-327
E4GWW9_PROAC/109-307
E4GWX0_PROAC/104-309
E4GZ56_PROAC/20-232
E4H6E3_PROAC/20-232
E4H872_PROAC/46-275
E4H8D4_PROAC/120-301
E4H8D7_PROAC/138-327
E4H8D9_PROAC/109-307
E4H8E0_PROAC/104-309
E4HAI4_PROAC/46-275
E4HB71_PROAC/104-309
E4HB72_PROAC/109-307
E4HB74_PROAC/138-327
E4HB77_PROAC/120-301
E4HF90_PROAC/20-232
E4HIB4_PROAC/104-309
E4HIB5_PROAC/109-307
E4HIB7_PROAC/138-327
E4HIC0_PROAC/120-301
E4HLZ2_PROAC/46-275
E4HP94_PROAC/20-232
E4HS24_PROAC/20-232
E4HTU9_PROAC/46-275
E4HU09_PROAC/120-301
E4HU12_PROAC/138-327
E4HU14_PROAC/109-307
E4HU15_PROAC/104-309
E4I1P4_PROAC/46-275
E4I1V5_PROAC/120-301
E4I1V8_PROAC/138-327
E4I1W0_PROAC/109-307
E4I1W1_PROAC/104-309
E4I3L3_PROAC/20-232
E4I5J4_ENTFC/54-282
E4I5M4_ENTFC/110-279
E4I5V9_ENTFC/117-293
E4I8P6_ENTFC/49-278
E4I8R8_ENTFC/105-286
E4ICE3_ENTFC/118-325
E4IEM7_ENTFC/117-293
E4IFH1_ENTFC/110-279
E4IG03_ENTFC/118-325
E4IHC1_ENTFC/54-282
E4IJB6_ENTFC/49-278
E4IKF7_ENTFC/105-286
E4IMS9_ENTFC/54-282
E4INY3_ENTFC/49-278
E4IP53_ENTFC/105-286
E4IR57_ENTFC/110-279
E4ISS6_ENTFC/118-325
E4IUC9_ENTFC/117-293
E4IW54_ENTFC/110-279
E4IX64_ENTFC/117-293
E4IXR5_ENTFC/105-286
E4IXZ1_ENTFC/49-278
E4IZC0_ENTFC/54-282
E4J1D9_ENTFC/118-325
E4J4T8_ENTFC/105-286
E4J6W4_ENTFC/54-282
E4J854_ENTFC/117-293
E4J8I5_ENTFC/110-279
E4JAX7_ENTFC/49-278
E4JCL5_ENTFC/118-325
E4JDC2_ENTFC/105-286
E4JEA7_ENTFC/118-325
E4JHC9_ENTFC/110-279
E4JI57_ENTFC/49-278
E4JK22_ENTFC/54-282
E4JLF8_ENTFC/117-293
E4K2V1_9FIRM/44-271
E4K4B1_9FIRM/126-322
E4K4B2_9FIRM/108-290
E4K4B5_9FIRM/85-264
E4K5I3_9FIRM/56-282
E4K958_9FIRM/107-287
E4KP02_9LACT/47-276
E4KP65_9LACT/117-292
E4KP67_9LACT/114-321
E4KP85_9LACT/54-283
E4KPJ2_9LACT/109-278
E4KQW0_9LACT/112-297
E4KRQ9_9PORP/109-297
E4KS43_9PORP/121-317
E4KS45_9PORP/110-292
E4KTY6_9PORP/113-299
E4KUR1_9PORP/51-268
E4KVH0_9PORP/112-293
E4KXD4_9FIRM/44-265
E4KXT8_9FIRM/117-297
E4KYA0_9FIRM/44-270
E4KZ10_9FIRM/104-280
E4KZ23_9FIRM/108-320
E4KZV7_9FIRM/172-362
E4L1N3_9STRE/55-279
E4L3S1_9STRE/53-281
E4L5I2_9STRE/105-285
E4L5L9_9STRE/126-299
E4L5R0_9STRE/109-278
E4L711_9STRE/116-309
E4L7G8_9FIRM/109-319
E4L7G9_9FIRM/112-298
E4L7H1_9FIRM/109-289
E4L7H3_9FIRM/111-292
E4LAG4_9FIRM/44-274
E4LBY3_9FIRM/44-270
E4LDF6_9FIRM/110-289
E4LDF8_9FIRM/113-291
E4LDG0_9FIRM/107-293
E4LDG1_9FIRM/109-315
E4LH59_9FIRM/44-271
E4LK42_9FIRM/114-293
E4LK44_9FIRM/119-297
E4LK47_9FIRM/118-306
E4LK48_9FIRM/111-316
E4LP76_9CLOT/101-300
E4LPD8_9CLOT/50-279
E4LST9_9CLOT/185-372
E4LTG6_9CLOT/45-259
E4LU64_9CLOT/108-281
E4LU66_9CLOT/96-291
E4LV38_9CLOT/114-300
E4LZI1_9CLOT/106-275
E4M1B1_9FIRM/115-302
E4M1B2_9FIRM/108-318
E4M5Z6_9FIRM/184-384
E4M687_9FIRM/56-306
E4M689_9FIRM/119-304
E4M789_9FIRM/112-371
E4M7G9_9BACT/93-256
E4M973_9BACT/51-273
E4MBN6_9BACT/114-291
E4ME17_9BACT/113-242
E4MFI5_9BACT/108-290
E4MFI7_9BACT/110-306
E4MHB2_9FIRM/116-296
E4MIV5_9FIRM/56-282
E4MJC3_9FIRM/112-290
E4MJD3_9FIRM/56-291
E4MJG7_9FIRM/110-313
E4MKX5_9FIRM/110-302
E4MP61_CAPOC/109-305
E4MQF3_CAPOC/51-277
E4MQW0_CAPOC/117-286
E4MTE9_CAPOC/94-295
E4MV02_CAPOC/107-286
E4N517_KITSK/47-267
E4N655_KITSK/68-272
E4N9R7_KITSK/127-312
E4N9R9_KITSK/107-294
E4N9S0_KITSK/127-329
E4NB50_KITSK/66-294
E4NIG8_KITSK/114-296
E4NQG4_HALBP/44-269
E4NZY6_BIFBP/84-325
E4P0M8_BIFBP/120-323
E4P0N0_BIFBP/106-298
E4P0N3_BIFBP/134-345
E4P0Q0_BIFBP/56-289
E4P0Q6_BIFBP/123-334
E4P397_ECO8N/114-319
E4P398_ECO8N/105-293
E4P3X8_ECO8N/110-280
E4P3Y1_ECO8N/124-304
E4P987_ECO8N/108-291
E4PE13_ECO8N/54-268
E4PP11_MARAH/104-306
E4PP12_MARAH/110-299
E4PP14_MARAH/114-286
E4PP17_MARAH/124-306
E4PP68_MARAH/108-297
E4PPA1_MARAH/62-275
E4PSL4_MYCLG/40-274
E4Q209_CALOW/49-276
E4Q3C5_CALOW/56-282
E4Q4V2_CALOW/121-317
E4Q528_CALOW/108-290
E4Q530_CALOW/115-294
E4Q6N7_CALOW/107-287
E4Q7Q0_CALH1/56-282
E4Q9J5_CALH1/49-276
E4QC16_CALH1/107-287
E4QDK4_CALH1/115-294
E4QDK6_CALH1/108-290
E4QDK7_CALH1/112-308
E4QER6_BORBN/123-307
E4QFI2_BORBN/116-305
E4QG57_BORBN/119-298
E4QGS2_BORBN/116-322
E4QI45_METS6/51-266
E4QIS3_METS6/102-303
E4QIS5_METS6/115-293
E4QIS8_METS6/110-292
E4QN56_METS6/108-299
E4QV30_HAEI6/123-303
E4QV33_HAEI6/110-280
E4QV35_HAEI6/107-295
E4QV36_HAEI6/111-315
E4QXH6_HAEI6/109-292
E4QZ16_HAEI6/53-290
E4R0M1_BIFLM/77-310
E4R1W7_BIFLM/114-304
E4R1W9_BIFLM/106-303
E4R1X2_BIFLM/130-332
E4R205_BIFLM/56-289
E4R208_BIFLM/123-332
E4RBH8_PSEPB/48-209
E4RFW5_PSEPB/108-291
E4RIC0_PSEPB/121-301
E4RIC3_PSEPB/112-284
E4RIC5_PSEPB/107-296
E4RIC6_PSEPB/107-316
E4RIG1_HALSL/114-294
E4RIG3_HALSL/110-298
E4RIG4_HALSL/109-309
E4RLW4_HALSL/110-287
E4RML4_HALSL/45-272
E4RRL0_LEAB4/51-272
E4RVS8_LEAB4/109-305
E4RVT3_LEAB4/95-277
E4RY60_LEAB4/103-280
E4RYM7_LEAB4/109-285
E4S130_BORBJ/116-322
E4S1D3_BORBJ/123-307
E4S247_BORBJ/116-302
E4S2S0_BORBJ/119-298
E4S4L2_CALKI/115-294
E4S4L4_CALKI/108-290
E4S4L5_CALKI/121-317
E4S4P1_CALKI/56-282
E4S591_CALKI/107-287
E4S9A8_CALKI/49-276
E4SBF8_CALK2/49-276
E4SDN1_CALK2/107-287
E4SDP9_CALK2/56-282
E4SG46_CALK2/115-294
E4SG48_CALK2/108-290
E4SG49_CALK2/112-308
E4SI22_LACAR/118-297
E4SKL1_LACAR/107-291
E4SLY6_LACAR/112-281
E4SN91_LACAR/114-337
E4SNK3_LACAR/54-285
E4SNN8_LACAR/47-315
E4SPP8_STRTN/47-275
E4SR46_STRTN/108-277
E4SR87_STRTN/44-268
E4SRB7_STRTN/106-286
E4SRM4_STRTN/116-309
E4SS17_STRTN/44-268
E4STT3_STRTN/117-290
E4SVU9_LACDN/111-281
E4SWB9_LACDN/107-291
E4SY06_LACDN/54-285
E4SY38_LACDN/47-270
E4SY51_LACDN/118-298
E4SYD5_LACDN/114-337
E4SZC0_LACDN/45-274
E4T1V0_PALPW/110-295
E4T251_PALPW/51-268
E4T4K0_PALPW/135-313
E4T4K3_PALPW/107-286
E4T4K5_PALPW/109-305
E4T7R0_PALPW/92-286
E4T7R7_PALPW/145-317
E4T8M6_PALPW/110-286
E4TA41_RIEAD/116-287
E4TA44_RIEAD/106-284
E4TA46_RIEAD/109-305
E4TAG0_RIEAD/109-293
E4TAU5_RIEAD/55-283
E4TB31_RIEAD/96-276
E4TDK8_RIEAD/115-291
E4TFX4_CALNY/110-289
E4TFX7_CALNY/88-253
E4TFX9_CALNY/106-290
E4TFY0_CALNY/108-306
E4TIE2_CALNY/41-221
E4TKF0_MARTH/113-289
E4TKY6_MARTH/110-306
E4TKY8_MARTH/108-287
E4TKZ1_MARTH/118-299
E4TME0_MARTH/112-299
E4TMP1_MARTH/51-273
E4TQ29_MARTH/97-278
E4TX83_SULKY/67-260
E4TZ28_SULKY/94-249
E4U023_SULKY/41-269
E4U1V4_SULKY/106-271
E4U2M2_SULKY/164-338
E4U4C9_OCEP5/43-208
E4U4L9_OCEP5/104-298
E4U4X6_OCEP5/40-251
E4U8P5_OCEP5/96-266
E4U8P8_OCEP5/99-249
E4U8Q1_OCEP5/106-286
E4UB24_LIBSC/120-325
E4UB25_LIBSC/113-303
E4UB27_LIBSC/118-292
E4UB30_LIBSC/112-298
E4UCF5_LIBSC/29-252
E4UPA2_ARTGP/62-295
E4UPE0_ARTGP/67-273
E4UXJ6_ARTGP/53-263
E4V8I0_BIFBI/120-323
E4V8I2_BIFBI/106-298
E4V8I5_BIFBI/134-345
E4V8K3_BIFBI/56-289
E4V8K9_BIFBI/123-334
E4VBA3_BIFBI/64-305
E4VGT9_9HELI/167-343
E4VIZ6_9HELI/101-279
E4VJP8_9HELI/105-271
E4VK12_9HELI/88-291
E4VL31_9HELI/168-348
E4VN63_9HELI/49-262
E4VUN0_BACFR/131-317
E4VVX5_BACFR/97-284
E4VW94_BACFR/109-305
E4VW96_BACFR/107-285
E4VW99_BACFR/117-294
E4VY28_BACFR/36-271
E4WCA2_RHOE1/61-266
E4WIB4_RHOE1/122-322
E4WIN9_RHOE1/119-313
E4WIP2_RHOE1/126-301
E4WIP4_RHOE1/132-322
E4WIP5_RHOE1/146-357
E4WJ96_RHOE1/59-302
E4WTJ8_OIKDI/95-356
E4XDD4_OIKDI/40-260
E4XDE3_OIKDI/497-676
E4XDE3_OIKDI/70-290
E4XR49_OIKDI/41-232
E4Y5P1_OIKDI/41-232
E4YPN4_OIKDI/45-223
E4YPN5_OIKDI/386-531
E4ZBH7_NEIL0/112-316
E4ZBH9_NEIL0/106-296
E4ZBI3_NEIL0/115-287
E4ZBI6_NEIL0/111-295
E4ZCX6_NEIL0/110-301
E4ZEG6_NEIL0/45-268
E5AHM0_CHLPS/107-307
E5AIX5_CHLPS/109-283
E5AIX9_CHLPS/107-228
E5AIY1_CHLPS/110-293
E5ALF9_BURRH/114-320
E5ALG0_BURRH/108-299
E5ALG4_BURRH/131-339
E5ALG7_BURRH/134-314
E5AM15_BURRH/108-294
E5ASL7_BURRH/54-277
E5B740_ERWAM/52-266
E5B8H0_ERWAM/124-304
E5B8H3_ERWAM/110-280
E5B8H5_ERWAM/105-293
E5B8H6_ERWAM/114-319
E5B966_ERWAM/108-291
E5BH56_9FUSO/43-259
E5BHM2_9FUSO/106-279
E5BHM4_9FUSO/96-269
E5BHM6_9FUSO/97-272
E5BIM3_9FUSO/106-301
E5BJK6_9FUSO/135-310
E5BJK8_9FUSO/96-269
E5BJL0_9FUSO/106-280
E5BN90_9FUSO/110-305
E5BP40_9FUSO/43-259
E5BTK5_9FUSO/36-232
E5BTU1_9FUSO/107-305
E5BYD1_9FUSO/120-295
E5BYD3_9FUSO/55-229
E5BYD5_9FUSO/106-283
E5BYP6_9FUSO/46-262
E5C1B5_9FUSO/96-269
E5C1B7_9FUSO/106-279
E5C1U0_9FUSO/43-259
E5C2A8_9FUSO/116-311
E5C6G1_9BACE/134-320
E5C970_9BACE/97-283
E5C9R0_9BACE/109-305
E5C9R2_9BACE/107-285
E5C9R5_9BACE/117-294
E5CDK9_9BACE/51-272
E5CJG2_STAHO/35-239
E5CKK3_STAHO/111-295
E5CKT8_STAHO/53-275
E5CLV1_STAHO/106-275
E5CM19_STAHO/44-268
E5CN92_STAHO/116-288
E5CNL4_STAHO/108-312
E5CQP0_9STAP/116-288
E5CRZ9_9STAP/44-268
E5CS73_9STAP/106-275
E5CSX4_9STAP/108-312
E5CT89_9STAP/53-275
E5CTI3_9STAP/111-295
E5CU27_9STAP/35-239
E5QQX3_STAAH/108-312
E5QR88_STAAH/111-295
E5QS51_STAAH/53-275
E5QTY6_STAAH/113-282
E5QUG1_STAAH/44-268
E5QXM9_STAAH/116-288
E5R3Z6_ARTGP/25-238
E5R471_LEPMC/27-238
E5R6T8_STAAG/44-268
E5R795_STAAG/106-275
E5R8B2_STAAG/53-275
E5R991_STAAG/111-295
E5RA27_STAAG/108-312
E5RB00_STAAG/116-288
E5S5J0_TRISP/178-389
E5TAK0_STAAU/44-268
E5TAT0_STAAU/106-275
E5TEB0_STAAU/116-288
E5TFF3_STAAU/108-312
E5TGP2_STAAU/53-275
E5TGW3_STAAU/111-295
E5THX0_STAAU/44-268
E5TLL9_STAAU/108-312
E5TMF4_STAAU/106-275
E5TN48_STAAU/111-295
E5TND2_STAAU/116-288
E5TQ77_STAAU/53-275
E5TRM9_STAAU/116-288
E5TT04_STAAU/44-268
E5TTD2_STAAU/106-275
E5TTT0_STAAU/108-312
E5TWZ9_STAAU/53-275
E5TY78_STAAU/111-295
E5U3K0_ALCXX/53-268
E5UCZ7_ALCXX/108-291
E5UDG4_ALCXX/120-326
E5UDG4_ALCXX/597-787
E5UDG6_ALCXX/136-344
E5UDG9_ALCXX/110-294
E5UF91_ALCXX/475-686
E5UF92_ALCXX/486-698
E5UJ16_NEIMU/110-301
E5UJW0_NEIMU/45-268
E5UL17_NEIMU/112-316
E5UL21_NEIMU/106-296
E5UL27_NEIMU/115-287
E5UL82_NEIMU/111-295
E5UN16_9BACE/109-305
E5UN34_9BACE/108-286
E5UN55_9BACE/117-294
E5UQB0_9BACE/97-284
E5UUD0_9BACE/51-269
E5V094_9BACE/112-298
E5V0V4_9BACL/113-285
E5V0X2_9BACL/115-325
E5V116_9BACL/107-291
E5V1K6_9BACL/52-276
E5V3V6_9BACL/106-276
E5V408_9BACL/99-320
E5V7I9_9BACE/117-294
E5V7J2_9BACE/106-284
E5V7J4_9BACE/109-305
E5V7T8_9BACE/97-284
E5VCW8_9BACE/51-268
E5VET1_9BACE/130-316
E5VGE9_9FIRM/44-272
E5VGH6_9FIRM/114-292
E5VKV8_9FIRM/108-310
E5VMM9_9FIRM/13-239
E5VNR0_9FIRM/119-300
E5VPB3_9FIRM/108-294
E5VR51_9FIRM/1-164
E5VVT7_9FIRM/114-292
E5VX14_9FIRM/108-294
E5VXE8_9FIRM/45-272
E5VZ33_9FIRM/108-310
E5VZD0_9FIRM/116-297
E5W2Y2_9BACI/118-292
E5W2Y4_9BACI/107-313
E5W6T3_9BACI/106-275
E5W6V0_9BACI/46-274
E5W8Q1_9BACI/35-238
E5WAP5_9BACI/111-295
E5WDA1_9BACI/117-291
E5WDA4_9BACI/106-312
E5WDW3_9BACI/108-305
E5WJ44_9BACI/46-274
E5WJJ0_9BACI/106-275
E5WRL4_9BACI/106-304
E5WSE5_9BACI/111-297
E5WVL2_9BACE/97-284
E5WVT4_9BACE/109-305
E5WVT6_9BACE/107-285
E5WVT9_9BACE/117-294
E5WXQ3_9BACE/117-303
E5X1M0_9BACE/51-257
E5X850_9ACTN/57-287
E5XAE6_9ACTN/112-293
E5XAF2_9ACTN/117-269
E5XAF3_9ACTN/111-313
E5XBX1_9ACTN/43-267
E5XDB8_9FIRM/54-277
E5XFK3_9FIRM/110-297
E5XGX3_9FIRM/118-295
E5XHX3_9FIRM/44-271
E5XIQ2_9FIRM/116-296
E5XIU6_9FIRM/108-310
E5XJU5_9FIRM/56-288
E5XNY3_9ACTO/51-293
E5XTP1_9ACTO/115-269
E5XTP4_9ACTO/111-240
E5XTP6_9ACTO/123-313
E5XTP7_9ACTO/126-338
E5XTX6_9ACTO/22-137
E5XYT1_9BIFI/77-310
E5XZR9_9BIFI/114-304
E5XZS1_9BIFI/106-303
E5XZS4_9BIFI/130-332
E5Y0Z0_9BIFI/44-277
E5Y0Z3_9BIFI/123-332
E5Y4J0_BILWA/101-308
E5Y4J1_BILWA/111-298
E5Y4J3_BILWA/128-280
E5Y4J6_BILWA/111-289
E5YH39_9ENTR/54-266
E5YIV4_9ENTR/128-308
E5YIV7_9ENTR/110-280
E5YIV9_9ENTR/105-294
E5YIW0_9ENTR/114-319
E5YJS8_9ENTR/108-291
E5YTU4_9BACL/66-293
E5YTU5_9BACL/109-289
E5YUF0_9BACL/106-314
E5YUF1_9BACL/110-301
E5YUF3_9BACL/117-313
E5Z0X6_9BACL/109-314
E5Z657_CAMJE/116-290
E5Z6F5_CAMJE/46-246
E5Z6L0_CAMJE/107-272
E5Z790_CAMJE/41-234
E5ZAW5_CAMJE/160-334
E5ZCY8_CAMJE/46-246
E5ZE51_CAMJE/64-257
E5ZEN8_CAMJE/95-266
E5ZG75_CAMJE/106-271
E5ZHJ8_CAMJE/106-271
E5ZHN3_CAMJE/42-243
E5ZJL5_CAMJE/64-257
E5ZKV8_CAMJE/160-334
E5ZL72_CAMJE/95-251
E5ZR42_ECOLX/96-279
E5ZRE9_ECOLX/54-268
E6A063_ECOLX/124-304
E6A066_ECOLX/110-280
E6A068_ECOLX/105-293
E6A069_ECOLX/90-295
E6A499_ECOLX/124-304
E6A4A2_ECOLX/110-280
E6A4A4_ECOLX/105-293
E6A4A5_ECOLX/90-295
E6A7H3_ECOLX/96-279
E6AB46_ECOLX/54-268
E6AK34_ECOLX/124-304
E6AK37_ECOLX/110-280
E6AK39_ECOLX/105-293
E6AK40_ECOLX/90-295
E6AMW6_ECOLX/96-279
E6AQB2_ECOLX/54-268
E6B4I1_ECOLX/108-291
E6B7M5_ECOLX/124-304
E6B7M8_ECOLX/110-280
E6B7N0_ECOLX/105-293
E6B7N1_ECOLX/90-295
E6B9Z8_ECOLX/54-268
E6BJT4_ECOLX/96-279
E6BKR3_ECOLX/54-268
E6BRJ7_ECOLX/90-295
E6BRJ8_ECOLX/105-293
E6BRK0_ECOLX/110-280
E6BRK3_ECOLX/124-304
E6BZS6_PROAC/104-309
E6BZS7_PROAC/109-307
E6BZS9_PROAC/138-327
E6BZT2_PROAC/120-301
E6BZZ3_PROAC/46-275
E6C106_PROAC/20-232
E6C554_PROAC/20-232
E6C894_PROAC/46-275
E6C8F9_PROAC/120-301
E6C8G2_PROAC/138-327
E6C8G4_PROAC/109-307
E6C8G5_PROAC/104-309
E6CA03_PROAC/20-232
E6CBS1_PROAC/104-309
E6CBS2_PROAC/109-307
E6CBS4_PROAC/138-327
E6CBS7_PROAC/120-301
E6CBZ5_PROAC/46-275
E6CK37_PROAC/20-232
E6CMN8_PROAC/46-275
E6CMU9_PROAC/120-301
E6CMV2_PROAC/138-327
E6CMV4_PROAC/109-307
E6CMV5_PROAC/104-309
E6CS97_PROAC/20-232
E6CSZ8_PROAC/104-309
E6CSZ9_PROAC/109-307
E6CT01_PROAC/138-327
E6CT04_PROAC/120-301
E6CT69_PROAC/46-275
E6CX79_PROAC/20-232
E6D1J9_PROAC/104-309
E6D1K0_PROAC/109-307
E6D1K2_PROAC/138-327
E6D1K5_PROAC/120-301
E6D1N9_PROAC/46-275
E6D669_PROAC/46-275
E6D6C1_PROAC/120-301
E6D6C4_PROAC/138-327
E6D6C6_PROAC/109-307
E6D6C7_PROAC/104-309
E6D6M6_PROAC/20-232
E6DGY6_PROAC/46-275
E6DH46_PROAC/120-301
E6DH49_PROAC/138-327
E6DH51_PROAC/109-307
E6DH52_PROAC/104-309
E6DHU0_PROAC/20-232
E6DI34_PROAC/20-232
E6DK04_PROAC/46-275
E6DKA2_PROAC/120-301
E6DKA5_PROAC/138-327
E6DKA7_PROAC/109-307
E6DKA8_PROAC/104-309
E6DS41_PROAC/20-232
E6DWE1_PROAC/46-275
E6DWK9_PROAC/120-301
E6DWL2_PROAC/138-327
E6DWL4_PROAC/109-307
E6DWL5_PROAC/104-309
E6DXU5_PROAC/20-232
E6E1D4_PROAC/104-309
E6E1D5_PROAC/109-307
E6E1D7_PROAC/138-327
E6E1E0_PROAC/120-301
E6E1K1_PROAC/46-275
E6E936_PROAC/20-232
E6EB20_PROAC/109-307
E6EB21_PROAC/104-309
E6EB76_PROAC/46-275
E6EBE0_PROAC/120-301
E6EBE3_PROAC/138-327
E6EHV6_PROAC/46-275
E6EI21_PROAC/120-301
E6EI24_PROAC/138-327
E6EI26_PROAC/109-307
E6EI27_PROAC/104-309
E6EIQ6_PROAC/20-232
E6EKI0_ENTFA/46-275
E6ELC0_ENTFA/130-338
E6EM44_ENTFA/54-282
E6ENT4_ENTFA/117-292
E6EQ87_ENTFA/126-310
E6EQX3_ENTFA/122-291
E6EUW9_ENTFA/54-282
E6EVK5_ENTFA/46-275
E6EW79_ENTFA/130-338
E6F051_ENTFA/117-292
E6F0J7_ENTFA/126-310
E6F1F0_ENTFA/122-291
E6F341_ENTFA/46-275
E6F4Q4_ENTFA/130-338
E6F702_ENTFA/126-310
E6F7F2_ENTFA/117-292
E6F977_ENTFA/122-291
E6FAI3_ENTFA/54-282
E6FBM0_ENTFA/46-275
E6FBY9_ENTFA/54-282
E6FDI6_ENTFA/126-310
E6FDY8_ENTFA/117-292
E6FF35_ENTFA/122-291
E6FGY3_ENTFA/130-338
E6FJJ0_ENTFA/126-310
E6FJT1_ENTFA/46-275
E6FL21_ENTFA/122-291
E6FM11_ENTFA/130-338
E6FNP9_ENTFA/54-282
E6FNZ8_ENTFA/117-292
E6FSR3_ENTFA/117-292
E6FT62_ENTFA/46-275
E6FT93_ENTFA/126-310
E6FWA4_ENTFA/130-338
E6FXU0_ENTFA/54-282
E6FZW1_ENTFA/122-291
E6G0F4_ENTFA/130-338
E6G195_ENTFA/46-275
E6G377_ENTFA/117-292
E6G3T1_ENTFA/126-310
E6G423_ENTFA/54-282
E6G7M7_ENTFA/122-291
E6G9I0_ENTFA/122-291
E6G9U6_ENTFA/117-292
E6GAD0_ENTFA/130-338
E6GB60_ENTFA/46-275
E6GDW7_ENTFA/54-282
E6GEE8_ENTFA/126-310
E6GI07_ENTFA/122-291
E6GJH5_ENTFA/46-275
E6GK97_ENTFA/54-282
E6GPE4_ENTFA/130-338
E6GPL9_ENTFA/126-310
E6GQ19_ENTFA/117-292
E6GQH8_ENTFA/54-282
E6GQU4_ENTFA/46-275
E6GTM3_ENTFA/122-291
E6GTX5_ENTFA/126-310
E6GUB9_ENTFA/117-292
E6GUQ3_ENTFA/127-335
E6GZS6_ENTFA/46-275
E6GZW4_ENTFA/54-282
E6H2F3_ENTFA/127-335
E6H4X7_ENTFA/122-291
E6H5N2_ENTFA/117-292
E6H627_ENTFA/126-310
E6HAZ4_ENTFA/122-291
E6HCL8_ENTFA/54-282
E6HDQ2_ENTFA/126-310
E6HDX3_ENTFA/46-275
E6HFK1_ENTFA/117-292
E6HGG5_ENTFA/130-338
E6HHK0_ENTFA/46-275
E6HKC3_ENTFA/126-310
E6HKU2_ENTFA/117-292
E6HNJ4_ENTFA/122-291
E6HPM6_ENTFA/130-338
E6HQF0_ENTFA/54-282
E6HRA7_ENTFA/46-275
E6HRV6_ENTFA/122-291
E6HSB4_ENTFA/130-338
E6HTT7_ENTFA/54-282
E6HV48_ENTFA/126-310
E6HYK5_ENTFA/117-292
E6HZC6_ENTFA/46-275
E6I3X7_ENTFA/54-282
E6I584_ENTFA/126-310
E6I5H7_ENTFA/117-292
E6I5X4_ENTFA/127-335
E6I624_ENTFA/122-291
E6I7E1_ENTFA/46-275
E6I802_ENTFA/117-292
E6I8F4_ENTFA/126-310
E6I961_ENTFA/130-338
E6IBL6_ENTFA/54-282
E6ICH3_ENTFA/122-291
E6IGH3_ENTFA/46-275
E6IIA8_ENTFA/54-282
E6IJZ6_ENTFA/117-292
E6IKG8_ENTFA/126-310
E6ILU0_ENTFA/122-291
E6IND4_ENTFA/130-338
E6IQF4_ENTFA/46-275
E6ISS9_ENTFA/126-310
E6IUL3_ENTFA/127-335
E6IV43_ENTFA/117-292
E6IWV8_ENTFA/54-282
E6IXF6_ENTFA/122-291
E6IYU6_STRAP/53-281
E6IZD6_STRAP/42-259
E6J0D2_STRAP/116-309
E6J0F8_STRAP/117-290
E6J0T8_STRAP/49-277
E6J3M5_STRAP/108-277
E6J3X2_STRAP/105-285
E6J6N5_9ACTO/118-318
E6J841_9ACTO/117-357
E6J8U7_9ACTO/116-326
E6J9U2_9ACTO/162-300
E6J9U4_9ACTO/134-324
E6JA31_9ACTO/125-313
E6JCG6_9ACTO/63-278
E6JEL9_RIEAN/55-283
E6JFF6_RIEAN/109-305
E6JFF8_RIEAN/106-284
E6JFG1_RIEAN/116-287
E6JIA3_RIEAN/96-276
E6JIM6_RIEAN/115-291
E6JJX1_RIEAN/109-293
E6JL43_STAEP/116-288
E6JMR4_STAEP/44-268
E6JMY3_STAEP/106-275
E6JNS9_STAEP/108-312
E6JPF8_STAEP/35-238
E6JQN1_STAEP/53-275
E6JRA8_STAEP/111-295
E6JSY7_9SPIO/117-299
E6JUS8_9SPIO/127-309
E6JVJ1_9SPIO/104-309
E6JWE7_9SPIO/117-300
E6JWF6_9SPIO/65-310
E6JZ32_PARDN/54-267
E6JZA4_PARDN/138-360
E6JZA6_PARDN/63-297
E6JZB0_PARDN/136-355
E6JZB4_PARDN/117-304
E6JZB6_PARDN/124-336
E6K358_9BACT/113-306
E6K488_9BACT/109-305
E6K490_9BACT/107-285
E6K493_9BACT/117-294
E6K5R6_9BACT/97-291
E6KB55_9BACT/52-270
E6KIY4_STRSA/44-270
E6KK42_STRSA/42-259
E6KLV1_STRSA/53-281
E6KM13_STRSA/117-290
E6KNF9_STRSA/108-278
E6KNG6_STRSA/116-309
E6KNQ0_STRSA/105-285
E6KPH5_9ACTO/148-352
E6KPK9_9ACTO/156-387
E6KPS8_9ACTO/112-297
E6KPT1_9ACTO/117-305
E6KPT3_9ACTO/109-298
E6KTV2_9ACTO/27-248
E6KWC5_9PAST/106-298
E6KWC7_9PAST/109-278
E6KWD0_9PAST/123-303
E6KXG2_9PAST/52-270
E6KXJ6_9PAST/110-314
E6KZ27_9PAST/111-294
E6L1K2_9PROT/106-270
E6L228_9PROT/48-281
E6L2H1_9PROT/64-257
E6L330_9PROT/1-158
E6L3U1_9PROT/82-257
E6L8H3_CAMUP/162-336
E6L8V3_CAMUP/41-280
E6LA64_CAMUP/107-272
E6LAK8_CAMUP/95-229
E6LB69_CAMUP/64-257
E6LCJ5_9ENTE/119-294
E6LFR3_9ENTE/110-208
E6LFR4_9ENTE/1-67
E6LHI0_9ENTE/46-275
E6LIE4_9ENTE/102-283
E6LIH8_9ENTE/58-286
E6LIJ7_9ENTE/133-339
E6LMH0_9FIRM/107-317
E6LMH1_9FIRM/110-296
E6LPS2_9FIRM/40-278
E6LQC6_9FIRM/110-288
E6LR23_9FIRM/95-274
E6LST6_9LACO/117-340
E6LSZ7_9LACO/111-280
E6LTL2_9LACO/45-266
E6LUJ1_9LACO/118-298
E6LUK3_9LACO/44-263
E6LUM9_9LACO/54-285
E6LV76_9LACO/107-291
E6LVZ0_9ACTO/27-279
E6LYV8_9ACTO/128-333
E6LYV9_9ACTO/129-316
E6LYW1_9ACTO/124-256
E6LYW4_9ACTO/128-322
E6M0E1_9ACTO/152-380
E6M204_9ACTO/152-380
E6M348_9ACTO/128-322
E6M351_9ACTO/124-252
E6M353_9ACTO/129-316
E6M354_9ACTO/128-333
E6M6B8_9ACTO/27-279
E6M6M7_STALU/106-275
E6M6Y4_STALU/45-269
E6M889_STALU/116-288
E6M8J1_STALU/108-312
E6MBA4_STALU/13-193
E6MCM6_STALU/53-275
E6MD03_STALU/112-296
E6MDZ3_9FIRM/54-289
E6MGC8_9FIRM/116-299
E6MGD0_9FIRM/125-307
E6MGL1_9FIRM/135-339
E6MGN3_9FIRM/120-301
E6MJV5_9FIRM/44-273
E6MKH6_9FIRM/138-177
E6MKS8_9BACT/51-269
E6MNL2_9BACT/113-300
E6MPI1_9BACT/105-298
E6MPK4_9BACT/118-294
E6MPK7_9BACT/107-285
E6MPK9_9BACT/109-305
E6MWM7_NEIMH/117-308
E6MX53_NEIMH/112-316
E6MX57_NEIMH/90-280
E6MX61_NEIMH/115-287
E6MX65_NEIMH/148-332
E6N0J4_NEIMH/45-268
E6NDL0_HELPI/173-351
E6NDX3_HELPI/119-283
E6NE96_HELPI/100-272
E6NFS8_HELPI/72-273
E6NFZ7_HELPI/47-272
E6NGS6_HELPK/72-273
E6NH02_HELPK/49-274
E6NIT8_HELPK/173-351
E6NJ47_HELPK/119-283
E6NJH1_HELPK/100-268
E6NM96_HELPL/72-273
E6NMG8_HELPL/47-270
E6NNY1_HELPL/100-272
E6NPA7_HELPL/119-283
E6NPL2_HELPL/173-351
E6NR33_HELPQ/100-269
E6NRF6_HELPQ/119-283
E6NRR7_HELPQ/173-351
E6NTL7_HELPQ/72-273
E6NTT8_HELPQ/49-272
E6PGT2_9ZZZZ/113-308
E6PGT3_9ZZZZ/109-299
E6PGT6_9ZZZZ/112-288
E6PGT9_9ZZZZ/109-289
E6PIG1_9ZZZZ/48-273
E6PL62_9ZZZZ/96-278
E6PTH3_9ZZZZ/110-293
E6PTH6_9ZZZZ/125-341
E6PTH8_9ZZZZ/110-311
E6PTH8_9ZZZZ/598-800
E6PW96_9ZZZZ/81-301
E6Q7U2_9ZZZZ/48-273
E6Q851_9ZZZZ/109-289
E6Q854_9ZZZZ/112-288
E6Q858_9ZZZZ/111-306
E6Q8N4_9ZZZZ/49-214
E6Q9F0_9ZZZZ/108-291
E6QG85_9ZZZZ/113-310
E6QG86_9ZZZZ/106-293
E6QG88_9ZZZZ/111-287
E6QG91_9ZZZZ/101-285
E6QKN8_9ZZZZ/121-301
E6QKP0_9ZZZZ/118-305
E6QM43_9ZZZZ/110-292
E6QS39_9ZZZZ/475-686
E6R1X1_CRYGW/73-254
E6REB3_CRYGW/66-331
E6RL60_PSEU9/106-311
E6RL61_PSEU9/105-293
E6RL63_PSEU9/116-285
E6RL66_PSEU9/109-289
E6RNA8_PSEU9/108-289
E6RNZ4_PSEU9/53-265
E6RSE4_CAMJS/107-272
E6RSH6_CAMJS/42-226
E6RV23_CAMJS/95-251
E6RVI6_CAMJS/41-234
E6RWN0_CAMJS/160-334
E6RXM6_CAMJC/160-334
E6RYA0_CAMJC/10-162
E6RYC7_CAMJC/42-224
E6S0Y7_CAMJC/95-375
E6S1S0_HELPF/173-351
E6S223_HELPF/119-283
E6S2F1_HELPF/100-269
E6S3C9_HELPF/72-273
E6S3S1_HELPF/47-257
E6S8A7_INTC7/148-367
E6S8A8_INTC7/110-297
E6S8B0_INTC7/135-324
E6S8B3_INTC7/133-314
E6SE73_INTC7/64-295
E6SG60_THEM7/199-399
E6SIY4_THEM7/108-318
E6SIY5_THEM7/115-304
E6SJ34_THEM7/112-272
E6SMD6_THEM7/119-305
E6SMD8_THEM7/137-389
E6SPN2_BACT6/51-266
E6SU27_BACT6/120-306
E6SUW2_BACT6/97-284
E6SVJ4_BACT6/111-307
E6SVJ6_BACT6/107-285
E6SVJ9_BACT6/117-294
E6T1N3_SHEB6/111-297
E6T2P8_SHEB6/119-323
E6T2P9_SHEB6/105-298
E6T2Q1_SHEB6/114-280
E6T2Q4_SHEB6/125-305
E6T3Z0_SHEB6/53-264
E6TDS9_MYCSR/56-295
E6TGA8_MYCSR/126-329
E6TGA9_MYCSR/134-324
E6TH24_MYCSR/121-294
E6TH27_MYCSR/123-306
E6TJN0_MYCSR/56-261
E6TTT1_BACCJ/117-291
E6TTT4_BACCJ/109-315
E6TWB8_BACCJ/13-199
E6TZP5_BACCJ/46-272
E6U176_BACCJ/106-275
E6U1T3_BACCJ/184-373
E6U399_ETHHY/106-292
E6U3A0_ETHHY/105-303
E6U5Y5_ETHHY/115-292
E6U6U1_ETHHY/117-295
E6U7K4_ETHHY/44-264
E6UBW9_RUMA7/122-300
E6UDN2_RUMA7/119-297
E6UE32_RUMA7/48-269
E6UEC3_RUMA7/103-300
E6UEC4_RUMA7/105-292
E6UET2_RUMA7/44-262
E6UL26_RUMA7/54-284
E6UM88_CLOTL/44-267
E6UNX9_CLOTL/122-299
E6UPC2_CLOTL/108-305
E6UPC3_CLOTL/109-296
E6UQV0_CLOTL/118-299
E6UT65_CLOTL/34-234
E6UTB2_CLOTL/485-696
E6UTW4_CLOTL/54-297
E6UUM3_VARPD/108-335
E6UUM4_VARPD/113-305
E6UUM6_VARPD/348-557
E6UUM9_VARPD/110-293
E6UUQ2_VARPD/116-296
E6UWM7_VARPD/1232-1422
E6UWP8_VARPD/474-685
E6V568_VARPD/685-864
E6VA53_VARPD/48-263
E6VF48_RHOPX/53-270
E6VLR9_RHOPX/105-311
E6VLS0_RHOPX/113-303
E6VLS2_RHOPX/119-300
E6VLS5_RHOPX/112-298
E6VTI9_DESAO/46-247
E6VXF5_DESAO/121-331
E6VXF6_DESAO/107-295
E6VXF8_DESAO/122-256
E6VXG1_DESAO/128-306
E6W054_DESIS/115-298
E6W056_DESIS/104-283
E6W0W9_DESIS/46-258
E6W1E3_DESIS/110-289
E6W2U1_DESIS/104-296
E6W7L8_PANSA/124-304
E6W8J5_PANSA/54-267
E6W952_PANSA/114-319
E6W953_PANSA/105-294
E6W955_PANSA/110-280
E6WFV8_PANSA/108-291
E6WQP3_PSEUU/109-312
E6WQP4_PSEUU/105-297
E6WQP8_PSEUU/120-300
E6WQZ4_PSEUU/115-285
E6WV96_PSEUU/49-264
E6WW01_PSEUU/109-306
E6WYM8_NITSE/65-259
E6WZR2_NITSE/160-330
E6X0N6_NITSE/117-252
E6X2W6_NITSE/106-273
E6X5W3_CELAD/110-306
E6X5W5_CELAD/107-286
E6X5W8_CELAD/119-288
E6XD70_CELAD/108-284
E6XE21_CELAD/107-288
E6XE30_CELAD/51-271
E6XFM4_SHEP2/120-324
E6XFM5_SHEP2/105-298
E6XFM7_SHEP2/114-280
E6XFN0_SHEP2/125-305
E6XL40_SHEP2/111-297
E6XQM1_SHEP2/53-264
E6YFT3_BARC7/43-265
E6YIJ0_BARC7/93-279
E6YIJ3_BARC7/126-304
E6YIJ5_BARC7/112-302
E6YIJ6_BARC7/105-308
E6YJR1_9RHIZ/43-265
E6YMM6_9RHIZ/93-279
E6YMM9_9RHIZ/126-304
E6YMN1_9RHIZ/112-302
E6YMN2_9RHIZ/105-309
E6YNV9_9RHIZ/43-265
E6YRZ8_9RHIZ/100-286
E6YS01_9RHIZ/126-304
E6YS03_9RHIZ/112-302
E6YS04_9RHIZ/105-309
E6YT85_9RHIZ/43-265
E6YWB2_9RHIZ/93-279
E6YWB5_9RHIZ/126-304
E6YWB7_9RHIZ/112-302
E6YWB8_9RHIZ/105-309
E6YXH1_9RHIZ/48-266
E6Z042_9RHIZ/110-296
E6Z045_9RHIZ/126-304
E6Z047_9RHIZ/112-302
E6Z048_9RHIZ/105-308
E6ZMD7_9BASI/76-306
E7A3K7_HAEIF/109-292
E7A441_HAEIF/50-287
E7A5D4_HAEIF/123-303
E7A5D7_HAEIF/110-280
E7A5D9_HAEIF/107-295
E7A5E0_HAEIF/111-315
E7A8T9_HELFC/64-269
E7A9T8_HELFC/42-231
E7AAH0_HELFC/113-278
E7AAW4_HELFC/166-344
E7ABZ4_HELFC/96-275
E7AG88_HAEIF/109-292
E7AGN5_HAEIF/50-287
E7AI15_HAEIF/123-303
E7AI18_HAEIF/110-280
E7AI20_HAEIF/107-295
E7AI21_HAEIF/111-315
E7B0K5_YERE1/54-270
E7B493_YERE1/93-273
E7B496_YERE1/110-286
E7B498_YERE1/106-295
E7B499_YERE1/114-319
E7B5Y2_YERE1/108-291
E7BEY2_NEIMW/148-332
E7BEY5_NEIMW/115-287
E7BEY9_NEIMW/106-296
E7BEZ1_NEIMW/112-316
E7BFQ1_NEIMW/45-268
E7BHM4_NEIMW/110-301
E7C1C9_9DELT/111-292
E7C1D2_9DELT/97-232
E7C1D4_9DELT/106-261
E7C1D5_9DELT/91-292
E7C1I2_9GAMM/107-292
E7C257_9BACT/71-247
E7E256_BACAM/35-238
E7FMR4_9LACO/47-277
E7FN25_9LACO/133-302
E7FP29_9LACO/54-283
E7FPG3_9LACO/108-293
E7FQX0_9LACO/110-314
E7FQX2_9LACO/116-292
E7FU09_ERYRH/101-271
E7FU35_ERYRH/111-280
E7FUC9_ERYRH/100-301
E7FUJ4_ERYRH/105-283
E7FX99_ERYRH/44-256
E7FYF2_9HELI/103-284
E7FZT3_9HELI/143-322
E7FZV1_9HELI/113-278
E7G0D0_9HELI/69-271
E7G0G7_9HELI/42-213
E7G1U9_CAMJE/95-266
E7G3D8_9HELI/103-273
E7G418_9HELI/143-322
E7G456_9HELI/42-213
E7G5C2_9HELI/113-278
E7G842_9FIRM/108-310
E7GCD4_9FIRM/105-274
E7GD68_9FIRM/194-407
E7GD77_9FIRM/96-296
E7GDS2_9FIRM/44-254
E7GE13_9FIRM/105-289
E7GF05_9FIRM/113-291
E7GJB4_CLOSY/44-263
E7GNK8_CLOSY/34-222
E7GS91_CLOSY/111-289
E7GT42_CLOSY/111-297
E7GT43_CLOSY/108-310
E7GT76_CLOSY/54-282
E7GTV6_CLOSY/116-296
E7GUX4_STRAP/108-277
E7GV48_STRAP/105-285
E7GWT0_STRAP/53-281
E7GXJ3_STRAP/116-309
E7GXL9_STRAP/117-290
E7GYY5_STRAP/42-259
E7GZE3_STRAP/45-273
E7H3J8_9BURK/111-293
E7H3P3_9BURK/110-290
E7H3P6_9BURK/139-333
E7H3P8_9BURK/122-312
E7H3P9_9BURK/107-321
E7H5D7_9BURK/61-276
E7H7H0_ECOLX/124-304
E7H7H3_ECOLX/110-280
E7H7H5_ECOLX/105-293
E7H7H6_ECOLX/90-295
E7H8D7_ECOLX/108-291
E7HBE0_ECOLX/54-268
E7HT91_ECOLX/108-291
E7HUC6_ECOLX/54-268
E7HYC8_ECOLX/124-304
E7HYD1_ECOLX/110-280
E7HYD3_ECOLX/105-293
E7HYD4_ECOLX/90-295
E7ICT8_ECOLX/54-268
E7IDP7_ECOLX/108-291
E7IEJ4_ECOLX/90-295
E7IEJ5_ECOLX/105-293
E7IEJ7_ECOLX/110-280
E7IEK0_ECOLX/124-304
E7IVC7_ECOLX/54-268
E7IXB4_ECOLX/108-291
E7IYB8_ECOLX/114-319
E7IYB9_ECOLX/105-293
E7IYC1_ECOLX/110-280
E7IYC4_ECOLX/124-304
E7J5T4_ECOLX/54-268
E7JC78_ECOLX/108-291
E7JCY9_ECOLX/109-314
E7JCZ0_ECOLX/105-293
E7JCZ2_ECOLX/110-280
E7JCZ5_ECOLX/124-304
E7JHK4_ECOLX/124-304
E7JHK7_ECOLX/110-280
E7JHK9_ECOLX/105-293
E7JHL0_ECOLX/90-295
E7JI40_ECOLX/108-291
E7JP22_ECOLX/54-268
E7JWJ4_SHISO/54-268
E7K1I2_SHISO/108-291
E7K3A1_SHISO/111-316
E7K3A2_SHISO/105-293
E7K3A4_SHISO/110-280
E7K3A7_SHISO/124-304
E7KSN5_YEASL/29-247
E7LI66_TRYCR/58-273
E7LYH1_YEASV/29-247
E7M7N4_9BACL/110-290
E7M7N5_9BACL/56-284
E7MA05_9BACL/117-297
E7MA07_9BACL/102-290
E7MA08_9BACL/106-314
E7MBE1_9BACL/112-317
E7MDQ5_STAAU/44-268
E7MEP8_STAAU/113-282
E7MEZ7_STAAU/111-295
E7MG52_STAAU/116-288
E7MGL6_STAAU/108-312
E7MIH1_STAAU/53-275
E7MM24_9FIRM/101-300
E7MM52_9FIRM/119-297
E7MMC7_9FIRM/183-371
E7MMM9_9FIRM/112-274
E7MPP7_9FIRM/49-275
E7MQY6_9FIRM/115-322
E7MRG1_STAAU/113-282
E7MSU7_STAAU/116-288
E7MTB0_STAAU/108-312
E7MU33_STAAU/111-295
E7MUA9_STAAU/44-268
E7MX99_STAAU/53-275
E7N3I8_9FIRM/44-271
E7N511_9FIRM/111-316
E7N512_9FIRM/118-306
E7N514_9FIRM/127-305
E7N516_9FIRM/117-296
E7N6M3_9ACTO/137-342
E7N6M4_9ACTO/130-320
E7N6M6_9ACTO/141-334
E7N6M9_9ACTO/131-339
E7NDJ0_9ACTO/23-234
E7NED5_9ACTO/194-436
E7NQ68_TREPH/125-305
E7NRE1_TREPH/150-376
E7NRN1_TREPH/120-302
E7NSN5_TREPH/51-287
E7NWD3_TREPH/47-254
E7NX08_TREPH/118-306
E7P2W7_PSESG/47-194
E7P9V8_PSESG/121-301
E7P9W1_PSESG/114-286
E7P9W3_PSESG/108-297
E7P9W4_PSESG/106-307
E7PB64_PSESG/108-291
E7PI91_PSESG/108-291
E7PK91_PSESG/106-307
E7PK92_PSESG/108-297
E7PK94_PSESG/114-286
E7PK97_PSESG/121-301
E7PRQ3_PSESG/47-194
E7PUQ1_STRDY/105-285
E7PVB2_STRDY/117-290
E7PZ52_STRDY/53-281
E7PZB6_STRDY/108-277
E7PZE8_STRDY/29-222
E7QJA3_YEASZ/29-247
E7QTD6_9EURY/44-269
E7R923_PICAD/28-243
E7RCU7_9BACL/115-318
E7RE60_9BACL/106-275
E7RF98_9BACL/107-311
E7RHK3_9BACL/117-291
E7RII2_9BACL/46-213
E7RK62_9BACL/107-291
E7RND1_9BACT/118-294
E7RND4_9BACT/107-285
E7RND6_9BACT/109-305
E7RNG4_9BACT/98-288
E7RPX3_9BACT/185-371
E7RTC1_9BACT/51-272
E7RWN0_9BURK/50-265
E7RYD6_9BURK/108-292
E7RYP5_9BURK/110-290
E7RYP8_9BURK/130-386
E7RYQ0_9BURK/106-311
E7RYQ1_9BURK/146-472
E7S2W9_STRAG/108-277
E7S3I3_STRAG/117-310
E7S439_STRAG/44-268
E7S4N3_STRAG/53-281
E7S500_STRAG/136-316
E7S5K6_STRAG/121-294
E7S7S0_9STRE/42-270
E7S8V5_9STRE/42-259
E7S9X7_9STRE/108-278
E7SA24_9STRE/116-309
E7SC83_9STRE/53-280
E7SCM0_9STRE/105-285
E7SCW7_9STRE/117-290
E7SHW2_SHIDY/108-291
E7SL06_SHIDY/54-268
E7SQY8_SHIDY/124-304
E7SQZ1_SHIDY/110-280
E7SQZ3_SHIDY/105-293
E7SQZ4_SHIDY/114-319
E7T0E6_SHIBO/114-319
E7T0E7_SHIBO/105-293
E7T0E9_SHIBO/110-280
E7T0F2_SHIBO/124-304
E7T2J5_SHIBO/54-268
E7T681_SHIBO/108-291
E7TD25_SHIFL/108-291
E7THA3_SHIFL/54-268
E7THR4_SHIFL/124-304
E7THR7_SHIFL/110-280
E7THR9_SHIFL/105-293
E7THS0_SHIFL/114-319
E7TMS3_ECO57/54-268
E7TQI0_ECO57/124-304
E7TQI3_ECO57/110-280
E7TQI5_ECO57/105-293
E7TQI6_ECO57/114-319
E7TSJ3_ECO57/108-291
E7U0V8_ECOLX/124-304
E7U0W1_ECOLX/110-280
E7U0W3_ECOLX/105-293
E7U0W4_ECOLX/114-319
E7U5E9_ECOLX/54-268
E7UBX3_ECOLX/108-291
E7UIU1_ECOLX/124-304
E7UIU4_ECOLX/110-280
E7UIU6_ECOLX/105-293
E7UIU7_ECOLX/114-319
E7UJI9_ECOLX/108-291
E7UKH5_ECOLX/54-268
E7V3S0_SALTY/54-265
E7V4C3_SALTY/108-291
E7V4U9_SALTY/124-304
E7V4V3_SALTY/105-293
E7V4V4_SALTY/114-319
E7V5W7_SALMO/54-267
E7V7W0_SALMO/90-295
E7V7W3_SALMO/105-293
E7V7X8_SALMO/110-280
E7V7Y2_SALMO/124-304
E7V8B7_SALMO/108-291
E7VJM3_SALMO/90-295
E7VJM4_SALMO/105-293
E7VJM6_SALMO/110-280
E7VJM9_SALMO/124-304
E7VPQ0_SALMO/108-291
E7VSR2_SALMO/54-267
E7VWM6_SALMO/54-267
E7VZV7_SALMO/124-304
E7VZW0_SALMO/110-280
E7VZW2_SALMO/105-293
E7VZW3_SALMO/90-295
E7W3B7_SALMO/108-291
E7W4P6_SALMO/54-267
E7WBX2_SALMO/124-304
E7WBX5_SALMO/110-280
E7WBX7_SALMO/105-293
E7WBX8_SALMO/90-295
E7WCJ3_SALMO/108-291
E7WHH3_SALMO/54-267
E7WRV0_SALMO/124-304
E7WRV3_SALMO/110-280
E7WRV5_SALMO/105-293
E7WRV6_SALMO/90-295
E7WSR1_SALMO/108-291
E7WTS9_SALMO/54-267
E7WWW6_SALMO/108-291
E7WXS0_SALMO/90-295
E7WXS1_SALMO/105-293
E7WXS3_SALMO/110-280
E7WXS6_SALMO/124-304
E7X7J5_SALMO/108-291
E7XBQ4_SALMO/114-319
E7XBQ5_SALMO/105-293
E7XBQ7_SALMO/110-280
E7XBR0_SALMO/124-304
E7XDI0_SALMO/54-267
E7XGE9_SALMO/114-319
E7XGF0_SALMO/105-293
E7XGF2_SALMO/110-280
E7XGF5_SALMO/124-304
E7XLU2_SALMO/54-267
E7XRP3_SALMO/108-291
E7XUA6_SALMO/54-267
E7XWM2_SALMO/108-291
E7Y4S7_SALMO/114-319
E7Y4S8_SALMO/105-293
E7Y4T0_SALMO/110-280
E7Y4T3_SALMO/124-304
E7Y5V4_SALMO/124-304
E7Y5V7_SALMO/110-280
E7Y5V9_SALMO/105-293
E7Y5W0_SALMO/114-319
E7Y6U5_SALMO/108-291
E7Y7Y2_SALMO/54-267
E7YMA1_SALMO/108-291
E7YNK3_SALMO/54-267
E7YTF0_SALMO/114-319
E7YTF1_SALMO/105-293
E7YTF3_SALMO/110-280
E7YTF6_SALMO/124-304
E7YV60_SALMO/54-267
E7Z0K0_SALMO/114-319
E7Z0K1_SALMO/105-293
E7Z0K3_SALMO/110-280
E7Z0K6_SALMO/124-304
E7Z4N6_SALMO/108-291
E7Z6A5_SALMO/54-267
E7ZGJ6_SALMO/108-291
E7ZGV9_SALMO/114-319
E7ZGW0_SALMO/105-293
E7ZGW2_SALMO/110-280
E7ZGW5_SALMO/124-304
E7ZK51_SALMO/54-267
E7ZNX4_SALMO/108-291
E7ZPM4_SALMO/124-304
E7ZPM7_SALMO/110-280
E7ZPM9_SALMO/105-293
E7ZPN0_SALMO/114-319
E7ZW07_SALMO/54-267
E8A281_SALMO/90-295
E8A282_SALMO/105-293
E8A284_SALMO/110-280
E8A287_SALMO/124-304
E8A2Z4_SALMO/108-291
E8A6P6_SALMO/54-267
E8AE55_SALMO/108-291
E8AGE3_SALMO/110-280
E8AGE5_SALMO/105-293
E8AGE6_SALMO/114-319
E8AH80_SALMO/124-304
E8AIX5_SALMO/54-267
E8AM00_SALMO/114-319
E8AM01_SALMO/105-293
E8AM03_SALMO/110-280
E8AMA8_SALMO/124-304
E8ARX9_SALMO/108-291
E8AXF5_SALMO/114-319
E8AXF6_SALMO/105-293
E8AXF8_SALMO/110-280
E8AXG1_SALMO/124-304
E8B1C3_SALMO/54-267
E8B389_SALMO/108-291
E8B861_SALMO/124-304
E8B864_SALMO/110-280
E8B866_SALMO/105-293
E8B867_SALMO/114-319
E8BCX0_SALMO/54-267
E8BG46_SALMO/108-291
E8BKM3_SALMO/54-267
E8BTN1_SALMO/108-291
E8BVA4_SALMO/114-319
E8BVA5_SALMO/105-293
E8BVA7_SALMO/110-280
E8BVB0_SALMO/124-304
E8BX27_SALMO/114-319
E8BX28_SALMO/105-293
E8BX30_SALMO/110-280
E8BX33_SALMO/124-304
E8BYK4_SALMO/54-267
E8C548_SALMO/108-291
E8C9K9_SALMO/54-267
E8CB73_SALMO/108-291
E8CDK0_SALMO/124-304
E8CDK3_SALMO/110-280
E8CDK5_SALMO/105-293
E8CDK6_SALMO/114-319
E8CLF9_SALMO/54-267
E8CRN4_SALMO/124-304
E8CRN7_SALMO/110-280
E8CRN9_SALMO/105-293
E8CRP0_SALMO/90-295
E8CTX3_SALMO/108-291
E8D6Q8_SALMO/54-267
E8D7B3_SALMO/124-304
E8D7B6_SALMO/110-280
E8D7B8_SALMO/105-293
E8D7B9_SALMO/90-295
E8D8F6_SALMO/108-291
E8DBD8_SALMO/108-291
E8DGD1_SALMO/90-295
E8DGD2_SALMO/105-293
E8DGD4_SALMO/110-280
E8DGD7_SALMO/124-304
E8DK42_SALMO/54-267
E8DND1_SALMO/54-267
E8DVS9_SALMO/108-291
E8DWS1_SALMO/124-304
E8DWS4_SALMO/110-280
E8DWS6_SALMO/105-293
E8DWS7_SALMO/90-295
E8DZG5_SALMO/108-291
E8E0B9_SALMO/90-295
E8E0C0_SALMO/105-293
E8E0C2_SALMO/110-280
E8E0C5_SALMO/124-304
E8E2Q7_SALMO/54-267
E8E9W3_SALMO/54-267
E8ECJ1_SALMO/124-304
E8ECJ4_SALMO/110-280
E8ECJ6_SALMO/105-293
E8ECJ7_SALMO/90-295
E8EG08_SALMO/108-190
E8ENA3_SALMO/54-267
E8EVC9_SALMO/108-291
E8EW82_SALMO/90-295
E8EW83_SALMO/105-293
E8EW85_SALMO/110-280
E8EW88_SALMO/124-304
E8EYN9_SALMO/54-267
E8F0H0_SALMO/124-304
E8F0H3_SALMO/110-280
E8F0H5_SALMO/105-293
E8F0H6_SALMO/90-295
E8F3V8_SALMO/108-291
E8FCR3_SALMO/54-267
E8FH48_SALMO/90-295
E8FH49_SALMO/105-293
E8FH51_SALMO/110-280
E8FH54_SALMO/124-304
E8FJ12_SALMO/108-291
E8FQH3_SALMO/108-291
E8FUZ3_SALMO/124-304
E8FUZ6_SALMO/110-280
E8FUZ8_SALMO/105-293
E8FUZ9_SALMO/90-295
E8FZP3_SALMO/54-267
E8G0I0_SALMO/108-291
E8G312_SALMO/124-304
E8G315_SALMO/110-280
E8G317_SALMO/105-293
E8G318_SALMO/90-295
E8GBD5_SALMO/54-267
E8GIZ2_SALMO/108-291
E8GJY5_SALMO/124-304
E8GJY8_SALMO/110-280
E8GJZ0_SALMO/105-293
E8GJZ1_SALMO/90-295
E8GNQ1_SALMO/54-267
E8GS34_SALMO/90-295
E8GS35_SALMO/105-293
E8GS37_SALMO/110-280
E8GS40_SALMO/124-304
E8GUK2_SALMO/54-267
E8GW51_SALMO/108-291
E8H1Z1_ECO57/114-319
E8H1Z2_ECO57/105-293
E8H1Z4_ECO57/110-280
E8H1Z7_ECO57/124-304
E8H4H0_ECO57/54-268
E8HAF7_ECO57/108-291
E8HFQ4_ECOLX/114-319
E8HFQ5_ECOLX/105-293
E8HFQ7_ECOLX/110-280
E8HFR0_ECOLX/124-304
E8HIA3_ECOLX/54-268
E8HNN0_ECOLX/108-291
E8HUJ2_ECOLX/114-319
E8HUJ3_ECOLX/105-293
E8HUJ5_ECOLX/110-280
E8HUJ8_ECOLX/124-304
E8HXC0_ECOLX/54-268
E8I360_ECOLX/108-291
E8I8B9_ECOLX/114-319
E8I8C0_ECOLX/105-293
E8I8C2_ECOLX/110-280
E8I8C5_ECOLX/124-304
E8IAQ5_ECOLX/54-268
E8IH98_ECOLX/108-291
E8IM98_ECOLX/114-319
E8IM99_ECOLX/105-293
E8IMA1_ECOLX/110-280
E8IMA4_ECOLX/124-304
E8INW1_ECOLX/54-268
E8IV37_ECOLX/108-291
E8J163_ECO57/114-319
E8J164_ECO57/105-293
E8J166_ECO57/110-280
E8J169_ECO57/124-304
E8J425_ECO57/54-268
E8J9Q2_ECO57/108-291
E8JF48_9ACTO/138-342
E8JFN5_9ACTO/186-417
E8JFW6_9ACTO/112-297
E8JFW9_9ACTO/123-311
E8JFX1_9ACTO/113-301
E8JHV2_9ACTO/63-284
E8JM21_STREI/117-290
E8JM75_STREI/105-285
E8JNN0_STREI/56-279
E8JNX9_STREI/44-268
E8JP90_STREI/53-281
E8JPW3_STREI/117-310
E8JQ17_STREI/108-277
E8JS38_STRCR/116-309
E8JSC6_STRCR/105-285
E8JTZ7_STRCR/53-281
E8JUN2_STRCR/122-295
E8JVS0_STRCR/46-274
E8JWH0_STRCR/42-259
E8JX54_STRCR/108-278
E8JYM9_9STRE/117-290
E8JYS3_9STRE/116-309
E8JYT0_9STRE/108-278
E8JYU4_9STRE/53-281
E8JZ00_9STRE/44-270
E8K280_9STRE/42-259
E8K2V1_9STRE/105-285
E8K3B5_STRPA/117-290
E8K3M6_STRPA/153-333
E8K3U7_STRPA/53-281
E8K661_STRPA/116-309
E8K6A5_STRPA/108-278
E8K797_STRPA/42-259
E8K824_STRPA/47-275
E8K9S4_9STRE/44-270
E8KAH9_9STRE/117-290
E8KAM2_9STRE/116-309
E8KAN0_9STRE/108-278
E8KAP4_9STRE/53-281
E8KD28_9STRE/42-259
E8KDK6_9STRE/105-285
E8KFU2_9PAST/121-324
E8KFU3_9PAST/106-301
E8KFU5_9PAST/111-278
E8KFU8_9PAST/123-303
E8KH95_9PAST/54-267
E8KK72_9PAST/111-294
E8KM02_STRSA/42-259
E8KMW1_STRSA/108-278
E8KN19_STRSA/116-309
E8KQH5_STRSA/53-281
E8KQS7_STRSA/105-285
E8KQW7_STRSA/126-299
E8KS36_STRSA/46-273
E8KTK7_STRVE/128-308
E8KTQ6_STRVE/44-268
E8KUK0_STRVE/53-281
E8KVS2_STRVE/117-290
E8KWM5_STRVE/44-268
E8KWS4_STRVE/116-309
E8KX18_STRVE/108-277
E8L3E5_9RHIZ/46-267
E8L4A9_9RHIZ/112-298
E8L4B2_9RHIZ/119-304
E8L4B4_9RHIZ/113-301
E8L4B5_9RHIZ/102-305
E8L9Z7_9RHIZ/93-273
E8LC32_9FIRM/44-272
E8LFJ8_9FIRM/114-294
E8LFK0_9FIRM/122-300
E8LFK2_9FIRM/105-293
E8LFK3_9FIRM/111-315
E8LJN3_9GAMM/53-280
E8LKV0_9GAMM/118-328
E8LKV1_9GAMM/105-297
E8LKV3_9GAMM/113-281
E8LKX2_9GAMM/125-305
E8LKY1_9GAMM/96-279
E8LNE9_9VIBR/127-307
E8LNF2_9VIBR/115-284
E8LNF4_9VIBR/105-294
E8LNF5_9VIBR/117-318
E8LUN9_9VIBR/54-269
E8LX75_9VIBR/108-291
E8M2E4_9VIBR/108-291
E8M7F7_9VIBR/117-318
E8M7F8_9VIBR/105-294
E8M7G0_9VIBR/115-284
E8M7G3_9VIBR/127-307
E8MCJ4_9VIBR/54-269
E8MDY8_BIFL2/123-332
E8MDZ1_BIFL2/44-277
E8ME11_BIFL2/130-332
E8ME14_BIFL2/106-303
E8ME16_BIFL2/114-304
E8MGH0_BIFL2/77-310
E8MR38_BIFLS/118-315
E8MR41_BIFLS/130-332
E8MUI3_BIFL1/123-332
E8MUI6_BIFL1/44-277
E8MUL7_BIFL1/130-332
E8MUM0_BIFL1/106-303
E8MUM2_BIFL1/114-304
E8MX28_BIFL1/77-310
E8MYM4_ANATU/130-317
E8MYM6_ANATU/115-296
E8MYN0_ANATU/106-293
E8N3S5_ANATU/115-325
E8N546_ANATU/58-296
E8N846_MICTS/119-295
E8N849_MICTS/134-328
E8N851_MICTS/115-304
E8NAC0_MICTS/133-340
E8NE56_MICTS/49-280
E8NGY4_BACMY/117-291
E8NJV9_SALET/114-319
E8NJW0_SALET/105-293
E8NJW2_SALET/110-280
E8NJW5_SALET/124-304
E8NLE1_SALET/108-291
E8NQ32_SALET/54-265
E8NWP8_YERPH/108-291
E8P3F0_YERPH/114-319
E8P3F1_YERPH/110-299
E8P3F3_YERPH/110-280
E8P3F6_YERPH/124-304
E8P4Q4_YERPH/54-277
E8P9C0_ACIB1/110-283
E8PCF2_ACIB1/53-269
E8PEK3_ACIB1/119-304
E8PEK4_ACIB1/108-313
E8PFV7_ACIB1/127-307
E8PH87_ACIB1/108-295
E8PJJ4_THESS/40-259
E8PK32_THESS/107-279
E8PK35_THESS/99-265
E8PK38_THESS/103-282
E8PLP7_THESS/43-193
E8PME2_THESS/108-303
E8Q5P8_BLOVB/131-336
E8Q5P9_BLOVB/105-297
E8Q5Q1_BLOVB/112-285
E8Q5Q4_BLOVB/124-304
E8Q757_BLOVB/55-301
E8Q7C9_STRED/71-264
E8Q9K4_STRED/45-269
E8QA23_STRED/44-268
E8QAY4_STRED/53-281
E8QC60_STRED/105-285
E8QCA9_STRED/117-290
E8QCY4_STRED/108-277
E8QED5_HELP7/72-273
E8QEX3_HELP7/52-274
E8QFR8_HELP7/173-351
E8QG30_HELP7/119-283
E8QGJ5_HELP7/100-263
E8QKD4_HELP4/72-273
E8QKT6_HELP4/47-269
E8QLF6_HELP4/100-285
E8QLT7_HELP4/119-283
E8QM45_HELP4/173-351
E8QMQ5_HELPR/72-273
E8QN81_HELPR/49-273
E8QNY8_HELPR/100-269
E8QPB5_HELPR/119-283
E8QPM7_HELPR/173-351
E8QRU3_HELPW/173-351
E8QU12_HELPW/72-273
E8QUX5_HELPW/49-255
E8QVL9_HELPW/100-290
E8QVX0_HELPW/119-283
E8R5U4_ISOPI/64-296
E8RBK6_9DELT/44-263
E8RD67_9DELT/114-326
E8RD67_9DELT/631-831
E8RD69_9DELT/115-294
E8RD71_9DELT/111-290
E8REK5_9DELT/124-310
E8RNB0_9CAUL/50-267
E8RRK2_9CAUL/120-305
E8RRX9_9CAUL/141-323
E8RRY1_9CAUL/109-299
E8RRY2_9CAUL/102-310
E8RYU3_MICSL/51-278
E8S5U7_MICSL/55-269
E8S5V2_MICSL/123-321
E8S5V3_MICSL/108-295
E8S5V7_MICSL/122-304
E8S986_MICSL/116-282
E8SEQ8_STAPH/108-312
E8SFP0_STAPH/116-288
E8SIR8_STAPH/44-268
E8SJ86_STAPH/106-275
E8SK36_STAPH/53-275
E8SKL5_STAPH/111-295
E8SLB7_NEIGO/45-268
E8SP27_NEIGO/110-301
E8SRR9_NEIGO/111-295
E8SRS2_NEIGO/115-287
E8SRS6_NEIGO/106-296
E8SRS8_NEIGO/112-316
E8SS07_GEOS2/111-298
E8ST59_GEOS2/106-275
E8SYF5_GEOS2/106-312
E8SYF8_GEOS2/117-291
E8T1L5_GEOS2/46-274
E8T232_THEA1/85-253
E8T4N3_THEA1/40-254
E8T6I4_THEA1/105-284
E8T6N6_THEA1/102-277
E8T6N7_THEA1/111-307
E8TBE2_MESCW/48-270
E8TF49_MESCW/106-309
E8TF50_MESCW/112-302
E8TF52_MESCW/119-297
E8TF55_MESCW/112-298
E8TP63_MESCW/498-716
E8TR36_ALIDB/116-303
E8TR70_ALIDB/110-293
E8TR73_ALIDB/213-420
E8TR75_ALIDB/118-306
E8TR76_ALIDB/110-319
E8TTB3_ALIDB/58-276
E8TZJ9_ALIDB/475-686
E8U3R8_DEIML/517-735
E8U3V8_DEIML/42-199
E8U577_DEIML/42-258
E8U8A8_DEIML/108-295
E8U8B1_DEIML/100-252
E8U8B4_DEIML/97-206
E8U8H5_DEIML/528-746
E8UBL5_DEIML/107-306
E8UDC7_TAYEM/47-262
E8UEF7_TAYEM/110-294
E8UEG0_TAYEM/126-301
E8UEG2_TAYEM/101-304
E8UEG2_TAYEM/569-757
E8UEU0_TAYEM/96-280
E8UKJ2_STREJ/115-288
E8UL46_STREJ/116-309
E8ULT4_STREJ/104-284
E8UM58_STREJ/53-281
E8UMF6_STREJ/40-257
E8UMH5_STREJ/45-268
E8UPC3_STREJ/108-277
E8UR21_THEBF/107-305
E8UR22_THEBF/113-298
E8UR24_THEBF/113-291
E8USK5_THEBF/483-693
E8USV3_THEBF/53-287
E8UTR0_THEBF/114-294
E8UUR3_THEBF/25-158
E8UUT2_THEBF/44-267
E8UXP6_TERSS/112-321
E8V5C1_TERSS/55-290
E8V5L5_TERSS/112-303
E8V7P6_TERSS/114-306
E8V7Q0_TERSS/113-293
E8V7Q4_TERSS/111-291
E8V9K8_BACST/107-313
E8V9L1_BACST/118-292
E8VAB1_BACST/111-292
E8VCL4_BACST/35-238
E8VGC1_BACST/46-274
E8VHQ2_BACST/106-275
E8VN36_VIBVU/54-267
E8VRE9_VIBVU/127-307
E8VRF2_VIBVU/113-285
E8VRF4_VIBVU/105-294
E8VRF5_VIBVU/115-317
E8VS72_VIBVU/108-291
E8VZE2_STRFA/171-373
E8VZE3_STRFA/107-294
E8VZE5_STRFA/139-324
E8VZX0_STRFA/115-297
E8W7C4_STRFA/113-315
E8WAZ7_STRFA/110-337
E8WDD1_STRFA/62-266
E8WLS4_GEOS8/44-259
E8WSG1_GEOS8/110-289
E8WSG4_GEOS8/113-290
E8WSG6_GEOS8/112-298
E8WSG7_GEOS8/107-313
E8WWN3_ACISM/64-258
E8WX86_ACISM/117-297
E8WX94_ACISM/113-293
E8WX99_ACISM/117-303
E8WXA0_ACISM/109-311
E8WYD3_ACISM/115-306
E8XBG9_SALT4/108-291
E8XF20_SALT4/54-265
E8XH34_SALT4/114-319
E8XH35_SALT4/105-293
E8XH37_SALT4/110-280
E8XH40_SALT4/124-304
E8XRW4_RAHSY/54-272
E8XTB5_RAHSY/128-308
E8XTB8_RAHSY/110-280
E8XTC0_RAHSY/105-294
E8XTZ0_RAHSY/114-319
E8XXH9_RAHSY/108-293
E8Y340_ECOKO/108-291
E8YD34_ECOKO/54-268
E8YDJ9_ECOKO/124-304
E8YDK2_ECOKO/110-280
E8YDK4_ECOKO/105-293
E8YDK5_ECOKO/114-319
E8YFD9_9BURK/109-295
E8YFY2_9BURK/110-290
E8YFY5_9BURK/130-338
E8YFY7_9BURK/113-303
E8YFY8_9BURK/115-329
E8YQX3_9BURK/47-270
E8ZAB8_9BURK/451-662
E8ZAB9_9BURK/486-698
E8ZM57_CLOB0/482-693
E8ZMD1_CLOB0/110-307
E8ZMD2_CLOB0/113-300
E8ZPT3_CLOB0/122-295
E8ZQJ5_CLOB0/116-295
E8ZSP3_CLOB0/41-272
E8ZTU4_CLOB0/44-272
E8ZXP0_SALET/114-319
E8ZXP1_SALET/105-293
E8ZXP3_SALET/110-280
E8ZXP6_SALET/124-304
E9A429_SALET/54-267
E9AA56_SALET/108-291
E9AT38_LEIME/109-293
E9BTY3_LEIDO/112-299
E9CGU0_9EUKA/192-374
E9CM01_9ENTR/108-291
E9CPF8_9ENTR/124-304
E9CPG1_9ENTR/110-280
E9CPG3_9ENTR/105-294
E9CPG4_9ENTR/114-319
E9CPL9_9ENTR/69-282
E9D0Y8_COCPS/25-236
E9DKK0_9STRE/44-268
E9DKN8_9STRE/106-286
E9DLP7_9STRE/44-268
E9DNM5_9STRE/117-290
E9DNY6_9STRE/47-275
E9DPN6_9STRE/108-277
E9DPX4_9STRE/116-309
E9E4Y9_METAQ/53-275
E9ET15_METAR/53-273
E9FEQ6_9STRE/42-259
E9FGC1_9STRE/117-290
E9FGF3_9STRE/53-281
E9FHU2_9STRE/108-278
E9FHU9_9STRE/116-309
E9FI52_9STRE/105-285
E9FIJ5_9STRE/44-270
E9FKF6_9STRE/117-290
E9FKJ2_9STRE/108-278
E9FKK0_9STRE/116-309
E9FMK9_9STRE/44-261
E9FMW8_9STRE/53-281
E9FN46_9STRE/105-285
E9FNZ1_9STRE/44-270
E9FT03_DAPPU/75-287
E9J2Y7_SOLIN/74-311
E9L1F5_9ZZZZ/107-294
E9L1P8_9ZZZZ/107-294
E9RG83_RHOER/66-305
E9RL39_LACRE/109-294
E9RLR9_LACRE/54-281
E9RLY0_LACRE/46-274
E9RN86_LACRE/117-292
E9RNS3_LACRE/111-335
E9RPM0_LACRE/108-277
E9RPP6_LACRE/45-264
E9RRI2_9FIRM/2-149
E9RVW5_9FIRM/108-310
E9RWA1_9FIRM/114-291
E9RXP9_9FIRM/109-329
E9RYQ2_9FIRM/56-286
E9RZK9_9FIRM/116-296
E9S0B4_TREDE/118-304
E9S3V5_TREDE/133-313
E9S687_TREDE/146-303
E9S6Y5_TREDE/49-286
E9S6Y6_TREDE/120-302
E9S826_RUMAL/119-297
E9SAS3_RUMAL/123-301
E9SAX7_RUMAL/48-269
E9SB77_RUMAL/109-306
E9SB78_RUMAL/105-292
E9SCT8_RUMAL/54-284
E9SDY5_RUMAL/44-262
E9SLI0_CLOSY/111-297
E9SLI1_CLOSY/108-310
E9SLQ7_CLOSY/111-289
E9SNS7_CLOSY/44-263
E9SSB2_CLOSY/35-223
E9SSK2_CLOSY/116-296
E9STF3_CLOSY/54-282
E9SXE2_COREQ/61-266
E9T6K4_COREQ/146-357
E9T6K5_COREQ/132-322
E9T6K7_COREQ/126-301
E9T6L0_COREQ/119-313
E9T6X1_COREQ/59-302
E9T9M2_ECOLX/54-268
E9TE15_ECOLX/96-279
E9TIG7_ECOLX/124-304
E9TIH0_ECOLX/110-280
E9TIH2_ECOLX/105-293
E9TIH3_ECOLX/90-295
E9TQ80_ECOLX/54-268
E9TUV4_ECOLX/96-279
E9TZ38_ECOLX/90-295
E9TZ39_ECOLX/105-293
E9TZ41_ECOLX/110-280
E9TZ44_ECOLX/124-304
E9U7P7_ECOLX/54-268
E9UAB6_ECOLX/90-295
E9UAB7_ECOLX/105-293
E9UAB9_ECOLX/110-280
E9UAC2_ECOLX/124-304
E9UJC1_ECOLX/96-279
E9UTK5_9ACTO/168-346
E9UU24_9ACTO/55-282
E9UYS5_9ACTO/102-289
E9V056_9ACTO/51-278
E9V1I4_9ACTO/120-302
E9V1I7_9ACTO/137-322
E9V1I9_9ACTO/132-333
E9V920_ECOLX/54-268
E9VBP0_ECOLX/124-304
E9VBP3_ECOLX/110-280
E9VBP5_ECOLX/105-293
E9VBP6_ECOLX/114-319
E9VC09_ECOLX/108-291
E9VRC6_ECOLX/54-268
E9VSG6_ECOLX/108-291
E9VTA9_ECOLX/114-319
E9VTB0_ECOLX/105-293
E9VTB2_ECOLX/110-280
E9VTB5_ECOLX/124-304
E9W1Q7_ECOLX/108-291
E9W2C9_ECOLX/114-319
E9W2D0_ECOLX/105-293
E9W2D2_ECOLX/110-280
E9W2D5_ECOLX/124-304
E9W3L7_ECOLX/54-268
E9WH16_ECOLX/54-268
E9WKE3_ECOLX/108-291
E9WL20_ECOLX/114-319
E9WL21_ECOLX/105-293
E9WL23_ECOLX/110-280
E9WL26_ECOLX/124-304
E9WVY3_ECOLX/54-268
E9WYN8_ECOLX/108-291
E9WZ80_ECOLX/124-304
E9WZ83_ECOLX/110-280
E9WZ85_ECOLX/105-293
E9WZ86_ECOLX/114-319
E9X8Z8_ECOLX/108-291
E9X9T6_ECOLX/114-319
E9X9T7_ECOLX/105-293
E9X9T9_ECOLX/110-280
E9X9U2_ECOLX/124-304
E9XCA9_ECOLX/54-268
E9XKS7_ECOLX/54-268
E9XQN5_ECOLX/124-304
E9XQN8_ECOLX/110-280
E9XQP0_ECOLX/105-293
E9XQP1_ECOLX/114-319
E9XRE9_ECOLX/108-291
E9Y1D3_ECOLX/54-268
E9Y4N4_ECOLX/108-291
E9Y5B8_ECOLX/114-319
E9Y5B9_ECOLX/105-293
E9Y5C1_ECOLX/110-280
E9Y5C4_ECOLX/124-304
E9YB88_ECOLX/54-268
E9YHU2_ECOLX/114-319
E9YHU3_ECOLX/105-293
E9YHU5_ECOLX/110-280
E9YHU8_ECOLX/124-304
E9YIH0_ECOLX/108-291
E9YQH8_ECOLX/54-268
E9YX30_ECOLX/108-291
E9YYY5_ECOLX/124-304
E9YYY8_ECOLX/110-280
E9YYZ0_ECOLX/105-293
E9YYZ1_ECOLX/114-319
E9Z9M5_ESCFE/54-276
E9ZAH4_ESCFE/124-304
E9ZAH7_ESCFE/110-280
E9ZAH9_ESCFE/105-293
E9ZAI0_ESCFE/114-319
E9ZBR1_ESCFE/108-291
E9ZKS0_MYCTU/120-309
E9ZKS3_MYCTU/121-294
E9ZKS5_MYCTU/55-242
E9ZKS6_MYCTU/137-341
E9ZLM9_MYCTU/69-309
E9ZQE4_MYCTU/56-265
E9ZST8_NEIME/112-316
E9ZST9_NEIME/106-296
E9ZSU3_NEIME/115-287
E9ZSU6_NEIME/111-295
E9ZUG2_NEIME/110-301
E9ZVP4_NEIME/45-268
E9ZYI3_NEIME/112-316
E9ZYI5_NEIME/106-296
E9ZYI9_NEIME/115-287
E9ZYJ2_NEIME/111-295
F0A040_NEIME/110-301
F0A159_NEIME/45-268
F0A3R3_NEIME/112-316
F0A3R5_NEIME/90-280
F0A3R9_NEIME/115-287
F0A3S2_NEIME/148-332
F0A5P0_NEIME/110-301
F0A6K1_NEIME/45-268
F0A9J5_NEIME/112-316
F0A9J7_NEIME/106-296
F0A9K1_NEIME/115-287
F0A9K4_NEIME/111-295
F0AB41_NEIME/110-301
F0AC79_NEIME/45-268
F0AF81_NEIME/112-316
F0AF83_NEIME/117-307
F0AF87_NEIME/115-287
F0AF90_NEIME/148-332
F0AH01_NEIME/110-301
F0AHR0_NEIME/45-268
F0AKT0_NEIME/112-316
F0AKT2_NEIME/106-296
F0AKT6_NEIME/115-287
F0AKT9_NEIME/111-295
F0AMW7_NEIME/110-301
F0ANS3_NEIME/45-268
F0ARD4_NEIME/112-316
F0ARD6_NEIME/90-280
F0ARE0_NEIME/115-287
F0ARE3_NEIME/111-295
F0ASZ9_NEIME/110-301
F0AU84_NEIME/45-268
F0AX93_NEIME/112-316
F0AX94_NEIME/106-296
F0AX98_NEIME/115-287
F0AXA1_NEIME/111-295
F0AYT0_NEIME/110-301
F0AZY3_NEIME/45-268
F0B2S3_NEIME/112-316
F0B2S5_NEIME/133-323
F0B2S9_NEIME/115-287
F0B2T2_NEIME/148-332
F0B4L2_NEIME/110-301
F0B5Q5_NEIME/45-268
F0BBK8_9XANT/109-294
F0BCK9_9XANT/120-300
F0BCL3_9XANT/106-303
F0BCL4_9XANT/105-308
F0BFK8_9XANT/48-263
F0BKM1_9XANT/28-198
F0BN73_9XANT/48-273
F0BP53_9XANT/120-300
F0BP57_9XANT/106-303
F0BP58_9XANT/105-308
F0BPT1_9XANT/134-304
F0BY93_9XANT/1-181
F0C130_9XANT/84-254
F0C2J1_9XANT/48-273
F0C7Q9_9XANT/109-294
F0CC96_9XANT/105-308
F0CC97_9XANT/106-303
F0CCA1_9XANT/120-300
F0D1E6_STAAU/116-288
F0D233_STAAU/108-312
F0D2L4_STAAU/44-268
F0D5Y8_STAAU/106-275
F0D6X5_STAAU/111-295
F0D702_STAAU/53-275
F0DA44_STAAU/108-312
F0DCJ8_STAAU/44-268
F0DDS7_STAAU/111-295
F0DE78_STAAU/116-288
F0DGD8_STAAU/53-275
F0DGI3_STAAU/106-275
F0DHR4_9FIRM/113-311
F0DHR5_9FIRM/109-295
F0DHR7_9FIRM/122-299
F0DHS0_9FIRM/111-291
F0DNS5_9FIRM/56-291
F0DPC4_9FIRM/46-273
F0DRA5_9FIRM/44-267
F0DVF9_9FIRM/483-693
F0DVI2_9FIRM/53-215
F0DW97_9FIRM/113-291
F0DW99_9FIRM/108-293
F0DWA0_9FIRM/108-306
F0DWK1_9FIRM/114-294
F0E799_9PSED/121-301
F0E7A3_9PSED/116-244
F0E7A5_9PSED/107-296
F0E7A7_9PSED/106-315
F0EB70_9PSED/108-291
F0EC09_9PSED/47-199
F0EHN1_ENTCA/125-329
F0EHW6_ENTCA/59-286
F0EI16_ENTCA/105-286
F0ELI8_ENTCA/110-279
F0EP22_ENTCA/117-292
F0EPN3_ENTCA/44-273
F0ET75_HAEPA/54-290
F0EUI4_HAEPA/109-292
F0EUQ6_HAEPA/123-303
F0EUQ9_HAEPA/111-281
F0EUR1_HAEPA/107-295
F0EUR2_HAEPA/110-314
F0EVX2_9NEIS/146-353
F0EVX5_9NEIS/109-299
F0EVX8_9NEIS/113-285
F0EWA0_9NEIS/76-301
F0EXU8_9NEIS/110-294
F0EZ20_9NEIS/110-294
F0F495_9BACT/163-356
F0F7B4_9BACT/118-294
F0F7B7_9BACT/162-340
F0F7B9_9BACT/145-341
F0FAG4_9BACT/51-269
F0FAN8_9BACT/113-300
F0FBU7_STRSA/108-278
F0FC04_STRSA/116-309
F0FEQ4_STRSA/105-285
F0FEU5_STRSA/53-281
F0FEY5_STRSA/126-299
F0FFY6_STRSA/46-273
F0FHC1_STRSA/46-263
F0FI76_STRSA/108-278
F0FIC9_STRSA/116-309
F0FKJ4_STRSA/53-281
F0FKV3_STRSA/105-285
F0FKZ2_STRSA/126-299
F0FM87_STRSA/42-259
F0FNM4_STRSA/46-274
F0FQP2_STRSA/46-263
F0FRY1_STRSA/53-281
F0FS24_STRSA/126-299
F0FSA6_STRSA/105-285
F0FT73_STRSA/116-309
F0FTC7_STRSA/108-278
F0FVK2_STRSA/100-273
F0G8L0_9BURK/108-294
F0G8Q6_9BURK/47-270
F0GHG2_9BURK/115-323
F0GHG3_9BURK/108-131
F0GHG4_9BURK/1-94
F0GHG7_9BURK/119-330
F0GL00_9BURK/110-290
F0GLY7_9LACO/117-340
F0GM49_9LACO/111-280
F0GMA2_9LACO/118-298
F0GMB5_9LACO/44-263
F0GMF7_9LACO/54-285
F0GMP2_9LACO/45-266
F0GPD6_9LACO/107-291
F0GQT4_9LACO/117-340
F0GR01_9LACO/118-298
F0GR16_9LACO/44-263
F0GR42_9LACO/54-285
F0GRE6_9LACO/107-291
F0GS14_9LACO/111-280
F0GSA8_9LACO/45-266
F0GTR0_9FIRM/112-296
F0GUC7_9FIRM/54-285
F0GUD9_9FIRM/117-298
F0GUM8_9FIRM/45-266
F0GWT5_9FIRM/1-165
F0GXQ2_9FIRM/109-302
F0GZ76_9FIRM/47-268
F0GZK0_9FIRM/117-298
F0GZL5_9FIRM/54-285
F0H0W2_9FIRM/101-276
F0H1I7_9FIRM/109-301
F0H337_9FIRM/112-296
F0H6J1_9BACT/51-269
F0H6Z8_9BACT/118-294
F0H701_9BACT/107-285
F0H703_9BACT/109-305
F0H8K4_9BACT/113-300
F0HA51_9BACT/97-289
F0HC65_9FIRM/109-296
F0HCK5_9FIRM/109-296
F0HE87_9FIRM/107-276
F0HF45_9FIRM/46-269
F0HGR2_9FIRM/200-391
F0HH15_9FIRM/118-291
F0HH17_9FIRM/104-307
F0HHM0_9FIRM/99-302
F0HJI9_9ACTN/111-313
F0HJJ0_9ACTN/117-332
F0HJJ2_9ACTN/136-334
F0HJJ5_9ACTN/112-293
F0HMS2_9ACTN/57-287
F0HRT6_9ACTN/102-326
F0HSY9_LACDL/45-274
F0HWI6_LACDL/114-337
F0HWZ4_LACDL/107-291
F0HXV8_LACDL/69-300
F0HXY8_LACDL/47-270
F0HY01_LACDL/118-298
F0HYJ0_LACDL/111-281
F0HYS5_STRSA/46-274
F0I018_STRSA/126-299
F0I057_STRSA/105-285
F0I0G3_STRSA/53-281
F0I339_STRSA/116-309
F0I399_STRSA/108-278
F0I4I9_STRSA/42-259
F0I5E8_STRSA/108-278
F0I647_STRSA/116-309
F0I8K9_STRSA/53-281
F0I8Y1_STRSA/105-285
F0I921_STRSA/126-299
F0I9U7_STRSA/46-273
F0IAX0_STRSA/42-259
F0IBX9_9FLAO/93-276
F0IDR5_9FLAO/110-306
F0IDR8_9FLAO/106-287
F0IHZ4_9FLAO/51-278
F0III5_9FLAO/111-286
F0IJG9_STRSA/46-263
F0IKS2_STRSA/108-278
F0IKY0_STRSA/116-309
F0INF6_STRSA/53-281
F0INS7_STRSA/105-285
F0INW8_STRSA/126-299
F0IPB0_STRSA/46-273
F0IQU7_STRSA/46-273
F0IS38_STRSA/42-259
F0IT17_STRSA/126-299
F0IT57_STRSA/105-285
F0ITX8_STRSA/53-281
F0IWI6_STRSA/116-309
F0IWP2_STRSA/108-278
F0IX06_ACIMA/55-272
F0J147_ACIMA/107-312
F0J148_ACIMA/104-291
F0J150_ACIMA/122-297
F0J153_ACIMA/113-299
F0JF46_DESDE/121-331
F0JF47_DESDE/107-296
F0JF49_DESDE/122-275
F0JF52_DESDE/127-305
F0JIB6_DESDE/62-316
F0JPY5_ESCFE/90-295
F0JPY6_ESCFE/105-293
F0JPY8_ESCFE/110-280
F0JPZ1_ESCFE/124-304
F0JQI1_ESCFE/108-291
F0JVR2_ESCFE/54-268
F0JYQ7_LACD2/111-281
F0JZ39_LACD2/45-274
F0JZT4_LACD2/107-291
F0K0N0_LACD2/114-337
F0K1C1_LACD2/54-285
F0K1J1_LACD2/47-311
F0K1K3_LACD2/118-298
F0K4S5_CLOAE/109-309
F0K845_CLOAE/123-298
F0K875_CLOAE/116-295
F0K9A8_CLOAE/113-294
F0K9A9_CLOAE/108-305
F0K9U5_CLOAE/57-286
F0KBF2_CLOAE/44-273
F0KG21_ACICP/119-304
F0KG22_ACICP/108-313
F0KHC7_ACICP/127-307
F0KK56_ACICP/110-283
F0KNT9_ACICP/53-269
F0KPF6_ACICP/108-295
F0KW66_YERE3/54-270
F0KZ48_YERE3/108-291
F0KZG7_YERE3/114-319
F0KZG8_YERE3/106-295
F0KZH0_YERE3/110-286
F0KZH3_YERE3/93-273
F0L2Y2_9RHIZ/63-286
F0L7Y9_9RHIZ/112-298
F0L7Z2_9RHIZ/119-297
F0L7Z4_9RHIZ/112-302
F0L7Z5_9RHIZ/108-311
F0LF48_9RHIZ/704-888
F0LSF0_VIBFU/108-291
F0LVD3_VIBFU/54-268
F0LWA4_VIBFU/127-307
F0LWA7_VIBFU/113-282
F0LWA9_VIBFU/105-294
F0LWB0_VIBFU/117-319
F0M2I5_ARTPP/61-273
F0M4C3_ARTPP/49-280
F0M8Y1_ARTPP/151-353
F0M8Y2_ARTPP/119-310
F0M8Y4_ARTPP/92-278
F0M8Y7_ARTPP/117-295
F0MEY9_NEIMG/110-294
F0MEZ2_NEIMG/115-287
F0MF72_NEIMG/90-280
F0MF73_NEIMG/112-316
F0MG92_NEIMG/45-268
F0MHS5_NEIMG/110-301
F0MJE1_NEIMH/110-294
F0MMA8_NEIMH/110-301
F0MPC4_NEIMM/110-294
F0MPC7_NEIMM/115-287
F0MPD1_NEIMM/90-280
F0MPD2_NEIMM/112-316
F0MRZ0_NEIMM/110-301
F0MTH9_NEIMM/45-268
F0MVI4_NEIMP/45-268
F0MX53_NEIMP/110-301
F0MZR8_NEIMP/112-316
F0MZS0_NEIMP/90-280
F0MZS4_NEIMP/115-287
F0MZS7_NEIMP/110-294
F0N1Q5_NEIMO/110-301
F0N3H7_NEIMO/45-268
F0N4I7_NEIMO/112-316
F0N4I9_NEIMO/106-296
F0N4J2_NEIMO/115-287
F0N4J5_NEIMO/111-295
F0N6W8_NEIMN/110-301
F0NA92_NEIMN/111-295
F0NA95_NEIMN/115-287
F0NA99_NEIMN/106-296
F0NAA0_NEIMN/112-316
F0NAZ6_NEIMN/45-268
F0NU40_LACHH/118-297
F0NU53_LACHH/35-284
F0NUR2_LACHH/107-291
F0NWC3_LACHH/112-281
F0NWN7_LACHH/114-337
F0NXL9_WEEVC/53-278
F0NXM7_WEEVC/110-294
F0NZG4_WEEVC/111-287
F0P051_WEEVC/116-284
F0P054_WEEVC/107-285
F0P056_WEEVC/111-307
F0P200_WEEVC/114-301
F0P3P2_STAPE/44-268
F0P4F6_STAPE/111-295
F0P641_STAPE/53-275
F0P783_STAPE/106-275
F0P7P2_STAPE/116-288
F0P8F5_STAPE/108-312
F0P9X3_ENTF6/109-293
F0PAD2_ENTF6/46-275
F0PBT0_ENTF6/117-292
F0PC33_ENTF6/54-282
F0PH38_ENTF6/111-280
F0PH90_ENTF6/122-330
F0PL25_BACT0/106-275
F0PMG2_BACT0/107-291
F0PRH0_BACT0/109-145
F0PRR0_BACT0/117-291
F0PRR2_BACT0/106-312
F0PTA3_BACT0/111-298
F0PZ02_BACT0/46-274
F0Q2L0_ACIAP/475-686
F0Q6G4_ACIAP/48-267
F0Q7Y6_ACIAP/120-329
F0Q7Y7_ACIAP/119-310
F0Q7Y9_ACIAP/291-499
F0Q7Z2_ACIAP/110-293
F0Q8P0_ACIAP/116-310
F0QG82_ACIBD/53-269
F0QID6_ACIBD/119-304
F0QID7_ACIBD/108-313
F0QIG8_ACIBD/108-295
F0QK05_ACIBD/127-307
F0QLR8_ACIBD/110-283
F0R058_BACSH/95-280
F0R194_BACSH/112-298
F0R3A0_BACSH/51-261
F0R3F4_BACSH/117-294
F0R3F7_BACSH/108-286
F0R3F9_BACSH/109-305
F0RDS9_CELLC/110-306
F0RDT1_CELLC/107-286
F0RDT4_CELLC/117-286
F0RDV3_CELLC/51-257
F0REB4_CELLC/95-276
F0REG8_CELLC/108-284
F0RLE8_DEIPM/103-282
F0RLJ5_DEIPM/125-309
F0RM00_DEIPM/45-245
F0RNN3_DEIPM/46-263
F0RNX0_DEIPM/113-227
F0RP26_DEIPM/109-309
F0RPJ6_DEIPM/117-318
F0RVN8_SPHGB/109-270
F0RWG9_SPHGB/55-285
F0RWH8_SPHGB/112-285
F0RWI1_SPHGB/112-310
F0RYV1_SPHGB/121-296
F0S1H7_DESTD/39-251
F0S257_DESTD/109-289
F0S2Q6_DESTD/85-250
F0S433_DESTD/102-278
F0S434_DESTD/111-310
F0S8C5_PEDSD/95-282
F0S9C7_PEDSD/51-271
F0SAW0_PEDSD/115-295
F0SCX7_PEDSD/110-306
F0SCX9_PEDSD/110-290
F0SCY2_PEDSD/119-290
F0SEM9_PEDSD/108-286
F0SL68_PLABD/117-299
F0SL69_PLABD/115-316
F0SNV4_PLABD/55-285
F0SPJ3_PLABD/121-258
F0SQW5_PLABD/129-322
F0SVY0_SYNGF/52-275
F0SW74_SYNGF/485-696
F0SXB0_SYNGF/57-292
F0SY67_SYNGF/110-287
F0SZZ4_SYNGF/113-316
F0SZZ5_SYNGF/113-303
F0SZZ7_SYNGF/112-290
F0T3Q8_CHLP6/107-307
F0T517_CHLP6/109-283
F0T521_CHLP6/107-228
F0T523_CHLP6/98-281
F0T649_METSL/100-301
F0T6A0_METSL/54-283
F0TB29_METSL/74-316
F0TCN9_METSL/111-315
F0TCP0_METSL/117-301
F0TCP1_METSL/118-339
F0TCT8_METSL/100-253
F0TDT9_LACA3/47-315
F0TDV2_LACA3/118-297
F0TED9_LACA3/54-285
F0TGG0_LACA3/112-281
F0TH87_LACA3/114-337
F0TID4_LACA3/107-291
F0TKF2_RIEAR/96-276
F0TLJ1_RIEAR/115-291
F0TMQ3_RIEAR/55-283
F0TN37_RIEAR/36-220
F0TNE3_RIEAR/109-305
F0TNE5_RIEAR/106-284
F0TNE8_RIEAR/116-287
F0U4G0_AJECA/62-298
F0URP3_AJECA/73-289
F0UTI9_AJECA/605-818
F0V4V5_STAAU/121-310
F0VJ62_NEOCA/55-272
F0VS95_STRG2/53-281
F0VTG7_STRG2/117-310
F0VTL4_STRG2/108-277
F0VW65_STRG2/118-291
F0VWC3_STRG2/105-285
F0VY49_STRG2/44-267
F0VYG3_STRG2/44-268
F0W680_9STRA/91-306
F0X744_9PEZI/101-297
F0YUQ6_9CLOT/108-310
F0YWM4_9CLOT/116-296
F0YXG8_9CLOT/44-267
F0YZF3_9CLOT/110-297
F0Z0K5_9CLOT/13-240
F0Z3W5_9CLOT/116-294
F0Z5U4_9CLOT/56-288
F0ZGT5_DICPU/68-275
F1BPW5_SOLPN/96-341
F1KWS4_ASCSU/68-279
F1KY84_ASCSU/125-336
F1LDJ9_ASCSU/39-250
F1MWN5_BOVIN/67-273
F1N7J7_BOVIN/98-311
F1Q7N0_DANRE/103-314
F1T3G1_9ACTN/148-394
F1T469_9ACTN/128-326
F1T471_9ACTN/118-301
F1T474_9ACTN/115-296
F1T494_9ACTN/56-286
F1T4A6_9ACTN/54-315
F1T9N0_9CLOT/44-267
F1TA08_9CLOT/122-299
F1TBI7_9CLOT/119-300
F1TCU1_9CLOT/485-697
F1TG71_9CLOT/108-307
F1TG72_9CLOT/109-296
F1THR8_9CLOT/54-297
F1TJA5_COREQ/122-322
F1TN57_PROAC/46-275
F1TNB7_PROAC/120-301
F1TNC0_PROAC/138-327
F1TNC2_PROAC/109-307
F1TNC3_PROAC/104-309
F1TPR0_PROAC/20-232
F1TWY5_PROAC/20-232
F1TXI4_PROAC/109-307
F1TXI6_PROAC/138-327
F1TXI9_PROAC/120-301
F1TYV0_PROAC/46-275
F1TZ52_PROAC/104-309
F1U3W4_PROAC/46-275
F1U3X3_PROAC/138-327
F1U3X5_PROAC/109-307
F1U3X6_PROAC/104-309
F1U5H1_PROAC/120-301
F1U701_PROAC/20-232
F1UAT9_PROAC/20-232
F1UCI6_PROAC/13-169
F1UD07_PROAC/104-309
F1UD08_PROAC/109-307
F1UD10_PROAC/138-327
F1UD13_PROAC/120-301
F1UG84_PROAC/46-275
F1UG88_PROAC/104-309
F1UG89_PROAC/109-307
F1UG91_PROAC/138-327
F1UG94_PROAC/120-301
F1UKB5_PROAC/20-232
F1URX2_PROAC/104-309
F1URX3_PROAC/109-307
F1URX5_PROAC/138-327
F1URX8_PROAC/120-301
F1US45_PROAC/46-275
F1UTI8_PROAC/20-232
F1UX87_PROAC/20-232
F1UYR8_PROAC/104-309
F1UYR9_PROAC/109-307
F1UYS1_PROAC/138-327
F1UYS4_PROAC/120-301
F1UZ98_PROAC/46-275
F1V5D3_PROAC/20-232
F1V6R4_PROAC/120-301
F1V6R7_PROAC/138-327
F1V6R9_PROAC/109-307
F1V6S0_PROAC/104-309
F1V8A6_PROAC/46-275
F1VDS1_PROAC/46-275
F1VDY3_PROAC/120-301
F1VDY6_PROAC/138-327
F1VDY8_PROAC/109-307
F1VDY9_PROAC/104-309
F1VF12_PROAC/20-232
F1VI20_PROAC/20-232
F1VNH1_PROAC/120-301
F1VNH4_PROAC/138-327
F1VNH6_PROAC/109-307
F1VNH7_PROAC/104-309
F1VNK6_PROAC/46-275
F1VNX9_MORCA/128-308
F1VQ80_MORCA/108-301
F1VQQ4_MORCA/115-298
F1VR69_MORCA/138-341
F1VR70_MORCA/114-334
F1VSC9_MORCA/55-270
F1VUB3_9BURK/106-320
F1VUB4_9BURK/105-297
F1VUB6_9BURK/128-328
F1VUB9_9BURK/110-290
F1VXH5_9BURK/48-263
F1VXW7_9BURK/450-661
F1W0Q3_9BURK/108-296
F1W600_MORCA/115-296
F1W6H8_MORCA/108-301
F1W748_MORCA/128-308
F1WA90_MORCA/55-270
F1WAM9_MORCA/138-341
F1WAN0_MORCA/114-334
F1WBM3_MORCA/128-308
F1WBT7_MORCA/115-298
F1WDE0_MORCA/114-334
F1WDE1_MORCA/138-341
F1WEW7_MORCA/55-270
F1WF26_MORCA/108-301
F1WGF1_MORCA/114-334
F1WGF2_MORCA/138-341
F1WH75_MORCA/115-296
F1WHG7_MORCA/128-308
F1WKG7_MORCA/108-301
F1WKU8_MORCA/55-270
F1WM61_MORCA/114-334
F1WM62_MORCA/138-341
F1WMH6_MORCA/55-270
F1WNJ1_MORCA/115-296
F1WPK3_MORCA/128-308
F1WPN1_MORCA/108-301
F1WRX3_MORCA/128-308
F1WS85_MORCA/138-341
F1WS86_MORCA/114-334
F1WT96_MORCA/108-301
F1WUD1_MORCA/55-270
F1WVL7_MORCA/115-296
F1X0E1_MORCA/138-341
F1X0E2_MORCA/114-334
F1X0W7_MORCA/108-301
F1X181_MORCA/55-270
F1X1B3_MORCA/115-296
F1X248_MORCA/128-308
F1X2J0_MORCA/115-296
F1X373_MORCA/108-301
F1X3Q1_MORCA/128-308
F1X6W1_MORCA/55-270
F1X7E6_MORCA/138-341
F1X7E7_MORCA/114-336
F1X7X5_MORCA/115-296
F1XAD7_MORCA/108-301
F1XBH0_MORCA/128-308
F1XC05_MORCA/138-341
F1XC06_MORCA/114-334
F1XCP9_MORCA/55-270
F1XCY3_MORCA/108-301
F1XDM3_MORCA/128-308
F1XGK1_MORCA/55-270
F1XGV4_MORCA/115-296
F1XHI6_MORCA/114-334
F1XHI7_MORCA/138-341
F1XKL6_ECO57/114-319
F1XKL7_ECO57/105-293
F1XKL9_ECO57/110-280
F1XKM2_ECO57/124-304
F1XLB0_ECO57/108-291
F1XP79_ECO57/54-268
F1Y1E7_ECO57/108-291
F1Y1X5_ECO57/124-304
F1Y1X8_ECO57/110-280
F1Y1Y0_ECO57/105-293
F1Y1Y1_ECO57/114-319
F1YAR4_ECO57/54-268
F1YHL9_9ACTO/134-341
F1YHM1_9ACTO/126-301
F1YHM4_9ACTO/124-322
F1YI55_9ACTO/56-296
F1YKA6_9ACTO/61-267
F1YPK9_9ACTO/105-292
F1YRQ7_9PROT/59-282
F1YWL3_9PROT/109-316
F1YWL4_9PROT/108-297
F1YWL6_9PROT/157-331
F1YWL9_9PROT/134-320
F1YYH7_9STRE/44-268
F1YYJ4_9STRE/116-309
F1YYN0_9STRE/108-277
F1YZC6_9STRE/44-268
F1Z1C9_9STRE/53-281
F1Z283_9STRE/105-285
F1Z2C4_9STRE/117-290
F1Z881_9SPHN/130-310
F1ZD51_9SPHN/113-298
F1ZD54_9SPHN/114-274
F1ZD56_9SPHN/122-319
F1ZD57_9SPHN/106-309
F1ZEB1_ECOLX/90-295
F1ZEB2_ECOLX/105-293
F1ZEB4_ECOLX/110-280
F1ZEB7_ECOLX/124-304
F1ZJW2_ECOLX/54-268
F1ZR01_ECOLX/108-291
F1ZV17_THEET/53-287
F1ZV39_THEET/483-693
F1ZW20_THEET/51-158
F1ZW41_THEET/44-267
F1ZWF5_THEET/114-294
F1ZYR3_THEET/107-305
F1ZYR4_THEET/113-298
F1ZYR6_THEET/113-291
F2A255_RHIET/112-298
F2A258_RHIET/119-297
F2A260_RHIET/112-302
F2A261_RHIET/108-311
F2AB44_RHIET/54-277
F2APA0_RHOBA/95-327
F2B0Z7_RHOBA/20-223
F2B2Y1_STRPN/42-259
F2B368_STRPN/44-270
F2B3V3_STRPN/117-290
F2B6V9_STRPN/108-278
F2B6W9_STRPN/116-309
F2B726_STRPN/53-281
F2B7A9_STRPN/105-285
F2BAY7_9NEIS/116-320
F2BAZ0_9NEIS/110-300
F2BAZ5_9NEIS/120-292
F2BAZ9_9NEIS/125-309
F2BBH9_9NEIS/45-272
F2BDG1_9NEIS/150-341
F2BGZ3_STRSA/108-278
F2BH47_STRSA/116-309
F2BJD5_STRSA/53-281
F2BJP8_STRSA/105-285
F2BJT6_STRSA/126-299
F2BLG9_STRSA/42-259
F2BLZ8_STRSA/46-274
F2BP62_STRSA/42-259
F2BQ76_STRSA/116-309
F2BQB0_STRSA/108-278
F2BT13_STRSA/53-281
F2BTJ4_STRSA/46-273
F2BTX9_STRSA/105-285
F2BU18_STRSA/126-299
F2BVV3_9FIRM/48-278
F2BYE0_9FIRM/109-319
F2BYE1_9FIRM/112-298
F2BYE3_9FIRM/109-289
F2BYE5_9FIRM/111-292
F2C1M1_HAEAE/53-290
F2C370_HAEAE/109-292
F2C3Q0_HAEAE/123-303
F2C3Q3_HAEAE/110-280
F2C3Q5_HAEAE/107-295
F2C3Q6_HAEAE/111-315
F2C4L5_STRSA/108-278
F2C4U6_STRSA/116-309
F2C7C0_STRSA/53-281
F2C7H6_STRSA/105-285
F2C7L5_STRSA/126-299
F2C9P3_STRSA/46-263
F2CAV4_STRSA/46-273
F2CC04_STRSA/108-278
F2CC57_STRSA/116-309
F2CE37_STRSA/126-299
F2CEM3_STRSA/53-281
F2CF36_STRSA/105-285
F2CFM6_STRSA/46-274
F2CH66_STRSA/42-259
F2CIB4_STRSA/46-274
F2CJT2_STRSA/108-278
F2CJY7_STRSA/116-309
F2CLR4_STRSA/126-299
F2CMJ2_STRSA/53-281
F2CMV4_STRSA/105-285
F2CP94_STRSA/42-259
F2DBV3_HORVD/91-250
F2DJV0_HORVD/91-332
F2DRY5_HORVD/331-501
F2EPS2_PANAN/54-276
F2EVL4_PANAN/112-295
F2EXW5_PANAN/90-295
F2EXW6_PANAN/105-293
F2EXW8_PANAN/110-280
F2EXX1_PANAN/124-304
F2F2G7_9BACL/48-267
F2F2G8_9BACL/46-264
F2F6D8_9BACL/108-294
F2F703_9BACL/117-291
F2F728_9BACL/110-310
F2F857_9BACL/108-312
F2F8T3_9BACL/106-275
F2FCI1_SALDU/54-265
F2FD05_SALDU/90-295
F2FD06_SALDU/105-293
F2FD08_SALDU/110-280
F2FD11_SALDU/124-304
F2FKM6_SALDU/108-291
F2FT71_SALGL/54-265
F2FVV7_SALGL/114-319
F2FVV8_SALGL/105-293
F2FVW0_SALGL/110-280
F2FVW3_SALGL/124-304
F2FZ23_SALGL/108-291
F2G2Z9_ALTMD/108-289
F2G5Z6_ALTMD/69-287
F2GD16_ALTMD/120-300
F2GD19_ALTMD/125-312
F2GD21_ALTMD/107-297
F2GD22_ALTMD/118-339
F2GFM2_MYCTU/56-265
F2GHM1_MYCTU/69-309
F2GKF9_MYCTU/151-355
F2GKG0_MYCTU/134-321
F2GKG2_MYCTU/121-294
F2GKG5_MYCTU/120-309
F2GQK6_BRUME/112-297
F2GQK9_BRUME/119-297
F2GQL1_BRUME/118-308
F2GQL2_BRUME/108-311
F2GU95_BRUME/47-269
F2H1F3_BACTU/117-291
F2H1F5_BACTU/106-312
F2H2S4_BACTU/111-298
F2H8V0_BACTU/46-274
F2HAZ9_BACTU/110-294
F2HBI2_BACTU/106-275
F2HJG4_LACLA/54-283
F2HJL2_LACLA/44-268
F2HJQ1_LACLA/117-290
F2HL61_LACLA/108-277
F2HN15_LACLA/114-311
F2HQ09_LACLA/104-283
F2HTP3_BRUME/47-269
F2HV49_BRUME/112-297
F2HV52_BRUME/119-297
F2HV54_BRUME/118-308
F2HV55_BRUME/108-311
F2I0M3_9RICK/93-296
F2I0M4_9RICK/108-264
F2I0M7_9RICK/113-280
F2I0N1_9RICK/114-297
F2I421_9RICK/49-266
F2I599_9LACT/54-283
F2I5T3_9LACT/120-299
F2I5V1_9LACT/110-320
F2I7M3_9LACT/110-296
F2I8J8_9LACT/109-279
F2I8K1_9LACT/44-262
F2IAK9_9FLAO/113-247
F2IAP0_9FLAO/109-305
F2IAP3_9FLAO/111-289
F2IAP7_9FLAO/121-297
F2IE39_9FLAO/108-284
F2IEI3_9FLAO/51-250
F2IEJ3_9FLAO/93-277
F2ILX0_VIBCH/54-268
F2INV7_VIBCH/108-291
F2IR76_VIBCH/127-307
F2IR79_VIBCH/113-283
F2IR81_VIBCH/105-294
F2IR82_VIBCH/117-319
F2IYH4_9PROT/46-265
F2J1I8_9PROT/110-313
F2J1I9_9PROT/112-302
F2J1J1_9PROT/119-297
F2J280_9PROT/110-296
F2J811_HELPY/119-283
F2J8W1_HELPY/47-269
F2J9J3_HELPY/100-272
F2J9U0_HELPY/173-351
F2JBJ6_HELPY/72-273
F2JDR3_HELPY/119-283
F2JEG9_HELPY/100-272
F2JER7_HELPY/173-351
F2JFI1_HELPY/72-273
F2JG60_HELPY/47-269
F2JJF7_9FIRM/44-265
F2JKP5_9FIRM/112-312
F2JS11_9FIRM/117-297
F2JSA2_9FIRM/115-293
F2JSA4_9FIRM/109-294
F2JSA5_9FIRM/108-305
F2JVW7_9GAMM/122-302
F2JVX0_9GAMM/114-286
F2JVX2_9GAMM/107-295
F2JVX3_9GAMM/113-312
F2K3Y2_9GAMM/47-253
F2K5A1_PSEBR/121-301
F2K5A4_PSEBR/114-286
F2K5A6_PSEBR/107-296
F2K5A7_PSEBR/106-307
F2KJM2_PSEBR/47-193
F2KLL0_PSEBR/108-291
F2KUV6_9BACT/97-289
F2KVZ4_9BACT/51-269
F2KX07_9BACT/118-294
F2KX11_9BACT/107-285
F2KX13_9BACT/109-305
F2KY71_9BACT/113-300
F2L7I2_BURGA/116-324
F2L7I3_BURGA/108-298
F2L7I5_BURGA/127-337
F2L7I8_BURGA/110-290
F2L921_BURGA/108-294
F2LMG3_BURGA/47-270
F2LTV1_9DELT/98-265
F2LTV3_9DELT/104-277
F2LTV4_9DELT/95-285
F2LUV2_9DELT/48-287
F2LW05_9DELT/115-293
F2LYS4_LACAM/54-285
F2LYV9_LACAM/47-315
F2LYX2_LACAM/118-297
F2M1H8_LACAM/107-291
F2M1V0_LACAM/112-281
F2M2Z9_LACAM/114-337
F2M728_LACCA/108-277
F2MB81_LACCA/56-284
F2MC00_LACCA/44-272
F2MC87_LACCA/115-337
F2MCG8_LACCA/117-292
F2MCQ6_LACCA/110-295
F2MG00_LACCA/108-277
F2MK91_LACCA/56-284
F2MKS0_LACCA/115-337
F2ML07_LACCA/44-272
F2ML26_LACCA/117-292
F2MLR2_LACCA/110-295
F2MMF4_ENTFA/117-292
F2MMY4_ENTFA/46-275
F2MPB0_ENTFA/122-291
F2MQM6_ENTFA/127-335
F2MSJ9_ENTFA/126-310
F2MTN1_ENTFA/54-282
F2N1A4_PSEST/109-291
F2N1F4_PSEST/106-307
F2N1F5_PSEST/107-299
F2N1F7_PSEST/113-285
F2N1G0_PSEST/123-303
F2N216_PSEST/47-197
F2N7N2_9ACTN/68-300
F2N930_9ACTN/104-335
F2NAA3_9ACTN/137-339
F2NBR2_9ACTN/116-316
F2NBR4_9ACTN/115-297
F2NBR7_9ACTN/120-301
F2NFX9_9DELT/157-343
F2NG69_9DELT/110-289
F2NG72_9DELT/120-298
F2NG74_9DELT/116-303
F2NG75_9DELT/117-322
F2NH51_9DELT/59-277
F2NLD3_9DEIN/44-188
F2NM36_9DEIN/106-301
F2NMK9_9DEIN/105-274
F2NML2_9DEIN/103-276
F2NML5_9DEIN/106-287
F2NNN0_9DEIN/39-257
F2NRS9_9SPIO/107-303
F2NRV4_9SPIO/122-311
F2NVQ9_9SPIO/126-306
F2NXV7_9SPIO/135-383
F2NXV9_9SPIO/132-344
F2P9Y5_PHOMO/50-264
F2PAQ0_PHOMO/124-329
F2PAQ1_PHOMO/109-298
F2PAQ3_PHOMO/113-282
F2PAQ6_PHOMO/127-307
F2PG93_PHOMO/108-291
F2PIF5_TRIEQ/75-308
F2PUH4_TRIEQ/67-286
F2Q1W3_TRIEQ/25-238
F2QC69_STROR/105-285
F2QCF3_STROR/116-309
F2QCG0_STROR/108-278
F2QEK0_STROR/117-290
F2QEN0_STROR/53-281
F2QFM4_STROR/42-259
F2QGQ3_STROR/44-270
F2QMW7_PICPA/29-240
F2R2C9_9ACTO/103-330
F2R4A1_9ACTO/109-296
F2RA08_9ACTO/65-269
F2RAT6_9ACTO/115-296
F2RI45_9ACTO/119-304
F2RI47_9ACTO/107-297
F2RI48_9ACTO/164-366
F2RRS3_TRITO/25-238
F2S104_TRITO/75-308
F2S4H6_TRITO/91-306
F2SNT0_TRIRU/25-238
F2SWK2_TRIRU/62-295
F2T5M5_AJEDE/73-280
F2TB51_AJEDE/25-244
F2UCR7_9EUKA/64-285
F2UUH5_ACTVI/131-339
F2UUH9_ACTVI/141-304
F2UUI1_ACTVI/130-320
F2UUI2_ACTVI/137-342
F2UUT0_ACTVI/191-433
F2UY24_ACTVI/56-267
F2V4H7_MYCTU/69-309
F2V789_MYCTU/56-265
F2VCQ9_MYCTU/120-309
F2VCR2_MYCTU/118-291
F2VCR4_MYCTU/134-321
F2VCR5_MYCTU/151-355
FOLC_BACSU/46-274
FOLC_BOVIN/98-311
FOLC_BUCAI/48-288
FOLC_BUCAP/48-286
FOLC_BUCBP/53-265
FOLC_CAEEL/93-301
FOLC_CRIGR/101-313
FOLC_DICDI/139-357
FOLC_ECOLI/54-268
FOLC_HAEIN/53-290
FOLC_LACCA/44-272
FOLD_SCHPO/29-248
FOLD_YEAST/29-247
MPL_ECOLI/108-291
MPL_HAEIN/109-292
MUDD_CHLCV/109-283
MUDD_CHLMU/108-279
MUDD_CHLPN/109-283
MUDD_CHLTR/109-280
MURC_ACAM1/122-302
MURC_ACIAC/110-293
MURC_ACIAD/127-307
MURC_ACIB3/127-307
MURC_ACIB5/127-307
MURC_ACIBC/127-307
MURC_ACIBL/110-295
MURC_ACIBS/127-307
MURC_ACIBT/127-307
MURC_ACIBY/127-307
MURC_ACIC1/123-305
MURC_ACIC5/110-290
MURC_ACICJ/113-299
MURC_ACIET/110-293
MURC_ACIF2/110-294
MURC_ACIF5/110-294
MURC_ACISJ/110-293
MURC_ACTP2/123-303
MURC_ACTP7/123-303
MURC_ACTPJ/123-303
MURC_ACTSZ/123-303
MURC_AERHH/124-304
MURC_AERS4/124-304
MURC_AGRT5/112-298
MURC_AGRVS/112-298
MURC_ALCBS/121-301
MURC_ALHEH/124-303
MURC_ALISL/127-307
MURC_ALKMQ/117-297
MURC_ALKOO/117-297
MURC_ANAD2/113-292
MURC_ANADE/113-292
MURC_ANADF/113-292
MURC_ANASK/113-292
MURC_ANATD/107-287
MURC_ANAVT/138-320
MURC_ANOFW/106-275
MURC_AQUAE/111-290
MURC_AROAE/110-292
MURC_ARTAT/116-294
MURC_ARTS2/121-299
MURC_AZOC5/112-298
MURC_AZOSB/110-293
MURC_AZOVD/123-303
MURC_BACA2/106-275
MURC_BACAA/106-275
MURC_BACAC/106-275
MURC_BACAH/106-275
MURC_BACAN/106-275
MURC_BACC0/106-275
MURC_BACC1/106-275
MURC_BACC2/106-275
MURC_BACC3/106-275
MURC_BACC4/106-275
MURC_BACC7/106-275
MURC_BACCN/106-275
MURC_BACCQ/106-275
MURC_BACCR/106-275
MURC_BACCZ/106-275
MURC_BACHD/106-275
MURC_BACHK/106-275
MURC_BACLD/106-275
MURC_BACP2/106-275
MURC_BACSK/106-275
MURC_BACSU/106-275
MURC_BACV8/117-294
MURC_BACWK/106-275
MURC_BARBK/112-298
MURC_BARHE/112-298
MURC_BARQU/112-298
MURC_BART1/112-298
MURC_BAUCH/124-304
MURC_BDEBA/110-290
MURC_BEII9/112-303
MURC_BIFAA/134-340
MURC_BIFLD/130-332
MURC_BIFLO/130-332
MURC_BIFLS/130-332
MURC_BLOFL/125-305
MURC_BLOPB/124-304
MURC_BORA1/110-294
MURC_BORAP/119-298
MURC_BORBR/110-294
MURC_BORBU/119-298
MURC_BORGA/119-298
MURC_BORPA/110-294
MURC_BORPD/110-294
MURC_BORPE/110-294
MURC_BRAHW/112-295
MURC_BRAJA/112-298
MURC_BRASB/112-298
MURC_BRASO/112-298
MURC_BREBN/109-293
MURC_BRUA1/112-297
MURC_BRUA2/112-297
MURC_BRUAB/112-297
MURC_BRUC2/112-297
MURC_BRUMB/112-297
MURC_BRUME/112-297
MURC_BRUO2/112-297
MURC_BRUSI/112-297
MURC_BRUSU/112-297
MURC_BUCA5/123-303
MURC_BUCAI/123-303
MURC_BUCAP/122-303
MURC_BUCAT/123-303
MURC_BUCBP/124-305
MURC_BURA4/110-290
MURC_BURCA/110-290
MURC_BURCC/110-290
MURC_BURCH/110-290
MURC_BURCJ/110-290
MURC_BURCM/110-290
MURC_BURM1/110-290
MURC_BURM7/110-290
MURC_BURM9/110-290
MURC_BURMA/110-290
MURC_BURMS/110-290
MURC_BURP0/110-290
MURC_BURP1/110-290
MURC_BURP6/110-290
MURC_BURP8/110-290
MURC_BURPP/110-290
MURC_BURPS/110-290
MURC_BURS3/110-290
MURC_BURTA/110-290
MURC_BURVG/110-290
MURC_BURXL/110-290
MURC_CALS8/107-287
MURC_CAMC5/106-270
MURC_CAMJ8/106-271
MURC_CAMJD/106-271
MURC_CAMJE/107-272
MURC_CAMJJ/106-271
MURC_CAMJR/106-271
MURC_CARHZ/121-300
MURC_CAUCN/117-302
MURC_CAUCR/117-302
MURC_CAUSK/117-302
MURC_CHLAA/106-302
MURC_CHLAD/106-302
MURC_CHLCH/112-291
MURC_CHLL2/112-291
MURC_CHLP8/112-291
MURC_CHLPB/112-291
MURC_CHLPD/112-291
MURC_CHLTE/115-294
MURC_CHRSD/127-308
MURC_CHRVO/110-292
MURC_CITK8/124-304
MURC_CLAM3/119-294
MURC_CLAMS/119-294
MURC_CLOAB/116-295
MURC_CLOB1/116-295
MURC_CLOB6/116-295
MURC_CLOB8/116-296
MURC_CLOBA/116-295
MURC_CLOBB/116-295
MURC_CLOBH/116-295
MURC_CLOBJ/116-295
MURC_CLOBK/116-295
MURC_CLOBL/116-295
MURC_CLOBM/116-295
MURC_CLOD6/107-287
MURC_CLOK1/115-294
MURC_CLOK5/115-294
MURC_CLONN/116-294
MURC_CLOP1/116-295
MURC_CLOPE/116-295
MURC_CLOPH/116-306
MURC_CLOPS/116-295
MURC_CLOTE/115-294
MURC_CLOTH/118-299
MURC_COLP3/133-313
MURC_CORA7/120-314
MURC_CORDI/116-303
MURC_COREF/128-317
MURC_CORGB/124-313
MURC_CORGL/124-313
MURC_CORJK/120-325
MURC_CORU7/120-315
MURC_COXB1/113-294
MURC_COXB2/113-294
MURC_COXBN/113-294
MURC_COXBR/113-294
MURC_COXBU/113-294
MURC_CUPNH/110-294
MURC_CUPPJ/110-294
MURC_CUPTR/110-294
MURC_CYAA5/156-331
MURC_CYAP4/117-296
MURC_CYAP7/151-325
MURC_CYTH3/117-297
MURC_DECAR/110-292
MURC_DEIGD/123-302
MURC_DEIRA/138-317
MURC_DELAS/110-293
MURC_DESAA/110-289
MURC_DESAD/110-288
MURC_DESAH/110-289
MURC_DESDA/110-288
MURC_DESDG/110-288
MURC_DESHY/108-285
MURC_DESMR/110-288
MURC_DESOH/110-289
MURC_DESPS/111-290
MURC_DESRM/114-294
MURC_DESVH/110-288
MURC_DESVV/110-288
MURC_DICNV/123-304
MURC_DICT6/109-288
MURC_DICTD/109-288
MURC_DINSH/116-298
MURC_ECO24/124-304
MURC_ECO27/124-304
MURC_ECO45/124-304
MURC_ECO55/124-304
MURC_ECO57/124-304
MURC_ECO5E/124-304
MURC_ECO7I/124-304
MURC_ECO81/124-304
MURC_ECO8A/124-304
MURC_ECOBW/124-304
MURC_ECODH/124-304
MURC_ECOHS/124-304
MURC_ECOK1/124-304
MURC_ECOL5/124-304
MURC_ECOL6/124-304
MURC_ECOLC/124-304
MURC_ECOLI/124-304
MURC_ECOLU/124-304
MURC_ECOSE/124-304
MURC_ECOSM/124-304
MURC_ECOUT/124-304
MURC_ENT38/124-304
MURC_ENTFA/111-280
MURC_ENTS8/124-304
MURC_ERWCT/124-304
MURC_ERYLH/113-298
MURC_ESCF3/124-304
MURC_EUBE2/116-297
MURC_EUBR3/116-296
MURC_EXIS2/106-275
MURC_EXISA/106-275
MURC_FLAJ1/116-285
MURC_FLAPJ/116-285
MURC_FRAAA/117-305
MURC_FRAP2/108-290
MURC_FRASC/117-310
MURC_FRAT1/108-289
MURC_FRATF/108-289
MURC_FRATH/108-289
MURC_FRATM/108-289
MURC_FRATN/108-289
MURC_FRATT/108-289
MURC_FRATW/108-289
MURC_FUSNN/114-292
MURC_GEOBB/110-289
MURC_GEOKA/106-275
MURC_GEOLS/110-290
MURC_GEOMG/110-290
MURC_GEOSF/110-289
MURC_GEOSL/110-290
MURC_GEOSM/110-289
MURC_GEOSW/106-275
MURC_GEOTN/106-275
MURC_GEOUR/110-289
MURC_GLOVI/116-290
MURC_GLUDA/113-299
MURC_GLUOX/113-299
MURC_GRABC/113-299
MURC_GRAFK/119-288
MURC_HAEDU/123-303
MURC_HAEI8/123-303
MURC_HAEIE/123-303
MURC_HAEIG/123-303
MURC_HAEIN/123-303
MURC_HAEPS/123-303
MURC_HAES1/123-303
MURC_HAES2/123-303
MURC_HAHCH/119-300
MURC_HALHL/130-310
MURC_HAMD5/124-304
MURC_HELP2/119-283
MURC_HELPH/119-283
MURC_HELPJ/119-283
MURC_HELPS/119-283
MURC_HELPY/119-283
MURC_HERAR/110-290
MURC_HYDS0/111-289
MURC_HYPNA/114-300
MURC_IDILO/128-308
MURC_JANMA/110-290
MURC_JANSC/117-299
MURC_KINRD/123-303
MURC_KLEP3/124-304
MURC_KLEP7/124-304
MURC_LACAC/112-281
MURC_LACBA/109-278
MURC_LACC3/108-277
MURC_LACCB/108-277
MURC_LACDA/111-281
MURC_LACDB/111-281
MURC_LACF3/108-277
MURC_LACGA/112-281
MURC_LACH4/112-281
MURC_LACJO/112-281
MURC_LACLA/108-277
MURC_LACLM/108-277
MURC_LACLS/108-277
MURC_LACPL/109-278
MURC_LACRD/108-277
MURC_LACS1/109-278
MURC_LACSS/110-279
MURC_LARHH/110-293
MURC_LAWIP/110-288
MURC_LEGPA/120-301
MURC_LEGPC/120-301
MURC_LEGPH/120-301
MURC_LEGPL/120-301
MURC_LEIXX/114-294
MURC_LEPCP/110-294
MURC_LEUCK/109-279
MURC_LEUMM/109-279
MURC_LISIN/106-275
MURC_LISMC/106-275
MURC_LISMF/106-275
MURC_LISMH/106-275
MURC_LISMO/106-275
MURC_LISW6/106-275
MURC_LYSSC/106-275
MURC_MACCJ/106-275
MURC_MAGSA/113-299
MURC_MAGSM/110-297
MURC_MANSM/127-307
MURC_MARAV/124-306
MURC_MARMM/115-300
MURC_MARMS/121-301
MURC_MESSB/112-298
MURC_METC4/112-298
MURC_METCA/116-296
MURC_METEP/112-298
MURC_METFK/110-292
MURC_METNO/112-298
MURC_METPB/112-298
MURC_METPP/110-294
MURC_METRJ/112-298
MURC_METS4/112-298
MURC_METSB/112-298
MURC_MICAN/128-302
MURC_MOOTA/113-292
MURC_MYCA1/120-312
MURC_MYCA9/120-310
MURC_MYCBO/120-309
MURC_MYCBP/120-309
MURC_MYCBT/120-309
MURC_MYCGI/123-306
MURC_MYCLB/120-307
MURC_MYCLE/120-307
MURC_MYCMM/120-307
MURC_MYCPA/120-312
MURC_MYCS2/120-304
MURC_MYCSJ/120-305
MURC_MYCSK/120-305
MURC_MYCSS/120-305
MURC_MYCTA/120-309
MURC_MYCTU/120-309
MURC_MYCUA/120-307
MURC_MYCVP/124-309
MURC_MYXXD/120-299
MURC_NEIG1/110-294
MURC_NEIM0/110-294
MURC_NEIMA/111-295
MURC_NEIMB/111-295
MURC_NEIMF/111-295
MURC_NITEC/110-294
MURC_NITEU/110-294
MURC_NITHX/112-298
MURC_NITMU/110-293
MURC_NITOC/121-302
MURC_NITWN/112-298
MURC_NOCFA/128-321
MURC_NOCSJ/120-279
MURC_NOSP7/133-307
MURC_NOSS1/138-320
MURC_NOVAD/113-298
MURC_OCEIH/106-275
MURC_OCHA4/112-297
MURC_OENOB/106-276
MURC_ORITB/118-305
MURC_PARD8/117-295
MURC_PARDP/116-305
MURC_PARL1/113-299
MURC_PARUW/107-283
MURC_PASMU/129-309
MURC_PECCP/124-304
MURC_PEDPA/109-278
MURC_PELCD/110-289
MURC_PELLD/112-291
MURC_PELPB/112-291
MURC_PELPD/110-290
MURC_PELTS/109-289
MURC_PELUB/113-298
MURC_PERMH/111-286
MURC_PHEZH/115-300
MURC_PHOLL/124-304
MURC_PHOPR/128-308
MURC_POLNA/110-293
MURC_POLNS/110-297
MURC_POLSJ/110-293
MURC_POLSQ/110-297
MURC_PORG3/112-291
MURC_PORGI/112-291
MURC_PROA2/112-291
MURC_PROAC/120-301
MURC_PROM1/132-306
MURC_PROM3/127-301
MURC_PROMA/120-295
MURC_PROMH/124-304
MURC_PROMM/127-301
MURC_PROMP/121-295
MURC_PROMT/132-306
MURC_PROVI/112-291
MURC_PSE14/121-301
MURC_PSEA6/122-302
MURC_PSEA7/120-300
MURC_PSEA8/120-300
MURC_PSEAB/120-300
MURC_PSEAE/120-300
MURC_PSEE4/121-301
MURC_PSEF5/121-301
MURC_PSEFS/121-301
MURC_PSEHT/123-303
MURC_PSEMY/123-303
MURC_PSEP1/121-301
MURC_PSEPF/121-301
MURC_PSEPG/121-301
MURC_PSEPK/121-301
MURC_PSEPW/121-301
MURC_PSESM/121-301
MURC_PSEU2/121-301
MURC_PSEU5/123-303
MURC_PSYA2/126-306
MURC_PSYCK/126-306
MURC_PSYIN/124-304
MURC_PSYWF/124-304
MURC_RALME/110-294
MURC_RALPJ/110-294
MURC_RALSO/110-294
MURC_RENSM/113-293
MURC_RHIEC/112-298
MURC_RHIL3/112-298
MURC_RHILO/112-298
MURC_RHIME/112-298
MURC_RHISN/112-298
MURC_RHOCS/113-298
MURC_RHOE4/118-320
MURC_RHOFD/110-293
MURC_RHOOB/118-316
MURC_RHOP2/112-298
MURC_RHOP5/112-298
MURC_RHOPA/112-298
MURC_RHOPB/112-298
MURC_RHOPS/112-298
MURC_RHOPT/112-298
MURC_RHORT/113-299
MURC_RHOS1/116-300
MURC_RHOS4/116-300
MURC_RHOS5/116-300
MURC_RHOSK/116-300
MURC_RHOSR/118-316
MURC_RICAE/118-305
MURC_RICAH/118-305
MURC_RICB8/118-305
MURC_RICBR/118-305
MURC_RICCK/118-305
MURC_RICCN/118-305
MURC_RICFE/118-305
MURC_RICM5/118-305
MURC_RICPR/118-305
MURC_RICPU/118-305
MURC_RICRO/118-305
MURC_RICRS/118-305
MURC_RICTY/118-305
MURC_ROSCS/105-301
MURC_ROSDO/116-298
MURC_ROSS1/105-301
MURC_RUBXD/105-279
MURC_RUTMC/117-298
MURC_SACD2/120-301
MURC_SACEN/131-314
MURC_SALA4/124-304
MURC_SALAI/125-307
MURC_SALAR/124-304
MURC_SALCH/124-304
MURC_SALDC/124-304
MURC_SALEP/124-304
MURC_SALG2/124-304
MURC_SALHS/124-304
MURC_SALNS/124-304
MURC_SALPA/124-304
MURC_SALPB/124-304
MURC_SALPC/124-304
MURC_SALPK/124-304
MURC_SALRD/119-298
MURC_SALSV/124-304
MURC_SALTI/124-304
MURC_SALTO/125-307
MURC_SALTY/124-304
MURC_SERP5/124-304
MURC_SHEAM/125-305
MURC_SHEB2/125-305
MURC_SHEB5/125-305
MURC_SHEB8/125-305
MURC_SHEB9/125-305
MURC_SHEDO/125-305
MURC_SHEFN/125-305
MURC_SHEHH/126-306
MURC_SHELP/126-306
MURC_SHEON/125-305
MURC_SHEPA/126-306
MURC_SHEPC/125-305
MURC_SHEPW/126-306
MURC_SHESA/125-305
MURC_SHESH/126-306
MURC_SHESM/125-305
MURC_SHESR/125-305
MURC_SHESW/125-305
MURC_SHEVD/126-306
MURC_SHEWM/126-306
MURC_SHIB3/124-304
MURC_SHIBS/124-304
MURC_SHIDS/124-304
MURC_SHIF8/124-304
MURC_SHIFL/124-304
MURC_SHISS/124-304
MURC_SILPO/116-298
MURC_SILST/116-298
MURC_SINMW/112-298
MURC_SODGM/124-304
MURC_SOLUE/121-301
MURC_SORC5/111-290
MURC_SPHAL/113-298
MURC_SPHWW/113-298
MURC_STAA1/106-275
MURC_STAA2/106-275
MURC_STAA3/106-275
MURC_STAA8/106-275
MURC_STAA9/106-275
MURC_STAAC/106-275
MURC_STAAE/106-275
MURC_STAAM/106-275
MURC_STAAN/106-275
MURC_STAAR/106-275
MURC_STAAS/106-275
MURC_STAAT/106-275
MURC_STAAU/106-275
MURC_STAAW/106-275
MURC_STACT/106-275
MURC_STAEQ/106-275
MURC_STAES/106-275
MURC_STAHJ/106-275
MURC_STAS1/106-275
MURC_STRA1/108-277
MURC_STRA3/108-277
MURC_STRA5/108-277
MURC_STRAW/115-296
MURC_STRCO/115-295
MURC_STRE4/108-277
MURC_STREM/108-277
MURC_STRGC/108-277
MURC_STRGG/115-297
MURC_STRM5/120-300
MURC_STRMK/120-300
MURC_STRMU/117-286
MURC_STRP1/107-276
MURC_STRP2/108-278
MURC_STRP3/107-276
MURC_STRP4/108-278
MURC_STRP6/107-276
MURC_STRP7/108-278
MURC_STRP8/107-276
MURC_STRPB/107-276
MURC_STRPC/107-276
MURC_STRPD/107-276
MURC_STRPF/107-276
MURC_STRPG/107-276
MURC_STRPI/108-278
MURC_STRPJ/108-278
MURC_STRPM/107-276
MURC_STRPN/108-278
MURC_STRPS/108-278
MURC_STRPZ/107-276
MURC_STRR6/108-278
MURC_STRS2/108-277
MURC_STRS7/108-277
MURC_STRSV/108-278
MURC_STRSY/108-277
MURC_STRT1/113-282
MURC_STRT2/113-282
MURC_STRTD/108-277
MURC_STRZJ/108-278
MURC_STRZP/108-278
MURC_STRZT/108-278
MURC_SULSY/111-286
MURC_SYMTH/109-294
MURC_SYNAS/127-306
MURC_SYNE7/123-297
MURC_SYNFM/111-290
MURC_SYNJA/138-312
MURC_SYNJB/124-298
MURC_SYNP6/123-297
MURC_SYNPW/123-297
MURC_SYNPX/119-293
MURC_SYNR3/122-296
MURC_SYNS3/120-294
MURC_SYNS9/120-294
MURC_SYNSC/121-295
MURC_SYNWW/112-294
MURC_SYNY3/162-336
MURC_TERTT/120-300
MURC_THEEB/116-292
MURC_THEFY/120-300
MURC_THELT/106-277
MURC_THEMA/107-277
MURC_THENN/107-277
MURC_THEP1/107-277
MURC_THESQ/107-277
MURC_THETN/114-294
MURC_THICR/110-290
MURC_THIDA/110-290
MURC_TOLAT/124-304
MURC_TREPA/120-302
MURC_TREPS/120-302
MURC_TRIEI/163-337
MURC_UNCTG/110-289
MURC_VARPS/110-293
MURC_VEREI/110-293
MURC_VESOH/117-298
MURC_VIBC3/127-307
MURC_VIBCH/127-307
MURC_VIBF1/127-307
MURC_VIBFM/127-307
MURC_VIBHB/127-307
MURC_VIBPA/127-307
MURC_VIBSL/127-307
MURC_VIBVU/127-307
MURC_VIBVY/127-307
MURC_WIGBR/117-298
MURC_WOLPM/131-327
MURC_WOLTR/131-365
MURC_WOLWR/131-303
MURC_XANAC/120-300
MURC_XANC5/120-300
MURC_XANC8/120-300
MURC_XANCB/120-300
MURC_XANCP/120-300
MURC_XANOM/120-300
MURC_XANOP/120-300
MURC_XANOR/120-300
MURC_XANP2/112-298
MURC_XYLF2/120-300
MURC_XYLFA/120-300
MURC_XYLFM/120-300
MURC_XYLFT/120-300
MURC_YERE8/124-304
MURC_YERP3/124-304
MURC_YERPA/124-304
MURC_YERPE/124-304
MURC_YERPN/124-304
MURC_YERPP/124-304
MURC_YERPS/124-304
MURC_ZYMMO/113-298
MURD_ACAM1/116-298
MURD_ACIAD/110-283
MURD_ACIB3/110-283
MURD_ACIB5/110-283
MURD_ACIBC/110-283
MURD_ACIBL/113-291
MURD_ACIBT/110-283
MURD_ACIC5/113-293
MURD_AGRT5/119-297
MURD_ALCBS/111-278
MURD_ALISL/113-282
MURD_ALKMQ/115-293
MURD_ALKOO/115-293
MURD_ANADE/116-300
MURD_ANAMM/100-266
MURD_ANATD/114-293
MURD_ANAVT/110-291
MURD_AQUAE/89-253
MURD_AROAE/120-300
MURD_BACA2/118-292
MURD_BACAA/117-291
MURD_BACAC/117-291
MURD_BACAH/117-291
MURD_BACAN/117-291
MURD_BACC0/117-291
MURD_BACC1/117-291
MURD_BACC2/117-291
MURD_BACC3/117-291
MURD_BACC4/117-291
MURD_BACC7/117-291
MURD_BACCN/117-291
MURD_BACCQ/117-291
MURD_BACCR/117-291
MURD_BACCZ/117-291
MURD_BACFN/107-285
MURD_BACFR/107-285
MURD_BACHD/116-290
MURD_BACHK/117-291
MURD_BACLD/118-292
MURD_BACP2/118-292
MURD_BACSK/116-290
MURD_BACSU/118-292
MURD_BACTN/107-285
MURD_BACWK/117-291
MURD_BARHE/126-304
MURD_BARQU/126-304
MURD_BAUCH/110-283
MURD_BDEBA/118-304
MURD_BIFAA/108-300
MURD_BIFLD/106-303
MURD_BIFLO/106-303
MURD_BIFLS/106-303
MURD_BLOFL/111-283
MURD_BLOPB/110-282
MURD_BORA1/136-342
MURD_BORAP/116-277
MURD_BORBR/136-344
MURD_BORBU/116-303
MURD_BORBZ/116-302
MURD_BORPA/136-342
MURD_BORPE/136-344
MURD_BRAJA/119-300
MURD_BRUA2/119-297
MURD_BRUAB/119-297
MURD_BRUME/119-297
MURD_BRUSU/119-297
MURD_BUCA5/111-282
MURD_BUCAI/111-282
MURD_BUCAP/111-282
MURD_BUCAT/111-282
MURD_BUCBP/113-283
MURD_BURA4/127-336
MURD_BURCA/127-337
MURD_BURCC/127-337
MURD_BURCH/127-337
MURD_BURCM/127-336
MURD_BURM1/127-337
MURD_BURM7/127-338
MURD_BURM9/127-338
MURD_BURMA/127-338
MURD_BURMS/127-338
MURD_BURP0/127-338
MURD_BURP1/127-338
MURD_BURP6/127-338
MURD_BURP8/130-338
MURD_BURPP/130-338
MURD_BURPS/127-338
MURD_BURS3/127-337
MURD_BURTA/127-338
MURD_BURVG/127-337
MURD_BURXL/130-338
MURD_CALS8/115-294
MURD_CAMJ8/95-251
MURD_CAMJD/95-262
MURD_CAMJE/95-266
MURD_CAMJJ/95-375
MURD_CAMJR/95-374
MURD_CARHZ/113-289
MURD_CAUCN/121-303
MURD_CAUCR/121-303
MURD_CAUSK/121-303
MURD_CHLAB/107-238
MURD_CHLCH/110-306
MURD_CHLCV/107-214
MURD_CHLFF/107-210
MURD_CHLL2/110-305
MURD_CHLMU/106-265
MURD_CHLP8/113-307
MURD_CHLPB/113-307
MURD_CHLPD/110-305
MURD_CHLPN/106-225
MURD_CHLT2/106-256
MURD_CHLT3/115-311
MURD_CHLTA/106-255
MURD_CHLTB/106-264
MURD_CHLTE/113-307
MURD_CHLTR/106-255
MURD_CHRSD/116-289
MURD_CHRVO/115-290
MURD_CLOAB/123-298
MURD_CLOB1/122-295
MURD_CLOB6/122-295
MURD_CLOB8/122-295
MURD_CLOBA/122-295
MURD_CLOBB/122-295
MURD_CLOBH/122-295
MURD_CLOBJ/122-295
MURD_CLOBK/122-295
MURD_CLOBL/122-295
MURD_CLOBM/122-295
MURD_CLOCE/122-299
MURD_CLOD6/114-291
MURD_CLOK1/122-295
MURD_CLOK5/122-295
MURD_CLONN/122-295
MURD_CLOP1/122-295
MURD_CLOPE/122-295
MURD_CLOPH/114-292
MURD_CLOPS/122-295
MURD_CLOTE/122-295
MURD_CLOTH/122-299
MURD_COLP3/125-306
MURD_CORDI/128-307
MURD_COREF/128-303
MURD_CORJK/134-323
MURD_CORU7/123-315
MURD_COXB1/111-281
MURD_COXB2/111-281
MURD_COXBN/111-281
MURD_COXBR/111-281
MURD_COXBU/111-281
MURD_CUPPJ/127-337
MURD_CYAA5/111-294
MURD_CYAP4/112-289
MURD_CYAP7/111-288
MURD_CYAP8/111-293
MURD_CYTH3/110-290
MURD_DECAR/114-290
MURD_DEIGD/137-261
MURD_DEIRA/124-249
MURD_DESAA/113-291
MURD_DESDA/124-291
MURD_DESDG/128-258
MURD_DESHD/112-290
MURD_DESHY/112-290
MURD_DESOH/116-294
MURD_DESPS/119-288
MURD_DESRM/113-291
MURD_DESVH/123-256
MURD_DESVM/124-265
MURD_DESVV/123-256
MURD_DINSH/125-309
MURD_ECO57/110-280
MURD_ECOL5/110-280
MURD_ECOL6/110-280
MURD_ECOLI/110-280
MURD_ECOUT/110-280
MURD_ELUMP/113-293
MURD_ENTFA/117-292
MURD_ENTHR/121-297
MURD_ERWCT/110-280
MURD_EUBE2/113-291
MURD_EXIS2/115-287
MURD_FERNB/107-305
MURD_FRAP2/102-254
MURD_FRASC/133-310
MURD_FRAT1/102-253
MURD_FRATF/102-253
MURD_FRATH/102-253
MURD_FRATM/102-253
MURD_FRATN/102-254
MURD_FRATO/102-253
MURD_FRATT/102-253
MURD_FRATW/102-253
MURD_FUSNN/96-268
MURD_GEOBB/113-290
MURD_GEOKA/117-291
MURD_GEOLS/113-290
MURD_GEOMG/113-290
MURD_GEOSF/113-290
MURD_GEOSL/113-290
MURD_GEOSM/113-290
MURD_GEOSW/117-291
MURD_GEOUR/113-290
MURD_GLOVI/110-278
MURD_GLUOX/117-252
MURD_GRAFK/108-287
MURD_HAEDU/112-278
MURD_HAEI8/110-280
MURD_HAEIE/110-280
MURD_HAEIG/110-280
MURD_HAEIN/110-280
MURD_HAHCH/113-285
MURD_HELPG/100-269
MURD_HELPH/100-253
MURD_HELPJ/100-255
MURD_HELPY/100-272
MURD_HYDS0/90-252
MURD_IDILO/124-301
MURD_JANSC/120-304
MURD_LACAC/118-297
MURD_LACC3/117-292
MURD_LACCB/117-292
MURD_LACDA/118-298
MURD_LACDB/118-298
MURD_LACF3/117-292
MURD_LACGA/118-298
MURD_LACH4/118-297
MURD_LACJO/118-298
MURD_LACLA/117-290
MURD_LACLM/117-290
MURD_LACLS/117-290
MURD_LACPL/117-293
MURD_LACRD/117-292
MURD_LACRJ/117-292
MURD_LACS1/116-292
MURD_LACSS/117-293
MURD_LAWIP/126-254
MURD_LEGPA/110-286
MURD_LEGPH/110-286
MURD_LEGPL/110-286
MURD_LEIXX/141-334
MURD_LEPBJ/107-278
MURD_LEPBL/107-278
MURD_LEPIC/107-278
MURD_LEPIN/107-278
MURD_LEUCK/116-289
MURD_LEUMM/116-289
MURD_LISIN/117-292
MURD_LISMF/117-292
MURD_LISMO/117-292
MURD_MACCJ/116-288
MURD_MAGSA/115-292
MURD_MANSM/110-280
MURD_MARAV/114-286
MURD_MESSB/119-297
MURD_METCA/129-301
MURD_METFK/115-288
MURD_MICAN/111-288
MURD_MOOTA/113-292
MURD_MYCA1/124-297
MURD_MYCBO/118-291
MURD_MYCBP/118-291
MURD_MYCBT/118-291
MURD_MYCLB/122-298
MURD_MYCLE/122-298
MURD_MYCPA/124-297
MURD_MYCS2/124-297
MURD_MYCTA/118-291
MURD_MYCTU/118-291
MURD_MYCVP/117-290
MURD_MYXXD/116-298
MURD_NATTJ/121-299
MURD_NEIG1/115-287
MURD_NEIG2/115-287
MURD_NEIM0/115-287
MURD_NEIMA/115-287
MURD_NEIMB/115-287
MURD_NEIMF/115-287
MURD_NITEC/118-300
MURD_NITEU/118-301
MURD_NITHX/119-300
MURD_NITMU/118-299
MURD_NITOC/118-291
MURD_NITWN/119-300
MURD_NOCFA/118-293
MURD_NOSP7/118-322
MURD_NOSS1/110-290
MURD_NOVAD/114-274
MURD_OCEIH/116-290
MURD_OENOB/103-276
MURD_PARDP/125-310
MURD_PARUW/116-287
MURD_PASMU/111-278
MURD_PEDPA/118-292
MURD_PELCD/113-287
MURD_PELLD/113-301
MURD_PELPB/110-304
MURD_PELPD/113-290
MURD_PELTS/115-293
MURD_PETMO/109-328
MURD_PHEZH/121-303
MURD_PHOLL/110-278
MURD_PHOPR/113-281
MURD_POLSJ/212-419
MURD_PORG3/111-292
MURD_PORGI/111-292
MURD_PROAC/133-322
MURD_PROM5/125-303
MURD_PROM9/125-302
MURD_PROMA/122-302
MURD_PROMM/115-295
MURD_PROMP/125-303
MURD_PROMT/123-303
MURD_PROVI/113-306
MURD_PSE14/114-286
MURD_PSEAE/114-286
MURD_PSEF5/114-286
MURD_PSEHT/116-287
MURD_PSEPF/114-286
MURD_PSEPK/116-288
MURD_PSESM/114-286
MURD_PSEU2/114-286
MURD_PSYA2/120-294
MURD_PSYCK/120-294
MURD_RALME/127-338
MURD_RALSO/127-333
MURD_RHIEC/119-297
MURD_RHIL3/119-297
MURD_RHILO/119-297
MURD_RHIME/119-297
MURD_RHOFD/126-333
MURD_RHOP2/119-300
MURD_RHOPA/119-300
MURD_RHOPB/119-300
MURD_RHORT/123-305
MURD_RHOS1/125-310
MURD_RHOS4/125-310
MURD_RHOS5/125-310
MURD_RHOSK/125-310
MURD_RHOSR/126-302
MURD_RICBR/109-287
MURD_RICCN/109-331
MURD_RICFE/109-284
MURD_RICPR/109-284
MURD_RICTY/109-284
MURD_ROSCS/115-309
MURD_ROSDO/125-310
MURD_ROSS1/115-303
MURD_RUBXD/107-276
MURD_SACD2/120-294
MURD_SALCH/110-280
MURD_SALPA/110-280
MURD_SALRD/113-301
MURD_SALTI/110-280
MURD_SALTY/110-280
MURD_SHEON/114-280
MURD_SHEVD/114-280
MURD_SHIBS/110-280
MURD_SHIDS/110-280
MURD_SHIFL/110-280
MURD_SHISS/110-280
MURD_SILPO/125-310
MURD_SILST/125-311
MURD_SODGM/110-280
MURD_SOLUE/107-281
MURD_SPHAL/115-272
MURD_STAA1/116-288
MURD_STAA2/116-288
MURD_STAA3/116-288
MURD_STAA8/116-288
MURD_STAA9/116-288
MURD_STAAB/116-288
MURD_STAAC/116-288
MURD_STAAE/116-288
MURD_STAAM/116-288
MURD_STAAN/116-288
MURD_STAAR/116-288
MURD_STAAS/116-288
MURD_STAAT/116-288
MURD_STAAU/116-288
MURD_STAAW/116-288
MURD_STACT/116-288
MURD_STAEQ/116-288
MURD_STAES/116-288
MURD_STAHJ/116-288
MURD_STAS1/116-288
MURD_STRA1/117-290
MURD_STRA3/117-290
MURD_STRA5/117-290
MURD_STRAW/116-301
MURD_STRCO/120-305
MURD_STREM/117-290
MURD_STRGC/117-290
MURD_STRMU/117-290
MURD_STRP1/117-290
MURD_STRP2/117-290
MURD_STRP3/117-290
MURD_STRP4/117-290
MURD_STRP6/117-290
MURD_STRP7/117-290
MURD_STRP8/117-290
MURD_STRPB/117-290
MURD_STRPC/117-290
MURD_STRPD/117-290
MURD_STRPF/117-290
MURD_STRPG/117-290
MURD_STRPI/117-290
MURD_STRPJ/117-290
MURD_STRPM/117-290
MURD_STRPN/117-290
MURD_STRPS/117-290
MURD_STRPY/117-290
MURD_STRPZ/117-290
MURD_STRR6/117-290
MURD_STRS2/117-290
MURD_STRSV/117-290
MURD_STRSY/117-290
MURD_STRT1/117-290
MURD_STRT2/117-290
MURD_STRTD/117-290
MURD_STRU0/117-290
MURD_STRZJ/117-290
MURD_STRZP/117-290
MURD_STRZT/117-290
MURD_SYMTH/115-294
MURD_SYNAS/117-295
MURD_SYNE7/114-298
MURD_SYNJA/108-290
MURD_SYNJB/108-298
MURD_SYNP6/114-298
MURD_SYNPX/115-295
MURD_SYNS9/115-296
MURD_SYNSC/115-295
MURD_SYNY3/111-290
MURD_TERTT/118-291
MURD_THEAB/110-310
MURD_THEEB/116-293
MURD_THEFY/114-299
MURD_THELT/103-271
MURD_THEM4/110-310
MURD_THEMA/107-277
MURD_THENN/107-271
MURD_THEP1/107-275
MURD_THEP3/113-291
MURD_THEPX/113-291
MURD_THESQ/107-280
MURD_THET2/99-250
MURD_THET8/99-250
MURD_THETN/113-287
MURD_THICR/105-280
MURD_THIDA/132-308
MURD_TREPA/122-331
MURD_TRIEI/109-286
MURD_TROW8/125-318
MURD_TROWT/125-318
MURD_VIBC3/113-283
MURD_VIBCH/113-283
MURD_VIBF1/113-280
MURD_VIBFM/113-280
MURD_VIBHB/113-280
MURD_VIBPA/113-280
MURD_VIBSL/113-280
MURD_VIBVU/113-285
MURD_VIBVY/113-285
MURD_WIGBR/110-281
MURD_WOLPM/114-342
MURD_WOLTR/117-182
MURD_WOLTR/196-330
MURD_XANAC/120-290
MURD_XANC5/120-290
MURD_XANC8/120-290
MURD_XANCP/120-290
MURD_XANOM/120-290
MURD_XANOR/120-290
MURD_XYLFA/120-290
MURD_XYLFT/120-290
MURD_YERPA/110-280
MURD_YERPE/110-280
MURD_YERPN/110-280
MURD_YERPS/110-280
MURD_ZYMMO/127-284
MURE1_CLOAB/108-305
MURE1_OCEIH/109-315
MURE2_CLOAB/109-309
MURE2_OCEIH/109-314
MURE_ACISJ/110-319
MURE_ACTP2/121-324
MURE_AGRT5/108-311
MURE_ALCBS/110-311
MURE_ALHEH/118-321
MURE_ALKMQ/108-309
MURE_ALKOO/107-308
MURE_ANAMM/97-301
MURE_ANAVT/114-316
MURE_AQUAE/106-303
MURE_BACA2/107-313
MURE_BACAN/106-312
MURE_BACCR/106-312
MURE_BACFN/109-305
MURE_BACFR/109-305
MURE_BACHD/107-310
MURE_BACLD/107-313
MURE_BACSU/107-313
MURE_BACTN/109-305
MURE_BACV8/109-305
MURE_BIFLO/123-332
MURE_BLOFL/120-325
MURE_BORAP/116-322
MURE_BORBU/116-322
MURE_BORGA/116-322
MURE_BRAJA/104-311
MURE_BRUME/106-309
MURE_BRUSU/106-309
MURE_BUCAI/114-321
MURE_BUCAP/114-321
MURE_BUCBP/119-327
MURE_CAMJE/64-257
MURE_CAUCR/102-311
MURE_CHLAB/107-307
MURE_CHLCV/107-307
MURE_CHLFF/109-309
MURE_CHLMU/107-307
MURE_CHLPD/112-321
MURE_CHLPN/107-307
MURE_CHLTA/107-307
MURE_CHLTE/122-330
MURE_CHLTR/107-307
MURE_CHRVO/112-313
MURE_CLOB1/110-307
MURE_CLOBH/110-307
MURE_CLOD6/107-308
MURE_CLOPE/108-309
MURE_CLOTE/111-308
MURE_COREF/134-338
MURE_CORGL/120-324
MURE_COXBU/111-317
MURE_CYTH3/110-306
MURE_DEIRA/111-311
MURE_ECO57/114-319
MURE_ECOL6/114-319
MURE_ECOLI/114-319
MURE_ENT38/114-319
MURE_ENTFA/122-330
MURE_ERWCT/114-319
MURE_FUSNN/106-302
MURE_GEOKA/106-312
MURE_GEOMG/108-314
MURE_GEOSL/108-314
MURE_GEOTN/106-312
MURE_GLOVI/111-309
MURE_HAEDU/121-324
MURE_HAEI8/111-315
MURE_HAEIE/111-315
MURE_HAEIG/111-315
MURE_HAEIN/111-315
MURE_HAES1/115-323
MURE_HELHP/92-291
MURE_HELPJ/72-273
MURE_HELPY/72-273
MURE_JANMA/110-324
MURE_LACAC/114-337
MURE_LACC3/115-337
MURE_LACDA/114-337
MURE_LACDB/114-337
MURE_LACLA/114-311
MURE_LACLM/114-311
MURE_LACLS/114-311
MURE_LACPL/108-315
MURE_LACRD/111-335
MURE_LACS1/112-333
MURE_LACSS/114-335
MURE_LAWIP/103-308
MURE_LEIXX/127-329
MURE_LEPBJ/116-323
MURE_LEPBL/116-323
MURE_LEPIC/122-329
MURE_LEPIN/120-327
MURE_LISIN/106-312
MURE_LISMF/106-312
MURE_LISMO/106-312
MURE_MESSB/105-308
MURE_MYCA1/132-336
MURE_MYCBO/151-355
MURE_MYCLE/137-341
MURE_MYCPA/132-336
MURE_MYCTU/151-355
MURE_NEIMA/112-316
MURE_NEIMB/112-316
MURE_NITEU/114-326
MURE_NOSS1/114-316
MURE_PARD8/109-305
MURE_PASMU/111-315
MURE_PHOLL/114-319
MURE_PORGI/109-305
MURE_PROM1/115-324
MURE_PROMA/115-324
MURE_PROMM/115-324
MURE_PROMP/116-326
MURE_PROMT/115-324
MURE_PSEAE/106-307
MURE_PSEMY/106-307
MURE_PSEPK/107-316
MURE_PSESM/106-307
MURE_RALSO/123-332
MURE_RHILO/106-309
MURE_RHIME/110-313
MURE_RICBR/91-295
MURE_RICCN/96-302
MURE_RICFE/257-352
MURE_RICFE/97-236
MURE_RICMO/96-302
MURE_RICPR/96-302
MURE_RICRI/96-302
MURE_RICTY/96-302
MURE_ROSS1/109-325
MURE_SALCH/114-319
MURE_SALPA/114-319
MURE_SALTI/114-319
MURE_SALTY/114-319
MURE_SHEON/112-316
MURE_SHIFL/114-319
MURE_SODGM/114-319
MURE_SOLUE/110-312
MURE_STAA1/108-312
MURE_STAA3/108-312
MURE_STAA8/108-312
MURE_STAAB/108-312
MURE_STAAC/108-312
MURE_STAAM/108-312
MURE_STAAN/108-312
MURE_STAAR/108-312
MURE_STAAS/108-312
MURE_STAAW/108-312
MURE_STAEQ/108-312
MURE_STAES/108-312
MURE_STAHJ/108-312
MURE_STRA1/117-310
MURE_STRA3/117-310
MURE_STRA5/117-310
MURE_STRAW/123-324
MURE_STRCO/123-324
MURE_STRMU/118-311
MURE_STRP1/116-309
MURE_STRP2/116-309
MURE_STRP3/116-309
MURE_STRP6/116-309
MURE_STRP8/116-309
MURE_STRPC/116-309
MURE_STRPD/116-309
MURE_STRPF/116-309
MURE_STRPG/116-309
MURE_STRPM/116-309
MURE_STRPN/116-309
MURE_STRR6/116-309
MURE_STRS2/116-309
MURE_STRSV/116-309
MURE_STRSY/116-309
MURE_STRT1/116-309
MURE_STRT2/116-309
MURE_STRTD/116-309
MURE_SYNE7/117-318
MURE_SYNPW/115-318
MURE_SYNPX/115-319
MURE_SYNS3/115-321
MURE_SYNWW/108-310
MURE_SYNY3/124-326
MURE_THEEB/111-312
MURE_THEMA/108-304
MURE_THETN/107-305
MURE_TREDE/125-345
MURE_TREPA/112-350
MURE_TROW8/122-325
MURE_TROWT/122-325
MURE_VIBCH/117-319
MURE_VIBPA/115-317
MURE_VIBVU/115-317
MURE_VIBVY/115-317
MURE_WIGBR/116-321
MURE_WOLSU/66-259
MURE_XANAC/109-312
MURE_XANC8/109-312
MURE_XANCP/109-312
MURE_XANOM/109-312
MURE_XANOR/109-312
MURE_XYLFA/109-312
MURE_XYLFT/109-312
MURE_YERPE/109-314
MURE_ZYMMO/108-311
MURF_BACSU/111-292
MURF_BORBU/123-307
MURF_BUCAI/105-294
MURF_BUCBP/113-300
MURF_ECOLI/105-293
MURF_HAEIN/107-295
MURF_MYCBO/134-321
MURF_MYCLE/136-334
MURF_MYCTU/134-321
MURF_RICCN/104-294
MURF_RICMO/104-294
MURF_RICPR/104-294
MURF_STRTO/106-293
MURF_SYNY3/114-291
MURF_TREPA/119-299
O08416_STRCO/47-274
O25439_HELPY/173-351
O26070_HELPY/52-270
O26630_METTH/301-524
O26632_METTH/95-285
O26959_METTH/103-297
O52910_CAMJE/45-123
O53174_MYCTU/69-309
O67002_AQUAE/107-283
O67833_AQUAE/41-259
O69522_MYCLE/56-263
O69551_MYCLE/120-235
O69679_MYCTU/56-265
O83360_TREPA/87-323
O84761_CHLTR/109-292
P73842_SYNY3/41-257
P74303_SYNY3/64-280
Q00VU6_OSTTA/167-412
Q00X21_OSTTA/73-311
Q011U6_OSTTA/59-268
Q01Q44_SOLUE/103-285
Q01UR3_SOLUE/46-272
Q02H23_PSEAB/106-307
Q02H24_PSEAB/107-300
Q02H26_PSEAB/114-286
Q02PS4_PSEAB/47-205
Q02SI7_PSEAB/108-291
Q02Z16_LACLS/44-268
Q02Z82_LACLS/54-283
Q031X7_LACLS/104-283
Q034T6_LACC3/110-295
Q039T6_LACC3/44-272
Q03A30_LACC3/56-284
Q03DY9_PEDPA/110-295
Q03EJ9_PEDPA/54-282
Q03EP1_PEDPA/44-264
Q03GF0_PEDPA/111-329
Q03JD6_STRTD/106-286
Q03JG5_STRTD/44-268
Q03K51_STRTD/47-275
Q03M39_STRTD/8-232
Q03QH4_LACBA/148-308
Q03QX5_LACBA/54-282
Q03R15_LACBA/46-274
Q03T11_LACBA/109-294
Q03U76_LACBA/110-323
Q03V97_LEUMM/55-289
Q03Y77_LEUMM/106-310
Q03Y79_LEUMM/57-279
Q03Z01_LEUMM/46-222
Q03Z04_LEUMM/105-279
Q040V1_LACGA/117-340
Q042K3_LACGA/59-290
Q042N5_LACGA/47-298
Q046F0_LACGA/107-291
Q04B86_LACDB/47-270
Q04BB5_LACDB/54-285
Q04C48_LACDB/107-291
Q04CD6_LACDB/45-274
Q04DH8_OENOB/125-306
Q04DM1_OENOB/47-282
Q04E69_OENOB/50-228
Q04FF8_OENOB/115-319
Q04J99_STRP2/105-285
Q04JG3_STRP2/53-281
Q04MG0_STRP2/44-270
Q04MP6_STRP2/44-261
Q04P75_LEPBJ/107-283
Q04U16_LEPBJ/118-301
Q04V95_LEPBJ/114-291
Q04Y81_LEPBL/114-294
Q04ZL0_LEPBL/118-301
Q056F9_LEPBL/107-283
Q05SC6_9SYNE/115-325
Q05TQ9_9SYNE/140-330
Q05U20_9SYNE/113-291
Q05US8_9SYNE/120-294
Q060K4_9SYNE/115-319
Q062I9_9SYNE/100-274
Q064U9_9SYNE/115-296
Q067R2_9SYNE/1-154
Q07PT5_RHOP5/131-312
Q07PT7_RHOP5/113-303
Q07PT8_RHOP5/105-311
Q07UG8_RHOP5/54-275
Q07VG0_RHOP5/37-264
Q07WI0_SHEFN/112-320
Q07WI1_SHEFN/110-300
Q07WI3_SHEFN/114-280
Q07Y43_SHEFN/112-316
Q084R7_SHEFN/58-272
Q08ZU8_STIAD/20-242
Q095D2_STIAD/69-257
Q09BL8_STIAD/108-312
Q09BL9_STIAD/164-351
Q09BM1_STIAD/116-297
Q09BM4_STIAD/122-301
Q0A6J8_ALHEH/105-289
Q0A6K0_ALHEH/115-289
Q0A999_ALHEH/60-231
Q0AB29_ALHEH/108-291
Q0AG82_NITEC/474-686
Q0AG83_NITEC/500-610
Q0AGX2_NITEC/49-264
Q0AHL4_NITEC/38-227
Q0AHL5_NITEC/44-233
Q0AIA9_NITEC/108-296
Q0AJD6_NITEC/113-325
Q0AJD7_NITEC/110-299
Q0AMW2_MARMM/102-305
Q0AMW3_MARMM/111-301
Q0AMW5_MARMM/121-304
Q0ATK3_MARMM/7-224
Q0AWF7_SYNWW/32-255
Q0AX96_SYNWW/485-696
Q0AYC3_SYNWW/57-286
Q0AYR0_SYNWW/115-292
Q0AYR2_SYNWW/111-297
Q0BAB6_BURCM/47-270
Q0BIF3_BURCM/108-294
Q0BIK5_BURCM/108-298
Q0BIK6_BURCM/115-322
Q0BL31_FRATO/40-230
Q0BLA6_FRATO/42-185
Q0BMD3_FRATO/177-388
Q0BMD4_FRATO/499-713
Q0BN51_FRATO/110-293
Q0BN58_FRATO/103-289
Q0BN60_FRATO/111-310
Q0BQJ2_GRABC/48-264
Q0BV20_GRABC/161-366
Q0BV21_GRABC/103-290
Q0BV23_GRABC/118-299
Q0BWJ9_HYPNA/50-252
Q0BXT7_HYPNA/99-303
Q0BXT8_HYPNA/105-296
Q0BXU0_HYPNA/121-303
Q0C338_HYPNA/115-294
Q0CL78_ASPTN/25-199
Q0CLN6_ASPTN/64-292
Q0CZR5_ASPTN/474-660
Q0EXD2_9PROT/35-201
Q0EY60_9PROT/114-289
Q0EYG9_9PROT/102-301
Q0EYH0_9PROT/110-290
Q0EYH2_9PROT/111-295
Q0EYH5_9PROT/112-292
Q0EZR9_9PROT/109-296
Q0F4V7_9RHOB/120-302
Q0F4W0_9RHOB/125-311
Q0F4W2_9RHOB/106-295
Q0F4W3_9RHOB/118-320
Q0FE19_9RHOB/45-262
Q0FRR4_9RHOB/50-266
Q0FT05_9RHOB/127-309
Q0FT10_9RHOB/125-310
Q0FT12_9RHOB/105-294
Q0FT13_9RHOB/113-316
Q0G682_9RHIZ/105-308
Q0G683_9RHIZ/114-304
Q0G685_9RHIZ/118-296
Q0G689_9RHIZ/112-298
Q0G7N8_9RHIZ/49-272
Q0GL77_LACRE/46-274
Q0H8A5_NOSEL/491-702
Q0HE78_SHESM/113-317
Q0HE79_SHESM/105-298
Q0HE81_SHESM/114-280
Q0HFE9_SHESM/111-297
Q0HKB2_SHESM/62-273
Q0HWL4_SHESR/62-273
Q0HYI6_SHESR/111-297
Q0HZR8_SHESR/114-280
Q0HZS0_SHESR/105-298
Q0HZS1_SHESR/113-317
Q0I1D5_HAES1/111-278
Q0I1D7_HAES1/106-302
Q0I3I6_HAES1/54-271
Q0I4Y4_HAES1/111-294
Q0I7W5_SYNS3/115-295
Q0I9Y6_SYNS3/115-302
Q0IC63_SYNS3/50-223
Q0K6L9_CUPNH/121-335
Q0K6M0_CUPNH/110-303
Q0K6M2_CUPNH/127-337
Q0K6X9_CUPNH/108-294
Q0K8H9_CUPNH/47-270
Q0KDJ9_CUPNH/488-700
Q0KDK0_CUPNH/475-686
Q0KG19_BACLI/35-238
Q0P9G6_CAMJE/50-237
Q0PA95_CAMJE/160-334
Q0QKV3_9SYNE/115-319
Q0RNP3_FRAAA/123-300
Q0RNP5_FRAAA/106-292
Q0RNP6_FRAAA/95-294
Q0RPH0_FRAAA/54-273
Q0RSZ2_FRAAA/63-267
Q0S8X7_RHOSR/61-266
Q0SH45_RHOSR/61-301
Q0SH94_RHOSR/152-322
Q0SHR6_RHOSR/143-353
Q0SHR7_RHOSR/132-322
Q0SNK6_BORAP/123-307
Q0SQX0_CLOPS/483-694
Q0SRR2_CLOPS/45-272
Q0SRW2_CLOPS/108-309
Q0SRW3_CLOPS/113-298
Q0STM9_CLOPS/57-286
Q0SXH5_SHIF8/91-274
Q0T2H0_SHIF8/54-268
Q0T8A9_SHIF8/110-280
Q0T8B1_SHIF8/105-293
Q0T8B2_SHIF8/114-319
Q0T9F6_ECOL5/108-291
Q0TFD1_ECOL5/54-268
Q0TLQ3_ECOL5/105-293
Q0TLQ4_ECOL5/114-319
Q0TMK6_CLOP1/168-376
Q0TN99_CLOP1/483-694
Q0TP42_CLOP1/45-272
Q0TP95_CLOP1/108-309
Q0TP96_CLOP1/113-298
Q0TRA3_CLOP1/57-286
Q0USC9_PHANO/25-197
Q0V572_PHANO/63-301
Q0VN26_ALCBS/108-291
Q0VPJ2_ALCBS/51-198
Q0VS06_ALCBS/103-292
Q0W383_UNCMA/107-247
Q0WDC2_YERPE/54-277
Q0YPU0_9CHLB/112-291
Q0YPU3_9CHLB/110-305
Q0YPU5_9CHLB/118-307
Q0YPU6_9CHLB/123-332
Q0YS83_9CHLB/110-299
Q0YSL7_9CHLB/45-266
Q10SU1_ORYSJ/109-318
Q10X66_TRIEI/124-326
Q113V7_TRIEI/493-704
Q115E2_TRIEI/42-261
Q118X3_TRIEI/120-298
Q11GS1_MESSB/112-302
Q11KL3_MESSB/46-268
Q11NQ6_CYTH3/137-320
Q11UV3_CYTH3/51-273
Q11VE6_CYTH3/111-287
Q11X80_CYTH3/95-275
Q12D50_POLSJ/56-271
Q12DM8_POLSJ/478-689
Q12EJ4_POLSJ/124-308
Q12EL9_POLSJ/106-294
Q12EM0_POLSJ/108-310
Q12P54_SHEDO/71-282
Q12RI0_SHEDO/112-304
Q12SC8_SHEDO/114-280
Q12SD0_SHEDO/105-295
Q12SD1_SHEDO/116-326
Q12X55_METBU/117-308
Q133W6_RHOPS/110-316
Q133W7_RHOPS/113-303
Q133W9_RHOPS/119-300
Q13EI5_RHOPS/37-264
Q13EP9_RHOPS/55-276
Q13S21_BURXL/47-270
Q13TY7_BURXL/115-328
Q13TY8_BURXL/108-298
Q13U42_BURXL/109-295
Q14H91_FRAT1/499-713
Q14H92_FRAT1/177-388
Q14I32_FRAT1/40-229
Q14J16_FRAT1/110-293
Q14J29_FRAT1/103-289
Q14J30_FRAT1/106-305
Q14J76_FRAT1/42-185
Q15BS2_9BACI/103-307
Q15BS5_BACCI/103-307
Q15Q12_PSEA6/138-353
Q15Q13_PSEA6/111-299
Q15Q15_PSEA6/108-275
Q15VG0_PSEA6/58-250
Q15ZB3_PSEA6/108-289
Q163I3_ROSDO/113-315
Q163I4_ROSDO/106-294
Q16D92_ROSDO/48-265
Q17V76_HELAH/72-273
Q17XM9_HELAH/100-282
Q17XU0_HELAH/119-283
Q17XZ3_HELAH/173-351
Q17YY8_HELAH/44-266
Q17ZZ4_CLOD6/44-271
Q182Y9_CLOD6/112-299
Q18JB6_HALWD/44-270
Q1ARQ2_RUBXD/25-261
Q1ATP4_RUBXD/126-325
Q1AVT2_RUBXD/52-221
Q1AVW9_RUBXD/105-291
Q1B279_MYCSS/56-261
Q1B2W5_MYCSS/86-272
Q1B620_MYCSS/56-295
Q1B6W6_MYCSS/126-330
Q1B6W7_MYCSS/133-320
Q1B6W9_MYCSS/121-302
Q1BM68_BURCA/47-270
Q1BZB4_BURCA/108-294
Q1BZG7_BURCA/108-298
Q1BZG8_BURCA/118-325
Q1C209_YERPA/114-319
Q1C210_YERPA/110-299
Q1C681_YERPA/54-277
Q1CBY4_YERPA/108-291
Q1CEJ0_YERPN/108-291
Q1CHM3_YERPN/54-277
Q1CMN1_YERPN/110-299
Q1CMN2_YERPN/114-319
Q1CR61_HELPH/47-272
Q1CRD6_HELPH/72-273
Q1CTD1_HELPH/173-351
Q1D0S5_MYXXD/108-312
Q1D0S6_MYXXD/113-300
Q1D8V1_MYXXD/23-243
Q1DB17_MYXXD/110-299
Q1GAU8_LACDA/47-270
Q1GAX7_LACDA/54-285
Q1GBP9_LACDA/107-291
Q1GBX7_LACDA/45-274
Q1GD59_SILST/48-264
Q1GF15_SILST/106-294
Q1GF16_SILST/114-316
Q1GRW1_SPHAL/114-289
Q1GRX4_SPHAL/101-304
Q1GRX5_SPHAL/104-296
Q1GYB4_METFK/114-303
Q1GYZ6_METFK/99-300
Q1GYZ7_METFK/102-291
Q1H0M4_METFK/51-265
Q1I5B3_PSEE4/106-307
Q1I5B4_PSEE4/107-296
Q1I5B6_PSEE4/114-286
Q1ICS1_PSEE4/47-224
Q1IFH8_PSEE4/108-291
Q1IKG5_ACIBL/107-311
Q1IKG6_ACIBL/109-296
Q1INC9_ACIBL/111-297
Q1IVH6_ACIBL/49-282
Q1IXL6_DEIGD/103-269
Q1J1J8_DEIGD/41-256
Q1J282_DEIGD/108-308
Q1J298_DEIGD/62-200
Q1J5W8_STRPF/105-285
Q1J6R2_STRPF/77-301
Q1J6X1_STRPF/53-281
Q1J7A8_STRPF/52-276
Q1JAX8_STRPB/105-285
Q1JBW2_STRPB/77-301
Q1JC22_STRPB/53-281
Q1JCG3_STRPB/52-276
Q1JDB3_STRPB/116-309
Q1JG51_STRPD/105-285
Q1JGZ3_STRPD/77-301
Q1JH52_STRPD/53-281
Q1JHI7_STRPD/52-276
Q1JL28_STRPC/105-285
Q1JLU3_STRPC/77-301
Q1JM07_STRPC/53-281
Q1JME1_STRPC/52-276
Q1JXB0_DESAC/107-308
Q1JXB1_DESAC/107-292
Q1JXB3_DESAC/112-287
Q1JXB6_DESAC/110-289
Q1JY09_DESAC/45-261
Q1KNE2_9BACI/2-77
Q1LIM1_RALME/121-333
Q1LIM2_RALME/110-303
Q1LIU4_RALME/126-312
Q1LKI6_RALME/47-270
Q1LQI6_RALME/491-706
Q1LQI7_RALME/475-686
Q1LSW1_BAUCH/112-317
Q1LSW2_BAUCH/105-294
Q1LTA4_BAUCH/58-271
Q1ME28_RHIL3/111-314
Q1ME29_RHIL3/112-302
Q1MND3_RHIL3/54-277
Q1MPC3_LAWIP/111-298
Q1MS38_LAWIP/47-260
Q1MYB5_9GAMM/109-308
Q1MYB6_9GAMM/106-294
Q1MYB8_9GAMM/115-286
Q1MYC1_9GAMM/124-305
Q1N0F9_9GAMM/108-289
Q1N6P7_9GAMM/46-263
Q1N701_9SPHN/113-298
Q1N8T7_9SPHN/110-313
Q1N8T8_9SPHN/103-295
Q1N8U0_9SPHN/114-281
Q1N9D8_9SPHN/54-271
Q1NHP5_9SPHN/667-849
Q1NIU3_9DELT/1-132
Q1NJN6_9DELT/494-708
Q1NKJ1_9DELT/140-327
Q1NKJ3_9DELT/124-291
Q1NLI3_9DELT/128-314
Q1NMZ6_9DELT/124-313
Q1NMZ8_9DELT/140-327
Q1NMZ9_9DELT/121-354
Q1NRF2_9DELT/441-655
Q1NRJ2_9DELT/52-271
Q1NTZ0_9DELT/111-290
Q1NTZ2_9DELT/124-344
Q1NTZ4_9DELT/140-327
Q1NTZ5_9DELT/121-354
Q1NU51_9DELT/494-708
Q1NU99_9DELT/52-271
Q1PJY1_PROMA/116-326
Q1PK48_PROMA/113-303
Q1PKF9_PROMA/113-303
Q1PW22_9BACT/123-295
Q1PZI3_9BACT/66-298
Q1Q2J8_9BACT/134-314
Q1Q6C6_9BACT/128-308
Q1Q6D2_9BACT/114-313
Q1Q6D3_9BACT/108-309
Q1Q849_PSYCK/179-391
Q1Q850_PSYCK/134-320
Q1QDK0_PSYCK/64-280
Q1QES9_PSYCK/108-339
Q1QNU7_NITHX/112-302
Q1QNU8_NITHX/104-311
Q1QS36_NITHX/53-270
Q1QVG2_CHRSD/122-323
Q1QVG3_CHRSD/105-294
Q1QXC0_CHRSD/108-293
Q1QY39_CHRSD/50-213
Q1QYI8_CHRSD/487-698
Q1R323_ECOUT/108-291
Q1R997_ECOUT/54-268
Q1RGA9_ECOUT/105-293
Q1RGB0_ECOUT/114-319
Q1RH81_RICBR/44-263
Q1RI80_RICBR/104-292
Q1V0D0_PELUB/113-298
Q1V0D3_PELUB/109-284
Q1V0D5_PELUB/103-306
Q1V0D5_PELUB/590-780
Q1V1P7_PELUB/44-265
Q1V3J8_VIBAL/108-291
Q1V4E7_VIBAL/127-307
Q1V4F0_VIBAL/113-280
Q1V4F2_VIBAL/105-296
Q1V4F3_VIBAL/115-317
Q1VEL2_VIBAL/54-268
Q1VPZ2_9FLAO/51-273
Q1VW92_9FLAO/108-284
Q1VWD4_9FLAO/118-286
Q1VWD7_9FLAO/107-287
Q1VWD9_9FLAO/110-306
Q1VYW7_9FLAO/95-275
Q1WT76_LACS1/47-277
Q1WUD8_LACS1/54-282
Q1WV17_LACS1/109-294
Q1X6P2_9MICO/49-280
Q1YFA4_MOBAS/49-272
Q1YM59_MOBAS/104-307
Q1YM60_MOBAS/113-303
Q1YM62_MOBAS/119-297
Q1YM65_MOBAS/112-298
Q1YSD0_9GAMM/120-301
Q1YSD3_9GAMM/115-287
Q1YSD5_9GAMM/106-299
Q1YSD6_9GAMM/119-337
Q1YT82_9GAMM/54-225
Q1YUM9_9GAMM/108-302
Q1Z1L0_PHOPR/127-307
Q1Z1L3_PHOPR/113-281
Q1Z1L5_PHOPR/109-304
Q1Z1L6_PHOPR/124-330
Q1Z4M9_PHOPR/108-291
Q1Z5Z4_PHOPR/100-307
Q1Z815_PHOPR/54-267
Q1ZDS4_9GAMM/46-261
Q1ZF55_9GAMM/108-289
Q1ZG36_9GAMM/124-304
Q1ZG39_9GAMM/113-281
Q1ZG41_9GAMM/109-308
Q1ZG42_9GAMM/112-312
Q1ZLY2_PHOAS/120-303
Q1ZNL4_PHOAS/127-307
Q1ZNL7_PHOAS/113-282
Q1ZNL9_PHOAS/109-298
Q1ZNM0_PHOAS/124-329
Q1ZRM3_PHOAS/54-239
Q216E2_RHOPB/113-303
Q216E3_RHOPB/131-337
Q21CC2_RHOPB/54-275
Q21FB3_SACD2/110-291
Q21IZ3_SACD2/46-303
Q21MH3_SACD2/109-300
Q21MH4_SACD2/118-333
Q21SW4_RHOFD/107-345
Q21SW5_RHOFD/119-312
Q21T38_RHOFD/116-302
Q21V01_RHOFD/51-270
Q21YV5_RHOFD/475-686
Q22WV2_TETTH/1-142
Q24P58_DESHY/35-240
Q24Q84_DESHY/58-285
Q24R60_DESHY/110-297
Q24SL6_DESHY/49-276
Q24TE1_DESHY/114-318
Q24TE2_DESHY/104-315
Q251V7_DESHY/485-696
Q255W3_CHLFF/109-283
Q255W9_CHLFF/110-293
Q26B49_FLABB/51-275
Q26BB1_FLABB/110-306
Q26BB3_FLABB/115-294
Q26BB5_FLABB/118-285
Q26FX9_FLABB/93-267
Q26G26_FLABB/108-284
Q28NM9_JANSC/110-313
Q28NN0_JANSC/105-295
Q28WD6_JANSC/47-264
Q2A2I1_FRATH/37-227
Q2A2S3_FRATH/42-185
Q2A3Z8_FRATH/177-388
Q2A3Z9_FRATH/499-713
Q2A4S5_FRATH/110-293
Q2A4T8_FRATH/103-289
Q2A4U0_FRATH/106-305
Q2B395_9BACI/106-275
Q2B482_9BACI/307-519
Q2B4P7_9BACI/117-291
Q2B4Q0_9BACI/83-289
Q2B526_9BACI/111-297
Q2B6K2_9BACI/56-284
Q2BDJ9_9BACI/134-337
Q2BGZ4_9GAMM/113-313
Q2BGZ5_9GAMM/106-297
Q2BGZ7_9GAMM/114-287
Q2BH00_9GAMM/123-304
Q2BKW6_9GAMM/96-282
Q2BMN3_9GAMM/48-273
Q2BZT1_9GAMM/120-303
Q2C3F5_9GAMM/124-329
Q2C3F6_9GAMM/109-298
Q2C3F8_9GAMM/113-282
Q2C3G1_9GAMM/127-307
Q2C631_9GAMM/54-238
Q2CD49_9RHOB/47-264
Q2CIJ0_9RHOB/118-321
Q2CIJ1_9RHOB/106-295
Q2CIJ4_9RHOB/125-309
Q2CIV9_9RHOB/115-297
Q2EWG5_ECOLX/110-189
Q2EWG9_ECOLX/110-189
Q2EWH1_SHIBO/110-189
Q2EWH3_SHIDY/110-189
Q2EWH5_SHIBO/110-189
Q2EWH7_SHIDY/110-189
Q2EWI1_SHIDY/110-189
Q2EWI9_SHIDY/110-189
Q2EWJ3_SHIFL/110-189
Q2EWJ7_SHIDY/110-189
Q2EWJ9_SHIBO/110-189
Q2EWK7_SHIBO/110-189
Q2EWL1_SHIDY/110-189
Q2EWL3_SHIDY/110-189
Q2EWL7_SHIBO/110-189
Q2EWM3_SHIBO/110-189
Q2EWM7_SHIBO/110-189
Q2EWM9_SHIFL/110-189
Q2EWN7_SHIBO/110-189
Q2EWP3_SHIFL/110-189
Q2EWP5_SHIFL/110-189
Q2FF44_STAA3/111-295
Q2FFK3_STAA3/53-275
Q2FG73_STAA3/44-268
Q2FWH4_STAA8/111-295
Q2FWZ9_STAA8/53-275
Q2FXR9_STAA8/44-268
Q2G8F4_NOVAD/125-305
Q2G999_NOVAD/121-313
Q2G9A0_NOVAD/103-306
Q2GD55_NEOSM/52-269
Q2GDT4_NEOSM/112-305
Q2GEF7_NEOSM/98-301
Q2GGC6_EHRCR/47-264
Q2GJX5_ANAPZ/43-259
Q2HAU4_CHAGB/25-229
Q2IF04_ANADE/116-303
Q2IG22_ANADE/117-307
Q2IG23_ANADE/114-317
Q2IQE9_ANADE/44-228
Q2IYL2_RHOP2/113-303
Q2IYL3_RHOP2/105-311
Q2J2G7_RHOP2/55-276
Q2J2N5_RHOP2/37-264
Q2JD54_FRASC/106-292
Q2JD55_FRASC/164-363
Q2JDQ5_FRASC/62-286
Q2JDQ6_FRASC/60-279
Q2JGC3_FRASC/63-267
Q2JK15_SYNJB/105-283
Q2JLQ4_SYNJB/51-266
Q2JM37_SYNJB/125-330
Q2JMY7_SYNJB/490-701
Q2JQV0_SYNJA/133-338
Q2JUT2_SYNJA/47-262
Q2JY10_SYNJA/105-283
Q2K6B6_RHIEC/128-331
Q2K6B7_RHIEC/103-293
Q2KE79_RHIEC/35-258
Q2KUV0_BORA1/108-291
Q2KVF1_BORA1/115-317
Q2KVF1_BORA1/582-772
Q2L172_BORA1/51-266
Q2L347_BORA1/486-698
Q2L348_BORA1/475-686
Q2LQC5_SYNAS/75-291
Q2LR43_SYNAS/122-309
Q2LR45_SYNAS/110-318
Q2N9S9_ERYLH/124-305
Q2NCZ2_ERYLH/114-275
Q2NCZ4_ERYLH/135-327
Q2NCZ5_ERYLH/104-308
Q2NEP5_METST/108-300
Q2NEU0_METST/105-237
Q2NF09_METST/113-319
Q2NF10_METST/117-306
Q2NF11_METST/120-345
Q2NGS4_METST/60-285
Q2NGU7_METST/60-301
Q2NSI4_SODGM/54-266
Q2NVV5_SODGM/107-296
Q2NW43_SODGM/108-291
Q2NZB5_XANOM/106-303
Q2NZP7_XANOM/48-273
Q2P742_XANOM/109-294
Q2PY23_9BACT/40-215
Q2QLY6_ORYSJ/48-293
Q2RJS8_MOOTA/54-281
Q2RK83_MOOTA/115-302
Q2RK84_MOOTA/108-313
Q2RL26_MOOTA/44-272
Q2RNS0_RHORT/46-259
Q2RVT9_RHORT/115-318
Q2RVU0_RHORT/119-309
Q2RZW2_SALRD/48-269
Q2S038_SALRD/199-389
Q2S425_SALRD/135-320
Q2S532_SALRD/151-347
Q2S9Y7_HAHCH/115-319
Q2S9Y8_HAHCH/106-293
Q2SA76_HAHCH/96-282
Q2SJC8_HAHCH/48-215
Q2SR89_MYCCT/40-274
Q2SZD4_BURTA/108-294
Q2SZI7_BURTA/108-298
Q2SZI8_BURTA/116-324
Q2T7G7_BURTA/47-270
Q2UGA8_ASPOR/25-236
Q2UGP7_ASPOR/105-336
Q2UU14_ASPOR/132-318
Q2UUH9_ASPOR/94-309
Q2VIK1_PNECA/29-246
Q2W007_MAGSA/1-219
Q2W0H7_MAGSA/110-300
Q2W0H8_MAGSA/97-300
Q2WB05_MAGSA/115-295
Q2Y633_NITMU/120-332
Q2Y634_NITMU/94-293
Q2Y6S8_NITMU/503-723
Q2Y6S9_NITMU/474-686
Q2Y7R7_NITMU/51-268
Q2YBP0_NITMU/108-289
Q2YM66_BRUA2/106-309
Q2YM67_BRUA2/118-308
Q2YQW9_BRUA2/47-269
Q2YT76_STAAB/44-268
Q2YTJ6_STAAB/81-250
Q2YU35_STAAB/53-275
Q2YUH2_STAAB/111-295
Q30Q38_SULDN/92-280
Q30R97_SULDN/165-339
Q30SJ5_SULDN/105-272
Q30TR8_SULDN/67-260
Q30WU4_DESDG/61-261
Q313Q7_DESDG/115-302
Q313Q8_DESDG/105-310
Q319I7_PROM9/47-287
Q31BS4_PROM9/113-303
Q31CC6_PROM9/116-326
Q31DG2_PROM9/121-295
Q31FA0_THICR/107-293
Q31HH1_THICR/50-267
Q31I63_THICR/110-303
Q31I64_THICR/122-324
Q31M48_SYNE7/115-294
Q31PP5_SYNE7/44-254
Q31TG9_SHIBS/108-291
Q31YE3_SHIBS/54-268
Q326E9_SHIBS/105-293
Q326F0_SHIBS/114-319
Q328V3_SHIDS/108-291
Q32DM1_SHIDS/54-268
Q32K06_SHIDS/105-293
Q32K07_SHIDS/114-319
Q38AL2_9TRYP/84-301
Q38V61_LACSS/109-292
Q38WJ2_LACSS/54-282
Q38WN1_LACSS/43-271
Q38XD0_LACSS/47-276
Q393Y4_BURS3/47-270
Q39JS3_BURS3/96-282
Q39JX4_BURS3/108-298
Q39JX5_BURS3/115-322
Q39SS4_GEOMG/44-259
Q39YM3_GEOMG/112-298
Q3A2G1_PELCD/108-309
Q3A2G2_PELCD/107-293
Q3A6L0_PELCD/44-260
Q3A862_PELCD/43-229
Q3AAE1_CARHZ/111-313
Q3AAE2_CARHZ/105-289
Q3AF86_CARHZ/44-271
Q3AFG6_CARHZ/56-294
Q3AKJ9_SYNSC/111-293
Q3ALA7_SYNSC/42-241
Q3ALH4_SYNSC/115-319
Q3ANV7_CHLCH/120-312
Q3ANV8_CHLCH/129-342
Q3ATE4_CHLCH/45-266
Q3ATF3_CHLCH/133-322
Q3AVF2_SYNS9/111-293
Q3AWW8_SYNS9/115-319
Q3B124_PELLD/124-334
Q3B125_PELLD/120-309
Q3B220_PELLD/55-282
Q3B2T8_PELLD/126-315
Q3BPN0_XANC5/109-294
Q3BWS4_XANC5/48-273
Q3BXF5_XANC5/106-303
Q3BXF6_XANC5/105-308
Q3CZR5_STRAG/105-285
Q3D274_STRAG/44-268
Q3D2B1_STRAG/108-277
Q3D2F3_STRAG/117-310
Q3D2G4_STRAG/32-260
Q3D2W1_STRAG/117-290
Q3D559_STRAG/1-101
Q3D5G1_STRAG/1-149
Q3D7I7_STRAG/105-285
Q3D8L2_STRAG/17-241
Q3D8R2_STRAG/117-310
Q3D984_STRAG/108-277
Q3D9G7_STRAG/117-290
Q3DAN7_STRAG/32-260
Q3DC51_STRAG/105-285
Q3DDL7_STRAG/108-277
Q3DEP9_STRAG/117-310
Q3DEZ6_STRAG/117-290
Q3DH40_STRAG/32-260
Q3DHQ9_STRAG/44-268
Q3DJ22_STRAG/105-285
Q3DKA2_STRAG/108-277
Q3DM52_STRAG/117-290
Q3DMM8_STRAG/117-310
Q3DN79_STRAG/32-260
Q3DNL6_STRAG/44-268
Q3DT47_STRAG/108-277
Q3DT54_STRAG/105-285
Q3DTL3_STRAG/117-290
Q3DUL6_STRAG/17-241
Q3DVA8_STRAG/117-310
Q3EJ43_BACTI/4-178
Q3EJL6_BACTI/1-118
Q3EUA2_BACTI/106-275
Q3EUN6_BACTI/121-308
Q3EWL5_BACTI/55-283
Q3IF42_PSEHT/53-265
Q3IFZ9_PSEHT/106-311
Q3IG00_PSEHT/105-293
Q3IHV2_PSEHT/108-289
Q3ISQ5_NATPD/44-267
Q3IZC2_RHOS4/48-265
Q3J4M9_RHOS4/107-296
Q3J4N0_RHOS4/115-318
Q3J784_NITOC/134-336
Q3J785_NITOC/108-295
Q3J8P1_NITOC/108-295
Q3JCB5_NITOC/48-263
Q3JKH9_BURP1/57-280
Q3JND3_BURP1/116-324
Q3JND4_BURP1/108-298
Q3JNI6_BURP1/132-318
Q3K0Y0_STRA1/44-268
Q3K1H4_STRA1/53-281
Q3K1T8_STRA1/105-285
Q3K680_PSEPF/108-291
Q3K739_PSEPF/106-307
Q3K740_PSEPF/107-296
Q3KF14_PSEPF/47-212
Q3KKT0_CHLTA/109-280
Q3KKT6_CHLTA/109-292
Q3LHF6_9BRYO/164-350
Q3LHF7_9BRYO/226-421
Q3LHI4_PHYPA/219-433
Q3LHI5_PHYPA/205-411
Q3LWB3_BIGNA/88-318
Q3M552_ANAVT/67-283
Q3M6U7_ANAVT/41-259
Q3M9T5_ANAVT/112-290
Q3QZW2_XYLFA/48-263
Q3R335_XYLFA/105-308
Q3R336_XYLFA/106-300
Q3R340_XYLFA/120-300
Q3R6I0_XYLFA/120-290
Q3RA26_XYLFA/109-313
Q3RA27_XYLFA/106-300
Q3RA31_XYLFA/120-300
Q3RAT5_XYLFA/15-181
Q3RAY1_XYLFA/109-313
Q3RB85_XYLFA/109-313
Q3RB98_XYLFA/120-290
Q3RDV1_XYLFA/120-290
Q3REJ3_XYLFA/48-263
Q3REQ0_XYLFA/109-313
Q3RGE7_XYLFA/105-308
Q3RGE8_XYLFA/106-300
Q3RGF2_XYLFA/120-300
Q3SFT1_THIDA/108-290
Q3SHM2_THIDA/47-262
Q3SMH7_THIDA/110-300
Q3SMH8_THIDA/121-326
Q3STT2_NITWN/113-303
Q3STT3_NITWN/104-311
Q3SWM1_NITWN/53-270
Q3XXF5_ENTFC/110-279
Q3XXK9_ENTFC/125-306
Q3Y010_ENTFC/59-288
Q3Y1H0_ENTFC/54-282
Q3Y2H7_ENTFC/117-293
Q3Y3I0_ENTFC/118-325
Q3YSA9_EHRCJ/47-264
Q3YUB8_SHISS/108-291
Q3YZP6_SHISS/54-268
Q3Z5S3_SHISS/105-293
Q3Z5S4_SHISS/116-321
Q3ZAH8_DEHE1/41-268
Q3ZWA7_DEHSC/41-268
Q40KD4_EHRCH/47-264
Q46FL3_METBF/117-294
Q46JG9_PROMT/27-215
Q46LU0_PROMT/112-310
Q46WY9_CUPPJ/121-335
Q46WZ0_CUPPJ/110-303
Q46XB1_CUPPJ/108-292
Q46Y36_CUPPJ/475-686
Q46Y37_CUPPJ/489-701
Q46YW9_CUPPJ/47-270
Q478R1_DECAR/108-290
Q47A99_DECAR/107-309
Q47AA0_DECAR/106-294
Q47AY6_DECAR/475-687
Q47HQ2_DECAR/47-275
Q47LC5_THEFY/58-265
Q47MU6_THEFY/47-274
Q47QX3_THEFY/112-302
Q47QX4_THEFY/144-350
Q47VQ4_COLP3/125-331
Q47VQ5_COLP3/120-308
Q47XK6_COLP3/56-280
Q484B3_COLP3/186-410
Q484B4_COLP3/501-715
Q489V1_COLP3/113-304
Q48CX2_PSE14/131-314
Q48EF3_PSE14/106-307
Q48EF4_PSE14/108-297
Q48L23_PSE14/47-194
Q48SP9_STRPM/105-285
Q48TQ0_STRPM/76-300
Q48TV4_STRPM/53-281
Q48U84_STRPM/52-276
Q48Z40_STRP1/53-281
Q492H5_BLOPB/55-268
Q493Q5_BLOPB/105-294
Q493Q6_BLOPB/118-323
Q49WE7_STAS1/109-313
Q49Y95_STAS1/44-268
Q49YT6_STAS1/53-275
Q49Z30_STAS1/111-295
Q4A0B4_STAS1/35-260
Q4BUZ3_CROWT/493-704
Q4C0Z1_CROWT/111-294
Q4C3S7_CROWT/119-321
Q4C4J3_CROWT/111-289
Q4C4P0_CROWT/41-253
Q4C712_CROWT/61-277
Q4C8X3_CROWT/156-331
Q4DGE9_TRYCR/58-253
Q4DZU5_TRYCR/58-249
Q4E6N8_9RICK/4-176
Q4E6V3_9RICK/23-251
Q4E739_9RICK/8-175
Q4E7C5_9RICK/109-311
Q4E9N8_9RICK/1-164
Q4EB66_9RICK/122-350
Q4EBA8_9RICK/119-291
Q4EBH4_9RICK/109-311
Q4EDX6_LISMO/117-292
Q4EEZ0_LISMO/106-275
Q4EG74_LISMO/106-312
Q4EHM9_LISMO/47-271
Q4EKI5_LISMO/123-307
Q4EMK1_LISMO/117-292
Q4ENM9_LISMO/106-312
Q4EP84_LISMO/106-275
Q4EQ69_LISMO/47-271
Q4EVC4_LISMO/123-307
Q4FND2_PELUB/44-265
Q4FPK1_PELUB/103-306
Q4FPK1_PELUB/590-780
Q4FPK3_PELUB/109-282
Q4FQ08_PSYA2/189-401
Q4FQ09_PSYA2/137-323
Q4FUL0_PSYA2/65-281
Q4FVQ2_PSYA2/108-335
Q4HF10_CAMCO/106-271
Q4HF92_CAMCO/64-257
Q4HFW5_CAMCO/95-346
Q4HGM8_CAMCO/45-297
Q4HI93_CAMCO/160-334
Q4HNY4_CAMUP/107-272
Q4HQ29_CAMUP/64-257
Q4HQP6_CAMUP/95-248
Q4HT18_CAMUP/162-336
Q4HTF9_CAMUP/41-208
Q4JI37_BACSU/35-238
Q4JLF9_LACRE/117-292
Q4JSL8_CORJK/105-320
Q4JW99_CORJK/134-332
Q4JWA0_CORJK/111-329
Q4JWU7_CORJK/98-340
Q4K5E8_PSEF5/126-309
Q4K6I8_PSEF5/106-307
Q4K6I9_PSEF5/107-296
Q4KEZ7_PSEF5/47-214
Q4L3P4_STAHJ/121-313
Q4L702_STAHJ/44-268
Q4L7K5_STAHJ/53-275
Q4L7W1_STAHJ/111-295
Q4L935_STAHJ/35-238
Q4MLC3_BACCE/116-322
Q4MPU1_BACCE/111-298
Q4MS62_BACCE/46-274
Q4MT96_BACCE/117-291
Q4MT98_BACCE/106-312
Q4MVN1_BACCE/106-275
Q4N8M4_THEPA/45-264
Q4P0W7_USTMA/1046-1241
Q4P7Z1_USTMA/75-307
Q4PK98_9BACT/106-283
Q4Q1G0_LEIMA/109-295
Q4QJY6_HAEI8/53-290
Q4QLG2_HAEI8/107-295
Q4QP61_HAEI8/109-292
Q4UH02_THEAN/45-265
Q4ULI2_RICFE/42-261
Q4UMI8_RICFE/104-294
Q4UQW7_XANC8/99-296
Q4URJ4_XANC8/48-263
Q4UYC5_XANC8/109-294
Q4WCJ9_ASPFU/23-275
Q4WML8_ASPFU/73-323
Q4WNS0_ASPFU/25-195
Q4YRN6_PLABA/47-253
Q4ZNY5_PSEU2/106-307
Q4ZNY6_PSEU2/108-297
Q4ZVV9_PSEU2/47-193
Q4ZYS2_PSEU2/108-291
Q50990_NEIGO/45-268
Q54614_STRPN/44-270
Q55WA4_CRYNE/73-257
Q56R82_HELPY/119-283
Q57AF4_BRUAB/47-269
Q57C73_BRUAB/106-309
Q57C74_BRUAB/118-308
Q57GG6_SALCH/108-291
Q57LY9_SALCH/54-265
Q57TD4_SALCH/105-293
Q58D53_BOVIN/67-274
Q59308_CLOPE/23-146
Q5B4Z6_EMENI/25-200
Q5B6J0_EMENI/64-290
Q5CB75_THESQ/52-278
Q5CBH6_9THEM/45-271
Q5CBK3_9THEM/52-278
Q5CBM1_9THEM/52-278
Q5CBR1_THENE/45-271
Q5D5F6_9RICK/105-239
Q5D5I5_9RICK/1-143
Q5DK67_HELPY/173-351
Q5DX42_CAEEL/67-275
Q5E2P5_VIBF1/112-317
Q5E2P6_VIBF1/105-294
Q5E457_VIBF1/54-269
Q5E886_VIBF1/108-291
Q5F6L0_NEIG1/112-316
Q5F6L2_NEIG1/106-296
Q5F8G0_NEIG1/110-301
Q5F9X0_NEIG1/45-268
Q5FHN6_EHRRG/43-260
Q5FKW4_LACAC/47-293
Q5FKZ2_LACAC/54-285
Q5FMB5_LACAC/107-291
Q5FRN0_GLUOX/23-238
Q5FUJ9_GLUOX/22-210
Q5FUK0_GLUOX/106-313
Q5GSE4_WOLTR/124-329
Q5GT47_WOLTR/106-293
Q5GW38_XANOR/106-303
Q5GWI8_XANOR/87-312
Q5H4A3_XANOR/112-297
Q5HBG2_EHRRW/43-260
Q5HEB8_STAAC/111-295
Q5HEN1_STAAC/53-275
Q5HFA9_STAAC/44-268
Q5HL80_STAEQ/35-238
Q5HMD9_STAEQ/111-295
Q5HN42_STAEQ/53-275
Q5HNP0_STAEQ/44-268
Q5HSF2_CAMJR/64-257
Q5HU16_CAMJR/46-227
Q5HUZ7_CAMJR/160-334
Q5JU20_HUMAN/51-228
Q5JU21_HUMAN/51-184
Q5KCY2_CRYNE/77-343
Q5KJZ3_CRYNE/73-282
Q5KWL4_GEOKA/46-274
Q5L3H1_GEOKA/111-298
Q5L519_CHLAB/110-293
Q5L525_CHLAB/109-283
Q5LBH6_BACFN/51-263
Q5LH26_BACFN/131-317
Q5LI68_BACFN/97-284
Q5LIJ8_BACFN/117-294
Q5LLV3_SILPO/48-265
Q5LU75_SILPO/106-292
Q5LU76_SILPO/113-315
Q5LYJ9_STRT1/106-286
Q5LYM6_STRT1/44-268
Q5LZA4_STRT1/53-281
Q5M167_STRT1/44-268
Q5M362_STRT2/106-286
Q5M389_STRT2/44-268
Q5M3V5_STRT2/53-281
Q5M5Q4_STRT2/44-268
Q5MZ60_SYNP6/122-323
Q5MZS7_SYNP6/115-294
Q5N4I1_SYNP6/44-254
Q5NFT9_FRATT/499-713
Q5NFU0_FRATT/177-388
Q5NGN0_FRATT/40-229
Q5NHL4_FRATT/110-293
Q5NHM7_FRATT/103-289
Q5NHM8_FRATT/106-305
Q5NHS4_FRATT/42-185
Q5NPZ9_ZYMMO/54-271
Q5P1I7_AROAE/47-194
Q5P6Y1_AROAE/108-290
Q5P6Z1_AROAE/108-318
Q5P6Z2_AROAE/107-301
Q5PAE5_ANAMM/107-294
Q5PAL1_ANAMM/42-259
Q5PBY0_ANAMM/1-97
Q5PBY1_ANAMM/123-197
Q5PCV3_SALPA/54-265
Q5PDC4_SALPA/105-293
Q5QCP3_HERAR/35-246
Q5QVS0_IDILO/96-279
Q5QWH7_IDILO/56-273
Q5QYK0_IDILO/41-226
Q5R0L4_IDILO/109-310
Q5R0M5_IDILO/105-293
Q5S3Q7_9FLAO/96-278
Q5SIM9_THET8/43-189
Q5SJC9_THET8/103-282
Q5SJD5_THET8/115-285
Q5SLF0_THET8/40-261
Q5SM43_THET8/109-304
Q5TSB4_ANOGA/111-334
Q5V364_HALMA/42-203
Q5V5F4_HALMA/44-268
Q5V5Y3_HALMA/44-267
Q5VAN8_RHIET/54-277
Q5W237_ACTTI/107-294
Q5W238_ACTTI/1-116
Q5WCB5_BACSK/107-307
Q5WEQ5_BACSK/47-272
Q5WFG5_BACSK/106-309
Q5WFG6_BACSK/111-290
Q5WTI3_LEGPL/102-288
Q5WVU4_LEGPL/110-295
Q5WX04_LEGPL/51-269
Q5WXZ1_LEGPL/110-311
Q5X1S2_LEGPA/102-288
Q5X4F9_LEGPA/110-295
Q5X5M4_LEGPA/51-261
Q5X6I7_LEGPA/110-311
Q5XB94_STRP6/105-285
Q5XCB0_STRP6/48-272
Q5XCE3_STRP6/53-281
Q5XCT3_STRP6/52-276
Q5YYY3_NOCFA/133-320
Q5YYY4_NOCFA/141-343
Q5Z047_NOCFA/80-319
Q5Z347_NOCFA/58-263
Q5ZSA1_LEGPH/118-304
Q5ZUP0_LEGPH/110-295
Q5ZVU8_LEGPH/51-265
Q5ZX16_LEGPH/110-311
Q604P6_METCA/47-262
Q604V3_METCA/96-301
Q609E1_METCA/104-293
Q60CF0_METCA/108-295
Q62AJ8_BURMA/47-270
Q62GS2_BURMA/116-324
Q62GS3_BURMA/97-287
Q62GX8_BURMA/108-294
Q62PM9_BACLD/35-238
Q62S17_BACLD/46-274
Q62YL3_BACLD/111-295
Q633Y7_BACCZ/46-274
Q636B2_BACCZ/106-312
Q63AZ1_BACCZ/3-180
Q63AZ2_BACCZ/109-144
Q63BZ5_BACCZ/110-294
Q63GX6_BACCZ/111-298
Q63JM2_BURPS/47-270
Q63QJ2_BURPS/116-324
Q63QJ3_BURPS/108-298
Q63QP5_BURPS/132-318
Q649F8_9ARCH/99-320
Q64S09_BACFR/51-263
Q64XY3_BACFR/139-325
Q64Z76_BACFR/97-284
Q64ZM2_BACFR/117-294
Q65E59_BACLD/51-254
Q65GK9_BACLD/48-276
Q65N64_BACLD/146-330
Q65RY1_MANSM/111-315
Q65RY2_MANSM/106-298
Q65S39_MANSM/109-292
Q65TD0_MANSM/54-295
Q660T7_BORGA/116-306
Q661W0_BORGA/123-307
Q668X2_YERPS/54-277
Q66EK9_YERPS/110-299
Q66EL0_YERPS/109-314
Q66F83_YERPS/108-291
Q67KT1_SYMTH/103-308
Q67Q51_SYMTH/110-324
Q67Q52_SYMTH/106-311
Q67QJ2_SYMTH/56-293
Q67SJ1_SYMTH/45-272
Q68WJ9_RICTY/42-261
Q6A777_PROAC/75-287
Q6A9I9_PROAC/46-275
Q6A9Q6_PROAC/109-307
Q6A9Q7_PROAC/104-309
Q6AE60_LEIXX/116-308
Q6AFF8_LEIXX/53-264
Q6AFY9_LEIXX/53-284
Q6AJ21_DESPS/122-308
Q6AJ50_DESPS/130-345
Q6AJ50_DESPS/651-849
Q6AJ73_DESPS/55-277
Q6B7M6_HALVO/44-272
Q6CHD4_YARLI/28-239
Q6CVF4_KLULA/29-246
Q6D073_ERWCT/108-291
Q6D0H9_ERWCT/105-294
Q6D2P0_ERWCT/54-282
Q6DKZ3_TOXGO/50-267
Q6F257_MESFL/40-281
Q6F6M5_ACIAD/108-294
Q6F7D4_ACIAD/109-313
Q6F7D5_ACIAD/119-304
Q6FCQ7_ACIAD/489-703
Q6FEE4_ACIAD/53-271
Q6FN15_CANGA/29-250
Q6FPH6_CANGA/72-291
Q6G119_BARQU/105-308
Q6G120_BARQU/112-302
Q6G1D4_BARQU/48-270
Q6G2Q0_BARHE/105-308
Q6G2Q1_BARHE/112-302
Q6G582_BARHE/48-270
Q6G7M8_STAAS/111-295
Q6G841_STAAS/53-275
Q6G8R3_STAAS/44-268
Q6GEZ2_STAAR/111-295
Q6GFG5_STAAR/53-275
Q6GG43_STAAR/44-268
Q6HD69_BACHK/46-274
Q6HEQ0_BACHK/106-312
Q6HIC9_BACHK/109-315
Q6HJE9_BACHK/110-294
Q6HPE7_BACHK/111-298
Q6HYB4_BACAN/109-315
Q6HZE5_BACAN/107-177
Q6IVP7_9GAMM/106-283
Q6J578_BARBA/112-298
Q6J581_BARBA/88-266
Q6J583_BARBA/111-301
Q6J584_BARBA/105-308
Q6KZL1_PICTO/42-266
Q6LMF1_PHOPR/124-330
Q6LMF2_PHOPR/109-304
Q6LNU7_PHOPR/59-270
Q6LV58_PHOPR/108-291
Q6M0U5_METMP/104-268
Q6M382_CORGL/95-337
Q6M3S0_CORGL/123-298
Q6MAP9_PARUW/45-267
Q6MBS2_PARUW/107-290
Q6MDJ4_PARUW/112-259
Q6MEG1_PARUW/108-315
Q6MIF4_BDEBA/110-314
Q6MIF5_BDEBA/112-304
Q6MLQ5_BDEBA/96-283
Q6MRM3_BDEBA/90-254
Q6MS40_MYCMS/40-274
Q6N406_RHOPA/105-311
Q6N407_RHOPA/113-303
Q6NDN3_RHOPA/53-270
Q6NFV1_CORDI/86-328
Q6NGC3_CORDI/123-331
Q6NGC4_CORDI/138-326
Q6NJX8_CORDI/57-268
Q6Q947_9GAMM/69-246
Q6SFS5_9BACT/48-255
Q6W3M9_9PROT/92-228
Q6W3N9_9PROT/163-333
Q6YRK7_ONYPE/49-277
Q6ZZK4_ACTTI/107-294
Q70B07_ACTTI/107-294
Q71ZB7_LISMF/47-271
Q721W1_LISMF/110-294
Q727H3_DESVH/47-247
Q728U3_DESVH/107-312
Q728U4_DESVH/113-307
Q72GE4_THET2/109-304
Q72H55_THET2/40-261
Q72J06_THET2/43-189
Q72JP8_THET2/103-282
Q72JQ4_THET2/115-285
Q72M79_LEPIC/107-283
Q72N86_LEPIC/56-289
Q72Q23_LEPIC/118-301
Q72R85_LEPIC/114-328
Q72SF6_LEPIC/37-233
Q72ZW9_BACC1/46-274
Q732F4_BACC1/106-312
Q737N8_BACC1/109-315
Q738Z8_BACC1/107-291
Q73EU2_BACC1/111-298
Q73G37_WOLPM/109-347
Q73GA7_WOLPM/43-260
Q73GM0_WOLPM/153-358
Q73NF3_TREDE/133-313
Q73NR7_TREDE/120-302
Q73NR8_TREDE/49-286
Q73QS3_TREDE/118-304
Q73XN9_MYCPA/68-305
Q73YQ4_MYCPA/134-330
Q74AI6_GEOSL/1-216
Q74HN4_LACJO/117-340
Q74JZ7_LACJO/47-297
Q74K27_LACJO/54-285
Q74LB5_LACJO/107-291
Q758R3_ASHGO/27-235
Q7A0P5_STAAW/44-268
Q7A4F9_STAAN/111-295
Q7A4R3_STAAN/53-275
Q7A575_STAAN/44-268
Q7A8S4_ECO57/108-291
Q7CGA9_YERPE/110-299
Q7CKK2_YERPE/108-291
Q7D2C0_AGRT5/51-274
Q7DL31_STAAU/116-268
Q7M7X1_WOLSU/91-213
Q7M8Q6_WOLSU/109-275
Q7M927_WOLSU/47-241
Q7MA73_WOLSU/165-339
Q7MIU1_VIBVY/54-267
Q7MNV5_VIBVY/105-294
Q7MPC9_VIBVY/139-322
Q7MVF8_PORGI/81-266
Q7MVG7_PORGI/113-299
Q7MWW9_PORGI/52-271
Q7MYW7_PHOLL/108-291
Q7N143_PHOLL/111-300
Q7N2B6_PHOLL/55-300
Q7NDB0_GLOVI/489-700
Q7NHY6_GLOVI/104-281
Q7NL38_GLOVI/29-218
Q7NLP7_GLOVI/41-256
Q7NPZ5_CHRVO/104-293
Q7NV28_CHRVO/46-261
Q7NXG0_CHRVO/108-299
Q7P2M4_FUSNV/48-264
Q7P680_FUSNV/280-455
Q7P682_FUSNV/118-290
Q7P684_FUSNV/114-292
Q7P6N5_FUSNV/106-302
Q7P946_RICSI/104-294
Q7P947_RICSI/96-302
Q7PB69_RICSI/118-305
Q7PBS2_RICSI/109-331
Q7PC28_RICSI/42-261
Q7RHU7_PLAYO/47-255
Q7TTU1_SYNPX/44-216
Q7TTV6_SYNPX/111-293
Q7TU62_PROMP/47-246
Q7TUC5_PROMP/113-302
Q7TV36_PROMM/114-312
Q7TV46_PROMM/50-247
Q7TVV4_MYCBO/56-265
Q7TYK1_MYCBO/69-309
Q7UQM1_RHOBA/125-357
Q7UQT1_RHOBA/242-439
Q7UXU7_RHOBA/38-241
Q7VAS8_PROMA/50-260
Q7VBP1_PROMA/112-309
Q7VH00_HELHP/106-286
Q7VIZ0_HELHP/50-265
Q7VJ70_HELHP/105-271
Q7VJW5_HELHP/171-351
Q7VLH9_HAEDU/54-264
Q7VN73_HAEDU/111-294
Q7VP58_HAEDU/106-301
Q7VQJ1_BLOFL/107-296
Q7VRV1_BLOFL/47-290
Q7VUP9_BORPE/116-318
Q7VUP9_BORPE/589-779
Q7VUS5_BORPE/108-291
Q7VXL3_BORPE/494-684
Q7VXL4_BORPE/475-686
Q7VYD7_BORPE/52-267
Q7W3V7_BORPA/108-291
Q7W4B0_BORPA/116-318
Q7W4B0_BORPA/589-779
Q7W5V3_BORPA/475-686
Q7WA68_BORPA/52-267
Q7WF87_BORBR/108-291
Q7WFR8_BORBR/116-318
Q7WFR8_BORBR/589-779
Q7WGK4_BORBR/475-686
Q7WGK5_BORBR/494-706
Q7WJA2_BORBR/52-267
Q7Y203_ARATH/1-131
Q817R7_BACCR/46-274
Q81IU0_BACCR/107-294
Q81LD4_BACAN/46-274
Q81VG1_BACAN/111-298
Q820Z1_TROW8/52-263
Q821R9_CHLCV/110-293
Q826Q1_STRAW/62-266
Q82AE0_STRAW/107-297
Q82CA2_STRAW/56-283
Q82ST7_NITEU/108-296
Q82VS7_NITEU/108-297
Q82VX6_NITEU/474-686
Q82WH9_NITEU/49-266
Q82ZW9_ENTFA/46-275
Q831C6_ENTFA/54-282
Q837J3_ENTFA/109-293
Q83D50_COXBU/42-192
Q83F27_COXBU/103-291
Q83G53_TROWT/43-284
Q83GN1_TROWT/119-304
Q83GN5_TROWT/112-295
Q83HJ7_TROW8/112-295
Q83HK2_TROW8/119-304
Q83I15_TROW8/35-276
Q83IL6_SHIFL/108-291
Q83MU4_TROWT/52-263
Q83QR4_SHIFL/54-268
Q83SN5_SHIFL/105-293
Q84FV7_METEX/46-269
Q878K9_STRP3/53-281
Q87AF6_XYLFT/106-300
Q87D32_XYLFT/57-272
Q87ES5_XYLFT/109-313
Q87MP3_VIBPA/54-226
Q87SG8_VIBPA/105-296
Q87SV8_VIBPA/108-291
Q87WY1_PSESM/108-297
Q87YI3_PSESM/47-193
Q889M0_PSESM/108-291
Q88LD8_PSEPK/48-209
Q88N80_PSEPK/107-296
Q88QE7_PSEPK/108-291
Q88ST5_LACPL/51-278
Q88UT0_LACPL/54-281
Q88UX8_LACPL/46-274
Q88Z46_LACPL/110-295
Q891R6_CLOTE/44-272
Q894B8_CLOTE/113-298
Q898C2_CLOTE/57-291
Q899A3_CLOTE/480-691
Q89FU3_BRAJA/120-295
Q89WE2_BRAJA/54-275
Q8A0C0_BACTN/61-247
Q8A1L7_BACTN/97-284
Q8A259_BACTN/117-294
Q8A839_BACTN/51-324
Q8CN13_STAES/35-238
Q8CNK5_STAES/111-295
Q8CNP6_STAES/53-275
Q8CNZ2_STAES/44-268
Q8CZE5_OCEIH/112-295
Q8D0U0_YERPE/80-303
Q8D2P3_WIGBR/54-264
Q8D2Z2_WIGBR/107-298
Q8DB32_VIBVU/54-267
Q8DE91_VIBVU/139-322
Q8DEK6_VIBVU/105-294
Q8DIM9_THEEB/113-291
Q8DMD0_THEEB/47-261
Q8DNV6_STRR6/105-285
Q8DNZ9_STRR6/53-281
Q8DR92_STRR6/44-270
Q8DRE0_STRR6/44-261
Q8DTC3_STRMU/53-281
Q8DUG3_STRMU/44-268
Q8DUR4_STRMU/44-268
Q8DV96_STRMU/106-286
Q8DZI4_STRA5/44-268
Q8E052_STRA5/53-281
Q8E0G5_STRA5/105-285
Q8E548_STRA3/44-268
Q8E5S9_STRA3/53-281
Q8E639_STRA3/105-285
Q8E9P4_SHEON/105-298
Q8EAT7_SHEON/111-297
Q8ECR5_SHEON/63-273
Q8EPN5_OCEIH/44-263
Q8ETQ6_OCEIH/39-230
Q8EYR2_LEPIN/107-283
Q8F364_LEPIN/37-233
Q8F4J0_LEPIN/112-326
Q8F648_LEPIN/118-301
Q8F8C1_LEPIN/56-290
Q8FAF4_ECOL6/108-291
Q8FFH6_ECOL6/54-268
Q8FL66_ECOL6/105-293
Q8FN66_COREF/94-336
Q8FNT6_COREF/156-350
Q8FU08_COREF/64-273
Q8FXY8_BRUSU/47-269
Q8FZP1_BRUSU/118-308
Q8G4M5_BIFLO/44-277
Q8G4Q8_BIFLO/114-304
Q8G742_BIFLO/77-310
Q8GE10_HELMO/139-346
Q8GJN3_SYNE7/115-294
Q8GJP1_LACLC/44-268
Q8IE69_PLAF7/100-311
Q8K6X8_STRP3/105-285
Q8K7L0_STRP3/44-268
Q8K7R9_STRP3/51-279
Q8K7Z3_STRP3/44-268
Q8KCE3_CHLTE/110-299
Q8KFQ9_CHLTE/3-224
Q8KGD0_CHLTE/121-311
Q8KRM7_FLAJO/95-276
Q8L1F3_STRPY/38-262
Q8L1F8_STRPY/37-261
Q8L1G2_STRPY/44-268
Q8LD20_ARATH/63-246
Q8NN38_CORGL/46-288
Q8NNN1_CORGL/132-326
Q8NTQ6_CORGL/64-273
Q8NVH9_STAAW/111-295
Q8NVT6_STAAW/53-275
Q8P0C5_STRP8/105-285
Q8P154_STRP8/44-268
Q8P181_STRP8/51-279
Q8P1H2_STRP8/44-268
Q8P5P6_XANCP/109-294
Q8PC05_XANCP/48-263
Q8PCK3_XANCP/106-303
Q8PH24_XANAC/109-294
Q8PNM5_XANAC/48-273
Q8PPB1_XANAC/106-303
Q8PZH7_METMA/117-300
Q8R662_FUSNN/36-232
Q8R6L7_THETN/483-693
Q8R777_THETN/162-354
Q8RBN3_THETN/47-270
Q8RDK9_THETN/53-287
Q8RDP8_FUSNN/280-455
Q8RES8_FUSNN/48-264
Q8TJZ6_METAC/117-269
Q8TWI7_METKA/115-290
Q8TWN7_METKA/111-241
Q8TWV5_METKA/57-303
Q8TXB9_METKA/114-337
Q8TXC2_METKA/111-305
Q8VTA5_9SYNE/490-701
Q8W035_ARATH/63-268
Q8W038_ARATH/136-345
Q8W040_ARATH/117-326
Q8W041_ARATH/99-343
Q8X9Z1_ECO57/105-293
Q8XCR3_ECO57/54-268
Q8XEI2_ECO57/108-291
Q8XHN6_CLOPE/161-369
Q8XIA8_CLOPE/483-694
Q8XJ43_CLOPE/44-271
Q8XJA0_CLOPE/113-298
Q8XL54_CLOPE/57-286
Q8XVI3_RALSO/116-308
Q8XVP8_RALSO/108-292
Q8XXY4_RALSO/47-266
Q8Y6Y0_LISMO/47-271
Q8Y8P0_LISMO/110-294
Q8YE57_BRUME/47-269
Q8YI70_BRUME/118-308
Q8YTK0_NOSS1/67-283
Q8YY26_NOSS1/41-259
Q8Z0Q4_NOSS1/112-290
Q8Z145_SALTI/108-291
Q8Z501_SALTI/54-265
Q8Z9H2_SALTI/105-293
Q8ZK66_SALTY/108-291
Q8ZNC0_SALTY/54-265
Q8ZRU6_SALTY/105-293
Q92BG3_LISIN/47-271
Q92DG4_LISIN/110-294
Q92HJ2_RICCN/42-261
Q92NL7_RHIME/112-302
Q92TC6_RHIME/51-274
Q935W5_STRPY/37-261
Q93EE3_HELHP/9-97
Q93RQ9_STRPY/40-264
Q93Y54_ARATH/63-267
Q94LU9_ORYSJ/334-542
Q95QJ2_CAEEL/104-312
Q964Q6_LEITA/109-294
Q97AP2_THEVO/21-244
Q97GG9_CLOAB/44-273
Q97H85_CLOAB/110-291
Q97KF7_CLOAB/41-270
Q97PF6_STRPN/105-285
Q97PL7_STRPN/53-281
Q97SN7_STRPN/44-270
Q97SW7_STRPN/42-259
Q98CN4_RHILO/54-276
Q98KA9_RHILO/112-302
Q99K38_MOUSE/59-271
Q99SH5_STAAM/111-295
Q99SZ4_STAAM/53-275
Q99TJ9_STAAM/44-268
Q99Z35_STRP1/105-285
Q99ZT0_STRP1/44-268
Q99ZX1_STRP1/51-279
Q9A0E1_STRP1/44-268
Q9A2L6_CAUCR/50-266
Q9A596_CAUCR/104-294
Q9AHI1_STRSU/45-268
Q9AHI5_STRSU/45-268
Q9AKD6_RICTY/96-302
Q9AKD7_RICTY/104-293
Q9AKI8_RICRI/104-294
Q9CAD3_ARATH/349-557
Q9CBY8_MYCLE/70-307
Q9CGE0_LACLA/44-268
Q9CGJ0_LACLA/54-283
Q9CIL4_LACLA/104-283
Q9CMA5_PASMU/111-294
Q9CN13_PASMU/55-247
Q9CPB1_PASMU/107-298
Q9EY48_PSEAE/107-300
Q9EY49_PSEAE/106-307
Q9F1N4_SHEVI/105-293
Q9F1N5_SHEVI/112-316
Q9F2I7_SYNEL/491-702
Q9F7N6_PRB01/106-285
Q9FAD2_CORGL/132-290
Q9FAD3_CORGL/161-365
Q9FCA1_STRCO/62-266
Q9FN53_ARATH/80-293
Q9FVZ0_ORYSJ/123-332
Q9HEK9_NEUCR/25-231
Q9HKG2_THEAC/42-265
Q9HS44_HALSA/45-271
Q9HVZ7_PSEAE/107-300
Q9HX07_PSEAE/108-291
Q9HZA8_PSEAE/47-209
Q9JRY9_NEIMB/110-301
Q9JS38_CHLPN/110-292
Q9K0C1_NEIMB/45-268
Q9K0Y8_NEIMB/106-296
Q9K8G9_BACHD/45-272
Q9K9S5_BACHD/110-289
Q9KP37_VIBCH/108-291
Q9KPG3_VIBCH/105-294
Q9KTA2_VIBCH/54-268
Q9L1G4_STRCO/47-274
Q9M059_ARATH/63-266
Q9PC39_XYLFA/57-272
Q9PF84_XYLFA/106-300
Q9PGM2_XYLFA/109-313
Q9PLG7_CHLMU/111-294
Q9R8A4_CHLTR/3-50
Q9RNM3_ZYMMO/103-295
Q9RNM4_ZYMMO/127-265
Q9RWA1_DEIRA/97-276
Q9RXH3_DEIRA/66-266
Q9S0M4_STAAU/121-310
Q9S2W8_STRCO/107-297
Q9U738_PLAFA/100-311
Q9WY13_THEMA/45-271
Q9WY78_THEMA/87-296
Q9X7F5_METCH/68-290
Q9Z707_CHLPN/110-292
Q9ZD14_RICPR/42-261
Q9ZGG7_HELMO/46-283
Q9ZHB0_STRPN/117-290
Q9ZHC3_STRPN/105-285
Q9ZJ61_HELPJ/47-261
Q9ZLA3_HELPJ/173-351
Y258_METJA/110-275
Y531_METTH/120-285
