# Supplementary material for: Contact prediction is hardest for the most informative contacts, but improves with the incorporation of contact potentials
Source: PLoS One. 2018 Jun 28;13(6):e0199585. doi: 10.1371/journal.pone.0199585 (PMC6023208; doi:10.1371/journal.pone.0199585)
Supplement: S1 Data — Each file in the ‘alignments’ directory herein corresponds to a protein family’s alignment and contains the accession number and sequence range of each sequence in the alignment. (TAR.GZ) [file pone.0199585.s001.tar.gz › alignments/CbiA]

H3PUP8_BRUAO/5-217
COBQ_PELTS/5-243
F8B2M1_FRADG/21-241
F7TSH1_BRELA/166-409
Q8GAD0_ARTNI/24-245
A3PB45_PROM0/8-213
H9L4D9_SALTM/111-328
F0DKF4_9FIRM/228-435
F4G2U0_METCR/5-166
D7IHS9_9BACE/36-144
Q92NJ2_RHIME/4-181
F0A621_NEIME/4-219
G0BW05_9ENTR/3-178
B1MDB9_MYCA9/9-246
F2GW04_BRUM5/5-241
D2JDJ4_STAAU/4-235
D0XE97_VIBHA/5-221
Q3J1W5_RHOS4/1-196
F6F2Z4_SPHCR/105-340
A5F6V0_VIBC3/11-225
G6E012_9GAMM/3-192
A8FT60_SHESH/3-185
C7NPU9_HALUD/2-185
C6IDJ9_9BACE/5-219
H0TQF3_9BRAD/4-174
H4YES0_ECOLX/5-219
I0HVI4_RUBGE/4-176
COBQ_EUBR3/5-239
E4HZZ9_PROAA/10-247
A5XRM5_BURML/5-221
D4MSI9_9FIRM/5-239
F4GZ16_CELFA/36-253
F4B3X7_ACIHW/3-193
Q8PTZ1_METMA/2-234
BIOD_ESCVU/5-222
E5YBS5_BILWA/7-143
G2BME9_ECOLX/5-219
D9QQM8_ACEAZ/2-222
B9X5Z9_BORBG/34-242
D0H354_VIBCL/25-234
E2MMU4_PSEUB/4-226
D4PQV6_LISMN/77-118
MIND_CHLVU/19-225
Q1BUG7_BURCA/23-256
G7T6J0_SALPS/5-245
Q3JDR6_NITOC/5-219
D7GTM5_9FIRM/31-117
B1JTJ2_BURCC/24-187
B6WVE7_9DELT/11-201
E1UME5_BACAS/5-211
E3PXB5_CLOSD/5-239
Q0AJQ9_NITEC/4-224
H4IS98_ECOLX/111-322
D8I5F3_AMYMU/2-227
A8SWY6_9FIRM/5-228
E6BLX1_ECOLX/5-219
Q492M4_BLOPB/5-219
G2KLE1_MICAA/1-216
D7H5M6_BRUAO/120-352
H5ASW8_ECOLX/5-219
Q93KR7_YEREN/109-340
C7KJ23_ACEPA/4-171
E0UFC2_CYAP2/23-194
B3CCD4_9BACE/8-225
B1YXN1_BURA4/6-185
B1TB46_9BURK/24-195
COBQ_CLOPS/6-244
Q7MA24_WOLSU/5-230
E6E2Q2_PROAA/5-169
A9L6L4_SHEB9/4-159
G5SSK1_9BACT/30-237
G4IK37_9RHIZ/3-175
D0AIV1_ENTFC/6-240
H7WR37_CAMCO/5-187
H6PCC7_STRIC/4-225
Q478A0_DECAR/4-219
B8FH63_DESAA/4-194
C7RAF1_KANKD/5-221
B0NNX6_BACSE/103-309
B0TAS5_HELMI/4-259
F8TEQ5_9CLOT/4-234
F4SGF8_ECOLX/5-219
F8I419_SULAT/172-394
C0ZY81_RHOE4/9-203
H5S969_9ZZZZ/4-220
G0WPF9_PSEPU/90-335
F8YPZ7_ECOLX/4-173
D9Y1H3_9ACTO/5-255
B0SDZ2_LEPBA/32-241
B7XSU2_BORGR/34-241
Q6SGR5_9BACT/4-233
H7WCX5_CAMCO/3-193
A5N5V0_CLOK5/3-250
Q0AWP8_SYNWW/5-196
A4YDX8_METS5/4-222
G2ELW8_CORGT/39-256
B1WYV8_CYAA5/1-252
D7BR07_STRBB/117-334
D6LKY6_9RHIZ/4-192
F5TW78_9ACTO/54-273
E8WHG1_STRFA/114-144
H7XG80_CAMJU/5-231
H8N9U3_RICPO/4-220
B4TXY5_SALSV/5-219
F9UWR7_MYCBO/6-198
F2L465_THEU7/6-227
Q1MP83_LAWIP/4-224
G4HBN0_9BACL/34-243
Q4FNR4_PELUB/4-225
C0WP21_LACBU/44-213
D6APA3_STRFL/66-255
C0N5I0_9GAMM/5-221
E4FKC5_PROAA/5-169
COBB_METST/4-193
Q6M023_METMP/3-255
H8BKH9_CAMJU/5-231
D9WJZ9_9ACTO/153-359
C7IT95_THEET/6-250
E8X689_ACISM/3-181
B4AK60_BACPU/8-265
A5GF74_GEOUR/12-189
F4CLD8_PSEUX/63-280
A9R9F6_YERPG/109-340
F7XZ39_RHIFR/122-357
D4IED6_ERWAE/5-219
I0XAW6_9SPIO/4-232
G6EIV8_9SPHN/4-240
Q9RIC6_YERPE/112-351
F3NQV5_9ACTO/13-257
D9XCS5_STRVR/152-360
G9ZJV5_9LACO/12-219
D3HRF5_LEGLN/27-236
F5L2R5_9FIRM/5-205
H7YJY2_CAMJU/26-234
D7H4T7_BRUAO/5-217
C3Q4Z1_9BACE/103-309
F4F4Q8_VERMA/55-272
C9TL43_9RHIZ/4-192
C3GBH5_BACTU/39-255
H6KSI3_TREPM/4-210
I1DZZ3_9GAMM/5-221
B1FIK6_9BURK/5-186
A9HLY3_GLUDA/5-217
Q2IEN6_ANADE/6-221
D1K2D6_9BACE/103-308
C7JT00_ACEPA/7-152
F8ZXJ9_VIBCL/4-223
C4YZJ9_9RICK/5-178
A0Z393_9GAMM/4-208
E5YE07_9ENTR/5-240
A6NQB5_9FIRM/11-213
E8TGR3_MESCW/4-260
A2SJB3_METPP/21-235
D4Q5W0_LISMN/5-241
F7XJ93_SINMM/5-217
F1ULW2_PROAA/53-270
A3JU64_9RHOB/115-347
A3ZKQ9_CAMJU/26-234
A4TFV2_MYCGI/4-246
E0R7C8_ECOLX/5-186
D0BUK3_9FUSO/6-211
C5UW01_CLOBO/4-221
PARA_CHLTR/4-220
B1RJ97_CLOPF/6-244
B1QX45_CLOBU/28-235
E7PEC6_PSESG/7-115
Q46AK5_METBF/5-183
G0H4F0_METMI/5-206
D6GD17_9ENTR/33-300
H1AHT3_9FIRM/5-205
Q8KUU8_SYNE7/7-166
D3HJR2_LEGLN/5-218
H0K0W8_9PSEU/41-261
F5YDP5_TREAZ/4-205
H4XUY5_ECOLX/112-351
D7EM59_MYCTU/27-136
D7X2N5_ECOLX/5-219
COBB_BRUME/4-192
A1SBZ2_NOCSJ/12-243
A7AI01_9PORP/6-192
Q12HK6_POLSJ/5-219
E8L401_9RHIZ/511-695
Q981B3_SULSO/3-191
Q650E6_BACFR/103-309
D1DVY7_NEIGO/7-210
B0U0G2_FRAP2/10-223
F5YQI1_TREPZ/5-219
D6LG97_9FUSO/4-188
C2V3U5_BACCE/5-221
E6YJM5_BARC7/7-226
F3ZSP2_9BACE/5-223
F9AR16_VIBCL/4-223
E4S2Y5_BORBJ/9-222
F8TEP8_9CLOT/4-229
G9XMG1_DESHA/5-229
D8MT16_ERWBE/5-219
E3EC89_PAEPS/6-249
B5SAP9_RALSL/6-185
B3R625_CUPTR/18-252
D1P9B7_9BACT/19-230
C5CJV8_VARPS/4-170
D1QU80_9BACT/11-220
C0W1H6_9ACTO/38-255
D6BBQ3_9ACTO/9-198
H1JVS9_9MYCO/214-431
F6Y2E9_XENTR/61-172
C5ZW49_9HELI/6-218
G0DRU5_PROAA/53-270
Q978B0_THEVO/3-215
E6PFW5_9ZZZZ/6-193
C0R8C9_BORVA/9-221
Q8FUL9_BRUSU/120-352
A9B3S2_HERA2/5-211
H3QNL7_BRUAO/5-217
Q8R658_FUSNN/6-240
F3INK2_PSESL/4-183
B9LXJ3_BORBG/9-221
B1KUA8_CLOBM/4-222
F3Q2P4_9ENTR/5-219
E1RI17_METP4/2-229
A5XIB5_BURML/7-188
H7QX79_CAMCO/5-231
H1HC15_FUSNU/161-366
F9BCT9_VIBCL/4-223
H8EBS7_CLOTM/37-246
H0T1X5_9BRAD/571-736
B7KVL7_METC4/20-255
C0VKY6_9GAMM/5-220
G9ZQP2_9LACO/17-70
B8FK29_DESAA/62-270
F1VJV6_PROAA/1-173
H8DUK5_9ENTR/112-351
F2GX76_BRUM5/1-211
A3EL61_VIBCL/43-252
B5GA74_9ACTO/18-228
G8S1D7_ACTS5/56-273
D0CX31_9RHOB/5-240
E6HV64_ENTFL/5-221
A9HT68_GLUDA/60-244
D8FVK8_9CYAN/6-261
H6SPX9_RHOPH/6-178
COBQ_PSEPG/4-239
F9AI10_VIBCL/4-223
C9VBA2_BRUNE/5-242
F5ZS90_SALTU/5-219
D4LZU8_9FIRM/5-230
H0QWR9_9ACTO/59-280
C3IWC5_BACTU/11-227
H2FXS1_OCESG/1-211
D7K889_9BACE/5-221
Q6G2C5_BARHE/3-176
E4H0S6_PROAA/10-247
F9ESC6_9NEIS/5-220
Q080N9_SHEFN/3-183
F8BBX6_LISMM/5-221
I0XUL0_9LEPT/5-221
D6H581_NEIGO/6-222
C5B6N1_METEA/4-173
B7BEB9_9PORP/7-215
C3RG89_9BACE/8-246
G9G2P1_KLEPN/161-395
E4GJ64_PROAA/56-275
A7B5F9_RUMGN/18-215
B0M9U0_9FIRM/5-210
F7NVC7_9GAMM/4-226
A4LUQ2_BURPE/6-185
F2NRB9_MARHT/4-215
E4LBV4_9FIRM/5-205
A8M4X6_SALAI/11-203
Q12U20_METBU/18-202
F8KS04_HELBC/28-238
E1HDX0_MYCTU/7-222
Q033I9_LACC3/10-235
G7Q6V9_9DELT/5-221
E8TS48_ALIDB/5-219
Q68E87_AERPU/4-215
Q8ZT79_PYRAE/7-141
H8GQB6_METAL/126-363
H5JWD2_ECOLX/3-182
D2UGR9_XANAP/4-174
I1ALF9_PSEAI/5-218
E1HU65_ECOLX/5-219
E6GQE9_ENTFL/5-221
C3NA33_SULIY/5-237
A9KLX3_CLOPH/5-221
A3PRN4_RHOS1/11-201
F0J6Z6_ACIMA/4-241
B5CV34_9BACE/3-179
F8Z503_VIBCL/111-354
C9L5U3_RUMHA/5-210
F1U3M0_PROAA/5-169
B7J0H1_BORBZ/5-169
F2KRA9_ARCVS/4-212
G5Q497_SALMO/5-244
A3XSK7_9VIBR/111-354
Q8VWE4_STRCO/54-276
H0G291_RHIML/5-241
C6C2K4_BORBJ/9-221
A5VT17_BRUO2/8-227
D3UIQ6_HELM1/5-217
B5ZG14_GLUDA/3-179
E4SBX8_CALK2/5-210
G2FHL5_9GAMM/8-193
H8K663_RICAG/4-192
F5SYW4_9GAMM/5-221
D3SRV3_NATMM/4-190
A1WYB4_HALHL/4-230
H0ID38_9MYCO/1-191
F2CEQ2_STRSA/4-195
C2MDW9_9PORP/5-221
G5HAX0_9BACT/5-220
F3FIK0_PSESX/5-221
H3R041_BRUAO/5-242
C6V3G2_ECO5T/109-340
D4H8Y7_PROAS/6-230
D6RXR6_BORVA/4-216
E2Y4E4_ENTFL/18-241
D0IL70_9VIBR/4-223
C6IMF2_9BACE/36-144
B7CPM0_BURPE/7-188
E6KKM3_STRSA/4-225
A1A2C0_BIFAA/28-244
G2HK37_SALTM/3-179
Q7W0S8_BORPE/13-229
G0CM20_XANCA/4-164
G9S3I9_9PORP/5-219
Q1LAZ8_RALME/6-185
E5Y4P9_BILWA/1-93
A6WPG1_SHEB8/4-258
A8AAH1_IGNH4/25-163
O27505_METTH/1-185
H5ME04_ECOLX/5-219
B9CJC6_9BURK/24-197
B1GUN6_GEOSE/5-232
F7NPX5_9FIRM/9-196
C1CYL8_DEIDV/341-531
B4A7Q2_SALNE/8-198
H3MNT9_KLEOX/5-219
G2SLG6_RHOMR/3-203
D2N0A6_CAMJU/5-231
I0GI25_9BACT/3-69
I0HV42_RUBGE/28-241
E8CHT3_SALMO/8-229
F3PS05_9BACE/8-224
F2FB22_9ZZZZ/109-325
D4L1X5_9FIRM/5-228
A8YD02_MICAE/3-163
F3SC81_9PROT/6-239
C7KVH1_ACEPA/7-197
B9K309_AGRVS/123-359
F6E3Q4_SINMK/4-191
B2U5G6_ECOLX/111-321
G7FDL6_9GAMM/4-224
C0RAQ0_BORBG/9-222
C0VSM7_9CORY/38-254
G2JXU5_LISMN/5-211
B5F3S7_SALA4/5-219
D3HZF3_9BACT/7-196
F4BXT0_METCG/4-254
D7FD05_HELP3/3-187
A4J332_DESRM/232-435
D6YIS1_CHLT0/4-220
C0R7S3_BORBG/9-221
C3WE22_FUSMR/137-333
Q39IN1_BURS3/5-219
H7PX37_STRPN/38-217
B4E8E7_BURCJ/4-168
F3QAI0_9ENTR/5-240
A4TFV5_MYCGI/10-229
D8J6Z0_HALJB/5-248
G5JE63_CROWT/5-228
F6CJ68_DESK7/3-248
C9TIA9_9RHIZ/120-352
E0USV8_SULAO/4-245
D5RWL7_CLODI/5-230
Q7TVC5_MYCBO/87-306
Q74HM5_LACJO/5-221
D5WYI1_THIK1/4-170
D5Z856_MYCTU/7-222
A5I677_CLOBH/5-210
E1WW43_BACF6/8-214
C0EPM7_NEIFL/6-222
B3X2K6_SHIDY/109-340
INCC1_ECOLX/108-320
A0KCL2_BURCH/5-186
B0URA4_METS4/4-171
G9W4N3_SALET/5-219
G7BXY5_VIBCL/4-223
Q0E676_PSEAI/109-326
B1QJY0_CLOBO/25-234
E6BXB7_PROAA/56-275
G6G2R9_9FIRM/5-210
H4SFY5_ECOLX/112-351
F0JXS3_ESCFE/5-180
H7CRB8_ECO57/112-343
D7FY04_ECTSI/35-302
F4DMS5_PSEMN/4-224
C3DAG6_BACTU/5-221
G6GE38_9FIRM/8-244
G6I3R1_9FIRM/2-220
Q3B464_PELLD/4-213
D5ZBW1_MYCTU/4-243
G5JF02_CROWT/3-180
Q5P249_AROAE/4-229
Q8VS43_BORBG/9-218
A7NLQ1_ROSCS/5-220
E9YIV4_ECOLX/4-213
F3MGQ1_9BACL/32-241
Q8PQX7_XANAC/4-168
Q0AKF1_MARMM/18-241
H8YZM6_9GAMM/11-222
G7HMC9_9BURK/24-187
E4QEX0_BORBN/4-210
F4CJH4_PSEUX/5-196
I0KVD6_9ACTO/83-295
E1ETR6_ENTFL/23-245
E6KA89_9BACT/7-196
H3PBC8_BRUAO/8-227
G9WSY9_9FIRM/5-219
B3PG89_CELJU/25-194
G0H0D1_METMI/2-219
G6EXU7_9PROT/5-217
Q11ZC4_POLSJ/10-177
D5QHR2_GLUHA/5-236
D1YCT6_PROAA/54-273
COBQ_METM5/5-240
D1YB88_PROAA/53-270
F3N0S6_LACRH/5-167
F4FXM8_LACBN/6-228
D9XNV0_9ACTO/83-300
F0EQ24_ENTCA/24-264
B5RV89_RALSL/4-173
D7GDY1_PROFC/9-208
G6Z3F7_VIBCL/5-240
C1A5N0_GEMAT/25-259
Q2YJA3_BRUA2/120-352
B7R147_9EURY/5-240
G0BIQ5_9ENTR/20-209
COBQ_SALG2/5-245
D5E9F5_METMS/4-254
E4H513_PROAA/1-173
E4EDE8_PROAA/10-247
F8EU30_ZYMMT/3-190
C7XFP6_9PORP/8-214
G7AF04_VIBCL/4-223
G0QGC7_9EURY/7-206
D0AJS9_ENTFC/5-221
F9DV39_9BACL/5-221
H6MPZ2_TREPL/4-210
H1AYM3_9FIRM/5-222
C2CJM1_9FIRM/4-257
D5B6X7_YERPZ/5-219
A0B8D7_METTP/6-194
D4PZQ9_LISMN/5-221
D7PCE5_LISMN/50-274
I1H203_BRADI/46-256
A3YQ36_CAMJU/5-231
F7KH19_9FIRM/5-221
Q2TTW1_ECOLX/66-305
F5YDA8_TREAZ/2-227
C2I978_VIBCL/113-356
C0RPW7_9SPIO/9-244
G7DG65_BRAJP/5-217
Q20ZR2_RHOPB/4-174
E8N2F7_ANATU/4-219
C0RQT1_BORBG/9-219
D7VNM9_9SPHI/10-215
COBQ_SALAR/5-239
Q5NGD8_FRATT/9-204
A1ES45_VIBCL/4-258
C3NP63_VIBCJ/11-225
G0IJP2_BACAM/5-211
G6WV99_CORGT/38-258
G7DJ18_BRAJP/4-181
C6E7Q1_GEOSM/4-195
H4FY76_STAAU/4-235
D3Q524_STANL/56-273
F8L544_SIMNZ/4-218
F4VDI5_ECOLX/5-219
D1YJR4_9LACO/5-239
I0PFY6_MYCAB/56-274
F2JNP5_CELLD/5-221
E5BUW1_9FUSO/5-242
D2S3K9_HALTV/8-244
C7L1C3_ACEPA/7-152
E0HW44_9BACT/4-255
D7K6N3_9BACE/7-215
D4IYZ1_BUTFI/128-335
F9PK66_9ACTO/38-255
D6EXM8_STRLI/152-350
Q5F5X8_NEIG1/6-222
F3D8X9_9PSED/10-192
D3E1C5_METRM/5-223
B4UFV7_ANASK/4-218
G5FRY8_9PSED/4-230
A8V2I0_9AQUI/5-210
C1FC78_BORBG/9-225
H7NGB2_STRPN/38-217
I0NKI1_SALET/5-219
Q1GZK2_METFK/4-164
F3PUE4_9BACE/8-192
MOBD_THIFE/6-169
I0Y300_9BURK/4-227
C4FQW6_9FIRM/5-241
D3L472_9BACT/6-211
A7M7E9_9ENTR/109-340
B8F2A6_BORGR/9-224
B5RSH8_LACRH/36-275
E0U554_CYAP2/4-241
G5FJM3_9CLOT/5-221
H1HF66_FUSNU/6-211
A9GYE8_SORC5/4-220
C9VNV7_BRUAO/120-352
E4D266_PROAA/5-169
E3GZB2_METFV/3-194
D6U4C8_9CHLR/8-244
H0J8V3_9PSED/4-240
C1E819_MICSR/7-193
C4IMJ6_CLOBU/39-235
B1KLK2_SHEWM/4-226
F5Z3U1_MYCSD/1-188
E6HJB4_ENTFL/37-259
B0G5K0_9FIRM/5-210
A3SRY2_9RHOB/117-349
G5G155_9PSED/5-221
C4Z695_EUBE2/5-228
A2PY25_VIBCL/43-252
Q7NC77_MYCGA/3-221
B2SVD8_XANOP/4-222
B7J2V0_BORBZ/9-221
E8QUS7_HELPW/3-187
G7W486_PAETH/15-252
D1EPA6_9RHIZ/8-227
A6V7P9_PSEA7/3-181
E5BEL0_9FUSO/6-244
D8G150_9CYAN/2-139
E9Y8I6_ECOLX/111-327
E1DHG8_VIBPA/5-221
C9LFQ7_9BACT/5-221
D5XBE9_THEPJ/5-210
E5VF86_9BACE/5-219
E1THT5_BURSG/6-185
Q89Q58_BRAJA/5-195
I0MPM2_SALET/5-219
E4S956_CALKI/32-240
A3PAA7_PROM0/3-166
G2MQ53_9ARCH/9-227
A4CPZ7_ROBBH/5-221
E1K1Z0_DESFR/4-258
F7VG96_9PROT/4-171
F9CXM7_9ARCH/6-194
C7X3A5_ENTFL/5-223
D3HZU9_9BACT/11-220
E8GT22_SALMO/8-198
B8IHZ6_METNO/20-243
G5L8A8_SALET/5-219
D7CKC8_SYNLT/5-221
B4WZ15_9GAMM/4-240
F5YR18_TREPZ/9-197
D6JJL2_NEIGO/5-220
F8DUY7_ZYMMA/3-162
E3IZX1_FRASU/38-257
F5S7G4_9NEIS/5-218
Q15XD6_PSEA6/5-217
B7GT57_BIFLS/71-210
I0IPE0_9BACT/10-196
H4U0W8_ECOLX/5-219
Q2YQL7_BRUA2/4-192
D4B6E5_9ENTR/5-219
G8S457_ACTS5/7-195
G9XMF6_DESHA/4-227
E8CYV4_SALMO/5-244
D4S443_9FIRM/5-220
G1UZV3_9DELT/3-258
A6WX79_OCHA4/5-224
Q76RN4_BPN15/109-198
F8ADH6_THEID/5-219
E4BT86_PROAA/26-250
D6CKA4_XANAP/4-176
D2R2H3_PIRSD/4-230
G7V7E4_THELD/6-259
F4TED3_ECOLX/112-343
F1VBZ7_PROAA/26-250
A3J9W2_9ALTE/5-218
G2YZR3_FLABF/5-221
D1E561_NEIGO/5-220
H5SJK3_9BACT/4-215
C6YEN3_VIBCL/43-252
E5Z9B7_CAMJU/5-231
E3PVV9_CLOSD/6-222
D4XKF2_ACIHA/5-81
B2RDN3_HUMAN/17-195
B8FE26_DESAA/4-227
Q9AG19_NEIGO/5-220
Q6MCE0_PARUW/3-162
C5UZ64_CLOBO/4-189
F2UXX6_ACTVI/214-336
F3K658_PSESZ/5-218
COBQ_MYCBO/4-243
B2A8E2_NATTJ/9-199
D7AQP8_THEM3/6-250
G0FUB7_AMYMD/2-223
E5UTZ6_9BACE/1-108
E8VNE2_VIBVM/5-219
B7KMJ1_CYAP7/6-230
D8PFM1_9BACT/5-183
H4WK71_ECOLX/109-340
F0BE04_9XANT/4-220
D0T8I7_ACIRA/3-174
F0NIZ4_SULIH/4-213
Q0HKP0_SHESM/23-232
E6CDG4_PROAA/10-247
COBQ_MYCBP/4-243
B2TK61_CLOBB/5-210
Q5PI84_SALPA/5-219
F4F3S6_VERMA/28-218
B6JKQ7_HELP2/5-217
E6W2I1_DESIS/6-227
Q1GXH7_METFK/8-189
B4S4K4_PROA2/5-222
F1YL91_9ACTO/1-222
Q7X0Z8_XANCI/5-175
F3E4J1_9PSED/3-185
Q97TZ7_SULSO/3-225
A7I2M1_CAMHC/4-185
G8R8L0_OWEHD/5-221
C5C7W7_MICLC/51-276
D5UF16_CELFN/35-252
C3WBE3_FUSMR/5-210
C9NUP2_9VIBR/8-243
COBQ_SPHAL/4-241
G7HP56_9BURK/5-186
F4DMR7_PSEMN/7-216
A8T3N2_9VIBR/111-354
B9Y7N0_9FIRM/1-205
F9DAQ7_9BACT/7-170
Q6AJI8_DESPS/11-195
Q1N9J0_9SPHN/30-261
H1XNV2_9BACT/5-221
Q5JG62_PYRKO/23-276
A4J6N1_DESRM/2-235
G9F4C4_CLOSG/4-222
F2NDB8_DESAR/5-227
H1YWJ1_9EURY/3-239
D1DE44_NEIGO/5-220
COBQ_ALISL/7-243
D5P6M2_9MYCO/16-237
H2FLR8_CORPS/39-256
G9AGE8_RHIFH/449-627
H7ZFZ5_CAMJU/5-231
F0GYU0_9FIRM/4-220
D3SM32_THEAH/5-212
H0C1H1_9BURK/14-181
F5I5E5_ACIBA/5-220
C7P9D7_METFA/3-256
E6TLT7_MYCSR/4-240
H7VWA1_CAMCO/5-231
C9CGQ9_ENTFC/18-241
B6WQM4_9DELT/7-197
A7BLY3_9GAMM/5-136
B9BFG6_9BURK/8-185
D8FP98_LACDE/5-221
Y410_METJA/3-205
Q72JA0_THET2/6-213
E4EDG6_PROAA/1-173
Q31GW0_THICR/6-180
H3MS01_KLEOX/5-241
F5IXZ9_9PORP/8-247
Q209P1_AERHY/4-215
C9XS23_CLODC/17-207
H3LSU7_KLEOX/5-241
D1AFK1_SEBTE/6-241
A4YF84_METS5/14-220
E7S6G7_STRAG/4-231
H3TN72_PSEAE/8-243
D5VXY6_CLOB2/4-177
B3HNS4_ECOLX/5-219
B5CP24_9FIRM/19-242
G4GD20_9EURY/5-260
H2VFM8_ZYMMO/12-221
H7YSK0_CAMJU/5-231
H6M497_CORPS/4-239
E8SRY9_NEIGO/7-150
Q10YE5_TRIEI/5-198
D5XFF2_THEPJ/33-242
G9PUA8_9BACT/7-240
I1DBX5_9VIBR/5-219
F7XTD8_TREPU/42-252
F0HCV3_9FIRM/5-221
B5RNH1_BORDL/9-217
C5EBZ8_BIFLI/28-244
A0P1V4_9RHOB/6-121
C7QMD9_CYAP0/186-419
C8W057_DESAS/5-221
E1EKM2_VIBPA/8-247
C6TVL3_BURPE/4-168
B9KPV0_RHOSK/1-211
A3UYR1_VIBSP/8-244
I0HXN9_RUBGE/13-254
D7HB45_VIBCL/113-356
B0SRZ8_LEPBP/5-221
E4PHF1_MARAH/5-221
Q7M8I5_WOLSU/26-234
G5IWV1_9ENTE/5-221
E4JGU2_ENTFC/8-220
A7BVU8_9GAMM/137-313
D8HLS1_AMYMU/47-267
B9LUT1_HALLT/2-175
COBQ_METNO/6-235
C0XTH4_9CORY/51-271
D7BES1_MEISD/4-214
H6S5G3_MYCTU/322-535
H5VQR5_SALSE/14-240
H5FV55_ECOLX/5-182
F2I8P4_AERUA/5-221
D0SGV8_ACIJO/4-199
D8K0I8_DEHLB/4-221
F0PYZ4_BACT0/5-210
A4T9Z0_MYCGI/52-269
D6JYS5_ACIG3/6-225
F6AYX7_DELSC/5-218
A9WVP0_RENSM/86-311
E4GWR0_PROAA/5-169
B2IZ69_NOSP7/6-265
D0PMD8_BRUSS/8-227
G7GNE6_9ACTO/5-247
C2RWI0_BACCE/11-227
D8FW92_9CYAN/3-208
A1WDS7_ACISJ/5-218
D6TUM4_9CHLR/12-245
A2C3K9_PROM1/3-191
D1CTE1_SINSA/1-97
H0II41_9MYCO/2-220
G4REJ2_PELHB/9-195
B6XHY6_9ENTR/5-220
F0BLQ3_9XANT/6-242
C4I756_BURPE/4-238
C7KCY3_ACEPA/14-230
E3DNM4_HALPG/7-253
B6W0G4_9BACE/5-122
H4SPX6_ECOLX/5-219
B1X392_CYAA5/3-164
A5ZTZ9_9FIRM/2-214
F7P8U9_MYCPA/7-222
F9BUQ8_VIBCL/111-354
B7HZG6_BACC7/5-221
F4G470_ALIDK/35-250
C9RJ66_FIBSS/135-343
Q8R8V0_THETN/4-252
COBQ_PROA2/4-238
A7HHD0_ANADF/57-272
H5WCF5_RALSL/5-219
B4WW60_9SYNE/54-166
D2TV69_CITRI/4-175
COBQ_PSEF5/4-242
A0YQD7_LYNSP/3-195
G5P861_SALET/5-219
E7MZT2_9FIRM/5-242
Q8EPP4_OCEIH/5-211
D0GT54_VIBMI/5-219
G4DTU4_9GAMM/5-223
F5UKE8_9CYAN/4-241
F3BT95_PROAA/32-256
D0FPB2_ERWPE/22-287
H8CUQ5_CAMJU/5-231
H6R4U1_NOCCG/1-181
B0V8I7_ACIBY/4-170
G9PGH8_9ACTO/34-259
A8MHF9_ALKOO/36-242
Q0FJD8_9RHOB/4-211
Q8PRH8_XANAC/4-213
H2FMX8_CORPS/8-203
G2T539_ROSHA/5-221
E0H0J8_ENTFL/5-221
E1H5G8_MYCTU/4-243
B8EGZ7_BORBG/9-219
B6AYN2_9RHOB/7-182
D0WMU0_9ACTO/1-216
F2RFK2_STRVP/6-243
F9NCP9_9ACTO/8-199
B6XXN3_9BIFI/16-163
C0R8I5_BORVA/9-225
Q1LNA7_RALME/3-182
D7UV40_LISGR/5-221
G6YXM8_9ALTE/5-218
F9TVN7_MARPU/5-218
F3XQ18_9FLAO/7-215
B5MTZ3_SALET/12-229
F0GLB6_9LACO/5-221
F7MI26_9FUSO/6-211
H2ILB8_9VIBR/8-245
D4EC13_AGGAC/5-222
E3JHY0_BUCAF/5-219
B3EAR1_GEOLS/11-221
G9AE32_RHIFH/124-358
E1L8K5_9FIRM/5-241
H5MTH7_ECOLX/5-219
C4S5S8_YERBE/19-236
D7GSS1_9FIRM/3-219
E0WKM8_LISMN/26-250
Q74YW4_YERPE/93-324
D6JPY4_ACIG3/5-220
D4Z997_SPHJU/4-171
C4GBH9_9FIRM/5-239
F9JC60_ACIBA/3-181
B0LUC0_9ACTO/176-376
D3V4A7_XENBS/4-218
F4G189_METCR/3-217
A0NTK5_9RHOB/4-175
A9ZHV1_COXBE/5-220
A6TXE0_ALKMQ/5-221
F2RFK5_STRVP/5-194
B1N0D8_LEUCK/5-239
I0PMC2_MYCAB/9-246
F6AYT7_DELSC/5-221
G4IMM3_9RHIZ/6-240
A2I303_9CAUD/5-176
A3IAU1_9BACI/5-221
E2MXQ1_9CORY/41-258
D7HH69_VIBCL/5-221
Q6AJS4_DESPS/47-256
B0QNZ6_BACAN/5-210
B9MNJ5_ANATD/5-187
G0JXL4_STEMA/5-220
F6DPA4_DESRL/10-199
F3KLG4_9ARCH/4-125
C3Q8J5_9BACE/3-179
B1KNH6_SHEWM/3-185
F6D3C0_METSW/5-212
A3CVS1_METMJ/7-253
Q72WT7_DESVH/5-235
E7K2D7_SHISO/55-265
E8WHY7_GEOS8/40-232
Q1ZVY4_PHOAS/11-247
D4KQ87_9FIRM/6-195
D6KYE5_9NEIS/6-222
B0CAE5_ACAM1/3-192
B5Y7Z6_COPPD/6-212
E1WGW8_SALTS/8-198
A4XC13_SALTO/132-291
G7QE60_9DELT/5-223
C0CH91_9FIRM/5-239
C3PZV8_9BACE/7-215
H1IB75_9FIRM/9-196
G2ZCD0_LISIP/5-221
F4DTP1_PSEMN/5-221
A6WMJ8_SHEB8/5-218
H8GHG7_METAL/4-228
B5Z4T6_ECO5E/5-186
B8D4L3_DESK1/21-215
A1FAB1_VIBCL/5-221
E9X853_ECOLX/4-67
G9FAN5_9BACT/108-320
A4JCA8_BURVG/5-219
F8D088_BACTR/2-223
F5TX80_9ACTO/8-199
C8W5D6_DESAS/3-249
O50988_BORBU/9-222
Q9F1J0_ENTFL/8-236
A1W507_ACISJ/7-195
D6SKK2_9DELT/7-191
B8QGZ6_CLOPF/4-112
A9WA17_CHLAA/5-220
D5TJ78_BIFAV/57-278
D8JB83_HALJB/9-226
H1YVM6_9GAMM/4-226
F7XLE6_METZD/27-218
E8UEI4_TAYEM/5-219
F0QUN7_VULM7/8-188
G0LYJ6_LACPE/5-232
A7IJQ1_XANP2/3-179
F2AB77_RHIET/9-226
C9BZW9_ENTFC/11-246
D8D4Z0_COMTE/17-232
C5C6K2_BEUC1/85-302
D3E0G6_METRM/4-242
D8JL26_ACISD/5-220
Q5ZUR8_LEGPH/5-218
H5U2N5_9ACTO/42-259
C4IKK2_CLOBU/6-239
G2MNR4_9ARCH/6-216
D3PF40_DEFDS/6-240
G6YJ03_9RHIZ/122-358
G2MIP7_9ARCH/25-280
H3RKG8_ERWST/112-301
C9LXR5_9FIRM/5-209
B8FRA9_DESHD/4-255
C7PAG1_CHIPD/550-728
H3Q7I5_BRUAO/8-227
E6YT48_9RHIZ/7-226
B1FPD6_9BURK/7-188
B9K4E9_AGRVS/126-361
C9LWB4_9FIRM/1-237
A1VPU6_POLNA/7-189
Q88BV4_PSESM/4-183
A1B1L7_PARDP/6-182
F9U3L1_MARPU/11-222
F9RW11_9VIBR/111-354
H0IAQ7_9MYCO/42-259
C7P2T9_HALMD/17-212
B0RJF1_CLAMS/21-210
C0RAV2_BORBG/9-223
C3MLI8_SULIL/5-237
C7MXA2_SACVD/49-235
I1A7W4_PSEAI/5-221
F0RQY6_DEIPM/345-512
F2NJF6_DESAR/6-243
H8E8H7_9MICO/6-230
G6YT20_9ALTE/4-228
G0HZT2_HALHT/4-234
E4N086_KITSK/5-242
Q8Z5M6_SALTI/23-213
G0CTJ1_CORUB/38-258
F8CGY9_MYXFH/5-221
F8G4V9_PSEPU/4-226
H0N8D5_SALET/112-351
C4ZB01_EUBR3/37-226
G8PVS9_PSEUV/119-391
A6WGM7_KINRD/162-387
E6T6X0_SHEB6/5-218
A3JAW0_9ALTE/4-238
F0B253_NEIME/6-222
F1W5B0_9XANT/4-168
A6L5M8_BACV8/8-199
E6SX27_SHEB6/54-294
C6TPR7_BURPE/7-188
G7D0Q7_AERSA/3-181
C5R859_WEIPA/6-218
F9MWF4_9FIRM/5-154
Q6G1L1_BARHE/7-226
D0CSL7_9RHOB/13-230
B7RW08_9GAMM/4-233
F3CDS8_PSESG/4-51
Q47QM9_THEFY/62-280
F9RVS6_9VIBR/4-223
D5VVZ2_CLOB2/4-189
D4LUJ8_9FIRM/7-228
Q9S0B3_BORBU/9-222
E1QXM2_OLSUV/18-234
H9ZMM8_PROAA/4-168
H0PVX6_9RHOO/7-247
F8ETX2_ZYMMT/4-221
E8ZMP5_CLOB0/4-177
F7X5Z0_SINMM/5-241
E3GXS8_METFV/5-204
G4DQ54_9GAMM/13-223
Q88M42_PSEPK/5-218
G5QI51_SALRU/5-219
A6AIC7_VIBCL/5-240
B3EJ30_CHLPB/4-213
Q6ZER4_SYNY3/4-166
D6JDV6_ECOLX/5-185
I1DSD0_9PROT/5-230
C7UAI9_ENTFL/6-240
G7ZJS4_PSESS/5-218
A5UVA0_ROSS1/141-309
G6ZNH9_VIBCL/5-221
A4JEA0_BURVG/7-188
B4U5Y0_HYDS0/22-232
E0UJA6_CYAP2/5-225
E4DMW3_PROAA/1-173
I0GUT1_SELRU/8-224
E4QFW9_BORBN/5-169
F7JTE2_9FIRM/12-235
B4VJS5_9CYAN/125-329
F8AKI1_METOI/5-240
A6VG88_METM7/3-202
B8EQF3_METSB/10-204
Q0RLS3_FRAAA/16-253
B0N138_9FIRM/5-222
B4T7A7_SALHS/4-173
G0LJD9_HALWC/2-186
Q4K3A1_PSEF5/5-221
D9R7Y7_CLOSW/29-242
H7EGG5_SALHO/4-216
A7FC82_YERP3/5-200
B7DTH6_9BACL/134-338
Q9V0C8_PYRAB/3-255
E4IJ55_ENTFC/5-221
F5XS84_MICPN/82-299
G2G7N7_9ACTO/4-259
E1K132_DESFR/10-198
E4GDB9_PROAA/1-173
Q8A6D9_BACTN/10-215
B6FTL7_9CLOT/27-264
F9RZ21_9VIBR/111-354
D4Z8L6_SPHJU/1-209
B0NDE7_EUBSP/4-222
A5LYT1_STRPN/38-219
A1ZPM6_9BACT/47-233
H0KAR8_9PSEU/5-194
F6B9D3_DESCC/3-250
E2UPM7_MYCTU/6-198
C6DG37_PECCP/5-219
H3RSZ1_9LACO/6-117
F2JDD8_HELP9/5-217
C6U6M0_BURPE/4-242
E3YPG3_9LIST/5-241
H4T1K3_ECOLX/16-188
E4QGY4_BORBN/9-222
A8MET2_ALKOO/18-206
F7V1L6_EEGSY/4-178
F5ZUY0_SALTU/16-288
D0M5H7_VIBSE/5-219
B1B5G5_TETHA/5-226
D6E5I9_9FIRM/4-208
H8EVD5_MYCTE/325-538
G7GRW8_9ACTO/125-308
Q0SAH8_RHOSR/76-296
F2F1P0_SOLSS/4-241
D5H476_SALRM/12-184
H1P286_9BACT/6-220
G7M090_9CLOT/4-190
G8N791_GEOTH/7-245
C1FU42_CLOBJ/25-234
C5D9Y3_GEOSW/5-221
D3P597_AZOS1/19-194
E6XJ09_SHEP2/5-218
D1BQ65_VEIPT/5-221
Q39L85_BURS3/5-185
E7RPJ1_9BACT/5-221
H1XTX6_9BACT/4-259
H1BBZ2_9FIRM/5-222
E8QVG4_HELPW/30-238
Q12E52_POLSJ/4-176
B9X4R0_BORBG/34-242
Q7BEG5_SHIFL/111-321
F7ZMI8_ROSLO/134-387
F0AEJ6_NEIME/5-220
F3EPR7_9PSED/90-339
G7WHX7_DESOD/25-229
C8WFX9_ZYMMN/3-183
Q0G5M8_9RHIZ/4-191
F8DE57_HALXS/4-230
C3WNJ4_9FUSO/4-188
D3ENN9_UCYNA/5-210
E8TJ88_MESCW/5-249
H7TI64_CAMCO/4-189
D7EVJ0_MYCTU/6-198
D1YBW3_PROAA/5-169
H0NAD1_SALET/8-198
G0CTD4_CORUB/39-256
H1Z6I7_9FLAO/10-215
G2N346_MYCTU/6-198
D3RZN0_FERPA/1-236
A5TI47_BURML/5-221
C9TKP5_9RHIZ/5-217
A6AVK3_VIBHA/25-234
Q5KZ05_GEOKA/82-272
Q2NXI1_XANOM/4-169
COBQ_BACHD/4-252
D5E757_METMS/10-245
D0DGV5_9LACO/4-227
Q30SP8_SULDN/27-235
G4CYH2_9ACTO/53-270
E4M950_9BACT/6-210
C7K6N9_ACEPA/5-217
B9IT38_BACCQ/5-221
D1PJB4_9FIRM/9-232
C8JVW0_LISMN/5-241
H0PIK1_9SYNC/3-163
F6D3C1_METSW/5-204
A1KB45_AZOSB/5-150
Q0BN40_FRATO/10-223
H4RSH3_ECOLX/109-340
E2VM96_MYCTU/7-222
C0RS62_BORBG/9-222
H8WJ20_CHLTH/4-220
E4FQD2_PROAA/53-270
F0BV85_9XANT/4-174
E4J7R4_ENTFC/9-229
H6RW15_BLASD/63-286
A3VJD0_9RHOB/1-230
E0M393_9ENTR/112-351
D3RX23_FERPA/3-210
F0A395_NEIME/5-220
Q0RYJ2_RHOSR/4-242
A6UMT5_SINMW/5-173
H1WKP4_9CYAN/3-199
F1U2B4_PROAA/10-247
F1V5F4_PROAA/53-270
E1WY91_BACMS/21-234
A4U0W6_9PROT/12-228
C0QD69_DESAH/4-254
B0MLZ5_9FIRM/15-217
A7GVP3_BACCN/5-221
B3YJU8_SALET/8-198
B8F0L2_BORGR/9-225
D1K020_9BACE/27-131
B0RY62_XANCB/5-218
D1EW91_BRUML/4-192
F3JEW0_PSESX/5-221
H1HMC2_9BACT/5-221
E1Q590_HELPP/5-217
A1KEG2_MYCBP/87-306
C7P6L1_METFA/245-429
Y547_METJA/9-208
C6U0P7_BURPE/24-219
C8T457_KLEPR/3-180
A8GFG8_SERP5/5-219
Q8DIA1_THEEB/147-323
G4ECN7_9BACL/30-239
C4S888_YERMO/14-204
C4KCK1_THASP/5-150
A1F4C4_VIBCL/43-252
D2Q557_KRIFD/254-478
F6BJH5_THEXL/4-252
G8RLY9_MYCRN/8-201
E4HSH8_PROAA/5-169
H4WQ01_ECOLX/5-219
H3GKY2_PHYRM/30-245
B8FH72_DESAA/11-247
H0FQG8_BACAM/31-240
A8S0S3_9CLOT/10-235
F6BJN5_THEXL/5-193
B8HQ70_CYAP4/502-685
F7PT36_9BACT/5-221
D5UZ14_TSUPD/8-226
F3LM22_9BURK/5-151
D1JGS6_9ARCH/10-256
A0RLU8_BACAH/8-235
B2JB86_NOSP7/5-231
F5Q4E4_SHIFL/5-219
Q1B0B5_MYCSS/4-246
B5RV90_RALSL/14-248
F9AP93_VIBCL/111-354
COBQ_MYCBT/4-243
COBQ_PSEE4/4-240
H5Y6T1_9BRAD/4-177
E4WB61_RHOE1/75-295
G8RM12_MYCRN/8-241
D2RGS8_ARCPA/3-256
A1HNZ9_9FIRM/5-210
H5E020_ECOLX/5-219
C7P5T4_METFA/4-205
F1VUQ1_9BURK/5-219
H5EXK4_ECOLX/5-219
D0C9R1_ACIBA/13-227
G2MW30_9THEO/5-193
A3YQ06_CAMJU/26-234
E6WMF2_PANSA/4-176
E8SZI0_GEOS2/25-234
G5H2N1_9FIRM/5-220
Q8PV86_METMA/4-237
H2ERV1_VIBFI/4-162
A3LJ98_PSEAI/4-230
A5N6J1_CLOK5/5-209
A1RYW7_THEPD/5-259
F2KAU4_PSEBN/4-229
C3N086_SULIA/3-185
G7BJF0_VIBCL/5-240
F9W2L0_9ACTO/58-279
A3WSB2_9BRAD/24-246
COBQ_PROAC/4-241
COBQ_ANOFW/7-244
H8G9P3_9PSEU/5-194
D9Y8J3_9BURK/5-218
B8GPX8_THISH/4-214
B5QA79_SALVI/5-219
B9XXW0_HELPX/5-217
E3I7F3_RHOVT/13-238
H5VDU2_HELBI/3-53
Q210A6_RHOPB/6-242
B6G7L4_9ACTN/224-418
B6CGX1_YERRU/5-236
D6A7T7_9ACTO/2-240
B0R8L9_HALS3/5-219
Q5N2I8_SYNP6/5-225
H1XR88_9BACT/4-220
C3MDQ9_RHISN/4-191
C6NVR1_9GAMM/9-180
A8ZQ19_ACAM1/6-209
G8VTA8_KLEPN/5-240
D3D6D2_9ACTO/5-220
G5V098_ECOLX/4-173
A8LG25_FRASN/10-247
E3PTD8_CLOSD/7-251
H8B0X0_CAMJU/5-231
Q1MQZ5_LAWIP/9-219
H0JK26_9PSED/1-146
D1PQB7_9FIRM/17-240
G9T5G6_SALMO/8-198
C6MAP2_NEISI/5-220
D8B5E0_ECOLX/4-163
Q4BZP5_CROWT/4-241
E4NZC9_BIFBP/43-126
H0M0S9_SALMO/5-244
F2FPQ3_SALDU/4-160
F5ZE48_ALTSS/21-230
A6VXU6_MARMS/13-226
D9PUK0_METTM/2-221
C3JWI7_RHOER/86-303
C4IBT7_CLOBU/75-291
A9IZX6_BART1/7-226
B1HRE8_LYSSC/6-196
G9C9I3_COMTE/4-216
I0A0V3_9CREN/3-219
F5RNP9_9FIRM/4-221
D0TQ50_9BACE/7-211
I0KHD9_9BACT/6-230
H6MZ56_GORPV/5-220
C6TVL1_BURPE/47-283
F3ACK1_9FIRM/6-125
G0SN00_VIBMI/111-354
A4FZ52_METM5/3-253
F8FWP6_PSEPU/4-231
E6EXL7_ENTFL/43-265
F2HTF9_BRUMM/4-192
E6DIK8_PROAA/53-270
H7CQY1_LISMN/5-221
G0D7P4_ECOLX/5-219
F1V460_PROAA/1-173
Q6TV39_BACMT/4-225
F4LUT0_TEPAE/5-188
B3HJ98_ECOLX/5-219
COBQ_SALDC/5-245
D0LGJ0_HALO1/10-231
E1Q5D8_HELPP/3-187
Q605J3_METCA/8-190
H8G5F3_9PSEU/87-304
F2IU30_VIBCL/23-258
E6QEE0_9ZZZZ/5-218
F9J9I5_ACIBA/4-171
B3T7V3_9ARCH/1-235
I0TBL5_9BACT/5-221
F8BHG6_OLICM/3-179
A7VNL6_9CLOT/37-261
D7CG50_STRBB/133-314
F3RS44_VIBPA/5-219
Q2N2L3_AERHY/4-223
F9PD69_9STRE/5-193
E0HAB1_ENTFL/12-236
B2Q148_PROST/5-220
Q5I2Q7_9NEIS/4-176
G2MKT0_9ARCH/2-175
E3XMJ8_ECOLX/5-219
E4W0R3_BACFG/3-179
D4K4Y7_9FIRM/6-229
E6WLJ0_PANSA/112-350
G0ALG4_BORBD/4-208
E8WQC3_GEOS8/275-512
F8B7D5_9GAMM/108-355
F2IUC9_VIBCL/111-354
H4UZ05_ECOLX/5-219
C1EB48_MICSR/7-291
F6A0D8_GARVH/52-273
A9M4V3_9VIBR/3-189
A2WH78_9BURK/6-185
F5J6E1_9RHIZ/4-179
Q9Z4E7_SALTM/15-184
F8FSZ3_PSEPU/1-208
A8QYN0_9GAMM/76-298
Q0AWG9_SYNWW/6-211
E8WF66_STRFA/2-237
H1Z1S1_9EURY/4-197
C7WD44_ENTFL/5-231
H8FY24_RHOMO/5-163
B7V7X5_PSEA8/5-218
Q327G4_SHIDS/111-321
F9TTJ7_9VIBR/25-255
E2PXA3_STRCL/10-252
E3ITH7_DESVR/5-235
F3SAR6_9PROT/5-217
E1JZ62_DESFR/372-608
G0A6U0_METMM/6-219
D9VPX9_9ACTO/13-250
C3L6Y0_BACAC/5-210
C7WCY9_ENTFL/23-245
H5GAI8_ECOLX/5-219
Q4JYK8_STRPN/38-217
F0MA74_ARTPP/99-324
C2RDT8_BACCE/5-210
B3AEX4_ECO57/5-186
C0XN54_LACHI/5-221
F0KQN3_YERE3/9-199
H5XPZ7_9PSEU/88-305
B4VNU4_9CYAN/9-235
C9QD78_VIBOR/5-221
A5WUD9_MYCTF/87-306
C6A8R4_BIFLB/31-247
H1BJX4_9FIRM/5-202
Q9ZII6_STRP2/38-218
G2KWW3_LACSM/30-252
B4VSR3_9CYAN/3-192
B1YQB9_BURA4/7-188
D8F4T2_9DELT/4-254
G7TUG4_VIBCL/5-219
B0RLT7_XANCB/4-164
Q0HI70_SHESM/5-218
Q46FC8_METBF/4-243
G6AWH0_9BACT/5-221
B9DZM0_CLOK1/4-191
A7FIA6_YERP3/5-219
C6S9C7_NEIML/5-220
G2GWY2_9ENTR/11-225
C7P4E6_HALMD/4-245
G6GB81_9FIRM/21-242
E7P3F2_PSESG/10-219
F0ECJ9_9PSED/4-237
C6GYR9_STRS4/37-259
B0JT00_MICAN/148-392
D3P9V6_DEFDS/6-242
G4IDE7_9EURY/9-182
D6Z489_DESAT/12-201
A5GJ40_SYNPW/7-212
E6DNK7_PROAA/56-275
G3GFJ8_STRPN/38-217
H7WSQ0_CAMCO/26-233
E3Z7W8_LISIO/5-211
B7K3J9_CYAP8/18-188
A1UQN8_MYCSK/4-246
E7Z2G1_SALMO/5-244
G2NI68_9ACTO/67-284
B4WY12_9GAMM/4-214
B0HNN3_YERPE/112-186
G7Q6D2_9DELT/5-223
E1JQ04_9LACO/5-221
A4TXM4_9PROT/6-189
B1QVQ1_CLOBU/4-218
E1FEW9_9THEO/6-250
C0RBM4_9SPIO/9-216
D4CWU4_9FUSO/30-264
B3I3J8_ECOLX/4-173
H0U903_BRELA/31-240
Q7D2P0_AGRT5/124-359
H0SS94_9BRAD/9-200
H1X4Z2_LACCO/5-221
COBQ_GEOKA/7-245
B3EEW4_CHLL2/9-201
F4V9P2_ECOLX/15-184
F5JDA0_9RHIZ/144-380
H2CF70_9LEPT/5-217
C7LQN5_DESBD/9-219
D2ATW3_STRRD/5-193
G8IC24_9CAUD/4-166
F6EX97_SPHCR/4-221
A4BNM1_9GAMM/7-225
E3XZ84_SHIFL/7-170
C3MZ36_SULIM/3-185
E0TV77_BACPZ/5-212
H8FMW1_RHOMO/8-244
D6Z1W0_DESAT/63-274
E5C258_9FUSO/17-255
A7YRT5_FRATU/9-204
B7R2Y8_9EURY/5-219
C8WY88_ALIAD/5-224
A3W8M5_9RHOB/115-347
C5VPZ4_CLOBO/5-210
Q8PKG8_XANAC/2-223
Q2VHR4_9LACT/4-228
D5V2B7_ARCNC/2-156
I0E883_HELPX/30-238
H3L9H2_KLEOX/5-219
Q7BLR4_RHIRD/124-359
G8XD50_STREN/2-197
A3YIB0_9GAMM/5-221
G4GA81_9EURY/5-250
D6Z401_DESAT/1-183
D7M2F6_ARALL/61-272
I1AU96_9RHOB/13-232
B2T6E3_BURPP/4-219
A9GRF8_9RHOB/134-384
D7NCN4_9BACT/11-220
F2Q8N4_SALEE/42-261
A3DI00_CLOTH/5-221
G1VMC4_9FIRM/5-211
Q8KAB5_CHLTE/7-191
H8AM58_CAMJU/5-231
Q981J0_RHILO/121-358
B5NE26_SALET/8-198
B1BF51_CLOPF/6-244
A3MQI9_BURM7/5-221
E0WKX7_LISGR/7-235
B2RHC9_PORG3/5-221
Q13DG7_RHOPS/8-244
E7GD09_9FIRM/5-208
F8AZV8_FRADG/396-655
H0T9M3_9BRAD/4-176
Q92XG0_RHIME/112-344
COBQ_DEHSB/5-238
E0IDV1_9BACL/5-209
I1AXS2_9RHOB/7-197
E8BC05_SALMO/5-244
C3K0I1_PSEFS/10-219
I0ZEZ0_HELPX/5-217
F8BJD9_OLICM/3-179
Q39ZT3_PELCD/5-221
D1Y2J8_9BACT/5-239
F7SPA3_9GAMM/4-241
F9ZBR1_ODOSD/6-192
C7LHG4_BRUMC/5-217
C7CDQ9_METED/4-170
F6IV03_LACPE/7-234
E4DVW0_PROAA/10-247
A9W328_METEP/23-244
E0H707_ENTFL/15-233
H0A280_9PROT/6-219
G8QYU2_SPHPG/6-220
E8L772_9RHIZ/6-119
E2N5J2_CAPSP/5-221
Q04X98_LEPBL/5-221
F9CGN5_ECOLX/5-219
C3DQR8_BACTS/5-210
I0FCE2_9SPIO/4-210
E0DXU2_9RHIZ/4-192
E4VGH2_9HELI/1-190
F9C2Q3_VIBCL/5-221
Q5VCC4_SPIKU/4-251
C2DS42_ECOLX/5-219
H2HBW3_CORDP/38-258
H0I391_9RHIZ/111-345
D0HJ15_VIBMI/5-221
C7M200_ACIFD/14-179
B8EN92_METSB/5-217
E7EJB1_RHILV/8-193
Q7VU92_BORPE/5-219
H2K3Q5_STRHJ/1-209
Q6LY48_METMP/3-202
D7HLX5_VIBCL/43-252
E8CHU8_SALMO/8-198
B0RDP7_CLAMS/36-258
E4AB48_PROAA/53-270
B5Z6G0_HELPG/30-238
F8CSS6_BACTR/5-212
B2RK86_PORG3/10-197
B5PNL3_SALHA/5-244
F2FB08_9ZZZZ/5-120
H8H293_DEIGI/3-163
COBQ_SALCH/5-245
D2EXI1_9BACE/7-214
Q46SN9_CUPPJ/4-226
A8PL45_9COXI/5-219
B2JBW9_NOSP7/5-223
F7QCR4_9GAMM/5-218
B5CVX4_9BACE/7-191
G9ERD3_9GAMM/5-218
F4TR07_ECOLX/120-246
Q0RWY0_RHOSR/20-251
C6BBL6_RALP1/1-235
C9Q2A2_9VIBR/4-223
G7T3Q4_SALPS/5-219
E7Y9S9_SALMO/5-219
F0JJB6_DESDE/8-195
H3ZQP4_THELI/5-205
E3I069_RHOVT/4-172
A3ZXZ8_9PLAN/5-218
H2FMY7_CORPS/4-238
G7VWY5_PAETH/22-212
B1BSC5_CLOPF/41-223
C9RR56_FIBSS/5-228
H0RAF0_9ACTO/5-220
I0H3I9_ACTMI/36-276
E0GIE3_ENTFL/28-250
F0LNM3_VIBFN/25-234
G9Y0C4_SPIME/4-227
A9DXB6_9RHOB/6-196
Q4ZQW0_PSEU2/4-224
G7VFW0_9CREN/7-163
B7J302_BORBZ/13-230
H7EKM5_9SPIO/4-226
E6HNC1_ENTFL/12-236
C7K1P7_ACEPA/7-152
Q7VGU7_HELHP/5-221
A3EUC1_9BACT/3-176
A8ZKW4_ACAM1/5-222
G2I8Q4_GLUXN/4-180
Q76LY4_DELAC/4-216
Q1V335_VIBAL/5-145
D5ENG8_CORAD/6-183
E4AVE0_PROAA/5-169
G8AST2_AZOBR/78-298
B2JUN3_BURP8/104-335
A1UH62_MYCSK/39-256
A7H8Y7_ANADF/4-217
D6EMH0_STRLI/88-305
E3E0N0_BACA1/32-241
Q0F137_9PROT/4-230
G6HZ99_9FIRM/31-241
B0RIX7_CLAMS/223-444
G2GCI0_9ACTO/81-298
B9NU60_9RHOB/13-230
Q10Z40_TRIEI/5-210
H3PQB0_BRUAO/5-242
B7AB11_THEAQ/7-236
E6XC54_CELAD/5-221
H4F5C7_9RHIZ/122-357
B1WRE7_CYAA5/3-173
E5BFM7_9FUSO/7-209
D2YA95_VIBMI/5-229
C9YRN9_CLODR/1-234
F4HIV1_PYRSN/5-222
E1NVG3_9LACO/5-221
F2A771_RHIET/122-357
G6BN12_CLODI/5-210
F1T8X1_9CLOT/5-239
Q5LPH6_SILPO/1-190
D0WGF8_9ACTN/180-374
H2EPS4_9BACT/4-216
H1J5W4_9FIRM/9-196
F9YAR5_9RHOB/3-179
C9LL41_9FIRM/9-196
F8B6D9_FRADG/72-289
G2N2G6_MYCTU/87-306
H5SAI9_9GAMM/5-221
A6M3V4_YERPE/112-351
B1Y3U3_LEPCP/4-229
G4DQ90_9GAMM/8-226
F2A1L6_RHIET/4-180
A7N155_VIBHB/5-219
C3REN5_9BACE/5-221
G9V0D3_SALMO/5-244
F9E1U8_STRSA/4-195
A0Z072_LYNSP/4-182
B0JGE1_MICAN/3-163
D8KNC6_CORPF/4-238
D5BRB5_PUNMI/17-250
F0JSM7_ESCFE/5-219
F2LG95_BURGS/18-253
C6YSA9_9GAMM/9-205
F9MM98_9FIRM/9-198
F5YD83_TREAZ/4-228
Q7P6M2_FUSNV/4-188
F7RUP7_9GAMM/5-221
D6T0T0_GARVA/28-244
F5T1Z5_9GAMM/4-225
E4F922_PROAA/53-270
A8F0G5_RICM5/4-220
G7HWK1_9CORY/3-171
Q93SB5_9ACTO/41-217
E8ZPJ4_CLOB0/3-244
E7VEE0_SALMO/8-198
D6ABA9_STRFL/2-244
C6HZM0_9BACT/4-171
E4MMJ0_9FIRM/5-239
D3P686_AZOS1/10-201
H5U943_9ACTO/17-256
C0R8E4_BORVA/9-221
D4EZH4_ENTFL/12-236
Q6M5F4_CORGL/39-256
F1ZCW3_9SPHN/4-177
E4VJ04_9HELI/27-234
A8SHL6_9FIRM/6-229
A4AEV5_9ACTN/49-270
B2TZA0_SHIB3/5-219
C6BDK3_RALP1/4-225
Q5QCN5_HERAR/4-221
D3PAU9_DEFDS/7-218
A8LE29_FRASN/296-511
E2CJR9_9RHOB/5-148
Q20XW6_RHOPB/2-226
C6DPE8_MYCTK/87-306
A8H5C8_SHEPA/5-218
E3I7S8_RHOVT/6-239
Q4J9X4_SULAC/5-238
G9QMT2_9BACI/23-232
Q04WD5_LEPBJ/5-221
Q6FDR6_ACIAD/13-227
Q4MS54_BACCE/5-210
D8IN85_LACSC/4-228
H2G4Z4_CORDP/4-238
F3QYG6_9BACT/101-297
Q24SM9_DESHY/5-210
E8LE80_9FIRM/5-221
E1YTH6_9BACE/7-215
F0FF76_STRSA/5-241
C3LP18_VIBCM/43-252
C6G9Q7_ECOLX/5-230
Q1QRZ3_NITHX/25-247
A8FWA4_SHESH/5-218
Q9F770_PSEAI/12-108
E4IBZ2_ENTFC/5-221
G4FJ47_9SYNE/3-191
H3LIF3_KLEOX/111-327
B5P0S2_SALET/5-219
A7K6L6_VIBSE/5-221
Q11AK8_MESSB/122-358
E4H4Z4_PROAA/10-247
C4ZA89_EUBR3/25-231
D8GNV1_CLOLD/5-210
C3BB87_BACMY/5-221
C7D060_ENTFL/5-221
C5ZWR2_9HELI/5-229
COBB_THEFY/13-205
A4G414_HERAR/5-219
G6RS87_STRPN/38-217
C1FBP5_BORBG/9-245
F7S5X5_9PROT/20-257
F6CF11_LACKZ/5-221
B3JIY0_9BACE/103-309
D6PE14_9BACT/5-170
E1WUR8_BACF6/10-215
H1B7C4_9FIRM/7-230
E7QYW9_9EURY/2-183
F9ANK8_VIBCL/5-240
F7ULA2_SYNYG/3-194
Q3MHB1_CHLTA/1-198
MIND_HELPY/5-217
F4G4T1_ALIDK/4-222
A3UU10_VIBSP/4-223
E1S7J6_HELP9/5-217
F3EVQ8_9PSED/4-238
F2GVY9_BRUM5/1-188
E4QEI7_BORBN/9-222
A4QE14_CORGB/39-256
B0STM9_LEPBP/63-273
B7K6P0_CYAP8/3-164
COBQ_BACV8/8-245
H8IXX8_MYCIT/1-216
C9RCE2_AMMDK/158-331
E3ZKE6_LISIV/5-221
D9R5U6_CLOSW/3-250
C7H1Y1_9FIRM/5-220
B9BAJ7_9BURK/5-219
A4FX26_METM5/3-202
COBQ_RHIME/5-241
E4QH12_BORBN/13-230
D6L908_9FUSO/6-211
C0BCX0_9FIRM/4-221
Q1NK27_9DELT/9-221
Q13E19_RHOPS/23-245
F4DI84_AERVB/5-221
B4SG93_PELPB/4-256
C6TPG1_BURPE/5-221
B5P2D9_SALET/8-198
B5RP36_BORDL/9-232
A9MTA1_SALPB/1-239
H0JB03_9PSED/5-222
D3I5B2_9BACT/11-220
Q21QH3_RHOFD/4-185
Q7M991_WOLSU/3-174
B5D3G1_9BACE/103-309
Q3M7F1_ANAVT/5-210
D1KC82_9GAMM/5-221
C3XG19_9HELI/5-228
B3JI70_9BACE/10-204
B0R9K3_HALS3/13-236
C5USA4_CLOBO/4-218
A5GP28_SYNPW/5-223
G7TXF3_VIBCL/5-240
B1X2Y8_CYAA5/3-124
A0KUI1_SHESA/3-186
G8NJN7_BRUSS/8-227
D0H1G8_VIBCL/5-221
F4AYH7_KROS4/5-221
D4QWJ2_ENTFC/23-88
E1XWM2_LEGPN/27-236
G8FAT3_CAMJU/26-234
G0A5J7_METMM/5-221
D8G2P5_9CYAN/4-241
Q2WA25_MAGSA/23-233
G1UZV4_9DELT/4-265
F6IBU4_9SPHN/4-180
Q5UYX4_HALMA/3-189
F5RCZ9_9RHOO/13-236
D1C0U8_XYLCX/5-227
F2I7F3_AERUA/4-194
E7YDG3_SALMO/8-198
B7RRM5_9RHOB/137-343
E4AAX3_PROAA/5-170
D9P6Q9_ACTPL/13-135
F1UAL7_PROAA/1-152
A5TPC3_BURML/6-185
D3E1B6_METRM/3-193
C7KFV8_ACEPA/5-217
Q4KJF8_PSEF5/4-229
B1V6J2_CLOPF/5-222
E7UZZ8_SALTM/5-244
B0KQW7_PSEPG/4-224
F4XP04_9CYAN/1-246
E1H9K3_MYCTU/36-253
E1WP38_BACF6/8-246
Q73VU4_MYCPA/7-199
A3PNS4_RHOS1/13-232
E6XGQ9_SHEP2/23-232
H8ALL0_CAMJU/5-183
B1MA91_METRJ/5-185
Q21IQ4_SACD2/10-219
Q9RGE0_PSEAI/13-222
Q58AT4_RALME/88-336
E8T1J1_GEOS2/5-212
H8IWW9_MYCIA/1-194
C2GXJ6_BIFLN/8-172
F8GFA6_NITSI/5-221
C3WPZ3_9FUSO/5-208
A7ID68_XANP2/3-179
Q3ZVJ8_SPICI/4-228
A3JVJ1_9RHOB/5-243
H7TEZ8_CAMCO/26-233
C4RNJ8_9ACTO/3-163
C3JCN7_9PORP/13-221
H0ISX1_MYCAB/7-222
E3IWE9_FRASU/3-164
C6ZBD8_9BACE/3-179
F8IEE2_ALIAT/7-223
E7V014_SALTM/8-198
C6RR97_ACIRA/5-220
F0Q3X1_ACIAP/16-176
H7TUZ0_CAMCO/26-233
F2MCF6_LACCC/5-212
E3J9Z6_FRASU/6-198
H8EW23_MYCTE/8-200
E6DG56_PROAA/13-178
A8H2B7_SHEPA/23-232
E4Q510_CALOW/32-245
I0G910_9BRAD/5-217
C4Z7P8_EUBE2/4-191
F8ZB24_VIBCL/4-223
B3AV21_ECO57/7-204
B0K6F0_THEPX/4-253
C9T718_9RHIZ/4-192
E0QB35_CAMCO/5-182
F7NB30_XYLFA/4-175
D3V1G6_XENBS/5-219
F3BQG9_PROAA/13-148
B8KW49_9GAMM/4-230
C3NWQ8_VIBCJ/23-258
G4BZS5_SALIN/8-198
D1NZ49_9ENTR/5-220
F0N390_NEIMO/5-220
E2SX27_9RALS/5-219
F7KYG6_9FUSO/6-240
Q2CG92_9RHOB/4-184
G8M5F8_9BURK/12-245
H0KIW9_BIFAN/67-234
D8F447_9DELT/6-196
D3VLR7_XENNA/7-232
F2JNW4_CELLD/4-227
D7A911_STAND/6-179
G2D3V7_ECOLX/5-186
A1ZZU3_9BACT/5-194
C3DTS6_BACTS/1-195
C7YE98_ENTFL/23-245
B7KWF9_METC4/4-170
G4DN99_9GAMM/18-227
C4ZBA1_EUBR3/7-222
A7IPM7_XANP2/9-266
F4F064_9FIRM/5-242
A1VCK7_DESVV/6-226
G4QCC1_TAYAM/5-221
Q3ZVQ7_SPICI/4-232
B2FNF8_STRMK/5-220
E9VHQ0_ECOLX/5-179
COBQ_THEEB/6-241
G0LYJ4_LACPE/5-231
D9SS12_CLOC7/5-210
A8T529_9VIBR/4-212
E0DQG6_9RHIZ/5-217
H1FC89_ECOLX/4-173
B3IP07_ECOLX/112-351
E6SBK4_INTC7/13-205
F3AEP1_9FIRM/5-228
C1FAS5_BORBG/9-217
A8EH75_BURPE/5-219
C5B9V5_EDWI9/5-219
A3SZW8_9RHOB/100-373
Q2NHP2_METST/256-452
D0Z542_LISDA/119-366
B7XVQ3_BORGR/34-241
A9BHY9_PETMO/24-233
D2TVC3_CITRI/5-186
C7WLW6_ENTFL/5-227
D9V8E3_9ACTO/2-226
C7JJA5_ACEP3/7-152
H3QLU7_BRUAO/120-352
F4D481_HELPX/3-98
B3EBS3_GEOLS/6-196
B1BU62_CLOPF/6-244
E5UFP1_ALCXX/13-229
E2SMX7_9FIRM/5-210
Q10WW4_TRIEI/135-364
D0J6A9_COMT2/1-237
E4QK28_METS6/4-165
C3KFK4_PSEFL/4-212
D3PML3_MEIRD/3-44
C3XNQ9_9HELI/5-230
G7ZGR4_AZOL4/19-233
H1CHR4_9FIRM/9-188
Q9RWB7_DEIRA/14-221
A3S8K1_9RHOB/10-200
G4FT61_9GAMM/4-172
A2SQT9_METLZ/4-188
E2V4M3_MYCTU/1-226
E4TN70_MARTH/4-249
G1VCX6_9BACT/5-221
F7LR54_9BACE/8-246
H4F5Q2_9RHIZ/4-190
Q2JM41_SYNJB/26-198
H2II81_9VIBR/4-223
COBB_LISMO/4-195
H7GET5_9DEIN/7-236
D6FQX8_MYCTU/7-222
D6V4G1_9BRAD/3-179
A8IP52_AZOC5/3-179
E4RRM0_LEAB4/5-166
D5RXX1_CLODI/37-259
I0IIS3_9BACT/4-226
G4NPQ1_CHLT4/4-219
H6CMP2_9BACL/5-210
C6A365_THESM/20-225
A1BB79_PARDP/1-191
D2MQT6_CAMJU/26-234
C0B314_9ENTR/5-219
B4SEV1_PELPB/5-222
F0ICP8_9FLAO/8-213
Q02J12_PSEAB/5-265
G4ING0_9RHIZ/5-255
Q588V8_VIBAL/25-234
A0QYQ4_MYCS2/26-243
A5Z7D4_9FIRM/5-221
D4KTB0_9FIRM/5-221
Q2RFJ1_MOOTA/5-221
Q2JHJ2_SYNJB/5-227
D2U3S8_9ENTR/7-223
C6J4L7_9BACL/24-259
E8C9A8_SALMO/5-219
Q57513_COXBE/118-347
E6VZA4_DESAO/8-196
I0EGX6_HELPX/30-238
C5EU38_9FIRM/4-201
B0A3S7_YERPE/109-340
E1JWG7_DESFR/1-197
E4NW03_HALBP/4-240
E7ZJD8_SALMO/5-219
A3U3L5_9RHOB/4-188
G8Q4I4_PSEFL/1-213
F8JML7_STREN/11-168
D7I9S7_9BACE/8-213
D4MG04_9ENTE/5-221
C3R7W8_9BACE/7-211
D4DM11_NEIEG/5-219
C1FVX6_CLOBJ/5-210
E5UZ82_9BACE/10-204
B5QHY3_CAMJU/5-231
Q0FTQ3_9RHOB/4-215
D0HN31_VIBCL/25-234
B7C9H9_9FIRM/7-230
C2IBV2_VIBCL/7-231
A4JUI2_BURVG/5-186
E5WCY1_9BACI/25-234
Q82S68_NITEU/27-236
F0Z0A4_9CLOT/7-228
D4B8K2_9ENTR/8-198
Q1NDE0_9SPHN/4-221
H1FY92_9HELI/5-230
E6L717_9PROT/5-228
F6BJH4_THEXL/6-264
C5W042_STRSE/38-221
D6Y1L2_BACIE/5-221
Q3M6K9_ANAVT/15-272
C6RBP8_9CORY/41-258
G8LZ92_CLOCD/9-196
H3RKS9_ERWST/3-139
E3BV53_9LACO/5-221
D1PE25_9BACT/9-243
E1W012_ARTAR/245-466
A8W0D6_AGRRH/143-379
D1AFJ0_SEBTE/4-190
D4RY00_9FIRM/5-228
E3F563_KETVY/141-348
D0D4Z9_9RHOB/7-197
Q1GN60_SILST/143-394
B8HPS0_CYAP4/17-179
F2F263_SOLSS/5-221
A0KYE8_SHESA/3-185
D7IXL2_9BACE/10-204
G2UBM6_PSEAI/4-225
D5K9I9_NEIGO/4-215
A6CWK6_9VIBR/111-354
E6URF8_CLOTL/5-221
A2S9G9_BURM9/5-219
H4XF99_ECOLX/1-114
C0AIR4_BORBG/5-169
E0FFI8_ACTPL/146-326
Q7MML1_VIBVY/5-219
F7KYG1_9FUSO/4-188
H6SI64_SALEN/111-328
F8DQ14_LACRS/4-197
G7WG09_DESOD/36-257
B5IAK7_ACIB4/3-261
G2NL71_9ACTO/2-237
D6K954_9ACTO/5-240
F9UA52_9GAMM/10-190
E8QL99_HELP4/30-238
E8RH41_DESPD/36-245
G2MBH3_HELPX/5-217
F1ZCR3_9SPHN/4-177
G2TEK3_RHORU/7-222
E2NWU5_PASHA/4-263
G8JYM8_RHOFA/7-227
H6Q6J6_PYROT/7-181
F7YWA7_9THEM/11-189
Q3BU54_XANC5/29-237
C2EFY5_9LACO/5-216
C6IUK5_9BACE/7-219
E1FEE6_9THEO/24-230
G6AJ68_9BACT/5-221
E6K254_PARDN/3-166
F0GCQ3_9BURK/7-239
D4QWJ1_ENTFC/4-155
C7H074_9FIRM/5-222
Q9HHU2_HALSA/4-239
F4L8G5_BORPC/13-229
H0LQQ0_SALMO/5-244
C2UJK7_BACCE/5-210
D1RCP8_LEGLO/5-220
Q6ZEM5_SYNY3/3-169
H8H3S8_DEIGI/4-213
A5TUS5_FUSNP/6-240
G2FRK3_9FIRM/7-231
G7DRH7_BRAJP/5-195
C9Q9D1_9VIBR/8-244
B9K3Z6_AGRVS/122-358
G5REQ6_SALET/5-219
B3HYM0_ECOLX/3-182
A2VU69_9BURK/1-158
Q6ASN9_BORGA/9-222
D2P436_LISM2/4-195
E6TFM8_MYCSR/1-194
D7AJJ9_GEOSK/11-188
A9AY03_HERA2/5-195
E6GNI7_ENTFL/5-223
E8TGV5_MESCW/9-228
E9RYD0_9FIRM/5-75
H5LG24_ECOLX/109-340
COBQ_ARCFU/4-241
B5HZR7_9ACTO/152-355
H8JAR3_MYCIT/71-290
D7CEQ5_STRBB/2-253
I0RCT4_MYCPH/35-252
B1FEW0_9BURK/5-221
E2JQR2_BORBG/8-222
H0H4V7_RHIRD/76-311
Q3JUZ0_BURP1/128-292
B8GFJ7_METPE/4-193
F7WQI5_MYCTD/7-222
B0UKX0_METS4/392-576
C9RAS8_AMMDK/4-193
G0LK00_HALWC/9-289
F2M3U2_LACAR/4-230
E3WDB0_ENTFL/37-186
D3RIM6_KLEVT/5-240
Q7TZR3_MYCBO/67-284
A5WHE9_PSYWF/5-219
Y169_METJA/6-222
C8ZLT2_ERWPE/6-173
Q5GR98_ALCXX/5-218
D4TBV4_9XANT/3-183
A0PAX1_PASPI/5-229
Q5LWF1_SILPO/13-230
F4LKV3_TREBD/5-164
A4JA24_BURVG/5-221
F5Z140_MYCSD/4-219
B5Q4F6_SALVI/5-243
H1K5X2_9MYCO/5-220
E7WFR8_SALMO/5-219
E1VUT9_ARTAR/46-263
A7MRC5_CROS8/5-185
F8IGP8_ALIAT/31-279
D2TP24_CITRI/14-240
Q8GEG8_ERWPY/6-173
Q6LYK9_METMP/2-219
A8LXJ9_SALAI/179-396
E3BGT8_9VIBR/25-234
C7KVG8_ACEPA/1-232
F6CST7_MARPP/11-193
D9PEG8_ACTPL/146-326
C7K1S0_ACEPA/7-174
C0SQQ7_LACBR/6-228
E0S3B8_BUTPB/5-221
F1WDH6_MORCA/4-223
Q79SI1_AERSA/6-144
F8AML7_METOI/7-188
D6ELH2_STRLI/5-242
D8F4T1_9DELT/3-247
D5QWV2_METTR/116-351
Q884V0_PSESM/4-224
G3YW66_9RALS/3-180
E4KS65_9PORP/21-258
H2GQK9_CORDP/4-201
D0SR98_ACIJU/5-254
Q2RNF1_RHORT/23-266
B1RYU0_STRPN/38-217
F7K408_9FIRM/5-220
H4X4B4_ECOLX/5-219
E8DQN7_SALMO/5-219
A4ZZ03_9SPIO/9-237
B6EPZ3_ALISL/111-354
Q63HS0_BURPS/6-185
A8MCI2_CALMQ/29-242
D5QMA0_METTR/5-240
B9Z3T9_9NEIS/6-241
D4TGK4_9NOST/5-217
C9L0S1_9BACE/8-199
B5SC73_RALSL/16-198
Y002_PSEPK/5-221
B9L4V7_THERP/289-446
Q88MA1_PSEPK/10-191
F3BBX0_9FIRM/5-228
A8ZRB5_DEIGD/75-297
C4NVC2_SALCE/5-229
B6Y6R2_9RICK/5-233
F4A772_CLOBO/4-180
Q1IDE3_PSEE4/5-218
E2YTQ3_ENTFL/8-222
D7JBQ5_9BACE/8-211
H2I540_CORDP/38-258
A3Y2B1_9VIBR/8-244
H5YFW3_9BRAD/5-195
A3Z7V3_9SYNE/3-191
C1M5H0_9ENTR/5-219
F5JHJ5_9RHIZ/76-311
H5YDT0_9BRAD/5-179
E4IYP2_ENTFC/9-229
F3EUR1_9PSED/4-224
F3B7G5_9FIRM/5-227
F6AHI5_PSEF1/4-227
H2C5Z3_9CREN/4-99
COBQ_FRASC/5-242
C8PV49_9GAMM/5-177
Q8GDV2_HELMO/5-243
G5GG47_9FIRM/5-239
Q3IBS7_9BACT/9-198
Q12Y90_METBU/4-256
A4FY28_METM5/2-219
F6G984_RALS8/16-198
E6EFL3_PROAA/10-247
E3I654_RHOVT/33-283
E0H4G0_ENTFL/23-257
H0KWB8_9FLAO/3-208
G4K025_9RHIZ/22-241
E6YKD5_9RHIZ/5-109
H0S9N1_9BRAD/4-176
A3W8W9_9RHOB/117-349
Q4K373_STRPN/38-218
Q256G0_CHLFF/4-220
Q9V1R2_PYRAB/3-217
G0FGC5_ECOLX/5-180
D8GX60_BACAI/5-210
C6ANI1_AGGAN/13-236
D8N8F4_RALSL/4-176
Q40JE4_EHRCH/5-221
I1DWF6_9GAMM/4-224
Q93NW3_STRPN/38-215
B6B3E7_9RHOB/1-220
D4L2J2_9FIRM/5-228
A4J2X5_DESRM/5-221
C5B6R6_METEA/16-177
E2PJ50_9RHIZ/4-192
G7QBN6_9DELT/4-258
C1CYV4_DEIDV/6-213
E0UTA5_SULAO/3-184
A4KDP3_BURGL/24-213
E3DMF9_HALPG/6-211
D0KUX3_SULS9/4-225
E8SCE0_MICSL/7-196
COBQ_CUPPJ/1-234
D5VV11_CLOB2/5-210
F4C0K5_METCG/4-222
D9XRC7_9ACTO/7-196
H6SCS9_MYCTU/67-284
B8G5Q3_CHLAD/139-347
D4JRT7_9FIRM/6-124
B8DQS8_DESVM/4-209
D0T011_ACILW/7-221
C7V7Z0_ENTFL/18-241
F4EJF7_BACAM/31-240
E6Z1X3_BARSR/7-226
F2NSY2_TRES6/29-238
H7JJQ1_STRPN/38-217
E0QJX0_9FIRM/5-248
C7P7S9_METFA/16-215
B3CGL3_9BACE/54-270
B8EDV9_SHEB2/5-221
D0XBC5_VIBHA/4-223
C5CAK4_MICLC/75-293
F0PG17_ENTF6/18-228
H7WWW6_CAMCO/26-233
E5UZU3_9BACE/5-219
A3NER4_BURP6/24-219
B3XZP3_STRLA/152-362
Q1PL59_PROMR/8-213
B2SS09_XANOP/5-220
E2L135_BORBG/5-170
D8HK78_AMYMU/121-298
D3S5Q3_METSF/2-223
COBQ_MOOTA/5-242
C8W5G9_DESAS/2-222
F5HX80_ACIBA/5-220
H0HMG2_9RHIZ/5-217
E1GV81_9BACT/11-220
D7ZPI5_ECOLX/5-219
E6J7J8_9ACTO/21-262
E1SUR9_FERBD/27-236
D6DF96_CLOSC/5-221
G6ELI3_9SPHN/4-214
E1EJF5_VIBPA/25-234
H7Y139_CAMJU/26-234
E7HUP5_ECOLX/4-175
H6RPT1_BLASD/5-242
A8L7V0_FRASN/4-271
B2HNT3_MYCMM/117-336
D5SZT8_LEUKI/13-240
Q06GE3_9NOCA/4-228
D5V8G7_MORCR/5-220
A1RXS1_THEPD/22-233
D4G4A7_BACNA/5-221
C6A4B2_THESM/5-205
COBQ_PICTO/4-235
C1AFQ1_MYCBT/322-535
F5SPE0_9GAMM/4-174
G7GSY1_9ACTO/9-224
I0EM29_9HELI/30-235
B0NWM4_9CLOT/10-215
Q6X3T6_PSEAI/12-234
A7H024_CAMC5/5-230
B7AKV9_9BACE/103-309
C1FBI3_BORBG/9-223
Q0FXN8_9RHIZ/122-392
Q4LCC4_9ZZZZ/5-221
H1HDG4_FUSNU/6-240
D5U6U6_BRAM5/5-221
Q9S009_BORBU/9-223
C7RSJ3_ACCPU/9-244
A9EER8_9RHOB/89-321
G7A4Q0_VIBCL/25-234
D7AQG2_THEM3/6-215
F3DYB7_9PSED/4-239
B0SUD1_LEPBP/4-217
A6H982_9ZZZZ/5-141
D5NWZ6_CORAM/7-227
O28588_ARCFU/2-219
F8ERK3_RUNSL/71-282
G8VNG3_PROAA/5-167
F9DG81_9BACT/5-221
C3WUV6_9FUSO/6-240
C5A4B0_THEGJ/3-262
B2I0X3_ACIBC/5-255
C0RAA2_BORBG/9-249
F3LQM0_9BURK/17-155
B5EVX9_VIBFM/5-245
F7RJH8_9GAMM/25-122
E7PM75_PSESG/4-224
Q8RA10_THETN/24-240
H3ZHY0_9ALTE/5-218
COOC_RHORU/2-226
D4WFY9_BACOV/8-213
G8LZ72_CLOCD/4-255
D6F9K5_MYCTU/7-222
H7R2I4_CAMCO/5-117
B8K7M1_VIBPA/21-230
H7S2D7_CAMCO/3-193
C8PY17_9GAMM/3-159
B2RGU3_PORG3/7-180
F1CNF8_HAEPR/4-184
D6CVR0_THIS3/4-216
A3YV63_9SYNE/4-243
B3QKY7_CHLP8/5-222
F6BAG0_METIK/5-241
E1YWX7_9BACE/5-191
G4G475_9EURY/7-216
F2V7T5_MYCTU/6-198
D4ZQD6_SPIPL/5-172
C9Y7S3_9BURK/4-171
D7NBM8_9BACT/7-200
I0M001_SALET/5-245
I0AAF6_SALET/5-245
Q9ZA74_YEREN/123-354
A0A3F8_LACS1/4-234
D4JNR1_9FIRM/6-195
D9PYV7_METTM/5-223
A8ZU74_DESOH/3-248
G7T6H4_SALPS/8-198
D6XR10_HELPV/6-234
Q313R5_DESDG/1-237
D4BSB0_BIFBR/27-202
A6P2M0_9FIRM/5-222
B7KMP1_CYAP7/5-220
E1YLZ7_9DELT/5-221
E3F140_KETVY/5-221
H7C7P5_BORBU/9-221
F0PIG8_9VIRU/5-232
E5WSG0_9BACI/4-242
E0RTZ5_SPITD/6-220
A6ACZ2_VIBCL/11-225
C9VDQ8_9RHIZ/120-352
E4M4X7_9FIRM/5-210
Q18KB9_HALWD/9-289
B0HZS5_YERPE/93-324
D6L6D9_PARDN/3-166
I0I358_9CHLR/7-195
A0ZH30_NODSP/3-201
B7J098_BORBZ/9-225
A8ZXV3_DESOH/14-230
G7QQB7_LEPII/4-216
E2WKY9_MYCTU/6-198
Q310P9_DESDG/7-217
I0TDK9_9BACT/13-221
B6R637_9RHOB/11-235
C6BY33_DESAD/3-230
D4WC74_BACOV/15-222
G6GY67_9CHRO/5-265
D8AVT0_ECOLX/5-219
C9PLU5_VIBFU/109-347
D3CWZ5_9ACTO/4-247
E3EKT6_PAEPS/279-509
D4MX69_9FIRM/5-221
G7QY94_MYCBO/7-197
F8B0U7_FRADG/52-269
E8DM78_SALMO/8-198
G0HIB8_CORVD/38-258
I0U5R8_BACTR/25-234
C0EAM3_9CLOT/5-240
C7KAC5_ACEPA/4-171
D2RF76_ARCPA/6-198
Q4HTN3_CAMUP/3-174
G7M8Y2_9CLOT/27-235
G6GTV5_9CHRO/4-241
E9T044_COREQ/58-274
E1UFJ2_LISML/5-240
G0APE2_BORBD/9-217
E6D9J6_PROAA/4-241
B1FUM6_9BURK/6-185
D8FY22_9CYAN/1-156
F0RQA7_DEIPM/29-213
G2TCS6_RHORU/15-211
B4WVG4_9SYNE/8-232
A6V8T6_PSEA7/9-180
F8UHQ7_9ZZZZ/4-254
F2KKJ6_PSEBN/9-190
C1E5U6_MICSR/1-187
E2Z9M4_9FIRM/8-228
B9IZ24_BACCQ/5-210
F3YCL5_MELPT/6-227
C7L6Y8_ACEPA/14-230
A3P102_BURP0/5-221
E8AWU0_SALMO/5-244
B0NMQ4_BACSE/8-212
Q8ZSD0_NOSS1/7-225
F3X0X0_9SPHN/1-147
B7FHK1_MEDTR/62-205
D4L4N5_9FIRM/7-230
C1FCR5_BORBG/9-221
E6C457_PROAA/56-275
F0S1F1_DESTD/6-211
E7Y5J6_SALMO/3-183
E4GMU1_PROAA/1-173
Q52324_9ZZZZ/118-335
B3GYW9_ACTP7/13-139
A6A3V5_VIBCL/4-223
MIND_OLTVI/55-261
F3D821_9PSED/4-229
H7C7A6_ENTFA/5-237
C7NPV0_HALUD/3-193
G2H961_9DELT/9-219
A5GS12_SYNR3/3-165
Q2RQ06_RHORT/127-341
F0PD15_ENTF6/5-221
G2T6I0_RHORU/2-226
A8H2C4_SHEPA/4-224
G2MQM4_9ARCH/5-235
G7G071_9GAMM/5-221
C0RRA3_BORBG/9-223
H1X4D5_LEUCI/5-239
C2BFL9_9FIRM/4-282
B5RS99_BORRA/9-218
E4BS72_PROAA/53-270
I0QQ19_9ENTR/5-219
F7TFC0_PASMD/2-218
A7HSE1_PARL1/3-179
G9X7Y0_9FIRM/5-239
B3CAT0_9BACE/8-213
E4E2G2_PROAA/53-270
A1U879_MARAV/4-214
H6P7F0_SALTI/117-365
F2ZHK3_9PSED/10-192
D8G0Z7_9CYAN/4-176
G0GIL6_KLEPN/5-219
F9THJ9_9VIBR/5-221
B3PI29_CELJU/21-230
F4SYG1_ECOLX/112-350
B6WXM9_9DELT/9-219
C5CI51_KOSOT/4-255
G8NKZ4_BRUSS/120-352
E8RD14_DESPD/5-218
B2V1U6_CLOBA/4-221
H0NFG3_SALET/111-322
F6AVE9_DELSC/15-201
E4GI39_PROAA/10-247
G3YIQ5_9RALS/6-185
G8VFK3_PROAA/5-170
F7RQT2_9GAMM/4-225
A0ZAG2_NODSP/4-241
D6SUQ4_9DELT/5-228
Q51556_PSEAI/185-296
E4ES44_PROAA/62-257
F7TXF6_BRELA/31-240
F1V4T9_PROAA/56-275
I0BSK7_9BACL/414-652
Q4C8E9_CROWT/168-403
H5IU18_ECOLX/3-181
F9BTS5_VIBCL/5-240
F7YNH3_VIBA7/25-234
A6DBP8_9PROT/25-233
B3JIG3_9BACE/7-219
D7BBX6_MEISD/22-180
A2S6K8_BURM9/5-221
C5D171_VARPS/126-359
B0B8F6_CHLT2/4-220
A0LLY7_SYNFM/4-216
D2NS84_ROTMD/295-529
H8Z015_9GAMM/8-193
C9RF13_METVM/258-444
B7IHD6_THEAB/3-221
C9MSE2_9BACT/6-192
B0R7A1_HALS3/9-210
F5XJU7_MICPN/48-267
C5AKP3_BURGB/6-185
G4FUZ2_9GAMM/52-261
E7UE90_ECOLX/7-214
B1VH10_CORU7/42-259
E0RS92_SPITD/27-236
A5CLJ2_CLAM3/167-379
B8DVJ5_BIFA0/65-232
B8GSC3_THISH/3-161
E4G9Q8_PROAA/53-270
D4YHC5_9LACT/5-221
E0UAT3_CYAP2/5-261
E8VMR8_VIBVM/25-234
E2CHH6_9RHOB/11-234
Q56VQ0_BPPF1/1-239
E7YJA1_SALMO/5-219
F3GFI6_PSESJ/4-267
F9A683_VIBCL/5-240
B3GW64_9CORY/5-183
C0RCA5_9SPIO/9-221
H5SHB5_9BACT/19-196
H2JXR4_STRHJ/23-192
H1ULA3_ACEPA/5-217
Q4W2R9_9PAST/3-180
A7FC89_YERP3/109-323
C7RQJ0_ACCPU/10-225
H2HKT9_CORDP/38-258
C9VCP2_BRUNE/8-227
G5I2V0_9CLOT/6-229
E6FLB6_ENTFL/5-221
E2N0V0_CAPSP/3-183
COBDQ_LEPIN/373-610
PARA_CHLMU/4-220
F8M8U5_MYCA0/67-284
F4DDK1_AERVB/4-224
D2YR38_VIBMI/111-354
E6VU04_DESAO/4-217
G2E0P9_9GAMM/6-254
F4SXE8_ECOLX/5-219
A4VML1_PSEU5/4-224
G4SWA9_META2/27-237
D3FL67_CAMJI/5-231
E1W029_ARTAR/5-181
I0HK02_ACTMI/27-244
H8KX64_SOLCM/4-213
C0EA45_9CLOT/5-206
E5XXR2_9BIFI/57-278
H3ZKR6_THELI/20-224
E3FBH9_CORP9/38-258
F2MYH8_PSEU6/9-191
H8C6B2_CAMJU/5-231
G2NP82_9ACTO/152-359
B7R720_9THEO/1-232
F7LRP8_9BACE/7-214
H7VBG4_CAMCO/26-233
H8Z526_9GAMM/131-328
G4P2T0_BACIU/32-241
G5IGH7_9CLOT/5-210
F1VF38_PROAA/4-168
F3F4B2_9PSED/4-184
F8AAR8_THEID/4-252
H5Y4Y7_9FIRM/4-226
COBQ_RHOFD/6-241
B7WYV4_COMTE/6-242
H1E3C1_ECOLX/5-219
C5EV39_9FIRM/5-209
A5ICT8_LEGPC/27-236
Q46BB7_METBF/2-237
C7JSY0_ACEPA/4-171
G6H106_9CHRO/3-164
C6C2E0_BORBN/9-221
E1YTR0_9BACE/7-215
A1U5U1_MARAV/4-215
E3IQ96_DESVR/28-295
A7BWH0_9GAMM/5-250
H8GMW2_METAL/10-219
F9S7K8_9VIBR/26-160
H1CFI6_9FIRM/5-241
A3PDH6_PROM0/3-186
C4WRD0_9RHIZ/132-366
Q2SSJ5_MYCCT/7-214
Q0QM92_9SYNE/7-246
B7A122_ECO57/5-219
D4MNW0_9FIRM/5-222
D5EPT6_CORAD/6-225
F9SFQ9_VIBSP/21-230
D5YIF1_MYCTU/6-198
E4E214_PROAA/13-177
E9ZEZ4_ESCFE/5-181
D9YA84_9DELT/40-275
E3ERI0_BIFBS/61-282
F6DTC6_DESRL/132-343
B8F0E3_THASP/3-183
A6L9Y7_PARD8/7-219
I0LAM6_9ACTO/7-195
F9NRF1_PROAA/4-241
G7QDF4_9DELT/13-209
C9RCE3_AMMDK/163-325
H6S0A1_ACTPL/146-326
H6PX42_RICRI/4-220
Q4HQW9_CAMUP/5-231
A0LZI7_GRAFK/5-221
H2D777_STRSL/6-222
D8GJY7_CLOLD/4-221
H1L9Z3_GEOME/5-221
B7GRB1_BIFLS/7-120
Q0QKC0_9SYNE/9-248
E4S3V4_BORBJ/9-217
F2BU66_STRSA/5-241
A1W9Z5_ACISJ/3-182
Q6MI53_BDEBA/15-259
Q8ECD9_SHEON/4-225
G2DXE7_9GAMM/16-232
B4UEZ0_ANASK/57-272
Q2Z038_9BACT/63-294
C9LCP7_RUMHA/4-229
F8ACJ7_THEID/6-240
G6H9L1_9ACTO/1-258
F3PZ53_9ENTR/19-275
H7S3Q0_CAMCO/5-117
D6DCC4_BIFLN/3-174
D0ZSX3_SALT1/6-241
D4Z8Q3_SPHJU/4-168
C5T885_ACIDE/25-203
H2JDH0_9CLOT/5-239
F7TTV0_BRELA/6-243
F5N0V9_SHIFL/5-219
Q2C5H1_9GAMM/4-223
A4LBD4_BURPE/7-188
A6UJX0_SINMW/112-344
H5ABV7_ECOLX/5-219
G1VQ78_9FIRM/5-222
G6I462_9FIRM/31-240
E3BDV2_9MICO/28-246
A7VBB2_9CLOT/5-210
H6LD02_ACEWD/3-247
D3MFJ1_PROAA/7-173
E2MLC9_PSEUB/7-225
Q84HR9_RHIET/129-364
H1LK38_9LACO/6-242
H7FLY4_9FLAO/5-221
H7RIF7_CAMCO/26-233
B1IGX4_CLOBK/3-250
D2F1K3_9BACE/7-192
A3QCQ3_SHELP/33-242
C5BGU8_EDWI9/5-240
E2UCZ6_MYCTU/6-198
A3D7X5_SHEB5/54-294
B7R5K1_9EURY/2-229
E4ERI9_PROAA/56-275
D0YZ69_LISDA/4-223
H7EP99_9SPIO/20-228
G0LYL1_LACPE/19-245
E1Q994_HELPC/3-187
Q93TE7_PSEYM/5-162
A9A0R3_DESOH/8-246
H3QBU2_BRUAO/5-242
B8IQC9_METNO/542-731
E8FZY0_SALMO/5-244
E6U5S2_ETHHY/5-230
A4EE16_9RHOB/1-232
E4ALC0_PROAA/10-247
Q04PH8_LEPBJ/5-226
E2ZY52_PSEAI/3-180
H1IEF7_9FIRM/5-210
A6F8T4_9GAMM/25-233
Q5ZRJ0_LEGPH/5-220
G8MU55_AGGAC/1-152
E2NFB4_9BACE/5-221
B5PH21_SALET/5-219
C4LFC4_TOLAT/4-194
B1Y8S1_THENV/7-220
A1TU19_ACIAC/4-48
Q1PY47_9BACT/4-220
B8DXQ1_BORAF/13-231
E4NZC9_BIFBP/4-48
B8F1D2_BORGR/9-243
C0QFI5_DESAH/6-210
A7JCE7_FRATL/9-204
F3UQH7_STRSA/5-241
D1DJ68_NEIGO/7-210
E6YXD4_9RHIZ/7-226
H8M8U9_SALTM/111-328
F3W7X2_STRPN/38-218
C9BIR9_ENTFC/6-240
B4SE99_PELPB/6-191
B4SNY8_STRM5/5-218
E4EJK3_PROAA/56-275
F6C6S6_BIFBA/3-174
D3FQG8_BACPE/5-221
F0IPT0_STRSA/4-195
B1ZLS8_METPB/4-170
C3JG31_RHOER/5-220
H7S3Y5_CAMCO/5-231
B2VFI1_ERWT9/4-271
G6AZG4_9BACT/5-219
A9ZFI1_YERPE/93-324
E4PGF6_MARAH/2-211
H2JBU9_9CLOT/5-210
A3PA45_BURP0/6-185
E2U227_MYCTU/313-526
C8WHA1_EGGLE/4-177
D4TNH0_9NOST/4-241
Q0SR43_CLOPS/5-210
D4WGM7_BACOV/36-179
C0RPS9_9SPIO/4-214
A0P278_9RHOB/13-190
B9MRV2_ANATD/5-210
F9ED32_9ACTO/34-259
Q11CN5_MESSB/8-226
D5VTL9_METIM/2-221
D0B3U7_BRUME/8-227
B9MF30_ACIET/4-167
F4XGE4_9FIRM/5-219
I1AFV4_PSEAI/9-182
Q0B128_BURCM/108-320
A9W9A8_METEP/6-261
F4A406_CLOBO/3-244
F7LXE0_9BACE/5-219
C0EZ15_9FIRM/4-93
C2M943_9PORP/7-192
C2ZDD3_BACCE/5-210
A1AA99_ECOK1/5-219
Q477I8_CUPPJ/5-219
I0RB31_9FIRM/8-183
D6BBR9_9ACTO/83-300
COBB_GLOVI/3-192
Q0HX71_SHESR/3-187
F6DUT0_DESRL/12-230
PARA_CAUCR/9-227
F3RR04_VIBPA/25-227
F2P6G6_PHOMO/4-224
H1XN85_9XANT/3-176
D4TE68_9NOST/89-242
B5RS62_BORRA/9-226
B5WMM4_9BURK/4-229
A5ICM9_LEGPC/5-218
A6VJ82_METM7/4-250
H7Y1E4_CAMJU/5-231
F2Q6B5_9BACT/109-325
H1CJ41_9FIRM/7-229
E3ID15_GEOS0/2-223
H1U660_9BACT/6-224
G9YTU1_9FIRM/55-270
E9SUC3_CLOSY/5-221
H8WUW2_SALTS/5-180
I0E3G7_HELPX/5-217
E3ENU9_BIFBS/88-304
D0BP76_9FUSO/6-240
C8X1V1_DESRD/2-229
C0R7G1_BORBG/9-226
C4WMC7_9RHIZ/32-244
Q1BYF2_BURCA/5-264
D4VLE5_9BACE/10-215
B2CBF0_KLEPN/4-173
C9RB73_AMMDK/2-222
F3NXQ0_9ACTO/4-241
B4VX87_9CYAN/4-258
Q2LD72_ECOLX/5-219
F3APE9_9FIRM/5-221
C0R9N2_BORBG/9-245
G6FP64_9CYAN/5-262
F3I045_PSESF/4-229
E7FWG0_ERYRH/5-222
H5SJF1_9DELT/100-313
COBQ_MARMS/6-240
F5ZE42_ALTSS/4-224
D0B091_BRUAO/5-242
B9CAN2_9BURK/12-246
D6SSJ5_9DELT/14-202
A0NQI7_9RHOB/13-250
H7WN78_CAMCO/5-231
F6DB23_THICA/3-181
D6CW37_SALRM/1-189
B6YYR1_9RHOB/119-391
C6R2U2_9MICC/22-247
A3KB17_9RHOB/124-356
A6FJ81_9GAMM/3-228
B5NK94_SALET/8-198
D7DRP0_METV3/14-213
G9C9Y3_COMTE/5-139
Q7P0U1_CHRVO/6-228
A0RR33_CAMFF/5-230
A7NGJ0_ROSCS/5-213
C6YGT9_VIBCL/113-356
F5KGH0_PSEAI/5-221
H4QH59_ECOLX/106-337
F6AND0_DELSC/38-253
B7I509_ACIB5/5-220
D7HN35_VIBCL/16-251
F2B2D3_RHOBT/4-231
H0RHS1_9ACTO/11-224
H7EZH8_PSEST/5-221
E1X1L7_BACMS/5-222
C4T0D5_YERIN/39-229
Q0VUR9_9ZZZZ/108-320
C0QA50_DESAH/5-215
A3V4F3_9RHOB/3-174
C0RPM0_9SPIO/9-221
F0AWM3_NEIME/6-222
D6L3L7_PARDN/69-290
A3SFP0_9RHOB/110-383
E6EQ50_ENTFL/44-266
D4W1K6_9FIRM/7-262
I1ECA5_AMPQE/17-72
G9C9R7_DELAC/4-216
F9PKW4_9ACTO/129-302
F5QX14_SHIFL/1-184
F3CMB9_PROAA/56-275
Q1RCS2_ECOUT/5-219
E8SCD5_MICSL/1-98
C4FPT3_9FIRM/9-196
Q0ATU9_SYNWW/5-221
F1T8X0_9CLOT/12-200
D3CXM1_9ACTO/33-246
A7BWJ4_9GAMM/10-220
C6XLW8_HIRBI/6-258
H8Z6W7_9GAMM/38-287
F7SC97_9PROT/4-175
D8GQT7_CLOLD/4-189
Q014H5_OSTTA/4-187
COBQ_BURPS/1-236
C9CGJ9_ENTFC/6-240
G6G9F3_9FIRM/4-254
C2SCF9_BACCE/5-221
D7J981_9BACE/103-309
F1WQE3_MORCA/4-35
D7GX11_9FIRM/23-218
Q2K685_RHIEC/34-210
F8D7Q4_HALXS/4-229
A6GYP5_FLAPJ/5-221
C3Q6Y4_9BACE/8-212
E4WLG8_LISDA/124-371
D4M5Z3_9FIRM/5-210
B1XRM1_SYNP2/4-165
E8ZS24_CLOB0/4-222
Q9KY96_STRCO/152-350
I1D8F2_9PSEU/7-226
COBB_LISIN/4-195
F6B7Z0_DESCC/23-232
A3RT87_RALSL/16-198
F9IY90_ACIBA/5-220
B3X725_SHIDY/6-187
Q1BY88_BURCA/5-219
F0RR79_DEIPM/10-218
D4LZS5_9FIRM/5-230
A9AF16_BURM1/4-225
D5P1L1_9MYCO/5-201
Q46AB1_METBF/2-179
D2UD99_XANAP/4-224
B5C2C0_SALET/5-219
E1V8V3_HALED/4-239
F1LIP9_PSEPU/90-326
B5EVV3_VIBFM/140-381
G6ZMX4_VIBCL/111-354
D2RUB4_HALTV/3-193
E5CEP7_9BACE/7-193
Q2RNX0_RHORT/15-251
A3W3N8_9RHOB/77-309
G7ZCC0_AZOL4/3-178
F0TD77_9PROT/4-166
D8GQU4_CLOLD/4-244
G8AHD1_AZOBR/4-182
D1EST2_BRUML/120-352
D0SHA1_ACIJO/6-225
A5V5S9_SPHWW/24-233
D6LR34_9RHIZ/120-352
A7U0W9_9EURY/18-218
G5HV29_9CLOT/5-220
F0FRH3_STRSA/4-195
E3D5W3_NEIM7/6-222
C9RAA4_AMMDK/10-199
F3RDN9_LISMN/5-241
G5FIC0_9CLOT/6-229
I0IL61_9BACT/28-225
COBQ_PSEU5/4-239
I0FF32_9SPIO/9-221
B1X548_PAUCH/11-216
E4CHQ4_PROAA/56-275
C7CCM7_METED/23-244
C8XHP4_NAKMY/104-321
C9LL12_9FIRM/5-206
C9BR44_ENTFC/5-223
G3IQN0_9GAMM/4-214
C5F2H1_9HELI/3-192
B9XGL9_9BACT/1-194
Q8TUW0_METKA/15-204
C6AJC2_BIFAS/31-247
D4SQN4_9XANT/4-222
B8F0R9_BORGR/9-222
COBB_RHILO/6-196
E6VQX6_DESAO/4-261
F4LTQ9_TEPAE/28-235
F5LG79_9BACL/5-210
H1NXB5_9BACT/3-253
E4R1P0_BIFLM/57-278
A8LCM1_FRASN/6-206
G7TKK1_9XANT/29-190
E8ELK6_SALMO/5-244
D5QUS3_METTR/7-141
I0L1I9_9ACTO/55-272
E5YEG1_9ENTR/5-219
E2ZDF4_9FIRM/5-207
G6BH73_CLODI/5-230
F3X2F1_9SPHN/5-195
G9XEK1_9FIRM/5-227
E6UMU8_CLOTL/5-210
Q2JD15_FRASC/73-290
Q3B621_PELLD/5-222
D5YFM0_MYCTU/67-284
D6GV17_9EURY/6-207
E8QG73_HELP7/3-193
B8EFM9_SHEB2/109-348
B0K1Q9_THEPX/24-230
H7EXS2_PSEST/4-239
E8TH68_MESCW/6-196
Q485J7_COLP3/6-224
B2I3W1_ACIBC/4-221
H1AHE0_9FIRM/4-260
F3IIS6_PSESL/10-219
B4RIU2_PHEZH/4-215
E8YEJ6_ECOKO/4-173
COBQ_DESVV/8-244
F9IG82_ACIBA/3-181
E4AR75_PROAA/3-171
F4HIQ4_PYRSN/6-205
F8LBF1_9CHLA/9-223
D5PJ95_9MYCO/5-242
E0UNV9_CYAP2/9-223
E7PDA6_PSESG/12-181
H8GCX3_9PSEU/4-229
B2HRU4_MYCMM/67-284
A3LKV7_PSEAI/6-228
H7TGI0_CAMCO/3-193
E6TSU6_BACCJ/33-241
Q39DU7_BURS3/4-172
A3WFD2_9SPHN/4-208
Q3JXU9_BURP1/5-221
A9K4W5_BURML/4-242
B1FXA7_9BURK/28-263
D3EKQ1_GEOS4/5-210
G9ZSP6_9LACO/5-153
D0KUX1_SULS9/4-232
H6QGB2_RICRI/4-220
D3R9M8_KLEVT/5-219
F1UV19_PROAA/1-173
G2GLZ1_9ACTO/137-345
H3SQM3_PSEAE/9-182
H1L191_9EURY/3-255
Q13SH0_BURXL/6-185
Q1Q6U0_9BACT/23-231
A9N2S7_SALPB/18-230
C1A544_GEMAT/36-247
C1BDI7_RHOOB/214-417
H3NVP8_9GAMM/4-220
B4RQZ8_NEIG2/5-220
H7YXF9_CAMJU/5-231
E4RAJ5_PSEPB/4-231
E5Y4P7_BILWA/426-657
Q1YPM7_9GAMM/4-228
F2C7R3_STRSA/5-241
B4EY10_PROMH/5-223
B9H3G7_POPTR/61-272
D3D5V3_9ACTO/16-233
E1Q5P5_HELPP/30-238
I0TQ17_STAAU/6-231
E1YFA9_9DELT/10-199
C0E1L3_9CORY/38-258
F6C354_SINMB/119-352
Q13YB4_BURXL/4-227
F5IVB6_9PORP/7-211
H1NU75_9SPHI/32-248
G7UM66_PANAN/112-301
C7KL58_ACEPA/7-197
C5A512_THEGJ/78-314
D5EBX3_METMS/4-222
F9UB31_9GAMM/171-260
D7XXJ3_ECOLX/112-343
E4BSN6_PROAA/56-275
A5KYI9_9GAMM/25-234
I0LXW6_SALET/5-181
H0FCF3_9BURK/4-176
E8V5E1_TERSS/5-221
C2D1H7_LACBR/6-225
B1KLJ5_SHEWM/23-232
Q89WC8_BRAJA/4-176
G9STV8_ENTFC/6-239
C8XEB9_NAKMY/160-382
P96099_THIFE/4-174
A3TRV5_9MICO/1-236
A1AY46_PARDP/4-215
A4YCI7_SHEPC/5-221
G8RMH6_MYCRN/231-453
E5WXT9_9BACE/5-221
D8PA84_9BACT/5-221
H0P9S6_9SYNC/152-377
C2D466_LACBR/5-212
B8GGF3_METPE/29-256
F8ZFU8_VIBCL/5-240
F7RSL9_9GAMM/4-258
D5Q5E1_CLODI/5-210
E2V8U1_MYCTU/67-284
H1N202_9PLAN/8-227
C0RQI1_9SPIO/9-222
E6EE89_PROAA/56-275
F6B833_DESCC/1-238
G2N148_MYCTU/67-284
D3UX08_XENBS/7-197
F0RM59_DEIPM/5-44
B6VZZ0_9BACE/5-191
B5RNV5_BORDL/9-226
H5RJ06_9NOCA/60-277
C9QY22_ECOD1/5-219
Q748K9_GEOSL/293-530
E4MAW9_9BACT/115-321
H8CLY2_CAMJU/5-231
H0RNQ9_9BRAD/4-176
D8UNW1_9MICC/53-270
E0Q9J0_9BIFI/59-280
H1RN43_COMTE/23-238
Q5DZ49_VIBF1/13-195
H6KUW3_TREPD/4-210
F6IPC1_9SPHN/4-173
G7Z313_AZOL4/4-165
H5TPG7_9ACTO/56-277
B0TRI2_SHEHH/5-218
E7CA00_9PROT/109-168
F0FRJ1_STRSA/5-241
Q0RAT7_FRAAA/4-250
I0YEL4_9BURK/120-352
C8PTN5_9SPIO/5-219
G9Y6L5_HAFAL/4-194
F9AG68_VIBCL/5-240
D2Z3J9_9BACT/38-247
C2GKX2_9CORY/13-207
D0I8X8_VIBHO/110-351
B0I0Y8_YERPE/112-351
E8X6U0_ACISM/4-180
D5YM24_MYCTU/121-340
F0NG81_SULIR/4-213
C0RBS4_9SPIO/9-222
E4FT79_PROAA/56-275
F2GCN6_ALTMD/5-221
F3BCA0_9FIRM/5-183
H4N8F4_ECOLX/109-340
G8LVF7_CLOCD/38-246
D0Z5E8_LISDA/12-215
H5TQI7_9ACTO/5-220
G9XQU1_DESHA/3-253
A7BYX0_9GAMM/4-254
D4RE04_ENTFC/5-223
F6E3S3_SINMK/5-241
C7P1G5_HALMD/3-189
E4F2X8_PROAA/56-275
B1B772_CLOBO/3-262
D4LHX0_9FIRM/7-208
O52265_PSEPU/4-239
E8YW29_9BURK/7-185
H4GEP1_STAAU/4-235
A8TIT6_9PROT/6-242
I0EIU3_HELPX/5-232
D7AN48_THEM3/5-210
C5BNI4_TERTT/4-172
F0E8Z2_9PSED/4-231
Q1D071_MYXXD/11-230
D8EDF1_ECOLX/112-343
Q8YN08_NOSS1/5-39
C9YZR0_STRSW/5-242
COBQ_SACEN/4-241
G5XCK5_ECOLX/4-173
A4L2W7_LACRE/4-251
D0GZY0_VIBMI/157-335
H5TKY5_9ACTO/7-204
G0A0A4_METMM/4-228
Q2P8A0_XANOM/5-220
C7KBT9_ACEPA/1-232
C0GDW3_9FIRM/4-194
Q1BR99_BURCA/5-221
B2J2X1_NOSP7/5-210
F8MAF6_MYCA0/87-306
C9PAS6_VIBFU/25-234
O27868_METTH/5-204
C5ZB17_BURPE/49-285
D4K377_9FIRM/7-241
C1DJB8_AZOVD/4-228
F2C806_STRSA/4-195
D4YMV6_9MICO/120-268
H5LZY3_ECOLX/5-219
E4A3I5_PROAA/12-174
H1P080_9BACT/5-239
B9X340_BORBG/4-216
E6RT66_CAMJS/26-234
B1IJY2_CLOBK/25-234
E4S2V2_BORBJ/9-221
H2I5X7_CORDP/4-238
B7HGE0_BACC4/5-221
Q3EN58_BACTI/5-210
Q9AKZ4_ENTFL/18-241
A6TIP7_KLEP7/112-346
E0RTE7_SPITD/4-195
F7WW20_MYCTD/57-276
A5LJS0_STRPN/38-218
Q8YJT7_NOSS1/10-226
A1Y2T9_9BACT/4-176
B2PQL9_ECO57/109-340
H8FLY9_XANCI/3-219
B0P779_9FIRM/29-231
B6CLU3_9MYCO/27-254
Q1NJJ6_9DELT/15-180
C0FSI4_9FIRM/9-230
G5J725_CROWT/3-210
Q4EV34_LISMN/4-195
F7PAA2_MYCPA/7-199
F6BSX9_SINMB/537-660
Q8ZU48_PYRAE/5-219
D2P1B7_LISM1/5-241
H8A4T3_CAMJU/26-234
A5EU69_BRASB/45-256
B0NZ54_9CLOT/5-226
D1Z083_METPS/5-204
G4FT12_9GAMM/5-220
H1XJ98_9XANT/5-220
D5WE92_BURSC/6-185
H6T5C0_ACTPL/146-326
H1ATK1_9FIRM/5-211
Q4ZW69_PSEU2/5-273
F8XRP5_9GAMM/2-125
E4U345_SULKY/4-154
D5TFB1_BIFAV/67-234
H0UPY4_9BACT/34-226
E6MTK3_9BACT/19-206
E3G4D2_ENTCS/5-219
G4E1G0_9GAMM/4-224
Q13W16_BURXL/4-224
E6CZK9_PROAA/6-197
Q5HA00_EHRRW/5-221
D8F5L3_9DELT/3-175
Q8PY78_METMA/3-247
B0S901_LEPBA/5-221
C0GDX5_9FIRM/10-245
C5D5H2_GEOSW/5-212
F3DLN0_9PSED/13-170
C4XCW5_KLEPN/33-223
G6BVD3_CLODI/17-207
F2LS44_BURGS/6-185
F6ESA3_AMYSD/1-209
Q6EVX8_YERPS/4-222
E9UVB9_9ACTO/74-291
B0NA39_EUBSP/2-122
F0J7V5_ACIMA/5-167
G4LS67_PSEAI/8-243
B2IAU6_XYLF2/6-150
G8TU80_9FIRM/7-197
Q3C0G5_XANC5/4-171
A7ZEK7_CAMC1/24-232
F3BXS0_PROAA/26-250
Q6T8G3_9CHLA/6-144
E6NQP2_HELPQ/5-217
E3GY33_METFV/9-247
G6M5V4_STRPN/38-218
D7DPN1_METS0/4-225
C4U4C2_YERAL/60-250
G4Q7W3_ACIIR/13-229
E4GS56_PROAA/53-270
COBB_FUSNN/4-188
E7C9Q8_9CAUD/5-261
B1WRH4_CYAA5/5-210
C3WYF0_9FUSO/2-230
B4W4J0_9CYAN/133-307
A3X4N4_9RHOB/6-243
I0FFF7_9SPIO/9-221
I0V6T2_9PSEU/90-307
G7AZC3_VIBCL/4-223
F9DU43_9BACL/4-247
G7ZCC2_AZOL4/3-179
G1VV08_9FIRM/7-230
Q9PCJ4_XYLFA/4-224
F9VZT9_9ACTO/5-86
A8YDD3_MICAE/13-184
D4SSN9_9XANT/6-242
D2MHC6_9BACT/5-219
Q9S065_BORBU/9-221
C0FQG6_9FIRM/25-238
F7SPG5_9GAMM/11-193
E6CZJ0_PROAA/4-241
A6GUQ4_9BURK/1-177
I0R027_9MICO/4-226
B7B9U7_9PORP/103-309
B7J0B3_BORBZ/9-222
I0HVN6_RUBGE/5-219
F5JAH0_9RHIZ/116-350
D3FL49_CAMJI/26-234
G8N7S0_9DEIN/57-281
G3GFQ4_STRPN/38-218
D6Z052_DESAT/5-214
Q706J5_PSEPU/4-224
H1DH10_9PORP/16-255
G0ALN0_BORBD/4-216
B1YI83_EXIS2/22-230
E9SQ19_CLOSY/5-211
G6QP74_STRPN/38-227
E1V9U0_HALED/4-212
E3H328_ROTDC/22-247
I0FF86_9SPIO/1-149
H0RZG4_9BRAD/23-245
Q05ZK9_9SYNE/1-124
F5IBG6_ACIBA/5-255
G3A2Q4_9RALS/5-221
E7P8F5_PSESG/10-192
D6HU53_ECOLX/112-272
D6KIB7_9FIRM/9-196
D6ZI27_MOBCV/3-225
I1AHT5_PSEAI/15-237
C4K877_HAMD5/3-181
Q1CC73_YERPN/112-351
B5EVU3_VIBFM/111-354
COBQ_HERAR/8-243
E4NFH8_KITSK/28-272
I1SCF4_MYCTU/87-306
D3LUG8_9FIRM/11-66
C7D1Q8_ENTFL/2-124
O83825_TREPA/4-210
C9QIV5_VIBOR/1-210
F5SMH4_9GAMM/4-217
C4HPY5_YERPE/112-351
B8IGV8_METNO/5-217
E0S3F9_BUTPB/4-242
G7GU45_9ACTO/5-242
E8LTU4_9VIBR/5-221
Q01AE7_OSTTA/43-323
B8EH58_BORBG/9-218
G9SDS2_CITFR/84-189
H7RTX6_CAMCO/5-231
D1LHD6_ENTFL/5-223
Q633Z5_BACCZ/5-210
E3HZI7_RHOVT/13-157
A6WQR1_SHEB8/3-188
Q8E844_SHEON/109-349
Q939K5_PROFR/4-206
G0GG03_9SPIO/4-213
A8YF64_MICAE/1-196
A9KKZ9_CLOPH/5-210
D0IC79_VIBHO/4-223
Q8P6A7_XANCP/10-192
A6CKF5_9BACI/126-368
E7PTW9_PSESG/7-115
A6A736_VIBCL/1-84
F3G9E1_PSESJ/4-224
Q8TRZ0_METAC/2-238
A3MCA5_BURM7/4-242
E3DH79_ERWSE/5-219
A6AKR2_VIBHA/20-197
B0UVX1_HAES2/14-237
E6VC66_RHOPX/19-209
A8F3I6_THELT/5-212
D3F473_CONWI/5-226
Q8GDD9_RHORU/103-317
C3BTB1_9BACI/5-221
E2VI49_MYCTU/67-284
F0F9C1_9BACT/5-221
H9ZMQ4_PROAA/19-243
A4EGW9_9RHOB/8-227
D7C8U5_STRBB/67-284
Q1BUG9_BURCA/4-172
F0RUQ0_SPHGB/4-255
C7RVV7_ACCPU/5-175
E4BT92_PROAA/62-257
Q47U40_COLP3/5-221
Q73Q37_TREDE/5-219
D7DHH3_CHLTL/4-219
O58710_PYRHO/3-255
Q4ETB3_LISMN/5-221
F0AWK4_NEIME/5-220
Q8E8B1_SHEON/5-221
Q2RKC9_MOOTA/22-228
D8F8L2_9DELT/5-221
D0I1K3_VIBCL/111-354
F3GJN2_PSESJ/1-215
Q6FFN8_ACIAD/5-253
D5UYY0_TSUPD/4-168
E4CNZ2_PROAA/56-275
C2E5R8_LACJH/4-200
F5RFV1_9RHOO/1-181
G2T9F3_RHORU/127-341
F3HKF1_PSEYM/1-100
A3Y9F6_9GAMM/4-224
E2PR52_9RHIZ/8-227
G6FHI6_9EURY/24-204
A5ZYE2_9FIRM/4-228
E2ZC05_9FIRM/8-200
E1QIZ6_DESB2/4-262
Q5FTW2_GLUOX/5-217
H5JXE8_ECOLX/5-219
Q3ME26_ANAVT/5-229
D2Q3K9_KRIFD/103-320
Q1GRV4_SPHAL/4-175
F5RMH0_9FIRM/5-242
G2SZT4_ROSHA/6-229
C6CSN8_PAESJ/6-208
C9TNQ6_9RHIZ/8-164
A1RQX8_PYRIL/5-184
F8ERP4_ZYMMT/12-221
B9LEG5_CHLSY/5-220
A2VTY4_9BURK/15-231
G9WNK4_9FIRM/5-221
I0SDW0_STRAP/5-126
E6Q8U2_9ZZZZ/3-176
A9GZM4_GLUDA/5-239
G5VMB7_ECOLX/5-219
F8IH23_ALIAT/4-158
A8ZQY6_ACAM1/183-403
H4WL14_ECOLX/95-306
Q6NDW0_RHOPA/4-166
Q7NSP4_CHRVO/5-219
C2GMI9_LACRE/5-221
Q8G8C8_BORBG/9-245
H8CH17_CAMJU/26-234
B4YK19_9BURK/3-181
F9T2B5_9VIBR/5-221
B7GQC6_BIFLS/68-284
F4FZF4_METCR/3-202
H3HKX0_STRPU/63-239
G2KL26_LISMN/5-240
C6BQ42_RALP1/5-184
F3DKA2_9PSED/4-226
B1JYM1_BURCC/4-225
C2FG32_LACPA/5-212
Q8XII1_CLOPE/5-210
B1B9N1_CLOBO/6-239
D4WVF3_BACOV/5-219
C8KB69_LISMN/4-195
F9UEC4_9GAMM/3-173
B5NJS3_SALET/5-244
D7AE01_GEOSK/292-529
E4SZ74_LACDN/5-225
G4RK41_THETK/29-265
Q5XYR3_BORGA/9-222
E4S378_BORBJ/9-225
G1WKX7_9ACTN/18-234
Q648J8_9ARCH/2-227
G2ZU75_9RALS/14-248
B5D2U3_9BACE/184-423
E4FYM2_PROAA/5-169
D7V6V7_9LACO/5-221
C2ZYL9_BACCE/12-241
H7W3B8_CAMCO/3-193
A0LQK8_SYNFM/11-201
Q93GQ8_SALTY/111-328
H6R4U8_NOCCG/5-234
D1NM13_CLOTM/37-246
F9QTB8_9MYCO/121-300
C8W5H4_DESAS/5-224
D4VMW9_9BACE/5-35
Q04NU5_LEPBJ/62-275
F0HZI2_STRSA/4-195
F3YZE1_DESAF/19-231
C3N1A8_SULIA/4-220
A9B1L8_HERA2/5-216
A1SBU9_SHEAM/5-221
A5D433_PELTS/5-210
F8A9D3_THEID/16-225
D7CI81_STRBB/7-205
E1YQM8_9BACE/8-216
D3LSL4_9FIRM/9-200
G9Q170_9BACI/5-210
A8FJF5_BACP2/18-234
F6F9M3_CHLPS/4-220
C5UR95_CLOBO/5-210
F8F2A1_SPICH/5-219
E8F7N6_SALMO/5-219
A6F3G3_9ALTE/24-206
C7XG42_9PORP/7-219
A3NSK6_BURP0/4-168
D2P723_LISM2/5-221
F9N624_9FIRM/1-237
F4H658_CELFA/319-544
E2MU00_9CORY/6-237
E6QQ21_9ZZZZ/4-260
F9DU48_9BACL/4-194
A2PRD3_VIBCL/111-303
PARA_CAUCN/9-227
C7M2E3_ACIFD/5-221
E8Y1B0_RAHSY/3-179
C9C830_ENTFC/1-114
Q18KC0_HALWD/5-206
C7BES6_PEDMN/19-225
H3TNC0_PSEAE/9-182
D4JDM3_9FIRM/14-237
D1QR41_9BACT/19-211
H8IAQ7_METCZ/6-189
Q6MGL9_BDEBA/21-238
COBQ_PSEA7/8-242
A0K596_BURCH/5-264
H7C7Q1_BORBU/9-219
C0RAE4_BORBG/9-222
F7LVW0_9BACE/10-215
A2VIJ2_MYCTU/67-284
E3HDD3_ILYPC/7-241
Q217J8_RHOPB/7-197
F3UCD5_STRSA/1-66
H0PEG5_9SYNC/3-194
B7J1Z8_BORBZ/4-216
F3LM95_9BURK/4-219
G0XAA6_ECOLX/7-231
A5F6I3_VIBC3/43-252
Q2JAM7_FRASC/14-208
D0IBP7_VIBHO/5-219
E8L839_9RHIZ/124-360
A1JV15_ENTFC/37-259
E8U034_ALIDB/10-197
C5A9A8_BURGB/6-190
A3LAZ3_PSEAI/4-222
COBQ_PSEPW/4-240
D4VJD0_9BACE/1-104
F0F9K4_9BACT/6-196
C2R1L2_BACCE/5-221
A2VQF2_9BURK/7-187
E4QHI1_BORBN/9-222
C1ANY1_MYCBT/67-284
D3PDI9_DEFDS/6-225
Q11L00_MESSB/3-179
C6DWZ3_MYCTK/6-198
E4D2U2_PROAA/56-275
H1EE49_ECOLX/12-229
H1HTH6_9FIRM/5-239
I0GPE7_SELRU/5-245
E0U677_CYAP2/9-233
H3SI07_9BACL/159-288
C7RCR9_KANKD/6-185
F0DJN8_9FIRM/6-190
D1U224_YERPE/112-351
E3GK91_EUBLK/6-245
F2NSG6_TRES6/3-161
H1EL75_ECOLX/5-219
A5CLI6_CLAM3/4-181
C3M8B6_HAMD5/3-182
F9B6B7_VIBCL/5-221
G5CJ54_9FIRM/152-367
H5TZ56_9ACTO/8-250
D5YBA3_MYCTU/4-243
D3MFB5_PROAA/63-280
B3PUA3_RHIE6/22-198
H1G0B3_9GAMM/25-274
A8TVR8_9PROT/6-185
G7QE95_9DELT/5-225
Q12UC4_METBU/1-246
G0L6D0_ZOBGA/5-165
G6XTY2_RHIRD/6-196
A1TA77_MYCVP/47-264
C2ICM0_VIBCL/23-258
B4SUK8_SALNS/5-219
B1ZM51_METPB/4-179
A8FV92_SHESH/11-193
C0XZY8_BURPE/63-299
Q9HHL5_HALSA/18-243
F9ZNA5_ACICS/10-218
D1A6X4_THECD/48-266
G9WJ54_9LACT/5-219
B8F160_BORGR/9-222
A7JHP2_FRANO/26-200
COBQ_CHLTE/4-238
Q4EV51_LISMN/5-241
E4GMW1_PROAA/10-247
Q8FTL0_COREF/41-258
G3YKY7_9RALS/4-175
D6CZF6_9BACE/10-215
A8ZQC2_ACAM1/5-179
E4JLV7_ENTFC/5-221
C9U0X6_9RHIZ/5-217
G3CA68_MORMO/4-163
A8HLI8_BURPE/6-185
B5YIE8_THEYD/5-221
G6I4P1_9FIRM/4-205
F5RMH2_9FIRM/8-195
A9K142_BURML/24-219
H5ANQ1_ECOLX/7-214
Q7V2X9_PROMP/8-213
Q2NVD1_SODGM/3-180
D3LJA1_ENTFC/5-221
E8LH02_9FIRM/8-231
A7I832_METB6/2-227
E7WUY0_SALMO/5-244
C1D5H1_LARHH/5-221
E1JXT1_DESFR/5-225
E7MZC0_9FIRM/5-210
E4VMF4_9HELI/103-276
C6X8C1_METSD/7-247
D6FNJ4_MYCTU/322-535
A6WLW8_SHEB8/3-185
G6GTU2_9CHRO/5-261
F3XIZ0_STRPN/38-218
F0F846_9BACT/103-310
H1R5M7_VIBFI/111-354
E6HHY6_ENTFL/5-223
G7VCU5_9CREN/7-187
H9ZUR1_THETH/7-235
E9ZXZ7_NEIME/6-222
Q5LEJ0_BACFN/8-211
H0UD19_BRELA/166-409
D8EV50_ECOLX/5-180
C0EBS4_9CLOT/7-228
Q8YKR9_NOSS1/94-298
F8IDH7_ALIAT/8-213
E2JMZ5_BORAF/34-240
I0VNL9_ECOLX/5-219
I0YGR4_9BURK/127-361
B9JRA6_AGRVS/5-217
Q5WER5_BACSK/5-211
G7R232_ECOC2/5-219
H7NUV5_STRPN/38-227
G2JAL4_9BURK/48-287
H1IHU3_9FIRM/20-209
Q0B122_BURCM/5-221
C3R164_9BACE/8-212
A3WMR9_9GAMM/18-226
A6Q238_NITSB/4-212
D2AQ21_FRATE/10-223
H8FTZ5_RHOMO/4-152
E1JVC4_DESFR/5-221
D2RMZ8_ACIFV/5-221
Q8TZG6_PYRFU/5-107
B7IZS4_BORBZ/9-221
A6E3G5_9RHOB/5-238
Q8GL05_BORBG/9-222
D5Y8E1_MYCTU/7-222
B1R9T9_CLOPF/4-221
C5ER58_9FIRM/6-229
COBQ_VARPS/6-237
D9WZD5_STRVR/14-216
Q87V51_PSESM/4-229
F3CNY7_PROAA/10-247
B9KVR4_RHOSK/30-269
C2JGG0_VIBCL/25-234
C4FYQ5_ABIDE/5-210
COBQ_PSEDE/5-242
I0GEJ0_9BRAD/4-174
F1TQR9_PROAA/53-270
G5GL27_9FIRM/5-220
E4U1I2_SULKY/5-232
B3DRR3_BIFLD/8-172
E1RAB8_SPISS/9-257
B3ZYR3_BACCE/9-247
D1FIN5_9RHIZ/4-192
Q87KA0_VIBPA/5-221
G7CN89_MYCTH/5-220
B3CDR9_9BACE/7-246
B5CFZ7_SALET/5-219
B1ZAU1_METPB/8-263
C2JHU1_VIBCL/5-221
B4EE68_BURCJ/24-187
Q085K7_SHEFN/4-226
A4JR31_BURVG/9-179
COBQ_SALHS/5-245
F7V0R5_EEGSY/49-138
B5FTL8_SALDC/5-219
C7LA19_ACEPA/7-152
F8XPS0_9GAMM/97-150
Q8KTT9_PSEFL/10-219
G1UNW7_9DELT/6-226
G4EM43_MYCIO/12-197
D9RAL8_CLOSW/6-160
D7WZ93_9BACI/5-221
G4F3S9_9GAMM/10-190
B9AAK8_BORBG/1-98
C5ACH2_BURGB/5-219
D8GTY6_CLOLD/3-250
H1JVK3_9MYCO/82-300
Q848S7_ENTFC/10-228
G5EP04_9MICC/22-247
Q8KDW5_CHLTE/21-213
F5TF68_9FIRM/5-225
B6VL47_PHOAA/5-219
D5Q9P4_CLODI/5-221
Q1NN68_9DELT/5-242
B8DRW5_DESVM/6-240
G0CD06_XANCA/7-215
C2DGM2_ENTFL/5-221
B0K2J5_THEPX/5-193
B6GDN2_9ACTN/4-220
B5YXJ8_ECO5E/5-219
G3ACN2_9RALS/6-184
B6ZHQ5_ENTFL/5-223
Q3Y3V2_ENTFC/6-240
A4BEI6_9GAMM/4-224
Q8VVA5_CORDP/3-171
A5F6J5_VIBC3/4-223
G8WE23_KLEOK/8-198
D3E2I3_METRM/4-184
D5VTM0_METIM/5-213
D4MSI8_9FIRM/4-72
C0Q1P1_SALPC/8-198
D4K4R8_9FIRM/8-170
Q03ZA3_LEUMM/5-219
A6XXI8_VIBCL/5-221
Q2K288_RHIEC/121-358
Q63PH0_BURPS/13-229
Q6QW69_AZOBR/107-331
Q5YY87_NOCFA/72-289
A1HPZ5_9FIRM/21-210
G0IIF5_BACAM/5-221
F7JN38_9FIRM/5-239
H8DXE2_9NEIS/5-218
F2L6R6_PSEUX/5-181
A3LCM7_PSEAI/8-242
E2T758_MYCTU/20-239
C3K0Z4_PSEFS/10-191
D0AKY3_ENTFC/5-223
B0GLN2_YERPE/112-351
E2JNE7_BORBG/4-216
D8IN57_LACSC/4-234
B0SIQ7_LEPBA/4-217
E6DUN9_PROAA/53-270
E9V0B7_9ACTO/1-240
D2PEU4_SULID/3-185
B8HIZ7_ARTCA/141-346
G6GJ17_9FIRM/4-266
C9MMA8_9BACT/5-221
C3R1F7_9BACE/8-213
A1U8A8_MARAV/105-352
A2SAE6_BURM9/37-273
B4V1J6_9ACTO/152-360
G4QMF7_GLANF/3-184
Q746N0_THET2/7-236
D6XB53_9ACTO/3-234
E1TU44_LACPS/19-245
D3S6G2_METSF/5-237
F3B039_9FIRM/9-193
Q39CW8_BURS3/4-226
B2V096_CLOBA/5-210
D5XEE9_THEPJ/2-222
C7KAG8_ACEPA/7-174
A4GAH9_HERAR/5-221
O68233_BORBG/9-219
C5NM38_BURML/55-291
D5NZ04_CORAM/3-177
G6GFD1_9FIRM/2-227
F6BHC9_THEXL/5-210
C3K7P3_PSEFS/4-226
F0FLE4_STRSA/5-241
E3B8X8_9MICO/315-538
E4QH58_BORBN/9-221
C0RR37_BORBG/9-222
F2NIF3_DESAR/3-252
C7TC21_LACRG/5-212
F0RH44_CELLC/5-221
G5GNL8_9FIRM/5-220
B5FDA6_VIBFM/5-221
G8N1U9_GEOTH/26-235
B6AN62_9BACT/5-222
A7I163_CAMHC/95-269
H0SF11_9BRAD/575-747
G4L1N8_OSCVS/2-170
D4PP33_LISMN/10-105
F6BNZ1_SINMB/9-226
E4MB81_9BACT/7-128
C5BXY6_BEUC1/119-279
G4EP07_BACIU/5-221
E6VRB6_DESAO/402-639
Q0RY97_RHOSR/196-235
A5TXJ3_FUSNP/5-211
B0PCR9_9FIRM/4-186
D7BJ44_MEISD/56-285
F3ZL21_9ACTO/2-245
G9A3Z4_RHIFH/533-683
E1P277_NEILA/5-220
E4MFV1_9FIRM/5-240
C6GA00_AERHY/5-230
Q5QL31_GEOKA/5-232
G4IA67_MYCRH/6-182
F6DV71_DESRL/8-235
F1ZZG7_THEET/5-239
A3QN05_ENTFC/1-223
C2FX94_9SPHI/10-215
H1DYM3_ECOLX/4-173
F2FQM0_SALGL/8-198
B6A207_RHILW/118-351
H1WYL5_LEUCI/5-173
Q68XT2_RICTY/4-220
G7C827_VIBCL/4-223
D4C717_9CLOT/4-186
F8C312_THESO/3-249
H5WFX5_RALSL/14-248
A1S7X3_SHEAM/4-227
A1IVN2_BIFLN/16-143
H8WP40_CHLTH/4-220
F6DG96_THETG/9-214
COBQ_BURPP/1-233
H0AA09_9EURY/7-206
F9SBZ8_VIBSP/5-219
I1DIK4_9VIBR/8-243
B6ET51_ALISL/8-181
D4GG46_PANAM/5-219
B0MUM3_9BACT/15-222
A5N3E3_CLOK5/3-244
D3IFS4_9BACT/20-236
C0N7I4_9GAMM/4-222
E7NCM4_9ACTO/38-255
D6K959_9ACTO/134-308
C0XVZ5_BURPE/24-219
C9PY56_9BACT/36-252
G5XRT5_ECOLX/3-179
G9YR57_9FIRM/5-207
I0GAY9_9BRAD/5-195
B9AFM6_METSM/5-223
G1WAB0_9BACT/5-193
E4BMX9_PROAA/1-173
H6PDJ0_RICCA/4-220
Q1N917_9SPHN/4-180
G0ELD9_BRAIP/5-221
C4WPD5_9RHIZ/121-353
A1STV2_PSYIN/5-219
D6SSY8_9DELT/372-606
B8DMN4_DESVM/5-221
A6EVI8_9ALTE/17-216
H6RWG1_BLASD/53-270
A8H804_SHEPA/16-260
C0FSZ8_9FIRM/5-239
E0MU16_9RHOB/114-153
A8LPX9_DINSH/5-240
H5G606_ECOLX/111-322
H8C7Y6_CAMJU/26-234
F2R172_STRVP/152-348
Q07GS5_ROSDO/110-386
F9H6U5_HAEHA/5-111
C7RS83_ACCPU/1-183
G0CLB0_XANCA/5-220
E7RL07_9BACL/4-239
B9TKN5_RICCO/1-105
E6Q3N1_9ZZZZ/6-210
B4W2D2_9CYAN/5-239
C8PWD2_9GAMM/9-247
H2G2S0_CORDP/20-216
G2JQR3_LISMN/5-241
E9XFT9_ECOLX/5-181
C6B8Q9_RHILS/122-361
Q4EHN7_LISMN/5-211
D6ZYV4_STAND/20-247
G0G545_AMYMD/4-240
SOJ_BACSU/5-221
F6EIY3_AMYSD/5-239
E4TKD8_CALNY/4-240
C9ZGN5_STRSW/153-356
E6VWJ9_DESAO/9-218
F2MC76_LACCC/5-221
F9VMA6_ARTSS/9-226
A0YL35_LYNSP/5-172
C6RPK8_ACIRA/5-221
G8UAA5_BACCE/5-221
E1TRX8_LACPS/5-221
D7E5M7_NOSA0/5-228
C9RAS6_AMMDK/5-242
B8GR02_THISH/27-236
C0N6W9_9GAMM/25-240
B4TKZ2_SALET/4-173
C5FB33_LACPA/5-234
F0DN46_9FIRM/23-232
D1JH13_9ARCH/6-214
H2XED5_CAEJA/120-352
C6WSL3_ACTMD/81-301
D5C5F7_NITHN/4-183
B5XQ70_KLEP3/5-219
F5HW54_ACIBA/4-170
G7WBL5_DESOD/4-226
E6LP81_9FIRM/8-188
A4XDJ9_SALTO/175-392
D0LF15_GORB4/5-220
E0RW01_BUTPB/5-221
I0XAJ3_9SPIO/8-195
F0TBC6_METSL/5-221
E2YHK2_ENTFL/5-221
A6CPP2_9BACI/5-221
D2S837_GEOOG/55-278
F7L1Q2_9FUSO/12-257
D8D5H7_COMTE/5-221
C8UNT1_ECO1A/5-219
E4BJV3_PROAA/4-241
H1ICH7_9FIRM/2-223
G4QR18_CORPS/1-199
C0R4P0_WOLWR/5-233
E7YIR9_SALMO/8-198
C3N8I9_SULIY/4-214
D5E9Q9_METMS/5-190
F0FLG2_STRSA/4-195
H3MEQ7_KLEOX/109-340
G9XAG4_9FIRM/29-238
H5WX42_9PSEU/37-257
H0S2I8_9BRAD/6-258
F4VP81_ECOLX/3-179
D5UEW9_CELFN/4-218
E0HZE7_9BACT/7-51
G7QPV2_LEPII/8-194
E0RUS9_BUTPB/25-238
D2NUA6_ROTMD/34-251
H6SQ36_RHOPH/90-304
G6YCT9_9RHIZ/5-249
F3K788_PSESZ/4-227
E4QHP8_BORBN/4-216
B9YBN5_9FIRM/2-117
B2S2M0_TREPS/5-218
Q661I9_BORGA/4-216
F0QTJ1_VULM7/3-42
F5KFN7_PSEAI/4-222
A3HZF8_9BACT/5-221
D8MZQ7_RALSL/14-195
D7BRY5_STRBB/153-362
A8FXS4_SHESH/4-225
H8HI51_PEDCP/1-228
D8A3V1_ECOLX/3-175
A6TN97_ALKMQ/4-254
A1KMJ1_MYCBP/6-198
COBQ_CLOBJ/4-239
COBQ_METVS/5-237
A1VUX4_POLNA/3-179
F8WY47_9PORP/8-213
D6L2B5_9NEIS/5-150
F0YXD0_9CLOT/5-239
G3GFR8_STRPN/38-217
F7SA51_9PROT/6-224
A1RGP4_SHESW/27-267
E4QJS7_METS6/4-220
G8QTY1_SPHPG/8-250
Q4P5E5_USTMA/86-113
D0B8V5_BRUME/5-241
Q62G20_BURMA/24-219
B6BNU8_9PROT/4-214
F3EVR2_9PSED/10-192
F1THM8_9CLOT/36-236
F5L4T0_9BACI/5-221
C6ZAM1_9BACE/10-204
A8YNN0_MICAE/124-351
F6BCY8_METIK/4-193
B1HES8_BURPE/55-291
F9RVT2_9VIBR/25-234
Q6QHR1_ALCDE/4-219
B3YZA0_BACCE/5-221
F1UPG4_PROAA/10-247
D9SNZ8_CLOC7/5-192
C6IUB9_9BACE/3-179
B0N2V0_9FIRM/5-210
Q6UPB4_CUPPJ/4-216
Q7B7R0_HELPX/3-194
F9YYE7_PROAA/6-197
D5VRV8_METIM/2-217
F8EWJ4_ZYMMT/3-180
F8AM07_METOI/270-449
COBQ_STRAW/5-242
F9EII7_9ACTO/205-430
H6KUI1_TREPD/5-218
B7A4P4_ECO57/112-343
H8BM05_CAMJU/26-234
H1HPK5_9BACT/11-214
G2JMN4_ACIBA/5-255
Q07UN9_RHOP5/22-244
D9YAV1_9DELT/27-245
C0EYW4_9FIRM/19-76
G2UGB5_PSEAI/8-243
F0R8Y4_BACSH/7-214
H7WNH8_CAMCO/3-193
A3IS62_9CHRO/3-177
H3ZE22_9ALTE/3-185
A9AHJ1_BURM1/4-173
F3S152_VIBPA/111-354
E0G0P0_ENTFL/37-259
B8F0K2_BORGR/9-41
Q0G2K5_9RHIZ/5-179
COBQ_PARDP/4-240
Q8DJ34_THEEB/173-406
Q94M11_9VIRU/4-136
A4TXK5_9PROT/92-329
Q04NW5_LEPBJ/4-216
I0XNG6_9LEPT/10-196
D5E6X4_METMS/12-203
B7RI08_9RHOB/14-227
A4E9Q5_9ACTN/275-473
B2U6B1_ECOLX/5-180
F4DM16_PSEMN/4-238
E1VRD8_ARTAR/218-439
E4EI20_PROAA/53-270
A3VXK5_9RHOB/5-238
D1E612_NEIGO/6-222
C4B240_BURML/4-168
B1C9N6_9FIRM/5-221
E6T7V7_SHEB6/3-192
E0NX69_9FIRM/8-195
D0LBG3_GORB4/8-244
A1RSW1_PYRIL/7-230
B7J332_BORBZ/9-224
D0T1S3_ACIRA/5-220
B9X804_9SPIO/5-170
Q4UXQ6_XANC8/345-583
B9KJC2_RHOSK/1-196
Q8NKZ8_XANAC/3-178
D0CIB9_9SYNE/3-165
Q2A4R4_FRATH/10-223
D2P5A9_LISM2/5-211
C8P3X3_9LACO/23-249
H2C444_9CREN/22-230
C4KSN0_BURPE/4-168
I0P0Z9_SALET/8-198
C4RWC5_YERBE/5-219
H1CZA8_9FIRM/5-204
F0TA57_METSL/5-221
H7E9D3_SALHO/5-219
D3SAA5_THISK/6-243
D5DTI5_BACMQ/6-196
I0D8C3_BACAN/5-210
Q7U4U2_SYNPX/7-212
A1JTR7_YERE8/9-199
E6QL25_9ZZZZ/5-221
F7MIN4_9FUSO/7-247
G2LN40_9ENTR/5-219
COBQ_THEP3/5-238
E2MTZ5_9CORY/6-197
H9ULY9_9SPIO/11-192
Q3ZVR6_SPICI/4-232
E1HCM8_MYCTU/313-526
B7XRH8_BORGR/4-216
E2K5I5_ECO57/109-340
D0RD49_9RHIZ/120-352
COBB_MAGSM/8-196
F4MCN7_ECOLX/15-184
O68787_YERPE/135-374
D3S9H8_THISK/11-222
E6DEI2_PROAA/10-247
C4I0J9_YERPE/134-187
E6MSJ6_9BACT/5-221
D4CCQ0_9CLOT/12-235
A4LN84_BURPE/24-219
E3BT42_9LACO/5-221
E7T5D6_SHIBO/111-321
H5XJ04_9PSEU/7-231
E4AHR7_PROAA/6-197
B0PBL7_9FIRM/20-236
I0P0Y3_SALET/5-245
E3YTZ6_9LIST/5-221
Q2YR14_BRUA2/8-227
G0M5F7_LACPE/5-221
E3DL52_ERWSE/6-173
B1GN10_BACAN/5-210
G4IW50_9PSEU/4-187
C6JBG4_9FIRM/6-194
C4G2A5_ABIDE/22-238
B2GK07_KOCRD/4-249
F4GXM7_PUSST/7-223
H1XM71_9XANT/4-168
B0K5M9_THEPX/5-221
B3ECR2_CHLL2/4-213
C5J6G8_MYCCR/4-225
F3JTZ9_PSESZ/76-243
Q1MNY1_LAWIP/5-219
A1VI56_POLNA/5-219
E2UG93_MYCTU/87-306
B7R366_9EURY/5-222
I0M0Z3_SALET/5-181
O68235_BORBG/9-245
C0AY02_9ENTR/4-74
COBB_SULTO/6-188
D7E611_METEZ/12-246
E8WBX8_STRFA/67-284
H8BAZ8_CAMJU/26-234
C7X3F3_ENTFL/12-236
C5BS11_TERTT/4-240
D7A4J4_STAND/6-196
E8PDN1_ACIB1/5-220
B0VNH3_ACIBS/5-255
A7MKE4_CROS8/5-219
F9U3A7_MARPU/382-561
E6UXV3_VARPE/5-219
G4IM01_9RHIZ/56-227
B0PB85_9FIRM/5-242
D2J6U8_9STAP/11-248
C4I165_YERPE/112-351
H1B1F1_9FIRM/4-57
E7E542_YERPE/122-361
E1ICH2_9CHLR/4-220
C9P919_VIBME/5-221
Q9XCD0_MYCCE/3-163
F0Q1V3_ACIAP/5-219
D8F591_9DELT/19-223
B5IZQ6_9RHOB/2-126
H7W2A7_CAMCO/26-233
Q5WSS2_LEGPL/5-220
F5T071_9GAMM/4-216
A0Z2X6_9GAMM/4-219
E4F6P8_PROAA/10-247
G5VNV4_ECOLX/3-179
F2M308_LACAL/5-221
H9ZUH6_THETH/1-102
G7M3C1_9CLOT/5-239
C0Q320_SALPC/5-219
B1Y0J2_LEPCP/24-238
B3EHJ5_CHLL2/10-190
F7XFG9_SINMM/112-344
D3LWS7_9FIRM/5-208
H8LCU0_ENTFU/5-221
H3RM50_ERWST/3-185
H2CAU0_9LEPT/8-258
F5YPU8_TREPZ/35-245
E0X6B4_PSEPU/9-236
B2UCJ5_RALPJ/6-186
H5PID5_ECOLX/5-219
Q0F0U5_9PROT/4-239
D4CCP5_9CLOT/5-221
D3E0H7_METRM/4-244
Q2Y568_NITMU/5-176
E6SSZ2_BACT6/7-246
F3ANC0_9FIRM/5-228
D4PT28_LISMN/4-195
E4E903_PROAA/53-270
F2KVF0_PREDF/5-221
G9ZFC7_9GAMM/5-219
Q6MKQ5_BDEBA/5-219
D3L5C1_9BACT/10-225
B9XXB0_HELPX/6-234
Q2LEM6_9ACTO/4-243
A8VPA2_CHLTH/1-118
A1WZ16_HALHL/9-220
Q935B6_SALTI/5-186
C6PWU7_9CLOT/20-260
H3MV26_KLEOX/109-340
F9AQM6_VIBCL/5-219
H7YIE5_CAMJU/26-234
E9W596_ECOLX/5-219
B8EH79_BORBG/9-217
G2DSL4_9NEIS/6-218
F0MDS3_NEIMG/6-222
B1ELI2_9ESCH/5-219
E1QZ54_OLSUV/192-379
G2JBN3_9BURK/73-321
C3R3Q5_9BACE/3-241
A8ZWS0_DESOH/4-222
H5VM85_SALSE/5-219
D6M2Z3_9ACTO/83-300
COBQ_VIBHB/1-238
H2GLA1_CORDP/20-217
E4TZ21_SULKY/3-176
A3X9Y1_9RHOB/137-389
D3AHN3_9CLOT/5-220
D2ANE5_FRATE/26-200
COBQ_POLSJ/9-254
B1KVX0_CLOBM/3-250
E1Q7U4_HELPC/6-234
Q9Z5S7_ZYMMB/12-221
B5RNM6_BORDL/9-235
A5THI4_BURML/24-219
D1A1A4_CHLPP/4-218
A1HSN5_9FIRM/5-221
B0TAS4_HELMI/5-257
E2ZEE8_9FIRM/17-62
D3A5Y4_NEISU/6-222
C9Z5Q2_STRSW/416-624
F2V7M6_MYCTU/322-535
H5CFA7_ECOLX/8-268
F0J7L7_ACIMA/4-176
H1YHN6_9SPHI/3-180
D5VRK3_METIM/2-225
D7ZCW0_ECOLX/5-180
H2J951_9CLOT/28-245
G7B946_VIBCL/21-230
A1WYB1_HALHL/6-187
D3LM40_MICLU/215-434
Q4W1V5_PSEAI/4-176
E6CQM4_PROAA/62-257
E5VFG7_9BACE/7-215
C0R6S5_BORBG/9-221
C3J8Z7_9PORP/105-295
H7XQR7_CAMJU/5-231
Q1JZG1_DESAC/5-221
H8FLS2_XANCI/4-90
I0FXH0_ENSAD/4-191
E1RGT7_METP4/5-204
E2TD02_MYCTU/6-198
H8GB01_9PSEU/41-261
F4ACU0_LACJH/5-221
B0VCZ5_ACIBY/5-220
C8WXL1_ALIAD/7-212
D8JB49_HALJB/1-190
E7RVN3_9BURK/23-197
F0NGY8_SULIR/5-238
E5WJ34_9BACI/5-212
C3K0D4_PSEFS/5-218
G6YHS6_9RHIZ/8-227
D8H561_BACAI/5-221
G2E0P8_9GAMM/4-258
Q1NGH0_9SPHN/14-217
B1IUB6_ECOLC/5-219
A4J9E5_DESRM/10-199
D7WWI2_9BACI/6-243
C7KZI9_ACEPA/5-217
G7VNS0_LEUME/5-234
G5GZ61_FUSNP/137-328
G8XBX6_KLEPN/5-188
F9DID1_9BACT/11-220
F3CRC5_PROAA/5-133
G5JAN3_CROWT/146-381
I1F1D3_AMPQE/30-86
C4FYF4_9FIRM/5-221
Q9A827_CAUCR/4-168
C9Q412_9VIBR/5-219
C1FMP5_CLOBJ/4-177
A4CSC1_SYNPV/7-212
D4H745_DENA2/4-214
C6WDG5_ACTMD/4-219
B7IE82_THEAB/5-229
B1HQX9_LYSSC/23-232
G9UF16_SALMO/8-198
E2S9M4_9ACTO/31-248
Q0RHZ3_FRAAA/4-269
Q0AWS1_SYNWW/3-249
Q848D2_STRLI/121-355
E1Z0W3_9BACE/19-227
C2GY45_BIFLN/57-278
G4T384_META2/4-225
F0KQP9_YERE3/10-244
Q1Z790_PHOPR/4-223
E2XSI9_PSEFL/4-226
D7K8B1_9BACE/9-214
H2C296_9CREN/3-149
D6EQI1_STRLI/158-355
D5RK42_9PROT/10-187
F8C1W7_THESO/10-198
C7LJX0_BRUMC/120-352
D9PHI8_9ZZZZ/4-264
Q0SLF1_BORAP/9-221
E1IGE9_9CHLR/1-190
O28342_ARCFU/5-198
D3T6W7_THEIA/5-221
G2H546_9DELT/6-226
Q6LP96_PHOPR/163-357
F9CRM6_ECOLX/3-182
H0KIB5_BIFAN/57-278
E4B6X0_PROAA/56-275
G6ZGB2_VIBCL/5-219
Q0C2M5_HYPNA/6-259
E4C2P6_PROAA/56-275
A3VD67_9RHOB/7-226
E5V9A2_9BACE/26-265
D7WJP6_BACCE/5-221
C7QP37_CYAP0/18-188
H1QA22_9ACTO/67-284
C0B8B3_9FIRM/412-605
Q2JZU3_RHIEC/5-217
Q5HXZ1_GLUOX/122-357
A3MLN6_BURM7/43-279
B3BA48_ECO57/109-340
F0BV99_9XANT/29-237
C8X5U3_DESRD/3-148
C0XLB6_LACHI/5-212
A4J2N6_DESRM/107-234
D0I2Y5_VIBHO/5-221
E8PQD3_THESS/6-194
H1PWF6_9FUSO/5-202
H1G8B4_LISIO/77-118
G7MBK2_9CLOT/15-232
A7B0B3_RUMGN/7-228
D2YNM2_VIBMI/5-219
B7QWJ0_9RHOB/6-243
COBQ_JANSC/5-243
H5G681_ECOLX/109-340
B4X3V5_9GAMM/25-198
D6BIT1_9FUSO/2-126
E3C662_9LACO/5-221
B8KNI0_9GAMM/4-231
F0QTJ3_VULM7/4-154
E6HS62_ENTFL/37-259
G0H969_BIFAN/57-278
E7G005_9HELI/28-236
E8N9I0_MICTS/49-265
Q64YA7_BACFR/5-221
G2K8S5_LISMN/5-240
F7RK99_9GAMM/3-187
E8LMH3_9GAMM/71-285
A4JWV7_9CAUD/4-180
H8B2H3_CAMJU/26-234
E7DQ50_9NOSO/9-227
B1KRJ0_SHEWM/5-218
F1URQ2_PROAA/5-169
A3U318_9RHOB/1-211
E3D090_9BACT/4-219
H7E2F2_9FIRM/344-569
G3CAS2_9ENTR/4-163
D8JQN6_HYPDA/135-378
E6WMV8_PANSA/114-347
Q2J851_FRASC/368-582
A4J9R8_DESRM/5-221
D0S797_ACICA/5-255
C4PN93_CHLTZ/4-220
Q8VNM4_ECOLX/112-343
E1FB66_9THEO/5-193
F5SZW8_9GAMM/9-222
C2EU13_9LACO/5-221
Q5WSE4_LEGPA/118-347
D0CNG0_9SYNE/3-171
F2AH58_RHIET/118-351
D5QEL8_GLUHA/551-735
Q649X4_9ARCH/3-136
A8YAW4_MICAE/4-217
B9LZK9_GEOSF/5-221
E3H8I7_ILYPC/5-210
B2VAX1_ERWT9/5-184
Q8KWE1_9RHOB/143-402
F7MF71_9FUSO/4-188
H7WZD4_CAMJU/26-234
A8ZY68_DESOH/5-217
C6XK90_HIRBI/4-253
A7NAC3_FRATF/9-176
C0B8A7_9FIRM/13-247
A6B3I1_VIBPA/136-379
C3C8G6_BACTU/5-210
H4YQL0_ECOLX/7-204
B8C9Q5_THAPS/2-245
A7IDB8_XANP2/3-179
E6F3H4_ENTFL/20-260
H4XIU9_ECOLX/7-198
C8WBU9_ZYMMN/12-221
Q3Z2X4_SHISS/5-219
A9WRG5_RENSM/203-246
Q2KVW7_BORA1/5-219
G8GYE0_ECOLX/5-186
G6GE36_9FIRM/6-193
G6E6S6_9SPHN/7-176
G0EP87_BRAIP/23-231
C3WI51_9FUSO/4-188
G6E2K0_9GAMM/5-218
B0MSD7_9BACT/1-77
E7JEG9_ECOLX/4-173
D4Z957_SPHJU/3-179
E9CQU2_9ENTR/3-171
Q03X56_LEUMM/5-230
G2DED3_9GAMM/7-178
Q70W76_YEREN/4-178
H1R3B7_VIBFI/7-242
E4WG73_RHOE1/9-245
E4F1E3_PROAA/10-247
D0KUN9_SULS9/5-123
C1L0C5_LISMC/5-221
Q63LF5_BURPS/4-180
A3ZKU3_CAMJU/5-231
C9BK27_ENTFC/5-221
H2I9G9_CORDP/39-256
F3H939_PSESX/5-214
D7YSW5_ECOLX/5-219
F9IEW5_ACIBA/5-219
C3KYZ9_CLOB6/3-250
D2NNL1_ECOS5/3-182
A5CUK8_CLAM3/217-416
D8KNB8_CORPF/8-203
B2FTA7_STRMK/5-218
F3FB48_9PSED/1-121
D5WHR1_BURSC/135-342
E1WKB5_BACF6/8-217
E4MFU8_9FIRM/6-195
I0FF52_9SPIO/9-222
I1G440_AMPQE/28-142
F9U011_MARPU/3-167
F9L5Z9_STACP/4-227
B1UYW6_CLOPF/5-210
H1C5L4_ECOLX/5-219
Q117Q0_TRIEI/128-344
Q0AYL5_SYNWW/33-237
A8ZZD9_DESOH/5-223
G0G620_AMYMD/2-227
A0K2M1_ARTS2/77-302
F1TME3_PROAA/3-172
A9KND7_CLOPH/24-237
D4K8J6_9FIRM/10-233
Q8TJC3_METAC/4-225
E0RGE7_PAEP6/30-239
A7IGD8_XANP2/20-241
Q88K79_PSEPK/9-236
E3BGT2_9VIBR/4-223
D6YLE3_CHLTG/4-220
H0PRI9_MYCPM/3-230
A5XNA0_BURML/114-281
F8BB40_LISMM/5-211
B3EAG6_GEOLS/9-262
I0AAH2_SALET/8-198
B6VZY8_9BACE/8-246
B3GPP8_ACTPL/3-180
E7QNW8_9EURY/1-189
D8IXN5_HERSS/9-244
H5FD03_ECOLX/5-219
B1HRE2_LYSSC/6-243
F7KZY0_9FUSO/4-202
A0QK70_MYCA1/7-222
F8GRZ6_CUPNN/4-227
A9BTU4_DELAS/3-182
F2IYK5_POLGS/2-225
D1K8N8_9BACE/5-221
COBQ_VIBVU/8-242
H7CYG2_CLOPF/5-210
F4GLK1_SPICD/5-224
A9F6K7_9RHOB/13-203
G7ETC6_9GAMM/26-235
Q1BK15_BURCA/6-185
C7JZV5_ACEPA/7-197
C4XGH9_DESMR/373-607
F7JRY2_9FIRM/4-216
G5FUC6_9PSED/10-219
G5FGP3_9CLOT/5-210
B7K716_CYAP7/5-261
D5V1Q7_ARCNC/4-241
B7KP21_METC4/549-727
B5NE10_SALET/5-244
I0HPB2_RUBGE/8-248
G7CQT5_AERSA/5-219
E5ZDN3_CAMJU/26-233
Q5UXY1_HALMA/6-201
F7SBS2_9PROT/4-170
G0V426_9CLOT/5-210
C0ESN6_9FIRM/11-236
C5AQ88_METEA/549-727
C6JA83_9FIRM/7-230
E8N3J4_ANATU/6-211
F8D3P1_HALXS/3-196
E1DCA6_VIBPA/8-247
G5QPM3_SALRU/45-166
B8CVV9_HALOH/6-172
F0R9C8_BACSH/5-217
D7EBT1_METEZ/4-254
B2T7K9_BURPP/5-221
B6B8Z3_9RHOB/7-247
F0HQD5_9ACTN/75-291
D0YTY6_9ACTO/65-284
A5FSJ0_DEHSB/6-196
E1NAC4_9BIFI/11-95
E0DYK1_9RHIZ/5-217
A8MKR5_ALKOO/5-221
C1DDC1_LARHH/7-230
C2U606_BACCE/5-221
Q13NM9_BURXL/7-178
A5EAM8_BRASB/5-217
A2SME6_METPP/5-221
F9DD69_9BACT/6-190
G7FPE3_9GAMM/4-239
C9XSX4_CLODC/32-248
F9SS24_VIBOR/21-230
C6SCG1_NEIME/6-222
F2YGK7_CHLVA/37-243
Q1BC83_MYCSS/1-198
E4APB1_PROAA/5-169
H8LSP5_CORPS/39-256
G2KXJ0_PSEAI/13-222
I1D345_9PSEU/4-228
G4MG38_9BURK/34-267
F3PAK6_9ACTO/48-265
F5YPL6_TREPZ/4-244
A8KN97_BURPE/7-188
B3IA26_ECOLX/109-340
B3HBD4_ECOLX/4-173
Q7P6Y7_FUSNV/7-247
G0HQ89_HALHT/3-189
Q9HNF1_HALSA/6-209
F4TT18_ECOLX/5-219
H1LCE6_9LACO/5-221
G8N7S6_9DEIN/7-237
F8G2K2_PSEPU/4-238
E8MXU2_ANATU/165-379
E0G117_ENTFL/5-223
E2TG32_MYCTU/7-222
H4VQR2_ECOLX/109-340
COBQ_BURCM/1-234
D2NVK5_LISM1/5-221
C5A1L6_THEGJ/6-205
B5KET1_9RHOB/114-391
B5K8N1_9RHOB/4-188
H0P0D4_9SYNC/5-210
E6I0B3_ENTFL/5-221
F2ZR56_9PSED/4-227
F8FEM8_PAEMK/10-200
Q5JIA0_PYRKO/5-207
F0E1S5_9PSED/90-335
C5D9A6_GEOSW/24-233
A3MQW4_BURM7/24-219
C7XPW3_9FUSO/5-208
D5CQI1_SIDLE/4-220
D8C8X6_ECOLX/112-351
F7WXB9_MYCTD/313-526
C3JLC8_RHOER/73-293
I0GVM1_SELRU/63-298
C9RGB7_METVM/4-193
Q65GL8_BACLD/5-212
D5RL44_9PROT/6-240
F1Z667_9SPHN/6-177
C4FKX2_9AQUI/5-210
A7VE95_9CLOT/29-248
Q884V8_PSESM/7-216
E9NPY5_9CHLO/14-220
H4RD28_ECOLX/109-340
B7B577_9PORP/5-221
E1NB05_9BIFI/59-280
Q3SG30_THIDA/21-210
C7JWE7_ACEPA/5-217
B8J3Q9_DESDA/2-213
H3GKX9_PHYRM/30-245
A6L5Z3_BACV8/5-221
A1VWT0_POLNA/118-347
D1D2A5_9RHIZ/120-352
G8QE30_BORGR/4-216
D0HN97_VIBCL/5-219
G7QU83_MYCBO/6-198
F0QI79_ACIBD/4-170
G0TKI5_MYCCP/67-284
Q8FLI4_COREF/3-168
Q48BF6_PSE14/5-221
Q9PHE8_XYLFA/4-221
E0TET0_PARBH/1-211
G0CR11_CORUL/39-256
D4LK03_9FIRM/7-232
C4B1V5_BURML/43-279
G6NF79_STRPN/38-218
Q0VMS6_ALCBS/4-211
G4GJW9_9EURY/4-234
I0EGQ2_HELPX/5-217
G5MZ14_SALET/8-198
Q0VQI1_ALCBS/30-245
C4GCT2_9FIRM/14-230
G2PRC5_MURRD/5-221
G8SUS9_BRUCA/120-352
H2C670_9CREN/3-217
D0HE94_VIBMI/8-243
D6XTY4_BACIE/27-234
E7XCN0_SALMO/8-198
B1ZCM5_METPB/5-217
G7JDP9_MEDTR/64-153
E9RSP8_9FIRM/10-195
C0VFZ1_9GAMM/8-222
B1N0L7_LEUCK/13-240
E4AAU1_PROAA/53-270
D8MYE7_RALSL/6-184
Q08KX4_BORPT/5-221
A5N644_CLOK5/4-191
Q3SWH8_NITWN/28-250
B0U8K2_METS4/6-261
Q8GJM5_SYNE7/4-220
E8XLQ6_SALT4/5-180
G9YTA2_9FIRM/5-239
C0YYX4_LACRE/6-242
D5SZW2_LEUKI/5-229
O51029_BORBU/9-224
Q1LL07_RALME/4-222
Q93KR1_YEREN/5-180
H8FUB8_RHOMO/23-233
B9K005_AGRVS/136-373
Q2G3S3_NOVAD/4-174
H8CLE5_CAMJU/26-234
E2VYS4_MYCTU/7-222
A1WDK0_ACISJ/4-224
D7CX65_TRURR/6-213
D9TKL1_CALOO/5-210
E8RNK8_ASTEC/14-234
Q3IDZ8_PSEHT/26-235
D5ELA5_CORAD/4-234
A7BY20_9GAMM/3-179
F8AAR7_THEID/3-246
D4VZV1_ENTFC/4-155
Q4ST27_TETNG/51-81
C6HYP4_9BACT/456-636
C9XS24_CLODC/1-234
D9PKM1_9ZZZZ/4-221
E2T9J0_MYCTU/36-253
A9EBI9_9RHOB/117-349
F3K1V6_PSESZ/4-224
F9NCN1_9ACTO/4-241
E2WNX7_MYCTU/57-276
C9VB87_BRUNE/4-192
COBQ_BRUSI/5-242
D8C0A9_ECOLX/4-173
B9Z3S2_9NEIS/13-195
C0RRX8_BORBG/9-245
A6Q4C7_NITSB/5-229
E4QRK7_BORBG/9-225
E9X4S7_ECOLX/5-219
C4GCA7_9FIRM/5-222
E2WBY1_MYCTU/20-239
Q0KFI4_CUPNH/5-219
D4H6C2_DENA2/22-231
H7UAZ4_CAMCO/5-231
B1XSC6_POLNS/5-221
F0R5I2_BACSH/10-219
Q5QJJ2_SALTM/112-343
D8MBZ1_9ENTR/3-183
B5RR89_BORRA/35-242
F4FI76_RICAM/4-192
D1YLV6_9LACO/5-221
B6VZB2_9BACE/8-199
F9PLB4_9ACTO/34-259
COBQ_PELPB/11-246
Q2RN74_RHORT/23-239
B4X1M2_9GAMM/5-222
Q0AHV1_NITEC/4-176
H1AKQ3_9FIRM/5-228
F5KCM4_PSEAI/3-182
E6QX83_9ZZZZ/4-170
B2ULD5_AKKM8/4-222
Q1NP85_9DELT/35-245
B8GCH8_CHLAD/18-234
H7TAU9_CAMCO/5-231
C2STI5_BACCE/5-221
I0Y013_9BURK/9-242
G2SDM1_RHOMR/5-221
C6BSH7_DESAD/10-221
E3DPP5_HALPG/32-241
E4JI09_ENTFC/10-228
I0KKZ2_STEMA/5-218
H8FLV3_XANCI/4-217
B4S7N1_PROA2/4-213
A3W372_9RHOB/4-188
E6AN84_ECOLX/14-240
Q1DEM0_MYXXD/56-271
A5D0H6_PELTS/29-238
C0R965_BORVA/4-148
C1IBE5_9CLOT/4-221
I0UR13_9MICC/5-238
A9GIT4_SORC5/5-217
C1M605_9ENTR/5-241
D7D6L4_GEOSC/7-245
D1JNT7_9BACE/9-193
F8B6S3_FRADG/21-193
Q98JG9_RHILO/5-217
E4BJT2_PROAA/6-197
C0G727_9RHIZ/4-192
E9S8R1_RUMAL/5-221
F3DKB5_9PSED/5-221
D1C8D0_SPHTD/5-231
F9VZI5_9ACTO/5-246
E6MI79_9FIRM/4-194
H9TJ79_SALET/106-337
B8C539_THAPS/104-323
H7DNI1_9CLOT/5-210
G2M394_HELPX/30-238
B5TTR1_9BACT/4-222
A5W7R0_PSEP1/10-191
D3CYU2_9ACTO/15-252
C2FTU4_9SPHI/3-177
A6TJE0_ALKMQ/7-197
B3QZ46_CHLT3/10-249
D3T2M5_THEIA/24-230
A8SSC5_9FIRM/5-221
SOPA_ECO57/109-340
E1R8J2_SPISS/1-233
D7HSU9_VIBCL/5-221
E3PXW6_CLOSD/2-226
C9QBL7_9VIBR/1-195
F6FZ69_RALS8/11-181
A7ICU5_XANP2/3-179
H7VBD1_CAMCO/5-231
D1YR70_9FIRM/5-241
B2H8S1_BURPE/24-219
D4RFJ8_ENTFC/6-240
D5YT38_MYCTU/67-284
A3IYX9_9CHRO/5-217
E0NX67_9FIRM/5-242
F9N704_9FIRM/9-196
Q39YE6_GEOMG/298-533
C2W2E3_BACCE/39-255
C3WK56_9FUSO/6-211
E6C0Q0_PROAA/53-270
D3P8V3_DEFDS/4-259
B4TLH1_SALET/112-343
Q4ED46_9RICK/5-233
H5WFX6_RALSL/4-174
G6AMK6_LACRH/5-221
A6DAR7_9PROT/5-227
C0T108_BORBG/4-216
F8UHR3_9ZZZZ/35-271
Y2821_BORBU/4-216
Q21IR2_SACD2/4-223
Q8PN48_XANAC/5-218
Q1AYC0_RUBXD/8-197
B7GJW7_ANOFW/47-290
C7X7A8_9PORP/5-191
G1V036_9DELT/4-193
C3MRS9_SULIM/3-225
E8QH69_HELP7/6-233
C0EWW9_9FIRM/5-210
A9W7K5_METEP/4-170
Q3APM1_CHLCH/5-222
B9KX94_RHOSK/187-449
B8GWA0_CAUCN/4-237
I0AVP5_CORPS/38-258
E6DXW8_PROAA/16-240
D0I2R2_VIBHO/112-314
F9TYI5_MARPU/5-223
E5X8R1_9ACTN/46-262
F4G3B3_METCR/3-133
G6ZX93_VIBCL/5-240
G4CWY3_9ACTO/56-275
Q75FR1_LEPIC/373-610
G8QI94_AZOSU/4-217
G2ULC5_PSEAI/3-180
G8PFB9_PEDCP/4-230
A4EKK5_9RHOB/3-176
E2Y6N2_ENTFL/5-221
Q0QKT9_9SYNE/9-248
B7ADJ8_9BACE/8-216
B6A297_RHILW/123-359
D0HJ95_VIBMI/4-223
F2KWQ8_PREDF/6-196
Q4UUZ2_XANC8/4-225
C9RI05_METVM/4-210
A7N6P4_VIBHB/156-360
A4TU93_9PROT/6-220
E1SKX5_ENTFL/24-264
C0RDR3_BORBG/9-222
G6GCT9_9FIRM/6-222
D0S0N3_ACICA/13-227
G7TML7_VIBCL/21-230
F2Q7V3_YEREN/4-220
E0GFQ8_ENTFL/38-281
Q18D07_CLOD6/32-239
B0H4S8_YERPE/5-219
G6RK79_STRPN/38-217
COBQ_CHLPD/11-247
F9RXM4_9VIBR/8-243
C2GYD5_BIFLN/93-309
F8XWS3_9GAMM/21-191
D0RQM9_9PROT/5-224
F8C2W0_THESO/4-224
Q57MW2_SALCH/8-198
H3PJY1_BRUAO/4-192
B9QU49_9RHOB/12-249
G9Z9R0_9ENTR/1-242
D0Z511_LISDA/5-191
B5WVU2_9BURK/24-213
COBB_METVS/4-194
H7UZQ7_CAMCO/5-231
G6X2X1_MYCAB/7-222
D6FU10_MYCTU/67-284
Q5E1M8_VIBF1/5-221
A9WH44_CHLAA/126-313
H7S7U5_CAMCO/5-231
C1HUA6_9ESCH/112-343
G7F7L8_9GAMM/4-224
Q726C3_DESVH/13-222
F8K5C0_MYCL9/7-213
E6ETB8_ENTFL/5-221
O50731_BORBU/13-230
B7JB57_ACIF2/5-214
H0FCN5_9BURK/100-271
H4FA81_9RHIZ/9-226
I0RXL9_MYCXE/20-239
B9K5X8_AGRVS/126-363
D6LHW5_9FUSO/6-211
G6AH30_9BACT/11-220
A9A6D2_METM6/5-208
COBQ_KLEP3/5-240
E1PKR1_PANVC/112-350
Q5DY91_VIBF1/4-188
C0WLG0_9CORY/39-256
D5QU52_METTR/13-228
H0PD32_9SYNC/173-418
E7GSD9_CLOSY/5-221
D3FJ91_MYCGF/3-221
G8PHT5_PSEUV/123-359
F1TCG7_9CLOT/5-221
E2UQP2_MYCTU/7-222
E4M0A2_9CLOT/5-222
Q21DG4_SACD2/5-221
F3EEL4_PSESL/4-224
F8JP81_STREN/2-240
H3L0N7_BIFBR/48-264
F2LG93_BURGS/4-175
F8WZX3_9PORP/14-253
I0PR27_MYCAB/9-246
Q2W2S1_MAGSA/8-222
G9SWW4_ENTFC/6-240
F7XV56_MIDMI/209-425
C6YI78_VIBCL/23-258
E3ISI9_DESVR/3-267
Q97W99_SULSO/6-168
C5AZ17_METEA/4-170
F9EZ61_9NEIS/6-222
A1VA50_DESVV/14-281
G8UJ77_TANFA/115-322
D2PKV1_KRIFD/263-481
H6U1N2_KLEPN/117-364
D8FT60_9CYAN/17-231
G7VE70_9CREN/5-239
D4MLL2_9FIRM/15-217
C0BRY8_9BIFI/12-188
H1GZC8_9FLAO/10-215
B1YUU1_BURA4/4-171
C7JM79_ACEPA/5-217
A3JGS7_9ALTE/4-227
D7IKC8_9BACE/8-213
E0H9N6_ENTFL/5-221
A6WUJ9_SHEB8/5-221
H6SK48_RHOPH/128-338
C4IE67_CLOBU/5-210
C9N217_9FUSO/4-211
F8Y336_STRAG/6-214
D8AHC6_ECOLX/5-186
C6J707_9BACL/246-430
E0QK33_9FIRM/18-205
G5NLF4_SALET/45-147
C0RCF8_9SPIO/9-223
D6M5V2_9ACTO/152-356
H6LCX6_ACEWD/5-221
D4PKT1_LISMN/5-221
Q0BJM6_BURCM/5-221
A8ZKQ3_ACAM1/42-242
F4EUB1_BACAM/5-211
B8FRA8_DESHD/3-253
Q1NTP9_9DELT/5-242
Q91UV6_9ZZZZ/4-226
A4JQ72_BURVG/5-184
Q0I4N7_HAES1/18-241
G0SP15_VIBMI/157-335
G2FC31_9GAMM/4-214
B9M462_GEOSF/19-194
F6CVS7_MARPP/5-221
B6W582_9BACE/19-227
A8TM25_9PROT/4-213
H1G4K5_9GAMM/4-231
C5S4A4_9PAST/3-180
H8FPC3_RHOMO/27-276
C0CI89_9FIRM/9-65
P70908_BORHE/9-217
C3BDD9_BACMY/11-233
COBQ_PROM2/14-253
F9AJX4_VIBCL/5-221
Q3Y018_ENTFC/6-227
C9V313_BRUAO/5-217
D0AJH9_ENTFC/5-223
B1IHR5_CLOBK/4-222
B9M0X2_GEOSF/13-202
H0G0D2_RHIML/137-375
D8C6J2_ECOLX/5-186
E7FQG0_9LACO/5-221
G7CXZ5_AERSA/3-183
F7YZ56_BACC6/5-212
A5XRD3_BURML/24-219
F3WH54_SHIBO/5-219
C0X3Z1_ENTFL/5-237
Q8XWT1_RALSO/4-175
C0Q8L7_SALPC/111-328
B5CKE8_SALET/112-343
H6PJV3_RICRI/4-220
Q65CN7_BACLD/5-221
G6XMW3_9PROT/72-298
E7GBS4_9FIRM/7-230
D2EEK7_9EURY/6-208
I0P4U7_MYCAB/145-368
B0MZY4_9BACT/47-261
Q0QK80_9SYNE/7-246
C7KI31_ACEPA/73-299
A8USU9_9AQUI/23-233
A5UPK3_ROSS1/14-229
D8D575_COMTE/4-246
H1S6L0_9BURK/6-182
E0QB63_CAMCO/3-193
E5X3Z5_9BACE/3-179
E0N1L6_9ACTO/33-252
B9NNQ2_9RHOB/1-236
E8EB88_SALMO/5-219
Q1WRF5_LACS1/6-234
B3YG53_SALET/5-219
Q1CVJ3_MYXXD/25-241
Q21YR4_RHOFD/10-253
G5EWP8_9ACTO/4-241
F0RUQ1_SPHGB/15-257
Q7TXV7_MYCBO/322-535
Q13HR1_BURXL/13-183
F5K7L8_PSEAI/12-234
C0HI22_MAIZE/44-254
G0CCY0_XANCA/4-220
F9IS49_ACIBA/3-181
Q1N8J1_9SPHN/4-240
D4J6M1_9FIRM/9-198
Q8G6J3_BIFLO/70-291
B8DY90_BORAF/9-222
D5YVD0_MYCTU/8-200
A0LWE5_ACIC1/153-258
Q4V0A3_XANC8/4-164
F8JY28_STREN/6-195
A1S6Y0_SHEAM/5-218
G9S2S6_9PORP/6-190
C8VVN5_DESAS/28-242
B1KVX1_CLOBM/4-256
H8DWB6_9NEIS/6-222
D5TYL0_BACT1/9-161
E1FC48_9THEO/5-221
F6IPS7_9SPHN/4-239
C2YJZ0_BACCE/4-244
H3QVS3_BRUAO/120-352
Q3A475_PELCD/4-262
C1AJ58_MYCBT/87-306
D0AYJ6_BRUAO/8-227
F3FMX3_PSESX/5-218
I0YER6_9BURK/75-306
H0M0R3_SALMO/8-198
Q0SMD0_BORAP/5-168
F8N581_9BACT/7-191
G7QEC9_9DELT/5-225
D4WMT2_BACOV/103-309
G7C7S8_VIBCL/5-219
B1QC70_CLOBO/3-250
E6XL07_SHEP2/5-221
F7Y2C9_MESOW/5-249
B7GYL5_ACIB3/5-219
F0EX51_9NEIS/18-231
C2IV05_VIBCL/11-225
H7WT81_CAMCO/3-193
A4A5Y0_9GAMM/11-220
Q75V42_9BRYO/150-361
I0DBX8_BACAN/9-247
D0P590_BRUSS/120-352
D4LRF2_9FIRM/2-214
H4Y5F7_ECOLX/3-182
G0DFY6_9GAMM/5-218
H4UU05_ECOLX/5-180
F0NJ72_SULIH/5-199
A8ME49_CALMQ/8-186
G6G4R8_9FIRM/20-208
A8ZX96_DESOH/10-199
Q9RZV2_DEIRA/6-194
F3AVE0_9FIRM/5-221
E3GXW6_METFV/255-448
G1VY03_9FIRM/4-246
C6PP70_9CLOT/5-260
C0R6I7_BORBG/9-222
C5AMY5_BURGB/3-181
E4RTF4_LEAB4/10-216
F9TDE4_9VIBR/132-380
D6GSX9_FILAD/13-243
F9T966_9VIBR/111-354
G9APC2_PANAN/8-231
C0QZL3_BRAHW/5-212
B3DXC5_METI4/16-204
A6AQB8_VIBHA/111-354
D4SXM2_9XANT/1-173
D5Z6W6_MYCTU/325-511
F3XR24_9FLAO/5-210
C2KLS2_LEUMC/5-219
B1I321_DESAP/3-218
E4TN89_MARTH/5-228
E6AF39_ECOLX/3-182
E2TT59_MYCTU/42-261
B6G047_9FIRM/4-257
F2MM42_LACCD/5-227
G2UTP0_MYCTU/7-222
E6NLE0_HELPL/6-234
D2T426_ERWP6/127-372
B8CJ40_SHEPW/5-246
Q62AV9_BURMA/4-242
C6CN25_DICZE/6-205
A3VKS2_9RHOB/120-353
G2JC12_9BURK/1-106
COBQ_DESVH/8-244
Q27I76_9ACTO/5-52
B1MF03_MYCA9/5-220
F0T908_METSL/3-229
COBQ_BURP8/1-237
H8JSF0_VIBCL/5-219
H0L545_SALMO/5-219
D8FVT8_9CYAN/5-228
C8WSX0_ALIAD/108-311
H7RIC4_CAMCO/3-189
Q7BQL1_RHIRD/4-180
A5G6S9_GEOUR/5-217
D4N5K9_9BACT/5-191
B0NMG4_BACSE/7-192
B4VIU6_9CYAN/5-225
Q798B1_MYCLE/1-216
H0U3X1_BRELA/6-243
B1KR86_SHEWM/154-334
C3KZ00_CLOB6/3-256
E6NCS6_HELPI/5-217
Q8VS45_BORBG/9-219
F4TN92_ECOLX/114-353
H0J1X0_9GAMM/5-218
B4E8E9_BURCJ/12-245
H4HV21_ECOLX/5-219
A0LC36_MAGSM/69-278
G8S1T7_ACTS5/8-192
C0RQN7_BORBG/9-221
Q0QCC7_KLEPN/111-327
A6D5D1_9VIBR/4-223
C0FWU1_9FIRM/11-227
F1VTT3_9BURK/3-175
Q4JBK1_SULAC/3-223
D7FY08_ECTSI/35-299
C0QD68_DESAH/3-251
B1Q9E0_CLOBO/4-177
D3X7N5_STAST/7-179
A3DCP6_CLOTH/37-246
B2V8B9_SULSY/5-210
C6Z2E5_9BACE/8-199
F2MVU4_PSEU6/4-227
E5C1Q5_9FUSO/4-190
A2BUV1_PROM5/8-213
C2QKK0_BACCE/5-221
G5GQ58_9FIRM/37-243
D4Z8M2_SPHJU/113-343
Q1RGT3_RICBR/6-222
G4KQX1_OSCVS/4-254
G4G4C2_9EURY/7-204
H1PYM7_9FUSO/145-344
Q2Y579_NITMU/4-174
D7DWC3_NOSA0/3-205
B6ICA6_ECOSE/112-351
F4G291_METCR/4-224
I0HCB2_ACTMI/5-193
A5J5E0_BURML/24-219
B9VQB7_RHILT/120-355
A7N0X4_VIBHB/5-221
H1L8X7_GEOME/298-533
E6UV30_VARPE/13-246
C7NH75_KYTSD/118-337
E5FFJ3_9CAUD/3-179
E7H2H1_9BURK/4-226
G7AZC9_VIBCL/25-234
D9QPS4_ACEAZ/2-226
E3FHZ3_STIAD/1-199
A5U9P6_MYCTA/87-306
COBQ_METBF/6-241
A9G358_9RHOB/6-243
E8YGD4_9BURK/5-228
F7WKE1_MYCTC/4-243
D6K9W1_9ACTO/5-241
H1JAH2_9FIRM/6-246
B2IFH5_BEII9/1-177
B2USP7_HELPS/30-238
C7IT96_THEET/4-253
F9EJM7_FUSNU/24-264
A7LH08_9HELI/3-195
D4VUA5_ENTFC/6-240
A4ZZ15_9SPIO/1-112
H1JVR6_9MYCO/249-467
G5J3A1_CROWT/3-172
H7CJ27_LISMN/4-195
A1KBG0_AZOSB/10-192
A2P6D4_VIBCL/43-252
F0WUK9_9STRA/32-245
F4UN50_ECOLX/4-173
Q2RNZ2_RHORT/15-211
Q6SF30_9BACT/5-243
C4XUG6_DESMR/5-232
B5JF75_9BACT/5-256
H9TK11_SALET/5-229
F7WGZ1_MYCTC/57-276
G7FYI2_9GAMM/5-218
G0GG71_9SPIO/3-217
B1MA47_METRJ/3-179
F5XD75_PORGT/14-221
B8HZ33_CYAP4/20-245
B7R2S6_9EURY/6-205
G2ZEU3_LISIP/4-195
Q8FY30_BRUSU/8-227
G7LKN0_9ENTR/5-219
C3N8J0_SULIY/4-230
Q3B1K4_PELLD/8-200
G4PEC6_BRUML/4-192
D0T4D5_ACIRA/8-224
A5EGH5_BRASB/9-200
Q085V5_SHEFN/3-173
C2JSQ7_ENTFL/37-259
F0J7Z1_ACIMA/175-341
C3MJK8_SULIL/4-232
F1UVD8_PROAA/10-247
MIND_EMIHU/5-210
E3D5U1_NEIM7/5-220
D4Q5X7_LISMN/4-195
Q0RF96_FRAAA/291-505
C9PBJ3_VIBFU/5-219
D6DJD0_CLOSC/4-193
Q9ACT1_STRCO/118-361
D5UP96_TSUPD/49-267
A5G166_ACICJ/6-224
O50772_BORBU/9-217
H0PHI9_9SYNC/7-178
F8J7K1_HYPSM/5-240
C6Z803_9BACE/5-221
A9EAG1_9RHOB/5-238
C9AKA3_ENTFC/6-240
Q4KG41_PSEF5/10-219
F7V359_CLOSS/4-191
D2ERX8_9STRE/38-218
B9MFC8_ACIET/7-195
E5URM7_9BACE/8-199
H0PYM4_9RHOO/5-221
E1RSH5_ECOUM/5-219
H1YXJ1_9EURY/3-255
C4K587_HAMD5/3-181
F6F461_SPHCR/4-212
H5KTA0_ECOLX/5-219
F4GVS9_PUSST/4-216
D6AX63_9ACTO/117-284
F0HI71_9FIRM/7-277
A0RLQ8_BACAH/39-255
F7M275_9BACE/7-214
E8BLJ0_SALMO/5-244
G8NLV4_BRUSS/5-217
B5SL77_RALSL/5-221
C0AHR1_BORBG/4-216
B5J7S0_9RHOB/11-208
Q889A6_PSESM/4-267
E6EG33_PROAA/53-270
B7KMS4_CYAP7/4-185
G4E4Y5_9GAMM/8-224
C0R8Q8_BORVA/9-223
H4KRV4_ECOLX/3-182
F3FSU4_PSESX/4-229
E1X8V7_HAEI1/13-236
B0CC63_ACAM1/11-179
B0NJB9_EUBSP/1-234
C9CCR5_ENTFC/8-231
A9BJ59_PETMO/7-213
C8RVF3_CORJE/38-258
G8SH35_ACTS5/27-244
A7K510_VIBSE/25-226
C6B6C0_RHILS/6-218
D2S2E9_HALTV/11-229
G2FZP7_9FIRM/1-227
C3R3C5_9BACE/29-223
B9R103_9RHOB/11-198
Q8TXE8_METKA/3-224
G6E8P2_9SPHN/1-170
C6YQ15_FRATL/9-204
A1RHZ1_SHESW/23-232
Q1QJE7_NITHX/4-174
F3WYA4_9SPHN/4-220
O27241_METTH/4-264
D1A9H5_THECD/5-241
G4F8Y3_9GAMM/5-218
C7RVT4_ACCPU/5-164
D4H0A7_HALVD/24-259
D4S188_9FIRM/25-238
C7MZG4_SACVD/84-301
Q3AP69_CHLCH/10-202
B6JK23_OLICO/124-360
C2N6W6_BACCE/5-210
H4IKV9_ECOLX/3-182
C3H6T7_BACTU/5-210
H8YHY3_9GAMM/5-221
E6RPH3_PSEU9/26-235
G2T3X8_ROSHA/7-230
E0G7Q6_ENTFL/18-241
A1WSY1_VEREI/16-221
F0RR08_DEIPM/1-189
H7SK34_CAMCO/3-193
F7SBF0_9PROT/5-180
G5CC24_LEUME/5-40
F4CTM0_PSEUX/5-221
E8XB85_SALT4/12-251
H7WKX4_CAMCO/26-233
H1CCR1_9FIRM/90-327
G9YIV7_9FIRM/14-126
Q5YSB1_NOCFA/8-202
B3BIM2_ECO57/5-219
C7DF68_9RHOB/4-188
A6EPF9_9BACT/5-221
F9AK64_VIBCL/5-221
D2BHY7_DEHSV/5-238
H2HSY8_CORDP/39-256
F0B9M9_9XANT/6-241
F3P6U1_9ACTO/34-259
D2YH38_VIBMI/25-234
B4BPJ8_9BACI/5-221
B8D0N2_HALOH/35-217
C2LP74_PROMI/6-247
F7ZGF1_ROSLO/13-232
B0KLH3_PSEPG/4-231
D5PZD6_CLODI/4-194
H0FUS1_RHIML/5-217
Q2BJA8_9GAMM/4-228
G6FWP0_9CYAN/4-241
H1FGS5_ECOLX/5-219
G8PK15_PSEUV/5-246
A0KI19_AERHH/19-227
Q8KE10_CHLTE/4-213
E4MEQ2_9BACT/5-219
D0PDR6_BRUSS/5-242
C6EGU1_ECOBD/5-219
Q4UPQ1_XANC8/5-220
E8UDG2_TAYEM/5-118
D1NKV3_CLOTM/5-210
D6FWT7_MYCTU/4-243
C4T0E9_YERIN/1-235
A3TKV4_9MICO/68-285
F0TAF6_METSL/5-210
E1WGV2_SALTS/5-244
D5AKI4_RHOCB/13-232
F2LSA7_BURGS/118-342
B8HZG7_CYAP4/6-208
A0L9F8_MAGSM/4-213
G2TEP6_RHORU/23-266
Q74GY7_GEOSL/5-221
Q24Q43_DESHY/12-199
E6G3T7_ENTFL/15-233
F9TWD6_MARPU/13-194
D1D2L6_NEIGO/5-220
E1FCZ7_9THEO/5-210
Q5GYY5_XANOR/4-222
G9XND1_DESHA/10-246
H8Z8J8_9GAMM/45-227
C5TAU4_ACIDE/1-235
D7DPL3_METS0/4-169
E2L1H3_BORBG/4-216
Q52191_ENTFL/23-169
A7KFM3_KLEPN/117-365
E1SY74_THESX/4-253
F0L1G4_YERE3/123-354
G5W3B2_ECOLX/3-179
A7TUK1_AGGAC/13-236
Q72A98_DESVH/3-238
A5D036_PELTS/7-266
B2A0V3_NATTJ/3-259
D6A0G7_9ACTO/152-349
C2NRY0_BACCE/3-229
C4B1X7_BURML/24-219
H4FCE9_9RHIZ/557-766
H1SBS8_9BURK/4-227
G6HP68_9ACTO/25-240
B1BI67_CLOPF/4-221
D0PDQ1_BRUSS/4-192
G7WBM0_DESOD/2-223
C9L0U9_9BACE/7-219
E5XZD4_9BIFI/12-188
A8ZRK2_DEIGD/4-225
E1PYC9_HELPM/5-217
H7MGR3_STRPN/38-218
E4QHM6_BORBN/9-249
D7DEZ5_CHLTD/4-219
E4QQY5_BORBG/9-219
H5XLE5_9PSEU/41-261
A9K1X1_BURML/5-219
H2GI88_CORDP/7-202
H2GSQ3_CORDP/4-238
G9G719_KLEPN/5-181
E1YP05_9BACE/8-214
F9UB32_9GAMM/4-252
Q5V7E9_HALMA/3-237
B7CZ62_BURPE/4-242
E7FMS2_9LACO/5-215
G5ZVH8_9PROT/7-191
B9BC67_9BURK/24-197
D3T6P5_THEIA/5-239
A7HBR2_ANADF/31-193
E4DGR7_PROAA/10-247
G0ANW9_BORBD/9-232
G8PPQ0_PSEUV/7-194
B5N2W9_SALET/5-219
C4I4M7_BURPE/6-185
B6BVR8_9PROT/5-219
E9A3B3_SALET/5-245
D3L376_9BACT/24-234
E1SUS6_FERBD/4-225
A8YG39_MICAE/5-267
E4CYR3_PROAA/10-247
D4RBJ3_ENTFC/6-240
E1T1P0_THESX/5-221
D5Z731_MYCTU/6-198
F0N3A9_NEIMO/6-222
H1GFH9_LISIO/2-218
Q84GR9_YEREN/123-354
E2UX20_MYCTU/313-526
D4XQY1_ACIHA/5-220
I0U8G4_BACTR/4-194
C7WUT2_ENTFL/5-237
G4C2N2_SALIN/5-219
H5ANN3_ECOLX/5-182
Q21MD9_SACD2/4-218
Q3AWV9_SYNS9/5-244
H8DU76_9ENTR/112-300
E8A7A1_SALMO/5-244
Q7X3C4_9BACT/4-216
D4RCD1_ENTFC/11-250
F9RWK7_9VIBR/25-234
C1BDL7_RHOOB/5-221
E2MSS4_FRANO/9-204
G0APJ9_BORBD/9-223
E9VLW7_ECOLX/10-227
D3S899_METSF/245-430
B0K8H4_THEP3/5-221
F6BDZ1_METIK/4-213
A3JDG1_9ALTE/14-220
D2DXQ8_9BACT/80-276
C9L8S3_RUMHA/6-195
F2LHI4_BURGS/24-202
D4JWQ3_9FIRM/5-222
I0E800_HELPX/5-217
F9BMS2_VIBCL/5-219
A9CI95_AGRT5/4-179
A3Y006_9VIBR/5-221
F6BBK8_METIK/3-252
E4D2J8_PROAA/53-270
C4LGJ2_CORK4/44-265
E0U806_CYAP2/3-202
F0SV18_SYNGF/29-231
E6MYL0_NEIMH/151-234
F3QHN2_9BURK/7-185
F7VDJ8_9PROT/6-242
A6EY78_9ALTE/4-219
C2JSZ1_LACRH/5-227
B2VB64_ERWT9/112-302
D2UD02_XANAP/5-218
F3DLD7_9PSED/4-184
A3SKT6_9RHOB/13-232
F5MCV0_ECOLX/5-219
Q5NNK5_ZYMMO/3-162
COBQ_VIBFM/7-242
G4EWA1_BACIU/19-228
G4B3Q6_AGGAC/4-177
H3SL09_9BACL/5-221
C6REG7_9PROT/5-230
D1JX01_9BACE/29-223
C0RAS8_BORBG/9-221
H7EI69_9SPIO/378-611
B3JM85_9BACE/10-214
F0Q0A8_ACIAP/5-221
C4KXX2_BURPE/7-188
H5G5Z7_ECOLX/19-264
B6W516_9BACE/8-214
D5EHD3_AMICL/4-219
B0TLH4_SHEHH/3-185
D8E345_ECOLX/5-219
E4AB16_PROAA/16-240
E6E333_PROAA/53-270
D2J7E2_STAAU/30-249
D5EUW3_PRER2/5-221
F8Z0F6_VIBCL/25-234
D4LPV2_9FIRM/4-226
G5XS28_ECOLX/4-173
H8K9Y8_RICAC/4-173
C1FB22_BORBG/9-222
D0H3S6_VIBCL/5-219
B1YN25_BURA4/4-226
D4L499_9FIRM/14-237
F8AMX2_METOI/3-202
H5RVY5_9NOCA/54-274
C5NEA1_BURML/5-221
A6FE31_9GAMM/5-238
D1JNS7_9BACE/8-246
B0KSX5_PSEPG/3-159
H1HEY8_FUSNU/134-325
E4IBP1_ENTFC/18-241
G7ELG9_9GAMM/5-218
A9WRN8_RENSM/40-257
G8LY61_CLOCD/5-210
H0ME25_SALMO/8-198
B6AMA9_9BACT/28-238
H8HL84_MYCTU/7-222
C0FU39_9FIRM/13-217
Q13ZT4_BURXL/9-179
B5GMT9_STRCL/177-390
YLXH_BACSU/34-243
E8N868_MICTS/4-225
G9TZD7_SALMO/5-219
E1IFS8_9CHLR/5-222
A1JRB7_YERE8/5-219
C8XJ07_NAKMY/7-199
F5Y545_RAMTT/4-128
C0VVE1_9CORY/4-239
F0GJR6_9BURK/12-64
COBQ_BURMA/1-236
A6X7N4_OCHA4/5-187
A8FXB3_SHESH/3-185
D4IGQ0_ERWAE/3-180
Q2J500_FRASC/136-329
H1ZPS3_CHLT4/4-220
I0FEP9_9SPIO/9-243
A3WMQ5_9GAMM/4-224
Q6J168_EDWIC/4-222
E4HHA3_PROAA/1-145
C1FBA0_BORBG/9-221
Q7X3M0_PSEPU/122-332
C0F9W6_9RICK/5-233
C4WEA9_9RHIZ/5-240
D8FVX6_9CYAN/5-210
D3DB24_9ACTO/4-270
C4ZL43_THASP/5-221
E3G1X6_ENTCS/8-198
D1FD60_9RHIZ/5-217
Q83N55_TROW8/45-262
E4S013_BORBJ/9-222
B9LRL3_HALLT/4-182
B0TBY1_HELMI/5-212
F7SBM6_9PROT/15-205
G5GAM5_9BACT/12-217
F6AAR5_PSEF1/3-183
F3ZNE6_9BACE/8-216
D6Z2A7_DESAT/2-239
E9SG11_RUMAL/6-230
A4XT49_PSEMY/9-191
Q8TIB3_METAC/3-247
H7GD97_PROAA/19-243
B2EBC1_BIFAN/28-244
F3HQ87_PSEYM/1-219
F9AEN4_VIBCL/5-219
D4WX14_BACOV/15-222
C3WE39_FUSMR/6-240
D4MGQ8_9ENTE/23-245
G4DJ88_9GAMM/6-193
Q829A3_STRAW/94-311
F1YNG6_9ACTO/47-264
C7X4D9_9PORP/103-310
D7ERE2_MYCTU/67-284
C7CR65_ENTFL/5-221
Q9AL20_ENTFL/37-259
G1ZHQ8_ECOLX/7-170
F7V9X9_9PROT/10-200
Q52325_9ZZZZ/4-221
F0MQK0_NEIMM/6-222
A9AAX0_METM6/2-228
A4JR09_BURVG/7-200
A0Y194_9GAMM/4-224
Q1D727_MYXXD/18-221
A5EY79_DICNV/5-218
G5Y6M1_ECOLX/3-179
E9ZR03_MYCTU/57-276
D4KQY7_9FIRM/5-210
G7WP21_METH6/4-253
F1Z380_9SPHN/4-194
A0QTQ5_MYCS2/5-220
H3ZEL7_9ALTE/5-221
H7VMU9_CAMCO/26-233
G0ADV8_COLFT/5-219
D9PDR4_ACTPL/14-237
B0VFD2_CLOAI/5-221
Q1VEQ2_VIBAL/4-223
C5BS97_TERTT/4-214
A3Q8R9_MYCSJ/75-293
G6AL32_LACRH/5-212
D2Y9U8_VIBMI/111-354
C2KH87_LEUMC/5-231
Q3ZU34_ECOLX/3-179
B5MRY2_SALET/8-198
E6QCF2_9ZZZZ/6-180
A7K7G5_COMTE/4-216
E4ED58_PROAA/26-250
E4ICC1_ENTFC/37-259
Q181S6_CLOD6/5-221
Q1J3K5_DEIGD/4-213
D1RL71_LEGLO/9-222
F6IFB4_9SPHN/4-219
G6IH62_9DELT/4-234
E8YG59_9BURK/5-219
H3SJ91_9BACL/26-264
B8FRP9_DESHD/2-231
F4GGB2_ALIDK/3-182
A7FZI2_CLOB1/4-222
D4JTS2_9FIRM/5-226
F5BPP4_SALDU/5-229
F9IA50_ACIBA/5-255
B6WQM3_9DELT/381-614
C3PGG4_CORA7/39-256
Y578_METJA/10-263
E0SVR5_STRZA/38-219
F5R912_9RHOO/5-219
C2DGZ6_ENTFL/12-236
Q82TQ0_NITEU/5-218
I0EVZ6_HELPX/30-238
F1TKB5_PROAA/56-275
H6M1F3_FRATU/26-200
Q74BE4_GEOSL/3-237
H0A0X4_9PROT/5-218
B7K3I0_CYAP8/5-261
E1JPG9_9LACO/5-216
G5IHX3_9CLOT/8-235
E5BH93_9FUSO/4-190
F1TH30_9CLOT/5-232
B1R623_CLOPF/41-223
B0KTU3_PSEPG/5-218
E2YQJ2_ENTFL/12-236
C9BR56_ENTFC/18-241
C8W3Q9_DESAS/6-243
E4CNB9_PROAA/1-173
D4IN63_9BACT/8-212
Q49UG1_STAS1/4-227
Q0B017_SYNWW/11-216
G7UKD4_PANAN/8-228
F1WZ73_MORCA/4-223
A1VX55_POLNA/5-198
H4UD68_ECOLX/112-351
E3XWQ7_SHIFL/117-365
E1QFJ2_DESB2/13-201
D4TZK1_9ACTO/21-241
Q1YDF8_MOBAS/44-215
Q5HXA0_CAMJR/26-234
E2T5D6_9RALS/3-180
F4LKX4_TREBD/29-239
Q87YC7_PSESM/5-218
Q8EQW1_OCEIH/23-232
H8BD80_CAMJU/5-231
C9V0M3_BRUAO/120-352
D6Z5E9_DESAT/11-235
D0SGM2_ACIJO/4-177
Q1WT86_LACS1/5-216
C3NML5_SULIN/3-186
F5J2Y3_9PORP/8-214
F4DDJ3_AERVB/21-229
A1V3Z3_BURMS/7-188
C7BYC4_HELPB/6-233
F7TPA8_BRELA/50-266
C9Z6K2_STRSW/12-282
B8J4M8_DESDA/27-236
E2M9U0_PSEUB/10-219
B5RKQ1_KLEP3/111-327
D4GA78_TREPC/5-218
F0DLF8_9FIRM/10-199
G0A2P8_METMM/4-195
E6RRR7_PSEU9/5-218
F3YZL3_DESAF/22-207
F3FKY8_PSESX/4-224
B1Z604_BURA4/5-185
Q65JK7_BACLD/30-239
G7CYY6_AERSA/19-227
Q9S0Z9_ECOLX/3-182
H4F626_9RHIZ/123-359
COBQ_GLOVI/4-240
B5CY62_9BACE/8-213
C3EBW9_BACTU/5-221
H2HB95_CORDP/4-201
D3KIZ4_LISMN/5-221
A0Q521_FRATN/9-204
E8BMN6_SALMO/5-219
H1X170_LEUCI/5-219
Q93ME6_CLOPE/4-221
B8J428_DESDA/26-261
G7VFS3_9CREN/7-198
F7JB55_9FIRM/1-222
F9Z5Q4_ODOSD/7-219
H6VZJ1_KLEPN/5-229
E0SEA7_DICD3/32-298
C6BT69_DESAD/5-202
B1Y178_LEPCP/4-227
Q0A748_ALHEH/5-218
F8AF67_PYRYC/5-205
E6STI7_BACT6/5-221
C6HY16_9BACT/16-203
F1TM80_PROAA/10-247
F4LW11_TEPAE/5-211
F2KQF9_ARCVS/6-196
E8UFE4_TAYEM/5-221
H8FXV5_RHOMO/3-168
Q1QGT3_NITHX/3-176
COBB_BRUO2/4-192
A0LI22_SYNFM/73-282
E0RMS6_PAEP6/5-210
A0LJ25_SYNFM/7-198
D6JZL3_9ACTO/51-253
C0RS12_BORBG/9-217
Q9L9M9_BORBG/9-233
B8KDT6_VIBPA/5-221
C9VJ63_9RHIZ/8-227
F0QVD1_VULM7/16-255
A1W982_ACISJ/3-181
A5EU56_BRASB/127-363
H1UTN2_ACEPA/13-191
F0H8B2_9BACT/12-217
E4G4F5_PROAA/5-169
H0A8M7_9PROT/5-240
G4KY08_OSCVS/4-227
H8JT67_VIBCL/21-230
Q9X117_THEMA/4-256
H3BV51_HUMAN/17-50
C0RC02_9SPIO/4-216
E4AR63_PROAA/16-96
E4MP08_CAPOC/5-221
B9M7V7_GEOSF/277-511
H0EB61_9ACTN/23-255
H0H7E5_RHIRD/4-180
G5F2A3_9ACTN/18-234
Q4HP47_CAMUP/4-182
C1DNE2_AZOVD/5-221
E5VVQ5_9FIRM/5-35
C0R7Z5_BORBG/9-221
F6D1W7_METSW/2-228
B4WUL4_9SYNE/3-220
D3NTR0_AZOS1/3-179
D0IKX1_9VIBR/5-219
D4Z1W6_SPHJU/4-241
A0K9L9_BURCH/23-256
E4BTV0_PROAA/16-240
D4J494_9FIRM/1-97
D1D058_9RHIZ/5-217
B5ZA99_HELPG/5-217
F0L258_AGRSH/477-604
H7FBG6_9CLOT/5-210
F0LPV4_VIBFN/5-219
C9BQW0_ENTFC/9-229
Q4JN40_9BACT/4-192
G7BXZ1_VIBCL/21-230
G8PKM5_PSEUV/1-230
E3H8M1_ILYPC/5-243
H3WJ93_STAEP/4-227
E6TQA1_MYCSR/4-166
D0E030_9LACO/5-221
H1SI52_9BURK/5-219
Q2SL85_HAHCH/5-218
D3RWD3_ALLVD/5-176
C0AJF9_BORBG/1-104
COBB_RHOCB/8-198
C7JJ65_ACEP3/7-174
Q5XYG9_BORGA/1-190
D7V6K5_9LACO/5-233
F2GL85_MYCTU/6-198
H5L3Z5_ECOLX/5-219
Q63VV8_BURPS/4-262
Q3AUX9_SYNS9/7-211
H2CJV1_9LEPT/55-256
F8J9B9_HYPSM/94-361
F4HK10_PYRSN/3-218
D7W953_9CORY/33-253
F9NSK4_PROAA/53-270
A9VTL6_BACWK/5-221
A4YGE8_METS5/7-196
G0LYM7_LACPE/11-252
A6KY68_BACV8/19-227
Q0REG7_FRAAA/1-47
Q2LEW2_9ACTO/5-237
F4G0Y1_METCR/3-140
B9CAN5_9BURK/4-173
E6W561_DESIS/12-215
B9JPH1_AGRRK/130-365
COBQ_METB6/3-239
D4K2I5_9FIRM/6-229
H0T1M0_9BRAD/4-174
COBB_PSEAE/9-182
E5UZC4_9BACE/7-219
D5P663_9MYCO/6-220
F4ATL5_GLAS4/4-224
B3PE69_CELJU/4-271
D4S8V5_9FIRM/5-242
E1T1W4_THESX/24-230
E1SNL1_FERBD/3-161
A8LLQ7_DINSH/9-192
Q040U2_LACGA/5-221
Q2FUE8_METHJ/2-229
A6WQF8_SHEB8/4-226
H8WKN3_CHLTH/4-220
A9DBR6_9RHIZ/4-191
C0CHK2_9FIRM/2-236
E1L6T4_9FIRM/5-205
C1DN44_AZOVD/14-221
B0GYE3_YERPE/93-324
F9VZG1_9ACTO/5-220
E8GT06_SALMO/5-244
D4E9W6_SEROD/142-332
B1J6I8_PSEPW/4-230
Q8PZ10_METMA/4-237
H7PIP0_STRPN/38-218
G4DBC9_9GAMM/6-228
F5ZRG7_SALTU/8-198
D5HG98_9FIRM/5-210
B8CVV4_SHEPW/5-221
E3C765_9LACO/4-162
E1QI89_DESB2/2-225
A4KQ21_FRATU/9-176
A4CVM0_SYNPV/3-191
H8Z7L6_9GAMM/5-223
Q0SL91_BORAP/9-222
H2ERQ6_VIBFI/126-374
B2PPG3_ECO57/5-219
Q5XYF8_BORGA/9-222
A1V5X2_BURMS/45-281
G2MXK2_9THEO/4-253
B3ZQF4_BACCE/39-255
F0YXC4_9CLOT/6-200
E3IEZ7_GEOS0/7-245
E1CV74_VIBPA/8-247
Q21G09_SACD2/4-174
E8N449_ANATU/5-220
A3ZVN4_9PLAN/1-97
D6E4B9_9FIRM/5-228
H4KHC0_ECOLX/111-322
G2SMG2_LACRR/5-221
D8IUK8_HERSS/5-219
E6K8Q4_9BACT/1-236
A1BCT6_CHLPD/17-242
F8NB30_9BACT/32-248
C7WF69_ENTFL/5-221
C9V6F7_BRUNE/5-217
B8L3G6_9GAMM/4-177
E2CRU9_9RHOB/4-179
B9LWL8_HALLT/4-234
Q143C8_BURXL/5-219
G7FHX4_9GAMM/4-245
C7QSZ4_CYAP0/4-241
A1VXE8_CAMJJ/26-234
H9AXX9_ECOLX/5-181
A6BC55_VIBPA/5-105
E6S7X6_INTC7/14-235
Q2STD9_BURTA/5-221
H5DHT5_ECOLX/5-219
G9F3E3_CLOSG/4-177
F0HCI2_9FIRM/6-240
F2HTJ5_BRUMM/8-227
G1UV36_9DELT/5-221
Q573V2_9BACT/112-343
Q82FE4_STRAW/83-300
F2IDX7_FLUTR/5-220
E6E562_PROAA/26-250
Q3AMC7_SYNSC/7-212
E8W346_STRFA/5-242
D5XP92_MYCTU/87-306
D3UJ59_HELM1/25-239
G8U1H4_9FIRM/34-243
A8YCL0_MICAE/5-210
Q8TVZ9_METKA/7-228
D4LRE8_9FIRM/4-226
E4BUV7_PROAA/26-250
F8W061_HUMAN/18-133
COBQ_METAC/6-241
D8GTZ6_CLOLD/3-244
E1L4R2_9FIRM/5-221
B8EGK8_BORBG/9-222
H0PRX1_9RHOO/13-195
H0IE79_9MYCO/7-222
B5P979_SALET/5-181
Q3LA09_RHOE4/19-247
D8C0R0_ECOLX/1-117
Q21BJ0_RHOPB/577-764
B4EFY8_BURCJ/6-185
Q72A94_DESVH/4-238
A5J5N6_BURML/5-221
C3JM31_RHOER/1-195
E3D7P8_GARV3/52-273
B7AB25_THEAQ/6-194
C3XDE1_9HELI/22-239
Q0SN78_BORAP/4-216
A3M115_ACIBT/5-255
D1CAT2_SPHTD/5-221
A2P592_VIBCL/5-221
G9C9Z0_COMTE/110-229
F2M3X6_LACAR/5-252
E5C3X9_9BACE/8-216
H8EQ96_CLOTM/5-221
C9A489_ENTGA/5-221
E2CRP1_9RHOB/7-219
E0NQ31_9BACT/40-95
H1CZ53_9FIRM/9-196
E8N944_MICTS/46-267
F4ULM2_ECOLX/5-219
A0Z0P3_9GAMM/4-232
F6BFU5_THEXL/21-238
D1JCV1_9ARCH/5-229
A7M3R3_BACOV/5-219
F3KN56_9ARCH/6-194
D9PXY4_METTM/2-228
D0J698_COMT2/13-193
B3WTT7_ECOLX/3-182
A9VB43_MONBE/54-292
F3X1F4_9SPHN/90-325
E1XWF9_LEGPN/5-218
H6KQS8_TREPM/42-252
B8ZL64_STRPJ/38-218
E2TLV2_MYCTU/36-253
H8GGZ1_METAL/5-218
B1FMW0_9BURK/13-247
D4LA99_RUMC1/5-221
F2PCK6_PHOMO/110-353
G7U591_PROAA/7-198
C6BUT6_DESAD/5-221
A3EQH1_9BACT/5-222
Q2CGQ0_9RHOB/110-386
A2VW98_9BURK/134-265
B1MAF3_MYCA9/12-233
D7DT90_METV3/4-285
A6UH66_SINMW/137-375
A4NTE9_HAEIF/13-236
A8FZR2_SHESH/22-268
G2JVR1_LISMN/5-221
H1WXW2_LEUCI/1-199
G5W1S5_ECOLX/5-219
C3QUG7_9BACE/4-180
Q04NE6_LEPBJ/13-199
H3BMW1_HUMAN/17-51
A4Z381_BRASO/2-174
Q47HX0_DECAR/4-173
A2W4C9_9BURK/5-186
F2NFF0_DESAR/18-208
H0PHK3_9SYNC/5-210
G6FIT9_9EURY/4-257
COBB_METTH/3-193
A7A8I0_BIFAD/28-244
Q66NE8_BORBG/9-225
D1WBN0_9LACO/5-225
B9CEQ5_9BURK/3-180
G8PA00_LACLC/4-228
A4SHP0_AERS4/3-183
B0BCL9_CHLT2/4-131
G6G4U4_9FIRM/2-223
G1V4N9_9DELT/441-496
B8HZQ4_CYAP4/4-178
B8HKA2_CYAP4/7-244
C7QU27_CYAP0/5-230
H8L526_FRAAD/7-188
H7Z5N1_CAMJU/26-234
F8KUJ2_HELBC/3-187
A6FRC1_9RHOB/5-187
C0M6R4_STRE4/5-227
COBQ_VIBPA/8-247
E4LLU9_9FIRM/5-242
C9RDY5_METVM/3-202
E8TRR9_ALIDB/35-250
G0ANQ3_BORBD/2-128
B4EBR0_BURCJ/1-214
C1I2U1_9CLOT/6-156
H4FMN5_ECOLX/5-219
B6BFD5_9RHOB/114-346
B8GB20_CHLAD/5-210
Q97H68_CLOAB/27-235
B7BC21_9PORP/5-191
D8MJZ5_ERWBE/114-353
F8I0L2_WEIKK/5-224
A3MMM7_BURM7/5-219
H8K1F0_VIBCL/5-240
E2YGC7_ENTFL/5-223
A3TS70_9MICO/7-199
G6IGE3_9DELT/69-280
G5FUB8_9PSED/4-224
F8H2R5_PSEUT/4-239
G8MPB4_9BURK/84-327
H1CQB4_CLOPF/6-244
A5XPI9_BURML/7-188
C5AWA0_METEA/7-197
A9M9E2_BRUC2/8-227
D7VZS1_9FLAO/21-208
C2DGQ4_ENTFL/5-232
F4HK84_PYRSN/3-262
B4RCZ8_PHEZH/12-230
E6CLC6_PROAA/5-169
Q7WRE9_BORBR/13-229
C7WM73_ENTFL/12-236
A1F0G7_VIBCL/5-240
F1TNH9_PROAA/5-169
Q3ACJ6_CARHZ/11-205
G4KYK0_OSCVS/8-252
C9NQ32_9VIBR/109-348
D5W143_CLOB2/3-244
Q0GL43_LACRE/6-242
H1KMH0_METEX/140-379
H1K0P8_9MYCO/4-241
A8EC82_BURPE/4-221
G8M5T1_9BURK/5-219
A2CI65_CHLAT/19-225
F6DQ43_DESRL/358-559
F6EI34_AMYSD/63-280
B8EGV4_BORBG/9-245
E3FT51_STIAD/128-319
C8XE87_NAKMY/47-264
E2UPE8_MYCTU/313-526
Q9KJI9_DESGI/1-209
H4Z5L9_ECOLX/5-181
G2LQR7_9XANT/332-568
E8RFB6_DESPD/5-242
C7CW96_ENTFL/5-237
D1CYP3_9RHIZ/4-192
C9X1U5_NEIM8/5-220
Q07JJ2_RHOP5/4-175
H8GRJ9_METAL/3-180
F2CN79_STRSA/5-241
D0TYL9_9BACE/8-213
Q9EUN6_CORGT/3-168
Q3Z8K5_DEHE1/4-222
C8PT43_9SPIO/4-187
F1YID8_9ACTO/5-239
F0ECY0_9PSED/1-118
G2KU07_LACSM/5-221
COBQ_SYNPW/1-239
F6DJX0_DESRL/7-244
E7W4G9_SALMO/5-244
D3T1G5_NATMM/4-235
B1HVB9_LYSSC/5-211
E0UCF7_CYAP2/4-240
E7VKR7_SALMO/5-244
B8DQ91_DESVM/9-219
E8BLK6_SALMO/8-198
E8PQZ1_THESS/10-215
C7UG08_ENTFL/5-221
D8BMX5_ECOLX/3-179
F9ZT35_ACICS/5-218
D0DDW4_9RHOB/126-358
F3I5J0_PSESF/4-239
E8RH99_DESPD/8-244
A3EIP9_VIBCL/5-240
H5SSR7_9BACT/4-219
G9WY96_9FIRM/29-238
A4Z3D5_BRASO/575-742
G6ZGM0_VIBCL/25-234
O03951_BPN15/109-340
A0YQM7_LYNSP/5-211
H1IFL5_9FIRM/5-221
E2U9V3_MYCTU/67-284
D7HAB9_VIBCL/43-252
B1P7W6_ECOLX/109-340
H1UIZ3_ACEPA/2-113
E4EU56_PROAA/16-240
D9ZEB7_9ZZZZ/6-229
P72022_METTE/1-217
A6BE31_9FIRM/5-210
B3ABE9_ECO57/109-340
G2D7T9_ECOLX/112-351
E1VJR9_9GAMM/9-218
F8ICV0_ALIAT/7-159
B1MN92_MYCA9/56-274
G4RP28_THETK/7-183
G8S9L9_ACTS5/122-300
B7RSE7_9RHOB/120-360
F0LZ41_VIBFN/111-354
B9R5S5_9RHOB/7-219
Q1YYC6_PHOPR/8-245
A8FJL9_CAMJ8/26-234
D0CHF6_9SYNE/9-248
D2PEZ3_SULID/3-225
H1WBV2_9CYAN/3-192
H2C418_9CREN/4-194
E3H8V4_ILYPC/3-247
B6EJB5_ALISL/4-223
E6NHU4_HELPK/6-234
Q057M3_BUCCC/5-219
A3MSZ9_PYRCJ/7-222
F9BQ89_VIBCL/5-221
F8H268_PSEUT/4-227
B5UQR9_BACCE/5-221
Q6VPQ6_AERHY/5-221
F4BPC5_CARS1/5-211
E6KPI5_9ACTO/35-252
D4XU25_ACIHA/4-172
E5US88_9BACE/5-219
H6NS75_9BACL/5-230
H4XEZ8_ECOLX/112-351
G0WKQ0_LACLL/4-231
F7QB70_9GAMM/5-221
C7LVY8_DESBD/5-194
F2V954_MYCTU/87-306
Q2MEU8_BORBO/5-175
B8EFX7_SHEB2/4-183
A5WR38_MYCTF/322-535
B2T0U6_BURPP/13-183
F8KG94_LACRE/17-245
G4IMN6_9RHIZ/11-202
B8CKP9_SHEPW/3-186
E5ZK29_CAMJU/5-231
F0KDX0_CLOAE/4-192
G6R0C5_STRPN/38-218
F7ME85_9FUSO/12-257
F8N989_9BACT/23-208
E2VQ81_MYCTU/4-243
Q72AX7_DESVH/9-219
Q4W1T1_PSEAI/6-135
F9V3J1_MYCBO/67-284
COBQ_PSEA8/8-243
I0RB30_9FIRM/5-242
A6L4Y3_BACV8/5-191
E5CP27_STAHO/4-227
F6G7W8_RALS8/6-185
B7QZK7_9EURY/3-262
E6AUP9_ECOLX/5-219
F1ZSH9_THEET/24-230
I0BVH7_9BACL/5-221
D1W0E1_9BACT/13-221
D7GW86_9FIRM/5-210
A9WXD5_BRUSI/120-352
G7LLK7_9ENTR/19-209
H0P1U1_9SYNC/3-163
Q89YA4_BRAJA/3-179
G5G498_HAEAP/13-236
C8UQD7_ECO1A/117-365
A3MZR9_ACTP2/146-326
MIND_BUCAI/5-219
F3JXP2_PSESZ/4-229
B1Z9Z8_METPB/7-197
C3WAR8_FUSMR/3-245
G5LAT9_SALET/8-37
B7RNG4_9RHOB/6-181
H5WPE6_9BURK/4-227
Q2WAM9_MAGSA/36-273
A8U393_9PROT/12-203
F3LG07_9GAMM/8-217
B5W8M8_SPIMA/5-255
E8UUD4_THEBF/5-210
H8FNM6_RHOMO/6-220
G2FF01_9GAMM/4-174
G2HS34_9PROT/9-246
G5H265_9FIRM/5-210
G6AV05_9BACT/5-219
F4B9N8_ACIHW/1-217
G0A4Z0_METMM/5-218
A4G6H9_HERAR/4-222
E8ZPJ3_CLOB0/3-250
E4VM03_9HELI/18-202
E5UE06_ALCXX/5-219
O50825_BORBU/9-222
G5LAS5_SALET/12-251
D7UMU7_LISMN/26-250
Q18DF1_HALWD/10-259
C6DX56_MYCTK/322-535
E8WWM8_ACISM/19-239
A3GIJ8_VIBCL/113-356
F6C1Q1_SINMB/138-376
G9R7D7_9FIRM/5-205
D2ZWN9_NEIMU/10-225
F3XRP8_9FLAO/7-246
G9WHQ7_9LACT/6-228
Q50EG9_LACRE/4-197
G2G685_9ACTO/134-312
G1UUC5_9DELT/19-219
F8AAJ3_THEID/10-198
F0SZ31_SYNGF/5-239
F3GGU1_PSESJ/4-187
H7W1M8_CAMCO/5-117
G7CIN6_MYCTH/48-266
B0R9Q9_HALS3/4-239
B6ATA8_9RHOB/13-232
E4REQ0_PSEPB/5-218
F1TQF7_PROAA/16-240
F9DAR1_9BACT/8-217
D3G2B0_ZYMMO/4-177
COBQ_CLONN/6-239
Q1M8W1_RHIL3/120-352
Q2RPL4_RHORT/4-156
Q9RZG2_DEIRA/4-179
Q6N821_RHOPA/19-209
E8SRY4_NEIGO/4-215
H7W1E6_CAMCO/5-231
Q9S6U9_STRPN/38-219
F2JWI1_MARM1/5-180
H0HKY5_9RHIZ/8-227
G2DAT1_9GAMM/40-249
Q63U43_BURPS/7-188
I1AJ68_PSEAI/3-180
E5X8C7_9ACTN/6-229
B8F0G8_THASP/3-183
C6R1Y9_9MICC/34-251
C7MNK6_CRYCD/36-156
E4HVR3_PROAA/138-296
F3Z2C0_DESAF/3-251
F3K706_PSESZ/5-161
F4BDE0_FRACF/10-223
Q9EU27_COREQ/2-204
A4IRD4_GEOTN/5-212
B8HIU6_ARTCA/415-635
Q1Q1R5_9BACT/502-849
B9TL97_RICCO/17-221
A6BQT9_YERPE/5-219
D8JVH7_HYPDA/5-176
G0VQU1_MEGEL/13-205
H1L142_9EURY/4-212
D4RPL1_ENTFC/5-223
B0VQ76_ACIBS/4-170
B8I3R8_CLOCE/5-221
G1UWK9_9DELT/7-217
H7SV15_CAMCO/26-233
A3GNA1_VIBCL/43-252
I0V7U7_9PSEU/4-231
F0EPX9_ENTCA/6-227
A9QYV3_YERPG/5-219
Q0BW95_GRABC/41-264
I0X7N8_9SPIO/38-242
Q9LB16_VIBPA/25-234
B1MA02_METRJ/4-179
B5CNE9_9FIRM/28-244
B8CNR9_SHEPW/5-218
I0EUN8_9HELI/3-187
H1FXU6_9HELI/27-235
A5ZVE1_9FIRM/7-228
C1FBS0_BORBG/9-222
E9XV79_ECOLX/5-186
F2F3D7_SOLSS/34-240
C6L9T0_9FIRM/11-200
G2MW31_9THEO/5-238
Q3RI98_XYLFA/14-229
F5RPW2_9FIRM/37-244
E4EM94_PROAA/1-173
A5VW43_BRUO2/120-352
A4JTT1_BURVG/84-327
B8HJ97_ARTCA/22-245
A6WH07_KINRD/15-244
A0B450_BURCH/6-185
C7VSU8_ENTFL/5-221
A1S7Y0_SHEAM/23-232
C9Y5R8_CROTZ/10-166
E6K9E8_9BACT/12-217
F9MP54_9FIRM/5-206
E8ZRW8_CLOB0/5-210
E8DR98_SALMO/8-198
E1YCD1_9DELT/2-228
E1Q1U1_HELPM/3-194
O29869_ARCFU/3-222
Q7PAJ3_RICSI/4-220
G4DNP8_9GAMM/4-273
E4NT63_HALBP/18-280
E4ET89_PROAA/1-173
B1QH36_CLOBO/5-210
F9S019_9VIBR/5-219
E8X7Y8_ACISM/3-167
C7RVT7_ACCPU/4-225
D3ST51_NATMM/7-205
Q3IYH6_RHOS4/13-232
A9DYY6_9RHOB/1-211
E5VVQ4_9FIRM/1-183
C3QLR7_9BACE/8-213
H7ZWT6_CAMJU/26-233
E5VNC7_9FIRM/5-221
H7XJ36_CAMJU/5-231
C6KVG3_9BACT/3-181
F9NLW1_PROAA/63-280
H7R6A9_CAMCO/5-231
F4A8R8_CLOBO/6-239
A1T0Z8_PSYIN/5-221
F3I5I6_PSESF/10-192
Q64WL5_BACFR/15-222
Q3KJ70_PSEPF/4-229
Q0F333_9PROT/4-208
G4HVP2_MYCRH/5-219
COBQ_RHILW/5-242
Q18B12_CLOD6/5-210
COBQ_ACIAD/4-252
B9QWY2_9RHOB/11-234
F3II96_PSESL/10-192
Q973A7_SULTO/3-225
Q72LR4_LEPIC/5-221
A2VLI1_MYCTU/6-198
E4DAS9_PROAA/14-238
Q221T3_RHOFD/3-230
E6K761_9BACT/5-221
G7WPW9_METH6/132-342
F3Z0U2_DESAF/10-220
H8ALM0_CAMJU/3-193
D0KCV5_PECWW/5-219
Q4UJI3_RICFE/3-183
A5D4Q7_PELTS/3-259
A6XU15_VIBCL/5-240
C2WF73_BACCE/5-221
E6EWV2_ENTFL/18-241
H1CLB6_9FIRM/29-231
H6NTW9_SALTI/5-219
B7J1T4_BORBZ/4-210
Q1QF92_NITHX/23-204
E1RH60_METP4/2-227
E8EAI1_SALMO/8-198
D5RM42_9PROT/29-239
C9CGV4_ENTFC/9-229
D7CZL5_GEOSC/25-234
E3CYG6_9BACT/6-259
E1QTT6_VULDI/5-228
B8GSS9_THISH/4-172
D8JIL7_ACISD/5-255
B5MXN7_SALET/5-244
C4G4Z5_ABIDE/46-269
F4L6J5_HALH1/5-216
A0R7R7_PELPD/4-221
G9UJN5_SALMO/5-244
A9CVD4_9GAMM/38-289
Q8RSN2_9BACT/4-216
E2MFV1_PSEUB/4-226
D1B8M6_THEAS/11-245
F2NMD5_MARHT/6-213
E5WLK4_9BACI/4-194
E8NZ76_YERPH/5-219
A8T401_9VIBR/156-353
I0FC46_9SPIO/34-241
Q3AIC1_SYNSC/3-191
E6D3C1_PROAA/53-270
F6C8P9_BIFBA/64-280
G8ATH6_AZOBR/21-235
F0SW00_SYNGF/4-255
D9TRI4_THETC/5-222
F4XTX2_9CYAN/497-674
F0NG82_SULIR/4-232
H7YAH3_CAMJU/5-231
COBB_STRSV/4-195
F0LD56_AGRSH/122-357
H7N4M3_STRPN/38-219
E1YGZ2_9DELT/8-226
C4IDJ3_CLOBU/28-235
Q577D4_BRUAB/5-217
Q0KJA0_9SPHN/135-373
E3ISC4_DESVR/8-244
F4XYH7_9CYAN/3-192
E8GG75_SALMO/5-219
E5ZFP9_CAMJU/5-231
D5HCG8_SALRM/8-216
C2JT84_LACRH/5-221
A3V010_VIBSP/5-60
G0EUH7_CUPNN/49-284
F1V442_PROAA/10-247
Q3MCX7_ANAVT/5-176
A5WY06_RHIRD/118-352
H3NIL2_9LACT/5-221
F3RFS3_LISMN/5-211
H4J1J1_ECOLX/3-182
D4T0J5_9XANT/4-246
F9EA72_STRSA/4-195
E6CQN0_PROAA/26-250
Q8VVS8_STAAU/4-235
F1VW59_9BURK/10-226
C7D8Q4_9RHOB/121-291
F7XC69_SINMM/124-353
E6WLI3_PANSA/3-179
Q9FBA7_BORHE/9-225
C4KK27_SULIK/4-214
D5VBM7_MORCR/4-223
G5I934_9CLOT/5-221
H0G2K2_RHIML/450-631
A9GQW6_9RHOB/147-407
G4GMW7_9EURY/13-227
G1V2G5_9DELT/5-221
A3SE68_9RHOB/100-373
B8F1X5_BORGR/9-225
E5YAW5_BILWA/5-233
Q18E90_HALWD/3-211
B9QRE0_9RHOB/125-361
E8M3J4_9VIBR/111-354
G0ES23_CUPNN/5-219
G6AIE5_9BACT/6-194
E8RGV1_DESPD/3-247
E3CUX2_9BACT/6-211
G8MQM5_9BURK/109-342
G0AN36_BORBD/9-225
D6XT32_BACIE/5-211
F9EP86_FUSNU/6-211
E6NEW8_HELPI/6-234
A9MDC0_BRUC2/120-352
F7UHV5_RHIRD/118-352
H6RWY1_BLASD/10-205
C0RCI8_BORBG/9-221
E7P0D4_PSESG/4-226
I1SFN3_MYCTU/322-535
D1NWE3_9BIFI/65-286
B4T1K6_SALNS/6-241
Q1Q4U4_9BACT/4-220
Q8GKZ9_BORBG/8-224
D5H4D8_SALRM/15-189
G0EF77_PYRF1/33-230
Q4ZZB2_PSEU2/4-229
B2T7A8_BURPP/10-196
C3QIE4_9BACE/10-215
D1JEL3_9ARCH/8-228
G6YXF3_9ALTE/17-212
F7XC65_SINMM/120-352
G2G3Q6_9ACTO/62-255
E1Q372_HELPP/6-234
H1USZ4_ACEPA/1-167
B6J9Q5_COXB1/118-347
C4GHI4_9NEIS/5-151
H4ZSY1_ECOLX/111-322
B1YR51_BURA4/24-195
I0ATE4_CORPS/1-198
G4IJD1_9EURY/8-246
B1I5J5_DESAP/30-238
A3INF7_9CHRO/18-187
H4XEG8_ECOLX/7-150
I0ECL8_HELPX/30-238
B0EYM3_ECOLX/4-163
A1JV33_ENTFC/18-241
D5XXI6_MYCTU/6-198
Q8TR44_METAC/2-235
G6B3D9_CLODI/5-239
F3F3U4_9PSED/3-185
F5T824_9FIRM/5-219
C2HSG4_VIBCL/5-221
Q50EF9_LACRE/6-242
Q72A93_DESVH/3-267
F0QF38_ACIBD/5-219
C8PZ37_9GAMM/5-255
D2BRF6_LACLK/4-231
F0RQV3_DEIPM/8-215
A9N8F3_COXBR/118-347
C8WP19_EGGLE/4-222
F3XUJ5_9FLAO/30-237
E9SL92_CLOSY/5-210
F0TD84_9PROT/5-149
D6X9N9_STRPR/89-306
F2LUW6_HIPMA/25-232
D9UGX1_9ACTO/83-300
F9GQ44_HAEHA/5-280
A8L753_FRASN/10-204
G9ZC40_9GAMM/5-221
Q79A39_ENTFL/37-259
D7YME0_ECOLX/5-229
G6C7Z1_9STRE/38-218
D4QNQ0_ENTFC/5-221
G2MES8_HELPX/5-232
D0GCJ7_BRUML/8-227
E4TMA7_MARTH/5-188
A3NCB0_BURP6/5-219
F3FVH2_PSESX/4-82
Q8PY79_METMA/4-261
D9TQ68_THETC/1-206
E1QD60_MYCPB/3-230
C9R9X6_AMMDK/23-231
A7GZY0_CAMC5/25-233
H8H355_DEIGI/7-229
H8IAS6_METCZ/3-238
G4L268_OSCVS/5-243
F0KDW9_CLOAE/4-238
D3E4U4_METRM/5-260
I0M724_SALET/8-198
G0HYQ7_HALHT/4-227
Q8P9F8_XANCP/60-268
A1BC51_PARDP/111-343
E4FE79_PROAA/1-173
D3LJ95_ENTFC/18-241
E6LJ10_9ENTE/24-264
A8M1Q8_SALAI/5-245
I0FF96_9SPIO/9-222
G9WR97_9FIRM/5-221
F7XS96_TREPU/5-218
A4Y196_PSEMY/5-221
C0EYW4_9FIRM/69-166
D5S365_CLODI/5-210
D5XN76_MYCTU/4-243
E1KU85_9BACT/11-220
D0AUH1_BRUAO/5-217
D8KA07_NITWC/5-218
E4F4Y3_PROAA/13-177
E6DTU6_PROAA/10-247
B7ARD7_9FIRM/6-183
B1XJ53_SYNP2/5-266
A3IEZ2_9BACI/5-211
H2J7Q0_MARPK/3-251
C7KL55_ACEPA/1-232
E4BMZ8_PROAA/10-247
D1E2N9_NEIGO/7-210
D0DD74_9RHOB/166-402
F5ZGF6_ALTSS/5-221
E6CZ32_PROAA/138-296
Q4LBQ6_PSESH/4-227
D4TJP4_9NOST/5-210
B1WW61_CYAA5/3-215
Q3RDS3_XYLFA/4-175
B3QDY6_RHOPT/19-209
C1AFW2_MYCBT/6-198
E4NUM0_HALBP/8-232
Q5X4I7_LEGPA/5-218
B6C3X1_9GAMM/1-191
G2GA70_9ACTO/152-354
A8AA76_IGNH4/21-248
A7JKB8_FRANO/10-223
E8RC95_DESPD/4-213
H7Z1M7_CAMJU/26-234
Q2P2J3_XANOM/54-262
E6XGJ4_SHEP2/3-187
D9YI03_9DELT/4-258
D3P8V4_DEFDS/3-252
B7K382_CYAP8/5-229
D0IT79_HELP1/3-187
H2GGX5_CORDP/39-256
I0U8G3_BACTR/7-245
A0LCC4_MAGSM/17-252
F7UL75_SYNYG/5-262
B7K0D1_CYAP8/5-225
Q75V44_9BRYO/69-280
A8ZP47_ACAM1/5-182
E3CYG7_9BACT/15-260
E6JYG4_PARDN/69-290
A5XYZ2_BURML/6-185
Q9AHB7_STRPN/38-218
D4IVK2_BUTFI/25-238
Q0B0C9_SYNWW/5-246
B2JBV0_NOSP7/59-221
B5D4F9_9BACE/7-219
C6PWV6_9CLOT/4-189
D1YS45_9FIRM/5-205
A7NAM1_FRATF/10-223
A1F1J7_VIBCL/113-356
B1S7M5_9BIFI/28-244
B0UR21_METS4/125-358
B2I827_XYLF2/4-175
F3EBX6_PSESL/5-218
Q0I5V0_HAES1/13-236
E8QF63_HELP7/30-238
D4TRZ9_9NOST/7-263
A4JHW9_BURVG/4-225
C0RCP6_BORBG/9-223
Q9CC29_MYCLE/36-253
Q8YXY1_NOSS1/5-262
E7W1J8_SALMO/5-244
D5ES09_PRER2/7-192
D9QQM3_ACEAZ/3-219
D4QMQ3_ENTFC/6-240
H8A2M6_CAMJU/26-234
G7BZV9_VIBCL/1-195
I0K049_9BACT/7-195
B8FGK6_DESAA/11-220
E6X0C1_NITSE/5-229
G2B846_ECOLX/5-219
A0KQY7_AERHH/5-221
A3UX95_VIBSP/1-96
F3BXU8_PROAA/3-172
Q97VX7_SULSO/4-220
D8IJV8_LACSC/8-268
Q4JYX9_STRPN/38-218
E5L755_EDWTA/109-340
G2P1G2_STRVO/67-284
G5M527_SALET/5-244
F3JKZ8_PSESX/10-219
I0KI05_STEMA/4-175
H4FDA5_9RHIZ/4-178
D0IC85_VIBHO/1-180
F2GK29_MYCTU/67-284
H9ZZV7_9CREN/24-227
B0TZZ4_FRAP2/9-177
D1YVX6_METPS/3-251
D4TUH5_9NOST/6-244
D4FBQ5_9LACO/4-226
C0SX53_BORBG/4-216
A2RPU2_HERSE/1-213
C9P3H1_VIBME/4-223
F7YH86_MESOW/6-196
G1D1N3_9VIRU/40-202
H8HJ44_MYCTU/67-284
MIND_BUCBP/5-219
C7X7V6_9PORP/10-49
A0AWI1_ARTS2/3-174
H0UR57_9BACT/4-219
F2J6Y3_POLGS/124-359
A9A6I5_METM6/4-250
E7RZC9_9BURK/5-221
E8E1C2_SALMO/5-219
H3RLP4_ERWST/109-340
F0I3T2_STRSA/10-233
F3DWS2_9PSED/5-221
A5TF69_BURML/5-219
D3ABC7_9CLOT/14-157
E0EX06_ACTPL/146-326
B4S9K3_PROA2/5-227
Q2JPH2_SYNJB/5-210
B4WVD7_9SYNE/4-49
E8W5L2_STRFA/10-255
F9TT84_9VIBR/4-223
D4MVL7_9FIRM/4-216
H2GZH4_CORDP/38-258
C9XNM6_CLODC/5-210
F9DDH9_9BACT/37-238
A9K872_BURML/7-188
H0UIW4_9BACT/8-243
C0QPB6_PERMH/26-234
F5LTT5_GARVA/52-273
A6UNZ5_METVS/2-224
Q1IDK3_PSEE4/10-190
F5KX83_PSEAI/8-243
F0G524_9BURK/5-221
Q3ALI4_SYNSC/3-171
B7HQK6_BACC7/5-210
Q8G496_BIFLO/8-170
Q3JSG5_BURP1/7-188
A5UMN1_METS3/265-458
H1HCS5_FUSNU/4-202
G4AF44_AGGAC/5-166
E2KI21_ECO57/5-219
D0S3H0_ACICA/5-220
F0S2J6_DESTD/30-264
A3IK84_9CHRO/5-261
E0U6A4_CYAP2/123-381
G3IQU6_9GAMM/5-221
C7WLR5_ENTFL/37-259
I0UFT2_BACLI/30-239
E1DNH4_VIBPA/25-227
G9S0B8_9PORP/7-219
B1JSU7_BURCC/5-221
C7XSF6_9FUSO/7-247
G4PEE1_BRUML/5-241
B8I7K4_CLOCE/29-236
B8HQG6_CYAP4/5-226
E4QH72_BORBN/9-245
F5TTR3_9ACTO/53-270
D4WX66_BACOV/5-221
F3GZT9_PSESX/5-221
F4G016_METCR/3-209
H0PJT0_9SYNC/3-194
G9AFD0_RHIFH/5-217
A5KJC4_9FIRM/1-198
F3D4L2_PROAA/1-173
I0ZGS9_HELPX/5-33
E0DYC9_9RHIZ/120-352
F2J7W9_HELP9/30-238
B9NZC5_PROMR/3-167
A0PBF0_PASPI/5-229
D7EZP4_KLEPN/7-169
G4E4H7_9GAMM/10-192
H1YXT5_9EURY/4-233
D9YG60_9DELT/7-217
H1LXS0_9FIRM/5-222
E0NCM3_NEIME/5-220
H1P320_9BACT/5-222
D0D914_9RHOB/4-243
H8H7H6_HELPX/5-232
G7TES9_9XANT/4-222
D5WH69_BURSC/16-196
C2Q456_BACCE/5-221
B0R9B3_HALS3/4-229
Q48AZ5_PSE14/64-205
G5RUG2_SALET/5-219
Q1H9Z6_9ZZZZ/108-325
A7GGN4_CLOBL/25-234
G9QJG6_9BACI/5-221
F4MD40_ECOLX/112-351
B1LC58_THESQ/4-256
G5H138_9FIRM/8-195
C0VNB7_9GAMM/4-172
A8RAU1_9FIRM/7-224
B7A7S5_THEAQ/6-212
A9MP48_SALAR/5-219
B6C616_9GAMM/5-221
Q2CHF6_9RHOB/114-346
C3WP82_9FUSO/4-202
Q72SK3_LEPIC/30-239
F8GV09_CUPNN/122-354
D9R9Z3_CLOSW/5-220
C7KQ74_ACEPA/5-217
C3QN39_9BACE/9-214
E0UNH3_CYAP2/9-237
MIND_ECO57/5-219
G8M0A6_CLOCD/3-244
H2K2R5_STRHJ/106-134
C3NMY7_SULIN/5-198
D4LTL8_9FIRM/2-237
F9BCU7_VIBCL/5-219
C5ZZH5_ECOLX/112-343
C2CST4_CORST/7-227
G0VWX3_PAEPO/6-249
C7QLD0_CYAP0/3-165
F0MYH0_NEIMP/5-220
H7C7Q7_BORBU/9-245
D0HXH8_VIBCL/4-223
G6F9M8_LACLC/4-258
H3M9V4_KLEOX/5-241
H1RVG7_COMTE/19-207
F8M474_MYCA0/6-198
C6B0Z0_RHILS/9-226
B7KRU7_METC4/5-217
G5GMV0_9FIRM/5-242
D1F0K3_BRUML/8-227
H5I2F0_ECOLX/5-219
E1Y8C3_9DELT/5-210
D3LCQ4_OENOE/10-235
G8MRB7_AGGAC/13-236
D6BF60_9FUSO/6-240
E7BGN6_NEIMW/5-220
E1NNE5_9LACO/5-221
Q1ZP13_PHOAS/5-219
H8K3Y7_RICAG/4-220
E4AVP0_PROAA/56-275
Q67N26_SYMTH/5-243
F0T5B2_CHLP6/4-220
Q1XGQ5_PSEPU/6-214
D0KM95_PECWW/4-226
A6FH74_9GAMM/5-218
H1R0I1_VIBFI/25-234
A3WNP1_9GAMM/5-221
Q5JIH4_PYRKO/22-231
F7LMM7_9BACE/23-229
G6BUC8_CLODI/5-230
Q8Y6Y7_LISMO/5-211
F0NDQ0_SULIR/5-198
G0VT46_PAEPO/30-239
C9C3U2_ENTFC/5-221
D4KRE7_9FIRM/5-210
I0ZF49_HELPX/1-205
H7G168_9LACO/6-234
E1QQ08_VULDI/4-242
F9A558_VIBCL/111-354
D5XYM9_MYCTU/7-222
C9KMZ5_9FIRM/5-210
Q9R9R1_RHIML/9-166
C0GF67_9FIRM/4-227
B7L3M9_METC4/5-236
E7PDC4_PSESG/89-337
D0W289_NEICI/21-236
O87128_PSEAI/4-224
C3BEA7_BACMY/1-210
G7QBN5_9DELT/3-260
Q3M161_ANAVT/28-209
H7RGH8_CAMCO/5-117
D9T6S5_MICAI/55-272
D4H1Y4_DENA2/1-186
F7ZDA7_ROSLO/5-244
B7R584_9EURY/3-218
H7Z8Y6_CAMJU/5-231
C6W565_DYAFD/4-220
G1V4N8_9DELT/9-200
Q7BMZ4_XANOO/54-262
H8JQ70_MYCIT/71-290
H1GTT5_9FLAO/5-221
F0LXE6_VIBFN/8-242
B8EGI4_BORBG/9-222
Q4CB31_CROWT/18-187
B3CDS5_9BACE/8-193
F9DLD2_9BACT/13-221
I0F760_9BACI/5-212
H0R599_9ACTO/12-230
D4WJB1_BACOV/5-221
A9IL18_BORPD/3-182
D6CWG6_9BACE/10-215
G4KPD0_OSCVS/5-208
G7TEU9_9XANT/29-237
C9S227_GEOSY/5-232
E6CJ80_PROAA/6-197
Q02VA2_LACLS/4-228
H7TSY4_CAMCO/5-231
C3R5H1_9BACE/8-213
A3IXJ8_9CHRO/3-164
Q0HRU4_SHESR/35-276
G7FYX5_9GAMM/114-356
Q0I2B5_HAES1/20-76
E0WFL0_9ACTO/119-290
A2PPJ3_VIBCL/23-258
C7BEJ0_9CHLO/90-296
C7JSC2_ACEPA/73-299
C7R3N9_JONDD/51-276
B9K7P8_THENN/34-241
Q1C7Z5_YERPA/5-219
Q8F549_LEPIN/4-216
G2KRJ3_MICAA/2-256
E7IBY6_ECOLX/5-219
H9L3Z2_SALCE/111-328
G9RMJ9_9ENTR/109-340
D6LN92_9RHIZ/5-242
B7R3U1_9EURY/33-215
E6LT93_9LACO/5-221
G2ZUG1_9RALS/4-175
Q7X2R3_RHIFR/4-39
G2D3W6_ECOLX/7-198
F3B937_9FIRM/5-210
H7UQ35_CAMCO/26-233
B2JBM5_NOSP7/140-295
G9SKG8_CITFR/5-219
Q7MUM2_PORGI/14-221
Q1QFX0_NITHX/5-185
E3BAR3_9MICO/158-383
C7Q1B5_CATAD/3-180
G7Q462_9DELT/22-230
A1UCR1_MYCSK/8-223
C9ZAL4_STRSW/57-274
F5VWR8_STROR/4-230
E8CNR7_SALMO/5-219
G0AL77_BORBD/34-242
COBQ_LISMF/5-241
G0A4D1_METMM/4-226
C6WTU9_METML/16-232
G6FLF2_9EURY/4-185
B1ZM78_METPB/5-177
F1Z7R1_9SPHN/4-214
Q9CCX7_MYCLE/93-312
E9SY75_COREQ/10-204
D1MAU6_ENTFL/37-259
F6AJH7_PSEF1/5-218
E4LN65_9FIRM/5-55
E6AFB0_ECOLX/5-219
H1EXV6_9ARCH/6-194
H8I701_METCZ/147-352
D8JYW5_HYPDA/5-252
H8GWP3_DEIGI/4-193
B8FXA4_DESHD/2-226
A8KZ69_FRASN/73-290
H1PQM0_9FUSO/7-204
D6Z6J3_DESAT/5-201
B6IQ81_RHOCS/5-169
F9W1P1_9ACTO/60-277
B3Q219_RHIE6/107-342
F3BJE9_PSEHA/5-221
Q9ZF15_STRGR/23-226
C8WYX1_DESRD/36-245
COBQ_KLEP7/5-240
D0RDG4_9RHIZ/5-217
BIOD_SERMA/5-215
D6IP39_ECOLX/5-219
B1JLI9_YERPY/5-219
D3L3M1_9BACT/9-260
E4JJG3_ENTFC/37-259
E4NKP5_HALBP/4-181
G4GHD3_9EURY/7-205
E2QK47_ECOLX/4-267
A1HP95_9FIRM/2-236
Q5WVX2_LEGPL/5-218
H3TEC4_PSEAE/5-221
E6TBU9_MYCSR/75-293
F5YVT5_MYCSD/77-296
C3NM57_SULIN/4-213
E1JCL9_ECOLX/5-219
F8M0T1_MYCA0/4-243
C7GCM7_9FIRM/5-229
F3KPJ4_9BURK/2-203
C3X5X1_OXAFO/5-221
G5WIB6_ECOLX/4-173
F0T7A6_METSL/3-194
D0Z8B6_EDWTE/5-239
F6F0C6_SPHCR/4-241
F8GDU4_NITSI/4-214
D6YN55_CHLT1/4-220
F0QP20_ACIBD/5-220
I0KV94_9ACTO/132-298
B5VXB9_SPIMA/113-355
G4T4I0_META2/4-221
C0RMX7_BRUMB/120-352
G4QLU9_GLANF/4-227
B9NXF6_9RHOB/126-355
Q1Z419_PHOPR/163-373
E6EVV1_ENTFL/23-266
E6E5R2_PROAA/16-240
I0HZN2_9CHLR/6-223
H3NK89_9LACT/5-240
G0Q5R9_STRGR/2-240
G8NBS9_9DEIN/1-207
F8X1U3_9PORP/8-215
B2T4W7_BURPP/4-229
A3ZAG2_9SYNE/1-239
I0SL37_STRAP/1-125
D2P324_LISM1/29-243
B6FMP1_9CLOT/4-236
Q4V100_BACCZ/8-230
D6XCQ6_9ACTO/6-242
Q4US06_XANC8/5-218
F3FAW0_9PSED/13-170
Q0W6U6_UNCMA/8-207
E3EG49_PAEPS/30-239
Q7Y3Y6_9CAUD/109-340
Q9S6U0_STRCO/1-218
E6C2P5_PROAA/1-173
F3MN58_LACHE/5-221
C7UDA5_ENTFL/37-259
H3PER1_BRUAO/120-352
C7JTH2_ACEPA/14-230
B1V582_CLOPF/6-244
H1DEA8_9PORP/8-214
F3GAZ4_PSESJ/1-173
A8S8J5_9FIRM/11-234
I0FEG7_9SPIO/9-244
G0JZB0_STEMA/4-220
H4Z688_ECOLX/111-322
G6E8A1_9SPHN/6-196
E5XY62_9BIFI/93-309
C4U9M7_YERAL/5-246
D4VJE3_9BACE/15-222
Q4K0M3_STRPN/38-218
G2J3K0_PSEUL/13-195
E4QRM2_BORBG/9-222
O26671_METTH/8-237
D0GBM2_BRUML/5-217
A6TN96_ALKMQ/8-255
A3UU04_VIBSP/25-234
C9RSV1_GEOSY/7-245
D0TRC5_9BACE/9-214
Q39KY7_BURS3/5-221
C4V499_9FIRM/43-253
C4RH46_9ACTO/3-241
Q0B5Q9_BURCM/6-185
H6N108_GORPV/5-246
C3JM17_RHOER/5-241
D4JPI5_9FIRM/4-208
C6YPR3_FRATL/26-200
G6ZBZ6_VIBCL/5-240
B2H3E4_BURPE/4-168
F7LR65_9BACE/9-193
D5PJC9_9MYCO/7-199
F3CV04_PROAA/56-275
D6LF28_9FUSO/6-240
D6DZD5_9FIRM/5-210
A1VHQ1_DESVV/5-235
Q9A7H2_CAUCR/4-237
B9KH70_ANAMF/7-222
E1R1A3_SPISS/5-210
D0Z2T3_LISDA/8-247
Q629L1_BURMA/6-185
D6KMW3_9FIRM/5-241
F3L584_9GAMM/4-211
D1AKD5_SEBTE/4-216
B2KE77_ELUMP/24-229
Q469Y1_METBF/9-233
A7G8N2_CLOBH/4-177
I0LZY5_SALET/8-198
A5Z7M1_9FIRM/5-228
G2KFS6_LISMN/5-221
D5V138_ARCNC/6-229
B4VV56_9CYAN/5-226
B7J0E2_BORBZ/4-216
Q8A5D6_BACTN/8-212
H0MER4_SALMO/5-219
Q2S0Z4_SALRD/108-283
Q3JUZ2_BURP1/99-335
B8DX97_BORAF/9-245
F8B0F0_FRADG/6-243
A8R8Y0_9FIRM/6-229
F0E3T7_9PSED/10-219
F0L4W4_AGRSH/9-226
C1I2K1_9CLOT/5-239
A5N7D0_CLOK5/31-239
F7LKY9_9BACE/5-221
A9W1I9_METEP/7-197
COBQ_DEIRA/1-240
B0SHZ1_LEPBA/4-216
D2QRA2_SPILD/71-283
D6RW75_BORVA/5-169
Q47IM4_DECAR/4-155
D4MNH7_9FIRM/5-220
E5BB18_ERWAM/14-178
D0H0P8_VIBMI/3-177
F3BRY0_PROAA/1-173
C7RW79_ACCPU/4-171
A3GXR9_VIBCL/43-252
E8PS93_YERPE/29-204
Q39Q49_GEOMG/5-221
Q52627_PARVE/115-347
B9QRP1_9RHOB/143-381
H0JDX5_9PSED/5-227
G6G9A2_9FIRM/7-231
E5BIC1_9FUSO/5-210
Q8PEB8_XANCP/20-278
A4SMW1_AERS4/5-219
F8HV88_LEUS2/5-219
Q926W7_LISMO/5-221
F9D763_9BACT/19-230
C3MB64_RHISN/9-226
G6ZKE4_VIBCL/111-354
B7QZH9_9RHOB/110-384
E9RXE1_9FIRM/5-228
D7WQA3_9BACI/5-211
F5TX61_9ACTO/4-241
B0MUI6_9BACT/10-214
G0HZ30_HALHT/101-270
G0LFI2_HALWC/9-226
Q5YMR5_NOCFA/6-198
G7FVC7_9GAMM/26-235
G5GDE2_9BACT/5-221
G2S8J2_ENTAL/5-219
B6AZ30_9RHOB/5-214
D0ARE9_ENTFC/6-240
C2M9N1_9PORP/13-250
C4G4X9_ABIDE/6-217
D6J9D8_ECOLX/5-219
E4C6R9_PROAA/5-169
C6XER4_METSD/5-218
E4CEB3_PROAA/13-178
A7V7D2_BACUN/7-212
COBQ_PSEU2/4-238
G9QYS2_9FIRM/4-248
E8MXX3_ANATU/5-145
D8N3R7_RALSL/5-221
A4MDY1_BURPE/5-219
A3GTR5_VIBCL/11-225
F5KCU6_PSEAI/4-224
D5XEU8_THEPJ/6-196
F0SW01_SYNGF/3-247
F7MKN2_CLOBO/4-180
F8B7N0_LISMM/4-195
H0J8V7_9PSED/11-192
H3SME9_9BACL/23-213
F1UPX8_PROAA/56-275
D0GL74_9FUSO/8-244
E1QAF8_HELPC/30-238
G6LDT6_STRPN/38-218
F0JJM6_DESDE/4-217
Q53WB9_THET8/3-192
G6G3K0_9FIRM/25-234
COBQ_PROMM/5-244
D7AL78_GEOSK/11-244
C0WUX3_LACBU/5-235
E3GH55_EUBLK/4-219
A7AY45_RUMGN/19-235
B8F2Q5_BORGR/9-222
E1RA55_SPISS/6-220
A5FUJ4_ACICJ/5-180
Q3S3F5_BORHE/9-225
Q1ZPE9_PHOAS/25-234
E7HSH8_ECOLX/5-219
A4A6M0_9GAMM/6-233
E8TNV4_MESCW/120-354
D1B8M5_THEAS/6-266
G4E8K3_9GAMM/6-239
E2TPX7_MYCTU/313-526
H3PBY0_BRUAO/5-217
F3G9F0_PSESJ/10-219
A3VLK3_9RHOB/110-385
C4XUM5_DESMR/7-230
A8ZU75_DESOH/4-254
H1FBR3_ECOLX/109-340
H3LPV7_KLEOX/5-219
H0HYK7_9RHIZ/432-605
D7IXT7_9BACE/7-211
G8AUN9_AZOBR/72-301
F3DPC3_9PSED/4-265
E0N4D5_9ACTO/67-286
A3NV42_BURP0/7-188
F2N1Q3_PSEU6/5-218
H7KUF4_STRPN/38-218
O93708_9CREN/6-240
E2YZF5_ENTFL/5-237
A8SPB2_9FIRM/5-210
D8ARD2_ECOLX/12-179
F0S6W4_PEDSD/10-215
B5YHU1_THEYD/5-221
E2Y4A9_ENTFL/23-245
C4T5M4_YERIN/5-219
F7UGZ7_RHIRD/2-177
C7V2Z3_ENTFL/5-221
G5DYW8_9PIPI/2-77
F5XHN4_MICPN/4-178
A6H991_9ZZZZ/4-221
D2C593_THENR/16-226
E2YYM8_ENTFL/18-241
E3PPB2_ECOH1/109-340
Q6NGM1_CORDI/1-178
Q4LCB8_9ZZZZ/4-216
D3LQH6_MICLU/4-228
Q5EP68_NEIGO/7-210
Q7N2S5_PHOLL/9-199
D4ZYU7_SPIPL/5-257
G7WQP1_METH6/4-222
B7C9H5_9FIRM/19-242
C2IS99_VIBCL/4-223
C7V704_ENTFL/5-227
D1YUU0_METPS/17-222
F9QIR9_9MYCO/60-272
B4V7E2_9ACTO/178-394
C2M519_CAPGI/5-221
F9ZUF1_ACICS/74-304
D2RYJ2_HALTV/5-183
C8TQI6_ECO26/5-219
H0JZ12_9NOCA/12-184
B2A0G8_NATTJ/36-274
Q097E2_STIAD/39-255
D5ZB27_MYCTU/87-306
C0CT16_9CLOT/5-221
D8I4Z1_AMYMU/5-194
A0Y961_9GAMM/5-221
B8GNJ5_THISH/4-225
G4AMC6_AGGAC/13-43
E3GYE2_METFV/2-220
A8EW47_ARCB4/31-241
E6LWG3_9ACTO/67-286
E0MJ60_9RHOB/8-181
F6DIM1_THETG/3-191
E1TH07_BURSG/7-178
Q8GJC7_CAMJJ/4-189
Q3JE23_NITOC/6-208
E3F5E4_KETVY/3-179
A4ED66_9ACTN/45-154
F9SDX5_VIBSP/156-366
H0HD42_RHIRD/6-196
A5E885_BRASB/5-165
E7YDH9_SALMO/5-244
A8EFH2_BURPE/53-289
H5VD95_HELBI/3-90
F9R711_9VIBR/8-242
Q3IVJ2_RHOS4/114-346
C4URD5_YERRO/9-199
Q2RJ71_MOOTA/2-223
D4MQQ5_9FIRM/6-229
F8X3M3_9PORP/8-214
H0PDN2_9SYNC/543-735
E0GIA2_ENTFL/16-234
D8S6S2_SELML/4-181
E0QZH1_ECOLX/5-219
A7AFP2_9PORP/8-246
C9U6G2_BRUAO/8-227
F2Q873_SALBN/50-269
D6SQT6_9DELT/6-227
C7L1E6_ACEPA/7-174
C6JLW5_FUSVA/6-240
C6A298_THESM/5-205
C9Z5J8_STRSW/43-252
G4DME0_9GAMM/3-159
G7WLZ3_METH6/41-277
Q0FPI1_9RHOB/17-192
B7CV61_BURPE/24-219
A5FTF9_ACICJ/130-365
H0E5F1_9ACTN/5-220
H1W884_9CYAN/5-210
I1F839_AMPQE/19-139
D4RY35_9FIRM/1-49
E2MYH5_9CORY/38-258
F4U2V6_ECOLX/14-240
D4GBR4_TREPC/4-210
A5TSY5_FUSNP/6-211
D0X6Z2_VIBHA/136-379
E4BXM8_PROAA/3-172
A5ZRX2_9FIRM/4-225
E5X287_9BACE/15-222
D4HB92_PROAS/4-241
H1CVJ0_CLOPF/41-223
F7NVD5_9GAMM/27-236
H7ZKJ7_CAMJU/5-231
D8NFI9_RALSL/6-184
F7NBZ8_XYLFA/7-169
E4AZN5_PROAA/1-173
G2MUK2_9THEO/5-221
F2J1W2_POLGS/4-173
H3ULV3_STAEP/4-227
D4DRS9_NEIEG/6-222
B1XYL4_LEPCP/5-221
D3V922_XENNA/7-197
Q1JWI0_DESAC/3-248
B5UN16_BACCE/5-210
B8I0R4_CLOCE/12-200
F6B671_DESCC/10-199
C9B8D7_ENTFC/5-221
I0RF39_MYCPH/5-198
A9C2W9_DELAS/4-224
F7UGS2_RHIRD/8-196
H8C0N8_CAMJU/5-231
COBQ_CLOBK/4-239
B6IV60_RHOCS/18-234
Q740E1_MYCPA/62-279
D1FIQ0_9RHIZ/5-242
H1ETQ5_ECOLX/5-187
G3A0K7_9RALS/4-174
B2J2P7_NOSP7/5-229
Q5V7H6_HALMA/8-225
D4R312_ENTFC/5-221
F8UHR3_9ZZZZ/3-31
D5QTD8_METTR/4-174
C3GPI7_BACTU/5-210
Q1NX01_9DELT/127-297
H7R2H9_CAMCO/26-233
F8ER70_RUNSL/3-178
E7HK75_ECOLX/5-219
A2BRQ0_PROMS/3-186
D6HJA3_9FIRM/5-222
G9VXG2_SALMO/8-198
F1X4H9_MORCA/4-223
E4LDH9_9FIRM/9-196
H3PJZ6_BRUAO/5-242
E4HWC1_PROAA/10-247
B9BSN2_9BURK/5-219
H1KAL7_9MYCO/6-220
C3AE52_BACMY/5-221
E7B6R5_YERE1/5-219
F6F6Z1_CHLPS/4-220
I0P303_SALET/18-266
D8J709_HALJB/4-186
A3D6M2_SHEB5/4-226
D7CPP5_SYNLT/145-359
F8X493_9PORP/28-215
C6WSU5_METML/7-187
F4ABR1_CLOBO/4-228
F7U816_RHIRD/4-180
G9X4G6_9FIRM/4-226
D3ICS4_9BACT/5-221
A4TSX2_YERPP/112-351
E0S4N2_BUTPB/5-219
Q83NB8_TROW8/4-222
F1V9R5_PROAA/1-173
G6H9I0_9ACTO/1-216
G0QGD5_9EURY/14-208
G7ZFG0_AZOL4/13-188
D0WVN0_VIBAL/25-234
F7XPQ5_METZD/6-204
C2YG04_BACCE/5-210
G7TYK1_CORPS/38-258
Q83AH3_COXBU/5-220
Q8YVE5_NOSS1/5-228
H5JGF7_ECOLX/5-219
E4QRI2_BORBG/9-222
A6WUL4_SHEB8/4-159
D6L8L5_9FUSO/7-247
E3PZQ5_YEREN/5-180
C7L9Z9_ACEPA/4-171
E4QF36_BORBN/4-216
C0RB48_BORBG/9-219
H9ZMS5_PROAA/3-172
G4CNP2_9NEIS/25-239
H1P025_9BACT/27-236
E2ULD2_MYCTU/67-284
E2UEL6_MYCTU/7-222
D4V1Y5_ENTFL/5-221
F4N0I4_YEREN/9-199
B5I9N7_ACIB4/20-220
E1I9P7_9CHLR/75-298
F6D771_METSW/5-223
F2L654_THEU7/18-198
D1K7V0_9BACE/103-309
H1YDX9_9SPHI/5-169
B2J337_NOSP7/220-440
C6D859_PAESJ/5-209
C8WFZ2_ZYMMN/4-172
E6GYF5_ENTFL/18-251
C0SZL9_BORBG/34-242
F0LL21_THEBM/3-218
A9HE07_GLUDA/5-221
C7GA39_9FIRM/6-195
C3WUW1_9FUSO/4-188
I0ZI28_HELPX/3-187
E9CQ33_9ENTR/5-219
E0SDQ5_DICD3/128-333
B1XRR9_SYNP2/4-163
H8LTT1_CORPS/8-203
G2SGM8_RHOMR/8-217
I0KHF8_9BACT/7-171
G9V0B7_SALMO/8-198
G2I0E4_GLUXN/6-196
B4F3A4_COREQ/2-204
A5UQU6_ROSS1/6-240
E7AA97_HELFC/28-243
E1CYW8_VIBPA/25-234
F6B6S5_DESCC/5-221
B1TES2_9BURK/9-140
Q0W4Y9_UNCMA/164-372
D6AEF6_STRFL/59-268
B9JY93_AGRVS/4-181
C6R216_9MICC/5-236
D4JND9_9FIRM/25-231
D3CYU3_9ACTO/6-198
B7MK72_ECO45/5-219
F3G2L6_PSESJ/5-35
H4PHY4_ECOLX/5-219
F5T780_9FIRM/5-221
F6BC83_METIK/2-226
B8G0L0_DESHD/5-221
H8J7K2_MYCIT/5-242
F0S629_PEDSD/10-215
D3RU30_ALLVD/3-172
G2DHT7_9GAMM/6-136
G2GDF8_9ACTO/4-245
E9LM47_SALET/21-190
E6I6Z3_ENTFL/5-221
F4DZ87_PSEMN/3-181
D4HBP5_PROAS/6-197
C0R991_BORVA/9-223
A3L7H8_PSEAI/13-222
B3WRQ7_ECOLX/5-219
C8SXI3_KLEPR/5-240
D4WE63_BACOV/6-217
G1WQT5_9FIRM/19-243
F1ZXN2_THEET/4-253
E0R4J7_ECOLX/6-226
C7JGE6_ACEP3/5-217
C2EPC7_9LACO/8-224
Q2S3Z6_SALRD/4-241
F9BLG0_VIBCL/111-354
E6JNQ4_STAEP/11-210
H7T5I8_CAMCO/5-231
E0UMS0_CYAP2/6-229
B0MH51_9FIRM/5-221
F4FXR1_LACBN/4-229
F9NC19_9ACTO/5-169
Q4K8B5_PSEF5/10-191
E8TRC8_ALIDB/5-221
Q04SD8_LEPBJ/30-241
COBQ_PSEMY/4-239
D0JM72_YERPD/123-354
B8GG31_METPE/17-201
H4RE33_ECOLX/5-219
B1KZS4_CLOBM/5-210
A6T479_JANMA/5-221
E8NQV7_SALET/5-245
E7SAV2_9STRE/5-241
C9NS61_9VIBR/4-223
C7JQN7_ACEPA/1-232
Q8F306_LEPIN/30-239
G4HKG3_9BACL/5-228
H0TL12_9BRAD/4-175
G0AQU5_9GAMM/3-188
H1ETI5_ECOLX/3-179
B1MAC8_METRJ/3-181
E4P0K1_BIFBP/61-282
C0RCZ9_BORBG/9-217
D4S8V7_9FIRM/8-195
G7ZB15_AZOL4/74-313
H0I4H5_9MYCO/151-374
H7GER1_9DEIN/3-191
O54066_RHIML/8-179
E4QQ36_METS6/4-220
F7ZVE5_CLOAT/4-238
C9CR76_ENTCA/31-250
H1KYD1_9EURY/249-436
H1SAW4_9BURK/6-182
F9BCY2_VIBCL/21-230
B0R5X0_HALS3/4-181
I0K020_9BACT/4-221
E5XD95_9FIRM/5-239
G2UHQ7_PSEAI/4-224
B8F260_BORGR/4-216
Q8PV82_METMA/18-257
A5CSH2_CLAM3/43-259
C2EGV0_9LACO/5-221
F3BY08_PROAA/16-240
Q5ZHD6_9BACT/5-141
E2XVW2_PSEFL/7-216
COBQ_METBU/11-245
H4LRV7_ECOLX/5-219
C3R993_9BACE/8-212
C0AN77_9SPIO/4-216
E7ZLS5_SALMO/5-244
F3NWV5_CHLPS/4-216
Q6QHR2_ALCDE/110-325
B7L3R1_METC4/4-176
E4DZG2_PROAA/1-173
Q2SSU0_MYCCT/7-215
B1B771_CLOBO/3-250
F9S7V0_9VIBR/5-186
G9ESM0_9GAMM/118-347
Q87FC7_VIBPA/111-354
C5BSH2_TERTT/10-219
E6P7I9_9ARCH/5-257
H3CP24_TETNG/30-134
B1KLZ8_SHEWM/7-226
A5ZUJ9_9FIRM/6-194
B3CC84_9BACE/10-219
A4XXW8_PSEMY/3-180
B8H113_CAUCN/4-238
F9ZUV3_ACICS/3-176
E4VIM3_9HELI/5-221
D4MSX0_9FIRM/8-231
E2MP17_FRANO/26-200
E3RBI0_9LACO/5-221
Q892M7_CLOTE/5-210
A6Q2M2_NITSB/25-233
C2HYZ5_VIBCL/113-356
C6DRR2_MYCTK/4-243
E7B4J9_YERE1/10-244
F2L778_PSEUX/19-250
I0Y011_9BURK/4-174
Q9UYS0_PYRAB/5-205
B0C0C7_ACAM1/5-210
F7X3I0_SINMM/4-181
A0RJ55_BACAH/5-210
O68705_YERPE/123-354
I0RSB0_MYCXE/7-222
Q5V801_HALMA/5-254
D1JC32_9ARCH/2-229
D4GZ63_HALVD/2-179
H8BIC3_CAMJU/5-231
B7GLT0_ANOFW/9-199
C7LN04_DESBD/10-219
F3CTC2_PROAA/1-173
F7S3C7_9PROT/5-217
C4XA88_KLEPN/5-219
C7P5L0_METFA/7-239
G6EXG1_9PROT/11-200
B7J062_BORBZ/9-219
F3K7S5_PSESZ/4-227
E3XHV8_ECOLX/3-149
E4ED66_PROAA/62-257
H0K4P5_9PSEU/1-237
B9LYW4_BORBG/4-216
A1HN18_9FIRM/34-239
F2Q8Z2_SALET/39-210
G6HP87_9ACTO/303-492
A3K4C2_9RHOB/117-349
D2AD25_SHIF2/5-219
H2J6H4_MARPK/23-236
E2ELL2_9CAUD/8-262
G7VH44_9CREN/5-184
F8DU18_ZYMMA/4-221
I1AR31_9RHOB/145-413
F5Z2S3_MYCSD/1-216
B2A8N4_NATTJ/5-222
F9U6M8_9GAMM/11-196
D1F5I8_BRUML/8-227
C0XK94_LACHI/45-213
G2LWS6_9XANT/5-220
F1XZD8_ECO57/5-219
F3AJV9_9FIRM/5-238
A1VV53_POLNA/3-180
B2SFL6_FRATM/10-223
G2SX10_ROSHA/5-239
H1PJ19_9FIRM/7-242
H6MMB4_ECOLX/111-322
F8DDI4_HALXS/11-229
B7GIQ5_ANOFW/7-214
F6E791_SINMK/5-217
B3EBU6_GEOLS/375-609
D5DNK8_BACMD/5-221
F3NK69_9ACTO/100-317
E7PU18_PSESG/19-239
Q317P4_DESDG/5-221
A8LU42_DINSH/117-349
D5BUE4_PUNMI/8-224
B8KA56_VIBPA/5-219
Q89BF7_BRAJA/4-160
D8IXP0_HERSS/11-196
A1WYG5_HALHL/15-189
F3J700_PSEAP/8-221
Q9HT11_PSEAE/5-221
F8DS62_LACRS/4-251
A8GM01_RICAH/4-220
G0XF60_STRCX/152-354
F3ZBD4_9ACTO/153-352
Q0VUR8_9ZZZZ/4-216
C2P486_BACCE/5-210
H6S0G8_ACTPL/146-326
H7RZ46_CAMCO/5-117
Q0HWY4_SHESR/4-225
C2HTE7_VIBCL/11-225
F3EF42_PSESL/10-192
E6K6U7_9BACT/8-224
B6FM93_9CLOT/1-102
F9EJ14_9ACTO/313-500
E4V8M4_BIFBI/28-244
F0AQT4_NEIME/6-222
D5THY2_BIFAV/31-247
C0BZ94_9CLOT/5-239
A7V5M2_BACUN/10-215
F6A8C8_PSEF1/9-218
A5CM01_CLAM3/3-176
C2FE52_LACPA/5-221
G9V6K6_SALMO/42-261
B1T1W8_9BURK/6-185
B7ABJ2_THEAQ/9-214
H6WB38_ACILW/12-188
F2J8K1_HELP9/6-233
C6YSL6_9GAMM/10-223
C2FRS5_9SPHI/5-221
D6CK41_XANAP/4-215
Q7MXN0_PORGI/5-221
Q0GL26_LACRE/4-197
F1TVU0_PROAA/68-231
I0NBU7_STRPN/15-122
H7D7N6_9CLOT/4-221
O27746_METTH/6-223
E0TRN2_STRZ6/38-218
B9M0F3_GEOSF/39-230
F2LRV5_BURGS/6-187
H6N339_GORPV/34-255
A4BKE1_9GAMM/5-218
H7SN94_CAMCO/5-231
G7FAZ4_9GAMM/5-221
D4J880_9FIRM/5-210
C4V0Y7_9FIRM/5-242
C6SIZ4_NEIME/5-220
Q0HHG8_SHESM/3-185
E2X5A4_SHIDY/111-321
H0I139_9RHIZ/108-343
F9A6N9_VIBCL/5-219
COBQ_RHILO/5-249
A3WY94_9BRAD/4-174
D8F2V5_9DELT/5-196
F0JKM2_DESDE/4-239
A2P4X7_VIBCL/113-356
COBQ_NOSP7/4-241
F1XB42_MORCA/4-223
Q81LE2_BACAN/5-210
H0U2S2_WOLPI/5-233
H8WQG2_CHLTH/4-219
A1A2R9_BIFAA/3-171
Q83ZR3_CORJE/3-169
E8F7J5_SALMO/5-244
G5YLG6_ECOLX/4-173
C4U4A8_YERAL/5-239
D3AHI2_9CLOT/52-275
H5YR15_9BRAD/4-174
B9L7Y0_NAUPA/5-228
G2I993_ECOLX/5-229
COBQ_CYAA5/4-241
E6T6C6_SHEB6/4-226
B1XNZ9_SYNP2/170-405
H8HYI4_MYCTU/7-223
D7V6H0_9LACO/6-225
B0NAP5_EUBSP/5-210
G4HDJ8_9BACL/5-221
D8UN75_9MICC/3-182
Q0ZKG1_9CORY/5-175
G2UTE2_MYCTU/313-526
G2MR08_9THEO/5-210
G8W6T9_BORGR/9-221
C5F0I3_9HELI/23-218
B5JT20_9GAMM/11-227
E0T9U1_EDWTF/278-526
H2IGR4_9VIBR/5-219
C4V0Y9_9FIRM/8-195
C3BQI0_9BACI/5-212
G5RH52_SALET/5-245
H8MVR9_CORCM/1-206
C7CNC0_METED/19-170
B3QNU4_CHLP8/7-199
B7VRX3_VIBSL/8-244
D5UQZ1_TSUPD/56-273
B4ABW6_SALNE/112-351
H7WR05_CAMCO/5-231
C9YK86_CLODR/5-210
G0ITA4_BORAP/9-222
Y3524_METJA/4-226
I0FDV3_9SPIO/9-221
F0RMB2_DEIPM/6-213
E3WD50_ENTFL/23-266
COBB_DEHE1/6-196
D7GEB8_PROFC/46-263
I0UMT9_BACLI/14-230
D0IEK8_9VIBR/1-195
G0AMU3_BORBD/9-222
A8ZPC4_ACAM1/3-176
C0X3P3_ENTFL/5-221
D6RXB1_BORVA/34-241
C9AGX1_ENTFC/5-221
H7WB34_CAMCO/26-233
I1F1C8_AMPQE/72-189
F8TER5_9CLOT/4-229
E4VR94_BACFG/62-268
D5P6U0_9MYCO/4-165
Q71TA9_BPP1/111-321
H5Y0W2_9FIRM/6-222
Q46G07_METBF/4-226
Q3RCA5_XYLFA/109-322
B7WSH4_COMTE/32-247
E9S8D2_RUMAL/5-227
C6XAI1_METSD/4-165
Q2LA80_9NEIS/3-183
Q39DU5_BURS3/23-256
E8WH06_STRFA/119-360
C7H3H0_9FIRM/10-233
E7ZUQ3_SALMO/8-198
C5BGZ4_EDWI9/1-224
G9YGA2_9FIRM/5-206
I0ER81_9HELI/5-217
G7EJL8_9GAMM/4-240
G9RQE5_9FIRM/4-192
C0QAY5_DESAH/4-225
B9LFG7_CHLSY/5-210
G5VP13_ECOLX/4-173
B0R8V2_HALS3/4-222
B9JV50_AGRVS/9-226
A1KRK2_NEIMF/5-220
C3MJS8_SULIL/3-185
E4ES37_PROAA/26-250
D3RWP1_FERPA/2-221
H6S0F3_ACTPL/146-326
H0SZR4_9BRAD/23-245
G3IS51_9GAMM/4-230
E8SU80_GEOS2/7-245
C3IPW5_BACTU/5-210
G3Z708_9NEIS/5-220
D0IJD3_9VIBR/8-245
E6UXT2_VARPE/5-226
COBQ_SALSV/5-244
B7AU67_9FIRM/5-221
G9R8X1_9ENTR/5-219
F6AKD4_PSEF1/19-201
E1QKE0_DESB2/12-247
B1J2K3_PSEPW/4-232
E4HMY3_PROAA/6-200
D4SZC1_9XANT/4-168
Q1JZW5_DESAC/375-612
C0R6N3_BORBG/9-219
Q46PH1_CUPPJ/19-222
H3T438_PSEAE/5-221
D0CEN3_ACIBA/5-255
G6FGV5_9EURY/7-243
A3QJR9_SHELP/5-221
I0FY46_9BRAD/23-245
E3ZYF9_LISSE/4-195
C1FAQ5_BORBG/9-222
D4TT39_9NOST/1-240
Q31DL0_THICR/5-221
COBQ_METKA/4-227
A2VW87_9BURK/23-256
A3WG02_9SPHN/26-241
C5T0K5_ACIDE/4-225
F9IFJ9_ACIBA/4-171
B3E1Y2_GEOLS/12-218
B5MXQ3_SALET/8-198
F3EUR9_9PSED/10-219
A7ZH41_ECO24/109-340
H8NN76_RAHAQ/5-219
F4LTC3_TEPAE/3-249
Q02Q75_PSEAB/5-218
D2JCB9_STAEP/4-227
F3RWZ5_VIBPA/1-239
G6BT28_CLODI/32-239
E8PIH8_ACIB1/5-255
B8J2A3_DESDA/3-285
Q0W877_UNCMA/2-227
B4VIW6_9CYAN/126-354
D4JNW7_9FIRM/5-221
F4D2C0_HELPX/8-236
B7BF92_9PORP/6-191
B0BCN2_CHLTB/1-198
PARA_CHLPN/4-220
Q9RTS1_DEIRA/5-171
A1ZGJ0_9BACT/6-216
B2AKE4_CUPTR/122-352
H1K7E5_9MYCO/291-501
A1Y2U8_9BACT/6-169
Q4JZW7_STRPN/38-217
E6UJQ3_RUMA7/5-231
H6R106_NOCCG/37-254
Q7X3C9_9BACT/5-139
G9Y270_HAFAL/5-219
A3M9E4_ACIBT/1-153
G6ZU58_VIBCL/4-223
B8GQN7_THISH/6-183
C7QGK0_CATAD/11-262
F5JNM3_ACIBA/5-255
G9T5I2_SALMO/8-229
C9VU51_BRUAO/5-242
C4VKQ2_9LACO/5-225
F7NQN8_9GAMM/5-221
D1EI04_NEIGO/5-220
Q3IUZ6_RHOS4/117-349
COBQ_MYCMM/4-240
G7ZDE6_AZOL4/22-232
C7JRT1_ACEPA/14-230
F0HZK0_STRSA/5-241
F4KLW1_PORAD/7-244
E4ISJ9_ENTFC/10-228
B9X980_9SPIO/9-106
D9XS51_9ACTO/94-311
D5RC51_FUSNC/6-211
C4ZL20_THASP/7-183
E6FIU5_ENTFL/33-267
E0H8Y7_ENTFL/37-259
H8FDA0_XANCI/5-218
Q1JB48_STRPB/7-230
F5VX39_STROR/4-277
B5QYZ2_SALEP/8-198
A4WYU5_RHOS5/137-388
D9Q931_CORP1/1-198
B6EIV7_ALISL/5-219
H1J7H4_9FIRM/5-221
H8AYN9_CAMJU/26-234
C4XLT8_DESMR/14-205
D2MIY9_9BACT/6-261
C6VI59_LACPJ/5-215
C6C606_DICDC/5-219
C1D5S7_LARHH/4-165
C2HL07_LACAI/8-224
C7GBT7_9FIRM/25-237
Q9X3U6_BIFBR/3-175
C7UY10_ENTFL/5-221
B4VG64_9ACTO/15-262
C4XK96_DESMR/15-233
G0JKJ4_YERPE/112-351
A3X5B1_9RHOB/8-198
I0RZF6_MYCXE/36-253
D3VFD6_XENNA/5-219
A3WVX2_9BRAD/7-176
Q4AC70_9SPHN/5-218
C9M430_LACHE/5-221
Q75V10_STAWA/7-179
Q2NTB5_SODGM/5-219
COBQ_CLOP1/6-244
Q20X73_RHOPB/6-259
H6S5M1_MYCTU/6-198
Q13B51_RHOPS/4-174
E4FN38_PROAA/56-275
D5W709_BURSC/5-221
G7WLU1_METH6/1-181
A4CVW7_SYNPV/21-260
C9YCT7_9BURK/3-229
F1YTL7_9PROT/12-198
D6GRE6_FILAD/5-228
F9C095_VIBCL/5-219
F4A407_CLOBO/3-250
D6DB01_BIFLN/57-278
A9AJF3_BURM1/5-221
H1HGK7_FUSNU/7-247
G4QC82_TAYAM/5-219
A9ATE2_BURM1/5-185
C1A3J3_GEMAT/5-222
G6G9F4_9FIRM/3-247
G6GS69_9CHRO/5-210
F2ACG7_RHIET/117-352
A2VMT7_MYCTU/87-306
F6BPB5_SINMB/5-241
A1VVS0_POLNA/11-190
D3LJY6_ENTFC/10-228
B9Z6N4_9NEIS/5-219
D1EHX7_NEIGO/6-222
D5TB88_LEGP2/5-220
D0G970_BRUML/120-352
H8KED8_RICPT/4-220
Q060N2_9SYNE/8-247
G6UGG5_STRPN/38-217
COBB_PELPD/6-188
D9WZQ3_STRVR/5-241
B4E9A3_BURCJ/7-188
D8JZL1_DEHLB/3-250
Q8VS42_BORBG/9-221
H6PLG2_RICRI/4-220
A5GWL2_SYNR3/3-165
E7FJA1_9BURK/3-182
COBQ_CLOD6/5-239
G9A3G5_RHIFH/119-351
A1SKQ4_NOCSJ/1-188
F5LU86_GARVA/28-244
H8HT51_MYCTU/4-243
Q4XUY3_PLACH/122-156
D4JA33_9FIRM/14-237
H2G0W0_OCESG/5-221
D7GVF1_9FIRM/1-56
D9QSE6_ACEAZ/5-222
C3ATW4_BACMY/5-221
H0SEY1_9BRAD/1-161
A0KQG8_AERHH/3-182
F4HK83_PYRSN/3-255
D6LBF2_9FUSO/6-240
G7C2F3_VIBCL/111-354
G1Y844_ECOLX/5-219
A4Y8J1_SHEPC/4-225
D9QV45_ACEAZ/6-211
D5QSD6_METTR/115-347
G5SL30_9BACT/7-215
B9BQZ1_9BURK/4-173
C7WM18_ENTFL/5-237
B4ATV5_FRANO/26-200
B9B0W5_9BURK/6-185
F4FDL7_VERMA/130-297
E1UUL0_BACAS/11-227
F3EF38_PSESL/4-238
C4TQU8_YERKR/22-212
D8NQY8_RALSL/4-176
Q6ZEF4_SYNY3/3-159
E4R6N2_PSEPB/4-231
D5Y409_MYCTU/67-284
Q3KFS1_PSEPF/10-191
Q17WS7_HELAH/30-238
D2J6X8_9STAP/4-237
F3E0V9_9PSED/5-218
F3GCB4_PSESJ/4-226
C5VQG2_CLOBO/3-261
B3QNT4_CHLP8/12-249
F7UKY9_SYNYG/3-163
Q8VS47_BORBG/9-245
H0RFB9_9ACTO/5-246
F4L3W1_HALH1/5-221
A6ABZ7_VIBCL/4-223
F5XLH4_MICPN/9-224
A4BJW7_9GAMM/6-238
Q746Q1_THET2/3-191
E0DFM6_9CORY/17-204
E4KUL6_9PORP/5-221
A3V5K2_9RHOB/5-238
Q5V6H1_HALMA/4-234
G6I4S3_9FIRM/9-198
F5QIW6_SHIFL/5-219
E1QH19_DESB2/5-186
D7FY09_ECTSI/35-301
Q28TQ0_JANSC/166-369
A3QFE3_SHELP/3-186
F0V062_SALBN/50-269
Q24RW4_DESHY/4-255
C1IUA6_ENTCL/117-365
A1EI45_VIBCL/5-240
D7W0U4_9FLAO/10-221
H3VDT8_STAEP/30-249
F4T8Q3_ECOLX/5-179
Q649K9_9ARCH/2-227
G0THI8_MYCCP/7-222
B6EPQ6_ALISL/13-184
G9Z6P5_9ENTR/5-219
Q1NC17_9SPHN/4-212
D8P067_RALSL/4-175
I1B278_9RHOB/110-384
D5YYJ6_MYCTU/87-306
A0A3B5_LACS1/4-228
D9YBP4_9DELT/9-219
Q817T8_BACCR/5-210
G2MA73_HELPX/3-187
C0RPC3_9SPIO/9-102
C6NYN4_9GAMM/9-180
E6BVX3_PROAA/1-173
E0DEQ5_9CORY/30-247
Q1PJA5_PROMR/8-213
B3Q1W3_RHIE6/2-214
A5ESZ7_BRASB/3-179
Q8TKF8_METAC/4-234
C3D7L6_BACTU/5-210
C0RDP0_BORBG/4-216
Q6MY25_SERMA/117-365
Q9G093_9CAUD/8-176
D0SXL6_ACILW/5-251
H7UEQ5_CAMCO/26-233
I0I0R4_9CHLR/6-211
G0HP97_THES4/6-205
Q4EFE2_LISMN/22-249
C8KDU5_LISMN/5-221
E4B7M5_PROAA/138-296
D0M887_VIBSE/10-248
G0IT66_BORAP/9-221
A4C6B0_9GAMM/4-224
A7JGE1_FRANO/9-204
E4MZD4_KITSK/42-259
Q11MP5_MESSB/123-358
A9WAN8_CHLAA/5-210
F8ZM32_VIBCL/5-219
E2YHQ8_ENTFL/12-236
F0TH96_LACA3/5-221
COBB_CLOTE/4-189
A1ZCY7_9BACT/7-245
A3PQN8_RHOS1/6-242
A1U343_MARAV/5-218
F1VFU5_PROAA/53-270
Q2A503_FRATH/9-176
C6R757_9CORY/7-227
F3GU67_PSESX/31-283
B0RSU4_XANCB/10-226
B2I3S3_ACIBC/3-177
C0BHB2_9BACT/2-227
G4RDV7_PELHB/69-241
D3RPT3_ALLVD/17-234
E4U3M2_SULKY/3-31
H7CZL7_CLOPF/41-223
B8L437_9GAMM/4-226
B5H1W1_STRCL/152-355
Q8TZG5_PYRFU/3-66
F4XP05_9CYAN/4-240
B6FJD6_9CLOT/4-234
H2C1G3_9CREN/18-228
E6D6N7_PROAA/5-167
Q0ACZ1_NITEC/3-199
A1UXN9_BURMS/6-185
A8LYT8_SALAI/55-272
E7PH33_PSESG/35-218
C6YEM7_VIBCL/4-223
G9RT48_9FIRM/5-220
G5Q5M7_SALMO/4-228
D5XXC0_MYCTU/322-535
C8W1H5_DESAS/30-238
Q831W0_ENTFA/8-241
D1NQD4_CLOTM/3-244
F8JNN3_STREN/5-197
A4IVC4_SALNS/5-229
A6WQG5_SHEB8/23-232
E4T4F4_PALPW/5-221
B3J5X3_BACAN/5-210
B4BMN2_9BACI/4-194
A6SWY9_JANMA/7-186
C0RS92_BORBG/9-221
D1PB53_9BACT/5-221
A1HPW5_9FIRM/5-242
A0KK56_AERHH/5-219
H1YVK3_9GAMM/5-221
B7LI38_ECO45/112-343
G6Z1G9_VIBCL/1-195
D2TPN7_CITRI/5-241
D7Z724_ECOLX/5-219
C2CMC4_CORST/47-264
H8CDX4_CAMJU/5-231
A4YD74_METS5/3-217
H3SF85_9BACL/5-210
Q4K0R7_STRPN/38-218
G4KF97_YEREN/5-219
Q5NUS2_9ACTO/41-267
Q1QXG1_CHRSD/4-212
A8L8E3_FRASN/4-244
D5S1W9_CLODI/5-221
I0GXP9_ACTMI/124-292
F4F6Y8_VERMA/5-245
F4KTR8_HALH1/4-267
G5Q9L8_SALMO/1-155
Y924_METJA/11-211
E8U3A7_DEIML/19-183
F3R2E4_ENTFL/5-221
B9L225_THERP/12-217
A0AIZ3_LISW6/5-211
A5N420_CLOK5/29-244
H0KBP5_9PSEU/1-146
E0UN30_CYAP2/17-241
D5C119_NITHN/137-345
C3L2Z7_CLOB6/4-189
A3J4Z6_9FLAO/5-221
C6A310_THESM/4-218
E8RER5_DESPD/6-190
C2IXJ0_VIBCL/5-221
C4FBQ1_9ACTN/222-416
Q1MYZ1_9GAMM/25-202
F2I7E2_AERUA/5-237
G5HWY9_9CLOT/8-242
A1UQ46_MYCSK/282-492
E6PJG8_9ZZZZ/4-171
G4JTS9_9RHIZ/5-249
C2GHC6_9CORY/46-263
G5NNY1_SALET/5-219
G8VQ30_PROAA/53-270
B7R3U3_9EURY/2-212
F5KCI4_PSEAI/9-182
A9KVW1_SHEB9/4-226
D4TBI7_9XANT/5-234
G7V791_THELD/30-269
A2SNZ3_METPP/5-190
B0U3G3_XYLFM/14-229
E8HDZ9_ECO57/5-219
B9D5I8_WOLRE/24-232
Q03R21_LACBA/5-212
G8Q0P3_PSEFL/10-219
H3LCD7_KLEOX/8-198
H0SUC5_9BRAD/6-241
C8PCB3_9LACO/5-221
D3MCZ5_PROAA/54-273
A2BPC2_PROMS/12-217
I0V6W2_9PSEU/4-225
E2Q9P4_STRCL/137-303
Q7WWW8_CUPNH/119-348
D4TA08_9XANT/3-178
A9MLQ9_SALAR/8-198
F3D787_PROAA/53-270
F4A1V8_MAHA5/30-242
B0BCM7_CHLT2/1-88
H5VIJ6_SALSE/117-365
C9RXC3_GEOSY/5-221
B8DL31_DESVM/6-226
COBQ_MICAN/4-241
G2MNR7_9ARCH/3-186
G6BVX4_CLODI/5-210
G5J2I3_CROWT/5-210
G0G7J3_AMYMD/121-298
F3AEP7_9FIRM/5-221
COBQ_ALKOO/5-239
Q24RW3_DESHY/29-279
B7VPX4_VIBSL/111-354
E7YIT5_SALMO/5-244
F7L1E5_9FUSO/6-199
E3HXT8_ACHXA/5-220
E1TCL1_BURSG/24-201
D4K4P2_9FIRM/23-72
G6I3Q7_9FIRM/5-222
B9BZF9_9BURK/5-221
F3I016_PSESF/10-219
D5XEU6_THEPJ/5-245
C7P4E7_HALMD/4-182
C5T5F8_ACIDE/5-219
C4UNX3_YERRU/3-179
E9YZE5_ECOLX/5-219
Q8A4J0_BACTN/8-217
F7SNK5_9GAMM/5-221
F9NW93_PROAA/4-241
G9XF16_9FIRM/5-286
MIND_HELPJ/5-217
D5E9B4_METMS/7-224
D6D3M7_9BACE/15-222
G2LEE8_CHLTF/6-244
B3ZWU4_BACCE/5-231
D5QCH1_GLUHA/5-217
D2TPQ3_CITRI/8-198
E9VHX7_ECOLX/109-340
B6BYQ4_9GAMM/22-231
C4LDU4_TOLAT/7-244
H1YXJ2_9EURY/4-257
B1VB59_CITFR/8-198
F2NC33_DESAR/1-213
E4QQP7_BORBG/9-218
C4Z347_EUBE2/7-223
E4HC10_PROAA/5-169
E4NL03_HALBP/2-176
F4B4C8_ACIHW/10-253
H6MY43_GORPV/10-228
B0U548_XYLFM/4-175
A2VS52_9BURK/5-219
G4FY78_9GAMM/109-352
Q7D6K7_MYCTU/325-538
A8S9M2_TOBAC/67-278
A4J816_DESRM/6-194
D0WTY8_VIBAL/111-354
A6LIZ2_THEM4/3-251
F5LGR5_9BACL/38-228
F1PNF7_CANFA/15-192
G8X4B9_FLACA/5-191
G6EL18_9SPHN/113-343
H7DX28_9FIRM/22-211
A3MU63_PYRCJ/4-188
COBQ_METS4/6-236
B8HVV9_CYAP4/5-224
B1UUW5_BACAN/5-210
F3BAE5_9FIRM/8-246
A4XPQ7_PSEMY/4-227
C4WKK0_9RHIZ/9-228
H5NN45_ECOLX/5-219
C9X1W5_NEIM8/6-222
H7RS70_CAMCO/26-233
H4F5V5_9RHIZ/5-146
Q2B7H5_9BACI/24-233
COBB_HALMA/4-184
A0KXU3_SHESA/5-218
G0BYU8_9ENTR/5-219
I0FEX6_9SPIO/9-222
D1JI78_9ARCH/2-227
F8DPR7_LACRS/8-244
A6TUL4_ALKMQ/2-226
C1M621_9ENTR/8-198
F5Y651_RAMTT/6-236
G7W5Q0_DESOD/3-247
I0DKC9_CORPS/1-216
D6SL44_9DELT/3-251
D5RGT4_9PROT/101-339
E6SLY6_THEM7/5-221
H1J8G0_9FIRM/4-226
G7QUQ7_MYCBO/67-284
B0P4L7_9CLOT/18-79
C4VKB5_9LACO/5-221
Q3ZVI2_SPICI/4-224
G4P7W0_BACIU/5-212
F0RVK4_SPHGB/5-219
F3UJF1_STRSA/5-241
F0R7S0_BACSH/6-189
D4H5N9_DENA2/5-222
D7CLX8_SYNLT/35-224
Q92TK2_RHIME/135-373
H1I3T1_9BACI/5-212
G9F3T0_CLOSG/25-234
D0ZHJ7_EDWTE/4-214
D4ZR48_SPIPL/4-241
C8PFD5_9PROT/6-321
B5W9M9_SPIMA/5-172
G8VDG1_PROAA/54-273
Q39UJ6_GEOMG/11-185
Q7WXU6_PSEAI/6-228
E5X8M8_9ACTN/7-230
COBQ_VIBCH/5-240
Q62HY6_BURMA/5-219
B1B956_CLOBO/32-240
H8I4C0_METCZ/5-260
C2I7U4_VIBCL/25-234
G5EVD5_9ACTO/54-273
B8FIG6_DESAA/3-248
F3U4Q9_RHOSH/109-382
D3IED3_9BACT/11-219
C8T3C7_KLEPR/5-219
G8TU01_9FIRM/4-240
D0RX76_9STRE/4-231
G0HN39_THES4/3-219
Q53W41_THET8/55-276
E1V8T9_HALED/17-199
B3EAV7_GEOLS/43-251
F1YWB2_9PROT/7-197
B5GA41_9ACTO/180-381
G0FH53_ECOLX/111-322
C9L8P6_RUMHA/4-226
D8JCU0_HALJB/3-211
D3SG04_THISK/6-183
G2IU43_9SPHN/4-212
Q0W876_UNCMA/4-222
A9KX15_SHEB9/5-221
B0NJB1_EUBSP/9-198
O68238_BORBG/9-222
C2GKW2_9CORY/4-239
F0GW48_9FIRM/4-264
A7BR04_9GAMM/108-337
F8EXB6_SPICH/4-266
B0PB93_9FIRM/9-198
D3P8X0_DEFDS/5-262
C1MMW2_MICPC/69-275
E6H048_ENTFL/5-221
E5XV89_9ACTO/65-282
D5DG41_BACMD/6-196
D9QDG2_CORP2/38-258
G4DQI4_9GAMM/6-193
D6TZE5_9CHLR/4-217
G2DQL9_9NEIS/6-222
D6YAM3_THEBD/91-309
E0QJQ4_9FIRM/5-278
H2J2J9_RAHAC/2-173
I0YHW1_9BURK/8-131
B1UX70_BACAN/5-221
Q1CU92_HELPH/30-238
H3Q1A6_BRUAO/120-352
G6BQJ4_CLODI/5-221
G7S763_STRSU/37-259
Q97VW2_SULSO/5-198
F0Q3N1_ACIAP/7-206
B1TCH4_9BURK/12-246
D1EJS6_9RHIZ/120-352
A7FZ17_CLOB1/4-177
E1RQ99_XYLFG/4-175
D1Y9L5_PROAA/138-296
E2UTE6_MYCTU/1-226
G7Z430_AZOL4/12-228
E5YV89_9BACL/62-300
Q9F260_AGGAC/4-177
G0QFE2_9EURY/5-140
C4KSE8_BURPE/3-181
G0Q520_STRGR/10-256
E7MLM6_9FIRM/5-222
Q8YJS3_BRUME/21-240
F0LMK2_THEBM/3-255
G2DYM1_9GAMM/5-113
C2PNL5_BACCE/5-221
D3E6S3_GEOS4/32-241
B5RNN5_BORDL/9-223
E3ZPJ9_LISSE/4-195
Q2CJT9_9RHOB/13-232
G1UPN4_9DELT/5-76
D9QJT4_BRESC/11-231
G7QTJ6_MYCBO/322-535
C6JHL6_9FIRM/19-220
F8YTA7_VIBCL/5-240
A7NH13_ROSCS/7-197
Q46MZ8_CUPPJ/122-352
C6IN38_9BACE/8-207
Q7VH23_HELHP/27-234
E4CXC7_PROAA/56-275
D0PF32_BRUSS/5-217
D0SH42_ACIJO/5-254
Q1MA14_RHIL3/122-357
A3XTX1_9VIBR/151-349
A7ACW9_9PORP/19-227
G5W4G6_ECOLX/5-219
E8WH04_STRFA/116-146
E4VTW9_BACFG/8-212
D5YUQ9_MYCTU/322-535
G7U494_PROAA/64-222
A9GIR5_SORC5/24-238
E2Z6Y7_ENTFL/5-221
E4JL19_ENTFC/6-240
E6CDE5_PROAA/1-173
A8ZLY4_ACAM1/7-178
B9LYE7_BORBG/9-221
D7VLC5_9SPHI/5-221
F1ZXN1_THEET/6-250
G9EQF1_9GAMM/9-262
C7GDE0_9FIRM/5-110
Q3Y1H9_ENTFC/18-241
D6FK78_MYCTU/6-198
C2R1V1_BACCE/8-235
D0T006_ACILW/13-253
A3S9N6_9RHOB/13-232
H1L4J8_GEOME/44-238
B7UWQ6_PSEA8/9-182
E2XW32_PSEFL/4-237
C9T734_9RHIZ/5-242
D3G290_ZYMMO/3-183
Q4JSC6_CORJK/38-258
D4GSJ0_HALVD/5-206
B3DQT7_BIFLD/28-244
E6D9H7_PROAA/6-197
C2H792_ENTFC/6-240
E1SRH7_FERBD/5-218
C0AJS3_BORBG/4-216
A0AWP7_ARTS2/4-222
E4A3Y7_PROAA/10-247
E4LFX8_9FIRM/5-241
C7N894_SLAHD/8-195
E2W9X6_MYCTU/7-222
F1Z3E3_9SPHN/108-343
E4EY74_PROAA/53-270
Q2ET76_SHIDY/72-217
Q8ZWI4_PYRAE/4-235
B3JIP9_9BACE/5-219
E6W0S1_DESIS/13-249
F5YLB3_TREPZ/12-245
H0ZYX5_TAEGU/15-158
Q1N2T8_9GAMM/4-224
G4QPT7_CORPS/38-258
Q7MBP4_VIBVY/111-354
Q5L0L1_GEOKA/25-234
A6WH79_KINRD/4-219
F5XJ81_MICPN/9-245
H2GAE3_CORDP/4-201
B9KVA3_RHOSK/110-361
Q0AA00_ALHEH/26-234
D9MP87_9BACT/2-231
Q64CG8_9ARCH/6-260
Q6I855_9ACTO/8-173
B2S067_BORHD/4-210
H5S0G3_9NOCA/7-201
G2UKX7_PSEAI/5-221
H7RB15_CAMCO/26-233
Q1LT28_BAUCH/5-219
E4UCE0_LIBSC/9-226
C9C027_ENTFC/1-196
A7FVN7_CLOB1/3-250
F3ADD8_9FIRM/7-233
E4S3D7_BORBJ/9-219
F6E6I9_SINMK/119-352
F6CRH4_DESK7/9-199
G0CSA5_CORUL/4-237
B7ATE6_9FIRM/7-241
H5R7U4_ECOLX/5-219
C0RNG8_BORBG/9-223
Q7U5Y7_SYNPX/7-120
D9R5U7_CLOSW/3-244
D8L129_TREPZ/4-226
A4WIY4_PYRAR/4-234
D7AS42_THEM3/5-239
B9KWT3_RHOSK/114-346
D2Z872_9BACT/4-219
A9AEA8_BURM1/3-181
C1BE56_RHOOB/21-247
E0GQJ7_ENTFL/5-221
D3H1X1_ECO44/5-219
B8G0R1_DESHD/18-207
H7TB97_CAMCO/26-233
G4FVN3_9GAMM/6-220
G8VU50_KLEPN/7-197
H7D010_CLOPF/4-221
A4JW09_BURVG/4-182
B0AA30_9FIRM/5-210
H0JMB3_9NOCA/63-283
E6CJ99_PROAA/10-247
C9C042_ENTFC/10-228
D2JL78_STAAU/5-225
D9WBI9_9ACTO/2-248
E7ML00_9FIRM/3-236
F1YJJ9_9ACTO/7-222
C4ZP25_THASP/4-218
F9IU19_ACIBA/5-219
COBQ_PROMP/14-253
C5QU47_STAEP/9-232
G6B3D8_CLODI/17-207
E4NT67_HALBP/13-198
B1KXV6_CLOBM/25-234
I0YFV9_9BURK/5-183
B1TCH1_9BURK/47-215
C3WSS6_9FUSO/6-211
H7D2M0_9CLOT/4-164
D0KYP8_HALNC/4-222
Q1B2H4_MYCSS/124-298
H1N0A7_9PLAN/1-236
H7ZS02_CAMJU/26-234
E6LC40_CAMUP/3-192
Q8DFS3_VIBVU/6-170
H7V6L1_CAMCO/5-117
H4LAQ1_ECOLX/5-219
F9ZH27_9PROT/28-237
B3KYE6_BURCJ/3-181
A5FYJ5_ACICJ/36-250
B2UU06_HELPS/3-187
F9MP45_9FIRM/5-243
H0L5F5_SALMO/5-244
D0IV94_COMT2/5-218
B8EHG9_BORBG/9-221
F9ZX54_METMM/21-230
C3Q2V7_9BACE/8-246
B9CMU9_9ACTN/169-373
D7B151_NOCDD/65-283
B3JPE1_9BACE/5-221
A5JHJ1_9GAMM/3-180
H1H5S7_9FLAO/10-215
C8S2S8_9RHOB/6-196
C7JQP0_ACEPA/7-197
F0JBN4_DESDE/3-250
E6EYA8_ENTFL/5-223
GP5D_CHLTH/4-219
G5F692_9ACTN/226-423
A9EG13_9RHOB/109-382
Q7UT61_RHOBA/43-220
B0URE8_METS4/10-188
B1UZX9_CLOPF/41-223
F3AG55_9FIRM/5-210
E6C2R4_PROAA/10-247
B2UGA7_RALPJ/5-247
D8SNL9_SELML/4-181
D4FWN9_BACNA/32-241
H5VEP0_HELBI/103-286
B9MGT1_ACIET/3-181
Q87DW3_XYLFT/5-218
D1YVG5_METPS/7-197
G6C358_9FUSO/6-211
G4KRS5_OSCVS/4-60
G3A936_9RALS/14-195
C0RJQ8_BRUMB/4-192
B1RJG7_CLOPF/4-221
A8FV93_SHESH/6-242
G0GBG5_9SPIO/4-201
D1Y460_9BACT/10-197
C5B1U4_METEA/4-180
D0AIN8_ENTFC/9-229
C0R5Y3_BORBG/9-245
H0LPZ3_SALMO/5-219
E6LIS3_9ENTE/37-259
C0GEA2_9FIRM/149-357
B7LJ94_ECOLU/3-182
B5WH47_9BURK/9-180
B8DX44_BORAF/4-216
H1WSE6_LEUCI/5-173
F0JHM7_DESDE/8-203
D0GY07_VIBMI/111-354
H7UF34_CAMCO/5-231
Q2LWE4_SYNAS/3-250
E2PSI3_9RHIZ/4-171
Q849W4_ECOLX/112-343
C6YM26_VIBCL/5-221
C9UYV7_BRUAO/4-192
Q2RIL7_MOOTA/3-249
C8UR51_ECO1A/111-322
E7BGE3_NEIMW/6-222
B6JKY9_HELP2/30-238
C8K6F8_LISMN/103-256
F1U9H0_PROAA/10-247
Q8TXF3_METKA/2-222
E8PSF9_YERPE/7-143
C4HUU9_YERPE/5-219
D8B0Q4_ECOLX/5-219
H7ZJF3_CAMJU/26-234
G4MDY1_9BURK/5-219
F0R987_BACSH/3-179
Q6HAF6_BACHK/5-221
G7TZV2_CORPS/1-199
B1Q2R5_9LACT/37-259
B0T0G5_CAUSK/4-160
F2NEF8_DESAR/31-242
Q5JI70_PYRKO/3-217
G7H797_9ACTO/54-275
H1YFW2_9SPHI/5-221
H3NYR7_LACPN/5-221
B7JQ34_BACC0/5-210
E7WJU1_SALMO/5-219
Q3ZX42_DEHSC/4-221
B1XPG4_SYNP2/5-210
F0V0V8_9VIBR/109-350
A0ZIG4_NODSP/5-262
G5J399_CROWT/3-177
D7GRR6_9FIRM/5-221
E3C770_9LACO/4-251
MIND1_ARATH/61-272
E1LAB8_9FIRM/5-241
G2N6X6_MYCTU/7-222
F6B8M5_DESCC/5-210
H2II87_9VIBR/21-230
G4A319_AGGAC/5-222
C0D1B4_9CLOT/4-202
D8C0G1_ECOLX/7-212
A3M318_ACIBT/5-219
F0SEH5_PEDSD/5-221
G5JDS8_CROWT/3-216
Q57AJ9_BRUAB/8-227
C0WSX2_LACBU/5-212
E1PUZ6_HELPT/30-238
E6LIV5_9ENTE/1-206
E1QV15_VULDI/240-440
A5V106_ROSS1/11-219
G7ANK8_VIBCL/5-240
H7RX36_CAMCO/26-233
F8IC29_SULAT/34-243
G9SSS2_ENTFC/18-241
H7V5R3_CAMCO/5-231
F5K7C7_PSEAI/4-230
F7YNH9_VIBA7/14-233
A8DYQ4_LISMN/50-274
I1DEU3_9VIBR/5-221
F8ZR37_VIBCL/111-354
H1LC18_9LACO/1-194
B8JDK1_ANAD2/5-220
F4MPC3_MYCML/7-244
COBB_SYNY3/3-194
G5H140_9FIRM/5-242
E8N4R2_ANATU/5-222
B5EJ98_ACIF5/4-170
H8GX12_DEIGI/8-232
F8B6X3_9GAMM/114-354
F5ZFF8_ALTSS/1-237
A6F3G1_9ALTE/4-239
G7AF10_VIBCL/25-234
E4R9K9_PSEPB/1-208
A1VX66_POLNA/4-174
F2JU52_MARM1/25-238
Q2IZZ0_RHOP2/4-173
Q9XD90_CLODI/37-259
C5F2H6_9HELI/5-183
Q4ZQ60_PSEU2/10-192
C9C8H2_ENTFC/10-228
C0R9F3_BORVA/9-221
A5E884_BRASB/4-176
E4EB62_PROAA/56-275
F2V8R2_MYCTU/67-284
H1PTG4_9FUSO/4-186
C6I8T2_9BACE/8-246
C0G8W6_9RHIZ/120-352
F7JVU7_9FIRM/5-210
H1GDW4_LISIO/5-211
F8ZZD2_VIBCL/1-195
A6TDC7_KLEP7/33-223
F9QQY9_9MYCO/1-214
B4U5J8_HYDS0/7-215
E1LBY9_9FIRM/5-205
D9VJ67_9ACTO/7-228
H5XTD9_9FIRM/3-247
D4ET54_ENTFL/5-223
Q82YI1_ENTFA/5-223
G6B7A5_CLODI/5-230
E2L0L0_ECO57/109-340
Q6UPB5_CUPPJ/110-322
A7V5P5_BACUN/7-192
Q936E2_STRAG/37-199
C9RAH7_AMMDK/5-222
D5AGQ5_STRGZ/38-221
D8JZZ3_DEHLB/6-196
G2ATF3_ECOLX/5-219
COBQ_RHOCA/4-241
H1IWW3_9BACT/6-224
A0PRA9_MYCUA/7-222
C6IR50_9BACE/8-215
A3CS77_METMJ/5-209
F9XTW8_CAMFE/5-148
H7Y7E5_CAMJU/26-234
Q2STT8_BURTA/24-219
B6FM94_9CLOT/4-237
C2D625_LACBR/17-246
G4IA55_MYCRH/1-222
F4ASS2_GLAS4/5-217
C7K2M0_ACEPA/1-232
I0GI26_9BACT/34-192
Q05Q06_9SYNE/8-213
G0HXW3_HALHT/5-206
D0D357_9RHOB/6-182
D3FUB6_BACPE/5-195
A9EY83_9RHOB/110-384
E8U2P8_ALIDB/4-216
G4DY21_9GAMM/21-188
D0C7S7_ACIBA/5-220
G6Y7N3_9RHIZ/5-217
D2Z5U1_9BACT/4-106
G6XNH7_RHIRD/582-708
H3RN39_9LACO/9-188
A6NQA8_9FIRM/5-219
A6DAL1_9PROT/5-217
C5CAQ5_MICLC/216-432
H8HSE2_MYCTU/87-306
COBQ_PROMA/11-250
F7JIW1_9FIRM/5-210
D8K4Q3_NITWC/5-221
I0ZQR9_ECOLX/5-219
Q2W9X4_MAGSA/17-165
D7HLY1_VIBCL/4-223
B8DRG4_DESVM/19-255
G1UVE0_9DELT/3-257
D0SU85_ACILW/8-222
H7TKG6_CAMCO/26-233
E3GG27_EUBLK/5-227
G4CY62_9ACTO/4-240
D5E9F6_METMS/3-243
A3UQK1_VIBSP/136-347
G9CA65_DELAC/4-216
F7KPS6_9FIRM/5-221
E4VHX1_9HELI/3-191
H1YX33_9EURY/5-189
F4FI24_VERMA/78-200
D3I3C7_9BACT/6-197
F0T7A9_METSL/5-223
E3F6B6_CORP9/8-203
A8SJZ6_9FIRM/16-230
E1K1Y9_DESFR/3-260
E0E751_ACTPL/146-326
B7KMV3_CYAP7/11-224
B0K430_THEPX/6-211
B4TLW9_SALSV/112-343
Q8XU29_RALSO/5-219
F2BVG2_9FIRM/5-204
F8ZEC0_VIBCL/111-354
Q6UAV7_9CAUD/109-340
E8U9D1_DEIML/5-164
F5I263_ACIBA/6-225
D3QB56_STANL/3-162
F4GCS6_ALIDK/5-219
E1QQT3_VULDI/20-220
D7NCY6_9BACT/5-221
C3H9P1_BACTU/5-221
D4LT52_9FIRM/39-243
B0AZG8_BACAN/9-247
D5C245_NITHN/22-231
F1WVP0_MORCA/4-34
B2I431_MYCMM/20-241
F9ZZM7_METMM/5-242
I0BSP1_9BACL/10-200
B2SN57_XANOP/29-237
G2P0L3_STRVO/136-353
H1QNW1_9ACTO/88-305
Q4C996_CROWT/3-179
D4CEW8_9CLOT/5-210
C6TVY5_BURPE/5-219
D5P2K4_9MYCO/7-176
A3CY98_METMJ/3-261
F5IH69_ACIBA/5-220
Q7TUW0_PROMM/3-191
D5RG08_9PROT/6-219
B2V4N2_CLOBA/4-218
D3T2J4_NATMM/3-223
G9EJL8_9GAMM/5-220
D6RXK0_BORVA/4-209
G2HPD1_9PROT/5-228
G5HIW9_9CLOT/6-229
C0RNZ3_BORBG/9-222
B1GRG6_BACAN/9-247
B4V4M9_9ACTO/120-357
D3NV00_AZOS1/6-242
A6UN15_SINMW/122-357
B8FTP9_DESHD/32-240
B7ABP9_THEAQ/57-281
E0U041_BACPZ/5-221
C7GB45_9FIRM/7-230
H6NQI0_9BACL/5-211
Q7CIC9_YERPE/5-219
Q47XZ7_COLP3/31-271
D3Q7E9_STANL/10-246
F7V363_CLOSS/8-242
A1AXB7_RUTMC/9-194
A8RKD4_9CLOT/1-234
F1TTQ6_PROAA/26-250
F3BM44_PSEHA/4-240
D4W084_ENTFC/5-221
Q892Z5_CLOTE/10-233
F4D502_HELPX/30-238
A4KQA2_FRATU/10-223
G7WDK8_DESOD/6-193
TRAL5_ECOLX/5-218
A3PMI9_RHOS1/4-239
C1DW53_SULAA/4-215
Q9LCY1_THETH/9-213
H7DJ70_9CLOT/5-210
H7RNM2_CAMCO/5-231
G8MI16_9BURK/122-353
I0A9W4_SALET/5-219
D0GEJ3_BRUML/5-241
B8E1L2_DICTD/5-225
G7D3D7_BRAJP/611-789
B2UM57_AKKM8/371-606
C0ERM8_9FIRM/5-239
C8P4T5_9LACO/5-221
C3RB08_9BACE/8-199
C6NY87_9GAMM/5-222
A8FJQ5_CAMJ8/5-231
D5Z4J5_MYCTU/67-284
E3BI26_9VIBR/5-219
B1LZM6_METRJ/34-186
Q649Y2_9ARCH/2-227
A7I9L5_METB6/5-204
A1ARP3_PELPD/8-173
E4HD50_PROAA/10-247
H5TIJ1_9ACTO/123-291
C3R3G0_9BACE/8-214
C7KRS7_ACEPA/73-299
H2JMV6_STRHJ/117-146
B1QC71_CLOBO/3-244
G2K8Q8_LISMN/4-195
Q03UG0_LEUMM/5-231
H2FXS9_OCESG/10-217
H5UQ63_9MICO/4-235
Q0GTY3_9LACT/20-246
F3IPQ4_PSESL/5-218
MIND_NEPOL/16-222
D9YI91_9DELT/5-181
D7Y2F6_ECOLX/5-219
D1DKI9_NEIGO/5-220
D6XP27_HELPV/30-238
F3H0Q6_PSESX/5-218
F3RNB5_LISMN/5-221
H2JES3_9CLOT/36-236
C3HBI2_BACTU/8-296
A8UX98_9AQUI/4-189
A9BB35_PROM4/3-190
D4K1F8_9FIRM/8-180
F3QXI5_9BACT/16-219
D4LN13_9FIRM/7-230
C7XNH3_9FUSO/4-188
C5T421_ACIDE/4-159
F7UFF9_RHIRD/3-179
H1ZWZ4_PSESS/3-180
B9MIP0_ACIET/35-249
D5N183_BACPN/5-212
H7ER50_PSEST/9-218
G0B368_SERSA/5-219
G0AEL5_COLFT/5-221
E6LZ01_9ACTO/33-252
F4BRI9_CARS1/5-221
C2VL22_BACCE/5-232
H5WWR7_9PSEU/73-290
A4G0G6_METM5/241-431
I0TNI2_STAAU/9-232
F0NP72_SULIH/2-220
E1YHL8_9DELT/39-249
H1KYK9_9EURY/2-225
A4E6L6_9ACTN/1-185
D2YSE2_VIBMI/1-123
B5Q442_SALVI/8-198
C2I058_VIBCL/5-240
B2TPG8_CLOBB/4-190
A3YXQ7_9SYNE/5-235
G8UP43_TANFA/11-249
E1QIP8_DESB2/15-176
H4HR91_ECOLX/5-186
B8DSP8_BIFA0/28-244
B9JEW1_AGRRK/15-232
D8DUI3_PREBR/7-187
B4VBR5_9ACTO/1-236
G7RV37_KLEPN/112-343
I0RUI4_MYCPH/6-242
A3XXS3_9VIBR/9-191
E4QR15_BORBG/9-217
C3AX13_BACMY/11-233
COBQ_XANAC/6-242
Q6D4M1_ERWCT/5-219
F4W373_ECOLX/109-340
B4BMN3_9BACI/7-245
G4MC23_9BURK/5-221
Q5E7I6_VIBF1/156-365
E9ZML6_MYCTU/313-526
F7MNR1_CLOBO/32-124
A6TIC6_KLEP7/112-343
H4T230_ECOLX/112-351
B2JXM1_BURP8/5-227
Q1WLM8_SINMM/121-355
A0K2X2_BURCH/5-221
Q8EX52_LEPIN/4-216
Q849K8_STRVN/118-358
E8ZPD7_CLOB0/4-239
F9YCN8_CHLTC/4-220
I0VC25_SHIFL/5-219
B4WWE3_9SYNE/4-170
A7JKK4_FRANO/9-204
G2JTH5_LISMN/5-211
A6GMG8_9BURK/4-172
F1YSC5_9PROT/11-175
I0GB02_9BRAD/5-242
F3HQY6_PSEYM/5-221
Q45RR8_POPTO/61-272
G6W9J1_STRPN/38-217
Q02D34_SOLUE/5-221
D0C5C9_9GAMM/3-177
E4PRS2_MARAH/4-214
B9DXP1_CLOK1/29-244
E7ADB2_HELFC/3-212
E4VTV2_BACFG/29-245
E3ZQT0_LISSE/5-211
D7EAS3_METEZ/3-219
H8BZL3_CAMJU/26-234
F7TTV2_BRELA/13-203
F4N678_YEREN/5-219
A6FFC1_9GAMM/19-200
C6SNA6_NEIME/7-210
D6EQH8_STRLI/4-243
E3D731_GARV3/28-244
A8MCY3_CALMQ/8-189
B8EFZ9_SHEB2/4-159
Q83NW7_TROW8/9-222
G4LS63_PSEAI/9-182
A1WN12_VEREI/39-252
D4ZIC7_SHEVD/4-224
A5CVY4_VESOH/9-194
B4UG34_ANASK/32-240
Q2JIN6_SYNJB/3-202
C7KWS2_ACEPA/14-230
F0EW72_9NEIS/6-222
B7BFD9_9PORP/8-213
A4WMC5_PYRAR/7-181
I0IGQ3_9BACT/42-251
F7JE86_9FIRM/5-221
F9C2G7_VIBCL/5-221
E4LJV2_9FIRM/4-216
F8DTP7_ZYMMA/12-221
A3WRJ1_9BRAD/1-169
F4FZI8_METCR/3-240
H1KB31_9MYCO/3-217
G4DD43_9GAMM/40-249
B3DQZ1_BIFLD/3-173
Q7WGA4_BORBR/5-219
F0SZW4_SYNGF/26-222
Q8P386_XANCP/4-205
Q3Y3X2_ENTFC/5-223
Q5DWC0_CLOPF/4-221
Y685_METJA/2-224
A5N3E2_CLOK5/3-250
Q5XYI1_BORGA/9-221
C6XFX6_LIBAP/9-226
B5TTK8_9BACT/4-222
G4CY77_9ACTO/8-199
E0RAB3_PAEP6/5-221
E4HWE0_PROAA/6-197
D3S5W5_METSF/3-241
B5WF92_9BURK/9-134
H9ZMM1_PROAA/3-171
A0LLI1_SYNFM/5-222
D6YE08_CHLT5/4-220
F5RGG6_9RHOO/5-221
A3X7B9_9RHOB/13-232
G2FZP5_9FIRM/6-193
G0VS10_MEGEL/5-242
B1W250_STRGG/10-256
G7AEQ6_VIBCL/5-219
G9YES1_9FIRM/9-202
A1V8U1_BURMS/5-221
D1NT01_9BIFI/28-244
H0R256_9ACTO/1-237
F7MJE9_CLOBO/4-171
D8L2L0_KLEPN/111-327
PARA_ECOLX/111-321
G7F7T1_9GAMM/5-221
A9MVV2_SALPB/5-219
B1HA56_BURPE/24-219
Q24MA1_DESHY/5-221
A8V3U5_9AQUI/24-232
F7YS30_VIBA7/8-243
A8KGM0_BURPE/4-242
B4WND4_9SYNE/6-175
E5C354_9FUSO/5-210
E6E688_PROAA/1-173
A6X853_OCHA4/127-362
G4RND9_THETK/1-179
B1JWT2_BURCC/12-245
C0RR02_BORBG/4-216
H5T6N2_MELPD/6-227
F2BX01_9FIRM/5-221
C8RSZ3_CORJE/44-261
Q21QL3_RHOFD/5-226
H6RKV2_BLASD/155-375
E0DFN7_9CORY/4-240
G5U6V9_ECOLX/5-219
B1MUC1_SALDU/4-160
D5E6U6_METMS/3-223
A0AWB8_ARTS2/23-244
B4RR26_NEIG2/6-222
G7A4P3_VIBCL/4-223
F0LXF7_VIBFN/47-293
Q46H46_PROMT/8-213
C3JD34_9PORP/5-191
C9L8P9_RUMHA/2-225
F2KKJ2_PSEBN/4-238
B0Q9J3_BACAN/5-221
F8FPC4_PAEMK/5-230
F3PYU0_9BACE/8-213
H1J2M5_9FIRM/5-210
H7SZ86_CAMCO/26-233
B8EF52_SHEB2/3-185
H8NGY5_RICTP/4-220
E3PXD9_CLOSD/4-193
I0LE45_9ACTO/27-244
Q3B3S9_PELLD/11-245
B2UA54_RALPJ/3-181
D2NQ99_ROTMD/22-247
Q01DV1_OSTTA/51-257
A9M555_9VIBR/109-347
F0J136_ACIMA/5-180
E2TCT7_MYCTU/313-526
E8XBY9_SALT4/8-198
H9TIG0_SALET/7-214
F0H4A3_9BACT/5-221
C0EDV0_9CLOT/29-277
E1SZC3_THESX/5-210
C3L3K4_CLOB6/5-210
C2TQ08_BACCE/39-255
C0AKX5_BORBG/34-242
Q13XL1_BURXL/9-179
Q4AC64_9SPHN/110-322
H1DH09_9PORP/22-209
A6YFF7_9MICC/14-236
F3CL04_PSESG/4-227
C7M6Y5_CAPOD/5-221
D4MPS6_9FIRM/6-111
A9D920_9GAMM/14-230
D3S7V6_METSF/3-226
H5UHY4_9ACTO/67-284
F5TPR7_9ACTO/5-169
COBQ_MARAV/4-239
F0NIZ5_SULIH/4-230
Q5I3A4_VIBCL/109-347
G1WT13_9FIRM/7-230
G9X8J7_9FIRM/5-286
D7CJ90_SYNLT/73-312
B2HEX3_MYCMM/3-225
B0UCM0_METS4/5-217
F6DTC7_DESRL/124-271
F2NYS3_TRES6/4-245
E4TKB0_CALNY/5-259
Q5LKS5_SILPO/110-385
F8YUC2_VIBCL/111-354
F8ZMD6_VIBCL/25-234
F9AI16_VIBCL/25-234
B3CHP1_9BACE/8-212
C4FB18_9ACTN/18-234
D5X341_THIK1/7-181
F3AGE6_9FIRM/6-195
F0I7H2_STRSA/5-241
A7B3C1_RUMGN/4-229
F5K1T7_PSEAI/5-221
B8IXU2_METNO/4-178
D4VF56_9BACE/5-221
F8VG99_SALBC/5-219
PARA_RHIRD/4-180
A7HNW3_FERNB/8-215
A5WBB2_PSEP1/5-221
F3YSR8_LISMN/10-111
Q0SNF3_BORAP/4-209
F0GGF5_9BURK/7-90
E2VKX1_MYCTU/313-526
COBQ_CLOB8/6-239
G0DX43_PROAA/54-273
Q72AC2_DESVH/6-226
B9LXW6_BORBG/9-219
E7K4P8_SHISO/7-170
A8EXC4_RICCK/4-220
I0E5N5_HELPX/3-187
F9T5C8_9VIBR/5-221
F3BD36_9FIRM/38-219
A4YDS9_METS5/3-131
C6YRL6_FRATL/10-223
C7Y0Z7_9LACO/5-221
B5RMR9_BORDL/5-197
C0RNU9_BORBG/9-221
A4J294_DESRM/3-250
C0XWC1_BURPE/5-221
H1N0L4_9PLAN/5-216
A4VML9_PSEU5/9-218
Q6AIH3_DESPS/6-192
B7WYT2_COMTE/3-182
D0C3C3_9GAMM/13-171
B1KKI3_SHEWM/3-185
B7DU19_9BACL/7-212
C3K1F5_PSEFS/5-221
C0E1G1_9CORY/3-169
C7QYF1_CYAP0/4-205
A8EPG0_BURPE/4-242
G7BC45_VIBCL/5-240
E7P3G0_PSESG/4-224
G4F271_9GAMM/4-241
A6XR52_VIBCL/113-356
E8U9J6_DEIML/6-194
Q3C0A3_XANC5/133-369
F8Z0C6_VIBCL/4-223
A0Y4Q0_9GAMM/5-221
F2KE56_PSEBN/10-219
Q4K1K6_STRPN/38-218
F2RAD1_STRVP/166-364
A8I269_AZOC5/22-243
D4KQI4_9FIRM/25-237
E4VDF1_9HELI/1-183
E1RRH4_XYLFG/5-218
E7QNU3_9EURY/3-190
H7US76_CAMCO/5-231
D1VSW0_9FIRM/5-217
B8E0T6_DICTD/5-210
G7ZE00_AZOL4/72-295
Q07I72_RHOP5/18-164
Q17X67_HELAH/5-217
B5RN62_BORDL/9-221
G0LIA7_HALWC/5-234
G5R1R6_SALSE/12-252
H0SQJ1_9BRAD/23-245
H0UMR4_9BACT/6-264
F3K715_PSESZ/3-168
COBQ_MYCTU/4-243
F3QPZ6_9BACT/7-246
C8W1Y7_DESAS/9-199
F7JB60_9FIRM/2-143
D9YBP8_9DELT/9-219
E2S7G0_9CORY/7-227
Q8VVK3_CORGT/4-72
A9ME72_BRUC2/5-217
H6Q837_PYROT/7-230
F0LMR1_THEBM/5-205
F9TT78_9VIBR/25-234
D9W3U6_9ACTO/120-359
Q7N7S8_PHOLL/4-220
Q1QQN5_NITHX/3-177
C7GCL8_9FIRM/16-232
G5I454_9CLOT/5-210
H7WCD1_CAMCO/5-117
A3JM29_9RHOB/13-232
A0JQA5_LACS1/8-268
COBQ_CHLAA/6-242
E3BGY9_9VIBR/111-354
Q1AM84_CHLTH/1-142
I0DL96_CORPS/8-203
E9LLU9_ECOLX/15-184
F5ZZS4_SALTU/111-328
Q58IN3_9ACTO/5-234
F8AFS5_PYRYC/3-216
G1W8R2_9BACT/5-221
E6MUX3_NEIMH/5-220
E2WM07_MYCTU/7-222
Q1PXP8_9BACT/11-201
G4I835_MYCRH/24-251
E3C7G9_9LACO/4-225
G7RPM4_ECOC1/5-219
B1MU38_SALDU/5-181
Q0HPF2_SHESR/5-221
Q6M1C3_CORGL/38-258
E7PM67_PSESG/10-219
E4KTG6_9PORP/105-294
E2ZJM0_9FIRM/4-192
D2TAD6_ERWP6/5-219
C9AWT4_ENTCA/5-221
A6X7L5_OCHA4/122-353
Q2RMP8_RHORT/3-179
Q1J2I1_DEIGD/1-233
E4RKA4_HALSL/5-266
G7HGR3_9BURK/6-185
A3EN64_VIBCL/11-225
D2QD76_SPILD/45-261
E8USL1_THEBF/5-221
H4IL02_ECOLX/5-185
F7SBY1_9PROT/4-176
E4A3F9_PROAA/16-240
B0ZSI1_9CAUD/48-221
E8IY95_ECOLX/5-219
B8CXZ9_HALOH/6-211
D4M1C6_9FIRM/5-223
E7XHL7_SALMO/8-198
I1DGY0_9VIBR/4-222
Q2S6N1_HAHCH/5-221
C8K927_LISMN/5-211
B7RIE7_9RHOB/6-244
G9U6A1_SALMO/4-237
C0QR73_PERMH/24-234
A9BQN7_DELAS/5-218
C7LW79_DESBD/5-221
E3FK61_STIAD/56-271
H0ME09_SALMO/5-244
A9EEZ1_9RHOB/6-178
C7D4X5_ENTFL/18-241
E4EM76_PROAA/10-247
A8RVC6_9CLOT/6-229
C7Y4J9_9LACO/5-221
H9U9Y5_FERPE/14-224
G2B0A6_ECOLX/4-222
C8KXR3_9PAST/3-169
Q30WX3_DESDG/3-241
B3CKF1_ENTFC/31-250
E6UTR8_CLOTL/37-246
I0M1H0_SALET/5-180
F6C984_BIFBA/57-278
I0RZY5_MYCXE/5-242
F1UY87_PROAA/13-177
A3T365_9RHOB/3-175
D2SFH9_GEOOG/155-377
A3W7I7_9RHOB/13-232
G9AX84_PANAN/112-301
B8DXB3_BORAF/9-223
F2CEN4_STRSA/5-241
H0LQN4_SALMO/8-198
G2Z9P3_LISIP/5-211
A4IUT3_YERPE/5-229
B3SE06_TRIAD/3-181
A2RPA0_SALTI/9-168
A1TUK9_ACIAC/7-216
F0JFR2_DESDE/9-216
E4CF11_PROAA/53-270
B3R7M4_CUPTR/5-221
D2R0S7_PIRSD/5-216
F9QXB6_ECOLX/5-219
B7VL21_VIBSL/25-234
Q2A085_9VIRU/3-171
G0AP73_BORBD/9-221
F5IL24_ACIBA/13-227
F0AEN0_NEIME/6-222
Q0YRH4_9CHLB/4-213
D3P7Y1_AZOS1/78-300
F3KWV9_9BURK/5-226
E4DT25_PROAA/5-169
C7XG57_9PORP/29-223
B8EG87_BORBG/9-221
E6U9F9_ETHHY/4-258
C0FYX2_9FIRM/5-109
H1BBI1_9FIRM/7-230
D5YJH8_MYCTU/7-222
F9RP55_9VIBR/5-222
C6ZBM4_9BACE/12-157
A4FKA6_SACEN/67-284
A8GLP9_SERP5/5-180
D7EBT2_METEZ/3-248
B1Q735_CLOBO/4-189
H1YSB0_9GAMM/49-289
G8LG66_ENTCL/5-219
B3JE27_9BACE/7-212
Q8KW88_9RHOB/110-382
H1UFI1_ACEPA/7-197
Q9HYZ6_PSEAE/5-218
E3HXU4_ACHXA/4-216
C7D5D3_ENTFL/20-260
D0X3P0_VIBAL/25-218
H0UJG3_9BACT/9-223
D8FXH8_9CYAN/5-198
G9PQ32_9ACTO/118-261
Q84EQ3_9BURK/3-181
B0K7Q6_THEP3/4-253
F0KFL0_ACICP/5-219
I0DLA3_CORPS/1-198
Q1QXT9_CHRSD/17-98
H1C4X1_ECOLX/4-173
G5UKP8_ECOLX/3-182
E7T6P5_SHIFL/5-219
A6UBD0_SINMW/4-181
G4PKJ0_BRUML/7-219
B3JJ42_9BACE/6-190
Q64A39_9ARCH/2-225
D4CAK9_9CLOT/6-229
D3RIL0_KLEVT/7-197
E6DF78_PROAA/53-270
G8S514_ACTS5/11-261
B1FMW3_9BURK/47-215
E8LVU6_9VIBR/111-354
G9QT39_9PROT/5-230
G8UQG4_TANFA/5-192
G7BD65_VIBCL/111-354
H8JTN3_VIBCL/5-221
B5YF05_DICT6/5-210
F6DTY4_DESRL/5-224
C4RHY0_9ACTO/123-340
E9SXP3_COREQ/5-241
C5DAP3_GEOSW/4-194
G8B1E8_AZOBR/67-291
C8WZS4_DESRD/8-196
A1A2X1_BIFAA/7-174
Q3JF70_NITOC/7-227
D1PW54_9BACT/11-220
C0C606_9CLOT/6-264
Q1BTJ4_BURCA/4-225
Q1M9Y0_RHIL3/128-356
Q4JZQ3_STRPN/38-218
G4IP61_9RHIZ/5-130
H8H571_HELPX/3-194
F2KUK8_PREDF/11-220
D2ZQS6_METSM/18-255
A0LQR2_SYNFM/2-226
Q2RX09_RHORT/16-226
I1DWG4_9GAMM/25-234
F3K460_PSESZ/5-221
G8Q5K7_PSEFL/14-195
G6ZTV8_VIBCL/5-219
C4KCD2_THASP/7-242
B2JPT1_BURP8/6-185
G6AK15_9BACT/11-220
COBQ_LEPCP/12-255
D6BEP1_9FUSO/6-211
Q1NC66_9SPHN/4-174
C6URZ5_ECO5T/5-219
C4S9Y3_YERMO/5-219
H1EYR9_9ARCH/4-240
A0YG60_9GAMM/18-225
Q0SKZ0_BORAP/9-142
F3RW72_VIBPA/5-221
H2CLL1_9LEPT/4-227
C5T8D1_ACIDE/14-230
Q8XS66_RALSO/14-196
D8GC51_LACCZ/5-221
A6MYW2_9RICK/4-158
B5IKN5_9CHRO/1-194
Q8EY31_LEPIN/62-273
E9A1A5_SALET/5-219
I0XZU6_9BURK/5-219
H0LK54_SALMO/8-198
A0PZH0_CLONN/5-210
H1UP53_ACEPA/1-234
E3IN55_DESVR/9-219
B7IAR1_ACIB5/4-170
F7SZG6_ALCXX/13-229
G6XLN9_9PROT/5-217
F4BWV7_METCG/12-199
D4DNH3_NEIEG/13-225
D1DKG4_NEIGO/6-222
B8J0K5_DESDA/6-226
H3T532_PSEAE/5-218
A3IXI0_9CHRO/1-238
E7RC53_9BACL/5-221
G5KLQ6_ECOLX/5-219
H3RKX9_ERWST/114-332
C0QM77_DESAH/44-260
E4SZK3_LACDN/4-225
E4CRR4_PROAA/53-270
A9VXU4_METEP/549-727
F9ZMU5_ACICS/5-222
F9BNA3_VIBCL/4-223
H1QP02_9ACTO/5-242
H5XYP3_9FIRM/25-216
G1Y0Q4_9PROT/12-244
C0RQ63_9SPIO/9-221
C4UP88_YERRU/102-299
E2VC16_MYCTU/6-198
B7DMH6_9BACL/42-249
G6XAA4_MYCAB/145-368
H6KRG8_TREPM/5-218
C6BAF9_RHILS/123-359
G9CA64_DELAC/110-322
F3Z2C4_DESAF/5-195
H8GKJ3_METAL/5-221
C9KLM4_9FIRM/68-291
C6X467_FLAB3/5-219
F6GEK6_LACS5/5-221
E7QR55_9EURY/5-228
E6L3G5_9PROT/31-241
Q6EEG1_LEIXC/10-218
G2P6E3_STRVO/20-277
E4E4V8_PROAA/16-240
G5Y6S3_ECOLX/4-173
D8GTY7_CLOLD/3-244
D3I757_9BACT/5-221
C7QP20_CYAP0/5-261
D4GRC3_HALVD/4-229
C6Z9L0_9BACE/5-191
E8JEW3_9ACTO/29-246
G4EE39_9BACL/5-221
G8T1L0_BRUAO/8-227
A7ZRE7_ECO24/6-225
C0W8I6_9ACTO/2-209
D6DBX3_BIFLN/3-173
D7DAP0_STAHD/8-267
G7Z3S5_AZOL4/5-218
D0T7E4_ACIRA/4-173
E4S198_BORBJ/34-242
B4S4D6_PROA2/6-191
H0BBA7_9ACTO/4-240
F9A6Y8_VIBCL/4-223
B1ZYK0_OPITP/3-157
Q9L775_XANAC/54-262
F4B551_ACIHW/4-197
B7VNV9_VIBSL/25-221
H1FVE6_9HELI/99-277
D7FD32_HELP3/3-194
E4DZE1_PROAA/10-247
E3H8D5_ILYPC/14-211
F6FUD2_ISOV2/38-255
E0Q5J2_9BIFI/28-244
E1S9S8_HELP9/5-232
F4XQP2_9CYAN/5-210
B5WCX4_9BURK/5-221
D9PF56_9ZZZZ/7-189
H8CYV9_CAMJU/26-234
E1S5N0_ECOUM/3-182
D5EC83_AMICL/6-260
D5ZJW8_MYCTU/322-535
C5E990_BIFLI/57-278
G2KWW4_LACSM/1-241
A5WRA1_MYCTF/6-198
I1AWS4_9RHOB/123-355
A0PX65_MYCUA/64-283
D0DC04_9RHOB/120-352
B8K7L5_VIBPA/4-222
P72976_SYNY3/5-262
F5SLB9_9BACL/23-211
B8H8Y8_ARTCA/99-324
Q92BH0_LISIN/5-211
E6CH26_PROAA/56-275
C3KWJ1_CLOB6/4-222
H0K9J6_9PSEU/1-216
F0J857_ACIMA/3-176
D0MGA1_RHOM4/8-222
D2RRH2_HALTV/103-295
D9W8J5_9ACTO/83-300
D0LEC9_GORB4/119-283
E2W1I6_MYCTU/4-243
B1A4I4_9GAMM/4-184
C3Q017_9BACE/4-182
E2MMR2_PSEUB/4-239
Q6L011_PICTO/4-249
B8CKZ5_SHEPW/29-238
E1NF02_9LACO/5-142
B7K753_CYAP7/5-229
D7B0K9_NOCDD/60-278
F3IIR8_PSESL/4-224
Q2LWF3_SYNAS/4-267
F2L6F0_THEU7/1-98
C6DRW4_MYCTK/67-284
F1YWB5_9PROT/6-239
B1IGX5_CLOBK/3-249
G9THQ0_SALMO/5-244
F5LXX7_RHOSH/4-239
C8W5R5_DESAS/5-210
F9BNA9_VIBCL/21-230
Q2LWH7_SYNAS/104-210
F8B7P7_LISMM/5-240
C8NPL1_COREF/7-241
B5RS93_BORRA/9-222
H1PPR6_9FUSO/5-215
A2TPY8_9FLAO/1-152
F4NK00_9ENTR/8-268
D5S171_CLODI/17-207
H7SPW8_CAMCO/3-193
H7U0F1_CAMCO/26-233
A4YJG7_BRASO/4-176
F0FZJ9_9BURK/5-219
F4M2Y8_ECOLX/5-219
E8ZQ00_CLOB0/4-189
H0K4P9_9PSEU/6-195
COBQ_LISMC/5-241
E0MTZ6_9RHOB/3-198
COBQ_MYCVP/4-242
Q9KJ83_SALNE/4-160
C0R608_BORBG/9-223
C5ZY39_9HELI/23-236
B7CCK5_9FIRM/5-222
D4Q773_LISMN/10-111
F8B0I8_FRADG/12-206
F9NPZ0_PROAA/6-230
E2CPR8_9RHOB/6-176
G5S5K5_SALET/111-323
B9XY45_HELPX/30-238
D3EJB6_GEOS4/5-221
C7PSA6_CHIPD/4-222
E8VMS4_VIBVM/4-223
C5CW31_VARPS/5-219
B9LA89_NAUPA/5-217
H1B4L0_9FIRM/4-246
Q9FV40_TARER/53-244
E2ZX01_PSEAI/5-218
G2E4L7_9GAMM/5-112
A5CY43_PELTS/8-224
COBQ_PSEPF/4-237
F7MNH7_CLOBO/35-243
COBQ_SHEON/1-239
H1AUQ8_9FIRM/4-246
G2LJJ2_CHLTF/7-230
B8E9R3_SHEB2/3-187
F1TDF0_9CLOT/3-254
C7URZ0_ENTFL/23-266
Q6RWC6_HELPX/3-187
H8Z5H1_9GAMM/3-173
G4LIX6_PSEAI/3-180
G8MB14_9BURK/5-221
D0H028_VIBMI/8-245
A4TFC6_MYCGI/8-223
G0H6G4_BIFAN/31-247
C6J8H4_9FIRM/5-230
D4H721_DENA2/5-221
E1RDA7_METP4/3-249
Q1ZJV5_PHOAS/107-346
F7MIU2_CLOBO/5-219
E6T4J9_SHEB6/3-185
H7T549_CAMCO/26-233
C6XKF3_HIRBI/8-270
COBQ_HALMA/5-241
A1TMD9_ACIAC/16-177
A6CQB1_9BACI/23-233
G7H2C8_9ACTO/5-220
G0G1G5_AMYMD/47-267
D6H821_NEIGO/7-210
B9JUJ7_AGRVS/4-181
C6Q308_9CLOT/4-221
I0JPD7_HALHO/5-210
A3VA80_9RHOB/5-238
A3UID6_9RHOB/13-236
F0A3B7_NEIME/6-222
G7HXN6_9CORY/3-179
G6GMS6_9CHRO/3-215
Q0SG48_RHOSR/5-246
B3WDW9_LACCB/5-212
Q8E8A3_SHEON/4-224
D0RKM4_9RHIZ/8-227
A1AUL8_PELPD/44-259
COBQ_RHOOB/10-246
F3ND64_9ACTO/9-278
Q5N4D5_SYNP6/5-210
C0R638_BORBG/4-216
A0QNC9_MYCA1/114-333
C6BZ32_DESAD/6-195
B5EI09_GEOBB/11-179
A0YC73_9GAMM/4-222
B1RLS1_CLOPF/5-210
A5TJC9_BURML/4-168
D3EPS7_UCYNA/1-239
E5X2M2_9BACE/366-605
C6Z9A4_9BACE/5-219
D6BBH3_9ACTO/81-298
C3N778_SULIY/4-187
Q2FQF6_METHJ/3-195
C6Z8P5_9BACE/5-219
D9CH45_ECOLX/4-213
Q1MA21_RHIL3/9-226
C8K2L3_LISMN/5-241
B9LYD1_BORBG/9-217
E6VVD3_DESAO/9-219
D4K4P3_9FIRM/1-79
B6B4F4_9RHOB/116-348
Q0FTQ8_9RHOB/15-229
G9ULV3_SALMO/5-219
COBQ_SYNFM/8-245
G9RMG6_9ENTR/5-185
C7H9A6_9FIRM/4-193
B4WQ28_9SYNE/1-225
Q1B0S7_MYCSS/77-295
Q8YXU6_NOSS1/174-410
H7TXY0_CAMCO/5-231
D3FFK6_MYCGH/3-221
B1G318_9BURK/7-187
F2ACX4_RHIET/123-359
I0XQP3_9LEPT/4-216
A4X7X0_SALTO/11-203
A3NSK4_BURP0/49-285
E4AHT9_PROAA/4-240
E7Z1W4_SALMO/5-219
H8FKC5_XANCI/4-222
E8PJC3_ACIB1/4-221
F6CKR0_DESK7/5-221
F4LVG2_TEPAE/30-255
Q0BFG4_BURCM/7-188
B0G7Q3_9FIRM/19-213
D0SI97_ACIJU/5-220
A1W210_ACISJ/5-221
E8ALI7_SALMO/5-219
Q9AF00_9ACTO/137-352
F9SAE1_VIBSP/151-349
C6X8D0_METSD/9-191
E4VAI8_BIFBI/3-179
F5BQ42_SALDU/109-340
G2JYQ3_LISMN/5-241
C6HVS4_9BACT/5-224
E2CQB7_9RHOB/4-178
F3LHC8_9GAMM/13-195
G5J0F6_CROWT/5-227
B7UW97_PSEA8/13-222
Q38ZQ9_LACSS/5-221
D2N0T0_CAMJU/26-240
D8FKL2_9FIRM/5-217
A5ZTM3_9FIRM/1-114
D5Q0V7_CLODI/5-230
B2S491_TREPS/4-210
E7W1I2_SALMO/8-198
Q9KQD9_VIBCH/4-223
E3HU76_ACHXA/13-229
E6D4C2_PROAA/53-270
E7VKQ3_SALMO/8-198
Q2C202_9GAMM/5-221
G0M1M7_LACPE/5-215
H7E1S5_9FIRM/27-255
Q1LVD4_MYCTU/87-306
D6E5B5_9FIRM/4-234
H6SMG7_RHOPH/3-176
B8FME0_DESAA/6-195
D4Z749_SPHJU/4-196
A5I3Z4_CLOBH/3-244
F7MF76_9FUSO/6-240
C7TIU0_LACRL/5-212
E4QAZ1_CALH1/5-221
B8KAP3_VIBPA/24-224
G8ANP2_AZOBR/22-232
D4V625_BACVU/19-227
B4R7V5_PHEZH/4-172
E0UDT8_CYAP2/5-229
C7N835_SLAHD/7-56
H4WKL9_ECOLX/5-186
G7U9K7_PROAA/54-273
E5V956_9BACE/7-192
F6E6U6_SINMK/138-376
E9TQM6_ECOLX/3-182
Q16CZ8_ROSDO/13-232
H1QVG7_VIBFI/13-186
C2D5X1_LACBR/5-232
D9RU88_PREMB/7-198
B3AV14_ECO57/5-186
D6ZJW7_MOBCV/67-286
F4DFF8_AERVB/3-184
H8WA74_MARHY/5-221
A6SU07_JANMA/4-221
C8XBU9_NAKMY/5-227
A0NI78_OENOE/16-230
A7MVX2_VIBHB/20-198
Q7TWZ9_MYCBO/7-222
COBQ_SYNP6/4-241
C3N0K2_SULIA/4-231
A2RZV4_BURM9/6-185
Q1PKP6_PROMR/14-253
B5FGD2_VIBFM/4-223
F1YJY6_9ACTO/119-290
B0K6E9_THEPX/6-250
B3Y980_LACPN/3-212
H7FW47_9FLAO/10-215
B0SI15_LEPBA/63-273
D7FU34_ECTSI/73-286
G9X1K7_9FIRM/5-274
A8TLK8_9PROT/5-185
E0MN22_9RHOB/12-231
F5MU17_SHIFL/111-321
E5Y4W1_BILWA/3-257
B8F959_DESAA/5-219
F7JP05_9FIRM/7-228
D9T2X5_MICAI/341-498
B0MZ87_9BACT/1-78
B2RZY0_BORHD/35-240
E1EE50_VIBPA/136-379
A2BNI8_PROMS/3-166
D7INV2_9BACE/8-214
C2PKQ5_BACCE/5-210
E7I124_ECOLX/5-180
F7MCR5_9BACE/7-211
A8FFT5_BACP2/5-211
B6AL07_9BACT/3-176
A3FG45_9PSEU/36-186
Q12UK5_METBU/5-203
C4YY91_9RICK/4-220
H8JDH2_MYCIT/36-253
F3UQF9_STRSA/4-195
F3PGL8_9BACE/8-213
B7KM61_CYAP7/5-223
COBQ_MYCTA/4-243
A4YFF2_METS5/1-217
H3QR48_BRUAO/4-192
H8LZD9_SALTM/6-241
G7V9C5_THELD/4-219
H0R247_9ACTO/7-203
B3XBQ0_ECOLX/5-219
A4Z1K8_BRASO/4-173
E6DDN1_PROAA/56-275
F4CJH1_PSEUX/23-258
H8FIP8_XANCI/4-168
E1CRH1_VIBPA/136-379
C7JT23_ACEPA/7-174
A8LUA4_DINSH/115-347
D5EHL0_CORAD/11-216
F6EWW6_SPHCR/4-174
A0B4W0_BURCH/3-181
E9W9I2_ECOLX/109-340
A9BDX8_PROM4/8-213
E8QV72_HELPW/5-217
F8X446_9PORP/8-211
G9WL39_9FIRM/5-219
C3QWE8_9BACE/5-219
H8F2Q1_MYCTE/57-276
G4DNP7_9GAMM/4-263
H5G6C3_ECOLX/5-180
G7Q8Q1_9DELT/34-225
G4G5D4_9EURY/3-202
D0WUI9_VIBAL/5-221
H8CHC1_CAMJU/5-231
E8Q706_BLOVB/5-222
A0PSX7_MYCUA/67-284
G6I4H2_9FIRM/5-221
D0FUM7_ERWPE/127-372
A2VVE8_9BURK/61-282
G9ZZS1_9PROT/564-736
H0BQQ6_9ACTO/152-353
H8IPP8_MYCIA/36-253
C4I0J8_YERPE/16-200
Q7VJ28_HELHP/5-229
A5E8H0_BRASB/23-245
Q14G23_FRAT1/10-223
E4AS57_PROAA/9-150
A1KNV5_MYCBP/7-197
G7FS85_9GAMM/5-221
G7F3V3_9GAMM/5-218
F9SF76_VIBSP/156-373
E3NTL9_CAERE/43-264
F9LZC4_STRMT/38-217
Q13SZ1_BURXL/10-198
F8ZB30_VIBCL/25-234
G6R781_STRPN/28-207
C1I0B7_NEIGO/6-222
E0DJF4_9RHIZ/8-227
D5RNI7_9PROT/4-158
Q8KY11_RHIET/121-358
A5ZFN0_9BACE/66-282
I0NL17_SALET/8-198
F3FSJ9_PSESX/10-141
C2U352_BACCE/5-210
E9YAG5_ECOLX/5-219
D0L1C2_HALNC/4-220
D4Z0Q1_SPHJU/4-174
A4YGE9_METS5/20-76
E6CR77_PROAA/56-275
C4HP42_YERPE/5-219
A9QP74_9BACT/9-224
D6A7T2_9ACTO/141-310
COBQ_PROMT/10-249
C4KSV5_BURPE/5-219
D2QVX0_SPILD/3-182
C7LPA4_DESBD/5-217
A2W877_9BURK/23-257
A9KA93_BURML/47-283
F4XGS2_9FIRM/8-231
C6JJD9_FUSVA/5-210
F3D6V8_PROAA/5-169
F2VBE2_MYCTU/4-243
Q07GE3_ROSDO/134-387
E1QMQ2_SALET/112-343
G8AJX6_AZOBR/6-181
E6PJC4_9ZZZZ/4-218
Q55501_SYNY3/3-163
E0GXF7_ENTFL/5-221
B5FGN9_VIBFM/25-234
C0AJB8_BORBG/4-210
B0G8W2_9FIRM/5-228
D1K8Y4_9BACE/5-221
C2I7T9_VIBCL/4-223
G2M5A0_HELPX/5-217
G9SW78_ENTFC/5-223
E6LEP2_9ENTE/5-221
I0GND0_SELRU/38-235
B1W2J5_STRGG/152-353
H2HCZ9_CORDP/20-217
A0B6N1_METTP/4-254
G0HNB9_THES4/5-222
A3MW44_PYRCJ/5-184
A1K2A5_AZOSB/7-184
D6XNU6_HELPV/5-217
B8DXF9_BORAF/9-225
D5AS56_RHOCB/6-244
B2JJ29_BURP8/28-211
B2T170_BURPP/4-175
F8G8X7_FRAST/10-223
B2FKC2_STRMK/3-55
F0EVW3_HAEPA/8-187
B3C698_9BACE/3-179
G6YU86_9ALTE/4-214
Q56340_TREPL/42-252
H9ACH6_SALPU/111-328
C4Z7P1_EUBE2/5-239
A9B307_HERA2/5-217
A3LBS6_PSEAI/3-181
H3ZPR4_THELI/3-218
E2WKS3_MYCTU/313-526
H5PXQ5_ECOLX/5-219
G7BXN4_VIBCL/5-219
G5JAD2_CROWT/5-261
Q4ZL15_PSEU2/5-221
E7Y2I6_SALMO/8-198
G4IJA0_9EURY/19-261
E4R2A0_BIFLM/28-244
G6GQI5_9CHRO/168-403
COBQ_RHOS4/4-239
A5ME32_STRPN/38-218
Q3J6M2_NITOC/5-221
E0DPQ9_9RHIZ/120-352
D0BID1_BRUSS/120-352
A5ESM6_BRASB/11-173
G4IKR1_9RHIZ/18-244
E8MXX2_ANATU/11-224
E9SKQ4_CLOSY/204-393
H6MNS8_TREPL/42-252
G2G688_9ACTO/4-241
B0UJI6_METS4/17-240
G7FDK8_9GAMM/26-235
D3ACH3_9CLOT/51-274
Q9X9A1_STRPN/38-218
COBQ_MYCGI/4-244
Q14HL2_FRAT1/26-200
H1G0B2_9GAMM/1-248
I1ANT5_PSEAI/4-230
Q92TZ0_RHIME/5-217
H7XGH1_CAMJU/26-234
B8IRA3_METNO/124-360
D2ZNZ0_METSM/5-223
E2PC43_NEIPO/14-229
A6YFN9_9MICC/4-177
D4L8F5_9FIRM/7-230
C0D1A6_9CLOT/1-228
G2NDL5_9ACTO/5-242
D8P066_RALSL/14-248
G2DAT8_9GAMM/4-224
F9NRD2_PROAA/6-197
G7QBI9_9DELT/4-219
C0CHK0_9FIRM/4-228
F0MDQ3_NEIMG/5-220
C0RBD7_BORBG/9-221
D6GII6_9ENTR/5-240
B9LY07_BORBG/9-219
A8F4V3_THELT/16-225
O51668_BORBU/5-169
Q1YDH2_MOBAS/4-175
E4GNS3_PROAA/26-250
A5J007_MYCBV/4-228
A1AXX9_PARDP/7-222
H0RG45_9ACTO/5-247
H1KUL4_METEX/549-727
H0A8K7_9PROT/11-229
D6ZH31_MOBCV/26-245
C7RLD2_ACCPU/24-225
B0T9B5_CAUSK/4-207
Q6A7X7_PROAC/63-280
G6FIU0_9EURY/3-250
G4CKV3_9NEIS/6-222
Q0EVX9_9PROT/10-227
H3K8P5_9FIRM/5-243
E2U2R5_MYCTU/7-222
C0EPV1_NEIFL/469-507
G0HJY7_THES4/3-255
A9WMN2_RENSM/158-396
A6X8C6_OCHA4/121-357
A9A8R3_METM6/242-431
B8F2Y1_BORGR/9-69
B3Q8A5_RHOPT/23-245
F3BHX6_PSEHA/26-235
F3UVA1_STRSA/5-241
H2HKD5_CORDP/4-201
E4SE97_CALK2/32-241
H3QCX0_BRUAO/120-352
G0DE39_9GAMM/3-185
D0D6U6_9RHOB/15-229
F0FF94_STRSA/4-195
I0NL01_SALET/5-245
B1QT55_CLOBU/6-239
B7JB93_ACIF2/11-225
F5T1Y7_9GAMM/25-234
Q047S3_LACDB/5-221
A6SX67_JANMA/5-219
B8EHC7_BORBG/9-219
D9VK07_9ACTO/6-214
E7ZAC3_SALMO/5-244
E8TAV8_MESCW/5-217
D9SE80_GALCS/4-219
A8GQL9_RICRS/4-220
C7Y962_ENTFL/5-227
A4KHM1_MYCTU/67-284
C1CV69_DEIDV/5-46
F6EIZ9_AMYSD/6-197
D1EFF7_NEIGO/7-210
E3PTD7_CLOSD/4-254
F7L2A0_9FUSO/6-211
G4DKP3_9GAMM/4-177
C7CA73_METED/8-263
D1JNZ7_9BACE/9-214
COBB_SULSO/4-187
Q4K135_STRPN/38-218
H1PJE6_9FIRM/5-222
C7QUB7_CYAP0/148-317
B8ZRH8_MYCLB/36-253
C0APN2_9SPIO/1-129
G4L4Y1_TETHN/5-221
C5CWH0_VARPS/43-221
B1HE26_BURPE/5-219
D7HX75_PSESS/4-183
Q9EZ91_LACLL/4-230
H4YQK3_ECOLX/5-186
H4UEE8_ECOLX/19-264
F6CLB0_DESK7/46-260
Q83ZT4_CORJE/3-169
E6LRR1_9FIRM/5-228
C0G379_9RHIZ/46-265
COBQ_CLOB1/4-239
B0T5H7_CAUSK/10-254
D7VZX7_9FLAO/10-215
F0NP41_SULIH/5-238
A4XIZ6_CALS8/33-241
G2MPP3_9ARCH/13-228
D7J5U1_9BACE/3-179
G9X744_9FIRM/29-189
F1XQA4_ECO57/5-219
A1JV51_ENTFC/24-264
H8AR03_CAMJU/5-231
B8L796_9GAMM/5-220
F0J6Y3_ACIMA/15-205
H7EGF8_SALHO/5-221
H1YK64_9GAMM/3-188
COBQ_SYNR3/7-246
A1UMM4_MYCSK/124-298
F2JTQ2_MARM1/6-241
D4EM75_ENTFL/5-223
E5AK34_BACCE/5-232
H7VLE7_CAMCO/5-231
D8F8W6_9DELT/21-244
G7HV17_9CORY/39-256
H4QBE2_ECOLX/5-70
G5MXI1_SALET/5-219
Q05XG3_9SYNE/1-239
B8DX04_BORAF/9-224
D4LLI3_9FIRM/5-221
E4M321_9FIRM/204-418
D7GZ32_BRUAO/4-192
D7PCE9_LISMN/87-128
B4E583_BURCJ/5-221
G0EBZ1_ENTAK/4-276
C4IMR9_CLOBU/4-221
Q2IUX9_RHOP2/29-279
C9D4L0_9RHOB/123-357
E1SWU3_THESX/5-239
G4JQ01_9CREN/7-38
A7ZGE7_CAMC1/3-189
G0ISY9_BORAP/9-223
G0JR29_9GAMM/4-170
E5AKJ1_BURRH/29-245
B4RLM0_NEIG2/7-210
H3ZLB0_THELI/5-240
D0ZD18_EDWTE/4-42
E8FKC5_SALMO/8-198
A9BVR5_DELAS/61-247
G7ERG1_9GAMM/114-356
C0RQ34_9SPIO/9-222
F9NWR0_PROAA/54-273
H8WF76_SALHA/4-213
A5N447_CLOK5/1-194
F8BPY4_OLICM/23-245
A0LCD4_MAGSM/13-195
E4PQF4_MARAH/5-218
E6SKD4_THEM7/5-210
COBQ_THETN/5-237
A9AHI9_BURM1/12-245
Q97CS0_THEVO/17-248
Q1M8C4_RHIL3/123-359
D2TM17_CITRI/5-219
H1MPU5_9PLAN/40-245
I0MH41_SALET/5-219
C3HS40_BACTU/39-255
E4TFG5_CALNY/5-262
Q0SNP2_BORAP/34-240
F5TQJ1_9ACTO/4-221
B0STK5_LEPBP/4-216
Q8U3I1_PYRFU/5-205
C7W500_ENTFL/6-240
A6AVK9_VIBHA/4-42
H0QUX6_9ACTO/5-220
H2JGF4_9CLOT/5-228
G0I675_CORPS/1-198
C9RD89_AMMDK/4-252
D1CG02_THET1/5-228
D6DZY2_9FIRM/5-221
B5W7R5_SPIMA/3-199
H3RSR5_9LACO/29-262
G6F353_9PROT/5-238
D6KNR3_9FIRM/5-205
D0D8X6_9RHOB/136-377
I0PU94_MYCAB/71-294
D0H349_VIBCL/4-223
G8V7B6_PROAA/4-241
Q8F9E0_LEPIN/5-226
E1PYP2_HELPM/30-238
Q3SPT3_NITWN/4-174
Q83MN8_TROWT/45-262
F0LNM9_VIBFN/4-223
F7YLV3_VIBA7/5-219
A6F116_9ALTE/10-219
D3T3X7_THEIA/6-250
H8CC93_CAMJU/26-234
D0K0L5_HELP5/5-232
G8PEN3_PEDCP/5-241
COBQ_LISW6/5-241
C8S2R5_9RHOB/7-243
B2A466_NATTJ/5-221
H8Z4E9_9GAMM/5-218
C7XBA1_9PORP/103-309
E9WRT7_ECOLX/5-219
B2AI70_CUPTR/24-200
A7ZKU6_ECO24/5-219
Q5E446_VIBF1/5-219
F0H5W0_9BACT/11-220
H9UEZ0_FERPE/7-214
B0JSP2_MICAN/124-348
H7M2N3_STRPN/38-218
F3P1F3_9ACTO/19-243
E8S3U9_MICSL/341-498
D0GKU4_9FUSO/4-220
Q8DL08_THEEB/1-168
G5GK55_9FIRM/5-228
E4DBH8_PROAA/3-172
B4X1V7_9GAMM/1-230
E4GAG5_PROAA/5-169
D9YD05_9DELT/6-226
Q97CL4_THEVO/32-205
H4XJ23_ECOLX/5-219
F7QTB2_9LACO/5-221
H4VEM2_ECOLX/5-219
Q2K2S3_RHIEC/9-226
E6RHM6_PSEU9/1-236
H0J199_9GAMM/5-221
F8NBG2_9BACT/20-216
C3MTZ3_SULIM/6-162
D0BNW9_9LACT/5-221
B2AHG0_CUPTR/6-185
H0UMR5_9BACT/11-268
I0TBT9_9BACT/6-195
E4H6K0_PROAA/53-270
Q7D4L7_MYCTU/121-340
F8X1A6_9PORP/5-221
D3RU84_ALLVD/12-194
H0IX66_MYCAB/2-220
Q0W5Z8_UNCMA/11-201
E5YDZ1_9ENTR/4-194
D4ST92_9XANT/5-220
G9WL65_9FIRM/5-236
I0PJI5_MYCAB/42-259
F1UPI2_PROAA/1-173
E3YZB8_LISIO/5-211
I0U941_BACTR/2-223
H0IRS8_MYCAB/1-191
G0LJZ9_HALWC/5-206
E0UNP0_CYAP2/4-223
C6BHD0_RALP1/5-219
E2UWV7_MYCTU/6-198
E6PJV9_9ZZZZ/20-229
E4GVI4_PROAA/53-270
H7EWF1_PSEST/4-228
D1B7P8_THEAS/464-699
Q99Q38_SHIFL/111-321
A9IAA9_BORPD/4-177
Q1M837_RHIL3/118-387
REPA_AGRRH/122-357
D6BBQ0_9ACTO/1-224
F8DX66_ZYMMA/4-172
COBQ_BRASB/6-238
D9T1P0_MICAI/9-244
E9Y7N6_ECOLX/5-180
F5WVE5_ERYRF/5-222
C5NNC7_PASPI/108-318
H7SIS4_CAMCO/5-231
G7U6M0_PROAA/5-169
H7RHI9_CAMCO/5-231
F3F701_9PSED/4-97
H7EJE3_9SPIO/4-219
A0K9L7_BURCH/4-172
COBQ_PHOPR/8-245
G0H2V1_METMI/4-185
F7UTY8_SYNYG/173-418
C7LCQ8_BRUMC/5-241
C6E9F8_GEOSM/5-221
Q1I2H8_PSEE4/5-221
B5SI00_RALSL/101-239
G9S8K9_9PORP/13-229
C4G681_ABIDE/24-237
G9ZU64_9PROT/3-181
B1YBQ3_THENV/5-184
G8RR65_MYCRN/35-252
I0HNH4_RUBGE/17-160
I0LAN4_9ACTO/5-245
F5KDF2_PSEAI/8-243
E1RQ15_XYLFG/5-220
D4K5Z8_9FIRM/4-192
Q1WRT0_LACS1/5-221
G0FAJ7_ECOLX/33-280
C4L643_EXISA/18-226
B1BCX5_CLOBO/5-210
COBQ_DESHD/10-246
H8IWY7_MYCIA/5-242
D9V4C6_9ACTO/4-226
I0EME8_9HELI/3-189
D6KSL7_SCAIO/60-281
E2V3W8_MYCTU/20-239
B7J3B3_ACIF2/5-218
D2BZT5_DICD5/5-219
E8XHL4_SALT4/22-303
B8IY42_METNO/3-181
A0L0D0_SHESA/35-275
F5JPG5_ACIBA/4-170
COBQ_METFK/1-235
F3I8A4_PSESF/5-218
A1VD03_DESVV/9-219
G4F7P0_9GAMM/23-239
BIOD1_ECOLI/5-217
B4WQZ2_9SYNE/3-163
A3IM38_9CHRO/5-210
A1W246_ACISJ/5-219
Q0QKI7_9SYNE/7-246
D4X4D5_9BURK/5-230
H0RAA2_9ACTO/34-255
E0SD99_DICD3/5-219
D5KTM2_KLEPN/112-346
E9RYC3_9FIRM/10-233
H7YMR2_CAMJU/5-231
A4JGX3_BURVG/4-172
E3YFF9_LISMN/5-241
A5WY09_RHIRD/124-359
F3DYC1_9PSED/10-192
B9BMD4_9BURK/7-188
G4GAT5_9EURY/4-232
F8E3K5_CORRG/38-258
Q0C4A7_HYPNA/130-367
C4KYA3_BURPE/5-221
Q0FF58_9RHOB/5-242
C0GDX4_9FIRM/5-240
G9RRE2_9FIRM/7-233
F0E1Q5_9PSED/13-104
B7JIK7_BACC0/5-221
E6EVT8_ENTFL/5-242
D1K5Z1_9BACE/5-191
F6IVY9_LACPE/3-230
C7QRF9_CYAP0/5-210
G0Q3K3_STRGR/5-241
D2P396_LISM1/22-249
A5KLJ7_9FIRM/5-210
C6J227_9BACL/5-210
F3AJW7_9FIRM/5-190
E3HDV1_ILYPC/4-212
G7C834_VIBCL/25-234
F3VGB2_STRPN/38-218
G0DTZ9_PROAA/4-241
I0FFG5_9SPIO/9-232
C9CR56_ENTCA/5-237
H9B839_RHIML/16-128
C4SRS9_YERFR/1-234
I0J9C9_STRPN/38-217
G4A0B5_AGGAC/13-100
C9YT07_STRSW/10-275
E1YDQ3_9DELT/19-256
D4TBX4_9XANT/1-99
A5PD46_9SPHN/1-167
A4FYN5_METM5/5-208
B3QYM5_CHLT3/5-221
F1UEB6_PROAA/53-270
C0C1M4_9CLOT/5-214
C5JBI2_9BACT/57-246
F9SFR5_VIBSP/4-223
COBQ_CLOBA/6-239
A1U7I3_MARAV/5-221
F3B763_9FIRM/5-228
E5UR33_9BACE/8-245
O25759_HELPY/6-233
D5WP09_BURSC/121-350
D8I4Y3_AMYMU/4-240
E4SHZ7_CALK2/5-221
G4MBM8_9BURK/165-401
H0UQG5_9BACT/5-210
A1RHZ8_SHESW/4-225
B5ZH90_GLUDA/4-169
A3YKV1_CAMJU/26-234
D2S5C9_GEOOG/3-218
Q0PC70_CAMJE/26-234
G4P4U3_BACIU/5-221
F8F716_PAEMK/26-235
Q4BXI0_CROWT/5-261
H0A8P5_9PROT/23-208
B0TQG3_SHEHH/5-221
H9AY27_MANES/63-274
B4UKF7_ANASK/5-220
F0IPR2_STRSA/5-241
A8F343_RICM5/3-179
Q630C2_BACCZ/5-221
H7UPW7_CAMCO/3-193
G0ISI6_BORAP/9-222
E8MUG6_BIFL1/28-244
E0I462_9BACL/27-236
Q2Y5B6_NITMU/5-221
B3PS50_RHIE6/9-226
Q1QF51_NITHX/122-359
G5PAB3_SALET/8-99
B7CKE2_BURPE/5-219
A9DA05_9GAMM/29-238
D4Z862_SPHJU/5-194
D4W0T6_ENTFC/4-227
E8XLI0_SALT4/111-328
C9Q2A7_9VIBR/1-188
B7RKW6_9RHOB/13-232
Q0HKN3_SHESM/4-225
E7WUW4_SALMO/8-198
D0HDD1_VIBMI/72-315
Q9AHA4_STRPN/38-218
A6UGW6_SINMW/119-352
G1V061_9DELT/4-192
D3AL15_9CLOT/5-125
F7SFN3_LACJH/5-221
Q1IVQ4_KORVE/5-221
Q5LF90_BACFN/6-228
B3VT81_HELPX/3-194
H8EC52_CLOTM/5-210
Q3AF73_CARHZ/5-210
F0KFF7_ACICP/4-168
E6LBP6_CAMUP/5-231
E4QQV7_BORBG/9-222
D7IBE2_9BACE/66-282
B9K492_AGRVS/91-325
F1ZCS8_9SPHN/12-185
Q8VPR6_9MICC/5-172
B5J4X1_9RHOB/4-188
C6J9N4_9FIRM/5-209
A3YE96_9GAMM/5-218
F0K0N9_LACD2/5-221
F2Q6A1_9BACT/5-120
H2H1F7_CORDP/7-202
C0R6V7_BORBG/9-217
H6M173_FRATU/9-204
I0ZHN4_HELPX/30-238
Q2RZF1_SALRD/8-216
D1AZS8_SULD5/5-230
G7EHN0_9GAMM/114-356
F6BTW0_SINMB/4-181
C7U179_9BACT/5-174
D4CFM0_9CLOT/4-193
A5KHY5_CAMJU/26-234
A9W264_METEP/5-217
H5VD96_HELBI/2-121
I0YHF1_9BURK/3-181
C9KQD7_9FIRM/77-292
COBQ_THEGJ/5-240
E6I7R8_ENTFL/28-250
H2C424_9CREN/3-242
A5YSE7_9EURY/9-289
C4S874_YERMO/1-234
H0SNT9_9BRAD/4-174
C0RS36_BORBG/9-222
F7XHT4_SINMM/119-352
E8M5M0_9VIBR/8-242
F9J0T0_ACIBA/4-221
H3UK89_STAEP/5-262
F8AYJ6_FRADG/136-304
G7W784_DESOD/5-210
B0KT61_PSEPG/10-191
E7UMN3_ECOLX/5-219
G7Q9G0_9DELT/29-217
D0BYV8_9GAMM/5-220
E8ELJ0_SALMO/8-198
C6E2U8_GEOSM/11-185
C9TDD6_9RHIZ/8-227
E4ZAD0_NEIL0/6-222
F8CGA1_MYXFH/4-218
A8GJC1_SERP5/20-220
C6YDD5_VIBCL/11-225
A5W5J9_PSEP1/9-236
D0BE97_BRUSS/8-227
B9LTR3_HALLT/5-204
F8AHH1_PYRYC/6-205
G6I4R6_9FIRM/3-249
B1HA49_BURPE/5-221
F3LVH5_9BURK/27-241
F9D7H5_9BACT/5-221
H6P556_SALTI/5-245
D1CJ07_THET1/21-237
Q8DHE2_THEEB/5-210
E1WKB9_BACF6/7-180
G9T300_ENTFC/5-221
D8KQN1_CORPF/38-258
A2SIA0_METPP/12-233
F6FZ68_RALS8/14-248
E6SSX1_BACT6/8-194
E5W9Z8_9BACI/12-266
C5BFS8_EDWI9/7-257
H2I4F2_CORDP/4-201
COBQ_PROM3/10-249
G7M253_9CLOT/6-240
F2P6G0_PHOMO/25-234
D2J8C2_STAAU/4-213
B5V5R3_BACCE/5-221
H1KRA0_METEX/1-143
H4KQC0_ECOLX/22-282
Q0RUX6_RHOSR/5-221
A1S871_SHEAM/3-185
A2SP01_METPP/5-250
F9H6T4_HAEHA/8-228
Q48GG9_PSE14/4-224
F3HUA6_PSEYM/5-218
F9MYA9_PEPMA/4-219
D8N3N1_RALSL/5-219
B0RJ00_CLAMS/4-179
H8HZQ6_MYCTU/3-199
A7V1U3_BACUN/66-277
A1V1P1_BURMS/5-219
C7X7V4_9PORP/10-215
Q660E7_BORGA/5-168
E6CHW4_PROAA/138-296
D0GEK8_BRUML/4-192
B3PQW5_RHIE6/4-191
H3QGN2_BRUAO/8-227
H9UFH8_9SPIO/12-211
E1PL33_PANVC/114-348
A3QCF3_SHELP/3-186
A3Q730_MYCSJ/124-299
H0LK38_SALMO/8-229
B7J1J7_BORBZ/34-242
Q0BE81_BURCM/3-182
Q7NXS0_CHRVO/9-191
E3JIQ9_BUCAJ/5-219
A6XBS9_ACTPL/4-182
D9WZG4_STRVR/86-303
F8EZ75_SPICH/36-246
F0DNC3_9FIRM/5-221
H4KSL1_ECOLX/3-182
C8JSD2_LISMN/5-221
H7YXV9_CAMJU/26-234
D6MBJ5_9CLOT/4-167
B7KVS3_METC4/6-261
H2HRJ4_CORDP/38-258
F3H3X4_PSESX/4-224
F3QP83_9BURK/5-220
P72877_SYNY3/543-735
Q46GK8_METBF/7-222
C6INV4_9BACE/8-214
E4H074_PROAA/138-296
F9NUN8_PROAA/4-169
A4YGE0_METS5/5-196
C9Z8A5_STRSW/23-193
C6D847_PAESJ/5-221
Q1N038_9GAMM/4-239
D6CQL1_THIS3/7-181
B7H2C3_ACIB3/5-255
A3KRK7_PSEAI/9-182
B1SY05_9BURK/5-175
E6D2M8_PROAA/5-169
C0WHA2_9CORY/7-227
C4Z089_EUBE2/5-214
D7A4L1_STAND/10-245
E6CPC0_PROAA/68-231
E6Q755_9ZZZZ/4-266
F7MVP4_ECOLX/5-219
E4EK55_PROAA/26-250
Q17Y85_HELAH/6-233
Q8A0L9_BACTN/66-282
A9VIS3_BACWK/5-210
H7CJ44_LISMN/5-241
G7W2P6_PAETH/30-239
E0I5K9_9BACL/9-199
F9JHW0_9LACO/4-225
F2M3K7_LACAL/4-228
B1F184_BACAN/5-221
H6RAU9_NOCCG/10-230
G7ZIH9_AZOL4/73-295
H1M0A6_9BACT/4-234
D7UF15_LISMN/5-221
C4Z5I1_EUBE2/25-238
A3U3J6_9RHOB/110-384
G0LYG9_LACPE/4-226
H3L1T8_BIFBR/26-184
F3DA38_9PSED/4-224
E4QHA9_BORBN/9-217
H1D5R6_9FUSO/7-241
I0EEF3_HELPX/5-233
C2V146_BACCE/5-210
G5J1Z3_CROWT/9-223
B9CYF6_WOLRE/5-230
I0M0K5_SALET/5-219
E0NS20_9BACT/11-227
A8EFH3_BURPE/4-168
D5RMT6_9PROT/13-191
E1JVJ1_DESFR/96-287
D6DCV3_BIFLN/28-244
E9TCG0_ECOLX/3-175
A5KN71_9FIRM/7-230
A4X0R8_RHOS5/4-212
C9Y5N6_CROTZ/5-185
E7GLP2_CLOSY/5-239
G0HT37_HALHT/6-201
B2FQC1_STRMK/29-238
C9V7A9_BRUNE/120-352
Q6D9U7_ERWCT/4-229
C3NMW7_SULIN/4-220
G7V5T6_THELD/42-257
C7WZ10_ENTFL/5-221
D4LYB8_9FIRM/7-49
E6MLC2_9BACT/1-236
Q7VDL3_PROMA/8-213
D4TID4_9NOST/3-206
A5W0N0_PSEP1/4-224
E2ZR24_PSEAI/8-243
D7H0G0_BRUAO/8-227
D9QVW7_ACEAZ/6-241
A1W5L4_ACISJ/4-222
F5X8F6_PORGT/5-221
D3T3X6_THEIA/4-253
D9YA26_9DELT/26-226
A4EUE9_9RHOB/6-196
H0B480_9ACTO/120-359
A4W039_STRS2/38-221
H7TC00_CAMCO/5-231
F7IVD2_TREPA/42-252
E3CXN0_9BACT/5-192
Q4MLG0_BACCE/5-221
C3RFT2_9BACE/10-204
A9A5V5_NITMS/5-230
C6XM66_HIRBI/23-238
B9C033_9BURK/24-197
I0KK78_STEMA/3-181
B7XGI8_PSEPU/90-336
D0LFD7_GORB4/154-364
G1WJS8_9ACTN/12-200
C1B2Y1_RHOOB/10-204
H5XNK8_9PSEU/11-246
F4F5C1_VERMA/27-244
Q2T2M5_BURTA/3-215
D6Z028_DESAT/15-216
B2ICQ9_BEII9/5-217
D7N4J0_9NEIS/5-219
I0FEK8_9SPIO/9-217
D2BK39_LACLK/8-256
F8ASX9_BIFLN/3-173
B8F230_BORGR/9-222
A8G8H1_SERP5/20-211
D7W043_9FLAO/5-219
H6CHY9_9BACL/30-239
C5BFU1_EDWI9/8-198
G7F7L0_9GAMM/26-235
G9VWU8_SALMO/5-219
G9PQR3_9ACTO/1-168
F3AAB5_9FIRM/4-226
D9PF55_9ZZZZ/7-74
A9A118_NITMS/6-194
G8B0N1_AZOBR/74-313
C2KYY3_9FIRM/5-221
A8L2H8_FRASN/5-220
C5CI52_KOSOT/3-250
A7I8N3_METB6/1-233
F3A3H8_9BACL/4-220
H0KMJ0_BIFAN/28-244
D7NCI4_9BACT/11-226
C7WDC4_ENTFL/5-237
F8H2R0_PSEUT/9-191
B7GMV6_ANOFW/9-225
D7BTU8_STRBB/145-384
D4T710_9XANT/5-220
H2J7P9_MARPK/4-258
Q0BWB1_HYPNA/7-231
G9FJK7_KLEPN/5-229
B3PCV6_CELJU/5-218
D0Z4U6_LISDA/103-338
D5A3T8_SPIPL/12-110
H0STV9_9BRAD/4-183
Q39KP1_BURS3/24-192
E4AZQ4_PROAA/10-247
D0B8X0_BRUME/4-192
A8YNY4_MICAE/162-394
G9TH31_SALMO/5-219
F8M6C5_MYCA0/7-222
B6WBI6_9FIRM/4-220
F7Z434_BACC6/23-232
C5AG98_BURGB/36-250
B4S961_PROA2/9-198
D1EIX3_9RHIZ/5-217
G0QBG7_9EURY/8-246
A6LK14_THEM4/5-205
COBQ_XANC5/6-242
G9ZK08_9LACO/5-232
C8N916_9GAMM/2-121
E9TJ19_ECOLX/5-219
E8U9J7_DEIML/6-247
D8P3K9_RALSL/16-198
COBQ_METM7/5-237
B8I4E5_CLOCE/285-480
H3K8P6_9FIRM/10-197
E7H0K9_9BURK/5-221
Q3YQP6_EHRCJ/5-221
Q84IJ8_9BURK/22-161
A7B409_RUMGN/15-228
A2C879_PROM3/3-191
E6PVW3_9ZZZZ/4-162
Q5QZJ0_IDILO/5-221
G0FGN5_ECOLX/5-180
Q7MIQ6_VIBVY/4-223
Q74N95_NANEQ/4-197
A4TCF0_MYCGI/6-199
B0QB14_BACAN/9-247
G2MMY8_9ARCH/5-206
H5CJZ2_ECOLX/5-219
Q4EQ78_LISMN/5-211
A5XIG3_BURML/51-287
Q20YK5_RHOPB/29-278
E6JI68_RIEAN/5-219
G5QKY6_SALRU/5-244
H8BZE7_CAMJU/5-231
H0C052_9BURK/3-180
G8NS98_GRAMM/4-194
C0RB07_BORBG/9-224
E1RHY1_METP4/5-189
E6BVZ3_PROAA/10-247
F0HMI6_9ACTN/6-229
G2ITN1_9SPHN/4-173
C9CGM1_ENTFC/5-223
F5KW05_PSEAI/16-189
O25678_HELPY/30-238
C2N9W9_BACCE/5-221
B9LRM0_HALLT/11-252
Q725R6_DESVH/19-235
A7IPR0_XANP2/107-340
I0UVB0_9MICC/23-248
F4DUK7_PSEMN/5-218
D4KRD2_9FIRM/5-239
D9VPP5_9ACTO/93-310
B5PBG5_SALET/5-245
Q7P7M0_FUSNV/6-169
B8HXQ2_CYAP4/5-231
E5B655_ERWAM/5-219
Q20Y85_RHOPB/7-133
B7VKP4_VIBSL/9-191
D4XKL5_ACIHA/6-225
D3PBD7_DEFDS/22-231
G2SWZ7_ROSHA/6-193
H7RNC0_CAMCO/26-233
G2TCU8_RHORU/15-251
Q0RCY9_FRAAA/5-220
F3LJJ7_9GAMM/5-221
F8JIT3_HYPSM/5-255
F7PHM9_9EURY/4-228
E1D6L6_VIBPA/136-379
F7PF49_9EURY/4-175
G0XB73_ECOLX/1-195
Q6N7L8_RHOPA/3-179
F3LSY1_9BURK/5-219
B7LIK9_ECO81/15-184
D2BCQ0_STRRD/83-294
Q5V0Z5_HALMA/5-205
F6B6H5_DESCC/2-229
H2H6C9_CORDP/38-258
B1GZ53_UNCTG/5-219
COBQ_RHIL3/9-245
F6EC96_SINMK/112-344
B4SNP5_STRM5/5-220
C7NI35_KYTSD/60-279
F3EWA5_9PSED/102-231
C7D4S7_ENTFL/5-223
A6AN37_VIBHA/8-246
COBQ_RALSO/1-234
F4MCK1_ECOLX/27-206
G2PGY0_STRVO/195-404
F3IIA0_PSESL/4-239
C0R6F7_BORBG/9-219
E3IFX1_GEOS0/5-212
Q46Q96_CUPPJ/6-185
C3ER60_BACTK/5-210
H7W7S3_CAMCO/26-233
COBQ_NOSS1/6-243
A7A2W2_BIFAD/47-268
F3HYM2_PSESF/5-221
A8T1B3_9VIBR/25-225
B6IXR1_RHOCS/123-348
C0RQ13_9SPIO/9-219
H3TIA4_PSEAE/5-218
D7D2R4_GEOSC/5-212
D9TMM8_THETC/22-228
E3B664_9MICO/53-270
H3Q604_BRUAO/5-242
F2HTH4_BRUMM/5-241
H5V6X7_ESCHE/5-240
E4GFL9_PROAA/5-169
D7CK10_SYNLT/4-253
A3ZFM2_CAMJU/26-234
H1JUP3_9MYCO/8-201
A1JUC0_YERE8/5-180
D3AS99_9CLOT/207-248
A4C462_9GAMM/5-218
F9JFI9_9LACO/5-221
C5A8W9_BURGB/24-213
G6AU59_9BACT/5-219
E6XG76_SHEP2/113-353
B5V6J0_BACCE/5-210
A7K0M4_VIBSE/4-223
F7S318_9PROT/2-216
D9TAM4_MICAI/5-245
B1G4G4_9BURK/24-211
Q5W3F6_9ZZZZ/108-320
A1WS63_VEREI/13-251
E2TQ52_MYCTU/6-198
D1NQD3_CLOTM/3-250
Q3YN27_BACTK/7-231
E1IBI7_9CHLR/126-299
E6U9F8_ETHHY/3-246
F9TBU4_9VIBR/109-348
F5XGG7_MICPN/4-217
D5BS60_PUNMI/5-216
Q58KC4_9BACT/3-179
G8V9P5_PROAA/5-169
E8LLN6_9GAMM/5-221
D0HJA0_VIBMI/25-234
E3PZP8_YEREN/123-354
C2IM58_VIBCL/4-223
B4ABZ4_SALNE/6-241
E0SQS7_IGNAA/1-220
A4XW37_PSEMY/4-224
A4TGI0_MYCGI/4-166
A0RR10_CAMFF/23-231
Q24WZ9_DESHY/2-226
Q82IA3_STRAW/153-358
B5PMC3_SALET/111-328
A5IL72_THEP1/8-215
B1XQT2_SYNP2/4-163
Q0SLR7_BORAP/9-223
F1YSM6_9PROT/5-217
Q0HUG6_SHESR/5-218
D7B4K8_NOCDD/1-185
F4XE36_9FIRM/6-229
E7PE29_PSESG/35-255
Q5LU17_SILPO/5-240
C5ZF91_BURPE/24-219
D4QYL5_ENTFC/5-223
B8DWZ1_BORAF/9-223
E2YYW6_ENTFL/38-281
COBQ_GEOSW/7-245
H8G7U1_9PSEU/1-237
H7Z7H0_CAMJU/5-231
F7M3C9_9BACE/5-221
D8V3M5_ACTLG/138-342
E5WUK4_9BACE/8-212
A4LPQ3_BURPE/4-246
H5Y4K0_9FIRM/7-234
B8DYE4_BORAF/9-222
A5TJC7_BURML/45-281
F0ITI0_STRSA/5-241
F0MYJ1_NEIMP/6-222
G8I7Q5_9CAUD/5-167
E4EC53_PROAA/14-238
C9QDU1_VIBOR/1-235
D7FF33_HELP3/5-217
H0JCC8_9PSED/7-216
Q5V7D9_HALMA/9-226
B7GP31_BIFLS/3-174
Q9X922_STRCO/158-350
Q1AM89_CHLTH/1-142
A3WAG4_9SPHN/5-151
E3IEZ8_GEOS0/4-194
E2JQ63_BORBG/5-170
H4TM46_ECOLX/5-219
E2V1V2_MYCTU/7-222
H6MY35_GORPV/14-250
D4Q1S2_LISMN/5-211
F1V1L4_PROAA/16-240
B8DHK4_LISMH/5-211
H1I866_9BACI/27-233
C9YZQ7_STRSW/7-196
COBQ_METMP/5-234
Q6U5L7_KLEPN/20-236
F1VQW0_MORCA/5-220
G0VQQ7_MEGEL/5-204
D2QZ26_PIRSD/29-219
F5Z3V0_MYCSD/4-241
B8F1J4_BORGR/9-221
H1LK57_9LACO/4-195
E9Z1Y6_ECOLX/4-175
H8MZN8_CORCM/5-221
E9S4D8_TREDN/4-182
Q1ZAW8_PHOPR/110-353
G6IDG9_9DELT/11-245
H1HU49_9FIRM/5-221
E9S1P1_TREDN/4-242
E8VH85_BACST/5-221
Q2LRX2_SYNAS/5-218
F1UT92_PROAA/53-270
B2S0D4_BORHD/4-216
A4E6K9_9ACTN/18-252
F7X3L8_SINMM/537-660
G5EYB7_9ACTO/53-270
O29562_ARCFU/5-204
E8MBY6_9VIBR/4-222
G0YP60_ENTHR/5-242
C2YZY7_BACCE/5-221
B8GAP5_CHLAD/126-307
Q2V4W8_LISMN/77-118
A9GC59_9RHOB/17-207
Q15BR9_9BACI/9-247
G7ACB1_VIBCL/111-354
E8WH04_STRFA/173-379
F3KPB3_9BURK/4-124
F2N3E0_PSEU6/5-221
G7CZB3_AERSA/5-221
A2SL58_METPP/5-219
D9VQN5_9ACTO/10-199
F0C9B3_9XANT/29-237
G8I679_9CAUD/4-166
A9FC87_SORC5/5-218
G2KCD5_LISMN/5-221
E0SAJ7_DICD3/4-187
A8LR29_DINSH/6-180
A9M3T7_NEIM0/5-220
D7E960_METEZ/5-191
Q92VQ0_RHIME/450-631
H1XK70_9XANT/3-178
Q8YS69_NOSS1/3-162
F7PNH0_9EURY/6-198
B5TTF4_9BACT/4-222
C0BXW8_9CLOT/73-100
H0NXC4_9SYNC/152-377
C4XJ19_DESMR/183-392
B9L5V4_NAUPA/26-230
A1RCA7_ARTAT/94-319
A8FXT1_SHESH/23-232
F2JEA9_HELP9/30-238
E0UNB9_CYAP2/4-224
A4KN26_MYCTU/87-306
G4G3D8_9EURY/4-184
G2FRS4_9FIRM/13-195
C6LCB3_9FIRM/5-210
O25646_HELPY/3-187
F9ZJF3_9PROT/5-221
I0FEI0_9SPIO/9-219
COBQ_ROSCS/6-241
F3ZTS7_9BACE/8-216
F9YSC6_CAPCC/5-221
E3E9W1_PAEPS/5-210
C0RCV6_BORBG/9-222
Q2VHI8_9LACT/28-247
H4XZX3_ECOLX/5-219
Q4EIV5_LISMN/1-201
A7GJN5_CLOBL/4-222
C2IEQ4_VIBCL/5-221
Q9X118_THEMA/4-252
Q0A4L9_ALHEH/5-221
A4BKU7_9GAMM/23-203
H9ZQU8_THETH/6-213
COBQ_CYAP8/4-241
Q02DE5_PSEAB/5-221
E8QNS8_HELPR/30-238
B9K5Y3_AGRVS/5-187
B4TLV5_SALET/4-160
F4B7K3_ACIHW/7-188
H8XLC0_BACAM/5-221
F1TCR0_9CLOT/317-511
D6HVP8_ECOLX/5-219
A9A6I4_METM6/3-253
F9EKW5_FUSNU/4-188
COBQ_PSE14/4-238
F7JQS3_9FIRM/7-230
E4N3N9_KITSK/100-317
D4MWD5_9FIRM/5-226
B1H9R4_BURPE/4-246
P97149_ENTAE/4-216
Q661Z6_BORGA/34-241
B3EBV1_GEOLS/3-182
F8IGL0_ALIAT/154-349
E1R0E0_9ACTO/19-243
A8T521_9VIBR/25-234
Q0HTS2_SHESR/3-185
D3L3I8_9BACT/3-111
G5UKE8_ECOLX/3-179
A5TUS9_FUSNP/4-188
D5Z9E7_MYCTU/87-306
Q8YRJ0_NOSS1/5-210
H7E3Q4_SALHO/1-105
F5JVJ4_ACIBA/4-221
G5UZX8_ECOLX/3-179
Q9X008_THEMA/16-232
Q6ZE77_SYNY3/5-166
B4F3G4_RHOE1/2-204
COBQ_RHIE6/5-242
D6KE86_9ACTO/117-149
B8IK81_METNO/6-153
E7XBF6_SALMO/5-219
COBQ_BRUME/5-241
I1L322_SOYBN/19-230
Q64CH0_9ARCH/14-260
G7DRJ0_BRAJP/5-242
F7X1Y0_SINMM/9-226
E7QWG5_9EURY/13-231
F5TGE4_9FIRM/9-200
D9R3R6_CLOSW/5-221
H0QKJ5_ARTGO/94-319
F2NNK4_MARHT/3-179
F3LJM4_9GAMM/1-235
G9U4X9_SALMO/5-244
F4A6X0_CLOBO/35-243
Q72VS6_LEPIC/5-226
A4SUA8_AERS4/4-157
D7W0M8_9FLAO/10-216
F7ZM95_ROSLO/123-357
D2YM98_VIBMI/157-335
F9TML1_9VIBR/5-219
C2D619_LACBR/55-282
C1D351_DEIDV/4-192
D2RGS9_ARCPA/4-238
H7U933_CAMCO/5-287
C2NNE4_BACCE/5-210
F4LC64_BORPC/5-219
D4TGT8_9NOST/1-237
G4SUB3_META2/4-227
G2FXZ9_9FIRM/3-252
E1RDA6_METP4/4-256
D4CFL2_9CLOT/5-239
Q0RKT7_FRAAA/4-241
E8MWI9_BIFL1/57-278
E2WUK6_ECOLX/5-219
B8J1I0_DESDA/5-221
C3GTW6_BACTU/9-247
H0JTL0_9NOCA/7-196
D1QU06_9BACT/11-220
B8DXM8_BORAF/21-53
H2JKL0_STRHJ/134-307
E4KVW3_9PORP/7-216
I0EA24_HELPX/5-233
D1AZ95_SULD5/3-254
C7XNH8_9FUSO/6-240
E8A7N2_SALMO/5-219
B3API4_ECO57/109-340
B9NNS7_9RHOB/11-201
H2IXY8_RAHAC/5-219
F2FQK7_SALGL/12-252
A3IBA0_9BACI/6-196
C8XIY4_NAKMY/11-247
G2DQ13_9NEIS/5-219
G8E4A4_ACIBA/5-181
G2P1V4_STRVO/134-302
C2P722_BACCE/5-221
G1WW25_9FIRM/5-221
Q1BI64_BURCA/5-186
Q2NQ10_SODGM/3-183
F4GZM4_CELFA/7-222
C5D057_VARPS/5-215
H2GAK4_CORDP/38-258
Q885X2_PSESM/10-192
Q8D4W5_VIBVU/111-354
F5I6A8_ACIBA/3-140
I0S9R1_STRAP/5-94
H4IQ95_ECOLX/5-219
D8JRZ0_HYPDA/5-255
A5FU33_ACICJ/4-175
H8H5N1_HELPX/5-217
B7WSS1_COMTE/4-246
E7PRV6_PSESG/5-218
F1UWF1_PROAA/56-275
E8JDB6_ECO57/5-219
F0SVI0_SYNGF/1-205
H1L190_9EURY/3-238
D0BAL2_BRUSS/4-192
B7ABD7_THEAQ/56-276
F6C4W2_SINMB/450-631
COBQ_MYCSJ/6-241
D2AN54_FRATE/9-204
C2CD16_VIBCL/5-219
E3BCS8_9MICO/4-224
B5XUT9_KLEP3/7-197
G9MB57_THET8/57-227
F8I300_SULAT/5-221
A7K0L9_VIBSE/25-234
G2L5R1_PSEAI/5-218
D3T0G0_NATMM/7-225
A8LG85_FRASN/6-320
E6E6A7_PROAA/10-247
F8B7K8_9GAMM/4-159
A5WFA1_PSYWF/4-217
H2EPN7_9BACT/108-320
B1X268_CYAA5/3-177
F5L0R7_9FIRM/5-221
A2P6C8_VIBCL/4-223
F7RQT9_9GAMM/23-232
B2IUH2_NOSP7/5-174
D0MKS2_RHOM4/3-203
G4D7H9_9GAMM/5-219
COBQ_THEAC/2-233
B6R2V2_9RHOB/123-359
G6HJ86_9ACTO/6-255
COBB_HERAR/13-192
G0CUP2_CORUB/8-203
F5JLN7_ACIBA/5-220
C0XZY6_BURPE/4-168
D0KX25_HALNC/5-221
C3DTW5_BACTS/11-233
G9X7D2_9FIRM/6-222
C6MAB6_NEISI/6-222
E4QPH6_METS6/7-247
Q1QPF1_NITHX/11-180
D0SKH0_ACIJU/8-222
Q9EV60_SPICI/1-202
H1D5K1_9FUSO/5-207
B5RPC4_BORDL/9-218
I0EC25_HELPX/3-194
C0VIT3_9GAMM/5-254
F3E0C7_9PSED/4-229
F3U3X7_RHOSH/11-201
F1WVD4_MORCA/5-220
C8N6P2_9GAMM/16-230
B8F2V7_BORGR/9-250
D7CIX5_SYNLT/5-239
Q82EK9_STRAW/134-303
G6ZA06_VIBCL/5-221
I0FDG0_9SPIO/5-170
Q6A5B7_PROAC/54-273
H0VBH6_CAVPO/14-191
C8WWG8_ALIAD/42-249
B1Y662_LEPCP/4-34
Q31CK7_PROM9/8-213
E6E4I0_PROAA/10-247
E4BAY4_PROAA/5-67
G5X6E9_ECOLX/5-219
D0TUL7_9BACE/46-262
Q8FLH3_COREF/3-168
C3AR53_BACMY/5-212
Q46486_CORST/4-183
D4B6G3_9ENTR/5-240
E4QR74_BORBG/9-221
C4FMN8_9FIRM/5-221
A4XKM1_CALS8/5-210
Q0WYL3_ENTFL/37-259
C5AN87_BURGB/130-362
Q5FI45_LACAC/5-221
G5MHF6_SALET/5-219
Q47T70_THEFY/7-248
A4FR72_SACEN/41-261
E1GWX5_9BACT/5-221
F6E5T0_SINMK/9-226
H8D1D8_CAMJU/5-231
D8QTN2_SELML/56-267
B1ZI28_METPB/35-192
A4V8S6_9MICC/45-266
B9AFJ7_METSM/3-192
B6ET11_ALISL/103-350
H5XPW2_9PSEU/4-225
C7D115_ENTFL/19-262
H3NQV2_9FIRM/4-217
E0E2D4_9FIRM/4-238
A6F8S8_9GAMM/4-223
D3L3M0_9BACT/4-253
B9VQB4_RHILT/118-351
B7AFD5_9BACE/5-219
E3FQA0_STIAD/11-256
F4ABS1_CLOBO/4-220
G1VXT7_9FIRM/4-246
O58711_PYRHO/6-268
B8IEZ1_METNO/6-261
B4VCL0_9ACTO/81-298
F9Y0F3_BIFBU/57-278
F3U4V4_RHOSH/1-231
I0A119_9CREN/5-263
A6NRF5_9FIRM/9-112
H6SS20_RHOPH/23-239
G5Y954_ECOLX/3-179
H2C417_9CREN/3-227
Q79BS7_PSESD/108-320
B3JCL2_BACAN/5-221
I0HXP0_RUBGE/20-261
H1IEN7_9FIRM/26-234
D1NAE7_9BACT/6-178
Q4UUD9_XANC8/60-268
D4S040_9FIRM/23-228
D8GQI4_CLOLD/32-240
A8LTA8_DINSH/110-384
H6S7L3_MYCTU/7-222
Q4JZL7_STRPN/38-217
F8EQU8_RUNSL/71-283
C0RPG0_9SPIO/9-225
A6X375_OCHA4/5-217
C2SQQ3_BACCE/5-210
F9J5T6_ACIBA/5-220
F8G3L1_PSEPU/5-218
G2EK72_CORGT/38-258
C7PI36_CHIPD/5-191
E4T2K0_PALPW/7-245
H3ZBF9_9ALTE/25-234
D2RZJ9_HALTV/7-205
G2F938_ECOLX/112-351
D4N5L7_9BACT/110-325
B8IXJ4_METNO/122-358
E6CNY9_PROAA/16-240
H0PE55_9SYNC/3-163
F9C8G3_VIBCL/25-234
B1M9W0_METRJ/4-171
F1C5W6_KLEPN/112-343
B9ADS3_METSM/18-255
Q893Z7_CLOTE/31-239
F1VLC2_PROAA/56-275
F9UF88_9GAMM/4-168
C4K178_RICPU/4-220
D9YGK1_9DELT/5-207
E9XUD6_ECOLX/5-180
Q8TVZ8_METKA/3-251
G1UN18_9BACE/6-41
Q12HP2_SHEDO/5-221
C1D2L3_DEIDV/28-245
Q64EC2_9ARCH/2-227
H4XEC8_ECOLX/3-182
H1AVX6_9FIRM/37-259
D1W3V6_9BACT/11-220
C3MUD9_SULIM/5-204
C9M9H0_9BACT/6-211
Q9X540_CORGT/3-168
A9KH95_COXBN/118-347
C2ITF4_VIBCL/113-356
Q7M850_WOLSU/5-217
H7UV97_CAMCO/26-233
D0KR92_SULS9/3-191
Q5E8N8_VIBF1/20-193
H7XSJ3_CAMJU/26-234
E7PE82_PSESG/3-168
Q605E3_METCA/3-177
Q3A478_PELCD/3-247
A4ILE3_GEOTN/7-135
F1W4X1_9BURK/8-213
I0WIT9_9NOCA/1-199
A5W7K0_PSEP1/5-218
F3V2G9_SHIDY/5-219
E1UGQ2_LISML/5-211
O51336_BORBU/4-210
F9QJ71_9MYCO/1-169
I1MPI5_SOYBN/60-271
H1CIG0_9FIRM/5-239
B2S168_BORHD/7-180
F8D6S3_HALXS/103-311
A1ELU0_VIBCL/4-223
Q2P035_XANOM/5-218
A6W3T7_MARMS/5-221
A5KXY6_9GAMM/111-354
F7WLK4_MYCTC/2-217
A4FY23_METM5/2-228
Q8PE09_XANCP/4-164
B2ILL5_BEII9/110-347
G8M1N1_CLOCD/6-197
F8KPF3_HELBC/3-53
F3S3Z5_9PROT/1-242
YGIDB_PSEPU/5-221
C4AN03_BURML/5-219
C0G742_9RHIZ/28-264
G1D131_9VIRU/1-160
D9WBJ2_9ACTO/134-314
B1BP88_CLOPF/5-222
D7DR03_METV3/4-192
F8CSB3_BACTR/4-194
Q9A4Y1_CAUCR/4-238
H6Q1U2_RICRI/4-220
D4TET7_9NOST/5-262
G2UPQ5_MYCTU/1-226
Q9RZE8_DEIRA/8-216
H0SF83_9BRAD/1-134
Q12XL4_METBU/4-224
B2E703_STRPN/38-219
H7XJI2_CAMJU/26-234
A4X687_SALTO/55-272
G2TLY7_BACCO/5-212
E7G2N8_9HELI/28-236
H8I4B9_METCZ/3-251
C3N0K1_SULIA/4-213
F7NGT0_9FIRM/5-220
Q2ET72_SHIDY/72-217
Q82YB0_STRAW/173-403
C1L296_LISMC/4-195
A6M3M1_CLOB8/4-221
C4IXH7_CLOBO/5-225
C8S223_9RHOB/13-232
D5MYY9_BACPN/32-240
Q12P90_SHEDO/5-188
D4SW56_9XANT/5-175
D3UKX4_LISSS/5-221
A5GDT2_GEOUR/284-519
F3K1U8_PSESZ/10-219
F5TLS6_9ACTO/8-199
Q5P4J8_AROAE/5-221
B3EC60_CHLL2/9-243
H0FXL4_RHIML/119-352
D4IL84_9BACT/8-216
C3QZZ3_9BACE/8-213
D3SM18_THEAH/21-231
E3J968_FRASU/76-294
F4EJ46_BACAM/5-221
B8GUF7_THISH/6-193
H7Y5F8_CAMJU/5-231
G0BEH4_SERSA/3-178
B0A8W3_9FIRM/5-229
H1EE18_ECOLX/112-351
Q7D5X3_MYCTU/7-222
F0DJM8_9FIRM/7-245
Q03CJ7_LACC3/5-221
I0WZS5_9NOCA/48-265
A0RYY5_CENSY/1-170
E2VL32_MYCTU/6-198
I0FFI8_9SPIO/9-224
Q1MP05_LAWIP/5-218
A9CHB3_AGRT5/9-226
C9B2V5_ENTCA/31-250
D6CTT6_THIS3/3-183
G8XPC4_9CHLO/76-282
H6SBE5_MYCTU/87-306
D0FRX8_ERWPE/5-219
A3SMM5_9RHOB/8-198
I0MY05_SALET/5-180
D4KA19_9FIRM/6-229
F5YLA8_TREPZ/4-239
Q0AWS2_SYNWW/4-256
E5BNY3_9FUSO/4-188
E1R5U6_SPISS/29-239
Q2BQG9_9GAMM/5-221
E3IRH7_DESVR/9-218
A2SEX5_METPP/4-161
O87257_9LACT/4-227
F0B234_NEIME/5-220
C7GEF8_9FIRM/5-188
G2JGN5_ACIBA/5-220
B1ILZ6_CLOBK/5-210
G4R7Q2_PELHB/6-228
D7BLG2_ARCHD/60-283
B4RHP4_PHEZH/5-217
D5H4A6_SALRM/5-177
C2GS21_LACRE/6-242
D2RCP6_GARV4/47-268
A6UPF2_METVS/3-202
Q21YW5_RHOFD/26-240
Q97YM8_SULSO/5-123
B7V3C1_PSEA8/4-230
G4IXW2_9PSEU/41-261
G8Q0Q1_PSEFL/4-224
C0XXI6_BURPE/6-185
D4JZV2_9FIRM/10-233
G3J1Q8_9GAMM/11-184
H1MWU7_9PLAN/4-230
Q6LTM1_PHOPR/4-222
Q1W0A6_9FLAO/5-221
A4XW45_PSEMY/9-218
G0H1F5_METMI/5-233
D1YXH3_METPS/2-225
C9ATE6_ENTFC/6-240
G8MNH4_9BURK/10-262
A9FB75_SORC5/3-179
B9LQS8_HALLT/6-209
H8HZQ5_MYCTU/36-59
C2ZUW7_BACCE/5-210
B1KY18_CLOBM/4-189
D3RU10_ALLVD/3-120
G0A0B1_METMM/23-232
D5DVZ3_BACMQ/10-246
Q1I769_PSEE4/10-219
Q9X7G1_METCH/9-176
F8C557_THESO/7-229
F9XXD9_PSEF5/10-230
G3YKY6_9RALS/17-251
C3JHM6_RHOER/3-173
G9SY01_ENTFC/18-241
E4B8E2_PROAA/6-197
H5KCB8_ECOLX/5-219
F4D4R9_HELPX/5-217
A0PYW7_CLONN/11-252
E1WLF9_BACF6/5-221
Q3IK41_PSEHT/5-221
C4GLQ5_9NEIS/5-219
E4MBY6_9BACT/23-237
B7R850_9THEO/24-236
I0BAW5_9BACL/5-230
Q6NHF1_CORDI/39-256
Q13RC9_BURXL/5-239
F6IWI0_LACPE/5-215
B3XNG3_LACRE/5-221
E5C667_9BACE/8-215
F2B0W9_RHOBT/1-248
D4EYK2_ENTFL/5-221
F4FU24_LACBN/5-212
B7XT30_BORGR/4-210
G6C3V1_9FUSO/22-256
E1X5B6_BACMS/93-318
Q5UWT3_HALMA/13-228
Q9KGT4_RHIRD/153-389
E8WI29_GEOS8/4-194
A7GJ18_CLOBL/4-177
G0HZ99_HALHT/4-240
F7UH87_RHIRD/124-359
Q1MDZ7_RHIL3/4-180
Q3IBI5_9BACT/8-199
E2U0T4_MYCTU/6-198
Q083H9_SHEFN/5-218
A8RCG9_9FIRM/6-229
Q4JZS3_STRPN/38-218
C3K0H3_PSEFS/4-224
A3J9C3_9ALTE/10-219
COBB_BACHD/5-195
F7PA85_MYCPA/5-241
A8T4A2_9VIBR/6-237
F9ZR59_ACICS/9-180
Q8YQ99_NOSS1/3-214
A7GHL3_CLOBL/5-210
E6G859_ENTFL/38-281
O27192_METTH/12-238
D0Z124_LISDA/5-221
E5BWX1_9FUSO/5-201
H2INQ7_9VIBR/111-354
E4G739_PROAA/10-247
Q1JZR8_DESAC/38-246
A4YH45_METS5/4-148
B8L2G0_9GAMM/4-222
D7N479_9NEIS/6-222
E1TM16_LACPS/1-186
E4D702_PROAA/53-270
G4E397_9GAMM/5-221
Q2JV71_SYNJA/3-202
E0QR78_9ACTO/26-245
A6VF41_PSEA7/5-221
C0RFU7_BRUMB/8-227
H7UL05_CAMCO/26-233
COBB_THEVO/6-194
F5UE45_9CYAN/134-363
F0MCM4_ARTPP/3-174
A0NX94_9RHOB/11-234
G5IHQ8_9CLOT/7-241
H8ND46_RICPO/4-220
I0QZP0_9MICO/27-243
A6LF14_PARD8/5-221
B0JWL7_MICAN/5-266
A3GWE3_VIBCL/113-356
G7WJR1_DESOD/258-459
E0HG32_ENTFL/5-223
D4IKH8_9BACT/8-213
F3QAJ8_9ENTR/7-197
G4QZY9_CORPS/8-203
D7E4Q4_NOSA0/4-241
H9KSS5_APIME/15-118
B0K9S6_THEP3/24-230
Q8DDH7_VIBVU/5-221
G9C9H6_COMTE/5-220
C3MKU1_SULIL/5-196
H6LB00_SAPGL/33-205
C9KWI0_9BACE/8-199
D5ZPV8_9ACTO/6-243
D1Z1I7_METPS/5-208
C1FCN8_BORBG/9-226
A4SEL3_PROVI/4-213
G9RSR8_9FIRM/6-229
I1DFI6_9VIBR/111-354
F2J188_POLGS/3-179
Q84GE2_CORGT/3-180
C6AEQ7_BARGA/3-186
Q129U1_POLSJ/9-190
F2L2D6_THEU7/5-214
F7NHP2_9FIRM/5-210
B0TIK6_HELMI/5-243
Q7NJN6_GLOVI/497-625
B7XSB4_BORGR/5-169
F6B3I4_DESCC/8-232
B7LX88_ECO8A/5-219
C8W0T7_DESAS/4-146
E2MMQ8_PSEUB/10-192
C9TL29_9RHIZ/5-242
A4JVE7_BURVG/120-349
F3FEF1_PSESX/1-171
E9SKR9_CLOSY/5-239
G8QDV8_BORGR/4-210
D3AVC6_9CLOT/7-168
H4KWK8_ECOLX/5-219
D6X9K8_STRPR/6-243
A3K423_9RHOB/6-181
Q31ZM0_SHIBS/5-219
A5G959_GEOUR/4-194
Q6MGY0_BDEBA/22-178
G0AQ56_9GAMM/5-218
D4PJX1_LISMN/5-211
B8HZ87_CYAP4/3-217
E7PD32_PSESG/3-177
Q48B42_PSE14/3-168
D7YCB4_ECOLX/5-219
G2JXI2_LISMN/4-195
Q9KQD3_VIBCH/43-252
D5Q4M1_CLODI/5-228
I0S2K4_MYCPH/5-44
E1QIM0_DESB2/5-221
C1D1V1_DEIDV/8-217
F3NWP9_CHLPS/4-220
Q45RR6_SOLTU/67-278
B2JEG9_BURP8/5-219
F1TDE9_9CLOT/4-252
G7WJZ8_METH6/8-195
Q60CS3_METCA/7-223
A1VCI2_DESVV/4-238
D6AX59_9ACTO/5-244
D0Z5G1_LISDA/39-210
A8DJK7_9BACT/17-233
E0R7F2_ECOLX/5-186
D8MK03_ERWBE/4-178
A6WJZ4_SHEB8/15-255
B1IG13_CLOBK/4-177
A3MVL3_PYRCJ/4-236
Q2NDD8_ERYLH/1-169
B1G4P1_9BURK/5-221
F9T023_9VIBR/8-243
E8MBZ2_9VIBR/25-234
I0XMA2_9LEPT/30-238
F0KES3_CLOAE/5-222
Q2GBJ2_NOVAD/10-200
G6EKD0_9SPHN/105-340
O51392_BORBU/4-216
B8D1E5_HALOH/1-217
G6G4U9_9FIRM/4-226
E4TKC8_CALNY/6-194
C0ZF79_BREBN/24-233
COBQ_AGRT5/6-241
B2T8X8_BURPP/9-179
F5Y2G3_RAMTT/5-221
D4WXR3_BACOV/7-215
A6GSZ6_9BURK/5-219
B0QR55_BACAN/9-247
B1XNG4_SYNP2/171-367
B4SX03_SALNS/8-198
COBQ_SYNE7/4-241
Q1J3Z4_DEIGD/4-191
Q45023_BORBG/9-218
Q89D66_BRAJA/605-783
F5YIC8_TREPZ/3-228
B9WUU6_STRSU/38-219
D2J7K2_STAAU/5-262
C7MCS6_BRAFD/4-226
A0L311_SHESA/113-354
D1XXM3_9BACT/5-221
Q1ZPE3_PHOAS/4-223
A3EV09_9BACT/8-195
E4NDW5_KITSK/133-309
D4M321_9FIRM/16-237
B9CVM5_STACP/4-227
A8ZZY0_DESOH/5-225
I0UZT7_9PSEU/8-197
A3IY50_9CHRO/4-223
F7M0M4_9BACE/8-212
D4M1Q6_9FIRM/19-212
E4B6A9_PROAA/53-270
H7DTS5_9FIRM/8-224
B8DV00_BIFA0/57-278
F6CJ67_DESK7/4-254
G0DF82_9GAMM/23-232
D7E7Z9_METEZ/4-225
H2B2V2_9LACT/4-224
E4J145_ENTFC/10-228
E9SJB4_CLOSY/4-222
A5L386_9GAMM/5-219
A3EL55_VIBCL/4-223
C0ESY2_9FIRM/4-93
D3LPA7_MICLU/51-276
F2GCZ9_ALTMD/4-217
E9X854_ECOLX/6-195
F4BU79_METCG/2-219
C2YX33_BACCE/5-210
F4MJ43_ECOLX/5-181
C7YG98_ENTFL/5-221
E1LRE7_STRMT/4-230
C9XUE2_CROTZ/5-219
A7BAR1_9ACTO/21-241
G2PDB6_STRVO/153-357
H1LJR4_9LACO/5-212
D4LD02_RUMC1/7-227
F9N5I2_9FIRM/5-221
D8HJ09_AMYMU/4-270
D3T835_THEIA/5-210
B0PFP0_9FIRM/29-211
Q4UXQ8_XANC8/10-192
H3TF79_PSEAE/4-224
G9ZGE0_9GAMM/9-95
E6TP30_MYCSR/52-269
H8GW74_DEIGI/6-213
C4HBM3_YERPE/112-351
E2ZUF2_PSEAI/4-222
H0BTH9_9BURK/4-162
Q065D5_9SYNE/3-191
H1KAL4_9MYCO/4-59
F9ZT69_ACICS/4-217
G4L1G6_OSCVS/4-232
E6GQH4_ENTFL/5-223
D6YYT2_CHLT9/4-220
G5Q1V4_SALMO/5-219
B4W3T2_9CYAN/1-234
B7VL64_VIBSL/5-219
H1B855_9FIRM/14-237
B5ERU0_ACIF5/6-182
A6TAX4_KLEP7/5-219
I0Q4T5_STROR/4-225
Q89WP7_BRAJA/23-245
E6S7F6_INTC7/283-503
C9CRK5_9RHOB/110-342
F1WH99_MORCA/5-220
A4VS71_PSEU5/5-221
D4GQ36_HALVD/5-227
F8XP81_9GAMM/5-36
B7BDY4_9PORP/8-212
F0LHU0_THEBM/20-227
F1U9I9_PROAA/1-173
D4X5D7_9BURK/13-229
C4IS06_BRUAO/57-293
D5SNB2_PLAL2/4-240
D4SKE2_ENTFC/1-201
F6B9D4_DESCC/4-253
F3BKF4_PSEHA/3-174
F8FEJ2_PAEMK/415-653
F5KYJ9_9FIRM/5-241
A3ENJ4_VIBCL/5-221
C3WAR9_FUSMR/6-251
G8NZH0_GRAMM/29-201
F5LAZ6_9BACI/6-196
Q5LK88_BACHK/9-247
G8U0E4_9FIRM/5-210
D3HNM3_LEGLN/5-220
I0TTW9_STAAU/9-232
F1TLQ1_PROAA/1-173
E4RC27_PSEPB/10-219
I0FFD7_9SPIO/9-225
G8M0E6_CLOCD/6-172
G7AJ84_VIBCL/5-221
H7QY04_CAMCO/3-193
B4WVK8_9SYNE/4-163
E2MFC2_PSEUB/4-229
I0FBB6_9BACI/5-221
G0FYG4_AMYMD/75-292
Q1AM79_CHLTH/1-142
H4ILD8_ECOLX/3-182
F4BWL3_METCG/2-226
C7C595_9ENTR/5-241
F9ERG4_FUSNU/5-250
Q8XH33_CLOPE/4-221
E5Y7U9_BILWA/5-221
Q5ZUL0_LEGPH/33-242
C4V385_9FIRM/5-210
E2SL25_9FIRM/6-229
D0YUW3_9ACTO/33-252
E8WM73_GEOS8/8-196
I0FET1_9SPIO/9-218
H0MY59_SALMO/8-198
D1Y1A1_9BACT/172-396
F0J6T0_ACIMA/115-354
G5NEQ8_SALET/8-198
D0HQ29_VIBCL/111-354
H0JKZ2_9NOCA/1-214
H5UEG1_9ACTO/58-279
F6AKD8_PSEF1/10-244
H6KY86_TREPG/4-210
D8C5L8_ECOLX/5-219
G0CH02_XANCA/5-218
D0JLP9_YERPD/5-219
G5TWB1_ECOLX/5-219
F7WI51_MYCTC/313-526
D3RU09_ALLVD/4-262
F0Q1Q8_ACIAP/65-172
A3JI67_9ALTE/111-332
Q64SF4_BACFR/5-219
C7LTI7_DESBD/58-269
H5Y431_9FIRM/11-248
F8ERE3_RUNSL/4-170
E1P248_NEILA/6-222
Q118D7_TRIEI/145-386
H5VKS7_SALSE/8-198
C0Z7I8_BREBN/7-197
B8F1G3_BORGR/9-223
C0Q1Q7_SALPC/12-252
Q1QT38_CHRSD/5-218
E3H8V5_ILYPC/5-255
E5VEN9_9BACE/5-221
A5VHQ4_LACRD/5-221
G2IGG6_9CLOT/5-210
B9X3E3_BORBG/5-169
D4VS09_9BACE/7-215
E4A8V5_PROAA/5-68
COBQ_CYAP7/4-241
G1Z328_ECOLX/5-219
C0R673_BORBG/9-218
C9LAY9_RUMHA/6-228
H7R974_CAMCO/5-231
F6G604_RALS8/5-221
B9AAX7_BORBG/34-242
A0YQ66_LYNSP/219-455
G6YYI8_9ALTE/4-215
F0H5E7_9BACT/11-220
B5MRZ8_SALET/5-245
E5VZG6_9BACI/5-212
B2TCD6_BURPP/7-187
F0QBK5_ACIAP/23-237
H2C3P8_9CREN/3-188
D4M153_9FIRM/4-234
COBB_PSEU5/9-191
G0LIG1_HALWC/4-184
E8YFM4_9BURK/22-256
G6BVD4_CLODI/5-239
B7HE81_BACC4/5-210
B5YIY6_THEYD/13-222
E3C2P1_9LACO/5-221
D3SR64_NATMM/5-272
H0K6U5_9PSEU/87-304
D6EEC2_STRLI/3-179
Q1M736_RHIL3/120-355
F8DX37_ZYMMA/3-180
C6E674_GEOSM/276-513
D2Z8Z2_9BACT/6-211
F3CP06_PROAA/1-173
D3PUK3_STANL/7-196
B9TP51_RICCO/2-133
C0A7Z2_9BACT/6-224
Q8R6L2_THETN/5-221
E6G236_ENTFL/5-221
F5UN13_9CYAN/5-210
H7STL1_CAMCO/5-231
A7FSH2_CLOB1/4-189
H0RTN0_9BRAD/6-243
D0SNA1_ACIJU/4-168
Q2JZ81_RHIEC/118-351
Q7NF11_GLOVI/500-675
H6QKS2_RICMA/4-220
E4E5W4_PROAA/1-173
B1J1S6_PSEPW/5-218
E8TTH9_ALIDB/4-225
C0RDV5_BORBG/9-227
G8DTL2_STRSU/38-221
E3XGN5_ECOLX/95-306
I0GQB0_SELRU/4-219
F7YAL5_MESOW/5-217
A6H990_9ZZZZ/109-326
Q66AS0_YERPS/5-219
C0Z7I9_BREBN/1-234
F4L7U6_HALH1/3-180
D5W4K7_BURSC/4-175
E1TAZ6_BURSG/22-256
Q46VX1_CUPPJ/5-221
F8XIE2_ECOLX/5-180
D6L5Y9_PARDN/28-271
B4X079_9GAMM/12-227
Q2FPC1_METHJ/17-195
F9VPE1_SULTO/3-225
D3SBC3_THISK/5-218
B9C6G0_9BURK/7-188
D6ABB2_STRFL/134-301
B7ADX0_9BACE/6-228
I0Y5K9_9BURK/6-188
Q30WF1_DESDG/4-258
G4NYD6_BACPN/5-212
Q76LZ3_DELAC/108-320
Q5QZR0_IDILO/18-226
D4JLX0_9FIRM/5-156
F8XN11_9GAMM/5-218
H6LD22_ACEWD/2-242
A8MI32_ALKOO/6-231
Q3SGJ4_THIDA/5-219
D1BMI0_VEIPT/5-241
Q6LYL4_METMP/2-228
G7GII3_9GAMM/3-161
Q3R5B5_XYLFA/14-229
A3VK12_9RHOB/139-390
E1I0Y3_ECOLX/5-219
F0QX80_VULM7/4-244
H7D6H5_9CLOT/5-210
H2JRG8_STRHJ/5-238
F5SHB9_9BACL/1-199
H8F336_MYCTE/36-253
D5Q0V0_CLODI/6-241
I0MML4_SALET/5-245
G2SWX2_ROSHA/5-210
D8JCP8_HALJB/9-238
D6E8L5_9ACTN/48-143
B0PD66_9FIRM/8-52
B1JFV0_PSEPW/5-221
B8J8L1_ANAD2/57-272
B9B4L0_9BURK/12-246
C4UJA1_YERRU/5-219
G8VZ55_KLEPN/5-274
D3UNC7_LISSS/5-211
A8R894_9FIRM/1-186
F1Z4Y8_9SPHN/4-195
C6JKZ7_FUSVA/5-239
F2JCE1_HELP9/5-232
D0HED1_VIBMI/157-335
G9ZUI7_9PROT/5-180
A6LQQ5_CLOB8/5-210
A0PYW8_CLONN/3-250
G7DH71_BRAJP/33-255
E1FB65_9THEO/5-239
H6SR23_RHOPH/19-235
A4U4V0_9PROT/25-239
F2A050_THEET/1-133
E0H058_ENTFL/18-143
A1ZVY7_9BACT/7-223
E2YTK8_ENTFL/17-217
COBB_LACRJ/4-197
D8PGI9_9BACT/6-195
Q2JBE0_FRASC/4-242
E4EAJ8_PROAA/62-257
C0EB71_9CLOT/9-164
H7EIB8_9SPIO/5-213
B4EQD1_BURCJ/5-186
F5XA77_PORGT/10-197
C3LX25_VIBCM/113-356
G0AP22_BORBD/9-232
G0JPL6_9GAMM/5-218
B5WVF9_9BURK/43-277
G0GTK0_KLEPN/7-197
O67267_AQUAE/25-235
D7GGA3_PROFC/104-225
D6E892_9ACTN/6-229
A4YGK7_METS5/4-217
F3BRW2_PROAA/10-247
H7XYV3_CAMJU/26-234
E1QJE0_DESB2/27-237
A0QH64_MYCA1/36-253
H8DHS4_ECOLX/112-351
C6XBU1_METSD/4-220
Q6U5J3_KLEPN/112-343
F0KJE0_ACICP/5-255
B2V2C9_CLOBA/4-218
C6S9A7_NEIML/6-222
E5XCV1_9ACTN/17-243
C9UFN6_BRUAO/8-227
C4KJU5_SULIK/3-225
G2E349_9GAMM/12-223
Q8PL96_XANAC/4-222
D2ZNX7_METSM/265-464
G0H379_METMI/3-253
E2ZR20_PSEAI/9-182
G1VUH2_9FIRM/5-266
B9JXA5_AGRVS/4-191
A1HNG8_9FIRM/3-252
D5CNZ9_SIDLE/4-166
E0MXP6_9CORY/41-258
D6ZFP0_SEGRD/38-255
G4I9W5_MYCRH/6-199
F1V9P7_PROAA/10-247
Q481H2_COLP3/5-218
G0JSC3_9GAMM/118-332
F8C0W6_OLICO/122-359
E4CLX4_PROAA/53-270
C0WPQ1_LACBU/5-221
E4QQT9_BORBG/9-218
D8NV10_RALSL/5-221
H9TGY8_SALET/117-365
A4X0L5_RHOS5/16-206
Q2T5J3_BURTA/3-179
F3Q665_9ENTR/6-186
D4PQV2_LISMN/26-250
B1S8M8_9BIFI/2-223
C4RHL7_9ACTO/177-394
COBQ_CLOBB/6-239
I1B433_ECOLX/4-173
E1ET91_ENTFL/5-221
E7P8F1_PSESG/4-238
Q135U3_RHOPS/29-279
F2MKQ9_LACCD/5-221
E5Y903_BILWA/5-185
E1EB84_VIBPA/5-221
F6CLP7_DESK7/3-234
D0X9S9_VIBHA/5-219
D9T6Q4_MICAI/132-298
E7NX24_TREPH/5-219
Q2BPJ4_9GAMM/1-235
B8HZP7_CYAP4/116-277
I0RDY5_MYCPH/21-239
A4C6B8_9GAMM/25-234
F3DA29_9PSED/10-219
C7PXB0_CATAD/9-251
A7IKG2_XANP2/10-200
Q0FUH7_9RHOB/102-332
D8JER8_ACISD/5-219
H8AGX4_CAMJU/5-231
COBQ_METSB/1-237
A6TJ30_KLEP7/111-327
Q8DB72_VIBVU/25-234
C3KMB8_RHISN/119-352
Q1J1F5_DEIGD/6-212
H7WCT2_CAMCO/5-231
G6GFW4_9FIRM/5-210
F0QXP9_VULM7/10-222
A4BEH7_9GAMM/10-219
COBQ_PYRKO/5-240
C3FAH2_BACTU/39-255
I0F4C0_9BACI/32-241
C9KY51_9BACE/30-237
G9SEM9_CITFR/14-240
E1YBY3_9DELT/7-198
A9MT85_SALPB/8-198
E0EJC7_ACTPL/146-326
Q31SP3_SHIBS/111-321
E8MYX5_ANATU/5-231
A4YGE3_METS5/4-211
E4ECC3_PROAA/56-275
D8UNS5_9MICC/22-247
F7WPL3_MYCTD/36-253
B8KZ94_9GAMM/5-218
E6J897_9ACTO/41-258
D1BH35_SANKS/2-218
A1ALJ4_PELPD/5-221
COBB_MYCTU/6-198
F8EXB7_SPICH/154-403
G8LQA2_ENTCL/6-180
Q45RR7_SORBI/46-256
E4BUW5_PROAA/62-257
F4CIK6_CHLP6/4-216
Q6HD77_BACHK/5-210
H4QFW7_ECOLX/1-184
Q8ZV91_PYRAE/7-222
G9QWR2_9FIRM/5-222
E7XQX1_SALMO/5-219
H1BTE9_ECOLX/4-224
Q1I777_PSEE4/4-224
Q39YG1_GEOMG/4-190
H8N7H2_RICPO/4-220
D6K708_9ACTO/83-300
I0I4T2_9CHLR/4-254
A8AFQ8_CITK8/5-219
C1B6V3_RHOOB/5-219
C7NMX0_HALUD/5-264
G6GI70_9FIRM/26-241
B1FE23_9BURK/8-178
B7CI64_BURPE/41-277
Q5W3F5_9ZZZZ/4-216
E1V985_HALED/5-218
E5BUY3_9FUSO/5-205
G8QGP8_AZOSU/4-174
F4CIT1_PSEUX/122-289
E9ZS90_NEIME/6-222
D7DAP1_STAHD/5-260
Q30WF2_DESDG/3-272
Q9XB29_KLEOX/4-249
A8EV77_ARCB4/5-228
F1Z7K6_9SPHN/1-156
C8K068_LISMN/5-211
G9CBC9_SALTM/27-206
H8WQ66_CHLTH/4-219
A5WIW2_MYCTF/4-243
B8EHR4_BORBG/9-222
F2ZID6_9PSED/4-224
E6EFN2_PROAA/1-173
A3Q0P9_MYCSJ/39-256
A0YTF4_LYNSP/3-195
Q3BKZ7_9BACT/5-221
G5HWY2_9CLOT/4-210
COBQ_STRCO/5-242
Q8L2K2_MOOTH/4-219
H1Q0F4_9BACT/5-221
G5TBR9_ECOLX/3-179
H2J1I4_RAHAC/6-170
C9PIS1_VIBFU/111-354
G0I5X8_CORPS/39-256
E5BI23_9FUSO/6-205
A3TN63_9MICO/137-361
H1IAH0_9FIRM/28-235
O27541_METTH/257-431
G0TN56_MYCCP/4-243
B1QK16_CLOBO/4-238
B3YUL5_BACCE/5-210
Q2JX29_SYNJA/168-378
G5FEY5_9CLOT/4-229
C0X8N9_ENTFL/18-251
D1CT73_9RHIZ/36-187
G6GFC6_9FIRM/4-221
H3LSW3_KLEOX/8-198
D4YNV7_9MICO/1-188
F7NIG9_9FIRM/4-220
C9QKS1_VIBOR/25-230
B3PIT6_CELJU/5-221
G4LQ61_PSEAI/5-218
Q4YNE1_PLABA/122-311
Q82S80_NITEU/5-221
F2KPS8_ARCVS/4-255
D3S7K3_METSF/9-208
E4AR41_PROAA/53-270
A3QF03_SHELP/5-218
B7ANR8_9FIRM/5-209
C2JST9_ENTFL/5-237
C2Y2J5_BACCE/5-221
G9QSP8_9PROT/24-232
F5RGJ5_9RHOO/9-241
A6F2C6_9ALTE/5-218
D5ZQY4_9ACTO/83-300
E1VMZ7_9GAMM/5-218
E0WKG1_LISMN/84-125
E7IZW6_ECOLX/19-264
C4KDZ1_SULIK/5-237
B7ATT2_9FIRM/25-238
F2NIF4_DESAR/4-257
D4XK52_ACIHA/4-177
A1V5X0_BURMS/4-168
H8ZKU9_9NOCA/4-217
D5QQU4_METTR/3-179
B9CLR4_9ACTN/18-234
A0AMC0_LISW6/5-221
A4V9A1_SALPK/117-365
D0S4A3_ACICA/4-171
E8LBL5_9FIRM/8-242
E2P633_PASHA/4-263
F0K9C5_CLOAE/27-235
G2JHJ2_ACIBA/5-181
C0R9I9_BORBG/9-223
I1DTJ2_9GAMM/5-218
D0Z8U2_EDWTE/8-198
B1WRM7_CYAA5/18-187
F6DBH2_THICA/5-221
A5KYJ5_9GAMM/4-223
F3PNY6_9BACE/5-219
F1TWW7_PROAA/3-172
F3H0H7_PSESX/4-226
G9PYA1_9BACT/6-211
E8P8E0_YERPH/112-351
E9XXY3_ECOLX/5-219
E1QS20_VULDI/4-246
F1UAN2_PROAA/12-176
E6RME6_PSEU9/5-221
B3QDN3_RHOPT/7-243
C0R2I8_BRAHW/5-222
Q6M9L1_PARUW/4-218
F7ZK31_ROSLO/8-198
COBQ_RHIEC/5-242
E2PKS6_9RHIZ/7-219
F4A587_CLOBO/10-215
H8GUK1_DEIGI/207-379
D2S2R8_HALTV/4-238
C5CEN2_KOSOT/5-212
C3R8K9_9BACE/5-221
E3I5K8_RHOVT/12-211
D9S1A6_THEOJ/5-221
B1HKK7_BURPE/4-221
C0RRJ6_BORBG/9-221
E6E4J9_PROAA/1-173
F7VC93_9PROT/519-707
C9M5W4_9BACT/5-184
H9BQT7_9GAMM/4-182
Q4V0L8_XANC8/20-278
H8H414_DEIGI/17-129
A0ZFI6_NODSP/5-228
F1VBZ0_PROAA/62-257
B9JPQ0_AGRRK/4-181
D4YR60_9MICO/1-216
D0AGU4_ENTFC/11-250
G8CNX2_PSEAI/6-228
C7NCV6_LEPBD/4-190
H3QBS7_BRUAO/4-192
C3WZZ2_9FUSO/6-211
C4AQT1_BURML/5-221
F5KKM2_PSEAI/10-219
Q04WM4_LEPBL/374-610
E8D6H4_SALMO/8-198
C7QFR9_CATAD/151-230
D8JTT8_HYPDA/11-202
H8FI84_XANCI/3-179
E6HLZ6_ENTFL/5-221
B5RS43_BORRA/9-221
D1EWA6_BRUML/5-241
D9RSA6_PREMB/5-221
A4IWH4_FRATW/10-223
C3WAC3_FUSMR/5-252
G2UGB1_PSEAI/9-182
B1X355_CYAA5/4-180
Q48FJ3_PSE14/10-192
Q0BBU1_BURCM/4-226
A1TPR4_ACIAC/31-279
F6DL78_DESRL/5-210
H8FGX2_XANCI/4-225
C5F6F5_LACPA/5-221
G9C9R6_DELAC/110-322
D1BN53_VEIPT/9-196
F9D723_9BACT/7-199
D3QZT2_CLOB3/5-220
H0A7F8_9PROT/1-222
C4XT84_DESMR/22-222
O33977_RHIEC/122-357
F5RLP5_9FIRM/5-210
B5ZSG6_RHILW/4-191
G7TKF9_9XANT/5-220
Q315R6_DESDG/6-191
B5RWD9_RALSL/5-221
H7DSS8_9FIRM/25-224
H0PZI4_9RHOO/5-219
H8JCM9_MYCIT/1-216
A3DME7_STAMF/8-267
B5S4A3_RALSL/16-198
F3YLD0_LISMN/5-241
D4WSJ7_BACOV/103-309
D1ATF6_ANACI/5-220
B9C5R8_9BURK/6-185
Q4JZG7_STRPN/38-218
H0KF61_AGGAC/15-243
A5VU44_BRUO2/5-168
H8E7S1_9MICO/4-180
E3EC45_PAEPS/5-221
B0S3U8_FINM2/29-244
D0Z8S7_EDWTE/278-526
O33329_MYCTU/322-535
Q97JM4_CLOAB/5-210
B2JB47_NOSP7/19-247
D1DS76_NEIGO/5-220
A8SFW1_9FIRM/7-241
D4T468_9XANT/4-222
D9Y1H0_9ACTO/242-304
G2NDL8_9ACTO/7-196
B1M4Y7_METRJ/24-205
C4IXK7_CLOBO/5-219
G4Z8F7_PHYSP/17-233
D1YRU3_9FIRM/9-196
C4LFA8_TOLAT/5-242
E7ZUR9_SALMO/5-244
D3LUE5_9FIRM/5-242
F1X832_MORCA/5-220
E2NUR8_9FIRM/14-237
C9UUW5_BRUAO/8-227
E1SFC9_PANVC/5-219
Q0S247_RHOSR/10-204
D5X742_THIK1/3-178
A7ZGP8_ECO24/4-175
D3MLN0_PROAA/53-270
B4WUF9_9SYNE/6-171
D3MAZ3_PROAA/4-241
H7VGI9_CAMCO/5-231
H1SAK2_9BURK/4-175
B3QEI4_RHOPT/29-279
D6CP92_THIS3/5-221
H7GEN8_9DEIN/6-213
I1AUT6_9RHOB/6-182
C8K2N0_LISMN/4-195
D1B0L2_SULD5/26-234
C0QPK3_PERMH/5-231
A9FC20_9RHOB/147-407
E6EMQ6_ENTFL/5-221
B3CQX6_ORITI/8-233
F0NPW4_SULIH/4-187
A9BBF6_PROM4/1-239
B6Y9V2_9RICK/3-187
Q9PDQ8_XYLFA/5-218
A1RYX3_THEPD/10-248
H1UP56_ACEPA/7-197
B9L014_THERP/153-361
B9X9B3_9SPIO/15-233
E4S3Q5_BORBJ/9-221
A9IEM1_BORPD/4-224
E0DLH0_9RHIZ/4-192
E9S5P6_TREDN/5-219
A4ITW7_GEOTN/5-221
B0RTK0_XANCB/4-225
B6J2C0_COXB2/5-220
E1IEC9_9CHLR/5-213
D7HXK1_PSESS/5-218
F3BNF5_PSEHA/114-356
B9E8Z0_MACCJ/5-221
Q07LX5_RHOP5/46-296
I1D8D5_9PSEU/39-259
Q19NS2_ECOK1/117-365
A9FB85_9RHOB/134-384
B7J2Y9_BORBZ/9-245
I0E6Q7_HELPX/3-194
A7B009_RUMGN/5-221
A2Y8C2_ORYSI/39-249
A3N6X0_BURP6/4-168
G9AEN8_RHIFH/140-378
G5EY09_9ACTO/32-196
E4C9J3_PROAA/10-247
D5VGM6_CAUST/4-239
E7QYA7_9EURY/5-206
B8EG63_BORBG/9-222
B1ZVE5_OPITP/6-224
B8K1E7_9CAUD/5-261
C9T3G4_9RHIZ/8-227
G1VGW3_9BACT/11-220
G5PM72_SALET/5-219
H1KL48_METEX/23-244
H0QMC7_ARTGO/47-264
A7ZC30_CAMC1/5-230
C6A2B0_THESM/3-261
F7LMW9_9BACE/5-219
F5IUX6_9PORP/5-221
C1FCZ5_BORBG/9-222
G2UNK9_MYCTU/57-276
A4B9C9_9GAMM/5-221
H3TB96_PSEAE/10-219
G0QFE1_9EURY/1-198
D8DX29_PREBR/6-217
I0VRP1_ECOLX/5-180
Q9F3T7_PSESH/4-105
E3YGJ9_LISMN/5-211
G4E1G8_9GAMM/11-220
A9D3W4_9GAMM/13-197
G2J391_PSEUL/5-174
D0L943_GORB4/59-276
F7LCU3_BACOV/5-221
F8Z048_VIBCL/5-219
B0LUC0_9ACTO/118-150
G4HPQ6_9BACL/53-291
B7XUC4_BORGR/4-216
D9RAQ4_CLOSW/5-229
A5ZNU6_9FIRM/5-226
B2J7J0_NOSP7/3-213
E2JLY3_BORAF/5-168
C9CBL9_ENTFC/5-221
Q4C8K2_CROWT/5-160
D6SVI0_GARVA/28-244
Q2RJH5_MOOTA/6-195
G9C9I2_COMTE/110-322
F9BG99_VIBCL/111-354
B4D921_9BACT/85-292
F4CUT5_PSEUX/14-238
B8FHC5_DESAA/9-228
E8X1D4_ACISM/6-244
E2PXL9_STRCL/6-257
H3QKQ5_BRUAO/4-192
Q0SLY6_BORAP/9-221
F7MPC7_CLOBO/3-261
B5CSP2_9FIRM/19-41
H1D099_9FIRM/5-220
G9TA98_SALMO/46-265
Q0BLJ0_FRATO/26-200
G7GXP2_9ACTO/58-275
E6NQG0_HELPQ/3-187
C3XIT9_9HELI/3-56
A8HAH2_SHEPA/5-221
E8LWA8_9VIBR/8-242
B7DLZ9_9BACL/153-368
H1L3M0_GEOME/11-185
D5QV24_METTR/5-217
G7A4E3_VIBCL/5-219
C7P605_METFA/4-193
A8KEZ0_BURPE/24-219
F3ZMK8_9ACTO/18-207
F9UDA0_9GAMM/6-193
D4PJ87_LISMN/4-195
C9MZK1_9FUSO/4-190
G7SSN0_PASMD/14-237
O59249_PYRHO/1-162
D0IRJ4_HELP1/5-217
H1QU74_9ACTO/165-343
D3PAL5_DEFDS/5-221
Q1PYX5_9BACT/5-228
A6VDE9_PSEA7/4-230
B6BCB8_9RHOB/15-229
Q6AAM6_PROAC/6-197
A7ZAV7_BACA2/5-221
Q2A6M9_PASTR/4-185
E1GX28_9BACT/8-224
A9QYE9_YERPG/112-351
H1R2H1_VIBFI/5-221
H7DWZ8_9FIRM/4-226
E1ZPE8_CHLVA/6-279
C4KK28_SULIK/4-231
A4QIE2_CORGB/38-258
E5Y1G2_BILWA/441-673
Q9F6U8_BACT4/7-215
B0UMN4_METS4/4-177
H1PJ22_9FIRM/4-191
D7CWD6_TRURR/4-217
F8D765_HALXS/7-205
F2LU90_HIPMA/5-195
F8G2J8_PSEPU/10-191
E4F7U9_PROAA/56-275
Q6ARF5_DESPS/4-255
COBQ_PROMS/14-253
E8SU81_GEOS2/4-194
E2ZRK9_PSEAI/4-224
F4F693_VERMA/7-196
H5SP27_9BACT/2-217
Q08L14_BORPT/108-320
A6AE53_VIBCL/5-221
H1RHF8_SALMO/5-219
B8GG96_METPE/27-217
A0YT49_LYNSP/2-197
D3HTQ8_LEGLN/9-261
C8WSY7_ALIAD/109-286
C5A4A9_THEGJ/3-255
B7UQ60_ECO27/5-219
Q2J9D4_FRASC/4-269
A9AA53_METM6/3-231
F6DJ51_THETG/57-271
D1PMB6_9FIRM/10-244
C6BM45_RALP1/6-184
D1NP10_CLOTM/5-221
C5NII1_BURML/24-219
A3XPE8_LEEBM/5-221
Q3ZVK0_SPICI/4-229
Q5NX66_AROAE/87-346
C3MTY9_SULIM/4-213
D8JWW8_HYPDA/18-244
C0RNR0_BORBG/4-216
C8UB38_ECO10/112-351
D7VFH1_LACPN/5-221
F8AQ30_BIFLN/8-172
B3ZZ65_SALNE/5-219
A2W675_9BURK/5-221
F6D457_METSW/10-248
H8E9A8_9MICO/48-269
COBQ_BRUA1/5-242
G2DMI6_9NEIS/6-222
A3T2U2_9RHOB/2-143
G0ARQ9_9GAMM/23-232
E1QJS4_DESB2/8-199
E4DUJ0_PROAA/56-275
H0H348_RHIRD/5-217
H7W1N3_CAMCO/3-193
D1RBE7_9CHLA/4-219
E5VWR5_9FIRM/5-210
E9RYC9_9FIRM/5-138
D8EW25_9DELT/386-633
F0QK60_ACIBD/5-255
F3DLR6_9PSED/4-183
A7YST8_FRATU/10-223
D0LQ45_HALO1/11-227
F7X609_SINMM/4-191
F2ZLX4_9PSED/4-187
Q87TS5_PSESM/5-221
C9CTK6_9RHOB/153-315
COBQ_CHLCH/11-247
G2SJA6_RHOMR/12-226
D6Z409_DESAT/22-258
Q3R3I3_XYLFA/16-187
Q8RKU5_BORBG/9-219
H2HKY0_CORDP/39-256
E0MUD0_9CORY/7-227
E6NL69_HELPL/3-193
C9YJA2_CLODR/5-230
F3JI13_PSESX/4-224
H6CQY6_9BACL/22-119
G2TEP5_RHORU/24-257
E8TZE5_ALIDB/13-251
Q12Y88_METBU/3-246
F5I0R5_ACIBA/13-227
E6ZBI3_STAAU/4-227
B5CMZ3_9FIRM/5-241
E6QLR8_9ZZZZ/3-212
C7CBT7_METED/5-185
F5IAD6_ACIBA/4-170
E9S2H9_TREDN/4-184
D6SLZ7_9DELT/10-219
A5GR31_SYNR3/9-213
E2S8Q1_9ACTO/84-308
E2ZEK7_9FIRM/31-246
I0R862_9FIRM/9-226
F3QY82_9BACT/5-221
H5WMW5_9BURK/23-238
C3R301_9BACE/103-309
B4RHX0_PHEZH/114-345
D9S1E9_THEOJ/6-240
D0H6G0_VIBCL/111-354
E2ZRK1_PSEAI/13-222
H8AXF9_CAMJU/5-231
B9LW06_HALLT/14-246
C0R7K8_BORBG/9-222
D1N4P1_9BACT/362-598
Q5NL07_ZYMMO/4-221
B6APS7_9BACT/10-245
D0STA7_ACILW/5-220
E8B7Z1_SALMO/5-219
C0Q597_SALPC/22-241
F0BWV1_9XANT/5-218
D4PT45_LISMN/5-241
F8AGL8_PYRYC/5-223
COBQ_ANAVT/4-241
Q3RH04_XYLFA/5-218
Q937T7_CLODI/37-259
A3ILH7_9CHRO/18-232
F9VZT8_9ACTO/5-79
H5TZ48_9ACTO/7-204
G5CIY8_9FIRM/153-369
A2SNS3_METPP/14-196
F2ZLE5_9PSED/5-218
B0SMC4_LEPBP/32-241
F9UQM2_LACPL/5-215
H7VGL2_CAMCO/22-229
COBQ_CHLSY/6-242
H7TN90_CAMCO/26-233
H1HS14_9FIRM/4-189
E8QN42_HELPR/3-195
B6YT60_THEON/22-227
G8TUN6_9FIRM/215-439
F8ZD33_VIBCL/1-195
H0FJ70_BACAM/5-211
G8N1K8_GEOTH/5-221
C7J049_ORYSJ/34-118
C3JD32_9PORP/10-248
H4YAW9_ECOLX/7-214
E5YNK2_9ENTR/4-178
D6A3U5_9ACTO/3-178
F8FKT4_PAEMK/5-221
I0BPC0_9BACL/26-235
F7JCW7_9FIRM/5-210
Q8TM86_METAC/10-236
D0KYP2_HALNC/9-218
B2A6A5_NATTJ/5-210
G7HXN4_9CORY/3-171
G7VBK9_9CREN/4-240
D3R7C6_BIFAB/57-278
F4AP77_GLAS4/5-221
F7NPX7_9FIRM/5-243
B5RLY8_BORDL/4-216
Q4K005_STRPN/38-218
B7JUE8_CYAP8/3-211
E1PNU3_CAMJM/26-234
H6LZE8_FRATU/10-223
B5C4P7_SALET/5-244
E4G8H0_PROAA/56-275
F9TCZ3_9VIBR/4-222
D3DBX7_9ACTO/3-168
Q7CM99_BACAN/9-247
H0B8J0_9ACTO/120-337
B4W4V8_9CYAN/5-180
A7JXS3_VIBSE/111-354
Q7ANT3_LISIN/5-221
C2MU93_BACCE/11-227
H2FV26_OCESG/1-240
F7PF67_9EURY/4-95
H5YFV0_9BRAD/1-237
I0IJK1_9BACT/9-249
H3P6S6_BRUAO/4-192
G2G1B3_9FIRM/23-244
O30686_RHOER/4-222
D5RG12_9PROT/69-293
D9Y4T7_9BURK/5-220
A7JG52_FRANO/10-223
E6H298_ENTFL/18-241
F1TV29_PROAA/10-247
B5SHZ0_RALSL/4-174
I0GF51_9BRAD/605-783
Q87BY0_XYLFT/5-220
H5XAI6_9PSEU/4-225
I0GHG1_9BACT/4-173
A0NRP0_9RHOB/13-200
F2K7C5_PSEBN/5-221
E1L963_9FIRM/9-196
A5W0M2_PSEP1/10-219
Q82BJ3_STRAW/10-256
F4A6N8_CLOBO/4-221
Q46162_CLOPF/37-259
E0R992_9ENTR/1-209
E3ZGT0_LISIV/5-211
F7UDA4_RHIRD/92-327
H0PZ67_9RHOO/5-231
E4A3P5_PROAA/1-173
D2T4B8_ERWP6/22-287
E7PSE1_PSESG/10-192
F7U0M8_BRELA/5-210
Q31HN1_THICR/34-243
G4CIL2_9NEIS/5-219
Q4JYR9_STRPN/38-217
E8AMY2_SALMO/5-244
F6B823_DESCC/6-190
Q8PTB4_METMA/5-179
E3GHS6_EUBLK/7-230
D5LLC8_XYLFA/16-187
D3RU10_ALLVD/175-262
E6SL91_THEM7/181-395
F4DM20_PSEMN/9-190
H7W4L3_CAMCO/5-231
G8MEH7_9BURK/4-227
E7NXM6_TREPH/31-241
B1ZGG0_METPB/23-244
H7SW72_CAMCO/5-231
E4KR49_9LACT/5-221
E0GN40_ENTFL/5-223
C0YYZ1_LACRE/4-197
B1SX46_9BURK/5-219
C1HJP6_9ESCH/5-219
Q3IGR1_PSEHT/1-234
F8H2Y7_PSEUT/1-212
E8QWQ5_ISOPI/4-233
F4AV19_GLAS4/121-367
F9NCL3_9ACTO/53-270
F0JIP0_DESDE/1-216
F6IYT6_LACPE/12-255
C8W273_DESAS/5-35
D4JUG5_9FIRM/7-229
C9P7Q6_VIBME/113-356
E4C159_PROAA/53-270
D4ELW6_ENTFL/5-221
B5E8C2_GEOBB/3-229
F3QQT9_9BACT/97-303
B0JUA1_MICAN/5-258
F3S558_9PROT/1-208
E0F9F8_ACTPL/146-326
G6IE54_9DELT/5-117
D3UV50_CHLTS/4-220
B8ZQG4_MYCLB/323-534
COBQ_RHOS5/4-240
G7QIM6_LEPII/4-216
F5YMN7_TREPZ/2-237
F3HTZ6_PSEYM/3-177
B6IC05_ECOSE/4-173
E8RHR3_DESPD/7-195
E8LMX7_9GAMM/6-221
D2TXW6_9ENTR/5-219
F6CS99_MARPP/4-224
D9R5D7_CLOSW/4-223
Q6SJZ7_ARTAU/23-244
E8RXT5_MICSL/7-186
D5ES04_PRER2/7-247
D9X041_STRVR/83-300
G5J924_CROWT/18-187
B1VM40_STRGG/134-301
Q8U3E2_PYRFU/5-223
Q8R6D0_FUSNN/7-247
Q11LK1_MESSB/5-217
A9LBN6_BURML/6-185
H1ICH2_9FIRM/4-226
A0Q4S1_FRATN/10-223
E8M8G0_9VIBR/5-219
COBQ_LACRD/6-242
A8MHL8_ALKOO/5-210
D0IL75_9VIBR/25-234
Q6N808_RHOPA/29-279
E3CXN0_9BACT/470-707
Q11N34_MESSB/121-355
A5G8Y4_GEOUR/43-239
D0J7P6_COMT2/5-221
F1T4H5_9ACTN/338-514
Q0GNI8_9ZZZZ/53-270
G4LMX0_PSEAI/4-226
D6FK13_MYCTU/322-535
C9NP41_9VIBR/155-367
F3KRU2_9BURK/1-226
C7JEX6_ACEP3/7-197
H1R045_VIBFI/5-219
H1XVZ4_9BACT/5-221
B1BLH9_CLOPF/4-221
D7AE15_GEOSK/4-186
E2WHL4_MYCTU/36-253
E1QGA9_DESB2/4-218
Q07PF4_RHOP5/8-244
C3NMG5_SULIN/3-225
G6Z840_VIBCL/21-230
C7XIX6_9LACO/4-227
E8VPS4_VIBVM/5-221
F0C4A2_9XANT/5-218
A4SD51_PROVI/5-222
H2JFN3_9CLOT/290-478
A4BUS6_9GAMM/5-218
E6XKN9_SHEP2/27-266
A9L3E1_SHEB9/54-294
G2FY49_9FIRM/11-204
A4SKN3_AERS4/10-219
H8NZG6_RAHAQ/1-132
D9S2D7_THEOJ/2-229
I0PQP9_MYCAB/7-222
H0P1B7_9SYNC/543-735
D4KMN6_9FIRM/5-228
A4YE40_METS5/8-171
B1YAZ0_THENV/5-218
H2JXE7_STRHJ/152-354
B5JT38_9GAMM/9-182
F8E9Z7_FLESM/5-221
F6RMK9_HORSE/17-48
E6TPV5_MYCSR/24-251
Q5E3S2_VIBF1/4-223
D0H5N1_VIBCL/23-258
B1EFS4_9ESCH/112-301
F0SPR4_PLABD/40-246
F4B425_ACIHW/10-195
H5RUS9_9NOCA/4-227
H0P0A9_9SYNC/173-418
A9DFV5_9GAMM/5-221
Q3ESI9_BACTI/11-227
A7MUY5_VIBHB/156-358
B7V581_PSEA8/4-222
E6VY90_DESAO/2-215
Q9RGU3_SALTI/117-365
E5BH96_9FUSO/1-234
B5CI40_SALET/5-244
A9HA65_GLUDA/4-166
F9RZ63_9VIBR/108-186
Q3IU73_NATPD/6-201
B9M2M8_GEOSF/11-249
A7HSL3_PARL1/44-277
A9ZB65_YERPE/5-219
C0R8U6_BORVA/9-223
E5Y1G4_BILWA/9-199
H7D0D6_CLOPF/4-221
D8ITI4_HERSS/4-177
B2JSM0_BURP8/4-225
A0YZN1_LYNSP/168-392
F3ZUW1_9BACE/6-193
G4FQ41_9SYNE/8-213
H3MG11_KLEOX/4-85
E5AN50_BURRH/20-188
E8EAG5_SALMO/5-244
H7EMT6_9SPIO/9-222
Q3BK90_9PROT/45-217
E5USM0_9BACE/5-221
H7ZQ45_CAMJU/5-231
G0ITS0_BORAP/9-226
Q7MVB3_PORGI/10-197
H8W7N9_MARHY/22-208
A9M5V8_BRUC2/4-192
Q5JHF5_PYRKO/3-215
E9VWQ3_ECOLX/5-219
Q3SV92_NITWN/26-195
F9BRV3_VIBCL/5-240
E0DLI5_9RHIZ/5-242
F5IPW2_ACIBA/5-255
C0ZA60_BREBN/5-221
F9TDV3_9VIBR/25-227
D4T993_9XANT/5-218
G2I870_GLUXN/4-246
G7WI75_DESOD/6-222
F1VCK3_PROAA/56-275
C2KPQ7_9ACTO/26-245
E2TR76_MYCTU/7-222
H1KPN8_METEX/6-261
G9ARZ0_PANAN/5-219
F7XPY8_METZD/5-190
C9RU92_GEOSY/5-212
O58492_PYRHO/5-222
E4AX09_PROAA/10-247
Q75FC0_LEPIC/4-216
F9S9G6_VIBSP/111-354
Q2VLB0_BURCE/5-191
D1K5Y9_9BACE/8-246
E0Q312_9STRE/4-224
E0QED9_CAMCO/5-231
A8LB33_FRASN/4-244
C7H998_9FIRM/7-241
Q8GL23_BORBG/9-222
G4FGR2_THEMA/5-212
I0GJY4_9BACT/5-210
C3MR10_SULIL/4-187
O66165_RHIRD/124-359
D4SXL9_9XANT/5-175
H4VUV7_ECOLX/5-219
G3IYM1_9GAMM/4-217
C9TWK9_9RHIZ/8-227
G2TAS1_RHORU/4-156
G0QEN6_9EURY/4-179
C1DPP6_AZOVD/9-191
G0CUQ1_CORUB/4-237
C1DTF3_SULAA/5-210
COBQ_METMJ/3-239
C4XLM8_DESMR/11-263
H1QNZ2_9ACTO/14-203
C9RD88_AMMDK/3-245
F3BHW8_PSEHA/4-224
E4F1C2_PROAA/1-173
C3XFY1_9HELI/1-115
F0N801_NEIMN/5-220
F1TVU8_PROAA/3-171
D5X066_THIK1/5-221
F3K781_PSESZ/4-237
I0XAQ4_9SPIO/16-250
C4XU48_DESMR/39-249
G6DZQ1_9GAMM/4-226
I0EPS6_9HELI/5-235
F8B5F7_FRADG/28-275
E3EDQ6_PAEPS/1-238
C7U5P7_ENTFL/5-221
H0G2B1_RHIML/1-187
B1C106_9FIRM/5-210
E3DP30_HALPG/5-239
D3I3Q5_9BACT/13-220
H7TJ32_CAMCO/5-231
Q9EUI8_SALET/111-308
H2FVY5_OCESG/5-219
G8PEL8_PEDCP/4-196
Q49889_MYCLE/103-320
D4QYV8_ENTFC/18-241
C9T9Q0_9RHIZ/5-217
D8MYC2_RALSL/3-177
F9B2T1_VIBCL/4-223
F1X2P7_MORCA/5-220
C6IVX7_9BACL/31-229
F7ZWM2_CLOAT/27-235
G9XCK5_9FIRM/5-226
F7V0R5_EEGSY/11-55
E8KRC3_STRSA/5-241
D9SEY9_GALCS/5-218
Q2RL17_MOOTA/5-210
I0GHG0_9BACT/5-46
E4L9P1_9FIRM/5-221
COBB_BRUSU/4-192
Q02EY9_PSEAB/4-230
D0KS97_SULS9/4-187
Q1AM87_CHLTH/1-142
Q9L2G0_STRCO/3-179
C0D9Y0_9CLOT/5-210
F4KLF4_PORAD/105-294
Q2BIU4_9GAMM/5-226
H6CQ48_9BACL/124-269
H2C428_9CREN/5-206
B2LSC9_9VIBR/5-246
D0ZVA9_SALT1/22-303
A7VXT1_9CLOT/1-205
D2MIS4_9BACT/4-171
E3HZC1_RHOVT/4-193
A3PWE8_MYCSJ/8-207
E4U5G1_OCEP5/4-217
D7I6Z4_PSESS/5-221
A4FM70_SACEN/14-207
G7HG62_9BURK/4-168
F2RFB3_STRVP/125-342
Q4LBV0_SODGL/3-183
G0E0S8_ENTAK/5-219
H4YAA6_ECOLX/112-351
B6YSC1_AZOPC/5-217
F9VJ89_ARTSS/5-210
H1M2E8_9BACT/11-245
Q9KA54_BACHD/26-236
A8ZQY4_ACAM1/4-172
G2J3L7_PSEUL/6-241
B1F3K0_BACAN/5-210
D6D2X9_9BACE/8-216
A1V8Z5_BURMS/24-219
C2LLP8_PROMI/10-227
G3YV68_9RALS/4-224
Q3M1Q7_ANAVT/7-222
G8LZ73_CLOCD/3-248
H0P0C0_9SYNC/7-178
F7KC00_9FIRM/18-202
B2T7Y3_BURPP/6-185
E8RU23_ASTEC/4-178
F3LV14_9BURK/127-307
H0B8C8_9ACTO/10-256
G8VGT4_PROAA/53-270
C9UDC4_BRUAO/4-192
F0KTQ1_YERE3/5-219
I1G446_AMPQE/37-151
D6KD16_9ACTO/3-244
D2BEG5_STRRD/55-273
F4BXS9_METCG/3-251
COBQ_METJA/5-237
E2IQD2_9CLOT/4-229
C6NTG0_9GAMM/4-217
B6IRY3_RHOCS/17-227
B4VW93_9CYAN/1-205
C0XKU6_LACHI/4-225
F5IEE0_ACIBA/13-227
D9QVW6_ACEAZ/6-242
H8FLP0_XANCI/150-386
F5TVE8_9ACTO/5-169
B0P0B5_9CLOT/5-221
F4D943_AERVB/5-219
C0QFF0_DESAH/7-243
B1I5R4_DESAP/7-197
Q143J6_BURXL/18-251
COBQ_THEYD/5-239
D9SNZ0_CLOC7/6-243
C7GBA8_9FIRM/25-231
F3I007_PSESF/4-224
E6VI80_RHOPX/23-245
D3PQG1_MEIRD/7-217
C7REY3_ANAPD/3-242
C0VXZ6_9ACTO/41-261
E7GSV0_CLOSY/5-210
H0LC12_SALMO/5-219
G0QDV4_9EURY/5-204
Q3L915_RHOE4/6-236
B0P9L7_9FIRM/5-236
G6ATZ9_9BACT/103-309
D5DKZ3_BACMD/26-235
D5VU34_METIM/4-191
Q1G8A7_LACDA/5-221
B9L979_NAUPA/3-191
A1TJN3_ACIAC/16-236
F2RD52_STRVP/1-209
C9CVE5_9RHOB/8-198
C1N868_MICPC/166-199
B7KH68_CYAP7/3-169
G5M2N5_SALET/5-219
E3ISI8_DESVR/4-238
D1PRV3_9FIRM/5-220
Q3ZU19_ECOLX/4-173
D1D664_NEIGO/6-222
A3PKC4_RHOS1/3-199
F7JV74_9FIRM/5-239
B4W5P8_9CAUL/14-233
B5INC9_9CHRO/3-192
Q161R1_ROSDO/8-198
G2FCV1_9GAMM/6-241
Q9F2A0_CHRVI/4-193
F4BJ19_FRACN/10-223
C4FEA9_9BIFI/49-265
C1FAM4_BORBG/9-222
E4CIA3_PROAA/26-250
F7SBQ3_9PROT/115-354
G7TZU4_CORPS/8-203
D5X719_THIK1/5-161
F0BMX6_9XANT/4-167
E8QSE4_HELPW/3-187
D0GSI0_VIBMI/4-223
D1EMW7_9RHIZ/5-242
D6B2I4_9ACTO/23-226
F9QJ36_9MYCO/5-242
B6J8V3_COXB1/5-220
TRAL4_ECOLX/5-141
D5C428_NITHN/5-221
D8IAB3_BRAP9/5-221
E9ZRS4_MYCTU/4-243
I0EVR8_HELPX/5-217
D3ANJ4_9CLOT/27-67
Q63W99_BURPS/4-168
Q92XB3_RHIME/119-352
Q0FSC6_9RHOB/114-346
F3KV43_9BURK/10-269
C6WST7_METML/1-235
E2PXM2_STRCL/5-194
D5ZHK4_MYCTU/67-284
A8H235_SHEPA/3-185
C4FPH9_9FIRM/5-205
C6BZE4_DESAD/19-238
D2ZV59_NEIMU/6-222
A6UWZ4_META3/4-226
A5XJ86_BURML/6-185
G6H000_9CHRO/3-124
I0FXR1_9BRAD/4-179
D0P635_BRUSS/5-217
B5RP54_BORDL/9-227
D2QV27_SPILD/5-206
I0EIF1_HELPX/3-194
H8BQ21_CAMJU/5-231
E4GPV4_PROAA/16-240
H8MQ92_CORCM/4-223
B8EHT5_BORBG/9-225
E7ZAD9_SALMO/8-198
E5BSY1_9FUSO/5-210
Q4JZK1_STRPN/38-218
D4FMI6_STAEP/6-241
G7D4W8_BRAJP/4-174
D1WA76_9LACO/5-221
B4WQ16_9SYNE/5-210
D3P6N2_AZOS1/49-225
E1S7S9_HELP9/30-238
Q3BL57_9BACT/4-216
A2CBR4_PROM3/8-213
E6LP74_9FIRM/5-243
C0R9I0_BORVA/9-229
H2GNJ4_CORDP/4-77
F7YHU6_VIBA7/5-221
C3ABD5_BACMY/5-210
Q1BZS5_YERPA/123-354
H0TNX6_9BRAD/5-217
D4HTX7_9CAUD/5-177
D4LFN8_9FIRM/1-199
F0DMI1_9FIRM/3-250
Q1ZC30_9GAMM/5-221
F5TKH5_9ACTO/53-270
D3SFE7_THISK/5-220
A9C0A7_DELAS/43-258
D4KNZ8_9FIRM/7-230
B4SDT5_PELPB/16-223
C6S1Z7_VIBCL/5-240
Q0HD70_SHESM/5-221
G4FID7_9SYNE/1-239
Q1ZEZ6_9GAMM/1-230
Q216B2_RHOPB/4-168
H0T0Q8_9BRAD/9-200
B3G1Y1_PSEAI/3-181
B7JZA7_CYAP8/5-210
G4DNX5_9GAMM/71-241
D2EV49_9BACE/5-221
D7AQC8_THEM3/4-253
B3AF47_ECO57/7-204
F3YCJ3_MELPT/5-221
C9CY91_9RHOB/10-229
B9Y984_9FIRM/6-229
G1WVK6_9FIRM/7-230
Q73UQ2_MYCPA/7-222
I0R1N6_9MICO/39-260
Q1ZL09_PHOAS/5-221
Q9FCV9_LISMN/2-218
H2CLN5_9LEPT/7-218
D2PEI1_SULID/4-229
A3GXR3_VIBCL/4-223
H7WGY6_CAMCO/26-233
G4KA62_YEREN/5-239
E8MIN5_BIFL2/7-120
F0NIZ8_SULIH/6-156
H1J1P5_9BACT/3-164
G9ZZA6_9PROT/132-369
H0PD43_9SYNC/7-178
H4YBU3_ECOLX/95-306
C8PW89_9GAMM/4-168
C3MKS2_SULIL/4-220
F0A8Y4_NEIME/6-222
G6YSX7_9ALTE/5-221
Q02JT8_PSEAB/13-222
G9X8Z6_9FIRM/4-193
D5CW87_ECOKI/5-274
H1ARS8_9FIRM/4-248
Q9RHL1_RHOPL/4-163
B0U6B5_XYLFM/5-218
C7KSW2_ACEPA/7-174
A8V4R4_9AQUI/23-233
G4IEJ1_9EURY/11-208
E6WT92_PSEUU/4-226
Q31M34_SYNE7/3-192
C2M4B4_CAPGI/5-183
C9YSG4_CLODR/32-248
E2YRM8_ENTFL/5-221
C5C1Q0_BEUC1/161-387
G2MAE3_HELPX/5-233
E7G7W2_9FIRM/4-204
G6I5D3_9FIRM/7-196
G5EWR7_9ACTO/7-198
G4QZ11_CORPS/39-256
F4LZF6_ECOLX/4-224
F0SZI7_SYNGF/97-305
Q1GLT8_SILST/165-415
Q3J980_NITOC/24-233
C2H709_ENTFL/5-221
F3LRG1_9BURK/4-173
Q1M9T7_RHIL3/116-350
I1AZ84_9RHOB/4-176
C3E936_BACTU/5-210
A0YMT5_LYNSP/4-241
A9G6N9_9RHOB/1-218
D9YI04_9DELT/3-257
G6E5Q1_9GAMM/109-348
A8LTL6_DINSH/139-383
D6S9K2_PEPMA/10-225
F9R8L6_9VIBR/4-223
G2HXV1_9PROT/5-228
C9XLV1_CLODC/5-230
C9TFT8_9RHIZ/5-242
D4JQ43_9FIRM/5-226
C0W3E5_9ACTO/45-262
B1MA76_METRJ/19-166
C5AXA8_METEA/5-217
F3VYE6_SHIBO/1-193
C1D421_DEIDV/5-223
G6FGK0_9EURY/19-237
B1I6M8_DESAP/7-196
E1R653_SPISS/12-213
D7W828_9FLAO/10-215
E4FUJ4_PROAA/10-247
A4TZ13_9PROT/5-136
H7EI63_9SPIO/5-193
C7KSR9_ACEPA/4-171
F6BDX4_METIK/249-436
F5UI25_9CYAN/219-454
E4TJE7_CALNY/1-217
A3Z1J8_9SYNE/3-191
Q39BN9_BURS3/6-185
Q3SF57_THIDA/5-221
F9SS30_VIBOR/4-222
H7GIS8_9DEIN/9-214
E2ZGG6_9FIRM/4-167
D1R6A7_9CHLA/5-219
B5H628_STRPR/83-300
C5UPB5_CLOBO/27-235
H7D250_9CLOT/1-95
A5P9M2_9SPHN/4-223
H2AAL1_BACAM/7-213
F6FC43_CHLPS/4-220
D0DM79_9LACO/4-230
I0DB75_BACAN/39-255
F2NI47_DESAR/2-236
H2HUG4_CORDP/4-238
F9ECF0_9ACTO/121-269
D3SFT1_THISK/8-189
E8PEE4_ACIB1/4-170
D6PAY4_9ARCH/8-261
G6IEA7_9DELT/5-112
E5AJD0_CHLP1/4-216
B2UAI5_RALPJ/17-251
G8AJN0_AZOBR/5-218
I1AWD6_9RHOB/112-349
Q67SG9_SYMTH/7-204
D3ABF4_9CLOT/5-229
B1VPE3_STRGG/83-300
G8AIP9_AZOBR/4-165
H5S0F4_9NOCA/5-240
G8UVS0_LEGPN/5-220
C3N998_SULIY/4-220
I1DD82_9VIBR/25-227
B2IZP8_NOSP7/5-262
C9P0V9_VIBME/109-347
C8XH02_NAKMY/6-229
I0U4K3_BACTR/5-221
Q2JKF7_SYNJB/9-237
B5RZ62_RALSL/6-186
C1FAZ9_BORBG/9-225
D4T7D6_9XANT/1-173
C9Z2H6_STRSW/134-301
D3G2F6_ZYMMO/4-179
D7W908_9FLAO/3-191
B2J6S3_NOSP7/168-358
C7K3R4_ACEPA/14-230
B6JA85_OLICO/3-179
D2K3X5_HCMV/112-343
COBQ_SINMW/5-242
B7J368_BORBZ/9-226
G2T7P2_RHORU/6-179
A3L2M5_PSEAI/4-230
A6VFR3_METM7/2-228
E1RIB0_METP4/6-242
A1F4D0_VIBCL/4-223
H6LD03_ACEWD/4-256
E4HEB3_PROAA/56-275
B5D0G7_9BACE/5-221
C3W7X5_CHLTJ/4-219
A4WVY7_RHOS5/13-232
B9LG88_CHLSY/139-349
F3AIG4_9FIRM/5-210
D1PMC4_9FIRM/4-191
E4DMU4_PROAA/10-247
F4BYH6_METCG/2-225
A3UFM5_9RHOB/22-230
H3PL22_BRUAO/120-352
D4WI85_BACOV/8-214
B5SLB9_RALSL/5-219
A5D4Q6_PELTS/7-254
D2S300_HALTV/9-228
E6J3X6_STRAP/63-280
H3T1V2_PSEAE/10-219
E9ZMT2_MYCTU/6-198
D1AGJ1_SEBTE/4-221
F3QMJ3_9BURK/4-221
G7WP22_METH6/2-245
C0RBW2_9SPIO/9-222
F3KVW5_9BURK/10-191
F5LHQ4_9BACL/8-224
E4VQV1_BACFG/5-219
F5KM62_PSEAI/4-230
G2E0V2_9GAMM/16-233
Q138E4_RHOPS/19-209
H2C805_9CREN/4-199
F2AJZ2_RHIET/5-242
E1VNK0_9GAMM/18-255
F6DJL1_THETG/55-276
B5FFP6_VIBFM/5-219
A9WIP2_CHLAA/6-196
D4LB34_RUMC1/5-209
D6DQB9_ENTCL/5-219
B5W2L0_SPIMA/4-238
F7ZYU6_CLOAT/5-222
A3D375_SHEB5/3-185
G6B7B2_CLODI/6-241
C0QAI5_DESAH/4-232
G6XRQ0_RHIRD/4-180
E1X4P5_BACMS/44-274
Q8TZG7_PYRFU/1-20
D6LCV8_9FUSO/17-210
E7J6B9_ECOLX/109-340
G2M6W6_HELPX/3-194
C9PAS1_VIBFU/4-223
F2BK87_STRSA/5-241
F4G9P8_ALIDK/3-182
F1UFK7_PROAA/56-275
F7YVV1_9THEM/3-238
C4XTB4_DESMR/12-223
Q1ZTF6_PHOAS/4-229
Q39YK3_GEOMG/44-238
F0Q1Q8_ACIAP/4-50
A1WUA4_HALHL/10-218
F2UZC0_ACTVI/51-268
C0C2V5_9CLOT/8-224
H7CLV9_LISMN/5-211
C5AV52_METEA/6-261
G2D9T2_9GAMM/5-221
G9XQU2_DESHA/4-255
G7G2Y2_9GAMM/4-240
C9TFS2_9RHIZ/4-192
E4DVX9_PROAA/1-173
D3DAG3_9ACTO/33-288
F9NQB0_PROAA/54-273
G9AJS8_9GAMM/4-215
G8AW21_AZOBR/81-305
Q2T2P1_BURTA/6-185
C7LQF7_DESBD/3-253
D4IJB3_9BACT/6-210
Q6LZN1_METMP/5-206
B7CI62_BURPE/4-168
COBB_HALSA/13-190
F4BJB0_FRACN/9-204
I0H0Z8_ACTMI/3-180
A1ATR8_PELPD/5-218
H1MR48_9PLAN/4-226
B0UGN5_METS4/5-217
F8JP78_STREN/239-434
H7TGH5_CAMCO/5-116
COBQ_HALS3/10-257
E9SEG2_RUMAL/5-93
D9XRD1_9ACTO/6-243
F8Z3Y5_VIBCL/5-240
Q3BU72_XANC5/4-222
A3DB51_SHEB5/4-159
H0P1P6_9SYNC/3-194
Q7VBG8_PROMA/3-191
H0IZ36_9GAMM/4-240
A6V833_PSEA7/4-224
F7SXB9_ALCXX/100-271
C4XDA9_KLEPN/20-236
D0LUG3_HALO1/4-220
B5N790_SALET/111-328
E5YPS9_9BACL/5-221
Q0FDY1_9RHOB/9-224
B2S3V1_TREPS/42-252
G6BH80_CLODI/6-241
A7V4N3_BACUN/19-227
H2H6Z0_CORDP/39-256
G8T5Q5_BRUAO/1-211
COBQ_SYNS3/7-246
C9XLU4_CLODC/2-237
F9VX31_9ACTO/9-249
E8F7L1_SALMO/8-198
F3E1L8_9PSED/4-226
Q89DQ4_BRAJA/53-223
E8MDX3_BIFL2/28-244
D0KA29_STAAD/4-227
E9ZJE2_MYCTU/36-253
D6SL45_9DELT/4-266
G1WJT6_9ACTN/6-240
Q0SLP5_BORAP/9-221
C0Y4P0_BURPE/4-242
F9YBC9_9RHOB/110-385
E0GG66_ENTFL/5-221
C7W034_ENTFL/5-221
B6B4B2_9RHOB/111-356
H2AHF4_BACAM/5-221
B4WSB6_9SYNE/3-192
D8PF16_9BACT/6-192
G7FVB9_9GAMM/4-224
A4VBX9_BACUN/5-219
Q748J6_GEOSL/4-186
B8FGR0_DESAA/2-225
D6SWZ9_GARVA/47-268
B8HMM2_CYAP4/5-210
F8XSV4_9GAMM/6-221
F7QUD9_9LACO/5-216
H9TI87_SALET/5-182
A5ZYE0_9FIRM/2-237
E3EAR6_PAEPS/22-212
E1NT98_9LACO/5-221
I0CEM5_9ACTO/12-251
I0CQX4_LISMN/4-195
G6YTI5_9ALTE/12-232
E4B8C1_PROAA/4-241
H4RUE5_ECOLX/5-219
Q7N523_PHOLL/5-219
D5YWG3_MYCTU/7-222
Q9RI24_YERPE/109-340
COBQ_GEOTN/7-244
H0YHR7_HUMAN/58-117
B2JC39_NOSP7/3-176
Q1LSF6_RALME/5-218
COBQ_ROSDO/5-245
H1YVN3_9GAMM/23-232
Q0KKL4_9ZZZZ/4-214
Q5YMS2_NOCFA/72-292
H0PD57_9SYNC/5-210
E3PYW9_ECOLX/106-337
H4LLZ2_ECOLX/3-182
C2MR84_BACCE/5-210
F3YPN1_LISMN/5-211
B6A454_RHILW/117-352
D1CUG4_9RHIZ/8-227
B4SWY7_SALNS/12-252
D2U011_9ENTR/2-162
B2CY83_RHILT/123-359
G9WYV3_9FIRM/5-227
C0R9S0_BORBG/9-218
D9QS08_ACEAZ/4-254
H8W6Y5_MARHY/1-205
A3N9E6_BURP6/7-188
Q6AE42_LEIXX/7-228
Q6H020_FREDI/6-231
D5K9J4_NEIGO/7-150
H1JBL4_9FIRM/191-345
C6UMU1_HODCD/1-237
A7K7G4_COMTE/110-322
F8CSB2_BACTR/7-245
Q2IV79_RHOP2/19-209
F9IRE9_ACIBA/5-255
F5YI80_TREPZ/4-218
A8S3W7_9CLOT/27-253
A1WXE2_HALHL/5-218
A7FVN8_CLOB1/3-244
D0UZD4_9ACTO/98-207
A1VXI3_CAMJJ/5-231
B9NCR9_POPTR/106-337
E1GW06_9BACT/13-221
Q93MJ0_CORJK/3-169
G0ANN1_BORBD/9-225
B0RXL4_XANCB/5-220
D1BHJ5_SANKS/41-258
G0Q3K0_STRGR/7-196
Q0SKY9_BORAP/9-59
F5XA39_PORGT/7-178
G4LT55_PSEAI/13-222
E6S355_HELPF/8-236
C3MWZ8_SULIM/4-187
C9VL48_9RHIZ/5-242
H8ILP3_MYCIA/71-290
E6C6V5_PROAA/5-169
G8T0C1_BRUAO/4-192
G5GG43_9FIRM/5-212
D3VQW7_MYCA6/4-228
H7WJH5_CAMCO/5-183
C5TLW6_NEIFL/5-220
Q63JY8_BURPS/4-242
D4RVH5_ENTFC/5-221
E8L650_9RHIZ/5-267
D0KN61_SULS9/5-204
G2M994_HELPX/5-217
B5XMS2_LACCZ/4-234
B1QK27_CLOBO/4-189
G1ZX00_ECOLX/5-219
G8QNS8_AZOSU/7-235
A3UTI9_VIBSP/47-293
COBQ_RHOSR/10-246
F8J3F9_9GAMM/109-352
B6FP28_9CLOT/5-226
F3M0H6_9LACO/5-221
A9B1L7_HERA2/5-225
Q1ZIV4_9GAMM/20-227
Q8ZZP1_PYRAE/4-262
F7YV69_9THEM/5-212
Q14HU0_FRAT1/9-204
E1QQD7_VULDI/11-229
C5EXC8_9HELI/5-230
Q6LX75_METMP/4-120
F3CBK3_PSESG/6-132
G5F1P3_9ACTN/32-233
D0HN26_VIBCL/4-223
B6IUH3_RHOCS/4-170
E1DUF4_VIBPA/136-379
B0V8Z4_ACIBY/13-227
B5GXZ2_STRCL/2-263
B2S8V6_BRUA1/8-227
C7LYF3_ACIFD/5-239
G4T4Q5_META2/5-202
H6LV07_FRATU/26-200
B9EC67_MACCJ/4-225
F3SJL3_STRSA/4-195
D1S152_SEROD/6-227
E4FZB8_PROAA/53-270
B1BXG6_CLOPF/4-221
Q5XYR7_BORGA/4-216
Q3XYK3_ENTFC/5-221
E1IWF3_ECOLX/112-343
E4IFY7_ENTFC/10-228
Q48L74_PSE14/5-218
Q2BXC4_9GAMM/11-248
G2LYV7_9XANT/4-167
A3TXT7_9RHOB/13-232
B1JC89_PSEPW/10-219
B5PQQ0_SALHA/8-198
I1AK58_PSEAI/4-222
C6SJ46_NEIME/6-222
E6Q7I8_9ZZZZ/21-223
F0C227_9XANT/4-171
C6I903_9BACE/10-215
Q0EZ52_9PROT/25-237
B8HI94_ARTCA/6-239
F7LQF2_9BACE/6-228
E4FLM1_PROAA/10-247
C2EJ33_9LACO/6-234
D3UWZ2_XENBS/5-240
B5HLH3_9ACTO/12-267
A4Y6A6_SHEPC/5-218
H2G380_CORDP/39-256
B2HCB2_BURPE/4-238
F7SC66_9PROT/46-211
G8PF85_PEDCP/12-255
F2AGM3_RHIET/4-191
A9GRE5_SORC5/43-219
G1VSL5_9FIRM/6-229
B7KPH2_METC4/7-197
D9TAL6_MICAI/7-186
H3LI77_KLEOX/3-176
G5TRL2_ECOLX/4-173
B5HA77_STRPR/4-249
G6IFP6_9DELT/4-216
C5ECD5_BIFLI/8-172
I0PTE8_MYCAB/56-274
E6T6D3_SHEB6/23-232
F7UYH8_EEGSY/7-230
C6IN42_9BACE/10-214
C4T4S0_YERIN/4-191
F3SFP5_9PROT/6-123
Q6J2I9_PSEYM/3-177
D7X458_ECOLX/3-182
D5VR16_METIM/4-198
A1RL26_SHESW/3-187
A2SMR8_METPP/118-348
O50684_BORBU/9-222
A6BGZ1_9FIRM/19-198
C5B6V0_METEA/5-186
D5QNH7_METTR/7-197
B5EC76_GEOBB/276-513
F4L8D1_HALH1/3-180
A1QZ65_BORT9/35-239
D0LXA3_HALO1/13-174
G8XCW6_KLEPN/5-229
C3I9M9_BACTU/11-227
E4KTC9_9PORP/11-218
F8C2L1_THESO/4-213
G2JCS8_ACIBA/13-227
B7MTV3_ECO81/5-219
H2H5Y4_CORDP/20-217
Q0HLZ2_SHESM/35-276
Q0RNB8_FRAAA/42-299
C7N890_SLAHD/5-243
F0GIS5_9BURK/6-185
E4S2W8_BORBJ/4-216
I0DNI3_CORPS/38-258
D5WPG9_BACT2/25-232
Q8GRG6_BORBG/9-225
C3PM96_RICAE/4-220
F6BJN4_THEXL/5-236
D6KIK8_9FIRM/5-205
Q4BW09_CROWT/5-210
Q4K045_STRPN/38-228
F2G2L2_ALTMD/5-217
F6IN63_9SPHN/6-196
Q3BNB4_XANC5/5-220
B0T6E3_CAUSK/12-230
H5VJ41_SALSE/13-238
D4SNB6_ENTFC/6-240
G6YIJ8_9RHIZ/9-189
H1PYG6_9FUSO/3-252
D0JYM8_HELP5/5-217
COBQ_LISMO/5-240
D9QUM3_ACEAZ/5-221
H8ASJ0_CAMJU/26-234
G4E6H4_9GAMM/1-205
Q9PEE4_XYLFA/4-175
C1FAJ5_BORBG/9-219
A3XX50_9VIBR/25-234
G2PZ91_9FIRM/5-221
F4LN37_TREBD/5-219
E7IPD8_ECOLX/5-219
H8KWC6_SOLCM/5-221
Q5WS06_LEGPL/84-300
F0DMI2_9FIRM/4-253
H7R2T0_CAMCO/5-231
E8DJJ2_SALMO/4-142
F1U3I1_PROAA/53-270
Q8XTV1_RALSO/6-184
H3RSZ2_9LACO/1-118
Q0ARW5_MARMM/16-231
H2C6X4_9CREN/1-164
Q4EKY5_LISMN/4-195
E3YY74_LISIO/6-197
C1MEB9_9ENTR/117-365
G9EH96_9GAMM/8-181
A5II64_LEGPC/5-220
Q14PQ4_SPICI/5-222
D4HR52_KLEPN/112-343
F5VFR4_9LACO/21-254
F5L207_9FIRM/3-171
H5WJ14_9BURK/4-172
H0KAG5_9PSEU/4-229
C9MLQ7_9BACT/7-198
G6FGD4_LACLC/7-246
E4MMI6_9FIRM/8-239
Q3ACS1_CARHZ/4-240
D1JU71_9BACE/103-309
Q9KKJ2_VIBCH/113-356
F2LSC1_BURGS/4-246
D7B4Z2_NOCDD/2-226
H1S1H2_9BURK/218-339
B8FX99_DESHD/4-227
C5CW13_VARPS/5-226
F2NMY6_MARHT/6-195
A1V9R6_DESVV/9-218
G4GNU0_9EURY/3-193
Q486X5_COLP3/5-186
G6X4A1_MYCAB/5-242
H8M6B7_SALTM/5-219
D9PX27_METTM/6-244
A5ZSV4_9FIRM/19-242
H2I2S0_CORDP/4-238
H5TFQ4_9ACTO/62-279
A0YD79_9GAMM/4-241
Q12NR4_SHEDO/5-218
C7IQQ9_THEET/5-193
I1PYS4_ORYGL/39-249
Q3MC96_ANAVT/3-205
G1VEX0_9BACT/7-214
A0Q042_CLONN/33-241
G1UMQ7_9BACE/6-130
H1C415_ECOLX/109-340
B5R2V5_SALEP/5-219
F6D8J9_THICA/5-219
D7VG05_LACPN/5-215
Q7X3U5_9ENTR/6-173
F0S0Q8_DESTD/27-235
C3Q2V9_9BACE/5-191
F8KD98_LACRE/6-242
F2MCY5_LACCC/5-227
C0R9B2_BORVA/1-104
F7T2H0_ALCXX/1-214
B9BCF6_9BURK/5-221
D5H660_SALRM/5-221
Q73K93_TREDE/9-247
D7V1C6_LISGR/7-235
D6LSA5_9RHIZ/7-219
D4WQM6_BACOV/8-213
A3KS21_PSEAI/4-224
G6I6R8_9FIRM/1-111
E1D3A4_VIBPA/25-227
I0KNF1_STEMA/29-238
B9LYM8_BORBG/9-222
B0ZB64_9BURK/4-226
H7T7Y9_CAMCO/5-287
G7ELD6_9GAMM/5-221
G3XCW7_PSEAE/4-224
F9DVI7_9BACL/14-223
Q1GXM1_METFK/4-220
C2UMR4_BACCE/5-232
C6PYL8_9CLOT/5-209
D4WB93_BACOV/7-211
F7UQX8_SYNYG/152-377
F3BQG1_PROAA/3-171
D8J9Z4_HALJB/5-222
F0NQ98_SULIH/3-185
D5VQ69_CAUST/9-227
Q6F7K2_ACIAD/4-175
A7B6D2_RUMGN/7-223
Q70K82_9ACTO/5-201
C5QA75_STAEP/4-227
E3GWC9_METFV/5-223
E1HCU1_MYCTU/6-198
D2TE60_ERWP6/1-139
A6BGY4_9FIRM/5-221
F9Y2V2_BIFBU/3-174
G7VCY3_9CREN/7-174
C5EU45_9FIRM/5-239
B7AEI4_9BACE/5-221
H4JKS4_ECOLX/5-219
Q1B7U5_MYCSS/28-245
G2E6X7_9GAMM/5-106
H6LI49_ACEWD/5-239
C0RRL9_BORBG/9-222
B5I775_9ACTO/83-300
Q3ICM7_PSEHT/114-356
A7I4T1_METB6/8-192
D4J4Y8_9FIRM/5-221
B9MQE7_ANATD/5-221
E1DP39_VIBPA/4-223
H6RSW9_BLASD/4-227
E4CGC0_PROAA/1-173
G7Z8I5_AZOL4/3-185
B0TAB3_HELMI/5-221
G6Z833_VIBCL/4-223
E6H4H8_ENTFL/5-223
D4VJ98_9BACE/103-309
A0KUY0_SHESA/4-225
C9VEJ8_9RHIZ/5-217
B2I966_XYLF2/5-218
F3NXS1_9ACTO/6-197
E4U3R9_SULKY/7-231
F3DES5_9PSED/5-218
D5TRQ4_BACT1/5-221
A3PS44_RHOS1/160-422
D4V5N3_BACVU/8-211
E6QLT6_9ZZZZ/97-341
C3Q5T9_9BACE/28-244
Q5J491_SALCH/111-328
E2THN9_MYCTU/1-226
Q4ZW12_PSEU2/5-218
B9L4Q0_THERP/5-226
C1DIF4_AZOVD/6-152
B4WTR9_9SYNE/2-225
F3ZN76_9ACTO/180-385
A3XX85_9VIBR/5-219
E0X992_PSEPU/4-227
B5W0G8_SPIMA/4-241
F5PPQ4_SHIFL/5-219
F9ZC28_ODOSD/5-222
Q6AII0_DESPS/5-113
B5IA32_ACIB4/39-243
E2T0K3_9RALS/1-234
A8KX20_BURPE/5-219
D7XUW4_ECOLX/5-219
F1WWS9_MORCA/4-223
A3NF52_BURP6/5-221
F7P857_MYCPA/20-239
G2ZNS2_9RALS/5-219
B7J030_BORBZ/9-222
B0JPY3_MICAN/5-210
F9RJK8_9VIBR/5-219
G6I7N9_9FIRM/5-210
G4LMH8_PSEAI/5-221
A7M3Y1_BACOV/5-221
G0I667_CORPS/8-203
A9WA91_CHLAA/35-251
A6LMY2_THEM4/15-225
G6F213_9PROT/14-229
Q1BZZ8_YERPA/112-351
B0YR31_MYXFU/3-169
F2ZHK8_9PSED/4-239
C1IAU5_9CLOT/7-284
E0UC04_CYAP2/3-167
E5CEP5_9BACE/1-238
D4YWX9_SPHJU/4-221
E7RIK2_9BACL/5-212
A4IU82_YERRU/5-229
D4KF19_9FIRM/11-216
Q6NE99_CORDI/38-258
A8L6B7_FRASN/2-235
G5HBB8_9BACT/8-46
B2TSF0_SHIB3/5-186
C0QD61_DESAH/11-200
A5UTJ7_ROSS1/5-210
G0G3P1_AMYMD/4-226
G6YG96_9RHIZ/120-354
D5TE38_LEGP2/27-236
C0RN89_BORBG/9-219
Q8H6H9_CHLRE/90-296
F8GWG3_CUPNN/3-178
Q6W4R2_VIBA7/14-236
E6SXT9_SHEB6/5-221
A7A956_BIFAD/3-171
Q1YV83_9GAMM/9-218
F8H3M1_PSEUT/5-218
C3KMJ7_RHISN/143-381
H4UED9_ECOLX/112-351
H8IN48_MYCIA/1-216
C4LDW9_TOLAT/5-221
A6XX18_VIBCL/43-252
G8WQL5_STREN/172-367
Q9LWY6_ORYSJ/39-249
D1RMQ9_LEGLO/9-261
F4A0Z4_MAHA5/5-221
F2B9L3_9NEIS/5-219
E6DYH0_PROAA/12-174
E2WCP0_MYCTU/4-243
D0SZW4_ACILW/6-225
C3NM61_SULIN/6-166
E2U6A4_MYCTU/1-226
G4I6K3_MYCRH/5-90
I0X1D4_STRIT/5-225
F3H3W4_PSESX/3-119
A8R696_SALET/117-365
Q1Q378_9BACT/6-241
D7D6L3_GEOSC/4-194
G2FQ45_9FIRM/4-255
Q5HXI7_GLUOX/12-179
H0PJQ3_9SYNC/5-262
G9X2T5_9FIRM/5-226
H0FSM8_RHIML/93-325
B8J2R7_DESDA/8-218
H0Q9W5_ECOLI/5-219
A6L1M5_BACV8/5-221
A3D6X3_SHEB5/3-189
A0PX81_CLONN/4-221
G9QFX3_9BACI/9-247
E7GFK0_9FIRM/9-232
C0R7W4_BORBG/9-222
D6BJ25_9FUSO/7-247
F5LQF0_9BACL/42-278
A9DBW9_9RHIZ/1-238
G7TSF3_VIBCL/5-221
C1FQL8_CLOBJ/3-256
Q8EDE4_SHEON/3-185
F7SHP4_LACJH/5-252
A7HYJ8_PARL1/4-221
A9IB32_BORPD/4-224
F9PYH4_9STRE/4-225
B0HCZ3_YERPE/5-219
B9M9W6_ACIET/5-221
H8MEL9_CORCM/56-271
G7RYB1_STRSU/38-221
D0T9A2_9BACE/5-191
COBQ_MYCPA/5-241
Q4JC56_SULAC/3-185
C6XS01_HIRBI/6-180
B1ME94_MYCA9/145-368
D1Q0J2_9BACT/7-198
H2ES69_VIBFI/75-295
G2L8L6_PSEAI/5-221
E8L2R0_9RHIZ/6-196
A8RKE1_9CLOT/4-156
D9S3A3_THEOJ/28-234
F9IT48_ACIBA/3-181
E0RV86_BUTPB/50-268
A5VH06_SPHWW/98-335
E1YDQ4_9DELT/1-172
Q2J4A5_FRASC/74-291
O66424_AQUAE/4-189
A5W4I3_PSEP1/4-227
C9Y8I0_9BURK/301-515
C7MLX1_CRYCD/46-262
B1KH25_SHEWM/18-264
C7DB25_9RHOB/5-238
C0RAL9_BORBG/9-222
F9BAN3_VIBCL/5-240
Q1YE41_MOBAS/19-238
E6D7F4_PROAA/56-275
F3ZUV6_9BACE/7-246
C9ZCF1_STRSW/10-253
Q1QFR1_NITHX/7-176
E8LYP5_9VIBR/5-219
G7AQU9_VIBCL/25-234
D7D5W0_GEOSC/5-221
H0DEW2_9STAP/4-227
B5IN89_9CHRO/1-239
G2H4F6_9DELT/9-219
G8VX46_KLEPN/5-219
F0BHK8_9XANT/5-220
E8D4F8_SALMO/4-218
A4TGK8_MYCGI/12-233
E4BVT2_PROAA/1-173
B5RL95_BORDL/35-242
A7JR06_PASHA/4-263
D4GZV1_HALVD/5-205
G9PDB6_9ACTO/34-251
A3LGG8_PSEAI/5-221
G7VKB0_LEUME/5-219
A4XRN3_PSEMY/5-218
H5RPA9_9NOCA/7-162
C7LA42_ACEPA/7-174
E6CF75_PROAA/5-169
F3Z764_9ACTO/57-274
C0SYP8_BORBG/9-245
C6L9Z2_9FIRM/40-273
D0C9H0_ACIBA/154-326
F7ZM09_ROSLO/110-384
F2ILL5_VIBCL/5-219
B7XV61_BORGR/5-169
C9RSV2_GEOSY/4-194
Q0BJC8_BURCM/24-189
G4KA78_YEREN/9-199
E8T1T0_GEOS2/5-232
B6BH70_9PROT/4-239
H1PND3_9FIRM/5-213
E2XVV4_PSEFL/4-225
COBB_OCHA4/4-192
B0ZE04_ECOLX/4-279
F0Z250_9CLOT/7-230
C4Z9Q1_EUBR3/5-210
G0CS97_CORUL/8-203
E1QPG4_VULDI/8-186
E9RQZ7_LACRE/4-197
E6NJV8_HELPK/5-217
B2RGU7_PORG3/8-217
D4J6M8_9FIRM/26-260
E8KYP8_9RHIZ/4-170
D8NH47_RALSL/16-198
G6A106_9PROT/6-222
F3DW18_9PSED/4-224
D0XHZ7_VIBHA/20-200
B7RRD7_9RHOB/109-382
H7VQS1_CAMCO/5-231
Q3A9I8_CARHZ/6-196
C0RBQ0_9SPIO/9-228
F2NJF7_DESAR/8-197
G9ZDW2_9GAMM/6-242
Q5NUY7_RALME/110-346
D4MPS5_9FIRM/2-122
F2Z8S8_STRRO/92-197
G0LYQ3_LACPE/5-224
C7CA16_METED/5-240
A6B9W4_VIBPA/5-219
D8HVU7_AMYMU/4-226
D5RK33_9PROT/115-351
Q3HKP6_RHOS4/160-422
F0PIA6_ENTF6/12-236
D7XPH4_ECOLX/4-173
G9FIB2_9EUKA/5-210
D8KCF4_NITWC/7-227
F8CR05_MYXFH/56-271
COBQ_BACFN/8-246
A2W879_9BURK/4-173
F8APE0_BIFLN/57-278
B1BC55_CLOBO/4-221
H5VZ41_SALEN/8-198
D8DBY1_COMTE/5-218
G8STW1_BRUCA/5-217
Q0SL43_BORAP/9-222
G9THR6_SALMO/8-198
C3QLF9_9BACE/7-219
H3M6W3_KLEOX/5-219
A4YFC5_METS5/3-233
E1SR58_FERBD/5-221
A8IAZ3_AZOC5/5-229
D4IMZ2_9BACT/10-214
B1QAH6_CLOBO/5-210
D3LTN6_9FIRM/5-225
D0NER3_PHYIT/31-247
F9J2M6_ACIBA/4-170
F1T737_9CLOT/5-221
G4M609_9BURK/114-341
Q5JHT6_PYRKO/5-222
D1PNC0_9FIRM/4-226
D7AEJ6_GEOSK/44-239
H8H0L7_DEIGI/5-239
A3ILY4_9CHRO/168-403
F3YPX8_LISMN/5-221
F5JX48_PSEAI/5-218
H7DD09_9CLOT/4-221
H1D5Q9_9FUSO/4-188
F3LGP9_9GAMM/110-282
B5RQ65_BORRA/5-197
E3E053_BACA1/5-212
C2PNR4_BACCE/7-231
G8T0A5_BRUAO/5-242
E8PPU1_THESS/6-236
A5ZRS1_9FIRM/5-210
B1YUM0_BURA4/5-219
Q8YL53_NOSS1/6-225
H0PUM7_9RHOO/5-149
E8IK58_ECOLX/5-219
Q72WU7_BACC1/5-221
B6YWE0_THEON/3-261
E2T7W1_MYCTU/4-243
H0HY48_9RHIZ/3-176
D8P6W7_RALSL/6-185
A9HSM7_GLUDA/3-179
G6DZQ8_9GAMM/23-232
A6CZF5_9VIBR/156-392
D9TG80_CALOO/32-241
H5W616_SALEN/5-219
G8WWX5_STREN/67-284
G8N792_GEOTH/1-177
G0TLN3_MYCCP/87-306
B7X160_COMTE/5-218
Q2SVW6_BURTA/7-189
D4CCF3_9CLOT/29-245
E6EGG5_PROAA/5-169
B9TBZ0_RICCO/90-337
B1W207_STRGG/93-310
F7Q4L9_9GAMM/5-225
B1VM43_STRGG/4-245
G7S4G7_STRSU/38-221
E7DRS8_9BACT/40-150
A0KI27_AERHH/4-225
H3NWD6_9GAMM/44-243
E6WNN5_PANSA/4-172
C2YIR7_BACCE/5-221
Q8EKU6_OCEIH/5-221
D5HAW1_SALRM/115-285
D2P5W0_LISM2/29-243
E3A4Q4_PSEAI/5-221
C6HUY2_9BACT/3-176
Q1NNZ2_9DELT/2-239
E2PBS3_NEIPO/6-222
D7JJB6_ECOLX/112-351
Q8R9A7_THETN/2-221
B1R1W3_CLOBU/39-235
Q4UN90_RICFE/4-220
Q1AYC4_RUBXD/5-240
COBB_RHIME/4-191
C9USC0_BRUAO/120-352
C8WG21_ZYMMN/4-179
Q72ZX7_BACC1/5-210
E4S3L7_BORBJ/9-225
C3RQR2_9FIRM/16-111
F9RD43_9VIBR/5-221
B0TG34_HELMI/29-249
H3KBC6_9BURK/5-221
Q57280_STRPY/37-259
G6ITH0_LACRH/5-212
D9SEW6_GALCS/48-257
G6YTH7_9ALTE/10-219
F8JIE0_HYPSM/15-186
C0ZI96_BREBN/168-411
COBQ_CLOB6/4-239
D0GL58_9FUSO/4-190
E6WP42_PSEUU/4-174
E8G8A3_SALMO/5-69
C0DXX8_EIKCO/7-223
B2GZ57_BURPE/5-219
Q1AM76_CHLTH/1-142
E6MSD3_9BACT/11-220
F3CXI8_PROAA/5-169
A6BHM2_9FIRM/7-230
Q8DKA3_THEEB/19-244
C4WKT8_9RHIZ/4-192
I0WVI3_9NOCA/11-205
I0FFG8_9SPIO/9-226
Q7BQ85_LACLL/4-223
E4SYM0_LACDN/5-221
E8YJ84_9BURK/5-221
A9MS21_SALAR/14-211
G4GN77_9EURY/2-221
B2UGV8_RALPJ/5-221
Q311M5_DESDG/6-226
G7D167_AERSA/4-157
H4UUH7_ECOLX/5-180
H8LSH4_CORPS/38-258
A6TPR1_ALKMQ/2-237
D6BE28_9FUSO/4-202
D4IP27_9BACT/5-219
G2IYD1_PSEUL/5-219
C0RP22_BORBG/9-221
B7DTF8_9BACL/123-300
E0G3B7_ENTFL/31-267
E8LUR3_9VIBR/4-222
C7JZV2_ACEPA/1-232
D3RZV5_FERPA/5-187
D2Z694_9BACT/4-220
H9UMZ5_9SPIO/5-219
I0IB54_9BACT/492-734
E0LSB8_9ENTR/112-300
E2YTS7_ENTFL/5-221
E6JE42_9ACTO/3-167
H7SBN5_CAMCO/5-231
G2RJJ3_BACME/26-235
H5YCR4_9BRAD/23-245
B9JRM5_AGRVS/4-179
E4T7K2_PALPW/4-193
A9VVV4_BACWK/8-230
D9T438_MICAI/153-370
D7EVC6_MYCTU/322-535
Q8VRB9_HAEIF/8-230
Q8TYS4_METKA/15-218
D0CWK5_9RHOB/7-197
H3KKX1_ECOLX/3-182
MIND_SYNY3/5-210
G9FBI5_9BACT/5-220
H0QMB3_ARTGO/4-227
I0GVG7_SELRU/4-216
H5U935_9ACTO/20-218
Q0I2B1_HAES1/5-171
E8A3V4_SALMO/5-219
E0J3B9_ECOLW/4-173
A2U0I5_9FLAO/5-221
B7KA65_CYAP7/5-210
B1J1N2_PSEPW/10-190
A3T0A9_9RHOB/110-383
E4ER28_PROAA/53-270
Q485K5_COLP3/20-229
Q8TRZ7_METAC/1-204
G2SSA0_BIFAN/28-244
Q3ZVK7_SPICI/4-232
D4Z793_SPHJU/105-340
C6LCL3_9FIRM/16-239
Q2WBG7_MAGSA/12-228
G7HX47_9CORY/10-230
E9TPH0_ECOLX/5-219
B2JRJ8_BURP8/7-187
H0R9U9_9ACTO/68-285
B7NZZ7_SALET/4-175
E4CYT2_PROAA/1-173
B0BW05_RICRO/4-220
B8I0C9_CLOCE/5-229
F9CYQ8_9ARCH/4-240
Q6LTM7_PHOPR/25-233
F0B9Q9_9XANT/4-249
A3NY51_BURP0/5-219
E6NKW0_HELPL/30-238
A1RCB3_ARTAT/67-299
B6W0U0_9BACE/28-244
F7ZTY0_CLOAT/5-210
G6GP73_9CHRO/18-187
F3HNQ5_PSEYM/1-191
F9PP69_9FIRM/16-230
F9EJ05_9ACTO/313-528
E6U7E0_ETHHY/5-208
Q055U7_LEPBL/5-226
E2Y0D0_PSEFL/5-221
C3L1D1_CLOB6/25-234
G2KG55_LISMN/5-211
D1B1C9_SULD5/5-217
B0THC6_HELMI/33-242
G2E832_9GAMM/5-218
F8Z2C1_VIBCL/5-221
F3HNB8_PSEYM/4-239
D1PSL3_9FIRM/4-223
E4HD31_PROAA/1-173
F2JGQ1_CELLD/29-239
E8S3N9_MICSL/9-244
B6ANQ4_9BACT/8-195
E6GF47_ENTFL/5-221
C3XED7_9HELI/9-221
E5AVV2_BURRH/120-347
D4PWR9_LISMN/5-221
G2PTF5_9FIRM/5-210
F8N8J2_9BACT/13-252
H6MMN6_ECOLX/112-351
B6VWI2_9BACE/103-309
D7B481_NOCDD/24-263
C5IZH8_PSEFL/4-157
D7WWH7_9BACI/6-196
H1IKL8_9BACT/541-727
B5FM03_SALDC/8-198
C3QKA6_9BACE/7-211
E2QDF1_ECOLX/5-185
A9D9Z5_9GAMM/4-225
G7LLJ5_9ENTR/26-260
E7PBT9_PSESG/4-229
G5L3D4_STRSU/4-230
A6B001_VIBPA/25-234
A5EQQ9_BRASB/6-75
Q3JY76_BURP1/24-219
G8MCX1_9BURK/6-188
Q3IE08_PSEHT/4-224
E4U7I7_OCEP5/12-218
E5YA76_BILWA/8-62
B2TSP6_SHIB3/111-321
A4BUF2_9GAMM/21-230
G7V7E3_THELD/6-251
C2ISG2_VIBCL/23-258
D2NHN6_ECOS5/5-219
E8WJZ0_GEOS8/5-221
Q18ED5_HALWD/9-226
C1FC27_BORBG/4-216
I0XBC8_9SPIO/5-219
B2TLW6_CLOBB/27-235
C5DB25_GEOSW/5-232
Q08RA6_STIAD/49-248
E9WNS3_ECOLX/111-322
C9Y6B9_9BURK/12-205
C9QIU9_VIBOR/25-234
F7RNZ9_9GAMM/5-218
D3PZ71_STANL/125-321
E2L2D7_BORBG/4-210
D0IRR9_HELP1/30-238
COBQ_HALHL/7-239
B6FQE3_9CLOT/19-242
E6U5S8_ETHHY/4-188
C8PZ67_9GAMM/4-228
D3SGL8_THISK/11-260
Q24NE1_DESHY/28-233
A6D9W5_9PROT/3-170
Q24U72_DESHY/2-230
A3T1V2_9RHOB/120-353
A3MH44_BURM7/6-185
D0LNS4_HALO1/4-246
Q6VEB5_PSESY/5-163
B6A4C6_RHILW/121-358
A1ZDX7_9BACT/5-264
G0QBG1_9EURY/9-242
H0MY43_SALMO/5-244
B6WUR1_9DELT/5-221
B6W3D6_9BACE/5-219
C9P3G6_VIBME/43-252
C6XI41_HIRBI/161-419
B1QHR2_CLOBO/4-177
E7GGN2_CLOSY/8-241
C1A032_RHOE4/102-319
D7I725_PSESS/90-339
D6AJD6_STRFL/152-352
Q6LWB3_PHOPR/105-345
B6BFM1_9RHOB/110-384
A0LUA2_ACIC1/49-266
Q9ACL1_9DELT/5-194
Q46BH0_METBF/3-247
Q8PX28_METMA/16-198
E4F3A7_PROAA/53-270
CBIA_SALTY/8-198
Q8ABW7_BACTN/7-219
E2P2P4_PASHA/17-178
G4DTZ8_9GAMM/3-172
B1G406_9BURK/4-213
C3N0K5_SULIA/6-162
D4GP19_HALVD/5-228
H8E8N6_9MICO/6-229
D2JC90_STAEP/4-227
F8IHZ6_ALIAT/11-213
F2AW37_RHOBT/1-188
Q11S01_CYTH3/5-221
H1K830_9MYCO/24-251
C7VI34_ENTFL/12-236
F8AKY6_METOI/3-197
D3T1P6_NATMM/11-230
F4E8G4_BACAM/5-211
B0TDT1_HELMI/7-146
Q0A5X5_ALHEH/4-203
H3VHS5_STAEP/4-227
B7JUW5_CYAP8/4-245
A7JSN7_PASHA/14-237
D5P1P9_9MYCO/37-258
E2S7A9_9CORY/4-183
A5UQU3_ROSS1/7-197
G0HP72_THES4/5-205
G5FBE5_9CLOT/5-221
G9REF7_9ENTR/7-197
H2K2R5_STRHJ/161-390
A4KLB2_MYCTU/7-222
Q0SL85_BORAP/4-216
C6BA70_RHILS/120-352
E9XME4_ECOLX/5-219
A1UQU9_BARBK/7-226
D4KX13_9FIRM/5-210
D7DKU9_METS0/9-191
E8FSX7_SALMO/5-219
H1WQE6_LEUCI/5-219
F3HTA3_PSEYM/4-184
D9RXA8_PREMB/6-197
Q03NV2_LACBA/5-221
Q3IXD4_RHOS4/11-201
E4J2B5_ENTFC/37-259
C7R466_JONDD/41-258
E2W8V2_MYCTU/6-198
F2CN97_STRSA/11-202
E3YFE0_LISMN/4-195
E6J7J5_9ACTO/8-211
D0X614_VIBHA/8-246
SOJ_BACHD/5-221
F8ZQ19_VIBCL/5-240
E4S0D6_BORBJ/9-222
B7VL27_VIBSL/4-223
Q1QFA0_NITHX/120-355
E4IKN9_ENTFC/18-241
F9D609_9BACT/6-190
E1VA17_HALED/4-217
H4F1D3_9RHIZ/4-180
C0RNB2_BORBG/9-222
D7ZFJ6_ECOLX/5-186
A6GL43_9BURK/5-220
E3A0Y5_PSEAI/4-230
E7VEF6_SALMO/5-244
E0I5L2_9BACL/7-242
G6CDP0_LACCU/5-221
B7RA47_9THEO/4-137
H2CJ26_9LEPT/6-245
Q4ZW88_PSEU2/4-227
A6NSE9_9FIRM/9-197
F5J702_9RHIZ/6-242
Q6AGG2_LEIXX/48-264
Q48PD5_PSE14/4-229
G7TML1_VIBCL/4-223
G2FW54_9FIRM/70-258
C4KKV1_SULIK/4-220
C0RSH3_BORBG/9-225
E1PJM2_ECOAB/5-219
A8TXX0_9PROT/6-224
C5NM33_BURML/4-242
F5RYP8_9ENTR/5-219
H1BQZ2_9FIRM/5-222
E2VUD4_MYCTU/67-284
Q971P2_SULTO/6-240
E4ITN2_ENTFC/18-241
Q6QHK9_ALCDE/5-191
D6Y6S2_THEBD/140-375
F0IYK2_ACIMA/36-250
A4YEN6_METS5/3-130
E6PEE9_9ZZZZ/1-238
F7UYK8_EEGSY/75-291
COBQ_AZOVD/4-242
F8ZAS5_VIBCL/5-219
C3QQ81_9BACE/8-216
D7I7H2_9BACE/5-219
D0LRD2_HALO1/21-242
F7L7J1_BACOV/8-212
Q97WA2_SULSO/4-225
C2JDM5_VIBCL/113-356
D5GZT9_LACCS/5-221
E4RKA5_HALSL/8-246
H7RKA9_CAMCO/3-193
A6NSE1_9FIRM/5-240
Q5X4C9_LEGPA/27-236
I0XRG8_9LEPT/3-211
E1QVC5_VULDI/4-226
E1JYP5_DESFR/22-229
B9ABN2_BORBG/5-169
Q87ED2_XYLFT/4-175
C1B7R9_RHOOB/76-296
Q17VB7_HELAH/3-187
F9ZJA2_9PROT/5-218
B5H9R7_STRPR/10-253
A8IKT0_AZOC5/6-196
Q5GWY6_XANOR/18-231
E7N570_9FIRM/5-220
A9AER9_BURM1/5-219
A0ZHC4_NODSP/11-225
A3PY66_MYCSJ/6-197
G3Z093_9NEIS/6-222
E3PXX2_CLOSD/4-229
E6DSG7_PROAA/56-275
A9GN37_SORC5/5-219
C9NM65_9VIBR/5-221
Q6A885_PROAC/32-196
H0BWY6_9BURK/5-219
A1RQZ1_PYRIL/18-227
G5H0H0_9FIRM/38-236
H5WD21_RALSL/5-221
Q3ARY4_CHLCH/4-213
G9VF22_SALMO/5-244
B9DX31_CLOK1/3-250
D5UEB2_CELFN/139-364
F5T025_9GAMM/6-241
H7C7F1_COXBU/118-347
B1BHS8_CLOPF/41-223
B8FN81_DESAA/2-225
E1X0S2_BACMS/24-256
F0HVV6_LACDL/5-225
D3F247_CONWI/5-215
A1R0F0_BORT9/5-198
E8YDF0_ECOKO/5-219
B5YBX8_DICT6/5-225
H0PNS8_9SYNC/152-377
F3S179_VIBPA/4-242
F0L4S9_AGRSH/6-196
Q8KVZ6_9RHOB/120-353
Q46FL0_METBF/14-206
Q5NWI5_AROAE/5-123
C7DIK7_9EURY/9-211
F8GD22_NITSI/5-218
G7QP54_LEPII/30-239
C6RXL7_VIBCL/25-234
H0NVS2_BACCE/5-210
F0HQZ4_9ACTN/11-56
E8YIG6_9BURK/24-203
B7WYW5_COMTE/16-205
D1JGS5_9ARCH/5-259
Q4K237_STRPN/38-219
Q3MN37_LACPA/11-232
C9LP55_9FIRM/5-220
A9IJ44_BORPD/14-230
Q62FS6_BURMA/5-221
Q31DD2_PROM9/3-166
F3F6S8_9PSED/4-133
A6SP92_BOTFB/18-49
H7WVP3_CAMCO/5-231
A9ZJ41_COXBE/118-347
F2KPS7_ARCVS/3-241
D4RBD0_ENTFC/5-223
E8CSP3_SALMO/5-244
A3U8E5_CROAH/5-221
F3P652_9ACTO/123-264
D4R9Z7_ENTFC/5-227
D6YTE0_WADCW/9-223
D9TQU6_THETC/5-237
Q11A36_TRIEI/198-433
Q2P1Y3_XANOM/4-222
E4EAK7_PROAA/26-250
C2FRX5_9SPHI/10-216
D4H2Z0_DENA2/5-172
E6NJM8_HELPK/30-238
A4A964_9GAMM/5-221
F1UZ06_PROAA/53-270
F3RK50_LISMN/5-211
H7C631_BORBG/9-221
Q2SDJ1_HAHCH/27-238
E0F356_ACTPL/146-326
Q8ECD2_SHEON/13-222
F3AUT7_9FIRM/7-230
A9D388_9GAMM/11-193
F2NMY4_MARHT/5-238
Q1BAA3_MYCSS/5-196
Q8DB66_VIBVU/4-223
F7K5I9_9FIRM/5-210
Q1Q7T0_PSYCK/4-182
B8GT01_THISH/5-218
B0CH92_BRUSI/4-192
F2LWS6_HIPMA/5-238
A2BM38_HYPBU/14-241
F3I646_PSESF/4-187
E8T490_THEA1/24-232
C5T6D2_ACIDE/32-246
C9X8F3_SALTD/5-244
G2D8Y8_9GAMM/4-174
A3VJ02_9RHOB/91-365
E4Q1C6_CALOW/5-210
C3GSA9_BACTU/39-255
G2HTI6_9PROT/2-130
Q1J3M3_DEIGD/4-213
Q12HE9_POLSJ/5-221
G2DYX0_9GAMM/18-185
Q3KLB5_CHLTA/4-220
D4WKA9_BACOV/10-215
D3XF51_RICAM/3-179
A9WCL5_CHLAA/139-349
A4G3R7_HERAR/4-170
E7QVZ1_9EURY/4-238
B8G2S1_CHLAD/5-220
E5V0C7_9BACE/5-221
F3CC92_PSESG/4-187
D1PH85_9BACT/9-237
H7V703_CAMCO/3-193
F1YRX0_9PROT/14-230
A8GBJ1_SERP5/3-182
G6IC97_9DELT/5-221
G2ZYR2_9RALS/14-248
O32774_9LACT/5-226
E8RGL5_DESPD/6-222
E3YPE5_9LIST/4-195
D4V7P6_BACVU/7-219
G7B2Q1_VIBCL/111-354
D9P405_ACTPL/146-326
C0FSY2_9FIRM/8-190
F6D7E6_METSW/293-484
D6R0E6_RHILT/122-362
B0S4F5_FINM2/3-224
G7UTL0_PSEUP/5-220
A6CZH2_9VIBR/156-360
A8RTL6_9CLOT/5-210
E2NJW3_9BACE/8-193
G2HDN6_9DELT/2-211
F5M033_RHOSH/3-199
G3ZBH5_AGGAC/5-185
B9Z940_9NEIS/7-228
E7QSW3_9EURY/13-242
F2A0G3_THEET/5-82
D2ZP16_METSM/3-192
F3XXJ6_9FLAO/5-221
Q58IP8_9ACTO/32-260
B0KCS7_THEP3/5-193
Q97CW6_CLOAB/4-221
A7V2I6_BACUN/7-211
G6BLZ4_CLODI/2-225
Q6FYC1_BARQU/7-226
H0I301_9RHIZ/5-179
G5HM70_9CLOT/5-210
B8KCT6_VIBPA/109-347
COBQ_SHEAM/1-244
E6CUU9_PROAA/53-270
A1EQ40_VIBCL/11-225
C7XXX7_9LACO/5-221
E2SXC6_9RALS/5-221
A7H1E8_CAMJD/26-234
C5ZNQ1_BURPE/6-185
A5YS90_9EURY/9-226
E2U5K0_MYCTU/20-239
B3EAG5_GEOLS/12-256
C5EZY9_9HELI/6-218
E4E5U6_PROAA/10-247
H5U0N7_9ACTO/56-277
F2B8U7_9NEIS/13-212
C7BRX3_PHOAA/9-205
Q0G3F0_9RHIZ/7-249
E4A8V6_PROAA/6-109
G8WLI9_KLEOK/5-219
Q0TNH4_CLOP1/5-210
I0EU48_9HELI/5-233
H2H035_CORDP/39-256
G1V524_9DELT/6-226
E7WMJ2_SALMO/8-198
B4ASP4_FRANO/9-204
E8U6D7_DEIML/6-212
D7GDX9_PROFC/4-235
Q6ASK7_BORGA/9-221
E1QRD9_VULDI/5-211
F6AVD5_DELSC/24-260
H1IJR4_9FIRM/6-221
F0CC07_9XANT/4-221
E1FEW8_9THEO/4-253
E7NUN0_TREPH/4-204
A1HPW7_9FIRM/9-196
F3E9G4_PSESL/4-229
B8H603_CAUCN/4-168
A6E5H7_9RHOB/91-365
F0NWP6_LACHH/5-221
A3WUH4_9BRAD/6-218
E4IGY1_ENTFC/8-220
A6L0N1_BACV8/19-227
B2IAV1_XYLF2/109-322
F1V560_PROAA/4-167
F8K2E2_STREN/152-357
C6LUC8_GIAIB/79-245
E5V0E5_9BACE/7-212
A4WKU2_PYRAR/7-230
H2C4Z4_9CREN/4-237
G2NL68_9ACTO/129-296
A9BVT1_DELAS/24-260
A6W0Q3_MARMS/11-193
H2HFC4_CORDP/4-238
B6YWE1_THEON/3-255
Q3K432_PSEPF/5-221
D4BG60_9ENTR/14-240
G6EW21_LACDE/5-221
H5VH30_SALSE/2-226
G7BKX8_VIBCL/4-223
B8EGM8_BORBG/9-218
Q1QBW4_PSYCK/4-226
B0MSD8_9BACT/7-128
E3GPA3_EUBLK/43-125
C6WEP3_ACTMD/4-193
Q2SRS4_MYCCT/8-244
A1YAE2_BORBG/2-134
F8KRY8_HELBC/3-215
G2KYF5_PSEAI/8-243
Q12X52_METBU/14-198
F2MYE2_PSEU6/4-224
B1K277_BURCC/6-185
F5SLC1_9BACL/5-243
H8ABW8_CAMJU/5-231
COBQ_CARHZ/5-243
G9XAU9_9FIRM/5-239
Q02JB4_PSEAB/9-182
D4T3A8_9XANT/54-262
C6XTE5_PEDHD/5-221
D6Y2Y4_THEBD/120-287
H4SVN0_ECOLX/3-182
A9WRG8_RENSM/8-260
E6CPT6_PROAA/10-247
B1B8I0_CLOBO/4-189
E4P7F4_ECO8N/4-194
F5K253_PSEAI/10-219
C3BVV7_9BACI/5-232
F2KC22_PSEBN/5-218
C5VSQ0_CLOBO/6-239
H1MX28_9PLAN/6-174
Q1MNR8_LAWIP/6-226
F0MQM0_NEIMM/5-220
A8G5E1_PROM2/3-190
Q1NME5_9DELT/24-213
A6SWZ5_JANMA/4-173
D1PIZ6_9FIRM/6-229
G5GUU0_FUSNP/6-211
F9D1M5_9BACT/5-221
F4GCP4_ALIDK/5-221
COBQ_METPB/5-240
G7VUT0_PAETH/5-221
G0ANK5_BORBD/9-220
F4V148_ECOLX/5-219
A7AZR6_RUMGN/27-250
H9UMR0_9SPIO/4-213
B2ILA4_BEII9/5-187
F9SEA9_VIBSP/8-244
Q189S2_CLOD6/5-230
F7ZVE6_CLOAT/4-192
D0BYC1_9GAMM/4-169
C7JI90_ACEP3/73-299
F3ZZK0_MAHA5/5-210
Q0IB50_SYNS3/3-165
C0R9B4_BORVA/9-67
E7XHU2_SALMO/5-244
A2BX58_PROM5/48-231
G4GNU1_9EURY/2-182
H6KZP5_SAPGL/5-216
F7JV79_9FIRM/6-199
F3K785_PSESZ/10-192
Q2IJ45_ANADE/36-202
G7QII4_LEPII/5-226
F4DML2_PSEMN/4-229
C0AL63_BORBG/4-210
H4Q8G0_ECOLX/109-340
D1C139_SPHTD/155-359
H1WIE1_9CYAN/4-238
A9A0D5_DESOH/13-229
B7K3D8_CYAP8/148-317
E4RTP4_LEAB4/5-221
D2S739_GEOOG/15-252
H1AGR7_9FIRM/5-210
D6Z4E1_DESAT/33-243
H2AIN0_BACAM/31-240
E4D7D1_PROAA/13-178
G4QZZ7_CORPS/1-198
Q143J4_BURXL/4-175
F2IW27_POLGS/17-194
B9QUU8_9RHOB/5-231
A5ZUK2_9FIRM/5-239
A4X0C8_RHOS5/160-420
Q4VYE0_SPICI/4-231
B0A5E7_YERPE/5-219
B1FX96_9BURK/101-139
E7N6W7_9ACTO/115-257
B1M4K7_METRJ/1-230
C9C8A5_ENTFC/11-246
F3YTT7_DESAF/397-633
Q8KBD6_CHLTE/5-222
Q1CJE6_YERPN/5-219
D1JWR0_9BACE/7-219
Q2RUG6_RHORT/2-226
H8YYS3_9GAMM/5-220
G3IRK7_9GAMM/5-218
B7L3D9_METC4/123-360
D7UHJ9_LISMN/4-195
A8B3U7_GIAIC/79-232
D6KGU8_9ACTO/5-229
E2QK26_ECOLX/4-194
I0FE00_9SPIO/9-228
B6B9U8_9RHOB/9-199
G4HWV1_MYCRH/59-278
Q9RZT2_DEIRA/122-338
C3N0R8_SULIA/3-225
G9FB78_9BACT/4-216
B3YJT2_SALET/5-244
Q3A6K0_PELCD/3-243
D9Q856_CORP1/39-256
H4F2Y0_9RHIZ/5-217
B1QT42_CLOBU/4-190
D6DD70_BIFLN/8-172
D8GTX9_CLOLD/4-229
B0KAD4_THEP3/6-211
F8BQV6_OLICM/124-360
F2ML14_LACCD/5-212
E6VN23_RHOPX/4-174
E5ZT87_ECOLX/112-343
PARA_MYCPN/3-230
COBQ_SALEP/5-245
A6A4Q2_VIBCL/11-225
E6CAQ2_PROAA/56-275
B9LYS8_BORBG/9-245
F9XTX2_CAMFE/3-192
B0AXT8_BACAN/5-221
B7IIW0_BACC2/5-210
A1RCK5_ARTAT/23-244
D9P9R0_ACTPL/13-139
A4YCR8_METS5/5-186
A9QNS6_SALET/111-328
G9FC67_9BACT/5-218
B0R8R0_HALS3/2-222
G5FUU7_9PSED/8-212
D6FVA4_MYCTU/87-306
D7N8E6_9FIRM/3-195
D6BF65_9FUSO/4-188
A4WBG1_ENT38/5-219
Q1N353_9GAMM/5-217
O52257_PSEPU/1-180
H3ZQK4_THELI/5-205
B1XQW2_SYNP2/3-177
C4B3B6_BURML/7-188
B8CZ68_HALOH/3-249
G1V738_9DELT/4-222
B0KRB7_PSEPG/5-221
H7YSB4_CAMJU/26-234
D0W3M5_NEICI/99-270
G5MJW4_SALET/5-244
G8QYH9_SPHPG/5-217
D3UM88_LISSS/4-195
C3L4S2_BACAC/9-247
D6ZEL7_SEGRD/70-287
D5VSB4_METIM/3-216
F8ALW2_METOI/4-224
C0ZAK6_BREBN/5-210
A9GID7_SORC5/34-221
B1F7E5_BACAN/9-247
F7MQC8_CLOBO/6-122
I0KM42_STEMA/4-222
B5QHV3_CAMJU/26-234
E1F9T4_GIAIA/79-232
E0P223_9FIRM/53-261
B9K3B6_AGRVS/118-352
C5C6N2_BEUC1/65-290
D8FZB5_9CYAN/3-176
F6DJ88_THETG/7-104
F0JYA0_ESCFE/4-160
D9VCF1_9ACTO/5-194
B2TRH6_CLOBB/4-221
C7MTR3_SACVD/11-247
A7V6I7_BACUN/16-219
H8GSQ2_DEIGI/4-214
H1RI03_SALMO/5-244
E4BJC8_PROAA/5-144
D3NYQ5_AZOS1/74-313
COBQ_CLOBM/4-240
G4E6C7_9GAMM/169-405
Q9V165_PYRAB/6-205
A9A602_NITMS/4-241
G8VHA7_PROAA/4-241
D8JTV1_HYPDA/6-240
D5Y6T6_MYCTU/8-200
G2D8L6_ECOLX/3-182
Q5WVR4_LEGPL/27-236
H1A9E6_LISDA/20-222
Q1MY26_9GAMM/6-186
B9CA31_9BURK/5-185
B3PIJ4_CELJU/4-224
G9YT94_9FIRM/6-194
D8IA42_BRAP9/23-229
G0IYV7_CYCMS/5-221
A1AQE0_PELPD/19-277
E2ZC58_9FIRM/5-243
B5Z4U4_ECO5E/7-204
G5NVC1_SALET/8-191
D3S2K6_FERPA/3-219
E9T872_COREQ/18-238
I0GZV8_ACTMI/8-247
H9TJN5_SALET/109-340
Q12PJ1_SHEDO/4-224
G2FBE0_9GAMM/3-199
G8PFD2_PEDCP/5-226
Q0AWZ3_SYNWW/5-227
G8X4B7_FLACA/7-246
B3JMN9_9BACE/30-237
H1MRG9_9PLAN/4-217
G7UUX5_PSEUP/4-172
F1U2D3_PROAA/6-197
G5RH71_SALET/8-198
D7I7L3_9BACE/103-309
F2IWC0_POLGS/42-217
G6HJ20_9ACTO/71-289
E0E2D5_9FIRM/4-194
E7SUG8_SHIBO/5-219
A5U6K0_MYCTA/6-198
I0A118_9CREN/4-261
A3JAW2_9ALTE/1-62
H7V6U4_CAMCO/26-233
H7RZN4_CAMCO/5-287
B1RAV0_CLOPF/4-221
D4H1Y2_DENA2/6-242
E0HX91_9BACT/5-212
H0TFP8_9BRAD/9-199
A3J9Y5_9ALTE/4-217
Q1GEG5_SILST/8-198
F0PG21_ENTF6/23-245
C3F7J9_BACTU/5-210
A1KNL3_MYCBP/7-222
Q8PFS3_XANAC/5-220
E2T0K4_9RALS/4-175
A0R7J4_MYCS2/67-285
COBB_MYCBO/6-198
G9SQF5_ENTFC/5-221
B6IND3_RHOCS/6-183
H6NGF8_9BACL/415-653
B9QX72_9RHOB/4-176
D0YZ75_LISDA/25-234
D5X0A3_THIK1/18-227
E4DE03_PROAA/13-178
H1I8D9_9BACI/13-229
F9B233_VIBCL/5-240
E4Q1A3_CALOW/5-221
D0X1V6_VIBAL/5-219
A0ZCR4_NODSP/5-210
G2DBW6_9GAMM/6-241
F8ZMC9_VIBCL/4-223
Q9RLE7_PLESH/4-181
Q2IQQ0_ANADE/32-240
F6FWQ2_ISOV2/90-315
H5VC90_HELBI/3-187
I0GWD7_SELRU/4-219
G2GVZ5_STRSL/6-225
Q1CUH0_HELPH/5-217
B5EJ76_ACIF5/5-218
E2MSM1_FRANO/10-223
G9PJW5_9ACTO/34-259
A4Z200_BRASO/5-217
E1HR16_ECOLX/3-182
C7IQ23_THEET/5-210
F4FZX5_METCR/4-213
B6IQN3_RHOCS/31-275
Q13SP2_BURXL/5-221
C7MCQ2_BRAFD/38-255
E1DBY6_VIBPA/25-227
G0DG60_9GAMM/3-189
E6GJ86_ENTFL/5-221
G4EJY9_9BACL/5-209
A1SGP6_NOCSJ/5-223
I0VL37_ECOLX/41-210
G2DYU6_9GAMM/26-274
Q8RN45_CORJE/3-169
Q2L2S1_BORA1/13-229
D3MSN7_9FIRM/4-194
H8JLN3_MYCIT/5-242
D2PF95_SULID/4-220
C1FCC1_BORBG/9-222
C7BRY5_PHOAA/5-240
D1PH33_9BACT/6-187
E6NSR0_HELPQ/6-233
A8YEF2_MICAE/5-261
B0T9Q7_CAUSK/117-346
D5XTZ1_MYCTU/67-284
G9X2W0_9FIRM/4-167
D4RRH8_ENTFC/6-240
C1MZD1_MICPC/4-186
E4NUY3_HALBP/13-231
E3NWK2_CAERE/4-159
D9VDB2_9ACTO/26-251
H4QXU8_ECOLX/5-219
H7K4A0_STRPN/38-218
Q3A5E8_PELCD/38-247
C4XRC8_DESMR/29-237
A3IPB1_9CHRO/3-214
D6S2G2_9LACO/5-221
D1BRV6_XYLCX/143-368
MIND_PSEAK/44-250
D3VA01_XENNA/4-218
B1ZHV3_METPB/558-736
D2U3S3_9ENTR/1-102
Q88EW8_PSEPK/26-246
A1TI81_ACIAC/5-221
D6YG52_CHLT7/4-220
C0RQX4_BORBG/9-225
E6HNG2_ENTFL/28-250
Q115E8_TRIEI/128-351
G0DF75_9GAMM/4-226
Q252K4_CHLFF/14-226
C1D874_LARHH/8-153
F3BCA6_9FIRM/5-221
A6X3T9_OCHA4/3-179
G4CB04_9CLOT/4-221
B4A7R8_SALNE/5-245
F9RXX9_9VIBR/117-364
D3F9Y6_CONWI/8-221
B4EV48_PROMH/6-247
G0FY37_AMYMD/4-231
B1ZWB7_OPITP/5-251
B5IGD6_ACIB4/3-261
Q0FMK7_9RHOB/114-346
C5ZFV0_BURPE/7-188
C8WYM0_ALIAD/99-302
D3H584_ECO44/15-184
D5U4P1_BRAM5/23-231
B9AFP0_METSM/265-464
E6W663_DESIS/33-241
E8FKE1_SALMO/5-244
G7VNV9_LEUME/5-239
H1KWQ2_9EURY/5-238
B1XLN2_SYNP2/7-178
E6E393_PROAA/56-275
F3APE3_9FIRM/5-228
Q0AP06_MARMM/27-211
I0X6S8_9SPIO/4-222
A8UBA0_9LACT/5-221
C9XJ41_CLODC/32-239
G6I1M1_9FIRM/3-231
Q6ARS8_DESPS/22-205
F0CB46_9XANT/8-187
D9PUW4_METTM/5-204
G2RQF2_BACME/13-229
H5IHH0_ECOLX/5-219
F3GB00_PSESJ/4-238
Q3ZVM8_SPICI/4-231
B2H3E6_BURPE/39-275
B5EKR7_ACIF5/5-214
F0NN37_SULIH/4-220
Q2K2R4_RHIEC/124-359
D9S284_THEOJ/5-211
E6VQX5_DESAO/3-253
F6C1S2_SINMB/5-217
Q821I2_CHLCV/4-220
E1WP49_BACF6/9-193
B8E4N1_SHEB2/45-285
D0S8X2_ACIJO/8-222
D1DP14_NEIGO/7-163
D4FDQ3_9LACO/5-221
D2P392_LISM1/77-118
F5UH49_9CYAN/5-227
Q9AEN5_BURCE/5-108
A9L6C1_SHEB9/109-348
F6E5R3_SINMK/4-181
E2ZMX4_9FIRM/10-233
E1L3S0_9ACTN/15-231
D5AS57_RHOCB/33-266
D3S6Z3_METSF/3-218
E3Z315_LISIO/2-193
H1BGV6_9FIRM/5-211
B0SS90_LEPBP/4-217
D5AVY1_RICPP/4-220
B5JVR5_9GAMM/3-229
H8JT61_VIBCL/4-223
B9DXR7_CLOK1/1-194
COBB_LACRD/4-197
C7CKG8_METED/549-727
A9D390_9GAMM/6-241
E1UU24_BACAS/31-240
H2GUT7_CORDP/4-238
C5BSI2_TERTT/4-223
G6X4A9_MYCAB/1-191
B4TZR4_SALSV/8-198
F3NCK0_9ACTO/81-298
Q18H46_HALWD/2-186
H3Q476_BRUAO/8-227
D6E8L5_9ACTN/4-58
E6GA09_ENTFL/37-259
E8PN26_THESS/6-213
Q97WA3_SULSO/15-250
B5ZL29_GLUDA/9-144
Q1YJK4_MOBAS/5-217
H7ENB5_9SPIO/4-208
D0RJK9_9RHIZ/5-242
E4S1I7_BORBJ/4-210
D7AP63_THEM3/24-230
B7UW89_PSEA8/4-224
G6Z1C4_VIBCL/111-354
C0RR59_BORBG/1-183
E1PP26_CAMJM/5-231
B6FKP3_9CLOT/5-228
A8DWW3_BURPE/6-185
C0RD39_BORBG/9-221
B5QKZ0_LACRH/5-212
H8YHY4_9GAMM/4-224
H8DID7_9ENTR/5-219
F8DEP7_HALXS/7-241
F4LLM1_TREBD/4-208
E6RPG5_PSEU9/4-224
D1Y6K7_9BACT/120-324
B8J3K6_DESDA/9-219
A5U367_MYCTA/67-284
F0M8W1_ARTPP/8-231
E3JGG1_BUCA3/5-219
H0EZS6_9BURK/13-229
B2D7R0_VIBCL/4-223
Q1YF69_MOBAS/4-190
G9EFE6_9GAMM/4-240
G8QJB4_AZOSU/4-220
F3JQL1_PSESX/4-187
F8ER05_RUNSL/6-230
I1D431_9PSEU/4-225
D2S6A8_GEOOG/6-198
F7XIC9_SINMM/138-376
A8M4R9_SALAI/10-261
A0LTI8_ACIC1/162-368
H5YIW7_9BRAD/5-217
F0I7J0_STRSA/4-195
E1HU94_ECOLX/5-182
A6F583_9ALTE/1-224
F7MB44_9BACE/5-219
H8KKV1_RICR3/3-179
D2YDT6_VIBMI/4-223
A0KUX3_SHESA/23-232
C6J8K7_9FIRM/2-242
F9TYX4_MARPU/6-250
H2HRV2_CORDP/4-201
E2MCE4_PSEUB/5-221
F3VMI8_STRPN/38-217
Q5FCC9_EHRRW/10-226
G2J153_PSEUL/6-222
B5GR57_STRCL/18-251
G0ISU7_BORAP/9-245
H5X0F1_9PSEU/8-244
D4PJ70_LISMN/5-241
F9YWC9_PROAA/32-196
Q661Q8_BORGA/4-209
H1CIF1_9FIRM/6-194
G7HG65_9BURK/12-245
H2HMD3_CORDP/4-238
A0B5W2_METTP/4-222
A4JWE0_BURVG/4-194
A4IMB4_GEOTN/25-234
I0FFF1_9SPIO/9-187
A0LE43_MAGSM/5-220
C7QGL4_CATAD/11-200
A1HNG7_9FIRM/4-254
H8NGD3_RICPO/4-220
Q9ZK74_HELPJ/6-233
E8M4Q1_9VIBR/5-221
Q18J54_HALWD/4-184
B3ZNU2_BACCE/5-210
C9U855_BRUAO/120-352
A6UUG7_META3/2-228
E0NJQ2_9FIRM/10-222
F2PGB4_PHOMO/5-182
E0H0B3_ENTFL/5-237
H4HRA4_ECOLX/3-182
H1B7M8_9FIRM/5-218
B0TSP6_SHEHH/20-267
C3N8V4_SULIY/3-186
A7VI78_9CLOT/5-228
Q829J9_STRAW/9-198
Q36689_RHILE/118-352
Q6MND2_BDEBA/65-279
B5IX68_9RHOB/5-236
Q1D5H3_MYXXD/66-280
H0RTL4_9BRAD/9-200
B0TMG1_SHEHH/29-238
D7ICA6_9BACE/8-212
Q1YZL6_PHOPR/5-221
H1RJ30_COMTE/5-218
G9PUA7_9BACT/9-196
D3IGQ1_9BACT/11-213
D7DV98_METV3/260-445
H2GSP3_CORDP/7-202
H7XDF6_CAMJU/26-234
F6BWR9_SINMB/102-334
C1DBV8_LARHH/5-218
C9NW97_9VIBR/134-348
Q12PJ8_SHEDO/33-242
G1UUH9_9DELT/24-259
C9R8K0_AMMDK/5-210
Q6ANU4_DESPS/14-225
D2YFC3_VIBMI/5-221
F8CWC8_BACTR/5-221
H5VDC0_HELBI/28-238
A5TL78_BURML/7-188
Q82YP1_ENTFA/5-227
Q0SPQ6_CLOPS/4-221
D2KY94_CORGT/4-171
B1BLN5_CLOPF/4-221
A3Z959_9SYNE/1-197
B8I3N2_CLOCE/36-237
F0LJZ5_THEBM/5-240
E7ZBD9_SALMO/5-219
C2JLS4_ENTFL/18-251
E5AJ70_CHLP1/4-220
C7P9D8_METFA/3-237
G6ILU6_9DELT/5-116
H1G2B9_9GAMM/4-215
H3K466_9FIRM/11-216
F8Y1U0_STRAG/6-213
F9MQW2_9FIRM/5-225
D9VPL4_9ACTO/13-263
E0NCP9_NEIME/6-222
D9PYW1_METTM/3-193
E3R7B7_9LACO/6-225
E6DEK1_PROAA/1-173
Q7NHS2_GLOVI/1-172
A3IF08_9BACI/23-232
H6M488_CORPS/8-203
C7KJ43_ACEPA/7-152
F7UTW8_SYNYG/4-241
H2HZA0_CORDP/38-258
D2RDA2_ARCPA/3-217
A2SSD5_METLZ/11-194
D6SM94_9DELT/5-241
D1PWA9_9BACT/11-216
C5EM08_9FIRM/5-219
A3L6C9_PSEAI/5-218
B7WQK9_COMTE/4-224
D1B7E6_THEAS/4-219
H7DR08_9FIRM/4-254
A5VH25_SPHWW/32-240
Q2A670_GEOTH/7-214
G4DHM5_9GAMM/5-218
E6U8G4_ETHHY/5-221
H0NF11_SALET/5-219
E7SAS8_9STRE/4-195
D5RA14_FUSNC/4-188
C7JEX3_ACEP3/1-232
H7C7P2_BORBU/9-219
C0B9Z7_9FIRM/19-90
A6CTK2_9BACI/5-211
Q0TIK1_ECOL5/5-219
F4V611_ECOLX/6-226
H1B6Z9_9FIRM/6-229
C5ZU60_BURPE/4-242
Q6AQH7_DESPS/5-218
E2XW36_PSEFL/10-191
F0TJ72_LACA3/5-252
G9F078_CLOSG/4-189
E1QSN9_VULDI/10-222
F5J6R2_9RHIZ/9-226
I0I587_9CHLR/404-640
A6FUF7_9RHOB/5-241
E1QA20_HELPC/5-217
E9SGN1_RUMAL/5-208
F4GGP2_ALIDK/4-171
F6F439_SPHCR/113-343
F6CK89_DESK7/13-180
A2BZL3_PROM1/3-165
E5ZJM1_CAMJU/26-234
C7UKD1_ENTFL/37-259
D1W606_9BACT/36-252
G7ZFZ7_AZOL4/10-201
A7I6P2_METB6/13-253
G5NVA1_SALET/5-244
C0ALT6_BORBG/2-129
F7LAC2_BACOV/7-214
C7P502_HALMD/4-230
D1P823_9ENTR/18-195
B1M8M6_METRJ/123-360
Q9X925_STRCO/5-243
B1TDQ6_9BURK/4-225
A4TUG8_9PROT/24-82
G0H0V6_METMI/242-431
B8IWH3_METNO/123-356
B9KWL5_RHOSK/34-224
A6A947_VIBCL/113-356
Q120X7_POLSJ/3-181
F3UJG9_STRSA/4-195
E5F5C5_STRPN/38-218
F0TD37_9PROT/5-141
B7K6G8_CYAP8/4-205
G8QFE5_AZOSU/6-243
B8FIG7_DESAA/10-263
G0DJN7_9GAMM/54-294
Q88BQ5_PSESM/90-339
D4YRF3_9LACO/4-229
B6BG86_9RHOB/117-349
G5UQF2_ECOLX/5-219
B9CFY6_9BURK/5-219
G7CKB7_MYCTH/6-242
COBQ_CAUSK/4-239
A1U238_MARAV/10-219
E4LKI9_9FIRM/43-250
G6BL12_CLODI/5-239
F8EQY2_RUNSL/4-168
B1R0M7_CLOBU/75-291
F6BBC0_METIK/4-225
G4C1S6_SALIN/4-211
C3NLH2_SULIN/5-237
D2U8G9_XANAP/5-220
D6CRR9_THIS3/5-219
D9QB35_CORP2/8-203
E1MBS9_9ACTO/65-284
C2IM64_VIBCL/25-234
A1RK90_SHESW/5-218
F1UFU7_PROAA/62-257
I0QPC5_9ENTR/3-176
Q7P6M7_FUSNV/6-240
H4Z6B7_ECOLX/117-365
G2E161_9GAMM/4-193
C7XDI1_9PORP/5-221
G0DI05_9GAMM/5-221
G9Z4C0_9ENTR/8-198
Q3AE09_CARHZ/4-192
C1FCG1_BORBG/9-222
E8WHG1_STRFA/145-380
E0WRD1_9ENTR/6-220
B1ZSK8_OPITP/7-244
D1A9V8_THECD/5-193
Q9S040_BORBU/9-226
F7XQB3_METZD/56-258
H6SKC7_RHOPH/41-271
F1ZZG8_THEET/5-193
C9P3M3_VIBME/5-219
D6T0N8_GARVA/6-176
G0IE06_BACAM/31-240
F0G110_9BURK/5-185
D9WC77_9ACTO/7-244
C0XT70_9CORY/44-261
E6M317_9ACTO/33-252
E5WA54_9BACI/11-227
F6F013_SPHCR/4-199
Q44911_BORBU/34-242
H7CU40_CLOPF/4-221
A9AU39_BURM1/3-181
G6IDF3_9DELT/4-194
G4IRZ9_9RHIZ/5-176
Q52229_ENTFL/5-237
B0HBT8_YERPE/93-324
Q79E65_9ZZZZ/118-347
B2AG18_CUPTR/5-219
B6YWV6_THEON/5-205
G2N599_MYCTU/4-243
C6IQM5_9BACE/5-219
F2CNH5_STRSA/10-231
C4IW85_BRUAO/7-219
C3MJX8_SULIL/3-225
F3J707_PSEAP/6-152
D4W471_9FIRM/6-240
A3GR95_VIBCL/23-258
C7V8J4_ENTFL/23-245
B9Y519_9FIRM/5-222
E2NS53_9FIRM/5-222
E1IGE5_9CHLR/1-235
C9TWV7_9RHIZ/5-242
F7YA60_MESOW/16-235
G8VMC1_PROAA/54-273
A8YXD5_LACH4/5-221
G6FD05_LACLC/2-174
B6BRM0_9PROT/4-225
Q0FR88_9RHOB/4-246
E9YM66_ECOLX/4-163
C3I9Q7_BACTU/4-224
C1FD11_BORBG/9-223
Q21V63_RHOFD/17-197
F2J5F5_POLGS/9-196
C3KVJ5_CLOB6/4-177
H1HJR0_9BACT/7-178
F5UF25_9CYAN/3-219
E6CY52_PROAA/56-275
B1KSG9_CLOBM/4-122
D4Z5S5_SPHJU/5-265
E3DS73_HALPG/5-221
D6GBE5_9ENTR/5-219
D4JX36_9FIRM/5-220
D5W4H2_BURSC/4-229
C0FUJ9_9FIRM/6-229
B7CTK6_BURPE/6-185
C7NWD4_HALMD/5-206
G0SP65_VIBMI/8-243
COBQ_ACIET/6-252
COBB_CLOAB/4-192
E4DX94_PROAA/56-275
F0L4U4_AGRSH/6-241
G0GWL9_RICH0/4-220
F3GGK0_PSESJ/5-161
B1RRX6_CLOPF/41-223
Q1M9K5_RHIL3/118-352
D6M2X5_9ACTO/6-239
D8BW97_ECOLX/3-179
C3GSK5_BACTU/1-210
D9UEJ6_9ACTO/83-300
Q82YY2_ENTFA/5-221
B8GRC7_THISH/5-221
I0EMK6_9HELI/5-217
G7GEQ0_9GAMM/5-220
B1M9U0_METRJ/4-246
D3R604_BIFAB/31-247
D5XP46_MYCTU/175-404
G4T4K0_META2/69-290
H1RI19_SALMO/8-198
A8ABS9_IGNH4/20-254
D3S9I6_THISK/4-224
A9W952_METEP/20-255
D5C5F8_NITHN/7-227
A2SSG2_METLZ/5-244
E6QC01_9ZZZZ/4-170
B8DXW8_BORAF/9-217
D3SH66_DEHSG/6-196
H1KJE9_METEX/7-197
B0UAM7_METS4/124-359
F0NQE8_SULIH/3-225
A5KI16_CAMJU/1-205
A3SJS5_9RHOB/115-286
F4XGF3_9FIRM/12-212
G0AMG3_BORBD/5-169
Q0T5M8_SHIF8/5-219
E9U385_ECOLX/3-179
C7PCE3_CHIPD/5-221
E4LIY1_9FIRM/5-210
E2UGX5_MYCTU/1-226
C4IRZ1_BRUAO/4-192
F6BDZ3_METIK/5-204
G1VJT2_9FIRM/7-230
G7S6D0_STRSU/37-259
Q3A3Z2_PELCD/7-216
I0NCR9_SALET/5-219
O59470_PYRHO/3-218
B9NY17_9RHOB/114-346
C3Q0F9_9BACE/8-212
G2UT30_MYCTU/36-253
H5WXH6_9PSEU/5-194
F0QPU5_ACIBD/4-221
D1A963_THECD/48-266
G4QNJ6_GLANF/5-221
C0RBI2_BORBG/4-216
A9AD48_BURM1/24-197
D2Q365_KRIFD/5-194
Q6LQD3_PHOPR/4-227
G5NEP4_SALET/19-259
D4KHT5_9FIRM/1-44
B2SCH4_BRUA1/120-352
H3MAV4_KLEOX/4-220
E4RZX5_BORBJ/9-225
C4V1W2_9FIRM/5-220
Q8GPQ0_PSEAI/4-221
D3G2G9_ZYMMO/4-172
F3P3Y7_9ACTO/54-273
B2GK28_KOCRD/45-262
F4XQY6_9CYAN/6-263
E4THL4_CALNY/21-230
H0PIZ5_9SYNC/543-735
COBQ_BRUAB/5-242
G0EM85_BRAIP/5-212
D8AD30_ECOLX/5-186
F4LTC4_TEPAE/4-253
H4UTM8_ECOLX/5-187
F9S4V7_9VIBR/132-344
G6H0J7_9CHRO/4-180
D4Z6D4_SPHJU/10-205
B8IUS4_METNO/9-199
F0SVS3_SYNGF/126-345
F0L8A6_AGRSH/4-180
F2ZQ73_9PSED/5-221
COBQ_CLOPE/6-244
D4TLL7_9NOST/15-238
C0WUX0_LACBU/2-132
F3XV62_9FLAO/8-212
B7N3X9_ECOLU/5-219
E4NLU0_HALBP/16-212
D8HN69_AMYMU/75-292
Q4C0J1_CROWT/3-164
E1JR46_DESFR/11-223
G2M409_HELPX/5-233
H7YA32_CAMJU/26-234
E4QPI7_METS6/9-191
O54573_HALSA/32-257
E1W4N1_HAEP3/13-236
H0PCK4_9SYNC/4-241
H4WKM6_ECOLX/7-185
D9WDL3_9ACTO/95-312
G8RJX1_MYCRN/5-220
Q3A5W6_PELCD/4-265
G7ESE4_9GAMM/5-218
B0JKM6_MICAN/5-261
E1SUF4_FERBD/4-224
G3ZID6_AGGAC/4-184
G4HHU7_9BACL/5-210
B7I7T6_ACIB5/5-219
A6MVS1_RHDSA/5-210
C2HU73_VIBCL/25-234
E4H9V4_PROAA/14-238
G0ISQ5_BORAP/9-220
B5RS33_BORRA/9-222
G2T3F5_ROSHA/1-200
A4TV23_9PROT/12-228
D3S4Z7_METSF/4-204
E9YM36_ECOLX/112-351
Q89MI1_BRAJA/5-217
G0HXW2_HALHT/5-241
F4GPN7_PUSST/5-219
F1TTH2_PROAA/56-275
H8G7U5_9PSEU/7-196
F5ULB8_9CYAN/6-261
G2CJ67_ECOLX/5-219
F7N624_ECOLX/109-340
C3FQZ8_BACTB/5-210
G6XTZ7_RHIRD/6-242
F9B4X4_VIBCL/5-219
B5RXG0_RALSL/5-219
H8WC84_MARHY/9-191
H1WEA1_9CYAN/126-355
Q3MKN8_THIRO/4-164
E6IIV8_ENTFL/5-221
F5IXT6_9PORP/7-193
B1MB27_MYCA9/42-259
A3ZRJ4_9PLAN/15-241
E1EAJ7_VIBPA/25-227
C6RXM1_VIBCL/4-223
F9AWZ4_VIBCL/111-354
C6RJY3_ACIRA/12-188
B0GRQ3_YERPE/5-219
D3HXQ8_9BACT/7-178
D9YAT1_9DELT/5-221
A6X887_OCHA4/118-351
C3MJK7_SULIL/4-214
Q73RT4_MYCPA/116-335
A7K7F8_COMTE/5-220
B8GSQ6_THISH/3-182
E3UT13_ENTFC/3-218
C4TQW2_YERKR/5-241
G9XDJ4_9FIRM/4-193
F7SC61_9PROT/5-137
C7WD86_ENTFL/18-241
G8Q5Y0_PSEFL/127-374
D4TB71_9XANT/4-168
Q56VF4_BACFG/7-211
Q2J360_RHOP2/10-232
A5KXF7_9GAMM/156-361
G2JQP6_LISMN/4-195
B4CWW1_9BACT/7-243
G2IS23_9SPHN/4-221
C3NZ67_BACAA/9-247
H1BBI3_9FIRM/6-229
F2KQX0_ARCVS/20-253
E5X0C3_9BACE/5-219
G4J6L9_9PSEU/4-228
H0HRQ4_9RHIZ/6-196
D7IV16_9BACE/5-221
Q3M2G0_ANAVT/6-224
B1LHZ2_ECOSM/5-219
Q3IMK4_NATPD/15-257
I0Y9X8_9BURK/114-345
H7F7Y4_9LIST/5-105
B3DYU4_METI4/4-221
E4CSE1_PROAA/5-169
Q1LIY0_RALME/3-182
C7KAE5_ACEPA/7-152
A6TV58_ALKMQ/5-228
Q1QFW1_NITHX/126-361
E4G4T6_PROAA/53-270
Q8VS81_PARVE/155-404
H3RDF1_ERWST/5-219
Q5NG60_FRATT/26-200
E2PXD9_STRCL/127-344
E5VL35_9FIRM/10-215
Q0IBF9_SYNS3/3-191
I0TEX1_9BACT/15-207
H7GCR5_PROAA/54-273
C5EPA6_9FIRM/4-234
C3HPA3_BACTU/5-210
D8NKN0_RALSL/5-219
H1FRX3_9HELI/4-239
H4EZK3_9RHIZ/134-371
D4EJR9_ENTFL/12-236
Q0A825_ALHEH/8-187
C3FTU6_BACTB/5-221
E3CVU7_9BACT/42-240
E7JQH0_ECOLX/5-219
COBQ_HAHCH/6-244
E6TTB1_BACCJ/108-289
F9DKA3_9BACT/6-190
A0QVL6_MYCS2/8-201
F9AGB1_VIBCL/111-354
G9QJW9_9BACI/5-233
F9Z299_PROAA/56-275
C4UVY9_YERRO/7-170
B2SF81_FRATM/9-204
G8FE39_CAMJU/5-231
H4J769_ECOLX/5-219
D0ZZM7_CHLPP/4-220
C6CIY6_DICZE/4-159
A5MSF1_STRPN/38-218
H8HVT0_MYCTU/6-198
A3ZFI4_CAMJU/5-231
A7N814_VIBHB/111-354
I1AA32_PSEAI/3-180
B9AB66_BORBG/4-210
C2RGL4_BACCE/5-221
H3T1W0_PSEAE/4-224
E8GHP1_SALMO/5-244
D7K288_9BACE/15-222
COBQ_SACD2/5-239
C4S1B6_YERBE/22-212
Q1VE57_VIBAL/25-227
F3IY45_PSEAP/4-215
A4SC56_PROVI/12-203
G9VGI4_SALMO/5-219
C6HWL7_9BACT/26-235
F8DRI1_LACRS/5-221
C2WW04_BACCE/5-187
H8A2R1_CAMJU/5-231
G9W3S2_SALET/8-198
G0XAQ0_ECOLX/7-231
F9XTV9_CAMFE/3-184
C3P9D4_BACAA/5-210
Q0ACY4_NITEC/4-172
G9A7K9_RHIFH/4-191
I0FEM8_9SPIO/9-241
D4N318_RICFI/20-239
Q88CW0_PSEPK/4-231
G7QT21_MYCBO/4-243
E4HS46_PROAA/53-270
H2HY56_CORDP/4-201
E0GZF7_ENTFL/11-254
E5UML2_NEIMU/5-220
F4LVY2_TEPAE/6-244
H8FSD0_RHOMO/5-216
Q9KNG6_VIBCH/5-221
H0BBA4_9ACTO/112-279
Q2JCV3_FRASC/37-304
C5ANI4_BURGB/5-182
C2H0G2_ENTFL/37-259
F0JFJ6_DESDE/385-621
C3N904_SULIY/3-225
Q576C7_BRUAB/120-352
D7DKU4_METS0/4-239
H2C416_9CREN/6-231
A0B654_METTP/5-239
A5F1P0_VIBC3/113-356
O52499_BRAJP/605-783
G0GVT8_KLEPN/12-229
B1FHX2_9BURK/6-182
D0HQS9_VIBCL/5-240
E0FLG4_ACTPL/146-326
A5KVB6_9GAMM/6-225
C5VT43_CLOBO/32-240
D2BCT4_STRRD/3-233
D5BRA6_PUNMI/6-206
D4ZT93_SPIPL/5-210
F1TVX0_PROAA/53-270
D4JDI3_9FIRM/7-229
B5RS80_BORRA/9-225
G6GJZ2_9FIRM/5-221
Q2JZZ2_RHIEC/107-342
C3CB97_BACTU/11-227
B1Q725_CLOBO/4-238
C1FBY4_BORBG/13-230
F2J7G2_HELP9/5-217
F0GKT1_9BURK/4-159
A5D3N5_PELTS/7-196
Q46K09_PROMT/3-191
D1DYP0_NEIGO/5-220
H2GR49_CORDP/39-256
H4UHP4_ECOLX/5-219
D0PL09_BRUSS/4-192
Q9HUE1_PSEAE/4-230
F9HD63_STRMT/4-227
Y4CK_RHISN/124-358
D7DY57_NOSA0/5-262
A1WGT5_VEREI/5-220
I1DHG9_9VIBR/5-221
H6Q8C8_PYROT/18-216
A8ZNN7_ACAM1/19-237
A3VJU4_9RHOB/6-190
C0RN00_BORBG/9-222
H3T3K4_PSEAE/4-230
E1RK47_METP4/4-193
F3NYL7_9ACTO/53-270
Q6M189_METMP/242-431
E4RC35_PSEPB/4-224
C7R498_JONDD/4-221
A5I812_CLOBH/4-222
H0C1U8_9BURK/33-248
F3R7L0_ENTFL/5-135
B0NV30_BACSE/5-221
A4S0S1_OSTLU/4-191
C4UNX4_YERRU/5-236
F6CK90_DESK7/341-552
B8CZ67_HALOH/4-253
O07492_BORBG/9-219
D5QAV4_GLUHA/15-231
C6XW87_PEDHD/550-715
C8PVN9_9GAMM/5-219
H3RLD7_ERWST/21-147
C6S0Z8_VIBCL/111-354
B5SHY9_RALSL/14-248
B1QY32_CLOBU/5-240
A0P074_9RHOB/122-365
G2T9J0_RHORU/33-243
A1WBN1_ACISJ/4-167
Q2N7Q2_ERYLH/4-200
E6DV01_PROAA/13-177
E6ND04_HELPI/30-238
G7MAA8_9CLOT/5-210
C1MET6_9ENTR/3-179
A3RRV4_RALSL/11-181
H2C3Y6_9CREN/4-226
A5VR77_BRUO2/28-264
A4YDA9_METS5/30-173
Q3B6V7_PELLD/13-204
D4X827_9BURK/5-219
Q0VUS5_9ZZZZ/5-218
E4R7Z3_PSEPB/81-278
Q3M3Y5_ANAVT/174-410
E1WJA8_SALTS/22-303
C4ZA44_EUBR3/15-220
Q2Y9F6_NITMU/36-244
G4QLV5_GLANF/21-230
B8FLQ1_DESAA/5-221
F9IGW9_ACIBA/5-219
B1YQK4_BURA4/5-221
C9KSQ5_9BACE/5-221
E6CKZ0_PROAA/53-270
E1R8G8_SPISS/4-205
E6S573_HELPF/5-217
F9YB79_9RHOB/141-348
E4VRF0_BACFG/9-193
Q086T3_SHEFN/18-260
G7ET80_9GAMM/5-221
B1RFN5_CLOPF/41-223
G3IWX6_9GAMM/8-225
G3XD64_PSEAE/13-222
B7K0W1_CYAP8/175-410
G8ARL6_AZOBR/9-200
F5VGZ6_ENTSA/5-219
C9L289_9BACE/8-219
F6BNN2_SINMB/4-191
F1SZR3_9ENTE/4-227
G2FTZ0_9FIRM/5-221
H7UM07_CAMCO/5-231
E6FSE6_ENTFL/5-221
E8RVM8_ASTEC/118-353
F3CCA5_PSESG/44-264
B9LY62_BORBG/9-222
G9W3U3_SALET/1-235
A7I831_METB6/3-205
H1LSG0_9FIRM/5-244
B1LAF2_THESQ/5-212
H0PVW8_9RHOO/134-347
A5I3Z3_CLOBH/3-250
A0Y186_9GAMM/26-235
B0RA95_HALS3/1-219
E6VQM4_DESAO/7-202
Q2B0Z0_9BACI/5-221
F2UWQ0_ACTVI/34-259
G5HLD9_9CLOT/5-239
H2GLI2_CORDP/38-258
Y1708_MYCTU/67-284
H0UF17_BRELA/5-221
G7UEJ7_PANAN/5-219
I1AE61_PSEAI/4-224
B1G4D6_9BURK/13-182
H5YBB8_9BRAD/608-786
F3D8Y4_9PSED/4-238
B4ALZ8_BACPU/5-211
H4MP26_ECOLX/109-340
A7UZB3_BACUN/16-221
F1W657_MORCA/5-220
F9ZBR4_ODOSD/12-249
C9REI8_METVM/2-226
G5GMV2_9FIRM/8-195
D0B6E4_BRUME/5-217
O85859_SPHAR/135-373
C5ZA29_BURPE/5-219
B9LX32_HALLT/15-229
A9I9F2_BORPD/4-222
A1VCI6_DESVV/3-239
E1UFH5_LISML/4-195
C4ZDH6_EUBR3/143-398
H1XIP0_9XANT/29-237
Q7NGC1_GLOVI/128-351
F6EFU4_AMYSD/5-220
E7XCL4_SALMO/5-244
Q15MT5_PSEA6/21-237
A3U0Q1_9RHOB/113-388
H0L5D9_SALMO/8-198
F7JXP9_9FIRM/7-228
Q899R8_CLOTE/9-226
COBQ_CHLPB/4-238
C9CM28_ENTCA/5-221
G5GVS0_FUSNP/4-188
H7DLL4_9CLOT/4-221
E8MU90_BIFL1/12-188
A4X0T1_RHOS5/5-173
H3QF07_BRUAO/5-217
A5UW60_ROSS1/5-220
H5LK56_ECOLX/5-219
G5WXY7_ECOLX/4-173
B1BRY7_CLOPF/5-210
C8N7W7_9GAMM/5-221
Q118V4_TRIEI/8-216
A4MG43_BURPE/59-295
F2G402_ALTMD/4-224
F3B2S9_9FIRM/5-222
H1WYS8_LEUCI/5-231
D0CJT0_9SYNE/7-212
A6WPG2_SHEB8/5-243
G6IDJ4_9DELT/4-262
E7W4F3_SALMO/8-198
Q9F808_ERWAM/4-170
D0DPF9_9LACO/5-221
H8DHJ7_ECOLX/5-180
C8Q116_9GAMM/6-182
A6LN94_THEM4/5-212
D2PLC3_KRIFD/8-223
E6IXB1_ENTFL/5-221
G8VH57_PROAA/54-273
D5EFJ0_AMICL/134-335
F9MPS0_9FIRM/12-131
C3LVZ2_VIBCM/23-258
Q62LE9_BURMA/4-168
C9M652_9BACT/8-242
E4AX28_PROAA/1-173
D3SIZ0_DEHSG/5-238
B2T1B7_BURPP/5-219
C0QMK1_DESAH/10-233
D4ZI38_SHEVD/3-186
C0BC57_9FIRM/5-210
B1F972_9BURK/3-180
F5VDE0_9LACO/5-221
H2G7K3_CORDP/4-170
E7GEE7_9FIRM/11-278
C7P7A3_METFA/2-224
E6GLE9_ENTFL/23-245
Q0G3T0_9RHIZ/5-217
Q0REN5_FRAAA/36-174
D8LEH9_ECTSI/112-299
G5KEY6_9STRE/5-227
C6JGY4_9FIRM/7-228
B5FFE4_VIBFM/13-186
F7L7N0_BACOV/8-199
G5J9C0_CROWT/4-241
COBQ_METST/4-241
F3FKJ5_PSESX/4-99
G2I677_GLUXN/4-246
B3Z879_BACCE/5-210
G5GKC4_9FIRM/5-221
H1KK16_METEX/5-240
D2BE39_STRRD/5-241
E1EJG1_VIBPA/4-223
G4IZ64_9PSEU/126-321
F0NG85_SULIR/6-166
G7D161_AERSA/3-178
B1FEL1_9BURK/6-185
C2TMJ5_BACCE/5-210
A5UML8_METS3/5-223
H2G4Q9_CORDP/7-202
D4VMX0_9BACE/1-181
D1U076_YERPE/5-219
D0W6R5_NEILA/5-220
B7AK05_9BACE/366-605
F3RPC5_VIBPA/21-230
B9X5T8_BORBG/4-216
D0L0H5_HALNC/5-219
G6XV43_RHIRD/76-311
E7BTH6_ECOLX/3-179
B8F2D8_BORGR/9-225
A3P0M1_BURP0/24-219
F7JN44_9FIRM/21-214
I1DJ28_9VIBR/109-348
B1IHD5_CLOBK/4-189
C7KM99_ACEPA/14-230
H8MGF3_CORCM/47-264
A1ET57_VIBCL/112-343
G9PKC3_9ACTO/38-255
B1KQ43_SHEWM/5-221
F3EQ88_9PSED/4-229
Q2K1S4_RHIEC/123-359
A6M181_CLOB8/27-235
E8S8F6_MICSL/132-289
Q8RLM1_CORJE/3-169
Q0BHH0_BURCM/5-219
D8IMU2_LACSC/5-221
C6PPD4_9CLOT/32-240
D5YAI3_MYCTU/87-306
G4RJU0_THETK/5-184
F3WYJ0_9SPHN/4-187
Q21XU8_RHOFD/4-170
E8KRE1_STRSA/4-195
G6EFW8_9SPHN/116-354
B0MQF6_9FIRM/7-151
B1FL12_9BURK/24-188
H7YEI8_CAMJU/5-231
B5GHQ7_9ACTO/83-300
C3Q7J0_9BACE/8-211
H0UGB1_BRELA/6-216
D0MED0_RHOM4/5-221
E6B8J8_ECOLX/5-219
E2ZJL2_9FIRM/7-241
C0YZY2_LACRE/5-221
D6YRG7_PANVC/112-300
B2V248_CLOBA/27-235
A8SFV1_9FIRM/4-192
B1W1S6_STRGG/5-241
C3W7Z1_CHLTH/4-219
B9B6L1_9BURK/5-185
A7I170_CAMHC/5-229
A1RQB9_SHESW/5-221
SOJ_TREPA/5-218
H5WQP8_9BURK/8-195
B3BP27_ECO57/109-340
H2H8F2_CORDP/4-238
D0R609_LACJF/5-221
C6RPF8_ACIRA/4-173
A5Z697_9FIRM/5-210
A7V7V0_BACUN/5-221
A4WGN2_ENT38/8-206
C8WFV1_ZYMMN/3-162
H5USY5_9MICO/148-369
D8ILK1_LACSC/5-216
F4SY07_ECOLX/111-322
E4W307_BACFG/62-268
F7LYX8_9BACE/5-219
Q3SFE3_THIDA/18-252
G8M5G0_9BURK/4-174
H1D9F8_9FUSO/4-111
H8D3W3_CAMJU/26-234
D7BF89_MEISD/6-212
G1XYM2_9PROT/16-232
Q9F7C3_9RHOB/3-129
D4WG64_BACOV/15-222
E8I6R6_ECOLX/5-219
F2HXX4_BRUMM/5-217
E6LK65_9FIRM/5-244
D8JZL2_DEHLB/4-253
E9UP39_9ACTO/73-296
E8X7Q1_ACISM/3-173
C7MZD6_SACVD/4-225
B2UGZ8_RALPJ/5-219
G0AMZ0_BORBD/9-223
A8MDD7_CALMQ/5-240
B9DX32_CLOK1/3-244
F4XBW6_9FIRM/6-250
Q2N6I6_ERYLH/4-219
E4JBI3_ENTFC/37-259
D5DQL9_BACMQ/26-235
E1JXS6_DESFR/7-230
G6GWL2_9CHRO/3-177
D3KMR5_LISMN/5-240
B2NBR6_ECOLX/5-219
COBQ_BURVG/1-236
C6C2R3_BORBG/9-221
F1U863_PROAA/56-275
F0HRC8_9ACTN/17-243
D1QPD8_9BACT/5-221
C9X8G9_SALTD/8-198
Q7VMK1_HAEDU/13-236
F2A9I9_RHIET/123-357
COBQ_CLOTE/7-241
D2Z7I7_9BACT/4-249
D7J0W5_9BACE/5-219
F8D918_HALXS/5-183
A0Q2G6_CLONN/9-255
B8JEL2_ANAD2/4-218
H6KTB5_TREPD/42-252
B2S6D3_BRUA1/4-192
I0VKT0_ECOLX/3-183
D1YAS2_PROAA/6-197
F8JCD2_HYPSM/6-241
D9UJD8_9ACTO/5-242
B6YWP4_THEON/2-250
E8U1W0_ALIDB/4-171
H4KF88_ECOLX/5-219
Q32XA2_9XANT/4-172
D2C859_THENR/2-118
Q4BUY6_CROWT/6-134
Q9V0C7_PYRAB/3-263
Q3RCB0_XYLFA/6-150
Q8RBB9_THETN/5-210
D1K5Q1_9BACE/5-219
E0DZI6_9RHIZ/8-227
C3NNV7_VIBCJ/25-234
D4RY07_9FIRM/15-231
A4TJI2_YERPP/5-219
F2FV28_SALGL/5-219
A4WGN7_ENT38/109-340
F8A9Y4_THEID/4-229
A8UKK3_9FLAO/5-221
D5MLX0_9BACT/4-219
F1SZT4_TETHA/5-226
G7WHQ4_DESOD/2-226
F5YDG3_TREAZ/5-218
F7JU50_9FIRM/7-223
E1QIZ7_DESB2/3-252
F9I597_ECOLX/4-173
B1LC57_THESQ/4-252
A1AQE3_PELPD/3-247
C7CNB1_METED/4-167
COBQ_PYRFU/5-240
Q2JY77_RHIEC/123-357
G9X178_9FIRM/6-222
A4Y9P0_SHEPC/27-266
A1BD97_CHLPD/13-203
Q31AF3_PROM9/3-186
Q7MDZ8_VIBVY/8-53
C4K4H5_HAMD5/5-180
E8AMZ8_SALMO/8-198
B2FHA5_STRMK/4-176
F3S4R9_9PROT/6-196
Q39GM2_BURS3/7-187
F0GCX7_9BURK/14-120
D1EBW0_NEIGO/4-215
Q8Z680_SALTI/5-219
Q8TK00_METAC/17-209
C7WUS7_ENTFL/5-227
A9M3R7_NEIM0/6-222
G6IDW4_9DELT/5-211
D4PU49_LISMN/5-211
D9TP30_THETC/5-210
D2AJ80_SHIF2/111-321
B3XE99_ECOLX/111-328
Q8EY70_LEPIN/5-221
A4STV6_AERS4/5-230
C9YCF6_9BURK/5-226
D5VQG8_METIM/227-412
G5SP14_9BACT/7-246
B5WQV5_9BURK/5-219
F6EPG3_AMYSD/70-290
E0GWC7_ENTFL/5-223
A7I877_METB6/4-197
F9QPN8_9MYCO/36-253
H5T6L0_MELPD/5-221
B0GZW9_YERPE/112-351
G4QQ08_CORPS/39-256
Q9RBZ4_PSESG/4-158
D7CK09_SYNLT/3-249
F3QNX8_9BURK/4-212
B5PBE9_SALET/8-198
C7HWA1_9FIRM/4-222
C5NNC2_PASPI/5-213
Q3KBC6_PSEPF/7-214
C2VZF9_BACCE/5-210
G4HVY5_MYCRH/109-319
D7I260_PSESS/11-154
F2FM26_SALDU/12-252
C9RGV6_METVM/5-204
H3P6R1_BRUAO/5-242
H6KW21_TREPG/5-218
G7ETD4_9GAMM/4-224
A0Y2N1_9GAMM/114-356
A6A3W1_VIBCL/43-252
B5YHR1_THEYD/3-253
H1BK57_9FIRM/5-228
H7GD27_PROAA/4-241
G4JPP9_9CREN/21-216
A6XX93_VIBCL/11-225
E6VPU6_RHOPX/3-178
A4YGE7_METS5/3-144
G8M0A7_CLOCD/3-250
C0SWQ4_BORBG/5-169
Q973X9_SULTO/3-129
E8FDN2_SALMO/5-219
D2S0C0_HALTV/4-230
E2VBV1_MYCTU/313-526
C4XCU9_KLEPN/5-240
H1L1D5_9EURY/4-193
G0ANV4_BORBD/9-218
E1ETV2_ENTFL/18-228
Q5UW56_HALMA/8-244
Q8JL10_9CAUD/3-223
F3D4J3_PROAA/10-247
I1AXU3_9RHOB/157-389
I0EF64_HELPX/3-187
F5LS20_9BACL/38-247
Q3SFL2_THIDA/6-175
E8A785_SALMO/8-198
Q3RBC5_XYLFA/4-175
D9R172_CLOSW/5-210
G2UEW6_PSEAI/5-218
H7SEN4_CAMCO/5-117
A5I0B6_CLOBH/4-189
D2YNB2_VIBMI/36-245
C3ECF8_BACTU/5-227
O30289_ARCFU/4-255
Q2JN94_SYNJB/168-391
C6AA11_BIFLB/57-278
C4XU81_DESMR/13-208
H1WM16_9CYAN/4-241
F1VJX5_PROAA/10-247
C6JKB8_FUSVA/5-206
F6DVA1_DESRL/4-256
G7VMY9_LEUME/5-229
A4T4T0_MYCGI/75-293
C2WCL4_BACCE/5-210
Q2LY84_SYNAS/5-222
A3SK60_9RHOB/1-234
E6K227_PARDN/3-166
E3R597_9LACO/4-160
H0MZP8_SALMO/5-219
E6D7S4_PROAA/138-296
F7VFP9_9PROT/5-179
C9PKG0_VIBFU/1-195
G9REE0_9ENTR/5-240
H3PXD0_BRUAO/8-227
C3NM58_SULIN/4-230
Q8KLS3_RHOSH/1-196
A3X6G2_9RHOB/1-106
B0TIK8_HELMI/5-197
G4CPG9_9NEIS/6-152
Q2RRW6_RHORT/7-222
C7K2M3_ACEPA/7-197
A3ILW9_9CHRO/3-172
D2Q590_BIFDB/28-244
D1FGR1_9RHIZ/8-227
F4HBZ2_GALAU/7-232
C0R7A7_BORBG/9-222
E8UWU1_THEBF/5-238
E3H0U1_ROTDC/5-241
B2IKM3_BEII9/6-261
E2VXP6_MYCTU/6-198
G2JDZ8_ACIBA/12-173
E4I982_ENTFC/10-228
E8TUJ0_ALIDB/4-224
A4T359_MYCGI/105-323
E4U6R5_OCEP5/6-195
D8FWT9_9CYAN/4-213
G9SL61_CITFR/8-198
E4GLA2_PROAA/53-270
Q036Y9_LACC3/6-251
F0QY42_VULM7/5-228
D2RA85_GARV4/28-244
E7FYL1_9HELI/3-215
A1K617_AZOSB/4-218
E8UWU2_THEBF/5-193
Q7M293_9CAUD/4-267
D3P9X0_DEFDS/8-192
D4JTX2_9FIRM/51-274
G6XU17_RHIRD/9-226
D5YI88_MYCTU/322-535
C6S293_VIBCL/5-221
G6FZL8_9CYAN/5-210
E1J7N7_ECOLX/112-343
Q2K7C6_RHIEC/4-191
F8GMU1_CUPNN/6-185
F7PHE2_9EURY/5-224
Q67J36_SYMTH/5-221
E2VPH1_MYCTU/20-239
G0AP03_BORBD/4-216
A0NSF3_9RHOB/4-269
B8IY20_METNO/4-176
Q0VPM8_ALCBS/4-234
H0J3M4_9GAMM/10-190
E8QJW2_HELP4/3-194
COBQ_VIBF1/7-242
Q2S574_SALRD/5-221
E5ANI7_BURRH/5-219
C2ZXL8_BACCE/5-221
B7LGT3_ECO55/5-219
F9UFE2_9GAMM/6-243
E6MIZ1_9FIRM/4-222
F2ZIC7_9PSED/1-96
B0RMG8_XANCB/4-205
A7I7J8_METB6/10-220
C0R6Z9_BORBG/13-230
F3AAB3_9FIRM/2-225
Q5XZA1_BORGA/9-225
A6APA5_VIBHA/156-344
Q9TJR6_PROWI/96-302
A9A9I6_METM6/4-185
C0RPN8_9SPIO/13-231
D3G265_ZYMMO/3-178
F1Z397_9SPHN/4-239
D7JEY4_9BACT/5-221
B7IST0_BACC2/5-221
F3AWH2_9FIRM/5-210
C2G234_9SPHI/10-215
C3WTJ8_9FUSO/7-247
E8L0X8_9RHIZ/1-232
F5TIT6_9FIRM/11-66
H1J8J8_9FIRM/2-238
B5GIJ9_9ACTO/121-364
H1AN63_9FIRM/5-222
G8SN41_BRUCA/4-192
F1TVR1_PROAA/16-240
E8SNU6_NEIGO/6-222
C5BCV0_EDWI9/4-222
Q47TP7_THEFY/129-324
C6J8K9_9FIRM/4-226
E4C3P1_PROAA/10-247
COBQ_THEPX/5-239
H6URL5_PROST/5-229
G7G3Q0_9GAMM/4-224
H8WAI9_MARHY/10-219
A4BP03_9GAMM/5-221
A5FRF2_DEHSB/4-221
A7GFG2_CLOBL/3-244
E1HR31_ECOLX/7-214
F9I9E0_ACIBA/5-220
A6UAA0_SINMW/4-191
D5QRA5_METTR/3-179
Q5FGP8_EHRRG/10-226
B9B3N5_9BURK/38-259
B1RRI7_CLOPF/6-244
Q7NTY0_CHRVO/4-175
H8B745_CAMJU/26-234
D8MJ96_ERWBE/13-238
C5B4J2_METEA/140-379
C4KSM8_BURPE/57-293
C7GCF5_9FIRM/5-210
G0I4Z3_CORPS/38-258
GP5D_CHLPS/4-216
E4QRQ6_BORBG/9-222
F6DTT6_DESRL/8-92
H0ID46_9MYCO/5-242
D1F250_BRUML/120-352
G9UF32_SALMO/5-244
E2NZJ8_PASHA/5-132
E6T9W8_SHEB6/109-348
E7N9L3_9ACTO/6-180
D6E9A3_9ACTN/17-243
F9UDG7_9GAMM/5-218
F6CJ08_DESK7/46-255
F7QZE6_9LACO/5-221
D4K370_9FIRM/4-189
H5UPE7_9MICO/129-346
C6BBL5_RALP1/4-175
G8NFK8_BRUSS/5-242
E1C9U7_PHYPA/150-361
C4H5T6_YERPE/5-219
C4XDD1_KLEPN/109-340
H0BVI9_9BURK/4-227
E4BDK0_PROAA/8-151
G6Y1V4_RHIRD/113-347
F6B5X3_DESCC/4-240
E3DP31_HALPG/8-246
F8ZZ91_VIBCL/5-221
F9RWL3_9VIBR/4-223
B9Z3G2_9NEIS/5-174
H8DUM7_9ENTR/13-189
A1KMD0_MYCBP/322-535
E5UT63_9BACE/6-217
H3LZ62_KLEOX/5-187
Q4JYZ9_STRPN/38-224
A4X8T9_SALTO/2-228
F7WIA5_MYCTC/7-199
G4FQ58_9SYNE/6-168
B5RJV1_KLEP3/109-340
B0MNY5_9FIRM/22-172
B9JJD6_AGRRK/5-217
G4F9X7_9GAMM/5-221
Q96XS8_SULTO/20-225
A7DV73_VIBVU/4-63
Q3C0B0_XANC5/3-178
B5YJ02_THEYD/4-226
E1IAA7_9CHLR/5-210
F5Z9M1_ALTSS/5-217
E9V0B0_9ACTO/7-196
B2EAY7_BIFAN/67-234
Q4BWB8_CROWT/5-219
Q5LHD9_BACFN/5-221
G5LQC3_SALET/5-245
A3GRN0_VIBCL/4-223
H7DX03_9FIRM/2-223
C6VLC2_LACPJ/5-221
D6CQ89_THIS3/26-235
Q4W2T7_9PAST/3-172
A8EGQ3_BURPE/5-221
C6DXW2_CLOBO/5-225
E1TBI4_BURSG/5-219
C6BSS4_DESAD/388-625
D4KW87_9FIRM/25-237
E9SY89_COREQ/9-245
G0HU16_HALHT/2-170
B5JC85_9RHOB/119-348
F9EGK8_9ACTO/43-260
F7PHV1_9EURY/3-194
A0B6N2_METTP/3-246
Q05XU0_9SYNE/3-191
G2MXK3_9THEO/6-250
H4XKU3_ECOLX/95-306
A9QNZ2_SALET/109-340
F5YLB6_TREPZ/4-200
Q1J359_DEIGD/344-515
D3NQH3_AZOS1/12-228
E3GPA3_EUBLK/4-51
G7WPB0_METH6/6-223
C0QDA4_DESAH/25-215
D8GTX2_CLOLD/4-234
B8EHV7_BORBG/9-223
Q5HX66_CAMJR/5-231
G7V681_THELD/6-239
C6D2V0_PAESJ/27-236
D9SPD1_CLOC7/4-221
E9S8W8_RUMAL/7-228
A3YB00_9GAMM/35-270
Q3KBX2_PSEPF/4-226
C3W7W7_CHLTZ/4-219
H5UWK6_ESCHE/5-219
F8EWE7_ZYMMT/4-172
G4G5D3_9EURY/2-195
H7WE87_CAMCO/5-231
COBQ_SYNPX/7-246
D5CL27_ENTCC/28-251
H6KWW2_TREPG/42-252
H0R4T9_9ACTO/65-282
G4DE46_9GAMM/1-235
B1RT14_CLOPF/4-221
F3Y481_9FLAO/5-221
H8Z169_9GAMM/4-153
C0N6W1_9GAMM/4-224
D6Y9M9_THEBD/74-262
D6GSJ5_FILAD/5-210
Q0K5B5_CUPNH/6-185
C0QXX8_BRAHW/23-231
F4SYJ0_ECOLX/4-175
COBQ_CLOCE/5-239
E4S365_BORBJ/9-222
F0NBW4_SULIR/3-185
D4L5U3_9FIRM/5-209
G4IRI2_9RHIZ/3-175
B2KEZ4_ELUMP/5-221
F6BBK9_METIK/3-238
E6NQX3_HELPQ/30-238
G4NMM3_CHLT4/7-223
Q9R2I2_9ZZZZ/4-216
C6KU66_9BACT/114-344
B5HVH7_9ACTO/137-306
A3TQW5_9MICO/132-342
C6INI3_9BACE/5-219
E2ZM61_9FIRM/16-239
Q1Q4A5_9BACT/5-285
E4S1Q2_BORBJ/4-216
C3RPD2_9FIRM/4-260
F3CQZ7_PROAA/53-270
D7EU85_MYCTU/7-222
C7MTR7_SACVD/7-196
G0H120_METMI/3-202
F9C8F7_VIBCL/4-223
F2JRT1_CELLD/4-194
Q2GF43_EHRCR/5-221
C4XP72_DESMR/8-173
D3SGX2_THISK/4-227
Q2J6D2_FRASC/5-220
A4U5W0_9PROT/5-133
G8MJK0_9BURK/119-346
E2P607_PASHA/14-237
G6B804_CLODI/5-210
C0EYW9_9FIRM/5-223
A4YE42_METS5/3-237
C9RF58_METVM/6-228
C1DW19_SULAA/29-238
B7QZK6_9EURY/3-259
E6E9I1_PROAA/53-270
E1YXF8_9BACE/5-221
G5I319_9CLOT/7-230
A8UVZ1_9AQUI/5-212
Q7D453_AGRT5/153-389
C0QKT5_DESAH/229-435
H6S0B3_ACTPL/146-326
G6IDJ5_9DELT/3-250
A1TK00_ACIAC/3-182
A3KWR6_PSEAI/5-218
E2JNL1_BORBG/4-210
B9PBS6_POPTR/5-167
E5Y329_BILWA/6-226
B2JC22_NOSP7/5-148
C6RSP9_ACIRA/3-174
F9RHV2_9VIBR/111-354
D0KZ82_HALNC/9-188
Q87PM8_VIBPA/25-227
C2CC00_VIBCL/25-234
F0LMM3_THEBM/6-205
A6EIP0_9SPHI/5-221
C4B3K8_BURML/6-185
B0A8X1_9FIRM/10-247
C3LGT7_BACAC/5-221
F9EMT7_FUSNU/99-202
A1BCR9_CHLPD/10-200
G5GLM0_9FIRM/5-210
H5UUV7_9MICO/40-232
D9R482_CLOSW/5-239
H5B8C9_ECOLX/5-219
C3KBV0_PSEFS/4-229
B2GYB3_BURPE/7-188
E6UA39_ETHHY/5-228
B6A5B9_RHILW/13-198
A1W5Y8_ACISJ/4-222
B0MDB9_9FIRM/5-239
D6JX29_ACIG3/4-168
E1YHQ5_9DELT/4-254
B1XR01_SYNP2/4-177
C9KJ51_9FIRM/22-209
Q5CZF3_BACFN/3-179
B9LY27_BORBG/9-222
D3KMT2_LISMN/4-195
H8H0F4_DEIGI/6-136
A6UHL6_SINMW/5-217
Q8EE13_SHEON/5-218
Q75V43_9BRYO/101-312
E1KPV1_9BACT/7-214
Q91UT0_9ZZZZ/4-225
B3EN07_CHLPB/5-222
G8AMK0_AZOBR/5-241
C6Q0E7_9CLOT/4-221
F7WNR7_MYCTD/4-243
H8G4L1_9PSEU/4-225
F9E1T0_STRSA/5-241
F0QWR9_VULM7/5-210
C0RPA7_BORBG/9-222
Q9KQN8_VIBCH/11-225
D4MUC5_9FIRM/18-79
G8SMW5_BRUCA/5-241
Q726M0_DESVH/14-281
Q84FD9_MYXXA/56-271
H8H5F4_HELPX/30-238
Q5JCX6_PYRKO/6-205
A0NNU3_9RHOB/434-627
D0UIR9_AGGAD/4-184
F2IUS8_POLGS/24-69
A4KVA6_SINMM/116-350
F1UJD1_PROAA/4-168
A1B534_PARDP/4-194
E3Z6W5_LISIO/5-240
G2FLK0_9FIRM/5-232
COBB_THEAC/6-194
E4DGT6_PROAA/1-173
C9X6J4_SALTD/5-219
C3FBQ0_BACTU/8-235
Q1IG77_PSEE4/4-231
D0WL25_9ACTO/21-245
Q6LX74_METMP/2-87
B0Q6Q5_BACAN/5-210
H5TKZ3_9ACTO/8-248
C6AGQ7_BIFAS/67-234
I0E7L8_HELPX/3-187
D4JN38_9FIRM/5-210
G7G3P2_9GAMM/26-235
D4XLB1_ACIHA/5-254
C3N8J3_SULIY/6-165
G6II84_9DELT/5-221
I0KUA8_STEMA/5-220
B9X974_9SPIO/1-108
F7KAP1_9FIRM/5-210
C1DQM5_AZOVD/5-218
A4U3K0_9PROT/11-198
B6QXF5_9RHOB/13-251
G0VPC5_MEGEL/3-213
A5KUW7_9GAMM/151-349
C3WGU7_9FUSO/6-240
E8XZQ2_RAHSY/6-170
H1IB77_9FIRM/20-256
Q7DJZ2_9ZZZZ/15-184
E4MI09_9FIRM/15-237
E7MZT4_9FIRM/8-195
D4V738_BACVU/5-221
Q0RJE0_FRAAA/10-204
F3LS15_9BURK/1-225
G6C649_9FUSO/7-226
G9EM07_9GAMM/27-236
C9TWU2_9RHIZ/4-192
C7MBJ8_BRAFD/34-259
A1ELU6_VIBCL/43-252
A3RRV3_RALSL/14-248
E4IP15_ENTFC/5-221
F3DKY7_9PSED/3-185
C6ASA3_RHILS/4-180
C7QFK3_CATAD/10-239
G8VLL8_PROAA/7-198
Q5KU61_GEOKA/5-221
A6CXC3_9VIBR/4-222
F2JRT2_CELLD/5-239
B5WFM2_9BURK/553-748
D2UA89_XANAP/29-237
I0Y678_9BURK/114-341
E3PRK5_CLOSD/1-109
C3I6P6_BACTU/5-210
G3IY39_9GAMM/15-221
Q8VU31_STRPN/38-218
F1ZBR7_9SPHN/4-177
C5F2V8_LACPA/5-212
H8L520_FRAAD/6-241
B0HNS1_YERPE/93-324
B4WWC4_9SYNE/5-171
H4TX30_ECOLX/112-351
Q4JVW9_CORJK/44-261
D6E5E6_9FIRM/6-195
Q6XND6_RHOER/22-251
F9RNB3_9VIBR/4-190
D6KPH3_9FIRM/5-221
H1G4N6_9GAMM/5-221
E0R9N4_PAEP6/24-261
D4MK20_9FIRM/7-229
C0R9U1_BORBG/9-222
D0ACN5_ENTFC/5-221
E6TP96_MYCSR/5-220
B5C4R3_SALET/8-198
E7N0R4_9FIRM/43-250
F1WXQ4_MORCA/1-212
G1ZDR7_ECOLX/5-180
C4K814_HAMD5/3-176
C5TK91_NEIFL/6-222
G9FBJ1_9BACT/110-322
A7GBW7_CLOBL/4-189
F2AAJ2_RHIET/5-217
C9UT80_BRUAO/5-217
B7J387_BORBZ/9-222
E4P2F5_ECO8N/5-219
E4BLB4_PROAA/56-275
E4VVW5_BACFG/5-219
Q0HKX3_SHESM/3-187
E1WG52_SALTS/5-219
H9LT59_EMIHU/5-210
C4KID6_SULIK/4-187
H0UHI0_BRELA/5-210
C4X9G8_KLEPN/33-300
B3EA08_GEOLS/5-221
E1Z9N4_CHLVA/21-210
G2P2R9_STRVO/143-351
I0KNE4_STEMA/4-220
D4IGM5_ERWAE/4-170
D5WLN2_BURSC/122-355
G2TIG1_BACCO/5-221
D7FEV3_HELP3/30-238
Q7W4S8_BORPA/5-219
D9TQV9_THETC/5-193
A7BCF2_9ACTO/35-252
E0QKT1_9FIRM/5-210
D6Z2V2_DESAT/4-222
Q9S228_STRCO/88-305
F5LAN2_9BACI/5-185
E8QL00_HELP4/5-217
F2IQS3_VIBCL/25-234
C6RXW8_VIBCL/5-219
E7P2R5_PSESG/5-218
A5VG20_SPHWW/4-170
F7UYV7_EEGSY/4-177
D5V1R5_ARCNC/4-185
G7BNF7_VIBCL/5-219
E1RJM9_METP4/29-264
H6LDC9_ACEWD/8-231
H8M7M6_SALTM/12-251
C3PL10_CORA7/7-227
A2VNH0_MYCTU/4-243
D5U7H1_BRAM5/5-212
D4M224_9FIRM/6-229
F4SYJ6_ECOLX/20-237
F8DXB2_ZYMMA/3-183
F3CX60_PROAA/53-270
C7L597_ACEPA/7-197
A0B6H8_METTP/2-228
C1D0A6_DEIDV/4-214
E3GR85_EUBLK/17-233
B2SRH2_XANOP/5-218
B5RSB8_BORRA/5-243
Q9RZV9_DEIRA/5-212
A6DEU5_9PROT/101-244
Q2SBX4_HAHCH/10-219
G6EBI3_9SPHN/4-219
H3MYV0_KLEOX/5-219
H1J217_9FIRM/32-235
Q73J90_TREDE/35-245
Q0E675_PSEAI/4-221
F0T2Y7_SYNGF/5-221
I0MMN0_SALET/8-198
B1HPL9_LYSSC/5-221
H6LUS7_FRATU/9-204
B7XUU1_BORGR/4-210
B5CRV1_9FIRM/5-228
D4VZV0_ENTFC/23-88
Q5P9G2_ANAMM/7-222
C0AN12_9SPIO/4-210
E4RFI9_PSEPB/1-182
H5JC99_ECOLX/4-160
A3XEI7_9RHOB/120-353
Q1YV30_9GAMM/1-199
E8L9Y6_9RHIZ/121-357
F7UU13_SYNYG/5-210
E8UT48_THEBF/24-230
E3DP14_HALPG/5-195
C4FHS1_9AQUI/30-242
C6A649_BIFLB/67-234
D1JEE6_9ARCH/6-243
D5WT79_BACT2/15-250
G4DAB5_9GAMM/5-221
G2DP90_9NEIS/5-219
C2GFK5_9CORY/38-254
B8DD23_LISMH/5-221
F9RW58_9VIBR/119-368
H1CAX1_9FIRM/8-231
Q3SR54_NITWN/7-176
Q4UJD5_RICFE/20-239
B7KE16_CYAP7/18-189
A1WZU0_HALHL/5-221
D6YA64_THEBD/43-261
H0G3X8_RHIML/9-226
COBQ_CHRVO/6-242
E0UQT7_SULAO/5-230
E3J4U6_FRASU/311-503
C4L4M9_EXISA/20-226
COBB_METM5/4-185
F1VU74_9BURK/107-342
B4D9A7_9BACT/4-221
E4S7Q8_CALKI/5-210
E4GDA0_PROAA/10-247
I1CPD9_RHIO9/10-169
G4AUF7_AGGAC/13-169
D0II07_9VIBR/111-354
E6J8X2_9ACTO/35-255
Q8Z1M3_SALTI/50-269
A3K2X6_9RHOB/24-243
F8I4V3_SULAT/4-240
H0E9K1_9ACTN/5-220
E4QEN1_BORBN/34-242
C0W4T8_9ACTO/34-259
E4AT03_PROAA/53-270
D4F6J8_EDWTA/60-250
E1C9T8_PHYPA/69-280
C4XLM7_DESMR/4-258
H0P089_9SYNC/4-241
G5JEK7_CROWT/4-227
C8S1S6_9RHOB/114-350
D4MRC5_9FIRM/5-221
E4E4V5_PROAA/3-172
A5WAA3_PSEP1/4-231
F6DHP0_THETG/6-213
Q0H3F6_PEDAC/37-259
C1FCJ1_BORBG/9-221
B5YGS5_THEYD/5-188
B2USG2_HELPS/5-217
D0JXZ4_YERP1/123-354
Q04X47_LEPBL/4-216
D7I843_9BACE/9-246
C9UYX2_BRUAO/5-242
I0ATD6_CORPS/8-203
A3B7L0_ORYSJ/168-368
F0E742_9PSED/88-337
C4HB52_YERPE/109-340
D2BFX1_STRRD/37-237
A4FVU9_METM5/6-185
C2D106_LACBR/5-221
F8G028_PSEPU/9-235
E5BXK2_9FUSO/6-240
A8YFV6_MICAE/4-241
B3ICD2_ECOLX/5-219
Q2FSU9_METHJ/3-251
B1I1F0_DESAP/2-221
G0BK15_9ENTR/5-219
COBQ_LISIN/5-240
F0H3I7_9BACT/11-212
A3V255_9RHOB/7-192
Q9S026_BORBU/8-222
H0JTL6_9NOCA/5-242
E4NT56_HALBP/5-206
E3HJS1_ACHXA/4-222
B0BUB6_ACTPJ/146-326
B5RRH3_BORRA/4-210
Q4FQQ1_PSYA2/5-219
COBQ_METMA/6-241
Q1K4E5_DESAC/4-215
D2PNS8_KRIFD/4-240
A8RZY6_9CLOT/4-186
E9UIY2_ECOLX/3-182
F0DZV6_9PSED/4-224
G1UVE1_9DELT/4-258
Q3JPR3_BURP1/5-219
E5AVL6_BURRH/6-186
Q9K8H9_BACHD/5-214
D4CUW3_9FUSO/4-188
H7XVX5_CAMJU/5-231
D5QDT5_GLUHA/3-179
G7GCD3_9GAMM/4-171
C3N6Q6_SULIY/6-239
H8C3E4_CAMJU/26-234
E0NQV7_9BACT/11-220
H7ZCR5_CAMJU/26-234
C9L933_RUMHA/5-221
C4ZNB8_THASP/4-222
D1BS99_XYLCX/51-268
E1IFS3_9CHLR/5-222
C0SXR0_BORBG/4-210
H1CX02_CLOPF/4-221
H1U107_9BACT/5-256
B5IGD5_ACIB4/3-258
F2NA63_CORGP/283-484
F3JIT8_PSESX/4-229
G0QBE5_9EURY/7-86
F8AW02_FRADG/2-230
C7MWX0_SACVD/4-231
B8FUT1_DESHD/5-210
D1W2L8_9BACT/7-198
C1J8J6_ECOLX/3-179
C0ZY63_RHOE4/5-241
E9VW01_ECOLX/3-182
E4S3R8_BORBJ/9-223
A4SUL7_AERS4/5-233
COBQ_AZOC5/5-236
G1VSW7_9FIRM/5-218
H1L027_9EURY/3-243
G5WHX3_ECOLX/3-179
H7ER58_PSEST/4-224
G0B1V9_SERSA/20-209
A5ETS9_BRASB/11-187
C7LQF6_DESBD/4-257
Q7URJ2_RHOBA/4-231
B9YYE9_9NEIS/6-222
Q180T2_CLOD6/4-194
B1JXA2_BURCC/5-219
D5RP32_9PROT/5-173
E8FZW4_SALMO/8-198
A1F804_VIBCL/11-225
E4W341_BACFG/10-205
G2FHQ6_9GAMM/28-237
F7QAQ0_9GAMM/4-214
E7I3H0_ECOLX/111-268
E3BYI3_9LACO/5-221
H8FTE2_RHOMO/26-242
E4M456_9FIRM/5-221
Q5I226_HAEPR/4-185
H0KU58_9FLAO/3-208
Q8VRE4_HAEIF/5-182
C0QR63_PERMH/14-219
H7LRY7_STRPN/38-218
C4LF06_TOLAT/5-219
G8QEX0_BORGR/5-169
Q98DZ3_RHILO/9-228
B8FZT2_DESHD/10-230
B3E2Z5_GEOLS/375-611
D8JMD7_ACISD/4-172
E2M9T2_PSEUB/4-224
G1BR41_9CAUD/5-167
F2I2Z0_PELSM/5-223
Q3SHK5_THIDA/24-238
A3GYJ1_VIBCL/5-221
D3MGE3_PROAA/5-169
H4PUC4_ECOLX/106-337
A1WDS1_ACISJ/110-322
H8YZB5_9GAMM/4-227
F5NTA9_SHIFL/5-219
E6NL38_HELPL/5-217
C0RDC5_BORBG/9-218
E5X591_9ACTN/4-195
B8D7L8_BUCAT/5-219
F4GC33_ALIDK/13-251
H7F110_PSEST/5-218
G8QLP1_AZOSU/4-164
Q64TC7_BACFR/9-193
H7SAG2_CAMCO/26-233
G8LYP9_CLOCD/5-221
E7G7C8_9FIRM/7-228
D8IZ43_HERSS/5-221
B2UUP7_HELPS/6-234
G4GJ79_9EURY/4-197
H3PG16_BRUAO/8-227
A3ZAI6_9SYNE/7-213
E8RXS7_MICSL/5-245
D5AGK4_STRGZ/7-230
F7PP85_9EURY/12-255
F1UIA7_PROAA/10-247
H8JLL5_MYCIT/1-194
I1EQV6_AMPQE/1-236
Q5W3G2_9ZZZZ/5-221
B5IG40_ACIB4/39-243
COBQ_PSEHT/1-236
F0Q3Y3_ACIAP/6-242
Q9RLI2_PSEFL/107-345
D3V0N4_XENBS/4-218
A1QZF2_BORT9/4-215
B5D4Q1_9BACE/10-204
A5CDU8_ORITB/8-233
G8QL74_AZOSU/4-218
A3UME4_VIBSP/156-367
G6X0W0_CORGT/39-256
F3PFA1_9BACE/7-246
C9UMV3_BRUAO/4-192
H8HVE5_MYCTU/283-496
D2PD42_SULID/4-187
D0LBH1_GORB4/7-202
F4AQZ1_GLAS4/8-247
H8A6Q4_CAMJU/5-231
A4BZ83_9FLAO/5-221
F8IL81_ALIAT/150-346
C2HU67_VIBCL/4-223
G5J630_CROWT/3-173
F5IK65_ACIBA/4-170
E0TUD0_BACPZ/32-240
A8ZN18_ACAM1/4-163
E9WDK4_ECOLX/5-219
D0JVM6_YERP1/5-219
G8QG37_AZOSU/28-236
A0YC81_9GAMM/10-219
A5FTW1_ACICJ/4-176
C6NWP5_9GAMM/25-233
D1W4C0_9BACT/7-214
A7V5I6_BACUN/26-265
MIND_ECOL6/5-219
C3J981_9PORP/8-217
E8R8E6_DESM0/21-194
D8GG78_LACCZ/5-212
F7JTD3_9FIRM/7-230
A2VP11_MYCTU/7-222
C8W5D5_DESAS/4-253
A1SQV4_NOCSJ/100-327
D7ITN8_9BACE/8-246
C8W3Q7_DESAS/7-195
C8X293_DESRD/4-219
A4J293_DESRM/4-253
Q1ZBP5_9GAMM/1-213
G6DWN9_9GAMM/5-221
F7MCR0_9BACE/7-211
C2VHG1_BACCE/5-210
D9Q924_CORP1/8-203
E8GHQ6_SALMO/8-198
B6B5Z4_9RHOB/13-232
A1KRM3_NEIMF/6-222
F0LMK3_THEBM/3-261
COBQ_AGRVS/5-243
B6XTB9_9BIFI/28-244
E4NRL4_HALBP/3-188
B0U936_METS4/6-218
A3S8I9_9RHOB/6-243
C7CGL6_METED/7-197
E6TYU7_BACCJ/5-213
E2TTM0_MYCTU/20-239
A1INW1_NEIMA/5-220
C3MTZ0_SULIM/4-231
G9Y6H0_HAFAL/5-240
H1MPZ4_9PLAN/4-227
A5U6E0_MYCTA/322-535
F7U3C7_RHIRD/9-226
A2PWS0_VIBCL/4-222
C5N6Z5_BURML/5-219
B9LV58_HALLT/19-261
B9RIT7_RICCO/61-272
E5C2C3_9FUSO/8-128
COBQ_BRUMB/5-241
I0PMD0_MYCAB/1-191
Q8RSN3_9BACT/110-322
F0R3P8_BACSH/8-213
F3ND57_9ACTO/3-242
D4U1C8_9ACTO/1-216
E9RU21_9FIRM/5-210
B5Y7F9_COPPD/7-216
G6ZGL2_VIBCL/4-223
G2RZQ1_MYCPK/9-245
G5QL00_SALRU/8-213
E3DNM3_HALPG/4-255
C0EBV9_9CLOT/9-209
D2JBZ5_STAAU/4-227
B5HUD2_9ACTO/17-252
B5YB66_DICT6/21-223
C9BUK3_ENTFC/5-221
E6QWV9_9ZZZZ/1-180
Q1VEQ8_VIBAL/25-234
B9B4L2_9BURK/4-173
G8TUZ2_9FIRM/5-221
H3ZBF1_9ALTE/4-224
G5ST67_9BACT/5-221
E6IEU0_ENTFL/5-223
B9MA01_ACIET/5-219
B9LS34_HALLT/5-205
B7J016_BORBZ/9-218
Q05Z55_9SYNE/7-212
A7B6W9_RUMGN/1-175
E4HYU8_PROAA/56-275
Q663N2_YERPS/123-354
D6ASM6_STRFL/83-300
G0Q4M3_STRGR/112-279
G4D1N5_9FIRM/5-217
A3TGN0_9MICO/13-228
I0UBN0_BACTR/5-212
Q8TZG3_PYRFU/1-98
F4LVP8_TEPAE/4-228
E6TZY3_BACCJ/5-221
C5T0F8_ACIDE/7-174
A8TB53_9VIBR/5-221
A4C3V9_9GAMM/114-356
COBQ_HALSA/10-257
B9LWQ8_HALLT/9-226
A6DK68_9BACT/3-176
D4ZWD8_SPIPL/3-199
Q2W7R6_MAGSA/6-189
A7GFG1_CLOBL/3-257
A1A3X3_BIFAA/47-268
B6VNU6_BURPI/3-175
C9CCW5_ENTFC/37-259
D6LBF7_9FUSO/4-188
E1RHA4_METP4/4-228
E0G246_ENTFL/5-221
D6ZX48_BIFLJ/74-295
C7NTI9_HALUD/6-201
F3A6J6_9BACL/4-220
D6YAF2_THEBD/3-214
COBQ_PROM1/1-239
G6Q3M3_STRPN/4-184
COBQ_OCHA4/5-241
F5Y644_RAMTT/13-195
G6I443_9FIRM/4-236
I0FEC2_9SPIO/9-217
A5FUB4_ACICJ/3-183
H0RT69_9BRAD/4-174
D9SEN9_GALCS/5-221
F7XM83_METZD/3-219
C9ZC31_STRSW/10-249
Q6YRR1_SYNY3/3-165
F3JQF3_PSESX/3-168
B1XQR5_SYNP2/3-203
F7LKD6_9BACE/16-219
H4XWW5_ECOLX/111-322
E0QAN8_9BIFI/11-176
H4JX40_ECOLX/3-182
G8UWP3_LEGPN/5-218
G8QTY2_SPHPG/4-255
D6ZUX6_BIFLJ/28-244
Q8PRM1_XANAC/1-171
COBQ_JANMA/1-239
F4XMD0_9CYAN/135-372
COBB_DEHSC/6-196
G6H8P6_9ACTO/331-518
C1I0E2_NEIGO/5-220
Q3ADC6_CARHZ/29-238
F9TP12_9VIBR/8-244
H1XQ14_9BACT/26-237
Q189R3_CLOD6/2-237
F5KGQ6_PSEAI/5-218
I0AML9_9BACT/27-238
E8RHJ0_DESPD/10-226
G5HCK4_9CLOT/5-228
O50194_9ACTO/63-239
E4WHU6_RHOE1/59-275
H5A6S7_ECOLX/1-180
Q0C3M3_HYPNA/26-239
COBQ_ACIAC/6-242
G6I4R7_9FIRM/4-253
Q2RYJ4_SALRD/5-173
E5RV80_PSEAH/3-181
D8IND6_LACSC/6-234
E1UC23_LISML/5-221
H5IZD4_ECOLX/5-219
G4JU63_9RHIZ/6-196
H0NA13_SALET/5-244
A1RCL8_ARTAT/127-351
Q0A4T4_ALHEH/8-188
F3W6L5_SHIBO/3-182
B2UH48_RALPJ/6-184
E6TBY3_MYCSR/105-322
COBQ_METPP/12-249
H1KUV0_METEX/4-170
F0BM22_9XANT/5-220
G9YLP7_9FIRM/4-221
G0HYK4_HALHT/4-230
F8XI05_ECOLX/5-219
A0YUU8_LYNSP/4-228
D7UMU3_LISMN/77-118
B1LSQ0_METRJ/5-217
A3TUN8_9RHOB/5-235
E3JA54_FRASU/639-800
D9QA70_CORP2/39-256
F0JBN3_DESDE/4-257
Q5V244_HALMA/13-251
A0K5G0_BURCH/5-219
G7AJ42_VIBCL/111-354
I0CVD8_LISMN/5-221
G6FPE6_9CYAN/5-210
Q84G62_RHILV/138-375
C3WE44_FUSMR/4-187
H5Y4Z2_9FIRM/2-223
E3J280_FRASU/1-254
D7I252_PSESS/4-224
Q71VX2_LISMF/5-221
E4U6S0_OCEP5/9-239
D0XBB9_VIBHA/25-234
I1DRU8_9PROT/24-232
C9KRJ9_9BACE/10-214
Q4QPF8_HAEI8/13-236
E4RFI5_PSEPB/1-235
B0V491_ACIBY/6-225
A9WY19_BRUSI/5-217
F9UYR9_MYCBO/7-222
H8W4K1_MARHY/4-215
C9LV22_9FIRM/10-225
H4T6Q8_ECOLX/5-219
H4ZUL0_ECOLX/5-219
E0UL68_CYAP2/11-230
A8GUR3_RICB8/6-222
E4I2J7_PROAA/53-270
B1LRQ4_ECOSM/112-343
G7WP28_METH6/5-192
F2JQF1_CELLD/5-210
P74273_SYNY3/152-377
B9NY59_9RHOB/134-366
B1I6R9_DESAP/5-222
B5RLQ2_BORDL/4-210
Q6F9W8_ACIAD/5-220
G2I045_GLUXN/15-231
E3IA01_GEOS0/25-234
Q46HY0_PROMT/3-165
D1E5Y7_NEIGO/5-220
G7BE42_VIBCL/1-195
G3IVI8_9GAMM/4-240
A3P764_BURP0/4-242
C6GRB9_STRSX/38-221
C7NCQ7_LEPBD/8-244
Q83X08_STRRO/115-145
E2W8N9_MYCTU/313-526
D4M1G9_9FIRM/5-165
F2BT74_STRSA/4-195
E7B4I2_YERE1/9-199
F2BAA9_9NEIS/6-222
B9E0U3_CLOK1/31-239
A3L461_PSEAI/6-228
F6IZC1_LACPE/5-232
C7DBE6_9RHOB/163-381
F0NDM7_SULIR/4-220
H6KZ74_SAPGL/12-228
G2KL09_LISMN/4-195
F7ZW14_CLOAT/4-221
D7HIC8_VIBCL/11-225
B1XA62_ECODH/5-219
D5Y7R3_MYCTU/322-448
A1VX50_POLNA/3-176
B5PP69_SALHA/5-219
E3GJD4_EUBLK/4-196
A3QCR0_SHELP/4-224
E3HDC3_ILYPC/4-190
E2JNU8_BORBG/34-242
F3X3N5_9SPHN/3-176
B8EA06_SHEB2/23-232
D0KUX6_SULS9/6-168
D3P3E8_AZOS1/74-296
D2P2H3_LISM1/5-211
F9GT33_HAEHA/11-217
Q6LWH3_LACPL/5-234
H7P7I7_STRPN/38-218
H8BPY6_CAMJU/26-234
B3QWF1_CHLT3/6-196
D6HMZ8_9FIRM/5-199
H4MPZ1_ECOLX/5-219
C3MUS6_SULIM/5-227
D5EC84_AMICL/4-250
E7PDP8_PSESG/4-187
F8XPL8_9GAMM/4-170
H2HF38_CORDP/7-202
C8PRD4_9SPIO/24-234
C6IMB4_9BACE/10-215
B7UTG9_ECO27/3-182
D0WVM4_VIBAL/4-223
H1FUD6_9HELI/4-214
D4LHW6_9FIRM/2-243
A0LWW7_ACIC1/40-257
E6RZB1_CAMJC/26-234
F4KNL7_PORAD/11-219
F8A9V6_THEID/3-210
E7PTU8_PSESG/13-151
E6UB37_RUMA7/5-221
F3S3E1_9PROT/8-151
Q2ET83_SHIFL/72-217
C1FB72_BORBG/9-222
D7JMP9_ECOLX/5-219
G7ZB59_AZOL4/35-188
D1CYQ8_9RHIZ/5-242
Q9F575_ECOLX/5-182
F5SAJ6_9BACL/5-194
H8GJ52_METAL/5-242
Q6JB08_ECOLX/5-180
C7XRJ2_9FUSO/6-211
COBQ_ACAM1/4-241
H6Q8B1_PYROT/5-220
F3JL06_PSESX/4-224
E1WRP1_BACF6/8-211
D6APA0_STRFL/1-237
G9EFJ4_9GAMM/11-193
F0J0P6_ACIMA/5-217
A4INZ5_GEOTN/4-194
A3MVK4_PYRCJ/4-242
F2LX03_HIPMA/3-252
H6NGJ0_9BACL/10-200
F3AGD8_9FIRM/5-239
E6CEU6_PROAA/53-270
B6AR85_9BACT/94-303
B7LJA8_ECOLU/6-188
G9QZT7_9FIRM/10-249
C6X9S3_METSD/4-220
Q847K7_PSEPU/4-212
D5X569_THIK1/5-219
G7U4Z2_PROAA/4-241
B9BUG3_9BURK/3-180
H4S9G2_ECOLX/5-219
D5EHN7_CORAD/5-256
H2EQ17_9BACT/5-218
D4KVK0_9FIRM/5-188
C7XAZ9_9PORP/8-246
F3LLE9_9BURK/6-196
G4MEM2_9BURK/1-169
C7GDD9_9FIRM/1-115
H1YQE5_9GAMM/5-218
F9TYX6_MARPU/4-258
G8UWV1_LEGPN/33-242
C6REL9_9PROT/24-232
B0R4H9_HALS3/11-208
COBQ_VIBVY/5-239
A0JV55_ARTS2/51-268
B6G046_9FIRM/8-288
G8X913_FLACA/5-221
H1G5E4_9GAMM/5-218
A6M3V3_YERPE/109-340
D1PWW1_9BACT/6-189
B8G7Z1_CHLAD/7-197
Y138_METJA/246-431
F4KKT9_PORAD/7-192
C9UGW2_BRUAO/5-217
C9UAF9_BRUAO/5-217
G1XYX1_9PROT/63-280
Q88EW0_PSEPK/10-219
A8RU41_9CLOT/4-234
A3K457_9RHOB/5-237
F9CC36_VIBCL/5-240
A4XN45_CALS8/5-221
H0BPQ9_9ACTO/6-195
D0UZD4_9ACTO/77-106
D1JMG8_9BACE/5-219
Q7V3M4_PROMP/3-166
H7VWE5_CAMCO/26-233
I0GVJ7_SELRU/6-228
C7P6Q1_METFA/3-242
D4CI75_9FIRM/5-221
A8G1X4_SHESH/5-221
C2JRH9_ENTFL/28-250
D0I2E4_VIBCL/23-258
B7NJG7_ECO7I/5-219
F8ZXK5_VIBCL/21-230
D5RWM4_CLODI/6-241
F1WBX2_MORCA/5-220
C3WX89_9FUSO/17-210
Q2SKS9_HAHCH/4-228
C8WDU7_ZYMMN/3-179
C6Z9K8_9BACE/8-245
F7V9H8_9PROT/5-217
C7Q1C2_CATAD/3-163
G9U4Z5_SALMO/8-198
Q0VLY3_ALCBS/17-198
D1N4N4_9BACT/8-198
E1YMV6_9DELT/1-99
G8U3Z6_BACCE/5-210
F6F1C4_SPHCR/9-198
B3TA91_9ARCH/1-235
Q30UV4_DESDG/3-266
A7FWS1_CLOB1/25-233
B8EH14_BORBG/9-237
A4X0K3_RHOS5/109-382
D3NZI9_AZOS1/22-232
Q02N38_PSEAB/3-181
B5RP81_BORDL/9-225
G7WM25_METH6/2-237
G9A3N5_RHIFH/9-226
F7QB24_9GAMM/1-241
Q8NL54_CORGL/10-230
Q0FUB2_9RHOB/124-356
Q8BNI3_MOUSE/70-109
H8H2F4_DEIGI/4-222
Y084_METJA/3-229
B2RK84_PORG3/10-248
C0R8X9_BORVA/4-216
Q2C9G3_9GAMM/110-353
COBQ_BRAJA/5-242
B9ABV2_BORBG/4-216
Q3R793_XYLFA/5-218
G7BIC7_VIBCL/111-354
E6LK11_9FIRM/9-226
F1BYR1_STAST/30-249
A7MS32_VIBHB/25-234
A8LUK6_DINSH/137-385
A3MLN4_BURM7/4-168
Q8H9K9_9CAUD/23-197
G6EES9_9SPHN/1-181
A8PNX7_9COXI/5-218
COBQ_SYNJB/8-245
D1EBV5_NEIGO/7-150
H1AL74_9FIRM/8-231
MIND_THEMA/5-212
COBQ_SALPA/5-245
A9KA94_BURML/4-168
Q5NY34_AROAE/5-219
F3EEK5_PSESL/10-219
COBQ_BRUC2/5-241
H1J866_9FIRM/18-207
B1T7L4_9BURK/5-185
H7KGQ0_STRPN/38-219
D0HFH1_VIBMI/1-184
H7JRI9_STRPN/38-217
F9C8S7_VIBCL/5-219
I0IV48_CYAPA/1-194
I0FF81_9SPIO/9-225
E2PVR1_STRCL/139-356
COBQ_AROAE/7-242
E7WU73_SALMO/5-219
F9U060_MARPU/9-193
Q1BWC7_BURCA/7-187
H1HMZ7_9BACT/7-198
F8X3Y9_9PORP/8-215
A7MS44_VIBHB/4-223
G4SWW0_META2/5-221
E4QCX7_CALH1/32-241
H7S3U1_CAMCO/26-233
Q0TLZ8_CLOP1/4-221
E4IWA5_ENTFC/8-220
B4WSR5_9SYNE/36-215
B8K3J2_VIBPA/111-354
G8S517_ACTS5/14-252
H7Z2P5_CAMJU/5-231
F1U1R9_PROAA/56-275
Q0G3K1_9RHIZ/4-223
E4LUL4_9CLOT/9-228
D9V5L1_9ACTO/6-238
COBQ_DEHSC/5-238
G3GFU6_STRPN/38-217
F3HDS8_PSEYM/2-139
Q1GP61_SPHAL/4-221
E4H6Y0_PROAA/13-178
Q6XUP6_9PSED/107-345
B8F247_BORGR/9-222
A6C933_9PLAN/61-269
Q2FPU7_METHJ/1-205
H1WKP8_9CYAN/121-328
F3Z3B3_DESAF/19-238
H7W6N0_CAMCO/5-117
D3LJX8_ENTFC/9-229
B2FTG5_STRMK/3-182
E4WG87_RHOE1/9-203
F8FV71_PSEPU/4-224
F1WNF6_MORCA/5-220
A8M9R0_CALMQ/5-204
G0IT30_BORAP/9-222
C2GS04_LACRE/4-197
D1DYL4_NEIGO/6-222
F8CNV8_MYXFH/4-223
Q07K12_RHOP5/4-167
E8DMP4_SALMO/5-71
B1QSN8_CLOBU/4-221
F3QIZ6_9BURK/6-229
A4CED8_9GAMM/7-242
C7LKS2_MYCML/7-244
F9ZLQ0_ACICS/9-180
D1W248_9BACT/7-214
C1KVJ1_LISMC/5-211
B9LVC5_HALLT/13-228
Q75V41_9BRYO/150-172
H5TXI5_9ACTO/5-220
B3CMF5_WOLPP/5-233
B5I0J5_9ACTO/93-310
B2NWC8_ECO57/109-340
I0MYA8_SALET/5-181
Q11AH3_MESSB/118-351
G5I595_9CLOT/28-233
H4W9A4_ECOLX/5-219
G0LYD9_LACPE/3-230
E3PRK6_CLOSD/5-98
E6SL85_THEM7/187-391
G3Z8L1_AGGAC/5-222
D5C403_NITHN/5-219
D3S686_METSF/3-206
H1PVF5_9FUSO/5-210
H6SPY6_RHOPH/25-274
Q15RF7_PSEA6/4-224
Q8L255_PROVU/112-336
B2JJK9_BURP8/5-221
Q11FV1_MESSB/3-179
F0N821_NEIMN/6-222
C3MER3_RHISN/4-181
D5AZF4_YERPZ/1-190
O50875_BORBU/9-222
I0HQD4_RUBGE/6-196
H6Q975_PYROT/4-230
H3BRK5_HUMAN/17-45
H7WZ98_CAMJU/5-231
E1JBI2_ECOLX/4-173
H2JMV6_STRHJ/176-385
H6M6B3_CORPS/38-258
B5HUF7_9ACTO/10-250
G2I600_GLUXN/6-241
Q6ABV8_LEIXX/8-227
H8KHB7_RICR3/4-220
O58346_PYRHO/5-205
A1RD55_ARTAT/3-180
Q2XUT4_BACTT/9-247
Q13FC2_BURXL/66-299
C4IWZ4_BRUAO/120-352
B8DC42_LISMH/4-195
Q46GE3_METBF/2-242
A7IJB4_XANP2/3-179
C3N2H9_SULIA/5-237
B2HZT4_ACIBC/1-153
F4FI24_VERMA/5-32
B3Z240_BACCE/5-232
G4ELS4_MYCIO/3-222
E4GZE3_PROAA/56-275
G2FBB5_9GAMM/3-177
A3CU94_METMJ/5-204
Q1V1B1_PELUQ/4-225
Q8GL08_BORBG/9-249
F8EU67_ZYMMT/4-220
D4KX28_9FIRM/5-239
B8G244_DESHD/9-196
Q3KCE9_PSEPF/556-759
A7MAG3_PSEAI/5-175
C1DR86_AZOVD/3-181
COBQ_DEHE1/8-241
E0Q004_9STRE/5-214
D4LTM0_9FIRM/4-228
B7L3W7_ESCF3/111-327
Q0A9Z4_ALHEH/4-221
A0LNT0_SYNFM/3-252
Q5LW81_SILPO/5-179
Q5BTN9_RHIML/4-211
E8RGV2_DESPD/4-252
C3Q2Y0_9BACE/103-309
B1RR74_CLOPF/5-252
H1XMK4_9XANT/6-114
D9Q5F8_CORP1/38-258
F3Z2C1_DESAF/4-254
E8X7F0_ACISM/4-180
G0HVN1_HALHT/13-251
A9H1R7_GLUDA/1-177
E1DMB8_VIBPA/8-247
Q1PKJ1_PROMR/8-213
E3I9J5_GEOS0/5-221
H0Q5P9_9RHOO/5-228
F0E2Q0_9PSED/5-218
E5G5N5_VIBHA/6-162
E4ETA9_PROAA/10-247
G2DIL7_9NEIS/6-218
H6Q7W9_PYROT/9-227
Q2JU95_SYNJA/5-227
Q1LGC0_RALME/46-228
C7LQL4_DESBD/370-606
H1XIJ4_9XANT/5-218
F7QWS7_9LACO/6-234
B6A558_RHILW/121-357
B0GKQ2_YERPE/109-340
E5Y7F3_BILWA/13-200
C6LKJ1_9FIRM/5-221
C5SZE9_ACIDE/6-184
O51991_HALSA/4-222
C7LCP3_BRUMC/4-192
G2JB88_9BURK/5-219
Q47K78_THEFY/88-306
H1G8B0_LISIO/26-250
E8XN31_RAHSY/5-219
C5AGM3_BURGB/7-189
D0Z3Y3_LISDA/110-353
H8K6E0_RICAG/6-183
A3L7J8_PSEAI/4-224
B8D9B6_BUCA5/5-219
Q8G4K9_BIFLO/48-264
F4C5V3_SPHS2/10-231
D8DUW7_PREBR/10-223
E1D5Z8_VIBPA/25-234
F4VTU3_ECOLX/5-219
F4LV83_TEPAE/10-226
D0ZK07_SALT1/5-219
D3NTR2_AZOS1/3-175
G7QPU9_LEPII/373-610
B1Z6C3_BURA4/121-352
D8BP68_ECOLX/5-219
H2JKK7_STRHJ/4-247
E8Y1A6_RAHSY/112-324
A6FI73_9GAMM/1-195
C7Q5Q2_CATAD/115-332
G4QYU1_CORPS/38-258
E7PU43_PSESG/90-339
E6WWX7_PSEUU/5-220
G2ZXA8_9RALS/6-184
E2CC82_9RHOB/116-354
Q8VS44_BORBG/9-222
G6BI38_CLODI/32-239
H8XLR4_BACAM/31-240
F8JSG3_STREN/33-250
G0WJN1_LACLL/4-258
A3DBK5_CLOTH/5-210
H2CHD1_9LEPT/5-221
BIOD2_ECOLI/5-213
G5ESM0_9MICC/34-251
I0FFG1_9SPIO/9-227
H1J5W6_9FIRM/25-261
Q5DY52_VIBF1/3-169
Q9SPP0_ORYSA/39-166
D0CCT6_ACIBA/4-170
D5VSU6_METIM/5-241
Q9HQY5_HALSA/11-208
A7B2W8_RUMGN/15-220
COBQ_CLOPH/5-242
F7VBN4_9PROT/14-230
F1TU16_PROAA/62-257
I0L557_9ACTO/11-203
A9CEX2_AGRT5/5-217
D9Y7S7_9BURK/4-213
B7R0A1_9EURY/38-271
D5X9E3_THEPJ/4-220
E5AVU2_BURRH/99-318
Q1AR64_RUBXD/8-223
D6E3D6_9FIRM/6-229
Q1JZY1_DESAC/7-197
D8NQY7_RALSL/14-248
D0ZMB9_SALT1/5-244
E4AK13_PROAA/56-275
E0S579_BUTPB/5-229
F9MSE1_9FIRM/5-219
E0RRD0_SPITD/4-213
D6H555_NEIGO/5-220
G1Y355_9PROT/29-239
D2Z8F7_9BACT/6-196
E9RSQ6_9FIRM/5-238
I0UIV7_BACLI/5-212
E4HCJ8_PROAA/3-171
C3N1C7_SULIA/5-199
I0JMN1_HALHO/25-234
C9CW77_9RHOB/6-241
A6W0U5_MARMS/4-224
G4IIA8_9EURY/5-206
E4RMN2_HALSL/6-211
B2G584_LACRJ/5-221
D6KJ59_9FIRM/5-221
C3NTK5_VIBCJ/5-221
C3WQW1_9FUSO/6-198
G7HII6_9BURK/5-219
E3BA64_9MICO/4-241
F9TN34_9VIBR/111-354
Q96Y73_SULTO/3-186
D4K5Z0_9FIRM/7-241
C0E3H7_9CORY/30-247
Q88GM1_PSEPK/117-284
G2SUG5_BIFAN/57-278
H1UER5_ACEPA/14-230
Q2CAB2_9RHOB/10-230
E6FQC6_ENTFL/5-223
F5RJY8_9FIRM/5-220
D5H7R1_SALRM/4-241
B1JC60_PSEPW/4-224
F5X1X6_STRPX/4-237
D9QRI7_ACEAZ/34-243
C9Z8N9_STRSW/3-239
G6SBA5_STRPN/38-217
H7GD46_PROAA/8-199
A6NSN3_9FIRM/6-204
D0BP71_9FUSO/4-188
H1F5B9_ECOLX/5-219
G0BH67_9ENTR/3-178
I0FXI2_ENSAD/1-224
Q52225_9ZZZZ/124-359
E5C1Q2_9FUSO/1-234
G4I928_MYCRH/6-240
E0UNY3_CYAP2/1-196
F1UG25_PROAA/26-250
G5NC17_SALET/5-219
F3NC76_9ACTO/153-359
E3I4Z5_RHOVT/5-252
F1UJB2_PROAA/16-240
D1B7P8_THEAS/5-191
F2L7A2_PSEUX/3-176
D2YNB8_VIBMI/4-223
D1E535_NEIGO/6-222
G0BYE8_9ENTR/20-209
A1EPR9_VIBCL/113-356
B1Y662_LEPCP/75-185
G7BRU3_VIBCL/111-354
H1QU71_9ACTO/2-237
H1HJR4_9BACT/8-217
E4P867_ECO8N/4-267
D8AF36_ECOLX/5-219
G9YTR1_9FIRM/5-218
F0E821_9PSED/5-221
COBB_PELCD/6-195
B6FXU4_9FIRM/11-245
G6B9M7_CLODI/5-221
E4P0R9_BIFBP/28-244
COBQ_METM6/5-237
G2FGH9_9GAMM/5-221
E4GM48_PROAA/3-172
A8MJG2_ALKOO/9-197
B5KAI4_9RHOB/5-236
A3XE22_9RHOB/110-384
A0L2T7_SHESA/5-221
F3RAP0_LISMN/5-221
E4B4V6_PROAA/13-178
C0RDJ7_BORBG/9-221
Q8D2I0_WIGBR/5-219
H5ULG2_9ACTO/5-246
B3DD29_BURM1/4-236
E4HKF3_PROAA/6-197
F2KE64_PSEBN/4-224
G2RM02_BACME/10-247
H7C7K9_BORBU/9-218
C7L907_ACEPA/73-299
COBQ_SYNJA/8-244
F2JUU4_MARM1/21-203
H8ABT3_CAMJU/26-234
Q2RNF2_RHORT/24-257
H3R534_BRUAO/5-217
Q316K2_DESDG/5-199
C4NUV0_ECOLX/5-229
B4R9E8_PHEZH/156-362
Q67K30_SYMTH/30-239
C3RH10_9FIRM/5-222
E6H5C1_ENTFL/18-251
Q926J2_LISIN/22-249
D5CQJ4_SIDLE/5-221
B6IX36_RHOCS/5-218
B2JXX6_BURP8/122-353
H7UQM1_CAMCO/5-183
D4KPU7_9FIRM/5-188
D0PGS9_BRUSS/120-352
E5BRY2_9FUSO/5-238
C3GC55_BACTU/5-227
F7KTF4_9FIRM/9-198
Q5V7T3_HALMA/10-246
C6D3R4_PAESJ/7-243
E4BUI0_PROAA/56-275
G0GCE6_9SPIO/27-236
C3NYK5_VIBCJ/113-356
G4T380_META2/23-232
A4SEB5_PROVI/6-196
H6BDZ4_SERMA/4-176
E8PE33_ACIB1/5-219
G2KYF9_PSEAI/9-182
COBQ_PARD8/8-246
F3GDU5_PSESJ/5-218
COBB_BACME/6-196
F5J6X9_9RHIZ/6-196
F2ZF54_9PSED/4-229
B5ZV44_RHILW/9-226
D5X776_THIK1/4-177
COBB_BRUAB/4-192
E0DXV7_9RHIZ/5-242
C7MQM1_SACVD/135-325
G9YTI7_9FIRM/29-232
F1VLM1_PROAA/53-270
G5JDD8_CROWT/5-175
G5TR82_ECOLX/3-179
Q74CA6_GEOSL/11-188
G4ESW6_BACIU/3-143
I0QQ21_9ENTR/26-239
A9Z035_VIBCL/5-141
B3JGC1_9BACE/8-212
C3X0I1_9FUSO/7-247
A5TN01_BURML/4-242
I0TDL9_9BACT/11-215
F3JQ37_PSESX/5-218
A4E8G6_9ACTN/4-183
B2KAI7_YERPB/109-340
C9YG44_9BURK/12-171
Q8CMG2_STRA3/6-199
F0DPB0_9FIRM/5-210
B3PIK2_CELJU/11-220
G4AM89_AGGAC/16-147
B8F0W8_BORGR/9-222
F6CPI8_DESK7/224-432
C0RN47_BORBG/9-221
H7NCV2_STRPN/38-218
D4TRT3_9NOST/3-206
COBQ_NOVAD/1-236
F3EKB6_PSESL/4-175
E2VXI3_MYCTU/313-526
I0KA14_9BACT/31-247
A1SJM8_NOCSJ/4-241
D1QP16_9BACT/37-243
A9EFV4_9RHOB/2-275
B7K504_CYAP8/3-165
G4L096_OSCVS/28-230
C5EQV5_9FIRM/5-221
C2ZI73_BACCE/12-241
F8KF55_LACRE/5-221
F5KVL4_PSEAI/6-228
G6NT30_STRPN/38-227
Q8EC14_SHEON/3-184
A3UNT3_VIBSP/111-354
A9LK86_SALEN/4-163
F3PM12_9BACE/5-221
D1F9G9_BRUML/4-192
Q6M024_METMP/4-250
B9KVR3_RHOSK/6-242
C0R825_BORVA/9-222
H8XEG1_BACAM/7-213
COBQ_ALKMQ/1-234
G6G762_9FIRM/11-248
D5S172_CLODI/5-239
D4N338_RICFI/3-138
G8T9S5_NIAKG/5-267
A0K3E7_BURCH/24-187
E4BAY5_PROAA/6-109
D1ETN4_BRUML/5-217
C6IU38_9BACE/103-308
D4H809_DENA2/3-247
C7RL92_ACCPU/7-183
B5ER51_ACIF5/11-225
I0CRX9_LISMN/5-211
G5CIX7_9FIRM/4-223
G3CAH0_9ENTR/4-163
Q9L945_PSEPU/1-180
C0AQ14_9SPIO/4-210
G2JBP2_9BURK/4-174
A4XAN6_SALTO/5-245
D8TN93_VOLCA/54-260
C4ZS92_ECOBW/5-219
D0TY21_9BACE/7-219
E4S3H8_BORBJ/9-218
Q0BUD7_GRABC/30-220
A7ZZA9_ECOHS/5-219
Y823_METJA/2-225
C3WKE2_9FUSO/7-247
Q0YRD1_9CHLB/11-246
Q1Z5L4_PHOPR/5-219
E4DJ89_PROAA/53-270
F7YT03_VIBA7/113-356
E2SEX3_9ACTO/4-237
A4XE00_NOVAD/116-354
E1XYA1_LEGPN/5-220
B6XSE9_9BIFI/47-268
D0GSH5_VIBMI/25-234
B7JBX7_ACIF2/4-170
F0LF60_AGRSH/145-381
G2TFD5_RHORU/23-239
Q8RSG6_9BACT/5-220
F0AK49_NEIME/6-222
I0FCK9_9SPIO/4-216
H0PHH8_9SYNC/173-418
H3LCC1_KLEOX/5-241
D4I414_ERWAC/5-219
D2BHF6_DEHSV/4-223
G4IDH6_9EURY/3-184
E4PR37_MARAH/1-187
F3SJJ4_STRSA/5-241
F6G5W2_RALS8/5-219
G4LT64_PSEAI/4-224
B0NEN6_EUBSP/5-221
F3UZW4_STRSA/10-233
A7NPG3_ROSCS/5-210
E4PSC9_MARAH/116-330
F6KLK3_ENTFL/22-245
G0PSC7_STRGR/152-353
C9LWB2_9FIRM/8-194
B2V6R5_SULSY/30-242
A4ZZ22_9SPIO/34-241
F9T2H4_9VIBR/151-344
A1VCI1_DESVV/3-267
D7HP34_VIBCL/113-356
D5SV82_PLAL2/5-229
C8SZR5_KLEPR/4-120
F3MAR8_9BACL/27-265
F3U3A5_RHOSH/110-361
G9A8F4_RHIFH/4-181
F3HNC2_PSEYM/10-192
C1AGY4_MYCBT/7-222
G7WDK6_DESOD/11-248
B4YK28_9BURK/6-142
D0UWC2_9ACTO/51-83
D5RAB2_FUSNC/7-247
Q3KFZ3_PSEPF/4-224
E1PWU6_HELPT/6-234
G9RNQ3_9FIRM/6-208
F9SHG2_VIBSP/136-347
Q2VLA2_BURCE/110-325
D2F1J3_9BACE/26-265
C2JBM5_VIBCL/23-258
H1UDZ9_ACEPA/5-217
C0APX6_9SPIO/34-240
C9UMW8_BRUAO/5-242
B1YUU4_BURA4/12-246
E9CN91_9ENTR/7-223
H2GCE0_CORDP/7-202
E4AGC5_PROAA/56-275
D4SYG6_9XANT/5-218
B0VMY1_ACIBS/5-220
E8LUQ7_9VIBR/25-234
D1F4H5_BRUML/5-217
B9LU51_HALLT/3-189
G4NZI2_BACPN/5-221
B6FQF0_9CLOT/5-221
I0GTM0_SELRU/5-210
D2QVV7_SPILD/5-151
E8ZWB7_CLOB0/25-234
E6SJP8_THEM7/15-221
Q6J2D8_PSEYM/4-184
Q8TPE6_METAC/4-220
B2TH78_BURPP/6-172
E4TIC4_CALNY/8-219
H5TS74_9ACTO/13-238
A3RSJ9_RALSL/5-221
C3JG06_RHOER/5-251
G2HA29_9DELT/13-210
B2UKE1_RALPJ/3-180
D5UZ82_ARCNC/30-240
C7T946_LACRG/5-221
F3R525_ENTFL/5-237
F0J3D3_ACIMA/6-224
H1J8G5_9FIRM/2-223
H4NXN2_ECOLX/5-182
D4MLS0_9FIRM/17-240
E4CGA0_PROAA/10-247
Q3ZVG0_SPICI/4-223
C4S1A2_YERBE/1-234
C7GET4_9FIRM/5-228
A5I577_CLOBH/25-233
COBQ_XANP2/5-240
D0ASA9_ENTFC/11-246
I0GSP1_SELRU/10-197
G2MCY0_HELPX/3-187
COBQ_CLOK5/4-238
E4CLJ1_PROAA/13-177
A1R5D4_ARTAT/8-227
F9IIZ6_ACIBA/5-220
Q8KY16_RHIET/129-364
F4G0W6_METCR/4-98
B5R8Y6_SALG2/5-219
Q0A8M4_ALHEH/4-229
H5HND0_ECOLX/5-219
B7R3U8_9EURY/20-231
B9XTB3_HELPX/30-238
H1XBA0_9XANT/2-239
G9UAL5_SALMO/5-219
H1P5I2_9BACT/12-202
Q085L4_SHEFN/23-232
Q0SLI0_BORAP/9-108
F9PAR5_STRCV/4-225
A3TZY7_9RHOB/117-349
E7U6D2_ECOLX/5-219
B6EP07_ALISL/5-232
B0HB41_YERPE/112-351
A5Z455_9FIRM/4-222
B2FQB4_STRMK/4-221
E6BRG8_ECOLX/4-173
F6IZG4_LACPE/5-221
E2YZM3_ENTFL/28-250
D0BAJ7_BRUSS/5-241
C8X0B4_DESRD/3-253
D1WPN4_STAEP/4-182
E0MLM6_9RHOB/7-251
B1M188_METRJ/25-246
D2Y9J8_VIBMI/8-245
G0J7N7_CYCMS/3-179
D6EB85_9ACTN/4-182
I0M740_SALET/5-245
A7GTC8_BACCN/5-210
F2G1H2_SALGL/111-328
A9HGN9_GLUDA/1-135
Q748E8_GEOSL/44-239
G6G760_9FIRM/6-193
G0F053_CUPNN/5-221
G4E1R6_9GAMM/3-174
F2LFH3_BURGS/3-179
B4SBD9_PELPB/9-199
G4J808_9PSEU/4-225
F9YB96_9RHOB/117-350
Q02VD4_LACLS/28-247
E1IE33_9CHLR/5-220
B6VX71_9BACE/8-215
A3U122_9RHOB/115-347
COBQ_METHJ/3-239
A9B9S3_PROM4/3-165
G5QKW1_SALRU/111-323
E4ALD9_PROAA/1-173
F8I7U9_SULAT/5-210
A9KBS6_COXBN/5-220
COBQ_PSESM/4-239
B6WQQ8_9DELT/4-256
A6V2H7_PSEA7/5-218
I0ASF4_CORPS/39-256
Q5FS14_GLUOX/13-229
A4RTD8_OSTLU/1-187
G2I1V4_GLUXN/5-217
D2YTC0_VIBMI/5-221
D9QJV6_BRESC/4-161
COBQ_RHISN/5-242
Q4C2V2_CROWT/3-173
G0LN84_HALWC/4-229
E6UFD5_RUMA7/5-208
E6MI60_9FIRM/7-241
H0JHG3_9PSED/5-218
F4CL63_PSEUX/4-246
D8KME9_CORPF/39-256
F0LHT3_THEBM/2-217
A9DJ96_9GAMM/4-224
Q5XYM7_BORGA/9-225
F0RPW5_DEIPM/4-231
E6Q546_9ZZZZ/5-210
H8WF80_SALHA/4-265
A4IXU5_FRATW/26-200
H1CHU8_9FIRM/5-225
E8BC21_SALMO/8-198
B0ZE06_ECOLX/4-160
Q9LK00_ARATH/179-366
Q15WS7_PSEA6/33-270
A3QAU1_SHELP/30-269
B4VRW8_9CYAN/5-176
D4RU34_ENTFC/18-241
H5QSN4_ECOLX/5-219
D6Y4L8_THEBD/23-200
E8ELX9_SALMO/5-219
Q1N8A9_9SPHN/87-322
E9ZNX5_MYCTU/7-222
B9X578_BORBG/4-210
E8MYV2_ANATU/165-379
G2T4V8_ROSHA/5-228
D0ZGT7_EDWTE/4-266
A4WK71_PYRAR/5-185
E3IL02_DESVR/5-221
A2RL26_LACLM/11-217
C2S9I2_BACCE/5-210
B3ELT5_CHLPB/18-198
D3RPT1_ALLVD/4-208
Q663B8_YERPS/4-174
H1H4G2_9FLAO/5-221
Q1CNZ8_BORHD/9-217
F8E1R1_CORRG/40-257
Q7R781_PLAYO/44-199
B0R747_HALS3/6-209
Q82CB1_STRAW/125-334
Q1QUZ0_CHRSD/5-266
G4ARL5_AGGAC/4-177
C7LTC2_DESBD/18-223
A0LCU9_MAGSM/4-222
D7E8C3_METEZ/18-209
C1D363_DEIDV/1-234
C0RQA5_9SPIO/9-221
H3K540_9FIRM/4-245
B0KQX5_PSEPG/10-219
E8DR82_SALMO/5-244
C6A2B1_THESM/20-272
A1AMD0_PELPD/274-511
Q1LJM6_RALME/4-175
C7PI37_CHIPD/1-245
G2F1Y5_ECOLX/5-219
B5EFJ4_GEOBB/5-221
E8U2A9_ALIDB/10-193
I0X913_9SPIO/4-217
E4A5B4_PROAA/56-275
G0FWY6_AMYMD/4-270
H7QFK6_STRPN/38-218
F1VLY1_PROAA/5-169
A3MJK5_BURM7/7-188
COBQ_LACRJ/6-242
I0YM69_9CHLO/10-195
E8L7Z6_9RHIZ/25-156
A9EE06_9RHOB/106-291
F0T6R7_METSL/256-445
D5WUP7_BACT2/5-210
B6C6J3_9GAMM/7-227
H7EXR7_PSEST/9-191
E0QHI0_9FIRM/28-237
G9YEE9_9FIRM/1-83
Q7TU80_PROMP/3-190
F9NWB1_PROAA/8-199
F9UCE4_9GAMM/5-223
A5ZZA7_VIBCL/23-258
F6K8M9_9CAUD/2-209
G7VT11_PAETH/5-210
D3X7K6_STAST/5-226
F3RJD7_LISMN/5-241
G4KTD4_OSCVS/5-220
B1QFH9_CLOBO/4-222
H8I5E6_METCZ/7-200
C0R744_BORBG/9-221
C0R910_BORVA/4-108
A9K1F1_BURML/5-221
D6K9N9_9ACTO/86-303
E1L526_9FIRM/9-196
I1AHM4_PSEAI/10-219
F0TCF4_METSL/10-248
Q31PU3_SYNE7/5-210
E4HG84_PROAA/53-270
D9PTD2_PEPMA/4-219
D8N3E5_RALSL/18-227
D6ELG8_STRLI/13-202
E8U2P2_ALIDB/5-139
F3L0U1_9GAMM/5-221
C4ZE75_EUBR3/5-230
Q5X0Z6_LEGPA/5-220
D1AA01_THECD/2-230
H6PR65_RICRI/4-220
E2NJW9_9BACE/26-265
F3ARL1_9FIRM/1-222
F6CI75_DESK7/4-221
D7W5H7_9FLAO/3-184
I0XA79_9SPIO/5-199
I0HW17_RUBGE/3-230
Q1Q8Y5_PSYCK/5-219
D5DHW6_BACMD/10-246
E6RZE5_CAMJC/5-231
A4J7K0_DESRM/5-210
Q8PBJ5_XANCP/5-218
H8K927_RICAC/4-220
Q9K5B2_9DELT/11-200
A7AIQ9_9PORP/5-221
C5N8P6_BURML/6-185
G7AX38_VIBCL/5-240
F9N0J3_PEPMA/5-226
G6ZLV3_VIBCL/5-240
F1T5S3_9ACTN/15-231
I0PL48_MYCAB/2-161
Q2SBY2_HAHCH/4-256
I0W7K5_9FLAO/5-221
D9VBE9_9ACTO/51-271
C6BYP4_DESAD/9-219
E3PUX3_CLOSD/5-237
D7GKM1_ECOLX/109-340
E3J9Z8_FRASU/5-241
D4M1R7_9FIRM/5-241
H3P5H6_LACPN/5-215
F2LX02_HIPMA/5-259
C5VQG1_CLOBO/3-250
G2MBP9_HELPX/30-238
B0G7P5_9FIRM/5-239
G0AN77_BORBD/9-245
D3MLB6_PROAA/5-169
E4CAW0_PROAA/56-275
H2JQ02_STRHJ/81-298
H2BD62_9CAUD/18-264
A7B2N4_RUMGN/36-230
E9UH32_ECOLX/5-219
C2VK84_BACCE/5-221
A9KXD3_SHEB9/3-185
F8CRQ0_MYXFH/1-202
Q82YB0_STRAW/118-150
D0TBP4_9BACE/15-222
F3M7V7_9BACL/5-221
Q0PC37_CAMJE/5-231
E6L8Z4_CAMUP/26-237
H1RVF6_COMTE/1-237
H5VZ57_SALEN/12-252
G9C9Y9_COMTE/1-109
H3PQC5_BRUAO/4-192
Q8YBH4_BRUME/1-191
A3W3S8_9RHOB/15-229
D9MYK3_9EUKA/5-210
G0HPC6_THES4/22-227
E4QHS8_BORBN/9-225
O50715_BORBU/9-221
H1GGF4_9FLAO/10-215
H8LFD5_ENTFU/10-228
B0CJF9_BRUSI/5-224
D9YGP4_9DELT/4-216
E9Z6M1_ESCFE/5-219
C3J977_9PORP/7-186
H6M405_CORPS/39-256
G6RCF6_STRPN/5-214
Q2B551_9BACI/4-241
C2DE87_ENTFL/23-245
G8S9P6_ACTS5/3-181
F0ITG2_STRSA/4-195
G8NSA5_GRAMM/6-244
D7VT47_9SPHI/10-215
E4J4Y3_ENTFC/18-241
G6E606_9GAMM/3-185
E7J2I4_ECOLX/5-219
D7AM16_GEOSK/5-221
COBQ_HYPNA/6-241
D0BTA5_9FUSO/7-247
C4II61_CLOBU/4-218
C7QY51_CYAP0/12-254
G7QB58_9DELT/5-150
F8EYH7_SPICH/4-182
A8G249_PROM2/3-167
D1ARZ4_SEBTE/4-227
G4REJ3_PELHB/5-240
G7ASR6_VIBCL/5-221
E8S6A2_MICSL/187-404
E6HD95_ENTFL/5-223
A8AEP2_CITK8/8-198
E9T2B8_COREQ/130-295
G0JZB7_STEMA/29-238
G4DGY9_9GAMM/5-220
B3EJV9_CHLPB/2-255
B9B8J2_9BURK/7-188
Q47I33_DECAR/25-234
Q6TMX0_STRCL/18-251
Q5XYP3_BORGA/43-236
G6IET1_9DELT/34-244
G8AWG0_AZOBR/70-290
Q1PYY7_9BACT/1-202
H2I2R3_CORDP/7-202
COBB_METS3/3-191
B7R721_9THEO/1-188
D0RJJ4_9RHIZ/4-192
A4AST7_MARSH/5-221
C9KJ53_9FIRM/1-242
Q5GU68_XANOR/60-222
B3PIP1_CELJU/16-251
D6CL89_THIS3/4-170
C2JSL3_ENTFL/5-223
G7TYV5_CORPS/39-256
Q7UW82_RHOBA/4-253
A3V2E7_9RHOB/13-228
C4B3H1_BURML/4-242
A6VJ99_METM7/3-233
D4SYH8_9XANT/4-171
A1TZ77_MARAV/4-228
H1CJF2_9FIRM/5-218
G7B939_VIBCL/4-223
F3UV83_STRSA/4-195
D3RVX9_ALLVD/26-270
Q6W6N5_BORBG/8-222
COBQ_CORDI/4-238
F9C0J7_VIBCL/4-223
G7HHU1_9BURK/7-188
Q8VS46_BORBG/9-218
A7LRP9_BACOV/8-217
H6MZ94_GORPV/5-247
B0T0G6_CAUSK/4-163
H7U3M6_CAMCO/5-231
A3SGV6_9RHOB/114-346
E8W343_STRFA/6-195
I0ZEL0_HELPX/30-238
D5UM40_TSUPD/1-193
I0BRP0_9BACL/5-211
F9A6Z4_VIBCL/25-234
F4GM85_SPICD/6-220
B5ZM93_GLUDA/4-159
G2FXZ8_9FIRM/4-266
C0R8N9_BORVA/9-234
B8IMI6_METNO/4-177
G1UST2_9DELT/9-219
F0AK27_NEIME/5-220
F1UI88_PROAA/1-173
Q07VT5_SHEFN/5-221
E7INF4_ECOLX/3-183
Q31RR7_SYNE7/5-225
A5CVC0_CLAM3/36-258
MIND_BACSU/5-212
A9KYY4_SHEB9/5-218
C2NR90_BACCE/39-255
C6HZY2_9BACT/4-238
B4SHY3_STRM5/4-221
D0HMY3_VIBCL/5-221
G0A2T9_METMM/4-227
H1I4B6_9BACI/7-245
F4GB49_ALIDK/10-197
D0I3H0_VIBHO/5-257
F2LDI1_BURGS/11-193
G8N885_9DEIN/6-194
I1B8F5_ECOLX/5-219
B4VM18_9CYAN/5-260
Q76LZ9_DELAC/5-139
F8JIQ1_HYPSM/11-202
C4IKI5_CLOBU/4-190
F0GSL9_9LACO/5-221
E4S322_BORBJ/9-222
C7PX92_CATAD/6-257
F5LRF6_9BACL/238-443
H1B043_9FIRM/5-207
Q46BH1_METBF/4-260
A1WUR5_HALHL/5-232
F7PZP5_9BACT/4-262
Q5SGW0_THET8/9-214
C5ABK2_BURGB/6-239
B0NMV8_BACSE/10-215
E7QWB6_9EURY/1-190
G0QDV3_9EURY/5-201
F4HIN4_PYRSN/20-220
H7RXJ8_CAMCO/5-231
E5XZ60_9BIFI/8-172
Q981N9_RHILO/9-189
Q5V2T1_HALMA/2-161
A1TXB4_MARAV/9-191
A9I8C1_BORPD/5-219
Q82EL2_STRAW/5-246
H1WD21_9CYAN/5-172
G5WXR8_ECOLX/3-179
I0IDS6_9BACT/16-225
D4VD99_BACVU/8-245
COBB_THETN/5-193
D8PGH8_9BACT/10-250
Q96XK2_SULTO/27-241
C7QDH5_CATAD/3-90
B7H3N0_ACIB3/5-220
F2FDA4_SALDU/5-219
Q3BSW8_XANC5/4-224
G9XPN8_DESHA/2-230
H3ZQN2_THELI/3-261
Q6NBV8_RHOPA/7-243
E7RUL4_9BURK/14-244
E4S300_BORBJ/9-222
E4DLI2_PROAA/56-275
C4ZEG1_EUBR3/5-221
H7X735_CAMJU/5-231
E4FUL2_PROAA/1-173
D2PEI0_SULID/4-214
F0KMB6_ACICP/5-220
C7X9W3_9PORP/8-211
C6DXM0_CLOBO/5-219
E1CYZ3_VIBPA/5-221
B9LCU2_CHLSY/13-229
F7XNA0_METZD/10-244
F3HUJ6_PSEYM/4-90
Q746H1_THET2/55-276
D2P453_LISM2/5-241
A9CUP5_9RHIZ/9-226
Q5DYA4_VIBF1/115-358
D5XDU1_THEPJ/5-221
Q5KWN8_GEOKA/5-212
A5J838_BURML/5-219
Q82UJ0_NITEU/4-215
H7DDE4_9CLOT/5-210
Q8KWQ0_STRPN/38-217
D3MIJ3_PROAA/54-273
G4CN61_9NEIS/6-222
D2EVE8_9BACE/32-136
D9W1F3_9ACTO/1-236
B1LAR7_THESQ/2-118
Q6ND17_RHOPA/23-245
D6YX24_WADCW/5-183
I0GPY5_SELRU/1-211
A2S1I7_BURM9/4-242
F5P9Q7_SHIFL/5-219
A9D349_9GAMM/1-152
A9LRV4_9BACT/5-133
F9B2T7_VIBCL/25-234
G7QPG9_LEPII/5-221
Q08TY1_STIAD/2-216
H3KB49_9FIRM/5-214
A6BFJ0_9FIRM/6-197
D1RN97_SEROD/3-178
D7GZ47_BRUAO/28-264
F3ENE0_PSESL/4-226
F5YEU6_TREAZ/51-261
B9BTY2_9BURK/97-318
F8KVH1_PARAV/5-219
B2K3N8_YERPB/5-219
G8P9Z1_LACLC/4-231
Q1YF60_MOBAS/7-249
B5IBW8_ACIB4/20-220
H1RJ74_COMTE/5-221
Q3ITS3_NATPD/4-187
Q8YDT2_BRUME/120-352
C4VQS2_9LACO/5-239
F8BQW5_OLICM/5-184
C7LQ22_DESBD/2-231
E1YVI1_9BACE/8-246
E5BKA6_9FUSO/103-302
A3JVI2_9RHOB/5-190
A3NPK9_BURP6/6-185
E4H0U6_PROAA/6-197
A8KTJ3_BURPE/59-295
H1ESL8_ECOLX/3-182
C7N791_SLAHD/15-113
B2HEU6_MYCMM/7-222
C1FVC3_CLOBJ/4-189
A7N8Y6_VIBHB/109-347
B6JK17_OLICO/5-184
COBQ_SALTI/5-245
F7MEU7_9FUSO/4-202
Q44871_BORBG/9-222
I0NZ66_STRPN/38-218
Q8XU67_RALSO/5-221
H1GCV5_LISIO/4-195
E6YNS2_9RHIZ/7-226
G7G9A7_9GAMM/5-254
D0DA59_9RHOB/13-232
F7KTH8_9FIRM/5-239
C0GI81_9FIRM/5-221
F6DJW0_DESRL/6-195
H6QLB9_RICMA/3-179
E1KYC6_PEPMA/4-219
F3CTE2_PROAA/10-247
C0EGN3_9CLOT/4-147
C9MZR4_9FUSO/8-244
Q66NF1_BORBG/9-237
B1WXR3_CYAA5/168-403
D6SMP8_9DELT/11-221
E6FD15_ENTFL/5-221
H5EGU4_ECOLX/5-219
Q92JI1_RICCN/4-220
F9INI5_ACIBA/3-191
C2Q1E2_BACCE/5-210
D9THS9_CALOO/5-221
B8F2I4_BORGR/9-221
G3GGE2_STRPN/38-217
A4VGM0_PSEU5/4-227
F3D203_PROAA/56-275
C7P4N4_HALMD/12-256
F5VGC3_9LACO/6-234
Q5NW97_AROAE/144-375
A6LVU0_CLOB8/4-190
E1NJU7_9LACO/5-221
E6DJ70_PROAA/5-169
H1LC35_9LACO/6-77
C0R911_BORVA/1-64
Q8TIB4_METAC/4-262
A5CLP4_CLAM3/4-230
C1DHP8_AZOVD/4-227
Q9ZM33_HELPJ/30-238
B9KER6_CAMLR/5-230
G9QFQ7_9BACI/5-232
Q5YMA5_NOCFA/9-193
D5MVY1_BACPN/5-221
E4J581_ENTFC/8-220
F8ZX18_VIBCL/5-219
D9W2Z7_9ACTO/90-307
A9GM45_SORC5/8-199
E8UW99_THEBF/4-253
C4LJ98_CORK4/21-285
G0K303_STEMA/4-175
Q2IZ30_RHOP2/6-261
A3T2A0_9RHOB/114-346
F3H8G2_PSESX/10-80
G4GK48_9EURY/9-205
B9X7C2_BORBG/5-169
F7RWD5_9GAMM/5-221
F8D3N8_HALXS/2-177
A0P4E5_9RHOB/4-184
D6KNH2_9FIRM/9-196
E7GLM7_CLOSY/204-393
Q8ZTI0_PYRAE/4-243
H4N570_ECOLX/5-219
F1VQ43_MORCA/4-223
G7QAJ6_9DELT/372-608
A7C4A8_9GAMM/5-218
D0C2B8_9GAMM/5-255
F9NV77_PROAA/19-243
G1FKY5_LACLL/4-231
F9JCL8_ACIBA/5-255
Q4HE33_CAMCO/5-231
C3ECH3_BACTU/8-230
E1GXD6_9BACT/6-191
G6FGR4_9EURY/5-204
E4DFD6_PROAA/56-275
D1CCU8_THET1/9-223
E4UAJ1_OCEP5/92-301
B1W1S3_STRGG/7-196
F0IGN2_9FLAO/5-221
G2TJJ0_BACCO/23-232
H0F1G5_9BURK/5-219
F7NGT5_9FIRM/2-222
F7N8D0_XYLFA/5-220
Q1ZIW2_9GAMM/4-223
A7JEL2_FRATL/10-223
C5R9C0_WEIPA/5-221
A4CDJ8_9GAMM/5-221
B3Q5K4_RHIE6/118-351
F2N9E5_CORGP/18-234
G0TFE7_MYCCP/6-198
G6K9G2_STRPN/38-217
A1U2T1_MARAV/22-208
C0E2E6_9CORY/2-200
F9XSM2_CAMFE/5-230
E6QCP5_9ZZZZ/5-214
F8TES2_9CLOT/4-234
F9AR22_VIBCL/21-230
B3X600_SHIDY/5-219
Q9C4Z2_METTE/4-237
H4F7G9_9RHIZ/124-355
Q0RNJ2_FRAAA/46-263
C6CQY2_DICZE/128-311
Q74YS1_YERPE/5-185
F7SCC3_9PROT/3-183
Q3ZVL3_SPICI/4-228
Q7X3C2_9BACT/110-322
D7GK97_ECOLX/11-182
O07328_STRCO/1-218
G7H4Z2_9ACTO/7-200
E4D462_PROAA/10-247
B1HES6_BURPE/4-168
A0P264_9RHOB/7-219
COBQ_THEON/5-240
F4XKP6_9CYAN/4-241
A5ZTZ5_9FIRM/4-226
B8J3W2_DESDA/4-244
B1LC28_THESQ/16-226
G2KC35_LISMN/5-211
H8E2J6_9MICO/4-225
G9A7M0_RHIFH/5-242
F7Z752_BACC6/1-199
Q7AT62_9ZZZZ/37-259
E2MMN4_PSEUB/4-183
D4CHZ2_9CLOT/4-220
Q2W5W0_MAGSA/6-220
F4MST2_STASA/4-227
D1EMV2_9RHIZ/4-192
D4RCY6_ENTFC/5-221
F8JY25_STREN/5-242
F5WXK2_STRG1/5-213
F2Z8S8_STRRO/70-98
Q4K1B7_STRPN/38-218
E0RUU5_BUTPB/5-210
Q4K1Y2_STRPN/38-217
B4WZ17_9GAMM/13-193
F9H057_HAEHA/5-182
B0A9B8_9FIRM/5-239
D3SAN3_THISK/19-227
H3NBN0_KLEOX/109-340
F6IMT5_9SPHN/4-175
A5F470_VIBC3/5-221
D7BJU6_MEISD/55-270
B4ASD7_FRANO/10-223
F9ZUU5_ACICS/6-169
Q07PH4_RHOP5/13-203
D9VIR7_9ACTO/16-258
G1WHV2_9ACTN/207-402
C0G9Q5_9RHIZ/7-219
E3Z6U6_LISIO/4-195
C1FQL7_CLOBJ/3-250
G2DWN9_9GAMM/3-174
Q814G0_BACCR/5-221
D5ZQ47_9ACTO/81-298
A8EH15_BURPE/24-219
Q57NJ7_SALCH/5-219
G0TF94_MYCCP/322-535
E8KYJ6_9RHIZ/11-234
G2FHP8_9GAMM/1-212
O87380_PSEAI/9-218
H2C541_9CREN/4-228
Q3AVG2_SYNS9/3-165
COBQ_PSEAB/8-243
F8F1F3_SPICH/5-170
E4DB32_PROAA/53-270
G4SYM3_META2/13-193
G0CD15_XANCA/6-247
A4AHX6_9ACTN/1-213
D6DJW1_CLOSC/5-210
D6LQR7_9RHIZ/46-265
B5EX01_SALA4/8-198
I0IS08_9BACT/5-222
H2HMC6_CORDP/7-202
H1WQX6_LEUCI/5-237
D6FNQ8_MYCTU/6-198
G9X053_9FIRM/5-210
F8L310_SIMNZ/10-226
C7V715_ENTFL/5-221
A9KWN0_SHEB9/23-232
COBQ_METCA/11-246
C6XKA7_HIRBI/6-230
D7CRM5_TRURR/1-234
G0FHA2_ECOLX/3-175
E7PDY7_PSESG/4-175
F3Z1L9_DESAF/2-210
A7MRK9_CROS8/112-325
A2WI39_9BURK/5-184
B0TMG8_SHEHH/4-224
F8H7P8_PSEUT/5-221
H8N3Z4_RICPO/4-220
Q72H90_THET2/9-214
MIND_MESVI/20-226
G7FTW3_9GAMM/114-356
D5YMU2_MYCTU/4-243
E3ZUV0_LISSE/1-115
G5XQE0_ECOLX/5-219
Q2Q9X5_NEIGO/7-81
B5W5T0_SPIMA/3-67
F3H336_PSESX/10-78
D5T2N0_LEUKI/5-219
D3S013_FERPA/3-202
A0AEF8_9PSED/3-176
G4PMY2_BRUML/120-352
B2SGM5_FRATM/26-200
C9Y8M9_9BURK/110-280
E3IP59_DESVR/6-194
D3NSK5_AZOS1/5-218
C9U022_9RHIZ/120-352
D0UIV4_AGGAD/4-177
A3M2E4_ACIBT/14-252
D5MP70_PSEPU/107-345
A5D3K8_PELTS/2-222
G7QXJ7_MYCBO/7-222
D4J2I8_BUTFI/6-194
Q5MZR9_SYNP6/4-220
Q251D5_DESHY/9-198
G2KXI2_PSEAI/4-224
E8DM62_SALMO/5-244
F2PEF0_PHOMO/11-248
B8CL02_SHEPW/4-228
C4TVZ4_YERKR/5-219
F0EFW3_ENTCA/5-221
D3F3W8_CONWI/5-220
Q937Z5_MYCAV/10-176
G0SJ64_VIBMI/4-223
E6CRR5_PROAA/3-172
F8A5L0_CELGA/35-252
B3QN17_CHLP8/4-213
E8K4A7_STRPA/4-195
Q3M707_ANAVT/126-372
C7K9D3_ACEPA/73-299
B8J2A2_DESDA/4-270
G0APB1_BORBD/9-225
F7K0B6_9FIRM/5-228
A9AI02_BURM1/7-188
E4H3M0_PROAA/56-275
H9UE18_FERPE/3-238
C7TFU0_LACRL/5-221
D6TGM1_9CHLR/5-224
G2H7S4_9DELT/6-223
Q6ALU6_DESPS/367-602
H7UB08_CAMCO/26-233
A9BQJ4_DELAS/5-221
I1D460_9PSEU/88-305
C3XC51_OXAFO/5-221
Q3AG53_CARHZ/5-220
D0GVQ7_VIBMI/1-195
C8X5X8_DESRD/7-196
E0ST32_IGNAA/22-221
B8HKF3_CYAP4/5-222
A3STF0_9RHOB/6-243
B8DQQ6_DESVM/3-204
B1CAX4_9FIRM/15-220
C7GEA0_9FIRM/5-210
D1F9I4_BRUML/5-241
C9NSI2_9VIBR/111-354
A1JUB4_YERE8/109-340
F7WZD5_9ENTR/5-219
F6CZD2_MARPP/16-229
A4YMT7_BRASO/4-174
F8GY79_CUPNN/119-348
A3JU35_9RHOB/137-386
F2KN01_ARCVS/3-219
C6NTE3_9GAMM/5-218
E1VFN4_9GAMM/5-220
D5W6G0_BURSC/24-222
E2SPJ1_9FIRM/5-222
H0SYJ5_9BRAD/5-217
I0E3P8_HELPX/30-238
G6XKD2_9PROT/13-229
D4ZFF1_SHEVD/5-221
B1RE02_CLOPF/5-210
G7ER36_9GAMM/4-245
B9KA62_THENN/1-211
B0K7Q5_THEP3/6-250
C6IQ70_9BACE/8-216
A2SQB1_METLZ/4-256
H3N2K2_KLEOX/8-198
E4HIW3_PROAA/56-275
H8ELF4_CLOTM/37-246
A2BU06_PROM5/3-166
D7HXD0_PSESS/4-226
Q8R8U9_THETN/6-250
G2N263_MYCTU/322-535
F0Z5S6_9CLOT/5-221
D4HQF2_KLEPN/4-179
E7TGW1_SHIFL/5-186
A4SUC4_AERS4/3-181
B0MPF6_9FIRM/5-220
F9S5M2_9VIBR/5-221
D3NXL7_AZOS1/4-170
A0QIZ3_MYCA1/7-199
G7CKA5_MYCTH/16-214
E1VCG7_HALED/5-222
G9R188_9FIRM/5-210
Q8TV27_METKA/4-197
E0T653_EDWTF/5-219
Q2IG94_ANADE/57-272
C0QFP1_DESAH/104-315
B9LXS7_BORBG/9-225
E6M5L5_9ACTO/85-304
H7E0E8_9FIRM/5-210
B1BKF7_CLOPF/5-210
E8L9N9_9RHIZ/120-355
A1Y2S0_9BACT/4-180
Q608N6_METCA/4-228
Q72D22_DESVH/5-265
Q1CSC8_HELPH/6-233
H3N2I6_KLEOX/5-241
D1YAQ2_PROAA/4-241
Q46432_CHLTH/99-192
D0AV76_BRUAO/120-352
G6BJ74_CLODI/5-221
E3HY94_ACHXA/98-223
D6KE86_9ACTO/178-387
C2GYN2_ENTFL/5-242
D2KX69_PSESZ/4-191
F4XFN1_9FIRM/27-250
D0YYW6_LISDA/5-219
B2IYT5_NOSP7/5-223
H5SZA0_LACLL/10-217
H1XKB1_9XANT/4-222
E9RP43_LACRE/5-221
D5DLJ9_BACMD/5-211
H3SQM7_PSEAE/8-243
Q6NEG6_CORDI/4-201
Q0SLM5_BORAP/8-221
A9DLA7_9GAMM/5-218
C5BKK5_TERTT/5-221
H5VKU4_SALSE/4-170
C4XH86_DESMR/7-195
F1WQE2_MORCA/1-190
D0LFE7_GORB4/6-224
E8AWV6_SALMO/8-198
B2GJF0_KOCRD/24-249
H2C0Q9_9CREN/4-133
D6T129_GARVA/47-268
C9Z1B1_STRSW/126-343
Q71ZC6_LISMF/5-211
D1DCW8_NEIGO/7-210
Q8TVX6_METKA/10-248
A7BW27_9GAMM/164-397
F9SEF4_VIBSP/5-221
C2I7E2_VIBCL/11-225
G7D132_AERSA/3-183
C5A3C4_THEGJ/20-227
E4FRM1_PROAA/13-177
G4PIE5_BRUML/8-227
C6IWV3_9BACL/5-221
B0HSL4_YERPE/5-219
E8PRL4_9BACT/4-221
D4ZXA1_SPIPL/4-238
B6J9T8_OLICO/3-179
F2BKA5_STRSA/4-195
F1ZV33_THEET/5-221
C3QZP3_9BACE/46-262
E9SPR6_CLOSY/5-228
E7PH67_PSESG/5-221
E1NF30_9LACO/5-221
D4KVZ3_9FIRM/6-195
E3ZFJ6_LISIV/4-195
C0EA28_9CLOT/5-221
D1RG49_LEGLO/27-236
F7M703_9BACE/8-217
A3WCJ1_9SPHN/5-171
Q7NNF7_GLOVI/497-654
F0SZ35_SYNGF/8-197
H4NY96_ECOLX/109-340
Q2J263_RHOP2/7-243
D0P9Q3_BRUSS/8-227
B9JL92_AGRRK/112-344
C1F4M4_ACIC5/35-231
D7N8D1_9FIRM/5-217
C0RRE2_BORBG/9-237
D0CP88_9RHOB/137-390
D1DS52_NEIGO/6-222
B7R8Z3_9THEO/6-250
D7HAB3_VIBCL/4-223
E8HSU4_ECOLX/5-219
A4VC67_9LACT/4-231
D4CTZ7_9FUSO/30-270
C7K1M7_ACEPA/4-171
A3YUV1_9SYNE/14-219
C6I8U2_9BACE/9-193
E8X1E4_ACISM/330-530
O67404_AQUAE/3-210
Q47JE6_DECAR/5-219
D4WZ30_BACOV/9-214
E1NM21_9LACO/6-247
E4S068_BORBJ/9-221
COBQ_LISMH/5-240
A4STQ2_AERS4/5-221
G5I702_9CLOT/6-229
A2TT30_9FLAO/5-221
A6VGJ9_METM7/3-231
Q4E7Z3_9RICK/5-233
Q8RKU9_BORBG/2-139
D0JYC7_YERP1/122-189
D5PZD7_CLODI/5-239
C7VFY2_ENTFL/5-232
G9EBA3_9GAMM/5-221
H2BR69_9FLAO/5-221
F3JKR8_PSESX/4-238
B8FAX0_DESAA/5-219
H1CVY2_CLOPF/4-221
E2YTK1_ENTFL/18-239
G8L998_RICS1/4-220
H0HSW3_9RHIZ/5-247
E6WJR3_PANSA/112-301
D1BNE6_VEIPT/5-205
E4GNR6_PROAA/62-257
F0LJ33_THEBM/3-218
E6RQ37_PSEU9/114-356
Q8P9H5_XANCP/10-226
D4LHE4_9FIRM/5-210
B3Q325_RHIE6/122-357
C9UPX8_BRUAO/8-227
Q10WZ3_TRIEI/5-233
G3Z033_9LACO/5-221
G5M544_SALET/8-198
E8X8I5_SALT4/5-219
H7J0V9_STRPN/38-218
C9T0F6_9RHIZ/5-217
D8MHG2_LEUGT/5-219
H2WZS7_CAEJA/116-350
G6WLY5_STRPN/38-217
Q3BZA7_XANC5/4-167
G7DBI2_BRAJP/3-179
B5Z8D7_HELPG/6-233
Q2FQF5_METHJ/2-227
E4WCK5_RHOE1/130-295
D2S2Q0_HALTV/10-236
F6ILH1_9SPHN/30-235
D3XF41_RICAM/6-183
D3RSP3_ALLVD/4-193
E8JIS4_9ACTO/37-257
E6SBK1_INTC7/6-243
B5JG38_9BACT/7-225
F2H8U2_BACTU/5-210
D9WGW2_9ACTO/3-249
E2JN79_BORAF/4-209
B7IDW0_THEAB/15-225
E0MLK9_9RHOB/7-189
D4VL12_9BACE/8-213
A4SEC0_PROVI/5-240
B1HIY5_BURPE/7-188
H0K6X1_9PSEU/4-225
E8U4R1_DEIML/4-214
G2L0N6_PSEAI/4-230
G6GS94_9CHRO/3-173
E5WHA5_9BACI/5-221
F2V276_MYCTU/7-222
Q1GCL7_SILST/13-232
A6UTW5_META3/3-219
G0HBB5_CORVD/39-256
B0RSX1_XANCB/29-237
E4EV10_PROAA/12-175
H1GCX2_LISIO/5-240
I0GZW6_ACTMI/2-184
H0G006_RHIML/4-181
H3V5D3_STAEP/4-227
A5KN24_9FIRM/5-221
E8QSX0_HELPW/6-234
I0H9Y7_ACTMI/10-253
B5HVI1_9ACTO/4-242
G6GW64_9CHRO/5-220
C8K6K3_LISMN/26-250
D4S7Y3_9FIRM/5-210
B1GQ14_BACAN/5-221
B6FXU5_9FIRM/4-194
D0W6V8_NEILA/6-222
D5RRL1_9PROT/5-218
G5EVR6_9ACTO/6-163
C8W8J6_ATOPD/18-234
G2DH01_9GAMM/4-214
D5W4P4_BURSC/5-219
H5WT15_9BURK/5-221
C0ZVN9_RHOE4/74-294
C7K0N5_ACEPA/73-299
G3KBA5_9SPHN/4-171
B3ENA9_CHLPB/4-171
F3T9D5_STAAU/113-187
Q30QP4_SULDN/5-230
Q62KB1_BURMA/7-188
F5XA35_PORGT/8-217
I0DZU5_PROST/1-185
D0ZHU2_SALT1/111-328
F0T5R3_CHLP6/1-60
Q7NPA7_GLOVI/4-163
D8HYJ1_AMYMU/4-231
B5P2C3_SALET/5-245
H0IPH5_MYCAB/42-259
C7IRH0_THEET/5-221
G2HA06_9DELT/3-212
D3KPJ5_LISMN/5-211
E4S0H7_BORBJ/9-221
G2J1Z4_PSEUL/7-228
E3E2L3_BACA1/5-221
E3F5K0_KETVY/110-385
I0P1X8_STRPN/38-218
G5YFB8_ECOLX/5-219
G8SPV5_BRUCA/8-227
H7FEA4_9CLOT/4-221
H6S613_MYCTU/4-243
F4BT21_METCG/1-177
D2BG58_DEHSV/6-196
I0S2K3_MYCPH/3-173
A5L7S3_9GAMM/8-244
F4U638_ECOLX/5-219
A6UTS5_META3/6-198
COBB_SULAC/6-189
H5N5R6_ECOLX/92-340
F5UNY6_9CYAN/4-224
F7MBM6_9BACE/103-310
H5D187_ECOLX/5-219
G7V8R9_THELD/6-211
C4P4E4_ENTFL/7-230
Q6A2A7_HAEIF/13-236
D3T6P4_THEIA/5-193
C0BS67_9BIFI/28-244
C7CPV9_ENTFL/37-259
G1VKM2_9FIRM/4-246
C1FBW7_BORBG/9-219
H6LXL5_FRATU/10-223
I0YHE2_9BURK/5-168
D0AC72_ENTFC/18-241
H5JC38_ECOLX/3-182
A6TNQ6_ALKMQ/5-249
F0T9G9_METSL/2-222
C7LYE4_ACIFD/5-195
Q0AYY8_SYNWW/38-277
H1JY69_9MYCO/310-520
G7M1K6_9CLOT/6-219
A5U7N5_MYCTA/7-222
A1VWG8_POLNA/76-304
F6FEL0_CHLPS/4-220
F5JG38_9RHIZ/5-217
D6Y4H3_THEBD/15-252
E7PE59_PSESG/5-167
C1FP27_CLOBJ/4-222
H1LSF3_9FIRM/8-189
C0AKA6_BORBG/5-169
C3G8Q4_BACTU/5-210
D6KHQ4_9FIRM/5-241
F6DVA0_DESRL/3-248
Q53VX7_THET8/1-100
Q5NWB6_AROAE/4-218
F2K1T7_MARM1/5-221
COBQ_AZOSB/7-242
B0JQ72_MICAN/162-395
G8N3K7_GEOTH/5-212
E6Q1K3_9ZZZZ/6-193
G1YNJ4_ECOLX/5-219
D0IWX8_COMT2/32-247
H2FSR9_CORPS/38-258
Q93PC8_9BACT/3-219
F8YEM9_ECOLX/5-219
C7KJ66_ACEPA/7-174
B8J8A2_ANAD2/34-197
F4KK26_PORAD/5-221
Q81JH6_BACAN/5-221
F4A152_MAHA5/6-239
I0LY79_SALET/5-180
G4ITK0_9RHIZ/5-252
H1HDF9_FUSNU/4-188
G5XVG2_ECOLX/5-219
A4FLY2_SACEN/4-227
C9RFL2_METVM/1-236
Q26DM4_FLABB/5-221
G7Z2P2_AZOL4/6-181
C8K831_LISMN/5-241
F3NQV9_9ACTO/10-199
F0QTE6_VULM7/240-439
D6IDF1_ECOLX/5-180
D7EXM6_MYCTU/121-340
G6V1I2_STRPN/38-217
C6PVW6_9CLOT/4-228
Q0SI77_RHOSR/68-285
C4KCF1_THASP/15-196
B8I6C1_CLOCE/5-210
B2HZC4_ACIBC/5-220
INCC2_ECOLX/109-326
D4F4E8_EDWTA/5-219
B0RL00_YEREN/34-258
F0LHD4_THEBM/5-222
C0AMJ9_9SPIO/5-169
C4GG95_9NEIS/6-222
A9ZD16_YERPE/112-351
G5JET7_CROWT/4-205
G8NCV9_9DEIN/4-209
Q73JB7_TREDE/4-184
C4RPI9_9ACTO/5-245
C6UG42_ECOBR/5-219
G9SL45_CITFR/5-241
E8WF69_STRFA/134-301
G0DY17_PROAA/5-169
E4G5R1_PROAA/56-275
G9YH64_9FIRM/20-258
F7M8G3_9BACE/10-215
Q2FSV1_METHJ/4-256
F9IUV7_ACIBA/5-255
H5TDY4_9ALTE/5-221
A9AAG4_METM6/3-202
A1U8R3_MYCSK/77-295
D6DJD6_CLOSC/5-239
Q2W149_MAGSA/11-198
D1PNX4_9FIRM/1-206
D4ZG31_SHEVD/7-259
A5XN99_BURML/43-279
F4FS87_LACBN/5-221
C7QQD5_CYAP0/5-225
D4F522_EDWTA/5-240
G2NBG7_9ACTO/120-337
C6BRA4_RALP1/3-180
A6Q376_NITSB/5-217
H1KYU6_9EURY/9-230
G8VHC6_PROAA/7-198
G0L810_ZOBGA/5-221
D7A6G5_STAND/3-179
C3WB85_FUSMR/11-206
G7AGD5_VIBCL/5-221
G0ARW9_9GAMM/3-185
G0AX57_9GAMM/5-221
H8CSR5_CAMJU/26-234
A9KP93_CLOPH/6-195
D4E5K8_SEROD/5-219
B8EHL0_BORBG/9-221
D2MQX3_CAMJU/5-231
C7WGT6_ENTFL/23-245
E1YYM3_9BACE/8-213
B7K8I1_CYAP7/3-201
G4F136_9GAMM/4-205
E3I759_RHOVT/11-174
F3P4K0_9ACTO/32-197
Q4HF38_CAMCO/26-233
G0JL88_9GAMM/6-180
D3A5W3_NEISU/5-220
B8DYC2_BORAF/9-221
C0CH88_9FIRM/6-195
F7MPC8_CLOBO/3-250
Q0SL04_BORAP/9-225
G1UV55_9DELT/12-230
H1XTX5_9BACT/3-250
C4KI16_SULIK/6-240
H3PZD4_BRUAO/5-217
D9SPT5_CLOC7/5-228
COBQ_METVO/5-229
F7JRN6_9FIRM/5-228
E8G1V6_SALMO/5-219
B5HA81_STRPR/137-303
A3CY97_METMJ/4-256
Q8FLJ2_COREF/3-171
Q9XAW8_PSEAC/4-176
Q83W47_PSESB/4-224
C2ILV9_VIBCL/11-225
E8SNR9_NEIGO/5-220
A3STG2_9RHOB/11-201
C0R6B4_BORBG/9-222
G0J0B4_CYCMS/3-179
C9SZJ7_9RHIZ/120-352
D0SE95_ACIJO/5-220
G0VX56_PAEPO/24-262
F8ELC6_RUNSL/12-228
C2GYQ3_ENTFL/38-281
I0GLQ7_9BACT/4-219
B4V9J2_9ACTO/86-303
F5L7Z7_9BACI/24-233
A8YIX3_MICAE/172-400
Q1NLQ8_9DELT/4-222
A1B653_PARDP/110-384
B4VM20_9CYAN/5-254
Q8YJW8_NOSS1/3-217
D7GKR9_ECOLX/5-180
G5MJY4_SALET/8-119
E7PHZ0_PSESG/4-229
G9F5M7_CLOSG/3-250
E7VU74_SALMO/5-219
I1AXM6_9RHOB/102-376
E8UW98_THEBF/6-250
B5U8S7_ENTFC/11-246
D2ZDH3_9ENTR/5-219
A7VRY9_9CLOT/5-225
Q7ME14_VIBVY/3-181
Q9ZKK0_HELPJ/3-154
H4M7I5_ECOLX/1-184
G4DN98_9GAMM/16-232
Q88BQ1_PSESM/4-175
G2G0Z4_9FIRM/4-259
E2R799_CANFA/21-198
H8CT51_CAMJU/5-231
D4GZH0_HALVD/3-186
F3DLP3_9PSED/3-168
B1MX31_LEUCK/5-219
B0GAD9_9FIRM/6-229
D2JEV5_ENTFC/5-223
Q6TFE5_CAETA/1-188
D9R6H1_CLOSW/27-218
H3ZMC3_THELI/4-218
F8BQI3_OLICM/122-359
C1ASX7_RHOOB/83-300
F9S7G9_9VIBR/5-201
D6INX8_ECOLX/3-182
D3HYA9_9BACT/33-269
Q1MFG1_RHIL3/4-191
G4RPW6_THETK/33-251
D0KXA4_HALNC/5-213
C3MJL1_SULIL/6-165
C9U4C3_BRUAO/4-192
G7LLZ8_9ENTR/20-221
H4I9W7_ECOLX/5-219
F5TH48_9FIRM/5-208
COBQ_AGRRK/5-242
G8IRX9_STAAU/37-259
G5NMK2_SALET/111-323
G9XSV3_DESHA/29-245
B4AKC2_BACPU/3-162
D0WHG4_9ACTN/117-333
E4S2I3_BORBJ/5-169
B8GK06_METPE/4-220
A6WCL6_KINRD/7-222
E2CF38_9RHOB/9-196
G7FTW8_9GAMM/5-218
Q4JMM4_9BACT/5-212
A2T3W1_PARAH/4-175
D4FZK6_BACNA/5-212
A9T5R1_PHYPA/4-194
F5HZG9_ACIBA/3-140
Q1MYC9_9GAMM/4-250
B3JJK7_9BACE/5-191
F0JY61_ESCFE/106-337
H1WFB1_9CYAN/5-255
E6IL59_ENTFL/12-236
D4JZV6_9FIRM/1-200
H5GQJ8_ECOLX/5-219
E4IJN3_ENTFC/37-259
F2K3I7_MARM1/4-224
E1Y8D7_9DELT/6-194
H7ZTC4_CAMJU/5-231
G1RBW2_NOMLE/17-195
D1WAM8_9LACO/5-221
G2FKI4_9FIRM/4-226
Q5WAG7_BACSK/5-221
D2PEI4_SULID/6-165
B9Y107_HELPX/6-233
G7B3B5_VIBCL/5-221
B6I9N4_ECOSE/5-219
C9B2X3_ENTCA/5-237
D6FLB7_MYCTU/7-222
Q3JIE3_BURP1/6-185
H0PHF8_9SYNC/4-241
C2C7N6_VIBCL/113-356
C2T6J9_BACCE/5-210
D1AZ94_SULD5/4-259
F3QKP7_9BURK/5-218
A1WIB5_VEREI/149-326
E7ZLQ9_SALMO/8-198
C6LCL1_9FIRM/2-252
G9YLR8_9FIRM/25-248
Q2FR98_METHJ/4-199
Q1H9Z7_9ZZZZ/4-221
C9LKJ0_9BACT/11-216
B8CYP7_HALOH/25-234
D4MAX8_9BACT/4-239
Q6ARF6_DESPS/3-247
F5XZD8_RAMTT/4-171
E9S2F5_TREDN/35-245
A4LMV7_BURPE/5-221
B6JMX9_HELP2/6-233
D3MB12_PROAA/6-197
A8T9I4_9VIBR/109-347
A8L8V5_FRASN/86-303
A3K7I7_9RHOB/139-389
H6SJH8_RHOPH/74-284
D9R4B3_CLOSW/8-194
G4CXM9_9ACTO/140-281
C5UPH2_CLOBO/6-239
E2JL48_BORAF/4-216
Q0ADC7_NITEC/27-223
Q4JZN5_STRPN/38-218
D6Z488_DESAT/2-162
D3S5W4_METSF/3-254
COBQ_CLOK1/4-238
E2CSZ3_9RHOB/4-125
B0S9V8_LEPBA/4-217
A8TBT3_9VIBR/109-335
Q5NEM0_FRATT/10-223
A3SUJ3_9RHOB/13-232
G9XUK0_DESHA/32-240
G0Q4X6_STRGR/120-337
H3R5S5_BRUAO/8-227
C0X958_ENTFL/5-223
H0JUB8_9NOCA/6-223
G4U4S8_9XANT/4-175
D8K0L9_DEHLB/26-264
B5PJ14_SALET/6-241
H1ZBM2_9FLAO/5-221
A0L9I0_MAGSM/4-175
F1Z5R2_9SPHN/4-219
D8HAI2_BACAI/9-247
F8I458_SULAT/215-439
F8D6Q2_HALXS/5-265
F7V2F9_CLOSS/5-221
A9EU79_SORC5/9-101
CBIP_SALTY/5-244
D4BS29_BIFBR/48-264
F2U2Y5_SALS5/21-209
A3T2U3_9RHOB/90-165
A0JV69_ARTS2/4-230
G8NFJ3_BRUSS/4-192
Q9V147_PYRAB/20-224
G9M818_ENTFC/1-244
C8JUV5_LISMN/5-211
E7SJD5_SHIDY/5-219
Q0QM54_9SYNE/12-251
H8XVS3_FLAIG/5-221
A6VFR8_METM7/2-219
I1SB43_XANOR/54-262
G7EGK1_9GAMM/26-235
B4T8Y7_SALHS/8-198
B5CLY4_9FIRM/5-210
D3P8F4_AZOS1/5-180
Q05073_STRCL/6-226
D5ZK38_MYCTU/6-198
H7DWE4_9FIRM/6-193
A5Z3L9_9FIRM/19-51
G7Z4V0_AZOL4/6-242
G2JZW3_LISMN/5-221
COBQ_CITK8/5-241
F9RQL8_9VIBR/4-82
D3HV61_9BACT/5-221
A4RWK0_OSTLU/6-296
A5L8V1_9GAMM/5-221
D0DFK3_9LACO/5-221
E8G8B9_SALMO/8-198
D9URS5_9ACTO/153-298
D1XXS8_9BACT/11-220
C2CC06_VIBCL/4-223
E6RTA2_CAMJS/5-231
Q2TM60_DESGI/6-226
A5WN27_MYCTF/67-284
Q9HHZ7_HALSA/68-291
C9KSL8_9BACE/7-211
E1VJS7_9GAMM/4-224
G2MQJ3_9ARCH/13-228
F5I8S4_ACIBA/6-225
E8QQP2_HELPR/6-233
B9MNJ1_ANATD/3-207
C8WPW5_EGGLE/46-262
A6VI16_METM7/242-431
F6BFK5_THEXL/22-228
Q3A1P0_PELCD/5-220
B1FRP8_9BURK/4-225
C4KXJ3_BURPE/24-219
H0JCC0_9PSED/4-224
D5WXS3_BACT2/5-221
H1WUI8_LEUCI/5-219
D5VZA8_CLOB2/4-222
H0E510_9ACTN/5-197
B9LYJ3_BORBG/9-221
A1KTI8_NEIMF/4-179
G2HC71_9DELT/1-236
E8NQX3_SALET/8-198
C4YZS5_9RICK/20-239
E7PD16_PSESG/5-221
D6V1E9_9BRAD/22-244
E3HBE7_ILYPC/4-223
C4PPW8_CHLTJ/4-220
A7VDJ0_9CLOT/5-224
H4WKG2_ECOLX/112-351
C7CMX1_METED/133-370
COBQ_BRUA2/5-242
A8LPC5_DINSH/13-232
E0T9V6_EDWTF/8-198
E7Y1X4_SALMO/5-219
H1I4B7_9BACI/6-196
H7CR01_LISMN/5-227
G2ZNV8_9RALS/5-221
A6UW48_META3/261-447
Q1BRM1_BURCA/24-187
A4ETG8_9RHOB/13-232
E0GIJ1_ENTFL/38-281
A5ZWQ0_9FIRM/5-226
F8N7M3_9BACT/21-215
D6JY90_ACIG3/5-255
Q8GRG7_BORBG/9-225
G2II01_9SPHN/4-200
A4CGN7_ROBBH/2-229
D6JJI7_NEIGO/6-222
F4AT64_GLAS4/21-230
F0HQZ4_9ACTN/50-136
B9ECC6_MACCJ/5-230
D4RFL5_ENTFC/23-245
B6A343_RHILW/5-217
F7K3W2_9FIRM/5-220
B5CWZ3_9BACE/8-212
B3C7B6_9BACE/103-309
I0V2G6_9PSEU/41-261
D5D0Y7_ECOKI/5-219
G2IFH4_9CLOT/4-221
C1FC64_BORBG/9-218
D2U0V5_9ENTR/6-180
Q8GQ03_PSEAI/4-222
E7GBM8_9FIRM/5-222
F0MCE7_ARTPP/3-191
H1JUS1_9MYCO/6-237
H7R5E7_CAMCO/26-233
G0QBJ3_9EURY/7-96
G5U5T0_ECOLX/3-182
E4VU33_BACFG/8-213
Q0ADD8_NITEC/5-221
C5B5K4_METEA/4-172
B9X8S2_9SPIO/4-216
C9VL33_9RHIZ/4-192
A6X7F2_OCHA4/121-353
B3CCI1_9BACE/8-212
F3X2W3_9SPHN/1-235
F3Q1B3_9ENTR/111-327
B9L2N3_THERP/5-221
Q28N73_JANSC/8-198
A9F173_9RHOB/1-218
Q24T81_DESHY/32-240
B5WN40_9BURK/6-185
D4WYE5_BACOV/1-104
F9ZPA7_ACICS/4-215
Q7P0A4_CHRVO/6-222
D4KXI0_9FIRM/5-210
Q0AMM9_MARMM/8-180
Q9RMZ3_BACAN/9-247
H1G2Z4_9GAMM/9-191
G2EB07_9FLAO/5-221
F4B431_ACIHW/3-136
F8A9R1_THEID/7-195
D7BL32_ARCHD/3-229
E0T8N8_EDWTF/5-239
Q2JV05_SYNJA/5-210
G9SNR1_ENTFC/6-240
C8NNL2_COREF/26-243
C5VPU8_CLOBO/4-221
B1ZXH4_OPITP/4-236
G2M7X9_HELPX/30-238
G5XCE5_ECOLX/3-179
B0SV54_CAUSK/3-179
H9UTG5_ECOLX/5-219
C0E199_9CORY/8-174
C0ED81_9CLOT/5-219
G2IDS4_9CLOT/4-221
A3T2E5_9RHOB/120-305
F2H711_BACTU/5-221
A2WA71_9BURK/7-187
H9ZU98_THETH/9-214
F3U8A3_ECOLX/4-173
C8WNE6_EGGLE/4-58
C6HTU7_9BACT/3-211
D8EKU0_ECOLX/5-219
A2WBY0_9BURK/5-219
E6QIY8_9ZZZZ/398-599
H5X3P8_9PSEU/4-228
COBQ_DESHY/10-246
COBQ_CLOBL/4-239
G4IJ68_9EURY/8-177
B0YN36_9NEIS/4-168
D4H810_DENA2/4-259
COBQ_MYCS2/6-241
D2YBV0_VIBMI/157-335
B2HUR8_ACIBC/5-219
F5SWX2_9GAMM/9-191
H3MFB9_KLEOX/111-327
C1F9L6_ACIC5/5-221
E4M327_9FIRM/280-482
C3LSJ8_VIBCM/5-221
G4I672_MYCRH/18-246
E8K4C4_STRPA/5-241
C9L8T1_RUMHA/5-239
E2YQL0_ENTFL/5-223
C3N9B9_SULIY/5-198
I0ECE3_HELPX/5-217
H1IAD3_9FIRM/28-235
E9T8U0_ECOLX/4-173
F5HYS7_ACIBA/5-255
D0R7B6_SALTD/111-328
D6V4Z3_9BRAD/3-183
D5XDP1_THEPJ/2-223
F8AI94_PYRYC/20-224
D3VQE1_MYCA6/4-35
H0IIA4_MYCAB/151-374
F4F7J2_VERMA/2-225
B6JL26_HELP2/3-187
D9SCL1_GALCS/4-169
H8KBG3_RICMS/4-220
E4QQL0_BORBG/9-222
Q83N45_TROWT/9-222
B0NIG0_EUBSP/7-230
F7ZZE3_CELGA/328-553
F0HAL2_9BACT/6-196
D7IQA8_9BACE/29-215
COBQ_DESAP/6-243
B4WW60_9SYNE/3-53
F1TIG7_9CLOT/29-252
G0K1N7_STEMA/5-218
A0KAJ7_BURCH/4-225
B5YPD6_ECO5E/106-337
D0PL24_BRUSS/5-241
C6A233_THESM/3-218
Q1LNY6_RALME/3-182
Q3MNQ3_9MICO/13-238
F6IDQ3_9SPHN/116-354
D6EMB1_STRLI/83-300
D2YV90_VIBMI/4-167
D4RDZ0_ENTFC/5-265
D7I2M7_PSESS/4-238
D4ZZR8_SPIPL/129-276
D9QVW9_ACEAZ/5-194
G0UEN4_9LACT/4-227
Q9RIP1_STRPN/38-218
F6DNT5_DESRL/24-233
H0JSW8_9NOCA/76-293
B5RNU9_BORDL/9-226
F0BIE2_9XANT/29-237
H1CL68_9FIRM/4-221
C9QLT5_VIBOR/5-219
F3IT31_PSEAP/5-218
E1SY75_THESX/6-250
C9B959_ENTFC/6-240
A6TQI4_ALKMQ/5-210
B2TRT1_CLOBB/4-226
O50913_BORBU/9-221
C2RTP0_BACCE/5-210
A6C8Y7_9PLAN/1-225
Q2K2C5_RHIEC/122-358
D3UGR9_HELM1/5-231
B5NWT6_SALET/5-219
E4QR98_BORBG/9-222
F3YTV1_DESAF/9-219
A3X2R7_9BRAD/3-165
A9EK41_9RHOB/19-256
G9Y0D1_SPIME/4-230
D3AS35_9CLOT/1-234
E6VC53_RHOPX/29-279
C0WAP9_9FIRM/5-221
A8RWB9_9CLOT/5-219
Q1RN81_AZOBR/22-232
D3FZY8_BACPE/4-242
G9F682_CLOSG/5-210
F3LXY8_ECOLX/5-219
C1CV69_DEIDV/55-178
F0RZV9_SPHGB/6-220
H1Y203_9SPHI/546-714
Q9RYD7_DEIRA/51-261
C9Z2I0_STRSW/2-246
Q0VRL3_ALCBS/4-215
COBQ_MYCSK/6-241
A7Z788_BACA2/7-213
H7J7E2_STRPN/38-217
COBQ_META3/5-239
D7AAN3_STAND/5-217
Q8FWX1_BRUSU/5-217
I0EPM6_9HELI/3-195
H6M921_ECOLX/5-219
B8KP62_9GAMM/10-219
H3QV09_BRUAO/8-227
D4XNF1_ACIHA/8-222
E2WDF9_MYCTU/4-243
C9UHM7_BRUAO/120-352
B9CIT3_9BURK/5-221
C7XK58_9LACO/5-221
G2MA80_HELPX/3-187
I0FF18_9SPIO/9-222
E5KJT8_9EURY/4-222
E4B134_PROAA/56-275
Q8GHY5_PSERE/90-336
D0W2B2_NEICI/10-226
E2S0T8_9CORY/41-258
E4G758_PROAA/1-173
F7XQV1_TREPU/4-210
H8J090_MYCIT/36-253
D8WWP4_9FIRM/44-203
C6DXF6_MYCTK/7-222
E9ZXX7_NEIME/5-220
C7LET4_BRUMC/8-227
G9RV30_9FIRM/4-225
A4J747_DESRM/13-222
F2Z808_SALTM/5-229
F3FTN5_PSESX/4-214
F3XPP3_9FLAO/8-212
H7SQ47_CAMCO/26-233
F3E7N7_PSESL/7-226
Q93T58_CORJE/3-170
Q4K8G1_PSEF5/5-218
D1FE05_9RHIZ/120-352
E1ETU8_ENTFL/23-245
B1Y8U5_THENV/7-185
C0CS62_9FIRM/5-221
H7U5M5_CAMCO/26-233
C1FB54_BORBG/4-216
A6LIZ1_THEM4/4-258
G9XKH5_DESHA/21-210
E0UQG1_SULAO/28-236
Q9ZE88_RICPR/4-220
G5SMY5_9BACT/8-212
D5H759_SALRM/4-218
C6U564_BURPE/6-185
COBQ_BRASO/6-238
A3K443_9RHOB/4-194
G5SAW1_SALET/5-219
B1I4Z7_DESAP/9-256
Q2C861_9GAMM/4-229
A9GHZ8_9RHOB/110-384
H7PQ36_STRPN/9-62
F6CGL9_9GAMM/109-348
D7CM19_SYNLT/33-235
A5G9D1_GEOUR/5-221
Q1QSC1_CHRSD/5-221
G7D0U4_AERSA/5-233
C5UYA6_CLOBO/5-118
D0U648_9ACTN/40-259
C7L1T8_ACEPA/5-217
Q9REN9_ZYMMB/4-179
H7RZG2_CAMCO/3-193
MIND_GUITH/5-210
D9S0S5_THEOJ/5-193
D3MU61_9FIRM/5-253
C7QX77_CYAP0/4-245
C6JBG1_9FIRM/5-239
A1V9E5_DESVV/5-221
E8LBL9_9FIRM/9-197
E2L248_BORBG/34-242
B9X973_9SPIO/9-218
D7DTN0_METV3/5-237
C7Y332_9LACO/4-227
E4D481_PROAA/1-173
Q2RLM5_MOOTA/275-484
Q3IV52_RHOS4/109-382
F3GWZ8_PSESX/4-229
G8S1S9_ACTS5/23-262
E2XK69_PSEFL/4-229
E3BH79_9VIBR/5-221
E2USU8_MYCTU/20-239
E7WMH6_SALMO/5-244
E1HFV5_MYCTU/20-239
E2VD34_MYCTU/7-222
A8SBX9_9FIRM/20-235
B3GX94_ACTP7/146-326
Q3M3F8_ANAVT/19-179
F9YYC8_PROAA/4-241
H5SHM3_9CHLR/6-211
G4PTM9_ECOLX/5-219
C7JJ85_ACEP3/4-171
C9PFV8_VIBFU/8-242
B3ER91_AMOA5/5-221
A0LCQ3_MAGSM/3-184
C4K637_HAMD5/4-174
F9RRE7_9VIBR/5-221
H0C1F4_9BURK/1-235
C2IR16_VIBCL/25-234
E3HYM2_ACHXA/24-206
D3AES1_9CLOT/5-221
C3R3B2_9BACE/7-219
G5SRF1_9BACT/8-212
H7RKB4_CAMCO/5-117
C4Z5D2_EUBE2/11-227
G4Q2E4_ECOLX/3-182
B9BQZ4_9BURK/12-246
B2G3K1_9BACL/15-241
E7UZD3_SALTM/5-219
E5W2K6_9BACI/30-239
C4LJ91_CORK4/12-222
C6KTN8_9BACT/4-172
C6SDG5_NEIME/5-220
O51962_HALSA/48-137
E8CSQ9_SALMO/8-198
H5UQ84_9MICO/4-209
E6MIL6_9FIRM/21-237
F4CN58_PSEUX/3-226
B5H312_STRCL/3-258
G9XZA0_SPIME/5-222
D1C5N9_SPHTD/14-219
E7BLD3_PARAH/4-177
G7F4I6_9GAMM/4-240
F0QTJ6_VULM7/4-215
H5H5S6_ECOLX/5-219
A9AAW5_METM6/2-219
H8FJG9_XANCI/5-220
D8DT59_PREBR/5-221
D8K4H6_NITWC/24-233
B9R682_9RHOB/4-181
Q4UNQ7_XANC8/4-205
F3PZ75_9ENTR/112-343
E6WUY7_PSEUU/5-218
E2CSA2_9RHOB/117-349
H2HUF7_CORDP/7-202
O05853_MYCTU/7-222
D5ZL88_MYCTU/7-222
F5M0D1_RHOSH/13-232
A1TQL0_ACIAC/4-244
G0HJY8_THES4/3-261
G1EBQ9_9CAUD/4-166
B0V6Q1_ACIBY/5-255
C6JLW2_FUSVA/4-186
G5I1X8_9CLOT/29-239
E6GTW7_ENTFL/18-241
E4WK44_RHOE1/5-220
H1DGK2_9PORP/5-222
D2Z7I6_9BACT/4-261
G8QFD6_AZOSU/9-195
C6JDS5_9FIRM/5-273
Q2CBR3_9RHOB/136-395
Q87RC4_VIBPA/5-219
G9YEF0_9FIRM/5-115
C7DEW2_9RHOB/13-232
C7HG32_CLOTM/37-246
C4KJP4_SULIK/3-185
G2D9V8_9GAMM/28-224
H1CTB9_CLOPF/5-210
H2GR07_CORDP/38-258
B1M5A8_METRJ/4-168
E1HSD9_ECOLX/112-343
H3R056_BRUAO/4-192
A8TBB0_9VIBR/5-219
C0QLG4_DESAH/5-221
F1U1A0_PROAA/138-296
C0ZX18_RHOE4/11-226
B7LX13_ECO55/3-182
H5MTN9_ECOLX/7-176
COBQ_PROM5/14-253
D8UNY4_9MICC/5-241
E3GY77_METFV/2-226
Q8ZP10_SALTY/5-219
G5FUV1_9PSED/9-182
E4QR20_BORBG/9-223
D8NKS2_RALSL/5-221
B2H974_BURPE/5-221
H3R2M4_BRUAO/120-352
G0LFN2_HALWC/3-211
C8JVU2_LISMN/4-195
A6Q2K3_NITSB/7-189
A4Y8J8_SHEPC/23-232
E1VPM7_9GAMM/4-231
C6AG52_BIFAS/57-278
O51969_HALSA/5-219
D0X1D3_VIBAL/10-248
A6N5L6_PSEAI/6-228
Q83MS3_TROWT/4-222
E5VP36_9FIRM/5-111
G6N284_STRPN/38-218
E5YZT7_9BACL/32-241
H5SS87_9BACT/4-226
COBQ_RHOCB/4-241
B1T620_9BURK/6-171
F2GM55_MYCTU/4-243
Q33E83_ENTFC/11-246
G0DU18_PROAA/6-197
E4ZA12_NEIL0/5-220
D1YVX7_METPS/5-255
Q63PT0_BURPS/24-219
E0QJT3_9FIRM/5-221
Q46161_CLOPF/37-259
F3ZW39_MAHA5/5-193
D4LLH7_9FIRM/19-239
H2C447_9CREN/17-247
D0JYC8_YERP1/4-173
B9Y0X1_HELPX/3-194
F3KTG6_9BURK/4-172
C4XUN1_DESMR/5-225
G2A8V4_ECOLX/4-173
F0RMN8_DEIPM/4-214
C8K6J9_LISMN/77-118
COBQ_POLNA/6-239
I1B5V8_ECOLX/106-337
B5GX90_STRCL/83-300
C7RPP3_ACCPU/4-176
G8QDM1_BORGR/34-241
F7KQG1_9FIRM/5-210
F3NGR4_9ACTO/17-254
Q08L13_BORPT/4-216
D0T035_ACILW/3-176
A6GMG5_9BURK/4-231
D1PK91_9FIRM/6-229
F5LAZ5_9BACI/16-261
C6BQP3_RALP1/6-186
H6SNZ6_RHOPH/7-247
F4CXW8_PSEUX/18-238
C7ME54_BRAFD/138-360
E0UKU9_CYAP2/514-750
H4XE68_ECOLX/18-266
I0HK66_RUBGE/6-221
H5XZH9_9FIRM/25-230
G7GQB3_9ACTO/55-276
Q6UP34_CUPPJ/5-139
E5ZQQ0_ECOLX/5-219
F3KCH8_9GAMM/4-220
Q2RIL8_MOOTA/4-253
A1INT8_NEIMA/6-222
H8N640_RICPO/4-220
D5P368_9MYCO/37-254
G4L1S7_OSCVS/29-242
D7HA15_VIBCL/11-225
Q8U0H8_PYRFU/11-210
C6PVX3_9CLOT/4-229
F6A8D6_PSEF1/4-224
D2S396_HALTV/5-266
E8U3I7_DEIML/341-538
C7L1A3_ACEPA/4-171
B6WQQ7_9DELT/3-254
E0H6T1_ENTFL/37-259
E5VTM5_9FIRM/5-239
D4JU25_9FIRM/15-217
C0RC28_9SPIO/9-221
A4Y5P4_SHEPC/3-187
C2LVK1_STAHO/4-227
C0GF49_9FIRM/20-252
G6IJ38_9DELT/11-200
E9VF77_ECOLX/5-219
C5ZG02_BURPE/5-221
C8JZK5_LISMN/5-221
H3ZQN1_THELI/3-255
E0QE12_CAMCO/26-233
D7AS41_THEM3/5-193
Q5QZQ4_IDILO/4-224
A4AHP5_9ACTN/44-260
F0BGA1_9XANT/5-218
E4S346_BORBJ/9-223
Q47RX5_THEFY/2-225
Q32H46_SHIDS/5-219
F6BBR0_METIK/3-202
Q3IME7_NATPD/5-203
Q2BZ97_9GAMM/5-219
G9UDI5_SALMO/5-230
A6L5R3_BACV8/8-219
B0UI57_METS4/15-204
G8PJA4_PSEUV/1-225
Q9F772_PSEAI/12-185
G9RML4_9ENTR/112-346
D3E6D4_GEOS4/1-238
D4GFN4_PANAM/112-301
B3C4N4_ECO57/109-340
D6PCW3_9BACT/4-220
F9C0K3_VIBCL/25-234
E0I993_9BACL/5-221
G0HT98_HALHT/6-179
A4YJT2_BRASO/23-245
B4TKE6_SALHS/5-219
A1WA08_ACISJ/5-205
A6G022_9DELT/2-231
I0RXS7_MYCXE/127-339
A9KXM2_SHEB9/3-192
H6N4N1_GORPV/68-285
F4C536_SPHS2/5-221
E7PEF8_PSESG/4-175
G2LG55_CHLTF/5-226
B7B9G8_9PORP/8-246
I0E5J5_HELPX/5-233
B3ZFR5_BACCE/5-221
F6D776_METSW/3-194
A3CSW5_METMJ/7-183
G4IDY4_9EURY/6-202
E6V382_VARPE/4-171
E1ZAJ3_CHLVA/24-170
Q5GR92_ALCXX/110-322
G2F8H0_ECOLX/117-365
F0ECJ4_9PSED/10-190
C8WDE8_ZYMMN/4-221
F4HND3_PYRSN/5-205
COBB_METJA/6-195
D2B9T4_STRRD/61-278
H1WYW9_LEUCI/4-171
G7AQU3_VIBCL/4-223
B9JPN6_AGRRK/118-351
C3NNW3_VIBCJ/4-223
Q47754_ENTFL/12-236
Q3ZL69_ESCBL/9-198
Q0A696_ALHEH/4-230
E8QIL4_HELP4/6-233
Q3SFD0_THIDA/4-170
H6PVW6_RICP3/4-220
C8WNE6_EGGLE/48-143
G5HJ44_9CLOT/5-221
E9VGW5_ECOLX/3-181
A3ERF0_9BACT/94-303
COBQ_STRSV/5-241
B6BN08_9PROT/27-235
G2G008_9FIRM/22-221
Q3IM02_NATPD/4-231
C1BBS9_RHOOB/20-251
H1L8W2_GEOME/4-190
F2GU47_BRUM5/8-227
H2HDF4_CORDP/38-258
E6HAH8_ENTFL/5-221
D2PQN4_KRIFD/3-171
Q72F13_DESVH/6-194
E8VUG6_VIBVM/8-242
I0XWH1_9LEPT/5-219
H7GI66_9DEIN/1-98
B4SHZ0_STRM5/29-238
H9UIT3_9SPIO/4-214
D8C9D6_ECOLX/5-219
Q1VGC3_VIBAL/111-354
D6D134_9BACE/5-221
F5XA79_PORGT/10-248
F7XMA0_METZD/4-224
C0RAI7_BORBG/9-220
C0CHV7_9FIRM/46-251
E1IXN9_ECOLX/5-181
A6AZU8_VIBPA/19-257
F2IQR7_VIBCL/4-223
Q0ICQ2_SYNS3/8-213
E1YLJ7_9DELT/5-219
A5UNJ2_METS3/18-255
F3YX32_DESAF/5-221
D0ZH27_EDWTE/5-219
G2AEG9_ECOLX/5-219
D6JS40_ACIG3/5-219
D4E998_SEROD/3-182
D1DE17_NEIGO/6-222
COBQ_BEII9/5-235
B1KC37_BURCC/5-186
D9TQQ4_THETC/164-267
C9RD46_AMMDK/146-343
H7GEW4_9DEIN/55-274
H1KMU7_METEX/5-217
F4E5R2_BACAM/31-240
C7WTM0_ENTFL/5-221
E5V3P8_9BACL/4-220
C0RNE1_BORBG/9-222
E4QH45_BORBN/9-223
G7QPJ5_LEPII/62-273
F6CI79_DESK7/2-222
H7SJI2_CAMCO/26-233
F0PXD1_BACT0/5-221
MIND_NEIMB/5-220
H6NIZ6_9BACL/5-221
G3YNN8_9RALS/5-219
D4FTJ4_STROR/4-261
D7DE54_CHLTD/7-223
G2D9Y4_9GAMM/15-188
D6SP83_9DELT/5-221
H3PVS8_BRUAO/120-352
C3MUC0_SULIM/4-220
H8B7D6_CAMJU/5-231
D7GHC1_PROFC/309-528
D0ITJ0_HELP1/6-234
E1D604_VIBPA/4-223
C3CPM4_BACTU/5-210
E8AWA9_SALMO/5-219
F4GGY4_ALIDK/4-224
A1W865_ACISJ/35-249
H6CGD0_9BACL/15-252
A7IMJ3_XANP2/3-179
A3N6W8_BURP6/59-295
Q6LFR0_PHOPR/101-344
Q2BPI3_9GAMM/12-194
Q04X32_LEPBL/62-275
B8LAR6_9GAMM/4-221
G0STL6_VIBMI/5-221
H5ULE4_9ACTO/5-220
C0T1H1_BORBG/5-170
B3ISG0_ECOLX/5-219
F1TC58_9CLOT/5-210
D5CKB9_ENTCC/109-340
D9Y1T4_9ACTO/3-154
F8CW40_BACTR/25-234
D7UIU5_LISMN/5-211
A9AU52_BURM1/7-239
G7UZC0_LACRH/5-212
D9PHI9_9ZZZZ/3-253
E6PGJ6_9ZZZZ/30-246
G7UWF3_PSEUP/15-223
A2S2W5_BURM9/7-188
A6AYN2_VIBPA/25-227
A7A889_BIFAD/12-176
Q2RI09_MOOTA/3-192
F7XXJ1_MOREP/5-219
A1UPK5_MYCSK/4-198
Q6ALS5_DESPS/5-259
A7NGA0_ROSCS/12-227
G5WRU1_ECOLX/5-219
H5QCY1_ECOLX/5-219
B8J1V3_DESDA/11-239
G6XDI8_MYCAB/56-274
F8M3P2_MYCA0/322-535
F8G9M9_FRAST/9-204
G7ZBH9_AZOL4/4-175
D7IUV6_9BACE/103-309
F9TCN3_9VIBR/5-219
G4GKB8_9EURY/19-261
E7Y2K2_SALMO/5-244
E1SWU2_THESX/5-193
G8UHC8_BACCE/5-232
A9BR45_DELAS/3-182
C4ZPE1_THASP/4-230
F1ZW70_THEET/3-225
E4FLJ9_PROAA/1-173
G1V1W1_9DELT/13-200
F0NC13_SULIR/3-225
D4Z2L1_SPHJU/3-179
Q3MN52_LACPA/4-234
F2UC07_SALS5/76-176
Q602J6_METCA/5-218
G5PPP2_SALET/8-198
D7WMU1_9BACI/23-232
B2SHM3_XANOP/4-169
A3GT95_VIBCL/5-221
B4UBE1_ANASK/34-197
G4NSQ1_BACPN/32-241
A1BG46_CHLPD/4-213
B5RNL6_BORDL/9-222
E4VRD5_BACFG/8-246
H2HQR5_CORDP/4-77
D4QWI1_ENTFC/6-240
G9ADC4_RHIFH/113-347
H3ND30_9LACT/5-221
F6EE30_SINMK/123-359
B6YXD0_THEON/5-222
Q4BW58_CROWT/3-180
Q7NJ39_GLOVI/6-211
Q5W390_9BACT/4-180
B5CN39_9FIRM/7-201
C6BW92_DESAD/7-196
C9VQE8_BRUAO/5-217
E2SU10_9RALS/6-185
I0AJZ0_9BACT/5-219
B6FND8_9CLOT/5-210
Q9AD12_STRCO/117-154
F1WJX9_MORCA/4-223
Q3IVL0_RHOS4/137-388
C5VNN7_CLOBO/4-180
H8L3F6_FRAAD/27-231
D2MJT7_9BACT/5-241
D0JMK1_YERPD/122-361
F4N875_YEREN/10-244
A1U230_MARAV/4-227
Q2A312_FRATH/26-200
Q1V8J2_VIBAL/10-248
A5FFJ1_FLAJ1/10-222
F4BZE6_METCG/5-241
F8GCR1_NITSI/28-237
Q64MF5_BACFR/3-179
A4KKB6_MYCTU/6-198
A4F0X1_9RHOB/94-367
G1WM06_9FIRM/5-210
A4J373_DESRM/9-261
D3DI74_HYDTT/5-212
G5EVR4_9ACTO/6-67
E4EEY9_PROAA/13-175
H1DYF2_ECOLX/5-219
E6GI58_ENTFL/24-263
H1GH60_9FLAO/5-221
C6BY41_DESAD/4-254
I0QLD4_9ENTR/3-182
I1CYU1_9PSEU/8-197
C6B1Q4_RHILS/9-245
G9XDF8_9FIRM/5-210
E4PIJ2_MARAH/1-225
Q9X279_THEMA/2-149
E4CND9_PROAA/10-247
Q83X08_STRRO/178-384
G5FND5_9PSED/5-218
B0A5M3_YERPE/122-361
G0WPD2_PSEPU/13-126
I0PRW8_MYCAB/6-209
A0MPA8_9MOLU/4-222
Q3IBL5_9BACT/4-133
C9LK17_9BACT/12-217
E5UR31_9BACE/5-191
E2TUC9_MYCTU/4-243
H0HH81_RHIRD/145-381
B9X503_BORBG/4-210
H8I678_METCZ/5-271
C0RA38_BORBG/9-222
H0PDY4_9SYNC/5-262
C4SRR6_YERFR/22-212
A1WU98_HALHL/4-222
H6LI80_ACEWD/1-190
E6S5F4_HELPF/30-238
B7LSK6_ESCF3/5-219
F9EKW0_FUSNU/6-240
G8W6K8_BORGR/1-93
F7UWA7_EEGSY/1-186
D7EBM7_METEZ/5-224
D5EJB4_CORAD/5-215
F2LH58_BURGS/5-221
B5Z833_HELPG/3-187
D0WAP4_NEILA/5-273
E3ISG1_DESVR/6-226
F0SMX9_PLABD/4-234
Q6LLF9_PHOPR/5-221
Q0ZKE0_9CORY/3-171
B6BMU1_9PROT/5-230
Q9X4U7_STRSU/38-221
E6KT21_9ACTO/36-256
C2KGT2_9LACO/8-224
F5S3R7_9ENTR/5-89
Q1I7H6_PSEE4/1-248
A7VRP6_9CLOT/5-209
Q8GL11_BORBG/9-225
C6ILP2_9BACE/66-282
G7ADD3_VIBCL/5-240
COBQ_CLOBH/4-239
D6AP07_STRFL/87-304
B6YTJ6_THEON/3-218
A0PQB5_MYCUA/7-199
F8APK5_BIFLN/28-244
G7DNY9_BRAJP/4-160
G6BL11_CLODI/17-207
G4BZQ9_SALIN/5-244
H8WUP6_SALTS/111-328
A6V842_PSEA7/13-222
D1JS00_9BACE/29-245
H1PTW9_9FUSO/5-121
G7UWE9_PSEUP/4-220
B3DRQ6_BIFLD/3-172
E6QEL0_9ZZZZ/11-225
C0EN57_NEIFL/5-220
H8WC86_MARHY/4-239
C2QHP7_BACCE/5-210
C1F829_ACIC5/254-453
H2HYU0_CORDP/39-256
C1ER73_BACC3/5-221
A4C598_9GAMM/3-185
I0ZD79_HELPX/1-206
F6ESF0_AMYSD/9-229
F3UCF3_STRSA/30-221
A1JQ59_YERE8/4-232
F0KCZ5_CLOAE/4-221
H6SQR9_RHOPH/10-203
H0A7M3_9PROT/91-269
Q58KG6_9BACT/4-176
G2LKK2_CHLTF/1-170
F8H7T4_PSEUT/4-228
COBB_AGRT5/6-196
G2HNP5_9PROT/10-117
H2JEJ3_9CLOT/5-221
B3X791_SHIDY/111-323
A3XWM5_9VIBR/25-221
A9EAW5_9FLAO/5-221
F3BSV4_PROAA/53-270
Q73MV9_TREDE/12-180
H1UST6_ACEPA/4-171
H2I5X0_CORDP/7-202
G2E794_9GAMM/5-223
F0H4P9_9BACT/63-267
B3QNV2_CHLP8/6-231
D2Z8I6_9BACT/6-242
D3V938_XENNA/5-241
A7LWS2_BACOV/8-199
B1SE24_9STRE/4-225
E4RLA6_HALSL/5-221
Q1IH50_MYCAA/4-228
D8AFS1_ECOLX/7-212
F2MYI3_PSEU6/4-238
E6PV61_9ZZZZ/5-221
C7X9K6_9PORP/5-219
C7RJH7_ACCPU/4-229
Q0BCS6_BURCM/4-172
Q3R4R4_XYLFA/6-150
F9EA54_STRSA/5-241
H2GUK2_CORDP/7-202
E3IK92_DESVR/5-265
H7SPX3_CAMCO/5-117
B0QV37_HAEPR/9-119
F3JKS2_PSESX/10-192
D2NU80_ROTMD/65-297
A3T2P9_9RHOB/115-347
H6Q9Y7_PYROT/5-185
B5S0H9_RALSL/3-182
H3PLX3_BRUAO/5-217
D7A1E3_STAND/3-178
H7FZ55_9LACO/5-221
B0MDC8_9FIRM/6-195
E6FKI1_ENTFL/12-236
D3FT18_BACPE/23-232
H4JWM3_ECOLX/3-182
I0PR19_MYCAB/1-191
C4LIF7_CORK4/48-265
D3UMA5_LISSS/5-241
A1SKP7_NOCSJ/4-243
Q9JRK3_9LACT/4-223
Q8KKC6_HELPX/3-187
A3EVG4_9BACT/10-247
B9Y187_HELPX/3-187
A3M4Y4_ACIBT/5-220
B3Q4F0_RHIE6/123-357
B3QJZ6_RHOPT/4-174
Q7P395_FUSNV/4-200
E6UG03_RUMA7/7-228
C9NYX3_9VIBR/5-219
E8V0S5_TERSS/589-789
B4SAY9_PELPB/4-213
A6BFI1_9FIRM/5-239
D3AY73_POLPA/59-159
O84996_STRPN/38-218
A5VA85_SPHWW/4-220
B1X2L7_CYAA5/5-220
G9QQ60_9BACI/5-212
Q8TZX6_PYRFU/3-216
E6DTW6_PROAA/1-173
Q4HTK2_CAMUP/26-237
E4SNA0_LACAR/5-221
F2P6S3_PHOMO/5-219
G8Q5K3_PSEFL/4-238
G7BKY5_VIBCL/21-230
H4K1K9_ECOLX/5-219
A1TU19_ACIAC/67-173
G6F8Y7_LACDE/5-221
B8ISQ2_METNO/125-358
E1DD55_VIBPA/5-218
Q48BB7_PSE14/4-175
Q0FSL4_9RHOB/4-194
F3IWC9_PSEAP/5-221
Q3AYW3_SYNS9/3-191
G4DY32_9GAMM/26-274
H4PZ01_ECOLX/5-219
F2NWM2_TRES6/4-213
H0B666_9ACTO/67-284
F7SCF4_LACJH/5-233
E6QUQ4_9ZZZZ/5-221
E7BAW8_YERE1/109-340
B9MIY3_ACIET/3-182
G7UP91_PSEUP/4-224
C7RW91_ACCPU/4-172
A7B6W3_RUMGN/7-241
B2HKR3_MYCMM/7-199
D6I6Y5_ECOLX/5-219
Q55876_SYNY3/173-418
C3XJ63_9HELI/3-185
E8QNG5_HELPR/5-217
H0SLI5_9BRAD/1-211
B5KAB1_9RHOB/12-231
G4A675_AGGAC/4-177
B4SRT3_STRM5/4-175
A8U996_9LACT/6-228
A3NLK0_BURP6/4-242
H0BX59_9BURK/5-221
O52364_LACRE/4-251
G6HPU9_9ACTO/8-245
G1V4P0_9DELT/30-262
C8WZ29_DESRD/9-225
B7CVI5_BURPE/5-221
F3G2L7_PSESJ/1-191
F5TJ58_9FIRM/5-242
F6AB81_PSEF1/5-221
H3VMQ9_STAHO/4-227
E6UV51_VARPE/22-204
D5CSH1_SIDLE/6-191
H1JBM7_9FIRM/7-230
C0Y0Q7_BURPE/7-188
A0LNS9_SYNFM/4-257
Q73FV6_WOLPM/5-233
A6FFL1_9GAMM/1-162
G9X001_9FIRM/5-239
COBQ_METTH/6-244
F8ABR7_THEID/40-275
F5IX09_9PORP/8-213
E5YTV3_9BACL/5-210
A8G2Y2_PROM2/8-213
E7QW74_9EURY/7-221
C1B1G3_RHOOB/25-240
Q8RGV1_FUSNN/6-211
G1WQU3_9FIRM/5-239
E3YY91_LISIO/5-240
F0KCL1_CLOAE/5-210
F4U1B1_ECOLX/4-173
D4LXL4_9FIRM/5-226
F2LXJ3_HIPMA/6-211
D5TDX8_LEGP2/5-218
Q98P11_RHILO/120-354
D6L6G0_PARDN/3-166
H0TFR4_9BRAD/6-241
Q9F5C0_AGRRH/143-379
C7QUS6_CYAP0/3-211
H6CRT9_9BACL/5-221
G8FAF9_CAMJU/5-231
D4LSG7_9FIRM/5-239
A9IDV4_BORPD/4-227
B9LKN4_CHLSY/6-196
Q2N2M1_AERHY/24-233
F8UVH0_RHILT/1-195
H8LTT9_CORPS/1-198
E9TBD1_ECOLX/12-179
E4QHG1_BORBN/9-219
A4WT12_RHOS5/3-203
E5WY62_9BACE/103-309
E4VCA9_BIFBI/61-282
Q2S4I0_SALRD/4-218
D8ACK9_ECOLX/3-179
E6PLT3_9ZZZZ/6-179
I0GWN8_SELRU/5-221
C0WUX1_LACBU/5-80
C6BY40_DESAD/3-252
Q46277_CHLPN/4-218
Q9X700_BACTU/7-231
B2DQW5_STRPN/38-217
G7THW3_9XANT/92-355
G0H0C6_METMI/2-228
A1KAH2_AZOSB/4-230
H1DUT5_ECOLX/111-322
F3Z586_9ACTO/137-354
D8D2M7_COMTE/19-199
C9VWM1_BRUAO/8-227
B8EA13_SHEB2/4-226
Q5P2Q6_AROAE/22-204
Q2J4D9_FRASC/4-254
G2KQF4_MICAA/27-234
A1S536_SHEAM/3-185
E8R6X5_ISOPI/56-288
H5GLS0_ECOLX/4-173
F0C1C5_9XANT/5-220
F0TKB9_RIEAR/5-219
C3P3F1_BACAA/5-221
C0RD82_BORBG/9-225
H8EMK4_CLOTM/5-210
E5UMN5_NEIMU/6-222
A6DLK5_9BACT/4-239
B8DXS6_BORAF/9-221
C7C5E6_9ENTR/5-240
COBQ_PHOLL/5-239
E4TR70_MARTH/5-221
I1DIQ6_9VIBR/151-345
A4FZ53_METM5/4-250
H3RB24_ERWST/7-223
Q1GZI4_METFK/4-220
G9XND5_DESHA/24-211
A4JKH5_BURVG/6-185
Q8PZI0_METMA/18-210
MIND_SHIFL/5-219
H0P1L9_9SYNC/5-262
E5C6U2_9BACE/5-221
G6C5Q2_9FUSO/4-188
E3H0R6_ROTDC/46-263
G9CA58_DELAC/5-220
H2H8E5_CORDP/7-202
A4TSN8_YERPP/123-354
H8W8I2_MARHY/4-228
F2EVY5_PANAA/5-219
C8XEZ0_NAKMY/5-219
B2T036_BURPP/4-212
D1RSG4_SEROD/5-219
A5WSC5_MYCTF/7-222
H8M7P2_SALTM/8-198
Q44757_BORBG/20-228
Q1NTF9_9DELT/14-236
G9XD39_9FIRM/6-222
B1YJS5_EXIS2/20-226
G3YNJ7_9RALS/5-221
B8HZD5_CYAP4/6-209
A7FCJ7_YERP3/5-177
E9ZED4_ESCFE/111-322
F9VX39_9ACTO/11-210
C0GJG0_9FIRM/31-240
Q1NVE8_9DELT/4-222
Q9RFM1_STRCO/83-300
G6Z7T4_VIBCL/5-219
C1F9K7_ACIC5/8-266
B3ELJ1_CHLPB/8-199
B6AP59_9BACT/3-206
B5CI56_SALET/8-198
F9UB31_9GAMM/3-156
H2AH60_BACAM/11-276
B6G1F8_9FIRM/5-210
F7V2G6_CLOSS/8-231
A7MVP1_VIBHB/25-225
C0AM25_BORBG/9-248
A4EY89_9RHOB/148-400
G4DF89_9GAMM/4-214
E0IV87_ECOLW/5-219
F3U4J5_RHOSH/160-422
B8HGF7_ARTCA/47-264
O87920_YERIN/30-256
A9AKT2_BURM1/6-185
C0SYT7_BORBG/9-221
G8UN21_TANFA/5-221
G6ZYA7_VIBCL/111-354
C5AUZ1_METEA/5-240
E4QRE4_BORBG/9-225
I0Y366_9BURK/7-189
E4GPC7_PROAA/56-275
C7P7N4_METFA/3-219
H7QWU0_CAMCO/26-233
G7F3Q0_9GAMM/114-356
A6KYY4_BACV8/6-227
D8HID5_AMYMU/2-223
C7VK10_ENTFL/5-221
F0A8W4_NEIME/5-220
E1ITX5_ECOLX/5-229
F1X1H0_MORCA/5-220
COBQ_TRIEI/4-241
B0PA12_9FIRM/5-222
F7YXY8_9THEM/9-219
D2PFB5_SULID/5-184
F0TAF5_METSL/5-204
Q8EX42_MYCPE/3-222
C7VPP7_ENTFL/37-259
C6B7X1_RHILS/117-352
D9SG81_GALCS/133-305
B3DP28_BIFLD/57-278
D4J1C3_BUTFI/7-225
D1JHV4_9ARCH/9-228
G8NZP7_GRAMM/20-236
D9UV82_9ACTO/5-228
E3F6C2_CORP9/4-238
Q2BJA0_9GAMM/10-219
B8DXK0_BORAF/9-245
E0U6B9_CYAP2/5-210
E4PRS9_MARAH/6-186
E1VKK4_9GAMM/6-218
G6C247_9FUSO/161-367
G8T693_BRUAO/120-352
C8CH56_BURPE/4-175
F2F1P5_SOLSS/4-194
A1WID4_VEREI/5-219
E8L805_9RHIZ/116-348
D5WYG2_THIK1/102-273
Q8ZS57_NOSS1/28-209
C6BTU1_DESAD/42-223
A6UUG5_META3/5-204
B8F1Q3_BORGR/4-216
E1IMS0_ECOLX/5-219
B8DY06_BORAF/9-221
Q5ZHC8_9BACT/109-326
A6WUS2_SHEB8/109-348
Q50202_MYCLE/20-239
H1KAH0_9MYCO/35-252
A6MN78_9DEIN/4-169
E1N9F4_9BIFI/28-244
C0SZ93_BORBG/4-209
H7PQ37_STRPN/1-79
E8YFM7_9BURK/4-175
COBQ_SYNY3/4-241
B9D164_WOLRE/3-182
G4IYJ5_9PSEU/5-239
G4QR10_CORPS/8-203
H0G569_RHIML/124-353
A5WCF5_PSYWF/4-180
D3S8G1_METSF/4-192
A5ZWE7_9FIRM/17-286
G6CFN9_LACCU/5-212
D5DT56_BACMQ/5-211
B9UN56_ACIBA/3-146
H6P540_SALTI/23-213
B7UF61_YERPS/4-174
B8KLJ9_9GAMM/5-221
F4Y2Y2_9CYAN/5-261
D7CP51_SYNLT/5-228
G0ANG2_BORBD/9-222
E4L884_9FIRM/5-204
E4QYA5_HAEI6/13-236
C0GEV9_9FIRM/5-210
E6WT99_PSEUU/30-225
G7CA37_VIBCL/1-195
A3PQN9_RHOS1/30-269
D0ZMD5_SALT1/8-198
F0GCX8_9BURK/4-34
G5CJ43_9FIRM/4-223
B8E7G1_SHEB2/5-218
Q1NN19_9DELT/14-236
D0SEP3_ACIJO/4-168
B8G4A9_CHLAD/5-219
E4C9H5_PROAA/1-173
H1P325_9BACT/2-229
E7PSD7_PSESG/4-238
B3JDL1_BACAN/9-247
Q0BNC2_FRATO/9-176
E8NVS3_SALET/111-328
A8ZLL5_ACAM1/4-166
D0JYV6_HELP5/30-238
Q15BR8_BACCI/9-247
D9X5U6_STRVR/3-244
F7WKU1_MYCTC/36-253
A6ABZ1_VIBCL/43-252
O67033_AQUAE/5-212
F9YWX4_PROAA/73-290
D5DXI7_BACMQ/5-221
G4I7I7_MYCRH/36-253
F3NAC3_9ACTO/161-370
B7L3B2_METC4/4-153
D6E5F8_9FIRM/5-239
G8WD47_KLEOK/5-241
C7N499_SLAHD/100-316
I1KVY4_SOYBN/23-183
F5S607_9NEIS/8-224
D2C6Y7_THENR/5-212
A3DAS3_SHEB5/5-221
I0XNL0_9LEPT/377-614
C3MZ58_SULIA/4-187
H0JWD7_9NOCA/5-250
E8E9B3_SALMO/8-198
H3L2B4_BIFBR/57-278
F0LB99_AGRSH/5-217
G2E0U9_9GAMM/54-210
G7QTN3_MYCBO/87-306
D5RK95_9PROT/11-229
F6Y238_XENTR/55-152
Q3ACS5_CARHZ/2-225
B1H6A1_BURPE/3-179
H4P370_ECOLX/5-219
D9PF71_9ZZZZ/5-77
H0M1C7_SALMO/5-219
D9SKI1_CLOC7/29-237
C0R0C3_BRAHW/5-221
F6DRF4_DESRL/5-221
F2N428_PSEU6/9-218
F0PIB7_ENTF6/5-223
Q0AGZ1_NITEC/5-218
F4Y127_9CYAN/32-296
F5KW41_PSEAI/3-181
I0Y235_9BURK/5-221
A5IIM7_THEP1/16-226
F9RSY3_9VIBR/8-243
B3W8H7_LACCB/5-221
COBQ_HERA2/6-242
Q27TL9_ECOK1/112-343
G2SDF4_ENTAL/109-340
H1K6Z7_9MYCO/45-241
Y579_METJA/7-241
C3QLE5_9BACE/10-204
C3J7W1_9PORP/5-221
H5J4V8_ECOLX/112-351
H9TKF8_SALET/5-180
A4V7A0_PSEFS/14-221
F3X190_9SPHN/3-180
COBQ_SALPK/5-245
E4PEP3_ECO8N/112-343
F7RML4_9GAMM/3-185
E1MF12_9ACTO/33-252
C7IQQ8_THEET/5-239
H8EUR0_MYCTE/4-243
D3Q5N6_STANL/59-276
F0AQR3_NEIME/5-220
H4YUR2_ECOLX/5-219
G2UEK4_PSEAI/4-226
A5UUZ5_ROSS1/127-355
B7GPF2_BIFLS/57-278
G5HLD2_9CLOT/1-198
F5TDV6_9FIRM/16-230
H1PYG5_9FUSO/6-251
C0RRQ3_BORBG/9-222
B9KMC7_RHOSK/4-239
B2UAI4_RALPJ/4-175
G5W3M4_ECOLX/4-173
A5LX39_STRPN/38-217
D3MHZ5_PROAA/4-241
E1R8J6_SPISS/12-208
Q3AQN9_CHLCH/9-201
F2IXE1_POLGS/11-249
B5RBM5_SALG2/8-198
D4GRL4_HALVD/6-248
F1TUR7_PROAA/1-173
B5VWD9_SPIMA/129-363
Q8VME5_PSEPU/130-342
B1R3L8_CLOPF/5-210
F2HXU2_BRUMM/120-352
C2T9D3_BACCE/11-227
Q3QZC5_XYLFA/4-175
Q1H9W4_9ZZZZ/5-183
E4F6M8_PROAA/1-173
COBQ_ACISJ/12-249
D4TME5_9NOST/5-210
E2XVS1_PSEFL/5-218
D2PK95_SULID/6-239
E8W4F1_STRFA/120-337
F9UW41_MYCBO/322-535
I0M2L1_SALET/5-180
C6VU80_DYAFD/9-247
E6VTT8_DESAO/5-221
G7B8U0_VIBCL/5-219
F8AJX6_METOI/5-204
E6E7P3_PROAA/56-275
E8QRS1_HELPR/3-187
A4F7A2_SACEN/18-227
I0IN40_9BACT/6-241
G2DXE9_9GAMM/4-206
E5CFH1_9BACE/8-199
E8NIK0_SALET/5-219
C9KYP5_9BACE/8-212
G6VJM1_STRPN/38-227
A6UEE6_SINMW/9-226
H1CZ65_9FIRM/8-246
F3B802_9FIRM/24-182
H5N3E7_ECOLX/5-70
G7TVJ5_VIBCL/111-354
A6LLB8_THEM4/3-231
E5XFX6_9FIRM/5-221
B3EG76_CHLL2/5-222
B5I8M2_9ACTO/12-201
H1YX56_9EURY/5-204
A6YG71_LEPTE/36-242
G4KLX5_RICJY/4-220
B7DUL8_9BACL/7-223
G3A2T7_9RALS/5-219
F1YIE6_9ACTO/1-193
F2KXL9_PREDF/11-214
E8GZV2_SALMO/5-219
C4YZY8_9RICK/4-249
A1Z1V6_RHILT/89-313
G2HQ51_9PROT/31-241
C3RKC9_9FIRM/5-210
F3BX64_PROAA/56-275
F3R446_ENTFL/23-245
A1U7Q9_MARAV/107-337
F3AEC5_9FIRM/5-228
Q7X1E2_9BACT/2-109
A5ERA3_BRASB/4-174
Q3ASN5_CHLCH/3-182
F0HWH6_LACDL/5-221
E1Q0K4_HELPM/6-233
A0P0R3_9RHOB/115-351
C8X5U0_DESRD/5-233
D4VDA1_BACVU/5-191
Q8YTC5_NOSS1/5-223
A9B290_HERA2/6-222
D5W4K5_BURSC/15-249
Q5JBI7_ECOLX/3-182
B0A9B7_9FIRM/7-197
B9P2W6_PROMR/14-253
Q3M1D4_ANAVT/7-225
F6CQB8_DESK7/5-210
E7G255_CAMJU/26-234
D4ZL90_SHEVD/5-218
Q2IPH1_ANADE/4-218
C3CSL8_BACTU/5-221
G0JL17_9GAMM/6-216
E4M9X1_9BACT/1-217
C6GUI3_STRS4/38-221
B0MRF1_9FIRM/5-222
H5HHT1_ECOLX/112-351
C4ITP6_BRUAO/46-265
D5PA03_9MYCO/76-295
E4KMG3_9LACT/1-118
D5SVC9_PLAL2/4-231
C0B603_9FIRM/1-199
F0QZ35_BACSH/5-221
I1AZ51_9RHOB/115-347
F8H1W3_PSEUT/4-225
B9LY96_BORBG/9-222
G1V9M9_9BACT/6-197
D9V6C6_9ACTO/121-298
H7F9H2_9LIST/1-74
B7KV56_METC4/23-244
G1V8A7_9DELT/5-233
E4I098_PROAA/5-169
C7KBU2_ACEPA/7-197
F8GI87_NITSI/6-247
D4MYV3_9FIRM/5-210
A7HP22_PARL1/4-172
E4HP71_PROAA/53-270
B9BPT8_9BURK/5-185
C9YRN8_CLODR/17-207
H9ZUV9_THETH/55-276
C0EYT1_9FIRM/62-111
C7IPH4_THEET/2-187
G9RQM7_9FIRM/4-227
B6R1P7_9RHOB/7-194
F7PHV2_9EURY/2-187
D0KGB2_PECWW/4-221
E3JEI2_BUCA0/5-219
COBQ_PROM0/14-253
G7C1C9_VIBCL/5-240
E9ZS71_NEIME/5-220
E9XU04_ECOLX/4-173
G2FQ37_9FIRM/4-221
B0NM94_BACSE/366-605
A3D3R0_SHEB5/5-218
A1RRE9_PYRIL/5-219
C9BRS7_ENTFC/6-240
D4KLQ1_9FIRM/114-353
A4AAJ3_9GAMM/3-182
D0RWQ7_9STRE/1-206
I0L5F9_9ACTO/12-256
Q48B32_PSE14/4-187
B7VN05_VIBSL/5-221
C9QB80_9VIBR/111-354
Q5E3R6_VIBF1/25-234
B0VTF1_ACIBS/13-227
B9YEH8_9FIRM/2-123
A5KJB9_9FIRM/1-166
H7DWE2_9FIRM/11-248
C3R8R8_9BACE/6-228
E3GG20_EUBLK/2-234
F6CGP6_9GAMM/4-172
F3LUA2_9BURK/20-261
F5MKZ1_SHIFL/5-219
F9H048_HAEHA/8-219
Q8GF44_ZYMMO/4-30
A6E512_9RHOB/13-232
Q0FVA0_9RHOB/13-232
F9TVD4_9VIBR/9-191
H8KZY9_FRAAD/6-220
F3PV55_9BACE/7-246
A6FL56_9RHOB/13-232
H3TCQ8_PSEAE/4-230
Q938T7_CORJE/3-169
Q1R1X7_ECOUT/3-182
H1AHI0_9FIRM/10-249
Q0FG56_9RHOB/7-191
D1W035_9BACT/5-221
A8KFG1_BURPE/5-221
C3W7Y3_CHLTS/4-219
A4FVU4_METM5/3-233
Q3R4Q9_XYLFA/109-322
B7S286_9GAMM/33-249
H8I6I5_METCZ/5-209
B2IDH8_BEII9/106-274
E8LFV9_9FIRM/7-230
G0GVS1_KLEPN/109-340
E6DQ17_PROAA/1-173
G2GMS1_9ACTO/3-166
D5NV88_CORAM/39-256
G6IJR4_9DELT/6-209
C9QF60_VIBOR/111-354
D7CI84_STRBB/14-272
A3JGY1_9ALTE/5-221
F4R0B2_BREDI/7-227
F5STW7_9GAMM/5-219
F3PF94_9BACE/7-192
D4BLE2_BIFBR/57-278
G0ANR8_BORBD/9-224
A4EXM2_9RHOB/54-290
COBB_LISMF/4-195
F9RGR5_9VIBR/5-219
F1SZL9_TETHA/4-227
H8FWC9_RHOMO/15-224
G9XVG9_DESHA/5-210
G9RQF4_9FIRM/5-239
B4EVV6_PROMH/5-219
E4S030_BORBJ/9-237
G7ZD43_AZOL4/4-181
C0AMS3_9SPIO/34-242
G5FZT0_9PSED/4-226
C6WER7_ACTMD/5-242
E4QAV9_CALH1/5-210
COBQ_PSEP1/4-239
Q44864_BORBG/9-221
A8M5Y4_SALAI/132-294
B5RP16_BORDL/9-221
C1I3Z8_9CLOT/5-210
C7VFS2_ENTFL/37-259
A4YXI3_BRASO/9-200
F0JGK8_DESDE/9-219
F0LMZ9_THEBM/2-230
Q5V142_HALMA/22-223
H5XTE0_9FIRM/4-254
D7UNU9_STRLA/152-362
H8NKQ5_RICTP/4-220
G0SIV6_VIBMI/5-219
G0GTI4_KLEPN/5-240
Q1M5J1_RHIL3/6-218
D1BGU5_SANKS/45-270
C9XDL0_SALTD/6-241
D9UYA6_9ACTO/101-318
F0J839_ACIMA/3-165
I0HE65_ACTMI/57-274
B9MM03_ANATD/32-241
Q7TTW3_SYNPX/3-191
E4M0L3_9FIRM/15-224
G7AQJ3_VIBCL/5-219
B1FY79_9BURK/5-219
Q07GB8_ROSDO/4-179
D9Y4G1_9BURK/6-229
C9CRU3_9RHOB/4-182
E8PSK9_YERPE/123-354
H8K690_RICAG/3-179
H1UFI4_ACEPA/1-232
H8FR06_RHOMO/21-233
E8R6W2_ISOPI/627-834
E6W2R9_DESIS/4-252
E7Z2H7_SALMO/8-198
COBB_LEPIC/8-194
C8W441_DESAS/3-230
B6YWT4_THEON/6-205
B0RI34_CLAMS/1-213
Q0W386_UNCMA/7-228
A7C356_9GAMM/1-183
C6ZC27_9BACE/9-179
B6W0G3_9BACE/1-83
Q2F4B4_9GAMM/24-144
B8GU05_THISH/6-187
G7HTE9_9BURK/4-190
E0DHF4_9CORY/38-258
E6CPR6_PROAA/1-173
C3B8S9_BACMY/5-212
B8HLW9_CYAP4/3-191
B7QWX2_9RHOB/9-199
Q2GC40_NOVAD/4-219
B0JSF6_MICAN/172-401
B9NVE6_9RHOB/110-385
Q3A7A0_PELCD/375-612
B8FD84_DESAA/103-289
B5RYW0_RALSL/6-185
E7UW03_SALTM/6-241
D9SQT8_CLOC7/2-225
G5GEN0_9FIRM/5-227
H5S884_9BACT/4-230
D5MGB0_9BACT/25-234
F8A8A5_THEID/2-236
D5RA19_FUSNC/6-240
H4VGV1_ECOLX/109-340
C9VU15_BRUAO/4-192
B1I4P2_DESAP/5-212
B7I1T5_ACIB5/5-255
B4BQ96_9BACI/5-212
Q5LCD1_BACFN/9-193
H1PTT8_9FUSO/20-221
COBQ_BACFR/8-246
E3F580_KETVY/123-356
F7UTZ9_SYNYG/7-178
E8WFY7_STRFA/152-356
Q1ZTI8_PHOAS/110-353
B6A006_RHILW/123-357
E0LVV1_9ENTR/5-219
H1DBB0_9FUSO/5-210
C8Q108_9GAMM/4-177
F9UTA8_LACPL/5-221
A6TRN5_ALKMQ/48-260
H4F1A5_9RHIZ/4-181
F3IG68_PSESL/4-229
Q4MIS0_BACCE/5-232
F0NHS0_SULIR/4-187
D2Q821_BIFDB/47-268
G8LZ89_CLOCD/5-239
H1BFH2_9FIRM/5-209
C7BYR7_HELPB/5-217
G2IAV3_9CLOT/5-210
C0RKP7_BRUMB/5-217
F2LIA5_BURGS/6-185
B8DKT5_DESVM/9-219
Q7MGH1_VIBVY/5-221
D6E4X8_9FIRM/25-231
D3SIG0_DEHSG/4-221
E2TYG8_MYCTU/36-253
A7NCP8_FRATF/26-200
COBQ_XANCB/6-246
O05986_STASI/3-131
H2G1Y8_OCESG/3-172
Q38XC3_LACSS/5-213
D4I4P6_ERWAC/14-178
H2IEP8_9VIBR/25-225
C7RS72_ACCPU/6-200
G9RP47_9FIRM/6-229
E8L9R0_9RHIZ/6-136
Q2LT14_SYNAS/54-263
C4XT22_DESMR/5-221
H1UPS9_ACEPA/14-230
G8VCP4_PROAA/53-270
E1KUE9_9BACT/6-186
A1BI82_CHLPD/5-222
C7BYG1_HELPB/30-238
C6ZBA7_9BACE/5-219
C2XHA5_BACCE/5-210
H0S0V4_9BRAD/5-217
G2FQ44_9FIRM/3-246
E0RJB3_PAEP6/22-212
D8PFI4_9BACT/27-234
F1UAQ9_PROAA/16-240
COBQ_NOCFA/5-239
H0KNR3_9FLAO/5-219
E3BA78_9MICO/8-200
H2GCE7_CORDP/4-238
Q9ZAB6_AGGAC/13-62
D3RUW0_ALLVD/5-223
A5YSE8_9EURY/5-62
Q74YG5_YERPE/135-374
C4IN27_CLOBU/5-240
F8JX60_STREN/67-284
F3BXS7_PROAA/62-106
D4VCB5_BACVU/5-221
C4URE9_YERRO/1-234
Q3A6K1_PELCD/4-266
E0GJI2_ENTFL/5-232
H1CBS0_9FIRM/14-237
E5BKL6_9FUSO/5-210
D7DWE7_NOSA0/5-210
A5KY83_9GAMM/136-347
F0ZXW3_DICPU/49-262
I0ETG0_9HELI/30-236
A0QJ08_MYCA1/5-241
D5VTI0_METIM/5-204
E0U6D9_CYAP2/185-411
E3ZPK6_LISSE/5-241
E0HW43_9BACT/3-250
H0RNR0_9BRAD/4-174
Q1LJM5_RALME/22-257
I0PL47_MYCAB/7-75
C6BH89_RALP1/5-221
H9ZVD0_THETH/57-227
H0HD27_RHIRD/6-241
H1Y3W8_9SPHI/3-179
D5Q4Q1_CLODI/37-259
E6QH72_9ZZZZ/4-173
D6LHF8_9FUSO/7-247
D1XY38_9BACT/6-193
A1RUS9_PYRIL/10-241
A4ED66_9ACTN/5-50
C2ZG22_BACCE/5-221
F0HQ38_9ACTN/7-230
F2LSK1_BURGS/5-182
G2MXC7_9THEO/24-230
G6I5D1_9FIRM/6-243
I0FFH2_9SPIO/9-217
E3IUU2_FRASU/5-220
A1RYW6_THEPD/3-258
E8QI97_HELP4/3-187
H6Q4U1_WIGGL/5-219
G2U7E6_PSEAI/4-230
C0R7E4_BORBG/9-224
A1K1Q6_AZOSB/5-221
A9IWL5_BART1/3-176
A1VGH9_DESVV/6-194
A4YE79_METS5/3-190
Q0SCN6_RHOSR/5-219
H2GZ29_CORDP/20-217
H7XC08_CAMJU/5-231
C2I219_VIBCL/5-221
F3HD71_PSEYM/4-229
D6GIK2_9ENTR/7-197
B1R8R3_CLOPF/6-244
C9YI76_CLODR/32-239
F8AJX4_METOI/2-230
I1SCW8_MYCTU/7-222
E9LUK9_9CAUD/11-263
H1CM79_9FIRM/55-270
C3WRL2_9FUSO/17-210
A8A9Z5_IGNH4/37-267
COBQ_SILST/1-240
Q7CTM7_AGRT5/122-357
G3GFW0_STRPN/38-217
B2XSE9_9VIBR/4-170
F5NF82_SHIFL/5-219
Q5BTP6_RHIML/125-362
A7JCM7_FRATL/26-200
D4IJC0_9BACT/7-128
C5T477_ACIDE/5-263
E6BRE7_ECOLX/112-343
E2T5H7_9RALS/4-224
E8R8D0_DESM0/5-241
I1E070_9GAMM/3-185
E1L9Q5_9FIRM/5-221
F4QJZ4_9CAUL/4-222
C9LIJ0_9BACT/7-214
E8VXK4_VIBVM/111-354
Q1IVV8_DEIGD/4-214
D7I2M3_PSESS/10-192
D3RYX6_FERPA/32-234
G9T4S1_SALMO/5-219
E5WZ86_9BACE/8-213
E6DPZ8_PROAA/10-247
C2WTC0_BACCE/5-210
C7L0B1_ACEPA/73-299
B8F126_BORGR/9-222
H7UL88_CAMCO/5-231
E4S937_CALKI/5-221
G4DAD3_9GAMM/3-176
C3LNR3_VIBCM/11-225
E7IZX4_ECOLX/111-322
E4TW75_SULKY/4-242
COBB_PSEDE/4-191
C6VU77_DYAFD/11-197
A1SJL2_NOCSJ/87-304
Q31GG3_THICR/5-219
A4YFC0_METS5/1-228
Q7V5B6_PROMM/8-213
A4VJG4_PSEU5/6-163
D7HC97_VIBCL/23-258
A9IEW2_BORPD/109-287
F4BXK0_METCG/4-233
G7UR58_PSEUP/5-218
C9U4D8_BRUAO/5-241
I0G2J9_9BRAD/131-310
A5GS01_SYNR3/3-191
D6TFR7_9CHLR/6-211
H8FJ80_XANCI/2-238
F2N420_PSEU6/1-212
E8S2I2_MICSL/55-272
F5SEZ8_9BACL/21-226
E1VUV4_ARTAR/8-236
H8H3K6_DEIGI/5-172
C7MJW2_MYCML/7-244
D6AAK7_9ACTO/140-383
B0G8L2_9FIRM/5-221
B1H4S2_BURPE/6-185
E8VAL7_BACST/32-241
H5BP50_ECOLX/5-219
G2STP9_BIFAN/97-264
H2GAY1_CORDP/39-256
F0GCN6_9BURK/5-182
Q4KG33_PSEF5/4-224
D4T1R3_9XANT/6-242
C7PVX9_CATAD/87-304
G2I7S3_GLUXN/69-292
B8EQ23_METSB/19-244
E4HKD4_PROAA/4-241
E6N3A7_9ARCH/10-262
F3LFX4_9GAMM/4-224
C3NGF7_SULIN/4-187
G5GSL0_FUSNP/4-202
G2G731_9ACTO/33-250
A6AZZ5_VIBPA/4-223
H8L3Q2_FRAAD/5-220
F4GNQ5_PUSST/4-215
E3R2H1_9LACO/5-221
A3LCM3_PSEAI/9-182
Q8P6A9_XANCP/333-571
A3YKR8_CAMJU/5-231
Q8RKE3_9DELT/11-200
H5SEN8_9BACT/5-221
C7CWF1_ENTFL/5-232
H7DR09_9FIRM/3-247
E4FJR9_PROAA/53-270
F3FAU1_9PSED/31-197
F9MWF3_9FIRM/4-189
Q9UZ60_PYRAB/5-222
F5ZRF1_SALTU/5-244
C1DSK0_AZOVD/127-310
D4JD36_9FIRM/5-228
B2SBS1_BRUA1/7-219
O33612_STRCN/137-303
D2P1A0_LISM1/4-195
H5N8F8_ECOLX/5-219
G2JAL3_9BURK/7-170
D7JAE7_9BACE/5-219
MIND_BUCAP/5-219
G4CE23_9CLOT/5-210
Q28VZ3_JANSC/4-220
COBQ_UNCMA/5-240
C2J5E2_VIBCL/25-234
E7TZM4_ECO57/5-219
A4VTU3_STRSY/38-225
C4VT08_9LACO/5-221
F2ZPV7_9PSED/3-168
E8MFW3_BIFL2/57-278
D5WT75_BACT2/18-208
F3LUA1_9BURK/13-254
F2DNR8_HORVD/44-254
E4LLV1_9FIRM/8-195
Q2YJZ9_BRUA2/5-217
F7SQR3_9GAMM/5-218
B9LLQ4_CHLSY/126-313
Q9RST3_DEIRA/21-283
I0UU11_9MICC/34-251
Q223L0_RHOFD/5-219
A6E3Z0_9RHOB/4-188
H8LP32_RICSL/4-220
Q2B6H5_9BACI/5-212
Q8XW70_RALSO/3-181
D0DD27_9RHOB/110-384
C4KK31_SULIK/6-156
E4I4M4_ENTFC/8-220
Q9X551_CORGT/6-230
H7G041_9LACO/5-216
F0DJJ9_9FIRM/4-240
I0FDX8_9SPIO/5-243
Q87MK2_VIBPA/25-234
C9NS67_9VIBR/44-253
D9W1F0_9ACTO/142-314
B5BHE1_SALPK/5-219
D4KEN5_9FIRM/10-197
F3DW10_9PSED/10-219
E1WRY9_BACF6/15-222
Q7VQZ0_BLOFL/7-223
D5B8M5_YERPZ/109-340
D3S5A2_METSF/2-225
A3KS14_PSEAI/13-222
F2RAD4_STRVP/2-239
F1UAP0_PROAA/3-171
Q12X77_METBU/3-219
D7ATR1_THEM3/5-221
F5KTE0_PSEAI/4-224
E4QRP1_BORBG/9-223
Q24X04_DESHY/4-227
G2HYQ0_9PROT/29-238
G9ZL93_9LACO/7-223
A5GC66_GEOUR/11-241
H0BS17_9BURK/90-342
D1B6A3_THEAS/34-242
H1HVR1_9FIRM/5-228
G2P1V7_STRVO/2-235
G8RMC6_MYCRN/82-300
Q07LX7_RHOP5/5-217
D0L9C6_GORB4/50-271
H5VKU3_SALSE/5-70
Q2RJ76_MOOTA/4-219
H7TPH6_CAMCO/5-231
E4QRV3_BORBG/9-219
B5WTS0_9BURK/16-195
H2JSL8_STRHJ/8-197
I1AUI8_9RHOB/4-246
A8EDT0_BURPE/7-188
E4RK36_HALSL/6-196
G5I768_9CLOT/5-221
B2I629_XYLF2/14-229
F9Y687_9RHOB/5-221
F7P109_9GAMM/5-218
G2RW68_BACME/7-213
C6JHA5_9FIRM/5-221
E1RAB7_SPISS/3-252
B9BLR3_9BURK/6-185
D4CU84_9FUSO/6-211
G5QYX9_SALSE/5-219
B5T071_BRAOB/63-274
D3RN89_ALLVD/5-218
I0R6Z9_9FIRM/5-227
A2C0G7_PROM1/8-213
B0BA35_CHLTB/4-220
Q8VM28_9STRE/38-211
Q4UUC0_XANC8/10-226
B5VWN0_SPIMA/126-355
D5UM31_TSUPD/5-243
A3RZK8_RALSL/5-219
F8AX54_FRADG/5-220
C9LLC0_9FIRM/9-251
F4B4U5_ACIHW/18-177
Q8GL02_BORBG/1-214
B7R9J8_9THEO/5-221
E5YBT3_BILWA/4-219
G4KPC4_OSCVS/5-218
I0ERA0_9HELI/3-47
G9SFC3_CITFR/112-351
A4JAE3_BURVG/24-193
C6D4K4_PAESJ/121-290
G7GDI4_9GAMM/5-219
F2MRF1_ENTFO/5-221
F3F1T7_9PSED/5-218
C6XM08_HIRBI/6-243
E5Y4W0_BILWA/4-265
D3D358_9ACTO/18-267
F3C309_PSESG/4-192
E8YHK5_9BURK/9-151
F2PBV9_PHOMO/5-175
H8EY55_MYCTE/7-222
C4G535_ABIDE/5-228
E8E9C9_SALMO/5-244
A8SCL2_9FIRM/11-234
Q3M2P0_ANAVT/82-288
F8FV79_PSEPU/7-216
H1HWH8_9FIRM/7-230
P94650_CHLLI/3-176
B1WNS5_CYAA5/5-265
Q0W5L0_UNCMA/2-233
D6AN53_STRFL/10-256
C4L9P0_TOLAT/4-226
E4I017_PROAA/1-173
E5Y4R9_BILWA/9-159
C3WNJ8_9FUSO/6-240
Q0B2S7_BURCM/5-185
C9BFL5_ENTFC/5-221
D4JR77_9FIRM/7-230
F0DNT3_9FIRM/8-232
A4ZPZ3_CHRVL/5-219
C5AZK4_METEA/23-244
F6IC70_9SPHN/105-340
D5EDV9_AMICL/6-212
C7KST9_ACEPA/7-152
C0RRS1_BORBG/9-222
I0PRL8_MYCAB/42-259
F3LR57_9BURK/3-230
B9JGC0_AGRRK/4-191
Q2RU69_RHORT/6-179
A4JW48_BURVG/5-135
D0SQJ4_ACIJU/3-177
C2IFN6_VIBCL/113-356
E6Q3N2_9ZZZZ/21-223
Q60BL3_METCA/5-229
Q1M5A2_RHIL3/118-351
Q12X05_METBU/3-226
D4ZIQ6_SHEVD/3-187
Q9CCI1_MYCLE/323-534
D4QWJ9_ENTFC/1-215
F1Y2V3_ECO57/5-182
A0YSK8_LYNSP/1-212
Q6X3G8_PSEAI/4-176
E4QRK1_BORBG/4-216
COBQ_DESRM/7-244
Q3YTW1_SHISS/111-321
A1VX07_POLNA/3-179
D0B076_BRUAO/4-192
Q28JD1_JANSC/137-399
A7ABP1_9PORP/103-309
D0CH84_9SYNE/3-191
G0CD18_XANCA/10-192
D7CL91_SYNLT/6-210
G7CYX8_AERSA/1-190
A3EW40_9BACT/3-206
E3PKG3_ECOH1/5-219
F2GWJ0_BRUM5/120-352
COBQ_SYNSC/9-248
D8D2L6_COMTE/6-243
C7QVA7_CYAP0/126-352
G0SJ70_VIBMI/5-214
B0RHF1_CLAMS/43-259
G6EJP7_9SPHN/103-339
E3BGX6_9VIBR/156-355
G6X2Q9_MYCAB/42-259
F3ZML1_9ACTO/1-220
F9CD55_VIBCL/111-354
G9X6C8_9FIRM/5-210
F0M8U7_ARTPP/47-264
A6D382_9VIBR/8-242
Q15RF1_PSEA6/21-230
A8KTJ2_BURPE/4-168
G0AZT6_9GAMM/49-289
Q02JU6_PSEAB/4-224
G9V4Z0_SALMO/5-219
G5HN43_9CLOT/5-219
H3QKS0_BRUAO/5-242
A1KJC5_MYCBP/67-284
Q6SK13_ARTAU/127-351
A3TQZ0_9MICO/214-429
C3XL54_9HELI/23-224
Q8YKA9_NOSS1/5-219
C2K1S5_LACRH/13-252
D8IB57_BRAP9/4-165
E9Z013_ECOLX/5-180
Q5H5L1_XANOR/5-220
D4RKN8_ENTFC/5-221
E7RJ24_9BACL/31-240
A9NBB0_COXBR/5-220
B1M5S6_METRJ/6-195
C2D089_LACBR/5-179
B9P039_PROMR/8-213
F2G3Z6_ALTMD/21-230
H1YL75_9GAMM/3-185
C4FD61_9BIFI/54-275
B7JB19_ACIF2/6-182
F3ARL6_9FIRM/1-166
D5B904_YERPZ/122-361
COBQ_SORC5/6-241
H7UUL9_CAMCO/5-248
Q1MZ48_9GAMM/5-220
D7HUE8_PSESS/4-229
H5Y433_9FIRM/6-193
E6MUU1_NEIMH/6-222
D5AVN4_RHOCB/120-352
G7V2M8_LACRH/5-221
E6MTQ5_9BACT/7-195
D6KUX1_SCAIO/28-271
G6ZU65_VIBCL/25-234
C4LDU3_TOLAT/9-191
E0GQK7_ENTFL/5-242
B0AUX8_BACAN/5-210
F2P5M8_PHOMO/112-336
Q3A8H1_PELCD/9-242
E0RRS0_SPITD/86-300
F7LXA1_9BACE/5-219
I0EXT7_HELPX/5-232
Q7MIQ1_VIBVY/52-261
Q1ZJ08_9GAMM/152-362
G2IU65_9SPHN/113-343
Q8NQL3_CORGL/10-227
D7Y5C0_ECOLX/112-343
D4YUN3_9LACO/5-221
COBB_ARCFU/11-200
F8D2Q5_BACTR/5-232
Q3BL58_9BACT/108-320
E8X1C7_ACISM/9-199
A7FN74_YERP3/4-222
C8NHN6_9LACT/5-221
F1ZY23_THEET/5-210
Q0ZKF9_9CORY/3-144
I0C6I5_STAA5/113-245
C7P850_METFA/2-225
E4PT37_MYCLG/7-213
E4TB65_RIEAD/5-219
I0QCG7_STROR/5-220
C6CLL6_DICZE/6-243
C0BUA7_9BIFI/47-268
G8MEN2_9BURK/10-192
A6VJP7_METM7/5-204
H0TJW3_9BRAD/23-245
D9XRQ6_9ACTO/152-308
C3JL38_RHOER/19-247
B4VI75_9CYAN/4-241
D4ZIC0_SHEVD/37-246
G0FBX8_ECOLX/5-219
C9BYW0_ENTFC/6-240
H5WME7_9BURK/4-170
Q3KG01_PSEPF/10-219
B1FXA4_9BURK/4-175
C0RR79_BORBG/9-221
B5QMB1_LACRH/5-221
E6F5A9_ENTFL/5-221
B0JPC3_MICAN/1-196
E4NDW8_KITSK/2-247
E4DJG7_PROAA/5-169
F7PPP0_9EURY/8-218
D1JA36_9ARCH/6-229
C7W8X0_ENTFL/5-221
B4S7N0_PROA2/3-214
E5V972_9BACE/9-214
C4U422_YERAL/5-219
D5UVF6_TSUPD/12-227
B2GLE5_KOCRD/255-479
E1YSQ4_9BACE/103-309
D1Y3H2_9BACT/4-220
H2GZR2_CORDP/39-256
C9UDD9_BRUAO/5-242
E7GK58_CLOSY/4-186
Q1N2U6_9GAMM/26-235
Q5HXH3_GLUOX/14-183
G7CLP6_MYCTH/36-253
F9V323_MYCBO/87-306
E0QN44_9ACTO/65-284
A5VGZ0_SPHWW/26-235
D0SYX9_ACILW/4-176
E3DGT4_ERWSE/18-226
H7BUL8_9VIRU/4-226
H1PTG7_9FUSO/6-240
H0BPQ6_9ACTO/5-241
G7FBI3_9GAMM/114-356
H8K2F0_VIBCL/111-354
A6D425_9VIBR/5-221
G9E8Y3_9GAMM/4-239
Q6N2H3_RHOPA/4-174
C6A2G2_THESM/5-227
D3QQT7_ECOCB/5-219
D6BGI4_9FUSO/12-243
F7PLR8_9EURY/11-238
G8MLD2_9BURK/111-346
B1JWT0_BURCC/4-172
COBQ_GRABC/1-233
H8FNY5_RHOMO/6-183
B9LZU5_GEOSF/4-193
G2KWC3_LACSM/5-213
E5XEL2_9FIRM/5-210
E6SB64_INTC7/75-292
F6DJR6_THETG/7-236
F8ZCZ9_VIBCL/5-221
Q64RW6_BACFR/10-214
A0LHS1_SYNFM/6-211
C6VX04_DYAFD/5-221
F1V6X7_PROAA/5-133
Q3BW75_XANC5/5-218
E3IJ67_GEOS0/5-232
A5ILI8_THEP1/2-149
A4XEU0_NOVAD/108-343
E4VND7_9HELI/5-229
Q0SLH9_BORAP/1-98
D6V0Y5_9BRAD/3-179
Q8KMT5_ENTFL/1-210
G2GET4_9ACTO/5-242
C0N218_9GAMM/4-216
F5VBW5_9LACO/5-216
G8VLJ9_PROAA/4-241
D6TLC1_9CHLR/3-230
Q2S8B3_HAHCH/8-190
C0RB79_BORBG/9-217
H4YAV0_ECOLX/5-182
C8WVA7_ALIAD/7-223
A9VVC9_BACWK/9-247
Q04NE3_LEPBJ/374-610
E2UYM7_MYCTU/74-291
C0FYC1_9FIRM/5-210
E4DU93_PROAA/53-270
C5ABK0_BURGB/4-177
C9KTE6_9BACE/6-189
PARA_MYCGE/3-230
I0H3C9_ACTMI/2-255
H5XX29_9FIRM/21-242
D3CY85_9ACTO/72-289
F9KXN4_STAAU/4-235
G5GVR5_FUSNP/6-240
H8FVW2_RHOMO/5-125
F8C313_THESO/4-254
E9UCD1_ECOLX/5-229
A1ARC4_PELPD/4-265
B6CLP4_MYCMR/27-254
Q5V845_HALMA/5-220
Q59MM7_CANAL/70-128
B8EHN2_BORBG/9-222
G2H9N8_9DELT/5-221
F0Z1D0_9CLOT/5-210
G6E189_9GAMM/54-294
A0Q347_CLONN/4-189
A6EYA4_9ALTE/5-221
B9PAB4_POPTR/77-288
D5C6B6_ENTCC/5-219
G2FKH9_9FIRM/2-223
A1UPK7_MYCSK/10-229
MIND_ECOLI/5-219
C7T567_PSEPU/5-221
G0JAP1_YERPE/5-219
E4U3Y9_SULKY/6-202
G0AP46_BORBD/9-223
E9XER8_ECOLX/112-351
E8QEQ3_HELP7/5-217
E0NXR8_9FIRM/5-210
COBB_LEPIN/8-194
G9F5M8_CLOSG/3-248
E4U3G7_SULKY/5-247
Q0ZKD8_9CORY/3-199
B7APN4_9FIRM/2-44
B9CC24_9BURK/97-318
C3LP12_VIBCM/4-223
F2GD36_ALTMD/3-194
A5I7F0_CLOBH/14-187
E6QBC5_9ZZZZ/4-213
H3QY53_BRUAO/5-217
A4J6N2_DESRM/3-244
B5RS01_BORRA/9-217
D7BNV5_ARCHD/31-248
Q0K7I4_CUPNH/18-250
B1L4Y2_KORCO/4-238
A2SQB0_METLZ/1-234
F9TCY7_9VIBR/21-230
F7UKG3_SYNYG/543-735
E4NWH1_HALBP/5-221
F4TD61_ECOLX/5-219
C2XK28_BACCE/11-227
D8JC20_HALJB/13-228
F9Y1L4_BIFBU/28-244
A3EH36_VIBCL/113-356
H7F9W1_9LIST/1-90
A7DV86_VIBVU/4-156
D3JZ99_9CAUD/4-159
H0HH09_RHIRD/77-311
A6ALW8_VIBHA/25-225
A0AHT4_LISW6/4-195
E8YWP6_9BURK/6-185
B5ZHQ3_GLUDA/3-179
Q03N36_LACBA/5-225
C5A861_BURGB/5-221
C7RNL0_ACCPU/5-221
E8VFV3_BACST/5-212
H8BHT3_CAMJU/26-234
C9CTE1_9RHOB/134-384
D4WAD5_BACOV/7-211
H6NQ36_9BACL/26-235
A6UNZ0_METVS/2-228
G2LWB6_9XANT/5-218
H0H8P7_RHIRD/4-181
Q2ET96_SHIBO/72-217
D2S8M2_GEOOG/54-271
H2HDQ7_CORDP/39-256
Q6MZ99_MYCUA/27-254
G7H4Z8_9ACTO/5-236
B5RP02_BORDL/9-222
D9PTZ4_METTM/255-424
F7KL67_9FIRM/6-229
E1VN18_9GAMM/20-202
A1VIB4_POLNA/5-221
F2EZW7_PANAA/112-301
Q0FUZ9_9RHOB/110-384
C0DZ54_EIKCO/5-219
A6LA70_PARD8/5-191
B8EGP3_BORBG/9-223
A7BRE4_9GAMM/117-185
C8WVV3_ALIAD/117-318
C2CDZ2_VIBCL/5-221
H8AIV6_CAMJU/26-234
COBQ_CLOAB/4-238
A0KUM9_SHESA/3-180
F9R8M2_9VIBR/25-234
C5CKM0_VARPS/23-205
F2L0D7_THEU7/4-237
D1B5Z6_THEAS/5-210
A6US86_METVS/5-204
Q04HG4_OENOB/5-219
C9A8Q1_ENTCA/5-221
F4BDN2_FRACF/9-204
F4L878_HALH1/1-210
A2PY19_VIBCL/11-225
E3ZYH7_LISSE/5-241
E7PU46_PSESG/3-176
B8F1T6_BORGR/9-250
F7L3M5_9FUSO/7-247
C7ULV8_ENTFL/5-221
B7V7A0_PSEA8/5-221
C6AF35_BARGA/4-182
E4RTT0_LEAB4/17-233
Q0S2V9_RHOSR/56-271
A3PQH0_RHOS1/137-388
Q5P596_AROAE/4-226
D0TFK1_9BACE/5-221
E1KPX8_9BACT/11-220
E2MG27_PSEUB/5-218
E4LD28_9FIRM/5-221
D6LHQ0_9FUSO/4-200
C0BW61_9CLOT/5-210
D9WZQ8_STRVR/9-198
E9AB55_SALET/111-328
E1RHV6_METP4/5-204
I0WVH1_9NOCA/10-246
C3XHX2_9HELI/4-149
B8KUD9_9GAMM/4-220
F6CHB9_DESK7/6-194
C9YCJ0_9BURK/1-193
B1FC73_9BURK/5-219
G2FV61_9FIRM/5-210
B0RPU4_XANCB/10-192
F7WXY1_MYCTD/7-199
E8MAN2_9VIBR/24-224
E3HIP0_ACHXA/8-222
H8AMS5_CAMJU/26-234
G8XCM4_KLEPN/111-327
F7ND75_XYLFA/4-217
D3P6M4_AZOS1/21-235
D7W2W7_9FLAO/10-215
B0KN24_PSEPG/4-230
G0H378_METMI/4-250
H4M896_ECOLX/106-337
Q2T097_BURTA/4-172
Q6LT87_PHOPR/5-219
Q2FP95_METHJ/8-242
Q83U56_9ZZZZ/37-259
D5CRT1_SIDLE/4-220
C3XNB3_9HELI/6-218
Q92QS3_RHIME/537-660
H1D9F7_9FUSO/1-123
C4SP27_YERFR/5-219
Q187X6_CLOD6/37-259
D4YKV4_9MICO/38-262
D4EA77_SEROD/4-177
F8FN05_PAEMK/5-211
B9P2F8_PROMR/3-190
F3HUP0_PSEYM/21-182
A8S5C2_9CLOT/28-233
A0RZ32_CENSY/4-238
F6A1Z0_GARVH/28-244
F9WA61_TRYCI/112-343
H9UKT8_9SPIO/23-222
E1SMB7_FERBD/28-194
Q7UW35_RHOBA/5-216
F4HMQ5_PYRSN/5-240
B5BYP5_SALET/16-288
C4F0W9_HAEIF/13-236
F0JCP4_DESDE/2-216
A1RYV7_THEPD/4-257
A6QB66_SULNB/5-230
A3CWB1_METMJ/4-196
H8EAB9_CLOTM/5-221
D8JBY0_HALJB/4-229
F4FZJ0_METCR/7-221
COBQ_YERE8/5-239
A7VRU2_9CLOT/5-221
D7DT91_METV3/3-259
G8VX93_KLEPN/4-164
D3NX96_AZOS1/6-181
Q67SI2_SYMTH/5-212
G5F913_9CLOT/217-407
H1R0H5_VIBFI/4-223
C5NUI8_9BACL/5-221
E8SZE3_GEOS2/5-221
C6NTV5_9GAMM/4-215
E2KKL0_ECO57/106-337
D4GBD0_TREPC/42-252
C3XFM3_9HELI/3-184
COBQ_MYCUA/4-242
A0Q697_FRATN/26-200
H0FGI0_BACAM/5-221
E4FFR6_PROAA/56-275
B9KEW2_CAMLR/25-233
E4QH93_BORBN/9-222
G0ASF4_9GAMM/4-226
G3IT63_9GAMM/10-219
F3X297_9SPHN/112-342
Q9ETY3_PSEAI/12-116
G4IDH3_9EURY/6-203
B9QUY8_9RHOB/10-174
D3Q8T5_STANL/2-226
E1ARK9_STRAU/177-393
G9R439_9FIRM/4-257
H6MNK7_TREPL/5-218
C3WVL5_9FUSO/4-202
D5P5I1_9MYCO/172-383
D4LSG5_9FIRM/6-194
SOPA_ECOLI/109-340
B1R7L6_CLOPF/5-222
F7PDP1_MYCPA/36-253
F8D9M9_HALXS/7-225
B0U7T9_METS4/4-177
C2QYV1_BACCE/5-210
B4S629_PROA2/20-179
Q0EW90_9PROT/4-212
B5FH20_SALDC/4-160
H0RHR3_9ACTO/14-250
E5XNH0_9ACTO/45-262
F7NL63_9FIRM/36-245
C7MS59_SACVD/82-302
D0I5P6_VIBHO/8-253
C9AQF8_ENTFC/5-221
Q1JWH9_DESAC/4-260
Q04WM7_LEPBL/13-199
G6HQ38_9ACTO/6-198
E3PSI3_CLOSD/34-241
F8H2Z6_PSEUT/9-218
B6EJC1_ALISL/25-233
E2UCS8_MYCTU/313-526
A3J9L3_9ALTE/4-224
D3RRB5_ALLVD/12-222
B6BG38_9RHOB/137-388
Q478H0_DECAR/7-187
F2KTA4_ARCVS/2-219
COBQ_PSEAE/8-243
G8XD45_STREN/11-249
H8WAJ7_MARHY/1-217
E4QRZ4_BORBG/9-245
E4J0R5_ENTFC/18-241
Q4ZQV2_PSEU2/10-219
C2GPC2_LACRE/4-251
H0NM06_BACCE/5-221
H4ZC83_ECOLX/5-219
B8EGD7_BORBG/4-216
F5KZ66_9FIRM/9-196
B5RPE5_BORDL/9-224
F3IVA8_PSEAP/10-219
H1CJG0_9FIRM/5-207
B8JD85_ANAD2/32-240
C7VIB5_ENTFL/5-242
G7UNP1_PSEUP/3-182
H8HV04_MYCTU/87-306
I0RZW8_MYCXE/16-209
A3GV09_VIBCL/5-240
F8I3W3_SULAT/7-197
G4M373_9BURK/1-196
D3RW73_ALLVD/3-184
D7NGA8_9BACT/11-220
G7TH89_9XANT/5-218
A8L2D6_FRASN/3-182
D2YGI9_VIBMI/5-219
G2SPW3_LACRR/5-215
G2CY66_ECOLX/5-219
F9TWA3_MARPU/26-275
F9UVS7_MYCBO/4-243
G1WQF4_9FIRM/5-226
C2WPR1_BACCE/8-230
F0BH77_9XANT/4-172
F5KE05_PSEAI/3-180
Q4FS38_PSYA2/4-226
E1JQG9_9LACO/1-203
D7CPU9_SYNLT/4-264
G4WVQ9_9BACT/18-241
E4HUX0_PROAA/56-275
H4F9E1_9RHIZ/4-181
G7AZ23_VIBCL/5-219
C5A219_THEGJ/5-209
G6BUC1_CLODI/6-241
A8S2N9_9CLOT/5-221
C0RDF9_BORBG/9-222
E2XIG5_SHIDY/7-170
F9HVI3_ECOLX/5-219
B7GVT9_ACIB3/4-170
A5GM24_SYNPW/3-191
A4IYP9_FRATW/9-204
C7NXH8_HALMD/2-185
E5XD90_9FIRM/5-189
A1TI24_MYCVP/60-278
G4I891_MYCRH/45-241
Q937C1_PSESD/5-221
C8U6T8_ECO10/5-219
G2FI52_9GAMM/7-178
D0TBC8_9BACE/8-246
COBB_SYNP6/3-192
Q2NE15_METST/5-223
D8N8F3_RALSL/14-248
D8U673_VOLCA/47-130
C2JGG6_VIBCL/4-223
C5A1S5_THEGJ/5-222
Q83XH5_VIBAN/14-236
C1I852_9CLOT/27-234
D3LR00_MICLU/50-270
E4FE99_PROAA/10-247
F3B046_9FIRM/5-244
E8T4C6_THEA1/6-211
F9AVA7_VIBCL/5-221
G3EKE9_SERMA/21-195
Q9PB62_XYLFA/5-220
E9RQY0_LACRE/6-242
B4V610_9ACTO/5-211
G4T3U1_META2/4-240
Q0RYI7_RHOSR/10-229
D0MIT5_RHOM4/4-218
F6CZR3_MARPP/6-242
C9S0A2_GEOSY/25-234
E1CVQ1_VIBPA/4-223
Q3AKN4_SYNSC/3-134
Q4BUQ1_CROWT/3-210
Q97TD5_CLOAB/5-222
F4D323_HELPX/3-194
D0TY36_9BACE/29-223
H2J9S6_9CLOT/27-238
E3ZKS3_LISSE/1-95
H1WIW3_9CYAN/129-363
E3FA44_CORP9/39-256
C9RCB8_AMMDK/447-522
Q3SUE3_NITWN/67-314
C7QH88_CATAD/3-254
B3AT80_ECO57/3-182
A7N8U0_VIBHB/6-225
F0P244_WEEVC/5-221
E5X4C2_9BACE/8-213
A4U089_9PROT/4-167
D8NUJ5_RALSL/5-219
D1U2K9_YERPE/123-354
F7JRP4_9FIRM/5-221
B0GJD5_YERPE/5-219
I0ZG86_HELPX/4-176
E4QGW6_BORBN/9-219
D8KJ05_LACLN/11-217
F7UX92_EEGSY/6-228
COBQ_SPHWW/4-241
H7VL76_CAMCO/26-233
F3I663_PSESF/4-175
G4LF44_PSEAI/4-230
A2S6V9_BURM9/24-219
Q8ABL2_BACTN/8-216
C6WA59_ACTMD/74-291
H8IMI1_MYCIA/121-299
E3ZZP7_LISSE/5-211
H0HD07_RHIRD/9-226
E6C4U3_PROAA/53-270
B2U629_ECOLX/4-173
H6U171_9CAUD/12-176
A4KK61_MYCTU/322-535
Q92KW4_RHIME/9-226
B2A5I1_NATTJ/109-300
C1ETP5_BACC3/5-210
D9QS09_ACEAZ/3-249
H7X6W5_CAMJU/26-234
H4QX22_ECOLX/109-340
Q8VW79_SERMA/4-175
G9E9Z2_9GAMM/1-212
G2C309_ECOLX/5-219
G2LF44_CHLTF/5-221
F7JID3_9FIRM/5-228
C2JRQ1_ENTFL/5-221
C2KY31_9FIRM/5-219
E6PN60_9ZZZZ/5-219
Q3R1L8_XYLFA/2-154
COBB_METM7/4-185
Q63RS5_BURPS/5-219
A7HK10_FERNB/14-224
B7J2S9_BORBZ/9-218
G5F8Z5_9CLOT/5-239
G8TV83_9FIRM/172-394
COBQ_SALA4/5-245
G2UHP8_PSEAI/10-219
B7X1A3_COMTE/5-221
C0R8M4_BORVA/9-222
G0GBI9_9SPIO/6-220
G4J4Y5_9PSEU/91-308
E1TD94_BURSG/5-221
F5UE02_9CYAN/182-417
F7KBZ1_9FIRM/5-239
A3JWI0_9RHOB/110-385
H2JDG9_9CLOT/8-196
Q48GG1_PSE14/7-216
G9R6U5_9FIRM/16-290
G4DP70_9GAMM/5-218
F3PNL6_9BACE/8-212
B5IAK8_ACIB4/3-258
E6XGQ2_SHEP2/4-225
D5QB46_GLUHA/6-196
H5IYN7_ECOLX/3-182
C2E4F5_LACJH/5-221
D4HBY4_PROAS/54-273
B0QL00_BACAN/5-221
C3PPE3_RICAE/4-168
F2NW77_TRES6/5-219
H7CVA4_CLOPF/6-244
Q9K1G2_NEIMB/6-222
Q0JZL0_CUPNH/4-227
B1V5R2_CLOPF/4-221
Q0SLK8_BORAP/9-217
A3IBA5_9BACI/8-245
C7JH24_ACEP3/14-230
COBQ_BRUSU/5-242
C2C8T0_VIBCL/5-240
C0XYB4_BURPE/5-219
C8PEW8_9PROT/5-228
E2SE97_9ACTO/8-223
C0SWZ8_BORBG/34-242
Q1MQ59_LAWIP/5-221
Q0SKW6_BORAP/13-230
D7DHC3_CHLTL/7-223
F8JDU3_HYPSM/18-243
F3H342_PSESX/4-238
F2LW35_HIPMA/4-216
G0HLK4_THES4/3-217
C2LFS9_PROMI/5-219
G4JQ02_9CREN/4-259
D7CK04_SYNLT/17-179
H8J6U2_MYCIT/1-194
A6WCR3_KINRD/110-327
B6EHU6_ALISL/5-221
C7CBU6_METED/101-337
A0B8R7_METTP/8-183
G2ZAI8_LISIP/5-241
E6WFB1_PANSA/5-219
D0D798_9RHOB/4-215
Q5P8N8_AROAE/4-244
E4LV25_9CLOT/5-211
H9ZUN7_THETH/3-191
G5GXI7_FUSNP/7-247
B1VJ75_PROMH/3-183
A8MAR3_CALMQ/5-239
G4J4N1_9PSEU/5-194
B5W974_SPIMA/5-210
C0RDX6_BORBG/9-222
Q0YUC3_9CHLB/5-222
D4W7R3_9FIRM/5-221
D6SM78_9DELT/2-229
G2MKM4_9ARCH/5-222
Q5LFX8_BACFN/8-216
COBB_STRCO/13-202
A7H1H4_CAMJD/5-231
D5QLK5_METTR/10-234
B9E010_CLOK1/5-209
C9T8U2_9RHIZ/120-352
C0RNM7_BORBG/9-222
I0M5P6_SALET/5-181
B3GN63_ZYMMB/4-177
G4MG45_9BURK/4-170
H4XIU1_ECOLX/5-186
MRP_CLOPE/41-223
C7LUX5_DESBD/11-199
D4JNS3_9FIRM/5-239
Q0HWZ1_SHESR/23-232
A0Y2E0_9GAMM/4-239
F5RD03_9RHOO/9-176
D3QYU4_ECOCB/112-351
A7Z4R2_BACA2/31-240
E4PGE7_MARAH/12-232
Q8VVK5_CORGT/4-171
G2LEN9_CHLTF/18-234
B3ZHA4_BACCE/7-231
E1QVC1_VULDI/4-210
E4PLR3_MARAH/4-215
C0APJ7_9SPIO/9-222
C9Y5K3_CROTZ/111-324
C0ERM6_9FIRM/16-202
H6SPR3_RHOPH/8-221
Q3ZVP6_SPICI/4-231
F7KKE7_9FIRM/6-229
Q1Z8W7_PHOPR/4-229
H5P359_ECOLX/5-219
D3FW95_BACPE/5-211
H2KAC0_STRHJ/118-357
E1YRN5_9BACE/7-219
C2J1Q0_VIBCL/23-258
D9VCE4_9ACTO/4-238
Q11F49_MESSB/550-773
C1FBC8_BORBG/9-221
G7U5U0_PROAA/53-270
Q7W2H9_BORPA/13-229
H1Q5N0_9ACTO/118-361
F7U392_RHIRD/6-196
A0NM99_9RHOB/6-172
G5SDJ1_SALET/12-251
Q0QKN4_9SYNE/7-246
D3AWE7_POLPA/45-258
H0UML5_9BACT/6-211
F0QZZ1_BACSH/5-191
Q7X0Z5_XANCI/3-176
B1K144_BURCC/7-187
Q62N66_BACLD/14-230
Q0BUY0_GRABC/5-217
E5BXK5_9FUSO/4-187
F1W055_9BURK/4-227
H2GI95_CORDP/4-238
F3RDM4_LISMN/4-195
A8ZW80_DESOH/2-224
B2JEQ9_BURP8/4-170
D3LIA2_ENTFC/11-250
F3MEP8_9BACL/5-210
Q2JAZ1_FRASC/5-242
B5WJH5_9BURK/122-355
C2M9V7_9PORP/11-219
C5A5Y7_THEGJ/3-218
E4S0A2_BORBJ/9-218
G8AG81_AZOBR/11-227
O30290_ARCFU/3-239
B2A0V3_NATTJ/358-618
H1ZWT4_PSESS/4-183
F1SZU0_TETHA/4-228
G8NE34_9DEIN/4-171
D1AS04_SEBTE/4-220
G2GET0_9ACTO/9-198
C9Y6C8_9BURK/8-189
H8I8R6_METCZ/10-245
F3HQ79_PSEYM/10-219
A3GZZ1_VIBCL/11-225
C6AB22_BARGA/7-226
G7HH56_9BURK/5-221
E1DP33_VIBPA/25-234
E8L8I5_9RHIZ/5-168
D9QB42_CORP2/4-238
A2PCM3_VIBCL/11-225
G5ZZU0_9PROT/5-214
B2PDH7_ECO57/109-340
H1WSX9_LEUCI/1-213
H8FTL2_RHOMO/9-201
COBQ_MYCSS/6-241
F4DK66_CHLPE/4-220
A2W236_9BURK/6-185
B1R198_CLOBU/5-210
H5WK25_9BURK/4-227
H8GZE5_DEIGI/5-42
D4QVI4_ENTFC/5-221
G1USS7_9DELT/9-219
G9QBX3_9BACI/5-221
C5ANU0_BURGB/6-183
C0R9X4_BORBG/9-221
H7ZI65_CAMJU/26-234
Q75FZ5_LEPIC/62-273
F4EX83_9FIRM/5-220
C9LSQ8_9FIRM/48-254
E4J2S9_ENTFC/5-221
C8SXK1_KLEPR/7-197
E3GJF9_EUBLK/7-241
B6JAI9_OLICO/23-245
D4GRF0_HALVD/4-186
B8GR10_THISH/4-221
A1T7G8_MYCVP/12-205
D4SXZ1_9XANT/3-181
H4NLM8_ECOLX/5-219
D1YM33_9FIRM/5-221
Q3ICG1_PSEHT/5-218
Q0A4T5_ALHEH/23-257
A3XX52_9VIBR/4-223
C0R859_BORVA/9-221
C7HFT2_CLOTM/5-210
C6B5P3_RHILS/118-351
G9ZH82_9GAMM/9-232
E4JGS3_ENTFC/18-241
H9UKA9_9SPIO/5-175
B7DQU3_9BACL/5-224
H5XMF6_9PSEU/11-200
E7VQS4_SALMO/5-219
B1C585_9FIRM/5-222
D3HYX9_9BACT/7-195
C3XIT8_9HELI/1-98
D9S2E5_THEOJ/4-226
E6Q7G6_9ZZZZ/1-215
D0BHJ7_BRUSS/5-217
E2SFI0_9ACTO/149-339
Q18JA5_HALWD/5-234
D7FCL2_HELP3/6-233
E1W166_ARTAR/49-274
F4FXV6_METCR/5-186
C0BFI4_9FIRM/5-221
B3QRE9_CHLP8/7-190
Q46D87_METBF/5-190
Q1Z796_PHOPR/25-233
E3G1Z2_ENTCS/5-241
D3PML3_MEIRD/56-153
H5HJ20_ECOLX/4-173
C4K837_HAMD5/5-219
H0JBU5_9PSED/15-235
C7NTF2_HALUD/12-261
B2UXF9_CLOBA/4-189
F8KDB5_LACRE/4-197
A5N5U9_CLOK5/3-244
E6VN88_RHOPX/7-243
A5FNH7_FLAJ1/5-221
Q3AB30_CARHZ/9-232
F9NA33_9ACTO/54-273
H0ULN5_9BACT/5-184
A0K7C6_BURCH/7-187
A1UEQ9_MYCSK/6-197
Q5JG63_PYRKO/3-262
A1R5C0_ARTAT/47-264
D3L6W1_OENOE/5-219
H2G364_CORDP/38-258
C1A2C2_RHOE4/5-251
B2KK42_BURPE/6-185
G4A5V8_AGGAC/13-117
H8E9V0_9MICO/43-259
I0XQB0_9LEPT/62-276
G2LRU1_9XANT/4-222
Q55886_SYNY3/7-178
G7EGJ3_9GAMM/4-224
F3GA09_PSESJ/7-115
COBQ_PSEPK/4-239
D3MI16_PROAA/8-199
H7V0L8_CAMCO/26-233
G9UJL9_SALMO/8-198
D3FPL4_CAMJI/4-189
B2A368_NATTJ/32-231
G6IWK2_LACRH/5-221
F0JYE5_ESCFE/95-306
F6H6D0_VITVI/68-279
F5JN93_ACIBA/5-219
G2PUV5_9FIRM/32-240
H6RID2_9BACT/5-221
F1W8M4_MORCA/4-223
G7FIH6_9GAMM/5-218
E1YHQ4_9DELT/3-247
F0ST93_PLABD/4-236
G7GKP3_9ACTO/90-307
E3ZFL3_LISIV/5-241
C5ZB19_BURPE/4-168
B9KGH0_CAMLR/3-186
E4TZX8_SULKY/26-234
F1VBS1_PROAA/16-240
F9QUA6_9MYCO/81-300
H7S8T6_CAMCO/26-233
Q0VKW5_ALCBS/5-222
A7FXV7_CLOB1/5-210
Q2SY87_BURTA/5-219
C0BZA0_9CLOT/6-199
F2INF4_VIBCL/5-221
H1II01_9FIRM/28-240
G1BMH4_9VIRU/4-166
B9DZD0_CLOK1/3-250
H6P1F6_SALTI/22-241
F2MZ33_PSEU6/3-182
E1WZC2_BACMS/4-233
E4PZB0_MYCBG/4-228
D4DRI2_NEIEG/99-186
E8TTR8_ALIDB/3-182
E7PDI6_PSESG/4-183
F2PDA0_PHOMO/4-229
F3J1V4_PSEAP/4-238
A6V9Q2_PSEA7/4-226
D1L590_PARAH/111-347
B8HGU5_ARTCA/4-227
B1MDB1_MYCA9/1-191
A4N4Y3_HAEIF/13-236
G0G553_AMYMD/1-190
COBQ_CHLAD/6-242
D7UYZ5_LISGR/5-211
E2CD45_9RHOB/16-254
B5ERX2_ACIF5/5-214
B3E6E7_GEOLS/3-218
F4BSM9_CARS1/14-236
A5CS73_CLAM3/4-225
Q8P467_XANCP/5-220
A7JR62_PASHA/8-273
B1JAR0_PSEPW/4-226
C4GBG4_9FIRM/5-195
F2LAS4_BURGS/5-219
E2W0S7_MYCTU/20-239
A0B7W2_METTP/31-215
G0CQP6_CORUL/38-258
G6FXJ3_9CYAN/3-202
Q0ACX6_NITEC/4-225
C8X0B3_DESRD/4-257
E6CRQ5_PROAA/3-171
D1BE11_SANKS/61-224
F8A665_CELGA/4-218
G4JVC6_9RHIZ/5-217
G7WBP2_DESOD/59-248
A4F0N7_9RHOB/184-449
E4HH52_PROAA/16-240
G7Q8U7_9DELT/156-366
A8ZWY3_DESOH/2-225
D4S5B0_9FIRM/38-236
C4K2Z2_RICPU/35-217
E6YD18_CHLTH/4-219
COBQ_COREF/7-241
A0Y3A3_9GAMM/5-218
A0YSJ7_LYNSP/2-97
Q2T099_BURTA/36-280
F9IP67_ACIBA/4-170
H2J5K6_MARPK/7-214
B9X9G2_9SPIO/9-222
Q0K5L8_CUPNH/5-221
I0X041_9NOCA/4-242
COBQ_DECAR/6-240
D4HES0_PROAS/63-280
E6W0S3_DESIS/4-194
E3ISI4_DESVR/3-238
F5XJ06_MICPN/10-202
E6IQJ9_ENTFL/37-259
A6F108_9ALTE/4-224
Q5SIX1_THET8/6-213
G6XW47_RHIRD/5-217
F7R7E7_SHIFL/5-219
H0I180_9RHIZ/5-185
B9DZC9_CLOK1/3-244
G8Q2T5_PSEFL/4-229
E7UX99_SALTM/16-272
D7UHL6_LISMN/5-241
Q2IHR3_ANADE/21-236
Q9LB10_VIBPA/4-223
D4LGH4_9FIRM/5-239
F6CHC1_DESK7/6-243
H3Q5Y9_BRUAO/4-192
G0PR65_STRGR/67-284
Q0RAP1_FRAAA/1-209
A1T611_MYCVP/5-220
A1TRK4_ACIAC/23-237
E2KYI9_ECO57/5-219
F4G5R1_ALIDK/3-179
B9LVR0_HALLT/9-228
F0LQH2_VIBFN/5-221
F7QYV3_9LACO/5-215
Q3KFL9_PSEPF/5-218
A1QZL7_BORT9/4-216
G8Q975_PSEFL/1-208
F7JK11_9FIRM/5-221
COBQ_ALCBS/4-238
F2JQ27_CELLD/5-234
A6CXB7_9VIBR/29-238
D4IXR3_BUTFI/5-222
Q8FSV2_COREF/39-259
G8NVC9_GRAMM/68-255
F3YLB3_LISMN/4-195
B2XSM2_9VIBR/4-170
B8LAT1_9GAMM/29-238
B1VJ33_CORU7/35-255
G6B2M5_CLODI/32-239
B7QU57_9RHOB/13-232
F1XH11_MORCA/5-220
G5TF38_ECOLX/5-219
F5Y2C1_RAMTT/5-219
O27242_METTH/6-266
D4MAC5_9BACT/8-195
E5BNX8_9FUSO/7-241
C7BF10_PARKE/18-224
Q3ZL85_ESCBL/5-240
E7G4C0_9HELI/3-215
E6FIF5_ENTFL/15-233
E9A3C9_SALET/8-198
Q24NN9_DESHY/31-243
Q092J7_STIAD/4-223
D2MMZ0_9FIRM/5-222
C2UMB7_BACCE/5-221
F3SU33_STAWA/4-227
F4NHC4_9ENTR/5-219
I1DGY6_9VIBR/21-230
A6VCC1_PSEA7/4-222
B5WVG1_9BURK/4-175
E4C7W8_PROAA/53-270
G0UG68_9LACT/5-221
C0SYZ7_BORBG/9-225
D5BR43_PUNMI/12-199
A6B4D8_VIBPA/5-221
D4YY41_SPHJU/4-212
E4LN64_9FIRM/5-158
Q316G3_DESDG/9-232
F5TKV7_9ACTO/54-273
C2KT24_9ACTO/65-284
G2FLP2_9FIRM/8-217
E4KWX7_9FIRM/5-217
B2JAF5_NOSP7/5-226
F2NYS2_TRES6/12-182
E4ID37_ENTFC/9-229
E4BVR3_PROAA/10-247
H0EC22_9ACTN/5-214
B1QMM1_CLOBO/4-222
G0ANC1_BORBD/9-222
Q7MBH9_VIBVY/7-180
C6CHE4_DICZE/5-219
Q7WZF6_STRVN/118-361
B5EEL6_GEOBB/6-197
B5RPH1_BORDL/9-221
H3KB55_9FIRM/6-221
G9VF06_SALMO/8-198
B6BKL5_9PROT/99-277
D4BU75_PRORE/5-220
Q89HP9_BRAJA/4-170
E6WNK7_PANSA/4-131
B9KVR5_RHOSK/28-216
D1XVR2_9BACT/11-220
Q1LHK0_RALME/5-221
B1ZGJ8_METPB/3-179
F4EBW9_BACAM/5-221
F7K101_9FIRM/5-221
Q0E684_PSEAI/5-141
A3Y648_9GAMM/14-195
F1XF51_MORCA/4-223
F0AN98_NEIME/4-219
F3J1V0_PSEAP/10-192
C3RG87_9BACE/5-191
E1YMB3_9DELT/5-126
B3AE14_ECO57/3-182
C1A6G8_GEMAT/5-222
F5JZF0_PSEAI/4-222
H2H1G4_CORDP/4-238
E4GI19_PROAA/1-173
C3WXU5_9FUSO/12-257
B9XTJ6_HELPX/5-217
Q2C5H7_9GAMM/25-234
D5CCT4_ENTCC/8-178
F3IKX5_PSESL/5-221
D1PX79_9BACT/21-237
G5LN01_SALET/5-219
I0W812_9NOCA/76-296
D4WGS1_BACOV/5-219
C2Z0B6_BACCE/5-227
G2SYF0_ROSHA/5-235
D2QVM7_SPILD/7-188
H1G2B1_9GAMM/5-225
F2FMN9_SALDU/8-198
G7GU37_9ACTO/6-207
G8B0X7_AZOBR/81-306
Q932U7_AERSA/6-144
F3SU52_STAWA/4-234
E9T3F0_COREQ/5-220
G7W5Q1_DESOD/4-254
E0P0E4_9FIRM/5-220
D0KR42_SULS9/3-225
C7HDH1_CLOTM/5-221
D7WCX9_9CORY/37-254
E1KR66_9BACT/16-232
C2JGR6_VIBCL/11-225
Q9AD12_STRCO/179-390
E3ZBE6_LISIO/5-221
G8TJ02_NIAKG/5-221
H0U3X3_BRELA/13-203
F6D6B9_METSW/2-220
C0VWG2_9CORY/46-263
C5A3C1_THEGJ/2-219
E1JWU9_DESFR/5-223
Q21CM3_RHOPB/23-245
F3EG08_PSESL/5-221
G5ESJ1_9MICC/5-237
A7HIY4_ANADF/60-275
B1QF10_CLOBO/25-234
A5G010_ACICJ/5-217
B5IPH4_9CHRO/9-214
E6QSU0_9ZZZZ/6-193
H1NXB4_9BACT/4-257
G8V7T4_PROAA/8-199
F8DX84_ZYMMA/4-179
B4EAU1_BURCJ/21-242
Q5L4T0_CHLAB/4-220
D3PQG4_MEIRD/6-212
H6SJQ0_RHOPH/3-179
D3MSN6_9FIRM/4-237
Q099B2_STIAD/21-236
D3ID58_9BACT/11-216
G9ZQQ4_9LACO/3-181
E4B588_PROAA/53-270
H4FBN8_9RHIZ/5-242
B0NTY7_BACSE/19-227
C2H8N8_ENTFC/5-221
G2LRV8_9XANT/29-237
E7V6F8_SALMO/5-219
A4WKH0_PYRAR/5-220
GP5D_CHLMU/8-223
H1ZX42_PSESS/13-170
I0R3K7_9FIRM/5-228
Q050G6_LEPBL/30-241
F7UGH8_RHIRD/5-217
E6AT88_ECOLX/4-173
E4ARX6_PROAA/4-169
COBQ_PSEFS/4-237
E8G8A2_SALMO/4-172
Q48AD9_COLP3/3-184
G0JLU9_9GAMM/11-225
COBB_PICTO/6-192
H5Y518_9FIRM/17-205
H3M9X0_KLEOX/8-198
G8FDU4_CAMJU/26-234
Q13HU0_BURXL/4-204
G9F088_CLOSG/4-239
I0GUU8_SELRU/63-289
C2XZT0_BACCE/5-210
G7BQS1_VIBCL/5-240
C7GCH0_9FIRM/21-255
F7L6J6_BACOV/36-144
D5BKC3_ZUNPS/5-221
G2P6E6_STRVO/6-209
Q6YRW8_SYNY3/3-169
B8ZTN2_MYCLB/93-312
E4N083_KITSK/5-195
A4SUS5_POLSQ/5-221
B2VJ43_ERWT9/5-219
A4SKP1_AERS4/4-224
H3KN51_ECOLX/5-219
H6LD14_ACEWD/5-225
B2EBW4_BIFAN/57-278
Q2ET66_ECOLX/72-217
E6JZ69_PARDN/28-271
COBQ_VIBC3/5-240
A3D6M9_SHEB5/23-232
E1TAZ8_BURSG/4-175
E4F9F1_PROAA/5-169
C6B1N9_RHILS/4-191
E4M9T7_9BACT/4-217
F5YDW3_TREAZ/5-221
C2JWN4_LACRH/5-212
B7IZU6_BORBZ/9-221
B5Y9J4_COPPD/3-217
Q02GP7_PSEAB/6-228
G6ZYX1_VIBCL/5-221
E0GF33_ENTFL/18-241
F3BII3_PSEHA/5-218
B5ZWN0_RHILW/4-180
C9RFQ4_METVM/3-225
E4JAT0_ENTFC/5-221
C9Q0Z4_9BACT/12-217
E2W5M8_MYCTU/36-253
C4KKX1_SULIK/42-241
D5PD73_9MYCO/7-222
C6L9T5_9FIRM/5-239
F0Z3G0_9CLOT/6-229
H3QR33_BRUAO/5-242
B0JN49_MICAN/13-184
C0AJ27_BORBG/34-242
C9YJ95_CLODR/2-237
F8JCL3_HYPSM/5-252
C7L594_ACEPA/1-232
G9VXE6_SALMO/5-244
D8H538_BACAI/5-272
H2IG56_9VIBR/5-221
A1TIE9_ACIAC/5-219
G5PX56_SALMO/18-266
G2LPI4_BUCUM/5-219
F2ZIC6_9PSED/10-128
A8L7D9_FRASN/12-249
B1Y579_LEPCP/5-219
A2PXQ8_VIBCL/5-221
F7QHB9_9BRAD/24-246
C6Z4N9_9BACE/5-221
F9ZUY6_ACICS/4-184
B2DRW4_STRPN/38-217
D3ER34_UCYNA/3-203
D2RUB3_HALTV/2-180
C3ETY1_BACTK/5-221
F0BVU6_9XANT/4-222
E6U787_ETHHY/7-151
D0LF38_GORB4/5-248
F7U3A7_RHIRD/2-238
G6FQ21_9CYAN/5-177
E1PUN3_HELPT/5-217
G3ZGD3_AGGAC/4-177
E4BDV9_PROAA/53-270
G4T0R9_META2/10-223
D4TDA3_9NOST/6-244
A6TPR8_ALKMQ/4-230
D0BTE2_9FUSO/17-210
C9M5M8_9BACT/9-223
B4BJ23_9BACI/25-234
B2CG43_CAMFE/3-184
A3S071_RALSL/6-185
C3KLS7_RHISN/5-217
Q8TUG1_METAC/24-206
F9PX61_9STRE/5-214
C7CIM7_METED/5-217
A6VJ83_METM7/3-253
E6BZG7_PROAA/5-169
