# Supplementary material for: Contact prediction is hardest for the most informative contacts, but improves with the incorporation of contact potentials
Source: PLoS One. 2018 Jun 28;13(6):e0199585. doi: 10.1371/journal.pone.0199585 (PMC6023208; doi:10.1371/journal.pone.0199585)
Supplement: S1 Data — Each file in the ‘alignments’ directory herein corresponds to a protein family’s alignment and contains the accession number and sequence range of each sequence in the alignment. (TAR.GZ) [file pone.0199585.s001.tar.gz › alignments/HTH_3]

A0ACB8_STRAM/19-73
A0AEU3_LISW6/11-65
A0AFL5_LISW6/7-61
A0AGP8_LISW6/7-61
A0AI67_LISW6/8-63
A0AI68_LISW6/14-69
A0AMC1_LISW6/184-237
A0AW12_ARTS2/2-55
A0AXX8_BURCH/12-66
A0AYP1_BURCH/46-93
A0AZT4_BURCH/11-64
A0B088_BURCH/20-72
A0B0F5_BURCH/18-68
A0B3S2_BURCH/21-75
A0B3X2_BURCH/5-59
A0B3X6_BURCH/10-65
A0B457_BURCH/30-84
A0B6C6_METTP/85-138
A0B6F1_METTP/20-54
A0B8Z0_METTP/32-84
A0B946_METTP/155-207
A0B9M6_METTP/22-70
A0E161_PARTE/11-52
A0EJK4_9BACT/8-59
A0EVX7_9ACTO/14-49
A0EVY6_9ACTO/14-49
A0EWH6_9CAUD/3-57
A0EWN9_9CAUD/14-68
A0EWP0_9CAUD/5-59
A0EWV7_9CAUD/13-67
A0EWV8_9CAUD/4-58
A0EX21_9CAUD/7-62
A0JQA7_LACS1/21-73
A0JQB2_LACS1/5-58
A0JQB5_LACS1/6-58
A0JQQ0_LACS1/19-73
A0JQR4_LACS1/4-58
A0JQR5_LACS1/10-60
A0JTV7_ARTS2/22-76
A0JUM2_ARTS2/17-53
A0K1R8_ARTS2/13-67
A0K375_BURCH/24-78
A0K4X3_BURCH/18-64
A0K597_BURCH/25-79
A0K5X2_BURCH/22-76
A0KAB3_BURCH/39-93
A0KB62_BURCH/9-63
A0KBF4_BURCH/14-65
A0KDP8_BURCH/17-69
A0KGT5_AERHH/3-56
A0KH76_AERHH/17-71
A0KHS3_AERHH/12-62
A0KJ77_AERHH/15-59
A0KJV1_AERHH/23-75
A0KLA0_AERHH/26-80
A0KQ29_AERHH/53-107
A0KRZ3_SHESA/12-66
A0KUL2_SHESA/46-91
A0KUM4_SHESA/11-63
A0KZ53_SHESA/10-62
A0KZV5_SHESA/33-87
A0L1V2_SHESA/13-67
A0L330_SHESA/35-90
A0L3D8_SHESA/15-70
A0L5V7_MAGSM/10-64
A0L7A4_MAGSM/43-100
A0L7D3_MAGSM/6-62
A0LA09_MAGSM/67-126
A0LBP4_MAGSM/11-66
A0LD08_MAGSM/13-62
A0LDJ2_MAGSM/31-84
A0LFI8_SYNFM/95-148
A0LHE5_SYNFM/22-76
A0LI80_SYNFM/21-75
A0LNU8_SYNFM/57-101
A0LPM5_SYNFM/14-68
A0LQN1_SYNFM/257-311
A0LUG5_ACIC1/12-68
A0LY11_GRAFK/12-65
A0LZ56_GRAFK/14-67
A0LZL2_GRAFK/5-59
A0LZQ8_GRAFK/4-58
A0LZR4_GRAFK/11-63
A0LZW7_GRAFK/13-68
A0LZX4_GRAFK/42-88
A0M164_GRAFK/19-76
A0M2W3_GRAFK/13-68
A0M4Q3_GRAFK/8-62
A0MWB6_SOLLC/84-137
A0NHQ3_OENOE/8-62
A0NJI2_OENOE/2-40
A0NK68_OENOE/16-70
A0NK88_OENOE/14-68
A0NKA2_OENOE/7-57
A0NLE7_9RHOB/12-66
A0NMH1_9RHOB/20-74
A0NMK7_9RHOB/14-68
A0NU07_9RHOB/47-99
A0NUJ4_9RHOB/1-46
A0P1C2_9RHOB/18-72
A0P1X7_9RHOB/3-57
A0P2M8_9RHOB/16-68
A0P332_9RHOB/1-35
A0PPF1_MYCUA/5-59
A0PXF6_CLONN/14-68
A0Q0S5_CLONN/1-46
A0Q1L2_CLONN/12-66
A0Q2S0_CLONN/24-78
A0Q3B5_CLONN/8-62
A0Q3S9_CLONN/7-61
A0Q4W8_FRATN/15-69
A0Q619_FRATN/15-70
A0Q7M3_FRATN/8-56
A0Q8V3_MYCA1/10-64
A0Q986_MYCA1/32-75
A0Q9P6_MYCA1/10-64
A0QCR3_MYCA1/1-46
A0QET3_MYCA1/15-69
A0QEY1_MYCA1/11-65
A0QI97_MYCA1/5-59
A0QJ81_MYCA1/16-71
A0QLC0_MYCA1/28-81
A0QQX1_MYCS2/10-64
A0R656_MYCS2/39-83
A0R7K4_PELPD/9-63
A0R822_PELPD/11-65
A0R857_PELPD/14-69
A0R8E7_BACAH/10-64
A0R997_BACAH/24-78
A0R9D5_BACAH/28-82
A0R9N5_BACAH/13-65
A0R9W9_BACAH/10-64
A0R9X7_BACAH/6-60
A0RB78_BACAH/5-59
A0RBA7_BACAH/13-68
A0RCF6_BACAH/10-64
A0RCH8_BACAH/7-61
A0RE14_BACAH/10-64
A0RE37_BACAH/31-85
A0REC5_BACAH/11-63
A0RFT1_BACAH/8-62
A0RGB5_BACAH/10-64
A0RGD2_BACAH/7-61
A0RJA8_BACAH/20-74
A0RKI9_BACAH/13-65
A0RKL5_BACAH/13-67
A0RL46_BACAH/4-58
A0RQT1_CAMFF/24-81
A0RUU1_CENSY/8-56
A0XX74_9GAMM/7-60
A0XXI4_9GAMM/5-59
A0YJB7_LYNSP/16-63
A0YJQ1_LYNSP/9-65
A0YLU0_LYNSP/38-84
A0YQ30_LYNSP/13-67
A0YQ48_LYNSP/26-80
A0YQ49_LYNSP/16-69
A0YRN1_LYNSP/20-75
A0YS63_LYNSP/14-63
A0YSH4_LYNSP/5-71
A0YT68_LYNSP/12-56
A0YU69_LYNSP/483-527
A0YUU1_LYNSP/7-72
A0YUZ2_LYNSP/13-63
A0YV16_LYNSP/18-56
A0YVV9_LYNSP/1-53
A0YWB7_LYNSP/11-65
A0YY63_LYNSP/12-60
A0Z3G5_9GAMM/5-59
A0Z7J5_9GAMM/12-66
A0ZA25_NODSP/15-69
A0ZBZ7_NODSP/11-65
A0ZCL2_NODSP/16-69
A0ZJ37_NODSP/16-70
A0ZJN7_NODSP/18-68
A0ZN11_NODSP/13-73
A0ZS08_9CAUD/8-62
A1A2T7_BIFAA/24-81
A1A2T7_BIFAA/98-155
A1A2Y1_BIFAA/10-61
A1A353_BIFAA/44-98
A1A362_BIFAA/27-70
A1A8F2_ECOK1/16-70
A1A9E4_ECOK1/13-52
A1AA42_ECOK1/22-71
A1AA43_ECOK1/27-78
A1AAI5_ECOK1/11-64
A1AAW2_ECOK1/21-75
A1AB39_ECOK1/12-66
A1AB72_ECOK1/13-67
A1AB98_ECOK1/17-70
A1ACF7_ECOK1/15-73
A1ACV2_ECOK1/9-60
A1ADN1_ECOK1/10-64
A1AH98_ECOK1/38-82
A1AJQ4_ECOK1/5-59
A1AJV7_ECOK1/14-68
A1AJV9_ECOK1/35-81
A1AK73_PELPD/10-64
A1AKA9_PELPD/24-76
A1AKM9_PELPD/24-77
A1AL86_PELPD/11-65
A1ALD5_PELPD/10-64
A1AN18_PELPD/65-119
A1AN21_PELPD/27-70
A1ANU5_PELPD/9-67
A1AP06_PELPD/30-84
A1AQX2_PELPD/62-113
A1ARL9_PELPD/16-63
A1ATP7_PELPD/21-75
A1AYA3_PARDP/18-72
A1AZ95_PARDP/18-72
A1B1D9_PARDP/20-73
A1B1U5_PARDP/13-67
A1B3G1_PARDP/18-71
A1B4P7_PARDP/17-68
A1B4Q9_PARDP/1-46
A1B5A4_PARDP/6-43
A1B6V8_PARDP/11-65
A1B8R9_PARDP/45-100
A1BAD5_PARDP/31-85
A1BBN6_PARDP/32-86
A1BCL4_CHLPD/71-116
A1BCM6_CHLPD/9-53
A1BF09_CHLPD/43-96
A1BG77_CHLPD/77-130
A1BGA9_CHLPD/16-70
A1BH42_CHLPD/68-122
A1BHT8_CHLPD/28-76
A1BI21_CHLPD/20-54
A1BTY6_9CAUD/8-68
A1BZ50_BACCE/509-547
A1BZF3_BACCE/5-59
A1CJY3_ASPCL/88-143
A1D7I6_NEOFI/87-142
A1EID8_VIBCH/11-66
A1EKH0_VIBCH/16-61
A1ENM1_VIBCH/32-86
A1EQ31_VIBCH/14-68
A1EQH7_VIBCH/16-61
A1ESS7_VIBCH/10-63
A1EST0_VIBCH/11-58
A1ESZ5_VIBCH/10-64
A1F0X0_VIBCH/87-142
A1F1B5_VIBCH/16-61
A1F1P3_VIBCH/18-70
A1F4Y9_VIBCH/32-86
A1F7R2_VIBCH/2-53
A1F814_VIBCH/14-68
A1FAL4_VIBCH/10-63
A1FAQ3_VIBCH/9-56
A1HR33_9FIRM/2-53
A1HTM8_9FIRM/8-62
A1IGF9_ENTFC/7-61
A1IP13_NEIMA/7-58
A1IQ12_NEIMA/48-94
A1IRS2_NEIMA/6-59
A1IS00_NEIMA/26-80
A1JJA6_YERE8/7-60
A1JK37_YERE8/9-55
A1JKW4_YERE8/32-87
A1JLH6_YERE8/22-75
A1JLW6_YERE8/16-69
A1JM20_YERE8/1-31
A1JMN6_YERE8/13-59
A1JMU6_YERE8/6-59
A1JN79_YERE8/42-95
A1JNL3_YERE8/9-55
A1JQ33_YERE8/6-64
A1JR65_YERE8/9-63
A1JRR2_YERE8/19-69
A1JT22_YERE8/11-64
A1JUD8_STAAU/11-66
A1K9X0_AZOSB/20-74
A1KA16_AZOSB/37-91
A1KA77_AZOSB/9-51
A1KC49_AZOSB/45-97
A1KEJ1_MYCBP/10-64
A1KFT8_MYCBP/10-64
A1KHS0_MYCBP/22-76
A1KK21_MYCBP/42-96
A1KK61_MYCBP/8-62
A1KS11_NEIMF/48-94
A1KTW6_NEIMF/6-59
A1KTW8_NEIMF/12-48
A1KU17_NEIMF/26-80
A1KWW9_STAAU/7-61
A1R204_ARTAT/14-51
A1R3Q8_ARTAT/1-52
A1RAZ2_ARTAT/1-54
A1RBM5_ARTAT/22-76
A1REN4_SHESW/12-66
A1RER6_SHESW/87-142
A1RH81_SHESW/10-61
A1RKY5_SHESW/27-77
A1RMJ5_SHESW/7-61
A1RPH4_SHESW/13-67
A1RRK6_PYRIL/9-63
A1RTG7_PYRIL/76-129
A1RV25_PYRIL/128-180
A1RVM0_PYRIL/17-64
A1RW99_THEPD/20-53
A1RWC0_THEPD/32-78
A1RX57_THEPD/115-168
A1RY29_THEPD/50-103
A1RY98_THEPD/33-82
A1S8Z2_SHEAM/7-61
A1S963_SHEAM/15-70
A1SCT4_NOCSJ/19-73
A1SHF0_NOCSJ/8-56
A1SIP9_NOCSJ/10-65
A1SK40_NOCSJ/13-67
A1STB1_PSYIN/116-171
A1T0Z7_PSYIN/154-185
A1T298_MYCVP/5-59
A1TA55_MYCVP/78-130
A1TB71_MYCVP/8-61
A1TEQ2_MYCVP/18-70
A1TGI0_MYCVP/43-97
A1TGY8_MYCVP/31-75
A1TN42_ACIAC/6-47
A1TUL8_ACIAC/34-87
A1U1X4_MARAV/35-81
A1U2Z0_MARAV/13-67
A1U426_MARAV/43-91
A1U433_MARAV/51-95
A1U5K3_MARAV/16-70
A1U7F0_MARAV/39-82
A1U7I2_MARAV/144-177
A1U7W5_MARAV/24-75
A1U7X5_MARAV/11-64
A1U857_MARAV/123-172
A1UAK5_MYCSK/10-64
A1UID9_MYCSK/19-73
A1UNB6_MYCSK/34-75
A1UPJ1_MYCSK/10-66
A1UQE7_MYCSK/27-81
A1UQE7_MYCSK/93-145
A1UU44_BARBK/19-73
A1UVQ7_BURMS/12-66
A1UXP6_BURMS/29-83
A1V1Y2_BURMS/11-65
A1V245_BURMS/5-59
A1V710_BURMS/40-94
A1VA68_DESVV/10-64
A1VCA3_DESVV/43-86
A1VDE5_DESVV/39-90
A1VDF7_DESVV/17-70
A1VJ81_POLNA/145-191
A1VJL3_POLNA/15-68
A1VWM6_POLNA/74-127
A1VX23_POLNA/8-61
A1W4L1_ACISJ/36-80
A1W7W4_ACISJ/29-83
A1W8N9_ACISJ/72-125
A1W973_ACISJ/5-57
A1WBS6_ACISJ/19-71
A1WBS7_ACISJ/13-67
A1WDP9_ACISJ/10-64
A1WDU1_VEREI/52-107
A1WF46_VEREI/36-80
A1WFU3_VEREI/11-66
A1WFV6_VEREI/38-92
A1WLG9_VEREI/6-60
A1WMB1_VEREI/28-82
A1WQC3_VEREI/37-84
A1WQC9_VEREI/15-69
A1WU43_HALHL/19-74
A1WUX0_HALHL/9-63
A1WWZ5_HALHL/31-75
A1WXM4_HALHL/20-74
A1YZX1_9CAUD/20-72
A1ZEI8_9BACT/10-65
A1ZJI5_9BACT/11-65
A1ZSG2_9BACT/7-62
A1ZUW8_9BACT/28-74
A1ZV61_9BACT/59-104
A1ZVZ0_9BACT/37-90
A1ZY02_9BACT/6-58
A1ZY28_9BACT/8-61
A2A0F6_9BACT/31-84
A2AJA5_MOUSE/81-134
A2BJL0_HYPBU/19-67
A2BLW5_HYPBU/116-169
A2DR49_TRIVA/60-112
A2I308_9CAUD/34-90
A2P411_VIBCH/4-55
A2P4D1_VIBCH/18-70
A2PBK7_VIBCH/14-68
A2PC94_VIBCH/32-86
A2PNL8_VIBCH/10-61
A2PSP7_VIBCH/14-68
A2PT99_VIBCH/87-142
A2PVS1_VIBCH/18-70
A2PW69_VIBCH/13-67
A2PXC2_VIBCH/32-86
A2PY70_VIBCH/4-55
A2QEV6_ASPNC/87-142
A2RCP1_STRPG/6-63
A2RCR1_STRPG/7-61
A2RDY5_STRPG/9-63
A2RED7_STRPG/7-61
A2RFL6_STRPG/5-59
A2RFL9_STRPG/14-68
A2RGG0_STRPG/6-60
A2RGV7_STRPG/19-73
A2RGV8_STRPG/6-60
A2RH79_LACLM/6-60
A2RH81_LACLM/7-61
A2RHB0_LACLM/5-60
A2RHB3_LACLM/13-66
A2RHN4_LACLM/10-62
A2RJ32_LACLM/6-59
A2RJE2_LACLM/10-64
A2RJR4_LACLM/11-64
A2RK38_LACLM/12-65
A2RKX1_LACLM/36-90
A2RN15_LACLM/11-65
A2RN19_LACLM/5-59
A2RN97_LACLM/12-64
A2RP91_SALTI/37-82
A2RWF3_BURM9/12-66
A2RZW2_BURM9/29-83
A2S1H8_BURM9/19-72
A2S4I8_BURM9/5-59
A2S8Q4_BURM9/40-94
A2SBP8_METPP/12-66
A2SF23_METPP/19-73
A2SIH2_METPP/29-83
A2SJN8_METPP/87-140
A2SL45_METPP/16-69
A2SPF9_METLZ/5-59
A2SPJ3_METLZ/15-63
A2SQ32_METLZ/21-57
A2STV9_METLZ/6-60
A2STY3_METLZ/27-76
A2STY5_METLZ/5-59
A2TPS0_9FLAO/5-59
A2TR98_9FLAO/11-65
A2TRC7_9FLAO/18-69
A2TSD0_9FLAO/13-66
A2TT21_9FLAO/8-62
A2TUT3_9FLAO/4-57
A2TWJ2_9FLAO/14-69
A2TYQ0_9FLAO/24-78
A2TZ79_9FLAO/8-62
A2TZD1_9FLAO/9-63
A2U2C6_9FLAO/13-67
A2U309_9FLAO/16-70
A2V816_9STRE/9-62
A2VFF0_MYCTU/10-64
A2VH41_MYCTU/22-76
A2VJ64_MYCTU/42-96
A2VJC6_MYCTU/8-62
A2VMW4_MYCTU/10-64
A2VQ97_9BURK/44-98
A2VRN5_9BURK/37-91
A2VUK4_9BURK/18-69
A2VUT8_9BURK/15-69
A2VVM2_9BURK/39-93
A2VYU5_9BURK/45-95
A2VZ07_9BURK/32-84
A2VZE3_9BURK/1-45
A2W067_9BURK/46-93
A2W0U9_9BURK/48-102
A2W230_9BURK/30-84
A2W2A2_9BURK/20-74
A2W555_9BURK/17-69
A2W6E9_9BURK/75-125
A2W6W4_9BURK/15-69
A2W7L3_9BURK/71-125
A2WBG2_9BURK/47-101
A2WH14_9BURK/24-78
A2WH84_9BURK/30-84
A2WIU3_9BURK/17-70
A2YEL5_ORYSI/89-142
A2YUJ5_ORYSI/87-140
A3CKC7_STRSV/4-59
A3CKG1_STRSV/5-59
A3CL00_STRSV/7-61
A3CLJ8_STRSV/9-62
A3CLY8_STRSV/8-62
A3CMN8_STRSV/23-77
A3CPI8_STRSV/7-61
A3CQ00_STRSV/4-58
A3CR04_STRSV/7-61
A3CR12_STRSV/7-61
A3CR52_STRSV/11-65
A3CRP1_METMJ/15-65
A3CV21_METMJ/9-59
A3CVC0_METMJ/7-61
A3CVD9_METMJ/5-59
A3CWJ5_METMJ/5-59
A3CXP1_METMJ/5-59
A3CY33_METMJ/27-75
A3CYC0_METMJ/28-68
A3CZE3_SHEB5/12-66
A3CZI7_SHEB5/13-67
A3D1L2_SHEB5/7-61
A3D216_SHEB5/57-97
A3D2Y3_SHEB5/43-98
A3D8F6_SHEB5/12-66
A3D8M1_SHEB5/9-64
A3D8M8_SHEB5/9-62
A3DAQ3_SHEB5/12-64
A3DBG1_CLOTH/8-62
A3DCC3_CLOTH/7-61
A3DFG2_CLOTH/39-92
A3DI18_CLOTH/8-69
A3DI83_CLOTH/7-61
A3DI84_CLOTH/14-67
A3DMC6_STAMF/23-64
A3DNY6_STAMF/136-188
A3DP72_STAMF/27-77
A3EHV3_VIBCH/48-88
A3EKU2_VIBCH/32-86
A3EMT4_VIBCH/6-60
A3EQH2_9BACT/135-179
A3ESC4_9BACT/6-62
A3ESC5_9BACT/19-72
A3ET20_9BACT/14-68
A3ETD9_9BACT/12-67
A3ETJ4_9BACT/9-66
A3EUT8_9BACT/45-92
A3EUU9_9BACT/34-88
A3F4C4_LACLC/9-62
A3F633_9CAUD/5-59
A3F668_9CAUD/28-82
A3F670_9CAUD/7-57
A3GGS4_PICST/85-138
A3GKS0_VIBCH/18-70
A3GLQ9_VIBCH/16-61
A3GPG5_VIBCH/10-63
A3GPG8_VIBCH/11-58
A3GR04_VIBCH/14-68
A3GRR5_VIBCH/32-86
A3GSX5_VIBCH/87-142
A3GU66_VIBCH/4-55
A3GVS3_VIBCH/18-70
A3GVY7_VIBCH/18-51
A3GW83_VIBCH/16-61
A3GWY7_VIBCH/87-142
A3GZG5_VIBCH/10-61
A3GZH8_VIBCH/2-55
A3GZY1_VIBCH/14-68
A3H4V0_VIBCH/6-60
A3H538_VIBCH/32-86
A3HTL6_9BACT/5-59
A3HWE7_9BACT/5-59
A3I0P0_9BACT/38-91
A3I0Q1_9BACT/19-71
A3I152_9BACT/7-60
A3I178_9BACT/13-67
A3I4S9_9BACI/7-61
A3I5G3_9BACI/8-62
A3I655_9BACI/1-42
A3I6C0_9BACI/10-64
A3I8E5_9BACI/53-107
A3IA78_9BACI/11-65
A3IAI3_9BACI/9-61
A3IAL5_9BACI/12-66
A3IB58_9BACI/12-66
A3IB62_9BACI/10-64
A3IC21_9BACI/12-66
A3ICK3_9BACI/13-66
A3ICK4_9BACI/10-65
A3ICU2_9BACI/1-56
A3IGF5_9BACI/5-59
A3IKP7_9CHRO/19-79
A3ISN9_9CHRO/5-59
A3ISW8_9CHRO/17-71
A3IV47_9CHRO/9-65
A3J086_9FLAO/4-58
A3J4Z5_9FLAO/145-178
A3J7F3_9FLAO/10-66
A3J7M1_9ALTE/20-75
A3J9Z0_9ALTE/17-71
A3J9Z2_9ALTE/17-70
A3JC35_9ALTE/13-68
A3JC37_9ALTE/13-68
A3JID3_9ALTE/35-81
A3JIR0_9ALTE/13-65
A3JIR2_9ALTE/15-69
A3JK39_9ALTE/24-77
A3JL43_9ALTE/46-93
A3JLU3_9RHOB/12-66
A3JRH2_9RHOB/23-77
A3JUF6_9RHOB/11-65
A3JWS7_9RHOB/28-82
A3JWV7_9RHOB/14-67
A3JZY0_9RHOB/11-65
A3K0D2_9RHOB/1-46
A3K0Y5_9RHOB/33-87
A3K4Q8_9RHOB/24-81
A3K663_9RHOB/30-84
A3K855_9RHOB/1-46
A3K861_9RHOB/17-62
A3K9V0_9RHOB/11-65
A3KBA7_9RHOB/13-67
A3KJF0_STRAM/40-94
A3KKD4_STRAM/15-69
A3KKN8_STRAM/15-69
A3KLC4_BACAM/3-66
A3KLD6_BACAM/5-59
A3KRT6_PSEAE/49-103
A3KT89_PSEAE/11-65
A3KU83_PSEAE/17-71
A3KWT5_PSEAE/50-102
A3KYX6_PSEAE/5-59
A3KZI6_PSEAE/16-69
A3L0J8_PSEAE/5-59
A3L117_PSEAE/7-61
A3L1W5_PSEAE/7-61
A3L2R1_PSEAE/24-78
A3L3J7_PSEAE/15-70
A3L5G9_PSEAE/7-60
A3L5U7_PSEAE/19-70
A3L6A3_PSEAE/50-102
A3L754_PSEAE/10-65
A3L7T3_PSEAE/49-103
A3L7V7_PSEAE/11-65
A3LAD8_PSEAE/29-83
A3LB82_PSEAE/17-71
A3LDY4_PSEAE/32-74
A3LFG8_PSEAE/5-59
A3LGL9_PSEAE/7-61
A3LH36_PSEAE/5-59
A3LI65_PSEAE/16-69
A3LIH2_PSEAE/7-61
A3LJD6_PSEAE/24-78
A3LK84_PSEAE/15-70
A3LM44_PSEAE/41-94
A3M3T0_ACIBT/54-108
A3M410_ACIBT/7-60
A3M4U8_ACIBT/12-66
A3M5J7_ACIBT/32-87
A3M6C0_ACIBT/21-69
A3M9N5_ACIBT/15-69
A3M9S9_ACIBT/12-66
A3MAC6_BURM7/29-83
A3MC96_BURM7/19-72
A3MEA9_BURM7/12-66
A3MHX0_BURM7/5-59
A3MMD2_BURM7/11-65
A3MNY1_BURM7/40-94
A3MSM0_PYRCJ/17-72
A3MTQ6_PYRCJ/127-180
A3MUA0_PYRCJ/13-67
A3MVV8_PYRCJ/41-89
A3MY43_PYRCJ/76-128
A3N0W1_ACTP2/3-51
A3N205_ACTP2/34-88
A3N2X7_ACTP2/42-96
A3N320_ACTP2/18-60
A3N343_ACTP2/49-98
A3N5Z5_BURP6/40-94
A3N6T1_BURP6/5-59
A3NCS8_BURP6/11-65
A3NF89_BURP6/29-83
A3NHB1_BURP6/9-63
A3NLK9_BURP6/19-72
A3NLY9_BURP6/8-63
A3NRN9_BURP0/40-94
A3NSG8_BURP0/5-59
A3NYJ1_BURP0/11-65
A3P137_BURP0/29-83
A3P2W7_BURP0/9-63
A3P694_BURP0/12-66
A3P774_BURP0/19-72
A3PH40_RHOS1/13-67
A3PM04_RHOS1/145-199
A3PM30_RHOS1/11-65
A3PU61_MYCSJ/10-64
A3Q1V3_MYCSJ/19-73
A3Q3D4_MYCSJ/11-65
A3Q7R2_MYCSJ/34-75
A3QBN7_SHELP/3-56
A3QIQ8_SHELP/12-66
A3QJ45_SHELP/5-59
A3QJP1_SHELP/7-58
A3RPT4_RALSO/51-95
A3RQX8_RALSO/24-78
A3RSU1_RALSO/51-99
A3RUQ2_RALSO/25-64
A3RV02_RALSO/24-78
A3RVW7_RALSO/8-61
A3RZ13_RALSO/28-82
A3RZ41_RALSO/1-52
A3RZZ6_RALSO/16-69
A3S899_9RHOB/13-67
A3S8L5_9RHOB/1-55
A3SCA1_9RHOB/1-55
A3SGZ4_9RHOB/5-58
A3SHN6_9RHOB/1-50
A3SI63_9RHOB/1-46
A3SLC2_9RHOB/12-66
A3SLC6_9RHOB/15-69
A3SMX2_9RHOB/34-88
A3SNH2_9RHOB/36-90
A3SPD1_9RHOB/31-85
A3SR84_9RHOB/567-621
A3SRS5_9RHOB/18-74
A3SS40_9RHOB/1-35
A3ST61_9RHOB/13-67
A3STH7_9RHOB/16-70
A3SXI4_9RHOB/1-48
A3SXT0_9RHOB/1-46
A3T0U3_9RHOB/1-46
A3T0X1_9RHOB/12-70
A3T285_9RHOB/5-58
A3TI27_9MICO/11-59
A3TJ96_9MICO/27-76
A3TKJ5_9MICO/14-68
A3TQL3_9MICO/23-61
A3TRJ9_9MICO/16-70
A3TVC7_9RHOB/1-46
A3TYX1_9RHOB/21-75
A3TZI3_9RHOB/17-71
A3TZZ8_9RHOB/1-48
A3U020_9RHOB/3-45
A3U064_9RHOB/2-55
A3U1Y5_9RHOB/18-74
A3U3G3_9RHOB/2-30
A3U3J3_9RHOB/37-86
A3U4K7_CROAH/12-66
A3U4W0_CROAH/8-62
A3U880_CROAH/8-62
A3U8E4_CROAH/145-178
A3U9G0_CROAH/11-66
A3UAI3_CROAH/14-68
A3UAP1_CROAH/5-59
A3UB53_CROAH/12-65
A3UCR6_9RHOB/11-65
A3UDQ6_9RHOB/5-59
A3UE96_9RHOB/22-75
A3UG69_9RHOB/11-66
A3UGE2_9RHOB/5-59
A3UGQ9_9RHOB/7-59
A3UH30_9RHOB/13-67
A3UHN5_9RHOB/11-65
A3UIG4_9RHOB/19-73
A3UJY3_9RHOB/10-64
A3UL24_VIBSP/11-65
A3URP5_VIBSP/12-66
A3USN8_VIBSP/18-51
A3UUE3_VIBSP/12-66
A3UV77_VIBSP/10-71
A3V3E3_9RHOB/20-74
A3V3I3_9RHOB/13-67
A3V3P1_9RHOB/20-74
A3VBD1_9RHOB/13-67
A3VBH0_9RHOB/5-59
A3VE74_9RHOB/33-87
A3VED3_9RHOB/17-72
A3VHN4_9RHOB/1-49
A3VIM4_9RHOB/11-65
A3VIZ4_9RHOB/12-66
A3VJ06_9RHOB/37-86
A3VLF9_9RHOB/58-112
A3VLG1_9RHOB/18-72
A3VME3_9RHOB/17-71
A3VW16_9RHOB/35-89
A3VZU2_9RHOB/18-74
A3W048_9RHOB/16-70
A3W0Y9_9RHOB/16-70
A3W6V6_9RHOB/19-72
A3W7D7_9RHOB/13-67
A3W865_9RHOB/24-75
A3W8B8_9RHOB/11-65
A3W916_9RHOB/20-76
A3W9G0_9SPHN/5-61
A3WAD2_9SPHN/5-59
A3WCE4_9SPHN/5-59
A3WDF3_9SPHN/28-82
A3WDJ2_9SPHN/54-100
A3WHF4_9SPHN/5-59
A3WIR2_9GAMM/8-63
A3WK19_9GAMM/12-66
A3WK37_9GAMM/17-71
A3WL33_9GAMM/5-59
A3WN10_9GAMM/11-65
A3WR73_9BRAD/11-65
A3WT40_9BRAD/17-71
A3WVJ9_9BRAD/13-67
A3WW10_9BRAD/15-69
A3WXP1_9BRAD/1-35
A3WXQ2_9BRAD/32-86
A3WYC5_9BRAD/11-65
A3WZX8_9BRAD/6-60
A3X0G7_9BRAD/17-71
A3X120_9BRAD/21-76
A3X121_9BRAD/9-62
A3X263_9BRAD/22-77
A3X573_9RHOB/18-74
A3X677_9RHOB/10-64
A3X8A0_9RHOB/20-74
A3X8L4_9RHOB/11-65
A3XA94_9RHOB/42-96
A3XDG4_9RHOB/16-70
A3XEQ6_9RHOB/14-69
A3XFA9_9RHOB/13-67
A3XH63_LEEBM/5-59
A3XHA1_LEEBM/10-64
A3XHE2_LEEBM/13-66
A3XID6_LEEBM/17-71
A3XIU0_LEEBM/17-72
A3XLI5_LEEBM/8-62
A3XLX3_LEEBM/8-62
A3XNA3_LEEBM/7-61
A3XNY8_LEEBM/11-66
A3XPV0_LEEBM/14-68
A3XRB0_LEEBM/8-61
A3XUI0_9VIBR/10-64
A3XUK4_9VIBR/32-86
A3XVN6_9VIBR/26-80
A3Y8N3_9GAMM/15-70
A3Y9W8_9GAMM/38-92
A3YAH4_9GAMM/16-64
A3YBD5_9GAMM/3-56
A3YBX4_9GAMM/43-91
A3YC46_9GAMM/10-51
A3YDU2_9GAMM/16-70
A3YYN4_9SYNE/42-93
A3ZAG7_9SYNE/18-72
A3ZAX9_9SYNE/23-79
A3ZSA1_9PLAN/15-69
A3ZSL3_9PLAN/15-69
A4A4L2_9GAMM/3-57
A4A837_9GAMM/83-134
A4AAH6_9GAMM/46-91
A4AAI8_9GAMM/11-63
A4AB37_9GAMM/6-62
A4AD08_9GAMM/13-67
A4AF72_9ACTN/11-65
A4AHT0_9ACTN/1-46
A4AL40_9ACTN/18-72
A4AL91_9ACTN/5-59
A4ARH9_MARSH/11-66
A4BEY3_9GAMM/34-77
A4BJW4_9GAMM/35-81
A4BKD9_9GAMM/16-70
A4BL25_9GAMM/14-68
A4BLD6_9GAMM/20-74
A4BMI1_9GAMM/68-122
A4BMU0_9GAMM/45-93
A4BMU5_9GAMM/11-65
A4BRP2_9GAMM/5-59
A4BU95_9GAMM/19-74
A4BV13_9GAMM/13-64
A4BWP5_9FLAO/5-59
A4BWQ3_9FLAO/11-63
A4BZG4_9FLAO/8-62
A4BZJ5_9FLAO/10-64
A4C164_9FLAO/5-59
A4C186_9FLAO/5-59
A4C324_9FLAO/8-62
A4C3V5_9GAMM/1-31
A4C8Q6_9GAMM/29-83
A4C8R2_9GAMM/19-71
A4CA55_9GAMM/8-61
A4CAE7_9GAMM/9-64
A4CB78_9GAMM/18-70
A4CDY6_9GAMM/5-59
A4CEF6_9GAMM/8-62
A4CH89_ROBBH/5-59
A4CL12_ROBBH/11-63
A4CLF5_ROBBH/10-66
A4CM88_ROBBH/7-61
A4CPW9_ROBBH/8-62
A4E6W9_9ACTN/68-116
A4E7C6_9ACTN/4-67
A4E7C7_9ACTN/9-63
A4E7M2_9ACTN/1-49
A4E806_9ACTN/9-63
A4E889_9ACTN/7-61
A4E8I1_9ACTN/7-61
A4E936_9ACTN/140-197
A4E9D2_9ACTN/16-70
A4EAV3_9ACTN/5-59
A4EAV4_9ACTN/12-66
A4EB50_9ACTN/54-84
A4ECM4_9ACTN/15-54
A4ED42_9ACTN/20-73
A4EEX6_9RHOB/17-71
A4EF57_9RHOB/9-63
A4EIR7_9RHOB/14-70
A4EIV9_9RHOB/13-67
A4EJ47_9RHOB/19-73
A4EJ92_9RHOB/9-63
A4ENT6_9RHOB/6-59
A4EQY7_9RHOB/22-75
A4ESN9_9RHOB/55-111
A4ETV2_9RHOB/16-70
A4EUB0_9RHOB/18-74
A4EVJ5_9RHOB/13-67
A4EYH4_9RHOB/51-105
A4EZK2_9RHOB/26-80
A4F018_9RHOB/10-64
A4F1A4_9RHOB/3-50
A4F817_SACEN/18-71
A4FA08_SACEN/11-61
A4FB98_SACEN/16-70
A4FBF9_SACEN/12-68
A4FBL3_SACEN/15-69
A4FEP7_SACEN/6-60
A4FH89_SACEN/11-65
A4FM25_SACEN/5-48
A4FN58_SACEN/9-63
A4FQ27_SACEN/23-77
A4FW77_METM5/25-69
A4FWW7_METM5/22-70
A4FY39_METM5/5-59
A4FYR0_METM5/11-65
A4G092_METM5/12-66
A4G0S5_METM5/79-132
A4G2I5_HERAR/21-72
A4G5E0_HERAR/10-66
A4G9E6_HERAR/17-53
A4G9X4_HERAR/25-79
A4GHJ3_9BACT/12-67
A4GIY8_9DELT/8-62
A4GWZ9_9LACT/10-63
A4H271_STRPY/17-71
A4H9X6_LEIBR/92-145
A4HQN1_9AGAR/127-165
A4ILD1_GEOTN/39-93
A4INN9_GEOTN/5-59
A4IQ07_GEOTN/11-65
A4ISA1_GEOTN/11-66
A4ISZ9_GEOTN/9-63
A4IWV4_FRATW/8-56
A4J0H7_DESRM/76-119
A4J1T8_DESRM/1-46
A4J1X0_DESRM/7-61
A4J229_DESRM/6-60
A4J2I7_DESRM/5-58
A4J2X1_DESRM/6-60
A4J2X3_DESRM/10-65
A4J2X4_DESRM/10-64
A4J2Y6_DESRM/143-197
A4J2Y6_DESRM/78-132
A4J2Y6_DESRM/8-62
A4J2Z9_DESRM/7-61
A4J300_DESRM/5-59
A4J378_DESRM/17-71
A4J378_DESRM/87-134
A4J3R4_DESRM/16-68
A4J3R5_DESRM/14-68
A4J3W2_DESRM/7-61
A4J4T3_DESRM/8-62
A4J788_DESRM/6-60
A4J7N8_DESRM/5-61
A4J892_DESRM/31-85
A4J944_DESRM/8-62
A4JB05_BURVG/11-65
A4JCS3_BURVG/22-76
A4JD17_BURVG/16-75
A4JDI8_BURVG/29-78
A4JFW2_BURVG/29-62
A4JHN2_BURVG/39-93
A4JIG5_BURVG/9-63
A4JKG9_BURVG/30-84
A4JLJ4_BURVG/46-93
A4JMH5_BURVG/56-99
A4JN46_BURVG/11-64
A4JNM7_BURVG/18-68
A4JRB0_BURVG/17-69
A4JTG7_BURVG/20-74
A4JVC9_BURVG/33-68
A4JWA5_BURVG/13-42
A4JWD1_BURVG/12-65
A4JWW9_9CAUD/15-63
A4KEF3_MYCTU/10-64
A4KG58_MYCTU/22-76
A4KI97_MYCTU/42-96
A4KIF9_MYCTU/8-62
A4KN55_MYCTU/10-63
A4KQK9_FRATU/12-60
A4KWR3_9VIRU/22-77
A4KWS0_9VIRU/22-77
A4KWS8_9VIRU/22-77
A4KWT6_9VIRU/22-77
A4KWU3_9VIRU/22-77
A4KWV1_9VIRU/22-77
A4KWV9_9VIRU/22-77
A4LJ01_BURPS/40-94
A4LNF9_BURPS/21-75
A4LPR2_BURPS/19-72
A4LS40_BURPS/9-63
A4LUR1_BURPS/29-83
A4MEC1_BURPS/11-65
A4MG80_BURPS/5-59
A4MHF7_BURPS/7-59
A4MZM6_HAEIF/15-68
A4N044_HAEIF/8-62
A4N0K8_HAEIF/48-102
A4N0L6_HAEIF/37-91
A4N0X2_HAEIF/16-70
A4N1A6_HAEIF/10-56
A4N421_HAEIF/15-68
A4N6B7_HAEIF/37-91
A4N6D7_HAEIF/60-113
A4N6Z2_HAEIF/16-54
A4N785_HAEIF/1-32
A4N795_HAEIF/4-55
A4N9H0_HAEIF/4-55
A4NAT4_HAEIF/15-68
A4NB04_HAEIF/7-51
A4NCD5_HAEIF/37-91
A4NCU2_HAEIF/48-102
A4ND52_HAEIF/6-46
A4NDP4_HAEIF/15-68
A4NG74_HAEIF/7-51
A4NH75_HAEIF/48-102
A4NHG7_HAEIF/37-91
A4NI53_HAEIF/4-38
A4NID1_HAEIF/4-55
A4NIH0_HAEIF/42-91
A4NJ03_HAEIF/4-55
A4NJP3_HAEIF/7-61
A4NKS2_HAEIF/15-68
A4NKY2_HAEIF/11-61
A4NKZ1_HAEIF/5-52
A4NND6_HAEIF/37-91
A4NQM2_HAEIF/16-70
A4NRH9_HAEIF/15-68
A4NRT6_HAEIF/8-62
A4NRZ1_HAEIF/7-61
A4NSY9_HAEIF/2-56
A4NT05_HAEIF/37-91
A4NUJ1_HAEIF/17-63
A4NZ74_HAEIF/7-61
A4NZC8_HAEIF/8-61
A4NZN7_HAEIF/4-55
A4P0Y5_HAEIF/15-68
A4P1B7_HAEIF/48-102
A4P1H1_HAEIF/42-91
A4PE57_9CAUD/7-50
A4QA95_CORGB/34-88
A4QC30_CORGB/17-77
A4QE87_CORGB/18-71
A4QI61_CORGB/24-77
A4S7Y0_OSTLU/34-87
A4SCD6_PROVI/10-64
A4SD81_PROVI/24-59
A4SDR3_PROVI/17-71
A4SDR5_PROVI/6-60
A4SEJ9_PROVI/11-65
A4SKF4_AERS4/12-62
A4SL74_AERS4/35-78
A4SLB2_AERS4/19-69
A4SLB7_AERS4/7-61
A4SR09_AERS4/4-57
A4SSE8_AERS4/19-69
A4SSF2_AERS4/28-72
A4T608_MYCGI/43-97
A4T6H5_MYCGI/31-75
A4TBA7_MYCGI/24-78
A4TBL0_MYCGI/25-85
A4TFU0_MYCGI/14-68
A4TG18_MYCGI/106-158
A4TG18_MYCGI/41-94
A4TG30_MYCGI/93-145
A4TIC9_YERPP/64-117
A4TID1_YERPP/75-128
A4TIW9_YERPP/42-95
A4TNH4_YERPP/22-75
A4TQI6_YERPP/7-60
A4TQU0_YERPP/40-93
A4TS54_YERPP/64-117
A4TV09_9PROT/31-85
A4TVX6_9PROT/11-65
A4U0M3_9PROT/37-91
A4U2E4_9PROT/38-92
A4U3J5_9PROT/36-90
A4U4B9_9PROT/18-72
A4V8V2_9MICC/48-91
A4VBY5_BACUN/17-73
A4VCB1_9LACT/6-59
A4VGT9_PSEU5/7-61
A4VHA7_PSEU5/12-64
A4VR46_PSEU5/28-77
A4VS90_STRSY/10-64
A4VTJ2_STRSY/7-61
A4VUT2_STRSY/5-59
A4VUU7_STRSY/17-71
A4VUV7_STRSY/15-62
A4VVQ9_STRSY/7-60
A4VWF1_STRSY/27-81
A4VWK3_STRSY/11-49
A4VWK4_STRSY/4-58
A4VX72_STRSY/4-58
A4VYH7_STRS2/10-64
A4VZS3_STRS2/7-61
A4W129_STRS2/5-59
A4W145_STRS2/17-71
A4W155_STRS2/15-62
A4W216_STRS2/9-63
A4W2Q6_STRS2/27-81
A4W2V6_STRS2/11-49
A4W2V7_STRS2/4-58
A4W3H5_STRS2/4-58
A4W574_ENT38/38-82
A4W5K3_ENT38/85-138
A4W6A6_ENT38/7-61
A4W6Y5_ENT38/28-77
A4W7Y3_ENT38/96-149
A4WAC8_ENT38/11-65
A4WAI0_ENT38/13-67
A4WAP8_ENT38/16-70
A4WB55_ENT38/17-72
A4WEQ7_ENT38/26-80
A4WGA4_ENT38/12-66
A4WGY7_PYRAR/75-128
A4WMB8_PYRAR/128-181
A4WMN3_PYRAR/17-69
A4WQB7_RHOS5/13-67
A4WQQ2_RHOS5/17-70
A4WTB9_RHOS5/36-90
A4X0B5_RHOS5/17-71
A4X1Q1_SALTO/14-67
A4X1W2_SALTO/20-75
A4X393_SALTO/20-75
A4X404_SALTO/15-65
A4X5C3_SALTO/19-54
A4X613_SALTO/13-69
A4X782_SALTO/32-87
A4X7C8_SALTO/33-87
A4X9M4_SALTO/9-63
A4XCC4_SALTO/16-70
A4XH64_CALS8/39-92
A4XJD0_CALS8/7-61
A4XL95_CALS8/8-62
A4XLK8_CALS8/15-69
A4XM96_CALS8/76-121
A4XMH5_CALS8/11-65
A4XMS8_CALS8/14-68
A4XN44_CALS8/138-164
A4XNV6_PSEMY/7-61
A4XRH9_PSEMY/21-75
A4XXM1_PSEMY/19-71
A4XY03_PSEMY/19-73
A4XZG4_PSEMY/8-63
A4Y1T5_SHEPC/35-82
A4Y2H3_SHEPC/12-66
A4Y4D6_SHEPC/7-61
A4Y9J9_SHEPC/87-142
A4YBB4_SHEPC/41-95
A4YBJ9_SHEPC/13-67
A4YC60_SHEPC/12-66
A4YH51_METS5/28-75
A4YJ12_METS5/82-135
A4YJ28_METS5/8-56
A4YJE2_BRASO/17-71
A4YLD4_BRASO/11-65
A4YPI7_BRASO/15-69
A4YPN5_BRASO/24-78
A4YQW0_BRASO/25-79
A4YVD1_BRASO/16-70
A4YW73_BRASO/7-61
A4YYF9_BRASO/38-89
A4Z0E4_BRASO/19-57
A4Z1J8_BRASO/18-66
A4ZF72_9CAUD/8-62
A5A106_9CAUD/15-73
A5AJA1_VITVI/87-140
A5BHJ0_VITVI/87-140
A5C039_VITVI/87-140
A5CC67_ORITB/24-78
A5CEV6_ORITB/19-73
A5CEX7_ORITB/17-65
A5CMX0_CLAM3/6-59
A5CQH5_CLAM3/16-70
A5CUW7_CLAM3/8-62
A5CUZ3_CLAM3/22-76
A5CZG2_PELTS/41-95
A5D0A5_PELTS/9-65
A5D0S5_PELTS/4-67
A5D283_PELTS/9-63
A5D3C9_PELTS/143-197
A5D3C9_PELTS/78-132
A5D3C9_PELTS/8-62
A5D441_PELTS/15-69
A5D4E1_PELTS/6-60
A5D5Y0_PELTS/11-65
A5D9U6_PICGU/86-139
A5DVJ6_LODEL/89-142
A5E860_BRASB/17-71
A5E973_BRASB/23-76
A5EAG6_BRASB/112-167
A5EBB5_BRASB/18-72
A5EC23_BRASB/7-45
A5ECW9_BRASB/1-52
A5ED90_BRASB/46-100
A5EE38_BRASB/15-69
A5EFJ4_BRASB/25-79
A5EGW9_BRASB/18-66
A5EK20_BRASB/16-70
A5EL53_BRASB/37-91
A5EQU8_BRASB/1-55
A5ER41_BRASB/1-46
A5EU76_BRASB/7-62
A5EUG4_BRASB/6-45
A5EUX6_DICNV/80-133
A5EWA8_DICNV/16-70
A5EWB0_DICNV/21-74
A5EWB3_DICNV/17-69
A5EWB8_DICNV/7-60
A5EZ04_VIBC3/32-86
A5EZ24_VIBC3/18-70
A5F091_VIBC3/6-60
A5F3B7_VIBC3/87-142
A5F4P2_VIBC3/13-67
A5F6U2_VIBC3/14-68
A5F7A2_VIBC3/16-61
A5F845_VIBC3/10-63
A5F858_VIBC3/11-58
A5F9M4_CLOK5/5-57
A5FAA4_FLAJ1/14-67
A5FAH2_FLAJ1/6-60
A5FAN3_FLAJ1/14-67
A5FB73_FLAJ1/16-70
A5FBP6_FLAJ1/6-60
A5FC55_FLAJ1/9-63
A5FCE4_FLAJ1/96-151
A5FCF8_FLAJ1/9-63
A5FDI5_FLAJ1/14-67
A5FDM8_FLAJ1/14-67
A5FDR0_FLAJ1/14-67
A5FDT1_FLAJ1/14-67
A5FF97_FLAJ1/9-61
A5FFG0_FLAJ1/32-78
A5FG30_FLAJ1/5-58
A5FGP0_FLAJ1/14-67
A5FGS3_FLAJ1/14-67
A5FHF0_FLAJ1/14-67
A5FHI1_FLAJ1/23-70
A5FHY7_FLAJ1/14-67
A5FI88_FLAJ1/14-67
A5FJ44_FLAJ1/16-70
A5FJD7_FLAJ1/17-71
A5FK75_FLAJ1/16-70
A5FKF6_FLAJ1/14-67
A5FKS5_FLAJ1/14-67
A5FLH0_FLAJ1/20-74
A5FMB0_FLAJ1/14-67
A5FMR3_FLAJ1/14-67
A5FP44_DEHSB/9-64
A5FP94_DEHSB/5-59
A5FPZ5_DEHSB/5-59
A5FR04_DEHSB/8-63
A5FSD8_DEHSB/14-68
A5FSZ0_DEHSB/8-62
A5FT41_ACICJ/27-81
A5FTC9_ACICJ/11-59
A5FTN2_ACICJ/18-71
A5FTX4_ACICJ/50-104
A5FUG8_ACICJ/29-83
A5FVY6_ACICJ/29-83
A5FYC3_ACICJ/7-59
A5FYM6_ACICJ/10-64
A5G3S6_GEOUR/17-71
A5G5W2_GEOUR/20-75
A5G723_GEOUR/61-115
A5G851_GEOUR/12-68
A5G9R3_GEOUR/3-57
A5GA62_GEOUR/35-91
A5GAH1_GEOUR/15-70
A5GAP8_GEOUR/16-70
A5GB28_GEOUR/40-94
A5GBG6_GEOUR/18-71
A5GBQ5_GEOUR/44-83
A5GC42_GEOUR/10-64
A5GCS1_GEOUR/16-70
A5GD72_GEOUR/37-91
A5GEZ4_GEOUR/7-60
A5GYK9_9CAUD/3-66
A5GYQ3_9CAUD/3-66
A5GYV7_9CAUD/3-66
A5GZ04_9CAUD/3-66
A5GZ65_9CAUD/12-66
A5HZ88_CLOBH/1-46
A5HZE8_CLOBH/7-61
A5HZG8_CLOBH/11-65
A5HZS6_CLOBH/7-62
A5HZS7_CLOBH/8-63
A5HZV5_CLOBH/6-60
A5I039_CLOBH/10-64
A5I077_CLOBH/55-108
A5I186_CLOBH/13-68
A5I213_CLOBH/10-64
A5I2E8_CLOBH/6-61
A5I2E9_CLOBH/7-60
A5I2F1_CLOBH/7-59
A5I3F1_CLOBH/1-46
A5I3V7_CLOBH/7-61
A5I490_CLOBH/6-61
A5I4G8_CLOBH/7-61
A5I6C5_CLOBH/10-64
A5I6C6_CLOBH/8-62
A5I7T4_CLOBH/8-62
A5I9W5_LEGPC/11-66
A5IA12_LEGPC/20-74
A5IAK6_LEGPC/29-72
A5IEI9_LEGPC/11-66
A5IMP1_THEP1/39-92
A5IMQ7_THEP1/285-336
A5IP17_STAA9/7-61
A5IP73_STAA9/5-59
A5IPT0_STAA9/5-59
A5IRK3_STAA9/7-62
A5IU13_STAA9/14-62
A5IUG4_STAA9/8-62
A5IWD1_STAA9/7-61
A5J2G8_BURMA/12-66
A5J4A4_BURMA/19-72
A5J7P0_BURMA/5-59
A5J7V2_BURMA/11-65
A5JC02_BURMA/36-90
A5K4U4_PLAVS/79-131
A5KIL8_9FIRM/7-61
A5KIT5_9FIRM/11-67
A5KJ75_9FIRM/7-61
A5KJG2_9FIRM/7-61
A5KJV3_9FIRM/1-35
A5KL43_9FIRM/15-69
A5KLI9_9FIRM/11-65
A5KM56_9FIRM/51-105
A5KMF5_9FIRM/20-74
A5KP72_9FIRM/13-67
A5KP73_9FIRM/4-59
A5KPR7_9FIRM/8-55
A5KQA8_9FIRM/1-37
A5KQA9_9FIRM/34-88
A5KQP7_9FIRM/9-63
A5KQR2_9FIRM/7-60
A5KQU9_9FIRM/8-62
A5KSD9_9BACT/13-67
A5KSE2_9BACT/33-86
A5KVD1_9GAMM/34-76
A5KVP3_9GAMM/11-66
A5KWY4_9GAMM/18-51
A5L0U4_9GAMM/11-65
A5L549_9GAMM/8-69
A5L9R2_STRPN/4-58
A5LAD9_STRPN/27-81
A5LB57_STRPN/7-61
A5LD52_STRPN/6-60
A5LE08_STRPN/7-61
A5LJK4_STRPN/5-59
A5LJQ3_STRPN/4-58
A5LLX0_STRPN/5-59
A5LLX1_STRPN/12-66
A5LLZ9_STRPN/9-63
A5LNK6_STRPN/7-61
A5LNN1_STRPN/7-61
A5LPI0_STRPN/7-61
A5LR58_STRPN/7-61
A5LRS9_STRPN/9-63
A5LTG2_STRPN/7-61
A5LU08_STRPN/7-61
A5LUQ8_STRPN/19-73
A5LUQ9_STRPN/6-60
A5LWA5_STRPN/4-58
A5LYR6_STRPN/4-58
A5M0N0_STRPN/7-61
A5M1H5_STRPN/7-61
A5M1Z7_STRPN/7-61
A5M2C9_STRPN/27-81
A5M4B7_STRPN/17-71
A5M4N1_STRPN/4-58
A5M6K7_STRPN/9-59
A5M841_STRPN/7-61
A5M8D1_STRPN/2-51
A5M8G7_STRPN/7-44
A5MA31_STRPN/27-77
A5MB54_STRPN/8-62
A5MC54_STRPN/4-58
A5MCA5_STRPN/6-60
A5MCH1_STRPN/5-59
A5MCI4_STRPN/6-60
A5MCY6_STRPN/27-81
A5ME14_STRPN/4-58
A5MF86_STRPN/7-61
A5MG90_STRPN/7-61
A5MHB7_STRPN/7-61
A5MKR8_STRPN/9-63
A5MLY1_STRPN/7-61
A5MMR1_STRPN/7-61
A5MNH8_STRPN/10-64
A5MQ33_STRPN/14-68
A5MQ36_STRPN/5-59
A5MQS4_STRPN/4-58
A5MSD5_STRPN/4-58
A5MT41_STRPN/7-61
A5MVK3_STRPN/9-44
A5MWP0_STRPN/5-59
A5MWP4_STRPN/14-68
A5MXI2_STRPN/7-61
A5MYI0_CLOK5/97-151
A5MYI9_CLOK5/13-67
A5MYJ6_CLOK5/5-59
A5MYL3_CLOK5/7-61
A5MZJ5_CLOK5/11-65
A5MZT8_CLOK5/16-70
A5N055_CLOK5/10-64
A5N0W2_CLOK5/5-59
A5N143_CLOK5/12-66
A5N148_CLOK5/6-60
A5N180_CLOK5/26-81
A5N1E1_CLOK5/10-64
A5N1F8_CLOK5/7-58
A5N1F9_CLOK5/6-60
A5N1L5_CLOK5/12-66
A5N2H0_CLOK5/6-60
A5N2H4_CLOK5/6-60
A5N2H4_CLOK5/72-126
A5N4H1_CLOK5/8-62
A5N522_CLOK5/10-64
A5N5G5_CLOK5/5-59
A5N7S1_CLOK5/7-61
A5N8L8_CLOK5/14-68
A5N8Q7_CLOK5/7-61
A5N911_CLOK5/11-65
A5N9A9_CLOK5/9-63
A5N9B0_CLOK5/7-61
A5P975_9SPHN/9-63
A5P9C6_9SPHN/25-61
A5PEI6_9SPHN/5-61
A5PN46_DANRE/80-133
A5TFF4_BURMA/11-65
A5TFZ1_BURMA/12-66
A5TN10_BURMA/19-72
A5TNR5_BURMA/29-83
A5TPB7_BURMA/29-83
A5TR51_BURMA/36-90
A5TS17_FUSNP/22-75
A5TS82_FUSNP/6-65
A5TWB6_FUSNP/12-66
A5TWC5_FUSNP/8-62
A5TWC6_FUSNP/17-62
A5TX12_FUSNP/10-60
A5TY94_MYCTA/10-64
A5TZJ2_MYCTA/10-64
A5U1H6_MYCTA/22-76
A5U3X4_MYCTA/42-96
A5U442_MYCTA/8-62
A5UBR3_HAEIE/15-68
A5UC17_HAEIE/4-55
A5UE64_HAEIE/48-102
A5UE74_HAEIE/37-91
A5UEQ4_HAEIG/37-90
A5UES4_HAEIG/2-43
A5UF56_HAEIG/15-68
A5UHF2_HAEIG/37-91
A5UJU6_METS3/20-60
A5UK32_METS3/78-132
A5UMC7_METS3/5-60
A5UNF5_METS3/12-66
A5UPZ1_ROSS1/21-74
A5V2L1_SPHWW/55-99
A5V2M7_SPHWW/11-65
A5V3Z3_SPHWW/7-63
A5V6M1_SPHWW/1-55
A5V918_SPHWW/19-72
A5VC02_SPHWW/8-61
A5VCK9_SPHWW/7-47
A5VF82_SPHWW/43-97
A5VGT4_SPHWW/7-57
A5VHG8_LACRD/7-61
A5VJP1_LACRD/9-63
A5VJP6_LACRD/8-62
A5VKC5_LACRD/90-144
A5VKM7_LACRD/10-64
A5VM38_LACRD/9-63
A5VMG1_LACRD/7-61
A5VMN1_LACRD/4-58
A5VTA6_BRUO2/19-73
A5VVJ1_BRUO2/9-63
A5VW98_9CAUD/10-64
A5W1B7_PSEP1/8-57
A5W1B8_PSEP1/13-55
A5W3L6_PSEP1/5-59
A5W478_PSEP1/7-61
A5W493_PSEP1/24-78
A5W5W3_PSEP1/12-56
A5W659_PSEP1/17-71
A5W674_PSEP1/19-73
A5W7L7_PSEP1/56-106
A5W7Z5_PSEP1/7-61
A5W856_PSEP1/15-70
A5WAY6_PSEP1/24-78
A5WF43_PSYWF/10-65
A5WI77_MYCTF/10-64
A5WJH6_MYCTF/10-64
A5WLF6_MYCTF/22-76
A5WNT0_MYCTF/42-96
A5WNZ6_MYCTF/8-62
A5WY97_RHIRD/19-73
A5X9F5_9CAUD/28-72
A5XJ94_BURMA/29-83
A5XJP6_BURMA/12-66
A5XLC0_BURMA/19-72
A5XTM4_BURMA/5-59
A5XTT6_BURMA/11-65
A5XWY0_BURMA/40-94
A5XYZ9_BURMA/29-83
A5Y461_ACIBA/37-85
A5YK13_9CAUD/21-72
A5YSF3_9EURY/12-66
A5Z335_9FIRM/22-75
A5Z350_9FIRM/7-42
A5Z352_9FIRM/7-61
A5Z6J4_9FIRM/22-76
A5Z7J4_9FIRM/7-60
A5Z7Q0_9FIRM/17-71
A5Z7U5_9FIRM/11-65
A5Z9Z4_9FIRM/8-40
A5ZA22_9FIRM/7-60
A5ZA23_9FIRM/8-63
A5ZAH9_9FIRM/23-78
A5ZB94_9BACE/11-65
A5ZBB7_9BACE/7-61
A5ZCH4_9BACE/17-72
A5ZE90_9BACE/3-53
A5ZEI7_9BACE/4-36
A5ZHU4_9BACE/6-60
A5ZNQ4_9FIRM/3-54
A5ZNT8_9FIRM/33-87
A5ZPI5_9FIRM/17-71
A5ZPP4_9FIRM/5-59
A5ZPV4_9FIRM/13-64
A5ZPW6_9FIRM/13-67
A5ZQU6_9FIRM/10-64
A5ZQU7_9FIRM/10-61
A5ZRS8_9FIRM/3-51
A5ZS23_9FIRM/19-73
A5ZSW9_9FIRM/20-75
A5ZT13_9FIRM/8-66
A5ZT74_9FIRM/14-69
A5ZTD7_9FIRM/15-69
A5ZTF1_9FIRM/5-59
A5ZU11_9FIRM/21-70
A5ZUC7_9FIRM/16-70
A5ZUI7_9FIRM/16-66
A5ZV38_9FIRM/10-61
A5ZWC2_9FIRM/13-67
A5ZWE3_9FIRM/17-72
A5ZWT6_9FIRM/15-69
A5ZY30_9FIRM/15-74
A6A018_VIBCH/18-51
A6A514_VIBCH/18-70
A6A604_VIBCH/14-68
A6A837_VIBCH/32-86
A6AA48_VIBCH/87-142
A6AAM8_VIBCH/18-70
A6AAQ4_VIBCH/18-70
A6ACB0_VIBCH/32-86
A6AIJ8_VIBCH/14-68
A6AJB7_VIBCH/5-56
A6APB9_VIBHA/15-58
A6AXA2_VIBPA/12-66
A6AXT1_VIBPA/10-64
A6AZ38_VIBPA/15-58
A6B1Z4_VIBPA/1-46
A6BCU1_9FIRM/15-69
A6BDB6_9FIRM/17-56
A6BDW9_9FIRM/11-45
A6BE74_9FIRM/6-60
A6BE83_9FIRM/8-66
A6BFP5_9FIRM/11-65
A6BFV9_9FIRM/7-61
A6BG08_9FIRM/22-67
A6BG30_9FIRM/9-63
A6BHI3_9FIRM/12-66
A6BHP6_9FIRM/10-64
A6BJ61_9FIRM/6-54
A6BK54_9FIRM/1-31
A6BQ63_YERPE/42-95
A6BQA9_YERPE/10-63
A6BT25_YERPE/22-75
A6BTZ6_YERPE/64-117
A6BTZ8_YERPE/75-128
A6BV60_YERPE/7-60
A6BWL4_YERPE/64-117
A6BY21_YERPE/40-93
A6C2J8_9PLAN/17-68
A6CFH7_9PLAN/31-85
A6CG08_9PLAN/102-156
A6CIV1_9BACI/13-67
A6CM98_9BACI/11-66
A6CQG2_9BACI/7-61
A6CT68_9BACI/1-46
A6CTT7_9BACI/8-62
A6CV33_9VIBR/18-77
A6CW37_9VIBR/7-61
A6CW39_9VIBR/9-63
A6CY73_9VIBR/18-51
A6CYI2_9VIBR/10-64
A6D2H5_9VIBR/14-68
A6D2M1_9VIBR/3-56
A6D3C4_9VIBR/9-66
A6DHP2_9BACT/13-66
A6DIJ4_9BACT/11-55
A6DKJ3_9BACT/50-96
A6DKT2_9BACT/11-64
A6DLV1_9BACT/8-62
A6DRS9_9BACT/13-61
A6DT29_9BACT/27-80
A6DW64_9RHOB/18-72
A6DX33_9RHOB/18-74
A6DY12_9RHOB/10-64
A6DZM0_9RHOB/35-89
A6E2W9_9RHOB/11-65
A6E344_9RHOB/13-67
A6E3D2_9RHOB/1-46
A6E3D4_9RHOB/41-85
A6E487_9RHOB/20-74
A6E6F6_9SPHI/10-64
A6E781_9SPHI/12-65
A6E7J7_9SPHI/12-66
A6E862_9SPHI/8-62
A6E907_9SPHI/15-68
A6E982_9SPHI/26-80
A6EAT3_9SPHI/8-57
A6EBU7_9SPHI/17-71
A6EJ40_9SPHI/16-70
A6ENZ0_9BACT/18-66
A6EP49_9BACT/21-73
A6EPA4_9BACT/28-82
A6F2L7_9ALTE/13-68
A6F7N6_9GAMM/8-66
A6FAS7_9GAMM/12-66
A6FIJ2_9GAMM/7-53
A6FQ87_9RHOB/18-74
A6FQA2_9RHOB/22-75
A6FQH2_9RHOB/13-67
A6FR75_9RHOB/27-83
A6FSA5_9RHOB/10-65
A6FSV6_9RHOB/10-65
A6FVT1_9RHOB/58-112
A6FWD6_9RHOB/11-65
A6FWK5_9RHOB/58-112
A6G3E8_9DELT/1-46
A6G3E9_9DELT/15-68
A6G3K4_9DELT/1-42
A6G6Q7_9DELT/1-42
A6G6R1_9DELT/10-60
A6G6V0_9DELT/1-41
A6G7I8_9DELT/141-195
A6G8J3_9DELT/17-71
A6G914_9DELT/12-66
A6G9Q3_9DELT/17-70
A6GGM4_9DELT/1-41
A6GJ15_9DELT/57-112
A6GJD6_9DELT/1-44
A6GLV8_9BURK/15-68
A6GP77_9BURK/12-66
A6GRF9_9BURK/11-65
A6GSB6_9BURK/43-94
A6GUP6_9BURK/14-65
A6GXS6_FLAPJ/24-77
A6GXW0_FLAPJ/7-62
A6GXW8_FLAPJ/9-66
A6GXY4_FLAPJ/8-61
A6H939_9ZZZZ/10-64
A6KXW9_BACV8/12-66
A6L1N9_BACV8/9-63
A6L3V6_BACV8/11-65
A6L5H3_BACV8/1-47
A6L5T6_BACV8/109-163
A6L5U3_BACV8/14-67
A6L5W8_BACV8/12-64
A6L6J2_BACV8/8-61
A6L6N7_BACV8/8-62
A6L6R1_BACV8/12-65
A6L8S8_PARD8/30-83
A6L8Y6_PARD8/13-64
A6LAA0_PARD8/14-66
A6LAD6_PARD8/62-116
A6LB13_PARD8/7-62
A6LDI3_PARD8/14-67
A6LDV0_PARD8/10-64
A6LE71_PARD8/12-66
A6LKI8_THEM4/8-62
A6LN24_THEM4/3-57
A6LN25_THEM4/7-61
A6LRA8_CLOB8/5-59
A6LRU0_CLOB8/8-62
A6LRY6_CLOB8/1-55
A6LSV7_CLOB8/12-66
A6LT58_CLOB8/7-54
A6LTI9_CLOB8/12-64
A6LTV9_CLOB8/8-62
A6LTW0_CLOB8/9-63
A6LTW1_CLOB8/24-72
A6LVK1_CLOB8/7-62
A6LVK2_CLOB8/7-56
A6LVP6_CLOB8/7-62
A6LWZ4_CLOB8/7-61
A6LZ01_CLOB8/10-64
A6LZ23_CLOB8/6-60
A6LZ27_CLOB8/5-59
A6LZ91_CLOB8/5-59
A6LZF6_CLOB8/7-61
A6LZT6_CLOB8/10-64
A6M013_CLOB8/10-64
A6M0D9_CLOB8/6-60
A6M108_CLOB8/11-65
A6M1B7_CLOB8/25-71
A6M3C2_CLOB8/7-61
A6M973_9VIRU/10-66
A6MER8_STRMC/5-59
A6N3H0_9CAUD/7-61
A6N5R7_PSEAE/12-66
A6N7X3_9RHIZ/34-88
A6N8P5_PIG/81-134
A6NQ56_9BACE/14-68
A6NQH1_9BACE/16-70
A6NQQ7_9BACE/5-59
A6NQV1_9BACE/7-61
A6NQW3_9BACE/57-111
A6NR38_9BACE/7-61
A6NRC0_9BACE/7-61
A6NS69_9BACE/17-71
A6NS89_9BACE/9-63
A6NS99_9BACE/6-60
A6NT09_9BACE/31-85
A6NTA2_9BACE/7-61
A6NUH7_9BACE/1-46
A6NUI7_9BACE/255-292
A6NW39_9BACE/7-61
A6NW88_9BACE/11-67
A6NWA0_9BACE/16-72
A6NX17_9BACE/21-77
A6NX75_9BACE/10-62
A6NXR0_9BACE/15-69
A6NYW2_9BACE/12-66
A6NYY1_9BACE/7-61
A6NZ47_9BACE/8-61
A6NZ66_9BACE/7-61
A6NZ97_9BACE/44-98
A6NZM9_9BACE/13-67
A6NZN1_9BACE/7-60
A6NZQ3_9BACE/154-211
A6NZQ5_9BACE/11-65
A6P012_9BACE/244-297
A6P0Y3_9BACE/6-60
A6P1T8_9BACE/29-83
A6P1V4_9BACE/25-78
A6P228_9BACE/15-69
A6P2G2_9BACE/10-64
A6P2S7_9BACE/12-66
A6Q5M9_NITSB/18-74
A6Q853_SULNB/45-91
A6Q854_SULNB/47-93
A6QAP6_SULNB/28-81
A6QAQ3_SULNB/20-71
A6QB80_SULNB/14-68
A6QD17_SULNB/22-79
A6QD19_SULNB/38-93
A6QDV6_STAAE/76-131
A6QFY4_STAAE/14-68
A6QI29_STAAE/14-62
A6QIL0_STAAE/4-58
A6QIL1_STAAE/13-67
A6QKJ6_STAAE/7-61
A6R3Y1_AJECN/89-144
A6S7S8_BOTFB/85-140
A6SWN4_JANMA/20-74
A6SXN0_JANMA/30-87
A6SYY1_JANMA/35-84
A6T130_JANMA/32-86
A6T647_KLEP7/73-126
A6T783_KLEP7/12-66
A6T927_KLEP7/23-75
A6T9S4_KLEP7/16-70
A6T9U5_KLEP7/11-65
A6TEC4_KLEP7/26-80
A6TFH0_KLEP7/38-82
A6TFW6_KLEP7/52-98
A6TG96_KLEP7/30-84
A6TI04_KLEP7/7-60
A6TJP4_ALKMQ/19-68
A6TK93_ALKMQ/117-170
A6TK97_ALKMQ/13-55
A6TK99_ALKMQ/16-59
A6TLB0_ALKMQ/12-66
A6TLJ5_ALKMQ/32-87
A6TLM4_ALKMQ/81-127
A6TLP0_ALKMQ/4-58
A6TNI5_ALKMQ/8-62
A6TNJ2_ALKMQ/8-62
A6TPE7_ALKMQ/10-63
A6TPX4_ALKMQ/6-60
A6TQ07_ALKMQ/4-57
A6TQE7_ALKMQ/5-59
A6TQS4_ALKMQ/32-86
A6TRE7_ALKMQ/3-57
A6TSV4_ALKMQ/40-94
A6TTI0_ALKMQ/33-86
A6TWA0_ALKMQ/17-59
A6TXT2_STAA2/7-61
A6TXY9_STAA2/5-59
A6TYB4_STAA2/4-58
A6TYK1_STAA2/5-59
A6U0D2_STAA2/7-62
A6U2V1_STAA2/14-62
A6U3A3_STAA2/8-62
A6U589_STAA2/7-61
A6U7Q9_SINMW/48-100
A6U898_SINMW/27-79
A6UA30_SINMW/9-64
A6UBL7_SINMW/34-80
A6UEA5_SINMW/9-63
A6UEP3_SINMW/51-105
A6UI50_SINMW/17-71
A6UJ86_SINMW/25-78
A6UJI4_SINMW/1-45
A6UJI6_SINMW/11-65
A6UJP7_SINMW/27-76
A6UKH8_SINMW/11-65
A6UKI8_SINMW/11-65
A6UKJ0_SINMW/7-44
A6UKK4_SINMW/9-59
A6UKQ7_SINMW/14-69
A6UM02_SINMW/39-93
A6UM42_SINMW/18-72
A6UM86_SINMW/20-72
A6UMF9_SINMW/19-72
A6UMT1_SINMW/23-76
A6UMT3_SINMW/48-104
A6UP07_METVS/5-59
A6UPL0_METVS/22-70
A6UQ92_METVS/19-63
A6UQE2_METVS/20-70
A6UQT2_METVS/80-133
A6UR87_METVS/12-66
A6USD9_METVS/5-59
A6USZ0_META3/68-117
A6UTP4_META3/128-180
A6UTX1_META3/19-66
A6UU90_META3/14-61
A6UUP7_META3/13-54
A6UVT8_META3/83-136
A6UWJ3_META3/20-68
A6UXD9_PSEA7/12-66
A6UY22_PSEA7/5-59
A6UZB5_PSEA7/16-69
A6V026_PSEA7/5-59
A6V3X6_PSEA7/11-58
A6V7P4_PSEA7/88-142
A6V8J3_PSEA7/28-82
A6VA68_PSEA7/7-60
A6VCC3_PSEA7/15-70
A6VEA6_PSEA7/7-61
A6VFS9_METM7/5-59
A6VGF0_METM7/22-70
A6VH33_METM7/25-69
A6VHR0_METM7/78-131
A6VI86_METM7/12-66
A6VIJ8_METM7/28-82
A6VJL9_METM7/11-65
A6VNF7_ACTSZ/14-65
A6VNM7_ACTSZ/45-93
A6VNM8_ACTSZ/1-49
A6VNN1_ACTSZ/14-58
A6VNX7_ACTSZ/16-69
A6VP57_ACTSZ/16-64
A6VQZ9_ACTSZ/17-71
A6VRK4_MARMS/44-94
A6VSD3_MARMS/142-197
A6VVG9_MARMS/13-67
A6VWS7_MARMS/42-90
A6VY82_MARMS/15-67
A6VYI5_MARMS/28-82
A6VYU1_MARMS/80-132
A6W0K1_MARMS/7-61
A6W1R6_MARMS/43-91
A6W333_MARMS/12-66
A6W8X6_KINRD/28-75
A6W9N0_KINRD/22-76
A6WAV4_KINRD/17-71
A6WCD2_KINRD/13-69
A6WG14_KINRD/5-59
A6WGX7_KINRD/27-81
A6WH74_KINRD/29-82
A6WI52_SHEB8/12-66
A6WI96_SHEB8/13-67
A6WJA8_SHEB8/17-71
A6WJB4_SHEB8/9-64
A6WJD1_SHEB8/45-90
A6WKH6_SHEB8/7-61
A6WL75_SHEB8/10-63
A6WMF7_SHEB8/9-62
A6WMF8_SHEB8/4-54
A6WMH6_SHEB8/11-64
A6WMR9_SHEB8/31-85
A6WPF9_SHEB8/1-50
A6WRD5_SHEB8/11-64
A6WRF0_SHEB8/11-64
A6WRQ9_SHEB8/6-60
A6WU97_SHEB8/12-66
A6WWK9_OCHA4/23-70
A6WWN9_OCHA4/24-78
A6WWP0_OCHA4/11-65
A6WWX1_OCHA4/19-73
A6WXB1_OCHA4/55-109
A6WYG4_OCHA4/16-70
A6WYV6_OCHA4/9-63
A6WZU2_OCHA4/23-74
A6X010_OCHA4/11-65
A6X1D1_OCHA4/26-80
A6X1R7_OCHA4/9-63
A6X422_OCHA4/11-65
A6X727_OCHA4/11-65
A6X7N1_OCHA4/68-122
A6X7T3_OCHA4/58-112
A6X894_OCHA4/14-69
A6X8F8_OCHA4/27-81
A6X8G2_OCHA4/20-74
A6XML9_9CAUD/6-67
A6XRM7_VIBCH/32-86
A6XTE0_VIBCH/87-142
A6XXA3_VIBCH/14-68
A6ZPD4_YEAS7/85-139
A7A740_BIFAD/22-76
A7AEF1_9PORP/5-60
A7AF23_9PORP/21-75
A7AF67_9PORP/5-57
A7AI04_9PORP/32-86
A7AX34_BABBO/82-134
A7AY24_RUMGN/7-59
A7AYL8_RUMGN/10-64
A7AZK7_RUMGN/13-67
A7AZU3_RUMGN/15-69
A7B043_RUMGN/7-64
A7B0B6_RUMGN/7-61
A7B1F9_RUMGN/16-69
A7B1G9_RUMGN/12-67
A7B1I5_RUMGN/12-66
A7B1L2_RUMGN/25-81
A7B1X5_RUMGN/32-86
A7B222_RUMGN/206-258
A7B234_RUMGN/7-61
A7B3X1_RUMGN/468-521
A7B4D5_RUMGN/10-60
A7B4M3_RUMGN/7-61
A7B4V3_RUMGN/14-69
A7B4W8_RUMGN/4-59
A7B688_RUMGN/8-62
A7B6L7_RUMGN/33-73
A7B6M8_RUMGN/21-70
A7B6V1_RUMGN/1-54
A7B7L1_RUMGN/10-64
A7B870_RUMGN/19-76
A7B8H2_RUMGN/10-63
A7B981_9ACTO/2-55
A7BC00_9ACTO/13-65
A7BME0_9GAMM/51-91
A7BN18_9GAMM/4-46
A7BQ45_9GAMM/24-72
A7BRQ5_9GAMM/46-91
A7BRZ2_9GAMM/36-82
A7BU44_9GAMM/16-69
A7BUF7_9GAMM/78-127
A7BV93_9GAMM/45-90
A7BW93_9GAMM/74-127
A7BX82_9GAMM/16-70
A7BYB8_9GAMM/34-88
A7BYU3_9GAMM/17-65
A7BYY6_9GAMM/46-91
A7C051_9GAMM/16-68
A7C0D8_9GAMM/17-71
A7C1Y9_9GAMM/67-121
A7C750_9GAMM/18-51
A7DTD5_STRPN/17-71
A7DV91_VIBVU/7-62
A7EHP2_SCLS1/85-140
A7FC32_YERP3/10-64
A7FC86_YERP3/5-46
A7FF43_YERP3/64-117
A7FF45_YERP3/75-128
A7FHR4_YERP3/42-95
A7FIY9_YERP3/25-79
A7FKD7_YERP3/22-75
A7FMG8_YERP3/7-60
A7FMR4_YERP3/40-93
A7FPJ3_CLOB1/8-62
A7FQ42_CLOB1/2-60
A7FQ43_CLOB1/6-60
A7FRF6_CLOB1/4-58
A7FRL5_CLOB1/7-61
A7FRN5_CLOB1/11-65
A7FRZ2_CLOB1/7-62
A7FRZ3_CLOB1/8-63
A7FS20_CLOB1/6-60
A7FS97_CLOB1/10-64
A7FSD3_CLOB1/55-108
A7FTC9_CLOB1/7-62
A7FU48_CLOB1/10-64
A7FV83_CLOB1/1-46
A7FWB9_CLOB1/7-62
A7FWH0_CLOB1/3-57
A7FWH1_CLOB1/9-69
A7FXB8_CLOB1/11-71
A7FXN3_CLOB1/7-62
A7FXT2_CLOB1/3-57
A7FXT3_CLOB1/7-61
A7FXZ6_CLOB1/7-61
A7FXZ7_CLOB1/8-62
A7FZK1_CLOB1/7-61
A7G156_CLOBH/4-58
A7G2Z0_CLOBH/7-62
A7G636_CLOBH/7-62
A7G726_CLOBH/11-71
A7G7K7_CLOBH/7-61
A7GAU7_CLOBL/8-62
A7GAX6_CLOBL/5-59
A7GB08_CLOBL/7-61
A7GB28_CLOBL/11-65
A7GBD5_CLOBL/7-62
A7GBD6_CLOBL/8-63
A7GBF4_CLOBL/5-59
A7GBK0_CLOBL/7-61
A7GBN9_CLOBL/10-64
A7GBS4_CLOBL/55-108
A7GCT9_CLOBL/7-62
A7GDL9_CLOBL/10-64
A7GEH2_CLOBL/4-58
A7GEY9_CLOBL/12-66
A7GFR7_CLOBL/7-61
A7GHR2_CLOBL/8-62
A7GI43_CLOBL/2-60
A7GI44_CLOBL/6-60
A7GI49_CLOBL/7-62
A7GIA6_CLOBL/3-57
A7GIA7_CLOBL/8-62
A7GJF3_CLOBL/8-62
A7GJQ2_CLOBL/6-60
A7GJY7_BACCN/1-49
A7GKW9_BACCN/14-68
A7GL59_BACCN/13-65
A7GLB6_BACCN/7-61
A7GLT5_BACCN/11-65
A7GMH1_BACCN/6-61
A7GQH9_BACCN/7-61
A7GQK0_BACCN/5-59
A7GRQ5_BACCN/5-59
A7GRV0_BACCN/10-65
A7GV98_BACCN/10-63
A7GVL8_BACCN/12-66
A7GVM0_BACCN/10-65
A7GVS6_CAMC5/36-90
A7GZT6_CAMC5/36-90
A7H3X1_CAMJD/6-51
A7H698_ANADF/24-78
A7H8U2_ANADF/48-102
A7H9K5_ANADF/11-65
A7HAA5_ANADF/12-66
A7HAK2_ANADF/19-73
A7HMN9_FERNB/7-61
A7HP09_PARL1/15-68
A7HPW2_PARL1/10-64
A7HPX9_PARL1/13-67
A7HQ26_PARL1/90-143
A7HSE6_PARL1/8-49
A7HT41_PARL1/22-74
A7HTF4_PARL1/12-64
A7HU46_PARL1/11-65
A7HUI5_PARL1/36-74
A7HXB6_PARL1/22-76
A7HZ87_PARL1/17-71
A7HZA9_PARL1/52-101
A7I2B6_CAMHC/19-56
A7I4M0_METB6/27-75
A7I4Y8_METB6/5-59
A7I5K3_METB6/2-36
A7I695_METB6/27-74
A7I8B9_METB6/88-142
A7I8V5_METB6/5-59
A7IA65_METB6/15-63
A7IBZ1_XANP2/17-70
A7ICR5_XANP2/15-68
A7ICU0_XANP2/11-65
A7IDH2_XANP2/80-134
A7IGB7_XANP2/17-71
A7IHL2_XANP2/8-62
A7ILE3_XANP2/19-73
A7IMF7_XANP2/7-61
A7IMJ8_XANP2/11-65
A7IMW5_XANP2/4-57
A7INT1_XANP2/25-79
A7IP06_XANP2/12-59
A7IPG7_XANP2/45-99
A7IPJ7_XANP2/11-65
A7IQ49_XANP2/49-104
A7JE26_FRATT/12-60
A7JN40_FRANO/8-56
A7JPM0_PASHA/10-65
A7JQC0_PASHA/21-74
A7JQP8_PASHA/6-60
A7JQP9_PASHA/8-61
A7JR45_PASHA/29-78
A7JS16_PASHA/6-42
A7JSL2_PASHA/11-57
A7JT09_PASHA/22-70
A7JT83_PASHA/58-105
A7JUV7_PASHA/15-70
A7JW82_PASHA/4-55
A7JYJ8_VIBSE/15-73
A7JYK7_VIBSE/15-58
A7K1Q3_VIBSE/13-67
A7K7I2_COMTE/16-70
A7K9E3_9PHYC/72-125
A7KFV7_KLEPN/20-70
A7LQ58_HAEIF/37-91
A7LQ67_HAEIF/16-54
A7LQM0_BACOV/10-64
A7LTD6_BACOV/11-65
A7LU06_BACOV/43-97
A7LU44_BACOV/52-105
A7LUY9_BACOV/17-70
A7LWN9_BACOV/63-116
A7LWZ7_BACOV/14-67
A7LYF2_BACOV/10-63
A7LYZ1_BACOV/16-69
A7M3F6_BACOV/5-57
A7M5C6_BACOV/18-71
A7M638_BACOV/43-97
A7M640_BACOV/69-124
A7M7F7_9ENTR/111-159
A7M7G6_9ENTR/93-146
A7MEI9_ENTS8/11-65
A7MF67_ENTS8/12-66
A7MGL1_ENTS8/9-62
A7MHU9_ENTS8/45-98
A7MI69_ENTS8/8-63
A7MIG2_ENTS8/7-60
A7MK56_ENTS8/14-69
A7MK95_ENTS8/19-73
A7MKS4_ENTS8/39-83
A7ML52_ENTS8/12-66
A7MNW3_ENTS8/18-72
A7MP60_ENTS8/69-122
A7MPY3_ENTS8/16-70
A7MQB9_ENTS8/17-71
A7MRL4_ENTS8/20-70
A7MYF2_VIBHB/6-68
A7MYK9_VIBHB/9-61
A7MYL0_VIBHB/4-56
A7N211_VIBHB/15-58
A7N5V1_VIBHB/2-39
A7N6N0_VIBHB/12-66
A7N8Z5_VIBHB/8-62
A7NB20_FRATF/8-56
A7NG24_ROSCS/21-74
A7SNR0_NEMVE/81-134
A7TG70_VANPO/85-138
A7TW89_9VIRU/12-72
A7TWF1_9VIRU/13-69
A7UYH3_BACUN/13-66
A7V0T7_BACUN/20-74
A7V7V1_BACUN/134-170
A7V8X3_BACUN/11-65
A7VAN6_BACUN/23-73
A7VAW4_9CLOT/27-84
A7VAY3_9CLOT/13-67
A7VAY4_9CLOT/24-75
A7VCX3_9CLOT/13-67
A7VDU5_9CLOT/11-59
A7VE16_9CLOT/8-62
A7VFG5_9CLOT/10-64
A7VFR8_9CLOT/15-69
A7VFU5_9CLOT/19-73
A7VFW3_9CLOT/14-69
A7VG07_9CLOT/11-68
A7VGM2_9CLOT/7-43
A7VH73_9CLOT/11-65
A7VHX4_9CLOT/13-67
A7VI58_9CLOT/14-69
A7VIG1_9CLOT/25-79
A7VPK8_9CLOT/13-68
A7VPM3_9CLOT/5-59
A7VQU2_9CLOT/5-61
A7VRW6_9CLOT/14-68
A7VSA8_9CLOT/11-65
A7VSB5_9CLOT/27-81
A7VTE0_9CLOT/21-75
A7VTH6_9CLOT/12-67
A7VTM9_9CLOT/7-61
A7VTZ6_9CLOT/21-75
A7VU00_9CLOT/6-60
A7VUE4_9CLOT/16-71
A7VUG4_9CLOT/10-64
A7VUW7_9CLOT/6-60
A7VVG2_9CLOT/8-62
A7VWP1_9CLOT/7-61
A7VX07_9CLOT/17-69
A7VXW6_9CLOT/19-73
A7VY63_9CLOT/9-63
A7VY66_9CLOT/14-68
A7VYP4_9CLOT/9-63
A7WXB8_STAA1/7-61
A7WY37_STAA1/5-59
A7WYA1_STAA1/17-71
A7WYB6_STAA1/11-60
A7WZU2_STAA1/13-46
A7WZU5_STAA1/9-63
A7X040_STAA1/14-68
A7X041_STAA1/7-61
A7X3V6_STAA1/14-62
A7X4F5_STAA1/12-66
A7X7A0_STAA1/7-61
A7Y8H7_9CAUD/9-53
A7YGN7_9CAUD/14-68
A7YGN9_9CAUD/10-64
A7YRZ8_FRATU/8-56
A7Z6A7_BACA2/6-60
A7Z6I5_BACA2/13-67
A7Z6M8_BACA2/8-63
A7Z8U8_BACA2/3-66
A7Z923_BACA2/6-61
A7Z9V8_BACA2/5-59
A7ZBU1_CAMC1/35-91
A7ZF79_CAMC1/1-38
A7ZG44_CAMC1/6-34
A7ZGL0_ECO24/36-89
A7ZGN6_ECO24/38-91
A7ZIP3_ECO24/34-88
A7ZJF6_ECO24/31-84
A7ZLC7_ECO24/12-66
A7ZLM7_ECO24/12-66
A7ZLN1_ECO24/89-143
A7ZLR9_ECO24/13-67
A7ZLW6_ECO24/23-76
A7ZND9_ECO24/6-60
A7ZTA2_ECO24/38-82
A7ZVT2_ECO24/7-61
A7ZWM4_ECOHS/10-64
A7ZWQ7_ECOHS/11-65
A7ZXE1_ECOHS/34-88
A7ZZP1_ECOHS/12-66
A7ZZZ2_ECOHS/12-66
A7ZZZ6_ECOHS/89-143
A8A034_ECOHS/13-67
A8A063_ECOHS/23-76
A8A2Z9_ECOHS/16-69
A8A611_ECOHS/38-82
A8A8B8_ECOHS/7-61
A8A9R7_IGNH4/75-128
A8AA32_IGNH4/29-76
A8AE76_CITK8/14-64
A8AED9_CITK8/69-121
A8AGJ2_CITK8/12-66
A8AGL1_CITK8/16-70
A8AGP9_CITK8/20-71
A8AHR9_CITK8/11-66
A8AI81_CITK8/16-70
A8AL35_CITK8/12-66
A8ALW6_CITK8/7-61
A8AR79_CITK8/36-80
A8ASM3_BPA50/5-59
A8ATD1_9CAUD/12-51
A8ATJ9_9CAUD/6-60
A8ATK0_9CAUD/4-58
A8ATS3_9CAUD/24-59
A8AV70_STRGC/5-59
A8AVA1_STRGC/12-66
A8AVH7_STRGC/13-67
A8AVR8_STRGC/20-74
A8AVS8_STRGC/4-58
A8AWN4_STRGC/6-60
A8AYI3_STRGC/7-61
A8AZG2_STRGC/5-59
A8AZT5_STRGC/7-61
A8AZT9_STRGC/7-61
A8BZ03_GIAIC/49-102
A8CGC0_BPP22/10-64
A8CUK4_STRSU/17-71
A8D7P9_STREQ/5-59
A8DWX1_BURPS/29-83
A8E2E1_BPPHE/26-79
A8E9N7_BURPS/40-94
A8EB35_BURPS/9-63
A8EHL0_BURPS/11-65
A8EMD0_BURPS/7-62
A8EPF6_BURPS/19-72
A8EQQ5_BURPS/12-66
A8ETV1_ARCB4/6-60
A8ETX3_ARCB4/21-78
A8EUW4_ARCB4/20-71
A8EYT7_RICCK/19-73
A8EZW8_RICCK/11-69
A8F1A3_RICM5/35-89
A8F1P8_RICM5/20-74
A8F1W4_RICM5/1-48
A8F2Q8_RICM5/36-94
A8F2Y5_RICM5/14-65
A8F3B6_THELT/12-66
A8F3D0_THELT/39-92
A8F6J8_THELT/285-336
A8F947_BACP2/10-64
A8F9F9_BACP2/7-61
A8FAB9_BACP2/12-66
A8FB57_BACP2/9-65
A8FF45_BACP2/6-61
A8FGL8_BACP2/12-66
A8FGR5_BACP2/6-61
A8FGR6_BACP2/9-64
A8FHH3_BACP2/13-67
A8FHM1_BACP2/6-61
A8FIX6_BACP2/6-60
A8FIX7_BACP2/14-50
A8FJ77_BACP2/5-59
A8FQ66_SHESH/14-66
A8FQX1_SHESH/9-63
A8FS46_SHESH/9-63
A8G1J3_SHESH/5-59
A8G983_SERP5/13-66
A8G9I4_SERP5/7-60
A8GBR8_SERP5/16-70
A8GCS9_SERP5/23-77
A8GDH9_SERP5/12-66
A8GDZ2_SERP5/12-66
A8GEP8_SERP5/19-73
A8GG35_SERP5/45-91
A8GGS5_SERP5/12-66
A8GJD1_SERP5/6-64
A8GJW4_SERP5/18-70
A8GJW8_SERP5/18-71
A8GLQ1_SERP5/65-118
A8GN19_RICAH/15-61
A8GNM5_RICAH/19-73
A8GPV6_RICAH/11-69
A8GRN6_RICRS/1-47
A8GSA1_RICRS/19-73
A8GSH7_RICRS/34-88
A8GTN6_RICRS/11-69
A8GTR4_RICRS/83-132
A8GWE4_RICB8/19-73
A8GWH9_RICB8/39-85
A8GY00_RICB8/11-69
A8GY76_RICB8/66-120
A8GYT0_SHEPA/5-59
A8H219_SHEPA/15-69
A8H3P5_SHEPA/23-73
A8H3S6_SHEPA/12-66
A8H9C0_SHEPA/13-67
A8HKT8_BURPS/56-109
A8HLH8_BURPS/29-83
A8HTF6_AZOC5/66-118
A8HTT8_AZOC5/15-70
A8HXH8_AZOC5/70-124
A8HZZ6_AZOC5/18-73
A8I283_AZOC5/53-107
A8I3Q0_CHLRE/86-137
A8I4V1_AZOC5/11-65
A8IG10_AZOC5/17-71
A8IHC5_AZOC5/21-74
A8IKA5_AZOC5/11-65
A8KF64_BURPS/6-59
A8KHP4_BURPS/15-69
A8KIM7_BURPS/40-94
A8KSX3_BURPS/24-78
A8KTM9_BURPS/5-59
A8KV64_BURPS/12-66
A8KWP1_BURPS/11-65
A8KYT2_FRASN/14-70
A8L2S6_FRASN/53-107
A8L5H9_FRASN/18-74
A8L5U2_FRASN/33-88
A8L8R1_FRASN/13-69
A8L957_FRASN/18-74
A8LCT7_FRASN/18-72
A8LCZ7_FRASN/18-74
A8LE07_FRASN/12-68
A8LEY4_FRASN/17-71
A8LF16_FRASN/33-88
A8LJ13_DINSH/14-67
A8LNA0_DINSH/30-84
A8LQW5_DINSH/19-73
A8LX31_SALAI/9-63
A8LY12_SALAI/13-69
A8LZ90_SALAI/16-70
A8LZE2_SALAI/14-67
A8M1Z4_SALAI/19-54
A8M2W3_SALAI/30-85
A8M322_SALAI/16-70
A8M338_SALAI/5-59
A8MAD3_CALMQ/136-189
A8MBY4_CALMQ/56-100
A8MDX0_CALMQ/31-85
A8MEJ9_ALKOO/5-59
A8MGJ4_ALKOO/8-62
A8MGQ1_ALKOO/6-60
A8MGQ2_ALKOO/4-59
A8MHS9_ALKOO/7-61
A8MHW0_ALKOO/5-59
A8MJ99_ALKOO/5-59
A8MKN4_ALKOO/12-47
A8MKR4_ALKOO/140-182
A8NG10_COPC7/82-135
A8P2Z9_COPC7/242-293
A8PLE9_9COXI/26-78
A8PMH9_9COXI/46-90
A8PQC4_9COXI/16-70
A8PZR2_MALGO/86-139
A8PZR3_BRUMA/88-141
A8R8L8_9FIRM/42-96
A8R924_9FIRM/8-61
A8RAD0_9FIRM/6-60
A8RB09_9FIRM/7-61
A8RB32_9FIRM/10-55
A8RBE1_9FIRM/22-74
A8RC41_9FIRM/5-59
A8RCT6_9FIRM/17-71
A8RDP8_9FIRM/9-60
A8RDX7_9FIRM/7-61
A8REY3_9FIRM/1-52
A8REY4_9FIRM/7-61
A8RF32_9FIRM/7-62
A8RFH5_9FIRM/11-65
A8RFK6_9FIRM/38-92
A8RFM2_9FIRM/13-67
A8RH93_9CLOT/6-60
A8RHM6_9CLOT/12-66
A8RI39_9CLOT/7-61
A8RI72_9CLOT/10-64
A8RK43_9CLOT/13-67
A8RK50_9CLOT/24-73
A8RKU4_9CLOT/7-61
A8RMN7_9CLOT/12-66
A8RNJ0_9CLOT/10-64
A8RQA3_9CLOT/7-61
A8RRP8_9CLOT/9-63
A8RTI9_9CLOT/16-70
A8RUJ8_9CLOT/8-62
A8RV64_9CLOT/85-134
A8RVE6_9CLOT/17-70
A8RW49_9CLOT/35-89
A8RXK0_9CLOT/15-69
A8RZX7_9CLOT/8-62
A8S004_9CLOT/38-83
A8S021_9CLOT/1-46
A8S0C6_9CLOT/16-70
A8S0M1_9CLOT/9-63
A8S171_9CLOT/5-59
A8S492_9CLOT/14-68
A8S4S6_9CLOT/7-61
A8S6K6_9FIRM/10-64
A8S6P9_9FIRM/67-121
A8S6Q2_9FIRM/7-61
A8S6U2_9FIRM/9-63
A8S760_9FIRM/27-81
A8S7S0_9FIRM/14-69
A8S8W4_9FIRM/14-69
A8SBA1_9FIRM/7-61
A8SBD3_9FIRM/6-60
A8SBM8_9FIRM/14-68
A8SBT9_9FIRM/34-86
A8SCD9_9FIRM/5-59
A8SCJ9_9FIRM/17-70
A8SDS3_9FIRM/11-65
A8SEK1_9FIRM/12-66
A8SEK5_9FIRM/117-175
A8SET9_9FIRM/7-61
A8SGK3_9FIRM/15-69
A8SHS3_9FIRM/14-68
A8SI83_9FIRM/1-46
A8SKK6_9FIRM/9-63
A8SL31_9FIRM/5-59
A8SMZ0_9FIRM/7-62
A8SN28_9FIRM/20-74
A8SNN6_9FIRM/10-45
A8SNV5_9FIRM/16-71
A8SNW9_9FIRM/8-62
A8SPU8_9FIRM/16-70
A8SRW7_9FIRM/16-70
A8SS10_9FIRM/20-74
A8SST0_9FIRM/60-114
A8SUZ1_9FIRM/7-61
A8SV12_9FIRM/11-65
A8SVA8_9FIRM/7-42
A8SVI9_9FIRM/10-64
A8SWE6_9FIRM/7-61
A8SWV8_9FIRM/13-66
A8SXK1_9FIRM/13-67
A8T337_9VIBR/11-68
A8TJX2_9PROT/9-63
A8TME8_9PROT/22-76
A8TQL5_9PROT/23-79
A8TQL9_9PROT/31-85
A8TRA8_9PROT/10-64
A8TVQ3_9PROT/24-70
A8TWE1_9PROT/10-64
A8TWW8_9PROT/21-75
A8TYD6_9PROT/15-68
A8TYM3_9PROT/27-79
A8U0E7_9PROT/31-85
A8U412_9PROT/26-80
A8U542_9LACT/5-59
A8U6K1_9LACT/7-61
A8U7M3_9LACT/8-62
A8U887_9LACT/9-60
A8U8K3_9LACT/7-61
A8U9A0_9LACT/27-81
A8UA41_9LACT/7-61
A8UD37_9LACT/7-61
A8UGR4_9FLAO/10-64
A8UHG1_9FLAO/10-63
A8UND5_9FLAO/4-58
A8UPP4_9FLAO/5-59
A8V1Y7_9AQUI/1-42
A8V2S1_9AQUI/6-52
A8W047_AGRRH/47-94
A8W0A3_AGRRH/5-59
A8WCC5_GECJA/81-134
A8X0T3_CAEBR/88-141
A8XZZ6_CAEBR/89-132
A8YBB5_MICAE/49-102
A8YBL8_MICAE/33-85
A8YBU2_MICAE/17-71
A8YCK5_MICAE/17-71
A8YCS3_MICAE/38-80
A8YDH5_MICAE/9-65
A8YEC5_MICAE/36-90
A8YIW7_MICAE/21-75
A8YIY4_MICAE/16-70
A8YNI1_MICAE/30-84
A8YQK8_9CAUD/11-65
A8YQK9_9CAUD/8-63
A8YQM3_9CAUD/20-74
A8YQN0_9CAUD/9-62
A8YWB3_LACH4/35-88
A8YWH3_LACH4/31-85
A8YWR9_LACH4/38-91
A8YX20_LACH4/25-63
A8YXD4_LACH4/140-179
A8YY18_STAAT/14-62
A8YZH4_STAAT/5-59
A8Z1F2_STAAT/11-65
A8Z1F3_STAAT/8-63
A8Z2B8_STAAT/7-61
A8Z2B9_STAAT/14-68
A8Z4R3_STAAT/4-58
A8Z4R4_STAAT/13-67
A8Z5N0_STAAT/5-59
A8Z5P9_STAA3/7-61
A8ZK45_ACAM1/658-705
A8ZLR5_ACAM1/13-68
A8ZLR7_ACAM1/1-29
A8ZMB1_ACAM1/20-75
A8ZNL1_ACAM1/44-97
A8ZNX9_ACAM1/34-89
A8ZP63_ACAM1/20-75
A8ZPY0_ACAM1/3-58
A8ZQH6_ACAM1/1-53
A8ZRU4_DESOH/43-92
A8ZSY0_DESOH/1-45
A8ZWD8_DESOH/22-76
A8ZWN6_DESOH/18-71
A8ZWV8_DESOH/23-75
A8ZYG7_DESOH/17-70
A8ZYT4_DESOH/14-68
A9A1T2_NITMS/247-301
A9A2B9_NITMS/20-67
A9A2D7_NITMS/8-56
A9A664_METM6/11-65
A9A888_METM6/37-91
A9A8J4_METM6/12-66
A9A917_METM6/78-131
A9A9L6_METM6/19-63
A9AAA2_METM6/22-70
A9AAV3_METM6/5-59
A9ABV1_BURM1/32-85
A9AEA3_BURM1/12-64
A9AFG1_BURM1/39-93
A9AKC0_BURM1/9-63
A9AKD2_BURM1/18-68
A9AP44_BURM1/46-93
A9APS9_BURM1/23-66
A9AR26_BURM1/30-84
A9ARF3_BURM1/74-127
A9AS03_BURM1/37-74
A9AT09_BURM1/26-79
A9AUP8_HERA2/10-65
A9AVK2_HERA2/10-65
A9AVU5_HERA2/14-67
A9AYW4_HERA2/678-717
A9AZB3_HERA2/22-71
A9AZB5_HERA2/14-68
A9B1U9_HERA2/9-63
A9B2J5_HERA2/8-72
A9B2J6_HERA2/9-64
A9B381_HERA2/22-74
A9B4H6_HERA2/5-59
A9B7Y1_HERA2/9-61
A9B924_HERA2/8-72
A9BG87_PETMO/23-76
A9BPE7_DELAS/50-104
A9BR49_DELAS/29-83
A9BRJ2_DELAS/8-63
A9BSW9_DELAS/43-92
A9BSY1_DELAS/12-56
A9BTE8_DELAS/107-153
A9BUF2_DELAS/17-70
A9BUP7_DELAS/37-74
A9BYB3_DELAS/91-143
A9C129_DELAS/10-64
A9C1N0_DELAS/15-67
A9C2L5_DELAS/5-59
A9C3I0_DELAS/10-53
A9CFE4_AGRT5/17-71
A9CIQ1_AGRT5/33-72
A9CK98_AGRT5/14-68
A9CKW4_AGRT5/34-89
A9CR47_BPMR1/7-62
A9CW28_9RHIZ/3-57
A9CWJ3_9RHIZ/19-73
A9CY43_9RHIZ/171-224
A9CYB0_9RHIZ/38-93
A9D2S8_9RHIZ/14-68
A9D3N0_9RHIZ/34-87
A9D4P0_9RHIZ/1-46
A9D9J6_9VIRU/8-62
A9D9J9_9VIRU/13-67
A9DAD8_9RHIZ/60-114
A9DDR0_9GAMM/18-51
A9DFR2_9GAMM/50-105
A9DGM6_9RHIZ/12-66
A9DGU6_9RHIZ/37-91
A9DJH8_9GAMM/18-70
A9DMS9_9FLAO/8-62
A9DR92_9FLAO/15-69
A9DXP7_9RHOB/1-55
A9DY49_9RHOB/55-109
A9DZF8_9RHOB/7-61
A9E0I8_9FLAO/5-59
A9E1G0_9RHOB/1-46
A9E1S1_9RHOB/1-46
A9E249_9RHOB/19-73
A9EBA7_9RHOB/11-65
A9EBT1_9RHOB/3-39
A9EGQ1_9RHOB/15-68
A9EIF7_9RHOB/10-64
A9EIP4_9GAMM/9-63
A9EIY9_9RHOB/25-79
A9EKV6_9RHOB/1-46
A9ELB9_9RHOB/20-74
A9EPM7_SORC5/228-269
A9ES76_SORC5/60-114
A9F0Q6_SORC5/12-66
A9F5P6_SORC5/42-96
A9F648_9RHOB/18-74
A9F749_9RHOB/23-77
A9FA87_SORC5/140-185
A9FAR3_9RHOB/28-82
A9FGR3_9RHOB/16-70
A9FQU1_SORC5/35-80
A9FS55_9RHOB/23-69
A9FW23_9RHOB/25-79
A9FX65_9RHOB/10-64
A9FYI4_9RHOB/22-69
A9FZY7_9RHOB/20-74
A9G0H9_9RHOB/13-67
A9G1M0_9RHOB/1-46
A9G5V1_9RHOB/16-70
A9G8U6_SORC5/12-67
A9GCK1_9RHOB/18-74
A9GNY7_SORC5/181-235
A9GNZ9_9RHOB/2-43
A9GQQ6_SORC5/55-109
A9GRK5_9RHOB/28-82
A9GVM7_SORC5/144-198
A9GYY4_9RHOB/11-65
A9H050_GLUDA/7-42
A9H347_GLUDA/36-79
A9H527_GLUDA/14-70
A9H5D0_GLUDA/16-68
A9H6C0_GLUDA/5-47
A9H910_9RHOB/16-70
A9H9Y7_GLUDA/13-68
A9HAH5_9RHOB/14-70
A9HAK7_9RHOB/11-67
A9HFD0_GLUDA/42-96
A9HJJ9_GLUDA/5-59
A9HKS6_9RHOB/19-73
A9HL76_9RHOB/38-92
A9HN45_GLUDA/10-64
A9HQW8_9RHOB/21-67
A9HR48_GLUDA/14-69
A9HSI1_GLUDA/30-71
A9HUC4_9RHOB/11-65
A9HWQ2_BORPD/14-69
A9HZ73_BORPD/25-79
A9ICZ1_BORPD/31-78
A9IDS9_BORPD/29-83
A9IEV2_BORPD/11-63
A9IFG5_BORPD/8-61
A9IK40_BORPD/36-90
A9IKE0_BART1/41-86
A9IL07_BORPD/29-83
A9ILL3_BORPD/3-65
A9IMV2_BART1/19-73
A9INI7_BART1/15-68
A9IP48_BART1/15-59
A9IP80_BART1/10-57
A9IQ24_BART1/4-58
A9IWD1_BART1/16-71
A9IWD8_BART1/12-66
A9IWM2_BART1/16-70
A9IWS2_BART1/16-70
A9IWV7_BART1/20-74
A9IXN4_BART1/24-78
A9IXN8_BART1/24-78
A9IXP3_BART1/1-48
A9IXP9_BART1/24-78
A9IXS9_BART1/24-78
A9IXT1_BART1/24-78
A9IXT2_BART1/24-78
A9IXU6_BART1/24-78
A9IXU8_BART1/17-71
A9IXV0_BART1/24-78
A9IXV1_BART1/24-78
A9IXV6_BART1/1-48
A9IYH6_BART1/12-60
A9IYL8_BART1/16-70
A9IYM0_BART1/51-105
A9IYM2_BART1/16-70
A9IYN0_BART1/16-70
A9IYN2_BART1/1-46
A9IYN4_BART1/52-106
A9IYN5_BART1/16-70
A9JXT8_BURMA/12-66
A9K256_BURMA/11-65
A9K2B8_BURMA/5-59
A9K4V8_BURMA/19-72
A9K600_BURMA/40-94
A9KBJ5_COXBN/17-72
A9KCI9_COXBN/15-68
A9KDU8_COXBN/15-69
A9KH32_COXBN/32-88
A9KH84_COXBN/59-105
A9KHQ0_CLOPH/7-61
A9KI63_CLOPH/7-61
A9KLF4_CLOPH/7-61
A9KLP1_CLOPH/5-59
A9KLZ3_CLOPH/6-60
A9KM47_CLOPH/9-63
A9KPJ6_CLOPH/10-64
A9KQE5_CLOPH/10-64
A9KQE6_CLOPH/7-61
A9KQL5_CLOPH/8-61
A9KQQ1_CLOPH/19-70
A9KR88_CLOPH/10-64
A9KS31_CLOPH/10-64
A9KSE2_CLOPH/23-77
A9KUH3_SHEB9/10-63
A9KUS5_SHEB9/7-60
A9KVZ3_SHEB9/12-66
A9KXU3_SHEB9/12-66
A9KXZ4_SHEB9/13-67
A9KZ94_SHEB9/11-64
A9KZB2_SHEB9/4-54
A9KZB3_SHEB9/9-62
A9KZN9_SHEB9/17-71
A9KZP0_SHEB9/13-63
A9KZR2_SHEB9/35-82
A9KZT8_SHEB9/9-62
A9L032_SHEB9/11-64
A9L0M6_SHEB9/6-60
A9L147_SHEB9/17-71
A9L155_SHEB9/9-64
A9L1Q6_SHEB9/45-89
A9L4Y6_SHEB9/7-61
A9L6G7_SHEB9/14-68
A9L6K9_SHEB9/8-62
A9LBQ0_BURMA/29-83
A9LZ03_NEIM0/12-48
A9LZ87_NEIM0/37-91
A9M168_NEIM0/48-94
A9M4M8_9VIBR/7-61
A9M889_BRUC2/11-65
A9M9Y8_BRUC2/19-73
A9MCK5_BRUC2/9-63
A9MI71_SALAR/34-88
A9MK60_SALAR/14-64
A9MNP4_SALAR/15-73
A9MR99_SALAR/7-61
A9MS67_SALAR/6-64
A9MSE1_SALPB/7-61
A9MUT7_SALPB/38-82
A9MWF0_SALPB/52-96
A9MXU7_SALPB/12-66
A9MZC0_SALPB/12-66
A9N3H1_SALPB/16-67
A9N6J7_SALPB/19-69
A9N7F0_SALPB/7-60
A9N8E3_COXBR/58-104
A9N8F7_COXBR/32-88
A9N927_COXBR/15-70
A9NDD8_COXBR/15-69
A9NEA7_ACHLI/32-84
A9NES7_ACHLI/30-80
A9NFD5_ACHLI/8-62
A9NFR9_ACHLI/20-74
A9NG71_ACHLI/17-66
A9NH52_ACHLI/13-68
A9NHH7_ACHLI/8-62
A9NNR9_PICSI/87-140
A9NT65_PICSI/87-140
A9PDI3_POPTR/85-138
A9PIK1_POPTR/87-140
A9QS44_PSESX/8-63
A9R042_YERPG/7-60
A9R3F6_YERPG/22-75
A9R4M9_YERPG/64-117
A9R4N0_YERPG/75-128
A9R5B3_YERPG/40-93
A9R5P4_YERPG/64-117
A9R8R7_YERPG/42-95
A9RY76_PHYPA/84-137
A9SMW7_PHYPA/84-137
A9SZD7_PHYPA/87-140
A9UJW0_9CAUD/9-63
A9UJW1_9CAUD/12-66
A9V268_MONBE/81-134
A9VEX6_BACWK/6-60
A9VF72_BACWK/21-75
A9VF98_BACWK/12-66
A9VH79_BACWK/11-65
A9VIW2_BACWK/20-74
A9VJY0_BACWK/5-59
A9VJY6_BACWK/10-65
A9VK08_BACWK/6-61
A9VLW5_BACWK/10-64
A9VLY0_BACWK/7-61
A9VN88_BACWK/10-64
A9VP34_BACWK/7-61
A9VPH8_BACWK/10-64
A9VQY8_BACWK/2-56
A9VQY9_BACWK/6-60
A9VS88_BACWK/20-73
A9VSE8_BACWK/10-63
A9VSK2_BACWK/5-59
A9VSP3_BACWK/14-68
A9VTT2_BACWK/13-65
A9VUN5_BACWK/5-59
A9VUQ0_BACWK/13-67
A9VUT5_BACWK/8-60
A9VVJ1_BACWK/37-91
A9VVP8_BACWK/7-44
A9VVU3_BACWK/13-64
A9VVV1_BACWK/5-59
A9VWE3_METEP/31-85
A9VWK5_METEP/22-76
A9VXM6_METEP/198-247
A9W1J0_METEP/17-71
A9W324_METEP/273-310
A9W5I7_METEP/136-182
A9W7Y6_METEP/22-76
A9WFH8_CHLAA/6-62
A9WIK1_CHLAA/17-71
A9WJ73_CHLAA/24-78
A9WJF8_CHLAA/7-61
A9WNV9_RENSM/18-70
A9WQ28_RENSM/30-84
A9WU87_RENSM/18-66
A9WVT7_BRUSI/9-63
A9WWX5_BRUSI/11-65
A9YWX7_9CAUD/14-66
A9Z3N4_YERPE/22-75
A9Z4U7_YERPE/7-60
A9Z4Y7_YERPE/40-93
A9Z609_YERPE/64-117
A9Z710_YERPE/75-128
A9Z711_YERPE/64-117
A9Z9E9_YERPE/18-71
A9ZAN1_YERPE/42-95
A9ZAS6_YERPE/18-71
A9ZJ37_COXBU/32-88
A9ZJ52_COXBU/58-104
A9ZJN5_COXBU/15-70
A9ZKP9_COXBU/15-69
A9ZL34_COXBU/15-64
A9ZUA9_YERPE/22-75
A9ZVZ5_YERPE/64-117
A9ZVZ6_YERPE/75-128
A9ZXW7_YERPE/40-93
ANSR_BACSU/6-60
B0A1N5_YERPE/64-117
B0A254_YERPE/42-95
B0A2A2_YERPE/18-71
B0A2G2_YERPE/7-60
B0A7N6_9CLOT/7-61
B0A7U2_9CLOT/10-64
B0A9I5_9CLOT/11-65
B0A9J7_9CLOT/10-61
B0ACL3_9CLOT/56-110
B0AD74_9CLOT/12-66
B0ADF0_9CLOT/4-58
B0AKX6_BACAN/5-59
B0AL63_BACAN/7-59
B0ALG9_BACAN/10-64
B0ALI6_BACAN/1-46
B0ALY7_BACAN/8-60
B0AM36_BACAN/12-66
B0AMT2_BACAN/10-64
B0ANY3_BACAN/7-61
B0AP63_BACAN/4-58
B0AQ67_BACAN/5-59
B0AQ85_BACAN/6-61
B0AQT6_BACAN/5-59
B0AR23_BACAN/10-64
B0AR49_BACAN/5-59
B0AR86_BACAN/5-58
B0ARE5_BACAN/14-68
B0ARX6_BACAN/13-67
B0ATJ1_BACAN/20-74
B0AVD9_BACAN/204-239
B0AVE9_BACAN/8-61
B0AVF0_BACAN/8-70
B0AWL0_BACAN/10-64
B0AWZ0_BACAN/7-61
B0AX63_BACAN/10-62
B0AXI1_BACAN/6-60
B0AYP7_BACAN/237-274
B0AZ40_BACAN/7-61
B0BFF3_9BACT/13-68
B0BGE4_9BACT/67-121
B0BGI5_9BACT/33-87
B0BH72_9BACT/52-100
B0BHP0_9BACT/8-62
B0BI20_9BACT/23-77
B0BI66_9BACT/17-72
B0BIR5_9BACT/48-102
B0BNJ5_RAT/81-134
B0BPN5_ACTPJ/3-51
B0BQU6_ACTPJ/34-88
B0BSE9_ACTPJ/18-60
B0BSH4_ACTPJ/49-98
B0BV74_RICRO/11-69
B0BVA4_RICRO/83-132
B0BX43_RICRO/1-47
B0BXR5_RICRO/19-73
B0BXZ1_RICRO/34-88
B0C0F7_ACAM1/29-70
B0C1Q3_ACAM1/15-70
B0C4X5_ACAM1/20-75
B0C586_ACAM1/29-70
B0C5K8_ACAM1/78-131
B0C630_ACAM1/33-91
B0C7F3_ACAM1/5-59
B0CDJ4_ACAM1/1-48
B0CK05_BRUSI/19-73
B0D3X7_LACBS/82-135
B0E863_ENTDI/70-124
B0FEC5_9CAUD/15-73
B0FXR3_BACTU/7-61
B0FXS1_BACTU/7-61
B0FXX8_BACTU/10-64
B0G1D1_9FIRM/13-67
B0G1R7_9FIRM/33-87
B0G1W8_9FIRM/4-59
B0G1X6_9FIRM/33-77
B0G2Z9_9FIRM/7-61
B0G374_9FIRM/15-69
B0G4E1_9FIRM/8-59
B0G4K1_9FIRM/8-62
B0G696_9FIRM/10-64
B0G6C8_9FIRM/19-75
B0G6F8_9FIRM/8-62
B0G6H7_9FIRM/13-67
B0G6K5_9FIRM/26-80
B0G6V7_9FIRM/22-79
B0G716_9FIRM/53-107
B0G7K8_9FIRM/7-61
B0G802_9FIRM/6-61
B0G815_9FIRM/9-63
B0G8P0_9FIRM/15-69
B0G8T3_9FIRM/47-101
B0G8U6_9FIRM/20-75
B0G8X1_9FIRM/21-72
B0G978_9FIRM/9-63
B0G9K7_9FIRM/10-64
B0G9S6_9FIRM/20-74
B0G9W1_9FIRM/17-71
B0G9X6_9FIRM/39-87
B0GA55_9FIRM/13-67
B0GAB0_9FIRM/5-59
B0GAI0_9FIRM/36-89
B0GAI3_9FIRM/41-94
B0GAL8_9FIRM/10-61
B0GBF7_YERPE/40-93
B0GFI1_YERPE/75-128
B0GFI3_YERPE/64-117
B0GG17_YERPE/22-75
B0GH45_YERPE/7-60
B0GHS7_YERPE/42-95
B0GJW3_YERPE/64-117
B0GN97_YERPE/75-128
B0GN98_YERPE/64-117
B0GNH3_YERPE/7-60
B0GR12_YERPE/22-75
B0GTD5_YERPE/40-93
B0GU30_YERPE/64-117
B0GXK7_YERPE/42-95
B0GXQ3_YERPE/18-71
B0H0R0_YERPE/40-93
B0H3D7_YERPE/22-75
B0H5H6_YERPE/42-95
B0H6I4_YERPE/75-128
B0H6I6_YERPE/64-117
B0H7R7_YERPE/64-117
B0H8P3_YERPE/7-60
B0HDL3_YERPE/42-95
B0HEZ7_YERPE/22-75
B0HGQ2_YERPE/7-60
B0HIS2_YERPE/64-117
B0HIS4_YERPE/75-128
B0HK34_YERPE/64-117
B0HN07_YERPE/40-93
B0HRZ4_YERPE/7-60
B0HTR8_YERPE/64-117
B0HU45_YERPE/22-75
B0HUQ1_YERPE/40-93
B0HVN1_YERPE/75-128
B0HVN2_YERPE/64-117
B0HWP5_YERPE/42-95
B0JFL5_MICAN/14-64
B0JIU7_MICAN/14-68
B0JMF8_MICAN/43-88
B0JMI8_MICAN/13-68
B0JNA7_MICAN/16-70
B0JPZ1_MICAN/17-71
B0JR11_MICAN/33-85
B0JSE6_MICAN/24-78
B0JUD2_MICAN/30-84
B0JVC1_MICAN/16-70
B0JWC3_MICAN/18-73
B0JWW1_MICAN/13-67
B0JXD4_MICAN/9-65
B0K4S0_THEPX/14-68
B0K4S1_THEPX/7-61
B0K720_THEPX/15-69
B0K817_THEP3/75-123
B0K844_THEP3/4-58
B0K845_THEP3/6-60
B0KAT4_THEP3/6-60
B0KAT5_THEP3/4-57
B0KAX5_THEP3/75-123
B0KGA9_PSEPG/12-66
B0KIZ9_PSEPG/40-90
B0KJ04_PSEPG/9-61
B0KJB9_PSEPG/9-63
B0KJE0_PSEPG/17-71
B0KJF1_PSEPG/10-64
B0KKA2_PSEPG/11-63
B0KKN0_PSEPG/8-64
B0KMN7_PSEPG/10-63
B0KMT0_PSEPG/12-65
B0KMV3_PSEPG/8-57
B0KNM4_PSEPG/19-73
B0KQ72_PSEPG/7-61
B0KS04_PSEPG/43-91
B0KSE1_PSEPG/8-63
B0KSX4_PSEPG/11-63
B0KSX6_PSEPG/21-75
B0KTE2_PSEPG/5-59
B0KTS6_PSEPG/56-106
B0KUW0_PSEPG/7-61
B0KUX5_PSEPG/24-78
B0M0F2_STRSU/7-61
B0M9M8_9FIRM/27-81
B0MA83_9FIRM/7-61
B0MAP3_9FIRM/7-62
B0MAZ0_9FIRM/10-63
B0MB87_9FIRM/3-57
B0MBC4_9FIRM/9-63
B0MBF1_9FIRM/7-61
B0MCW3_9FIRM/1-44
B0MDE8_9FIRM/10-64
B0ME54_9FIRM/7-61
B0MEY0_9FIRM/12-65
B0MF74_9FIRM/1-46
B0MFS7_9FIRM/5-59
B0MIL8_9FIRM/6-62
B0MJF5_9FIRM/12-66
B0MJI4_9FIRM/12-66
B0MKM0_9FIRM/26-80
B0MKY5_9FIRM/5-59
B0MLD2_9FIRM/9-62
B0MLS3_9FIRM/7-61
B0MLY1_9FIRM/9-63
B0MN97_9FIRM/35-87
B0MQ50_9FIRM/7-61
B0MQA4_9FIRM/16-70
B0MS43_9FIRM/7-61
B0MSQ3_9BACT/5-60
B0MTJ9_9BACT/6-59
B0MV40_9BACT/9-63
B0MVP4_9BACT/3-55
B0MVQ5_9BACT/11-56
B0MZY3_9BACT/134-171
B0N104_9FIRM/7-61
B0N1J8_9FIRM/15-69
B0N1L7_9FIRM/6-60
B0N266_9FIRM/10-64
B0N3F7_9FIRM/22-75
B0N3J0_9FIRM/21-75
B0N474_9FIRM/9-63
B0N4G7_9FIRM/7-61
B0N4G8_9FIRM/7-61
B0N4T2_9FIRM/6-60
B0N4U5_9FIRM/7-61
B0N579_9FIRM/7-61
B0N581_9FIRM/5-59
B0N5S5_9FIRM/7-61
B0N7E6_9FIRM/11-65
B0N8T2_9FIRM/6-60
B0N8T8_9FIRM/7-61
B0N999_EUBSP/15-69
B0N9K4_EUBSP/1-46
B0N9X3_EUBSP/12-66
B0NAW2_EUBSP/20-74
B0NB00_EUBSP/5-59
B0NBC0_EUBSP/7-61
B0NC16_EUBSP/6-60
B0NC49_EUBSP/7-61
B0NCR3_EUBSP/10-64
B0NDC8_EUBSP/7-59
B0NDQ5_EUBSP/8-62
B0NE21_EUBSP/7-61
B0NH29_EUBSP/7-53
B0NHK0_EUBSP/12-66
B0NHY4_EUBSP/7-61
B0NIQ4_EUBSP/23-77
B0NIY3_EUBSP/6-60
B0NJ12_EUBSP/10-64
B0NJE7_EUBSP/8-62
B0NK52_EUBSP/18-72
B0NKE5_EUBSP/12-66
B0NL39_BACSE/6-57
B0NL98_BACSE/6-60
B0NLL5_BACSE/24-70
B0NRW0_BACSE/6-61
B0NRY1_BACSE/11-65
B0NSQ4_BACSE/13-67
B0NV31_BACSE/135-171
B0NX56_9CLOT/16-70
B0NZ38_9CLOT/20-74
B0NZJ6_9CLOT/15-69
B0P0N1_9CLOT/15-69
B0P1Q6_9CLOT/153-210
B0P203_9CLOT/17-71
B0P218_9CLOT/27-75
B0P238_9CLOT/10-61
B0P253_9CLOT/32-86
B0P2E7_9CLOT/7-61
B0P2H4_9CLOT/13-67
B0P2Q9_9CLOT/10-60
B0P3B6_9CLOT/9-63
B0P4X1_9CLOT/26-80
B0P4Y6_9CLOT/10-61
B0P589_9CLOT/10-64
B0P5G6_9CLOT/37-92
B0P5W3_9FIRM/14-68
B0P638_9FIRM/14-57
B0P663_9FIRM/19-69
B0P6A0_9FIRM/15-65
B0P6C1_9FIRM/14-68
B0P6E9_9FIRM/19-73
B0P6M1_9FIRM/10-64
B0P6Y8_9FIRM/9-64
B0P7F4_9FIRM/12-66
B0P8D9_9FIRM/9-63
B0P8R6_9FIRM/1-46
B0PAG1_9FIRM/4-58
B0PAJ9_9FIRM/2-30
B0PAK0_9FIRM/8-63
B0PAK3_9FIRM/7-62
B0PAL3_9FIRM/1-55
B0PAL5_9FIRM/7-61
B0PAL6_9FIRM/5-59
B0PAQ7_9FIRM/14-68
B0PBE6_9FIRM/1-52
B0PDG2_9FIRM/10-64
B0PEN9_9FIRM/8-62
B0PET0_9FIRM/12-65
B0PET2_9FIRM/11-65
B0PF17_9FIRM/9-63
B0PF18_9FIRM/9-63
B0PF47_9FIRM/1-50
B0PFK1_9FIRM/15-69
B0PGJ2_9FIRM/7-61
B0PGU1_9FIRM/33-87
B0PH22_9FIRM/12-66
B0PWA2_BACAN/5-59
B0PWK8_BACAN/7-59
B0PWU6_BACAN/10-64
B0PWY2_BACAN/7-61
B0PY78_BACAN/8-60
B0Q181_BACAN/10-64
B0Q2S3_BACAN/6-61
B0Q2U0_BACAN/5-59
B0Q3L9_BACAN/5-59
B0Q3S0_BACAN/10-64
B0Q3Z1_BACAN/10-62
B0Q4T0_BACAN/7-61
B0Q625_BACAN/7-61
B0Q6J4_BACAN/13-65
B0Q6W9_BACAN/14-68
B0Q739_BACAN/7-61
B0Q7D9_BACAN/8-70
B0Q7E0_BACAN/8-61
B0Q7F0_BACAN/204-239
B0Q863_BACAN/5-59
B0Q8A1_BACAN/5-58
B0Q8I4_BACAN/12-66
B0Q8W1_BACAN/10-64
B0Q9B6_BACAN/20-74
B0Q9R6_BACAN/4-58
B0Q9V0_BACAN/6-60
B0Q9V5_BACAN/8-64
B0QAH6_BACAN/7-61
B0QAP6_BACAN/509-546
B0QBF5_BACAN/8-60
B0QCQ7_BACAN/8-60
B0QD78_BACAN/7-61
B0QDC7_BACAN/10-64
B0QDR0_BACAN/5-59
B0QE44_BACAN/12-66
B0QEB9_BACAN/10-64
B0QEK5_BACAN/5-59
B0QFW3_BACAN/10-64
B0QGI2_BACAN/8-61
B0QGI3_BACAN/8-70
B0QIM9_BACAN/6-61
B0QIS2_BACAN/5-59
B0QJV9_BACAN/14-68
B0QK16_BACAN/5-58
B0QK69_BACAN/5-59
B0QKM2_BACAN/7-61
B0QKS3_BACAN/10-64
B0QL73_BACAN/6-60
B0QL82_BACAN/7-61
B0QLM0_BACAN/7-61
B0QMA6_BACAN/20-74
B0QMH6_BACAN/13-65
B0QNL3_BACAN/10-62
B0QPZ1_BACAN/4-58
B0QQU1_BACAN/509-546
B0QR07_BACAN/8-62
B0QRF1_HAEPR/34-80
B0QRL9_HAEPR/43-86
B0QTB1_HAEPR/7-61
B0QU86_HAEPR/17-71
B0QUI9_HAEPR/13-65
B0QUK4_HAEPR/19-73
B0QV35_HAEPR/75-128
B0QV78_HAEPR/43-98
B0QVD2_HAEPR/48-95
B0QVM9_HAEPR/16-70
B0QWD9_HAEPR/14-78
B0QX38_HAEPR/13-68
B0QX61_HAEPR/11-57
B0QX65_HAEPR/32-91
B0QXI5_HAEPR/4-56
B0QXI6_HAEPR/9-63
B0R2Y8_HALS3/20-61
B0R3F7_HALS3/5-59
B0R4Q1_HALS3/93-147
B0R8J7_HALS3/5-59
B0RAF8_CLAMS/6-59
B0RF44_CLAMS/7-55
B0RFC2_CLAMS/16-70
B0RFN1_CLAMS/16-69
B0RH01_CLAMS/7-59
B0RIE9_CLAMS/137-191
B0RKK1_YEREN/41-94
B0RKX1_YEREN/6-64
B0RNA7_XANCB/14-68
B0RRY2_XANCB/25-79
B0RVX1_XANCB/6-41
B0RXZ4_XANCB/5-59
B0RZJ1_FINM2/5-59
B0S3W6_FINM2/8-62
B0S8U0_LEPBA/5-59
B0SBN1_LEPBA/80-132
B0SBP9_LEPBA/34-86
B0SBR3_LEPBA/17-70
B0SBT0_LEPBA/41-95
B0SBT5_LEPBA/15-69
B0SF19_LEPBA/31-85
B0SHX1_LEPBA/7-62
B0SN53_LEPBP/31-85
B0SRJ1_LEPBP/7-62
B0SRM7_LEPBP/5-59
B0ST59_LEPBP/80-132
B0ST76_LEPBP/34-86
B0ST88_LEPBP/17-70
B0STA8_LEPBP/24-78
B0STB2_LEPBP/15-69
B0SUT7_CAUSK/21-75
B0SV48_CAUSK/11-65
B0SWF3_CAUSK/18-72
B0SXP8_CAUSK/16-71
B0SXV6_CAUSK/1-53
B0SY28_CAUSK/13-67
B0SZF3_CAUSK/10-64
B0T0J0_CAUSK/44-92
B0T160_CAUSK/22-76
B0T2H4_CAUSK/5-59
B0T2V1_CAUSK/22-76
B0T4G6_CAUSK/49-103
B0T5V2_CAUSK/20-71
B0T5W1_CAUSK/11-65
B0T5W2_CAUSK/11-65
B0T708_CAUSK/11-66
B0T767_CAUSK/21-75
B0T8L1_CAUSK/10-56
B0T8M0_CAUSK/20-72
B0T8R2_CAUSK/17-71
B0T8Z9_CAUSK/18-72
B0T9C9_CAUSK/14-69
B0T9I1_CAUSK/45-89
B0T9T3_CAUSK/35-89
B0TA12_CAUSK/34-87
B0TCE2_HELMI/6-59
B0TCE2_HELMI/73-127
B0TGX1_HELMI/8-63
B0TMY2_SHEHH/5-59
B0TRC2_SHEHH/12-66
B0TXY5_FRAP2/8-57
B0U0V3_FRAP2/33-85
B0U0W2_FRAP2/15-68
B0U2K2_XYLFM/1-45
B0U2L5_XYLFM/16-71
B0U2L7_XYLFM/13-66
B0U4N3_XYLFM/13-68
B0U6A2_XYLFM/60-112
B0U783_XYLFM/10-65
B0U8U9_METS4/21-74
B0UBS1_METS4/15-69
B0UEF8_METS4/68-118
B0UEZ7_METS4/28-82
B0UI58_METS4/16-70
B0UI90_METS4/299-332
B0UIQ2_METS4/14-52
B0UN32_METS4/18-62
B0UNX5_METS4/20-74
B0UR33_METS4/1-51
B0US87_HAES2/5-57
B0USW2_HAES2/39-91
B0USW4_HAES2/14-72
B0USZ5_HAES2/60-113
B0UTM9_HAES2/60-101
B0UX42_HAES2/7-62
B0V466_ACIBY/35-92
B0V486_ACIBY/19-71
B0V5K2_ACIBY/9-60
B0V8R6_ACIBY/42-96
B0V997_ACIBY/12-66
B0V9R2_ACIBY/7-61
B0VAP6_ACIBY/7-60
B0VCA4_ACIBY/12-66
B0VFK8_CLOAI/34-86
B0VIU6_CLOAI/7-61
B0VIW7_CLOAI/6-60
B0VK11_9CAUD/18-70
B0VK57_9CAUD/15-67
B0VK64_9CAUD/43-91
B0VKG3_ACIBS/8-66
B0VN25_ACIBS/11-65
B0VN70_ACIBS/12-66
B0VPP9_ACIBS/36-91
B0VR36_ACIBS/12-66
B0VS77_ACIBS/7-60
B0VTJ2_ACIBS/21-69
B0WAD4_CULQU/81-134
B0XYC9_ASPFC/87-142
B0Z408_ECOLX/20-64
B1B3J7_STAAU/7-61
B1B6L9_BPP22/10-64
B1B8A7_CLOBO/8-62
B1B8Q5_CLOBO/4-59
B1BAG8_CLOBO/3-58
B1BAG9_CLOBO/7-61
B1BB87_CLOBO/4-57
B1BB88_CLOBO/8-62
B1BDL3_CLOBO/7-61
B1BE70_CLOBO/12-66
B1BFC2_CLOPE/13-67
B1BGU7_CLOPE/2-67
B1BHA3_CLOPE/11-65
B1BHZ1_CLOPE/13-66
B1BI07_CLOPE/9-62
B1BI08_CLOPE/3-58
B1BKU0_CLOPE/9-55
B1BKY8_CLOPE/7-61
B1BLD7_CLOPE/14-68
B1BLN2_CLOPE/13-67
B1BLW2_CLOPE/18-69
B1BM20_CLOPE/7-61
B1BM36_CLOPE/4-58
B1BMT9_CLOPE/75-120
B1BNW5_CLOPE/12-66
B1BP21_CLOPE/7-35
B1BPB6_CLOPE/20-74
B1BPN1_CLOPE/5-62
B1BSV5_CLOPE/14-68
B1BTG0_CLOPE/3-58
B1BTG1_CLOPE/7-61
B1BTZ3_CLOPE/13-67
B1BUJ5_CLOPE/11-65
B1BVI0_CLOPE/10-64
B1BVJ3_CLOPE/10-64
B1BVW0_CLOPE/14-68
B1BW07_CLOPE/7-62
B1BWS7_CLOPE/7-63
B1BZQ8_9FIRM/7-61
B1C0C9_9FIRM/7-61
B1C142_9FIRM/1-38
B1C1H1_9FIRM/15-69
B1C1Y8_9FIRM/10-64
B1C3C9_9FIRM/21-75
B1C3H2_9FIRM/12-66
B1C489_9FIRM/1-33
B1C491_9FIRM/15-69
B1C4S9_9FIRM/10-63
B1C584_9FIRM/156-184
B1C5B3_9FIRM/15-69
B1C5P0_9FIRM/7-61
B1C5Q5_9FIRM/12-66
B1C5X0_9FIRM/6-60
B1C600_9FIRM/12-66
B1C6F4_9FIRM/123-167
B1C725_9FIRM/7-61
B1C771_9FIRM/26-80
B1C788_9FIRM/7-54
B1C7C3_9FIRM/10-64
B1C7D1_9FIRM/8-62
B1C7G3_9FIRM/1-39
B1C7I6_9FIRM/8-62
B1C885_9FIRM/12-66
B1C8E2_9FIRM/12-66
B1C8F2_9FIRM/1-53
B1C8I7_9FIRM/12-66
B1C8R5_9FIRM/1-46
B1C8S5_9FIRM/11-65
B1C901_9FIRM/6-60
B1C918_9FIRM/7-61
B1C983_9FIRM/16-70
B1C9S1_9FIRM/12-64
B1C9U6_9FIRM/18-74
B1CAD6_9FIRM/7-61
B1CAW2_9FIRM/13-67
B1CB87_9FIRM/12-66
B1CBA6_9FIRM/10-64
B1CC85_9FIRM/10-65
B1EFD6_9ESCH/84-136
B1EHI9_9ESCH/16-70
B1EI92_9ESCH/38-82
B1EM12_9ESCH/13-67
B1EMS9_9ESCH/7-61
B1EN60_9ESCH/12-66
B1ENT3_9ESCH/22-76
B1EP67_9ESCH/30-88
B1EPF0_9ESCH/13-65
B1ESI1_BACAN/8-60
B1ESZ9_BACAN/12-66
B1ETV7_BACAN/10-64
B1ETX4_BACAN/7-61
B1ETY1_BACAN/5-59
B1EUB8_BACAN/7-59
B1EW23_BACAN/204-239
B1EW33_BACAN/8-61
B1EW34_BACAN/8-70
B1EXZ4_BACAN/6-61
B1EY12_BACAN/5-59
B1EYQ0_BACAN/10-64
B1EYY9_BACAN/5-59
B1EZI0_BACAN/10-62
B1EZZ0_BACAN/7-61
B1F060_BACAN/14-68
B1F0B9_BACAN/5-58
B1F0F7_BACAN/5-59
B1F0T4_BACAN/10-64
B1F1H0_BACAN/10-64
B1F204_BACAN/7-61
B1F375_BACAN/13-65
B1F3Q4_BACAN/20-74
B1F5C2_BACAN/4-58
B1F5F0_BACAN/6-60
B1F6I4_BACAN/7-61
B1F711_BACAN/509-546
B1F747_BACAN/7-61
B1F7Z6_9BURK/35-92
B1F8P5_9BURK/12-66
B1F9Q2_9BURK/20-74
B1FAE8_9BURK/5-59
B1FAH8_9BURK/46-93
B1FD88_9BURK/11-64
B1FDJ5_9BURK/39-93
B1FEK5_9BURK/30-84
B1FF65_9BURK/22-76
B1FI52_9BURK/17-69
B1FN53_9BURK/9-63
B1FUN2_9BURK/34-88
B1FVM7_9BURK/40-94
B1G0L3_9BURK/31-85
B1G0P6_9BURK/18-72
B1G1W4_9BURK/36-90
B1G2U4_9BURK/47-100
B1G3Y6_9BURK/12-59
B1G9B9_9BURK/48-102
B1G9U2_9BURK/1-46
B1G9Z9_9BURK/1-45
B1GBU5_BACAN/5-59
B1GC73_BACAN/7-59
B1GCH6_BACAN/10-64
B1GCJ3_BACAN/7-61
B1GD89_BACAN/8-60
B1GFC8_BACAN/7-61
B1GG39_BACAN/10-64
B1GHL0_BACAN/6-61
B1GHM8_BACAN/5-59
B1GI10_BACAN/12-66
B1GI41_BACAN/10-64
B1GIC8_BACAN/5-59
B1GL00_BACAN/7-61
B1GLS5_BACAN/20-74
B1GMG5_BACAN/13-65
B1GMR1_BACAN/14-68
B1GN84_BACAN/204-239
B1GN94_BACAN/8-61
B1GN95_BACAN/8-70
B1GNN6_BACAN/5-59
B1GPG6_BACAN/8-64
B1GPJ3_BACAN/10-62
B1GPW2_BACAN/4-58
B1GPX5_BACAN/6-60
B1GQK1_BACAN/7-61
B1GQW4_BACAN/7-61
B1GQZ7_BACAN/509-546
B1H4R5_BURPS/29-83
B1H6P4_BURPS/12-66
B1H9S1_BURPS/19-72
B1HDW8_BURPS/32-88
B1HEF4_BURPS/11-65
B1HEW3_BURPS/5-59
B1HFN2_BURPS/40-94
B1HLB5_BURPS/7-62
B1HMJ2_LYSSC/9-63
B1HMP7_LYSSC/26-80
B1HN87_LYSSC/12-66
B1HPN8_LYSSC/7-61
B1HRT0_LYSSC/13-67
B1HS16_LYSSC/5-59
B1HS97_LYSSC/1-46
B1HUZ3_LYSSC/21-75
B1HWF5_LYSSC/1-46
B1HX59_LYSSC/18-66
B1HX60_LYSSC/40-95
B1I090_LYSSC/16-70
B1I0G9_LYSSC/12-66
B1I0K9_LYSSC/132-186
B1I2S0_DESAP/33-86
B1I2T0_DESAP/8-62
B1I624_DESAP/8-62
B1I6G7_DESAP/6-60
B1I6X1_STRPI/6-60
B1I8G6_STRPI/19-73
B1I8G7_STRPI/1-44
B1I952_STRPI/4-58
B1I9T4_STRPI/7-61
B1IAA6_STRPI/27-81
B1IC82_STRPI/17-71
B1IC95_STRPI/15-62
B1ICM2_STRPI/7-61
B1IDM0_CLOBK/7-61
B1IDN8_CLOBK/11-65
B1IEG1_CLOBK/6-60
B1IEQ8_CLOBK/11-65
B1IET1_CLOBK/8-63
B1IF80_CLOBK/5-59
B1IFB5_CLOBK/7-61
B1IFL5_CLOBK/1-46
B1IGN2_CLOBK/10-64
B1IGR0_CLOBK/5-60
B1IGR1_CLOBK/6-60
B1IH15_CLOBK/8-62
B1IH90_CLOBK/55-108
B1IIZ4_CLOBK/7-62
B1IJ53_CLOBK/3-57
B1IJ54_CLOBK/9-69
B1IJD2_CLOBK/6-62
B1IL71_CLOBK/10-64
B1IM45_CLOBK/8-62
B1INL8_CLOBK/8-62
B1INX5_CLOBK/132-183
B1IR18_ECOLC/12-66
B1IRV1_ECOLC/17-70
B1IRY1_ECOLC/13-67
B1IS29_ECOLC/7-61
B1IS34_ECOLC/23-76
B1ISK9_ECOLC/89-143
B1ISL3_ECOLC/12-66
B1ITF4_ECOLC/12-66
B1IZB1_ECOLC/34-88
B1IZN9_ECOLC/38-82
B1J1Q9_PSEPW/56-106
B1J4P5_PSEPW/7-61
B1J5K1_PSEPW/7-60
B1J6Q7_PSEPW/24-75
B1J7Z7_PSEPW/11-63
B1J852_PSEPW/7-61
B1JBK5_PSEPW/19-73
B1JBR5_PSEPW/15-70
B1JD18_PSEPW/7-60
B1JGU8_YERPY/23-76
B1JHC7_YERPY/20-74
B1JJV7_YERPY/42-95
B1JL30_YERPY/7-60
B1JLX2_YERPY/40-93
B1JRS2_YERPY/8-63
B1JRS3_YERPY/4-56
B1JRT3_YERPY/64-117
B1JS78_YERPY/22-75
B1JY54_BURCC/39-93
B1JYE2_BURCC/37-91
B1JZV8_BURCC/9-63
B1K0F4_BURCC/14-65
B1K198_BURCC/12-61
B1K271_BURCC/30-84
B1K2U1_BURCC/5-59
B1K4X1_BURCC/46-93
B1K5B7_BURCC/18-68
B1K6F7_BURCC/12-66
B1K7F5_BURCC/35-92
B1K9D3_BURCC/11-64
B1KCS9_BURCC/21-75
B1KGD7_SHEWM/12-66
B1KHB3_SHEWM/7-61
B1KJA1_SHEWM/9-63
B1KL18_SHEWM/10-62
B1KN13_SHEWM/7-61
B1KN38_SHEWM/5-59
B1KQD9_SHEWM/13-67
B1KTG1_CLOBM/8-62
B1KTY4_CLOBM/12-72
B1KV06_CLOBM/6-60
B1KVP7_CLOBM/5-59
B1KVT1_CLOBM/7-61
B1KW62_CLOBM/11-65
B1KWU5_CLOBM/7-62
B1KWU6_CLOBM/8-63
B1KX02_CLOBM/7-61
B1KXG4_CLOBM/10-64
B1KXK6_CLOBM/55-108
B1KXN5_CLOBM/10-64
B1KXN7_CLOBM/5-59
B1KZW4_CLOBM/7-62
B1L085_CLOBM/7-61
B1L086_CLOBM/8-62
B1L0P7_CLOBM/4-58
B1L1Q3_CLOBM/10-64
B1L2I1_CLOBM/136-183
B1L2T2_CLOBM/8-62
B1L3X2_KORCO/14-66
B1L5K1_KORCO/8-58
B1L5S5_KORCO/23-58
B1L7D3_KORCO/91-144
B1LBZ1_THESQ/39-92
B1LC04_THESQ/285-336
B1LEJ5_ECOSM/7-61
B1LFE0_ECOSM/13-67
B1LG42_ECOSM/89-143
B1LG46_ECOSM/12-66
B1LGC9_ECOSM/12-66
B1LJB5_ECOSM/38-82
B1LKY7_ECOSM/52-98
B1LSB9_METRJ/7-56
B1LTK6_METRJ/31-85
B1LZ03_METRJ/21-75
B1M1E1_METRJ/1-45
B1M2M6_METRJ/7-57
B1M5S7_METRJ/45-99
B1M658_METRJ/22-76
B1M850_METRJ/24-78
B1M8P3_METRJ/26-80
B1MA04_METRJ/1-51
B1MAD3_METRJ/10-58
B1MDD2_MYCA9/19-73
B1MEF1_MYCA9/35-75
B1MJI3_MYCA9/5-59
B1MJS7_MYCA9/12-66
B1MKV4_MYCA9/116-164
B1MMF4_MYCA9/1-46
B1MNB2_MYCA9/59-92
B1MNB6_MYCA9/14-71
B1MVM0_LEUCK/11-66
B1MVS8_LEUCK/21-75
B1MW49_LEUCK/9-63
B1MW53_LEUCK/10-64
B1MWH8_LEUCK/7-61
B1MWJ5_LEUCK/8-62
B1MWP8_LEUCK/9-63
B1MYU2_LEUCK/131-179
B1N032_LEUCK/8-62
B1N0H2_LEUCK/7-61
B1N0H3_LEUCK/1-50
B1N1S1_BURPS/9-63
B1N6A2_9RICK/1-44
B1NNY0_STREQ/19-73
B1Q2S7_9LACT/7-60
B1Q600_CLOBO/8-62
B1Q634_CLOBO/5-59
B1Q665_CLOBO/7-61
B1Q684_CLOBO/11-65
B1Q6H3_CLOBO/7-61
B1Q6K6_CLOBO/7-62
B1Q6K7_CLOBO/8-63
B1Q6M7_CLOBO/1-38
B1Q6W0_CLOBO/10-64
B1Q6Z4_CLOBO/55-108
B1Q817_CLOBO/7-62
B1QAF1_CLOBO/7-62
B1QAM4_CLOBO/7-61
B1QAM5_CLOBO/8-62
B1QBR0_CLOBO/22-76
B1QC33_CLOBO/7-61
B1QCY9_CLOBO/10-64
B1QFA3_CLOBO/8-62
B1QG34_CLOBO/6-60
B1QG72_CLOBO/7-61
B1QGC8_CLOBO/6-60
B1QH81_CLOBO/7-61
B1QH82_CLOBO/8-62
B1QJ32_CLOBO/10-64
B1QJJ4_CLOBO/1-49
B1QKX9_CLOBO/7-62
B1QLI2_CLOBO/11-65
B1QLQ6_CLOBO/11-65
B1QLS7_CLOBO/7-62
B1QLS8_CLOBO/8-63
B1QME5_CLOBO/8-62
B1QMZ3_CLOBO/7-61
B1QN85_CLOBO/34-87
B1QN86_CLOBO/2-60
B1QN87_CLOBO/6-60
B1QNE0_CLOBO/10-65
B1QNF9_CLOBO/7-61
B1QNJ2_CLOBO/10-64
B1QNN5_CLOBO/55-108
B1QNZ2_CLOBO/5-60
B1QNZ3_CLOBO/6-60
B1QS25_CLOBU/8-62
B1QS27_CLOBU/10-65
B1QTC8_CLOBU/14-69
B1QVG9_CLOBU/1-46
B1QVJ9_CLOBU/12-66
B1QVQ5_CLOBU/9-58
B1QVQ7_CLOBU/8-62
B1QXN7_CLOBU/8-62
B1QYJ1_CLOBU/6-60
B1QYQ5_CLOBU/4-61
B1QZH5_CLOBU/5-59
B1R0C9_CLOBU/7-61
B1R0F4_CLOBU/7-62
B1R0Z5_CLOBU/7-61
B1R424_CLOPE/11-50
B1R6D6_CLOPE/7-61
B1R6G0_CLOPE/7-61
B1R7I4_CLOPE/14-68
B1R7I5_CLOPE/20-74
B1R825_CLOPE/8-62
B1R986_CLOPE/14-68
B1R9D2_CLOPE/10-64
B1R9K2_CLOPE/13-67
B1R9N2_CLOPE/4-58
B1R9R6_CLOPE/7-61
B1RAE4_CLOPE/5-63
B1RCT0_CLOPE/7-61
B1REN8_CLOPE/8-54
B1REP9_CLOPE/10-65
B1REV8_CLOPE/8-63
B1RG73_CLOPE/10-64
B1RH95_CLOPE/3-58
B1RH96_CLOPE/9-62
B1RJ12_CLOPE/7-62
B1RK59_CLOPE/14-68
B1RM50_CLOPE/8-62
B1RMI8_CLOPE/7-61
B1RML0_CLOPE/4-58
B1RMN8_CLOPE/7-62
B1RRC0_CLOPE/7-61
B1RT80_CLOPE/4-58
B1S1G0_STRPN/6-60
B1S216_STRPN/7-61
B1S2A8_STRPN/7-61
B1S2N6_STRPN/4-58
B1S321_STRPN/1-46
B1S4J5_STRPN/6-60
B1S4N2_9BIFI/1-46
B1S6N8_9BIFI/83-140
B1S6P0_9BIFI/3-56
B1SC98_9STRE/7-61
B1SCL2_9STRE/8-63
B1SCQ5_9STRE/6-60
B1SD57_9STRE/4-58
B1SDU9_9STRE/5-59
B1SF87_9STRE/7-61
B1SFA4_9STRE/7-61
B1SHE4_BACAN/10-64
B1SYC7_9BURK/46-93
B1T166_9BURK/21-75
B1T1W2_9BURK/30-84
B1T3R1_9BURK/6-60
B1T3X8_9BURK/10-64
B1T3Y2_9BURK/5-59
B1T4C3_9BURK/11-64
B1T6J3_9BURK/20-72
B1T8K5_9BURK/18-67
B1TAR7_9BURK/17-69
B1TBN0_9BURK/9-63
B1TCU4_9BURK/39-93
B1TCX3_9BURK/35-92
B1TDU4_9BURK/20-60
B1TEN1_9BURK/12-66
B1UJS1_BACAN/5-59
B1UK18_BACAN/10-64
B1UK50_BACAN/12-66
B1UKC1_BACAN/8-60
B1UKT2_BACAN/10-64
B1UKU9_BACAN/7-61
B1ULI9_BACAN/5-59
B1ULS6_BACAN/7-59
B1UMB6_BACAN/10-64
B1UQ27_BACAN/6-61
B1UQ44_BACAN/5-59
B1UQQ8_BACAN/10-62
B1UR55_BACAN/7-61
B1USK5_BACAN/7-61
B1USL4_BACAN/6-60
B1USU4_BACAN/7-61
B1UT22_BACAN/20-74
B1UUE8_BACAN/13-65
B1UV16_BACAN/4-58
B1UVI1_BACAN/204-239
B1UVJ1_BACAN/8-61
B1UVJ2_BACAN/8-70
B1UVV7_BACAN/5-58
B1UVZ4_BACAN/5-59
B1UWN9_BACAN/14-68
B1UXN5_BACAN/10-64
B1UY73_BACAN/509-546
B1UYA8_BACAN/7-61
B1UZ72_CLOPE/7-61
B1V0D9_CLOPE/10-58
B1V1H8_CLOPE/10-64
B1V2K9_CLOPE/6-61
B1V2L0_CLOPE/2-56
B1V2V7_CLOPE/9-62
B1V2V8_CLOPE/3-58
B1V355_CLOPE/13-67
B1V4C4_CLOPE/7-61
B1V539_CLOPE/20-74
B1V540_CLOPE/14-68
B1V5I7_CLOPE/4-58
B1V6S8_CLOPE/20-74
B1V6T2_CLOPE/6-61
B1V844_CLOPE/20-74
B1V8I5_PASPI/10-61
B1VF05_CORU7/14-68
B1VGQ3_CORU7/20-74
B1VHZ8_CORU7/39-93
B1VJ81_PROMH/42-91
B1VPK5_STRGG/18-72
B1VQN1_STRGG/22-76
B1VR30_STRGG/7-74
B1VVZ0_STRGG/14-68
B1W3P4_STRGG/21-66
B1W421_STRGG/30-75
B1W457_STRGG/13-69
B1W4Q6_STRGG/15-69
B1WRY7_CYAA5/21-82
B1WS65_CYAA5/9-65
B1WUM5_CYAA5/27-81
B1WYD7_CYAA5/19-73
B1X2M6_CYAA5/7-60
B1X8H0_ECODH/38-82
B1XAV6_ECODH/12-66
B1XCC8_ECODH/12-66
B1XCI7_ECODH/18-57
B1XDE5_ECODH/12-66
B1XDE9_ECODH/89-143
B1XE68_ECODH/13-67
B1XE96_ECODH/17-70
B1XF38_ECODH/12-66
B1XFK0_ECODH/7-61
B1XFS0_ECODH/16-70
B1XQ88_SYNP2/15-54
B1XQU6_SYNP2/78-131
B1XR24_SYNP2/64-117
B1XZI2_LEPCP/10-64
B1Y6W2_LEPCP/20-74
B1Y8W5_THENV/17-66
B1Y981_THENV/19-65
B1YA18_THENV/75-128
B1YB59_THENV/14-48
B1YCV8_THENV/128-181
B1YFE6_EXIS2/5-59
B1YHK8_EXIS2/13-66
B1YM18_EXIS2/8-62
B1YM71_EXIS2/9-63
B1YP72_BURA4/9-63
B1YVN9_BURA4/22-76
B1YWB6_BURA4/39-93
B1YWM8_BURA4/18-68
B1YXN8_BURA4/30-84
B1YYE6_BURA4/35-92
B1Z0V9_BURA4/46-93
B1Z2C6_BURA4/5-59
B1Z2U6_BURA4/11-64
B1Z3B0_BURA4/1-46
B1Z4M4_BURA4/17-69
B1Z6G9_BURA4/21-63
B1Z8M1_METPB/22-76
B1Z950_METPB/54-92
B1Z9K0_METPB/17-68
B1Z9S4_METPB/38-82
B1Z9Z9_METPB/17-71
B1ZAK6_METPB/38-93
B1ZB83_METPB/19-67
B1ZC57_METPB/3-52
B1ZD13_METPB/20-74
B1ZE25_METPB/53-99
B1ZEL8_METPB/14-67
B1ZFF9_METPB/22-76
B1ZH90_METPB/38-77
B1ZHK8_METPB/42-90
B1ZIZ9_METPB/68-122
B1ZM12_METPB/31-85
B1ZMI2_OPITP/42-86
B1ZQG1_OPITP/12-71
B1ZUC1_OPITP/30-69
B1ZV55_OPITP/16-70
B1ZY56_OPITP/31-85
B2A0Z2_NATTJ/33-86
B2A1Q4_NATTJ/13-67
B2A1T2_NATTJ/19-73
B2A465_NATTJ/133-174
B2A5E0_NATTJ/14-68
B2A7D6_NATTJ/7-61
B2A7E2_NATTJ/10-64
B2A8N6_NATTJ/8-61
B2AJ31_CUPTR/23-77
B2B4B8_PODAN/101-148
B2C6T4_ACIBA/42-93
B2CBE8_KLEPN/32-85
B2CBG4_KLEPN/36-89
B2D196_9CAUD/19-73
B2DHH8_STRPN/7-61
B2DHR0_STRPN/7-61
B2DIN7_STRPN/4-58
B2DM47_STRPN/7-61
B2DNT7_STRPN/7-61
B2DP63_STRPN/6-60
B2DP64_STRPN/19-73
B2DPT0_STRPN/7-61
B2DQV2_STRPN/4-58
B2DRX6_STRPN/4-58
B2DTA0_STRPN/7-61
B2DUI6_STRPN/7-61
B2DUW3_STRPN/7-61
B2DYG3_STRPN/7-61
B2E0H7_STRPN/7-61
B2E0V8_STRPN/7-61
B2E1V1_STRPN/4-58
B2E3L1_STRPN/7-61
B2E4V8_STRPN/7-61
B2E5B1_STRPN/7-61
B2E6Z1_STRPN/4-58
B2E8M3_BIFAN/7-61
B2EAX6_BIFAN/34-87
B2FHA1_STRMK/18-72
B2FJ08_STRMK/46-97
B2FM60_STRMK/10-64
B2FM76_STRMK/13-68
B2FT95_STRMK/14-68
B2FTH0_STRMK/29-83
B2FTI4_STRMK/46-92
B2G4Z9_LACRJ/7-61
B2G755_LACRJ/10-64
B2G7S5_LACRJ/92-146
B2G813_LACRJ/10-64
B2G9E5_LACRJ/9-63
B2G9R5_LACRJ/7-61
B2GA84_LACF3/34-93
B2GCN1_LACF3/7-59
B2GG77_KOCRD/31-65
B2GJW5_KOCRD/30-79
B2GJY6_KOCRD/13-67
B2GLC5_KOCRD/19-73
B2GYT3_BURPS/11-65
B2H137_BURPS/40-94
B2H3J2_BURPS/5-59
B2H8B5_BURPS/12-66
B2HCA4_BURPS/19-72
B2HFZ9_MYCMM/24-78
B2HL42_MYCMM/23-77
B2HNA3_MYCMM/5-59
B2HVV8_ACIBC/7-61
B2HX15_ACIBC/7-60
B2HYY3_ACIBC/12-66
B2I0N8_ACIBC/15-69
B2I0T3_ACIBC/12-66
B2I178_ACIBC/33-88
B2I3Q8_ACIBC/10-51
B2I4W1_XYLF2/11-62
B2I4Z3_XYLF2/57-104
B2I5D4_XYLF2/57-104
B2I5N4_XYLF2/46-95
B2I6C8_XYLF2/14-68
B2I811_XYLF2/14-66
B2I813_XYLF2/74-127
B2I8T3_XYLF2/13-68
B2IAL6_XYLF2/10-65
B2IAQ2_XYLF2/47-98
B2IBQ2_BEII9/27-81
B2ICE5_BEII9/7-60
B2IHY0_BEII9/73-127
B2II07_BEII9/3-53
B2IIC8_BEII9/7-63
B2IIL1_BEII9/16-70
B2IKA6_BEII9/8-63
B2ILI9_BEII9/26-80
B2IMQ6_STRPS/27-81
B2IN38_STRPS/10-64
B2IPK7_STRPS/25-79
B2IQC8_STRPS/6-60
B2IQF0_STRPS/15-62
B2IQF8_STRPS/17-71
B2IRY4_STRPS/15-62
B2ISQ1_STRPS/4-58
B2ITM3_NOSP7/9-65
B2IU29_NOSP7/17-72
B2IWM0_NOSP7/22-77
B2IXZ8_NOSP7/43-96
B2IYM7_NOSP7/20-75
B2IZ24_NOSP7/17-71
B2J0K5_NOSP7/14-68
B2J239_NOSP7/13-63
B2J382_NOSP7/37-88
B2J4H1_NOSP7/17-70
B2J5M0_NOSP7/12-66
B2J9U3_NOSP7/13-71
B2JA90_NOSP7/13-60
B2JAC0_NOSP7/11-65
B2JBS1_NOSP7/20-75
B2JC81_BURP8/21-75
B2JD92_BURP8/41-95
B2JJI0_BURP8/38-92
B2JM17_BURP8/24-51
B2JNR4_BURP8/20-74
B2JP53_BURP8/15-67
B2JPT8_BURP8/31-85
B2JQS8_BURP8/17-71
B2JS03_BURP8/4-46
B2JTN3_BURP8/14-72
B2JVJ9_BURP8/30-84
B2JWV8_BURP8/16-70
B2JXM3_BURP8/26-72
B2JZZ9_YERPB/75-128
B2K001_YERPB/64-117
B2K006_YERPB/9-57
B2K2R3_YERPB/40-93
B2K3J5_YERPB/7-60
B2K5C5_YERPB/42-95
B2K9B9_YERPB/22-75
B2KBJ0_ELUMP/7-61
B2KDE4_ELUMP/52-99
B2KJD5_BURPS/15-69
B2KK28_BURPS/29-83
B2LS49_9VIBR/7-61
B2N0B4_ECOLX/7-61
B2N0B9_ECOLX/23-76
B2N0V2_ECOLX/23-76
B2N5Q3_ECOLX/63-116
B2N5Q4_ECOLX/7-52
B2N5Q5_ECOLX/10-53
B2N7B0_ECOLX/38-82
B2N7G8_ECOLX/87-141
B2N9F6_ECOLX/34-88
B2NAZ1_ECOLX/8-63
B2NCQ0_ECOLX/12-66
B2NDL1_ECOLX/12-66
B2NDL5_ECOLX/89-143
B2NDQ7_ECOLX/13-67
B2NKF1_ECO57/52-98
B2NKV1_ECO57/38-82
B2NM76_ECO57/15-73
B2NPY3_ECO57/3-51
B2NQ95_ECO57/13-67
B2NQC9_ECO57/89-143
B2NQD4_ECO57/12-66
B2NR05_ECO57/34-88
B2NSG9_ECO57/12-66
B2NTH9_ECO57/22-71
B2NUU3_ECO57/22-77
B2NW52_ECO57/7-61
B2NW56_ECO57/23-76
B2NXS6_ECO57/1-37
B2NY43_ECO57/13-67
B2NZV5_ECO57/38-82
B2P266_ECO57/34-88
B2P3A5_ECO57/15-73
B2P457_ECO57/52-98
B2P4W0_ECO57/13-67
B2P4Z5_ECO57/89-143
B2P4Z9_ECO57/12-66
B2P577_ECO57/12-66
B2P841_ECO57/22-77
B2P8P8_ECO57/9-62
B2P9X0_ECO57/7-61
B2P9X4_ECO57/23-76
B2PB92_ECO57/3-51
B2PC69_ECO57/13-67
B2PDE5_ECO57/22-71
B2PFJ6_ECO57/34-88
B2PHF4_ECO57/38-82
B2PHV4_ECO57/52-98
B2PIV1_ECO57/15-73
B2PLM5_ECO57/12-66
B2PLN0_ECO57/89-143
B2PLR4_ECO57/13-67
B2PM27_ECO57/3-51
B2PMB0_ECO57/23-76
B2PMB4_ECO57/7-61
B2PNS6_ECO57/22-71
B2PPG0_ECO57/18-72
B2PQ56_ECO57/12-66
B2PQK7_ECO57/22-77
B2PS78_ECO57/9-62
B2PTF0_ECO57/13-67
B2PVG1_PROST/13-67
B2PVX2_PROST/16-70
B2PWI7_PROST/26-72
B2PWM7_PROST/12-64
B2PWP5_PROST/14-68
B2PWT1_PROST/17-71
B2PXD7_PROST/20-74
B2PYB6_PROST/23-77
B2PZN8_PROST/15-69
B2Q016_PROST/7-60
B2Q0P1_PROST/17-71
B2Q1B8_PROST/11-65
B2Q1V5_PROST/18-72
B2Q226_PROST/15-67
B2Q227_PROST/18-72
B2Q2Y9_PROST/14-68
B2Q3C8_PROST/25-79
B2Q3F8_PROST/25-77
B2Q3K1_PROST/24-79
B2Q499_PROST/29-83
B2Q550_PROST/17-71
B2Q5B3_PROST/16-70
B2Q6B7_PROST/13-58
B2Q6B8_PROST/9-62
B2Q6H6_PROST/20-74
B2Q6K6_PROST/11-64
B2Q6M8_PROST/7-60
B2Q6V3_PROST/16-70
B2Q740_PROST/1-48
B2Q749_PROST/39-93
B2Q779_PROST/28-82
B2Q7G6_PROST/1-46
B2RGW2_PORG3/6-60
B2RJ81_PORG3/11-65
B2RJA1_PORG3/4-58
B2RJD3_PORG3/26-63
B2S357_TREPS/28-82
B2S764_BRUA1/12-43
B2S813_BRUA1/11-65
B2S9F0_BRUA1/19-73
B2SDA1_BRUA1/9-63
B2SFR7_FRATM/8-56
B2SIB5_XANOP/14-68
B2ST07_XANOP/1-55
B2SY13_BURPP/92-146
B2SYI1_BURPP/36-90
B2T2Q0_BURPP/19-73
B2T698_BURPP/33-86
B2T7F8_BURPP/11-46
B2T7X7_BURPP/39-93
B2T9E6_BURPP/20-74
B2TCG8_BURPP/17-71
B2TDJ8_BURPP/9-63
B2TE23_BURPP/18-72
B2TH10_BURPP/13-67
B2THD4_CLOBB/6-60
B2TKJ5_CLOBB/8-62
B2TKJ6_CLOBB/5-59
B2TKJ7_CLOBB/8-62
B2TM31_CLOBB/7-62
B2TNH9_CLOBB/8-62
B2TNI5_CLOBB/6-60
B2TPS2_CLOBB/7-61
B2TRF2_CLOBB/5-59
B2TRN2_CLOBB/5-51
B2TSD4_CLOBB/4-59
B2TSD6_CLOBB/13-68
B2TSS5_SHIB3/38-91
B2TZ33_SHIB3/8-63
B2TZS2_SHIB3/7-61
B2U0J8_SHIB3/12-66
B2U1M0_SHIB3/13-67
B2U1T2_SHIB3/84-136
B2U4T9_SHIB3/34-88
B2U571_SHIB3/38-82
B2U5M3_ECOLX/38-91
B2U8I8_RALPJ/63-116
B2UBK5_RALPJ/7-58
B2UDQ1_RALPJ/16-70
B2UF96_RALPJ/26-79
B2UHE0_RALPJ/25-72
B2UJ28_RALPJ/8-61
B2UK31_RALPJ/21-75
B2UKR2_AKKM8/92-141
B2UWQ4_CLOBA/7-62
B2UXR4_CLOBA/8-63
B2V277_CLOBA/7-62
B2V2D2_CLOBA/5-60
B2V2D3_CLOBA/8-62
B2V3L4_CLOBA/7-61
B2V4N7_CLOBA/6-57
B2V4N8_CLOBA/9-63
B2VAY8_ERWT9/40-89
B2VB40_ERWT9/16-67
B2VB72_ERWT9/13-67
B2VCH3_ERWT9/41-84
B2VDQ6_ERWT9/12-66
B2VFH6_ERWT9/101-152
B2VH23_ERWT9/7-60
B2VJT8_ERWT9/35-81
B2VZ45_PYRTR/98-143
B2ZYU3_BPMR2/14-68
B2ZYU4_BPMR2/10-64
B3A1V9_ECO57/38-82
B3A2B2_ECO57/52-98
B3A4L4_ECO57/34-88
B3A853_ECO57/12-66
B3A8D3_ECO57/89-143
B3A8G9_ECO57/13-67
B3A9J5_ECO57/18-72
B3AA80_ECO57/23-76
B3AA84_ECO57/7-61
B3ABD8_ECO57/22-77
B3ABY8_ECO57/22-71
B3AC67_ECO57/13-67
B3ACB0_ECO57/9-62
B3AD52_ECO57/11-64
B3AF76_ECO57/15-73
B3AFK8_ECO57/12-66
B3AGC4_ECO57/38-82
B3AGT0_ECO57/52-98
B3AI35_ECO57/23-76
B3AI39_ECO57/7-61
B3AMK4_ECO57/34-88
B3AP04_ECO57/13-67
B3AP38_ECO57/89-143
B3AP41_ECO57/12-66
B3APX7_ECO57/12-66
B3AS50_ECO57/13-67
B3AU52_ECO57/18-72
B3AVA3_ECO57/1-37
B3AW21_ECO57/22-77
B3AWV3_ECO57/38-82
B3AXD1_ECO57/52-98
B3AYK7_ECO57/34-88
B3B1B2_ECO57/13-67
B3B1E7_ECO57/89-143
B3B1F1_ECO57/12-66
B3B4D5_ECO57/12-66
B3B4H1_ECO57/15-73
B3B4L7_ECO57/23-76
B3B4M1_ECO57/7-61
B3B6E9_ECO57/22-77
B3B6G7_ECO57/13-68
B3B7B0_ECO57/13-67
B3B9Z4_ECO57/22-71
B3BA82_ECO57/3-51
B3BAI2_ECO57/24-77
B3BBN8_ECO57/23-76
B3BBP2_ECO57/7-61
B3BCW9_ECO57/38-82
B3BDD5_ECO57/52-98
B3BF61_ECO57/34-88
B3BIL9_ECO57/18-72
B3BKB8_ECO57/12-66
B3BKJ7_ECO57/13-67
B3BKN2_ECO57/89-143
B3BKN6_ECO57/12-66
B3BL06_ECO57/22-71
B3BLJ1_ECO57/15-73
B3BRE8_ECO57/38-82
B3BSU3_ECO57/23-76
B3BSU7_ECO57/7-61
B3BT62_ECO57/34-88
B3BUH4_ECO57/24-77
B3BUJ3_ECO57/52-98
B3BVW2_ECO57/22-71
B3BWI3_ECO57/13-67
B3BWL8_ECO57/89-143
B3BWM3_ECO57/12-66
B3BX13_ECO57/12-66
B3BZN5_ECO57/13-68
B3C340_ECO57/13-67
B3C380_ECO57/11-64
B3C4E9_ECO57/9-62
B3C7P1_9BACE/11-65
B3CCE1_9BACE/77-106
B3CD52_9BACE/3-55
B3CGI3_9BACE/38-84
B3CGL4_9BACE/135-173
B3CGY1_9BACE/69-123
B3CGZ1_9BACE/45-98
B3CNZ1_WOLPP/178-232
B3CP20_WOLPP/14-68
B3CP54_WOLPP/173-227
B3CP54_WOLPP/19-73
B3CP55_WOLPP/168-222
B3CP55_WOLPP/17-71
B3CP58_WOLPP/171-225
B3CP58_WOLPP/20-74
B3CR12_ORITI/19-73
B3CTX6_ORITI/24-78
B3CYK6_BURM1/11-63
B3CZX5_BURM1/8-61
B3D8K2_BURM1/33-76
B3DA94_BURM1/1-52
B3DC05_BURM1/10-63
B3DP45_BIFLD/156-213
B3DQN4_BIFLD/42-91
B3DSI0_BIFLD/21-58
B3DT43_BIFLD/14-62
B3DTS3_BIFLD/7-61
B3DVV5_METI4/15-69
B3E1G2_GEOLS/24-76
B3E291_GEOLS/29-82
B3E2G0_GEOLS/17-71
B3E3C3_GEOLS/13-68
B3E685_GEOLS/36-90
B3E6D0_GEOLS/33-88
B3E6M6_GEOLS/19-70
B3E6N0_GEOLS/62-113
B3E764_GEOLS/43-93
B3E7Y4_GEOLS/7-62
B3E9S9_GEOLS/7-59
B3EA81_GEOLS/2-48
B3EA85_GEOLS/40-92
B3EA86_GEOLS/24-76
B3EA96_GEOLS/24-76
B3EA98_GEOLS/40-92
B3EAT6_GEOLS/11-65
B3EBV4_GEOLS/9-63
B3ECX4_CHLL2/77-130
B3ED03_CHLL2/16-70
B3EDB0_CHLL2/31-85
B3EGZ8_CHLL2/41-95
B3EHA5_CHLL2/32-87
B3EKI5_CHLPB/12-67
B3EML7_CHLPB/24-56
B3EMP1_CHLPB/22-76
B3EMQ3_CHLPB/43-93
B3EMQ6_CHLPB/42-92
B3ENG5_CHLPB/32-87
B3EPE3_CHLPB/43-97
B3EPF6_CHLPB/41-95
B3EPS4_CHLPB/51-104
B3EQ88_CHLPB/20-74
B3G141_PSEAE/4-57
B3G169_PSEAE/1-54
B3G1U2_PSEAE/11-65
B3G1Y6_PSEAE/11-63
B3G290_PSEAE/7-61
B3G2C1_PSEAE/12-66
B3G2I4_PSEAE/32-74
B3GN69_ZYMMO/55-96
B3GUV5_SCHJA/68-121
B3GVX0_9CAUD/14-68
B3GVX4_9CAUD/5-59
B3GYD7_ACTP7/34-88
B3GYU8_ACTP7/18-60
B3GYY1_ACTP7/49-98
B3H0W4_ACTP7/4-53
B3H7T3_ECOLX/17-70
B3H7X1_ECOLX/13-67
B3H806_ECOLX/82-136
B3H810_ECOLX/12-66
B3H8A8_ECOLX/12-66
B3H8G7_ECOLX/38-82
B3H964_ECOLX/8-61
B3HC84_ECOLX/31-84
B3HEI5_ECOLX/23-76
B3HEJ0_ECOLX/7-61
B3HES9_ECOLX/34-87
B3HIQ3_ECOLX/36-89
B3HJK6_ECOLX/15-73
B3HMN2_ECOLX/38-82
B3HNQ9_ECOLX/18-72
B3HUB1_ECOLX/13-67
B3HUE2_ECOLX/9-63
B3HUE6_ECOLX/12-66
B3HV57_ECOLX/35-81
B3HV59_ECOLX/7-61
B3HWP3_ECOLX/16-70
B3HXY8_ECOLX/23-76
B3HYZ6_ECOLX/5-59
B3HZB6_ECOLX/18-71
B3HZT0_ECOLX/38-82
B3I217_ECOLX/12-66
B3I221_ECOLX/89-143
B3I2D5_ECOLX/12-66
B3I6J4_ECOLX/34-87
B3I6Q5_ECOLX/13-67
B3I6T9_ECOLX/17-70
B3IA75_ECOLX/1-35
B3IAJ9_ECOLX/1-45
B3IAP6_ECOLX/7-61
B3ID64_ECOLX/8-57
B3IE42_ECOLX/17-70
B3IEF6_ECOLX/12-66
B3IER2_ECOLX/82-136
B3IER6_ECOLX/12-66
B3IEX0_ECOLX/13-67
B3IFU2_ECOLX/34-87
B3IGE1_ECOLX/31-84
B3IIM3_ECOLX/38-82
B3IKE8_ECOLX/52-98
B3ILL4_ECOLX/22-77
B3IN07_ECOLX/9-63
B3IPH9_ECOLX/7-61
B3IRK9_ECOLX/70-124
B3IRN1_ECOLX/13-67
B3IRP6_ECOLX/69-122
B3IZP9_BACAN/7-61
B3IZR5_BACAN/10-64
B3J023_BACAN/7-59
B3J0A7_BACAN/5-59
B3J1S9_BACAN/8-60
B3J1Z7_BACAN/12-66
B3J228_BACAN/10-64
B3J2B1_BACAN/5-59
B3J3J1_BACAN/8-70
B3J3J2_BACAN/8-61
B3J3K1_BACAN/204-239
B3J417_BACAN/10-64
B3J5S1_BACAN/20-74
B3J6W9_BACAN/7-61
B3J7F1_BACAN/5-59
B3J7U9_BACAN/5-58
B3J830_BACAN/4-58
B3J8A9_BACAN/7-61
B3JAJ4_BACAN/7-61
B3JAK3_BACAN/6-60
B3JB05_BACAN/5-59
B3JB20_BACAN/6-61
B3JBP4_BACAN/10-64
B3JCF9_BACAN/8-64
B3JCI6_BACAN/10-62
B3JCT0_BACAN/14-68
B3JD31_BACAN/509-546
B3JD64_BACAN/7-61
B3JED4_9BACE/49-103
B3JGZ4_9BACE/28-82
B3JIA8_9BACE/26-76
B3JIH2_9BACE/30-80
B3JIN6_9BACE/20-78
B3JJE9_9BACE/5-60
B3JLQ2_9BACE/6-60
B3JNP2_9BACE/41-94
B3JPP4_9BACE/11-65
B3L591_PLAKH/79-131
B3LJW3_YEAS1/85-139
B3M4H1_DROAN/80-133
B3NHY7_DROER/79-132
B3PC99_CELJU/33-88
B3PEW6_CELJU/23-77
B3PH18_CELJU/19-72
B3PHV9_CELJU/40-95
B3PHX4_CELJU/11-65
B3PHX7_CELJU/17-71
B3PIS3_CELJU/3-56
B3PJC4_CELJU/11-65
B3PL31_CELJU/19-65
B3PTI9_RHIE6/33-68
B3PVF6_RHIE6/7-45
B3PVM1_RHIE6/63-115
B3PWG0_RHIE6/17-71
B3PXH0_RHIE6/13-67
B3PZ06_RHIE6/8-59
B3PZB1_RHIE6/19-73
B3Q1X6_RHIE6/44-98
B3Q1Z5_RHIE6/16-70
B3Q246_RHIE6/127-181
B3Q2A6_RHIE6/127-181
B3Q2J8_RHIE6/47-101
B3Q2T1_RHIE6/136-190
B3Q2T3_RHIE6/50-105
B3Q3H6_RHIE6/30-84
B3Q3T6_RHIE6/39-93
B3Q4V7_RHIE6/17-71
B3Q6J5_RHOPT/2-55
B3Q7W2_RHOPT/17-71
B3Q813_RHOPT/15-69
B3Q8M8_RHOPT/5-55
B3Q8M9_RHOPT/4-52
B3QAC1_RHOPT/17-71
B3QAU9_RHOPT/44-82
B3QAZ3_RHOPT/14-69
B3QBV2_RHOPT/52-96
B3QDA0_RHOPT/19-73
B3QDQ0_RHOPT/10-64
B3QH84_RHOPT/11-65
B3QIN2_RHOPT/30-84
B3QJE1_RHOPT/25-78
B3QJP4_RHOPT/36-89
B3QL32_CHLP8/20-54
B3QWV0_CHLT3/46-85
B3R253_CUPTR/15-69
B3R406_CUPTR/13-67
B3R4X4_CUPTR/46-93
B3R8Y8_CUPTR/21-75
B3R9J7_CUPTR/23-78
B3RA06_CUPTR/18-71
B3RBY8_CUPTR/3-51
B3RCV3_CUPTR/82-136
B3RH35_9CAUD/13-65
B3RH39_9CAUD/5-61
B3RNH9_TRIAD/80-133
B3SED7_TRIAD/98-151
B3SEZ1_TRIAD/135-168
B3T0L5_9ZZZZ/13-67
B3T5A4_9ZZZZ/25-73
B3T6B1_9ZZZZ/84-135
B3T6L7_9ZZZZ/15-68
B3TAD7_9ARCH/7-59
B3TCB8_9ARCH/18-70
B3TLS4_ELAGV/87-140
B3TLT6_ELAGV/87-140
B3V5A6_9ARCH/8-57
B3W737_LACCB/28-81
B3W7A4_LACCB/9-63
B3W900_LACCB/7-61
B3W925_LACCB/11-66
B3W9D8_LACCB/9-64
B3WA93_LACCB/7-61
B3WBR1_LACCB/6-60
B3WCR9_LACCB/17-67
B3WCY6_LACCB/5-59
B3WDD1_LACCB/7-61
B3WDD2_LACCB/4-58
B3WDE4_LACCB/5-61
B3WGB1_ECOLX/12-66
B3WGL7_ECOLX/13-67
B3WGP9_ECOLX/23-76
B3WKT3_ECOLX/38-82
B3WQ58_ECOLX/34-87
B3WQN7_ECOLX/7-61
B3WS30_ECOLX/8-61
B3WV03_ECOLX/7-60
B3WVN0_SHIDY/38-82
B3WXX5_SHIDY/12-66
B3WXX8_SHIDY/89-143
B3WY03_SHIDY/13-67
B3WZD2_SHIDY/23-77
B3X034_SHIDY/16-70
B3X394_SHIDY/12-66
B3X427_SHIDY/8-63
B3X465_SHIDY/7-61
B3X470_SHIDY/23-76
B3X851_ECOLX/38-82
B3XA43_ECOLX/17-70
B3XAJ5_ECOLX/12-66
B3XAK0_ECOLX/82-136
B3XAN4_ECOLX/13-67
B3XC26_ECOLX/12-66
B3XC83_ECOLX/15-73
B3XCD8_ECOLX/5-59
B3XCZ5_ECOLX/16-70
B3XEK6_ECOLX/38-91
B3XI93_ECOLX/23-76
B3XI98_ECOLX/7-61
B3XL94_LACRE/9-63
B3XLT2_LACRE/10-64
B3XLZ7_LACRE/7-61
B3XM16_LACRE/7-61
B3XM18_LACRE/4-58
B3XME7_LACRE/155-194
B3XMG5_LACRE/18-60
B3XNL7_LACRE/7-59
B3XNY5_LACRE/11-66
B3XPW7_LACRE/9-64
B3XSP8_UREUR/39-86
B3Y0F5_ECO11/19-68
B3Y0Z7_ECO11/29-78
B3YAR9_SALET/34-84
B3YD67_SALET/19-73
B3YDG7_SALET/38-82
B3YE96_SALET/52-96
B3YGC9_SALET/12-66
B3YK76_SALET/7-60
B3YN45_BACCE/5-59
B3YP05_BACCE/7-61
B3YP21_BACCE/10-64
B3YQA9_BACCE/7-61
B3YQP6_BACCE/7-61
B3YQS4_BACCE/13-65
B3YRU5_BACCE/10-64
B3YSN4_BACCE/12-66
B3YSR4_BACCE/10-64
B3YUR9_BACCE/20-74
B3YV27_BACCE/5-59
B3YV70_BACCE/14-68
B3YXD1_BACCE/6-61
B3YXE4_BACCE/5-59
B3YY41_BACCE/13-65
B3YYC4_BACCE/7-61
B3YYD3_BACCE/6-60
B3Z021_BACCE/10-64
B3Z279_BACCE/9-63
B3Z2D0_BACCE/13-67
B3Z308_BACCE/6-60
B3Z4I9_BACCE/10-64
B3Z4K5_BACCE/7-61
B3Z521_BACCE/7-56
B3Z522_BACCE/6-60
B3Z700_BACCE/10-64
B3Z8E0_BACCE/20-74
B3Z8M4_BACCE/4-58
B3Z8V9_BACCE/7-61
B3Z9T0_BACCE/10-64
B3ZAB7_BACCE/12-66
B3ZAN6_BACCE/5-59
B3ZAT0_BACCE/14-68
B3ZBD8_BACCE/8-60
B3ZBT0_BACCE/7-61
B3ZC79_BACCE/6-61
B3ZCA7_BACCE/5-59
B3ZD56_BACCE/10-63
B3ZDS4_BACCE/7-61
B3ZE48_BACCE/13-65
B3ZF67_BACCE/10-64
B3ZG26_BACCE/6-60
B3ZG35_BACCE/7-61
B3ZGA1_BACCE/7-61
B3ZH33_BACCE/5-58
B3ZH91_BACCE/13-64
B3ZHJ6_BACCE/5-59
B3ZI68_BACCE/10-64
B3ZI88_BACCE/7-61
B3ZJ86_BACCE/10-64
B3ZJC2_BACCE/12-66
B3ZJK6_BACCE/8-60
B3ZLP9_BACCE/13-65
B3ZNM3_BACCE/20-74
B3ZNR9_BACCE/11-65
B3ZPM0_BACCE/7-61
B3ZPP4_BACCE/10-64
B3ZQ55_BACCE/5-59
B3ZQ98_BACCE/14-68
B3ZQV0_BACCE/5-59
B3ZQV7_BACCE/5-59
B3ZR54_BACCE/7-61
B3ZRF6_BACCE/4-58
B3ZTD0_BACCE/5-59
B3ZTG5_BACCE/6-61
B3ZUI2_BACCE/13-65
B3ZV73_BACCE/7-61
B3ZV83_BACCE/6-60
B3ZVZ2_BACCE/10-64
B3ZWG0_BACCE/7-61
B3ZX56_BACCE/5-63
B3ZXZ6_BACCE/6-61
B3ZXZ8_BACCE/10-55
B3ZY27_BACCE/509-551
B3ZYE5_BACCE/10-64
B3ZZ06_BACCE/14-66
B3ZZ15_BACCE/8-62
B3ZZ19_BACCE/10-68
B3ZZ20_BACCE/9-63
B3ZZT7_SALNE/19-73
B4A407_SALNE/7-60
B4A4Z4_SALNE/52-96
B4A5C4_SALNE/38-82
B4A835_SALNE/34-84
B4AAV0_SALNE/12-66
B4ABU5_SALNE/16-70
B4AGG1_BACPU/13-67
B4AGK6_BACPU/6-61
B4AH10_BACPU/12-66
B4AH89_BACPU/5-59
B4AH91_BACPU/7-61
B4AH92_BACPU/6-67
B4AHC5_BACPU/11-39
B4AHL0_BACPU/6-61
B4AHL1_BACPU/9-64
B4AIE8_BACPU/12-66
B4AJU4_BACPU/6-60
B4AJU5_BACPU/15-50
B4AK29_BACPU/5-59
B4AK50_BACPU/14-68
B4AK52_BACPU/13-67
B4ALS2_BACPU/11-65
B4AMV9_BACPU/7-61
B4AN65_BACPU/8-63
B4AP30_BACPU/10-64
B4AQ16_FRANO/8-56
B4ASJ0_FRANO/15-69
B4ATM6_FRANO/15-70
B4BJP6_9BACI/5-59
B4BNE2_9BACI/9-63
B4BNJ3_9BACI/7-61
B4BSN4_9BACI/11-65
B4BSY6_9BACI/7-46
B4BT51_9BACI/16-71
B4CXQ1_9BACT/10-60
B4D2K8_9BACT/14-65
B4D5K7_9BACT/15-69
B4DA78_9BACT/14-59
B4E7Q7_BURCJ/24-78
B4E925_BURCJ/15-69
B4EA33_BURCJ/22-76
B4EBG5_BURCJ/39-93
B4EDC3_BURCJ/8-54
B4EEC9_BURCJ/17-71
B4EFZ5_BURCJ/30-84
B4EHU2_BURCJ/11-64
B4EKI5_BURCJ/12-66
B4ELH1_BURCJ/5-59
B4EML7_BURCJ/46-93
B4ENH9_BURCJ/17-69
B4EP39_BURCJ/8-54
B4ERU8_ENTFC/2-49
B4ESL5_PROMH/8-61
B4ESP4_PROMH/35-81
B4ETH6_PROMH/5-59
B4ETI0_PROMH/6-64
B4EUJ7_PROMH/19-73
B4EUK7_PROMH/19-73
B4EUN1_PROMH/25-79
B4EVH8_PROMH/20-57
B4EVP5_PROMH/27-81
B4EWB5_PROMH/17-71
B4EWP0_PROMH/10-61
B4EWX3_PROMH/7-60
B4EXA5_PROMH/27-81
B4EXW9_PROMH/8-60
B4EYH8_PROMH/16-70
B4EYZ7_PROMH/15-69
B4EZ97_PROMH/53-97
B4EZB6_PROMH/11-63
B4EZQ6_PROMH/15-69
B4F013_PROMH/14-67
B4F0L2_PROMH/7-61
B4F0T9_PROMH/13-66
B4F157_PROMH/44-87
B4F209_PROMH/22-76
B4F2S1_PROMH/11-65
B4FAU5_MAIZE/87-142
B4FGM4_MAIZE/87-140
B4FI06_MAIZE/87-140
B4G3E7_DROPE/26-79
B4H208_DROPE/79-132
B4HJP4_DROSE/79-132
B4L9R8_DROMO/79-132
B4LCY9_DROVI/79-132
B4MXF8_DROWI/79-132
B4NFY6_DROWI/35-88
B4QMU8_DROSI/79-132
B4R8X7_PHEZH/26-80
B4R9V6_PHEZH/28-82
B4RAA5_PHEZH/11-65
B4RC65_PHEZH/27-81
B4RE45_PHEZH/20-74
B4REA0_PHEZH/68-121
B4RFH0_PHEZH/20-74
B4RFY2_PHEZH/32-86
B4RGE3_PHEZH/28-82
B4RGG2_PHEZH/13-67
B4RGL1_PHEZH/34-88
B4RHZ2_PHEZH/34-88
B4RI56_PHEZH/11-65
B4RIK0_PHEZH/16-70
B4RKI9_NEIG2/79-131
B4RLK4_NEIG2/26-80
B4RLZ9_NEIG2/13-65
B4RMU6_NEIG2/8-62
B4RNT9_NEIG2/48-94
B4S466_PROA2/24-61
B4S8V1_PROA2/23-72
B4S9U4_PELPB/14-68
B4SA34_PELPB/16-70
B4SAB1_PELPB/19-73
B4SAF3_PELPB/68-122
B4SB13_PELPB/43-98
B4SB85_PELPB/52-98
B4SBL5_PELPB/72-125
B4SBM0_PELPB/50-96
B4SBM4_PELPB/47-92
B4SC32_PELPB/38-90
B4SCI9_PELPB/32-79
B4SCN5_PELPB/18-72
B4SDG3_PELPB/43-98
B4SDG8_PELPB/43-98
B4SDH0_PELPB/37-80
B4SDQ7_PELPB/21-73
B4SE49_PELPB/45-93
B4SEQ3_PELPB/20-56
B4SEV6_PELPB/48-102
B4SF38_PELPB/40-90
B4SFK5_PELPB/36-80
B4SFL5_PELPB/70-124
B4SFW2_PELPB/6-60
B4SFY1_PELPB/7-58
B4SGD4_PELPB/32-84
B4SGV5_PELPB/14-66
B4SRS9_STRM5/18-71
B4ST99_STRM5/46-97
B4SWJ8_SALNS/38-82
B4SXI5_SALNS/52-96
B4SY28_SALNS/34-84
B4SZY7_SALNS/12-66
B4T4I4_SALNS/7-60
B4T5Z3_SALNS/12-66
B4T7S2_SALHS/10-64
B4T941_SALHS/38-82
B4TA30_SALHS/52-96
B4TAL7_SALHS/19-69
B4TBX7_SALHS/12-66
B4TH13_SALHS/7-60
B4TIM6_SALHS/12-66
B4TN93_SALSV/8-61
B4TNQ2_SALSV/34-84
B4TPQ3_SALSV/12-66
B4TU50_SALSV/7-60
B4TW53_SALSV/19-73
B4TZ44_SALSV/38-82
B4U035_SALSV/52-96
B4U0G9_STREM/5-59
B4U0L0_STREM/9-62
B4U0Z6_STREM/12-66
B4U105_STREM/1-47
B4U106_STREM/13-70
B4U2A3_STREM/9-63
B4U2Z5_STREM/9-63
B4U386_STREM/5-59
B4U4C9_STREM/17-68
B4U5B3_STREM/17-71
B4UA22_HYDS0/10-65
B4UC20_ANASK/11-64
B4UF42_ANASK/16-70
B4UFM7_ANASK/5-57
B4UHK5_ANASK/11-65
B4UJ97_ANASK/12-66
B4UKG9_ANASK/44-96
B4UMV9_ANASK/5-56
B4UMW1_ANASK/9-63
B4UZ56_9ACTO/8-62
B4V654_9ACTO/13-69
B4V725_9ACTO/13-65
B4V8W9_9ACTO/136-195
B4V8X8_9ACTO/31-85
B4VBI6_9ACTO/18-72
B4VD42_9ACTO/13-67
B4VES6_9ACTO/29-83
B4VF49_9ACTO/28-81
B4VFU0_9ACTO/80-136
B4VFU6_9ACTO/21-75
B4VGW7_9CYAN/13-66
B4VHZ5_9CYAN/10-66
B4VJK4_9CYAN/11-65
B4VMG2_9CYAN/17-54
B4VQA1_9CYAN/103-153
B4VQK4_9CYAN/8-61
B4VUU2_9CYAN/1-34
B4VX89_9CYAN/8-60
B4VX89_9CYAN/90-143
B4VXK5_9CYAN/8-61
B4VXM4_9CYAN/1-37
B4VY53_9CYAN/1-61
B4VYK9_9CYAN/11-65
B4VYM9_9CYAN/8-62
B4W0Z2_9CYAN/87-141
B4W2P1_9CYAN/103-148
B4W2Q5_9CYAN/7-63
B4W468_9CYAN/8-63
B4W478_9CYAN/7-64
B4W4E6_9CYAN/85-139
B4W4E8_9CYAN/86-140
B4W5C5_9CYAN/13-69
B4W5L7_9CAUL/25-79
B4W911_9CAUL/16-70
B4W9Q2_9CAUL/11-65
B4WB68_9CAUL/17-72
B4WCE4_9CAUL/5-59
B4WDE7_9CAUL/48-96
B4WDM0_9CAUL/5-59
B4WDR6_9CAUL/25-79
B4WEU0_9CAUL/16-70
B4WPU1_9SYNE/1-53
B4WV97_9SYNE/412-451
B4WVU0_9SYNE/9-65
B4WW97_9SYNE/1-55
B4X0X7_9GAMM/38-87
B4X5V1_9GAMM/27-81
B4XYR6_9CAUD/11-65
B4XYR7_9CAUD/8-63
B4Y2Z1_9BURK/10-58
B4YK27_9BURK/7-59
B5A4K9_GYMST/76-130
B5A7F7_BACUN/41-93
B5AMX8_VIBCH/7-61
B5BAK6_SALPK/16-69
B5BDN0_SALPK/10-63
B5BE41_SALPK/19-69
B5BIG4_SALPK/52-96
B5BJG2_SALPK/18-72
B5BKT7_SALPK/18-72
B5BVH7_SALET/7-60
B5C113_SALET/19-73
B5C452_SALET/38-82
B5C542_SALET/52-96
B5C5T6_SALET/34-84
B5C708_SALET/12-66
B5C8A4_SALET/16-69
B5C9M7_SALET/38-82
B5CA13_SALET/52-96
B5CAT4_SALET/19-73
B5CCC3_SALET/19-69
B5CFF8_SALET/12-66
B5CIW6_SALET/8-61
B5CLQ2_9FIRM/11-65
B5CM82_9FIRM/19-54
B5CMF4_9FIRM/13-67
B5CMH3_9FIRM/1-51
B5CMT0_9FIRM/9-63
B5CN93_9FIRM/14-69
B5CNA0_9FIRM/11-65
B5CNT2_9FIRM/10-63
B5CNX7_9FIRM/16-70
B5CQK8_9FIRM/7-63
B5CR23_9FIRM/12-66
B5CRN7_9FIRM/11-65
B5CRR4_9FIRM/10-64
B5CRT7_9FIRM/10-64
B5CS72_9FIRM/7-61
B5CT42_9FIRM/13-67
B5CVT5_9BACE/5-60
B5CXD6_9BACE/7-59
B5CY42_9BACE/45-97
B5D0M6_9BACE/20-75
B5D0Q5_9BACE/62-114
B5D1K3_9BACE/11-65
B5D4F1_9BACE/30-80
B5D4L5_9BACE/26-76
B5DC74_GEOSE/5-59
B5DGP6_SALSA/81-134
B5DGP7_SALSA/81-134
B5DVU8_DROPS/26-79
B5E297_STRP4/27-81
B5E3C6_STRP4/7-61
B5E598_STRP4/15-62
B5E5T0_STRP4/7-61
B5E6Z1_STRP4/4-58
B5E7M0_STRP4/7-61
B5E8H8_GEOBB/6-59
B5E9S1_GEOBB/15-69
B5EAY3_GEOBB/40-98
B5EB42_GEOBB/11-65
B5EB59_GEOBB/16-70
B5EB96_GEOBB/18-72
B5EC18_GEOBB/24-70
B5ED75_GEOBB/14-68
B5EGX0_GEOBB/23-78
B5EI89_GEOBB/35-89
B5EJ13_GEOBB/45-93
B5EJP7_ACIF5/20-76
B5EKJ2_ACIF5/8-62
B5ERP5_ACIF5/46-94
B5ET26_VIBFM/15-69
B5EU37_VIBFM/17-69
B5EX61_SALA4/38-82
B5EY52_SALA4/52-96
B5EYP5_SALA4/34-84
B5F022_SALA4/12-66
B5F4A7_SALA4/20-70
B5F538_SALA4/7-60
B5F5S5_SALA4/12-66
B5FA25_VIBFM/11-63
B5FE81_VIBFM/36-80
B5FEJ2_VIBFM/57-98
B5FEL8_VIBFM/17-69
B5FI17_SALDC/7-44
B5FL75_SALDC/5-59
B5FLC5_SALDC/38-82
B5FMA5_SALDC/52-96
B5FNJ9_SALDC/34-84
B5FP35_SALDC/12-66
B5FTD4_SALDC/7-60
B5FUU1_SALDC/19-73
B5G3R2_TAEGU/81-134
B5G3S7_TAEGU/81-134
B5G9U2_9ACTO/21-71
B5GAI3_9ACTO/8-62
B5GBI7_9ACTO/13-69
B5GC61_9ACTO/24-77
B5GC92_9ACTO/9-52
B5GG51_9ACTO/16-70
B5GPT8_STRCL/13-65
B5GQQ9_STRCL/30-67
B5GR24_STRCL/12-49
B5GRA6_STRCL/210-264
B5GRG6_STRCL/33-88
B5GUU2_STRCL/13-67
B5GVF1_STRCL/14-68
B5GWZ7_STRCL/13-69
B5H236_STRCL/30-77
B5H237_STRCL/29-75
B5H7Q4_STRPR/26-99
B5H8E3_STRPR/25-79
B5H8I3_STRPR/22-76
B5HAF7_STRPR/80-137
B5HCG8_STRPR/13-67
B5HEJ8_STRPR/13-69
B5HQF1_9ACTO/32-86
B5HSA7_9ACTO/22-76
B5HSK2_9ACTO/79-136
B5HTC1_9ACTO/13-67
B5HX25_9ACTO/9-66
B5HZF0_9ACTO/26-80
B5I007_9ACTO/13-69
B5I797_9ACTO/13-67
B5I7M7_9ACTO/27-72
B5I9K0_ACIB4/27-80
B5IB04_ACIB4/131-183
B5IB79_ACIB4/99-153
B5IC06_ACIB4/27-80
B5ID10_ACIB4/99-153
B5IF77_ACIB4/8-62
B5IHA1_ACIB4/8-62
B5IYL1_9RHOB/574-628
B5IYW7_9RHOB/16-73
B5J405_9RHOB/14-70
B5J9M7_9RHOB/23-77
B5JAB0_9RHOB/18-74
B5JBN4_9RHOB/30-84
B5JBV7_9RHOB/22-76
B5JDI3_9BACT/20-74
B5JNF2_9BACT/11-66
B5JPY8_9BACT/13-72
B5JTY9_9GAMM/40-90
B5JUU6_9GAMM/6-61
B5JW49_9GAMM/35-89
B5JZJ8_9RHOB/1-38
B5K0W6_9RHOB/33-87
B5K607_9RHOB/39-93
B5KA25_9RHOB/23-77
B5KAM6_9RHOB/38-94
B5KBM8_9RHOB/20-67
B5LMU4_VIBCH/7-61
B5LPT1_9CAUD/14-66
B5LPU3_9CAUD/6-60
B5MA87_9NOCA/27-81
B5MA87_9NOCA/93-145
B5MGY0_SALET/52-96
B5MHC0_SALET/38-82
B5MJA4_SALET/12-66
B5MM90_SALET/34-84
B5MN03_SALET/12-66
B5MPQ8_SALET/7-60
B5MTP1_SALET/84-133
B5MTW0_SALET/42-99
B5MTW3_SALET/5-59
B5MUE6_SALET/10-64
B5MUU5_SALET/7-60
B5MX51_SALET/38-82
B5MXK5_SALET/34-84
B5MYU9_SALET/12-66
B5N0P7_SALET/52-96
B5N1Q3_SALET/12-66
B5N9N1_SALET/7-60
B5NB95_SALET/19-73
B5ND12_SALET/38-82
B5NDV8_SALET/52-96
B5NEJ4_SALET/34-84
B5NHD1_SALET/12-66
B5NKC3_SALET/34-84
B5NLG2_SALET/19-73
B5NLZ2_SALET/7-60
B5NSH6_SALET/38-82
B5NTQ0_SALET/12-66
B5NUI0_SALET/52-96
B5NXJ4_SALET/10-64
B5P056_SALET/12-66
B5P1G5_SALET/38-82
B5P2A4_SALET/52-96
B5P2V4_SALET/34-84
B5P7I5_SALET/12-66
B5P879_SALET/7-60
B5PAY3_SALET/34-84
B5PBM8_SALET/52-96
B5PC13_SALET/38-82
B5PE65_SALET/12-66
B5PJL8_SALET/12-66
B5PKR7_SALET/7-60
B5PLB9_SALET/5-59
B5PPT5_SALHA/12-66
B5PQ68_SALHA/34-84
B5PR85_SALHA/52-96
B5PRR1_SALHA/38-82
B5PT14_SALHA/8-57
B5PVM1_SALHA/16-69
B5PXC9_SALHA/12-66
B5Q1C0_SALHA/1-36
B5Q302_SALVI/7-60
B5Q393_SALVI/15-73
B5Q399_SALVI/6-60
B5Q3D0_SALVI/34-84
B5Q548_SALVI/12-66
B5Q6M1_SALVI/52-96
B5Q796_SALVI/38-82
B5QBE9_SALVI/12-66
B5QKE0_LACRH/5-59
B5QL06_LACRH/6-60
B5QLM7_LACRH/29-82
B5QLN9_LACRH/44-96
B5QLZ4_LACRH/5-59
B5QN30_LACRH/7-61
B5QNP1_LACRH/7-61
B5QP39_LACRH/9-64
B5QQ07_LACRH/11-65
B5QQ08_LACRH/8-63
B5QQ73_LACRH/7-61
B5QRF9_LACRH/7-61
B5QRT9_LACRH/37-89
B5QU13_SALEP/52-96
B5QWX8_SALEP/18-72
B5QZW2_SALEP/7-44
B5R165_SALEP/19-69
B5R2K5_SALEP/16-69
B5R4N5_SALEP/38-82
B5R4Z0_SALEP/23-76
B5R556_SALEP/12-66
B5R9V8_SALG2/16-69
B5RA78_SALG2/12-66
B5RC34_SALG2/19-69
B5RFC9_SALG2/18-72
B5RG41_SALG2/52-96
B5RGM9_SALG2/38-82
B5RX67_RALSO/24-78
B5RYP7_RALSO/34-88
B5RZ11_RALSO/51-99
B5RZL4_RALSO/5-59
B5S0H4_RALSO/29-83
B5S4R8_RALSO/8-61
B5S522_RALSO/24-78
B5S5Z3_RALSO/16-69
B5S671_RALSO/14-68
B5S686_RALSO/28-82
B5S6H1_RALSO/1-53
B5S7K1_RALSO/51-95
B5S7T8_RALSO/11-65
B5SCR9_RALSO/24-78
B5SE79_RALSO/51-95
B5SEA7_RALSO/1-52
B5SFT9_RALSO/5-58
B5SFV4_RALSO/19-73
B5SGC2_RALSO/25-64
B5SK56_RALSO/24-78
B5SMB1_RALSO/28-82
B5TK58_9VIRU/27-82
B5U5J3_9CAUD/21-72
B5U8X4_ENTFC/12-67
B5U8X4_ENTFC/210-264
B5U8X4_ENTFC/330-385
B5U8X5_ENTFC/12-67
B5U980_PECCC/9-62
B5UI09_BACCE/6-61
B5UIN4_BACCE/5-59
B5UIS8_BACCE/14-68
B5UJ31_BACCE/13-65
B5UJB3_BACCE/7-61
B5UJC4_BACCE/6-60
B5ULL9_BACCE/7-61
B5UMB1_BACCE/5-59
B5UN56_BACCE/20-74
B5UPK8_BACCE/7-61
B5UPW1_BACCE/7-61
B5UQE6_BACCE/10-63
B5UR93_BACCE/10-64
B5UTN8_BACCE/7-61
B5UTU8_BACCE/10-64
B5UWS0_BACCE/10-64
B5UXC0_BACCE/7-61
B5UXH0_BACCE/8-62
B5UXH1_BACCE/8-62
B5UYD7_BACCE/10-62
B5UZ84_BACCE/6-60
B5UZR1_BACCE/12-66
B5UZU0_BACCE/10-64
B5V181_BACCE/13-65
B5V1G1_BACCE/5-59
B5V1K6_BACCE/14-68
B5V272_BACCE/5-59
B5V2N1_BACCE/10-64
B5V2P7_BACCE/7-61
B5V3E0_BACCE/10-64
B5V3G2_BACCE/7-61
B5V3Q3_BACCE/11-65
B5V3Z2_BACCE/5-59
B5V435_BACCE/4-58
B5V436_BACCE/7-61
B5V642_BACCE/10-63
B5V6N6_BACCE/20-74
B5V6Q6_BACCE/12-66
B5V8S1_BACCE/7-61
B5VBF8_BACCE/6-60
B5VBG8_BACCE/7-61
B5VBL4_BACCE/5-59
B5VBS6_BACCE/10-64
B5VCM1_BACCE/7-61
B5VY05_SPIMA/16-70
B5VYA6_SPIMA/12-66
B5VYU8_SPIMA/47-103
B5W498_SPIMA/20-67
B5W9C2_SPIMA/12-57
B5WAT8_9BURK/9-63
B5WBU7_9BURK/23-77
B5WCN6_9BURK/87-139
B5WDM4_9BURK/21-75
B5WFC9_9BURK/44-98
B5WHR5_9BURK/38-92
B5WIM5_9BURK/20-74
B5WJG3_9BURK/15-68
B5WL41_9BURK/19-73
B5WMB2_9BURK/33-86
B5WN33_9BURK/39-93
B5WP45_9BURK/1-45
B5WQ08_9BURK/12-66
B5WT26_9BURK/11-65
B5WZL2_9VIRU/5-60
B5WZX5_BPPAJ/33-81
B5WZX6_BPPAJ/14-66
B5X806_SALSA/81-134
B5X9K5_SALSA/81-134
B5XBU3_SALSA/81-134
B5XFV4_SALSA/81-134
B5XI43_STRPZ/7-61
B5XI62_STRPZ/6-63
B5XIC1_STRPZ/5-59
B5XIC8_STRPZ/15-69
B5XIJ3_STRPZ/6-60
B5XK42_STRPZ/5-58
B5XK43_STRPZ/4-59
B5XLN4_STRPZ/7-61
B5XM37_STRPZ/14-68
B5XMZ1_KLEP3/38-82
B5XQR3_KLEP3/16-68
B5XQW9_KLEP3/7-60
B5XRI9_KLEP3/35-80
B5XSM2_KLEP3/12-67
B5XT83_KLEP3/52-98
B5XVI4_KLEP3/20-74
B5XWT2_KLEP3/11-65
B5XWV5_KLEP3/16-70
B5XXQ1_KLEP3/12-66
B5XZ64_KLEP3/30-84
B5XZX1_KLEP3/73-126
B5Y0I6_KLEP3/23-78
B5Y269_KLEP3/7-60
B5Y8Q2_COPPD/8-62
B5YIM2_THEYD/7-61
B5YSQ0_ECO5E/13-67
B5YTJ8_ECO5E/22-71
B5YVK8_ECO5E/38-82
B5YW40_ECO5E/1-37
B5YX70_ECO5E/52-98
B5YXJ3_ECO5E/18-72
B5YYS9_ECO5E/15-73
B5YZT5_ECO5E/12-66
B5Z0V0_ECO5E/12-66
B5Z0V4_ECO5E/89-143
B5Z1J1_ECO5E/22-77
B5Z1T7_ECO5E/13-67
B5Z300_ECO5E/11-64
B5Z3Z4_ECO5E/34-88
B5Z4R7_ECO5E/23-76
B5Z4S1_ECO5E/7-61
B5Z5L5_BACCE/381-419
B5ZDN3_GLUDA/42-96
B5ZFM1_GLUDA/20-72
B5ZFS4_GLUDA/33-87
B5ZHF4_GLUDA/11-65
B5ZHF5_GLUDA/11-65
B5ZIP7_GLUDA/5-47
B5ZJJ3_GLUDA/63-116
B5ZMX6_RHILW/19-73
B5ZSY6_RHILW/45-91
B5ZUD5_RHILW/7-60
B5ZVK0_RHILW/11-53
B5ZWP9_RHILW/13-67
B5ZXX5_RHILW/7-45
B5ZZH8_RHILW/17-71
B6A058_RHILW/14-61
B6A0D9_RHILW/9-63
B6A104_RHILW/26-80
B6A329_RHILW/44-98
B6A3U9_RHILW/9-56
B6A477_RHILW/16-70
B6A4C9_RHILW/17-71
B6A550_RHILW/8-62
B6AIK8_CRYMR/81-134
B6AKW7_9BACT/51-97
B6AM57_9BACT/11-60
B6AQ34_9BACT/19-72
B6AQ35_9BACT/6-62
B6ARV8_9BACT/14-68
B6AS29_9BACT/12-67
B6ASB8_9BACT/44-91
B6ATK3_9RHOB/1-44
B6AU08_9RHOB/2-55
B6AW67_9RHOB/12-66
B6AYL4_9RHOB/38-92
B6AYN5_9RHOB/8-62
B6B1S1_9RHOB/7-56
B6B2A2_9RHOB/12-66
B6B2C5_9RHOB/23-77
B6B4I5_9RHOB/38-92
B6B6F5_9RHOB/11-65
B6B7H6_9RHOB/1-46
B6B879_9RHOB/2-56
B6B8C0_9RHOB/13-67
B6B9Y3_9RHOB/17-74
B6BCP0_9RHOB/10-64
B6BEY2_9RHOB/12-66
B6BF14_9RHOB/16-70
B6BG91_9RHOB/15-68
B6BPS7_9RICK/13-67
B6C0S8_9GAMM/20-68
B6C1D7_9GAMM/13-64
B6C2U4_9GAMM/19-73
B6C3L7_9GAMM/13-68
B6C3Q3_9GAMM/51-99
B6C438_9GAMM/39-89
B6C440_9GAMM/22-77
B6C4Y5_9GAMM/41-79
B6C5L5_9GAMM/92-145
B6C6L0_9GAMM/7-62
B6C6L5_9GAMM/1-59
B6CGM0_9BURK/17-71
B6CLN0_MYCMR/14-65
B6CXI4_9VIRU/58-108
B6D941_9CREN/17-65
B6DZ73_9VIRU/22-71
B6DZT9_9CAUD/8-57
B6DZU0_9CAUD/4-55
B6EID4_ALISL/12-66
B6ENJ6_ALISL/13-65
B6EQW7_ALISL/6-68
B6EQW8_ALISL/10-72
B6ER24_ALISL/15-69
B6ET56_ALISL/8-62
B6ETB3_9CAUD/10-59
B6ETB4_9CAUD/4-55
B6F196_CLOPE/14-68
B6F279_9STRE/17-71
B6FIS2_9CLOT/10-61
B6FK64_9CLOT/22-77
B6FKF1_9CLOT/10-47
B6FKF6_9CLOT/10-49
B6FKG1_9CLOT/7-60
B6FKN4_9CLOT/12-66
B6FL39_9CLOT/7-62
B6FL53_9CLOT/7-61
B6FL69_9CLOT/21-75
B6FLM1_9CLOT/7-62
B6FLZ0_9CLOT/7-61
B6FLZ3_9CLOT/10-61
B6FMZ5_9CLOT/1-40
B6FNQ7_9CLOT/17-70
B6FNW2_9CLOT/9-61
B6FP14_9CLOT/61-117
B6FQD7_9CLOT/15-69
B6FQL5_9CLOT/47-84
B6FQL8_9CLOT/10-61
B6FQM7_9CLOT/12-66
B6FQN3_9CLOT/13-67
B6FQR2_9CLOT/17-58
B6FR32_9CLOT/7-42
B6FRJ2_9CLOT/11-66
B6FRT9_9CLOT/12-66
B6FSM6_9CLOT/20-72
B6FSN3_9CLOT/10-61
B6FSN8_9CLOT/7-44
B6FT12_9CLOT/7-42
B6FT68_9CLOT/15-62
B6FTX3_9CLOT/7-61
B6FUM0_9CLOT/4-59
B6FUV9_9CLOT/11-65
B6FVS7_9CLOT/9-53
B6FW39_9CLOT/15-68
B6FWS4_9CLOT/7-61
B6FWU0_9CLOT/16-70
B6FWU1_9CLOT/1-52
B6FX75_9CLOT/7-61
B6FY27_9CLOT/6-45
B6FY94_9CLOT/17-71
B6FYV8_9CLOT/11-65
B6FZ01_9CLOT/7-61
B6FZV8_9CLOT/11-65
B6G0T2_9CLOT/15-69
B6G1K3_9CLOT/7-61
B6G1Y0_9CLOT/99-153
B6G232_9CLOT/17-71
B6G267_9CLOT/26-48
B6G273_9CLOT/10-55
B6G8N3_9ACTN/18-72
B6G930_9ACTN/34-87
B6G994_9ACTN/15-68
B6GA12_9ACTN/8-52
B6GAN6_9ACTN/4-58
B6GAN7_9ACTN/17-71
B6GBG4_9ACTN/15-69
B6GD11_9ACTN/7-61
B6GD15_9ACTN/8-62
B6GD17_9ACTN/11-65
B6GD35_9ACTN/48-102
B6GD46_9ACTN/7-61
B6GDC2_9ACTN/15-69
B6GDK7_9ACTN/12-67
B6GDK8_9ACTN/5-59
B6GE04_9ACTN/24-78
B6HGF6_PENCW/87-142
B6I0D3_ECOSE/34-87
B6I0J2_ECOSE/4-63
B6I1D4_ECOSE/8-63
B6I3C6_ECOSE/38-82
B6I4V6_ECOSE/9-64
B6I6N7_ECOSE/7-61
B6I888_ECOSE/2-38
B6I8R9_ECOSE/7-56
B6IA14_ECOSE/12-66
B6IA73_ECOSE/1-37
B6IAH8_ECOSE/12-66
B6IAI3_ECOSE/89-143
B6IAM9_ECOSE/13-67
B6IAR2_ECOSE/17-70
B6IB04_ECOSE/9-63
B6IMN8_RHOCS/7-59
B6IN19_RHOCS/25-79
B6INK9_RHOCS/27-66
B6IPD8_RHOCS/59-97
B6IRK5_RHOCS/36-90
B6IV39_RHOCS/14-70
B6IVL7_RHOCS/31-85
B6IVW7_RHOCS/12-66
B6IVY3_RHOCS/66-110
B6IXP8_RHOCS/29-83
B6IXY5_RHOCS/22-60
B6IZ07_COXB2/17-72
B6J2F5_COXB2/59-105
B6J4J0_COXB1/17-72
B6J9L7_COXB1/32-88
B6J9P4_COXB1/58-104
B6J9S7_OLICO/19-72
B6JA90_OLICO/8-57
B6JAK2_OLICO/27-81
B6JBF5_OLICO/16-69
B6JCT0_OLICO/29-83
B6JDE1_OLICO/24-78
B6JDM3_OLICO/37-89
B6JDP2_OLICO/54-92
B6JGR2_OLICO/9-63
B6JHI8_OLICO/6-62
B6JHL2_OLICO/11-65
B6JV65_SCHJY/82-136
B6KRT3_TOXGO/82-135
B6QVM1_PENMQ/89-144
B6QYE1_9RHOB/7-62
B6R162_9RHOB/3-56
B6R3Y9_9RHOB/3-57
B6SBW8_9CAUD/16-71
B6SBW9_9CAUD/6-60
B6SCU1_9CAUD/27-75
B6SX83_MAIZE/87-141
B6T8B3_MAIZE/87-140
B6U085_MAIZE/88-141
B6VJL5_9NOCA/16-70
B6VKS6_PHOAA/57-100
B6VLY5_PHOAA/41-93
B6VME6_PHOAA/17-70
B6VNJ6_PHOAA/21-75
B6VV79_9BACE/12-66
B6VVW0_9BACE/11-62
B6VVX9_9BACE/12-65
B6VWD3_9BACE/7-61
B6VWD7_9BACE/23-71
B6VWE8_9BACE/69-123
B6VX89_9BACE/11-66
B6VY33_9BACE/22-76
B6VZ45_9BACE/14-66
B6VZG6_9BACE/5-60
B6W0I7_9BACE/20-74
B6W409_9BACE/11-65
B6W6C5_9FIRM/1-32
B6W6E5_9FIRM/11-65
B6W6X9_9FIRM/13-67
B6W8V9_9FIRM/5-59
B6W8W2_9FIRM/5-59
B6W9M2_9FIRM/1-46
B6W9P6_9FIRM/11-65
B6W9Q3_9FIRM/15-67
B6W9V1_9FIRM/7-62
B6W9V5_9FIRM/28-78
B6WAA2_9FIRM/35-89
B6WAF2_9FIRM/13-67
B6WAF6_9FIRM/9-63
B6WBE1_9FIRM/1-37
B6WBF3_9FIRM/38-92
B6WBQ8_9FIRM/15-70
B6WSX4_9DELT/21-75
B6WTJ6_9DELT/19-72
B6WUQ8_9DELT/147-177
B6WXM8_9DELT/8-60
B6WXP9_9DELT/15-69
B6WXX6_9DELT/16-70
B6X9Y4_9ENTR/7-60
B6XAB5_9ENTR/17-71
B6XAG2_9ENTR/7-61
B6XAL9_9ENTR/11-65
B6XAY1_9ENTR/26-80
B6XBD7_9ENTR/4-54
B6XBG7_9ENTR/21-75
B6XBP2_9ENTR/32-86
B6XCR9_9ENTR/17-71
B6XCS6_9ENTR/20-74
B6XCV5_9ENTR/4-54
B6XD96_9ENTR/27-81
B6XDD9_9ENTR/13-67
B6XE66_9ENTR/15-69
B6XEH6_9ENTR/20-75
B6XEX3_9ENTR/113-158
B6XFB0_9ENTR/29-83
B6XGK4_9ENTR/21-72
B6XGS1_9ENTR/42-100
B6XH67_9ENTR/13-67
B6XHF9_9ENTR/15-69
B6XHI0_9ENTR/14-64
B6XHI4_9ENTR/21-75
B6XHX4_9ENTR/11-65
B6XIT6_9ENTR/17-71
B6XJ63_9ENTR/8-58
B6XK60_9ENTR/15-69
B6XKP4_9ENTR/23-77
B6XKP5_9ENTR/3-58
B6XSQ6_9BIFI/15-69
B6XW50_9BIFI/117-174
B6XW50_9BIFI/43-100
B6XWL9_9BIFI/7-60
B6Y7H6_9RICK/178-232
B6Y9B9_9RICK/173-227
B6Y9B9_9RICK/19-73
B6Y9C0_9RICK/13-67
B6Y9C0_9RICK/164-218
B6Y9C4_9RICK/171-225
B6Y9C4_9RICK/20-74
B6Y9M6_9RICK/20-74
B6Y9M9_9RICK/13-67
B6Y9M9_9RICK/163-217
B6Y9U4_9RICK/21-75
B6Y9Z2_9RICK/23-77
B6YRL7_AZOPC/9-64
B6YSJ0_THEON/706-756
B6YSR8_THEON/14-62
B6YU93_THEON/13-62
B6YVA7_THEON/132-185
B6YXI2_THEON/91-144
B6YXM6_THEON/5-59
B6YYH1_9RHOB/18-74
B6ZCC2_STRPN/7-61
B6ZPK9_ECO57/34-88
B6ZQQ5_ECO57/52-98
B6ZRD1_ECO57/22-77
B6ZRV2_ECO57/38-82
B6ZSN4_ECO57/7-61
B6ZSN8_ECO57/23-76
B6ZXC5_ECO57/13-68
B6ZXE4_ECO57/24-77
B7A0Q8_ECO57/22-71
B7A127_ECO57/18-72
B7A2Q3_ECO57/13-67
B7A2U7_ECO57/89-143
B7A2V1_ECO57/12-66
B7A353_ECO57/15-73
B7A3C0_ECO57/12-66
B7A3U2_ECO57/13-67
B7A4G6_ECO57/11-64
B7AAQ7_THEAQ/30-91
B7AEI3_9BACE/135-171
B7AFC3_9BACE/20-71
B7AK25_9BACE/37-91
B7AL17_9BACE/11-65
B7AN45_9BACE/15-69
B7ANI4_9BACE/8-66
B7ANJ0_9BACE/28-82
B7API1_9BACE/13-67
B7APN9_9BACE/11-65
B7APR2_9BACE/11-67
B7AQ26_9BACE/8-62
B7AQB8_9BACE/5-59
B7AQC3_9BACE/15-69
B7AQT1_9BACE/17-63
B7AR71_9BACE/14-69
B7ARF1_9BACE/7-41
B7ARP0_9BACE/10-64
B7ARQ8_9BACE/29-83
B7ARX2_9BACE/11-40
B7AT66_9BACE/33-87
B7AU40_9BACE/20-74
B7AUS4_9BACE/14-68
B7AUY1_9BACE/12-66
B7AV04_9BACE/1-48
B7AVB0_9BACE/12-66
B7AVJ3_9BACE/29-83
B7AVM3_9BACE/19-65
B7AVU1_9BACE/11-65
B7AVZ0_9BACE/7-61
B7AWN2_9BACE/11-65
B7B579_9PORP/20-74
B7BAW0_9PORP/28-82
B7BC18_9PORP/32-86
B7BC70_9PORP/97-150
B7BEM7_9PORP/17-71
B7BFC2_9PORP/9-63
B7BFH0_9PORP/45-97
B7BG66_9PORP/26-76
B7C7I8_9FIRM/36-89
B7C7K4_9FIRM/30-84
B7C8L5_9FIRM/7-61
B7C8V2_9FIRM/57-94
B7C923_9FIRM/45-82
B7C984_9FIRM/8-66
B7C986_9FIRM/10-64
B7C9F8_9FIRM/20-75
B7C9G3_9FIRM/7-61
B7C9R0_9FIRM/14-67
B7C9Y7_9FIRM/22-76
B7CAP8_9FIRM/11-65
B7CBP2_9FIRM/9-61
B7CBZ8_9FIRM/10-60
B7CCH2_9FIRM/12-64
B7CDC4_9FIRM/27-81
B7CGQ8_BURPS/12-66
B7CIA0_BURPS/5-59
B7CJ18_BURPS/40-94
B7CKT3_BURPS/11-65
B7CTJ5_BURPS/29-83
B7CWX4_BURPS/15-69
B7CX99_BURPS/1-46
B7CZ72_BURPS/19-72
B7DNM7_9BACL/8-62
B7DNQ4_9BACL/14-68
B7DP54_9BACL/8-68
B7DPW7_9BACL/1-46
B7DQW2_9BACL/9-63
B7DSI7_9BACL/35-89
B7DSQ3_9BACL/45-99
B7DTD6_9BACL/7-62
B7DTD7_9BACL/9-63
B7DTQ6_9BACL/1-46
B7DTQ7_9BACL/6-59
B7DTS2_9BACL/11-65
B7DU45_9BACL/11-65
B7FGN1_MEDTR/87-140
B7FHC5_MEDTR/87-140
B7FMJ4_MEDTR/83-138
B7G4K1_PHATC/53-104
B7GET3_ANOFW/1-49
B7GEU8_ANOFW/8-62
B7GH61_ANOFW/1-46
B7GH63_ANOFW/5-59
B7GIP7_ANOFW/17-66
B7GIW5_ANOFW/15-69
B7GIW6_ANOFW/5-59
B7GKX1_ANOFW/18-72
B7GM58_ANOFW/18-72
B7GM93_ANOFW/34-88
B7GP27_BIFLS/22-76
B7GQ85_BIFLS/42-91
B7GQV2_BIFLS/14-56
B7GRZ7_BIFLS/16-70
B7GU71_BIFLS/22-70
B7GUK6_BIFLS/27-70
B7GVC5_ACIB3/12-66
B7GVK0_ACIB3/15-69
B7GWE1_ACIB3/7-60
B7GXR2_ACIB3/8-66
B7H3R9_ACIB3/12-66
B7H5F6_BACC4/10-64
B7H5Q6_BACC4/10-64
B7H7J1_BACC4/5-59
B7H8K7_BACC4/5-59
B7H9N8_BACC4/14-68
B7HBN5_BACC4/13-65
B7HBW6_BACC4/7-61
B7HC65_BACC4/10-64
B7HC83_BACC4/7-61
B7HD54_BACC4/7-61
B7HDB5_BACC4/6-60
B7HEH3_BACC4/7-61
B7HEZ4_BACC4/6-60
B7HF18_BACC4/20-74
B7HFP8_BACC4/10-63
B7HH20_BACC4/5-59
B7HH37_BACC4/6-61
B7HID7_BACC4/10-64
B7HJ14_BACC4/10-64
B7HM95_BACC7/8-61
B7HM96_BACC7/8-70
B7HMA0_BACC7/8-62
B7HMG5_BACC7/10-64
B7HP37_BACC7/7-61
B7HP38_BACC7/4-58
B7HP84_BACC7/5-59
B7HPY6_BACC7/10-64
B7HQQ6_BACC7/20-74
B7HR88_BACC7/10-64
B7HRB7_BACC7/12-66
B7HT08_BACC7/13-65
B7HT87_BACC7/5-59
B7HU28_BACC7/14-68
B7HU88_BACC7/7-62
B7HU89_BACC7/4-58
B7HUZ6_BACC7/13-65
B7HVA2_BACC7/13-65
B7HVV4_BACC7/7-61
B7HW63_BACC7/6-56
B7HWA7_BACC7/7-61
B7HWB7_BACC7/6-60
B7HWN1_BACC7/5-59
B7HX01_BACC7/7-61
B7HXY5_BACC7/10-64
B7HY03_BACC7/7-61
B7HYB1_BACC7/10-63
B7I0H3_BACC7/5-59
B7I0I8_BACC7/6-61
B7I100_BACC7/381-419
B7I1I0_BACC7/10-64
B7I1M7_BACC7/10-64
B7I4I8_ACIB5/12-66
B7I658_ACIB5/9-60
B7I7K2_ACIB5/21-69
B7I9Q3_ACIB5/10-51
B7IB38_ACIB5/7-60
B7IBD2_ACIB5/15-69
B7IC91_ACIB5/12-66
B7ICX2_THEAB/7-61
B7IJ03_BACC2/20-74
B7IKG0_BACC2/7-61
B7IM95_BACC2/5-59
B7IMK9_BACC2/5-59
B7INU1_BACC2/7-61
B7IPK6_BACC2/7-61
B7IPT6_BACC2/7-61
B7IQ24_BACC2/4-58
B7IR03_BACC2/10-63
B7IR87_BACC2/10-64
B7ISP5_BACC2/28-82
B7ISY5_BACC2/10-64
B7ITV0_BACC2/7-61
B7IVU5_BACC2/5-59
B7IVY8_BACC2/14-68
B7IWA0_BACC2/10-64
B7IWC3_BACC2/12-66
B7IWX6_BACC2/13-65
B7IX94_BACC2/10-64
B7IXV1_BACC2/7-61
B7IXW2_BACC2/6-60
B7IY69_BACC2/7-61
B7IY71_BACC2/3-35
B7IZ32_BACC2/4-59
B7IZ33_BACC2/11-54
B7J200_BORBZ/110-139
B7J3I8_ACIF2/20-76
B7J504_ACIF2/8-62
B7JAD9_ACIF2/28-80
B7JAE0_ACIF2/8-49
B7JAX0_ACIF2/46-94
B7JBL1_ACIF2/19-73
B7JE40_BACC0/5-59
B7JEF8_BACC0/13-65
B7JEI5_BACC0/7-61
B7JEV0_BACC0/5-59
B7JEX9_BACC0/6-61
B7JFK3_BACC0/7-61
B7JG09_BACC0/10-64
B7JG27_BACC0/7-61
B7JHH3_BACC0/10-63
B7JIV0_BACC0/10-64
B7JIX4_BACC0/15-43
B7JK82_BACC0/10-64
B7JMP5_BACC0/5-59
B7JN87_BACC0/5-59
B7JNC8_BACC0/14-68
B7JNN4_BACC0/10-64
B7JNR5_BACC0/12-66
B7JP23_BACC0/7-61
B7JP24_BACC0/7-61
B7JP88_BACC0/8-69
B7JP89_BACC0/1-46
B7JPI7_BACC0/13-65
B7JPN2_BACC0/8-60
B7JQG9_BACC0/7-61
B7JQH8_BACC0/6-60
B7JR09_BACC0/20-74
B7JTC9_BACC0/509-547
B7JTQ1_BACC0/5-59
B7JXQ3_CYAP8/78-131
B7K4B4_CYAP8/12-66
B7KBB5_CYAP7/679-732
B7KBZ1_CYAP7/11-65
B7KHR6_CYAP7/18-69
B7KME8_CYAP7/19-74
B7KNE1_METC4/11-64
B7KNF1_METC4/17-71
B7KPD6_METC4/32-87
B7KPH3_METC4/17-71
B7KQV2_METC4/11-65
B7KRP0_METC4/22-76
B7KSD3_METC4/22-76
B7KSN0_METC4/31-85
B7KTG3_METC4/9-63
B7KUW4_METC4/38-82
B7KV52_METC4/273-310
B7KZZ7_METC4/189-238
B7L3L7_METC4/7-56
B7L3P4_METC4/64-117
B7L563_ECO55/12-66
B7L5C1_ECO55/10-64
B7L5W5_ECO55/30-80
B7L6F0_ECO55/12-66
B7L6F3_ECO55/89-143
B7L6W7_ECO55/38-82
B7L7A8_ECO55/16-69
B7L7H7_ECO55/39-93
B7L7K9_ECO55/17-70
B7LB92_ECO55/31-84
B7LBP7_ECO55/10-64
B7LDQ2_ECO55/20-70
B7LEN6_ECO55/7-61
B7LEV0_ECO55/10-64
B7LHL2_ECO55/27-81
B7LJF4_ESCF3/16-70
B7LJJ8_ESCF3/8-61
B7LNE4_ESCF3/22-75
B7LNL7_ESCF3/8-62
B7LNT0_ESCF3/7-61
B7LNT2_ESCF3/39-85
B7LTH0_ESCF3/38-82
B7LUC0_ESCF3/15-73
B7LXV2_ECO8A/7-61
B7LY60_ECO8A/12-66
B7LYS1_ECO8A/12-66
B7LYS4_ECO8A/89-143
B7LZ71_ECO8A/39-93
B7LZB1_ECO8A/17-70
B7LZN1_ECO8A/84-136
B7LZW1_ECO8A/12-66
B7M3H8_ECO8A/38-82
B7M3X5_ECO8A/16-69
B7M6F5_ECO8A/22-75
B7M8F7_ECO8A/11-64
B7ME08_ECO45/16-70
B7ME63_ECO45/5-59
B7MEE0_ECO45/9-60
B7MER2_ECO45/38-82
B7MH09_ECO45/10-64
B7MJE4_ECO45/24-73
B7MJE5_ECO45/61-112
B7ML19_ECO45/11-64
B7MMR8_ECO45/12-66
B7MMY2_ECO45/17-70
B7MNJ7_ECO45/7-61
B7MNJ9_ECO45/35-81
B7MPV4_ECO81/22-77
B7MPW4_ECO81/42-99
B7MQK0_ECO81/16-70
B7MS10_ECO81/59-105
B7MS93_ECO81/23-76
B7MS94_ECO81/7-57
B7MTD6_ECO81/7-61
B7MTT4_ECO81/18-72
B7MUM1_ECO81/12-66
B7MUT1_ECO81/17-70
B7MW50_ECO81/5-59
B7MXB5_ECO81/17-67
B7MYU1_ECO81/92-126
B7N1K9_ECO81/38-82
B7N2W0_ECO81/35-81
B7N3R2_ECOLU/15-73
B7N4B8_ECOLU/12-66
B7N4J1_ECOLU/12-66
B7N4J5_ECOLU/89-143
B7N4T4_ECOLU/17-70
B7N511_ECOLU/27-81
B7N6L7_ECOLU/11-66
B7N9A2_ECOLU/31-84
B7NA26_ECOLU/5-59
B7NB11_ECOLU/10-64
B7NEK8_ECOLU/38-82
B7NEX6_ECOLU/52-98
B7NH58_ECOLU/7-61
B7NP51_ECO7I/38-82
B7NQA3_ECO7I/52-98
B7NVT3_ECO7I/12-66
B7NW70_ECO7I/7-61
B7NW71_ECO7I/35-81
B7QF39_IXOSC/81-134
B7QPV6_9RHOB/16-70
B7QPX1_9RHOB/4-56
B7QSV0_9RHOB/31-85
B7QUM8_9RHOB/16-70
B7QWV9_9RHOB/18-74
B7QXF9_9RHOB/1-46
B7QY59_9RHOB/20-74
B7QYK7_9RHOB/10-64
B7QZ86_9RHOB/28-82
B7R0K1_9EURY/12-60
B7R0X8_9EURY/91-144
B7R2J0_9EURY/435-482
B7R301_9EURY/15-63
B7R4P1_9EURY/131-184
B7R5B4_9EURY/5-59
B7R6E3_9THEO/10-60
B7R6E3_9THEO/95-149
B7RIV8_9RHOB/29-83
B7RIX9_9RHOB/1-46
B7RJL7_9RHOB/7-61
B7RJS8_9RHOB/22-76
B7RM02_9RHOB/16-70
B7RR11_9RHOB/20-74
B7RSI6_9RHOB/21-75
B7SDR3_9CAUD/34-83
B7SDW4_9CAUD/18-62
B7T095_9CAUD/10-64
B7T0F7_9CAUD/14-68
B7T0F8_9CAUD/7-61
B7T4Z3_KLEPN/33-78
B7UG52_ECO27/22-77
B7UGT4_ECO27/102-154
B7UKG3_ECO27/16-70
B7UL98_ECO27/52-105
B7ULB6_ECO27/38-82
B7ULR8_ECO27/15-73
B7UM56_ECO27/13-67
B7UN89_ECO27/8-57
B7UN90_ECO27/4-55
B7UPZ7_ECO27/10-64
B7UR18_ECO27/7-61
B7UR20_ECO27/35-81
B7URI2_ECO27/12-66
B7URL7_ECO27/13-67
B7URP5_ECO27/17-70
B7US52_ECO27/7-56
B7UTY4_STRPN/15-62
B7UVL6_PSEA8/49-103
B7UXG2_PSEA8/19-70
B7UXK2_PSEA8/27-82
B7UXR0_PSEA8/31-87
B7UY28_PSEA8/7-60
B7V0M0_PSEA8/15-70
B7V0T5_PSEA8/7-61
B7V2D8_PSEA8/5-59
B7V378_PSEA8/24-78
B7V4J6_PSEA8/16-69
B7V5J2_PSEA8/7-61
B7V6H5_PSEA8/22-75
B7V6I6_PSEA8/54-106
B7V7D0_PSEA8/5-59
B7V7V9_PSEA8/50-102
B7V911_PSEA8/17-71
B7VAY9_PSEA8/11-65
B7VEA5_9BACT/17-71
B7VNN7_VIBSL/25-79
B7VSJ6_VIBSL/12-66
B7VSK0_VIBSL/32-86
B7WQB4_COMTE/29-83
B7WQR8_COMTE/22-76
B7WYB4_COMTE/20-74
B7X3P9_COMTE/9-62
B7XRI0_BORGA/110-139
B7XUC6_BORGA/110-139
B8BKP0_ORYSI/26-80
B8CBP4_THAPS/47-98
B8CH30_SHEPW/5-59
B8CKR7_SHEPW/7-61
B8CM11_SHEPW/5-65
B8CP56_SHEPW/7-62
B8CT46_SHEPW/7-61
B8CW36_HALOH/8-62
B8CZR2_HALOH/9-70
B8D0X7_HALOH/12-66
B8D1E6_HALOH/122-148
B8D2X3_DESK1/9-46
B8D3M9_DESK1/23-79
B8D4V8_DESK1/139-190
B8D664_DESK1/85-138
B8DB50_LISMH/5-59
B8DD22_LISMH/184-237
B8DD24_LISMH/129-164
B8DF40_LISMH/7-61
B8DGG1_LISMH/7-61
B8DGU4_LISMH/11-65
B8DH35_LISMH/8-69
B8DHP0_LISMH/8-63
B8DI36_LISMH/6-60
B8DK71_DESVM/6-58
B8DL47_DESVM/19-73
B8DLX1_DESVM/13-66
B8DMN2_DESVM/142-170
B8DS44_DESVM/57-110
B8DUS5_BIFA0/7-61
B8DVI2_BIFA0/34-87
B8E0C4_DICTD/14-68
B8E4C3_SHEB2/12-66
B8EBY5_SHEB2/7-61
B8ED01_SHEB2/9-62
B8EEZ4_SHEB2/9-66
B8EG07_SHEB2/27-81
B8EJX2_METSB/27-81
B8ELL5_METSB/73-127
B8EM81_METSB/52-104
B8EMC1_METSB/28-82
B8EMT6_METSB/6-62
B8EQ58_METSB/40-94
B8ERJ3_METSB/14-67
B8ESC5_METSB/3-53
B8ETG6_METSB/26-80
B8F0A9_THASP/22-76
B8F3U2_HAEPS/16-70
B8F404_HAEPS/13-65
B8F438_HAEPS/13-68
B8F4G2_HAEPS/4-56
B8F4M6_HAEPS/13-59
B8F4M7_HAEPS/8-61
B8F4N1_HAEPS/32-91
B8F5H8_HAEPS/1-47
B8F5W7_HAEPS/17-71
B8F730_HAEPS/75-128
B8F740_HAEPS/19-73
B8F7F6_HAEPS/48-95
B8F7Z9_HAEPS/7-61
B8F843_HAEPS/43-98
B8F8D7_HAEPS/43-86
B8F8F7_HAEPS/49-95
B8F9U7_DESAA/12-66
B8F9V4_DESAA/22-73
B8FAJ9_DESAA/34-86
B8FBL9_DESAA/10-65
B8FBQ0_DESAA/36-90
B8FED6_DESAA/5-59
B8FGP0_DESAA/8-62
B8FGV5_DESAA/12-66
B8FH95_DESAA/6-59
B8FIR7_DESAA/19-69
B8FIS5_DESAA/12-66
B8FIU9_DESAA/7-43
B8FJF9_DESAA/21-75
B8FKW4_DESAA/7-60
B8FLP7_DESAA/16-71
B8FLQ0_DESAA/143-180
B8FNT8_DESHD/12-66
B8FNX1_DESHD/35-89
B8FP98_DESHD/5-59
B8FPE3_DESHD/10-64
B8FPS8_DESHD/7-61
B8FQE5_DESHD/10-64
B8FRZ5_DESHD/9-63
B8FUB0_DESHD/6-60
B8FUT4_DESHD/5-59
B8FUW4_DESHD/5-59
B8FV19_DESHD/5-59
B8FVP3_DESHD/7-61
B8FVP4_DESHD/8-63
B8FVS9_DESHD/8-64
B8FWR5_DESHD/33-87
B8FXH4_DESHD/22-78
B8FXI2_DESHD/7-61
B8FXY3_DESHD/5-59
B8FY58_DESHD/5-59
B8FYC1_DESHD/12-66
B8FYE0_DESHD/11-63
B8FZM1_DESHD/8-62
B8G4Y3_CHLAD/13-67
B8G541_CHLAD/7-61
B8G5E7_CHLAD/6-62
B8G7T4_CHLAD/4-57
B8GET3_METPE/27-75
B8GF60_METPE/29-69
B8GFW9_METPE/15-65
B8GGN5_METPE/81-134
B8GH90_METPE/23-58
B8GH92_METPE/15-65
B8GI54_METPE/5-59
B8GJ57_METPE/5-59
B8GJE6_METPE/5-59
B8GJJ6_METPE/9-63
B8GLK4_THISH/13-53
B8GNG8_THISH/23-77
B8GNQ5_THISH/29-83
B8GPM4_THISH/17-72
B8GRB1_THISH/34-89
B8GS43_THISH/22-60
B8GS81_THISH/39-93
B8GS86_THISH/44-88
B8GSA3_THISH/45-94
B8GSQ1_THISH/11-63
B8GT87_THISH/15-70
B8GUV3_THISH/48-96
B8GUZ2_THISH/12-55
B8GX06_CAUCN/24-78
B8GYK7_CAUCN/5-59
B8H125_CAUCN/16-70
B8H2A7_CAUCN/22-76
B8H360_CAUCN/44-91
B8H3X8_CAUCN/34-88
B8H5N2_CAUCN/92-145
B8H6S7_ARTCA/13-65
B8HBE8_ARTCA/16-70
B8HDP8_ARTCA/21-74
B8HDX0_ARTCA/11-64
B8HGK7_ARTCA/24-78
B8HIX1_ARTCA/210-249
B8HJF3_ARTCA/1-46
B8HJX4_CYAP4/25-78
B8HK11_CYAP4/43-96
B8HLU5_CYAP4/5-59
B8HMV9_CYAP4/20-75
B8HS69_CYAP4/17-71
B8HTK8_CYAP4/12-64
B8HTL2_CYAP4/17-71
B8HZJ1_CYAP4/5-59
B8I007_CLOCE/8-62
B8I080_CLOCE/6-61
B8I150_CLOCE/7-61
B8I2A7_CLOCE/127-152
B8I2C4_CLOCE/7-61
B8I3W9_CLOCE/17-71
B8I456_CLOCE/136-190
B8I7L7_CLOCE/8-62
B8I7M0_CLOCE/10-64
B8I961_CLOCE/8-62
B8I9M1_METNO/16-70
B8IAN7_METNO/27-81
B8IAP9_METNO/16-70
B8IBQ3_METNO/54-92
B8IDR9_METNO/80-134
B8IFM8_METNO/53-107
B8IHD2_METNO/40-94
B8IHR0_METNO/18-72
B8IKH4_METNO/11-63
B8ILU0_METNO/61-114
B8IMJ3_METNO/33-87
B8IPP9_METNO/7-63
B8IQM4_METNO/68-122
B8IT78_METNO/8-61
B8IT79_METNO/16-59
B8IUS5_METNO/16-70
B8IVU6_METNO/11-61
B8IYQ7_DESDA/17-70
B8J1H8_DESDA/135-165
B8J3W0_DESDA/145-199
B8J4U1_DESDA/11-65
B8J511_ANAD2/12-66
B8J976_ANAD2/10-63
B8JEE6_ANAD2/84-138
B8JF97_ANAD2/11-65
B8JGE9_ANAD2/11-65
B8K1E9_9CAUD/10-63
B8K482_VIBPA/32-86
B8K4S0_VIBPA/18-51
B8KBY0_VIBPA/7-39
B8KMT1_9GAMM/13-67
B8KRQ2_9GAMM/7-60
B8KUY6_9GAMM/15-70
B8KY58_9GAMM/42-96
B8L498_9GAMM/2-46
B8L663_9GAMM/2-30
B8L6Z7_9GAMM/1-35
B8LA05_9GAMM/46-97
B8LJ32_STRPA/14-68
B8LJ35_9FIRM/14-68
B8LJ38_STRSL/14-68
B8MTC2_TALSN/89-145
B8N003_ASPFN/88-143
B8QUH0_ECOLX/14-68
B8R673_9CAUD/16-70
B8R887_9CAUD/6-57
B8XN35_ACIBA/21-76
B8Y681_LACRE/1-46
B8ZK84_STRPJ/6-60
B8ZKI2_STRPJ/15-62
B8ZKJ1_STRPJ/17-71
B8ZKY0_STRPJ/7-61
B8ZL50_STRPJ/4-58
B8ZMB7_STRPJ/27-81
B8ZN56_STRPJ/7-61
B8ZPJ7_STRPJ/6-60
B8ZPP3_STRPJ/7-61
B8ZTT6_MYCLB/32-75
B9A827_VIBPA/12-66
B9A9Z0_PORYE/73-126
B9ABV4_BORBU/110-139
B9ACN1_METSM/20-60
B9AFD1_METSM/5-60
B9AGX8_METSM/131-184
B9AH77_METSM/78-132
B9B077_9BURK/74-127
B9B0B4_9BURK/18-68
B9B0X1_9BURK/30-84
B9B269_9BURK/46-93
B9B3V7_9BURK/39-93
B9B642_9BURK/10-63
B9BAR8_9BURK/13-67
B9BBH2_9BURK/25-78
B9BFG8_9BURK/17-47
B9BG50_9BURK/15-69
B9BGP6_9BURK/12-65
B9BHR1_9BURK/26-71
B9BI88_9BURK/74-127
B9BIC3_9BURK/18-68
B9BKG6_9BURK/46-93
B9BLQ7_9BURK/30-84
B9BPC2_9BURK/10-63
B9BTQ6_9BURK/39-93
B9BZ34_9BURK/15-69
B9C1R4_9BURK/26-71
B9C293_9BURK/74-127
B9C2C8_9BURK/18-68
B9C4H2_9BURK/46-93
B9C5R2_9BURK/30-84
B9C9L2_9BURK/26-79
B9CB49_9BURK/17-71
B9CCA1_9BURK/39-93
B9CCR6_9BURK/15-69
B9CK64_9ACTN/7-60
B9CLC2_9ACTN/7-61
B9CLN2_9ACTN/7-61
B9CLW2_9ACTN/10-64
B9CM35_9ACTN/7-61
B9CMN3_9ACTN/18-73
B9CPM1_STACP/5-59
B9CSI8_STACP/5-59
B9CT42_STACP/14-62
B9CV19_STACP/8-68
B9CVS9_9PAST/17-71
B9CVT4_9PAST/1-51
B9CWD2_9PAST/11-65
B9CWG6_9PAST/32-85
B9CXX7_WOLRE/36-89
B9CY54_WOLRE/7-57
B9D1R8_WOLRE/8-62
B9D380_WOLRE/26-83
B9DIA7_STACT/123-162
B9DLQ9_STACT/5-59
B9DMY7_STACT/14-62
B9DSP0_STRU0/8-62
B9DT07_STRU0/5-59
B9DUA1_STRU0/5-59
B9DVM3_STRU0/6-63
B9DVM4_STRU0/12-67
B9DWC5_STRU0/4-57
B9DY33_CLOK1/8-62
B9DYM6_CLOK1/10-64
B9DZ07_CLOK1/9-63
B9E182_CLOK1/7-61
B9E220_CLOK1/14-68
B9E257_CLOK1/57-111
B9E2E9_CLOK1/25-79
B9E2L9_CLOK1/16-70
B9E2P2_CLOK1/7-61
B9E2T9_CLOK1/97-151
B9E3I2_CLOK1/11-65
B9E3R7_CLOK1/16-70
B9E427_CLOK1/13-67
B9E4H7_CLOK1/8-62
B9E4R6_CLOK1/5-59
B9E4U4_CLOK1/5-60
B9E4Z2_CLOK1/36-90
B9E4Z6_CLOK1/6-60
B9E523_CLOK1/34-89
B9E571_CLOK1/10-64
B9E586_CLOK1/12-63
B9E587_CLOK1/6-60
B9E5C9_CLOK1/12-66
B9E647_CLOK1/6-60
B9E651_CLOK1/6-60
B9E651_CLOK1/72-126
B9E7T2_MACCJ/12-66
B9E7V4_MACCJ/14-62
B9E8Y9_MACCJ/131-168
B9ILK1_POPTR/88-141
B9IRY3_BACCQ/10-63
B9ISI3_BACCQ/10-64
B9ISK1_BACCQ/7-61
B9IU59_BACCQ/1-55
B9IU87_BACCQ/6-61
B9IX09_BACCQ/10-64
B9IX37_BACCQ/7-61
B9IZA0_BACCQ/20-74
B9IZF8_BACCQ/10-64
B9J0T3_BACCQ/10-64
B9J0W1_BACCQ/12-66
B9J1Q8_BACCQ/13-65
B9J2N2_BACCQ/24-78
B9J2S7_BACCQ/14-68
B9J3K1_BACCQ/13-65
B9J3P4_BACCQ/20-60
B9J3W7_BACCQ/13-65
B9J4D3_BACCQ/7-61
B9J4X6_BACCQ/10-64
B9J4Y7_BACCQ/6-60
B9J5D1_BACCQ/5-59
B9J5H5_BACCQ/40-94
B9J631_BACCQ/26-73
B9J6G1_BACCQ/7-61
B9J6N5_BACCQ/8-62
B9J8B5_AGRRK/19-73
B9JA43_AGRRK/29-83
B9JAT6_AGRRK/21-74
B9JB47_AGRRK/41-95
B9JB48_AGRRK/44-98
B9JB49_AGRRK/11-65
B9JD98_AGRRK/17-71
B9JE26_AGRRK/45-99
B9JE79_AGRRK/39-93
B9JE80_AGRRK/11-65
B9JFK9_AGRRK/27-84
B9JGZ9_AGRRK/27-81
B9JI22_AGRRK/26-80
B9JI98_AGRRK/1-55
B9JIB2_AGRRK/44-98
B9JIG7_AGRRK/12-66
B9JIQ0_AGRRK/41-95
B9JK17_AGRRK/68-121
B9JKK5_AGRRK/31-85
B9JMH7_AGRRK/21-75
B9JMT2_AGRRK/18-72
B9JMW3_AGRRK/9-65
B9JNT3_AGRRK/83-137
B9JNX2_AGRRK/17-67
B9JP11_AGRRK/34-89
B9JP75_AGRRK/34-89
B9JPM4_AGRRK/9-61
B9JPP0_AGRRK/37-91
B9JPP5_AGRRK/21-74
B9JVZ5_AGRVS/67-118
B9JY34_AGRVS/16-70
B9JZJ7_AGRVS/19-73
B9K1S4_AGRVS/39-93
B9K2Q9_AGRVS/11-59
B9K2R1_AGRVS/7-48
B9K336_AGRVS/16-70
B9K337_AGRVS/12-66
B9K4K3_AGRVS/21-75
B9K8Z7_THENN/42-95
B9K915_THENN/285-336
B9KGY7_ANAMF/34-88
B9KL60_RHOSK/11-65
B9KM63_RHOSK/1-49
B9KV10_RHOSK/13-67
B9KYG9_THERP/13-67
B9L369_THERP/145-199
B9L7E6_NAUPA/7-61
B9L9P9_NAUPA/6-55
B9LAP5_CHLSY/17-71
B9LB76_CHLSY/24-78
B9LKA4_CHLSY/6-62
B9LLA6_CHLSY/7-61
B9LQV9_HALLT/193-240
B9LSY3_HALLT/20-74
B9LUD1_HALLT/97-150
B9LYZ0_GEOSF/40-98
B9LZ25_GEOSF/61-115
B9LZK4_GEOSF/35-89
B9LZK8_GEOSF/130-175
B9M089_GEOSF/35-88
B9M0B4_GEOSF/12-67
B9M0C6_GEOSF/12-66
B9M0E8_GEOSF/23-78
B9M112_GEOSF/12-66
B9M199_GEOSF/9-65
B9M1J1_GEOSF/16-70
B9M1Q2_GEOSF/10-64
B9M252_GEOSF/23-61
B9M286_GEOSF/66-120
B9M2K6_GEOSF/17-71
B9M2V8_GEOSF/13-67
B9M387_GEOSF/7-41
B9M3J3_GEOSF/7-60
B9M491_GEOSF/16-70
B9M619_GEOSF/34-87
B9M7A6_GEOSF/16-70
B9M862_GEOSF/15-68
B9M8M9_GEOSF/13-66
B9MH91_ACIET/14-68
B9MIY8_ACIET/29-83
B9MLP6_ANATD/11-65
B9MMU0_ANATD/39-92
B9MNH1_ANATD/6-60
B9MNH2_ANATD/8-62
B9MNH3_ANATD/7-61
B9MNZ2_ANATD/7-61
B9MNZ3_ANATD/7-62
B9MP11_ANATD/75-129
B9MP46_ANATD/16-49
B9MP47_ANATD/15-69
B9MPV1_ANATD/13-67
B9MR24_ANATD/52-106
B9NMS3_9RHOB/14-67
B9NP55_9RHOB/16-66
B9NSN2_9RHOB/6-57
B9NTR0_9RHOB/1-52
B9NUI7_9RHOB/12-66
B9NUJ1_9RHOB/40-94
B9NVS9_9RHOB/35-89
B9NWT4_9RHOB/1-46
B9NY16_9RHOB/32-83
B9NY86_9RHOB/29-83
B9P4T3_POPTR/15-67
B9P6R9_POPTR/5-59
B9PAP2_POPTR/189-225
B9PRS8_TOXGO/82-135
B9QRG4_9RHOB/7-44
B9QRK3_9RHOB/1-34
B9QSX6_9RHOB/13-67
B9QW13_9RHOB/14-68
B9QZE0_9RHOB/1-50
B9R5F9_9RHOB/11-65
B9R695_9RHOB/12-64
B9RKT7_RICCO/89-142
B9SEW6_RICCO/59-112
B9TEQ8_RICCO/7-62
B9THT2_RICCO/11-65
B9THW4_RICCO/16-70
B9TKX7_RICCO/1-50
B9TNI0_RICCO/12-66
B9TQS8_RICCO/20-70
B9UDH2_9CAUD/1-56
B9V4D3_9VIRU/1-35
B9W0T3_9GAMM/78-131
B9W6Q6_CANDC/86-139
B9WSQ3_STRSU/5-59
B9WUJ7_STRSU/7-60
B9WUJ9_STRSU/4-58
B9WVI6_STRSU/8-63
B9WW72_STRSU/8-62
B9WWL0_STRSU/4-58
B9WXA5_STRSU/5-59
B9WXS2_STRSU/1-53
B9WXS5_STRSU/13-67
B9X338_BORBU/110-139
B9X5T6_BORBU/110-139
B9X8S0_9SPIO/110-139
B9XDA6_9BACT/8-60
B9XDD4_9BACT/8-53
B9XI06_9BACT/15-69
B9XQL2_9BACT/30-84
B9Y357_9FIRM/8-62
B9Y3B4_9FIRM/13-67
B9Y544_9FIRM/8-60
B9Y589_9FIRM/7-61
B9Y5F9_9FIRM/7-61
B9Y5Q9_9FIRM/1-46
B9Y5U1_9FIRM/17-71
B9Y613_9FIRM/21-75
B9Y731_9FIRM/8-62
B9Y7G8_9FIRM/7-61
B9Y8L9_9FIRM/9-63
B9Y9I5_9FIRM/12-66
B9YAK8_9FIRM/13-67
B9YB22_9FIRM/23-77
B9YBT4_9FIRM/34-88
B9YBX7_9FIRM/17-70
B9YC27_9FIRM/7-62
B9YD03_9FIRM/10-64
B9YDL2_9FIRM/10-64
B9YDR2_9FIRM/10-63
B9YE06_9FIRM/12-65
B9YEE3_9FIRM/25-79
B9YYG6_9NEIS/26-80
B9YYS7_9NEIS/8-61
B9YYS8_9NEIS/26-79
B9YYS9_9NEIS/103-154
B9Z052_9NEIS/11-65
B9Z283_9NEIS/7-61
B9Z333_9NEIS/10-61
B9Z4X9_9NEIS/4-58
B9Z4Y0_9NEIS/7-61
B9Z5E1_9NEIS/16-70
C0A1R2_9BACT/48-102
C0A2F0_9BACT/1-45
C0A3L4_9BACT/17-69
C0A7G2_9BACT/11-64
C0AA34_9BACT/14-68
C0AC09_9BACT/2-43
C0ACU7_9BACT/1-46
C0AD16_9BACT/83-129
C0AD95_9BACT/41-98
C0AHQ9_BORBU/110-139
C0AJS5_BORBU/110-139
C0AN79_9SPIO/110-139
C0AQU7_9ENTR/8-60
C0ASK7_9ENTR/14-67
C0ATL5_9ENTR/7-53
C0AUW3_9ENTR/1-46
C0AVJ9_9ENTR/15-69
C0AW02_9ENTR/3-52
C0AW03_9ENTR/5-38
C0AY28_9ENTR/18-71
C0AY47_9ENTR/25-79
C0B048_9ENTR/17-71
C0B0V8_9ENTR/10-64
C0B371_9ENTR/9-63
C0B4T3_9FIRM/15-69
C0B4U4_9FIRM/8-62
C0B517_9FIRM/10-44
C0B521_9FIRM/11-66
C0B574_9FIRM/6-60
C0B5V2_9FIRM/10-64
C0B7R4_9FIRM/9-63
C0B9J4_9FIRM/7-64
C0B9N3_9FIRM/14-69
C0B9R6_9FIRM/11-65
C0BB58_9FIRM/15-69
C0BC20_9FIRM/18-72
C0BC21_9FIRM/10-73
C0BCD0_9FIRM/9-61
C0BD77_9FIRM/11-65
C0BDJ0_9FIRM/1-37
C0BDZ4_9FIRM/7-61
C0BE18_9FIRM/26-80
C0BE47_9FIRM/8-62
C0BE93_9FIRM/21-75
C0BED4_9FIRM/10-64
C0BET4_9FIRM/26-78
C0BEU6_9FIRM/37-91
C0BEU7_9FIRM/12-66
C0BF02_9FIRM/26-82
C0BF15_9FIRM/15-67
C0BFF4_9FIRM/21-70
C0BKV2_9BACT/12-66
C0BNV4_9BACT/5-59
C0BRB8_9BIFI/8-65
C0BRB8_9BIFI/82-139
C0BRP5_9BIFI/5-59
C0BRZ8_9BIFI/25-79
C0BUH4_9BIFI/7-61
C0BVV3_9CLOT/35-87
C0BYE8_9CLOT/21-75
C0BYP4_9CLOT/10-64
C0BZ66_9CLOT/13-67
C0BZJ7_9CLOT/5-59
C0BZL2_9CLOT/18-74
C0C103_9CLOT/7-61
C0C135_9CLOT/11-65
C0C2J0_9CLOT/17-71
C0C2L3_9CLOT/43-97
C0C2L7_9CLOT/7-61
C0C2T3_9CLOT/68-122
C0C444_9CLOT/28-82
C0C4F2_9CLOT/12-66
C0C4Y4_9CLOT/16-67
C0C4Z4_9CLOT/17-63
C0C526_9CLOT/12-66
C0C535_9CLOT/5-59
C0C566_9CLOT/32-86
C0C5C1_9CLOT/14-68
C0C640_9CLOT/9-63
C0C649_9CLOT/1-43
C0C655_9CLOT/6-60
C0CHR0_9FIRM/7-61
C0CJD1_9FIRM/1-46
C0CKD7_9FIRM/17-70
C0CKM7_9FIRM/17-71
C0CKQ2_9FIRM/10-64
C0CKS1_9FIRM/12-66
C0CL74_9FIRM/15-69
C0CL92_9FIRM/6-60
C0CMR2_9FIRM/7-61
C0CQ11_9FIRM/30-84
C0CQW2_9FIRM/20-74
C0CQZ3_9FIRM/11-65
C0CR55_9FIRM/7-61
C0CRG8_9FIRM/13-67
C0CRN8_9FIRM/7-61
C0CRN9_9FIRM/7-61
C0CRQ5_9FIRM/7-61
C0CRV1_9FIRM/20-75
C0CRV2_9FIRM/7-62
C0CSY3_9CLOT/42-100
C0CT92_9CLOT/16-72
C0CTR5_9CLOT/17-71
C0CU79_9CLOT/18-69
C0CVF5_9CLOT/28-78
C0CVX5_9CLOT/34-83
C0CWB2_9CLOT/5-59
C0CWD9_9CLOT/6-60
C0CX42_9CLOT/8-62
C0CY08_9CLOT/7-61
C0CZQ3_9CLOT/22-74
C0D006_9CLOT/8-62
C0D0V2_9CLOT/15-69
C0D130_9CLOT/10-64
C0D2J4_9CLOT/22-78
C0D2N3_9CLOT/12-66
C0D3P6_9CLOT/10-64
C0D412_9CLOT/24-78
C0D5J0_9CLOT/9-63
C0D631_9CLOT/7-61
C0D634_9CLOT/1-55
C0D650_9CLOT/13-67
C0D696_9CLOT/21-75
C0D6U9_9CLOT/5-58
C0D738_9CLOT/5-59
C0D7S1_9CLOT/7-61
C0DA23_9CLOT/34-88
C0DAL4_9CLOT/7-61
C0DAM1_9CLOT/20-75
C0DBA9_9CLOT/23-77
C0DBF2_9CLOT/7-61
C0DVP2_EIKCO/11-66
C0DX45_EIKCO/12-65
C0DZ96_9CORY/7-61
C0DZB6_9CORY/18-78
C0E1G4_9CORY/20-74
C0E5K7_9CORY/14-68
C0E655_9CORY/1-46
C0E8T1_9CLOT/18-72
C0E8U3_9CLOT/24-78
C0EAP5_9CLOT/7-59
C0EAV3_9CLOT/15-69
C0EAV4_9CLOT/9-63
C0EAV5_9CLOT/15-48
C0EBD5_9CLOT/6-60
C0EBH9_9CLOT/9-63
C0EBP9_9CLOT/5-59
C0EBZ8_9CLOT/14-68
C0EC85_9CLOT/6-60
C0ECT9_9CLOT/7-61
C0ECX3_9CLOT/12-66
C0ECY1_9CLOT/10-63
C0ECY4_9CLOT/3-57
C0ECY5_9CLOT/12-62
C0ECY6_9CLOT/10-63
C0ED40_9CLOT/22-54
C0EDT1_9CLOT/12-66
C0EES5_9CLOT/1-46
C0EEX9_9CLOT/8-62
C0EF59_9CLOT/7-61
C0EFP9_9CLOT/8-62
C0EFR0_9CLOT/9-63
C0EGF4_9CLOT/27-81
C0EI90_9CLOT/17-71
C0EID5_9CLOT/7-61
C0EIG8_9CLOT/16-72
C0EIH1_9CLOT/11-65
C0EJ12_9CLOT/13-67
C0EJ63_9CLOT/7-61
C0EJ65_9CLOT/7-61
C0EJ66_9CLOT/7-60
C0EKP0_NEIFL/7-58
C0ENT8_NEIFL/25-79
C0EPQ9_NEIFL/13-67
C0ERN8_9FIRM/21-75
C0ERU4_9FIRM/6-60
C0ESE5_9FIRM/11-58
C0EST8_9FIRM/7-61
C0ESX0_9FIRM/12-51
C0ET38_9FIRM/32-67
C0ETC3_9FIRM/17-62
C0ETQ8_9FIRM/6-60
C0EUT2_9FIRM/8-47
C0EUU6_9FIRM/15-69
C0EVA1_9FIRM/152-209
C0EVN8_9FIRM/14-52
C0EW00_9FIRM/8-62
C0EWM8_9FIRM/24-78
C0EX52_9FIRM/11-65
C0EY91_9FIRM/7-61
C0EYD0_9FIRM/12-66
C0EYK4_9FIRM/13-67
C0EYU6_9FIRM/11-65
C0EYV0_9FIRM/20-75
C0FMV3_9FIRM/30-83
C0FN93_9FIRM/13-67
C0FNB4_9FIRM/7-61
C0FPE1_9FIRM/6-60
C0FPH6_9FIRM/11-65
C0FQ24_9FIRM/10-64
C0FQW0_9FIRM/11-68
C0FR19_9FIRM/12-66
C0FS33_9FIRM/9-63
C0FT84_9FIRM/13-67
C0FTE8_9FIRM/55-109
C0FUD1_9FIRM/10-57
C0FUG9_9FIRM/6-60
C0FVH9_9FIRM/10-64
C0FVM5_9FIRM/6-50
C0FVM6_9FIRM/7-60
C0FVR4_9FIRM/20-74
C0FWT5_9FIRM/38-90
C0FWX4_9FIRM/18-72
C0FXQ7_9FIRM/12-66
C0FXS1_9FIRM/1-46
C0FXS4_9FIRM/12-66
C0FYX7_9FIRM/12-66
C0FZ01_9FIRM/88-141
C0FZ47_9FIRM/12-66
C0FZJ9_9FIRM/47-102
C0FZP1_9FIRM/7-61
C0FZR4_9FIRM/11-65
C0G023_9FIRM/5-59
C0G3A9_9RHIZ/19-73
C0G8N3_9RHIZ/13-67
C0GAE5_9RHIZ/106-157
C0GAQ8_9RHIZ/9-63
C0GE76_9FIRM/7-60
C0GEI5_9FIRM/5-59
C0GG27_9FIRM/9-63
C0GGN0_9FIRM/34-88
C0GHG0_9FIRM/141-195
C0GHG0_9FIRM/73-127
C0GI12_9FIRM/5-59
C0GI82_9FIRM/130-157
C0M697_STRE4/9-63
C0M6W0_STRE4/25-74
C0M739_STRE4/5-59
C0M7C3_STRE4/8-62
C0M901_STRE4/5-59
C0MAI1_STRE4/13-70
C0MAQ4_STRE4/5-59
C0MAZ0_STRE4/9-63
C0MBW9_STRE4/7-62
C0MC65_STRS7/8-62
C0MEJ1_STRS7/5-59
C0MEP7_STRS7/6-63
C0MEP8_STRS7/12-67
C0MFC8_STRS7/9-63
C0MGA4_STRS7/5-59
C0MHA4_STRS7/9-63
C0N1N3_9GAMM/1-50
C0N2Z7_9GAMM/11-57
C0N8A0_9GAMM/10-63
C0NAU1_AJECG/89-144
C0PKT6_MAIZE/36-89
C0PVX3_SALPC/7-61
C0PXY2_SALPC/14-66
C0PZG1_SALPC/8-61
C0Q0U5_SALPC/34-84
C0Q214_SALPC/52-96
C0Q3K8_SALPC/12-66
C0Q404_SALPC/19-73
C0Q8F0_SALPC/42-95
C0QD37_DESAH/6-43
C0QF05_DESAH/23-65
C0QF90_DESAH/19-69
C0QGW2_DESAH/21-73
C0QIK2_DESAH/22-76
C0QJI7_DESAH/14-68
C0QJV6_DESAH/10-64
C0QJX6_DESAH/17-70
C0QKI1_DESAH/17-71
C0QL22_DESAH/37-91
C0QMR4_DESAH/61-114
C0QSB5_PERMH/8-62
C0QZR2_BRAHW/43-97
C0QZZ1_BRAHW/6-61
C0R369_WOLWR/19-73
C0R370_WOLWR/17-71
C0R373_WOLWR/14-68
C0R373_WOLWR/167-221
C0RFA0_BRUMB/11-65
C0RG41_BRUMB/19-73
C0RM69_BRUMB/9-63
C0S1Z2_PARBP/89-142
C0SQP1_LACBR/5-59
C0SX55_BORBU/110-139
C0T110_BORBU/110-139
C0VHD4_9GAMM/15-71
C0VJ40_9GAMM/45-92
C0VJ64_9GAMM/12-66
C0VLK2_9GAMM/37-85
C0VNX1_9GAMM/36-91
C0VPL5_9GAMM/20-73
C0VQP8_9CORY/1-55
C0VXB2_9CORY/10-63
C0VYQ4_9ACTO/31-85
C0W191_9ACTO/13-65
C0W9K2_9FIRM/94-148
C0W9W1_9FIRM/8-63
C0WAP5_9FIRM/19-76
C0WC55_9FIRM/14-68
C0WFH8_9CORY/33-87
C0WI23_9CORY/27-76
C0WIW2_9CORY/52-112
C0WM44_LACBU/9-63
C0WMK4_LACBU/7-61
C0WMK5_LACBU/8-62
C0WMN7_LACBU/7-61
C0WP02_LACBU/6-61
C0WR03_LACBU/6-61
C0WR31_LACBU/7-62
C0WR36_LACBU/6-59
C0WRF5_LACBU/21-75
C0WS54_LACBU/15-69
C0WT71_LACBU/10-64
C0WT72_LACBU/5-57
C0WXK0_LACFE/18-72
C0WXM9_LACFE/18-72
C0WY85_LACFE/7-59
C0X0K1_ENTFA/15-67
C0X0L6_ENTFA/11-62
C0X1N1_ENTFA/5-59
C0X1U2_ENTFA/17-70
C0X404_ENTFA/7-61
C0X406_ENTFA/17-42
C0X4T6_ENTFA/8-62
C0X6S8_ENTFA/11-62
C0X7Q4_ENTFA/13-67
C0X8B7_ENTFA/11-65
C0X8G0_ENTFA/9-64
C0X9B3_ENTFA/32-86
C0XFK1_LACHI/5-53
C0XGL1_LACHI/6-56
C0XGN5_LACHI/7-62
C0XGN8_LACHI/10-64
C0XGP0_LACHI/6-59
C0XH09_LACHI/21-75
C0XHG0_LACHI/4-58
C0XI91_LACHI/9-63
C0XIU5_LACHI/8-62
C0XMT7_LACHI/33-85
C0XPV6_9CORY/16-70
C0XQ97_9CORY/45-91
C0XUR6_9CORY/9-63
C0XUZ6_9CORY/13-67
C0XXH8_BURPS/29-83
C0XXY0_BURPS/11-65
C0Y026_BURPS/5-59
C0Y5T3_BURPS/9-63
C0Y696_BURPS/36-90
C0YB68_BURPS/19-72
C0YBI5_BURPS/12-66
C0YCS7_BURPS/40-84
C0YWL4_LACRE/22-76
C0YYU2_LACRE/9-63
C0YZ66_LACRE/7-61
C0YZE5_LACRE/4-58
C0YZN8_LACRE/7-61
C0Z1B7_LACRE/9-63
C0Z1C2_LACRE/8-62
C0Z1E6_LACRE/92-146
C0Z4H5_BREBN/2-57
C0Z4P6_BREBN/19-73
C0Z4Q9_BREBN/9-64
C0Z512_BREBN/9-63
C0Z723_BREBN/6-60
C0Z8D1_BREBN/44-90
C0Z8G0_BREBN/9-65
C0Z8G2_BREBN/16-72
C0ZBN1_BREBN/8-62
C0ZDG0_BREBN/16-72
C0ZDG4_BREBN/12-66
C0ZFJ6_BREBN/10-66
C0ZFK5_BREBN/11-65
C0ZGC0_BREBN/12-66
C0ZH72_BREBN/22-77
C0ZID8_BREBN/10-64
C0ZJQ0_BREBN/12-66
C0ZLA5_RHOE4/30-84
C0ZML4_RHOE4/1-53
C0ZN13_RHOE4/30-71
C0ZNA0_RHOE4/9-63
C0ZP71_RHOE4/5-59
C0ZQH2_RHOE4/10-64
C0ZRT3_RHOE4/10-64
C0ZT39_RHOE4/25-80
C0ZUN3_RHOE4/10-64
C0ZVC1_RHOE4/52-106
C0ZXD7_RHOE4/17-71
C1A0R5_RHOE4/20-74
C1A3A5_RHOE4/23-74
C1A3G0_RHOE4/22-71
C1A5C5_GEMAT/11-65
C1ADE9_GEMAT/9-64
C1ADF9_GEMAT/39-89
C1AE28_GEMAT/37-83
C1AJ20_MYCBT/10-64
C1AKE2_MYCBT/10-64
C1AMC4_MYCBT/22-76
C1APN5_MYCBT/42-96
C1APT5_MYCBT/8-62
C1ATR6_RHOOB/18-70
C1AW49_RHOOB/31-85
C1AXV7_RHOOB/23-74
C1B091_RHOOB/10-64
C1B3V3_RHOOB/41-95
C1B4V7_RHOOB/14-68
C1B508_RHOOB/8-62
C1B6J2_RHOOB/10-64
C1B6M9_RHOOB/15-69
C1B7B6_RHOOB/22-76
C1B962_RHOOB/21-75
C1BBB6_RHOOB/29-81
C1BBV8_RHOOB/13-67
C1BDK8_RHOOB/93-145
C1BE62_RHOOB/28-82
C1BIA9_ONCMY/81-134
C1BJT4_OSMMO/81-134
C1BT88_9MAXI/79-132
C1BUW3_9MAXI/79-117
C1BY19_ESOLU/81-134
C1C215_9MAXI/79-133
C1C4F2_RANCA/18-48
C1C4T4_RANCA/81-134
C1C5V6_STRP7/27-77
C1C821_STRP7/7-61
C1C963_STRP7/7-61
C1C9N9_STRP7/17-71
C1CAU7_STRP7/7-61
C1CBB1_STRP7/4-58
C1CCA7_STRZJ/4-58
C1CCW1_STRZJ/27-77
C1CF10_STRZJ/7-61
C1CG39_STRZJ/7-61
C1CH50_STRZJ/7-61
C1CIJ7_STRZP/4-58
C1CJ62_STRZP/27-77
C1CKL1_STRZP/17-71
C1CKM1_STRZP/15-62
C1CKP5_STRZP/6-60
C1CKP7_STRZP/7-61
C1CLD0_STRZP/7-61
C1CMC9_STRZP/7-61
C1CN65_STRZP/7-61
C1CNM7_STRZT/1-46
C1CP56_STRZT/19-73
C1CP57_STRZT/1-44
C1CPK9_STRZT/4-58
C1CQ73_STRZT/27-81
C1CQT4_STRZT/7-61
C1CT48_STRZT/7-61
C1CTI8_STRZT/15-62
C1CTK4_STRZT/17-71
C1CU22_STRZT/7-61
C1CVL3_DEIDV/10-63
C1CZ62_DEIDV/24-78
C1D6P9_LARHH/19-73
C1D7Q2_LARHH/42-95
C1D7U7_LARHH/16-66
C1D869_LARHH/32-87
C1D938_LARHH/32-86
C1D9E9_LARHH/11-49
C1DE86_AZOVD/45-94
C1DF01_AZOVD/14-60
C1DGZ3_AZOVD/11-64
C1DI96_AZOVD/19-56
C1DJ96_AZOVD/35-74
C1DJZ4_AZOVD/7-61
C1DK78_AZOVD/45-91
C1DKT9_AZOVD/19-73
C1DP02_AZOVD/63-116
C1DQN2_AZOVD/9-62
C1DSI4_AZOVD/80-132
C1DU15_SULAA/56-107
C1ECB0_MICSR/75-129
C1EJY3_BACC3/509-551
C1ELG6_BACC3/5-59
C1ELJ9_BACC3/7-61
C1ELY9_BACC3/6-61
C1EMJ6_BACC3/7-56
C1EMJ7_BACC3/6-60
C1EPE9_BACC3/10-64
C1EPH4_BACC3/7-59
C1ET05_BACC3/10-64
C1ETU2_BACC3/20-74
C1EUG4_BACC3/10-64
C1EUJ1_BACC3/12-66
C1EVG2_BACC3/5-59
C1EVK4_BACC3/8-60
C1EWD1_BACC3/14-68
C1EXC8_BACC3/13-65
C1EXM0_BACC3/7-61
C1EXN0_BACC3/6-60
C1EY94_BACC3/13-65
C1EYC7_BACC3/7-61
C1EZF5_BACC3/7-61
C1F0H4_BACC3/4-58
C1F669_ACIC5/40-94
C1F6P0_ACIC5/20-72
C1F786_ACIC5/50-102
C1F7B4_ACIC5/20-74
C1F8E5_ACIC5/5-59
C1F9P8_ACIC5/13-65
C1FA11_ACIC5/113-159
C1FKD5_CLOBJ/8-62
C1FKX4_CLOBJ/7-62
C1FM71_CLOBJ/1-56
C1FM73_CLOBJ/7-60
C1FM74_CLOBJ/7-59
C1FN07_CLOBJ/10-64
C1FNG5_CLOBJ/8-62
C1FQH8_CLOBJ/7-61
C1FR53_CLOBJ/63-115
C1FR60_CLOBJ/47-102
C1FRE0_CLOBJ/5-59
C1FRE1_CLOBJ/8-69
C1FT15_CLOBJ/8-62
C1FT48_CLOBJ/5-59
C1FT77_CLOBJ/7-61
C1FT97_CLOBJ/11-65
C1FTY4_CLOBJ/11-65
C1FTZ2_CLOBJ/7-61
C1FU25_CLOBJ/7-62
C1FU26_CLOBJ/8-63
C1FUM8_CLOBJ/7-61
C1FUR3_CLOBJ/13-67
C1FUU8_CLOBJ/55-108
C1GAD6_PARBD/89-142
C1HDI8_PARBA/89-142
C1HEX7_9ESCH/4-55
C1HEX9_9ESCH/22-71
C1HGJ8_9ESCH/16-70
C1HK01_9ESCH/11-64
C1HKI2_9ESCH/12-66
C1HKI6_9ESCH/11-65
C1HKM3_9ESCH/13-67
C1HKQ7_9ESCH/23-76
C1HPD4_9ESCH/23-76
C1HPD8_9ESCH/14-68
C1HR74_9ESCH/20-70
C1HSF2_9ESCH/38-82
C1HVC3_NEIGO/48-94
C1HWN9_NEIGO/87-139
C1HXP4_NEIGO/26-80
C1HYJ5_NEIGO/8-62
C1HYK1_NEIGO/15-68
C1I4X3_9CLOT/10-64
C1I5F2_9CLOT/8-62
C1I5F3_9CLOT/5-60
C1I8L6_9CLOT/7-61
C1IAL8_9CLOT/8-62
C1IAT8_9CLOT/10-64
C1IUI2_ENTCL/21-71
C1IZ14_LEUCI/6-59
C1K737_WHEAT/87-140
C1KXM6_LISMC/7-61
C1KXT8_LISMC/11-65
C1KZD7_LISMC/7-61
C1L0C4_LISMC/129-164
C1L0C6_LISMC/196-249
C1L174_LISMC/7-61
C1L2H0_LISMC/8-63
C1L2H1_LISMC/14-69
C1M3G3_9ENTR/8-62
C1M4K4_9ENTR/19-71
C1M4M7_9ENTR/13-67
C1M4R7_9ENTR/16-70
C1M4U0_9ENTR/12-66
C1M7C6_9ENTR/12-66
C1MCA2_9ENTR/6-60
C1MET0_9ENTR/29-83
C1MFM0_9ENTR/17-70
C1MFV0_9ENTR/12-66
C1N6S9_MICPC/75-129
C1NBS6_9ESCH/23-76
C1NBT0_9ESCH/14-68
C1NFJ5_9ESCH/38-82
C1NGN4_9ESCH/7-53
C1P8A2_BACCO/8-62
C1P9K3_BACCO/1-46
C1P9Q2_BACCO/81-137
C1PC88_BACCO/6-60
C1PCH1_BACCO/16-70
C1PDA9_BACCO/20-74
C2BCT6_9FIRM/15-62
C2BCU6_9FIRM/17-71
C2BD05_9FIRM/5-59
C2BD64_9FIRM/21-77
C2BDT8_9FIRM/9-63
C2BEP9_9FIRM/7-61
C2BEX0_9FIRM/7-61
C2BG57_9FIRM/5-59
C2BHR9_9FIRM/5-55
C2BHS7_9FIRM/5-56
C2BHU2_9FIRM/12-67
C2BIQ5_9FIRM/7-61
C2C4P5_VIBCH/13-67
C2C6Y9_VIBCH/32-86
C2C8A5_VIBCH/10-64
C2CCM7_VIBCH/14-68
C2CD05_VIBCH/83-138
C2CF29_9FIRM/5-59
C2CG18_9FIRM/9-62
C2CG19_9FIRM/8-60
C2CG24_9FIRM/36-90
C2CGP7_9FIRM/28-83
C2CGZ4_9FIRM/7-61
C2CHI5_9FIRM/13-67
C2CHK6_9FIRM/4-55
C2CI37_9FIRM/13-67
C2CIB8_9FIRM/8-62
C2CIN4_9FIRM/7-62
C2CIU2_9FIRM/7-61
C2CJT8_9FIRM/33-87
C2CQA5_CORST/15-69
C2CQF9_CORST/25-79
C2CR23_CORST/22-56
C2CSZ4_CORST/5-56
C2CXV1_LACBR/15-69
C2CY38_LACBR/9-62
C2CYL9_LACBR/7-61
C2CYM0_LACBR/11-65
C2CZP6_LACBR/7-61
C2D043_LACBR/35-90
C2D056_LACBR/36-90
C2D092_LACBR/33-85
C2D0J4_LACBR/33-82
C2D2K1_LACBR/10-64
C2D2N1_LACBR/21-75
C2D3E2_LACBR/15-69
C2D5V7_LACBR/7-61
C2DAP1_ENTFA/11-65
C2DAS1_ENTFA/9-64
C2DBY4_ENTFA/11-62
C2DDF3_ENTFA/8-62
C2DE81_ENTFA/3-57
C2DF22_ENTFA/17-71
C2DF32_ENTFA/15-62
C2DFC1_ENTFA/32-86
C2DG66_ENTFA/11-40
C2DGQ8_ENTFA/5-53
C2DGR7_ENTFA/1-55
C2DGZ2_ENTFA/8-61
C2DH25_ENTFA/12-66
C2DJB0_ECOLX/38-82
C2DLW8_ECOLX/16-70
C2DNA7_ECOLX/35-81
C2DNA9_ECOLX/14-68
C2DR36_ECOLX/17-70
C2DR68_ECOLX/13-67
C2DRB3_ECOLX/11-65
C2DRB7_ECOLX/12-66
C2DSB0_ECOLX/16-67
C2DSB1_ECOLX/22-71
C2DWU1_ECOLX/3-58
C2DWU2_ECOLX/22-76
C2E2T5_LACJO/15-74
C2E445_LACJO/7-61
C2E702_LACJO/6-60
C2E707_LACJO/11-65
C2E708_LACJO/12-65
C2EGZ6_9LACO/16-67
C2EIQ2_9LACO/14-68
C2EIS5_9LACO/8-62
C2EIS7_9LACO/123-177
C2EL31_9LACO/20-74
C2EP06_9LACO/4-58
C2EPC8_9LACO/140-183
C2EPQ3_9LACO/7-61
C2EQ71_9LACO/16-71
C2EQB9_9LACO/28-80
C2EQP7_9LACO/7-61
C2ER66_9LACO/38-91
C2ES22_9LACO/13-68
C2ESY0_9LACO/22-77
C2EU46_9LACO/20-74
C2EUF8_9LACO/4-58
C2EUL0_9LACO/13-67
C2EVI7_9LACO/7-61
C2EVP3_9LACO/63-110
C2FAR7_LACPA/9-63
C2FBF6_LACPA/7-61
C2FCA4_LACPA/9-64
C2FCW4_LACPA/7-68
C2FCX6_LACPA/5-61
C2FD23_LACPA/10-64
C2FD44_LACPA/7-61
C2FE98_LACPA/13-67
C2FEC2_LACPA/9-65
C2FFD1_LACPA/8-61
C2FG49_LACPA/43-97
C2FGW8_LACPA/5-59
C2FHB6_LACPA/10-69
C2FHE1_LACPA/7-62
C2FHG6_LACPA/7-61
C2FTF3_9SPHI/5-59
C2FV63_9SPHI/5-59
C2FW06_9SPHI/8-62
C2FW34_9SPHI/11-67
C2FXG0_9SPHI/20-73
C2G0C0_9SPHI/8-62
C2G187_9SPHI/7-61
C2G1F6_9SPHI/42-89
C2G3R0_9SPHI/1-64
C2G4V0_9SPHI/16-69
C2GEH9_9CORY/10-63
C2GGX4_9CORY/1-55
C2GLI6_LACRE/18-60
C2GNT3_LACRE/8-59
C2GPF2_LACRE/36-73
C2GPN3_LACRE/28-81
C2GQD6_LACRE/8-63
C2GQV8_LACRE/24-78
C2GRQ5_LACRE/4-58
C2GRQ7_LACRE/23-77
C2GRT0_LACRE/1-55
C2GS61_LACRE/9-63
C2GSG0_LACRE/8-63
C2GT52_BIFLI/7-61
C2GTP5_BIFLI/21-58
C2GU12_BIFLI/15-69
C2GU54_BIFLI/15-72
C2GU78_BIFLI/14-69
C2GWT9_BIFLI/156-213
C2GWW1_BIFLI/14-58
C2GXE9_BIFLI/10-69
C2GYM0_ENTFA/25-68
C2H0F4_ENTFA/3-57
C2H1I1_ENTFA/32-86
C2H2N0_ENTFA/1-53
C2H303_ENTFA/11-65
C2H331_ENTFA/9-64
C2H5L0_ENTFA/8-62
C2H681_ENTFA/17-80
C2H6A0_ENTFA/6-60
C2H7U9_ENTFC/3-57
C2H8V0_ENTFC/7-61
C2H8V1_ENTFC/17-71
C2HC65_ENTFC/5-59
C2HC66_ENTFC/6-60
C2HDA8_ENTFC/7-60
C2HDC9_ENTFC/12-67
C2HKP6_LACAC/48-102
C2HL08_LACAC/140-179
C2HM44_LACAC/7-61
C2HNK4_LACAC/15-75
C2HNZ4_LACAC/11-65
C2HQE2_LACAC/72-116
C2HRK0_VIBCH/9-63
C2HVR2_VIBCH/83-138
C2HY97_VIBCH/32-86
C2I0X2_VIBCH/18-70
C2I318_VIBCH/2-29
C2I606_VIBCH/9-63
C2I7F1_VIBCH/14-68
C2IA02_VIBCH/32-86
C2IAI7_VIBCH/18-70
C2IDH6_VIBCH/18-70
C2IEY8_VIBCH/32-86
C2IGL2_VIBCH/83-138
C2IIB4_VIBCH/7-61
C2IKB3_VIBCH/1-44
C2IKB6_VIBCH/11-58
C2IKB9_VIBCH/10-63
C2ILW7_VIBCH/14-68
C2IP89_VIBCH/83-138
C2IPU3_VIBCH/12-66
C2IU41_VIBCH/32-86
C2IV13_VIBCH/14-68
C2IV63_VIBCH/9-63
C2J5U8_VIBCH/83-138
C2JA34_VIBCH/83-138
C2JCJ1_VIBCH/18-70
C2JCX6_VIBCH/32-86
C2JGQ8_VIBCH/14-68
C2JIM6_VIBCH/10-63
C2JIM9_VIBCH/11-58
C2JIN2_VIBCH/6-60
C2JJB8_ENTFA/8-62
C2JJS4_ENTFA/6-60
C2JJS5_ENTFA/22-76
C2JLL2_ENTFA/11-64
C2JLP1_ENTFA/15-67
C2JM05_ENTFA/1-51
C2JM45_ENTFA/11-65
C2JMX5_ENTFA/15-62
C2JMY5_ENTFA/17-71
C2JP29_ENTFA/7-61
C2JP31_ENTFA/17-42
C2JPT2_ENTFA/32-86
C2JQG2_ENTFA/12-66
C2JS63_ENTFA/17-72
C2JTI4_LACRH/9-63
C2JU13_LACRH/7-61
C2JUZ4_LACRH/5-59
C2JVA2_LACRH/8-55
C2JVF6_LACRH/6-60
C2JVF7_LACRH/10-67
C2JVW8_LACRH/5-59
C2JXD5_LACRH/8-61
C2JYU4_LACRH/15-69
C2JZR4_LACRH/10-65
C2K026_LACRH/4-58
C2K046_LACRH/10-64
C2K0I8_LACRH/45-97
C2KCB0_9LACO/8-62
C2KCB1_9LACO/8-67
C2KDS2_9LACO/33-87
C2KDY9_9LACO/4-58
C2KE68_9LACO/6-60
C2KEI5_9LACO/7-60
C2KEQ7_9LACO/11-67
C2KFP7_9LACO/9-69
C2KFP8_9LACO/8-63
C2KGT3_9LACO/140-179
C2KIT0_LEUMC/13-67
C2KJD8_LEUMC/4-58
C2KJE0_LEUMC/4-58
C2KJI4_LEUMC/5-66
C2KLQ5_LEUMC/5-59
C2KME0_LEUMC/1-37
C2KN46_9ACTO/5-59
C2KN60_9ACTO/20-74
C2KNR2_9ACTO/17-70
C2KPK0_9ACTO/8-62
C2KVJ9_9FIRM/35-85
C2KWN1_9FIRM/33-86
C2KXR4_9FIRM/34-87
C2KXS0_9FIRM/14-68
C2KYM8_9FIRM/21-76
C2KZY1_9FIRM/14-67
C2L015_9FIRM/9-63
C2L061_9FIRM/6-60
C2L099_9FIRM/10-64
C2LE34_PROMI/14-67
C2LEJ9_PROMI/14-67
C2LEW6_PROMI/11-63
C2LEY4_PROMI/53-97
C2LFJ3_PROMI/27-81
C2LGQ5_PROMI/1-46
C2LGX3_PROMI/8-60
C2LHJ8_PROMI/16-70
C2LHX0_PROMI/15-69
C2LIZ5_PROMI/22-76
C2LJZ4_PROMI/15-56
C2LK61_PROMI/17-71
C2LK74_PROMI/11-65
C2LLB0_PROMI/7-60
C2LLZ0_PROMI/16-70
C2LME0_PROMI/20-57
C2LMP4_PROMI/16-69
C2LMR1_PROMI/25-79
C2LMU0_PROMI/20-74
C2LMV0_PROMI/19-73
C2LMY5_PROMI/16-70
C2LPA4_PROMI/4-58
C2LPA5_PROMI/20-69
C2LQC6_STRSL/11-66
C2LQN3_STRSL/7-61
C2LSS9_STRSL/4-58
C2LT25_STRSL/15-62
C2LT37_STRSL/17-71
C2LT88_STRSL/7-60
C2LTJ7_STRSL/6-60
C2LTK1_STRSL/11-65
C2LU40_STRSL/12-66
C2LUB1_STRSL/5-59
C2LV21_STRSL/7-61
C2LV46_STRSL/7-59
C2LVJ3_STAHO/7-61
C2LW73_STAHO/7-61
C2LWQ9_STAHO/7-58
C2LX77_STAHO/13-65
C2LZB5_STAHO/5-59
C2LZG8_STAHO/9-63
C2M038_STAHO/7-61
C2M040_STAHO/1-35
C2M064_STAHO/9-63
C2M078_STAHO/14-62
C2M4M8_CAPGI/8-63
C2M8Y2_CAPGI/22-77
C2MAN9_9PORP/21-75
C2MCY3_9PORP/66-120
C2MDX0_9PORP/134-178
C2MES3_BACCE/10-64
C2MFL1_BACCE/24-78
C2MFQ2_BACCE/14-68
C2MFZ5_BACCE/13-65
C2MG89_BACCE/7-61
C2MG99_BACCE/6-60
C2MHT3_BACCE/5-59
C2MHU7_BACCE/6-61
C2MJ44_BACCE/10-64
C2MJ66_BACCE/14-68
C2MKS2_BACCE/10-64
C2MKU9_BACCE/12-66
C2MMT2_BACCE/1-37
C2MN12_BACCE/10-64
C2MN29_BACCE/1-46
C2MRF8_BACCE/20-74
C2MST5_BACCE/13-65
C2MSW2_BACCE/13-67
C2MT60_BACCE/7-61
C2MTP1_BACCE/10-63
C2MU75_BACCE/4-58
C2MU76_BACCE/7-62
C2MUV6_BACCE/25-79
C2MVE7_BACCE/5-59
C2MVI8_BACCE/14-68
C2MW38_BACCE/13-65
C2MWC1_BACCE/7-61
C2MWD1_BACCE/6-60
C2MXW2_BACCE/5-59
C2MXX6_BACCE/6-61
C2MZ87_BACCE/10-64
C2N0T4_BACCE/10-64
C2N0Y6_BACCE/20-74
C2N0Y7_BACCE/15-56
C2N2U0_BACCE/5-59
C2N3H2_BACCE/1-46
C2N4I5_BACCE/7-56
C2N4I6_BACCE/21-75
C2N4J4_BACCE/12-66
C2N4Y2_BACCE/9-60
C2N5E2_BACCE/8-62
C2N5E6_BACCE/8-62
C2N708_BACCE/24-78
C2N7I2_BACCE/11-66
C2N7I3_BACCE/10-65
C2N8F4_BACCE/6-57
C2N8Q6_BACCE/13-67
C2N907_BACCE/7-61
C2N998_BACCE/9-63
C2N9J4_BACCE/10-63
C2NAK0_BACCE/4-58
C2NAK1_BACCE/19-80
C2NAK9_BACCE/1-41
C2NAM3_BACCE/10-64
C2NAS9_BACCE/8-62
C2NAT0_BACCE/10-62
C2NAU0_BACCE/15-67
C2NAU6_BACCE/10-62
C2NAW5_BACCE/14-68
C2NB66_BACCE/3-36
C2NBL6_BACCE/10-64
C2NCG1_BACCE/24-78
C2NCK1_BACCE/14-68
C2NCV6_BACCE/13-65
C2ND45_BACCE/1-55
C2ND54_BACCE/6-60
C2NEM8_BACCE/5-59
C2NEP3_BACCE/6-61
C2NFY0_BACCE/10-64
C2NG03_BACCE/7-61
C2NHM1_BACCE/10-64
C2NHP7_BACCE/12-66
C2NHZ3_BACCE/8-60
C2NJK9_BACCE/8-62
C2NK86_BACCE/10-64
C2NKA7_BACCE/1-46
C2NKU7_BACCE/7-56
C2NKU8_BACCE/6-60
C2NNJ0_BACCE/20-74
C2NNM5_BACCE/9-63
C2NQ15_BACCE/13-67
C2NQC1_BACCE/7-61
C2NS50_BACCE/8-62
C2NSH1_BACCE/5-59
C2NSJ8_BACCE/19-80
C2NSJ9_BACCE/4-58
C2NSV3_BACCE/25-79
C2NTP5_BACCE/5-59
C2NTT7_BACCE/14-68
C2NU39_BACCE/13-65
C2NUC2_BACCE/10-64
C2NUD2_BACCE/6-60
C2NV70_BACCE/1-55
C2NVX0_BACCE/5-59
C2NVY4_BACCE/6-61
C2NX81_BACCE/10-64
C2NYN8_BACCE/10-64
C2P147_BACCE/1-46
C2P4D0_BACCE/24-78
C2P4G4_BACCE/7-56
C2P4G5_BACCE/21-75
C2P5X4_BACCE/13-67
C2P677_BACCE/7-61
C2P6P7_BACCE/10-63
C2P762_BACCE/6-60
C2P7K9_BACCE/14-70
C2P7L1_BACCE/7-46
C2P7X1_BACCE/10-62
C2P7X2_BACCE/8-62
C2P7X8_BACCE/80-141
C2P867_BACCE/5-59
C2P8P2_BACCE/509-547
C2P8Z5_BACCE/10-64
C2P9U5_BACCE/5-59
C2P9Y5_BACCE/14-68
C2PA83_BACCE/13-65
C2PAG8_BACCE/7-61
C2PAH9_BACCE/6-60
C2PBY9_BACCE/5-59
C2PC03_BACCE/6-61
C2PD98_BACCE/10-64
C2PF31_BACCE/10-64
C2PHK1_BACCE/10-64
C2PHM1_BACCE/1-46
C2PKZ5_BACCE/20-74
C2PME9_BACCE/13-67
C2PMQ8_BACCE/7-61
C2PN88_BACCE/10-63
C2PNS3_BACCE/18-69
C2PNW7_BACCE/31-85
C2PP15_BACCE/1-46
C2PPD5_BACCE/8-69
C2PPD6_BACCE/1-48
C2PPJ8_BACCE/9-63
C2PPJ9_BACCE/11-65
C2PPU6_BACCE/10-64
C2PQH8_BACCE/5-59
C2PQR2_BACCE/24-78
C2PQV4_BACCE/14-68
C2PR55_BACCE/13-65
C2PRD5_BACCE/10-64
C2PRE5_BACCE/6-60
C2PSZ9_BACCE/5-59
C2PT11_BACCE/6-61
C2PUB6_BACCE/10-64
C2PVW6_BACCE/29-83
C2PVZ3_BACCE/12-66
C2PXY8_BACCE/1-41
C2PY24_BACCE/10-63
C2PY33_BACCE/11-57
C2PY84_BACCE/10-64
C2PYA1_BACCE/1-46
C2Q1I0_BACCE/20-74
C2Q2W1_BACCE/13-65
C2Q2Y4_BACCE/13-67
C2Q3T7_BACCE/10-63
C2Q4B3_BACCE/30-84
C2Q4B4_BACCE/5-56
C2Q4Y2_BACCE/12-66
C2Q4Z2_BACCE/8-62
C2Q530_BACCE/6-60
C2Q539_BACCE/11-63
C2Q614_BACCE/10-64
C2Q6U7_BACCE/5-59
C2Q6Y5_BACCE/14-68
C2Q774_BACCE/13-65
C2Q7G0_BACCE/1-55
C2Q7H4_BACCE/6-60
C2Q900_BACCE/5-59
C2Q922_BACCE/6-61
C2QAC0_BACCE/10-64
C2QAE5_BACCE/7-61
C2QBY8_BACCE/10-64
C2QC13_BACCE/12-66
C2QDW1_BACCE/32-71
C2QDW5_BACCE/5-59
C2QDW6_BACCE/1-41
C2QEB3_BACCE/10-64
C2QEC9_BACCE/1-46
C2QFD6_BACCE/23-78
C2QFD7_BACCE/11-67
C2QHY4_BACCE/20-74
C2QJA8_BACCE/13-65
C2QJD0_BACCE/7-61
C2QK72_BACCE/10-63
C2QLJ3_BACCE/22-73
C2QM00_BACCE/10-64
C2QMU5_BACCE/5-59
C2QMY7_BACCE/14-68
C2QN87_BACCE/13-65
C2QNH2_BACCE/1-55
C2QNI1_BACCE/6-60
C2QPE1_BACCE/1-41
C2QQ08_BACCE/5-59
C2QQ27_BACCE/6-61
C2QRD4_BACCE/10-64
C2QRF5_BACCE/7-61
C2QT08_BACCE/10-64
C2QT33_BACCE/31-85
C2QTI4_BACCE/1-31
C2QV01_BACCE/5-59
C2QVC3_BACCE/1-37
C2QVL7_BACCE/10-64
C2QVN3_BACCE/1-46
C2QY08_BACCE/44-90
C2QYZ7_BACCE/20-74
C2R0F7_BACCE/13-67
C2R0R1_BACCE/7-61
C2R184_BACCE/10-63
C2R234_BACCE/10-64
C2R2Y8_BACCE/24-78
C2R328_BACCE/14-68
C2R3D2_BACCE/13-65
C2R3L5_BACCE/7-61
C2R3M6_BACCE/6-60
C2R545_BACCE/5-59
C2R562_BACCE/6-61
C2R6F7_BACCE/10-64
C2R6I2_BACCE/7-61
C2R841_BACCE/12-66
C2R8P7_BACCE/33-76
C2RA07_BACCE/5-59
C2RA74_BACCE/1-46
C2RAQ9_BACCE/10-64
C2RBP9_BACCE/12-66
C2RDY3_BACCE/24-78
C2RFE7_BACCE/13-67
C2RFN1_BACCE/10-63
C2RFT0_BACCE/7-61
C2RG26_BACCE/9-63
C2RGS7_BACCE/15-69
C2RGW7_BACCE/16-70
C2RH34_BACCE/10-64
C2RHX1_BACCE/5-59
C2RI12_BACCE/14-68
C2RIB6_BACCE/13-65
C2RIJ8_BACCE/7-61
C2RIK9_BACCE/6-60
C2RK62_BACCE/6-61
C2RLG0_BACCE/10-64
C2RMZ8_BACCE/16-70
C2RN23_BACCE/12-66
C2RNM6_BACCE/6-60
C2RPZ5_BACCE/8-62
C2RQI8_BACCE/10-64
C2RQK6_BACCE/1-46
C2RRK6_BACCE/12-66
C2RTT3_BACCE/24-78
C2RV82_BACCE/13-67
C2RVK0_BACCE/7-61
C2RWA3_BACCE/10-63
C2RWV1_BACCE/15-68
C2RX24_BACCE/5-59
C2RXC1_BACCE/20-74
C2RXK5_BACCE/10-64
C2RYH5_BACCE/24-78
C2RYL9_BACCE/14-68
C2RYW4_BACCE/13-65
C2RZ51_BACCE/1-55
C2RZ61_BACCE/6-60
C2S0Q8_BACCE/5-59
C2S0S2_BACCE/6-61
C2S219_BACCE/10-64
C2S2L7_BACCE/7-61
C2S2L8_BACCE/4-58
C2S2Y5_BACCE/5-59
C2S3N4_BACCE/10-64
C2S3R4_BACCE/31-85
C2S5G9_BACCE/8-62
C2S606_BACCE/10-64
C2S623_BACCE/1-46
C2S7Z3_BACCE/204-239
C2S7Z9_BACCE/8-61
C2S800_BACCE/8-70
C2S804_BACCE/8-62
C2S9N0_BACCE/20-74
C2SB07_BACCE/13-65
C2SB34_BACCE/10-63
C2SBF1_BACCE/6-56
C2SBI2_BACCE/7-61
C2SC24_BACCE/10-63
C2SCT4_BACCE/13-67
C2SD19_BACCE/381-419
C2SD77_BACCE/11-57
C2SDJ6_BACCE/1-38
C2SEX0_BACCE/24-78
C2SF09_BACCE/14-68
C2SFA7_BACCE/13-65
C2SFG4_BACCE/1-55
C2SFJ2_BACCE/6-60
C2SH02_BACCE/5-59
C2SH15_BACCE/6-61
C2SID7_BACCE/10-64
C2SK15_BACCE/29-83
C2SK43_BACCE/12-66
C2SMN9_BACCE/1-46
C2SQT4_BACCE/27-81
C2SQW0_BACCE/20-74
C2SSB1_BACCE/1-55
C2SSV8_BACCE/1-35
C2SU35_BACCE/13-65
C2SU43_BACCE/6-60
C2SUQ7_BACCE/1-37
C2SUX9_BACCE/10-64
C2SVR4_BACCE/24-78
C2SVV7_BACCE/14-68
C2SWD6_BACCE/7-61
C2SWE6_BACCE/6-60
C2SXY4_BACCE/5-59
C2SY12_BACCE/6-61
C2SZA6_BACCE/10-64
C2SZM9_BACCE/1-44
C2SZN0_BACCE/37-91
C2T130_BACCE/16-70
C2T155_BACCE/12-66
C2T1K8_BACCE/10-64
C2T1M7_BACCE/12-66
C2T2W6_BACCE/8-62
C2T3E6_BACCE/1-46
C2T4F6_BACCE/12-66
C2T6Q9_BACCE/24-78
C2T847_BACCE/13-67
C2T8H8_BACCE/7-61
C2T8R4_BACCE/9-63
C2T909_BACCE/10-63
C2T9L9_BACCE/11-57
C2TAA0_BACCE/10-64
C2TB55_BACCE/24-78
C2TB95_BACCE/14-68
C2TBF3_BACCE/7-61
C2TBF4_BACCE/7-61
C2TBQ0_BACCE/13-65
C2TBY5_BACCE/1-55
C2TBZ5_BACCE/6-60
C2TDH7_BACCE/5-59
C2TDL4_BACCE/6-61
C2TEW2_BACCE/10-64
C2TEY5_BACCE/15-43
C2TG93_BACCE/1-47
C2TGF9_BACCE/12-66
C2TGI0_BACCE/10-64
C2TGT1_BACCE/11-63
C2TJ17_BACCE/10-64
C2TJ32_BACCE/1-46
C2TMS4_BACCE/20-74
C2TNS7_BACCE/13-65
C2TNV4_BACCE/13-67
C2TP61_BACCE/7-61
C2TPN3_BACCE/10-63
C2TQ35_BACCE/5-59
C2TQG3_BACCE/1-46
C2TQW9_BACCE/10-64
C2TSA5_BACCE/14-68
C2TSK8_BACCE/13-65
C2TSU6_BACCE/1-55
C2TSV6_BACCE/6-60
C2TTU6_BACCE/5-59
C2TTW4_BACCE/6-61
C2TVL8_BACCE/10-64
C2TVP3_BACCE/7-61
C2TXC9_BACCE/10-64
C2TXF0_BACCE/12-66
C2TZY0_BACCE/1-46
C2U102_BACCE/12-66
C2U1J2_BACCE/20-65
C2U3D0_BACCE/20-74
C2U4P6_BACCE/13-67
C2U5M0_BACCE/10-63
C2U677_BACCE/1-46
C2U6I8_BACCE/1-41
C2U6Q9_BACCE/5-59
C2U6V7_BACCE/13-67
C2U7B2_BACCE/15-52
C2U7E8_BACCE/15-69
C2U7H1_BACCE/5-59
C2U7Z1_BACCE/10-64
C2U8S7_BACCE/5-59
C2U8W8_BACCE/14-68
C2U971_BACCE/13-65
C2U9F7_BACCE/7-61
C2U9G7_BACCE/6-60
C2UAW8_BACCE/5-59
C2UAY4_BACCE/6-61
C2UC80_BACCE/10-64
C2UDR1_BACCE/16-70
C2UDT6_BACCE/12-66
C2UEA4_BACCE/7-61
C2UEA5_BACCE/1-37
C2UGB1_BACCE/1-46
C2UHG9_BACCE/7-61
C2UJQ3_BACCE/24-78
C2UL97_BACCE/7-61
C2ULD5_BACCE/13-67
C2ULZ0_BACCE/10-63
C2UMM8_BACCE/518-564
C2UN73_BACCE/1-55
C2UNC5_BACCE/8-62
C2UNP3_BACCE/22-73
C2UP41_BACCE/7-61
C2UPI7_BACCE/10-64
C2UQF8_BACCE/14-68
C2UQQ7_BACCE/13-65
C2UQZ5_BACCE/10-64
C2UR04_BACCE/6-60
C2USB8_BACCE/5-59
C2USF2_BACCE/6-61
C2UTP2_BACCE/10-64
C2UTR5_BACCE/7-61
C2UVB8_BACCE/3-38
C2UVE0_BACCE/8-62
C2UVE5_BACCE/5-58
C2UXQ7_BACCE/1-46
C2UYT8_BACCE/13-66
C2UZJ4_BACCE/17-71
C2V187_BACCE/20-74
C2V2N2_BACCE/13-67
C2V3H4_BACCE/10-63
C2V3V4_BACCE/1-46
C2V4G1_BACCE/1-46
C2V4X3_BACCE/1-46
C2V5I8_BACCE/5-59
C2V5N4_BACCE/11-67
C2V6U5_BACCE/14-68
C2V744_BACCE/13-65
C2V7D1_BACCE/1-55
C2V7E1_BACCE/6-60
C2V8T2_BACCE/5-59
C2VA40_BACCE/10-64
C2VA65_BACCE/7-61
C2VBS5_BACCE/10-64
C2VBU8_BACCE/8-62
C2VBV3_BACCE/1-47
C2VEA2_BACCE/1-46
C2VFB6_BACCE/12-66
C2VHK0_BACCE/20-74
C2VI21_BACCE/9-66
C2VI22_BACCE/10-62
C2VIZ7_BACCE/13-67
C2VJW2_BACCE/10-63
C2VKB7_BACCE/1-55
C2VKI9_BACCE/8-60
C2VKU7_BACCE/1-46
C2VL13_BACCE/10-64
C2VL17_BACCE/8-62
C2VL29_BACCE/15-66
C2VL40_BACCE/12-66
C2VLV5_BACCE/1-44
C2VLW5_BACCE/11-67
C2VLZ4_BACCE/10-63
C2VM50_BACCE/11-58
C2VM54_BACCE/10-64
C2VM63_BACCE/5-59
C2VMM3_BACCE/10-64
C2VNG4_BACCE/24-78
C2VNK7_BACCE/14-68
C2VNW6_BACCE/13-65
C2VP42_BACCE/7-61
C2VP51_BACCE/6-60
C2VQP5_BACCE/5-59
C2VQR3_BACCE/6-61
C2VS14_BACCE/10-64
C2VTN9_BACCE/10-64
C2VTR3_BACCE/12-66
C2VW41_BACCE/10-64
C2VW56_BACCE/1-46
C2VXA5_BACCE/8-62
C2VZN6_BACCE/20-74
C2W159_BACCE/13-67
C2W1H9_BACCE/7-61
C2W219_BACCE/10-63
C2W3L4_BACCE/5-59
C2W3Z4_BACCE/13-65
C2W481_BACCE/19-73
C2W5E3_BACCE/6-61
C2W6I9_BACCE/10-64
C2W770_BACCE/7-61
C2W7Z6_BACCE/10-64
C2W9N4_BACCE/13-67
C2WB15_BACCE/12-66
C2WCR0_BACCE/20-74
C2WDV3_BACCE/1-45
C2WDZ5_BACCE/11-65
C2WE19_BACCE/1-46
C2WFM3_BACCE/5-59
C2WGE5_BACCE/25-79
C2WHD7_BACCE/24-78
C2WHH8_BACCE/14-68
C2WHT5_BACCE/13-65
C2WI18_BACCE/10-64
C2WI28_BACCE/6-60
C2WJ75_BACCE/14-68
C2WJI6_BACCE/6-61
C2WKS9_BACCE/10-64
C2WMD4_BACCE/10-64
C2WMF7_BACCE/17-71
C2WML5_BACCE/10-64
C2WPC4_BACCE/8-62
C2WPX1_BACCE/1-46
C2WR54_BACCE/1-49
C2WTG2_BACCE/24-78
C2WUU9_BACCE/13-67
C2WV53_BACCE/7-61
C2WVE5_BACCE/1-35
C2WVP0_BACCE/10-63
C2WW73_BACCE/1-37
C2WWI0_BACCE/1-41
C2WWI1_BACCE/5-59
C2WWM8_BACCE/10-63
C2WWN3_BACCE/7-61
C2WWP4_BACCE/10-64
C2WX17_BACCE/32-82
C2WX77_BACCE/8-62
C2WX78_BACCE/2-56
C2WXI9_BACCE/9-60
C2WXQ2_BACCE/10-64
C2WYB5_BACCE/14-68
C2WZ12_BACCE/5-59
C2WZ31_BACCE/6-61
C2WZH2_BACCE/7-61
C2WZR2_BACCE/1-46
C2X036_BACCE/25-68
C2X039_BACCE/1-48
C2X0D1_BACCE/5-59
C2X0Y0_BACCE/1-46
C2X3Z4_BACCE/13-67
C2X4E3_BACCE/10-63
C2X5B2_BACCE/1-41
C2X5F6_BACCE/1-46
C2X5G2_BACCE/15-52
C2X5J5_BACCE/9-60
C2X5U4_BACCE/25-79
C2X6N4_BACCE/5-59
C2X6S5_BACCE/14-68
C2X725_BACCE/13-65
C2X7A8_BACCE/7-61
C2X7B9_BACCE/6-60
C2X8W2_BACCE/6-61
C2XA59_BACCE/10-64
C2XBN5_BACCE/10-64
C2XBQ9_BACCE/31-85
C2XDG2_BACCE/12-66
C2XDZ0_BACCE/10-64
C2XE05_BACCE/1-46
C2XEE6_BACCE/6-60
C2XEK2_BACCE/10-62
C2XEK3_BACCE/8-62
C2XHF5_BACCE/24-78
C2XIV3_BACCE/13-67
C2XJ57_BACCE/7-61
C2XJF8_BACCE/9-63
C2XJQ3_BACCE/10-63
C2XKH2_BACCE/9-60
C2XLJ7_BACCE/14-68
C2XLP7_BACCE/7-61
C2XM05_BACCE/10-65
C2XM48_BACCE/36-75
C2XMV3_BACCE/8-62
C2XNW4_BACCE/5-59
C2XP05_BACCE/14-68
C2XPA2_BACCE/13-65
C2XPI8_BACCE/6-60
C2XQQ2_BACCE/14-68
C2XR03_BACCE/5-59
C2XR17_BACCE/6-61
C2XSC2_BACCE/10-64
C2XSF0_BACCE/7-36
C2XU04_BACCE/21-75
C2XU35_BACCE/8-60
C2XUM7_BACCE/12-55
C2XUN0_BACCE/1-48
C2XUN1_BACCE/9-64
C2XWF0_BACCE/1-46
C2XY42_BACCE/1-47
C2XY89_BACCE/8-62
C2XZX3_BACCE/20-74
C2Y1B6_BACCE/13-67
C2Y1X9_BACCE/1-35
C2Y406_BACCE/12-66
C2Y496_BACCE/12-66
C2Y4L8_BACCE/25-79
C2Y5F6_BACCE/11-65
C2Y5K8_BACCE/14-68
C2Y5Q1_BACCE/20-60
C2Y5X7_BACCE/13-65
C2Y661_BACCE/10-64
C2Y673_BACCE/6-60
C2Y7Q7_BACCE/5-59
C2Y7S1_BACCE/6-61
C2Y918_BACCE/10-64
C2YAK2_BACCE/16-70
C2YAM6_BACCE/31-85
C2YCC4_BACCE/8-62
C2YCU8_BACCE/1-46
C2YDV2_BACCE/28-82
C2YG09_BACCE/11-65
C2YG52_BACCE/24-78
C2YHJ7_BACCE/13-67
C2YHV8_BACCE/7-61
C2YIE3_BACCE/10-63
C2YJB7_BACCE/6-60
C2YJB8_BACCE/1-46
C2YK33_BACCE/5-59
C2YKM8_BACCE/10-64
C2YLI0_BACCE/24-78
C2YLM2_BACCE/14-68
C2YLW7_BACCE/13-65
C2YM56_BACCE/1-55
C2YM66_BACCE/6-60
C2YNN4_BACCE/5-59
C2YNQ2_BACCE/6-61
C2YQ08_BACCE/10-64
C2YQ24_BACCE/25-77
C2YRM8_BACCE/21-75
C2YRR0_BACCE/31-85
C2YTT4_BACCE/1-37
C2YU16_BACCE/10-64
C2YU34_BACCE/1-46
C2YX76_BACCE/20-74
C2YYN4_BACCE/13-67
C2YYZ7_BACCE/7-61
C2Z015_BACCE/1-46
C2Z0C7_BACCE/5-59
C2Z0M2_BACCE/14-66
C2Z149_BACCE/1-49
C2Z150_BACCE/1-42
C2Z1U7_BACCE/10-64
C2Z2L9_BACCE/5-59
C2Z2Q8_BACCE/14-68
C2Z320_BACCE/13-65
C2Z3A6_BACCE/7-61
C2Z3B6_BACCE/6-60
C2Z4G6_BACCE/1-36
C2Z4X3_BACCE/5-59
C2Z4Y9_BACCE/6-61
C2Z668_BACCE/10-64
C2Z690_BACCE/15-43
C2Z780_BACCE/8-62
C2Z781_BACCE/18-70
C2Z783_BACCE/7-46
C2Z807_BACCE/29-83
C2Z848_BACCE/12-66
C2ZAB4_BACCE/10-64
C2ZDG6_BACCE/20-74
C2ZEU9_BACCE/13-65
C2ZEX6_BACCE/7-61
C2ZF83_BACCE/7-61
C2ZFP9_BACCE/10-63
C2ZG54_BACCE/32-68
C2ZG94_BACCE/12-66
C2ZG95_BACCE/20-74
C2ZGE0_BACCE/22-73
C2ZHI0_BACCE/1-46
C2ZHZ0_BACCE/257-295
C2ZHZ5_BACCE/10-62
C2ZHZ6_BACCE/8-62
C2ZIG2_BACCE/10-64
C2ZJ90_BACCE/24-78
C2ZJC9_BACCE/14-68
C2ZJL9_BACCE/13-65
C2ZJV6_BACCE/10-64
C2ZJW6_BACCE/6-60
C2ZL46_BACCE/1-51
C2ZLI8_BACCE/5-59
C2ZMW6_BACCE/10-64
C2ZPK8_BACCE/29-83
C2ZPP2_BACCE/12-66
C2ZPU5_BACCE/32-68
C2ZRT9_BACCE/10-64
C2ZRV8_BACCE/1-46
C2ZV14_BACCE/20-74
C2ZWE7_BACCE/13-65
C2ZWH4_BACCE/7-61
C2ZWS5_BACCE/7-61
C2ZX99_BACCE/10-63
C2ZXN8_BACCE/20-74
C2ZXN9_BACCE/12-66
C2ZY46_BACCE/6-61
C2ZYR9_BACCE/8-62
C2ZYS3_BACCE/315-353
C2ZYX6_BACCE/1-46
C2ZZA2_BACCE/8-62
C2ZZA3_BACCE/18-70
C2ZZA5_BACCE/7-46
C2ZZJ9_BACCE/22-73
C3A0T8_BACMY/24-78
C3A0X8_BACMY/14-68
C3A182_BACMY/13-65
C3A1H9_BACMY/6-60
C3A244_BACMY/32-86
C3A2Z6_BACMY/5-59
C3A310_BACMY/6-61
C3A4A4_BACMY/10-64
C3A5U9_BACMY/29-83
C3A5X8_BACMY/31-85
C3A809_BACMY/11-63
C3A888_BACMY/10-64
C3A8A4_BACMY/1-46
C3ABH5_BACMY/20-74
C3ACV5_BACMY/13-65
C3ACX9_BACMY/13-67
C3AD94_BACMY/7-61
C3ADS9_BACMY/10-63
C3AEB6_BACMY/11-65
C3AEI8_BACMY/13-64
C3AEM4_BACMY/1-46
C3AG75_BACMY/10-64
C3AGZ0_BACMY/14-68
C3AH34_BACMY/14-68
C3AHF2_BACMY/13-65
C3AHM3_BACMY/7-61
C3AHN3_BACMY/12-66
C3AJ22_BACMY/6-61
C3ALI2_BACMY/10-64
C3AMJ9_BACMY/1-41
C3AN04_BACMY/1-46
C3AP96_BACMY/5-58
C3ARA5_BACMY/20-74
C3ASL6_BACMY/6-60
C3ASP1_BACMY/7-61
C3ATI6_BACMY/10-63
C3AUU5_BACMY/1-55
C3AUZ1_BACMY/1-46
C3AUZ8_BACMY/8-68
C3AV55_BACMY/14-68
C3AV56_BACMY/6-60
C3AWB6_BACMY/13-67
C3AWC0_BACMY/1-46
C3AWE1_BACMY/7-61
C3AWE2_BACMY/8-62
C3AX00_BACMY/14-65
C3AXS7_BACMY/10-64
C3AYU2_BACMY/14-68
C3AYY9_BACMY/14-68
C3AZB0_BACMY/13-65
C3AZI1_BACMY/1-55
C3AZJ2_BACMY/12-66
C3B0S3_BACMY/1-55
C3B0X4_BACMY/6-61
C3B2C0_BACMY/11-65
C3B3G7_BACMY/10-64
C3B4Q1_BACMY/1-41
C3B5E0_BACMY/1-46
C3B8K3_BACMY/20-74
C3BA21_BACMY/6-60
C3BA47_BACMY/7-61
C3BB26_BACMY/10-63
C3BBH7_BACMY/10-64
C3BBP1_BACMY/24-78
C3BCK9_BACMY/10-64
C3BCY9_BACMY/1-46
C3BDV1_BACMY/5-45
C3BE97_BACMY/10-63
C3BE98_BACMY/9-63
C3BFD5_9BACI/14-68
C3BFJ1_9BACI/24-78
C3BFU4_9BACI/13-65
C3BG16_9BACI/1-55
C3BG27_9BACI/12-66
C3BHI4_9BACI/1-55
C3BHK0_9BACI/6-61
C3BKC9_9BACI/10-64
C3BLI0_9BACI/1-41
C3BMC3_9BACI/1-46
C3BNM4_9BACI/5-58
C3BQM6_9BACI/20-74
C3BRZ5_9BACI/13-67
C3BS19_9BACI/7-61
C3BSA6_9BACI/12-66
C3BSZ0_9BACI/10-63
C3BU06_9BACI/22-72
C3BUE5_9BACI/24-78
C3BUH7_9BACI/1-46
C3BUX3_9BACI/5-59
C3BUX4_9BACI/5-59
C3BVF3_9BACI/11-65
C3BVP1_9BACI/8-68
C3BVT5_9BACI/13-67
C3BVU4_9BACI/7-61
C3BW98_BACTU/10-64
C3BX54_BACTU/5-59
C3BX96_BACTU/14-68
C3BXJ8_BACTU/13-65
C3BXT4_BACTU/1-55
C3BXU3_BACTU/6-60
C3BYC5_BACTU/6-60
C3BZB7_BACTU/5-59
C3BZD5_BACTU/6-61
C3C0P6_BACTU/10-64
C3C0R8_BACTU/14-67
C3C2B3_BACTU/10-64
C3C2D9_BACTU/12-66
C3C4K0_BACTU/1-37
C3C4T6_BACTU/10-64
C3C4V2_BACTU/1-46
C3C620_BACTU/7-46
C3C623_BACTU/9-70
C3C7V5_BACTU/9-63
C3C7V6_BACTU/22-80
C3C8L9_BACTU/20-74
C3CA30_BACTU/13-67
C3CAE1_BACTU/7-61
C3CAW8_BACTU/10-63
C3CBD5_BACTU/5-59
C3CBF0_BACTU/7-62
C3CBF1_BACTU/11-54
C3CBK6_BACTU/8-62
C3CC79_BACTU/509-547
C3CCB7_BACTU/15-64
C3CDH3_BACTU/24-78
C3CDM4_BACTU/14-68
C3CDX3_BACTU/13-65
C3CE54_BACTU/7-61
C3CEA9_BACTU/10-64
C3CEC0_BACTU/6-60
C3CFT4_BACTU/5-59
C3CFV2_BACTU/6-61
C3CH48_BACTU/10-64
C3CH70_BACTU/7-61
C3CHH6_BACTU/7-61
C3CHH7_BACTU/37-91
C3CIR4_BACTU/10-64
C3CIT8_BACTU/12-66
C3CKW6_BACTU/1-46
C3CL55_BACTU/10-64
C3CMJ6_BACTU/9-60
C3CPT7_BACTU/24-78
C3CR04_BACTU/1-37
C3CR40_BACTU/1-46
C3CR43_BACTU/9-63
C3CRE3_BACTU/13-67
C3CRQ3_BACTU/7-61
C3CRZ2_BACTU/9-63
C3CS78_BACTU/10-63
C3CU05_BACTU/33-87
C3CWG7_BACTU/24-78
C3CWL3_BACTU/14-68
C3CWW3_BACTU/13-65
C3CX46_BACTU/7-61
C3CYL2_BACTU/5-59
C3CYQ6_BACTU/6-61
C3D005_BACTU/10-64
C3D027_BACTU/7-61
C3D0D1_BACTU/7-61
C3D0D2_BACTU/37-91
C3D1L8_BACTU/10-64
C3D264_BACTU/10-64
C3D435_BACTU/10-64
C3D455_BACTU/1-46
C3D5J4_BACTU/9-60
C3D7S9_BACTU/24-78
C3D8Y9_BACTU/9-63
C3D989_BACTU/13-67
C3D9J9_BACTU/7-61
C3D9T9_BACTU/1-35
C3DA41_BACTU/10-63
C3DAW6_BACTU/6-60
C3DAW7_BACTU/7-56
C3DB10_BACTU/7-57
C3DB39_BACTU/12-66
C3DBF7_BACTU/7-61
C3DBG7_BACTU/6-60
C3DBT6_BACTU/1-46
C3DCQ2_BACTU/1-46
C3DCT8_BACTU/1-37
C3DCY8_BACTU/10-64
C3DD68_BACTU/2-57
C3DDQ6_BACTS/10-64
C3DEC4_BACTS/11-65
C3DEL8_BACTS/5-59
C3DES2_BACTS/13-64
C3DEU0_BACTS/14-68
C3DF46_BACTS/13-65
C3DFD6_BACTS/7-61
C3DFE6_BACTS/6-60
C3DGT9_BACTS/5-59
C3DGW4_BACTS/6-61
C3DJT2_BACTS/10-64
C3DJV5_BACTS/12-66
C3DM59_BACTS/1-46
C3DP35_BACTS/8-62
C3DP38_BACTS/8-62
C3DQ40_BACTS/9-63
C3DQ45_BACTS/8-62
C3DQY2_BACTS/24-59
C3DSC1_BACTS/6-60
C3DSF5_BACTS/13-67
C3DSS4_BACTS/7-61
C3DSW3_BACTS/17-71
C3DTD0_BACTS/10-63
C3DTV4_BACTS/2-47
C3DUA3_BACTS/37-91
C3DUA4_BACTS/1-44
C3DUS5_BACTS/9-63
C3DV09_BACTS/5-59
C3DVM9_BACTS/1-52
C3DVT0_BACTS/8-61
C3DVT6_BACTS/1-46
C3DVY4_BACTS/5-59
C3DW44_BACTS/10-64
C3DWF9_BACTS/6-60
C3DWG2_BACTS/10-63
C3DX07_BACTS/509-551
C3DXI5_BACTU/10-64
C3DYF8_BACTU/24-78
C3DYL3_BACTU/14-68
C3DYW4_BACTU/13-65
C3DZ46_BACTU/1-55
C3DZ59_BACTU/6-60
C3E0M0_BACTU/6-61
C3E1T3_BACTU/10-64
C3E3F3_BACTU/16-70
C3E3I0_BACTU/31-85
C3E5S1_BACTU/10-64
C3E5U0_BACTU/1-46
C3E6V0_BACTU/12-66
C3E7K7_BACTU/8-62
C3E7L0_BACTU/8-62
C3E979_BACTU/24-78
C3EAL2_BACTU/13-67
C3EAY5_BACTU/7-61
C3EB64_BACTU/4-58
C3EB96_BACTU/1-35
C3EBJ5_BACTU/10-63
C3EC69_BACTU/2-56
C3ECM5_BACTU/8-62
C3ECN5_BACTU/5-65
C3ECU1_BACTU/16-70
C3ECV1_BACTU/7-61
C3ED22_BACTU/1-46
C3ED23_BACTU/1-45
C3EDC8_BACTU/11-65
C3EDE2_BACTU/8-62
C3EDK6_BACTU/5-56
C3EED4_BACTU/1-42
C3EER4_BACTK/25-79
C3EFM0_BACTK/24-78
C3EFR2_BACTK/14-68
C3EG15_BACTK/13-65
C3EG91_BACTK/13-63
C3EGA4_BACTK/7-61
C3EGB4_BACTK/6-60
C3EHI2_BACTK/1-51
C3EHI3_BACTK/27-81
C3EHJ7_BACTK/14-68
C3EHU8_BACTK/5-59
C3EHW7_BACTK/6-61
C3EJ58_BACTK/10-64
C3EJ82_BACTK/7-61
C3EJW5_BACTK/9-63
C3EKL0_BACTK/10-64
C3EKR9_BACTK/31-85
C3EMT1_BACTK/10-64
C3EN15_BACTK/1-46
C3ERA0_BACTK/24-78
C3ESQ6_BACTK/13-67
C3ESY9_BACTK/1-46
C3ET20_BACTK/7-61
C3ETK5_BACTK/10-63
C3EUC2_BACTK/2-57
C3EUD6_BACTK/1-46
C3EV09_BACTK/1-37
C3EV17_BACTK/5-59
C3EV20_BACTK/1-46
C3EVD7_BACTK/2-50
C3EVD8_BACTK/7-61
C3EVL9_BACTU/10-64
C3EWH7_BACTU/24-78
C3EWM5_BACTU/14-68
C3EWV5_BACTU/13-65
C3EX40_BACTU/7-61
C3EX49_BACTU/6-60
C3EYM9_BACTU/5-59
C3EYP3_BACTU/6-61
C3EZY9_BACTU/10-64
C3F014_BACTU/7-61
C3F1K9_BACTU/10-64
C3F1N9_BACTU/31-85
C3F1Z7_BACTU/8-60
C3F3H9_BACTU/5-59
C3F449_BACTU/10-64
C3F466_BACTU/1-46
C3F7R3_BACTU/20-74
C3F887_BACTU/11-66
C3F888_BACTU/10-62
C3F964_BACTU/13-65
C3F988_BACTU/13-67
C3F9L6_BACTU/7-61
C3F9V2_BACTU/1-35
C3FAJ3_BACTU/11-65
C3FAV9_BACTU/15-64
C3FAX5_BACTU/8-55
C3FB52_BACTU/11-52
C3FBA3_BACTU/10-64
C3FBQ7_BACTU/1-38
C3FBW1_BACTU/7-56
C3FBW2_BACTU/6-60
C3FC50_BACTU/11-54
C3FC51_BACTU/7-62
C3FCA2_BACTU/5-59
C3FCA3_BACTU/1-41
C3FCD1_BACTU/10-64
C3FD88_BACTU/10-64
C3FDN4_BACTU/7-61
C3FDX2_BACTU/10-64
C3FDX5_BACTU/14-55
C3FDX6_BACTU/8-62
C3FDY3_BACTU/14-66
C3FE59_BACTB/10-64
C3FF01_BACTB/24-78
C3FF49_BACTB/14-68
C3FFF0_BACTB/13-65
C3FFN1_BACTB/7-61
C3FH72_BACTB/5-59
C3FH90_BACTB/6-61
C3FII2_BACTB/10-64
C3FIK5_BACTB/7-61
C3FIW0_BACTB/7-61
C3FIW1_BACTB/37-91
C3FK72_BACTB/10-64
C3FK95_BACTB/12-66
C3FKK9_BACTB/10-64
C3FMI0_BACTB/10-64
C3FMK0_BACTB/1-46
C3FNX8_BACTB/9-60
C3FR63_BACTB/24-78
C3FSC1_BACTB/9-63
C3FSM1_BACTB/13-67
C3FSY1_BACTB/7-61
C3FT68_BACTB/9-63
C3FTG8_BACTB/10-63
C3FTY0_BACTB/7-57
C3FUU3_BACTB/6-60
C3FUV3_BACTB/7-61
C3FUY3_BACTB/2-57
C3FVE8_BACTB/3-36
C3FVN0_BACTB/21-75
C3FVN1_BACTB/7-56
C3FWA0_BACTB/1-46
C3FWD6_BACTB/1-37
C3FX08_BACTU/10-64
C3FXN2_BACTU/24-78
C3FXZ1_BACTU/14-68
C3FY92_BACTU/13-65
C3FYI0_BACTU/1-55
C3FYI9_BACTU/6-60
C3FZY7_BACTU/5-59
C3FZZ5_BACTU/9-63
C3G010_BACTU/6-61
C3G199_BACTU/10-64
C3G1C1_BACTU/7-61
C3G2W1_BACTU/10-64
C3G383_BACTU/8-60
C3G4T9_BACTU/8-62
C3G5G6_BACTU/10-64
C3G5I2_BACTU/1-46
C3G712_BACTU/26-73
C3G8U9_BACTU/20-74
C3GA76_BACTU/13-65
C3GAM9_BACTU/7-61
C3GAW2_BACTU/1-35
C3GB53_BACTU/10-63
C3GBI6_BACTU/13-67
C3GBV4_BACTU/12-66
C3GBZ5_BACTU/8-62
C3GC47_BACTU/1-38
C3GCG0_BACTU/32-82
C3GCN4_BACTU/12-55
C3GCU8_BACTU/10-64
C3GDQ5_BACTU/24-78
C3GDU4_BACTU/14-68
C3GE57_BACTU/1-55
C3GE66_BACTU/6-60
C3GED6_BACTU/13-65
C3GFU2_BACTU/5-59
C3GFV7_BACTU/6-61
C3GH54_BACTU/10-64
C3GHA1_BACTU/8-62
C3GIU1_BACTU/10-64
C3GIX2_BACTU/12-66
C3GJ57_BACTU/8-60
C3GLE2_BACTU/10-64
C3GLF7_BACTU/1-46
C3GPP3_BACTU/20-74
C3GR43_BACTU/13-65
C3GR70_BACTU/13-67
C3GRF5_BACTU/7-61
C3GRP1_BACTU/1-35
C3GRY6_BACTU/10-63
C3GSI5_BACTU/6-60
C3GSI6_BACTU/7-56
C3GSN9_BACTU/9-63
C3GSP0_BACTU/10-63
C3GT79_BACTU/217-274
C3GTE1_BACTU/8-62
C3GTH4_BACTU/15-43
C3GTQ1_BACTU/33-86
C3GTT1_BACTU/8-62
C3GUI5_BACTU/7-61
C3GUQ7_BACTU/4-50
C3GUQ8_BACTU/9-70
C3GV50_BACTU/10-64
C3GVY5_BACTU/5-59
C3GW21_BACTU/14-68
C3GWB4_BACTU/13-65
C3GWJ4_BACTU/10-64
C3GWK4_BACTU/6-60
C3GY24_BACTU/5-59
C3GY37_BACTU/6-61
C3GZC9_BACTU/10-64
C3H0C5_BACTU/11-65
C3H0C8_BACTU/7-46
C3H0Y3_BACTU/10-64
C3H108_BACTU/38-92
C3H183_BACTU/10-64
C3H3C0_BACTU/1-37
C3H3L4_BACTU/1-46
C3H4L3_BACTU/12-66
C3H6Y2_BACTU/20-74
C3H8D2_BACTU/13-67
C3H8M9_BACTU/1-42
C3H8R8_BACTU/7-61
C3H9G6_BACTU/10-63
C3H9R5_BACTU/8-59
C3H9R6_BACTU/10-62
C3HAN8_BACTU/509-547
C3HAR7_BACTU/21-75
C3HAR8_BACTU/7-56
C3HAS5_BACTU/7-61
C3HAS6_BACTU/7-61
C3HAY2_BACTU/10-58
C3HB21_BACTU/7-61
C3HBG1_BACTU/6-60
C3HBH7_BACTU/8-60
C3HBI9_BACTU/53-114
C3HBJ0_BACTU/4-58
C3HCC0_BACTU/10-64
C3HD85_BACTU/24-78
C3HDC8_BACTU/14-68
C3HDM9_BACTU/13-65
C3HDW5_BACTU/1-55
C3HDX4_BACTU/6-60
C3HF32_BACTU/5-59
C3HFI3_BACTU/6-61
C3HGS7_BACTU/10-64
C3HGV0_BACTU/15-43
C3HIJ5_BACTU/12-66
C3HIR4_BACTU/8-60
C3HJ15_BACTU/7-61
C3HKE6_BACTU/5-59
C3HKP7_BACTU/1-37
C3HL08_BACTU/10-64
C3HL24_BACTU/1-46
C3HLP9_BACTU/7-56
C3HLQ0_BACTU/6-60
C3HPF8_BACTU/20-74
C3HQW1_BACTU/13-67
C3HR76_BACTU/7-61
C3HRF8_BACTU/1-35
C3HRQ3_BACTU/10-63
C3HS88_BACTU/10-64
C3HST9_BACTU/6-60
C3HSU0_BACTU/7-56
C3HTJ6_BACTU/1-46
C3HTN9_BACTU/19-80
C3HTP0_BACTU/4-58
C3HTP8_BACTU/8-62
C3HTP9_BACTU/16-70
C3HTZ9_BACTU/516-554
C3HU33_BACTU/1-46
C3HUB4_BACTU/10-64
C3HV34_BACTU/11-65
C3HV59_BACTU/24-78
C3HV69_BACTU/7-61
C3HVC0_BACTU/14-68
C3HVM6_BACTU/13-65
C3HVW4_BACTU/7-61
C3HVX4_BACTU/6-60
C3HXF7_BACTU/5-59
C3HXH1_BACTU/6-61
C3HYX3_BACTU/10-64
C3HYZ7_BACTU/7-61
C3HZ93_BACTU/15-67
C3I071_BACTU/10-64
C3I0Q1_BACTU/10-64
C3I0S8_BACTU/17-71
C3I3A3_BACTU/9-69
C3I3A4_BACTU/8-62
C3I3C7_BACTU/1-54
C3I3C8_BACTU/1-41
C3I3F1_BACTU/8-60
C3I3G7_BACTU/1-46
C3I4J3_BACTU/12-66
C3I6T8_BACTU/24-78
C3I7B0_BACTU/5-58
C3I8E9_BACTU/13-67
C3I8L6_BACTU/8-54
C3I8Q2_BACTU/7-61
C3I8Z5_BACTU/9-63
C3I980_BACTU/10-63
C3I9R3_BACTU/38-92
C3I9R5_BACTU/10-64
C3I9R6_BACTU/17-71
C3I9U7_BACTU/14-70
C3I9U9_BACTU/7-46
C3IAP6_BACTU/10-64
C3IAT0_BACTU/7-61
C3IAT3_BACTU/7-61
C3IBF8_BACTU/16-43
C3IBR5_BACTU/9-63
C3ICE2_BACTU/7-61
C3IDF6_BACTU/10-64
C3IE69_BACTU/24-78
C3IEE4_BACTU/14-68
C3IEP4_BACTU/13-65
C3IEX6_BACTU/7-61
C3IEY6_BACTU/6-60
C3IGH8_BACTU/5-59
C3IGJ4_BACTU/6-61
C3IHT7_BACTU/10-64
C3IJG2_BACTU/10-64
C3IJI4_BACTU/12-66
C3IJY6_BACTU/15-69
C3ILB2_BACTU/1-41
C3ILQ0_BACTU/1-46
C3IMA7_BACTU/9-63
C3IMR0_BACTU/28-82
C3IQ07_BACTU/24-78
C3IRE7_BACTU/13-67
C3IRR1_BACTU/7-61
C3IS05_BACTU/1-35
C3IS76_BACTU/5-59
C3IS90_BACTU/10-63
C3ISY7_BACTU/33-86
C3ITR3_BACTU/217-274
C3IU44_BACTU/10-64
C3IU71_BACTU/6-60
C3IU96_BACTU/9-63
C3IUE5_BACTU/10-64
C3IUG6_BACTU/5-59
C3IUG9_BACTU/1-46
C3IV83_BACTU/19-80
C3IV84_BACTU/4-58
C3IVK3_BACTU/5-59
C3IVM8_BACTU/5-59
C3IVP3_BACTU/6-60
C3IW10_BACTU/509-547
C3IWK7_BACTU/1-44
C3IWX3_BACTU/10-63
C3J7W2_9PORP/131-176
C3JDS4_RHOER/18-70
C3JE82_RHOER/30-71
C3JEN9_RHOER/5-59
C3JF42_RHOER/10-64
C3JHM1_RHOER/38-92
C3JII7_RHOER/10-64
C3JIY6_RHOER/20-74
C3JKQ4_RHOER/17-71
C3JNS7_RHOER/15-69
C3JP91_RHOER/14-68
C3JPH3_RHOER/11-66
C3JR72_RHOER/78-132
C3JR79_RHOER/17-71
C3JR79_RHOER/81-138
C3JVQ0_RHOER/10-64
C3JW54_RHOER/37-91
C3JWQ8_RHOER/23-74
C3JX74_RHOER/22-71
C3JY10_PSEFS/32-86
C3JYC4_PSEFS/23-77
C3JYG4_PSEFS/8-62
C3K455_PSEFS/7-61
C3K5P0_PSEFS/16-70
C3K683_PSEFS/5-59
C3K8G1_PSEFS/25-79
C3K8X7_PSEFS/16-70
C3KA22_PSEFS/13-65
C3KC33_PSEFS/23-77
C3KCV4_PSEFS/5-59
C3KHX7_ANOFI/81-134
C3KIF2_ANOFI/81-134
C3KL25_RHISN/27-81
C3KLQ6_RHISN/21-75
C3KN45_RHISN/23-76
C3KQJ6_RHISN/12-65
C3KQU9_RHISN/22-76
C3KR94_RHISN/16-70
C3KTT6_CLOB6/7-62
C3KU04_CLOB6/6-60
C3KU05_CLOB6/5-60
C3KVH0_CLOB6/10-64
C3KWB5_CLOB6/8-62
C3KWS6_CLOB6/1-56
C3KWS7_CLOB6/7-60
C3KWS8_CLOB6/7-59
C3KYW1_CLOB6/7-61
C3KZI9_CLOB6/63-115
C3KZJ4_CLOB6/6-61
C3KZS3_CLOB6/14-69
C3L055_CLOB6/6-60
C3L137_CLOB6/1-49
C3L1G4_CLOB6/11-65
C3L1Q8_CLOB6/7-62
C3L1Q9_CLOB6/8-63
C3L292_CLOB6/7-61
C3L2C6_CLOB6/10-64
C3L2H0_CLOB6/55-108
C3L3Q4_CLOB6/7-61
C3L3Q5_CLOB6/8-62
C3L642_BACAC/5-59
C3L688_BACAC/5-58
C3L698_BACAC/204-239
C3L7G8_BACAC/10-64
C3L7V9_BACAC/20-74
C3L8A2_BACAC/10-62
C3L8D1_BACAC/8-64
C3LAS6_BACAC/6-61
C3LAU2_BACAC/5-59
C3LBK5_BACAC/7-61
C3LBM1_BACAC/10-64
C3LCP0_BACAC/7-59
C3LD88_BACAC/7-61
C3LDQ9_BACAC/5-59
C3LEE4_BACAC/7-61
C3LEM9_BACAC/4-58
C3LFE4_BACAC/6-60
C3LFM5_BACAC/10-63
C3LG77_BACAC/7-61
C3LGG5_BACAC/13-65
C3LHD9_BACAC/14-68
C3LHJ3_BACAC/8-61
C3LHJ4_BACAC/8-70
C3LHX0_BACAC/8-60
C3LII5_BACAC/12-66
C3LIL6_BACAC/10-64
C3LJ48_BACAC/10-64
C3LJE7_BACAC/5-59
C3LKZ6_BACAC/509-546
C3LL34_BACAC/7-61
C3LMF0_VIBCM/11-58
C3LMF3_VIBCM/15-68
C3LNR9_VIBCM/14-68
C3LT67_VIBCM/87-142
C3LUV0_VIBCM/32-86
C3LV37_VIBCM/18-70
C3M8D4_HAMD5/12-59
C3MAN4_RHISN/47-101
C3MB18_RHISN/27-79
C3MCD7_RHISN/61-115
C3MF14_RHISN/19-73
C3MJ83_SULIL/19-66
C3MR41_SULIL/33-81
C3MRF2_SULIL/82-135
C3MRF8_SULIL/18-69
C3MXD1_SULIM/33-81
C3MY48_SULIM/82-135
C3MYX5_SULIM/19-66
C3MZ76_SULIA/33-81
C3MZI7_SULIA/82-135
C3N023_SULIA/19-66
C3N796_SULIY/33-81
C3N7K9_SULIY/82-135
C3N8A6_SULIY/19-66
C3NCZ2_SULIY/17-68
C3NFW5_SULIN/82-135
C3NGD8_SULIN/33-81
C3NMT0_SULIN/19-66
C3NN64_SULIN/17-66
C3NP55_VIBCJ/14-68
C3NPG9_VIBCJ/13-67
C3NT81_VIBCJ/83-138
C3NU00_VIBCJ/10-61
C3NX71_VIBCJ/9-63
C3NXK9_VIBCJ/18-70
C3NXV7_VIBCJ/32-86
C3NZH5_BACAA/13-65
C3P0E1_BACAA/7-61
C3P0G8_BACAA/7-61
C3P0H7_BACAA/6-60
C3P0V6_BACAA/5-59
C3P1A6_BACAA/4-58
C3P1V0_BACAA/7-59
C3P259_BACAA/10-64
C3P275_BACAA/7-61
C3P488_BACAA/5-59
C3P4A4_BACAA/6-61
C3P4U5_BACAA/8-64
C3P4X2_BACAA/10-62
C3P6E2_BACAA/204-239
C3P6F2_BACAA/8-61
C3P6F3_BACAA/8-70
C3P6L8_BACAA/10-64
C3P9M1_BACAA/10-64
C3P9T8_BACAA/5-59
C3PA22_BACAA/10-64
C3PA50_BACAA/12-66
C3PA95_BACAA/20-74
C3PAZ9_BACAA/8-60
C3PBX5_BACAA/5-59
C3PCQ3_BACAA/5-58
C3PCV7_BACAA/14-68
C3PDQ9_BACAA/7-61
C3PDS9_BACAA/509-546
C3PDW0_BACAA/7-61
C3PF39_CORA7/17-71
C3PFG3_CORA7/17-70
C3PFH7_CORA7/1-44
C3PJY4_CORA7/10-64
C3PKM9_CORA7/71-125
C3PKW0_CORA7/57-111
C3PL95_CORA7/1-53
C3PLP7_RICAE/42-100
C3PLR9_RICAE/193-241
C3PN46_RICAE/1-50
C3PNK7_RICAE/19-73
C3PPE2_RICAE/96-153
C3PYK5_9BACE/12-66
C3PYX3_9BACE/11-65
C3Q2D4_9BACE/5-60
C3Q3M0_9BACE/22-76
C3Q5W0_9BACE/20-74
C3Q867_9BACE/11-65
C3Q8H4_9BACE/43-96
C3Q8P2_9BACE/47-100
C3Q9V7_9BACE/10-63
C3QAW7_9BACE/11-65
C3QB97_9BACE/43-97
C3QB99_9BACE/63-118
C3QCI9_9BACE/12-67
C3QE81_9BACE/41-93
C3QIH8_9BACE/17-71
C3QIW1_9BACE/17-70
C3QKF4_9BACE/16-69
C3QKN5_9BACE/7-62
C3QKT2_9BACE/10-64
C3QL06_9BACE/18-71
C3QLF0_9BACE/30-80
C3QML7_9BACE/17-70
C3QQ11_9BACE/43-97
C3QQI2_9BACE/7-61
C3QQV4_9BACE/10-64
C3QR70_9BACE/10-63
C3QT38_9BACE/7-60
C3QX35_9BACE/10-64
C3QYX5_9BACE/63-116
C3R0M6_9BACE/11-65
C3R2R2_9BACE/16-69
C3R3C0_9BACE/30-80
C3R3P3_9BACE/25-71
C3R3R7_9BACE/17-56
C3R443_9BACE/22-64
C3R479_9BACE/43-96
C3R571_9BACE/11-65
C3R5J1_9BACE/45-97
C3R925_9BACE/12-66
C3R959_9BACE/6-59
C3RAV1_9BACE/5-60
C3RB31_9BACE/106-160
C3RB70_9BACE/8-62
C3RB84_9BACE/14-66
C3RCQ7_9BACE/22-76
C3REQ5_9BACE/20-74
C3RFY8_9BACE/10-63
C3RFY9_9BACE/30-80
C3RHE1_9FIRM/12-66
C3RIV3_9FIRM/6-60
C3RIX6_9FIRM/12-66
C3RJ47_9FIRM/10-64
C3RJH5_9FIRM/6-60
C3RJI1_9FIRM/7-61
C3RJZ6_9FIRM/6-60
C3RKK0_9FIRM/7-61
C3RKK2_9FIRM/5-59
C3RMJ8_9FIRM/6-60
C3RNB4_9FIRM/7-61
C3RNI7_9FIRM/11-64
C3RNM0_9FIRM/21-75
C3RNS9_9FIRM/17-70
C3RNX8_9FIRM/17-71
C3RNY9_9FIRM/24-72
C3RPR9_9FIRM/13-67
C3RPS0_9FIRM/7-61
C3RPY8_9FIRM/11-65
C3RPZ0_9FIRM/7-61
C3RQI0_9FIRM/10-57
C3RQM7_9FIRM/11-65
C3RRC1_9FIRM/7-61
C3SE32_ECOLX/14-68
C3SE33_ECOLX/14-68
C3SN77_ECOLX/38-82
C3TAC2_ECOLX/39-93
C3TAR7_ECOLX/89-143
C3TAU2_ECOLX/12-66
C3TBU7_ECOLX/12-66
C3TL57_ECOLX/34-88
C3VIC3_9BACI/10-63
C3WA31_FUSMR/7-62
C3WAX8_FUSMR/106-160
C3WDL3_FUSMR/7-61
C3WEB7_FUSMR/9-62
C3WER9_FUSMR/14-68
C3WFC8_FUSMR/14-68
C3WJ61_9FUSO/34-87
C3WJN0_9FUSO/11-65
C3WLK7_9FUSO/13-67
C3WMP0_9FUSO/11-65
C3WMP1_9FUSO/3-59
C3WN30_9FUSO/22-77
C3WP67_9FUSO/8-58
C3WPZ4_9FUSO/17-72
C3WRH2_9FUSO/22-75
C3WSD6_9FUSO/12-66
C3WVN2_9FUSO/8-58
C3X0H3_9FUSO/11-65
C3X1R9_OXAFO/48-102
C3X1W8_OXAFO/8-54
C3X2X4_OXAFO/8-62
C3X3Q3_OXAFO/24-72
C3X4Q8_OXAFO/16-74
C3X4W7_OXAFO/17-71
C3X7V2_OXAFO/7-60
C3X7W1_OXAFO/67-121
C3X7Y9_OXAFO/35-84
C3X8M3_OXAFO/17-72
C3X8S2_OXAFO/1-41
C3X9A6_OXAFO/8-62
C3XAR9_OXAFO/7-61
C3XAW9_OXAFO/16-74
C3XB28_OXAFO/17-71
C3XCG8_OXAFO/17-71
C3XEL6_9HELI/33-84
C3XGR1_9HELI/7-61
C3XGT7_9HELI/9-37
C3XNJ4_9HELI/24-81
C3Z9E2_BRAFL/81-134
C4AMM0_BURMA/5-59
C4AMR1_BURMA/11-65
C4ATF7_BURMA/12-66
C4AU31_BURMA/29-83
C4AWA9_BURMA/40-94
C4B2T6_BURMA/19-72
C4F020_HAEIF/4-55
C4F0C9_HAEIF/15-68
C4F1U8_HAEIF/37-91
C4F2V7_HAEIF/4-55
C4F3C7_HAEIF/6-46
C4F3D0_HAEIF/20-70
C4F3X0_HAEIF/20-73
C4F3Z1_HAEIF/60-113
C4F5F9_HAEIF/15-68
C4F662_HAEIF/12-59
C4F663_HAEIF/12-61
C4F735_HAEIF/37-91
C4F757_HAEIF/48-102
C4F7J1_9ACTN/10-64
C4F7R2_9ACTN/34-88
C4F7R9_9ACTN/7-61
C4F7T7_9ACTN/8-62
C4F7U0_9ACTN/2-35
C4F7U3_9ACTN/7-61
C4F7U4_9ACTN/7-61
C4F7U6_9ACTN/7-61
C4F9B2_9ACTN/7-61
C4FA55_9ACTN/11-65
C4FBB7_9ACTN/14-69
C4FC92_9ACTN/34-87
C4FCD1_9ACTN/34-93
C4FD27_9BIFI/39-89
C4FEL6_9BIFI/7-59
C4FJB6_9AQUI/59-111
C4FMN1_9FIRM/18-72
C4FMW5_9FIRM/14-69
C4FNK1_9FIRM/7-61
C4FP69_9FIRM/5-59
C4FRS8_9FIRM/36-87
C4FUX5_9FIRM/4-58
C4FX02_9FIRM/12-66
C4FZC5_ABIDE/4-46
C4G0P1_ABIDE/7-61
C4G1G2_ABIDE/7-61
C4G1S1_ABIDE/255-308
C4G270_ABIDE/7-61
C4G2I3_ABIDE/44-98
C4G2Y3_ABIDE/12-66
C4G484_ABIDE/10-53
C4G499_ABIDE/10-53
C4G4A7_ABIDE/8-60
C4G553_ABIDE/14-68
C4G588_ABIDE/28-82
C4G5D7_ABIDE/7-61
C4G5F4_ABIDE/9-63
C4G5J1_ABIDE/13-67
C4G649_ABIDE/309-361
C4G6K3_ABIDE/7-61
C4G844_9FIRM/7-61
C4G8J5_9FIRM/7-46
C4GAU8_9FIRM/12-61
C4GAU9_9FIRM/16-71
C4GCR3_9FIRM/69-114
C4GCV4_9FIRM/17-72
C4GCV7_9FIRM/7-61
C4GE56_9FIRM/1-35
C4GE70_9FIRM/8-62
C4GE81_9FIRM/7-34
C4GE94_9FIRM/7-61
C4GFD1_9NEIS/48-102
C4GFS1_9NEIS/126-179
C4GFS1_9NEIS/42-95
C4GHG9_9NEIS/11-54
C4GHH0_9NEIS/9-64
C4GIY0_9NEIS/10-60
C4GNA9_9NEIS/10-65
C4GZ61_YERPE/64-117
C4H0F0_YERPE/64-117
C4H0F2_YERPE/75-128
C4H1I8_YERPE/7-60
C4H3B9_YERPE/22-75
C4H6E1_YERPE/10-63
C4H6J4_YERPE/42-95
C4HA87_YERPE/40-93
C4HCS7_YERPE/40-93
C4HD09_YERPE/22-75
C4HFU2_YERPE/64-117
C4HG04_YERPE/10-63
C4HGI7_YERPE/42-95
C4HJ72_YERPE/7-60
C4HLM6_YERPE/75-128
C4HLM8_YERPE/64-117
C4HQF8_YERPE/64-117
C4HRV0_YERPE/75-128
C4HRV2_YERPE/64-117
C4HSU6_YERPE/22-75
C4HVE5_YERPE/42-95
C4I011_YERPE/40-93
C4I4N6_BURPS/29-83
C4I768_BURPS/19-72
C4I8F1_BURPS/9-63
C4ICT6_CLOBU/7-61
C4ID92_CLOBU/14-69
C4IE43_CLOBU/7-61
C4IFH0_CLOBU/7-62
C4IFS6_CLOBU/12-66
C4IFV7_CLOBU/1-46
C4IGV1_CLOBU/4-61
C4IGX5_CLOBU/6-60
C4IH11_CLOBU/34-69
C4IHJ1_CLOBU/7-62
C4II65_CLOBU/9-58
C4II67_CLOBU/8-62
C4IIY7_CLOBU/12-66
C4IJJ2_CLOBU/6-60
C4IJY9_CLOBU/5-59
C4IK88_CLOBU/8-62
C4ILG5_CLOBU/10-65
C4ILG7_CLOBU/8-62
C4IT55_BRUAB/13-67
C4ITY5_BRUAB/19-73
C4IUU5_BRUAB/9-63
C4JZL2_UNCRE/86-141
C4K0E9_RICPU/19-73
C4K1E7_RICPU/11-69
C4K215_RICPU/83-132
C4K429_HAMD5/12-60
C4K549_HAMD5/10-63
C4K585_HAMD5/82-135
C4K6J7_HAMD5/10-63
C4K6T0_HAMD5/27-75
C4K7L7_HAMD5/11-62
C4KCF4_THASP/17-67
C4KD36_THASP/12-65
C4KD37_THASP/34-86
C4KIF4_SULIK/33-81
C4KIR7_SULIK/82-135
C4KJ63_SULIK/19-66
C4KQD7_BURPS/40-94
C4KRY8_BURPS/5-59
C4KT16_BURPS/28-82
C4KTN3_BURPS/11-65
C4L351_EXISA/7-61
C4L5F6_EXISA/10-62
C4L7R1_TOLAT/12-66
C4L910_TOLAT/17-71
C4LCE2_TOLAT/29-89
C4LCG5_TOLAT/60-99
C4LD93_TOLAT/6-60
C4LDU1_TOLAT/13-66
C4LFU1_TOLAT/1-53
C4LG16_TOLAT/50-101
C4MB90_ENTHI/70-124
C4P4I4_ENTFA/6-53
C4PG41_LACPL/10-55
C4Q6N9_SCHMA/68-121
C4R8Q6_PICPG/86-139
C4RGL9_9ACTO/37-91
C4RHP5_9ACTO/13-69
C4RI60_9ACTO/11-66
C4RJS8_9ACTO/26-79
C4RND1_9ACTO/25-85
C4RPQ5_9ACTO/20-75
C4RQP8_9ACTO/12-54
C4RWK0_YERBE/7-60
C4RX62_YERBE/18-68
C4S065_YERBE/1-50
C4S2D9_YERBE/6-59
C4S304_YERBE/46-88
C4S639_YERBE/28-72
C4S6X7_YERBE/41-94
C4S8F6_YERMO/46-85
C4S9H2_YERMO/3-57
C4SA96_YERMO/18-71
C4SBC8_YERMO/22-75
C4SC41_YERMO/1-50
C4SDE1_YERMO/7-60
C4SF40_YERMO/1-50
C4SGT3_YERMO/20-66
C4SGU1_YERMO/21-75
C4SHH6_YERMO/25-80
C4SHT7_YERMO/6-59
C4SIR9_YERFR/7-60
C4SNN9_YERFR/6-59
C4SPD6_YERFR/22-75
C4SSE5_YERFR/57-99
C4SUA5_YERFR/25-78
C4SVJ4_YERFR/23-77
C4SVT1_YERFR/7-62
C4SZA8_YERIN/11-64
C4T255_YERIN/23-77
C4T3U8_YERIN/7-44
C4T4E1_YERIN/6-59
C4T5D1_YERIN/41-94
C4T5S4_YERIN/17-51
C4T645_YERIN/18-68
C4TR50_YERKR/23-77
C4TT17_YERKR/7-60
C4TTG5_YERKR/22-75
C4TUW0_YERKR/28-81
C4TVB4_YERKR/24-81
C4TZ86_YERKR/18-68
C4U1E1_YERKR/6-59
C4U3E0_YERKR/69-121
C4U8E8_YERAL/7-60
C4U8L4_YERAL/28-81
C4UDB7_YERAL/28-74
C4UDC0_YERAL/11-57
C4UL05_YERRU/7-60
C4UMX5_YERRU/1-48
C4UPK4_YERRO/5-58
C4UYV5_YERRO/7-60
C4V4L3_9FIRM/1-30
C4V596_9FIRM/16-72
C4VKB6_9LACO/145-184
C4VKG5_9LACO/37-83
C4VKQ5_9LACO/107-161
C4VLY7_9LACO/1-49
C4VM34_9LACO/18-72
C4VM38_9LACO/63-114
C4VMB9_9LACO/8-62
C4VMY9_9LACO/20-74
C4VP84_9LACO/13-68
C4VQ30_9LACO/1-47
C4VQQ3_9LACO/7-61
C4VQR8_9LACO/107-161
C4VQR8_9LACO/23-80
C4VQT1_9LACO/6-66
C4VR06_9LACO/20-74
C4VR22_9LACO/17-70
C4VR72_9LACO/35-81
C4VS10_9LACO/4-58
C4WBE1_STAWA/7-61
C4WBK0_STAWA/5-59
C4WCL1_STAWA/7-61
C4WD49_STAWA/14-62
C4WDL1_STAWA/10-64
C4WEK6_9RHIZ/19-73
C4WGA1_9RHIZ/9-63
C4WI91_9RHIZ/20-74
C4WQY7_9RHIZ/30-84
C4WTN7_ACYPI/79-131
C4WZI7_KLEPN/30-84
C4X080_KLEPN/26-80
C4X261_KLEPN/38-82
C4X2Z8_KLEPN/7-60
C4X3E0_KLEPN/52-98
C4X5A9_KLEPN/73-126
C4X6G5_KLEPN/12-66
C4X6V4_KLEPN/30-84
C4X859_KLEPN/37-90
C4X8B6_KLEPN/23-75
C4X911_KLEPN/16-70
C4X935_KLEPN/11-65
C4XD67_KLEPN/85-138
C4XFR5_MYCFE/8-46
C4XG96_DESMR/33-82
C4XJJ9_DESMR/12-66
C4XKY1_DESMR/12-66
C4XM13_DESMR/60-113
C4XNL4_DESMR/41-93
C4XQY4_DESMR/14-70
C4XRB1_DESMR/10-64
C4XRX1_DESMR/29-83
C4XT66_DESMR/57-111
C4XT67_DESMR/55-109
C4XTG7_DESMR/28-70
C4XTY7_DESMR/18-71
C4XVS8_CLAL4/85-138
C4YFF0_CANAW/86-139
C4YVZ5_9RICK/43-94
C4YXC9_9RICK/16-69
C4YXH5_9RICK/11-69
C4YZK0_9RICK/11-66
C4YZY6_9RICK/4-50
C4Z1P8_EUBE2/6-60
C4Z256_EUBE2/16-70
C4Z258_EUBE2/34-80
C4Z339_EUBE2/20-72
C4Z364_EUBE2/38-91
C4Z3E5_EUBE2/52-99
C4Z3F8_EUBE2/9-63
C4Z3U4_EUBE2/13-67
C4Z406_EUBE2/7-52
C4Z4A8_EUBE2/13-66
C4Z4H6_EUBE2/10-64
C4Z558_EUBE2/12-60
C4Z600_EUBE2/79-132
C4Z609_EUBE2/10-64
C4Z6Q8_EUBE2/8-62
C4Z7A6_EUBE2/38-91
C4Z7B2_EUBE2/1-44
C4Z7C3_EUBE2/18-72
C4Z7S7_EUBE2/4-57
C4Z801_EUBR3/17-68
C4Z802_EUBR3/8-62
C4Z8Y1_EUBR3/14-64
C4Z9M8_EUBR3/2-56
C4Z9Q8_EUBR3/14-68
C4ZAG4_EUBR3/150-207
C4ZB39_EUBR3/36-88
C4ZB41_EUBR3/4-43
C4ZB47_EUBR3/13-69
C4ZCD2_EUBR3/20-72
C4ZCD3_EUBR3/12-64
C4ZCD7_EUBR3/11-64
C4ZCU1_EUBR3/8-62
C4ZDW9_EUBR3/15-69
C4ZE15_EUBR3/38-91
C4ZEE0_EUBR3/38-90
C4ZEK8_EUBR3/15-69
C4ZER3_EUBR3/64-118
C4ZFE9_EUBR3/15-69
C4ZFG8_EUBR3/8-53
C4ZFI9_EUBR3/10-64
C4ZFJ8_EUBR3/7-61
C4ZIA1_EUBR3/37-89
C4ZLT5_THASP/29-83
C4ZMT2_THASP/24-78
C4ZPM8_THASP/15-69
C4ZT72_ECOBW/7-61
C4ZTZ5_ECOBW/12-66
C4ZUT7_ECOBW/16-70
C4ZVA6_ECOBW/18-57
C4ZVH3_ECOBW/12-66
C4ZVH7_ECOBW/82-136
C4ZWP6_ECOBW/13-67
C4ZWS5_ECOBW/17-70
C4ZWY7_ECOBW/12-66
C4ZXE4_ECOBW/38-82
C5A0Y5_ECOBW/22-77
C5A230_THEGJ/15-63
C5A2H0_THEGJ/23-72
C5A3Z4_THEGJ/94-147
C5A5E5_THEGJ/16-65
C5A5W4_THEGJ/5-59
C5A7S4_BURGB/4-50
C5A7V6_BURGB/7-61
C5A8P4_BURGB/8-54
C5ACZ3_BURGB/36-90
C5AEY5_BURGB/6-60
C5AG86_BURGB/19-63
C5AHG9_BURGB/23-77
C5AKP9_BURGB/28-82
C5AKY9_BURGB/21-75
C5AP25_BURGB/13-62
C5APF2_METEA/11-65
C5ASI0_METEA/7-56
C5ASQ8_METEA/31-85
C5ATK2_METEA/24-78
C5ATM5_METEA/11-65
C5AWA1_METEA/17-71
C5AWT7_METEA/69-117
C5AYW4_METEA/73-127
C5AZK0_METEA/273-310
C5AZU2_METEA/16-57
C5B1B4_METEA/11-65
C5B219_METEA/201-250
C5B4X0_METEA/22-75
C5B6W6_METEA/13-63
C5BBM8_EDWI9/42-99
C5BBP1_EDWI9/6-58
C5BBX7_EDWI9/52-98
C5BJ38_TERTT/2-55
C5BK53_TERTT/10-65
C5BSM8_TERTT/7-53
C5BTI6_TERTT/26-80
C5BTJ9_TERTT/11-64
C5C340_BEUC1/18-70
C5C8L2_MICLC/7-59
C5CDD8_KOSOT/16-70
C5CDF2_KOSOT/4-58
C5CEZ7_KOSOT/5-60
C5CF87_KOSOT/7-61
C5CH39_KOSOT/42-94
C5CKY4_VARPS/2-50
C5CKY9_VARPS/5-50
C5CKZ0_VARPS/23-77
C5CL17_VARPS/5-50
C5CLS8_VARPS/1-45
C5CN70_VARPS/5-50
C5CV79_VARPS/12-66
C5CV92_VARPS/12-66
C5CVI3_VARPS/31-85
C5CXI9_VARPS/22-76
C5CXM4_VARPS/18-70
C5CXM5_VARPS/13-67
C5CYG9_VARPS/30-84
C5D076_VARPS/2-50
C5D0G0_VARPS/13-67
C5D0G1_VARPS/1-59
C5D0G3_VARPS/7-61
C5D0L6_VARPS/21-75
C5D1V6_VARPS/41-92
C5D8C2_GEOSW/30-82
C5D8F6_GEOSW/9-63
C5DHG3_LACTC/85-138
C5DSK8_ZYGRC/85-138
C5E805_BIFLI/22-70
C5E882_BIFLI/12-66
C5E8F6_BIFLI/7-61
C5E9P7_BIFLI/156-213
C5E9V9_BIFLI/42-91
C5E9W9_BIFLI/11-65
C5EA43_BIFLI/15-72
C5EA83_BIFLI/12-66
C5EAJ5_BIFLI/21-58
C5ECE3_BIFLI/5-52
C5ECI9_BIFLI/14-56
C5ECP2_BIFLI/51-105
C5ECT2_BIFLI/10-62
C5EDI7_BIFLI/22-77
C5EGM3_9FIRM/12-66
C5EH83_9FIRM/6-66
C5EHA1_9FIRM/14-73
C5EHQ9_9FIRM/38-91
C5EI29_9FIRM/12-66
C5EIJ5_9FIRM/8-61
C5EIJ7_9FIRM/7-61
C5EIL3_9FIRM/5-59
C5EJ46_9FIRM/5-59
C5EJB2_9FIRM/10-64
C5EP40_9FIRM/15-68
C5EPW6_9FIRM/5-59
C5ERY3_9FIRM/7-61
C5ESI5_9FIRM/7-57
C5ESK2_9FIRM/10-64
C5ETA8_9FIRM/1-46
C5ETT4_9FIRM/12-66
C5EUL8_9FIRM/13-67
C5EUY5_9FIRM/12-66
C5EWT3_9FIRM/12-65
C5EWV6_9FIRM/22-77
C5F000_9HELI/21-78
C5F2X5_LACPA/6-60
C5F4V1_LACPA/5-59
C5F4Y6_LACPA/8-62
C5F4Y7_LACPA/5-59
C5F658_LACPA/9-63
C5F7N9_LACPA/8-62
C5F817_LACPA/7-61
C5F836_LACPA/4-58
C5F843_LACPA/11-66
C5F8E0_LACPA/9-64
C5F992_LACPA/7-61
C5FB53_LACPA/7-65
C5FTK9_ARTOC/86-141
C5G220_9LACO/145-184
C5G2C0_9LACO/20-74
C5G425_9LACO/9-64
C5G5A6_9LACO/8-62
C5G5R6_9LACO/37-83
C5G5T6_9LACO/31-82
C5GH79_AJEDR/88-143
C5H404_9GAMM/12-66
C5I625_9VIRU/10-64
C5IHN0_9CAUD/6-40
C5IUM0_9CAUD/8-62
C5IYB3_9CAUD/19-73
C5J981_9CAUD/12-52
C5JB57_9BACT/13-68
C5JHI8_AJEDS/88-143
C5KJW7_9ALVE/86-139
C5KJX2_9ALVE/86-124
C5KQQ6_9ALVE/86-139
C5L011_9ALVE/93-146
C5LY06_9ALVE/86-139
C5MEB4_CANTT/85-138
C5MZ05_STAA3/4-58
C5MZ06_STAA3/13-67
C5N0R4_STAA3/7-61
C5N124_STAA3/7-61
C5N1N5_STAA3/5-59
C5N243_STAA3/23-70
C5N2G6_STAA3/7-61
C5N3T4_STAA3/50-101
C5N6S7_STAA3/14-62
C5N8Q4_BURMA/29-83
C5NA36_BURMA/12-66
C5NB37_BURMA/5-59
C5NBS8_BURMA/7-61
C5NDA8_BURMA/11-65
C5NJI7_BURMA/19-72
C5NLP4_BURMA/40-94
C5NND6_PASPI/10-64
C5NUN8_9BACL/14-68
C5NXP5_9BACL/7-61
C5NY80_9BACL/1-45
C5NYJ2_9BACL/8-62
C5NYT5_9BACL/9-63
C5PB56_COCP7/86-141
C5Q1J4_STAAU/7-61
C5Q3P1_STAAU/14-68
C5Q4D1_STAAU/7-61
C5Q537_STAAU/5-59
C5Q5L9_STAAU/14-62
C5Q5Z1_STAEP/36-88
C5Q7C8_STAEP/17-71
C5Q840_STAEP/11-65
C5QA46_STAEP/14-62
C5QAI6_STAEP/5-59
C5QAL0_STAEP/7-61
C5QAP5_STAEP/6-60
C5QMI0_STAEP/18-72
C5QPA2_STAEP/7-61
C5QPC4_STAEP/5-59
C5QRX1_STAEP/21-73
C5QRY3_STAEP/18-72
C5QTI2_STAEP/14-62
C5QTJ6_STAEP/14-68
C5QUY8_STAEP/6-47
C5QY52_STAEP/14-62
C5QYA5_STAEP/7-61
C5QYA6_STAEP/14-68
C5QYP9_STAEP/7-61
C5QYR8_STAEP/5-59
C5R835_WEIPA/273-327
C5R8A5_WEIPA/5-57
C5RA93_WEIPA/3-57
C5RA95_WEIPA/6-62
C5RAA3_WEIPA/22-74
C5RBT9_WEIPA/17-71
C5RYU3_9PAST/45-90
C5RZ53_9PAST/32-85
C5RZ77_9PAST/71-124
C5RZB7_9PAST/42-78
C5RZI4_9PAST/17-71
C5S029_9PAST/6-46
C5S0G0_9PAST/16-70
C5S0Y4_9PAST/10-65
C5S2V7_9PAST/17-71
C5S3U5_9PAST/60-114
C5S4D9_9PAST/2-45
C5S4E2_9PAST/48-102
C5S4R4_9PAST/7-61
C5S4Z7_9PAST/20-74
C5SZJ9_ACIDE/17-70
C5T0D7_ACIDE/18-72
C5T5L1_ACIDE/74-127
C5T7T4_ACIDE/18-71
C5T8A0_ACIDE/27-81
C5T9G0_ACIDE/36-90
C5TKG7_NEIFL/12-66
C5TL08_NEIFL/25-79
C5TLY6_NEIFL/7-61
C5UQ25_CLOBO/19-74
C5UQ41_CLOBO/13-67
C5UQ43_CLOBO/34-69
C5UQ72_CLOBO/6-60
C5UQ77_CLOBO/6-60
C5UQB7_CLOBO/7-62
C5UQT2_CLOBO/5-59
C5US36_CLOBO/7-63
C5US98_CLOBO/10-64
C5US99_CLOBO/11-65
C5USA0_CLOBO/4-57
C5USS5_CLOBO/6-60
C5USS7_CLOBO/10-61
C5UTB5_CLOBO/7-61
C5UTZ2_CLOBO/8-63
C5UTZ4_CLOBO/17-71
C5UUD0_CLOBO/19-73
C5UUD5_CLOBO/7-62
C5UUN8_CLOBO/3-58
C5UYG2_CLOBO/2-58
C5UZ49_CLOBO/7-61
C5UZB6_CLOBO/5-60
C5UZB7_CLOBO/15-69
C5VNI6_CLOBO/8-62
C5VNZ0_CLOBO/7-61
C5VRT0_CLOBO/12-66
C5VRZ9_CLOBO/8-62
C5VX68_STRSE/9-63
C5VXC1_STRSE/8-62
C5VYA6_STRSE/7-61
C5VYL9_STRSE/11-49
C5VYM0_STRSE/4-58
C5VZM4_STRSE/7-61
C5VZR7_STRSE/4-58
C5W0D9_ECOBB/16-70
C5W3M2_ECOBB/12-66
C5W3M6_ECOBB/89-143
C5W3Y8_ECOBB/12-66
C5W4A2_ECOBB/39-93
C5W4D1_ECOBB/17-70
C5W503_ECOBB/10-64
C5W684_ECOBB/7-61
C5WAC6_ECOBB/38-82
C5WE46_STRDG/5-59
C5WEH4_STRDG/6-60
C5WEI2_STRDG/5-58
C5WGE7_STRDG/7-61
C5WHQ8_STRDG/9-63
C5WJQ3_STRDG/10-52
C5YK78_SORBI/87-140
C5Z581_SORBI/90-143
C5ZAJ5_BURPS/5-59
C5ZAV5_BURPS/11-65
C5ZK30_BURPS/40-94
C5ZM18_BURPS/9-63
C5ZNP5_BURPS/29-83
C5ZPW1_BURPS/12-66
C5ZU50_BURPS/19-72
C5ZVI6_9HELI/24-81
C5ZZN5_ECOLX/38-91
C6A0X1_THESM/20-64
C6A2M0_THESM/93-146
C6A2T0_THESM/13-66
C6A3Q5_THESM/132-185
C6A495_THESM/5-59
C6A4D3_THESM/14-63
C6A4N8_THESM/479-529
C6A638_BIFLB/34-87
C6A871_BIFLB/7-61
C6AA77_BARGA/51-105
C6AA78_BARGA/50-104
C6AA82_BARGA/17-71
C6AA95_BARGA/17-71
C6AAA0_BARGA/17-71
C6AAA1_BARGA/17-71
C6AAB1_BARGA/51-105
C6AAB2_BARGA/51-105
C6AAB3_BARGA/29-83
C6AAK3_BARGA/16-70
C6AAK4_BARGA/16-70
C6AAK5_BARGA/16-70
C6ABF9_BARGA/16-70
C6ABN1_BARGA/19-73
C6AD03_BARGA/13-73
C6ADE6_BARGA/6-59
C6ADE7_BARGA/4-58
C6ADJ2_BARGA/15-59
C6ADK3_BARGA/11-59
C6ADK4_BARGA/12-56
C6AER1_BARGA/16-70
C6AEZ4_BARGA/17-71
C6AF30_BARGA/11-59
C6AF33_BARGA/17-71
C6AGP6_BIFAS/34-87
C6AIS9_BIFAS/7-61
C6AM31_AGGAN/8-61
C6AP26_AGGAN/13-66
C6AQH2_AGGAN/7-60
C6ARV8_RHILS/17-70
C6ATW5_RHILS/17-71
C6AU93_RHILS/7-45
C6AVV1_RHILS/8-60
C6AYA4_RHILS/19-73
C6AZF6_RHILS/43-91
C6B0G5_RHILS/60-114
C6B1B6_RHILS/31-59
C6B247_RHILS/13-67
C6B358_RHILS/13-67
C6B4K5_RHILS/9-63
C6B525_RHILS/11-65
C6B527_RHILS/6-62
C6B6A7_RHILS/44-98
C6B757_RHILS/9-56
C6B7Z5_RHILS/16-70
C6B8F3_RHILS/11-65
C6B971_RHILS/17-70
C6B9D2_RHILS/11-65
C6BAA5_RHILS/17-71
C6BB46_RHILS/11-65
C6BBV1_RALP1/35-80
C6BE36_RALP1/29-83
C6BEF5_RALP1/18-72
C6BFQ5_RALP1/25-79
C6BFZ7_RALP1/47-100
C6BKE0_RALP1/11-65
C6BLS2_RALP1/21-75
C6BP52_RALP1/8-61
C6BPB2_RALP1/20-65
C6BRQ4_DESAD/40-83
C6BVK8_DESAD/14-68
C6BW06_DESAD/100-152
C6BW15_DESAD/13-66
C6C388_DICDC/6-64
C6C3D3_DICDC/7-62
C6C3Z4_DICDC/16-70
C6C5D0_DICDC/4-57
C6C5Z7_DICDC/20-74
C6C777_DICDC/13-67
C6C7K6_DICDC/33-87
C6CAE7_DICDC/34-84
C6CDB6_DICDC/6-64
C6CF05_DICZE/6-64
C6CKN5_DICZE/7-62
C6CLJ7_DICZE/52-98
C6CLK4_DICZE/20-70
C6CLM7_DICZE/22-76
C6CLW5_DICZE/91-146
C6CM21_DICZE/15-69
C6CM22_DICZE/20-74
C6CML9_DICZE/31-85
C6CNW2_DICZE/14-68
C6CP77_DICZE/4-57
C6CPG7_DICZE/15-69
C6CPG8_DICZE/15-69
C6CQ07_DICZE/18-57
C6CQA8_DICZE/14-64
C6CR20_DICZE/13-67
C6CR90_PAESJ/10-64
C6CRP6_PAESJ/10-64
C6CSN3_PAESJ/10-65
C6CV98_PAESJ/9-63
C6CX34_PAESJ/18-72
C6CZI8_PAESJ/5-59
C6D0K8_PAESJ/7-61
C6D1T8_PAESJ/7-61
C6D5R2_PAESJ/7-61
C6D8D0_PAESJ/12-66
C6DAY0_PECCP/19-69
C6DCB2_PECCP/16-70
C6DE64_PECCP/30-84
C6DFX3_PECCP/9-62
C6DIE1_PECCP/15-73
C6DJI3_PECCP/13-67
C6DQ53_MYCTK/8-62
C6DQD7_MYCTK/42-96
C6DQN4_MYCTK/10-64
C6DT46_MYCTK/10-64
C6DV31_MYCTK/22-76
C6DXX4_CLOBO/15-48
C6DYR2_GEOSM/82-135
C6DZ60_GEOSM/11-65
C6DZF4_GEOSM/40-98
C6E0A5_GEOSM/14-68
C6E0T2_GEOSM/6-59
C6E150_GEOSM/9-63
C6E225_GEOSM/43-93
C6E2D6_GEOSM/44-101
C6E3V1_GEOSM/3-50
C6E4Y5_GEOSM/14-68
C6E5F4_GEOSM/18-72
C6E9Q5_GEOSM/23-78
C6EBI1_ECOBD/7-61
C6EBI6_ECOBD/23-76
C6EDS4_ECOBD/10-64
C6EEC5_ECOBD/38-82
C6EEL0_ECOBD/17-70
C6EEP0_ECOBD/13-67
C6EES5_ECOBD/89-143
C6EES9_ECOBD/12-66
C6EFT3_ECOBD/12-66
C6EJG9_ECOBD/10-64
C6EKY1_ECOBD/34-88
C6G9S8_ECOLX/13-67
C6GA79_AERHY/13-67
C6GMT9_STRSX/5-59
C6GN18_STRSX/17-71
C6GNQ8_STRSX/15-62
C6GNZ2_STRSX/7-61
C6GP69_STRSX/11-49
C6GP70_STRSX/4-58
C6GPA2_STRSX/9-63
C6GPU2_STRSX/4-58
C6GQU5_STRSX/8-62
C6GR74_STRSX/7-61
C6GT45_STRS4/15-62
C6GT72_STRS4/5-59
C6GTP9_STRS4/8-62
C6GUZ6_STRS4/7-61
C6GV44_STRS4/11-49
C6GV45_STRS4/4-58
C6GVW7_STRS4/7-61
C6GW76_STRS4/4-58
C6GWE0_STRS4/17-71
C6GWH8_STRS4/5-59
C6GXK4_STRS4/9-63
C6H464_AJECH/89-144
C6HTY9_9BACT/14-68
C6HUS9_9BACT/44-91
C6HVI8_9BACT/6-58
C6HVI9_9BACT/1-46
C6HW42_9BACT/14-68
C6HWX0_9BACT/51-97
C6HWX5_9BACT/21-70
C6HYI2_9BACT/28-81
C6HYI4_9BACT/12-68
C6I0Y8_9BACT/9-62
C6I273_9BACE/38-84
C6I3W2_9BACE/76-129
C6I4U1_9BACE/6-60
C6I5T4_9BACE/27-81
C6I651_9BACE/41-93
C6I8N6_9BACE/7-62
C6I934_9BACE/43-97
C6I9L1_9BACE/15-69
C6IA08_9BACE/18-71
C6IAZ0_9BACE/11-65
C6ID85_9BACE/66-121
C6IF36_9BACE/11-66
C6IFF8_9BACE/75-118
C6IHY7_9BACE/7-61
C6IJX3_9BACE/11-65
C6IKS4_9BACE/47-100
C6IKV9_9BACE/38-91
C6IKW6_9BACE/23-59
C6IP61_9BACE/23-75
C6IQU3_9BACE/44-98
C6IS57_9BACE/16-69
C6ITA2_9BACE/17-70
C6IV64_9BACL/10-63
C6IX78_9BACL/1-41
C6IX79_9BACL/11-65
C6IX80_9BACL/11-65
C6IZL3_9BACL/31-85
C6J0H2_9BACL/23-70
C6J347_9BACL/1-51
C6J5U3_9BACL/7-61
C6J6K5_9BACL/8-64
C6J936_9FIRM/33-73
C6J948_9FIRM/17-71
C6J964_9FIRM/21-70
C6JAA0_9FIRM/43-98
C6JAK8_9FIRM/38-95
C6JAL9_9FIRM/7-61
C6JAM4_9FIRM/34-87
C6JB64_9FIRM/19-71
C6JB66_9FIRM/4-58
C6JB67_9FIRM/7-61
C6JB67_9FIRM/89-143
C6JB70_9FIRM/7-61
C6JC03_9FIRM/10-64
C6JCC1_9FIRM/11-65
C6JDL6_9FIRM/1-50
C6JDS8_9FIRM/7-61
C6JEX0_9FIRM/7-61
C6JF08_9FIRM/20-71
C6JF49_9FIRM/12-66
C6JFU4_9FIRM/10-64
C6JGB3_9FIRM/43-98
C6JIJ3_FUSVA/19-71
C6JJM8_FUSVA/24-63
C6JLM8_FUSVA/11-65
C6JMH5_FUSVA/7-62
C6JQJ3_FUSVA/7-61
C6KTL8_9BACT/50-96
C6KUG2_9BACT/36-80
C6KVG8_9BACT/29-83
C6L9H5_9FIRM/9-63
C6L9K9_9FIRM/13-67
C6L9W9_9FIRM/21-75
C6L9X1_9FIRM/7-62
C6L9Y0_9FIRM/7-62
C6LAG2_9FIRM/18-72
C6LAT9_9FIRM/9-63
C6LAU6_9FIRM/7-61
C6LBB4_9FIRM/24-78
C6LBI5_9FIRM/10-55
C6LBJ1_9FIRM/9-46
C6LC00_9FIRM/19-73
C6LC65_9FIRM/7-61
C6LC93_9FIRM/6-60
C6LEA8_9FIRM/12-66
C6LFA5_9FIRM/20-74
C6LFB8_9FIRM/152-209
C6LFU3_9FIRM/7-60
C6LGD3_9FIRM/15-69
C6LHL3_9FIRM/7-61
C6LHV4_9FIRM/152-209
C6LI49_9FIRM/40-94
C6LJ26_9FIRM/1-54
C6LJ48_9FIRM/7-61
C6LJZ8_9FIRM/13-67
C6LK17_9FIRM/22-78
C6LL47_9FIRM/10-64
C6LL64_9FIRM/41-95
C6LM17_9FIRM/27-81
C6LM63_9FIRM/11-65
C6LMN8_9FIRM/18-71
C6LRE8_GIAIB/49-101
C6M0V4_NEISI/25-79
C6M4D1_NEISI/87-139
C6M778_NEISI/9-64
C6N0S5_9GAMM/41-84
C6N1Q6_9GAMM/34-83
C6N1W2_9GAMM/22-76
C6N1Z2_9GAMM/15-69
C6N214_9GAMM/11-66
C6N317_9GAMM/50-103
C6N3H3_9GAMM/12-66
C6N3S7_9GAMM/14-68
C6N424_9GAMM/11-66
C6N4B9_9GAMM/10-63
C6N4P6_9GAMM/28-82
C6N4U7_9GAMM/4-42
C6N5B7_9GAMM/1-44
C6N5Z2_9GAMM/50-93
C6N7T7_9GAMM/27-81
C6NR99_9GAMM/1-45
C6NWU2_9GAMM/36-92
C6PPT0_9CLOT/12-66
C6PQA7_9CLOT/8-62
C6PRV5_9CLOT/22-75
C6PRW2_9CLOT/6-60
C6PS92_9CLOT/7-61
C6PT19_9CLOT/4-58
C6PT20_9CLOT/10-58
C6PUU0_9CLOT/5-59
C6PV66_9CLOT/8-63
C6PV67_9CLOT/8-63
C6PVT7_9CLOT/12-66
C6PX45_9CLOT/13-67
C6PXW5_9CLOT/12-66
C6PXY9_9CLOT/11-65
C6PZQ9_9CLOT/6-60
C6Q141_9CLOT/7-54
C6Q161_9CLOT/11-65
C6Q1A6_9CLOT/12-66
C6R6X0_9CORY/13-73
C6R704_9CORY/15-69
C6R8C6_9CORY/8-62
C6R9N1_9CORY/16-70
C6RFJ9_9PROT/15-68
C6RHC8_9PROT/10-64
C6RID3_9PROT/6-34
C6RMB5_ACIRA/37-89
C6RPZ5_ACIRA/8-62
C6RR71_ACIRA/12-66
C6RTW8_VIBCH/10-61
C6RVZ6_VIBCH/83-138
C6RXB0_VIBCH/10-63
C6RXB3_VIBCH/11-58
C6RXV9_VIBCH/14-68
C6S028_VIBCH/18-70
C6S0A7_VIBCH/32-86
C6S1D7_VIBCH/18-51
C6S524_NEIML/48-94
C6S728_NEIML/26-80
C6S831_NEIML/158-200
C6S876_NEIML/26-80
C6S9H5_NEIML/7-58
C6SBH6_NEIME/26-80
C6SDX4_NEIME/48-94
C6SEI8_NEIME/7-58
C6SHJ8_NEIME/26-80
C6SJC3_NEIME/7-58
C6SJW2_NEIME/57-111
C6SMA7_NEIME/48-94
C6SPU6_STRMN/21-75
C6SPU7_STRMN/25-79
C6SQS1_STRMN/19-57
C6SR85_STRMN/7-61
C6SRA1_STRMN/10-64
C6SRL4_STRMN/8-61
C6SS89_STRMN/7-61
C6SSU9_STRMN/7-61
C6STM0_STRMN/6-60
C6STQ9_STRMN/6-60
C6SXJ2_SOYBN/87-140
C6T1P5_SOYBN/87-140
C6TTJ6_BURPS/40-94
C6TVH4_BURPS/5-59
C6TWQ7_BURPS/11-65
C6U4X0_BURPS/12-66
C6U573_BURPS/29-83
C6U6N1_BURPS/19-72
C6U8J9_BURPS/9-63
C6UAM4_BURPS/21-75
C6UBU8_ECOBR/16-70
C6UGT2_ECOBR/38-82
C6UGU7_ECOBR/12-66
C6UH61_ECOBR/12-66
C6UH64_ECOBR/89-143
C6UHN5_ECOBR/39-93
C6UHR6_ECOBR/17-70
C6UIB2_ECOBR/10-64
C6UKQ8_ECOBR/33-83
C6UM06_ECOBR/23-76
C6UM11_ECOBR/7-61
C6UP25_ECO5T/15-73
C6UPE7_ECO5T/11-65
C6UQ74_ECO5T/23-76
C6UQ78_ECO5T/7-61
C6UR78_ECO5T/18-56
C6URZ2_ECO5T/24-78
C6USK7_ECO5T/10-64
C6USR9_ECO5T/10-64
C6UTE9_ECO5T/12-66
C6UU17_ECO5T/12-66
C6UU22_ECO5T/89-143
C6UU63_ECO5T/13-67
C6UUV6_ECO5T/11-64
C6UV10_ECO5T/7-58
C6UXI3_ECO5T/38-82
C6UXU9_ECO5T/22-77
C6UYQ3_ECO5T/52-98
C6UZE6_ECO5T/9-63
C6V014_ECO5T/16-70
C6V0E8_ECO5T/4-55
C6V0E9_ECO5T/22-71
C6V1I2_ECO5T/33-83
C6V1S6_ECO5T/1-37
C6V7A6_ECOBD/16-70
C6VD49_ECOBD/39-93
C6VIZ6_LACPJ/9-64
C6VJD8_LACPJ/7-59
C6VJG2_LACPJ/7-61
C6VK96_LACPJ/8-68
C6VLM0_LACPJ/7-61
C6VMP8_LACPJ/55-100
C6VMY2_LACPJ/13-68
C6VN06_LACPJ/7-61
C6VN07_LACPJ/9-63
C6VRR1_DYAFD/27-81
C6VTL7_DYAFD/38-89
C6VVJ1_DYAFD/66-119
C6VXL2_DYAFD/63-117
C6VYE1_DYAFD/42-94
C6VYX6_DYAFD/69-122
C6W0T2_DYAFD/8-62
C6W1J3_DYAFD/15-70
C6W1S9_DYAFD/14-68
C6W2R3_DYAFD/77-130
C6W2Y8_DYAFD/16-69
C6W3B2_DYAFD/17-72
C6W3S8_DYAFD/11-65
C6W512_DYAFD/20-77
C6W5A2_DYAFD/8-62
C6W6H1_DYAFD/13-67
C6W6P7_DYAFD/16-70
C6W6Q8_DYAFD/14-68
C6W701_DYAFD/9-63
C6W707_DYAFD/10-64
C6W8Z6_ACTMD/12-68
C6WA89_ACTMD/11-66
C6WB83_ACTMD/10-53
C6WBP7_ACTMD/27-80
C6WDK0_ACTMD/26-64
C6WEA1_ACTMD/17-69
C6WEK9_ACTMD/17-71
C6WHM6_ACTMD/27-76
C6WI50_ACTMD/18-70
C6WPM0_ACTMD/20-74
C6WQ02_ACTMD/9-64
C6WRS0_ACTMD/16-70
C6WSN7_METML/17-71
C6WTY9_METML/26-66
C6WWS9_METML/13-63
C6WWT1_METML/26-73
C6X3Y4_FLAB3/16-70
C6X657_FLAB3/20-68
C6XAC5_METSD/32-86
C6XEC2_METSD/8-62
C6XEL2_METSD/12-66
C6XH36_LIBAP/118-172
C6XI04_LIBAP/19-73
C6XIC2_HIRBI/7-61
C6XIE3_HIRBI/18-72
C6XJ81_HIRBI/17-71
C6XMB2_HIRBI/5-59
C6XNB6_HIRBI/11-65
C6XNV3_HIRBI/10-64
C6XRI4_HIRBI/9-63
C6XS07_HIRBI/15-68
C6XW41_PEDHD/8-62
C6XWZ7_PEDHD/11-65
C6YC32_VIBCH/7-61
C6YC35_VIBCH/11-58
C6YC38_VIBCH/10-63
C6YCY1_VIBCH/16-61
C6YDE5_VIBCH/14-68
C6YEU2_VIBCH/87-142
C6YJ22_VIBCH/18-70
C6YJ92_VIBCH/32-86
C6YKC2_VIBCH/10-61
C6YRB6_FRATT/8-56
C6YSG0_9GAMM/15-69
C6YUZ2_9GAMM/8-57
C6Z0S9_9BACE/9-60
C6Z0Z5_9BACE/6-60
C6Z238_9BACE/12-64
C6Z278_9BACE/14-67
C6Z2J8_9BACE/5-60
C6Z3T9_9BACE/12-66
C6Z4M4_9BACE/9-63
C6Z7F8_9BACE/11-65
C6ZA18_9BACE/3-55
C6ZA31_9BACE/62-116
C6ZB27_9BACE/9-62
C6ZBV4_9BACE/41-93
C6ZCW2_LAMBD/10-64
C6ZR47_9CAUD/13-68
C7BGR3_PHOAA/41-94
C7BH53_PHOAA/4-55
C7BH54_PHOAA/11-66
C7BHX8_PHOAA/39-85
C7BI87_PHOAA/37-87
C7BI88_PHOAA/32-64
C7BJ47_PHOAA/15-69
C7BJ49_PHOAA/15-69
C7BJU8_PHOAA/7-60
C7BK13_PHOAA/13-68
C7BKG2_PHOAA/15-73
C7BKI9_PHOAA/84-138
C7BN02_PHOAA/13-68
C7BNN0_PHOAA/20-74
C7BNT6_PHOAA/11-63
C7BSL4_PHOAA/17-70
C7BSL7_PHOAA/47-99
C7BSM8_PHOAA/69-121
C7C7I7_METED/31-85
C7C924_METED/38-82
C7CAY6_METED/51-99
C7CBU0_METED/1-55
C7CBU1_METED/38-76
C7CC89_METED/1-52
C7CC91_METED/46-100
C7CCM3_METED/273-310
C7CE86_METED/7-61
C7CEP1_METED/16-57
C7CEU7_METED/19-73
C7CGL7_METED/17-71
C7CHC2_METED/189-238
C7CLX0_METED/1-50
C7CNM7_ENTFA/8-62
C7CPV3_ENTFA/3-57
C7CQM2_ENTFA/32-86
C7CRL5_ENTFA/11-40
C7CTH0_ENTFA/8-62
C7CUN3_ENTFA/7-61
C7CUZ9_ENTFA/11-65
C7CV26_ENTFA/9-64
C7CWG6_ENTFA/13-67
C7CY41_ENTFA/32-86
C7CYN7_ENTFA/8-62
C7D080_ENTFA/15-62
C7D090_ENTFA/17-71
C7D0W4_ENTFA/12-69
C7D125_ENTFA/7-61
C7D158_ENTFA/6-60
C7D1E4_ENTFA/11-65
C7D1I0_ENTFA/9-64
C7D1T7_ENTFA/15-67
C7D1V1_ENTFA/11-62
C7D289_ENTFA/6-60
C7D292_ENTFA/26-81
C7D2R5_ENTFA/11-62
C7D450_ENTFA/8-62
C7D5D7_ENTFA/8-61
C7D8Z3_9RHOB/25-81
C7D998_9RHOB/29-83
C7D9E8_9RHOB/29-83
C7DCS0_9RHOB/12-67
C7DGE5_9EURY/22-74
C7DGT8_9EURY/130-183
C7DIV2_9EURY/74-127
C7FEK8_ACIBA/12-66
C7G555_9FIRM/13-67
C7G6N7_9FIRM/8-63
C7G7I6_9FIRM/21-75
C7G878_9FIRM/4-58
C7G930_9FIRM/16-71
C7G9M2_9FIRM/7-61
C7GAK8_9FIRM/6-60
C7GAS3_9FIRM/9-61
C7GBK6_9FIRM/32-86
C7GBR0_9FIRM/1-50
C7GC61_9FIRM/17-71
C7GCS4_9FIRM/1-55
C7GCS5_9FIRM/14-69
C7GDW4_9FIRM/32-86
C7GEF7_9FIRM/12-66
C7GFR5_9FIRM/12-66
C7GGJ6_9FIRM/7-61
C7GGZ0_9FIRM/11-68
C7GH47_9FIRM/12-66
C7GI03_9FIRM/43-98
C7GIA7_9FIRM/2-39
C7GNW2_YEAS2/85-139
C7H1V0_9FIRM/34-86
C7H1Y2_9FIRM/42-69
C7H2B1_9FIRM/14-69
C7H2H6_9FIRM/7-61
C7H2J3_9FIRM/27-81
C7H2N1_9FIRM/12-67
C7H2U3_9FIRM/10-64
C7H397_9FIRM/8-60
C7H3Q3_9FIRM/14-68
C7H569_9FIRM/12-66
C7H635_9FIRM/12-66
C7H6L5_9FIRM/35-87
C7H6U3_9FIRM/17-70
C7H790_9FIRM/153-204
C7H7J0_9FIRM/15-71
C7H8E3_9FIRM/7-61
C7H8I0_9FIRM/7-61
C7H8R5_9FIRM/15-69
C7H9M6_9FIRM/12-64
C7H9N9_9FIRM/8-63
C7HAJ4_9FIRM/16-67
C7HDF3_CLOTM/8-69
C7HFR4_CLOTM/39-92
C7HH06_CLOTM/8-62
C7HJE7_CLOTM/7-61
C7HRY3_9FIRM/20-68
C7HSF6_9FIRM/7-62
C7HT78_9FIRM/5-55
C7HTM4_9FIRM/11-65
C7HW08_9FIRM/86-140
C7HW24_9FIRM/13-67
C7HWC9_9FIRM/6-60
C7ISV3_THEET/15-69
C7JC38_ACEP3/31-85
C7JCQ6_ACEP3/14-68
C7JDL3_ACEP3/10-65
C7JFB5_ACEP3/63-116
C7JFG9_ACEP3/17-65
C7JK79_ACEPA/31-85
C7JKD3_ACEPA/14-68
C7JKT1_ACEPA/10-65
C7JLR4_ACEPA/17-65
C7JR29_ACEPA/63-116
C7JUE7_ACEPA/31-85
C7JUK1_ACEPA/14-68
C7JUZ9_ACEPA/10-65
C7JVY2_ACEPA/17-65
C7K094_ACEPA/63-116
C7K312_ACEPA/63-116
C7K4N9_ACEPA/31-85
C7K4U3_ACEPA/14-68
C7K591_ACEPA/10-65
C7K674_ACEPA/17-65
C7KC81_ACEPA/63-116
C7KDV8_ACEPA/31-85
C7KE12_ACEPA/14-68
C7KEG0_ACEPA/10-65
C7KFE3_ACEPA/17-65
C7KLJ7_ACEPA/63-116
C7KN74_ACEPA/31-85
C7KNC8_ACEPA/14-68
C7KNS6_ACEPA/10-65
C7KPQ9_ACEPA/17-65
C7KVW0_ACEPA/63-116
C7KXI9_ACEPA/31-85
C7KXP3_ACEPA/14-68
C7KY41_ACEPA/10-65
C7KZ24_ACEPA/17-65
C7L5N6_ACEPA/63-116
C7L7B3_ACEPA/31-85
C7L7G7_ACEPA/14-68
C7L7W5_ACEPA/10-65
C7L8U8_ACEPA/17-65
C7LAI3_CLOBL/11-65
C7LE83_BRUMC/6-57
C7LF31_BRUMC/19-73
C7LJ45_BRUMC/9-63
C7LP00_DESBD/64-117
C7LRB1_DESBD/10-63
C7LS99_DESBD/63-114
C7LSA0_DESBD/16-70
C7LT63_DESBD/21-70
C7LZR3_ACIFD/16-72
C7M1T8_ACIFD/6-59
C7M8S1_CAPOD/11-66
C7MDD2_BRAFD/21-75
C7MH89_BRAFD/16-70
C7MI31_BRAFD/17-71
C7MPI0_CRYCD/9-63
C7MQW0_SACVD/26-65
C7MQZ0_SACVD/14-68
C7MR26_SACVD/17-72
C7MRT3_SACVD/34-88
C7MSJ0_SACVD/12-68
C7MSW9_SACVD/41-95
C7MUL5_SACVD/17-68
C7N0U4_SLAHD/9-63
C7N1T7_SLAHD/7-61
C7N237_SLAHD/152-209
C7N2T6_SLAHD/7-61
C7N2T8_SLAHD/7-61
C7N355_SLAHD/10-64
C7N365_SLAHD/11-65
C7N384_SLAHD/7-61
C7N3Z4_SLAHD/1-47
C7N4Q0_SLAHD/4-55
C7N4S0_SLAHD/19-73
C7N6S7_SLAHD/12-66
C7N6S8_SLAHD/5-59
C7N6T3_SLAHD/7-61
C7N7H5_SLAHD/9-61
C7N9B8_LEPBD/35-88
C7NEB8_LEPBD/6-60
C7NI78_KYTSD/13-64
C7NMD8_HALUD/19-57
C7NQF0_HALUD/20-72
C7NR15_HALUD/28-71
C7NRB0_HALUD/98-152
C7NRM1_HALUD/17-68
C7NRM5_HALUD/132-183
C7NTV5_HALUD/5-59
C7NUH7_HALUD/684-734
C7NUH7_HALUD/749-797
C7NVL3_HALUD/7-61
C7NVQ8_HALMD/20-73
C7NXX6_HALMD/5-59
C7P0J5_HALMD/132-184
C7P5A6_METFA/17-65
C7P5H1_METFA/37-88
C7P620_METFA/130-183
C7P664_METFA/21-73
C7P6H2_METFA/19-62
C7P8Q6_METFA/5-59
C7P9E5_METFA/85-139
C7P9S5_CHIPD/8-64
C7PBH3_CHIPD/11-65
C7PHG4_CHIPD/15-69
C7PIV9_CHIPD/10-64
C7PKL9_CHIPD/15-71
C7PLZ7_CHIPD/7-61
C7PM01_CHIPD/10-64
C7PM08_CHIPD/10-64
C7PN62_CHIPD/13-67
C7PNG6_CHIPD/35-82
C7PQ31_CHIPD/8-62
C7PUH1_CHIPD/7-61
C7PVS5_CATAD/13-69
C7PYN8_CATAD/22-76
C7PYT3_CATAD/105-159
C7PYT3_CATAD/20-74
C7Q3Z1_CATAD/35-87
C7Q858_CATAD/5-59
C7Q8F0_CATAD/12-68
C7QC27_CATAD/42-95
C7QDP8_CATAD/15-69
C7QFN1_CATAD/105-158
C7QFS5_CATAD/107-158
C7QFS5_CATAD/20-74
C7QJ41_CATAD/36-83
C7QQR4_CYAP0/12-66
C7QTK4_CYAP0/56-110
C7QXE5_CYAP0/78-131
C7R143_JONDD/8-58
C7R1U5_JONDD/35-88
C7R1U7_JONDD/10-60
C7R1W3_JONDD/18-71
C7R218_JONDD/21-73
C7R5Q3_KANKD/9-63
C7R5Y1_KANKD/3-57
C7R828_KANKD/19-72
C7RD34_KANKD/3-56
C7RDL7_ANAPD/13-66
C7RDQ8_ANAPD/12-67
C7RER3_ANAPD/19-73
C7RFK5_ANAPD/12-66
C7RGK2_ANAPD/14-68
C7RGM3_ANAPD/11-65
C7RH04_ANAPD/5-59
C7RI64_ANAPD/11-65
C7RJK0_ACCPU/12-65
C7RJM0_ACCPU/77-129
C7RL25_ACCPU/13-51
C7RQN6_ACCPU/48-96
C7RRA8_ACCPU/62-116
C7RW45_ACCPU/10-64
C7T5B0_PSEPU/1-46
C7T6T4_LACRG/7-61
C7T7E0_LACRG/5-59
C7T8C6_LACRG/7-61
C7T8R9_LACRG/7-61
C7T9H6_LACRG/45-96
C7T9I7_LACRG/38-61
C7T9J2_LACRG/38-91
C7TB50_LACRG/5-59
C7TBJ8_LACRG/5-59
C7TBL0_LACRG/5-61
C7TC05_LACRG/6-60
C7TCR8_LACRG/6-57
C7TDY7_LACRG/7-61
C7TEA7_LACRG/66-113
C7TEB2_LACRG/9-64
C7TF24_LACRL/7-61
C7TFJ1_LACRL/9-63
C7TG74_LACRL/45-97
C7TH35_LACRL/23-77
C7TH36_LACRL/3-58
C7THJ6_LACRL/15-69
C7THK8_LACRL/5-61
C7TI10_LACRL/5-59
C7TKM8_LACRL/10-64
C7TKP8_LACRL/4-58
C7TL10_LACRL/9-64
C7TLX8_LACRL/7-61
C7TMJ5_LACRL/5-59
C7U3V9_ENTFA/8-62
C7U3Z7_ENTFA/29-82
C7U563_ENTFA/32-86
C7U6M2_ENTFA/8-62
C7U7V1_ENTFA/9-64
C7U7X8_ENTFA/11-65
C7U8K8_ENTFA/7-61
C7UAH1_ENTFA/15-62
C7UAY9_ENTFA/7-61
C7UBA9_ENTFA/11-65
C7UBE4_ENTFA/9-64
C7UBM6_ENTFA/10-64
C7UBM7_ENTFA/23-77
C7UCG9_ENTFA/32-86
C7UD99_ENTFA/3-57
C7UED8_ENTFA/7-61
C7UEL8_ENTFA/7-61
C7UG41_ENTFA/8-62
C7UIC3_ENTFA/11-62
C7UJ01_ENTFA/12-66
C7UKC5_ENTFA/3-57
C7ULB4_ENTFA/13-67
C7UMT1_ENTFA/11-65
C7UMW0_ENTFA/6-61
C7UN93_ENTFA/14-68
C7UN94_ENTFA/4-58
C7UPG2_ENTFA/9-58
C7UQK1_ENTFA/8-62
C7URI5_ENTFA/12-69
C7US77_ENTFA/32-86
C7USH9_ENTFA/15-62
C7USI8_ENTFA/17-71
C7UUN1_ENTFA/8-62
C7UWE6_ENTFA/9-58
C7UX52_ENTFA/9-64
C7UX89_ENTFA/11-65
C7UXK6_ENTFA/7-61
C7UZ28_ENTFA/12-66
C7V0M0_ENTFA/47-83
C7V0Q7_ENTFA/12-66
C7V1T5_ENTFA/32-86
C7V3C7_ENTFA/11-64
C7V3C7_ENTFA/83-125
C7V3N2_ENTFA/9-64
C7V3R8_ENTFA/11-65
C7V536_ENTFA/8-62
C7V7U0_ENTFA/7-61
C7V835_ENTFA/8-63
C7V836_ENTFA/14-68
C7V9F0_ENTFA/32-86
C7V9Z6_ENTFA/26-81
C7V9Z9_ENTFA/5-59
C7VA00_ENTFA/6-60
C7VAG9_ENTFA/10-64
C7VAP6_ENTFA/9-64
C7VAT1_ENTFA/11-65
C7VB81_ENTFA/13-67
C7VC37_ENTFA/8-62
C7VDI5_ENTFA/11-62
C7VE55_ENTFA/17-71
C7VE64_ENTFA/15-62
C7VE79_ENTFA/7-60
C7VEV2_ENTFA/8-63
C7VFQ0_ENTFA/7-61
C7VFW6_ENTFA/13-67
C7VFX8_ENTFA/8-56
C7VGQ3_ENTFA/9-58
C7VHJ7_ENTFA/12-66
C7VI13_ENTFA/17-42
C7VI15_ENTFA/7-61
C7VIA3_ENTFA/25-72
C7VJ43_ENTFA/9-64
C7VJ79_ENTFA/11-65
C7VLD8_ENTFA/32-86
C7VMJ3_ENTFA/11-62
C7VNY8_ENTFA/8-62
C7VPL3_ENTFA/6-60
C7VPS2_ENTFA/7-61
C7VRS4_ENTFA/32-86
C7VTQ7_ENTFA/11-65
C7VTU3_ENTFA/16-71
C7VU66_ENTFA/11-50
C7VW58_ENTFA/10-64
C7VWK1_ENTFA/8-62
C7VX90_ENTFA/12-66
C7VXF7_ENTFA/16-67
C7VY66_ENTFA/16-71
C7VZI4_ENTFA/32-86
C7W0U2_ENTFA/11-65
C7W0W9_ENTFA/9-64
C7W338_ENTFA/1-41
C7W376_ENTFA/8-62
C7W4E3_ENTFA/12-69
C7W5C3_ENTFA/10-64
C7W5H0_ENTFA/15-62
C7W5H9_ENTFA/17-71
C7W5N1_ENTFA/32-86
C7W7A2_ENTFA/12-66
C7W922_ENTFA/7-61
C7W9N6_ENTFA/8-62
C7WBZ1_ENTFA/6-60
C7WC91_ENTFA/9-64
C7WCB9_ENTFA/11-65
C7WDL0_ENTFA/9-58
C7WEB4_ENTFA/9-64
C7WEE1_ENTFA/11-65
C7WER8_ENTFA/11-40
C7WFI8_ENTFA/7-61
C7WFU0_ENTFA/32-86
C7WGW3_ENTFA/17-71
C7WGX2_ENTFA/16-65
C7WHM6_ENTFA/7-61
C7WJ65_ENTFA/12-66
C7WJF2_ENTFA/8-63
C7WK35_ENTFA/8-62
C7WLQ6_ENTFA/7-60
C7WM77_ENTFA/8-61
C7WNK5_ENTFA/8-62
C7WQL4_ENTFA/6-60
C7WQW2_ENTFA/14-69
C7WQZ9_ENTFA/11-65
C7WRB5_ENTFA/7-61
C7WU31_ENTFA/32-86
C7WUU8_ENTFA/15-62
C7WWE3_ENTFA/32-86
C7WXW6_ENTFA/7-61
C7WXZ8_ENTFA/10-52
C7WY07_ENTFA/17-71
C7WYV0_ENTFA/13-67
C7WZW0_ENTFA/11-65
C7WZY7_ENTFA/9-64
C7X0C8_ENTFA/14-68
C7X0C9_ENTFA/4-58
C7X113_ENTFA/11-62
C7X2H6_ENTFA/8-62
C7X753_9PORP/15-68
C7X869_9PORP/1-52
C7X963_9PORP/15-66
C7XBW2_9PORP/12-66
C7XCI0_9PORP/45-97
C7XFB3_9PORP/18-71
C7XG50_9PORP/30-80
C7XHE5_9LACO/11-67
C7XIG5_9LACO/11-65
C7XJ43_9LACO/115-169
C7XJ43_9LACO/31-85
C7XJ48_9LACO/8-62
C7XJG6_9LACO/6-65
C7XJP5_9LACO/10-63
C7XJY1_9LACO/4-58
C7XK59_9LACO/140-179
C7XKA8_9LACO/6-60
C7XL02_9LACO/33-87
C7XMW4_9FUSO/12-66
C7XPL2_9FUSO/7-58
C7XPW4_9FUSO/17-61
C7XPW8_9FUSO/12-65
C7XT79_9FUSO/22-75
C7XUX9_9LACO/5-59
C7XUY0_9LACO/6-60
C7XVC9_9LACO/6-69
C7XW07_9LACO/27-80
C7XW59_9LACO/11-65
C7XW59_9LACO/74-128
C7XWV7_9LACO/8-63
C7XXQ9_9LACO/7-61
C7XYF7_9LACO/14-66
C7XZP2_9LACO/37-89
C7XZR6_9LACO/31-82
C7XZR9_9LACO/9-64
C7Y0S6_9LACO/20-74
C7Y0T2_9LACO/27-80
C7Y0Z8_9LACO/145-184
C7Y1T8_9LACO/8-62
C7Y3D5_9LACO/101-155
C7Y3D5_9LACO/17-71
C7Y3E2_9LACO/5-59
C7Y3E3_9LACO/13-67
C7Y477_9LACO/33-87
C7Y4J8_9LACO/140-179
C7Y4S0_9LACO/10-63
C7Y515_9LACO/7-60
C7Y575_9LACO/6-66
C7Y594_9LACO/4-58
C7Y5F5_9LACO/8-63
C7Y5F6_9LACO/9-69
C7Y7P8_9LACO/6-60
C7Y7Z0_9LACO/7-61
C7Y8E1_9LACO/11-67
C7Y928_ENTFA/17-58
C7Y935_ENTFA/6-60
C7YAC5_ENTFA/11-62
C7YAK6_ENTFA/8-62
C7YC50_ENTFA/23-77
C7YC51_ENTFA/10-64
C7YCF2_ENTFA/9-64
C7YCI8_ENTFA/11-65
C7YEA3_ENTFA/3-57
C7YEH2_ENTFA/13-67
C7YFU5_ENTFA/7-61
C7YFU8_ENTFA/8-62
C7YFX4_ENTFA/11-60
C7YFZ1_ENTFA/17-71
C7YRP4_NECH7/85-140
C7ZT54_STAAU/7-61
C7ZTF2_STAAU/7-61
C7ZU09_STAAU/5-59
C7ZVA1_STAAU/13-54
C7ZX67_STAAU/8-62
C7ZY70_STAAU/14-62
C7ZYQ4_STAAU/12-66
C7ZZ60_STAAU/7-61
C8A0T5_STAAU/7-61
C8A132_STAAU/7-61
C8A1N2_STAAU/5-59
C8A2U1_STAAU/13-54
C8A488_STAAU/5-60
C8A595_STAAU/14-62
C8A5T3_STAAU/7-61
C8A693_STAAU/12-66
C8A767_STAAU/7-61
C8A7G6_STAAU/7-61
C8A814_STAAU/5-59
C8AAA8_STAAU/13-54
C8AC71_STAAU/12-66
C8AD75_STAAU/14-62
C8ADN3_STAAU/12-66
C8AE33_STAAU/7-61
C8AFP8_STAAU/7-61
C8AFZ7_STAAU/7-61
C8AGH1_STAAU/86-149
C8AGQ2_STAAU/5-59
C8AHY4_STAAU/13-54
C8AJF6_STAAU/14-62
C8AJV2_STAAU/14-68
C8AKW0_STAAU/7-61
C8ALC1_STAAU/12-66
C8AM93_STAAU/5-59
C8AP18_STAAU/7-61
C8APB5_STAAU/7-61
C8AQC6_STAAU/13-54
C8AS88_STAAU/8-62
C8AT88_STAAU/14-62
C8ATA5_STAAU/7-61
C8ATS2_STAAU/12-66
C8C4P8_WHEAT/91-144
C8CGX7_9VIRU/8-62
C8JQW4_LISMO/10-64
C8JSD3_LISMO/196-249
C8JSW7_LISMO/11-65
C8JW19_LISMO/8-63
C8JW20_LISMO/14-69
C8JWP0_LISMO/6-60
C8JWU7_LISMO/7-61
C8JX08_LISMO/7-61
C8JZK4_LISMO/196-249
C8JZK6_LISMO/129-164
C8K1V5_LISMO/14-69
C8K1V6_LISMO/8-63
C8K538_LISMO/17-71
C8K561_LISMO/7-61
C8K687_LISMO/7-61
C8K6J6_LISMO/3-57
C8K6N2_LISMO/10-64
C8K7N9_LISMO/11-65
C8K889_LISMO/8-63
C8K890_LISMO/14-69
C8K9Y6_LISMO/6-60
C8KA44_LISMO/7-61
C8KD27_LISMO/11-65
C8KDU6_LISMO/196-249
C8KF25_LISMO/7-61
C8KFY5_LISMO/5-59
C8KFY6_LISMO/6-60
C8KFZ1_LISMO/10-64
C8KND0_STAAU/14-62
C8KNV1_STAAU/5-59
C8KPR2_STAAU/8-63
C8KPW3_STAAU/7-61
C8KPW4_STAAU/14-68
C8KPW7_STAAU/7-61
C8KS82_STAAU/5-59
C8KUY7_STAAU/7-61
C8KUY8_STAAU/14-68
C8KVM6_STAAU/14-62
C8KWE2_STAAU/7-61
C8KYG6_9PAST/48-102
C8L032_9PAST/10-63
C8L062_9PAST/8-63
C8L0H1_STAAU/14-62
C8L3C4_STAAU/7-61
C8L3K5_STAAU/8-62
C8L6S2_STAAU/13-69
C8L719_STAAU/7-61
C8L776_STAAU/5-59
C8L7M4_STAAU/5-59
C8LAB0_STAAU/7-61
C8LD24_STAAU/13-67
C8LDW5_STAAU/14-62
C8LEY3_STAAU/7-57
C8LF04_STAAU/5-59
C8LG13_STAAU/13-67
C8LG14_STAAU/61-115
C8LGP0_STAAU/5-59
C8LH11_STAAU/14-62
C8LHR9_STAAU/7-61
C8LHX6_STAAU/5-59
C8LI99_STAAU/4-58
C8LIX6_STAAU/13-69
C8LJM7_STAAU/7-61
C8LKS3_STAAU/13-54
C8LNK6_STAAU/5-59
C8LP90_STAAU/13-69
C8LRY9_STAAU/7-61
C8LU77_STAAU/7-61
C8LUD4_STAAU/5-59
C8LUQ3_STAAU/76-131
C8LUQ8_STAAU/4-58
C8LV39_STAAU/14-62
C8LW37_STAAU/12-66
C8LWE6_STAAU/3-57
C8M0N9_STAAU/14-62
C8M0Z3_STAAU/7-61
C8M1E5_STAAU/7-61
C8M1K0_STAAU/5-59
C8M1Z5_STAAU/5-59
C8M2E1_STAAU/12-72
C8M423_STAAU/10-64
C8M424_STAAU/14-68
C8M5G4_STAAU/13-67
C8M5G5_STAAU/4-58
C8M6K0_STAAU/12-66
C8M740_STAAU/5-59
C8M7S6_STAAU/14-62
C8M8J0_STAAU/7-61
C8M931_STAAU/7-61
C8M986_STAAU/5-59
C8MB35_STAAU/7-61
C8MCN1_STAAU/14-62
C8MD01_STAAU/7-61
C8MDM9_STAAU/76-131
C8MEP5_STAAU/12-66
C8MGQ2_STAAU/5-59
C8MI90_STAAU/4-58
C8MI91_STAAU/13-67
C8MIK7_STAAU/8-62
C8MLB6_STAAU/14-62
C8MLT0_STAAU/7-61
C8MLX8_STAAU/12-72
C8MMD6_STAAU/7-61
C8MMJ3_STAAU/5-59
C8MMY7_STAAU/5-59
C8MTG9_STAAU/7-61
C8MTM5_STAAU/5-59
C8MV73_STAAU/7-61
C8MW86_STAAU/5-59
C8MWM6_STAAU/4-58
C8MWM7_STAAU/13-67
C8MWT4_STAAU/14-62
C8MZ04_STAAU/8-62
C8MZQ1_STAAU/7-61
C8N0E3_STAAU/12-72
C8N0G5_STAAU/14-62
C8N104_STAAU/5-59
C8N159_STAAU/7-61
C8N3Z7_STAAU/5-59
C8N6E2_9GAMM/12-62
C8N6K3_9GAMM/21-75
C8N745_9GAMM/7-53
C8NAH6_9GAMM/27-82
C8NAY4_9GAMM/7-51
C8NC30_9GAMM/15-69
C8NEJ6_9LACT/5-59
C8NEK7_9LACT/3-56
C8NFA7_9LACT/25-80
C8NGW9_9LACT/7-61
C8NHB1_9LACT/5-59
C8NHC8_9LACT/1-53
C8NHD8_9LACT/1-49
C8NHR1_9LACT/5-59
C8NHZ2_9LACT/6-60
C8NHZ3_9LACT/25-76
C8NI69_9LACT/8-62
C8NIF9_9LACT/12-64
C8NJE1_COREF/43-98
C8NJT8_COREF/21-64
C8NKL2_COREF/22-63
C8NKP8_COREF/15-69
C8NLF6_COREF/23-73
C8NNT9_COREF/9-64
C8NS57_COREF/8-62
C8P446_9LACO/6-59
C8P579_9LACO/30-84
C8P5D3_9LACO/8-62
C8P5E0_9LACO/7-61
C8P5G8_9LACO/7-61
C8P5W3_9LACO/1-55
C8P7K5_9LACO/63-110
C8P967_9LACO/8-63
C8P9Q6_9LACO/7-61
C8PC33_9LACO/11-55
C8PC52_9LACO/20-74
C8PC69_9LACO/10-64
C8PCB4_9LACO/136-174
C8PCX9_9LACO/12-66
C8PFG9_9PROT/1-47
C8PIN4_9PROT/7-61
C8PM85_9SPIO/60-113
C8PMY3_9SPIO/65-119
C8PQ89_9SPIO/43-97
C8PT32_9SPIO/23-78
C8PU52_9GAMM/50-103
C8PVX8_9GAMM/50-103
C8Q012_9GAMM/15-69
C8Q087_9GAMM/10-47
C8Q0W7_9GAMM/13-67
C8Q118_9GAMM/52-99
C8RQ55_CORJE/16-70
C8RXQ8_9RHOB/13-67
C8RYU1_9RHOB/23-77
C8S1W7_9RHOB/15-69
C8S200_9RHOB/16-69
C8S2B0_9RHOB/42-90
C8S4Q0_9RHOB/38-81
C8S4V4_9RHOB/7-59
C8S546_9RHOB/21-60
C8SEW1_9RHIZ/14-70
C8SGV1_9RHIZ/23-77
C8SGY0_9RHIZ/57-111
C8SJW8_9RHIZ/20-74
C8SKM9_9RHIZ/24-61
C8SKW2_9RHIZ/11-65
C8SLG4_9RHIZ/20-74
C8SM01_9RHIZ/1-49
C8SRC9_9RHIZ/21-58
C8ST07_9RHIZ/17-70
C8SW64_9RHIZ/27-72
C8SWY9_9RHIZ/1-37
C8SWZ0_9RHIZ/45-87
C8SYQ6_KLEPR/108-153
C8SZ95_KLEPR/52-98
C8SZU0_KLEPR/38-82
C8T0E1_KLEPR/102-157
C8T0P2_KLEPR/31-77
C8T1Y4_KLEPR/64-117
C8T2P1_KLEPR/12-66
C8T433_KLEPR/36-89
C8T5F1_KLEPR/26-80
C8T7G4_KLEPR/7-60
C8T7G5_KLEPR/7-60
C8T805_KLEPR/12-66
C8T830_KLEPR/45-93
C8T869_KLEPR/3-56
C8T870_KLEPR/27-79
C8T8B7_KLEPR/21-76
C8T9U5_KLEPR/23-75
C8T9Z9_KLEPR/12-65
C8TAH8_KLEPR/16-70
C8TAK3_KLEPR/11-65
C8TAZ4_KLEPR/16-66
C8TBN4_KLEPR/7-60
C8TJ76_ECO26/16-70
C8TJD4_ECO26/9-62
C8TM97_ECO26/12-66
C8TMH9_ECO26/38-82
C8TN46_ECO26/63-116
C8TN47_ECO26/7-52
C8TN48_ECO26/8-49
C8TPK1_ECO26/9-63
C8TQD8_ECO26/23-76
C8TQE3_ECO26/7-61
C8TQS7_ECO26/10-64
C8TQZ9_ECO26/12-66
C8TR54_ECO26/15-73
C8TRG0_ECO26/12-66
C8TRG3_ECO26/82-136
C8TRJ8_ECO26/13-67
C8TRM9_ECO26/17-70
C8TRW1_ECO26/10-64
C8TS23_ECO26/12-66
C8TSI7_ECO26/9-54
C8TT52_ECO26/7-58
C8TUL3_ECO26/10-64
C8TV29_ECO26/13-55
C8TZL2_ECO10/38-82
C8U0Z4_ECO10/15-73
C8U162_ECO10/7-61
C8U2G9_ECO10/16-69
C8U2M6_ECO10/5-59
C8U3E4_ECO10/87-141
C8U3V5_ECO10/4-58
C8U4T4_ECO10/8-49
C8U4T5_ECO10/7-52
C8U4T6_ECO10/63-116
C8U501_ECO10/3-51
C8U5T9_ECO10/25-63
C8U724_ECO10/10-64
C8U7B8_ECO10/12-66
C8U7L5_ECO10/3-59
C8U7L6_ECO10/23-77
C8U8B1_ECO10/12-66
C8U8B4_ECO10/82-136
C8U8F0_ECO10/13-67
C8U8I0_ECO10/17-70
C8U8P0_ECO10/10-64
C8U917_ECO10/11-64
C8U9T3_ECO10/9-54
C8UC35_ECO1A/11-60
C8UC36_ECO1A/87-141
C8UCT8_ECO1A/4-55
C8UCT9_ECO1A/1-47
C8UI41_ECO1A/38-82
C8UIR7_ECO1A/16-70
C8UKW3_ECO1A/5-59
C8ULK0_ECO1A/9-63
C8UMG4_ECO1A/15-73
C8UN97_ECO1A/7-61
C8UNK0_ECO1A/7-58
C8UP99_ECO1A/12-66
C8UPM9_ECO1A/12-66
C8UPN2_ECO1A/82-136
C8UPR8_ECO1A/13-67
C8UPV1_ECO1A/17-70
C8UQ08_ECO1A/10-64
C8UQ65_ECO1A/10-64
C8UVV4_LACRG/10-65
C8VIX8_EMENI/87-142
C8VW53_DESAS/26-80
C8VW86_DESAS/12-66
C8VWM5_DESAS/6-60
C8VWN0_DESAS/6-60
C8VWN1_DESAS/7-62
C8VWR7_DESAS/67-121
C8VY63_DESAS/4-59
C8VYI7_DESAS/38-91
C8VZU5_DESAS/143-197
C8VZU5_DESAS/78-132
C8VZU5_DESAS/8-62
C8W0I2_DESAS/11-65
C8W0I3_DESAS/6-60
C8W0I4_DESAS/11-65
C8W0I6_DESAS/8-62
C8W0I8_DESAS/10-64
C8W122_DESAS/9-63
C8W134_DESAS/3-57
C8W1A6_DESAS/7-61
C8W2W2_DESAS/15-67
C8W5Q1_DESAS/378-431
C8W733_ATOPD/7-61
C8W860_ATOPD/30-79
C8W874_ATOPD/12-66
C8W889_ATOPD/7-61
C8W9F3_ATOPD/18-73
C8WA44_ATOPD/5-59
C8WA45_ATOPD/5-59
C8WA89_ATOPD/7-37
C8WDN4_ZYMMN/63-116
C8WDU1_ZYMMN/8-49
C8WFW9_ZYMMN/43-95
C8WG67_EGGLE/34-87
C8WGL4_EGGLE/10-64
C8WH23_EGGLE/7-61
C8WHP2_EGGLE/7-61
C8WIA8_EGGLE/5-59
C8WIE5_EGGLE/13-67
C8WIQ2_EGGLE/13-67
C8WJE2_EGGLE/7-61
C8WKG6_EGGLE/1-55
C8WKX0_EGGLE/19-73
C8WL34_EGGLE/9-63
C8WL78_EGGLE/10-55
C8WLS9_EGGLE/7-61
C8WLT3_EGGLE/6-56
C8WMB9_EGGLE/25-79
C8WMU4_EGGLE/7-55
C8WN21_EGGLE/48-93
C8WN64_EGGLE/6-60
C8WNJ1_EGGLE/10-59
C8WNK6_EGGLE/38-87
C8WNM3_EGGLE/31-85
C8WNV6_EGGLE/12-66
C8WNX9_EGGLE/7-61
C8WP24_EGGLE/7-61
C8WP79_EGGLE/14-68
C8WPE5_EGGLE/19-74
C8WPI5_EGGLE/7-61
C8WR32_ALIAD/9-63
C8WR79_ALIAD/21-75
C8WRW7_ALIAD/14-68
C8WRY0_ALIAD/8-62
C8WS89_ALIAD/9-63
C8WS90_ALIAD/8-60
C8WS92_ALIAD/6-62
C8WS93_ALIAD/9-63
C8WS95_ALIAD/8-62
C8WS96_ALIAD/6-60
C8WVI0_ALIAD/9-64
C8WVI2_ALIAD/6-62
C8WVI3_ALIAD/10-64
C8WXB5_ALIAD/9-63
C8WXV3_ALIAD/1-55
C8WYE3_ALIAD/22-74
C8WYG8_ALIAD/23-77
C8X065_DESRD/36-87
C8X428_DESRD/62-116
C8X5E9_DESRD/62-116
C8X5T7_DESRD/62-116
C8X5V5_DESRD/8-58
C8X5V7_DESRD/12-66
C8X9K9_NAKMY/11-66
C8X9Y4_NAKMY/21-77
C8XBX5_NAKMY/9-63
C8XEJ1_NAKMY/15-69
C8XFZ8_NAKMY/21-75
C8XGW5_NAKMY/5-59
C8XHM1_NAKMY/14-68
C8XKU4_NAKMY/83-137
C8ZH49_YEAS8/85-139
C8ZJN8_STRSU/1-46
C8ZJS2_STRSU/7-61
C8ZLS0_ERWPY/83-135
C8ZWD5_ENTGA/2-49
C8ZWF9_ENTGA/3-57
C8ZWK7_ENTGA/7-61
C8ZX07_ENTGA/7-61
C8ZXF3_ENTGA/15-62
C8ZXG2_ENTGA/17-71
C8ZY37_ENTGA/9-63
C8ZZG4_ENTGA/11-65
C9A069_ENTGA/6-60
C9A070_ENTGA/5-59
C9A0I4_ENTGA/7-61
C9A1K7_ENTGA/12-67
C9A3N2_ENTGA/4-58
C9A3P4_ENTGA/7-61
C9A4E1_ENTCA/7-61
C9A567_ENTCA/6-60
C9A568_ENTCA/1-44
C9A5T9_ENTCA/20-74
C9A6D4_ENTCA/13-65
C9A6X0_ENTCA/7-61
C9A779_ENTCA/9-63
C9A8Q9_ENTCA/7-61
C9AA33_ENTCA/12-67
C9AA59_ENTCA/13-67
C9ABE5_ENTCA/14-68
C9ACZ6_ENTCA/5-59
C9AD37_ENTCA/13-67
C9AD53_ENTCA/8-62
C9AD99_ENTCA/6-60
C9ADK3_ENTFC/6-60
C9ADK4_ENTFC/5-59
C9AFX4_ENTFC/12-67
C9AFZ0_ENTFC/7-60
C9AH27_ENTFC/7-61
C9AH28_ENTFC/17-71
C9AKA0_ENTFC/26-79
C9AL61_ENTFC/12-67
C9AMC1_ENTFC/10-64
C9AMC2_ENTFC/6-60
C9AMW8_ENTFC/3-64
C9APZ8_ENTFC/15-59
C9AQ03_ENTFC/9-60
C9AQJ7_ENTFC/7-61
C9AQJ8_ENTFC/17-70
C9ATA8_ENTFC/3-57
C9AV29_ENTCA/7-61
C9AVB5_ENTCA/9-63
C9AWU2_ENTCA/7-61
C9AY16_ENTCA/13-67
C9AZC5_ENTCA/7-61
C9AZL5_ENTCA/19-73
C9AZM7_ENTCA/12-60
C9AZN9_ENTCA/27-81
C9AZV0_ENTCA/36-88
C9B033_ENTCA/6-61
C9B0X9_ENTCA/7-61
C9B2B0_ENTCA/8-62
C9B2E9_ENTCA/13-67
C9B2L5_ENTCA/6-60
C9B2W0_ENTCA/17-72
C9B2Y2_ENTCA/13-67
C9B3B4_ENTFC/7-60
C9B4H7_ENTFC/15-59
C9BAT8_ENTFC/3-57
C9BAX5_ENTFC/1-44
C9BBB6_ENTFC/3-64
C9BD76_ENTFC/7-60
C9BDA9_ENTFC/9-63
C9BEI1_ENTFC/10-64
C9BEI2_ENTFC/6-60
C9BFF8_ENTFC/17-70
C9BFF9_ENTFC/7-61
C9BHH3_ENTFC/5-59
C9BIQ6_ENTFC/3-57
C9BIV5_ENTFC/10-55
C9BLA9_ENTFC/15-59
C9BLL0_ENTFC/8-50
C9BLS1_ENTFC/13-35
C9BLS2_ENTFC/12-67
C9BM19_ENTFC/7-60
C9BM26_ENTFC/23-77
C9BM27_ENTFC/10-64
C9BNE8_ENTFC/11-62
C9BQB2_ENTFC/11-60
C9BR52_ENTFC/12-67
C9BR91_ENTFC/11-68
C9BRM0_ENTFC/133-187
C9BRM0_ENTFC/253-308
C9BTN4_ENTFC/7-60
C9BTR7_ENTFC/23-77
C9BUQ4_ENTFC/7-61
C9BUQ5_ENTFC/10-62
C9BY05_ENTFC/15-59
C9BZU2_ENTFC/7-61
C9BZU8_ENTFC/8-61
C9C020_ENTFC/12-67
C9C021_ENTFC/12-67
C9C021_ENTFC/210-264
C9C021_ENTFC/330-385
C9C2D0_ENTFC/10-64
C9C2D1_ENTFC/23-77
C9C2D8_ENTFC/7-60
C9C2N5_ENTFC/12-67
C9C2Z7_ENTFC/15-59
C9C359_ENTFC/13-46
C9C6V4_ENTFC/7-59
C9C6W5_ENTFC/11-63
C9C7Q8_ENTFC/11-60
C9C8F2_ENTFC/12-67
C9C8F2_ENTFC/210-264
C9C8F2_ENTFC/330-385
C9C8F3_ENTFC/12-67
C9CBR8_ENTFC/11-60
C9CBT0_ENTFC/17-71
C9CC48_ENTFC/10-64
C9CC49_ENTFC/23-77
C9CC56_ENTFC/7-60
C9CCF5_ENTFC/12-67
C9CCW9_ENTFC/27-81
C9CCY6_ENTFC/15-59
C9CD53_ENTFC/11-68
C9CDE0_ENTFC/13-46
C9CDQ3_ENTFC/11-62
C9CGN0_ENTFC/12-67
C9CGN0_ENTFC/210-264
C9CGN0_ENTFC/330-385
C9CGN1_ENTFC/12-67
C9CGX8_ENTFC/8-61
C9CI01_ENTCA/7-61
C9CI86_ENTCA/9-63
C9CKF8_ENTCA/13-67
C9CM20_ENTCA/7-61
C9CMP9_ENTCA/7-61
C9CMZ0_ENTCA/19-73
C9CN02_ENTCA/12-60
C9CN13_ENTCA/27-81
C9CN73_ENTCA/36-88
C9CNF4_ENTCA/6-61
C9CPC6_ENTCA/7-61
C9CQL5_ENTCA/13-67
C9CQQ4_ENTCA/8-62
C9CR20_ENTCA/6-60
C9CR45_ENTCA/10-64
C9CR72_ENTCA/17-72
C9CRQ3_9RHOB/16-69
C9CV99_9RHOB/35-75
C9CVI4_9RHOB/20-74
C9CVL9_9RHOB/36-90
C9CWG9_9RHOB/13-67
C9CYQ4_9RHOB/16-70
C9CZZ4_9RHOB/18-72
C9CZZ8_9RHOB/10-64
C9D0S1_9RHOB/16-70
C9D1J3_9RHOB/20-74
C9D3M0_9RHOB/5-58
C9DB79_9CAUD/19-73
C9E2M1_9CAUD/10-73
C9E4J5_9ENTR/2-55
C9E4K9_9ENTR/10-61
C9E4U4_VIBCH/2-55
C9E4V8_VIBCH/10-61
C9E547_VIBCH/10-61
C9E5D0_VIBCH/2-55
C9E5E4_VIBCH/10-61
C9E5E5_VIBCH/12-65
C9E5M1_VIBCH/10-61
C9E5X8_VIBFL/10-61
C9KJ83_9FIRM/4-63
C9KJ88_9FIRM/16-70
C9KJN1_9FIRM/16-71
C9KKK7_9FIRM/8-61
C9KKN7_9FIRM/61-115
C9KKN8_9FIRM/23-77
C9KLU7_9FIRM/7-61
C9KMM8_9FIRM/47-101
C9KPL2_9FIRM/7-60
C9KTX7_9BACE/8-62
C9KU35_9BACE/18-71
C9KUR2_9BACE/6-60
C9KUR7_9BACE/10-63
C9KW56_9BACE/38-84
C9KWN9_9BACE/14-67
C9KZM4_9BACE/11-65
C9L269_9BACE/81-135
C9L302_9BACE/10-62
C9L320_9BACE/28-82
C9L3R5_RUMHA/7-61
C9L3W8_RUMHA/7-61
C9L3X9_RUMHA/7-61
C9L4G8_RUMHA/14-71
C9L4J4_RUMHA/58-112
C9L514_RUMHA/16-55
C9L5R1_RUMHA/145-202
C9L6J1_RUMHA/10-61
C9L6W8_RUMHA/45-98
C9L8I6_RUMHA/7-61
C9L9C7_RUMHA/20-71
C9L9G1_RUMHA/16-72
C9L9V7_RUMHA/6-45
C9L9Y6_RUMHA/5-59
C9LAK3_RUMHA/20-73
C9LAK4_RUMHA/16-70
C9LBV6_RUMHA/7-61
C9LC42_RUMHA/25-81
C9LC72_RUMHA/12-67
C9LC80_RUMHA/14-67
C9LD54_9BACT/7-62
C9LDT4_9BACT/22-76
C9LKA5_9BACT/54-108
C9LP71_9FIRM/33-88
C9LQQ7_9FIRM/7-62
C9LQQ8_9FIRM/16-70
C9LT64_9FIRM/21-76
C9LU52_9FIRM/7-61
C9LU53_9FIRM/1-46
C9LUR8_9FIRM/99-136
C9LVN4_9FIRM/7-41
C9LVU8_9FIRM/42-90
C9LWH9_9FIRM/34-87
C9LWM5_9FIRM/10-62
C9LWM5_9FIRM/91-137
C9LX67_9FIRM/32-86
C9LXN5_9FIRM/34-87
C9LY88_9FIRM/34-84
C9M097_LACHE/1-36
C9M0L3_LACHE/4-58
C9M0M6_LACHE/1-54
C9M1D2_LACHE/16-67
C9M1M3_LACHE/25-63
C9M1T6_LACHE/7-50
C9M1Y2_LACHE/28-80
C9M4A4_LACHE/43-96
C9M4H4_LACHE/31-85
C9M4K0_LACHE/38-91
C9M6S3_9BACT/7-61
C9M6S6_9BACT/6-60
C9M7H5_9BACT/127-181
C9M9C6_9BACT/1-44
C9M9F6_9BACT/7-61
C9MCU9_HAEIF/16-62
C9ME18_HAEIF/15-68
C9ME81_HAEIF/48-102
C9MEA9_HAEIF/4-55
C9MET1_HAEIF/37-91
C9MGK9_HAEIF/18-66
C9MHV4_HAEIF/7-61
C9MHZ4_HAEIF/42-91
C9MJ60_HAEIF/15-68
C9MJQ0_HAEIF/37-91
C9MK42_HAEIF/48-102
C9MLV7_9BACT/43-95
C9MMS7_9BACT/17-72
C9MR25_9BACT/45-99
C9MRX4_9BACT/11-65
C9MV53_9FUSO/7-37
C9MX25_9FUSO/15-69
C9MZB7_9FUSO/14-68
C9NPG2_9VIBR/18-60
C9NPG7_9VIBR/36-90
C9NQ27_9VIBR/19-77
C9NQK4_9VIBR/17-69
C9NTF7_9VIBR/6-49
C9P6B5_VIBME/82-135
C9P747_VIBME/32-86
C9P7Z9_VIBME/13-67
C9PAP0_VIBFU/12-64
C9PE67_VIBFU/10-64
C9PF64_VIBFU/18-51
C9PFP5_VIBFU/32-86
C9PSK6_9PAST/7-60
C9PV68_9BACT/8-61
C9PW00_9BACT/46-99
C9PX62_9BACT/45-99
C9PYC0_9BACT/5-60
C9PZV0_9BACT/21-75
C9PZV2_9BACT/17-71
C9QA89_9VIBR/32-86
C9QAM1_9VIBR/10-64
C9QAU3_9VIBR/18-51
C9QDP1_VIBOR/11-65
C9QEF5_VIBOR/18-51
C9QEZ2_VIBOR/10-64
C9QGJ6_VIBOR/9-66
C9QH94_VIBOR/32-86
C9QIN3_VIBOR/9-63
C9QIN5_VIBOR/7-61
C9QL29_VIBOR/6-65
C9QQ36_ECOD1/34-88
C9QST0_ECOD1/7-61
C9QV15_ECOD1/12-66
C9QVJ1_ECOD1/38-82
C9QVW1_ECOD1/17-70
C9QVZ1_ECOD1/13-67
C9QW27_ECOD1/89-143
C9QW31_ECOD1/12-66
C9QWZ3_ECOD1/18-57
C9QX53_ECOD1/12-66
C9R2F0_AGGAD/7-60
C9R3M5_AGGAD/43-92
C9R3S1_AGGAD/13-66
C9R697_AGGAD/18-66
C9R794_AGGAD/14-68
C9R834_AMMDK/33-86
C9R8Y2_AMMDK/8-62
C9RAL5_AMMDK/8-62
C9RAL6_AMMDK/5-59
C9RBE1_AMMDK/77-131
C9RC56_AMMDK/15-69
C9RC67_AMMDK/13-67
C9RDH1_AMMDK/415-452
C9RFI0_METVM/19-63
C9RFQ5_METVM/17-66
C9RGG0_METVM/128-181
C9RHS8_METVM/81-135
C9RHV8_METVM/21-70
C9RJ42_FIBSS/17-71
C9RKK1_FIBSS/74-127
C9RKL9_FIBSS/16-70
C9RLL8_FIBSS/13-67
C9RMI0_FIBSS/73-126
C9RP76_FIBSS/13-67
C9RP82_FIBSS/81-134
C9RPH9_FIBSS/7-61
C9RQZ2_FIBSS/13-64
C9RR39_FIBSS/20-70
C9S0X1_GEOSY/7-63
C9S113_GEOSY/11-65
C9S119_GEOSY/30-82
C9S1F5_GEOSY/5-59
C9T229_9RHIZ/9-63
C9T366_9RHIZ/19-73
C9T824_9RHIZ/3-57
C9T8I9_9RHIZ/22-77
C9TBB8_9RHIZ/9-63
C9TDN4_9RHIZ/19-73
C9TGS5_9RHIZ/3-57
C9TJ31_9RHIZ/9-63
C9TNF6_9RHIZ/19-73
C9TR96_9RHIZ/3-57
C9TRW7_9RHIZ/22-77
C9TSU2_9RHIZ/3-57
C9TX82_9RHIZ/19-73
C9TYK3_9RHIZ/9-63
C9U1L4_9RHIZ/90-141
C9U5X0_BRUAB/11-65
C9U6R0_BRUAB/19-73
C9U8W9_BRUAB/9-63
C9UF43_BRUAB/11-65
C9UFY3_BRUAB/19-73
C9UIH8_BRUAB/9-63
C9UPD0_BRUAB/11-65
C9UQ74_BRUAB/19-73
C9URK2_BRUAB/9-63
C9UV64_BRUAB/19-73
C9V0B5_BRUAB/11-65
C9V1G9_BRUAB/9-63
C9V4T3_BRUNE/9-63
C9V7L1_BRUNE/19-73
C9VDF0_BRUNE/3-57
C9VG74_9RHIZ/9-63
C9VJU0_9RHIZ/19-73
C9VMK4_9RHIZ/3-57
C9VNJ8_BRUAB/9-63
C9VUZ9_BRUAB/3-57
C9VV74_BRUAB/19-73
C9W9K1_9CAUD/8-62
C9W9L3_9CAUD/1-53
C9WB88_9CAUD/10-64
C9WBA8_9CAUD/4-58
C9WPS8_ACIJO/38-91
C9WYA3_NEIM8/17-71
C9WYE7_NEIM8/158-202
C9WZE8_NEIM8/26-80
C9WZM1_NEIM8/12-48
C9WZM3_NEIM8/6-59
C9X1P6_NEIM8/7-58
C9X212_NEIM8/48-94
C9X7T8_SALTD/38-82
C9X851_SALTD/22-75
C9X8V3_SALTD/52-96
C9X9I7_SALTD/19-69
C9XB97_SALTD/18-72
C9XDI8_SALTD/13-67
C9XFR4_SALTD/16-69
C9XHN4_SALTD/12-66
C9XJ67_CLODC/10-64
C9XK08_CLODC/14-68
C9XK72_CLODC/12-66
C9XKS8_CLODC/9-63
C9XL16_CLODC/12-66
C9XL17_CLODC/8-62
C9XL88_CLODC/8-62
C9XNJ2_CLODC/12-66
C9XPM4_CLODC/6-60
C9XQK9_CLODC/9-63
C9XQM8_CLODC/11-65
C9XQS4_CLODC/10-61
C9XR14_CLODC/10-64
C9XR31_CLODC/5-59
C9XR68_CLODC/33-87
C9XR69_CLODC/10-64
C9XT49_CLODC/9-63
C9XV04_CROTZ/13-66
C9XXH8_CROTZ/69-122
C9XY08_CROTZ/5-59
C9XY97_CROTZ/1-54
C9Y2T3_CROTZ/12-66
C9Y323_CROTZ/39-83
C9Y481_CROTZ/16-70
C9Y496_CROTZ/14-68
C9Y4D6_CROTZ/26-80
C9Y4L3_CROTZ/12-66
C9Y503_CROTZ/39-93
C9Y5A6_CROTZ/85-138
C9Y5J3_CROTZ/20-70
C9Y6Q6_9BURK/18-72
C9Y6R5_9BURK/15-69
C9Y8V4_9BURK/10-62
C9Y9H5_9BURK/33-87
C9YAJ0_9BURK/9-63
C9YBW9_9BURK/17-71
C9YCX1_9BURK/20-73
C9YFF7_9BURK/17-69
C9YIA2_CLODR/10-64
C9YIG2_CLODR/12-66
C9YJ17_CLODR/9-63
C9YK52_CLODR/12-66
C9YKV1_CLODR/6-60
C9YLL7_CLODR/9-63
C9YLT9_CLODR/9-63
C9YLV8_CLODR/11-65
C9YM30_CLODR/10-64
C9YM47_CLODR/5-59
C9YME2_CLODR/17-70
C9YMG0_CLODR/11-67
C9YN91_CLODR/14-68
C9YNG2_CLODR/12-66
C9YNG3_CLODR/8-62
C9YNN5_CLODR/8-62
C9YQU2_CLODR/10-61
C9YQY6_CLODR/33-87
C9YQY7_CLODR/10-64
C9YVY8_STRSW/13-67
C9YW05_STRSW/1-52
C9YW30_STRSW/25-79
C9YWN0_STRSW/46-100
C9Z0F0_STRSW/2-62
C9Z101_STRSW/32-77
C9Z1L9_STRSW/2-56
C9Z7J7_STRSW/13-69
C9Z8X4_STRSW/8-62
C9Z9U9_STRSW/23-77
C9ZB49_STRSW/15-69
C9ZBI7_STRSW/79-136
C9ZCP5_STRSW/22-76
C9ZDG5_STRSW/44-98
C9ZE33_STRSW/12-61
C9ZEI0_STRSW/13-67
CEBA_BACAM/34-89
COPR_STRAG/7-60
CYNS_AQUAE/12-66
CYNS_MEDTR/12-66
CYNS_PHANO/24-78
CYNS_PHYPA/14-60
CYNS_RICCO/14-66
CYNS_THAPS/55-109
D0A0D7_TRYB9/91-145
D0AC34_ENTFC/7-59
D0ACS9_ENTFC/11-60
D0ACU1_ENTFC/17-71
D0ADR7_ENTFC/7-59
D0AE10_ENTFC/9-48
D0AFB2_ENTFC/12-66
D0AFD3_ENTFC/7-61
D0AFP8_ENTFC/11-60
D0AFV7_ENTFC/23-77
D0AFV8_ENTFC/10-64
D0AGP8_ENTFC/15-59
D0AGQ3_ENTFC/7-59
D0AGU1_ENTFC/7-60
D0AGV3_ENTFC/12-67
D0AHF2_ENTFC/12-67
D0AHY4_ENTFC/10-64
D0AIR8_ENTFC/8-61
D0AJD0_ENTFC/7-44
D0AL83_ENTFC/12-67
D0ALJ5_ENTFC/15-59
D0AMW0_ENTFC/11-60
D0AN72_ENTFC/11-62
D0AP12_ENTFC/13-46
D0API5_ENTFC/17-70
D0AQA9_ENTFC/7-60
D0AQB6_ENTFC/23-77
D0AQB7_ENTFC/10-64
D0AS81_ENTFC/15-62
D0AS90_ENTFC/17-71
D0ASF7_ENTFC/12-67
D0ASF7_ENTFC/210-264
D0ASF7_ENTFC/330-385
D0ASF8_ENTFC/12-67
D0ASR0_ENTFC/8-61
D0AT12_BRUAB/9-63
D0AYU1_BRUAB/19-73
D0B141_BRUAB/11-65
D0B442_BRUME/19-73
D0B7X0_BRUME/9-63
D0BAF8_BRUME/22-77
D0BE00_BRUSU/19-73
D0BG00_BRUSU/9-63
D0BJ49_BRUSU/11-65
D0BJC0_9LACT/7-61
D0BJT6_9LACT/7-61
D0BKH7_9LACT/5-59
D0BNW6_9LACT/7-61
D0BYP0_9GAMM/7-60
D0BYS0_9GAMM/12-66
D0BZA6_9GAMM/12-66
D0BZQ0_9GAMM/36-91
D0C0U9_9GAMM/42-96
D0C2F6_9GAMM/11-65
D0C2L8_9GAMM/42-74
D0C2L9_9GAMM/20-74
D0C4J8_9GAMM/42-93
D0C522_9GAMM/19-71
D0C747_ACIBA/33-88
D0C7W6_ACIBA/12-66
D0C932_ACIBA/7-61
D0CCA5_ACIBA/12-65
D0CCA6_ACIBA/2-49
D0CCF3_ACIBA/12-66
D0CCJ5_ACIBA/42-96
D0CEA8_ACIBA/16-70
D0CFQ8_ACIBA/7-52
D0CFU5_ACIBA/7-60
D0CR41_9RHOB/16-70
D0CRQ5_9RHOB/10-64
D0CW27_9RHOB/14-67
D0CYW5_9RHOB/18-74
D0CYX9_9RHOB/31-85
D0CZH2_9RHOB/17-71
D0D218_9RHOB/39-93
D0D441_9RHOB/17-71
D0D4U4_9RHOB/32-86
D0D7M1_9RHOB/16-69
D0D7Q0_9RHOB/19-73
D0D813_9RHOB/82-137
D0D832_9RHOB/13-67
D0D911_9RHOB/29-83
D0DDF1_9RHOB/33-87
D0DDV1_9RHOB/12-65
D0DFK2_9LACO/140-179
D0DFZ9_9LACO/7-60
D0DG60_9LACO/6-66
D0DGR5_9LACO/12-62
D0DH47_9LACO/23-65
D0DH69_9LACO/115-169
D0DH69_9LACO/31-85
D0DH74_9LACO/8-62
D0DHJ7_9LACO/9-69
D0DHJ8_9LACO/8-63
D0DIU5_9LACO/33-87
D0DJC7_9LACO/6-60
D0DKA9_9LACO/4-58
D0DM71_9LACO/28-81
D0DM97_9LACO/6-66
D0DMD1_9LACO/13-72
D0DME7_9LACO/9-63
D0DME8_9LACO/20-74
D0DMN9_9LACO/9-64
D0DMP2_9LACO/31-82
D0DMR0_9LACO/37-83
D0DNE0_9LACO/11-65
D0DNE1_9LACO/7-61
D0DP20_9LACO/8-62
D0DPG0_9LACO/145-184
D0DQG2_9LACO/4-59
D0DQG6_9LACO/14-66
D0DQG7_9LACO/7-59
D0DT21_LACFE/6-59
D0DT23_LACFE/7-61
D0DTB5_LACFE/60-113
D0DTH7_LACFE/7-59
D0DUJ0_LACFE/7-59
D0DVH4_LACFE/18-72
D0DVJ2_LACFE/11-65
D0DVJ3_LACFE/8-62
D0DW52_9LACO/37-89
D0DW76_9LACO/31-82
D0DW79_9LACO/9-64
D0DX19_9LACO/14-66
D0DYD3_9LACO/8-62
D0E029_9LACO/145-184
D0E094_9LACO/17-70
D0E099_9LACO/20-74
D0FPA5_ERWPY/7-60
D0FSA8_ERWPY/10-64
D0FT83_ERWPY/13-56
D0FTA5_ERWPY/12-66
D0FU15_ERWPY/14-68
D0FVI0_ERWPY/22-76
D0FVI9_ERWPY/22-76
D0FWA4_ERWPY/20-74
D0FXL5_ERWPY/40-89
D0FZV3_PROMI/12-65
D0GA20_BRUME/9-63
D0GCA0_BRUME/19-73
D0GD41_BRUME/11-65
D0GJV9_9FUSO/7-61
D0GJW9_9FUSO/7-60
D0GMZ1_9FUSO/8-61
D0GT46_VIBMI/51-105
D0GVX1_VIBMI/7-61
D0GYC1_VIBMI/18-51
D0GYX8_VIBMI/32-86
D0H0Q7_VIBMI/12-72
D0H0U0_VIBCH/1-27
D0H0U3_VIBCH/6-60
D0H170_VIBCH/13-67
D0H3T5_VIBCH/14-68
D0H4L4_VIBCH/18-70
D0H4N3_VIBCH/32-86
D0H664_VIBCH/83-138
D0H7H6_VIBCH/18-51
D0H8B6_VIBCH/11-58
D0H8B9_VIBCH/10-63
D0HCM4_VIBMI/32-86
D0HLK1_VIBCH/18-70
D0HMS2_VIBCH/10-63
D0HMS5_VIBCH/11-58
D0HN89_VIBCH/14-68
D0HNR4_VIBCH/18-51
D0HRS8_VIBCH/83-138
D0HUD1_VIBCH/32-86
D0HV12_VIBCH/83-138
D0HVE7_VIBCH/32-86
D0HYL9_VIBCH/14-68
D0I0K2_VIBCH/18-51
D0I2D5_VIBCH/18-70
D0I2W6_VIBHO/12-66
D0I791_VIBHO/6-39
D0IHA2_9VIBR/6-61
D0IHH2_9VIBR/10-64
D0IHP3_9VIBR/18-51
D0IKX9_9VIBR/14-68
D0J0K5_COMT2/9-62
D0J193_COMT2/6-59
D0J401_COMT2/25-80
D0J402_COMT2/4-49
D0J4I6_COMT2/20-74
D0JBW3_YERPD/42-95
D0JE22_YERPD/7-60
D0JGD5_YERPD/64-117
D0JGD6_YERPD/75-128
D0JHI0_YERPD/40-93
D0JID6_YERPD/22-75
D0JKD9_YERPD/64-117
D0JNJ6_YERP1/7-60
D0JQU8_YERP1/64-117
D0JQU9_YERP1/75-128
D0JRZ7_YERP1/40-93
D0JSC2_YERP1/22-75
D0JUH2_YERP1/42-95
D0JUV7_YERP1/64-117
D0K2X6_STAAD/7-61
D0K396_STAAD/13-54
D0K3C9_STAAD/8-62
D0K687_STAAD/14-62
D0K6N5_STAAD/1-49
D0K7D0_STAAD/7-61
D0K8P0_STAAD/5-59
D0KD82_PECWW/15-73
D0KET2_PECWW/1-31
D0KF77_PECWW/13-67
D0KFA1_PECWW/14-67
D0KFE7_PECWW/68-121
D0KFJ2_PECWW/18-72
D0KG60_PECWW/12-65
D0KKL6_PECWW/19-69
D0KKR8_PECWW/7-61
D0KRF6_SULS9/19-62
D0KRW5_SULS9/82-135
D0KS78_SULS9/33-83
D0KTG5_SULS9/18-62
D0KTR0_SULS9/125-173
D0KX55_HALNC/9-63
D0KXR0_HALNC/13-68
D0KZ00_HALNC/13-58
D0L187_HALNC/13-67
D0L5N9_GORB4/16-70
D0L6F6_GORB4/13-68
D0L6I2_GORB4/12-66
D0L8G7_GORB4/54-108
D0L9U1_GORB4/14-69
D0LEF5_GORB4/27-81
D0LFE2_GORB4/36-90
D0LH37_HALO1/14-67
D0LL14_HALO1/13-67
D0LLK0_HALO1/13-67
D0LM94_HALO1/13-67
D0LM98_HALO1/4-58
D0LND0_HALO1/23-77
D0LND1_HALO1/1-44
D0LNP5_HALO1/14-67
D0LPD5_HALO1/20-68
D0LRS8_HALO1/17-71
D0LUH6_HALO1/17-71
D0LVS5_HALO1/20-72
D0LWJ6_HALO1/140-194
D0M1M1_VIBSE/17-71
D0MKL6_RHOM4/7-61
D0NS90_PHYIT/87-140
D0P7P2_BRUSU/9-63
D0P8S2_BRUSU/3-57
D0PA02_BRUSU/19-73
D0PH00_BRUSU/9-63
D0PI25_BRUSU/3-57
D0PMN7_BRUSU/19-73
D0R3L7_LACJF/18-67
D0R3R4_LACJF/16-71
D0R6C6_LACJF/7-61
D0RE70_9RHIZ/90-141
D0RF99_9RHIZ/9-63
D0RGC8_9RHIZ/11-65
D0RKX1_9RHIZ/19-73
D0RMZ8_9RICK/33-81
D0RP19_9RICK/13-67
D0RSN9_9STRE/7-61
D0RSY2_9STRE/12-66
D0RT50_9STRE/13-67
D0RTE0_9STRE/4-58
D0RTP8_9STRE/8-62
D0RU66_9STRE/6-60
D0RVK3_9STRE/7-62
D0RW39_9STRE/7-61
D0RWL5_9STRE/6-60
D0RX19_9STRE/12-66
D0RXF5_9STRE/5-59
D0RXJ3_9STRE/7-61
D0RXJ7_9STRE/7-61
D0RXS2_9STRE/5-59
D0RY18_ACICA/36-91
D0RZJ8_ACICA/7-60
D0S052_ACICA/17-66
D0S054_ACICA/30-81
D0S3D1_ACICA/12-66
D0S4J6_ACICA/41-95
D0S4Q3_ACICA/12-66
D0SEY0_ACIJO/14-68
D0SFT7_ACIJO/12-65
D0SFW6_ACIJO/12-66
D0SG47_ACIJO/9-60
D0SG52_ACIJO/19-74
D0SGH0_ACIJO/12-66
D0SIR2_ACIJU/36-91
D0SJP9_ACIJU/8-55
D0SJQ0_ACIJU/12-65
D0SKX8_ACIJU/12-66
D0SLB1_ACIJU/17-66
D0SNF1_ACIJU/12-66
D0SNL4_ACIJU/15-69
D0SQJ7_ACIJU/19-71
D0SR33_ACIJU/19-74
D0SR45_ACIJU/9-60
D0SUP6_ACILW/16-70
D0SVD6_ACILW/14-68
D0SW97_ACILW/37-89
D0SYK7_ACILW/12-66
D0SZG7_ACILW/12-66
D0T094_ACILW/9-60
D0T108_ACIRA/37-89
D0T1A9_ACIRA/8-62
D0T1P7_ACIRA/12-66
D0T8Z2_9BACE/74-125
D0TA69_9BACE/5-60
D0TA74_9BACE/15-66
D0TC80_9BACE/1-52
D0THG3_9BACE/12-66
D0TIF7_9BACE/30-82
D0TJS2_9BACE/18-71
D0TL80_9BACE/11-65
D0TMF0_9BACE/47-100
D0TNK7_9BACE/10-63
D0TPX5_9BACE/7-62
D0TQ94_9BACE/16-69
D0TRF9_9BACE/17-71
D0TRW1_9BACE/8-63
D0TT83_9BACE/43-97
D0TT85_9BACE/63-118
D0TVY3_9BACE/41-93
D0TX01_9BACE/17-70
D0TXS2_9BACE/18-71
D0TXZ8_9BACE/10-64
D0TY29_9BACE/30-80
D0U4L8_9GAMM/8-65
D0UIL8_9CAUD/8-55
D0UIL9_9CAUD/10-64
D0UZE5_9ACTO/62-106
D0VWT6_NOSP7/23-78
D0VWW6_TRIRE/39-94
D0W0B2_NEICI/33-68
D0W1H3_NEICI/25-79
D0W599_NEICI/39-90
D0W6M8_NEILA/7-58
D0W7Q1_NEILA/14-68
D0WBC9_NEILA/26-80
D0WFI3_9ACTN/9-63
D0WFW3_9ACTN/7-61
D0WGP8_9ACTN/7-61
D0WH67_9ACTN/18-54
D0WI56_9ACTN/9-63
D0WIU9_9ACTN/18-72
D0WPX2_9ACTO/1-53
D0WSY8_VIBAL/7-63
D0WXV3_VIBAL/10-64
D0X0T0_VIBAL/15-58
D0X0U0_VIBAL/15-73
D0X2I8_VIBAL/8-64
D0X3G7_VIBAL/36-90
D0X6L9_VIBHA/15-58
D0YQQ6_9ACTO/20-74
D0YR80_9ACTO/5-59
D0YR84_9ACTO/5-59
D0YS51_9ACTO/1-52
D0YV25_9ACTO/39-84
D0YVH2_9ACTO/10-62
D0YVV9_LISDA/11-65
D0Z111_LISDA/1-41
D0Z556_LISDA/121-175
D0Z6S6_ECOH1/36-78
D0Z7N7_EDWTE/6-58
D0Z7P5_EDWTE/42-99
D0Z832_EDWTE/18-72
D0ZHJ1_EDWTE/17-69
D0ZHL4_EDWTE/67-118
D0ZI11_SALT1/12-66
D0ZKM0_SALT1/38-82
D0ZLS6_SALT1/52-96
D0ZM90_SALT1/5-59
D0ZNM0_SALT1/19-69
D0ZPT8_SALT1/18-72
D0ZTD0_SALT1/13-67
D0ZV60_SALT1/34-87
D0ZVB0_SALT1/42-94
D1A4M3_THECD/13-67
D1A4N6_THECD/18-72
D1A865_THECD/5-54
D1AAL5_THECD/1-51
D1ABY1_THECD/37-90
D1AC25_THECD/15-68
D1AF70_THECD/21-70
D1AFY3_SEBTE/7-56
D1AGN9_SEBTE/7-62
D1AHE8_SEBTE/65-112
D1AHL8_SEBTE/10-65
D1AHN0_SEBTE/9-63
D1ANA3_SEBTE/12-65
D1ANF1_SEBTE/11-69
D1ANM3_SEBTE/8-62
D1AR06_SEBTE/9-60
D1ATM9_ANACI/34-88
D1AXA5_STRM9/11-66
D1AXN7_STRM9/10-62
D1AYF4_STRM9/11-65
D1AYK0_STRM9/11-65
D1B2E5_SULD5/17-67
D1B2R2_SULD5/17-66
D1BA91_THEAS/8-71
D1BDE3_SANKS/16-67
D1BDG7_SANKS/5-59
D1BEJ2_SANKS/13-67
D1BGI0_SANKS/25-84
D1BGL3_SANKS/27-81
D1BJG8_SANKS/1-51
D1BL09_VEIPT/9-64
D1BL74_VEIPT/11-65
D1BNT9_VEIPT/7-38
D1BNZ1_VEIPT/7-61
D1BPN6_VEIPT/32-88
D1BPT7_VEIPT/23-72
D1BPW9_VEIPT/34-87
D1BQ02_VEIPT/14-69
D1BQP3_VEIPT/5-59
D1BQX9_VEIPT/7-61
D1BRK1_XYLCX/47-95
D1BUB4_XYLCX/7-60
D1BWP3_XYLCX/14-73
D1BWQ0_XYLCX/12-71
D1BYQ3_XYLCX/23-77
D1BZ32_XYLCX/30-83
D1BZM1_XYLCX/11-64
D1C0N7_XYLCX/5-59
D1C3V5_SPHTD/4-59
D1C5P9_SPHTD/23-77
D1C5X1_SPHTD/5-59
D1C6E4_SPHTD/13-67
D1C6M7_SPHTD/4-58
D1C717_SPHTD/39-92
D1C8W1_SPHTD/15-69
D1C9J3_SPHTD/14-68
D1CF46_THET1/15-69
D1CSP6_9RHIZ/88-142
D1CT32_9RHIZ/88-142
D1CUR4_9RHIZ/19-73
D1CWC8_9RHIZ/34-88
D1CZS2_9RHIZ/11-65
D1D0N2_9RHIZ/9-63
D1D3B2_NEIGO/1-54
D1D4Y9_NEIGO/79-131
D1D5S2_NEIGO/26-80
D1D5Z1_NEIGO/11-63
D1D9C3_NEIGO/23-75
D1DAK4_NEIGO/48-94
D1DBX2_NEIGO/4-53
D1DCK5_NEIGO/11-63
D1DCY1_NEIGO/26-80
D1DEX5_NEIGO/11-63
D1DFM4_NEIGO/23-75
D1DGX2_NEIGO/48-94
D1DIA1_NEIGO/87-139
D1DJ55_NEIGO/26-80
D1DM06_NEIGO/48-94
D1DNF3_NEIGO/23-75
D1DP01_NEIGO/26-80
D1DPD1_NEIGO/11-63
D1DQ21_NEIGO/87-139
D1DTD9_NEIGO/48-94
D1DV13_NEIGO/87-139
D1DVX4_NEIGO/26-80
D1DWB1_NEIGO/11-63
D1DY24_NEIGO/23-75
D1DZ72_NEIGO/22-60
D1E0B5_NEIGO/48-94
D1E1S0_NEIGO/87-139
D1E2M6_NEIGO/26-80
D1E307_NEIGO/11-63
D1E4Q9_NEIGO/23-75
D1E6I6_NEIGO/48-94
D1E841_NEIGO/87-139
D1E8Y6_NEIGO/26-80
D1E958_NEIGO/11-63
D1E9V9_NEIGO/12-63
D1EAW3_NEIGO/15-68
D1EBW5_NEIGO/12-65
D1ED41_NEIGO/48-94
D1EFE4_NEIGO/26-80
D1EFS5_NEIGO/11-63
D1EGT1_NEIGO/23-75
D1EKI4_9RHIZ/9-63
D1ELK7_9RHIZ/90-141
D1EM83_9RHIZ/3-57
D1EPK2_9RHIZ/19-73
D1EV88_BRUME/9-63
D1F000_BRUME/3-57
D1F0U9_BRUME/19-73
D1F2W7_BRUME/9-63
D1F5T7_BRUME/19-73
D1FAY5_BRUME/3-57
D1FBH8_9RHIZ/9-63
D1FH08_9RHIZ/19-73
D1FK48_9RHIZ/3-57
D1GLX4_STAA0/7-61
D1GN49_STAA0/5-59
D1GNH3_STAA0/17-71
D1GNI9_STAA0/11-60
D1GNW3_STAA0/14-62
D1GPS2_STAA0/4-58
D1GPS3_STAA0/13-67
D1GR66_STAA0/7-62
D1GUF4_STAA0/7-61
D1JEH9_9ARCH/20-58
D1JHC3_9ARCH/129-182
D1JIS1_9ARCH/23-67
D1JKI3_9BACE/76-129
D1JM03_9BACE/39-92
D1JNN0_9BACE/7-62
D1JP26_9BACE/47-100
D1JR27_9BACE/38-84
D1JS31_9BACE/27-81
D1JTL2_9BACE/41-93
D1JUD6_9BACE/18-71
D1JW89_9BACE/11-65
D1JWM0_9BACE/66-121
D1JWQ2_9BACE/30-80
D1JWW6_9BACE/26-76
D1JY32_9BACE/11-65
D1K022_9BACE/11-65
D1K0W5_9BACE/12-68
D1K1F8_9BACE/6-60
D1K4B5_9BACE/12-66
D1K4Q1_9BACE/5-60
D1K5R4_9BACE/20-78
D1K6R6_9BACE/22-76
D1K8W5_9BACE/20-74
D1K9L7_9BACE/3-55
D1K9N2_9BACE/62-116
D1KB16_9GAMM/39-67
D1KBG1_9GAMM/32-87
D1KC23_9GAMM/8-62
D1KCE0_9GAMM/8-65
D1KCV5_9GAMM/9-47
D1MAT8_ENTFA/2-49
D1MPY7_BACAN/1-55
D1N0W7_9BACT/10-64
D1N140_9BACT/9-63
D1N218_9BACT/11-49
D1N2H0_9BACT/78-114
D1N2Q9_9BACT/195-248
D1N2R3_9BACT/11-70
D1N3B2_9BACT/10-64
D1N6N4_9BACT/11-63
D1N7N5_9BACT/13-63
D1N8J8_9BACT/15-62
D1NAG2_9BACT/68-115
D1NAH1_9BACT/16-70
D1NCP9_HAEIF/26-80
D1NEP1_HAEIF/7-61
D1NHT3_HAEIF/60-104
D1NJQ5_CLOTM/39-92
D1NKQ8_CLOTM/8-62
D1NLM9_CLOTM/7-61
D1NLS6_CLOTM/10-46
D1NNZ1_CLOTM/8-69
D1NSN1_9BIFI/17-58
D1NTQ3_9BIFI/23-77
D1NW33_9BIFI/9-57
D1NW88_9BIFI/14-67
D1NX88_9ENTR/12-65
D1NYB9_9ENTR/30-84
D1NZ11_9ENTR/9-57
D1NZ39_9ENTR/11-65
D1NZF3_9ENTR/16-70
D1NZL2_9ENTR/53-97
D1P0T7_9ENTR/13-67
D1P0X1_9ENTR/1-44
D1P142_9ENTR/17-71
D1P170_9ENTR/31-85
D1P178_9ENTR/15-68
D1P181_9ENTR/22-76
D1P334_9ENTR/17-71
D1P388_9ENTR/35-88
D1P389_9ENTR/7-60
D1P3I7_9ENTR/11-65
D1P3K1_9ENTR/12-66
D1P3M5_9ENTR/16-70
D1P615_9ENTR/11-65
D1P6F5_9ENTR/7-60
D1P6G8_9ENTR/65-118
D1P6U5_9ENTR/13-67
D1P6V7_9ENTR/15-69
D1P6Y4_9ENTR/16-70
D1P771_9ENTR/17-71
D1P7E3_9ENTR/24-78
D1P7K8_9ENTR/7-55
D1P7T5_9ENTR/42-92
D1P811_9ENTR/4-54
D1P9G8_9BACT/9-63
D1PBN6_9BACT/63-116
D1PBR8_9BACT/5-60
D1PBY6_9BACT/32-81
D1PE42_9BACT/69-122
D1PE47_9BACT/63-94
D1PHX5_9BACT/17-71
D1PI87_9FIRM/57-111
D1PIW7_9FIRM/7-61
D1PJ38_9FIRM/15-69
D1PJ60_9FIRM/12-66
D1PJH7_9FIRM/6-60
D1PJY5_9FIRM/15-69
D1PKS6_9FIRM/24-78
D1PM01_9FIRM/5-59
D1PN26_9FIRM/106-160
D1PN99_9FIRM/8-62
D1PQ54_9FIRM/5-59
D1PQA5_9FIRM/35-87
D1PQN4_9FIRM/7-64
D1PQP6_9FIRM/1-42
D1PR38_9FIRM/1-46
D1PR68_9FIRM/9-63
D1PRI6_9FIRM/7-62
D1PRT1_9FIRM/16-70
D1PS33_9FIRM/29-65
D1PS55_9FIRM/10-64
D1PSQ3_9FIRM/22-77
D1PVG5_9BACT/17-71
D1PXV4_9BACT/5-60
D1Q033_9BACT/43-96
D1Q0J0_9BACT/20-74
D1Q0N7_9BACT/55-107
D1Q585_YERPE/7-60
D1Q7X1_STAAU/7-61
D1Q9R8_STAAU/5-59
D1Q9U2_STAAU/7-62
D1QB35_STAAU/14-62
D1QCY6_STAAU/11-65
D1QCY7_STAAU/8-63
D1QD84_STAAU/17-71
D1QDB9_STAAU/11-60
D1QDT5_STAAU/10-64
D1QDT6_STAAU/14-68
D1QE41_STAAU/12-72
D1QE85_STAAU/7-61
D1QEE3_STAAU/5-59
D1QER7_STAAU/14-68
D1QER8_STAAU/10-64
D1QH37_STAAU/5-59
D1QHZ3_STAAU/7-61
D1QK08_STAAU/14-62
D1QKI7_STAAU/61-115
D1QKI8_STAAU/13-67
D1QQZ2_9BACT/9-63
D1QR64_9BACT/17-63
D1QST0_9BACT/10-65
D1QSV2_9BACT/12-66
D1QVQ0_9BACT/5-60
D1QYJ8_STAAU/5-59
D1QYZ5_STAAU/5-59
D1R154_STAAU/7-61
D1R1F4_STAAU/7-61
D1R292_STAAU/3-57
D1R3L8_STAAU/14-62
D1R766_9CHLA/633-694
D1RBD8_9CHLA/1-46
D1RBZ6_9CHLA/21-75
D1RC61_LEGLO/34-77
D1RDX0_LEGLO/28-82
D1RGM3_LEGLO/12-66
D1RHJ9_LEGLO/16-70
D1RHQ3_LEGLO/13-68
D1RHS2_LEGLO/28-76
D1RML4_LEGLO/46-92
D1RMV2_LEGLO/16-71
D1RPC2_SEROD/6-59
D1RPZ4_SEROD/12-66
D1RQG3_SEROD/12-66
D1RRP2_SEROD/19-73
D1RS23_SEROD/26-80
D1RT89_SEROD/289-343
D1RTI9_SEROD/12-66
D1RV89_SEROD/93-146
D1RWL1_SEROD/92-138
D1RWS9_SEROD/7-60
D1S0D9_SEROD/13-66
D1S0U0_SEROD/26-79
D1TPS8_YERPE/22-75
D1TQ58_YERPE/40-93
D1TRT7_YERPE/75-128
D1TRT8_YERPE/64-117
D1TUQ5_YERPE/7-60
D1TWR2_YERPE/64-117
D1TY59_YERPE/29-82
D1VSS9_9FIRM/7-61
D1VVQ2_9FIRM/6-60
D1VXF9_9BACT/43-97
D1VY84_9BACT/8-63
D1VZC3_9BACT/7-61
D1VZJ4_9BACT/5-59
D1VZM0_9BACT/48-101
D1W0P7_9BACT/12-66
D1W2Q1_9BACT/43-95
D1W2R6_9BACT/27-81
D1W3L4_9BACT/17-71
D1W3Y7_9BACT/11-65
D1W4N7_9BACT/9-64
D1W6P9_9BACT/43-96
D1W8S1_9BACT/48-101
D1W921_9BACT/27-79
D1W968_9BACT/89-132
D1WA77_9LACO/145-184
D1WAF7_9LACO/6-58
D1WAM7_9LACO/145-184
D1WB37_9LACO/8-62
D1WBD2_9LACO/9-64
D1WBN3_9LACO/107-161
D1WBQ9_9LACO/17-70
D1WCA5_9LACO/37-83
D1WDS1_9LACO/11-63
D1WER4_9LACO/13-68
D1WF54_9LACO/20-74
D1WFD5_9LACO/37-89
D1WFG0_9LACO/63-114
D1WFG9_9LACO/9-64
D1WG39_9LACO/18-72
D1WG43_9LACO/63-114
D1WGM4_9LACO/8-62
D1WH10_9LACO/4-59
D1WH17_9LACO/7-59
D1WJ24_STAEP/5-59
D1WJ50_STAEP/7-61
D1WJG5_STAEP/36-88
D1WLX0_STAEP/11-65
D1WM29_STAEP/22-77
D1WMH7_STAEP/14-62
D1XCW6_9ACTO/21-67
D1XKZ6_9ACTO/23-82
D1XNG5_9ACTO/1-46
D1XSZ3_9ACTO/13-69
D1XVU6_9BACT/11-65
D1XVW5_9BACT/5-59
D1XXZ5_9BACT/5-60
D1Y233_9BACT/34-86
D1Y3R9_9BACT/31-85
D1Y465_9BACT/7-61
D1Y8L6_9BACT/16-70
D1Y8M5_9BACT/44-83
D1YFT6_9LACO/1-47
D1YG84_9LACO/20-73
D1YHK4_9LACO/8-62
D1YHK5_9LACO/13-67
D1YIF8_9LACO/20-65
D1YIG8_9LACO/17-70
D1YJ41_9LACO/4-58
D1YJ44_9LACO/9-63
D1YJC9_9LACO/1-44
D1YJR1_9LACO/39-93
D1YKE8_9LACO/4-58
D1YL36_9LACO/7-61
D1YL96_9LACO/11-51
D1YL97_9LACO/1-37
D1YLG2_9LACO/11-67
D1YMA5_9FIRM/8-62
D1YNH2_9FIRM/7-61
D1YP86_9FIRM/14-69
D1YPE6_9FIRM/23-72
D1YQD0_9FIRM/7-61
D1YR00_9FIRM/7-38
D1YVJ0_METPS/5-59
D1YVJ7_METPS/28-71
D1YVK5_METPS/20-74
D1YVU2_METPS/9-60
D1YXA3_METPS/85-139
D1Z1M0_METPS/22-80
D1Z280_METPS/5-59
D1Z296_METPS/30-78
D1Z2M0_METPS/132-184
D1ZNZ3_SORMK/96-146
D2A7V8_SHIF2/22-71
D2A7V9_SHIF2/4-55
D2A8P0_SHIF2/34-87
D2ABD3_SHIF2/10-64
D2ADT8_SHIF2/12-66
D2AEM3_SHIF2/9-64
D2AFD9_SHIF2/23-76
D2AFE3_SHIF2/7-61
D2AGZ5_SHIF2/39-93
D2APF0_FRATE/8-56
D2ASD3_STRRD/28-83
D2AV12_STRRD/11-66
D2B132_STRRD/29-82
D2B346_STRRD/5-59
D2B364_STRRD/11-64
D2B510_STRRD/15-69
D2B674_STRRD/29-83
D2B7W3_STRRD/37-90
D2B822_STRRD/13-67
D2BA81_STRRD/15-69
D2BAM3_STRRD/10-64
D2BDM9_STRRD/16-70
D2BF71_STRRD/25-79
D2BFZ0_DEHSV/15-69
D2BGH6_DEHSV/12-51
D2BIT4_DEHSV/5-59
D2BK89_LACLK/45-99
D2BK91_LACLK/21-74
D2BKB0_LACLK/12-65
D2BKL5_LACLK/13-64
D2BLB0_LACLK/64-111
D2BLC8_LACLK/6-60
D2BLQ6_LACLK/7-61
D2BN04_LACLK/9-62
D2BN06_LACLK/8-62
D2BN13_LACLK/6-60
D2BN68_LACLK/38-92
D2BN89_LACLK/5-59
D2BNG4_LACLK/4-58
D2BPG7_LACLK/6-59
D2BPK3_LACLK/10-64
D2BQH0_LACLK/15-68
D2BRG4_LACLK/7-61
D2BRH8_LACLK/6-59
D2BTC6_DICD5/6-64
D2BTC7_DICD5/6-64
D2BTH8_DICD5/14-64
D2BWV1_DICD5/6-64
D2BYZ3_DICD5/15-73
D2BZ08_DICD5/4-57
D2C2N4_DICD5/22-76
D2C2Y7_DICD5/7-62
D2C499_THENR/39-92
D2C4B6_THENR/285-336
D2C8D5_THENR/83-125
D2EFR1_9EURY/64-118
D2EGC5_9EURY/21-64
D2EGX4_PEDAC/35-87
D2EGZ7_PEDAC/7-61
D2EH40_PEDAC/5-59
D2EHR9_PEDAC/29-82
D2EIJ1_PEDAC/7-60
D2EKX9_PEDAC/20-69
D2EL59_PEDAC/6-60
D2EMC2_9STRE/7-61
D2EMX8_9STRE/7-61
D2ENF8_9STRE/4-58
D2EPN9_9STRE/36-90
D2EPQ1_9STRE/15-62
D2EPR0_9STRE/17-71
D2EPV5_9STRE/7-61
D2EQH5_9STRE/11-65
D2ESD0_9BACE/20-74
D2EUC0_9BACE/9-63
D2EV50_9BACE/134-170
D2EVF0_9BACE/11-65
D2EW51_9BACE/13-66
D2EXQ3_9BACE/11-65
D2EZY3_9BACE/23-73
D2F169_9BACE/5-58
D2F185_9BACE/62-116
D2F369_STAAU/7-61
D2F3G7_STAAU/7-61
D2F419_STAAU/5-59
D2F505_STAAU/13-54
D2F7B0_STAAU/8-62
D2F8B2_STAAU/14-62
D2F8S3_STAAU/12-66
D2FA96_STAAU/7-61
D2FDF2_STAAU/5-60
D2FEF2_STAAU/14-62
D2FEN8_STAAU/12-66
D2FEY4_STAAU/10-62
D2FF72_STAAU/12-66
D2FH53_STAAU/7-61
D2FHJ1_STAAU/7-61
D2FHT8_STAAU/7-61
D2FI66_STAAU/5-59
D2FI89_STAAU/7-57
D2FIJ5_STAAU/7-61
D2FJ03_STAAU/5-59
D2FJ25_STAAU/7-62
D2FN34_STAAU/14-62
D2FND1_STAAU/10-62
D2FNR3_STAAU/4-58
D2FNR4_STAAU/13-67
D2FQS1_STAAU/7-61
D2FQW3_STAAU/5-59
D2FRL1_STAAU/7-61
D2FRW0_STAAU/7-61
D2FSG2_STAAU/5-59
D2FTR4_STAAU/13-54
D2FVI9_STAAU/8-62
D2FWJ2_STAAU/14-62
D2FX53_STAAU/12-66
D2FYN0_STAAU/7-61
D2FZP5_STAAU/13-54
D2G1L3_STAAU/14-62
D2G251_STAAU/76-131
D2G4T8_STAAU/7-61
D2G558_STAAU/7-61
D2G5Q5_STAAU/5-59
D2G628_STAAU/7-61
D2G653_STAAU/7-61
D2G6P6_STAAU/5-59
D2G7Q2_STAAU/7-61
D2GAG2_STAAU/14-62
D2GBC2_STAAU/5-59
D2GBC3_STAAU/14-68
D2GDA4_STAAU/7-61
D2GE65_STAAU/7-61
D2GGI7_STAAU/5-60
D2GHJ1_STAAU/14-62
D2GIH7_STAAU/7-61
D2GJ19_STAAU/5-59
D2GKW5_STAAU/7-61
D2GMJ8_STAAU/7-61
D2GMW3_STAAU/7-61
D2GNF8_STAAU/5-59
D2GPP5_STAAU/7-61
D2GSP2_STAAU/14-62
D2GSW8_STAAU/10-62
D2GTB5_STAAU/8-62
D2I3X5_AILME/55-103
D2IYS8_9CAUD/9-58
D2IYY9_9CAUD/9-58
D2IZ52_9CAUD/9-58
D2IZC6_9CAUD/9-58
D2IZI9_9CAUD/9-58
D2IZJ7_9CAUD/1-52
D2IZP8_9CAUD/9-58
D2IZW2_9CAUD/9-58
D2J026_9CAUD/8-63
D2J027_9CAUD/8-62
D2J621_STAAU/7-61
D2J696_STAAU/5-59
D2J6T4_STAAU/7-61
D2J7Q2_STAAU/7-61
D2J8H3_STAEP/5-59
D2J8Q2_STAAU/7-61
D2JAC6_STAAU/7-61
D2JBY9_STAAU/17-62
D2JCI8_STAEP/36-88
D2JCM9_STAEP/6-59
D2JD65_STAAU/7-61
D2JDW2_STAAU/7-61
D2JE12_STAAU/7-42
D2JET0_ENTFC/8-61
D2JET7_ENTFC/1-38
D2JFR3_STAAU/6-59
D2JL57_STAAU/12-66
D2KRD6_9CAUD/17-71
D2L4N6_9DELT/9-69
D2L593_9DELT/12-66
D2L5C8_9DELT/62-116
D2L5E8_9DELT/87-139
D2L6P9_9DELT/35-82
D2L8S1_9DELT/28-82
D2LA73_9DELT/11-70
D2LA95_9DELT/199-248
D2MI65_9BACT/8-63
D2MIG7_9BACT/54-92
D2MJ31_9BACT/8-60
D2MJP6_9BACT/82-134
D2MKU0_9BACT/12-65
D2MN80_9FIRM/7-61
D2MNF1_9FIRM/7-61
D2MP07_9FIRM/15-69
D2MZA3_CAMJE/9-50
D2N3K1_STAA5/7-61
D2N429_STAA5/7-62
D2N4B9_STAA5/5-59
D2N4G1_STAA5/19-73
D2N5T5_STAA5/17-71
D2N5U4_STAA5/15-62
D2N7H7_STAA5/13-69
D2N8I1_STAA5/14-62
D2NA78_STAA5/23-79
D2NAT3_STAA5/7-61
D2NCD8_ECOS5/52-105
D2NCF5_ECOS5/38-82
D2ND90_ECOS5/52-98
D2NE05_ECOS5/16-70
D2NGQ1_ECOS5/20-70
D2NH57_ECOS5/7-61
D2NH59_ECOS5/35-81
D2NHG5_ECOS5/4-63
D2NIC5_ECOS5/12-66
D2NIC8_ECOS5/11-65
D2NIF7_ECOS5/13-67
D2NII2_ECOS5/17-70
D2NVK4_LISM1/184-237
D2NXF1_LISM1/1-52
D2NXL0_LISM1/5-59
D2NXL7_LISM1/7-61
D2NZL3_LISM1/6-60
D2NZU8_LISM1/11-65
D2P055_LISM1/7-61
D2P124_LISM1/7-61
D2P1N6_LISM1/8-63
D2P1N7_LISM1/14-69
D2P388_LISM1/3-57
D2P3E1_LISM1/11-65
D2P3W0_LISM2/7-61
D2P4H2_LISM2/8-63
D2P4H3_LISM2/14-69
D2P722_LISM2/184-237
D2P8Y5_LISM2/5-59
D2P8Z2_LISM2/7-61
D2P987_LISM2/1-52
D2PAY8_LISM2/6-60
D2PB44_LISM2/7-61
D2PB72_LISM2/11-65
D2PD60_SULID/33-81
D2PDH3_SULID/82-135
D2PDN2_SULID/18-69
D2PE95_SULID/19-66
D2PJW1_SULID/125-173
D2PLM0_KRIFD/14-68
D2PN89_KRIFD/27-73
D2PSC0_KRIFD/22-76
D2PTY9_KRIFD/10-65
D2PUE2_KRIFD/13-67
D2PUY2_KRIFD/19-72
D2PVA0_KRIFD/13-69
D2PWC0_KRIFD/13-67
D2PY63_KRIFD/25-79
D2PZ95_KRIFD/13-66
D2PZI7_KRIFD/18-72
D2Q0K3_KRIFD/15-69
D2Q2N9_KRIFD/18-72
D2Q5L2_BIFDB/1-45
D2Q5L4_BIFDB/83-140
D2QCP0_SPILD/8-63
D2QCY4_SPILD/9-34
D2QDE7_SPILD/5-59
D2QEV1_SPILD/12-66
D2QGL0_SPILD/14-69
D2QH69_SPILD/7-60
D2QK71_SPILD/13-67
D2QK77_SPILD/8-62
D2QNB2_SPILD/12-66
D2QPU1_SPILD/7-61
D2QQL9_SPILD/29-83
D2QQQ8_SPILD/71-116
D2QQT6_SPILD/8-62
D2QVH4_SPILD/14-66
D2QVV9_SPILD/14-67
D2QWJ8_PIRSD/10-64
D2R275_PIRSD/25-72
D2R569_PIRSD/22-76
D2RAC0_GARV4/7-61
D2RAC3_GARV4/5-59
D2RBI3_GARV4/6-60
D2RC28_GARV4/34-86
D2RCG4_GARV4/9-68
D2REC5_ARCPA/131-183
D2REY0_ARCPA/69-123
D2RFZ0_ARCPA/26-80
D2RJ91_ACIFV/17-71
D2RK41_ACIFV/34-84
D2RK83_ACIFV/8-62
D2RKC2_ACIFV/35-88
D2RQM4_HALTV/23-73
D2RSL2_HALTV/100-153
D2RVA2_HALTV/132-184
D2RVZ0_HALTV/22-56
D2S667_GEOOG/10-64
D2S698_GEOOG/14-68
D2S8S9_GEOOG/18-72
D2S9B0_GEOOG/8-60
D2S9E4_GEOOG/13-69
D2SBY0_GEOOG/14-68
D2SEY8_GEOOG/5-59
D2SNF6_STRFR/15-70
D2T4B1_ERWP6/7-60
D2T672_ERWP6/26-80
D2T679_ERWP6/26-80
D2T7S9_ERWP6/33-87
D2TAC4_ERWP6/42-91
D2TB02_ERWP6/10-64
D2TCI1_ERWP6/12-66
D2TE15_ERWP6/14-68
D2TE33_ERWP6/83-135
D2TJA8_CITRI/13-68
D2TJD0_CITRI/16-70
D2TJE7_CITRI/12-66
D2TJV0_CITRI/52-96
D2TK10_CITRI/12-66
D2TP17_CITRI/20-70
D2TRZ9_CITRI/7-61
D2TSL2_CITRI/11-59
D2TU91_CITRI/12-66
D2TUU5_CITRI/5-59
D2TVN8_9ENTR/13-67
D2TW42_9ENTR/7-60
D2TWI7_9ENTR/11-65
D2TX37_9ENTR/12-66
D2TX40_9ENTR/11-64
D2TX49_9ENTR/25-79
D2TXI4_9ENTR/1-50
D2TYY1_9ENTR/9-62
D2TZ09_9ENTR/19-71
D2TZ21_9ENTR/20-73
D2U099_9ENTR/10-64
D2U0N0_9ENTR/26-76
D2U0V0_9ENTR/6-60
D2U107_9ENTR/7-60
D2U108_9ENTR/6-57
D2U111_9ENTR/17-70
D2U112_9ENTR/4-58
D2U1A8_9ENTR/39-84
D2U1D8_9ENTR/10-64
D2U1I2_9ENTR/12-58
D2U1J9_9ENTR/9-55
D2U1N6_9ENTR/15-69
D2U4K7_9ENTR/3-51
D2U4K8_9ENTR/20-74
D2U4L3_9ENTR/10-64
D2U4N0_9ENTR/7-52
D2U547_ENTCA/27-81
D2U571_ENTCA/19-73
D2U8S7_XANAP/129-184
D2UA04_XANAP/72-125
D2UA16_XANAP/63-102
D2UC25_XANAP/1-54
D2UIH0_STAAU/7-61
D2UIL2_STAAU/5-59
D2UIS7_STAAU/7-61
D2UJB6_STAAU/5-59
D2UJF7_STAAU/21-73
D2UJF8_STAAU/9-63
D2UND1_STAAU/14-62
D2UNZ9_STAAU/4-58
D2UP00_STAAU/13-67
D2UQ44_STAAU/7-61
D2UTA6_STAAU/14-62
D2UTU5_STAAU/5-59
D2UTU6_STAAU/14-68
D2UVS2_STAAU/7-61
D2UW41_STAAU/7-61
D2UWN2_STAAU/5-59
D2X3C0_9CAUD/15-73
D2X3C3_9CAUD/15-73
D2X3C6_9CAUD/15-73
D2XJF7_9VIRU/10-65
D2XR39_9VIRU/7-62
D2YDU3_VIBMI/48-102
D2YGJ7_VIBMI/14-68
D2YK74_VIBMI/6-51
D2YLL3_VIBMI/14-67
D2YNL3_VIBMI/45-99
D2YTZ4_VIBMI/48-102
D2YUC2_VIBMI/48-102
D2Z039_STRLA/82-135
D2Z286_9BACT/45-97
D2Z2A6_9BACT/49-91
D2Z2C4_9BACT/8-62
D2Z2C5_9BACT/6-61
D2Z2C6_9BACT/7-61
D2Z3T2_9BACT/49-91
D2Z3V8_9BACT/7-61
D2Z9U5_9ENTR/7-61
D2ZAR7_9ENTR/12-66
D2ZCA6_9ENTR/19-73
D2ZCN6_9ENTR/16-70
D2ZE23_9ENTR/22-76
D2ZI20_9ENTR/38-82
D2ZLZ3_9ENTR/12-66
D2ZME4_9ENTR/22-77
D2ZMG4_METSM/78-132
D2ZMQ6_METSM/131-184
D2ZP84_METSM/5-60
D2ZRZ9_METSM/20-60
D2ZSA5_METSM/22-77
D2ZT16_NEIMU/32-86
D2ZTL1_NEIMU/13-52
D2ZYZ9_NEIMU/25-79
D3A0W1_NEIMU/12-59
D3A0W4_NEIMU/13-52
D3A3V9_NEISU/25-79
D3A6Q8_NEISU/12-48
D3A7C7_NEISU/8-61
D3A996_9CLOT/12-66
D3A9W0_9CLOT/7-61
D3AA12_9CLOT/7-61
D3ABJ9_9CLOT/1-46
D3ABQ6_9CLOT/12-66
D3ABT0_9CLOT/9-63
D3AD13_9CLOT/6-61
D3AD41_9CLOT/5-59
D3AEZ5_9CLOT/3-50
D3AFA2_9CLOT/6-60
D3AG33_9CLOT/6-60
D3AGX8_9CLOT/50-104
D3AGY9_9CLOT/7-61
D3AHY1_9CLOT/20-74
D3AJD0_9CLOT/6-61
D3AJV2_9CLOT/10-64
D3AKV1_9CLOT/36-90
D3AMF3_9CLOT/7-61
D3ANR1_9CLOT/7-62
D3ANS8_9CLOT/7-60
D3APF9_9CLOT/1-44
D3AQ72_9CLOT/24-78
D3AR51_9CLOT/29-83
D3ASQ8_9CLOT/28-83
D3AT66_9CLOT/1-46
D3AT70_9CLOT/8-62
D3ATP2_9CLOT/4-35
D3AU63_9CLOT/7-61
D3AUH3_9CLOT/36-95
D3AV58_9CLOT/8-62
D3B017_POLPA/44-97
D3CUJ3_9ACTO/1-48
D3CXJ9_9ACTO/12-68
D3D185_9ACTO/10-64
D3D1J7_9ACTO/13-69
D3D1L7_9ACTO/1-38
D3D4N9_9ACTO/17-70
D3D8R5_9ACTO/39-93
D3D991_9ACTO/1-45
D3DDR8_9ACTO/20-74
D3DE20_9ACTO/32-88
D3DGN7_HYDTT/20-74
D3DGN8_HYDTT/1-40
D3DHQ4_HYDTT/16-70
D3DHQ5_HYDTT/32-82
D3DIX3_HYDTT/5-59
D3DXP5_RALME/7-61
D3DXU7_RALME/4-43
D3DYI7_RALME/30-71
D3DZC9_METRM/5-57
D3E015_METRM/16-58
D3E070_METRM/9-63
D3E0N5_METRM/5-59
D3E1X4_METRM/133-186
D3E399_METRM/14-68
D3E3R6_METRM/11-65
D3E438_METRM/85-139
D3E786_GEOS4/10-64
D3E895_GEOS4/9-63
D3EAA0_GEOS4/45-99
D3EB53_GEOS4/12-66
D3EFL0_GEOS4/18-72
D3EH88_GEOS4/7-61
D3EI38_GEOS4/6-60
D3EK17_GEOS4/28-82
D3EQ84_UCYNA/13-50
D3ERI6_STAA4/7-61
D3ESW3_STAA4/5-59
D3EU25_STAA4/7-61
D3EXP1_STAA4/14-62
D3EY46_STAA4/4-58
D3EY47_STAA4/13-67
D3EYU8_CONWI/22-75
D3F463_CONWI/23-77
D3F470_CONWI/23-77
D3F4J5_CONWI/15-69
D3F4L0_CONWI/18-72
D3F4W5_CONWI/22-76
D3F695_CONWI/14-68
D3F9F2_CONWI/17-71
D3F9G3_CONWI/22-76
D3F9K8_CONWI/7-59
D3FAT0_CONWI/2-40
D3FCX1_CONWI/20-74
D3FEB3_CONWI/16-70
D3FEQ2_CONWI/5-60
D3FQW8_BACPE/17-65
D3FR37_BACPE/10-64
D3FRD4_BACPE/6-60
D3FVK2_BACPE/14-68
D3FYS8_BACPE/8-62
D3FYT8_BACPE/13-59
D3G060_BACPE/15-68
D3G1I7_BACPE/9-60
D3G279_ZYMMO/28-82
D3G2B5_ZYMMO/55-96
D3G7F6_9CAUD/12-66
D3GN17_9ENTR/35-81
D3GRG4_ECO44/12-66
D3GRH0_ECO44/89-143
D3GRL0_ECO44/13-67
D3GTD8_ECO44/12-66
D3GY25_ECO44/23-76
D3GY30_ECO44/14-68
D3GYH9_ECO44/10-64
D3GYW1_ECO44/8-61
D3H1I8_ECO44/38-82
D3H2G1_ECO44/52-98
D3H2P6_ECO44/22-76
D3H2P7_ECO44/3-58
D3H3K6_ECO44/12-66
D3H4D7_ECO44/1-37
D3H6D1_STRM6/7-61
D3H740_STRM6/14-70
D3H879_STRM6/11-65
D3H9M2_STRM6/11-60
D3H9N4_STRM6/17-71
D3HA36_STRM6/9-63
D3HAV9_STRM6/4-58
D3HAW7_STRM6/7-61
D3HBK1_STRM6/4-58
D3HBY9_STRG3/5-59
D3HC49_STRG3/2-52
D3HCC7_STRG3/7-60
D3HDD8_STRG3/9-62
D3HDG8_STRG3/7-61
D3HEE7_STRG3/7-61
D3HF44_STRG3/11-65
D3HF59_STRG3/17-71
D3HF74_STRG3/15-62
D3HF86_STRG3/6-60
D3HGG8_STRG3/6-60
D3HGG9_STRG3/19-73
D3HGI9_STRG3/9-62
D3HGN1_STRG3/7-61
D3HGX4_STRG3/3-57
D3HHH1_STRG3/9-73
D3HI03_STRG3/4-58
D3HLJ0_LEGLN/13-68
D3HP49_LEGLN/34-77
D3HQ26_LEGLN/16-70
D3HQZ8_LEGLN/12-66
D3HSV5_LEGLN/28-82
D3HSW8_LEGLN/16-71
D3HTI9_LEGLN/11-66
D3HVF0_9BACT/5-60
D3HWH2_9BACT/12-66
D3HYR6_9BACT/53-105
D3HYY1_9BACT/1-55
D3HZB5_9BACT/24-75
D3I0B2_9BACT/11-65
D3I0L9_9BACT/38-84
D3I3D7_9BACT/20-74
D3I4M5_9BACT/11-65
D3I5I1_9BACT/7-62
D3I8I4_9BACT/5-59
D3I8U3_9BACT/47-101
D3IBU9_9BACT/43-96
D3IC72_9BACT/13-67
D3IE55_9BACT/11-64
D3IEL6_9BACT/5-60
D3IFX7_9BACT/5-60
D3IHA2_9BACT/9-63
D3IHU0_9BACT/15-54
D3IIK5_9BACT/11-65
D3IIL3_9BACT/43-94
D3IIU3_9BACT/20-72
D3IJ14_9BACT/41-91
D3IJY1_9BACT/17-71
D3K3V6_LACPL/22-76
D3KIZ3_LISMO/129-164
D3KIZ5_LISMO/196-249
D3KJX6_LISMO/17-71
D3KNM8_LISMO/10-64
D3KP22_LISMO/7-61
D3KPT3_LISMO/8-62
D3KPT4_LISMO/6-60
D3KPU0_LISMO/8-63
D3KQM1_LISMO/7-61
D3KZZ6_9BACT/34-89
D3L011_9BACT/14-67
D3L6P7_OENOE/1-31
D3L6R6_OENOE/13-67
D3L6U7_OENOE/7-61
D3L811_OENOE/2-40
D3L8Z2_OENOE/10-68
D3L8Z9_OENOE/8-62
D3LA43_OENOE/40-94
D3LCE0_OENOE/10-73
D3LE28_ENTFC/17-71
D3LEF1_ENTFC/10-64
D3LEF2_ENTFC/23-77
D3LEG0_ENTFC/12-67
D3LG90_ENTFC/21-73
D3LG91_ENTFC/7-59
D3LGU7_ENTFC/12-66
D3LHB4_ENTFC/10-64
D3LHF1_ENTFC/10-57
D3LHF4_ENTFC/7-61
D3LHV3_ENTFC/11-60
D3LHZ0_ENTFC/9-48
D3LI31_ENTFC/7-59
D3LI36_ENTFC/15-59
D3LIA5_ENTFC/7-60
D3LIL4_ENTFC/11-60
D3LIS9_ENTFC/7-59
D3LJN4_ENTFC/12-67
D3LKV4_MICLU/36-91
D3LL46_MICLU/12-54
D3LPL7_MICLU/7-59
D3LSK3_9FIRM/10-64
D3LUZ2_9FIRM/14-69
D3LV89_9FIRM/7-61
D3LX65_9ACTO/5-59
D3LYE2_9ACTO/13-69
D3M1N2_9ACTO/13-67
D3M462_9ACTO/12-68
D3M5L0_9ACTO/3-38
D3M9U7_9ACTO/55-93
D3MGZ7_PROAC/13-65
D3MJ09_PROAC/13-65
D3MPF9_9FIRM/4-60
D3MPJ5_9FIRM/10-63
D3MPV2_9FIRM/10-64
D3MQ77_9FIRM/11-65
D3MQN5_9FIRM/12-65
D3MQZ6_9FIRM/15-62
D3MR43_9FIRM/11-65
D3MRA9_9FIRM/7-61
D3MRG1_9FIRM/7-61
D3MT71_9FIRM/2-30
D3MU39_9FIRM/6-62
D3NQI1_AZOS1/36-90
D3NTH9_AZOS1/133-187
D3NU83_AZOS1/32-86
D3NXR3_AZOS1/5-59
D3NXR5_AZOS1/11-66
D3NYL1_AZOS1/34-88
D3NYZ7_AZOS1/34-88
D3NZJ7_AZOS1/54-108
D3P1F2_AZOS1/41-95
D3P2D6_AZOS1/48-102
D3P814_AZOS1/37-88
D3PC74_DEFDS/16-71
D3PD58_DEFDS/19-73
D3PEW5_DEFDS/10-65
D3PLG5_MEIRD/7-61
D3PMU8_MEIRD/7-66
D3PMZ8_MEIRD/12-66
D3PRT8_MEIRD/10-67
D3PUQ4_STANL/18-72
D3Q0L2_STANL/16-70
D3Q107_STANL/14-68
D3Q3N4_STANL/12-66
D3Q430_STANL/26-79
D3Q6U2_STANL/37-90
D3Q6V5_STANL/15-69
D3QBD7_STANL/15-71
D3QBH0_STANL/19-73
D3QEE4_STALH/7-58
D3QFI1_STALH/7-62
D3QGA1_STALH/5-59
D3QGE5_STALH/5-59
D3QGX6_STALH/8-62
D3QHT4_STALH/6-59
D3QHU2_STALH/7-61
D3QHU4_STALH/1-46
D3QHY0_STALH/13-65
D3QJ01_STALH/14-65
D3QKG8_ECOCB/34-88
D3QKN8_ECOCB/1-37
D3QLJ9_ECOCB/18-72
D3QMH5_ECOCB/5-59
D3QMX4_ECOCB/8-57
D3QMX5_ECOCB/27-78
D3QN89_ECOCB/24-77
D3QNE7_ECOCB/23-76
D3QNF0_ECOCB/7-61
D3QP33_ECOCB/10-64
D3QRH0_ECOCB/10-64
D3QRS6_ECOCB/12-66
D3QSB6_ECOCB/18-57
D3QSK2_ECOCB/12-66
D3QSY6_ECOCB/89-143
D3QT24_ECOCB/39-93
D3QT57_ECOCB/17-70
D3QTS8_ECOCB/23-77
D3QUK8_ECOCB/19-68
D3QUY6_ECOCB/38-82
D3QW59_ECOCB/52-98
D3QX45_ECOCB/27-81
D3QXI1_ECOCB/8-61
D3QZH0_CLOB3/7-61
D3QZZ5_CLOB3/5-59
D3QZZ9_CLOB3/26-80
D3R047_CLOB3/18-72
D3R090_CLOB3/10-64
D3R1G8_CLOB3/1-41
D3R2I7_CLOB3/23-73
D3R2S5_CLOB3/17-71
D3R2T4_CLOB3/15-62
D3R391_BIFAB/34-87
D3R5F0_BIFAB/20-74
D3R8F8_KLEVT/73-126
D3R8Z1_KLEVT/10-63
D3R8Z2_KLEVT/4-58
D3R930_KLEVT/64-117
D3RB04_KLEVT/52-98
D3RB23_KLEVT/14-66
D3RCP9_KLEVT/7-60
D3RCY2_KLEVT/38-82
D3RDF5_KLEVT/11-65
D3RDH9_KLEVT/16-70
D3RFS3_KLEVT/23-75
D3RFY0_KLEVT/7-60
D3RHV8_KLEVT/35-80
D3RIA4_KLEVT/12-66
D3RKM9_KLEVT/12-66
D3RRR7_ALLVD/14-69
D3RT72_ALLVD/12-60
D3RUM4_ALLVD/1-53
D3RW76_ALLVD/165-221
D3RW94_ALLVD/14-68
D3RXC7_FERPA/26-76
D3RXD1_FERPA/695-744
D3S0M5_FERPA/8-59
D3S0N4_FERPA/131-183
D3S299_FERPA/21-63
D3S3E9_FERPA/72-126
D3S3L4_METSF/23-72
D3S3R7_METSF/130-183
D3S4F0_METSF/21-71
D3S5X2_METSF/85-139
D3S7H9_METSF/19-62
D3S802_METSF/5-59
D3S8F9_METSF/437-480
D3S9B2_THISK/13-67
D3SAI7_THISK/35-81
D3SAS3_THISK/13-68
D3SCZ4_THISK/15-70
D3SDC1_THISK/36-74
D3SGI6_THISK/13-66
D3SGI9_THISK/1-35
D3SH24_DEHSG/14-66
D3SH30_DEHSG/14-68
D3SH96_DEHSG/8-65
D3SIW1_DEHSG/8-63
D3SJS7_DEHSG/5-59
D3SNB9_THEAH/5-59
D3SQ96_THEAH/54-101
D3SS35_NATMM/132-184
D3SXM5_NATMM/22-61
D3SXY2_NATMM/22-56
D3SYS9_NATMM/101-154
D3T0I7_NATMM/5-59
D3T368_THEIA/5-59
D3T369_THEIA/7-61
D3T4G9_THEIA/11-65
D3T530_THEIA/11-65
D3T531_THEIA/75-131
D3T6G3_THEIA/15-69
D3TD94_ACIB4/21-74
D3TPV9_GLOMM/79-132
D3U1A0_STRPN/15-62
D3UKX3_LISSS/129-164
D3UKX5_LISSS/196-249
D3UL69_LISSS/7-61
D3UMJ7_LISSS/8-63
D3UMJ8_LISSS/14-67
D3UQQ7_LISSS/11-65
D3UR30_LISSS/7-61
D3USK2_LISSS/7-61
D3UWC1_XENBS/1-38
D3UWE1_XENBS/14-66
D3UWL8_XENBS/21-75
D3UX46_XENBS/25-77
D3UXE4_XENBS/32-73
D3UXL3_XENBS/14-66
D3UXP9_XENBS/42-91
D3UXR0_XENBS/13-67
D3V331_XENBS/8-61
D3V4R6_XENBS/7-58
D3V4S2_XENBS/11-65
D3V4U9_XENBS/1-46
D3V869_XENBS/13-67
D3V952_XENNA/29-82
D3V9A8_XENNA/7-60
D3V9B4_XENNA/14-66
D3VA83_XENNA/1-46
D3VB53_XENNA/11-65
D3VCF2_XENNA/6-65
D3VDA8_XENNA/34-88
D3VDL5_XENNA/13-66
D3VDV8_XENNA/20-74
D3VEG3_XENNA/12-66
D3VFM3_XENNA/5-59
D3VFW8_XENNA/84-138
D3VJ29_XENNA/18-69
D3VJ78_XENNA/42-91
D3VJ90_XENNA/17-71
D3VJJ6_XENNA/7-59
D3VKG4_XENNA/12-66
D3VKP5_XENNA/9-58
D3VKP6_XENNA/1-47
D3VM40_XENNA/112-166
D3VM40_XENNA/19-71
D3VM40_XENNA/206-260
D3WK90_9BACI/10-63
D4AK26_ARTBC/86-141
D4B7U3_9ENTR/14-65
D4B9B9_9ENTR/12-66
D4B9E2_9ENTR/16-70
D4B9I2_9ENTR/13-68
D4BDG8_9ENTR/12-66
D4BED5_9ENTR/12-66
D4BEX6_9ENTR/42-96
D4BGD8_9ENTR/15-73
D4BL60_9ENTR/22-77
D4BLC6_BIFBR/156-213
D4BNU6_BIFBR/7-61
D4BPI2_BIFBR/11-69
D4BQH9_BIFBR/7-61
D4BSW9_PRORE/18-72
D4BT71_PRORE/113-158
D4BTN0_PRORE/39-85
D4BU28_PRORE/9-55
D4BU60_PRORE/11-65
D4BUI1_PRORE/8-61
D4BUN1_PRORE/23-77
D4BV18_PRORE/39-83
D4BXQ3_PRORE/15-70
D4BXT5_PRORE/27-81
D4BXU3_PRORE/15-69
D4BXY9_PRORE/12-64
D4BY49_PRORE/18-72
D4BY90_PRORE/15-69
D4BYD2_PRORE/16-70
D4BYD8_PRORE/15-67
D4BYD9_PRORE/1-48
D4BZE8_PRORE/13-67
D4BZK0_PRORE/25-79
D4BZU3_PRORE/19-73
D4C0T6_PRORE/17-71
D4C150_PRORE/17-71
D4C170_PRORE/14-67
D4C178_PRORE/25-78
D4C1F1_PRORE/39-88
D4C1L9_PRORE/14-66
D4C1M2_PRORE/7-60
D4C1N5_PRORE/65-118
D4C1P9_PRORE/11-64
D4C2U7_PRORE/15-69
D4C3B5_PRORE/26-80
D4C3P7_PRORE/53-96
D4C4B6_PRORE/15-69
D4C4C0_PRORE/28-82
D4C4C2_PRORE/15-70
D4C4E7_PRORE/15-69
D4C4R5_PRORE/17-71
D4C5C7_PRORE/40-92
D4C5Q9_PRORE/21-75
D4C612_PRORE/21-75
D4C6Q1_9CLOT/57-101
D4C6U1_9CLOT/12-66
D4C819_9CLOT/37-92
D4C8E1_9CLOT/12-66
D4C8E4_9CLOT/18-71
D4C8F0_9CLOT/8-65
D4C8F1_9CLOT/7-59
D4C9K3_9CLOT/11-67
D4C9N2_9CLOT/12-66
D4C9U8_9CLOT/14-68
D4C9U9_9CLOT/28-82
D4C9Y5_9CLOT/9-64
D4CAW4_9CLOT/7-61
D4CB80_9CLOT/7-55
D4CBA9_9CLOT/12-67
D4CC74_9CLOT/16-70
D4CFS6_9CLOT/14-71
D4CI28_9CLOT/22-72
D4CIR5_9FIRM/152-209
D4CIS0_9FIRM/152-209
D4CKQ5_9FIRM/7-61
D4CKS4_9FIRM/34-87
D4CMP0_9FIRM/1-46
D4CN42_9FIRM/9-60
D4CPM8_9FIRM/14-67
D4CQ72_9FIRM/15-70
D4CR12_9FIRM/41-91
D4CRG7_9FIRM/6-60
D4CSU8_9FUSO/11-65
D4CTM4_9FUSO/22-75
D4CXA3_9FUSO/41-95
D4CXA4_9FUSO/8-62
D4DDV6_TRIVH/86-141
D4DXF8_SEROD/7-60
D4DXQ0_SEROD/22-76
D4DZ79_SEROD/9-55
D4DZY8_SEROD/32-85
D4E0M7_SEROD/29-82
D4E0X5_SEROD/26-80
D4E402_SEROD/12-66
D4E6T4_SEROD/43-97
D4E794_SEROD/12-66
D4E7H6_SEROD/3-55
D4E7H7_SEROD/24-77
D4E7X8_SEROD/29-83
D4EA87_SEROD/6-50
D4EAF6_AGGAC/43-91
D4EAG1_AGGAC/40-78
D4EAU4_AGGAC/42-92
D4EBL3_AGGAC/13-58
D4ECH9_AGGAC/13-66
D4EGU7_AGGAC/13-65
D4EIG1_ENTFA/11-65
D4EJ42_ENTFA/4-58
D4EJ43_ENTFA/14-68
D4EJI6_ENTFA/9-64
D4EKF5_ENTFA/8-62
D4EMR0_ENTFA/17-71
D4EMR9_ENTFA/5-47
D4END6_ENTFA/32-86
D4EP58_ENTFA/7-61
D4EP60_ENTFA/17-42
D4EPG2_ENTFA/11-62
D4EQ01_ENTFA/24-78
D4ER32_ENTFA/7-61
D4ER82_ENTFA/5-47
D4ER91_ENTFA/17-71
D4ERV0_ENTFA/24-78
D4EU20_ENTFA/8-62
D4EV33_ENTFA/9-64
D4EVH7_ENTFA/14-68
D4EVH8_ENTFA/4-58
D4EVQ4_ENTFA/32-86
D4EWV4_ENTFA/11-65
D4EXJ2_ENTFA/7-61
D4EXL9_ENTFA/11-62
D4EY69_ENTFA/17-42
D4EY71_ENTFA/7-61
D4F535_EDWTA/26-72
D4F5Z3_EDWTA/42-99
D4F605_EDWTA/4-55
D4F839_EDWTA/11-64
D4F9J5_EDWTA/30-84
D4FBZ5_9LACO/8-67
D4FBZ6_9LACO/8-62
D4FD45_9LACO/11-65
D4FD50_9LACO/101-155
D4FD50_9LACO/17-71
D4FDG9_9LACO/9-65
D4FDQ4_9LACO/140-179
D4FE63_9LACO/11-65
D4FFH3_9LACO/10-63
D4FGN2_9LACO/4-58
D4FH32_9LACO/7-61
D4FHV5_STAEP/14-62
D4FHY8_STAEP/33-66
D4FLT9_STAEP/7-61
D4FLW3_STAEP/5-59
D4FMH0_STAEP/34-86
D4FMW2_STAEP/8-68
D4FPL4_STROR/7-61
D4FPZ9_STROR/4-58
D4FQR7_STROR/6-60
D4FR83_STROR/14-68
D4FS06_STROR/9-62
D4FTW9_STROR/9-63
D4FTZ9_STROR/7-61
D4FV73_BACNA/9-64
D4FWZ1_BACNA/13-67
D4FYD5_BACNA/6-60
D4FYP9_BACNA/8-63
D4G0W8_BACNA/6-60
D4G1H9_BACNA/11-65
D4G1I0_BACNA/10-64
D4G1J2_BACNA/1-51
D4G1R4_BACNA/6-61
D4G3G7_BACNA/10-64
D4G5G2_BACNA/7-61
D4G5J6_BACNA/20-74
D4G6Q7_BACNA/6-60
D4GAQ0_TREPC/8-62
D4GEA6_PANAM/12-66
D4GEW6_PANAM/24-78
D4GEZ6_PANAM/12-65
D4GFM6_PANAM/13-67
D4GGI0_PANAM/47-95
D4GGW0_PANAM/56-100
D4GHW4_PANAM/12-66
D4GIB0_PANAM/32-87
D4GJH7_PANAM/16-69
D4GL31_PANAM/22-75
D4GLF4_PANAM/78-131
D4GQZ0_HALVD/5-59
D4GSS2_HALVD/20-61
D4GW38_HALVD/116-172
D4GXE3_HALVD/93-146
D4GY23_HALVD/5-59
D4GZW7_HALVD/132-183
D4H2W8_DENA2/29-82
D4H2Y8_DENA2/6-60
D4H2Y8_DENA2/76-130
D4H422_DENA2/34-89
D4H430_DENA2/17-66
D4H480_DENA2/26-74
D4H4M8_DENA2/3-57
D4H4P4_DENA2/55-97
D4H4Q8_DENA2/25-74
D4H550_DENA2/15-68
D4H555_DENA2/19-69
D4H5C3_DENA2/12-42
D4H5C6_DENA2/12-67
D4H7D1_DENA2/12-66
D4H8C7_DENA2/7-61
D4H8N6_DENA2/21-75
D4H934_PROAS/13-65
D4HTY0_9CAUD/10-65
D4I0L2_ERWAC/7-60
D4I153_ERWAC/12-66
D4I4F0_ERWAC/40-89
D4IAP2_ERWAE/12-66
D4IEY5_ERWAE/7-60
D4IFI3_ERWAE/40-89
D4IGL2_ERWAE/22-73
D4IK60_9BACT/1-52
D4IP02_9BACT/20-72
D4IP08_9BACT/33-86
D4IPH1_9BACT/7-61
D4IPS3_9BACT/5-60
D4IQM1_9BACT/8-61
D4IWC7_BUTFI/7-64
D4IWR3_BUTFI/10-64
D4IWS0_BUTFI/62-116
D4IWX5_BUTFI/1-44
D4IWY8_BUTFI/7-47
D4IXC1_BUTFI/21-72
D4IY35_BUTFI/12-66
D4IY84_BUTFI/11-65
D4IYH4_BUTFI/23-78
D4IZV8_BUTFI/14-69
D4J0Z7_BUTFI/6-60
D4J103_BUTFI/35-89
D4J119_BUTFI/11-65
D4J170_BUTFI/7-61
D4J1K4_BUTFI/2-59
D4J1M7_BUTFI/152-209
D4J212_BUTFI/5-57
D4J242_BUTFI/41-93
D4J274_BUTFI/7-61
D4J282_BUTFI/1-51
D4J4B5_9FIRM/10-64
D4J4H6_9FIRM/17-72
D4J4N5_9FIRM/7-61
D4J4N7_9FIRM/13-67
D4J5N5_9FIRM/7-61
D4J5R7_9FIRM/8-45
D4J640_9FIRM/13-67
D4J690_9FIRM/7-58
D4J6K5_9FIRM/8-52
D4J6P7_9FIRM/12-66
D4J6Q4_9FIRM/9-63
D4J6Q5_9FIRM/26-77
D4J7C1_9FIRM/23-77
D4J8I6_9FIRM/14-66
D4J8N7_9FIRM/26-69
D4J8N8_9FIRM/10-61
D4JA47_9FIRM/7-62
D4JA60_9FIRM/11-68
D4JA89_9FIRM/8-66
D4JB82_9FIRM/7-61
D4JB85_9FIRM/13-67
D4JB96_9FIRM/11-53
D4JBE9_9FIRM/7-61
D4JBI8_9FIRM/15-69
D4JC84_9FIRM/9-63
D4JCH4_9FIRM/15-69
D4JCZ3_9FIRM/6-60
D4JD48_9FIRM/7-62
D4JD75_9FIRM/8-66
D4JD94_9FIRM/14-69
D4JDK8_9FIRM/14-67
D4JEP4_9FIRM/3-45
D4JF65_9FIRM/7-61
D4JFU7_9FIRM/14-69
D4JG13_9FIRM/11-66
D4JG15_9FIRM/6-40
D4JGD7_9FIRM/6-60
D4JGP8_9FIRM/150-207
D4JGW6_9FIRM/20-69
D4JHW7_9FIRM/37-89
D4JIL4_9FIRM/15-69
D4JIY4_9FIRM/14-64
D4JJQ1_9FIRM/11-65
D4JJQ6_9FIRM/14-69
D4JJS7_9FIRM/16-70
D4JJU4_9FIRM/7-61
D4JKQ5_9FIRM/8-62
D4JKT2_9FIRM/13-69
D4JKU0_9FIRM/13-67
D4JLF0_9FIRM/6-60
D4JMJ1_9FIRM/8-53
D4JMM0_9FIRM/10-42
D4JMV3_9FIRM/14-69
D4JN19_9FIRM/18-71
D4JN22_9FIRM/12-66
D4JN45_9FIRM/12-66
D4JN77_9FIRM/15-69
D4JNC2_9FIRM/9-63
D4JNY5_9FIRM/36-88
D4JPI8_9FIRM/25-62
D4JQ20_9FIRM/13-68
D4JQ45_9FIRM/22-74
D4JQM2_9FIRM/11-65
D4JRC1_9FIRM/17-77
D4JRC3_9FIRM/17-71
D4JRJ5_9FIRM/9-63
D4JRQ3_9FIRM/5-59
D4JSJ8_9FIRM/15-69
D4JSZ6_9FIRM/1-46
D4JT24_9FIRM/64-118
D4JTC2_9FIRM/9-62
D4JU02_9FIRM/13-67
D4JU37_9FIRM/9-63
D4JUI0_9FIRM/42-95
D4JVG1_9FIRM/7-61
D4JVR8_9FIRM/1-46
D4JWV2_9FIRM/7-61
D4JX96_9FIRM/8-62
D4JXG4_9FIRM/7-61
D4JXN7_9FIRM/7-61
D4JXN8_9FIRM/7-61
D4JXR6_9FIRM/15-69
D4JXZ2_9FIRM/14-69
D4JY18_9FIRM/1-45
D4JYF7_9FIRM/10-64
D4JYJ3_9FIRM/4-58
D4JYJ4_9FIRM/18-74
D4JYY0_9FIRM/13-67
D4JZ80_9FIRM/17-70
D4K1W4_9FIRM/14-69
D4K2C8_9FIRM/7-61
D4K2S5_9FIRM/7-62
D4K396_9FIRM/16-70
D4K4I3_9FIRM/63-117
D4K5B6_9FIRM/1-44
D4K5I5_9FIRM/13-67
D4K6M9_9FIRM/53-107
D4K6S9_9FIRM/17-70
D4K703_9FIRM/14-68
D4K8D4_9FIRM/15-71
D4K8V6_9FIRM/34-86
D4K993_9FIRM/67-102
D4K9A9_9FIRM/7-61
D4K9C8_9FIRM/7-61
D4KA33_9FIRM/11-68
D4KA59_9FIRM/13-67
D4KAF9_9FIRM/11-65
D4KAK2_9FIRM/14-69
D4KAU4_9FIRM/5-59
D4KB86_9FIRM/7-61
D4KCM9_9FIRM/6-60
D4KEY8_9FIRM/37-90
D4KHT6_9FIRM/15-71
D4KHT7_9FIRM/21-77
D4KHV3_9FIRM/2-45
D4KJB3_9FIRM/19-61
D4KJL7_9FIRM/7-59
D4KJZ6_9FIRM/14-69
D4KL77_9FIRM/10-63
D4KL80_9FIRM/16-70
D4KLB9_9FIRM/36-73
D4KLC0_9FIRM/10-65
D4KLZ6_9FIRM/17-72
D4KM37_9FIRM/11-65
D4KMQ4_9FIRM/11-67
D4KMR9_9FIRM/7-38
D4KMT2_9FIRM/15-69
D4KN78_9FIRM/10-61
D4KPQ8_9FIRM/7-61
D4KPU8_9FIRM/1-42
D4KR39_9FIRM/6-60
D4KSD7_9FIRM/10-64
D4KSH8_9FIRM/50-82
D4KT58_9FIRM/21-75
D4KTF2_9FIRM/13-68
D4KTX0_9FIRM/5-59
D4KVC8_9FIRM/1-38
D4KVG4_9FIRM/7-61
D4KY17_9FIRM/6-60
D4KY28_9FIRM/11-65
D4KYF8_9FIRM/15-69
D4KYK5_9FIRM/17-72
D4KYP8_9FIRM/22-76
D4L067_9FIRM/1-46
D4L116_9FIRM/11-65
D4L153_9FIRM/20-75
D4L197_9FIRM/8-63
D4L1R4_9FIRM/5-59
D4L1Y4_9FIRM/17-70
D4L2L9_9FIRM/13-67
D4L2N3_9FIRM/4-58
D4L307_9FIRM/13-67
D4L3B5_9FIRM/18-71
D4L3S2_9FIRM/19-73
D4L4F3_9FIRM/9-63
D4L4J6_9FIRM/11-68
D4L4Y7_9FIRM/6-60
D4L4Y9_9FIRM/10-63
D4L526_9FIRM/5-59
D4L594_9FIRM/6-60
D4L5Y3_9FIRM/6-60
D4L611_9FIRM/6-60
D4L6E9_9FIRM/1-46
D4L6J2_9FIRM/6-60
D4L6J8_9FIRM/7-61
D4L6M9_9FIRM/1-46
D4L8G3_9FIRM/12-66
D4L8W1_9FIRM/17-71
D4L9A0_9FIRM/17-70
D4L9W9_9FIRM/152-209
D4LA01_9FIRM/12-66
D4LAJ8_9FIRM/7-61
D4LB18_9FIRM/6-60
D4LBI4_9FIRM/10-64
D4LCX1_9FIRM/14-68
D4LCY0_9FIRM/7-61
D4LD04_9FIRM/17-70
D4LD69_9FIRM/9-63
D4LDM5_9FIRM/7-61
D4LDS4_9FIRM/7-57
D4LEL7_9FIRM/46-94
D4LFR6_9FIRM/7-61
D4LFR9_9FIRM/10-64
D4LFV7_9FIRM/13-67
D4LG25_9FIRM/7-61
D4LH36_9FIRM/10-64
D4LIS4_9FIRM/12-66
D4LIT2_9FIRM/26-77
D4LLZ9_9FIRM/7-61
D4LNM9_9FIRM/12-66
D4LNW7_9FIRM/12-66
D4LNZ0_9FIRM/7-61
D4LQH8_9FIRM/7-64
D4LQL3_9FIRM/39-93
D4LQY0_9FIRM/12-66
D4LRG4_9FIRM/7-64
D4LT70_9FIRM/9-63
D4LUF6_9FIRM/10-64
D4LUX0_9FIRM/7-61
D4LVD8_9FIRM/15-69
D4LVF5_9FIRM/5-59
D4LVJ2_9FIRM/7-61
D4LVL9_9FIRM/15-69
D4LW74_9FIRM/15-74
D4LWG5_9FIRM/7-64
D4LWI3_9FIRM/13-48
D4LWQ2_9FIRM/47-101
D4LWQ7_9FIRM/12-66
D4LWR0_9FIRM/13-67
D4LWU4_9FIRM/17-58
D4LWX8_9FIRM/7-61
D4LX50_9FIRM/17-71
D4LXL9_9FIRM/33-87
D4LYD5_9FIRM/15-69
D4LYE6_9FIRM/7-61
D4LYY7_9FIRM/9-63
D4LZ39_9FIRM/10-64
D4LZL4_9FIRM/7-52
D4LZR7_9FIRM/14-69
D4LZT3_9FIRM/13-67
D4LZV3_9FIRM/7-61
D4M0D3_9FIRM/15-69
D4M0E4_9FIRM/7-61
D4M126_9FIRM/7-62
D4M1V2_9FIRM/153-210
D4M1X9_9FIRM/9-63
D4M1Z0_9FIRM/53-107
D4M2V8_9FIRM/9-63
D4M3M8_9FIRM/17-70
D4M3U8_9FIRM/13-67
D4M3U9_9FIRM/17-58
D4M3Y8_9FIRM/13-67
D4M406_9FIRM/7-61
D4M511_9FIRM/6-60
D4M585_9FIRM/1-35
D4M5D4_9FIRM/8-67
D4M5V2_9FIRM/17-71
D4M798_9BACT/8-62
D4MAM5_9BACT/6-54
D4MCN6_9ENTE/7-61
D4MCN7_9ENTE/10-64
D4MDP4_9ENTE/9-58
D4ME20_9ENTE/13-67
D4MFM0_9ENTE/7-61
D4MFU2_9ENTE/7-61
D4MHF3_9ENTE/8-62
D4MI42_9FIRM/7-61
D4MIL1_9FIRM/11-65
D4MJU9_9FIRM/9-63
D4MK39_9FIRM/42-95
D4MLK0_9FIRM/9-63
D4MM65_9FIRM/9-62
D4MNA3_9FIRM/10-64
D4MNC0_9FIRM/8-62
D4MNQ7_9FIRM/7-61
D4MPN7_9FIRM/36-88
D4MPS9_9FIRM/7-62
D4MSC3_9FIRM/11-67
D4MSN6_9FIRM/11-68
D4MUU3_9FIRM/10-64
D4MV25_9FIRM/14-69
D4MW15_9FIRM/7-61
D4MW40_9FIRM/13-67
D4MWB6_9FIRM/13-67
D4MXT8_9FIRM/15-69
D4MY15_9FIRM/17-71
D4MZ82_9FIRM/30-84
D4MZU5_9FIRM/153-210
D4N1J0_9FIRM/13-65
D4N1J1_9FIRM/18-73
D4N5G9_9BACT/10-64
D4PI48_LISMO/7-61
D4PJG6_LISMO/7-61
D4PKQ4_LISMO/14-69
D4PKQ5_LISMO/8-63
D4PKT2_LISMO/129-164
D4PLT5_LISMO/196-249
D4PLX3_LISMO/10-64
D4PLY0_LISMO/7-61
D4PLY1_LISMO/7-61
D4PNV0_LISMO/7-61
D4PPE5_LISMO/17-71
D4PQT7_LISMO/11-65
D4PQV9_LISMO/3-57
D4PRT2_LISMO/6-60
D4PRZ0_LISMO/7-61
D4PTA6_LISMO/8-63
D4PTA7_LISMO/14-69
D4PVZ6_LISMO/11-65
D4PWS0_LISMO/196-249
D4PYD1_LISMO/7-61
D4PZC8_LISMO/7-61
D4PZC9_LISMO/7-61
D4PZD6_LISMO/10-64
D4PZQ8_LISMO/196-249
D4PZR0_LISMO/129-164
D4Q0B4_LISMO/5-57
D4Q0X5_LISMO/7-61
D4Q4G8_LISMO/14-69
D4Q4G9_LISMO/8-63
D4Q5B7_LISMO/7-61
D4Q5S2_LISMO/12-50
D4Q6D6_LISMO/17-71
D4Q740_LISMO/10-64
D4Q744_LISMO/6-60
D4Q855_LISMO/7-61
D4Q856_LISMO/19-73
D4QH76_ENTFC/15-59
D4QHV6_ENTFC/9-63
D4QJQ5_ENTFC/7-60
D4QM67_ENTFC/15-59
D4QQL0_ENTFC/7-60
D4QUC4_ENTFC/12-67
D4QUC5_ENTFC/13-66
D4QUM1_ENTFC/6-60
D4QUQ5_ENTFC/11-62
D4QUR5_ENTFC/15-67
D4QVA4_ENTFC/12-67
D4QX98_ENTFC/5-59
D4QYC9_ENTFC/7-60
D4R0B2_ENTFC/7-61
D4R0U9_ENTFC/15-59
D4R301_ENTFC/12-67
D4R302_ENTFC/15-37
D4R3N8_ENTFC/12-67
D4R4M4_ENTFC/11-60
D4R4W8_ENTFC/15-62
D4R587_ENTFC/11-62
D4R5I0_ENTFC/7-59
D4R676_ENTFC/3-44
D4R704_ENTFC/12-67
D4R8Y5_ENTFC/7-61
D4R8Y6_ENTFC/10-64
D4R9P0_ENTFC/17-71
D4R9Q3_ENTFC/11-60
D4RA63_ENTFC/11-62
D4RB10_ENTFC/10-64
D4RCC7_ENTFC/7-60
D4RD07_ENTFC/7-59
D4RD12_ENTFC/15-59
D4RD77_ENTFC/12-67
D4RE27_ENTFC/7-60
D4RG59_ENTFC/12-67
D4RJL2_ENTFC/9-48
D4RJR3_ENTFC/6-60
D4RJT5_ENTFC/21-75
D4RKI5_ENTFC/11-60
D4RKK8_ENTFC/7-59
D4RKK9_ENTFC/21-73
D4RL22_ENTFC/12-67
D4RL30_ENTFC/7-61
D4RL31_ENTFC/10-64
D4RLS7_ENTFC/13-67
D4RMH0_ENTFC/11-62
D4RMN9_ENTFC/7-61
D4RN66_ENTFC/12-67
D4RN83_ENTFC/10-64
D4RN84_ENTFC/7-61
D4RQF1_ENTFC/15-59
D4RQW0_ENTFC/7-60
D4RS41_ENTFC/15-37
D4RS42_ENTFC/12-67
D4RSC0_ENTFC/10-55
D4RSD3_ENTFC/11-68
D4RUJ6_ENTFC/8-61
D4RVU4_ENTFC/11-62
D4RXU4_9FIRM/30-84
D4RXX9_9FIRM/5-59
D4RZR1_9FIRM/12-66
D4S084_9FIRM/41-81
D4S150_9FIRM/5-59
D4S2A0_9FIRM/15-70
D4S2F6_9FIRM/15-69
D4S2T4_9FIRM/9-56
D4S844_9FIRM/7-62
D4SK09_ENTFC/7-60
D4SMA7_ENTFC/9-63
D4SN67_ENTFC/7-61
D4SN68_ENTFC/7-61
D4SPS7_ENTFC/1-45
D4STR6_9XANT/10-65
D4T5Z7_9XANT/44-92
D4T602_9XANT/1-45
D4TC97_9NOST/20-74
D4TVV7_9ACTO/13-65
D4TWU6_9ACTO/4-55
D4U436_STAAU/7-61
D4U437_STAAU/14-68
D4U720_STAAU/4-58
D4U721_STAAU/13-67
D4U7T7_STAAU/7-61
D4U8B3_STAAU/5-59
D4U8T4_STAAU/11-65
D4U8T5_STAAU/8-63
D4U938_STAAU/14-62
D4U9E0_STAAU/7-61
D4U9H8_STAAU/17-71
D4UAA2_STAAU/5-59
D4UC92_STAAU/7-61
D4UCE8_STAAU/5-59
D4UCU5_STAAU/5-59
D4UEC6_STAAU/14-62
D4UGC2_STAAU/7-61
D4UHN6_STAAU/8-62
D4UIL9_STAAU/13-69
D4UX29_ENTFA/7-61
D4UXD6_ENTFA/10-64
D4UXK7_ENTFA/11-65
D4UYT8_ENTFA/8-62
D4UZC4_ENTFA/9-58
D4V0I2_ENTFA/12-66
D4V0V1_ENTFA/6-61
D4V0X1_ENTFA/6-60
D4V216_ENTFA/13-67
D4V2Q3_ENTFA/11-40
D4V4C1_BACVU/1-50
D4V4W6_BACVU/1-53
D4V6C9_BACVU/12-66
D4V9X2_BACVU/11-65
D4VBN4_BACVU/10-64
D4VCC8_BACVU/9-63
D4VDX8_BACVU/63-118
D4VH29_9BACE/41-93
D4VHN7_9BACE/10-63
D4VJH0_9BACE/69-124
D4VJH2_9BACE/43-97
D4VK02_9BACE/8-63
D4VL95_9BACE/7-62
D4VNF3_9BACE/17-70
D4VNM2_9BACE/18-71
D4VNN6_9BACE/6-60
D4VQH9_9BACE/17-71
D4VQK4_9BACE/15-69
D4VSC2_9BACE/3-56
D4VUA3_ENTFC/26-79
D4VVX1_ENTFC/7-60
D4VVZ3_ENTFC/5-59
D4VVZ4_ENTFC/6-60
D4VWJ4_ENTFC/12-67
D4W0E3_ENTFC/7-61
D4W0E4_ENTFC/7-57
D4W1D0_9FIRM/7-61
D4W1M1_9FIRM/7-61
D4W1W6_9FIRM/6-60
D4W1W7_9FIRM/5-55
D4W1Y2_9FIRM/4-51
D4W243_9FIRM/14-60
D4W3G7_9FIRM/9-63
D4W3L0_9FIRM/10-64
D4W488_9FIRM/56-94
D4W4U1_9FIRM/10-64
D4W517_9FIRM/23-76
D4W548_9FIRM/20-70
D4W7C3_9FIRM/5-59
D4W906_9FIRM/10-64
D4W930_9FIRM/9-63
D4W962_9FIRM/10-64
D4WBG9_BACOV/1-45
D4WCB4_BACOV/44-98
D4WD45_BACOV/17-71
D4WDH5_BACOV/16-69
D4WDV4_BACOV/63-116
D4WGH4_BACOV/10-64
D4WI18_BACOV/11-65
D4WIB4_BACOV/11-65
D4WMJ4_BACOV/17-70
D4WN13_BACOV/3-56
D4WQI2_BACOV/7-62
D4WRU3_BACOV/8-63
D4WTN5_BACOV/3-56
D4WVU5_BACOV/1-41
D4WW42_BACOV/41-93
D4WZW6_BACOV/17-71
D4X009_BACOV/10-63
D4X119_BACOV/6-60
D4X132_BACOV/18-71
D4X1B2_BACOV/17-70
D4X1E6_BACOV/69-124
D4X1E8_BACOV/43-97
D4X365_BACOV/11-65
D4X4E5_9BURK/1-54
D4X5P1_9BURK/34-89
D4X659_9BURK/5-54
D4X788_9BURK/28-82
D4XA61_9BURK/43-94
D4XAL6_9BURK/46-100
D4XEG5_9BURK/10-63
D4XGQ4_9BURK/13-67
D4XGT7_9BURK/8-62
D4XHM9_9BURK/25-79
D4XJG0_9BURK/1-51
D4XK49_ACIHA/23-76
D4XKG2_ACIHA/80-132
D4XKI2_ACIHA/42-93
D4XLN1_ACIHA/21-76
D4XMY8_ACIHA/16-71
D4XQH4_ACIHA/36-91
D4XQN4_ACIHA/20-73
D4XUH9_ACIHA/6-60
D4Y3F0_BACTR/7-61
D4Y6T2_BACTR/7-34
D4Y757_BACTR/39-93
D4Y855_BACTR/11-65
D4YAH2_BACTR/30-82
D4YAZ2_BACTR/10-64
D4YC34_BACTR/8-61
D4YC35_BACTR/12-66
D4YDM9_BACTR/7-30
D4YDU5_9LACT/13-68
D4YEE2_9LACT/27-79
D4YG08_9LACT/8-56
D4YG09_9LACT/10-64
D4YH78_9LACT/11-65
D4YHU7_9LACT/3-57
D4YI99_9LACT/41-80
D4YIA3_9LACT/36-89
D4YNC8_9MICO/3-39
D4YSS6_9LACO/20-74
D4YUN2_9LACO/140-179
D4YZN4_SPHJU/19-72
D4Z5V5_SPHJU/14-68
D4Z8L1_SPHJU/20-74
D4Z8W8_SPHJU/26-75
D4Z962_SPHJU/8-37
D4Z9C6_SPHJU/21-74
D4ZNZ6_SPIPL/11-67
D4ZPR2_SPIPL/20-67
D4ZWN9_SPIPL/1-43
D4ZYG7_SPIPL/16-70
D5A119_SPIPL/12-66
D5AF55_STRGZ/10-64
D5AGB4_STRGZ/7-61
D5AGK6_STRGZ/10-80
D5AI80_STRGZ/9-63
D5AIV2_STRGZ/27-81
D5AJ02_STRGZ/11-49
D5AJ03_STRGZ/4-58
D5AJL3_STRGZ/4-58
D5AMB3_RHOCB/37-91
D5AMI1_RHOCB/37-78
D5APT6_RHOCB/9-63
D5AQ51_RHOCB/13-67
D5AS47_RHOCB/10-64
D5ASD4_RHOCB/17-70
D5AVF2_RHOCB/58-112
D5AX88_RICPP/19-73
D5AY40_RICPP/33-91
D5B080_YERPZ/7-60
D5B2I0_YERPZ/64-117
D5B2I1_YERPZ/75-128
D5B3J6_YERPZ/40-93
D5B448_YERPZ/22-75
D5B6D4_YERPZ/42-95
D5B9G4_ZUNPS/1-44
D5BA15_ZUNPS/5-59
D5BAB5_ZUNPS/1-44
D5BAN0_ZUNPS/10-64
D5BAQ3_ZUNPS/8-62
D5BC83_ZUNPS/22-76
D5BC97_ZUNPS/19-72
D5BE14_ZUNPS/20-73
D5BEI3_ZUNPS/45-92
D5BF82_ZUNPS/13-66
D5BFE5_ZUNPS/11-66
D5BFZ6_ZUNPS/20-73
D5BGA3_ZUNPS/43-89
D5BGB5_ZUNPS/16-70
D5BHI0_ZUNPS/5-59
D5BIB6_ZUNPS/8-60
D5BJI4_ZUNPS/20-73
D5BJK8_ZUNPS/26-79
D5BKW1_ZUNPS/13-66
D5BL80_ZUNPS/11-64
D5BLB2_ZUNPS/26-79
D5BMB1_ZUNPS/26-79
D5BSR4_PUNMI/29-83
D5BTW3_PUNMI/24-78
D5BUK2_PUNMI/28-82
D5BUP5_NITHN/47-94
D5BV90_NITHN/53-104
D5BWE9_NITHN/13-60
D5BWF0_NITHN/36-79
D5BWJ9_NITHN/61-114
D5BWQ6_NITHN/57-93
D5BYD9_NITHN/7-60
D5BYD9_NITHN/77-130
D5BZA4_NITHN/43-91
D5BZK6_NITHN/53-105
D5BZL8_NITHN/15-70
D5C160_NITHN/43-93
D5C1F1_NITHN/36-80
D5C1F2_NITHN/20-75
D5C4B1_NITHN/95-149
D5C4Y5_NITHN/13-69
D5C5D3_NITHN/7-62
D5C837_ENTCC/16-70
D5C8A3_ENTCC/21-75
D5C8X9_ENTCC/11-65
D5CAP8_ENTCC/12-66
D5CB78_ENTCC/92-126
D5CBA8_ENTCC/26-80
D5CBI0_ENTCC/39-83
D5CG84_ENTCC/7-61
D5CGV3_ENTCC/12-66
D5CHP1_ENTCC/73-129
D5CHR0_ENTCC/35-80
D5CIY4_ENTCC/53-105
D5CJL5_ENTCC/31-84
D5CJL6_ENTCC/13-57
D5CMJ2_SIDLE/10-64
D5CS49_SIDLE/87-139
D5CSB2_SIDLE/43-93
D5CUN4_SIDLE/18-73
D5CW34_ECOKI/16-70
D5CW88_ECOKI/33-87
D5CX21_ECOKI/7-61
D5CX23_ECOKI/35-81
D5D0E2_ECOKI/8-57
D5D180_ECOKI/11-64
D5D2G5_ECOKI/12-66
D5D2G9_ECOKI/11-65
D5D2K0_ECOKI/13-67
D5D2N1_ECOKI/23-76
D5D3S8_ECOKI/38-82
D5D5F9_ECOKI/4-58
D5D801_ECOKI/10-64
D5D9W4_BACMD/7-61
D5DB54_BACMD/7-61
D5DEQ7_BACMD/14-68
D5DGV0_BACMD/5-59
D5DH83_BACMD/10-64
D5DIA3_BACMD/12-66
D5DPQ1_BACMQ/11-65
D5DSU5_BACMQ/14-68
D5DWR5_BACMQ/7-61
D5DX34_BACMQ/5-59
D5DYC1_BACMQ/12-66
D5DZI0_BACMQ/10-64
D5E170_BACMQ/7-61
D5E1S0_BACMQ/15-69
D5E3D0_BACMQ/13-63
D5E3J1_BACMQ/7-61
D5E3N4_BACMQ/17-71
D5E8C4_METMS/132-185
D5E947_METMS/32-81
D5E997_METMS/5-59
D5E9E2_METMS/22-59
D5E9K4_METMS/23-74
D5EBT2_METMS/9-63
D5EBV1_METMS/11-65
D5EDP7_AMICL/7-61
D5EFD3_AMICL/7-61
D5EFP2_AMICL/78-130
D5EFX0_AMICL/26-80
D5EPZ8_CORAD/12-65
D5ESN3_PRER2/13-67
D5EXS9_PRER2/5-60
D5GPI3_TUBMM/86-139
D5GXT1_LACCS/9-65
D5GZN3_LACCS/6-60
D5GZT8_LACCS/140-179
D5H007_LACCS/10-63
D5H2M4_LACCS/31-84
D5H478_SALRM/9-41
D5H6R3_SALRM/26-79
D5HDA8_9FIRM/17-71
D5HDS5_9FIRM/15-69
D5HDW1_9FIRM/13-67
D5HDX4_9FIRM/7-61
D5HE35_9FIRM/10-64
D5HE73_9FIRM/16-71
D5HE83_9FIRM/8-62
D5HE88_9FIRM/7-54
D5HEH4_9FIRM/16-70
D5HEL9_9FIRM/7-52
D5HGI2_9FIRM/13-66
D5HGI3_9FIRM/32-86
D5HHA9_9FIRM/10-45
D5HHY7_9FIRM/7-61
D5HI98_9FIRM/7-61
D5HIH1_9FIRM/11-65
D5K9I4_NEIGO/12-65
D5MF68_9BACT/13-67
D5MFL3_9BACT/17-70
D5MFW1_9BACT/13-69
D5MG56_9BACT/13-68
D5MI24_9BACT/43-96
D5MIM1_9BACT/15-69
D5MJA8_9BACT/33-89
D5MJJ5_9BACT/27-76
D5MKQ8_9BACT/16-68
D5MKR2_9BACT/16-70
D5MLP4_9BACT/14-68
D5MM15_9BACT/13-64
D5MM17_9BACT/13-66
D5MMT3_9BACT/39-90
D5MMX0_9BACT/3-57
D5MP64_LEUCI/6-59
D5MSV2_9BACT/17-72
D5MSW0_9BACT/20-75
D5MSX4_9BACT/35-88
D5MSY5_9BACT/37-92
D5MT14_9BACT/17-72
D5MT41_9BACT/17-72
D5MUF1_HAEIF/48-102
D5MVC6_BACSU/10-64
D5MXI3_BACSU/6-61
D5MXR3_BACSU/5-67
D5MY71_BACSU/11-65
D5MY72_BACSU/10-64
D5N314_BACSU/6-60
D5N3H5_BACSU/5-59
D5N4U5_BACSU/12-66
D5N643_BACSU/6-61
D5N7K6_9BURK/12-66
D5N892_9BURK/19-73
D5N8B7_9BURK/9-63
D5N9S8_9BURK/18-72
D5N9U7_9BURK/30-84
D5NAL2_9BURK/36-90
D5NDU2_9BURK/45-99
D5NE92_9BURK/39-93
D5NGC9_9BURK/19-73
D5NH14_9BURK/20-74
D5NIA7_9BURK/47-100
D5NIJ9_9BURK/15-63
D5NNH7_9BURK/14-68
D5NQS2_9BURK/7-61
D5NSY6_9BURK/19-73
D5NVQ3_CORAM/19-70
D5NVQ5_CORAM/30-82
D5NWD4_CORAM/12-64
D5NYT0_CORAM/5-59
D5P0Q5_CORAM/21-81
D5P1P3_9MYCO/14-63
D5P2G0_9MYCO/116-170
D5P7F5_9MYCO/24-79
D5P9I9_9MYCO/32-75
D5P9V9_9MYCO/10-64
D5PBN0_9MYCO/10-64
D5PH36_9MYCO/18-71
D5PI24_9MYCO/5-59
D5PZT1_CLODI/12-66
D5Q057_CLODI/10-61
D5Q0M4_CLODI/9-63
D5Q300_CLODI/8-62
D5Q308_CLODI/5-59
D5Q382_CLODI/8-62
D5Q383_CLODI/12-66
D5Q3F6_CLODI/14-68
D5Q3Y0_CLODI/7-58
D5Q499_CLODI/36-90
D5Q4A6_CLODI/7-61
D5Q4F1_CLODI/11-66
D5Q4S4_CLODI/10-61
D5Q500_CLODI/5-59
D5Q523_CLODI/10-64
D5Q5A7_CLODI/12-66
D5Q5B3_CLODI/5-59
D5Q609_CLODI/6-60
D5Q6G8_CLODI/9-44
D5Q6H3_CLODI/11-66
D5Q6W0_CLODI/9-63
D5Q6Y2_CLODI/11-65
D5Q781_CLODI/15-62
D5Q791_CLODI/17-71
D5Q801_CLODI/9-63
D5Q825_CLODI/9-63
D5QAL5_GLUHA/20-74
D5QBX7_GLUHA/10-58
D5QE61_GLUHA/35-89
D5QGV5_GLUHA/12-69
D5QKX5_METTR/20-75
D5QL20_METTR/8-56
D5QN60_METTR/19-72
D5QNR6_METTR/16-70
D5QQM2_METTR/27-81
D5QRB1_METTR/11-65
D5QUC7_METTR/51-103
D5QV20_METTR/24-78
D5QW70_METTR/27-81
D5QX39_METTR/35-87
D5RAB8_FUSNN/6-65
D5RBJ5_FUSNN/39-93
D5RDG4_FUSNN/22-75
D5RG10_9PROT/9-58
D5RH81_9PROT/27-81
D5RHP3_9PROT/34-88
D5RK83_9PROT/14-68
D5RKG8_9PROT/32-86
D5RL84_9PROT/18-72
D5RUP0_CLODI/9-63
D5RXU9_CLODI/10-61
D5RY32_CLODI/8-62
D5RY44_CLODI/5-59
D5RYB7_CLODI/8-62
D5RYB8_CLODI/12-66
D5RYI4_CLODI/9-63
D5RYQ0_CLODI/9-63
D5RYS2_CLODI/11-65
D5RZ09_CLODI/10-64
D5RZ32_CLODI/5-59
D5RZQ4_CLODI/7-58
D5S076_CLODI/14-68
D5S0F3_CLODI/9-63
D5S2J9_CLODI/6-60
D5S393_CLODI/5-59
D5S399_CLODI/12-66
D5S3I1_CLODI/9-63
D5S481_CLODI/12-66
D5S4U5_CLODI/17-71
D5S4V4_CLODI/15-62
D5S525_STRPA/11-64
D5S6F1_STRPA/20-74
D5S6M2_STRPA/4-58
D5S762_STRPA/7-60
D5S7F1_STRPA/26-80
D5S7X1_STRPA/12-66
D5S8G5_STRPA/4-58
D5S8G6_STRPA/7-61
D5S963_STRPA/20-74
D5SAE2_STRPA/9-59
D5SAE7_STRPA/7-61
D5SAF2_STRPA/7-61
D5SAG4_STRPA/10-64
D5SJ65_STRCL/15-69
D5SK89_STRCL/29-76
D5SMR3_PLAL2/14-68
D5SMR5_PLAL2/14-68
D5SVU7_PLAL2/85-139
D5SYX0_PLAL2/23-77
D5T027_LEUKI/22-79
D5T049_LEUKI/12-66
D5T0Z1_LEUKI/8-62
D5T1T5_LEUKI/30-83
D5T1U1_LEUKI/7-61
D5T1U7_LEUKI/10-64
D5T1V0_LEUKI/92-145
D5T1V9_LEUKI/9-63
D5T222_LEUKI/4-62
D5T223_LEUKI/12-58
D5T258_LEUKI/29-83
D5T279_LEUKI/10-64
D5T458_LEUKI/11-66
D5T6G2_LEGP2/11-66
D5T6K8_LEGP2/15-69
D5T7S9_LEGP2/10-63
D5T9Z4_LEGP2/29-72
D5TC37_LEGP2/14-68
D5TFA0_BIFAV/34-87
D5THD5_BIFAV/7-61
D5TJQ1_BACT1/10-64
D5TK78_BACT1/10-64
D5TKH3_BACT1/12-66
D5TMK2_BACT1/5-59
D5TN86_BACT1/7-61
D5TNG9_BACT1/14-68
D5TPJ2_BACT1/13-65
D5TPR8_BACT1/7-61
D5TPS8_BACT1/6-60
D5TQL2_BACT1/10-63
D5TRV2_BACT1/6-60
D5TSA7_BACT1/10-64
D5TSC5_BACT1/7-61
D5TTJ2_BACT1/5-59
D5TTK7_BACT1/6-61
D5TUJ6_BACT1/8-62
D5TWG9_BACT1/10-64
D5TYQ0_BACT1/20-74
D5TZ45_BACT1/7-61
D5TZY4_THEAM/139-189
D5U1G3_THEAM/39-84
D5U342_THEAM/82-135
D5U7Y7_BRAM5/6-61
D5U810_BRAM5/43-97
D5UBA6_BRAM5/9-62
D5UCJ3_CELFN/12-67
D5UG78_CELFN/22-76
D5UHQ1_CELFN/5-59
D5UJZ4_CELFN/23-77
D5UNA3_TSUPD/23-61
D5UNI2_TSUPD/7-61
D5UR57_TSUPD/19-79
D5UV96_TSUPD/39-80
D5UVI9_TSUPD/13-67
D5UY10_TSUPD/10-64
D5UY63_TSUPD/31-85
D5UZX2_ARCNC/4-57
D5V3G4_ARCNC/34-91
D5VDK5_CAUST/22-76
D5VEE4_CAUST/9-57
D5VI49_CAUST/21-75
D5VKJ0_CAUST/12-65
D5VLF7_CAUST/5-59
D5VLH3_CAUST/13-67
D5VM26_CAUST/21-75
D5VS53_METIM/83-137
D5VSJ0_METIM/21-73
D5VSZ1_METIM/128-180
D5VTQ7_METIM/21-67
D5VTT2_METIM/197-252
D5VUC2_METIM/22-71
D5VUM8_CLOB2/11-65
D5VUQ2_CLOB2/7-62
D5VUQ3_CLOB2/8-63
D5VUR9_CLOB2/1-38
D5VV97_CLOB2/7-61
D5VVH3_CLOB2/55-108
D5VVJ6_CLOB2/8-62
D5VWA2_CLOB2/2-60
D5VWA3_CLOB2/6-60
D5VWA8_CLOB2/4-46
D5VWG6_CLOB2/3-57
D5VWG7_CLOB2/8-62
D5VXJ1_CLOB2/7-62
D5VYP8_CLOB2/8-62
D5VZ07_CLOB2/10-64
D5VZY5_CLOB2/4-58
D5W0E1_CLOB2/12-66
D5W1T2_CLOB2/7-61
D5W2S8_CLOB2/8-60
D5W3S7_CLOB2/8-62
D5W3V7_CLOB2/5-59
D5W3Z0_CLOB2/7-61
D5W409_CLOB2/11-65
D5W4F1_CLOB2/6-60
D5W7H3_BURSC/131-183
D5W9I4_BURSC/50-104
D5WBI5_BURSC/18-72
D5WD16_BURSC/38-92
D5WDD9_BURSC/11-65
D5WE98_BURSC/42-96
D5WF78_BURSC/20-74
D5WFX7_BURSC/18-72
D5WH98_BURSC/17-71
D5WI88_BURSC/25-79
D5WLP9_BURSC/15-68
D5WMC1_BURSC/11-52
D5WPX3_BACT2/16-70
D5WR57_BACT2/27-64
D5WRW1_BACT2/14-68
D5WS95_BACT2/15-69
D5WUU9_BACT2/8-62
D5WUY3_BACT2/9-64
D5WWQ8_BACT2/28-81
D5WX15_BACT2/1-41
D5X1D5_THIK1/35-74
D5X2I0_THIK1/43-87
D5X7A1_THEPJ/33-87
D5X7G1_THEPJ/12-66
D5XAJ7_THEPJ/16-70
D5XBG4_THEPJ/144-198
D5XBG4_THEPJ/76-130
D5XBY9_THEPJ/10-64
D5XBZ1_THEPJ/1-47
D5XDB5_THEPJ/7-45
D5XE68_THEPJ/16-67
D5XPC2_MYCTU/10-64
D5XQ78_MYCTU/52-106
D5XS91_MYCTU/22-76
D5XW14_MYCTU/42-96
D5XW75_MYCTU/8-62
D5Y0D1_MYCTU/10-64
D5Y2B1_MYCTU/22-76
D5Y6E3_MYCTU/42-96
D5Y6L2_MYCTU/8-62
D5YAL2_MYCTU/10-64
D5YCE5_MYCTU/10-64
D5YDW7_MYCTU/22-76
D5YGC3_MYCTU/42-96
D5YGJ4_MYCTU/8-62
D5YM53_MYCTU/10-64
D5YN96_MYCTU/10-64
D5YQA7_MYCTU/22-76
D5YTL7_MYCTU/8-62
D5YTU1_MYCTU/42-96
D5YYM7_MYCTU/10-64
D5Z226_MYCTU/22-76
D5Z3C0_MYCTU/42-96
D5Z4M8_MYCTU/8-62
D5ZB60_MYCTU/10-64
D5ZCI5_MYCTU/10-64
D5ZEM7_MYCTU/22-76
D5ZID8_MYCTU/42-96
D5ZIL8_MYCTU/8-62
D5ZN59_MYCTU/31-75
D5ZQQ4_9ACTO/13-67
D5ZTM0_9ACTO/13-69
D5ZV79_9ACTO/15-69
D5ZWJ4_9ACTO/14-68
D6A5R2_9ACTO/79-136
D6AD08_STRFL/17-71
D6ADG2_STRFL/106-154
D6ADI9_STRFL/22-78
D6AJV5_STRFL/22-76
D6AKD0_STRFL/13-69
D6AMS8_STRFL/37-85
D6AUX4_STRFL/38-97
D6AVE6_STRFL/13-67
D6AWD3_9ACTO/13-67
D6AXD6_9ACTO/23-76
D6B269_9ACTO/16-70
D6B2W6_9ACTO/23-77
D6B3R9_9ACTO/19-73
D6B4I7_9ACTO/34-69
D6B8F1_9ACTO/13-69
D6BCA7_9ACTO/48-102
D6BE14_9FUSO/8-58
D6BF13_9FUSO/20-76
D6BGP4_9FUSO/7-62
D6BJ31_9FUSO/11-65
D6CHM2_STRPN/5-60
D6CHR0_STRPN/17-71
D6CQ60_THIS3/88-142
D6CX89_9BACE/17-70
D6CXX0_9BACE/11-65
D6CYW4_9BACE/10-63
D6CZD0_9BACE/12-66
D6CZZ6_9BACE/7-61
D6D0D7_9BACE/47-100
D6D2C9_9BACE/15-69
D6D2F5_9BACE/18-71
D6D2G8_9BACE/6-60
D6D3H3_9BACE/43-97
D6D3H5_9BACE/63-118
D6D3N2_9BACE/12-66
D6D6T0_9BACE/7-62
D6D7R2_9BACE/11-66
D6D847_9BACE/16-69
D6D8Z5_BIFLO/21-58
D6D9T6_BIFLO/15-70
D6DA47_BIFLO/7-61
D6DAD2_BIFLO/15-68
D6DB20_BIFLO/98-155
D6DF18_CLOSC/13-67
D6DFE4_CLOSC/10-64
D6DFM8_CLOSC/7-42
D6DIU6_CLOSC/3-56
D6DJM4_CLOSC/11-68
D6DKS2_CLOSC/11-67
D6DL34_CLOSC/36-88
D6DME4_ENTCL/1-31
D6DNT2_ENTCL/12-66
D6DP33_ENTCL/38-82
D6DPJ3_ENTCL/83-136
D6DR57_ENTCL/11-65
D6DSJ7_ENTCL/7-61
D6DUI5_ENTCL/10-63
D6DVC4_ENTCL/48-98
D6DVZ6_ENTCL/7-60
D6DVZ7_ENTCL/1-45
D6DWR3_ENTCL/9-62
D6DX19_ENTCL/19-72
D6DYN2_9FIRM/11-65
D6DZ52_9FIRM/10-64
D6DZE2_9FIRM/12-66
D6DZM3_9FIRM/150-207
D6DZU8_9FIRM/4-43
D6E000_9FIRM/36-88
D6E041_9FIRM/7-60
D6E047_9FIRM/7-60
D6E051_9FIRM/18-71
D6E1E0_9FIRM/1-38
D6E232_9FIRM/17-73
D6E242_9FIRM/13-69
D6E267_9FIRM/8-62
D6E2N3_9FIRM/14-69
D6E360_9FIRM/7-61
D6E3F8_9FIRM/13-67
D6E415_9FIRM/14-64
D6E497_9FIRM/15-69
D6E4R4_9FIRM/6-60
D6E5I6_9FIRM/25-62
D6E682_9FIRM/3-53
D6E6J9_9ACTN/5-59
D6E755_9ACTN/7-61
D6E7G4_9ACTN/25-79
D6E7H3_9ACTN/6-60
D6E7L2_9ACTN/79-121
D6E7L9_9ACTN/7-61
D6E8N4_9ACTN/22-76
D6E8T7_9ACTN/7-61
D6E8Z0_9ACTN/10-55
D6E925_9ACTN/14-68
D6E937_9ACTN/16-70
D6E9B6_9ACTN/1-38
D6E9U8_9ACTN/16-72
D6EA61_9ACTN/1-38
D6EAE8_9ACTN/7-61
D6EAJ7_9ACTN/8-61
D6EAM6_9ACTN/11-65
D6EAS7_9ACTN/23-73
D6EAT3_9ACTN/1-46
D6EB11_9ACTN/23-77
D6EB94_9ACTN/7-61
D6EBA4_9ACTN/23-76
D6EBJ5_9ACTN/74-124
D6EBM1_9ACTN/7-61
D6EBQ2_9ACTN/14-68
D6EBW5_9ACTN/7-61
D6EBZ9_9ACTN/7-61
D6EFD6_STRLI/79-136
D6EG87_STRLI/19-73
D6ELW1_STRLI/13-67
D6EPT8_STRLI/13-69
D6ER39_STRLI/26-90
D6ES19_STRLI/72-101
D6ESF6_STRLI/15-69
D6ESL0_STRLI/33-82
D6F377_MYCTU/22-76
D6FQH7_MYCTU/22-76
D6FVD3_MYCTU/10-64
D6FVI8_MYCTU/42-96
D6FVP3_MYCTU/8-62
D6FY72_MYCTU/10-64
D6GCL6_9ENTR/11-65
D6GCN6_9ENTR/16-70
D6GDD7_9ENTR/16-68
D6GDJ2_9ENTR/7-60
D6GDZ6_9ENTR/39-84
D6GFY5_9ENTR/64-117
D6GG77_9ENTR/73-126
D6GHB8_9ENTR/12-66
D6GKP8_9ENTR/52-98
D6GL41_9ENTR/38-82
D6GMU2_9ENTR/7-60
D6GNS1_9ENTR/13-56
D6GP17_9ENTR/12-66
D6GPL2_FILAD/17-71
D6GPM1_FILAD/5-47
D6GQK2_FILAD/7-61
D6GQS3_FILAD/7-61
D6GQT3_FILAD/7-61
D6GRJ5_FILAD/10-63
D6GWP0_9EURY/64-118
D6GY75_STAAU/13-54
D6H051_STAAU/8-62
D6H156_STAAU/14-62
D6H1L9_STAAU/12-66
D6H2J1_STAAU/7-61
D6H2U1_STAAU/7-61
D6H3E3_STAAU/5-59
D6H4U5_STAAU/7-61
D6H772_NEIGO/23-75
D6H7P6_NEIGO/13-65
D6H836_NEIGO/26-80
D6H903_NEIGO/87-139
D6H9K9_NEIGO/48-94
D6HD46_STAAU/7-61
D6HDE6_STAAU/7-61
D6HDZ3_STAAU/5-59
D6HF88_STAAU/13-54
D6HH47_STAAU/8-62
D6HI45_STAAU/14-62
D6HIJ8_STAAU/12-66
D6HJ09_STAAU/7-61
D6HJ95_9FIRM/7-61
D6HJM8_9FIRM/7-60
D6HJY3_9FIRM/7-62
D6HK12_9FIRM/13-67
D6HK22_9FIRM/21-65
D6HK58_9FIRM/13-67
D6HKM5_9FIRM/23-79
D6HLP6_9FIRM/7-62
D6HLT1_9FIRM/14-68
D6HPB7_9FIRM/9-60
D6HPN4_9FIRM/8-62
D6HPN5_9FIRM/6-60
D6HPP6_9FIRM/11-65
D6HPT1_9FIRM/6-60
D6HPX4_9FIRM/9-63
D6HR05_9FIRM/11-65
D6HRD6_9FIRM/6-60
D6HRG7_9FIRM/7-61
D6HRS6_9FIRM/6-60
D6HT14_ECOLX/34-87
D6HT74_ECOLX/31-84
D6HVI7_ECOLX/8-61
D6HVY4_ECOLX/26-80
D6HW65_ECOLX/12-66
D6HWB8_ECOLX/10-64
D6HWM0_ECOLX/12-66
D6HWM3_ECOLX/89-143
D6HWY8_ECOLX/13-67
D6HX21_ECOLX/23-76
D6HZC5_ECOLX/22-77
D6I1T0_ECOLX/38-82
D6I4N8_ECOLX/7-61
D6I5H9_ECOLX/22-75
D6I778_ECOLX/27-81
D6I7J7_ECOLX/3-54
D6I895_ECOLX/12-66
D6I8E0_ECOLX/10-64
D6I915_ECOLX/12-66
D6I918_ECOLX/89-143
D6IAH3_ECOLX/13-67
D6IAK8_ECOLX/23-76
D6IFD5_ECOLX/38-82
D6IFQ4_ECOLX/52-98
D6IHU7_ECOLX/7-61
D6IJP3_ECOLX/7-61
D6ILE6_ECOLX/9-62
D6IMJ3_ECOLX/10-64
D6IMS9_ECOLX/15-73
D6INH1_ECOLX/5-59
D6IPH2_ECOLX/12-66
D6IPP3_ECOLX/12-66
D6IPP6_ECOLX/89-143
D6IPT4_ECOLX/13-67
D6IPX7_ECOLX/17-70
D6IQ53_ECOLX/10-64
D6ITY2_ECOLX/11-66
D6IVZ0_ECOLX/38-82
D6IWB0_ECOLX/52-98
D6IXD1_STAAU/5-59
D6IYN2_STAAU/13-54
D6J0Q5_STAAU/8-62
D6J1Q8_STAAU/14-62
D6J212_STAAU/12-66
D6J3L7_STAAU/7-61
D6J3W6_STAAU/7-61
D6J4X6_STAAU/7-61
D6J6B0_ECOLX/7-61
D6J9A2_ECOLX/4-63
D6J9S5_ECOLX/19-73
D6J9V9_ECOLX/23-76
D6JAK7_ECOLX/12-66
D6JAT1_ECOLX/12-66
D6JD68_ECOLX/23-76
D6JGL9_ECOLX/38-82
D6JGZ0_ECOLX/52-98
D6JIM2_NEIGO/48-94
D6JL68_NEIGO/23-75
D6JL76_NEIGO/87-139
D6JM21_NEIGO/26-80
D6JQ22_ACIG3/12-66
D6JR01_ACIG3/7-60
D6JWN8_ACIG3/12-66
D6JWT2_ACIG3/15-69
D6JYK9_ACIG3/35-92
D6JYS8_ACIG3/19-71
D6JZE9_9ACTO/9-57
D6K1Q3_9ACTO/1-55
D6K3R8_9ACTO/18-74
D6K488_9ACTO/13-67
D6K4J9_9ACTO/31-84
D6K5E8_9ACTO/14-68
D6K5M4_9ACTO/26-88
D6K781_9ACTO/79-136
D6K7H5_9ACTO/13-69
D6KD51_9ACTO/17-71
D6KEP7_9ACTO/11-65
D6KJ01_9FIRM/11-42
D6KJB5_9FIRM/14-69
D6KJH6_9FIRM/23-78
D6KJM4_9FIRM/32-88
D6KKB0_9FIRM/7-61
D6KLD1_9FIRM/27-82
D6KLP2_9FIRM/11-65
D6KP59_9FIRM/11-42
D6KPA9_9FIRM/6-56
D6KPP0_9FIRM/14-69
D6KPV1_9FIRM/23-72
D6KQ08_9FIRM/1-48
D6KQS4_9FIRM/7-61
D6KQZ1_9FIRM/25-79
D6KTU9_SCAIO/16-70
D6KUB5_SCAIO/10-64
D6KUT1_SCAIO/85-139
D6KX51_9NEIS/6-60
D6KXV4_9NEIS/7-61
D6L0X6_9NEIS/12-66
D6L123_9NEIS/7-61
D6L222_9NEIS/44-97
D6L2C8_9NEIS/14-50
D6L2Q1_9NEIS/12-36
D6L2V0_9NEIS/13-49
D6L822_9FUSO/22-75
D6LAG4_9FUSO/25-79
D6LC33_9FUSO/12-66
D6LEL7_9FUSO/7-61
D6LEM0_9FUSO/7-62
D6LFJ7_9FUSO/6-61
D6LIE9_9FUSO/11-65
D6LKK4_9RHIZ/3-57
D6LM90_9RHIZ/19-73
D6LU81_STAAU/7-61
D6LUS1_STAAU/5-59
D6LW64_STAAU/7-61
D6LY38_STAAU/86-149
D6LZ53_STAAU/14-62
D6LZK6_STAAU/4-58
D6LZK8_STAAU/13-67
D6M1K9_STAAU/7-61
D6M2U6_9ACTO/50-104
D6MBT1_9CLOT/11-61
D6MKC8_9ASPA/87-140
D6PB19_9ARCH/83-134
D6PF73_9VIRU/13-68
D6PKR3_9ZZZZ/9-61
D6R414_BPPH1/11-65
D6RXR9_BORVA/110-139
D6S2G3_9LACO/145-184
D6S2Z0_9LACO/17-70
D6S3T2_9LACO/8-62
D6S519_9LACO/37-89
D6S544_9LACO/63-114
D6S547_9LACO/9-64
D6S7K5_PEPMA/15-62
D6S7L5_PEPMA/17-71
D6S861_PEPMA/7-61
D6S8J9_PEPMA/6-60
D6S938_PEPMA/5-59
D6SDJ5_STAAU/5-59
D6SE46_STAAU/7-61
D6SEF0_STAAU/7-61
D6SEY5_STAAU/13-67
D6SEY6_STAAU/4-58
D6SFB7_STAAU/44-99
D6SFC1_STAAU/4-58
D6SGA7_STAAU/7-61
D6SIB7_STAAU/14-62
D6SJR1_9DELT/42-91
D6SJR3_9DELT/14-68
D6SK01_9DELT/46-101
D6SKA1_9DELT/21-75
D6SKC0_9DELT/31-85
D6SLV3_9DELT/10-64
D6SM36_9DELT/15-69
D6SM59_9DELT/14-68
D6SM61_9DELT/61-114
D6SMM0_9DELT/16-70
D6SMX1_9DELT/13-68
D6SMX9_9DELT/32-85
D6SNB1_9DELT/15-68
D6SNT0_9DELT/45-93
D6SNT3_9DELT/39-77
D6SP42_9DELT/18-72
D6SPW4_9DELT/14-69
D6SR40_9DELT/14-68
D6SS90_9DELT/62-116
D6SSL5_9DELT/34-86
D6STC1_9DELT/74-111
D6SU94_9DELT/62-113
D6SUX2_9DELT/7-55
D6SUX4_9DELT/36-87
D6SV80_GARVA/9-68
D6SZ40_GARVA/9-68
D6T074_GARVA/98-150
D6T1Y1_GARVA/7-61
D6T1Y4_GARVA/5-59
D6T5C0_STAAU/7-61
D6T5I5_STAAU/5-59
D6T5L1_STAAU/14-62
D6T779_STAAU/5-59
D6T898_STAAU/7-61
D6TAM0_STAAU/13-69
D6TAV4_STAAU/10-64
D6TAV7_STAAU/4-58
D6TAW4_STAAU/12-72
D6TAX4_STAAU/8-62
D6TBB1_9CHLR/7-61
D6TBB1_9CHLR/90-144
D6TBB9_9CHLR/17-63
D6TCJ0_9CHLR/9-62
D6TDC8_9CHLR/6-60
D6TDP9_9CHLR/3-59
D6TED5_9CHLR/3-60
D6TF87_9CHLR/21-74
D6TGW6_9CHLR/7-61
D6TK87_9CHLR/17-64
D6TKU9_9CHLR/49-103
D6TL55_9CHLR/24-69
D6TLW5_9CHLR/15-69
D6TQ45_9CHLR/11-46
D6TQG2_9CHLR/22-74
D6TR56_9CHLR/19-73
D6TRS4_9CHLR/8-62
D6TS07_9CHLR/15-70
D6TSL9_9CHLR/7-61
D6TWY5_9CHLR/11-65
D6TYJ5_9CHLR/13-67
D6U0T2_9CHLR/27-81
D6U0Y7_9CHLR/7-60
D6U1P7_9CHLR/5-59
D6U459_9CHLR/25-70
D6U5L4_9CHLR/25-77
D6U864_9CHLR/18-61
D6U965_STAAU/14-62
D6UD01_STAAU/12-72
D6UD06_STAAU/7-61
D6UD07_STAAU/14-68
D6UD72_STAAU/7-61
D6UDX8_STAAU/5-59
D6UED0_STAAU/5-59
D6UEU9_STAAU/7-61
D6ULP6_9BACT/18-61
D6UNV5_9BACT/27-81
D6UPN6_9BACT/19-73
D6UTV4_9BACT/14-68
D6UTX7_9BACT/5-59
D6UXU4_9BACT/79-133
D6UYF4_9BACT/16-70
D6UYI3_9BACT/19-66
D6V075_9BRAD/14-66
D6V090_9BRAD/7-57
D6V0K0_9BRAD/14-68
D6V0Z1_9BRAD/11-65
D6V119_9BRAD/10-65
D6V1K4_9BRAD/11-65
D6V1Y6_9BRAD/17-71
D6V459_9BRAD/18-64
D6V720_9BRAD/47-101
D6WD82_TRICA/79-132
D6X6Q5_STRPR/1-55
D6XWF1_BACIE/7-61
D6XZT8_BACIE/9-59
D6XZV0_BACIE/6-61
D6Y1A0_BACIE/8-64
D6Y3P2_THEBD/54-99
D6Y653_THEBD/15-69
D6Y6S7_THEBD/14-68
D6Y7N0_THEBD/11-64
D6Y8R4_THEBD/11-64
D6Y9E8_THEBD/13-69
D6YAH7_THEBD/11-64
D6YPZ2_PANVC/12-66
D6YQ60_PANVC/20-74
D6YRD9_PANVC/26-80
D6YV72_WADCW/26-72
D6YX12_WADCW/21-75
D6Z065_DESAT/31-85
D6Z096_DESAT/15-69
D6Z0Y9_DESAT/9-63
D6Z104_DESAT/51-103
D6Z106_DESAT/10-65
D6Z2D9_DESAT/39-81
D6Z3G5_DESAT/6-45
D6Z3H8_DESAT/14-68
D6Z6A1_DESAT/14-68
D6Z8B8_SEGRD/13-67
D6Z8U2_SEGRD/10-64
D6Z9J0_SEGRD/19-73
D6ZAQ4_SEGRD/36-95
D6ZC45_SEGRD/14-71
D6ZC45_SEGRD/81-135
D6ZD54_SEGRD/25-84
D6ZDS8_SEGRD/14-71
D6ZE81_SEGRD/5-64
D6ZEJ4_SEGRD/14-68
D6ZEJ4_SEGRD/78-132
D6ZEX7_SEGRD/14-68
D6ZEX7_SEGRD/78-131
D6ZF97_SEGRD/143-173
D6ZFS2_SEGRD/21-76
D6ZFS2_SEGRD/86-140
D6ZFZ0_MOBCV/41-92
D6ZGE8_MOBCV/14-66
D6ZII2_MOBCV/55-109
D6ZJT9_MOBCV/20-74
D6ZK24_MOBCV/20-74
D6ZN24_STRP0/7-61
D6ZNF6_STRP0/7-61
D6ZP77_STRP0/15-64
D6ZP99_STRP0/17-71
D6ZPH1_STRP0/1-46
D6ZQ27_STRP0/19-73
D6ZQ28_STRP0/6-60
D6ZQH4_STRP0/4-58
D6ZR66_STRP0/27-81
D6ZRW1_STRP0/17-71
D6ZTJ4_BIFLJ/7-61
D6ZTT6_BIFLJ/21-58
D6ZUG6_BIFLJ/10-69
D6ZUQ5_BIFLJ/8-62
D6ZV35_BIFLJ/42-91
D6ZX32_BIFLJ/156-213
D6ZXZ5_BIFLJ/7-61
D7A152_STAND/28-82
D7A1V4_STAND/23-77
D7A368_STAND/14-68
D7A374_STAND/50-104
D7A565_STAND/8-62
D7A627_STAND/11-65
D7A6E9_STAND/63-116
D7A6G0_STAND/11-65
D7A758_STAND/14-69
D7AFM6_GEOSK/10-64
D7AIG3_GEOSK/34-87
D7AIK5_GEOSK/9-65
D7AIX5_GEOSK/43-93
D7AKM6_GEOSK/7-60
D7ALY9_GEOSK/17-71
D7AM17_GEOSK/130-156
D7APU2_THEM3/5-59
D7AQF2_THEM3/6-60
D7AQF3_THEM3/4-57
D7AQJ0_THEM3/75-131
D7ASA0_THEM3/15-69
D7ASA6_THEM3/15-69
D7ASF7_THEM3/75-123
D7AUY1_NOCDD/14-63
D7AX03_NOCDD/40-91
D7B1U0_NOCDD/13-69
D7B434_NOCDD/16-70
D7B652_NOCDD/19-73
D7B6P1_NOCDD/10-59
D7B782_NOCDD/16-70
D7B793_NOCDD/13-67
D7B9Y8_MEISD/7-62
D7BK36_ARCHD/10-66
D7BKL8_ARCHD/27-82
D7BPQ2_ARCHD/5-59
D7BWD7_STRBB/42-95
D7BWF7_STRBB/1-46
D7BWG4_STRBB/11-64
D7BWU2_STRBB/13-69
D7BY57_STRBB/15-78
D7BZ82_STRBB/23-77
D7C0V7_STRBB/42-94
D7C207_STRBB/17-71
D7C228_STRBB/20-74
D7C3Y9_STRBB/31-76
D7C5E7_STRBB/9-63
D7C704_STRBB/24-74
D7C7K2_STRBB/8-62
D7C8C7_STRBB/13-67
D7CB98_STRBB/33-78
D7CH65_STRBB/47-89
D7CHJ6_STRBB/38-91
D7CJ57_SYNLT/22-52
D7CKC7_SYNLT/130-160
D7CN12_SYNLT/5-59
D7CQ13_SYNLT/10-52
D7CTQ8_TRURR/12-66
D7CUS0_TRURR/83-137
D7CX46_TRURR/16-70
D7CYU9_GEOSC/30-82
D7CYV5_GEOSC/11-65
D7CZ66_GEOSC/8-62
D7D8E2_STAHD/22-59
D7D8W3_STAHD/27-77
D7D953_STAHD/138-191
D7DIC2_METS0/27-81
D7DKD8_METS0/9-65
D7DKP2_METS0/88-142
D7DMJ2_METS0/7-61
D7DNY9_METS0/13-67
D7DQW4_METV3/23-70
D7DS34_METV3/22-73
D7DSC1_METV3/5-59
D7DT07_METV3/12-66
D7DT28_METV3/129-182
D7DUD0_METV3/20-68
D7DV55_METV3/83-136
D7E4Q0_NOSA0/11-65
D7E502_NOSA0/14-48
D7E5X4_METEZ/132-185
D7E631_METEZ/89-143
D7E6F1_METEZ/5-51
D7E7A2_METEZ/5-59
D7E904_METEZ/9-60
D7EBJ5_METEZ/22-71
D7EBU9_METEZ/32-81
D7EMS8_MYCTU/10-64
D7EPR3_MYCTU/22-76
D7ES35_MYCTU/42-96
D7ESA5_MYCTU/8-62
D7EXQ7_MYCTU/10-64
D7GK84_ECOLX/38-91
D7GKF1_ECOLX/36-89
D7GNV4_9FIRM/10-63
D7GNX9_9FIRM/5-60
D7GPZ4_9FIRM/7-61
D7GPZ8_9FIRM/20-71
D7GQ19_9FIRM/11-68
D7GQ34_9FIRM/14-68
D7GQ37_9FIRM/33-86
D7GQX4_9FIRM/17-71
D7GRG4_9FIRM/16-68
D7GRG9_9FIRM/6-60
D7GRQ7_9FIRM/11-65
D7GTK4_9FIRM/12-67
D7H0Q5_BRUAB/19-73
D7H4D3_BRUAB/11-65
D7H6B9_BRUAB/9-63
D7H8U5_VIBCH/9-63
D7HAF7_VIBCH/32-86
D7HBR5_VIBCH/10-64
D7HCW6_VIBCH/18-70
D7HF03_VIBCH/87-142
D7HGM1_VIBCH/13-67
D7HIB9_VIBCH/14-68
D7HJK7_VIBCH/10-63
D7HJL0_VIBCH/11-58
D7HJN2_VIBCH/6-60
D7HLC7_VIBCH/87-142
D7HM74_VIBCH/18-70
D7HPT6_VIBCH/32-86
D7HV67_PSESS/10-61
D7HZ28_PSESS/162-204
D7HZQ6_PSESS/7-61
D7I0Y1_PSESS/21-75
D7I1K0_PSESS/19-73
D7I4U2_PSESS/6-62
D7I5K7_PSESS/13-67
D7I8F0_9BACE/46-99
D7IAB0_9BACE/43-97
D7IAB4_9BACE/44-98
D7IC01_9BACE/10-64
D7ICD2_9BACE/6-59
D7ICN0_9BACE/41-93
D7IDG1_9BACE/7-62
D7IER8_9BACE/11-65
D7IGC5_9BACE/23-75
D7IJJ2_9BACE/17-70
D7IP52_9BACE/27-77
D7IP53_9BACE/14-66
D7IQ21_9BACE/23-76
D7IR19_9BACE/1-52
D7IRM4_9BACE/12-66
D7IT81_9BACE/32-86
D7IUG3_9BACE/45-98
D7IVV9_9BACE/30-83
D7IW17_9BACE/15-66
D7IXF1_9BACE/26-76
D7IXM4_9BACE/30-80
D7IXN2_9BACE/26-76
D7IXW7_9BACE/5-55
D7IZ54_9BACE/6-61
D7IZJ6_9BACE/11-65
D7J306_9BACE/23-75
D7J4V8_9BACE/63-118
D7J4W0_9BACE/43-97
D7J5G6_9BACE/17-70
D7J6T5_9BACE/21-72
D7J875_9BACE/16-69
D7J8B8_9BACE/10-63
D7J8V2_9BACE/15-69
D7JAH3_9BACE/7-62
D7JCF4_9BACT/61-116
D7JCF6_9BACT/76-119
D7JCK2_9BACT/6-48
D7JEP1_9BACT/6-60
D7JF85_9BACT/5-59
D7JHE7_ECOLX/7-61
D7JKF8_ECOLX/9-62
D7JKJ3_ECOLX/15-73
D7JL85_ECOLX/5-59
D7JMC4_ECOLX/10-64
D7JNG3_ECOLX/12-66
D7JNN4_ECOLX/12-66
D7JNN8_ECOLX/89-143
D7JPE1_ECOLX/13-67
D7JPI3_ECOLX/17-70
D7JQ41_ECOLX/10-64
D7JRC3_ECOLX/23-76
D7JSG2_ECOLX/11-66
D7JUQ5_ECOLX/52-98
D7JV49_ECOLX/38-82
D7JX51_9BACE/11-65
D7JYF0_9BACE/10-63
D7K070_9BACE/82-135
D7K1B2_9BACE/63-116
D7K2B9_9BACE/44-98
D7K4Y0_9BACE/17-70
D7K5G9_9BACE/16-69
D7K6C8_9BACE/10-64
D7K706_9BACE/15-69
D7K8D9_9BACE/47-100
D7L539_ARALL/91-144
D7LJB8_ARALL/87-140
D7LW64_ARALL/87-140
D7MYK2_9NEIS/5-39
D7N096_9NEIS/25-79
D7N2Z3_9NEIS/87-139
D7N8D2_9FIRM/138-166
D7N910_9FIRM/7-61
D7NBK6_9BACT/9-63
D7NCF9_9BACT/62-115
D7NDA2_9BACT/5-60
D7NDU7_9BACT/12-66
D7NEA0_9BACT/41-93
D7NF92_9BACT/11-65
D7NFL9_9BACT/10-65
D7PCF2_LISMO/3-57
D7PJR3_9FIRM/6-60
D7RWF2_9CAUD/13-66
D7RWF3_9CAUD/4-58
D7RWL5_9CAUD/5-60
D7SA63_SHIBO/17-68
D7UF14_LISMO/196-249
D7UF16_LISMO/129-164
D7UGD0_LISMO/10-64
D7UJ25_LISMO/17-71
D7UJR5_LISMO/7-61
D7UK98_LISMO/8-63
D7UK99_LISMO/14-69
D7ULC1_LISMO/7-61
D7ULH7_LISMO/4-57
D7ULR2_LISMO/6-60
D7ULR3_LISMO/4-58
D7UMU0_LISMO/3-57
D7UNR6_LISMO/11-65
D7UUW1_LISGR/11-65
D7UV39_LISGR/181-234
D7UV94_LISGR/7-60
D7UWH7_LISGR/35-89
D7UXH6_LISGR/7-61
D7UYH3_LISGR/14-69
D7UYH4_LISGR/8-63
D7V1C0_LISGR/7-61
D7V2D4_9LACO/18-60
D7V3I1_9LACO/64-102
D7V3V7_9LACO/16-71
D7V4C9_9LACO/7-61
D7V5H1_9LACO/7-61
D7V643_9LACO/10-64
D7V7Z3_LACPL/7-59
D7V818_LACPL/7-61
D7V8S5_LACPL/7-59
D7VAF4_LACPL/13-68
D7VAH7_LACPL/7-61
D7VAH8_LACPL/9-63
D7VCF1_LACPL/19-74
D7VCF2_LACPL/5-57
D7VCF6_LACPL/6-60
D7VCG0_LACPL/11-58
D7VCX3_LACPL/9-64
D7VF23_LACPL/64-109
D7VGG0_9SPHI/96-151
D7VHP3_9SPHI/8-62
D7VIJ5_9SPHI/7-61
D7VL51_9SPHI/5-59
D7VNK2_9SPHI/11-65
D7VNT3_9SPHI/20-73
D7VPW9_9SPHI/10-64
D7VQ55_9SPHI/8-62
D7VQX5_9SPHI/5-59
D7VT40_9SPHI/61-108
D7VTZ9_9SPHI/8-62
D7VUK5_9FLAO/8-62
D7VY16_9FLAO/10-64
D7VZ94_9FLAO/8-62
D7VZT0_9FLAO/8-62
D7W0Q9_9FLAO/69-125
D7W196_9FLAO/12-62
D7W235_9FLAO/27-81
D7W2C1_9FLAO/7-55
D7W2L8_9FLAO/8-62
D7W3Z0_9FLAO/16-70
D7W5L2_9FLAO/1-55
D7W843_9FLAO/17-71
D7W858_9FLAO/10-62
D7WAJ3_9CORY/33-93
D7WBN3_9CORY/12-66
D7WDS8_9CORY/32-86
D7WDU1_9CORY/17-71
D7WF84_9CORY/1-46
D7WFJ0_BACCE/1-31
D7WGD2_BACCE/10-64
D7WIB3_BACCE/10-64
D7WID2_BACCE/7-61
D7WK80_BACCE/24-78
D7WKC3_BACCE/14-68
D7WKM9_BACCE/10-64
D7WLR8_9BACI/12-66
D7WM99_9BACI/7-62
D7WR82_9BACI/12-66
D7WS16_9BACI/7-60
D7WS29_9BACI/10-64
D7WT36_9BACI/5-59
D7WT88_9BACI/32-86
D7WUC4_9BACI/16-70
D7WWF2_9BACI/12-66
D7X0U5_ECOLX/31-84
D7X0X4_ECOLX/23-76
D7X157_ECOLX/27-81
D7X1K0_ECOLX/10-64
D7X2V7_ECOLX/13-67
D7X308_ECOLX/15-73
D7X364_ECOLX/14-68
D7X4R0_ECOLX/12-66
D7X6Y6_ECOLX/8-61
D7X8B1_ECOLX/38-82
D7XBS6_ECOLX/89-143
D7XBT1_ECOLX/12-66
D7XC35_ECOLX/11-66
D7XF16_ECOLX/9-59
D7XF81_ECOLX/52-98
D7XG06_ECOLX/30-78
D7XGE9_ECOLX/12-66
D7XGF4_ECOLX/89-143
D7XIA3_ECOLX/5-59
D7XIR9_ECOLX/38-82
D7XJX8_ECOLX/9-62
D7XK40_ECOLX/34-87
D7XLQ1_ECOLX/17-70
D7XMG1_ECOLX/10-64
D7XPN6_ECOLX/12-66
D7XPU6_ECOLX/18-57
D7XQB0_ECOLX/15-73
D7XQR6_ECOLX/14-68
D7XV81_ECOLX/22-77
D7XVX7_ECOLX/13-67
D7XXV4_ECOLX/20-70
D7XZW4_ECOLX/13-67
D7Y0G4_ECOLX/89-143
D7Y0G8_ECOLX/12-66
D7Y251_ECOLX/17-70
D7Y2X9_ECOLX/14-68
D7Y3R3_ECOLX/16-72
D7Y6I1_ECOLX/12-66
D7Y7K0_ECOLX/34-87
D7Y7T4_ECOLX/15-57
D7Y8M9_ECOLX/36-89
D7Y913_ECOLX/38-82
D7YC48_ECOLX/89-143
D7YC53_ECOLX/12-66
D7YDY8_ECOLX/22-77
D7YEL0_ECOLX/39-93
D7YGQ3_ECOLX/14-68
D7YGT6_ECOLX/9-60
D7YIJ6_ECOLX/34-87
D7YJJ7_ECOLX/11-59
D7YL18_ECOLX/47-96
D7YL19_ECOLX/61-112
D7YL90_ECOLX/5-59
D7YM90_ECOLX/38-82
D7YPM6_ECOLX/13-52
D7YQ07_ECOLX/12-66
D7YQ67_ECOLX/15-73
D7YRT1_ECOLX/27-80
D7YS93_ECOLX/38-82
D7YT13_ECOLX/13-67
D7YUC9_ECOLX/10-64
D7YV48_ECOLX/22-71
D7YV49_ECOLX/61-112
D7YVK5_ECOLX/12-66
D7YVK8_ECOLX/11-65
D7YYC4_ECOLX/14-68
D7YYC6_ECOLX/35-81
D7Z2L9_ECOLX/16-70
D7Z3K3_ECOLX/17-70
D7Z7P9_ECOLX/10-64
D7Z7V8_ECOLX/12-66
D7Z7Z9_ECOLX/52-98
D7Z897_ECOLX/89-143
D7Z8A1_ECOLX/12-66
D7Z992_ECOLX/17-70
D7Z9D0_ECOLX/10-64
D7ZFS9_ECOLX/13-52
D7ZGL0_ECOLX/13-67
D7ZIQ0_ECOLX/14-68
D7ZJS0_ECOLX/15-73
D7ZKM8_ECOLX/38-82
D7ZN88_ECOLX/12-66
D7ZPC9_ECOLX/38-82
D7ZRE4_ECOLX/89-143
D7ZRE9_ECOLX/12-66
D7ZRJ5_ECOLX/17-70
D7ZRP5_ECOLX/9-62
D7ZSY5_ECOLX/13-67
D7ZUN9_ECOLX/34-88
D7ZVU6_ECOLX/14-68
D7ZVV1_ECOLX/23-76
D8A1H5_ECOLX/27-78
D8A1H6_ECOLX/22-71
D8A1V7_ECOLX/12-66
D8A202_ECOLX/10-59
D8A5B5_ECOLX/12-66
D8A6G7_ECOLX/38-82
D8A7H6_ECOLX/15-73
D8AAL0_ECOLX/52-98
D8ABG8_ECOLX/12-66
D8ABJ1_ECOLX/13-67
D8ABN5_ECOLX/12-66
D8AC99_ECOLX/14-68
D8ACA0_ECOLX/35-81
D8AE03_ECOLX/9-63
D8AE83_ECOLX/23-76
D8AF65_ECOLX/15-73
D8AGE3_ECOLX/8-62
D8AJZ3_ECOLX/14-68
D8AKX8_ECOLX/34-88
D8ALL2_ECOLX/89-143
D8ALL7_ECOLX/12-66
D8AMA7_ECOLX/12-66
D8AN72_ECOLX/10-64
D8AQ68_ECOLX/5-59
D8ATV2_ECOLX/38-82
D8ATZ5_ECOLX/13-67
D8AU29_ECOLX/17-70
D8AY25_ECOLX/12-66
D8AZD4_ECOLX/38-82
D8B0X9_ECOLX/14-68
D8B256_ECOLX/13-67
D8B2E2_ECOLX/10-64
D8B796_ECOLX/34-88
D8B7Q4_ECOLX/89-143
D8B7Q9_ECOLX/12-66
D8B9S0_ECOLX/17-70
D8BCF2_ECOLX/11-65
D8BCF5_ECOLX/12-66
D8BCM8_ECOLX/13-67
D8BD68_ECOLX/38-82
D8BE78_ECOLX/17-70
D8BGN4_ECOLX/61-112
D8BGN5_ECOLX/22-71
D8BHW5_ECOLX/14-68
D8BHW7_ECOLX/35-81
D8BMB4_ECOLX/5-59
D8BPY5_ECOLX/16-70
D8BR86_ECOLX/15-73
D8BRH8_ECOLX/13-67
D8BSG6_ECOLX/9-67
D8BSR5_ECOLX/9-62
D8BT89_ECOLX/12-66
D8BT94_ECOLX/67-121
D8BUC9_ECOLX/17-70
D8BVH7_ECOLX/12-66
D8BVU1_ECOLX/34-88
D8BXS7_ECOLX/7-61
D8BYI6_ECOLX/30-80
D8C2A6_ECOLX/38-82
D8C4L2_ECOLX/22-76
D8C5D8_ECOLX/1-35
D8C8L9_ECOLX/22-71
D8C8M0_ECOLX/61-112
D8C8Q4_ECOLX/13-67
D8C986_ECOLX/11-65
D8C989_ECOLX/12-66
D8CA49_ECOLX/38-82
D8CDJ6_ECOLX/14-68
D8CDJ8_ECOLX/35-81
D8CEI6_ECOLX/12-58
D8CH51_ECOLX/16-70
D8CIH7_ECOLX/17-70
D8D241_COMTE/9-62
D8D4P5_COMTE/67-121
D8D821_COMTE/20-74
D8DA67_COMTE/1-47
D8DC81_COMTE/6-59
D8DT25_PREBR/9-63
D8DTZ6_PREBR/19-73
D8DU11_PREBR/10-61
D8DU54_PREBR/12-66
D8DUI2_PREBR/76-127
D8DV69_PREBR/10-63
D8DX51_PREBR/7-61
D8DX85_PREBR/27-78
D8DXS1_PREBR/103-157
D8DYL1_PREBR/43-96
D8DZA8_PREBR/5-60
D8E0W5_ECOLX/34-87
D8E4K5_ECOLX/10-64
D8E5Y0_ECOLX/38-82
D8E756_ECOLX/15-73
D8E7B6_ECOLX/12-66
D8E9B2_ECOLX/89-143
D8E9B7_ECOLX/12-66
D8EA16_ECOLX/17-70
D8ECN7_ECOLX/14-68
D8ECT1_ECOLX/39-93
D8EEU3_ECOLX/10-64
D8EFJ3_ECOLX/22-77
D8EH79_ECOLX/38-82
D8EJ26_ECOLX/14-68
D8EJW6_ECOLX/12-67
D8EJX0_ECOLX/89-143
D8EL17_ECOLX/34-87
D8EMB4_ECOLX/5-59
D8ESA5_ECOLX/12-66
D8ETL2_ECOLX/15-73
D8ETT4_ECOLX/17-70
D8ETX6_ECOLX/31-84
D8EUD2_ECOLX/12-66
D8EUH7_ECOLX/39-93
D8EVS0_9DELT/13-66
D8EY57_9DELT/47-96
D8EY65_9DELT/47-96
D8EY72_9DELT/51-98
D8EY78_9DELT/61-115
D8EY82_9DELT/47-96
D8FB32_9DELT/15-69
D8FBM6_9DELT/12-66
D8FC88_9DELT/5-59
D8FCT4_9DELT/63-93
D8FD84_9DELT/21-75
D8FDY5_9DELT/10-64
D8FF37_9DELT/42-92
D8FG39_9DELT/370-424
D8FJF7_9FIRM/6-60
D8FK38_9FIRM/17-71
D8FK47_9FIRM/15-62
D8FKR4_9FIRM/8-62
D8FMY4_LACDE/7-61
D8FNL8_LACDE/1-41
D8FP97_LACDE/140-179
D8FQQ9_LACDE/63-106
D8FQW0_LACDE/10-64
D8FTD3_9CYAN/4-59
D8G3K9_9CYAN/78-132
D8G4P0_9CYAN/22-77
D8G533_9CYAN/484-533
D8G931_9CYAN/20-74
D8G9Y1_LACCZ/7-61
D8GA03_LACCZ/4-58
D8GA10_LACCZ/11-66
D8GAC1_LACCZ/9-64
D8GBG9_LACCZ/9-63
D8GBU8_LACCZ/7-61
D8GFC2_LACCZ/5-59
D8GFI5_LACCZ/5-59
D8GG53_LACCZ/6-60
D8GI49_CLOLD/10-64
D8GIG3_CLOLD/10-64
D8GIS5_CLOLD/8-62
D8GJA6_CLOLD/11-65
D8GJB4_CLOLD/8-62
D8GK36_CLOLD/6-61
D8GKN2_CLOLD/12-66
D8GNE1_CLOLD/7-61
D8GQP8_CLOLD/11-65
D8GQZ0_CLOLD/11-71
D8GQZ1_CLOLD/26-80
D8GQZ2_CLOLD/7-61
D8GR22_CLOLD/5-59
D8GRD2_CLOLD/7-61
D8GSL6_CLOLD/11-65
D8GSL9_CLOLD/10-64
D8GSW6_CLOLD/6-60
D8GTA9_CLOLD/6-60
D8GU75_CLOLD/7-54
D8GUG2_CLOLD/5-59
D8GUK2_CLOLD/7-61
D8GW90_BACAI/12-63
D8GWM3_BACAI/10-64
D8GXB8_BACAI/20-74
D8GXV9_BACAI/10-64
D8GXY4_BACAI/12-66
D8GYY0_BACAI/8-60
D8GZS0_BACAI/5-59
D8GZW3_BACAI/14-68
D8H0V6_BACAI/13-65
D8H1P1_BACAI/7-61
D8H1W0_BACAI/7-61
D8H1W9_BACAI/6-60
D8H2Q2_BACAI/7-61
D8H3F7_BACAI/5-59
D8H3R1_BACAI/4-58
D8H4R3_BACAI/10-64
D8H4S9_BACAI/7-61
D8H652_BACAI/5-59
D8H671_BACAI/6-61
D8H8M3_BACAI/10-64
D8H930_BACAI/15-43
D8H9V4_BACAI/509-547
D8H9Z2_BACAI/7-61
D8HAA5_BACAI/8-37
D8HCF4_STAAF/14-62
D8HCP8_STAAF/2-51
D8HCZ0_STAAF/7-62
D8HDK9_STAAF/7-61
D8HEH4_STAAF/14-68
D8HEH5_STAAF/7-61
D8HF53_STAAF/5-59
D8HF96_STAAF/19-73
D8HHV6_STAAF/8-62
D8HHV7_STAAF/5-59
D8HJ39_AMYMU/19-70
D8HJG2_AMYMU/1-38
D8HK39_AMYMU/17-65
D8HL81_AMYMU/17-69
D8HN14_AMYMU/1-43
D8HQW3_AMYMU/11-66
D8HQX6_AMYMU/11-65
D8HR86_AMYMU/16-70
D8HRZ5_AMYMU/8-62
D8HSW4_AMYMU/17-67
D8HWU0_AMYMU/13-67
D8HXI8_AMYMU/15-69
D8HZE9_AMYMU/12-68
D8I2C2_AMYMU/31-80
D8I345_AMYMU/31-85
D8I480_AMYMU/24-78
D8I506_AMYMU/9-63
D8I815_AMYMU/11-73
D8I9S1_BRAP9/42-96
D8IGP3_LACFC/21-80
D8II27_LACFC/7-59
D8IJV9_LACSC/21-73
D8IMY7_LACSC/4-58
D8IMY8_LACSC/10-60
D8INM0_LACSC/10-64
D8INM4_LACSC/79-116
D8IPD9_HERSS/55-108
D8IT45_HERSS/36-89
D8ITC1_HERSS/17-71
D8ITC3_HERSS/24-78
D8ITQ6_HERSS/18-72
D8IUK5_HERSS/13-66
D8IVB6_HERSS/7-62
D8IVR1_HERSS/64-116
D8IX61_HERSS/16-75
D8IXT4_HERSS/11-65
D8IZQ4_HERSS/7-61
D8J0S5_HERSS/15-68
D8J2B0_HALJB/16-70
D8J5A9_HALJB/132-183
D8J629_HALJB/9-63
D8J718_HALJB/20-57
D8J8M0_HALJB/5-59
D8JC99_HALJB/5-59
D8JEM5_ACISD/16-71
D8JHZ3_ACISD/10-50
D8JI68_ACISD/23-67
D8JJV2_ACISD/30-85
D8JL65_ACISD/12-66
D8JLJ4_ACISD/12-66
D8JLP9_ACISD/15-69
D8JNI0_ACISD/7-60
D8JPX6_HYPDA/10-64
D8JT91_HYPDA/1-44
D8JTF4_HYPDA/30-84
D8JW36_HYPDA/40-94
D8JY77_HYPDA/33-87
D8K2H4_DEHLB/15-68
D8K3I5_DEHLB/39-92
D8K862_NITWC/20-75
D8K9N9_NITWC/79-134
D8K9V0_NITWC/19-73
D8K9V2_NITWC/39-89
D8KAN0_NITWC/13-68
D8KAN2_NITWC/13-64
D8KAP1_NITWC/16-68
D8KAP9_NITWC/43-97
D8KBG5_NITWC/36-74
D8KC17_NITWC/92-145
D8KCD2_NITWC/6-61
D8KCG3_NITWC/15-69
D8KDK9_LACLN/6-60
D8KDL1_LACLN/7-61
D8KDW9_LACLN/11-65
D8KDX4_LACLN/5-59
D8KE17_LACLN/5-60
D8KE20_LACLN/19-72
D8KEH9_LACLN/12-64
D8KES9_LACLN/10-62
D8KFN6_LACLN/5-59
D8KH00_LACLN/6-59
D8KHB5_LACLN/10-64
D8KHN9_LACLN/11-64
D8KI12_LACLN/12-65
D8KIU7_LACLN/36-90
D8LR14_ECTSI/79-132
D8LXZ8_BLAHO/83-136
D8MD29_LEUGT/11-63
D8MDF9_LEUGT/9-63
D8ME27_LEUGT/7-61
D8MEE6_LEUGT/5-59
D8MEE9_LEUGT/19-73
D8MEF2_LEUGT/8-62
D8MFJ7_LEUGT/5-59
D8MFK1_LEUGT/13-67
D8MFK2_LEUGT/131-185
D8MFP3_LEUGT/9-62
D8MH34_LEUGT/16-56
D8MH35_LEUGT/9-63
D8MHL1_LEUGT/12-67
D8MHW4_LEUGT/16-70
D8ML44_ERWBE/35-81
D8MMU0_ERWBE/7-60
D8MNJ6_ERWBE/53-97
D8MNL8_ERWBE/12-66
D8MQ20_ERWBE/15-69
D8MQV7_ERWBE/10-64
D8MS18_ERWBE/68-120
D8MTM6_ERWBE/1-48
D8MTY6_ERWBE/13-68
D8MUC7_ERWBE/12-66
D8MV61_ERWBE/13-67
D8MV76_ERWBE/23-75
D8MWV6_ERWBE/15-69
D8MYK3_RALSO/51-99
D8N0D5_RALSO/8-61
D8N1V3_RALSO/16-69
D8N2Z8_RALSO/30-84
D8N329_RALSO/16-70
D8N4F2_RALSO/24-78
D8N4H1_RALSO/1-35
D8N910_RALSO/5-58
D8N9I9_RALSO/11-65
D8NBN7_RALSO/37-84
D8NCS3_RALSO/28-82
D8ND78_RALSO/9-52
D8NDI7_RALSO/5-59
D8NEE2_RALSO/16-69
D8NFP3_RALSO/51-97
D8NGL7_RALSO/26-65
D8NHP1_RALSO/8-61
D8NIX0_RALSO/14-66
D8NJ91_RALSO/7-58
D8NKF3_RALSO/5-59
D8NL54_RALSO/28-82
D8NLJ6_RALSO/28-82
D8NQC9_RALSO/17-71
D8NQT7_RALSO/11-65
D8NRF7_RALSO/51-95
D8NSQ0_RALSO/25-76
D8NVH0_RALSO/28-82
D8NVX8_RALSO/28-82
D8NZ49_RALSO/18-72
D8P008_RALSO/11-65
D8P239_RALSO/5-59
D8P428_RALSO/8-61
D8P4C6_RALSO/24-78
D8P5J0_RALSO/16-69
D8P6T6_RALSO/40-92
D8PD06_9BACT/10-64
D8PDI2_9BACT/18-66
D8PDU8_9BACT/8-62
D8PDZ3_9BACT/14-67
D8PF53_9BACT/14-68
D8PGD4_9BACT/22-76
D8PGF1_9BACT/43-85
D8PHV1_9BACT/7-61
D8PHW3_9BACT/30-84
D8PID4_9BACT/28-82
D8PJE2_9BACT/20-75
D8PW01_SCHCM/82-135
D8QS84_SELML/85-137
D8R1E8_SELML/85-137
D8UFU7_VOLCA/85-136
D8UNL1_9MICC/5-58
D8US02_9MICC/17-71
D9N586_STRPN/4-58
D9N5H7_STRPN/17-71
D9N6C9_STRPN/7-61
D9N6R6_STRPN/9-63
D9N7M6_STRPN/7-61
D9NBI3_STRPN/7-61
D9NC13_STRPN/17-71
D9NCF3_STRPN/7-61
D9NCQ0_STRPN/4-58
D9NCU9_STRPN/7-61
D9ND38_STRPN/27-81
D9NGN5_STRPN/7-61
D9NIV9_STRPN/17-71
D9NJ49_STRPN/4-58
D9NJX2_STRPN/7-61
D9NKB5_STRPN/27-81
D9NLK8_STRPN/7-61
D9NM09_STRPN/7-61
D9NQB5_STRPN/17-71
D9NQK6_STRPN/4-58
D9NR34_STRPN/9-63
D9NS24_STRPN/7-61
D9NSP2_STRPN/7-61
D9NT36_STRPN/10-64
D9NWS0_STRPN/7-61
D9NXI0_STRPN/7-61
D9NYA9_STRPN/17-71
D9NYN7_STRPN/4-58
D9NZ80_STRPN/10-64
D9P0I5_STRPN/9-63
D9P6N7_ACTPL/18-60
D9P7R0_ACTPL/34-88
D9P800_ACTPL/4-38
D9P9S3_ACTPL/49-98
D9PAJ7_ACTPL/18-60
D9PBM4_ACTPL/34-88
D9PEB0_ACTPL/4-56
D9PEB1_ACTPL/9-63
D9PG96_9ZZZZ/35-90
D9PJJ2_9ZZZZ/43-94
D9PK80_9ZZZZ/23-61
D9PKE6_9ZZZZ/86-139
D9PL33_9ZZZZ/14-68
D9PL59_9ZZZZ/33-85
D9PNA6_9ZZZZ/6-44
D9PP27_PEPMA/34-87
D9PPD2_PEPMA/15-62
D9PPZ4_PEPMA/5-59
D9PQB8_PEPMA/6-60
D9PQC8_PEPMA/9-63
D9PT75_PEPMA/7-57
D9PU50_METTM/12-62
D9PWN6_METTM/10-64
D9PWS8_METTM/14-64
D9PWX1_METTM/75-129
D9PXJ2_METTM/134-187
D9PYI5_METTM/5-60
D9PZY0_ACIS3/136-189
D9Q059_ACIS3/55-108
D9Q1V6_ACIS3/5-44
D9Q2D4_ACIS3/4-51
D9QG99_BRESC/12-67
D9QI67_BRESC/21-75
D9QJ19_BRESC/23-75
D9QKJ4_BRESC/13-65
D9QLC9_BRESC/5-59
D9QMQ3_BRESC/5-59
D9QQ59_ACEAZ/12-66
D9QTA0_ACEAZ/7-61
D9QZH1_CLOSW/12-66
D9R0H6_CLOSW/7-61
D9R5C5_CLOSW/5-59
D9R629_CLOSW/7-62
D9R6R7_CLOSW/12-66
D9R754_CLOSW/7-61
D9R7K3_CLOSW/14-73
D9R7K6_CLOSW/12-66
D9R840_CLOSW/10-64
D9R8J6_CLOSW/10-64
D9RAF7_CLOSW/7-61
D9RAN3_CLOSW/7-61
D9RB27_STAAJ/14-62
D9RBH9_STAAJ/5-59
D9RBI0_STAAJ/8-62
D9RCR8_STAAJ/7-61
D9RDP9_STAAJ/5-59
D9REP7_STAAJ/7-61
D9RHC4_STAAJ/7-61
D9RHC5_STAAJ/14-68
D9RIB8_STAAJ/7-61
D9RIE2_STAAK/7-61
D9RJT8_STAAK/5-59
D9RKE9_STAAK/17-71
D9RKG2_STAAK/11-60
D9RKV3_STAAK/7-61
D9RM01_STAAK/14-62
D9RN10_STAAK/7-62
D9RN48_STAAK/6-59
D9RN60_STAAK/5-59
D9RNH8_STAAK/5-59
D9RNH9_STAAK/15-69
D9RR91_PREMB/25-86
D9RSK6_PREMB/47-101
D9RUB6_PREMB/8-62
D9RUD4_PREMB/48-100
D9RUM2_PREMB/7-62
D9RXB3_PREMB/21-75
D9RXG9_PREMB/33-86
D9RYG7_THEOJ/14-68
D9RZA7_THEOJ/9-63
D9RZF5_THEOJ/144-198
D9RZF5_THEOJ/7-61
D9S0D8_THEOJ/20-58
D9S116_THEOJ/7-61
D9S1A5_THEOJ/131-158
D9S1Q9_THEOJ/6-66
D9S7X0_FIBSS/19-72
D9S8I5_FIBSS/17-70
D9SA48_FIBSS/49-103
D9SDM3_GALCS/42-99
D9SEM1_GALCS/17-71
D9SEQ7_GALCS/15-68
D9SFS9_GALCS/16-52
D9SFZ4_GALCS/60-102
D9SG27_GALCS/15-69
D9SG35_GALCS/20-74
D9SHE9_GALCS/13-67
D9SHV5_GALCS/14-65
D9SK79_GALCS/60-102
D9SNG4_CLOC7/56-111
D9SNQ4_CLOC7/6-60
D9SNT2_CLOC7/6-61
D9SP45_CLOC7/34-87
D9SP76_CLOC7/34-87
D9SPD0_CLOC7/136-167
D9SPT8_CLOC7/9-69
D9SQ32_CLOC7/6-56
D9SQH6_CLOC7/5-59
D9SQM6_CLOC7/7-61
D9SRC2_CLOC7/7-61
D9SRP0_CLOC7/9-63
D9SSC9_CLOC7/8-63
D9SSD0_CLOC7/8-56
D9SSE0_CLOC7/10-64
D9STF5_CLOC7/8-62
D9SUE2_CLOC7/7-61
D9SWI0_CLOC7/6-61
D9SX56_CLOC7/11-65
D9T1T8_MICAI/15-60
D9T1U8_MICAI/24-77
D9T252_MICAI/32-86
D9T5S2_MICAI/13-69
D9T6C8_MICAI/19-73
D9T7A4_MICAI/16-70
D9T8B6_MICAI/16-70
D9T8T5_MICAI/12-66
D9T933_MICAI/6-43
D9T9E3_MICAI/9-63
D9TAW9_MICAI/20-75
D9TEX7_MICAI/14-67
D9TFU3_CALOO/8-62
D9TGL8_CALOO/75-121
D9TGM5_CALOO/39-93
D9TH94_CALOO/11-65
D9THS8_CALOO/139-166
D9TIL5_CALOO/17-71
D9TQ08_THETC/16-66
D9TQ60_THETC/6-60
D9TQ61_THETC/7-61
D9UCA3_9ACTO/13-69
D9UER3_9ACTO/28-87
D9UEZ6_9ACTO/30-75
D9UH58_9ACTO/49-102
D9UIB1_9ACTO/16-70
D9UJ14_9ACTO/21-75
D9UKF9_9ACTO/60-113
D9UKH5_9ACTO/21-71
D9UMY4_9ACTO/15-69
D9UN27_9ACTO/40-94
D9UUM4_9ACTO/20-75
D9UX43_9ACTO/56-110
D9UXE4_9ACTO/7-60
D9UZA2_9ACTO/12-68
D9V0I7_9ACTO/25-79
D9V162_9ACTO/18-72
D9V1S4_9ACTO/22-73
D9V4T3_9ACTO/15-69
D9V8L4_9ACTO/6-60
D9VA57_9ACTO/13-67
D9VCG7_9ACTO/9-63
D9VCS0_9ACTO/25-79
D9VDL0_9ACTO/17-70
D9VFS3_9ACTO/11-65
D9VFW9_9ACTO/28-85
D9VIA4_9ACTO/18-72
D9VIP9_9ACTO/80-129
D9VIU5_9ACTO/28-83
D9VIV0_9ACTO/27-81
D9VJ78_9ACTO/14-68
D9VJ78_9ACTO/78-132
D9VJ81_9ACTO/93-147
D9VK53_9ACTO/13-69
D9VMN7_9ACTO/17-71
D9VP98_9ACTO/19-78
D9VQI1_9ACTO/80-136
D9VQI2_9ACTO/1-55
D9VVN8_9ACTO/29-71
D9VWP1_9ACTO/23-76
D9VXI2_9ACTO/3-57
D9W2I6_9ACTO/13-67
D9W3S6_9ACTO/66-121
D9W603_9ACTO/9-63
D9W8D1_9ACTO/13-67
D9W8U6_9ACTO/9-63
D9W9A2_9ACTO/28-79
D9WAU3_9ACTO/28-81
D9WEP4_9ACTO/1-54
D9WFS4_9ACTO/21-75
D9WGZ0_9ACTO/42-95
D9WJU2_9ACTO/3-57
D9WPE0_9ACTO/13-69
D9WPK0_9ACTO/21-82
D9WQ13_9ACTO/6-74
D9WT26_9ACTO/9-63
D9WV14_9ACTO/17-71
D9X0G2_STRVR/4-59
D9X0I1_STRVR/13-67
D9X756_STRVR/80-137
D9X8M9_STRVR/13-67
D9XCL4_STRVR/27-80
D9XEH8_STRVR/9-63
D9XF81_STRVR/14-68
D9XIC5_STRVR/13-69
D9XT86_9ACTO/15-69
D9XTR3_9ACTO/37-90
D9XUV0_9ACTO/13-69
D9XW32_9ACTO/25-79
D9XX66_9ACTO/14-68
D9XZT7_9ACTO/79-136
D9XZX9_9ACTO/13-67
D9Y2Z5_9BURK/16-62
D9Y351_9BURK/16-69
D9Y3C1_9BURK/39-92
D9Y4B0_9BURK/59-104
D9Y4P5_9BURK/14-62
D9Y6L6_9BURK/14-60
D9Y776_9BURK/41-92
D9Y7U0_9BURK/15-71
D9Y830_9BURK/43-94
D9Y840_9BURK/41-95
D9Y889_9BURK/44-94
D9Y9G7_9DELT/1-46
D9Y9U8_9DELT/15-69
D9YAI2_9DELT/15-69
D9YAS9_9DELT/135-166
D9YAZ2_9DELT/11-65
D9YBH1_9DELT/26-80
D9YBP7_9DELT/6-60
D9YBV6_9DELT/11-65
D9YCF4_9DELT/15-69
D9YCV9_9DELT/13-67
D9YCW0_9DELT/24-78
D9YCW1_9DELT/19-73
D9YCW2_9DELT/18-70
D9YE69_9DELT/15-69
D9YG30_9DELT/19-72
D9YGA4_9DELT/64-116
D9YGB5_9DELT/12-69
D9YGD9_9DELT/54-108
D9YGK7_9DELT/16-69
D9YGP3_9DELT/21-60
D9ZB66_9ARCH/65-118
D9ZEC6_9ZZZZ/15-69
D9ZF14_9ZZZZ/15-69
DICA_ECOLI/12-66
DNU4_RHORU/20-74
E0ADU4_ENTFC/11-60
E0ADV7_ENTFC/17-71
E0DEJ3_9CORY/15-69
E0DH74_9CORY/16-70
E0DH90_9CORY/18-77
E0DHC1_9CORY/20-74
E0DHS2_9CORY/14-68
E0DJQ5_9RHIZ/19-73
E0DMM9_9RHIZ/12-66
E0DRE6_9RHIZ/14-69
E0DRX5_9RHIZ/9-63
E0DTY7_9RHIZ/19-73
E0DWJ0_9RHIZ/9-63
E0DWY0_9RHIZ/9-63
E0DYB2_9RHIZ/1-46
E0E222_9FIRM/7-61
E0E226_9FIRM/6-59
E0E2B2_9FIRM/11-65
E0E2W9_9FIRM/10-64
E0E3Z9_9FIRM/10-64
E0E4C2_9FIRM/5-59
E0E593_9FIRM/7-61
E0E6Y4_ACTPL/1-37
E0E6Y7_ACTPL/11-73
E0E869_ACTPL/4-38
E0E9L1_ACTPL/34-88
E0EAM2_ACTPL/18-60
E0EE79_ACTPL/3-51
E0EEK9_ACTPL/4-38
E0EFG6_ACTPL/34-88
E0EGJ1_ACTPL/18-60
E0ELL1_ACTPL/34-88
E0EMM7_ACTPL/7-61
E0EMP6_ACTPL/18-60
E0EMR9_ACTPL/49-98
E0ENK4_ACTPL/2-38
E0ENS3_ACTPL/6-44
E0ENS6_ACTPL/15-70
E0EWT9_ACTPL/1-37
E0EWU2_ACTPL/11-73
E0EY33_ACTPL/4-38
E0EZH9_ACTPL/34-88
E0F0J1_ACTPL/18-60
E0F5J6_ACTPL/34-88
E0F6H0_ACTPL/42-96
E0F6L9_ACTPL/18-60
E0F6Q1_ACTPL/49-98
E0F991_ACTPL/1-37
E0F994_ACTPL/11-73
E0FAF3_ACTPL/4-38
E0FBX2_ACTPL/34-88
E0FHW1_ACTPL/34-88
E0FIW8_ACTPL/18-60
E0FLD0_ACTPL/2-38
E0FNX9_ACTPL/34-88
E0FQ03_ACTPL/18-60
E0FQ37_ACTPL/49-98
E0FRM3_9THEO/5-59
E0FUL6_9THEO/11-65
E0FZJ8_ENTFA/9-58
E0FZN5_ENTFA/32-86
E0G172_ENTFA/8-62
E0G2K9_ENTFA/11-40
E0G381_ENTFA/35-87
E0G4R2_ENTFA/15-62
E0G4S1_ENTFA/17-71
E0G4V7_ENTFA/10-64
E0G503_ENTFA/13-68
E0G578_ENTFA/12-66
E0G6B0_ENTFA/17-39
E0G6B2_ENTFA/7-61
E0G6W0_ENTFA/1-53
E0G783_ENTFA/11-65
E0G7B3_ENTFA/9-64
E0G9J8_ENTFA/9-64
E0G9N8_ENTFA/11-65
E0GAE0_ENTFA/32-86
E0GBQ6_ENTFA/15-62
E0GCG0_ENTFA/12-66
E0GDB6_ENTFA/11-62
E0GEQ4_ENTFA/8-62
E0GG94_ENTFA/7-61
E0GG95_ENTFA/10-64
E0GHP1_ENTFA/25-72
E0GHQ8_ENTFA/12-66
E0GIC3_ENTFA/1-55
E0GID6_ENTFA/5-53
E0GJ39_ENTFA/8-61
E0GJC1_ENTFA/17-71
E0GJD0_ENTFA/15-62
E0GKP6_ENTFA/11-62
E0GM06_ENTFA/20-75
E0GM09_ENTFA/8-62
E0GNC1_ENTFA/13-63
E0GNC2_ENTFA/12-67
E0GNX3_ENTFA/9-64
E0GP10_ENTFA/11-65
E0GPB6_ENTFA/1-53
E0GQ36_ENTFA/10-64
E0GQ37_ENTFA/7-61
E0GQF1_ENTFA/32-86
E0GR93_ENTFA/8-62
E0GTL2_ENTFA/32-86
E0GVM4_ENTFA/8-62
E0GVT7_ENTFA/11-62
E0GXB4_ENTFA/12-66
E0GXH8_ENTFA/15-62
E0GXI7_ENTFA/17-71
E0GZ67_ENTFA/11-62
E0GZ80_ENTFA/15-67
E0GZA3_ENTFA/6-63
E0GZG7_ENTFA/1-53
E0GZK0_ENTFA/6-60
E0GZU0_ENTFA/11-65
E0GZX7_ENTFA/9-64
E0H0F9_ENTFA/10-73
E0H0V0_ENTFA/7-61
E0H0V1_ENTFA/10-64
E0H0Y9_ENTFA/32-86
E0H2D2_ENTFA/17-71
E0H2Y7_ENTFA/7-61
E0H367_ENTFA/1-53
E0H3I6_ENTFA/11-65
E0H3L4_ENTFA/9-64
E0H4I7_ENTFA/12-66
E0H519_ENTFA/8-62
E0H809_ENTFA/9-58
E0H870_ENTFA/15-62
E0HA69_ENTFA/9-58
E0HAB5_ENTFA/8-61
E0HAY9_ENTFA/11-65
E0HB29_ENTFA/9-64
E0HBU8_ENTFA/12-66
E0HBV1_ENTFA/7-61
E0HC58_ENTFA/10-73
E0HD78_ENTFA/8-62
E0HDM8_ENTFA/6-60
E0HDM9_ENTFA/22-76
E0HDX8_ENTFA/3-57
E0HE53_ENTFA/11-60
E0HE65_ENTFA/17-71
E0HFV9_ENTFA/12-67
E0HGJ0_ENTFA/32-86
E0HGS4_ENTFA/27-81
E0HHG3_ENTFA/11-62
E0HI56_9GAMM/11-64
E0HI71_9GAMM/9-62
E0HKM4_9GAMM/7-61
E0HS60_9GAMM/13-67
E0HSB1_9GAMM/12-66
E0HU03_9GAMM/2-30
E0HXS2_9BACT/39-91
E0I1J7_9BACT/11-65
E0I4K5_9BACL/12-66
E0I7B8_9BACL/7-61
E0I8X2_9BACL/10-64
E0IEW1_9BACL/12-66
E0IF01_9BACL/10-65
E0IJ44_9GAMM/11-64
E0IJ59_9GAMM/9-62
E0IMB7_9GAMM/7-61
E0IQ65_9GAMM/2-30
E0IRN4_9GAMM/12-66
E0IRT5_9GAMM/13-67
E0ITZ5_9GAMM/17-69
E0IUA5_9GAMM/11-65
E0IUQ2_ECOLW/15-73
E0IUV9_ECOLW/12-66
E0IVM5_ECOLW/89-143
E0IVM9_ECOLW/12-66
E0IWZ0_ECOLW/12-66
E0IX84_ECOLW/17-70
E0IXT1_ECOLW/8-57
E0IXT2_ECOLW/4-55
E0J431_ECOLW/7-61
E0J4W0_ECOLW/7-53
E0J5F8_ECOLW/38-82
E0J6E4_ECOLW/13-67
E0J6Q0_ECOLW/9-59
E0J6S1_ECOLW/34-87
E0JBQ4_RHIME/1-46
E0JC17_RHIME/19-73
E0JCY4_RHIME/19-72
E0JDH1_RHIME/9-63
E0JGH3_RHIME/17-71
E0JIH2_RHIME/25-78
E0JJL6_RHIME/64-115
E0JJQ0_RHIME/50-96
E0JKC3_RHIME/45-100
E0JLF0_RHIME/27-79
E0JMG2_RHIME/60-114
E0JMV0_RHIME/17-70
E0JP36_RHIME/52-98
E0JRP1_RHIME/18-72
E0JRQ8_RHIME/44-100
E0JRU7_RHIME/24-78
E0JS75_RHIME/19-72
E0JSL6_RHIME/9-63
E0JVP8_RHIME/50-96
E0JXH3_RHIME/19-73
E0K0H0_RHIME/64-115
E0K1U1_RHIME/8-62
E0K2W4_RHIME/25-78
E0K4A7_RHIME/60-114
E0K4K3_RHIME/50-96
E0K558_RHIME/17-70
E0K5I8_RHIME/17-71
E0K6A8_RHIME/1-46
E0K759_RHIME/9-64
E0K9G7_RHIME/27-79
E0K9M7_RHIME/44-100
E0K9Z7_RHIME/17-71
E0KAR2_RHIME/52-98
E0KAZ8_RHIME/24-78
E0KDN6_STRVO/20-74
E0KFE9_STRVO/21-76
E0KFW2_STRVO/78-132
E0KG97_STRVO/12-66
E0KGK0_STRVO/15-69
E0KHB0_STRVO/13-67
E0KHZ2_STRVO/1-35
E0KJ90_STRVO/15-53
E0KL17_STRVO/1-52
E0KLZ2_STRVO/13-69
E0KNY8_STRVO/23-64
E0KUZ8_STRVO/14-67
E0KWJ5_STRVO/15-69
E0KWL4_STRVO/30-81
E0L0I2_STRVO/46-89
E0LNF6_SPHCR/73-126
E0LQT7_SPHCR/19-72
E0LSB1_9ENTR/12-66
E0LSE4_9ENTR/26-80
E0LUM2_9ENTR/14-68
E0LV82_9ENTR/20-70
E0LV88_9ENTR/12-66
E0LW89_9ENTR/23-77
E0LWP8_9ENTR/7-60
E0LZG9_9ENTR/12-66
E0M0H7_9ENTR/12-66
E0M0T1_9ENTR/19-69
E0M1E1_9ENTR/7-60
E0M1G7_9ENTR/41-90
E0M2J2_9ENTR/70-121
E0M2S6_9ENTR/100-146
E0M3K4_9ENTR/10-64
E0MMV6_9RHOB/23-77
E0MP34_9RHOB/18-72
E0MRI2_9RHOB/29-80
E0MVX7_9CORY/19-79
E0MX02_9CORY/8-62
E0N477_9ACTO/20-74
E0N4G3_9ACTO/20-74
E0N5F0_9ACTO/55-109
E0N6C5_NEIME/14-51
E0N6F6_NEIME/6-34
E0N6H0_NEIME/8-62
E0N8X6_NEIME/26-80
E0N966_NEIME/12-48
E0NB97_NEIME/48-94
E0NCH4_NEIME/7-58
E0NE35_PEDAC/6-60
E0NEP3_PEDAC/7-60
E0NG47_PEDAC/7-45
E0NGB6_PEDAC/15-69
E0NGL0_PEDAC/29-82
E0NH44_PEDAC/35-87
E0NJ75_9FIRM/3-41
E0NJA2_9FIRM/5-59
E0NK40_9FIRM/7-61
E0NKF5_9FIRM/9-63
E0NKF9_9FIRM/6-60
E0NKG5_9FIRM/11-65
E0NLU2_9FIRM/7-61
E0NMZ0_9FIRM/17-71
E0NN00_9FIRM/5-47
E0NND5_9FIRM/5-59
E0NND6_9FIRM/15-69
E0NQ21_9BACT/5-60
E0NSG3_9BACT/9-63
E0NSN0_9BACT/13-62
E0NSW6_9BACT/13-68
E0NU18_9BACT/7-61
E0NV70_9BACT/6-60
E0NXM7_9FIRM/20-72
E0NXM8_9FIRM/8-62
E0NXN3_9FIRM/94-148
E0NYU3_9FIRM/37-91
E0NZM0_9FIRM/38-92
E0P168_9FIRM/8-63
E0P331_STAAU/4-58
E0P335_STAAU/10-64
E0P3F8_STAAU/8-62
E0P5K5_STAAU/7-61
E0P6C1_STAAU/5-59
E0P6F4_STAAU/7-61
E0P6R4_STAAU/17-71
E0P6T0_STAAU/11-60
E0P757_STAAU/14-62
E0P9Y7_STAAU/7-62
E0PB56_STREI/9-63
E0PC67_STREI/6-60
E0PCG7_STREI/11-64
E0PCN0_STREI/5-59
E0PDI4_STREI/10-64
E0PDK9_STREI/7-61
E0PE37_STREI/5-59
E0PG85_STREI/15-62
E0PGQ8_STREI/4-58
E0PH47_STRGY/9-63
E0PHI1_STRGY/3-57
E0PHV6_STRGY/5-59
E0PI65_STRGY/18-72
E0PI82_STRGY/11-65
E0PIJ7_STRGY/21-62
E0PIU7_STRGY/57-110
E0PJ11_STRGY/16-70
E0PJW9_STRGY/9-62
E0PK02_STRGY/7-61
E0PKY5_STRGY/7-61
E0PLX5_STRGY/17-71
E0PLY5_STRGY/15-62
E0PMU3_STRGY/7-61
E0PMY1_STRGY/9-62
E0PN71_STRGY/1-41
E0PNI2_STRMT/37-91
E0PP33_STRMT/7-61
E0PPW3_STRMT/36-90
E0PQX4_STRMT/37-73
E0PSN8_STRMT/7-61
E0PSZ9_STRMT/4-58
E0PT09_STRMT/7-61
E0PU04_STRPY/6-60
E0PU82_STRPY/6-63
E0PUA2_STRPY/7-61
E0PUJ4_STRPY/12-47
E0PVC1_STRPY/14-68
E0PVW5_STRPY/7-61
E0PW49_STRPY/5-59
E0PX12_STRPY/5-59
E0PX15_STRPY/14-68
E0PY14_STRPY/16-61
E0PY45_STRPY/4-57
E0PZ60_9STRE/7-61
E0PZ82_9STRE/4-58
E0Q085_9STRE/7-61
E0Q0K8_9STRE/11-65
E0Q2G8_9STRE/20-74
E0Q335_9STRE/9-63
E0Q3E7_9STRE/8-62
E0Q456_9STRE/54-108
E0Q7D3_9BIFI/16-74
E0Q7J6_9BIFI/11-64
E0Q7J7_9BIFI/23-71
E0QI26_9FIRM/153-210
E0QI89_9FIRM/11-65
E0QK02_9FIRM/10-64
E0QKH3_9FIRM/7-61
E0QL99_9FIRM/7-61
E0QPJ0_9ACTO/49-95
E0QPY9_9ACTO/5-59
E0QPZ3_9ACTO/5-59
E0QQ07_9ACTO/20-74
E0QR20_9ACTO/10-62
E0QR91_9ACTO/25-74
E0QWA0_ECOLX/16-70
E0QWY5_ECOLX/160-184
E0QYA3_ECOLX/17-70
E0QYA7_ECOLX/18-71
E0QYE7_ECOLX/13-67
E0QYJ1_ECOLX/11-65
E0QYJ4_ECOLX/12-66
E0R3M8_ECOLX/35-81
E0R3N0_ECOLX/7-61
E0R5J6_ECOLX/38-82
E0RA73_PAEP6/11-65
E0RA74_PAEP6/12-66
E0RC66_PAEP6/12-66
E0RDR3_PAEP6/14-68
E0RFC1_PAEP6/12-66
E0RFU9_PAEP6/8-62
E0RHI3_PAEP6/11-65
E0RHX8_PAEP6/21-75
E0RKE7_PAEP6/12-66
E0RL66_PAEP6/10-65
E0RRR9_SPITD/133-167
E0RWY9_BUTPB/41-93
E0RY18_BUTPB/9-63
E0RZ49_BUTPB/6-60
E0RZ62_BUTPB/44-97
E0RZA1_BUTPB/6-60
E0S0C4_BUTPB/8-62
E0S0Q5_BUTPB/11-65
E0S0R9_BUTPB/8-62
E0S0X6_BUTPB/34-87
E0S218_BUTPB/43-97
E0S374_BUTPB/10-51
E0S3M4_BUTPB/113-150
E0S3S1_BUTPB/12-66
E0S3V4_BUTPB/10-63
E0S4B1_BUTPB/9-67
E0S5G3_ENCIT/41-95
E0SAK3_DICD3/32-86
E0SAK4_DICD3/15-69
E0SBS2_DICD3/6-64
E0SBS3_DICD3/6-64
E0SER6_DICD3/18-66
E0SFL9_DICD3/4-57
E0SI99_DICD3/22-74
E0SIG2_DICD3/15-69
E0SJ74_DICD3/7-62
E0SJH0_DICD3/6-64
E0SK70_DICD3/45-99
E0SMB2_DICD3/19-69
E0SNG3_DICD3/14-67
E0SPT2_IGNAA/103-156
E0SQ21_IGNAA/21-64
E0ST20_IGNAA/26-78
E0SV33_STRZA/7-61
E0SVH8_STRZA/4-58
E0SWR1_STRZA/4-58
E0SWZ8_STRZA/7-61
E0SYD1_STRZA/10-64
E0SYY0_STRZA/7-61
E0SZZ7_STRZA/6-60
E0T014_STRZA/5-58
E0TAU3_EDWTF/10-64
E0TCF5_PARBH/13-67
E0TDQ1_PARBH/11-65
E0TEP5_PARBH/1-50
E0TFI8_PARBH/84-137
E0TG13_PARBH/23-77
E0TIB1_PARBH/6-42
E0TM91_STRZ6/7-61
E0TMY2_STRZ6/5-60
E0TN20_STRZ6/17-71
E0TN31_STRZ6/15-62
E0TND8_STRZ6/1-46
E0TNS9_STRZ6/7-62
E0TNV2_STRZ6/17-71
E0TQL7_STRZ6/6-60
E0TRA2_STRZ6/7-61
E0TSY8_STRZ6/7-61
E0TT42_STRZ6/27-81
E0TWW7_BACPZ/5-59
E0TXZ6_BACPZ/11-65
E0TXZ7_BACPZ/10-64
E0TYK9_BACPZ/10-64
E0U232_BACPZ/6-60
E0U272_BACPZ/5-67
E0U2Z5_BACPZ/6-61
E0U3H4_BACPZ/6-61
E0U4H7_BACPZ/12-66
E0U933_CYAP2/19-71
E0UA91_CYAP2/16-70
E0UAI2_CYAP2/15-79
E0UCC5_CYAP2/64-103
E0UCN6_CYAP2/33-87
E0UCS4_CYAP2/11-65
E0UFT6_CYAP2/18-72
E0UGG3_CYAP2/84-138
E0UH32_CYAP2/483-533
E0UH73_CYAP2/18-66
E0ULZ0_CYAP2/9-65
E0UM79_CYAP2/19-73
E0UN95_CYAP2/10-66
E0UNW4_CYAP2/15-71
E0URT5_SULAO/35-88
E0UT08_SULAO/133-170
E0VEF9_PEDHC/79-132
E0WK72_LISMO/11-65
E0WKX2_LISGR/7-61
E0WSE7_9ENTR/7-60
E0WSL5_9ENTR/13-68
E0WST4_9ENTR/87-140
E0WTE3_9ENTR/7-53
E0WU88_9ENTR/31-85
E0WUT8_9ENTR/12-59
E0WV19_9ENTR/14-61
E0WV68_9ENTR/36-87
E0X592_ENTFA/6-60
E0X6E6_PSEPU/7-61
E0Y106_9PROT/11-66
E0Y3N8_9CAUD/10-64
E0YPH2_9CAUD/38-89
E1CQQ6_VIBPA/15-58
E1CRU5_VIBPA/10-64
E1CSI0_VIBPA/12-66
E1CVG9_VIBPA/1-54
E1D0R6_VIBPA/8-64
E1D985_VIBPA/10-64
E1DF10_VIBPA/15-58
E1DNS9_VIBPA/8-64
E1DPC0_VIBPA/1-54
E1DRD8_VIBPA/10-64
E1DSS1_VIBPA/15-58
E1DTE9_VIBPA/12-66
E1DV91_LACRE/36-89
E1DWP5_LACRE/8-63
E1DXI8_LACRE/9-63
E1DXX6_LACRE/7-61
E1DY04_LACRE/23-77
E1DY06_LACRE/4-58
E1E0H0_LACRE/18-60
E1E0S1_LACRE/8-59
E1E104_LACRE/28-81
E1E1A8_LACRE/11-65
E1E3Z1_STAAU/5-59
E1E4E0_STAAU/5-59
E1E4Y6_STAAU/7-61
E1E513_STAAU/14-62
E1E7N3_STAAU/9-63
E1E8Z9_STAAU/12-72
E1E9G3_STAAU/7-61
E1EB50_VIBPA/8-64
E1ED50_VIBPA/12-66
E1EFG2_VIBPA/1-54
E1EIS7_VIBPA/10-64
E1EM17_VIBPA/15-58
E1EN33_ENTFA/8-62
E1EP78_ENTFA/13-67
E1ER11_ENTFA/7-61
E1ERW6_ENTFA/11-65
E1ERZ3_ENTFA/6-61
E1ESL5_ENTFA/10-73
E1ESY6_ENTFA/3-57
E1ET67_ENTFA/7-61
E1ETA9_ENTFA/15-62
E1EV16_ENTFA/17-71
E1EV32_ENTFA/11-60
E1EVH4_ENTFA/17-71
E1EVM9_GIAIA/49-101
E1FAC1_9THEO/14-68
E1FAC2_9THEO/7-61
E1FD81_9THEO/15-69
E1FWR8_LOALO/88-141
E1GTA4_9BACT/39-85
E1GVT3_9BACT/10-65
E1GWY3_9BACT/5-60
E1GXH5_9BACT/37-90
E1GXL1_9BACT/9-63
E1GZ14_STRPN/27-81
E1H0W0_STRPN/7-61
E1H153_STRPN/7-61
E1H1T7_STRPN/7-61
E1H2L2_STRPN/4-58
E1H397_STRPN/17-71
E1H3X2_STRPN/6-60
E1H3X8_STRPN/27-77
E1H631_MYCTU/10-64
E1H7Y8_MYCTU/22-76
E1HAB4_MYCTU/42-96
E1HAH8_MYCTU/8-62
E1HFY3_MYCTU/10-64
E1HJW2_ECOLX/17-70
E1HL59_ECOLX/13-67
E1HLQ6_ECOLX/12-66
E1HLR0_ECOLX/89-143
E1HNF5_ECOLX/38-82
E1HQT7_ECOLX/23-76
E1HQU2_ECOLX/14-68
E1HRK7_ECOLX/12-66
E1HS61_ECOLX/34-88
E1HV42_ECOLX/1-47
E1HVV9_ECOLX/39-93
E1HY55_ECOLX/12-66
E1HY61_ECOLX/89-143
E1HYB1_ECOLX/27-80
E1HZ81_ECOLX/27-81
E1I0J3_ECOLX/12-66
E1I3Q3_ECOLX/7-53
E1I3W0_ECOLX/38-82
E1I847_ECOLX/14-68
E1I853_ECOLX/23-76
E1I936_ECOLX/34-87
E1I9Y0_9CHLR/11-65
E1IG78_9CHLR/1-52
E1IGP6_9CHLR/94-141
E1IH02_9CHLR/64-121
E1IH72_9CHLR/7-61
E1II44_9CHLR/36-90
E1IIM0_9CHLR/6-62
E1IK57_ECOLX/27-81
E1IMH7_ECOLX/89-143
E1IMI1_ECOLX/12-66
E1IPA1_ECOLX/34-87
E1IRT3_ECOLX/14-68
E1IT46_ECOLX/13-67
E1ITA8_ECOLX/38-82
E1IUX4_ECOLX/17-70
E1IVB1_ECOLX/12-66
E1IVQ1_ECOLX/31-84
E1IYP0_ECOLX/18-56
E1J018_ECOLX/34-87
E1J083_ECOLX/9-62
E1J122_ECOLX/5-59
E1J5B1_ECOLX/14-68
E1J6V9_ECOLX/22-77
E1J7S5_ECOLX/12-66
E1J8G1_ECOLX/38-82
E1J967_ECOLX/17-70
E1JCP2_ECOLX/13-67
E1JEN1_ECOLX/89-143
E1JEN6_ECOLX/12-66
E1JF34_ECOLX/10-64
E1JG07_ECOLX/15-73
E1JLW6_9LACO/16-53
E1JLX0_9LACO/14-68
E1JLX4_9LACO/10-64
E1JM69_9LACO/8-63
E1JNR3_9LACO/6-58
E1JNS0_9LACO/21-73
E1JSE0_DESFR/68-122
E1JSL8_DESFR/25-79
E1JT26_DESFR/26-80
E1JT45_DESFR/12-66
E1JT65_DESFR/12-66
E1JTA2_DESFR/12-66
E1JWY6_DESFR/30-65
E1JXY4_DESFR/18-62
E1JZ40_DESFR/22-70
E1K027_DESFR/65-116
E1K205_DESFR/18-72
E1K377_9EURY/20-70
E1K390_9EURY/19-66
E1K4W8_9EURY/79-132
E1K607_9EURY/128-181
E1K6B4_9EURY/563-617
E1K6S9_9EURY/22-70
E1K815_9FIRM/5-59
E1K827_9FIRM/12-63
E1K9M6_9FIRM/12-64
E1KAE6_9FIRM/15-71
E1KAF4_9FIRM/15-71
E1KAF5_9FIRM/11-65
E1KAK8_9FIRM/10-64
E1KAX7_9FIRM/5-59
E1KC07_9FIRM/10-52
E1KDE2_9FIRM/8-69
E1KEH8_9FIRM/9-64
E1KEP9_9FIRM/9-63
E1KGG4_9FIRM/10-64
E1KGY7_9FIRM/8-62
E1KI83_9FIRM/7-61
E1KII0_9FIRM/6-60
E1KII2_9FIRM/5-59
E1KII9_9FIRM/3-57
E1KJ04_9FIRM/15-69
E1KJQ8_9FIRM/6-60
E1KKD2_9FIRM/6-60
E1KLJ9_9FIRM/10-64
E1KM80_9FIRM/6-43
E1KNX6_9BACT/11-65
E1KP00_9BACT/7-61
E1KP01_9BACT/1-52
E1KQB9_9BACT/5-60
E1KQP1_9BACT/9-63
E1KVW6_PEPMA/34-87
E1KW13_PEPMA/9-63
E1KW18_PEPMA/5-56
E1KXG1_PEPMA/7-61
E1KYG4_PEPMA/5-59
E1L015_PEPMA/6-60
E1L3F5_9ACTN/7-61
E1L4E6_9FIRM/7-61
E1L5D5_9FIRM/36-87
E1L7G5_9FIRM/1-50
E1L7N3_9FIRM/3-57
E1L7Q0_9FIRM/34-87
E1L7T6_9FIRM/14-65
E1L8E8_9FIRM/7-52
E1LB37_9FIRM/36-87
E1LB40_9FIRM/7-62
E1LBH2_9FIRM/7-61
E1LBP4_9FIRM/1-52
E1LCV6_9FIRM/32-88
E1LD00_9FIRM/23-78
E1LD29_9FIRM/34-87
E1LEG7_9FIRM/7-52
E1LEN9_STRMT/36-90
E1LI93_STRMT/7-61
E1LIR8_STRMT/4-58
E1LJB8_STRMT/5-59
E1LJD8_STRMT/7-61
E1LJE4_STRMT/4-58
E1LJP3_STRMT/7-61
E1LN43_STRMT/5-59
E1LN49_STRMT/14-68
E1LN63_STRMT/7-61
E1LNJ0_STRMT/12-66
E1LPA2_STRMT/5-59
E1LPB6_STRMT/7-61
E1LPD3_STRMT/4-58
E1LPT1_STRMT/36-90
E1LQE5_STRMT/5-59
E1LQH6_STRMT/4-58
E1LQI6_STRMT/12-66
E1LQV8_STRMT/20-52
E1LR64_STRMT/75-112
E1LR89_STRMT/7-61
E1LRC1_STRMT/5-59
E1LRJ2_STRMT/11-65
E1LT89_STRMT/5-59
E1LUT3_STRMT/7-61
E1LXT9_STROR/1-35
E1M0E3_STRMT/7-61
E1M230_STRMT/7-61
E1M382_STRMT/5-59
E1M398_STRMT/7-61
E1M3B1_STRMT/7-61
E1M3N5_STRMT/36-90
E1M3T3_STRMT/7-61
E1M405_STRMT/11-65
E1M589_9STRE/7-61
E1M5L7_9STRE/7-49
E1M794_9STRE/6-60
E1M8U4_9STRE/36-90
E1MAU8_9STRE/22-72
E1MEV9_9ACTO/10-62
E1MGH5_9ACTO/41-94
E1MH32_9ACTO/30-83
E1MI24_9GAMM/55-108
E1MNC2_9GAMM/19-73
E1MQR8_9GAMM/9-61
E1MTH3_9GAMM/42-99
E1N9Q1_9BIFI/1-43
E1N9W0_9BIFI/3-61
E1NEQ9_9LACO/17-71
E1NES2_9LACO/15-62
E1NF29_9LACO/136-174
E1NF97_9LACO/5-59
E1NFA0_9LACO/8-46
E1NFA2_9LACO/20-73
E1NFA4_9LACO/26-72
E1NHP5_9LACO/10-64
E1NHR0_9LACO/1-51
E1NHS8_9LACO/11-55
E1NI05_9LACO/10-64
E1NI21_9LACO/1-51
E1NI38_9LACO/11-55
E1NJ25_9LACO/17-71
E1NJN1_9LACO/13-67
E1NJU6_9LACO/136-174
E1NKK4_9LACO/8-46
E1NKK6_9LACO/5-59
E1NL55_9LACO/21-73
E1NL57_9LACO/26-73
E1NLC8_9LACO/15-62
E1NN76_9LACO/17-71
E1NN86_9LACO/15-62
E1NNE6_9LACO/136-174
E1NPL7_9LACO/26-73
E1NQ77_9LACO/12-66
E1NR94_9LACO/10-64
E1NRC7_9LACO/7-61
E1NSW7_9LACO/15-62
E1NT46_9LACO/12-59
E1NT99_9LACO/136-174
E1NU77_9LACO/17-71
E1NVG4_9LACO/136-174
E1NXP4_9LACO/10-64
E1NXQ8_9LACO/7-61
E1NXS6_9LACO/11-55
E1NY54_9LACO/15-62
E1NYL5_9LACO/5-59
E1NYL9_9LACO/13-67
E1P330_NEILA/1-46
E1P3S3_NEILA/7-58
E1P403_NEILA/26-80
E1P8J5_ECOAB/12-66
E1P8J8_ECOAB/11-65
E1P9C2_ECOAB/13-67
E1P9F3_ECOAB/17-70
E1PAW3_ECOAB/16-70
E1PGY7_ECOAB/7-61
E1PGY9_ECOAB/35-81
E1PH06_ECOAB/22-76
E1PH23_ECOAB/1-47
E1PIS0_ECOAB/8-57
E1PJ64_ECOAB/38-82
E1PKM8_PANVC/13-67
E1PRF7_MYCFJ/7-45
E1Q4U8_HELPP/13-55
E1QDG7_DESB2/18-73
E1QHD6_DESB2/25-80
E1QK16_DESB2/58-112
E1QQD3_VULDI/55-99
E1QRR6_VULDI/93-146
E1QTJ7_VULDI/29-77
E1QTK0_VULDI/140-191
E1QW37_OLSUV/4-58
E1QWH0_OLSUV/13-64
E1QYJ6_OLSUV/7-61
E1QZN8_OLSUV/11-65
E1R079_OLSUV/5-59
E1R0I5_9ACTO/20-78
E1R0W8_SPISS/10-64
E1R1P2_SPISS/14-68
E1R201_SPISS/20-74
E1R8X6_SPISS/46-101
E1RAT9_SPISS/33-87
E1RBK8_SPISS/12-64
E1RDH7_METP4/132-184
E1RE73_METP4/28-62
E1RFB5_METP4/15-64
E1RFX0_METP4/5-59
E1RGE2_METP4/5-59
E1RH51_METP4/10-64
E1RHH9_METP4/5-59
E1RJV1_METP4/89-142
E1RJV3_METP4/9-56
E1RLN1_XYLFG/8-63
E1RLQ5_XYLFG/13-68
E1RMF3_XYLFG/57-104
E1RNJ8_XYLFG/47-98
E1RNS5_XYLFG/46-95
E1RQ83_XYLFG/14-66
E1RQ85_XYLFG/74-127
E1RQB9_XYLFG/14-68
E1RS95_ECOUM/10-64
E1RTB6_ECOUM/61-112
E1RTB7_ECOUM/8-57
E1RTN0_ECOUM/38-82
E1S0N8_ECOUM/16-70
E1S279_ECOUM/17-70
E1S2C4_ECOUM/13-67
E1S341_ECOUM/12-66
E1S3Q3_ECOUM/7-61
E1S4C8_ECOUM/35-81
E1S4V2_ECOUM/11-64
E1SCD2_PANVC/7-60
E1SCL4_PANVC/12-66
E1SD43_PANVC/52-98
E1SDG4_PANVC/12-66
E1SGL4_PANVC/31-85
E1SGR9_PANVC/10-64
E1SHP2_PANVC/14-68
E1SIJ3_PANVC/12-66
E1SK30_PANVC/41-89
E1SLB2_FERBD/8-56
E1SWY9_THESX/15-69
E1T0E8_THESX/7-61
E1T0E9_THESX/14-68
E1T626_BURSG/87-139
E1T8U1_BURSG/36-90
E1TCS4_BURSG/48-102
E1TDK8_BURSG/18-72
E1TDP2_BURSG/29-83
E1TE04_BURSG/37-90
E1TFL1_BURSG/43-97
E1THS8_BURSG/39-93
E1TLV7_LACPS/13-68
E1TLW3_LACPS/8-62
E1TLY9_LACPS/7-61
E1TLZ0_LACPS/9-63
E1TMK5_LACPS/11-58
E1TMK8_LACPS/7-60
E1TNQ2_LACPS/9-64
E1TPS1_LACPS/7-59
E1TQJ4_LACPS/7-61
E1TRE8_LACPS/7-59
E1TRH1_LACPS/7-61
E1TTV5_LACPS/55-100
E1U720_9BACT/35-90
E1U816_MAIZE/88-141
E1UA11_LISML/12-73
E1UAK0_LISML/7-61
E1UBH4_LISML/5-59
E1UC22_LISML/129-164
E1UC24_LISML/184-237
E1UCJ9_LISML/11-65
E1UDC7_LISML/1-52
E1UEB1_LISML/6-60
E1UEG2_LISML/7-61
E1UFX0_LISML/8-63
E1UFX1_LISML/14-69
E1UKA4_BACAS/6-60
E1UKV3_BACAS/13-67
E1UKZ7_BACAS/8-63
E1UMA7_BACAS/7-61
E1UMA9_BACAS/15-68
E1UNW2_BACAS/9-56
E1UP27_BACAS/11-67
E1UPY3_BACAS/9-60
E1UQ16_BACAS/6-60
E1UQN3_BACAS/3-66
E1UR91_BACAS/6-61
E1USX3_BACAS/5-59
E1V3M6_HALED/22-76
E1V5Y4_HALED/16-70
E1V915_HALED/21-75
E1VAE3_HALED/31-86
E1VAM1_HALED/22-76
E1VBD4_HALED/12-66
E1VBY7_HALED/17-70
E1VGN8_9GAMM/11-64
E1VIL8_9GAMM/19-68
E1VK58_9GAMM/46-94
E1VM16_9GAMM/13-68
E1VMY1_9GAMM/42-94
E1VN55_9GAMM/61-114
E1VPC2_9GAMM/44-94
E1VPD0_9GAMM/84-137
E1VPX9_9GAMM/23-82
E1VRV8_ARTAR/5-59
E1VWI9_ARTAR/15-69
E1W138_ARTAR/6-59
E1W2F0_HAEP3/9-61
E1W744_SALTS/1-44
E1WBB0_SALTS/16-69
E1WBT6_SALTS/12-66
E1WD77_SALTS/38-82
E1WDK3_SALTS/52-96
E1WE97_SALTS/18-72
E1WHC8_SALTS/19-69
E1WJA7_SALTS/42-94
E1WKI4_BACF6/39-85
E1WLI7_BACF6/27-81
E1WNQ6_BACF6/7-62
E1WP93_BACF6/47-100
E1WQA2_BACF6/7-44
E1WQA8_BACF6/35-88
E1WQC9_BACF6/6-60
E1WRI6_BACF6/11-65
E1WTB6_BACF6/24-77
E1WUM9_BACF6/15-69
E1WVJ7_BACF6/18-71
E1WVP5_BACF6/45-98
E1WYG9_BACMS/14-68
E1WZG5_BACMS/21-75
E1X0P3_BACMS/31-85
E1X0Y2_BACMS/21-75
E1X1I6_BACMS/36-75
E1X6L5_HAEI1/15-69
E1X712_HAEI1/7-61
E1X772_HAEI1/15-68
E1X7R4_HAEI1/60-113
E1X7S2_HAEI1/42-91
E1X7T4_HAEI1/31-73
E1X7W0_HAEI1/6-59
E1X7X7_HAEI1/7-61
E1X9Q5_HAEI1/10-65
E1XAW0_HAEI1/37-91
E1XAW7_HAEI1/48-102
E1XBQ8_STRZO/7-61
E1XCN5_STRZO/7-61
E1XDF7_STRZO/7-61
E1XEP4_STRZO/4-58
E1XF79_STRZO/27-81
E1XGC0_STRZO/6-60
E1XHZ1_STRZN/4-58
E1XIJ5_STRZN/27-81
E1XKL2_STRZN/7-61
E1XLL7_STRZN/7-61
E1XMF0_STRZN/7-61
E1XNE6_STRZI/7-61
E1XPG4_STRZI/4-58
E1XQ12_STRZI/27-81
E1XRC6_STRZI/7-61
E1XRC7_STRZI/11-52
E1XRZ7_STRZI/7-61
E1XSX6_STRZI/7-61
E1XUN0_STRPN/28-82
E1XVX6_LEGPN/14-68
E1XVZ5_LEGPN/54-101
E1XVZ7_LEGPN/14-68
E1XXL9_LEGPN/11-66
E1XXT1_LEGPN/29-72
E1XYS1_LEGPN/13-68
E1XZN9_LEGPN/13-67
E1XZZ2_LEGPN/14-69
E1Y005_LEGPN/14-69
E1Y034_LEGPN/12-66
E1Y830_9DELT/24-78
E1Y856_9DELT/43-93
E1Y8I1_9DELT/58-112
E1YA85_9DELT/37-75
E1YAD7_9DELT/40-98
E1YB41_9DELT/18-70
E1YB65_9DELT/15-69
E1YC73_9DELT/13-69
E1YCL3_9DELT/13-67
E1YD39_9DELT/17-70
E1YDR9_9DELT/6-58
E1YI98_9DELT/22-78
E1YIB7_9DELT/45-93
E1YJV8_9DELT/35-89
E1YK02_9DELT/27-81
E1YLE6_9DELT/69-123
E1YLE8_9DELT/14-68
E1YM54_9DELT/18-71
E1YQD4_9BACE/18-71
E1YRE5_9BACE/30-82
E1YTM9_9BACE/14-67
E1YTY3_9BACE/23-76
E1YV80_9BACE/7-62
E1YYG5_9BACE/13-64
E1YYS2_9BACE/26-76
E1Z064_9BACE/12-66
E1Z135_9BACE/18-71
E1ZSY5_9CHLO/84-144
E2AV05_9HYME/80-133
E2B519_9HYME/80-133
E2CCE9_9RHOB/17-71
E2CD04_9RHOB/13-53
E2CJ35_9RHOB/14-69
E2CJG0_9RHOB/10-60
E2CKT3_9RHOB/23-70
E2CNK3_9RHOB/15-68
E2CPW0_9RHOB/28-80
E2CR14_9RHOB/27-81
E2CS56_9RHOB/51-105
E2ELL7_9CAUD/5-57
E2FYW2_STAAU/21-73
E2FYW3_STAAU/9-63
E2FZR4_STAAU/7-52
E2JKI4_9GAMM/11-65
E2JL50_BORAF/110-139
E2JNE5_BORBU/110-139
E2JR68_ECO57/23-76
E2JR72_ECO57/7-61
E2JRR9_ECO57/52-98
E2JSX3_ECO57/1-37
E2JVI0_ECO57/22-77
E2JXW7_ECO57/15-73
E2JZ38_ECO57/34-88
E2K008_ECO57/22-71
E2K0C7_ECO57/38-82
E2K1N6_ECO57/18-72
E2K2N8_ECO57/13-67
E2K470_ECO57/3-51
E2K4E8_ECO57/12-66
E2K4M8_ECO57/12-66
E2K4N2_ECO57/89-143
E2K4R7_ECO57/13-67
E2K5M5_ECO57/1-37
E2K629_ECO57/23-76
E2K633_ECO57/7-61
E2K6G1_ECO57/52-98
E2K954_ECO57/22-77
E2KAL6_ECO57/15-73
E2KC88_ECO57/38-82
E2KDS8_ECO57/10-64
E2KEI4_ECO57/12-66
E2KF15_ECO57/12-66
E2KF19_ECO57/89-143
E2KF53_ECO57/13-67
E2KGZ8_ECO57/34-88
E2KI18_ECO57/18-72
E2KK05_ECO57/13-67
E2KK42_ECO57/22-71
E2KKF9_ECO57/3-51
E2KL38_ECO57/13-67
E2KLN0_ECO57/22-71
E2KMV4_ECO57/38-82
E2KN49_ECO57/9-62
E2KNK7_ECO57/52-98
E2KPH9_ECO57/15-73
E2KRD5_ECO57/12-66
E2KS66_ECO57/12-66
E2KS70_ECO57/89-143
E2KSA4_ECO57/13-67
E2KT65_ECO57/3-51
E2KTT2_ECO57/23-76
E2KTT6_ECO57/7-61
E2KW86_ECO57/22-77
E2KYI6_ECO57/18-72
E2KZU9_ECO57/34-88
E2L1H1_BORBU/110-139
E2M7Z4_PSESM/7-61
E2M905_PSESM/11-65
E2MA53_PSESM/24-75
E2MBT3_PSESM/8-63
E2MFX4_PSESM/16-55
E2MGB2_PSESM/8-54
E2MHV9_PSESM/36-90
E2MIP4_PSESM/23-77
E2MJB6_PSESM/7-62
E2MJK1_PSESM/11-64
E2MKE6_PSESM/21-75
E2MKK2_PSESM/19-73
E2ML69_PSESM/14-66
E2MM45_PSESM/60-98
E2MML3_PSESM/12-66
E2MNT7_FRANO/15-70
E2MQC7_FRANO/8-56
E2MSW2_FRANO/15-69
E2MVN5_9CORY/15-67
E2MYJ4_9CORY/48-91
E2MYU7_9CORY/15-69
E2N131_CAPSP/9-63
E2N1Y8_CAPSP/11-66
E2N7B1_9BACE/47-100
E2N7B3_9BACE/28-81
E2N7X4_9BACE/13-67
E2N8T1_9BACE/20-72
E2NDT7_9BACE/11-65
E2NFB3_9BACE/135-172
E2NFK1_9BACE/15-69
E2NGN5_9BACE/20-74
E2NHK5_9BACE/19-73
E2NKD0_9BACE/49-101
E2NM91_9BACE/41-94
E2NMP7_9BACE/83-124
E2NNB4_9FIRM/58-112
E2NP01_9FIRM/9-63
E2NP30_9FIRM/7-61
E2NPB4_9FIRM/7-61
E2NQJ7_9FIRM/1-54
E2NQP9_9FIRM/17-71
E2NQU2_9FIRM/11-65
E2NR67_9FIRM/9-63
E2NR68_9FIRM/3-57
E2NRY5_9FIRM/6-60
E2NT46_9FIRM/5-60
E2NTT6_9FIRM/9-63
E2NUQ6_9FIRM/7-54
E2NV29_9FIRM/11-65
E2NVS0_9FIRM/60-114
E2NW44_9FIRM/10-64
E2NWP9_9FIRM/9-63
E2NWX6_PASHA/1-43
E2NYM5_PASHA/15-59
E2NYM6_PASHA/10-61
E2NZR9_PASHA/19-70
E2NZS1_PASHA/6-42
E2P239_PASHA/58-105
E2P2N4_PASHA/76-130
E2P2U0_PASHA/8-57
E2P2U0_PASHA/83-135
E2P2U2_PASHA/4-58
E2P416_PASHA/1-50
E2P6A8_PASHA/34-87
E2P6M8_PASHA/11-57
E2P6S6_PASHA/76-130
E2P789_PASHA/10-61
E2P8P6_PASHA/4-58
E2P8P8_PASHA/8-57
E2P8P8_PASHA/83-135
E2P9I0_PASHA/1-50
E2P9P7_PASHA/6-42
E2P9Q0_PASHA/15-70
E2PAJ8_PASHA/29-78
E2PBP1_NEIPO/10-64
E2PE68_NEIPO/12-48
E2PEP8_NEIPO/50-96
E2PFG2_NEIPO/7-61
E2PFM5_NEIPO/26-80
E2PGQ7_NEIPO/18-72
E2PI93_NEIPO/7-58
E2PI99_NEIPO/11-61
E2PIR8_NEIPO/48-94
E2PM42_9RHIZ/9-63
E2PQW1_9RHIZ/19-73
E2PRN3_9RHIZ/12-66
E2PUK7_STRCL/45-99
E2PV25_STRCL/91-141
E2PY51_STRCL/92-149
E2Q389_STRCL/21-72
E2Q7D2_STRCL/37-89
E2QH79_ECOLX/16-70
E2QJK3_ECOLX/10-64
E2QKN3_ECOLX/4-63
E2QLF0_ECOLX/7-61
E2QLF1_ECOLX/35-81
E2QLY8_ECOLX/12-66
E2QLZ1_ECOLX/11-65
E2QM30_ECOLX/13-67
E2QM63_ECOLX/23-76
E2QMC7_ECOLX/20-74
E2QMD5_ECOLX/15-73
E2R2F2_CANFA/81-134
E2RUD4_9BACT/1-41
E2S2I1_9CORY/10-64
E2S2I4_9CORY/19-79
E2S2L6_9CORY/15-69
E2S4L7_9CORY/8-62
E2S6H6_9CORY/5-59
E2S6N4_9CORY/8-59
E2S7U0_9ACTO/31-80
E2S852_9ACTO/19-72
E2S9U2_9ACTO/15-68
E2SAI7_9ACTO/1-46
E2SAT1_9ACTO/35-89
E2SCE5_9ACTO/12-66
E2SEW3_9ACTO/41-95
E2SGC9_9FIRM/6-60
E2SGE5_9FIRM/10-64
E2SGQ9_9FIRM/28-82
E2SGZ3_9FIRM/15-69
E2SH08_9FIRM/10-62
E2SH11_9FIRM/7-40
E2SH70_9FIRM/7-61
E2SH72_9FIRM/7-61
E2SHC6_9FIRM/14-68
E2SHM3_9FIRM/17-70
E2SHM5_9FIRM/17-71
E2SHP8_9FIRM/1-29
E2SHP9_9FIRM/13-50
E2SHQ3_9FIRM/10-55
E2SID2_9FIRM/7-61
E2SIQ1_9FIRM/5-59
E2SIR6_9FIRM/10-61
E2SKK8_9FIRM/14-68
E2SKW9_9FIRM/17-71
E2SKX1_9FIRM/12-66
E2SKZ3_9FIRM/13-67
E2SL96_9FIRM/9-61
E2SLT2_9FIRM/7-61
E2SM19_9FIRM/9-63
E2SMQ6_9FIRM/8-61
E2SN37_9FIRM/10-61
E2SN88_9FIRM/7-61
E2SNC3_9FIRM/8-61
E2SP59_9FIRM/4-58
E2SPF1_9FIRM/9-63
E2SPH9_9FIRM/13-67
E2SRG6_9FIRM/7-44
E2SRG9_9FIRM/10-55
E2SRK8_9FIRM/1-47
E2SRS8_9FIRM/10-60
E2SRT6_9FIRM/16-70
E2SS66_9FIRM/11-65
E2STQ7_9RALS/25-72
E2SUE5_9RALS/21-75
E2SVH4_9RALS/14-68
E2SXV9_9RALS/27-80
E2T413_9RALS/74-121
E2T435_9RALS/8-61
E2T786_MYCTU/10-64
E2T8H3_MYCTU/10-64
E2TA68_MYCTU/36-90
E2TAD3_MYCTU/8-62
E2TEY8_MYCTU/22-76
E2TH03_MYCTU/10-64
E2TIB5_MYCTU/10-64
E2TK87_MYCTU/14-68
E2TML2_MYCTU/42-96
E2TMS6_MYCTU/8-62
E2TTQ5_MYCTU/10-64
E2TUY3_MYCTU/10-64
E2TWU0_MYCTU/22-76
E2TZ49_MYCTU/42-96
E2TZB4_MYCTU/8-62
E2U5M6_MYCTU/10-64
E2U6W0_MYCTU/10-64
E2U865_MYCTU/22-76
E2UAH9_MYCTU/42-96
E2UAK3_MYCTU/8-62
E2UGC2_MYCTU/10-64
E2UHW7_MYCTU/10-64
E2UJT1_MYCTU/14-68
E2UM16_MYCTU/42-96
E2UM81_MYCTU/8-62
E2USL4_MYCTU/10-64
E2UU07_MYCTU/10-64
E2UVY1_MYCTU/14-68
E2UZB6_MYCTU/42-96
E2UZI2_MYCTU/8-62
E2V3Z6_MYCTU/10-64
E2V585_MYCTU/10-64
E2V780_MYCTU/14-68
E2V9I2_MYCTU/42-96
E2V9P5_MYCTU/8-62
E2VEJ6_MYCTU/10-64
E2VGH3_MYCTU/22-76
E2VIT5_MYCTU/42-96
E2VJ11_MYCTU/8-62
E2VPJ9_MYCTU/10-64
E2VQY6_MYCTU/10-64
E2VSR6_MYCTU/14-68
E2VV56_MYCTU/42-96
E2VVC2_MYCTU/8-62
E2W0V7_MYCTU/10-64
E2W248_MYCTU/10-64
E2W409_MYCTU/22-76
E2W6D4_MYCTU/42-96
E2W6J8_MYCTU/8-62
E2WC09_MYCTU/10-64
E2WCS4_MYCTU/10-64
E2WE25_MYCTU/10-64
E2WFZ6_MYCTU/22-76
E2WIB7_MYCTU/36-90
E2WII1_MYCTU/8-62
E2WQC7_ECOLX/7-61
E2WS81_ECOLX/16-70
E2WU99_ECOLX/12-66
E2WUC7_ECOLX/12-66
E2WUD1_ECOLX/82-136
E2WUG7_ECOLX/13-67
E2WWI2_ECOLX/38-82
E2X4I0_SHIDY/20-66
E2X6C1_SHIDY/42-99
E2X7L8_SHIDY/68-120
E2X9D9_SHIDY/16-70
E2XD89_SHIDY/7-61
E2XD94_SHIDY/23-76
E2XE81_SHIDY/38-82
E2XFU5_SHIDY/12-66
E2XFW5_SHIDY/24-77
E2XGJ8_SHIDY/82-136
E2XH02_SHIDY/13-67
E2XQD4_PSEFL/19-73
E2XSK0_PSEFL/15-69
E2XSM2_PSEFL/16-70
E2XTJ5_PSEFL/26-80
E2XUE0_PSEFL/23-77
E2XUH5_PSEFL/8-62
E2XUU2_PSEFL/20-72
E2XUZ7_PSEFL/5-59
E2Y062_PSEFL/30-85
E2Y0A6_PSEFL/35-90
E2Y0S6_PSEFL/7-61
E2Y4H0_ENTFA/17-71
E2Y4H9_ENTFA/15-62
E2Y4Q7_ENTFA/8-62
E2Y6D1_ENTFA/32-86
E2Y6L3_ENTFA/10-64
E2Y6L4_ENTFA/7-61
E2Y7Y6_ENTFA/6-60
E2Y897_ENTFA/9-64
E2Y8C4_ENTFA/11-65
E2Y8P4_ENTFA/1-53
E2Y8U0_ENTFA/12-66
E2Y985_ENTFA/5-47
E2Y994_ENTFA/17-71
E2YAC8_ENTFA/14-68
E2YAC9_ENTFA/4-58
E2YAJ1_ENTFA/9-64
E2YBK9_ENTFA/8-62
E2YBZ6_ENTFA/24-78
E2YDG2_ENTFA/11-62
E2YE19_ENTFA/7-61
E2YF34_ENTFA/11-65
E2YFE6_ENTFA/32-86
E2YH65_ENTFA/17-42
E2YH67_ENTFA/7-61
E2YI16_ENTFA/17-71
E2YI25_ENTFA/5-47
E2YIX5_ENTFA/9-64
E2YJB8_ENTFA/14-68
E2YJB9_ENTFA/4-58
E2YKA3_ENTFA/7-61
E2YLM1_ENTFA/32-86
E2YMA4_ENTFA/24-78
E2YNS3_ENTFA/8-62
E2YP43_ENTFA/11-65
E2YQE6_ENTFA/11-62
E2YQK1_ENTFA/17-42
E2YQK3_ENTFA/7-61
E2YRS1_ENTFA/27-81
E2YRT4_ENTFA/12-60
E2YRU5_ENTFA/19-73
E2YSD7_ENTFA/13-67
E2YSR8_ENTFA/9-58
E2YSW2_ENTFA/8-63
E2YSY1_ENTFA/11-62
E2YTV7_ENTFA/5-59
E2YWQ1_ENTFA/8-62
E2YX40_ENTFA/6-60
E2YX41_ENTFA/22-76
E2YXU5_ENTFA/32-86
E2YZE8_ENTFA/17-42
E2YZF0_ENTFA/7-61
E2YZN5_ENTFA/7-61
E2YZN6_ENTFA/10-64
E2YZX1_ENTFA/9-64
E2Z007_ENTFA/11-65
E2Z0U4_ENTFA/12-67
E2Z0Y3_ENTFA/7-61
E2Z117_ENTFA/9-61
E2Z1P2_ENTFA/8-62
E2Z2I9_ENTFA/12-66
E2Z2Y4_ENTFA/9-64
E2Z313_ENTFA/11-65
E2Z6H1_ENTFA/11-40
E2Z7N2_ENTFA/32-86
E2Z809_ENTFA/8-63
E2Z8N9_ENTFA/11-62
E2Z8U6_ENTFA/24-72
E2Z9M5_9FIRM/135-179
E2Z9T2_9FIRM/14-68
E2ZA67_9FIRM/12-66
E2ZAE9_9FIRM/8-69
E2ZAT7_9FIRM/15-69
E2ZG71_9FIRM/28-82
E2ZG94_9FIRM/12-65
E2ZG98_9FIRM/34-86
E2ZGH3_9FIRM/15-69
E2ZGJ5_9FIRM/15-71
E2ZIF0_9FIRM/27-81
E2ZJA1_9FIRM/14-68
E2ZJB4_9FIRM/152-209
E2ZJY1_9FIRM/7-61
E2ZK67_9FIRM/7-61
E2ZLT0_9FIRM/20-74
E2ZMX8_9FIRM/4-58
E2ZMX9_9FIRM/18-74
E2ZNJ6_9FIRM/34-92
E2ZNV8_9FIRM/14-69
E2ZNW6_9FIRM/15-69
E2ZPS0_PSEAE/7-60
E2ZQA8_PSEAE/19-70
E2ZRA8_PSEAE/28-82
E2ZSA9_PSEAE/7-61
E2ZVB4_PSEAE/2-53
E2ZX18_PSEAE/50-102
E2ZZJ0_PSEAE/5-59
E3A0U1_PSEAE/24-78
E3A2E2_PSEAE/21-75
E3A2W2_PSEAE/34-88
E3A5F3_PSEAE/16-69
E3A6K2_PSEAE/1-41
E3A6P6_PSEAE/5-59
E3A772_PSEAE/7-61
E3AL09_9SPHI/23-64
E3AM49_9SPHI/23-73
E3AQK1_9SPHI/18-74
E3AQK3_9SPHI/17-70
E3ASS1_9SPHI/42-88
E3ATU5_9SPHI/41-94
E3ATU8_9SPHI/11-65
E3AV81_9SPHI/18-71
E3AVB5_9SPHI/13-67
E3AVE3_9SPHI/43-89
E3AW16_9SPHI/5-59
E3AY30_9SPHI/11-65
E3AY79_9SPHI/16-69
E3AYR9_9SPHI/6-60
E3AZ39_9SPHI/16-69
E3B0B6_9SPHI/5-59
E3B0G5_9SPHI/71-124
E3B4Z8_9SPHI/62-117
E3BAS4_9MICO/1-46
E3BAT3_9MICO/1-46
E3BEW9_9VIBR/13-65
E3BF25_9VIBR/32-86
E3BP67_9VIBR/20-71
E3BSC3_9LACO/13-67
E3BT41_9LACO/136-174
E3BT82_9LACO/10-64
E3BT92_9LACO/7-61
E3BTA6_9LACO/7-61
E3BUK0_9LACO/17-71
E3BUU4_9LACO/10-64
E3BUV8_9LACO/7-61
E3BUX5_9LACO/7-61
E3BV54_9LACO/136-174
E3BVN6_9LACO/12-66
E3BW48_9LACO/13-67
E3BW57_9LACO/15-62
E3BYI2_9LACO/136-174
E3BYW0_9LACO/5-59
E3BYW4_9LACO/8-44
E3BYW6_9LACO/21-73
E3BYW8_9LACO/26-72
E3BZA3_9LACO/10-63
E3BZA8_9LACO/26-73
E3C170_9LACO/10-64
E3C179_9LACO/7-61
E3C195_9LACO/11-55
E3C2B5_9LACO/5-59
E3C2B9_9LACO/8-44
E3C2C1_9LACO/21-73
E3C2C3_9LACO/26-72
E3C2D9_9LACO/10-64
E3C2F3_9LACO/7-61
E3C2G8_9LACO/11-55
E3C2P2_9LACO/136-174
E3C551_9LACO/7-61
E3C571_9LACO/25-79
E3C5A0_9LACO/5-59
E3C732_9LACO/4-58
E3C7I5_9LACO/36-89
E3CA12_9LACO/7-61
E3CA19_9LACO/8-62
E3CBD0_STRPA/23-77
E3CD45_STRPA/7-60
E3CE38_STRPA/4-58
E3CEX9_STRPA/12-66
E3CFJ7_STRPA/7-61
E3CFK0_STRPA/7-61
E3CFK4_STRPA/7-61
E3CFK8_STRPA/9-59
E3CG21_STRPA/7-61
E3CGK2_STRDO/8-62
E3CGL8_STRDO/12-66
E3CGR9_STRDO/7-61
E3CHN7_STRDO/5-59
E3CHY3_STRDO/6-60
E3CIP1_STRDO/178-224
E3CJ03_STRDO/4-58
E3CJH7_STRDO/37-91
E3CKH3_STRDO/8-62
E3CKH6_STRDO/6-60
E3CKN4_STRDO/7-60
E3CKQ7_STRDO/7-61
E3CLJ8_STRDO/23-77
E3CLY0_STRDO/1-53
E3CM56_STRDO/7-61
E3CMK6_STRDO/11-65
E3CMX1_STRVE/12-66
E3CN46_STRVE/5-59
E3CNF6_STRVE/11-66
E3CNK9_STRVE/6-55
E3CPK1_STRVE/7-61
E3CUW3_9BACT/3-57
E3CVM7_9BACT/39-90
E3CZW2_9BACT/8-62
E3D0I7_9BACT/15-68
E3D2T1_NEIM7/48-94
E3D4G0_NEIM7/7-52
E3D4H4_NEIM7/13-65
E3D4U5_NEIM7/26-80
E3D5G9_NEIM7/7-58
E3D6Z9_GARV3/39-90
E3D784_GARV3/6-60
E3D819_GARV3/7-59
E3D9W1_GARV3/5-59
E3DAP3_GARV3/5-59
E3DB89_ERWSE/14-68
E3DCX2_ERWSE/20-73
E3DDC0_ERWSE/12-66
E3DDW1_ERWSE/9-65
E3DEQ5_ERWSE/7-60
E3DGW5_ERWSE/7-61
E3DKK2_ERWSE/40-89
E3DL62_ERWSE/83-135
E3DLH3_HALPG/36-89
E3DLV4_HALPG/8-62
E3DQD1_HALPG/10-64
E3DSK1_BACA1/6-60
E3DT17_BACA1/5-59
E3DV93_BACA1/4-66
E3DW00_BACA1/6-61
E3DW41_BACA1/5-59
E3DWY0_BACA1/7-61
E3DXB3_BACA1/6-60
E3DYI9_BACA1/6-61
E3E1R1_BACA1/11-65
E3E3E8_BACA1/10-64
E3E5A5_PAEPS/11-65
E3E5A7_PAEPS/6-60
E3E5A8_PAEPS/7-61
E3E7L8_PAEPS/7-59
E3E8Y7_PAEPS/14-68
E3EAN1_PAEPS/16-58
E3EB62_PAEPS/11-65
E3EB63_PAEPS/12-66
E3EC60_PAEPS/10-64
E3EFE1_PAEPS/12-66
E3EGL7_PAEPS/13-67
E3EGW5_PAEPS/7-61
E3EGY9_PAEPS/12-66
E3EIN9_PAEPS/11-65
E3EJ31_PAEPS/17-71
E3EKG9_PAEPS/2-54
E3EKR7_PAEPS/42-95
E3EKW3_PAEPS/11-65
E3EKW7_PAEPS/6-45
E3EL81_PAEPS/31-86
E3EL90_PAEPS/23-78
E3ELC8_PAEPS/44-97
E3EMA0_BIFBS/41-94
E3EMB0_BIFBS/1-41
E3ENE2_BIFBS/3-56
E3ENN3_BIFBS/7-61
E3EP11_BIFBS/9-60
E3EU91_HYDTT/92-146
E3EYB0_KETVY/33-87
E3EZX7_KETVY/6-36
E3F115_KETVY/11-65
E3F2B6_KETVY/10-64
E3F3W8_KETVY/11-67
E3F5M7_KETVY/12-66
E3F5P2_KETVY/28-82
E3F5R5_KETVY/21-75
E3FC50_STIAD/25-78
E3FE00_STIAD/14-67
E3FHU1_STIAD/14-67
E3FJ28_STIAD/1-55
E3FJE4_STIAD/13-67
E3FKV0_STIAD/14-67
E3FRG4_STIAD/14-67
E3FWR5_STIAD/94-148
E3G153_ENTCS/12-66
E3G264_ENTCS/43-87
E3G2R2_ENTCS/12-67
E3G2R3_ENTCS/4-56
E3G5B6_ENTCS/73-129
E3G5I8_ENTCS/12-66
E3G5U7_ENTCS/5-58
E3G722_ENTCS/15-69
E3G7Q5_ENTCS/84-137
E3G832_ENTCS/16-70
E3G860_ENTCS/11-65
E3G8C9_ENTCS/52-98
E3G9E5_ENTCS/38-82
E3GAS3_ENTCS/7-61
E3GEG3_EUBLK/7-61
E3GEN4_EUBLK/4-61
E3GEV4_EUBLK/11-65
E3GF96_EUBLK/7-61
E3GFT6_EUBLK/14-68
E3GGY2_EUBLK/8-62
E3GHE3_EUBLK/9-63
E3GHU5_EUBLK/11-67
E3GI34_EUBLK/45-99
E3GI74_EUBLK/9-63
E3GIN3_EUBLK/5-59
E3GK90_EUBLK/8-62
E3GKC3_EUBLK/7-61
E3GLC1_EUBLK/12-66
E3GMA5_EUBLK/8-62
E3GMA6_EUBLK/7-61
E3GMF7_EUBLK/4-58
E3GMP4_EUBLK/11-65
E3GMQ2_EUBLK/9-62
E3GMR0_EUBLK/27-70
E3GN72_EUBLK/8-62
E3GNB7_EUBLK/5-58
E3GPZ8_EUBLK/10-61
E3GQ24_EUBLK/13-67
E3GR61_EUBLK/10-64
E3GT88_HAEI2/48-102
E3GT95_HAEI2/37-91
E3GUA5_HAEI2/15-68
E3GUL1_HAEI2/4-55
E3GW06_METFV/14-69
E3GWH8_METFV/12-66
E3GY34_METFV/12-66
E3GYT4_METFV/131-184
E3GYY6_METFV/69-123
E3H117_ROTDC/17-71
E3H2M1_ROTDC/5-58
E3H697_ILYPC/7-60
E3H779_ILYPC/12-66
E3H8C3_ILYPC/11-71
E3HA70_ILYPC/7-62
E3HBC9_ILYPC/9-62
E3HG51_ACHXA/1-51
E3HGN9_ACHXA/35-89
E3HGP0_ACHXA/5-59
E3HHX7_ACHXA/50-101
E3HK90_ACHXA/8-62
E3HKV1_ACHXA/29-83
E3HLL5_ACHXA/8-61
E3HLR1_ACHXA/18-57
E3HP00_ACHXA/25-79
E3HQR2_ACHXA/63-117
E3HXM0_ACHXA/16-70
E3HYI6_ACHXA/11-63
E3HYY1_RHOVT/16-71
E3HZG2_RHOVT/1-48
E3HZH8_RHOVT/44-97
E3HZK1_RHOVT/29-83
E3I045_RHOVT/10-64
E3I129_RHOVT/15-68
E3I329_RHOVT/22-76
E3I345_RHOVT/8-54
E3I3K4_RHOVT/44-97
E3I4G7_RHOVT/36-87
E3I5E9_RHOVT/9-47
E3I6N8_RHOVT/11-60
E3I776_RHOVT/14-65
E3I797_RHOVT/172-226
E3I8M4_RHOVT/8-54
E3I8N6_RHOVT/44-97
E3I8Q3_RHOVT/17-70
E3I8T5_RHOVT/40-94
E3IAA3_GEOS0/11-65
E3ICV1_GEOS0/8-62
E3ICV6_GEOS0/10-56
E3ICX3_GEOS0/15-69
E3IEI9_GEOS0/30-82
E3IPB1_DESVR/22-77
E3IPC4_DESVR/13-66
E3IQ07_DESVR/17-70
E3IQ79_DESVR/10-64
E3J0V4_FRASU/16-72
E3J1E3_FRASU/13-67
E3J463_FRASU/13-67
E3J5T9_FRASU/13-67
E3J974_FRASU/12-66
E3JA31_FRASU/12-68
E3JDQ3_FRASU/5-59
E3KM63_PUCGT/79-132
E3M809_CAERE/105-158
E3PC25_ECOH1/7-61
E3PDN0_ECOH1/5-59
E3PFH2_ECOH1/7-61
E3PFU8_ECOH1/16-70
E3PHH2_ECOH1/5-59
E3PL59_ECOH1/12-66
E3PLT5_ECOH1/12-66
E3PLT9_ECOH1/89-143
E3PM08_ECOH1/17-70
E3PME4_ECOH1/38-82
E3PP14_ECOH1/35-81
E3PRW7_CLOSD/30-83
E3PS20_CLOSD/1-46
E3PT24_CLOSD/1-55
E3PUU8_CLOSD/7-61
E3PVB2_CLOSD/10-64
E3PVF4_CLOSD/11-65
E3PVQ5_CLOSD/7-62
E3PVT7_CLOSD/7-61
E3QE84_COLGM/86-142
E3R1N1_9LACO/4-58
E3R2B8_9LACO/1-55
E3R2H0_9LACO/140-179
E3R315_9LACO/8-62
E3R316_9LACO/21-75
E3R320_9LACO/11-65
E3R337_9LACO/160-206
E3R350_9LACO/6-60
E3R3H2_9LACO/11-67
E3R3R2_9LACO/14-68
E3R4W0_9LACO/8-67
E3R4W1_9LACO/8-62
E3R4Y6_9LACO/101-155
E3R4Y6_9LACO/17-71
E3R4Z5_9LACO/10-65
E3R631_9LACO/7-61
E3R6E1_9LACO/10-63
E3R6X0_9LACO/12-62
E3R856_9LACO/7-61
E3R8W7_9LACO/6-60
E3R8W8_9LACO/5-59
E3R957_9LACO/6-60
E3R9K9_9LACO/4-58
E3RAI7_9LACO/35-81
E3RAS5_9LACO/16-71
E3RWD3_PYRTT/98-143
E3TD20_9TELE/80-133
E3TFY7_ICTPU/80-133
E3VX91_9MICC/11-65
E3VX95_ANAFL/12-66
E3WD92_ENTFA/7-61
E3WDA0_ENTFA/7-60
E3WIM7_9LACO/54-108
E3XH63_ECOLX/16-70
E3XJ81_ECOLX/22-77
E3XL41_ECOLX/23-76
E3XL46_ECOLX/7-61
E3XNC6_ECOLX/1-54
E3XQX8_ECOLX/37-90
E3XQX9_ECOLX/76-130
E3XSD0_ECOLX/38-82
E3XVI7_ECOLX/13-67
E3XVM9_ECOLX/12-66
E3XZN6_SHIFL/10-64
E3Y2C0_SHIFL/12-66
E3Y3R5_SHIFL/13-67
E3Y9A3_SHIFL/34-87
E3YAN4_SHIFL/7-61
E3YAP0_SHIFL/23-76
E3YBQ8_LISMO/11-65
E3YE45_LISMO/7-61
E3YF32_LISMO/1-50
E3YFN3_LISMO/8-63
E3YFN4_LISMO/14-69
E3YIU2_LISMO/8-63
E3YL89_9LIST/11-65
E3YMM5_9LIST/7-61
E3YNB3_9LIST/7-61
E3YPN1_9LIST/8-63
E3YX23_LISIN/7-61
E3YYF0_LISIN/8-63
E3YYF1_LISIN/14-67
E3YZX9_LISIN/4-55
E3Z1L2_LISIN/7-61
E3Z316_LISIN/178-231
E3Z386_LISIN/8-63
E3Z3N0_LISIN/11-65
E3Z5Q8_LISIN/7-61
E3Z728_LISIN/8-63
E3Z729_LISIN/14-67
E3Z7M0_LISIN/6-60
E3ZA32_LISIN/7-61
E3ZBE8_LISIN/196-249
E3ZBK7_LISIN/7-54
E3ZC61_LISIV/11-65
E3ZEB5_LISIV/7-61
E3ZEC2_LISIV/7-61
E3ZFV9_LISIV/76-113
E3ZFX4_LISIV/18-73
E3ZJ37_LISIV/10-64
E3ZKE8_LISIV/196-249
E3ZKS4_LISSE/196-249
E3ZL81_LISSE/15-69
E3ZL82_LISSE/1-53
E3ZLD2_LISSE/11-65
E3ZND8_LISSE/7-61
E3ZPV0_LISSE/8-63
E3ZPZ3_LISSE/8-63
E3ZPZ4_LISSE/14-67
E3ZSZ1_LISSE/7-61
E3ZUV1_LISSE/1-49
E3ZV61_LISSE/15-69
E3ZV62_LISSE/1-53
E3ZVA1_LISSE/11-65
E3ZXA6_LISSE/7-61
E3ZY82_LISSE/7-61
E4A1X5_LISSE/7-61
E4A507_PROAC/13-65
E4AKM9_PROAC/13-65
E4AWB2_PROAC/13-65
E4B0E1_PROAC/13-65
E4BB48_PROAC/1-44
E4BNP8_PROAC/13-65
E4BV08_PROAC/13-65
E4C2Z5_PROAC/13-65
E4CA97_PROAC/13-65
E4CIF4_PROAC/13-65
E4CPA2_PROAC/13-65
E4CY03_PROAC/13-65
E4D3F8_PROAC/13-65
E4DG00_PROAC/13-65
E4DM52_PROAC/13-65
E4DV57_PROAC/13-65
E4DWM6_PROAC/13-65
E4E612_PROAC/13-65
E4EDV9_PROAC/13-65
E4ELF7_PROAC/13-65
E4EU14_PROAC/13-65
E4F2A9_PROAC/13-65
E4F770_PROAC/13-65
E4FF43_PROAC/13-65
E4FMC1_PROAC/13-65
E4FU05_PROAC/13-65
E4G6E2_PROAC/13-65
E4G910_PROAC/13-65
E4GIJ4_PROAC/13-65
E4GNG4_PROAC/13-65
E4GWZ3_PROAC/1-44
E4H490_PROAC/13-65
E4HDP9_PROAC/13-65
E4HSP0_PROAC/1-44
E4HYH7_PROAC/13-65
E4I4D1_ENTFC/12-67
E4I4I2_ENTFC/11-60
E4I528_ENTFC/17-71
E4I7B7_ENTFC/10-64
E4I7B8_ENTFC/31-85
E4I9F3_ENTFC/7-60
E4IC32_ENTFC/13-67
E4ICP0_ENTFC/11-60
E4ID32_ENTFC/7-59
E4ID53_ENTFC/11-62
E4IEZ5_ENTFC/7-60
E4IH99_ENTFC/10-64
E4IHA0_ENTFC/31-85
E4IHG6_ENTFC/13-67
E4IIH6_ENTFC/11-60
E4IIK8_ENTFC/11-62
E4IIT0_ENTFC/17-71
E4IIU3_ENTFC/11-60
E4IJ42_ENTFC/7-59
E4IK21_ENTFC/12-67
E4IM38_ENTFC/7-60
E4IMV2_ENTFC/7-61
E4IMV3_ENTFC/10-64
E4IMX0_ENTFC/12-67
E4IQ67_ENTFC/9-48
E4IQF9_ENTFC/15-62
E4IQG8_ENTFC/17-71
E4IRK8_ENTFC/12-67
E4IRQ0_ENTFC/7-59
E4IU94_ENTFC/15-59
E4IV44_ENTFC/7-60
E4IVV0_ENTFC/17-71
E4IXI5_ENTFC/10-64
E4IXI6_ENTFC/31-85
E4IYM8_ENTFC/11-60
E4IZV6_ENTFC/13-67
E4J136_ENTFC/7-59
E4J2W7_ENTFC/12-67
E4J2Z1_ENTFC/11-62
E4J3D4_ENTFC/11-60
E4J4J1_ENTFC/17-71
E4J4K4_ENTFC/11-60
E4J740_ENTFC/7-60
E4J7D3_ENTFC/11-62
E4J8Y3_ENTFC/31-85
E4J8Y4_ENTFC/10-64
E4JB33_ENTFC/7-59
E4JBL6_ENTFC/11-60
E4JBP6_ENTFC/12-67
E4JBV9_ENTFC/13-67
E4JDG6_ENTFC/11-60
E4JDI0_ENTFC/17-71
E4JG79_ENTFC/12-67
E4JGA8_ENTFC/31-85
E4JGA9_ENTFC/10-64
E4JGQ7_ENTFC/7-59
E4JI35_ENTFC/7-60
E4JJA7_ENTFC/13-67
E4JKZ7_ENTFC/11-62
E4JM72_ENTFC/11-60
E4K404_9FIRM/139-166
E4K462_9FIRM/4-58
E4K5P3_9FIRM/4-58
E4K939_9FIRM/6-60
E4KLQ5_9LACT/10-64
E4KM92_9LACT/15-62
E4KN90_9LACT/17-71
E4KNR4_9LACT/6-60
E4KNU2_9LACT/11-65
E4KPR5_9LACT/7-61
E4KQL0_9LACT/11-65
E4KQM6_9LACT/7-61
E4KTS9_9PORP/17-71
E4KUL5_9PORP/134-178
E4KV62_9PORP/12-67
E4KVZ1_9PORP/60-114
E4KWU6_9FIRM/9-63
E4KWX6_9FIRM/137-180
E4KX14_9FIRM/5-59
E4KX68_9FIRM/12-66
E4KYP0_9FIRM/8-62
E4L0L0_9FIRM/5-47
E4L170_9FIRM/7-61
E4L1B3_9STRE/8-62
E4L1G2_9STRE/7-61
E4L1V8_9STRE/8-62
E4L2L9_9STRE/12-67
E4L2M0_9STRE/6-63
E4L2T3_9STRE/4-57
E4L3V1_9STRE/5-59
E4L3V1_9STRE/77-130
E4L439_9STRE/7-61
E4L590_9STRE/17-71
E4L659_9STRE/15-62
E4L6A0_9STRE/5-59
E4L6E7_9STRE/1-50
E4L6G4_9STRE/6-60
E4L830_9FIRM/15-62
E4L8C3_9FIRM/7-61
E4L8T7_9FIRM/17-71
E4L9G2_9FIRM/40-93
E4LA80_9FIRM/15-63
E4LBE1_9FIRM/7-61
E4LCA7_9FIRM/7-38
E4LEQ8_9FIRM/7-54
E4LEX0_9FIRM/36-87
E4LF81_9FIRM/23-78
E4LFA7_9FIRM/34-87
E4LJS7_9FIRM/10-61
E4LLG3_9FIRM/35-88
E4LN27_9FIRM/38-92
E4LN77_9FIRM/37-89
E4LNH5_9CLOT/1-37
E4LNH6_9CLOT/8-62
E4LNH9_9CLOT/10-62
E4LNQ7_9CLOT/7-61
E4LPR3_9CLOT/9-43
E4LQ01_9CLOT/7-61
E4LRF3_9CLOT/7-61
E4LRQ0_9CLOT/9-58
E4LRR2_9CLOT/62-115
E4LRU5_9CLOT/6-60
E4LS47_9CLOT/6-60
E4LS56_9CLOT/10-64
E4LS95_9CLOT/10-64
E4LSH5_9CLOT/7-61
E4LSS3_9CLOT/15-69
E4LSX1_9CLOT/17-71
E4LT06_9CLOT/13-67
E4LT08_9CLOT/10-61
E4LT18_9CLOT/7-61
E4LU33_9CLOT/7-61
E4LUE4_9CLOT/13-67
E4LUJ7_9CLOT/9-60
E4LVN0_9CLOT/7-61
E4LVX0_9CLOT/5-59
E4LXM1_9CLOT/10-64
E4LYD7_9CLOT/6-60
E4LYP1_9CLOT/10-63
E4LYZ9_9CLOT/8-62
E4M139_9FIRM/7-62
E4M2W0_9FIRM/6-59
E4M3F5_9FIRM/12-66
E4M3M5_9FIRM/59-113
E4M457_9FIRM/140-177
E4M512_9FIRM/8-62
E4M616_9FIRM/6-59
E4M8H9_9BACT/20-72
E4MAP7_9BACT/11-64
E4MB17_9BACT/6-58
E4MBY5_9BACT/135-172
E4MD48_9BACT/5-60
E4MGA5_9FIRM/53-115
E4MHY7_9FIRM/11-65
E4MK09_9FIRM/16-71
E4MKF4_9FIRM/12-66
E4MKG7_9FIRM/16-72
E4MKH0_9FIRM/7-49
E4MKK7_9FIRM/15-67
E4MKQ9_9FIRM/75-112
E4MKR8_9FIRM/10-63
E4MKT2_9FIRM/20-74
E4MKZ0_9FIRM/9-63
E4MKZ1_9FIRM/15-53
E4MKZ5_9FIRM/39-83
E4MLH6_9FIRM/13-67
E4MMD2_9FIRM/33-83
E4MMK2_9FIRM/10-58
E4MMZ1_9FIRM/40-93
E4MQ68_CAPOC/11-66
E4MVE2_RHIME/81-137
E4MYV2_KITSK/13-67
E4MZM4_KITSK/35-82
E4N0W1_KITSK/5-59
E4N3A4_KITSK/16-70
E4N673_KITSK/19-72
E4N7P2_KITSK/13-69
E4N7Q0_KITSK/15-69
E4NDJ1_KITSK/13-67
E4NEQ6_KITSK/34-78
E4NF02_KITSK/6-60
E4NG38_KITSK/35-70
E4NHM0_KITSK/1-48
E4NIW7_KITSK/16-70
E4NLN4_HALBP/9-61
E4NLS4_HALBP/132-183
E4NNF6_HALBP/95-148
E4NRK9_HALBP/692-734
E4NSK9_HALBP/20-70
E4NVL5_HALBP/5-59
E4NWV7_BIFBP/2-50
E4NXH3_BIFBP/41-94
E4NYH3_BIFBP/9-63
E4NZD3_BIFBP/7-61
E4P4D1_ECO8N/12-66
E4P4D4_ECO8N/9-63
E4P555_ECO8N/13-67
E4P590_ECO8N/17-70
E4P638_ECO8N/10-64
E4P7N5_ECO8N/16-70
E4PAY0_ECO8N/7-61
E4PAY2_ECO8N/35-81
E4PCG4_ECO8N/10-64
E4PDM1_ECO8N/38-82
E4PHF0_MARAH/144-178
E4PJY1_MARAH/1-46
E4PML9_MARAH/11-65
E4PPU8_MARAH/7-60
E4PRR1_MARAH/1-46
E4PXH3_STAAH/7-61
E4Q3Y7_CALOW/21-75
E4Q400_CALOW/20-51
E4Q440_CALOW/4-58
E4Q5X1_CALOW/75-121
E4Q602_CALOW/18-72
E4Q658_CALOW/15-69
E4QAP1_CALH1/39-92
E4QAZ0_CALH1/139-166
E4QB73_CALH1/15-69
E4QBF0_CALH1/15-49
E4QBK6_CALH1/5-59
E4QBM2_CALH1/13-67
E4QBY4_CALH1/1-38
E4QBY5_CALH1/8-62
E4QDQ3_CALH1/7-67
E4QDQ8_CALH1/8-62
E4QDR3_CALH1/10-59
E4QE37_CALH1/10-64
E4QF38_BORBN/110-139
E4QL79_METS6/38-82
E4QMA0_METS6/32-86
E4QU52_HAEI6/7-61
E4QU98_HAEI6/8-62
E4QXM6_HAEI6/17-63
E4QY17_HAEI6/48-102
E4QY24_HAEI6/37-91
E4QYG4_HAEI6/16-70
E4QZ08_HAEI6/15-68
E4QZ54_BIFLM/21-58
E4R040_BIFLM/1-46
E4R0N9_BIFLM/3-57
E4R1Q7_BIFLM/156-213
E4R7Y9_PSEPB/7-62
E4R831_PSEPB/5-59
E4R842_PSEPB/5-59
E4R855_PSEPB/19-73
E4RCV5_PSEPB/7-61
E4REI8_PSEPB/5-59
E4RER7_PSEPB/56-106
E4RF39_PSEPB/24-66
E4RGB8_PSEPB/21-76
E4RH64_PSEPB/7-61
E4RH80_PSEPB/24-78
E4RJV8_HALSL/6-60
E4RLA5_HALSL/131-174
E4RLX2_HALSL/11-65
E4RLX5_HALSL/11-42
E4RR31_LEAB4/14-68
E4RRK5_LEAB4/8-63
E4RTT3_LEAB4/4-57
E4RVI6_LEAB4/8-62
E4RVK6_LEAB4/13-68
E4RWL6_LEAB4/7-61
E4RY18_LEAB4/8-62
E4RYX6_LEAB4/38-84
E4S1Q4_BORBJ/110-139
E4S5C0_CALKI/6-60
E4S5U2_CALKI/7-61
E4S5U3_CALKI/7-62
E4S5Y3_CALKI/8-62
E4S5Z2_CALKI/21-75
E4S5Z5_CALKI/4-58
E4S684_CALKI/10-49
E4S685_CALKI/15-69
E4S936_CALKI/139-166
E4S9P3_CALKI/16-70
E4S9P4_CALKI/4-58
E4SAC7_CALKI/6-60
E4SB10_CALK2/4-58
E4SD83_CALK2/39-92
E4SIS4_LACAR/11-65
E4SKJ9_LACAR/7-61
E4SKT2_LACAR/4-58
E4SKU1_LACAR/7-60
E4SKU2_LACAR/21-75
E4SMB0_LACAR/7-61
E4SN99_LACAR/140-179
E4SNH6_LACAR/4-58
E4SSV8_STRTN/7-61
E4ST05_STRTN/5-59
E4STI2_STRTN/12-66
E4SU96_STRTN/7-61
E4SX43_LACDN/12-66
E4SXX1_LACDN/10-63
E4SY65_LACDN/1-41
E4SYL9_LACDN/140-179
E4T2F0_PALPW/4-62
E4T4S7_PALPW/27-74
E4T5Y1_PALPW/15-68
E4T6U9_PALPW/8-62
E4T7D5_PALPW/10-64
E4T8T3_RIEAD/9-63
E4T928_RIEAD/23-71
E4TAN8_RIEAD/14-70
E4TDV2_RIEAD/43-89
E4TDV6_RIEAD/43-97
E4TE57_RIEAD/3-57
E4TE68_RIEAD/62-116
E4TGC9_CALNY/7-61
E4TI65_CALNY/13-67
E4TL99_MARTH/21-70
E4TLB3_MARTH/24-74
E4TN69_MARTH/79-133
E4TN82_MARTH/22-76
E4TN98_MARTH/8-62
E4TPT5_MARTH/16-70
E4TPW0_MARTH/8-62
E4TR86_MARTH/5-59
E4TSV0_MARTH/18-72
E4TTA1_MARTH/16-70
E4TV62_MARTH/8-62
E4TZ51_SULKY/17-71
E4U0M8_SULKY/12-66
E4U0Q6_SULKY/12-64
E4U405_SULKY/6-60
E4U7X6_OCEP5/8-59
E4UAE6_OCEP5/17-71
E4UBA0_LIBSC/100-154
E4UBI3_LIBSC/100-154
E4UC53_LIBSC/100-154
E4UCP0_LIBSC/19-73
E4UE81_LIBSC/100-154
E4UE83_LIBSC/99-153
E4UZZ6_ARTGP/86-141
E4V7A4_BIFBI/9-63
E4V7S6_BIFBI/7-61
E4V8C9_BIFBI/1-55
E4V9E1_BIFBI/3-56
E4V9M7_BIFBI/44-100
E4V9Q2_BIFBI/22-73
E4VAC7_BIFBI/41-94
E4VCI7_BIFBI/27-82
E4VQU1_BACFR/20-71
E4VR12_BACFR/7-62
E4VRJ0_BACFR/47-100
E4VU57_BACFR/27-81
E4VUD3_BACFR/45-97
E4VW18_BACFR/38-84
E4VZN0_BACFR/18-71
E4W1B7_BACFR/11-65
E4W2R4_BACFR/17-71
E4W2R9_BACFR/9-63
E4W358_BACFR/14-66
E4W8P4_RHOE1/10-64
E4W912_RHOE1/35-89
E4WBZ4_RHOE1/24-78
E4WD85_RHOE1/19-73
E4WDW8_RHOE1/19-73
E4WEC3_RHOE1/24-74
E4WKQ2_RHOE1/11-65
E4WLJ2_LISDA/121-175
E4WLL1_LISDA/33-86
E4WMF4_9BACT/10-65
E4Z9V9_NEIL0/7-58
E4ZB09_NEIL0/9-63
E4ZCZ4_NEIL0/26-80
E4ZDI1_NEIL0/13-67
E4ZFJ5_9VIRU/7-61
E5ADN5_LEPMC/102-146
E5AGE6_9CAUD/9-62
E5AGE7_9CAUD/13-53
E5AK69_BACCE/5-59
E5APF6_BURRH/30-84
E5AR91_BURRH/27-74
E5AT96_BURRH/76-129
E5ATW3_BURRH/7-48
E5AU05_BURRH/45-99
E5AVU9_BURRH/19-73
E5AW57_BURRH/10-65
E5AW62_BURRH/27-74
E5AW66_BURRH/45-96
E5AWB6_BURRH/7-48
E5B4I7_ERWAM/12-66
E5B8Q7_ERWAM/7-60
E5BAN4_ERWAM/40-89
E5BAY0_ERWAM/36-87
E5BAZ4_ERWAM/14-69
E5BEU6_9FUSO/7-60
E5BEW3_9FUSO/10-64
E5BF58_9FUSO/16-68
E5BFH6_9FUSO/10-61
E5BFI3_9FUSO/14-68
E5BH16_9FUSO/7-61
E5BHX4_9FUSO/7-62
E5BI80_9FUSO/11-65
E5BIL6_9FUSO/7-60
E5BK37_9FUSO/8-62
E5BL22_9FUSO/7-61
E5BLQ5_9FUSO/8-62
E5BN99_9FUSO/7-61
E5BPT6_9FUSO/20-74
E5BS19_9FUSO/7-62
E5BSH6_9FUSO/7-62
E5BSK9_9FUSO/1-41
E5BUE7_9FUSO/7-61
E5BXY0_9FUSO/11-65
E5C140_9FUSO/7-61
E5C2B5_9FUSO/7-60
E5C410_9BACE/43-97
E5C8L3_9BACE/11-65
E5CAI0_9BACE/41-94
E5CDV1_9BACE/16-69
E5CFE4_9BACE/63-116
E5CFN5_9BACE/14-65
E5CG17_9BACE/7-60
E5CHC9_9BACE/17-70
E5CI99_STAHO/7-61
E5CIR1_STAHO/9-63
E5CIX1_STAHO/5-59
E5CJU5_STAHO/7-58
E5CLN7_STAHO/14-62
E5CNE9_STAHO/7-61
E5CP00_STAHO/8-62
E5CP01_STAHO/8-67
E5CP20_STAHO/6-60
E5CP52_STAHO/9-63
E5CP53_STAHO/24-78
E5CP96_STAHO/7-61
E5CPZ1_9STAP/39-91
E5CSH0_9STAP/8-63
E5CSH1_9STAP/11-65
E5CSJ2_9STAP/14-62
E5CU03_9STAP/5-59
E5CV96_9STAP/5-59
E5CVF1_9STAP/7-57
E5CW30_9STAP/4-58
E5DV74_9VIRU/12-66
E5DV75_9VIRU/8-61
E5E3U2_9CAUD/24-70
E5ER97_9PHYC/70-122
E5ESH3_9PHYC/70-121
E5LG94_BACFR/9-63
E5LGB7_BACCL/15-69
E5Q8U9_9BACI/13-67
E5QRR8_STAAH/13-54
E5QSQ2_STAAH/14-62
E5QT52_STAAH/5-59
E5QUN8_STAAH/7-61
E5QV93_STAAH/7-61
E5QVD9_STAAH/7-62
E5R609_STAAG/7-61
E5R725_STAAG/5-59
E5R7Y7_STAAG/14-62
E5R8U6_STAAG/4-58
E5R8U7_STAAG/13-67
E5RCK8_STAAG/7-61
E5SPW6_TRISP/84-137
E5TB42_STAAU/14-62
E5TBQ3_STAAU/7-61
E5TD33_STAAU/7-61
E5TDC8_STAAU/5-59
E5TGM1_STAAU/5-59
E5TGM2_STAAU/14-68
E5THQ2_STAAU/7-61
E5TIF3_STAAU/14-68
E5TIF4_STAAU/7-61
E5TK45_STAAU/5-59
E5TKJ4_STAAU/7-61
E5TM74_STAAU/11-65
E5TM75_STAAU/8-63
E5TNI3_STAAU/14-62
E5TNR0_STAAU/13-67
E5TNR1_STAAU/4-58
E5TR74_STAAU/5-59
E5TT20_STAAU/14-62
E5TU98_STAAU/7-61
E5TUF8_STAAU/1-55
E5TUN9_STAAU/5-59
E5TW95_STAAU/7-61
E5TZL8_STAAU/8-62
E5TZR8_STAAU/13-69
E5U0Y8_ALCXX/10-63
E5U164_ALCXX/5-59
E5U2U6_ALCXX/8-62
E5U4G4_ALCXX/26-80
E5U4W0_ALCXX/7-60
E5U511_ALCXX/16-69
E5U5B0_ALCXX/1-51
E5U7D4_ALCXX/11-60
E5UA10_ALCXX/13-67
E5UA51_ALCXX/22-76
E5UAG5_ALCXX/135-189
E5UGQ8_ALCXX/45-98
E5ULS1_NEIMU/25-79
E5UQ02_9BACE/12-66
E5URH3_9BACE/5-60
E5URU3_9BACE/14-67
E5URW5_9BACE/12-64
E5US91_9BACE/10-64
E5UV13_9BACE/5-61
E5UY91_9BACE/11-65
E5UZ32_9BACE/26-76
E5UZB7_9BACE/18-68
E5UZF9_9BACE/9-63
E5V0L1_9BACE/41-93
E5V144_9BACL/1-45
E5V1A7_9BACL/8-62
E5V215_9BACL/15-62
E5V227_9BACL/17-71
E5V2X6_9BACL/17-71
E5V3C3_9BACL/6-52
E5V5R4_9BACE/13-66
E5V6L0_9BACE/5-59
E5V794_9BACE/11-65
E5VAG4_9BACE/20-74
E5VDY0_9BACE/23-73
E5VEP0_9BACE/134-170
E5VFT0_9BACE/33-85
E5VHU6_9FIRM/10-61
E5VI83_9FIRM/153-210
E5VID3_9FIRM/10-61
E5VIV8_9FIRM/10-64
E5VJT9_9FIRM/4-42
E5VKC6_9FIRM/15-69
E5VKH4_9FIRM/7-64
E5VKJ8_9FIRM/5-59
E5VLE0_9FIRM/7-61
E5VLH6_9FIRM/21-70
E5VMW0_9FIRM/14-69
E5VN14_9FIRM/13-67
E5VPF2_9FIRM/6-60
E5VPG5_9FIRM/9-61
E5VQG0_9FIRM/7-61
E5VQY8_9FIRM/7-61
E5VRQ4_9FIRM/6-62
E5VSC9_9FIRM/5-59
E5VT94_9FIRM/7-59
E5VTQ6_9FIRM/10-64
E5VUT4_9FIRM/25-87
E5VV74_9FIRM/10-61
E5VW80_9FIRM/12-66
E5VWA9_9FIRM/10-64
E5VWX9_9FIRM/6-60
E5VXU1_9FIRM/9-63
E5VY65_9FIRM/9-63
E5VYF6_9FIRM/7-62
E5VYK7_9FIRM/7-61
E5VZ68_9FIRM/7-61
E5W0A8_9BACI/8-63
E5W496_9BACI/9-58
E5W4C8_9BACI/5-59
E5W4H9_9BACI/5-59
E5W4M2_9BACI/1-41
E5W593_9BACI/12-66
E5W5Y8_9BACI/5-59
E5W6U2_9BACI/11-65
E5W6U3_9BACI/7-61
E5W893_9BACI/12-66
E5W8E0_9BACI/6-61
E5W9H7_9BACI/18-69
E5W9J8_9BACI/6-60
E5WAA8_9BACI/10-64
E5WAH6_9BACI/6-60
E5WAH7_9BACI/15-69
E5WAM1_9BACI/20-74
E5WCQ0_9BACI/5-59
E5WCQ1_9BACI/8-67
E5WDW9_9BACI/6-54
E5WDZ7_9BACI/9-44
E5WEE1_9BACI/8-59
E5WEK0_9BACI/6-60
E5WEK1_9BACI/15-67
E5WEK9_9BACI/12-66
E5WF73_9BACI/8-62
E5WFK2_9BACI/5-59
E5WGB6_9BACI/19-73
E5WH90_9BACI/15-69
E5WL09_9BACI/12-66
E5WL46_9BACI/41-95
E5WM61_9BACI/7-59
E5WNP3_9BACI/6-61
E5WQU1_9BACI/1-40
E5WRX2_9BACI/19-71
E5WRZ7_9BACI/4-41
E5WS49_9BACI/5-59
E5WS51_9BACI/9-63
E5WS92_9BACI/7-61
E5WTH3_9BACI/9-63
E5WVD4_9BACE/3-53
E5WXT8_9BACE/135-171
E5WYZ0_9BACE/47-100
E5X0D1_9BACE/20-75
E5X135_9BACE/11-65
E5X2V0_9BACE/37-91
E5X517_9ACTN/13-67
E5X552_9ACTN/5-59
E5X5K5_9ACTN/7-61
E5X622_9ACTN/10-64
E5X6G1_9ACTN/34-87
E5X6J5_9ACTN/7-61
E5X6U5_9ACTN/14-68
E5X7E5_9ACTN/19-73
E5X7W2_9ACTN/6-60
E5X8U1_9ACTN/13-67
E5X956_9ACTN/7-61
E5X9W9_9ACTN/10-55
E5XB64_9ACTN/9-63
E5XBG6_9ACTN/13-67
E5XBL2_9ACTN/25-79
E5XBM8_9ACTN/9-63
E5XBY6_9ACTN/79-124
E5XCE4_9ACTN/7-61
E5XCT0_9ACTN/26-80
E5XCZ8_9FIRM/7-61
E5XDC7_9FIRM/7-61
E5XDP1_9FIRM/10-61
E5XEK4_9FIRM/11-65
E5XEY0_9FIRM/34-88
E5XF79_9FIRM/14-68
E5XFJ9_9FIRM/8-62
E5XG44_9FIRM/3-50
E5XGA9_9FIRM/7-60
E5XGD2_9FIRM/10-61
E5XH27_9FIRM/15-69
E5XH89_9FIRM/10-55
E5XHB3_9FIRM/15-69
E5XHG3_9FIRM/11-67
E5XIB3_9FIRM/6-60
E5XII9_9FIRM/51-105
E5XIR2_9FIRM/11-65
E5XJ15_9FIRM/7-61
E5XJ53_9FIRM/7-61
E5XJV6_9FIRM/32-86
E5XJZ9_9FIRM/20-74
E5XKP9_9ACTO/1-55
E5XKP9_9ACTO/65-119
E5XKT5_9ACTO/24-78
E5XLQ8_9ACTO/15-69
E5XNC4_9ACTO/14-68
E5XNC4_9ACTO/78-132
E5XNM8_9ACTO/14-68
E5XNM8_9ACTO/78-132
E5XSM7_9ACTO/25-79
E5XSN4_9ACTO/5-59
E5XTB9_9ACTO/16-71
E5XWV1_9BIFI/7-61
E5XXG4_9BIFI/21-58
E5XXP5_9BIFI/156-213
E5XYG0_9BIFI/5-59
E5XZ67_9BIFI/5-52
E5Y0A0_9BIFI/14-66
E5Y0E7_9BIFI/10-69
E5Y259_BILWA/11-66
E5Y2E8_BILWA/29-83
E5Y2L2_BILWA/18-72
E5Y2Z3_BILWA/12-66
E5Y3N2_BILWA/12-66
E5Y5E3_BILWA/17-71
E5Y6E6_BILWA/10-55
E5Y6L7_BILWA/2-43
E5Y7J3_BILWA/14-68
E5Y928_BILWA/17-71
E5YAK8_BILWA/46-99
E5YAL4_BILWA/15-69
E5YAM2_BILWA/17-71
E5YCQ3_9ENTR/12-66
E5YDE1_9ENTR/5-58
E5YG80_9ENTR/12-66
E5YKX1_9ENTR/7-61
E5YLA7_9ENTR/6-60
E5YNK8_9ENTR/35-81
E5YQ14_9BACL/1-46
E5YQG4_9BACL/14-68
E5YQM5_9BACL/9-63
E5YSK3_9BACL/12-66
E5YSP1_9BACL/18-72
E5YST3_9BACL/13-67
E5YT03_9BACL/6-60
E5YX12_9BACL/13-67
E5YXS2_9BACL/8-62
E5YYY8_9BACL/12-66
E5Z191_9BACL/11-65
E5Z1A6_9BACL/12-66
E5Z1R8_9BACL/45-98
E5Z217_9BACL/12-66
E5Z3T3_9BACL/7-61
E5ZES4_CAMJE/7-62
E5ZLR8_ECOLX/16-70
E5ZM66_ECOLX/13-67
E5ZMA7_ECOLX/11-65
E5ZMB0_ECOLX/12-66
E5ZQE5_ECOLX/11-64
E5ZR93_ECOLX/20-70
E5ZTL5_ECOLX/61-112
E5ZTL6_ECOLX/22-71
E5ZX55_ECOLX/17-70
E5ZZR9_ECOLX/38-82
E6A0Q5_ECOLX/14-68
E6A0R1_ECOLX/23-76
E6A5J3_ECOLX/16-70
E6A5Y4_ECOLX/38-82
E6A7X8_ECOLX/22-76
E6A7X9_ECOLX/3-58
E6A884_ECOLX/35-81
E6A886_ECOLX/14-68
E6A8W8_ECOLX/61-112
E6A8W9_ECOLX/22-71
E6A940_ECOLX/10-64
E6ACC9_ECOLX/17-70
E6ADK0_ECOLX/13-67
E6AFN3_ECOLX/12-66
E6AFN6_ECOLX/11-65
E6AIH1_ECOLX/16-70
E6AJT6_ECOLX/38-82
E6AKN6_ECOLX/10-64
E6AN76_ECOLX/20-70
E6AP48_ECOLX/13-67
E6AP92_ECOLX/11-65
E6AP95_ECOLX/12-66
E6APQ3_ECOLX/35-81
E6APQ5_ECOLX/14-68
E6ASA1_ECOLX/17-70
E6AV70_ECOLX/39-81
E6AVW8_ECOLX/13-52
E6AXZ0_ECOLX/15-73
E6AYC9_ECOLX/12-66
E6AYD3_ECOLX/82-136
E6AYG1_ECOLX/11-65
E6AYJ6_ECOLX/17-70
E6AYW3_ECOLX/12-66
E6B1I7_ECOLX/38-82
E6B2U4_ECOLX/69-122
E6B759_ECOLX/34-88
E6B7Y3_ECOLX/7-61
E6B7Y8_ECOLX/23-76
E6B9B6_ECOLX/97-149
E6BCD3_ECOLX/4-63
E6BDD5_ECOLX/22-77
E6BHW8_ECOLX/34-87
E6BJB8_ECOLX/14-68
E6BN07_ECOLX/12-66
E6BN66_ECOLX/18-57
E6BNV8_ECOLX/38-82
E6BP90_ECOLX/17-70
E6BPX0_ECOLX/5-59
E6BQJ9_ECOLX/89-143
E6BQK3_ECOLX/12-66
E6BQP7_ECOLX/13-67
E6BR76_ECOLX/10-64
E6BSA5_ECOLX/9-62
E6BSY0_ECOLX/15-73
E6BWN1_PROAC/13-65
E6C3J1_PROAC/13-65
E6CA39_PROAC/13-65
E6CLE7_PROAC/1-44
E6CQI3_PROAC/13-65
E6D300_PROAC/1-44
E6D533_PROAC/1-44
E6DDY9_PROAC/13-65
E6DP88_PROAC/13-65
E6DT40_PROAC/13-65
E6E3Z2_PROAC/13-65
E6E713_PROAC/13-65
E6EEU2_PROAC/13-65
E6EGN0_PROAC/1-44
E6EKA5_ENTFA/8-62
E6EKT9_ENTFA/3-57
E6EM84_ENTFA/11-65
E6EMC2_ENTFA/9-64
E6EMK1_ENTFA/10-64
E6EMK2_ENTFA/7-61
E6EMY7_ENTFA/22-76
E6EMY8_ENTFA/6-60
E6EQR1_ENTFA/32-86
E6EQV0_ENTFA/11-62
E6ERE7_ENTFA/17-71
E6ERG3_ENTFA/11-60
E6ERW4_ENTFA/7-61
E6ERW7_ENTFA/12-66
E6ETQ1_ENTFA/13-67
E6EU70_ENTFA/14-68
E6EU71_ENTFA/8-63
E6EV10_ENTFA/11-65
E6EV47_ENTFA/16-71
E6EVD1_ENTFA/10-64
E6EVD2_ENTFA/7-61
E6EVJ8_ENTFA/9-58
E6EVP3_ENTFA/8-63
E6EWF4_ENTFA/20-75
E6EWF7_ENTFA/13-67
E6EWF8_ENTFA/6-60
E6EX87_ENTFA/8-62
E6EY26_ENTFA/25-68
E6EZM2_ENTFA/24-78
E6F0H4_ENTFA/32-86
E6F1C7_ENTFA/11-62
E6F2J7_ENTFA/7-61
E6F309_ENTFA/17-71
E6F318_ENTFA/15-62
E6F3H0_ENTFA/8-61
E6F6H5_ENTFA/8-62
E6F726_ENTFA/32-86
E6F861_ENTFA/12-66
E6F8A8_ENTFA/7-61
E6F8A9_ENTFA/10-64
E6FA06_ENTFA/6-60
E6FAB7_ENTFA/9-64
E6FAE5_ENTFA/11-65
E6FAR6_ENTFA/1-53
E6FBS3_ENTFA/9-64
E6FBV1_ENTFA/11-65
E6FDC1_ENTFA/8-63
E6FDK9_ENTFA/32-86
E6FEE0_ENTFA/8-62
E6FGN5_ENTFA/7-61
E6FGN8_ENTFA/12-66
E6FIH4_ENTFA/15-62
E6FJG6_ENTFA/32-86
E6FKC4_ENTFA/15-62
E6FKD3_ENTFA/17-71
E6FKH7_ENTFA/8-61
E6FKL4_ENTFA/8-62
E6FL00_ENTFA/11-62
E6FLV0_ENTFA/9-64
E6FMR8_ENTFA/10-64
E6FNP2_ENTFA/7-59
E6FP72_ENTFA/9-58
E6FR37_ENTFA/33-85
E6FR44_ENTFA/3-57
E6FR62_ENTFA/11-65
E6FTB7_ENTFA/32-86
E6FUT3_ENTFA/12-66
E6FV23_ENTFA/24-78
E6FXX7_ENTFA/11-65
E6FY13_ENTFA/9-64
E6FYB5_ENTFA/8-62
E6G2U9_ENTFA/15-62
E6G3K5_ENTFA/32-86
E6G461_ENTFA/11-65
E6G489_ENTFA/1-53
E6G4A0_ENTFA/9-64
E6G4V5_ENTFA/9-58
E6G5D5_ENTFA/17-71
E6G607_ENTFA/8-62
E6G7E0_ENTFA/6-53
E6G843_ENTFA/12-66
E6G8Q8_ENTFA/14-68
E6G8Q9_ENTFA/4-58
E6GAJ9_ENTFA/3-57
E6GBG8_ENTFA/11-40
E6GDA6_ENTFA/8-62
E6GDP8_ENTFA/29-84
E6GDS9_ENTFA/11-65
E6GEH1_ENTFA/32-86
E6GF63_ENTFA/17-71
E6GF72_ENTFA/15-62
E6GGE7_ENTFA/12-66
E6GGM5_ENTFA/8-62
E6GI54_ENTFA/8-61
E6GIL0_ENTFA/11-60
E6GIM3_ENTFA/11-40
E6GJD4_ENTFA/8-63
E6GJW2_ENTFA/17-71
E6GK38_ENTFA/17-71
E6GKJ4_ENTFA/11-65
E6GKM1_ENTFA/9-64
E6GL86_ENTFA/15-62
E6GM59_ENTFA/12-66
E6GMB2_ENTFA/1-53
E6GNS0_ENTFA/20-75
E6GNS3_ENTFA/13-67
E6GNS4_ENTFA/6-60
E6GP61_ENTFA/9-58
E6GPM6_ENTFA/32-86
E6GPY2_ENTFA/7-61
E6GQQ3_ENTFA/15-62
E6GQR2_ENTFA/17-71
E6GQY6_ENTFA/8-63
E6GRJ5_ENTFA/20-75
E6GRJ8_ENTFA/8-62
E6GT42_ENTFA/17-72
E6GTZ9_ENTFA/32-86
E6GW17_ENTFA/11-62
E6GW89_ENTFA/11-65
E6GWC8_ENTFA/9-64
E6GWI5_ENTFA/12-66
E6GXZ2_ENTFA/6-63
E6GYC4_ENTFA/15-67
E6GYX6_ENTFA/8-62
E6GZC3_ENTFA/24-78
E6GZK9_ENTFA/8-63
E6H1I1_ENTFA/24-78
E6H1X5_ENTFA/8-62
E6H291_ENTFA/15-62
E6H355_ENTFA/20-75
E6H358_ENTFA/8-62
E6H472_ENTFA/9-64
E6H4B0_ENTFA/11-65
E6H4N4_ENTFA/12-66
E6H500_ENTFA/11-62
E6H516_ENTFA/17-71
E6H5F2_ENTFA/15-67
E6H5G5_ENTFA/11-62
E6H5X1_ENTFA/32-86
E6H6S7_ENTFA/6-63
E6H7G5_ENTFA/17-72
E6H8S1_ENTFA/8-62
E6H973_ENTFA/6-61
E6H974_ENTFA/8-62
E6HAS3_ENTFA/8-61
E6HAX2_ENTFA/11-62
E6HBC6_ENTFA/5-59
E6HBU1_ENTFA/12-66
E6HC21_ENTFA/15-62
E6HC30_ENTFA/17-71
E6HCE7_ENTFA/1-51
E6HCI0_ENTFA/11-65
E6HCU8_ENTFA/1-53
E6HDM9_ENTFA/32-86
E6HDQ9_ENTFA/33-85
E6HF70_ENTFA/24-78
E6HH03_ENTFA/11-40
E6HHG1_ENTFA/9-58
E6HK88_ENTFA/8-62
E6HKE6_ENTFA/32-86
E6HKQ2_ENTFA/15-62
E6HKR1_ENTFA/17-71
E6HNE0_ENTFA/12-66
E6HNW4_ENTFA/9-58
E6HP94_ENTFA/8-61
E6HPY7_ENTFA/1-53
E6HQI8_ENTFA/11-65
E6HQM4_ENTFA/9-64
E6HSI3_ENTFA/3-57
E6HTK4_ENTFA/1-53
E6HTX6_ENTFA/11-65
E6HU03_ENTFA/9-64
E6HUL6_ENTFA/12-66
E6HV83_ENTFA/7-61
E6HV84_ENTFA/10-64
E6HV98_ENTFA/15-62
E6HVA7_ENTFA/17-71
E6HVQ4_ENTFA/11-40
E6HWL0_ENTFA/8-62
E6HY79_ENTFA/32-86
E6HYX9_ENTFA/10-73
E6I0S4_ENTFA/7-54
E6I1E3_ENTFA/10-64
E6I2D1_ENTFA/8-62
E6I3C0_ENTFA/12-59
E6I3S8_ENTFA/23-77
E6I415_ENTFA/11-65
E6I443_ENTFA/9-64
E6I4T5_ENTFA/5-60
E6I5A9_ENTFA/32-86
E6I6W8_ENTFA/17-71
E6I6X7_ENTFA/15-62
E6I711_ENTFA/14-68
E6I712_ENTFA/10-64
E6I8D0_ENTFA/32-86
E6IA80_ENTFA/7-43
E6IA85_ENTFA/10-55
E6IAE0_ENTFA/6-63
E6IAH2_ENTFA/1-53
E6IBQ5_ENTFA/11-65
E6IBZ7_ENTFA/6-60
E6IC36_ENTFA/9-64
E6ICF0_ENTFA/11-62
E6IE87_ENTFA/8-63
E6IEU6_ENTFA/7-60
E6IF21_ENTFA/14-68
E6IF22_ENTFA/8-63
E6IG51_ENTFA/8-62
E6IGD3_ENTFA/8-63
E6IHW6_ENTFA/1-53
E6II70_ENTFA/11-65
E6IIF7_ENTFA/6-60
E6IKE5_ENTFA/32-86
E6IL55_ENTFA/8-61
E6IMU8_ENTFA/12-66
E6IP08_ENTFA/8-62
E6IPD6_ENTFA/9-64
E6IQ39_ENTFA/10-73
E6IQG1_ENTFA/9-58
E6IRF2_ENTFA/8-62
E6ISQ5_ENTFA/32-86
E6ITL2_ENTFA/11-65
E6ITP3_ENTFA/29-84
E6ITX1_ENTFA/10-64
E6ITX2_ENTFA/7-61
E6IVS6_ENTFA/3-57
E6IVT3_ENTFA/7-61
E6IWM7_ENTFA/1-53
E6IX12_ENTFA/8-62
E6IXD3_ENTFA/11-62
E6IZE6_STRAP/7-61
E6IZF7_STRAP/12-66
E6J069_STRAP/7-61
E6J070_STRAP/11-49
E6J0W4_STRAP/4-58
E6J1T8_STRAP/10-64
E6J3I9_STRAP/16-70
E6J3T4_STRAP/13-66
E6J3Z1_STRAP/5-60
E6J9S1_9ACTO/14-77
E6JAM8_9ACTO/13-67
E6JBP7_9ACTO/16-70
E6JEG0_RIEAN/14-70
E6JG45_RIEAN/43-89
E6JG94_RIEAN/43-97
E6JG99_RIEAN/3-57
E6JGB0_RIEAN/62-116
E6JHR9_RIEAN/23-71
E6JKS1_STAEP/8-62
E6JN48_STAEP/14-62
E6JQF9_STAEP/6-60
E6JQI9_STAEP/7-61
E6JQZ2_STAEP/5-59
E6JS34_9SPIO/133-167
E6K4T1_9BACT/14-63
E6K6C4_9BACT/12-66
E6K6R9_9BACT/62-115
E6K7W5_9BACT/5-60
E6KAG0_9BACT/21-72
E6KIM0_STRSA/4-58
E6KIN0_STRSA/7-61
E6KJ76_STRSA/6-60
E6KK25_STRSA/7-61
E6KKJ4_STRSA/5-59
E6KKJ4_STRSA/79-131
E6KKK0_STRSA/9-63
E6KL55_STRSA/20-74
E6KL58_STRSA/36-90
E6KLD7_STRSA/9-62
E6KNF2_STRSA/7-61
E6KYD8_9PAST/21-72
E6KYQ8_9PAST/13-66
E6KZY0_9PAST/7-60
E6L6N4_9PROT/20-71
E6LF16_9ENTE/7-61
E6LF24_9ENTE/7-61
E6LFL8_9ENTE/12-65
E6LG80_9ENTE/33-85
E6LJH7_9FIRM/1-55
E6LKS9_9FIRM/5-58
E6LM34_9FIRM/7-61
E6LM98_9FIRM/13-65
E6LN33_9FIRM/19-73
E6LN59_9FIRM/5-55
E6LNP2_9FIRM/11-66
E6LNR2_9FIRM/8-62
E6LQ66_9FIRM/16-71
E6LR51_9FIRM/7-61
E6LSA9_9FIRM/36-88
E6LT92_9LACO/136-174
E6LUQ5_9LACO/10-64
E6LUS1_9LACO/20-74
E6LUU1_9LACO/7-61
E6LWP0_9ACTO/20-74
E6LXQ2_9ACTO/54-98
E6LXZ9_9ACTO/41-92
E6M0G8_9ACTO/55-109
E6M141_9ACTO/19-72
E6M142_9ACTO/43-89
E6M4I1_9ACTO/61-98
E6M5U8_9ACTO/20-74
E6M6G0_STALU/14-65
E6M9N0_STALU/13-54
E6MA24_STALU/13-65
E6MA61_STALU/1-46
E6MA63_STALU/7-61
E6MB87_STALU/5-59
E6MBK9_STALU/5-59
E6MCC7_STALU/8-62
E6MEB4_9FIRM/6-60
E6MH03_9FIRM/7-61
E6MH07_9FIRM/8-63
E6MHH5_9FIRM/5-49
E6MIR0_9FIRM/12-66
E6MJ62_9FIRM/9-44
E6MJH0_9FIRM/25-79
E6MJT6_9FIRM/7-61
E6MPG3_9BACT/12-66
E6MSZ0_9BACT/5-60
E6MU93_NEIMH/7-58
E6MV47_NEIMH/48-94
E6MVK2_NEIMH/9-56
E6MWP8_NEIMH/26-80
E6MXI9_NEIMH/12-48
E6N3V9_9ARCH/30-80
E6N652_9ARCH/25-79
E6N943_9ARCH/20-60
E6NUV2_ECOD1/39-93
E6NVP0_ECOD1/23-76
E6PCU0_9ZZZZ/5-57
E6PDC0_9ZZZZ/1-45
E6PDC4_9ZZZZ/15-69
E6PEQ5_9ZZZZ/15-69
E6PG09_9ZZZZ/14-69
E6PGS1_9ZZZZ/1-54
E6PH80_9ZZZZ/3-57
E6PJY8_9ZZZZ/44-88
E6PKS9_9ZZZZ/18-72
E6PPA1_9ZZZZ/5-59
E6PQ97_9ZZZZ/14-67
E6PQF9_9ZZZZ/14-65
E6PTB8_9ZZZZ/11-64
E6PWW4_9ZZZZ/10-54
E6PZY9_9ZZZZ/31-84
E6Q1B0_9ZZZZ/13-67
E6Q1F9_9ZZZZ/7-62
E6Q206_9ZZZZ/18-71
E6Q3L8_9ZZZZ/33-88
E6Q6B6_9ZZZZ/5-52
E6Q7N0_9ZZZZ/81-135
E6Q8I0_9ZZZZ/7-62
E6Q956_9ZZZZ/1-44
E6QB99_9ZZZZ/39-96
E6QCQ8_9ZZZZ/43-92
E6QEU3_9ZZZZ/34-88
E6QFU3_9ZZZZ/6-60
E6QGH3_9ZZZZ/15-69
E6QIK6_9ZZZZ/44-93
E6QJX6_9ZZZZ/70-124
E6QKT4_9ZZZZ/13-67
E6QLH8_9ZZZZ/8-62
E6QQ55_9ZZZZ/11-64
E6QQ60_9ZZZZ/13-66
E6QSP9_9ZZZZ/13-68
E6QT53_9ZZZZ/48-92
E6QT97_9ZZZZ/15-68
E6QW36_9ZZZZ/32-86
E6QWT1_9ZZZZ/12-67
E6QX22_9ZZZZ/50-104
E6R4Z3_CRYGW/86-136
E6RGL8_PSEU9/8-61
E6RKE4_PSEU9/5-59
E6RLM5_PSEU9/13-65
E6RNX7_PSEU9/5-59
E6RQE4_PSEU9/17-65
E6S877_INTC7/41-94
E6SAT4_INTC7/14-69
E6SAX5_INTC7/11-65
E6SBR8_INTC7/13-65
E6SGP4_THEM7/32-86
E6SGS3_THEM7/36-90
E6SJX0_THEM7/23-54
E6SKF2_THEM7/7-61
E6SKF3_THEM7/8-60
E6SKV2_THEM7/8-62
E6SL51_THEM7/12-66
E6SLR7_THEM7/7-62
E6SNA2_BACT6/63-117
E6SNA6_BACT6/32-84
E6SNA8_BACT6/41-94
E6SQ16_BACT6/11-65
E6SQ18_BACT6/8-60
E6STI6_BACT6/136-172
E6SUC2_BACT6/43-97
E6SVF1_BACT6/28-82
E6SXK0_SHEB6/11-64
E6SXL8_SHEB6/4-54
E6SXL9_SHEB6/23-76
E6SYV0_SHEB6/7-61
E6SZ45_SHEB6/11-64
E6SZ63_SHEB6/6-60
E6T1W2_SHEB6/12-66
E6T221_SHEB6/10-63
E6T2L7_SHEB6/13-67
E6T5F2_SHEB6/7-60
E6T6Q9_SHEB6/17-71
E6T6R6_SHEB6/9-64
E6T7E7_SHEB6/45-89
E6T7Q3_SHEB6/9-62
E6T9N8_SHEB6/12-66
E6TJM6_MYCSR/43-97
E6TJX2_MYCSR/14-68
E6TMH8_MYCSR/31-75
E6TPS6_MYCSR/10-66
E6TPW4_MYCSR/32-89
E6TSF6_BACCJ/10-64
E6TTD9_BACCJ/10-64
E6TVE7_BACCJ/6-59
E6TVI9_BACCJ/11-65
E6TVJ0_BACCJ/10-65
E6TVK4_BACCJ/18-72
E6TVM7_BACCJ/6-60
E6TVN4_BACCJ/5-59
E6TVS2_BACCJ/6-60
E6TWR2_BACCJ/7-61
E6TWV6_BACCJ/6-61
E6TWV7_BACCJ/6-61
E6U1M0_BACCJ/8-62
E6U2S6_ETHHY/12-66
E6U344_ETHHY/7-61
E6U4C1_ETHHY/7-62
E6U4E0_ETHHY/12-66
E6U6N2_ETHHY/5-59
E6U6Q3_ETHHY/9-63
E6U6T4_ETHHY/10-64
E6U8Y4_ETHHY/145-198
E6U8Y5_ETHHY/16-70
E6U8Y9_ETHHY/5-59
E6U940_ETHHY/7-61
E6U9G7_ETHHY/12-66
E6UAF4_RUMA7/5-59
E6UAT9_RUMA7/8-62
E6UB56_RUMA7/7-61
E6UBF5_RUMA7/7-61
E6UBL3_RUMA7/7-61
E6UDP3_RUMA7/11-65
E6UDS6_RUMA7/8-62
E6UEG0_RUMA7/10-64
E6UEQ2_RUMA7/8-62
E6UEX8_RUMA7/14-68
E6UH81_RUMA7/17-71
E6UHB0_RUMA7/20-73
E6UHK9_RUMA7/13-68
E6UIL0_RUMA7/7-61
E6UIT7_RUMA7/11-64
E6UJH8_RUMA7/13-68
E6UJI0_RUMA7/17-72
E6UJK8_RUMA7/3-31
E6UJT2_RUMA7/20-72
E6UL84_RUMA7/34-87
E6UN69_CLOTL/8-62
E6UNA6_CLOTL/39-92
E6URH7_CLOTL/8-69
E6UUH6_CLOTL/7-61
E6UXH5_VARPD/8-61
E6UYZ8_VARPD/37-91
E6UZ42_VARPD/14-68
E6UZQ3_VARPD/23-77
E6UZZ6_VARPD/15-68
E6V2R2_VARPD/12-66
E6V5B1_VARPD/17-69
E6VB66_VARPD/52-98
E6VCA7_RHOPX/15-69
E6VCT3_RHOPX/64-117
E6VD54_RHOPX/85-137
E6VFJ4_RHOPX/35-89
E6VFK0_RHOPX/11-66
E6VG97_RHOPX/17-71
E6VH15_RHOPX/19-73
E6VLA8_RHOPX/25-78
E6VLJ9_RHOPX/14-68
E6VP12_RHOPX/15-69
E6VP19_RHOPX/11-65
E6VPU0_RHOPX/11-65
E6VQ06_RHOPX/19-68
E6VQ88_RHOPX/11-65
E6VQE2_RHOPX/12-67
E6VQE3_RHOPX/34-84
E6VUC3_DESAO/3-49
E6VXE6_DESAO/14-69
E6VXM6_DESAO/16-70
E6VXP5_DESAO/12-66
E6VYA5_DESAO/13-65
E6W0U5_DESIS/12-59
E6W154_DESIS/17-71
E6W1H8_DESIS/16-69
E6W2G8_DESIS/13-67
E6W5I9_DESIS/48-96
E6W5K5_DESIS/11-58
E6W6B6_DESIS/8-63
E6W743_DESIS/8-61
E6W772_DESIS/19-70
E6W7L2_PANSA/7-60
E6W9J1_PANSA/52-98
E6WA20_PANSA/84-133
E6WEF1_PANSA/12-66
E6WEN8_PANSA/3-57
E6WEN9_PANSA/24-77
E6WFE2_PANSA/12-66
E6WH87_PANSA/17-70
E6WHA4_PANSA/41-90
E6WHZ6_PANSA/15-69
E6WIV4_PANSA/13-64
E6WIY6_PANSA/26-80
E6WJU6_PANSA/12-66
E6WJV9_PANSA/53-96
E6WKA9_PANSA/15-68
E6WKN2_PANSA/12-65
E6WLF3_PANSA/19-71
E6WM21_PANSA/12-66
E6WM33_PANSA/7-60
E6WRH7_PSEUU/8-63
E6WS39_PSEUU/8-61
E6WV75_PSEUU/12-67
E6WXF7_PSEUU/5-59
E6WYC8_NITSE/6-43
E6X291_NITSE/17-71
E6X609_CELAD/45-91
E6X615_CELAD/4-58
E6XAT0_CELAD/11-63
E6XEW1_CELAD/10-63
E6XFF7_CELAD/11-66
E6XFY9_SHEP2/35-90
E6XFZ3_SHEP2/61-105
E6XH34_SHEP2/35-82
E6XHR8_SHEP2/30-65
E6XHS2_SHEP2/33-77
E6XJN0_SHEP2/13-68
E6XLE2_SHEP2/12-66
E6XN46_SHEP2/7-61
E6XP69_SHEP2/12-66
E6XRT0_SHEP2/12-66
E6XS88_SHEP2/12-65
E6Y410_STRPN/7-61
E6YG58_BARC7/19-73
E6YIK9_BARC7/16-71
E6YK32_9RHIZ/19-73
E6YLN1_9RHIZ/14-58
E6YMF0_9RHIZ/12-69
E6YMP4_9RHIZ/16-71
E6YNA1_9RHIZ/10-64
E6YP66_9RHIZ/11-59
E6YP67_9RHIZ/12-56
E6YP75_9RHIZ/12-59
E6YP86_9RHIZ/4-58
E6YP87_9RHIZ/4-59
E6YPC1_9RHIZ/19-73
E6YRE8_9RHIZ/21-65
E6YRU6_9RHIZ/23-63
E6YS16_9RHIZ/27-71
E6YTK5_9RHIZ/19-73
E6YTX7_9RHIZ/12-67
E6YTZ1_9RHIZ/9-55
E6YTZ3_9RHIZ/9-57
E6YWD3_9RHIZ/16-71
E6YWW1_9RHIZ/10-64
E6YXT3_9RHIZ/19-73
E6YYZ2_9RHIZ/12-66
E6YZN8_9RHIZ/11-58
E6Z089_9RHIZ/4-59
E6Z090_9RHIZ/4-58
E6Z0P0_9RHIZ/21-65
E6Z0R1_9RHIZ/41-92
E6Z0T4_9RHIZ/1-49
E6Z0Y1_9RHIZ/15-68
E6Z170_9RHIZ/1-46
E6ZR55_9BASI/86-139
E7A3S6_HAEIF/7-52
E7A4H6_HAEIF/7-61
E7A4V6_HAEIF/60-113
E7A4W7_HAEIF/8-59
E7A5U5_HAEIF/16-69
E7A6T5_HAEIF/48-102
E7A7X3_HAEIF/12-66
E7A9G1_HELFC/6-61
E7ADI8_HAEIF/74-128
E7AEI5_HAEIF/37-91
E7AES0_HAEIF/48-102
E7AGM7_HAEIF/15-68
E7AGT9_HAEIF/10-65
E7AH24_HAEIF/7-61
E7AHJ5_HAEIF/60-113
E7AHK7_HAEIF/4-55
E7AIG5_HAEIF/13-61
E7AYK9_YERE1/7-52
E7AYY1_YERE1/18-68
E7AZ23_YERE1/20-62
E7B0A4_YERE1/22-75
E7B3G9_YERE1/64-117
E7B502_YERE1/7-60
E7B574_YERE1/5-59
E7B5N0_YERE1/6-59
E7B6F1_YERE1/16-69
E7B7I7_YERE1/12-66
E7B8F8_YERE1/42-95
E7BE12_NEIMW/48-94
E7BFE4_NEIMW/8-62
E7BGT7_NEIMW/7-58
E7BHF8_NEIMW/6-59
E7BHG0_NEIMW/12-48
E7BHP1_NEIMW/26-80
E7C9R0_9CAUD/10-63
E7DQ98_9NOSO/49-94
E7DUG8_9CAUD/118-172
E7DUK9_9CAUD/119-173
E7DUR9_LIBAS/119-173
E7DUW0_LIBAS/118-172
E7DYR5_9CAUD/13-68
E7DYT7_9CAUD/24-77
E7EJR5_9CAUD/21-72
E7FJ96_9BURK/11-63
E7FPC4_9LACO/11-60
E7FRC2_9LACO/11-65
E7FRY2_9LACO/13-67
E7FS68_9LACO/80-133
E7FTT8_ERYRH/14-69
E7FUR3_ERYRH/5-59
E7FW56_ERYRH/6-60
E7FWE7_ERYRH/9-64
E7FWR6_ERYRH/6-58
E7FXA8_ERYRH/1-46
E7FY55_ERYRH/6-58
E7G5P8_9FIRM/9-63
E7G5Q0_9FIRM/7-61
E7G6H8_9FIRM/7-61
E7G6J7_9FIRM/11-48
E7G6V5_9FIRM/9-63
E7G6V7_9FIRM/10-61
E7G6W8_9FIRM/5-59
E7G8B2_9FIRM/6-60
E7G8E5_9FIRM/9-63
E7G8H5_9FIRM/19-73
E7G969_9FIRM/1-52
E7G9P1_9FIRM/14-68
E7G9S1_9FIRM/10-61
E7GA14_9FIRM/7-61
E7GA77_9FIRM/30-87
E7GAF6_9FIRM/7-61
E7GAH7_9FIRM/10-62
E7GAL7_9FIRM/7-61
E7GAT1_9FIRM/4-58
E7GB85_9FIRM/10-64
E7GB94_9FIRM/10-64
E7GBC5_9FIRM/6-60
E7GBE0_9FIRM/9-61
E7GBJ6_9FIRM/7-61
E7GBL6_9FIRM/11-65
E7GBU6_9FIRM/10-64
E7GCI0_9FIRM/7-62
E7GCT6_9FIRM/11-65
E7GE17_9FIRM/12-66
E7GE32_9FIRM/7-61
E7GE88_9FIRM/7-61
E7GEB1_9FIRM/13-66
E7GEI7_9FIRM/14-68
E7GFM5_9FIRM/7-62
E7GFV1_9FIRM/1-46
E7GFZ3_9FIRM/10-61
E7GGC3_9FIRM/7-61
E7GGL6_CLOSY/11-65
E7GGY7_CLOSY/3-57
E7GHV3_CLOSY/17-71
E7GIR2_CLOSY/12-66
E7GJH6_CLOSY/6-60
E7GJI3_CLOSY/12-66
E7GL86_CLOSY/12-64
E7GML8_CLOSY/7-61
E7GNF0_CLOSY/7-61
E7GP79_CLOSY/7-61
E7GQB2_CLOSY/8-62
E7GQB2_CLOSY/90-144
E7GQB4_CLOSY/7-61
E7GQB4_CLOSY/77-132
E7GQJ2_CLOSY/9-65
E7GQK0_CLOSY/5-59
E7GQL3_CLOSY/11-65
E7GR20_CLOSY/10-64
E7GRD6_CLOSY/5-59
E7GRI2_CLOSY/11-65
E7GTW5_CLOSY/7-61
E7GUH9_CLOSY/10-64
E7GUP4_CLOSY/15-69
E7GUP7_CLOSY/14-68
E7GV42_STRAP/36-90
E7GV77_STRAP/7-60
E7GVA5_STRAP/5-59
E7GVX5_STRAP/37-88
E7GXD2_STRAP/4-58
E7GXD3_STRAP/4-43
E7GXW8_STRAP/4-58
E7GY26_STRAP/10-64
E7GYZ7_STRAP/7-61
E7GZL4_STRAP/37-66
E7H1K3_9BURK/93-147
E7H2I6_9BURK/37-92
E7H4H7_9BURK/14-67
E7H553_9BURK/18-66
E7H7T7_ECOLX/7-61
E7H7U2_ECOLX/23-76
E7H8N8_ECOLX/13-67
E7H8T3_ECOLX/89-143
E7H8T7_ECOLX/12-66
E7H970_ECOLX/4-58
E7HAW8_ECOLX/17-70
E7HB37_ECOLX/5-59
E7HI80_ECOLX/38-82
E7HJ34_ECOLX/15-73
E7HJD3_ECOLX/16-70
E7HJK1_ECOLX/31-84
E7HJP8_ECOLX/12-66
E7HJX5_ECOLX/10-64
E7HLX2_ECOLX/1-50
E7HLX3_ECOLX/7-52
E7HLX4_ECOLX/1-37
E7HNV7_ECOLX/12-66
E7HNW1_ECOLX/82-136
E7HPI5_ECOLX/1-54
E7HPT5_ECOLX/7-61
E7HS44_ECOLX/12-66
E7HUD3_ECOLX/22-71
E7HWW6_ECOLX/38-82
E7HX24_ECOLX/13-67
E7HX70_ECOLX/34-87
E7HZC1_ECOLX/66-120
E7I1Y5_ECOLX/1-45
E7I409_ECOLX/10-64
E7I5M7_ECOLX/30-85
E7I5T6_ECOLX/14-68
E7I7B6_ECOLX/38-82
E7IAV9_ECOLX/22-76
E7IBJ8_ECOLX/12-66
E7IE58_ECOLX/7-61
E7IFK8_ECOLX/1-50
E7IFK9_ECOLX/5-48
E7IFL8_ECOLX/13-68
E7IG57_ECOLX/16-69
E7IHP7_ECOLX/12-66
E7IHQ1_ECOLX/82-136
E7IHV0_ECOLX/13-67
E7IMT5_ECOLX/15-73
E7IMZ7_ECOLX/12-66
E7INE8_ECOLX/16-70
E7INY9_ECOLX/38-82
E7IRY9_ECOLX/34-88
E7ISF8_ECOLX/82-136
E7ISG2_ECOLX/12-66
E7ISU2_ECOLX/10-64
E7IU19_ECOLX/5-59
E7IV46_ECOLX/23-77
E7IWC5_ECOLX/8-57
E7IXV7_ECOLX/13-67
E7IXZ1_ECOLX/7-61
E7IY52_ECOLX/23-76
E7J1L8_ECOLX/17-70
E7J1P9_ECOLX/39-93
E7J1U6_ECOLX/82-136
E7J1V0_ECOLX/12-66
E7J256_ECOLX/12-66
E7J2R1_ECOLX/15-73
E7J4C4_ECOLX/34-87
E7JA90_ECOLX/38-82
E7JCN2_ECOLX/7-61
E7JE48_ECOLX/10-64
E7JH64_ECOLX/23-77
E7JHV8_ECOLX/35-81
E7JHW0_ECOLX/7-61
E7JKF8_ECOLX/38-82
E7JQA7_ECOLX/5-59
E7JR42_ECOLX/12-66
E7JR46_ECOLX/11-65
E7JR84_ECOLX/13-67
E7JRF7_ECOLX/17-70
E7JSZ4_ECOLX/10-64
E7JTA0_SHISO/12-66
E7JTA3_SHISO/82-136
E7JX55_SHISO/12-66
E7K0S2_SHISO/38-82
E7K2Y3_SHISO/7-61
E7K5P1_SHISO/84-136
E7K7K9_SHISO/16-69
E7K7M8_SHISO/16-69
E7KIE4_YEASA/85-139
E7M0R0_YEASV/85-139
E7M3P3_9BACL/1-46
E7M579_9BACL/1-31
E7M5N0_9BACL/39-80
E7M689_9BACL/27-81
E7M6B1_9BACL/13-67
E7M825_9BACL/99-153
E7M958_9BACL/27-81
E7M9P7_9BACL/1-52
E7M9W6_9BACL/1-41
E7MA44_9BACL/7-62
E7MAQ7_9BACL/8-63
E7MBD0_9BACL/14-68
E7MCX2_STAAU/7-61
E7ME78_STAAU/14-68
E7ME79_STAAU/7-61
E7MF68_STAAU/13-67
E7MF69_STAAU/4-58
E7MFD0_STAAU/14-62
E7MFX2_STAAU/7-61
E7MGY7_STAAU/8-63
E7MGY8_STAAU/37-91
E7MH49_STAAU/5-59
E7MHX1_STAAU/6-60
E7ML06_9FIRM/13-68
E7ML09_9FIRM/3-55
E7MLM7_9FIRM/146-181
E7MP23_9FIRM/21-74
E7MP24_9FIRM/9-63
E7MPC1_9FIRM/10-64
E7MPH7_9FIRM/16-70
E7MPN2_9FIRM/22-76
E7MQK7_9FIRM/7-61
E7MS93_STAAU/7-61
E7MSE5_STAAU/14-62
E7MTT6_STAAU/8-63
E7MTT7_STAAU/37-91
E7MUT6_STAAU/14-68
E7MUT7_STAAU/7-61
E7MWY9_STAAU/12-72
E7MY66_STAAU/5-59
E7N3N2_9FIRM/34-86
E7N410_9FIRM/1-47
E7N8B7_9ACTO/5-59
E7N933_9ACTO/1-55
E7N9U1_9ACTO/8-62
E7NAE6_9ACTO/5-59
E7NCD0_9ACTO/42-95
E7NCT7_9ACTO/10-64
E7NSU6_TREPH/16-71
E7NT84_TREPH/9-63
E7NU52_TREPH/10-64
E7NZ66_PSESG/14-66
E7P0T1_PSESG/1-49
E7P204_PSESG/147-203
E7P575_PSESG/125-157
E7P594_PSESG/11-63
E7P5Y7_PSESG/9-61
E7P677_PSESG/7-61
E7P6J8_PSESG/21-75
E7P7A4_PSESG/19-73
E7PCE8_PSESG/24-78
E7PD70_PSESG/13-67
E7PE16_PSESG/43-91
E7PED2_PSESG/19-73
E7PEG0_PSESG/8-61
E7PEV5_PSESG/1-49
E7PFV7_PSESG/24-78
E7PGK6_PSESG/14-66
E7PNY1_PSESG/7-61
E7PP73_PSESG/9-61
E7PQ83_PSESG/21-75
E7PQY8_PSESG/19-73
E7PSU1_PSESG/138-194
E7PTX5_PSESG/12-66
E7PUA5_PSESG/22-76
E7PUC5_PSESG/12-66
E7PUE1_PSESG/43-91
E7PV21_STRDY/12-47
E7PVU7_STRDY/7-61
E7PW71_STRDY/5-59
E7PWA0_STRDY/5-59
E7PWZ5_STRDY/7-61
E7PX55_STRDY/4-58
E7PX75_STRDY/7-62
E7PXB9_STRDY/4-58
E7PXG2_STRDY/5-59
E7PXR3_STRDY/5-59
E7PY83_STRDY/6-63
E7PYD8_STRDY/6-60
E7Q063_STRDY/4-58
E7Q0D1_STRDY/9-63
E7Q9H1_YEASB/85-139
E7QL18_YEASZ/85-139
E7QSU8_9EURY/95-148
E7QU13_9EURY/20-58
E7QXS6_9EURY/99-151
E7R710_PICAD/85-138
E7RCM7_9BACL/6-60
E7RE31_9BACL/5-59
E7REF8_9BACL/8-62
E7RFT3_9BACL/5-59
E7RGN2_9BACL/20-72
E7RIA7_9BACL/7-59
E7RJX1_9BACL/80-134
E7RKL3_9BACL/46-92
E7RKQ5_9BACL/10-64
E7RLH9_9BACT/12-66
E7RMZ0_9BACT/47-100
E7RP37_9BACT/5-60
E7RRP4_9BACT/29-83
E7RYB8_9BURK/15-68
E7RZK0_9BURK/13-60
E7S1B3_STRAG/4-58
E7S215_STRAG/8-62
E7S237_STRAG/22-76
E7S240_STRAG/5-59
E7S2M5_STRAG/7-61
E7S429_STRAG/4-58
E7S4V4_STRAG/10-64
E7S5V5_STRAG/5-59
E7S5W9_STRAG/7-61
E7S6K9_STRAG/19-73
E7S6L4_STRAG/9-52
E7S6Q4_STRAG/15-69
E7S6Q8_STRAG/6-40
E7S6U9_STRAG/2-39
E7S7E3_STRAG/5-59
E7S7E8_STRAG/11-65
E7S812_9STRE/12-66
E7S8B5_9STRE/9-59
E7S8C0_9STRE/7-61
E7S8C5_9STRE/7-61
E7S9U5_9STRE/31-85
E7SAM5_9STRE/7-61
E7SBZ6_9STRE/7-60
E7SCN1_9STRE/7-61
E7SF64_SHIDY/12-66
E7SG39_SHIDY/13-67
E7SIK9_SHIDY/10-64
E7SL95_SHIDY/84-136
E7SM93_SHIDY/63-116
E7SMV3_SHIDY/34-87
E7SRV4_SHIBO/15-73
E7SS85_SHIBO/12-66
E7SS90_SHIBO/67-121
E7SSQ7_SHIBO/1-50
E7SSQ8_SHIBO/5-48
E7SSR5_SHIBO/42-99
E7STS7_SHIBO/38-82
E7SUZ6_SHIBO/23-77
E7SWC0_SHIBO/16-70
E7SYR0_SHIBO/12-66
E7SZZ1_SHIBO/13-67
E7T3Z5_SHIBO/8-63
E7T5S0_SHIBO/7-61
E7T5S5_SHIBO/23-76
E7T6K3_SHIFL/12-66
E7T7E9_SHIFL/12-66
E7T7U8_SHIFL/10-64
E7T884_SHIFL/38-82
E7TBN9_SHIFL/16-70
E7TEL8_SHIFL/13-67
E7TF30_SHIFL/84-136
E7TK25_ECO57/34-88
E7TPL4_ECO57/38-82
E7TRJ6_ECO57/7-61
E7TRK0_ECO57/23-76
E7TSV5_ECO57/31-77
E7TTF7_ECO57/2-44
E7TTY0_ECO57/13-67
E7TU19_ECO57/89-143
E7TU23_ECO57/12-66
E7TU94_ECO57/15-68
E7TUF9_ECO57/12-66
E7TXU0_ECO57/4-58
E7U265_ECOLX/16-70
E7U2E3_ECOLX/31-84
E7U5I0_ECOLX/17-70
E7U5K6_ECOLX/13-67
E7U5N9_ECOLX/9-63
E7U5P3_ECOLX/12-66
E7U786_ECOLX/7-61
E7U788_ECOLX/35-81
E7UAW8_ECOLX/52-98
E7UBB5_ECOLX/38-82
E7UFX6_ECOLX/34-87
E7UG07_ECOLX/13-67
E7UG36_ECOLX/17-70
E7UGU1_ECOLX/38-82
E7UJ44_ECOLX/7-61
E7ULA9_ECOLX/5-59
E7UM79_ECOLX/12-66
E7UMI2_ECOLX/12-66
E7UMI8_ECOLX/89-143
E7UN30_ECOLX/29-82
E7USW5_SALTY/38-82
E7UT98_SALTY/52-96
E7UWF6_SALTY/12-66
E7UYR3_SALTY/12-66
E7V0K6_SALTY/34-84
E7V5A3_SALTY/7-60
E7V649_SALMO/4-54
E7V650_SALMO/1-51
E7V7J4_SALMO/20-71
E7V8T0_SALMO/7-60
E7V9Q6_SALMO/7-44
E7VA18_SALMO/19-69
E7VAP2_SALMO/12-66
E7VDG2_SALMO/38-82
E7VDM3_SALMO/20-70
E7VFY2_SALMO/12-66
E7VGK0_SALMO/52-96
E7VIW0_SALMO/20-71
E7VJ84_SALMO/7-60
E7VKN5_SALMO/38-82
E7VMK2_SALMO/12-66
E7VN01_SALMO/12-66
E7VNQ2_SALMO/52-96
E7VQQ9_SALMO/7-44
E7VRQ4_SALMO/20-70
E7VS43_SALMO/19-69
E7VSH6_SALMO/8-63
E7VSH7_SALMO/4-54
E7VTK3_SALMO/12-66
E7VVI6_SALMO/20-70
E7VVP0_SALMO/38-82
E7VVT3_SALMO/52-96
E7VWW1_SALMO/4-54
E7VWW2_SALMO/1-51
E7VXN5_SALMO/19-69
E7W1S6_SALMO/20-71
E7W1Z1_SALMO/12-66
E7W2Q9_SALMO/7-44
E7W398_SALMO/7-60
E7W4Y1_SALMO/4-54
E7W4Y2_SALMO/22-77
E7W5P7_SALMO/52-96
E7W656_SALMO/20-70
E7W6B7_SALMO/38-82
E7W9J6_SALMO/20-71
E7W9R2_SALMO/12-66
E7WD14_SALMO/7-60
E7WE60_SALMO/19-69
E7WEJ8_SALMO/7-44
E7WFE2_SALMO/12-66
E7WGJ9_SALMO/20-71
E7WGR4_SALMO/19-73
E7WHQ8_SALMO/4-54
E7WHQ9_SALMO/1-51
E7WI34_SALMO/38-82
E7WIF6_SALMO/52-96
E7WIS9_SALMO/19-69
E7WNJ1_SALMO/12-66
E7WP05_SALMO/20-70
E7WR59_SALMO/7-44
E7WS97_SALMO/7-60
E7WU14_SALMO/4-54
E7WU15_SALMO/1-51
E7WV46_SALMO/20-71
E7WVY7_SALMO/12-66
E7WXD1_SALMO/7-60
E7X037_SALMO/20-70
E7X1K1_SALMO/52-96
E7X1X3_SALMO/38-82
E7X218_SALMO/19-69
E7X2Y2_SALMO/7-44
E7X3T3_SALMO/12-66
E7X5G8_SALMO/38-82
E7X5U1_SALMO/52-96
E7X6H3_SALMO/12-66
E7X7W7_SALMO/7-60
E7XAW8_SALMO/12-66
E7XD36_SALMO/19-69
E7XFM8_SALMO/12-66
E7XI17_SALMO/7-44
E7XJM9_SALMO/20-71
E7XJZ7_SALMO/19-69
E7XKM7_SALMO/4-54
E7XKM8_SALMO/1-51
E7XMY3_SALMO/12-66
E7XNU4_SALMO/52-96
E7XP20_SALMO/7-60
E7XPJ6_SALMO/20-70
E7XPZ8_SALMO/38-82
E7XU19_SALMO/22-77
E7XU20_SALMO/4-54
E7XUF3_SALMO/52-96
E7XUU2_SALMO/20-71
E7XV07_SALMO/12-66
E7XWG8_SALMO/20-70
E7XX34_SALMO/7-60
E7XXI0_SALMO/38-82
E7XXR8_SALMO/12-66
E7Y1D0_SALMO/19-69
E7Y2Q9_SALMO/7-44
E7Y5K8_SALMO/16-70
E7Y645_SALMO/52-96
E7Y6C9_SALMO/7-60
E7Y6Z1_SALMO/19-69
E7Y7P6_SALMO/22-77
E7Y7P7_SALMO/4-54
E7YB01_SALMO/7-44
E7YCZ9_SALMO/12-66
E7YD63_SALMO/20-71
E7YFR2_SALMO/38-82
E7YG67_SALMO/12-66
E7YGP5_SALMO/20-70
E7YIC3_SALMO/12-66
E7YII1_SALMO/52-96
E7YJM3_SALMO/20-71
E7YJR4_SALMO/19-69
E7YLR3_SALMO/38-82
E7YNA7_SALMO/8-63
E7YNA8_SALMO/4-54
E7YP28_SALMO/20-70
E7YQ55_SALMO/7-60
E7YRZ7_SALMO/7-44
E7YU07_SALMO/12-66
E7YUX4_SALMO/8-63
E7YUX5_SALMO/4-54
E7YVE9_SALMO/19-69
E7YVV9_SALMO/12-66
E7YW24_SALMO/20-71
E7YZD1_SALMO/7-44
E7Z155_SALMO/38-82
E7Z1L9_SALMO/20-70
E7Z3M0_SALMO/52-96
E7Z3Z5_SALMO/12-66
E7Z473_SALMO/7-60
E7Z6J0_SALMO/4-54
E7Z6J1_SALMO/8-63
E7Z9Q0_SALMO/38-82
E7ZA97_SALMO/20-70
E7ZC38_SALMO/12-66
E7ZC69_SALMO/20-71
E7ZCX2_SALMO/1-46
E7ZDB3_SALMO/7-44
E7ZDX3_SALMO/52-96
E7ZE81_SALMO/19-69
E7ZF29_SALMO/12-66
E7ZGR2_SALMO/7-60
E7ZHZ6_SALMO/7-44
E7ZI86_SALMO/20-70
E7ZIP6_SALMO/52-96
E7ZJ18_SALMO/38-82
E7ZKD8_SALMO/4-54
E7ZKD9_SALMO/8-63
E7ZQ23_SALMO/7-60
E7ZQC3_SALMO/12-66
E7ZQR6_SALMO/20-71
E7ZQY1_SALMO/12-66
E7ZS92_SALMO/19-69
E7ZW93_SALMO/39-96
E7ZWX5_SALMO/20-70
E7ZX35_SALMO/38-82
E7ZXF7_SALMO/52-96
E7ZZ72_SALMO/12-66
E7ZZD7_SALMO/20-71
E8A1L5_SALMO/7-60
E8A3E4_SALMO/12-66
E8A3I3_SALMO/7-44
E8A4Y3_SALMO/19-69
E8A5F7_SALMO/16-69
E8A6F7_SALMO/1-51
E8A6F8_SALMO/4-54
E8A8P2_SALMO/20-70
E8A8V4_SALMO/7-44
E8AAF8_SALMO/12-66
E8ACM8_SALMO/52-96
E8ACS1_SALMO/38-82
E8AD50_SALMO/19-69
E8AEJ9_SALMO/12-66
E8AG63_SALMO/20-71
E8AGT9_SALMO/7-60
E8AIN7_SALMO/22-77
E8AIN8_SALMO/4-54
E8AKE8_SALMO/38-82
E8AKJ1_SALMO/52-96
E8AKN5_SALMO/19-69
E8APD2_SALMO/12-66
E8APJ8_SALMO/20-71
E8AQR1_SALMO/7-44
E8ARG4_SALMO/7-60
E8ASY1_SALMO/20-70
E8ATA7_SALMO/12-66
E8AUG2_SALMO/20-71
E8AY56_SALMO/12-66
E8B1K8_SALMO/4-54
E8B1K9_SALMO/8-63
E8B265_SALMO/12-66
E8B2G1_SALMO/52-96
E8B3N2_SALMO/19-69
E8B568_SALMO/20-70
E8B5I7_SALMO/38-82
E8B651_SALMO/7-44
E8B6D3_SALMO/7-60
E8B6S0_SALMO/38-82
E8B8E8_SALMO/12-66
E8B8L5_SALMO/20-71
E8BBA1_SALMO/7-44
E8BBW5_SALMO/19-69
E8BD55_SALMO/4-54
E8BD56_SALMO/22-77
E8BDF6_SALMO/52-96
E8BF42_SALMO/12-66
E8BHL9_SALMO/7-60
E8BII0_SALMO/20-70
E8BJ05_SALMO/19-69
E8BK44_SALMO/20-71
E8BL39_SALMO/12-66
E8BL87_SALMO/7-44
E8BNF9_SALMO/4-54
E8BNG0_SALMO/8-63
E8BU93_SALMO/20-70
E8BUI4_SALMO/38-82
E8BUW4_SALMO/7-60
E8BVW6_SALMO/52-96
E8BW43_SALMO/12-66
E8BWN7_SALMO/7-60
E8BYB8_SALMO/22-77
E8BYB9_SALMO/4-54
E8BZC8_SALMO/19-69
E8C0W2_SALMO/7-44
E8C278_SALMO/12-66
E8C3K5_SALMO/38-82
E8C3Y1_SALMO/52-96
E8C4J9_SALMO/20-70
E8C6C0_SALMO/20-71
E8C6I5_SALMO/12-66
E8C8I5_SALMO/8-63
E8C8I6_SALMO/4-54
E8C8X6_SALMO/12-66
E8C9W0_SALMO/19-69
E8CAR2_SALMO/7-60
E8CE95_SALMO/20-70
E8CEI2_SALMO/38-82
E8CFT1_SALMO/12-66
E8CG00_SALMO/7-44
E8CI51_SALMO/52-96
E8CJM5_SALMO/12-62
E8CK13_SALMO/20-71
E8CKY7_SALMO/12-66
E8CLP5_SALMO/4-54
E8CLP6_SALMO/8-63
E8CLT3_SALMO/12-66
E8CQG5_SALMO/20-70
E8CQT8_SALMO/20-71
E8CR84_SALMO/7-60
E8CS95_SALMO/52-96
E8CSD8_SALMO/38-82
E8CTS1_SALMO/19-69
E8CW56_SALMO/7-44
E8CXS5_SALMO/20-71
E8D3F0_SALMO/19-69
E8D3L4_SALMO/7-44
E8D4A4_SALMO/12-66
E8D5K9_SALMO/20-70
E8D5S0_SALMO/38-82
E8D641_SALMO/52-96
E8D7C4_SALMO/7-60
E8D7R4_SALMO/4-54
E8D7R5_SALMO/8-63
E8D9J1_SALMO/12-66
E8DBW9_SALMO/20-71
E8DF94_SALMO/38-82
E8DFP6_SALMO/7-60
E8DFZ0_SALMO/12-66
E8DHX2_SALMO/52-96
E8DK05_SALMO/4-54
E8DK06_SALMO/1-51
E8DKF1_SALMO/20-70
E8DL23_SALMO/7-44
E8DLS8_SALMO/12-66
E8DLY1_SALMO/19-69
E8DNL6_SALMO/4-54
E8DNL7_SALMO/8-63
E8DP50_SALMO/20-71
E8DPB5_SALMO/12-66
E8DQE8_SALMO/12-66
E8DRN6_SALMO/19-69
E8DU09_SALMO/7-44
E8DX69_SALMO/7-60
E8DY09_SALMO/20-70
E8DY71_SALMO/38-82
E8DYJ3_SALMO/52-96
E8DZY0_SALMO/7-60
E8E124_SALMO/12-66
E8E2H1_SALMO/22-77
E8E2H2_SALMO/4-54
E8E5F9_SALMO/12-66
E8E5W7_SALMO/20-71
E8E624_SALMO/38-82
E8E6E6_SALMO/52-96
E8E820_SALMO/19-69
E8E8A7_SALMO/20-70
E8E8V1_SALMO/7-44
E8EA43_SALMO/4-54
E8EA44_SALMO/22-77
E8ECY7_SALMO/7-60
E8EDW5_SALMO/12-66
E8EFQ6_SALMO/7-44
E8EGA2_SALMO/52-96
E8EI07_SALMO/20-71
E8EI73_SALMO/12-66
E8EIV4_SALMO/19-69
E8EKI9_SALMO/20-70
E8EKQ1_SALMO/38-82
E8ELA4_SALMO/19-69
E8ENI8_SALMO/4-54
E8ENI9_SALMO/22-77
E8ENR3_SALMO/38-82
E8EP35_SALMO/52-96
E8ERA4_SALMO/12-66
E8ERM8_SALMO/20-70
E8ESM5_SALMO/19-73
E8ESU2_SALMO/20-71
E8EV83_SALMO/7-44
E8EVU3_SALMO/7-60
E8EYX3_SALMO/4-54
E8EYX4_SALMO/8-63
E8F088_SALMO/20-71
E8F0T5_SALMO/12-66
E8F124_SALMO/38-82
E8F6B7_SALMO/7-44
E8F875_SALMO/19-69
E8F8H3_SALMO/12-66
E8F9R0_SALMO/20-70
E8FA60_SALMO/52-96
E8FBY4_SALMO/20-71
E8FC55_SALMO/7-44
E8FCZ8_SALMO/4-54
E8FCZ9_SALMO/8-63
E8FDA0_SALMO/12-66
E8FFE5_SALMO/19-69
E8FKP3_SALMO/52-96
E8FLA9_SALMO/20-70
E8FLF5_SALMO/38-82
E8FLT3_SALMO/7-60
E8FM34_SALMO/12-66
E8FMT3_SALMO/7-60
E8FNJ9_SALMO/12-66
E8FNV1_SALMO/12-66
E8FP76_SALMO/4-54
E8FP77_SALMO/1-51
E8FSD0_SALMO/20-70
E8FSL3_SALMO/38-82
E8FT74_SALMO/52-96
E8FYS5_SALMO/7-44
E8FZB4_SALMO/20-71
E8G041_SALMO/19-69
E8G0Z5_SALMO/7-60
E8G3A3_SALMO/4-54
E8G3A4_SALMO/8-63
E8G484_SALMO/7-44
E8G4T8_SALMO/52-96
E8G4U1_SALMO/38-82
E8G5S3_SALMO/20-70
E8G7F0_SALMO/20-71
E8G8U0_SALMO/12-66
E8GAF0_SALMO/12-66
E8GCB5_SALMO/19-69
E8GCY8_SALMO/19-69
E8GGS9_SALMO/12-66
E8GGZ5_SALMO/20-71
E8GI44_SALMO/20-70
E8GIA6_SALMO/38-82
E8GKD1_SALMO/7-60
E8GKG9_SALMO/12-66
E8GMP8_SALMO/52-96
E8GNY6_SALMO/4-54
E8GNY7_SALMO/8-63
E8GPC8_SALMO/7-44
E8GRR7_SALMO/19-69
E8GTF8_SALMO/20-71
E8GTR7_SALMO/12-66
E8GVQ7_SALMO/12-66
E8GWZ2_SALMO/7-60
E8GZ51_SALMO/7-44
E8H060_SALMO/38-82
E8H0I0_SALMO/52-96
E8H0S8_SALMO/4-54
E8H0S9_SALMO/8-63
E8H1A3_SALMO/20-70
E8H8C3_ECO57/38-82
E8H905_ECO57/52-98
E8HAR9_ECO57/5-59
E8HAW5_ECO57/23-76
E8HAX0_ECO57/7-61
E8HBL9_ECO57/16-70
E8HC30_ECO57/18-72
E8HCP8_ECO57/8-57
E8HCP9_ECO57/61-112
E8HE97_ECO57/10-64
E8HEL2_ECO57/12-66
E8HF12_ECO57/12-66
E8HF16_ECO57/89-143
E8HF51_ECO57/13-67
E8HF86_ECO57/17-70
E8HHA0_ECOLX/10-64
E8HLZ2_ECOLX/38-82
E8HMF1_ECOLX/52-98
E8HPZ2_ECOLX/23-76
E8HPZ7_ECOLX/7-61
E8HQD9_ECOLX/16-70
E8HQL1_ECOLX/31-84
E8HQT7_ECOLX/18-72
E8HRG7_ECOLX/8-57
E8HRG8_ECOLX/4-55
E8HT19_ECOLX/10-64
E8HTF2_ECOLX/12-66
E8HTL1_ECOLX/18-56
E8HTV4_ECOLX/12-66
E8HTV8_ECOLX/89-143
E8HU31_ECOLX/17-70
E8HWC4_ECOLX/27-81
E8I132_ECOLX/38-82
E8I1E9_ECOLX/52-98
E8I4A4_ECOLX/16-70
E8I4D8_ECOLX/23-76
E8I4E3_ECOLX/7-61
E8I4K1_ECOLX/31-84
E8I4S5_ECOLX/18-72
E8I5D8_ECOLX/8-57
E8I5D9_ECOLX/4-55
E8I6Z4_ECOLX/10-64
E8I7A7_ECOLX/12-66
E8I7G4_ECOLX/18-56
E8I7Q4_ECOLX/12-66
E8I7Q8_ECOLX/89-143
E8I7V1_ECOLX/13-67
E8I7Y4_ECOLX/17-70
E8I9P2_ECOLX/27-81
E8IE97_ECOLX/16-70
E8IF50_ECOLX/38-82
E8IFK9_ECOLX/52-98
E8IHZ7_ECOLX/23-76
E8II02_ECOLX/7-61
E8II55_ECOLX/1-45
E8II78_ECOLX/18-72
E8IIT7_ECOLX/8-57
E8IIT8_ECOLX/61-112
E8IKF6_ECOLX/10-64
E8IKS1_ECOLX/12-66
E8IL55_ECOLX/12-66
E8IL59_ECOLX/89-143
E8ILA0_ECOLX/13-67
E8ILD4_ECOLX/17-70
E8IMP4_ECOLX/10-64
E8IRP1_ECOLX/84-136
E8IT14_ECOLX/38-82
E8ITL2_ECOLX/16-70
E8ITT1_ECOLX/52-98
E8IVY6_ECOLX/23-76
E8IVZ1_ECOLX/7-61
E8IWP7_ECOLX/1-45
E8IWY0_ECOLX/8-57
E8IWY1_ECOLX/61-112
E8IYJ6_ECOLX/10-64
E8IYQ9_ECOLX/12-66
E8IZ95_ECOLX/12-66
E8IZ99_ECOLX/89-143
E8IZD9_ECOLX/13-67
E8IZH4_ECOLX/17-70
E8IZP9_ECOLX/23-77
E8J756_ECO57/38-82
E8J820_ECO57/52-98
E8JAA0_ECO57/23-76
E8JAA5_ECO57/7-61
E8JB07_ECO57/16-70
E8JB75_ECO57/31-84
E8JBD3_ECO57/18-72
E8JC03_ECO57/8-57
E8JC04_ECO57/4-55
E8JDL6_ECO57/10-64
E8JDX6_ECO57/12-66
E8JE27_ECO57/18-56
E8JE96_ECO57/12-66
E8JEA0_ECO57/89-143
E8JEE9_ECO57/13-67
E8JEH2_ECO57/17-70
E8JFT9_9ACTO/12-66
E8JFV0_9ACTO/23-77
E8JGL7_9ACTO/5-59
E8JN60_STREI/7-61
E8JQY7_STREI/11-65
E8JRB1_STREI/5-59
E8JS89_STRCR/12-67
E8JSS8_STRCR/148-191
E8JT06_STRCR/17-71
E8JT15_STRCR/15-62
E8JT31_STRCR/7-61
E8JUH2_STRCR/7-61
E8JVL3_STRCR/20-74
E8JVR2_STRCR/5-59
E8JWF5_STRCR/8-62
E8JWG0_STRCR/7-61
E8JWR4_STRCR/12-66
E8JWX0_STRCR/7-61
E8JYM6_9STRE/5-59
E8JYT7_9STRE/7-61
E8JYV5_9STRE/20-72
E8K0W6_9STRE/11-65
E8K168_9STRE/17-71
E8K181_9STRE/15-62
E8K243_9STRE/6-60
E8K2G6_9STRE/7-61
E8K2G9_9STRE/7-61
E8K2H4_9STRE/9-59
E8K2P3_9STRE/12-66
E8K307_9STRE/7-61
E8K458_STRPA/4-58
E8K462_STRPA/7-61
E8K523_STRPA/26-80
E8K5Q8_STRPA/7-60
E8K6D7_STRPA/20-74
E8K873_STRPA/12-66
E8K8J1_STRPA/12-66
E8KA81_9STRE/4-58
E8KAH7_9STRE/5-59
E8KAN7_9STRE/7-61
E8KC27_9STRE/11-65
E8KCF2_9STRE/7-61
E8KCZ4_9STRE/38-92
E8KDL4_9STRE/11-64
E8KDM1_9STRE/7-61
E8KDQ2_9STRE/15-62
E8KDR6_9STRE/17-71
E8KE41_9PAST/19-73
E8KEQ6_9PAST/8-61
E8KER9_9PAST/66-120
E8KEW3_9PAST/34-88
E8KL04_STRSA/4-58
E8KM11_STRSA/7-61
E8KM20_STRSA/8-62
E8KM58_STRSA/11-65
E8KPW8_STRSA/23-77
E8KPZ6_STRSA/6-60
E8KQL5_STRSA/7-61
E8KR04_STRSA/9-62
E8KR24_STRSA/7-61
E8KRJ8_STRSA/7-61
E8KS00_STRSA/12-66
E8KS27_STRSA/5-59
E8KS63_STRSA/4-59
E8KSR6_STRVE/5-59
E8KVE1_STRVE/7-61
E8KVH1_STRVE/12-66
E8KVU0_STRVE/20-74
E8KWY8_STRVE/11-66
E8KXJ9_STRVE/6-56
E8KXK3_STRVE/15-69
E8L1B3_9RHIZ/1-49
E8L4W0_9RHIZ/29-73
E8L696_9RHIZ/16-70
E8L762_9RHIZ/96-150
E8L983_9RHIZ/27-81
E8L9R8_9RHIZ/96-150
E8LB52_9FIRM/39-93
E8LBD4_9FIRM/17-71
E8LBE9_9FIRM/5-60
E8LBZ5_9FIRM/145-202
E8LCQ1_9FIRM/15-69
E8LCX0_9FIRM/17-71
E8LDQ3_9FIRM/11-66
E8LEA2_9FIRM/14-68
E8LH33_9FIRM/19-73
E8LJX4_9GAMM/7-59
E8LRK6_9VIBR/14-68
E8LRS2_9VIBR/15-69
E8LRT6_9VIBR/31-85
E8LTA7_9VIBR/10-64
E8LXB2_9VIBR/7-61
E8LXB4_9VIBR/9-63
E8M3H6_9VIBR/22-73
E8MB81_9VIBR/32-86
E8MDM1_9VIBR/9-64
E8MFU5_BIFL2/147-204
E8MGZ7_BIFL2/1-46
E8MHW9_BIFL2/21-58
E8MJ13_BIFL2/6-65
E8MLJ4_BIFLS/16-70
E8MM20_BIFLS/14-62
E8MMH3_BIFLS/5-49
E8MSY7_BIFL1/21-58
E8MWF6_BIFL1/156-213
E8MXT0_ANATU/20-74
E8N2U1_ANATU/15-69
E8N4Q0_ANATU/21-71
E8N557_ANATU/17-71
E8N7P0_MICTS/31-84
E8N894_MICTS/20-74
E8N9T6_MICTS/1-45
E8NBA2_MICTS/15-55
E8NBE0_MICTS/9-62
E8NBE7_MICTS/17-71
E8NBI7_MICTS/12-66
E8NKL9_SALET/19-69
E8NKR7_SALET/12-66
E8NL58_SALET/52-96
E8NMF3_SALET/12-66
E8NN42_SALET/7-60
E8NPB6_SALET/8-61
E8NSV3_SALET/34-88
E8NVK7_SALET/42-94
E8NWG2_YERPH/64-117
E8NWZ0_YERPH/42-95
E8NZI6_YERPH/64-117
E8NZI8_YERPH/75-128
E8P1B8_YERPH/40-93
E8P4B0_YERPH/7-60
E8P5W9_YERPH/22-75
E8P912_ACIB1/6-55
E8PAB9_ACIB1/7-60
E8PDJ0_ACIB1/12-66
E8PF48_ACIB1/15-69
E8PF93_ACIB1/12-66
E8PFG5_ACIB1/7-61
E8PFN9_ACIB1/33-88
E8PKA0_THESS/13-67
E8PRF8_9BACT/10-64
E8PSG1_YERPE/38-91
E8Q0J5_ECOLW/33-83
E8Q861_STRED/6-63
E8Q8D5_STRED/9-62
E8Q8E1_STRED/7-61
E8Q8E4_STRED/7-61
E8Q9S4_STRED/10-52
E8Q9S9_STRED/11-65
E8QA16_STRED/5-59
E8QAA9_STRED/7-61
E8QBI5_STRED/5-59
E8QBU9_STRED/9-63
E8QBW9_STRED/14-68
E8QCC4_STRED/6-60
E8QCE0_STRED/9-59
E8QCF2_STRED/7-61
E8R4R8_ISOPI/138-174
E8R5I8_ISOPI/48-102
E8R791_DESM0/80-133
E8R9B9_DESM0/24-80
E8R9J2_DESM0/137-190
E8RGH6_9DELT/8-43
E8RHU8_9DELT/260-313
E8RIL0_9DELT/15-69
E8RJ16_9DELT/21-75
E8RJ83_9DELT/43-93
E8RJG1_9DELT/7-59
E8RJR7_9DELT/14-69
E8RLR8_9CAUL/8-47
E8RMX2_9CAUL/59-101
E8RNG2_9CAUL/9-57
E8RPU1_9CAUL/5-59
E8RPX0_9CAUL/56-108
E8RPX5_9CAUL/7-52
E8RQU9_9CAUL/5-59
E8RUN4_9CAUL/11-66
E8RUN5_9CAUL/11-66
E8RVZ1_9CAUL/6-60
E8RXA3_MICSL/12-66
E8RXG9_MICSL/32-86
E8S0F5_MICSL/20-75
E8S0U4_MICSL/9-63
E8S230_MICSL/16-70
E8S306_MICSL/13-69
E8S4H1_MICSL/16-70
E8S6D8_MICSL/19-73
E8S9N7_MICSL/14-67
E8SDT4_STAPH/13-67
E8SDT5_STAPH/4-58
E8SFU1_STAPH/17-71
E8SFV0_STAPH/15-62
E8SGE6_STAPH/23-75
E8SGF2_STAPH/12-66
E8SH67_STAPH/7-61
E8SH71_STAPH/5-59
E8SI00_STAPH/5-60
E8SJQ2_STAPH/14-62
E8SKG1_STAPH/11-65
E8SMK8_NEIGO/33-85
E8SPC5_NEIGO/26-80
E8SPJ3_NEIGO/13-65
E8SRX9_NEIGO/12-65
E8STQ2_GEOS2/5-59
E8STV6_GEOS2/7-63
E8T0P9_GEOS2/11-65
E8T0Q5_GEOS2/30-82
E8T5H3_THEA1/29-81
E8T951_MESCW/23-77
E8TA36_MESCW/57-111
E8TC53_MESCW/14-69
E8TFJ6_MESCW/21-58
E8TFL8_MESCW/24-61
E8TGN8_MESCW/11-65
E8TIC7_MESCW/14-70
E8TJ30_MESCW/14-69
E8TJN9_MESCW/20-74
E8TLV4_MESCW/20-74
E8TPB5_MESCW/13-60
E8TQG0_ALIDB/15-69
E8TTS3_ALIDB/29-83
E8TU79_ALIDB/100-153
E8TV09_ALIDB/6-52
E8U2S8_ALIDB/10-64
E8U379_DEIML/10-64
E8U4V9_DEIML/16-70
E8U879_DEIML/5-59
E8UAL9_DEIML/10-56
E8UBM9_DEIML/27-86
E8UHQ1_MYCFM/7-45
E8UJP5_STREJ/11-49
E8UJP6_STREJ/4-58
E8UKI0_STREJ/7-61
E8ULH5_STREJ/9-63
E8UM61_STREJ/7-61
E8UMB0_STREJ/8-62
E8UPE5_STREJ/4-58
E8US60_THEBF/75-123
E8USG8_THEBF/4-58
E8USG9_THEBF/6-60
E8USX7_THEBF/6-60
E8UT57_THEBF/4-57
E8UTA0_THEBF/75-123
E8UXW1_TERSS/8-60
E8UYI7_TERSS/1-46
E8UZ21_TERSS/24-78
E8V0F0_TERSS/58-104
E8V0Z8_TERSS/9-63
E8V4E6_TERSS/6-62
E8V4T6_TERSS/5-59
E8V544_TERSS/70-124
E8V6I2_TERSS/9-61
E8VA45_BACST/5-67
E8VAD5_BACST/20-74
E8VB01_BACST/6-61
E8VBQ1_BACST/6-60
E8VC20_BACST/7-61
E8VC21_BACST/9-63
E8VC24_BACST/15-71
E8VCZ8_BACST/6-61
E8VEF5_BACST/15-68
E8VEF7_BACST/5-59
E8VEF8_BACST/6-60
E8VEY4_BACST/5-59
E8VHY6_BACST/10-64
E8VN75_VIBVU/12-66
E8VNG1_VIBVU/13-63
E8VP26_VIBVU/17-71
E8VXV2_VIBVU/18-51
E8W058_STRFA/21-72
E8W0X9_STRFA/33-87
E8W237_STRFA/19-73
E8W3V7_STRFA/21-75
E8W9A9_STRFA/13-69
E8WAZ4_STRFA/37-91
E8WC97_STRFA/15-77
E8WJ58_GEOS8/43-98
E8WJ77_GEOS8/20-76
E8WJ95_GEOS8/69-123
E8WK58_GEOS8/43-93
E8WK61_GEOS8/8-62
E8WK86_GEOS8/82-135
E8WLX7_GEOS8/35-89
E8WLX9_GEOS8/13-68
E8WN41_GEOS8/61-114
E8WNI9_GEOS8/71-119
E8WNU0_GEOS8/16-70
E8WP60_GEOS8/16-70
E8WPK8_GEOS8/73-118
E8WQ84_GEOS8/12-66
E8WQE5_GEOS8/23-76
E8WSM9_GEOS8/25-79
E8WTT3_GEOS8/10-64
E8WTX4_GEOS8/14-68
E8WU02_GEOS8/12-66
E8WWC8_ACISM/139-181
E8WWL6_ACISM/17-77
E8X0K8_ACISM/16-68
E8X0Z1_ACISM/14-68
E8X1Q9_ACISM/27-81
E8X287_ACISM/31-86
E8X2I5_ACISM/12-64
E8X2Y2_ACISM/5-59
E8X3A8_ACISM/38-93
E8X3H3_ACISM/69-123
E8X3L2_ACISM/16-70
E8X5L7_ACISM/32-79
E8X7L4_ACISM/25-79
E8X7N4_ACISM/47-96
E8XDB4_SALT4/7-60
E8XDG3_SALT4/13-67
E8XDN2_SALT4/34-84
E8XGX5_SALT4/52-96
E8XHL3_SALT4/15-67
E8XJ52_SALT4/12-66
E8XKA7_SALT4/34-88
E8XMF9_RAHSY/6-64
E8XPY6_RAHSY/6-59
E8XQF6_RAHSY/55-100
E8XR24_RAHSY/11-65
E8XS67_RAHSY/16-70
E8XSC9_RAHSY/12-66
E8XSL7_RAHSY/12-66
E8XTC9_RAHSY/32-88
E8XU96_RAHSY/37-89
E8XUG6_RAHSY/9-57
E8XUU5_RAHSY/7-60
E8XUW2_RAHSY/11-64
E8XVE4_RAHSY/12-66
E8XZ63_RAHSY/16-70
E8XZG5_RAHSY/27-81
E8XZN9_RAHSY/13-66
E8Y014_RAHSY/87-142
E8Y0C4_RAHSY/22-75
E8Y0C5_RAHSY/3-56
E8Y0V7_RAHSY/14-58
E8Y0V8_RAHSY/7-60
E8Y2K9_ECOKO/9-59
E8Y773_ECOKO/7-53
E8Y8E7_ECOKO/12-66
E8Y8J1_ECOKO/34-87
E8Y9A3_ECOKO/17-70
E8Y9X4_ECOKO/13-67
E8YA11_ECOKO/89-143
E8YA15_ECOKO/12-66
E8YBG8_ECOKO/15-73
E8YBU2_ECOKO/38-82
E8YC29_ECOKO/8-57
E8YC30_ECOKO/13-64
E8YC88_ECOKO/12-66
E8YEG5_ECOKO/7-61
E8YFR8_9BURK/95-147
E8YFW5_9BURK/13-66
E8YGD6_9BURK/14-68
E8YJN6_9BURK/48-102
E8YMD6_9BURK/47-100
E8YMZ4_9BURK/16-70
E8YP45_9BURK/40-95
E8YPU5_9BURK/35-89
E8YQ48_9BURK/39-93
E8YRW9_9BURK/20-74
E8YTA0_9BURK/53-106
E8YTD9_9BURK/29-83
E8YTP3_9BURK/18-72
E8YW10_9BURK/20-74
E8YWG7_9BURK/12-63
E8Z6J6_PFIPI/88-141
E8ZCN8_STRPN/34-88
E8ZCY9_STRPN/15-64
E8ZD72_9VIRU/6-61
E8ZDC6_9VIRU/1-52
E8ZDD1_9VIRU/14-68
E8ZDI5_9VIRU/3-57
E8ZDI9_9VIRU/27-77
E8ZDN4_9VIRU/7-62
E8ZDT2_9VIRU/7-62
E8ZDY2_9VIRU/3-57
E8ZDY6_9VIRU/27-77
E8ZE55_STRPN/7-61
E8ZE60_STRPN/7-61
E8ZE65_STRPN/9-59
E8ZEI5_STRPN/15-62
E8ZLQ2_CLOB0/11-65
E8ZM79_CLOB0/7-62
E8ZM80_CLOB0/8-63
E8ZNK4_CLOB0/10-64
E8ZNP0_CLOB0/10-64
E8ZPA8_CLOB0/55-108
E8ZQ99_CLOB0/63-115
E8ZQA5_CLOB0/6-61
E8ZQK6_CLOB0/8-62
E8ZR41_CLOB0/7-61
E8ZRZ3_CLOB0/8-62
E8ZTA2_CLOB0/6-60
E8ZUA9_CLOB0/2-60
E8ZUB0_CLOB0/6-60
E8ZUJ8_CLOB0/2-53
E8ZUQ6_CLOB0/7-62
E8ZV09_CLOB0/4-59
E8ZVJ7_CLOB0/1-46
E8ZVW1_CLOB0/7-61
E8ZVY8_CLOB0/11-65
E9A0R4_SALET/7-61
E9A1S0_SALET/12-66
E9A2W9_SALET/5-59
E9A3X1_SALET/34-84
E9A4H5_SALET/1-44
E9A4H6_SALET/22-77
E9A8A2_SALET/52-96
E9A968_SALET/34-88
E9AAQ6_SALET/7-60
E9AGS1_LEIIN/92-145
E9ARX0_LEIME/92-145
E9BE14_LEIDO/92-145
E9C7T0_9EUKA/80-133
E9CLL6_9ENTR/18-72
E9CM46_9ENTR/36-89
E9CN76_9ENTR/13-66
E9CPR2_9ENTR/13-68
E9DHX9_COCPS/86-141
E9DKS2_9STRE/7-61
E9DMX7_9STRE/7-61
E9DNJ4_9STRE/39-93
E9DNX0_9STRE/7-60
E9DP30_9STRE/6-60
E9DPR5_9STRE/11-66
E9DQD9_9STRE/9-63
E9DQM5_9STRE/6-60
E9DQN8_9STRE/11-65
E9E395_METAQ/86-141
E9ESB2_METAR/86-141
E9FES5_9STRE/7-61
E9FFT0_9STRE/8-62
E9FG50_9STRE/9-62
E9FGM9_9STRE/36-90
E9FHT5_9STRE/7-61
E9FIQ8_9STRE/14-68
E9FIU3_9STRE/7-61
E9FIW0_9STRE/4-58
E9FJ48_9STRE/6-60
E9FKI3_9STRE/7-61
E9FKY7_9STRE/11-65
E9FLM2_9STRE/5-59
E9FLR7_9STRE/15-62
E9FLT3_9STRE/17-71
E9FM76_9STRE/4-58
E9FMN0_9STRE/4-58
E9FP71_9STRE/20-74
E9FPE8_9STRE/5-59
E9FPV4_9STRE/10-64
E9FPZ3_9STRE/12-66
E9FQ79_9STRE/6-60
E9FQ80_9STRE/8-62
E9FQ90_9STRE/8-62
E9G8L7_DAPPU/80-133
E9IJS6_SOLIN/80-133
E9LUL4_9VIRU/8-63
E9LUL5_9VIRU/13-67
E9LUS8_9VIRU/11-65
E9LUS9_9VIRU/8-63
E9NM81_9STRE/17-71
E9P5Z7_9VIRU/167-221
E9P5Z7_9VIRU/17-71
E9P600_9VIRU/174-228
E9P600_9VIRU/20-74
E9P645_9VIRU/167-221
E9P645_9VIRU/17-71
E9P648_9VIRU/174-228
E9P648_9VIRU/20-74
E9RIY8_BACNA/13-64
E9RKJ3_LACRE/22-76
E9RKS0_LACRE/92-146
E9RML2_LACRE/8-62
E9RML6_LACRE/9-63
E9RNK4_LACRE/4-58
E9RNU6_LACRE/7-61
E9RQU8_LACRE/9-63
E9RR73_LACRE/7-61
E9RRE3_9FIRM/7-52
E9RST6_9FIRM/38-92
E9RST8_9FIRM/6-60
E9RT43_9FIRM/7-61
E9RTX2_9FIRM/10-61
E9RTX3_9FIRM/10-63
E9RV23_9FIRM/11-66
E9RV76_9FIRM/14-68
E9RWT1_9FIRM/1-55
E9RWT5_9FIRM/28-82
E9RX24_9FIRM/6-60
E9RX46_9FIRM/11-65
E9RX63_9FIRM/7-61
E9RX86_9FIRM/7-61
E9RX91_9FIRM/13-67
E9RXQ2_9FIRM/7-61
E9RY07_9FIRM/10-61
E9S1V4_TREDE/47-95
E9S3C2_TREDE/63-117
E9S429_TREDE/77-130
E9S453_TREDE/65-119
E9S531_TREDE/60-113
E9S6D9_TREDE/88-139
E9S722_TREDE/43-86
E9S7B5_RUMAL/7-61
E9S7U7_RUMAL/7-61
E9S809_RUMAL/141-195
E9S812_RUMAL/141-195
E9S8T7_RUMAL/92-146
E9S911_RUMAL/7-61
E9S912_RUMAL/10-64
E9SA65_RUMAL/30-84
E9SAQ5_RUMAL/8-62
E9SBH4_RUMAL/9-63
E9SDF9_RUMAL/7-61
E9SDQ2_RUMAL/8-62
E9SDR1_RUMAL/15-69
E9SEG0_RUMAL/36-93
E9SEW3_RUMAL/16-72
E9SF32_RUMAL/14-67
E9SH21_RUMAL/7-61
E9SIY8_CLOSY/17-71
E9SJA4_CLOSY/7-59
E9SK04_CLOSY/10-64
E9SKI7_CLOSY/1-46
E9SMS2_CLOSY/12-64
E9SN35_CLOSY/12-66
E9SP02_CLOSY/9-65
E9SP20_CLOSY/11-65
E9SPU8_CLOSY/14-68
E9SPV1_CLOSY/14-68
E9SPV2_CLOSY/15-69
E9SQ98_CLOSY/9-63
E9SQD3_CLOSY/6-60
E9SQN6_CLOSY/7-61
E9SR07_CLOSY/51-107
E9SRM5_CLOSY/10-64
E9SS54_CLOSY/7-61
E9SSJ4_CLOSY/7-61
E9SUD1_CLOSY/12-65
E9SZ67_COREQ/35-89
E9SZJ6_COREQ/10-64
E9T0I2_COREQ/12-66
E9T115_COREQ/18-72
E9T2T3_COREQ/54-108
E9T4T8_COREQ/16-70
E9T4Y1_COREQ/16-70
E9T5E1_COREQ/24-74
E9T8S1_ECOLX/38-82
E9T8W2_ECOLX/39-93
E9T920_ECOLX/89-143
E9T925_ECOLX/12-66
E9TA49_ECOLX/39-81
E9TAJ6_ECOLX/22-71
E9TB79_ECOLX/17-70
E9TC85_ECOLX/8-61
E9TCJ3_ECOLX/14-68
E9TF52_ECOLX/12-66
E9TL95_ECOLX/34-87
E9TP86_ECOLX/18-72
E9TQF4_ECOLX/13-67
E9TQT1_ECOLX/12-66
E9TQT4_ECOLX/11-65
E9TR34_ECOLX/5-59
E9TRS3_ECOLX/17-70
E9TT64_ECOLX/7-60
E9TT65_ECOLX/7-60
E9TTJ4_ECOLX/38-82
E9TWE4_ECOLX/4-63
E9TXI0_ECOLX/21-75
E9TXI1_ECOLX/4-54
E9TYS2_ECOLX/14-68
E9TYS4_ECOLX/35-81
E9U3V8_ECOLX/16-70
E9U5J7_ECOLX/16-70
E9U5N4_ECOLX/31-84
E9U5Q8_ECOLX/11-65
E9U5R1_ECOLX/12-66
E9U705_ECOLX/10-63
E9UC38_ECOLX/35-81
E9UC40_ECOLX/14-68
E9UCZ3_ECOLX/13-67
E9UD62_ECOLX/38-82
E9UEG7_ECOLX/17-70
E9UKR9_ECOLX/9-63
E9UQR0_9ACTO/12-54
E9UQV0_9ACTO/12-66
E9UTM4_9ACTO/10-64
E9UUJ6_9ACTO/18-71
E9UUW0_9ACTO/8-59
E9UV60_9ACTO/18-71
E9UVR6_9ACTO/23-64
E9UW94_9ACTO/13-67
E9UX88_9ACTO/16-69
E9UXH5_9ACTO/17-71
E9V134_9ACTO/10-64
E9V4E2_ECOLX/61-112
E9V4E3_ECOLX/8-57
E9V6E2_ECOLX/16-70
E9V6I6_ECOLX/11-65
E9V6I9_ECOLX/12-66
E9V6N1_ECOLX/13-67
E9V6R1_ECOLX/17-70
E9V8E3_ECOLX/9-60
E9VCF6_ECOLX/35-81
E9VCF8_ECOLX/7-61
E9VE88_ECOLX/38-82
E9VEY0_ECOLX/3-51
E9VGV5_ECOLX/16-70
E9VHK6_ECOLX/10-64
E9VIY2_ECOLX/16-70
E9VKQ4_ECOLX/22-71
E9VKQ5_ECOLX/61-112
E9VNB5_ECOLX/22-76
E9VNB6_ECOLX/3-58
E9VNQ3_ECOLX/12-66
E9VNQ6_ECOLX/11-65
E9VNU1_ECOLX/13-67
E9VNX1_ECOLX/17-70
E9VT06_ECOLX/23-76
E9VT11_ECOLX/7-61
E9VUA6_ECOLX/38-82
E9VXB2_ECOLX/3-51
E9VXE2_ECOLX/20-70
E9VZH1_ECOLX/13-67
E9VZK6_ECOLX/17-70
E9W237_ECOLX/7-61
E9W382_ECOLX/33-83
E9W3E5_ECOLX/10-64
E9W3Z0_ECOLX/5-59
E9W4F7_ECOLX/82-136
E9W4G0_ECOLX/12-66
E9W4R5_ECOLX/18-57
E9W4X2_ECOLX/12-66
E9W6P1_ECOLX/34-87
E9W6V2_ECOLX/9-62
E9W7G9_ECOLX/38-82
E9W8U9_ECOLX/13-52
E9WAB3_ECOLX/8-61
E9WBJ9_ECOLX/34-88
E9WBS5_ECOLX/4-63
E9WDY6_ECOLX/12-66
E9WEE3_ECOLX/12-66
E9WEK8_ECOLX/13-67
E9WEP3_ECOLX/17-70
E9WGD0_ECOLX/9-60
E9WH89_ECOLX/23-76
E9WKR9_ECOLX/23-76
E9WKS4_ECOLX/7-61
E9WLY2_ECOLX/38-82
E9WPV9_ECOLX/34-88
E9WS66_ECOLX/12-66
E9WSC6_ECOLX/18-57
E9WSN1_ECOLX/12-66
E9WSN4_ECOLX/89-143
E9WSS5_ECOLX/13-67
E9WSX3_ECOLX/17-70
E9WVF1_ECOLX/24-69
E9WY01_ECOLX/12-66
E9WZI5_ECOLX/7-61
E9X060_ECOLX/38-82
E9X3K0_ECOLX/10-64
E9X3U5_ECOLX/17-70
E9X3X8_ECOLX/13-67
E9X426_ECOLX/89-143
E9X429_ECOLX/12-66
E9X4F0_ECOLX/12-66
E9X9J3_ECOLX/7-61
E9XB43_ECOLX/34-87
E9XBQ4_ECOLX/33-83
E9XD48_ECOLX/38-82
E9XFD5_ECOLX/7-53
E9XI07_ECOLX/9-58
E9XJH7_ECOLX/7-56
E9XK90_ECOLX/23-76
E9XKD6_ECOLX/13-67
E9XL94_ECOLX/19-68
E9XLF7_ECOLX/12-66
E9XLP2_ECOLX/4-54
E9XLP3_ECOLX/21-75
E9XLU7_ECOLX/12-66
E9XM45_ECOLX/10-64
E9XMG7_ECOLX/11-65
E9XNN1_ECOLX/5-59
E9XQY9_ECOLX/35-81
E9XQZ1_ECOLX/7-61
E9XSC3_ECOLX/52-98
E9XSP6_ECOLX/38-82
E9XSY1_ECOLX/20-70
E9XW39_ECOLX/34-88
E9XYG2_ECOLX/12-66
E9XYT4_ECOLX/12-66
E9XYT8_ECOLX/82-136
E9XYW4_ECOLX/13-67
E9XYZ5_ECOLX/17-70
E9Y0Q6_ECOLX/33-83
E9Y1S5_ECOLX/14-66
E9Y1S6_ECOLX/9-62
E9Y520_ECOLX/23-76
E9Y525_ECOLX/7-61
E9Y711_ECOLX/38-82
E9Y9J7_ECOLX/17-70
E9Y9N2_ECOLX/13-67
E9Y9S3_ECOLX/82-136
E9Y9S7_ECOLX/12-66
E9YA36_ECOLX/12-66
E9YB74_ECOLX/12-60
E9YB81_ECOLX/1-46
E9YD25_ECOLX/5-59
E9YDQ7_ECOLX/34-88
E9YG58_ECOLX/38-82
E9YHI9_ECOLX/23-76
E9YHJ4_ECOLX/7-61
E9YLC6_ECOLX/5-59
E9YN06_ECOLX/9-65
E9YNB1_ECOLX/10-64
E9YPY3_ECOLX/19-68
E9YQW4_ECOLX/24-69
E9YSN0_ECOLX/8-57
E9YSN1_ECOLX/4-55
E9YVS4_ECOLX/38-82
E9YW81_ECOLX/52-98
E9YYJ5_ECOLX/9-62
E9YZA4_ECOLX/35-81
E9YZA6_ECOLX/7-61
E9YZT1_ECOLX/12-66
E9YZZ5_ECOLX/23-76
E9Z079_ECOLX/14-66
E9Z0X5_ECOLX/13-67
E9Z118_ECOLX/2-30
E9Z122_ECOLX/23-76
E9Z1I6_ECOLX/12-66
E9Z1I9_ECOLX/14-65
E9Z3V2_ESCFE/10-64
E9Z5F5_ESCFE/15-73
E9Z8N2_ESCFE/13-67
E9Z8W6_ESCFE/16-70
E9ZAU5_ESCFE/35-81
E9ZAU7_ESCFE/7-61
E9ZC56_ESCFE/38-82
E9ZFQ7_MYCTU/10-64
E9ZHQ9_MYCTU/22-76
E9ZK46_MYCTU/42-96
E9ZKB5_MYCTU/8-62
E9ZR31_MYCTU/10-64
E9ZS34_NEIME/1-38
E9ZUE7_NEIME/25-79
E9ZUL0_NEIME/12-48
E9ZWI5_NEIME/48-94
EDF1_BOVIN/81-134
EDF1_CHICK/81-134
EDF1_DANRE/80-133
EDF1_HUMAN/81-134
EDF1_MOUSE/81-134
EDF1_RAT/81-134
EDF1_XENLA/81-134
F0A023_NEIME/18-72
F0A348_NEIME/1-38
F0A5M2_NEIME/26-80
F0A5R8_NEIME/13-65
F0A5S9_NEIME/12-48
F0A7J9_NEIME/48-94
F0A8R4_NEIME/1-38
F0AB05_NEIME/25-79
F0ABA6_NEIME/12-48
F0ADE4_NEIME/48-94
F0ADS1_NEIME/9-56
F0AEE7_NEIME/1-38
F0AGY3_NEIME/26-80
F0AJ07_NEIME/48-94
F0AKI1_NEIME/48-94
F0ALH4_NEIME/1-38
F0AMV0_NEIME/25-79
F0AMZ3_NEIME/13-65
F0AN06_NEIME/12-48
F0AQL6_NEIME/1-38
F0ASY1_NEIME/25-79
F0AT57_NEIME/12-48
F0AVN6_NEIME/48-94
F0AW04_NEIME/9-56
F0AWG0_NEIME/1-38
F0AYR4_NEIME/25-79
F0AYV7_NEIME/13-65
F0AYW9_NEIME/12-48
F0B0Y3_NEIME/48-94
F0B1Y5_NEIME/1-38
F0B3X2_NEIME/12-48
F0B4G6_NEIME/25-79
F0B6K3_NEIME/48-94
F0B6X1_NEIME/9-56
F0BC10_9XANT/7-45
F0BCT9_9XANT/10-66
F0BFA9_9XANT/1-51
F0BIK7_9XANT/5-59
F0BN11_9XANT/8-43
F0BN14_9XANT/15-69
F0BNL4_9XANT/14-68
F0BNV0_9XANT/8-63
F0BSW2_9XANT/63-116
F0BTY3_9XANT/5-59
F0BZI8_9XANT/1-41
F0BZQ5_9XANT/1-45
F0BZW2_9XANT/8-43
F0C2S8_9XANT/5-59
F0C465_9XANT/14-68
F0C6U1_9XANT/16-71
F0CB51_9XANT/29-83
F0D3T3_STAAU/7-61
F0D4C2_STAAU/1-49
F0D5E0_STAAU/7-61
F0D7Y1_STAAU/14-62
F0D804_STAAU/7-57
F0D825_STAAU/1-55
F0D8Y3_STAAU/13-54
F0DAN3_STAAU/7-61
F0DB50_STAAU/1-51
F0DBE0_STAAU/7-61
F0DDH8_STAAU/7-57
F0DDJ9_STAAU/1-55
F0DFZ8_STAAU/14-62
F0DGB6_STAAU/4-58
F0DGB7_STAAU/13-67
F0DHB9_9FIRM/19-69
F0DJS1_9FIRM/8-62
F0DKD4_9FIRM/143-197
F0DKD4_9FIRM/78-132
F0DKD4_9FIRM/8-62
F0DL78_9FIRM/11-65
F0DM87_9FIRM/16-70
F0DPX0_9FIRM/7-63
F0DPX4_9FIRM/3-57
F0DQF5_9FIRM/1-35
F0DRI7_9FIRM/42-93
F0DWY7_9FIRM/5-59
F0DYI5_9PSED/11-63
F0DZ10_9PSED/13-60
F0DZN4_9PSED/7-60
F0DZQ4_9PSED/13-65
F0E2C8_9PSED/5-59
F0E2S6_9PSED/44-91
F0E2Y3_9PSED/7-61
F0E6J4_9PSED/19-73
F0E7H9_9PSED/30-85
F0E9T4_9PSED/23-74
F0EAA2_9PSED/7-61
F0ECP0_9PSED/1-35
F0ED20_9PSED/24-66
F0EFV4_ENTCA/7-61
F0EH43_ENTCA/25-77
F0EHB5_ENTCA/10-64
F0EHI4_ENTCA/6-60
F0EIF0_ENTCA/7-62
F0EJF6_ENTCA/40-84
F0EJG8_ENTCA/14-68
F0EJU5_ENTCA/13-65
F0EKV6_ENTCA/9-63
F0EMN7_ENTCA/16-70
F0EQ43_ENTCA/7-60
F0EX93_9NEIS/37-91
F0EYC8_9NEIS/9-64
F0EYD5_9NEIS/16-70
F0EZ26_9NEIS/10-64
F0F4E7_9BACT/10-65
F0F591_9BACT/5-60
F0F5D2_9BACT/3-55
F0F9W2_9BACT/11-65
F0FA19_9BACT/6-60
F0FBI0_STRSA/4-58
F0FDQ6_STRSA/23-77
F0FDT0_STRSA/6-60
F0FEA0_STRSA/9-62
F0FEJ2_STRSA/46-99
F0FFE9_STRSA/7-61
F0FFX8_STRSA/5-59
F0FG13_STRSA/4-59
F0FHD0_STRSA/7-61
F0FHD4_STRSA/7-61
F0FJK1_STRSA/37-73
F0FJX9_STRSA/23-77
F0FK47_STRSA/6-60
F0FKP8_STRSA/46-99
F0FL25_STRSA/9-62
F0FL47_STRSA/7-61
F0FMA1_STRSA/7-61
F0FMS8_STRSA/4-58
F0FMT7_STRSA/20-74
F0FMU0_STRSA/36-78
F0FN29_STRSA/7-61
F0FNJ1_STRSA/12-66
F0FNL6_STRSA/5-59
F0FP08_STRSA/11-65
F0FPF2_STRSA/11-65
F0FQA3_STRSA/11-65
F0FQM8_STRSA/7-61
F0FQY2_STRSA/6-60
F0FR78_STRSA/23-77
F0FRZ0_STRSA/9-62
F0FSJ9_STRSA/46-99
F0FUS0_STRSA/4-58
F0FV18_STRSA/7-61
F0FVJ4_STRSA/5-59
F0FVX4_9BURK/8-53
F0FX21_9BURK/9-63
F0FZG3_9BURK/74-127
F0G1H8_9BURK/22-76
F0G3M2_9BURK/25-79
F0G884_9BURK/35-92
F0G8J2_9BURK/22-76
F0GB50_9BURK/1-37
F0GBF2_9BURK/21-75
F0GBS3_9BURK/18-68
F0GCI7_9BURK/50-107
F0GCK8_9BURK/46-94
F0GDY5_9BURK/10-63
F0GG35_9BURK/12-66
F0GIR9_9BURK/30-84
F0GLB5_9LACO/136-174
F0GLE9_9LACO/11-55
F0GLV4_9LACO/10-64
F0GLW7_9LACO/7-61
F0GM77_9LACO/12-66
F0GMC6_9LACO/17-71
F0GMD5_9LACO/15-62
F0GPF5_9LACO/7-61
F0GQG1_9LACO/13-67
F0GRN9_9LACO/10-64
F0GRQ0_9LACO/7-61
F0GRR4_9LACO/7-61
F0GS42_9LACO/5-59
F0GS45_9LACO/8-46
F0GS47_9LACO/20-71
F0GS50_9LACO/26-72
F0GSL8_9LACO/136-174
F0GU34_9FIRM/6-60
F0GVC7_9FIRM/29-83
F0GVQ6_9FIRM/5-59
F0GXH2_9FIRM/7-61
F0GY36_9FIRM/8-62
F0GY73_9FIRM/13-67
F0GYQ8_9FIRM/15-62
F0GYZ8_9FIRM/11-65
F0GZ02_9FIRM/5-59
F0GZ05_9FIRM/5-59
F0H049_9FIRM/15-67
F0H0J0_9FIRM/7-62
F0H0N5_9FIRM/6-60
F0H1K0_9FIRM/9-63
F0H1R6_9FIRM/8-63
F0H2G2_9FIRM/1-46
F0H2G3_9FIRM/7-61
F0H2R4_9FIRM/6-60
F0H304_9FIRM/14-63
F0H4R1_9BACT/6-60
F0H5Q5_9BACT/11-65
F0HA97_9BACT/9-63
F0HBE3_9FIRM/20-70
F0HC81_9FIRM/9-63
F0HCJ9_9FIRM/56-94
F0HDC9_9FIRM/9-63
F0HDI7_9FIRM/6-60
F0HDK1_9FIRM/8-62
F0HE35_9FIRM/10-64
F0HEM7_9FIRM/14-60
F0HF83_9FIRM/5-59
F0HFN0_9FIRM/10-64
F0HFZ3_9FIRM/10-64
F0HGS1_9FIRM/23-76
F0HI89_9FIRM/10-64
F0HJ78_9FIRM/7-61
F0HKV5_9ACTN/10-55
F0HLG8_9ACTN/34-87
F0HLK0_9ACTN/5-59
F0HLN7_9ACTN/13-67
F0HLX7_9ACTN/10-64
F0HMF0_9ACTN/18-72
F0HN23_9ACTN/7-61
F0HNU1_9ACTN/7-61
F0HPH2_9ACTN/7-61
F0HPT0_9ACTN/1-46
F0HQA6_9ACTN/57-111
F0HQS7_9ACTN/6-60
F0HR93_9ACTN/19-73
F0HRE3_9ACTN/18-72
F0HRE6_9ACTN/15-69
F0HRS0_9ACTN/79-124
F0HS35_9ACTN/6-60
F0HS50_9ACTN/25-79
F0HS99_9ACTN/13-67
F0HSK7_9ACTN/9-63
F0HTA6_LACDL/18-62
F0HVA7_LACDL/10-64
F0HVC3_LACDL/1-41
F0HWH7_LACDL/140-179
F0HYP8_STRSA/4-59
F0HYT4_STRSA/5-59
F0HYW0_STRSA/12-66
F0HZC8_STRSA/7-61
F0HZV9_STRSA/7-61
F0I0C1_STRSA/46-99
F0I124_STRSA/23-77
F0I1R5_STRSA/20-74
F0I311_STRSA/7-61
F0I3G9_STRSA/4-58
F0I3H7_STRSA/20-74
F0I4J8_STRSA/7-61
F0I4K2_STRSA/7-61
F0I4R1_STRSA/11-65
F0I806_STRSA/23-77
F0I8Q5_STRSA/46-99
F0I957_STRSA/9-62
F0I9B1_STRSA/7-61
F0I9T9_STRSA/5-59
F0IAD2_STRSA/11-65
F0IAN9_STRSA/7-61
F0IAP4_STRSA/7-61
F0IAP9_STRSA/17-71
F0IAV6_STRSA/15-62
F0IBR8_STRSA/4-58
F0IIZ3_STRSA/11-65
F0IJF5_STRSA/7-61
F0IK79_STRSA/9-58
F0IK85_STRSA/7-61
F0IK89_STRSA/7-61
F0IKK5_STRSA/4-58
F0IMT6_STRSA/23-77
F0IN02_STRSA/6-60
F0INJ2_STRSA/7-61
F0INL2_STRSA/46-99
F0IP03_STRSA/9-62
F0IPA2_STRSA/5-59
F0IPZ4_STRSA/7-61
F0IQI9_STRSA/11-65
F0IQV5_STRSA/5-59
F0IQY2_STRSA/12-66
F0IRF4_STRSA/7-61
F0IRP3_STRSA/20-74
F0IRQ1_STRSA/4-58
F0IS25_STRSA/7-61
F0IS29_STRSA/7-61
F0ISY2_STRSA/9-62
F0ITB9_STRSA/46-100
F0IUJ9_STRSA/23-77
F0IW91_STRSA/4-58
F0IYC9_ACIMA/7-59
F0J0I4_ACIMA/29-83
F0J363_ACIMA/11-65
F0J3V9_ACIMA/29-83
F0J7B9_ACIMA/12-59
F0J7P2_ACIMA/34-84
F0J7T2_ACIMA/42-96
F0J855_ACIMA/13-67
F0J919_AMBVA/81-134
F0JDI7_DESDE/14-68
F0JJA3_DESDE/15-68
F0JNJ0_ESCFE/1-52
F0JNZ7_ESCFE/7-61
F0JNZ9_ESCFE/35-81
F0JQ57_ESCFE/13-67
F0JTM0_ESCFE/16-70
F0JV67_ESCFE/8-61
F0JVB4_ESCFE/31-84
F0JVI9_ESCFE/38-82
F0K0H1_LACD2/10-64
F0K0I2_LACD2/17-69
F0K0N8_LACD2/141-180
F0K3V3_CLOAE/4-53
F0K6F0_CLOAE/7-62
F0K6Q0_CLOAE/7-60
F0K783_CLOAE/36-90
F0K785_CLOAE/7-63
F0K7X3_CLOAE/10-64
F0K8M5_CLOAE/17-75
F0K8Y3_CLOAE/5-59
F0KA98_CLOAE/7-61
F0KC41_CLOAE/15-67
F0KC47_CLOAE/15-66
F0KCR2_CLOAE/5-59
F0KGM0_ACICP/41-95
F0KGR3_ACICP/12-66
F0KIU1_ACICP/7-60
F0KM76_ACICP/12-66
F0KQ94_YERE3/9-58
F0KQS0_YERE3/6-59
F0KR31_YERE3/42-95
F0KRT9_YERE3/20-62
F0KS98_YERE3/16-69
F0KT97_YERE3/18-68
F0KTY2_YERE3/12-66
F0KVA5_YERE3/22-75
F0KY56_YERE3/7-60
F0KYS4_YERE3/64-117
F0L099_YERE3/5-59
F0L4F7_9RHIZ/21-75
F0L4G4_9RHIZ/11-61
F0L5F7_9RHIZ/20-74
F0LBC6_9RHIZ/16-71
F0LBN2_9RHIZ/9-63
F0LCC7_9RHIZ/18-72
F0LCY1_9RHIZ/41-95
F0LEY8_9RHIZ/23-70
F0LG47_9RHIZ/34-88
F0LHF8_THEBM/102-155
F0LI08_THEBM/24-66
F0LIE9_THEBM/5-59
F0LIG5_THEBM/14-63
F0LK01_THEBM/13-63
F0LK96_THEBM/132-185
F0LYI0_VIBFU/18-51
F0M0D3_VIBFU/32-86
F0M588_ARTPP/1-45
F0M7M3_ARTPP/13-66
F0MAC6_ARTPP/16-70
F0MCG2_ARTPP/2-53
F0MDC7_NEIMG/1-38
F0MEJ7_NEIMG/48-94
F0MHN7_NEIMG/12-48
F0MHP9_NEIMG/13-65
F0MHU2_NEIMG/26-80
F0MM91_NEIMH/25-79
F0MNJ5_NEIMH/1-38
F0MQZ5_NEIMM/1-38
F0MRX2_NEIMM/26-80
F0MU82_NEIMM/48-94
F0MUW0_NEIMP/48-94
F0MX71_NEIMP/25-79
F0MY41_NEIMP/1-38
F0MYT0_NEIMP/158-202
F0N0G4_NEIMO/9-56
F0N1N7_NEIMO/25-79
F0N2W1_NEIMO/1-38
F0N5H5_NEIMO/48-94
F0N6Y6_NEIMN/25-79
F0N7V1_NEIMN/1-38
F0N9B4_NEIMN/48-94
F0NET4_SULIR/125-173
F0NF34_SULIR/18-66
F0NHU0_SULIR/33-81
F0NIK4_SULIR/82-135
F0NIM2_SULIR/19-66
F0NKX3_SULIH/19-66
F0NPY4_SULIH/33-81
F0NQZ5_SULIH/125-173
F0NRK4_SULIH/82-135
F0NTI5_LACHH/2-43
F0NTX0_LACHH/23-78
F0NW17_LACHH/38-91
F0NWB7_LACHH/31-85
F0NWS6_LACHH/43-96
F0NX80_LACHH/14-68
F0NX96_WEEVC/38-84
F0P030_WEEVC/59-111
F0P178_WEEVC/8-62
F0P386_STAPE/12-66
F0P4R6_STAPE/7-61
F0P5M7_STAPE/5-59
F0P5N1_STAPE/7-61
F0P6R6_STAPE/14-62
F0P955_STAPE/11-60
F0P966_STAPE/17-71
F0P9T0_STAPE/5-59
F0PA01_ENTF6/13-67
F0PA84_ENTF6/72-107
F0PA89_ENTF6/13-65
F0PA89_ENTF6/80-127
F0PAT3_ENTF6/7-61
F0PAT4_ENTF6/10-64
F0PBH1_ENTF6/6-61
F0PBZ6_ENTF6/11-65
F0PCR9_ENTF6/7-61
F0PCZ2_ENTF6/12-66
F0PDX3_ENTF6/8-62
F0PE92_ENTF6/11-40
F0PG09_ENTF6/3-57
F0PH15_ENTF6/11-62
F0PI47_ENTF6/8-61
F0PIH2_9VIRU/5-53
F0PII4_9VIRU/1-32
F0PJI5_BACT0/7-61
F0PJJ4_BACT0/6-60
F0PJZ3_BACT0/10-64
F0PK10_BACT0/7-61
F0PNS8_BACT0/5-59
F0PNW9_BACT0/9-63
F0PPC5_BACT0/10-64
F0PPF2_BACT0/12-66
F0PPV1_BACT0/13-65
F0PQ21_BACT0/10-64
F0PQT4_BACT0/7-61
F0PSE4_BACT0/5-59
F0PSG5_BACT0/6-61
F0PT05_BACT0/7-61
F0PU43_BACT0/4-58
F0PV99_BACT0/10-63
F0PVE3_BACT0/8-62
F0PVE7_BACT0/9-63
F0PVE8_BACT0/10-63
F0PWL5_BACT0/5-59
F0PXG9_BACT0/14-68
F0PYG4_BACT0/13-65
F0PYJ3_BACT0/10-64
F0PYM6_BACT0/7-36
F0PYM7_BACT0/15-43
F0PYQ9_BACT0/5-59
F0PZ39_BACT0/20-74
F0PZL1_BACT0/13-67
F0PZT6_BACT0/12-66
F0Q5G7_ACIAP/17-71
F0Q719_ACIAP/22-76
F0Q8K8_ACIAP/16-69
F0QDD9_ACIAP/10-64
F0QFA8_ACIBD/33-88
F0QH85_ACIBD/7-61
F0QI44_ACIBD/10-51
F0QII5_ACIBD/12-66
F0QIQ3_ACIBD/7-61
F0QJ24_ACIBD/15-69
F0QJ63_ACIBD/12-66
F0QKB3_ACIBD/7-60
F0QL30_ACIBD/7-53
F0QL31_ACIBD/10-44
F0QSL2_VULM7/135-187
F0QSL5_VULM7/29-77
F0QX05_VULM7/93-146
F0QZG3_BACSH/9-63
F0R0K3_BACSH/16-71
F0R0R3_BACSH/28-82
F0R118_BACSH/26-80
F0R1A9_BACSH/48-101
F0R3M8_BACSH/45-97
F0R6N4_BACSH/9-63
F0RC56_CELLC/4-58
F0RCR6_CELLC/11-66
F0RD05_CELLC/12-66
F0REJ3_CELLC/8-62
F0RJ43_DEIPM/5-59
F0RL75_DEIPM/21-72
F0RSR3_SPHGB/7-61
F0RTJ4_SPHGB/11-65
F0RTT9_SPHGB/15-69
F0RU29_SPHGB/114-168
F0RU29_SPHGB/26-79
F0RU65_SPHGB/18-71
F0RUD4_SPHGB/13-67
F0RXN0_SPHGB/14-69
F0RXX4_SPHGB/40-94
F0RYS8_SPHGB/15-66
F0RZV8_SPHGB/153-180
F0S620_PEDSD/61-108
F0S8V2_PEDSD/11-67
F0SD17_PEDSD/8-62
F0SDU1_PEDSD/18-72
F0SES2_PEDSD/61-114
F0SNI0_PLABD/15-64
F0STU3_SYNGF/12-66
F0SU65_SYNGF/7-61
F0SVR3_SYNGF/6-60
F0SVT4_SYNGF/7-61
F0SWK5_SYNGF/154-211
F0SWK7_SYNGF/7-61
F0SX53_SYNGF/26-73
F0SX56_SYNGF/15-68
F0SX59_SYNGF/11-65
F0SX79_SYNGF/35-89
F0SXD1_SYNGF/7-62
F0T0N8_SYNGF/1-44
F0T1N1_SYNGF/6-60
F0T6A6_METSL/20-54
F0T6C5_METSL/5-59
F0T793_METSL/14-56
F0T955_METSL/137-190
F0TCP5_METSL/76-129
F0TD25_9PROT/10-64
F0TD46_9PROT/49-94
F0TD71_9PROT/10-64
F0TDE7_LACA3/7-61
F0TE35_LACA3/4-58
F0TFG6_LACA3/10-64
F0TFH0_LACA3/5-59
F0TFH1_LACA3/13-67
F0TH95_LACA3/140-179
F0THK1_LACA3/7-61
F0TIB8_LACA3/7-61
F0TKW5_RIEAR/62-116
F0TKX6_RIEAR/3-57
F0TL59_RIEAR/43-97
F0TL62_RIEAR/43-89
F0TMV9_RIEAR/14-70
F0TPB8_RIEAR/23-71
F0UJF2_AJECA/89-144
F0V156_9VIBR/11-65
F0V198_9VIBR/8-69
F0V6W1_THETE/75-128
F0VRH4_NEOCA/82-135
F0VS55_STRG2/7-61
F0VTQ1_STRG2/12-66
F0VU66_STRG2/6-60
F0VU67_STRG2/19-73
F0VU86_STRG2/9-62
F0VUD0_STRG2/7-61
F0VUN3_STRG2/1-41
F0VUV6_STRG2/36-88
F0VUW3_STRG2/13-67
F0VUY9_STRG2/5-59
F0VVC1_STRG2/3-57
F0VVD3_STRG2/18-73
F0VVD8_STRG2/14-68
F0VWH2_STRG2/57-110
F0VWN7_STRG2/16-70
F0VXL6_STRG2/9-62
F0VXP7_STRG2/7-61
F0X2T9_9STRA/83-136
F0XDJ8_9PEZI/88-143
F0XX55_9STRA/96-149
F0YT79_9CLOT/7-61
F0YTD8_9CLOT/6-60
F0YTE0_9CLOT/6-60
F0YTE2_9CLOT/8-62
F0YTE3_9CLOT/6-60
F0YU56_9CLOT/5-59
F0YV72_9CLOT/11-65
F0YVI0_9CLOT/10-64
F0YVP1_9CLOT/10-63
F0YVR7_9CLOT/24-79
F0YVR9_9CLOT/10-64
F0YW76_9CLOT/16-70
F0YWL3_9CLOT/10-64
F0YWQ6_9CLOT/28-83
F0YWZ5_9CLOT/12-66
F0YXJ4_9CLOT/10-61
F0YXM9_9CLOT/7-61
F0YXU5_9CLOT/9-63
F0YY42_9CLOT/8-61
F0YY85_9CLOT/7-62
F0YYF7_9CLOT/10-64
F0YZ16_9CLOT/9-63
F0YZ66_9CLOT/13-67
F0YZ96_9CLOT/15-69
F0YZB5_9CLOT/7-61
F0Z0T5_9CLOT/12-66
F0Z1Z4_9CLOT/7-61
F0Z2J1_9CLOT/7-61
F0Z2W4_9CLOT/8-62
F0Z3A0_9CLOT/6-56
F0Z3D6_9CLOT/13-56
F0Z3R6_9CLOT/10-64
F0Z408_9CLOT/10-64
F0Z412_9CLOT/6-60
F0Z5P0_9CLOT/7-61
F0ZRY8_DICPU/45-98
F1C599_9VIRU/22-75
F1CNN6_ECOLX/33-78
F1DK64_ORYSJ/87-140
F1KC37_ECOLX/16-70
F1KM42_SERFO/14-68
F1KM48_PSEST/11-65
F1L7N8_ASCSU/88-141
F1L9B6_ASCSU/85-138
F1LIR4_PSEPU/29-83
F1RVZ9_PIG/81-132
F1RW00_PIG/81-134
F1T670_9ACTN/17-73
F1T6X3_9ACTN/7-61
F1T6X5_9ACTN/9-63
F1T773_9CLOT/8-62
F1T7L6_9CLOT/7-61
F1T7N3_9CLOT/8-62
F1T803_9CLOT/5-59
F1T8F3_9CLOT/7-62
F1TCF2_9CLOT/127-152
F1TDJ9_9CLOT/6-60
F1TE48_9CLOT/5-59
F1TE95_9CLOT/6-61
F1TEC2_9CLOT/3-54
F1TF55_9CLOT/12-66
F1TFL5_9CLOT/8-60
F1TFL7_9CLOT/9-62
F1TFL8_9CLOT/5-59
F1TFL9_9CLOT/6-60
F1TH25_9CLOT/6-60
F1TH26_9CLOT/5-57
F1THE5_9CLOT/13-67
F1THF9_9CLOT/14-68
F1TIF2_9CLOT/10-64
F1TIF5_9CLOT/8-62
F1TIK1_9CLOT/7-61
F1TIQ8_9CLOT/136-190
F1TKZ7_PROAC/13-65
F1TUE3_PROAC/13-65
F1U458_PROAC/1-44
F1U8S3_PROAC/13-65
F1UJ18_PROAC/13-65
F1UNR6_PROAC/13-65
F1UUN3_PROAC/13-65
F1V3F3_PROAC/13-65
F1V9B7_PROAC/13-65
F1VKQ0_PROAC/13-65
F1W072_9BURK/18-68
F1W1Z6_9BURK/17-71
F1W4K5_9BURK/6-60
F1W4W1_9BURK/10-63
F1WH26_MORCA/7-61
F1WY01_MORCA/10-61
F1X9B1_MORCA/7-61
F1XKB1_ECO57/23-76
F1XKB5_ECO57/7-61
F1XNA2_ECO57/10-64
F1XND9_ECO57/4-58
F1XPU7_ECO57/15-73
F1XQ07_ECO57/12-66
F1XSL1_ECO57/34-88
F1XTI5_ECO57/13-67
F1XTM6_ECO57/89-143
F1XTN0_ECO57/12-66
F1XVJ2_ECO57/22-77
F1XXH9_ECO57/31-77
F1XXY5_ECO57/38-82
F1XZ36_ECO57/10-64
F1XZE1_ECO57/18-72
F1Y0B3_ECO57/34-88
F1Y108_ECO57/7-61
F1Y112_ECO57/23-76
F1Y622_ECO57/22-77
F1Y6Y9_ECO57/31-77
F1Y7B3_ECO57/89-143
F1Y7B7_ECO57/12-66
F1Y7K4_ECO57/12-66
F1Y7Z9_ECO57/13-67
F1Y8V8_ECO57/24-77
F1Y8Y0_ECO57/13-68
F1Y9R7_ECO57/38-82
F1YA50_ECO57/1-37
F1YBA4_ECO57/4-58
F1YE45_9ACTO/27-81
F1YEH8_9ACTO/18-71
F1YF58_9ACTO/22-83
F1YI42_9ACTO/10-64
F1YIL2_9ACTO/8-62
F1YKZ1_9ACTO/27-72
F1YLK1_9ACTO/31-85
F1YLU8_9ACTO/16-70
F1YNR8_9ACTO/25-75
F1YPU8_9ACTO/15-69
F1YQ14_9ACTO/29-80
F1YS89_9PROT/6-58
F1YV14_9PROT/31-85
F1YVK6_9PROT/10-65
F1YXB2_9STRE/6-63
F1YXB3_9STRE/12-67
F1YXU9_9STRE/11-66
F1YZ91_9STRE/20-74
F1YZF5_9STRE/7-61
F1YZG1_9STRE/7-61
F1YZG6_9STRE/9-59
F1YZT0_9STRE/84-138
F1YZU3_9STRE/36-87
F1YZU8_9STRE/7-61
F1YZY0_9STRE/9-63
F1Z025_9STRE/14-68
F1Z0E9_9STRE/5-59
F1Z0T7_9STRE/9-63
F1Z0U2_9STRE/8-62
F1Z0Z0_9STRE/8-63
F1Z0Z1_9STRE/14-69
F1Z1N2_9STRE/7-61
F1Z1U3_9STRE/10-64
F1Z473_9SPHN/12-66
F1Z4I1_9SPHN/1-49
F1Z4N2_9SPHN/11-65
F1Z6Y5_9SPHN/20-65
F1Z8S8_9SPHN/11-65
F1ZCP6_9SPHN/20-74
F1ZCV0_9SPHN/70-123
F1ZCW8_9SPHN/13-67
F1ZCX1_9SPHN/72-125
F1ZGN7_ECOLX/10-63
F1ZGN8_ECOLX/5-48
F1ZJB9_ECOLX/19-68
F1ZNV5_ECOLX/38-82
F1ZPA4_ECOLX/31-77
F1ZRI9_ECOLX/7-61
F1ZRJ1_ECOLX/35-81
F1ZW50_THEET/6-60
F1ZW51_THEET/4-57
F1ZW59_THEET/5-59
F1ZW99_THEET/75-124
F1ZYB7_THEET/15-69
F1ZYC9_THEET/15-69
F2A0E5_THEET/38-87
F2A1E4_RHIET/16-70
F2A3R6_RHIET/14-69
F2A4G0_RHIET/34-89
F2A5P4_RHIET/45-99
F2A5X9_RHIET/47-101
F2A831_RHIET/8-59
F2A9E5_RHIET/1-55
F2AA64_RHIET/42-96
F2AIA6_RHIET/19-73
F2AIK5_RHIET/7-45
F2AUH1_RHOBA/7-63
F2B0S4_RHOBA/8-61
F2B2W0_STRPN/19-73
F2B2W1_STRPN/1-44
F2B3B3_STRPN/4-58
F2B440_STRPN/27-81
F2B539_STRPN/7-61
F2B6L2_STRPN/7-61
F2B803_STRPN/7-61
F2B8V1_9NEIS/7-61
F2BBK4_9NEIS/24-73
F2BBK6_9NEIS/2-56
F2BC10_9NEIS/16-70
F2BG43_9NEIS/4-58
F2BGD8_9NEIS/19-73
F2BIY3_STRSA/6-60
[truncated: 70,867 more chars]
