# Supplementary material for: Contact prediction is hardest for the most informative contacts, but improves with the incorporation of contact potentials
Source: PLoS One. 2018 Jun 28;13(6):e0199585. doi: 10.1371/journal.pone.0199585 (PMC6023208; doi:10.1371/journal.pone.0199585)
Supplement: S1 Data — Each file in the ‘alignments’ directory herein corresponds to a protein family’s alignment and contains the accession number and sequence range of each sequence in the alignment. (TAR.GZ) [file pone.0199585.s001.tar.gz › alignments/IclR]

A0ACF4_STRAM/124-247
A0AWN6_ARTS2/138-263
A0AY99_BURCH/156-280
A0B060_BURCH/135-268
A0B060_BURCH/418-545
A0B096_BURCH/132-258
A0B0E8_BURCH/127-255
A0B1B3_BURCH/141-267
A0B1C1_BURCH/150-276
A0B376_BURCH/142-270
A0B3H3_BURCH/170-242
A0B3L3_BURCH/126-249
A0B3N0_BURCH/128-251
A0JRV4_ARTS2/138-268
A0JS63_ARTS2/140-266
A0JS71_ARTS2/168-294
A0JVP9_ARTS2/153-260
A0JVW5_ARTS2/126-252
A0JVW6_ARTS2/121-245
A0JWF4_ARTS2/123-246
A0JWL3_ARTS2/140-268
A0JX95_ARTS2/125-246
A0JXR8_ARTS2/135-263
A0JXX9_ARTS2/121-233
A0K0I6_ARTS2/122-247
A0K0P0_ARTS2/128-248
A0K0Q2_ARTS2/123-250
A0K0W2_ARTS2/122-241
A0K0W3_ARTS2/127-249
A0K1B7_ARTS2/136-263
A0K1D4_ARTS2/134-260
A0K299_ARTS2/125-243
A0K2C5_ARTS2/137-269
A0K2D6_ARTS2/160-287
A0K4E3_BURCH/154-285
A0K4Z0_BURCH/133-262
A0K624_BURCH/137-263
A0K7E4_BURCH/119-243
A0K8Q6_BURCH/128-251
A0KAY4_BURCH/151-280
A0KE35_BURCH/116-241
A0KUP0_SHESA/110-217
A0LRZ4_ACIC1/116-241
A0LVA4_ACIC1/121-233
A0NN17_9RHOB/132-258
A0NSD5_9RHOB/122-249
A0NUU9_9RHOB/146-272
A0NZA1_9RHOB/117-234
A0P011_9RHOB/121-236
A0P103_9RHOB/134-262
A0P117_9RHOB/134-260
A0P125_9RHOB/143-265
A0P195_9RHOB/134-261
A0P388_9RHOB/119-244
A0PPZ5_MYCUA/120-232
A0PYV5_CLONN/121-248
A0Q5U7_FRATN/120-235
A0QH22_MYCA1/122-240
A0QIF8_MYCA1/142-269
A0QJB8_MYCA1/107-219
A0QTZ9_MYCS2/128-253
A0QU95_MYCS2/118-237
A0QUY8_MYCS2/120-232
A0QV84_MYCS2/115-235
A0QVA8_MYCS2/113-234
A0QVJ9_MYCS2/122-244
A0QWC2_MYCS2/138-261
A0QXK4_MYCS2/138-265
A0QXR4_MYCS2/148-256
A0QXT9_MYCS2/127-255
A0QYT9_MYCS2/115-242
A0QZN4_MYCS2/128-254
A0QZW6_MYCS2/120-248
A0R3H5_MYCS2/123-248
A0R5A1_MYCS2/129-254
A0R5F6_MYCS2/119-251
A0R6X4_MYCS2/125-246
A0R727_MYCS2/120-246
A0R7C3_MYCS2/123-238
A0R7D0_MYCS2/138-216
A0RD62_BACAH/129-254
A0RFH0_BACAH/120-242
A0RFP9_BACAH/136-263
A0RPU0_CAMFF/120-247
A0ZZS6_BIFAA/154-266
A1ABZ3_ECOK1/128-255
A1ADA0_ECOK1/121-248
A1AHB6_ECOK1/142-269
A1AI20_ECOK1/153-273
A1AII7_ECOK1/156-282
A1ASW1_PELPD/127-255
A1AYE1_PARDP/132-263
A1AYG0_PARDP/147-269
A1B0Y5_PARDP/73-196
A1B6I7_PARDP/129-251
A1B735_PARDP/134-253
A1B7Q5_PARDP/123-247
A1B7V4_PARDP/140-257
A1B8Z4_PARDP/141-267
A1BA00_PARDP/127-253
A1BAF3_PARDP/127-252
A1BAX3_PARDP/118-244
A1BBI5_PARDP/141-266
A1BBT9_PARDP/129-259
A1BC35_PARDP/122-249
A1EN91_VIBCH/125-242
A1F1H2_VIBCH/125-242
A1HM26_9FIRM/125-252
A1HNP8_9FIRM/77-130
A1HNV6_9FIRM/127-253
A1HQC9_9FIRM/129-255
A1HSE5_9FIRM/89-212
A1HTT6_9FIRM/134-251
A1JMA8_YERE8/128-255
A1JRW6_YERE8/146-272
A1K3N6_AZOSB/134-257
A1KBU3_AZOSB/136-266
A1KJD6_MYCBP/127-255
A1KMY3_MYCBP/120-232
A1R1N7_ARTAT/136-264
A1R1U7_ARTAT/131-261
A1R219_ARTAT/123-249
A1R224_ARTAT/135-262
A1R7E4_ARTAT/141-269
A1R7K1_ARTAT/128-240
A1RA38_ARTAT/122-247
A1RAA4_ARTAT/119-245
A1RAL0_ARTAT/121-245
A1RAL1_ARTAT/126-252
A1RB88_ARTAT/170-295
A1RBP0_ARTAT/125-243
A1RBU3_ARTAT/129-262
A1RBV3_ARTAT/125-252
A1RBX0_ARTAT/115-242
A1RBZ4_ARTAT/131-257
A1RC62_ARTAT/129-254
A1RD11_ARTAT/115-244
A1RDF7_ARTAT/158-279
A1RDF7_ARTAT/416-529
A1RDN6_ARTAT/125-244
A1SEH2_NOCSJ/129-251
A1SEH7_NOCSJ/129-255
A1SFE4_NOCSJ/6-124
A1SH80_NOCSJ/126-247
A1SIK7_NOCSJ/128-251
A1SLW6_NOCSJ/121-233
A1SN83_NOCSJ/119-240
A1SP57_NOCSJ/138-264
A1SQ14_NOCSJ/120-249
A1T1F6_MYCVP/133-167
A1T1F6_MYCVP/164-239
A1T2A9_MYCVP/137-266
A1T2K1_MYCVP/125-248
A1T3I5_MYCVP/126-245
A1T3V6_MYCVP/128-253
A1T6Z9_MYCVP/120-232
A1T945_MYCVP/151-274
A1TDD7_MYCVP/139-261
A1TER7_MYCVP/125-250
A1TIE0_ACIAC/125-252
A1TIS7_ACIAC/122-247
A1TK53_ACIAC/124-254
A1TKE9_ACIAC/140-264
A1TPG2_ACIAC/129-256
A1TRT2_ACIAC/130-253
A1TS32_ACIAC/176-245
A1TSF2_ACIAC/154-277
A1TU52_ACIAC/133-261
A1TV14_ACIAC/134-258
A1U6E4_MARAV/131-253
A1U9N4_MYCSK/130-249
A1UDE5_MYCSK/167-294
A1UDL9_MYCSK/110-233
A1UEA7_MYCSK/120-232
A1UFV0_MYCSK/127-253
A1UQ98_MYCSK/121-241
A1UVC3_BURMS/140-266
A1UVD1_BURMS/168-294
A1UX63_BURMS/157-226
A1UYV1_BURMS/179-303
A1V044_BURMS/178-307
A1V0K7_BURMS/155-286
A1V1T4_BURMS/137-265
A1V5N2_BURMS/128-251
A1VJV6_POLNA/118-243
A1VKK3_POLNA/144-272
A1VMT4_POLNA/141-269
A1VN08_POLNA/130-253
A1VNI4_POLNA/144-271
A1VQS9_POLNA/119-249
A1VWX5_POLNA/152-279
A1W1Y5_ACISJ/135-255
A1W291_ACISJ/129-255
A1W2V3_ACISJ/130-248
A1W374_ACISJ/124-254
A1W6T9_ACISJ/130-253
A1WBN9_ACISJ/133-261
A1WCV2_ACISJ/151-271
A1WEQ1_VEREI/156-283
A1WGC8_VEREI/124-252
A1WGV9_VEREI/129-253
A1WI98_VEREI/119-241
A1WIV7_VEREI/121-244
A1WK72_VEREI/155-281
A1WKF8_VEREI/159-286
A1WKJ3_VEREI/132-256
A1WKT6_VEREI/230-356
A1WKT6_VEREI/501-628
A1WKV6_VEREI/135-261
A1WLJ4_VEREI/145-265
A1WM09_VEREI/121-242
A1WMD8_VEREI/125-251
A1WNF5_VEREI/118-243
A1WNY3_VEREI/139-262
A1WPL3_VEREI/1-122
A1WPY4_VEREI/177-248
A1WQ00_VEREI/155-283
A1WQ05_VEREI/125-248
A1XPJ8_KLEPN/137-264
A2P4V1_VIBCH/125-242
A2PRA7_VIBCH/125-242
A2RXI8_BURM9/140-266
A2RXJ7_BURM9/168-294
A2RY57_BURM9/120-242
A2RY76_BURM9/145-268
A2RZD5_BURM9/157-226
A2S0S5_BURM9/145-269
A2S1T7_BURM9/128-256
A2S1V3_BURM9/120-242
A2S5N5_BURM9/179-310
A2S5W2_BURM9/178-307
A2S9L3_BURM9/137-265
A2SAR9_BURM9/128-251
A2SHL6_METPP/127-250
A2SJ93_METPP/158-293
A2SLZ6_METPP/125-254
A2SM34_METPP/118-243
A2VIK2_MYCTU/127-255
A2VIQ1_MYCTU/113-230
A2VLW0_MYCTU/120-232
A2VQD7_9BURK/119-243
A2VRI9_9BURK/137-263
A2VSK4_9BURK/133-262
A2VT19_9BURK/220-351
A2VV13_9BURK/151-280
A2VX24_9BURK/128-251
A2VY07_9BURK/141-267
A2VYV1_9BURK/127-255
A2VZ00_9BURK/132-258
A2VZ34_9BURK/244-377
A2VZ34_9BURK/525-652
A2W0K1_9BURK/156-280
A2W2F6_9BURK/144-267
A2W2K0_9BURK/170-242
A2W2S2_9BURK/146-274
A2W5R0_9BURK/207-298
A2W729_9BURK/151-280
A2W904_9BURK/128-251
A2WBB1_9BURK/137-263
A2WCC2_9BURK/133-262
A2WCT0_9BURK/1-84
A2WE36_9BURK/137-266
A2WEQ9_9BURK/223-349
A2WET6_9BURK/132-258
A2WEX9_9BURK/126-254
A2WFH8_9BURK/140-267
A2WFI6_9BURK/172-298
A2WGP9_9BURK/145-214
A2WGX3_9BURK/161-285
A2WHM8_9BURK/147-271
A3EH19_VIBCH/125-242
A3GIH4_VIBCH/125-242
A3GWB9_VIBCH/125-242
A3I4B5_9BACI/134-254
A3I8C2_9BACI/119-238
A3I8F6_9BACI/126-252
A3IBM8_9BACI/119-246
A3IE69_9BACI/119-249
A3IEF9_9BACI/121-247
A3JAJ7_9ALTE/129-257
A3JAK7_9ALTE/19-150
A3JBS2_9ALTE/146-273
A3JCK5_9ALTE/133-261
A3JD23_9ALTE/138-264
A3JIA9_9ALTE/125-248
A3JLG8_9RHOB/124-250
A3JML6_9RHOB/124-251
A3JU88_9RHOB/119-242
A3K483_9RHOB/120-247
A3K499_9RHOB/132-263
A3K6S6_9RHOB/134-255
A3K7D4_9RHOB/106-229
A3K7E2_9RHOB/132-258
A3K8G9_9RHOB/126-248
A3KB72_9RHOB/139-265
A3KCV7_RHORH/121-238
A3KCW6_RHORH/147-270
A3KSJ1_PSEAE/160-286
A3KTK3_PSEAE/132-258
A3KWJ7_PSEAE/120-240
A3KZ52_PSEAE/131-247
A3L0I8_PSEAE/121-251
A3L0R7_PSEAE/148-276
A3L5T3_PSEAE/131-254
A3L6J6_PSEAE/120-240
A3LBA4_PSEAE/132-258
A3LBK6_PSEAE/160-286
A3LC72_PSEAE/145-267
A3LFQ1_PSEAE/131-247
A3LGX2_PSEAE/148-276
A3LH46_PSEAE/121-251
A3LMP8_PSEAE/131-254
A3M1I6_ACIBT/122-247
A3M382_ACIBT/134-264
A3M4D9_ACIBT/142-270
A3M5V8_ACIBT/141-269
A3MA62_ACIBT/125-253
A3MBH8_BURM7/179-303
A3MCL0_BURM7/128-256
A3MCM6_BURM7/120-242
A3MD24_BURM7/168-294
A3MD32_BURM7/140-266
A3MFC1_BURM7/120-242
A3MFE1_BURM7/145-268
A3MGL3_BURM7/157-226
A3MLA6_BURM7/128-251
A3MMI0_BURM7/137-265
A3MR46_BURM7/178-307
A3MRC5_BURM7/155-286
A3MYI0_ACTP2/128-255
A3N549_BURP6/169-298
A3N7T8_BURP6/138-264
A3NBB1_BURP6/128-251
A3NCX4_BURP6/137-265
A3NDP2_BURP6/179-310
A3NGL5_BURP6/128-256
A3NGN2_BURP6/120-242
A3NIH7_BURP6/145-268
A3NIJ7_BURP6/120-242
A3NIX7_BURP6/168-294
A3NIY7_BURP6/140-266
A3NNR4_BURP6/179-303
A3NNV9_BURP6/156-226
A3NQU9_BURP0/178-307
A3NTH2_BURP0/138-264
A3NX43_BURP0/128-251
A3NYN8_BURP0/137-265
A3NZF6_BURP0/179-310
A3P265_BURP0/128-256
A3P282_BURP0/120-242
A3P449_BURP0/145-268
A3P470_BURP0/120-242
A3P4K4_BURP0/168-294
A3P4L3_BURP0/140-266
A3P996_BURP0/144-269
A3P9D3_BURP0/157-226
A3PG55_RHOS1/143-270
A3PQX0_RHOS1/126-252
A3PT92_MYCSJ/168-287
A3PWW5_MYCSJ/167-294
A3PX38_MYCSJ/110-233
A3PXR1_MYCSJ/120-232
A3PZG0_MYCSJ/127-253
A3Q4B0_MYCSJ/136-259
A3RPG9_RALSO/204-327
A3RQA6_RALSO/131-257
A3RRE6_RALSO/190-318
A3RTM8_RALSO/165-269
A3RWX8_RALSO/199-327
A3RY94_RALSO/146-272
A3SDS2_9RHOB/127-255
A3SE71_9RHOB/117-245
A3SEL2_9RHOB/123-250
A3SFG5_9RHOB/137-264
A3SIN6_9RHOB/97-227
A3SJ72_9RHOB/112-235
A3SMK6_9RHOB/130-256
A3SNN3_9RHOB/132-257
A3SRG0_9RHOB/1-86
A3SZX0_9RHOB/117-245
A3T016_9RHOB/137-264
A3T0I3_9RHOB/123-250
A3T2N0_9RHOB/135-262
A3TP37_9MICO/122-248
A3TR87_9MICO/121-232
A3TVY1_9RHOB/133-262
A3TZP4_9RHOB/133-259
A3TZR2_9RHOB/79-205
A3U085_9RHOB/123-247
A3U094_9RHOB/134-262
A3U0L5_9RHOB/125-253
A3U0S3_9RHOB/135-262
A3U0V3_9RHOB/127-252
A3U0Y1_9RHOB/126-254
A3U143_9RHOB/122-248
A3U1H8_9RHOB/117-243
A3U3H8_9RHOB/135-262
A3ULD1_VIBSP/127-254
A3V1B9_9RHOB/139-266
A3V880_9RHOB/120-247
A3VBR1_9RHOB/125-239
A3VC23_9RHOB/138-265
A3VCY6_9RHOB/122-244
A3VDM7_9RHOB/54-179
A3VG69_9RHOB/128-254
A3VIQ4_9RHOB/123-250
A3VWM2_9RHOB/134-258
A3VY66_9RHOB/125-252
A3W0L7_9RHOB/126-252
A3W725_9RHOB/139-265
A3X5F4_9RHOB/126-252
A3XD97_9RHOB/126-252
A3XDI2_9RHOB/130-256
A3XDT7_9RHOB/134-203
A3XFX0_9RHOB/128-253
A3XSY3_9VIBR/122-250
A3XT96_9VIBR/127-254
A3Y516_9GAMM/124-251
A3YAI2_9GAMM/128-253
A3YC64_9GAMM/132-256
A3YCX1_9GAMM/126-253
A3YEP6_9GAMM/128-257
A3YFX3_9GAMM/126-249
A3YH19_9GAMM/125-250
A3YI03_9GAMM/125-248
A3YIX6_CAMJE/116-240
A3ZJ07_CAMJE/116-240
A3ZQ77_9PLAN/152-279
A3ZV96_9PLAN/117-243
A4AFE9_9ACTN/122-250
A4AFZ3_9ACTN/115-240
A4AIN3_9ACTN/119-240
A4BHQ5_9GAMM/127-254
A4BYY8_9FLAO/125-248
A4EE48_9RHOB/124-251
A4EEQ4_9RHOB/126-251
A4EF29_9RHOB/139-266
A4EPP5_9RHOB/130-251
A4ESY9_9RHOB/130-256
A4EUW5_9RHOB/139-264
A4EWJ6_9RHOB/126-252
A4F078_9RHOB/167-293
A4F5T8_SACEN/125-248
A4F7Y7_SACEN/132-255
A4F932_SACEN/131-260
A4FA12_SACEN/115-242
A4FCZ8_SACEN/124-250
A4FDD2_SACEN/132-256
A4FDH7_SACEN/107-229
A4FDK2_SACEN/138-263
A4FE42_SACEN/154-217
A4FFF8_SACEN/126-254
A4FFG6_SACEN/124-252
A4FFI3_SACEN/121-249
A4FGP4_SACEN/136-205
A4FH25_SACEN/4-74
A4FHV1_SACEN/115-240
A4FIS0_SACEN/130-254
A4FJI2_SACEN/129-254
A4FJT2_SACEN/105-232
A4FKF2_SACEN/110-234
A4FKF6_SACEN/118-240
A4FKG2_SACEN/115-242
A4FL69_SACEN/116-242
A4FLJ2_SACEN/126-253
A4FLX2_SACEN/134-261
A4FMP3_SACEN/104-216
A4FND8_SACEN/135-261
A4FNF3_SACEN/123-255
A4FNW5_SACEN/125-244
A4FPE8_SACEN/127-252
A4G3C1_HERAR/111-234
A4G8G8_HERAR/140-263
A4IN16_GEOTN/115-242
A4IN53_GEOTN/123-250
A4IPH3_GEOTN/121-247
A4IPP3_GEOTN/130-250
A4IXA2_FRATW/120-235
A4J1L0_DESRM/117-244
A4JBF1_BURVG/154-285
A4JBV9_BURVG/133-262
A4JCX2_BURVG/137-263
A4JG10_BURVG/128-251
A4JI96_BURVG/179-308
A4JJX9_BURVG/142-270
A4JK65_BURVG/181-306
A4JLA3_BURVG/147-271
A4JNF8_BURVG/135-269
A4JNF8_BURVG/415-541
A4JNM2_BURVG/126-254
A4JPY2_BURVG/125-257
A4JQH7_BURVG/116-241
A4KCQ2_BURGL/138-264
A4KHN1_MYCTU/127-255
A4KHT1_MYCTU/130-247
A4KKP5_MYCTU/120-232
A4KS85_FRATU/120-235
A4LDH6_BURPS/128-251
A4LGN6_BURPS/145-269
A4LH41_BURPS/140-266
A4LH50_BURPS/168-294
A4LHH0_BURPS/120-242
A4LHI8_BURPS/145-268
A4LHQ5_BURPS/124-245
A4LHT0_BURPS/120-242
A4LJW9_BURPS/178-307
A4LL65_BURPS/120-242
A4LL83_BURPS/152-280
A4LNI1_BURPS/157-226
A4LUB8_BURPS/138-264
A4MEH2_BURPS/137-265
A4MF95_BURPS/179-310
A4MVY6_HAEIF/128-256
A4NWR0_HAEIF/128-256
A4Q9Y4_CORGB/124-246
A4QBP1_CORGB/124-246
A4QDS7_CORGB/128-233
A4QGB1_CORGB/123-251
A4QGG4_CORGB/129-259
A4QH38_CORGB/129-251
A4QI65_CORGB/132-250
A4QIA1_CORGB/342-470
A4QIB4_CORGB/126-252
A4SWU4_POLSQ/140-263
A4T3D6_MYCGI/165-291
A4T3J3_MYCGI/91-214
A4T579_MYCGI/137-264
A4TAV7_MYCGI/132-257
A4TB45_MYCGI/134-260
A4TD45_MYCGI/122-238
A4TE24_MYCGI/120-232
A4TH35_YERPP/146-272
A4TLF7_YERPP/128-255
A4U460_9PROT/127-255
A4VFR1_PSEU5/158-284
A4VGV0_PSEU5/125-250
A4VIZ7_PSEU5/149-277
A4W5D1_ENT38/143-270
A4W616_ENT38/120-247
A4WBI6_ENT38/128-255
A4WX01_RHOS5/143-270
A4WXC8_RHOS5/115-235
A4X281_SALTO/153-281
A4X4C7_SALTO/116-227
A4XC23_SALTO/139-257
A4XDX1_NOVAD/142-267
A4XGF8_CALS8/122-249
A4XN15_CALS8/124-251
A4XPC4_PSEMY/126-251
A4XY10_PSEMY/130-255
A4Y176_PSEMY/125-250
A4YLW9_BRASO/130-260
A4YNF3_BRASO/113-237
A4YPZ0_BRASO/117-243
A4YSQ3_BRASO/144-268
A4YUP6_BRASO/188-241
A4YXM8_BRASO/138-265
A4Z0M1_BRASO/138-265
A4Z286_BRASO/165-292
A4ZXZ2_9NOCA/139-266
A5CTQ4_CLAM3/130-256
A5D517_PELTS/131-258
A5D6C2_PELTS/103-231
A5EAE3_BRASB/165-291
A5EB70_BRASB/129-257
A5EEJ5_BRASB/117-243
A5EHL8_BRASB/144-293
A5EKK8_BRASB/124-254
A5EQG8_BRASB/128-252
A5ES14_BRASB/113-242
A5ETH8_BRASB/147-272
A5F1L5_VIBC3/125-242
A5FTM5_ACICJ/141-262
A5G0L5_ACICJ/140-268
A5G0Q3_ACICJ/127-254
A5G7D3_GEOUR/133-261
A5G7M9_GEOUR/127-255
A5G9M1_GEOUR/127-255
A5G9Y7_GEOUR/126-248
A5GCF8_GEOUR/133-264
A5HNX9_PSECL/132-258
A5IL05_THEP1/116-243
A5J3K1_BURMA/140-266
A5J3L0_BURMA/168-294
A5J3Z5_BURMA/120-242
A5J408_BURMA/128-256
A5J7Z5_BURMA/137-265
A5J963_BURMA/155-286
A5JB87_BURMA/157-226
A5JCY2_BURMA/145-268
A5JCZ9_BURMA/120-242
A5KF35_CAMJE/116-240
A5KTX0_9GAMM/127-254
A5TD29_BURMA/120-242
A5TD47_BURMA/145-268
A5TEJ7_BURMA/157-226
A5TFA8_BURMA/137-265
A5TGZ2_BURMA/140-266
A5TH00_BURMA/168-294
A5TIQ5_BURMA/178-307
A5TJP0_BURMA/128-251
A5TMP3_BURMA/120-242
A5TMR0_BURMA/128-256
A5U378_MYCTA/127-255
A5U3E2_MYCTA/130-247
A5U700_MYCTA/120-232
A5UIG2_HAEIG/128-256
A5UWE4_ROSS1/118-244
A5V319_SPHWW/131-257
A5V320_SPHWW/125-249
A5V6T5_SPHWW/144-268
A5V711_SPHWW/118-244
A5V853_SPHWW/125-246
A5VBS4_SPHWW/138-264
A5VCF1_SPHWW/157-268
A5VDV2_SPHWW/129-253
A5VEG3_SPHWW/129-256
A5VGY0_SPHWW/64-185
A5VHA6_SPHWW/124-248
A5VNG3_BRUO2/127-250
A5VS01_BRUO2/97-223
A5VTW2_BRUO2/156-282
A5VUW4_BRUO2/121-248
A5VVQ7_BRUO2/129-254
A5W068_PSEP1/374-496
A5W4D7_PSEP1/128-250
A5W534_PSEP1/126-252
A5W542_PSEP1/120-250
A5W8L1_PSEP1/160-288
A5W8Z2_PSEP1/131-253
A5WB96_PSEP1/141-267
A5WC60_PSYWF/119-246
A5WDE7_PSYWF/129-228
A5WFN4_PSYWF/129-253
A5WFN7_PSYWF/186-315
A5WN38_MYCTF/127-255
A5WNA1_MYCTF/130-247
A5WRP2_MYCTF/120-232
A5XHC5_BURMA/128-251
A5XKM4_BURMA/140-266
A5XKN2_BURMA/168-294
A5XL08_BURMA/120-242
A5XL23_BURMA/128-256
A5XMC1_BURMA/157-226
A5XT27_BURMA/178-307
A5XTY0_BURMA/137-265
A5XV56_BURMA/160-291
A5XXW6_BURMA/171-294
A5XXY3_BURMA/120-242
A5XYS3_BURMA/128-251
A5ZFI3_9BACE/140-267
A5ZUR7_9FIRM/127-253
A5ZYA8_9FIRM/126-252
A6AD17_VIBCH/125-242
A6AUF7_VIBHA/125-242
A6B1Y6_VIBPA/125-252
A6B654_VIBPA/125-242
A6BRS5_YERPE/128-255
A6BZQ6_9PLAN/131-252
A6C3N5_9PLAN/124-251
A6C9P6_9PLAN/131-258
A6CAY8_9PLAN/161-278
A6CWV4_9VIBR/127-254
A6CWZ1_9VIBR/125-252
A6CX25_9VIBR/127-242
A6CYQ7_9VIBR/125-250
A6CYS5_9VIBR/128-253
A6D6T4_9VIBR/125-242
A6DP43_9BACT/130-256
A6DVP7_9RHOB/126-252
A6DWQ3_9RHOB/139-265
A6DYQ1_9RHOB/125-252
A6EXT9_9ALTE/129-257
A6EXV1_9ALTE/126-257
A6EZR4_9ALTE/125-237
A6F028_9ALTE/151-274
A6F0R2_9ALTE/130-257
A6F596_9ALTE/146-272
A6FCK9_9GAMM/123-245
A6FK57_9RHOB/128-254
A6FLL7_9RHOB/135-262
A6FNJ6_9RHOB/117-242
A6FPT9_9RHOB/125-252
A6FU64_9RHOB/158-282
A6FUT1_9RHOB/138-265
A6FVH9_9RHOB/135-258
A6GUY4_9BURK/127-250
A6L9N4_PARD8/126-253
A6LK28_THEM4/37-127
A6LQL7_CLOB8/132-259
A6M0V9_CLOB8/119-246
A6SVX6_JANMA/128-251
A6T0X5_JANMA/208-342
A6T4A8_JANMA/130-254
A6T5G9_KLEP7/127-250
A6T8P7_KLEP7/138-266
A6T9N6_KLEP7/168-295
A6TAD0_KLEP7/129-259
A6TAZ8_KLEP7/128-255
A6TBU9_KLEP7/121-248
A6TDU4_KLEP7/128-254
A6TGR9_KLEP7/169-296
A6TKK9_ALKMQ/122-247
A6TMI3_ALKMQ/132-258
A6TMP8_ALKMQ/121-248
A6U6L6_SINMW/133-260
A6U9F6_SINMW/130-256
A6UBR3_SINMW/150-204
A6UFH1_SINMW/136-261
A6UFW3_SINMW/121-238
A6UHI2_SINMW/137-264
A6UI71_SINMW/135-260
A6UJ18_SINMW/127-253
A6UJD1_SINMW/129-252
A6UJN9_SINMW/139-267
A6UKQ3_SINMW/143-270
A6UXU4_PSEA7/150-278
A6V2Q1_PSEA7/120-240
A6V6F4_PSEA7/132-258
A6V7G2_PSEA7/156-282
A6V9I8_PSEA7/156-279
A6VKZ8_ACTSZ/125-253
A6VPD7_ACTSZ/125-252
A6VRS4_MARMS/124-251
A6VSI1_MARMS/116-242
A6VSW7_MARMS/123-250
A6VTD4_MARMS/146-273
A6VWV1_MARMS/126-253
A6VZS7_MARMS/136-264
A6W0M6_MARMS/126-252
A6W4F0_KINRD/133-260
A6W6S1_KINRD/120-244
A6W7Q6_KINRD/121-233
A6WA67_KINRD/114-239
A6WGH4_KINRD/123-250
A6WVN5_OCHA4/127-250
A6WW34_OCHA4/159-286
A6WWN8_OCHA4/119-246
A6WYD9_OCHA4/139-265
A6X393_OCHA4/143-269
A6X5C3_OCHA4/121-249
A6X6D5_OCHA4/160-277
A6X7D6_OCHA4/135-259
A6XR77_VIBCH/125-242
A7A3J5_BIFAD/144-256
A7AEZ6_9PORP/133-260
A7B0H2_RUMGN/139-266
A7BDY6_9ACTO/122-235
A7DWG0_STRCL/121-233
A7FDG3_YERP3/146-272
A7FHD2_YERP3/128-255
A7GQC1_BACCN/118-245
A7GR12_BACCN/121-243
A7H4Q5_CAMJD/116-240
A7HRC4_PARL1/129-256
A7HU33_PARL1/135-257
A7ICJ6_XANP2/141-268
A7IDT4_XANP2/137-266
A7IDT9_XANP2/128-257
A7IEC9_XANP2/127-255
A7IIV5_XANP2/138-267
A7IJ52_XANP2/151-277
A7JC14_FRATT/120-235
A7JH73_FRANO/120-234
A7JLC3_FRANO/120-235
A7JX06_PASHA/130-258
A7JXZ1_VIBSE/130-257
A7K1R1_VIBSE/125-242
A7MNL5_ENTS8/128-255
A7MPD8_ENTS8/147-274
A7N3Q9_VIBHB/125-242
A7ND67_FRATF/120-235
A7NLU4_ROSCS/118-244
A7VW18_9CLOT/111-237
A7VYV9_9CLOT/143-270
A7YUF4_FRATU/120-235
A7Z1F6_BACA2/119-246
A7ZI93_ECO24/167-297
A7ZIR3_ECO24/139-264
A7ZMV0_ECO24/128-255
A7ZTC1_ECO24/130-257
A7ZUN2_ECO24/143-269
A7ZWZ3_ECOHS/167-297
A7ZXG0_ECOHS/139-264
A8A125_ECOHS/128-255
A8A2B4_ECOHS/121-248
A8A633_ECOHS/130-257
A8A7B4_ECOHS/143-269
A8AFM5_CITK8/128-255
A8ANB6_CITK8/142-269
A8ARG2_CITK8/137-264
A8ARR8_CITK8/122-249
A8EAA9_BURPS/157-226
A8EBY5_BURPS/128-251
A8EHQ4_BURPS/133-261
A8EIG6_BURPS/179-310
A8EIX4_BURPS/120-242
A8EIZ1_BURPS/128-256
A8EKR4_BURPS/145-268
A8EKT3_BURPS/120-242
A8EL51_BURPS/168-294
A8EL58_BURPS/140-266
A8EMM7_BURPS/178-303
A8F8D4_THELT/121-248
A8F8F1_THELT/129-256
A8FA12_BACP2/119-246
A8GAI6_SERP5/123-247
A8GBE8_SERP5/128-251
A8GDN3_SERP5/128-255
A8GES5_SERP5/147-275
A8GG97_SERP5/148-275
A8GIT3_SERP5/137-265
A8GIX0_SERP5/128-254
A8GKE5_SERP5/145-271
A8HUY9_AZOC5/121-248
A8HXD4_AZOC5/152-280
A8HZ41_AZOC5/132-258
A8I5F6_AZOC5/140-265
A8I5X8_AZOC5/134-262
A8I8Y7_AZOC5/117-243
A8IA90_AZOC5/179-306
A8ICE5_AZOC5/165-292
A8ID01_AZOC5/140-266
A8ID54_AZOC5/152-278
A8IE54_AZOC5/151-275
A8IM14_AZOC5/140-267
A8IQB6_AZOC5/132-257
A8KCP4_BURPS/157-226
A8KDS3_BURPS/145-269
A8KJI2_BURPS/178-307
A8KPQ9_BURPS/120-242
A8KPS8_BURPS/128-256
A8KR58_BURPS/155-278
A8KR80_BURPS/120-242
A8KRM6_BURPS/168-294
A8KRN6_BURPS/140-266
A8KUH2_BURPS/160-291
A8KVQ6_BURPS/128-251
A8KWJ3_BURPS/137-265
A8L3P2_FRASN/154-280
A8L566_FRASN/158-268
A8L6Z6_FRASN/111-232
A8LAA4_FRASN/113-237
A8LC02_FRASN/121-232
A8LC12_FRASN/139-247
A8LD45_FRASN/131-258
A8LD73_FRASN/136-261
A8LID7_DINSH/124-251
A8LR02_DINSH/131-258
A8LRI1_DINSH/142-269
A8M5I2_SALAI/116-227
A8M607_SALAI/137-258
A8M7K0_SALAI/121-249
A8RMP4_9CLOT/133-256
A8RST2_9CLOT/118-244
A8S1H2_9CLOT/129-255
A8S251_9CLOT/126-252
A8S2K3_9CLOT/145-270
A8S4P0_9CLOT/127-253
A8TJW0_9PROT/144-270
A8TLJ6_9PROT/126-253
A8TMG9_9PROT/144-270
A8TRU5_9PROT/121-242
A8TV58_9PROT/124-256
A8TZA1_9PROT/125-251
A8U0F0_9PROT/164-296
A8U8U5_9LACT/125-252
A8URI7_9AQUI/134-214
A8URI8_9AQUI/124-251
A9AD01_BURM1/137-263
A9AE64_BURM1/149-278
A9AFN2_BURM1/133-262
A9AGT7_BURM1/128-252
A9AHY6_BURM1/119-243
A9AI28_BURM1/154-285
A9AKE0_BURM1/126-254
A9AKL2_BURM1/155-289
A9AKL2_BURM1/437-563
A9ALD0_BURM1/128-252
A9ALK3_BURM1/172-298
A9ALT7_BURM1/128-256
A9ALT9_BURM1/135-261
A9AMR8_BURM1/167-222
A9APB9_BURM1/154-266
A9APM1_BURM1/148-272
A9AQE0_BURM1/162-288
A9AQE8_BURM1/140-266
A9ASU5_BURM1/137-266
A9AT18_BURM1/139-266
A9BLX3_DELAS/177-247
A9BME4_DELAS/130-253
A9BQ12_DELAS/170-290
A9BQI8_DELAS/126-251
A9BRH4_DELAS/138-268
A9BRH6_DELAS/127-251
A9BRN0_DELAS/133-258
A9BRN6_DELAS/141-268
A9BS32_DELAS/141-264
A9BSF6_DELAS/124-254
A9BT38_DELAS/136-258
A9BT68_DELAS/135-263
A9BU71_DELAS/136-246
A9BUA8_DELAS/161-283
A9BX05_DELAS/131-258
A9BXB3_DELAS/157-285
A9BYA7_DELAS/132-257
A9BZK6_DELAS/136-240
A9C0J6_DELAS/127-254
A9C1B1_DELAS/138-263
A9CGQ1_AGRT5/127-250
A9D0K8_9RHIZ/147-274
A9DCP1_9RHIZ/119-243
A9EB92_9RHOB/135-262
A9ECS3_9RHOB/126-254
A9EE48_9RHOB/133-258
A9EFK9_9RHOB/117-243
A9EV91_9RHOB/124-242
A9EX59_9RHOB/124-250
A9F9J0_9RHOB/136-263
A9FCW8_9RHOB/129-255
A9FED3_9RHOB/125-242
A9FNX0_9RHOB/136-263
A9GA81_9RHOB/124-242
A9GAG3_9RHOB/129-255
A9GBC1_9RHOB/124-250
A9GJA0_9RHOB/125-242
A9GVH9_9RHOB/138-265
A9GVU6_9RHOB/120-247
A9H594_9RHOB/130-256
A9HL39_GLUDA/144-267
A9HSZ6_9RHOB/127-243
A9HVS9_BORPD/126-251
A9HXK9_BORPD/127-251
A9HXV1_BORPD/149-274
A9HY96_BORPD/160-286
A9HZD8_BORPD/144-272
A9I056_BORPD/110-235
A9I336_BORPD/121-242
A9I585_BORPD/145-273
A9I6J1_BORPD/134-266
A9I879_BORPD/137-244
A9I8L2_BORPD/137-264
A9IBX2_BORPD/132-258
A9IBX5_BORPD/134-261
A9ICV1_BORPD/135-261
A9IDU1_BORPD/127-244
A9IEJ4_BORPD/119-246
A9IEN8_BORPD/145-273
A9IFF3_BORPD/136-262
A9IFN9_BORPD/141-263
A9IK94_BORPD/124-252
A9IKW2_BORPD/121-244
A9INJ1_BORPD/122-241
A9ITB9_BORPD/153-273
A9IUI0_BORPD/129-257
A9JY31_BURMA/168-294
A9JY40_BURMA/140-266
A9JZ87_BURMA/120-242
A9JZA7_BURMA/145-268
A9K211_BURMA/137-265
A9K3W0_BURMA/157-226
A9K548_BURMA/128-256
A9K564_BURMA/120-242
A9K6H5_BURMA/178-307
A9K7A6_BURMA/145-269
A9K9J9_BURMA/128-251
A9LB10_BURMA/160-291
A9M745_BRUC2/142-267
A9M7S1_BRUC2/132-255
A9MBS5_BRUC2/121-248
A9MCS3_BRUC2/129-254
A9MD08_BRUC2/132-259
A9MD90_BRUC2/117-243
A9MDX5_BRUC2/156-282
A9MHB6_SALAR/153-280
A9MNI2_SALAR/128-255
A9MTU9_SALPB/121-249
A9MUW0_SALPB/132-259
A9MV67_SALPB/128-255
A9MW52_SALPB/139-264
A9N1H7_SALPB/142-269
A9N5C1_SALPB/121-248
A9R0D5_YERPG/128-255
A9R540_YERPG/146-272
A9U6N8_PHYPA/32-158
A9VKB3_BACWK/118-245
A9W9U1_CHLAA/120-244
A9WBE6_CHLAA/154-281
A9WMH1_RENSM/127-239
A9WN96_RENSM/152-213
A9WQC3_RENSM/21-148
A9WW09_BRUSI/129-254
A9WW90_BRUSI/132-259
A9WWC2_BRUSI/142-267
A9WXA2_BRUSI/117-243
A9WXS4_BRUSI/156-282
A9ZA68_YERPE/128-255
A9ZXI8_YERPE/128-255
ALLR_ECO57/139-264
ALLR_ECOK1/139-264
ALLR_ECOL5/139-264
ALLR_ECOL6/139-264
ALLR_ECOLI/139-264
ALLR_ECOUT/139-264
ALLR_KLEPN/139-264
ALLR_SALCH/139-264
ALLR_SALPA/139-264
ALLR_SALTI/139-264
ALLR_SALTY/139-264
B0AKK2_BACAN/120-242
B0AKU1_BACAN/118-245
B0BS13_ACTPJ/128-255
B0CJ87_BRUSI/132-255
B0G9I6_9FIRM/72-199
B0GK31_YERPE/128-255
B0GYT5_YERPE/128-255
B0HAR1_YERPE/128-255
B0HE03_YERPE/128-255
B0HQJ0_YERPE/128-255
B0KD83_THEP3/125-252
B0KGU7_PSEPG/133-255
B0KHL4_PSEPG/135-259
B0KHM6_PSEPG/126-252
B0KIC9_PSEPG/154-269
B0KIH9_PSEPG/120-250
B0KV92_PSEPG/160-288
B0LFS8_9BACT/129-252
B0MFT3_9FIRM/122-249
B0N8Z8_9FIRM/122-248
B0N900_9FIRM/131-249
B0P517_9CLOT/130-256
B0P692_9FIRM/130-255
B0PE24_9FIRM/125-251
B0PE47_9FIRM/119-244
B0PED1_9FIRM/124-251
B0PHL4_9FIRM/134-260
B0PW88_BACAN/118-245
B0QCL3_BACAN/120-242
B0QDS9_BACAN/118-245
B0QVF8_HAEPR/128-256
B0R9X6_HALS3/131-259
B0RGM8_CLAMS/131-257
B0RMP5_XANCB/156-283
B0RYV8_XANCB/126-247
B0T1B5_CAUSK/129-252
B0T4Q9_CAUSK/148-272
B0T7H3_CAUSK/149-270
B0T9W9_CAUSK/125-253
B0TZR8_FRAP2/124-235
B0U8T1_METS4/121-251
B0UBW2_METS4/170-229
B0UEX0_METS4/129-254
B0UN59_METS4/133-253
B0UNW8_METS4/153-279
B0UTV0_HAES2/131-259
B0V5E1_ACIBY/141-269
B0V9H7_ACIBY/138-268
B0V9Y5_ACIBY/125-253
B0VB81_ACIBY/142-270
B0VBA7_ACIBY/149-276
B0VBB1_ACIBY/153-280
B0VE59_ACIBY/122-247
B0VLW4_ACIBS/122-247
B0VPW4_ACIBS/125-253
B0VQF8_ACIBS/141-269
B1EHT6_9ESCH/137-264
B1EJN4_9ESCH/121-248
B1EQ09_9ESCH/128-255
B1ERK4_9ESCH/143-269
B1EUK8_BACAN/118-245
B1F8W3_9BURK/141-260
B1FAV7_9BURK/129-257
B1FBM7_9BURK/171-243
B1FCL8_9BURK/126-254
B1FDH2_9BURK/141-267
B1FDI0_9BURK/166-292
B1FG37_9BURK/148-272
B1FHT7_9BURK/126-253
B1FLR6_9BURK/128-251
B1FLU6_9BURK/145-268
B1FMA5_9BURK/132-258
B1FN49_9BURK/133-262
B1FNE0_9BURK/151-275
B1FQB3_9BURK/85-211
B1FQU8_9BURK/119-244
B1FR84_9BURK/152-281
B1FRI1_9BURK/154-285
B1FTF2_9BURK/156-228
B1FU81_9BURK/145-271
B1FU82_9BURK/128-265
B1FUU6_9BURK/148-275
B1FUV4_9BURK/140-267
B1FV84_9BURK/132-257
B1FVG6_9BURK/124-249
B1FVU9_9BURK/162-291
B1FVX1_9BURK/121-245
B1FWA5_9BURK/133-259
B1G015_9BURK/141-269
B1G0E6_9BURK/166-236
B1G0Q3_9BURK/142-266
B1G534_9BURK/118-246
B1G557_9BURK/118-243
B1G5S7_9BURK/128-254
B1G7G4_9BURK/189-320
B1G9H8_9BURK/121-249
B1GA63_9BURK/148-275
B1GAK4_9BURK/141-266
B1GB36_9BURK/148-276
B1GBT3_BACAN/118-245
B1GRM8_PSEFL/128-250
B1H3S0_BURPS/157-226
B1H5E7_BURPS/120-242
B1H5G6_BURPS/145-268
B1H5N8_BURPS/168-294
B1H5R3_BURPS/140-266
B1H9U7_BURPS/144-269
B1HB49_BURPS/137-265
B1HCR7_BURPS/128-256
B1HCT2_BURPS/120-242
B1HDR3_BURPS/128-251
B1HGF4_BURPS/178-307
B1HHJ5_BURPS/138-264
B1HQF3_LYSSC/134-254
B1HQQ5_LYSSC/119-246
B1HUY2_LYSSC/126-252
B1HV62_LYSSC/119-249
B1HY01_LYSSC/121-247
B1HYD1_LYSSC/119-238
B1IUN4_ECOLC/143-269
B1IXT9_ECOLC/121-248
B1IZ94_ECOLC/139-264
B1IZL8_ECOLC/142-269
B1J0R1_ECOLC/128-255
B1J0T3_ECOLC/133-263
B1J389_PSEPW/131-253
B1J3S8_PSEPW/160-288
B1J6X8_PSEPW/129-260
B1J7A9_PSEPW/127-252
B1J7C1_PSEPW/120-250
B1JIZ0_YERPY/128-255
B1JJM3_YERPY/146-272
B1JV10_BURCC/128-251
B1JVD3_BURCC/154-285
B1JWI7_BURCC/133-262
B1JYU8_BURCC/137-263
B1JZC0_BURCC/149-278
B1K161_BURCC/119-243
B1K294_BURCC/141-267
B1K3Y2_BURCC/128-251
B1K3Z9_BURCC/126-249
B1K4H4_BURCC/170-242
B1K557_BURCC/142-270
B1K5C4_BURCC/127-255
B1K5V4_BURCC/132-258
B1K892_BURCC/135-268
B1K892_BURCC/414-541
B1K9U7_BURCC/150-276
B1KCC2_BURCC/141-265
B1KCR2_BURCC/132-260
B1LA86_THESQ/116-243
B1LD45_ECOSM/128-255
B1LIN1_ECOSM/133-263
B1LJD6_ECOSM/142-269
B1LKC5_ECOSM/124-249
B1LLK2_ECOSM/121-248
B1LM19_ECOSM/153-273
B1LPH4_ECOSM/143-269
B1M0U4_METRJ/151-277
B1M1D7_METRJ/187-245
B1M7T5_METRJ/145-271
B1M9G0_METRJ/139-265
B1MDQ2_MYCA9/120-232
B1MEB3_MYCA9/126-244
B1MEU9_MYCA9/231-287
B1MI85_MYCA9/115-241
B1MI86_MYCA9/123-247
B1MJU4_MYCA9/131-256
B1MK55_MYCA9/115-239
B1N264_BURPS/155-286
B1S7C9_9BIFI/153-265
B1T1U1_9BURK/171-294
B1T2T7_9BURK/166-292
B1T2U5_9BURK/141-267
B1T405_9BURK/1-120
B1T5E1_9BURK/154-285
B1T7J0_9BURK/151-275
B1T8C9_9BURK/152-281
B1T8L1_9BURK/126-254
B1T8P9_9BURK/42-168
B1T9I5_9BURK/128-251
B1T9T3_9BURK/160-231
B1TAJ8_9BURK/133-262
B1TDG5_9BURK/119-244
B1TDI7_9BURK/137-263
B1TGN5_9BURK/142-270
B1ULF4_BACAN/118-245
B1VG44_CORU7/153-265
B1VL83_STRGG/128-239
B1VPA6_STRGG/202-319
B1VQ81_STRGG/192-317
B1VSW1_STRGG/127-258
B1VU02_STRGG/124-248
B1VVD5_STRGG/133-258
B1VW27_STRGG/126-251
B1VZ04_STRGG/121-233
B1VZA4_STRGG/134-259
B1W1Q6_STRGG/129-252
B1W2K9_STRGG/115-242
B1W2Z3_STRGG/121-248
B1W5X9_STRGG/123-247
B1X8J0_ECODH/142-269
B1X8W1_ECODH/121-248
B1XBJ3_ECODH/167-297
B1XC17_ECODH/143-269
B1XES3_ECODH/121-248
B1XGA4_ECODH/139-264
B1XH95_ECODH/128-255
B1XV78_POLNS/137-232
B1XXU6_LEPCP/138-266
B1XYA6_LEPCP/127-250
B1XZI6_LEPCP/146-272
B1Y1B1_LEPCP/138-261
B1Y4S1_LEPCP/146-272
B1Y542_LEPCP/125-253
B1Y5H9_LEPCP/121-260
B1Y7W2_LEPCP/152-279
B1YNQ1_BURA4/152-281
B1YQD6_BURA4/119-244
B1YSX8_BURA4/154-285
B1YT34_BURA4/128-251
B1YTY5_BURA4/133-261
B1YW36_BURA4/137-225
B1YWM1_BURA4/126-254
B1YXF8_BURA4/141-267
B1YXG6_BURA4/166-292
B1YZZ0_BURA4/151-275
B1Z190_BURA4/129-257
B1Z1T8_BURA4/171-243
B1Z1Y3_BURA4/144-268
B1Z380_BURA4/161-294
B1Z380_BURA4/444-570
B1Z418_BURA4/141-259
B1Z641_BURA4/100-230
B1ZDB0_METPB/132-262
B2A1K4_NATTJ/134-261
B2A2B9_NATTJ/124-250
B2A2F0_NATTJ/129-253
B2AFY2_CUPTR/139-261
B2AG62_CUPTR/131-261
B2AHU7_CUPTR/117-230
B2AHV0_CUPTR/119-245
B2AHX8_CUPTR/146-274
B2AIB9_CUPTR/142-267
B2AJ30_CUPTR/167-233
B2EA60_BIFAN/126-238
B2GFG6_KOCRD/127-253
B2GFK5_KOCRD/152-264
B2GGL1_KOCRD/123-248
B2GIK1_KOCRD/125-254
B2GIW3_KOCRD/122-251
B2GX83_BURPS/138-264
B2GYP4_BURPS/137-265
B2H0B9_BURPS/179-310
B2H570_BURPS/156-226
B2H6L9_BURPS/120-242
B2H6N8_BURPS/124-245
B2H6V9_BURPS/145-268
B2H6X7_BURPS/120-242
B2H789_BURPS/168-294
B2H797_BURPS/140-266
B2H9Q4_BURPS/128-251
B2HAG7_BURPS/145-269
B2HDE6_MYCMM/142-268
B2HII0_MYCMM/120-232
B2HV97_ACIBC/138-268
B2HY42_ACIBC/142-270
B2HY54_ACIBC/153-280
B2HY59_ACIBC/149-277
B2I1D5_ACIBC/148-224
B2I283_ACIBC/141-269
B2I2D5_ACIBC/125-253
B2I2K8_ACIBC/122-247
B2IEQ7_BEII9/139-266
B2IKG2_BEII9/128-255
B2JCF0_BURP8/141-267
B2JFS0_BURP8/137-263
B2JFY5_BURP8/146-273
B2JGT3_BURP8/126-254
B2JH07_BURP8/171-302
B2JIZ6_BURP8/128-251
B2JKJ9_BURP8/158-288
B2JN51_BURP8/141-269
B2JPI4_BURP8/149-275
B2JPI5_BURP8/136-264
B2JQ08_BURP8/175-301
B2JQ16_BURP8/142-269
B2JQ79_BURP8/143-267
B2JQV5_BURP8/153-284
B2JSV6_BURP8/132-256
B2JT03_BURP8/124-249
B2JU11_BURP8/148-276
B2JV47_BURP8/148-275
B2JVW1_BURP8/167-222
B2JW36_BURP8/120-251
B2JWC9_BURP8/123-249
B2JWD7_BURP8/125-251
B2JWE0_BURP8/118-245
B2JWM0_BURP8/139-211
B2K4Z1_YERPB/146-272
B2K693_YERPB/128-255
B2N314_ECOLX/143-269
B2N3E1_ECOLX/128-255
B2N5M3_ECOLX/121-248
B2N789_ECOLX/130-257
B2N8T6_ECOLX/139-264
B2NLN6_ECO57/121-248
B2NQG7_ECO57/143-269
B2NR33_ECO57/124-249
B2NYU5_ECO57/128-255
B2NZ41_ECO57/133-263
B2P238_ECO57/124-249
B2P6N7_ECO57/121-248
B2P708_ECO57/133-263
B2P9M3_ECO57/143-269
B2PFM3_ECO57/124-249
B2PIE8_ECO57/121-248
B2PJ50_ECO57/143-269
B2PQU5_ECO57/128-255
B2PTI5_ECO57/133-263
B2PYU2_PROST/126-253
B2PZK7_PROST/119-241
B2Q171_PROST/117-238
B2Q436_PROST/118-234
B2Q552_PROST/145-271
B2S786_BRUA1/141-267
B2S8X0_BRUA1/132-232
B2SB22_BRUA1/121-248
B2SC64_BRUA1/136-263
B2SCE5_BRUA1/117-243
B2SD18_BRUA1/156-282
B2SD35_BRUA1/129-254
B2SG72_FRATM/120-235
B2SS29_XANOP/93-221
B2ST48_XANOP/126-247
B2SWW5_BURPP/160-290
B2SY21_BURPP/152-278
B2SYS0_BURPP/184-315
B2SZF2_BURPP/143-269
B2T095_BURPP/133-260
B2T0Q8_BURPP/135-261
B2T330_BURPP/137-263
B2T4U7_BURPP/146-273
B2T5M9_BURPP/128-251
B2T6Q7_BURPP/121-249
B2T9W1_BURPP/132-257
B2TA41_BURPP/174-301
B2TA49_BURPP/146-273
B2TAJ5_BURPP/205-290
B2TAJ6_BURPP/155-282
B2TE77_BURPP/165-233
B2TEE9_BURPP/153-279
B2TEH1_BURPP/121-249
B2TF81_BURPP/123-249
B2TF82_BURPP/136-263
B2TF87_BURPP/125-251
B2TFB4_BURPP/121-245
B2TFE1_BURPP/142-266
B2TFF4_BURPP/141-269
B2TGE1_BURPP/134-253
B2TGE8_BURPP/119-249
B2TGF4_BURPP/125-253
B2TTA5_SHIB3/139-264
B2U469_SHIB3/128-255
B2U549_SHIB3/130-257
B2U7J6_RALPJ/144-269
B2U9F8_RALPJ/130-258
B2UB74_RALPJ/116-252
B2UDX7_RALPJ/145-281
B2UDX9_RALPJ/146-287
B2UFX0_RALPJ/129-252
B2UHU1_RALPJ/175-247
B2UHY2_RALPJ/121-247
B2UIJ9_RALPJ/126-254
B2UJ45_RALPJ/132-259
B2V9V7_SULSY/154-217
B2VA24_SULSY/127-255
B2VIS8_ERWT9/123-224
B3A4P4_ECO57/124-249
B3A5N1_ECO57/121-248
B3A6K1_ECO57/143-269
B3A815_ECO57/133-263
B3AEH6_ECO57/128-255
B3AH11_ECO57/143-269
B3AL42_ECO57/121-248
B3AM57_ECO57/133-263
B3AMN2_ECO57/124-249
B3ATH6_ECO57/128-255
B3AYH9_ECO57/124-249
B3AZV2_ECO57/143-269
B3B110_ECO57/121-248
B3B1F4_ECO57/133-263
B3BAD4_ECO57/128-255
B3BBW9_ECO57/143-269
B3BF88_ECO57/124-249
B3BH76_ECO57/121-248
B3BK06_ECO57/128-255
B3BQE2_ECO57/133-263
B3BT91_ECO57/124-249
B3BTV9_ECO57/143-269
B3BU19_ECO57/121-248
B3C492_ECO57/133-263
B3C4W9_ECO57/128-255
B3CEJ3_9BACE/118-242
B3D6P1_BURM1/123-249
B3D7A2_BURM1/134-268
B3D7A2_BURM1/416-542
B3D8U1_BURM1/129-241
B3DA74_BURM1/144-268
B3DPG9_BIFLD/155-283
B3DPI1_BIFLD/148-260
B3DPT1_BIFLD/126-264
B3DPT2_BIFLD/124-249
B3E879_GEOLS/126-250
B3E995_GEOLS/127-255
B3GZU8_ACTP7/128-255
B3H8E8_ECOLX/142-269
B3HEQ6_ECOLX/143-269
B3HJZ5_ECOLX/129-259
B3HLU1_ECOLX/121-248
B3HML3_ECOLX/142-269
B3HQT6_ECOLX/128-255
B3HRN5_ECOLX/143-269
B3HSM9_ECOLX/124-249
B3HXA8_ECOLX/124-244
B3HZK2_ECOLX/142-269
B3I348_ECOLX/143-269
B3I6H6_ECOLX/124-249
B3I9B5_ECOLX/134-263
B3IFS4_ECOLX/124-249
B3IGK6_ECOLX/143-269
B3IIP3_ECOLX/142-269
B3J0E2_BACAN/118-245
B3J0N1_BACAN/120-242
B3PP58_RHIE6/151-204
B3PRE7_RHIE6/129-255
B3Q1E1_RHIE6/121-248
B3Q1N0_RHIE6/147-273
B3Q1Z1_RHIE6/129-252
B3Q448_RHIE6/126-253
B3QA51_RHOPT/119-239
B3QB74_RHOPT/118-244
B3QDJ8_RHOPT/149-272
B3QET8_RHOPT/138-263
B3QGW6_RHOPT/133-260
B3QHA1_RHOPT/131-260
B3QKA8_RHOPT/186-309
B3R1B5_CUPTR/141-269
B3R1D7_CUPTR/118-247
B3R2W9_CUPTR/141-269
B3R4E2_CUPTR/120-246
B3R4N2_CUPTR/129-252
B3R5C3_CUPTR/127-255
B3R5L9_CUPTR/133-254
B3R5R5_CUPTR/145-271
B3R8S1_CUPTR/137-264
B3R8T6_CUPTR/162-289
B3R8T8_CUPTR/154-283
B3RA61_CUPTR/141-271
B3RAL9_CUPTR/135-269
B3RAM0_CUPTR/143-266
B3RB60_CUPTR/139-269
B3RBA8_CUPTR/137-265
B3RBJ6_CUPTR/161-287
B3RBQ8_CUPTR/122-245
B3RC32_CUPTR/170-241
B3RCA1_CUPTR/167-237
B3RD78_CUPTR/151-279
B3WB41_LACCB/128-254
B3WJ77_ECOLX/143-269
B3WKV3_ECOLX/142-269
B3WRU5_ECOLX/124-249
B3WTV4_ECOLX/130-259
B3WUB0_ECOLX/128-255
B3WVA0_SHIDY/142-269
B3WZ15_SHIDY/143-269
B3X016_SHIDY/124-249
B3X829_ECOLX/142-269
B3X9J7_ECOLX/121-248
B3XC95_ECOLX/143-269
B3XCX5_ECOLX/124-249
B3XGB9_ECOLX/124-244
B3XH97_ECOLX/129-259
B3XKP9_ECOLX/128-255
B3YC69_SALET/139-264
B3YCH1_SALET/121-248
B3YCM2_SALET/121-249
B3YDI4_SALET/132-259
B3YGS7_SALET/128-255
B3YH47_SALET/142-269
B3YN86_BACCE/118-245
B3YNJ4_BACCE/120-242
B3Z3U5_BACCE/118-245
B3Z4W8_BACCE/120-242
B3Z9I5_BACCE/117-242
B3ZHG3_BACCE/118-245
B3ZIM9_BACCE/120-242
B3ZSF3_BACCE/117-242
B4A179_SALNE/128-255
B4A5A5_SALNE/132-259
B4A5P5_SALNE/121-249
B4A658_SALNE/139-264
B4A7K1_SALNE/121-248
B4A9N6_SALNE/142-269
B4AJ01_BACPU/128-248
B4AUE7_FRANO/120-235
B4BK96_9BACI/123-250
B4BKD4_9BACI/115-242
B4BM36_9BACI/121-200
B4BNV9_9BACI/130-250
B4CZ31_9BACT/139-265
B4E5T9_BURCJ/154-285
B4E9C0_BURCJ/119-243
B4E9N5_BURCJ/149-278
B4ECY1_BURCJ/133-262
B4EDT3_BURCJ/128-251
B4EGS4_BURCJ/136-262
B4EGT2_BURCJ/123-249
B4EH56_BURCJ/153-280
B4EIY4_BURCJ/135-268
B4EIY4_BURCJ/418-545
B4EJ20_BURCJ/132-258
B4EJK7_BURCJ/127-255
B4EJR8_BURCJ/142-270
B4EJU1_BURCJ/137-266
B4EKE7_BURCJ/170-242
B4EKW1_BURCJ/126-249
B4EKX7_BURCJ/144-267
B4ELM4_BURCJ/157-281
B4EMB0_BURCJ/141-267
B4EMB8_BURCJ/144-270
B4EPP0_BURCJ/139-266
B4EYS3_PROMH/146-272
B4SV82_SALNS/128-255
B4SVN0_SALNS/121-249
B4SWL5_SALNS/132-259
B4SXM2_SALNS/139-264
B4SYW4_SALNS/120-247
B4T1M6_SALNS/142-269
B4T865_SALHS/121-249
B4T958_SALHS/132-259
B4T9K9_SALHS/139-264
B4TBF9_SALHS/121-248
B4TDG3_SALHS/142-269
B4TKH3_SALHS/128-255
B4TPH5_SALSV/121-248
B4TQM5_SALSV/142-269
B4TY11_SALSV/128-255
B4TZ63_SALSV/132-259
B4V1K3_9ACTO/115-242
B4V295_9ACTO/135-260
B4V595_9ACTO/121-233
B4V6F4_9ACTO/145-268
B4V9N2_9ACTO/128-242
B4VAC3_9ACTO/121-249
B4VBH9_9ACTO/120-245
B4VGA0_9ACTO/126-249
B4W8K3_9CAUL/118-241
B4WBZ8_9CAUL/135-258
B4WZB7_9GAMM/135-261
B5ABG6_9NOCA/123-251
B5BCQ3_SALPK/121-248
B5BD16_SALPK/139-264
B5BHB4_SALPK/128-255
B5BHV3_SALPK/132-259
B5BJT1_SALPK/142-269
B5BVT1_SALET/142-269
B5C309_SALET/128-255
B5C387_SALET/121-249
B5C472_SALET/132-259
B5C5I0_SALET/139-264
B5C6N1_SALET/120-247
B5C9P5_SALET/132-259
B5CEJ2_SALET/121-248
B5CHD7_SALET/128-255
B5CJG9_SALET/142-269
B5ED98_GEOBB/127-255
B5EIE4_GEOBB/128-248
B5EIR1_GEOBB/126-254
B5ERS7_ACIF5/127-249
B5EX78_SALA4/132-259
B5EYB7_SALA4/139-264
B5EZH1_SALA4/121-248
B5F1J6_SALA4/142-269
B5F3Q0_SALA4/128-255
B5F8P9_SALA4/121-249
B5FKF2_SALDC/121-249
B5FLE3_SALDC/132-259
B5FLM7_SALDC/139-264
B5FNT2_SALDC/121-248
B5FQM8_SALDC/142-269
B5FTJ1_SALDC/128-255
B5GDR8_9ACTO/154-269
B5GDT9_9ACTO/115-242
B5GEB2_9ACTO/121-248
B5GHJ7_9ACTO/169-237
B5GHY9_9ACTO/124-248
B5GIR4_9ACTO/161-286
B5GIX7_9ACTO/121-233
B5GRP4_STRCL/133-258
B5H065_STRCL/121-233
B5H1V4_STRCL/115-242
B5H2F8_STRCL/162-245
B5H373_STRCL/128-249
B5H5Y1_STRPR/134-240
B5H8M0_STRPR/121-248
B5HEX2_STRPR/143-203
B5HFT8_STRPR/139-266
B5HGH9_STRPR/121-233
B5HHZ2_STRPR/127-251
B5HKK7_STRPR/122-250
B5HKY7_9ACTO/149-286
B5HKY7_9ACTO/467-533
B5HM50_9ACTO/121-233
B5HNM5_9ACTO/136-260
B5HR63_9ACTO/130-253
B5HSH5_9ACTO/119-242
B5HW48_9ACTO/122-250
B5HWL2_9ACTO/132-252
B5HXG7_9ACTO/127-249
B5HZT1_9ACTO/115-242
B5I1S6_9ACTO/133-260
B5I1T3_9ACTO/131-185
B5I5I4_9ACTO/133-254
B5I5R7_9ACTO/126-236
B5I6G0_9ACTO/136-260
B5I934_9ACTO/132-257
B5J1U2_9RHOB/122-249
B5J2M4_9RHOB/127-252
B5J8F3_9RHOB/120-247
B5J971_9RHOB/148-274
B5JZ19_9RHOB/127-250
B5K2K3_9RHOB/111-236
B5K4U4_9RHOB/156-282
B5K895_9RHOB/14-141
B5KCD7_9RHOB/122-249
B5KCL4_9RHOB/117-242
B5KER4_9RHOB/132-258
B5MHA0_SALET/132-259
B5MHN9_SALET/121-249
B5MIT8_SALET/120-247
B5MLL9_SALET/139-264
B5MQL6_SALET/142-269
B5MSM2_SALET/128-255
B5MW83_SALET/139-264
B5MWT0_SALET/121-249
B5MX69_SALET/132-259
B5MYC0_SALET/142-269
B5N1C8_SALET/121-248
B5N438_SALET/128-255
B5N7P2_SALET/142-269
B5NCZ1_SALET/132-259
B5NIX9_SALET/128-255
B5NKK1_SALET/121-248
B5NPN1_SALET/142-269
B5NQ33_SALET/139-264
B5NSJ2_SALET/132-259
B5NSY8_SALET/121-249
B5NWR0_SALET/128-255
B5NY73_SALET/139-264
B5P0U8_SALET/128-255
B5P1I2_SALET/132-259
B5P1Z6_SALET/121-249
B5P355_SALET/121-248
B5P610_SALET/142-269
B5PBZ4_SALET/132-259
B5PCM0_SALET/139-264
B5PH47_SALET/128-255
B5PJ00_SALET/142-269
B5PP44_SALHA/128-255
B5PR35_SALHA/121-249
B5PRP0_SALHA/132-259
B5PRY6_SALHA/139-264
B5PU14_SALHA/121-248
B5PYE1_SALHA/142-269
B5Q2U1_SALVI/121-248
B5Q4R9_SALVI/142-269
B5Q775_SALVI/132-259
B5Q7W1_SALVI/121-249
B5QA54_SALVI/128-255
B5QD27_SALVI/139-264
B5QUT0_SALEP/139-264
B5QYG8_SALEP/142-269
B5R265_SALEP/121-248
B5R2S9_SALEP/128-255
B5R392_SALEP/121-249
B5R4Q4_SALEP/132-259
B5R640_SALG2/139-264
B5R7I2_SALG2/121-249
B5R7Q6_SALG2/142-269
B5R8W0_SALG2/128-255
B5RCB7_SALG2/121-248
B5RGL0_SALG2/132-259
B5RXB9_RALSO/131-257
B5S1W4_RALSO/141-269
B5S7Y7_RALSO/145-280
B5S7Y9_RALSO/141-269
B5S9B1_RALSO/144-270
B5SE33_RALSO/145-280
B5SE35_RALSO/141-269
B5SER7_RALSO/131-257
B5SFG3_RALSO/141-269
B5SGJ9_RALSO/146-272
B5SJX3_RALSO/138-261
B5U889_STRCL/121-248
B5UMD7_BACCE/118-245
B5V239_BACCE/118-245
B5WAQ7_9BURK/138-264
B5WBE8_9BURK/129-262
B5WBW6_9BURK/118-244
B5WG47_9BURK/132-260
B5WGJ7_9BURK/99-227
B5WHC1_9BURK/121-248
B5WHG5_9BURK/131-259
B5WI52_9BURK/133-260
B5WIX3_9BURK/127-257
B5WJ63_9BURK/136-263
B5WKE0_9BURK/126-250
B5WKV8_9BURK/113-237
B5WQ68_9BURK/126-246
B5WRS7_9BURK/184-315
B5WS06_9BURK/148-275
B5WTP9_9BURK/119-250
B5WU98_9BURK/162-292
B5WUB4_9BURK/141-269
B5WUG9_9BURK/132-256
B5WVD1_9BURK/128-251
B5WVQ9_9BURK/123-244
B5XMX1_KLEP3/137-264
B5XNY0_KLEP3/121-248
B5XQ43_KLEP3/128-255
B5XQI8_KLEP3/129-259
B5XRC0_KLEP3/138-266
B5XV97_KLEP3/162-222
B5XWZ7_KLEP3/137-264
B5XYC6_KLEP3/144-271
B5Y0V5_KLEP3/127-250
B5YCE7_DICT6/122-249
B5YPM3_ECO5E/124-249
B5YQX0_ECO5E/128-255
B5YX39_ECO5E/121-248
B5Z0B0_ECO5E/143-269
B5Z2Q1_ECO5E/133-263
B5ZCC5_GLUDA/128-251
B5ZRP5_RHILW/151-204
B5ZS08_RHILW/130-257
B6A0Q0_RHILW/125-251
B6A2L7_RHILW/117-243
B6A3J2_RHILW/145-271
B6A3S6_RHILW/121-248
B6A479_RHILW/129-252
B6A4Y3_RHILW/129-255
B6ATN9_9RHOB/160-231
B6ATY2_9RHOB/135-261
B6AUN2_9RHOB/124-245
B6AY48_9RHOB/119-243
B6B0N8_9RHOB/151-277
B6B355_9RHOB/130-256
B6B3C1_9RHOB/144-269
B6B495_9RHOB/105-204
B6B8T8_9RHOB/126-252
B6BAN6_9RHOB/119-244
B6BFR3_9RHOB/139-265
B6HZX2_ECOSE/167-297
B6I0F7_ECOSE/139-264
B6I3E7_ECOSE/142-269
B6I5M6_ECOSE/143-269
B6IBQ5_ECOSE/128-255
B6IX97_RHOCS/150-275
B6JBR3_OLICO/162-232
B6JE42_OLICO/138-265
B6JEQ1_OLICO/130-254
B6JGQ6_OLICO/121-250
B6JGR0_OLICO/124-250
B6JH08_OLICO/131-257
B6JH14_OLICO/118-243
B6JH28_OLICO/130-256
B6JJK9_OLICO/130-257
B6QYR9_9RHOB/125-244
B6R3Q6_9RHOB/20-134
B6R976_9RHOB/133-258
B6R9N3_9RHOB/133-261
B6VJL4_9NOCA/129-254
B6VMD1_PHOAA/145-271
B6XBM8_9ENTR/118-233
B6XE64_9ENTR/145-271
B6XEF9_9ENTR/117-239
B6XWQ2_9BIFI/144-256
B6YY48_9RHOB/135-261
B6ZNL8_ECO57/143-269
B6ZPH8_ECO57/124-249
B6ZQM2_ECO57/133-263
B6ZY52_ECO57/121-248
B7A1Q3_ECO57/128-255
B7A7T1_THEAQ/113-228
B7AA28_THEAQ/125-245
B7B987_9PORP/133-260
B7BGE2_9PORP/118-242
B7CFG7_BURPS/140-266
B7CFH6_BURPS/168-294
B7CFV6_BURPS/120-242
B7CFX6_BURPS/145-268
B7CG51_BURPS/124-245
B7CG83_BURPS/120-242
B7CJW6_BURPS/178-307
B7CKX9_BURPS/137-265
B7CLP4_BURPS/179-310
B7CM06_BURPS/128-251
B7CPW3_BURPS/145-269
B7CSB9_BURPS/152-280
B7CUY9_BURPS/138-264
B7CW06_BURPS/156-226
B7DQH7_9BACL/127-249
B7DTP1_9BACL/124-249
B7DUG1_9BACL/122-249
B7GJS1_ANOFW/130-257
B7GNJ3_BIFLS/124-250
B7GNJ4_BIFLS/125-250
B7GNM8_BIFLS/148-260
B7GUT5_ACIB3/125-253
B7GYE7_ACIB3/138-268
B7H1H1_ACIB3/122-247
B7H248_ACIB3/141-269
B7H492_ACIB3/149-276
B7H496_ACIB3/153-280
B7H4A8_ACIB3/142-270
B7H677_BACC4/120-242
B7H8H9_BACC4/118-245
B7HVL0_BACC7/120-242
B7HVU9_BACC7/118-245
B7I281_ACIB5/125-253
B7I3A9_ACIB5/142-270
B7I3C1_ACIB5/155-282
B7I3C5_ACIB5/149-276
B7I3Q0_ACIB5/122-247
B7I8B3_ACIB5/138-268
B7I8Z7_ACIB5/141-269
B7ILK5_BACC2/120-242
B7IMI2_BACC2/118-245
B7JB07_ACIF2/127-249
B7JD22_BACC0/120-242
B7JE06_BACC0/118-245
B7L186_METC4/128-256
B7L502_ECO55/167-297
B7L6Z0_ECO55/142-269
B7L7D3_ECO55/139-264
B7L7M9_ECO55/128-247
B7LAV9_ECO55/143-269
B7LKA6_ESCF3/142-269
B7LMF3_ESCF3/127-250
B7LPL8_ESCF3/128-255
B7LQV4_ESCF3/139-266
B7LRW1_ESCF3/138-266
B7LTI5_ESCF3/156-283
B7LU03_ESCF3/124-244
B7M2A3_ECO8A/128-255
B7M2Z4_ECO8A/167-297
B7M3J8_ECO8A/142-269
B7M4L0_ECO8A/139-264
B7M7S4_ECO8A/143-269
B7MBN4_ECO45/128-255
B7ME29_ECO45/139-264
B7MET1_ECO45/142-269
B7MG15_ECO45/121-248
B7MHB8_ECO45/153-273
B7MIZ9_ECO45/143-269
B7MMI4_ECO45/121-248
B7MPB3_ECO81/156-286
B7MQL8_ECO81/139-264
B7MRE1_ECO81/143-269
B7MVV7_ECO81/128-255
B7MXD0_ECO81/121-248
B7N1N0_ECO81/142-269
B7N2D9_ECO81/153-273
B7N8Q3_ECOLU/167-297
B7N961_ECOLU/139-264
B7NBH5_ECOLU/128-255
B7NEM7_ECOLU/142-269
B7NFV4_ECOLU/143-269
B7NGU6_ECOLU/121-248
B7NK09_ECO7I/133-263
B7NN69_ECO7I/121-248
B7NP74_ECO7I/142-269
B7NRU8_ECO7I/143-269
B7NS92_ECO7I/128-255
B7NV35_ECO7I/153-273
B7QQA7_9RHOB/149-275
B7QQK2_9RHOB/128-255
B7QRH9_9RHOB/119-244
B7QSE6_9RHOB/135-262
B7RHP1_9RHOB/121-244
B7RIK6_9RHOB/128-254
B7RPU2_9RHOB/140-267
B7UFR0_ECO27/121-248
B7UKI4_ECO27/139-264
B7ULD5_ECO27/142-269
B7UPG8_ECO27/143-269
B7USK4_ECO27/128-255
B7UV90_PSEA8/160-286
B7UXS8_PSEA8/131-254
B7V272_PSEA8/148-276
B7V2E9_PSEA8/121-251
B7V6E9_PSEA8/131-247
B7V9J2_PSEA8/120-240
B7VA95_PSEA8/132-258
B7VQA7_VIBSL/122-250
B7WQV3_COMTE/129-255
B7WRC1_COMTE/124-254
B7WRK1_COMTE/121-249
B7WRK4_COMTE/134-254
B7WV56_COMTE/141-269
B7WVR0_COMTE/133-261
B7WWC8_COMTE/136-263
B7WWH8_COMTE/131-258
B7WZE5_COMTE/108-232
B7WZR9_COMTE/170-241
B7X0V0_COMTE/130-255
B7X3A4_COMTE/133-258
B7X3A9_COMTE/145-272
B7X496_COMTE/160-290
B7X497_COMTE/145-265
B7X5F1_COMTE/135-255
B8CYL2_HALOH/122-251
B8DVM9_BIFA0/152-264
B8E1W2_DICTD/122-249
B8EST5_METSB/134-255
B8F7L8_HAEPS/128-256
B8FL40_DESAA/119-246
B8FVI9_DESHD/122-249
B8G7A9_CHLAD/123-249
B8GBV3_CHLAD/120-244
B8GTL7_THISH/138-261
B8H7Y9_ARTCA/125-243
B8H7Z6_ARTCA/133-264
B8H807_ARTCA/156-283
B8H8C0_ARTCA/135-260
B8H938_ARTCA/143-268
B8H959_ARTCA/135-262
B8H9J2_ARTCA/137-263
B8HAD0_ARTCA/121-233
B8HAH2_ARTCA/144-267
B8HBA1_ARTCA/140-270
B8HBG3_ARTCA/127-253
B8HEA0_ARTCA/128-250
B8HEA1_ARTCA/116-242
B8HFX8_ARTCA/122-247
B8HGJ6_ARTCA/156-282
B8HH90_ARTCA/132-255
B8HHC2_ARTCA/136-263
B8I9L8_METNO/152-278
B8IEP6_METNO/141-266
B8IFD9_METNO/133-259
B8IIF2_METNO/141-267
B8IPX2_METNO/152-273
B8IUK5_METNO/121-251
B8IVM6_METNO/171-229
B8IVY0_METNO/136-263
B8KAZ5_VIBPA/112-239
B8KLZ4_9GAMM/125-253
B8R4I9_9MYCO/134-261
B8R934_9BACT/97-221
B9AZI2_9BURK/162-288
B9AZJ2_9BURK/140-266
B9B0C3_9BURK/126-254
B9B0K7_9BURK/134-268
B9B0K7_9BURK/416-542
B9B1U5_9BURK/148-272
B9B2H5_9BURK/128-256
B9B2V0_9BURK/148-272
B9B387_9BURK/149-278
B9B5V8_9BURK/137-266
B9B653_9BURK/139-266
B9B6C2_9BURK/126-252
B9B6Q8_9BURK/135-261
B9B6R8_9BURK/123-249
B9B7C0_9BURK/167-222
B9B7T9_9BURK/120-251
B9B8H2_9BURK/119-243
B9B9C5_9BURK/154-285
B9BBM7_9BURK/137-263
B9BCN3_9BURK/133-262
B9BDN0_9BURK/128-252
B9BH46_9BURK/162-288
B9BHC1_9BURK/140-266
B9BID0_9BURK/126-254
B9BIK5_9BURK/134-268
B9BIK5_9BURK/416-542
B9BJB4_9BURK/123-249
B9BJC5_9BURK/135-261
B9BJM8_9BURK/120-251
B9BKS6_9BURK/148-272
B9BMB5_9BURK/119-243
B9BP45_9BURK/137-266
B9BPD1_9BURK/142-269
B9BPJ7_9BURK/126-252
B9BT46_9BURK/133-262
B9BUU6_9BURK/128-256
B9BVT5_9BURK/149-278
B9BXD9_9BURK/137-263
B9BXL5_9BURK/154-285
B9BYR4_9BURK/144-268
B9BZU3_9BURK/173-297
B9C1D1_9BURK/162-288
B9C1D9_9BURK/140-266
B9C2D5_9BURK/126-254
B9C2L3_9BURK/134-268
B9C2L3_9BURK/416-542
B9C3C2_9BURK/123-249
B9C3D3_9BURK/135-261
B9C3N5_9BURK/120-251
B9C4T1_9BURK/148-272
B9C6H9_9BURK/119-243
B9C7W2_9BURK/173-297
B9C9D5_9BURK/137-266
B9C9M1_9BURK/142-269
B9C9T8_9BURK/126-252
B9CD10_9BURK/149-278
B9CEH3_9BURK/144-268
B9CF37_9BURK/128-256
B9CFH4_9BURK/133-262
B9CGL9_9BURK/137-263
B9CJI2_9BURK/154-285
B9J4A2_BACCQ/120-242
B9J593_BACCQ/118-245
B9JA21_AGRRK/109-236
B9JAX2_AGRRK/130-254
B9JHE2_AGRRK/147-273
B9JK16_AGRRK/119-243
B9JK50_AGRRK/104-230
B9JKN1_AGRRK/97-223
B9JKT0_AGRRK/121-248
B9JM35_AGRRK/133-263
B9JPW1_AGRRK/125-245
B9K081_AGRVS/143-269
B9K1E5_AGRVS/119-239
B9K2M5_AGRVS/138-264
B9K3W5_AGRVS/125-250
B9K3Y7_AGRVS/127-252
B9K4K9_AGRVS/154-225
B9K5B0_AGRVS/137-263
B9K5B5_AGRVS/132-258
B9K5D2_AGRVS/117-242
B9K772_THENN/129-256
B9KRJ2_RHOSK/165-292
B9KVV9_RHOSK/126-252
B9KWR3_RHOSK/118-244
B9KXR4_THERP/123-250
B9L2J2_THERP/118-244
B9L422_THERP/127-252
B9L480_THERP/124-252
B9LCL9_CHLSY/120-244
B9LGG0_CHLSY/126-253
B9LMU4_HALLT/125-254
B9LRU1_HALLT/122-248
B9LTH5_HALLT/130-258
B9LW31_HALLT/119-246
B9LX48_HALLT/123-250
B9LXH4_HALLT/130-255
B9LZC9_GEOSF/126-248
B9M5Y0_GEOSF/127-254
B9M940_GEOSF/136-262
B9M950_GEOSF/133-261
B9M967_GEOSF/128-256
B9M9U0_ACIET/135-255
B9MA30_ACIET/130-253
B9MAG6_ACIET/129-256
B9MC03_ACIET/124-254
B9MF38_ACIET/133-261
B9MHP1_ACIET/139-259
B9MNC5_ANATD/122-249
B9NMN0_9RHOB/139-265
B9NUX8_9RHOB/130-256
B9NVM5_9RHOB/120-247
B9P7L6_POPTR/222-301
B9P8G8_POPTR/32-162
B9QY73_9RHOB/119-240
B9R318_9RHOB/39-92
B9R3M4_9RHOB/124-251
B9R4G1_9RHOB/146-272
B9TA14_RICCO/124-243
B9TEJ5_RICCO/141-268
B9TPX9_RICCO/128-255
B9Z065_9NEIS/158-286
B9Z3C0_9NEIS/83-210
B9Z3D1_9NEIS/134-261
B9Z8B5_9NEIS/128-255
B9Z8H7_9NEIS/147-272
C0A1M9_9BACT/122-246
C0A2M2_9BACT/132-248
C0A4N1_9BACT/126-253
C0A7Z6_9BACT/120-242
C0A9T0_9BACT/131-249
C0ABA1_9BACT/122-248
C0ABD5_9BACT/142-241
C0ACT0_9BACT/134-257
C0ARP5_9ENTR/137-263
C0BR04_9BIFI/144-256
C0BZW0_9CLOT/130-258
C0CIN2_9FIRM/131-258
C0CK07_9FIRM/123-249
C0CQA6_9FIRM/136-260
C0CRA9_9FIRM/122-249
C0D8B4_9CLOT/133-248
C0D8N7_9CLOT/122-211
C0E2M6_9CORY/121-240
C0E6Q8_9CORY/107-220
C0FNP9_9FIRM/153-280
C0G3Z9_9RHIZ/132-255
C0G8T6_9RHIZ/118-244
C0G9G2_9RHIZ/156-282
C0GAX5_9RHIZ/129-254
C0GB79_9RHIZ/191-318
C0GBH1_9RHIZ/121-248
C0GHT5_9FIRM/135-262
C0GIL8_9FIRM/127-255
C0KUK9_9MYCO/137-264
C0PVG8_SALPC/139-264
C0Q076_SALPC/121-248
C0Q0K7_SALPC/121-249
C0Q1C8_SALPC/132-259
C0Q2Z3_SALPC/128-255
C0Q491_SALPC/158-285
C0Q8R7_DESAH/137-261
C0QPM5_PERMH/160-231
C0QTQ7_PERMH/127-255
C0QUG1_PERMH/146-216
C0RER3_BRUMB/141-267
C0RGT2_BRUMB/132-255
C0RKF8_BRUMB/156-282
C0RLF4_BRUMB/121-248
C0RMD8_BRUMB/129-254
C0RMN9_BRUMB/132-259
C0RMU7_BRUMB/117-243
C0VGE3_9GAMM/138-268
C0VHM2_9GAMM/123-247
C0VJC7_9GAMM/142-270
C0VLM0_9GAMM/145-273
C0VTU9_9CORY/124-232
C0VW26_9CORY/74-185
C0W159_9ACTO/125-237
C0W2Q9_9ACTO/126-238
C0W915_9ACTO/135-260
C0WCF8_9FIRM/130-246
C0WEA4_9FIRM/136-255
C0WFL2_9CORY/125-243
C0WFZ6_9CORY/148-226
C0WJW7_9CORY/121-250
C0X6E5_ENTFA/123-249
C0XNM2_9CORY/150-270
C0XPN6_9CORY/157-236
C0XYP0_BURPS/145-269
C0XYS7_BURPS/157-226
C0XZ72_BURPS/137-265
C0Y0V4_BURPS/120-242
C0Y0X1_BURPS/106-234
C0Y166_BURPS/120-242
C0Y190_BURPS/145-268
C0Y2X8_BURPS/128-251
C0Y6R9_BURPS/179-310
C0Y8P2_BURPS/140-266
C0Y8Q1_BURPS/168-294
C0YBU6_BURPS/111-237
C0YGD9_BURPS/178-307
C0Z5I9_BREBN/120-240
C0Z8E1_BREBN/120-241
C0ZCW3_BREBN/126-253
C0ZHQ6_BREBN/124-245
C0ZJD8_BREBN/119-239
C0ZKE9_BREBN/122-251
C0ZQ71_RHOE4/138-254
C0ZQR8_RHOE4/147-214
C0ZQR9_RHOE4/124-250
C0ZQT6_RHOE4/126-249
C0ZQV9_RHOE4/158-280
C0ZS06_RHOE4/131-259
C0ZS75_RHOE4/149-260
C0ZSE0_RHOE4/123-251
C0ZSU5_RHOE4/127-252
C0ZSZ3_RHOE4/131-243
C0ZTB2_RHOE4/168-237
C0ZTM7_RHOE4/121-243
C0ZU47_RHOE4/122-245
C0ZV67_RHOE4/126-246
C0ZXN0_RHOE4/120-232
C1AGA4_MYCBT/120-232
C1ANZ2_MYCBT/127-255
C1AP49_MYCBT/130-247
C1ATH6_RHOOB/129-254
C1ATW9_RHOOB/145-211
C1AVH6_RHOOB/136-258
C1AVH7_RHOOB/121-246
C1AVM2_RHOOB/131-259
C1AVX7_RHOOB/124-252
C1AXN1_RHOOB/136-265
C1AXN4_RHOOB/136-260
C1AXQ1_RHOOB/136-261
C1AXT8_RHOOB/129-262
C1AY03_RHOOB/132-257
C1AYA8_RHOOB/135-258
C1AZ12_RHOOB/135-244
C1B0Y5_RHOOB/127-255
C1B209_RHOOB/115-242
C1B221_RHOOB/133-261
C1B237_RHOOB/125-242
C1B287_RHOOB/121-243
C1B2C8_RHOOB/128-253
C1B2G1_RHOOB/136-247
C1B2M9_RHOOB/120-232
C1B438_RHOOB/123-250
C1B4Z7_RHOOB/128-249
C1B5I4_RHOOB/133-260
C1B625_RHOOB/142-268
C1B7E1_RHOOB/124-251
C1B7E6_RHOOB/137-264
C1B7F5_RHOOB/132-181
C1B7G2_RHOOB/133-257
C1B7L3_RHOOB/131-253
C1B8J5_RHOOB/120-246
C1B8K9_RHOOB/147-272
C1B9I5_RHOOB/120-243
C1BAZ9_RHOOB/127-254
C1BB35_RHOOB/134-254
C1BB37_RHOOB/127-244
C1BBC5_RHOOB/147-214
C1BDW4_RHOOB/127-256
C1BE31_RHOOB/123-245
C1CWB8_DEIDV/125-240
C1CY11_DEIDV/118-232
C1D2B9_DEIDV/130-256
C1D2E2_DEIDV/123-249
C1D2E5_DEIDV/135-263
C1D3J9_DEIDV/125-252
C1D5V2_LARHH/160-286
C1DEP0_AZOVD/127-252
C1DMD7_AZOVD/124-255
C1DMF3_AZOVD/131-253
C1DN22_AZOVD/121-250
C1DQT2_AZOVD/128-254
C1DRI6_AZOVD/129-259
C1DSM2_AZOVD/148-276
C1DUH8_SULAA/127-255
C1DW61_SULAA/153-217
C1ERK9_BACC3/117-242
C1EZ19_BACC3/120-242
C1F033_BACC3/118-245
C1HGI4_9ESCH/139-264
C1HLJ8_9ESCH/128-255
C1HN54_9ESCH/121-248
C1HQ29_9ESCH/163-289
C1HRE9_9ESCH/121-248
C1HSH2_9ESCH/142-269
C1HTP9_9ESCH/153-273
C1M5K2_9ENTR/128-255
C1M7G5_9ENTR/142-272
C1MFD1_9ENTR/142-269
C1NAN9_9ESCH/156-282
C1NB74_9ESCH/119-244
C1NFL8_9ESCH/142-269
C1P813_BACCO/127-253
C1PA95_BACCO/128-248
C1PAA6_BACCO/127-249
C2BGV0_9FIRM/128-246
C2C7L2_VIBCH/125-242
C2CL02_CORST/110-229
C2CMS8_CORST/119-226
C2DI49_ENTFA/123-249
C2DJD2_ECOLX/142-269
C2DLV0_ECOLX/139-264
C2DQ34_ECOLX/128-255
C2DTM4_ECOLX/156-282
C2DUJ5_ECOLX/121-248
C2DY43_ECOLX/124-244
C2ELE0_9LACO/121-242
C2F9B3_LACPA/128-254
C2GFW4_9CORY/124-232
C2GHP6_9CORY/120-231
C2GRN3_LACRE/116-241
C2GUZ2_BIFLI/1-124
C2GUZ3_BIFLI/124-250
C2GWK3_BIFLI/155-283
C2GWL5_BIFLI/148-260
C2H072_ENTFA/123-249
C2H9F3_ENTFC/123-249
C2HYX0_VIBCH/125-242
C2I9A3_VIBCH/125-242
C2IFL2_VIBCH/125-242
C2ITH8_VIBCH/125-242
C2JDK1_VIBCH/125-242
C2JLE2_ENTFA/123-249
C2JUP2_LACRH/128-254
C2KN25_9ACTO/154-266
C2LM18_PROMI/146-272
C2MJY0_BACCE/85-210
C2MMA2_BACCE/54-176
C2MMJ6_BACCE/118-245
C2N2K2_BACCE/120-242
C2N2R4_BACCE/132-259
C2NGQ4_BACCE/97-222
C2NJ83_BACCE/54-176
C2NJH7_BACCE/132-259
C2P045_BACCE/120-242
C2P0E1_BACCE/132-259
C2PE58_BACCE/97-222
C2PGJ2_BACCE/120-242
C2PGU1_BACCE/118-245
C2PXH4_BACCE/118-245
C2QDC7_BACCE/120-242
C2QDP3_BACCE/118-245
C2QS52_BACCE/85-210
C2QUP5_BACCE/54-176
C2QUX1_BACCE/118-245
C2R9P6_BACCE/120-242
C2R9Y4_BACCE/136-263
C2RPM1_BACCE/120-242
C2RPX2_BACCE/118-245
C2S542_BACCE/54-176
C2S5D2_BACCE/136-263
C2SM29_BACCE/108-235
C2SMJ7_BACCE/120-242
C2T2K6_BACCE/120-242
C2T2U2_BACCE/118-245
C2TI48_BACCE/54-176
C2TIF4_BACCE/132-259
C2TZ40_BACCE/120-242
C2TZC8_BACCE/132-259
C2UFF0_BACCE/120-242
C2UFP8_BACCE/118-245
C2UWY5_BACCE/120-242
C2UX93_BACCE/132-259
C2VDH2_BACCE/120-242
C2VDR4_BACCE/132-259
C2VST6_BACCE/97-222
C2VVB3_BACCE/54-176
C2VVK7_BACCE/32-159
C2W7C0_BACCE/117-242
C2W9E1_BACCE/118-245
C2WP05_BACCE/120-242
C2WP97_BACCE/132-259
C2XD37_BACCE/120-242
C2XDD0_BACCE/132-259
C2XVW1_BACCE/108-235
C2XWB3_BACCE/120-242
C2YC12_BACCE/120-242
C2YC97_BACCE/118-245
C2YT51_BACCE/120-242
C2YTD7_BACCE/118-245
C2Z700_BACCE/85-210
C2Z9J4_BACCE/120-242
C2Z9P3_BACCE/108-235
C2ZNP0_BACCE/85-210
C2ZRG1_BACCE/108-235
C2ZYG0_BACCE/120-242
C3A7R5_BACMY/108-235
C3AKV5_BACMY/97-222
C3AMS4_BACMY/118-245
C3ANT3_BACMY/73-195
C3B2S4_BACMY/97-222
C3B508_BACMY/118-245
C3B678_BACMY/73-195
C3BJM9_9BACI/97-222
C3BM09_9BACI/136-263
C3BN59_9BACI/73-195
C3C418_BACTU/120-242
C3C465_BACTU/118-245
C3CK98_BACTU/120-242
C3CKJ8_BACTU/136-263
C3D399_BACTU/120-242
C3D3H8_BACTU/118-245
C3DLB9_BACTS/120-193
C3DLK8_BACTS/132-259
C3E4W9_BACTU/120-242
C3E587_BACTU/136-263
C3EM71_BACTK/120-242
C3EMF8_BACTK/136-263
C3F355_BACTU/120-242
C3F3F0_BACTU/132-259
C3FDI4_BACTU/127-252
C3FLR2_BACTB/120-242
C3FLZ7_BACTB/136-263
C3G4G0_BACTU/120-242
C3G4Q7_BACTU/125-252
C3GKF5_BACTU/120-242
C3GKR3_BACTU/132-259
C3H2G0_BACTU/120-242
C3H2Q5_BACTU/136-263
C3HHW5_BACTU/97-222
C3HK26_BACTU/54-176
C3HKB3_BACTU/132-259
C3HSZ3_BACTU/127-252
C3I2C7_BACTU/120-242
C3I2M3_BACTU/118-245
C3IKV0_BACTU/120-242
C3IL36_BACTU/132-259
C3JD96_RHOER/149-260
C3JDI1_RHOER/123-251
C3JFC8_RHOER/147-214
C3JFC9_RHOER/124-250
C3JFG4_RHOER/141-263
C3JFU2_RHOER/131-259
C3JIC0_RHOER/127-252
C3JMF3_RHOER/122-245
C3JN06_RHOER/121-243
C3JPM3_RHOER/131-243
C3JRL5_RHOER/168-237
C3JSK3_RHOER/147-259
C3JUC1_RHOER/127-231
C3JWB2_RHOER/126-247
C3JZJ7_PSEFS/136-261
C3K0L0_PSEFS/132-262
C3K5C9_PSEFS/128-254
C3K7Y1_PSEFS/128-254
C3K8B8_PSEFS/141-255
C3K9E0_PSEFS/135-259
C3K9N0_PSEFS/126-251
C3KAN0_PSEFS/149-277
C3KB98_PSEFS/133-257
C3KLW7_RHISN/139-265
C3KM13_RHISN/117-243
C3KM54_RHISN/172-299
C3KMH0_RHISN/121-248
C3KN13_RHISN/155-280
C3KRC4_RHISN/128-253
C3LDU5_BACAC/118-245
C3LEW5_BACAC/120-242
C3LU57_VIBCM/125-242
C3MGW9_RHISN/126-253
C3NYI1_VIBCJ/125-242
C3NZU8_BACAA/120-242
C3P0S2_BACAA/118-245
C3PFL5_CORA7/122-239
C3PFZ3_CORA7/150-257
C3RJN4_9FIRM/122-248
C3RJN6_9FIRM/127-245
C3SC01_ECOLX/156-282
C3T2T7_ECOLX/121-248
C3T682_ECOLX/128-255
C3TKV7_ECOLX/139-264
C3TMX2_ECOLX/167-297
C3WAI4_FUSMR/122-247
C3WD40_FUSMR/122-246
C4AMV7_BURMA/137-265
C4ANI1_BURMA/145-268
C4ANK1_BURMA/120-242
C4AP38_BURMA/155-286
C4APV7_BURMA/140-266
C4APW6_BURMA/168-294
C4AR64_BURMA/128-251
C4AS85_BURMA/179-303
C4AWE5_BURMA/128-256
C4AXS6_BURMA/178-307
C4B1K4_BURMA/120-242
C4B2W0_BURMA/157-226
C4FH84_9BIFI/211-323
C4FJD9_9AQUI/154-217
C4FLK9_9AQUI/127-255
C4FMU5_9FIRM/154-225
C4H4M1_YERPE/128-255
C4HAZ9_YERPE/62-189
C4HEA5_YERPE/62-189
C4HMY2_YERPE/128-255
C4HRJ9_YERPE/146-272
C4HUH7_YERPE/128-255
C4I1V2_BURPS/124-245
C4I231_BURPS/145-268
C4I253_BURPS/120-242
C4I2J0_BURPS/168-294
C4I2J8_BURPS/140-266
C4I6X5_BURPS/152-280
C4I6Z0_BURPS/120-242
C4IA64_BURPS/145-269
C4IAF2_BURPS/120-242
C4IAK4_BURPS/157-226
C4IN90_BRUAB/132-255
C4ISL2_BRUAB/141-267
C4IUL3_BRUAB/156-282
C4IUM9_BRUAB/129-254
C4IVJ7_BRUAB/121-248
C4IWN5_BRUAB/191-318
C4IWW7_BRUAB/118-244
C4K964_THASP/128-265
C4KNS2_BURPS/178-307
C4KQM6_BURPS/128-251
C4KTS9_BURPS/137-265
C4KUS3_BURPS/138-264
C4KVB6_BURPS/179-310
C4LDJ9_TOLAT/121-248
C4LDM3_TOLAT/126-253
C4LJF2_CORK4/137-248
C4RAY6_9ACTO/247-372
C4RC28_9ACTO/120-231
C4RG22_9ACTO/186-300
C4RG23_9ACTO/205-320
C4RH00_9ACTO/126-250
C4RH10_9ACTO/106-234
C4RH26_9ACTO/122-244
C4RKS3_9ACTO/139-261
C4RX30_YERBE/146-272
C4RYI5_YERBE/128-255
C4SF13_YERMO/128-255
C4SHZ1_YERMO/146-272
C4SK79_YERFR/128-255
C4SKX4_YERFR/161-230
C4ST50_YERFR/146-272
C4STJ9_YERFR/121-246
C4SXS8_YERIN/134-262
C4SXW7_YERIN/116-243
C4SZJ0_YERIN/142-267
C4SZV9_YERIN/90-217
C4T680_YERIN/146-272
C4TNS6_9BURK/134-254
C4TP00_9BACL/127-253
C4TZC2_YERKR/146-272
C4U255_YERKR/130-239
C4U2C3_YERKR/128-255
C4U637_YERAL/132-259
C4UDY4_YERAL/146-272
C4UFY6_YERRU/128-255
C4UJX9_YERRU/122-247
C4ULI4_YERRU/146-272
C4UQ06_YERRO/128-255
C4UQA2_YERRO/121-246
C4UW40_YERRO/128-254
C4UXJ2_YERRO/146-272
C4WGS3_9RHIZ/144-270
C4WH51_9RHIZ/135-258
C4WIL1_9RHIZ/153-280
C4WLT8_9RHIZ/155-282
C4WPB9_9RHIZ/135-259
C4WPV7_9RHIZ/144-270
C4WQ12_9RHIZ/143-269
C4WQS2_9RHIZ/160-277
C4X017_KLEPN/176-303
C4X4I2_KLEPN/127-250
C4X4S6_KLEPN/139-264
C4X7W5_KLEPN/138-266
C4X8X8_KLEPN/170-297
C4X9N2_KLEPN/146-276
C4XAB3_KLEPN/128-255
C4XBE1_KLEPN/121-248
C4XIB4_DESMR/124-252
C4ZJC5_THASP/134-257
C4ZLD0_THASP/130-254
C4ZLK3_THASP/141-269
C4ZP78_THASP/127-255
C4ZRG1_ECOBW/121-248
C4ZU90_ECOBW/121-248
C4ZUV6_ECOBW/139-264
C4ZXG5_ECOBW/142-269
C4ZZI4_ECOBW/128-255
C5A0V5_ECOBW/143-269
C5A993_BURGB/142-269
C5A9W5_BURGB/128-252
C5AAW9_BURGB/156-287
C5ABS2_BURGB/136-264
C5ADF3_BURGB/138-264
C5ADU8_BURGB/150-280
C5AGL6_BURGB/128-254
C5AI23_BURGB/126-254
C5AL72_BURGB/116-241
C5ALU4_BURGB/129-257
C5BD09_EDWI9/142-269
C5BDZ0_EDWI9/127-254
C5BT73_TERTT/129-248
C5BY13_BEUC1/128-254
C5BZP6_BEUC1/136-261
C5C2N4_BEUC1/132-256
C5C3C9_BEUC1/121-233
C5C3K6_BEUC1/144-268
C5C3P4_BEUC1/132-253
C5C4W4_BEUC1/123-228
C5C538_BEUC1/130-256
C5C6Z7_MICLC/132-242
C5CAC7_MICLC/140-252
C5CJB7_VARPS/177-245
C5CJZ6_VARPS/132-260
C5CM62_VARPS/120-244
C5CN62_VARPS/152-275
C5CQU2_VARPS/134-261
C5CQY7_VARPS/143-269
C5CRZ7_VARPS/135-263
C5CTM7_VARPS/137-266
C5CTY5_VARPS/131-262
C5CV04_VARPS/138-266
C5CV07_VARPS/118-245
C5CV13_VARPS/144-269
C5CW80_VARPS/146-273
C5CWK5_VARPS/128-254
C5CX19_VARPS/122-242
C5CY52_VARPS/189-271
C5CY68_VARPS/128-252
C5CYP4_VARPS/130-253
C5CYQ1_VARPS/127-255
C5CZR3_VARPS/119-249
C5D0W5_VARPS/110-237
C5D1K8_VARPS/129-255
C5D1K9_VARPS/130-255
C5D1Q1_VARPS/124-245
C5D2K4_GEOSW/123-250
C5ED26_BIFLI/126-264
C5ED27_BIFLI/124-244
C5EDE9_BIFLI/148-260
C5EDG4_BIFLI/155-283
C5EF78_9FIRM/122-247
C5EG03_9FIRM/127-251
C5EJE6_9FIRM/122-246
C5EJK0_9FIRM/130-253
C5EMV8_9FIRM/122-248
C5F714_LACPA/128-254
C5N6U9_BURMA/137-265
C5N7M7_BURMA/155-286
C5NAR1_BURMA/120-242
C5NAS8_BURMA/128-256
C5NBK9_BURMA/168-294
C5NBL8_BURMA/140-266
C5NCC3_BURMA/178-307
C5NCS0_BURMA/128-251
C5ND00_BURMA/157-226
C5NGD5_BURMA/120-242
C5NH82_BURMA/145-269
C5S135_9PAST/128-257
C5SZV1_ACIDE/148-218
C5T2S1_ACIDE/133-254
C5T4X7_ACIDE/135-257
C5T5B0_ACIDE/130-253
C5T5S9_ACIDE/150-273
C5T795_ACIDE/140-261
C5T970_ACIDE/1-72
C5TA16_ACIDE/141-267
C5TAJ3_ACIDE/131-259
C5TC13_ACIDE/124-254
C5W0G0_ECOBB/139-264
C5W2J7_ECOBB/129-259
C5W571_ECOBB/128-255
C5W6Y6_ECOBB/121-248
C5WAE6_ECOBB/142-269
C5WB80_ECOBB/153-273
C5WBQ2_ECOBB/143-269
C5ZBD6_BURPS/137-265
C5ZCQ7_BURPS/138-264
C5ZCX3_BURPS/179-310
C5ZIH2_BURPS/178-307
C5ZK55_BURPS/128-251
C5ZMK2_BURPS/120-242
C5ZMM0_BURPS/152-280
C5ZQ05_BURPS/157-226
C5ZQ44_BURPS/144-269
C5ZT04_BURPS/145-268
C5ZTF9_BURPS/120-242
C5ZU79_BURPS/168-294
C5ZU88_BURPS/140-266
C6A683_BIFLB/152-264
C6AGU1_BIFAS/152-264
C6AXB9_RHILS/149-204
C6B2N1_RHILS/129-255
C6B4B4_RHILS/126-251
C6B692_RHILS/128-252
C6B6N3_RHILS/145-271
C6B6Y1_RHILS/121-248
C6B7Z7_RHILS/129-252
C6BAM7_RHILS/129-254
C6BB59_RALP1/143-279
C6BB61_RALP1/146-274
C6BCI1_RALP1/116-252
C6BEB4_RALP1/144-269
C6BIW9_RALP1/129-252
C6BKM7_RALP1/145-273
C6BMU1_RALP1/175-247
C6BMY2_RALP1/121-247
C6BNJ8_RALP1/126-254
C6BP69_RALP1/132-259
C6C6V0_DICDC/128-255
C6C7G3_DICDC/117-242
C6C8P3_DICDC/147-272
C6CCN6_DICDC/124-249
C6CCY5_DICDC/117-241
C6CGY6_DICZE/128-255
C6CI12_DICZE/146-272
C6CJ19_DICZE/137-265
C6CKQ8_DICZE/133-260
C6CUX5_PAESJ/123-244
C6D360_PAESJ/121-246
C6DFG3_PECCP/137-265
C6DFQ2_PECCP/146-272
C6DFY3_PECCP/128-255
C6DGG5_PECCP/126-253
C6DRB1_MYCTK/130-247
C6DRV3_MYCTK/127-255
C6DW60_MYCTK/120-232
C6E0C7_GEOSM/127-255
C6E221_GEOSM/126-254
C6E4D2_GEOSM/129-249
C6E9V2_ECOBD/121-248
C6EC02_ECOBD/128-255
C6EE06_ECOBD/143-269
C6EEA5_ECOBD/142-269
C6EF65_ECOBD/124-244
C6EKV9_ECOBD/139-264
C6ELN4_ECOBD/133-263
C6IWK5_9BACL/123-250
C6J282_9BACL/127-252
C6J2W9_9BACL/106-231
C6J312_9BACL/125-251
C6J3P5_9BACL/126-252
C6J7I4_9BACL/123-244
C6JJC9_FUSVA/131-257
C6JJZ3_FUSVA/122-247
C6JQG8_FUSVA/122-246
C6KTY3_9BACT/154-221
C6L1J1_9BACT/124-245
C6NS72_9GAMM/120-246
C6Q0R5_9CLOT/28-155
C6R1A9_9MICC/167-279
C6R8G1_9CORY/133-251
C6R8T4_9CORY/157-238
C6RLA7_ACIRA/153-278
C6RLB2_ACIRA/153-280
C6RM84_ACIRA/125-254
C6RMI0_ACIRA/138-268
C6RP28_ACIRA/122-247
C6S0X4_VIBCH/125-242
C6TRX2_BURPS/178-307
C6TTS9_BURPS/128-251
C6TWV5_BURPS/137-265
C6TXC8_BURPS/138-264
C6TYE2_BURPS/155-286
C6U1Y1_BURPS/145-268
C6U204_BURPS/120-242
C6U2D8_BURPS/168-294
C6U2E8_BURPS/140-266
C6U7G0_BURPS/128-256
C6U7H8_BURPS/120-242
C6UAJ8_BURPS/145-269
C6UAP2_BURPS/156-226
C6UB30_ECOBR/167-297
C6UBX0_ECOBR/139-264
C6UH86_ECOBR/142-269
C6UIU3_ECOBR/124-244
C6UJE3_ECOBR/128-255
C6UJP2_ECOBR/143-269
C6ULQ9_ECOBR/121-248
C6UX89_ECO5T/128-255
C6UYY2_ECO5T/129-259
C6V044_ECO5T/139-264
C6V1X1_ECO5T/143-269
C6V2Y0_ECO5T/121-248
C6V6J1_ECOBD/167-297
C6WAH0_ACTMD/129-254
C6WAV7_ACTMD/125-246
C6WB05_ACTMD/115-242
C6WEX6_ACTMD/128-253
C6WG50_ACTMD/120-232
C6WHA0_ACTMD/131-252
C6WHA8_ACTMD/121-248
C6WIZ5_ACTMD/123-253
C6WQM0_ACTMD/124-252
C6WS82_ACTMD/119-246
C6XP57_HIRBI/119-236
C6XPQ1_HIRBI/132-254
C6XQC8_HIRBI/136-258
C6Y134_PEDHD/127-253
C6YGW6_VIBCH/125-242
C6YPA3_FRATT/120-235
C6YW35_9GAMM/124-235
C6YXG8_9PSED/128-256
C7CBQ4_METED/128-256
C7CN26_METED/113-240
C7CPM7_ENTFA/123-249
C7CWU0_ENTFA/123-249
C7DBM6_9RHOB/122-249
C7DBU4_9RHOB/129-255
C7DBY3_9RHOB/126-242
C7DDR0_9RHOB/117-240
C7G664_9FIRM/127-254
C7JBL1_ACEP3/124-254
C7JNY1_ACEPA/124-254
C7JY47_ACEPA/124-254
C7K8E1_ACEPA/124-254
C7KHL0_ACEPA/124-254
C7KJE9_ACEPA/124-254
C7KTR1_ACEPA/124-254
C7L3I8_ACEPA/124-254
C7LDM9_BRUMC/141-267
C7LFT7_BRUMC/132-255
C7LH66_BRUMC/156-282
C7LIC4_BRUMC/121-248
C7LJB6_BRUMC/129-254
C7LJK4_BRUMC/132-259
C7LJT7_BRUMC/117-243
C7LX61_DESBD/136-252
C7M2D6_ACIFD/125-253
C7M9Y2_BRAFD/123-248
C7MDL9_BRAFD/126-238
C7MDX4_BRAFD/138-264
C7MFC1_BRAFD/137-272
C7MPV8_SACVD/126-254
C7MR10_SACVD/129-254
C7MRL9_SACVD/127-253
C7MUB7_SACVD/129-254
C7MUH6_SACVD/125-248
C7MUL6_SACVD/140-257
C7MVY5_SACVD/127-252
C7MWP2_SACVD/121-244
C7MXF4_SACVD/107-219
C7MXZ2_SACVD/145-271
C7MY73_SACVD/125-250
C7NKK5_KYTSD/115-247
C7NW99_HALMD/126-247
C7NWB8_HALMD/118-231
C7NXM6_HALMD/123-250
C7P0U4_HALMD/134-254
C7P4S0_HALMD/123-251
C7PWN7_CATAD/133-260
C7Q0N1_CATAD/115-242
C7Q1M4_CATAD/126-264
C7Q1M4_CATAD/407-535
C7Q1M7_CATAD/122-245
C7Q3B8_CATAD/156-218
C7Q537_CATAD/121-249
C7Q5S8_CATAD/120-244
C7Q9A1_CATAD/131-245
C7QB51_CATAD/149-274
C7QH23_CATAD/121-233
C7QYU3_JONDD/121-233
C7R1L2_JONDD/147-261
C7RK45_ACCPU/132-262
C7RPF5_ACCPU/127-250
C7S9X3_ECOLX/121-248
C7TMU5_LACRL/128-254
C7U4B0_ENTFA/123-249
C7UCN1_ENTFA/123-249
C7UK51_ENTFA/123-249
C7UT20_ENTFA/123-249
C7V116_ENTFA/123-249
C7V8D9_ENTFA/123-249
C7VHV3_ENTFA/123-249
C7VQZ4_ENTFA/123-249
C7VYP9_ENTFA/123-249
C7WCT3_ENTFA/123-249
C7WH12_ENTFA/123-249
C7WSI1_ENTFA/123-249
C7WVC6_ENTFA/123-249
C7X6W3_9PORP/133-260
C7Y8N6_ENTFA/123-249
C8KYD3_9PAST/128-257
C8NLC1_COREF/75-150
C8NME6_COREF/123-246
C8NQQ7_COREF/123-250
C8NS45_COREF/112-230
C8PQT1_9SPIO/122-249
C8PZQ0_9GAMM/119-246
C8RTY1_CORJE/126-241
C8RWQ4_9RHOB/118-244
C8RWT8_9RHOB/124-250
C8SFU2_9RHIZ/129-252
C8SHR0_9RHIZ/139-266
C8SK22_9RHIZ/136-261
C8SN93_9RHIZ/135-259
C8SVU4_9RHIZ/125-253
C8SWL9_9RHIZ/117-243
C8T3F2_KLEPR/128-255
C8T4U7_KLEPR/127-250
C8T561_KLEPR/128-254
C8T755_KLEPR/121-248
C8T975_KLEPR/138-266
C8T9J0_KLEPR/58-188
C8TDD6_KLEPR/165-292
C8TIU5_ECO26/129-259
C8TJ94_ECO26/139-264
C8TMG0_ECO26/142-269
C8TMQ2_ECO26/143-269
C8TSY8_ECO26/128-255
C8TZJ3_ECO10/142-269
C8TZU4_ECO10/143-269
C8U239_ECO10/130-259
C8U2I8_ECO10/139-264
C8UA86_ECO10/128-255
C8UBS7_ECO1A/128-255
C8UID9_ECO1A/129-259
C8UIT6_ECO1A/139-264
C8UIW2_ECO1A/142-269
C8UKR5_ECO1A/143-269
C8WQP8_ALIAD/124-249
C8WS76_ALIAD/127-249
C8WT21_ALIAD/122-249
C8WX14_ALIAD/126-252
C8X6A7_NAKMY/126-246
C8X822_NAKMY/126-247
C8X8A2_NAKMY/145-270
C8X8V9_NAKMY/131-260
C8XD79_NAKMY/120-246
C8XDV2_NAKMY/123-250
C8XEG3_NAKMY/122-262
C8XEL8_NAKMY/120-232
C8XHS0_NAKMY/125-248
C8XHS5_NAKMY/128-248
C8XHZ0_NAKMY/125-253
C8XK12_NAKMY/137-262
C8ZZQ1_ENTGA/121-247
C9A506_ENTCA/122-248
C9AHM2_ENTFC/123-249
C9AR53_ENTFC/123-249
C9B1N5_ENTCA/122-248
C9B8Z4_ENTFC/123-249
C9BEW5_ENTFC/123-249
C9BKN7_ENTFC/123-249
C9BVA3_ENTFC/123-249
C9C4F7_ENTFC/123-249
C9CB18_ENTFC/123-249
C9CQ05_ENTCA/122-248
C9CSS9_9RHOB/126-252
C9CT87_9RHOB/119-244
C9CVR4_9RHOB/125-258
C9D0Q5_9RHOB/146-272
C9D1S0_9RHOB/141-268
C9D4P5_9RHOB/136-263
C9LB79_RUMHA/123-250
C9M7N0_9BACT/138-262
C9M7P2_9BACT/127-265
C9MG72_HAEIF/134-262
C9NRQ2_9VIBR/127-254
C9NWF5_9VIBR/125-231
C9P7E5_VIBME/125-252
C9P7N5_VIBME/125-242
C9PBW5_VIBFU/127-252
C9PDL2_VIBFU/128-258
C9PFC0_VIBFU/125-252
C9PIN1_VIBFU/115-242
C9PP20_9PAST/131-259
C9Q9M4_9VIBR/124-231
C9QAA1_9VIBR/125-252
C9QAZ2_9VIBR/125-242
C9QGE9_VIBOR/128-254
C9QQ15_ECOD1/139-264
C9QQT2_ECOD1/133-263
C9QR61_ECOD1/121-248
C9QRC5_ECOD1/120-247
C9QT19_ECOD1/121-248
C9QV61_ECOD1/143-269
C9QVH0_ECOD1/142-269
C9R9G0_AMMDK/127-254
C9S199_GEOSY/152-274
C9S1Q3_GEOSY/127-250
C9S1R1_GEOSY/126-251
C9S1S5_GEOSY/124-250
C9S1S6_GEOSY/126-252
C9S1V1_GEOSY/115-242
C9S1Y8_GEOSY/123-250
C9SZG5_9RHIZ/118-244
C9T061_9RHIZ/156-282
C9T1B0_9RHIZ/121-248
C9T2A0_9RHIZ/129-254
C9T2H8_9RHIZ/132-259
C9T502_9RHIZ/132-255
C9T7I6_9RHIZ/136-262
C9T8R0_9RHIZ/118-244
C9T9F8_9RHIZ/156-282
C9TAK3_9RHIZ/121-248
C9TBI7_9RHIZ/129-254
C9TBR5_9RHIZ/132-259
C9TBV2_9RHIZ/132-255
C9TG89_9RHIZ/136-262
C9TIE3_9RHIZ/118-244
C9TIN2_9RHIZ/132-259
C9TIV9_9RHIZ/129-254
C9TJV9_9RHIZ/58-185
C9TKY6_9RHIZ/156-282
C9TMQ5_9RHIZ/132-255
C9TRT5_9RHIZ/136-262
C9TSA0_9RHIZ/136-262
C9TT57_9RHIZ/132-255
C9TYD3_9RHIZ/129-254
C9TZC7_9RHIZ/121-248
C9TZQ7_9RHIZ/132-259
C9TZY9_9RHIZ/118-244
C9U0N1_9RHIZ/156-282
C9U5C6_BRUAB/141-267
C9U7G8_BRUAB/132-205
C9U889_BRUAB/118-244
C9U8H3_BRUAB/136-263
C9U8Q2_BRUAB/129-254
C9U9P3_BRUAB/121-248
C9UAQ1_BRUAB/156-282
C9UEJ8_BRUAB/141-267
C9UGP3_BRUAB/132-255
C9UHB4_BRUAB/136-263
C9UHJ5_BRUAB/118-244
C9UI90_BRUAB/156-282
C9UIA9_BRUAB/129-254
C9UJA5_BRUAB/121-248
C9UNT2_BRUAB/136-262
C9UQY2_BRUAB/132-255
C9URS3_BRUAB/129-254
C9US28_BRUAB/136-263
C9US87_BRUAB/117-243
C9USY6_BRUAB/156-282
C9UU00_BRUAB/121-248
C9UVX0_BRUAB/132-255
C9V0C1_BRUAB/141-267
C9V0J0_BRUAB/118-244
C9V184_BRUAB/156-282
C9V1A3_BRUAB/129-254
C9V296_BRUAB/121-248
C9V3G6_BRUAB/136-263
C9V4D7_BRUNE/132-259
C9V4L4_BRUNE/129-254
C9V5K5_BRUNE/121-248
C9V6P8_BRUNE/156-282
C9V7E0_BRUNE/118-244
C9V8B0_BRUNE/132-255
C9VDF6_BRUNE/141-267
C9VDM7_9RHIZ/118-244
C9VEA7_9RHIZ/156-282
C9VFF6_9RHIZ/121-248
C9VGE3_9RHIZ/129-254
C9VGM0_9RHIZ/132-259
C9VLA1_9RHIZ/132-250
C9VM07_9RHIZ/119-245
C9VMP2_BRUAB/132-259
C9VMW8_BRUAB/129-254
C9VNY8_BRUAB/118-244
C9VPT2_BRUAB/121-248
C9VQP5_BRUAB/156-282
C9VUF9_BRUAB/136-262
C9VVY0_BRUAB/132-255
C9X6L8_SALTD/128-255
C9X6V6_SALTD/121-249
C9X7V5_SALTD/132-259
C9XA02_SALTD/139-264
C9XAC9_SALTD/121-248
C9XC74_SALTD/142-269
C9XLL3_CLODC/127-253
C9XQ25_CLODC/122-247
C9XUH5_CROTZ/128-255
C9Y1X6_CROTZ/146-273
C9YAE5_9BURK/136-271
C9YB80_9BURK/160-285
C9YF72_9BURK/142-270
C9YFY2_9BURK/94-222
C9YP09_CLODR/127-253
C9YQH5_CLODR/122-247
C9YWD2_STRSW/137-272
C9YWD2_STRSW/450-574
C9YXA1_STRSW/134-260
C9YXB5_STRSW/133-260
C9YZN7_STRSW/130-253
C9Z1W3_STRSW/124-251
C9Z2Q7_STRSW/126-249
C9Z308_STRSW/121-248
C9Z4V6_STRSW/154-275
C9Z557_STRSW/76-188
C9Z670_STRSW/136-264
C9Z6A6_STRSW/155-283
C9Z9A1_STRSW/130-252
C9ZA52_STRSW/127-255
C9ZAZ6_STRSW/133-254
C9ZBI1_STRSW/130-269
C9ZBL1_STRSW/148-271
C9ZBZ6_STRSW/114-236
C9ZCI1_STRSW/122-250
C9ZEH9_STRSW/164-290
C9ZGJ0_STRSW/132-257
C9ZGP7_STRSW/115-242
C9ZHI1_STRSW/126-252
C9ZHL6_STRSW/120-246
C9ZHL7_STRSW/118-244
D0ADD5_ENTFC/123-249
D0AKE6_ENTFC/123-249
D0ATS1_BRUAB/121-248
D0AUW4_BRUAB/136-263
D0AV45_BRUAB/117-243
D0AVS7_BRUAB/156-282
D0AVU5_BRUAB/129-254
D0AZI2_BRUAB/132-255
D0B136_BRUAB/136-262
D0B4T4_BRUME/132-255
D0B5H6_BRUME/117-243
D0B657_BRUME/156-282
D0B765_BRUME/121-248
D0B837_BRUME/129-254
D0B8E2_BRUME/136-263
D0BAE2_BRUME/136-262
D0BDB2_BRUSU/132-255
D0BFK7_BRUSU/136-263
D0BFT3_BRUSU/129-254
D0BGQ7_BRUSU/121-248
D0BHT4_BRUSU/156-282
D0BIG3_BRUSU/117-243
D0BIL3_BRUSU/142-267
D0BZF2_9GAMM/141-269
D0C015_9GAMM/122-247
D0C1X8_9GAMM/138-268
D0C3N5_9GAMM/125-253
D0C3Q2_9GAMM/142-270
D0C3R4_9GAMM/153-280
D0C3R7_9GAMM/149-277
D0C6S6_ACIBA/141-269
D0C8E7_ACIBA/149-277
D0C8F1_ACIBA/153-280
D0C8G3_ACIBA/142-270
D0CA16_ACIBA/138-268
D0CAZ0_ACIBA/122-247
D0CFC9_ACIBA/125-253
D0CP14_9RHOB/120-247
D0CPD7_9RHOB/130-256
D0CQN9_9RHOB/136-263
D0D0B8_9RHOB/159-286
D0D2X7_9RHOB/122-249
D0D300_9RHOB/126-252
D0D643_9RHOB/150-204
D0D913_9RHOB/126-248
D0DCE6_9RHOB/126-256
D0DCH6_9RHOB/128-254
D0DCP1_9RHOB/119-246
D0DDJ7_9RHOB/135-262
D0DEB3_9RHOB/158-283
D0DEE6_9RHOB/134-262
D0DEE7_9RHOB/137-262
D0G9D5_BRUME/117-243
D0G9M4_BRUME/136-263
D0G9V2_BRUME/129-254
D0GAU2_BRUME/121-248
D0GBW4_BRUME/156-282
D0GDP0_BRUME/135-261
D0GHH3_BRUME/132-255
D0GJQ8_9FUSO/125-246
D0GXY2_VIBMI/114-242
D0GYW9_VIBMI/125-252
D0H6I3_VIBCH/125-242
D0HCN3_VIBMI/125-252
D0HDF4_VIBMI/114-242
D0HQ05_VIBCH/125-242
D0I1B1_VIBCH/125-242
D0I5U0_VIBHO/131-257
D0I640_VIBHO/125-251
D0IB95_VIBHO/122-248
D0II31_9VIBR/118-242
D0IUV6_COMT2/124-254
D0IW13_COMT2/145-265
D0IW14_COMT2/117-247
D0IX45_COMT2/134-261
D0IX50_COMT2/141-266
D0IZI2_COMT2/144-272
D0J2X1_COMT2/140-264
D0J444_COMT2/121-249
D0J4R4_COMT2/172-288
D0J5D8_COMT2/130-255
D0J5P9_COMT2/136-263
D0J637_COMT2/136-241
D0J821_COMT2/133-261
D0JIV2_YERPD/35-162
D0JKP4_YERPD/128-255
D0JSY6_YERP1/35-162
D0JWI6_YERP1/128-255
D0KAM7_PECWW/146-272
D0KBG2_PECWW/126-253
D0KCP7_PECWW/128-255
D0KJ28_PECWW/140-260
D0KLV8_PECWW/120-247
D0KMR4_PECWW/137-265
D0LBD8_GORB4/121-246
D0LBD9_GORB4/118-241
D0LC34_GORB4/126-238
D0MDP9_RHOM4/132-259
D0P558_BRUSU/118-244
D0P5U2_BRUSU/156-282
D0P6W8_BRUSU/121-248
D0P7W2_BRUSU/129-254
D0P840_BRUSU/132-258
D0P876_BRUSU/136-262
D0PAR2_BRUSU/132-255
D0PET8_BRUSU/156-282
D0PGP6_BRUSU/118-244
D0PH68_BRUSU/129-254
D0PHE5_BRUSU/132-259
D0PHI1_BRUSU/142-267
D0PNE9_BRUSU/132-255
D0RCZ7_9RHIZ/117-243
D0RD70_9RHIZ/156-282
D0REH2_9RHIZ/121-248
D0RFG7_9RHIZ/129-254
D0RFR9_9RHIZ/136-263
D0RFT2_9RHIZ/136-262
D0RLM4_9RHIZ/132-255
D0RN45_9RICK/150-221
D0RNF2_9RICK/131-250
D0RYF6_ACICA/141-269
D0S0F3_ACICA/138-268
D0S2U8_ACICA/142-270
D0S2V3_ACICA/153-280
D0S2V7_ACICA/149-277
D0S536_ACICA/125-250
D0S659_ACICA/122-247
D0S8A2_ACIJO/128-255
D0S8F7_ACIJO/145-273
D0S8K8_ACIJO/121-246
D0SDH2_ACIJO/124-247
D0SH68_ACIJO/142-269
D0SIZ8_ACIJU/125-234
D0SJS6_ACIJU/138-268
D0SPI3_ACIJU/122-247
D0SWD8_ACILW/148-274
D0T0S9_ACIRA/153-280
D0T0T4_ACIRA/153-278
D0T134_ACIRA/125-254
D0T5S3_ACIRA/138-268
D0T690_ACIRA/122-247
D0T9Q7_9BACE/133-260
D0U592_9PSED/120-247
D0WMR2_9ACTO/127-252
D0WNE7_9ACTO/136-250
D0WYI8_VIBAL/125-242
D0X2X9_VIBAL/30-137
D0XGU3_VIBHA/125-242
D0XHE5_VIBHA/124-231
D0YRA4_9ACTO/124-236
D0Z3Q3_LISDA/123-242
D0Z7I9_EDWTE/127-254
D0ZJG7_SALT1/121-249
D0ZK41_SALT1/128-255
D0ZKP4_SALT1/132-259
D0ZNA9_SALT1/139-264
D0ZPN8_SALT1/121-248
D0ZQZ3_SALT1/142-269
D1A3K4_THECD/126-248
D1A3K5_THECD/121-243
D1A3W5_THECD/133-258
D1A6G1_THECD/124-247
D1A777_THECD/118-243
D1AA27_THECD/132-255
D1AB59_THECD/120-233
D1ABN7_THECD/131-253
D1ABY2_THECD/120-246
D1APW2_SEBTE/124-251
D1AQQ8_SEBTE/120-246
D1AXM2_STRM9/120-245
D1BAS3_SANKS/144-256
D1BDJ1_SANKS/121-233
D1BVQ5_XYLCX/121-233
D1BY95_XYLCX/135-252
D1C6D6_SPHTD/136-261
D1C872_SPHTD/127-255
D1C8K6_SPHTD/133-260
D1CI28_THET1/150-278
D1CVG8_9RHIZ/132-255
D1CZ25_9RHIZ/135-261
D1CZX5_9RHIZ/156-282
D1D159_9RHIZ/121-248
D1EJ67_9RHIZ/156-282
D1EJV7_9RHIZ/118-244
D1EK37_9RHIZ/132-259
D1EKB4_9RHIZ/129-254
D1ELA9_9RHIZ/121-248
D1ELN5_9RHIZ/22-148
D1EQA5_9RHIZ/132-255
D1ESQ1_BRUME/118-244
D1ETE3_BRUME/156-282
D1EUG4_BRUME/121-248
D1EVF8_BRUME/129-254
D1EVQ8_BRUME/132-259
D1EZF2_BRUME/141-267
D1F1K2_BRUME/132-255
D1F1R3_BRUME/156-282
D1F283_BRUME/118-244
D1F2G7_BRUME/132-259
D1F2P7_BRUME/129-254
D1F3N8_BRUME/121-248
D1F6J6_BRUME/132-255
D1FAZ1_BRUME/136-262
D1FB29_9RHIZ/132-259
D1FBA6_9RHIZ/129-254
D1FC99_9RHIZ/121-248
D1FDF0_9RHIZ/156-282
D1FE36_9RHIZ/118-244
D1FHR4_9RHIZ/132-250
D1FJK0_9RHIZ/119-245
D1N228_9BACT/120-244
D1NUI5_9BIFI/152-264
D1NX99_9ENTR/118-234
D1P3B6_9ENTR/117-239
D1P5B7_9ENTR/133-227
D1P759_9ENTR/145-271
D1PJJ0_9FIRM/122-249
D1RQ51_SEROD/128-255
D1RRS4_SEROD/147-275
D1RSR2_SEROD/148-277
D1RUA8_SEROD/128-254
D1RUZ6_SEROD/145-271
D1RZV0_SEROD/137-265
D1TXE2_YERPE/128-255
D1TXH4_YERPE/62-189
D1VV56_9FIRM/119-243
D1XE32_9ACTO/121-233
D1XF07_9ACTO/132-257
D1XFU8_9ACTO/137-260
D1XJW2_9ACTO/113-221
D1XMZ9_9ACTO/121-248
D1XNE9_9ACTO/127-254
D1XP87_9ACTO/133-258
D1XPP4_9ACTO/126-252
D1XQC7_9ACTO/115-242
D1XSC2_9ACTO/141-266
D1Y1F9_9BACT/129-256
D1Y547_9BACT/127-250
D1Y5H0_9BACT/126-268
D1Y6Y8_9BACT/118-242
D1Y8E0_9BACT/127-242
D1YBF5_PROAC/121-233
D1YD47_PROAC/122-250
D2A8Q8_SHIF2/139-264
D2AAF6_SHIF2/142-269
D2AD88_SHIF2/143-269
D2AEJ4_SHIF2/128-255
D2AMQ1_FRATE/120-235
D2AQT4_STRRD/123-246
D2ASR9_STRRD/130-256
D2ATQ1_STRRD/131-258
D2AUD4_STRRD/126-254
D2AVM8_STRRD/121-233
D2AXY2_STRRD/123-246
D2AZJ4_STRRD/117-243
D2B3M6_STRRD/142-268
D2B3R1_STRRD/148-274
D2BAX6_STRRD/125-248
D2BFK6_STRRD/121-249
D2BX75_DICD5/137-265
D2BXE6_DICD5/145-271
D2BZA3_DICD5/128-255
D2C0V5_DICD5/124-248
D2C2W2_DICD5/133-260
D2C754_THENR/116-243
D2KTD0_9NOCA/121-200
D2L9F3_9DELT/137-262
D2MRX6_CAMJE/116-240
D2NCH4_ECOS5/142-269
D2ND01_ECOS5/133-263
D2NDS0_ECOS5/124-244
D2NE28_ECOS5/139-264
D2NEP9_ECOS5/143-269
D2NGW5_ECOS5/121-248
D2NJA0_ECOS5/128-255
D2NKJ4_ECOS5/121-248
D2NSL0_ROTMD/11-123
D2PN01_KRIFD/148-274
D2PQS6_KRIFD/130-256
D2PTU5_KRIFD/131-256
D2PUB3_KRIFD/115-242
D2PV00_KRIFD/116-243
D2PWS4_KRIFD/130-254
D2PXV3_KRIFD/115-242
D2Q0S6_KRIFD/121-233
D2Q171_KRIFD/121-249
D2Q243_KRIFD/125-251
D2Q4F1_KRIFD/121-247
D2Q7X6_BIFDB/153-265
D2RMQ1_ACIFV/127-254
D2RNJ7_ACIFV/125-244
D2RUN3_HALTV/125-253
D2RVN3_HALTV/128-256
D2RVN5_HALTV/122-250
D2RXL7_HALTV/124-251
D2RXN4_HALTV/128-253
D2RZ43_HALTV/129-256
D2S042_HALTV/122-250
D2S0R6_HALTV/132-260
D2S0X5_HALTV/122-250
D2S1E0_HALTV/122-246
D2S1F6_HALTV/123-251
D2S1H7_HALTV/120-247
D2S1I0_HALTV/121-247
D2S1N9_HALTV/126-254
D2S235_HALTV/129-257
D2S255_HALTV/137-264
D2S275_HALTV/124-251
D2S2A7_HALTV/131-259
D2S2D4_HALTV/122-249
D2S2F9_HALTV/126-253
D2S2N2_HALTV/1-122
D2S2N3_HALTV/150-274
D2S4B5_GEOOG/129-255
D2S4C4_GEOOG/125-247
D2S5S8_GEOOG/123-248
D2S7J5_GEOOG/129-252
D2S7M3_GEOOG/148-274
D2S7Q7_GEOOG/132-258
D2S7Y7_GEOOG/121-247
D2SEE5_GEOOG/159-229
D2SEI3_GEOOG/119-231
D2SFW3_GEOOG/125-251
D2TGZ9_CITRI/121-248
D2TK85_CITRI/138-266
D2TL21_CITRI/127-251
D2TM45_CITRI/128-255
D2TSQ3_CITRI/142-269
D2TWG9_9ENTR/145-271
D2UB56_XANAP/127-248
D2UGI7_XANAP/128-255
D2XDE2_9PSED/124-246
D2YAB5_VIBMI/114-242
D2YDV3_VIBMI/125-252
D2YR62_VIBMI/114-242
D2YU03_VIBMI/125-252
D2Z5D3_9BACT/123-250
D2Z5N5_9BACT/121-248
D2Z613_9BACT/79-203
D2Z736_9BACT/119-244
D2Z7Z0_9BACT/124-242
D2Z8L4_9BACT/121-245
D2ZA70_9ENTR/120-247
D2ZDJ9_9ENTR/128-255
D2ZHQ9_9ENTR/175-302
D2ZK36_9ENTR/130-256
D3ACX9_9CLOT/131-258
D3AH10_9CLOT/157-282
D3AKQ1_9CLOT/144-270
D3ALZ1_9CLOT/125-252
D3AQ16_9CLOT/98-222
D3CYW9_9ACTO/137-262
D3D057_9ACTO/121-231
D3D1E2_9ACTO/144-274
D3D3Z3_9ACTO/159-284
D3D7U6_9ACTO/139-261
D3D7V5_9ACTO/124-274
D3D7V5_9ACTO/446-574
D3D8N4_9ACTO/131-258
D3DAK2_9ACTO/109-249
D3EE41_GEOS4/123-244
D3EZH0_CONWI/138-265
D3F375_CONWI/130-252
D3F397_CONWI/138-260
D3F3L2_CONWI/124-251
D3F3M6_CONWI/136-259
D3F536_CONWI/130-257
D3F6C8_CONWI/138-261
D3F738_CONWI/139-268
D3F8D6_CONWI/139-263
D3F8D7_CONWI/135-254
D3F9Z3_CONWI/136-268
D3FAP4_CONWI/138-264
D3FAQ1_CONWI/152-279
D3FAR5_CONWI/140-266
D3FBA7_CONWI/123-253
D3FBB3_CONWI/123-250
D3FBU3_CONWI/127-253
D3FCL6_CONWI/127-255
D3FD86_CONWI/129-246
D3FDB9_CONWI/135-251
D3FDE0_CONWI/125-251
D3FDE3_CONWI/131-261
D3FEK4_CONWI/130-254
D3FKV8_CAMJI/116-240
D3FTL4_BACPE/119-246
D3FWR7_BACPE/128-253
D3FWR8_BACPE/121-247
D3FWS1_BACPE/127-253
D3GSZ2_ECO44/143-269
D3GU43_ECO44/133-263
D3GVY1_ECO44/119-244
D3GW55_ECO44/139-264
D3GWF9_ECO44/128-255
D3H1K6_ECO44/130-257
D3L0Q5_9BACT/122-250
D3L0S9_9BACT/123-248
D3L181_9BACT/126-250
D3L1C9_9BACT/124-244
D3L4Q8_9BACT/121-247
D3LDQ9_ENTFC/123-249
D3LP99_MICLU/140-252
D3LRP6_MICLU/132-242
D3LTS2_9FIRM/126-241
D3M4F6_9ACTO/177-247
D3MEX7_PROAC/122-250
D3MF91_PROAC/11-123
D3MLK5_PROAC/121-233
D3MMM0_PROAC/122-250
D3NZQ2_AZOS1/142-269
D3NZQ8_AZOS1/172-297
D3NZV1_AZOS1/172-296
D3P0I2_AZOS1/210-333
D3P114_AZOS1/135-259
D3P1C5_AZOS1/125-246
D3P255_AZOS1/141-266
D3P3P6_AZOS1/136-262
D3P502_AZOS1/142-271
D3P668_AZOS1/140-269
D3PA14_DEFDS/127-254
D3PCE1_DEFDS/128-256
D3PMH2_MEIRD/133-260
D3PNP4_MEIRD/136-263
D3PRI0_MEIRD/132-243
D3PTP9_MEIRD/121-248
D3PYF4_STANL/128-253
D3Q042_STANL/144-265
D3Q3G7_STANL/126-254
D3Q7W6_STANL/127-252
D3Q9U1_STANL/120-232
D3QAP9_STANL/129-257
D3QFL3_STALH/96-221
D3QJB8_ECOCB/167-297
D3QK17_ECOCB/143-269
D3QKJ6_ECOCB/139-264
D3QKU5_ECOCB/121-248
D3QVU4_ECOCB/128-255
D3R3E1_BIFAB/152-264
D3R9J6_KLEVT/128-255
D3R9W5_KLEVT/127-250
D3RBA6_KLEVT/129-259
D3RDL4_KLEVT/137-264
D3RG92_KLEVT/144-271
D3RGZ5_KLEVT/138-266
D3RJE5_KLEVT/162-222
D3RLM6_KLEVT/121-248
D3RR78_ALLVD/137-260
D3SQW4_NATMM/125-253
D3ST99_NATMM/125-253
D3SWA6_NATMM/125-252
D3SWT5_NATMM/133-259
D3T034_NATMM/138-264
D3T039_NATMM/121-245
D3T050_NATMM/122-249
D3T0I0_NATMM/123-250
D3T0V4_NATMM/128-256
D3T1C6_NATMM/130-256
D3T1M2_NATMM/125-252
D3T1U0_NATMM/128-254
D3T1X5_NATMM/147-274
D3V643_XENBS/145-271
D3VBY4_XENNA/145-271
D4B6B2_9ENTR/128-255
D4BDC5_9ENTR/129-259
D4BDK0_9ENTR/134-261
D4BGK9_9ENTR/114-241
D4BIJ2_9ENTR/137-264
D4BKY0_9ENTR/142-269
D4BQB0_BIFBR/151-263
D4BSQ4_PRORE/166-242
D4BUV9_PRORE/125-252
D4BVL8_PRORE/121-246
D4BVP4_PRORE/118-234
D4BX32_PRORE/126-248
D4BY73_PRORE/140-263
D4BZU1_PRORE/152-278
D4C002_PRORE/138-263
D4C053_PRORE/121-236
D4C3A1_PRORE/121-235
D4C523_PRORE/39-161
D4C789_9CLOT/119-245
D4DWF6_SEROD/123-247
D4E0I8_SEROD/145-271
D4E1Y4_SEROD/128-254
D4E758_SEROD/128-255
D4EJ24_ENTFA/123-249
D4ESZ5_ENTFA/123-249
D4F4T9_EDWTA/127-254
D4G586_BACNA/119-246
D4GG70_PANAM/128-255
D4GH92_PANAM/151-278
D4GI07_PANAM/145-273
D4GJF3_PANAM/129-252
D4GKS8_PANAM/171-231
D4GLH1_PANAM/124-249
D4GN26_PANAM/137-265
D4GP42_HALVD/121-248
D4GPA3_HALVD/126-253
D4GPB5_HALVD/120-248
D4GPC0_HALVD/125-250
D4GPK2_HALVD/125-252
D4GPQ2_HALVD/128-250
D4GPW6_HALVD/132-257
D4GPW7_HALVD/126-251
D4GQB4_HALVD/125-251
D4GQC5_HALVD/115-241
D4GQU3_HALVD/122-250
D4GQV7_HALVD/123-249
D4GR09_HALVD/129-256
D4GR19_HALVD/133-257
D4GRI9_HALVD/123-251
D4GRP3_HALVD/125-252
D4GSK1_HALVD/128-253
D4GUN9_HALVD/129-257
D4GUQ5_HALVD/122-250
D4GUQ7_HALVD/124-250
D4GUS7_HALVD/131-258
D4H0F8_HALVD/130-252
D4H1F4_DENA2/128-256
D4H6F6_DENA2/126-253
D4HBD7_PROAS/122-250
D4HEE9_PROAS/121-233
D4HXW0_ERWAC/121-247
D4I7L8_ERWAE/121-247
D4KJ31_9FIRM/127-254
D4KY64_9FIRM/127-254
D4LYL5_9FIRM/124-251
D4LYN1_9FIRM/132-253
D4M314_9FIRM/118-244
D4MA72_9BACT/125-249
D4MEU2_9ENTE/123-249
D4MUM7_9FIRM/130-256
D4QPG7_ENTFC/123-249
D4QRM0_ENTFC/123-249
D4R0G3_ENTFC/123-249
D4R8R3_ENTFC/123-249
D4RNF9_ENTFC/123-249
D4SWP4_9XANT/126-247
D4SZX7_9XANT/172-300
D4T9H2_9XANT/126-247
D4TA33_9XANT/172-300
D4TXJ3_9ACTO/122-235
D4V0A7_ENTFA/123-249
D4W035_ENTFC/123-249
D4W5R0_9FIRM/121-244
D4X3H7_9BURK/137-264
D4X3I5_9BURK/127-254
D4X3I6_9BURK/132-257
D4X3Q9_9BURK/141-268
D4X3W3_9BURK/168-296
D4X3Y1_9BURK/129-251
D4X4D8_9BURK/131-257
D4X5H9_9BURK/133-259
D4X645_9BURK/138-266
D4X7Z3_9BURK/136-263
D4X867_9BURK/158-281
D4X8K4_9BURK/139-272
D4X9V3_9BURK/34-152
D4XA07_9BURK/117-243
D4XC10_9BURK/132-255
D4XC82_9BURK/121-242
D4XCB0_9BURK/18-143
D4XCJ8_9BURK/196-263
D4XDJ0_9BURK/119-243
D4XE36_9BURK/140-264
D4XE58_9BURK/145-271
D4XF93_9BURK/118-249
D4XGA5_9BURK/119-244
D4XGC9_9BURK/128-250
D4XGN4_9BURK/139-261
D4XHP2_9BURK/144-272
D4XHQ7_9BURK/125-253
D4XIR0_9BURK/149-215
D4XJ54_9BURK/135-267
D4XJA3_9BURK/164-235
D4XJJ6_9BURK/178-307
D4XJM7_9BURK/137-261
D4XLX3_ACIHA/123-247
D4XNN1_ACIHA/142-270
D4XRW3_ACIHA/138-268
D4Y5K1_BACTR/123-250
D4Y5Q4_BACTR/115-242
D4Y5T0_BACTR/126-251
D4Y7W1_BACTR/128-244
D4YB75_BACTR/106-227
D4YJ84_9LACT/127-252
D4YLM2_9MICO/118-246
D4YMC8_9MICO/117-237
D4YP37_9MICO/131-243
D4Z283_SPHJU/194-319
D4Z3M7_SPHJU/148-271
D4Z725_SPHJU/131-259
D5B4I7_YERPZ/35-162
D5B7M0_YERPZ/128-255
D5BNU2_PUNMI/132-258
D5BQ42_PUNMI/117-240
D5C5V3_ENTCC/128-255
D5C9Z2_ENTCC/129-255
D5CBG2_ENTCC/137-264
D5CBN8_ENTCC/143-270
D5CER4_ENTCC/164-222
D5CF47_ENTCC/120-247
D5CW56_ECOKI/139-264
D5D3U7_ECOKI/142-269
D5D474_ECOKI/128-255
D5D5D0_ECOKI/124-244
D5D6K7_ECOKI/143-269
D5D742_ECOKI/121-248
D5DCF2_BACMD/120-246
D5DEM6_BACMD/77-204
D5DGK7_BACMD/123-250
D5DSS4_BACMQ/119-246
D5DV10_BACMQ/123-250
D5E1R9_BACMQ/118-243
D5E260_BACMQ/120-246
D5ECF1_AMICL/126-254
D5EDE8_AMICL/127-245
D5EE69_AMICL/124-251
D5EGN9_AMICL/126-252
D5EGV7_AMICL/123-249
D5EGX2_AMICL/125-254
D5EHB7_AMICL/124-252
D5EHB9_AMICL/122-238
D5EHG4_AMICL/123-248
D5EI11_CORAD/125-251
D5ELR8_CORAD/127-252
D5EN33_CORAD/133-259
D5EN40_CORAD/126-251
D5EQ70_CORAD/122-249
D5EQZ3_CORAD/48-174
D5MI45_9BACT/129-257
D5N4E3_BACSU/119-246
D5N862_9BURK/118-244
D5N8H3_9BURK/117-241
D5N8K0_9BURK/119-244
D5N9S1_9BURK/142-266
D5NCI0_9BURK/123-247
D5NDG6_9BURK/128-251
D5NDL1_9BURK/143-269
D5NE32_9BURK/142-267
D5NEF7_9BURK/134-262
D5NEH1_9BURK/141-267
D5NEH3_9BURK/40-107
D5NJ61_9BURK/157-287
D5NJI1_9BURK/180-311
D5NLY4_9BURK/141-269
D5NME9_9BURK/138-263
D5NMU9_9BURK/127-257
D5NN13_9BURK/204-288
D5NN14_9BURK/149-276
D5NP76_9BURK/147-275
D5NPD8_9BURK/133-260
D5NQJ3_9BURK/109-236
D5NQQ2_9BURK/174-301
D5NQR0_9BURK/146-273
D5NRW7_9BURK/128-255
D5NSI2_9BURK/153-280
D5NWS2_CORAM/123-252
D5NZ17_CORAM/135-261
D5NZF2_CORAM/88-209
D5NZS5_CORAM/119-246
D5NZW4_CORAM/123-230
D5P0B9_CORAM/122-236
D5P0K2_CORAM/127-245
D5P123_CORAM/139-263
D5P376_9MYCO/122-247
D5P3D2_9MYCO/121-240
D5P3M1_9MYCO/130-247
D5PIB2_9MYCO/141-268
D5PIY4_9MYCO/120-232
D5Q2L8_CLODI/127-253
D5Q8E7_CLODI/122-247
D5QEF6_GLUHA/131-255
D5QEG0_GLUHA/139-267
D5QEG3_GLUHA/141-269
D5QFC8_GLUHA/142-255
D5RB62_FUSNN/125-251
D5RGZ0_9PROT/117-243
D5RI02_9PROT/125-253
D5RK43_9PROT/138-265
D5RMR5_9PROT/134-257
D5RN58_9PROT/144-270
D5RPT1_9PROT/124-256
D5RR23_9PROT/124-251
D5RV03_CLODI/122-247
D5RXL6_CLODI/127-253
D5SJG4_STRCL/137-257
D5TFE5_BIFAV/152-264
D5TPW7_BACT1/120-242
D5UFT8_CELFN/394-519
D5UGV9_CELFN/121-233
D5UNS6_TSUPD/122-247
D5USX3_TSUPD/132-261
D5UTG2_TSUPD/166-240
D5UUA1_TSUPD/115-242
D5UXN9_TSUPD/114-268
D5UYS7_TSUPD/136-259
D5V0W1_ARCNC/120-239
D5V3H3_ARCNC/122-246
D5V541_ARCNC/126-252
D5V7M8_ARCNC/121-239
D5VBJ7_MORCR/1-82
D5VGA4_CAUST/119-246
D5VGC6_CAUST/138-263
D5VGD2_CAUST/128-248
D5VGI2_CAUST/126-245
D5VL17_CAUST/129-253
D5W5U6_BURSC/121-249
D5W6T0_BURSC/144-270
D5W8G4_BURSC/157-284
D5W966_BURSC/159-282
D5WAM0_BURSC/166-296
D5WBH9_BURSC/124-249
D5WC88_BURSC/133-259
D5WD95_BURSC/189-320
D5WEI1_BURSC/132-256
D5WFJ9_BURSC/119-250
D5WG90_BURSC/141-269
D5WGK3_BURSC/126-246
D5WHE1_BURSC/151-278
D5WI84_BURSC/128-254
D5WJP5_BURSC/126-257
D5WK19_BURSC/137-259
D5WKF4_BURSC/118-244
D5WKG7_BURSC/119-244
D5WKS0_BURSC/119-246
D5WNG5_BURSC/176-248
D5WS43_BACT2/127-250
D5WSJ0_BACT2/129-253
D5WTG5_BACT2/125-247
D5WU21_BACT2/127-254
D5WW63_BACT2/117-243
D5WXQ2_BACT2/125-241
D5WZD2_THIK1/132-252
D5X1H6_THIK1/144-270
D5X9X5_THEPJ/117-244
D5XU01_MYCTU/403-531
D5XU62_MYCTU/1-94
D5XXZ2_MYCTU/120-232
D5Y420_MYCTU/127-255
D5Y468_MYCTU/130-247
D5Y784_MYCTU/120-232
D5YFN1_MYCTU/127-255
D5YFU0_MYCTU/130-247
D5YIV0_MYCTU/120-232
D5YSX8_MYCTU/130-247
D5YT27_MYCTU/127-255
D5YVS7_MYCTU/120-232
D5Z2N6_MYCTU/127-255
D5Z2T5_MYCTU/130-247
D5ZHL5_MYCTU/127-255
D5ZHT3_MYCTU/175-292
D5ZKJ0_MYCTU/120-232
D5ZNW1_9ACTO/114-235
D5ZPT2_9ACTO/130-253
D5ZR27_9ACTO/158-276
D5ZRG8_9ACTO/121-248
D5ZRQ0_9ACTO/127-253
D5ZRQ5_9ACTO/173-292
D5ZTU4_9ACTO/145-271
D5ZUN8_9ACTO/121-233
D5ZWC4_9ACTO/97-206
D6A0H6_9ACTO/115-242
D6A0P4_9ACTO/124-258
D6A0R5_9ACTO/126-251
D6A566_9ACTO/122-250
D6A5I2_9ACTO/139-262
D6A8T5_9ACTO/133-258
D6AAI6_9ACTO/119-243
D6ACT4_STRFL/133-258
D6AES7_STRFL/126-251
D6AFP0_STRFL/125-248
D6AJC5_STRFL/115-242
D6AMW8_STRFL/121-248
D6AQ36_STRFL/129-252
D6AQY5_STRFL/121-233
D6ASS1_STRFL/135-253
D6AXR7_9ACTO/135-260
D6AY76_9ACTO/130-257
D6B2K4_9ACTO/115-242
D6B4L0_9ACTO/127-249
D6B8Y0_9ACTO/121-233
D6BAE8_9ACTO/121-248
D6BBX5_9ACTO/147-269
D6BCZ1_9FUSO/69-196
D6C497_9ACTO/130-256
D6CNK3_THIS3/132-252
D6CVG2_THIS3/137-262
D6DCA6_BIFLO/106-231
D6DCF4_BIFLO/148-260
D6DCG6_BIFLO/155-283
D6DHN0_CLOSC/119-245
D6DPR6_ENTCL/154-281
D6DQA1_ENTCL/128-255
D6DS94_ENTCL/120-247
D6DTR6_ENTCL/137-264
D6DXP7_ENTCL/129-255
D6EDE7_STRLI/135-260
D6EEA1_STRLI/132-254
D6EEK8_STRLI/122-250
D6EGB8_STRLI/130-257
D6EGI8_STRLI/122-245
D6EJQ5_STRLI/132-257
D6ELE8_STRLI/130-253
D6EM72_STRLI/126-244
D6ENJ9_STRLI/121-248
D6ERB7_STRLI/133-252
D6ERM0_STRLI/121-233
D6ES65_STRLI/130-267
D6ES65_STRLI/441-475
D6EU32_STRLI/124-247
D6EU88_STRLI/117-244
D6EWM5_STRLI/126-251
D6EXP5_STRLI/115-242
D6FKM9_MYCTU/154-266
D6FPW3_MYCTU/120-232
D6FU21_MYCTU/127-255
D6FU84_MYCTU/130-247
D6GAA8_9ENTR/121-248
D6GBB9_9ENTR/128-255
D6GC09_9ENTR/146-276
D6GCS2_9ENTR/150-277
D6GDT2_9ENTR/138-266
D6GFI5_9ENTR/127-250
D6GI52_9ENTR/162-222
D6GM64_9ENTR/169-296
D6GSZ4_FILAD/118-243
D6HSN0_ECOLX/129-259
D6HT36_ECOLX/124-249
D6HXV8_ECOLX/123-250
D6I1U9_ECOLX/130-257
D6I3Q5_ECOLX/156-282
D6I6F9_ECOLX/129-259
D6I7M5_ECOLX/124-249
D6I9I9_ECOLX/121-248
D6IBD8_ECOLX/128-255
D6IGV1_ECOLX/156-282
D6III4_ECOLX/143-269
D6IJD9_ECOLX/121-248
D6IKU8_ECOLX/129-259
D6ILA6_ECOLX/124-249
D6IQV2_ECOLX/128-255
D6IW10_ECOLX/137-264
D6J4Z7_ECOLX/156-282
D6J6S7_ECOLX/129-259
D6J7L0_ECOLX/139-264
D6JAA7_ECOLX/128-255
D6JCE8_ECOLX/121-248
D6JGN7_ECOLX/137-264
D6JP11_ACIG3/141-269
D6JP92_ACIG3/155-224
D6JQJ2_ACIG3/149-276
D6JQJ6_ACIG3/153-280
D6JQK7_ACIG3/142-270
D6JRW2_ACIG3/138-268
D6JV83_ACIG3/122-247
D6JWA1_ACIG3/125-250
D6JZI5_9ACTO/122-250
D6K1M2_9ACTO/127-251
D6K200_9ACTO/121-233
D6K601_9ACTO/133-258
D6K6W1_9ACTO/138-256
D6K8M7_9ACTO/121-248
D6K9X7_9ACTO/130-253
D6KAA2_9ACTO/124-249
D6KCI3_9ACTO/115-242
D6KG10_9ACTO/40-166
D6KG73_9ACTO/132-257
D6KQ83_9FIRM/123-245
D6KW65_SCAIO/153-265
D6L6N2_PARDN/153-265
D6LIZ9_9FUSO/128-245
D6LK06_9RHIZ/141-267
D6LR04_9RHIZ/117-243
D6LRW9_9RHIZ/121-248
D6LS20_9RHIZ/156-282
D6LSZ3_9RHIZ/129-254
D6M328_9ACTO/134-259
D6MD81_9CLOT/10-137
D6MJR4_9NOCA/179-251
D6U2C8_9CHLR/162-227
D6UMN3_9BACT/137-259
D6URF5_9BACT/156-284
D6URM6_9BACT/158-226
D6V5K1_9BRAD/138-265
D6V856_9BRAD/140-266
D6V8D2_9BRAD/142-269
D6V8E2_9BRAD/130-256
D6V8L3_9BRAD/124-250
D6V8L7_9BRAD/123-252
D6V8R8_9BRAD/118-243
D6V8S1_9BRAD/113-239
D6VAU7_9BRAD/120-246
D6X714_STRPR/115-242
D6X9C3_STRPR/129-252
D6Y5A3_THEBD/126-251
D6Y643_THEBD/120-248
D6Y686_THEBD/120-233
D6Y6P6_THEBD/135-270
D6Y6P6_THEBD/460-588
D6Y7Z5_THEBD/125-249
D6YBA1_THEBD/121-242
D6YQD2_PANVC/164-222
D6Z7D0_SEGRD/131-244
D6ZBG0_SEGRD/130-256
D6ZBG9_SEGRD/124-251
D6ZFU9_MOBCV/124-236
D6ZWI5_BIFLJ/137-263
D6ZWI6_BIFLJ/125-254
D6ZWM0_BIFLJ/140-252
D6ZWN2_BIFLJ/155-283
D7A301_STAND/128-253
D7A6I3_STAND/129-253
D7A6R0_STAND/141-268
D7AEQ1_GEOSK/128-256
D7AF68_GEOSK/127-255
D7AHK7_GEOSK/127-250
D7AMH4_GEOSK/129-252
D7AU76_NOCDD/124-236
D7AVM0_NOCDD/128-256
D7AYH2_NOCDD/135-260
D7AZ67_NOCDD/160-227
D7B1I6_NOCDD/121-246
D7B1V0_NOCDD/125-251
D7B4S3_NOCDD/132-254
D7B526_NOCDD/121-257
D7B5J1_NOCDD/125-247
D7B7P0_NOCDD/130-254
D7BFC1_MEISD/130-245
D7BPG0_ARCHD/121-235
D7BQ31_STRBB/159-229
D7BS12_STRBB/115-242
D7BST8_STRBB/121-248
D7BYG1_STRBB/117-243
D7BZN6_STRBB/127-250
D7C0R2_STRBB/127-251
D7C0V5_STRBB/113-239
D7C338_STRBB/115-226
D7C452_STRBB/130-256
D7C4K8_STRBB/129-254
D7C4X0_STRBB/126-253
D7C4X8_STRBB/122-246
D7C5K7_STRBB/144-265
D7C5Y4_STRBB/132-257
D7C6I7_STRBB/136-259
D7C6T2_STRBB/124-255
D7C7F8_STRBB/115-243
D7C9Q0_STRBB/124-249
D7CCB4_STRBB/105-217
D7CEA1_STRBB/130-255
D7CI64_STRBB/129-252
D7CUQ9_TRURR/122-233
D7D5N9_GEOSC/127-247
D7D624_GEOSC/121-247
D7D780_GEOSC/123-250
D7D7L5_GEOSC/115-242
D7D7P1_GEOSC/126-252
D7D7P2_GEOSC/124-250
D7D7Q6_GEOSC/126-251
D7D7R4_GEOSC/127-250
D7ERF3_MYCTU/127-255
D7ERK6_MYCTU/130-247
D7EVY2_MYCTU/118-232
D7GE86_PROFC/121-233
D7GP54_9FIRM/118-245
D7GPP1_9FIRM/123-238
D7GRJ6_9FIRM/127-251
D7GTB0_9FIRM/125-252
D7H1E1_BRUAB/132-255
D7H3U3_BRUAB/141-267
D7H521_BRUAB/156-282
D7H5Q3_BRUAB/117-243
D7H5Y2_BRUAB/136-263
D7H657_BRUAB/129-254
D7H725_BRUAB/121-248
D7HB21_VIBCH/125-242
D7HP58_VIBCH/125-242
D7I0I5_PSESS/126-251
D7I0R4_PSESS/136-260
D7I1S9_PSESS/132-255
D7I4F1_PSESS/149-277
D7IPT2_9BACE/133-260
D7JI24_ECOLX/143-269
D7JIX4_ECOLX/121-248
D7JJW0_ECOLX/129-259
D7JKB8_ECOLX/124-249
D7JMX9_ECOLX/128-255
D7JV68_ECOLX/137-264
D7MZB9_9NEIS/127-248
D7N884_9FIRM/122-246
D7WD66_9CORY/156-227
D7WHG7_BACCE/32-159
D7WHT1_BACCE/117-242
D7WNS5_9BACI/126-252
D7WNZ1_9BACI/119-246
D7WPG4_9BACI/118-244
D7WR46_9BACI/120-240
D7WU86_9BACI/119-238
D7WVE8_9BACI/119-246
D7X891_ECOLX/142-269
D7X973_ECOLX/128-255
D7XBA8_ECOLX/156-282
D7XCI8_ECOLX/121-248
D7XCP3_ECOLX/167-297
D7XD73_ECOLX/139-264
D7XIT9_ECOLX/142-269
D7XK20_ECOLX/139-264
D7XKI6_ECOLX/167-297
D7XNZ2_ECOLX/128-255
D7XT72_ECOLX/156-282
D7XXN0_ECOLX/167-297
D7XXU7_ECOLX/156-282
D7Y1J6_ECOLX/128-255
D7Y470_ECOLX/121-248
D7Y7L9_ECOLX/139-264
D7Y937_ECOLX/142-269
D7Y9Y8_ECOLX/126-251
D7YI52_ECOLX/167-297
D7YIP4_ECOLX/156-282
D7YKC1_ECOLX/128-255
D7YMB0_ECOLX/142-269
D7YMM8_ECOLX/139-264
D7YSB4_ECOLX/142-269
D7YZX6_ECOLX/121-248
D7Z1H5_ECOLX/124-244
D7Z2K0_ECOLX/139-264
D7Z529_ECOLX/156-282
D7Z6C6_ECOLX/128-255
D7ZBE8_ECOLX/142-269
D7ZBM6_ECOLX/139-264
D7ZDS9_ECOLX/156-282
D7ZHC9_ECOLX/121-248
D7ZJN0_ECOLX/167-297
D7ZL63_ECOLX/128-255
D7ZR24_ECOLX/128-255
D7ZRT9_ECOLX/139-264
D7ZTG6_ECOLX/156-282
D7ZU32_ECOLX/124-244
D7ZWK6_ECOLX/2-129
D7ZXU4_ECOLX/121-248
D8A042_ECOLX/167-297
D8A2C3_ECOLX/133-263
D8A5K5_ECOLX/121-248
D8A6I9_ECOLX/142-269
D8AAT4_ECOLX/128-255
D8AD74_ECOLX/156-282
D8ADR4_ECOLX/124-244
D8AFB1_ECOLX/139-264
D8AHL1_ECOLX/156-282
D8ALB2_ECOLX/167-297
D8ANT0_ECOLX/5-132
D8APA3_ECOLX/126-251
D8APF6_ECOLX/139-264
D8ASD5_ECOLX/142-269
D8AVA0_ECOLX/128-255
D8AWV7_ECOLX/167-297
D8AXG0_ECOLX/139-264
D8AZV9_ECOLX/126-251
D8B3M0_ECOLX/128-255
D8B612_ECOLX/156-282
D8B642_ECOLX/142-269
D8B9L8_ECOLX/5-132
D8BD89_ECOLX/142-269
D8BEH5_ECOLX/124-244
D8BF78_ECOLX/156-282
D8BFG9_ECOLX/121-248
D8BGA3_ECOLX/128-255
D8BPW5_ECOLX/139-264
D8BR56_ECOLX/142-269
D8BRV3_ECOLX/143-269
D8BSP4_ECOLX/121-248
D8BT85_ECOLX/128-255
D8BTX6_ECOLX/142-272
D8BVR3_ECOLX/124-249
D8C015_ECOLX/121-248
D8C9R8_ECOLX/156-282
D8CA28_ECOLX/142-269
D8CAK5_ECOLX/124-244
D8CF97_ECOLX/121-248
D8CH70_ECOLX/139-264
D8CK36_ECOLX/128-255
D8D0G7_COMTE/133-258
D8D0H2_COMTE/140-267
D8D0Q1_COMTE/162-232
D8D191_COMTE/143-271
D8D227_COMTE/136-263
D8D2U3_COMTE/136-242
D8D321_COMTE/97-213
D8D6T1_COMTE/130-255
D8D835_COMTE/133-261
D8DA52_COMTE/145-275
D8DA53_COMTE/145-265
D8DAJ3_COMTE/124-254
D8DCI2_COMTE/138-265
D8DE51_COMTE/125-255
D8E0U5_ECOLX/139-264
D8E1B4_ECOLX/167-297
D8E5V9_ECOLX/142-269
D8EA70_ECOLX/156-282
D8EC46_ECOLX/128-255
D8EH55_ECOLX/142-269
D8EJS5_ECOLX/128-255
D8ETU3_ECOLX/139-264
D8EVA4_ECOLX/156-282
D8EVC0_ECOLX/167-297
D8F1C9_9DELT/124-252
D8F545_9DELT/119-247
D8F8Q4_9DELT/10-56
D8FE53_9DELT/166-290
D8FHQ8_9FIRM/119-243
D8GDH9_LACCZ/128-254
D8GK48_CLOLD/122-245
D8GPA8_CLOLD/127-251
D8GS75_CLOLD/125-251
D8H2B3_BACAI/120-242
D8H3C2_BACAI/118-245
D8HJQ9_AMYMU/107-233
D8HN35_AMYMU/137-262
D8HNI2_AMYMU/107-219
D8HP79_AMYMU/123-244
D8HPP4_AMYMU/138-266
D8HQD1_AMYMU/137-255
D8HQK8_AMYMU/125-250
D8HQZ1_AMYMU/138-261
D8HRJ9_AMYMU/129-255
D8HTN9_AMYMU/121-249
D8HU35_AMYMU/115-242
D8HVN6_AMYMU/130-255
D8HW95_AMYMU/124-247
D8HYC9_AMYMU/127-253
D8HZZ7_AMYMU/128-251
D8I3H5_AMYMU/149-213
D8I646_AMYMU/128-251
D8I6H9_AMYMU/121-242
D8I6S8_AMYMU/123-254
D8I7N3_AMYMU/126-252
D8IQP7_HERSS/130-253
D8IRC0_HERSS/131-258
D8IRC1_HERSS/144-271
D8ISK7_HERSS/115-241
D8ISP0_HERSS/137-263
D8ISQ8_HERSS/130-258
D8IUC2_HERSS/170-291
D8IYA4_HERSS/128-251
D8IYA5_HERSS/136-270
D8IYE0_HERSS/133-260
D8J107_HERSS/147-274
D8J1Q6_HERSS/132-258
D8J3L8_HALJB/122-249
D8J437_HALJB/132-260
D8J6J3_HALJB/127-253
D8JBC2_HALJB/132-257
D8JBV4_HALJB/133-267
D8JBZ0_HALJB/125-252
D8JCF5_HALJB/124-251
D8JCP3_HALJB/111-238
D8JCV7_HALJB/140-269
D8JDZ5_ACISD/138-268
D8JHQ9_ACISD/122-247
D8JIX1_ACISD/141-269
D8JJF1_ACISD/139-267
D8JJF9_ACISD/123-249
D8JJL3_ACISD/148-224
D8JJU5_ACISD/162-237
D8JKS4_ACISD/125-248
D8JM20_ACISD/149-277
D8JM24_ACISD/153-280
D8JM35_ACISD/142-270
D8KM87_CORPF/127-240
D8MLT4_ERWBE/145-272
D8MLZ1_ERWBE/123-248
D8MM37_ERWBE/117-244
D8MM47_ERWBE/128-252
D8MT42_ERWBE/128-255
D8MVB7_ERWBE/129-252
D8MWL4_ERWBE/128-251
D8N008_RALSO/145-249
D8N6E7_RALSO/143-268
D8N971_RALSO/130-258
D8N9D9_RALSO/142-270
D8N9E1_RALSO/145-280
D8NDC3_RALSO/130-257
D8NHF0_RALSO/169-275
D8NIN6_RALSO/129-252
D8NK54_RALSO/131-257
D8NMM9_RALSO/142-268
D8NQN8_RALSO/142-270
D8NQP0_RALSO/145-280
D8NR95_RALSO/125-253
D8NSL9_RALSO/129-257
D8NTB0_RALSO/129-252
D8NWG8_RALSO/126-253
D8NWZ0_RALSO/143-268
D8NZV8_RALSO/142-270
D8NZW0_RALSO/145-282
D8P0F1_RALSO/130-258
D8P3T7_RALSO/145-249
D8UQA4_9MICC/154-266
D8WWV5_9FIRM/1-114
D9P3A5_ACTPL/128-255
D9P9F0_ACTPL/128-255
D9Q7Z6_CORP1/127-240
D9QA11_CORP2/127-240
D9QIV3_BRESC/123-248
D9QN19_BRESC/136-260
D9QSS3_ACEAZ/124-251
D9R0T8_CLOSW/119-244
D9RAH1_CLOSW/122-237
D9S102_THEOJ/123-250
D9SP37_CLOC7/121-248
D9T038_MICAI/132-259
D9T6N2_MICAI/137-259
D9TEG1_MICAI/116-227
D9TH01_CALOO/122-249
D9UD00_9ACTO/121-233
D9UDH4_9ACTO/121-248
D9UHD0_9ACTO/169-238
D9UID5_9ACTO/134-259
D9UQN2_9ACTO/134-259
D9UQU6_9ACTO/127-261
D9UQU6_9ACTO/406-534
D9UR75_9ACTO/127-236
D9URP9_9ACTO/114-229
D9URS1_9ACTO/115-242
D9USZ9_9ACTO/124-248
D9UT58_9ACTO/156-281
D9UVS4_9ACTO/128-250
D9UW08_9ACTO/146-267
D9UW79_9ACTO/135-253
D9UXC7_9ACTO/129-255
D9UXX9_9ACTO/120-246
D9UY84_9ACTO/133-258
D9UYF0_9ACTO/115-242
D9UYM1_9ACTO/118-242
D9UZY0_9ACTO/1-114
D9V056_9ACTO/135-261
D9V194_9ACTO/124-245
D9V1A7_9ACTO/127-253
D9V1G5_9ACTO/36-101
D9V2S2_9ACTO/138-260
D9V3I5_9ACTO/125-251
D9V4K2_9ACTO/125-250
D9V4Q9_9ACTO/131-256
D9V5S0_9ACTO/120-238
D9V7E7_9ACTO/138-259
D9V932_9ACTO/141-264
D9V9W8_9ACTO/122-254
D9VAH5_9ACTO/126-246
D9VAP1_9ACTO/140-268
D9VC66_9ACTO/140-267
D9VD12_9ACTO/120-232
D9VDS9_9ACTO/124-245
D9VE52_9ACTO/128-256
D9VED2_9ACTO/134-262
D9VED7_9ACTO/135-257
D9VF21_9ACTO/126-251
D9VGY5_9ACTO/113-238
D9VNM0_9ACTO/121-249
D9VNW1_9ACTO/135-255
D9VPD8_9ACTO/135-260
D9VQG8_9ACTO/3-116
D9VQQ4_9ACTO/139-262
D9VV47_9ACTO/413-536
D9VXH1_9ACTO/126-249
D9W093_9ACTO/121-233
D9W4K8_9ACTO/424-551
D9W634_9ACTO/131-258
D9W652_9ACTO/134-260
D9W6C2_9ACTO/138-263
D9W895_9ACTO/215-343
D9W897_9ACTO/110-233
D9WA68_9ACTO/112-246
D9WC61_9ACTO/129-252
D9WCN6_9ACTO/121-233
D9WD02_9ACTO/130-254
D9WE88_9ACTO/122-249
D9WF65_9ACTO/121-248
D9WJD9_9ACTO/123-244
D9WJI8_9ACTO/134-260
D9WK08_9ACTO/115-242
D9WKI6_9ACTO/122-245
D9WKX6_9ACTO/125-249
D9WN00_9ACTO/168-294
D9WNI9_9ACTO/128-249
D9WS47_9ACTO/28-150
D9WSG1_9ACTO/128-252
D9WT45_9ACTO/142-262
D9WTH8_9ACTO/144-266
D9WTI8_9ACTO/188-310
D9WUM1_9ACTO/122-250
D9WUX0_9ACTO/121-249
D9WWL9_9ACTO/118-244
D9WYC7_STRVR/121-251
D9WZS6_STRVR/130-253
D9WZZ7_STRVR/109-236
D9X1S6_STRVR/122-239
D9X380_STRVR/142-267
D9X430_STRVR/133-258
D9X5X9_STRVR/123-246
D9X6J0_STRVR/122-250
D9X831_STRVR/127-249
D9X950_STRVR/130-256
D9XBP3_STRVR/133-260
D9XCB0_STRVR/162-287
D9XCQ9_STRVR/115-242
D9XDM2_STRVR/133-266
D9XGY7_STRVR/191-285
D9XGY7_STRVR/434-558
D9XHD4_STRVR/127-251
D9XIX9_STRVR/121-233
D9XKE0_9ACTO/127-253
D9XLI1_9ACTO/146-258
D9XNJ9_9ACTO/129-254
D9XPW8_9ACTO/122-234
D9XRA1_9ACTO/130-253
D9XRR5_9ACTO/115-242
D9XYR7_9ACTO/121-233
D9Y1R7_9ACTO/127-249
D9Y4K0_9BURK/128-250
D9Y7G3_9BURK/126-251
D9Y9M8_9DELT/126-253
D9YHU5_9DELT/124-250
D9ZDN9_9ZZZZ/78-216
D9ZDP0_9ZZZZ/124-249
E0DFH1_9CORY/121-240
E0DHU3_9CORY/127-240
E0DMP9_9RHIZ/141-267
E0DNE2_9RHIZ/132-255
E0DPY0_9RHIZ/117-243
E0DQ85_9RHIZ/156-282
E0DQT0_9RHIZ/121-248
E0DS42_9RHIZ/129-254
E0DTA9_9RHIZ/121-248
E0DVI1_9RHIZ/135-261
E0DW90_9RHIZ/156-282
E0DX55_9RHIZ/132-255
E0E5R6_ACTPL/128-255
E0EBU6_ACTPL/128-255
E0EI09_ACTPL/128-255
E0EVM5_ACTPL/128-255
E0F1X3_ACTPL/128-255
E0F818_ACTPL/128-255
E0FEB1_ACTPL/128-255
E0FK76_ACTPL/128-255
E0G1D9_ENTFA/123-249
E0GBE4_ENTFA/123-249
E0GKI0_ENTFA/123-249
E0GX09_ENTFA/123-249
E0H6F9_ENTFA/123-249
E0HBK7_ENTFA/123-249
E0I238_9BACT/118-244
E0IAY4_9BACL/124-247
E0ID16_9BACL/129-255
E0IFN1_9BACL/122-249
E0J0I1_ECOLW/143-269
E0J0Q5_ECOLW/167-297
E0J4Z7_ECOLW/128-255
E0J603_ECOLW/139-264
E0J632_ECOLW/142-269
E0J8I1_RHIME/121-238
E0JCN4_RHIME/121-248
E0JGF2_RHIME/128-253
E0JGI8_RHIME/129-252
E0JKP5_RHIME/137-264
E0JLV0_RHIME/133-260
E0JMX5_RHIME/136-261
E0JNB4_RHIME/130-256
E0JTN7_RHIME/143-260
E0JTZ5_RHIME/121-248
E0K3C6_RHIME/133-260
E0K465_RHIME/137-264
E0K5H4_RHIME/129-252
E0K5K9_RHIME/128-253
E0K615_RHIME/130-256
E0K975_RHIME/145-273
E0KBR3_STRVO/135-259
E0KBR8_STRVO/133-255
E0KBZ1_STRVO/156-273
E0KCL0_STRVO/128-253
E0KCZ2_STRVO/140-253
E0KDY6_STRVO/121-249
E0KFB6_STRVO/115-242
E0KG79_STRVO/122-250
E0KHE5_STRVO/140-263
E0KHE7_STRVO/111-247
E0KHE7_STRVO/474-602
E0KHU2_STRVO/131-253
E0KI86_STRVO/139-258
E0KIX4_STRVO/136-262
E0KJQ0_STRVO/134-260
E0KKK2_STRVO/122-250
E0KL66_STRVO/130-254
E0KLC9_STRVO/132-257
E0KNJ8_STRVO/119-238
E0KQZ1_STRVO/129-238
E0KSF8_STRVO/128-249
E0KSL9_STRVO/124-250
E0KSQ2_STRVO/124-254
E0KTV5_STRVO/113-235
E0KUY9_STRVO/144-269
E0KVH5_STRVO/121-233
E0KWS5_STRVO/129-252
E0KY65_STRVO/121-248
E0KZY3_STRVO/127-251
E0LGI9_SPHCR/130-256
E0LGJ0_SPHCR/125-247
E0LH83_SPHCR/142-265
E0LPL0_SPHCR/118-242
E0LQ47_SPHCR/147-270
E0LS23_SPHCR/130-257
E0LS26_SPHCR/123-248
E0LVX7_9ENTR/128-255
E0M209_9ENTR/129-252
E0M2D2_9ENTR/144-271
E0MNM1_9RHOB/140-267
E0MQR7_9RHOB/139-264
E0MX59_9CORY/122-240
E0MXH2_9CORY/148-226
E0MZ99_9CORY/121-250
E0N2N4_9ACTO/124-236
E0Q9L6_9BIFI/153-265
E0QFT7_CAMCO/116-241
E0QKW3_9FIRM/118-244
E0QPW7_9ACTO/154-266
E0QW83_ECOLX/139-264
E0R1G7_ECOLX/121-248
E0R2B1_ECOLX/128-255
E0R2S8_ECOLX/124-244
E0R4Z0_ECOLX/143-269
E0R5H7_ECOLX/142-269
E0RGU9_PAEP6/123-244
E0SDE6_DICD3/128-255
E0SH48_DICD3/137-265
E0SIS5_DICD3/146-271
E0SJ50_DICD3/133-260
E0SM02_DICD3/121-247
E0T784_EDWTF/127-254
E0U322_BACPZ/119-246
E0X9D2_PSEPU/128-250
E1D1Z0_VIBPA/125-242
E1D287_VIBPA/125-252
E1DCP0_VIBPA/125-252
E1DEB2_VIBPA/125-242
E1DJX9_VIBPA/125-242
E1DUM6_VIBPA/125-252
E1DY33_LACRE/116-241
E1EC51_VIBPA/125-242
E1EEC3_VIBPA/125-252
E1EUH7_ENTFA/123-249
E1H9L4_MYCTU/127-255
E1H9S6_MYCTU/141-258
E1HD84_MYCTU/120-232
E1HKP9_ECOLX/156-282
E1HMH4_ECOLX/128-255
E1HMN7_ECOLX/167-297
E1HND3_ECOLX/142-269
E1HPV0_ECOLX/121-248
E1HSU0_ECOLX/121-248
E1HV81_ECOLX/139-264
E1I242_ECOLX/128-255
E1I2S3_ECOLX/139-264
E1I3Y0_ECOLX/142-269
E1I912_ECOLX/156-282
E1I9I1_ECOLX/167-297
E1IMM0_ECOLX/128-255
E1IPQ0_ECOLX/167-297
E1IS98_ECOLX/156-282
E1IW65_ECOLX/139-264
E1IX55_ECOLX/142-269
E1IYM3_ECOLX/121-248
E1IZB7_ECOLX/1-104
E1IZM1_ECOLX/167-297
E1J039_ECOLX/139-264
E1J2Z8_ECOLX/156-282
E1J8I2_ECOLX/142-269
E1JC54_ECOLX/128-255
E1KBG0_9FIRM/155-277
E1KYB6_PEPMA/116-241
E1MDM2_9ACTO/124-236
E1NAR0_9BIFI/153-265
E1P925_ECOAB/124-244
E1PAY1_ECOAB/139-264
E1PBL4_ECOAB/143-269
E1PD00_ECOAB/128-255
E1PI10_ECOAB/121-248
E1PJW7_ECOAB/142-269
E1QF09_DESB2/122-245
E1R7P5_SPISS/121-247
E1RBC4_SPISS/128-254
E1RBH6_SPISS/122-248
E1RBH7_SPISS/138-261
E1RCH0_SPISS/127-254
E1RTR9_ECOUM/121-248
E1RU56_ECOUM/142-269
E1RWM4_ECOUM/124-244
E1RYC8_ECOUM/143-269
E1RYU3_ECOUM/128-255
E1RZY9_ECOUM/139-264
E1SAU6_PANVC/144-271
E1SF39_PANVC/123-247
E1SFF8_PANVC/128-255
E1SKH4_PANVC/129-252
E1T3J0_BURSG/128-254
E1T5E9_BURSG/148-276
E1T5U7_BURSG/166-295
E1T7W5_BURSG/133-260
E1T9A4_BURSG/148-275
E1T9G8_BURSG/179-310
E1TBU8_BURSG/141-266
E1TBZ2_BURSG/121-249
E1TDK1_BURSG/142-266
E1TE60_BURSG/141-269
E1TH36_BURSG/132-257
E1THJ4_BURSG/164-222
E1TI25_BURSG/126-252
E1TIJ4_BURSG/133-270
E1TIJ5_BURSG/148-274
E1TJL3_BURSG/179-306
E1TJM1_BURSG/148-275
E1TKA0_BURSG/166-236
E1ULF3_BACAS/119-246
E1V417_HALED/127-254
E1V4B6_HALED/138-265
E1V9W0_HALED/129-257
E1VSS2_ARTAR/125-245
E1VSS7_ARTAR/145-275
E1VUG2_ARTAR/120-239
E1VV62_ARTAR/134-228
E1VVJ4_ARTAR/121-233
E1VZ85_ARTAR/128-250
E1VZ97_ARTAR/121-250
E1VZJ4_ARTAR/143-268
E1W0E3_ARTAR/117-245
E1W0H2_ARTAR/133-257
E1W0Y3_ARTAR/126-251
E1W924_SALTS/139-264
E1WCD2_SALTS/121-248
E1WD95_SALTS/132-259
E1WEM7_SALTS/142-269
E1WG79_SALTS/128-255
E1WIV9_SALTS/121-249
E1YU74_9BACE/126-253
E2CBN6_9RHOB/124-251
E2CL17_9RHOB/127-253
E2JUE3_ECO57/121-248
E2JWX0_ECO57/133-263
E2JXG2_ECO57/143-269
E2JZ66_ECO57/124-249
E2K3A8_ECO57/128-255
E2K8S6_ECO57/121-248
E2KAG0_ECO57/143-269
E2KG52_ECO57/133-263
E2KH26_ECO57/124-249
E2KJD3_ECO57/128-255
E2KNT7_ECO57/121-248
E2KR25_ECO57/143-269
E2KVP8_ECO57/128-255
E2KZF6_ECO57/133-263
E2KZX7_ECO57/124-249
E2M898_PSESM/126-251
E2MBC4_PSESM/136-266
E2MDY1_PSESM/132-255
E2MHM8_PSESM/149-277
E2MJH7_PSESM/136-260
E2MNK6_FRANO/120-235
E2MTD0_9CORY/128-240
E2NY76_PASHA/130-258
E2PB19_PASHA/130-258
E2PKF3_9RHIZ/121-248
E2PL28_9RHIZ/138-264
E2PL79_9RHIZ/129-254
E2PLG4_9RHIZ/130-256
E2PM49_9RHIZ/141-267
E2PQF3_9RHIZ/132-255
E2PWC0_STRCL/136-263
E2PYE0_STRCL/132-255
E2Q8V7_STRCL/121-233
E2QGT6_ECOLX/142-269
E2QI26_ECOLX/124-244
E2QJ39_ECOLX/143-269
E2QN30_ECOLX/128-255
E2QPB3_ECOLX/121-248
E2S445_9CORY/103-210
E2S4I0_9CORY/110-228
E2SB08_9ACTO/121-233
E2SSJ3_9RALS/126-254
E2ST68_9RALS/121-247
E2STA9_9RALS/183-255
E2SVC1_9RALS/145-251
E2SVD9_9RALS/132-259
E2SW99_9RALS/146-287
E2SWA1_9RALS/145-281
E2SYP4_9RALS/144-269
E2T078_9RALS/116-252
E2T194_9RALS/148-276
E2T3H6_9RALS/129-252
E2T9K1_MYCTU/127-255
E2T9P3_MYCTU/141-258
E2TDE7_MYCTU/120-232
E2TLW3_MYCTU/127-255
E2TM30_MYCTU/141-258
E2TQJ5_MYCTU/120-232
E2TYH9_MYCTU/127-255
E2TYM3_MYCTU/141-258
E2U180_MYCTU/120-232
E2U9W4_MYCTU/127-255
E2UA07_MYCTU/141-258
E2UDU8_MYCTU/120-232
E2ULE3_MYCTU/127-255
E2ULI5_MYCTU/141-258
E2UQ18_MYCTU/120-232
E2UYN9_MYCTU/127-255
E2V188_MYCTU/120-232
E2V8V2_MYCTU/127-255
E2V902_MYCTU/141-258
E2VCF8_MYCTU/120-232
E2VI60_MYCTU/127-255
E2VID6_MYCTU/141-258
E2VLH3_MYCTU/120-232
E2VUF6_MYCTU/127-255
E2VUM4_MYCTU/141-258
E2VY36_MYCTU/120-232
E2W5P0_MYCTU/127-255
E2W5V8_MYCTU/141-258
E2W998_MYCTU/120-232
E2WHM5_MYCTU/127-255
E2WHT8_MYCTU/141-258
E2WLD6_MYCTU/120-232
E2WPJ8_ECOLX/128-255
E2WQ92_ECOLX/121-248
E2WR89_ECOLX/129-259
E2WRH1_ECOLX/124-249
E2WWG0_ECOLX/130-257
E2X0A5_ECOLX/121-248
E2X1K7_ECOLX/143-269
E2X3U2_SHIDY/143-269
E2X687_SHIDY/1-124
E2XBU8_SHIDY/124-249
E2XFQ7_SHIDY/128-255
E2XM19_PSEFL/128-254
E2XN05_PSEFL/149-277
E2XPA0_PSEFL/117-242
E2XPV5_PSEFL/136-261
E2XQV3_PSEFL/131-255
E2XTD9_PSEFL/138-263
E2XWP6_PSEFL/171-301
E2Y450_ENTFA/123-249
E2YAV3_ENTFA/123-249
E2YJG8_ENTFA/123-249
E2YZ25_ENTFA/123-249
E2Z4M1_ENTFA/123-249
E2Z9H5_9FIRM/135-249
E2ZQ87_PSEAE/136-259
E2ZS35_PSEAE/141-267
E2ZWQ7_PSEAE/120-240
E2ZZS1_PSEAE/141-257
E3A3W7_PSEAE/132-258
E3A6N5_PSEAE/121-251
E3A6W1_PSEAE/148-276
E3B6S1_9MICO/124-250
E3B9U4_9MICO/122-257
E3BE39_9MICO/128-240
E3BIZ1_9VIBR/127-254
E3CZR3_9BACT/122-249
E3DW24_BACA1/119-246
E3ECL1_PAEPS/123-244
E3ELP2_BIFBS/157-269
E3EZW7_KETVY/142-261
E3F104_KETVY/182-301
E3F2J8_KETVY/1-107
E3F4Y5_KETVY/155-225
E3F5J1_KETVY/119-243
E3F5N5_KETVY/119-243
E3F5Y6_KETVY/120-245
E3F9J7_CORP9/127-240
E3G2G4_ENTCS/142-269
E3G4A8_ENTCS/128-255
E3G9C8_ENTCS/137-264
E3GB64_ENTCS/121-248
E3GI20_EUBLK/141-261
E3H3N5_ROTDC/138-250
E3H7Y0_ILYPC/128-255
E3HC80_ILYPC/122-245
E3HEH4_ACHXA/111-237
E3HGV5_ACHXA/110-239
E3HH27_ACHXA/119-244
E3HH60_ACHXA/128-252
E3HIC9_ACHXA/150-277
E3HID5_ACHXA/127-254
E3HID6_ACHXA/131-258
E3HIJ5_ACHXA/134-260
E3HIK7_ACHXA/123-250
E3HJA6_ACHXA/117-245
E3HJL4_ACHXA/128-256
E3HJP2_ACHXA/141-264
E3HKY7_ACHXA/141-267
E3HL43_ACHXA/141-267
E3HLK9_ACHXA/136-262
E3HLP5_ACHXA/122-246
E3HMI3_ACHXA/127-251
E3HMN4_ACHXA/121-244
E3HN53_ACHXA/140-272
E3HNX9_ACHXA/133-259
E3HP49_ACHXA/120-246
E3HQ56_ACHXA/130-258
E3HQ61_ACHXA/144-272
E3HQW3_ACHXA/98-224
E3HRG9_ACHXA/125-264
E3HRW2_ACHXA/120-244
E3HS35_ACHXA/131-258
E3HSW5_ACHXA/141-268
E3HTJ1_ACHXA/121-244
E3HTQ6_ACHXA/123-244
E3HTW9_ACHXA/118-248
E3HUE5_ACHXA/123-245
E3HUT3_ACHXA/122-247
E3HUY8_ACHXA/172-240
E3HVK6_ACHXA/117-241
E3HVM8_ACHXA/121-244
E3HVR0_ACHXA/119-245
E3HW46_ACHXA/129-267
E3HWD0_ACHXA/121-243
E3HWG3_ACHXA/141-264
E3HWX4_ACHXA/162-280
E3HX11_ACHXA/109-236
E3HXB0_ACHXA/144-268
E3HXL2_ACHXA/135-267
E3HXY5_ACHXA/124-252
E3HXY9_ACHXA/132-256
E3HXZ0_ACHXA/134-261
E3HY07_ACHXA/130-256
E3IB29_GEOS0/126-251
E3IB53_GEOS0/115-242
E3IBQ0_GEOS0/123-250
E3IDL8_GEOS0/120-241
E3IGP1_GEOS0/128-244
E3IV92_FRASU/136-257
E3IYX0_FRASU/187-266
E3IZ58_FRASU/142-265
E3J2H4_FRASU/124-250
E3J3W6_FRASU/124-245
E3J975_FRASU/129-255
E3NTC1_CAERE/121-247
E3PBY3_ECOH1/143-269
E3PDV0_ECOH1/121-248
E3PES3_ECOH1/167-297
E3PGD9_ECOH1/139-264
E3PMT7_ECOH1/142-269
E3PNL3_ECOH1/128-255
E3PWR3_CLOSD/123-249
E3XH36_ECOLX/124-249
E3XJI2_ECOLX/143-269
E3XP40_ECOLX/128-255
E3XRC5_ECOLX/121-248
E3XSB1_ECOLX/130-257
E3Y2P1_SHIFL/128-255
E3Y447_SHIFL/143-269
E3Y7M5_SHIFL/130-257
E3Y983_SHIFL/139-264
E4A812_PROAC/120-248
E4AAR4_PROAC/121-233
E4ABM4_PROAC/121-232
E4ACS0_PROAC/41-161
E4AFX4_PROAC/120-248
E4ALX6_PROAC/120-248
E4AR15_PROAC/121-233
E4ASX6_PROAC/121-233
E4AT80_PROAC/120-248
E4B1I8_PROAC/120-248
E4B562_PROAC/121-233
E4B684_PROAC/121-233
E4BDB6_PROAC/120-248
E4BDY2_PROAC/121-232
E4BGY6_PROAC/41-161
E4BHE5_PROAC/120-248
E4BP52_PROAC/120-248
E4BS98_PROAC/121-233
E4BTW1_PROAC/120-248
E4C132_PROAC/121-233
E4C2C5_PROAC/120-248
E4C7U2_PROAC/121-233
E4CB93_PROAC/120-248
E4CEY5_PROAC/121-233
E4CJ65_PROAC/120-248
E4CLU8_PROAC/121-233
E4CQ31_PROAC/120-248
E4CRU1_PROAC/121-233
E4CWX4_PROAC/120-248
E4D2H1_PROAC/121-233
E4D5E0_PROAC/120-248
E4D727_PROAC/121-233
E4DB05_PROAC/121-233
E4DBN4_PROAC/120-248
E4DHC0_PROAC/120-248
E4DJB4_PROAC/121-233
E4DQ22_PROAC/120-248
E4DU66_PROAC/121-233
E4DXL7_PROAC/120-248
E4E2D5_PROAC/121-233
E4E8X6_PROAC/121-233
E4E9R5_PROAC/120-248
E4ECU7_PROAC/120-248
E4EI82_PROAC/121-233
E4EJ71_PROAC/120-248
E4ER02_PROAC/121-233
E4ER56_PROAC/120-248
E4EY99_PROAC/121-233
E4EYM9_PROAC/120-248
E4F3D2_PROAC/121-233
E4F886_PROAC/120-248
E4F948_PROAC/121-233
E4FGE8_PROAC/120-248
E4FJP3_PROAC/121-233
E4FMZ9_PROAC/120-248
E4FQF8_PROAC/121-233
E4FVD4_PROAC/120-248
E4FZH5_PROAC/121-233
E4G1C3_PROAC/120-248
E4G4R0_PROAC/121-233
E4G9T4_PROAC/121-233
E4GCH5_PROAC/120-248
E4GL75_PROAC/121-233
E4GM00_PROAC/120-248
E4GM62_PROAC/120-248
E4GS81_PROAC/121-233
E4GVK6_PROAC/121-233
E4GYU6_PROAC/120-248
E4H5K5_PROAC/120-248
E4H6M5_PROAC/121-233
E4H965_PROAC/120-248
E4HGA9_PROAC/121-233
E4HJA6_PROAC/120-248
E4HLN1_PROAC/41-151
E4HNQ8_PROAC/121-232
E4HS70_PROAC/121-233
E4HWW8_PROAC/120-248
E4HX71_PROAC/120-248
E4I2M3_PROAC/121-233
E4I8V6_ENTFC/123-249
E4IKB9_ENTFC/123-249
E4IP93_ENTFC/123-249
E4IXV5_ENTFC/123-249
E4J4P8_ENTFC/123-249
E4JD82_ENTFC/123-249
E4K6X9_9FIRM/122-249
E4KWP4_9FIRM/119-243
E4LCZ5_9FIRM/149-227
E4LFS5_9FIRM/122-231
E4M378_9FIRM/127-253
E4M4I1_9FIRM/125-252
E4M5E5_9FIRM/170-297
E4N1L5_KITSK/128-249
E4N1Q2_KITSK/126-251
E4N1S2_KITSK/139-256
E4N263_KITSK/115-242
E4N861_KITSK/121-249
E4N942_KITSK/139-265
E4NBT5_KITSK/132-250
E4NEI6_KITSK/147-267
E4NH98_KITSK/125-248
E4NHD8_KITSK/121-233
E4NJK5_KITSK/124-246
E4NJX5_KITSK/121-249
E4NU32_HALBP/120-248
E4NU35_HALBP/125-253
E4NU71_HALBP/123-250
E4NV48_HALBP/131-252
E4NV62_HALBP/125-252
E4NV73_HALBP/128-254
E4NV91_HALBP/123-245
E4NW75_HALBP/119-245
E4NWP8_HALBP/115-239
E4NYW5_BIFBP/142-254
E4P3U2_ECO8N/124-244
E4P5N8_ECO8N/143-269
E4P7Q4_ECO8N/139-264
E4P9I5_ECO8N/128-255
E4PDD9_ECO8N/121-248
E4PE49_ECO8N/142-269
E4PI93_MARAH/138-262
E4PJZ4_MARAH/146-272
E4Q6M3_CALOW/122-249
E4QA17_CALH1/122-249
E4QCE6_CALH1/120-247
E4R2H5_BIFLM/155-283
E4R2I7_BIFLM/140-252
E4R2L7_BIFLM/78-216
E4R2L8_BIFLM/124-244
E4R574_PSEPB/126-252
E4R582_PSEPB/120-250
E4R8M7_PSEPB/108-234
E4RI82_PSEPB/160-288
E4RMX8_HALSL/126-253
E4S4V7_CALKI/122-249
E4SCS8_CALK2/122-249
E4TFW1_CALNY/126-253
E4TI84_CALNY/128-256
E4V7I5_BIFBI/142-254
E4W969_RHOE1/125-231
E4W9N8_RHOE1/146-214
E4W9N9_RHOE1/124-250
E4W9Q1_RHOE1/122-247
E4WA11_RHOE1/125-241
E4WA18_RHOE1/142-265
E4WA36_RHOE1/118-243
E4WA73_RHOE1/138-260
E4WAJ5_RHOE1/137-244
E4WB94_RHOE1/128-239
E4WBC1_RHOE1/117-243
E4WC54_RHOE1/136-258
E4WC68_RHOE1/126-251
E4WCE5_RHOE1/134-258
E4WDJ0_RHOE1/131-252
E4WDK6_RHOE1/123-246
E4WFC3_RHOE1/112-236
E4WJN2_RHOE1/120-232
E4WK97_RHOE1/131-259
E4WKA1_RHOE1/114-236
E4WKQ1_RHOE1/147-273
E5AQQ9_BURRH/77-134
E5ASB6_BURRH/129-255
E5B2R8_ERWAM/121-247
E5BSW4_9FUSO/120-246
E5BUC5_9FUSO/122-246
E5BXU3_9FUSO/122-247
E5DHQ4_STRGB/145-268
E5TZV9_ALCXX/135-262
E5U070_ALCXX/118-248
E5U2T4_ALCXX/141-263
E5U335_ALCXX/168-239
E5U371_ALCXX/144-256
E5U3K4_ALCXX/121-244
E5U3U5_ALCXX/120-241
E5U473_ALCXX/85-206
E5U487_ALCXX/114-242
E5U4H8_ALCXX/144-272
E5U508_ALCXX/135-262
E5U5L9_ALCXX/134-266
E5U6F4_ALCXX/141-268
E5U724_ALCXX/145-217
E5U791_ALCXX/128-251
E5U8E0_ALCXX/126-251
E5U8M1_ALCXX/152-277
E5U905_ALCXX/144-271
E5U957_ALCXX/122-170
E5UAG8_ALCXX/119-244
E5UC29_ALCXX/119-244
E5UCB5_ALCXX/162-280
E5UCG7_ALCXX/117-243
E5UDW9_ALCXX/127-254
E5UE49_ALCXX/141-264
E5UFJ2_ALCXX/133-259
E5UGW0_ALCXX/129-251
E5UGZ0_ALCXX/160-288
E5VJ35_9FIRM/130-256
E5VSD6_9FIRM/122-249
E5W952_9BACI/127-252
E5W9C9_9BACI/118-244
E5WAT6_9BACI/119-246
E5WFY2_9BACI/120-247
E5WK16_9BACI/123-250
E5WLI7_9BACI/120-240
E5WLZ6_9BACI/127-254
E5WTH0_9BACI/127-254
E5XZH4_9BIFI/148-260
E5XZI6_9BIFI/155-283
E5Y0X5_9BIFI/124-249
E5Y0X6_9BIFI/125-264
E5Y2V5_BILWA/125-249
E5YAS7_BILWA/151-275
E5YBL7_BILWA/125-251
E5YFW5_9ENTR/127-254
E5YJ86_9ENTR/146-273
E5YL59_9ENTR/139-266
E5YS58_9BACL/123-244
E5YUV2_9BACL/124-246
E5Z146_9BACL/118-245
E5ZLP6_ECOLX/139-264
E5ZSR0_ECOLX/156-282
E5ZVC9_ECOLX/121-248
E5ZWA7_ECOLX/128-255
E5ZY59_ECOLX/121-248
E5ZZP7_ECOLX/142-269
E6A1A5_ECOLX/124-244
E6A5H3_ECOLX/139-264
E6A605_ECOLX/142-269
E6A8L2_ECOLX/124-244
E6ABB5_ECOLX/121-248
E6ADC2_ECOLX/156-282
E6AGG3_ECOLX/128-255
E6AHX4_ECOLX/156-282
E6AIF0_ECOLX/139-264
E6AJR5_ECOLX/142-269
E6AKA6_ECOLX/128-255
E6AQI2_ECOLX/121-248
E6B1G4_ECOLX/130-257
E6B3R3_ECOLX/143-269
E6B602_ECOLX/129-259
E6B738_ECOLX/124-249
E6B9S5_ECOLX/78-205
E6BEN9_ECOLX/128-255
E6BHH2_ECOLX/167-297
E6BHY8_ECOLX/139-185
E6BHY9_ECOLX/1-76
E6BLY6_ECOLX/156-282
E6BNX8_ECOLX/142-269
E6BVD5_PROAC/120-248
E6C0M4_PROAC/121-233
E6C1Z4_PROAC/120-248
E6C4W9_PROAC/121-233
E6CB39_PROAC/120-248
E6CEX1_PROAC/121-233
E6CGN9_PROAC/120-248
E6CL13_PROAC/121-233
E6CRK9_PROAC/120-248
E6CUS2_PROAC/121-233
E6CWH0_PROAC/121-248
E6D398_PROAC/121-233
E6D499_PROAC/121-233
E6D8B9_PROAC/120-248
E6DB26_PROAC/120-248
E6DFA3_PROAC/121-233
E6DID6_PROAC/120-248
E6DIN3_PROAC/121-233
E6DUF9_PROAC/120-248
E6DUR5_PROAC/121-233
E6DZ70_PROAC/120-248
E6E307_PROAC/121-233
E6E820_PROAC/120-248
E6E9E3_PROAC/121-232
E6ECX4_PROAC/120-248
E6EG59_PROAC/121-233
E6ESD2_ENTFA/123-249
E6F2S3_ENTFA/123-249
E6F503_ENTFA/123-249
E6FH74_ENTFA/123-249
E6FME2_ENTFA/123-249
E6FWJ5_ENTFA/123-249
E6G0N9_ENTFA/123-249
E6GFD1_ENTFA/123-249
E6GLI1_ENTFA/123-249
E6GSG4_ENTFA/123-249
E6H3W8_ENTFA/123-249
E6HE61_ENTFA/123-249
E6HN23_ENTFA/123-249
E6HUX6_ENTFA/123-249
E6I5P2_ENTFA/123-249
E6IDP8_ENTFA/123-249
E6IKR9_ENTFA/123-249
E6IWA6_ENTFA/123-249
E6J5J1_9ACTO/124-246
E6J6S0_9ACTO/121-251
E6J848_9ACTO/140-268
E6JD73_9ACTO/107-219
E6K1U5_PARDN/295-407
E6KQT9_9ACTO/122-235
E6LAW0_CAMUP/50-110
E6LLQ7_9FIRM/122-246
E6LXW9_9ACTO/124-236
E6M4B6_9ACTO/124-236
E6MBY2_STALU/96-221
E6NXD3_ECOD1/167-297
E6PRD6_9ZZZZ/144-271
E6QK05_9ZZZZ/127-254
E6RVE4_CAMJS/116-240
E6SBN1_INTC7/139-263
E6SE05_INTC7/143-265
E6SE06_INTC7/134-256
E6SEE7_INTC7/120-248
E6SFA0_INTC7/123-248
E6SFR2_INTC7/121-233
E6SGC3_THEM7/135-262
E6SHV2_THEM7/134-261
E6SI01_THEM7/118-245
E6SM95_THEM7/127-253
E6TI41_MYCSR/134-260
E6TIB1_MYCSR/120-232
E6TIQ0_MYCSR/137-264
E6TJ54_MYCSR/121-246
E6TJR7_MYCSR/125-248
E6TNB4_MYCSR/122-238
E6UWV2_VARPD/138-266
E6UYF2_VARPD/135-262
E6V093_VARPD/135-254
E6V0Q8_VARPD/130-253
E6V0R6_VARPD/138-266
E6V1U7_VARPD/128-254
E6V1Y1_VARPD/128-253
E6V294_VARPD/204-285
E6V2B3_VARPD/135-259
E6V315_VARPD/123-245
E6V4A7_VARPD/135-263
E6V4E9_VARPD/177-245
E6V7D8_VARPD/120-244
E6V7K0_VARPD/119-249
E6V7L5_VARPD/119-249
E6VAA0_VARPD/137-265
E6VAA3_VARPD/118-245
E6VAB5_VARPD/144-269
E6VDC5_RHOPX/134-261
E6VJY7_RHOPX/131-260
E6VMP0_RHOPX/137-263
E6VN55_RHOPX/150-273
E6W2A1_DESIS/127-255
E6W6P8_DESIS/127-254
E6W7U3_PANSA/124-247
E6W8D6_PANSA/137-265
E6W8P8_PANSA/128-253
E6WBQ4_PANSA/129-252
E6WFD4_PANSA/128-255
E6WI43_PANSA/145-272
E6WJD1_PANSA/135-261
E6WJN5_PANSA/124-249
E6WMB0_PANSA/122-246
E6WNC3_PANSA/114-235
E6X9N8_CELAD/129-257
E6Y2Q0_RHIRD/141-267
E7AYU6_YERE1/146-272
E7B9C9_YERE1/128-255
E7C543_9RHIZ/139-264
E7C5Q0_9RHIZ/139-264
E7CYP9_9NOCA/116-250
E7CYQ8_9NOCA/111-223
E7G1P8_CAMJE/116-240
E7G5T3_9FIRM/122-247
E7GGP2_CLOSY/128-253
E7GK33_CLOSY/126-247
E7GK34_CLOSY/126-247
E7GLX7_CLOSY/128-251
E7GU67_CLOSY/119-245
E7HDJ5_ECOLX/143-269
E7HDT0_ECOLX/130-257
E7HJF6_ECOLX/124-249
E7HKE8_ECOLX/128-255
E7HN58_ECOLX/129-259
E7HV28_ECOLX/143-269
E7HW98_ECOLX/124-249
E7HWU6_ECOLX/130-257
E7HXL1_ECOLX/130-259
E7I2D8_ECOLX/128-255
E7I465_ECOLX/128-255
E7I5Z5_ECOLX/143-269
E7I7D5_ECOLX/130-257
E7ICM0_ECOLX/121-248
E7IDI7_ECOLX/119-244
E7IF26_ECOLX/129-259
E7IG78_ECOLX/124-249
E7IKF1_ECOLX/128-255
E7INW9_ECOLX/130-257
E7IRJ4_ECOLX/129-259
E7ISB7_ECOLX/124-249
E7IU67_ECOLX/143-269
E7J055_ECOLX/128-255
E7J4A0_ECOLX/124-249
E7J4R5_ECOLX/129-259
E7JAB1_ECOLX/130-257
E7JBK0_ECOLX/143-269
E7JFH6_ECOLX/139-264
E7JIT0_ECOLX/143-269
E7JKD7_ECOLX/130-257
E7JP85_ECOLX/121-248
E7JSD4_ECOLX/128-255
E7JV87_SHISO/121-248
E7JZS7_SHISO/143-269
E7K1T9_SHISO/128-255
E7K7T3_SHISO/20-150
E7M6Q8_9BACL/122-246
E7M7V3_9BACL/124-243
E7NAT9_9ACTO/130-242
E7NWN7_TREPH/121-248
E7P242_PSESG/149-277
E7P3W7_PSESG/136-266
E7P552_PSESG/136-260
E7P6C7_PSESG/126-251
E7P7H7_PSESG/132-255
E7PMN1_PSESG/136-266
E7PNR2_PSESG/126-251
E7PQ08_PSESG/136-260
E7PR61_PSESG/132-255
E7PT90_PSESG/149-277
E7QMJ9_9EURY/128-253
E7QPB9_9EURY/126-250
E7QVF2_9EURY/131-258
E7QVR5_9EURY/120-244
E7QZ20_9EURY/130-257
E7QZ38_9EURY/124-252
E7QZ47_9EURY/122-249
E7QZB5_9EURY/124-252
E7QZF3_9EURY/120-248
E7RX36_9BURK/147-270
E7SEJ7_SHIDY/128-255
E7SFY7_SHIDY/143-269
E7SHR7_SHIDY/142-269
E7SK83_SHIDY/121-248
E7SMT1_SHIDY/124-249
E7SVL1_SHIBO/128-255
E7SWA2_SHIBO/124-249
E7T245_SHIBO/143-269
E7T2R3_SHIBO/121-248
E7T4J8_SHIBO/142-269
E7T6D8_SHIFL/142-269
E7T848_SHIFL/143-269
E7TA53_SHIFL/124-249
E7TEC2_SHIFL/121-248
E7TJE4_SHIFL/128-255
E7TK54_ECO57/124-249
E7TKY7_ECO57/133-263
E7TMZ1_ECO57/121-248
E7TQM1_ECO57/143-269
E7TYM0_ECO57/128-255
E7U246_ECOLX/124-249
E7U585_ECOLX/121-248
E7U9U7_ECOLX/128-255
E7UB96_ECOLX/142-269
E7UC24_ECOLX/143-269
E7UGI7_ECOLX/124-249
E7UGS1_ECOLX/142-269
E7UIR0_ECOLX/143-269
E7USJ5_SALTY/121-249
E7USY4_SALTY/132-259
E7UTM0_SALTY/139-264
E7UZF9_SALTY/128-255
E7V2U2_SALTY/142-269
E7V3Z5_SALTY/121-248
E7V6I5_SALMO/128-255
E7V909_SALMO/142-269
E7VD73_SALMO/121-249
E7VDE7_SALMO/132-259
E7VKL6_SALMO/132-259
E7VQ50_SALMO/142-269
E7VQV1_SALMO/128-255
E7VRF4_SALMO/121-249
E7VUA1_SALMO/128-255
E7VVB1_SALMO/121-249
E7VW39_SALMO/132-259
E7W496_SALMO/142-269
E7W5E2_SALMO/132-259
E7W5Y1_SALMO/121-249
E7WDC6_SALMO/142-269
E7WG01_SALMO/128-255
E7WI49_SALMO/132-259
E7WJW8_SALMO/128-255
E7WP46_SALMO/121-249
E7WRP9_SALMO/142-269
E7WUA0_SALMO/128-255
E7WY49_SALMO/142-269
E7WZW2_SALMO/121-249
E7X1V8_SALMO/132-259
E7X5I3_SALMO/132-259
E7X6V7_SALMO/142-269
E7XBK9_SALMO/128-255
E7XPR9_SALMO/121-249
E7XPY3_SALMO/132-259
E7XQZ8_SALMO/128-255
E7XSG4_SALMO/142-269
E7XW94_SALMO/121-249
E7XXG5_SALMO/132-259
E7Y201_SALMO/128-255
E7Y4B3_SALMO/142-269
E7Y9V6_SALMO/128-255
E7YC46_SALMO/142-269
E7YFS7_SALMO/132-259
E7YJ74_SALMO/128-255
E7YLS8_SALMO/132-259
E7YMQ3_SALMO/142-269
E7YPA4_SALMO/121-249
E7Z170_SALMO/132-259
E7Z1E4_SALMO/121-249
E7Z1Z1_SALMO/128-255
E7Z5B1_SALMO/142-269
E7Z9R5_SALMO/132-259
E7ZA21_SALMO/121-249
E7ZBG6_SALMO/128-255
E7ZFK2_SALMO/142-269
E7ZIG2_SALMO/121-249
E7ZJ03_SALMO/132-259
E7ZJB1_SALMO/128-255
E7ZP62_SALMO/142-269
E7ZWP9_SALMO/121-249
E7ZX50_SALMO/132-259
E8A1H6_SALMO/142-269
E8A3Y1_SALMO/128-255
E8A7K5_SALMO/128-255
E8A8H3_SALMO/121-249
E8ACT6_SALMO/132-259
E8ADJ6_SALMO/142-269
E8AKD3_SALMO/132-259
E8AL78_SALMO/128-255
E8ASJ1_SALMO/142-269
E8ASN0_SALMO/121-249
E8AUP4_SALMO/142-269
E8AWD6_SALMO/128-255
E8B4Z3_SALMO/121-249
E8B5H2_SALMO/132-259
E8B6Q5_SALMO/132-259
E8BAL5_SALMO/128-255
E8BGK6_SALMO/142-269
E8BIQ6_SALMO/121-249
E8BMR0_SALMO/128-255
E8BS30_SALMO/142-269
E8BSY7_SALMO/121-249
E8BUG9_SALMO/132-259
E8C177_SALMO/128-255
E8C3J0_SALMO/132-259
E8C4C2_SALMO/121-249
E8C5R2_SALMO/142-269
E8C9D4_SALMO/128-255
E8CAI1_SALMO/142-269
E8CE19_SALMO/121-249
E8CEJ7_SALMO/132-259
E8CNU4_SALMO/128-255
E8CQ90_SALMO/121-249
E8CSF3_SALMO/132-259
E8CUI6_SALMO/142-269
E8CYA5_SALMO/128-255
E8D0U4_SALMO/121-249
E8D1G7_SALMO/142-269
E8D5T5_SALMO/132-259
E8DEM3_SALMO/142-269
E8DFA9_SALMO/132-259
E8DJP4_SALMO/128-255
E8DKN1_SALMO/121-249
E8DQR4_SALMO/128-255
E8DWE4_SALMO/142-269
E8DXT4_SALMO/121-249
E8DY86_SALMO/132-259
E8DYV3_SALMO/142-269
E8E1E9_SALMO/128-255
E8E639_SALMO/132-259
E8E8I3_SALMO/121-249
E8EBB5_SALMO/128-255
E8EJF7_SALMO/142-269
E8EKB3_SALMO/121-249
E8EKR6_SALMO/132-259
E8EM06_SALMO/128-255
E8ENS8_SALMO/132-259
E8ERV4_SALMO/121-249
E8EWL6_SALMO/142-269
E8F139_SALMO/132-259
E8F4H2_SALMO/142-269
E8F7R2_SALMO/128-255
E8F9I4_SALMO/121-249
E8FAI6_SALMO/142-269
E8FDQ9_SALMO/128-255
E8FL33_SALMO/121-249
E8FLE0_SALMO/132-259
E8FR35_SALMO/142-269
E8FR67_SALMO/128-255
E8FSJ8_SALMO/132-259
E8FXE5_SALMO/121-249
E8G4P1_SALMO/132-259
E8G743_SALMO/121-249
E8GC43_SALMO/142-269
E8GCN9_SALMO/128-255
E8GDS0_SALMO/121-249
E8GGA2_SALMO/128-255
E8GIC1_SALMO/132-259
E8GJX7_SALMO/142-269
E8GWR4_SALMO/142-269
E8GZX9_SALMO/128-255
E8H075_SALMO/132-259
E8H128_SALMO/121-249
E8H333_ECO57/128-255
E8H4A4_ECO57/121-248
E8H9S9_ECO57/143-269
E8HB80_ECO57/129-259
E8HBP9_ECO57/139-264
E8HH59_ECOLX/128-255
E8HI72_ECOLX/121-248
E8HNY7_ECOLX/143-269
E8HPT1_ECOLX/129-259
E8HQH3_ECOLX/139-264
E8HVT5_ECOLX/128-255
E8HX54_ECOLX/121-248
E8I2I2_ECOLX/143-269
E8I3U4_ECOLX/129-259
E8I4G4_ECOLX/139-264
E8I940_ECOLX/128-255
E8IAI9_ECOLX/121-248
E8IBZ2_ECOLX/129-259
E8IGM0_ECOLX/143-269
E8IHL9_ECOLX/139-264
E8INJ7_ECOLX/121-248
E8IQ25_ECOLX/129-259
E8IUS2_ECOLX/143-269
E8IVR8_ECOLX/139-264
E8J0G5_ECOLX/128-255
E8J2C4_ECO57/128-255
E8J3N5_ECO57/121-248
E8J925_ECO57/143-269
E8JAL9_ECO57/129-259
E8JB36_ECO57/139-264
E8JGE0_9ACTO/122-235
E8KJ61_9PAST/128-255
E8LHG4_9GAMM/123-251
E8LIM3_9GAMM/148-274
E8LLZ0_9GAMM/126-252
E8LMN0_9GAMM/141-267
E8LMP9_9GAMM/124-251
E8LVR3_9VIBR/111-239
E8M2T5_9VIBR/111-239
E8MFC7_BIFL2/124-250
E8MFC8_BIFL2/126-240
E8MFF8_BIFL2/148-260
E8MFH0_BIFL2/155-283
E8MNW3_BIFLS/148-260
E8MW01_BIFL1/124-249
E8MW02_BIFL1/125-264
E8MW39_BIFL1/148-260
E8MW51_BIFL1/155-283
E8N7W5_MICTS/122-214
E8N7Z7_MICTS/129-256
E8N9E9_MICTS/125-252
E8NAL0_MICTS/126-249
E8NAR9_MICTS/128-256
E8NB88_MICTS/146-211
E8NCS0_MICTS/133-259
E8NIM8_SALET/128-255
E8NP58_SALET/121-248
E8NT13_SALET/139-264
E8NTG3_SALET/121-249
E8NUC6_SALET/142-269
E8NYE4_YERPH/128-255
E8P9Z0_ACIB1/122-247
E8PBP2_ACIB1/142-270
E8PBQ6_ACIB1/153-280
E8PBR0_ACIB1/149-277
E8PEQ2_ACIB1/138-268
E8PGA6_ACIB1/148-224
E8PGJ7_ACIB1/125-253
E8PH10_ACIB1/141-269
E8PLU2_THESS/124-221
E8PN20_THESS/113-228
E8PQB6_THESS/118-244
E8PQN5_THESS/93-202
E8RKQ5_9CAUL/144-271
E8RU78_9CAUL/123-247
E8RVM0_9CAUL/149-274
E8S007_MICSL/132-259
E8S7I3_MICSL/137-259
E8S7N7_MICSL/116-227
E8SH72_STAPH/120-245
E8SS70_GEOS2/115-242
E8SSA7_GEOS2/123-250
E8T1D2_GEOS2/129-251
E8T1F5_GEOS2/127-250
E8T1G3_GEOS2/126-251
E8T1H7_GEOS2/124-250
E8T1H8_GEOS2/126-252
E8T7N2_MESCW/131-255
E8T8B4_MESCW/137-264
E8TBA3_MESCW/129-252
E8TCS9_MESCW/165-235
E8TEM9_MESCW/118-243
E8TJZ9_MESCW/125-253
E8TLG5_MESCW/139-266
E8TQB0_ALIDB/128-251
E8TR97_ALIDB/135-259
E8TRA4_ALIDB/130-248
E8TRN1_ALIDB/133-260
E8TS93_ALIDB/127-254
E8TSA3_ALIDB/124-252
E8TST0_ALIDB/118-247
E8TUA1_ALIDB/134-255
E8TUP5_ALIDB/161-232
E8TUQ8_ALIDB/176-233
E8TUV7_ALIDB/166-232
E8TVW3_ALIDB/135-262
E8TW04_ALIDB/140-273
E8TW05_ALIDB/129-255
E8TWG3_ALIDB/128-250
E8TWK1_ALIDB/130-253
E8TWY9_ALIDB/136-258
E8TXV5_ALIDB/142-268
E8TXY6_ALIDB/163-287
E8TYN3_ALIDB/139-265
E8TYN8_ALIDB/156-282
E8U014_ALIDB/117-238
E8U1Y0_ALIDB/135-263
E8U536_DEIML/118-234
E8UQX0_THEBF/125-252
E8V1V2_TERSS/135-258
E8V2N7_TERSS/123-250
E8V3I2_TERSS/153-280
E8V8H9_TERSS/156-284
E8V9H3_BACST/119-246
E8VUL4_VIBVU/126-243
E8VW65_VIBVU/145-272
E8W2E3_STRFA/127-258
E8W318_STRFA/129-252
E8W3P5_STRFA/144-268
E8W4T6_STRFA/124-248
E8W647_STRFA/163-228
E8W6W2_STRFA/121-248
E8W7Y2_STRFA/126-250
E8W8K7_STRFA/121-233
E8W9U6_STRFA/1355-1478
E8WBU2_STRFA/114-226
E8WDI9_STRFA/122-249
E8WFN5_STRFA/133-258
E8WFZ5_STRFA/115-242
E8WJ37_GEOS8/126-254
E8WQ18_GEOS8/127-255
E8WY98_ACISM/159-287
E8X715_ACISM/161-283
E8X8A3_SALT4/139-264
E8X8U5_SALT4/158-285
E8X9A1_SALT4/128-255
E8XED4_SALT4/121-248
E8XEN6_SALT4/121-249
E8XFY1_SALT4/132-259
E8XQG8_RAHSY/122-247
E8XV56_RAHSY/139-264
E8XWF3_RAHSY/128-255
E8XY85_RAHSY/128-250
E8XYB2_RAHSY/148-274
E8Y578_ECOKO/128-255
E8Y5K8_ECOKO/143-269
E8Y7U7_ECOKO/139-264
E8Y9I3_ECOKO/129-259
E8YB65_ECOKO/142-269
E8YFD3_9BURK/183-314
E8YH46_9BURK/148-276
E8YHT9_9BURK/121-249
E8YIV6_9BURK/128-254
E8YKC3_9BURK/141-266
E8YL89_9BURK/149-278
E8YMP5_9BURK/148-275
E8YNA2_9BURK/133-260
E8YQA1_9BURK/132-257
E8YRG0_9BURK/124-249
E8YRS9_9BURK/118-243
E8YT49_9BURK/141-269
E8YTQ0_9BURK/142-266
E8YUE9_9BURK/173-241
E8YVV0_9BURK/148-274
E8YVV1_9BURK/136-273
E8YWK4_9BURK/157-284
E8YWL1_9BURK/168-295
E8ZYK6_SALET/139-264
E9A179_SALET/128-255
E9A7Y1_SALET/132-259
E9A9F4_SALET/142-269
E9LIR6_9ACTO/125-252
E9RW73_9FIRM/136-263
E9SKB4_CLOSY/128-253
E9SRC8_CLOSY/128-251
E9SRD2_CLOSY/119-245
E9SWB1_COREQ/136-243
E9SWM5_COREQ/136-258
E9SWR5_COREQ/118-243
E9SWT2_COREQ/138-261
E9SWT9_COREQ/125-241
E9SWW1_COREQ/123-248
E9SX77_COREQ/134-259
E9SXI4_COREQ/126-251
E9SXJ9_COREQ/136-258
E9SY04_COREQ/134-258
E9SZ04_COREQ/125-231
E9T1S1_COREQ/123-246
E9T1T8_COREQ/131-252
E9T2D8_COREQ/126-251
E9T2T4_COREQ/164-290
E9T2X1_COREQ/131-259
E9T395_COREQ/132-254
E9T3X3_COREQ/120-232
E9T7G0_COREQ/122-247
E9T7H2_COREQ/124-250
E9T7H3_COREQ/146-214
E9T7Z5_COREQ/117-243
E9T827_COREQ/128-239
E9T8R0_ECOLX/156-282
E9TDD5_ECOLX/139-264
E9THL8_ECOLX/128-255
E9TI00_ECOLX/142-269
E9TLP1_ECOLX/167-297
E9TS98_ECOLX/124-244
E9TTF0_ECOLX/156-282
E9TTH3_ECOLX/142-269
E9TWM4_ECOLX/121-248
E9U110_ECOLX/128-255
E9U3X7_ECOLX/139-264
E9U5L6_ECOLX/139-264
E9UBS7_ECOLX/156-282
E9UCR2_ECOLX/124-244
E9UD41_ECOLX/137-264
E9UDL9_ECOLX/128-255
E9UF84_ECOLX/121-248
E9UNN7_9ACTO/127-253
E9UP62_9ACTO/123-249
E9UP98_9ACTO/124-250
E9UPI5_9ACTO/127-253
E9UQS4_9ACTO/125-250
E9UQU3_9ACTO/128-253
E9URB9_9ACTO/116-243
E9UT53_9ACTO/124-249
E9UTL7_9ACTO/121-233
E9UUG3_9ACTO/125-246
E9UUU5_9ACTO/139-264
E9UX83_9ACTO/123-247
E9UZH3_9ACTO/120-247
E9V058_9ACTO/113-239
E9V0T7_9ACTO/145-264
E9V3M6_9ACTO/122-247
E9V6C1_ECOLX/139-264
E9V7H9_ECOLX/128-255
E9V8V5_ECOLX/121-248
E9VCP8_ECOLX/121-248
E9VDD7_ECOLX/143-269
E9VEA7_ECOLX/142-269
E9VG08_ECOLX/153-273
E9VJ05_ECOLX/139-264
E9VPQ3_ECOLX/128-255
E9VR62_ECOLX/121-248
E9VSS1_ECOLX/121-248
E9VU87_ECOLX/142-269
E9VVL4_ECOLX/143-269
E9VWK6_ECOLX/153-273
E9W0E0_ECOLX/128-255
E9W147_ECOLX/143-269
E9W6A2_ECOLX/167-297
E9W6R3_ECOLX/139-264
E9W7F0_ECOLX/142-269
E9WB65_ECOLX/129-259
E9WBN3_ECOLX/139-264
E9WFN2_ECOLX/128-255
E9WGU5_ECOLX/121-248
E9WJS0_ECOLX/143-269
E9WPH8_ECOLX/133-263
E9WPY0_ECOLX/139-264
E9WW51_ECOLX/7-134
E9WX75_ECOLX/128-255
E9WY15_ECOLX/143-269
E9X039_ECOLX/142-269
E9X2I8_ECOLX/128-255
E9X8C7_ECOLX/143-269
E9X990_ECOLX/74-201
E9XAQ1_ECOLX/129-259
E9XB66_ECOLX/139-264
E9XD29_ECOLX/142-269
E9XJ18_ECOLX/128-255
E9XKZ4_ECOLX/121-248
E9XPD5_ECOLX/139-264
E9XPV6_ECOLX/129-259
E9XS22_ECOLX/143-269
E9XSM7_ECOLX/142-269
E9XUL6_ECOLX/153-273
E9XVQ4_ECOLX/129-259
E9XW62_ECOLX/139-264
E9XZW3_ECOLX/128-255
E9Y162_ECOLX/121-248
E9Y405_ECOLX/143-269
E9Y732_ECOLX/142-269
E9Y828_ECOLX/153-273
E9YBF5_ECOLX/121-248
E9YCN9_ECOLX/128-255
E9YDB2_ECOLX/129-259
E9YDT0_ECOLX/139-264
E9YG81_ECOLX/142-269
E9YKJ0_ECOLX/143-269
E9YLN0_ECOLX/153-273
E9YP19_ECOLX/128-255
E9YQB3_ECOLX/121-248
E9YVW1_ECOLX/142-269
E9YWJ0_ECOLX/143-269
E9YY12_ECOLX/133-263
E9YYF3_ECOLX/139-264
E9Z1C7_ECOLX/153-273
E9Z3X9_ESCFE/127-250
E9Z7P0_ESCFE/128-255
E9Z850_ESCFE/138-266
E9Z8P7_ESCFE/131-258
E9ZBB6_ESCFE/142-269
E9ZC71_ESCFE/137-264
E9ZET5_ESCFE/153-273
E9ZJF3_MYCTU/127-255
E9ZJL2_MYCTU/141-258
E9ZN79_MYCTU/120-232
F0BFQ0_9XANT/156-283
F0BHH9_9XANT/126-247
F0BNH6_9XANT/126-247
F0BYZ6_9XANT/156-284
F0C1J8_9XANT/128-255
F0C9I7_9XANT/126-247
F0C9T2_9XANT/156-283
F0DKQ5_9FIRM/130-257
F0DLA8_9FIRM/123-251
F0E273_9PSED/131-253
F0E9B1_9PSED/62-192
F0EAU7_9PSED/160-288
F0EDM4_9PSED/126-252
F0EMH6_ENTCA/123-249
F0FWU3_9BURK/137-263
F0FWY0_9BURK/149-278
F0FXC3_9BURK/118-248
F0FYL2_9BURK/126-251
F0G0E4_9BURK/136-262
F0G0E5_9BURK/20-145
F0G0S8_9BURK/129-257
F0G557_9BURK/123-249
F0G6V7_9BURK/133-262
F0G750_9BURK/1-116
F0G7N5_9BURK/154-285
F0G995_9BURK/128-251
F0G9B4_9BURK/1-108
F0G9B5_9BURK/149-275
F0GA36_9BURK/132-258
F0GAL6_9BURK/120-245
F0GAL8_9BURK/1-112
F0GBT0_9BURK/126-254
F0GCL0_9BURK/117-241
F0GCV1_9BURK/129-241
F0GFS4_9BURK/127-251
F0GG47_9BURK/75-200
F0GG74_9BURK/121-244
F0GGV3_9BURK/139-266
F0GJB0_9BURK/1-116
F0GJG0_9BURK/120-228
F0HFS9_9FIRM/121-244
F0J1P9_ACIMA/140-268
F0J297_ACIMA/127-254
F0JCF8_DESDE/125-251
F0JMM8_ESCFE/128-255
F0JMU2_ESCFE/127-250
F0JN35_ESCFE/142-269
F0JQ42_ESCFE/131-258
F0JRT5_ESCFE/138-266
F0JTP5_ESCFE/139-264
F0JVK2_ESCFE/137-264
F0JW77_ESCFE/124-244
F0KF71_ACICP/141-269
F0KG94_ACICP/106-236
F0KI18_ACICP/125-250
F0KKC5_ACICP/142-270
F0KKD8_ACICP/153-280
F0KKT3_ACICP/122-247
F0KKU6_ACICP/149-277
F0KPN6_ACICP/161-237
F0KPU4_ACICP/155-224
F0KTD3_YERE3/146-272
F0KTT8_YERE3/128-255
F0L769_9RHIZ/141-268
F0L8R8_9RHIZ/147-204
F0L9H0_9RHIZ/131-254
F0LA81_9RHIZ/137-256
F0LAK8_9RHIZ/127-250
F0LB20_9RHIZ/123-251
F0LBB8_9RHIZ/146-272
F0LEK7_9RHIZ/138-255
F0LER3_9RHIZ/135-261
F0LG83_9RHIZ/129-255
F0LGG9_9RHIZ/149-275
F0LR52_VIBFU/127-252
F0LUA4_VIBFU/128-258
F0LZ80_VIBFU/115-242
F0LZT2_VIBFU/125-252
F0M3L4_ARTPP/126-251
F0M3W5_ARTPP/122-247
F0M470_ARTPP/166-288
F0M471_ARTPP/122-248
F0M554_ARTPP/121-233
F0M5G8_ARTPP/115-241
F0M730_ARTPP/136-263
F0M744_ARTPP/138-264
F0M9A4_ARTPP/125-243
F0M9B2_ARTPP/131-262
F0M9C3_ARTPP/144-271
F0MA80_ARTPP/131-261
F0MAE1_ARTPP/122-248
F0MAH8_ARTPP/114-236
F0MAI6_ARTPP/142-265
F0MB34_ARTPP/123-246
F0MC92_ARTPP/142-267
F0MCQ1_ARTPP/155-280
F0P5M6_STAPE/120-245
F0PFJ7_ENTF6/123-249
F0PX09_BACT0/120-242
F0PY01_BACT0/118-245
F0Q170_ACIAP/163-290
F0Q1U3_ACIAP/133-261
F0Q3J6_ACIAP/122-247
F0Q4T1_ACIAP/140-267
F0Q4U0_ACIAP/129-256
F0Q5L6_ACIAP/115-242
F0Q5X3_ACIAP/134-258
F0Q708_ACIAP/124-254
F0Q7D1_ACIAP/136-255
F0Q836_ACIAP/180-303
F0Q8M6_ACIAP/124-248
F0QA33_ACIAP/185-257
F0QAL4_ACIAP/176-247
F0QAP8_ACIAP/130-253
F0QBW1_ACIAP/147-270
F0QC80_ACIAP/132-259
F0QFX2_ACIBD/148-224
F0QGI1_ACIBD/138-268
F0QGL8_ACIBD/141-269
F0QKW6_ACIBD/125-253
F0QLF0_ACIBD/142-270
F0QLY0_ACIBD/153-280
F0QLY4_ACIBD/149-277
F0QME1_ACIBD/122-247
F0RIB6_CELLC/130-257
F0RNR7_DEIPM/117-233
F0RPF0_DEIPM/166-234
F0RXH4_SPHGB/127-254
F0RZI8_SPHGB/122-248
F0RZR8_SPHGB/129-256
F0S6J4_PEDSD/127-242
F0SHZ0_PLABD/128-254
F0SW24_SYNGF/122-249
F0V0W7_9VIBR/139-260
F0YV45_9CLOT/121-247
F0YX69_9CLOT/128-252
F0Z009_9CLOT/125-252
F0Z354_9CLOT/130-250
F0Z358_9CLOT/131-251
F0Z4L4_9CLOT/127-254
F1CMX5_RHORH/125-241
F1CNS7_BURCE/141-267
F1TI14_9CLOT/149-271
F1TK55_PROAC/120-237
F1TQU4_PROAC/121-233
F1TT74_PROAC/120-248
F1TVZ4_PROAC/121-233
F1U0V2_PROAC/120-248
F1U4L8_PROAC/121-233
F1U7R2_PROAC/120-248
F1UE89_PROAC/121-233
F1UET1_PROAC/120-248
F1ULT5_PROAC/121-233
F1UPJ1_PROAC/120-248
F1UT65_PROAC/121-233
F1UW72_PROAC/120-248
F1UYY0_PROAC/121-233
F1V2C3_PROAC/120-248
F1V5I0_PROAC/121-233
F1VB94_PROAC/120-248
F1VFX1_PROAC/121-233
F1VGN7_PROAC/122-250
F1VLP7_PROAC/121-233
F1W0B1_9BURK/133-260
F1W1W4_9BURK/130-254
F1XHZ3_ECO57/143-269
F1XP12_ECO57/121-248
F1XRJ3_ECO57/128-255
F1XSP0_ECO57/124-249
F1XT54_ECO57/133-263
F1Y083_ECO57/124-249
F1Y0R0_ECO57/133-263
F1Y447_ECO57/128-255
F1Y8G5_ECO57/143-269
F1YAJ7_ECO57/121-248
F1YEZ8_9ACTO/112-224
F1YFT3_9ACTO/21-143
F1YG08_9ACTO/124-247
F1YGX6_9ACTO/118-235
F1YH57_9ACTO/136-264
F1YHV2_9ACTO/127-252
F1YNU6_9ACTO/125-248
F1YPE7_9ACTO/120-236
F1YU75_9PROT/124-254
F1Z590_9SPHN/139-205
F1ZC19_9SPHN/119-245
F1ZD19_9SPHN/123-248
F1ZF74_ECOLX/129-259
F1ZFR7_ECOLX/124-249
F1ZI98_ECOLX/128-255
F1ZJP6_ECOLX/121-248
F1ZNX8_ECOLX/130-257
F1ZPT7_ECOLX/124-244
F1ZQD0_ECOLX/143-269
F2A1S9_RHIET/139-265
F2A3N7_RHIET/177-304
F2A483_RHIET/129-254
F2AC78_RHIET/145-271
F2AEY0_RHIET/151-204
F2AF46_RHIET/128-252
F2AJM5_RHIET/129-255
F2AJQ2_RHIET/129-252
F2EPY7_PANAN/191-314
F2EQZ3_PANAN/162-222
F2ER87_PANAN/145-272
F2ES56_PANAN/124-249
F2ESH0_PANAN/137-265
F2EUQ0_PANAN/137-265
F2EW06_PANAN/128-255
F2F0D8_9BACL/119-246
F2F1V0_9BACL/128-254
F2F560_9BACL/125-245
F2FBL5_SALDU/103-230
F2FCP1_SALDU/132-259
F2FD79_SALDU/128-255
F2FHF3_SALDU/139-264
F2FI19_SALDU/153-280
F2FP94_SALDU/121-249
F2FSJ5_SALGL/121-248
F2FU46_SALGL/132-259
F2FUE4_SALGL/128-255
F2FVH6_SALGL/121-249
F2FX78_SALGL/158-285
F2G062_SALGL/139-264
F2GJF5_MYCTU/130-247
F2GK18_MYCTU/127-255
F2GL19_MYCTU/120-232
F2GQS1_BRUME/132-255
F2GRL2_BRUME/135-261
F2GW86_BRUME/132-259
F2GWF2_BRUME/117-243
F2GWX9_BRUME/81-207
F2GY21_BRUME/121-248
F2GZB3_BRUME/129-254
F2H6J9_BACTU/120-242
F2H7K9_BACTU/118-245
F2HQE7_BRUME/132-255
F2HWD3_BRUME/135-261
F2HXA9_BRUME/136-263
F2HXG3_BRUME/81-207
F2HXQ5_BRUME/117-243
F2HYR9_BRUME/121-248
F2HZX7_BRUME/129-254
F2I287_9RICK/81-152
F2ITE6_VIBCH/125-242
F2IWW3_9PROT/121-248
F2IWY9_9PROT/131-255
F2IYN6_9PROT/120-246
F2J2H9_9PROT/132-260
F2J2J0_9PROT/124-253
F2J731_9PROT/129-253
F2JMY9_9FIRM/120-247
F2JV09_9GAMM/129-254
F2JV87_9GAMM/129-257
F2JX80_9GAMM/125-251
F2JZQ9_9GAMM/124-254
F2K0B1_9GAMM/127-254
F2K4P7_9GAMM/125-251
F2K5P6_PSEBR/120-250
F2KA09_PSEBR/116-237
F2KD03_PSEBR/149-277
F2KEQ6_PSEBR/136-260
F2KEW2_PSEBR/126-251
F2KFI3_PSEBR/127-254
F2KGT2_PSEBR/118-242
F2KHS5_PSEBR/118-242
F2KIW4_PSEBR/136-261
F2KK47_PSEBR/132-262
F2KL74_PSEBR/128-254
F2L8M7_BURGA/126-252
F2L8R5_BURGA/143-270
F2L926_BURGA/166-297
F2LAP9_BURGA/133-261
F2LB13_BURGA/138-264
F2LBP1_BURGA/128-252
F2LCC4_BURGA/116-240
F2LDI9_BURGA/122-248
F2LDN8_BURGA/140-266
F2LE91_BURGA/137-266
F2LF82_BURGA/161-235
F2LIN8_BURGA/121-245
F2LJC7_BURGA/148-275
F2LK38_BURGA/126-252
F2LKR5_BURGA/129-257
F2LL95_BURGA/152-278
F2LLA3_BURGA/148-275
F2LN54_BURGA/126-254
F2LN75_BURGA/133-257
F2LPE6_BURGA/163-222
F2LR57_BURGA/144-269
F2M549_LACCA/128-254
F2MDM7_LACCA/128-254
F2MP14_ENTFA/123-249
F2MVB2_PSEST/133-259
F2MWQ2_PSEST/125-250
F2MX24_PSEST/138-266
F2NQX1_9DEIN/129-244
F2PD20_PHOMO/121-240
F2R3Q1_9ACTO/126-251
F2R5C5_9ACTO/121-233
F2R750_9ACTO/126-245
F2RCE4_9ACTO/143-268
F2RD94_9ACTO/112-219
F2RDZ8_9ACTO/136-263
F2REZ7_9ACTO/125-247
F2RGF4_9ACTO/158-232
F2RGJ3_9ACTO/143-266
F2RHI3_9ACTO/122-253
F2RLJ6_9ACTO/115-242
F2V036_ACTVI/130-242
F2V8S3_MYCTU/127-255
F2V8X0_MYCTU/130-247
F2V934_MYCTU/120-232
F2YRZ8_9ACTO/130-239
F2YS00_9ACTO/113-221
GYLR_STRCO/121-248
GYLR_STRGR/121-248
ICLR_ECOLI/143-269
ICLR_SALTY/142-269
KDGR_ECOLI/128-255
KDGR_ERWCH/170-297
KIPR_BACSU/119-246
MHPR_ECOLI/129-259
O06806_MYCTU/130-247
O24845_ACIAD/138-268
O30445_BORPE/133-257
O33539_RHOOP/123-251
O53238_MYCTU/120-232
O66964_AQUAE/125-252
O67479_AQUAE/142-214
O67983_RHOOP/131-259
O85831_SPHAR/157-282
O86533_STRCO/121-233
O87190_ERWCH/137-265
O88025_STRCO/122-245
P70766_NOCSI/142-269
P71977_MYCTU/127-255
PCAR_PSEPU/160-288
PCAU_ACIAD/149-277
POBR_ACIAD/142-270
Q01NA4_SOLUE/126-253
Q022L6_SOLUE/130-257
Q026Y2_SOLUE/138-265
Q02CF4_SOLUE/128-256
Q02II0_PSEAB/131-254
Q02KB5_PSEAB/160-286
Q02LF7_PSEAB/132-258
Q02PY0_PSEAB/120-240
Q02SX3_PSEAB/131-247
Q02UJ9_PSEAB/121-251
Q02US3_PSEAB/148-276
Q034I3_LACC3/128-254
Q03TH9_LACBA/124-251
Q07J38_RHOP5/123-251
Q07K24_RHOP5/131-260
Q08KC1_9ACTO/125-253
Q09B95_STIAD/142-270
Q0A920_ALHEH/131-258
Q0B402_BURCM/143-269
Q0B4J8_BURCM/151-275
Q0B627_BURCM/170-294
Q0B666_BURCM/171-243
Q0B6F5_BURCM/142-270
Q0B863_BURCM/166-292
Q0B871_BURCM/141-267
Q0B917_BURCM/126-254
Q0B999_BURCM/135-268
Q0B999_BURCM/418-544
Q0BBF5_BURCM/152-281
Q0BDP8_BURCM/128-251
Q0BFE7_BURCM/119-244
Q0BGT3_BURCM/137-263
Q0BHW9_BURCM/133-262
Q0BIE6_BURCM/154-285
Q0BL71_FRATO/120-235
Q0C0B5_HYPNA/125-249
Q0EYX3_9PROT/121-244
Q0FDJ0_9RHOB/140-265
Q0FFD4_9RHOB/127-252
Q0FK35_9RHOB/128-260
Q0FK35_9RHOB/401-531
Q0FK45_9RHOB/125-244
Q0FK46_9RHOB/136-264
Q0FLE9_9RHOB/93-216
Q0FMM4_9RHOB/124-251
Q0FTT8_9RHOB/126-250
Q0FU03_9RHOB/73-198
Q0FUJ9_9RHOB/135-262
Q0FUN4_9RHOB/146-271
Q0FUU0_9RHOB/130-256
Q0FUV1_9RHOB/131-258
Q0I2M7_HAES1/131-259
Q0JY47_CUPNH/151-279
Q0JZ29_CUPNH/167-236
Q0JZR7_CUPNH/153-279
Q0K003_CUPNH/132-259
Q0K042_CUPNH/139-269
Q0K048_CUPNH/122-245
Q0K059_CUPNH/140-266
Q0K067_CUPNH/120-245
Q0K0Z3_CUPNH/143-266
Q0K0Z4_CUPNH/135-269
Q0K1A1_CUPNH/138-262
Q0K1Q3_CUPNH/142-271
Q0K2R6_CUPNH/148-272
Q0K2V3_CUPNH/141-267
Q0K378_CUPNH/140-269
Q0K380_CUPNH/144-271
Q0K394_CUPNH/150-277
Q0K3Z0_CUPNH/144-269
Q0K459_CUPNH/121-244
Q0K463_CUPNH/121-245
Q0K4B2_CUPNH/110-234
Q0K4C4_CUPNH/167-237
Q0K4V6_CUPNH/147-275
Q0K4X8_CUPNH/137-263
Q0K4Y0_CUPNH/66-180
Q0K7J7_CUPNH/133-260
Q0K7X6_CUPNH/141-266
Q0K846_CUPNH/123-249
Q0K873_CUPNH/127-255
Q0K8J5_CUPNH/133-250
Q0K9C6_CUPNH/118-248
Q0K9S0_CUPNH/124-252
Q0KAI4_CUPNH/141-269
Q0KBK9_CUPNH/135-263
Q0KBU6_CUPNH/140-263
Q0KC32_CUPNH/120-246
Q0KC99_CUPNH/141-269
Q0KFC4_CUPNH/131-261
Q0KFM1_CUPNH/139-261
Q0KJ83_9SPHN/119-246
Q0KJT8_9SPHN/130-256
Q0PB33_CAMJE/116-240
Q0RDK6_FRAAA/121-232
Q0RE92_FRAAA/101-219
Q0REJ7_FRAAA/102-228
Q0RWE3_RHOSR/139-267
Q0RXA8_RHOSR/127-255
Q0RXC0_RHOSR/128-162
Q0RXC0_RHOSR/157-224
Q0RXN5_RHOSR/125-251
Q0RXR1_RHOSR/135-261
Q0RXW1_RHOSR/149-275
Q0RYH0_RHOSR/130-252
Q0RYW4_RHOSR/126-244
Q0S003_RHOSR/123-245
Q0S0X5_RHOSR/126-246
Q0S167_RHOSR/134-254
Q0S1X7_RHOSR/137-247
Q0S2G5_RHOSR/120-232
Q0S4G4_RHOSR/135-258
Q0S6I0_RHOSR/144-211
Q0S6Y4_RHOSR/129-254
Q0S7R6_RHOSR/1-81
Q0S931_RHOSR/120-243
Q0S9U1_RHOSR/126-251
Q0S9V4_RHOSR/120-246
Q0SAQ0_RHOSR/137-264
Q0SBR3_RHOSR/126-251
Q0SCD8_RHOSR/120-248
Q0SCD8_RHOSR/386-513
Q0SCH8_RHOSR/123-244
Q0SCL7_RHOSR/123-249
Q0SDG8_RHOSR/136-247
Q0SDK1_RHOSR/124-249
Q0SDP1_RHOSR/121-243
Q0SDU4_RHOSR/125-242
Q0SDW0_RHOSR/127-255
Q0SDX3_RHOSR/115-242
Q0SE57_RHOSR/123-251
Q0SF60_RHOSR/134-243
Q0SFK8_RHOSR/117-250
Q0SFL4_RHOSR/138-263
Q0SFR1_RHOSR/136-260
Q0SFR4_RHOSR/134-262
Q0SFZ2_RHOSR/123-233
Q0SH23_RHOSR/131-259
Q0SII5_RHOSR/121-249
Q0SIN6_RHOSR/121-238
Q0SJY2_RHOSR/118-244
Q0SXZ0_SHIF8/143-269
Q0SY91_SHIF8/130-257
Q0T520_SHIF8/128-255
Q0T787_SHIF8/139-264
Q0TA52_ECOL5/143-269
Q0TAM3_ECOL5/124-244
Q0TBM7_ECOL5/142-269
Q0TFJ4_ECOL5/121-248
Q0TH05_ECOL5/128-255
Q11AL9_MESSB/135-262
Q11C61_MESSB/126-253
Q11C93_MESSB/126-252
Q11D47_MESSB/138-265
Q11D51_MESSB/121-241
Q11D58_MESSB/124-242
Q11E36_MESSB/126-255
Q11EH7_MESSB/132-260
Q11FR0_MESSB/121-247
Q11FS2_MESSB/122-247
Q11FY0_MESSB/131-244
Q11FY0_MESSB/391-518
Q11H91_MESSB/135-257
Q11HX6_MESSB/126-251
Q11K57_MESSB/142-271
Q11LB3_MESSB/132-250
Q11MB9_MESSB/127-255
Q120D1_POLSJ/116-242
Q122X3_POLSJ/134-265
Q122Z1_POLSJ/164-241
Q125F0_POLSJ/143-267
Q125N6_POLSJ/127-253
Q126F2_POLSJ/132-259
Q127P1_POLSJ/137-264
Q128Y7_POLSJ/147-278
Q12B45_POLSJ/130-253
Q12CG3_POLSJ/134-262
Q12E63_POLSJ/133-261
Q12EP8_POLSJ/131-254
Q12GD3_POLSJ/146-281
Q12GK0_POLSJ/134-260
Q133G2_RHOPS/131-258
Q134F7_RHOPS/141-266
Q137Z7_RHOPS/125-250
Q13C17_RHOPS/186-310
Q13DJ6_RHOPS/119-239
Q13G79_BURXL/126-256
Q13GC3_BURXL/117-244
Q13GD8_BURXL/146-272
Q13GJ4_BURXL/148-273
Q13GP4_BURXL/128-256
Q13GY1_BURXL/141-266
Q13HD4_BURXL/154-277
Q13I28_BURXL/119-246
Q13IG2_BURXL/162-287
Q13J54_BURXL/151-280
Q13JG7_BURXL/174-301
Q13JH5_BURXL/146-273
Q13K67_BURXL/194-288
Q13K68_BURXL/149-276
Q13KY2_BURXL/123-249
Q13KY3_BURXL/151-278
Q13KY6_BURXL/125-251
Q13L36_BURXL/142-266
Q13PA5_BURXL/119-244
Q13PD2_BURXL/121-246
Q13PF5_BURXL/136-262
Q13PQ3_BURXL/121-245
Q13Q27_BURXL/141-269
Q13QI1_BURXL/127-257
Q13QR0_BURXL/138-263
Q13RP7_BURXL/115-243
Q13SA9_BURXL/142-267
Q13TC3_BURXL/121-249
Q13U48_BURXL/144-275
Q13WT4_BURXL/143-269
Q13WY0_BURXL/128-251
Q140I8_BURXL/146-275
Q141B9_BURXL/141-267
Q143W3_BURXL/141-266
Q144Z5_BURXL/144-271
Q146H5_BURXL/157-287
Q14I85_FRAT1/120-235
Q15TE5_PSEA6/126-251
Q15UG0_PSEA6/129-253
Q15YX7_PSEA6/158-284
Q160P8_ROSDO/130-256
Q162H0_ROSDO/127-255
Q165C6_ROSDO/138-265
Q165F6_ROSDO/120-247
Q166Z4_ROSDO/127-243
Q182B7_CLOD6/127-253
Q184J6_CLOD6/122-247
Q18IP8_HALWD/122-248
Q18IV2_HALWD/119-247
Q1AS66_RUBXD/128-255
Q1AUM6_RUBXD/133-258
Q1AXZ1_RUBXD/130-255
Q1AYT9_RUBXD/136-262
Q1AZ38_RUBXD/128-254
Q1AZC6_RUBXD/163-234
Q1B0P9_MYCSS/121-241
Q1B960_MYCSS/127-253
Q1BAQ5_MYCSS/120-232
Q1BBC8_MYCSS/1-89
Q1BBK2_MYCSS/167-294
Q1BF98_MYCSS/152-271
Q1BGB0_BURCA/116-241
Q1BHU5_BURCA/128-251
Q1BJD7_BURCA/170-242
Q1BJH7_BURCA/126-249
Q1BJJ3_BURCA/128-251
Q1BL99_BURCA/156-280
Q1BN52_BURCA/135-268
Q1BN52_BURCA/418-545
Q1BN88_BURCA/132-258
Q1BND9_BURCA/127-255
Q1BPA1_BURCA/141-267
Q1BPA9_BURCA/150-276
Q1BR62_BURCA/142-270
Q1BT55_BURCA/149-278
Q1BWA9_BURCA/119-243
Q1BXM5_BURCA/137-263
Q1BYR2_BURCA/133-262
Q1BZA7_BURCA/220-351
Q1C6Z9_YERPA/128-255
Q1CC33_YERPA/62-189
Q1CID5_YERPN/128-255
Q1CNT0_YERPN/62-189
Q1EQC9_STRKN/122-249
Q1GD36_SILST/146-272
Q1GKY2_SILST/119-244
Q1GL95_SILST/126-252
Q1GLL2_SILST/128-255
Q1GLU4_SILST/129-251
Q1GY64_METFK/122-241
Q1I4Z9_PSEE4/131-254
Q1IE51_PSEE4/158-286
Q1J1Z1_DEIGD/126-241
Q1J2P3_DEIGD/117-232
Q1J2S4_DEIGD/119-244
Q1J2W5_DEIGD/126-240
Q1J383_DEIGD/145-272
Q1J3W2_DEIGD/120-237
Q1J3W3_DEIGD/123-248
Q1JWL6_DESAC/117-244
Q1K4E7_DESAC/128-255
Q1LAP9_RALME/167-295
Q1LC84_RALME/141-264
Q1LCW0_RALME/141-269
Q1LDH3_RALME/162-290
Q1LDI4_RALME/137-266
Q1LE32_RALME/142-269
Q1LEF2_RALME/121-245
Q1LF17_RALME/212-336
Q1LFD9_RALME/141-269
Q1LFR7_RALME/167-235
Q1LG77_RALME/149-275
Q1LGE3_RALME/139-265
Q1LH65_RALME/170-298
Q1LJZ9_RALME/143-268
Q1LK49_RALME/121-243
Q1LK63_RALME/193-321
Q1LM17_RALME/130-258
Q1LMD0_RALME/130-256
Q1LP35_RALME/129-252
Q1LRK3_RALME/132-258
Q1LRK4_RALME/131-259
Q1LSA8_RALME/138-268
Q1M4C8_RHIL3/126-251
Q1M5D6_RHIL3/129-252
Q1M5W6_RHIL3/147-273
Q1M6A1_RHIL3/121-248
Q1M6L0_RHIL3/131-254
Q1M792_RHIL3/129-254
Q1M816_RHIL3/138-265
Q1MBC8_RHIL3/150-204
Q1MKT9_RHIL3/129-255
Q1NEG9_9SPHN/129-253
Q1NEI9_9SPHN/129-253
Q1Q9U1_PSYCK/140-266
Q1QAG6_PSYCK/142-239
Q1QAL2_PSYCK/119-246
Q1QBE1_PSYCK/151-277
Q1QCK3_PSYCK/123-247
Q1QCK6_PSYCK/145-274
Q1R0Q6_CHRSD/124-249
Q1R0U8_CHRSD/133-261
Q1R0U9_CHRSD/121-251
Q1R1B0_CHRSD/127-254
Q1R1H8_CHRSD/147-274
Q1R3T0_ECOUT/163-289
Q1R480_ECOUT/153-273
Q1R520_ECOUT/142-269
Q1R9G7_ECOUT/121-248
Q1RAW0_ECOUT/128-255
Q1V3N7_VIBAL/125-242
Q1VBY9_VIBAL/124-231
Q1YFV2_MOBAS/138-265
Q1YHF0_MOBAS/139-265
Q1YL80_MOBAS/134-259
Q1YQB2_9GAMM/125-251
Q1Z3J5_PHOPR/128-246
Q1Z3W3_PHOPR/135-262
Q1ZJ68_9GAMM/127-254
Q1ZU00_PHOAS/139-258
Q20Y80_RHOPB/133-260
Q20ZB4_RHOPB/123-251
Q212P6_RHOPB/143-268
Q214B7_RHOPB/174-228
Q216A7_RHOPB/134-264
Q21D39_RHOPB/124-250
Q21HT2_SACD2/129-251
Q21LA9_SACD2/125-251
Q21QU8_RHOFD/122-243
Q21TR7_RHOFD/149-274
Q21V91_RHOFD/136-263
Q21VY9_RHOFD/130-253
Q21ZT9_RHOFD/129-254
Q220B5_RHOFD/142-266
Q24SI3_DESHY/122-249
Q28K95_JANSC/127-254
Q28KK6_JANSC/126-253
Q28KQ0_JANSC/119-235
Q28L19_JANSC/127-253
Q28LI4_JANSC/126-242
Q28M84_JANSC/150-276
Q2A2M7_FRATH/120-235
Q2C8X6_9GAMM/139-257
Q2CGU1_9RHOB/130-252
Q2CHH4_9RHOB/128-252
Q2CJ63_9RHOB/145-267
Q2CJE8_9RHOB/131-256
Q2F1F8_9NOCA/131-259
Q2G5K3_NOVAD/143-264
Q2G5N0_NOVAD/123-249
Q2G770_NOVAD/126-194
Q2G817_NOVAD/123-246
Q2G826_NOVAD/124-249
Q2G855_NOVAD/123-248
Q2G902_NOVAD/122-244
Q2HR10_9ACTO/119-242
Q2HWI1_9ACTO/134-256
Q2HWI7_9ACTO/122-245
Q2IRP2_RHOP2/133-258
Q2IRR8_RHOP2/127-253
Q2IXT8_RHOP2/158-285
Q2IY92_RHOP2/140-266
Q2IZA7_RHOP2/131-261
Q2J245_RHOP2/131-256
Q2J6W8_FRASC/121-232
Q2JBF6_FRASC/186-273
Q2JZW6_RHIEC/129-252
Q2K0J1_RHIEC/121-248
Q2K0T8_RHIEC/147-273
Q2K1L6_RHIEC/162-287
Q2K3V9_RHIEC/151-204
Q2KBW9_RHIEC/128-255
Q2KVZ6_BORA1/128-256
Q2KW38_BORA1/137-260
Q2KX21_BORA1/128-249
Q2KY27_BORA1/127-260
Q2L294_BORA1/128-255
Q2NRA4_SODGM/132-251
Q2NTD2_SODGM/128-255
Q2NVB4_SODGM/94-196
Q2P8B7_XANOM/93-221
Q2P8R2_XANOM/126-247
Q2PF95_9SPHN/124-248
Q2PQV4_9NOCA/134-254
Q2PQW3_9NOCA/131-253
Q2PQW7_9NOCA/127-254
Q2RHK8_MOOTA/131-258
Q2RJ95_MOOTA/133-260
Q2RJ97_MOOTA/128-256
Q2RLE1_MOOTA/124-251
Q2RLI0_MOOTA/124-250
Q2RRY4_RHORT/137-257
Q2RUQ0_RHORT/132-259
Q2SUM2_BURTA/169-295
Q2SXF0_BURTA/128-251
Q2SYR2_BURTA/133-261
Q2SZC7_BURTA/205-336
Q2T1N0_BURTA/201-330
Q2T327_BURTA/157-226
Q2T360_BURTA/186-309
Q2T3D4_BURTA/152-280
Q2T4U3_BURTA/163-286
Q2T548_BURTA/168-294
Q2T556_BURTA/140-266
Q2T5Y3_BURTA/164-292
Q2T7C8_BURTA/167-296
Q2VMX6_9NOCA/134-261
Q2W423_MAGSA/139-266
Q2XQ15_9NOCA/123-251
Q2YIG9_BRUA2/156-282
Q2YIK6_BRUA2/129-254
Q2YJD1_BRUA2/117-243
Q2YJK9_BRUA2/132-259
Q2YKQ1_BRUA2/121-248
Q2YP68_BRUA2/132-255
Q2YRI4_BRUA2/141-267
Q2Z1K9_ARTGO/135-262
Q311Q3_DESDG/137-259
Q31TY5_SHIBS/156-282
Q31V44_SHIBS/142-269
Q321Z0_SHIBS/128-255
Q324Z0_SHIBS/139-264
Q328N8_SHIDS/156-282
Q32DT8_SHIDS/1-124
Q32F30_SHIDS/128-255
Q32J99_SHIDS/139-264
Q393D9_BURS3/117-241
Q394J7_BURS3/136-262
Q394K5_BURS3/123-249
Q395M7_BURS3/156-226
Q395N5_BURS3/135-266
Q395N5_BURS3/416-543
Q395W8_BURS3/126-254
Q397N1_BURS3/159-284
Q397N2_BURS3/136-262
Q397Y8_BURS3/140-267
Q397Z6_BURS3/149-275
Q39AB7_BURS3/132-257
Q39AW2_BURS3/121-244
Q39AY3_BURS3/142-270
Q39B92_BURS3/126-248
Q39BA8_BURS3/128-251
Q39CG6_BURS3/149-278
Q39ET4_BURS3/128-251
Q39GK4_BURS3/119-243
Q39J60_BURS3/133-262
Q39JR6_BURS3/154-285
Q39LN7_BURS3/159-287
Q39LN7_BURS3/432-558
Q39MF6_BURS3/158-284
Q39MF7_BURS3/127-254
Q39MX8_BURS3/125-252
Q39MX9_BURS3/160-285
Q39MZ1_BURS3/139-264
Q39QH5_GEOMG/127-246
Q39R82_GEOMG/127-255
Q39TD9_GEOMG/125-252
Q39TY1_GEOMG/127-255
Q39XP1_GEOMG/127-249
Q39YR1_GEOMG/128-256
Q3A6I9_PELCD/128-255
Q3ABB9_CARHZ/130-257
Q3ACM7_CARHZ/126-253
Q3BMJ2_XANC5/126-247
Q3BYP5_XANC5/172-300
Q3C1D7_9BURK/121-249
Q3C1E5_9BURK/121-249
Q3EPM4_BACTI/5-132
Q3IM01_NATPD/125-252
Q3INT2_NATPD/123-247
Q3IPQ3_NATPD/129-256
Q3IR44_NATPD/120-248
Q3J691_RHOS4/143-270
Q3JFK5_BURP1/140-266
Q3JFL3_BURP1/168-294
Q3JFW9_BURP1/120-242
Q3JFY6_BURP1/171-294
Q3JHH0_BURP1/120-242
Q3JHI5_BURP1/152-280
Q3JJ24_BURP1/156-226
Q3JJ63_BURP1/145-269
Q3JNJ3_BURP1/205-336
Q3JP95_BURP1/182-310
Q3JQM8_BURP1/128-251
Q3JU47_BURP1/138-264
Q3JWN9_BURP1/176-305
Q3K6F7_PSEPF/120-250
Q3K8P6_PSEPF/132-262
Q3KBM9_PSEPF/126-251
Q3KBY0_PSEPF/385-507
Q3KGU8_PSEPF/149-277
Q3KHV4_PSEPF/129-254
Q3LG99_9CORY/125-243
Q3MNN9_9MICO/125-249
Q3SF36_THIDA/125-244
Q3XZK5_ENTFC/86-212
Q3YUX2_SHISS/156-282
Q3YZV8_SHISS/121-248
Q3Z2G7_SHISS/128-255
Q45RB3_STRFR/120-248
Q46M55_CUPPJ/220-346
Q46MN1_CUPPJ/132-253
Q46MP1_CUPPJ/126-245
Q46MQ8_CUPPJ/128-256
Q46NI9_CUPPJ/133-257
Q46NW9_CUPPJ/164-288
Q46NY1_CUPPJ/141-267
Q46PM0_CUPPJ/186-314
Q46PP4_CUPPJ/119-245
Q46PP6_CUPPJ/117-235
Q46QC7_CUPPJ/151-279
Q46QG2_CUPPJ/136-265
Q46R52_CUPPJ/126-254
Q46RC5_CUPPJ/166-235
Q46SA7_CUPPJ/121-245
Q46SD9_CUPPJ/138-259
Q46SL7_CUPPJ/132-253
Q46TG5_CUPPJ/137-260
Q46TG6_CUPPJ/137-271
Q46UD8_CUPPJ/122-246
Q46UE7_CUPPJ/138-265
Q46UF4_CUPPJ/121-243
Q46UG0_CUPPJ/121-245
Q46US2_CUPPJ/132-259
Q46V14_CUPPJ/158-284
Q46V76_CUPPJ/138-267
Q46V78_CUPPJ/132-259
Q46VA3_CUPPJ/138-265
Q470Z7_CUPPJ/142-270
Q471H2_CUPPJ/139-261
Q472K4_CUPPJ/129-252
Q472S3_CUPPJ/120-246
Q474D6_CUPPJ/123-249
Q474J8_CUPPJ/139-264
Q476N2_CUPPJ/127-257
Q477D8_CUPPJ/131-261
Q47HM8_DECAR/132-260
Q47HX1_DECAR/128-257
Q47IA7_DECAR/111-234
Q47J38_DECAR/127-255
Q47RN0_THEFY/145-270
Q47SA4_THEFY/124-236
Q47UJ3_COLP3/125-246
Q47Y62_COLP3/137-265
Q48293_HALSA/62-190
Q485T9_COLP3/125-250
Q48EN7_PSE14/149-277
Q48GS6_PSE14/132-255
Q48HW7_PSE14/136-260
Q48IC6_PSE14/126-251
Q48K91_PSE14/136-266
Q4FSI3_PSYA2/151-277
Q4FTA0_PSYA2/119-246
Q4FTJ8_PSYA2/123-247
Q4FTK1_PSYA2/145-274
Q4HDZ5_CAMCO/116-241
Q4JMH8_9BACT/123-249
Q4JUX1_CORJK/126-241
Q4K5M2_PSEF5/120-250
Q4KAL0_PSEF5/120-237
Q4KAP9_PSEF5/126-251
Q4KEE5_PSEF5/128-254
Q4KGN6_PSEF5/167-293
Q4KH39_PSEF5/169-297
Q4KI36_PSEF5/132-258
Q4KJU0_PSEF5/120-239
Q4MG27_BACCE/32-154
Q4MX03_BACCE/118-245
Q4QSB5_RHOMR/132-259
Q4UP22_XANC8/126-247
Q4UZQ3_XANC8/156-283
Q4V1C4_BACCZ/127-252
Q4ZP78_PSEU2/149-277
Q4ZR63_PSEU2/132-255
Q4ZTH5_PSEU2/126-251
Q4ZTZ6_PSEU2/136-260
Q4ZUY8_PSEU2/136-266
Q53VT7_THET8/142-267
Q53W89_THET8/130-255
Q54411_STRLI/74-199
Q55014_STRSQ/10-58
Q573K3_9BACT/121-248
Q576F7_BRUAB/117-243
Q576N5_BRUAB/132-259
Q578D2_BRUAB/121-248
Q579M4_BRUAB/156-282
Q57BN7_BRUAB/141-267
Q57FE8_BRUAB/132-255
Q57H40_SALCH/142-269
Q57IU3_SALCH/121-249
Q57M61_SALCH/121-248
Q57NG7_SALCH/128-255
Q5D0X8_COMTE/121-249
Q5D0X9_COMTE/134-254
Q5EER0_9MICC/126-251
Q5H5M8_XANOR/93-221
Q5H628_XANOR/176-297
Q5HVY7_CAMJR/116-240
Q5KRB6_CORGL/129-259
Q5KRX6_CORGL/124-246
Q5KYI3_GEOKA/120-247
Q5KZR5_GEOKA/126-253
Q5KZV2_GEOKA/116-243
Q5LKW1_SILPO/123-244
Q5LL84_SILPO/138-265
Q5LQX7_SILPO/128-254
Q5LS09_SILPO/128-254
Q5LVD4_SILPO/119-244
Q5NGT3_FRATT/120-235
Q5NWG6_AROAE/130-253
Q5P027_AROAE/133-259
Q5P2P3_AROAE/130-253
Q5P3Y3_AROAE/140-270
Q5P6A9_AROAE/154-285
Q5PCT2_SALPA/128-255
Q5PIN0_SALPA/121-248
Q5PKY2_SALPA/142-269
Q5PLN7_SALPA/132-259
Q5PXM5_VIBCH/121-248
Q5SIW5_THET8/114-231
Q5SKY6_THET8/147-267
Q5UWE1_HALMA/162-288
Q5UWF1_HALMA/121-245
Q5V0W5_HALMA/137-265
Q5V0X1_HALMA/123-250
Q5V2I2_HALMA/122-250
Q5V4X5_HALMA/134-258
Q5V5B3_HALMA/122-246
Q5V614_HALMA/148-274
Q5V615_HALMA/126-249
Q5V6H5_HALMA/135-262
Q5V6V8_HALMA/125-251
Q5WBV3_BACSK/121-248
Q5WFZ8_BACSK/122-248
Q5WJ06_BACSK/122-248
Q5WKJ4_BACSK/118-243
Q5WKP4_BACSK/118-244
Q5YRX9_NOCFA/120-232
Q5YTW8_NOCFA/128-256
Q5YUB9_NOCFA/127-255
Q5YUE5_NOCFA/125-244
Q5YUH7_NOCFA/135-257
Q5YVA3_NOCFA/120-250
Q5YW12_NOCFA/153-230
Q5YWX2_NOCFA/137-265
Q5YXJ8_NOCFA/124-247
Q5YXR0_NOCFA/128-241
Q5Z0G4_NOCFA/146-214
Q5Z0P8_NOCFA/124-244
Q62A09_BURMA/157-226
Q62B42_BURMA/152-280
Q62B51_BURMA/120-242
Q62BH2_BURMA/168-294
Q62BI0_BURMA/140-266
Q62D24_BURMA/120-242
Q62D39_BURMA/145-268
Q62DQ8_BURMA/145-269
Q62GY4_BURMA/160-291
Q62I27_BURMA/133-261
Q62IY5_BURMA/128-251
Q62MZ1_BURMA/176-305
Q62YQ7_BACLD/119-246
Q639L9_BACCZ/118-245
Q639W5_BACCZ/120-242
Q63IB3_BURPS/157-226
Q63IE6_BURPS/145-269
Q63LW2_BURPS/140-266
Q63LX0_BURPS/168-294
Q63M64_BURPS/120-242
Q63M77_BURPS/145-268
Q63NL5_BURPS/120-242
Q63NM5_BURPS/152-280
Q63QQ2_BURPS/160-291
Q63RC6_BURPS/144-272
Q63SM5_BURPS/128-251
Q63VH6_BURPS/138-264
Q63Y00_BURPS/148-277
Q65DH8_BACLD/118-244
Q65DQ6_BACLD/127-252
Q65NA5_BACLD/126-253
Q65V41_MANSM/125-252
Q65WJ8_MANSM/135-263
Q664W5_YERPS/146-272
Q669W5_YERPS/128-255
Q67LC3_SYMTH/114-235
Q68YA6_RHOSR/139-266
Q6A5P2_PROAC/122-250
Q6A7Z8_PROAC/121-233
Q6ACJ6_LEIXX/120-247
Q6AHJ0_LEIXX/115-242
Q6CZM8_ERWCT/126-253
Q6D013_ERWCT/146-272
Q6D4G5_ERWCT/128-255
Q6EMJ0_PSEPU/133-255
Q6F8R4_ACIAD/161-237
Q6FBN1_ACIAD/150-276
Q6FBN4_ACIAD/153-279
Q6FDI1_ACIAD/138-268
Q6FF59_ACIAD/124-250
Q6HH02_BACHK/118-245
Q6HHB8_BACHK/120-242
Q6J671_9BURK/138-268
Q6JHQ2_9PSEU/123-248
Q6LGI2_PHOPR/125-252
Q6LGJ3_PHOPR/97-221
Q6LGQ1_PHOPR/124-231
Q6LHE1_PHOPR/70-188
Q6M1F9_CORGL/138-208
Q6M1F9_CORGL/342-470
Q6M1I6_CORGL/130-248
Q6M367_CORGL/123-251
Q6N0W3_RHOPA/118-244
Q6N149_RHOPA/119-238
Q6N3H6_RHOPA/131-260
Q6N9X3_RHOPA/186-309
Q6NB48_RHOPA/133-260
Q6NBZ1_RHOPA/149-272
Q6NHL1_CORDI/127-240
Q6REK2_9NOCA/139-267
Q6REK9_9NOCA/139-266
Q6SF78_9BACT/130-256
Q6SGJ4_9BACT/132-262
Q6UP14_MYCVN/137-266
Q6UP81_CUPPJ/143-259
Q6UP87_CUPPJ/148-274
Q6XL52_COMTE/136-263
Q6ZZW5_STRAT/155-249
Q70AP1_RHOER/128-256
Q71UZ4_PSEST/130-254
Q72J94_THET2/114-231
Q72LC8_THET2/147-267
Q735N0_BACC1/118-245
Q735W8_BACC1/120-242
Q739J1_BACC1/117-242
Q73VI6_MYCPA/120-232
Q73WC2_MYCPA/142-269
Q740A5_MYCPA/122-240
Q748A6_GEOSL/119-247
Q74AK0_GEOSL/129-252
Q74E91_GEOSL/127-250
Q74FU1_GEOSL/127-255
Q74RF4_YERPE/146-272
Q7AD89_ECO57/128-255
Q7AH54_ECO57/167-297
Q7CIV9_YERPE/128-255
Q7CS11_AGRT5/151-277
Q7CV82_AGRT5/123-251
Q7CVD3_AGRT5/138-255
Q7CVZ0_AGRT5/136-262
Q7D0V9_AGRT5/141-268
Q7D306_AGRT5/125-251
Q7D3U3_AGRT5/141-267
Q7D6B1_MYCTU/154-266
Q7MCI3_VIBVY/145-272
Q7MDU9_VIBVY/126-243
Q7MP14_VIBVY/134-261
Q7MZA2_PHOLL/145-271
Q7NA09_PHOLL/125-253
Q7NR65_CHRVO/126-254
Q7TXH5_MYCBO/120-232
Q7TZK5_MYCBO/130-247
Q7TZQ5_MYCBO/127-255
Q7UBA5_SHIFL/156-282
Q7UCL4_SHIFL/128-255
Q7VRY5_BORPE/144-263
Q7VS24_BORPE/143-267
Q7VS38_BORPE/124-254
Q7VSA4_BORPE/121-242
Q7VSE3_BORPE/151-278
Q7VTN7_BORPE/138-269
Q7VTS3_BORPE/143-266
Q7VU21_BORPE/127-252
Q7VV84_BORPE/168-286
Q7VVK2_BORPE/132-257
Q7VVL0_BORPE/122-243
Q7VVM9_BORPE/118-244
Q7VXA5_BORPE/127-249
Q7VXC8_BORPE/120-242
Q7VY33_BORPE/129-257
Q7VZT2_BORPE/124-249
Q7VZY9_BORPE/142-270
Q7W0C5_BORPE/151-279
Q7W0W6_BORPA/131-249
Q7W125_BORPA/119-243
Q7W146_BORPA/138-269
Q7W1I1_BORPA/166-233
Q7W1K1_BORPA/134-261
Q7W1K8_BORPA/118-242
Q7W2K8_BORPA/136-263
Q7W2V7_BORPA/135-263
Q7W327_BORPA/144-263
Q7W3D8_BORPA/127-252
Q7W3M4_BORPA/133-257
Q7W4I1_BORPA/142-270
Q7W4W2_BORPA/143-266
Q7W578_BORPA/124-249
Q7W620_BORPA/91-216
Q7W629_BORPA/122-243
Q7W6V9_BORPA/135-261
Q7W702_BORPA/130-254
Q7W7Q3_BORPA/209-327
Q7W841_BORPA/126-261
Q7W871_BORPA/147-269
Q7W8N3_BORPA/129-249
Q7WA27_BORPA/121-241
Q7WB07_BORPA/129-257
Q7WBN9_BORPA/136-259
Q7WBP5_BORPA/138-263
Q7WBS5_BORPA/162-287
Q7WBT1_BORPA/139-265
Q7WBT2_BORPA/134-261
Q7WBZ2_BORPA/157-276
Q7WC17_BORPA/134-252
Q7WC72_BORPA/131-252
Q7WCB4_BORPA/151-279
Q7WCG8_BORPA/139-264
Q7WCQ8_BORBR/124-249
Q7WDK4_BORBR/136-263
Q7WDV7_BORBR/135-263
Q7WE28_BORBR/144-263
Q7WE69_BORBR/160-282
Q7WE90_BORBR/127-253
Q7WEC8_BORBR/127-251
Q7WEE5_BORBR/124-254
Q7WEQ8_BORBR/127-252
Q7WF00_BORBR/133-257
Q7WG04_BORBR/142-270
Q7WGE0_BORBR/143-266
Q7WHY5_BORBR/91-216
Q7WHZ5_BORBR/122-243
Q7WIU0_BORBR/130-254
Q7WJ00_BORBR/133-259
Q7WJ59_BORBR/121-241
Q7WL40_BORBR/174-292
Q7WLI8_BORBR/126-261
Q7WLL9_BORBR/147-269
Q7WM97_BORBR/129-249
Q7WMH2_BORBR/129-257
Q7WN90_BORBR/131-249
Q7WNC9_BORBR/143-271
Q7WNR5_BORBR/119-243
Q7WNT6_BORBR/138-269
Q7WPB5_BORBR/135-263
Q7WPF9_BORBR/136-255
Q7WPH1_BORBR/166-233
Q7WPJ2_BORBR/133-261
Q7WPJ9_BORBR/118-242
Q7WPM9_BORBR/136-259
Q7WPN7_BORBR/138-263
Q7WPR8_BORBR/152-277
Q7WPS5_BORBR/139-265
Q7WPS6_BORBR/134-261
Q7WPZ0_BORBR/144-266
Q7WQ17_BORBR/134-252
Q7WQ76_BORBR/121-242
Q7WQB8_BORBR/151-279
Q7WQH3_BORBR/139-264
Q7WST0_PSEPA/123-249
Q7X285_9ACTO/130-256
Q81BS7_BACCR/118-245
Q81C06_BACCR/120-242
Q81NS7_BACAN/118-245
Q81P23_BACAN/120-242
Q827H0_STRAW/145-271
Q828K3_STRAW/121-248
Q829M3_STRAW/130-253
Q82BG4_STRAW/122-250
Q82BX5_STRAW/130-252
Q82CW2_STRAW/157-281
Q82FI4_STRAW/122-232
Q82H45_STRAW/203-286
Q82H45_STRAW/434-559
Q82I79_STRAW/115-242
Q82JR7_STRAW/121-233
Q82LL3_STRAW/134-259
Q838M2_ENTFA/123-249
Q83MI8_SHIFL/156-282
Q83PQ7_SHIFL/142-269
Q83RJ0_SHIFL/128-255
Q83SD3_SHIFL/139-264
Q83XA6_RHOER/123-202
Q841M1_9ACTO/132-237
Q849Q8_PSEPU/128-250
Q87IL3_VIBPA/125-242
Q87K22_VIBPA/130-257
Q87X78_PSESM/149-277
Q87Z78_PSESM/132-255
Q881V2_PSESM/126-251
Q882U7_PSESM/136-260
Q884B4_PSESM/136-266
Q88E46_PSEPK/131-253
Q88JP0_PSEPK/126-252
Q88JP8_PSEPK/120-250
Q88N41_PSEPK/160-288
Q89CH5_BRAJA/160-289
Q89F95_BRAJA/124-254
Q89FA3_BRAJA/119-238
Q89GG2_BRAJA/164-289
Q89JJ5_BRAJA/168-293
Q89JK0_BRAJA/136-262
Q89NA3_BRAJA/147-270
Q89NF7_BRAJA/141-268
Q89P18_BRAJA/137-267
Q89PT5_BRAJA/153-285
Q89Q85_BRAJA/117-243
Q89QG8_BRAJA/151-278
Q89QN0_BRAJA/127-250
Q89SX5_BRAJA/175-228
Q89V22_BRAJA/149-272
Q89VH4_BRAJA/131-259
Q8D1U3_YERPE/62-189
Q8D5K0_VIBVU/125-252
Q8D6Z0_VIBVU/126-243
Q8ELJ4_OCEIH/124-244
Q8EMM2_OCEIH/120-248
Q8EPA1_OCEIH/118-244
Q8FB60_ECOL6/163-289
Q8FBJ3_ECOL6/153-273
Q8FCD7_ECOL6/142-269
Q8FFM7_ECOL6/121-248
Q8FGT5_ECOL6/128-255
Q8FLK7_COREF/135-253
Q8FN54_COREF/137-264
Q8FPR4_COREF/128-233
Q8FS41_COREF/112-235
Q8FUQ1_BRUSU/117-243
Q8FUX8_BRUSU/132-259
Q8FV53_BRUSU/129-254
Q8FW26_BRUSU/121-248
Q8FX66_BRUSU/156-282
Q8FZ58_BRUSU/142-267
Q8G2T0_BRUSU/132-255
Q8G463_BIFLO/124-250
Q8G464_BIFLO/126-264
Q8G4W3_BIFLO/140-252
Q8G4X6_BIFLO/155-283
Q8KM23_ERWCT/128-255
Q8L191_9NOCA/148-231
Q8NL89_CORGL/135-263
Q8NLB8_CORGL/132-250
Q8NMD9_CORGL/89-211
Q8NN22_CORGL/132-260
Q8NQV8_CORGL/128-233
Q8NSW1_CORGL/124-246
Q8P3J9_XANCP/126-247
Q8PDG5_XANCP/156-283
Q8PEZ7_XANAC/126-247
Q8PQF2_XANAC/166-294
Q8VJW7_MYCTU/141-258
Q8VPD8_RHIRD/141-267
Q8VQJ7_BRUAB/136-263
Q8X5Z9_ECO57/156-282
Q8X681_ECO57/142-272
Q8XCN4_ECO57/128-255
Q8XE06_ECO57/121-248
Q8XRX7_RALSO/165-271
Q8XTY4_RALSO/129-257
Q8XX61_RALSO/142-270
Q8XYZ6_RALSO/129-252
Q8Y1D3_RALSO/143-268
Q8Y2N3_RALSO/142-270
Q8Y2N5_RALSO/145-280
Q8YB78_BRUME/156-282
Q8YC90_BRUME/121-248
Q8YD78_BRUME/129-254
Q8YDF7_BRUME/172-299
Q8YDP8_BRUME/118-244
Q8YF10_BRUME/132-255
Q8YIQ6_BRUME/141-267
Q8Z1V7_SALTI/142-269
Q8Z2C4_SALTI/132-259
Q8Z547_SALTI/121-248
Q8Z667_SALTI/128-255
Q8ZL84_SALTY/132-259
Q8ZLG8_SALTY/121-249
Q8ZNF8_SALTY/121-248
Q8ZNZ7_SALTY/128-255
Q92PP5_RHIME/130-256
Q92RN5_RHIME/131-258
Q92TL3_RHIME/121-248
Q92TV6_RHIME/137-264
Q92VI4_RHIME/144-269
Q92VL9_RHIME/129-252
Q92WG6_RHIME/121-238
Q92ZR8_RHIME/136-261
Q938D2_MYCSM/123-238
Q938D9_MYCSM/138-216
Q93HV3_STRGR/60-184
Q93JK5_STRCO/115-242
Q93KA0_ERWCH/137-265
Q93Q65_KLEOX/137-264
Q93RV4_STRCO/130-253
Q93RZ6_STRCO/135-260
Q93UV6_9MICO/136-262
Q982L6_RHILO/133-259
Q986Y9_RHILO/129-252
Q988Q5_RHILO/136-205
Q989W4_RHILO/136-260
Q98EM2_RHILO/125-253
Q98FF7_RHILO/136-260
Q98N85_RHILO/139-266
Q9AGK1_9MICC/135-260
Q9AH06_RHOER/177-251
Q9CLH4_PASMU/135-262
Q9EWL2_STRCO/133-252
Q9F3B3_STRCO/131-258
Q9F3D9_STRCO/136-259
Q9F5P7_BRUAB/129-254
Q9F7C7_RHIRD/128-254
Q9HHM8_HALSA/131-259
Q9HWM4_PSEAE/131-247
Q9HYA1_PSEAE/127-254
Q9HZ60_PSEAE/120-240
Q9I2A1_PSEAE/132-258
Q9I392_PSEAE/160-286
Q9I4V8_PSEAE/131-254
Q9I6Q2_PSEAE/121-251
Q9I6X7_PSEAE/148-276
Q9K6K4_BACHD/119-246
Q9KAZ9_BACHD/118-245
Q9KBV5_BACHD/119-246
Q9KND6_VIBCH/125-242
Q9L0A6_STRCO/122-250
Q9L688_STRGR/202-319
Q9L789_CUPNE/148-274
Q9R9T0_PSEPU/160-288
Q9RB21_PECCC/128-255
Q9RB23_ERWCT/128-255
Q9RB24_PECCC/128-255
Q9RB25_PECCC/128-255
Q9RB26_PECCC/126-253
Q9RDB9_STRCO/159-284
Q9RDE7_STRCO/132-254
Q9RJW5_STRCO/130-257
Q9RKU6_STRCO/132-257
Q9RV13_DEIRA/119-233
Q9RV73_DEIRA/135-262
Q9RZ01_DEIRA/123-238
Q9S159_COMTE/125-255
Q9WWD6_RHIRD/141-267
Q9WXS0_THEMA/116-243
Q9X4A8_PECCC/128-255
Q9X4X3_9PSED/147-270
Q9X9U3_STRCO/122-240
Q9XB51_ERWCA/126-253
Q9XBD2_AMYOR/120-244
Q9Z4X2_STRCO/130-267
Q9Z4X2_STRCO/441-511
Q9Z5W3_PSEAE/97-224
RHMR_ECOLI/121-248
SRPS_PSEPU/128-253
TTGV_PSEPU/128-253
Y1032_HAEIN/134-262
YAGI_ECOLI/120-247
YIAJ_ECOLI/142-269
YJHI_ECOLI/121-248
