# Supplementary material for: Contact prediction is hardest for the most informative contacts, but improves with the incorporation of contact potentials
Source: PLoS One. 2018 Jun 28;13(6):e0199585. doi: 10.1371/journal.pone.0199585 (PMC6023208; doi:10.1371/journal.pone.0199585)
Supplement: S1 Data — Each file in the ‘alignments’ directory herein corresponds to a protein family’s alignment and contains the accession number and sequence range of each sequence in the alignment. (TAR.GZ) [file pone.0199585.s001.tar.gz › alignments/SBP_bac_1]

A0AC62_STRAM/48-349
A0ACT9_STRAM/45-337
A0AD51_STRAM/48-338
A0ADV1_STRAM/39-334
A0AE27_STRAM/70-370
A0AKB3_LISW6/41-345
A0AXA3_BURCH/34-327
A0B1I3_BURCH/60-352
A0B415_BURCH/43-336
A0B4F7_BURCH/34-327
A0JQX9_ARTS2/132-426
A0JR21_ARTS2/47-348
A0JS07_ARTS2/62-495
A0JSF6_ARTS2/56-344
A0JT08_ARTS2/48-343
A0JU00_ARTS2/49-342
A0JXI7_ARTS2/40-359
A0JZF0_ARTS2/48-347
A0JZQ1_ARTS2/55-381
A0K072_ARTS2/43-363
A0K079_ARTS2/46-337
A0K081_ARTS2/67-363
A0K084_ARTS2/50-355
A0K0D4_ARTS2/67-361
A0K192_ARTS2/83-367
A0K5E4_BURCH/40-319
A0KA18_BURCH/37-333
A0KCY3_BURCH/41-336
A0KEK7_AERHH/29-289
A0KUH9_SHESA/58-389
A0LRZ8_ACIC1/64-363
A0LUM2_ACIC1/74-386
A0LWL1_ACIC1/54-357
A0NHD8_OENOE/42-115
A0NMX3_9RHOB/74-430
A0NN18_9RHOB/37-333
A0NN55_9RHOB/57-371
A0NRH1_9RHOB/244-516
A0NRS6_9RHOB/69-365
A0NY10_9RHOB/42-338
A0NZC2_9RHOB/24-338
A0P1G5_9RHOB/33-332
A0P1Q6_9RHOB/19-311
A0P3U0_9RHOB/67-383
A0PN97_MYCUA/47-354
A0QCI0_MYCA1/41-382
A0QEG5_MYCA1/47-357
A0QFI0_MYCA1/45-354
A0QPT9_MYCS2/38-334
A0QPX6_MYCS2/60-362
A0QWY8_MYCS2/63-356
A0QXD9_MYCS2/73-388
A0R0Q3_MYCS2/43-342
A0R2C3_MYCS2/38-377
A0R3S1_MYCS2/42-337
A0Y1T3_9GAMM/31-327
A0YAC2_9GAMM/77-426
A0YJ48_LYNSP/67-362
A0YM34_LYNSP/72-301
A0YQS8_LYNSP/69-408
A0Z051_LYNSP/50-347
A0Z1E9_9GAMM/74-428
A0ZCY8_NODSP/52-341
A1A0H3_BIFAA/46-350
A1A0M4_BIFAA/43-330
A1A328_BIFAA/53-380
A1A3T3_BIFAA/46-345
A1AAS2_ECOK1/36-329
A1AIL2_ECOK1/37-317
A1B0W4_PARDP/45-343
A1B104_PARDP/43-298
A1B7I1_PARDP/32-302
A1B9Q1_PARDP/33-327
A1BAG2_PARDP/35-335
A1BBL1_PARDP/31-326
A1EK02_VIBCH/27-321
A1F533_VIBCH/27-321
A1JIZ2_YERE8/40-340
A1JMD4_YERE8/40-336
A1JRV3_YERE8/44-324
A1KI23_MYCBP/38-379
A1KK87_MYCBP/44-351
A1KL15_MYCBP/46-352
A1KMH6_MYCBP/43-210
A1KSP2_NEIMF/28-278
A1R1Y9_ARTAT/53-356
A1R205_ARTAT/62-365
A1R267_ARTAT/55-360
A1R2F6_ARTAT/56-374
A1R2P0_ARTAT/44-338
A1R3C4_ARTAT/54-358
A1R465_ARTAT/29-323
A1R777_ARTAT/53-371
A1R922_ARTAT/51-343
A1R9B0_ARTAT/54-380
A1R9U3_ARTAT/49-337
A1R9U5_ARTAT/71-369
A1RAD2_ARTAT/65-349
A1RBK4_ARTAT/46-339
A1RBY7_ARTAT/47-342
A1RHN9_SHESW/29-360
A1RZC0_THEPD/8-307
A1RZE2_THEPD/104-412
A1RZM5_THEPD/51-357
A1S0K3_THEPD/84-368
A1S873_SHEAM/46-375
A1SF07_NOCSJ/67-360
A1SMZ8_NOCSJ/57-345
A1SNM7_NOCSJ/64-298
A1SQP2_NOCSJ/50-332
A1SW60_PSYIN/34-301
A1SWA7_PSYIN/10-326
A1SX10_PSYIN/31-325
A1SYP9_PSYIN/58-369
A1T855_MYCVP/79-382
A1T8D2_MYCVP/67-358
A1TPH3_ACIAC/101-354
A1TV30_ACIAC/83-309
A1UBA6_MYCSK/61-362
A1UFQ4_MYCSK/64-357
A1UG39_MYCSK/71-386
A1UK91_MYCSK/36-377
A1ULC6_MYCSK/44-346
A1UUM9_BURMS/39-332
A1V174_BURMS/38-334
A1V1M4_BURMS/37-320
A1VJL6_POLNA/48-322
A1VTK7_POLNA/34-321
A1WG27_VEREI/44-340
A1WGG5_VEREI/33-342
A1WJ25_VEREI/56-344
A1WJF6_VEREI/70-384
A1WK64_VEREI/13-202
A1WK69_VEREI/48-351
A1WMP4_VEREI/40-335
A1WNC9_VEREI/35-330
A1WNG5_VEREI/47-329
A1WNT4_VEREI/30-322
A1WRF8_VEREI/42-325
A1WRI8_VEREI/63-331
A2BJM2_HYPBU/51-345
A2BMS6_HYPBU/131-506
A2C627_PROM3/41-333
A2C9W2_PROM3/38-332
A2IBK2_BRUME/19-303
A2P9Y6_VIBCH/27-321
A2PT18_VIBCH/27-321
A2RCG3_STRPG/54-352
A2RKE6_LACLM/52-336
A2RM82_LACLM/45-366
A2RWV9_BURM9/39-332
A2S904_BURM9/38-334
A2S9F3_BURM9/37-320
A2VHD4_MYCTU/38-379
A2VJE9_MYCTU/44-351
A2VK50_MYCTU/46-352
A2VLG6_MYCTU/43-278
A2VS67_9BURK/40-319
A2VVW0_9BURK/37-333
A2W269_9BURK/42-335
A2W460_9BURK/33-325
A2W7V0_9BURK/37-333
A2WBZ3_9BURK/35-320
A2WH43_9BURK/42-335
A3CK33_STRSV/50-342
A3D6X5_SHEB5/27-357
A3DE99_CLOTH/62-361
A3DKP4_STAMF/58-343
A3DKR1_STAMF/83-446
A3DNN4_STAMF/71-380
A3EH97_VIBCH/27-321
A3GL80_VIBCH/27-321
A3GXZ7_VIBCH/27-321
A3I509_9BACI/63-383
A3ID90_9BACI/54-350
A3IJX4_9CHRO/18-319
A3IK09_9CHRO/46-337
A3IW83_9CHRO/45-362
A3JML5_9RHOB/26-322
A3JV42_9RHOB/50-320
A3JWT3_9RHOB/32-301
A3K125_9RHOB/33-328
A3K682_9RHOB/32-328
A3K6P2_9RHOB/70-425
A3K7K6_9RHOB/39-345
A3K9G6_9RHOB/38-365
A3K9R6_9RHOB/226-508
A3KHT8_STRAM/48-341
A3KJ16_STRAM/56-347
A3KJS0_STRAM/47-351
A3KJU0_STRAM/11-153
A3KJU7_STRAM/58-342
A3KUA6_PSEAE/34-329
A3KWL2_PSEAE/37-329
A3L6G6_PSEAE/37-329
A3L901_PSEAE/34-329
A3MDT2_BURM7/39-332
A3MHC2_BURM7/38-334
A3MMP4_BURM7/37-320
A3MVW0_PYRCJ/53-340
A3N6F1_BURP6/38-334
A3NCE0_BURP6/37-320
A3NJN5_BURP6/71-352
A3NK63_BURP6/39-332
A3NS35_BURP0/38-334
A3NY70_BURP0/37-320
A3P596_BURP0/71-352
A3P5S4_BURP0/39-332
A3P937_BURP0/19-316
A3PJW3_RHOS1/57-367
A3PKH1_RHOS1/33-329
A3PQ86_RHOS1/32-322
A3PUX1_MYCSJ/61-362
A3PZB6_MYCSJ/64-357
A3PZP9_MYCSJ/71-386
A3Q3P5_MYCSJ/36-377
A3Q5S5_MYCSJ/44-346
A3SAE4_9RHOB/33-328
A3SCF0_9RHOB/59-412
A3SEL3_9RHOB/2-295
A3SXN3_9RHOB/59-412
A3T0I4_9RHOB/2-295
A3T197_9RHOB/3-293
A3TGA8_9MICO/61-367
A3THF7_9MICO/58-140
A3TIN6_9MICO/55-387
A3TKE6_9MICO/61-377
A3TKP2_9MICO/52-361
A3TNZ3_9MICO/16-313
A3TPA9_9MICO/62-360
A3TQ99_9MICO/57-347
A3TT60_9RHOB/33-329
A3TUS9_9RHOB/38-314
A3TYS6_9RHOB/72-426
A3U0Q8_9RHOB/33-350
A3U236_9RHOB/37-190
A3U404_9RHOB/94-420
A3URS5_VIBSP/32-326
A3V1Z4_9RHOB/37-322
A3V879_9RHOB/40-334
A3V9E9_9RHOB/28-338
A3VGH3_9RHOB/35-330
A3VIE4_9RHOB/216-516
A3VII3_9RHOB/43-322
A3VMT0_9RHOB/60-283
A3W1A7_9RHOB/67-424
A3X9L3_9RHOB/35-320
A3XD56_9RHOB/71-427
A3Y9A5_9GAMM/38-281
A3YBB3_9GAMM/36-332
A3YBC2_9GAMM/36-332
A3YCY3_9GAMM/31-325
A3YD76_9GAMM/59-369
A3YDB0_9GAMM/43-327
A3YDH1_9GAMM/37-333
A3YGZ2_9GAMM/45-335
A3YTJ0_9SYNE/36-333
A3YWV1_9SYNE/59-348
A3Z472_9SYNE/42-334
A3Z6V8_9SYNE/42-336
A4A0L7_9PLAN/65-177
A4AEL9_9ACTN/45-403
A4AEM8_9ACTN/11-176
A4AEP5_9ACTN/45-343
A4AF42_9ACTN/62-371
A4AFR3_9ACTN/43-328
A4AFT3_9ACTN/53-353
A4AGN6_9ACTN/43-325
A4AIL1_9ACTN/41-339
A4AJA3_9ACTN/89-423
A4B9K4_9GAMM/36-332
A4BAC9_9GAMM/22-283
A4BAP7_9GAMM/37-302
A4BAQ3_9GAMM/41-327
A4BAU4_9GAMM/34-329
A4BEG1_9GAMM/31-323
A4BFA2_9GAMM/275-572
A4BGH7_9GAMM/30-346
A4BH48_9GAMM/59-285
A4BHR1_9GAMM/20-318
A4BK37_9GAMM/58-382
A4CTJ7_SYNPV/47-337
A4CUL6_SYNPV/41-334
A4CX67_SYNPV/51-235
A4EDI9_9RHOB/73-428
A4EE49_9RHOB/38-332
A4EEF7_9RHOB/51-320
A4EET7_9RHOB/37-331
A4EGI0_9RHOB/48-354
A4EKS3_9RHOB/58-369
A4EPP7_9RHOB/42-345
A4ES34_9RHOB/77-388
A4EWN2_9RHOB/58-414
A4EXT8_9RHOB/32-317
A4F883_SACEN/53-378
A4F8K2_SACEN/28-297
A4FAX7_SACEN/42-347
A4FHA6_SACEN/45-347
A4FJE4_SACEN/3-233
A4FK26_SACEN/51-341
A4FLV0_SACEN/41-338
A4FN09_SACEN/50-351
A4FQW2_SACEN/34-350
A4ILJ8_GEOTN/50-336
A4IP83_GEOTN/58-381
A4IP90_GEOTN/50-356
A4IPA0_GEOTN/48-343
A4IPX0_GEOTN/54-352
A4IT17_GEOTN/51-348
A4JC92_BURVG/40-319
A4JHE7_BURVG/37-333
A4JKK6_BURVG/42-335
A4JPN8_BURVG/33-325
A4KGF9_MYCTU/38-379
A4KII4_MYCTU/44-351
A4KJ72_MYCTU/46-352
A4LGG8_BURPS/33-330
A4LHQ3_BURPS/49-353
A4LIL1_BURPS/38-334
A4LTY8_BURPS/39-332
A4MDZ8_BURPS/37-320
A4MHD9_BURPS/71-333
A4MYT6_HAEIF/29-277
A4N5W3_HAEIF/29-279
A4NBY4_HAEIF/29-279
A4NGZ8_HAEIF/29-279
A4NN38_HAEIF/29-279
A4NT78_HAEIF/29-279
A4P0A9_HAEIF/29-279
A4QC71_CORGB/55-341
A4STF6_AERS4/28-301
A4TBV5_MYCGI/64-355
A4TCZ2_MYCGI/51-354
A4TH43_YERPP/44-324
A4THQ0_YERPP/28-328
A4TK18_YERPP/33-333
A4TLF2_YERPP/40-336
A4TQS7_YERPP/40-340
A4U8T8_9BACT/42-349
A4VLK2_PSEU5/32-328
A4VM91_PSEU5/60-352
A4VSP9_STRSY/97-283
A4VSQ0_STRSY/4-105
A4VW15_STRSY/58-381
A4VWN5_STRSY/37-332
A4VXP1_STRSY/50-351
A4VYZ2_STRS2/97-388
A4W2C2_STRS2/58-381
A4W2Y5_STRS2/37-332
A4W3Y7_STRS2/52-351
A4W5E8_ENT38/37-316
A4WAV9_ENT38/36-329
A4WE26_ENT38/38-334
A4WJW8_PYRAR/65-405
A4WRN4_RHOS5/152-461
A4WT60_RHOS5/33-329
A4WYF8_RHOS5/34-338
A4WYQ5_RHOS5/52-353
A4X7K0_SALTO/40-349
A4XAR9_SALTO/59-364
A4XFU4_CALS8/56-365
A4XGA8_CALS8/45-369
A4XGG4_CALS8/43-380
A4XGP3_CALS8/41-328
A4XHC6_CALS8/45-355
A4XJR4_CALS8/47-352
A4XM54_CALS8/52-356
A4XMD5_CALS8/41-336
A4XMI2_CALS8/47-348
A4XN09_CALS8/47-242
A4XN22_CALS8/55-358
A4XRF1_PSEMY/35-329
A4Y0U9_PSEMY/33-329
A4Y8V6_SHEPC/43-374
A4YG96_METS5/82-372
A4YPF5_BRASO/70-420
A4YTW5_BRASO/35-337
A4YUK7_BRASO/56-358
A4YXA0_BRASO/68-381
A4Z0J9_BRASO/45-346
A4Z248_BRASO/39-335
A5CM44_CLAM3/60-352
A5CMD2_CLAM3/60-397
A5CMN2_CLAM3/43-349
A5CPA5_CLAM3/63-371
A5CQF3_CLAM3/51-370
A5CSV1_CLAM3/50-346
A5CTQ6_CLAM3/45-347
A5CUJ6_CLAM3/60-350
A5CUN0_CLAM3/56-342
A5CUT0_CLAM3/58-357
A5EAH8_BRASB/39-335
A5ECS1_BRASB/45-346
A5EE12_BRASB/68-419
A5EEV2_BRASB/50-350
A5EGN8_BRASB/67-382
A5EIR0_BRASB/35-337
A5EJ36_BRASB/48-350
A5EU03_BRASB/41-369
A5F132_VIBC3/27-321
A5FCE3_FLAJ1/13-325
A5FVQ1_ACICJ/33-329
A5FZ31_ACICJ/48-350
A5G1M5_ACICJ/67-380
A5GI36_SYNPW/45-336
A5GL45_SYNPW/43-335
A5GQ56_SYNR3/37-326
A5GVM5_SYNR3/55-261
A5HY04_CLOBH/41-317
A5HZW3_CLOBH/51-331
A5I6V0_CLOBH/44-332
A5IIX4_THEP1/31-325
A5IK02_THEP1/30-354
A5IKE4_THEP1/26-101
A5IL99_THEP1/23-326
A5INB1_THEP1/29-328
A5J2V2_BURMA/68-361
A5J855_BURMA/37-320
A5KLU7_9FIRM/50-361
A5L4L8_9GAMM/32-330
A5LAS1_STRPN/53-269
A5LAS9_STRPN/5-282
A5LB32_STRPN/58-201
A5LLG4_STRPN/54-353
A5LLH3_STRPN/5-73
A5LLH4_STRPN/51-269
A5LNL7_STRPN/59-378
A5LV14_STRPN/51-344
A5LV22_STRPN/54-353
A5LXP9_STRPN/1-216
A5M149_STRPN/54-353
A5M157_STRPN/51-344
A5M1F2_STRPN/59-378
A5M5S4_STRPN/54-353
A5M5T5_STRPN/51-344
A5M644_STRPN/59-378
A5MF99_STRPN/59-378
A5MFU2_STRPN/54-353
A5MFV2_STRPN/51-344
A5MG40_STRPN/46-216
A5MLZ5_STRPN/59-378
A5MM95_STRPN/51-344
A5MMA2_STRPN/54-353
A5MV62_STRPN/51-344
A5MV69_STRPN/54-353
A5N3N1_CLOK5/46-330
A5TF53_BURMA/37-320
A5TGD4_BURMA/59-352
A5U1T3_MYCTA/38-379
A5U466_MYCTA/44-351
A5U506_MYCTA/46-352
A5UB47_HAEIE/29-279
A5UFQ5_HAEIG/29-279
A5UPZ5_ROSS1/47-343
A5URG4_ROSS1/56-353
A5UT06_ROSS1/68-370
A5UVN9_ROSS1/483-779
A5UVN9_ROSS1/50-355
A5UVP1_ROSS1/479-796
A5UVP1_ROSS1/50-351
A5UX36_ROSS1/94-396
A5UY07_ROSS1/36-336
A5V138_ROSS1/92-364
A5VV42_BRUO2/1-282
A5WLR4_MYCTF/38-379
A5WP20_MYCTF/44-351
A5WPT1_MYCTF/46-352
A5XK32_BURMA/39-332
A5XU37_BURMA/37-320
A5Z8B5_9FIRM/604-905
A5ZA58_9FIRM/35-338
A5ZRB9_9FIRM/40-134
A5ZSJ9_9FIRM/40-338
A5ZTK0_9FIRM/45-333
A5ZVU8_9FIRM/80-400
A5ZZU6_VIBCH/27-321
A6A1C3_VIBCH/27-302
A6A8W5_VIBCH/27-321
A6AKM8_VIBHA/32-330
A6BCP3_9FIRM/61-356
A6BDP9_9FIRM/47-341
A6BJZ1_9FIRM/46-352
A6BRB4_YERPE/33-333
A6BRS0_YERPE/40-336
A6BUP7_YERPE/28-328
A6BXF4_YERPE/44-324
A6BY34_YERPE/40-340
A6CIT5_9BACI/41-336
A6CMG0_9BACI/32-325
A6CVW7_9VIBR/26-320
A6CY95_9VIBR/56-372
A6CZQ3_9VIBR/32-346
A6D4W6_9VIBR/71-425
A6D976_9VIBR/31-300
A6DHT6_9BACT/31-351
A6DJT8_9BACT/40-374
A6DK38_9BACT/23-321
A6DLU6_9BACT/64-427
A6DVC4_9RHOB/67-424
A6E245_9RHOB/11-328
A6EW25_9ALTE/35-331
A6EZA6_9ALTE/34-328
A6F657_9ALTE/80-350
A6FJ27_9GAMM/36-308
A6FUB6_9RHOB/73-428
A6FUD4_9RHOB/34-351
A6LKV3_THEM4/31-316
A6LL78_THEM4/32-329
A6LLS7_THEM4/29-331
A6LNP4_THEM4/30-107
A6LP04_THEM4/29-327
A6LQD9_CLOB8/100-318
A6LRD6_CLOB8/43-337
A6LVY7_CLOB8/56-352
A6M062_CLOB8/58-381
A6M1S4_CLOB8/52-343
A6M2F8_CLOB8/49-354
A6M390_CLOB8/61-359
A6NPA5_9BACE/360-665
A6NTD1_9BACE/48-348
A6TDI6_KLEP7/38-334
A6TGU4_KLEP7/37-316
A6TTD0_ALKMQ/53-360
A6TX87_ALKMQ/362-663
A6U5W5_SINMW/31-315
A6U671_SINMW/58-369
A6UA83_SINMW/32-318
A6UB67_SINMW/51-361
A6UBG7_SINMW/67-383
A6UBW7_SINMW/61-357
A6UC10_SINMW/37-332
A6UC72_SINMW/31-325
A6UCA8_SINMW/38-352
A6UDK9_SINMW/71-422
A6UEB4_SINMW/30-322
A6UFG3_SINMW/40-336
A6UG44_SINMW/32-333
A6UHG1_SINMW/43-324
A6UI77_SINMW/32-332
A6UJ69_SINMW/37-327
A6ULM2_SINMW/31-346
A6V2N5_PSEA7/37-329
A6V5F0_PSEA7/34-329
A6VTD2_MARMS/35-334
A6VTN5_MARMS/31-329
A6VU96_MARMS/37-332
A6VWV9_MARMS/31-325
A6VYZ6_MARMS/47-350
A6W3G1_MARMS/58-373
A6W3G5_MARMS/32-327
A6W4Q4_KINRD/72-370
A6W6M1_KINRD/48-359
A6W704_KINRD/48-355
A6W712_KINRD/48-351
A6W9T6_KINRD/78-392
A6WA09_KINRD/59-349
A6WB31_KINRD/34-348
A6WDN3_KINRD/69-369
A6WDZ7_KINRD/47-362
A6WEF4_KINRD/54-352
A6WFG6_KINRD/82-347
A6WFR2_KINRD/66-352
A6WGC0_KINRD/51-339
A6WQR3_SHEB8/47-377
A6WVN6_OCHA4/41-345
A6WVT1_OCHA4/31-325
A6WVT8_OCHA4/51-351
A6X344_OCHA4/31-331
A6X5L9_OCHA4/39-323
A6X5Q5_OCHA4/35-331
A6X5U6_OCHA4/33-327
A6XQX3_VIBCH/27-321
A6YFH8_9MICC/52-385
A7A4D2_BIFAD/46-350
A7A4L2_BIFAD/43-330
A7A4P0_BIFAD/45-326
A7A6G7_BIFAD/46-345
A7B138_RUMGN/57-377
A7B225_RUMGN/56-361
A7B561_RUMGN/49-342
A7B596_RUMGN/71-394
A7B972_9ACTO/2-300
A7B9K4_9ACTO/77-371
A7B9T8_9ACTO/41-353
A7BBT6_9ACTO/54-350
A7FDH2_YERP3/44-324
A7FE43_YERP3/28-328
A7FHD7_YERP3/40-336
A7FIR7_YERP3/33-333
A7FMQ1_YERP3/40-340
A7FQD6_CLOB1/41-317
A7FS27_CLOB1/51-331
A7FYH1_CLOB1/42-330
A7G835_CLOBH/42-330
A7G9L0_CLOBL/41-332
A7GBG8_CLOBL/47-332
A7GIG1_CLOBL/42-330
A7HAW9_ANADF/49-335
A7HJS8_FERNB/31-330
A7HK82_FERNB/28-329
A7HKP8_FERNB/30-325
A7HLW1_FERNB/32-97
A7MK34_ENTS8/31-330
A7MP78_ENTS8/36-329
A7MPQ1_ENTS8/82-362
A7MR60_ENTS8/39-335
A7N5G8_VIBHB/32-157
A7NG20_ROSCS/48-343
A7NGL8_ROSCS/91-362
A7NIH1_ROSCS/76-373
A7NM70_ROSCS/93-396
A7NNR2_ROSCS/474-841
A7NNR2_ROSCS/93-397
A7NPW9_ROSCS/66-366
A7VHE6_9CLOT/77-402
A7VNG9_9CLOT/71-359
A7VPZ9_9CLOT/73-377
A7VQ17_9CLOT/53-359
A7VQB0_9CLOT/67-356
A7VQH9_9CLOT/76-373
A7VQK6_9CLOT/66-366
A7VTF4_9CLOT/65-351
A7VUG9_9CLOT/62-356
A7VVY6_9CLOT/64-350
A7VW34_9CLOT/46-362
A7VW94_9CLOT/73-358
A7VWU9_9CLOT/67-375
A7VX75_9CLOT/60-360
A7VXM6_9CLOT/58-344
A7VXP0_9CLOT/65-389
A7Z7G3_BACA2/41-337
A7Z7V1_BACA2/40-335
A7Z8H1_BACA2/46-341
A7ZLD8_ECO24/36-329
A7ZUQ6_ECO24/37-317
A7ZZQ2_ECOHS/36-329
A8A7D4_ECOHS/37-317
A8AN94_CITK8/40-319
A8AUI2_STRGC/51-344
A8AZ23_STRGC/44-453
A8EH89_BURPS/37-320
A8ELP5_BURPS/71-336
A8EMR9_BURPS/128-425
A8EQC1_BURPS/39-332
A8F373_THELT/29-316
A8F3E5_THELT/31-315
A8F3F0_THELT/32-347
A8F3G9_THELT/30-338
A8F3Q3_THELT/44-334
A8F620_THELT/27-323
A8F690_THELT/29-329
A8F6A8_THELT/28-326
A8F6B7_THELT/29-356
A8F6C1_THELT/32-284
A8F6D6_THELT/28-326
A8F6R5_THELT/29-326
A8F749_THELT/31-336
A8F7H0_THELT/31-335
A8F7X5_THELT/27-322
A8F875_THELT/33-326
A8F8B4_THELT/42-326
A8FDV8_BACP2/42-337
A8FGF6_BACP2/53-360
A8FI24_BACP2/44-342
A8FRZ8_SHESH/3-298
A8FT58_SHESH/46-374
A8GE58_SERP5/37-334
A8GEY2_SERP5/41-334
A8GKC6_SERP5/38-318
A8HPI4_CHLRE/197-326
A8HQ57_CHLRE/2729-2878
A8I8J7_CHLRE/2-87
A8I935_CHLRE/129-293
A8ILE4_CHLRE/134-364
A8IVL9_CHLRE/97-260
A8IVR0_CHLRE/37-267
A8J3P1_CHLRE/152-247
A8J3Q7_CHLRE/34-226
A8JA14_CHLRE/2-97
A8KDX7_BURPS/128-425
A8KS96_BURPS/71-352
A8KUS2_BURPS/39-332
A8KX03_BURPS/37-320
A8L4Y1_FRASN/55-352
A8LDB4_FRASN/53-345
A8LDI9_FRASN/72-365
A8LGN3_FRASN/62-356
A8LID6_DINSH/37-331
A8LJD3_DINSH/60-356
A8LLB1_DINSH/71-428
A8LLW8_DINSH/69-362
A8LS09_DINSH/33-329
A8M1U6_SALAI/61-367
A8M3Y0_SALAI/42-351
A8MDK3_CALMQ/52-348
A8RHC2_9CLOT/64-212
A8RIA4_9CLOT/86-382
A8RLX7_9CLOT/67-369
A8RSF1_9CLOT/49-341
A8RT64_9CLOT/61-352
A8RW29_9CLOT/65-365
A8RWS0_9CLOT/59-352
A8RXQ3_9CLOT/79-375
A8RY18_9CLOT/72-364
A8RYQ5_9CLOT/72-367
A8RZT9_9CLOT/75-371
A8S1I5_9CLOT/65-356
A8S1Z9_9CLOT/76-347
A8S4R5_9CLOT/82-393
A8S5H9_9CLOT/9-168
A8S9T6_9FIRM/75-376
A8SGQ7_9FIRM/78-380
A8SQM2_9FIRM/78-403
A8SR14_9FIRM/87-386
A8SS61_9FIRM/40-335
A8U4M5_9PROT/53-351
A8UDS8_9LACT/1-205
A8W790_BIFLO/51-341
A8WEZ5_STRST/7-306
A8ZR53_DEIGD/28-319
A8ZRN6_DEIGD/31-322
A9AET4_BURM1/37-320
A9AFY2_BURM1/36-332
A9AKW6_BURM1/42-335
A9AYF6_HERA2/68-362
A9B0V8_HERA2/100-403
A9B666_HERA2/51-349
A9B7H7_HERA2/84-393
A9BEP8_PETMO/27-329
A9BFN9_PETMO/33-330
A9BH27_PETMO/32-316
A9BID9_PETMO/33-330
A9BJA2_PETMO/31-336
A9BJF7_PETMO/18-295
A9BJT3_PETMO/28-316
A9BXE9_DELAS/33-328
A9CEJ8_AGRT5/33-358
A9CEN9_AGRT5/33-341
A9CER5_AGRT5/29-327
A9CET3_AGRT5/31-325
A9CEY9_AGRT5/38-332
A9CF11_AGRT5/30-331
A9CF22_AGRT5/32-324
A9CG80_AGRT5/42-359
A9CGB3_AGRT5/34-329
A9CGI0_AGRT5/38-327
A9CHR1_AGRT5/51-351
A9CJ45_AGRT5/16-318
A9CK59_AGRT5/58-370
A9CVH8_9RHIZ/31-328
A9CXG3_9RHIZ/41-358
A9CYU4_9RHIZ/55-366
A9D016_9RHIZ/28-326
A9D0K6_9RHIZ/35-329
A9D6Z7_9RHIZ/58-318
A9D702_9RHIZ/49-302
A9D7D3_9RHIZ/37-319
A9D7M4_9RHIZ/230-528
A9DD32_9RHIZ/46-354
A9DE27_9RHIZ/46-143
A9DEM3_9RHIZ/32-327
A9DRU6_9RHOB/33-328
A9EG66_9RHOB/69-422
A9EJJ6_9RHOB/41-347
A9EM36_9RHOB/33-328
A9EP00_SORC5/64-368
A9ER09_9RHOB/71-427
A9F6T7_9RHOB/56-373
A9FBI6_9RHOB/19-282
A9FCX2_9RHOB/36-331
A9FL58_9RHOB/33-328
A9FLD7_SORC5/35-334
A9FQ22_9RHOB/32-324
A9FUQ5_9RHOB/43-347
A9G1K3_9RHOB/191-470
A9GAG0_9RHOB/36-331
A9GAV3_9RHOB/56-373
A9GB20_9RHOB/71-427
A9GI46_SORC5/40-342
A9GQJ7_9RHOB/33-330
A9GRT7_9RHOB/18-279
A9GVU4_9RHOB/36-332
A9H1F2_9RHOB/25-320
A9H526_9RHOB/62-417
A9H7Z1_9RHOB/88-410
A9HDV4_9RHOB/96-402
A9HJL7_9RHOB/34-316
A9HK98_9RHOB/53-317
A9HKW9_9RHOB/30-393
A9HMB6_9RHOB/42-348
A9HPD2_9RHOB/68-384
A9HPE1_GLUDA/48-345
A9HUY0_9RHOB/93-403
A9JYP1_BURMA/34-327
A9K1V5_BURMA/37-320
A9KHB5_CLOPH/85-401
A9KI40_CLOPH/76-405
A9KI47_CLOPH/51-344
A9KI82_CLOPH/67-368
A9KIY0_CLOPH/48-355
A9KJ07_CLOPH/71-369
A9KJY7_CLOPH/66-387
A9KK56_CLOPH/98-407
A9KKJ1_CLOPH/64-375
A9KMM2_CLOPH/86-383
A9KPA5_CLOPH/51-357
A9KQ72_CLOPH/70-366
A9KRK6_CLOPH/60-374
A9KRV0_CLOPH/69-365
A9KS47_CLOPH/66-362
A9KSL9_CLOPH/70-373
A9KTC5_CLOPH/64-360
A9KXM4_SHEB9/27-357
A9M2R1_NEIM0/28-278
A9MBX5_BRUC2/39-324
A9MC34_BRUC2/33-327
A9ME55_BRUC2/30-331
A9MH96_SALAR/41-320
A9MQ43_SALAR/36-329
A9NEW5_ACHLI/142-428
A9NG61_ACHLI/58-201
A9NH48_ACHLI/34-362
A9QS63_LACLK/52-338
A9R0D0_YERPG/40-336
A9R1L5_YERPG/4-304
A9R532_YERPG/44-324
A9R5C6_YERPG/40-340
A9R849_YERPG/33-333
A9U6Q4_PHYPA/286-444
A9U737_PHYPA/132-318
A9U758_PHYPA/1-217
A9U7V6_PHYPA/1-231
A9U8B0_PHYPA/3-215
A9WDK8_CHLAA/55-361
A9WIL0_CHLAA/81-401
A9WJ60_CHLAA/82-373
A9WJN1_CHLAA/57-362
A9WKR4_RENSM/75-359
A9WL97_RENSM/45-344
A9WLD8_RENSM/1-175
A9WLE3_RENSM/2-127
A9WLZ4_RENSM/49-302
A9WMU4_RENSM/52-361
A9WSR9_RENSM/57-243
A9WTH9_RENSM/50-291
A9WTT3_RENSM/76-310
A9WUB8_RENSM/55-360
A9WUD3_RENSM/56-212
A9WV99_RENSM/85-386
A9WY02_BRUSI/30-331
A9WYY9_BRUSI/39-324
A9WZ45_BRUSI/33-327
A9Z501_YERPE/40-340
A9Z876_YERPE/4-304
A9ZA63_YERPE/40-336
A9ZDY5_YERPE/44-324
A9ZF94_YERPE/33-333
A9ZW95_YERPE/28-328
A9ZXI3_YERPE/40-336
A9ZY28_YERPE/40-340
A9ZYR8_YERPE/33-333
AGLE_RHIME/64-375
ARAN_BACHD/53-348
ARAN_BACSU/42-338
B0A471_YERPE/44-324
B0C1D0_ACAM1/51-345
B0CAR1_ACAM1/34-328
B0CBG9_ACAM1/95-393
B0CC73_ACAM1/45-334
B0FJ10_PANTH/46-330
B0FYB6_STRSU/1-220
B0GBH0_YERPE/40-340
B0GEE7_YERPE/28-328
B0GIF2_YERPE/33-333
B0GIY9_YERPE/44-324
B0GK36_YERPE/40-336
B0GS90_YERPE/33-333
B0GSR1_YERPE/44-324
B0GTE9_YERPE/40-340
B0GYT0_YERPE/40-336
B0GZU5_YERPE/4-304
B0H0S5_YERPE/40-340
B0H7T9_YERPE/33-333
B0H9M8_YERPE/4-304
B0HAQ6_YERPE/40-336
B0HB22_YERPE/44-324
B0HCG0_YERPE/33-333
B0HDZ8_YERPE/40-336
B0HH65_YERPE/4-304
B0HKR2_YERPE/44-324
B0HN22_YERPE/40-340
B0HQJ5_YERPE/40-336
B0HRH7_YERPE/4-304
B0HUR5_YERPE/40-340
B0HXF6_YERPE/33-333
B0I0J5_YERPE/44-324
B0K337_THEPX/46-339
B0K4K0_THEPX/54-340
B0K4Q9_THEPX/64-194
B0K6B3_THEPX/53-346
B0K6C1_THEPX/58-369
B0K7M2_THEP3/53-346
B0K7M8_THEP3/58-369
B0KAN3_THEP3/54-340
B0KBY6_THEP3/64-194
B0KDG3_THEP3/44-351
B0MCB8_9FIRM/29-165
B0MJM7_9FIRM/96-405
B0ML78_9FIRM/73-370
B0MPI5_9FIRM/76-374
B0NBX9_EUBSP/73-391
B0NDV5_EUBSP/49-344
B0NF02_EUBSP/47-343
B0P060_9CLOT/55-338
B0QVQ9_HAEPR/7-141
B0RAU5_CLAMS/55-342
B0RBT3_CLAMS/59-397
B0RCN3_CLAMS/39-331
B0RF52_CLAMS/43-349
B0RFZ2_CLAMS/57-376
B0RGN0_CLAMS/46-348
B0RID1_CLAMS/63-370
B0RIW0_CLAMS/64-354
B0RZI4_FINM2/50-336
B0U3T7_XYLFM/34-327
B1BF69_CLOPE/48-342
B1BGW4_CLOPE/48-341
B1BID8_CLOPE/47-341
B1BJM9_CLOPE/50-344
B1BNT8_CLOPE/43-335
B1BRL6_CLOPE/50-344
B1BSR9_CLOPE/47-341
B1BU78_CLOPE/50-343
B1BU81_CLOPE/48-342
B1BZI1_9FIRM/42-336
B1C642_9FIRM/45-348
B1C7N7_9FIRM/89-334
B1EMJ8_9ESCH/33-273
B1EQF5_9ESCH/38-318
B1F8U1_9BURK/34-327
B1FC57_9BURK/40-321
B1FKE7_9BURK/32-325
B1FNM7_9BURK/37-333
B1FRC2_9BURK/42-335
B1FSV8_9BURK/35-332
B1FU52_9BURK/37-330
B1FU87_9BURK/39-327
B1FX86_9BURK/51-320
B1FZL9_9BURK/40-333
B1G1S4_9BURK/40-333
B1G235_9BURK/36-332
B1H6R3_BURPS/39-332
B1H6T1_BURPS/71-355
B1H9Q6_BURPS/45-342
B1HE43_BURPS/37-320
B1HP08_LYSSC/67-385
B1HYB8_LYSSC/57-350
B1I744_STRPI/24-353
B1I749_STRPI/51-344
B1IDY9_CLOBK/41-332
B1IF93_CLOBK/50-333
B1ISV0_ECOLC/36-329
B1IUL7_ECOLC/37-317
B1J753_PSEPW/33-329
B1JIZ5_YERPY/40-336
B1JJN2_YERPY/44-324
B1JLD1_YERPY/28-328
B1JLV9_YERPY/40-340
B1JN26_YERPY/33-333
B1JX87_BURCC/40-319
B1JXK5_BURCC/37-333
B1K2Q6_BURCC/42-335
B1K8Y8_BURCC/34-327
B1K978_BURCC/33-325
B1K9X3_BURCC/18-302
B1KKI1_SHEWM/46-374
B1KS14_CLOBM/41-332
B1KTR1_CLOBM/51-351
B1KWX1_CLOBM/50-333
B1L1C6_CLOBM/42-330
B1L970_THESQ/30-367
B1L9M6_THESQ/26-350
B1LAH2_THESQ/23-326
B1LCM0_THESQ/31-325
B1LGB8_ECOSM/36-329
B1LPJ9_ECOSM/37-317
B1MLN1_MYCA9/47-386
B1MN99_MYCA9/42-332
B1Q6P2_CLOBO/50-333
B1Q8H1_CLOBO/41-318
B1QA21_CLOBO/42-330
B1QIR9_CLOBO/42-332
B1QLU4_CLOBO/50-333
B1QM44_CLOBO/42-330
B1QSY0_CLOBU/65-393
B1QWC8_CLOBU/41-332
B1QY02_CLOBU/55-366
B1QZ72_CLOBU/57-344
B1QZ75_CLOBU/45-337
B1QZ82_CLOBU/42-329
B1R3G1_CLOPE/47-341
B1R4B5_CLOPE/43-335
B1R4J3_CLOPE/48-336
B1R5Y9_CLOPE/50-344
B1R8P5_CLOPE/48-342
B1R8P8_CLOPE/50-343
B1RBF7_CLOPE/45-338
B1RD81_CLOPE/48-336
B1RE59_CLOPE/47-341
B1REL2_CLOPE/50-344
B1RJ81_CLOPE/50-343
B1RK26_CLOPE/50-342
B1RLL8_CLOPE/47-341
B1RMG5_CLOPE/45-338
B1RP14_CLOPE/43-335
B1RQH4_CLOPE/50-344
B1RRK3_CLOPE/50-343
B1RRK6_CLOPE/48-342
B1S0Q0_STRPN/59-378
B1S0W5_STRPN/54-353
B1S0X8_STRPN/51-344
B1S4V1_9BIFI/43-329
B1S4V9_9BIFI/4-144
B1S5M1_9BIFI/49-354
B1S5V3_9BIFI/54-353
B1S7F5_9BIFI/51-382
B1S7X5_9BIFI/37-329
B1S7Z0_9BIFI/53-360
B1S926_9BIFI/45-348
B1S980_9BIFI/66-400
B1S9J9_9BIFI/51-349
B1SDU0_9STRE/45-341
B1SX17_9BURK/40-321
B1T579_9BURK/42-335
B1T6Q9_9BURK/37-333
B1UZ26_CLOPE/47-342
B1UZK9_CLOPE/50-344
B1V3G2_CLOPE/48-336
B1V6I7_CLOPE/48-342
B1VF82_CORU7/48-334
B1VN80_STRGG/51-345
B1VNM1_STRGG/50-347
B1VNU5_STRGG/48-338
B1VQG4_STRGG/51-349
B1VRW2_STRGG/40-333
B1VSM4_STRGG/47-348
B1VST1_STRGG/51-341
B1VVG1_STRGG/44-337
B1VWB6_STRGG/45-341
B1VWK5_STRGG/76-386
B1VZH9_STRGG/46-337
B1W185_STRGG/44-348
B1W3T8_STRGG/46-338
B1WWM3_CYAA5/63-378
B1WXG0_CYAA5/51-350
B1WZ02_CYAA5/46-337
B1XC33_ECODH/37-317
B1XCD9_ECODH/36-329
B1XHV6_SYNP2/52-352
B1XPF0_SYNP2/46-335
B1XY61_LEPCP/35-333
B1XZK9_LEPCP/33-329
B1Y1N6_LEPCP/31-347
B1Y1Y1_LEPCP/31-326
B1Y2D4_LEPCP/36-333
B1Y6T5_LEPCP/31-326
B1YIH3_EXIS2/45-350
B1YUK4_BURA4/40-321
B1YVS8_BURA4/37-333
B1YY02_BURA4/34-325
B1Z2G9_BURA4/42-335
B1Z3Z7_BURA4/34-327
B1ZVU6_OPITP/58-364
B2A086_OPITP/39-331
B2DJE1_STRPN/51-344
B2DJE8_STRPN/54-353
B2DM69_STRPN/59-378
B2DME7_STRPN/51-344
B2DMF4_STRPN/54-353
B2DTZ5_STRPN/51-344
B2DU02_STRPN/54-353
B2DUX4_STRPN/59-378
B2DZ65_STRPN/54-353
B2DZ72_STRPN/51-344
B2E0X8_STRPN/59-378
B2E2Z3_STRPN/51-344
B2E300_STRPN/54-353
B2E3N3_STRPN/59-378
B2EBT9_BIFAN/58-355
B2ECL4_BIFAN/39-344
B2FM97_STRMK/38-333
B2GZ41_BURPS/37-320
B2H6P0_BURPS/49-353
B2H869_BURPS/39-332
B2HAM1_BURPS/33-330
B2HF33_MYCMM/42-350
B2HL58_MYCMM/47-354
B2HS36_MYCMM/73-390
B2IIB8_BEII9/32-329
B2ILD6_BEII9/32-329
B2IRT9_STRPS/54-353
B2IRU6_STRPS/51-344
B2ISF0_STRPS/91-424
B2IVE5_NOSP7/33-320
B2J1B7_NOSP7/53-342
B2JDG5_BURP8/36-332
B2JEE1_BURP8/34-322
B2JFQ1_BURP8/44-337
B2JNV9_BURP8/37-334
B2JPI9_BURP8/40-327
B2JSY7_BURP8/37-330
B2JWN2_BURP8/48-320
B2JXQ3_BURP8/93-408
B2K245_YERPB/17-317
B2K2S6_YERPB/40-340
B2K388_YERPB/28-328
B2K4Y1_YERPB/44-324
B2K688_YERPB/40-336
B2N2Z6_ECOLX/37-317
B2NCR1_ECOLX/36-329
B2NQJ2_ECO57/37-317
B2P9J8_ECO57/37-317
B2PJ75_ECO57/37-317
B2S222_TREPS/65-375
B2S3X6_TREPS/48-343
B2SAS5_BRUA1/33-327
B2SAX5_BRUA1/39-324
B2SBT5_BRUA1/30-331
B2SCF6_BRUA1/33-308
B2SYA2_BURPP/36-332
B2SZX2_BURPP/45-342
B2T0H6_BURPP/46-321
B2T194_BURPP/38-323
B2TAJ1_BURPP/39-327
B2TD45_BURPP/40-333
B2TFW6_BURPP/35-332
B2TJK6_CLOBB/104-245
B2UZG1_CLOBA/89-235
B3A640_ECO57/37-317
B3AH36_ECO57/37-317
B3AZX7_ECO57/37-317
B3BBZ3_ECO57/37-317
B3BTT4_ECO57/37-317
B3DP71_BIFLD/51-347
B3DP76_BIFLD/56-355
B3DP78_BIFLD/56-356
B3DQ19_BIFLD/3-96
B3DQG9_BIFLD/52-342
B3DR36_BIFLD/40-346
B3DT98_BIFLD/26-316
B3DTI5_BIFLD/44-342
B3EYM9_GEOSE/48-354
B3H898_ECOLX/36-329
B3HEN5_ECOLX/37-317
B3HP60_ECOLX/36-329
B3HRR0_ECOLX/37-317
B3I2E6_ECOLX/36-329
B3I369_ECOLX/37-317
B3IGM7_ECOLX/37-317
B3PG14_CELJU/43-327
B3PPQ7_RHIE6/59-370
B3PQ42_RHIE6/30-325
B3PSQ0_RHIE6/48-341
B3PVG0_RHIE6/47-355
B3PWX0_RHIE6/36-328
B3PY43_RHIE6/35-332
B3Q0V2_RHIE6/32-327
B3Q0X9_RHIE6/21-327
B3Q1B9_RHIE6/58-355
B3Q1D2_RHIE6/45-383
B3Q1H8_RHIE6/31-325
B3Q340_RHIE6/40-337
B3Q470_RHIE6/56-337
B3Q4S9_RHIE6/50-350
B3Q4X0_RHIE6/25-328
B3Q501_RHIE6/35-335
B3Q526_RHIE6/35-336
B3Q5K0_RHIE6/29-331
B3Q5U8_RHIE6/36-322
B3WGC1_ECOLX/36-329
B3WIQ6_ECOLX/37-317
B3WYN3_SHIDY/37-317
B3X383_SHIDY/507-720
B3XC37_ECOLX/36-329
B3XCB3_ECOLX/37-317
B4ADC0_BACPU/42-337
B4AGY6_BACPU/44-342
B4ANQ3_BACPU/52-359
B4BI43_9BACI/50-336
B4BMB5_9BACI/48-343
B4BMC7_9BACI/50-356
B4BMD5_9BACI/57-381
B4BMS6_9BACI/51-348
B4BNM4_9BACI/54-352
B4E9Z2_BURCJ/37-333
B4EBS5_BURCJ/40-318
B4EGM4_BURCJ/34-327
B4ELY6_BURCJ/42-335
B4EMV5_BURCJ/33-325
B4EQ91_BURCJ/35-328
B4RJP0_NEIG2/28-278
B4SPW3_STRM5/38-333
B4U0T7_STREM/53-350
B4U4B7_STREM/57-356
B4UI56_ANASK/31-312
B4V5Y9_9ACTO/38-333
B4V8G9_9ACTO/54-344
B4VCY1_9ACTO/50-352
B4VD46_9ACTO/52-388
B4VG49_9ACTO/50-354
B4VH51_9CYAN/41-342
B4VLK5_9CYAN/54-349
B4VMJ1_9CYAN/46-335
B4VSG4_9CYAN/42-344
B4WK45_9SYNE/52-352
B4WTN6_9SYNE/44-341
B5CQG1_9FIRM/46-356
B5E732_STRP4/54-353
B5E739_STRP4/51-344
B5G7P5_9ACTO/43-348
B5G8L9_9ACTO/50-341
B5GAK4_9ACTO/53-348
B5GAV7_9ACTO/36-332
B5GBR4_9ACTO/82-380
B5GBU1_9ACTO/47-343
B5GD24_9ACTO/50-342
B5GF50_9ACTO/45-349
B5GHD4_9ACTO/50-345
B5GHK9_9ACTO/40-343
B5GHP3_9ACTO/84-384
B5GHZ2_9ACTO/44-331
B5GK41_9ACTO/33-306
B5GK67_9ACTO/41-350
B5GK89_9ACTO/46-343
B5GKZ2_STRCL/52-366
B5GNY6_STRCL/47-336
B5GQC5_STRCL/30-333
B5GUV1_STRCL/64-385
B5GXE3_STRCL/52-345
B5GZ82_STRCL/48-345
B5H183_STRCL/75-374
B5H1K0_STRCL/43-343
B5H2D9_STRCL/61-362
B5H3Q5_STRCL/51-355
B5H6E3_STRPR/44-343
B5H7K5_STRPR/40-336
B5H7K9_STRPR/49-335
B5H895_STRPR/42-335
B5H915_STRPR/49-336
B5H9G9_STRPR/46-364
B5HBT7_STRPR/48-345
B5HCH7_STRPR/75-385
B5HCY2_STRPR/58-358
B5HD95_STRPR/66-365
B5HDC6_STRPR/51-346
B5HE12_STRPR/53-348
B5HHN1_STRPR/47-339
B5HHP5_STRPR/70-365
B5HHQ3_STRPR/49-350
B5HHX9_STRPR/50-342
B5HK91_STRPR/56-350
B5HMJ0_9ACTO/55-371
B5HNJ5_9ACTO/53-347
B5HP14_9ACTO/46-345
B5HQA7_9ACTO/48-341
B5HR32_9ACTO/50-349
B5HR49_9ACTO/84-353
B5HSI7_9ACTO/13-128
B5HSK5_9ACTO/62-359
B5HTF7_9ACTO/56-349
B5HUQ4_9ACTO/64-289
B5HW53_9ACTO/51-349
B5HYU3_9ACTO/55-361
B5I070_9ACTO/52-338
B5I1G0_9ACTO/54-376
B5I1Q0_9ACTO/49-336
B5I1T7_9ACTO/55-349
B5I5C7_9ACTO/46-337
B5I5Y6_9ACTO/53-344
B5I608_9ACTO/48-350
B5I7C8_9ACTO/48-349
B5I845_9ACTO/74-373
B5I8I6_9ACTO/37-334
B5I8U2_9ACTO/65-363
B5IJJ7_9CHRO/47-336
B5IK44_9CHRO/50-346
B5IXA1_9RHOB/171-474
B5IXD2_9RHOB/103-361
B5IYU3_9RHOB/187-476
B5J1P3_9RHOB/39-324
B5J2U3_9RHOB/31-328
B5J2W0_9RHOB/87-437
B5J393_9RHOB/33-350
B5J4S5_9RHOB/171-471
B5J4S6_9RHOB/53-358
B5J5Y4_9RHOB/57-365
B5JPE7_9BACT/45-339
B5JZQ3_9RHOB/131-436
B5K0M8_9RHOB/203-515
B5K449_9RHOB/53-370
B5K490_9RHOB/64-323
B5K4M7_9RHOB/33-319
B5KCD8_9RHOB/39-241
B5KED3_9RHOB/3-148
B5KEM5_9RHOB/28-326
B5VU20_SPIMA/57-352
B5W241_SPIMA/46-343
B5WBS2_9BURK/41-332
B5WE50_9BURK/35-332
B5WMH3_9BURK/36-332
B5WND2_9BURK/43-351
B5WNL2_9BURK/40-333
B5WQ12_9BURK/40-333
B5WQJ1_9BURK/33-337
B5WTW1_9BURK/45-320
B5WVV6_9BURK/39-327
B5XJP2_STRPZ/54-352
B5XUM7_KLEP3/38-334
B5XVY6_KLEP3/29-332
B5XXZ7_KLEP3/37-316
B5Y6C7_COPPD/45-351
B5YAH6_DICT6/31-360
B5YBD2_DICT6/2-296
B5YBF7_DICT6/32-323
B5YCE1_DICT6/42-333
B5YFI4_DICT6/63-368
B5YFJ5_DICT6/63-366
B5Z175_ECO5E/37-317
B5ZMW0_RHILW/35-332
B5ZP26_RHILW/31-324
B5ZQH3_RHILW/58-370
B5ZQZ5_RHILW/32-327
B5ZR36_RHILW/20-327
B5ZSK9_RHILW/31-325
B5ZSQ4_RHILW/81-400
B5ZU43_RHILW/47-341
B5ZXX9_RHILW/47-355
B5ZZ79_RHILW/36-328
B5ZZY0_RHILW/39-335
B6A069_RHILW/39-330
B6A0R8_RHILW/32-328
B6A0S4_RHILW/35-338
B6A1M7_RHILW/40-337
B6A1P5_RHILW/35-322
B6A212_RHILW/50-350
B6A300_RHILW/33-330
B6A3D5_RHILW/29-334
B6A3P2_RHILW/31-325
B6A4E9_RHILW/30-328
B6A4J6_RHILW/34-327
B6A4Z7_RHILW/46-343
B6B0N9_9RHOB/41-334
B6B3C9_9RHOB/23-330
B6B8R0_9RHOB/71-427
B6BG00_9RHOB/31-316
B6FPJ4_9CLOT/26-351
B6I5P8_ECOSE/37-317
B6IA25_ECOSE/36-329
B6IXQ3_RHOCS/35-333
B6QYT1_9RHOB/43-364
B6QZ34_9RHOB/58-316
B6R0Q6_9RHOB/33-339
B6R2A9_9RHOB/36-328
B6R3Q7_9RHOB/32-333
B6R8K6_9RHOB/34-319
B6R9N2_9RHOB/18-314
B6R9V8_9RHOB/34-334
B6XGZ6_9ENTR/28-320
B6XV97_9BIFI/50-349
B6XVS6_9BIFI/46-350
B6XX77_9BIFI/41-327
B6XXA6_9BIFI/45-326
B6XXH9_9BIFI/44-337
B6YY91_9RHOB/33-327
B6YYJ6_9RHOB/36-340
B6ZVI9_ECO57/37-317
B7A3A7_ECO57/36-209
B7AAW7_THEAQ/30-326
B7ARL4_9BACE/76-482
B7CB26_9FIRM/44-242
B7CDS7_9FIRM/44-336
B7CES6_BURPS/71-332
B7CG49_BURPS/49-353
B7CH83_BURPS/39-332
B7CIM9_BURPS/38-334
B7CKG0_BURPS/37-320
B7CQ35_BURPS/19-316
B7DML7_9BACL/50-338
B7DQ30_9BACL/64-341
B7DQ56_9BACL/58-358
B7DSE3_9BACL/52-348
B7DSI9_9BACL/77-377
B7DT26_9BACL/57-344
B7DUT5_9BACL/41-344
B7DVD8_9BACL/62-375
B7GEZ9_ANOFW/64-363
B7GGX8_ANOFW/42-354
B7GLF0_ANOFW/51-337
B7GN82_BIFLS/52-342
B7GNA6_BIFLS/57-352
B7GNP6_BIFLS/46-377
B7GNP9_BIFLS/49-377
B7GNQ2_BIFLS/48-378
B7GNQ3_BIFLS/48-379
B7GNQ4_BIFLS/49-380
B7GNQ6_BIFLS/46-375
B7GPB7_BIFLS/51-347
B7GQA3_BIFLS/46-355
B7GSJ7_BIFLS/46-345
B7GU26_BIFLS/64-361
B7GUD6_BIFLS/41-331
B7GUH9_BIFLS/53-380
B7ICL4_THEAB/30-332
B7IEC6_THEAB/33-336
B7IGU1_THEAB/29-329
B7IH34_THEAB/32-329
B7IHF2_THEAB/31-316
B7K651_CYAP8/46-335
B7L574_ECO55/36-329
B7LAY1_ECO55/37-317
B7LL07_ESCF3/37-317
B7LY71_ECO8A/36-329
B7M7U6_ECO8A/37-317
B7MJ25_ECO45/37-317
B7MLY5_ECO45/36-329
B7MUF0_ECO81/36-329
B7N2P2_ECO81/37-317
B7NFX8_ECOLU/37-317
B7NHL3_ECO7I/36-329
B7NRZ8_ECO7I/37-317
B7QPE2_9RHOB/33-369
B7QQK1_9RHOB/36-331
B7QQT5_9RHOB/34-329
B7QQX5_9RHOB/71-427
B7QXI0_9RHOB/43-348
B7QXQ4_9RHOB/57-373
B7QYU3_9RHOB/56-359
B7R8J5_9THEO/55-349
B7RIL0_9RHOB/76-428
B7RM97_9RHOB/39-324
B7RQL0_9RHOB/233-524
B7UPJ5_ECO27/37-317
B7URB8_ECO27/36-329
B7V8Y4_PSEA8/34-329
B7V9H6_PSEA8/37-329
B8C006_THAPS/115-300
B8CWN6_HALOH/48-341
B8CY35_HALOH/37-341
B8CY85_HALOH/67-369
B8CZL8_HALOH/34-335
B8CZU5_HALOH/37-331
B8CZY0_HALOH/36-335
B8D085_HALOH/37-323
B8D1L8_HALOH/43-345
B8D1Z2_HALOH/40-341
B8DBS4_LISMH/41-345
B8DGP4_LISMH/39-329
B8DUX5_BIFA0/52-349
B8DZ53_DICTD/33-327
B8DZ56_DICTD/32-326
B8DZ59_DICTD/33-328
B8E1I1_DICTD/36-334
B8E1V6_DICTD/42-333
B8E2L4_DICTD/62-368
B8E2M4_DICTD/63-366
B8E3E1_DICTD/31-360
B8E9R1_SHEB2/27-357
B8FPQ4_DESHD/44-353
B8FSI8_DESHD/53-371
B8GAH7_CHLAD/54-278
B8H6J6_ARTCA/45-336
B8H6X3_ARTCA/45-343
B8H7F0_ARTCA/43-361
B8H997_ARTCA/54-344
B8H9J4_ARTCA/48-346
B8HCV7_ARTCA/47-343
B8HEC0_ARTCA/41-337
B8HES4_ARTCA/49-342
B8HFA7_ARTCA/44-364
B8HFB7_ARTCA/49-338
B8HFC1_ARTCA/65-360
B8HFC4_ARTCA/41-333
B8HFT7_ARTCA/67-361
B8HG39_ARTCA/55-381
B8HJG5_ARTCA/48-353
B8HYA6_CYAP4/52-341
B8HZZ0_CLOCE/65-370
B8HZZ3_CLOCE/41-351
B8I0N3_CLOCE/81-402
B8I424_CLOCE/66-346
B8I4H9_CLOCE/64-381
B8I4I4_CLOCE/66-390
B8I507_CLOCE/60-361
B8I622_CLOCE/64-393
B8I8V9_CLOCE/66-358
B8I998_CLOCE/51-353
B8I9A0_CLOCE/64-367
B8K3H8_VIBPA/56-373
B8K3W4_VIBPA/3-298
B8KA41_VIBPA/29-327
B8L9F3_9GAMM/38-333
B8R8W0_9BACT/57-348
B8R929_9BACT/43-338
B8ZME8_STRPJ/54-353
B8ZMF5_STRPJ/51-344
B8ZMX3_STRPJ/59-378
B8ZQZ7_MYCLB/64-380
B8ZRL8_MYCLB/42-357
B8ZS62_MYCLB/48-358
B9B0S2_9BURK/42-335
B9B454_9BURK/36-332
B9BAL3_9BURK/37-320
B9BLG6_9BURK/36-330
B9BLV1_9BURK/42-335
B9BSP9_9BURK/37-320
B9BTG1_9BURK/37-333
B9C5H1_9BURK/36-330
B9C5V7_9BURK/42-335
B9CA67_9BURK/37-333
B9CFX0_9BURK/37-320
B9CRY1_STACP/55-387
B9DTH9_STRU0/54-375
B9DVU5_STRU0/50-359
B9DXB3_CLOK1/46-330
B9J853_AGRRK/37-337
B9J9A4_AGRRK/58-370
B9JAI2_AGRRK/226-290
B9JAZ1_AGRRK/32-330
B9JFV6_AGRRK/32-329
B9JGQ3_AGRRK/30-327
B9JHM7_AGRRK/35-321
B9JI77_AGRRK/49-344
B9JI89_AGRRK/34-315
B9JJN3_AGRRK/36-331
B9JJT3_AGRRK/46-339
B9JJW7_AGRRK/31-325
B9JL40_AGRRK/67-365
B9JLL9_AGRRK/51-351
B9JLP6_AGRRK/4-299
B9JM84_AGRRK/43-346
B9JPZ4_AGRRK/47-345
B9JQD3_AGRRK/31-325
B9JRF8_AGRVS/32-330
B9JRT0_AGRVS/58-387
B9JWT0_AGRVS/32-319
B9K0Y2_AGRVS/28-320
B9K1R3_AGRVS/33-328
B9K560_AGRVS/42-339
B9K7A3_THENN/34-331
B9K7M3_THENN/23-326
B9K9B5_THENN/28-326
B9KAG0_THENN/33-327
B9KBN2_THENN/30-354
B9KBY8_THENN/36-333
B9KJH0_RHOSK/20-316
B9KSP1_RHOSK/57-367
B9KUN6_RHOSK/32-322
B9KWP5_RHOSK/44-345
B9KWR6_RHOSK/38-336
B9KXE8_THERP/72-394
B9KXR3_THERP/60-396
B9L0W6_THERP/90-374
B9LAQ5_CHLSY/81-401
B9LB61_CHLSY/82-373
B9LI95_CHLSY/55-361
B9LLI5_CHLSY/57-362
B9LT83_HALLT/55-369
B9MLB9_ANATD/50-379
B9MLU5_ANATD/47-352
B9MMA1_ANATD/52-356
B9MMT1_ANATD/41-336
B9MMV1_ANATD/53-381
B9MN77_ANATD/41-328
B9MNB5_ANATD/47-343
B9MP63_ANATD/45-369
B9MPG3_ANATD/60-357
B9MPH7_ANATD/45-354
B9NLB8_9RHOB/21-317
B9NST8_9RHOB/32-316
B9NVA0_9RHOB/81-359
B9NVM4_9RHOB/36-332
B9NXN2_9RHOB/64-420
B9PD15_POPTR/207-341
B9R1Z7_9RHOB/72-428
B9R3J1_9RHOB/33-328
B9R3M3_9RHOB/37-333
B9TKT8_RICCO/2-245
B9TKW2_RICCO/3-131
B9TM73_RICCO/49-293
B9WU37_STRSU/57-377
B9WVV1_STRSU/37-332
B9WYA2_STRSU/46-337
B9YDV8_9FIRM/41-339
B9Z5I3_9NEIS/38-315
B9Z7W4_9NEIS/38-328
C0AU51_9ENTR/85-385
C0B6R0_9FIRM/45-243
C0BAJ3_9FIRM/65-257
C0BPX8_9BIFI/67-354
C0BQ33_9BIFI/39-343
C0BQ58_9BIFI/38-348
C0BRG0_9BIFI/65-360
C0BRG5_9BIFI/42-338
C0BV48_9BIFI/46-345
C0BV63_9BIFI/30-319
C0BVL3_9BIFI/51-349
C0BZ53_9CLOT/43-175
C0C101_9CLOT/46-345
C0C133_9CLOT/348-641
C0C1B5_9CLOT/76-394
C0C1J2_9CLOT/37-343
C0C596_9CLOT/46-341
C0C5F3_9CLOT/79-365
C0CH61_9FIRM/67-372
C0CJY9_9FIRM/67-360
C0CRG2_9FIRM/59-382
C0CRH8_9FIRM/54-375
C0CSV5_9CLOT/33-333
C0CTM1_9CLOT/43-343
C0CUM4_9CLOT/64-369
C0CUZ4_9CLOT/71-361
C0CWG7_9CLOT/71-373
C0CWR8_9CLOT/50-299
C0CZ61_9CLOT/57-378
C0CZ85_9CLOT/55-346
C0CZJ2_9CLOT/329-612
C0D385_9CLOT/110-410
C0D3H3_9CLOT/83-378
C0D4C8_9CLOT/59-361
C0D4E2_9CLOT/66-357
C0D4Z2_9CLOT/79-284
C0D5F3_9CLOT/21-317
C0D5G2_9CLOT/43-348
C0D610_9CLOT/73-363
C0D690_9CLOT/66-156
C0D6R7_9CLOT/57-349
C0D6S1_9CLOT/360-563
C0D8C7_9CLOT/2-199
C0D8C8_9CLOT/61-158
C0DBT2_9CLOT/76-375
C0DBV7_9CLOT/1-214
C0E102_9CORY/3-290
C0EIY0_9CLOT/44-339
C0ELM9_NEIFL/28-278
C0EY08_9FIRM/48-342
C0FRZ9_9FIRM/61-171
C0FZU6_9FIRM/65-368
C0G9P0_9RHIZ/30-331
C0GBR8_9RHIZ/47-341
C0M8E7_STRE4/53-350
C0MC36_STRE4/42-340
C0MF47_STRS7/53-350
C0MHD0_STRS7/42-340
C0RKN3_BRUMB/30-331
C0RLK1_BRUMB/39-324
C0RLQ2_BRUMB/33-327
C0VYF8_9ACTO/48-346
C0VYR5_9ACTO/42-335
C0VZF9_9ACTO/46-335
C0VZK6_9ACTO/53-349
C0W199_9ACTO/41-332
C0W274_9ACTO/55-343
C0W4H4_9ACTO/47-358
C0W4H8_9ACTO/66-382
C0W4L3_9ACTO/45-341
C0W6J8_9ACTO/42-338
C0W6S6_9ACTO/53-335
C0W757_9ACTO/48-336
C0W7L3_9ACTO/55-366
C0W7Z6_9ACTO/51-371
C0W8T6_9ACTO/48-342
C0X0R7_ENTFA/49-337
C0XVH0_BURPS/38-334
C0XY95_BURPS/37-320
C0XYG4_BURPS/33-330
C0Y9Z9_BURPS/39-332
C0YAZ6_BURPS/71-352
C0Z955_BREBN/50-348
C0Z9S8_BREBN/58-350
C0ZA79_BREBN/48-340
C0ZD69_BREBN/61-358
C0ZDD1_BREBN/41-331
C0ZKK9_BREBN/44-350
C0ZVB7_RHOE4/58-346
C1A1B0_RHOE4/41-341
C1A2M0_RHOE4/68-389
C1AFU7_MYCBT/43-210
C1AMM9_MYCBT/38-379
C1APW1_MYCBT/44-351
C1AQN8_MYCBT/46-352
C1AWN9_RHOOB/53-345
C1AY05_RHOOB/58-351
C1AZM4_RHOOB/68-366
C1B3Q2_RHOOB/44-340
C1B740_RHOOB/50-341
C1C8S1_STRP7/54-353
C1C8S8_STRP7/51-344
C1CFQ3_STRZJ/54-353
C1CFR0_STRZJ/51-344
C1CG16_STRZJ/59-378
C1CM21_STRZP/54-353
C1CM28_STRZP/51-344
C1CSU6_STRZT/54-353
C1CSV3_STRZT/51-344
C1CT36_STRZT/59-378
C1CUP3_DEIDV/31-319
C1CW14_DEIDV/35-330
C1CXP9_DEIDV/28-325
C1D0G7_DEIDV/30-326
C1D230_DEIDV/28-327
C1D2H1_DEIDV/38-332
C1D356_DEIDV/30-328
C1D3P8_DEIDV/31-330
C1D3T6_DEIDV/25-330
C1D430_DEIDV/44-336
C1DKR2_AZOVD/33-329
C1DM10_AZOVD/31-290
C1FL95_CLOBJ/42-330
C1FQ65_CLOBJ/41-317
C1FUK2_CLOBJ/50-333
C1HKA9_9ESCH/36-329
C1HQ58_9ESCH/37-317
C1HVX0_NEIGO/28-278
C1I2B8_9CLOT/50-344
C1I3W4_9CLOT/28-338
C1I4Y9_9CLOT/46-340
C1I9Z8_9CLOT/41-338
C1IBR2_9CLOT/46-355
C1KWV1_LISMC/41-345
C1KYB4_LISMC/39-329
C1M9T5_9ENTR/42-331
C1MFG4_9ENTR/40-319
C1NAQ6_9ESCH/37-317
C2C7W0_VIBCH/27-321
C2CJR8_9FIRM/47-338
C2DB54_ENTFA/49-337
C2DP55_ECOLX/1-80
C2DRN2_ECOLX/36-329
C2DTJ8_ECOLX/37-317
C2EKX1_9LACO/41-336
C2ER67_9LACO/49-335
C2GUR6_BIFLI/41-331
C2GV32_BIFLI/44-339
C2GVA8_BIFLI/51-341
C2GW27_BIFLI/3-98
C2GWQ4_BIFLI/56-356
C2GWQ6_BIFLI/56-355
C2GWR1_BIFLI/51-347
C2GY88_BIFLI/46-338
C2H3F9_ENTFA/49-337
C2H7P5_ENTFC/46-277
C2H7R9_ENTFC/49-358
C2HAF5_ENTFC/38-338
C2HDI7_ENTFC/53-352
C2HQL9_LACAC/2-225
C2HQM0_LACAC/42-111
C2HZ67_VIBCH/27-321
C2I8V4_VIBCH/27-321
C2IFW4_VIBCH/27-321
C2IT75_VIBCH/27-321
C2JAU4_VIBCH/27-321
C2JQM5_ENTFA/49-337
C2KBG0_9LACO/56-109
C2KGA0_9LACO/42-337
C2KQN5_9ACTO/57-346
C2KRC4_9ACTO/45-325
C2KTR0_9ACTO/46-339
C2KWQ7_9FIRM/84-379
C2KWQ8_9FIRM/53-348
C2KX05_9FIRM/50-342
C2KZM9_9FIRM/66-363
C2KZT1_9FIRM/63-352
C2L1D7_9FIRM/51-348
C2LT67_STRSL/40-335
C2PUG1_BACCE/52-339
C2WCQ7_BACCE/44-333
C2YQ38_BACCE/52-339
C3AJ63_BACMY/52-150
C3ARA2_BACMY/42-333
C3AU71_BACMY/25-329
C3B116_BACMY/50-148
C3B8K0_BACMY/42-333
C3BC33_BACMY/25-329
C3BHP1_9BACI/52-150
C3BQM3_9BACI/58-347
C3BU53_9BACI/25-328
C3HGW3_BACTU/52-339
C3JIS8_RHOER/41-341
C3JTG9_RHOER/65-386
C3JW59_RHOER/58-346
C3K8P3_PSEFS/33-329
C3KAV3_PSEFS/37-333
C3KKS2_RHISN/37-327
C3KKX1_RHISN/43-320
C3KLG3_RHISN/40-337
C3KLV4_RHISN/97-404
C3KM85_RHISN/31-332
C3KNC8_RHISN/28-330
C3KNM7_RHISN/202-511
C3KRD0_RHISN/35-332
C3KRN6_RHISN/39-369
C3KRQ3_RHISN/34-322
C3KU66_CLOB6/42-330
C3KYE3_CLOB6/42-332
C3L1S6_CLOB6/50-333
C3LWU5_VIBCM/27-321
C3M9R0_RHISN/71-422
C3MAP3_RHISN/13-317
C3MCK2_RHISN/67-362
C3MGF9_RHISN/32-328
C3MGJ3_RHISN/60-369
C3MSN7_SULIM/80-396
C3MYK0_SULIM/80-370
C3NB21_SULIY/80-396
C3NDT9_SULIY/80-370
C3NHW3_SULIN/80-370
C3NYT3_VIBCJ/27-321
C3SDN3_ECOLX/36-209
C3SHQ7_ECOLX/37-317
C3SHQ8_ECOLX/37-317
C3W9V2_FUSMR/43-369
C3W9X0_FUSMR/39-358
C3WC67_FUSMR/43-329
C3WD16_FUSMR/45-340
C3WD17_FUSMR/43-339
C4AN20_BURMA/37-320
C4AXC7_BURMA/38-334
C4AXQ5_BURMA/34-327
C4F0K7_HAEIF/29-279
C4F6Q3_HAEIF/29-279
C4FCT8_9BIFI/50-340
C4FD37_9BIFI/46-349
C4FD90_9BIFI/22-322
C4FDW4_9BIFI/46-345
C4FGG2_9BIFI/54-380
C4FHD7_9BIFI/46-350
C4FUL2_9FIRM/15-301
C4FZX2_ABIDE/69-365
C4G0J2_ABIDE/60-341
C4G2J2_ABIDE/102-440
C4G3F6_ABIDE/68-366
C4G4L3_ABIDE/73-378
C4G503_ABIDE/67-362
C4G5K8_ABIDE/76-365
C4G5L6_ABIDE/75-366
C4G6T2_ABIDE/63-373
C4G6V1_ABIDE/61-362
C4G6Y4_ABIDE/56-353
C4G757_ABIDE/71-375
C4G7L3_ABIDE/78-382
C4G855_9FIRM/46-335
C4GDD7_9FIRM/56-358
C4GDF1_9FIRM/48-359
C4H2E3_YERPE/28-328
C4H4M7_YERPE/40-336
C4H5F7_YERPE/33-333
C4HA71_YERPE/40-340
C4HAY8_YERPE/44-324
C4HCR1_YERPE/40-340
C4HE93_YERPE/44-324
C4HK29_YERPE/28-328
C4HMY7_YERPE/40-336
C4HNH8_YERPE/33-333
C4HR22_YERPE/28-328
C4HRI8_YERPE/44-324
C4HUI3_YERPE/40-336
C4HXM2_YERPE/33-333
C4HZZ5_YERPE/40-340
C4I1V4_BURPS/50-353
C4I382_BURPS/71-336
C4I3Q7_BURPS/39-332
C4I9Z2_BURPS/33-330
C4IB13_CLOBU/48-342
C4IH81_CLOBU/55-366
C4IHG3_CLOBU/41-332
C4IIT4_CLOBU/65-391
C4IM25_CLOBU/57-344
C4IM28_CLOBU/45-337
C4IM35_CLOBU/42-329
C4IVA2_BRUAB/47-341
C4IVF0_BRUAB/46-331
C4IWA0_BRUAB/30-331
C4IWX7_BRUAB/33-308
C4KGU7_SULIK/80-370
C4KR76_BURPS/38-334
C4KSX2_BURPS/37-320
C4L773_TOLAT/40-320
C4NFH9_9ACTO/70-339
C4RBH5_9ACTO/45-332
C4RCR9_9ACTO/111-388
C4RFB4_9ACTO/131-437
C4RG45_9ACTO/49-350
C4RI80_9ACTO/42-351
C4RJD0_9ACTO/44-346
C4RJE6_9ACTO/72-376
C4RK03_9ACTO/69-384
C4RL97_9ACTO/290-593
C4RLB6_9ACTO/45-349
C4RNV5_9ACTO/44-341
C4RPN2_9ACTO/64-368
C4RX39_YERBE/44-324
C4RYI0_YERBE/36-335
C4RZ07_YERBE/40-340
C4SD11_YERMO/36-335
C4SG13_YERMO/44-324
C4SK85_YERFR/40-336
C4SLJ7_YERFR/87-387
C4SXW2_YERIN/36-335
C4T3B0_YERIN/30-310
C4TSN6_YERKR/36-336
C4TUI3_YERKR/30-307
C4TZB0_YERKR/44-324
C4U2C8_YERKR/9-305
C4U631_YERAL/6-305
C4UIR2_YERRU/39-319
C4ULP9_YERRU/51-295
C4UQ01_YERRO/36-335
C4URT4_YERRO/34-334
C4UXI5_YERRO/44-324
C4WI23_9RHIZ/31-325
C4WI31_9RHIZ/63-363
C4WM35_9RHIZ/39-323
C4WM96_9RHIZ/62-362
C4WMK9_9RHIZ/58-354
C4WN58_9RHIZ/33-327
C4WYS9_KLEPN/38-334
C4X035_KLEPN/37-316
C4Z336_EUBE2/16-320
C4Z3A7_EUBE2/71-402
C4ZAX4_EUBR3/84-231
C4ZFH4_EUBR3/45-332
C4ZHX6_EUBR3/66-393
C4ZV59_ECOBW/36-329
C5A128_ECOBW/37-317
C5A1T2_THEGJ/78-435
C5ACC0_BURGB/38-334
C5ACG0_BURGB/40-314
C5AGE4_BURGB/40-333
C5AM11_BURGB/35-329
C5BV18_BEUC1/51-356
C5BVG2_BEUC1/47-365
C5BW83_BEUC1/53-345
C5BWB6_BEUC1/48-341
C5BWC8_BEUC1/54-345
C5BXG5_BEUC1/66-356
C5BXU1_BEUC1/67-372
C5BY16_BEUC1/57-355
C5BY64_BEUC1/48-353
C5BYV9_BEUC1/49-321
C5BYW4_BEUC1/60-354
C5BZ06_BEUC1/65-333
C5BZB8_BEUC1/51-373
C5BZJ9_BEUC1/59-350
C5BZK8_BEUC1/52-350
C5BZM9_BEUC1/58-355
C5C0V1_BEUC1/51-342
C5C1D7_BEUC1/44-339
C5C1F6_BEUC1/72-394
C5C1W0_BEUC1/112-405
C5C2M6_BEUC1/33-343
C5C2V5_BEUC1/66-367
C5C311_BEUC1/42-334
C5C371_BEUC1/72-357
C5C3V8_BEUC1/60-353
C5C3Z8_BEUC1/44-334
C5C441_BEUC1/53-341
C5C451_BEUC1/58-355
C5C454_BEUC1/57-356
C5C4L7_BEUC1/55-348
C5C4Z8_BEUC1/46-353
C5C542_BEUC1/57-363
C5C583_BEUC1/56-353
C5C597_BEUC1/70-377
C5C5U2_BEUC1/54-339
C5C6L2_BEUC1/60-355
C5C947_MICLC/41-348
C5CD84_KOSOT/28-308
C5CE98_KOSOT/31-336
C5CFH7_KOSOT/37-336
C5CFJ1_KOSOT/29-328
C5CG81_KOSOT/30-322
C5CGK2_KOSOT/31-314
C5CH29_KOSOT/36-357
C5CH54_KOSOT/32-318
C5CH80_KOSOT/27-328
C5CHI9_KOSOT/30-330
C5CIF7_KOSOT/27-329
C5CIK8_KOSOT/29-329
C5CIL9_KOSOT/32-316
C5CIY4_KOSOT/30-320
C5CPN8_VARPS/25-328
C5CS15_VARPS/43-351
C5CZP3_VARPS/51-353
C5D8H6_GEOSW/54-351
C5E8B3_BIFLI/44-342
C5E8J0_BIFLI/26-316
C5E997_BIFLI/44-337
C5E9S4_BIFLI/51-347
C5EB79_BIFLI/52-342
C5EBH4_BIFLI/49-355
C5EDW5_BIFLI/3-98
C5EE57_9FIRM/56-353
C5EEX7_9FIRM/34-333
C5EK79_9FIRM/44-344
C5EKH4_9FIRM/43-340
C5EKI1_9FIRM/64-349
C5EL41_9FIRM/59-355
C5EM86_9FIRM/47-335
C5EM94_9FIRM/51-351
C5EPI5_9FIRM/60-354
C5EPJ5_9FIRM/70-373
C5EQ50_9FIRM/68-363
C5EQ76_9FIRM/70-365
C5ERJ6_9FIRM/65-371
C5ESH8_9FIRM/65-363
C5ESU7_9FIRM/45-335
C5N712_BURMA/37-320
C5NGU0_BURMA/34-327
C5NM46_BURMA/38-334
C5QSG2_STAEP/55-387
C5QX34_STAEP/55-387
C5USA9_CLOBO/100-207
C5VV76_STRSE/52-351
C5VXJ7_STRSE/55-377
C5VY47_STRSE/46-337
C5VYP7_STRSE/37-332
C5W3U6_ECOBB/36-329
C5WBR8_ECOBB/37-317
C5WI60_STRDG/42-341
C5WJ17_STRDG/49-370
C5WJ75_STRDG/54-352
C5ZA48_BURPS/37-320
C5ZA64_BURPS/38-334
C5ZL75_BURPS/71-352
C5ZQA2_BURPS/33-330
C5ZR51_BURPS/39-332
C6A1C9_THESM/69-355
C6A6Z1_BIFLB/39-344
C6A9Y6_BIFLB/58-355
C6AG27_BIFAS/58-355
C6AHJ9_BIFAS/39-344
C6AQ61_AGGAN/29-279
C6AV42_RHILS/35-332
C6AVG3_RHILS/15-328
C6AX71_RHILS/32-327
C6AXA5_RHILS/35-327
C6AXM6_RHILS/31-324
C6AY03_RHILS/31-325
C6B0H9_RHILS/44-384
C6B0R5_RHILS/40-369
C6B1H9_RHILS/58-370
C6B3W6_RHILS/48-341
C6B4D1_RHILS/29-334
C6B4T4_RHILS/81-378
C6B4Z8_RHILS/51-366
C6B5A4_RHILS/40-337
C6B5P8_RHILS/50-350
C6B5R3_RHILS/37-331
C6B660_RHILS/42-331
C6B680_RHILS/46-314
C6B6U6_RHILS/31-325
C6B987_RHILS/49-353
C6B9B2_RHILS/36-328
C6B9N9_RHILS/34-327
C6BAC6_RHILS/30-327
C6BAJ9_RHILS/34-330
C6BB16_RHILS/36-333
C6BXL2_DESAD/40-335
C6C6T3_DICDC/39-335
C6C9I3_DICDC/30-273
C6CA34_DICDC/33-331
C6CD61_DICDC/43-335
C6CDN0_DICDC/44-396
C6CH03_DICZE/39-335
C6CHV4_DICZE/55-347
C6CJU7_DICZE/31-273
C6CLR7_DICZE/34-335
C6CQ45_DICZE/45-396
C6CRB0_PAESJ/3-295
C6CS03_PAESJ/66-374
C6CSG0_PAESJ/69-386
C6CSK4_PAESJ/70-379
C6CSQ0_PAESJ/61-369
C6CSY3_PAESJ/66-365
C6CSZ2_PAESJ/78-408
C6CT16_PAESJ/78-368
C6CT22_PAESJ/56-349
C6CT67_PAESJ/62-366
C6CTC0_PAESJ/79-385
C6CTG9_PAESJ/58-350
C6CTL7_PAESJ/50-341
C6CTL8_PAESJ/47-385
C6CTM2_PAESJ/71-404
C6CTN0_PAESJ/63-366
C6CUJ9_PAESJ/69-372
C6CUL2_PAESJ/80-386
C6CUY8_PAESJ/90-418
C6CV10_PAESJ/71-377
C6CV59_PAESJ/57-372
C6CV73_PAESJ/55-378
C6CVB8_PAESJ/94-408
C6CVD0_PAESJ/74-379
C6CVX0_PAESJ/46-343
C6CVX5_PAESJ/58-385
C6CVY5_PAESJ/68-375
C6CVZ3_PAESJ/66-386
C6CWG7_PAESJ/52-349
C6CWQ6_PAESJ/71-380
C6CWR5_PAESJ/68-373
C6CWU5_PAESJ/77-391
C6CXB3_PAESJ/65-372
C6CXC8_PAESJ/52-344
C6CXD6_PAESJ/61-368
C6CXH6_PAESJ/66-387
C6CXK6_PAESJ/70-380
C6CXL5_PAESJ/81-390
C6CXM3_PAESJ/58-356
C6CXM7_PAESJ/72-383
C6CXU9_PAESJ/64-357
C6CY28_PAESJ/73-393
C6CY33_PAESJ/63-383
C6CZH7_PAESJ/67-372
C6D0M9_PAESJ/75-375
C6D0Z5_PAESJ/71-370
C6D124_PAESJ/43-388
C6D153_PAESJ/64-370
C6D163_PAESJ/68-379
C6D181_PAESJ/76-372
C6D184_PAESJ/49-349
C6D1P8_PAESJ/64-389
C6D1X2_PAESJ/56-381
C6D1Z4_PAESJ/52-362
C6D215_PAESJ/69-389
C6D228_PAESJ/70-380
C6D2F8_PAESJ/61-356
C6D3E3_PAESJ/59-361
C6D3N6_PAESJ/56-347
C6D3P8_PAESJ/86-410
C6D3S2_PAESJ/58-360
C6D3U4_PAESJ/64-395
C6D3W4_PAESJ/66-357
C6D415_PAESJ/58-358
C6D423_PAESJ/75-394
C6D453_PAESJ/73-388
C6D4A4_PAESJ/74-361
C6D4D4_PAESJ/59-384
C6D518_PAESJ/47-390
C6D576_PAESJ/57-255
C6D5I0_PAESJ/72-400
C6D5P2_PAESJ/78-395
C6D5X6_PAESJ/65-376
C6D663_PAESJ/68-368
C6D6D3_PAESJ/62-369
C6D6F6_PAESJ/67-389
C6D6G4_PAESJ/66-392
C6D6I2_PAESJ/53-364
C6D6X9_PAESJ/45-344
C6D717_PAESJ/66-380
C6D774_PAESJ/93-383
C6D791_PAESJ/68-393
C6D799_PAESJ/66-380
C6D7A8_PAESJ/69-367
C6D7J8_PAESJ/69-373
C6D7N3_PAESJ/71-371
C6D7X3_PAESJ/82-400
C6D8S6_PAESJ/68-374
C6D8T4_PAESJ/104-399
C6DG02_PECCP/37-335
C6DHW9_PECCP/40-360
C6DNV1_MYCTK/46-352
C6DQ25_MYCTK/44-351
C6DUD6_MYCTK/38-379
C6EDY9_ECOBD/37-317
C6EFS2_ECOBD/36-329
C6GMP8_STRSX/37-332
C6GPH8_STRSX/55-377
C6GQK9_STRSX/46-337
C6GSA8_STRSX/52-351
C6GUE3_STRS4/46-337
C6GV72_STRS4/37-332
C6GX17_STRS4/55-377
C6GX70_STRS4/52-351
C6IVD0_9BACL/67-382
C6IVG9_9BACL/75-385
C6IVH5_9BACL/72-369
C6IWI7_9BACL/61-350
C6IWZ1_9BACL/61-361
C6IXK3_9BACL/56-352
C6IY37_9BACL/79-389
C6IY40_9BACL/71-382
C6IY54_9BACL/63-361
C6IY80_9BACL/67-359
C6IYH4_9BACL/61-389
C6IYJ8_9BACL/52-351
C6IYS0_9BACL/59-368
C6IZ66_9BACL/65-309
C6IZ84_9BACL/75-372
C6IZG9_9BACL/72-362
C6IZQ1_9BACL/54-347
C6IZZ5_9BACL/50-358
C6J083_9BACL/80-395
C6J096_9BACL/75-406
C6J129_9BACL/111-403
C6J194_9BACL/67-367
C6J1B3_9BACL/66-357
C6J1B8_9BACL/52-350
C6J1R2_9BACL/70-387
C6J2T9_9BACL/65-385
C6J303_9BACL/11-185
C6J3E7_9BACL/63-376
C6J3H3_9BACL/7-173
C6J3K2_9BACL/90-392
C6J3K8_9BACL/87-371
C6J3M7_9BACL/50-361
C6J3Q1_9BACL/62-384
C6J4B6_9BACL/61-393
C6J4I7_9BACL/53-341
C6J4K5_9BACL/63-364
C6J596_9BACL/57-361
C6J5J1_9BACL/67-377
C6J5J4_9BACL/76-396
C6J5J9_9BACL/1-82
C6J5N8_9BACL/64-360
C6J5Q7_9BACL/80-398
C6J5S4_9BACL/54-346
C6J5V2_9BACL/58-350
C6J608_9BACL/81-399
C6J613_9BACL/76-400
C6J6N0_9BACL/52-370
C6J757_9BACL/72-377
C6JBV7_9FIRM/46-347
C6JC67_9FIRM/48-354
C6JC88_9FIRM/48-349
C6JCL9_9FIRM/45-334
C6JD29_9FIRM/21-318
C6JD69_9FIRM/48-334
C6JDD8_9FIRM/43-350
C6JDH3_9FIRM/41-337
C6JDH5_9FIRM/52-341
C6JEC9_9FIRM/53-343
C6JHJ0_9FIRM/43-338
C6L8S5_9FIRM/51-344
C6L906_9FIRM/70-389
C6L999_9FIRM/34-324
C6LAI8_9FIRM/48-342
C6LAZ4_9FIRM/84-391
C6LBC6_9FIRM/40-334
C6LBG6_9FIRM/36-343
C6LDZ6_9FIRM/41-329
C6LEU9_9FIRM/48-355
C6LF05_9FIRM/25-357
C6LF56_9FIRM/43-339
C6LF65_9FIRM/39-333
C6LFB3_9FIRM/41-355
C6LGR4_9FIRM/44-344
C6LHI3_9FIRM/40-337
C6LJA7_9FIRM/58-401
C6LKP2_9FIRM/493-797
C6LL55_9FIRM/36-330
C6LL96_9FIRM/57-375
C6LM58_9FIRM/36-334
C6Q1H5_9CLOT/45-332
C6S172_VIBCH/27-321
C6S5Q4_NEIML/28-278
C6SDH6_NEIME/3-253
C6SR20_STRMN/42-339
C6STS3_STRMN/52-344
C6TUR2_BURPS/38-334
C6TW03_BURPS/37-320
C6U343_BURPS/71-336
C6U405_BURPS/39-332
C6UAD9_BURPS/33-330
C6UGV8_ECOBR/36-329
C6UJQ8_ECOBR/37-317
C6V1Z6_ECO5T/37-317
C6VNG7_LACPJ/44-349
C6W958_ACTMD/40-339
C6W9C0_ACTMD/46-360
C6WE12_ACTMD/36-315
C6WE51_ACTMD/37-330
C6WFE0_ACTMD/44-338
C6WGQ4_ACTMD/41-342
C6WI72_ACTMD/94-366
C6WIK6_ACTMD/49-325
C6WJE7_ACTMD/54-346
C6WJW9_ACTMD/39-342
C6WLB8_ACTMD/53-311
C6WLP9_ACTMD/74-342
C6WM34_ACTMD/41-332
C6WMI2_ACTMD/57-349
C6WNK9_ACTMD/42-338
C6WQI7_ACTMD/44-335
C6WRR1_ACTMD/40-338
C6Y127_PEDHD/46-327
C6Y130_PEDHD/11-157
C6YIP9_VIBCH/27-321
C6ZNA5_ACIAI/7-150
C6ZNA7_9BURK/6-150
C6ZNA9_9BURK/6-150
C6ZNB1_9BURK/7-150
C6ZNB3_9BURK/7-150
C6ZND0_9BURK/6-150
C6ZNE4_9BURK/6-150
C7ASJ4_9MICC/63-274
C7BKI4_PHOAA/42-283
C7CVE9_ENTFA/49-337
C7CZ93_ENTFA/43-331
C7D200_ENTFA/49-337
C7D214_ENTFA/46-348
C7D7P7_9RHOB/34-351
C7D978_9RHOB/38-323
C7D9U6_9RHOB/69-394
C7DAY3_9RHOB/72-428
C7DBM2_9RHOB/41-325
C7DBM7_9RHOB/42-335
C7DE59_9RHOB/49-359
C7G5F3_9FIRM/70-372
C7G6G6_9FIRM/97-392
C7G8R2_9FIRM/71-365
C7GBP7_9FIRM/53-358
C7GF55_9FIRM/108-402
C7GFM0_9FIRM/57-357
C7GG28_9FIRM/55-164
C7H1J9_9FIRM/51-376
C7H8W8_9FIRM/94-417
C7H969_9FIRM/63-362
C7HC23_CLOTM/62-361
C7IP94_THEET/58-369
C7IQ96_THEET/54-340
C7IRS8_THEET/47-305
C7ITY7_THEET/64-194
C7LHE6_BRUMC/30-331
C7LIH0_BRUMC/39-324
C7LIM1_BRUMC/33-327
C7LTI2_DESBD/75-428
C7LZU9_ACIFD/75-377
C7MA23_BRAFD/39-340
C7MA64_BRAFD/48-345
C7MBP0_BRAFD/30-341
C7MC36_BRAFD/94-210
C7MC89_BRAFD/113-415
C7MCR0_BRAFD/54-372
C7MD66_BRAFD/44-330
C7MDF2_BRAFD/61-379
C7MDT7_BRAFD/33-322
C7MFG0_BRAFD/79-388
C7MFS6_BRAFD/72-399
C7MGT2_BRAFD/52-345
C7MGT9_BRAFD/51-341
C7MGY6_BRAFD/42-340
C7MH88_BRAFD/38-342
C7MHF3_BRAFD/57-354
C7MHZ5_BRAFD/45-342
C7MI11_BRAFD/43-342
C7MI66_BRAFD/50-339
C7MVK1_SACVD/22-299
C7MXS0_SACVD/41-343
C7NXE2_HALMD/95-427
C7P0U1_HALMD/57-348
C7PW35_CATAD/65-358
C7PX78_CATAD/48-351
C7PZ82_CATAD/58-353
C7PZD9_CATAD/66-368
C7PZN4_CATAD/43-330
C7Q121_CATAD/48-355
C7Q2I2_CATAD/55-355
C7Q379_CATAD/59-362
C7Q3N6_CATAD/47-347
C7Q511_CATAD/51-342
C7Q717_CATAD/61-357
C7QAJ3_CATAD/57-360
C7QB50_CATAD/57-357
C7QBE1_CATAD/52-373
C7QBY6_CATAD/59-362
C7QC02_CATAD/53-348
C7QCT3_CATAD/66-386
C7QDB6_CATAD/47-339
C7QDJ2_CATAD/108-416
C7QDV7_CATAD/70-380
C7QE42_CATAD/43-360
C7QEH0_CATAD/79-386
C7QFF2_CATAD/44-334
C7QFG8_CATAD/65-358
C7QFV7_CATAD/45-362
C7QFX4_CATAD/54-346
C7QHR4_CATAD/51-348
C7QJE9_CATAD/54-341
C7QTE4_CYAP0/46-335
C7QYR1_JONDD/50-331
C7QZ33_JONDD/56-376
C7QZ74_JONDD/44-340
C7QZA4_JONDD/46-341
C7QZP4_JONDD/51-345
C7R0B8_JONDD/42-345
C7R0Y6_JONDD/45-349
C7R599_JONDD/52-338
C7RFM9_ANAPD/44-340
C7U7A6_ENTFA/46-348
C7U7B9_ENTFA/49-337
C7UC10_ENTFA/49-337
C7UWS3_ENTFA/49-337
C7V399_ENTFA/49-337
C7VA91_ENTFA/49-337
C7VIS2_ENTFA/49-337
C7VUC7_ENTFA/49-337
C7VUE0_ENTFA/46-348
C7VXC9_ENTFA/2-217
C7W188_ENTFA/49-337
C7WBU1_ENTFA/49-337
C7WDZ3_ENTFA/49-337
C7WQE3_ENTFA/46-348
C7WQF8_ENTFA/49-337
C7X095_ENTFA/49-337
C7XJ92_9LACO/42-211
C7Y5J8_9LACO/42-337
C7YBY7_ENTFA/49-337
C8JRN5_LISMO/41-345
C8JXX8_LISMO/39-329
C8K4Y4_LISMO/39-329
C8K6W7_LISMO/41-345
C8KBU4_LISMO/41-345
C8KFX7_LISMO/39-329
C8NDY9_9LACT/46-369
C8NFE0_9LACT/58-378
C8NLV1_COREF/64-352
C8PN93_9SPIO/39-348
C8PNC7_9SPIO/49-357
C8PPF7_9SPIO/50-338
C8PTE9_9SPIO/45-347
C8RWT9_9RHOB/34-330
C8RZW3_9RHOB/33-328
C8SDN1_9RHIZ/37-334
C8SFI9_9RHIZ/67-384
C8SFM4_9RHIZ/37-331
C8SFY1_9RHIZ/55-350
C8SH22_9RHIZ/32-330
C8SH63_9RHIZ/37-334
C8SHI5_9RHIZ/33-325
C8SIV5_9RHIZ/32-328
C8SIW7_9RHIZ/40-333
C8SKD7_9RHIZ/35-332
C8SN92_9RHIZ/18-289
C8SPS5_9RHIZ/56-369
C8SQU9_9RHIZ/81-401
C8SRK5_9RHIZ/97-423
C8SRV7_9RHIZ/34-328
C8SS55_9RHIZ/32-332
C8STB9_9RHIZ/41-341
C8SUX4_9RHIZ/33-348
C8SVK4_9RHIZ/29-327
C8SVX1_9RHIZ/33-327
C8SXR2_KLEPR/36-160
C8SXR3_KLEPR/2-170
C8TDB0_KLEPR/37-316
C8TMS5_ECO26/37-317
C8TR09_ECO26/36-329
C8TZW1_ECO10/37-317
C8U7C9_ECO10/36-329
C8UKT9_ECO1A/37-317
C8UPA9_ECO1A/36-329
C8WGS0_EGGLE/96-350
C8WR77_ALIAD/77-377
C8WRQ4_ALIAD/52-348
C8WU51_ALIAD/57-352
C8WUR1_ALIAD/62-339
C8WUW4_ALIAD/50-338
C8WVX2_ALIAD/54-345
C8X7W0_NAKMY/40-364
C8XC27_NAKMY/94-399
C8ZXI9_ENTGA/50-349
C8ZXL9_ENTGA/49-278
C9A308_ENTGA/52-372
C9A3L6_ENTGA/47-341
C9A3U0_ENTGA/49-351
C9A572_ENTCA/60-372
C9A5C2_ENTCA/44-335
C9A685_ENTCA/50-370
C9A8X2_ENTCA/51-385
C9A9Y9_ENTCA/48-350
C9AA65_ENTCA/44-339
C9ABB5_ENTCA/66-386
C9AD04_ENTCA/55-392
C9AF84_ENTFC/38-338
C9AFR8_ENTFC/39-338
C9AKM7_ENTFC/49-358
C9AKR3_ENTFC/46-277
C9AL01_ENTFC/39-338
C9AM96_ENTFC/43-331
C9AP14_ENTFC/37-337
C9ATI6_ENTFC/46-255
C9AX22_ENTCA/46-380
C9AY03_ENTCA/44-339
C9AYE3_ENTCA/68-389
C9AZA2_ENTCA/66-386
C9B2B2_ENTCA/29-330
C9B2B9_ENTCA/55-392
C9B357_ENTFC/39-338
C9B4G1_ENTFC/43-331
C9B661_ENTFC/1-286
C9B9Y7_ENTFC/49-369
C9BAL8_ENTFC/46-270
C9BAP1_ENTFC/49-358
C9BCD7_ENTFC/38-338
C9BD17_ENTFC/39-338
C9BEF6_ENTFC/43-331
C9BI70_ENTFC/46-277
C9BI93_ENTFC/49-358
C9BJL3_ENTFC/44-344
C9BM94_ENTFC/39-338
C9BQQ6_ENTFC/46-270
C9BQS9_ENTFC/49-358
C9BSE2_ENTFC/37-190
C9BTG9_ENTFC/39-338
C9BYR5_ENTFC/46-270
C9BYT8_ENTFC/49-358
C9C1J8_ENTFC/44-344
C9C275_ENTFC/39-338
C9C6J8_ENTFC/49-358
C9C6M1_ENTFC/46-270
C9C8Z5_ENTFC/44-344
C9CBZ2_ENTFC/39-338
C9CFU0_ENTFC/46-270
C9CFW3_ENTFC/49-358
C9CKH1_ENTCA/44-339
C9CKU9_ENTCA/68-389
C9CLT8_ENTCA/46-380
C9CMM7_ENTCA/66-386
C9CQP5_ENTCA/55-392
C9CQQ2_ENTCA/29-330
C9CSQ8_9RHOB/23-329
C9CUW8_9RHOB/34-330
C9CZT5_9RHOB/71-427
C9D1E7_9RHOB/59-365
C9L4I4_RUMHA/62-368
C9L4Q5_RUMHA/46-341
C9L4S0_RUMHA/80-411
C9L587_RUMHA/50-364
C9L8L4_RUMHA/69-390
C9L8Z3_RUMHA/55-346
C9L9I7_RUMHA/55-365
C9MBC6_HAEIF/29-279
C9MHJ6_HAEIF/29-279
C9NS27_9VIBR/46-321
C9NVK2_9VIBR/35-322
C9PEX3_VIBFU/39-298
C9QA24_9VIBR/11-305
C9QLS2_VIBOR/29-317
C9QV44_ECOD1/37-317
C9QX42_ECOD1/36-329
C9RT46_GEOSY/59-383
C9RT53_GEOSY/51-357
C9RT68_GEOSY/48-354
C9RUA8_GEOSY/52-350
C9RVZ2_GEOSY/51-348
C9RYQ4_GEOSY/51-337
C9T0E1_9RHIZ/30-331
C9T1G0_9RHIZ/1-233
C9T9N5_9RHIZ/30-331
C9TAQ3_9RHIZ/1-233
C9TID1_9RHIZ/33-209
C9TJK5_9RHIZ/33-327
C9TJQ7_9RHIZ/1-233
C9TKQ9_9RHIZ/30-331
C9TZ26_9RHIZ/33-327
C9TZ77_9RHIZ/1-233
C9U0W1_9RHIZ/30-331
C9U878_BRUAB/50-325
C9U9E1_BRUAB/33-327
C9U9J2_BRUAB/39-199
C9UAH3_BRUAB/30-331
C9UGX7_BRUAB/30-331
C9UHK6_BRUAB/33-308
C9UJ04_BRUAB/33-327
C9UJ55_BRUAB/39-324
C9UT65_BRUAB/30-331
C9UU51_BRUAB/39-324
C9UUA4_BRUAB/33-327
C9V0K2_BRUAB/50-325
C9V1Z4_BRUAB/33-327
C9V246_BRUAB/39-324
C9V328_BRUAB/30-331
C9V5A5_BRUNE/33-327
C9V5F6_BRUNE/39-324
C9V6H1_BRUNE/30-331
C9VEI3_9RHIZ/30-331
C9VFK7_9RHIZ/1-233
C9VFQ7_9RHIZ/33-327
C9VNY4_BRUAB/33-308
C9VPE8_BRUAB/39-199
C9VPM9_BRUAB/33-327
C9VQG3_BRUAB/30-331
C9X0T2_NEIM8/28-278
C9XMR9_CLODC/59-355
C9XN15_CLODC/44-343
C9XYP2_CROTZ/31-330
C9XZM6_CROTZ/11-307
C9Y587_CROTZ/36-329
C9Y9E6_9BURK/48-356
C9YBM3_9BURK/20-320
C9YC88_9BURK/69-364
C9YCY8_9BURK/36-323
C9YE28_9BURK/20-303
C9YE29_9BURK/7-295
C9YPC3_CLODR/59-355
C9YPL9_CLODR/44-343
C9YSY8_STRSW/36-334
C9YT25_STRSW/48-341
C9YUZ4_STRSW/62-378
C9YVW8_STRSW/55-349
C9YVY2_STRSW/90-394
C9YX45_STRSW/45-340
C9YYC6_STRSW/48-347
C9YYE4_STRSW/56-351
C9YYL7_STRSW/68-362
C9Z037_STRSW/58-352
C9Z284_STRSW/38-318
C9Z2T0_STRSW/90-384
C9Z4Q9_STRSW/38-331
C9Z5Y4_STRSW/51-355
C9Z619_STRSW/49-339
C9Z6X2_STRSW/54-379
C9Z7V0_STRSW/44-385
C9Z818_STRSW/44-346
C9ZAA7_STRSW/58-348
C9ZB14_STRSW/47-335
C9ZB24_STRSW/50-344
C9ZBD8_STRSW/54-365
C9ZBJ9_STRSW/46-331
C9ZEB9_STRSW/38-340
CYCB_BACSU/44-332
CYSP_ECOLI/33-278
D0ADI4_ENTFC/46-270
D0ADK7_ENTFC/49-358
D0AI43_ENTFC/40-311
D0AMC6_ENTFC/44-344
D0AQH2_ENTFC/39-338
D0AS44_ENTFC/46-270
D0AS68_ENTFC/49-358
D0ATH5_BRUAB/33-327
D0ATM5_BRUAB/39-324
D0AUI4_BRUAB/30-331
D0AV56_BRUAB/33-308
D0B6C9_BRUME/30-331
D0B7B1_BRUME/39-324
D0B7F9_BRUME/33-327
D0BGG4_BRUSU/33-327
D0BGL2_BRUSU/39-324
D0BHL0_BRUSU/30-331
D0CJ82_9SYNE/37-331
D0CM06_9SYNE/36-328
D0CP15_9RHOB/36-332
D0CP73_9RHOB/32-328
D0CT11_9RHOB/72-428
D0CTH4_9RHOB/32-317
D0CV38_9RHOB/59-365
D0D106_9RHOB/33-330
D0D2N5_9RHOB/58-369
D0D7J0_9RHOB/38-332
D0D8D1_9RHOB/30-336
D0D8G4_9RHOB/33-323
D0DCW2_9RHOB/42-336
D0DHD4_9LACO/42-337
D0FPF6_ERWPY/32-274
D0GAJ0_BRUME/33-327
D0GAP3_BRUME/39-324
D0GBN7_BRUME/30-331
D0GIW3_9FUSO/39-330
D0GLA7_9FUSO/47-372
D0GLZ2_9FUSO/49-338
D0GMR4_9FUSO/55-373
D0GP46_9FUSO/53-373
D0GTQ2_VIBMI/30-300
D0GXN1_VIBMI/10-304
D0H6U5_VIBCH/27-321
D0HDN3_VIBMI/27-321
D0HIC6_VIBMI/29-292
D0HQA4_VIBCH/27-321
D0I0D9_VIBCH/27-321
D0I4H2_VIBHO/35-329
D0I587_VIBHO/35-121
D0I779_VIBHO/176-477
D0I8Y2_VIBHO/32-329
D0IAX0_VIBHO/49-314
D0JF89_YERPD/4-304
D0JHG9_YERPD/40-340
D0JIU1_YERPD/44-324
D0JKP9_YERPD/40-336
D0JL78_YERPD/33-333
D0JPC8_YERP1/4-304
D0JRY6_YERP1/40-340
D0JSX6_YERP1/44-324
D0JW44_YERP1/33-333
D0JWI1_YERP1/40-336
D0KCR7_PECWW/37-335
D0KE18_PECWW/52-373
D0KQ59_SULS9/80-396
D0KTW8_SULS9/80-370
D0L9D4_GORB4/23-373
D0LMB4_HALO1/48-344
D0LSE9_HALO1/50-346
D0P620_BRUSU/30-331
D0P718_BRUSU/39-324
D0P768_BRUSU/33-327
D0PF17_BRUSU/30-331
D0PG18_BRUSU/39-324
D0PG69_BRUSU/1-202
D0RDE9_9RHIZ/30-331
D0REM3_9RHIZ/3-247
D0RES4_9RHIZ/33-327
D0RWU9_9STRE/73-441
D0WAI0_NEILA/28-278
D0WKN1_9ACTO/48-358
D0X4Q4_VIBHA/41-328
D0YPY8_9ACTO/46-339
D0YQU7_9ACTO/57-346
D0Z3K8_LISDA/52-319
D1A2I2_THECD/42-346
D1AQ13_SEBTE/39-330
D1BAF1_SANKS/50-348
D1BAX0_SANKS/48-340
D1BB50_SANKS/61-357
D1BCV9_SANKS/104-405
D1BD47_SANKS/76-375
D1BDN5_SANKS/43-347
D1BFT1_SANKS/66-357
D1BIV5_SANKS/65-371
D1BJJ6_SANKS/53-380
D1BJQ6_SANKS/34-327
D1BJT1_SANKS/79-370
D1BK82_SANKS/43-336
D1BRE7_XYLCX/51-344
D1BUI3_XYLCX/44-352
D1BVH9_XYLCX/55-349
D1BWY4_XYLCX/62-358
D1BX93_XYLCX/54-353
D1BXX7_XYLCX/28-368
D1BY86_XYLCX/59-372
D1BYC6_XYLCX/62-399
D1BYD9_XYLCX/45-341
D1BZ01_XYLCX/97-405
D1C0N4_XYLCX/70-295
D1C4S9_SPHTD/129-430
D1CB46_THET1/108-400
D1CDP2_THET1/87-381
D1CDU9_THET1/48-337
D1CDX4_THET1/71-370
D1CEJ2_THET1/104-414
D1CES3_THET1/106-415
D1CFP0_THET1/117-409
D1CGN2_THET1/79-377
D1CGQ8_THET1/44-329
D1CGT4_THET1/103-443
D1CH17_THET1/58-370
D1CH88_THET1/104-400
D1CH96_THET1/65-375
D1CHI1_THET1/60-387
D1CHJ3_THET1/110-411
D1CHX4_THET1/69-286
D1CI07_THET1/86-396
D1CI22_THET1/56-356
D1CI31_THET1/55-358
D1CI42_THET1/91-391
D1CI44_THET1/113-406
D1CI92_THET1/68-359
D1CIH6_THET1/108-411
D1CIM0_THET1/68-356
D1CSX3_RHIFR/31-103
D1CT67_9RHIZ/1-137
D1D043_9RHIZ/30-331
D1D0W0_9RHIZ/33-327
D1D110_9RHIZ/39-324
D1D481_NEIGO/28-278
D1DB63_NEIGO/28-278
D1DHH6_NEIGO/28-278
D1DMM1_NEIGO/28-278
D1DUF1_NEIGO/28-278
D1E0X9_NEIGO/28-278
D1E7A9_NEIGO/28-278
D1EDQ0_NEIGO/28-278
D1EIY8_9RHIZ/30-331
D1EL09_9RHIZ/33-327
D1EL60_9RHIZ/1-233
D1ETM0_BRUME/30-331
D1EUL2_BRUME/39-324
D1EUR4_BRUME/33-327
D1F3D7_BRUME/33-327
D1F3I9_BRUME/39-324
D1F4J1_BRUME/30-331
D1FC01_9RHIZ/33-327
D1FC51_9RHIZ/1-233
D1FD74_9RHIZ/30-331
D1N294_9BACT/102-385
D1N5C4_9BACT/128-377
D1N604_9BACT/146-355
D1N9M9_9BACT/132-251
D1NA43_9BACT/129-354
D1NA98_9BACT/116-345
D1NB96_9BACT/122-345
D1NJ04_CLOTM/62-361
D1NUS5_9BIFI/55-338
D1NUZ4_9BIFI/38-344
D1P0L3_9ENTR/28-321
D1PQ31_9FIRM/44-337
D1PQT7_9FIRM/60-368
D1PS49_9FIRM/59-377
D1RQN4_SEROD/38-365
D1RRU6_SEROD/30-330
D1RUX5_SEROD/38-318
D1TQH4_YERPE/40-340
D1TTU6_YERPE/4-304
D1TXE7_YERPE/40-336
D1TXI3_YERPE/44-324
D1TY75_YERPE/19-319
D1XD80_9ACTO/44-350
D1XFT7_9ACTO/38-337
D1XFV7_9ACTO/50-347
D1XHL6_9ACTO/67-357
D1XHN2_9ACTO/50-344
D1XI88_9ACTO/40-333
D1XIM9_9ACTO/48-346
D1XJ13_9ACTO/34-354
D1XM15_9ACTO/48-349
D1XM56_9ACTO/73-368
D1XM62_9ACTO/55-347
D1XMK5_9ACTO/49-336
D1XNT5_9ACTO/45-342
D1XP73_9ACTO/54-355
D1XRW6_9ACTO/43-331
D1Y8V8_PROAC/59-348
D1Y8Z9_PROAC/51-256
D1YAN2_PROAC/46-341
D1YDQ5_PROAC/61-343
D1YFE6_PROAC/53-342
D2ADH3_SHIF2/37-317
D2ARN8_STRRD/80-388
D2ART7_STRRD/56-353
D2ART8_STRRD/38-330
D2ASG3_STRRD/49-357
D2AV04_STRRD/51-335
D2AWZ3_STRRD/40-340
D2AY06_STRRD/59-358
D2AZE3_STRRD/53-355
D2AZJ2_STRRD/49-353
D2B237_STRRD/58-399
D2B272_STRRD/40-340
D2B6W2_STRRD/44-335
D2B8H8_STRRD/39-326
D2BA12_STRRD/48-340
D2BAN1_STRRD/66-366
D2BAN7_STRRD/55-343
D2BAV0_STRRD/42-337
D2BDF8_STRRD/58-359
D2BDI9_STRRD/55-345
D2BDS9_STRRD/56-343
D2BFC4_STRRD/79-388
D2BRE1_LACLK/47-339
D2BT97_DICD5/50-342
D2BV83_DICD5/34-335
D2BWN3_DICD5/35-273
D2BZC0_DICD5/39-335
D2BZQ3_DICD5/44-396
D2C5I8_THENR/31-325
D2C5S8_THENR/30-354
D2C6W0_THENR/23-326
D2C7R2_THENR/26-350
D2C7U1_THENR/42-381
D2EMR6_9STRE/49-349
D2ENN7_9STRE/40-335
D2EPZ7_9STRE/55-353
D2ML92_9BACT/67-369
D2NES3_ECOS5/37-317
D2NI57_ECOS5/36-329
D2NVJ1_LISM1/41-345
D2NZ94_LISM1/39-329
D2P6W6_LISM2/41-345
D2PAL8_LISM2/39-329
D2PJQ0_SULID/80-370
D2PKE7_KRIFD/56-355
D2PLD9_KRIFD/66-367
D2PLW0_KRIFD/52-349
D2PMU4_KRIFD/54-355
D2PN40_KRIFD/62-354
D2PP36_KRIFD/55-361
D2PPE8_KRIFD/47-340
D2PPF3_KRIFD/46-348
D2PPF9_KRIFD/122-444
D2PPM9_KRIFD/46-328
D2PQL3_KRIFD/44-335
D2PRJ1_KRIFD/48-349
D2PRS1_KRIFD/44-328
D2PS59_KRIFD/52-350
D2PS88_KRIFD/74-360
D2PTS8_KRIFD/44-358
D2PTY0_KRIFD/51-353
D2PUH1_KRIFD/50-345
D2PV03_KRIFD/65-362
D2PWT0_KRIFD/40-333
D2PWX5_KRIFD/55-352
D2PWY1_KRIFD/48-332
D2PX37_KRIFD/58-327
D2PXD7_KRIFD/51-344
D2PXY2_KRIFD/48-340
D2Q143_KRIFD/47-347
D2Q1H0_KRIFD/54-345
D2Q204_KRIFD/50-342
D2Q4A4_KRIFD/71-379
D2Q4A7_KRIFD/52-354
D2Q500_KRIFD/51-371
D2Q5T3_BIFDB/54-353
D2Q764_BIFDB/53-360
D2Q775_BIFDB/37-329
D2Q7A9_BIFDB/50-384
D2Q7F6_BIFDB/45-348
D2Q7L9_BIFDB/51-349
D2Q7V0_BIFDB/51-382
D2Q8U7_BIFDB/40-345
D2Q931_BIFDB/4-144
D2Q938_BIFDB/38-324
D2RBT2_GARV4/49-332
D2RUN8_HALTV/40-357
D2S1G3_HALTV/61-369
D2S1Q2_HALTV/46-345
D2S7G7_GEOOG/59-357
D2T4H3_ERWP6/32-274
D2TJJ1_CITRI/38-334
D2TKB4_CITRI/36-329
D2TQF2_CITRI/34-333
D2UAB7_XANAP/38-331
D2YAK5_VIBMI/27-321
D2YIA8_VIBMI/41-188
D2YNX4_VIBMI/29-293
D2YRF1_VIBMI/27-321
D2YSJ9_VIBMI/26-120
D2ZCW2_9ENTR/36-329
D2ZHM2_9ENTR/40-320
D2ZJV6_9ENTR/38-334
D3A9R3_9CLOT/68-364
D3A9Y2_9CLOT/66-363
D3AA71_9CLOT/102-402
D3AAJ2_9CLOT/72-373
D3AAM1_9CLOT/65-359
D3AAP4_9CLOT/98-396
D3AAU7_9CLOT/74-377
D3AB52_9CLOT/92-405
D3ABB4_9CLOT/84-381
D3ABW9_9CLOT/75-366
D3ABX6_9CLOT/72-370
D3ACB5_9CLOT/52-342
D3ACF0_9CLOT/52-368
D3AD09_9CLOT/68-365
D3ADP2_9CLOT/75-369
D3AE24_9CLOT/69-274
D3AF15_9CLOT/101-383
D3AFL7_9CLOT/26-334
D3AFT7_9CLOT/1-276
D3AH85_9CLOT/93-415
D3AHU2_9CLOT/69-376
D3AI17_9CLOT/71-396
D3AIY4_9CLOT/88-385
D3AJJ1_9CLOT/69-208
D3AJK7_9CLOT/71-375
D3AJZ1_9CLOT/71-369
D3AK75_9CLOT/65-360
D3AKB1_9CLOT/329-612
D3AKK0_9CLOT/34-350
D3AL93_9CLOT/71-183
D3ALN8_9CLOT/59-354
D3AM99_9CLOT/58-388
D3AN12_9CLOT/72-264
D3AN39_9CLOT/71-381
D3ANN0_9CLOT/19-314
D3ANT4_9CLOT/76-386
D3AP10_9CLOT/53-341
D3APN8_9CLOT/74-375
D3AQB7_9CLOT/71-288
D3AQC2_9CLOT/70-364
D3AQD0_9CLOT/88-221
D3AQV0_9CLOT/41-328
D3ARM0_9CLOT/80-378
D3AS43_9CLOT/63-314
D3ASK1_9CLOT/64-263
D3ATA1_9CLOT/56-198
D3ATH7_9CLOT/64-357
D3AUF0_9CLOT/57-349
D3AUM7_9CLOT/63-246
D3AVA6_9CLOT/76-163
D3AVD9_9CLOT/2-125
D3CVK4_9ACTO/90-374
D3CZD2_9ACTO/72-364
D3D336_9ACTO/90-380
D3D7W1_9ACTO/69-359
D3E6D0_GEOS4/70-387
D3E6X0_GEOS4/54-391
D3E7V0_GEOS4/59-369
D3E843_GEOS4/63-376
D3E8E2_GEOS4/55-348
D3E905_GEOS4/73-396
D3E911_GEOS4/54-363
D3E920_GEOS4/64-383
D3E965_GEOS4/64-380
D3E9E3_GEOS4/46-341
D3E9J4_GEOS4/67-436
D3E9R1_GEOS4/58-372
D3E9T3_GEOS4/68-392
D3EAC1_GEOS4/54-379
D3EAN7_GEOS4/49-343
D3EAQ3_GEOS4/52-336
D3EAW5_GEOS4/53-361
D3EB51_GEOS4/60-383
D3EB77_GEOS4/53-382
D3EB97_GEOS4/58-377
D3EBB3_GEOS4/68-385
D3EBC0_GEOS4/51-358
D3EBH7_GEOS4/62-362
D3EC21_GEOS4/54-372
D3EC31_GEOS4/46-345
D3EC44_GEOS4/75-401
D3EC83_GEOS4/65-367
D3ECD8_GEOS4/37-361
D3ECE9_GEOS4/55-376
D3ED17_GEOS4/64-379
D3ED43_GEOS4/47-359
D3EDN0_GEOS4/74-389
D3EE09_GEOS4/68-402
D3EE69_GEOS4/48-347
D3EE75_GEOS4/68-389
D3EE84_GEOS4/65-395
D3EEB0_GEOS4/62-371
D3EEG6_GEOS4/62-352
D3EEG7_GEOS4/71-357
D3EEL3_GEOS4/73-391
D3EF02_GEOS4/53-355
D3EF47_GEOS4/47-358
D3EF92_GEOS4/74-405
D3EFI1_GEOS4/66-376
D3EFK5_GEOS4/66-350
D3EGA6_GEOS4/69-382
D3EGP6_GEOS4/64-352
D3EGW9_GEOS4/52-359
D3EGZ0_GEOS4/85-399
D3EH05_GEOS4/89-374
D3EH19_GEOS4/65-395
D3EH28_GEOS4/91-382
D3EH44_GEOS4/67-382
D3EH64_GEOS4/70-396
D3EI10_GEOS4/52-343
D3EI24_GEOS4/55-362
D3EI45_GEOS4/77-368
D3EI83_GEOS4/53-366
D3EIA9_GEOS4/64-389
D3EIH6_GEOS4/58-361
D3EII6_GEOS4/93-386
D3EIJ1_GEOS4/70-440
D3EJW2_GEOS4/60-366
D3EJX6_GEOS4/65-368
D3EJZ3_GEOS4/91-367
D3EJZ8_GEOS4/53-350
D3EK01_GEOS4/53-344
D3EK95_GEOS4/57-357
D3EKX9_GEOS4/67-388
D3EKY8_GEOS4/62-374
D3ELS0_GEOS4/53-342
D3ELT1_GEOS4/74-385
D3ELT7_GEOS4/69-368
D3ELU6_GEOS4/51-360
D3ELU7_GEOS4/58-370
D3EQK1_UCYNA/31-328
D3ER05_UCYNA/45-335
D3EZK8_CONWI/64-365
D3F2S2_CONWI/57-355
D3F3K9_CONWI/43-342
D3F3N5_CONWI/68-357
D3F7U5_CONWI/64-363
D3F7X4_CONWI/62-376
D3FBA3_CONWI/44-343
D3FDB4_CONWI/67-352
D3GT15_ECO44/37-317
D3H7L0_STRM6/15-353
D3HC36_STRG3/50-342
D3HC63_STRG3/40-334
D3HCI8_STRG3/55-387
D3HGT6_STRG3/45-341
D3KJH7_LISMO/41-345
D3KJT2_LISMO/39-329
D3L8U4_OENOE/42-168
D3LGM8_ENTFC/40-311
D3LHP5_ENTFC/46-270
D3LIY9_ENTFC/49-358
D3LPK8_MICLU/58-365
D3M792_9ACTO/67-376
D3MAX3_PROAC/46-341
D3MB72_PROAC/66-277
D3MBX9_PROAC/53-342
D3MBY4_PROAC/55-352
D3MCU6_PROAC/59-348
D3MD97_PROAC/51-360
D3MIE5_PROAC/59-348
D3MLT1_PROAC/55-352
D3MLT5_PROAC/53-342
D3MMA9_PROAC/66-277
D3MP69_PROAC/61-343
D3MQ52_9FIRM/45-331
D3MU30_9FIRM/43-330
D3P0Z8_AZOS1/34-324
D3P2X7_AZOS1/32-327
D3P7L8_AZOS1/94-441
D3PL52_MEIRD/31-327
D3PLU6_MEIRD/37-361
D3PMA4_MEIRD/29-333
D3PP10_MEIRD/34-333
D3PTN0_MEIRD/30-327
D3Q0Y0_STANL/71-384
D3Q1P5_STANL/54-334
D3Q3E1_STANL/44-338
D3Q6P8_STANL/64-361
D3Q7D8_STANL/46-339
D3Q7G3_STANL/38-333
D3Q7W5_STANL/49-348
D3Q8F6_STANL/104-391
D3Q8Y4_STANL/40-334
D3QA39_STANL/39-327
D3QAK9_STANL/49-345
D3QBN9_STANL/40-326
D3QC36_STANL/44-334
D3QF29_STALH/56-387
D3QK41_ECOCB/37-317
D3QRT6_ECOCB/36-328
D3R1R8_CLOB3/61-352
D3R464_BIFAB/64-369
D3R799_BIFAB/60-357
D3R9L6_KLEVT/34-332
D3R9Q6_KLEVT/29-332
D3RG69_KLEVT/37-316
D3RHQ9_KLEVT/38-334
D3T1F5_NATMM/61-356
D3T3Z2_THEIA/59-360
D3T406_THEIA/57-369
D3T701_THEIA/48-339
D3T7V5_THEIA/54-340
D3UPV7_LISSS/41-345
D3UQU4_LISSS/40-330
D4B902_9ENTR/36-329
D4BKU9_9ENTR/40-319
D4BL77_BIFBR/51-347
D4BMM4_BIFBR/44-342
D4BMZ0_BIFBR/41-331
D4BN18_BIFBR/40-333
D4BQN3_BIFBR/55-346
D4BQW4_BIFBR/52-342
D4CDF2_9CLOT/114-402
D4CJB7_9FIRM/63-361
D4CKY6_9FIRM/40-330
D4CM44_9FIRM/77-363
D4CMH8_9FIRM/81-198
D4CMJ5_9FIRM/25-321
D4CMW7_9FIRM/76-371
D4CN44_9FIRM/69-364
D4CND1_9FIRM/58-354
D4CPE5_9FIRM/70-371
D4E0J9_SEROD/39-319
D4EJ77_ENTFA/49-337
D4EVE3_ENTFA/49-337
D4F082_EDWTA/64-344
D4FBM6_9LACO/42-256
D4FIS0_STAEP/46-378
D4FUA8_STROR/18-353
D4FZV1_BACNA/42-339
D4G0A5_BACNA/41-335
D4G124_BACNA/40-364
D4G659_BACNA/43-335
D4G677_BACNA/46-363
D4G9P5_TREPC/84-394
D4GBF2_TREPC/48-343
D4GJD0_PANAM/44-362
D4GP35_HALVD/80-377
D4GPM9_HALVD/71-371
D4GQH7_HALVD/83-405
D4GQW0_HALVD/67-367
D4GRF7_HALVD/56-341
D4HAA3_PROAS/34-323
D4HAA8_PROAS/55-352
D4HB73_PROAS/46-341
D4HBM1_PROAS/59-348
D4HCC6_PROAS/66-277
D4HEZ0_PROAS/61-343
D4J0I9_BUTFI/52-368
D4J0R6_BUTFI/84-377
D4J175_BUTFI/67-330
D4J1G6_BUTFI/57-388
D4J2R7_BUTFI/48-230
D4J2R8_BUTFI/8-76
D4J8F4_9FIRM/423-737
D4JHB4_9FIRM/52-350
D4JMG4_9FIRM/47-347
D4JMI7_9FIRM/45-332
D4JRN3_9FIRM/96-405
D4JT96_9FIRM/76-374
D4JTG1_9FIRM/66-363
D4K0E7_9FIRM/65-367
D4K4K8_9FIRM/71-395
D4K739_9FIRM/67-369
D4KAW3_9FIRM/75-376
D4KG91_9FIRM/41-335
D4KJ95_9FIRM/97-392
D4KJM7_9FIRM/65-393
D4KLB0_9FIRM/58-164
D4KM03_9FIRM/53-358
D4KPI6_9FIRM/71-365
D4KQA8_9FIRM/57-357
D4KW11_9FIRM/57-357
D4KYD0_9FIRM/97-392
D4KYL3_9FIRM/38-345
D4KZD6_9FIRM/53-357
D4L037_9FIRM/59-164
D4L0E3_9FIRM/65-393
D4L366_9FIRM/71-365
D4L3J4_9FIRM/108-402
D4LFJ3_9FIRM/69-366
D4LJD6_9FIRM/38-336
D4LK27_9FIRM/37-332
D4LKU7_9FIRM/44-112
D4LNA6_9FIRM/638-962
D4LPI9_9FIRM/45-333
D4LQ03_9FIRM/40-338
D4LVK8_9FIRM/45-333
D4MCI7_9ENTE/49-337
D4MJY7_9FIRM/96-405
D4MM92_9FIRM/83-379
D4MVW7_9FIRM/55-338
D4PN34_LISMO/41-345
D4PP83_LISMO/39-329
D4PV61_LISMO/41-345
D4PZ23_LISMO/39-329
D4Q342_LISMO/41-345
D4Q670_LISMO/39-329
D4QHF2_ENTFC/40-337
D4QHF6_ENTFC/1-283
D4QJC2_ENTFC/49-358
D4QJV8_ENTFC/53-352
D4QLS9_ENTFC/37-337
D4QLU9_ENTFC/46-277
D4QP16_ENTFC/43-331
D4QQT6_ENTFC/43-331
D4QST1_ENTFC/46-270
D4QSV4_ENTFC/49-358
D4QV50_ENTFC/53-352
D4QW14_ENTFC/37-337
D4QZ99_ENTFC/46-270
D4QZC2_ENTFC/49-358
D4R3U1_ENTFC/53-352
D4R4F2_ENTFC/37-337
D4R6I4_ENTFC/43-331
D4R6P0_ENTFC/46-270
D4R6R4_ENTFC/49-358
D4R9Y7_ENTFC/36-122
D4R9Y8_ENTFC/1-199
D4RDN3_ENTFC/40-311
D4RDY4_ENTFC/40-293
D4REV4_ENTFC/2-273
D4RFI2_ENTFC/37-337
D4RLH7_ENTFC/46-270
D4RML0_ENTFC/46-270
D4RPG9_ENTFC/37-337
D4RRM4_ENTFC/49-358
D4RT31_ENTFC/53-352
D4SIG3_ENTFC/40-340
D4SPW2_ENTFC/46-270
D4TDV9_9NOST/45-334
D4TTD6_9NOST/45-334
D4TYL7_9ACTO/77-371
D4TYW5_9ACTO/41-353
D4U042_9ACTO/54-350
D4V2J3_ENTFA/49-337
D4VTQ5_ENTFC/38-338
D4VW82_ENTFC/53-352
D4VZC0_ENTFC/49-358
D4VZE4_ENTFC/46-277
D4VZW2_ENTFC/47-341
D4W2F8_9FIRM/63-372
D4W3N7_9FIRM/50-345
D4W4S6_9FIRM/54-348
D4W5S0_9FIRM/59-355
D4Y655_BACTR/50-356
D4Y663_BACTR/58-378
D4Y888_BACTR/51-349
D4Y9Y7_BACTR/49-372
D4ZRS8_SPIPL/57-352
D4ZWQ5_SPIPL/46-343
D5AFK6_STRGZ/97-388
D5AIH9_STRGZ/58-381
D5AJ30_STRGZ/37-332
D5AK18_STRGZ/52-351
D5AMJ8_RHOCB/31-355
D5AU77_RHOCB/60-368
D5AUX7_RHOCB/34-330
D5B111_YERPZ/4-304
D5B3I5_YERPZ/40-340
D5B4H6_YERPZ/44-324
D5B782_YERPZ/33-333
D5B7L5_YERPZ/40-336
D5BMC3_PUNMI/41-293
D5BNL7_PUNMI/37-336
D5BS86_PUNMI/72-428
D5BSG6_PUNMI/33-328
D5BT45_PUNMI/30-331
D5C1W2_NITHN/41-329
D5C7V8_ENTCC/36-329
D5C9A2_ENTCC/38-334
D5D1W4_ECOKI/36-329
D5D6N3_ECOKI/37-317
D5DD57_BACMD/42-335
D5DFU0_BACMD/43-340
D5DHM2_BACMD/43-338
D5DSJ4_BACMQ/43-340
D5DUB6_BACMQ/43-338
D5E1C7_BACMQ/42-335
D5ELR9_CORAD/11-298
D5GYJ5_LACCS/42-337
D5HDV0_9FIRM/74-399
D5HFL1_9FIRM/87-386
D5HGJ9_9FIRM/12-179
D5MFR6_9BACT/16-314
D5MX00_BACSU/19-335
D5MX12_BACSU/35-352
D5N100_BACSU/42-338
D5N1H9_BACSU/40-335
D5N270_BACSU/41-335
D5NAC9_9BURK/36-332
D5NCF2_9BURK/35-332
D5NED7_9BURK/53-352
D5NFW5_9BURK/45-322
D5NN09_9BURK/39-327
D5NPG7_9BURK/38-315
D5P4K6_9MYCO/44-352
D5P7T4_9MYCO/47-352
D5PG81_9MYCO/47-382
D5Q1Z9_CLODI/44-343
D5Q292_CLODI/53-349
D5QHW0_GLUHA/37-334
D5RLU9_9PROT/47-353
D5RMC1_9PROT/44-334
D5RSN5_9PROT/48-349
D5RX04_CLODI/44-343
D5RX96_CLODI/53-349
D5S547_STRPA/55-352
D5S7D2_STRPA/40-337
D5S9X3_STRPA/47-338
D5SRH2_PLAL2/86-362
D5TG53_BIFAV/39-344
D5TJ53_BIFAV/58-355
D5U2P0_THEAM/39-381
D5U910_BRAM5/37-326
D5UC85_CELFN/64-364
D5UHZ1_CELFN/41-342
D5UKP9_CELFN/53-340
D5UL53_CELFN/42-363
D5UL55_CELFN/44-348
D5ULI8_CELFN/47-351
D5ULV8_CELFN/64-377
D5UV44_TSUPD/49-341
D5UW23_TSUPD/50-393
D5UWM8_TSUPD/37-315
D5UYF3_TSUPD/45-373
D5VU87_METIM/78-431
D5VV63_CLOB2/47-332
D5VWM0_CLOB2/42-330
D5W1G7_CLOB2/41-332
D5W4M5_BURSC/52-320
D5WCF2_BURSC/36-332
D5WDG3_BURSC/39-327
D5WGC7_BURSC/35-332
D5WIQ2_BURSC/40-333
D5WJW8_BURSC/37-330
D5WK36_BURSC/44-343
D5WL34_BURSC/43-332
D5WLR6_BURSC/44-351
D5X9X3_THEPJ/49-340
D5XSK3_MYCTU/38-379
D5XV93_MYCTU/46-352
D5XWA5_MYCTU/44-351
D5Y2M5_MYCTU/38-379
D5Y4N2_MYCTU/44-351
D5Y606_MYCTU/46-352
D5YE76_MYCTU/38-379
D5YGM0_MYCTU/44-351
D5YHE2_MYCTU/46-352
D5YQL4_MYCTU/38-379
D5YSC9_MYCTU/46-352
D5YTJ0_MYCTU/44-351
D5Z2D8_MYCTU/38-379
D5Z4Q4_MYCTU/44-351
D5Z5J0_MYCTU/46-352
D5ZEZ0_MYCTU/38-379
D5ZGN0_MYCTU/46-352
D5ZIP5_MYCTU/44-351
D5ZNG5_9ACTO/52-346
D5ZNG7_9ACTO/72-373
D5ZNL0_9ACTO/49-348
D5ZNM3_9ACTO/60-357
D5ZQL8_9ACTO/55-349
D5ZQS3_9ACTO/36-320
D5ZRM9_9ACTO/49-341
D5ZRN4_9ACTO/45-351
D5ZSI9_9ACTO/54-342
D5ZX30_9ACTO/69-363
D5ZY87_9ACTO/44-339
D5ZZ89_9ACTO/84-383
D6A065_9ACTO/38-332
D6A2V2_9ACTO/30-316
D6A574_9ACTO/51-352
D6A5P4_9ACTO/46-348
D6A5X9_9ACTO/48-349
D6ABN9_STRFL/45-341
D6ABZ2_STRFL/44-411
D6AG89_STRFL/51-346
D6AGG1_STRFL/46-338
D6AI82_STRFL/47-348
D6AIE2_STRFL/40-333
D6AK09_STRFL/50-348
D6AL73_STRFL/43-349
D6ALD9_STRFL/65-355
D6ALZ7_STRFL/50-430
D6AMF9_STRFL/44-348
D6ASL7_STRFL/46-337
D6AVF9_STRFL/76-384
D6AZI1_9ACTO/34-321
D6B145_9ACTO/44-350
D6B5S5_9ACTO/43-349
D6B611_9ACTO/39-335
D6B6Y6_9ACTO/49-350
D6BB24_9ACTO/68-365
D6BB89_9ACTO/51-349
D6D9L8_BIFLO/1-285
D6D9X0_BIFLO/44-342
D6DB04_BIFLO/1-281
D6DB44_BIFLO/51-347
D6DB48_BIFLO/56-356
D6DBC8_BIFLO/3-97
D6DBT2_BIFLO/50-356
D6DC18_BIFLO/32-322
D6DCR8_BIFLO/43-335
D6DK66_CLOSC/44-338
D6DPT1_ENTCL/40-319
D6DQP0_ENTCL/36-329
D6DXH0_ENTCL/38-334
D6DZS4_9FIRM/51-355
D6E7I4_9ACTN/73-367
D6EB52_9ACTN/59-346
D6ED61_STRLI/47-337
D6EDN8_STRLI/46-351
D6EDQ5_STRLI/70-370
D6EEL4_STRLI/50-352
D6EEM7_STRLI/42-337
D6EEN4_STRLI/44-337
D6EEW3_STRLI/49-349
D6EGA0_STRLI/50-200
D6EGB1_STRLI/48-338
D6EGH1_STRLI/47-357
D6EGN9_STRLI/48-349
D6EHN3_STRLI/43-360
D6EJS0_STRLI/53-349
D6EKW8_STRLI/44-339
D6ELC1_STRLI/50-348
D6ELD8_STRLI/58-356
D6ELV3_STRLI/59-374
D6EPN8_STRLI/54-342
D6EPW1_STRLI/58-332
D6ET41_STRLI/46-368
D6ETZ1_STRLI/60-348
D6EUQ6_STRLI/48-339
D6EV38_STRLI/77-375
D6EVI0_STRLI/51-338
D6EVT7_STRLI/56-346
D6EWR5_STRLI/39-336
D6F3I7_MYCTU/38-379
D6FIM7_MYCTU/46-352
D6FR76_MYCTU/38-379
D6FVR9_MYCTU/44-351
D6FXC5_MYCTU/46-352
D6GBH3_9ENTR/29-332
D6GIR1_9ENTR/38-334
D6GM41_9ENTR/37-316
D6GVG0_9EURY/146-419
D6HAI4_NEIGO/28-278
D6HRL1_9FIRM/45-339
D6HW76_ECOLX/37-329
D6I3S3_ECOLX/37-317
D6IGX4_ECOLX/37-317
D6IIK8_ECOLX/37-317
D6J518_ECOLX/37-317
D6JI26_NEIGO/28-278
D6K0V2_9ACTO/51-355
D6K2C7_9ACTO/95-386
D6K751_9ACTO/49-349
D6K784_9ACTO/62-359
D6K999_9ACTO/38-334
D6KBM7_9ACTO/51-355
D6KC45_9ACTO/48-338
D6KCS8_9ACTO/48-346
D6KCX7_9ACTO/1-243
D6KEI5_9ACTO/51-338
D6KEQ9_9ACTO/48-349
D6KEV4_9ACTO/45-270
D6KFH7_9ACTO/53-340
D6KSJ9_SCAIO/51-376
D6KSS6_SCAIO/48-345
D6KTC3_SCAIO/47-344
D6KTT8_SCAIO/52-381
D6KVV2_SCAIO/49-340
D6KW01_SCAIO/49-355
D6KW08_SCAIO/47-348
D6KW33_SCAIO/78-374
D6L3R9_PARDN/45-345
D6L4S0_PARDN/48-381
D6L542_PARDN/47-337
D6L6K6_PARDN/80-376
D6L6S6_PARDN/47-339
D6L6T3_PARDN/51-353
D6L6U1_PARDN/67-376
D6LRM2_9RHIZ/33-327
D6M2M9_9ACTO/48-339
D6M3C5_9ACTO/35-334
D6PAX2_BIFBR/26-316
D6SYH2_GARVA/49-332
D6SZX5_GARVA/49-332
D6TBQ2_9CHLR/45-330
D6TBS3_9CHLR/52-344
D6TCC7_9CHLR/68-375
D6TD52_9CHLR/31-366
D6TR01_9CHLR/45-348
D6TRP0_9CHLR/75-372
D6TRP3_9CHLR/26-328
D6TSL6_9CHLR/36-346
D6TT21_9CHLR/64-346
D6TU40_9CHLR/71-360
D6TV54_9CHLR/49-356
D6TV68_9CHLR/48-337
D6TVL9_9CHLR/51-336
D6TX71_9CHLR/55-350
D6TYA2_9CHLR/64-366
D6U0A2_9CHLR/41-362
D6U0M8_9CHLR/46-356
D6U0Y6_9CHLR/43-353
D6U2B6_9CHLR/59-335
D6U2G7_9CHLR/50-342
D6U4Q6_9CHLR/43-341
D6U539_9CHLR/27-267
D6U5Y7_9CHLR/67-373
D6U7Q9_9CHLR/57-345
D6V7X7_9BRAD/55-348
D6X5L5_STRPR/20-303
D6X9S1_STRPR/53-354
D6XBB7_9ACTO/109-232
D6XT33_BACIE/73-367
D6XWN3_BACIE/71-362
D6XX95_BACIE/70-367
D6XZ38_BACIE/66-372
D6Y0M3_BACIE/15-290
D6Y270_THEBD/32-365
D6Y417_THEBD/44-343
D6Y6M1_THEBD/48-346
D6Y6M2_THEBD/40-332
D6Y808_THEBD/57-358
D6Y8X9_THEBD/44-346
D6YBN8_THEBD/51-343
D6YBP3_THEBD/57-356
D6YQU7_PANVC/25-333
D6Z8V7_SEGRD/37-338
D6Z9A9_SEGRD/62-336
D6ZH07_MOBCV/46-326
D6ZHR7_MOBCV/43-343
D6ZII9_MOBCV/52-341
D6ZIN2_MOBCV/48-345
D6ZMP0_STRP0/54-353
D6ZMP7_STRP0/51-344
D6ZN11_STRP0/81-400
D6ZSS6_BIFLJ/52-380
D6ZSZ5_BIFLJ/31-321
D6ZV29_BIFLJ/46-338
D6ZVY9_BIFLJ/38-343
D6ZW64_BIFLJ/52-342
D6ZWT9_BIFLJ/58-384
D6ZWX7_BIFLJ/42-362
D6ZX04_BIFLJ/56-356
D6ZX06_BIFLJ/56-355
D6ZX11_BIFLJ/51-347
D6ZXH8_BIFLJ/47-355
D6ZY07_BIFLJ/67-362
D6ZY94_BIFLJ/44-342
D7A2Q5_STAND/45-327
D7A448_STAND/31-322
D7A5N4_STAND/33-329
D7A5P3_STAND/50-353
D7AAX5_STAND/35-340
D7AQS7_THEM3/52-347
D7AQT4_THEM3/58-369
D7ARE1_THEM3/48-365
D7ASG4_THEM3/65-190
D7ASP1_THEM3/48-339
D7AU28_THEM3/54-340
D7AVU8_NOCDD/42-335
D7B353_NOCDD/46-339
D7B611_NOCDD/48-383
D7B7K1_NOCDD/42-342
D7B7Y1_NOCDD/55-352
D7B8E7_NOCDD/52-357
D7B9T6_NOCDD/115-392
D7BAA2_MEISD/34-330
D7BAB2_MEISD/34-334
D7BCN7_MEISD/29-334
D7BE33_MEISD/45-351
D7BGU9_MEISD/29-327
D7BHI8_MEISD/30-324
D7BJ50_MEISD/31-324
D7BM06_ARCHD/54-344
D7BMU3_ARCHD/73-365
D7BPZ9_STRBB/46-333
D7BRH6_STRBB/48-340
D7BT42_STRBB/71-374
D7BT47_STRBB/32-330
D7BTA5_STRBB/56-346
D7BTX9_STRBB/59-352
D7BUF7_STRBB/7-302
D7BVU0_STRBB/44-345
D7BVV6_STRBB/55-350
D7BVZ1_STRBB/40-328
D7BW39_STRBB/53-368
D7BWA7_STRBB/71-372
D7BWN8_STRBB/49-349
D7BWZ4_STRBB/33-322
D7C041_STRBB/7-299
D7C1L8_STRBB/37-332
D7C1R5_STRBB/71-378
D7C2E6_STRBB/44-341
D7C3G9_STRBB/41-347
D7C3Q5_STRBB/102-411
D7C562_STRBB/54-376
D7C5J8_STRBB/30-310
D7C5W8_STRBB/49-350
D7C6E2_STRBB/53-348
D7CBT8_STRBB/46-356
D7CBU9_STRBB/51-353
D7CCW1_STRBB/60-350
D7CE69_STRBB/47-336
D7CED3_STRBB/45-362
D7CF45_STRBB/35-371
D7CF53_STRBB/53-375
D7CH81_STRBB/41-351
D7CHM9_STRBB/33-326
D7CI54_STRBB/36-336
D7CQ63_TRURR/34-326
D7CQD5_TRURR/32-344
D7CQV8_TRURR/32-348
D7CR38_TRURR/31-326
D7CRW6_TRURR/44-344
D7CSI8_TRURR/30-371
D7CSY7_TRURR/33-345
D7CVS8_TRURR/28-329
D7D146_GEOSC/51-337
D7D4I2_GEOSC/51-348
D7D509_GEOSC/52-375
D7D5H0_GEOSC/52-350
D7D698_GEOSC/48-343
D7D6A9_GEOSC/51-357
D7D6B6_GEOSC/59-383
D7D9X7_STAHD/67-376
D7DCD4_STAHD/87-446
D7DCF4_STAHD/68-354
D7DZF4_NOSA0/53-342
D7EQ21_MYCTU/38-379
D7ESD0_MYCTU/44-351
D7ET38_MYCTU/46-352
D7F1K4_9ACTO/35-333
D7GE44_PROFC/43-135
D7GHB5_PROFC/66-350
D7H4V0_BRUAB/30-331
D7H5P2_BRUAB/33-208
D7H5P3_BRUAB/1-163
D7H6S7_BRUAB/33-327
D7HBC0_VIBCH/27-321
D7HNW1_VIBCH/27-321
D7I0B5_PSESS/36-332
D7I662_PSESS/32-331
D7JI46_ECOLX/37-317
D7UFQ2_LISMO/41-345
D7UJ79_LISMO/39-329
D7UW91_LISGR/6-59
D7UW92_LISGR/1-223
D7UX86_LISGR/41-328
D7VE64_LACPL/44-349
D7WRJ0_9BACI/47-342
D7XB81_ECOLX/37-317
D7XPP7_ECOLX/36-329
D7XTA7_ECOLX/37-317
D7XYG2_ECOLX/36-329
D7Y0T7_ECOLX/37-317
D7YIR6_ECOLX/37-317
D7YQ18_ECOLX/36-329
D7YSJ2_ECOLX/36-329
D7Z556_ECOLX/37-317
D7Z7U6_ECOLX/36-329
D7ZDV6_ECOLX/37-317
D7ZNA0_ECOLX/36-329
D7ZTI4_ECOLX/37-317
D8A1W9_ECOLX/36-329
D8A942_ECOLX/37-317
D8AHN1_ECOLX/37-317
D8AMB8_ECOLX/36-167
D8AY36_ECOLX/36-167
D8B5X5_ECOLX/37-317
D8BAV2_ECOLX/36-329
D8BF49_ECOLX/37-317
D8BRX2_ECOLX/37-317
D8BVG6_ECOLX/36-329
D8C7N9_ECOLX/36-329
D8C9U8_ECOLX/37-317
D8E7A5_ECOLX/36-329
D8EA95_ECOLX/37-317
D8EPD1_ECOLX/37-317
D8ES93_ECOLX/36-329
D8FB69_9DELT/87-398
D8FV64_9CYAN/82-418
D8G3K7_9CYAN/65-354
D8GKV5_CLOLD/46-334
D8HJ32_AMYMU/56-337
D8HNV3_AMYMU/65-357
D8HQ42_AMYMU/53-347
D8HSE8_AMYMU/49-349
D8HTQ6_AMYMU/30-322
D8HTY5_AMYMU/45-349
D8HU41_AMYMU/42-339
D8HX15_AMYMU/1-170
D8I289_AMYMU/40-337
D8I3F3_AMYMU/54-346
D8I3Z6_AMYMU/60-365
D8I4F5_AMYMU/41-330
D8I543_AMYMU/47-338
D8I5L7_AMYMU/54-350
D8I978_AMYMU/32-335
D8I9G6_AMYMU/43-339
D8I9N2_AMYMU/42-327
D8IPH7_HERSS/47-340
D8IW00_HERSS/33-330
D8IWX8_HERSS/61-340
D8IX90_HERSS/47-342
D8K9R4_NITWC/50-336
D8KD11_LACLN/45-366
D8KIB8_LACLN/52-336
D8ML34_ERWBE/37-334
D8MN07_ERWBE/20-315
D8MN25_ERWBE/33-274
D8PIJ7_9BACT/69-371
D8TMT5_VOLCA/647-759
D8TSG1_VOLCA/98-213
D8TST7_VOLCA/871-976
D8TYV9_VOLCA/181-328
D8U1V4_VOLCA/146-255
D8U6I8_VOLCA/93-355
D8UEW0_VOLCA/119-264
D8UF72_VOLCA/128-311
D8UFA7_VOLCA/108-357
D8UGK2_VOLCA/57-183
D8UGK8_VOLCA/146-384
D8UMQ3_VOLCA/1-187
D9N6P1_STRPN/54-353
D9N6P8_STRPN/51-344
D9N7K1_STRPN/59-378
D9NCH8_STRPN/59-378
D9NEG4_STRPN/54-353
D9NEH1_STRPN/51-344
D9NJH9_STRPN/54-353
D9NJI6_STRPN/51-344
D9NJU7_STRPN/59-378
D9NS97_STRPN/54-353
D9NSA4_STRPN/51-344
D9NSL7_STRPN/59-378
D9NWC6_STRPN/54-353
D9NWD3_STRPN/51-344
D9NWP5_STRPN/59-378
D9PZ39_ACIS3/64-392
D9PZ40_ACIS3/48-379
D9Q161_ACIS3/70-388
D9Q1A7_ACIS3/40-368
D9QQB4_ACEAZ/66-368
D9QZ62_CLOSW/66-367
D9QZB7_CLOSW/65-371
D9R054_CLOSW/66-361
D9R2G3_CLOSW/50-343
D9R6N8_CLOSW/66-380
D9R6V7_CLOSW/45-343
D9R7Q4_CLOSW/46-340
D9R877_CLOSW/62-364
D9R8E1_CLOSW/63-354
D9R8L2_CLOSW/69-380
D9R9B6_CLOSW/62-364
D9RAD3_CLOSW/52-356
D9RAT3_CLOSW/46-357
D9RYQ4_THEOJ/47-342
D9SLU2_CLOC7/49-343
D9SMP2_CLOC7/47-370
D9SQU8_CLOC7/45-344
D9SUU3_CLOC7/46-351
D9SY28_MICAI/66-357
D9SZ33_MICAI/50-356
D9T1B5_MICAI/72-395
D9T3L3_MICAI/75-339
D9T3P8_MICAI/65-374
D9T988_MICAI/43-347
D9T9J7_MICAI/46-342
D9TBB6_MICAI/50-346
D9TBK2_MICAI/63-378
D9TCZ2_MICAI/56-349
D9TEB2_MICAI/52-335
D9TFV8_CALOO/52-379
D9TGL7_CALOO/41-336
D9TGN4_CALOO/53-381
D9TH28_CALOO/45-370
D9TH91_CALOO/46-347
D9THH4_CALOO/54-359
D9THI6_CALOO/59-384
D9TI63_CALOO/41-328
D9TIN6_CALOO/61-357
D9TIQ5_CALOO/44-354
D9TMQ4_THETC/46-339
D9TMZ5_THETC/55-379
D9TN01_THETC/57-357
D9TN02_THETC/54-351
D9TNY5_THETC/53-345
D9TT74_THETC/57-381
D9TTF9_THETC/52-352
D9TTJ6_THETC/56-357
D9UCP8_9ACTO/5-296
D9UFK7_9ACTO/55-353
D9UFM1_9ACTO/47-353
D9UFP9_9ACTO/31-327
D9UGK6_9ACTO/51-342
D9UH97_9ACTO/35-274
D9UHB8_9ACTO/40-343
D9UIG4_9ACTO/42-361
D9UIH1_9ACTO/50-357
D9UKR3_9ACTO/46-336
D9UL76_9ACTO/115-419
D9UM68_9ACTO/43-348
D9UMU4_9ACTO/41-337
D9UN07_9ACTO/53-348
D9UQ59_9ACTO/84-384
D9UQI3_9ACTO/45-349
D9US51_9ACTO/45-343
D9US79_9ACTO/50-341
D9UT03_9ACTO/44-331
D9UTW6_9ACTO/49-341
D9UVW7_9ACTO/44-339
D9UYF6_9ACTO/45-342
D9V1R0_9ACTO/61-337
D9V581_9ACTO/37-336
D9V6Y1_9ACTO/66-343
D9V8B6_9ACTO/63-359
D9VAC7_9ACTO/45-335
D9VAJ8_9ACTO/42-334
D9VGS7_9ACTO/41-340
D9VJF6_9ACTO/55-381
D9VMD3_9ACTO/52-349
D9VSW0_9ACTO/38-333
D9VT96_9ACTO/16-337
D9VWE6_9ACTO/49-353
D9VYF3_9ACTO/72-371
D9VYJ5_9ACTO/46-342
D9W2I8_9ACTO/64-380
D9W656_9ACTO/61-370
D9W6J1_9ACTO/38-329
D9W746_9ACTO/54-344
D9WC53_9ACTO/53-352
D9WCH2_9ACTO/136-440
D9WCJ0_9ACTO/67-371
D9WCJ5_9ACTO/2-273
D9WDV0_9ACTO/54-346
D9WE65_9ACTO/52-366
D9WFW8_9ACTO/58-347
D9WFZ4_9ACTO/6-101
D9WKD1_9ACTO/42-337
D9WKE8_9ACTO/55-341
D9WKY1_9ACTO/87-377
D9WLB9_9ACTO/55-347
D9WNW4_9ACTO/44-340
D9WP25_9ACTO/122-413
D9WPI8_9ACTO/50-339
D9WQD3_9ACTO/45-351
D9WS00_9ACTO/57-345
D9WSJ0_9ACTO/53-357
D9WT36_9ACTO/49-327
D9WTA7_9ACTO/50-378
D9WTN4_9ACTO/45-343
D9WUE1_9ACTO/50-351
D9WWG2_9ACTO/49-350
D9WWN2_9ACTO/15-276
D9WX84_STRVR/50-339
D9WY03_STRVR/113-420
D9X0I4_STRVR/43-341
D9X0K8_STRVR/56-353
D9X0M6_STRVR/51-349
D9X0S6_STRVR/49-351
D9X0S8_STRVR/62-356
D9X1E4_STRVR/55-349
D9X1M9_STRVR/39-335
D9X2T5_STRVR/50-324
D9X4T4_STRVR/53-376
D9X745_STRVR/46-330
D9X916_STRVR/44-339
D9X9E7_STRVR/59-386
D9X9I3_STRVR/50-355
D9XAP2_STRVR/1-235
D9XB28_STRVR/56-350
D9XBW0_STRVR/103-410
D9XC93_STRVR/38-340
D9XEK6_STRVR/41-357
D9XGV7_STRVR/47-348
D9XHD9_STRVR/44-367
D9XKB4_9ACTO/55-344
D9XKP9_9ACTO/48-339
D9XQA0_9ACTO/52-346
D9XQA2_9ACTO/51-352
D9XR77_9ACTO/51-349
D9XR90_9ACTO/60-357
D9XRI2_9ACTO/47-337
D9XUQ1_9ACTO/50-337
D9XW78_9ACTO/44-339
D9XWZ3_9ACTO/53-352
D9XZV3_9ACTO/53-347
D9XZX2_9ACTO/90-397
D9Y0J0_9ACTO/46-351
D9Y0R6_9ACTO/39-333
D9Y104_9ACTO/48-349
D9Y163_9ACTO/35-320
D9Y174_9ACTO/52-374
D9Y1X6_9ACTO/50-352
D9ZDY8_9ZZZZ/44-342
D9ZEN4_9ZZZZ/73-377
D9ZEQ9_9ZZZZ/108-402
E0DD32_9CORY/51-338
E0DQF2_9RHIZ/30-331
E0DRG2_9RHIZ/33-327
E0DT62_9RHIZ/39-324
E0DVY7_9RHIZ/30-331
E0DZS4_9RHIZ/33-327
E0FRL3_9THEO/69-195
E0FSH0_9THEO/54-340
E0FT38_9THEO/33-326
E0G7P0_ENTFA/49-337
E0G975_ENTFA/49-337
E0GQ91_ENTFA/49-337
E0GSV4_ENTFA/43-331
E0GWK2_ENTFA/46-348
E0GZ15_ENTFA/49-337
E0H3S9_ENTFA/49-337
E0H6X0_ENTFA/57-354
E0H6X6_ENTFA/1-247
E0H6X7_ENTFA/40-76
E0HCI5_ENTFA/49-337
E0HMF7_9GAMM/27-357
E0HWS8_9BACT/32-341
E0HWZ2_9BACT/30-328
E0HX23_9BACT/28-327
E0HXJ4_9BACT/29-334
E0HXT6_9BACT/28-327
E0HYT9_9BACT/29-318
E0HZ93_9BACT/32-330
E0I038_9BACT/31-334
E0I0E6_9BACT/31-324
E0I0N0_9BACT/36-333
E0I0U3_9BACT/29-326
E0I189_9BACT/27-309
E0I1H8_9BACT/44-356
E0I1X1_9BACT/32-316
E0I1X2_9BACT/506-794
E0I246_9BACT/29-332
E0I2G1_9BACT/30-321
E0I3J4_9BACL/49-390
E0I4Q4_9BACL/51-359
E0I5Z0_9BACL/58-362
E0I6Y9_9BACL/72-380
E0I7P4_9BACL/59-375
E0I874_9BACL/62-371
E0I8P1_9BACL/66-368
E0IAR0_9BACL/58-358
E0IBH7_9BACL/61-368
E0IBK2_9BACL/91-406
E0IBL3_9BACL/62-374
E0ICQ6_9BACL/63-351
E0ICQ9_9BACL/53-341
E0ICS2_9BACL/64-360
E0IE87_9BACL/91-401
E0IEX3_9BACL/58-354
E0IEZ1_9BACL/63-376
E0IF14_9BACL/71-373
E0IFF1_9BACL/66-384
E0IFU4_9BACL/65-391
E0IGQ2_9BACL/1-54
E0IHA3_9GAMM/27-357
E0IUU8_ECOLW/36-329
E0J0G2_ECOLW/37-317
E0J845_RHIME/39-336
E0J8P5_RHIME/32-333
E0JAR8_RHIME/47-339
E0JCU7_RHIME/71-422
E0JDI0_RHIME/30-318
E0JFE1_RHIME/31-346
E0JGE6_RHIME/32-332
E0JID8_RHIME/34-326
E0JIJ4_RHIME/37-327
E0JJX8_RHIME/32-328
E0JK01_RHIME/32-328
E0JMI2_RHIME/39-336
E0JMY0_RHIME/37-332
E0JQB5_RHIME/67-383
E0JRH9_RHIME/64-375
E0JSB2_RHIME/71-422
E0JSK6_RHIME/30-318
E0JTH3_RHIME/32-333
E0JVM4_RHIME/32-328
E0JY54_RHIME/31-346
E0JZN5_RHIME/32-328
E0K083_RHIME/64-375
E0K2Z9_RHIME/34-326
E0K390_RHIME/2-265
E0K4C7_RHIME/39-336
E0K5F6_RHIME/37-327
E0K5L5_RHIME/32-332
E0K8Z8_RHIME/67-383
E0K9J1_RHIME/39-336
E0KDW9_STRVO/70-340
E0KEA8_STRVO/50-338
E0KFN7_STRVO/45-339
E0KGH7_STRVO/51-344
E0KH89_STRVO/50-344
E0KI76_STRVO/47-338
E0KIW3_STRVO/52-341
E0KJM3_STRVO/48-340
E0KK48_STRVO/55-352
E0KKG5_STRVO/102-402
E0KM87_STRVO/44-343
E0KM92_STRVO/71-374
E0KN31_STRVO/49-350
E0KPZ5_STRVO/60-350
E0KRJ7_STRVO/57-349
E0KRS3_STRVO/45-351
E0KS02_STRVO/46-338
E0KT79_STRVO/47-343
E0KUM2_STRVO/49-349
E0KWT2_STRVO/49-348
E0KXV3_STRVO/51-323
E0KZ80_STRVO/49-342
E0L188_STRVO/64-362
E0L1I9_STRVO/51-364
E0LT22_9ENTR/22-333
E0MJ91_9RHOB/43-330
E0ML34_9RHOB/46-353
E0MNX7_9RHOB/120-388
E0MP50_9RHOB/33-331
E0MSZ0_9RHOB/110-424
E0MW13_9CORY/55-161
E0N5F7_9ACTO/52-341
E0N5J9_9ACTO/48-345
E0NAF1_NEIME/28-278
E0PBB3_STREI/40-334
E0PBE1_STREI/45-341
E0PH67_STRGY/48-340
E0PHB4_STRGY/40-334
E0PHE4_STRGY/45-341
E0PSB3_STRMT/55-353
E0PSL0_STRMT/40-335
E0PXY3_STRPY/54-352
E0PZJ3_9STRE/40-335
E0PZT8_9STRE/15-353
E0Q3M1_9STRE/51-406
E0Q856_9BIFI/43-329
E0Q8B2_9BIFI/49-354
E0Q952_9BIFI/59-351
E0Q966_9BIFI/53-360
E0Q9P2_9BIFI/51-382
E0QA28_9BIFI/51-349
E0QA32_9BIFI/58-356
E0QAA3_9BIFI/46-345
E0QAA9_9BIFI/1-293
E0QAF7_9BIFI/67-400
E0QNR8_9ACTO/46-339
E0QS98_9ACTO/57-346
E0QSV0_9ACTO/45-325
E0QYR3_ECOLX/36-329
E0R4W5_ECOLX/37-317
E0RBA6_PAEP6/41-339
E0RC14_PAEP6/44-333
E0RC64_PAEP6/57-381
E0RCT3_PAEP6/57-358
E0RER8_PAEP6/33-337
E0RFN5_PAEP6/66-395
E0RG23_PAEP6/49-344
E0RGJ1_PAEP6/58-360
E0RHQ2_PAEP6/51-346
E0RI91_PAEP6/59-367
E0RK90_PAEP6/33-323
E0RKR5_PAEP6/59-361
E0RLG3_PAEP6/51-351
E0RMG0_PAEP6/35-359
E0RNW1_SPITD/41-346
E0RPP8_SPITD/49-365
E0RPT8_SPITD/44-336
E0RR26_SPITD/41-353
E0RRG4_SPITD/66-362
E0RRY4_SPITD/41-339
E0RS05_SPITD/57-354
E0RS11_SPITD/62-395
E0RTR9_SPITD/41-343
E0RTV1_SPITD/46-341
E0RU08_SPITD/41-341
E0RUB2_SPITD/38-356
E0RV67_BUTPB/418-709
E0RXE8_BUTPB/95-475
E0RXL5_BUTPB/61-290
E0S3A6_BUTPB/94-411
E0SB79_DICD3/58-352
E0SDC9_DICD3/39-335
E0SEM6_DICD3/45-396
E0SGA0_DICD3/39-284
E0SWE9_STRZA/54-353
E0SWF9_STRZA/51-344
E0SWX4_STRZA/59-378
E0TSE4_STRZ6/54-353
E0TSF2_STRZ6/51-343
E0TSX6_STRZ6/59-378
E0TUU9_BACPZ/19-335
E0TUW2_BACPZ/57-374
E0TW03_BACPZ/42-338
E0TXE5_BACPZ/41-335
E0U0S3_BACPZ/40-335
E1ESI0_ENTFA/49-337
E1FAB1_9THEO/64-194
E1FAX3_9THEO/46-339
E1FDB9_9THEO/54-340
E1FEZ3_9THEO/58-369
E1FF00_9THEO/53-346
E1H176_STRPN/59-378
E1H4R1_STRPN/54-353
E1H4R8_STRPN/51-344
E1H895_MYCTU/36-377
E1HAJ6_MYCTU/2-242
E1HAJ7_MYCTU/43-109
E1HB74_MYCTU/46-352
E1HKR8_ECOLX/37-317
E1HRJ6_ECOLX/36-329
E1I0I2_ECOLX/36-329
E1I8Y8_ECOLX/37-317
E1ISC2_ECOLX/37-317
E1IVC3_ECOLX/36-329
E1J332_ECOLX/37-317
E1J7R4_ECOLX/36-329
E1K8K1_9FIRM/54-343
E1KA58_9FIRM/57-355
E1KE11_9FIRM/48-344
E1KLE4_9FIRM/71-383
E1LHA9_STRMT/55-353
E1LHB3_STRMT/51-344
E1LJD4_STRMT/46-368
E1LLY1_STRMT/15-353
E1LLY6_STRMT/51-344
E1LPC5_STRMT/46-368
E1LQG8_STRMT/46-368
E1LU52_STRMT/40-335
E1M167_STRMT/53-353
E1M1G4_STRMT/40-335
E1M3A7_STRMT/46-368
E1M5J7_9STRE/24-350
E1M703_9STRE/6-304
E1M8P0_9STRE/47-130
E1M8P1_9STRE/1-181
E1MCB0_9ACTO/57-346
E1MG66_9ACTO/46-339
E1N7M2_9BIFI/58-356
E1N7M7_9BIFI/51-349
E1N8I3_9BIFI/64-397
E1N8M9_9BIFI/2-289
E1NAP3_9BIFI/46-345
E1NBB1_9BIFI/51-382
E1NC57_9BIFI/52-344
E1NC69_9BIFI/53-360
E1NCX6_9BIFI/38-324
E1ND34_9BIFI/40-345
E1P7P4_ECOAB/36-329
E1PBN8_ECOAB/37-317
E1QSK1_VULDI/50-379
E1R0U6_SPISS/49-363
E1R0Y1_SPISS/41-337
E1R156_SPISS/40-351
E1R2D9_SPISS/57-352
E1R2P5_SPISS/43-347
E1R2Q8_SPISS/49-349
E1R2S1_SPISS/44-352
E1R327_SPISS/53-344
E1R357_SPISS/52-356
E1R473_SPISS/42-350
E1R4A1_SPISS/51-355
E1R4S4_SPISS/39-339
E1R5J2_SPISS/44-353
E1R5Y5_SPISS/53-364
E1R621_SPISS/43-338
E1R750_SPISS/42-340
E1R7I2_SPISS/39-327
E1R7N1_SPISS/49-351
E1R8K8_SPISS/47-341
E1R8Q2_SPISS/47-340
E1R8Z1_SPISS/38-339
E1RAH2_SPISS/52-361
E1RAQ7_SPISS/51-344
E1RAT6_SPISS/45-351
E1RB00_SPISS/60-360
E1RC59_SPISS/45-347
E1RC64_SPISS/41-336
E1RYF5_ECOUM/37-317
E1S3Y6_ECOUM/36-329
E1SXA7_THESX/46-339
E1SYA1_THESX/58-369
E1SYA7_THESX/53-346
E1SYX8_THESX/54-340
E1T0N1_THESX/64-194
E1T867_BURSG/36-332
E1TBG5_BURSG/44-323
E1TE38_BURSG/40-333
E1TIJ0_BURSG/39-327
E1TJE4_BURSG/50-343
E1TN85_LACPS/44-349
E1U9S7_LISML/41-345
E1UCP7_LISML/39-329
E1UMM0_BACAS/41-337
E1UND5_BACAS/40-335
E1UPT5_BACAS/46-341
E1V4P0_HALED/50-313
E1V8A2_HALED/32-329
E1VCL2_HALED/31-328
E1VS31_ARTAR/48-352
E1VU22_ARTAR/80-392
E1W0Z4_ARTAR/52-343
E1W512_HAEP3/29-279
E1X933_HAEI1/29-279
E1XCC4_STRZO/54-353
E1XCD1_STRZO/51-344
E1XCL4_STRZO/59-378
E1XL88_STRZN/54-353
E1XL95_STRZN/51-344
E1XLJ6_STRZN/59-378
E1XSK4_STRZI/54-353
E1XSL1_STRZI/51-344
E2CBK8_9RHOB/62-376
E2CBL7_9RHOB/74-428
E2CBN5_9RHOB/37-333
E2CEP6_9RHOB/67-374
E2CFT0_9RHOB/33-329
E2CHL0_9RHOB/1-189
E2CHR3_9RHOB/67-382
E2CHW8_9RHOB/42-349
E2CJ03_9RHOB/47-302
E2CQT8_9RHOB/32-327
E2CRF2_9RHOB/33-321
E2JXI7_ECO57/37-317
E2KAI5_ECO57/37-317
E2KR50_ECO57/37-317
E2M8G8_PSESM/36-332
E2MHF1_PSESM/35-334
E2MJL8_PSESM/35-331
E2PKT8_9RHIZ/30-331
E2PN43_9RHIZ/33-327
E2PVW9_STRCL/42-342
E2Q5F5_STRCL/44-347
E2Q6V9_STRCL/120-434
E2Q7B6_STRCL/42-343
E2QJ64_ECOLX/37-317
E2QLR9_ECOLX/36-329
E2SHH4_9FIRM/45-333
E2SJW5_9FIRM/46-352
E2SMW1_9FIRM/48-351
E2TAF7_MYCTU/44-351
E2TB71_MYCTU/46-352
E2TEN6_MYCTU/36-377
E2TKJ6_MYCTU/36-377
E2TMV2_MYCTU/44-351
E2TNL5_MYCTU/46-352
E2TX51_MYCTU/36-377
E2TZD9_MYCTU/44-351
E2U052_MYCTU/46-352
E2U8H0_MYCTU/36-377
E2UAM6_MYCTU/44-351
E2UBH5_MYCTU/46-352
E2UK36_MYCTU/36-377
E2UMA6_MYCTU/44-351
E2UN26_MYCTU/46-352
E2UW92_MYCTU/36-377
E2UZK6_MYCTU/44-351
E2V096_MYCTU/46-352
E2V7I6_MYCTU/36-377
E2V9S1_MYCTU/44-351
E2VAI4_MYCTU/46-352
E2VGT1_MYCTU/36-377
E2VJ36_MYCTU/44-351
E2VJV5_MYCTU/46-352
E2VT32_MYCTU/38-379
E2VVE7_MYCTU/44-351
E2VW63_MYCTU/46-352
E2W4B0_MYCTU/38-379
E2W6M2_MYCTU/44-351
E2W7D2_MYCTU/46-352
E2WG99_MYCTU/36-377
E2WIK6_MYCTU/44-351
E2WJE5_MYCTU/46-352
E2WUM3_ECOLX/36-188
E2X1I7_ECOLX/37-317
E2X489_SHIDY/37-317
E2XQT9_PSEFL/34-329
E2XRC1_PSEFL/33-329
E2Y7S8_ENTFA/49-337
E2YAV0_ENTFA/49-337
E2YJ85_ENTFA/49-337
E2YVX8_ENTFA/49-337
E2Z2L5_ENTFA/49-337
E2ZJG9_9FIRM/8-309
E2ZLX3_9FIRM/74-394
E2ZWS2_PSEAE/37-329
E3A2U1_PSEAE/34-329
E3APK3_9SPHI/15-327
E3B837_9MICO/46-342
E3BH15_9VIBR/45-353
E3CC65_STRPA/55-352
E3CET2_STRPA/47-338
E3D2J5_NEIM7/28-278
E3D790_GARV3/63-367
E3D7F2_GARV3/47-337
E3DAB1_GARV3/65-351
E3DE50_ERWSE/32-274
E3DML2_HALPG/26-313
E3DMP5_HALPG/33-324
E3DNI7_HALPG/34-329
E3DNN8_HALPG/61-361
E3DR25_HALPG/40-336
E3DRA6_HALPG/40-337
E3DU92_BACA1/40-335
E3E0W7_BACA1/42-338
E3E2P4_BACA1/39-336
E3E2Q7_BACA1/52-367
E3E5N3_PAEPS/59-365
E3E8D8_PAEPS/66-395
E3E9B9_PAEPS/58-352
E3E9K4_PAEPS/221-367
E3E9K4_PAEPS/58-200
E3EBX7_PAEPS/50-340
E3ECG7_PAEPS/45-343
E3ECQ1_PAEPS/65-354
E3ECU3_PAEPS/57-358
E3ECZ5_PAEPS/45-340
E3EEB1_PAEPS/50-384
E3EI28_PAEPS/49-344
E3EIR1_PAEPS/43-347
E3EJH9_PAEPS/51-351
E3EP99_BIFBS/42-329
E3EQ58_BIFBS/49-339
E3EXW0_KETVY/39-328
E3EY20_KETVY/29-325
E3F029_KETVY/60-367
E3F0I2_KETVY/30-334
E3F567_KETVY/28-328
E3FZ78_STIAD/33-319
E3G1P3_ENTCS/41-330
E3G2E9_ENTCS/37-316
E3GTP0_HAEI2/29-279
E3HC51_ILYPC/80-379
E3IA72_GEOS0/49-347
E3IBZ9_GEOS0/50-336
E3ID32_GEOS0/49-372
E3IIS8_GEOS0/59-375
E3J556_FRASU/67-363
E3J5T5_FRASU/93-386
E3J800_FRASU/62-372
E3JDE4_FRASU/52-347
E3PBZ9_ECOH1/37-317
E3PL70_ECOH1/36-329
E3PWB4_CLOSD/31-344
E3PWJ2_CLOSD/12-303
E3W5P2_ENTAG/37-316
E3XJF6_ECOLX/37-317
E3XPN7_ECOLX/36-329
E3Y2D3_SHIFL/36-209
E3Y4F1_SHIFL/37-317
E3YC15_LISMO/39-230
E3YHY4_LISMO/41-345
E3YLE7_9LIST/38-120
E3YLE8_9LIST/1-154
E3YV18_LISIN/39-329
E3YWY9_LISIN/29-157
E3Z3U0_LISIN/1-268
E3Z9A6_LISIN/41-345
E3ZCA6_LISIV/1-280
E3ZI75_LISIV/41-345
E3ZKL5_LISIV/47-330
E3ZLI3_LISSE/40-330
E3ZVE7_LISSE/40-330
E3ZWC8_LISSE/1-187
E4A409_PROAC/46-341
E4A5G7_PROAC/51-340
E4A714_PROAC/55-352
E4A719_PROAC/53-342
E4A7M3_PROAC/66-277
E4ACU6_PROAC/79-361
E4AG68_PROAC/50-340
E4AJ31_PROAC/55-352
E4AJ36_PROAC/53-342
E4AJW3_PROAC/51-340
E4ALA0_PROAC/46-341
E4AM89_PROAC/66-277
E4AQP1_PROAC/61-343
E4ATK1_PROAC/55-352
E4ATK6_PROAC/53-342
E4AVI8_PROAC/51-340
E4AWY8_PROAC/46-341
E4AXU3_PROAC/66-277
E4AY65_PROAC/61-343
E4AZS5_PROAC/46-341
E4B187_PROAC/51-340
E4B1N8_PROAC/55-352
E4B1P3_PROAC/7-147
E4B1P4_PROAC/53-193
E4B2T6_PROAC/66-277
E4B6L9_PROAC/34-323
E4B6R2_PROAC/51-340
E4B8A1_PROAC/46-341
E4BA03_PROAC/61-343
E4BH15_PROAC/79-361
E4BLH1_PROAC/50-340
E4BM07_PROAC/61-343
E4BN19_PROAC/46-341
E4BRC9_PROAC/66-277
E4BRZ4_PROAC/34-323
E4BRZ9_PROAC/55-352
E4BSI5_PROAC/51-340
E4BU45_PROAC/51-340
E4BVP1_PROAC/46-341
E4BXG6_PROAC/61-343
E4BXW4_PROAC/34-323
E4BXW9_PROAC/55-352
E4BYA5_PROAC/66-277
E4C2J5_PROAC/51-341
E4C3M1_PROAC/46-341
E4C4I4_PROAC/55-352
E4C4I9_PROAC/53-342
E4C5J2_PROAC/66-277
E4C9L3_PROAC/46-341
E4CB13_PROAC/51-340
E4CBC7_PROAC/55-352
E4CBD2_PROAC/53-342
E4CCL4_PROAC/66-277
E4CG80_PROAC/46-341
E4CHA1_PROAC/61-343
E4CHH7_PROAC/1-228
E4CJI8_PROAC/66-277
E4CM11_PROAC/55-352
E4CM16_PROAC/53-342
E4CNF8_PROAC/46-341
E4CP44_PROAC/51-340
E4CQP3_PROAC/55-352
E4CQP8_PROAC/53-342
E4CR28_PROAC/61-343
E4CU34_PROAC/66-277
E4CVW7_PROAC/61-343
E4CWL2_PROAC/34-303
E4CWL9_PROAC/55-352
E4CX48_PROAC/51-340
E4CXP1_PROAC/43-352
E4CYP2_PROAC/46-341
E4D035_PROAC/66-277
E4D2N8_PROAC/51-340
E4D442_PROAC/46-341
E4D9D7_PROAC/66-277
E4D9Q2_PROAC/34-323
E4D9Q7_PROAC/55-352
E4DAK1_PROAC/55-352
E4DAK8_PROAC/53-342
E4DBZ8_PROAC/66-277
E4DF84_PROAC/51-340
E4DGP6_PROAC/46-341
E4DIK3_PROAC/61-343
E4DLD1_PROAC/51-340
E4DMS4_PROAC/46-341
E4DNF6_PROAC/34-323
E4DNG1_PROAC/55-352
E4DNN5_PROAC/66-277
E4DR33_PROAC/66-277
E4DUD5_PROAC/51-340
E4DVU0_PROAC/46-341
E4DWE1_PROAC/55-352
E4DWE7_PROAC/53-342
E4DXD9_PROAC/1-228
E4DYH9_PROAC/55-352
E4DYI4_PROAC/53-342
E4DZC1_PROAC/46-341
E4E012_PROAC/66-277
E4E2P7_PROAC/61-343
E4E4F2_PROAC/61-343
E4E4N9_PROAC/55-352
E4E4P4_PROAC/53-342
E4E5S4_PROAC/46-341
E4EA33_PROAC/66-277
E4EBB1_PROAC/51-340
E4EC73_PROAC/51-340
E4EDC6_PROAC/46-341
E4EEQ4_PROAC/55-352
E4EER0_PROAC/53-342
E4EF53_PROAC/61-343
E4EFV2_PROAC/66-277
E4EJF2_PROAC/51-340
E4EKE9_PROAC/61-343
E4EL90_PROAC/66-277
E4EM55_PROAC/46-341
E4EMW3_PROAC/34-323
E4EMW9_PROAC/55-352
E4ERD7_PROAC/51-340
E4ETD0_PROAC/46-341
E4EUV8_PROAC/61-343
E4EVA4_PROAC/55-352
E4EVA9_PROAC/53-342
E4EVM8_PROAC/66-277
E4EZ86_PROAC/61-343
E4F0B2_PROAC/34-323
E4F0B7_PROAC/55-352
E4F1G4_PROAC/46-341
E4F358_PROAC/1-228
E4F5R9_PROAC/66-277
E4F6S0_PROAC/46-341
E4F801_PROAC/51-340
E4FAW0_PROAC/66-277
E4FC19_PROAC/61-343
E4FCH6_PROAC/55-352
E4FCI2_PROAC/53-342
E4FDT1_PROAC/1-253
E4FDT7_PROAC/55-352
E4FEC1_PROAC/46-341
E4FFW6_PROAC/51-340
E4FHP8_PROAC/61-343
E4FI17_PROAC/66-277
E4FLP1_PROAC/46-341
E4FNB8_PROAC/1-228
E4FNR2_PROAC/61-343
E4FQ90_PROAC/34-323
E4FQ95_PROAC/55-352
E4FSU0_PROAC/66-277
E4FT28_PROAC/51-340
E4FUH4_PROAC/46-341
E4FV22_PROAC/34-323
E4FV27_PROAC/55-352
E4FWL2_PROAC/61-343
E4FX84_PROAC/66-277
E4G0C3_PROAC/61-343
E4G146_PROAC/34-323
E4G151_PROAC/55-352
E4G2A5_PROAC/66-277
E4G5K7_PROAC/51-340
E4G718_PROAC/46-341
E4G8B5_PROAC/51-340
E4G8Q3_PROAC/51-360
E4GC62_PROAC/66-277
E4GD80_PROAC/46-341
E4GEH7_PROAC/55-352
E4GEI2_PROAC/5-78
E4GEI3_PROAC/53-254
E4GI61_PROAC/46-341
E4GIV0_PROAC/43-352
E4GJB7_PROAC/51-340
E4GJR4_PROAC/66-277
E4GKW0_PROAC/34-235
E4GKW1_PROAC/5-78
E4GKW7_PROAC/55-352
E4GMY4_PROAC/46-341
E4GPH8_PROAC/51-340
E4GPM5_PROAC/55-352
E4GPN1_PROAC/53-342
E4GRA6_PROAC/61-343
E4GUH6_PROAC/66-277
E4GVE9_PROAC/53-342
E4GYJ4_PROAC/61-343
E4GZ84_PROAC/51-340
E4H0Q5_PROAC/46-341
E4H1X9_PROAC/55-352
E4H1Y4_PROAC/53-342
E4H3G6_PROAC/51-340
E4H4X4_PROAC/46-341
E4H8Z7_PROAC/66-277
E4HA26_PROAC/66-277
E4HD71_PROAC/46-341
E4HEG3_PROAC/51-340
E4HF19_PROAC/61-343
E4HFH9_PROAC/55-352
E4HFI4_PROAC/53-342
E4HJ15_PROAC/50-340
E4HLQ9_PROAC/79-361
E4HR58_PROAC/34-323
E4HRI0_PROAC/61-343
E4HUR2_PROAC/51-340
E4HWA0_PROAC/46-341
E4HXG6_PROAC/55-352
E4HXH1_PROAC/53-342
E4HYP8_PROAC/51-340
E4HZX9_PROAC/46-341
E4I2C3_PROAC/66-277
E4I3E3_PROAC/61-343
E4I7N2_ENTFC/49-358
E4I8A4_ENTFC/44-344
E4ICD7_ENTFC/46-270
E4IE41_ENTFC/44-344
E4IG09_ENTFC/46-270
E4IHL9_ENTFC/49-358
E4IN26_ENTFC/53-352
E4INA5_ENTFC/44-344
E4ISP7_ENTFC/49-358
E4ISS0_ENTFC/46-270
E4J1E5_ENTFC/46-270
E4J1G9_ENTFC/49-358
E4J1V0_ENTFC/44-344
E4J6G4_ENTFC/49-358
E4J9E5_ENTFC/44-344
E4JCM1_ENTFC/46-270
E4JE78_ENTFC/49-358
E4JEA1_ENTFC/46-270
E4JKI7_ENTFC/44-344
E4K5B7_9FIRM/53-381
E4K650_9FIRM/54-359
E4K6E4_9FIRM/45-370
E4K8S4_9FIRM/41-328
E4K992_9FIRM/45-354
E4K9F3_9FIRM/41-336
E4KMK7_9LACT/56-390
E4L2V3_9STRE/51-358
E4L5N9_9STRE/48-337
E4LT53_9CLOT/45-332
E4M3U9_9FIRM/96-358
E4M4T3_9FIRM/1-288
E4M4W2_9FIRM/98-413
E4M5T1_9FIRM/192-353
E4MJW9_9FIRM/64-395
E4MLG6_9FIRM/83-367
E4MZV3_KITSK/47-347
E4N0P2_KITSK/43-347
E4N2M1_KITSK/59-366
E4N483_KITSK/47-340
E4N5I6_KITSK/50-351
E4NB72_KITSK/60-379
E4NEU2_KITSK/53-359
E4NFN7_KITSK/47-336
E4NGT6_KITSK/36-343
E4NGT7_KITSK/48-350
E4NI36_KITSK/69-374
E4NIC7_KITSK/57-363
E4NJJ3_KITSK/59-362
E4NU37_HALBP/36-345
E4NX50_BIFBP/49-339
E4NY76_BIFBP/42-329
E4P461_ECO8N/36-329
E4P6F0_ECO8N/37-317
E4PN89_MARAH/34-327
E4Q299_CALOW/56-356
E4Q2A0_CALOW/50-354
E4Q4B1_CALOW/44-354
E4Q4H7_CALOW/52-379
E4Q4N3_CALOW/47-353
E4Q5W9_CALOW/41-336
E4Q685_CALOW/53-381
E4Q6I9_CALOW/32-321
E4Q6K7_CALOW/48-343
E4Q6L0_CALOW/45-378
E4Q8A8_CALH1/41-328
E4Q937_CALH1/56-365
E4Q988_CALH1/53-359
E4Q9F5_CALH1/46-347
E4Q9Y3_CALH1/49-375
E4QA26_CALH1/47-343
E4QAJ9_CALH1/59-388
E4QAM9_CALH1/53-381
E4QB56_CALH1/46-370
E4QC18_CALH1/41-336
E4QC56_CALH1/47-352
E4QCD9_CALH1/45-330
E4QDP4_CALH1/49-379
E4QED3_CALH1/45-354
E4QEF1_CALH1/61-357
E4QXS2_HAEI6/29-279
E4QZX3_BIFLM/31-321
E4R070_BIFLM/44-342
E4R1D6_BIFLM/3-96
E4R1X9_BIFLM/46-338
E4R210_BIFLM/51-347
E4R213_BIFLM/56-355
E4R214_BIFLM/56-356
E4R2Z2_BIFLM/66-361
E4R3D9_BIFLM/51-341
E4RCG4_PSEPB/36-334
E4RIU3_HALSL/36-336
E4RK22_HALSL/32-334
E4RM89_HALSL/37-324
E4RPY1_HALSL/34-327
E4S696_CALKI/45-370
E4S6H5_CALKI/54-359
E4S706_CALKI/56-365
E4S799_CALKI/41-336
E4S7B9_CALKI/53-381
E4S855_CALKI/41-328
E4S9X2_CALKI/45-354
E4SCD7_CALK2/92-393
E4SCQ0_CALK2/49-375
E4SCT9_CALK2/46-379
E4SCU1_CALK2/47-343
E4SD72_CALK2/53-381
E4SDL5_CALK2/45-370
E4SDN3_CALK2/41-336
E4SEF3_CALK2/47-352
E4SEN3_CALK2/50-379
E4SGI1_CALK2/45-354
E4SGK0_CALK2/61-357
E4SH46_CALK2/41-328
E4SHI5_CALK2/52-356
E4SLA3_LACAR/38-333
E4U691_OCEP5/35-334
E4U6S5_OCEP5/33-326
E4V9Z2_BIFBI/49-340
E4VC70_BIFBI/26-313
E4WB00_RHOE1/54-344
E4ZEL7_NEIL0/28-278
E5CRD5_9STAP/57-389
E5VML4_9FIRM/55-338
E5VQ60_9FIRM/42-125
E5W2A8_9BACI/51-368
E5W2C4_9BACI/47-340
E5W557_9BACI/42-336
E5W5M5_9BACI/44-349
E5W6I3_9BACI/42-340
E5W725_9BACI/54-361
E5WC46_9BACI/48-353
E5WCB5_9BACI/44-331
E5WDV3_9BACI/45-343
E5WGB0_9BACI/50-346
E5XHV6_9FIRM/40-351
E5XS09_9ACTO/39-336
E5XSK5_9ACTO/44-339
E5XVS4_9BIFI/3-98
E5XWQ6_9BIFI/44-342
E5XX06_9BIFI/40-346
E5XX76_9BIFI/52-342
E5XXM5_9BIFI/51-347
E5XY92_9BIFI/41-331
E5XZT1_9BIFI/46-338
E5YIY1_9ENTR/34-278
E5YJ74_9ENTR/28-313
E5YJ96_9ENTR/37-317
E5YNY9_9BACL/68-381
E5YP55_9BACL/53-377
E5YQU5_9BACL/48-347
E5YR24_9BACL/51-359
E5YR34_9BACL/49-343
E5YR42_9BACL/13-136
E5YR43_9BACL/4-175
E5YR51_9BACL/52-336
E5YR59_9BACL/62-131
E5YRF6_9BACL/62-375
E5YRW1_9BACL/54-369
E5YS25_9BACL/70-404
E5YS88_9BACL/48-347
E5YSB3_9BACL/52-355
E5YSF4_9BACL/52-361
E5YSU2_9BACL/48-352
E5YSZ1_9BACL/54-361
E5YT40_9BACL/53-366
E5YT65_9BACL/61-386
E5YTN5_9BACL/52-357
E5YTZ3_9BACL/53-342
E5YU04_9BACL/73-384
E5YU11_9BACL/69-368
E5YU19_9BACL/49-360
E5YU20_9BACL/59-371
E5YV85_9BACL/70-387
E5YWG6_9BACL/49-374
E5YWZ7_9BACL/69-360
E5YX33_9BACL/63-375
E5YX83_9BACL/40-373
E5YXL9_9BACL/61-375
E5YY77_9BACL/43-335
E5YYI0_9BACL/47-339
E5YYL4_9BACL/61-370
E5YYN1_9BACL/4-186
E5YYN2_9BACL/69-184
E5Z095_9BACL/59-369
E5Z0J1_9BACL/60-363
E5Z183_9BACL/48-375
E5Z1D5_9BACL/39-262
E5Z1U6_9BACL/37-359
E5Z279_9BACL/58-377
E5Z294_9BACL/67-384
E5Z2B1_9BACL/52-355
E5Z2Z2_9BACL/72-389
E5Z4N3_9BACL/57-357
E5Z4V4_9BACL/51-339
E5Z5K2_9BACL/45-330
E5ZP41_ECOLX/36-329
E5ZSN1_ECOLX/37-317
E6A2J3_ECOLX/36-329
E6AD95_ECOLX/37-317
E6AS16_ECOLX/37-317
E6ASY7_ECOLX/36-329
E6AYX4_ECOLX/36-329
E6B3T2_ECOLX/37-317
E6BM19_ECOLX/37-317
E6BN18_ECOLX/36-329
E6BW12_PROAC/46-341
E6BXG8_PROAC/51-340
E6BY06_PROAC/61-343
E6BY66_PROAC/66-277
E6C0X8_PROAC/34-323
E6C0Y3_PROAC/55-352
E6C2J7_PROAC/46-341
E6C438_PROAC/51-340
E6C6K6_PROAC/55-352
E6C6L3_PROAC/24-295
E6C8Y4_PROAC/66-277
E6C995_PROAC/34-323
E6C9A1_PROAC/55-352
E6CAV5_PROAC/51-340
E6CBA4_PROAC/66-277
E6CCQ5_PROAC/61-343
E6CDI4_PROAC/46-341
E6CGY7_PROAC/51-340
E6CJC1_PROAC/46-341
E6CJX5_PROAC/61-309
E6CK70_PROAC/53-342
E6CP12_PROAC/55-352
E6CP17_PROAC/53-342
E6CPV8_PROAC/46-341
E6CRC8_PROAC/51-340
E6CSI2_PROAC/66-277
E6CW28_PROAC/61-343
E6CX14_PROAC/61-343
E6CXZ1_PROAC/51-340
E6CZH1_PROAC/46-341
E6D007_PROAC/53-342
E6D6J1_PROAC/53-342
E6D6U3_PROAC/51-340
E6D8X7_PROAC/61-343
E6D9L5_PROAC/46-341
E6DDD0_PROAC/51-340
E6DEX5_PROAC/46-341
E6DHM0_PROAC/66-277
E6DI05_PROAC/34-323
E6DI10_PROAC/55-352
E6DL34_PROAC/66-277
E6DLB8_PROAC/34-235
E6DLB9_PROAC/5-78
E6DLC5_PROAC/55-352
E6DNF4_PROAC/51-340
E6DPX6_PROAC/46-341
E6DQH3_PROAC/55-352
E6DQH9_PROAC/53-342
E6DQU6_PROAC/61-343
E6DS66_PROAC/1-228
E6DTS6_PROAC/46-341
E6DX31_PROAC/66-277
E6DZJ0_PROAC/34-323
E6DZJ5_PROAC/55-352
E6E0M0_PROAC/66-277
E6E369_PROAC/51-340
E6E4G0_PROAC/46-341
E6E6C7_PROAC/46-341
E6E7X0_PROAC/1-133
E6E8T4_PROAC/61-343
E6E969_PROAC/55-352
E6E976_PROAC/53-342
E6EBS5_PROAC/66-277
E6ED43_PROAC/55-352
E6ED50_PROAC/53-342
E6EE35_PROAC/51-340
E6EFJ1_PROAC/46-341
E6EIJ5_PROAC/66-277
E6EJH5_PROAC/61-343
E6EK63_ENTFA/49-337
E6F2C1_ENTFA/49-337
E6F9U9_ENTFA/49-337
E6FHH7_ENTFA/49-337
E6FMV1_ENTFA/49-337
E6FXM2_ENTFA/49-337
E6G4L5_ENTFA/49-337
E6GKZ7_ENTFA/49-337
E6GVX0_ENTFA/49-337
E6H4G1_ENTFA/49-337
E6HAJ2_ENTFA/46-348
E6HC04_ENTFA/49-337
E6HR12_ENTFA/49-337
E6HUD2_ENTFA/49-337
E6HZY6_ENTFA/40-362
E6IBF7_ENTFA/46-348
E6IC86_ENTFA/49-337
E6IPQ9_ENTFA/49-337
E6J135_STRAP/54-353
E6J5S0_9ACTO/50-340
E6JM61_STAEP/56-387
E6JRU1_9SPIO/41-346
E6JSB3_9SPIO/41-340
E6JSP8_9SPIO/41-339
E6JSR8_9SPIO/46-192
E6JSS0_9SPIO/1-80
E6JSS6_9SPIO/62-395
E6JTB6_9SPIO/48-342
E6JTG0_9SPIO/38-356
E6JTL8_9SPIO/43-340
E6JVR5_9SPIO/41-353
E6JVX0_9SPIO/41-343
E6JW58_9SPIO/43-346
E6JW69_9SPIO/49-365
E6JX83_9SPIO/38-334
E6JY32_9SPIO/44-336
E6JYR6_PARDN/71-371
E6K100_PARDN/58-391
E6K1F5_PARDN/55-345
E6K1X2_PARDN/80-376
E6K2W5_PARDN/67-376
E6K2X6_PARDN/56-358
E6K2Y3_PARDN/47-339
E6KNT1_STRSA/18-353
E6KP43_STRSA/40-335
E6KRC6_9ACTO/5-147
E6KTZ5_9ACTO/41-353
E6KU87_9ACTO/73-367
E6KZS6_9PAST/29-279
E6LD98_9ENTE/40-331
E6LE84_9ENTE/51-382
E6LF13_9ENTE/2-299
E6LI26_9ENTE/61-392
E6LJY2_9FIRM/37-335
E6LN22_9FIRM/72-366
E6LNG5_9FIRM/62-371
E6LRG0_9FIRM/58-351
E6LS03_9FIRM/46-353
E6LS49_9FIRM/63-346
E6M0H5_9ACTO/52-341
E6M0K7_9ACTO/48-345
E6M193_9ACTO/52-341
E6M1Y7_9ACTO/48-345
E6M3L8_9ACTO/43-343
E6MC02_STALU/71-402
E6MKG3_9FIRM/4-191
E6N3R9_9ARCH/72-374
E6N4N3_9ARCH/134-396
E6N5X6_9ARCH/104-446
E6P9C7_9ARCH/93-395
E6RQD4_PSEU9/45-381
E6S7J4_INTC7/90-418
E6S861_INTC7/71-376
E6SD18_INTC7/52-348
E6SGQ6_THEM7/98-360
E6SJ47_THEM7/78-398
E6SJI2_THEM7/159-301
E6T7V9_SHEB6/27-357
E6TCG6_MYCSR/64-355
E6TDA1_MYCSR/51-354
E6TQZ0_BACCJ/59-350
E6TR08_BACCJ/54-348
E6TTH5_BACCJ/68-369
E6TXM4_BACCJ/54-355
E6TZA6_BACCJ/48-350
E6U2N0_ETHHY/51-348
E6U322_ETHHY/48-342
E6U3G9_ETHHY/58-355
E6U8K6_ETHHY/42-342
E6U9M2_ETHHY/43-335
E6UA97_RUMA7/54-348
E6UBH2_RUMA7/73-361
E6UGK4_RUMA7/85-382
E6UH10_RUMA7/80-381
E6UHW3_RUMA7/77-375
E6UNX4_CLOTL/62-361
E6UX37_VARPD/80-380
E6UXX6_VARPD/22-328
E6V607_VARPD/39-333
E6VLH3_RHOPX/56-349
E6VTH7_DESAO/86-400
E6W9U3_PANSA/43-338
E6WK35_PANSA/29-333
E6XHJ1_SHEP2/43-374
E7A808_HAEIF/29-279
E7ADV1_HAEIF/29-279
E7AYV6_YERE1/44-324
E7B5C2_YERE1/40-340
E7B703_YERE1/37-317
E7B9C0_YERE1/40-336
E7BFC6_NEIMW/28-278
E7FHZ4_9EURY/54-363
E7FVV1_ERYRH/45-344
E7FX96_ERYRH/90-379
E7FXW7_ERYRH/42-343
E7G9L5_9FIRM/45-343
E7GGW0_CLOSY/74-384
E7GMJ2_CLOSY/314-597
E7GU61_CLOSY/372-663
E7GZR4_STRAP/18-351
E7H1X8_9BURK/40-235
E7HDG3_ECOLX/37-317
E7HJN5_ECOLX/36-329
E7HS31_ECOLX/36-329
E7HV04_ECOLX/37-317
E7I5W8_ECOLX/37-317
E7IBI7_ECOLX/36-329
E7IMY4_ECOLX/36-329
E7ITY7_ECOLX/37-317
E7J244_ECOLX/36-329
E7JBM1_ECOLX/37-317
E7JIQ5_ECOLX/37-317
E7JQW4_ECOLX/36-329
E7JX68_SHISO/36-335
E7JZV4_SHISO/37-317
E7K376_SHISO/2-94
E7M9X3_9BACL/49-390
E7MBD3_9BACL/23-331
E7MBL7_9BACL/45-358
E7MC13_9BACL/55-331
E7N6J3_9ACTO/27-379
E7N786_9ACTO/58-355
E7NAW6_9ACTO/5-294
E7NDR5_9ACTO/40-335
E7NE65_9ACTO/50-341
E7NQG2_TREPH/38-346
E7NRP0_TREPH/46-335
E7NSS4_TREPH/58-395
E7NT59_TREPH/41-339
E7NWT7_TREPH/38-331
E7NWW9_TREPH/43-239
E7NZM6_PSESG/33-331
E7P4Y9_PSESG/36-332
E7PCX7_PSESG/35-334
E7PFC0_PSESG/33-331
E7PGD5_PSESG/35-334
E7PNJ7_PSESG/36-332
E7PYS6_STRDY/53-352
E7QPC1_9EURY/72-379
E7QZE4_9EURY/76-398
E7RYC6_9BURK/45-333
E7S796_STRAG/28-349
E7S841_9STRE/48-338
E7S8G2_9STRE/51-344
E7SYP7_SHIBO/36-329
E7T1R7_SHIBO/37-317
E7T6I8_SHIFL/34-200
E7TQD2_ECO57/37-317
E7TUE8_ECO57/36-209
E7U5W2_ECOLX/36-329
E7UC53_ECOLX/37-317
E7UIK4_ECOLX/37-317
E7UM92_ECOLX/36-329
E8H9V5_ECO57/37-317
E8HEM2_ECO57/36-209
E8HP13_ECOLX/37-317
E8HTG2_ECOLX/36-209
E8I2K8_ECOLX/37-317
E8I7B7_ECOLX/36-209
E8IGP7_ECOLX/36-182
E8IKT1_ECOLX/36-328
E8IUU8_ECOLX/37-317
E8IYR9_ECOLX/36-279
E8J951_ECO57/37-317
E8JDY6_ECO57/36-209
E8JHC1_9ACTO/73-366
E8JHP9_9ACTO/41-354
E8JIP4_9ACTO/49-337
E8JR97_STREI/48-340
E8JVZ4_STRCR/50-342
E8JWV3_STRCR/50-350
E8K1S2_9STRE/51-350
E8K2T9_9STRE/51-350
E8K5I1_STRPA/40-337
E8K7P9_STRPA/55-352
E8K835_STRPA/47-336
E8KDJ5_9STRE/24-350
E8KMM2_STRSA/50-342
E8LHS6_9GAMM/41-327
E8LPT6_9VIBR/32-326
E8LQ06_9VIBR/75-429
E8LZL3_9VIBR/29-327
E8MCV1_9VIBR/75-429
E8MD25_9VIBR/32-326
E8MED0_BIFL2/3-96
E8MF16_BIFL2/51-341
E8MFR3_BIFL2/56-356
E8MFR5_BIFL2/56-355
E8MFS0_BIFL2/51-347
E8MH64_BIFL2/26-316
E8MM91_BIFLS/26-316
E8MNY5_BIFLS/89-419
E8MNY6_BIFLS/89-420
E8MNY7_BIFLS/90-421
E8MPC0_BIFLS/57-354
E8MR65_BIFLS/48-357
E8MRU9_BIFL1/44-342
E8MS65_BIFL1/26-316
E8MUL1_BIFL1/46-338
E8MUY0_BIFL1/3-96
E8MVG8_BIFL1/50-356
E8MVN7_BIFL1/52-342
E8MWC9_BIFL1/51-347
E8MWI4_BIFL1/44-337
E8MXB9_BIFL1/46-330
E8MZ69_ANATU/50-346
E8MZQ5_ANATU/93-404
E8N0P3_ANATU/40-337
E8N1E3_ANATU/71-375
E8N2N7_ANATU/67-378
E8N3B7_ANATU/52-358
E8N491_ANATU/12-306
E8N6T6_MICTS/50-360
E8N7A9_MICTS/44-341
E8N7U8_MICTS/43-361
E8N8E9_MICTS/42-335
E8N9V5_MICTS/52-349
E8NAH8_MICTS/47-347
E8NBU9_MICTS/58-363
E8NDZ0_MICTS/50-344
E8NE00_MICTS/60-350
E8NE09_MICTS/43-343
E8NEN4_MICTS/41-342
E8NFB5_MICTS/42-347
E8NFV6_MICTS/46-341
E8NG57_MICTS/56-334
E8NGJ5_MICTS/42-337
E8NYD8_YERPH/40-336
E8P0E5_YERPH/33-333
E8P1A4_YERPH/40-340
E8P2L3_YERPH/28-328
E8P2T8_YERPH/44-324
E8PK67_THESS/30-326
E8PPW9_THESS/26-321
E8Q850_STRED/49-370
E8Q8I5_STRED/54-352
E8QCQ5_STRED/42-341
E8R8K1_DESM0/40-380
E8RLW0_9CAUL/42-341
E8RX03_MICSL/43-347
E8RXW2_MICSL/75-391
E8RZT8_MICSL/46-342
E8S159_MICSL/50-356
E8S2D2_MICSL/66-357
E8S6Q6_MICSL/52-335
E8S994_MICSL/65-374
E8SA81_MICSL/75-339
E8SB60_MICSL/56-349
E8SBG4_MICSL/50-346
E8SL69_NEIGO/28-278
E8SNX1_NEIGO/50-117
E8SV94_GEOS2/59-383
E8SVA1_GEOS2/51-357
E8SVB6_GEOS2/47-353
E8SWZ3_GEOS2/51-348
E8SX50_GEOS2/51-337
E8SX74_GEOS2/52-350
E8T7N5_MESCW/35-355
E8TA92_MESCW/37-331
E8TAE2_MESCW/56-364
E8TAY1_MESCW/52-352
E8TBK9_MESCW/33-348
E8TC70_MESCW/34-328
E8TCJ1_MESCW/32-334
E8TD12_MESCW/95-423
E8TDW9_MESCW/33-325
E8TK41_MESCW/77-378
E8TKX7_MESCW/33-327
E8TL74_MESCW/29-327
E8TNU9_MESCW/104-426
E8TPM6_MESCW/33-328
E8U635_DEIML/30-325
E8U8I5_DEIML/33-332
E8UAK6_DEIML/31-328
E8ULS3_STREJ/55-377
E8UMK2_STREJ/46-337
E8UNV9_STREJ/37-332
E8UPV1_STREJ/52-351
E8URB3_THEBF/44-351
E8UU73_THEBF/64-194
E8UUS4_THEBF/54-340
E8UW69_THEBF/53-346
E8UW75_THEBF/58-369
E8V947_BACST/40-335
E8VDH6_BACST/19-335
E8VDJ0_BACST/46-363
E8VGJ1_BACST/42-338
E8VHU7_BACST/41-335
E8VNA7_VIBVU/29-327
E8VWZ6_VIBVU/27-321
E8VYW5_STRFA/46-343
E8VZK0_STRFA/56-347
E8VZK5_STRFA/69-362
E8W101_STRFA/56-355
E8W1Y5_STRFA/50-347
E8W330_STRFA/34-337
E8W5Z0_STRFA/41-351
E8W637_STRFA/56-345
E8W661_STRFA/39-333
E8W7B4_STRFA/48-349
E8W7W7_STRFA/57-359
E8W8T2_STRFA/53-350
E8W8Y0_STRFA/49-350
E8W936_STRFA/49-337
E8W9C8_STRFA/59-349
E8WA09_STRFA/50-351
E8WEH8_STRFA/47-354
E8WFR4_STRFA/43-336
E8WGL7_STRFA/49-346
E8XPJ8_RAHSY/36-331
E8XQ93_RAHSY/38-334
E8XVS0_RAHSY/41-333
E8XYH5_RAHSY/40-320
E8Y5J0_ECOKO/37-317
E8YBL5_ECOKO/36-329
E8YFP5_9BURK/35-320
E8YP71_9BURK/36-332
E8YQC8_9BURK/39-342
E8YSZ3_9BURK/40-333
E8YVV5_9BURK/39-327
E8ZM44_CLOB0/41-332
E8ZMA7_CLOB0/50-333
E8ZV42_CLOB0/42-330
E9FI65_9STRE/18-353
E9FN59_9STRE/55-353
E9HWS9_DAPPU/48-355
E9RS07_9FIRM/57-364
E9RSR5_9FIRM/43-330
E9RVA0_9FIRM/52-349
E9RVT9_9FIRM/46-187
E9RWM6_9FIRM/64-361
E9RXU2_9FIRM/47-354
E9RYM5_9FIRM/47-336
E9RZP8_9FIRM/45-341
E9S434_TREDE/43-352
E9S7B8_RUMAL/56-348
E9SC76_RUMAL/69-358
E9SCS2_RUMAL/81-390
E9SDF2_RUMAL/79-376
E9SDM9_RUMAL/83-375
E9SGY4_RUMAL/83-367
E9SHE8_RUMAL/76-359
E9SHT9_RUMAL/81-386
E9SK31_CLOSY/74-384
E9SQR1_CLOSY/296-581
E9SRD8_CLOSY/350-641
E9T7S8_COREQ/54-344
E9TF63_ECOLX/36-329
E9TKC0_ECOLX/37-317
E9TTB7_ECOLX/37-317
E9U1S2_ECOLX/36-329
E9UBV7_ECOLX/37-317
E9UGK9_ECOLX/36-329
E9URB2_9ACTO/39-347
E9USI8_9ACTO/49-375
E9UTU9_9ACTO/48-344
E9UUS4_9ACTO/58-349
E9UZJ9_9ACTO/72-269
E9UZS2_9ACTO/47-344
E9V231_9ACTO/73-374
E9VDB2_ECOLX/37-317
E9VGN8_ECOLX/36-329
E9VVI9_ECOLX/37-317
E9VWY8_ECOLX/36-329
E9W167_ECOLX/37-317
E9W4W1_ECOLX/36-329
E9WDZ7_ECOLX/36-329
E9WJT9_ECOLX/37-317
E9WS79_ECOLX/36-329
E9WY33_ECOLX/37-317
E9X4D9_ECOLX/36-329
E9X8E7_ECOLX/37-317
E9XLT6_ECOLX/36-329
E9XS06_ECOLX/37-317
E9XYH4_ECOLX/36-329
E9Y424_ECOLX/37-317
E9YA25_ECOLX/36-329
E9YKH2_ECOLX/37-317
E9YWK6_ECOLX/37-317
E9YZU2_ECOLX/36-329
E9ZB64_ESCFE/37-317
E9ZI18_MYCTU/38-379
E9ZKE2_MYCTU/44-351
E9ZL93_MYCTU/46-352
E9ZVU8_NEIME/28-278
F0A1F6_NEIME/15-265
F0A6R3_NEIME/28-278
F0ACD8_NEIME/28-278
F0AI86_NEIME/28-278
F0ANY6_NEIME/28-278
F0AUE3_NEIME/28-278
F0B5W6_NEIME/28-278
F0BJ47_9XANT/1-295
F0DR93_9FIRM/57-342
F0DRF2_9FIRM/57-354
F0DRF3_9FIRM/55-355
F0DRF8_9FIRM/57-382
F0EFP1_ENTCA/11-345
F0EFZ5_ENTCA/54-342
F0EG39_ENTCA/1-257
F0EG87_ENTCA/68-390
F0EGG6_ENTCA/46-369
F0EH44_ENTCA/45-346
F0EH53_ENTCA/65-402
F0EI66_ENTCA/66-386
F0EIZ7_ENTCA/42-360
F0EJI8_ENTCA/50-370
F0EK14_ENTCA/48-346
F0EKJ4_ENTCA/40-334
F0ERG9_HAEPA/305-451
F0EUG7_HAEPA/29-279
F0FGA5_STRSA/50-342
F0FXF6_9BURK/35-333
F0G1J6_9BURK/2-227
F0GBQ5_9BURK/21-320
F0HC21_9FIRM/50-345
F0HEE7_9FIRM/63-372
F0HFL5_9FIRM/51-345
F0HFR8_9FIRM/59-355
F0HIK4_9FIRM/76-390
F0I554_STRSA/53-353
F0IZ39_ACIMA/48-350
F0J3P3_ACIMA/33-329
F0J497_ACIMA/67-380
F0JDE6_DESDE/84-399
F0JJP5_DESDE/40-335
F0JN83_ESCFE/37-317
F0K3U6_CLOAE/48-344
F0KTC3_YERE3/44-324
F0KTU3_YERE3/40-336
F0KZ92_YERE3/5-305
F0L2C5_9RHIZ/51-351
F0L6E9_9RHIZ/58-370
F0L9H7_9RHIZ/46-371
F0L9P7_9RHIZ/42-339
F0LA49_9RHIZ/30-321
F0LAB4_9RHIZ/32-329
F0LAC2_9RHIZ/33-340
F0LAD4_9RHIZ/40-338
F0LAG2_9RHIZ/39-336
F0LAI4_9RHIZ/29-327
F0LAS8_9RHIZ/34-329
F0LAT7_9RHIZ/31-325
F0LBD8_9RHIZ/33-327
F0LBP3_9RHIZ/30-331
F0LBQ9_9RHIZ/32-324
F0LDI1_9RHIZ/39-325
F0LE88_9RHIZ/41-334
F0LF11_9RHIZ/35-329
F0LII1_THEBM/66-370
F0LJ53_THEBM/50-344
F0LL35_THEBM/61-347
F0LMY1_THEBM/67-433
F0LPJ3_VIBFU/40-298
F0M1G3_ARTPP/39-338
F0M1R8_ARTPP/48-343
F0M2U3_ARTPP/43-363
F0M387_ARTPP/48-338
F0M389_ARTPP/66-362
F0M392_ARTPP/51-352
F0M3D6_ARTPP/50-343
F0M3J0_ARTPP/45-343
F0M3M9_ARTPP/33-350
F0M4L2_ARTPP/48-346
F0M684_ARTPP/48-349
F0M698_ARTPP/45-351
F0M6B3_ARTPP/49-349
F0M6V2_ARTPP/76-360
F0MAB4_ARTPP/51-342
F0MFV5_NEIMG/28-278
F0MJ06_NEIMH/28-278
F0MTW3_NEIMM/28-278
F0MVD0_NEIMP/28-278
F0N3V7_NEIMO/28-278
F0NAL5_NEIMN/28-278
F0NHD4_SULIR/80-370
F0NLP7_SULIH/80-396
F0NNI2_SULIH/46-149
F0NPH8_SULIH/80-370
F0PA77_ENTF6/49-337
F0Q456_ACIAP/101-364
F0Q536_ACIAP/45-345
F0Q9L9_ACIAP/27-328
F0QXJ8_VULM7/35-364
F0QYM9_VULM7/59-378
F0RPD3_DEIPM/27-275
F0RSG9_SPHGB/45-342
F0RT99_SPHGB/43-334
F0RU81_SPHGB/54-345
F0RU99_SPHGB/48-343
F0RUA6_SPHGB/43-338
F0RUJ0_SPHGB/45-345
F0RUK7_SPHGB/39-327
F0RV06_SPHGB/40-335
F0RV34_SPHGB/42-339
F0RV85_SPHGB/39-337
F0RWF9_SPHGB/41-348
F0RXM5_SPHGB/50-353
F0RXR6_SPHGB/44-388
F0RXW7_SPHGB/60-395
F0RY58_SPHGB/43-336
F0RY80_SPHGB/48-354
F0RY90_SPHGB/40-349
F0RZ59_SPHGB/27-339
F0S5Y1_PEDSD/11-151
F0S5Y4_PEDSD/13-326
F0TG66_LACA3/41-336
F0V0X1_9VIBR/20-169
F0VV08_STRG2/48-340
F0VV56_STRG2/40-334
F0VV85_STRG2/45-341
F0VWQ2_STRG2/55-387
F0YTF0_9CLOT/75-375
F0YUH6_9CLOT/48-340
F0YV11_9CLOT/33-334
F0YV37_9CLOT/55-338
F0YVE2_9CLOT/34-357
F0YVI3_9CLOT/31-328
F0YVN7_9CLOT/58-355
F0YW34_9CLOT/59-356
F0YW47_9CLOT/59-361
F0YW83_9CLOT/48-348
F0YYJ1_9CLOT/50-351
F0YYY0_9CLOT/44-339
F0YZX6_9CLOT/51-373
F0YZZ6_9CLOT/1-173
F0Z0B0_9CLOT/53-341
F0Z291_9CLOT/364-664
F0Z2I5_9CLOT/55-364
F0Z2L8_9CLOT/61-341
F0Z360_9CLOT/1-291
F0Z3Q3_9CLOT/52-401
F0Z401_9CLOT/53-345
F0Z442_9CLOT/50-347
F0Z4M1_9CLOT/44-339
F0Z4U3_9CLOT/49-336
F0Z501_9CLOT/53-342
F1SVH4_LACAC/42-337
F1T7L7_9CLOT/64-370
F1T7M0_9CLOT/42-352
F1T8R7_9CLOT/82-424
F1T993_9CLOT/53-354
F1T9E2_9CLOT/62-363
F1TCV4_9CLOT/63-381
F1TCV9_9CLOT/65-390
F1TF74_9CLOT/42-345
F1TGC9_9CLOT/353-638
F1THI4_9CLOT/55-346
F1THW2_9CLOT/66-346
F1TKF9_PROAC/51-340
F1TM60_PROAC/46-341
F1TPJ8_PROAC/66-277
F1TRU4_PROAC/55-352
F1TRU9_PROAC/53-342
F1TTE2_PROAC/51-340
F1TV09_PROAC/46-341
F1TVH8_PROAC/34-323
F1TVI3_PROAC/55-352
F1TWF1_PROAC/61-343
F1TX97_PROAC/66-277
F1U0D7_PROAC/51-340
F1U1I0_PROAC/46-341
F1U2X4_PROAC/61-343
F1U6B3_PROAC/34-323
F1U7Z0_PROAC/1-228
F1U9F0_PROAC/46-341
F1UAX5_PROAC/55-352
F1UAY0_PROAC/53-342
F1UEX6_PROAC/51-340
F1UID0_PROAC/46-341
F1UJ76_PROAC/34-323
F1UJ82_PROAC/55-352
F1UK58_PROAC/61-343
F1ULF0_PROAC/66-277
F1UMP0_PROAC/61-343
F1UPE3_PROAC/46-341
F1UPS6_PROAC/51-340
F1UQS2_PROAC/66-277
F1UTM0_PROAC/55-352
F1UTM7_PROAC/53-342
F1UUT6_PROAC/1-228
F1UVF8_PROAC/46-341
F1UXF7_PROAC/66-277
F1UZX6_PROAC/55-352
F1UZY1_PROAC/53-342
F1V0C8_PROAC/61-343
F1V2U4_PROAC/61-343
F1V423_PROAC/46-341
F1V4H2_PROAC/51-340
F1V5U2_PROAC/55-352
F1V5U7_PROAC/53-342
F1V8R3_PROAC/66-277
F1VAH4_PROAC/46-341
F1VCQ5_PROAC/51-340
F1VEU9_PROAC/66-277
F1VFN3_PROAC/61-343
F1VG84_PROAC/55-352
F1VG89_PROAC/53-342
F1VI86_PROAC/34-323
F1VI91_PROAC/55-352
F1VIP1_PROAC/66-277
F1VJZ6_PROAC/46-341
F1VLH5_PROAC/51-340
F1W3E2_9BURK/36-318
F1XKQ9_ECO57/37-317
F1XPZ6_ECO57/36-209
F1Y7J3_ECO57/36-209
F1Y8D9_ECO57/37-317
F1YFB3_9ACTO/66-395
F1YXB6_9STRE/58-375
F1YY36_9STRE/53-360
F1YZL8_9STRE/40-336
F1ZQE7_ECOLX/37-317
F1ZS31_THEET/44-351
F1ZS45_THEET/48-365
F1ZW32_THEET/54-340
F1ZYM8_THEET/69-195
F2A213_RHIET/30-325
F2A2A3_RHIET/46-345
F2A2V7_RHIET/124-431
F2A311_RHIET/31-325
F2A362_RHIET/58-355
F2A3K9_RHIET/56-337
F2A4C5_RHIET/34-330
F2A6H3_RHIET/58-370
F2AC28_RHIET/53-350
F2ADW4_RHIET/36-333
F2AEW8_RHIET/35-336
F2AF00_RHIET/36-322
F2AF43_RHIET/29-338
F2AGW4_RHIET/40-337
F2AH53_RHIET/29-331
F2AIL1_RHIET/47-355
F2AJ55_RHIET/35-335
F2AJ73_RHIET/49-358
F2AJ90_RHIET/25-328
F2AJD9_RHIET/50-350
F2B526_STRPN/59-378
F2B7C1_STRPN/54-353
F2B7C8_STRPN/51-344
F2C0G8_HAEAE/29-279
F2EPW9_PANAN/44-362
F2EUE5_PANAN/35-315
F2F0Z6_9BACL/53-348
F2F9Q1_9BACL/72-374
F2G937_ALTMD/296-575
F2GDZ6_MYCTU/44-351
F2GFS7_MYCTU/38-379
F2GIS9_MYCTU/46-352
F2GX61_BRUME/30-331
F2GYE7_BRUME/39-324
F2GYK2_BRUME/33-327
F2HLG0_LACLA/48-366
F2HXV9_BRUME/30-331
F2HYW9_BRUME/39-324
F2HZ24_BRUME/32-326
F2ITB6_VIBCH/10-304
F2JIC6_9FIRM/64-366
F2JJL7_9FIRM/41-350
F2JKE5_9FIRM/55-342
F2JKE8_9FIRM/67-371
F2JM97_9FIRM/68-374
F2JRR5_9FIRM/79-371
F2JU17_9GAMM/69-336
F2JZ75_9GAMM/33-319
F2K034_9GAMM/62-370
F2K039_9GAMM/48-327
F2K0A8_9GAMM/35-333
F2K0J3_9GAMM/29-343
F2K9X7_PSEBR/32-328
F2KA39_PSEBR/33-329
F2KGV8_PSEBR/35-334
F2KHV7_PSEBR/33-329
F2L102_9CREN/67-407
F2L1V3_9CREN/60-401
F2L5G7_9CREN/1-168
F2L619_9CREN/7-310
F2L8X1_BURGA/38-334
F2L9G6_BURGA/43-311
F2LJS9_BURGA/43-336
F2M1C9_LACAM/41-336
F2MR87_ENTFA/49-337
F2N2C3_PSEST/33-325
F2N3N9_PSEST/32-328
F2NL28_9DEIN/30-332
F2NMA5_9DEIN/27-306
F2NPV1_9DEIN/28-329
F2NQF7_9DEIN/34-356
F2NU56_9SPIO/42-338
F2PDJ8_PHOMO/49-329
F2QBT0_STROR/40-335
F2QC44_STROR/18-353
F2R1X2_9ACTO/70-365
F2R1Y4_9ACTO/44-336
F2R2Q8_9ACTO/48-344
F2R4X8_9ACTO/51-346
F2R4Z9_9ACTO/62-361
F2R8J4_9ACTO/44-345
F2RAN1_9ACTO/75-384
F2RAX4_9ACTO/39-340
F2RGG7_9ACTO/47-335
F2RHG2_9ACTO/56-350
F2RHI7_9ACTO/45-336
F2RHS8_9ACTO/51-350
F2RJ24_9ACTO/41-333
F2RJ58_9ACTO/56-349
F2RJ79_9ACTO/53-358
F2RJZ8_9ACTO/50-341
F2UIT2_9EUKA/122-277
F2UVV0_ACTVI/50-341
F2UWH1_ACTVI/1-360
F2V0B9_ACTVI/60-355
F2V3P6_MYCTU/46-352
F2V4T3_MYCTU/38-379
F2VBU4_MYCTU/44-351
FBPA_HAEIN/29-279
FBPA_NEIMA/28-278
FBPA_NEIMB/28-278
FBPA_SERMA/37-285
FBP_NEIGO/28-277
LIPO_BACSU/46-363
MALE_ECO57/37-317
MALE_ECOLI/37-317
MALE_ENTAE/37-315
MALE_PYRAB/87-366
MDXE_BACSU/39-329
MODA_HAEIN/31-244
MODA_MYCTU/46-251
MODA_RHOCA/28-242
MSME_BACSU/41-335
MSME_STRMU/42-339
O25219_HELPY/29-236
O30425_CALSA/52-356
O30491_PSEFL/33-329
O30831_RHOSH/33-329
O31095_MYCBO/38-379
O32939_MYCLE/42-357
O50499_STRCO/59-374
O51233_BORBU/31-268
O51923_PYRFU/54-363
O52525_RHIFR/31-332
O53485_MYCTU/44-351
O57755_PYRHO/40-330
O57945_PYRHO/65-435
O58507_PYRHO/76-380
O59074_PYRHO/36-282
O67815_AQUAE/26-310
O68116_RHOCA/34-330
O68524_RHILO/29-191
O69312_9DEIN/1-201
O83113_TREPA/65-375
O83719_TREPA/48-343
O85821_AGGAC/41-302
O86596_STRCO/53-349
O87856_STRCO/48-349
P71332_AGGAC/29-279
P71619_MYCTU/43-337
P71894_MYCTU/46-352
P72397_STRCO/45-337
P73325_SYNY3/47-339
P73785_SYNY3/28-308
P96106_THEMA/28-310
PHNS_SALTY/31-277
PSTS1_MYCTU/52-346
PSTS2_MYCTU/47-345
PSTS_BACSU/44-275
PSTS_HAEIN/19-307
PSTS_METJA/55-362
Q02MD1_PSEAB/34-329
Q02PZ6_PSEAB/37-329
Q02YI4_LACLS/47-339
Q02YM6_LACLS/52-343
Q030Q1_LACLS/48-366
Q04J80_STRP2/51-344
Q04J87_STRP2/56-353
Q05T13_9SYNE/43-337
Q05UI0_9SYNE/56-347
Q062T6_9SYNE/37-329
Q06311_ALIAC/59-180
Q067E8_9SYNE/38-331
Q06Z15_9ACTO/55-349
Q08MG6_STIAD/33-331
Q094G4_STIAD/36-332
Q094Z3_STIAD/36-321
Q09AM2_STIAD/1-278
Q09LZ5_GEOSE/51-357
Q0AZW1_SYNWW/50-343
Q0B1V5_BURCM/34-327
Q0B5U2_BURCM/42-335
Q0B812_BURCM/68-359
Q0BCC4_BURCM/37-333
Q0BHI6_BURCM/40-321
Q0FEP7_9RHOB/33-323
Q0FFG5_9RHOB/42-349
Q0FG11_9RHOB/33-329
Q0FGD7_9RHOB/34-320
Q0FHD4_9RHOB/63-296
Q0FII0_9RHOB/34-339
Q0FRP0_9RHOB/33-320
Q0FSU2_9RHOB/33-323
Q0FT93_9RHOB/25-321
Q0G6K9_9RHIZ/72-430
Q0G7D7_9RHIZ/38-337
Q0HKX5_SHESM/59-389
Q0HX73_SHESR/58-389
Q0IAB4_SYNS3/46-339
Q0IDX1_SYNS3/54-338
Q0RHL8_FRAAA/62-368
Q0RJA4_FRAAA/7-295
Q0RLF2_FRAAA/100-405
Q0RS39_FRAAA/73-365
Q0S3X1_RHOSR/81-401
Q0SB30_RHOSR/80-371
Q0SCX4_RHOSR/35-331
Q0STY1_CLOPS/35-328
Q0SVP6_CLOPS/48-341
Q0SXQ0_SHIF8/37-317
Q0TA27_ECOL5/37-317
Q0TI56_ECOL5/36-329
Q0TNN2_CLOP1/47-341
Q0TR31_CLOP1/50-344
Q0TRK9_CLOP1/35-328
Q0TRL2_CLOP1/33-326
Q115E1_TRIEI/46-335
Q11AL4_MESSB/54-309
Q11AM9_MESSB/33-335
Q11BT0_MESSB/32-328
Q11BT6_MESSB/41-337
Q11EE4_MESSB/61-384
Q11FY2_MESSB/74-374
Q11FZ0_MESSB/38-337
Q11JD4_MESSB/32-331
Q13J91_BURXL/43-340
Q13K62_BURXL/39-327
Q13PT5_BURXL/35-332
Q13UM5_BURXL/36-332
Q13YR1_BURXL/45-320
Q143F5_BURXL/38-315
Q14F09_ECOLX/36-113
Q15NC3_PSEA6/42-339
Q15NQ3_PSEA6/35-332
Q15SQ0_PSEA6/33-328
Q160N0_ROSDO/73-428
Q161D6_ROSDO/36-318
Q161J9_ROSDO/34-397
Q162A1_ROSDO/42-348
Q162H7_ROSDO/68-384
Q165F5_ROSDO/36-332
Q167E3_ROSDO/56-367
Q16A74_ROSDO/33-329
Q16CR6_ROSDO/34-309
Q182N7_CLOD6/53-349
Q182Y0_CLOD6/44-343
Q18IP9_HALWD/50-349
Q1AUB2_RUBXD/74-382
Q1AY89_RUBXD/50-352
Q1AYD6_RUBXD/39-334
Q1AZI7_RUBXD/57-359
Q1AZY5_RUBXD/43-344
Q1B3S2_MYCSS/44-346
Q1B4U6_MYCSS/36-377
Q1B8X1_MYCSS/71-386
Q1B9A6_MYCSS/64-357
Q1BDN5_MYCSS/61-362
Q1BJY0_BURCA/43-336
Q1BKC0_BURCA/34-327
Q1BKU8_BURCA/34-327
Q1BPH0_BURCA/60-352
Q1BU19_BURCA/37-333
Q1BVD4_BURCA/41-336
Q1BYA4_BURCA/40-319
Q1C332_YERPA/28-328
Q1C3N6_YERPA/40-340
Q1C704_YERPA/40-336
Q1C8I6_YERPA/33-333
Q1CC23_YERPA/44-324
Q1CHH0_YERPN/33-333
Q1CIE0_YERPN/40-336
Q1CM33_YERPN/40-340
Q1CMH3_YERPN/28-328
Q1CNS0_YERPN/44-324
Q1CW15_MYXXD/44-339
Q1D3T2_MYXXD/57-348
Q1GDW8_SILST/71-427
Q1GJK2_SILST/34-330
Q1GLL1_SILST/37-332
Q1GLU5_SILST/42-345
Q1GV54_SPHAL/55-348
Q1GYS2_METFK/35-337
Q1IBY9_PSEE4/33-329
Q1IZX7_DEIGD/28-327
Q1J0U1_DEIGD/34-331
Q1J2I5_DEIGD/31-337
Q1J2J6_DEIGD/29-326
Q1J2N4_DEIGD/40-338
Q1J305_DEIGD/31-340
Q1JIP6_STRPD/54-352
Q1JNJ7_STRPC/54-352
Q1LSH9_RALME/68-353
Q1M3F7_RHIL3/48-345
Q1M478_RHIL3/39-335
Q1M4J7_RHIL3/58-326
Q1M4K6_RHIL3/52-341
Q1M4Z4_RHIL3/49-353
Q1M568_RHIL3/27-330
Q1M583_RHIL3/37-331
Q1M597_RHIL3/50-350
Q1M622_RHIL3/31-325
Q1M766_RHIL3/34-330
Q1M7P4_RHIL3/36-333
Q1M8F6_RHIL3/30-328
Q1M932_RHIL3/34-335
Q1M971_RHIL3/36-327
Q1M9C5_RHIL3/41-369
Q1MB21_RHIL3/31-325
Q1MBE2_RHIL3/35-327
Q1MBH6_RHIL3/32-328
Q1MCH9_RHIL3/81-377
Q1MCN1_RHIL3/35-332
Q1MEM9_RHIL3/72-365
Q1MFI8_RHIL3/32-329
Q1MFN5_RHIL3/40-369
Q1MGT3_RHIL3/31-324
Q1MI91_RHIL3/18-328
Q1MLB4_RHIL3/58-370
Q1MLM0_RHIL3/49-389
Q1NPT4_9DELT/72-382
Q1NWJ0_9DELT/205-298
Q1PW40_9BACT/39-337
Q1QP12_NITHX/52-348
Q1QUU5_CHRSD/30-298
Q1QZW3_CHRSD/31-328
Q1R0Y6_CHRSD/33-329
Q1R3Q2_ECOUT/37-317
Q1RC55_ECOUT/36-329
Q1V2G9_PELUB/34-325
Q1WEL2_9ACTO/74-370
Q1YJN3_MOBAS/70-384
Q1YKV3_MOBAS/38-337
Q1Z9J1_PHOPR/27-321
Q1ZBC1_PHOPR/41-322
Q1ZDR4_9GAMM/42-279
Q1ZW41_PHOAS/52-348
Q1ZWY1_PHOAS/30-333
Q21ZF2_RHOFD/35-331
Q21ZG3_RHOFD/33-328
Q21ZG5_RHOFD/36-323
Q21ZV4_RHOFD/33-321
Q24YM0_DESHY/2-315
Q27GR2_ACTS5/52-347
Q28JU7_JANSC/70-423
Q28JV5_JANSC/51-342
Q28KB0_JANSC/56-309
Q28KK7_JANSC/40-335
Q28KZ4_JANSC/97-370
Q28N93_JANSC/38-333
Q28QZ9_JANSC/58-366
Q28SK5_JANSC/45-350
Q2B462_9BACI/45-343
Q2B7Q9_9BACI/54-367
Q2B7W0_9BACI/44-342
Q2BBT3_9BACI/51-348
Q2BFC6_9BACI/92-386
Q2BFJ9_9BACI/47-347
Q2BJI6_9GAMM/77-371
Q2BQ92_9GAMM/39-356
Q2C8F6_9GAMM/32-322
Q2CD85_9RHOB/10-305
Q2CE12_9RHOB/32-326
Q2CED7_9RHOB/36-338
Q2CEE6_9RHOB/33-336
Q2CEP7_9RHOB/43-359
Q2CF00_9RHOB/37-214
Q2CF16_9RHOB/48-350
Q2CF37_9RHOB/36-332
Q2CGD4_9RHOB/34-326
Q2CGN0_9RHOB/40-342
Q2CGR6_9RHOB/37-340
Q2CGT0_9RHOB/41-344
Q2CH53_9RHOB/42-340
Q2CHB0_9RHOB/32-332
Q2CHC4_9RHOB/29-323
Q2CHJ2_9RHOB/29-336
Q2CHP0_9RHOB/58-363
Q2CIP0_9RHOB/42-364
Q2CK94_9RHOB/40-336
Q2CKB1_9RHOB/35-323
Q2IH43_ANADE/31-312
Q2JAS2_FRASC/87-380
Q2JFU2_FRASC/73-366
Q2JYS2_RHIEC/31-346
Q2JYX5_RHIEC/40-337
Q2JYZ3_RHIEC/35-323
Q2JZ85_RHIEC/29-331
Q2JZJ7_RHIEC/50-350
Q2K095_RHIEC/79-400
Q2K0H7_RHIEC/45-383
Q2K0N6_RHIEC/31-325
Q2K100_RHIEC/29-334
Q2K239_RHIEC/35-335
Q2K274_RHIEC/30-327
Q2K3X2_RHIEC/16-327
Q2K3Z9_RHIEC/32-328
Q2K4U9_RHIEC/35-332
Q2K6V5_RHIEC/48-341
Q2K9G8_RHIEC/32-328
Q2K9X9_RHIEC/46-356
Q2KCC4_RHIEC/58-370
Q2KE28_RHIEC/42-337
Q2RUY2_RHORT/28-330
Q2RY98_RHORT/45-309
Q2S746_HAHCH/27-320
Q2S866_HAHCH/29-332
Q2S9E3_HAHCH/31-319
Q2SH23_HAHCH/33-327
Q2SHJ3_HAHCH/275-570
Q2SHJ4_HAHCH/36-333
Q2SMG3_HAHCH/33-331
Q2SQA8_HAHCH/31-319
Q2SQT2_HAHCH/39-335
Q2SYA2_BURTA/36-320
Q2T0P8_BURTA/37-333
Q2T5P7_BURTA/39-176
Q2T623_BURTA/36-329
Q2YKU9_BRUA2/39-324
Q30V46_DESDG/42-335
Q31KH2_SYNE7/39-328
Q31PN9_SYNE7/53-346
Q390E1_BURS3/34-327
Q398Q8_BURS3/117-409
Q39DE6_BURS3/37-333
Q39IP8_BURS3/40-319
Q3AJS0_SYNSC/38-331
Q3ANE8_SYNSC/36-328
Q3AXY5_SYNS9/38-331
Q3B0K1_SYNS9/37-329
Q3D192_STRAG/46-338
Q3D3U6_STRAG/49-349
Q3D4W9_STRAG/1-229
Q3D8H3_STRAG/52-349
Q3DFK5_STRAG/52-349
Q3DI19_STRAG/4-273
Q3DL75_STRAG/52-349
Q3DSY5_STRAG/51-349
Q3IVB1_RHOS4/51-352
Q3IVK6_RHOS4/38-336
Q3IW01_RHOS4/32-322
Q3J1R8_RHOS4/33-329
Q3J2F0_RHOS4/57-367
Q3JJB2_BURP1/33-330
Q3JM14_BURP1/39-332
Q3JMI6_BURP1/61-327
Q3JPP4_BURP1/37-320
Q3JVF7_BURP1/38-334
Q3K2T8_STRA1/46-338
Q3K3Z3_STRA1/49-349
Q3KCX4_PSEPF/33-329
Q3M6U5_ANAVT/53-342
Q3M8N4_ANAVT/33-320
Q3R8I3_XYLFA/34-327
Q3RDC6_XYLFA/34-327
Q3XWR6_ENTFC/37-337
Q3XZ17_ENTFC/153-389
Q3Y2C1_ENTFC/53-352
Q3Y3F1_ENTFC/49-358
Q3Y3H4_ENTFC/46-270
Q3YUV1_SHISS/37-317
Q3Z156_SHISS/36-335
Q3ZUY9_ENTSA/31-330
Q44384_RHIRD/35-289
Q46443_THETU/61-361
Q47MF2_THEFY/63-371
Q47P82_THEFY/55-351
Q47PG5_THEFY/43-353
Q47PH5_THEFY/116-417
Q48395_KLEOX/38-323
Q48532_LEPDI/4-124
Q48BI0_PSE14/35-334
Q48CF7_PSE14/33-331
Q48IJ1_PSE14/36-332
Q48VD5_STRPM/54-352
Q49589_MYCIT/52-346
Q49975_MYCLE/65-381
Q4BWC6_CROWT/48-348
Q4C3T4_CROWT/46-337
Q4EHE2_LISMO/41-345
Q4EI95_LISMO/39-329
Q4EQD0_LISMO/41-345
Q4ERP7_LISMO/39-329
Q4FMK2_PELUB/34-325
Q4KC57_PSEF5/34-329
Q4QP87_HAEI8/29-279
Q4U441_SORCE/44-345
Q4ZLY3_PSEU2/35-331
Q4ZTP3_PSEU2/36-332
Q4ZYF2_PSEU2/35-334
Q50043_MYCLE/108-404
Q50964_NEIGO/28-278
Q50988_NEIGO/20-270
Q51279_NEIME/20-270
Q51848_PASHA/39-301
Q54334_STRLI/70-370
Q54724_STRPN/51-344
Q55199_SYNY3/59-350
Q55471_SYNY3/41-340
Q55994_SYNY3/44-259
Q56000_SYNSP/39-328
Q57181_NEIME/20-270
Q576E6_BRUAB/33-308
Q577B9_BRUAB/30-331
Q5FA17_NEIG1/28-278
Q5FNX5_GLUOX/3-293
Q5FRQ1_GLUOX/46-335
Q5KUZ4_GEOKA/52-349
Q5KY28_GEOKA/54-352
Q5LLX8_SILPO/107-436
Q5LVT7_SILPO/86-442
Q5N1E1_SYNP6/39-328
Q5N4I7_SYNP6/53-346
Q5SKF5_THET8/35-331
Q5V618_HALMA/69-368
Q5V6V6_HALMA/90-395
Q5WBF4_BACSK/43-348
Q5WBZ2_BACSK/41-332
Q5WCS6_BACSK/39-330
Q5WCV5_BACSK/52-432
Q5WDA1_BACSK/44-327
Q5WDA9_BACSK/61-303
Q5WIX3_BACSK/52-365
Q5WK42_BACSK/62-385
Q5WKA2_BACSK/15-299
Q5WKX7_BACSK/49-351
Q5WL19_BACSK/86-381
Q5WL28_BACSK/52-346
Q5WL55_BACSK/60-381
Q5WL94_BACSK/23-331
Q5XDY4_STRP6/54-352
Q5YN43_NOCFA/59-350
Q606S4_METCA/49-341
Q62C41_BURMA/10-303
Q62HX1_BURMA/37-320
Q62MB6_BURMA/38-334
Q62WD9_BACLD/45-338
Q63CY8_BACCZ/43-330
Q63II7_BURPS/33-330
Q63KY1_BURPS/39-332
Q63LA5_BURPS/38-304
Q63RR0_BURPS/37-320
Q63WR3_BURPS/38-334
Q643D4_STRHY/62-355
Q65FY5_BACLD/54-361
Q65GC4_BACLD/42-340
Q65KX6_BACLD/51-368
Q65KZ2_BACLD/47-340
Q65LL6_BACLD/42-336
Q65MB4_BACLD/44-349
Q664X3_YERPS/44-324
Q665R8_YERPS/28-328
Q669X0_YERPS/40-336
Q66B67_YERPS/33-333
Q66F39_YERPS/40-340
Q67PU7_SYMTH/64-347
Q6A5G2_PROAC/59-348
Q6A6D1_PROAC/55-352
Q6A6D5_PROAC/53-342
Q6A7R3_PROAC/136-418
Q6AA57_PROAC/66-276
Q6AAR6_PROAC/46-341
Q6AC94_LEIXX/50-344
Q6AC98_LEIXX/73-351
Q6ADN5_LEIXX/39-308
Q6ADS5_LEIXX/49-344
Q6AH44_LEIXX/6-297
Q6D4I4_ERWCT/37-335
Q6D532_ERWCT/40-361
Q6KYX2_PICTO/54-378
Q6KZ77_PICTO/31-274
Q6L029_PICTO/53-340
Q6L081_PICTO/130-366
Q6L2X6_PICTO/56-377
Q6LG26_PHOPR/36-322
Q6N9Z1_RHOPA/86-400
Q6SF77_9BACT/57-352
Q6VUH0_9BACL/92-390
Q6W2A1_RHISN/67-383
Q6W2B6_RHISN/36-330
Q6W2E6_RHISN/38-335
Q71Y14_LISMF/41-345
Q724N2_LISMF/39-329
Q72KX2_THET2/30-326
Q73A83_BACC1/43-330
Q73N72_TREDE/43-352
Q73WW2_MYCPA/41-382
Q73Y65_MYCPA/47-357
Q73Z34_MYCPA/45-354
Q74IA5_LACJO/54-335
Q74RT7_YERPE/40-340
Q76BU9_STRTL/50-355
Q7AKD7_STRCO/70-370
Q7CGE7_YERPE/28-328
Q7CIV4_YERPE/40-336
Q7CKH5_YERPE/40-340
Q7CLD8_YERPE/44-324
Q7CNL8_STRP8/54-352
Q7CRM8_AGRT5/40-338
Q7CRP0_AGRT5/37-334
Q7CRS2_AGRT5/14-309
Q7CUZ5_AGRT5/32-329
Q7D8J9_MYCTU/38-379
Q7LYW7_THELI/54-363
Q7MC30_VIBVY/27-321
Q7MMH9_VIBVY/29-327
Q7N8U8_PHOLL/42-283
Q7TYU1_MYCBO/46-352
Q7U360_BORPE/30-319
Q7U371_BORPA/30-319
Q7U382_BORBR/30-319
Q7U6Q6_SYNPX/38-330
Q7U9X7_SYNPX/35-328
Q7V7P4_PROMM/38-332
Q7V919_PROMM/41-332
Q7VES5_MYCBO/44-351
Q7WU43_THESQ/29-123
Q7WWQ3_LACAC/42-337
Q825W4_STRAW/38-334
Q826C2_STRAW/51-338
Q826D0_STRAW/66-366
Q827V8_STRAW/50-338
Q829N7_STRAW/56-350
Q829Q2_STRAW/50-348
Q829V1_STRAW/49-350
Q829V3_STRAW/62-356
Q82CG7_STRAW/51-355
Q82DJ7_STRAW/49-350
Q82JD7_STRAW/53-375
Q82L69_STRAW/38-335
Q82LB8_STRAW/55-337
Q82M56_STRAW/48-349
Q82MD3_STRAW/45-341
Q82N94_STRAW/47-367
Q82NH7_STRAW/44-338
Q82P53_STRAW/66-361
Q82PA5_STRAW/57-345
Q832J2_ENTFA/49-337
Q83P82_SHIFL/37-317
Q84CZ2_RHILV/51-366
Q879M8_STRP3/54-352
Q882C2_PSESM/36-332
Q888X5_PSESM/35-334
Q88AM5_PSESM/35-331
Q88S08_LACPL/44-349
Q891V3_CLOTE/55-353
Q89GI9_BRAJA/57-352
Q89IE6_BRAJA/78-371
Q89LJ1_BRAJA/47-350
Q89PU1_BRAJA/35-338
Q89QA9_BRAJA/1-191
Q89QB0_BRAJA/32-113
Q89RN2_BRAJA/66-367
Q8CK63_STRCO/43-360
Q8CMM4_STAES/57-389
Q8CVB8_ECOL6/36-329
Q8CVI5_ECOL6/37-317
Q8D583_VIBVU/27-321
Q8DG15_VIBVU/29-327
Q8DHB1_THEEB/56-345
Q8DNU2_STRR6/51-344
Q8DNU8_STRR6/54-353
Q8DS72_STRMU/50-342
Q8E2F4_STRA5/52-349
Q8E7W2_STRA3/52-349
Q8EC12_SHEON/44-374
Q8EKV8_OCEIH/57-351
Q8ELU3_OCEIH/47-352
Q8END2_OCEIH/55-356
Q8EPL0_OCEIH/54-363
Q8FRL0_COREF/64-352
Q8FWY8_BRUSU/30-331
Q8G3W5_BIFLO/52-342
Q8G471_BIFLO/51-347
Q8G557_BIFLO/26-316
Q8G7K2_BIFLO/44-342
Q8GBR8_TREMA/43-353
Q8KN19_9ACTO/60-351
Q8L126_RHIRD/51-352
Q8L162_THEBR/54-236
Q8NSE9_CORGL/55-341
Q8R8S7_THETN/55-349
Q8RBL7_THETN/49-335
Q8RQV3_BACGO/64-357
Q8U4G9_PYRFU/65-430
Q8VJL6_MYCTU/46-352
Q8VV00_STRGR/44-348
Q8X8I8_ECO57/36-209
Q8XIN7_CLOPE/47-341
Q8XKY5_CLOPE/50-344
Q8XLL1_CLOPE/50-343
Q8XLL4_CLOPE/49-342
Q8XNG2_CLOPE/43-335
Q8XUY2_RALSO/80-430
Q8XXH0_RALSO/34-333
Q8Y5P9_LISMO/41-345
Q8YAE9_LISMO/39-329
Q8YBF5_BRUME/30-331
Q8YCI6_BRUME/20-314
Q8YVQ8_NOSS1/45-332
Q8YY25_NOSS1/53-342
Q8ZXE3_PYRAE/70-355
Q926F8_RHIME/34-326
Q926G1_RHIME/37-327
Q926H2_RHIME/32-332
Q92A07_LISIN/41-345
Q92F86_LISIN/39-329
Q92LM0_RHIME/71-422
Q92N02_RHIME/32-328
Q92NG5_RHIME/67-383
Q92P64_RHIME/32-328
Q92T63_RHIME/39-336
Q92W28_RHIME/39-336
Q92XK3_RHIME/47-339
Q92YY1_RHIME/31-346
Q92ZS4_RHIME/37-332
Q93HD8_STRAW/55-349
Q93KB7_ERWCH/39-335
Q93RU4_STRCO/58-356
Q96ZB7_SULTO/50-325
Q97C99_THEVO/55-375
Q97J30_CLOAB/48-344
Q97MB7_CLOAB/53-269
Q97P48_STRPN/59-378
Q97PE1_STRPN/51-344
Q97PE6_STRPN/54-353
Q97UZ1_SULSO/81-396
Q97ZC3_SULSO/80-370
Q986P8_RHILO/67-384
Q986S8_RHILO/37-331
Q987D8_RHILO/36-327
Q988P6_RHILO/39-327
Q989G4_RHILO/29-327
Q98CK3_RHILO/53-361
Q98D01_RHILO/32-334
Q98D13_RHILO/1-180
Q98EP6_RHILO/33-325
Q98FS4_RHILO/35-332
Q98GH9_RHILO/33-330
Q98IN5_RHILO/59-378
Q98KI1_RHILO/38-250
Q98LW0_RHILO/16-333
Q9A1I9_STRP1/54-352
Q9ABA3_CAUCR/34-110
Q9ABA3_CAUCR/91-242
Q9ADH5_STRCO/44-339
Q9AI68_ERWRD/30-316
Q9ANA5_BRAJA/56-371
Q9CBN6_MYCLE/48-358
Q9CCA3_MYCLE/64-380
Q9CK72_PASMU/55-347
Q9CMR8_PASMU/31-244
Q9F1E4_GLUDI/135-244
Q9F1E4_GLUDI/33-126
Q9F7V0_BURPS/37-320
Q9F934_BIFAD/72-284
Q9HLT1_THEAC/55-358
Q9HZ48_PSEAE/37-329
Q9I1E0_PSEAE/34-329
Q9I2N2_PSEAE/31-242
Q9K434_STRCO/60-348
Q9K491_STRCO/48-339
Q9K687_BACHD/56-357
Q9K6P8_BACHD/51-356
Q9K7N2_BACHD/41-248
Q9KAR1_BACHD/47-343
Q9KBR1_BACHD/50-350
Q9KDG9_BACHD/63-354
Q9KDZ7_BACHD/54-372
Q9KFJ7_BACHD/64-373
Q9KKR8_VIBCH/27-321
Q9KLL7_VIBCH/31-242
Q9KWT5_SPHSX/54-367
Q9KWT6_SPHSX/57-367
Q9L027_STRCO/46-351
Q9L057_STRCO/77-375
Q9L0B2_STRCO/50-352
Q9L0Z4_STRCO/42-316
Q9L151_STRCO/60-350
Q9L1L4_STRCO/44-368
Q9L270_STRCO/54-342
Q9PAP7_XYLFA/34-327
Q9R9Q7_RHIME/32-333
Q9RCZ6_STRCO/39-336
Q9RHZ6_ALIAC/64-341
Q9RIV4_STRCO/51-338
Q9RJA4_STRCO/47-337
Q9RJU7_STRCO/50-204
Q9RJV8_STRCO/48-338
Q9RK72_STRCO/57-352
Q9RK79_STRCO/44-337
Q9RKF3_STRCO/54-346
Q9RKH6_STRCO/36-347
Q9RL34_STRCO/49-349
Q9RWV4_DEIRA/29-311
Q9RYY4_DEIRA/25-240
Q9S1L7_STRNE/8-306
Q9S1S7_STRCO/54-348
Q9S2C3_STRCO/42-352
Q9V0J0_PYRAB/41-288
Q9V283_PYRAB/78-408
Q9WYP9_THEMA/30-354
Q9WYR3_THEMA/30-371
Q9WZ64_THEMA/29-327
Q9WZR7_THEMA/31-325
Q9X0K4_THEMA/29-337
Q9X2H0_THEMA/29-330
Q9X4Q0_EHRCH/38-293
Q9X6C3_THEBO/1-205
Q9X861_STRCO/53-343
Q9X8Y6_STRCO/54-259
Q9X9R7_STRRE/59-350
Q9X9X4_STRCO/50-348
Q9XDA2_THECU/44-333
Q9Y9N4_AERPE/91-482
Q9YB69_AERPE/90-357
Q9YBG7_AERPE/82-377
Q9YDG8_AERPE/37-301
Q9YG66_AERPE/98-383
Q9Z492_STRLI/46-351
Q9ZC22_YERPE/33-333
SP39_BRUAB/39-324
SP39_BRUME/39-324
SP39_BRUSU/39-324
SP39_RHILO/29-325
SP39_RHIME/30-318
SPHX_SYNE7/40-287
SUBI_SHIFL/29-272
SUBI_SYNE7/49-288
SUBI_SYNY3/50-291
THI1_PANTH/46-330
UE38_DEIRA/34-330
UGPB_ECOLI/34-338
WTPA_ARCFU/40-313
WTPA_METJA/44-316
WTPA_PYRAB/39-313
Y1031_SULSO/92-360
Y1039_PYRHO/54-340
Y1214_PYRHO/52-346
Y1595_HALSA/39-285
Y2784_BRUAB/33-327
Y2991_BRUA2/33-327
Y3748_BRUSU/33-327
Y4FP_RHISN/53-301
Y4OP_RHISN/43-340
YCJN_ECOLI/36-329
YDCS_ECOLI/45-313
YESO_BACSU/40-335
YOE2_STRAT/37-335
YURO_BACSU/40-364
YVGL_BACSU/39-250
