# Supplementary material for: Contact prediction is hardest for the most informative contacts, but improves with the incorporation of contact potentials
Source: PLoS One. 2018 Jun 28;13(6):e0199585. doi: 10.1371/journal.pone.0199585 (PMC6023208; doi:10.1371/journal.pone.0199585)
Supplement: S1 Data — Each file in the ‘alignments’ directory herein corresponds to a protein family’s alignment and contains the accession number and sequence range of each sequence in the alignment. (TAR.GZ) [file pone.0199585.s001.tar.gz › alignments/PHP]

A0ADJ9_STRAM/99-278
A0AE64_STRAM/15-162
A0AHX2_LISW6/337-517
A0AJ23_LISW6/4-190
A0AZX8_BURCH/341-512
A0B4R6_BURCH/13-137
A0B4R7_BURCH/41-195
A0B4V6_BURCH/13-159
A0B7A4_METTP/3-189
A0B7C7_METTP/2-199
A0B8R9_METTP/356-528
A0JRX6_ARTS2/101-281
A0JVA5_ARTS2/9-216
A0JXC8_ARTS2/4-199
A0JYP6_ARTS2/3-245
A0K8M4_BURCH/6-244
A0K987_BURCH/7-185
A0KAP9_BURCH/12-139
A0KHH8_AERHH/7-182
A0KMC4_AERHH/3-239
A0KVD6_SHESA/8-238
A0KZ08_SHESA/7-184
A0LCM6_MAGSM/6-202
A0LGS3_SYNFM/6-137
A0LHL5_SYNFM/5-195
A0LMC8_SYNFM/13-74
A0LTK8_ACIC1/57-243
A0LTR7_ACIC1/26-221
A0LVV8_ACIC1/3-229
A0LYB0_GRAFK/30-232
A0M5S7_GRAFK/263-480
A0M5X7_GRAFK/1-232
A0NJ89_OENOE/324-710
A0NRW3_9RHOB/18-130
A0NT67_9RHOB/15-201
A0PMI1_MYCUA/53-235
A0PNY7_MYCUA/10-211
A0PX35_MYCUA/98-279
A0PYC7_CLONN/7-196
A0PZ03_CLONN/2-176
A0PZE0_CLONN/5-214
A0Q0R1_CLONN/346-735
A0Q1K8_CLONN/3-210
A0Q1Y4_CLONN/108-268
A0Q1Y5_CLONN/2-204
A0Q580_FRATN/3-184
A0Q977_MYCA1/98-277
A0QHL8_MYCA1/7-204
A0QKN3_MYCA1/59-241
A0QSX1_MYCS2/63-245
A0QX55_MYCS2/13-210
A0R670_MYCS2/98-277
A0RBM5_BACAH/60-266
A0RHJ1_BACAH/334-721
A0RJF3_BACAH/339-511
A0RJK1_BACAH/4-178
A0RL69_BACAH/33-222
A0RPT3_CAMFF/3-205
A0RQB3_CAMFF/5-198
A0XZP1_9GAMM/4-233
A0Y3Q7_9GAMM/7-184
A0YAE8_9GAMM/9-197
A0YDM4_9GAMM/73-358
A0YDS7_9GAMM/1-208
A0YE82_9GAMM/6-183
A0YQD0_LYNSP/4-201
A0YTK4_LYNSP/2-266
A0YZQ7_LYNSP/54-236
A0Z5A3_9GAMM/1-254
A0Z763_9GAMM/9-238
A0Z8Y0_9GAMM/5-179
A0ZEF5_NODSP/31-209
A0ZKG1_NODSP/4-206
A1A2H8_BIFAA/8-221
A1A2L3_BIFAA/14-244
A1A7M8_ECOK1/7-192
A1AAN5_ECOK1/3-232
A1ALS3_PELPD/12-247
A1AQQ6_PELPD/16-202
A1AX67_RUTMC/7-180
A1B2W5_PARDP/9-181
A1BA11_PARDP/25-321
A1BE92_CHLPD/16-253
A1BEI2_CHLPD/6-174
A1BFQ4_CHLPD/4-186
A1C968_ASPCL/3-230
A1D0F1_NEOFI/177-348
A1D9M3_NEOFI/3-231
A1EJK4_VIBCH/5-180
A1EJV9_VIBCH/12-198
A1ENZ5_VIBCH/3-237
A1F2E4_VIBCH/12-198
A1F2X5_VIBCH/5-180
A1F6S1_VIBCH/3-237
A1HML4_9FIRM/337-517
A1HMZ5_9FIRM/323-485
A1HP42_9FIRM/6-194
A1HPG9_9FIRM/4-187
A1HTM3_9FIRM/3-200
A1HTU1_9FIRM/3-88
A1HTZ0_9FIRM/5-176
A1HUD9_9FIRM/3-232
A1ILX9_STROR/2-184
A1IQ72_NEIMA/2-221
A1JP65_YERE8/18-195
A1JPV2_YERE8/1-219
A1K7C7_AZOSB/8-235
A1KAG8_AZOSB/14-192
A1KIX8_MYCBP/11-208
A1KP63_MYCBP/47-229
A1KQJ1_MYCBP/98-278
A1KS68_NEIMF/7-186
A1KS72_NEIMF/2-221
A1R011_BORT9/8-195
A1R2D5_ARTAT/69-284
A1R4X2_ARTAT/101-281
A1R5G9_ARTAT/10-218
A1R736_ARTAT/4-194
A1R8C2_ARTAT/3-237
A1RIE8_SHESW/8-239
A1RLL2_SHESW/7-184
A1S048_THEPD/143-295
A1S4Q5_SHEAM/7-188
A1S6R2_SHEAM/3-334
A1S7H7_SHEAM/8-238
A1SGP4_NOCSJ/3-239
A1SGV1_NOCSJ/138-324
A1SHX2_NOCSJ/54-242
A1SL67_NOCSJ/10-210
A1SNG2_NOCSJ/186-318
A1STT5_PSYIN/3-237
A1SYU8_PSYIN/17-201
A1T5B1_MYCVP/64-246
A1T8T4_MYCVP/6-203
A1TH02_MYCVP/98-276
A1TJI6_ACIAC/12-120
A1TQK6_ACIAC/23-303
A1TQR2_ACIAC/17-134
A1TS64_ACIAC/12-190
A1TTG7_ACIAC/7-239
A1TZ43_MARAV/8-184
A1TZA0_MARAV/6-143
A1U1U1_MARAV/11-232
A1UC54_MYCSK/62-247
A1UHN3_MYCSK/13-211
A1UND0_MYCSK/98-277
A1UT56_BARBK/19-209
A1UZR2_BURMS/12-144
A1V2C9_BURMS/519-697
A1V5J4_BURMS/3-241
A1VBG1_DESVV/4-219
A1VE66_DESVV/16-202
A1VF06_DESVV/2-189
A1VFV5_DESVV/6-246
A1VHG4_DESVV/8-69
A1VKG1_POLNA/340-516
A1VRE6_POLNA/6-187
A1VSE4_POLNA/9-250
A1VWD2_POLNA/17-124
A1VZ73_CAMJJ/5-205
A1W6Z2_ACISJ/11-216
A1W7C2_ACISJ/7-229
A1W8W2_ACISJ/26-215
A1WBC2_ACISJ/7-233
A1WBU2_ACISJ/19-204
A1WIC7_VEREI/11-241
A1WRC8_VEREI/3-179
A1WTD2_HALHL/5-232
A1WU89_HALHL/13-213
A1WX08_HALHL/9-184
A1ZEC3_9BACT/241-467
A1ZGE9_9BACT/329-508
A2BLD2_HYPBU/6-139
A2BQY8_PROMS/4-202
A2BR54_PROMS/22-197
A2BWK8_PROM5/22-183
A2BWS4_PROM5/4-212
A2C1Y2_PROM1/4-194
A2C251_PROM1/37-202
A2C9S8_PROM3/24-195
A2CA17_PROM3/4-191
A2P432_VIBCH/5-180
A2P6H1_VIBCH/12-198
A2P983_VIBCH/3-237
A2PUJ0_VIBCH/5-180
A2R2I3_ASPNC/3-228
A2RE64_STRPG/4-234
A2RIJ2_LACLM/4-310
A2RKR5_LACLM/4-208
A2RNT0_LACLM/507-888
A2S4E5_BURM9/7-185
A2S688_BURM9/12-144
A2SAV4_BURM9/3-241
A2SG05_METPP/31-205
A2SI19_METPP/8-195
A2SJH1_METPP/8-253
A2SP94_METPP/10-112
A2STM1_METLZ/2-125
A2STV1_METLZ/1-154
A2TRU3_9FLAO/263-469
A2TST0_9FLAO/2-301
A2TZ71_9FLAO/1-282
A2U3Q9_9FLAO/261-463
A2VI63_MYCTU/11-208
A2VMN2_MYCTU/98-278
A2VPF9_MYCTU/47-229
A2VV93_9BURK/12-141
A2VV94_9BURK/30-155
A2VWJ6_9BURK/7-185
A2VX54_9BURK/6-244
A2VZA4_9BURK/341-512
A2W8J6_9BURK/7-185
A2W933_9BURK/6-245
A2WEK3_9BURK/341-514
A2WEK7_9BURK/341-514
A2X9P6_ORYSI/101-337
A3CM68_STRSV/36-156
A3CQY4_STRSV/2-192
A3CSQ5_METMJ/2-116
A3CVX6_METMJ/6-163
A3CWE2_METMJ/344-521
A3CWG2_METMJ/319-493
A3CXX3_METMJ/4-189
A3CYB1_METMJ/25-273
A3D2M0_SHEB5/7-184
A3D625_SHEB5/24-254
A3DC96_CLOTH/5-203
A3DDD0_CLOTH/2-223
A3DE49_CLOTH/344-712
A3DEW7_CLOTH/6-193
A3DF70_CLOTH/3-169
A3DIS4_CLOTH/2-225
A3DJ17_CLOTH/5-241
A3DMI1_STAMF/6-181
A3EHI7_VIBCH/5-180
A3EKA7_VIBCH/12-198
A3EMW7_VIBCH/3-237
A3EVF9_9BACT/8-207
A3F4C7_LACLC/1-163
A3GJQ1_VIBCH/12-198
A3GQC9_VIBCH/3-237
A3GQQ2_VIBCH/5-180
A3GV75_VIBCH/12-198
A3GZN5_VIBCH/5-180
A3H2Y7_VIBCH/3-237
A3HZ68_9BACT/314-492
A3I162_9BACT/3-303
A3I2C1_9BACT/245-425
A3I919_9BACI/3-230
A3I940_9BACI/1-158
A3IC87_9BACI/59-268
A3ICA6_9BACI/2-177
A3ICP3_9BACI/336-516
A3IFU6_9BACI/342-728
A3IRU4_9CHRO/33-200
A3IW06_9CHRO/4-193
A3J1T5_9FLAO/20-205
A3J3Y0_9FLAO/262-476
A3JGW3_9ALTE/7-183
A3JIE9_9ALTE/26-251
A3JJS0_9ALTE/19-140
A3JQS6_9RHOB/8-190
A3JY56_9RHOB/7-189
A3K557_9RHOB/3-128
A3KLJ9_STRAG/2-161
A3KWM3_PSEAE/3-231
A3KXR5_PSEAE/6-180
A3L4W0_PSEAE/12-127
A3L6F4_PSEAE/3-230
A3LE98_PSEAE/6-180
A3LLL6_PSEAE/12-127
A3LY67_PICST/2-245
A3M4P9_ACIBT/4-178
A3M8T1_ACIBT/4-255
A3MI16_BURM7/7-185
A3ML69_BURM7/3-241
A3MQ87_BURM7/12-144
A3N035_ACTP2/3-238
A3N1B1_ACTP2/7-183
A3N5E2_BURP6/12-144
A3N7C5_BURP6/107-285
A3NB75_BURP6/3-241
A3NH88_BURP6/341-518
A3NR39_BURP0/12-144
A3NT14_BURP0/7-185
A3NX06_BURP0/3-241
A3P2U4_BURP0/341-518
A3PCR1_PROM0/4-194
A3PCX7_PROM0/22-202
A3PK25_RHOS1/15-233
A3PNH1_RHOS1/16-196
A3PPR6_RHOS1/8-190
A3PVT6_MYCSJ/62-247
A3Q159_MYCSJ/13-211
A3Q7S6_MYCSJ/98-277
A3QER8_SHELP/8-293
A3QF68_SHELP/8-239
A3QG88_SHELP/7-184
A3RR93_RALSO/7-191
A3RVW6_RALSO/21-146
A3SEJ1_9RHOB/8-189
A3SN45_9RHOB/15-171
A3SQ54_9RHOB/8-186
A3SRD8_9RHOB/5-135
A3SZ93_9RHOB/8-189
A3TGN6_9MICO/3-241
A3TJT8_9MICO/17-217
A3TKD3_9MICO/6-238
A3TPN0_9MICO/112-293
A3TUY6_9RHOB/1-154
A3U261_9RHOB/6-238
A3U6Z5_CROAH/263-461
A3U9L6_CROAH/19-219
A3UCT3_9RHOB/7-192
A3UUW0_VIBSP/7-189
A3UV65_VIBSP/5-177
A3UYL8_VIBSP/6-287
A3UZJ0_VIBSP/3-238
A3V0U1_9RHOB/8-189
A3V1E6_9RHOB/27-265
A3V9U0_9RHOB/8-192
A3VCN4_9RHOB/3-296
A3VEN4_9RHOB/15-201
A3W0M2_9RHOB/14-229
A3W0W8_9RHOB/4-283
A3W1N0_9RHOB/8-189
A3WBS0_9SPHN/7-182
A3WCP5_9SPHN/29-344
A3WNB1_9GAMM/1-222
A3WNS0_9GAMM/4-331
A3WQ47_9GAMM/8-188
A3WXL3_9BRAD/284-462
A3X020_9BRAD/13-160
A3X0Z5_9BRAD/13-202
A3X3A1_9RHOB/15-235
A3X5H7_9RHOB/8-191
A3X8D4_9RHOB/27-229
A3XJ64_LEEBM/19-193
A3XKU2_LEEBM/262-466
A3XQV6_LEEBM/1-289
A3XTS9_9VIBR/5-177
A3XZ83_9VIBR/7-190
A3XZV6_9VIBR/3-238
A3Y3Z5_9VIBR/6-306
A3Y5P7_9GAMM/2-160
A3Y9H7_9GAMM/1-190
A3YLG0_CAMJE/5-205
A3YR05_CAMJE/5-205
A3YYB7_9SYNE/4-194
A3YZM9_9SYNE/23-180
A3Z6S0_9SYNE/24-180
A3Z7F9_9SYNE/4-212
A3ZD98_CAMJE/5-205
A3ZIB9_CAMJE/5-205
A3ZMH5_9PLAN/7-202
A3ZPQ3_9PLAN/11-231
A3ZU52_9PLAN/343-519
A4AA25_9GAMM/4-279
A4ACY8_9GAMM/5-180
A4AKM3_9ACTN/11-215
A4AKV6_9ACTN/69-262
A4ALC4_9ACTN/6-245
A4AN35_MARSH/262-479
A4API0_MARSH/49-226
A4AWR7_MARSH/51-356
A4BBC0_9GAMM/5-198
A4BCE4_9GAMM/9-240
A4BCH1_9GAMM/5-181
A4BIT5_9GAMM/12-224
A4BS37_9GAMM/6-186
A4BSX1_9GAMM/1-218
A4BZX2_9FLAO/261-458
A4C322_9FLAO/1-181
A4C5Y8_9GAMM/7-183
A4CBK1_9GAMM/3-231
A4CGM1_ROBBH/261-455
A4CGT1_ROBBH/1-309
A4CM32_ROBBH/43-315
A4CU61_SYNPV/4-192
A4CUH4_SYNPV/24-185
A4E8W1_9ACTN/2-198
A4EAI0_9ACTN/4-249
A4EB66_9ACTN/7-199
A4EES3_9RHOB/8-188
A4EQD0_9RHOB/8-191
A4ETX0_9RHOB/35-182
A4F8L2_SACEN/5-229
A4FFE5_SACEN/91-267
A4FLS4_SACEN/7-219
A4FP51_SACEN/20-204
A4FZT2_METM5/8-172
A4G062_METM5/25-101
A4G2D5_HERAR/7-189
A4G2X2_HERAR/9-325
A4G730_HERAR/4-239
A4G7K8_HERAR/340-514
A4IMD2_GEOTN/341-723
A4IRL2_GEOTN/338-528
A4IRQ9_GEOTN/6-177
A4IRU2_GEOTN/2-226
A4ITF0_GEOTN/2-179
A4IZL3_FRATW/3-184
A4J2A1_DESRM/3-212
A4J509_DESRM/338-518
A4J5T2_DESRM/4-235
A4J5X7_DESRM/8-285
A4J5Y0_DESRM/327-697
A4J6X6_DESRM/13-205
A4J7N4_DESRM/4-212
A4J8U7_DESRM/2-185
A4JFF7_BURVG/24-163
A4JFX8_BURVG/3-242
A4JGJ8_BURVG/7-185
A4JI18_BURVG/12-140
A4JRZ6_BURVG/13-163
A4JUS1_BURVG/13-138
A4KH92_MYCTU/11-208
A4KLQ9_MYCTU/59-181
A4KMX3_MYCTU/98-278
A4KVE0_RHIME/4-254
A4LDE1_BURPS/3-241
A4LJM0_BURPS/12-144
A4LS61_BURPS/341-518
A4MFP0_BURPS/67-245
A4MWZ3_HAEIF/8-187
A4N071_HAEIF/5-236
A4N2X5_HAEIF/8-184
A4N5D6_HAEIF/1-202
A4N7E3_HAEIF/8-184
A4N9J5_HAEIF/5-238
A4NE25_HAEIF/5-238
A4NF10_HAEIF/8-184
A4NJ14_HAEIF/5-236
A4NN96_HAEIF/8-184
A4NPD4_HAEIF/8-185
A4NRR0_HAEIF/5-236
A4NWX0_HAEIF/8-184
A4NYC1_HAEIF/1-219
A4QBX9_CORGB/23-150
A4QFJ4_CORGB/14-214
A4SDF4_PROVI/16-262
A4SEW1_PROVI/6-193
A4SEW8_PROVI/4-185
A4SKT7_AERS4/3-239
A4SQG7_AERS4/9-184
A4SWG0_POLSQ/7-196
A4SX48_POLSQ/9-241
A4T3Z5_MYCGI/98-277
A4T9K1_MYCGI/6-204
A4TES1_MYCGI/53-235
A4TJ62_YERPP/29-264
A4TL76_YERPP/18-195
A4TT22_YERPP/3-191
A4U1E7_9PROT/13-198
A4UZ17_STREI/4-130
A4VJT6_PSEU5/2-138
A4VM01_PSEU5/45-163
A4VMA0_PSEU5/3-234
A4VTR9_STRSY/4-137
A4VTU4_STRSY/9-223
A4W005_STRS2/4-193
A4W040_STRS2/2-223
A4W6S9_ENT38/7-187
A4WAZ8_ENT38/14-247
A4WZI9_RHOS5/8-190
A4X1D3_SALTO/104-298
A4X2W2_SALTO/5-226
A4X5W1_SALTO/6-207
A4X9U2_SALTO/75-260
A4XHU8_CALS8/48-433
A4XIA2_CALS8/2-237
A4XKH7_CALS8/4-195
A4XKK9_CALS8/5-217
A4XLP4_CALS8/2-212
A4XLZ2_CALS8/304-667
A4XTD2_PSEMY/18-247
A4XWS6_PSEMY/6-181
A4Y558_SHEPC/7-184
A4Y840_SHEPC/8-239
A4YHF4_METS5/3-183
A4YVH1_BRASO/7-198
A4ZGZ5_LACHE/7-187
A4ZYY8_9SPIO/6-120
A5CCD9_ORITB/6-188
A5CQ82_CLAM3/9-220
A5CR60_CLAM3/4-193
A5CS42_CLAM3/8-205
A5CSY3_CLAM3/53-306
A5CVU2_VESOH/3-228
A5CW17_VESOH/7-181
A5CYK8_PELTS/5-205
A5D017_PELTS/16-201
A5D0X4_PELTS/334-511
A5D116_PELTS/4-209
A5D2P0_PELTS/3-239
A5DQT0_PICGU/2-241
A5E6D7_LODEL/2-165
A5EG17_BRASB/8-315
A5EK60_BRASB/7-197
A5EV47_DICNV/5-185
A5F0R0_VIBC3/5-182
A5F214_VIBC3/3-237
A5F625_VIBC3/12-198
A5FDE2_FLAJ1/1-280
A5FDY6_FLAJ1/1-260
A5FKC9_FLAJ1/262-465
A5FPE6_DEHSB/5-209
A5FPN4_DEHSB/3-183
A5FRE8_DEHSB/4-185
A5FTH3_ACICJ/8-289
A5G158_ACICJ/7-186
A5G4G7_GEOUR/7-196
A5G5B3_GEOUR/5-225
A5G9C8_GEOUR/5-177
A5GEK4_GEOUR/338-512
A5GKM8_SYNPW/4-197
A5GL84_SYNPW/24-171
A5GT99_SYNR3/24-189
A5GTL9_SYNR3/8-194
A5HP00_LACRE/5-173
A5HZJ9_CLOBH/4-238
A5I4J9_CLOBH/333-707
A5I502_CLOBH/2-207
A5I535_CLOBH/5-241
A5I5C2_CLOBH/2-199
A5I799_CLOBH/14-200
A5I7W1_CLOBH/3-204
A5I822_CLOBH/7-189
A5IBT4_LEGPC/2-228
A5IFU7_LEGPC/6-185
A5IIY0_THEP1/2-177
A5IJH5_THEP1/22-545
A5IMM1_THEP1/3-190
A5IP21_STAA9/2-186
A5IS29_STAA9/334-515
A5ISE8_STAA9/336-719
A5ITM6_STAA9/4-136
A5IW89_STAA9/2-183
A5IXK4_MYCAA/338-733
A5IXV5_MYCAA/5-183
A5J676_BURMA/15-147
A5J7K1_BURMA/7-185
A5KHF2_CAMJE/5-205
A5KIJ5_9FIRM/3-165
A5KJ92_9FIRM/18-191
A5KK47_9FIRM/333-710
A5KKG5_9FIRM/12-213
A5KPJ6_9FIRM/4-194
A5KWP1_9GAMM/5-177
A5L706_9GAMM/6-289
A5L7L4_9GAMM/7-191
A5L877_9GAMM/3-238
A5L9K3_STRPN/339-722
A5L9S8_STRPN/2-98
A5LC53_STRPN/4-151
A5LJH9_STRPN/339-722
A5LJR8_STRPN/2-185
A5LKC2_STRPN/4-152
A5LV07_STRPN/4-152
A5LWV5_STRPN/339-722
A5LX37_STRPN/2-184
A5LYL7_STRPN/339-722
A5LYS8_STRPN/2-182
A5LZC4_STRPN/4-152
A5M4L3_STRPN/2-182
A5M4T4_STRPN/339-722
A5M721_STRPN/4-156
A5MDV7_STRPN/339-722
A5ME30_STRPN/2-182
A5MGX3_STRPN/4-152
A5MJU0_STRPN/4-74
A5MLK0_STRPN/339-722
A5MNQ1_STRPN/2-182
A5MS78_STRPN/339-722
A5MSE9_STRPN/2-184
A5MT99_STRPN/4-151
A5N355_CLOK5/9-195
A5N4U1_CLOK5/3-215
A5N7R6_CLOK5/2-214
A5N837_CLOK5/341-704
A5N8F1_CLOK5/5-262
A5P7Y6_9SPHN/7-186
A5P8E7_9SPHN/45-346
A5TIG1_BURMA/12-144
A5TJS4_BURMA/3-241
A5TQB2_BURMA/7-185
A5TTA5_FUSNP/336-718
A5TVL0_FUSNP/3-242
A5TY39_FUSNP/6-189
A5U2Q4_MYCTA/11-208
A5U844_MYCTA/47-229
A5U9I5_MYCTA/98-278
A5UC10_HAEIE/5-236
A5UEP7_HAEIG/5-236
A5UHP4_HAEIG/8-184
A5UJ90_METS3/1-90
A5UMA6_METS3/5-174
A5UMM1_METS3/4-168
A5UPG4_ROSS1/343-524
A5UPH9_ROSS1/5-194
A5UQ65_ROSS1/2-245
A5USW3_ROSS1/17-234
A5UU21_ROSS1/14-258
A5UVR4_ROSS1/7-116
A5UWC3_ROSS1/6-117
A5UYJ3_ROSS1/15-235
A5V1Q3_ROSS1/153-265
A5V8T3_SPHWW/7-188
A5VJJ0_LACRD/5-173
A5VQ05_BRUO2/20-210
A5W0B0_PSEP1/3-231
A5W3M3_PSEP1/7-132
A5W835_PSEP1/6-183
A5WET9_PSYWF/4-180
A5WGY4_PSYWF/19-266
A5WMN4_MYCTF/11-208
A5WSU2_MYCTF/47-229
A5WU78_MYCTF/98-278
A5XH90_BURMA/3-241
A5XS60_BURMA/12-144
A5XTH9_BURMA/7-185
A5XYP0_BURMA/6-244
A5YJ13_GLUDA/7-187
A5YSU5_9EURY/12-237
A5YTT7_STROR/2-185
A5YTV5_STROR/2-184
A5Z7U1_9FIRM/6-181
A5Z8G8_9FIRM/4-189
A5Z9K2_9FIRM/3-263
A5Z9S3_9FIRM/313-702
A5ZJA5_9BACE/5-235
A5ZM81_9FIRM/1-174
A5ZNE9_9FIRM/2-182
A5ZPB4_9FIRM/25-230
A5ZQ98_9FIRM/7-196
A5ZQQ6_9FIRM/320-707
A5ZRG2_9FIRM/16-235
A5ZWN6_9FIRM/4-188
A6A1Q1_VIBCH/12-198
A6A1W1_VIBCH/5-180
A6A5L4_VIBCH/3-237
A6A9I2_VIBCH/5-180
A6AE13_VIBCH/3-237
A6AEW6_VIBCH/1-177
A6AJV8_VIBHA/5-177
A6AQS4_VIBHA/5-178
A6AU04_VIBHA/4-235
A6AV98_VIBHA/3-238
A6AWW9_VIBPA/2-158
A6B2G8_VIBPA/5-177
A6B5C2_VIBPA/4-308
A6B768_VIBPA/7-187
A6B7Z4_VIBPA/3-238
A6BFK9_9FIRM/3-169
A6BG52_9FIRM/4-190
A6BGK6_9FIRM/5-178
A6BGP0_9FIRM/381-754
A6BH63_9FIRM/2-242
A6BIM5_9FIRM/3-158
A6BJE3_9FIRM/4-220
A6BQG5_YERPE/17-252
A6BQX9_YERPE/4-174
A6BTI3_YERPE/18-195
A6BZH7_9PLAN/339-514
A6C7Z9_9PLAN/53-249
A6CCN9_9PLAN/1-179
A6CLA6_9BACI/3-219
A6CLE6_9BACI/1-146
A6CLL5_9BACI/3-232
A6CRS5_9BACI/338-515
A6CSY4_9BACI/339-723
A6D1T0_9VIBR/5-178
A6D395_9VIBR/5-185
A6D4P4_9VIBR/1-213
A6D573_9VIBR/3-238
A6D7W6_9VIBR/4-305
A6D8N7_9VIBR/7-186
A6DEH7_9PROT/2-204
A6DEJ1_9PROT/339-514
A6DFD3_9BACT/7-213
A6DMI0_9BACT/1-171
A6DVQ2_9RHOB/14-233
A6DVV0_9RHOB/8-189
A6E7G9_9SPHI/4-264
A6EFH9_9SPHI/262-473
A6ES84_9BACT/263-483
A6F1E1_9ALTE/11-236
A6F391_9ALTE/7-128
A6F3D5_9ALTE/6-182
A6F6F6_9GAMM/7-185
A6F6S5_9GAMM/177-355
A6F787_9GAMM/21-247
A6FPE8_9RHOB/8-189
A6FT27_9RHOB/3-87
A6G592_9DELT/345-519
A6G5A8_9DELT/5-237
A6G5Y5_9DELT/16-197
A6GJ32_9DELT/3-139
A6GPV8_9BURK/13-190
A6GQI4_9BURK/17-145
A6GRD3_9BURK/66-354
A6GUX7_9BURK/22-231
A6GWI1_FLAPJ/262-462
A6L0E5_BACV8/5-211
A6L1J6_BACV8/5-235
A6L615_BACV8/41-279
A6L800_PARD8/20-201
A6LAZ2_PARD8/6-213
A6LBD5_PARD8/5-236
A6LC70_PARD8/5-216
A6LHM2_PARD8/5-243
A6LKS5_THEM4/3-240
A6LL46_THEM4/2-175
A6LLH4_THEM4/3-199
A6LLU9_THEM4/257-638
A6LN68_THEM4/5-299
A6LS15_CLOB8/2-210
A6LS29_CLOB8/3-198
A6LTA8_CLOB8/4-199
A6LV93_CLOB8/8-237
A6LYA3_CLOB8/336-705
A6M164_CLOB8/5-220
A6M1U9_CLOB8/5-176
A6M2X9_CLOB8/7-193
A6NPR7_9BACE/2-172
A6NRZ4_9BACE/7-199
A6NSG1_9BACE/5-224
A6NX06_9BACE/2-203
A6NX41_9BACE/12-212
A6NZ71_9BACE/4-189
A6P0N2_9BACE/284-649
A6Q2T3_NITSB/6-199
A6Q4I6_NITSB/339-514
A6Q566_NITSB/3-218
A6Q755_SULNB/7-213
A6Q7R8_SULNB/12-205
A6Q8Z2_SULNB/340-515
A6QDD7_STAAE/2-186
A6QG45_STAAE/334-516
A6QHN7_STAAE/4-149
A6QKF1_STAAE/2-183
A6REF8_AJECN/3-224
A6RSI8_BOTFB/3-229
A6SVC7_JANMA/7-187
A6SXH0_JANMA/4-239
A6SZA6_JANMA/9-329
A6T4Y6_KLEP7/7-185
A6T7X0_KLEP7/3-234
A6TQG7_ALKMQ/5-199
A6TRI9_ALKMQ/4-239
A6TRL2_ALKMQ/335-703
A6TSY3_ALKMQ/13-224
A6TSY7_ALKMQ/339-520
A6TU03_ALKMQ/4-212
A6TUI2_ALKMQ/5-177
A6TVD5_ALKMQ/4-191
A6TXT6_STAA2/2-186
A6U0W0_STAA2/334-515
A6U183_STAA2/336-719
A6U2G9_STAA2/4-136
A6U547_STAA2/2-183
A6U7Z6_SINMW/20-209
A6UI82_SINMW/27-204
A6URB2_METVS/17-229
A6URP3_METVS/8-171
A6UTR0_META3/8-172
A6UWW9_META3/3-217
A6V1E8_PSEA7/18-192
A6V2M2_PSEA7/3-230
A6VI84_METM7/5-201
A6VIB8_METM7/25-180
A6VIP5_METM7/8-171
A6VQG6_ACTSZ/7-182
A6VUT7_MARMS/6-183
A6W0S0_MARMS/10-242
A6W762_KINRD/3-218
A6WCW2_KINRD/8-213
A6WCZ0_KINRD/10-220
A6WF01_KINRD/28-224
A6WFB0_KINRD/127-312
A6WGW8_KINRD/6-210
A6WLC1_SHEB8/7-184
A6WPW6_SHEB8/24-254
A6WV06_OCHA4/8-264
A6X1L2_OCHA4/20-209
A6X3Q1_OCHA4/7-300
A6XQJ3_VIBCH/5-180
A6XW06_VIBCH/12-198
A6XZX7_VIBCH/3-237
A6YIA6_STRPN/2-184
A6YQI7_PELUB/1-153
A6YQI8_PELUB/1-153
A6YQJ2_PELUB/1-153
A6YQJ4_PELUB/1-153
A6YQJ5_PELUB/1-154
A7A262_YEAS7/2-257
A7A8Q3_BIFAD/8-221
A7A8V9_BIFAD/14-244
A7ACT6_9PORP/20-201
A7ADX9_9PORP/5-238
A7AED4_9PORP/6-211
A7AI32_9PORP/56-299
A7AYK6_RUMGN/378-753
A7B0D9_RUMGN/6-178
A7B0V8_RUMGN/12-168
A7B1B9_RUMGN/4-195
A7B2H7_RUMGN/4-215
A7B864_RUMGN/5-216
A7B8D2_RUMGN/164-326
A7BC77_9ACTO/8-205
A7BD10_9ACTO/6-208
A7BEJ9_9ACTO/5-241
A7ETF6_SCLS1/3-229
A7FFI4_YERP3/7-184
A7FI27_YERP3/17-252
A7FRR2_CLOB1/4-238
A7FVZ8_CLOB1/333-707
A7FWK2_CLOB1/2-207
A7FWW3_CLOB1/2-199
A7FYW8_CLOB1/14-200
A7FZE6_CLOB1/3-204
A7GB53_CLOBL/4-237
A7GG11_CLOBL/333-702
A7GGF8_CLOBL/2-207
A7GGS6_CLOBL/2-223
A7GIX0_CLOBL/14-200
A7GJI2_CLOBL/3-154
A7GRE8_BACCN/332-720
A7GTK2_BACCN/338-535
A7GTP9_BACCN/4-181
A7GXC4_CAMC5/5-198
A7GZC6_CAMC5/3-203
A7H4A8_CAMJD/5-205
A7H7H8_ANADF/340-514
A7H9U0_ANADF/10-216
A7H9W4_ANADF/357-529
A7HCF6_ANADF/5-178
A7HDI8_ANADF/46-93
A7HDM6_ANADF/4-219
A7HG87_ANADF/5-190
A7HJI2_FERNB/6-183
A7HJZ7_FERNB/34-150
A7HKZ4_FERNB/3-256
A7HNS3_FERNB/297-672
A7HW57_PARL1/6-298
A7HY20_PARL1/9-200
A7I3E6_CAMHC/3-202
A7I3H9_CAMHC/5-199
A7I4S7_METB6/4-153
A7IAR3_METB6/5-168
A7IDG6_XANP2/7-303
A7INB1_XANP2/7-191
A7IYD0_9CAUD/33-229
A7J3S8_9LACT/2-153
A7JB81_FRATT/3-184
A7JGK4_FRANO/3-184
A7JKQ9_FRANO/3-184
A7JPT1_PASHA/1-168
A7JU79_PASHA/3-233
A7JXI7_VIBSE/449-586
A7K0H5_VIBSE/7-187
A7K1K9_VIBSE/6-179
A7K209_VIBSE/5-178
A7K5U7_VIBSE/4-240
A7K6D5_VIBSE/3-238
A7KV44_9CAUD/39-233
A7LZ42_BACOV/5-235
A7MFZ7_ENTS8/13-150
A7MI17_ENTS8/7-192
A7MMG6_ENTS8/10-239
A7MRZ3_VIBHB/3-238
A7MY00_VIBHB/1-171
A7NAH1_FRATF/3-184
A7NFC4_ROSCS/343-524
A7NFV0_ROSCS/5-201
A7NHJ5_ROSCS/155-264
A7NHL7_ROSCS/2-243
A7NJM9_ROSCS/15-208
A7NJR3_ROSCS/17-233
A7NKB2_ROSCS/6-118
A7NNQ1_ROSCS/7-114
A7NRY9_ROSCS/15-228
A7TDX0_VANPO/2-258
A7U0Z6_9EURY/12-183
A7V755_BACUN/1-178
A7V823_BACUN/5-241
A7VB05_9CLOT/4-227
A7VCL1_9CLOT/4-190
A7VD62_9CLOT/4-249
A7VDB6_9CLOT/372-741
A7VNE2_9CLOT/1-150
A7VPQ5_9CLOT/1-206
A7VPS8_9CLOT/53-239
A7VWK1_9CLOT/344-711
A7VXI6_9CLOT/2-191
A7VZ59_9CLOT/5-222
A7WXC3_STAA1/2-186
A7X167_STAA1/334-515
A7X3D1_STAA1/4-136
A7X750_STAA1/2-183
A7YSX4_FRATU/3-184
A7Z4S9_BACA2/335-727
A7Z7E8_BACA2/336-535
A7Z7L0_BACA2/7-182
A7Z7N7_BACA2/4-242
A7Z9J9_BACA2/2-188
A7ZDZ0_CAMC1/3-243
A7ZEW7_CAMC1/8-199
A7ZHS4_ECO24/7-192
A7ZL84_ECO24/3-232
A7ZWD0_ECOHS/7-192
A7ZZK2_ECOHS/3-232
A8ABB9_IGNH4/6-210
A8AG65_CITK8/1-210
A8ALA4_CITK8/1-172
A8AXW2_STRGC/4-132
A8AZA3_STRGC/338-725
A8AZR5_STRGC/2-184
A8BB70_GIAIC/3-239
A8CHQ2_VIBCH/1-160
A8CHR1_VIBCH/1-160
A8CHS3_VIBCH/1-160
A8CHS8_VIBCH/1-160
A8E945_BURPS/15-147
A8EB55_BURPS/341-518
A8EC20_BURPS/3-241
A8EG14_BURPS/7-185
A8EW09_ARCB4/3-207
A8EX02_ARCB4/8-208
A8EZX8_RICCK/6-184
A8F2R8_RICM5/6-184
A8F3S5_THELT/283-663
A8F486_THELT/112-358
A8F6F2_THELT/4-205
A8F7Q3_THELT/4-186
A8FDC2_BACP2/335-726
A8FG12_BACP2/336-531
A8FG59_BACP2/4-182
A8FG98_BACP2/4-232
A8FLE7_CAMJ8/5-205
A8FTX5_SHESH/8-239
A8FY27_SHESH/7-184
A8G4M9_PROM2/4-194
A8G4U6_PROM2/22-198
A8GF77_SERP5/14-250
A8GID1_SERP5/7-185
A8GPW8_RICAH/6-184
A8GTQ2_RICRS/6-184
A8GY63_RICB8/6-184
A8H332_SHEPA/14-244
A8H6K1_SHEPA/28-207
A8I454_AZOC5/7-191
A8IKG2_AZOC5/29-211
A8KHM1_BURPS/341-518
A8KJ91_BURPS/15-147
A8KSY4_BURPS/19-217
A8KU35_BURPS/7-185
A8KVT8_BURPS/6-244
A8L2F3_FRASN/1-172
A8L2W1_FRASN/6-203
A8LKA7_DINSH/8-185
A8LKK8_DINSH/3-248
A8LU17_DINSH/5-165
A8LXU5_SALAI/104-299
A8LXV4_SALAI/6-207
A8LY60_SALAI/75-261
A8M1X9_SALAI/5-223
A8MFC5_ALKOO/4-238
A8MFP4_ALKOO/9-238
A8MHH9_ALKOO/341-722
A8ML47_ALKOO/5-215
A8MLX8_ALKOO/6-189
A8NZG4_COPC7/3-242
A8PNW7_9COXI/5-180
A8Q7S5_MALGO/2-259
A8RA46_9FIRM/7-197
A8RAQ1_9FIRM/3-202
A8RC96_9FIRM/3-172
A8RD59_9FIRM/307-696
A8RE87_9FIRM/5-202
A8REW8_9FIRM/196-449
A8RHR7_9CLOT/16-152
A8RJU8_9CLOT/6-226
A8RLK2_9CLOT/14-186
A8RMI8_9CLOT/4-235
A8RST7_9CLOT/1-241
A8RX62_9CLOT/4-188
A8RXQ8_9CLOT/6-218
A8RYS4_9CLOT/3-209
A8S179_9CLOT/456-842
A8S9M3_9FIRM/8-212
A8SAL0_9FIRM/2-181
A8SBE8_9FIRM/307-687
A8SF36_9FIRM/12-199
A8SG80_9FIRM/3-242
A8SMI5_9FIRM/332-712
A8SMK9_9FIRM/6-184
A8SSQ5_9FIRM/13-230
A8ST36_9FIRM/481-851
A8STN1_9FIRM/4-189
A8SUC8_9FIRM/10-183
A8SXR5_9FIRM/4-278
A8SZE0_9VIBR/5-178
A8T4T5_9VIBR/7-189
A8T9G7_9VIBR/3-238
A8TUL4_9PROT/7-198
A8U5S8_9LACT/4-205
A8U7I8_9LACT/4-217
A8UCH0_9LACT/4-179
A8UCV5_9LACT/340-725
A8UJ80_9FLAO/262-476
A8UT87_9AQUI/9-204
A8UUB1_9AQUI/343-517
A8UYG1_9AQUI/47-104
A8V0U7_9AQUI/48-109
A8V2C8_9AQUI/192-364
A8V536_9AQUI/6-192
A8YB40_MICAE/33-200
A8YBX7_MICAE/4-188
A8YV21_LACH4/7-222
A8YVR2_LACH4/335-725
A8YZ76_STAAT/2-186
A8Z1S4_STAAT/334-516
A8Z2L8_STAAT/4-149
A8Z3U4_STAAT/334-717
A8Z5G1_STAAT/2-183
A8Z5X1_SULMW/237-425
A8ZS29_DESOH/2-143
A8ZS53_DESOH/9-193
A8ZSF2_DESOH/11-198
A8ZVH0_DESOH/2-186
A8ZZF4_DESOH/9-206
A9A8G7_METM6/25-135
A9AEV2_BURM1/12-140
A9AGX3_BURM1/6-245
A9AJI0_BURM1/7-185
A9AKZ1_BURM1/341-516
A9AU56_BURM1/13-131
A9AVP5_HERA2/331-512
A9AX40_HERA2/19-264
A9AY82_HERA2/18-222
A9B0F5_HERA2/3-243
A9B8D8_HERA2/5-197
A9B9W8_PROM4/4-200
A9BAF3_PROM4/24-188
A9BFQ2_PETMO/337-525
A9BI42_PETMO/3-268
A9BIM3_PETMO/295-674
A9BJ09_PETMO/129-302
A9BJG6_PETMO/5-211
A9BLV3_DELAS/41-211
A9BNZ5_DELAS/8-238
A9BWB7_DELAS/20-196
A9CJ99_AGRT5/21-210
A9CXS4_9RHIZ/7-268
A9D4A8_9GAMM/5-173
A9D516_9RHIZ/44-233
A9D7P7_9GAMM/8-239
A9D8P4_9GAMM/7-185
A9DJU3_9FLAO/263-464
A9DTF9_9RHOB/1-172
A9E7N3_9RHOB/26-265
A9EJ43_9RHOB/8-202
A9FIY0_SORC5/10-141
A9FVN1_9RHOB/8-198
A9G2C5_SORC5/629-830
A9G4Z0_SORC5/357-536
A9G881_9RHOB/29-214
A9GTR2_SORC5/49-199
A9GWC5_SORC5/6-197
A9H1R0_GLUDA/5-249
A9H5L3_9RHOB/1-153
A9H794_9RHOB/3-87
A9H960_GLUDA/25-232
A9HR28_GLUDA/9-253
A9HRR0_GLUDA/7-185
A9IPK0_BORPD/22-141
A9IQV4_BORPD/8-238
A9ITS7_BORPD/12-187
A9IVJ1_BART1/12-204
A9JZS6_BURMA/12-144
A9K2G0_BURMA/7-185
A9K9G6_BURMA/3-241
A9KEA4_COXBN/361-536
A9KGD1_COXBN/6-180
A9KHU2_CLOPH/4-242
A9KJ15_CLOPH/5-174
A9KKF2_CLOPH/6-240
A9KMW9_CLOPH/399-795
A9KN91_CLOPH/5-177
A9KPI7_CLOPH/4-220
A9KQ69_CLOPH/17-206
A9KQ71_CLOPH/17-192
A9KQE4_CLOPH/6-177
A9KSS8_CLOPH/4-188
A9KTR2_SHEB9/24-254
A9KUM0_SHEB9/7-184
A9M1K6_NEIM0/1-151
A9M1K9_NEIM0/2-222
A9MAK2_BRUC2/20-209
A9MPH7_SALAR/1-177
A9MPZ1_SALAR/14-243
A9MWR8_SALPB/1-205
A9N0T4_SALPB/1-177
A9N8L2_COXBR/6-180
A9NBY0_COXBR/345-520
A9NET2_ACHLI/6-198
A9NEU3_ACHLI/324-724
A9NRF4_PICSI/1-200
A9QSJ5_LACLK/2-181
A9QYD2_YERPG/3-191
A9R381_YERPG/18-195
A9R991_YERPG/26-261
A9T7Y2_PHYPA/1-234
A9UR78_MONBE/50-356
A9UY93_MONBE/6-226
A9VJL3_BACWK/338-537
A9VJR6_BACWK/4-182
A9VRC2_BACWK/23-223
A9VT55_BACWK/332-719
A9VW43_METEP/9-148
A9W1J7_METEP/11-198
A9WBD0_CHLAA/9-121
A9WBL9_CHLAA/16-233
A9WG46_CHLAA/8-147
A9WHZ4_CHLAA/2-230
A9WIE8_CHLAA/5-192
A9WPJ2_RENSM/1-245
A9WS78_RENSM/9-220
A9Z9B7_YERPE/29-264
A9ZBA7_YERPE/4-174
A9ZD33_YERPE/3-191
A9ZE27_YERPE/18-195
A9ZZT4_YERPE/4-174
B0A1U2_YERPE/18-195
B0A2R6_YERPE/29-264
B0A5W7_YERPE/3-191
B0A713_9CLOT/4-205
B0A741_9CLOT/5-190
B0A746_9CLOT/6-189
B0A826_9CLOT/18-217
B0A8V3_9CLOT/2-244
B0A9M9_9CLOT/5-171
B0AAL3_9CLOT/333-705
B0ADV2_9CLOT/2-178
B0AN47_BACAN/4-181
B0AQK6_BACAN/60-268
B0ATE1_BACAN/339-535
B0AWQ2_BACAN/332-719
B0B8B9_CHLT2/4-197
B0B9Z8_CHLTB/4-197
B0BNV0_ACTPJ/3-235
B0BQ41_ACTPJ/7-183
B0BV90_RICRO/6-184
B0C247_ACAM1/30-197
B0C5E4_ACAM1/4-208
B0CLF2_BRUSI/20-209
B0D579_LACBS/3-230
B0DA81_LACBS/3-231
B0FAZ4_PAEPO/3-212
B0G530_9FIRM/3-155
B0G590_9FIRM/3-235
B0G792_9FIRM/4-189
B0G7W3_9FIRM/3-167
B0G839_9FIRM/389-779
B0GAL5_9FIRM/4-229
B0GF41_YERPE/18-195
B0GI21_YERPE/29-264
B0GJH7_YERPE/4-174
B0GME1_YERPE/3-191
B0GQ15_YERPE/18-195
B0GRC6_YERPE/29-264
B0GRU5_YERPE/4-174
B0GZB0_YERPE/3-191
B0H4X0_YERPE/4-174
B0H5D6_YERPE/29-264
B0H6P3_YERPE/18-195
B0HCV2_YERPE/4-174
B0HDB9_YERPE/29-264
B0HEE8_YERPE/18-195
B0HP37_YERPE/2-106
B0HSH2_YERPE/4-174
B0HWY5_YERPE/29-264
B0I067_YERPE/18-195
B0JJB1_MICAN/33-200
B0JQ14_MICAN/4-188
B0K1B3_THEPX/3-229
B0K1E1_THEPX/309-675
B0K2Z3_THEPX/26-237
B0K444_THEPX/5-197
B0K4C5_THEPX/337-516
B0K4N0_THEPX/2-257
B0K537_THEPX/3-215
B0K5K8_THEPX/194-480
B0K6J5_THEPX/5-193
B0K6L0_THEPX/3-188
B0K7S9_THEP3/5-193
B0K7U5_THEP3/3-188
B0K9M6_THEP3/3-229
B0K9Q5_THEP3/309-675
B0KAE8_THEP3/5-165
B0KAR4_THEP3/2-257
B0KBE0_THEP3/3-217
B0KBK8_THEP3/337-518
B0KRX3_PSEPG/3-230
B0KSB4_PSEPG/6-183
B0KTE8_PSEPG/7-143
B0M9R2_9FIRM/5-224
B0MAK7_9FIRM/4-195
B0MBC0_9FIRM/3-240
B0MBX2_9FIRM/27-256
B0MD54_9FIRM/358-739
B0MGD5_9FIRM/1-198
B0MH79_9FIRM/11-261
B0ML51_9FIRM/3-245
B0MME8_9FIRM/501-867
B0MN02_9FIRM/1-161
B0MN07_9FIRM/5-177
B0MQ07_9FIRM/8-221
B0MV46_9BACT/6-203
B0MXW1_9BACT/73-256
B0N0B6_9FIRM/4-236
B0N0X2_9FIRM/3-171
B0N2M0_9FIRM/3-227
B0N426_9FIRM/4-219
B0N456_9FIRM/6-239
B0N573_9FIRM/1-207
B0N5D3_9FIRM/3-214
B0N772_9FIRM/322-695
B0N7S4_9FIRM/2-245
B0N952_9FIRM/5-256
B0ND75_EUBSP/1-196
B0NE55_EUBSP/373-762
B0NFK4_EUBSP/3-158
B0NHA2_EUBSP/15-210
B0NI01_EUBSP/4-191
B0NJ69_EUBSP/3-170
B0NJD7_EUBSP/6-239
B0NV68_BACSE/14-246
B0NYV6_9CLOT/5-173
B0NZR6_9CLOT/356-727
B0P096_9CLOT/2-236
B0P0C1_9CLOT/3-207
B0P2G0_9CLOT/4-176
B0P377_9CLOT/4-215
B0P406_9CLOT/2-172
B0P480_9CLOT/3-65
B0P4J9_9CLOT/4-189
B0P7E1_9FIRM/3-187
B0P814_9FIRM/2-240
B0PB10_9FIRM/336-723
B0PBT1_9FIRM/1-196
B0PDS7_9FIRM/15-201
B0PDT3_9FIRM/5-173
B0PHC6_9FIRM/3-244
B0PYX4_BACAN/4-181
B0Q2G1_BACAN/60-268
B0Q4B9_BACAN/332-719
B0Q928_BACAN/338-537
B0QHA3_BACAN/4-181
B0QJ38_BACAN/60-268
B0QMF4_BACAN/339-535
B0QN21_BACAN/332-719
B0QUL9_HAEPR/3-233
B0QW19_HAEPR/7-183
B0R4B6_HALS3/4-190
B0R7Z8_HALS3/4-219
B0RE41_CLAMS/9-227
B0RIK2_CLAMS/8-205
B0RN55_XANCB/12-203
B0RW81_XANCB/29-217
B0S0N2_FINM2/4-200
B0S1A9_FINM2/317-688
B0S1C9_FINM2/2-223
B0S231_FINM2/6-195
B0S2B3_FINM2/9-206
B0SFE4_LEPBA/13-201
B0SNZ3_LEPBP/13-201
B0SWZ3_CAUSK/155-396
B0SZ24_CAUSK/10-202
B0T091_CAUSK/7-256
B0T9E6_CAUSK/13-309
B0TAY8_HELMI/14-248
B0TEW3_HELMI/337-514
B0TFF4_HELMI/4-243
B0TG99_HELMI/3-196
B0THP5_HELMI/342-518
B0TI36_HELMI/16-199
B0TIC0_HELMI/3-199
B0TKX3_SHEHH/14-244
B0TNK1_SHEHH/28-205
B0TZK7_FRAP2/3-180
B0U1N2_XYLFM/7-196
B0UJ30_METS4/10-197
B0UP96_METS4/3-243
B0UU83_HAES2/5-239
B0UV24_HAES2/7-183
B0V640_ACIBY/4-254
B0VC49_ACIBY/4-178
B0VHH7_CLOAI/3-197
B0VHT4_CLOAI/12-243
B0VI73_CLOAI/6-205
B0VJC8_CLOAI/4-189
B0VLQ0_ACIBS/4-178
B0VRA0_ACIBS/4-255
B0Y1X2_ASPFC/181-340
B0YEF3_ASPFC/3-230
B1AJ16_UREP2/323-719
B1AJ55_UREP2/3-235
B1B731_CLOBO/5-235
B1B735_CLOBO/2-184
B1B7R2_CLOBO/7-196
B1B7S9_CLOBO/5-176
B1B843_CLOBO/6-202
B1B9W4_CLOBO/108-264
B1B9W5_CLOBO/2-205
B1BD27_CLOBO/5-182
B1BDM6_CLOBO/5-194
B1BDR9_CLOBO/343-733
B1BE73_CLOBO/3-208
B1BEX1_CLOPE/4-208
B1BF41_CLOPE/7-230
B1BFG1_CLOPE/602-906
B1BFG3_CLOPE/8-213
B1BFP7_CLOPE/365-591
B1BG20_CLOPE/350-716
B1BG83_CLOPE/18-292
B1BH96_CLOPE/2-205
B1BIX8_CLOPE/3-219
B1BJX4_CLOPE/7-191
B1BKE8_CLOPE/6-237
B1BNU9_CLOPE/7-191
B1BRX8_CLOPE/6-231
B1BT26_CLOPE/3-219
B1BUI8_CLOPE/2-199
B1BUK8_CLOPE/34-345
B1BUM3_CLOPE/5-209
B1BV85_CLOPE/4-208
B1BVW2_CLOPE/18-288
B1BX46_CLOPE/602-905
B1BY05_CLOPE/365-591
B1BYD6_CLOPE/350-717
B1BYH7_CLOPE/7-230
B1BYQ2_9FIRM/12-223
B1BYY3_9FIRM/3-171
B1C1F6_9FIRM/9-214
B1C1U7_9FIRM/316-694
B1C224_9FIRM/6-260
B1C230_9FIRM/2-217
B1C3K0_9FIRM/4-235
B1C464_9FIRM/3-224
B1C5R2_9FIRM/5-176
B1C6D0_9FIRM/5-220
B1C6J1_9FIRM/3-254
B1C6M3_9FIRM/5-172
B1C7R1_9FIRM/12-281
B1C7S2_9FIRM/6-193
B1C8K8_9FIRM/3-244
B1C8K9_9FIRM/5-256
B1C9Y8_9FIRM/15-249
B1CAY1_9FIRM/4-229
B1CBM7_9FIRM/4-152
B1CBS8_9FIRM/4-194
B1EL68_9ESCH/4-174
B1ELT6_9ESCH/10-239
B1EM86_9ESCH/7-192
B1EVH1_BACAN/4-181
B1EXM1_BACAN/60-268
B1EZ63_BACAN/332-719
B1F4M6_BACAN/339-535
B1F979_9BURK/13-133
B1FEE5_9BURK/3-241
B1FK20_9BURK/341-511
B1FKQ5_9BURK/7-185
B1FTM8_9BURK/12-135
B1FXT9_9BURK/10-188
B1G5U0_9BURK/12-250
B1GB13_9BURK/22-192
B1GE82_BACAN/4-181
B1GH89_BACAN/60-268
B1GKJ8_BACAN/332-719
B1GLX2_BACAN/339-535
B1GYL6_UNCTG/11-253
B1GYV4_UNCTG/2-213
B1GZ26_UNCTG/6-205
B1HBI4_BURPS/7-185
B1HDU8_BURPS/6-244
B1HG69_BURPS/12-144
B1HR00_LYSSC/367-753
B1HR38_LYSSC/2-177
B1HR57_LYSSC/59-270
B1HW96_LYSSC/335-514
B1HX40_LYSSC/3-231
B1I3G4_DESAP/5-192
B1I3H8_DESAP/3-197
B1I432_DESAP/338-515
B1I4P5_DESAP/3-210
B1I900_STRPI/339-724
B1I965_STRPI/2-184
B1IB65_STRPI/4-152
B1IDS1_CLOBK/4-238
B1IFW0_CLOBK/14-200
B1IH40_CLOBK/3-154
B1II54_CLOBK/333-702
B1IJH4_CLOBK/2-207
B1IK25_CLOBK/2-251
B1IQF7_ECOLC/7-192
B1ITJ0_ECOLC/10-239
B1J826_PSEPW/7-138
B1JBP5_PSEPW/6-181
B1JCJ5_PSEPW/3-230
B1JKR7_YERPY/29-264
B1JQH5_YERPY/18-195
B1JUX9_BURCC/6-244
B1JW60_BURCC/7-185
B1JYS3_BURCC/12-140
B1K8V6_BURCC/341-512
B1KJZ7_SHEWM/8-243
B1KNS8_SHEWM/7-185
B1KU57_CLOBM/3-154
B1KW95_CLOBM/4-238
B1KWL2_CLOBM/333-709
B1KXC4_CLOBM/2-204
B1KYA6_CLOBM/2-255
B1L267_CLOBM/14-200
B1L272_CLOBM/5-166
B1L8L1_THESQ/22-545
B1L8R8_THESQ/271-647
B1L8T6_THESQ/10-196
B1LBX3_THESQ/3-193
B1LCM6_THESQ/2-177
B1LGY6_ECOSM/7-187
B1LH27_ECOSM/10-239
B1LUJ1_METRJ/9-238
B1LUL1_METRJ/11-196
B1MC05_MYCA9/9-208
B1MED3_MYCA9/98-277
B1MG32_MYCA9/43-226
B1MWV9_LEUCK/6-239
B1MY63_LEUCK/331-720
B1MYD7_LEUCK/4-172
B1N1P8_BURPS/341-518
B1NXL2_BACSU/13-220
B1NXL4_BACSU/9-220
B1NXL6_BACAM/9-220
B1NXL8_BACAM/9-220
B1NXL9_BACSU/9-220
B1NXM0_BACMO/13-220
B1NXM3_BACVA/12-220
B1NXM4_BACSU/9-220
B1NXM5_BACSU/9-220
B1NXN3_9BACI/9-213
B1NXN4_BACAM/9-220
B1NXP5_BACMO/13-220
B1NXP7_9BACI/9-220
B1NXQ5_BACSU/9-220
B1NXR7_BACAM/9-220
B1NXS3_BACAT/22-217
B1NXS6_BACAT/16-217
B1NXS7_BACPU/34-219
B1Q6B7_CLOBO/4-238
B1Q9I8_CLOBO/5-171
B1Q9J3_CLOBO/14-200
B1QDX2_CLOBO/2-207
B1QEC4_CLOBO/333-702
B1QEW7_CLOBO/2-213
B1QFC8_CLOBO/3-187
B1QHV9_CLOBO/5-166
B1QHW4_CLOBO/14-200
B1QJS6_CLOBO/2-207
B1QLB3_CLOBO/2-223
B1QLK3_CLOBO/4-236
B1QMH0_CLOBO/3-154
B1QQ33_CLOBO/333-707
B1QT09_CLOBU/5-208
B1QT11_CLOBU/9-238
B1QU57_CLOBU/4-232
B1QUY6_CLOBU/352-721
B1QWJ2_CLOBU/8-191
B1QWX8_CLOBU/5-179
B1QZ89_CLOBU/3-228
B1QZC9_CLOBU/5-178
B1R0V6_CLOBU/359-741
B1R2V1_CLOBU/2-180
B1R3M7_CLOPE/6-231
B1R4N8_CLOPE/365-591
B1R5L4_CLOPE/4-208
B1R7W8_CLOPE/7-191
B1R873_CLOPE/2-199
B1R8S6_CLOPE/7-230
B1RAH1_CLOPE/350-719
B1RAL0_CLOPE/18-293
B1RAZ4_CLOPE/602-904
B1RAZ6_CLOPE/8-213
B1RB46_CLOPE/3-242
B1RDR2_CLOPE/7-191
B1RDZ3_CLOPE/6-229
B1RG65_CLOPE/18-245
B1RH03_CLOPE/4-209
B1RHC5_CLOPE/2-199
B1RHX9_CLOPE/365-591
B1RIH7_CLOPE/350-719
B1RJA9_CLOPE/7-227
B1RJN6_CLOPE/3-217
B1RKU8_CLOPE/8-213
B1RL26_CLOPE/3-213
B1RLT4_CLOPE/6-231
B1RN32_CLOPE/365-591
B1RN75_CLOPE/4-211
B1RP32_CLOPE/7-191
B1RQ10_CLOPE/18-293
B1RQ59_CLOPE/350-717
B1RRH4_CLOPE/7-226
B1RRP4_CLOPE/2-205
B1RSD7_CLOPE/8-214
B1RTU0_UREPA/323-719
B1RTX9_UREPA/3-235
B1RWS9_UREPA/323-710
B1RWW8_UREPA/3-205
B1RYG2_UREUR/3-269
B1RYK1_UREUR/323-712
B1RYT8_STRPN/2-185
B1S040_STRPN/4-146
B1S2I3_STRPN/339-722
B1S6P8_9BIFI/14-243
B1S745_9BIFI/8-223
B1SDS2_9STRE/340-723
B1SF06_9STRE/4-130
B1SG12_9STRE/2-182
B1T310_9BURK/12-139
B1T4H0_9BURK/7-185
B1T7V8_9BURK/341-510
B1TFC7_9BURK/3-241
B1UNV7_BACAN/4-181
B1UPQ5_BACAN/60-268
B1UR28_BACAN/332-719
B1UT71_BACAN/339-535
B1UYV7_CLOPE/6-231
B1V0F2_CLOPE/7-191
B1V2J1_CLOPE/2-208
B1V2R3_CLOPE/4-211
B1V3K2_CLOPE/365-591
B1V4Y7_CLOPE/18-281
B1V520_CLOPE/3-243
B1V594_CLOPE/7-227
B1V5X5_CLOPE/602-908
B1V7D7_CLOPE/8-214
B1VA96_PHYAS/5-175
B1VAA2_PHYAS/358-746
B1VF33_CORU7/89-231
B1VHA5_CORU7/7-205
B1VMP5_STRGG/5-192
B1VQL1_STRGG/101-278
B1W0K9_STRGG/7-205
B1W1G8_STRGG/3-231
B1WQI6_CYAA5/33-200
B1WQX3_CYAA5/4-191
B1X414_PAUCH/4-190
B1XBL5_ECODH/10-239
B1XD53_ECODH/7-192
B1XMB3_SYNP2/4-209
B1XPS8_SYNP2/33-196
B1XV00_POLNS/9-245
B1XVK6_POLNS/7-194
B1XYC3_LEPCP/9-290
B1Y2N5_LEPCP/4-189
B1Y792_LEPCP/16-252
B1YI67_EXIS2/328-713
B1YJY6_EXIS2/333-512
B1YKB5_EXIS2/2-294
B1YL17_EXIS2/6-233
B1YMM4_EXIS2/2-207
B1YN76_BURA4/12-136
B1YSQ5_BURA4/3-241
B1YU71_BURA4/20-198
B1Z302_BURA4/341-513
B1Z6U4_BURA4/13-133
B1Z7W4_METPB/5-219
B1ZA23_METPB/11-197
B1ZMU7_OPITP/9-199
B1ZQV0_OPITP/50-375
B1ZX38_OPITP/383-562
B1ZZZ1_OPITP/11-212
B2A392_NATTJ/310-479
B2A3E2_NATTJ/6-177
B2A3R8_NATTJ/9-226
B2A3W0_NATTJ/5-233
B2A5N2_NATTJ/339-507
B2A6D4_NATTJ/6-189
B2A6M6_NATTJ/22-235
B2A701_NATTJ/6-220
B2A704_NATTJ/5-174
B2AJW8_CUPTR/13-141
B2ASC1_PODAN/3-236
B2D715_VIBCH/12-198
B2D7E1_VIBCH/3-236
B2D8Q0_UREPA/3-235
B2D8T9_UREPA/323-718
B2DAF2_UREUR/323-719
B2DAJ1_UREUR/3-273
B2DGY0_STRPN/4-152
B2DH51_STRPN/339-722
B2DIP8_STRPN/2-182
B2DQ65_STRPN/339-722
B2DQW3_STRPN/2-184
B2DRJ7_STRPN/4-152
B2DRW6_STRPN/2-184
B2DS15_STRPN/339-722
B2DSW3_STRPN/4-152
B2DZZ9_STRPN/339-722
B2E121_STRPN/4-151
B2E1N4_STRPN/2-184
B2E4B8_STRPN/4-152
B2E649_STRPN/339-722
B2E701_STRPN/2-184
B2EB18_BIFAN/15-248
B2EB51_BIFAN/8-213
B2FHN3_STRMK/7-195
B2FIK9_STRMK/9-297
B2G6V1_LACRJ/340-725
B2G705_LACRJ/5-173
B2GBM6_LACF3/336-721
B2GBQ8_LACF3/3-224
B2GC21_LACF3/4-175
B2GGG3_KOCRD/5-252
B2GJN7_KOCRD/11-217
B2GKR1_KOCRD/3-212
B2H1M2_BURPS/12-144
B2H300_BURPS/7-185
B2H9T7_BURPS/6-244
B2HDQ0_MYCMM/65-247
B2HMP3_MYCMM/98-279
B2HQ75_MYCMM/10-211
B2HYP4_ACIBC/4-256
B2HYS8_ACIBC/4-178
B2I6R8_XYLF2/7-196
B2IBX0_BEII9/8-195
B2IJZ6_BEII9/8-261
B2IP52_STRPS/13-161
B2ISK0_STRPS/339-722
B2ISR2_STRPS/2-182
B2IZA9_NOSP7/31-213
B2J066_NOSP7/4-189
B2JDI9_BURP8/12-134
B2JE49_BURP8/10-188
B2JIW3_BURP8/4-242
B2JZ19_YERPB/18-195
B2K3W7_YERPB/29-264
B2KB15_ELUMP/4-198
B2KB64_ELUMP/4-244
B2KJJ4_BURPS/341-518
B2N4G3_ECOLX/4-174
B2NBE6_ECOLX/7-192
B2NCK9_ECOLX/3-232
B2NE61_UREUR/3-273
B2NFI5_UREUR/323-710
B2NFR1_UREUR/3-273
B2NG41_UREUR/323-714
B2NPA9_ECO57/4-174
B2NSC9_ECO57/10-239
B2NYP2_ECO57/7-192
B2P0L4_ECO57/4-174
B2PAC9_ECO57/10-239
B2PCR3_ECO57/7-192
B2PNB2_ECO57/7-192
B2PRX7_ECO57/4-174
B2PSF3_ECO57/10-239
B2PWC9_PROST/1-176
B2PY46_PROST/4-173
B2Q3M6_PROST/4-242
B2RGQ8_PORG3/5-251
B2S0S9_BORHD/8-195
B2S3Q8_TREPS/7-191
B2S564_BRUA1/20-210
B2SFL8_FRATM/3-184
B2SR14_XANOP/7-195
B2SXU2_BURPP/3-241
B2T0R3_BURPP/7-116
B2T257_BURPP/10-188
B2T2I8_BURPP/22-197
B2TJ50_CLOBB/354-720
B2TMK1_CLOBB/5-177
B2TP73_CLOBB/4-195
B2TPC3_CLOBB/3-199
B2TQE0_CLOBB/4-208
B2TQR7_CLOBB/21-207
B2TR42_CLOBB/553-972
B2TS08_CLOBB/5-208
B2U0F6_SHIB3/3-232
B2U327_SHIB3/7-192
B2U907_RALPJ/7-191
B2U9D3_RALPJ/12-251
B2UIV3_RALPJ/347-523
B2UKX6_AKKM8/3-225
B2UNA1_AKKM8/6-213
B2UVK6_HELPS/8-202
B2UWW6_CLOBA/4-195
B2UX17_CLOBA/3-205
B2UYR8_CLOBA/4-261
B2UZX9_CLOBA/20-206
B2V0S2_CLOBA/558-974
B2V2Q0_CLOBA/5-180
B2V438_CLOBA/5-210
B2V4G4_CLOBA/354-726
B2V5I9_SULSY/344-514
B2V8J6_SULSY/6-201
B2V9U7_SULSY/34-95
B2VHY1_ERWT9/7-185
B2VKT7_ERWT9/19-253
B2W097_PYRTR/3-225
B2WW58_9ACTO/103-282
B2ZNW2_9CAUD/38-225
B3A411_ECO57/4-174
B3ADX0_ECO57/10-239
B3AES3_ECO57/7-192
B3AKM1_ECO57/4-174
B3ARA4_ECO57/7-192
B3AUL8_ECO57/10-239
B3AZB6_ECO57/4-174
B3B6M8_ECO57/10-239
B3B9W9_ECO57/7-192
B3BMH4_ECO57/7-192
B3BP49_ECO57/4-174
B3BPE6_ECO57/10-239
B3BW47_ECO57/4-174
B3C1Y3_ECO57/10-239
B3C400_ECO57/7-192
B3C623_9BACE/41-291
B3CFD0_9BACE/3-174
B3CGT8_9BACE/4-222
B3CH44_9BACE/5-241
B3CLJ8_WOLPP/3-179
B3CU04_ORITI/6-188
B3DQ54_BIFLD/18-246
B3DQ92_BIFLD/9-213
B3DUG0_METI4/6-188
B3DUM2_METI4/3-206
B3DV29_METI4/36-191
B3DWM3_METI4/402-543
B3DY04_METI4/414-596
B3DYA5_METI4/28-205
B3DYJ0_METI4/24-372
B3DYX9_METI4/16-201
B3E3B9_GEOLS/8-149
B3E7B9_GEOLS/13-200
B3E7R5_GEOLS/2-230
B3EE99_CHLL2/6-204
B3EEG7_CHLL2/16-253
B3EI62_CHLL2/4-185
B3EK41_CHLPB/7-198
B3ELU6_CHLPB/16-266
B3ES44_AMOA5/5-187
B3G233_PSEAE/2-204
B3GXZ0_ACTP7/50-226
B3H194_ACTP7/3-238
B3HCD4_ECOLX/10-239
B3HD82_ECOLX/4-174
B3HDJ4_ECOLX/7-192
B3HP14_ECOLX/10-239
B3HT28_ECOLX/4-174
B3HU14_ECOLX/7-192
B3I298_ECOLX/10-239
B3I3V7_ECOLX/7-192
B3I7N0_ECOLX/4-174
B3IG47_ECOLX/7-192
B3ILD0_ECOLX/4-174
B3IMP4_ECOLX/10-239
B3J5M5_BACAN/339-535
B3J972_BACAN/60-268
B3JAC4_BACAN/332-719
B3JBZ3_BACAN/4-181
B3JHD5_9BACE/5-221
B3JI47_9BACE/20-198
B3JL11_9BACE/5-238
B3LUN4_YEAS1/2-257
B3PBR3_CELJU/7-183
B3PFT1_CELJU/29-258
B3PMZ7_MYCA5/4-173
B3PN84_MYCA5/317-729
B3PS10_RHIE6/9-276
B3PVQ6_RHIE6/4-246
B3PW21_RHIE6/20-209
B3Q7K6_RHOPT/7-191
B3QAJ2_RHOPT/7-194
B3QLA2_CHLP8/6-197
B3QMX7_CHLP8/12-190
B3QQ96_CHLP8/16-264
B3QUC0_CHLT3/5-187
B3QX46_CHLT3/8-220
B3QXF7_CHLT3/14-250
B3R0A4_PHYMT/324-706
B3R0C0_PHYMT/5-180
B3R0M5_PHYMT/320-696
B3R3A2_CUPTR/7-191
B3R4A8_CUPTR/9-247
B3R9B5_CUPTR/5-178
B3TBH7_9ARCH/9-248
B3U4V9_9BACT/4-238
B3VMA3_9CAUD/4-201
B3WDQ5_LACCB/4-216
B3WE63_LACCB/4-155
B3WES0_LACCB/334-766
B3WG74_ECOLX/10-239
B3WN92_ECOLX/7-192
B3WNL5_ECOLX/4-174
B3WTU2_ECOLX/14-206
B3WUX2_ECOLX/2-238
B3WZ71_SHIDY/4-174
B3X6I9_SHIDY/7-192
B3X6M1_SHIDY/10-239
B3XBY9_ECOLX/10-239
B3XES0_ECOLX/4-174
B3XJZ8_ECOLX/7-192
B3XRS0_LACRE/340-723
B3XRY0_LACRE/5-172
B3XTC7_UREUR/3-273
B3XTK7_UREUR/323-711
B3XUI1_UREUR/3-273
B3XUM0_UREUR/323-718
B3XXI1_9BACT/8-191
B3YEQ5_SALET/3-232
B3YHE3_SALET/4-175
B3YM57_SALET/7-192
B3YQC7_BACCE/4-181
B3YUW6_BACCE/339-511
B3YX03_BACCE/60-265
B3Z1M4_BACCE/332-718
B3ZCT3_BACCE/4-181
B3ZG70_BACCE/339-511
B3ZGC1_BACCE/332-719
B3ZGE6_BACCE/60-265
B3ZMY0_BACCE/332-719
B3ZNH5_BACCE/339-511
B3ZRD7_BACCE/2-196
B3ZVX2_BACCE/60-266
B3ZWA5_BACCE/4-181
B3ZZG2_SALNE/3-232
B4A3A0_SALNE/7-192
B4AA55_SALNE/4-175
B4ADW7_BACPU/335-728
B4AM78_BACPU/336-518
B4AMC7_BACPU/4-182
B4AMG9_BACPU/4-232
B4AQ68_FRANO/3-184
B4BJ04_9BACI/333-715
B4BPP0_9BACI/4-175
B4BPS3_9BACI/2-226
B4BQH7_9BACI/338-528
B4BR69_9BACI/2-188
B4CWT5_9BACT/7-191
B4D0I8_9BACT/5-214
B4D2N1_9BACT/345-526
B4D7M1_9BACT/6-210
B4DB64_9BACT/6-191
B4E6D5_BURCJ/7-185
B4EA95_BURCJ/11-136
B4ED94_BURCJ/6-244
B4EIC8_BURCJ/341-512
B4EQN8_BURCJ/13-134
B4EW33_PROMH/12-246
B4F210_PROMH/4-240
B4F255_PROMH/7-192
B4R9J1_PHEZH/163-293
B4RAS9_PHEZH/5-260
B4RBZ6_PHEZH/14-206
B4RPZ9_NEIG2/7-187
B4RQ05_NEIG2/2-221
B4S3B1_PROA2/7-180
B4S3H2_PROA2/16-264
B4S7C7_PROA2/7-187
B4S7G4_PROA2/340-516
B4SAB0_PELPB/4-186
B4SAT6_PELPB/6-181
B4SDS8_PELPB/16-255
B4SMM1_STRM5/9-274
B4SQ08_STRM5/7-195
B4SV13_SALNS/7-192
B4T6W7_SALNS/3-232
B4TJK4_SALHS/3-232
B4TK59_SALHS/7-192
B4TX34_SALSV/3-232
B4TYE4_SALSV/7-192
B4U2M1_STREM/14-229
B4U579_STREM/341-725
B4U5T5_HYDS0/345-532
B4U6F7_HYDS0/5-197
B4UBR4_ANASK/5-189
B4UHQ7_ANASK/45-92
B4UI94_ANASK/14-236
B4UIB6_ANASK/359-513
B4V154_9ACTO/3-230
B4V3A1_9ACTO/7-204
B4V4J3_9ACTO/12-171
B4VAW6_9ACTO/24-207
B4VRJ6_9CYAN/38-210
B4W2C4_9CYAN/4-194
B4W7Y2_9CAUL/11-200
B4WJR1_9SYNE/2-204
B4WK37_9SYNE/4-195
B4WQB0_9SYNE/1-185
B4X0M6_9GAMM/7-182
B4X1S3_9GAMM/5-236
B4X2T9_9GAMM/532-576
B5BAP1_SALPK/7-192
B5BIC4_SALPK/14-243
B5BNP5_UREUR/3-273
B5BNT4_UREUR/323-718
B5BY34_SALET/4-175
B5C224_SALET/3-232
B5C2Y1_SALET/7-188
B5C918_SALET/7-192
B5CEB1_SALET/4-177
B5CFQ3_SALET/3-232
B5CKX3_9FIRM/392-781
B5CMX7_9FIRM/3-168
B5CR18_9FIRM/4-205
B5CSZ9_9FIRM/2-199
B5CTA6_9FIRM/4-195
B5CTZ4_9BACE/5-176
B5CUW6_9BACE/5-235
B5E3Z7_STRP4/4-152
B5E6U6_STRP4/339-722
B5E790_STRP4/2-182
B5E8T0_GEOBB/7-196
B5E9Z8_GEOBB/338-518
B5ECA0_GEOBB/3-143
B5EF14_GEOBB/5-261
B5EFH0_GEOBB/5-169
B5EJ94_ACIF5/10-198
B5EQ98_ACIF5/10-235
B5EQJ9_ACIF5/340-520
B5EQR5_ACIF5/8-187
B5F4M8_SALA4/3-232
B5F8U5_SALA4/7-193
B5F9W1_VIBFM/7-190
B5FDC2_VIBFM/3-239
B5FJ31_SALDC/7-192
B5FU70_SALDC/3-232
B5GH72_9ACTO/8-205
B5GNP6_STRCL/186-336
B5GQ48_STRCL/3-230
B5GWK0_STRCL/5-193
B5GXS0_STRCL/7-204
B5H316_STRCL/103-307
B5H6J3_STRPR/101-287
B5H9R0_STRPR/11-197
B5HA25_STRPR/3-226
B5HBV3_STRPR/341-517
B5HE72_STRPR/192-382
B5HJG1_STRPR/7-204
B5HSI1_9ACTO/69-304
B5HXX5_9ACTO/3-227
B5I4N3_9ACTO/7-204
B5IA91_ACIB4/9-234
B5IEB6_ACIB4/3-214
B5IEN5_ACIB4/3-214
B5IF44_ACIB4/9-236
B5IJU9_9CHRO/29-193
B5IKU9_9CHRO/4-195
B5IYL8_9RHOB/7-195
B5JFB3_9BACT/10-216
B5JH43_9BACT/342-521
B5JLP8_9BACT/5-179
B5JUJ5_9GAMM/6-184
B5K3T6_9RHOB/7-190
B5LJG4_9CAUD/9-199
B5LJT9_9CAUD/37-215
B5LKT0_9CAUD/6-184
B5LLF0_9CAUD/6-184
B5LMA9_9CAUD/35-213
B5MIX9_SALET/3-232
B5MRR4_SALET/4-175
B5MSD6_SALET/7-192
B5MUQ1_SALET/7-192
B5N4J4_SALET/4-175
B5N8A2_SALET/7-193
B5NA12_SALET/3-232
B5NIF6_SALET/4-177
B5NLT1_SALET/3-232
B5NMR6_SALET/7-192
B5NW89_SALET/4-175
B5P0H9_SALET/3-232
B5P8R9_SALET/4-174
B5P9D3_SALET/7-192
B5PEJ6_SALET/3-232
B5PLV4_SALET/4-175
B5PN45_SALET/7-192
B5PPG3_SALHA/3-232
B5PZT1_SALHA/4-175
B5Q113_SALHA/7-192
B5Q1E9_SALVI/7-192
B5QAR9_SALVI/3-232
B5QED2_SALVI/4-175
B5QFD3_CAMJE/5-205
B5QK73_LACRH/334-722
B5QL39_LACRH/4-241
B5QPF5_LACRH/4-161
B5R3P8_SALEP/14-243
B5R423_SALEP/7-192
B5R5I7_SALG2/7-192
B5R6M9_SALG2/14-243
B5RMD3_BORDL/8-196
B5RPS9_BORRA/8-196
B5RTB4_DEBHA/2-245
B5RZJ4_RALSO/12-247
B5S218_RALSO/7-191
B5S4R7_RALSO/21-146
B5SCG1_RALSO/21-146
B5SFB2_RALSO/7-191
B5SM74_RALSO/12-247
B5TE70_STRSZ/341-725
B5U3K7_9CAUD/38-225
B5U3U4_9CAUD/38-225
B5U432_9CAUD/38-225
B5U4V5_9CAUD/4-200
B5UNA3_BACCE/339-537
B5UNF4_BACCE/4-181
B5UQ72_BACCE/2-198
B5UWW7_BACCE/332-719
B5V8X9_BACCE/2-195
B5V9M7_BACCE/4-180
B5VBC1_BACCE/339-511
B5VI52_YEAS6/2-257
B5VUX8_SPIMA/4-193
B5VWP6_SPIMA/53-227
B5WCI1_9BURK/12-137
B5WI11_9BURK/10-188
B5WVW0_9BURK/3-241
B5XIL4_STRPZ/341-725
B5XLV7_STRPZ/4-192
B5XS29_KLEP3/10-240
B5Y1I7_KLEP3/7-185
B5Y6Z9_COPPD/5-165
B5Y761_COPPD/4-210
B5Y7Q6_COPPD/338-515
B5Y9K9_COPPD/6-190
B5YBV3_DICT6/20-212
B5YBW8_DICT6/190-447
B5YDM3_DICT6/6-215
B5YEZ7_DICT6/4-185
B5YFK0_DICT6/342-524
B5YH85_THEYD/4-199
B5YIK8_THEYD/7-204
B5YJN7_THEYD/2-155
B5YZP5_ECO5E/10-239
B5Z0G3_ECO5E/7-192
B5Z979_HELPG/8-202
B5ZBM3_UREU1/323-712
B5ZBR2_UREU1/3-269
B5ZHN3_GLUDA/5-215
B5ZLD1_GLUDA/7-185
B5ZV06_RHILW/9-262
B5ZYN6_RHILW/20-210
B6A181_RHILW/4-279
B6AP55_9BACT/8-207
B6AXK0_9RHOB/10-191
B6B0B2_9RHOB/4-246
B6BA76_9RHOB/1-168
B6BEE0_9RHOB/29-238
B6BI17_9PROT/3-202
B6BL92_9PROT/1-169
B6BPW5_9RICK/10-187
B6BTE1_9PROT/10-189
B6BUN6_9PROT/4-243
B6BZC3_9GAMM/6-183
B6BZN7_9GAMM/6-231
B6EJA8_ALISL/3-234
B6EJW5_ALISL/7-182
B6FIT0_9CLOT/5-178
B6FIW7_9CLOT/367-739
B6FJ24_9CLOT/3-166
B6FLB1_9CLOT/5-203
B6FQX4_9CLOT/4-188
B6FS84_9CLOT/4-201
B6FW95_9CLOT/6-179
B6FXS2_9CLOT/5-207
B6FXS8_9CLOT/9-193
B6FZ03_9CLOT/1-204
B6FZ04_9CLOT/1-240
B6FZB2_9CLOT/327-701
B6G132_9CLOT/2-235
B6G7H7_9ACTN/3-219
B6G7R0_9ACTN/7-191
B6GE79_9ACTN/4-250
B6H3B9_PENCW/3-231
B6HZF8_ECOSE/7-192
B6I9Y0_ECOSE/10-239
B6ISV3_RHOCS/5-191
B6IZE6_COXB2/6-180
B6J1I9_COXB2/361-536
B6J7Z0_COXB1/6-180
B6J8E8_COXB1/361-536
B6JC93_OLICO/6-260
B6JH64_OLICO/7-196
B6JNV8_HELP2/8-202
B6JV46_SCHJY/3-231
B6QGE8_PENMQ/226-454
B6QXN2_9RHOB/7-190
B6QYS7_9RHOB/150-388
B6R5K3_9RHOB/7-299
B6T490_MAIZE/61-325
B6V2A4_STRLI/192-368
B6VYQ6_9BACE/5-212
B6W0W0_9BACE/5-235
B6W6J2_9FIRM/6-192
B6W763_9FIRM/2-208
B6WA59_9FIRM/288-367
B6WA60_9FIRM/177-298
B6WTM1_9DELT/4-239
B6WW26_9DELT/3-215
B6WWD7_9DELT/4-218
B6WWR9_9DELT/5-189
B6XDL9_9ENTR/1-172
B6XEJ2_9ENTR/29-258
B6XET1_9ENTR/4-215
B6XT82_9BIFI/14-251
B6XUL2_9BIFI/8-222
B6Y936_9RICK/15-191
B6YQZ2_AZOPC/5-200
B6YWV2_THEON/4-171
B6ZRL8_ECO57/7-192
B7A023_ECO57/4-174
B7A3G2_ECO57/10-239
B7A7B4_THEAQ/339-509
B7A8V1_THEAQ/2-225
B7ABG0_THEAQ/8-194
B7AEE8_9BACE/5-235
B7ANL5_9BACE/5-215
B7ASN1_9BACE/4-102
B7ATM9_9BACE/3-164
B7ATV6_9BACE/277-664
B7AV72_9BACE/13-184
B7AWC2_9BACE/8-193
B7BBD9_9PORP/6-207
B7BFD5_9PORP/175-350
B7BGM2_9PORP/5-236
B7C895_9FIRM/256-493
B7C9S1_9FIRM/4-267
B7CA80_9FIRM/5-193
B7CB14_9FIRM/4-255
B7CB96_9FIRM/3-223
B7CC37_9FIRM/304-698
B7CD33_9FIRM/4-146
B7CHQ0_BURPS/67-245
B7CJM2_BURPS/12-144
B7CLX1_BURPS/3-241
B7CWZ7_BURPS/341-518
B7DMJ2_9BACL/340-709
B7DNS2_9BACL/4-200
B7DT86_9BACL/3-171
B7GG80_ANOFW/329-713
B7GGQ0_ANOFW/13-223
B7GGS6_ANOFW/8-187
B7GGY6_ANOFW/337-517
B7GPZ4_BIFLS/18-246
B7GQ31_BIFLS/22-241
B7GQ40_BIFLS/9-217
B7GWK7_ACIB3/4-254
B7H3X6_ACIB3/4-178
B7HDU1_BACC4/332-719
B7HF68_BACC4/339-512
B7HFB8_BACC4/4-181
B7HFH0_BACC4/2-199
B7HLF1_BACC7/332-719
B7HRJ4_BACC7/339-512
B7HRP4_BACC7/4-181
B7HXB3_BACC7/2-195
B7I411_ACIB5/4-178
B7I983_ACIB5/4-254
B7ICN7_THEAB/261-644
B7IF78_THEAB/23-555
B7IGZ3_THEAB/3-250
B7IH87_THEAB/2-193
B7IHQ7_THEAB/6-180
B7IJV2_BACC2/339-532
B7IK03_BACC2/4-181
B7IQS7_BACC2/23-215
B7IUH6_BACC2/332-719
B7IZN8_BACC2/5-288
B7J2E2_BORBZ/22-210
B7J7G3_ACIF2/10-235
B7JA38_ACIF2/7-186
B7JAK8_ACIF2/340-520
B7JBX3_ACIF2/5-193
B7JFZ8_BACC0/60-265
B7JJ96_BACC0/332-719
B7JR58_BACC0/339-511
B7JRX7_BACC0/4-181
B7K2P6_CYAP8/4-189
B7K5Q3_CYAP8/33-207
B7K9V1_CYAP7/33-215
B7KF83_CYAP7/4-198
B7KPI2_METC4/11-198
B7KU10_METC4/9-145
B7L498_ECO55/10-239
B7LGP6_ECO55/7-192
B7LS15_ESCF3/10-239
B7LW63_ESCF3/7-192
B7LY21_ECO8A/10-239
B7M1Y7_ECO8A/7-192
B7MBG5_ECO45/7-192
B7ML81_ECO45/10-239
B7MP44_ECO81/7-192
B7MUA4_ECO81/10-239
B7N478_ECOLU/10-239
B7N851_ECOLU/7-187
B7NIE6_ECO7I/7-192
B7NVN5_ECO7I/10-239
B7QPP8_9RHOB/8-192
B7R2Y3_9EURY/3-180
B7R6H9_9THEO/5-200
B7R6T3_9THEO/7-176
B7R8D2_9THEO/4-219
B7R8G3_9THEO/194-481
B7R951_9THEO/28-261
B7R9N5_9THEO/5-197
B7R9Q2_9THEO/303-670
B7RI35_9RHOB/8-189
B7RND3_9RHOB/27-257
B7RTL9_9GAMM/1-156
B7RYG2_9GAMM/1-228
B7S081_9GAMM/5-311
B7UJ85_ECO27/7-192
B7UR72_ECO27/10-239
B7UTH4_ECO27/14-206
B7UZ59_PSEA8/12-127
B7V7U8_PSEA8/6-180
B7V8H1_PSEA8/3-230
B7VGU2_VIBSL/26-261
B7VIQ3_VIBSL/7-190
B7VLZ9_VIBSL/6-301
B7WTV4_COMTE/17-257
B7WVL6_COMTE/41-238
B7WVS5_COMTE/3-180
B7XRX1_BORGA/22-210
B7XU77_BORGA/22-210
B8AQ44_ORYSI/72-312
B8AR20_ORYSI/2758-2902
B8AZR9_ORYSI/1-166
B8CLN1_SHEPW/56-286
B8CNV1_SHEPW/3-178
B8CQ70_SHEPW/7-184
B8CW68_HALOH/299-502
B8CW68_HALOH/509-669
B8CX85_HALOH/6-200
B8CXB4_HALOH/3-194
B8CYH0_HALOH/5-211
B8CZF1_HALOH/5-188
B8CZN1_HALOH/6-215
B8D0P3_HALOH/3-237
B8D1J8_HALOH/6-190
B8D297_HALOH/340-521
B8D7E0_BUCAT/7-184
B8D936_BUCA5/7-184
B8DG07_LISMH/341-728
B8DHH3_LISMH/4-178
B8DI01_LISMH/337-517
B8DIS4_DESVM/6-251
B8DNN4_DESVM/5-189
B8DP63_DESVM/4-215
B8DRJ4_DESVM/2-208
B8DSW7_BIFA0/8-213
B8DT00_BIFA0/10-243
B8DZD5_DICTD/4-221
B8E0S8_DICTD/4-186
B8E168_DICTD/6-197
B8E1I9_DICTD/20-213
B8E1K3_DICTD/190-443
B8E2M9_DICTD/342-526
B8E7Q1_SHEB2/7-184
B8EEG5_SHEB2/8-241
B8EKA5_METSB/13-201
B8F330_HAEPS/3-233
B8F6N4_HAEPS/7-183
B8F9D3_DESAA/8-69
B8FB19_DESAA/2-351
B8FBJ6_DESAA/3-151
B8FDC2_DESAA/178-359
B8FE00_DESAA/3-166
B8FH50_DESAA/2-225
B8FI67_DESAA/5-189
B8FIN6_DESAA/3-175
B8FJA1_DESAA/3-128
B8FKR2_DESAA/8-244
B8FL10_DESAA/4-215
B8FS07_DESHD/4-214
B8FT79_DESHD/3-203
B8FTK4_DESHD/4-187
B8FYI4_DESHD/337-725
B8FYQ7_DESHD/6-245
B8G061_DESHD/11-243
B8G3W8_CHLAD/5-194
B8G7Q2_CHLAD/9-120
B8G958_CHLAD/2-233
B8G9L5_CHLAD/8-178
B8GA32_CHLAD/16-233
B8GFU4_METPE/4-194
B8GGE4_METPE/14-182
B8GIF4_METPE/332-511
B8GJR1_METPE/5-102
B8GQ67_THISH/6-184
B8H9E9_ARTCA/4-192
B8HBC7_ARTCA/101-288
B8HBT4_ARTCA/3-194
B8HE28_ARTCA/49-303
B8HGY1_ARTCA/9-217
B8HIY5_ARTCA/4-247
B8HIY7_ARTCA/5-171
B8HWZ2_CYAP4/31-205
B8HYJ0_CYAP4/4-197
B8I1Y7_CLOCE/5-192
B8I3D2_CLOCE/2-212
B8I4X5_CLOCE/5-175
B8I6E2_CLOCE/337-705
B8I8G3_CLOCE/5-245
B8IJZ0_METNO/3-266
B8ILQ9_METNO/10-198
B8J059_DESDA/5-188
B8J1N4_DESDA/4-195
B8J2W2_DESDA/4-217
B8J3P5_DESDA/38-250
B8J628_ANAD2/5-189
B8JE69_ANAD2/45-92
B8JH09_ANAD2/14-236
B8JH31_ANAD2/359-521
B8K894_VIBPA/3-237
B8K9K0_VIBPA/4-311
B8KAI3_VIBPA/27-199
B8KCM0_VIBPA/7-187
B8KF50_9GAMM/5-179
B8KMX3_9GAMM/4-270
B8KQK1_9GAMM/1-231
B8KRW7_9GAMM/4-280
B8KY86_9GAMM/1-173
B8L354_9GAMM/7-195
B8L595_9GAMM/9-264
B8MBW6_TALSN/106-333
B8NX22_ASPFN/3-235
B8NYT7_ASPFN/3-231
B8PEW0_POSPM/3-236
B8ZKU1_STRPJ/339-722
B8ZL62_STRPJ/2-184
B8ZNT9_STRPJ/4-151
B8ZR78_MYCLB/7-204
B9AC94_BORBU/22-211
B9AD88_METSM/1-82
B9AFB0_METSM/5-174
B9AFM9_METSM/4-154
B9B3I1_9BURK/6-135
B9B4X9_9BURK/7-185
B9BE09_9BURK/6-245
B9BF13_9BURK/341-516
B9BFE8_9BURK/13-131
B9BIT8_9BURK/341-516
B9BQ87_9BURK/7-185
B9BU60_9BURK/6-135
B9BZX5_9BURK/6-245
B9C2U6_9BURK/341-516
B9C7T0_9BURK/6-245
B9CBE1_9BURK/7-185
B9CBU5_9BURK/6-135
B9CKX0_9ACTN/4-252
B9CMA5_9ACTN/5-202
B9CSU1_STACP/3-202
B9CTF4_STACP/334-515
B9CUU9_STACP/336-718
B9D0X5_WOLRE/3-211
B9D196_WOLRE/8-207
B9DIN3_STACT/2-198
B9DN98_STACT/3-164
B9DPF0_STACT/336-719
B9DPM1_STACT/2-214
B9DPN9_STACT/2-201
B9DPV3_STACT/338-518
B9DSA5_STRU0/3-219
B9DTD3_STRU0/341-728
B9DUJ6_STRU0/2-189
B9DWU7_CLOK1/9-195
B9DYF0_CLOK1/6-218
B9E177_CLOK1/2-214
B9E1J7_CLOK1/341-704
B9E1V7_CLOK1/8-265
B9E762_MACCJ/337-518
B9E7A8_MACCJ/6-187
B9E824_MACCJ/2-222
B9EBE5_MACCJ/332-714
B9GF90_POPTR/45-284
B9IRQ5_BACCQ/2-198
B9IVA6_BACCQ/332-719
B9J055_BACCQ/338-510
B9J0A4_BACCQ/4-180
B9JDK3_AGRRK/43-233
B9JES8_AGRRK/15-271
B9JP70_AGRRK/4-261
B9JVG9_AGRVS/36-225
B9K5P2_AGRVS/9-223
B9K8Y2_THENN/3-224
B9KAG7_THENN/2-176
B9KB44_THENN/22-546
B9KB69_THENN/273-650
B9KCC8_CAMLR/5-199
B9KHX9_ANAMF/7-179
B9KP58_RHOSK/4-185
B9KSW8_RHOSK/15-236
B9KU53_RHOSK/8-190
B9KYM2_THERP/339-518
B9KZ27_THERP/6-187
B9L0V5_THERP/29-258
B9L115_THERP/4-228
B9L3N3_THERP/4-231
B9L411_THERP/6-194
B9L5T8_NAUPA/2-191
B9L668_NAUPA/3-203
B9LAI6_CHLSY/5-192
B9LB50_CHLSY/8-147
B9LE39_CHLSY/16-233
B9LGE4_CHLSY/9-121
B9LK12_CHLSY/2-230
B9LNK7_HALLT/23-226
B9LQ85_HALLT/8-232
B9LR44_HALLT/8-175
B9LSX9_HALLT/350-565
B9LTT0_HALLT/4-157
B9LZJ3_GEOSF/2-214
B9LZL1_GEOSF/5-191
B9M3A0_GEOSF/339-513
B9M4V2_GEOSF/7-195
B9M751_GEOSF/3-163
B9MEF8_ACIET/7-233
B9MJ86_ACIET/7-208
B9MJL7_ACIET/3-208
B9MKE7_ANATD/2-210
B9MKP1_ANATD/304-686
B9ML02_ANATD/2-237
B9MQ20_ANATD/45-428
B9MRQ8_ANATD/4-194
B9MRU0_ANATD/5-212
B9NMA3_9RHOB/8-189
B9NSJ9_9RHOB/29-204
B9P1Q6_PROMA/4-194
B9P1W9_PROMA/22-200
B9PBU3_POPTR/20-173
B9QVQ1_9RHOB/14-269
B9QYB3_9RHOB/1-186
B9SWA5_RICCO/99-297
B9TK54_RICCO/20-215
B9TM96_RICCO/1-157
B9WKJ5_CANDC/2-247
B9WTH3_STRSU/4-137
B9WUU5_STRSU/2-223
B9WXE9_STRSU/339-722
B9X3L6_BORBU/22-210
B9X5C9_BORBU/22-211
B9X8D1_9SPIO/22-210
B9XCM8_9BACT/344-528
B9XFW3_9BACT/64-110
B9XJ80_9BACT/4-208
B9XNZ2_9BACT/3-217
B9XPL1_9BACT/7-192
B9XRF0_9BACT/426-642
B9XV22_HELPY/8-202
B9XYJ9_HELPY/8-202
B9Y349_9FIRM/16-229
B9Y4Z6_9FIRM/12-211
B9Y774_9FIRM/3-223
B9Y792_9FIRM/4-249
B9Y7C3_9FIRM/2-179
B9Y7J8_9FIRM/4-175
B9Y7V0_9FIRM/306-698
B9YA15_9FIRM/3-245
B9YBH4_9FIRM/1-166
B9YE48_9FIRM/4-197
B9Z3V6_9NEIS/340-521
B9Z6L8_9NEIS/4-240
B9Z871_9NEIS/15-624
B9Z965_9NEIS/7-180
B9ZWC8_UREUR/323-719
B9ZWG7_UREUR/3-273
C0A8W4_9BACT/8-195
C0AB22_9BACT/21-219
C0ADH5_9BACT/356-541
C0AFX8_UREUR/323-713
C0AG17_UREUR/3-273
C0AHB6_BORBU/22-211
C0AK68_BORBU/22-210
C0ANM5_9SPIO/22-211
C0ASW2_9ENTR/7-199
C0B0S2_9ENTR/4-178
C0B406_9ENTR/12-80
C0B5F6_9FIRM/1-218
C0B7F8_9FIRM/5-178
C0B837_9FIRM/4-191
C0B8G6_9FIRM/3-257
C0B8Z1_9FIRM/400-768
C0BBW2_9FIRM/3-205
C0BHL2_9BACT/254-443
C0BID7_9BACT/37-307
C0BSD1_9BIFI/8-222
C0BSH7_9BIFI/14-238
C0BXE6_9CLOT/359-730
C0BYL6_9CLOT/27-260
C0BZ79_9CLOT/6-240
C0BZG7_9CLOT/10-175
C0C0G0_9CLOT/5-149
C0C0W9_9CLOT/17-252
C0C138_9CLOT/165-342
C0C3X7_9CLOT/8-219
C0C5X4_9CLOT/4-189
C0C679_9CLOT/28-158
C0CHL4_9FIRM/3-222
C0CHN1_9FIRM/5-165
C0CIK8_9FIRM/2-167
C0CJ38_9FIRM/351-723
C0CJ95_9FIRM/5-243
C0CJF9_9FIRM/4-188
C0CLJ8_9FIRM/7-234
C0CP10_9FIRM/6-178
C0CU84_9CLOT/16-208
C0CX52_9CLOT/15-160
C0CX67_9CLOT/24-182
C0CYN5_9CLOT/3-210
C0CZ60_9CLOT/6-144
C0D0E5_9CLOT/452-817
C0D1Y7_9CLOT/4-198
C0D2T4_9CLOT/4-188
C0D3X8_9CLOT/2-234
C0D6G4_9CLOT/6-228
C0D8P5_9CLOT/19-256
C0DB65_9CLOT/5-177
C0DTM8_EIKCO/1-223
C0DXP5_EIKCO/7-184
C0E4Q7_9CORY/25-222
C0ECE7_9CLOT/6-243
C0EER9_9CLOT/344-714
C0EG38_9CLOT/27-216
C0EG44_9CLOT/5-227
C0EGU1_9CLOT/21-230
C0EPX4_NEIFL/7-186
C0EQV0_NEIFL/2-223
C0ET23_9FIRM/367-740
C0ETJ1_9FIRM/5-256
C0EUX9_9FIRM/3-265
C0EXU6_9FIRM/5-222
C0EXZ0_9FIRM/4-191
C0EYC1_9FIRM/7-280
C0EZK6_9FIRM/46-254
C0FQJ3_9FIRM/403-769
C0FQK2_9FIRM/6-213
C0FSI6_9FIRM/58-250
C0FUC1_9FIRM/11-224
C0FUQ1_9FIRM/4-190
C0FY29_9FIRM/17-215
C0G5T6_9RHIZ/47-236
C0GDN4_9FIRM/5-236
C0GFA5_9FIRM/5-178
C0GFA7_9FIRM/5-198
C0GFZ3_9FIRM/3-207
C0GGU4_9FIRM/6-148
C0GHD1_9FIRM/7-193
C0GJM0_9FIRM/275-452
C0GKP9_9FIRM/4-261
C0JZY8_9BACT/5-168
C0KIY4_VIBCH/1-161
C0KIY5_VIBCH/1-161
C0KIY6_VIBCH/1-161
C0KIY8_VIBCH/1-161
C0KIY9_VIBCH/1-161
C0KIZ0_VIBCH/1-161
C0KIZ4_VIBCH/1-161
C0KJ00_9VIBR/1-160
C0KJ01_9VIBR/1-160
C0KJ02_9VIBR/1-160
C0KJ04_9VIBR/1-161
C0KJ05_VIBCH/1-161
C0KJ07_VIBC3/1-161
C0KJ11_VIBCH/1-161
C0KJ14_VIBCH/1-161
C0KJ17_9VIBR/1-161
C0KJ20_9VIBR/1-160
C0KJ21_9VIBR/1-155
C0KJ22_VIBCH/1-161
C0KJ23_VIBCH/1-159
C0KJ32_VIBCH/1-160
C0KJ33_VIBCH/1-161
C0KJ40_VIBCH/1-161
C0KJ44_VIBCH/1-161
C0KJ49_9VIBR/1-155
C0KJ52_9VIBR/1-161
C0KJ53_9VIBR/1-161
C0KJ54_VIBCH/1-161
C0KJ57_9VIBR/1-158
C0KJ61_9VIBR/1-158
C0KJ66_9VIBR/1-158
C0KJ78_VIBCH/1-161
C0KJ79_VIBCH/1-160
C0KJ98_VIBCH/1-161
C0KJA7_VIBCH/1-161
C0KJB4_VIBCH/1-161
C0KJB6_VIBCH/1-161
C0KJE6_VIBCH/1-160
C0KJH3_VIBCH/1-160
C0M8V2_STRE4/4-212
C0M9E4_STRE4/341-725
C0MFA3_STRS7/341-725
C0MGK0_STRS7/4-229
C0N7S0_9GAMM/6-182
C0N8R2_9GAMM/1-224
C0NVK0_AJECG/3-231
C0PAM3_MAIZE/61-312
C0Q3N9_SALPC/14-243
C0Q6K7_SALPC/1-177
C0QAH7_DESAH/1-172
C0QG07_DESAH/9-192
C0QG88_DESAH/7-284
C0QKR2_DESAH/28-247
C0QLB1_DESAH/2-237
C0QPU4_PERMH/6-196
C0QSM4_PERMH/346-517
C0QYZ2_BRAHW/4-213
C0QZL1_BRAHW/5-202
C0R006_BRAHW/5-221
C0R3A1_WOLWR/52-228
C0RIG0_BRUMB/20-209
C0SJ61_PARBP/3-232
C0SY15_BORBU/22-210
C0T0Z2_BORBU/22-210
C0VKM3_9GAMM/4-232
C0VL36_9GAMM/4-180
C0VQS4_9CORY/51-208
C0VUE6_9CORY/2-213
C0VV59_9CORY/7-206
C0VZC2_9ACTO/8-210
C0W0J5_9ACTO/6-114
C0W122_9ACTO/7-240
C0W389_9ACTO/7-192
C0W6Y6_9ACTO/1-252
C0W7H3_9ACTO/17-219
C0WBD9_9FIRM/3-208
C0WCU1_9FIRM/300-479
C0WDD5_9FIRM/23-214
C0WEB6_9FIRM/5-207
C0WIR9_9CORY/49-213
C0WKC4_9CORY/8-205
C0WQC4_LACBU/9-271
C0WRU1_LACBU/16-287
C0WT48_LACBU/333-721
C0WTH6_LACBU/1-145
C0WXE7_LACFE/3-216
C0WXI2_LACFE/336-721
C0WYV6_LACFE/4-179
C0X366_ENTFA/5-175
C0X8P6_ENTFA/340-727
C0XKL1_LACHI/9-261
C0XLJ2_LACHI/333-721
C0XLP9_LACHI/1-145
C0XS28_9CORY/8-207
C0XUW8_9CORY/51-242
C0XXW4_BURPS/12-144
C0Y2I9_BURPS/67-245
C0Y5V5_BURPS/341-518
C0YCU8_BURPS/3-241
C0Z105_LACRE/340-725
C0Z162_LACRE/5-173
C0Z7W1_BREBN/5-192
C0ZF56_BREBN/331-713
C0ZGT5_BREBN/5-239
C0ZVI5_RHOE4/97-279
C0ZWF2_RHOE4/62-261
C1A0V4_RHOE4/30-228
C1A2K8_RHOE4/3-213
C1A4K7_GEMAT/27-251
C1A5R8_GEMAT/349-527
C1A6B9_GEMAT/4-191
C1AAH7_GEMAT/30-213
C1AHI6_MYCBT/47-229
C1AIW2_MYCBT/98-278
C1ANI3_MYCBT/11-208
C1AU36_RHOOB/6-207
C1AZN4_RHOOB/3-246
C1B138_RHOOB/62-237
C1B770_RHOOB/98-279
C1B7I9_RHOOB/97-277
C1C6M7_STRP7/4-152
C1CB47_STRP7/339-722
C1CBC9_STRP7/2-182
C1CC63_STRZJ/339-722
C1CCB7_STRZJ/2-182
C1CDP3_STRZJ/4-146
C1CIF4_STRZP/339-724
C1CIL2_STRZP/2-182
C1CJY3_STRZP/4-151
C1CPE6_STRZT/339-722
C1CPL9_STRZT/2-182
C1CRZ8_STRZT/4-152
C1CZH7_DEIDV/35-227
C1D042_DEIDV/27-179
C1D136_DEIDV/331-504
C1D137_DEIDV/6-212
C1D2L1_DEIDV/15-213
C1D3M7_DEIDV/150-271
C1D7D9_LARHH/7-184
C1D9I7_LARHH/4-239
C1DRP1_AZOVD/3-232
C1DST1_AZOVD/6-182
C1DUI6_SULAA/43-89
C1DUY9_SULAA/344-514
C1DXC6_SULAA/6-196
C1EMR0_BACC3/60-266
C1EP42_BACC3/332-719
C1ETZ1_BACC3/339-511
C1EUU8_BACC3/4-181
C1F0J7_BACC3/20-216
C1F270_ACIC5/169-334
C1F5L7_ACIC5/6-197
C1F6L4_ACIC5/6-198
C1F714_ACIC5/5-188
C1F770_ACIC5/345-526
C1FM56_CLOBJ/14-200
C1FMJ7_CLOBJ/5-167
C1FNJ0_CLOBJ/3-154
C1FS64_CLOBJ/333-695
C1FTC7_CLOBJ/2-207
C1FTR8_CLOBJ/4-238
C1FU85_CLOBJ/2-213
C1GMX2_PARBD/3-232
C1HCC3_PARBA/3-232
C1HF59_9ESCH/4-174
C1HK58_9ESCH/10-239
C1HQ05_9ESCH/7-192
C1HVI5_NEIGO/7-187
C1HVJ0_NEIGO/2-221
C1I355_9CLOT/3-230
C1I542_9CLOT/6-252
C1I583_9CLOT/408-626
C1I594_9CLOT/4-197
C1I798_9CLOT/4-249
C1I7I8_9CLOT/344-711
C1I8A2_9CLOT/4-241
C1IA54_9CLOT/24-338
C1IB60_9CLOT/9-200
C1IBM3_9CLOT/16-229
C1KVM1_LISMC/4-173
C1L2D6_LISMC/337-517
C1L2M6_LISMC/342-729
C1M304_9ENTR/4-175
C1M557_9ENTR/10-239
C1MCV3_9ENTR/7-184
C1NCD2_9ESCH/7-192
C1P9T0_BACCO/4-175
C1PAC3_BACCO/336-528
C1PC44_BACCO/2-177
C1PG75_BACCO/341-726
C2BCJ8_9FIRM/6-188
C2BH87_9FIRM/4-241
C2BHM2_9FIRM/356-744
C2C886_VIBCH/5-180
C2CB13_VIBCH/7-193
C2CBT1_VIBCH/3-237
C2CEW5_9FIRM/250-644
C2CH68_9FIRM/6-195
C2CI45_9FIRM/2-217
C2CNK6_CORST/8-205
C2CQ99_CORST/14-136
C2D1Y8_LACBR/9-261
C2D323_LACBR/16-286
C2D4E1_LACBR/333-721
C2D4J1_LACBR/1-146
C2DB13_ENTFA/340-727
C2DFU9_ENTFA/5-175
C2DMP1_ECOLX/7-192
C2DRT4_ECOLX/10-239
C2E5P7_LACJO/4-187
C2E742_LACJO/329-719
C2EEQ8_9LACO/347-725
C2EFE4_9LACO/16-166
C2EKD0_9LACO/332-719
C2EMV6_9LACO/7-184
C2ES47_9LACO/339-722
C2ESC3_9LACO/4-172
C2FEI2_LACPA/327-712
C2FFT2_LACPA/4-158
C2FG93_LACPA/4-216
C2FXW8_9SPHI/2-176
C2G474_9SPHI/260-460
C2GGU7_9CORY/51-212
C2GKN1_9CORY/7-206
C2GQM6_LACRE/5-173
C2GQS9_LACRE/340-721
C2GSL2_BIFLI/13-217
C2GW62_BIFLI/18-246
C2H208_ENTFA/5-175
C2H3C2_ENTFA/340-727
C2H8K4_ENTFC/7-202
C2HBW8_ENTFC/339-723
C2HP48_LACAC/7-197
C2HQ40_LACAC/334-721
C2HV82_VIBCH/7-193
C2HX64_VIBCH/3-238
C2HZJ1_VIBCH/5-180
C2I2P9_VIBCH/3-237
C2I755_VIBCH/7-193
C2I8H1_VIBCH/5-180
C2IG93_VIBCH/5-180
C2IHK6_VIBCH/3-237
C2IJ00_VIBCH/7-193
C2IRI0_VIBCH/7-193
C2ISU4_VIBCH/5-180
C2IWE0_VIBCH/33-267
C2J6C4_VIBCH/7-193
C2J940_VIBCH/3-237
C2JB71_VIBCH/5-180
C2JFZ8_VIBCH/7-193
C2JLR7_ENTFA/340-727
C2JQA4_ENTFA/5-175
C2JX12_LACRH/4-164
C2JXP3_LACRH/327-715
C2KFV4_9LACO/333-726
C2KGJ8_9LACO/8-201
C2KK36_LEUMC/17-253
C2KKJ5_LEUMC/4-174
C2KKT4_LEUMC/331-720
C2KPJ2_9ACTO/10-213
C2KR69_9ACTO/5-230
C2KW36_9FIRM/429-803
C2KYD4_9FIRM/4-188
C2L0J7_9FIRM/5-203
C2LFD3_PROMI/4-177
C2LGC1_PROMI/12-246
C2LIZ6_PROMI/4-240
C2LKU3_PROMI/1-176
C2LR03_STRSL/4-117
C2LSE4_STRSL/2-183
C2LTH2_STRSL/340-726
C2LXP6_STAHO/336-718
C2LYE7_STAHO/3-243
C2M198_STAHO/334-516
C2M1S7_CAPGI/257-464
C2MCQ0_9PORP/19-258
C2MPE8_BACCE/332-719
C2MRK5_BACCE/339-511
C2MRQ5_BACCE/1-178
C2MTG2_BACCE/2-195
C2MYA6_BACCE/63-290
C2N504_BACCE/332-719
C2N758_BACCE/339-511
C2N7B0_BACCE/1-178
C2N9B7_BACCE/5-200
C2NF23_BACCE/60-266
C2NLM2_BACCE/332-719
C2NNQ6_BACCE/339-511
C2NNV9_BACCE/1-178
C2NQN5_BACCE/20-220
C2P2G1_BACCE/332-719
C2P4N0_BACCE/339-511
C2P4T1_BACCE/1-177
C2P8H4_BACCE/5-196
C2PIY3_BACCE/332-719
C2PL42_BACCE/339-511
C2PL94_BACCE/4-178
C2PN21_BACCE/20-210
C2PZG9_BACCE/332-719
C2Q1M8_BACCE/339-538
C2Q1S8_BACCE/1-179
C2QFV2_BACCE/332-719
C2QI24_BACCE/339-537
C2QI88_BACCE/1-179
C2QJY4_BACCE/2-197
C2QQF9_BACCE/60-265
C2QWY8_BACCE/332-719
C2QZ42_BACCE/338-510
C2QZ90_BACCE/1-177
C2R100_BACCE/2-218
C2RC11_BACCE/332-719
C2RE32_BACCE/339-512
C2RE62_BACCE/1-178
C2RG48_BACCE/5-194
C2RKI9_BACCE/59-289
C2RRX1_BACCE/334-721
C2RTY2_BACCE/339-512
C2RU33_BACCE/4-181
C2RVW5_BACCE/5-199
C2S7L5_BACCE/332-719
C2S9T9_BACCE/4-181
C2SA20_BACCE/339-512
C2SBU3_BACCE/33-222
C2SNW8_BACCE/332-719
C2SR07_BACCE/339-538
C2SR59_BACCE/1-179
C2SSX7_BACCE/2-196
C2SUL7_BACCE/2-199
C2T4S1_BACCE/332-719
C2T6S8_BACCE/1-178
C2T734_BACCE/339-511
C2T8T5_BACCE/5-199
C2TDZ5_BACCE/60-265
C2TKD8_BACCE/332-719
C2TM14_BACCE/4-181
C2TMX4_BACCE/339-511
C2U154_BACCE/334-721
C2U389_BACCE/339-511
C2U3J5_BACCE/4-182
C2U5G1_BACCE/2-197
C2UHT5_BACCE/332-719
C2UJV5_BACCE/4-181
C2UK64_BACCE/339-512
C2ULR5_BACCE/2-190
C2UZ57_BACCE/332-719
C2V1J5_BACCE/339-511
C2V1P9_BACCE/4-182
C2V4M1_BACCE/2-193
C2VFN8_BACCE/332-719
C2VHQ0_BACCE/339-511
C2VHV3_BACCE/4-182
C2VJN8_BACCE/2-193
C2VN49_BACCE/15-194
C2VR44_BACCE/60-265
C2VXN1_BACCE/332-719
C2VZT2_BACCE/339-511
C2VZY5_BACCE/4-182
C2W1U1_BACCE/2-193
C2WAR6_BACCE/332-719
C2WCU8_BACCE/338-510
C2WD08_BACCE/4-180
C2WEN5_BACCE/2-232
C2WRJ6_BACCE/332-719
C2WTL1_BACCE/339-511
C2WTR1_BACCE/1-178
C2WVG5_BACCE/5-198
C2X344_BACCE/4-181
C2X468_BACCE/20-210
C2XFH6_BACCE/332-719
C2XHK1_BACCE/339-511
C2XHQ2_BACCE/4-181
C2XJH8_BACCE/2-196
C2XXS9_BACCE/332-719
C2Y021_BACCE/339-538
C2Y072_BACCE/1-179
C2Y453_BACCE/5-198
C2YE68_BACCE/332-719
C2YGA3_BACCE/339-509
C2YGF3_BACCE/4-181
C2YI69_BACCE/5-200
C2YVA0_BACCE/332-719
C2YXC1_BACCE/339-511
C2YXH1_BACCE/1-175
C2YZB1_BACCE/2-192
C2ZBK6_BACCE/332-719
C2ZDL2_BACCE/339-512
C2ZDR4_BACCE/1-169
C2ZT40_BACCE/332-719
C2ZV62_BACCE/339-512
C2ZVB5_BACCE/1-169
C2ZY55_BACCE/9-198
C3A9K8_BACMY/334-721
C3ABM4_BACMY/339-538
C3ABS9_BACMY/1-179
C3AEH0_BACMY/2-197
C3APB7_BACMY/332-719
C3ARE8_BACMY/338-536
C3ARK5_BACMY/1-171
C3AT73_BACMY/2-198
C3B6Q1_BACMY/332-719
C3B8P7_BACMY/338-536
C3B943_BACMY/1-171
C3BAR6_BACMY/2-198
C3BNP4_9BACI/332-719
C3BQR3_9BACI/338-536
C3BQX0_9BACI/1-171
C3BSM7_9BACI/2-198
C3C6E1_BACTU/332-719
C3C8R5_BACTU/339-511
C3C8W5_BACTU/1-177
C3CML8_BACTU/332-719
C3CPY4_BACTU/339-511
C3CQ36_BACTU/4-181
C3CS17_BACTU/2-195
C3CTJ5_BACTU/75-250
C3D5L6_BACTU/332-719
C3D7X7_BACTU/339-511
C3D829_BACTU/4-181
C3D9W4_BACTU/2-195
C3DNL9_BACTS/332-719
C3DR32_BACTS/339-511
C3DR82_BACTS/4-181
C3DT49_BACTS/5-172
C3E770_BACTU/332-719
C3E9C9_BACTU/339-512
C3E9H7_BACTU/4-181
C3EBB9_BACTU/2-195
C3EPC9_BACTK/332-719
C3ERE8_BACTK/339-511
C3ERJ9_BACTK/1-178
C3ETD0_BACTK/5-202
C3EZ23_BACTU/60-265
C3F5S9_BACTU/332-719
C3F7W2_BACTU/339-511
C3F814_BACTU/4-181
C3FP00_BACTB/332-719
C3FRB4_BACTB/339-511
C3FRG5_BACTB/4-181
C3FT93_BACTB/2-195
C3G0E1_BACTU/60-268
C3G733_BACTU/332-719
C3G936_BACTU/4-181
C3G9G6_BACTU/339-511
C3GAF2_BACTU/3-215
C3GBJ7_BACTU/2-199
C3GG89_BACTU/60-265
C3GMS1_BACTU/332-718
C3GPU1_BACTU/339-511
C3GPZ2_BACTU/1-178
C3GRQ9_BACTU/20-213
C3H517_BACTU/332-719
C3H730_BACTU/339-511
C3H782_BACTU/4-181
C3H978_BACTU/23-220
C3HFX3_BACTU/60-266
C3HMH9_BACTU/332-719
C3HPI2_BACTU/1-178
C3HPP9_BACTU/339-511
C3HRH5_BACTU/5-232
C3HRH8_BACTU/20-213
C3I4T7_BACTU/334-721
C3I6Y7_BACTU/339-511
C3I738_BACTU/1-178
C3I915_BACTU/2-199
C3IN21_BACTU/332-719
C3IQ53_BACTU/339-511
C3IQA4_BACTU/4-181
C3IUZ5_BACTU/12-286
C3IWH0_BACTU/5-194
C3JBN3_9PORP/5-243
C3JGP4_RHOER/39-238
C3JJ26_RHOER/6-204
C3JL52_RHOER/97-279
C3JTI2_RHOER/3-222
C3JXH4_PSEFS/11-124
C3JYP4_PSEFS/3-234
C3K6H1_PSEFS/6-183
C3KRD6_RHISN/30-207
C3KV07_CLOB6/14-200
C3KV12_CLOB6/5-166
C3KWE0_CLOB6/3-154
C3L0C1_CLOB6/333-707
C3L157_CLOB6/2-207
C3L1I5_CLOB6/4-236
C3L1W0_CLOB6/2-220
C3L4K0_AMOA5/329-509
C3L7A9_BACAC/332-719
C3L809_BACAC/339-535
C3L8Y3_BACAC/4-181
C3L9P4_BACAC/60-268
C3LLM3_VIBCM/3-237
C3LPP9_VIBCM/12-198
C3MA80_RHISN/20-209
C3MPX5_SULIL/3-161
C3MVA2_SULIM/3-201
C3N5K1_SULIA/3-201
C3NE65_SULIY/3-161
C3NHJ8_SULIN/3-161
C3NRB7_VIBCJ/3-237
C3NVZ0_VIBCJ/7-193
C3NWA5_VIBCJ/5-180
C3P508_BACAA/60-268
C3P5M0_BACAA/332-719
C3PAE1_BACAA/339-535
C3PAJ3_BACAA/4-181
C3PHD3_CORA7/8-205
C3PL93_CORA7/49-167
C3PLQ8_RICAE/6-184
C3Q5Y4_9BACE/5-235
C3Q6Q2_9BACE/5-212
C3QDM6_9BACE/3-198
C3QGD4_9BACE/5-235
C3QWA7_9BACE/4-423
C3R211_9BACE/5-235
C3RES5_9BACE/5-235
C3RGI9_9BACE/5-212
C3RIA1_9FIRM/2-245
C3RJT6_9FIRM/5-256
C3RJX9_9FIRM/6-239
C3RK64_9FIRM/3-227
C3RKJ4_9FIRM/4-214
C3RKZ4_9FIRM/6-201
C3RL58_9FIRM/317-690
C3RLT1_9FIRM/4-128
C3RN28_9FIRM/3-171
C3RNT8_9FIRM/4-236
C3RQQ7_9FIRM/3-100
C3RR47_9FIRM/3-214
C3TCA2_ECOLX/10-239
C3TES2_ECOLX/4-174
C3TPF7_ECOLX/7-192
C3TPG0_ECOLX/7-192
C3WAT5_FUSMR/3-274
C3WAT8_FUSMR/5-228
C3WD96_FUSMR/4-258
C3WDG4_FUSMR/3-205
C3WDR1_FUSMR/338-727
C3WEK0_FUSMR/27-230
C3WEP8_FUSMR/7-210
C3WEY7_FUSMR/6-196
C3WHI7_9FUSO/6-189
C3WKK9_9FUSO/331-722
C3WQ89_9FUSO/331-713
C3WU64_9FUSO/5-187
C3WUP0_9FUSO/6-186
C3WWQ0_9FUSO/331-713
C3X1A7_OXAFO/7-191
C3X1M9_OXAFO/4-236
C3X7L4_OXAFO/7-188
C3XAB9_OXAFO/4-212
C3XGX7_9HELI/10-210
C3XHA1_9HELI/3-208
C3XL67_9HELI/3-206
C3XLX2_9HELI/9-208
C4APM5_BURMA/12-144
C4AR26_BURMA/3-241
C4AZ97_BURMA/7-185
C4EYS6_HAEIF/8-185
C4F027_HAEIF/5-238
C4F2X8_HAEIF/5-238
C4F4A1_HAEIF/8-184
C4F7F9_9ACTN/9-255
C4FAI1_9ACTN/3-219
C4FC22_9ACTN/7-195
C4FDR2_9BIFI/15-254
C4FE77_9BIFI/8-213
C4FI28_9AQUI/344-514
C4FJ54_9AQUI/4-176
C4FKU3_9AQUI/6-201
C4FNL2_9FIRM/5-196
C4FQR5_9FIRM/337-516
C4FR04_9FIRM/3-241
C4FRZ5_9FIRM/20-256
C4FWP2_9FIRM/3-169
C4FWS9_9FIRM/334-724
C4FXS6_9FIRM/2-230
C4FYZ4_ABIDE/6-155
C4FZ43_ABIDE/347-737
C4FZX6_ABIDE/10-256
C4G2F9_ABIDE/4-188
C4G369_ABIDE/4-275
C4G3G7_ABIDE/6-193
C4G9K5_9FIRM/4-177
C4GAF3_9FIRM/7-223
C4GBI7_9FIRM/413-796
C4GCQ1_9FIRM/4-193
C4GFF6_9NEIS/2-241
C4GHK8_9NEIS/4-181
C4GSX2_YERPN/17-252
C4GWW7_YERPN/7-184
C4H2N6_YERPE/7-184
C4H5N8_YERPE/4-174
C4H674_YERPE/17-252
C4HBE2_YERPE/3-191
C4HC33_YERPE/7-184
C4HNZ1_YERPE/4-174
C4HPI1_YERPE/17-252
C4HQ10_YERPE/3-191
C4HSE7_YERPE/7-184
C4HUP9_YERPE/4-174
C4HV40_YERPE/17-252
C4I150_YERPE/3-191
C4I8C8_BURPS/341-518
C4IB89_CLOBU/359-741
C4ICZ2_CLOBU/8-191
C4IDC5_CLOBU/5-179
C4IIQ0_CLOBU/9-238
C4IIQ2_CLOBU/5-208
C4IJC4_CLOBU/352-721
C4IKD5_CLOBU/2-180
C4IKQ6_CLOBU/4-232
C4IM42_CLOBU/3-228
C4IM83_CLOBU/5-178
C4IQA5_BRUAB/47-237
C4JH85_UNCRE/3-230
C4K203_RICPU/6-184
C4K334_HAMD5/7-188
C4K8F5_HAMD5/10-246
C4KH66_SULIK/3-201
C4KPF2_BURPS/12-148
C4KQI9_BURPS/3-241
C4KTJ4_BURPS/7-185
C4L168_EXISA/6-236
C4L483_EXISA/2-290
C4L4C7_EXISA/331-508
C4L659_EXISA/324-710
C4L736_EXISA/2-194
C4L849_TOLAT/7-185
C4LC94_TOLAT/3-238
C4LFM6_TOLAT/4-257
C4LH08_CORK4/22-155
C4LI70_CORK4/14-212
C4PN56_CHLTZ/4-197
C4PPT1_CHLTJ/4-197
C4QX01_PICPG/2-236
C4RF30_9ACTO/107-302
C4RGS6_9ACTO/6-206
C4RN41_9ACTO/7-217
C4RQR0_9ACTO/65-225
C4RY55_YERBE/4-175
C4S2Y0_YERBE/18-195
C4S6B0_YERBE/20-255
C4SAT6_YERMO/18-195
C4SE86_YERMO/4-175
C4SFT6_YERMO/20-255
C4SKF6_YERFR/7-184
C4SNV0_YERFR/32-267
C4SP74_YERFR/4-174
C4T065_YERIN/4-175
C4T0Q9_YERIN/18-195
C4T698_YERIN/34-269
C4TW36_YERKR/4-175
C4TWH6_YERKR/16-251
C4TYU7_YERKR/18-195
C4U3J2_YERAL/26-261
C4U3X7_YERAL/4-175
C4UC75_YERAL/18-195
C4UJ12_YERRU/20-196
C4UJI2_YERRU/14-249
C4UL65_YERRU/4-176
C4UMB8_YERRU/15-222
C4UVG4_YERRO/18-202
C4UVU6_YERRO/4-175
C4V1I3_9FIRM/21-190
C4V2S1_9FIRM/4-187
C4V479_9FIRM/3-201
C4V4G6_9FIRM/340-516
C4V658_9FIRM/5-206
C4VL99_9LACO/302-689
C4VMT5_9LACO/6-183
C4VQ00_9LACO/329-717
C4VQ69_9LACO/4-182
C4W8I8_STAWA/336-722
C4W8U1_STAWA/334-514
C4WD23_STAWA/4-209
C4WDT1_STAWA/2-173
C4X3Y9_KLEPN/7-185
C4X6K2_KLEPN/4-174
C4X779_KLEPN/10-241
C4XF83_MYCFE/5-201
C4XFQ7_MYCFE/345-738
C4XLG2_DESMR/15-206
C4XMR4_DESMR/5-189
C4XNV9_DESMR/4-193
C4XPN2_DESMR/2-153
C4Y0D4_CLAL4/2-241
C4YSZ9_CANAW/2-248
C4YXX0_9RICK/6-226
C4Z0S8_EUBE2/9-214
C4Z382_EUBE2/4-188
C4Z4D1_EUBE2/4-242
C4Z5K4_EUBE2/377-769
C4Z674_EUBE2/14-220
C4Z723_EUBE2/5-176
C4Z952_EUBR3/2-209
C4ZA67_EUBR3/396-759
C4ZGM2_EUBR3/19-205
C4ZHP4_EUBR3/7-246
C4ZJQ6_THASP/14-247
C4ZNU1_THASP/6-181
C4ZPE5_THASP/21-199
C4ZRS6_ECOBW/7-192
C4ZTV9_ECOBW/10-239
C5A215_THEGJ/5-187
C5A2K0_THEGJ/14-186
C5A9T4_BURGB/3-242
C5AAR9_BURGB/7-199
C5ADM7_BURGB/11-152
C5AP21_BURGB/13-136
C5ATT0_METEA/5-140
C5AWA9_METEA/11-198
C5B539_METEA/7-200
C5B7S3_EDWI9/7-186
C5BDV1_EDWI9/14-247
C5BL38_TERTT/4-239
C5BPE1_TERTT/5-185
C5BQZ9_TERTT/4-182
C5BVF1_BEUC1/10-216
C5BW48_BEUC1/11-209
C5BWY5_BEUC1/146-395
C5BZ39_BEUC1/3-250
C5C0D9_BEUC1/103-281
C5CA19_MICLC/18-222
C5CB45_MICLC/15-185
C5CB98_MICLC/7-253
C5CGL7_KOSOT/331-717
C5CHA3_KOSOT/4-189
C5CHB4_KOSOT/11-206
C5CIJ8_KOSOT/30-397
C5CIN4_KOSOT/3-235
C5CKZ2_VARPS/7-139
C5CPZ8_VARPS/3-183
C5CQX7_VARPS/36-298
C5CWM8_VARPS/7-247
C5D5Q9_GEOSW/338-537
C5D666_GEOSW/5-176
C5D696_GEOSW/2-226
C5D9C4_GEOSW/334-716
C5E1R2_ZYGRC/2-255
C5E3F8_LACTC/2-253
C5EE01_BIFLI/18-246
C5EE44_BIFLI/13-221
C5EG18_9FIRM/9-146
C5EHQ6_9FIRM/6-273
C5EIM4_9FIRM/445-830
C5EJ72_9FIRM/4-188
C5EJA2_9FIRM/12-214
C5EJS3_9FIRM/6-231
C5EL27_9FIRM/5-177
C5EN01_9FIRM/5-175
C5EQ68_9FIRM/3-211
C5ES09_9FIRM/1-175
C5ES92_9FIRM/16-160
C5EST2_9FIRM/3-255
C5EYF1_9HELI/17-208
C5EYF7_9HELI/3-202
C5F301_LACPA/1-188
C5F548_LACPA/334-722
C5F5R1_LACPA/4-155
C5FG56_ARTOC/3-228
C5G4I5_9LACO/325-712
C5GRN2_AJEDR/3-232
C5I6Z1_VIBCH/1-163
C5I6Z2_VIBCH/1-163
C5I6Z3_VIBCH/1-163
C5I6Z4_VIBCH/1-163
C5I6Z6_VIBCH/1-163
C5I6Z7_VIBCH/1-163
C5I700_VIBCH/1-163
C5I701_VIBCH/1-163
C5I703_VIBCH/1-163
C5I707_VIBCH/1-163
C5I708_VIBCH/1-161
C5I709_VIBCH/1-163
C5I710_VIBCH/1-163
C5I712_VIBCH/1-163
C5I715_VIBCH/1-163
C5I716_VIBCH/1-163
C5I717_VIBCH/1-163
C5J6X6_MYCCR/4-167
C5J7D7_MYCCR/314-695
C5JX61_AJEDS/3-232
C5MGD3_CANTT/2-242
C5N0M2_STAA3/2-183
C5N128_STAA3/2-186
C5N4M8_STAA3/192-379
C5N506_STAA3/340-723
C5N6C6_STAA3/4-149
C5NDC5_BURMA/7-185
C5NE47_BURMA/12-144
C5NFI7_BURMA/3-241
C5NUC7_9BACL/343-713
C5NW81_9BACL/3-292
C5NWK0_9BACL/8-243
C5P3X8_COCP7/3-231
C5Q0J4_STAAU/336-719
C5Q0W7_STAAU/241-427
C5Q188_STAAU/2-186
C5Q1N5_STAAU/2-183
C5Q3G0_STAAU/4-149
C5Q8E8_STAEP/334-514
C5Q8Q2_STAEP/340-726
C5Q9V3_STAEP/3-142
C5QNG3_STAEP/2-181
C5QRL2_STAEP/340-725
C5QRV6_STAEP/334-515
C5QT78_STAEP/3-188
C5QWC6_STAEP/231-411
C5QWN0_STAEP/340-726
C5QXV0_STAEP/3-142
C5RAL8_WEIPA/335-713
C5RC77_WEIPA/2-169
C5S283_9PAST/3-231
C5S2Y2_9PAST/1-184
C5T195_ACIDE/19-195
C5TAP3_ACIDE/15-184
C5TC93_ACIDE/7-95
C5TFA3_ZYMMO/7-191
C5TLD3_NEIFL/2-230
C5TLI2_NEIFL/7-186
C5UPK9_CLOBO/3-205
C5UPR0_CLOBO/4-195
C5USP0_CLOBO/5-208
C5UWL5_CLOBO/20-206
C5UX74_CLOBO/354-726
C5UXD8_CLOBO/4-209
C5UZD9_CLOBO/5-180
C5UZQ7_CLOBO/559-1101
C5VQ19_CLOBO/5-236
C5VQX3_CLOBO/7-196
C5VQY7_CLOBO/5-179
C5VRT3_CLOBO/3-208
C5VSJ5_CLOBO/345-711
C5VU84_9VIRU/5-183
C5VVB4_STRSE/339-722
C5W019_STRSE/4-137
C5W043_STRSE/2-223
C5W1D8_ECOBB/7-192
C5W309_ECOBB/4-174
C5W381_ECOBB/10-239
C5WEE9_STRDG/341-725
C5WGT0_STRDG/4-198
C5WUS3_SORBI/63-417
C5XYP2_SORBI/97-332
C5ZBW4_BURPS/7-185
C5ZJ48_BURPS/12-144
C5ZJN6_BURPS/3-241
C5ZLZ7_BURPS/341-518
C5ZWP7_9HELI/16-207
C5ZYA0_9HELI/3-202
C6A4A9_THESM/1-172
C6A8Y4_BIFLB/8-213
C6A917_BIFLB/15-248
C6AE50_BARGA/21-211
C6AF59_BIFAS/15-248
C6AJJ2_BIFAS/8-213
C6AJR6_AGGAN/7-183
C6AMV7_AGGAN/4-238
C6AUU2_RHILS/20-211
C6B047_RHILS/9-298
C6B930_RHILS/4-259
C6BG71_RALP1/12-251
C6BK43_RALP1/7-191
C6BNX6_RALP1/347-523
C6BP53_RALP1/14-133
C6BS12_DESAD/5-193
C6BUZ6_DESAD/4-278
C6BY09_DESAD/2-78
C6C5T0_DICDC/18-250
C6C7N0_DICDC/4-175
C6CBY0_DICDC/7-198
C6CER7_DICZE/7-185
C6CIG8_DICZE/14-249
C6CJE2_DICZE/4-176
C6CSV7_PAESJ/3-217
C6CZH9_PAESJ/126-275
C6CZP3_PAESJ/3-215
C6D004_PAESJ/6-266
C6D2T0_PAESJ/335-707
C6D4H4_PAESJ/6-219
C6D8C3_PAESJ/9-192
C6DAJ8_PECCP/7-192
C6DH00_PECCP/14-248
C6DLB1_MYCTK/66-248
C6DP87_MYCTK/98-278
C6DSP5_MYCTK/11-208
C6DY60_GEOSM/338-515
C6DZL4_GEOSM/3-150
C6E357_GEOSM/7-195
C6E799_GEOSM/5-264
C6E8P2_GEOSM/5-169
C6EAA1_ECOBD/7-192
C6EFX1_ECOBD/10-239
C6EHH8_ECOBD/4-174
C6GRA3_STRSX/4-137
C6GRC0_STRSX/2-223
C6GSE6_STRSX/339-722
C6GUI2_STRS4/2-223
C6GUK6_STRS4/4-137
C6GXA8_STRS4/339-722
C6HH95_AJECH/3-230
C6HZQ1_9BACT/10-208
C6I172_9BACT/9-194
C6I1D3_9BACE/14-244
C6I3Q4_9BACE/4-220
C6I5C4_9BACE/3-182
C6ILA1_9BACE/3-235
C6IRZ5_9BACE/5-235
C6IT76_9BACE/41-288
C6IVZ9_9BACL/335-705
C6J1M0_9BACL/3-223
C6J1S7_9BACL/3-212
C6J2A4_9BACL/10-243
C6J616_9BACL/6-120
C6J6J2_9BACL/40-222
C6J8X5_9FIRM/7-212
C6JAR3_9FIRM/7-187
C6JD51_9FIRM/369-761
C6JEP9_9FIRM/7-189
C6JF53_9FIRM/4-199
C6JGW5_9FIRM/4-191
C6JIQ1_FUSVA/8-227
C6JJK2_FUSVA/6-201
C6JKD3_FUSVA/334-723
C6JN61_FUSVA/4-210
C6JQ56_FUSVA/3-235
C6JQU3_FUSVA/4-216
C6JRB1_FUSVA/30-233
C6LDR4_9FIRM/4-189
C6LJF1_9FIRM/5-226
C6LKC5_9FIRM/5-176
C6LKN0_9FIRM/11-251
C6LKT3_9FIRM/1-174
C6LM98_9FIRM/400-797
C6LVS0_GIAIB/3-223
C6M2L4_NEISI/2-222
C6M2M1_NEISI/7-186
C6N006_9GAMM/2-231
C6NVJ8_9GAMM/7-187
C6NX89_9GAMM/1-269
C6NYK6_9GAMM/1-224
C6PNL1_9CLOT/9-195
C6PQ29_9CLOT/339-709
C6PR85_9CLOT/9-238
C6PT40_9CLOT/5-177
C6PVP8_9CLOT/5-58
C6PXX1_9CLOT/2-219
C6Q1E6_9CLOT/2-207
C6R248_9MICC/7-206
C6R3W7_9MICC/34-283
C6R706_9CORY/49-193
C6RAU2_9CORY/8-205
C6RCN9_9PROT/3-212
C6RFY8_9PROT/8-208
C6RMK1_ACIRA/4-179
C6RN45_ACIRA/4-259
C6RYR5_VIBCH/3-237
C6S1J5_VIBCH/5-180
C6S2Y3_VIBCH/7-193
C6S594_NEIML/7-186
C6S598_NEIML/2-221
C6SFT7_NEIME/2-221
C6SFU2_NEIME/7-186
C6SH42_NEIME/7-187
C6SLF7_NEIME/2-221
C6SQ88_STRMN/4-128
C6STJ1_STRMN/344-729
C6TSK3_BURPS/12-144
C6TTP5_BURPS/3-241
C6TWH7_BURPS/7-185
C6U8H5_BURPS/341-518
C6UFD9_ECOBR/4-174
C6UGC9_ECOBR/10-239
C6UME4_ECOBR/7-192
C6UN37_HODCD/8-157
C6UQK1_ECO5T/4-174
C6UTA9_ECO5T/10-239
C6UWT7_ECO5T/7-192
C6V441_NEORI/1-152
C6VIS9_LACPJ/3-237
C6VQL9_LACPJ/5-172
C6VQY1_LACPJ/336-733
C6VUA4_DYAFD/4-247
C6VWU3_DYAFD/329-513
C6VZ84_DYAFD/4-205
C6VZT6_DYAFD/4-256
C6W6Q6_DYAFD/2-283
C6WDC0_ACTMD/6-206
C6WM47_ACTMD/3-215
C6WUK0_METML/7-237
C6WW96_METML/15-191
C6X5A6_FLAB3/3-278
C6X5Z0_FLAB3/264-484
C6X6K1_METSD/7-184
C6XC91_METSD/12-236
C6XJW1_HIRBI/16-193
C6XNY7_HIRBI/41-186
C6XNZ2_HIRBI/14-282
C6XT24_PEDHD/2-285
C6XYX0_PEDHD/4-263
C6Y295_PEDHD/262-484
C6YEA8_VIBCH/3-237
C6YFQ8_VIBCH/12-198
C6YGL4_VIBCH/5-180
C6YNE5_FRATT/3-184
C6YS55_9GAMM/3-180
C6Z4S6_9BACE/5-236
C6Z550_9BACE/5-211
C7BJ87_PHOAA/1-207
C7BLA5_PHOAA/7-182
C7C104_HELPB/8-202
C7C7V5_METED/5-140
C7CGM5_METED/11-198
C7CR45_ENTFA/5-175
C7CVB3_ENTFA/328-715
C7CYL0_ENTFA/5-175
C7D1R5_ENTFA/328-715
C7D866_9RHOB/7-189
C7DDU3_9RHOB/28-269
C7DGN5_9EURY/345-521
C7G6D3_9FIRM/10-194
C7GDN4_9FIRM/3-212
C7GFY3_9FIRM/389-697
C7GFZ4_9FIRM/6-177
C7GG00_9FIRM/8-160
C7GYD0_YEAS2/2-257
C7GYJ5_9FIRM/10-187
C7GZM3_9FIRM/2-201
C7H0A9_9FIRM/4-187
C7H146_9FIRM/317-493
C7H2I2_9FIRM/1-258
C7H755_9FIRM/3-227
C7H779_9FIRM/307-693
C7H7S4_9FIRM/15-201
C7HBF1_CLOTM/5-241
C7HBK2_CLOTM/2-225
C7HBX2_CLOTM/344-712
C7HD10_CLOTM/2-223
C7HES1_CLOTM/3-167
C7HF91_CLOTM/6-193
C7HFV0_CLOTM/5-167
C7HIN5_CLOTM/5-203
C7HSC3_9FIRM/2-214
C7HSS1_9FIRM/292-686
C7HTE6_9FIRM/6-188
C7IP44_THEET/5-174
C7IPJ8_THEET/309-678
C7IPM8_THEET/3-108
C7IQ36_THEET/5-171
C7IRY9_THEET/3-215
C7ISF6_THEET/2-257
C7ITH9_THEET/337-517
C7IU20_THEET/3-188
C7IV80_THEET/9-196
C7JD61_ACEP3/7-184
C7JPU9_ACEPA/7-184
C7JZ14_ACEPA/7-184
C7K1T2_ACEPA/7-184
C7KB01_ACEPA/7-184
C7KKB7_ACEPA/7-184
C7KUM8_ACEPA/7-184
C7L4F6_ACEPA/7-184
C7LBD0_BRUMC/20-209
C7LK68_SULMS/229-428
C7LMG1_MYCML/341-733
C7LN65_DESBD/4-236
C7LQ13_DESBD/4-225
C7LSL1_DESBD/5-185
C7LX35_DESBD/2-175
C7M0M5_ACIFD/14-187
C7M0P6_ACIFD/5-219
C7M1U8_ACIFD/2-236
C7M2S5_ACIFD/13-231
C7M347_ACIFD/3-160
C7M657_CAPOD/256-457
C7MBH4_BRAFD/10-211
C7MBM0_BRAFD/13-245
C7MCU5_BRAFD/52-256
C7MKU1_CRYCD/4-187
C7MVL1_SACVD/6-232
C7MYX4_SACVD/7-212
C7N5X0_SLAHD/2-206
C7N6K6_SLAHD/7-213
C7N8B2_SLAHD/4-199
C7N9E6_LEPBD/4-209
C7NAC7_LEPBD/10-225
C7NBH5_LEPBD/3-236
C7NEL3_LEPBD/6-187
C7NEP7_LEPBD/340-727
C7NIB2_KYTSD/13-207
C7NIM2_KYTSD/11-213
C7NK86_KYTSD/9-247
C7NLL6_KYTSD/118-300
C7NMH4_HALUD/350-529
C7NQR0_HALUD/2-196
C7NT27_HALUD/4-222
C7NTS9_HALUD/4-175
C7NVX0_HALMD/4-152
C7P1K1_HALMD/348-526
C7P213_HALMD/4-203
C7P435_HALMD/2-194
C7P4S7_HALMD/16-152
C7P5V8_METFA/3-214
C7P6R8_METFA/9-173
C7P8M6_METFA/3-204
C7PCF6_CHIPD/323-501
C7PKT0_CHIPD/4-202
C7PQ35_CHIPD/2-277
C7PQT0_CHIPD/2-276
C7PT57_CHIPD/4-276
C7PW28_CATAD/340-518
C7PXI6_CATAD/31-207
C7PYK8_CATAD/8-177
C7Q1J6_CATAD/96-282
C7Q1N7_CATAD/216-437
C7Q6R4_CATAD/55-244
C7Q6S7_CATAD/6-204
C7QBR2_CATAD/147-263
C7QE58_CATAD/3-206
C7QIS8_CATAD/5-225
C7QN32_CYAP0/4-189
C7QXA9_CYAP0/33-207
C7R1Q0_JONDD/3-196
C7R3K6_JONDD/9-212
C7R3Y6_JONDD/7-194
C7R5Y3_KANKD/6-183
C7RAJ9_KANKD/3-230
C7RG42_ANAPD/6-248
C7RGH7_ANAPD/2-175
C7RGM9_ANAPD/257-644
C7RGV3_ANAPD/6-195
C7RPP2_ACCPU/7-187
C7RU03_ACCPU/9-127
C7RU90_ACCPU/16-249
C7TCC5_LACRG/4-164
C7TD19_LACRG/334-722
C7TJ42_LACRL/4-165
C7TJQ5_LACRL/334-722
C7U4D8_ENTFA/5-175
C7U7F5_ENTFA/328-715
C7UBY3_ENTFA/328-716
C7UDI2_ENTFA/5-175
C7ULT8_ENTFA/5-175
C7UN43_ENTFA/340-727
C7USR8_ENTFA/5-175
C7UWW6_ENTFA/328-715
C7V2A1_ENTFA/5-175
C7V3E8_ENTFA/328-715
C7V9W9_ENTFA/5-175
C7VAD3_ENTFA/328-715
C7VFZ1_ENTFA/5-175
C7VIW5_ENTFA/328-715
C7VS92_ENTFA/5-175
C7VU97_ENTFA/328-715
C7W014_ENTFA/1-132
C7W149_ENTFA/328-715
C7W4X2_ENTFA/4-404
C7W654_ENTFA/5-175
C7WBX8_ENTFA/328-715
C7WE30_ENTFA/328-715
C7WFF4_ENTFA/5-175
C7WMX1_ENTFA/5-175
C7WQJ9_ENTFA/328-715
C7WV28_ENTFA/4-412
C7WX24_ENTFA/5-175
C7X065_ENTFA/328-715
C7X557_9PORP/47-219
C7X5E8_9PORP/5-243
C7X848_9PORP/6-213
C7X8I2_9PORP/5-229
C7XAG9_9PORP/5-221
C7XEQ7_9PORP/20-205
C7XEX8_9PORP/20-188
C7XID0_9LACO/8-201
C7XIJ4_9LACO/333-726
C7XQ65_9FUSO/331-713
C7XT21_9FUSO/5-188
C7XTS4_9LACO/337-717
C7XU22_9LACO/9-152
C7XZ93_9LACO/6-184
C7Y068_9LACO/336-723
C7Y5Y5_9LACO/333-726
C7Y6Y0_9LACO/8-201
C7Y9I2_ENTFA/5-175
C7YC23_ENTFA/340-727
C7YYF4_NECH7/3-231
C7ZT07_STAAU/2-183
C7ZTF6_STAAU/2-186
C7ZW07_STAAU/334-516
C7ZWL2_STAAU/336-719
C7ZXS8_STAAU/4-136
C8A0P0_STAAU/2-183
C8A137_STAAU/2-186
C8A3F0_STAAU/336-719
C8A4V4_STAAU/4-136
C8A5Q4_STAAU/334-516
C8A721_STAAU/2-183
C8A7H0_STAAU/2-186
C8AB11_STAAU/334-516
C8ABD1_STAAU/336-719
C8ACT1_STAAU/4-136
C8AFK2_STAAU/2-183
C8AG01_STAAU/2-186
C8AJ14_STAAU/4-136
C8AK23_STAAU/334-516
C8AKE1_STAAU/336-719
C8ANX1_STAAU/2-183
C8APB9_STAAU/2-186
C8AR27_STAAU/334-516
C8ARE8_STAAU/336-719
C8ASU7_STAAU/4-136
C8JUS3_LISMO/4-175
C8JVY4_LISMO/337-516
C8JW79_LISMO/342-729
C8K099_LISMO/4-173
C8K1P9_LISMO/42-429
C8K2I9_LISMO/337-517
C8K855_LISMO/337-516
C8K8E8_LISMO/342-729
C8K958_LISMO/4-175
C8KIT1_STAAU/2-186
C8KJM3_STAAU/336-719
C8KL04_STAAU/4-149
C8KLE3_STAAU/2-183
C8KQ51_STAAU/336-719
C8KQB4_STAAU/2-186
C8KRP0_STAAU/334-516
C8KSN2_STAAU/4-149
C8KTT3_STAAU/2-183
C8KWZ2_9PAST/3-231
C8KXZ6_9PAST/6-197
C8L2M5_STAAU/4-136
C8L382_STAAU/2-183
C8L425_STAAU/336-719
C8L4T9_STAAU/334-515
C8L723_STAAU/2-186
C8L908_STAAU/4-149
C8LAF6_STAAU/2-183
C8LAW8_STAAU/2-186
C8LBL4_STAAU/334-516
C8LDM2_STAAU/336-719
C8LHI9_STAAU/4-136
C8LHS3_STAAU/2-186
C8LJR9_STAAU/2-183
C8LKF0_STAAU/336-719
C8LLK0_STAAU/334-515
C8LR84_STAAU/4-136
C8LRK6_STAAU/334-515
C8LRU7_STAAU/2-183
C8LU81_STAAU/2-186
C8LVS8_STAAU/336-719
C8LZC7_STAAU/334-515
C8M099_STAAU/4-136
C8M135_STAAU/2-183
C8M1E9_STAAU/2-186
C8M2R3_STAAU/336-719
C8M547_STAAU/334-515
C8M5U6_STAAU/336-719
C8M832_STAAU/4-136
C8M8E8_STAAU/2-183
C8M935_STAAU/2-186
C8MEL3_STAAU/334-517
C8MEU3_STAAU/336-719
C8MFG3_STAAU/4-239
C8MFV9_STAAU/2-186
C8MH92_STAAU/2-183
C8MLN8_STAAU/2-183
C8MME0_STAAU/2-186
C8MNV5_STAAU/336-719
C8MP30_STAAU/334-515
C8MPQ7_STAAU/4-136
C8MRZ4_STAAU/334-515
C8MTH3_STAAU/2-186
C8MVB5_STAAU/2-183
C8MWZ2_STAAU/4-136
C8MXT1_STAAU/336-719
C8MZK9_STAAU/2-183
C8N155_STAAU/2-186
C8N1A8_STAAU/4-136
C8N498_STAAU/334-515
C8N5V1_STAAU/336-719
C8ND72_9GAMM/5-181
C8NEV4_9LACT/341-725
C8NF53_9LACT/5-177
C8NM72_COREF/57-257
C8NPY6_COREF/8-206
C8P7X2_9LACO/337-704
C8P845_9LACO/4-162
C8PAQ9_9LACO/9-183
C8PDC3_9LACO/317-708
C8PHM9_9PROT/5-198
C8PL83_9PROT/3-204
C8PQM4_9SPIO/2-223
C8PSW8_9SPIO/6-199
C8PV08_9GAMM/20-269
C8PV83_9GAMM/4-177
C8RRB2_CORJE/7-204
C8RUC4_CORJE/34-206
C8RWD6_9RHOB/4-94
C8S0C4_9RHOB/17-229
C8S2H6_9RHOB/7-191
C8SRU3_9RHIZ/30-216
C8SWU7_9RHIZ/10-257
C8T6D1_KLEPR/10-241
C8T709_KLEPR/4-171
C8TB18_KLEPR/7-185
C8THL0_ECO26/7-192
C8TNM9_ECO26/4-174
C8TQW5_ECO26/10-239
C8U1Q2_ECO10/7-192
C8U5I9_ECO10/4-174
C8U784_ECO10/10-239
C8UH51_ECO1A/7-192
C8UMX8_ECO1A/4-174
C8UP66_ECO1A/10-239
C8VB59_EMENI/50-277
C8VY06_DESAS/5-219
C8VYA7_DESAS/5-174
C8VYN8_DESAS/12-200
C8VYQ8_DESAS/2-215
C8W253_DESAS/5-189
C8W3R2_DESAS/3-237
C8W456_DESAS/5-213
C8W788_ATOPD/4-254
C8W8V7_ATOPD/5-203
C8W939_ATOPD/9-194
C8WER6_ZYMMN/7-191
C8WGS6_EGGLE/4-202
C8WJZ5_EGGLE/4-208
C8WL23_EGGLE/2-209
C8WPD3_EGGLE/4-196
C8WRV2_ALIAD/4-193
C8WVC5_ALIAD/3-170
C8WWI2_ALIAD/340-710
C8WZG1_DESRD/12-229
C8X0R2_DESRD/4-240
C8X2N6_DESRD/5-193
C8X376_DESRD/2-72
C8X4Q0_DESRD/7-78
C8X8N9_NAKMY/9-225
C8XBY4_NAKMY/56-239
C8XC00_NAKMY/8-205
C8XJ77_NAKMY/3-240
C8XKM5_NAKMY/100-281
C8Z7W0_YEAS8/2-257
C8ZZ24_ENTGA/337-725
C9A1E7_ENTGA/4-165
C9A4E0_ENTCA/337-723
C9AC70_ENTCA/4-216
C9ACR6_ENTCA/5-175
C9ADU7_ENTFC/339-723
C9AIZ9_ENTFC/7-202
C9AMI2_ENTFC/339-723
C9APJ0_ENTFC/7-201
C9B055_ENTCA/4-216
C9B0P4_ENTCA/5-175
C9B0X7_ENTCA/337-723
C9B4E8_ENTFC/3-199
C9B4U9_ENTFC/339-723
C9B7L3_ENTFC/7-202
C9BEE2_ENTFC/3-201
C9BEP2_ENTFC/339-723
C9BH28_ENTFC/7-202
C9BPG0_ENTFC/341-725
C9BQ32_ENTFC/7-201
C9BQB6_ENTFC/12-598
C9BRD6_ENTFC/4-202
C9BZ70_ENTFC/339-723
C9BZD0_ENTFC/13-202
C9C097_ENTFC/341-725
C9C680_ENTFC/7-201
C9C7G0_ENTFC/9-595
C9C7T4_ENTFC/4-202
C9CA98_ENTFC/339-723
C9CF79_ENTFC/7-201
C9CFX5_ENTFC/4-202
C9CNH5_ENTCA/4-216
C9CP14_ENTCA/5-175
C9CPC4_ENTCA/337-723
C9CTX4_9RHOB/28-218
C9CZD9_9RHOB/15-177
C9CZI0_9RHOB/8-189
C9DAZ3_9CAUD/47-225
C9DBS9_9CAUD/47-225
C9KIR5_9FIRM/4-194
C9KIY3_9FIRM/3-229
C9KJI7_9FIRM/3-179
C9KKV5_9FIRM/422-609
C9KMH6_9FIRM/3-202
C9KP11_9FIRM/4-236
C9KPP9_9FIRM/1-192
C9KQF5_9FIRM/5-218
C9L2U7_9BACE/5-244
C9L6Q8_RUMHA/3-164
C9L753_RUMHA/1-189
C9L7X6_RUMHA/2-209
C9L9B3_RUMHA/4-188
C9LA71_RUMHA/370-742
C9LB38_RUMHA/5-242
C9LCH2_RUMHA/5-185
C9LHM7_9BACT/5-219
C9LLE9_9FIRM/5-198
C9LMW7_9FIRM/296-486
C9LU23_9FIRM/1-211
C9LUH1_9FIRM/13-201
C9LUL2_9FIRM/353-532
C9LYG7_9FIRM/18-195
C9LYL7_9FIRM/3-207
C9LZ93_LACHE/333-723
C9M018_LACHE/13-193
C9M8I8_9BACT/6-199
C9MEA2_HAEIF/5-236
C9MEN8_HAEIF/8-184
C9MFD2_HAEIF/8-184
C9MI11_HAEIF/5-237
C9MR65_9BACT/5-210
C9MUM2_9FUSO/3-188
C9MVP6_9FUSO/8-212
C9MWB2_9FUSO/10-94
C9MY46_9FUSO/32-416
C9MZ74_9FUSO/6-187
C9NNI4_9VIBR/7-189
C9NR86_9VIBR/3-237
C9NRU9_9VIBR/4-245
C9NSL5_9VIBR/146-249
C9NVE6_9VIBR/5-177
C9P325_VIBME/1-136
C9P5A7_VIBME/3-237
C9P7I3_VIBME/5-186
C9PB91_VIBFU/7-184
C9PBR9_VIBFU/4-162
C9PEA6_VIBFU/4-239
C9PH73_VIBFU/5-188
C9PN77_9PAST/1-174
C9PQT9_9PAST/5-238
C9PUW3_9BACT/5-202
C9Q467_9VIBR/3-237
C9Q662_9VIBR/7-190
C9QAN4_9VIBR/5-180
C9QH86_VIBOR/5-177
C9QIP8_VIBOR/4-246
C9QLD9_VIBOR/3-237
C9QMJ8_VIBOR/7-187
C9QRK5_ECOD1/7-192
C9QXT5_ECOD1/10-239
C9QZ47_ECOD1/4-175
C9R6N8_AGGAD/7-185
C9R8D8_AMMDK/5-232
C9R9A1_AMMDK/337-512
C9RAU8_AMMDK/4-209
C9RBG0_AMMDK/4-190
C9REY3_METVM/9-211
C9RGK0_METVM/3-198
C9RMS0_FIBSS/4-198
C9RPM7_FIBSS/16-218
C9RTI4_GEOSY/3-172
C9RU13_GEOSY/338-537
C9RWJ9_GEOSY/2-242
C9S0C0_GEOSY/343-725
C9S1M0_GEOSY/2-219
C9SUM3_VERA1/3-231
C9T5S3_9RHIZ/20-209
C9TDY0_9RHIZ/9-265
C9TF20_9RHIZ/20-209
C9TMC3_9RHIZ/20-209
C9TUU6_9RHIZ/20-209
C9U357_BRUAB/20-210
C9UCD0_BRUAB/20-210
C9ULK6_BRUAB/20-209
C9UXK9_BRUAB/20-210
C9V7V1_BRUNE/8-265
C9VA00_BRUNE/20-209
C9VIP6_9RHIZ/20-209
C9VK34_9RHIZ/9-264
C9VSB1_BRUAB/20-210
C9X1G0_NEIM8/2-222
C9X1G4_NEIM8/7-186
C9X5Q3_SALTD/14-243
C9X778_SALTD/7-192
C9XEH4_SALTD/4-175
C9XKZ2_CLODC/4-208
C9XLW4_CLODC/2-228
C9XME0_CLODC/6-179
C9XNG7_CLODC/3-201
C9XP35_CLODC/333-717
C9XRY5_CLODC/6-189
C9XRZ0_CLODC/5-192
C9XSD3_CLODC/3-240
C9XTP0_CROTZ/16-245
C9XWB7_CROTZ/7-198
C9Y0U7_CROTZ/16-190
C9Y8R9_9BURK/7-241
C9YFR7_9BURK/58-236
C9YJB5_CLODR/2-228
C9YJU0_CLODR/6-179
C9YK27_CLODR/3-201
C9YKP4_CLODR/333-717
C9YND8_CLODR/4-208
C9YRK0_CLODR/6-189
C9YRK5_CLODR/5-192
C9YRZ8_CLODR/3-240
C9YV55_STRSW/217-328
C9YVF0_STRSW/7-205
C9Z1F2_STRSW/10-203
C9Z1S8_STRSW/103-282
C9ZBK5_STRSW/80-287
C9ZBU6_STRSW/3-225
CAPC_STAAU/2-240
CPSB1_STRPN/2-184
CPSB2_STRPN/2-182
CPSB_STRA1/2-183
CPSB_STRA3/2-183
CPSB_STRA5/2-183
CPSB_STRAG/2-183
D0ABQ4_ENTFC/4-202
D0AE23_ENTFC/341-725
D0AFP4_ENTFC/16-600
D0AHQ4_ENTFC/7-203
D0AJQ2_ENTFC/4-202
D0AMV6_ENTFC/16-600
D0AQ56_ENTFC/341-725
D0AR32_ENTFC/7-201
D0AWL1_BRUAB/20-210
D0B2P2_BRUME/20-209
D0BBT9_BRUSU/20-209
D0BDR1_BRUSU/9-264
D0BKK8_9LACT/340-725
D0BKU9_9LACT/2-178
D0BKV5_9LACT/6-173
D0BMD6_9LACT/2-183
D0BQE3_9FUSO/331-713
D0BU24_9FUSO/6-186
D0BV51_9GAMM/4-254
D0C0E7_9GAMM/4-178
D0C834_ACIBA/4-178
D0CD73_ACIBA/4-255
D0CIH6_9SYNE/4-197
D0CJ40_9SYNE/21-185
D0CTB3_9RHOB/3-96
D0CV21_9RHOB/8-189
D0CZJ4_9RHOB/10-191
D0D545_9RHOB/15-124
D0D8I6_9RHOB/15-229
D0DG89_9LACO/8-201
D0DHX1_9LACO/333-726
D0DL97_9LACO/336-723
D0DMY9_9LACO/6-183
D0DQS3_LACFE/3-224
D0DQW0_LACFE/336-721
D0DRE3_LACFE/4-179
D0DWM8_9LACO/336-723
D0DY52_9LACO/6-184
D0FPW7_ERWPY/7-196
D0FS37_ERWPY/14-248
D0GFU4_BRUME/20-209
D0GJK0_9FUSO/3-201
D0GJV4_9FUSO/327-706
D0GKD8_9FUSO/6-184
D0GNK8_9FUSO/3-218
D0GRF0_VIBMI/7-191
D0GX67_VIBMI/3-237
D0GYN4_VIBMI/5-180
D0H399_VIBCH/7-193
D0H7B8_VIBCH/5-182
D0H8A4_VIBCH/3-237
D0HCX3_VIBMI/5-180
D0HFZ1_VIBMI/3-237
D0HJT9_VIBMI/7-190
D0HP17_VIBCH/5-180
D0HP70_VIBCH/3-237
D0HS71_VIBCH/1-177
D0HV61_VIBCH/7-193
D0HZR0_VIBCH/3-238
D0I0Z2_VIBCH/5-180
D0I8X5_VIBHO/5-176
D0IBD7_VIBHO/3-237
D0ICL8_VIBHO/7-198
D0IFM8_9VIBR/3-237
D0IHI9_9VIBR/5-180
D0ILN5_9VIBR/7-191
D0IUA8_HELP1/8-202
D0IVK9_COMT2/41-197
D0J0B6_COMT2/8-249
D0J806_COMT2/3-179
D0J9D0_BLASP/250-443
D0JAY7_BLASB/254-447
D0JH46_YERPD/18-195
D0JLK9_YERPD/4-174
D0JM05_YERPD/29-264
D0JMI4_YERPD/3-191
D0JT78_YERP1/18-195
D0JTV2_YERP1/29-264
D0JVR5_YERP1/4-164
D0JYA9_YERP1/3-191
D0K458_STAAD/334-515
D0K4I4_STAAD/334-717
D0K5U3_STAAD/4-140
D0K7D4_STAAD/2-186
D0KA09_STAAD/2-183
D0KBV2_PECWW/4-175
D0KDT3_PECWW/14-248
D0KJR4_PECWW/7-188
D0KTK3_SULS9/3-177
D0KYB4_HALNC/4-182
D0L8J4_GORB4/68-251
D0LAQ8_GORB4/6-203
D0LDY4_GORB4/110-291
D0LJI6_HALO1/5-189
D0LRS9_HALO1/350-529
D0LSK7_HALO1/5-185
D0LTE3_HALO1/15-172
D0LXH9_HALO1/3-238
D0LZR8_HALO1/10-149
D0M164_VIBSE/1-217
D0MJE9_RHOM4/319-498
D0MJZ2_RHOM4/5-184
D0MKA2_RHOM4/7-235
D0MWI6_PHYIT/81-271
D0PCE9_BRUSU/20-209
D0PIM0_BRUSU/20-209
D0PMY3_BRUSU/9-264
D0R3I5_LACJF/329-719
D0R4I2_LACJF/4-185
D0RGY8_9RHIZ/20-209
D0RP61_9RICK/6-188
D0RVG6_9STRE/4-132
D0RX34_9STRE/338-725
D0RXH4_9STRE/2-184
D0S375_ACICA/4-178
D0S6G8_ACICA/4-251
D0SCF4_ACIJO/4-181
D0SGE0_ACIJO/4-252
D0SHU7_ACIJU/4-184
D0SQ10_ACIJU/4-235
D0SVP0_ACILW/4-185
D0SZ12_ACILW/4-253
D0T5U5_ACIRA/4-179
D0T8Q2_ACIRA/4-259
D0TAV0_9BACE/5-223
D0TCA1_9BACE/6-205
D0TDR7_9BACE/5-243
D0TQE3_9BACE/5-235
D0TVC9_9BACE/3-198
D0W2Z2_NEICI/2-221
D0W2Z8_NEICI/7-186
D0WCJ0_NEILA/7-186
D0WCJ5_NEILA/2-221
D0WG97_9ACTN/26-217
D0WIP3_9ACTN/8-231
D0WMM2_9ACTO/37-285
D0WNN5_9ACTO/24-247
D0WQU6_9ACTO/6-204
D0WUV0_VIBAL/6-179
D0WX85_VIBAL/7-187
D0WY02_VIBAL/4-233
D0WZE5_VIBAL/3-238
D0X5N6_VIBHA/3-238
D0X6G5_VIBHA/5-178
D0X778_VIBHA/6-179
D0X8E9_VIBHA/7-187
D0XCE7_VIBHA/4-201
D0YTB3_9ACTO/5-230
D0YVG5_9ACTO/7-210
D0YWC9_LISDA/7-187
D0YYM7_LISDA/3-234
D0Z3Y6_LISDA/5-175
D0Z7F8_EDWTE/14-247
D0ZCW6_EDWTE/7-186
D0ZGY4_EDWTE/4-174
D0ZIY9_SALT1/14-243
D0ZKY7_SALT1/7-192
D0ZUH5_SALT1/4-175
D1A023_CHLPP/4-196
D1A7S5_THECD/6-203
D1A9A7_THECD/3-224
D1AGI6_SEBTE/138-286
D1AII3_SEBTE/4-224
D1AIM1_SEBTE/7-189
D1AJ23_SEBTE/6-207
D1AJD6_SEBTE/7-211
D1AK28_SEBTE/314-692
D1AKC0_SEBTE/5-221
D1ANX0_SEBTE/6-243
D1AQJ8_SEBTE/101-403
D1ARF4_SEBTE/2-255
D1ARX6_SEBTE/3-223
D1ARX7_SEBTE/6-241
D1ASP3_ANACI/7-179
D1AVZ7_STRM9/4-179
D1AWZ0_STRM9/312-697
D1B051_SULD5/7-201
D1B3K5_SULD5/3-202
D1B6S7_THEAS/39-598
D1B6W6_THEAS/4-196
D1B9H7_THEAS/8-191
D1B9W1_THEAS/6-191
D1BAY0_SANKS/7-225
D1BHX7_SANKS/14-203
D1BIK0_SANKS/23-262
D1BIK6_SANKS/12-215
D1BME1_VEIPT/3-243
D1BMN2_VEIPT/337-516
D1BNX7_VEIPT/5-196
D1BQJ9_VEIPT/20-257
D1BRY0_XYLCX/9-203
D1BXJ9_XYLCX/2-223
D1C0D8_XYLCX/8-214
D1C1M5_SPHTD/11-241
D1C1Z7_SPHTD/1-432
D1C3B7_SPHTD/3-222
D1C3B8_SPHTD/322-498
D1C3B9_SPHTD/7-190
D1C3H1_SPHTD/14-242
D1C5K2_SPHTD/8-217
D1C6C8_SPHTD/8-173
D1CB25_THET1/6-210
D1CB26_THET1/349-527
D1CBY3_THET1/15-476
D1CC80_THET1/6-214
D1CCF3_THET1/9-235
D1CEG6_THET1/9-164
D1CXG8_9RHIZ/20-210
D1D3N3_NEIGO/7-187
D1D3N8_NEIGO/2-221
D1DAR8_NEIGO/7-187
D1DAS3_NEIGO/2-221
D1DH37_NEIGO/7-187
D1DH42_NEIGO/2-221
D1DM72_NEIGO/7-187
D1DM77_NEIGO/2-221
D1DU13_NEIGO/7-187
D1DU18_NEIGO/2-221
D1E0I3_NEIGO/7-187
D1E0I8_NEIGO/2-221
D1E6Q1_NEIGO/7-187
D1E6Q6_NEIGO/2-221
D1EDA7_NEIGO/7-187
D1EDB1_NEIGO/10-220
D1ERW0_9RHIZ/20-209
D1EYN2_BRUME/20-209
D1F884_BRUME/20-209
D1FF00_9RHIZ/20-209
D1FHA2_9RHIZ/9-264
D1GIG3_VIBCH/1-163
D1GIG5_VIBCH/1-163
D1GIG6_VIBCH/1-160
D1GLX8_STAA0/2-186
D1GN75_STAA0/4-149
D1GSL8_STAA0/334-516
D1GT74_STAA0/336-719
D1GTZ5_STAA0/2-183
D1J8K0_MYCHP/4-238
D1J8Q1_MYCHP/320-686
D1JE09_9ARCH/9-164
D1JF68_9ARCH/339-517
D1JI05_9ARCH/40-205
D1JJ58_9BACE/3-197
D1JKP1_9BACE/4-220
D1JM22_9BACE/109-333
D1JRU3_9BACE/14-244
D1JX25_9BACE/20-198
D1K8U6_9BACE/5-235
D1KAE3_9BACE/5-212
D1KB28_9GAMM/7-180
D1N157_9BACT/674-909
D1N2V5_9BACT/126-374
D1N4U5_9BACT/13-118
D1N5U8_9BACT/7-208
D1N8A6_9BACT/4-239
D1NB43_9BACT/6-205
D1NF02_HAEIF/8-67
D1NHK9_HAEIF/1-116
D1NIV2_CLOTM/344-712
D1NJG6_CLOTM/3-169
D1NKX1_CLOTM/5-167
D1NLK1_CLOTM/5-203
D1NMH6_CLOTM/2-223
D1NMV0_CLOTM/6-193
D1NPA1_CLOTM/2-225
D1NQH2_CLOTM/5-241
D1NSN9_9BIFI/10-243
D1NST8_9BIFI/8-209
D1NYL4_9ENTR/12-244
D1P1B2_9ENTR/1-170
D1P4Y8_9ENTR/7-185
D1PBZ8_9BACT/5-236
D1PD58_9BACT/5-227
D1PJR7_9FIRM/9-256
D1PKZ7_9FIRM/1-167
D1PL02_9FIRM/5-239
D1PLB4_9FIRM/3-248
D1PLE9_9FIRM/231-616
D1PUG0_9BACT/5-203
D1Q650_STAAU/334-516
D1Q7C2_STAAU/336-719
D1Q7S5_STAAU/2-183
D1Q8B0_STAAU/2-186
D1QB55_STAAU/4-149
D1QE89_STAAU/2-186
D1QHM0_STAAU/336-719
D1QHV0_STAAU/2-183
D1QI55_STAAU/4-136
D1QK76_STAAU/334-515
D1QNP7_9BACT/5-202
D1QWU1_STAAU/336-719
D1QY35_STAAU/4-136
D1R0V5_STAAU/334-515
D1R111_STAAU/2-183
D1R1F8_STAAU/2-186
D1R941_9CHLA/6-195
D1RAJ7_9CHLA/1-178
D1RFG8_LEGLO/6-184
D1RMJ7_LEGLO/2-227
D1RPP0_SEROD/4-174
D1RS80_SEROD/49-285
D1RZG0_SEROD/28-205
D1TR14_YERPE/18-195
D1TYX6_YERPE/29-264
D1U120_YERPE/4-174
D1U2B9_YERPE/3-191
D1VSB7_9FIRM/316-691
D1VTY3_9FIRM/5-189
D1VXV4_9BACT/5-210
D1W8E7_9BACT/5-204
D1WAU6_9LACO/6-183
D1WBT2_9LACO/6-183
D1WD77_9LACO/336-723
D1WHX3_9LACO/336-723
D1WMD3_STAEP/334-514
D1WMT3_STAEP/3-142
D1WP11_STAEP/336-722
D1XGD7_9ACTO/7-204
D1XMC6_9ACTO/5-200
D1XQS5_9ACTO/3-229
D1XRL7_9ACTO/101-280
D1XXX9_9BACT/5-210
D1Y2S9_9BACT/3-206
D1Y4Y5_9BACT/8-195
D1Y6Z3_9BACT/3-149
D1Y7T3_9BACT/5-200
D1Y8F8_9BACT/4-240
D1YBR4_PROAC/3-229
D1YCA0_PROAC/7-218
D1YEI4_PROAC/58-241
D1YFX1_9LACO/286-674
D1YJH8_9LACO/4-124
D1YNV0_9FIRM/20-257
D1YQE2_9FIRM/5-196
D1YR31_9FIRM/3-245
D1YRC0_9FIRM/337-516
D1YUN1_METPS/334-512
D1YVA9_METPS/3-268
D1YVQ4_METPS/7-206
D1YWB3_METPS/4-166
D1Z113_METPS/3-211
D1Z1W9_METPS/3-217
D1ZBW9_SORMK/3-235
D2ACB0_SHIF2/4-175
D2ADQ3_SHIF2/10-239
D2AIW3_SHIF2/7-192
D2ALR3_FRATE/3-184
D2AT28_STRRD/3-225
D2ATV6_STRRD/152-354
D2AYP2_STRRD/329-501
D2AZX7_STRRD/7-190
D2B858_STRRD/6-204
D2BHG6_DEHSV/4-186
D2BJ49_DEHSV/3-183
D2BJT9_DEHSV/5-198
D2BMW7_LACLK/510-891
D2BNX9_LACLK/4-177
D2BQW8_LACLK/4-215
D2BTX8_DICD5/7-187
D2C062_DICD5/14-248
D2C103_DICD5/4-175
D2C479_THENR/3-186
D2C5J4_THENR/2-177
D2C674_THENR/271-647
D2C697_THENR/22-545
D2DXS3_9BACT/4-165
D2DXW4_9BACT/14-185
D2EEB3_9EURY/338-556
D2EGT9_PEDAC/4-209
D2EI31_PEDAC/334-717
D2EJ35_PEDAC/4-225
D2EL28_PEDAC/5-177
D2EN68_9STRE/339-722
D2ERG5_9STRE/4-133
D2ERY0_9STRE/2-184
D2ETC3_9BACE/5-274
D2EUN2_9BACE/55-260
D2EV86_9BACE/5-241
D2F321_STAAU/2-183
D2F3H1_STAAU/2-186
D2F637_STAAU/334-516
D2F6G0_STAAU/336-719
D2F7W8_STAAU/4-136
D2FC85_STAAU/334-515
D2FCK7_STAAU/336-719
D2FE10_STAAU/4-136
D2FH13_STAAU/2-183
D2FHJ5_STAAU/2-186
D2FIJ9_STAAU/2-186
D2FL15_STAAU/334-517
D2FLE3_STAAU/336-719
D2FMN1_STAAU/4-134
D2FQN5_STAAU/2-183
D2FRG2_STAAU/2-183
D2FRW4_STAAU/2-186
D2FUG9_STAAU/334-516
D2FUU2_STAAU/336-719
D2FW48_STAAU/4-136
D2G0E8_STAAU/334-516
D2G0R6_STAAU/336-719
D2G172_STAAU/4-136
D2G4P1_STAAU/2-183
D2G562_STAAU/2-186
D2G657_STAAU/2-186
D2G8U3_STAAU/343-484
D2G966_STAAU/336-719
D2GA11_STAAU/4-136
D2GD59_STAAU/2-183
D2GFA6_STAAU/334-516
D2GFM8_STAAU/336-719
D2GH44_STAAU/4-136
D2GII1_STAAU/2-186
D2GKS0_STAAU/2-183
D2GMF5_STAAU/2-183
D2GMW7_STAAU/2-186
D2GQL1_STAAU/334-516
D2GQY9_STAAU/336-719
D2GS93_STAAU/4-136
D2IFN6_VIBCH/1-71
D2L158_9DELT/342-522
D2L1Y6_9DELT/5-188
D2L2D9_9DELT/4-238
D2L4W8_9DELT/3-145
D2L883_9DELT/2-98
D2MQ64_9FIRM/300-690
D2MQB2_9FIRM/16-181
D2MSJ8_CAMJE/5-205
D2MWI4_CAMJE/5-205
D2N3K5_STAA5/2-198
D2N6B6_STAA5/334-515
D2N6P2_STAA5/336-719
D2N832_STAA5/4-142
D2NAP6_STAA5/2-183
D2NBZ7_ECOS5/7-187
D2NGK4_ECOS5/4-175
D2NI10_ECOS5/10-239
D2NS24_ROTMD/55-303
D2NU38_ROTMD/7-206
D2P1E0_LISM1/337-516
D2P1U4_LISM1/342-729
D2P2K4_LISM1/4-175
D2P476_LISM2/337-516
D2P4N0_LISM2/342-729
D2P5E0_LISM2/4-175
D2PK19_SULID/3-161
D2PM21_KRIFD/3-283
D2PQN7_KRIFD/71-270
D2PR76_KRIFD/67-260
D2PW27_KRIFD/153-364
D2PXJ7_KRIFD/111-294
D2Q0H5_KRIFD/8-208
D2Q3Q5_KRIFD/103-284
D2Q5G4_BIFDB/1-216
D2QFB8_SPILD/4-203
D2QJD1_SPILD/337-518
D2QQ87_SPILD/27-79
D2R3M9_PIRSD/7-196
D2R879_PIRSD/344-524
D2RA52_GARV4/45-273
D2RBY0_GARV4/9-218
D2RDT7_ARCPA/2-153
D2REF5_ARCPA/3-167
D2REX1_ARCPA/5-150
D2RIQ1_ACIFV/5-199
D2RJZ4_ACIFV/3-216
D2RKX8_ACIFV/277-453
D2RNC3_ACIFV/3-205
D2RPK4_HALTV/19-146
D2RQB8_HALTV/2-209
D2RQZ4_HALTV/5-152
D2RRS5_HALTV/9-177
D2RS57_HALTV/4-198
D2RU26_HALTV/4-210
D2RWK9_HALTV/351-533
D2S3W1_GEOOG/13-228
D2S613_GEOOG/107-294
D2SA35_GEOOG/10-214
D2SA75_GEOOG/7-231
D2SFG7_GEOOG/3-234
D2T5Q9_ERWP6/7-196
D2TAK2_ERWP6/14-248
D2TI71_CITRI/7-192
D2TL47_CITRI/10-240
D2TT41_CITRI/4-175
D2TZD5_9ENTR/12-246
D2U250_9ENTR/7-198
D2UDG8_XANAP/26-234
D2UEG2_XANAP/7-195
D2UIT1_STAAU/2-186
D2ULA3_STAAU/334-517
D2ULM8_STAAU/336-719
D2UMY0_STAAU/4-134
D2UR92_STAAU/334-516
D2URL3_STAAU/336-719
D2USV9_STAAU/4-136
D2UVM8_STAAU/2-183
D2UW45_STAAU/2-186
D2YG97_VIBMI/3-237
D2YIV3_VIBMI/7-191
D2YJK9_VIBMI/21-196
D2YMV7_VIBMI/7-191
D2YPQ2_VIBMI/3-237
D2YSB5_VIBMI/5-180
D2Z2S0_9BACT/8-192
D2Z4G8_9BACT/4-239
D2Z4H2_9BACT/3-139
D2Z567_9BACT/6-169
D2Z995_9ENTR/7-185
D2ZC97_9ENTR/4-174
D2ZD08_9ENTR/10-239
D2ZNY7_METSM/10-168
D2ZPA5_METSM/5-174
D2ZRE9_METSM/1-82
D2ZU48_NEIMU/1-166
D2ZUC6_NEIMU/2-222
D3A7V8_NEISU/1-218
D3A7Z9_NEISU/7-186
D3AE80_9CLOT/6-165
D3AF92_9CLOT/15-199
D3AFM2_9CLOT/1-192
D3AGK1_9CLOT/16-227
D3AIE8_9CLOT/6-223
D3AJF9_9CLOT/4-86
D3AKV4_9CLOT/437-585
D3APP2_9CLOT/17-60
D3ARK6_9CLOT/3-237
D3AUM1_9CLOT/50-227
D3BRR1_POLPA/50-288
D3CRS6_9ACTO/6-203
D3CZV2_9ACTO/21-122
D3DI60_HYDTT/43-121
D3DIR6_HYDTT/343-517
D3DKG0_HYDTT/5-200
D3E0U3_METRM/5-178
D3E1C2_METRM/3-178
D3E2U9_METRM/1-173
D3E5S1_GEOS4/10-238
D3E6Q2_GEOS4/335-710
D3E889_GEOS4/3-223
D3E9K2_GEOS4/3-184
D3ECM7_GEOS4/5-190
D3EHG8_GEOS4/3-211
D3EJV9_GEOS4/131-338
D3ENC3_UCYNA/4-197
D3ERX9_STAA4/2-186
D3ETY2_STAA4/3-183
D3EVN7_STAA4/334-515
D3EW10_STAA4/336-719
D3EX99_STAA4/4-136
D3F0G3_CONWI/10-191
D3F140_CONWI/24-219
D3F1W8_CONWI/6-242
D3F2V8_CONWI/351-526
D3F361_CONWI/6-161
D3F5W3_CONWI/6-119
D3F6R9_CONWI/12-187
D3FAF3_CONWI/410-573
D3FB16_CONWI/9-222
D3FFV0_MYCGH/322-746
D3FGA5_MYCGH/3-154
D3FGE4_MYCGH/9-226
D3FIN0_MYCGF/9-226
D3FIS0_MYCGF/3-151
D3FJI5_MYCGF/322-747
D3FLU9_CAMJI/5-205
D3FTP4_BACPE/7-236
D3FU09_BACPE/332-714
D3FWH2_BACPE/336-543
D3FWZ3_BACPE/4-184
D3FX26_BACPE/4-249
D3G0A7_BACPE/2-186
D3GRC9_ECO44/7-187
D3H137_ECO44/4-174
D3H3G9_ECO44/10-239
D3H6P4_STRM6/339-722
D3H8Q5_STRM6/13-139
D3HD27_STRG3/2-183
D3HD70_STRG3/4-151
D3HGV2_STRG3/340-723
D3HS16_LEGLN/6-184
D3HTB2_LEGLN/2-227
D3HZ01_9BACT/5-201
D3I6D0_9BACT/21-226
D3ICJ0_9BACT/5-210
D3ILB3_9BACT/19-222
D3KQZ0_LISMO/4-178
D3KZH7_9BACT/3-231
D3KZL6_9BACT/6-195
D3L2G7_9BACT/11-199
D3L4E5_9BACT/3-195
D3L4Z7_9BACT/374-555
D3L9C9_OENOE/324-710
D3L9E6_OENOE/8-202
D3LB09_OENOE/1-156
D3LDK8_ENTFC/7-203
D3LHM5_ENTFC/341-725
D3LIL7_ENTFC/16-600
D3LLX9_MICLU/7-253
D3LNE1_MICLU/15-141
D3LNJ2_MICLU/18-222
D3LUQ7_9FIRM/11-550
D3LVT9_9FIRM/286-453
D3LW16_9FIRM/5-195
D3LWI7_9FIRM/3-206
D3LXE9_9ACTO/25-254
D3M363_9ACTO/8-211
D3M8S5_9ACTO/15-223
D3MF08_PROAC/3-229
D3MFM8_PROAC/7-218
D3MG17_PROAC/58-241
D3MKX9_PROAC/7-218
D3MLG5_PROAC/3-229
D3MLR1_PROAC/61-244
D3MPK2_9FIRM/5-245
D3MPK7_9FIRM/8-191
D3MUF7_9FIRM/341-721
D3NRL8_AZOS1/5-259
D3P5R9_AZOS1/7-197
D3P9R3_DEFDS/6-197
D3PCD4_DEFDS/4-196
D3PCD8_DEFDS/3-280
D3PCP1_DEFDS/6-195
D3PD10_DEFDS/337-517
D3PEA8_DEFDS/2-249
D3PLK0_MEIRD/2-224
D3PLK1_MEIRD/305-477
D3PTU7_MEIRD/23-212
D3PV60_STANL/146-353
D3PWM2_STANL/31-214
D3Q9D7_STANL/64-247
D3QAP4_STANL/6-208
D3QC65_STALH/3-145
D3QDB8_STALH/336-719
D3QDM6_STALH/334-522
D3QGH4_STALH/2-238
D3QQ28_ECOCB/4-174
D3QRN5_ECOCB/10-239
D3QWI4_ECOCB/7-192
D3R0P8_CLOB3/43-257
D3R187_CLOB3/5-195
D3R236_CLOB3/342-747
D3R679_BIFAB/8-213
D3R6B3_BIFAB/25-258
D3RAT9_KLEVT/7-185
D3RJ14_KLEVT/10-240
D3RKJ3_KLEVT/4-172
D3RNR6_ALLVD/6-200
D3RVV4_ALLVD/5-233
D3RY88_FERPA/2-196
D3RYJ4_FERPA/2-204
D3S0X8_FERPA/3-134
D3S454_METSF/5-168
D3S783_METSF/3-204
D3S7P0_METSF/3-218
D3S9A2_THISK/12-140
D3SAC9_THISK/11-189
D3SIH0_DEHSG/4-185
D3SK26_DEHSG/3-183
D3SKQ2_DEHSG/5-209
D3SLD4_THEAH/47-101
D3SN87_THEAH/343-517
D3SP63_THEAH/5-200
D3SRL3_NATMM/354-535
D3STZ9_NATMM/4-154
D3SVH0_NATMM/8-176
D3SVI7_NATMM/4-189
D3SXJ8_NATMM/2-160
D3T2K4_THEIA/308-676
D3T3M8_THEIA/28-239
D3T3T1_THEIA/3-188
D3T3U6_THEIA/5-192
D3T455_THEIA/5-171
D3T5M1_THEIA/337-516
D3T680_THEIA/3-219
D3T821_THEIA/4-231
D3T8Z5_THEIA/3-236
D3UFZ1_HELM1/4-195
D3UIW9_HELM1/4-206
D3UMD1_LISSS/337-530
D3UMQ4_LISSS/342-729
D3UNF7_LISSS/4-175
D3UV13_CHLTS/4-197
D3UWH4_XENBS/1-175
D3V256_XENBS/11-251
D3VCI1_XENNA/7-191
D3VGQ3_XENNA/12-247
D3VPK4_MYCA6/5-187
D3VQ26_MYCA6/338-717
D4B1N0_ARTBC/204-246
D4B512_ARTBC/3-228
D4B8V9_9ENTR/14-244
D4BBA4_9ENTR/21-235
D4BGA6_9ENTR/1-169
D4BND8_BIFBR/18-246
D4BRM5_BIFBR/9-210
D4BTB7_PRORE/4-183
D4BTK7_PRORE/20-255
D4BWM5_PRORE/1-176
D4C6V2_9CLOT/18-157
D4C794_9CLOT/3-153
D4C817_9CLOT/3-113
D4C8L0_9CLOT/42-226
D4CDS8_9CLOT/15-240
D4CFE5_9CLOT/427-790
D4CFK2_9CLOT/36-276
D4CG06_9CLOT/22-184
D4CIG3_9FIRM/6-197
D4CKA4_9FIRM/31-215
D4CL73_9FIRM/403-770
D4CTS0_9FUSO/331-713
D4CUX8_9FUSO/6-186
D4CXF2_9FUSO/180-482
D4D1N0_TRIVH/3-228
D4D4G2_TRIVH/204-246
D4DRC2_NEIEG/2-197
D4E2E6_SEROD/17-194
D4E5F0_SEROD/31-202
D4E5U9_SEROD/1-210
D4EAC3_AGGAC/4-235
D4ED05_AGGAC/7-184
D4EJA8_ENTFA/340-727
D4EKS6_ENTFA/5-175
D4ESH1_ENTFA/5-175
D4EVB2_ENTFA/340-727
D4F2H7_EDWTA/7-183
D4F488_EDWTA/5-73
D4F4P4_EDWTA/25-257
D4FF32_9LACO/333-726
D4FFA1_9LACO/8-201
D4FIC4_STAEP/3-142
D4FJJ2_STAEP/334-720
D4FJU5_STAEP/334-514
D4FQV9_STROR/339-722
D4FR38_STROR/2-184
D4FSI0_STROR/4-125
D4FWQ7_BACNA/335-727
D4FZT5_BACNA/336-533
D4G003_BACNA/4-171
D4G036_BACNA/4-241
D4G2E0_BACNA/2-176
D4G8D8_RIEPU/8-190
D4GB88_TREPC/7-191
D4GCQ0_PANAM/9-180
D4GFB0_PANAM/10-248
D4GKE6_PANAM/7-186
D4GTB4_HALVD/350-529
D4GTJ9_HALVD/16-165
D4GVM5_HALVD/4-144
D4GVU4_HALVD/8-148
D4GYT6_HALVD/8-231
D4H1A1_DENA2/8-197
D4H717_DENA2/4-344
D4H7W1_DENA2/5-192
D4H7W5_DENA2/8-258
D4H876_DENA2/2-190
D4HDV7_PROAS/7-218
D4HEB0_PROAS/3-229
D4HFN3_PROAS/58-241
D4HZ66_ERWAC/7-197
D4I3E0_ERWAC/14-248
D4I737_ERWAE/7-197
D4IDM7_ERWAE/14-248
D4IJP7_9BACT/5-238
D4IMI2_9BACT/4-250
D4IML9_9BACT/58-381
D4IVH8_BUTFI/363-728
D4IWI2_BUTFI/4-188
D4IZY7_BUTFI/3-246
D4J2A6_BUTFI/3-225
D4J481_9FIRM/4-188
D4J4T4_9FIRM/4-238
D4J5D5_9FIRM/4-272
D4J6B4_9FIRM/6-237
D4J9W3_9FIRM/4-196
D4JDM7_9FIRM/4-269
D4JDW4_9FIRM/3-218
D4JFJ6_9FIRM/211-465
D4JFU5_9FIRM/4-214
D4JFV2_9FIRM/5-166
D4JG44_9FIRM/5-246
D4JIS2_9FIRM/2-208
D4JK12_9FIRM/4-190
D4JME4_9FIRM/7-246
D4JQB0_9FIRM/6-187
D4JSG5_9FIRM/501-867
D4JST1_9FIRM/1-233
D4JU91_9FIRM/8-221
D4JV62_9FIRM/5-176
D4JZ36_9FIRM/3-213
D4JZ65_9FIRM/3-244
D4K2D5_9FIRM/8-269
D4K3U8_9FIRM/307-692
D4K4C1_9FIRM/15-202
D4K5S0_9FIRM/3-242
D4K6G4_9FIRM/12-199
D4KAY1_9FIRM/8-212
D4KBS4_9FIRM/2-180
D4KEJ4_9FIRM/49-220
D4KEP7_9FIRM/3-199
D4KGH2_9FIRM/3-99
D4KHF6_9FIRM/5-127
D4KIB1_9FIRM/1-76
D4KIB2_9FIRM/1-62
D4KJG1_9FIRM/4-188
D4KJW3_9FIRM/3-220
D4KQK9_9FIRM/395-760
D4KQL7_9FIRM/6-237
D4KQM3_9FIRM/8-160
D4KWB3_9FIRM/389-755
D4KWC1_9FIRM/6-237
D4KWC7_9FIRM/8-193
D4L085_9FIRM/4-188
D4L0N6_9FIRM/16-210
D4L6U2_9FIRM/3-257
D4L897_9FIRM/345-713
D4L8L1_9FIRM/4-219
D4L8N3_9FIRM/4-190
D4LB40_9FIRM/3-221
D4LDJ3_9FIRM/6-192
D4LDP8_9FIRM/5-176
D4LDQ2_9FIRM/5-192
D4LEF6_9FIRM/340-707
D4LEY9_9FIRM/3-247
D4LF07_9FIRM/6-181
D4LHM6_9FIRM/7-178
D4LJ09_9FIRM/5-206
D4LJT2_9FIRM/4-195
D4LMW2_9FIRM/7-212
D4LPE1_9FIRM/9-401
D4LQW7_9FIRM/7-177
D4LR05_9FIRM/4-186
D4LV70_9FIRM/4-188
D4LXA1_9FIRM/7-219
D4LZ79_9FIRM/3-166
D4M2Z9_9FIRM/6-178
D4M4D3_9FIRM/3-461
D4M4Z7_9FIRM/4-224
D4M6E4_9FIRM/4-195
D4M746_9BACT/5-171
D4MAG1_9BACT/6-187
D4MFY6_9ENTE/5-175
D4MHU1_9FIRM/5-177
D4MLE0_9FIRM/8-221
D4MMH5_9FIRM/1-233
D4MMS2_9FIRM/501-867
D4MP32_9FIRM/22-184
D4MUA9_9FIRM/4-189
D4MV80_9FIRM/2-172
D4MVE3_9FIRM/3-65
D4MVT7_9FIRM/2-236
D4MW27_9FIRM/4-176
D4MWG8_9FIRM/4-215
D4MX75_9FIRM/3-207
D4MXN1_9FIRM/353-724
D4MZI7_9FIRM/5-173
D4PJ46_LISMO/337-517
D4PJU0_LISMO/4-173
D4PKJ8_LISMO/342-729
D4PT69_LISMO/337-516
D4PTG6_LISMO/342-729
D4PU83_LISMO/4-175
D4Q1V8_LISMO/4-173
D4Q4B2_LISMO/342-729
D4Q5T6_LISMO/337-517
D4QHZ3_ENTFC/339-723
D4QJD7_ENTFC/7-202
D4QRI1_ENTFC/339-723
D4QUQ1_ENTFC/4-544
D4QVR5_ENTFC/7-203
D4R072_ENTFC/341-725
D4R1I7_ENTFC/6-84
D4R4S3_ENTFC/9-595
D4R5M1_ENTFC/339-723
D4R8L2_ENTFC/7-203
D4RC90_ENTFC/3-188
D4RFM6_ENTFC/3-188
D4RI54_ENTFC/339-723
D4RJ58_ENTFC/7-203
D4RKB2_ENTFC/9-222
D4RLY4_ENTFC/4-202
D4RN15_ENTFC/339-723
D4RPS7_ENTFC/3-200
D4RU44_ENTFC/7-201
D4RUJ2_ENTFC/6-162
D4RW71_9FIRM/363-751
D4RX69_9FIRM/4-191
D4RZ37_9FIRM/4-241
D4S0A5_9FIRM/3-208
D4S2A1_9FIRM/14-209
D4S2H7_9FIRM/4-188
D4S400_9FIRM/5-165
D4S586_9FIRM/3-244
D4S5M7_9FIRM/343-523
D4S773_9FIRM/3-203
D4S894_9FIRM/4-188
D4SMJ2_ENTFC/7-202
D4SND9_ENTFC/339-723
D4SV66_9XANT/31-281
D4SVD5_9XANT/7-195
D4T590_9XANT/31-276
D4T7S6_9XANT/7-195
D4TED2_9NOST/4-208
D4TIS5_9NOST/31-203
D4TS73_9NOST/4-190
D4TSY3_9NOST/31-201
D4TWA1_9ACTO/5-241
D4U0Q2_9ACTO/6-208
D4U1K3_9ACTO/8-205
D4U308_STAAU/334-516
D4U3D5_STAAU/334-717
D4U5Q8_STAAU/2-186
D4U7P1_STAAU/2-183
D4U7Y0_STAAU/4-149
D4UC96_STAAU/2-186
D4UDA2_STAAU/334-515
D4UDY4_STAAU/4-136
D4UEH2_STAAU/334-717
D4UG81_STAAU/2-183
D4UWI9_ENTFA/5-175
D4UWZ8_ENTFA/340-727
D4V4T7_BACVU/5-235
D4V811_BACVU/41-279
D4VBX2_BACVU/5-211
D4VP54_9BACE/5-235
D4VR49_9BACE/5-221
D4VVR6_ENTFC/339-723
D4VYD7_ENTFC/7-202
D4W2L0_9FIRM/3-238
D4W2S2_9FIRM/4-207
D4W312_9FIRM/347-750
D4W469_9FIRM/4-254
D4W4K8_9FIRM/3-238
D4W5G9_9FIRM/630-758
D4W704_9FIRM/4-314
D4W8J3_9FIRM/5-230
D4WA14_BACOV/5-235
D4WK75_BACOV/5-222
D4WWC0_BACOV/5-221
D4X0L1_BACOV/5-235
D4XAC7_9BURK/12-187
D4XE42_9BURK/22-204
D4XER9_9BURK/18-255
D4XMG7_ACIHA/4-245
D4XR37_ACIHA/4-180
D4XW46_9MOLU/4-289
D4XWF0_9MOLU/314-696
D4Y3W5_BACTR/338-535
D4Y414_BACTR/4-175
D4Y447_BACTR/2-223
D4Y4N2_BACTR/335-717
D4Y7H4_BACTR/2-185
D4YE46_9LACT/337-726
D4YIK7_9LACT/3-174
D4YK52_9MICO/2-196
D4YKK2_9MICO/6-221
D4YNC5_9MICO/3-179
D4YV41_9LACO/6-187
D4YV57_9LACO/332-719
D4YY15_SPHJU/7-247
D4Z046_SPHJU/47-255
D4Z1U1_SPHJU/7-184
D4ZHS0_SHEVD/7-200
D4ZM73_SHEVD/8-238
D5A0G1_SPIPL/53-228
D5A5F0_SPIPL/4-193
D5AGN3_STRGZ/4-137
D5AGQ6_STRGZ/2-223
D5AK59_STRGZ/339-722
D5AKR1_RHOCB/16-98
D5API6_RHOCB/7-188
D5AQX3_RHOCB/14-227
D5AY54_RICPP/6-184
D5B395_YERPZ/18-195
D5B6M0_YERPZ/29-264
D5B716_YERPZ/4-174
D5B8Y7_YERPZ/3-191
D5BCA6_ZUNPS/263-463
D5BFP8_ZUNPS/1-240
D5BR66_PUNMI/6-181
D5BV53_NITHN/6-232
D5BX66_NITHN/6-182
D5C3U4_NITHN/340-514
D5C7C6_ENTCC/10-244
D5CE16_ENTCC/4-172
D5CHY7_ENTCC/7-187
D5CN95_SIDLE/6-183
D5CSC7_SIDLE/4-241
D5CVB6_ECOKI/7-192
D5CZN8_ECOKI/4-174
D5D1R8_ECOKI/3-232
D5D8M6_SULMD/235-423
D5DBI4_BACMD/4-210
D5DBK4_BACMD/2-157
D5DH89_BACMD/7-218
D5DKX7_BACMD/335-721
D5DLS1_BACMD/336-531
D5DMX1_BACMD/4-180
D5DMZ8_BACMD/3-220
D5DQK3_BACMQ/335-721
D5DTR4_BACMQ/336-531
D5DTV5_BACMQ/4-178
D5DTY2_BACMQ/3-219
D5DY51_BACMQ/4-207
D5DY66_BACMQ/2-178
D5DZI7_BACMQ/7-218
D5E4L5_MYCCM/329-692
D5E5Y0_MYCCM/4-195
D5EA37_METMS/2-206
D5EBP7_METMS/340-520
D5EBY8_METMS/3-222
D5EC91_AMICL/3-125
D5ED02_AMICL/4-201
D5EDL4_AMICL/18-280
D5EE29_AMICL/19-180
D5EE83_AMICL/7-198
D5EK81_CORAD/3-213
D5EKE2_CORAD/342-520
D5EL55_CORAD/4-196
D5ENG6_CORAD/9-198
D5EU76_PRER2/5-200
D5GJN0_TUBMM/3-268
D5GY65_LACCS/333-726
D5H368_LACCS/8-200
D5H7T9_SALRM/5-186
D5H832_SALRM/262-455
D5H9V2_SALRM/345-527
D5HDB5_9FIRM/6-184
D5HFS0_9FIRM/4-233
D5HG00_9FIRM/461-832
D5HHD2_9FIRM/4-191
D5MF23_9BACT/20-201
D5MFX9_9BACT/4-220
D5MKK5_9BACT/5-240
D5MKY3_9BACT/339-513
D5ML87_9BACT/7-194
D5MZ06_BACSU/335-728
D5N0Q4_BACSU/2-177
D5N120_BACSU/336-534
D5N2D3_BACSU/4-240
D5N2G1_BACSU/4-174
D5NFC5_9BURK/3-241
D5NFU1_9BURK/10-188
D5NLK2_9BURK/12-129
D5NQ30_9BURK/22-197
D5NU20_CORAM/11-208
D5P0T8_CORAM/53-355
D5P2P4_9MYCO/8-205
D5P9K0_9MYCO/98-277
D5PCP2_9MYCO/47-228
D5PZN3_CLODI/3-248
D5Q0X0_CLODI/2-237
D5Q1E0_CLODI/6-179
D5Q3A7_CLODI/4-207
D5Q582_CLODI/3-203
D5Q5V5_CLODI/333-716
D5Q7B4_CLODI/5-194
D5Q7B9_CLODI/6-189
D5Q9J0_CLODI/5-171
D5QBU9_GLUHA/10-255
D5QDX9_GLUHA/9-250
D5QHC3_GLUHA/7-187
D5QT76_METTR/8-191
D5RAV6_FUSNN/6-186
D5RC81_FUSNN/3-199
D5RFY0_FUSNN/336-718
D5RRN1_9PROT/5-191
D5RW37_CLODI/6-179
D5RWK4_CLODI/2-237
D5RYE2_CLODI/4-207
D5S133_CLODI/6-189
D5S138_CLODI/5-194
D5S1G8_CLODI/3-248
D5S2Q1_CLODI/333-716
D5S3C4_CLODI/3-203
D5S4E3_CLODI/5-171
D5S5J8_STRPA/2-189
D5S8T1_STRPA/9-131
D5SA65_STRPA/340-720
D5SUP7_PLAL2/8-192
D5SV89_PLAL2/4-176
D5SXJ3_PLAL2/336-524
D5T0P1_LEUKI/331-720
D5T4N7_LEUKI/4-174
D5T519_LEUKI/4-260
D5TBP6_LEGP2/6-184
D5TD36_LEGP2/2-228
D5TI52_BIFAV/8-213
D5TI85_BIFAV/15-248
D5TJU3_BACT1/338-511
D5TJZ0_BACT1/4-181
D5TQE1_BACT1/2-195
D5TUV2_BACT1/332-719
D5U2C8_THEAM/5-120
D5U2R7_THEAM/461-769
D5U3Y0_BRAM5/4-208
D5U7G9_BRAM5/5-172
D5U7Y5_BRAM5/5-219
D5UBS6_CELFN/11-202
D5UDU6_CELFN/12-211
D5UEY8_CELFN/110-288
D5UFD6_CELFN/33-241
D5UI23_CELFN/3-242
D5US18_TSUPD/8-205
D5UUJ4_TSUPD/59-242
D5V6L0_ARCNC/3-205
D5V7R6_ARCNC/8-202
D5VA78_MORCR/18-282
D5VCN9_MORCR/4-189
D5VES3_CAUST/8-266
D5VJZ7_CAUST/10-201
D5VRJ0_METIM/3-216
D5VU29_METIM/4-223
D5VUG3_CLOB2/4-237
D5VXT9_CLOB2/14-200
D5VXU4_CLOB2/5-167
D5VYS9_CLOB2/3-154
D5W219_CLOB2/333-702
D5W2U5_CLOB2/2-207
D5W5D5_BURSC/10-188
D5W7E1_BURSC/12-134
D5W933_BURSC/3-242
D5WPI9_BACT2/330-723
D5WST2_BACT2/1-178
D5WWE3_BACT2/4-241
D5WWP7_BACT2/2-169
D5X0S6_THIK1/9-247
D5X2A9_THIK1/8-121
D5X4X3_THIK1/4-181
D5X735_THIK1/37-200
D5X7Z7_THEPJ/343-516
D5X9B2_THEPJ/3-210
D5XA39_THEPJ/6-194
D5XBK1_THEPJ/6-226
D5XBW3_THEPJ/5-210
D5XCA2_THEPJ/5-225
D5XCA4_THEPJ/5-172
D5XE30_THEPJ/4-174
D5XE73_THEPJ/16-600
D5XEK4_THEPJ/3-196
D5XF07_THEPJ/344-709
D5XFK6_THEPJ/24-245
D5XP25_MYCTU/4-126
D5XTJ0_MYCTU/11-208
D5XZ63_MYCTU/66-248
D5Y3K5_MYCTU/11-208
D5Y8X1_MYCTU/59-88
D5YAB7_MYCTU/98-278
D5YF55_MYCTU/11-208
D5YJZ7_MYCTU/59-241
D5YLW1_MYCTU/98-278
D5YRI7_MYCTU/11-208
D5YWX6_MYCTU/66-248
D5YYD3_MYCTU/98-278
D5Z441_MYCTU/11-208
D5Z983_MYCTU/98-278
D5ZFY5_MYCTU/11-208
D5ZLQ9_MYCTU/47-229
D5ZN66_MYCTU/98-278
D5ZZ18_9ACTO/3-224
D6A415_9ACTO/42-253
D6A9L7_9ACTO/7-204
D6AJX6_STRFL/108-285
D6AL39_STRFL/3-224
D6ARC8_STRFL/7-205
D6AWR9_9ACTO/10-207
D6B5K6_9ACTO/3-232
D6B5Z8_9ACTO/122-300
D6BBD6_9ACTO/4-189
D6BHU0_9FUSO/6-188
D6BIR5_9FUSO/331-722
D6CLL1_THIS3/4-181
D6CSB8_THIS3/8-121
D6CSR9_THIS3/9-247
D6D322_9BACE/61-289
D6D888_9BACE/5-235
D6DB58_BIFLO/13-217
D6DBA0_BIFLO/18-246
D6DGX3_CLOSC/7-230
D6DHJ1_CLOSC/4-188
D6DHN4_CLOSC/3-153
D6DID6_CLOSC/3-205
D6DJE6_CLOSC/8-248
D6DJH2_CLOSC/111-475
D6DL51_CLOSC/11-173
D6DTN3_ENTCL/7-187
D6DU80_ENTCL/4-173
D6DYG8_9FIRM/4-190
D6E0T2_9FIRM/7-195
D6E3V5_9FIRM/2-210
D6E739_9ACTN/4-202
D6E913_9ACTN/2-190
D6EBF7_9ACTN/4-195
D6EH84_STRLI/192-368
D6EJ39_STRLI/7-204
D6EKR3_STRLI/95-312
D6EMK4_STRLI/5-203
D6EW32_STRLI/3-231
D6EY89_STRLI/114-293
D6FA42_MYCTU/47-229
D6FLT7_MYCTU/47-229
D6FS66_MYCTU/47-229
D6FT85_MYCTU/11-208
D6FV45_MYCTU/98-278
D6GHF5_9ENTR/4-172
D6GM87_9ENTR/7-185
D6GNM3_9ENTR/10-240
D6GQW2_FILAD/5-202
D6GRA9_FILAD/305-677
D6GS29_FILAD/6-189
D6GU37_FILAD/5-244
D6GVT7_9EURY/338-555
D6GZB1_STAAU/334-516
D6GZN5_STAAU/336-719
D6H0R2_STAAU/4-136
D6H2E2_STAAU/2-183
D6H2U5_STAAU/2-186
D6HAU2_NEIGO/2-221
D6HAU7_NEIGO/7-187
D6HD01_STAAU/2-183
D6HDF0_STAAU/2-186
D6HFY8_STAAU/334-516
D6HGA8_STAAU/336-719
D6HHQ7_STAAU/4-136
D6HJ80_9FIRM/213-500
D6HK87_9FIRM/4-115
D6HLV2_9FIRM/14-183
D6HPZ4_9FIRM/4-252
D6HQ94_9FIRM/4-252
D6HQN9_9FIRM/304-764
D6HS45_9FIRM/4-246
D6HV81_ECOLX/4-174
D6HW31_ECOLX/10-239
D6I575_ECOLX/9-194
D6I5W9_ECOLX/4-174
D6I857_ECOLX/10-239
D6IGS7_ECOLX/7-192
D6IK88_ECOLX/9-189
D6IM93_ECOLX/4-174
D6IPD7_ECOLX/10-239
D6IZD7_STAAU/334-516
D6IZS2_STAAU/336-719
D6J1B4_STAAU/4-136
D6J3X0_STAAU/2-186
D6J4V7_STAAU/2-183
D6J6H7_ECOLX/9-194
D6J8Z2_ECOLX/4-174
D6J9N7_ECOLX/10-239
D6JDL1_ECOLX/3-191
D6JIF6_NEIGO/20-216
D6JIG0_NEIGO/7-187
D6JQ75_ACIG3/4-178
D6JY31_ACIG3/4-254
D6JZX5_9ACTO/3-222
D6K9K8_9ACTO/10-228
D6KB39_9ACTO/7-204
D6KHL5_9FIRM/3-245
D6KHV4_9FIRM/293-472
D6KKC1_9FIRM/5-196
D6KKN3_9FIRM/18-254
D6KMS4_9FIRM/3-245
D6KN14_9FIRM/319-498
D6KQT1_9FIRM/5-196
D6KRU3_9FIRM/18-254
D6KTH9_SCAIO/8-209
D6KWC7_SCAIO/6-228
D6KXC0_9NEIS/7-185
D6L2A1_9NEIS/2-225
D6L6Z7_PARDN/23-233
D6L753_PARDN/10-212
D6LA35_9FUSO/331-713
D6LD19_9FUSO/6-186
D6LGV8_9FUSO/6-192
D6LH91_9FUSO/331-722
D6LN15_9RHIZ/45-234
D6LU85_STAAU/2-186
D6LWW1_STAAU/334-516
D6LX82_STAAU/334-717
D6LYQ1_STAAU/4-136
D6M1G2_STAAU/2-183
D6M3A7_9ACTO/13-202
D6M5J0_9ACTO/3-242
D6M790_9CLOT/9-195
D6MI56_9CLOT/5-240
D6R2T6_STRSA/2-189
D6RY64_BORVA/22-211
D6S4J0_9LACO/7-187
D6S571_9LACO/4-186
D6S5Q7_9LACO/336-723
D6S8A1_PEPMA/4-202
D6SAK1_PEPMA/317-688
D6SAM1_PEPMA/2-198
D6SB24_PEPMA/152-383
D6SBB4_PEPMA/6-194
D6SBK6_PEPMA/9-206
D6SBQ6_STAAU/2-183
D6SE42_STAAU/2-186
D6SHH6_STAAU/336-719
D6SHV1_STAAU/334-516
D6SIS3_STAAU/4-136
D6SN03_9DELT/5-183
D6SN38_9DELT/5-183
D6SQH9_9DELT/5-210
D6SRE6_9DELT/2-84
D6SUJ6_9DELT/5-183
D6SUR2_9DELT/4-233
D6SVS4_GARVA/9-238
D6SYM2_GARVA/9-218
D6T025_GARVA/1-208
D6T0L7_GARVA/30-258
D6T4F3_STAAU/334-717
D6T5C4_STAAU/2-186
D6T600_STAAU/4-136
D6T857_STAAU/2-183
D6T9Y8_STAAU/334-515
D6TBN5_9CHLR/3-180
D6TH94_9CHLR/5-234
D6THG0_9CHLR/5-198
D6TNM8_9CHLR/349-530
D6TQ12_9CHLR/50-214
D6TQ23_9CHLR/6-185
D6TQ32_9CHLR/6-191
D6TQ43_9CHLR/11-248
D6TRD6_9CHLR/14-244
D6TSV8_9CHLR/94-515
D6TUH1_9CHLR/8-199
D6U733_9CHLR/10-68
D6U9L1_STAAU/4-149
D6UB12_STAAU/336-719
D6UBE0_STAAU/334-516
D6UEI3_STAAU/2-187
D6UEZ3_STAAU/2-183
D6UPW4_9BACT/6-192
D6UQG8_9BACT/52-273
D6URS7_9BACT/6-198
D6UZ50_9BACT/364-565
D6V8J0_9BRAD/11-74
D6V9P0_9BRAD/1-175
D6XBA0_9ACTO/105-285
D6XS27_HELPV/8-202
D6XSQ1_BACIE/4-233
D6XSS0_BACIE/4-185
D6XSW3_BACIE/340-537
D6XU04_BACIE/333-722
D6XU99_BACIE/6-201
D6Y033_BACIE/2-178
D6Y2I8_THEBD/330-530
D6Y577_THEBD/5-184
D6YA00_THEBD/6-204
D6YDW9_CHLT5/4-197
D6YG14_CHLT7/4-197
D6YIN2_CHLT0/4-197
D6YLA6_CHLTG/4-197
D6YN17_CHLT1/4-197
D6YS27_WADCW/3-186
D6YVJ8_WADCW/7-234
D6YYP3_CHLT9/4-197
D6Z1I4_DESAT/3-158
D6Z1T3_DESAT/2-219
D6Z2J2_DESAT/4-240
D6Z342_DESAT/6-223
D6Z3H0_DESAT/16-201
D6Z7G5_SEGRD/6-204
D6ZHS0_MOBCV/7-210
D6ZID1_MOBCV/5-243
D6ZLQ9_STRP0/13-161
D6ZQC8_STRP0/339-722
D6ZQI6_STRP0/2-184
D6ZV79_BIFLJ/9-217
D6ZVC0_BIFLJ/18-246
D6ZYN2_STAND/14-200
D7AI86_GEOSK/3-215
D7AII8_GEOSK/4-188
D7AIN3_GEOSK/4-240
D7AN34_THEM3/4-231
D7AP14_THEM3/3-229
D7AP42_THEM3/308-676
D7AQ88_THEM3/3-188
D7AQA3_THEM3/5-192
D7AQX2_THEM3/5-171
D7ASX5_THEM3/337-516
D7AT45_THEM3/3-219
D7B2F1_NOCDD/6-209
D7B5Y9_NOCDD/4-231
D7BBV9_MEISD/31-218
D7BDB6_MEISD/2-224
D7BDB7_MEISD/302-475
D7BEG3_MEISD/45-181
D7BGK7_MEISD/339-508
D7BJW1_ARCHD/3-236
D7BNB9_ARCHD/7-208
D7BQ36_STRBB/99-294
D7BQG0_STRBB/3-251
D7BR44_STRBB/5-230
D7BSD2_STRBB/193-304
D7BUP1_STRBB/41-248
D7C670_STRBB/340-518
D7CEZ6_STRBB/7-204
D7CHA2_STRBB/86-307
D7CJ06_SYNLT/1-175
D7CLH6_SYNLT/6-117
D7CM42_SYNLT/319-498
D7CM99_SYNLT/16-252
D7CMK9_SYNLT/6-236
D7CP27_SYNLT/5-191
D7CP45_SYNLT/325-504
D7CSP2_TRURR/28-214
D7CTP6_TRURR/340-521
D7CZJ7_GEOSC/343-725
D7D1I3_GEOSC/2-219
D7D209_GEOSC/3-172
D7D259_GEOSC/338-537
D7D540_GEOSC/2-176
D7DAK4_STAHD/1-175
D7DE17_CHLTD/4-197
D7DH86_CHLTL/4-197
D7DIX8_METS0/15-194
D7DPF4_METS0/5-231
D7DQH6_METV3/5-206
D7DRZ6_METV3/14-189
D7DUN9_METV3/8-190
D7DV47_METV3/3-217
D7DW01_NOSA0/4-192
D7E1W2_NOSA0/32-205
D7E7H2_METEZ/339-514
D7E7P2_METEZ/3-150
D7E8B9_METEZ/5-153
D7EAY9_METEZ/2-205
D7EQZ5_MYCTU/11-208
D7EW37_MYCTU/59-241
D7EXG7_MYCTU/98-278
D7FBS2_HELP3/8-202
D7GD88_PROFC/3-196
D7GDU4_PROFC/7-217
D7GEV1_PROFC/5-200
D7GR56_9FIRM/4-189
D7GTD7_9FIRM/5-236
D7GW22_9FIRM/329-693
D7GX47_9FIRM/4-258
D7H300_BRUAB/20-210
D7H823_VIBCH/3-237
D7HBP4_VIBCH/5-180
D7HE31_VIBCH/7-238
D7HKE2_VIBCH/3-237
D7HNI5_VIBCH/5-180
D7HQJ0_VIBCH/7-239
D7I319_PSESS/3-231
D7I3N4_PSESS/6-182
D7I796_9BACE/5-235
D7I8I5_9BACE/3-257
D7IJL2_9BACE/41-328
D7IM71_9BACE/5-243
D7INX7_9BACE/20-205
D7IQZ8_9BACE/6-213
D7ISZ3_9BACE/5-223
D7ITZ7_9BACE/5-233
D7IWM0_9BACE/10-192
D7IXB2_9BACE/12-214
D7J339_9BACE/3-198
D7J4N3_9BACE/61-289
D7J9H2_9BACE/5-235
D7JC60_9BACT/4-226
D7JI02_ECOLX/9-189
D7JM25_ECOLX/4-174
D7JNC6_ECOLX/10-239
D7K0H2_9BACE/109-286
D7K5N2_9BACE/5-235
D7L064_ARALL/69-302
D7N285_9NEIS/7-186
D7N288_9NEIS/2-222
D7N5V5_9FIRM/321-691
D7N775_9FIRM/5-186
D7TG39_VITVI/1-207
D7UHP0_LISMO/337-517
D7UKN8_LISMO/342-729
D7UM87_LISMO/4-173
D7UYE5_LISGR/2-176
D7UYW5_LISGR/4-180
D7V052_LISGR/368-754
D7V1B3_LISGR/337-536
D7V2Z7_9LACO/4-280
D7V3Y8_9LACO/329-720
D7V9S0_LACPL/5-172
D7VB51_LACPL/3-237
D7VBQ6_LACPL/336-733
D7VC14_LACPL/7-209
D7VM47_9SPHI/260-460
D7VP45_9SPHI/2-182
D7VTD2_9SPHI/18-239
D7VZT2_9FLAO/2-280
D7W0C2_9FLAO/2-296
D7W3T6_9FLAO/1-286
D7W5L0_9FLAO/2-280
D7W795_9FLAO/250-471
D7W860_9FLAO/2-275
D7WAN2_9CORY/63-190
D7WEU8_9CORY/8-207
D7WIY6_BACCE/60-266
D7WMM7_9BACI/2-241
D7WMS1_9BACI/342-728
D7WPB7_9BACI/60-290
D7WPQ1_9BACI/3-228
D7WPS2_9BACI/4-163
D7WPY5_9BACI/335-525
D7X1J5_ECOLX/1-205
D7XAF3_ECOLX/4-174
D7XDN9_ECOLX/1-179
D7XGU7_ECOLX/1-176
D7XHW9_ECOLX/4-174
D7XMH7_ECOLX/1-205
D7Y4A5_ECOLX/4-175
D7Y6E0_ECOLX/1-205
D7Y878_ECOLX/1-183
D7YE48_ECOLX/4-174
D7YFD4_ECOLX/1-176
D7YPW7_ECOLX/1-205
D7YU26_ECOLX/4-174
D7YZD9_ECOLX/1-205
D7Z5S4_ECOLX/1-176
D7ZAB7_ECOLX/1-205
D7ZGA3_ECOLX/4-174
D7ZK84_ECOLX/1-182
D7ZN49_ECOLX/1-205
D7ZPW5_ECOLX/4-174
D7ZZS6_ECOLX/1-183
D8A1A0_ECOLX/4-174
D8AA77_ECOLX/1-182
D8AE32_ECOLX/1-205
D8AQX8_ECOLX/1-182
D8ART9_ECOLX/4-175
D8AWJ8_ECOLX/1-205
D8AXR3_ECOLX/4-175
D8B1H9_ECOLX/1-205
D8B220_ECOLX/1-182
D8BAR7_ECOLX/1-205
D8BH20_ECOLX/4-174
D8BII7_ECOLX/1-185
D8BVL7_ECOLX/1-205
D8C3K6_ECOLX/1-182
D8C671_ECOLX/4-175
D8C9Q0_ECOLX/1-205
D8CHN6_ECOLX/1-176
D8CL23_ECOLX/4-174
D8D6K5_COMTE/17-257
D8D8B8_COMTE/41-196
D8DC60_COMTE/3-180
D8DVT9_PREBR/5-210
D8E7F5_ECOLX/1-205
D8EBQ8_ECOLX/1-176
D8EFN3_ECOLX/4-174
D8EIV1_ECOLX/1-176
D8EL40_ECOLX/4-174
D8EVI6_ECOLX/1-205
D8F3S0_9DELT/172-345
D8F553_9DELT/10-150
D8FBF1_9DELT/7-197
D8FHU1_9FIRM/316-691
D8FJL5_9FIRM/5-189
D8FLF9_LACDE/4-252
D8FNY5_LACDE/11-180
D8FQ20_LACDE/297-690
D8FXL1_9CYAN/38-191
D8G1R9_9CYAN/4-191
D8GGH9_LACCZ/4-155
D8GH41_LACCZ/334-722
D8GJT6_CLOLD/5-241
D8GLL0_CLOLD/9-193
D8GQ26_CLOLD/339-709
D8GRB1_CLOLD/2-203
D8GRM9_CLOLD/5-177
D8GXG4_BACAI/338-510
D8GYB7_BACAI/4-181
D8H6Y8_BACAI/60-266
D8H812_BACAI/332-719
D8HAU4_STAAF/334-717
D8HC10_STAAF/4-135
D8HDL3_STAAF/2-186
D8HGA5_STAAF/2-183
D8HI22_STAAF/334-525
D8HR45_AMYMU/190-233
D8HS16_AMYMU/7-211
D8HVD7_AMYMU/5-221
D8HXY1_AMYMU/45-257
D8I234_AMYMU/62-263
D8I4T2_AMYMU/97-277
D8I4W5_AMYMU/3-237
D8I564_AMYMU/6-228
D8I9J3_AMYMU/66-250
D8IC77_BRAP9/3-216
D8ICL7_BRAP9/5-218
D8IG21_BRAP9/5-184
D8IG65_BRAP9/1-202
D8IHJ5_LACFC/3-222
D8IKI7_LACSC/340-718
D8IL41_LACSC/4-151
D8IQD8_HERSS/7-187
D8IU95_HERSS/9-141
D8IVE3_HERSS/339-513
D8J1X9_HERSS/8-243
D8J2T0_HALJB/4-206
D8J556_HALJB/4-229
D8J6T8_HALJB/348-527
D8J778_HALJB/4-151
D8J7K1_HALJB/9-194
D8JLC1_ACISD/4-178
D8JNN1_ACISD/4-253
D8JZC0_HYPDA/13-209
D8JZG7_DEHLB/4-172
D8K2M8_DEHLB/3-184
D8K332_DEHLB/5-203
D8K8E2_NITWC/6-229
D8K8H0_NITWC/6-182
D8KFF4_LACLN/507-888
D8KGD8_LACLN/4-310
D8KIN7_LACLN/4-208
D8KNK5_CORPF/8-205
D8M6E8_BLAHO/1-179
D8MBS5_BLAHO/1-232
D8MEK2_LEUGT/4-269
D8MFY3_LEUGT/4-172
D8MG63_LEUGT/331-719
D8MNE9_ERWBE/7-186
D8MSV0_ERWBE/25-260
D8MTJ2_ERWBE/4-175
D8N0D4_RALSO/15-140
D8N9R0_RALSO/7-191
D8ND49_RALSO/12-250
D8NHP0_RALSO/15-137
D8NKH3_RALSO/12-247
D8NRS8_RALSO/7-191
D8NUY8_RALSO/12-249
D8P0Y1_RALSO/7-191
D8P427_RALSO/21-179
D8PFC6_9BACT/6-140
D8PGA2_9BACT/6-197
D8PJE6_9BACT/340-517
D8PKC1_SCHCM/3-230
D8RYT1_SELML/8-244
D8SV00_SELML/21-259
D8UP16_9MICC/7-206
D8UQT6_9MICC/5-244
D9N5D1_STRPN/339-722
D9NAR0_STRPN/2-182
D9NAW6_STRPN/4-55
D9NCK5_STRPN/339-722
D9NHE0_STRPN/4-152
D9NJ05_STRPN/339-722
D9NMB9_STRPN/4-152
D9NQG1_STRPN/339-722
D9NTR0_STRPN/4-65
D9NYJ2_STRPN/339-722
D9NZY6_STRPN/4-152
D9P4M8_ACTPL/3-235
D9P774_ACTPL/7-183
D9PAA1_ACTPL/7-183
D9PB94_ACTPL/3-238
D9PGR3_9ZZZZ/10-65
D9PJE1_9ZZZZ/1-158
D9PJT7_9ZZZZ/7-215
D9PQZ6_PEPMA/6-194
D9PR78_PEPMA/9-206
D9PS35_PEPMA/2-223
D9PS55_PEPMA/317-688
D9PTM0_PEPMA/4-200
D9PTX3_METTM/4-184
D9PV30_METTM/16-254
D9PWD7_METTM/343-501
D9PYG2_METTM/5-180
D9Q0U1_ACIS3/8-158
D9Q3E8_CORP1/8-205
D9QBB7_CORP2/8-205
D9QL00_BRESC/23-208
D9QLX6_BRESC/35-206
D9QR38_ACEAZ/3-214
D9QRG4_ACEAZ/342-723
D9QS25_ACEAZ/6-213
D9QS87_ACEAZ/5-191
D9QS92_ACEAZ/3-205
D9QTC5_ACEAZ/2-256
D9QTK6_ACEAZ/4-229
D9QU70_ACEAZ/5-171
D9QU72_ACEAZ/5-202
D9QUN9_ACEAZ/339-530
D9QX24_MYCMG/341-729
D9QY18_MYCMG/10-266
D9QZ42_CLOSW/4-195
D9QZZ3_CLOSW/406-793
D9R2H6_CLOSW/5-229
D9R3Z1_CLOSW/3-199
D9R4A0_CLOSW/17-171
D9R615_CLOSW/4-208
D9R7H6_CLOSW/4-188
D9R8K9_CLOSW/122-234
D9R9G1_CLOSW/6-237
D9RCS2_STAAJ/2-186
D9REK6_STAAJ/2-183
D9RG72_STAAJ/334-517
D9RGJ1_STAAJ/336-719
D9RHY8_STAAJ/4-134
D9RIE6_STAAK/2-186
D9RKQ8_STAAK/2-183
D9RL84_STAAK/4-149
D9RPG4_STAAK/334-516
D9RQ40_STAAK/336-719
D9RTY7_PREMB/5-209
D9RXS5_THEOJ/339-511
D9RY38_THEOJ/16-218
D9RZI9_THEOJ/4-184
D9S2I2_THEOJ/5-174
D9S2J7_THEOJ/5-189
D9S2K3_THEOJ/5-189
D9S3I7_THEOJ/3-236
D9S3M1_THEOJ/318-697
D9S9H8_FIBSS/4-199
D9SGG8_GALCS/4-243
D9SJU5_GALCS/7-185
D9SKC4_CLOC7/4-247
D9SKN1_CLOC7/345-730
D9SL11_CLOC7/4-221
D9SN99_CLOC7/5-245
D9SQ86_CLOC7/5-175
D9SQ99_CLOC7/6-195
D9SR40_CLOC7/2-192
D9STA9_CLOC7/5-206
D9STH0_CLOC7/5-203
D9T1L2_MICAI/104-298
D9T5L5_MICAI/6-206
D9T6A2_MICAI/67-252
D9T9P7_MICAI/7-229
D9TFD2_CALOO/304-679
D9TFN9_CALOO/2-234
D9TIR1_CALOO/5-193
D9TIX8_CALOO/45-432
D9TJK0_CALOO/2-211
D9TKM3_CALOO/5-219
D9TKQ5_CALOO/4-195
D9TLH8_THETC/5-219
D9TLJ7_THETC/3-190
D9TLU1_THETC/6-216
D9TM61_THETC/3-225
D9TM62_THETC/314-680
D9TNM9_THETC/5-229
D9TT55_THETC/5-173
D9TTD4_THETC/3-234
D9TTL8_THETC/339-526
D9UGT5_9ACTO/8-205
D9USX9_9ACTO/3-179
D9UXX3_9ACTO/64-227
D9UY60_9ACTO/194-237
D9V2N0_9ACTO/5-209
D9V3W4_9ACTO/4-201
D9V6Z7_9ACTO/6-218
D9VC95_9ACTO/97-279
D9VGB6_9ACTO/7-211
D9VIC9_9ACTO/6-210
D9VM91_9ACTO/113-164
D9VPK4_9ACTO/35-145
D9VRZ2_9ACTO/7-204
D9VUY0_9ACTO/15-182
D9VXX8_9ACTO/3-223
D9W9G1_9ACTO/340-518
D9WDQ8_9ACTO/7-210
D9WGI1_9ACTO/10-207
D9WHE5_9ACTO/108-287
D9WI42_9ACTO/3-228
D9WPQ3_9ACTO/186-316
D9WYM3_STRVR/5-194
D9X244_STRVR/7-204
D9X5Y9_STRVR/68-323
D9XD39_STRVR/103-283
D9XE90_STRVR/3-228
D9XP42_9ACTO/7-204
D9XPR3_9ACTO/3-232
D9Y228_9ACTO/102-284
D9Y397_9BURK/6-190
D9Y762_9BURK/7-233
D9Y947_9DELT/4-221
D9Y9B6_9DELT/4-218
D9YGZ9_9DELT/4-227
D9YH60_9DELT/5-189
DNAE2_AGRVS/4-277
DNAE2_ALHEH/6-308
DNAE2_ANAD2/8-156
DNAE2_ANADE/8-163
DNAE2_ANASK/8-156
DNAE2_AROAE/17-249
DNAE2_AZOSB/7-147
DNAE2_BDEBA/26-212
DNAE2_BORBR/9-109
DNAE2_BORPA/9-109
DNAE2_BRAJA/9-272
DNAE2_BRASO/8-320
DNAE2_BURMA/12-144
DNAE2_BURPS/12-144
DNAE2_CAUCN/7-264
DNAE2_CAUCR/7-264
DNAE2_CORDI/54-191
DNAE2_COREF/78-277
DNAE2_CORGL/61-185
DNAE2_CORJK/97-289
DNAE2_DECAR/7-126
DNAE2_HAHCH/4-316
DNAE2_IDILO/17-273
DNAE2_METCA/10-208
DNAE2_MYCBO/59-241
DNAE2_MYCPA/59-241
DNAE2_MYCTU/66-248
DNAE2_NOCFA/63-287
DNAE2_PROAC/58-241
DNAE2_PSE14/6-148
DNAE2_PSEA7/5-121
DNAE2_PSEAE/12-127
DNAE2_PSEF5/5-117
DNAE2_PSEMY/6-134
DNAE2_PSEPF/6-282
DNAE2_PSEPK/14-139
DNAE2_PSESM/6-207
DNAE2_PSEU2/6-118
DNAE2_RALPJ/14-133
DNAE2_RALSO/15-133
DNAE2_RHILO/10-243
DNAE2_RHISN/8-262
DNAE2_RHOBA/106-381
DNAE2_RHOP2/8-234
DNAE2_RHOP5/8-292
DNAE2_RHOPA/7-194
DNAE2_RHOPS/8-218
DNAE2_SACD2/5-317
DNAE2_SILPO/4-188
DNAE2_SINMW/8-253
DNAE2_SYMTH/4-189
DNAE2_TERTT/4-306
DNAE2_VIBHB/4-246
DNAE2_VIBPA/4-308
DNAE2_VIBVU/4-307
DNAE2_VIBVY/4-309
DNAE2_XANAC/49-252
DNAE2_XANC5/49-281
DNAE2_XANC8/49-303
DNAE2_XANCB/49-233
DNAE2_XANCP/49-303
DNAE2_XANOP/49-250
DNAE2_XANOR/49-250
DNE21_AGRT5/7-280
DNE21_RHIME/8-258
DNE22_AGRT5/4-264
DNE22_RHIME/4-265
DNE23_AGRT5/4-261
DPO3A_AQUAE/6-201
DPO3A_BACHD/4-177
DPO3A_BACSU/4-171
DPO3A_BORBU/8-197
DPO3A_BUCAI/7-184
DPO3A_BUCAP/7-185
DPO3A_BUCBP/7-191
DPO3A_CAMJE/5-205
DPO3A_CAUCN/10-206
DPO3A_CAUCR/10-206
DPO3A_CHLMU/4-197
DPO3A_CHLPN/4-196
DPO3A_CHLTR/4-197
DPO3A_DEIRA/25-216
DPO3A_ECO57/7-192
DPO3A_ECOL6/7-192
DPO3A_ECOLI/7-192
DPO3A_HAEIN/8-184
DPO3A_HELPJ/8-202
DPO3A_HELPY/8-202
DPO3A_LACLA/4-181
DPO3A_MYCBO/11-208
DPO3A_MYCGE/3-226
DPO3A_MYCLE/7-204
DPO3A_MYCPN/3-297
DPO3A_MYCTU/11-208
DPO3A_NEIMA/7-186
DPO3A_NEIMB/7-186
DPO3A_PASMU/7-182
DPO3A_PSEAE/6-180
DPO3A_PSEFL/6-182
DPO3A_RICBR/6-184
DPO3A_RICCN/6-184
DPO3A_RICFE/6-184
DPO3A_RICPR/6-184
DPO3A_RICTY/6-184
DPO3A_SALTY/7-192
DPO3A_STAA8/4-149
DPO3A_STAAC/4-149
DPO3A_STAAM/4-136
DPO3A_STAAN/4-136
DPO3A_STAAR/4-136
DPO3A_STAAS/4-149
DPO3A_STAAW/4-149
DPO3A_STAEQ/3-142
DPO3A_STAES/3-142
DPO3A_STRCO/7-204
DPO3A_STRP1/4-214
DPO3A_STRP3/4-192
DPO3A_STRP6/4-231
DPO3A_STRP8/4-226
DPO3A_STRPY/4-212
DPO3A_THEAQ/8-194
DPO3A_TREPA/7-191
DPO3A_UREPA/3-235
DPO3A_VIBCH/7-193
DPO3A_XYLFA/7-196
DPO3A_XYLFT/7-196
DPO3A_YERPE/3-191
DPO3_BACCR/334-721
DPO3_BACHD/333-716
DPO3_BACSU/335-727
DPO3_CLOPE/350-719
DPO3_CLOTE/328-691
DPO3_LACBA/339-723
DPO3_LACC3/334-719
DPO3_LACLA/510-891
DPO3_LACPL/336-733
DPO3_LACRD/340-725
DPO3_LACS1/340-718
DPO3_LACSS/339-728
DPO3_LISIN/342-729
DPO3_LISMF/342-729
DPO3_LISMO/342-729
DPO3_LISW6/342-729
DPO3_MYCGE/330-717
DPO3_MYCPN/322-709
DPO3_MYCPU/312-690
DPO3_OCEIH/328-704
DPO3_PEDPA/334-719
DPO3_STAA1/336-719
DPO3_STAA3/334-717
DPO3_STAA8/334-717
DPO3_STAAB/336-719
DPO3_STAAC/336-719
DPO3_STAAE/336-719
DPO3_STAAM/336-719
DPO3_STAAN/336-719
DPO3_STAAR/336-719
DPO3_STAAS/336-719
DPO3_STAAU/334-717
DPO3_STAAW/334-717
DPO3_STAEQ/336-722
DPO3_STAES/340-726
DPO3_STAHJ/336-718
DPO3_STAS1/336-722
DPO3_STRA3/344-728
DPO3_STRA5/344-728
DPO3_STRMU/339-725
DPO3_STRP1/341-725
DPO3_STRP2/339-722
DPO3_STRP3/341-725
DPO3_STRP6/341-725
DPO3_STRP8/341-725
DPO3_STRPB/341-725
DPO3_STRPC/341-725
DPO3_STRPD/341-725
DPO3_STRPF/341-725
DPO3_STRPG/341-725
DPO3_STRPM/341-725
DPO3_STRPN/339-722
DPO3_STRPY/341-725
DPO3_STRR6/339-722
DPO3_STRS2/339-722
DPO3_STRSV/338-725
DPO3_STRSY/339-722
DPO3_STRT1/340-727
DPO3_STRT2/340-727
DPO3_STRTD/340-728
DPO3_THEMA/271-647
DPO3_THEP1/271-647
DPO3_THETN/303-670
DPO3_UREPA/323-719
E0DG05_9CORY/25-222
E0DK88_9RHIZ/20-210
E0DX26_9RHIZ/20-210
E0E1D0_9FIRM/5-233
E0E1D5_9FIRM/10-193
E0E1Z2_9FIRM/102-483
E0E7E9_ACTPL/3-238
E0E8V6_ACTPL/7-183
E0EDD6_ACTPL/3-235
E0EEQ6_ACTPL/7-183
E0EJK3_ACTPL/3-238
E0EKV8_ACTPL/7-183
E0EXB9_ACTPL/3-238
E0EYS3_ACTPL/7-183
E0F3H2_ACTPL/3-238
E0F4T1_ACTPL/7-183
E0F9S2_ACTPL/3-238
E0FB66_ACTPL/7-183
E0FFW2_ACTPL/3-238
E0FH55_ACTPL/7-183
E0FLX2_ACTPL/3-238
E0FNA2_ACTPL/7-183
E0FRC5_9THEO/309-676
E0FRT0_9THEO/3-226
E0FSL0_9THEO/2-257
E0FU42_9THEO/3-188
E0FU58_9THEO/5-192
E0FU88_9THEO/30-237
E0FUF2_9THEO/5-170
E0FWD0_9THEO/5-192
E0FWH2_9THEO/338-525
E0FWI3_9THEO/337-520
E0FY91_9THEO/3-203
E0G4A5_ENTFA/5-175
E0G7K3_ENTFA/340-727
E0G9B8_ENTFA/340-727
E0GAX2_ENTFA/5-175
E0GKH1_ENTFA/5-175
E0GQ63_ENTFA/340-727
E0GUX4_ENTFA/5-175
E0H066_ENTFA/340-727
E0H1J5_ENTFA/5-175
E0H346_ENTFA/340-727
E0H9Q3_ENTFA/5-175
E0HCM0_ENTFA/340-727
E0HLH1_9GAMM/7-184
E0HLH8_9GAMM/5-179
E0HSQ8_9GAMM/24-254
E0HVM5_9BACT/3-239
E0HW18_9BACT/3-188
E0HW22_9BACT/2-183
E0HWQ3_9BACT/5-184
E0HYX5_9BACT/314-684
E0HZA9_9BACT/4-143
E0I3S4_9BACL/7-233
E0I484_9BACL/337-711
E0I9M8_9BACL/2-214
E0IBC9_9BACL/3-224
E0IC15_9BACL/12-197
E0IDB3_9BACL/3-210
E0IJL5_9GAMM/24-254
E0ILC3_9GAMM/7-184
E0ILD0_9GAMM/5-179
E0IUZ5_ECOLW/10-239
E0IVK2_ECOLW/4-174
E0IYJ8_ECOLW/7-192
E0JB19_RHIME/24-213
E0JD41_RHIME/8-258
E0JHP7_RHIME/27-207
E0JNU1_RHIME/4-265
E0JSY5_RHIME/8-258
E0JWS1_RHIME/24-213
E0K1A3_RHIME/27-206
E0K7P5_RHIME/4-269
E0KBX1_STRVO/104-283
E0KEI2_STRVO/188-302
E0KG67_STRVO/73-269
E0KN39_STRVO/340-517
E0KSX1_STRVO/5-209
E0L0L8_STRVO/7-204
E0L0V4_STRVO/3-215
E0LFP4_SPHCR/7-188
E0LVN3_9ENTR/10-245
E0LX75_9ENTR/7-186
E0LZ57_9ENTR/4-175
E0MKA0_9RHOB/24-212
E0MVT4_9CORY/49-212
E0MYV4_9CORY/8-205
E0N0Y5_9ACTO/7-210
E0N5A0_9ACTO/5-240
E0NB17_NEIME/2-221
E0NB22_NEIME/7-186
E0NDF8_PEDAC/334-724
E0NE00_PEDAC/20-192
E0NH79_PEDAC/4-209
E0NHP3_PEDAC/4-225
E0NJ48_9FIRM/3-188
E0NM47_9FIRM/308-670
E0NU46_9BACT/5-200
E0NWC3_9FIRM/16-208
E0NZ07_9FIRM/339-515
E0P0W7_9FIRM/5-197
E0P244_9FIRM/3-235
E0P2C5_9FIRM/5-204
E0P5F2_STAAU/2-183
E0P6F8_STAAU/2-186
E0P7K7_STAAU/4-149
E0P8V6_STAAU/336-719
E0P984_STAAU/334-516
E0PBF7_STREI/340-722
E0PD81_STREI/2-183
E0PDC6_STREI/4-148
E0PHF9_STRGY/340-723
E0PJ61_STRGY/2-183
E0PJP7_STRGY/4-151
E0PPH7_STRMT/2-184
E0PQV2_STRMT/4-126
E0PT85_STRMT/339-722
E0PTY1_STRPY/341-725
E0PW74_STRPY/4-192
E0PYX3_9STRE/339-719
E0Q1K1_9STRE/4-135
E0Q2T0_9STRE/2-184
E0Q576_9BIFI/14-243
E0Q5B6_9BIFI/8-223
E0QFM3_CAMCO/5-205
E0QJK5_9FIRM/297-664
E0QKA6_9FIRM/12-198
E0QKN2_9FIRM/6-259
E0QR12_9ACTO/10-213
E0QSR5_9ACTO/5-230
E0QYV9_ECOLX/10-239
E0R008_ECOLX/4-175
E0R333_ECOLX/7-192
E0RAF3_PAEP6/3-221
E0RBU8_PAEP6/3-212
E0RD04_PAEP6/5-187
E0REV0_PAEP6/10-241
E0RH27_PAEP6/335-709
E0RNN0_SPITD/4-218
E0RQ51_SPITD/4-252
E0RRI1_SPITD/3-226
E0RRX1_SPITD/7-189
E0RUA2_SPITD/1-198
E0RW77_BUTPB/6-196
E0RXN4_BUTPB/4-246
E0RYU0_BUTPB/7-217
E0RZL5_BUTPB/5-201
E0RZT4_BUTPB/4-191
E0S1M7_BUTPB/392-799
E0S470_BUTPB/38-301
E0S506_BUTPB/363-755
E0SAU0_DICD3/4-175
E0SBW7_DICD3/10-244
E0SCE4_DICD3/7-190
E0SEL7_DICD3/152-195
E0SR45_IGNAA/11-114
E0SVD5_STRZA/339-722
E0SVR3_STRZA/2-184
E0SYP6_STRZA/4-152
E0T610_EDWTF/4-174
E0T6R7_EDWTF/14-247
E0TA98_EDWTF/7-186
E0TCR7_PARBH/6-193
E0TIP0_ZINIC/5-184
E0TJG6_SULMC/212-406
E0TKK0_MYCHH/5-167
E0TLA2_MYCHH/317-716
E0TPQ3_STRZ6/4-152
E0TQZ8_STRZ6/339-722
E0TRN0_STRZ6/2-182
E0TTZ5_BACPZ/2-177
E0TUE7_BACPZ/335-728
E0TVY3_BACPZ/336-534
E0TWM2_BACPZ/4-174
E0TX81_BACPZ/4-240
E0UA54_CYAP2/4-196
E0UAW3_CYAP2/33-220
E0UQB2_SULAO/3-210
E0US34_SULAO/8-201
E0WSC8_9ENTR/14-250
E0WTC4_9ENTR/7-184
E0X938_STRPN/2-115
E0X940_STRPN/2-114
E0X942_STRPN/2-114
E0XSU0_9PROT/7-66
E0XYK4_9BACT/350-525
E0XZ20_9GAMM/3-309
E0YJ03_9CAUD/11-195
E1CSW3_VIBPA/6-179
E1CYJ9_VIBPA/7-187
E1D013_VIBPA/3-238
E1D1Q5_VIBPA/5-178
E1D215_VIBPA/4-308
E1D501_VIBPA/4-308
E1D9I6_VIBPA/6-179
E1DD36_VIBPA/7-187
E1DEJ7_VIBPA/5-178
E1DG72_VIBPA/3-238
E1DID2_VIBPA/7-187
E1DJM5_VIBPA/3-238
E1DJP3_VIBPA/5-178
E1DQ37_VIBPA/4-308
E1DTT6_VIBPA/6-179
E1E1D9_LACRE/340-721
E1E1J6_LACRE/5-173
E1E264_STAAU/2-183
E1E4J4_STAAU/2-187
E1E5F7_STAAU/4-149
E1E6F8_STAAU/336-719
E1E6T3_STAAU/334-516
E1EBJ9_VIBPA/5-178
E1ECA3_VIBPA/7-187
E1EDI3_VIBPA/6-179
E1EFM9_VIBPA/3-238
E1EKF0_VIBPA/4-308
E1ENQ2_ENTFA/5-175
E1ESE3_ENTFA/340-727
E1EXX5_GIAIA/3-229
E1F9Z4_9THEO/3-215
E1FA71_9THEO/337-516
E1FC69_9THEO/194-480
E1FCF0_9THEO/26-237
E1FD11_9THEO/5-197
E1FDF3_9THEO/2-257
E1FE97_9THEO/3-229
E1FEC5_9THEO/309-675
E1FF30_9THEO/5-174
E1FG10_9THEO/3-188
E1FG25_9THEO/9-197
E1GW96_9BACT/5-203
E1H0Y2_STRPN/4-152
E1H2I2_STRPN/339-722
E1H951_MYCTU/11-208
E1HED4_MYCTU/59-241
E1HFQ1_MYCTU/98-278
E1HPR9_ECOLX/1-182
E1HRP6_ECOLX/1-205
E1HU08_ECOLX/4-175
E1I0N2_ECOLX/1-205
E1I4J7_ECOLX/4-174
E1I7I7_ECOLX/1-182
E1IBK8_9CHLR/5-195
E1IDD6_9CHLR/9-121
E1IGR6_9CHLR/2-240
E1IH84_9CHLR/16-233
E1IJY8_ECOLX/1-205
E1IPV0_ECOLX/4-174
E1ITS0_ECOLX/1-176
E1IXD5_ECOLX/3-191
E1J8Y3_ECOLX/1-205
E1J9M9_ECOLX/4-174
E1JAG0_ECOLX/1-176
E1JMR1_9LACO/340-718
E1JQB0_9LACO/4-151
E1JUE5_DESFR/2-81
E1JUH9_DESFR/3-143
E1JZS0_DESFR/5-193
E1K195_DESFR/4-226
E1K2W8_9EURY/5-180
E1K4J6_9EURY/5-170
E1K5C7_9EURY/8-201
E1K7Y0_9FIRM/3-236
E1K8Z2_9FIRM/336-723
E1K9B8_9FIRM/3-179
E1K9Q9_9FIRM/2-195
E1KAB8_9FIRM/5-235
E1KBZ2_9FIRM/5-198
E1KE84_9FIRM/337-516
E1KG32_9FIRM/5-174
E1KHT9_9FIRM/5-196
E1KI99_9FIRM/2-206
E1KRX6_9BACT/5-205
E1KVP4_PEPMA/317-688
E1KVR4_PEPMA/2-223
E1KZ26_PEPMA/6-195
E1KZB4_PEPMA/9-206
E1KZS6_PEPMA/4-200
E1L0V4_9ACTN/6-257
E1L2S2_9ACTN/4-256
E1L452_9FIRM/21-248
E1L6Y5_9FIRM/318-497
E1L811_9FIRM/5-194
E1L8P3_9FIRM/3-231
E1L9I0_9FIRM/5-194
E1L9M9_9FIRM/3-229
E1LAN7_9FIRM/318-497
E1LDI4_9FIRM/21-249
E1LFY9_STRMT/2-181
E1LG69_STRMT/4-128
E1LI07_STRMT/339-722
E1LLA1_STRMT/4-128
E1LML4_STRMT/339-722
E1LPE5_STRMT/2-182
E1LQJ5_STRMT/2-183
E1LRX8_STRMT/4-159
E1LUJ0_STRMT/339-725
E1M1U4_STRMT/339-722
E1M3C6_STRMT/2-183
E1M4G1_STRMT/4-129
E1M849_9STRE/340-681
E1M879_9STRE/2-182
E1M9R5_9STRE/4-99
E1MBY5_9ACTO/5-230
E1MEV4_9ACTO/7-210
E1MIC1_9GAMM/5-241
E1MJ92_9GAMM/6-184
E1NBH0_9BIFI/14-243
E1NBL1_9BIFI/8-223
E1NH94_9LACO/9-182
E1NHB7_9LACO/321-708
E1NL46_9LACO/317-704
E1NLK4_9LACO/9-210
E1NQA4_9LACO/9-209
E1NQK2_9LACO/321-708
E1NSL3_9LACO/9-182
E1NUX0_9LACO/321-708
E1NW82_9LACO/9-185
E1NWN3_9LACO/321-713
E1P482_NEILA/2-221
E1P485_NEILA/7-186
E1P6J5_ECOAB/7-192
E1P7J7_ECOAB/10-239
E1PHS1_ECOAB/4-174
E1PMN7_CAMJM/5-205
E1PR38_MYCFJ/5-192
E1PRG5_MYCFJ/339-732
E1PTX7_HELPT/8-202
E1Q2A9_HELPM/8-202
E1Q4K7_HELPP/8-202
E1Q9F8_HELPC/8-202
E1QBG4_MYCPB/322-709
E1QCC6_MYCPB/3-172
E1QEI7_DESB2/9-241
E1QH47_DESB2/6-189
E1QJJ2_DESB2/6-191
E1QKD1_DESB2/2-214
E1QNV7_VULDI/3-192
E1QWJ2_OLSUV/4-233
E1QXW4_OLSUV/29-227
E1QZK1_OLSUV/4-272
E1R416_SPISS/5-204
E1R432_SPISS/5-190
E1R582_SPISS/3-203
E1RB70_SPISS/4-223
E1REU7_METP4/29-192
E1RHM9_METP4/4-188
E1RKB1_METP4/2-73
E1RP97_XYLFG/7-196
E1RSZ0_ECOUM/7-192
E1RU45_ECOUM/4-174
E1S430_ECOUM/10-239
E1S6X6_HELP9/8-202
E1SAD2_PANVC/4-175
E1SDZ2_PANVC/7-186
E1SER1_PANVC/21-256
E1SNR3_FERBD/3-229
E1SU29_FERBD/7-188
E1SWI3_FERBD/9-114
E1SXU4_THESX/3-188
E1SXV9_THESX/9-197
E1SYD8_THESX/5-174
E1SYU5_THESX/2-257
E1SZA9_THESX/5-197
E1T0I0_THESX/26-237
E1T0R9_THESX/337-516
E1T166_THESX/3-215
E1T1L8_THESX/194-480
E1T1Y5_THESX/309-675
E1T213_THESX/3-229
E1T427_BURSG/4-243
E1TB52_BURSG/12-134
E1TCP5_BURSG/10-188
E1THR8_BURSG/340-517
E1TN64_LACPS/3-241
E1TNG6_LACPS/7-209
E1TSI1_LACPS/5-172
E1TTP3_LACPS/336-733
E1UFL3_LISML/337-517
E1UG28_LISML/341-728
E1UGT2_LISML/1-165
E1UMK5_BACAS/348-547
E1UN53_BACAS/7-182
E1UN81_BACAS/4-243
E1US54_BACAS/2-190
E1UU41_BACAS/335-727
E1V8E0_HALED/35-266
E1V8L7_HALED/6-182
E1VIF7_9GAMM/3-250
E1VJ56_9GAMM/53-362
E1VLV5_9GAMM/12-213
E1VNM6_9GAMM/23-199
E1VWH8_ARTAR/4-175
E1VXD1_ARTAR/1-199
E1VXM4_ARTAR/3-211
E1W2R8_HAEP3/8-184
E1W5W9_HAEP3/5-237
E1W7G5_SALTS/4-175
E1W8A3_SALTS/7-192
E1WC53_SALTS/14-243
E1WLA4_BACF6/35-265
E1WLZ3_BACF6/3-164
E1WTQ5_BACF6/4-220
E1X5I7_BACMS/25-244
E1X7N5_HAEI1/5-236
E1XB44_HAEI1/8-184
E1XEJ6_STRZO/339-722
E1XFY5_STRZO/4-151
E1XHU8_STRZN/339-722
E1XI01_STRZN/2-182
E1XJD8_STRZN/4-152
E1XPC0_STRZI/339-722
E1XPI2_STRZI/2-182
E1XQT0_STRZI/4-152
E1XVR3_LEGPN/6-185
E1Y298_LEGPN/2-227
E1Y9Q6_9DELT/26-194
E1YBT1_9DELT/21-265
E1YDK6_9DELT/2-202
E1YII2_9DELT/12-259
E1YJE4_9DELT/10-193
E1YNR4_9BACE/47-198
E1YNV3_9BACE/20-201
E1YPD4_9BACE/5-243
E1YRU1_9BACE/20-188
E1YUL0_9BACE/5-223
E1YVA1_9BACE/6-202
E1YWE5_9BACE/5-233
E2CCK4_9RHOB/21-206
E2CH16_9RHOB/22-260
E2E8S6_LISMO/18-231
E2E8S7_LISIV/19-231
E2E8S9_LISMO/18-231
E2E8T2_LISSE/16-231
E2E8T3_LISSE/16-231
E2E8T5_LISWE/51-231
E2E8T7_9LIST/18-231
E2E8T8_LISIN/26-231
E2E8T9_LISIN/16-231
E2E8U3_LISIN/49-231
E2E8W1_LISWE/50-231
E2E8W6_LISSE/16-231
E2E8X1_LISIV/15-231
E2JLJ2_BORAF/22-212
E2JPZ0_BORBU/22-210
E2JU47_ECO57/7-192
E2JYG0_ECO57/4-174
E2K4A8_ECO57/10-239
E2K842_ECO57/7-192
E2KE93_ECO57/10-239
E2KGT9_ECO57/4-174
E2KQP2_ECO57/10-239
E2KVG4_ECO57/7-192
E2KXW1_ECO57/4-174
E2L1L5_BORBU/22-210
E2M881_PSESM/6-205
E2MCY0_PSESM/3-231
E2MEC3_PSESM/6-183
E2MPJ4_FRANO/3-184
E2MUH7_9CORY/76-274
E2MVN8_9CORY/7-207
E2N4I8_CAPSP/256-457
E2N967_9BACE/41-90
E2NF38_9BACE/5-241
E2NG81_9BACE/1-161
E2NNG2_9FIRM/319-700
E2NQ34_9FIRM/12-190
E2NQF6_9FIRM/19-187
E2NQY3_9FIRM/1-216
E2NTD7_9FIRM/4-253
E2NW76_9FIRM/2-250
E2NXQ3_PASHA/3-233
E2P200_PASHA/7-184
E2P5N3_PASHA/3-227
E2P6K2_PASHA/1-168
E2PDR3_NEIPO/7-180
E2PG86_NEIPO/2-219
E2PNQ3_9RHIZ/20-210
E2Q157_STRCL/228-394
E2QDD1_ECOLX/3-191
E2QFB1_ECOLX/7-192
E2QLM5_ECOLX/10-239
E2S2L8_9CORY/49-187
E2S714_9CORY/12-209
E2S946_9ACTO/8-203
E2SCV9_9ACTO/58-244
E2SE92_9ACTO/3-237
E2SHB1_9FIRM/10-218
E2SHK0_9FIRM/5-176
E2SHV4_9FIRM/10-200
E2SI02_9FIRM/2-259
E2SIG1_9FIRM/218-497
E2SIS4_9FIRM/3-172
E2SK82_9FIRM/4-242
E2SKH7_9FIRM/129-518
E2SNS5_9FIRM/4-264
E2SP50_9FIRM/4-264
E2SPX0_9FIRM/4-189
E2SZN5_9RALS/12-251
E2T1F1_9RALS/7-191
E2T3S5_9RALS/345-521
E2T436_9RALS/14-135
E2T702_MYCTU/98-278
E2T950_MYCTU/11-208
E2TLH1_MYCTU/11-208
E2TRP0_MYCTU/59-241
E2TT33_MYCTU/98-278
E2TTF7_MYCTU/98-278
E2TY19_MYCTU/11-208
E2U376_MYCTU/59-241
E2U5E2_MYCTU/98-278
E2U9F7_MYCTU/11-208
E2UF36_MYCTU/66-248
E2UG27_MYCTU/98-278
E2UKY8_MYCTU/11-208
E2USH7_MYCTU/98-278
E2UY81_MYCTU/11-208
E2V2B6_MYCTU/59-241
E2V3Q9_MYCTU/98-278
E2V8F0_MYCTU/11-208
E2VDK3_MYCTU/59-241
E2VHQ7_MYCTU/11-208
E2VMM0_MYCTU/59-241
E2VPB3_MYCTU/98-278
E2VZ83_MYCTU/66-248
E2W0L9_MYCTU/98-278
E2W578_MYCTU/11-208
E2WAE1_MYCTU/66-248
E2WBS1_MYCTU/98-278
E2WH63_MYCTU/11-208
E2WMG2_MYCTU/1-159
E2WNS2_MYCTU/98-278
E2WQP9_ECOLX/1-176
E2WTN3_ECOLX/1-168
E2WU60_ECOLX/3-232
E2XBG9_SHIDY/1-156
E2XCJ5_SHIDY/1-176
E2XHG3_SHIDY/3-232
E2XMT2_PSEFL/6-183
E2XTF9_PSEFL/11-124
E2XWZ6_PSEFL/3-234
E2Y5V4_ENTFA/5-175
E2Y7W5_ENTFA/340-727
E2YAR9_ENTFA/340-727
E2YG29_ENTFA/5-175
E2YJ54_ENTFA/340-727
E2YKZ1_ENTFA/5-175
E2YVT3_ENTFA/340-727
E2YYC0_ENTFA/5-175
E2Z2P5_ENTFA/340-727
E2Z608_ENTFA/5-175
E2ZB06_9FIRM/5-197
E2ZC74_9FIRM/30-253
E2ZCC5_9FIRM/290-455
E2ZDT6_9FIRM/3-228
E2ZEP8_9FIRM/24-263
E2ZIM4_9FIRM/12-198
E2ZK74_9FIRM/1-258
E2ZMR8_9FIRM/307-687
E2ZNY2_PSEAE/5-121
E2ZWT5_PSEAE/3-230
E2ZY84_PSEAE/18-192
E3AME5_9SPHI/17-305
E3AS45_9SPHI/4-249
E3AVT6_9SPHI/5-199
E3B3B0_9SPHI/67-216
E3B696_9MICO/3-233
E3BCH3_9MICO/9-216
E3BCY0_9MICO/105-292
E3BD05_9MICO/4-208
E3BHR6_9VIBR/4-303
E3BL01_9VIBR/3-238
E3BLM3_9VIBR/1-169
E3BTH3_9LACO/9-186
E3BUC2_9LACO/321-708
E3BUS7_9LACO/317-742
E3BWG7_9LACO/9-185
E3BZ15_9LACO/9-186
E3BZE2_9LACO/317-708
E3C3I1_9LACO/317-708
E3C3L9_9LACO/9-188
E3C6B1_9LACO/337-703
E3C6N9_9LACO/4-146
E3CBR8_STRPA/2-205
E3CEF4_STRPA/4-121
E3CF48_STRPA/340-723
E3CH01_STRDO/6-170
E3CHC7_STRDO/2-236
E3CI26_STRDO/2-186
E3CJS6_STRDO/344-730
E3CKW0_STRDO/4-180
E3CNN5_STRVE/340-726
E3CNX2_STRVE/4-120
E3CP60_STRVE/2-182
E3CWK3_9BACT/4-235
E3CXG6_9BACT/11-171
E3CYR5_9BACT/6-193
E3D2E3_NEIM7/2-221
E3D2M3_NEIM7/7-186
E3D930_GARV3/23-241
E3D957_GARV3/9-215
E3DCT7_ERWSE/7-196
E3DGL3_ERWSE/14-248
E3DP65_HALPG/5-241
E3DPE4_HALPG/5-184
E3DPJ6_HALPG/6-219
E3DQP2_HALPG/14-234
E3DR70_HALPG/344-539
E3DRY4_HALPG/306-686
E3DY28_BACA1/2-177
E3E0P7_BACA1/335-722
E3E0V1_BACA1/336-538
E3E1K9_BACA1/4-173
E3E1N8_BACA1/4-232
E3E6M8_PAEPS/3-250
E3E877_PAEPS/10-225
E3EEM7_PAEPS/5-189
E3EGD2_PAEPS/3-220
E3EHF4_PAEPS/335-709
E3EK96_PAEPS/149-347
E3EM02_BIFBS/15-254
E3EMS5_BIFBS/6-215
E3ETJ8_HYDTT/8-203
E3F378_KETVY/7-190
E3F6S3_CORP9/8-205
E3FCH2_STIAD/2-233
E3FCJ3_STIAD/345-521
E3FLK4_STIAD/4-188
E3FVL8_STIAD/3-133
E3G8C6_ENTCS/7-201
E3G9R9_ENTCS/10-245
E3GCA9_ENTCS/4-175
E3GG35_EUBLK/6-167
E3GGR7_EUBLK/9-233
E3GJY7_EUBLK/2-168
E3GJY9_EUBLK/5-203
E3GKA9_EUBLK/6-221
E3GLI6_EUBLK/269-647
E3GLT7_EUBLK/6-205
E3GM64_EUBLK/5-209
E3GPC1_EUBLK/1-170
E3GPC5_EUBLK/2-230
E3GSU6_HAEI2/8-184
E3GUK4_HAEI2/5-236
E3GW18_METFV/4-162
E3GW57_METFV/5-184
E3GYL5_METFV/4-161
E3H0X3_ROTDC/7-206
E3H4W0_ROTDC/5-244
E3H702_ILYPC/2-260
E3H821_ILYPC/6-189
E3H9Y2_ILYPC/329-734
E3HAF9_ILYPC/2-233
E3HB19_ILYPC/2-231
E3HBW6_ILYPC/26-226
E3HCW1_ILYPC/5-178
E3HGK1_ACHXA/13-188
E3HK45_ACHXA/19-215
E3HQ12_ACHXA/8-241
E3I1C7_RHOVT/7-202
E3I5C2_RHOVT/11-205
E3I9G5_GEOS0/335-717
E3IEN4_GEOS0/2-226
E3IER4_GEOS0/4-175
E3IF88_GEOS0/338-537
E3II51_GEOS0/2-250
E3IJH1_DESVR/2-189
E3IKU7_DESVR/4-219
E3ILT1_DESVR/5-191
E3IM67_DESVR/8-69
E3IR29_DESVR/6-228
E3ITQ6_FRASU/4-201
E3J0B4_FRASU/66-278
E3J1G1_FRASU/6-203
E3JE98_BUCA0/7-184
E3JG77_BUCA3/7-184
E3JHP4_BUCAF/7-184
E3L2Z3_PUCGT/3-174
E3NV82_CAERE/4-184
E3NW04_CAERE/1-106
E3PDD6_ECOH1/7-192
E3PJJ8_ECOH1/4-175
E3PL24_ECOH1/10-239
E3PSB5_CLOSD/6-188
E3PSC4_CLOSD/9-203
E3PSG1_CLOSD/321-706
E3PUP9_CLOSD/4-209
E3PY26_CLOSD/3-153
E3QI98_COLGM/3-232
E3R2W5_9LACO/8-201
E3R5P9_9LACO/333-726
E3RAN9_9LACO/4-182
E3REA7_PYRTT/3-225
E3T6N5_9BACT/10-250
E3VXA9_9DEIO/20-196
E3XHW5_ECOLX/14-207
E3XLR1_ECOLX/1-176
E3XNG9_ECOLX/3-232
E3XUM2_ECOLX/4-212
E3XYB9_SHIFL/1-156
E3Y283_SHIFL/1-205
E3YA24_SHIFL/2-172
E3YFI5_LISMO/221-402
E3YFV8_LISMO/345-732
E3YPI3_9LIST/337-517
E3YPV6_9LIST/341-728
E3YYB6_LISIN/138-322
E3YYM2_LISIN/342-729
E3Z6Y8_LISIN/337-527
E3ZDI9_LISIV/3-242
E3ZFP4_LISIV/337-517
E3ZG35_LISIV/350-737
E3ZPN6_LISSE/337-526
E3ZQ53_LISSE/350-737
E3ZQV9_LISSE/4-175
E3ZYK9_LISSE/337-526
E3ZYV5_LISSE/342-729
E3ZZ44_LISSE/4-175
E4A997_PROAC/7-218
E4AAL8_PROAC/2-208
E4ABT1_PROAC/1-209
E4ABW2_PROAC/36-245
E4AGN8_PROAC/1-143
E4ANX1_PROAC/7-218
E4AQX1_PROAC/2-208
E4AST0_PROAC/2-208
E4AUY6_PROAC/7-218
E4B4G1_PROAC/7-218
E4B513_PROAC/2-208
E4B630_PROAC/2-208
E4BA64_PROAC/1-138
E4BBC8_PROAC/7-218
E4BDP9_PROAC/36-245
E4BE40_PROAC/1-209
E4BJB7_PROAC/5-191
E4BQJ7_PROAC/7-218
E4BSE5_PROAC/2-208
E4BZY5_PROAC/7-218
E4C0Y4_PROAC/2-208
E4C6X2_PROAC/2-208
E4C7R3_PROAC/7-218
E4CDR5_PROAC/7-218
E4CEG7_PROAC/2-208
E4CKV2_PROAC/7-218
E4CLP6_PROAC/2-208
E4CS65_PROAC/2-208
E4CSY6_PROAC/7-218
E4D1S1_PROAC/7-218
E4D2C1_PROAC/2-208
E4D782_PROAC/2-208
E4D7S4_PROAC/7-218
E4DAV7_PROAC/2-208
E4DDL0_PROAC/7-218
E4DJR9_PROAC/2-208
E4DK80_PROAC/7-218
E4DSN1_PROAC/7-218
E4DU19_PROAC/2-208
E4E1P1_PROAC/7-218
E4E269_PROAC/2-208
E4E8B2_PROAC/7-218
E4E8S9_PROAC/2-208
E4EHL0_PROAC/7-218
E4EHZ6_PROAC/2-208
E4EQD8_PROAC/7-218
E4EQV3_PROAC/2-208
E4EX97_PROAC/7-218
E4EYE5_PROAC/2-208
E4F3I2_PROAC/2-208
E4F3X0_PROAC/7-218
E4F996_PROAC/2-208
E4F9V0_PROAC/7-218
E4FJX9_PROAC/7-218
E4FKI0_PROAC/2-208
E4FRG5_PROAC/2-208
E4FS16_PROAC/7-218
E4FXY6_PROAC/7-218
E4FYV2_PROAC/2-208
E4G403_PROAC/7-218
E4G4L0_PROAC/2-208
E4GA65_PROAC/2-208
E4GAX8_PROAC/7-218
E4GG13_PROAC/7-218
E4GL26_PROAC/2-208
E4GSD1_PROAC/2-208
E4GSU4_PROAC/7-218
E4GWB7_PROAC/2-208
E4GX83_PROAC/7-218
E4GZ60_PROAC/1-138
E4H6S4_PROAC/2-208
E4H7C5_PROAC/7-218
E4HBP4_PROAC/7-218
E4HGF5_PROAC/2-208
E4HNJ8_PROAC/1-209
E4HNV2_PROAC/36-245
E4HP89_PROAC/1-143
E4HS28_PROAC/1-138
E4HSC2_PROAC/2-208
E4HSX3_PROAC/7-218
E4I147_PROAC/7-218
E4I2S1_PROAC/2-208
E4I4V8_ENTFC/341-725
E4I646_ENTFC/7-201
E4ID12_ENTFC/9-595
E4IDL7_ENTFC/7-201
E4IGT8_ENTFC/341-725
E4IH38_ENTFC/9-595
E4IM85_ENTFC/341-725
E4IMD4_ENTFC/7-201
E4IXK6_ENTFC/341-725
E4J206_ENTFC/7-201
E4J3H1_ENTFC/9-595
E4J7G5_ENTFC/341-725
E4J8N9_ENTFC/7-201
E4JCP7_ENTFC/9-595
E4JEC6_ENTFC/7-201
E4JEW2_ENTFC/341-725
E4JGR6_ENTFC/13-211
E4JJS5_ENTFC/9-595
E4K3C8_9FIRM/5-211
E4K3G1_9FIRM/4-190
E4K4M3_9FIRM/2-237
E4K5G2_9FIRM/304-671
E4K794_9FIRM/2-208
E4K866_9FIRM/2-247
E4K998_9FIRM/7-198
E4KLW9_9LACT/2-170
E4KML0_9LACT/180-407
E4KQD0_9LACT/334-717
E4KUI8_9PORP/33-273
E4KY45_9FIRM/5-187
E4KYI0_9FIRM/318-402
E4KYI1_9FIRM/134-317
E4L3I6_9STRE/3-213
E4L3M2_9STRE/2-187
E4L6R7_9STRE/342-730
E4L925_9FIRM/5-198
E4LAL0_9FIRM/276-455
E4LBD5_9FIRM/5-196
E4LCV2_9FIRM/3-207
E4LEN9_9FIRM/20-247
E4LG38_9FIRM/335-515
E4LI15_9FIRM/344-523
E4LJ85_9FIRM/4-190
E4LKG8_9FIRM/3-240
E4LMF0_9FIRM/3-201
E4LNL5_9CLOT/4-264
E4LNZ4_9CLOT/3-172
E4LRU6_9CLOT/4-196
E4LSK5_9CLOT/14-211
E4LTW2_9CLOT/208-472
E4LU82_9CLOT/306-702
E4LWZ5_9CLOT/4-241
E4LXU5_9CLOT/4-252
E4LY98_9CLOT/4-257
E4LZ68_9CLOT/4-206
E4M170_9FIRM/3-244
E4M1E2_9FIRM/8-216
E4M1R8_9FIRM/427-610
E4M2U7_9FIRM/15-221
E4M5Y1_9FIRM/5-191
E4M8E7_9BACT/4-246
E4M9P5_9BACT/179-304
E4MF63_9BACT/5-188
E4MHR5_9FIRM/5-207
E4MHT4_9FIRM/6-211
E4MHV2_9FIRM/4-210
E4MJ14_9FIRM/392-783
E4MMZ5_9FIRM/4-190
E4MSN2_CAPOC/256-457
E4N0L9_KITSK/6-212
E4N339_KITSK/99-273
E4N6K2_KITSK/24-84
E4N9M7_KITSK/7-204
E4NGL7_KITSK/3-211
E4NN35_HALBP/7-179
E4NQB9_HALBP/4-169
E4NRY3_HALBP/350-530
E4NS57_HALBP/2-226
E4P081_BIFBP/15-254
E4P0B9_BIFBP/9-218
E4P3D4_ECO8N/10-239
E4P4W2_ECO8N/7-192
E4PD51_ECO8N/4-174
E4PFR9_MARAH/3-234
E4PIF8_MARAH/1-167
E4PIM2_MARAH/7-124
E4PTX2_MYCLG/339-726
E4PZ16_MYCBG/337-730
E4Q0K6_MYCBG/5-241
E4Q157_CALOW/4-190
E4Q189_CALOW/5-212
E4Q2Y2_CALOW/2-208
E4Q3L7_CALOW/304-679
E4Q430_CALOW/2-236
E4Q4B7_CALOW/5-226
E4Q4P6_CALOW/45-428
E4Q5T4_CALOW/2-175
E4Q779_CALH1/2-236
E4Q7M9_CALH1/304-669
E4Q850_CALH1/2-213
E4QAX1_CALH1/5-212
E4QB88_CALH1/4-194
E4QDZ1_CALH1/45-428
E4QEC7_CALH1/5-174
E4QFH6_BORBN/22-210
E4QIZ4_METS6/1-168
E4QLG5_METS6/12-236
E4QTJ2_MYCH1/301-685
E4QTN8_MYCH1/4-177
E4QUB9_HAEI6/5-236
E4QX86_HAEI6/8-185
E4R1H1_BIFLM/18-246
E4R1T5_BIFLM/9-217
E4R9Z5_PSEPB/1-202
E4REJ4_PSEPB/7-129
E4RFQ3_PSEPB/6-183
E4RJ13_HALSL/6-207
E4RJ18_HALSL/5-188
E4RJ65_HALSL/6-242
E4RJP4_HALSL/8-243
E4RKN3_HALSL/3-209
E4RKU0_HALSL/302-683
E4RLH8_HALSL/344-524
E4RPJ8_HALSL/5-242
E4RTK9_LEAB4/322-502
E4RTM1_LEAB4/4-198
E4RY15_LEAB4/1-217
E4S241_BORBJ/22-211
E4S402_CALKI/2-237
E4S4F2_CALKI/304-670
E4S6V9_CALKI/2-247
E4S787_CALKI/4-194
E4S7P6_CALKI/5-211
E4S9X8_CALKI/5-175
E4SAI9_CALKI/2-210
E4SB20_CALK2/2-241
E4SB93_CALK2/2-212
E4SBZ0_CALK2/5-212
E4SC60_CALK2/4-194
E4SDH0_CALK2/304-686
E4SGA2_CALK2/45-429
E4SGH5_CALK2/18-188
E4SIG0_LACAR/7-192
E4SJZ8_LACAR/332-719
E4SP83_STRTN/2-182
E4SPH8_STRTN/4-116
E4SQ75_STRTN/340-728
E4SUX2_LACDN/340-733
E4SY95_LACDN/4-255
E4SYL1_LACDN/7-175
E4T2G6_PALPW/5-231
E4T5D5_PALPW/5-232
E4T9V6_RIEAD/249-469
E4TFF8_CALNY/4-355
E4TGQ1_CALNY/2-171
E4TH56_CALNY/2-237
E4TIR9_CALNY/7-196
E4TLQ2_MARTH/247-427
E4TMS7_MARTH/1-205
E4TSH9_MARTH/330-508
E4TWK6_SULKY/3-202
E4U2D5_SULKY/8-205
E4U4R7_OCEP5/343-536
E4U5I5_OCEP5/2-220
E4U5I6_OCEP5/304-478
E4U9Z0_OCEP5/4-190
E4UDV8_LIBSC/26-216
E4V669_ARTGP/3-227
E4V891_BIFBI/15-254
E4V8E1_BIFBI/6-215
E4VK55_9HELI/3-225
E4VM69_9HELI/4-198
E4VS29_BACFR/2-218
E4VTF1_BACFR/5-235
E4VV25_BACFR/1-155
E4WB14_RHOE1/102-282
E4WF33_RHOE1/3-230
E4WIL9_RHOE1/6-203
E4WKK1_RHOE1/60-242
E4ZF30_NEIL0/2-221
E4ZF33_NEIL0/7-186
E4ZHA0_LEPMC/3-226
E5AGU2_CHLPS/10-203
E5AS82_BURRH/3-242
E5AT56_BURRH/7-188
E5AW34_BURRH/60-204
E5B5W8_ERWAM/14-248
E5B821_ERWAM/7-197
E5BE64_9FUSO/5-185
E5BEL4_9FUSO/4-218
E5BGA2_9FUSO/337-713
E5BH07_9FUSO/3-230
E5BL09_9FUSO/27-192
E5BL30_9FUSO/11-228
E5BMM8_9FUSO/337-714
E5BN21_9FUSO/5-189
E5BP72_9FUSO/4-217
E5BQ55_9FUSO/3-220
E5BSE6_9FUSO/8-151
E5BT46_9FUSO/6-190
E5BTU7_9FUSO/5-178
E5BUU7_9FUSO/334-723
E5BV53_9FUSO/6-218
E5BW38_9FUSO/30-237
E5BXW0_9FUSO/1-249
E5BZ57_9FUSO/5-186
E5C0D4_9FUSO/337-713
E5C131_9FUSO/3-237
E5C262_9FUSO/4-217
E5C5J1_9BACE/3-257
E5CF29_9BACE/5-235
E5CJ49_STAHO/2-181
E5CLY4_STAHO/3-243
E5CN12_STAHO/336-718
E5CNB4_STAHO/334-518
E5CQM1_9STAP/334-515
E5CQX4_9STAP/340-723
E5CS36_9STAP/3-190
E5ETF9_9VIBR/1-160
E5ETG0_9VIBR/1-161
E5ETG1_9VIBR/1-161
E5ETG2_9VIBR/1-161
E5QU22_STAAH/4-136
E5QUN4_STAAH/2-186
E5QVM0_STAAH/2-183
E5QX66_STAAH/336-719
E5QXS0_STAAH/334-516
E5R613_STAAG/2-186
E5R758_STAAG/4-136
E5RAV9_STAAG/334-515
E5RBG1_STAAG/336-719
E5RCG7_STAAG/2-183
E5TAP1_STAAU/4-136
E5TBT5_STAAU/2-183
E5TD37_STAAU/2-186
E5TEG8_STAAU/336-719
E5TFT6_STAAU/334-516
E5TIQ2_STAAU/336-719
E5TJA1_STAAU/2-186
E5TKE9_STAAU/2-183
E5TMI5_STAAU/4-149
E5TN85_STAAU/334-516
E5TRW3_STAAU/336-719
E5TSW1_STAAU/4-136
E5TUA2_STAAU/2-186
E5TW53_STAAU/2-183
E5TYY7_STAAU/334-515
E5U0F5_ALCXX/12-188
E5U3B0_ALCXX/4-241
E5U6L2_ALCXX/22-158
E5UM37_NEIMU/7-186
E5UM80_NEIMU/2-230
E5UMX7_9BACE/5-211
E5UTY9_9BACE/11-540
E5UY55_9BACE/5-236
E5UZA1_9BACE/20-198
E5V2V4_9BACL/340-722
E5V465_9BACL/4-265
E5V9V9_9BACE/5-218
E5VF19_9BACE/5-241
E5VFZ8_9BACE/3-184
E5VGD4_9FIRM/5-173
E5VJJ6_9FIRM/3-65
E5VKY5_9FIRM/4-215
E5VME0_9FIRM/111-482
E5VMQ3_9FIRM/2-237
E5VMY0_9FIRM/4-186
E5VNB2_9FIRM/3-207
E5VPB2_9FIRM/4-189
E5VQT7_9FIRM/2-228
E5VTF6_9FIRM/361-740
E5VVM4_9FIRM/2-247
E5VWU6_9FIRM/5-216
E5VX16_9FIRM/4-209
E5VY68_9FIRM/3-240
E5VYS9_9FIRM/11-166
E5W277_9BACI/19-222
E5W2I8_9BACI/336-723
E5W6G5_9BACI/178-366
E5W6N0_9BACI/17-185
E5W6R1_9BACI/4-240
E5W8R6_9BACI/2-186
E5WCW1_9BACI/340-725
E5WG90_9BACI/2-188
E5WJ94_9BACI/338-514
E5WJD3_9BACI/4-178
E5WJG7_9BACI/3-244
E5WKP4_9BACI/3-246
E5WUA1_9BACE/8-223
E5WX27_9BACE/108-281
E5WXL2_9BACE/14-248
E5X5V7_9ACTN/4-202
E5X6P5_9ACTN/4-196
E5X9C5_9ACTN/4-207
E5XB59_9ACTN/2-203
E5XD66_9FIRM/5-177
E5XDS3_9FIRM/394-771
E5XF06_9FIRM/4-204
E5XFF7_9FIRM/4-194
E5XIZ4_9FIRM/3-165
E5XT65_9ACTO/6-204
E5XVK2_9BIFI/9-213
E5XVP3_9BIFI/18-246
E5Y4K3_BILWA/6-238
E5Y638_BILWA/5-197
E5Y8N2_BILWA/4-217
E5YEB1_9ENTR/4-175
E5YFV4_9ENTR/22-253
E5YIK0_9ENTR/7-185
E5YKA5_9ENTR/4-247
E5YQL9_9BACL/3-214
E5YQS6_9BACL/3-180
E5YV10_9BACL/10-249
E5YXG0_9BACL/131-334
E5YYK6_9BACL/45-243
E5Z128_9BACL/3-242
E5Z2A6_9BACL/156-279
E5Z2C8_9BACL/5-188
E5Z408_9BACL/3-214
E5Z9S2_CAMJE/5-205
E5ZBE5_CAMJE/5-205
E5ZJE0_CAMJE/5-205
E5ZNZ2_ECOLX/1-205
E5ZTZ3_ECOLX/4-174
E5ZZW1_ECOLX/1-182
E6A469_ECOLX/1-205
E6A4N8_ECOLX/1-176
E6AEE4_ECOLX/4-174
E6AI77_ECOLX/1-182
E6AST6_ECOLX/1-205
E6AUC2_ECOLX/4-174
E6AYS5_ECOLX/3-232
E6B1X8_ECOLX/1-171
E6B7D2_ECOLX/1-176
E6BLJ2_ECOLX/1-176
E6BLM5_ECOLX/1-205
E6BPD9_ECOLX/4-174
E6BZ21_PROAC/7-218
E6BZP2_PROAC/2-208
E6C520_PROAC/2-208
E6C7A1_PROAC/7-218
E6CF19_PROAC/2-208
E6CFM0_PROAC/7-218
E6CK33_PROAC/1-138
E6CL67_PROAC/2-208
E6CLS5_PROAC/7-218
E6CU57_PROAC/7-218
E6CUM4_PROAC/2-208
E6CX75_PROAC/1-138
E6D2R0_PROAC/7-218
E6D386_PROAC/2-208
E6D595_PROAC/7-218
E6D6N0_PROAC/1-138
E6DAU3_PROAC/2-208
E6DFY8_PROAC/7-218
E6DG02_PROAC/2-208
E6DJ15_PROAC/2-208
E6DK78_PROAC/7-218
E6DUU5_PROAC/2-208
E6DVE6_PROAC/7-218
E6E2B2_PROAC/7-218
E6E2V5_PROAC/2-208
E6E9M7_PROAC/2-208
E6EA40_PROAC/7-218
E6EGB1_PROAC/2-208
E6EGW7_PROAC/7-218
E6EK26_ENTFA/340-727
E6ENY6_ENTFA/5-175
E6EWC5_ENTFA/340-727
E6F002_ENTFA/5-175
E6F7K2_ENTFA/5-175
E6F9Y6_ENTFA/340-727
E6FE37_ENTFA/5-175
E6FHL4_ENTFA/340-727
E6FMY8_ENTFA/340-727
E6FNU6_ENTFA/5-175
E6FSW4_ENTFA/5-175
E6FXI1_ENTFA/340-727
E6G3L3_ENTFA/5-175
E6G4H8_ENTFA/340-727
E6G9Z6_ENTFA/5-175
E6GDG0_ENTFA/340-727
E6GKW0_ENTFA/340-727
E6GQ68_ENTFA/5-175
E6GUG9_ENTFA/5-175
E6GYE8_ENTFA/340-727
E6H5C8_ENTFA/340-727
E6H5I1_ENTFA/5-175
E6HC54_ENTFA/340-727
E6HDR5_ENTFA/17-427
E6HFF1_ENTFA/5-175
E6HKZ4_ENTFA/5-175
E6HQW6_ENTFA/340-727
E6HU95_ENTFA/340-727
E6HYQ6_ENTFA/5-175
E6I3B7_ENTFA/4-423
E6I4B8_ENTFA/340-727
E6I5M6_ENTFA/5-175
E6IC10_ENTFA/340-727
E6IEV6_ENTFA/5-175
E6IJW9_ENTFA/5-175
E6IPN2_ENTFA/340-727
E6IPY6_ENTFA/340-727
E6IU53_ENTFA/5-175
E6IZC4_STRAP/2-172
E6J1G8_STRAP/332-717
E6J2F4_STRAP/4-136
E6J6G1_9ACTO/6-204
E6J750_9ACTO/4-198
E6JHL3_RIEAN/249-469
E6JKW6_STAEP/336-722
E6JL63_STAEP/334-514
E6JMV1_STAEP/3-142
E6JSN6_9SPIO/7-189
E6JSQ2_9SPIO/48-262
E6JTH4_9SPIO/6-204
E6JVR0_9SPIO/4-217
E6JX66_9SPIO/3-225
E6JXT8_9SPIO/4-188
E6K0F8_PARDN/10-212
E6K2Q3_PARDN/26-236
E6K3C4_9BACT/5-201
E6KIZ8_STRSA/339-722
E6KKR8_STRSA/2-184
E6KMA0_STRSA/14-136
E6KPC0_9ACTO/12-209
E6KPR8_9ACTO/6-207
E6KRG6_9ACTO/5-224
E6KRT8_9ACTO/39-356
E6KVZ9_9PAST/21-197
E6KXP5_9PAST/4-231
E6L3U8_9PROT/3-208
E6L4M5_9PROT/8-210
E6LC02_CAMUP/5-209
E6LCB8_9ENTE/3-134
E6LD63_9ENTE/4-171
E6LGV9_9ENTE/339-726
E6LLG6_9FIRM/5-169
E6LND8_9FIRM/4-245
E6LNW5_9FIRM/376-738
E6LS79_9FIRM/4-187
E6LTQ1_9LACO/321-708
E6LTX6_9LACO/9-188
E6LZN4_9ACTO/7-211
E6M0B7_9ACTO/5-243
E6M228_9ACTO/5-240
E6M3L5_9ACTO/7-211
E6M6P5_STALU/6-154
E6M6U8_STALU/334-522
E6M805_STALU/336-719
E6MB68_STALU/2-238
E6MDJ7_9FIRM/4-189
E6ME14_9FIRM/2-202
E6ME17_9FIRM/5-200
E6MEY1_9FIRM/5-214
E6MFF8_9FIRM/342-709
E6MFV5_9FIRM/6-191
E6MGG1_9FIRM/288-489
E6MNN1_9BACT/5-201
E6MYH9_NEIMH/2-221
E6MYI4_NEIMH/7-186
E6NFP3_HELPI/8-202
E6NGP1_HELPK/8-202
E6NM62_HELPL/8-202
E6NTI3_HELPQ/8-202
E6PDQ3_9ZZZZ/1-136
E6PIR5_9ZZZZ/3-202
E6PLI8_9ZZZZ/4-185
E6PPS2_9ZZZZ/7-249
E6Q2G1_9ZZZZ/2-109
E6Q5G1_9ZZZZ/3-198
E6QAR0_9ZZZZ/10-232
E6QC05_9ZZZZ/5-201
E6QIR8_9ZZZZ/1-179
E6QM59_9ZZZZ/345-528
E6QM71_9ZZZZ/159-421
E6QS67_9ZZZZ/10-238
E6QT86_9ZZZZ/7-182
E6R1W4_CRYGW/3-162
E6RKR1_PSEU9/4-232
E6RNK3_PSEU9/7-183
E6RWG2_CAMJS/5-205
E6RXC5_CAMJC/5-205
E6S397_HELPF/8-202
E6S7Y0_INTC7/25-259
E6S8C4_INTC7/14-214
E6SBV7_INTC7/6-273
E6SC10_INTC7/101-283
E6SG76_THEM7/5-190
E6SIK9_THEM7/3-207
E6SIV8_THEM7/422-602
E6SK42_THEM7/5-238
E6SPB7_BACT6/8-219
E6STF5_BACT6/5-237
E6SV66_BACT6/3-182
E6SWE1_BACT6/12-65
E6T270_SHEB6/7-184
E6T2S8_SHEB6/5-179
E6T3V2_SHEB6/8-238
E6TBF0_MYCSR/6-204
E6TCP2_MYCSR/65-247
E6TMJ0_MYCSR/98-277
E6TSS6_BACCJ/334-719
E6U0H6_BACCJ/340-532
E6U126_BACCJ/4-189
E6U155_BACCJ/5-230
E6U241_BACCJ/11-243
E6U357_ETHHY/3-206
E6U4V2_ETHHY/778-906
E6U6B3_ETHHY/13-186
E6U6B8_ETHHY/5-188
E6U6M4_ETHHY/14-137
E6U8B4_ETHHY/3-242
E6U8R6_ETHHY/353-730
E6UB43_RUMA7/4-192
E6UBJ0_RUMA7/359-731
E6UDB5_RUMA7/59-648
E6UEE1_RUMA7/5-188
E6UFC0_RUMA7/3-294
E6UI95_RUMA7/6-230
E6UJA3_RUMA7/8-340
E6ULJ0_CLOTL/5-203
E6UMI2_CLOTL/3-167
E6UMT0_CLOTL/5-167
E6UN14_CLOTL/6-193
E6UPA1_CLOTL/344-712
E6UQX9_CLOTL/2-225
E6URR7_CLOTL/5-241
E6URU9_CLOTL/2-223
E6UX84_VARPD/3-183
E6UXA5_VARPD/7-246
E6UZC9_VARPD/36-290
E6VFU0_RHOPX/8-265
E6VGM8_RHOPX/7-191
E6VRP8_DESAO/3-201
E6VVI9_DESAO/1-227
E6VVY6_DESAO/2-74
E6VYW9_DESAO/5-195
E6W0C6_DESIS/3-215
E6W6F2_DESIS/4-192
E6W982_PANSA/7-186
E6WBA7_PANSA/4-175
E6WDU2_PANSA/17-250
E6WN78_PANSA/4-198
E6WV07_PSEUU/55-308
E6WV49_PSEUU/5-194
E6WZW6_NITSE/8-200
E6X1U8_NITSE/3-203
E6X370_NITSE/344-539
E6X5E6_CELAD/1-223
E6XF00_CELAD/262-487
E6XQI8_SHEP2/8-239
E6XR85_SHEP2/7-184
E6XR91_SHEP2/5-174
E6YHM2_BARC7/19-213
E6YLJ6_9RHIZ/19-209
E6YQU3_9RHIZ/1-184
E6YVC5_9RHIZ/1-187
E6YZL8_9RHIZ/19-212
E7A378_9BASI/3-242
E7A4D9_HAEIF/5-236
E7A6F2_HAEIF/8-184
E7ACN6_HELFC/5-199
E7AEA6_HAEIF/8-184
E7AH60_HAEIF/5-236
E7B366_YERE1/18-195
E7B6H9_YERE1/4-177
E7B7G8_YERE1/37-272
E7BEE3_NEIMW/7-186
E7BEE6_NEIMW/2-221
E7FPC9_9LACO/342-726
E7FPT7_9LACO/15-284
E7FRK5_9LACO/3-130
E7FUT3_ERYRH/292-695
E7FUU9_ERYRH/12-185
E7FYX3_9HELI/20-214
E7G2H8_9HELI/20-214
E7G5M1_9FIRM/3-240
E7G668_9FIRM/19-217
E7G8N3_9FIRM/3-180
E7G8Y9_9FIRM/4-216
E7GA16_9FIRM/5-239
E7GBR8_9FIRM/4-244
E7GCI6_9FIRM/3-212
E7GCR7_9FIRM/3-210
E7GCZ7_9FIRM/311-678
E7GEG2_9FIRM/3-188
E7GFU7_9FIRM/6-200
E7GGR6_CLOSY/10-183
E7GK91_CLOSY/400-764
E7GL15_CLOSY/6-224
E7GL38_CLOSY/8-219
E7GLQ2_CLOSY/4-231
E7GNA2_CLOSY/17-207
E7GNA9_CLOSY/19-271
E7GPU8_CLOSY/20-204
E7GVM1_STRAP/4-171
E7GW04_STRAP/2-200
E7GYC9_STRAP/340-725
E7GYX5_STRAP/2-182
E7H1X5_9BURK/16-65
E7H5A2_9BURK/49-282
E7H622_9BURK/25-203
E7H767_ECOLX/1-176
E7HA98_ECOLX/4-174
E7HJS7_ECOLX/3-232
E7HNA1_ECOLX/1-130
E7HS81_ECOLX/3-232
E7HY27_ECOLX/1-176
E7I4J3_ECOLX/1-159
E7IBN7_ECOLX/3-232
E7IF85_ECOLX/2-172
E7IN37_ECOLX/3-232
E7IYM4_ECOLX/1-176
E7IZ42_ECOLX/1-168
E7J294_ECOLX/3-232
E7J314_ECOLX/1-168
E7JD82_ECOLX/1-176
E7JGW5_ECOLX/1-167
E7JHA5_ECOLX/1-176
E7JQR8_ECOLX/3-232
E7JX13_SHISO/1-205
E7K3P5_SHISO/1-176
E7K4B0_SHISO/1-168
E7KC52_YEASA/2-257
E7KN19_YEASL/2-257
E7LU18_YEASV/2-257
E7M5H3_9BACL/337-709
E7M6V3_9BACL/1-180
E7MAK4_9BACL/6-238
E7MAW1_9BACL/3-212
E7MB69_9BACL/3-210
E7MD78_STAAU/340-723
E7MDE3_STAAU/2-183
E7MEK9_STAAU/4-149
E7MG93_STAAU/334-516
E7MIS9_STAAU/2-186
E7MN59_9FIRM/3-145
E7MPW7_9FIRM/2-246
E7MPX0_9FIRM/301-689
E7MRC3_STAAU/4-149
E7MRS7_STAAU/2-186
E7MS47_STAAU/2-183
E7MSL4_STAAU/334-717
E7MSY7_STAAU/334-515
E7MZM4_9FIRM/4-190
E7N0P2_9FIRM/3-241
E7N1L2_9FIRM/344-523
E7N2M9_9FIRM/5-204
E7N6P1_9ACTO/17-217
E7N760_9ACTO/3-232
E7NH99_YEASO/2-257
E7NSS0_TREPH/5-213
E7NSS2_TREPH/17-161
E7NVK3_TREPH/2-225
E7NWD1_TREPH/4-188
E7P6B3_PSESG/6-148
E7P8N3_PSESG/3-231
E7P8V9_PSESG/6-182
E7PL33_PSESG/3-231
E7PLG3_PSESG/6-182
E7PNS7_PSESG/6-148
E7PYB6_STRDY/341-725
E7PYK7_STRDY/4-223
E7Q3G9_YEASB/2-257
E7QEB4_YEASZ/2-257
E7QMW7_9EURY/5-252
E7QRA4_9EURY/4-180
E7QRK7_9EURY/350-528
E7QXK9_9EURY/2-176
E7R4F0_PICAD/3-298
E7RE77_9BACL/3-227
E7REA1_9BACL/5-125
E7RHU1_9BACL/335-717
E7RJY3_9BACL/335-527
E7RPS6_9BACT/5-210
E7RVK8_9BURK/50-169
E7RWK7_9BURK/8-238
E7RXS0_9BURK/46-223
E7S228_STRAG/344-728
E7S3Y1_STRAG/2-183
E7S4K4_STRAG/4-129
E7S7P7_9STRE/339-717
E7S8W1_9STRE/2-182
E7SC61_9STRE/4-136
E7SFJ7_SHIDY/10-239
E7SFR7_SHIDY/4-174
E7SPM3_SHIDY/7-192
E7SUJ5_SHIBO/10-239
E7SWU7_SHIBO/7-192
E7T3G3_SHIBO/4-174
E7T735_SHIFL/10-239
E7TE14_SHIFL/4-174
E7TPI4_ECO57/7-192
E7TUK0_ECO57/10-239
E7TV22_ECO57/4-174
E7U2H9_ECOLX/7-192
E7U3S7_ECOLX/4-175
E7U607_ECOLX/10-239
E7UHL7_ECOLX/4-174
E7UIB5_ECOLX/7-192
E7UMX3_ECOLX/10-239
E7UZ36_SALTY/3-232
E7V120_SALTY/4-175
E7V4I7_SALTY/1-177
E7V836_SALMO/7-192
E7VB17_SALMO/3-232
E7VHJ4_SALMO/3-232
E7VJ46_SALMO/7-192
E7VZK4_SALMO/7-192
E7W2B5_SALMO/3-232
E7W6J4_SALMO/4-177
E7WA35_SALMO/3-232
E7WCP0_SALMO/7-192
E7WJK0_SALMO/3-232
E7WN75_SALMO/4-177
E7WT41_SALMO/7-192
E7WVL3_SALMO/3-232
E7WY31_SALMO/7-192
E7X9E8_SALMO/4-177
E7XB93_SALMO/3-232
E7XC14_SALMO/7-192
E7XME1_SALMO/7-192
E7XMK9_SALMO/3-232
E7XPF0_SALMO/4-177
E7XUP9_SALMO/3-232
E7Y0I0_SALMO/4-177
E7Y537_SALMO/7-190
E7Y5B5_SALMO/7-192
E7YCM8_SALMO/3-232
E7YNT1_SALMO/3-232
E7YR02_SALMO/4-177
E7YTR0_SALMO/7-192
E7Z0W0_SALMO/7-192
E7Z2W1_SALMO/3-232
E7ZCQ8_SALMO/3-232
E7ZHE1_SALMO/7-192
E7ZHJ9_SALMO/4-177
E7ZPC1_SALMO/7-192
E7ZRA4_SALMO/3-232
E8A0L2_SALMO/3-232
E8A2J1_SALMO/7-192
E8AEX4_SALMO/3-232
E8AGX7_SALMO/7-192
E8AM77_SALMO/7-192
E8AP08_SALMO/3-232
E8AVB1_SALMO/4-177
E8AW40_SALMO/3-232
E8B1S7_SALMO/7-192
E8B971_SALMO/4-177
E8BAG5_SALMO/3-232
E8BFA5_SALMO/7-192
E8BK20_SALMO/3-232
E8BPI5_SALMO/4-177
E8BVL6_SALMO/7-192
E8BWJ9_SALMO/7-192
E8C5W6_SALMO/3-232
E8CD96_SALMO/7-192
E8CJM8_SALMO/3-232
E8CKE0_SALMO/4-177
E8CN39_SALMO/4-177
E8CPQ5_SALMO/3-232
E8CRD0_SALMO/7-192
E8CXX1_SALMO/7-192
E8D114_SALMO/4-177
E8D519_SALMO/14-243
E8DAK9_SALMO/3-232
E8DDW2_SALMO/4-177
E8DGP1_SALMO/7-192
E8DPN9_SALMO/3-232
E8DWG8_SALMO/7-192
E8E0M9_SALMO/7-192
E8E577_SALMO/3-232
E8EC88_SALMO/7-192
E8EIJ7_SALMO/3-232
E8ES99_SALMO/3-232
E8EU76_SALMO/4-177
E8EWJ2_SALMO/7-192
E8EZ57_SALMO/7-192
E8F315_SALMO/3-232
E8F530_SALMO/4-177
E8FGD4_SALMO/4-177
E8FGN0_SALMO/3-232
E8FHF9_SALMO/7-192
E8FXJ0_SALMO/4-177
E8FXS5_SALMO/7-192
E8FYA4_SALMO/3-232
E8G2Q8_SALMO/7-192
E8G665_SALMO/4-177
E8G8I3_SALMO/3-232
E8GE55_SALMO/3-232
E8GF61_SALMO/4-177
E8GJA8_SALMO/7-192
E8GSE4_SALMO/7-192
E8GUI1_SALMO/3-232
E8GXG7_SALMO/4-177
E8H7G9_ECO57/7-192
E8HDY3_ECO57/4-174
E8HEH0_ECO57/10-239
E8HMS6_ECOLX/7-192
E8HSG1_ECOLX/4-174
E8HTA9_ECOLX/10-239
E8HUT7_ECOLX/7-192
E8I6H5_ECOLX/4-174
E8I764_ECOLX/10-239
E8I8L3_ECOLX/7-192
E8IJS6_ECOLX/4-174
E8IKM9_ECOLX/10-239
E8IMJ3_ECOLX/7-192
E8IXW4_ECOLX/4-174
E8IYT8_ECOLX/10-239
E8J1F9_ECO57/7-192
E8JCY2_ECO57/4-174
E8JDT4_ECO57/10-239
E8JF55_9ACTO/9-204
E8JFV7_9ACTO/7-207
E8JK47_9ACTO/35-358
E8JKI0_9ACTO/10-238
E8JMT7_STREI/2-183
E8JMY3_STREI/4-130
E8JR19_STREI/340-723
E8JU33_STRCR/4-129
E8JWI3_STRCR/2-181
E8JX25_STRCR/338-725
E8K139_9STRE/4-127
E8K2L6_9STRE/340-723
E8K320_9STRE/2-184
E8K3W7_STRPA/4-120
E8K788_STRPA/2-182
E8K8E4_STRPA/340-723
E8KC86_9STRE/4-118
E8KDE1_9STRE/339-724
E8KDN0_9STRE/2-182
E8KGG5_9PAST/7-183
E8KHB4_9PAST/3-235
E8KLJ8_STRSA/338-725
E8KLZ1_STRSA/2-196
E8KQD4_STRSA/36-156
E8KUQ9_STRVE/4-120
E8KUY6_STRVE/2-182
E8KXH4_STRVE/300-686
E8L0G6_9RHIZ/9-197
E8LE52_9FIRM/5-242
E8LEK3_9FIRM/6-230
E8LEX1_9FIRM/6-239
E8LGE5_9FIRM/302-490
E8LGG9_9FIRM/6-190
E8LH98_9GAMM/5-165
E8LHG1_9GAMM/1-169
E8LI36_9GAMM/2-260
E8LLU8_9GAMM/4-231
E8LQY1_9VIBR/4-249
E8LSB4_9VIBR/3-238
E8LYC2_9VIBR/5-174
E8M0D3_9VIBR/7-186
E8M6M4_9VIBR/3-237
E8M7Q8_9VIBR/7-186
E8MAX5_9VIBR/5-177
E8MBK9_9VIBR/4-303
E8ME50_BIFL2/9-217
E8ME58_BIFL2/22-241
E8ME97_BIFL2/18-246
E8MR00_BIFLS/1-209
E8MUQ7_BIFL1/13-221
E8MUU7_BIFL1/18-246
E8MYP4_ANATU/4-139
E8MZ74_ANATU/4-187
E8MZN2_ANATU/344-525
E8N402_ANATU/7-156
E8N5T8_ANATU/7-185
E8N7K4_MICTS/94-272
E8N836_MICTS/1-195
E8N994_MICTS/60-248
E8NC35_MICTS/11-204
E8NK20_SALET/4-175
E8NLR9_SALET/7-192
E8NPJ6_SALET/14-243
E8NW12_YERPH/17-252
E8NZS5_YERPH/4-174
E8P0U3_YERPH/7-184
E8P8B0_YERPH/3-191
E8PCK8_ACIB1/4-256
E8PCY4_ACIB1/4-178
E8PJF2_THESS/7-193
E8PJV8_THESS/1-221
E8PR99_THESS/339-508
E8Q6U0_BLOVB/7-184
E8QAP6_STRED/4-198
E8QC14_STRED/341-725
E8QEH0_HELP7/8-202
E8QK99_HELP4/8-202
E8QML8_HELPR/8-202
E8QTX6_HELPW/8-202
E8QWL9_ISOPI/15-203
E8QXF4_ISOPI/352-532
E8QZ17_ISOPI/16-213
E8R2D6_ISOPI/3-197
E8RDC7_9DELT/2-210
E8RDW6_9DELT/3-244
E8RIW9_9DELT/6-197
E8RK29_9DELT/9-219
E8RSK9_9CAUL/6-200
E8RUF1_9CAUL/6-294
E8RYA0_MICSL/7-229
E8S1S8_MICSL/6-206
E8S4B2_MICSL/104-298
E8S5T5_MICSL/67-252
E8SFK2_STAPH/334-513
E8SG82_STAPH/334-716
E8SIV8_STAPH/3-177
E8SR36_NEIGO/7-187
E8SR41_NEIGO/2-221
E8SSD6_GEOS2/338-537
E8SSI6_GEOS2/3-172
E8ST39_GEOS2/2-219
E8SXL4_GEOS2/2-242
E8SZJ8_GEOS2/343-725
E8T2D5_THEA1/337-509
E8T468_THEA1/2-171
E8T4H1_THEA1/8-203
E8T4K5_THEA1/8-196
E8TD30_MESCW/30-216
E8THT6_MESCW/10-211
E8TSQ8_ALIDB/3-179
E8U0L8_ALIDB/7-236
E8U4Z4_DEIML/25-217
E8U706_DEIML/328-500
E8U707_DEIML/11-215
E8UA54_DEIML/20-173
E8UCS0_TAYEM/4-232
E8UD77_TAYEM/10-185
E8UHQ8_MYCFM/339-732
E8UIM1_MYCFM/5-201
E8UKQ4_STREJ/4-137
E8UKS8_STREJ/2-224
E8UPY8_STREJ/339-722
E8USZ8_THEBF/3-229
E8UT27_THEBF/309-675
E8UTP9_THEBF/3-217
E8UU38_THEBF/337-518
E8UUE8_THEBF/5-165
E8UV28_THEBF/2-257
E8UW38_THEBF/5-174
E8UWJ5_THEBF/9-197
E8UWL1_THEBF/3-188
E8V3P4_TERSS/167-295
E8V562_TERSS/345-536
E8V6K3_TERSS/6-186
E8VBC1_BACST/335-727
E8VCP8_BACST/2-176
E8VGH4_BACST/336-517
E8VH45_BACST/4-171
E8VHN3_BACST/4-241
E8VM09_VIBVU/4-309
E8VMC0_VIBVU/1-174
E8VMF7_VIBVU/3-238
E8VX79_VIBVU/5-178
E8VZG7_STRFA/7-204
E8W3N2_STRFA/101-280
E8W5L7_STRFA/5-197
E8WDV7_STRFA/3-226
E8WHV9_GEOS8/7-197
E8WI81_GEOS8/5-244
E8WJB9_GEOS8/53-218
E8WMS2_GEOS8/338-515
E8WRT6_GEOS8/3-148
E8WWL1_ACISM/348-539
E8X2M1_ACISM/6-189
E8X7B0_ACISM/6-197
E8XEQ4_SALT4/4-175
E8XI29_SALT4/7-192
E8XKT8_SALT4/14-243
E8XNL6_RAHSY/7-185
E8XTW9_RAHSY/23-257
E8XWY7_RAHSY/5-173
E8Y1Z9_ECOKO/4-174
E8YCC3_ECOKO/10-239
E8YCH2_ECOKO/7-192
E8YHF5_9BURK/10-188
E8YIC5_9BURK/4-242
E8YIQ5_9BURK/22-204
E8ZKB3_MYCHL/5-214
E8ZKH8_MYCHL/264-657
E8ZL21_CLOB0/4-238
E8ZLC1_CLOB0/2-198
E8ZM11_CLOB0/14-200
E8ZM16_CLOB0/5-171
E8ZQN2_CLOB0/3-204
E8ZSG6_CLOB0/333-702
E8ZVN4_CLOB0/2-207
E8ZXS9_SALET/7-192
E9A1E6_SALET/14-243
E9A387_SALET/4-175
E9C6F3_9EUKA/3-259
E9CNF6_9ENTR/7-184
E9D6S2_COCPS/3-231
E9DLJ9_9STRE/4-122
E9DM15_9STRE/2-183
E9DQK1_9STRE/340-729
E9DRU4_METAQ/1-225
E9EXU6_METAR/1-226
E9FEC7_9STRE/2-184
E9FFN0_9STRE/4-130
E9FIH5_9STRE/339-722
E9FLF2_9STRE/13-166
E9FNX6_9STRE/339-722
E9NQ11_STRSU/2-190
E9RJF6_BACNA/21-237
E9RMS1_LACRE/5-173
E9RMX9_LACRE/340-725
E9RRS1_9FIRM/374-771
E9RRZ9_9FIRM/5-189
E9RSH0_9FIRM/3-222
E9RTN8_9FIRM/6-218
E9RVQ4_9FIRM/3-168
E9RXN1_9FIRM/1-183
E9RYL9_9FIRM/3-153
E9RZD1_9FIRM/162-385
E9S1D1_TREDE/6-190
E9S2L4_TREDE/2-232
E9S657_TREDE/8-169
E9S783_RUMAL/4-193
E9S9B5_RUMAL/4-218
E9SBA0_RUMAL/3-288
E9SBX9_RUMAL/6-228
E9SHP1_RUMAL/357-729
E9SK82_CLOSY/10-192
E9SKS9_CLOSY/4-232
E9SLL2_CLOSY/400-764
E9SMV4_CLOSY/6-224
E9SPN1_CLOSY/20-204
E9SS02_CLOSY/17-209
E9SS10_CLOSY/19-267
E9SU91_CLOSY/8-221
E9T2Z8_COREQ/82-264
E9T7R4_COREQ/102-282
E9TF13_ECOLX/1-206
E9TI72_ECOLX/1-183
E9TJE9_ECOLX/4-174
E9TTU8_ECOLX/1-183
E9TW19_ECOLX/4-174
E9U1X5_ECOLX/1-205
E9UAM7_ECOLX/1-182
E9UBJ3_ECOLX/4-175
E9UGR0_ECOLX/1-205
E9UZ48_9ACTO/107-272
E9UZG4_9ACTO/72-301
E9V1H3_9ACTO/10-210
E9V2T4_9ACTO/54-245
E9V3I0_9ACTO/3-229
E9V4R2_ECOLX/4-174
E9VBE4_ECOLX/7-192
E9VGT2_ECOLX/10-239
E9VKD3_ECOLX/4-174
E9VTH1_ECOLX/7-192
E9VX34_ECOLX/10-239
E9W2M7_ECOLX/7-192
E9W507_ECOLX/10-239
E9W5L2_ECOLX/4-174
E9WD86_ECOLX/4-175
E9WDU9_ECOLX/10-239
E9WLA3_ECOLX/7-192
E9WNC4_ECOLX/3-191
E9WRG3_ECOLX/4-175
E9WS29_ECOLX/10-239
E9WYY7_ECOLX/7-192
E9X4I6_ECOLX/10-239
E9X556_ECOLX/4-137
E9XA36_ECOLX/7-192
E9XLY4_ECOLX/10-239
E9XMT4_ECOLX/4-174
E9XQD8_ECOLX/7-192
E9XXL6_ECOLX/4-174
E9XYC2_ECOLX/10-239
E9Y5L5_ECOLX/7-192
E9YA72_ECOLX/10-239
E9YAT2_ECOLX/4-174
E9YI42_ECOLX/7-192
E9YSV7_ECOLX/4-174
E9YYQ1_ECOLX/7-192
E9YZP2_ECOLX/10-239
E9Z6A9_ESCFE/4-169
E9Z7V9_ESCFE/10-239
E9ZA83_ESCFE/7-192
E9ZIZ2_MYCTU/11-208
E9ZPD9_MYCTU/59-241
E9ZQU2_MYCTU/98-278
E9ZWB6_NEIME/2-221
E9ZWB9_NEIME/7-186
F0A1Y2_NEIME/2-221
F0A1Y5_NEIME/7-186
F0A7E0_NEIME/2-222
F0A7E3_NEIME/7-185
F0AD85_NEIME/2-222
F0AD88_NEIME/7-186
F0AIU9_NEIME/2-221
F0AIV2_NEIME/7-186
F0APM5_NEIME/2-222
F0APM6_NEIME/7-185
F0AV09_NEIME/2-221
F0AV12_NEIME/7-186
F0B0N9_NEIME/2-221
F0B0P0_NEIME/7-186
F0B6E4_NEIME/2-221
F0B6E7_NEIME/7-186
F0BF55_9XANT/7-195
F0BGC5_9XANT/49-164
F0BNY2_9XANT/49-280
F0BZG4_9XANT/7-195
F0C6K0_9XANT/49-232
F0CCB0_9XANT/7-195
F0CEH2_SALMO/4-177
F0CFV4_SALMO/4-177
F0CHA7_SALMO/4-177
F0CJH3_SALMO/4-177
F0CL95_SALMO/4-177
F0CMK6_SALMO/4-177
F0CNI3_SALMO/4-177
F0CQ40_SALMO/4-177
F0CR15_SALMO/4-177
F0CRU0_SALMO/4-177
F0CTV9_SALMO/4-177
F0CVT6_SALMO/4-177
F0CXB5_SALMO/4-177
F0CY90_SALMO/4-177
F0D1N4_STAAU/334-717
F0D2H4_STAAU/4-133
F0D2P5_STAAU/334-517
F0D3T7_STAAU/2-187
F0D5I7_STAAU/2-183
F0D9B1_STAAU/334-717
F0DAM9_STAAU/2-186
F0DBI6_STAAU/2-183
F0DCF6_STAAU/4-133
F0DE34_STAAU/334-516
F0DHQ9_9FIRM/3-215
F0DJD5_9FIRM/322-688
F0DJI8_9FIRM/3-230
F0DK16_9FIRM/338-509
F0DK30_9FIRM/4-232
F0DM47_9FIRM/1-173
F0DR09_9FIRM/5-171
F0DRD1_9FIRM/2-253
F0DT68_9FIRM/3-190
F0DT89_9FIRM/5-196
F0DT98_9FIRM/339-526
F0DTG7_9FIRM/5-169
F0DU52_9FIRM/3-234
F0DU86_9FIRM/314-677
F0DWJ0_9FIRM/130-256
F0E2C1_9PSED/7-176
F0E522_9PSED/3-231
F0EEP3_9PSED/6-183
F0EJ14_ENTCA/4-202
F0EJ52_ENTCA/4-216
F0ENF1_ENTCA/337-725
F0ENQ8_ENTCA/5-175
F0EQQ8_HAEPA/8-184
F0ETZ0_HAEPA/5-237
F0F156_9NEIS/16-191
F0F2V9_9NEIS/2-230
F0F9U1_9BACT/5-203
F0FE60_STRSA/9-129
F0FGV5_STRSA/338-725
F0FHB0_STRSA/2-186
F0FKF2_STRSA/36-155
F0FLS6_STRSA/338-725
F0FM76_STRSA/2-192
F0FQ01_STRSA/338-725
F0FQQ3_STRSA/2-192
F0FS87_STRSA/36-155
F0FYC0_9BURK/7-185
F0G6U1_9BURK/12-141
F0GCR0_9BURK/13-132
F0GHR4_9BURK/70-250
F0GIV0_9BURK/3-242
F0GMJ9_9LACO/313-701
F0GNA4_9LACO/9-186
F0GQJ8_9LACO/9-182
F0GS62_9LACO/321-746
F0GT80_9FIRM/2-182
F0GTK6_9FIRM/6-232
F0GV14_9FIRM/261-648
F0GWI0_9FIRM/6-192
F0GYI1_9FIRM/2-120
F0H055_9FIRM/177-299
F0H056_9FIRM/285-364
F0H257_9FIRM/6-193
F0H2Y6_9FIRM/2-206
F0H456_9BACT/10-243
F0HAK1_9BACT/5-205
F0HBA7_9FIRM/630-758
F0HE93_9FIRM/3-249
F0HEU2_9FIRM/4-204
F0HF64_9FIRM/3-238
F0HGC9_9FIRM/347-750
F0HHR6_9FIRM/5-230
F0HHT1_9FIRM/4-207
F0HI21_9FIRM/4-314
F0HK85_9ACTN/4-208
F0HM43_9ACTN/4-202
F0HPM7_9ACTN/4-196
F0HSL2_9ACTN/2-209
F0HTS9_LACDL/297-690
F0HVF0_LACDL/4-250
F0HY94_LACDL/11-180
F0I0K8_STRSA/36-155
F0I436_STRSA/338-724
F0I4H7_STRSA/2-192
F0I8G6_STRSA/36-154
F0IAY1_STRSA/2-192
F0IBD3_STRSA/338-725
F0IFZ0_9FLAO/257-469
F0IJI0_STRSA/2-192
F0IJX4_STRSA/338-725
F0IJX5_STRSA/5-526
F0INB0_STRSA/36-156
F0IS51_STRSA/2-186
F0ISJ5_STRSA/338-725
F0IU24_STRSA/36-156
F0IZR3_ACIMA/5-179
F0J3C5_ACIMA/7-186
F0JG78_DESDE/2-75
F0JHR0_DESDE/3-247
F0JJ69_DESDE/5-195
F0JKT4_DESDE/8-187
F0JQW9_ESCFE/1-182
F0JRY1_ESCFE/3-232
F0JTV2_ESCFE/4-169
F0K0J6_LACD2/4-254
F0K1T5_LACD2/10-180
F0K316_LACD2/340-733
F0K439_CLOAE/3-205
F0K6A8_CLOAE/5-169
F0K6B5_CLOAE/9-193
F0K6S9_CLOAE/2-246
F0K6U6_CLOAE/2-202
F0KA68_CLOAE/341-715
F0KB43_CLOAE/5-224
F0KCI4_CLOAE/4-191
F0KLL6_ACICP/4-178
F0KNZ1_ACICP/4-254
F0KSC6_YERE3/4-177
F0KTZ9_YERE3/26-261
F0KZL4_YERE3/18-195
F0L2I2_9RHIZ/21-209
F0LB04_9RHIZ/7-249
F0LG16_9RHIZ/4-278
F0LMQ7_THEBM/7-174
F0LNY2_VIBFU/4-239
F0LQS5_VIBFU/4-163
F0LUJ8_VIBFU/7-184
F0LY00_VIBFU/5-188
F0M2J3_ARTPP/4-189
F0M8A6_ARTPP/3-243
F0M8Z7_ARTPP/9-216
F0MAA6_ARTPP/101-289
F0MEQ5_NEIMG/7-186
F0MEQ8_NEIMG/2-221
F0MP25_NEIMM/7-186
F0MP28_NEIMM/2-221
F0MUQ0_NEIMP/7-186
F0N041_NEIMP/2-221
F0N544_NEIMO/2-221
F0N547_NEIMO/7-186
F0N9P4_NEIMN/7-186
F0N9P7_NEIMN/2-221
F0NEZ3_SULIR/3-182
F0NKA0_SULIH/3-201
F0NSE3_LACHH/333-723
F0NTC7_LACHH/13-193
F0NXW7_WEEVC/262-466
F0P3K3_STAPE/3-178
F0P3R1_STAPE/334-513
F0P7D4_STAPE/334-716
F0PAP4_ENTF6/340-727
F0PBY4_ENTF6/5-175
F0PJD1_BACT0/338-510
F0PJI3_BACT0/4-180
F0PQK1_BACT0/332-720
F0PU63_BACT0/2-191
F0PUK2_BACT0/60-265
F0Q0N3_ACIAP/23-202
F0Q8Z1_ACIAP/3-181
F0QDF8_ACIAP/8-241
F0QGU4_ACIBD/1-235
F0QMQ1_ACIBD/4-178
F0QR24_MYCSL/308-691
F0QUF3_VULM7/32-197
F0R4Z2_BACSH/5-176
F0R5X4_BACSH/5-240
F0RAX0_CELLC/262-492
F0RJM6_DEIPM/277-452
F0RNF7_DEIPM/33-225
F0RRU9_SPHGB/16-150
F0RTM9_SPHGB/16-205
F0RVC7_SPHGB/5-231
F0RY47_SPHGB/23-224
F0RZ69_SPHGB/5-177
F0S0A4_DESTD/8-195
F0S2W6_DESTD/336-508
F0S3R6_DESTD/2-77
F0S453_DESTD/9-241
F0S7W9_PEDSD/19-194
F0SDM4_PEDSD/259-462
F0SEK4_PEDSD/4-266
F0SH66_PLABD/32-184
F0SMD6_PLABD/353-528
F0SRK7_PLABD/13-196
F0STX0_SYNGF/12-247
F0SU95_SYNGF/349-516
F0SZ03_SYNGF/3-186
F0SZY3_SYNGF/3-202
F0T107_SYNGF/2-206
F0T1J4_SYNGF/7-210
F0T5N8_CHLP6/4-197
F0T6G0_METSL/3-183
F0T6T8_METSL/3-162
F0T7X7_METSL/5-187
F0T832_METSL/337-509
F0TC00_METSL/5-203
F0TEP5_LACA3/7-192
F0TFN0_LACA3/332-719
F0TK04_RIEAR/249-469
F0URT1_AJECA/3-230
F0V3L8_9MOLU/308-691
F0VVA0_STRG2/340-723
F0VX95_STRG2/2-183
F0VXD8_STRG2/4-151
F0WAI6_9STRA/33-507
F0X8N0_9PEZI/3-253
F0YUY0_9CLOT/5-238
F0YVJ3_9CLOT/5-178
F0YVR2_9CLOT/3-199
F0YWD9_9CLOT/5-187
F0YXE6_9CLOT/6-235
F0YYP7_9CLOT/3-168
F0YZH5_9CLOT/4-195
F0Z044_9CLOT/1-245
F0Z0A7_9CLOT/8-273
F0Z0D0_9CLOT/6-178
F0Z0T9_9CLOT/372-760
F0Z2S5_9CLOT/4-245
F0Z4I7_9CLOT/4-217
F0Z947_DICPU/117-347
F0Z948_DICPU/88-429
F1A2K8_DICPU/76-287
F1T5Z1_9ACTN/4-255
F1T6N8_9ACTN/6-204
F1T8B1_9CLOT/5-172
F1T9P2_9CLOT/5-192
F1TAK9_9CLOT/2-225
F1TFM8_9CLOT/5-236
F1TG44_9CLOT/337-704
F1TIZ5_COREQ/6-203
F1TJG5_COREQ/3-225
F1TNU7_PROAC/7-218
F1TQZ2_PROAC/2-208
F1TW39_PROAC/2-208
F1TYB3_PROAC/7-218
F1U4E1_PROAC/7-218
F1U4S0_PROAC/2-208
F1U705_PROAC/1-138
F1UDM8_PROAC/7-218
F1UE41_PROAC/2-208
F1UHK3_PROAC/7-218
F1ULN6_PROAC/2-208
F1URA7_PROAC/7-218
F1UT14_PROAC/2-208
F1UYH8_PROAC/2-208
F1UZQ2_PROAC/7-218
F1V5M7_PROAC/2-208
F1V7C3_PROAC/7-218
F1VED7_PROAC/7-218
F1VG21_PROAC/2-208
F1VLU4_PROAC/2-208
F1VMC4_PROAC/7-218
F1VSW0_MORCA/18-282
F1VXC3_9BURK/4-241
F1W087_9BURK/34-214
F1W135_9BURK/9-183
F1W779_MORCA/18-282
F1W9P7_MORCA/4-189
F1WET6_MORCA/18-282
F1WFR3_MORCA/4-189
F1WJ65_MORCA/18-282
F1WLI5_MORCA/4-189
F1WQA2_MORCA/18-282
F1WQU1_MORCA/4-189
F1WSK0_MORCA/4-189
F1WW75_MORCA/1-261
F1WYG3_MORCA/18-282
F1WZN1_MORCA/4-189
F1X4K4_MORCA/4-189
F1X6I3_MORCA/18-282
F1X7V0_MORCA/18-282
F1X9F6_MORCA/4-189
F1XDP6_MORCA/18-282
F1XFV3_MORCA/4-189
F1XN44_ECO57/4-174
F1XQ50_ECO57/10-239
F1XU93_ECO57/7-192
F1Y1N1_ECO57/7-192
F1Y7P6_ECO57/10-239
F1YAX0_ECO57/4-174
F1YFV0_9ACTO/73-257
F1YHP2_9ACTO/6-203
F1YMY7_9ACTO/7-250
F1YWR7_9PROT/7-184
F1YZJ9_9STRE/341-728
F1Z0M0_9STRE/4-126
F1Z126_9STRE/2-183
F1Z9J3_9SPHN/28-306
F1ZA88_9SPHN/7-195
F1ZEL1_ECOLX/7-192
F1ZH71_ECOLX/1-168
F1ZSD0_THEET/3-198
F1ZSF8_THEET/309-676
F1ZTA2_THEET/5-174
F1ZU33_THEET/337-519
F1ZWH5_THEET/3-218
F1ZWN7_THEET/3-188
F1ZWQ4_THEET/5-193
F1ZXG6_THEET/27-236
F1ZY37_THEET/5-191
F2A1I9_RHIET/20-210
F2ABC7_RHIET/9-273
F2AJS4_RHIET/4-269
F2ANS5_RHOBA/353-528
F2APS2_RHOBA/42-233
F2AQA0_RHOBA/25-107
F2AVG0_RHOBA/17-292
F2B353_STRPN/339-722
F2B3C6_STRPN/2-104
F2B5D1_STRPN/4-151
F2B9C4_9NEIS/2-242
F2BAJ2_9NEIS/7-186
F2BJ92_STRSA/9-128
F2BL25_STRSA/338-725
F2BLF8_STRSA/2-192
F2BP73_STRSA/2-192
F2BPF2_STRSA/338-725
F2BSZ3_STRSA/36-155
F2BUZ8_9FIRM/5-198
F2BW01_9FIRM/276-457
F2BZV8_HAEAE/8-184
F2C1X3_HAEAE/5-236
F2C6T2_STRSA/36-153
F2C930_STRSA/338-725
F2C9N2_STRSA/2-182
F2CE07_STRSA/36-156
F2CGI3_STRSA/338-725
F2CH55_STRSA/2-196
F2CMF0_STRSA/36-156
F2CNU3_STRSA/338-725
F2CP83_STRSA/2-192
F2EEY3_HORVD/69-315
F2ERN2_PANAN/4-175
F2EVC2_PANAN/1-211
F2EY58_PANAN/7-186
F2F2T2_9BACL/343-710
F2F8V5_9BACL/3-229
F2FA05_9BACL/336-518
F2FE01_SALDU/1-177
F2FEV8_SALDU/3-232
F2FL45_SALDU/4-175
F2FW00_SALGL/14-243
F2FXH2_SALGL/7-192
F2G1T9_ALTMD/4-282
F2G290_ALTMD/6-184
F2G5V2_ALTMD/1-218
F2GDL8_MYCTU/98-278
F2GE55_MYCTU/11-208
F2GEB6_MYCTU/66-248
F2GU03_BRUME/20-209
F2H095_BACTU/332-719
F2H3R7_BACTU/2-195
F2HAF7_BACTU/339-511
F2HAK8_BACTU/4-181
F2HK28_LACLA/4-181
F2HKT4_LACLA/4-216
F2HMF9_LACLA/510-891
F2HVM3_BRUME/20-209
F2I0Z2_9RICK/8-189
F2I4B8_9LACT/2-227
F2I510_9LACT/335-709
F2I5H7_9LACT/3-182
F2IK58_9FLAO/259-463
F2INS6_VIBCH/3-237
F2IR21_VIBCH/7-193
F2ISZ4_VIBCH/5-180
F2IY14_9PROT/7-194
F2JAH0_HELPY/8-202
F2JFE5_HELPY/8-202
F2JHJ0_9FIRM/356-723
F2JHN0_9FIRM/4-200
F2JIC2_9FIRM/6-188
F2JMM2_9FIRM/8-260
F2JMN5_9FIRM/5-174
F2JSY4_9FIRM/5-219
F2JU13_9GAMM/5-182
F2K1J0_9GAMM/9-249
F2K4N4_9GAMM/26-328
F2K9U3_PSEBR/6-129
F2KCB1_PSEBR/3-234
F2KDT5_PSEBR/6-183
F2KMW3_ARCVE/2-187
F2KPJ8_ARCVE/2-172
F2KQ53_ARCVE/4-204
F2KXJ5_9BACT/5-205
F2LBK9_BURGA/3-243
F2LD38_BURGA/11-161
F2LEX4_BURGA/7-194
F2LS26_BURGA/13-183
F2LXQ2_9DELT/2-216
F2LY35_9DELT/4-188
F2LZA7_LACAM/7-195
F2M0D9_LACAM/332-719
F2M484_LACCA/4-155
F2M5R9_LACCA/334-766
F2MBU3_LACCA/4-216
F2MD81_LACCA/4-155
F2MEQ5_LACCA/334-766
F2MKV2_LACCA/4-216
F2MMK5_ENTFA/5-175
F2MS15_ENTFA/340-727
F2MXE2_PSEST/6-180
F2N2D2_PSEST/3-234
F2N5W3_PSEST/6-124
F2N6Y7_9ACTN/7-166
F2N7N3_9ACTN/3-218
F2N8C0_9ACTN/4-249
F2NC14_9DELT/3-64
F2ND73_9DELT/7-188
F2NDQ2_9DELT/339-520
F2NGW3_9DELT/2-204
F2NIJ0_9DELT/9-230
F2NJI5_9DELT/14-161
F2NNU6_9DEIN/4-190
F2NR16_9DEIN/304-478
F2NR26_9DEIN/2-206
F2NTU7_9SPIO/4-221
F2NUY4_9SPIO/5-200
F2NWV1_9SPIO/2-238
F2NXV1_9SPIO/20-214
F2P5T8_PHOMO/7-186
F2P718_PHOMO/3-240
F2Q623_TRIEQ/250-292
F2QDT9_STROR/4-125
F2QF92_STROR/2-184
F2QGN5_STROR/339-722
F2QMQ4_PICPA/2-236
F2R1K2_9ACTO/19-247
F2R5U9_9ACTO/106-284
F2R8H5_9ACTO/96-289
F2RF63_9ACTO/5-208
F2RI22_9ACTO/7-204
F2S874_TRITO/3-226
F2SBA3_TRITO/204-246
F2SG32_TRIRU/204-246
F2ST37_TRIRU/3-227
F2T5I2_AJEDE/3-232
F2UDH8_9EUKA/3-224
F2UPS0_9EUKA/44-309
F2UUG3_ACTVI/17-219
F2UZI4_ACTVI/8-176
F2V434_MYCTU/47-229
F2V7F9_MYCTU/11-208
F2V8J0_MYCTU/98-278
HIS9_BACHD/4-247
HIS9_BACSU/4-241
HIS9_CLOAB/3-205
HIS9_DEIRA/5-209
HIS9_LACLA/4-216
HIS9_SCHPO/3-227
HIS9_THEMA/2-177
HIS9_YEAST/2-257
O06031_LACLC/2-215
O26650_METTH/336-494
O27360_METTH/5-181
O27522_METTH/4-128
O27933_METTH/16-241
O28722_ARCFU/2-181
O29035_ARCFU/2-172
O29745_ARCFU/4-160
O54049_RHOCA/7-105
O54645_STRPN/2-184
O59050_PYRHO/2-186
O59204_PYRHO/5-183
O64146_BPSPB/2-224
O67116_AQUAE/45-264
O67277_AQUAE/7-185
O67416_AQUAE/344-518
O86886_STRPN/2-185
O87547_TREDE/6-190
O87929_STRTR/2-183
P72369_STAAU/2-186
P72464_STRLI/99-278
P72510_STRPN/2-182
P95697_STAAU/2-186
P96221_MYCTU/98-278
POLX_BACSU/336-517
Q01NE4_SOLUE/2-236
Q01QX2_SOLUE/6-173
Q01R88_SOLUE/339-515
Q01YQ1_SOLUE/42-270
Q02AR9_SOLUE/347-528
Q02D38_SOLUE/4-187
Q02HG1_PSEAB/12-128
Q02Q07_PSEAB/3-230
Q02RB2_PSEAB/6-180
Q02UG1_PSEAB/2-204
Q02W00_LACLS/507-887
Q02YX3_LACLS/4-212
Q031K6_LACLS/4-310
Q039I1_LACC3/4-157
Q039Y0_LACC3/4-216
Q03F73_PEDPA/4-173
Q03GL7_PEDPA/5-227
Q03HV5_PEDPA/4-208
Q03KB6_STRTD/4-116
Q03KK3_STRTD/2-182
Q03SB6_LACBA/3-173
Q03VX2_LEUMM/4-239
Q03Y39_LEUMM/4-173
Q03YC3_LEUMM/331-719
Q043V3_LACGA/4-182
Q044C2_LACGA/329-717
Q047W2_LACDB/4-253
Q049V0_LACDB/306-699
Q04B00_LACDB/7-175
Q04F63_OENOB/8-202
Q04F80_OENOB/324-710
Q04L25_STRP2/4-151
Q04PI0_LEPBJ/1-169
Q055U5_LEPBL/9-198
Q057S5_BUCCC/7-189
Q05FW7_CARRP/5-179
Q05SX1_9SYNE/28-176
Q05TK8_9SYNE/4-189
Q067A5_9SYNE/21-166
Q067M3_9SYNE/4-200
Q07NJ6_RHOP5/7-195
Q084N3_SHEFN/8-242
Q084S7_SHEFN/2-210
Q085C7_SHEFN/7-184
Q08N43_STIAD/1-145
Q08NN5_STIAD/1-110
Q08SP6_STIAD/1-204
Q08TQ8_STIAD/3-205
Q08WP1_STIAD/52-282
Q0A7J4_ALHEH/8-185
Q0AAU6_ALHEH/5-220
Q0AEH0_NITEC/15-247
Q0AJ09_NITEC/8-186
Q0ANL4_MARMM/6-199
Q0APW7_MARMM/8-194
Q0AU33_SYNWW/3-135
Q0AVB7_SYNWW/6-193
Q0AXJ7_SYNWW/3-196
Q0AXY9_SYNWW/324-504
Q0AYJ2_SYNWW/313-479
Q0B9H7_BURCM/341-510
Q0BBN1_BURCM/12-136
Q0BD65_BURCM/7-185
Q0BDT0_BURCM/3-241
Q0BN79_FRATO/3-184
Q0BSM4_GRABC/7-186
Q0BZD2_HYPNA/5-240
Q0C1C2_HYPNA/7-197
Q0CVP7_ASPTN/3-233
Q0EXM4_9PROT/152-336
Q0F0W7_9PROT/7-192
Q0F1T5_9PROT/1-216
Q0FCD5_9RHOB/1-177
Q0FI17_9RHOB/15-257
Q0FLX1_9RHOB/7-188
Q0FZ78_9RHIZ/11-207
Q0G3S2_9RHIZ/14-278
Q0HGX0_SHESM/7-184
Q0HK76_SHESM/8-238
Q0HT77_SHESR/7-183
Q0HWH8_SHESR/8-238
Q0I1U6_HAES1/7-183
Q0I3I3_HAES1/1-233
Q0I9N7_SYNS3/4-193
Q0IAF8_SYNS3/24-166
Q0K2C1_CUPNH/21-199
Q0KCD0_CUPNH/9-239
Q0KD75_CUPNH/10-208
Q0KKM3_9ZZZZ/10-197
Q0RCW7_FRAAA/15-225
Q0RHH7_FRAAA/6-203
Q0RLL8_FRAAA/6-245
Q0RM88_FRAAA/7-243
Q0RNQ7_FRAAA/58-243
Q0S382_RHOSR/62-234
Q0S3W1_RHOSR/3-246
Q0SAN8_RHOSR/103-283
Q0SB00_RHOSR/98-279
Q0SHU0_RHOSR/6-209
Q0SMS9_BORAP/22-212
Q0SR34_CLOPS/6-233
Q0SRU4_CLOPS/3-212
Q0SSC9_CLOPS/350-719
Q0SSG8_CLOPS/18-296
Q0STV7_CLOPS/7-227
Q0STZ3_CLOPS/39-309
Q0SU44_CLOPS/4-209
Q0SUU4_CLOPS/365-591
Q0SW32_CLOPS/7-191
Q0SWC6_CLOPS/2-205
Q0T5D1_SHIF8/3-232
Q0T825_SHIF8/1-159
Q0TIA5_ECOL5/10-239
Q0TLE9_ECOL5/7-192
Q0TNG5_CLOP1/6-231
Q0TP75_CLOP1/3-217
Q0TPR2_CLOP1/350-719
Q0TPV3_CLOP1/18-245
Q0TQM7_CLOP1/5-210
Q0TQM9_CLOP1/602-904
Q0TRI2_CLOP1/7-227
Q0TRM4_CLOP1/5-275
Q0TRR5_CLOP1/4-211
Q0TSY8_CLOP1/365-591
Q0TUI5_CLOP1/2-199
Q0U6E0_PHANO/3-235
Q0VPQ8_ALCBS/5-236
Q0VQE2_ALCBS/7-182
Q0W2J8_UNCMA/3-186
Q0W300_UNCMA/2-175
Q0W310_UNCMA/4-187
Q0W457_UNCMA/3-266
Q0W4C1_UNCMA/4-173
Q0W4M5_UNCMA/3-239
Q0W549_UNCMA/341-534
Q0YP98_9CHLB/6-182
Q0YT56_9CHLB/4-185
Q0YUN9_9CHLB/16-270
Q10QM0_ORYSJ/72-312
Q114C9_TRIEI/4-193
Q11BP9_MESSB/7-261
Q11IX4_MESSB/27-214
Q11YX8_CYTH3/5-196
Q11YZ1_CYTH3/328-507
Q120Y7_POLSJ/20-187
Q129I4_POLSJ/20-199
Q12AY3_POLSJ/10-136
Q12ET3_POLSJ/9-248
Q12LE7_SHEDO/8-239
Q12NX2_SHEDO/7-188
Q12WR1_METBU/2-205
Q136A3_RHOPS/7-193
Q13X14_BURXL/3-241
Q142C4_BURXL/22-197
Q142P8_BURXL/10-188
Q14J47_FRAT1/3-184
Q14LT7_SPICI/5-165
Q14P64_SPICI/323-701
Q15P20_PSEA6/5-173
Q15S00_PSEA6/3-242
Q15WE8_PSEA6/7-184
Q160T2_ROSDO/8-189
Q16D83_ROSDO/3-86
Q17ZF0_HELAH/8-202
Q180P3_CLOD6/6-189
Q180Q0_CLOD6/5-194
Q181D1_CLOD6/3-238
Q185Y0_CLOD6/4-206
Q189T7_CLOD6/2-228
Q18AI9_CLOD6/6-178
Q18AS0_CLOD6/3-200
Q18BG8_CLOD6/333-717
Q18D19_CLOD6/5-170
Q18ET1_HALWD/13-236
Q18FN5_HALWD/7-183
Q18JI6_HALWD/4-179
Q18KU4_HALWD/361-553
Q19X94_9CAUD/6-184
Q19Y83_9CAUD/4-191
Q19ZA4_9CAUD/4-191
Q1A682_9FIRM/18-184
Q1ASY9_RUBXD/21-231
Q1AUQ9_RUBXD/5-180
Q1AX16_RUBXD/9-189
Q1AYR8_RUBXD/339-513
Q1AZH0_RUBXD/335-512
Q1B1R9_MYCSS/98-277
Q1B7E0_MYCSS/13-211
Q1BCT9_MYCSS/62-247
Q1BHR3_BURCA/6-244
Q1BMW9_BURCA/341-512
Q1BTE1_BURCA/12-139
Q1BUV0_BURCA/7-185
Q1C023_YERPA/3-191
Q1C7N7_YERPA/29-264
Q1CAL9_YERPA/18-195
Q1CCA2_YERPN/3-191
Q1CFG2_YERPN/18-195
Q1CJ23_YERPN/29-264
Q1CRA0_HELPH/8-202
Q1D042_MYXXD/4-188
Q1D396_MYXXD/46-186
Q1D5B1_MYXXD/4-124
Q1D639_MYXXD/3-204
Q1D8P9_MYXXD/246-418
Q1D8R7_MYXXD/2-234
Q1EM31_9BACT/330-714
Q1G5T0_STRAG/2-183
Q1G5Y2_STRAG/2-183
Q1G9P4_LACDA/306-693
Q1GAL2_LACDA/7-175
Q1GJD3_SILST/8-189
Q1GKA8_SILST/28-196
Q1GPD7_SPHAL/11-246
Q1GTX7_SPHAL/7-189
Q1H043_METFK/5-223
Q1H1X2_METFK/7-184
Q1I641_PSEE4/6-183
Q1I6X1_PSEE4/3-232
Q1IAU4_PSEE4/7-136
Q1IJA3_ACIBL/8-200
Q1IN02_ACIBL/6-189
Q1IP10_ACIBL/346-536
Q1IS73_ACIBL/2-233
Q1IWT0_DEIGD/23-177
Q1IXY0_DEIGD/332-508
Q1IXY1_DEIGD/8-227
Q1J1S6_DEIGD/25-215
Q1J693_STRPF/4-226
Q1JBF6_STRPB/4-223
Q1JGH5_STRPD/4-192
Q1JLD8_STRPC/4-223
Q1JW79_DESAC/5-197
Q1JWI8_DESAC/9-180
Q1JY72_DESAC/7-197
Q1K0Z6_DESAC/13-225
Q1K4E1_DESAC/4-185
Q1LFS9_RALME/16-212
Q1LPH6_RALME/50-281
Q1LQD6_RALME/16-200
Q1LSU6_BAUCH/7-184
Q1MA60_RHIL3/9-301
Q1MHF5_RHIL3/4-277
Q1MIJ2_RHIL3/20-211
Q1MPH3_LAWIP/6-223
Q1MQE8_LAWIP/3-214
Q1MRR3_LAWIP/5-196
Q1MY95_9GAMM/8-188
Q1N4J8_9GAMM/4-169
Q1N5L6_9GAMM/3-234
Q1N8L4_9SPHN/7-187
Q1NM45_9DELT/5-193
Q1NRI9_9DELT/14-233
Q1NUA2_9DELT/14-233
Q1NUX2_9DELT/2-87
Q1NXG3_9DELT/5-193
Q1NXM8_9DELT/4-255
Q1NYP0_9FLAO/237-425
Q1PUX1_9BACT/153-384
Q1PZM1_9BACT/7-194
Q1Q353_9BACT/337-511
Q1Q691_9BACT/2-201
Q1Q9A3_PSYCK/25-274
Q1QBF8_PSYCK/4-181
Q1QH09_NITHX/6-245
Q1QK02_NITHX/13-87
Q1QMN8_NITHX/13-202
Q1QZP0_CHRSD/18-257
Q1R018_CHRSD/6-182
Q1RCA2_ECOUT/10-239
Q1RG05_ECOUT/7-192
Q1V2V0_PELUB/10-187
Q1V403_VIBAL/3-238
Q1V498_VIBAL/4-231
Q1VEY1_VIBAL/7-187
Q1VFP8_VIBAL/5-178
Q1VUJ1_9FLAO/263-466
Q1WCR3_STRTR/2-182
Q1WCS2_STRTR/2-158
Q1WTT4_LACS1/4-154
Q1YF17_MOBAS/17-283
Q1YI74_MOBAS/10-200
Q1YPP6_9GAMM/4-278
Q1YTV7_9GAMM/1-150
Q1YUL4_9GAMM/3-224
Q1Z064_PHOPR/7-185
Q1Z404_PHOPR/3-235
Q1ZA63_PHOPR/152-327
Q1ZAX1_PHOPR/5-177
Q1ZDE7_9GAMM/5-175
Q1ZE35_9GAMM/3-238
Q1ZFQ9_9GAMM/13-191
Q1ZGM2_9GAMM/146-218
Q1ZJU2_PHOAS/12-320
Q1ZKT2_PHOAS/3-238
Q1ZLG3_PHOAS/7-185
Q215F2_RHOPB/25-213
Q217Z4_RHOPB/8-271
Q21K01_SACD2/5-234
Q21LR1_SACD2/6-188
Q21TF8_RHOFD/27-265
Q21WT8_RHOFD/3-184
Q21Z42_RHOFD/21-357
Q220H4_RHOFD/340-516
Q24PE2_DESHY/337-725
Q24TC4_DESHY/1-202
Q24W67_DESHY/11-243
Q24WK0_DESHY/6-245
Q24XZ1_DESHY/4-187
Q24YS8_DESHY/4-208
Q252T5_CHLFF/4-195
Q26G93_FLABB/258-454
Q26HR4_FLABB/2-241
Q28S37_JANSC/24-270
Q28TV5_JANSC/1-167
Q2A4V8_FRATH/3-184
Q2B2J8_9BACI/4-177
Q2B3C2_9BACI/3-248
Q2B6R1_9BACI/338-518
Q2B7J8_9BACI/339-724
Q2BFS4_9BACI/2-250
Q2BK73_9GAMM/6-229
Q2BQX1_9GAMM/7-183
Q2C057_9GAMM/7-183
Q2C3S4_9GAMM/3-238
Q2CAP2_9RHOB/8-203
Q2CDT9_9RHOB/28-300
Q2CEN3_9RHOB/137-347
Q2FDJ8_STAA3/2-183
Q2FG35_STAA3/4-149
Q2FHT8_STAA3/334-516
Q2FKA9_STAA3/2-186
Q2FM08_METHJ/28-165
Q2FN21_METHJ/3-162
Q2FT00_METHJ/4-152
Q2FU17_METHJ/2-159
Q2FUV3_STAA8/2-183
Q2FZD4_STAA8/334-516
Q2G1K6_STAA8/2-186
Q2G7G3_NOVAD/26-212
Q2G844_NOVAD/8-193
Q2GEN2_NEOSM/7-168
Q2GFS1_EHRCR/6-185
Q2GJ87_ANAPZ/6-185
Q2HR05_9ACTO/68-325
Q2IEJ2_ANADE/39-204
Q2IF52_ANADE/5-189
Q2IKS6_ANADE/3-208
Q2IKZ7_ANADE/359-521
Q2IL22_ANADE/14-236
Q2IL52_ANADE/45-93
Q2IWV6_RHOP2/7-195
Q2J5C6_FRASC/7-210
Q2J5L2_FRASC/7-210
Q2J6B6_FRASC/6-233
Q2J916_FRASC/1-58
Q2JC23_FRASC/2-232
Q2JKM5_SYNJB/34-203
Q2JM86_SYNJB/4-190
Q2JU64_SYNJA/34-185
Q2JY24_SYNJA/4-190
Q2JZE3_RHIEC/4-276
Q2K2W0_RHIEC/8-291
Q2K9R0_RHIEC/20-211
Q2KM76_STRIN/2-192
Q2KYR1_BORA1/12-188
Q2KZT0_BORA1/9-128
Q2L1Z0_BORA1/8-238
Q2L5Q3_CLOPE/5-209
Q2L5R9_CLOPE/34-345
Q2LSR5_SYNAS/2-189
Q2LTT3_SYNAS/7-193
Q2LW01_SYNAS/2-237
Q2LWZ5_SYNAS/344-521
Q2MG45_MICEC/103-298
Q2NA03_ERYLH/7-184
Q2NE63_METST/5-190
Q2NE92_METST/3-162
Q2NF36_METST/7-220
Q2NJG3_AYWBP/389-777
Q2NJZ7_AYWBP/5-191
Q2NRM2_SODGM/7-202
Q2NT47_SODGM/14-246
Q2NXK7_XANOM/34-202
Q2P0D3_XANOM/31-232
Q2P4C0_XANOM/7-195
Q2PIQ9_ASPOR/3-231
Q2Q838_STRPN/2-99
Q2RFL6_MOOTA/5-176
Q2RHB7_MOOTA/5-192
Q2RHP0_MOOTA/413-603
Q2RJD4_MOOTA/4-229
Q2RJJ0_MOOTA/5-198
Q2RJN0_MOOTA/312-483
Q2RKA5_MOOTA/4-229
Q2RU13_RHORT/21-213
Q2S1Y0_SALRD/337-519
Q2S3N2_SALRD/8-211
Q2S3X0_SALRD/5-186
Q2SK64_HAHCH/8-253
Q2SKX6_HAHCH/5-179
Q2SSE0_MYCCT/338-724
Q2SXB8_BURTA/3-241
Q2SZW1_BURTA/111-289
Q2T1E6_BURTA/24-146
Q2T3U2_BURTA/341-518
Q2TW36_ASPOR/3-235
Q2W2X1_MAGSA/5-201
Q2W452_MAGSA/1-156
Q2WB89_MAGSA/20-207
Q2Y5F3_NITMU/8-185
Q2Y5T5_NITMU/9-135
Q2Y6L6_NITMU/4-233
Q2YAL7_NITMU/340-519
Q2YNH5_BRUA2/20-210
Q2YTD8_STAAB/4-142
Q2YUX9_STAAB/2-186
Q2YXD2_STAAB/334-517
Q2YZ83_STAAB/2-183
Q2Z0E7_9BACT/7-196
Q30PE1_SULDN/3-218
Q30S43_SULDN/7-204
Q30V90_DESDG/8-69
Q30WQ8_DESDG/7-250
Q30ZA3_DESDG/5-189
Q313N8_DESDG/4-228
Q31AW5_PROM9/22-199
Q31B31_PROM9/4-191
Q31G97_THICR/3-233
Q31GL3_THICR/5-189
Q31L40_SYNE7/4-210
Q31MY6_SYNE7/29-236
Q31PZ4_SYNE7/38-208
Q31ZV9_SHIBS/10-239
Q325V6_SHIBS/7-192
Q32GS4_SHIDS/10-239
Q32JS5_SHIDS/7-192
Q332G5_CBCP/5-183
Q38WU5_LACSS/4-175
Q395E9_BURS3/341-518
Q39CR6_BURS3/12-139
Q39E67_BURS3/7-185
Q39EW6_BURS3/6-245
Q39U70_GEOMG/5-223
Q39VL0_GEOMG/7-185
Q39WC2_GEOMG/4-188
Q3A3S3_PELCD/36-186
Q3A586_PELCD/7-191
Q3A593_PELCD/2-209
Q3A644_PELCD/5-240
Q3A9A9_CARHZ/2-171
Q3A9Z4_CARHZ/2-239
Q3AAD1_CARHZ/2-205
Q3AB92_CARHZ/308-684
Q3ABT7_CARHZ/316-499
Q3ACR2_CARHZ/2-224
Q3AD01_CARHZ/4-190
Q3ADH8_CARHZ/5-246
Q3AFE1_CARHZ/4-196
Q3AJW9_SYNSC/21-183
Q3AKG9_SYNSC/4-198
Q3AS67_CHLCH/4-187
Q3ASV2_CHLCH/11-233
Q3ATC1_CHLCH/16-264
Q3AVK2_SYNS9/4-198
Q3AXU4_SYNS9/21-168
Q3B3F7_PELLD/4-184
Q3B3G5_PELLD/28-214
Q3B5Q0_PELLD/16-262
Q3BTL4_XANC5/12-202
Q3BVL9_XANC5/7-195
Q3CZG5_STRAG/4-130
Q3D1Z9_STRAG/2-183
Q3D2N5_STRAG/344-728
Q3D662_STRAG/2-185
Q3D6N9_STRAG/344-728
Q3D7X9_STRAG/4-129
Q3DBL6_STRAG/44-227
Q3DCK2_STRAG/344-728
Q3DCQ4_STRAG/2-183
Q3DG53_STRAG/4-130
Q3DJ08_STRAG/344-728
Q3DN05_STRAG/4-130
Q3DP76_STRAG/2-183
Q3DSD9_STRAG/344-728
Q3DSZ2_STRAG/2-183
Q3EPP3_BACTI/339-511
Q3EU63_BACTI/334-721
Q3EV63_BACTI/5-194
Q3EVP6_BACTI/4-181
Q3EZD3_BACTI/12-286
Q3IIX0_PSEHT/7-184
Q3IKX8_PSEHT/4-233
Q3IQL4_NATPD/4-179
Q3ITL5_NATPD/351-530
Q3ITT1_NATPD/4-215
Q3IWD0_RHOS4/8-190
Q3IYS6_RHOS4/16-198
Q3J8K4_NITOC/6-231
Q3JCT7_NITOC/6-183
Q3JGZ7_BURP1/341-518
Q3JQR4_BURP1/3-241
Q3JUI9_BURP1/519-697
Q3JWE7_BURP1/24-156
Q3JZ39_STRA1/344-728
Q3K1E7_STRA1/4-130
Q3KG76_PSEPF/3-233
Q3KH97_PSEPF/6-182
Q3KLF2_CHLTA/4-197
Q3MCR0_ANAVT/4-195
Q3MEK1_ANAVT/31-209
Q3R2S4_XYLFA/7-196
Q3R8V4_XYLFA/7-196
Q3RCV3_XYLFA/7-196
Q3SEZ8_THIDA/4-261
Q3SIP4_THIDA/4-237
Q3SIX6_THIDA/340-520
Q3SKH0_THIDA/7-183
Q3SQD2_NITWN/13-253
Q3SRH1_NITWN/13-202
Q3XYD2_ENTFC/9-595
Q3XYP9_ENTFC/7-201
Q3XZ68_ENTFC/341-725
Q3YSR7_EHRCJ/6-186
Q3Z114_SHISS/10-239
Q3Z5H4_SHISS/7-192
Q3Z644_DEHE1/5-208
Q3Z6I2_DEHE1/3-183
Q3Z8J5_DEHE1/4-169
Q3ZK49_9LACT/2-185
Q3ZW80_DEHSC/5-209
Q3ZX79_DEHSC/4-185
Q3ZYY2_DEHSC/3-183
Q40IE3_EHRCH/2-139
Q466Q0_METBF/2-205
Q46C05_METBF/350-528
Q46C30_METBF/29-249
Q46CL9_METBF/4-179
Q46CM9_METBF/5-183
Q46D47_METBF/29-233
Q46FK6_METBF/3-195
Q46L06_PROMT/25-190
Q46L71_PROMT/4-194
Q46SL1_CUPPJ/20-170
Q46Y88_CUPPJ/10-201
Q473F5_CUPPJ/9-241
Q47D84_DECAR/22-242
Q47IL5_DECAR/7-186
Q47SL8_THEFY/7-232
Q47TX9_THEFY/7-209
Q47YC5_COLP3/24-268
Q485F3_COLP3/21-197
Q48F74_PSE14/6-182
Q48FZ4_PSE14/3-231
Q48T85_STRPM/4-226
Q493B7_BLOPB/7-186
Q49WR0_STAS1/334-516
Q49YD2_STAS1/3-153
Q4A119_STAS1/2-185
Q4A5N4_MYCS5/7-217
Q4A745_MYCS5/324-719
Q4A7E4_MYCH7/4-179
Q4A7J1_MYCH7/323-707
Q4A9A4_MYCHJ/4-178
Q4A9F2_MYCHJ/322-706
Q4C5P6_CROWT/4-188
Q4C9Z1_CROWT/33-200
Q4E8D2_9RICK/14-190
Q4EEL1_LISMO/4-173
Q4EEU5_LISMO/337-517
Q4EFB4_LISMO/342-729
Q4ENE5_LISMO/337-516
Q4EQ01_LISMO/4-175
Q4FM70_PELUB/10-187
Q4FR13_PSYA2/3-257
Q4FSI0_PSYA2/4-181
Q4HI29_CAMCO/5-205
Q4HPU0_CAMUP/5-209
Q4JW74_CORJK/7-204
Q4JYH7_STRPN/2-182
Q4JYJ3_STRPN/2-183
Q4JYL0_STRPN/2-185
Q4JYM9_STRPN/2-185
Q4JYP1_STRPN/2-184
Q4JYS1_STRPN/2-184
Q4JYU1_STRPN/2-184
Q4JYW0_STRPN/2-182
Q4JYY1_STRPN/2-184
Q4JZ01_STRPN/2-185
Q4JZ20_STRPN/2-182
Q4JZ37_STRPN/2-184
Q4JZ53_STRPN/23-209
Q4JZ70_STRPN/2-185
Q4JZ86_STRPN/2-182
Q4JZG9_STRPN/2-184
Q4JZK3_STRPN/2-184
Q4JZS5_STRPN/2-185
Q4JZW9_STRPN/2-184
Q4JZY3_STRPN/2-183
Q4K007_STRPN/2-185
Q4K029_STRPN/2-185
Q4K047_STRPN/2-185
Q4K0A2_STRPN/2-183
Q4K0C3_STRPN/2-183
Q4K0E3_STRPN/2-182
Q4K0I4_STRPN/18-198
Q4K0K4_STRPN/2-182
Q4K0M5_STRPN/2-184
Q4K0R9_STRPN/2-184
Q4K0T7_STRPN/2-182
Q4K0V4_STRPN/2-182
Q4K0X7_STRPN/2-184
Q4K0Z8_STRPN/2-183
Q4K157_STRPN/2-182
Q4K197_STRPN/2-182
Q4K1G1_STRPN/2-182
Q4K1K8_STRPN/2-184
Q4K1M6_STRPN/2-183
Q4K1P5_STRPN/2-183
Q4K1R3_STRPN/2-184
Q4K1S9_STRPN/2-182
Q4K1Y4_STRPN/2-184
Q4K221_STRPN/2-184
Q4K239_STRPN/2-184
Q4K256_STRPN/2-182
Q4K2B0_STRPN/2-184
Q4K2E3_STRPN/2-184
Q4K2F9_STRPN/2-184
Q4K2J1_STRPN/2-182
Q4K2Q9_STRPN/2-182
Q4K2S8_STRPN/2-184
Q4K2Y6_STRPN/2-185
Q4K302_STRPN/2-185
Q4K337_STRPN/2-184
Q4K383_STRPN/2-182
Q4KGB0_PSEF5/9-240
Q4KHG1_PSEF5/6-182
Q4L5E8_STAHJ/333-513
Q4L744_STAHJ/3-194
Q4L9H6_STAHJ/2-181
Q4MJI4_BACCE/2-220
Q4MKC2_BACCE/332-719
Q4MVX8_BACCE/4-180
Q4P8I0_USTMA/3-246
Q4PJG8_9BACT/15-171
Q4QKB4_HAEI8/5-238
Q4QMF6_HAEI8/8-184
Q4USP5_XANC8/7-195
Q4W9R1_ASPFU/3-230
Q4WE33_ASPFU/181-336
Q4ZQF4_PSEU2/3-231
Q4ZWR3_PSEU2/6-183
Q54B73_DICDI/143-353
Q54IG4_DICDI/144-315
Q55203_STRSL/2-183
Q55394_SYNY3/54-221
Q55W98_CRYNE/3-179
Q56039_STRTR/2-182
Q57DS8_BRUAB/20-210
Q57NT7_SALCH/14-243
Q57T24_SALCH/7-192
Q58WS7_9BACT/12-246
Q58YX2_STRPN/2-100
Q595W4_PICPA/2-236
Q59R21_CANAL/2-249
Q5AXD6_EMENI/50-277
Q5D206_STRTR/2-158
Q5E3F4_VIBF1/7-190
Q5E617_VIBF1/3-239
Q5FAE5_NEIG1/2-221
Q5FAE8_NEIG1/7-187
Q5FCY0_EHRRW/9-190
Q5FH78_EHRRG/9-190
Q5FJN1_LACAC/334-721
Q5FKG7_LACAC/7-197
Q5FUV6_GLUOX/7-184
Q5GSD7_WOLTR/3-181
Q5H1F5_XANOR/132-320
Q5HBY9_EHRRW/6-187
Q5HCN5_STAAC/2-183
Q5HGU1_STAAC/334-516
Q5HJL9_STAAC/2-186
Q5HMU0_STAEQ/6-228
Q5HQ31_STAEQ/334-514
Q5HV63_CAMJR/5-205
Q5J4D9_STRPN/2-99
Q5J4E1_STRPN/2-99
Q5J4F3_STRPN/2-99
Q5J4F9_STRPN/2-99
Q5J4G5_STRPN/2-99
Q5J4H5_STRPN/2-99
Q5J4K7_STRPN/2-99
Q5J4K9_STRPN/2-99
Q5J4L1_STRPN/2-99
Q5J4L3_STRPN/2-99
Q5JG05_PYRKO/6-175
Q5KJZ9_CRYNE/3-179
Q5KUM8_GEOKA/2-233
Q5KW52_GEOKA/2-226
Q5KWA7_GEOKA/4-173
Q5KWF7_GEOKA/338-533
Q5L0J3_GEOKA/343-725
Q5L738_CHLAB/10-203
Q5LF01_BACFN/4-220
Q5LGW4_BACFN/3-168
Q5LHJ2_BACFN/5-235
Q5LVP4_SILPO/8-189
Q5LZF7_STRT1/4-178
Q5LZN2_STRT1/2-182
Q5M409_STRT2/4-178
Q5M488_STRT2/2-182
Q5N0T2_SYNP6/4-210
Q5N666_SYNP6/29-236
Q5NHP5_FRATT/3-184
Q5NM98_ZYMMO/7-191
Q5NZ90_AROAE/3-230
Q5P0N3_AROAE/3-154
Q5P244_AROAE/10-190
Q5PBE6_ANAMM/7-179
Q5PD70_SALPA/7-192
Q5PLT3_SALPA/14-243
Q5QX73_IDILO/4-233
Q5QZP0_IDILO/1-168
Q5SJ64_THET8/339-507
Q5SLG2_THET8/2-204
Q5SLW3_THET8/8-195
Q5UY99_HALMA/774-934
Q5UYJ4_HALMA/4-235
Q5V479_HALMA/348-526
Q5WBB5_BACSK/2-190
Q5WEC3_BACSK/29-258
Q5WEF1_BACSK/8-135
Q5WEJ9_BACSK/337-523
Q5WFT7_BACSK/330-709
Q5WK15_BACSK/5-222
Q5WW61_LEGPL/2-227
Q5WXU9_LEGPL/6-185
Q5X5C3_LEGPA/2-227
Q5X6E2_LEGPA/6-184
Q5YQH8_NOCFA/12-222
Q5YS11_NOCFA/113-291
Q5YYU5_NOCFA/23-220
Q5ZVJ8_LEGPH/5-230
Q5ZWX2_LEGPH/6-185
Q5ZZV8_MYCH2/4-177
Q600A7_MYCH2/323-708
Q602Q3_METCA/20-217
Q606X2_METCA/14-619
Q609E9_METCA/6-183
Q609M0_METCA/340-519
Q60BV5_METCA/2-231
Q62IG2_BURMA/7-185
Q62J16_BURMA/3-241
Q633J3_BACCZ/4-177
Q633P1_BACCZ/338-510
Q636K8_BACCZ/332-719
Q63DW5_BACCZ/60-265
Q63N45_BURPS/341-518
Q63SQ7_BURPS/6-244
Q63VX8_BURPS/7-185
Q64VZ3_BACFR/4-220
Q64XR5_BACFR/3-168
Q64YG7_BACFR/35-265
Q65AK1_YERPE/3-191
Q65E45_BACLD/2-186
Q65G46_BACLD/4-240
Q65G78_BACLD/4-172
Q65GE1_BACLD/336-517
Q65JJ0_BACLD/336-723
Q65TR7_MANSM/6-240
Q65V29_MANSM/7-187
Q660U4_BORGA/8-196
Q667K4_YERPS/18-195
Q66AJ7_YERPS/17-252
Q67KB6_SYMTH/322-501
Q67L87_SYMTH/6-231
Q67NI5_SYMTH/1-163
Q67P96_SYMTH/367-731
Q67RP9_SYMTH/32-216
Q68VL3_9RHOO/3-143
Q6A838_PROAC/3-229
Q6A8L7_PROAC/37-247
Q6AE74_LEIXX/6-205
Q6AFM4_LEIXX/7-195
Q6AFP0_LEIXX/1-183
Q6AJ63_DESPS/15-225
Q6AL10_DESPS/3-238
Q6AMN3_DESPS/29-215
Q6C6Z5_YARLI/2-245
Q6CGC0_YARLI/107-313
Q6CXG5_KLULA/2-257
Q6D4U7_ERWCT/14-249
Q6D8C8_ERWCT/7-188
Q6F0N2_MESFL/9-166
Q6F1H8_MESFL/345-749
Q6F7Z3_ACIAD/4-228
Q6FAL5_ACIAD/4-178
Q6FQ56_CANGA/2-268
Q6FZH8_BARQU/19-207
Q6G324_BARHE/19-212
Q6G612_STAAS/2-183
Q6GA71_STAAS/334-516
Q6GCX5_STAAS/2-187
Q6GDE2_STAAR/2-183
Q6GHU2_STAAR/334-516
Q6GKF4_STAAR/2-186
Q6HB10_BACHK/5-199
Q6HCS8_BACHK/4-181
Q6HCX5_BACHK/338-510
Q6HEZ7_BACHK/332-719
Q6HLE0_BACHK/60-305
Q6KHF7_MYCMO/5-166
Q6KIN3_MYCMO/313-693
Q6L5R2_STRMT/2-184
Q6L5T2_STROR/2-184
Q6LN39_PHOPR/7-183
Q6LPB0_PHOPR/3-235
Q6LSJ9_PHOPR/4-233
Q6M0L5_METMP/8-171
Q6M0Y9_METMP/3-83
Q6M3U6_CORGL/8-208
Q6MAQ0_PARUW/6-228
Q6ME86_PARUW/7-194
Q6MLD4_BDEBA/4-188
Q6MST5_MYCMS/10-266
Q6MTP4_MYCMS/341-729
Q6N5Q0_RHOPA/7-191
Q6NGE6_CORDI/8-205
Q6Q8S4_9GAMM/6-184
Q6UVK6_STRPN/1-154
Q6UVK7_STRPN/1-154
Q6UVL1_STRPN/2-154
Q6UVL3_STRPN/1-154
Q6UVL4_STRPN/1-154
Q6UVL6_STRPN/2-154
Q6UVL7_STRPN/1-154
Q6UVL8_STRPN/1-154
Q6VRE9_STRPN/2-99
Q6YPY4_ONYPE/5-184
Q6YQB0_ONYPE/389-774
Q6Z8I4_ORYSJ/101-337
Q71CH7_STRPN/2-66
Q71CH8_STRPN/2-98
Q71CI1_STRPN/2-100
Q71CI7_STRPN/2-99
Q71CI9_STRPN/2-99
Q71CJ1_STRPN/2-99
Q71CJ3_STRPN/2-99
Q71CJ5_STRPN/2-99
Q71CJ9_STRPN/2-99
Q71CK7_STRPN/2-99
Q71CL1_STRPN/2-99
Q71CL5_STRPN/2-99
Q71CL7_STRPN/2-99
Q71CM1_STRPN/2-99
Q71CM5_STRPN/2-99
Q71CN3_STRPN/2-99
Q71CP1_STRPN/2-99
Q71CP9_STRPN/2-99
Q71CQ9_STRPN/2-99
Q71CR1_STRPN/2-99
Q71CR5_STRPN/2-99
Q71CS7_STRPN/2-99
Q71CT3_STRPN/2-99
Q71CT7_STRPN/2-99
Q71CU1_STRPN/2-99
Q71CU7_STRPN/2-99
Q71CV1_STRPN/2-99
Q71CV7_STRPN/2-99
Q71CV9_STRPN/2-99
Q71CW1_STRPN/2-99
Q71CW5_STRPN/2-99
Q71CW7_STRPN/2-99
Q71CX3_STRPN/2-99
Q71CX5_STRPN/2-99
Q71CX9_STRPN/2-99
Q71CY1_STRPN/2-99
Q71CY3_STRPN/2-99
Q71CY9_STRPN/2-99
Q71Z93_LISMF/4-173
Q720J8_LISMF/337-517
Q728W2_DESVH/4-219
Q72CD0_DESVH/5-191
Q72DE7_DESVH/2-189
Q72EC3_DESVH/6-228
Q72FX0_DESVH/8-69
Q72GP2_THET2/8-195
Q72H43_THET2/2-204
Q72JI7_THET2/339-507
Q72VS4_LEPIC/9-199
Q72XH9_BACC1/2-191
Q72ZD3_BACC1/4-182
Q72ZI9_BACC1/338-510
Q732Q1_BACC1/332-719
Q73B87_BACC1/60-264
Q73GZ8_WOLPM/3-179
Q73IZ1_TREDE/6-190
Q73JF7_TREDE/2-232
Q73PK3_TREDE/8-171
Q740T5_MYCPA/7-204
Q745G5_MYCPA/98-277
Q74D71_GEOSL/4-240
Q74DB6_GEOSL/4-188
Q74DL0_GEOSL/9-220
Q74IS3_LACJO/329-719
Q74JN0_LACJO/4-184
Q74TW6_YERPE/17-252
Q757N4_ASHGO/13-268
Q79ZV6_STAAW/2-183
Q7A354_STAAN/2-183
Q7A644_STAAN/334-515
Q7A841_STAAN/2-186
Q7B099_STRTR/2-183
Q7CH18_YERPE/18-195
Q7M7Z6_WOLSU/6-198
Q7MA52_WOLSU/3-202
Q7MIH5_VIBVY/7-190
Q7MM50_VIBVY/3-238
Q7MWX5_PORGI/4-422
Q7MXW4_PORGI/5-251
Q7N495_PHOLL/1-207
Q7N8N2_PHOLL/7-184
Q7N9F3_PHOLL/15-211
Q7NBJ8_MYCGA/9-226
Q7NBN6_MYCGA/3-154
Q7NC15_MYCGA/322-746
Q7NCR2_GLOVI/3-220
Q7NEE6_GLOVI/4-221
Q7NGD0_GLOVI/10-166
Q7NIY4_GLOVI/2-232
Q7NXD4_CHRVO/4-242
Q7NZL1_CHRVO/7-181
Q7P5E9_FUSNV/5-188
Q7P720_FUSNV/331-713
Q7P9V4_RICSI/6-184
Q7SAH5_NEUCR/3-235
Q7TVI0_MYCBO/98-278
Q7U6U4_SYNPX/21-182
Q7U7F3_SYNPX/4-208
Q7UCR1_SHIFL/10-239
Q7UNF5_RHOBA/42-232
Q7UUS6_RHOBA/25-238
Q7UX90_RHOBA/353-535
Q7V1D1_PROMP/4-231
Q7V1J1_PROMP/22-185
Q7V7L5_PROMM/24-197
Q7V7T7_PROMM/4-194
Q7VBY6_PROMA/24-181
Q7VCI9_PROMA/4-193
Q7VFG2_HELHP/3-206
Q7VGQ0_HELHP/4-198
Q7VLL4_HAEDU/3-231
Q7VNI3_HAEDU/7-192
Q7VRD1_BLOFL/6-183
Q7VWC8_BORPE/12-188
Q7VZ25_BORPE/8-245
Q7W9P8_BORPA/12-188
Q7WAX7_BORPA/8-245
Q7WH09_BORBR/12-188
Q7WK34_BORBR/8-245
Q7WVX2_STRPN/2-182
Q7WZF4_STRVN/19-226
Q814Z1_BACCR/2-196
Q817E8_BACCR/4-182
Q817J3_BACCR/339-537
Q81KY5_BACAN/4-181
Q81L39_BACAN/338-537
Q81T57_BACAN/60-268
Q81WL8_BACAN/332-719
Q824R6_CHLCV/4-195
Q825L7_STRAW/103-282
Q828V6_STRAW/5-192
Q82AB6_STRAW/7-204
Q82IN0_STRAW/3-228
Q82M99_STRAW/68-297
Q82PV4_STRAW/2-123
Q82TC2_NITEU/8-187
Q82TZ0_NITEU/15-244
Q831W8_ENTFA/340-727
Q836R4_ENTFA/5-175
Q83C00_COXBU/6-180
Q83E42_COXBU/361-536
Q83G24_TROWT/8-204
Q83I40_TROW8/8-204
Q83RM4_SHIFL/1-212
Q83SL2_SHIFL/7-192
Q83VF8_LACLC/2-214
Q83YQ6_STRGN/2-184
Q83YZ1_PEWBP/312-694
Q84IL6_CLONO/7-196
Q853A4_BPMBZ/6-184
Q855Z2_9CAUD/4-194
Q87MF2_VIBPA/7-187
Q87NB4_VIBPA/3-238
Q885M1_PSESM/3-231
Q886M8_PSESM/6-183
Q88EG4_PSEPK/3-231
Q88MG5_PSEPK/6-183
Q88UD7_LACPL/3-237
Q88VY0_LACPL/5-172
Q88XK1_LACPL/7-211
Q890U9_CLOTE/6-204
Q890Z1_CLOTE/12-198
Q896G1_CLOTE/2-217
Q89BX1_BRAJA/318-495
Q89KN8_BRAJA/7-196
Q89ZW4_BACTN/3-235
Q8A4R8_BACTN/34-289
Q8A5K9_BACTN/5-235
Q8A7P6_BACTN/5-216
Q8ABS9_BACTN/30-270
Q8CPL7_STAES/334-514
Q8CUY2_OCEIH/3-238
Q8CX27_STRA3/4-130
Q8CXA8_OCEIH/4-176
Q8D0J7_YERPE/29-264
Q8D2H5_WIGBR/7-187
Q8D8B7_VIBVU/3-238
Q8DBE6_VIBVU/7-190
Q8DHA3_THEEB/4-199
Q8DM87_THEEB/24-189
Q8DQ86_STRR6/13-160
Q8DT20_STRMU/5-454
Q8DTX5_STRMU/4-128
Q8E002_STRA5/4-130
Q8ECV6_SHEON/8-238
Q8EGG0_SHEON/7-183
Q8EME9_OCEIH/2-197
Q8EMT2_OCEIH/4-207
Q8EPI0_OCEIH/338-540
Q8ESR6_OCEIH/2-206
Q8EUK5_MYCPE/334-729
Q8EWK5_MYCPE/15-240
Q8F9D7_LEPIN/1-162
Q8FHV6_ECOL6/10-239
Q8FNW4_COREF/24-222
Q8G194_BRUSU/20-209
Q8G7V8_BIFLO/13-221
Q8G7Z5_BIFLO/18-246
Q8G954_STRTR/2-182
Q8GMA7_STRTR/2-182
Q8GN42_VIBCH/1-162
Q8GP56_STRTR/2-182
Q8GP78_STRTR/2-182
Q8GP94_STRTR/2-182
Q8GPD8_STRTR/2-183
Q8GPF8_STRTR/2-182
Q8KE50_CHLTE/12-188
Q8KFJ8_CHLTE/16-256
Q8KT08_ENTFA/5-175
Q8KT09_ENTFA/328-715
Q8KTR8_TREPR/19-197
Q8KWQ2_STRPN/2-184
Q8NNQ8_CORGL/14-214
Q8NX57_STAAW/334-516
Q8NYQ0_STAAW/2-187
Q8PAW8_XANCP/7-195
Q8PMM0_XANAC/7-195
Q8PUP3_METMA/2-191
Q8PVR8_METMA/350-544
Q8PVV0_METMA/8-304
Q8PZB3_METMA/29-319
Q8PZI4_METMA/9-199
Q8R719_THETN/4-219
Q8R7A2_THETN/337-520
Q8R8Z7_THETN/5-197
Q8R912_THETN/6-189
Q8RA60_THETN/28-261
Q8RBD3_THETN/5-209
Q8RBS4_THETN/2-218
Q8RDW1_FUSNN/6-189
Q8RG82_FUSNN/3-199
Q8RGL0_FUSNN/336-718
Q8RLQ2_STRPN/2-185
Q8TK04_METAC/3-195
Q8TR90_METAC/5-208
Q8TR91_METAC/5-189
Q8TSR8_METAC/354-534
Q8TSU2_METAC/29-308
Q8TTH9_METAC/34-209
Q8TUS3_METKA/13-123
Q8TYX2_METKA/5-190
Q8U0N5_PYRFU/5-182
Q8U0U2_PYRFU/1-177
Q8VM17_9STRE/2-184
Q8VM21_9STRE/2-184
Q8VM30_9STRE/2-184
Q8VU33_STRPN/2-182
Q8VUF7_AZOEV/3-138
Q8W6C3_9VIRU/70-276
Q8X7B9_ECO57/10-239
Q8XIH2_CLOPE/6-229
Q8XJ78_CLOPE/3-208
Q8XJV1_CLOPE/18-292
Q8XKM4_CLOPE/5-211
Q8XKM6_CLOPE/602-905
Q8XLI5_CLOPE/7-230
Q8XLM6_CLOPE/5-235
Q8XLR9_CLOPE/4-211
Q8XM86_CLOPE/365-591
Q8XNH3_CLOPE/7-191
Q8XNT2_CLOPE/2-199
Q8XXB1_RALSO/7-191
Q8Y0A4_RALSO/12-250
Q8Y6V7_LISMO/4-175
Q8Y7P2_LISMO/337-516
Q8YGM1_BRUME/35-224
Q8YR72_NOSS1/4-195
Q8YSY9_NOSS1/31-213
Q8Z7D6_SALTI/14-243
Q8Z9A0_SALTI/7-192
Q92BE1_LISIN/4-185
Q92CH7_LISIN/337-517
Q92QM9_RHIME/24-213
Q92VH4_RHIME/27-206
Q935E7_SALTI/3-191
Q93E04_STRTR/2-182
Q941B8_ARATH/68-303
Q971Y5_SULTO/4-185
Q97DN0_CLOAB/341-715
Q97EP6_CLOAB/2-202
Q97ER3_CLOAB/2-246
Q97JQ0_CLOAB/4-191
Q97K29_CLOAB/5-224
Q97LN8_CLOAB/12-196
Q97RC7_STRPN/13-161
Q97ZL9_SULSO/3-177
Q98LU7_RHILO/30-217
Q98PK3_MYCPU/5-155
Q98PQ7_MYCPU/11-212
Q99QX6_STAAM/2-183
Q99UW2_STAAM/334-515
Q99X65_STAAM/2-186
Q9ACS8_STRCO/19-226
Q9AH97_STRPN/2-182
Q9AHA6_STRPN/2-186
Q9AHB9_STRPN/2-185
Q9C4S0_9EURY/7-286
Q9CN29_PASMU/5-231
Q9EWR3_STRCO/128-306
Q9F0C4_LACDE/4-255
Q9FBJ7_STRCO/3-231
Q9HML2_HALSA/4-219
Q9HR48_HALSA/1-169
Q9HZ40_PSEAE/3-230
Q9JXZ5_NEIMB/2-221
Q9K6R1_BACHD/2-236
Q9K7I9_BACHD/12-209
Q9K899_BACHD/336-535
Q9KAK4_BACHD/7-241
Q9KSS9_VIBCH/3-237
Q9KX29_OLICO/7-66
Q9KZZ8_STRCO/192-302
Q9R2Z1_VIBCH/1-173
Q9RG43_STRSU/1-162
Q9RIN2_STRPN/2-185
Q9RS92_DEIRA/38-187
Q9RX48_DEIRA/329-504
Q9S0Z4_ECOLX/14-206
Q9S291_STRCO/5-203
Q9V0F9_PYRAB/2-183
Q9V104_PYRAB/5-192
Q9WZ29_THEMA/10-196
Q9WZ68_THEMA/22-545
Q9X173_THEMA/3-190
Q9X489_LACLC/1-161
Q9X4U8_STRSU/2-223
Q9YG16_AERPE/3-156
Q9ZBU3_STRCO/96-313
Q9ZFU0_STRPN/2-184
Q9ZII8_STRP2/2-185
Q9ZQI9_ARATH/69-304
TRPH_ECOLI/10-239
TRPH_HAEIN/5-237
TRPH_SALTY/14-243
Y1003_PROMH/4-177
Y1029_KLEP7/4-172
Y1060_THEPX/5-174
Y1086_YERPP/4-174
Y111_CLOTH/5-167
Y1129_CLOBK/5-171
Y1188_CALS8/5-219
Y1282_CLONN/5-175
Y1295_METJA/3-214
Y1316_AERS4/5-185
Y1344_AERHH/5-186
Y1369_SHEPC/5-174
Y1419_YERPA/4-174
Y1420_SHELP/5-174
Y1436_SHEPA/5-171
Y1467_SHEB8/5-174
Y1472_SHEB5/5-174
Y1503_SHEB9/5-179
Y1514_YERPN/4-174
Y1519_SHEHH/5-181
Y1550_ENT38/4-174
Y1577_EDWI9/4-175
Y1587_METJA/3-162
Y1620_SHEPW/5-200
Y1652_SHEON/5-175
Y1706_SHEWM/5-172
Y1798_PECCP/4-174
Y1934_SERP5/4-174
Y1963_THETN/11-180
Y2019_YERPS/4-174
Y2035_CITK8/4-217
Y2037_YERPE/4-174
Y2053_YERP3/4-174
Y2077_YERPB/4-174
Y2165_YERPY/4-174
Y2233_SHEAM/5-173
Y2421_YERE8/4-177
Y2446_YERPG/4-174
Y2529_ERWCT/4-174
Y2586_PELCD/9-171
Y2619_SHESM/5-176
Y2686_SHESR/5-173
Y2734_SHESW/5-174
Y2794_SHESA/5-176
Y2880_SHEB2/5-179
Y2891_VIBFM/5-181
Y2939_SHESH/5-174
Y3065_VIBF1/5-179
Y316_BAUCH/4-173
Y3379_CLOBH/5-166
Y3435_CLOB1/5-166
Y3500_KLEP3/4-172
Y3563_CLOBL/5-167
Y3629_VIBSL/5-177
Y3654_VIBCM/5-180
Y3694_VIBCH/5-180
Y3699_VIBFM/5-185
Y3709_SHEFN/5-179
Y3774_VIBF1/5-185
Y3987_ALISL/4-184
Y4289_VIBVY/5-178
Y4505_VIBPA/5-178
Y4983_VIBHB/5-175
Y509_CLOAB/5-169
Y5469_VIBVU/5-178
Y5527_VIBPA/5-178
Y577_THEP3/5-174
Y6022_PHOPR/5-177
Y620_ANATD/5-196
Y828_TOLAT/5-174
YCDX_ECO24/4-175
YCDX_ECO27/4-212
YCDX_ECO45/4-174
YCDX_ECO55/4-174
YCDX_ECO57/4-174
YCDX_ECO5E/4-174
YCDX_ECO7I/4-174
YCDX_ECO81/4-175
YCDX_ECO8A/4-174
YCDX_ECOBW/4-175
YCDX_ECODH/4-175
YCDX_ECOHS/4-174
YCDX_ECOK1/4-174
YCDX_ECOL5/4-174
YCDX_ECOL6/4-174
YCDX_ECOLC/4-174
YCDX_ECOLI/4-175
YCDX_ECOLU/4-174
YCDX_ECOSE/4-174
YCDX_ECOSM/4-174
YCDX_ECOUT/4-174
YCDX_ESCF3/4-169
YCDX_SALA4/4-175
YCDX_SALAR/4-174
YCDX_SALCH/4-175
YCDX_SALDC/4-175
YCDX_SALEP/4-175
YCDX_SALHS/4-174
YCDX_SALNS/4-175
YCDX_SALPA/4-175
YCDX_SALPB/4-175
YCDX_SALPC/4-175
YCDX_SALPK/4-175
YCDX_SALSV/4-177
YCDX_SALTI/4-175
YCDX_SALTY/4-175
YCDX_SHIB3/4-174
YCDX_SHIBS/4-174
YCDX_SHIDS/4-177
YCDX_SHIF8/4-175
YCDX_SHIFL/4-175
YCDX_SHISS/4-174
YORL_BACSU/2-224
YWQE_BACSU/2-213
