# Supplementary material for: Contact prediction is hardest for the most informative contacts, but improves with the incorporation of contact potentials
Source: PLoS One. 2018 Jun 28;13(6):e0199585. doi: 10.1371/journal.pone.0199585 (PMC6023208; doi:10.1371/journal.pone.0199585)
Supplement: S1 Data — Each file in the ‘alignments’ directory herein corresponds to a protein family’s alignment and contains the accession number and sequence range of each sequence in the alignment. (TAR.GZ) [file pone.0199585.s001.tar.gz › alignments/Surf_Ag_VNR]

A0K8D5_BURCH/182-270
A0K8D5_BURCH/273-351
A0K8D5_BURCH/31-98
A0K8D5_BURCH/354-428
A0K8D5_BURCH/99-179
A0K9L2_BURCH/221-294
A0KHH1_AERHH/177-265
A0KHH1_AERHH/26-93
A0KHH1_AERHH/268-346
A0KHH1_AERHH/349-423
A0KHH1_AERHH/94-174
A0KIJ0_AERHH/123-204
A0KPU5_AERHH/344-415
A0KSA4_SHESA/338-409
A0KWF6_SHESA/171-244
A0KWF6_SHESA/85-168
A0KZ15_SHESA/180-268
A0KZ15_SHESA/271-349
A0KZ15_SHESA/29-96
A0KZ15_SHESA/352-426
A0KZ15_SHESA/97-177
A0L8R3_MAGSM/101-178
A0L8R3_MAGSM/181-269
A0L8R3_MAGSM/272-351
A0L8R3_MAGSM/34-100
A0L8R3_MAGSM/354-427
A0LGA4_SYNFM/206-279
A0LGA4_SYNFM/34-118
A0LPR3_SYNFM/161-232
A0LPR3_SYNFM/233-311
A0LPR3_SYNFM/314-401
A0LPR3_SYNFM/404-482
A0LPR3_SYNFM/485-558
A0LXV5_GRAFK/119-201
A0LXV5_GRAFK/204-291
A0LXV5_GRAFK/294-378
A0LXV5_GRAFK/381-457
A0NT55_9RHOB/176-264
A0NT55_9RHOB/267-346
A0NT55_9RHOB/28-95
A0NT55_9RHOB/349-422
A0NT55_9RHOB/96-173
A0NU09_9RHOB/239-313
A0Q7Y4_FRATN/179-270
A0Q7Y4_FRATN/273-351
A0Q7Y4_FRATN/28-95
A0Q7Y4_FRATN/354-428
A0Q7Y4_FRATN/96-176
A0RR02_CAMFF/18-85
A0RR02_CAMFF/261-341
A0RR02_CAMFF/344-416
A0RR02_CAMFF/86-165
A0Y3S0_9GAMM/107-187
A0Y3S0_9GAMM/190-278
A0Y3S0_9GAMM/281-359
A0Y3S0_9GAMM/362-436
A0Y511_9GAMM/102-185
A0YE75_9GAMM/175-263
A0YE75_9GAMM/24-91
A0YE75_9GAMM/266-344
A0YE75_9GAMM/347-421
A0YE75_9GAMM/92-172
A0YI83_LYNSP/481-553
A0YI83_LYNSP/634-718
A0Z8X3_9GAMM/104-184
A0Z8X3_9GAMM/187-275
A0Z8X3_9GAMM/278-355
A0Z8X3_9GAMM/358-432
A0ZG92_NODSP/156-223
A0ZG92_NODSP/325-393
A0ZLI6_NODSP/101-171
A0ZLI6_NODSP/252-332
A1AJC9_ECOK1/189-263
A1ATE4_PELPD/180-268
A1ATE4_PELPD/271-349
A1ATE4_PELPD/28-98
A1ATE4_PELPD/352-425
A1ATE4_PELPD/99-177
A1AWJ8_RUTMC/176-266
A1AWJ8_RUTMC/23-90
A1AWJ8_RUTMC/269-348
A1AWJ8_RUTMC/351-424
A1AWJ8_RUTMC/91-173
A1B5H2_PARDP/223-297
A1B971_PARDP/101-178
A1B971_PARDP/181-269
A1B971_PARDP/272-351
A1B971_PARDP/33-100
A1B971_PARDP/354-427
A1BDH9_CHLPD/205-294
A1BDH9_CHLPD/297-382
A1BDH9_CHLPD/385-460
A1BDW3_CHLPD/44-135
A1ERW0_VIBCH/347-418
A1ES74_VIBCH/175-263
A1ES74_VIBCH/24-91
A1ES74_VIBCH/266-344
A1ES74_VIBCH/347-421
A1ES74_VIBCH/92-172
A1F2D7_VIBCH/10-73
A1F2D7_VIBCH/157-231
A1F2D7_VIBCH/76-154
A1F9A9_VIBCH/347-418
A1FAV8_VIBCH/24-91
A1HRG2_9FIRM/183-255
A1HRG2_9FIRM/37-107
A1INU7_NEIMA/174-262
A1INU7_NEIMA/23-90
A1INU7_NEIMA/265-344
A1INU7_NEIMA/347-421
A1INU7_NEIMA/91-171
A1IPD6_NEIMA/228-302
A1JIU1_YERE8/178-252
A1JP74_YERE8/175-263
A1JP74_YERE8/24-91
A1JP74_YERE8/266-344
A1JP74_YERE8/347-421
A1JP74_YERE8/92-172
A1K431_AZOSB/193-267
A1K6R3_AZOSB/15-82
A1K6R3_AZOSB/166-254
A1K6R3_AZOSB/257-335
A1K6R3_AZOSB/338-412
A1K6R3_AZOSB/83-163
A1KRL4_NEIMF/174-262
A1KRL4_NEIMF/23-90
A1KRL4_NEIMF/265-344
A1KRL4_NEIMF/347-421
A1KRL4_NEIMF/91-171
A1KWK3_NEIMF/228-302
A1R0L9_BORT9/178-268
A1R0L9_BORT9/271-347
A1R0L9_BORT9/350-423
A1R0L9_BORT9/99-175
A1RFD6_SHESW/338-409
A1RJU4_SHESW/117-198
A1RJU4_SHESW/201-274
A1RLL9_SHESW/180-268
A1RLL9_SHESW/271-349
A1RLL9_SHESW/29-96
A1RLL9_SHESW/352-426
A1RLL9_SHESW/97-177
A1S2I4_SHEAM/337-407
A1S4P8_SHEAM/114-194
A1S4P8_SHEAM/197-285
A1S4P8_SHEAM/288-366
A1S4P8_SHEAM/369-443
A1S4P8_SHEAM/46-113
A1S617_SHEAM/192-265
A1SW22_PSYIN/113-185
A1SYV5_PSYIN/177-265
A1SYV5_PSYIN/268-346
A1SYV5_PSYIN/349-421
A1SYV5_PSYIN/94-174
A1TN77_ACIAC/100-180
A1TN77_ACIAC/183-271
A1TN77_ACIAC/274-351
A1TN77_ACIAC/32-99
A1TN77_ACIAC/355-429
A1TXY5_MARAV/353-423
A1U274_MARAV/112-194
A1U274_MARAV/195-269
A1U3P6_MARAV/178-266
A1U3P6_MARAV/269-346
A1U3P6_MARAV/27-94
A1U3P6_MARAV/349-423
A1U3P6_MARAV/95-175
A1USE4_BARBK/108-184
A1USE4_BARBK/187-275
A1USE4_BARBK/278-357
A1USE4_BARBK/360-433
A1USE4_BARBK/39-106
A1V560_BURMS/181-269
A1V560_BURMS/272-350
A1V560_BURMS/30-97
A1V560_BURMS/353-427
A1V560_BURMS/98-178
A1V5W4_BURMS/190-264
A1VBU6_DESVV/165-235
A1VBU6_DESVV/236-314
A1VBU6_DESVV/317-403
A1VBU6_DESVV/406-488
A1VBU6_DESVV/491-564
A1VKJ6_POLNA/259-332
A1VN48_POLNA/100-180
A1VN48_POLNA/183-271
A1VN48_POLNA/274-350
A1VN48_POLNA/32-99
A1VN48_POLNA/355-429
A1VXL2_CAMJJ/167-257
A1VXL2_CAMJJ/260-340
A1VXL2_CAMJJ/343-415
A1VXL2_CAMJJ/86-164
A1W910_ACISJ/100-180
A1W910_ACISJ/183-271
A1W910_ACISJ/274-351
A1W910_ACISJ/32-99
A1W910_ACISJ/355-429
A1WHV0_VEREI/100-180
A1WHV0_VEREI/183-271
A1WHV0_VEREI/274-350
A1WHV0_VEREI/32-99
A1WHV0_VEREI/355-429
A1WX13_HALHL/179-267
A1WX13_HALHL/270-348
A1WX13_HALHL/28-95
A1WX13_HALHL/351-425
A1WX13_HALHL/96-176
A1WYH1_HALHL/187-260
A1ZP33_9BACT/200-287
A1ZP33_9BACT/290-373
A1ZP33_9BACT/376-451
A1ZS05_9BACT/121-209
A1ZYG7_9BACT/45-121
A2BSR0_PROMS/247-321
A2BSR0_PROMS/80-156
A2BY45_PROM5/251-325
A2BY45_PROM5/84-160
A2C4B1_PROM1/251-335
A2C4B1_PROM1/93-169
A2C741_PROM3/256-340
A2C741_PROM3/98-174
A2P6G4_VIBCH/175-263
A2P6G4_VIBCH/24-91
A2P6G4_VIBCH/266-344
A2P6G4_VIBCH/347-421
A2P6G4_VIBCH/92-172
A2PCL9_VIBCH/347-418
A2PWW4_VIBCH/347-418
A2RVZ1_BURM9/533-605
A2SAF3_BURM9/190-264
A2SB79_BURM9/181-269
A2SB79_BURM9/272-350
A2SB79_BURM9/30-97
A2SB79_BURM9/353-427
A2SB79_BURM9/98-178
A2SER2_METPP/259-333
A2SH90_METPP/116-196
A2SH90_METPP/199-287
A2SH90_METPP/290-365
A2SH90_METPP/371-445
A2SH90_METPP/48-115
A2TRV7_9FLAO/219-306
A2TRV7_9FLAO/309-394
A2TRV7_9FLAO/397-473
A2TS00_9FLAO/38-109
A2TT59_9FLAO/94-169
A2TZ82_9FLAO/129-208
A2TZ82_9FLAO/211-298
A2TZ82_9FLAO/301-386
A2TZ82_9FLAO/389-463
A2TZA9_9FLAO/24-96
A2U448_9FLAO/108-172
A2VW94_9BURK/221-294
A2VXD7_9BURK/182-270
A2VXD7_9BURK/273-351
A2VXD7_9BURK/31-98
A2VXD7_9BURK/354-428
A2VXD7_9BURK/99-179
A2W884_9BURK/224-297
A2W9B0_9BURK/181-269
A2W9B0_9BURK/272-350
A2W9B0_9BURK/30-97
A2W9B0_9BURK/353-427
A2W9B0_9BURK/98-178
A2WFZ5_9BURK/260-331
A2Y5M6_ORYSI/67-146
A3D2L3_SHEB5/180-268
A3D2L3_SHEB5/271-349
A3D2L3_SHEB5/29-96
A3D2L3_SHEB5/352-426
A3D2L3_SHEB5/97-177
A3D3U6_SHEB5/114-195
A3D3U6_SHEB5/198-271
A3D9G6_SHEB5/339-409
A3EKA2_VIBCH/175-263
A3EKA2_VIBCH/24-91
A3EKA2_VIBCH/266-344
A3EKA2_VIBCH/347-421
A3EKA2_VIBCH/92-172
A3EV13_9BACT/110-187
A3EV13_9BACT/190-279
A3EV13_9BACT/282-360
A3EV13_9BACT/363-435
A3EV13_9BACT/38-109
A3GSI6_VIBCH/347-418
A3GTE9_VIBCH/175-263
A3GTE9_VIBCH/24-91
A3GTE9_VIBCH/266-344
A3GTE9_VIBCH/347-421
A3GTE9_VIBCH/92-172
A3H363_VIBCH/175-263
A3H363_VIBCH/24-91
A3H363_VIBCH/266-344
A3H363_VIBCH/347-421
A3H363_VIBCH/92-172
A3H376_VIBCH/347-418
A3HZ15_9BACT/340-412
A3I0H7_9BACT/31-107
A3IY73_9CHRO/238-309
A3J488_9FLAO/133-211
A3J488_9FLAO/214-302
A3J488_9FLAO/305-390
A3J488_9FLAO/393-469
A3J9Q0_9ALTE/199-273
A3JCW5_9ALTE/178-266
A3JCW5_9ALTE/269-346
A3JCW5_9ALTE/27-94
A3JCW5_9ALTE/349-423
A3JCW5_9ALTE/95-175
A3JTT4_9RHOB/112-189
A3JTT4_9RHOB/193-280
A3JTT4_9RHOB/283-361
A3JTT4_9RHOB/365-438
A3JTT4_9RHOB/44-111
A3K1T8_9RHOB/170-258
A3K1T8_9RHOB/22-88
A3K1T8_9RHOB/261-340
A3K1T8_9RHOB/343-416
A3K1T8_9RHOB/90-167
A3KAM9_9RHOB/204-276
A3KUU7_PSEAE/190-268
A3KX12_PSEAE/333-402
A3KXS3_PSEAE/174-262
A3KXS3_PSEAE/23-90
A3KXS3_PSEAE/265-343
A3KXS3_PSEAE/346-420
A3KXS3_PSEAE/91-171
A3L8Q9_PSEAE/190-268
A3LDD6_PSEAE/333-402
A3LEA6_PSEAE/174-262
A3LEA6_PSEAE/23-90
A3LEA6_PSEAE/265-343
A3LEA6_PSEAE/346-420
A3LEA6_PSEAE/91-171
A3M652_ACIBT/115-195
A3M652_ACIBT/198-286
A3M652_ACIBT/289-367
A3M652_ACIBT/370-444
A3M652_ACIBT/47-114
A3M6L5_ACIBT/315-399
A3MET6_BURM7/318-390
A3MKT4_BURM7/181-269
A3MKT4_BURM7/272-350
A3MKT4_BURM7/30-97
A3MKT4_BURM7/353-427
A3MKT4_BURM7/98-178
A3MLM9_BURM7/190-264
A3MZC9_ACTP2/171-259
A3MZC9_ACTP2/262-341
A3MZC9_ACTP2/344-418
A3MZC9_ACTP2/88-168
A3N0I9_ACTP2/220-292
A3N6X5_BURP6/222-296
A3NAT9_BURP6/182-270
A3NAT9_BURP6/273-351
A3NAT9_BURP6/31-98
A3NAT9_BURP6/354-428
A3NAT9_BURP6/99-179
A3NHW7_BURP6/304-376
A3NSL2_BURP0/222-296
A3NWM2_BURP0/181-269
A3NWM2_BURP0/272-350
A3NWM2_BURP0/30-97
A3NWM2_BURP0/353-427
A3NWM2_BURP0/98-178
A3P3H2_BURP0/597-669
A3PEH2_PROM0/247-321
A3PEH2_PROM0/80-156
A3PJG3_RHOS1/119-196
A3PJG3_RHOS1/199-287
A3PJG3_RHOS1/372-445
A3PJG3_RHOS1/51-117
A3PNN0_RHOS1/205-279
A3QEZ0_SHELP/132-213
A3QEZ0_SHELP/216-289
A3QG95_SHELP/180-268
A3QG95_SHELP/271-349
A3QG95_SHELP/352-426
A3QG95_SHELP/97-177
A3QIJ5_SHELP/339-406
A3S0G0_RALSO/181-269
A3S0G0_RALSO/272-350
A3S0G0_RALSO/30-97
A3S0G0_RALSO/353-427
A3S0G0_RALSO/98-178
A3SAH1_9RHOB/116-193
A3SAH1_9RHOB/196-284
A3SAH1_9RHOB/369-442
A3SAH1_9RHOB/48-114
A3SP03_9RHOB/1-61
A3SP03_9RHOB/142-230
A3SP03_9RHOB/315-388
A3SP03_9RHOB/62-139
A3SVU8_9RHOB/166-254
A3SVU8_9RHOB/18-84
A3SVU8_9RHOB/339-412
A3SVU8_9RHOB/86-163
A3TWV2_9RHOB/112-189
A3TWV2_9RHOB/192-280
A3TWV2_9RHOB/365-438
A3TWV2_9RHOB/44-111
A3U5C8_CROAH/325-396
A3U6T5_CROAH/115-198
A3U6T5_CROAH/201-288
A3U6T5_CROAH/291-376
A3U6T5_CROAH/379-455
A3U6T5_CROAH/40-114
A3UCS4_9RHOB/117-194
A3UCS4_9RHOB/197-285
A3UCS4_9RHOB/288-367
A3UCS4_9RHOB/370-443
A3UCS4_9RHOB/50-116
A3UUW7_VIBSP/175-263
A3UUW7_VIBSP/24-91
A3UUW7_VIBSP/266-344
A3UUW7_VIBSP/347-421
A3UUW7_VIBSP/92-172
A3V0D4_VIBSP/356-427
A3V5Q6_9RHOB/113-190
A3V5Q6_9RHOB/193-281
A3V5Q6_9RHOB/366-439
A3V5Q6_9RHOB/45-111
A3VJL1_9RHOB/114-191
A3VJL1_9RHOB/194-282
A3VJL1_9RHOB/285-364
A3VJL1_9RHOB/367-440
A3VJL1_9RHOB/46-113
A3VVX4_9RHOB/186-258
A3VWY7_9RHOB/114-191
A3VWY7_9RHOB/194-282
A3VWY7_9RHOB/367-440
A3VWY7_9RHOB/46-112
A3WAC3_9SPHN/143-220
A3WAC3_9SPHN/223-311
A3WAC3_9SPHN/314-392
A3WAC3_9SPHN/396-470
A3WAC3_9SPHN/76-142
A3WLY8_9GAMM/177-265
A3WLY8_9GAMM/268-346
A3WLY8_9GAMM/349-423
A3WLY8_9GAMM/94-174
A3X106_9BRAD/103-180
A3X106_9BRAD/183-271
A3X106_9BRAD/274-353
A3X106_9BRAD/356-429
A3XAK9_9RHOB/116-193
A3XAK9_9RHOB/196-284
A3XAK9_9RHOB/287-366
A3XAK9_9RHOB/369-442
A3XAK9_9RHOB/48-114
A3XHZ0_LEEBM/109-190
A3XHZ0_LEEBM/193-280
A3XHZ0_LEEBM/283-368
A3XHZ0_LEEBM/371-447
A3XZ76_9VIBR/175-263
A3XZ76_9VIBR/24-91
A3XZ76_9VIBR/266-344
A3XZ76_9VIBR/347-421
A3XZ76_9VIBR/92-172
A3Y5P5_9GAMM/161-249
A3Y5P5_9GAMM/252-329
A3Y5P5_9GAMM/332-406
A3Y5P5_9GAMM/78-158
A3YKP0_CAMJE/167-257
A3YKP0_CAMJE/260-340
A3YKP0_CAMJE/343-415
A3YKP0_CAMJE/86-164
A3YQ71_CAMJE/167-257
A3YQ71_CAMJE/18-85
A3YQ71_CAMJE/260-340
A3YQ71_CAMJE/343-415
A3YQ71_CAMJE/86-164
A3YVF7_9SYNE/119-194
A3YVF7_9SYNE/277-361
A3Z682_9SYNE/102-178
A3Z682_9SYNE/260-344
A3ZFA5_CAMJE/167-257
A3ZFA5_CAMJE/18-85
A3ZFA5_CAMJE/260-340
A3ZFA5_CAMJE/343-415
A3ZFA5_CAMJE/86-164
A3ZK01_CAMJE/167-257
A3ZK01_CAMJE/260-340
A3ZK01_CAMJE/343-415
A3ZK01_CAMJE/86-164
A3ZL39_9PLAN/111-187
A3ZL39_9PLAN/190-274
A3ZL39_9PLAN/277-355
A3ZL39_9PLAN/39-110
A4ACZ5_9GAMM/134-214
A4ACZ5_9GAMM/217-305
A4ACZ5_9GAMM/308-386
A4ACZ5_9GAMM/389-463
A4AME0_MARSH/110-189
A4AME0_MARSH/192-279
A4AME0_MARSH/282-367
A4AME0_MARSH/372-446
A4AU52_MARSH/22-94
A4BCG4_9GAMM/14-81
A4BCG4_9GAMM/165-256
A4BCG4_9GAMM/259-337
A4BCG4_9GAMM/340-414
A4BCG4_9GAMM/82-162
A4BHU1_9GAMM/191-263
A4BS30_9GAMM/174-262
A4BS30_9GAMM/23-90
A4BS30_9GAMM/265-343
A4BS30_9GAMM/346-420
A4BS30_9GAMM/91-171
A4BTF3_9GAMM/192-265
A4BW47_9FLAO/137-216
A4BW47_9FLAO/219-306
A4BW47_9FLAO/309-394
A4BW47_9FLAO/397-471
A4C5Z5_9GAMM/176-264
A4C5Z5_9GAMM/267-345
A4C5Z5_9GAMM/348-422
A4C5Z5_9GAMM/93-173
A4CPU0_ROBBH/192-279
A4CPU0_ROBBH/282-367
A4CPU0_ROBBH/372-446
A4CRC5_SYNPV/240-324
A4CRC5_SYNPV/82-158
A4EMB8_9RHOB/106-183
A4EMB8_9RHOB/186-274
A4EMB8_9RHOB/359-432
A4EN30_9RHOB/187-261
A4ER20_9RHOB/167-255
A4ER20_9RHOB/19-85
A4ER20_9RHOB/258-337
A4ER20_9RHOB/340-413
A4ER20_9RHOB/87-164
A4G4S9_HERAR/104-184
A4G4S9_HERAR/187-275
A4G4S9_HERAR/278-356
A4G4S9_HERAR/359-433
A4G4S9_HERAR/36-103
A4G803_HERAR/206-280
A4IWJ2_FRATW/179-270
A4IWJ2_FRATW/273-351
A4IWJ2_FRATW/28-95
A4IWJ2_FRATW/354-428
A4IWJ2_FRATW/96-176
A4JF67_BURVG/181-269
A4JF67_BURVG/272-350
A4JF67_BURVG/30-97
A4JF67_BURVG/353-427
A4JF67_BURVG/98-178
A4JGW8_BURVG/226-299
A4JJ53_BURVG/398-469
A4KQB5_FRATU/179-270
A4KQB5_FRATU/273-351
A4KQB5_FRATU/28-95
A4KQB5_FRATU/354-428
A4KQB5_FRATU/96-176
A4LCU0_BURPS/1-67
A4LCU0_BURPS/151-239
A4LCU0_BURPS/242-320
A4LCU0_BURPS/323-397
A4LCU0_BURPS/68-148
A4LHR6_BURPS/380-452
A4LI93_BURPS/318-390
A4MG35_BURPS/222-296
A4MWB9_HAEIF/173-259
A4MWB9_HAEIF/262-341
A4MWB9_HAEIF/344-418
A4MWB9_HAEIF/90-170
A4N1J4_HAEIF/150-224
A4N1J4_HAEIF/2-65
A4N1J4_HAEIF/68-147
A4N7Z4_HAEIF/173-259
A4N7Z4_HAEIF/262-341
A4N7Z4_HAEIF/344-418
A4N7Z4_HAEIF/90-170
A4NCZ2_HAEIF/173-259
A4NCZ2_HAEIF/262-341
A4NCZ2_HAEIF/344-418
A4NCZ2_HAEIF/90-170
A4NL75_HAEIF/173-259
A4NL75_HAEIF/262-341
A4NL75_HAEIF/344-418
A4NL75_HAEIF/90-170
A4NPY2_HAEIF/173-259
A4NPY2_HAEIF/262-341
A4NPY2_HAEIF/344-418
A4NPY2_HAEIF/90-170
A4P015_HAEIF/173-259
A4P015_HAEIF/262-341
A4P015_HAEIF/344-418
A4P015_HAEIF/90-170
A4RT53_OSTLU/80-148
A4SG39_PROVI/27-118
A4SGD4_PROVI/200-289
A4SGD4_PROVI/292-377
A4SGD4_PROVI/380-455
A4SI82_AERS4/348-419
A4SPJ7_AERS4/123-204
A4SQH4_AERS4/177-265
A4SQH4_AERS4/26-93
A4SQH4_AERS4/268-346
A4SQH4_AERS4/349-423
A4SQH4_AERS4/94-174
A4SYU3_POLSQ/12-79
A4SYU3_POLSQ/163-251
A4SYU3_POLSQ/254-332
A4SYU3_POLSQ/335-409
A4SYU3_POLSQ/80-160
A4TRL1_YERPP/190-264
A4TWU7_9PROT/173-261
A4TWU7_9PROT/26-92
A4TWU7_9PROT/264-343
A4TWU7_9PROT/346-420
A4TWU7_9PROT/93-170
A4VJS9_PSEU5/162-250
A4VJS9_PSEU5/253-331
A4VJS9_PSEU5/334-408
A4VJS9_PSEU5/79-159
A4VLJ6_PSEU5/219-292
A4VMB6_PSEU5/340-411
A4W5V6_ENT38/189-261
A4WUH2_RHOS5/113-190
A4WUH2_RHOS5/193-281
A4WUH2_RHOS5/366-439
A4WUH2_RHOS5/45-112
A4WVU4_RHOS5/225-299
A4XTB4_PSEMY/332-402
A4XV24_PSEMY/188-262
A4XWT3_PSEMY/174-262
A4XWT3_PSEMY/265-343
A4XWT3_PSEMY/346-420
A4XWT3_PSEMY/91-171
A4Y551_SHEPC/180-268
A4Y551_SHEPC/271-349
A4Y551_SHEPC/29-96
A4Y551_SHEPC/352-426
A4Y551_SHEPC/97-177
A4Y6N7_SHEPC/117-198
A4Y6N7_SHEPC/201-274
A4YAZ1_SHEPC/338-409
A4YJW5_BRASO/100-177
A4YJW5_BRASO/180-268
A4YJW5_BRASO/271-350
A4YJW5_BRASO/32-99
A4YJW5_BRASO/353-426
A4YVF8_BRASO/106-183
A4YVF8_BRASO/186-274
A4YVF8_BRASO/277-356
A4YVF8_BRASO/359-432
A4YVF8_BRASO/38-105
A4YYP0_BRASO/103-179
A4YYP0_BRASO/182-270
A4YYP0_BRASO/273-352
A4YYP0_BRASO/355-428
A5BDU2_VITVI/136-212
A5CCQ9_ORITB/175-262
A5CCQ9_ORITB/265-344
A5CCQ9_ORITB/348-421
A5CCQ9_ORITB/94-172
A5CWN7_VESOH/176-266
A5CWN7_VESOH/269-348
A5CWN7_VESOH/351-425
A5CWN7_VESOH/91-173
A5E8D5_BRASB/100-177
A5E8D5_BRASB/180-268
A5E8D5_BRASB/271-350
A5E8D5_BRASB/33-99
A5E8D5_BRASB/353-426
A5EK47_BRASB/106-183
A5EK47_BRASB/186-274
A5EK47_BRASB/277-356
A5EK47_BRASB/359-432
A5EK47_BRASB/39-105
A5ENM7_BRASB/112-188
A5ENM7_BRASB/191-279
A5ENM7_BRASB/364-437
A5EV57_DICNV/179-267
A5EV57_DICNV/270-348
A5EV57_DICNV/351-425
A5EV57_DICNV/96-176
A5EYC6_DICNV/211-288
A5F613_VIBC3/175-263
A5F613_VIBC3/24-91
A5F613_VIBC3/266-344
A5F613_VIBC3/347-421
A5F613_VIBC3/92-172
A5F962_VIBC3/347-418
A5FJ90_FLAJ1/193-281
A5FJ90_FLAJ1/284-369
A5FJ90_FLAJ1/372-448
A5FJW8_FLAJ1/188-267
A5FUW1_ACICJ/235-309
A5G1A5_ACICJ/111-188
A5G1A5_ACICJ/191-279
A5G1A5_ACICJ/282-361
A5G1A5_ACICJ/364-440
A5G1A5_ACICJ/43-110
A5G6I0_GEOUR/179-267
A5G6I0_GEOUR/27-98
A5G6I0_GEOUR/270-348
A5G6I0_GEOUR/351-424
A5G6I0_GEOUR/99-176
A5GN70_SYNPW/100-176
A5GN70_SYNPW/258-342
A5GV13_SYNR3/229-313
A5GV13_SYNR3/71-147
A5ICW3_LEGPC/184-254
A5IH90_LEGPC/181-269
A5IH90_LEGPC/272-350
A5IH90_LEGPC/30-97
A5IH90_LEGPC/353-427
A5IH90_LEGPC/98-178
A5IJX3_THEP1/271-342
A5IJX3_THEP1/342-415
A5IJX3_THEP1/90-171
A5JDF4_BURMA/523-595
A5KGC2_CAMJE/105-183
A5KGC2_CAMJE/186-276
A5KGC2_CAMJE/279-359
A5KGC2_CAMJE/362-434
A5L5H1_9GAMM/358-429
A5L7K7_9GAMM/175-263
A5L7K7_9GAMM/24-91
A5L7K7_9GAMM/266-344
A5L7K7_9GAMM/347-421
A5L7K7_9GAMM/92-172
A5PCD1_9SPHN/204-284
A5PE25_9SPHN/107-184
A5PE25_9SPHN/187-276
A5PE25_9SPHN/279-358
A5PE25_9SPHN/361-435
A5TCM3_BURMA/525-597
A5TJD4_BURMA/222-296
A5TK44_BURMA/181-269
A5TK44_BURMA/272-350
A5TK44_BURMA/30-97
A5TK44_BURMA/353-427
A5TK44_BURMA/98-178
A5TRR3_FUSNP/119-190
A5TRR3_FUSNP/191-265
A5TRR3_FUSNP/23-94
A5TRR3_FUSNP/270-354
A5UDF8_HAEIE/173-259
A5UDF8_HAEIE/262-341
A5UDF8_HAEIE/344-418
A5UDF8_HAEIE/90-170
A5UI59_HAEIG/173-259
A5UI59_HAEIG/262-341
A5UI59_HAEIG/344-418
A5UI59_HAEIG/90-170
A5V3H0_SPHWW/126-203
A5V3H0_SPHWW/206-294
A5V3H0_SPHWW/297-374
A5V3H0_SPHWW/378-452
A5V3H0_SPHWW/57-125
A5VFU8_SPHWW/272-345
A5VMZ6_BRUO2/233-307
A5VQS6_BRUO2/129-206
A5VQS6_BRUO2/209-297
A5VQS6_BRUO2/300-379
A5VQS6_BRUO2/382-455
A5VQS6_BRUO2/61-128
A5W095_PSEP1/333-402
A5W314_PSEP1/174-262
A5W314_PSEP1/265-343
A5W314_PSEP1/346-420
A5W314_PSEP1/91-171
A5W470_PSEP1/195-269
A5W842_PSEP1/174-262
A5W842_PSEP1/265-343
A5W842_PSEP1/346-420
A5W842_PSEP1/91-171
A5WGE5_PSYWF/181-269
A5WGE5_PSYWF/272-350
A5WGE5_PSYWF/30-97
A5WGE5_PSYWF/353-427
A5WGE5_PSYWF/98-178
A5XGX2_BURMA/182-270
A5XGX2_BURMA/273-351
A5XGX2_BURMA/31-98
A5XGX2_BURMA/354-428
A5XGX2_BURMA/99-179
A5XIG8_BURMA/222-296
A5XNA5_BURMA/190-264
A5XQI8_BURMA/182-270
A5XQI8_BURMA/273-351
A5XQI8_BURMA/31-98
A5XQI8_BURMA/354-428
A5XQI8_BURMA/99-179
A5XYD1_BURMA/521-593
A5ZK36_9BACE/121-201
A5ZK36_9BACE/203-291
A5ZK36_9BACE/294-375
A5ZK36_9BACE/378-450
A6A1P4_VIBCH/175-263
A6A1P4_VIBCH/24-91
A6A1P4_VIBCH/266-344
A6A1P4_VIBCH/347-421
A6A1P4_VIBCH/92-172
A6A2T6_VIBCH/347-418
A6ACM8_VIBCH/347-418
A6AHY9_VIBCH/175-263
A6AHY9_VIBCH/24-91
A6AHY9_VIBCH/266-344
A6AHY9_VIBCH/347-421
A6AHY9_VIBCH/92-172
A6ASM2_VIBHA/99-182
A6B2Q6_VIBPA/101-182
A6B775_VIBPA/175-263
A6B775_VIBPA/24-91
A6B775_VIBPA/266-344
A6B775_VIBPA/347-421
A6B775_VIBPA/92-172
A6B8R5_VIBPA/262-332
A6BBF4_VIBPA/24-91
A6BBF4_VIBPA/92-172
A6BLQ5_9GAMM/180-268
A6BLQ5_9GAMM/271-349
A6BLQ5_9GAMM/352-426
A6BLQ5_9GAMM/97-177
A6BTJ0_YERPE/175-263
A6BTJ0_YERPE/24-91
A6BTJ0_YERPE/266-344
A6BTJ0_YERPE/347-421
A6BTJ0_YERPE/92-172
A6BXJ7_YERPE/190-264
A6C5L0_9PLAN/113-189
A6C5L0_9PLAN/192-278
A6C5L0_9PLAN/281-359
A6C5L0_9PLAN/42-112
A6D339_9VIBR/353-423
A6D4A9_9VIBR/83-165
A6D8P4_9VIBR/175-263
A6D8P4_9VIBR/24-91
A6D8P4_9VIBR/266-344
A6D8P4_9VIBR/347-421
A6D8P4_9VIBR/92-172
A6DDB3_9PROT/15-82
A6DDB3_9PROT/164-253
A6DDB3_9PROT/256-330
A6DDB3_9PROT/333-405
A6DDB3_9PROT/83-161
A6DQM4_9BACT/175-260
A6DQM4_9BACT/263-341
A6DQM4_9BACT/344-417
A6DQM4_9BACT/94-172
A6E038_9RHOB/114-191
A6E038_9RHOB/194-282
A6E038_9RHOB/285-364
A6E038_9RHOB/367-440
A6E038_9RHOB/46-112
A6EFC0_9SPHI/105-185
A6EFC0_9SPHI/188-275
A6EFC0_9SPHI/278-361
A6EFC0_9SPHI/364-439
A6ELN1_9BACT/315-387
A6EM90_9BACT/123-205
A6EM90_9BACT/208-295
A6EM90_9BACT/298-383
A6EM90_9BACT/386-462
A6EUT3_9ALTE/178-266
A6EUT3_9ALTE/269-346
A6EUT3_9ALTE/27-94
A6EUT3_9ALTE/349-423
A6EUT3_9ALTE/95-175
A6F208_9ALTE/336-408
A6F500_9ALTE/181-255
A6F6G3_9GAMM/181-269
A6F6G3_9GAMM/272-350
A6F6G3_9GAMM/353-427
A6F6G3_9GAMM/98-178
A6FBH1_9GAMM/362-433
A6FC34_9GAMM/97-182
A6FSS9_9RHOB/114-191
A6FSS9_9RHOB/194-282
A6FSS9_9RHOB/367-440
A6FSS9_9RHOB/46-113
A6G180_9DELT/184-245
A6GJC0_9DELT/165-244
A6GJC0_9DELT/247-337
A6GJC0_9DELT/348-426
A6GJC0_9DELT/429-502
A6GJC0_9DELT/94-164
A6GMC7_9BURK/215-289
A6GU01_9BURK/18-85
A6GV33_9BURK/1-56
A6GV33_9BURK/59-133
A6GW66_FLAPJ/361-432
A6H1D4_FLAPJ/118-197
A6H1D4_FLAPJ/200-288
A6H1D4_FLAPJ/291-376
A6H1D4_FLAPJ/379-455
A6KYP8_BACV8/121-200
A6KYP8_BACV8/203-291
A6KYP8_BACV8/294-375
A6KYP8_BACV8/378-453
A6LI77_PARD8/121-200
A6LI77_PARD8/203-299
A6LI77_PARD8/302-383
A6LI77_PARD8/386-461
A6LLH6_THEM4/19-90
A6LLH6_THEM4/348-420
A6Q1F6_NITSB/178-247
A6Q212_NITSB/17-84
A6Q212_NITSB/259-341
A6Q212_NITSB/344-416
A6Q212_NITSB/85-162
A6QAL7_SULNB/194-266
A6QBT1_SULNB/167-258
A6QBT1_SULNB/20-87
A6QBT1_SULNB/261-340
A6QBT1_SULNB/343-415
A6QBT1_SULNB/89-164
A6SZP3_JANMA/104-184
A6SZP3_JANMA/187-275
A6SZP3_JANMA/278-356
A6SZP3_JANMA/359-433
A6SZP3_JANMA/36-103
A6T0P6_JANMA/341-411
A6T196_JANMA/222-296
A6TGX3_KLEP7/175-263
A6TGX3_KLEP7/24-91
A6TGX3_KLEP7/347-421
A6TGX3_KLEP7/92-172
A6THD3_KLEP7/189-260
A6U8K9_SINMW/108-184
A6U8K9_SINMW/187-275
A6U8K9_SINMW/278-357
A6U8K9_SINMW/360-433
A6U8K9_SINMW/39-106
A6UDI7_SINMW/236-310
A6V1E0_PSEA7/174-262
A6V1E0_PSEA7/23-90
A6V1E0_PSEA7/265-343
A6V1E0_PSEA7/346-420
A6V1E0_PSEA7/91-171
A6V289_PSEA7/333-402
A6V4R9_PSEA7/190-268
A6VQR4_ACTSZ/171-256
A6VQR4_ACTSZ/259-338
A6VQR4_ACTSZ/341-415
A6VQR4_ACTSZ/88-168
A6VUT0_MARMS/180-268
A6VUT0_MARMS/271-348
A6VUT0_MARMS/29-96
A6VUT0_MARMS/351-425
A6VUT0_MARMS/97-177
A6WLB4_SHEB8/180-268
A6WLB4_SHEB8/271-349
A6WLB4_SHEB8/29-96
A6WLB4_SHEB8/352-426
A6WLB4_SHEB8/97-177
A6WMN3_SHEB8/114-195
A6WMN3_SHEB8/198-271
A6WTB3_SHEB8/338-408
A6X0J8_OCHA4/107-184
A6X0J8_OCHA4/187-275
A6X0J8_OCHA4/278-357
A6X0J8_OCHA4/360-433
A6X0J8_OCHA4/39-106
A6XVZ9_VIBCH/175-263
A6XVZ9_VIBCH/24-91
A6XVZ9_VIBCH/266-344
A6XVZ9_VIBCH/347-421
A6XVZ9_VIBCH/92-172
A6XXV6_VIBCH/347-418
A7ADG8_9PORP/123-203
A7ADG8_9PORP/205-301
A7ADG8_9PORP/304-385
A7ADG8_9PORP/388-463
A7BY03_9GAMM/179-267
A7BY03_9GAMM/270-348
A7BY03_9GAMM/28-95
A7BY03_9GAMM/351-425
A7BY03_9GAMM/96-176
A7FMV1_YERP3/190-264
A7GZZ8_CAMC5/18-86
A7GZZ8_CAMC5/262-342
A7GZZ8_CAMC5/345-417
A7GZZ8_CAMC5/87-166
A7H1K8_CAMJD/167-257
A7H1K8_CAMJD/260-339
A7H1K8_CAMJD/343-415
A7H1K8_CAMJD/86-164
A7H6P5_ANADF/125-204
A7H6P5_ANADF/207-283
A7H6P5_ANADF/30-122
A7H866_ANADF/330-401
A7H866_ANADF/523-601
A7H866_ANADF/604-678
A7H9C4_ANADF/45-118
A7H9D2_ANADF/127-204
A7H9D2_ANADF/207-295
A7H9D2_ANADF/298-376
A7H9D2_ANADF/379-452
A7H9D2_ANADF/55-126
A7HL76_FERNB/357-431
A7HL76_FERNB/97-184
A7HQ24_PARL1/224-296
A7HY11_PARL1/116-193
A7HY11_PARL1/196-284
A7HY11_PARL1/287-366
A7HY11_PARL1/369-442
A7HY11_PARL1/48-115
A7I3V7_CAMHC/18-85
A7I3V7_CAMHC/261-340
A7I3V7_CAMHC/344-416
A7I3V7_CAMHC/86-165
A7INQ8_XANP2/104-180
A7INQ8_XANP2/183-271
A7INQ8_XANP2/274-353
A7INQ8_XANP2/356-429
A7INQ8_XANP2/39-102
A7JEI4_FRATT/179-270
A7JEI4_FRATT/273-351
A7JEI4_FRATT/28-95
A7JEI4_FRATT/354-428
A7JEI4_FRATT/96-176
A7JJ97_FRANO/179-270
A7JJ97_FRANO/273-351
A7JJ97_FRANO/28-95
A7JJ97_FRANO/354-428
A7JJ97_FRANO/96-176
A7JNF3_FRANO/179-270
A7JNF3_FRANO/273-351
A7JNF3_FRANO/28-95
A7JNF3_FRANO/354-428
A7JNF3_FRANO/96-176
A7JQG9_PASHA/223-295
A7JRG6_PASHA/171-259
A7JRG6_PASHA/20-87
A7JRG6_PASHA/262-341
A7JRG6_PASHA/344-418
A7JRG6_PASHA/88-168
A7K0H0_VIBSE/175-263
A7K0H0_VIBSE/266-344
A7K0H0_VIBSE/347-421
A7K0H0_VIBSE/92-172
A7K540_VIBSE/101-182
A7K6E9_VIBSE/359-429
A7M0B6_BACOV/121-200
A7M0B6_BACOV/203-291
A7M0B6_BACOV/294-375
A7M0B6_BACOV/378-450
A7MND8_ENTS8/183-255
A7MXZ2_VIBHB/175-263
A7MXZ2_VIBHB/24-91
A7MXZ2_VIBHB/266-344
A7MXZ2_VIBHB/347-421
A7MXZ2_VIBHB/92-172
A7MYY0_VIBHB/354-424
A7N0H1_VIBHB/99-182
A7NAP1_FRATF/179-270
A7NAP1_FRATF/273-351
A7NAP1_FRATF/28-95
A7NAP1_FRATF/354-428
A7NAP1_FRATF/96-176
A7SHD0_NEMVE/1-80
A7UYR9_BACUN/122-201
A7UYR9_BACUN/204-292
A7UYR9_BACUN/295-376
A7UYR9_BACUN/379-454
A7YS66_FRATU/179-270
A7YS66_FRATU/273-351
A7YS66_FRATU/28-95
A7YS66_FRATU/354-428
A7YS66_FRATU/96-176
A7ZC62_CAMC1/169-259
A7ZC62_CAMC1/18-86
A7ZC62_CAMC1/262-342
A7ZC62_CAMC1/345-417
A7ZC62_CAMC1/87-166
A7ZV99_ECO24/189-263
A8A7X6_ECOHS/189-263
A8AMH6_CITK8/189-256
A8DJV1_9BACT/139-218
A8DJV1_9BACT/470-549
A8DJV1_9BACT/552-629
A8ECH6_BURPS/182-270
A8ECH6_BURPS/273-351
A8ECH6_BURPS/31-98
A8ECH6_BURPS/354-428
A8ECH6_BURPS/99-179
A8EFH8_BURPS/190-264
A8EU47_ARCB4/272-351
A8EU47_ARCB4/29-96
A8EU47_ARCB4/354-426
A8EU47_ARCB4/97-176
A8EXM8_RICCK/175-263
A8EXM8_RICCK/26-94
A8EXM8_RICCK/266-344
A8EXM8_RICCK/347-420
A8EXM8_RICCK/95-172
A8F0R8_RICM5/175-263
A8F0R8_RICM5/26-94
A8F0R8_RICM5/266-344
A8F0R8_RICM5/347-420
A8F0R8_RICM5/95-172
A8F7Q1_THELT/19-90
A8F7Q1_THELT/271-342
A8F7Q1_THELT/342-415
A8FJT4_CAMJ8/167-257
A8FJT4_CAMJ8/260-340
A8FJT4_CAMJ8/343-415
A8FJT4_CAMJ8/86-164
A8FY34_SHESH/180-268
A8FY34_SHESH/271-349
A8FY34_SHESH/29-96
A8FY34_SHESH/352-426
A8FY34_SHESH/97-177
A8G6E9_PROM2/247-321
A8G6E9_PROM2/80-156
A8G8X7_SERP5/190-263
A8GMD0_RICAH/171-259
A8GMD0_RICAH/22-90
A8GMD0_RICAH/262-340
A8GMD0_RICAH/343-416
A8GMD0_RICAH/91-168
A8GQY7_RICRS/176-263
A8GQY7_RICRS/26-94
A8GQY7_RICRS/266-344
A8GQY7_RICRS/347-420
A8GQY7_RICRS/95-172
A8GV63_RICB8/175-263
A8GV63_RICB8/26-94
A8GV63_RICB8/266-344
A8GV63_RICB8/347-420
A8GV63_RICB8/95-172
A8H5B9_SHEPA/188-261
A8H6K8_SHEPA/180-268
A8H6K8_SHEPA/271-349
A8H6K8_SHEPA/29-96
A8H6K8_SHEPA/352-426
A8H6K8_SHEPA/97-177
A8I482_AZOC5/155-232
A8I482_AZOC5/235-323
A8I482_AZOC5/326-405
A8I482_AZOC5/408-481
A8I482_AZOC5/88-154
A8J137_CHLRE/151-222
A8J137_CHLRE/278-382
A8KIA2_BURPS/521-593
A8KLH9_BURPS/181-269
A8KLH9_BURPS/272-350
A8KLH9_BURPS/30-97
A8KLH9_BURPS/353-427
A8KLH9_BURPS/98-178
A8KTI7_BURPS/298-372
A8LK42_DINSH/12-78
A8LK42_DINSH/160-248
A8LK42_DINSH/252-330
A8LK42_DINSH/333-406
A8LK42_DINSH/80-157
A8LNM0_DINSH/198-272
A8PKX2_9COXI/198-270
A8PM64_9COXI/178-266
A8PM64_9COXI/269-348
A8PM64_9COXI/27-94
A8PM64_9COXI/351-426
A8PM64_9COXI/95-175
A8T4S5_9VIBR/175-263
A8T4S5_9VIBR/24-91
A8T4S5_9VIBR/266-344
A8T4S5_9VIBR/347-421
A8T4S5_9VIBR/92-172
A8T8D1_9VIBR/99-182
A8TMU8_9PROT/334-405
A8TUJ5_9PROT/169-257
A8TUJ5_9PROT/21-88
A8TUJ5_9PROT/260-339
A8TUJ5_9PROT/342-415
A8TUJ5_9PROT/89-166
A8UEH7_9FLAO/118-199
A8UEH7_9FLAO/202-289
A8UEH7_9FLAO/292-377
A8UEH7_9FLAO/380-456
A8UH04_9FLAO/159-230
A8UK42_9FLAO/110-195
A8UN13_9FLAO/22-93
A8URZ1_9AQUI/154-219
A8URZ1_9AQUI/282-349
A8URZ1_9AQUI/72-149
A8UVR2_9AQUI/204-288
A8UVR2_9AQUI/21-92
A8UVR2_9AQUI/291-372
A8UVR2_9AQUI/375-447
A8UVR2_9AQUI/93-201
A8UZE9_9AQUI/134-236
A8UZE9_9AQUI/239-325
A8UZE9_9AQUI/328-408
A8UZE9_9AQUI/411-483
A8UZE9_9AQUI/62-133
A8V4U8_9AQUI/112-183
A8V4U8_9AQUI/184-286
A8V4U8_9AQUI/289-375
A8V5N8_9AQUI/232-307
A8V5N8_9AQUI/70-147
A8V5W3_9AQUI/161-231
A8V5W3_9AQUI/236-310
A8V5W3_9AQUI/72-149
A8WDH9_LIBAS/115-191
A8WDH9_LIBAS/194-280
A8WDH9_LIBAS/283-362
A8WDH9_LIBAS/365-438
A8WDH9_LIBAS/46-113
A8YF27_MICAE/248-325
A8YF27_MICAE/91-162
A8Z616_SULMW/634-711
A8Z616_SULMW/714-785
A8ZYC2_DESOH/171-242
A8ZYC2_DESOH/243-320
A8ZYC2_DESOH/323-409
A8ZYC2_DESOH/412-490
A8ZYC2_DESOH/493-566
A9AHJ6_BURM1/222-295
A9AIM2_BURM1/182-270
A9AIM2_BURM1/273-351
A9AIM2_BURM1/31-98
A9AIM2_BURM1/354-428
A9AIM2_BURM1/99-179
A9BBW1_PROM4/231-315
A9BBW1_PROM4/73-149
A9BHS2_PETMO/363-434
A9BMM4_DELAS/100-180
A9BMM4_DELAS/183-271
A9BMM4_DELAS/274-352
A9BMM4_DELAS/32-99
A9BMM4_DELAS/355-429
A9CJ61_AGRT5/107-183
A9CJ61_AGRT5/186-274
A9CJ61_AGRT5/277-356
A9CJ61_AGRT5/359-432
A9CJ61_AGRT5/38-105
A9D8M9_9GAMM/180-268
A9D8M9_9GAMM/271-349
A9D8M9_9GAMM/352-426
A9D8M9_9GAMM/97-177
A9DC53_9GAMM/111-192
A9DCR3_9GAMM/339-408
A9DCX3_9RHIZ/108-184
A9DCX3_9RHIZ/187-275
A9DCX3_9RHIZ/278-357
A9DCX3_9RHIZ/360-433
A9DCX3_9RHIZ/39-106
A9DJY9_9FLAO/121-202
A9DJY9_9FLAO/205-292
A9DJY9_9FLAO/295-380
A9DJY9_9FLAO/383-459
A9DQF7_9FLAO/330-402
A9E8P4_9RHOB/208-282
A9E9V5_9RHOB/108-185
A9E9V5_9RHOB/188-276
A9E9V5_9RHOB/361-434
A9E9V5_9RHOB/40-107
A9EMP2_9RHOB/15-81
A9EMP2_9RHOB/163-251
A9EMP2_9RHOB/254-332
A9EMP2_9RHOB/336-409
A9EMP2_9RHOB/83-160
A9F0E2_SORC5/592-683
A9F0E2_SORC5/686-760
A9F3T7_SORC5/112-183
A9F3T7_SORC5/184-263
A9F3T7_SORC5/266-353
A9F3T7_SORC5/378-442
A9F3T7_SORC5/445-518
A9FMD6_9RHOB/15-81
A9FMD6_9RHOB/163-251
A9FMD6_9RHOB/254-332
A9FMD6_9RHOB/336-409
A9FMD6_9RHOB/83-160
A9GR10_SORC5/234-311
A9GR10_SORC5/38-143
A9GR74_SORC5/86-161
A9GU25_9RHOB/116-193
A9GU25_9RHOB/196-284
A9GU25_9RHOB/369-442
A9GU25_9RHOB/48-115
A9HAP4_GLUDA/148-225
A9HAP4_GLUDA/61-136
A9HIM5_GLUDA/263-337
A9HKV0_GLUDA/156-244
A9HKV0_GLUDA/247-326
A9HKV0_GLUDA/329-402
A9HKV0_GLUDA/76-153
A9HKV0_GLUDA/8-75
A9INT5_BORPD/100-180
A9INT5_BORPD/183-271
A9INT5_BORPD/274-352
A9INT5_BORPD/32-99
A9INT5_BORPD/355-429
A9ISL9_BART1/107-184
A9ISL9_BART1/187-275
A9ISL9_BART1/278-357
A9ISL9_BART1/360-433
A9JXI8_BURMA/547-619
A9K946_BURMA/181-269
A9K946_BURMA/272-350
A9K946_BURMA/30-97
A9K946_BURMA/353-427
A9K946_BURMA/98-178
A9KA99_BURMA/222-296
A9KC32_COXBN/182-270
A9KC32_COXBN/273-351
A9KC32_COXBN/31-98
A9KC32_COXBN/354-427
A9KC32_COXBN/99-179
A9KUL3_SHEB9/180-268
A9KUL3_SHEB9/271-349
A9KUL3_SHEB9/29-96
A9KUL3_SHEB9/352-426
A9KUL3_SHEB9/97-177
A9KZ19_SHEB9/114-195
A9KZ19_SHEB9/198-271
A9L5B6_SHEB9/339-409
A9M3S6_NEIM0/174-262
A9M3S6_NEIM0/23-90
A9M3S6_NEIM0/265-344
A9M3S6_NEIM0/347-421
A9M3S6_NEIM0/91-171
A9M4B5_NEIM0/228-302
A9M5G7_BRUC2/107-184
A9M5G7_BRUC2/187-275
A9M5G7_BRUC2/278-357
A9M5G7_BRUC2/360-433
A9M5G7_BRUC2/39-106
A9M6Q2_BRUC2/233-307
A9MEZ1_SALAR/189-261
A9N542_SALPB/189-261
A9NC96_COXBR/182-270
A9NC96_COXBR/273-351
A9NC96_COXBR/31-98
A9NC96_COXBR/354-427
A9NC96_COXBR/99-179
A9PF20_POPTR/67-145
A9R575_YERPG/190-264
A9RBK5_PHYPA/94-176
A9RCN0_PHYPA/265-347
A9RN88_PHYPA/32-110
A9RR43_PHYPA/321-399
A9TR39_PHYPA/15-93
A9TTU4_PHYPA/354-436
A9U727_PHYPA/349-416
A9U727_PHYPA/417-497
A9U727_PHYPA/500-588
A9U727_PHYPA/591-669
A9W4H1_METEP/106-183
A9W4H1_METEP/186-276
A9W4H1_METEP/279-358
A9W4H1_METEP/361-434
A9Z7J1_YERPE/190-264
A9ZE20_YERPE/175-263
A9ZE20_YERPE/24-91
A9ZE20_YERPE/266-344
A9ZE20_YERPE/347-421
A9ZE20_YERPE/92-172
B0A1U9_YERPE/175-263
B0A1U9_YERPE/24-91
B0A1U9_YERPE/266-344
B0A1U9_YERPE/347-421
B0A1U9_YERPE/92-172
B0A4W3_YERPE/190-264
B0B7F7_CHLT2/104-182
B0B7F7_CHLT2/185-272
B0B7F7_CHLT2/275-353
B0B7F7_CHLT2/356-435
B0BBM2_CHLTB/104-182
B0BBM2_CHLTB/185-272
B0BBM2_CHLTB/275-353
B0BBM2_CHLTB/356-435
B0BPB0_ACTPJ/220-292
B0BTR5_ACTPJ/171-259
B0BTR5_ACTPJ/20-87
B0BTR5_ACTPJ/262-341
B0BTR5_ACTPJ/344-418
B0BTR5_ACTPJ/88-168
B0BWD5_RICRO/176-263
B0BWD5_RICRO/26-94
B0BWD5_RICRO/266-344
B0BWD5_RICRO/347-420
B0BWD5_RICRO/95-172
B0CD46_ACAM1/231-302
B0CD46_ACAM1/383-459
B0CGV2_BRUSI/107-184
B0CGV2_BRUSI/187-275
B0CGV2_BRUSI/278-357
B0CGV2_BRUSI/360-433
B0CGV2_BRUSI/39-106
B0CIG2_BRUSI/233-307
B0FZR5_LIBAS/114-191
B0FZR5_LIBAS/194-280
B0FZR5_LIBAS/283-362
B0FZR5_LIBAS/365-438
B0FZR5_LIBAS/46-113
B0GF48_YERPE/175-263
B0GF48_YERPE/24-91
B0GF48_YERPE/266-344
B0GF48_YERPE/347-421
B0GF48_YERPE/92-172
B0GIU2_YERPE/178-252
B0GQ22_YERPE/175-263
B0GQ22_YERPE/24-91
B0GQ22_YERPE/266-344
B0GQ22_YERPE/347-421
B0GQ22_YERPE/92-172
B0GT96_YERPE/190-264
B0H0M0_YERPE/190-264
B0H6Q0_YERPE/175-263
B0H6Q0_YERPE/24-91
B0H6Q0_YERPE/266-344
B0H6Q0_YERPE/347-421
B0H6Q0_YERPE/92-172
B0HEE1_YERPE/175-263
B0HEE1_YERPE/24-91
B0HEE1_YERPE/266-344
B0HEE1_YERPE/347-421
B0HEE1_YERPE/92-172
B0HM83_YERPE/190-264
B0HYR0_YERPE/190-264
B0I074_YERPE/175-263
B0I074_YERPE/24-91
B0I074_YERPE/266-344
B0I074_YERPE/347-421
B0I074_YERPE/92-172
B0JQ19_MICAN/220-295
B0JQ19_MICAN/61-132
B0KRV6_PSEPG/103-183
B0KRV6_PSEPG/186-274
B0KRV6_PSEPG/277-355
B0KRV6_PSEPG/358-432
B0KRY7_PSEPG/333-402
B0KSA7_PSEPG/174-262
B0KSA7_PSEPG/265-343
B0KSA7_PSEPG/346-420
B0KSA7_PSEPG/91-171
B0KUV2_PSEPG/192-266
B0MU42_9BACT/140-219
B0MU42_9BACT/222-308
B0MU42_9BACT/311-398
B0MU42_9BACT/401-476
B0MU52_9BACT/159-237
B0NLP6_BACSE/122-203
B0NLP6_BACSE/204-292
B0NLP6_BACSE/295-376
B0NLP6_BACSE/379-454
B0QS16_HAEPR/190-262
B0QSA4_HAEPR/172-260
B0QSA4_HAEPR/263-342
B0QSA4_HAEPR/345-419
B0QSA4_HAEPR/89-169
B0RW74_XANCB/128-208
B0RW74_XANCB/211-299
B0RW74_XANCB/302-380
B0RW74_XANCB/383-457
B0RW74_XANCB/60-127
B0RYX2_XANCB/212-293
B0SHN0_LEPBA/110-189
B0SHN0_LEPBA/192-284
B0SHN0_LEPBA/329-387
B0SHN0_LEPBA/38-109
B0SHN0_LEPBA/445-518
B0SR39_LEPBP/110-189
B0SR39_LEPBP/192-284
B0SR39_LEPBP/329-387
B0SR39_LEPBP/38-109
B0SR39_LEPBP/445-518
B0SZ13_CAUSK/109-186
B0SZ13_CAUSK/191-277
B0SZ13_CAUSK/280-359
B0SZ13_CAUSK/362-435
B0SZ13_CAUSK/41-108
B0TP75_SHEHH/180-268
B0TP75_SHEHH/271-349
B0TP75_SHEHH/29-96
B0TP75_SHEHH/352-426
B0TP75_SHEHH/97-177
B0TRJ1_SHEHH/195-268
B0TXG3_FRAP2/179-270
B0TXG3_FRAP2/273-351
B0TXG3_FRAP2/28-95
B0TXG3_FRAP2/354-428
B0TXG3_FRAP2/96-176
B0U240_XYLFM/181-269
B0U240_XYLFM/272-350
B0U240_XYLFM/30-97
B0U240_XYLFM/353-427
B0U240_XYLFM/98-178
B0U5R9_XYLFM/134-215
B0UQ00_METS4/168-256
B0UQ00_METS4/259-338
B0UQ00_METS4/341-414
B0UQ00_METS4/89-165
B0UUH9_HAES2/171-257
B0UUH9_HAES2/260-339
B0UUH9_HAES2/342-416
B0UUH9_HAES2/88-168
B0V6F5_ACIBY/179-267
B0V6F5_ACIBY/270-348
B0V6F5_ACIBY/28-95
B0V6F5_ACIBY/351-425
B0V6F5_ACIBY/96-176
B0V7B6_ACIBY/315-399
B0VFK5_CLOAI/103-180
B0VFK5_CLOAI/183-266
B0VFK5_CLOAI/269-345
B0VFK5_CLOAI/32-102
B0VFK5_CLOAI/348-422
B0VHS0_CLOAI/327-399
B0VIW5_CLOAI/109-182
B0VIW5_CLOAI/185-253
B0VIW5_CLOAI/25-103
B0VM47_ACIBS/315-399
B0VMV0_ACIBS/179-267
B0VMV0_ACIBS/270-348
B0VMV0_ACIBS/28-95
B0VMV0_ACIBS/351-425
B0VMV0_ACIBS/96-176
B1EH42_9ESCH/189-263
B1EM93_9ESCH/175-263
B1EM93_9ESCH/24-91
B1EM93_9ESCH/266-344
B1EM93_9ESCH/347-421
B1EM93_9ESCH/92-172
B1FG14_9BURK/181-269
B1FG14_9BURK/272-350
B1FG14_9BURK/30-97
B1FG14_9BURK/353-427
B1FG14_9BURK/98-178
B1FIG8_9BURK/305-376
B1FMW8_9BURK/228-301
B1FXA0_9BURK/235-309
B1FYY8_9BURK/181-269
B1FYY8_9BURK/272-350
B1FYY8_9BURK/30-97
B1FYY8_9BURK/353-427
B1FYY8_9BURK/98-178
B1G1E6_9BURK/100-180
B1G1E6_9BURK/183-271
B1G1E6_9BURK/274-352
B1G1E6_9BURK/32-99
B1G1E6_9BURK/355-394
B1H0R1_UNCTG/176-255
B1H0R1_UNCTG/25-94
B1H0R1_UNCTG/258-336
B1H0R1_UNCTG/339-412
B1H0R1_UNCTG/95-173
B1HES0_BURPS/190-264
B1HKA5_BURPS/182-270
B1HKA5_BURPS/273-351
B1HKA5_BURPS/31-98
B1HKA5_BURPS/354-428
B1HKA5_BURPS/99-179
B1HLM6_BURPS/573-645
B1ISY1_ECOLC/189-263
B1J860_PSEPW/195-269
B1JBQ2_PSEPW/174-262
B1JBQ2_PSEPW/23-90
B1JBQ2_PSEPW/265-343
B1JBQ2_PSEPW/346-420
B1JBQ2_PSEPW/91-171
B1JCK9_PSEPW/332-401
B1JML0_YERPY/190-264
B1JUE2_BURCC/182-270
B1JUE2_BURCC/273-351
B1JUE2_BURCC/31-98
B1JUE2_BURCC/354-428
B1JUE2_BURCC/99-179
B1JWS5_BURCC/221-294
B1KIB2_SHEWM/195-268
B1KNC7_SHEWM/340-409
B1KNT5_SHEWM/180-268
B1KNT5_SHEWM/271-349
B1KNT5_SHEWM/352-426
B1KNT5_SHEWM/97-177
B1L945_THESQ/271-342
B1L945_THESQ/342-415
B1L945_THESQ/90-171
B1LRA5_ECOSM/189-263
B1LTP7_METRJ/176-264
B1LTP7_METRJ/267-346
B1LTP7_METRJ/349-422
B1LTP7_METRJ/96-172
B1T4A5_9BURK/181-269
B1T4A5_9BURK/272-350
B1T4A5_9BURK/30-97
B1T4A5_9BURK/353-427
B1T4A5_9BURK/98-178
B1TCG6_9BURK/228-301
B1TDU0_9BURK/305-376
B1WQL7_CYAA5/236-307
B1WQL7_CYAA5/396-470
B1XDW9_ECODH/189-263
B1XNF0_SYNP2/126-199
B1XNF0_SYNP2/289-366
B1XTV1_POLNS/104-184
B1XTV1_POLNS/187-275
B1XTV1_POLNS/278-356
B1XTV1_POLNS/359-433
B1XTV1_POLNS/36-103
B1XXI7_LEPCP/102-182
B1XXI7_LEPCP/185-273
B1XXI7_LEPCP/276-354
B1XXI7_LEPCP/34-101
B1XXI7_LEPCP/357-431
B1Y104_LEPCP/255-329
B1YS66_BURA4/181-269
B1YS66_BURA4/272-350
B1YS66_BURA4/30-97
B1YS66_BURA4/353-427
B1YS66_BURA4/98-178
B1YUT6_BURA4/228-301
B1YZ35_BURA4/381-452
B1ZLC3_METPB/176-266
B1ZLC3_METPB/269-348
B1ZLC3_METPB/351-424
B1ZLC3_METPB/96-173
B1ZQK7_OPITP/176-265
B1ZQK7_OPITP/20-94
B1ZQK7_OPITP/268-346
B1ZQK7_OPITP/349-422
B1ZQK7_OPITP/95-173
B1ZV96_OPITP/135-221
B1ZV96_OPITP/305-377
B2BGT5_OLEEU/2-52
B2D1P2_PASMU/168-254
B2D1P2_PASMU/257-336
B2D1P2_PASMU/339-412
B2D1P2_PASMU/85-165
B2D707_VIBCH/150-238
B2D707_VIBCH/241-319
B2D707_VIBCH/322-396
B2D707_VIBCH/67-147
B2FIA0_STRMK/124-204
B2FIA0_STRMK/207-295
B2FIA0_STRMK/298-376
B2FIA0_STRMK/379-453
B2FIA0_STRMK/56-123
B2FP46_STRMK/130-211
B2GWP4_BURPS/182-270
B2GWP4_BURPS/273-351
B2GWP4_BURPS/31-98
B2GWP4_BURPS/354-428
B2GWP4_BURPS/99-179
B2H3D9_BURPS/222-296
B2HTV6_ACIBC/315-399
B2I323_ACIBC/172-260
B2I323_ACIBC/21-88
B2I323_ACIBC/263-341
B2I323_ACIBC/344-418
B2I323_ACIBC/89-169
B2I7P2_XYLF2/181-269
B2I7P2_XYLF2/272-350
B2I7P2_XYLF2/30-97
B2I7P2_XYLF2/353-427
B2I7P2_XYLF2/98-178
B2I8P0_XYLF2/151-232
B2ID92_BEII9/130-206
B2ID92_BEII9/209-297
B2ID92_BEII9/300-379
B2ID92_BEII9/382-455
B2IWK5_NOSP7/237-303
B2IWK5_NOSP7/405-473
B2IX39_NOSP7/74-151
B2IZM6_NOSP7/116-186
B2IZM6_NOSP7/275-347
B2JBH9_NOSP7/159-234
B2JBH9_NOSP7/336-404
B2JEQ4_BURP8/208-282
B2JIB8_BURP8/181-269
B2JIB8_BURP8/272-350
B2JIB8_BURP8/30-97
B2JIB8_BURP8/353-427
B2JIB8_BURP8/98-178
B2JLK1_BURP8/100-180
B2JLK1_BURP8/183-271
B2JLK1_BURP8/274-352
B2JLK1_BURP8/32-99
B2JLK1_BURP8/355-429
B2K2M7_YERPB/190-264
B2KAU4_ELUMP/113-191
B2KAU4_ELUMP/194-273
B2KAU4_ELUMP/279-353
B2KAU4_ELUMP/356-429
B2MUS7_LAWIN/151-221
B2MUS7_LAWIN/222-300
B2MUS7_LAWIN/303-389
B2MUS7_LAWIN/392-474
B2MUS7_LAWIN/477-550
B2N196_ECOLX/189-263
B2NBZ8_ECOLX/175-263
B2NBZ8_ECOLX/24-91
B2NBZ8_ECOLX/266-344
B2NBZ8_ECOLX/347-421
B2NBZ8_ECOLX/92-172
B2NPS3_ECO57/189-263
B2PA71_ECO57/189-263
B2PNA5_ECO57/175-263
B2PNA5_ECO57/24-91
B2PNA5_ECO57/266-344
B2PNA5_ECO57/347-421
B2PNA5_ECO57/92-172
B2PPX9_ECO57/189-263
B2PWD6_PROST/175-263
B2PWD6_PROST/24-91
B2PWD6_PROST/266-344
B2PWD6_PROST/347-421
B2PWD6_PROST/92-172
B2Q4T9_PROST/204-271
B2RHH3_PORG3/120-199
B2RHH3_PORG3/202-299
B2RHH3_PORG3/302-383
B2RHH3_PORG3/386-461
B2RHH3_PORG3/45-119
B2S1D8_BORHD/103-179
B2S1D8_BORHD/182-272
B2S1D8_BORHD/275-351
B2S1D8_BORHD/30-101
B2S1D8_BORHD/354-427
B2S2S3_TREPS/122-198
B2S2S3_TREPS/201-289
B2S2S3_TREPS/292-370
B2S2S3_TREPS/373-446
B2S2S3_TREPS/48-121
B2S604_BRUA1/107-184
B2S604_BRUA1/187-275
B2S604_BRUA1/278-357
B2S604_BRUA1/360-433
B2S604_BRUA1/39-106
B2S7U9_BRUA1/247-321
B2SFW8_FRATM/179-270
B2SFW8_FRATM/273-351
B2SFW8_FRATM/28-95
B2SFW8_FRATM/354-428
B2SFW8_FRATM/96-176
B2SJE4_XANOP/106-187
B2SR07_XANOP/181-269
B2SR07_XANOP/272-350
B2SR07_XANOP/30-97
B2SR07_XANOP/353-427
B2SR07_XANOP/98-178
B2T175_BURPP/228-302
B2T4K8_BURPP/100-180
B2T4K8_BURPP/183-271
B2T4K8_BURPP/274-352
B2T4K8_BURPP/32-99
B2T4K8_BURPP/355-429
B2T5I6_BURPP/181-269
B2T5I6_BURPP/272-350
B2T5I6_BURPP/30-97
B2T5I6_BURPP/353-427
B2T5I6_BURPP/98-178
B2TZ20_SHIB3/189-263
B2UB14_RALPJ/181-269
B2UB14_RALPJ/272-350
B2UB14_RALPJ/30-97
B2UB14_RALPJ/353-427
B2UB14_RALPJ/98-178
B2UQZ4_AKKM8/139-215
B2UQZ4_AKKM8/218-308
B2UQZ4_AKKM8/311-394
B2UQZ4_AKKM8/397-470
B2UQZ4_AKKM8/66-135
B2UTH1_HELPS/103-181
B2UTH1_HELPS/184-274
B2UTH1_HELPS/277-356
B2UTH1_HELPS/35-102
B2UTH1_HELPS/359-431
B2V5Y1_SULSY/156-239
B2V5Y1_SULSY/241-320
B2V5Y1_SULSY/76-153
B2V699_SULSY/113-215
B2V699_SULSY/218-304
B2V699_SULSY/307-388
B2V699_SULSY/391-463
B2V699_SULSY/41-111
B2VCX7_ERWT9/195-263
B2XCM2_TRELE/110-186
B2XCM2_TRELE/189-277
B2XCM2_TRELE/280-358
B2XCM2_TRELE/35-109
B2XCM2_TRELE/361-434
B2XCM3_TRESO/118-194
B2XCM3_TRESO/197-285
B2XCM3_TRESO/288-366
B2XCM3_TRESO/369-442
B2XCM3_TRESO/43-117
B2XCM4_TREMA/110-186
B2XCM4_TREMA/189-277
B2XCM4_TREMA/280-358
B2XCM4_TREMA/35-109
B2XCM4_TREMA/361-434
B2ZCV8_VIBAL/175-263
B2ZCV8_VIBAL/266-344
B2ZCV8_VIBAL/347-421
B2ZCV8_VIBAL/92-172
B3A551_ECO57/189-263
B3A7J4_ECO57/175-263
B3A7J4_ECO57/24-91
B3A7J4_ECO57/266-344
B3A7J4_ECO57/347-421
B3A7J4_ECO57/92-172
B3AHP3_ECO57/189-263
B3ASB3_ECO57/175-263
B3ASB3_ECO57/24-91
B3ASB3_ECO57/266-344
B3ASB3_ECO57/347-421
B3ASB3_ECO57/92-172
B3AYX7_ECO57/189-263
B3BB91_ECO57/189-263
B3BMG7_ECO57/175-263
B3BMG7_ECO57/24-91
B3BMG7_ECO57/266-344
B3BMG7_ECO57/347-421
B3BMG7_ECO57/92-172
B3BSE8_ECO57/189-263
B3C6U3_9BACE/123-202
B3C6U3_9BACE/205-293
B3C6U3_9BACE/296-377
B3C6U3_9BACE/380-455
B3CMM3_WOLPP/178-269
B3CMM3_WOLPP/274-352
B3CMM3_WOLPP/28-96
B3CMM3_WOLPP/355-427
B3CMM3_WOLPP/97-175
B3CQE9_ORITI/175-262
B3CQE9_ORITI/265-344
B3CQE9_ORITI/348-421
B3CQE9_ORITI/94-172
B3E0Q2_METI4/148-233
B3E0Q2_METI4/2-64
B3E0Q2_METI4/236-314
B3E0Q2_METI4/317-390
B3E0Q2_METI4/65-143
B3E4H1_GEOLS/179-267
B3E4H1_GEOLS/270-348
B3E4H1_GEOLS/28-98
B3E4H1_GEOLS/351-424
B3E4H1_GEOLS/99-176
B3EFE0_CHLL2/125-202
B3EFE0_CHLL2/205-294
B3EFE0_CHLL2/297-382
B3EFE0_CHLL2/385-460
B3EG30_CHLL2/31-122
B3ELR9_CHLPB/120-197
B3ELR9_CHLPB/200-289
B3ELR9_CHLPB/292-377
B3ELR9_CHLPB/380-455
B3EMC2_CHLPB/35-113
B3ESF8_AMOA5/329-412
B3ESF8_AMOA5/415-490
B3H0S5_ACTP7/171-259
B3H0S5_ACTP7/20-87
B3H0S5_ACTP7/262-341
B3H0S5_ACTP7/344-418
B3H0S5_ACTP7/88-168
B3H1G6_ACTP7/220-292
B3HE27_ECOLX/189-263
B3HNK0_ECOLX/189-263
B3HU21_ECOLX/175-263
B3HU21_ECOLX/24-91
B3HU21_ECOLX/266-344
B3HU21_ECOLX/347-421
B3HU21_ECOLX/92-172
B3I3W4_ECOLX/175-263
B3I3W4_ECOLX/24-91
B3I3W4_ECOLX/266-344
B3I3W4_ECOLX/347-421
B3I3W4_ECOLX/92-172
B3I5D8_ECOLX/189-263
B3IG40_ECOLX/175-263
B3IG40_ECOLX/24-91
B3IG40_ECOLX/266-344
B3IG40_ECOLX/347-421
B3IG40_ECOLX/92-172
B3IMD7_ECOLX/189-263
B3JLA4_9BACE/120-199
B3JLA4_9BACE/202-290
B3JLA4_9BACE/293-374
B3JLA4_9BACE/377-452
B3PBQ6_CELJU/172-260
B3PBQ6_CELJU/21-88
B3PBQ6_CELJU/263-341
B3PBQ6_CELJU/344-418
B3PBQ6_CELJU/89-169
B3PF57_CELJU/194-267
B3PFM9_CELJU/347-418
B3PQ46_RHIE6/241-315
B3PYP9_RHIE6/108-184
B3PYP9_RHIE6/187-275
B3PYP9_RHIE6/278-357
B3PYP9_RHIE6/360-433
B3PYP9_RHIE6/39-106
B3Q7J6_RHOPT/107-184
B3Q7J6_RHOPT/187-275
B3Q7J6_RHOPT/278-357
B3Q7J6_RHOPT/360-433
B3Q7J6_RHOPT/41-106
B3QLY9_CHLP8/22-112
B3QQF7_CHLP8/134-211
B3QQF7_CHLP8/214-303
B3QQF7_CHLP8/306-391
B3QQF7_CHLP8/394-469
B3QQF7_CHLP8/59-132
B3QUB3_CHLT3/149-230
B3QUB3_CHLT3/61-146
B3QYQ9_CHLT3/130-207
B3QYQ9_CHLT3/210-299
B3QYQ9_CHLT3/302-387
B3QYQ9_CHLT3/390-465
B3QZ12_CHLT3/41-173
B3R2A9_CUPTR/106-186
B3R2A9_CUPTR/189-277
B3R2A9_CUPTR/280-358
B3R2A9_CUPTR/361-435
B3R2A9_CUPTR/38-105
B3R681_CUPTR/215-295
B3WI88_ECOLX/222-296
B3WN85_ECOLX/175-263
B3WN85_ECOLX/24-91
B3WN85_ECOLX/266-344
B3WN85_ECOLX/347-421
B3WN85_ECOLX/92-172
B3X3F6_SHIDY/189-263
B3XE69_ECOLX/189-263
B3YIN3_SALET/189-261
B3YM50_SALET/175-263
B3YM50_SALET/24-91
B3YM50_SALET/266-344
B3YM50_SALET/347-421
B3YM50_SALET/92-172
B4A3A7_SALNE/175-263
B4A3A7_SALNE/24-91
B4A3A7_SALNE/266-344
B4A3A7_SALNE/347-421
B4A3A7_SALNE/92-172
B4A4I2_SALNE/189-261
B4APP9_FRANO/14-81
B4APP9_FRANO/165-256
B4APP9_FRANO/259-337
B4APP9_FRANO/340-414
B4APP9_FRANO/82-162
B4D4J9_9BACT/123-211
B4D4J9_9BACT/214-294
B4D715_9BACT/115-192
B4D715_9BACT/195-268
B4D715_9BACT/26-112
B4E8E2_BURCJ/221-294
B4ECM3_BURCJ/182-270
B4ECM3_BURCJ/273-351
B4ECM3_BURCJ/31-98
B4ECM3_BURCJ/354-428
B4ECM3_BURCJ/99-179
B4F262_PROMH/175-263
B4F262_PROMH/24-91
B4F262_PROMH/266-344
B4F262_PROMH/347-421
B4F262_PROMH/92-172
B4F291_PROMH/190-261
B4FAF5_MAIZE/238-320
B4FZ28_MAIZE/75-154
B4RBY6_PHEZH/106-183
B4RBY6_PHEZH/187-274
B4RBY6_PHEZH/277-356
B4RBY6_PHEZH/359-432
B4RBY6_PHEZH/38-105
B4RQT7_NEIG2/237-311
B4RR15_NEIG2/174-262
B4RR15_NEIG2/23-90
B4RR15_NEIG2/265-344
B4RR15_NEIG2/347-421
B4RR15_NEIG2/91-171
B4S4V9_PROA2/121-198
B4S4V9_PROA2/201-290
B4S4V9_PROA2/293-378
B4S4V9_PROA2/381-456
B4S4V9_PROA2/46-119
B4S5F1_PROA2/24-153
B4SCS4_PELPB/205-294
B4SCS4_PELPB/297-382
B4SCS4_PELPB/385-460
B4SDW0_PELPB/35-126
B4SNR0_STRM5/120-201
B4SQ14_STRM5/181-269
B4SQ14_STRM5/272-350
B4SQ14_STRM5/30-97
B4SQ14_STRM5/353-427
B4SQ14_STRM5/98-178
B4T3H3_SALNS/189-261
B4TFF4_SALHS/189-261
B4TT51_SALSV/189-261
B4U612_HYDS0/275-345
B4U612_HYDS0/76-156
B4U862_HYDS0/18-88
B4U862_HYDS0/201-286
B4U862_HYDS0/289-369
B4U862_HYDS0/372-444
B4U862_HYDS0/90-198
B4UDD6_ANASK/271-342
B4UDD6_ANASK/464-542
B4UDD6_ANASK/545-619
B4UGU0_ANASK/47-120
B4UGU8_ANASK/101-178
B4UGU8_ANASK/181-269
B4UGU8_ANASK/272-350
B4UGU8_ANASK/29-100
B4UGU8_ANASK/353-426
B4UHL3_ANASK/22-93
B4ULG8_ANASK/202-278
B4ULG8_ANASK/34-117
B4VMM9_9CYAN/232-310
B4VMM9_9CYAN/87-156
B4VNE3_9CYAN/199-281
B4VNE3_9CYAN/44-111
B4VPF8_9CYAN/189-261
B4VY37_9CYAN/270-345
B4VY37_9CYAN/461-526
B4W7L4_9CAUL/128-205
B4W7L4_9CAUL/208-296
B4W7L4_9CAUL/299-378
B4W7L4_9CAUL/381-454
B4W7L4_9CAUL/60-127
B4WNS4_9SYNE/222-297
B4WNS4_9SYNE/391-462
B4WY18_9GAMM/184-256
B4X0L9_9GAMM/102-182
B4X0L9_9GAMM/185-273
B4X0L9_9GAMM/276-355
B4X0L9_9GAMM/34-101
B4X0L9_9GAMM/358-432
B5A7N9_9PAST/173-259
B5A7N9_9PAST/262-341
B5A7N9_9PAST/344-418
B5A7N9_9PAST/90-170
B5BKM9_SALPK/189-261
B5BWM8_SALET/189-261
B5C2X4_SALET/175-263
B5C2X4_SALET/24-91
B5C2X4_SALET/266-344
B5C2X4_SALET/347-421
B5C2X4_SALET/92-172
B5C7W1_SALET/189-261
B5C911_SALET/175-263
B5C911_SALET/24-91
B5C911_SALET/266-344
B5C911_SALET/347-421
B5C911_SALET/92-172
B5CXV8_9BACE/103-182
B5CXV8_9BACE/185-273
B5CXV8_9BACE/276-357
B5CXV8_9BACE/360-435
B5CZG7_9BACE/156-231
B5EEW6_GEOBB/148-225
B5EEW6_GEOBB/228-316
B5EEW6_GEOBB/319-397
B5EEW6_GEOBB/400-473
B5EEW6_GEOBB/76-147
B5EJH4_ACIF5/224-297
B5EQQ6_ACIF5/103-183
B5EQQ6_ACIF5/186-274
B5EQQ6_ACIF5/277-355
B5EQQ6_ACIF5/35-102
B5EQQ6_ACIF5/358-432
B5EUI4_VIBFM/348-419
B5F3D6_SALA4/189-261
B5F9W8_VIBFM/175-263
B5F9W8_VIBFM/24-91
B5F9W8_VIBFM/266-344
B5F9W8_VIBFM/347-421
B5F9W8_VIBFM/92-172
B5FAP2_VIBFM/342-414
B5FGL0_VIBFM/104-183
B5FGL0_VIBFM/188-260
B5FSC1_SALDC/189-261
B5IMM3_9CHRO/101-177
B5IMM3_9CHRO/274-343
B5J529_9RHOB/113-190
B5J529_9RHOB/193-281
B5J529_9RHOB/284-361
B5J529_9RHOB/366-439
B5J529_9RHOB/45-111
B5JNU3_9BACT/176-265
B5JNU3_9BACT/22-94
B5JNU3_9BACT/268-346
B5JNU3_9BACT/349-422
B5JNU3_9BACT/95-173
B5JWS1_9GAMM/160-248
B5JWS1_9GAMM/251-329
B5JWS1_9GAMM/332-406
B5JWS1_9GAMM/77-157
B5K8G9_9RHOB/106-183
B5K8G9_9RHOB/186-274
B5K8G9_9RHOB/359-432
B5K8G9_9RHOB/38-104
B5MMP9_SALET/189-261
B5MSE3_SALET/175-263
B5MSE3_SALET/24-91
B5MSE3_SALET/266-344
B5MSE3_SALET/347-421
B5MSE3_SALET/92-172
B5MUP4_SALET/175-263
B5MUP4_SALET/24-91
B5MUP4_SALET/266-344
B5MUP4_SALET/347-421
B5MUP4_SALET/92-172
B5MXW3_SALET/189-261
B5N895_SALET/175-263
B5N895_SALET/24-91
B5N895_SALET/266-344
B5N895_SALET/347-421
B5N895_SALET/92-172
B5N983_SALET/189-261
B5NMQ9_SALET/175-263
B5NMQ9_SALET/24-91
B5NMQ9_SALET/266-344
B5NMQ9_SALET/347-421
B5NMQ9_SALET/92-172
B5NT63_SALET/189-261
B5P702_SALET/189-261
B5P9C6_SALET/175-263
B5P9C6_SALET/24-91
B5P9C6_SALET/266-344
B5P9C6_SALET/347-421
B5P9C6_SALET/92-172
B5PIC9_SALET/189-261
B5PNG6_SALET/175-263
B5PNG6_SALET/24-91
B5PNG6_SALET/266-344
B5PNG6_SALET/347-421
B5PNG6_SALET/92-172
B5PW43_SALHA/189-261
B5PZM4_SALHA/175-263
B5PZM4_SALHA/24-91
B5PZM4_SALHA/266-344
B5PZM4_SALHA/347-421
B5PZM4_SALHA/92-172
B5Q1F6_SALVI/175-263
B5Q1F6_SALVI/24-91
B5Q1F6_SALVI/266-344
B5Q1F6_SALVI/347-421
B5Q1F6_SALVI/92-172
B5Q3T2_SALVI/189-261
B5QI10_CAMJE/167-257
B5QI10_CAMJE/260-340
B5QI10_CAMJE/343-415
B5QI10_CAMJE/86-164
B5R0T8_SALEP/189-261
B5R9G8_SALG2/189-261
B5RMY8_BORDL/123-200
B5RMY8_BORDL/203-293
B5RMY8_BORDL/296-372
B5RMY8_BORDL/375-448
B5RMY8_BORDL/50-122
B5RQD3_BORRA/123-200
B5RQD3_BORRA/203-293
B5RQD3_BORRA/296-372
B5RQD3_BORRA/375-448
B5RQD3_BORRA/50-122
B5S0D7_RALSO/181-269
B5S0D7_RALSO/272-350
B5S0D7_RALSO/30-97
B5S0D7_RALSO/353-427
B5S0D7_RALSO/98-178
B5S6L4_RALSO/379-450
B5SLE0_RALSO/181-269
B5SLE0_RALSO/272-350
B5SLE0_RALSO/30-97
B5SLE0_RALSO/353-427
B5SLE0_RALSO/98-178
B5W228_SPIMA/282-354
B5W228_SPIMA/435-519
B5WL58_9BURK/181-269
B5WL58_9BURK/272-350
B5WL58_9BURK/30-97
B5WL58_9BURK/353-427
B5WL58_9BURK/98-178
B5XXW4_KLEP3/175-263
B5XXW4_KLEP3/24-91
B5XXW4_KLEP3/347-421
B5XXW4_KLEP3/92-172
B5Y2Y2_KLEP3/189-260
B5YDC2_DICT6/174-245
B5YDC2_DICT6/27-98
B5YDC2_DICT6/403-474
B5YDC2_DICT6/475-568
B5YDC2_DICT6/572-637
B5YDC3_DICT6/24-95
B5YHC4_THEYD/177-265
B5YHC4_THEYD/25-96
B5YHC4_THEYD/268-347
B5YHC4_THEYD/350-423
B5YHC4_THEYD/97-174
B5YKV4_THEYD/171-240
B5YKV4_THEYD/25-91
B5YKV4_THEYD/319-394
B5YKV4_THEYD/476-547
B5YKV4_THEYD/92-168
B5Z3H7_ECO5E/189-263
B5Z728_HELPG/125-203
B5Z728_HELPG/206-296
B5Z728_HELPG/299-378
B5Z728_HELPG/381-453
B5Z728_HELPG/57-124
B5ZH55_GLUDA/129-206
B5ZH55_GLUDA/42-117
B5ZJ95_GLUDA/224-298
B5ZLN2_GLUDA/110-187
B5ZLN2_GLUDA/190-278
B5ZLN2_GLUDA/281-360
B5ZLN2_GLUDA/363-436
B5ZLN2_GLUDA/42-109
B5ZN90_RHILW/108-184
B5ZN90_RHILW/187-275
B5ZN90_RHILW/278-357
B5ZN90_RHILW/360-433
B5ZN90_RHILW/39-106
B5ZSL3_RHILW/221-295
B6ANQ8_9BACT/110-187
B6ANQ8_9BACT/190-279
B6ANQ8_9BACT/282-360
B6ANQ8_9BACT/363-435
B6ANQ8_9BACT/38-109
B6AXX5_9RHOB/117-194
B6AXX5_9RHOB/197-285
B6AXX5_9RHOB/288-365
B6AXX5_9RHOB/370-443
B6AXX5_9RHOB/49-116
B6B8T3_9RHOB/203-275
B6BDF9_9RHOB/116-193
B6BDF9_9RHOB/196-284
B6BDF9_9RHOB/369-442
B6BDF9_9RHOB/48-114
B6BN39_9PROT/19-86
B6BN39_9PROT/260-339
B6BN39_9PROT/342-414
B6BN39_9PROT/87-164
B6BPV9_9RICK/173-260
B6BPV9_9RICK/25-91
B6BPV9_9RICK/345-418
B6BPV9_9RICK/92-170
B6BTV6_9PROT/173-261
B6BTV6_9PROT/264-343
B6BTV6_9PROT/346-420
B6BTV6_9PROT/90-170
B6BZ92_9GAMM/182-270
B6BZ92_9GAMM/273-351
B6BZ92_9GAMM/31-98
B6BZ92_9GAMM/354-428
B6BZ92_9GAMM/99-179
B6C3G2_9GAMM/203-275
B6DSR0_PSEFL/338-407
B6EK49_ALISL/175-263
B6EK49_ALISL/24-91
B6EK49_ALISL/266-344
B6EK49_ALISL/347-421
B6EK49_ALISL/92-172
B6I2D3_ECOSE/189-263
B6ISU3_RHOCS/104-181
B6ISU3_RHOCS/184-272
B6ISU3_RHOCS/275-354
B6ISU3_RHOCS/357-430
B6ISU3_RHOCS/36-103
B6IY94_RHOCS/215-289
B6J2J9_COXB2/121-199
B6J2J9_COXB2/208-275
B6J8L1_COXB1/182-270
B6J8L1_COXB1/273-351
B6J8L1_COXB1/31-98
B6J8L1_COXB1/354-427
B6J8L1_COXB1/99-179
B6JH74_OLICO/174-262
B6JH74_OLICO/265-344
B6JH74_OLICO/27-93
B6JH74_OLICO/347-420
B6JH74_OLICO/94-171
B6JLK8_HELP2/23-97
B6JLP3_HELP2/138-216
B6JLP3_HELP2/219-309
B6JLP3_HELP2/312-391
B6JLP3_HELP2/394-466
B6JLP3_HELP2/70-137
B6QXP2_9RHOB/107-184
B6QXP2_9RHOB/187-275
B6QXP2_9RHOB/278-357
B6QXP2_9RHOB/360-433
B6QXP2_9RHOB/39-106
B6V6H5_LIBAS/126-205
B6V6H5_LIBAS/208-281
B6V6H5_LIBAS/37-123
B6V6H7_LIBAS/126-205
B6V6H7_LIBAS/208-281
B6V6H7_LIBAS/37-123
B6V6H8_LIBAS/126-205
B6V6H8_LIBAS/208-281
B6V6H8_LIBAS/37-123
B6V6H9_LIBAS/126-205
B6V6H9_LIBAS/208-281
B6V6H9_LIBAS/37-123
B6V6I0_LIBAS/126-205
B6V6I0_LIBAS/208-281
B6V6I0_LIBAS/37-123
B6V6I1_LIBAS/126-205
B6V6I1_LIBAS/208-281
B6V6I1_LIBAS/37-123
B6V6I2_LIBAS/126-205
B6V6I2_LIBAS/208-281
B6V6I2_LIBAS/37-123
B6V6I3_LIBAS/126-205
B6V6I3_LIBAS/208-281
B6V6I3_LIBAS/37-123
B6V6I4_LIBAS/126-205
B6V6I4_LIBAS/208-281
B6V6I4_LIBAS/37-123
B6V6I5_LIBAS/126-205
B6V6I5_LIBAS/208-281
B6V6I5_LIBAS/37-123
B6V6I6_LIBAS/126-205
B6V6I6_LIBAS/208-281
B6V6I6_LIBAS/37-123
B6V6I7_LIBAS/126-205
B6V6I7_LIBAS/208-281
B6V6I7_LIBAS/37-123
B6VLJ8_PHOAA/190-264
B6W5S5_9BACE/121-200
B6W5S5_9BACE/203-291
B6W5S5_9BACE/294-375
B6W5S5_9BACE/378-453
B6WWZ6_9DELT/190-256
B6WWZ6_9DELT/257-335
B6WWZ6_9DELT/338-424
B6WWZ6_9DELT/427-510
B6WWZ6_9DELT/513-586
B6XCG8_9ENTR/190-256
B6XDM6_9ENTR/175-263
B6XDM6_9ENTR/24-91
B6XDM6_9ENTR/266-344
B6XDM6_9ENTR/347-421
B6XDM6_9ENTR/92-172
B6Y6X6_9RICK/178-269
B6Y6X6_9RICK/274-352
B6Y6X6_9RICK/28-96
B6Y6X6_9RICK/355-427
B6Y6X6_9RICK/97-175
B6YRL4_AZOPC/210-306
B6YRL4_AZOPC/309-390
B6YRL4_AZOPC/393-468
B6ZRV7_ECO57/175-263
B6ZRV7_ECO57/24-91
B6ZRV7_ECO57/266-344
B6ZRV7_ECO57/347-421
B6ZRV7_ECO57/92-172
B6ZUI8_ECO57/189-263
B7A7P2_THEAQ/307-382
B7A7P2_THEAQ/383-454
B7A7P2_THEAQ/87-167
B7AJQ5_9BACE/148-230
B7AMF0_9BACE/122-203
B7AMF0_9BACE/204-292
B7AMF0_9BACE/295-376
B7AMF0_9BACE/379-453
B7BG25_9PORP/123-203
B7BG25_9PORP/205-301
B7BG25_9PORP/304-385
B7BG25_9PORP/388-463
B7BH00_9PORP/172-245
B7CG65_BURPS/352-424
B7CI56_BURPS/222-296
B7CMW5_BURPS/182-270
B7CMW5_BURPS/273-351
B7CMW5_BURPS/31-98
B7CMW5_BURPS/354-428
B7CMW5_BURPS/99-179
B7CZR0_BURPS/318-390
B7H123_ACIB3/315-399
B7H1U7_ACIB3/172-260
B7H1U7_ACIB3/21-88
B7H1U7_ACIB3/263-341
B7H1U7_ACIB3/344-418
B7H1U7_ACIB3/89-169
B7I9U7_ACIB5/172-260
B7I9U7_ACIB5/21-88
B7I9U7_ACIB5/263-341
B7I9U7_ACIB5/344-418
B7I9U7_ACIB5/89-169
B7IB79_ACIB5/315-399
B7IHQ9_THEAB/19-90
B7IHQ9_THEAB/346-418
B7IHQ9_THEAB/92-177
B7J0P1_BORBZ/104-180
B7J0P1_BORBZ/183-274
B7J0P1_BORBZ/277-353
B7J0P1_BORBZ/356-429
B7J9P9_ACIF2/103-183
B7J9P9_ACIF2/186-274
B7J9P9_ACIF2/277-355
B7J9P9_ACIF2/35-102
B7J9P9_ACIF2/358-432
B7JC53_ACIF2/182-255
B7K3D3_CYAP8/154-225
B7K3D3_CYAP8/313-388
B7KKQ3_CYAP7/250-321
B7KKQ3_CYAP7/404-484
B7KRN0_METC4/175-265
B7KRN0_METC4/268-347
B7KRN0_METC4/350-423
B7KRN0_METC4/95-172
B7KZG8_METC4/176-266
B7KZG8_METC4/269-348
B7KZG8_METC4/351-424
B7KZG8_METC4/96-173
B7LCS7_ECO55/189-263
B7LMP1_ESCF3/189-263
B7M9I2_ECO8A/189-263
B7MLN2_ECO45/189-263
B7MSV8_ECO81/189-263
B7NGF7_ECOLU/189-263
B7NUD3_ECO7I/189-263
B7QTB3_9RHOB/101-178
B7QTB3_9RHOB/181-269
B7QTB3_9RHOB/33-99
B7QTB3_9RHOB/354-427
B7RFT4_9RHOB/12-79
B7RFT4_9RHOB/160-248
B7RFT4_9RHOB/333-406
B7RFT4_9RHOB/80-157
B7RSL8_9GAMM/176-264
B7RSL8_9GAMM/267-345
B7RSL8_9GAMM/348-422
B7RSL8_9GAMM/93-173
B7RZ71_9GAMM/191-264
B7S2R2_9GAMM/191-263
B7SUW9_THITH/168-241
B7SV06_9GAMM/199-272
B7U9A3_PASMU/172-258
B7U9A3_PASMU/261-340
B7U9A3_PASMU/343-416
B7U9A3_PASMU/89-169
B7UQN4_ECO27/189-263
B7V4Q4_PSEA8/333-402
B7V7N8_PSEA8/190-268
B7V7U0_PSEA8/174-262
B7V7U0_PSEA8/23-90
B7V7U0_PSEA8/265-343
B7V7U0_PSEA8/346-420
B7V7U0_PSEA8/91-171
B7VIR0_VIBSL/175-263
B7VIR0_VIBSL/24-91
B7VIR0_VIBSL/266-344
B7VIR0_VIBSL/347-421
B7VIR0_VIBSL/92-172
B7VJL6_VIBSL/358-429
B7X1M4_COMTE/100-180
B7X1M4_COMTE/183-271
B7X1M4_COMTE/274-351
B7X1M4_COMTE/32-99
B7X1M4_COMTE/355-429
B7XTT6_BORGA/104-180
B7XTT6_BORGA/183-274
B7XTT6_BORGA/277-353
B7XTT6_BORGA/356-429
B7XW72_BORGA/104-180
B7XW72_BORGA/183-274
B7XW72_BORGA/277-353
B7XW72_BORGA/356-429
B8BIR0_ORYSI/288-358
B8BNX2_ORYSI/302-362
B8CQ77_SHEPW/180-268
B8CQ77_SHEPW/271-349
B8CQ77_SHEPW/29-96
B8CQ77_SHEPW/352-426
B8CQ77_SHEPW/97-177
B8CYZ8_HALOH/100-170
B8CYZ8_HALOH/172-245
B8CYZ8_HALOH/29-99
B8D7D8_BUCAT/175-263
B8D7D8_BUCAT/24-91
B8D7D8_BUCAT/266-344
B8D7D8_BUCAT/347-421
B8D7D8_BUCAT/92-172
B8D934_BUCA5/175-263
B8D934_BUCA5/24-91
B8D934_BUCA5/266-344
B8D934_BUCA5/347-421
B8D934_BUCA5/92-172
B8DSH8_DESVM/164-234
B8DSH8_DESVM/235-313
B8DSH8_DESVM/316-402
B8DSH8_DESVM/405-487
B8DSH8_DESVM/490-563
B8E013_DICTD/102-173
B8E013_DICTD/27-98
B8E013_DICTD/402-473
B8E013_DICTD/474-558
B8E013_DICTD/572-636
B8E014_DICTD/24-95
B8E648_SHEB2/339-409
B8E7C6_SHEB2/114-195
B8E7C6_SHEB2/198-271
B8E7Q8_SHEB2/180-268
B8E7Q8_SHEB2/271-349
B8E7Q8_SHEB2/29-96
B8E7Q8_SHEB2/352-426
B8E7Q8_SHEB2/97-177
B8EMP0_METSB/175-263
B8EMP0_METSB/266-345
B8EMP0_METSB/348-421
B8EMP0_METSB/96-172
B8F3L0_HAEPS/190-262
B8F6A7_HAEPS/172-260
B8F6A7_HAEPS/263-342
B8F6A7_HAEPS/345-419
B8F6A7_HAEPS/89-169
B8FFS9_DESAA/154-225
B8FFS9_DESAA/226-303
B8FFS9_DESAA/306-392
B8FFS9_DESAA/395-479
B8FFS9_DESAA/482-555
B8FGH6_DESAA/29-115
B8GL28_THISH/190-263
B8GQ58_THISH/175-263
B8GQ58_THISH/24-91
B8GQ58_THISH/266-344
B8GQ58_THISH/347-421
B8GQ58_THISH/92-172
B8GUS2_THISH/30-101
B8GWR5_CAUCN/110-187
B8GWR5_CAUCN/192-278
B8GWR5_CAUCN/281-360
B8GWR5_CAUCN/363-436
B8GWR5_CAUCN/42-109
B8HK57_CYAP4/106-177
B8HK57_CYAP4/269-334
B8INJ7_METNO/102-178
B8INJ7_METNO/181-269
B8INJ7_METNO/272-351
B8INJ7_METNO/354-427
B8IYC4_DESDA/191-256
B8IYC4_DESDA/257-335
B8IYC4_DESDA/338-424
B8IYC4_DESDA/427-510
B8IYC4_DESDA/513-586
B8J8U4_ANAD2/202-278
B8J8U4_ANAD2/34-117
B8JD16_ANAD2/194-271
B8JD16_ANAD2/276-347
B8JD16_ANAD2/469-547
B8JD16_ANAD2/550-624
B8JFV8_ANAD2/47-120
B8JFW5_ANAD2/101-178
B8JFW5_ANAD2/181-269
B8JFW5_ANAD2/272-350
B8JFW5_ANAD2/29-100
B8JFW5_ANAD2/353-426
B8JGF8_ANAD2/22-93
B8KCL3_VIBPA/175-263
B8KCL3_VIBPA/24-91
B8KCL3_VIBPA/266-344
B8KCL3_VIBPA/347-421
B8KCL3_VIBPA/92-172
B8KD46_VIBPA/347-418
B8KF43_9GAMM/174-262
B8KF43_9GAMM/265-343
B8KF43_9GAMM/346-420
B8KF43_9GAMM/91-171
B8KY93_9GAMM/106-186
B8KY93_9GAMM/189-277
B8KY93_9GAMM/280-358
B8KY93_9GAMM/361-435
B8L348_9GAMM/119-199
B8L348_9GAMM/202-290
B8L348_9GAMM/293-371
B8L348_9GAMM/374-448
B8L348_9GAMM/51-118
B8L785_9GAMM/120-201
B8QZR6_MYXFU/146-224
B8QZR6_MYXFU/227-315
B8QZR6_MYXFU/318-398
B8QZR6_MYXFU/401-474
B8QZR6_MYXFU/75-145
B9AAR4_BORBU/104-180
B9AAR4_BORBU/183-274
B9AAR4_BORBU/277-353
B9AAR4_BORBU/356-429
B9AYT7_9BURK/376-447
B9B4L7_9BURK/222-295
B9BFR4_9BURK/182-270
B9BFR4_9BURK/273-351
B9BFR4_9BURK/31-98
B9BFR4_9BURK/354-428
B9BFR4_9BURK/99-179
B9BQY6_9BURK/222-295
B9BS24_9BURK/377-448
B9BY17_9BURK/182-270
B9BY17_9BURK/273-351
B9BY17_9BURK/31-98
B9BY17_9BURK/354-428
B9BY17_9BURK/99-179
B9C7I9_9BURK/182-270
B9C7I9_9BURK/273-351
B9C7I9_9BURK/31-98
B9C7I9_9BURK/354-428
B9C7I9_9BURK/99-179
B9CAP0_9BURK/222-295
B9CDX1_9BURK/377-448
B9CX21_9PAST/222-294
B9CYC1_WOLRE/19-85
B9CYC1_WOLRE/261-341
B9CYC1_WOLRE/344-416
B9CYC1_WOLRE/86-165
B9GBI6_ORYSJ/245-305
B9GM74_POPTR/106-176
B9GMY2_POPTR/374-443
B9GWA2_POPTR/276-358
B9GYS5_POPTR/184-254
B9HSK9_POPTR/72-150
B9JBW7_AGRRK/239-313
B9JEX7_AGRRK/108-184
B9JEX7_AGRRK/187-275
B9JEX7_AGRRK/278-357
B9JEX7_AGRRK/360-433
B9JEX7_AGRRK/39-106
B9JTP8_AGRVS/219-293
B9JX26_AGRVS/108-184
B9JX26_AGRVS/187-275
B9JX26_AGRVS/278-357
B9JX26_AGRVS/360-433
B9JX26_AGRVS/39-106
B9KBK4_THENN/23-93
B9KBK4_THENN/274-346
B9KBK4_THENN/346-419
B9KBK4_THENN/94-175
B9KEU3_CAMLR/166-256
B9KEU3_CAMLR/17-84
B9KEU3_CAMLR/259-339
B9KEU3_CAMLR/342-414
B9KEU3_CAMLR/85-163
B9KGV5_ANAMF/180-271
B9KGV5_ANAMF/284-355
B9KGV5_ANAMF/358-430
B9KGV5_ANAMF/99-177
B9KPQ5_RHOSK/205-279
B9KRU6_RHOSK/177-265
B9KRU6_RHOSK/268-347
B9KRU6_RHOSK/29-95
B9KRU6_RHOSK/350-423
B9KRU6_RHOSK/97-174
B9L681_NAUPA/14-81
B9L681_NAUPA/163-253
B9L681_NAUPA/256-330
B9L681_NAUPA/333-405
B9L681_NAUPA/82-160
B9M8V6_GEOSF/179-267
B9M8V6_GEOSF/27-98
B9M8V6_GEOSF/270-348
B9M8V6_GEOSF/351-424
B9M8V6_GEOSF/99-176
B9MGM5_ACIET/100-180
B9MGM5_ACIET/183-271
B9MGM5_ACIET/274-351
B9MGM5_ACIET/32-99
B9MGM5_ACIET/355-429
B9NK86_POPTR/100-180
B9NK86_POPTR/183-252
B9NK86_POPTR/32-99
B9NQ97_9RHOB/203-273
B9NS70_9RHOB/13-80
B9NS70_9RHOB/161-249
B9NS70_9RHOB/334-407
B9NS70_9RHOB/81-158
B9P3E6_PROMA/247-321
B9P3E6_PROMA/80-156
B9QVC5_9RHOB/262-336
B9QYC4_9RHOB/108-185
B9QYC4_9RHOB/188-276
B9QYC4_9RHOB/279-358
B9QYC4_9RHOB/361-434
B9QYC4_9RHOB/40-107
B9RIA3_RICCO/283-364
B9S3G1_RICCO/376-445
B9TIP1_RICCO/211-286
B9X471_BORBU/104-180
B9X471_BORBU/183-274
B9X471_BORBU/277-353
B9X471_BORBU/356-429
B9X702_BORBU/104-180
B9X702_BORBU/183-274
B9X702_BORBU/277-353
B9X702_BORBU/356-429
B9X7L3_9SPIO/104-180
B9X7L3_9SPIO/183-274
B9X7L3_9SPIO/277-353
B9X7L3_9SPIO/356-429
B9XC37_9BACT/353-426
B9XC37_9BACT/427-504
B9XIE6_9BACT/104-182
B9XIE6_9BACT/185-272
B9XIE6_9BACT/275-375
B9XIE6_9BACT/30-101
B9XIE6_9BACT/378-451
B9XJP7_9BACT/279-351
B9XUI1_HELPY/1-68
B9XUI1_HELPY/150-240
B9XUI1_HELPY/243-322
B9XUI1_HELPY/325-397
B9XUI1_HELPY/69-147
B9Y0I5_HELPY/2-74
B9Y0I6_HELPY/1-68
B9Y0I6_HELPY/150-240
B9Y0I6_HELPY/243-312
B9Y0I6_HELPY/69-147
B9YY68_9NEIS/205-279
B9Z2R6_9NEIS/176-264
B9Z2R6_9NEIS/25-92
B9Z2R6_9NEIS/267-345
B9Z2R6_9NEIS/348-422
B9Z2R6_9NEIS/93-173
C0A3R1_9BACT/124-202
C0A3R1_9BACT/205-294
C0A3R1_9BACT/297-375
C0A3R1_9BACT/378-451
C0A3R1_9BACT/49-123
C0ACD6_9BACT/269-341
C0AJK9_BORBU/104-180
C0AJK9_BORBU/183-274
C0AJK9_BORBU/277-353
C0AJK9_BORBU/356-429
C0ALZ1_BORBU/104-180
C0ALZ1_BORBU/183-274
C0ALZ1_BORBU/277-353
C0ALZ1_BORBU/356-429
C0AM40_9SPIO/104-180
C0AM40_9SPIO/183-274
C0AM40_9SPIO/277-353
C0AM40_9SPIO/356-429
C0ASX3_9ENTR/47-121
C0ASX4_9ENTR/24-91
C0ASX4_9ENTR/92-172
C0B0J8_9ENTR/179-245
C0BGA1_9BACT/51-147
C0BI12_9BACT/188-277
C0BI12_9BACT/280-365
C0BI12_9BACT/368-444
C0BM26_9BACT/121-200
C0BM26_9BACT/203-290
C0BM26_9BACT/293-378
C0BM26_9BACT/383-457
C0DW71_EIKCO/226-300
C0DWL5_EIKCO/176-264
C0DWL5_EIKCO/25-92
C0DWL5_EIKCO/267-346
C0DWL5_EIKCO/349-423
C0DWL5_EIKCO/93-173
C0EQ56_NEIFL/174-262
C0EQ56_NEIFL/23-90
C0EQ56_NEIFL/265-344
C0EQ56_NEIFL/347-421
C0EQ56_NEIFL/91-171
C0F926_9RICK/28-96
C0F926_9RICK/97-165
C0G3H9_9RHIZ/247-321
C0G6N8_9RHIZ/107-184
C0G6N8_9RHIZ/187-275
C0G6N8_9RHIZ/278-357
C0G6N8_9RHIZ/360-433
C0G6N8_9RHIZ/39-106
C0N9V5_9GAMM/173-261
C0N9V5_9GAMM/22-89
C0N9V5_9GAMM/264-342
C0N9V5_9GAMM/345-419
C0N9V5_9GAMM/90-170
C0Q6I0_SALPC/189-261
C0QEJ7_DESAH/170-240
C0QEJ7_DESAH/241-318
C0QEJ7_DESAH/321-407
C0QEJ7_DESAH/410-488
C0QEJ7_DESAH/491-564
C0QH32_DESAH/201-290
C0QH32_DESAH/294-372
C0QH32_DESAH/375-449
C0QRY2_PERMH/150-229
C0QRY2_PERMH/386-459
C0QRY2_PERMH/70-147
C0QS58_PERMH/176-256
C0QS58_PERMH/23-84
C0QS58_PERMH/259-331
C0QS58_PERMH/87-173
C0R162_BRAHW/116-196
C0R162_BRAHW/199-289
C0R162_BRAHW/292-370
C0R162_BRAHW/373-446
C0R162_BRAHW/44-115
C0R4H3_WOLWR/178-269
C0R4H3_WOLWR/274-352
C0R4H3_WOLWR/28-96
C0R4H3_WOLWR/355-427
C0R4H3_WOLWR/97-175
C0RGB1_BRUMB/233-307
C0RJC3_BRUMB/107-184
C0RJC3_BRUMB/187-275
C0RJC3_BRUMB/278-357
C0RJC3_BRUMB/360-433
C0RJC3_BRUMB/39-106
C0SW92_BORBU/104-180
C0SW92_BORBU/183-274
C0SW92_BORBU/277-353
C0SW92_BORBU/356-429
C0T0E6_BORBU/104-180
C0T0E6_BORBU/183-274
C0T0E6_BORBU/277-353
C0T0E6_BORBU/356-429
C0VKD1_9GAMM/313-397
C0VP42_9GAMM/181-269
C0VP42_9GAMM/272-350
C0VP42_9GAMM/30-97
C0VP42_9GAMM/353-427
C0VP42_9GAMM/98-178
C0WEN7_9FIRM/118-192
C0WEN7_9FIRM/193-265
C0WEN7_9FIRM/46-117
C0XZX9_BURPS/222-296
C0Y1X7_BURPS/318-390
C0YG36_BURPS/1-67
C0YG36_BURPS/151-239
C0YG36_BURPS/242-320
C0YG36_BURPS/323-397
C0YG36_BURPS/68-148
C1A5Z0_GEMAT/233-305
C1A5Z0_GEMAT/53-140
C1A8R7_GEMAT/110-187
C1A8R7_GEMAT/280-382
C1A8R7_GEMAT/385-460
C1D1G4_DEIDV/327-400
C1D1G4_DEIDV/403-475
C1D1G4_DEIDV/95-177
C1DAF2_LARHH/175-263
C1DAF2_LARHH/24-91
C1DAF2_LARHH/266-344
C1DAF2_LARHH/347-421
C1DAF2_LARHH/92-172
C1DC94_LARHH/207-281
C1DLX0_AZOVD/169-242
C1DST8_AZOVD/175-263
C1DST8_AZOVD/24-91
C1DST8_AZOVD/266-344
C1DST8_AZOVD/347-421
C1DST8_AZOVD/92-172
C1DT68_SULAA/179-265
C1DT68_SULAA/2-72
C1DT68_SULAA/268-349
C1DT68_SULAA/352-424
C1DT68_SULAA/74-176
C1DTZ4_SULAA/239-318
C1DTZ4_SULAA/74-151
C1EBU8_MICSR/276-345
C1F1B4_ACIC5/100-182
C1F1B4_ACIC5/185-290
C1F1B4_ACIC5/29-99
C1F1B4_ACIC5/293-372
C1F1B4_ACIC5/375-452
C1F1K1_ACIC5/260-334
C1F1K1_ACIC5/337-427
C1F1K1_ACIC5/430-509
C1HPZ8_9ESCH/175-263
C1HPZ8_9ESCH/24-91
C1HPZ8_9ESCH/266-344
C1HPZ8_9ESCH/347-421
C1HPZ8_9ESCH/92-172
C1HR13_9ESCH/189-263
C1HWW9_NEIGO/228-302
C1I0C8_NEIGO/174-262
C1I0C8_NEIGO/23-90
C1I0C8_NEIGO/265-344
C1I0C8_NEIGO/347-421
C1I0C8_NEIGO/91-171
C1MBW2_9ENTR/189-262
C1MCU6_9ENTR/175-263
C1MCU6_9ENTR/24-91
C1MCU6_9ENTR/266-344
C1MCU6_9ENTR/347-421
C1MCU6_9ENTR/92-172
C1MW30_MICPC/286-372
C1N0P0_MICPC/120-191
C1NBB9_9ESCH/189-263
C1NCC5_9ESCH/175-263
C1NCC5_9ESCH/24-91
C1NCC5_9ESCH/266-344
C1NCC5_9ESCH/347-421
C1NCC5_9ESCH/92-172
C2CAT0_VIBCH/175-263
C2CAT0_VIBCH/24-91
C2CAT0_VIBCH/266-344
C2CAT0_VIBCH/347-421
C2CAT0_VIBCH/92-172
C2CEI7_VIBCH/347-418
C2DMP8_ECOLX/175-263
C2DMP8_ECOLX/24-91
C2DMP8_ECOLX/266-344
C2DMP8_ECOLX/347-421
C2DMP8_ECOLX/92-172
C2DSW5_ECOLX/189-263
C2G5G9_9SPHI/120-199
C2G5G9_9SPHI/202-289
C2G5G9_9SPHI/292-376
C2G5G9_9SPHI/379-455
C2HUH2_VIBCH/347-418
C2HV90_VIBCH/175-263
C2HV90_VIBCH/24-91
C2HV90_VIBCH/266-344
C2HV90_VIBCH/347-421
C2HV90_VIBCH/92-172
C2I3Y3_VIBCH/347-418
C2I762_VIBCH/175-263
C2I762_VIBCH/24-91
C2I762_VIBCH/266-344
C2I762_VIBCH/347-421
C2I762_VIBCH/92-172
C2IJ07_VIBCH/175-263
C2IJ07_VIBCH/24-91
C2IJ07_VIBCH/266-344
C2IJ07_VIBCH/347-421
C2IJ07_VIBCH/92-172
C2IJY8_VIBCH/347-418
C2INQ6_VIBCH/347-418
C2IRI7_VIBCH/175-263
C2IRI7_VIBCH/24-91
C2IRI7_VIBCH/266-344
C2IRI7_VIBCH/347-421
C2IRI7_VIBCH/92-172
C2JAN4_VIBCH/347-418
C2JFZ1_VIBCH/175-263
C2JFZ1_VIBCH/24-91
C2JFZ1_VIBCH/266-344
C2JFZ1_VIBCH/347-421
C2JFZ1_VIBCH/92-172
C2LKH5_PROMI/190-261
C2LKV0_PROMI/112-192
C2LKV0_PROMI/195-283
C2LKV0_PROMI/286-364
C2LKV0_PROMI/367-441
C2LKV0_PROMI/44-111
C2M706_CAPGI/133-216
C2M706_CAPGI/220-306
C2M706_CAPGI/309-394
C2M706_CAPGI/397-472
C2M7M9_CAPGI/336-407
C2MD39_9PORP/205-304
C2MD39_9PORP/307-388
C2MD39_9PORP/391-466
C3JAQ9_9PORP/121-200
C3JAQ9_9PORP/203-302
C3JAQ9_9PORP/305-387
C3JAQ9_9PORP/390-465
C3JYE2_PSEFS/188-262
C3JZJ2_PSEFS/175-263
C3JZJ2_PSEFS/24-91
C3JZJ2_PSEFS/266-344
C3JZJ2_PSEFS/347-421
C3JZJ2_PSEFS/92-172
C3K0X2_PSEFS/335-404
C3K603_PSEFS/174-262
C3K603_PSEFS/265-343
C3K603_PSEFS/346-420
C3K603_PSEFS/91-171
C3LQ24_VIBCM/175-263
C3LQ24_VIBCM/24-91
C3LQ24_VIBCM/266-344
C3LQ24_VIBCM/347-421
C3LQ24_VIBCM/92-172
C3LSK8_VIBCM/347-418
C3M9N8_RHISN/236-310
C3MBQ9_RHISN/108-184
C3MBQ9_RHISN/187-275
C3MBQ9_RHISN/278-357
C3MBQ9_RHISN/360-433
C3MBQ9_RHISN/39-106
C3NUS6_VIBCJ/347-418
C3NVY3_VIBCJ/175-263
C3NVY3_VIBCJ/24-91
C3NVY3_VIBCJ/266-344
C3NVY3_VIBCJ/347-421
C3NVY3_VIBCJ/92-172
C3PMK0_RICAE/176-263
C3PMK0_RICAE/26-94
C3PMK0_RICAE/266-344
C3PMK0_RICAE/347-420
C3PMK0_RICAE/95-172
C3PXE2_9BACE/121-200
C3PXE2_9BACE/203-291
C3PXE2_9BACE/294-375
C3PXE2_9BACE/378-453
C3QEG3_9BACE/121-200
C3QEG3_9BACE/203-291
C3QEG3_9BACE/294-375
C3QEG3_9BACE/378-450
C3QY33_9BACE/121-200
C3QY33_9BACE/203-291
C3QY33_9BACE/294-375
C3QY33_9BACE/378-450
C3R9Z8_9BACE/121-200
C3R9Z8_9BACE/203-291
C3R9Z8_9BACE/294-375
C3R9Z8_9BACE/378-453
C3SFG7_ECOLX/189-263
C3TPJ2_ECOLX/175-263
C3TPJ2_ECOLX/24-91
C3TPJ2_ECOLX/266-344
C3TPJ2_ECOLX/347-421
C3TPJ2_ECOLX/92-172
C3WBS4_FUSMR/120-191
C3WBS4_FUSMR/192-266
C3WBS4_FUSMR/24-95
C3WBS4_FUSMR/267-355
C3WLS5_9FUSO/100-171
C3WLS5_9FUSO/172-246
C3WLS5_9FUSO/251-335
C3WLS5_9FUSO/5-75
C3WTD6_9FUSO/124-195
C3WTD6_9FUSO/196-270
C3WTD6_9FUSO/272-359
C3WTD6_9FUSO/28-99
C3WYK8_9FUSO/100-171
C3WYK8_9FUSO/173-246
C3WYK8_9FUSO/251-335
C3WYK8_9FUSO/4-75
C3X1F9_OXAFO/104-184
C3X1F9_OXAFO/187-275
C3X1F9_OXAFO/278-356
C3X1F9_OXAFO/359-433
C3X1F9_OXAFO/36-103
C3X5N2_OXAFO/222-295
C3X7S0_OXAFO/101-181
C3X7S0_OXAFO/184-272
C3X7S0_OXAFO/275-353
C3X7S0_OXAFO/33-100
C3X7S0_OXAFO/356-430
C3XBV7_OXAFO/211-284
C3XGX3_9HELI/260-342
C3XGX3_9HELI/345-417
C3XGX3_9HELI/85-164
C3XKZ7_9HELI/176-266
C3XKZ7_9HELI/269-348
C3XKZ7_9HELI/27-94
C3XKZ7_9HELI/351-423
C3XKZ7_9HELI/95-173
C3ZK47_BRAFL/13-93
C4AVN5_BURMA/182-270
C4AVN5_BURMA/273-351
C4AVN5_BURMA/31-98
C4AVN5_BURMA/354-428
C4AVN5_BURMA/99-179
C4B245_BURMA/222-296
C4B2K0_BURMA/318-390
C4EXT3_HAEIF/173-259
C4EXT3_HAEIF/262-341
C4EXT3_HAEIF/344-418
C4EXT3_HAEIF/90-170
C4F2M1_HAEIF/173-259
C4F2M1_HAEIF/262-341
C4F2M1_HAEIF/344-418
C4F2M1_HAEIF/90-170
C4FI88_9AQUI/153-234
C4FI88_9AQUI/238-317
C4FI88_9AQUI/73-150
C4FRK6_9FIRM/232-306
C4FRK6_9FIRM/307-380
C4GH64_9NEIS/248-322
C4GM20_9NEIS/145-216
C4GM20_9NEIS/219-309
C4GM20_9NEIS/24-91
C4GM20_9NEIS/312-394
C4GM20_9NEIS/397-471
C4H2M9_YERPE/175-263
C4H2M9_YERPE/24-91
C4H2M9_YERPE/266-344
C4H2M9_YERPE/347-421
C4H2M9_YERPE/92-172
C4HAC8_YERPE/190-264
C4HD97_YERPE/190-264
C4HMJ6_YERPE/175-263
C4HMJ6_YERPE/24-91
C4HMJ6_YERPE/266-344
C4HMJ6_YERPE/347-421
C4HMJ6_YERPE/92-172
C4HSE0_YERPE/175-263
C4HSE0_YERPE/24-91
C4HSE0_YERPE/266-344
C4HSE0_YERPE/347-421
C4HSE0_YERPE/92-172
C4I052_YERPE/190-264
C4I1L4_BURPS/318-390
C4IAG8_BURPS/380-452
C4INH9_BRUAB/247-321
C4IRK6_BRUAB/139-216
C4IRK6_BRUAB/219-307
C4IRK6_BRUAB/310-389
C4IRK6_BRUAB/392-465
C4IRK6_BRUAB/71-138
C4J692_MAIZE/30-93
C4K0Q7_RICPU/176-263
C4K0Q7_RICPU/26-94
C4K0Q7_RICPU/266-344
C4K0Q7_RICPU/347-420
C4K0Q7_RICPU/95-172
C4K441_HAMD5/177-265
C4K441_HAMD5/268-346
C4K441_HAMD5/349-423
C4K441_HAMD5/94-174
C4KP78_BURPS/182-270
C4KP78_BURPS/273-351
C4KP78_BURPS/31-98
C4KP78_BURPS/354-428
C4KP78_BURPS/99-179
C4KSN6_BURPS/222-296
C4L856_TOLAT/178-266
C4L856_TOLAT/269-347
C4L856_TOLAT/27-94
C4L856_TOLAT/350-424
C4L856_TOLAT/95-175
C4LDD3_TOLAT/110-193
C4PM94_CHLTZ/104-182
C4PM94_CHLTZ/185-272
C4PM94_CHLTZ/275-353
C4PM94_CHLTZ/356-435
C4PPP7_CHLTJ/104-182
C4PPP7_CHLTJ/185-272
C4PPP7_CHLTJ/275-353
C4PPP7_CHLTJ/356-435
C4RZ51_YERBE/181-255
C4S2X3_YERBE/175-263
C4S2X3_YERBE/24-91
C4S2X3_YERBE/266-344
C4S2X3_YERBE/347-421
C4S2X3_YERBE/92-172
C4SAS9_YERMO/175-263
C4SAS9_YERMO/24-91
C4SAS9_YERMO/266-344
C4SAS9_YERMO/347-421
C4SAS9_YERMO/92-172
C4SDI2_YERMO/178-252
C4SKG3_YERFR/175-263
C4SKG3_YERFR/24-91
C4SKG3_YERFR/266-344
C4SKG3_YERFR/347-421
C4SKG3_YERFR/92-172
C4SLF0_YERFR/181-255
C4T0R5_YERIN/175-263
C4T0R5_YERIN/24-91
C4T0R5_YERIN/266-344
C4T0R5_YERIN/347-421
C4T0R5_YERIN/92-172
C4T1F8_YERIN/190-264
C4TSJ0_YERKR/181-255
C4TYV4_YERKR/175-263
C4TYV4_YERKR/24-91
C4TYV4_YERKR/266-344
C4TYV4_YERKR/347-421
C4TYV4_YERKR/92-172
C4U5G9_YERAL/178-252
C4UC81_YERAL/175-263
C4UC81_YERAL/24-91
C4UC81_YERAL/266-344
C4UC81_YERAL/347-421
C4UC81_YERAL/92-172
C4UJ19_YERRU/175-263
C4UJ19_YERRU/24-91
C4UJ19_YERRU/266-344
C4UJ19_YERRU/347-421
C4UJ19_YERRU/92-172
C4UNK8_YERRU/181-253
C4URN7_YERRO/181-255
C4UVH2_YERRO/175-263
C4UVH2_YERRO/24-91
C4UVH2_YERRO/266-344
C4UVH2_YERRO/347-421
C4UVH2_YERRO/92-172
C4V6C2_9FIRM/108-178
C4V6C2_9FIRM/179-253
C4V6C2_9FIRM/255-326
C4WJQ3_9RHIZ/130-207
C4WJQ3_9RHIZ/210-298
C4WJQ3_9RHIZ/301-380
C4WJQ3_9RHIZ/383-456
C4WJQ3_9RHIZ/62-129
C4X0Y7_KLEPN/175-263
C4X0Y7_KLEPN/24-91
C4X0Y7_KLEPN/347-421
C4X0Y7_KLEPN/92-172
C4X1E6_KLEPN/189-260
C4X3Y2_KLEPN/175-263
C4X3Y2_KLEPN/24-91
C4X3Y2_KLEPN/266-344
C4X3Y2_KLEPN/347-421
C4X3Y2_KLEPN/92-172
C4XLA3_DESMR/212-286
C4XN42_DESMR/156-226
C4XN42_DESMR/227-303
C4XN42_DESMR/307-393
C4XN42_DESMR/396-478
C4XN42_DESMR/481-554
C4YX56_9RICK/175-263
C4YX56_9RICK/26-94
C4YX56_9RICK/266-344
C4YX56_9RICK/347-420
C4YX56_9RICK/95-172
C4ZNK6_THASP/204-278
C4ZNR9_THASP/352-422
C4ZPR4_THASP/176-264
C4ZPR4_THASP/25-92
C4ZPR4_THASP/267-345
C4ZPR4_THASP/348-422
C4ZPR4_THASP/93-173
C4ZR96_ECOBW/189-263
C5ABJ5_BURGB/230-304
C5AEW4_BURGB/181-269
C5AEW4_BURGB/272-350
C5AEW4_BURGB/30-97
C5AEW4_BURGB/353-427
C5AEW4_BURGB/98-178
C5B2L2_METEA/176-266
C5B2L2_METEA/269-348
C5B2L2_METEA/351-424
C5B2L2_METEA/96-173
C5BF89_EDWI9/190-264
C5BQG3_TERTT/173-261
C5BQG3_TERTT/22-89
C5BQG3_TERTT/264-342
C5BQG3_TERTT/345-419
C5BQG3_TERTT/90-170
C5CHB2_KOSOT/22-90
C5CHB2_KOSOT/308-381
C5CHB2_KOSOT/382-456
C5CKS8_VARPS/100-180
C5CKS8_VARPS/183-271
C5CKS8_VARPS/274-351
C5CKS8_VARPS/32-99
C5CKS8_VARPS/355-429
C5CY11_VARPS/179-267
C5CY11_VARPS/270-347
C5CY11_VARPS/28-95
C5CY11_VARPS/351-425
C5CY11_VARPS/96-176
C5NCJ5_BURMA/182-270
C5NCJ5_BURMA/273-351
C5NCJ5_BURMA/31-98
C5NCJ5_BURMA/354-428
C5NCJ5_BURMA/99-179
C5NIS2_BURMA/190-264
C5Q3L3_STAAU/1-54
C5S1P5_9PAST/222-294
C5S2Z2_9PAST/172-260
C5S2Z2_9PAST/263-342
C5S2Z2_9PAST/345-419
C5S2Z2_9PAST/89-169
C5T525_ACIDE/100-180
C5T525_ACIDE/183-271
C5T525_ACIDE/274-351
C5T525_ACIDE/32-99
C5T525_ACIDE/355-429
C5TGL9_ZYMMO/246-316
C5TGL9_ZYMMO/317-394
C5TGL9_ZYMMO/397-485
C5TGL9_ZYMMO/488-566
C5TGL9_ZYMMO/569-643
C5TPK5_NEIFL/174-262
C5TPK5_NEIFL/23-90
C5TPK5_NEIFL/265-344
C5TPK5_NEIFL/347-421
C5TPK5_NEIFL/91-171
C5TPY3_NEIFL/226-300
C5W1D1_ECOBB/175-263
C5W1D1_ECOBB/24-91
C5W1D1_ECOBB/266-344
C5W1D1_ECOBB/347-421
C5W1D1_ECOBB/92-172
C5W5R9_ECOBB/189-263
C5XXH2_SORBI/241-322
C5ZB25_BURPS/222-296
C5ZIW6_BURPS/182-270
C5ZIW6_BURPS/273-351
C5ZIW6_BURPS/31-98
C5ZIW6_BURPS/354-428
C5ZIW6_BURPS/99-179
C5ZRZ8_BURPS/318-390
C5ZVK6_9HELI/269-348
C5ZVK6_9HELI/27-94
C5ZVK6_9HELI/351-423
C5ZVK6_9HELI/95-173
C6AB66_BARGA/251-322
C6ACV9_BARGA/107-184
C6ACV9_BARGA/187-275
C6ACV9_BARGA/278-357
C6ACV9_BARGA/360-433
C6APY0_AGGAN/172-258
C6APY0_AGGAN/261-340
C6APY0_AGGAN/343-417
C6APY0_AGGAN/89-169
C6AX05_RHILS/111-187
C6AX05_RHILS/190-278
C6AX05_RHILS/281-360
C6AX05_RHILS/363-436
C6AX05_RHILS/42-109
C6AY07_RHILS/221-295
C6BHN2_RALP1/15-82
C6BHN2_RALP1/166-254
C6BHN2_RALP1/257-335
C6BHN2_RALP1/338-412
C6BHN2_RALP1/83-163
C6BY50_DESAD/166-236
C6BY50_DESAD/237-313
C6BY50_DESAD/316-402
C6BY50_DESAD/405-487
C6BY50_DESAD/490-563
C6CBY7_DICDC/175-263
C6CBY7_DICDC/24-91
C6CBY7_DICDC/266-344
C6CBY7_DICDC/347-421
C6CBY7_DICDC/92-172
C6CES4_DICZE/175-263
C6CES4_DICZE/24-91
C6CES4_DICZE/266-344
C6CES4_DICZE/347-421
C6CES4_DICZE/92-172
C6CKU3_DICZE/206-277
C6DDM5_PECCP/182-256
C6E5C1_GEOSM/130-207
C6E5C1_GEOSM/210-298
C6E5C1_GEOSM/301-379
C6E5C1_GEOSM/382-455
C6E5C1_GEOSM/58-129
C6EAA8_ECOBD/175-263
C6EAA8_ECOBD/24-91
C6EAA8_ECOBD/266-344
C6EAA8_ECOBD/347-421
C6EAA8_ECOBD/92-172
C6ECC5_ECOBD/189-263
C6I0I2_9BACT/118-195
C6I0I2_9BACT/198-287
C6I0I2_9BACT/290-368
C6I0I2_9BACT/371-443
C6I0I2_9BACT/46-117
C6I1V6_9BACE/166-254
C6I1V6_9BACE/257-338
C6I1V6_9BACE/341-416
C6I1V6_9BACE/84-165
C6IPZ0_9BACE/121-200
C6IPZ0_9BACE/203-291
C6IPZ0_9BACE/294-375
C6IPZ0_9BACE/378-449
C6JKV6_FUSVA/120-191
C6JKV6_FUSVA/192-266
C6JKV6_FUSVA/24-95
C6JKV6_FUSVA/267-355
C6L1R7_LIBAS/114-191
C6L1R7_LIBAS/194-280
C6L1R7_LIBAS/283-362
C6L1R7_LIBAS/365-438
C6L1R7_LIBAS/46-113
C6M1H8_NEISI/240-314
C6M666_NEISI/174-262
C6M666_NEISI/23-90
C6M666_NEISI/265-344
C6M666_NEISI/347-421
C6M666_NEISI/91-171
C6MYK2_9GAMM/181-269
C6MYK2_9GAMM/272-350
C6MYK2_9GAMM/30-97
C6MYK2_9GAMM/353-427
C6MYK2_9GAMM/98-178
C6N2R1_9GAMM/142-212
C6NVI9_9GAMM/103-183
C6NVI9_9GAMM/186-274
C6NVI9_9GAMM/277-355
C6NVI9_9GAMM/35-102
C6NVI9_9GAMM/358-432
C6NW48_9GAMM/199-272
C6REK3_9PROT/19-85
C6REK3_9PROT/261-341
C6REK3_9PROT/344-416
C6REK3_9PROT/86-165
C6RR08_ACIRA/179-267
C6RR08_ACIRA/270-348
C6RR08_ACIRA/28-95
C6RR08_ACIRA/351-425
C6RR08_ACIRA/96-176
C6RUR1_VIBCH/346-417
C6S2X6_VIBCH/175-263
C6S2X6_VIBCH/24-91
C6S2X6_VIBCH/266-344
C6S2X6_VIBCH/347-421
C6S2X6_VIBCH/92-172
C6S4F4_NEIML/228-302
C6S9B6_NEIML/174-262
C6S9B6_NEIML/23-90
C6S9B6_NEIML/265-344
C6S9B6_NEIML/347-421
C6S9B6_NEIML/91-171
C6SCF1_NEIME/174-262
C6SCF1_NEIME/23-90
C6SCF1_NEIME/265-344
C6SCF1_NEIME/347-421
C6SCF1_NEIME/91-171
C6SF04_NEIME/222-296
C6SJ56_NEIME/174-262
C6SJ56_NEIME/23-90
C6SJ56_NEIME/265-344
C6SJ56_NEIME/347-421
C6SJ56_NEIME/91-171
C6SMH7_NEIME/228-302
C6TSX7_BURPS/182-270
C6TSX7_BURPS/273-351
C6TSX7_BURPS/31-98
C6TSX7_BURPS/354-428
C6TSX7_BURPS/99-179
C6TVL9_BURPS/222-296
C6U9Y3_BURPS/564-636
C6UL01_ECOBR/189-263
C6UMD7_ECOBR/175-263
C6UMD7_ECOBR/24-91
C6UMD7_ECOBR/266-344
C6UMD7_ECOBR/347-421
C6UMD7_ECOBR/92-172
C6UWT0_ECO5T/175-263
C6UWT0_ECO5T/24-91
C6UWT0_ECO5T/266-344
C6UWT0_ECO5T/347-421
C6UWT0_ECO5T/92-172
C6V3C0_ECO5T/189-263
C6V5K2_NEORI/162-248
C6V5K2_NEORI/251-329
C6V5K2_NEORI/332-404
C6V5K2_NEORI/82-159
C6W215_DYAFD/133-211
C6W215_DYAFD/214-300
C6W215_DYAFD/303-385
C6W215_DYAFD/388-463
C6W7F7_DYAFD/36-113
C6WUQ5_METML/201-277
C6WVW7_METML/102-182
C6WVW7_METML/185-273
C6WVW7_METML/276-354
C6WVW7_METML/34-101
C6WVW7_METML/357-431
C6WZY6_FLAB3/147-227
C6WZY6_FLAB3/230-320
C6WZY6_FLAB3/323-409
C6WZY6_FLAB3/412-487
C6XDM3_METSD/179-267
C6XDM3_METSD/270-348
C6XDM3_METSD/28-95
C6XDM3_METSD/351-425
C6XDM3_METSD/96-176
C6XFU2_LIBAP/114-191
C6XFU2_LIBAP/194-280
C6XFU2_LIBAP/283-362
C6XFU2_LIBAP/365-438
C6XFU2_LIBAP/46-113
C6XJV2_HIRBI/106-183
C6XJV2_HIRBI/186-274
C6XJV2_HIRBI/277-356
C6XJV2_HIRBI/359-432
C6XJV2_HIRBI/39-105
C6Y2Z5_PEDHD/106-186
C6Y2Z5_PEDHD/189-276
C6Y2Z5_PEDHD/279-362
C6Y2Z5_PEDHD/365-440
C6YFR5_VIBCH/175-263
C6YFR5_VIBCH/24-91
C6YFR5_VIBCH/266-344
C6YFR5_VIBCH/347-421
C6YFR5_VIBCH/92-172
C6YJJ9_VIBCH/346-417
C6YRJ0_FRATT/179-270
C6YRJ0_FRATT/273-351
C6YRJ0_FRATT/28-95
C6YRJ0_FRATT/354-428
C6YRJ0_FRATT/96-176
C6YUK2_9GAMM/179-270
C6YUK2_9GAMM/273-351
C6YUK2_9GAMM/28-95
C6YUK2_9GAMM/354-428
C6YUK2_9GAMM/96-176
C6Z0E5_9BACE/121-200
C6Z0E5_9BACE/203-291
C6Z0E5_9BACE/294-375
C6Z0E5_9BACE/378-453
C7BL98_PHOAA/175-263
C7BL98_PHOAA/24-91
C7BL98_PHOAA/266-344
C7BL98_PHOAA/347-421
C7BL98_PHOAA/92-172
C7BZU3_HELPB/148-226
C7BZU3_HELPB/229-319
C7BZU3_HELPB/322-401
C7BZU3_HELPB/404-476
C7BZU3_HELPB/80-147
C7CJ23_METED/176-266
C7CJ23_METED/269-348
C7CJ23_METED/351-424
C7CJ23_METED/96-173
C7DBJ8_9RHOB/257-331
C7DFF7_9RHOB/108-185
C7DFF7_9RHOB/188-276
C7DFF7_9RHOB/279-358
C7DFF7_9RHOB/361-434
C7DFF7_9RHOB/40-106
C7JE11_ACEP3/150-227
C7JE11_ACEP3/230-318
C7JE11_ACEP3/321-400
C7JE11_ACEP3/403-476
C7JE11_ACEP3/82-149
C7JGM1_ACEP3/230-304
C7JL79_ACEPA/150-227
C7JL79_ACEPA/230-318
C7JL79_ACEPA/321-400
C7JL79_ACEPA/403-476
C7JL79_ACEPA/82-149
C7JMF6_ACEPA/230-304
C7JVE7_ACEPA/150-227
C7JVE7_ACEPA/230-318
C7JVE7_ACEPA/321-400
C7JVE7_ACEPA/403-476
C7JVE7_ACEPA/82-149
C7JWM2_ACEPA/230-304
C7K5N9_ACEPA/150-227
C7K5N9_ACEPA/230-318
C7K5N9_ACEPA/321-400
C7K5N9_ACEPA/403-476
C7K5N9_ACEPA/82-149
C7K6W6_ACEPA/230-304
C7KEV8_ACEPA/150-227
C7KEV8_ACEPA/230-318
C7KEV8_ACEPA/321-400
C7KEV8_ACEPA/403-476
C7KEV8_ACEPA/82-149
C7KG35_ACEPA/230-304
C7KP74_ACEPA/150-227
C7KP74_ACEPA/230-318
C7KP74_ACEPA/321-400
C7KP74_ACEPA/403-476
C7KP74_ACEPA/82-149
C7KQE9_ACEPA/230-304
C7KYI9_ACEPA/150-227
C7KYI9_ACEPA/230-318
C7KYI9_ACEPA/321-400
C7KYI9_ACEPA/403-476
C7KYI9_ACEPA/82-149
C7KZR4_ACEPA/230-304
C7L213_ACEPA/230-304
C7L8B3_ACEPA/150-227
C7L8B3_ACEPA/230-318
C7L8B3_ACEPA/321-400
C7L8B3_ACEPA/403-476
C7L8B3_ACEPA/82-149
C7LCA5_BRUMC/107-184
C7LCA5_BRUMC/187-275
C7LCA5_BRUMC/278-357
C7LCA5_BRUMC/360-433
C7LCA5_BRUMC/39-106
C7LFA6_BRUMC/233-307
C7LKB0_SULMS/236-315
C7LKB0_SULMS/318-395
C7LPX1_DESBD/159-229
C7LPX1_DESBD/230-307
C7LPX1_DESBD/310-396
C7LPX1_DESBD/399-481
C7LPX1_DESBD/484-557
C7LVR1_DESBD/197-266
C7M5U4_CAPOD/109-187
C7M5U4_CAPOD/190-277
C7M5U4_CAPOD/280-365
C7M5U4_CAPOD/368-444
C7NBW3_LEPBD/125-197
C7NBW3_LEPBD/219-291
C7NBW3_LEPBD/292-366
C7NBW3_LEPBD/386-455
C7PMK6_CHIPD/131-210
C7PMK6_CHIPD/213-342
C7PMK6_CHIPD/345-427
C7PMK6_CHIPD/430-505
C7PUD0_CHIPD/314-382
C7PUD0_CHIPD/40-162
C7QUB2_CYAP0/154-225
C7QUB2_CYAP0/313-388
C7R5Z0_KANKD/177-265
C7R5Z0_KANKD/268-346
C7R5Z0_KANKD/349-423
C7R5Z0_KANKD/94-174
C7RTY4_ACCPU/175-263
C7RTY4_ACCPU/24-91
C7RTY4_ACCPU/266-344
C7RTY4_ACCPU/347-421
C7RTY4_ACCPU/92-172
C7X627_9PORP/121-200
C7X627_9PORP/203-299
C7X627_9PORP/302-383
C7X627_9PORP/386-461
C7XRY9_9FUSO/119-190
C7XRY9_9FUSO/191-265
C7XRY9_9FUSO/23-94
C7XRY9_9FUSO/267-354
C8KY02_9PAST/172-260
C8KY02_9PAST/263-342
C8KY02_9PAST/345-419
C8KY02_9PAST/89-169
C8N6W8_9GAMM/106-186
C8N6W8_9GAMM/189-277
C8N6W8_9GAMM/280-358
C8N6W8_9GAMM/361-435
C8N6W8_9GAMM/38-104
C8PIG8_9PROT/155-245
C8PIG8_9PROT/248-328
C8PIG8_9PROT/332-404
C8PIG8_9PROT/5-72
C8PIG8_9PROT/73-152
C8PR95_9SPIO/105-182
C8PR95_9SPIO/185-273
C8PR95_9SPIO/277-354
C8PR95_9SPIO/31-104
C8PR95_9SPIO/357-430
C8PZM5_9GAMM/175-263
C8PZM5_9GAMM/24-91
C8PZM5_9GAMM/266-343
C8PZM5_9GAMM/347-421
C8PZM5_9GAMM/92-172
C8S1D4_9RHOB/114-191
C8S1D4_9RHOB/194-282
C8S1D4_9RHOB/288-363
C8S1D4_9RHOB/367-440
C8S1D4_9RHOB/46-113
C8S235_9RHOB/205-278
C8SDA1_9RHIZ/107-184
C8SDA1_9RHIZ/187-275
C8SDA1_9RHIZ/278-357
C8SDA1_9RHIZ/360-433
C8SDA1_9RHIZ/39-106
C8TB25_KLEPR/175-263
C8TB25_KLEPR/24-91
C8TB25_KLEPR/266-344
C8TB25_KLEPR/347-421
C8TB25_KLEPR/92-172
C8TCQ3_KLEPR/189-260
C8TD74_KLEPR/175-263
C8TD74_KLEPR/24-91
C8TD74_KLEPR/347-421
C8TD74_KLEPR/92-172
C8THK3_ECO26/175-263
C8THK3_ECO26/24-91
C8THK3_ECO26/266-344
C8THK3_ECO26/347-421
C8THK3_ECO26/92-172
C8TP42_ECO26/189-263
C8U0I7_ECO10/189-263
C8U1P5_ECO10/175-263
C8U1P5_ECO10/24-91
C8U1P5_ECO10/266-344
C8U1P5_ECO10/347-421
C8U1P5_ECO10/92-172
C8UH44_ECO1A/175-263
C8UH44_ECO1A/24-91
C8UH44_ECO1A/266-344
C8UH44_ECO1A/347-421
C8UH44_ECO1A/92-172
C8UM73_ECO1A/189-263
C8WFM2_ZYMMN/334-411
C8WFP6_ZYMMN/250-320
C8WFP6_ZYMMN/321-398
C8WFP6_ZYMMN/401-489
C8WFP6_ZYMMN/492-570
C8WFP6_ZYMMN/573-647
C8X518_DESRD/164-235
C8X518_DESRD/236-313
C8X518_DESRD/316-402
C8X518_DESRD/405-487
C8X518_DESRD/490-563
C8XTB9_HAEPR/172-260
C8XTB9_HAEPR/263-342
C8XTB9_HAEPR/345-419
C8XTB9_HAEPR/89-169
C9CXL2_9RHOB/102-179
C9CXL2_9RHOB/182-270
C9CXL2_9RHOB/355-428
C9CZR4_9RHOB/213-285
C9KMC9_9FIRM/116-186
C9KMC9_9FIRM/187-261
C9KMC9_9FIRM/263-334
C9KYZ0_9BACE/121-200
C9KYZ0_9BACE/203-291
C9KYZ0_9BACE/294-375
C9KYZ0_9BACE/378-450
C9LES9_9BACT/115-194
C9LES9_9BACT/287-368
C9LES9_9BACT/371-450
C9LRB7_9FIRM/171-245
C9LRB7_9FIRM/246-319
C9LSC3_9FIRM/244-315
C9LSC3_9FIRM/96-167
C9M7T4_9BACT/170-243
C9M7T4_9BACT/25-96
C9M7T4_9BACT/97-168
C9MAN4_HAEIF/173-259
C9MAN4_HAEIF/262-341
C9MAN4_HAEIF/344-418
C9MAN4_HAEIF/90-170
C9MFV7_HAEIF/173-259
C9MFV7_HAEIF/262-341
C9MFV7_HAEIF/344-418
C9MFV7_HAEIF/90-170
C9MPC4_9BACT/116-195
C9MPC4_9BACT/198-292
C9MPC4_9BACT/295-376
C9MPC4_9BACT/379-454
C9MY42_9FUSO/107-178
C9MY42_9FUSO/200-272
C9MY42_9FUSO/273-347
C9MY42_9FUSO/366-436
C9NND6_9VIBR/75-158
C9NNJ0_9VIBR/175-263
C9NNJ0_9VIBR/24-91
C9NNJ0_9VIBR/266-344
C9NNJ0_9VIBR/347-421
C9NNJ0_9VIBR/92-172
C9NP26_9VIBR/329-400
C9P280_VIBME/101-182
C9P318_VIBME/130-218
C9P318_VIBME/221-299
C9P318_VIBME/302-376
C9P318_VIBME/47-127
C9PB98_VIBFU/175-263
C9PB98_VIBFU/24-91
C9PB98_VIBFU/266-344
C9PB98_VIBFU/347-421
C9PB98_VIBFU/92-172
C9PKY7_VIBFU/298-369
C9PNE1_9PAST/172-258
C9PNE1_9PAST/261-340
C9PNE1_9PAST/343-416
C9PNE1_9PAST/89-169
C9PSC8_9PAST/201-273
C9PVW1_9BACT/197-291
C9PVW1_9BACT/294-375
C9PVW1_9BACT/378-453
C9Q5J3_9VIBR/102-182
C9Q669_9VIBR/175-263
C9Q669_9VIBR/24-91
C9Q669_9VIBR/266-344
C9Q669_9VIBR/347-421
C9Q669_9VIBR/92-172
C9Q8T2_9VIBR/346-417
C9QCN0_VIBOR/332-403
C9QMK0_VIBOR/175-263
C9QMK0_VIBOR/24-91
C9QMK0_VIBOR/266-344
C9QMK0_VIBOR/347-421
C9QMK0_VIBOR/92-172
C9QN74_VIBOR/102-183
C9QRL1_ECOD1/175-263
C9QRL1_ECOD1/24-91
C9QRL1_ECOD1/266-344
C9QRL1_ECOD1/347-421
C9QRL1_ECOD1/92-172
C9QTK7_ECOD1/189-263
C9R1H8_AGGAD/174-260
C9R1H8_AGGAD/263-342
C9R1H8_AGGAD/345-419
C9R1H8_AGGAD/91-171
C9R2Q8_AGGAD/232-304
C9RJJ0_FIBSS/105-176
C9RJJ0_FIBSS/20-98
C9RJJ0_FIBSS/409-486
C9RJJ0_FIBSS/489-561
C9RLQ9_FIBSS/114-189
C9RMA6_FIBSS/39-105
C9T2Z1_9RHIZ/247-321
C9T6N6_9RHIZ/107-184
C9T6N6_9RHIZ/187-275
C9T6N6_9RHIZ/278-357
C9T6N6_9RHIZ/360-433
C9T6N6_9RHIZ/39-106
C9TDV9_9RHIZ/247-321
C9TH05_9RHIZ/107-184
C9TH05_9RHIZ/187-275
C9TH05_9RHIZ/278-357
C9TH05_9RHIZ/360-433
C9TH05_9RHIZ/39-106
C9TLH2_9RHIZ/107-184
C9TLH2_9RHIZ/187-275
C9TLH2_9RHIZ/278-357
C9TLH2_9RHIZ/360-433
C9TLH2_9RHIZ/39-106
C9TN83_9RHIZ/189-263
C9TVY5_9RHIZ/107-184
C9TVY5_9RHIZ/187-275
C9TVY5_9RHIZ/278-357
C9TVY5_9RHIZ/360-433
C9TVY5_9RHIZ/39-106
C9TXU1_9RHIZ/233-307
C9U3Z1_BRUAB/107-184
C9U3Z1_BRUAB/187-275
C9U3Z1_BRUAB/278-357
C9U3Z1_BRUAB/360-433
C9U3Z1_BRUAB/39-106
C9U6Y4_BRUAB/247-321
C9UEG8_BRUAB/107-184
C9UEG8_BRUAB/187-275
C9UEG8_BRUAB/278-357
C9UEG8_BRUAB/360-433
C9UEG8_BRUAB/39-106
C9UG58_BRUAB/247-321
C9UMG7_BRUAB/107-184
C9UMG7_BRUAB/187-275
C9UMG7_BRUAB/278-357
C9UMG7_BRUAB/360-433
C9UMG7_BRUAB/39-106
C9UQE8_BRUAB/247-321
C9UVD9_BRUAB/247-321
C9UYH4_BRUAB/129-206
C9UYH4_BRUAB/209-297
C9UYH4_BRUAB/300-379
C9UYH4_BRUAB/382-455
C9UYH4_BRUAB/61-128
C9V7T2_BRUNE/247-321
C9VAV9_BRUNE/107-184
C9VAV9_BRUNE/187-275
C9VAV9_BRUNE/278-357
C9VAV9_BRUNE/360-433
C9VAV9_BRUNE/39-106
C9VK13_9RHIZ/247-321
C9VKC2_9RHIZ/107-184
C9VKC2_9RHIZ/187-275
C9VKC2_9RHIZ/278-357
C9VKC2_9RHIZ/360-433
C9VKC2_9RHIZ/39-106
C9VTN4_BRUAB/107-184
C9VTN4_BRUAB/187-275
C9VTN4_BRUAB/278-357
C9VTN4_BRUAB/360-433
C9VTN4_BRUAB/39-106
C9VVE6_BRUAB/247-321
C9X1V6_NEIM8/174-262
C9X1V6_NEIM8/23-90
C9X1V6_NEIM8/265-344
C9X1V6_NEIM8/347-421
C9X1V6_NEIM8/91-171
C9X379_NEIM8/228-302
C9X771_SALTD/175-263
C9X771_SALTD/24-91
C9X771_SALTD/266-344
C9X771_SALTD/347-421
C9X771_SALTD/92-172
C9XE18_SALTD/189-261
C9XWB0_CROTZ/175-263
C9XWB0_CROTZ/24-91
C9XWB0_CROTZ/266-344
C9XWB0_CROTZ/347-421
C9XWB0_CROTZ/92-172
C9Y137_CROTZ/216-288
C9YA52_9BURK/101-181
C9YA52_9BURK/184-272
C9YA52_9BURK/275-350
C9YA52_9BURK/33-100
D0AZ10_BRUAB/247-321
D0AZU9_BRUAB/107-184
D0AZU9_BRUAB/187-275
D0AZU9_BRUAB/278-357
D0AZU9_BRUAB/360-433
D0AZU9_BRUAB/39-106
D0B4B2_BRUME/247-321
D0B996_BRUME/107-184
D0B996_BRUME/187-275
D0B996_BRUME/278-357
D0B996_BRUME/360-433
D0B996_BRUME/39-106
D0BAY8_BRUSU/107-184
D0BAY8_BRUSU/187-275
D0BAY8_BRUSU/278-357
D0BAY8_BRUSU/360-433
D0BAY8_BRUSU/39-106
D0BDT1_BRUSU/247-321
D0BTV2_9FUSO/119-190
D0BTV2_9FUSO/192-265
D0BTV2_9FUSO/23-94
D0BTV2_9FUSO/270-354
D0BWT9_9GAMM/315-399
D0C320_9GAMM/179-267
D0C320_9GAMM/270-348
D0C320_9GAMM/28-95
D0C320_9GAMM/351-425
D0C320_9GAMM/96-176
D0C629_ACIBA/315-399
D0C6H3_ACIBA/179-267
D0C6H3_ACIBA/270-348
D0C6H3_ACIBA/28-95
D0C6H3_ACIBA/351-425
D0C6H3_ACIBA/96-176
D0CGQ2_9SYNE/225-308
D0CGQ2_9SYNE/65-140
D0CRD2_9RHOB/176-264
D0CRD2_9RHOB/267-346
D0CRD2_9RHOB/28-95
D0CRD2_9RHOB/349-422
D0CRD2_9RHOB/96-173
D0CXI9_9RHOB/203-273
D0D269_9RHOB/114-191
D0D269_9RHOB/194-282
D0D269_9RHOB/285-364
D0D269_9RHOB/367-440
D0D269_9RHOB/46-113
D0FNV9_ERWPY/195-262
D0FPW0_ERWPY/175-263
D0FPW0_ERWPY/24-91
D0FPW0_ERWPY/266-344
D0FPW0_ERWPY/347-421
D0FPW0_ERWPY/92-172
D0GEY8_BRUME/107-184
D0GEY8_BRUME/187-275
D0GEY8_BRUME/278-357
D0GEY8_BRUME/360-433
D0GEY8_BRUME/39-106
D0GI03_BRUME/247-321
D0GLK4_9FUSO/255-322
D0GNA4_9FUSO/122-194
D0GNA4_9FUSO/195-269
D0GNA4_9FUSO/274-358
D0GNA4_9FUSO/29-100
D0GRE3_VIBMI/175-263
D0GRE3_VIBMI/24-91
D0GRE3_VIBMI/266-344
D0GRE3_VIBMI/347-421
D0GRE3_VIBMI/92-172
D0GTE0_VIBMI/346-417
D0H391_VIBCH/175-263
D0H391_VIBCH/24-91
D0H391_VIBCH/266-344
D0H391_VIBCH/347-421
D0H391_VIBCH/92-172
D0H9G0_VIBCH/346-417
D0HBS8_VIBMI/346-417
D0HJU6_VIBMI/175-263
D0HJU6_VIBMI/24-91
D0HJU6_VIBMI/266-344
D0HJU6_VIBMI/347-421
D0HJU6_VIBMI/92-172
D0HS78_VIBCH/175-263
D0HS78_VIBCH/24-91
D0HS78_VIBCH/266-344
D0HS78_VIBCH/347-421
D0HS78_VIBCH/92-172
D0HWI7_VIBCH/346-417
D0I4V1_VIBHO/336-406
D0ICM5_VIBHO/178-266
D0ICM5_VIBHO/269-345
D0ICM5_VIBHO/27-94
D0ICM5_VIBHO/348-422
D0ICM5_VIBHO/95-175
D0IDG5_9VIBR/346-417
D0ILP2_9VIBR/175-263
D0ILP2_9VIBR/24-91
D0ILP2_9VIBR/266-344
D0ILP2_9VIBR/347-421
D0ILP2_9VIBR/92-172
D0ISH8_HELP1/133-211
D0ISH8_HELP1/214-304
D0ISH8_HELP1/307-386
D0ISH8_HELP1/389-461
D0ISH8_HELP1/65-132
D0J267_COMT2/100-180
D0J267_COMT2/183-271
D0J267_COMT2/274-351
D0J267_COMT2/32-99
D0J267_COMT2/355-429
D0J8X2_BLASP/164-252
D0J9X8_BLASP/254-336
D0J9X8_BLASP/339-413
D0JAD3_BLASB/191-280
D0JAD3_BLASB/283-366
D0JAD3_BLASB/369-442
D0JH38_YERPD/175-263
D0JH38_YERPD/24-91
D0JH38_YERPD/266-344
D0JH38_YERPD/347-421
D0JH38_YERPD/92-172
D0JIQ5_YERPD/190-264
D0JS29_YERP1/190-264
D0JT71_YERP1/175-263
D0JT71_YERP1/24-91
D0JT71_YERP1/266-344
D0JT71_YERP1/347-421
D0JT71_YERP1/92-172
D0JZL3_HELP5/179-269
D0JZL3_HELP5/272-351
D0JZL3_HELP5/30-97
D0JZL3_HELP5/354-426
D0JZL3_HELP5/98-176
D0KJS1_PECWW/175-263
D0KJS1_PECWW/266-344
D0KJS1_PECWW/347-421
D0KJS1_PECWW/92-172
D0KL49_PECWW/182-256
D0L0Q5_HALNC/182-270
D0L0Q5_HALNC/273-351
D0L0Q5_HALNC/31-98
D0L0Q5_HALNC/354-428
D0L0Q5_HALNC/99-179
D0L1K2_HALNC/207-278
D0LI92_HALO1/134-211
D0LI92_HALO1/214-302
D0LI92_HALO1/305-383
D0LI92_HALO1/386-460
D0LI92_HALO1/62-133
D0LXJ5_HALO1/198-289
D0LXJ5_HALO1/388-461
D0LY45_HALO1/261-360
D0LY45_HALO1/443-513
D0LY45_HALO1/669-744
D0MFU2_RHOM4/285-344
D0MFU2_RHOM4/30-145
D0MG45_RHOM4/157-226
D0MG45_RHOM4/229-302
D0MK95_RHOM4/34-113
D0MKD0_RHOM4/130-207
D0MKD0_RHOM4/210-300
D0MKD0_RHOM4/303-386
D0MKD0_RHOM4/389-466
D0PA78_BRUSU/247-321
D0PDB5_BRUSU/107-184
D0PDB5_BRUSU/187-275
D0PDB5_BRUSU/278-357
D0PDB5_BRUSU/39-106
D0PKM3_BRUSU/107-184
D0PKM3_BRUSU/187-275
D0PKM3_BRUSU/278-357
D0PKM3_BRUSU/360-433
D0PKM3_BRUSU/39-106
D0PMW3_BRUSU/247-321
D0RIS5_9RHIZ/107-184
D0RIS5_9RHIZ/187-275
D0RIS5_9RHIZ/278-357
D0RIS5_9RHIZ/360-433
D0RIS5_9RHIZ/39-106
D0RL45_9RHIZ/247-321
D0RP54_9RICK/172-259
D0RP54_9RICK/348-419
D0RP54_9RICK/91-169
D0RYQ8_ACICA/172-260
D0RYQ8_ACICA/21-88
D0RYQ8_ACICA/263-341
D0RYQ8_ACICA/344-418
D0RYQ8_ACICA/89-169
D0RZ74_ACICA/316-399
D0SDV0_ACIJO/179-267
D0SDV0_ACIJO/270-348
D0SDV0_ACIJO/28-95
D0SDV0_ACIJO/351-425
D0SDV0_ACIJO/96-176
D0SIU9_ACIJU/179-267
D0SIU9_ACIJU/270-348
D0SIU9_ACIJU/28-95
D0SIU9_ACIJU/351-425
D0SIU9_ACIJU/96-176
D0ST05_ACILW/338-419
D0SVL4_ACILW/179-267
D0SVL4_ACILW/270-348
D0SVL4_ACILW/28-95
D0SVL4_ACILW/351-425
D0SVL4_ACILW/96-176
D0T1I8_ACIRA/179-267
D0T1I8_ACIRA/270-348
D0T1I8_ACIRA/28-95
D0T1I8_ACIRA/351-425
D0T1I8_ACIRA/96-176
D0TD78_9BACE/121-200
D0TD78_9BACE/203-299
D0TD78_9BACE/302-383
D0TD78_9BACE/386-461
D0TLX3_9BACE/121-200
D0TLX3_9BACE/203-291
D0TLX3_9BACE/294-375
D0TLX3_9BACE/378-450
D0W2A1_NEICI/104-184
D0W2A1_NEICI/187-275
D0W2A1_NEICI/278-357
D0W2A1_NEICI/36-103
D0W2A1_NEICI/360-434
D0W3X2_NEICI/221-295
D0W6T4_NEILA/174-262
D0W6T4_NEILA/23-90
D0W6T4_NEILA/265-344
D0W6T4_NEILA/347-421
D0W6T4_NEILA/91-171
D0W844_NEILA/222-296
D0WT59_VIBAL/101-182
D0WT59_VIBAL/185-258
D0WX78_VIBAL/175-263
D0WX78_VIBAL/266-344
D0WX78_VIBAL/347-421
D0WX78_VIBAL/92-172
D0WZ58_VIBAL/359-429
D0X8E2_VIBHA/175-263
D0X8E2_VIBHA/24-91
D0X8E2_VIBHA/266-344
D0X8E2_VIBHA/347-421
D0X8E2_VIBHA/92-172
D0X985_VIBHA/99-182
D0XC67_VIBHA/354-424
D0YW81_LISDA/176-264
D0YW81_LISDA/25-92
D0YW81_LISDA/267-345
D0YW81_LISDA/348-422
D0YW81_LISDA/93-173
D0Z3Y1_LISDA/352-423
D0ZAR5_EDWTE/190-264
D0ZCV9_EDWTE/175-263
D0ZCV9_EDWTE/24-91
D0ZCV9_EDWTE/266-344
D0ZCV9_EDWTE/347-421
D0ZCV9_EDWTE/92-172
D0ZKY0_SALT1/175-263
D0ZKY0_SALT1/24-91
D0ZKY0_SALT1/266-344
D0ZKY0_SALT1/347-421
D0ZKY0_SALT1/92-172
D0ZT61_SALT1/189-261
D151_HAEIF/173-259
D151_HAEIF/262-341
D151_HAEIF/344-418
D151_HAEIF/90-170
D152_HAEIN/173-259
D152_HAEIN/262-341
D152_HAEIN/344-418
D152_HAEIN/90-170
D153_HAEIF/173-259
D153_HAEIF/262-341
D153_HAEIF/344-418
D153_HAEIF/90-170
D1A142_CHLPP/106-184
D1A142_CHLPP/187-274
D1A142_CHLPP/277-355
D1A142_CHLPP/358-437
D1AKX3_SEBTE/123-195
D1AKX3_SEBTE/196-270
D1AKX3_SEBTE/285-359
D1AKX3_SEBTE/30-101
D1ATR0_ANACI/177-268
D1ATR0_ANACI/355-427
D1ATR0_ANACI/96-174
D1AUY4_STRM9/186-260
D1AUY4_STRM9/20-91
D1B0F0_SULD5/18-86
D1B0F0_SULD5/261-340
D1B0F0_SULD5/343-415
D1B0F0_SULD5/87-165
D1B685_THEAS/151-224
D1B685_THEAS/6-77
D1B685_THEAS/78-150
D1BLF3_VEIPT/231-305
D1BLF3_VEIPT/306-379
D1CUY9_9RHIZ/233-307
D1CYB1_9RHIZ/107-184
D1CYB1_9RHIZ/187-275
D1CYB1_9RHIZ/278-357
D1CYB1_9RHIZ/360-433
D1CYB1_9RHIZ/39-106
D1D653_NEIGO/174-262
D1D653_NEIGO/23-90
D1D653_NEIGO/265-344
D1D653_NEIGO/347-421
D1D653_NEIGO/91-171
D1D8C8_NEIGO/248-322
D1DE28_NEIGO/174-262
D1DE28_NEIGO/23-90
D1DE28_NEIGO/265-344
D1DE28_NEIGO/347-421
D1DE28_NEIGO/91-171
D1DEP4_NEIGO/248-322
D1DKH6_NEIGO/174-262
D1DKH6_NEIGO/23-90
D1DKH6_NEIGO/265-344
D1DKH6_NEIGO/347-421
D1DKH6_NEIGO/91-171
D1DL48_NEIGO/237-311
D1DS63_NEIGO/174-262
D1DS63_NEIGO/23-90
D1DS63_NEIGO/265-344
D1DS63_NEIGO/347-421
D1DS63_NEIGO/91-171
D1DSI9_NEIGO/228-302
D1DYM6_NEIGO/174-262
D1DYM6_NEIGO/23-90
D1DYM6_NEIGO/265-344
D1DYM6_NEIGO/347-421
D1DYM6_NEIGO/91-171
D1DZ06_NEIGO/228-302
D1DZL2_NEIGO/228-302
D1E547_NEIGO/174-262
D1E547_NEIGO/23-90
D1E547_NEIGO/265-344
D1E547_NEIGO/347-421
D1E547_NEIGO/91-171
D1E600_NEIGO/174-262
D1E600_NEIGO/23-90
D1E600_NEIGO/265-344
D1E600_NEIGO/347-421
D1E600_NEIGO/91-171
D1EBN6_NEIGO/228-302
D1ECE1_NEIGO/228-302
D1EHY9_NEIGO/174-262
D1EHY9_NEIGO/23-90
D1EHY9_NEIGO/265-344
D1EHY9_NEIGO/347-421
D1EHY9_NEIGO/91-171
D1EMH2_9RHIZ/107-184
D1EMH2_9RHIZ/187-275
D1EMH2_9RHIZ/278-357
D1EMH2_9RHIZ/360-433
D1EMH2_9RHIZ/39-106
D1EPS5_9RHIZ/233-307
D1EVW3_BRUME/107-184
D1EVW3_BRUME/187-275
D1EVW3_BRUME/278-357
D1EVW3_BRUME/360-433
D1EVW3_BRUME/39-106
D1F122_BRUME/247-321
D1F615_BRUME/247-321
D1F940_BRUME/107-184
D1F940_BRUME/187-275
D1F940_BRUME/278-357
D1F940_BRUME/360-433
D1F940_BRUME/39-106
D1FFV8_9RHIZ/107-184
D1FFV8_9RHIZ/187-275
D1FFV8_9RHIZ/278-357
D1FFV8_9RHIZ/360-433
D1FFV8_9RHIZ/39-106
D1FH81_9RHIZ/247-321
D1JRD0_9BACE/166-254
D1JRD0_9BACE/257-338
D1JRD0_9BACE/341-416
D1JRD0_9BACE/84-165
D1K3P6_9BACE/121-200
D1K3P6_9BACE/203-291
D1K3P6_9BACE/294-375
D1K3P6_9BACE/378-453
D1KD51_9GAMM/176-266
D1KD51_9GAMM/269-346
D1KD51_9GAMM/351-425
D1KD51_9GAMM/91-173
D1N5T0_9BACT/179-273
D1N5T0_9BACT/24-96
D1N5T0_9BACT/276-354
D1N5T0_9BACT/357-431
D1N5T0_9BACT/99-176
D1NGW4_HAEIF/1-44
D1NGW4_HAEIF/47-126
D1P1B9_9ENTR/175-263
D1P1B9_9ENTR/24-91
D1P1B9_9ENTR/266-344
D1P1B9_9ENTR/347-421
D1P1B9_9ENTR/92-172
D1P2R1_9ENTR/182-248
D1PDW1_9BACT/115-194
D1PDW1_9BACT/197-291
D1PDW1_9BACT/294-375
D1PDW1_9BACT/378-453
D1PTX5_9BACT/116-195
D1PTX5_9BACT/198-292
D1PTX5_9BACT/295-376
D1PTX5_9BACT/379-454
D1QVD2_9BACT/198-292
D1QVD2_9BACT/295-376
D1QVD2_9BACT/379-455
D1R5I8_9CHLA/106-184
D1R5I8_9CHLA/188-275
D1R5I8_9CHLA/278-356
D1R5I8_9CHLA/359-436
D1R9T4_9CHLA/204-279
D1RG70_LEGLO/175-245
D1RJU5_LEGLO/181-269
D1RJU5_LEGLO/272-350
D1RJU5_LEGLO/30-97
D1RJU5_LEGLO/353-427
D1RJU5_LEGLO/98-178
D1RRI1_SEROD/182-270
D1RRI1_SEROD/274-351
D1RRI1_SEROD/31-98
D1RRI1_SEROD/354-428
D1RRI1_SEROD/99-179
D1RZG7_SEROD/175-263
D1RZG7_SEROD/24-91
D1RZG7_SEROD/266-344
D1RZG7_SEROD/347-421
D1RZG7_SEROD/92-172
D1S033_SEROD/38-112
D1TQ18_YERPE/190-264
D1TR21_YERPE/175-263
D1TR21_YERPE/24-91
D1TR21_YERPE/266-344
D1TR21_YERPE/347-421
D1TR21_YERPE/92-172
D1VZ10_9BACT/197-291
D1VZ10_9BACT/294-375
D1VZ10_9BACT/378-453
D1W2Z2_9BACT/197-291
D1W2Z2_9BACT/294-375
D1W2Z2_9BACT/378-453
D1XWT4_9BACT/116-195
D1XWT4_9BACT/198-292
D1XWT4_9BACT/295-376
D1XWT4_9BACT/379-454
D1XZ93_9BACT/292-363
D1Y352_9BACT/171-244
D1Y352_9BACT/25-97
D1Y352_9BACT/98-170
D1YQN1_9FIRM/231-305
D1YQN1_9FIRM/306-379
D2AE82_SHIF2/189-263
D2AIV6_SHIF2/175-263
D2AIV6_SHIF2/24-91
D2AIV6_SHIF2/266-344
D2AIV6_SHIF2/347-421
D2AIV6_SHIF2/92-172
D2APY6_FRATE/179-270
D2APY6_FRATE/273-351
D2APY6_FRATE/28-95
D2APY6_FRATE/354-428
D2APY6_FRATE/96-176
D2BTX1_DICD5/175-263
D2BTX1_DICD5/24-91
D2BTX1_DICD5/266-344
D2BTX1_DICD5/347-421
D2BTX1_DICD5/92-172
D2BVQ8_DICD5/206-280
D2C5U9_THENR/271-342
D2C5U9_THENR/342-415
D2C5U9_THENR/90-171
D2EYG9_9BACE/122-201
D2EYG9_9BACE/204-292
D2EYG9_9BACE/295-376
D2EYG9_9BACE/379-454
D2KL54_9ENTR/1-66
D2KL54_9ENTR/67-142
D2KL55_9ENTR/1-66
D2KL55_9ENTR/67-142
D2KL56_9ENTR/1-66
D2KL56_9ENTR/67-142
D2KL57_9ENTR/1-66
D2KL57_9ENTR/67-142
D2KL58_9ENTR/1-66
D2KL58_9ENTR/67-142
D2KL59_9ENTR/1-66
D2KL59_9ENTR/67-142
D2KL60_9ENTR/1-66
D2KL60_9ENTR/67-142
D2KL61_9ENTR/1-66
D2KL61_9ENTR/67-142
D2KL62_9ENTR/1-66
D2KL62_9ENTR/67-142
D2KL63_9ENTR/1-66
D2KL63_9ENTR/67-142
D2KL64_9ENTR/1-66
D2KL64_9ENTR/67-144
D2KL65_9ENTR/1-66
D2KL65_9ENTR/67-142
D2KL66_9ENTR/1-66
D2KL66_9ENTR/67-142
D2KL67_9ENTR/1-66
D2KL67_9ENTR/67-142
D2L7J2_9DELT/211-285
D2L8U1_9DELT/155-225
D2L8U1_9DELT/226-302
D2L8U1_9DELT/306-392
D2L8U1_9DELT/395-477
D2L8U1_9DELT/480-553
D2MJ49_9BACT/124-194
D2MJ97_9BACT/159-248
D2MJ97_9BACT/251-329
D2MJ97_9BACT/332-404
D2MJ97_9BACT/7-78
D2MJ97_9BACT/80-156
D2MR02_CAMJE/105-183
D2MR02_CAMJE/186-276
D2MR02_CAMJE/279-359
D2MR02_CAMJE/362-434
D2N0E6_CAMJE/260-340
D2N0E6_CAMJE/343-415
D2N0E6_CAMJE/86-164
D2NBZ0_ECOS5/175-263
D2NBZ0_ECOS5/24-91
D2NBZ0_ECOS5/266-344
D2NBZ0_ECOS5/347-421
D2NBZ0_ECOS5/92-172
D2NG03_ECOS5/189-263
D2QMK2_SPILD/209-298
D2QMK2_SPILD/301-383
D2QMK2_SPILD/386-460
D2R6N3_PIRSD/133-209
D2R6N3_PIRSD/213-297
D2R6N3_PIRSD/300-378
D2R6N3_PIRSD/382-447
D2R6N3_PIRSD/62-132
D2RLV0_ACIFV/169-240
D2RLV0_ACIFV/316-388
D2T3G6_ERWP6/191-258
D2T5Q2_ERWP6/175-263
D2T5Q2_ERWP6/24-91
D2T5Q2_ERWP6/266-344
D2T5Q2_ERWP6/347-421
D2T5Q2_ERWP6/92-172
D2TI64_CITRI/175-263
D2TI64_CITRI/24-91
D2TI64_CITRI/266-344
D2TI64_CITRI/347-421
D2TI64_CITRI/92-172
D2TN56_CITRI/189-262
D2TX00_9ENTR/190-259
D2U257_9ENTR/175-263
D2U257_9ENTR/24-91
D2U257_9ENTR/266-344
D2U257_9ENTR/347-421
D2U257_9ENTR/92-172
D2UEF6_XANAP/181-269
D2UEF6_XANAP/272-350
D2UEF6_XANAP/30-97
D2UEF6_XANAP/353-427
D2UEF6_XANAP/98-178
D2YIL2_VIBMI/346-417
D2YIU6_VIBMI/175-263
D2YIU6_VIBMI/24-91
D2YIU6_VIBMI/266-344
D2YIU6_VIBMI/347-421
D2YIU6_VIBMI/92-172
D2YMV0_VIBMI/175-263
D2YMV0_VIBMI/24-91
D2YMV0_VIBMI/266-344
D2YMV0_VIBMI/347-421
D2YMV0_VIBMI/92-172
D2YTN8_VIBMI/346-417
D2Z3I3_9BACT/171-245
D2Z3I3_9BACT/26-97
D2Z3I3_9BACT/98-170
D2Z9A2_9ENTR/175-263
D2Z9A2_9ENTR/24-91
D2Z9A2_9ENTR/266-344
D2Z9A2_9ENTR/347-421
D2Z9A2_9ENTR/92-172
D2ZLP6_9ENTR/62-134
D2ZV08_NEIMU/225-299
D2ZV52_NEIMU/174-262
D2ZV52_NEIMU/23-90
D2ZV52_NEIMU/265-344
D2ZV52_NEIMU/347-421
D2ZV52_NEIMU/91-171
D3A2D9_NEISU/174-262
D3A2D9_NEISU/23-90
D3A2D9_NEISU/265-344
D3A2D9_NEISU/347-421
D3A2D9_NEISU/91-171
D3DGW1_HYDTT/280-348
D3DGW1_HYDTT/72-149
D3DIG8_HYDTT/205-289
D3DIG8_HYDTT/22-92
D3DIG8_HYDTT/292-371
D3DIG8_HYDTT/374-446
D3DIG8_HYDTT/94-202
D3ENR0_UCYNA/112-183
D3ENR0_UCYNA/275-346
D3FLB2_CAMJI/167-257
D3FLB2_CAMJI/260-340
D3FLB2_CAMJI/343-415
D3FLB2_CAMJI/86-164
D3GRC2_ECO44/175-263
D3GRC2_ECO44/24-91
D3GRC2_ECO44/266-344
D3GRC2_ECO44/347-421
D3GRC2_ECO44/92-172
D3GW24_ECO44/189-263
D3HKZ9_LEGLN/181-269
D3HKZ9_LEGLN/272-350
D3HKZ9_LEGLN/30-97
D3HKZ9_LEGLN/353-427
D3HKZ9_LEGLN/98-178
D3HRD5_LEGLN/185-255
D3I1G6_9BACT/198-292
D3I1G6_9BACT/295-376
D3I1G6_9BACT/379-454
D3I364_9BACT/115-194
D3I364_9BACT/197-291
D3I364_9BACT/294-375
D3I364_9BACT/378-453
D3IBC0_9BACT/198-292
D3IBC0_9BACT/295-376
D3IBC0_9BACT/379-454
D3ICW1_9BACT/291-361
D3IJK9_9BACT/197-291
D3IJK9_9BACT/294-375
D3IJK9_9BACT/378-453
D3L356_9BACT/100-172
D3L356_9BACT/173-246
D3L356_9BACT/28-99
D3LV46_9FIRM/212-286
D3LV46_9FIRM/286-360
D3NU11_AZOS1/265-339
D3NV27_AZOS1/116-193
D3NV27_AZOS1/196-284
D3NV27_AZOS1/287-366
D3NV27_AZOS1/369-442
D3NV27_AZOS1/48-115
D3PAA6_DEFDS/61-130
D3PAJ3_DEFDS/173-261
D3PAJ3_DEFDS/22-92
D3PAJ3_DEFDS/264-342
D3PAJ3_DEFDS/345-417
D3PAJ3_DEFDS/93-170
D3PSL2_MEIRD/312-379
D3PSL2_MEIRD/87-167
D3QLD9_ECOCB/189-263
D3QWH7_ECOCB/175-263
D3QWH7_ECOCB/24-91
D3QWH7_ECOCB/266-344
D3QWH7_ECOCB/347-421
D3QWH7_ECOCB/92-172
D3RAU6_KLEVT/175-263
D3RAU6_KLEVT/24-91
D3RAU6_KLEVT/266-344
D3RAU6_KLEVT/347-421
D3RAU6_KLEVT/92-172
D3REV9_KLEVT/189-260
D3RG41_KLEVT/175-263
D3RG41_KLEVT/24-91
D3RG41_KLEVT/347-421
D3RG41_KLEVT/92-172
D3RMI4_ALLVD/347-419
D3RV42_ALLVD/102-182
D3RV42_ALLVD/185-273
D3RV42_ALLVD/276-354
D3RV42_ALLVD/34-101
D3RV42_ALLVD/357-431
D3SAD8_THISK/177-265
D3SAD8_THISK/26-93
D3SAD8_THISK/268-346
D3SAD8_THISK/349-423
D3SAD8_THISK/94-174
D3SD66_THISK/213-286
D3SNZ6_THEAH/18-88
D3SNZ6_THEAH/201-285
D3SNZ6_THEAH/288-367
D3SNZ6_THEAH/370-442
D3SNZ6_THEAH/90-198
D3SPM3_THEAH/281-349
D3SPM3_THEAH/72-150
D3UGC8_HELM1/11-77
D3UGC8_HELM1/252-331
D3UGC8_HELM1/334-406
D3UGC8_HELM1/78-156
D3UU52_CHLTS/104-182
D3UU52_CHLTS/185-272
D3UU52_CHLTS/275-353
D3UU52_CHLTS/356-435
D3UWG7_XENBS/110-190
D3UWG7_XENBS/193-281
D3UWG7_XENBS/284-362
D3UWG7_XENBS/365-439
D3UWG7_XENBS/42-109
D3UYW3_XENBS/190-257
D3VCI8_XENNA/175-263
D3VCI8_XENNA/24-91
D3VCI8_XENNA/266-344
D3VCI8_XENNA/347-421
D3VCI8_XENNA/92-172
D3VIK2_XENNA/190-262
D4BFR4_9ENTR/180-253
D4BG99_9ENTR/175-263
D4BG99_9ENTR/24-91
D4BG99_9ENTR/266-344
D4BG99_9ENTR/347-421
D4BG99_9ENTR/92-172
D4BWN2_PRORE/175-263
D4BWN2_PRORE/24-91
D4BWN2_PRORE/266-344
D4BWN2_PRORE/347-421
D4BWN2_PRORE/92-172
D4C3T8_PRORE/204-269
D4CUS8_9FUSO/124-195
D4CUS8_9FUSO/196-270
D4CUS8_9FUSO/275-359
D4CUS8_9FUSO/28-99
D4DQI6_NEIEG/250-324
D4DV22_NEIEG/174-262
D4DV22_NEIEG/23-90
D4DV22_NEIEG/265-344
D4DV22_NEIEG/347-421
D4DV22_NEIEG/91-171
D4DY52_SEROD/171-245
D4E2D9_SEROD/175-263
D4E2D9_SEROD/24-91
D4E2D9_SEROD/266-344
D4E2D9_SEROD/347-421
D4E2D9_SEROD/92-172
D4EDJ2_AGGAC/174-260
D4EDJ2_AGGAC/263-342
D4EDJ2_AGGAC/345-419
D4EDJ2_AGGAC/91-171
D4EDP7_AGGAC/232-304
D4F0Q0_EDWTA/190-260
D4F2G9_EDWTA/175-263
D4F2G9_EDWTA/24-91
D4F2G9_EDWTA/266-344
D4F2G9_EDWTA/347-421
D4F2G9_EDWTA/92-172
D4G8E1_RIEPU/176-259
D4G8E1_RIEPU/345-419
D4G8E1_RIEPU/93-173
D4GAC0_TREPC/106-182
D4GAC0_TREPC/185-273
D4GAC0_TREPC/276-354
D4GAC0_TREPC/32-105
D4GAC0_TREPC/357-430
D4GKD8_PANAM/100-180
D4GKD8_PANAM/183-271
D4GKD8_PANAM/274-352
D4GKD8_PANAM/32-99
D4GKD8_PANAM/355-429
D4GNX4_PANAM/191-265
D4H335_DENA2/172-260
D4H335_DENA2/21-91
D4H335_DENA2/263-341
D4H335_DENA2/344-416
D4H335_DENA2/92-169
D4HZ73_ERWAC/175-263
D4HZ73_ERWAC/24-91
D4HZ73_ERWAC/266-344
D4HZ73_ERWAC/347-421
D4HZ73_ERWAC/92-172
D4I1F6_ERWAC/191-262
D4I730_ERWAE/175-263
D4I730_ERWAE/24-91
D4I730_ERWAE/266-344
D4I730_ERWAE/347-421
D4I730_ERWAE/92-172
D4IET0_ERWAE/195-266
D4ING4_9BACT/129-209
D4ING4_9BACT/212-298
D4ING4_9BACT/301-388
D4ING4_9BACT/391-464
D4KGC3_9FIRM/105-176
D4KGC3_9FIRM/177-251
D4KGC3_9FIRM/253-325
D4S7D0_9FIRM/110-181
D4S7D0_9FIRM/182-256
D4S7D0_9FIRM/259-329
D4SVE1_9XANT/181-269
D4SVE1_9XANT/272-350
D4SVE1_9XANT/30-97
D4SVE1_9XANT/353-427
D4SVE1_9XANT/98-178
D4SWQ5_9XANT/115-196
D4T7T2_9XANT/181-269
D4T7T2_9XANT/272-350
D4T7T2_9XANT/30-97
D4T7T2_9XANT/353-427
D4T7T2_9XANT/98-178
D4T9G1_9XANT/115-196
D4TCW1_9NOST/107-180
D4TCW1_9NOST/280-352
D4TU94_9NOST/149-222
D4TU94_9NOST/326-394
D4VAU1_BACVU/121-200
D4VAU1_BACVU/203-291
D4VAU1_BACVU/294-375
D4VAU1_BACVU/378-453
D4VIC3_9BACE/121-200
D4VIC3_9BACE/203-291
D4VIC3_9BACE/294-375
D4VIC3_9BACE/378-450
D4WHT7_BACOV/121-200
D4WHT7_BACOV/203-291
D4WHT7_BACOV/294-375
D4WHT7_BACOV/378-450
D4WQR6_BACOV/121-200
D4WQR6_BACOV/203-291
D4WQR6_BACOV/294-375
D4WQR6_BACOV/378-450
D4XC37_9BURK/101-181
D4XC37_9BURK/184-272
D4XC37_9BURK/275-353
D4XC37_9BURK/33-100
D4XC37_9BURK/356-430
D4XPP6_ACIHA/298-382
D4XQ97_ACIHA/181-269
D4XQ97_ACIHA/272-350
D4XQ97_ACIHA/30-97
D4XQ97_ACIHA/353-427
D4XQ97_ACIHA/98-178
D4Z3R0_SPHJU/117-194
D4Z3R0_SPHJU/197-285
D4Z3R0_SPHJU/288-365
D4Z3R0_SPHJU/370-444
D4Z3R0_SPHJU/49-116
D4Z616_SPHJU/293-369
D4ZEK9_SHEVD/339-409
D4ZHR3_SHEVD/180-268
D4ZHR3_SHEVD/271-349
D4ZHR3_SHEVD/352-426
D4ZHR3_SHEVD/97-177
D4ZL79_SHEVD/112-192
D4ZL79_SHEVD/195-268
D4ZWR7_SPIPL/279-351
D4ZWR7_SPIPL/432-516
D5ATT8_RHOCB/111-188
D5ATT8_RHOCB/191-279
D5ATT8_RHOCB/282-361
D5ATT8_RHOCB/364-437
D5ATT8_RHOCB/43-110
D5AW80_RICPP/175-263
D5AW80_RICPP/26-94
D5AW80_RICPP/266-344
D5AW80_RICPP/347-420
D5AW80_RICPP/95-172
D5B388_YERPZ/175-263
D5B388_YERPZ/24-91
D5B388_YERPZ/266-344
D5B388_YERPZ/347-421
D5B388_YERPZ/92-172
D5B4E1_YERPZ/190-264
D5BCN3_ZUNPS/324-397
D5BFN1_ZUNPS/107-189
D5BFN1_ZUNPS/192-279
D5BFN1_ZUNPS/282-367
D5BFN1_ZUNPS/370-446
D5BR57_PUNMI/100-177
D5BR57_PUNMI/180-268
D5BR57_PUNMI/32-99
D5BR57_PUNMI/354-426
D5BUM0_NITHN/194-267
D5BVW9_NITHN/101-181
D5BVW9_NITHN/184-272
D5BVW9_NITHN/275-353
D5BVW9_NITHN/33-100
D5BVW9_NITHN/356-430
D5CEZ6_ENTCC/189-261
D5CHY0_ENTCC/175-263
D5CHY0_ENTCC/24-91
D5CHY0_ENTCC/266-344
D5CHY0_ENTCC/347-421
D5CHY0_ENTCC/92-172
D5CSE0_SIDLE/175-263
D5CSE0_SIDLE/24-91
D5CSE0_SIDLE/266-344
D5CSE0_SIDLE/348-422
D5CSE0_SIDLE/92-172
D5CVA9_ECOKI/175-263
D5CVA9_ECOKI/24-91
D5CVA9_ECOKI/266-344
D5CVA9_ECOKI/347-421
D5CVA9_ECOKI/92-172
D5D810_ECOKI/189-263
D5D8S4_SULMD/673-756
D5D8S4_SULMD/759-830
D5EGE2_AMICL/172-245
D5EGE2_AMICL/29-98
D5EGE2_AMICL/99-171
D5EJK3_CORAD/108-186
D5EJK3_CORAD/189-278
D5EJK3_CORAD/281-359
D5EJK3_CORAD/33-107
D5EJK3_CORAD/362-435
D5EQP9_CORAD/314-386
D5EVN6_PRER2/125-202
D5EVN6_PRER2/205-299
D5EVN6_PRER2/302-383
D5EVN6_PRER2/386-461
D5G2J8_9RHIZ/170-256
D5G2J8_9RHIZ/22-89
D5G2J8_9RHIZ/259-338
D5G2J8_9RHIZ/341-413
D5G2J8_9RHIZ/90-167
D5H8L7_SALRM/243-316
D5H8L7_SALRM/48-147
D5HAC0_SALRM/124-196
D5HAC0_SALRM/199-286
D5HAC0_SALRM/289-372
D5HAC0_SALRM/375-452
D5HB56_SALRM/116-196
D5HBA4_SALRM/99-216
D5MG30_9BACT/106-183
D5MG30_9BACT/186-271
D5MG30_9BACT/274-352
D5MG30_9BACT/34-105
D5MG30_9BACT/356-428
D5NF17_9BURK/181-269
D5NF17_9BURK/272-350
D5NF17_9BURK/30-97
D5NF17_9BURK/353-427
D5NF17_9BURK/98-178
D5NPP2_9BURK/228-302
D5QCT2_GLUHA/138-215
D5QCT2_GLUHA/218-306
D5QCT2_GLUHA/309-388
D5QCT2_GLUHA/391-464
D5QCT2_GLUHA/71-137
D5QGA1_GLUHA/266-339
D5QPS6_METTR/170-258
D5QPS6_METTR/261-340
D5QPS6_METTR/343-416
D5QPS6_METTR/91-167
D5REY3_FUSNN/124-195
D5REY3_FUSNN/196-270
D5REY3_FUSNN/275-359
D5REY3_FUSNN/28-99
D5RRM1_9PROT/112-189
D5RRM1_9PROT/192-280
D5RRM1_9PROT/283-362
D5RRM1_9PROT/365-438
D5RRM1_9PROT/44-111
D5SP47_PLAL2/178-248
D5SP47_PLAL2/249-325
D5SP47_PLAL2/328-412
D5SP47_PLAL2/415-493
D5T8R7_LEGP2/181-269
D5T8R7_LEGP2/272-350
D5T8R7_LEGP2/30-97
D5T8R7_LEGP2/353-427
D5T8R7_LEGP2/98-178
D5TE63_LEGP2/168-238
D5UB17_BRAM5/112-192
D5UB17_BRAM5/195-285
D5UB17_BRAM5/288-366
D5UB17_BRAM5/369-442
D5UB17_BRAM5/40-111
D5V1E8_ARCNC/262-341
D5V1E8_ARCNC/344-416
D5V1E8_ARCNC/87-166
D5VAW5_MORCR/182-269
D5VAW5_MORCR/272-349
D5VAW5_MORCR/32-98
D5VAW5_MORCR/353-427
D5VAW5_MORCR/99-179
D5VJY6_CAUST/110-187
D5VJY6_CAUST/192-278
D5VJY6_CAUST/281-360
D5VJY6_CAUST/363-436
D5VJY6_CAUST/43-109
D5W4L2_BURSC/232-305
D5W8T5_BURSC/181-269
D5W8T5_BURSC/272-350
D5W8T5_BURSC/30-97
D5W8T5_BURSC/353-427
D5W8T5_BURSC/98-178
D5WZA8_THIK1/262-336
D5X3C5_THIK1/179-267
D5X3C5_THIK1/270-348
D5X3C5_THIK1/28-95
D5X3C5_THIK1/351-425
D5X3C5_THIK1/96-176
D6BHR6_9FUSO/119-190
D6BHR6_9FUSO/192-265
D6BHR6_9FUSO/23-94
D6BHR6_9FUSO/270-354
D6CNH9_THIS3/274-348
D6CUX2_THIS3/179-267
D6CUX2_THIS3/270-348
D6CUX2_THIS3/28-95
D6CUX2_THIS3/351-425
D6CUX2_THIS3/96-176
D6D6D0_9BACE/121-200
D6D6D0_9BACE/203-291
D6D6D0_9BACE/294-375
D6D6D0_9BACE/378-450
D6DS47_ENTCL/177-249
D6DTM8_ENTCL/175-263
D6DTM8_ENTCL/24-91
D6DTM8_ENTCL/266-344
D6DTM8_ENTCL/347-421
D6DTM8_ENTCL/92-172
D6GLK0_9ENTR/189-260
D6GM12_9ENTR/175-263
D6GM12_9ENTR/24-91
D6GM12_9ENTR/347-421
D6GM12_9ENTR/92-172
D6GM94_9ENTR/175-263
D6GM94_9ENTR/24-91
D6GM94_9ENTR/266-344
D6GM94_9ENTR/347-421
D6GM94_9ENTR/92-172
D6H569_NEIGO/174-262
D6H569_NEIGO/23-90
D6H569_NEIGO/265-344
D6H569_NEIGO/347-421
D6H569_NEIGO/91-171
D6HA30_NEIGO/248-322
D6I4B0_ECOLX/189-263
D6I568_ECOLX/173-261
D6I568_ECOLX/22-89
D6I568_ECOLX/264-342
D6I568_ECOLX/345-419
D6I568_ECOLX/90-170
D6IHF9_ECOLX/189-263
D6IIE7_ECOLX/175-263
D6IIE7_ECOLX/24-91
D6IIE7_ECOLX/266-344
D6IIE7_ECOLX/347-421
D6IIE7_ECOLX/92-172
D6IJ33_ECOLX/189-263
D6IK81_ECOLX/175-263
D6IK81_ECOLX/24-91
D6IK81_ECOLX/266-344
D6IK81_ECOLX/347-421
D6IK81_ECOLX/92-172
D6J5J7_ECOLX/189-263
D6J6H0_ECOLX/175-263
D6J6H0_ECOLX/24-91
D6J6H0_ECOLX/266-344
D6J6H0_ECOLX/347-421
D6J6H0_ECOLX/92-172
D6JHW9_NEIGO/248-322
D6JJJ8_NEIGO/174-262
D6JJJ8_NEIGO/23-90
D6JJJ8_NEIGO/265-344
D6JJJ8_NEIGO/347-421
D6JJJ8_NEIGO/91-171
D6JTB6_ACIG3/179-267
D6JTB6_ACIG3/270-348
D6JTB6_ACIG3/28-95
D6JTB6_ACIG3/351-425
D6JTB6_ACIG3/96-176
D6JTT5_ACIG3/317-400
D6KLX8_9FIRM/117-191
D6KLX8_9FIRM/192-265
D6KSB8_9FIRM/117-191
D6KSB8_9FIRM/192-265
D6L232_9NEIS/222-312
D6L232_9NEIS/24-91
D6L232_9NEIS/396-470
D6L232_9NEIS/92-219
D6L2G2_9NEIS/221-295
D6L7T2_9FUSO/119-190
D6L7T2_9FUSO/191-265
D6L7T2_9FUSO/23-94
D6L7T2_9FUSO/267-354
D6LJR1_9FUSO/119-190
D6LJR1_9FUSO/191-265
D6LJR1_9FUSO/23-94
D6LJR1_9FUSO/270-354
D6LKZ1_9RHIZ/247-321
D6LQ27_9RHIZ/125-202
D6LQ27_9RHIZ/205-293
D6LQ27_9RHIZ/296-375
D6LQ27_9RHIZ/378-451
D6LQ27_9RHIZ/57-124
D6RWE3_BORVA/104-180
D6RWE3_BORVA/183-274
D6RWE3_BORVA/277-353
D6RWE3_BORVA/356-429
D6SPA6_9DELT/164-235
D6SPA6_9DELT/236-313
D6SPA6_9DELT/317-402
D6SPA6_9DELT/405-487
D6SPA6_9DELT/490-563
D6UMZ0_9BACT/141-223
D6UMZ0_9BACT/226-331
D6UMZ0_9BACT/334-413
D6UMZ0_9BACT/416-493
D6UMZ0_9BACT/73-140
D6UWQ4_9BACT/149-228
D6UWQ4_9BACT/401-490
D6UWQ4_9BACT/77-144
D6UWV2_9BACT/28-93
D6V9N0_9BRAD/107-184
D6V9N0_9BRAD/187-275
D6V9N0_9BRAD/278-357
D6V9N0_9BRAD/360-433
D6V9N0_9BRAD/39-106
D6XPP8_HELPV/1-68
D6XPP8_HELPV/150-240
D6XPP8_HELPV/243-322
D6XPP8_HELPV/325-397
D6XPP8_HELPV/69-147
D6YCZ8_CHLT5/104-182
D6YCZ8_CHLT5/185-272
D6YCZ8_CHLT5/275-353
D6YCZ8_CHLT5/356-435
D6YF43_CHLT7/104-182
D6YF43_CHLT7/185-272
D6YF43_CHLT7/275-353
D6YF43_CHLT7/356-435
D6YHQ7_CHLT0/104-182
D6YHQ7_CHLT0/185-272
D6YHQ7_CHLT0/275-353
D6YHQ7_CHLT0/356-435
D6YKD4_CHLTG/104-182
D6YKD4_CHLTG/185-272
D6YKD4_CHLTG/275-353
D6YKD4_CHLTG/356-435
D6YPS8_CHLT1/104-182
D6YPS8_CHLT1/185-272
D6YPS8_CHLT1/275-353
D6YPS8_CHLT1/356-435
D6YWN7_WADCW/110-188
D6YWN7_WADCW/191-279
D6YWN7_WADCW/282-360
D6YWN7_WADCW/363-441
D6YXS0_CHLT9/104-182
D6YXS0_CHLT9/185-272
D6YXS0_CHLT9/275-353
D6YXS0_CHLT9/356-435
D6Z379_DESAT/201-272
D6Z379_DESAT/273-350
D6Z379_DESAT/353-439
D6Z379_DESAT/442-520
D6Z379_DESAT/523-597
D6Z5S0_DESAT/327-408
D6ZYM3_STAND/107-183
D6ZYM3_STAND/186-274
D6ZYM3_STAND/277-356
D6ZYM3_STAND/359-432
D6ZYM3_STAND/40-105
D7AM89_GEOSK/179-267
D7AM89_GEOSK/270-348
D7AM89_GEOSK/28-98
D7AM89_GEOSK/351-424
D7AM89_GEOSK/99-176
D7BIF6_MEISD/308-383
D7BIF6_MEISD/84-164
D7CUH8_TRURR/361-427
D7DD63_CHLTD/104-182
D7DD63_CHLTD/185-272
D7DD63_CHLTD/275-353
D7DD63_CHLTD/356-435
D7DGD2_CHLTL/104-182
D7DGD2_CHLTL/185-272
D7DGD2_CHLTL/275-353
D7DGD2_CHLTL/356-435
D7DI18_METS0/110-190
D7DI18_METS0/193-281
D7DI18_METS0/284-362
D7DI18_METS0/365-439
D7DI18_METS0/42-109
D7DNP9_METS0/198-276
D7E250_NOSA0/246-327
D7E466_NOSA0/211-284
D7E466_NOSA0/381-454
D7FE08_HELP3/1-68
D7FE08_HELP3/150-240
D7FE08_HELP3/243-322
D7FE08_HELP3/325-397
D7FE08_HELP3/69-147
D7GYQ7_BRUAB/107-184
D7GYQ7_BRUAB/187-275
D7GYQ7_BRUAB/278-357
D7GYQ7_BRUAB/360-433
D7GYQ7_BRUAB/39-106
D7H0X6_BRUAB/233-307
D7HDU4_VIBCH/347-418
D7HE38_VIBCH/175-263
D7HE38_VIBCH/24-91
D7HE38_VIBCH/266-344
D7HE38_VIBCH/347-421
D7HE38_VIBCH/92-172
D7HQI3_VIBCH/175-263
D7HQI3_VIBCH/24-91
D7HQI3_VIBCH/266-344
D7HQI3_VIBCH/347-421
D7HQI3_VIBCH/92-172
D7HRH9_VIBCH/347-418
D7I0F8_PSESS/187-261
D7I366_PSESS/175-263
D7I366_PSESS/24-91
D7I366_PSESS/266-344
D7I366_PSESS/347-421
D7I366_PSESS/92-172
D7I3M7_PSESS/174-262
D7I3M7_PSESS/265-343
D7I3M7_PSESS/346-420
D7I3M7_PSESS/91-171
D7IGT0_9BACE/121-200
D7IGT0_9BACE/203-291
D7IGT0_9BACE/294-375
D7IGT0_9BACE/378-449
D7IMU5_9BACE/121-200
D7IMU5_9BACE/203-299
D7IMU5_9BACE/302-383
D7IMU5_9BACE/386-461
D7J618_9BACE/121-200
D7J618_9BACE/203-291
D7J618_9BACE/294-375
D7J618_9BACE/378-450
D7JG04_9BACT/112-190
D7JG04_9BACT/193-280
D7JG04_9BACT/283-364
D7JG04_9BACT/367-444
D7JHZ5_ECOLX/175-263
D7JHZ5_ECOLX/24-91
D7JHZ5_ECOLX/266-344
D7JHZ5_ECOLX/347-421
D7JHZ5_ECOLX/92-172
D7JIM0_ECOLX/189-263
D7K4I3_9BACE/121-200
D7K4I3_9BACE/203-291
D7K4I3_9BACE/294-375
D7K4I3_9BACE/378-450
D7L9U2_ARALL/72-150
D7LN45_ARALL/377-447
D7LYY0_ARALL/74-152
D7LZA0_ARALL/314-396
D7MRT3_ARALL/404-473
D7N486_9NEIS/174-262
D7N486_9NEIS/23-90
D7N486_9NEIS/265-344
D7N486_9NEIS/347-421
D7N486_9NEIS/91-171
D7N4I4_9NEIS/234-308
D7NEH7_9BACT/198-292
D7NEH7_9BACT/295-376
D7NEH7_9BACT/379-455
D7P697_9DELT/129-209
D7P697_9DELT/35-125
D7SL75_VITVI/107-176
D7VKP7_9SPHI/120-199
D7VKP7_9SPHI/202-289
D7VKP7_9SPHI/292-376
D7VKP7_9SPHI/379-455
D7VWS5_9FLAO/201-291
D7VWS5_9FLAO/294-380
D7VWS5_9FLAO/383-458
D7X9Y6_ECOLX/189-263
D7XDP6_ECOLX/175-263
D7XDP6_ECOLX/24-91
D7XDP6_ECOLX/266-344
D7XDP6_ECOLX/347-421
D7XDP6_ECOLX/92-172
D7XGU0_ECOLX/175-263
D7XGU0_ECOLX/24-91
D7XGU0_ECOLX/266-344
D7XGU0_ECOLX/347-421
D7XGU0_ECOLX/92-172
D7XSK2_ECOLX/189-263
D7XYV2_ECOLX/189-263
D7Y885_ECOLX/175-263
D7Y885_ECOLX/24-91
D7Y885_ECOLX/266-344
D7Y885_ECOLX/347-421
D7Y885_ECOLX/92-172
D7YEX7_ECOLX/189-263
D7YFE1_ECOLX/175-263
D7YFE1_ECOLX/24-91
D7YFE1_ECOLX/266-344
D7YFE1_ECOLX/347-421
D7YFE1_ECOLX/92-172
D7Z289_ECOLX/189-263
D7Z5T1_ECOLX/175-263
D7Z5T1_ECOLX/24-91
D7Z5T1_ECOLX/266-344
D7Z5T1_ECOLX/347-421
D7Z5T1_ECOLX/92-172
D7ZHY9_ECOLX/189-263
D7ZK91_ECOLX/175-263
D7ZK91_ECOLX/24-91
D7ZK91_ECOLX/266-344
D7ZK91_ECOLX/347-421
D7ZK91_ECOLX/92-172
D7ZNV9_ECOLX/189-263
D7ZZT6_ECOLX/175-263
D7ZZT6_ECOLX/24-91
D7ZZT6_ECOLX/266-344
D7ZZT6_ECOLX/347-421
D7ZZT6_ECOLX/92-172
D8A4A2_ECOLX/189-239
D8AA70_ECOLX/175-263
D8AA70_ECOLX/24-91
D8AA70_ECOLX/266-344
D8AA70_ECOLX/347-421
D8AA70_ECOLX/92-172
D8AQY5_ECOLX/175-263
D8AQY5_ECOLX/24-91
D8AQY5_ECOLX/266-344
D8AQY5_ECOLX/347-421
D8AQY5_ECOLX/92-172
D8AS62_ECOLX/189-263
D8B147_ECOLX/189-263
D8B213_ECOLX/175-263
D8B213_ECOLX/24-91
D8B213_ECOLX/266-344
D8B213_ECOLX/347-421
D8B213_ECOLX/92-172
D8BII0_ECOLX/175-263
D8BII0_ECOLX/24-91
D8BII0_ECOLX/266-344
D8BII0_ECOLX/347-421
D8BII0_ECOLX/92-172
D8BKD8_ECOLX/233-307
D8C1Z2_ECOLX/189-263
D8C3J9_ECOLX/175-263
D8C3J9_ECOLX/24-91
D8C3J9_ECOLX/266-344
D8C3J9_ECOLX/347-421
D8C3J9_ECOLX/92-172
D8CE51_ECOLX/189-263
D8CHP3_ECOLX/175-263
D8CHP3_ECOLX/24-91
D8CHP3_ECOLX/266-344
D8CHP3_ECOLX/347-421
D8CHP3_ECOLX/92-172
D8D8R6_COMTE/100-180
D8D8R6_COMTE/183-271
D8D8R6_COMTE/274-351
D8D8R6_COMTE/32-99
D8D8R6_COMTE/355-429
D8DZS0_PREBR/106-185
D8DZS0_PREBR/188-282
D8DZS0_PREBR/285-366
D8DZS0_PREBR/369-444
D8E3W6_ECOLX/189-263
D8EBR5_ECOLX/175-263
D8EBR5_ECOLX/24-91
D8EBR5_ECOLX/266-344
D8EBR5_ECOLX/347-421
D8EBR5_ECOLX/92-172
D8EIU4_ECOLX/175-263
D8EIU4_ECOLX/24-91
D8EIU4_ECOLX/266-344
D8EIU4_ECOLX/347-421
D8EIU4_ECOLX/92-172
D8ER34_ECOLX/189-263
D8EXW6_9DELT/175-246
D8EXW6_9DELT/247-324
D8EXW6_9DELT/327-415
D8EXW6_9DELT/418-496
D8EXW6_9DELT/499-572
D8FU97_9CYAN/231-312
D8G3L9_9CYAN/280-351
D8G3L9_9CYAN/433-516
D8IDD0_BRAP9/116-196
D8IDD0_BRAP9/199-289
D8IDD0_BRAP9/292-370
D8IDD0_BRAP9/373-446
D8IDD0_BRAP9/44-115
D8IQ05_HERSS/196-269
D8IU23_HERSS/104-184
D8IU23_HERSS/187-275
D8IU23_HERSS/278-356
D8IU23_HERSS/359-433
D8IU23_HERSS/36-103
D8JGN7_ACISD/316-399
D8JHW7_ACISD/179-267
D8JHW7_ACISD/270-348
D8JHW7_ACISD/28-95
D8JHW7_ACISD/351-425
D8JHW7_ACISD/96-176
D8JZA9_HYPDA/101-178
D8JZA9_HYPDA/181-269
D8JZA9_HYPDA/272-351
D8JZA9_HYPDA/33-100
D8JZA9_HYPDA/354-427
D8K8K2_NITWC/182-270
D8K8K2_NITWC/273-351
D8K8K2_NITWC/31-98
D8K8K2_NITWC/354-428
D8K8K2_NITWC/99-179
D8KAS2_NITWC/192-264
D8MMC1_ERWBE/183-254
D8MNE2_ERWBE/175-263
D8MNE2_ERWBE/24-91
D8MNE2_ERWBE/266-344
D8MNE2_ERWBE/347-421
D8MNE2_ERWBE/92-172
D8N514_RALSO/181-269
D8N514_RALSO/272-350
D8N514_RALSO/30-97
D8N514_RALSO/353-427
D8N514_RALSO/98-178
D8NJJ4_RALSO/171-259
D8NJJ4_RALSO/20-87
D8NJJ4_RALSO/262-340
D8NJJ4_RALSO/343-417
D8NJJ4_RALSO/88-168
D8NTZ6_RALSO/181-269
D8NTZ6_RALSO/272-350
D8NTZ6_RALSO/30-97
D8NTZ6_RALSO/353-427
D8NTZ6_RALSO/98-178
D8NW55_RALSO/359-430
D8PHK3_9BACT/108-185
D8PHK3_9BACT/188-286
D8PHK3_9BACT/289-367
D8PHK3_9BACT/36-107
D8PHK3_9BACT/370-442
D8QQL0_SELML/8-85
D8R3W8_SELML/118-197
D8R3X0_SELML/206-288
D8R3X0_SELML/278-360
D8R8C0_SELML/8-85
D8R9E2_SELML/152-221
D8RAH9_SELML/206-288
D8RAH9_SELML/278-360
D8S2T7_SELML/237-314
D8S8E6_SELML/237-314
D8TPS6_VOLCA/265-335
D9P5B9_ACTPL/171-259
D9P5B9_ACTPL/20-87
D9P5B9_ACTPL/262-341
D9P5B9_ACTPL/344-418
D9P5B9_ACTPL/88-168
D9P5T8_ACTPL/220-292
D9P9B2_ACTPL/171-259
D9P9B2_ACTPL/20-87
D9P9B2_ACTPL/262-341
D9P9B2_ACTPL/344-418
D9P9B2_ACTPL/88-168
D9PDK3_ACTPL/220-292
D9PNB7_9ZZZZ/169-258
D9PNB7_9ZZZZ/20-87
D9PNB7_9ZZZZ/261-339
D9PNB7_9ZZZZ/342-414
D9PNB7_9ZZZZ/88-166
D9QKY6_BRESC/136-213
D9QKY6_BRESC/216-304
D9QKY6_BRESC/307-386
D9QKY6_BRESC/389-462
D9QKY6_BRESC/67-135
D9QTW6_ACEAZ/107-181
D9QTW6_ACEAZ/182-255
D9QTW6_ACEAZ/36-106
D9RT32_PREMB/115-194
D9RT32_PREMB/197-291
D9RT32_PREMB/294-375
D9RT32_PREMB/378-453
D9S652_FIBSS/136-207
D9S652_FIBSS/440-517
D9S652_FIBSS/51-129
D9S652_FIBSS/520-592
D9SGZ9_GALCS/175-263
D9SGZ9_GALCS/24-91
D9SGZ9_GALCS/266-344
D9SGZ9_GALCS/347-421
D9SGZ9_GALCS/92-172
D9Y7X1_9BURK/11-78
D9Y7X1_9BURK/162-250
D9Y7X1_9BURK/253-332
D9Y7X1_9BURK/335-409
D9Y7X1_9BURK/79-159
D9YGW6_9DELT/14-79
D9YGW6_9DELT/161-247
D9YGW6_9DELT/250-333
D9YGW6_9DELT/336-409
D9YGW6_9DELT/80-158
D9ZEG8_9ZZZZ/149-230
E0DJX6_9RHIZ/247-321
E0DKZ1_9RHIZ/107-184
E0DKZ1_9RHIZ/187-275
E0DKZ1_9RHIZ/278-357
E0DKZ1_9RHIZ/360-433
E0DKZ1_9RHIZ/39-106
E0DUN1_9RHIZ/107-184
E0DUN1_9RHIZ/187-275
E0DUN1_9RHIZ/278-357
E0DUN1_9RHIZ/360-433
E0DUN1_9RHIZ/39-106
E0DVC6_9RHIZ/247-321
E0E6N7_ACTPL/171-259
E0E6N7_ACTPL/20-87
E0E6N7_ACTPL/262-341
E0E6N7_ACTPL/344-418
E0E6N7_ACTPL/88-168
E0E7Y1_ACTPL/220-292
E0ECR4_ACTPL/171-259
E0ECR4_ACTPL/20-87
E0ECR4_ACTPL/262-341
E0ECR4_ACTPL/344-418
E0ECR4_ACTPL/88-168
E0EDV5_ACTPL/220-292
E0EIX3_ACTPL/171-259
E0EIX3_ACTPL/20-87
E0EIX3_ACTPL/262-341
E0EIX3_ACTPL/344-418
E0EIX3_ACTPL/88-168
E0EWI8_ACTPL/171-259
E0EWI8_ACTPL/20-87
E0EWI8_ACTPL/262-341
E0EWI8_ACTPL/344-418
E0EWI8_ACTPL/88-168
E0EXU2_ACTPL/220-292
E0F2U2_ACTPL/171-259
E0F2U2_ACTPL/20-87
E0F2U2_ACTPL/262-341
E0F2U2_ACTPL/344-418
E0F2U2_ACTPL/88-168
E0F411_ACTPL/220-292
E0F8Z3_ACTPL/171-259
E0F8Z3_ACTPL/20-87
E0F8Z3_ACTPL/262-341
E0F8Z3_ACTPL/344-418
E0F8Z3_ACTPL/88-168
E0FA66_ACTPL/220-292
E0FF75_ACTPL/171-259
E0FF75_ACTPL/20-87
E0FF75_ACTPL/262-341
E0FF75_ACTPL/344-418
E0FF75_ACTPL/88-168
E0FGE0_ACTPL/220-292
E0FL57_ACTPL/171-259
E0FL57_ACTPL/20-87
E0FL57_ACTPL/262-341
E0FL57_ACTPL/344-418
E0FL57_ACTPL/88-168
E0FMN9_ACTPL/220-292
E0HLG4_9GAMM/180-268
E0HLG4_9GAMM/271-349
E0HLG4_9GAMM/29-96
E0HLG4_9GAMM/352-426
E0HLG4_9GAMM/97-177
E0HR30_9GAMM/114-195
E0HR30_9GAMM/198-271
E0HU96_9GAMM/339-409
E0HWQ1_9BACT/23-92
E0HWQ1_9BACT/310-383
E0HWQ1_9BACT/384-458
E0ILB6_9GAMM/180-268
E0ILB6_9GAMM/271-349
E0ILB6_9GAMM/29-96
E0ILB6_9GAMM/352-426
E0ILB6_9GAMM/97-177
E0IPU3_9GAMM/114-195
E0IPU3_9GAMM/198-271
E0IT81_9GAMM/339-409
E0IYK5_ECOLW/175-263
E0IYK5_ECOLW/24-91
E0IYK5_ECOLW/266-344
E0IYK5_ECOLW/347-421
E0IYK5_ECOLW/92-172
E0J2J2_ECOLW/189-263
E0JCS3_RHIME/236-310
E0JLR2_RHIME/108-184
E0JLR2_RHIME/187-275
E0JLR2_RHIME/278-357
E0JLR2_RHIME/360-433
E0JLR2_RHIME/39-106
E0JSD6_RHIME/236-310
E0JVC4_RHIME/108-184
E0JVC4_RHIME/187-275
E0JVC4_RHIME/278-357
E0JVC4_RHIME/360-433
E0JVC4_RHIME/39-106
E0LGH5_SPHCR/117-194
E0LGH5_SPHCR/197-285
E0LGH5_SPHCR/288-365
E0LGH5_SPHCR/370-444
E0LGH5_SPHCR/49-116
E0LMH9_SPHCR/287-363
E0LX68_9ENTR/175-263
E0LX68_9ENTR/24-91
E0LX68_9ENTR/266-344
E0LX68_9ENTR/347-421
E0LX68_9ENTR/92-172
E0LXL9_9ENTR/191-258
E0MKB1_9RHOB/111-188
E0MKB1_9RHOB/191-279
E0MKB1_9RHOB/282-361
E0MKB1_9RHOB/364-437
E0MKB1_9RHOB/43-110
E0MMQ3_9RHOB/250-324
E0NC29_NEIME/228-302
E0NCN8_NEIME/174-262
E0NCN8_NEIME/23-90
E0NCN8_NEIME/265-344
E0NCN8_NEIME/347-421
E0NCN8_NEIME/91-171
E0NVH9_9BACT/116-195
E0NVH9_9BACT/198-292
E0NVH9_9BACT/295-376
E0NVH9_9BACT/379-454
E0P1X4_9FIRM/147-221
E0P1X4_9FIRM/223-294
E0P1X4_9FIRM/75-146
E0QEG9_CAMCO/166-256
E0QEG9_CAMCO/17-84
E0QEG9_CAMCO/259-339
E0QEG9_CAMCO/342-414
E0QEG9_CAMCO/85-163
E0R339_ECOLX/175-263
E0R339_ECOLX/24-91
E0R339_ECOLX/266-344
E0R339_ECOLX/347-421
E0R339_ECOLX/92-172
E0R425_ECOLX/189-263
E0RST3_SPITD/108-184
E0RST3_SPITD/187-273
E0RST3_SPITD/276-354
E0RST3_SPITD/34-106
E0RST3_SPITD/357-430
E0SCD7_DICD3/175-263
E0SCD7_DICD3/24-91
E0SCD7_DICD3/266-344
E0SCD7_DICD3/347-421
E0SCD7_DICD3/92-172
E0SEC4_DICD3/206-278
E0T749_EDWTF/190-264
E0TA91_EDWTF/175-263
E0TA91_EDWTF/24-91
E0TA91_EDWTF/266-344
E0TA91_EDWTF/347-421
E0TA91_EDWTF/92-172
E0TCD3_PARBH/105-181
E0TCD3_PARBH/184-272
E0TCD3_PARBH/275-354
E0TCD3_PARBH/357-430
E0TCD3_PARBH/38-104
E0TG80_PARBH/206-279
E0TJK5_SULMC/354-427
E0U9Z2_CYAP2/195-266
E0U9Z2_CYAP2/350-429
E0UQD3_SULAO/261-340
E0UQD3_SULAO/343-415
E0UQD3_SULAO/88-165
E0WR26_9ENTR/255-328
E0WTD2_9ENTR/175-263
E0WTD2_9ENTR/24-91
E0WTD2_9ENTR/266-344
E0WTD2_9ENTR/347-421
E0WTD2_9ENTR/92-172
E0XSW2_9BACT/24-95
E0XSW2_9BACT/289-364
E0XSW2_9BACT/367-442
E0XSW2_9BACT/96-174
E0XYF1_9BACT/103-181
E0XYF1_9BACT/184-268
E0XYF1_9BACT/28-102
E0XYF1_9BACT/349-424
E1CVY9_VIBPA/101-182
E1CWZ5_VIBPA/355-425
E1CYJ2_VIBPA/175-263
E1CYJ2_VIBPA/24-91
E1CYJ2_VIBPA/266-344
E1CYJ2_VIBPA/347-421
E1CYJ2_VIBPA/92-172
E1D858_VIBPA/101-182
E1D882_VIBPA/354-424
E1DD29_VIBPA/175-263
E1DD29_VIBPA/24-91
E1DD29_VIBPA/266-344
E1DD29_VIBPA/347-421
E1DD29_VIBPA/92-172
E1DIC5_VIBPA/175-263
E1DIC5_VIBPA/24-91
E1DIC5_VIBPA/266-344
E1DIC5_VIBPA/347-421
E1DIC5_VIBPA/92-172
E1DLS2_VIBPA/101-182
E1DPR9_VIBPA/355-425
E1ECB0_VIBPA/175-263
E1ECB0_VIBPA/24-91
E1ECB0_VIBPA/266-344
E1ECB0_VIBPA/347-421
E1ECB0_VIBPA/92-172
E1EF14_VIBPA/355-425
E1EG76_VIBPA/101-182
E1GU01_9BACT/116-194
E1GU01_9BACT/197-291
E1GU01_9BACT/294-375
E1GU01_9BACT/378-453
E1HPR2_ECOLX/175-263
E1HPR2_ECOLX/24-91
E1HPR2_ECOLX/266-344
E1HPR2_ECOLX/347-421
E1HPR2_ECOLX/92-172
E1HQ78_ECOLX/189-263
E1HY50_ECOLX/189-263
E1I7J4_ECOLX/175-263
E1I7J4_ECOLX/24-91
E1I7J4_ECOLX/266-344
E1I7J4_ECOLX/347-421
E1I7J4_ECOLX/92-172
E1IIZ4_ECOLX/189-263
E1ITR3_ECOLX/175-263
E1ITR3_ECOLX/24-91
E1ITR3_ECOLX/266-344
E1ITR3_ECOLX/347-421
E1ITR3_ECOLX/92-172
E1J2X3_ECOLX/189-263
E1JAF3_ECOLX/175-263
E1JAF3_ECOLX/24-91
E1JAF3_ECOLX/266-344
E1JAF3_ECOLX/347-421
E1JAF3_ECOLX/92-172
E1K023_DESFR/156-226
E1K023_DESFR/227-303
E1K023_DESFR/307-393
E1K023_DESFR/396-478
E1K023_DESFR/481-554
E1KQ59_9BACT/116-195
E1KQ59_9BACT/198-292
E1KQ59_9BACT/295-376
E1KQ59_9BACT/379-454
E1L5L4_9FIRM/161-231
E1L5L4_9FIRM/232-306
E1L5L4_9FIRM/307-380
E1LEA1_9FIRM/232-306
E1LEA1_9FIRM/307-380
E1MN12_9GAMM/177-265
E1MN12_9GAMM/26-93
E1MN12_9GAMM/268-346
E1MN12_9GAMM/349-423
E1MN12_9GAMM/94-174
E1MTQ6_9GAMM/192-264
E1P0A3_NEILA/222-296
E1P265_NEILA/174-262
E1P265_NEILA/23-90
E1P265_NEILA/265-344
E1P265_NEILA/347-421
E1P265_NEILA/91-171
E1P6I8_ECOAB/175-263
E1P6I8_ECOAB/24-91
E1P6I8_ECOAB/266-344
E1P6I8_ECOAB/347-421
E1P6I8_ECOAB/92-172
E1PEA5_ECOAB/189-263
E1PP55_CAMJM/167-257
E1PP55_CAMJM/260-340
E1PP55_CAMJM/343-415
E1PP55_CAMJM/86-164
E1PVS5_HELPT/103-181
E1PVS5_HELPT/184-274
E1PVS5_HELPT/277-356
E1PVS5_HELPT/35-102
E1PVS5_HELPT/359-431
E1PZB8_HELPM/108-186
E1PZB8_HELPM/189-279
E1PZB8_HELPM/282-361
E1PZB8_HELPM/364-436
E1PZB8_HELPM/40-107
E1Q6I9_HELPP/103-181
E1Q6I9_HELPP/184-274
E1Q6I9_HELPP/277-356
E1Q6I9_HELPP/35-102
E1Q6I9_HELPP/359-431
E1QB28_HELPC/103-181
E1QB28_HELPC/184-274
E1QB28_HELPC/277-356
E1QB28_HELPC/35-102
E1QB28_HELPC/359-431
E1QF73_DESB2/237-309
E1QF73_DESB2/60-146
E1QIF7_DESB2/163-233
E1QIF7_DESB2/234-311
E1QIF7_DESB2/314-400
E1QIF7_DESB2/403-481
E1QIF7_DESB2/484-557
E1R1K3_SPISS/107-185
E1R1K3_SPISS/188-275
E1R1K3_SPISS/278-356
E1R1K3_SPISS/33-106
E1R1K3_SPISS/359-432
E1RAV2_SPISS/38-109
E1RQ44_XYLFG/181-269
E1RQ44_XYLFG/272-350
E1RQ44_XYLFG/30-97
E1RQ44_XYLFG/353-427
E1RQ44_XYLFG/98-178
E1RR25_XYLFG/107-188
E1RSY3_ECOUM/175-263
E1RSY3_ECOUM/24-91
E1RSY3_ECOUM/266-344
E1RSY3_ECOUM/347-421
E1RSY3_ECOUM/92-172
E1S106_ECOUM/189-263
E1S8G5_HELP9/103-181
E1S8G5_HELP9/184-274
E1S8G5_HELP9/277-356
E1S8G5_HELP9/35-102
E1S8G5_HELP9/359-431
E1SDY5_PANVC/175-263
E1SDY5_PANVC/24-91
E1SDY5_PANVC/266-344
E1SDY5_PANVC/347-421
E1SDY5_PANVC/92-172
E1SF31_PANVC/191-261
E1SNG0_FERBD/304-373
E1SU22_FERBD/180-268
E1SU22_FERBD/271-349
E1SU22_FERBD/29-96
E1SU22_FERBD/352-426
E1SU22_FERBD/97-177
E1T4W6_BURSG/181-269
E1T4W6_BURSG/272-350
E1T4W6_BURSG/30-97
E1T4W6_BURSG/353-427
E1T4W6_BURSG/98-178
E1TB03_BURSG/240-314
E1TJW1_BURSG/100-180
E1TJW1_BURSG/183-271
E1TJW1_BURSG/274-352
E1TJW1_BURSG/32-99
E1TJW1_BURSG/355-429
E1V8M4_HALED/175-264
E1V8M4_HALED/267-345
E1V8M4_HALED/348-422
E1V8M4_HALED/92-172
E1VG33_9GAMM/186-257
E1VNL9_9GAMM/176-264
E1VNL9_9GAMM/25-92
E1VNL9_9GAMM/267-345
E1VNL9_9GAMM/348-422
E1VNL9_9GAMM/93-173
E1W430_HAEP3/173-259
E1W430_HAEP3/262-341
E1W430_HAEP3/344-418
E1W430_HAEP3/90-170
E1W896_SALTS/175-263
E1W896_SALTS/24-91
E1W896_SALTS/266-344
E1W896_SALTS/347-421
E1W896_SALTS/92-172
E1WAU4_SALTS/189-261
E1WKU4_BACF6/166-254
E1WKU4_BACF6/257-338
E1WKU4_BACF6/341-416
E1WKU4_BACF6/84-165
E1X2C1_BACMS/506-579
E1X2C1_BACMS/91-167
E1X515_BACMS/117-194
E1X515_BACMS/197-285
E1X515_BACMS/288-366
E1X515_BACMS/369-445
E1X515_BACMS/45-116
E1XBM0_HAEI1/173-259
E1XBM0_HAEI1/262-341
E1XBM0_HAEI1/344-418
E1XBM0_HAEI1/90-170
E1XUV3_LEGPN/181-269
E1XUV3_LEGPN/272-350
E1XUV3_LEGPN/30-97
E1XUV3_LEGPN/353-427
E1XUV3_LEGPN/98-178
E1XWP6_LEGPN/184-254
E1YAI4_9DELT/109-185
E1YAI4_9DELT/188-273
E1YAI4_9DELT/278-352
E1YAI4_9DELT/355-438
E1YAI4_9DELT/441-519
E1YAI4_9DELT/522-596
E1YF90_9DELT/156-226
E1YF90_9DELT/227-304
E1YF90_9DELT/307-393
E1YF90_9DELT/396-474
E1YF90_9DELT/477-550
E1YQ44_9BACE/121-200
E1YQ44_9BACE/203-299
E1YQ44_9BACE/302-383
E1YQ44_9BACE/386-461
E2CCL4_9RHOB/107-184
E2CCL4_9RHOB/187-275
E2CCL4_9RHOB/278-357
E2CCL4_9RHOB/360-433
E2CCL4_9RHOB/39-106
E2CPW2_9RHOB/231-305
E2FFP9_EDWTA/175-263
E2FFP9_EDWTA/24-91
E2FFP9_EDWTA/266-344
E2FFP9_EDWTA/347-421
E2FFP9_EDWTA/92-172
E2JM50_BORAF/104-180
E2JM50_BORAF/183-274
E2JM50_BORAF/277-353
E2JM50_BORAF/356-429
E2JPQ6_BORBU/104-180
E2JPQ6_BORBU/183-274
E2JPQ6_BORBU/277-353
E2JPQ6_BORBU/356-429
E2JU40_ECO57/175-263
E2JU40_ECO57/24-91
E2JU40_ECO57/266-344
E2JU40_ECO57/347-421
E2JU40_ECO57/92-172
E2K0J8_ECO57/189-263
E2K835_ECO57/175-263
E2K835_ECO57/24-91
E2K835_ECO57/266-344
E2K835_ECO57/347-421
E2K835_ECO57/92-172
E2KCF9_ECO57/189-263
E2KSU8_ECO57/189-263
E2L1D5_BORBU/104-180
E2L1D5_BORBU/183-274
E2L1D5_BORBU/277-353
E2L1D5_BORBU/356-429
E2M8C7_PSESM/187-261
E2MEB6_PSESM/174-262
E2MEB6_PSESM/265-343
E2MEB6_PSESM/346-420
E2MEB6_PSESM/91-171
E2MQ14_FRANO/179-270
E2MQ14_FRANO/273-351
E2MQ14_FRANO/28-95
E2MQ14_FRANO/354-428
E2MQ14_FRANO/96-176
E2MZ94_CAPSP/108-186
E2MZ94_CAPSP/189-276
E2MZ94_CAPSP/279-364
E2MZ94_CAPSP/367-443
E2NAC5_9BACE/123-202
E2NAC5_9BACE/205-293
E2NAC5_9BACE/296-377
E2NAC5_9BACE/380-455
E2NXF2_PASHA/210-282
E2P004_PASHA/171-259
E2P004_PASHA/20-87
E2P004_PASHA/262-341
E2P004_PASHA/344-418
E2P004_PASHA/88-168
E2P4R8_PASHA/223-295
E2P9X2_PASHA/171-259
E2P9X2_PASHA/20-87
E2P9X2_PASHA/262-341
E2P9X2_PASHA/344-418
E2P9X2_PASHA/88-168
E2PC53_NEIPO/174-262
E2PC53_NEIPO/23-90
E2PC53_NEIPO/265-344
E2PC53_NEIPO/347-421
E2PC53_NEIPO/91-171
E2PDC0_NEIPO/222-296
E2PNJ4_9RHIZ/110-198
E2PNJ4_9RHIZ/201-280
E2PNJ4_9RHIZ/283-356
E2PNJ4_9RHIZ/30-107
E2PQP1_9RHIZ/233-307
E2QL14_ECOLX/189-263
E2RUC1_9BACT/105-183
E2RUC1_9BACT/319-403
E2RUC1_9BACT/406-481
E2T270_9RALS/181-269
E2T270_9RALS/272-350
E2T270_9RALS/30-97
E2T270_9RALS/353-427
E2T270_9RALS/98-178
E2WQP2_ECOLX/175-263
E2WQP2_ECOLX/24-91
E2WQP2_ECOLX/266-344
E2WQP2_ECOLX/347-421
E2WQP2_ECOLX/92-172
E2X1U7_ECOLX/189-263
E2XCK2_SHIDY/175-263
E2XCK2_SHIDY/24-91
E2XCK2_SHIDY/266-344
E2XCK2_SHIDY/347-421
E2XCK2_SHIDY/92-172
E2XEB3_SHIDY/189-263
E2XMS5_PSEFL/174-262
E2XMS5_PSEFL/265-343
E2XMS5_PSEFL/346-420
E2XMS5_PSEFL/91-171
E2XPU9_PSEFL/1-77
E2XUG0_PSEFL/188-262
E2XW11_PSEFL/334-403
E2ZCU6_9FIRM/255-329
E2ZCU6_9FIRM/330-403
E2ZUA0_PSEAE/144-222
E2ZXA1_PSEAE/333-402
E2ZY92_PSEAE/174-262
E2ZY92_PSEAE/23-90
E2ZY92_PSEAE/265-343
E2ZY92_PSEAE/346-420
E2ZY92_PSEAE/91-171
E3AMN4_9SPHI/121-200
E3AMN4_9SPHI/203-290
E3AMN4_9SPHI/293-378
E3AMN4_9SPHI/381-457
E3BLL6_9VIBR/175-263
E3BLL6_9VIBR/24-91
E3BLL6_9VIBR/266-344
E3BLL6_9VIBR/347-421
E3BLL6_9VIBR/92-172
E3BM46_9VIBR/347-418
E3CW64_9BACT/144-217
E3CW64_9BACT/2-70
E3CW64_9BACT/71-142
E3D490_NEIM7/248-322
E3D5V4_NEIM7/174-262
E3D5V4_NEIM7/23-90
E3D5V4_NEIM7/265-344
E3D5V4_NEIM7/347-421
E3D5V4_NEIM7/91-171
E3DCU4_ERWSE/175-263
E3DCU4_ERWSE/24-91
E3DCU4_ERWSE/266-344
E3DCU4_ERWSE/347-421
E3DCU4_ERWSE/92-172
E3DG13_ERWSE/183-250
E3DRE3_HALPG/179-252
E3DRE3_HALPG/32-102
E3EZ65_KETVY/209-283
E3F319_KETVY/100-177
E3F319_KETVY/180-268
E3F319_KETVY/284-350
E3F319_KETVY/32-99
E3F319_KETVY/354-426
E3FK06_STIAD/257-331
E3FK06_STIAD/454-529
E3FK06_STIAD/532-606
E3FK06_STIAD/98-173
E3FKN1_STIAD/45-117
E3FR99_STIAD/68-137
E3G0N8_STIAD/33-124
E3G904_ENTCS/175-263
E3G904_ENTCS/24-91
E3G904_ENTCS/266-344
E3G904_ENTCS/347-421
E3G904_ENTCS/92-172
E3GD76_ENTCS/189-256
E3GRN9_HAEI2/173-259
E3GRN9_HAEI2/262-341
E3GRN9_HAEI2/344-418
E3GRN9_HAEI2/90-170
E3H6M7_ILYPC/120-191
E3H6M7_ILYPC/192-266
E3H6M7_ILYPC/24-95
E3H6M7_ILYPC/267-355
E3HTL3_ACHXA/101-181
E3HTL3_ACHXA/184-272
E3HTL3_ACHXA/275-353
E3HTL3_ACHXA/33-100
E3HTL3_ACHXA/356-430
E3HZP0_RHOVT/102-179
E3HZP0_RHOVT/182-275
E3HZP0_RHOVT/278-357
E3HZP0_RHOVT/34-101
E3HZP0_RHOVT/360-433
E3I1E7_RHOVT/178-266
E3I1E7_RHOVT/269-348
E3I1E7_RHOVT/30-97
E3I1E7_RHOVT/351-424
E3I1E7_RHOVT/98-175
E3IK46_DESVR/165-235
E3IK46_DESVR/236-314
E3IK46_DESVR/317-403
E3IK46_DESVR/406-488
E3IK46_DESVR/491-564
E3JE96_BUCA0/175-263
E3JE96_BUCA0/24-91
E3JE96_BUCA0/266-344
E3JE96_BUCA0/347-421
E3JE96_BUCA0/92-172
E3JG75_BUCA3/175-263
E3JG75_BUCA3/24-91
E3JG75_BUCA3/266-344
E3JG75_BUCA3/347-421
E3JG75_BUCA3/92-172
E3JHP2_BUCAF/175-263
E3JHP2_BUCAF/24-91
E3JHP2_BUCAF/266-344
E3JHP2_BUCAF/347-421
E3JHP2_BUCAF/92-172
E3PDC9_ECOH1/175-263
E3PDC9_ECOH1/24-91
E3PDC9_ECOH1/266-344
E3PDC9_ECOH1/347-421
E3PDC9_ECOH1/92-172
E3PE94_ECOH1/189-263
E3UTH0_VIBAN/60-134
E3XLQ4_ECOLX/175-263
E3XLQ4_ECOLX/24-91
E3XLQ4_ECOLX/266-344
E3XLQ4_ECOLX/347-421
E3XLQ4_ECOLX/92-172
E3XM55_ECOLX/189-263
E3YA31_SHIFL/175-263
E3YA31_SHIFL/24-91
E3YA31_SHIFL/266-344
E3YA31_SHIFL/347-421
E3YA31_SHIFL/92-172
E3YB51_SHIFL/189-263
E4KTG2_9PORP/123-202
E4KTG2_9PORP/205-304
E4KTG2_9PORP/307-388
E4KTG2_9PORP/391-466
E4L8J3_9FIRM/161-235
E4L8J3_9FIRM/236-308
E4L8J3_9FIRM/90-160
E4LGB8_9FIRM/231-305
E4LGB8_9FIRM/306-379
E4LIJ1_9FIRM/100-171
E4LIJ1_9FIRM/172-246
E4LIJ1_9FIRM/248-319
E4M8G0_9BACT/129-208
E4M8G0_9BACT/211-297
E4M8G0_9BACT/300-387
E4M8G0_9BACT/390-463
E4M8G4_9BACT/153-237
E4MEA0_9BACT/82-169
E4MV23_CAPOC/120-198
E4MV23_CAPOC/201-288
E4MV23_CAPOC/291-376
E4MV23_CAPOC/379-455
E4P4V5_ECO8N/175-263
E4P4V5_ECO8N/24-91
E4P4V5_ECO8N/266-344
E4P4V5_ECO8N/347-421
E4P4V5_ECO8N/92-172
E4P977_ECO8N/189-263
E4PGJ4_MARAH/162-236
E4PH02_MARAH/163-251
E4PH02_MARAH/254-331
E4PH02_MARAH/334-408
E4PH02_MARAH/80-160
E4PKX8_MARAH/342-412
E4QG36_BORBN/104-180
E4QG36_BORBN/183-274
E4QG36_BORBN/277-353
E4QG36_BORBN/356-429
E4QPU8_METS6/179-267
E4QPU8_METS6/270-348
E4QPU8_METS6/28-95
E4QPU8_METS6/351-425
E4QPU8_METS6/96-176
E4QWA6_HAEI6/173-259
E4QWA6_HAEI6/262-341
E4QWA6_HAEI6/344-418
E4QWA6_HAEI6/90-170
E4R9Y2_PSEPB/333-402
E4RCA0_PSEPB/174-262
E4RCA0_PSEPB/265-343
E4RCA0_PSEPB/346-420
E4RCA0_PSEPB/91-171
E4RFR0_PSEPB/174-262
E4RFR0_PSEPB/265-343
E4RFR0_PSEPB/346-420
E4RFR0_PSEPB/91-171
E4RH56_PSEPB/186-260
E4RP64_HALSL/106-181
E4RP64_HALSL/182-255
E4RP64_HALSL/35-105
E4RV78_LEAB4/14-90
E4RV94_LEAB4/127-206
E4RV94_LEAB4/209-296
E4RV94_LEAB4/299-382
E4RV94_LEAB4/385-459
E4S2Q0_BORBJ/104-180
E4S2Q0_BORBJ/183-274
E4S2Q0_BORBJ/277-353
E4S2Q0_BORBJ/356-429
E4T4E6_PALPW/119-198
E4T4E6_PALPW/201-288
E4T4E6_PALPW/291-373
E4T4E6_PALPW/376-451
E4T9K0_RIEAD/199-279
E4TA62_RIEAD/207-296
E4TA62_RIEAD/299-385
E4TA62_RIEAD/389-463
E4THU9_CALNY/73-144
E4TJW2_CALNY/170-258
E4TJW2_CALNY/19-89
E4TJW2_CALNY/261-339
E4TJW2_CALNY/342-414
E4TJW2_CALNY/90-167
E4TPG0_MARTH/86-170
E4TRP1_MARTH/109-188
E4TRP1_MARTH/191-320
E4TRP1_MARTH/323-406
E4TRP1_MARTH/409-483
E4TVP9_MARTH/44-121
E4TZL1_SULKY/21-87
E4TZL1_SULKY/261-340
E4TZL1_SULKY/343-415
E4TZL1_SULKY/88-165
E4U877_OCEP5/310-382
E4U877_OCEP5/86-166
E4UCA0_LIBSC/114-191
E4UCA0_LIBSC/194-280
E4UCA0_LIBSC/283-362
E4UCA0_LIBSC/365-437
E4UCA0_LIBSC/46-113
E4VJ88_9HELI/169-259
E4VJ88_9HELI/19-85
E4VJ88_9HELI/262-341
E4VJ88_9HELI/344-416
E4VJ88_9HELI/87-166
E4VXL7_BACFR/120-201
E4VXL7_BACFR/202-290
E4VXL7_BACFR/293-374
E4VXL7_BACFR/377-452
E4ZAB3_NEIL0/174-262
E4ZAB3_NEIL0/23-90
E4ZAB3_NEIL0/265-344
E4ZAB3_NEIL0/347-421
E4ZAB3_NEIL0/91-171
E4ZAQ8_NEIL0/228-302
E5AHX3_CHLPS/106-184
E5AHX3_CHLPS/187-274
E5AHX3_CHLPS/277-355
E5AHX3_CHLPS/358-437
E5AN55_BURRH/223-297
E5AQZ8_BURRH/117-197
E5AQZ8_BURRH/200-288
E5AQZ8_BURRH/291-369
E5AQZ8_BURRH/372-446
E5AQZ8_BURRH/49-116
E5ATR1_BURRH/375-445
E5B829_ERWAM/175-263
E5B829_ERWAM/24-91
E5B829_ERWAM/266-344
E5B829_ERWAM/347-421
E5B829_ERWAM/92-172
E5B973_ERWAM/191-262
E5BE96_9FUSO/125-196
E5BE96_9FUSO/197-271
E5BE96_9FUSO/273-360
E5BE96_9FUSO/29-100
E5BMJ7_9FUSO/175-262
E5BMJ7_9FUSO/27-98
E5BMJ7_9FUSO/99-173
E5BS78_9FUSO/120-191
E5BS78_9FUSO/192-266
E5BS78_9FUSO/24-95
E5BS78_9FUSO/267-355
E5BZ34_9FUSO/10-81
E5BZ34_9FUSO/106-177
E5BZ34_9FUSO/178-252
E5BZ34_9FUSO/254-341
E5C907_9BACE/121-200
E5C907_9BACE/203-291
E5C907_9BACE/294-375
E5C907_9BACE/378-450
E5U3J2_ALCXX/105-185
E5U3J2_ALCXX/188-276
E5U3J2_ALCXX/279-357
E5U3J2_ALCXX/360-434
E5U3J2_ALCXX/37-104
E5UKE2_NEIMU/226-300
E5UKH7_NEIMU/174-262
E5UKH7_NEIMU/23-90
E5UKH7_NEIMU/265-344
E5UKH7_NEIMU/347-421
E5UKH7_NEIMU/91-171
E5UPG6_9BACE/121-200
E5UPG6_9BACE/203-291
E5UPG6_9BACE/294-375
E5UPG6_9BACE/378-453
E5V7X1_9BACE/122-201
E5V7X1_9BACE/204-292
E5V7X1_9BACE/295-376
E5V7X1_9BACE/379-454
E5WVF6_9BACE/122-203
E5WVF6_9BACE/204-292
E5WVF6_9BACE/295-376
E5WVF6_9BACE/379-453
E5X2Y3_9BACE/148-230
E5Y9M9_BILWA/166-236
E5Y9M9_BILWA/237-315
E5Y9M9_BILWA/318-404
E5Y9M9_BILWA/407-486
E5Y9M9_BILWA/492-565
E5YIK7_9ENTR/175-263
E5YIK7_9ENTR/24-91
E5YIK7_9ENTR/266-344
E5YIK7_9ENTR/347-421
E5YIK7_9ENTR/92-172
E5YJS3_9ENTR/190-262
E5Z987_CAMJE/105-183
E5Z987_CAMJE/186-276
E5Z987_CAMJE/279-359
E5Z987_CAMJE/362-434
E5ZCZ8_CAMJE/167-257
E5ZCZ8_CAMJE/260-340
E5ZCZ8_CAMJE/343-415
E5ZCZ8_CAMJE/86-164
E5ZK58_CAMJE/167-257
E5ZK58_CAMJE/260-340
E5ZK58_CAMJE/343-415
E5ZK58_CAMJE/86-164
E5ZR30_ECOLX/189-263
E5ZZW8_ECOLX/175-263
E5ZZW8_ECOLX/24-91
E5ZZW8_ECOLX/266-344
E5ZZW8_ECOLX/347-421
E5ZZW8_ECOLX/92-172
E6A4N1_ECOLX/175-263
E6A4N1_ECOLX/24-91
E6A4N1_ECOLX/266-344
E6A4N1_ECOLX/347-421
E6A4N1_ECOLX/92-172
E6A7I7_ECOLX/189-263
E6AI70_ECOLX/175-263
E6AI70_ECOLX/24-91
E6AI70_ECOLX/266-344
E6AI70_ECOLX/347-421
E6AI70_ECOLX/92-172
E6AMV3_ECOLX/189-263
E6B4G7_ECOLX/189-263
E6B7D9_ECOLX/175-263
E6B7D9_ECOLX/24-91
E6B7D9_ECOLX/266-344
E6B7D9_ECOLX/347-421
E6B7D9_ECOLX/92-172
E6BJS2_ECOLX/189-263
E6BLI5_ECOLX/175-263
E6BLI5_ECOLX/24-91
E6BLI5_ECOLX/266-344
E6BLI5_ECOLX/347-421
E6BLI5_ECOLX/92-172
E6JG87_RIEAN/207-296
E6JG87_RIEAN/299-385
E6JG87_RIEAN/389-463
E6JJK1_RIEAN/199-279
E6JT92_9SPIO/108-184
E6JT92_9SPIO/187-273
E6JT92_9SPIO/276-354
E6JT92_9SPIO/34-106
E6JT92_9SPIO/357-430
E6K5F6_9BACT/198-292
E6K5F6_9BACT/295-376
E6K5F6_9BACT/379-454
E6KVT7_9PAST/172-258
E6KVT7_9PAST/261-340
E6KVT7_9PAST/343-417
E6KVT7_9PAST/89-169
E6L5T8_9PROT/272-351
E6L5T8_9PROT/29-96
E6L5T8_9PROT/354-426
E6L5T8_9PROT/97-176
E6LB56_CAMUP/17-84
E6LB56_CAMUP/259-339
E6LB56_CAMUP/342-414
E6LB56_CAMUP/85-163
E6MQY9_9BACT/198-292
E6MQY9_9BACT/295-376
E6MQY9_9BACT/379-455
E6MUY7_NEIMH/174-262
E6MUY7_NEIMH/23-90
E6MUY7_NEIMH/265-344
E6MUY7_NEIMH/347-421
E6MUY7_NEIMH/91-171
E6MZX1_NEIMH/228-302
E6NDQ1_HELPI/118-196
E6NDQ1_HELPI/199-289
E6NDQ1_HELPI/292-371
E6NDQ1_HELPI/374-446
E6NDQ1_HELPI/50-117
E6NJ17_HELPK/103-181
E6NJ17_HELPK/184-274
E6NJ17_HELPK/277-356
E6NJ17_HELPK/35-102
E6NJ17_HELPK/359-431
E6NPH0_HELPL/103-181
E6NPH0_HELPL/184-274
E6NPH0_HELPL/277-356
E6NPH0_HELPL/35-102
E6NPH0_HELPL/359-431
E6NRI6_HELPQ/108-186
E6NRI6_HELPQ/189-279
E6NRI6_HELPQ/282-361
E6NRI6_HELPQ/364-436
E6NRI6_HELPQ/40-107
E6PG89_9ZZZZ/113-191
E6PG89_9ZZZZ/273-349
E6PG89_9ZZZZ/40-112
E6PLJ5_9ZZZZ/259-333
E6PS36_9ZZZZ/173-261
E6PS36_9ZZZZ/22-89
E6PS36_9ZZZZ/264-342
E6PS36_9ZZZZ/345-419
E6PS36_9ZZZZ/90-170
E6PZM9_9ZZZZ/311-390
E6PZM9_9ZZZZ/393-489
E6PZM9_9ZZZZ/492-571
E6Q3J3_9ZZZZ/113-191
E6Q3J3_9ZZZZ/273-349
E6Q3J3_9ZZZZ/40-112
E6Q762_9ZZZZ/113-191
E6Q762_9ZZZZ/192-271
E6Q762_9ZZZZ/273-349
E6Q762_9ZZZZ/40-112
E6Q8H8_9ZZZZ/224-297
E6QAV4_9ZZZZ/103-183
E6QAV4_9ZZZZ/186-274
E6QAV4_9ZZZZ/277-355
E6QAV4_9ZZZZ/35-102
E6QAV4_9ZZZZ/358-432
E6QP14_9ZZZZ/100-170
E6QP14_9ZZZZ/171-253
E6QP14_9ZZZZ/256-361
E6QP14_9ZZZZ/364-443
E6QP14_9ZZZZ/446-523
E6QQK3_9ZZZZ/175-263
E6QQK3_9ZZZZ/24-91
E6QQK3_9ZZZZ/266-344
E6QQK3_9ZZZZ/347-421
E6QQK3_9ZZZZ/92-172
E6RHN7_PSEU9/91-157
E6RN76_PSEU9/90-172
E6RNL6_PSEU9/176-264
E6RNL6_PSEU9/267-345
E6RNL6_PSEU9/348-422
E6RNL6_PSEU9/93-173
E6RTK8_CAMJS/167-257
E6RTK8_CAMJS/260-340
E6RTK8_CAMJS/343-415
E6RTK8_CAMJS/86-164
E6RZQ2_CAMJC/167-257
E6RZQ2_CAMJC/18-85
E6RZQ2_CAMJC/260-340
E6RZQ2_CAMJC/343-415
E6RZQ2_CAMJC/86-164
E6S1Z4_HELPF/179-269
E6S1Z4_HELPF/272-351
E6S1Z4_HELPF/30-97
E6S1Z4_HELPF/354-426
E6S1Z4_HELPF/98-176
E6SUD4_BACT6/122-201
E6SUD4_BACT6/204-292
E6SUD4_BACT6/295-376
E6SUD4_BACT6/379-454
E6T263_SHEB6/180-268
E6T263_SHEB6/271-349
E6T263_SHEB6/29-96
E6T263_SHEB6/352-426
E6T263_SHEB6/97-177
E6T5M2_SHEB6/339-409
E6T7L1_SHEB6/144-225
E6T7L1_SHEB6/228-301
E6V106_VARPD/179-267
E6V106_VARPD/270-348
E6V106_VARPD/28-95
E6V106_VARPD/351-425
E6V106_VARPD/96-176
E6VB55_VARPD/100-180
E6VB55_VARPD/183-271
E6VB55_VARPD/274-351
E6VB55_VARPD/32-99
E6VB55_VARPD/355-429
E6VGN8_RHOPX/107-184
E6VGN8_RHOPX/187-275
E6VGN8_RHOPX/278-357
E6VGN8_RHOPX/360-433
E6VGN8_RHOPX/41-106
E6VVW8_DESAO/167-237
E6VVW8_DESAO/238-315
E6VVW8_DESAO/318-404
E6VVW8_DESAO/407-489
E6VVW8_DESAO/492-565
E6W0D0_DESIS/179-265
E6W0D0_DESIS/26-97
E6W0D0_DESIS/268-347
E6W0D0_DESIS/350-423
E6W0D0_DESIS/98-176
E6W4H6_DESIS/67-143
E6W975_PANSA/175-263
E6W975_PANSA/24-91
E6W975_PANSA/266-344
E6W975_PANSA/347-421
E6W975_PANSA/92-172
E6WFW7_PANSA/191-265
E6WK30_PANSA/173-261
E6WK30_PANSA/22-89
E6WK30_PANSA/264-342
E6WK30_PANSA/345-419
E6WK30_PANSA/90-170
E6WNK5_PANSA/173-261
E6WNK5_PANSA/23-89
E6WNK5_PANSA/264-342
E6WNK5_PANSA/345-419
E6WNK5_PANSA/90-170
E6WRL9_PSEUU/122-202
E6WRL9_PSEUU/205-293
E6WRL9_PSEUU/296-374
E6WRL9_PSEUU/377-451
E6WRL9_PSEUU/54-121
E6WX89_PSEUU/206-276
E6WZH2_NITSE/105-197
E6WZH2_NITSE/200-279
E6WZH2_NITSE/28-102
E6WZH2_NITSE/282-354
E6X4G9_CELAD/23-95
E6X595_CELAD/122-201
E6X595_CELAD/204-293
E6X595_CELAD/296-381
E6X595_CELAD/385-460
E6XM31_SHEP2/117-198
E6XM31_SHEP2/201-274
E6XQ02_SHEP2/338-409
E6XR78_SHEP2/180-268
E6XR78_SHEP2/271-349
E6XR78_SHEP2/29-96
E6XR78_SHEP2/352-426
E6XR78_SHEP2/97-177
E6YI68_BARC7/107-184
E6YI68_BARC7/187-275
E6YI68_BARC7/278-357
E6YI68_BARC7/360-432
E6YI68_BARC7/39-106
E6YM63_9RHIZ/107-184
E6YM63_9RHIZ/187-275
E6YM63_9RHIZ/278-357
E6YM63_9RHIZ/360-433
E6YM63_9RHIZ/39-106
E6YRI1_9RHIZ/107-184
E6YRI1_9RHIZ/187-275
E6YRI1_9RHIZ/278-357
E6YRI1_9RHIZ/360-433
E6YRI1_9RHIZ/39-106
E6YVX8_9RHIZ/107-184
E6YVX8_9RHIZ/187-275
E6YVX8_9RHIZ/278-357
E6YVX8_9RHIZ/360-433
E6YVX8_9RHIZ/39-106
E6YYP5_9RHIZ/107-184
E6YYP5_9RHIZ/187-275
E6YYP5_9RHIZ/278-357
E6YYP5_9RHIZ/360-433
E7A5Y9_HAEIF/173-259
E7A5Y9_HAEIF/262-341
E7A5Y9_HAEIF/344-418
E7A5Y9_HAEIF/90-170
E7AA90_HELFC/13-80
E7AA90_HELFC/256-335
E7AA90_HELFC/338-410
E7AA90_HELFC/81-160
E7ADJ6_HAEIF/173-259
E7ADJ6_HAEIF/262-341
E7ADJ6_HAEIF/344-418
E7ADJ6_HAEIF/90-170
E7B373_YERE1/175-263
E7B373_YERE1/24-91
E7B373_YERE1/266-344
E7B373_YERE1/347-421
E7B373_YERE1/92-172
E7B5Y9_YERE1/190-264
E7BGF2_NEIMW/105-185
E7BGF2_NEIMW/188-276
E7BGF2_NEIMW/279-358
E7BGF2_NEIMW/361-435
E7BGF2_NEIMW/37-104
E7BIF5_NEIMW/228-302
E7C439_9BACT/103-180
E7C439_9BACT/183-270
E7C439_9BACT/377-451
E7C484_9BACT/109-187
E7C484_9BACT/190-277
E7C484_9BACT/280-374
E7C484_9BACT/377-451
E7C4F2_9ACTN/103-180
E7C4F2_9ACTN/183-270
E7C4F2_9ACTN/377-451
E7C4J5_9BACT/109-187
E7C4J5_9BACT/190-277
E7C4J5_9BACT/280-374
E7C4J5_9BACT/377-451
E7C5E0_9BACT/104-183
E7C5E0_9BACT/186-273
E7C5E0_9BACT/379-453
E7C7T6_9BACT/186-273
E7C7T6_9BACT/379-453
E7C872_9BACT/173-260
E7C872_9BACT/91-170
E7G019_9HELI/157-247
E7G019_9HELI/250-329
E7G019_9HELI/332-404
E7G019_9HELI/75-154
E7G019_9HELI/8-74
E7G4B0_9HELI/157-247
E7G4B0_9HELI/250-329
E7G4B0_9HELI/332-404
E7G4B0_9HELI/75-154
E7G4B0_9HELI/8-74
E7H1H4_9BURK/177-265
E7H1H4_9BURK/26-93
E7H1H4_9BURK/268-346
E7H1H4_9BURK/349-423
E7H1H4_9BURK/94-174
E7H774_ECOLX/175-263
E7H774_ECOLX/24-91
E7H774_ECOLX/266-344
E7H774_ECOLX/347-421
E7H774_ECOLX/92-172
E7H8F0_ECOLX/189-263
E7HT79_ECOLX/189-263
E7HY34_ECOLX/175-263
E7HY34_ECOLX/24-91
E7HY34_ECOLX/266-344
E7HY34_ECOLX/347-421
E7HY34_ECOLX/92-172
E7IDN4_ECOLX/189-263
E7IF78_ECOLX/175-263
E7IF78_ECOLX/24-91
E7IF78_ECOLX/266-344
E7IF78_ECOLX/347-421
E7IF78_ECOLX/92-172
E7IXA2_ECOLX/189-263
E7IYL7_ECOLX/175-263
E7IYL7_ECOLX/24-91
E7IYL7_ECOLX/266-344
E7IYL7_ECOLX/347-421
E7IYL7_ECOLX/92-172
E7JC67_ECOLX/139-213
E7JD75_ECOLX/175-263
E7JD75_ECOLX/24-91
E7JD75_ECOLX/266-344
E7JD75_ECOLX/347-421
E7JD75_ECOLX/92-172
E7JHB2_ECOLX/175-263
E7JHB2_ECOLX/24-91
E7JHB2_ECOLX/266-344
E7JHB2_ECOLX/347-421
E7JHB2_ECOLX/92-172
E7JI50_ECOLX/139-213
E7K1H0_SHISO/189-263
E7K3N8_SHISO/175-263
E7K3N8_SHISO/24-91
E7K3N8_SHISO/266-344
E7K3N8_SHISO/347-421
E7K3N8_SHISO/92-172
E7N236_9FIRM/155-229
E7N236_9FIRM/231-302
E7N236_9FIRM/83-154
E7NV93_TREPH/105-181
E7NV93_TREPH/184-272
E7NV93_TREPH/275-353
E7NV93_TREPH/31-104
E7NV93_TREPH/356-429
E7P2B5_PSESG/175-263
E7P2B5_PSESG/24-91
E7P2B5_PSESG/266-344
E7P2B5_PSESG/92-172
E7P528_PSESG/187-261
E7P8W6_PSESG/174-262
E7P8W6_PSESG/265-343
E7P8W6_PSESG/346-420
E7P8W6_PSESG/91-171
E7PLF6_PSESG/174-262
E7PLF6_PSESG/265-343
E7PLF6_PSESG/346-420
E7PLF6_PSESG/91-171
E7PNN6_PSESG/187-261
E7PSK8_PSESG/175-263
E7PSK8_PSESG/24-91
E7PSK8_PSESG/266-344
E7PSK8_PSESG/92-172
E7RMP5_9BACT/197-291
E7RMP5_9BACT/294-375
E7RMP5_9BACT/378-453
E7RVX4_9BURK/171-259
E7RVX4_9BURK/20-87
E7RVX4_9BURK/262-340
E7RVX4_9BURK/343-417
E7RVX4_9BURK/88-168
E7RZ56_9BURK/293-371
E7SHX4_SHIDY/189-263
E7SPN0_SHIDY/175-263
E7SPN0_SHIDY/24-91
E7SPN0_SHIDY/266-344
E7SPN0_SHIDY/347-421
E7SPN0_SHIDY/92-172
E7SWV4_SHIBO/175-263
E7SWV4_SHIBO/24-91
E7SWV4_SHIBO/266-344
E7SWV4_SHIBO/347-421
E7SWV4_SHIBO/92-172
E7T624_SHIBO/189-263
E7T9L9_SHIFL/175-263
E7T9L9_SHIFL/24-91
E7T9L9_SHIFL/266-344
E7T9L9_SHIFL/347-421
E7T9L9_SHIFL/92-172
E7TD13_SHIFL/189-263
E7TPP9_ECO57/175-263
E7TPP9_ECO57/24-91
E7TPP9_ECO57/266-344
E7TPP9_ECO57/347-421
E7TPP9_ECO57/92-172
E7TSK7_ECO57/189-263
E7U2I6_ECOLX/175-263
E7U2I6_ECOLX/24-91
E7U2I6_ECOLX/266-344
E7U2I6_ECOLX/347-421
E7U2I6_ECOLX/92-172
E7UBY2_ECOLX/189-263
E7UIC2_ECOLX/175-263
E7UIC2_ECOLX/24-91
E7UIC2_ECOLX/266-344
E7UIC2_ECOLX/347-421
E7UIC2_ECOLX/92-172
E7UJK1_ECOLX/189-263
E7V4D0_SALTY/189-261
E7V4J4_SALTY/175-263
E7V4J4_SALTY/24-91
E7V4J4_SALTY/266-344
E7V4J4_SALTY/347-421
E7V4J4_SALTY/92-172
E7V829_SALMO/175-263
E7V829_SALMO/24-91
E7V829_SALMO/266-344
E7V829_SALMO/347-421
E7V829_SALMO/92-172
E7V9L6_SALMO/189-261
E7VJ39_SALMO/175-263
E7VJ39_SALMO/24-91
E7VJ39_SALMO/266-344
E7VJ39_SALMO/347-421
E7VJ39_SALMO/92-172
E7VPP3_SALMO/189-261
E7VZL1_SALMO/175-263
E7VZL1_SALMO/24-91
E7VZL1_SALMO/266-344
E7VZL1_SALMO/347-421
E7VZL1_SALMO/92-172
E7W3C4_SALMO/189-261
E7WCK0_SALMO/189-261
E7WCP7_SALMO/175-263
E7WCP7_SALMO/24-91
E7WCP7_SALMO/266-344
E7WCP7_SALMO/347-421
E7WCP7_SALMO/92-172
E7WSR8_SALMO/189-261
E7WT48_SALMO/175-263
E7WT48_SALMO/24-91
E7WT48_SALMO/266-344
E7WT48_SALMO/347-421
E7WT48_SALMO/92-172
E7WWV9_SALMO/189-261
E7WY24_SALMO/175-263
E7WY24_SALMO/24-91
E7WY24_SALMO/266-344
E7WY24_SALMO/347-421
E7WY24_SALMO/92-172
E7X7I8_SALMO/189-261
E7XC07_SALMO/175-263
E7XC07_SALMO/24-91
E7XC07_SALMO/266-344
E7XC07_SALMO/347-421
E7XC07_SALMO/92-172
E7XME8_SALMO/175-263
E7XME8_SALMO/24-91
E7XME8_SALMO/266-344
E7XME8_SALMO/347-421
E7XME8_SALMO/92-172
E7XRQ0_SALMO/189-261
E7XWL5_SALMO/189-261
E7Y530_SALMO/175-263
E7Y530_SALMO/24-91
E7Y530_SALMO/266-344
E7Y530_SALMO/347-421
E7Y530_SALMO/92-172
E7Y5A8_SALMO/175-263
E7Y5A8_SALMO/24-91
E7Y5A8_SALMO/266-344
E7Y5A8_SALMO/347-421
E7Y5A8_SALMO/92-172
E7Y6V2_SALMO/189-261
E7YM94_SALMO/189-261
E7YTQ3_SALMO/175-263
E7YTQ3_SALMO/24-91
E7YTQ3_SALMO/266-344
E7YTQ3_SALMO/347-421
E7YTQ3_SALMO/92-172
E7Z0V3_SALMO/175-263
E7Z0V3_SALMO/24-91
E7Z0V3_SALMO/266-344
E7Z0V3_SALMO/347-421
E7Z0V3_SALMO/92-172
E7Z4P3_SALMO/189-261
E7ZGI9_SALMO/189-261
E7ZHD4_SALMO/175-263
E7ZHD4_SALMO/24-91
E7ZHD4_SALMO/266-344
E7ZHD4_SALMO/347-421
E7ZHD4_SALMO/92-172
E7ZNW7_SALMO/189-261
E7ZPC8_SALMO/175-263
E7ZPC8_SALMO/24-91
E7ZPC8_SALMO/266-344
E7ZPC8_SALMO/347-421
E7ZPC8_SALMO/92-172
E8A2I4_SALMO/175-263
E8A2I4_SALMO/24-91
E8A2I4_SALMO/266-344
E8A2I4_SALMO/347-421
E8A2I4_SALMO/92-172
E8A2Y7_SALMO/189-261
E8AE48_SALMO/189-261
E8AGY4_SALMO/175-263
E8AGY4_SALMO/24-91
E8AGY4_SALMO/266-344
E8AGY4_SALMO/347-421
E8AGY4_SALMO/92-172
E8AM70_SALMO/175-263
E8AM70_SALMO/24-91
E8AM70_SALMO/266-344
E8AM70_SALMO/347-421
E8AM70_SALMO/92-172
E8ARY6_SALMO/189-261
E8B1S0_SALMO/175-263
E8B1S0_SALMO/24-91
E8B1S0_SALMO/266-344
E8B1S0_SALMO/347-421
E8B1S0_SALMO/92-172
E8B396_SALMO/189-261
E8BFB2_SALMO/175-263
E8BFB2_SALMO/24-91
E8BFB2_SALMO/266-344
E8BFB2_SALMO/347-421
E8BFB2_SALMO/92-172
E8BG39_SALMO/189-261
E8BTN8_SALMO/189-261
E8BVK9_SALMO/175-263
E8BVK9_SALMO/24-91
E8BVK9_SALMO/266-344
E8BVK9_SALMO/347-421
E8BVK9_SALMO/92-172
E8BWJ2_SALMO/175-263
E8BWJ2_SALMO/24-91
E8BWJ2_SALMO/266-344
E8BWJ2_SALMO/347-421
E8BWJ2_SALMO/92-172
E8C555_SALMO/189-261
E8CB80_SALMO/189-261
E8CDA3_SALMO/175-263
E8CDA3_SALMO/24-91
E8CDA3_SALMO/266-344
E8CDA3_SALMO/347-421
E8CDA3_SALMO/92-172
E8CRD7_SALMO/175-263
E8CRD7_SALMO/24-91
E8CRD7_SALMO/266-344
E8CRD7_SALMO/347-421
E8CRD7_SALMO/92-172
E8CTY0_SALMO/189-261
E8CXW4_SALMO/175-263
E8CXW4_SALMO/24-91
E8CXW4_SALMO/266-344
E8CXW4_SALMO/347-421
E8CXW4_SALMO/92-172
E8D8G3_SALMO/189-261
E8DAN1_SALMO/189-261
E8DGN4_SALMO/175-263
E8DGN4_SALMO/24-91
E8DGN4_SALMO/266-344
E8DGN4_SALMO/347-421
E8DGN4_SALMO/92-172
E8DVT6_SALMO/189-261
E8DWH5_SALMO/175-263
E8DWH5_SALMO/24-91
E8DWH5_SALMO/266-344
E8DWH5_SALMO/347-421
E8DWH5_SALMO/92-172
E8DZF8_SALMO/189-261
E8E0M2_SALMO/175-263
E8E0M2_SALMO/24-91
E8E0M2_SALMO/266-344
E8E0M2_SALMO/347-421
E8E0M2_SALMO/92-172
E8EC95_SALMO/175-263
E8EC95_SALMO/24-91
E8EC95_SALMO/266-344
E8EC95_SALMO/347-421
E8EC95_SALMO/92-172
E8EG15_SALMO/189-261
E8EWI5_SALMO/175-263
E8EWI5_SALMO/24-91
E8EWI5_SALMO/266-344
E8EWI5_SALMO/347-421
E8EWI5_SALMO/92-172
E8EX71_SALMO/189-261
E8EZ50_SALMO/175-263
E8EZ50_SALMO/24-91
E8EZ50_SALMO/266-344
E8EZ50_SALMO/347-421
E8EZ50_SALMO/92-172
E8F3W5_SALMO/139-211
E8FB43_SALMO/189-261
E8FHF2_SALMO/175-263
E8FHF2_SALMO/24-91
E8FHF2_SALMO/266-344
E8FHF2_SALMO/347-421
E8FHF2_SALMO/92-172
E8FQI0_SALMO/189-261
E8FXR8_SALMO/175-263
E8FXR8_SALMO/24-91
E8FXR8_SALMO/266-344
E8FXR8_SALMO/347-421
E8FXR8_SALMO/92-172
E8G0H3_SALMO/189-261
E8G2R5_SALMO/175-263
E8G2R5_SALMO/24-91
E8G2R5_SALMO/266-344
E8G2R5_SALMO/347-421
E8G2R5_SALMO/92-172
E8GIZ9_SALMO/189-261
E8GJB5_SALMO/175-263
E8GJB5_SALMO/24-91
E8GJB5_SALMO/266-344
E8GJB5_SALMO/347-421
E8GJB5_SALMO/92-172
E8GSD7_SALMO/175-263
E8GSD7_SALMO/24-91
E8GSD7_SALMO/266-344
E8GSD7_SALMO/347-421
E8GSD7_SALMO/92-172
E8GW58_SALMO/189-261
E8H7G2_ECO57/175-263
E8H7G2_ECO57/24-91
E8H7G2_ECO57/266-344
E8H7G2_ECO57/347-421
E8H7G2_ECO57/92-172
E8HAE5_ECO57/189-263
E8HMR9_ECOLX/175-263
E8HMR9_ECOLX/24-91
E8HMR9_ECOLX/266-344
E8HMR9_ECOLX/347-421
E8HMR9_ECOLX/92-172
E8HNL8_ECOLX/189-263
E8HUT0_ECOLX/175-263
E8HUT0_ECOLX/24-91
E8HUT0_ECOLX/266-344
E8HUT0_ECOLX/347-421
E8HUT0_ECOLX/92-172
E8I348_ECOLX/189-263
E8I8K6_ECOLX/175-263
E8I8K6_ECOLX/24-91
E8I8K6_ECOLX/266-344
E8I8K6_ECOLX/347-421
E8I8K6_ECOLX/92-172
E8IH86_ECOLX/189-263
E8IMI6_ECOLX/175-263
E8IMI6_ECOLX/24-91
E8IMI6_ECOLX/266-344
E8IMI6_ECOLX/347-421
E8IMI6_ECOLX/92-172
E8IV25_ECOLX/189-263
E8J1F2_ECO57/175-263
E8J1F2_ECO57/24-91
E8J1F2_ECO57/266-344
E8J1F2_ECO57/347-421
E8J1F2_ECO57/92-172
E8J9P0_ECO57/189-263
E8KGT4_9PAST/171-259
E8KGT4_9PAST/262-341
E8KGT4_9PAST/344-418
E8KGT4_9PAST/88-168
E8KHL3_9PAST/221-293
E8L2T5_9RHIZ/172-260
E8L2T5_9RHIZ/263-342
E8L2T5_9RHIZ/345-418
E8L2T5_9RHIZ/93-169
E8LCM1_9FIRM/214-286
E8LCM1_9FIRM/67-138
E8LJJ0_9GAMM/102-182
E8LJJ0_9GAMM/185-273
E8LJJ0_9GAMM/276-354
E8LJJ0_9GAMM/34-101
E8LJJ0_9GAMM/357-431
E8LR55_9VIBR/326-397
E8M0E0_9VIBR/175-263
E8M0E0_9VIBR/24-91
E8M0E0_9VIBR/266-344
E8M0E0_9VIBR/347-421
E8M0E0_9VIBR/92-172
E8M1R3_9VIBR/345-416
E8M7Q1_9VIBR/175-263
E8M7Q1_9VIBR/24-91
E8M7Q1_9VIBR/266-344
E8M7Q1_9VIBR/347-421
E8M7Q1_9VIBR/92-172
E8NLD5_SALET/189-261
E8NLR2_SALET/175-263
E8NLR2_SALET/24-91
E8NLR2_SALET/266-344
E8NLR2_SALET/347-421
E8NLR2_SALET/92-172
E8NWQ2_YERPH/190-264
E8P0T6_YERPH/175-263
E8P0T6_YERPH/24-91
E8P0T6_YERPH/266-344
E8P0T6_YERPH/347-421
E8P0T6_YERPH/92-172
E8PHQ4_ACIB1/172-260
E8PHQ4_ACIB1/21-88
E8PHQ4_ACIB1/263-341
E8PHQ4_ACIB1/344-418
E8PHQ4_ACIB1/89-169
E8PIR5_ACIB1/300-384
E8PN53_THESS/303-374
E8PN53_THESS/379-450
E8PN53_THESS/83-163
E8Q6T3_BLOVB/168-256
E8Q6T3_BLOVB/340-414
E8Q6T3_BLOVB/85-165
E8QFZ7_HELP7/179-269
E8QFZ7_HELP7/272-351
E8QFZ7_HELP7/30-97
E8QFZ7_HELP7/354-426
E8QFZ7_HELP7/98-176
E8QPE9_HELPR/108-186
E8QPE9_HELPR/189-279
E8QPE9_HELPR/282-361
E8QPE9_HELPR/364-436
E8QPE9_HELPR/40-107
E8QY24_ISOPI/221-304
E8QY24_ISOPI/307-385
E8QY24_ISOPI/388-457
E8QY24_ISOPI/69-141
E8RB68_9DELT/220-293
E8RC27_9DELT/168-239
E8RC27_9DELT/240-317
E8RC27_9DELT/320-407
E8RC27_9DELT/410-488
E8RC27_9DELT/491-564
E8RR38_9CAUL/319-396
E8RSL8_9CAUL/121-198
E8RSL8_9CAUL/201-289
E8RSL8_9CAUL/292-371
E8RSL8_9CAUL/374-447
E8RSL8_9CAUL/53-120
E8SMW8_NEIGO/237-311
E8SNT6_NEIGO/174-262
E8SNT6_NEIGO/23-90
E8SNT6_NEIGO/265-344
E8SNT6_NEIGO/347-421
E8SNT6_NEIGO/91-171
E8T384_THEA1/187-272
E8T384_THEA1/27-98
E8T384_THEA1/277-356
E8T384_THEA1/359-432
E8T384_THEA1/99-184
E8T6E2_THEA1/22-93
E8T6F2_THEA1/219-292
E8T6F2_THEA1/447-518
E8T9Z5_MESCW/107-184
E8T9Z5_MESCW/187-275
E8T9Z5_MESCW/278-357
E8T9Z5_MESCW/360-433
E8T9Z5_MESCW/39-106
E8TT76_ALIDB/100-180
E8TT76_ALIDB/183-271
E8TT76_ALIDB/274-351
E8TT76_ALIDB/32-99
E8TT76_ALIDB/355-429
E8U875_DEIML/180-255
E8U875_DEIML/326-400
E8U875_DEIML/97-179
E8UDM4_TAYEM/105-185
E8UDM4_TAYEM/188-276
E8UDM4_TAYEM/279-357
E8UDM4_TAYEM/360-434
E8UXP7_TERSS/111-185
E8UXP7_TERSS/351-425
E8UXP7_TERSS/428-515
E8UXP7_TERSS/519-597
E8V3Q0_TERSS/140-222
E8V3Q0_TERSS/225-329
E8V3Q0_TERSS/332-410
E8V3Q0_TERSS/413-490
E8V3Q0_TERSS/73-139
E8VL99_VIBVU/361-432
E8VMB3_VIBVU/175-263
E8VMB3_VIBVU/24-91
E8VMB3_VIBVU/266-344
E8VMB3_VIBVU/347-421
E8VMB3_VIBVU/92-172
E8VS79_VIBVU/100-183
E8WSQ6_GEOS8/133-210
E8WSQ6_GEOS8/213-301
E8WSQ6_GEOS8/304-382
E8WSQ6_GEOS8/385-458
E8WSQ6_GEOS8/62-132
E8WWK4_ACISM/147-226
E8WWK4_ACISM/75-142
E8X5P0_ACISM/164-246
E8X5P0_ACISM/249-354
E8X5P0_ACISM/357-436
E8X5P0_ACISM/439-516
E8X5P0_ACISM/98-163
E8XAT4_SALT4/189-261
E8XI22_SALT4/175-263
E8XI22_SALT4/24-91
E8XI22_SALT4/266-344
E8XI22_SALT4/347-421
E8XI22_SALT4/92-172
E8XNK9_RAHSY/175-263
E8XNK9_RAHSY/24-91
E8XNK9_RAHSY/266-344
E8XNK9_RAHSY/347-421
E8XNK9_RAHSY/92-172
E8XWV1_RAHSY/190-264
E8XZY8_RAHSY/175-263
E8XZY8_RAHSY/24-91
E8XZY8_RAHSY/266-344
E8XZY8_RAHSY/347-421
E8XZY8_RAHSY/92-172
E8Y351_ECOKO/189-263
E8YCH9_ECOKO/175-263
E8YCH9_ECOKO/24-91
E8YCH9_ECOKO/266-344
E8YCH9_ECOKO/347-421
E8YCH9_ECOKO/92-172
E8YFN2_9BURK/235-309
E8YHL7_9BURK/181-269
E8YHL7_9BURK/272-350
E8YHL7_9BURK/30-97
E8YHL7_9BURK/353-427
E8YHL7_9BURK/98-178
E8YUP8_9BURK/100-180
E8YUP8_9BURK/183-271
E8YUP8_9BURK/274-352
E8YUP8_9BURK/32-99
E8YUP8_9BURK/355-429
E8ZXJ2_SALET/175-263
E8ZXJ2_SALET/24-91
E8ZXJ2_SALET/266-344
E8ZXJ2_SALET/347-421
E8ZXJ2_SALET/92-172
E9AA49_SALET/204-276
E9CMS9_9ENTR/190-259
E9CNE9_9ENTR/175-263
E9CNE9_9ENTR/24-91
E9CNE9_9ENTR/266-344
E9CNE9_9ENTR/347-421
E9CNE9_9ENTR/92-172
E9S2N0_TREDE/105-183
E9S2N0_TREDE/186-274
E9S2N0_TREDE/277-355
E9S2N0_TREDE/31-104
E9S2N0_TREDE/358-431
E9TE03_ECOLX/189-263
E9TI79_ECOLX/175-263
E9TI79_ECOLX/24-91
E9TI79_ECOLX/266-344
E9TI79_ECOLX/347-421
E9TI79_ECOLX/92-172
E9TTV5_ECOLX/175-263
E9TTV5_ECOLX/24-91
E9TTV5_ECOLX/266-344
E9TTV5_ECOLX/347-421
E9TTV5_ECOLX/92-172
E9TUU2_ECOLX/233-307
E9UAM0_ECOLX/175-263
E9UAM0_ECOLX/24-91
E9UAM0_ECOLX/266-344
E9UAM0_ECOLX/347-421
E9UAM0_ECOLX/92-172
E9UJA7_ECOLX/189-263
E9VBF1_ECOLX/175-263
E9VBF1_ECOLX/24-91
E9VBF1_ECOLX/266-344
E9VBF1_ECOLX/347-421
E9VBF1_ECOLX/92-172
E9VC18_ECOLX/189-263
E9VSF7_ECOLX/189-263
E9VTG4_ECOLX/175-263
E9VTG4_ECOLX/24-91
E9VTG4_ECOLX/266-344
E9VTG4_ECOLX/347-421
E9VTG4_ECOLX/92-172
E9W1P8_ECOLX/189-263
E9W2M0_ECOLX/175-263
E9W2M0_ECOLX/24-91
E9W2M0_ECOLX/266-344
E9W2M0_ECOLX/347-421
E9W2M0_ECOLX/92-172
E9WKD4_ECOLX/189-263
E9WL96_ECOLX/175-263
E9WL96_ECOLX/24-91
E9WL96_ECOLX/266-344
E9WL96_ECOLX/347-421
E9WL96_ECOLX/92-172
E9WYM9_ECOLX/189-263
E9WYZ4_ECOLX/175-263
E9WYZ4_ECOLX/24-91
E9WYZ4_ECOLX/266-344
E9WYZ4_ECOLX/347-421
E9WYZ4_ECOLX/92-172
E9X8Y8_ECOLX/189-263
E9XA29_ECOLX/175-263
E9XA29_ECOLX/24-91
E9XA29_ECOLX/266-344
E9XA29_ECOLX/347-421
E9XA29_ECOLX/92-172
E9XQE5_ECOLX/175-263
E9XQE5_ECOLX/24-91
E9XQE5_ECOLX/266-344
E9XQE5_ECOLX/347-421
E9XQE5_ECOLX/92-172
E9XRF8_ECOLX/189-263
E9Y4M3_ECOLX/189-263
E9Y5K8_ECOLX/175-263
E9Y5K8_ECOLX/24-91
E9Y5K8_ECOLX/266-344
E9Y5K8_ECOLX/347-421
E9Y5K8_ECOLX/92-172
E9YI35_ECOLX/175-263
E9YI35_ECOLX/24-91
E9YI35_ECOLX/266-344
E9YI35_ECOLX/347-421
E9YI35_ECOLX/92-172
E9YII0_ECOLX/189-263
E9YX21_ECOLX/189-263
E9YYQ8_ECOLX/175-263
E9YYQ8_ECOLX/24-91
E9YYQ8_ECOLX/266-344
E9YYQ8_ECOLX/347-421
E9YYQ8_ECOLX/92-172
E9ZA90_ESCFE/175-263
E9ZA90_ESCFE/24-91
E9ZA90_ESCFE/266-344
E9ZA90_ESCFE/347-421
E9ZA90_ESCFE/92-172
E9ZBS1_ESCFE/189-263
E9ZS82_NEIME/174-262
E9ZS82_NEIME/23-90
E9ZS82_NEIME/265-344
E9ZS82_NEIME/347-421
E9ZS82_NEIME/91-171
E9ZX47_NEIME/228-302
E9ZXY8_NEIME/174-262
E9ZXY8_NEIME/23-90
E9ZXY8_NEIME/265-344
E9ZXY8_NEIME/347-421
E9ZXY8_NEIME/91-171
F0A2Q9_NEIME/228-302
F0A3A8_NEIME/174-262
F0A3A8_NEIME/23-90
F0A3A8_NEIME/265-344
F0A3A8_NEIME/347-421
F0A3A8_NEIME/91-171
F0A8D7_NEIME/222-296
F0A8X6_NEIME/174-262
F0A8X6_NEIME/23-90
F0A8X6_NEIME/265-344
F0A8X6_NEIME/347-421
F0A8X6_NEIME/91-171
F0AE36_NEIME/248-322
F0AEM1_NEIME/174-262
F0AEM1_NEIME/23-90
F0AEM1_NEIME/265-344
F0AEM1_NEIME/347-421
F0AEM1_NEIME/91-171
F0AJP3_NEIME/228-302
F0AK40_NEIME/174-262
F0AK40_NEIME/23-90
F0AK40_NEIME/265-344
F0AK40_NEIME/347-421
F0AK40_NEIME/91-171
F0AQA7_NEIME/228-302
F0AQS5_NEIME/174-262
F0AQS5_NEIME/23-90
F0AQS5_NEIME/265-344
F0AQS5_NEIME/347-421
F0AQS5_NEIME/91-171
F0AVD7_NEIME/228-302
F0AWL5_NEIME/174-262
F0AWL5_NEIME/23-90
F0AWL5_NEIME/265-344
F0AWL5_NEIME/347-421
F0AWL5_NEIME/91-171
F0B1L3_NEIME/228-302
F0B245_NEIME/174-262
F0B245_NEIME/23-90
F0B245_NEIME/265-344
F0B245_NEIME/347-421
F0B245_NEIME/91-171
F0B786_NEIME/228-302
F0BF62_9XANT/181-269
F0BF62_9XANT/272-350
F0BF62_9XANT/30-97
F0BF62_9XANT/353-427
F0BF62_9XANT/98-178
F0BIR6_9XANT/115-196
F0BNJ6_9XANT/115-196
F0BZH1_9XANT/181-269
F0BZH1_9XANT/272-350
F0BZH1_9XANT/30-97
F0BZH1_9XANT/353-427
F0BZH1_9XANT/98-178
F0C1P9_9XANT/116-197
F0CCB7_9XANT/181-269
F0CCB7_9XANT/272-350
F0CCB7_9XANT/30-97
F0CCB7_9XANT/353-427
F0CCB7_9XANT/98-178
F0E0R2_9PSED/186-260
F0E536_9PSED/41-110
F0EEQ0_9PSED/174-262
F0EEQ0_9PSED/265-343
F0EEQ0_9PSED/346-420
F0EEQ0_9PSED/91-171
F0EVC6_HAEPA/173-259
F0EVC6_HAEPA/262-341
F0EVC6_HAEPA/344-418
F0EVC6_HAEPA/90-170
F0F034_9NEIS/218-308
F0F034_9NEIS/25-92
F0F034_9NEIS/396-470
F0F034_9NEIS/93-215
F0F2G0_9NEIS/221-294
F0F3S6_9BACT/115-194
F0F3S6_9BACT/197-291
F0F3S6_9BACT/294-375
F0F3S6_9BACT/378-453
F0G1Q0_9BURK/195-268
F0GIN6_9BURK/1-67
F0GIN6_9BURK/68-148
F0GIN7_9BURK/115-203
F0GIN7_9BURK/206-284
F0GIN7_9BURK/287-361
F0GIN7_9BURK/32-112
F0H8X0_9BACT/115-194
F0H8X0_9BACT/197-291
F0H8X0_9BACT/294-375
F0H8X0_9BACT/378-453
F0IIB6_9FLAO/124-208
F0IIB6_9FLAO/211-297
F0IIB6_9FLAO/300-385
F0IIB6_9FLAO/388-463
F0J1V1_ACIMA/235-309
F0J3W8_ACIMA/178-266
F0J3W8_ACIMA/269-348
F0J3W8_ACIMA/30-97
F0J3W8_ACIMA/351-427
F0J3W8_ACIMA/98-175
F0JG95_DESDE/167-237
F0JG95_DESDE/238-315
F0JG95_DESDE/318-404
F0JG95_DESDE/407-489
F0JG95_DESDE/492-565
F0JPT1_ESCFE/189-263
F0JQW2_ESCFE/175-263
F0JQW2_ESCFE/24-91
F0JQW2_ESCFE/266-344
F0JQW2_ESCFE/347-421
F0JQW2_ESCFE/92-172
F0KGC9_ACICP/172-260
F0KGC9_ACICP/21-88
F0KGC9_ACICP/263-341
F0KGC9_ACICP/344-418
F0KGC9_ACICP/89-169
F0KHR0_ACICP/302-385
F0KZ42_YERE3/190-264
F0KZK7_YERE3/175-263
F0KZK7_YERE3/24-91
F0KZK7_YERE3/266-344
F0KZK7_YERE3/347-421
F0KZK7_YERE3/92-172
F0L369_9RHIZ/107-183
F0L369_9RHIZ/186-274
F0L369_9RHIZ/277-356
F0L369_9RHIZ/359-432
F0L369_9RHIZ/38-105
F0L3D4_9RHIZ/240-314
F0LTK8_VIBFU/350-421
F0LUJ1_VIBFU/175-263
F0LUJ1_VIBFU/24-91
F0LUJ1_VIBFU/266-344
F0LUJ1_VIBFU/347-421
F0LUJ1_VIBFU/92-172
F0MDR4_NEIMG/174-262
F0MDR4_NEIMG/23-90
F0MDR4_NEIMG/265-344
F0MDR4_NEIMG/347-421
F0MDR4_NEIMG/91-171
F0MGZ3_NEIMG/228-302
F0MQK9_NEIMM/174-262
F0MQK9_NEIMM/23-90
F0MQK9_NEIMM/265-344
F0MQK9_NEIMM/347-421
F0MQK9_NEIMM/91-171
F0MRE1_NEIMM/228-302
F0MW81_NEIMP/228-302
F0MYI2_NEIMP/174-262
F0MYI2_NEIMP/23-90
F0MYI2_NEIMP/265-344
F0MYI2_NEIMP/347-421
F0MYI2_NEIMP/91-171
F0N183_NEIMO/248-322
F0N3A1_NEIMO/174-262
F0N3A1_NEIMO/23-90
F0N3A1_NEIMO/265-344
F0N3A1_NEIMO/347-421
F0N3A1_NEIMO/91-171
F0N5Z2_NEIMN/248-322
F0N812_NEIMN/174-262
F0N812_NEIMN/23-90
F0N812_NEIMN/265-344
F0N812_NEIMN/347-421
F0N812_NEIMN/91-171
F0P035_WEEVC/193-272
F0P201_WEEVC/330-402
F0P2H7_WEEVC/117-194
F0P2H7_WEEVC/197-283
F0P2H7_WEEVC/286-369
F0P2H7_WEEVC/372-447
F0Q6D3_ACIAP/100-180
F0Q6D3_ACIAP/183-271
F0Q6D3_ACIAP/274-351
F0Q6D3_ACIAP/32-99
F0Q6D3_ACIAP/355-429
F0QHB7_ACIBD/172-260
F0QHB7_ACIBD/21-88
F0QHB7_ACIBD/263-341
F0QHB7_ACIBD/344-418
F0QHB7_ACIBD/89-169
F0QJN7_ACIBD/315-399
F0R426_BACSH/120-201
F0R426_BACSH/203-291
F0R426_BACSH/294-375
F0R426_BACSH/378-453
F0RD67_CELLC/121-200
F0RD67_CELLC/203-290
F0RD67_CELLC/293-378
F0RD67_CELLC/383-457
F0RKS1_DEIPM/113-195
F0RKS1_DEIPM/347-420
F0RKS1_DEIPM/425-495
F0RZ18_SPHGB/110-188
F0RZ18_SPHGB/191-279
F0RZ18_SPHGB/283-360
F0RZ18_SPHGB/363-436
F0S063_DESTD/186-271
F0S063_DESTD/27-97
F0S063_DESTD/275-354
F0S063_DESTD/357-429
F0S063_DESTD/98-183
F0S394_DESTD/20-91
F0S3A2_DESTD/245-317
F0S9V0_PEDSD/201-288
F0S9V0_PEDSD/291-374
F0S9V0_PEDSD/377-452
F0SMF7_PLABD/168-238
F0SMF7_PLABD/239-315
F0SMF7_PLABD/318-402
F0SMF7_PLABD/405-483
F0T414_CHLP6/106-184
F0T414_CHLP6/187-274
F0T414_CHLP6/277-355
F0T414_CHLP6/358-437
F0TNC8_RIEAR/207-296
F0TNC8_RIEAR/299-385
F0TNC8_RIEAR/389-463
F1VPW1_MORCA/182-269
F1VPW1_MORCA/272-349
F1VPW1_MORCA/32-98
F1VPW1_MORCA/353-427
F1VPW1_MORCA/99-179
F1VWZ2_9BURK/222-296
F1W2M9_9BURK/104-184
F1W2M9_9BURK/187-275
F1W2M9_9BURK/278-356
F1W2M9_9BURK/359-433
F1W2M9_9BURK/36-103
F1W7H5_MORCA/182-269
F1W7H5_MORCA/272-349
F1W7H5_MORCA/31-98
F1W7H5_MORCA/353-427
F1W7H5_MORCA/99-179
F1WB31_MORCA/182-269
F1WB31_MORCA/272-349
F1WB31_MORCA/32-98
F1WB31_MORCA/353-427
F1WB31_MORCA/99-179
F1WHN2_MORCA/182-269
F1WHN2_MORCA/272-349
F1WHN2_MORCA/32-98
F1WHN2_MORCA/353-427
F1WHN2_MORCA/99-179
F1WPW6_MORCA/182-269
F1WPW6_MORCA/272-349
F1WPW6_MORCA/32-98
F1WPW6_MORCA/353-427
F1WPW6_MORCA/99-179
F1WUS1_MORCA/182-269
F1WUS1_MORCA/272-349
F1WUS1_MORCA/32-98
F1WUS1_MORCA/353-427
F1WUS1_MORCA/99-179
F1WY46_MORCA/182-269
F1WY46_MORCA/272-349
F1WY46_MORCA/32-98
F1WY46_MORCA/353-427
F1WY46_MORCA/99-179
F1X6C2_MORCA/182-269
F1X6C2_MORCA/272-349
F1X6C2_MORCA/32-98
F1X6C2_MORCA/353-427
F1X6C2_MORCA/99-179
F1X9U4_MORCA/182-269
F1X9U4_MORCA/272-349
F1X9U4_MORCA/32-98
F1X9U4_MORCA/353-427
F1X9U4_MORCA/99-179
F1XEB9_MORCA/182-269
F1XEB9_MORCA/272-349
F1XEB9_MORCA/32-98
F1XEB9_MORCA/353-427
F1XEB9_MORCA/99-179
F1XL98_ECO57/189-263
F1XUA0_ECO57/175-263
F1XUA0_ECO57/24-91
F1XUA0_ECO57/266-344
F1XUA0_ECO57/347-421
F1XUA0_ECO57/92-172
F1Y1G1_ECO57/189-263
F1Y1N8_ECO57/175-263
F1Y1N8_ECO57/24-91
F1Y1N8_ECO57/266-344
F1Y1N8_ECO57/347-421
F1Y1N8_ECO57/92-172
F1YQE8_9PROT/243-317
F1YTJ3_9PROT/150-227
F1YTJ3_9PROT/230-318
F1YTJ3_9PROT/321-400
F1YTJ3_9PROT/403-476
F1YTJ3_9PROT/82-149
F1ZC79_9SPHN/179-246
F1ZC79_9SPHN/247-324
F1ZC79_9SPHN/327-415
F1ZC79_9SPHN/418-497
F1ZC79_9SPHN/500-574
F1ZD83_9SPHN/321-396
F1ZEK4_ECOLX/175-263
F1ZEK4_ECOLX/24-91
F1ZEK4_ECOLX/266-344
F1ZEK4_ECOLX/347-421
F1ZEK4_ECOLX/92-172
F1ZQZ2_ECOLX/189-263
F2AGK3_RHIET/108-184
F2AGK3_RHIET/187-275
F2AGK3_RHIET/278-357
F2AGK3_RHIET/360-433
F2AGK3_RHIET/39-106
F2AI05_RHIET/221-295
F2AV39_RHOBA/161-237
F2AV39_RHOBA/240-327
F2AV39_RHOBA/330-408
F2AV39_RHOBA/78-160
F2BBT3_9NEIS/174-262
F2BBT3_9NEIS/23-90
F2BBT3_9NEIS/265-344
F2BBT3_9NEIS/347-421
F2BBT3_9NEIS/91-171
F2BCJ5_9NEIS/269-343
F2BVN0_9FIRM/187-261
F2BVN0_9FIRM/262-334
F2C0N1_HAEAE/103-183
F2C0N1_HAEAE/186-272
F2C0N1_HAEAE/275-354
F2C0N1_HAEAE/357-431
F2CVC0_HORVD/240-322
F2EVM2_PANAN/183-257
F2EY51_PANAN/175-263
F2EY51_PANAN/24-91
F2EY51_PANAN/266-344
F2EY51_PANAN/347-421
F2EY51_PANAN/92-172
F2FDZ4_SALDU/130-218
F2FDZ4_SALDU/221-299
F2FDZ4_SALDU/302-376
F2FDZ4_SALDU/47-127
F2FKL9_SALDU/189-261
F2FXG5_SALGL/175-263
F2FXG5_SALGL/24-91
F2FXG5_SALGL/266-344
F2FXG5_SALGL/347-421
F2FXG5_SALGL/92-172
F2FZ17_SALGL/189-261
F2G284_ALTMD/179-267
F2G284_ALTMD/270-348
F2G284_ALTMD/351-425
F2G284_ALTMD/96-176
F2G4B3_ALTMD/215-288
F2GCG8_ALTMD/215-288
F2GVC3_BRUME/107-184
F2GVC3_BRUME/187-275
F2GVC3_BRUME/278-357
F2GVC3_BRUME/360-433
F2GVC3_BRUME/39-106
F2GVR7_BRUME/233-307
F2HS46_BRUME/107-184
F2HS46_BRUME/187-275
F2HS46_BRUME/278-357
F2HS46_BRUME/360-433
F2HS46_BRUME/39-106
F2HTV8_BRUME/233-307
F2I100_9RICK/174-261
F2I100_9RICK/348-421
F2I100_9RICK/93-173
F2IAH8_9FLAO/216-303
F2IAH8_9FLAO/306-388
F2IAH8_9FLAO/392-467
F2IPQ2_VIBCH/346-417
F2IR27_VIBCH/175-263
F2IR27_VIBCH/24-91
F2IR27_VIBCH/266-344
F2IR27_VIBCH/347-421
F2IR27_VIBCH/92-172
F2IY23_9PROT/107-184
F2IY23_9PROT/187-275
F2IY23_9PROT/278-357
F2IY23_9PROT/360-433
F2IY23_9PROT/39-106
F2J5W4_9PROT/280-354
F2J845_HELPY/103-181
F2J845_HELPY/184-274
F2J845_HELPY/277-356
F2J845_HELPY/35-102
F2J845_HELPY/359-431
F2JEI6_HELPY/103-181
F2JEI6_HELPY/184-274
F2JEI6_HELPY/277-356
F2JEI6_HELPY/35-102
F2JEI6_HELPY/359-431
F2JU06_9GAMM/170-258
F2JU06_9GAMM/20-86
F2JU06_9GAMM/261-338
F2JU06_9GAMM/341-415
F2JU06_9GAMM/87-167
F2K908_PSEBR/338-407
F2KDS8_PSEBR/174-262
F2KDS8_PSEBR/265-343
F2KDS8_PSEBR/346-420
F2KDS8_PSEBR/91-171
F2KIX7_PSEBR/175-263
F2KIX7_PSEBR/24-91
F2KIX7_PSEBR/266-344
F2KIX7_PSEBR/347-421
F2KIX7_PSEBR/92-172
F2KJ52_PSEBR/182-256
F2KVP9_9BACT/115-194
F2KVP9_9BACT/197-291
F2KVP9_9BACT/294-375
F2KVP9_9BACT/378-453
F2LFL4_BURGA/181-269
F2LFL4_BURGA/272-350
F2LFL4_BURGA/30-97
F2LFL4_BURGA/353-427
F2LFL4_BURGA/98-178
F2LG88_BURGA/247-321
F2LNZ9_BURGA/497-566
F2LQR3_BURGA/100-180
F2LQR3_BURGA/183-271
F2LQR3_BURGA/274-352
F2LQR3_BURGA/32-99
F2LQR3_BURGA/355-429
F2LXD5_9DELT/174-267
F2LXD5_9DELT/23-93
F2LXD5_9DELT/270-348
F2LXD5_9DELT/351-423
F2LXD5_9DELT/94-171
F2MXD5_PSEST/174-262
F2MXD5_PSEST/265-343
F2MXD5_PSEST/346-420
F2MXD5_PSEST/91-171
F2N2A8_PSEST/190-263
F2N2E8_PSEST/333-404
F2NIQ8_9DELT/156-227
F2NIQ8_9DELT/228-305
F2NIQ8_9DELT/308-394
F2NIQ8_9DELT/397-475
F2NIQ8_9DELT/478-551
F2NJW3_9DELT/210-283
F2NJW3_9DELT/39-122
F2NQB1_9DEIN/311-384
F2NQB1_9DEIN/87-167
F2NW01_9SPIO/112-188
F2NW01_9SPIO/191-279
F2NW01_9SPIO/282-360
F2NW01_9SPIO/363-436
F2NW01_9SPIO/37-111
F2P5T1_PHOMO/176-264
F2P5T1_PHOMO/25-92
F2P5T1_PHOMO/267-345
F2P5T1_PHOMO/348-422
F2P5T1_PHOMO/93-173
F2PCK4_PHOMO/354-425
F2WYN5_LIBAS/154-240
F2WYN5_LIBAS/243-303
F2WYN5_LIBAS/6-73
F2WYN5_LIBAS/74-151
F2WYN6_LIBAS/154-240
F2WYN6_LIBAS/243-303
F2WYN6_LIBAS/6-73
F2WYN6_LIBAS/74-151
O25369_HELPY/138-216
O25369_HELPY/219-309
O25369_HELPY/312-391
O25369_HELPY/394-466
O25369_HELPY/70-137
O30912_NEIME/174-262
O30912_NEIME/23-90
O30912_NEIME/265-344
O30912_NEIME/347-421
O30912_NEIME/91-171
O32625_HAEIF/173-259
O32625_HAEIF/262-341
O32625_HAEIF/344-418
O32625_HAEIF/90-170
O51735_BORBU/104-180
O51735_BORBU/183-274
O51735_BORBU/277-353
O51735_BORBU/356-429
O66463_AQUAE/152-222
O66463_AQUAE/72-149
O67326_AQUAE/18-90
O67326_AQUAE/203-287
O67326_AQUAE/290-371
O67326_AQUAE/374-446
O67326_AQUAE/92-200
O68454_TREPA/106-182
O68454_TREPA/185-273
O68454_TREPA/276-354
O68454_TREPA/32-105
O68454_TREPA/357-430
O83346_TREPA/122-198
O83346_TREPA/201-289
O83346_TREPA/292-370
O83346_TREPA/373-446
O83346_TREPA/48-121
O84244_CHLTR/104-182
O84244_CHLTR/185-272
O84244_CHLTR/275-353
O84244_CHLTR/356-435
OEP80_ARATH/316-396
OEP80_ORYSI/246-328
OEP80_ORYSJ/246-328
OMP85_NEIMB/174-262
OMP85_NEIMB/23-90
OMP85_NEIMB/265-344
OMP85_NEIMB/347-421
OMP85_NEIMB/91-171
P73472_SYNY3/260-331
P73472_SYNY3/428-496
P95359_NEIGO/174-262
P95359_NEIGO/23-89
P95359_NEIGO/265-344
P95359_NEIGO/347-421
P95359_NEIGO/91-171
Q01F30_OSTTA/381-453
Q01SH6_SOLUE/101-171
Q01SH6_SOLUE/173-254
Q01SH6_SOLUE/257-365
Q01SH6_SOLUE/368-448
Q01SH6_SOLUE/451-528
Q01ZJ9_SOLUE/116-194
Q01ZJ9_SOLUE/275-359
Q01ZJ9_SOLUE/360-447
Q01ZJ9_SOLUE/450-528
Q01ZJ9_SOLUE/531-605
Q021G7_SOLUE/11-71
Q026E2_SOLUE/21-96
Q02AK6_SOLUE/200-281
Q02AK6_SOLUE/284-362
Q02AK6_SOLUE/44-116
Q02B19_SOLUE/277-351
Q02B19_SOLUE/355-441
Q02B19_SOLUE/444-522
Q02B19_SOLUE/526-599
Q02MZ2_PSEAB/190-268
Q02QH3_PSEAB/333-402
Q02RC0_PSEAB/174-262
Q02RC0_PSEAB/23-90
Q02RC0_PSEAB/265-343
Q02RC0_PSEAB/346-420
Q02RC0_PSEAB/91-171
Q04T80_LEPBJ/112-191
Q04T80_LEPBJ/194-286
Q04T80_LEPBJ/40-111
Q04T80_LEPBJ/447-520
Q051K2_LEPBL/112-191
Q051K2_LEPBL/194-286
Q051K2_LEPBL/40-111
Q051K2_LEPBL/447-520
Q05YE9_9SYNE/107-183
Q05YE9_9SYNE/265-349
Q064Y1_9SYNE/216-300
Q064Y1_9SYNE/58-133
Q07NI5_RHOP5/107-184
Q07NI5_RHOP5/187-275
Q07NI5_RHOP5/278-357
Q07NI5_RHOP5/360-433
Q07NI5_RHOP5/40-106
Q084L9_SHEFN/176-249
Q084L9_SHEFN/92-173
Q085D4_SHEFN/180-268
Q085D4_SHEFN/271-349
Q085D4_SHEFN/352-426
Q085D4_SHEFN/97-177
Q08N89_STIAD/44-115
Q08RS1_STIAD/225-299
Q08RS1_STIAD/422-497
Q08RS1_STIAD/500-574
Q08RS1_STIAD/66-141
Q08V52_STIAD/37-128
Q08VR0_STIAD/38-107
Q08WQ6_STIAD/167-245
Q08WQ6_STIAD/248-336
Q08WQ6_STIAD/339-417
Q08WQ6_STIAD/420-493
Q08WQ6_STIAD/96-166
Q0A7I8_ALHEH/115-195
Q0A7I8_ALHEH/198-286
Q0A7I8_ALHEH/289-367
Q0A7I8_ALHEH/370-444
Q0A7I8_ALHEH/47-114
Q0ABA0_ALHEH/172-245
Q0ABA0_ALHEH/91-169
Q0AEI2_NITEC/174-262
Q0AEI2_NITEC/23-90
Q0AEI2_NITEC/265-343
Q0AEI2_NITEC/346-420
Q0AEI2_NITEC/91-171
Q0AG75_NITEC/167-241
Q0AG75_NITEC/78-164
Q0APV7_MARMM/113-190
Q0APV7_MARMM/193-281
Q0APV7_MARMM/284-363
Q0APV7_MARMM/366-439
Q0APV7_MARMM/45-112
Q0BCT1_BURCM/228-301
Q0BE23_BURCM/181-269
Q0BE23_BURCM/272-350
Q0BE23_BURCM/30-97
Q0BE23_BURCM/353-427
Q0BE23_BURCM/98-178
Q0BN24_FRATO/179-270
Q0BN24_FRATO/273-351
Q0BN24_FRATO/28-95
Q0BN24_FRATO/354-428
Q0BN24_FRATO/96-176
Q0BTL4_GRABC/137-214
Q0BTL4_GRABC/217-305
Q0BTL4_GRABC/308-387
Q0BTL4_GRABC/390-463
Q0BTL4_GRABC/70-136
Q0BVY4_GRABC/249-323
Q0C1B3_HYPNA/104-181
Q0C1B3_HYPNA/184-272
Q0C1B3_HYPNA/275-354
Q0C1B3_HYPNA/357-430
Q0C1B3_HYPNA/36-103
Q0EYG1_9PROT/104-181
Q0EYG1_9PROT/184-272
Q0EYG1_9PROT/275-353
Q0EYG1_9PROT/32-103
Q0EYG1_9PROT/356-430
Q0FGN8_9RHOB/113-190
Q0FGN8_9RHOB/193-281
Q0FGN8_9RHOB/367-439
Q0FGN8_9RHOB/45-112
Q0FQ24_9RHOB/15-82
Q0FQ24_9RHOB/163-251
Q0FQ24_9RHOB/254-333
Q0FQ24_9RHOB/336-409
Q0FQ24_9RHOB/83-160
Q0G3A3_9RHIZ/223-290
Q0G6E1_9RHIZ/108-185
Q0G6E1_9RHIZ/188-276
Q0G6E1_9RHIZ/279-358
Q0G6E1_9RHIZ/361-434
Q0G6E1_9RHIZ/40-107
Q0HGW3_SHESM/180-268
Q0HGW3_SHESM/271-349
Q0HGW3_SHESM/29-96
Q0HGW3_SHESM/352-426
Q0HGW3_SHESM/97-177
Q0HJ57_SHESM/171-244
Q0HJ57_SHESM/85-168
Q0HT70_SHESR/180-268
Q0HT70_SHESR/271-349
Q0HT70_SHESR/29-96
Q0HT70_SHESR/352-426
Q0HT70_SHESR/97-177
Q0HUS6_SHESR/171-244
Q0HUS6_SHESR/85-168
Q0I385_HAES1/171-257
Q0I385_HAES1/260-339
Q0I385_HAES1/342-416
Q0I385_HAES1/88-168
Q0I809_SYNS3/234-318
Q0I809_SYNS3/76-152
Q0IV31_ORYSJ/215-285
Q0K7I9_CUPNH/210-290
Q0KA24_CUPNH/130-210
Q0KA24_CUPNH/213-301
Q0KA24_CUPNH/304-382
Q0KA24_CUPNH/385-459
Q0KA24_CUPNH/62-129
Q0PC08_CAMJE/167-257
Q0PC08_CAMJE/260-340
Q0PC08_CAMJE/343-415
Q0PC08_CAMJE/86-164
Q0SM56_BORAP/104-180
Q0SM56_BORAP/183-274
Q0SM56_BORAP/277-353
Q0SM56_BORAP/356-429
Q0SXG6_SHIF8/189-263
Q0T9G5_ECOL5/189-263
Q0VQE9_ALCBS/102-182
Q0VQE9_ALCBS/185-273
Q0VQE9_ALCBS/276-355
Q0VQE9_ALCBS/34-101
Q0VQE9_ALCBS/358-432
Q0VRK8_ALCBS/203-276
Q0YNZ8_9CHLB/201-290
Q0YNZ8_9CHLB/293-378
Q0YNZ8_9CHLB/381-456
Q10VV1_TRIEI/408-479
Q10VV1_TRIEI/560-644
Q11IJ1_MESSB/107-184
Q11IJ1_MESSB/187-273
Q11IJ1_MESSB/276-355
Q11IJ1_MESSB/358-431
Q11IJ1_MESSB/39-106
Q11PL5_CYTH3/116-195
Q11PL5_CYTH3/198-285
Q11PL5_CYTH3/288-371
Q11PL5_CYTH3/374-449
Q11SC8_CYTH3/33-109
Q11TT1_CYTH3/204-280
Q11YQ8_CYTH3/172-242
Q12A39_POLSJ/119-199
Q12A39_POLSJ/202-290
Q12A39_POLSJ/293-369
Q12A39_POLSJ/374-448
Q12A39_POLSJ/51-118
Q12E73_POLSJ/273-346
Q12IS1_SHEDO/341-409
Q12NX9_SHEDO/180-268
Q12NX9_SHEDO/271-349
Q12NX9_SHEDO/352-426
Q12NX9_SHEDO/97-177
Q136B2_RHOPS/108-185
Q136B2_RHOPS/188-276
Q136B2_RHOPS/279-358
Q136B2_RHOPS/361-434
Q136B2_RHOPS/41-107
Q13XC4_BURXL/181-269
Q13XC4_BURXL/272-350
Q13XC4_BURXL/30-97
Q13XC4_BURXL/353-427
Q13XC4_BURXL/98-178
Q143I9_BURXL/228-302
Q14G50_FRAT1/179-270
Q14G50_FRAT1/273-351
Q14G50_FRAT1/28-95
Q14G50_FRAT1/354-428
Q14G50_FRAT1/96-176
Q14WB3_LEGPN/114-194
Q14WB3_LEGPN/197-285
Q14WB3_LEGPN/289-366
Q14WB3_LEGPN/369-443
Q14WB3_LEGPN/46-113
Q15WF5_PSEA6/178-266
Q15WF5_PSEA6/269-347
Q15WF5_PSEA6/350-424
Q15WF5_PSEA6/95-175
Q166E9_ROSDO/106-183
Q166E9_ROSDO/186-274
Q166E9_ROSDO/359-432
Q166E9_ROSDO/38-105
Q17XK3_HELAH/140-218
Q17XK3_HELAH/221-311
Q17XK3_HELAH/314-393
Q17XK3_HELAH/396-468
Q17XK3_HELAH/72-139
Q1BHH4_BURCA/182-270
Q1BHH4_BURCA/273-351
Q1BHH4_BURCA/31-98
Q1BHH4_BURCA/354-428
Q1BHH4_BURCA/99-179
Q1BUH4_BURCA/221-294
Q1CBX9_YERPA/190-264
Q1CEI5_YERPN/190-264
Q1CTL5_HELPH/138-216
Q1CTL5_HELPH/219-309
Q1CTL5_HELPH/312-391
Q1CTL5_HELPH/394-466
Q1CTL5_HELPH/70-137
Q1CYD6_MYXXD/130-215
Q1CYD6_MYXXD/223-296
Q1CYD6_MYXXD/38-127
Q1D0C3_MYXXD/177-249
Q1D0C3_MYXXD/538-612
Q1D0C3_MYXXD/99-174
Q1D383_MYXXD/152-240
Q1D383_MYXXD/2-70
Q1D383_MYXXD/243-323
Q1D383_MYXXD/326-399
Q1D383_MYXXD/71-149
Q1D9Y0_MYXXD/61-133
Q1GDY9_SILST/213-285
Q1GGS6_SILST/120-197
Q1GGS6_SILST/200-288
Q1GGS6_SILST/291-366
Q1GGS6_SILST/373-446
Q1GRQ8_SPHAL/121-198
Q1GRQ8_SPHAL/201-289
Q1GRQ8_SPHAL/292-371
Q1GRQ8_SPHAL/374-448
Q1GRQ8_SPHAL/53-120
Q1GSU7_SPHAL/376-452
Q1H0A0_METFK/221-295
Q1H147_METFK/179-267
Q1H147_METFK/270-348
Q1H147_METFK/28-95
Q1H147_METFK/351-425
Q1H147_METFK/97-176
Q1I634_PSEE4/174-262
Q1I634_PSEE4/23-90
Q1I634_PSEE4/265-343
Q1I634_PSEE4/346-420
Q1I634_PSEE4/91-171
Q1I6V5_PSEE4/333-402
Q1IBQ8_PSEE4/192-266
Q1IMU5_ACIBL/111-188
Q1IMU5_ACIBL/360-441
Q1IMU5_ACIBL/445-525
Q1INS3_ACIBL/206-285
Q1INS3_ACIBL/286-362
Q1INS3_ACIBL/366-451
Q1INS3_ACIBL/454-533
Q1INS3_ACIBL/50-120
Q1IV47_ACIBL/14-85
Q1IV47_ACIBL/171-277
Q1IV47_ACIBL/280-359
Q1IV47_ACIBL/362-439
Q1IV47_ACIBL/86-168
Q1IYG4_DEIGD/326-399
Q1IYG4_DEIGD/96-178
Q1K132_DESAC/179-267
Q1K132_DESAC/270-348
Q1K132_DESAC/28-98
Q1K132_DESAC/351-424
Q1K132_DESAC/99-176
Q1LNF0_RALME/120-200
Q1LNF0_RALME/203-291
Q1LNF0_RALME/294-372
Q1LNF0_RALME/375-449
Q1LNF0_RALME/52-119
Q1LQT5_RALME/358-429
Q1LSU9_BAUCH/173-260
Q1LSU9_BAUCH/344-418
Q1LSU9_BAUCH/90-170
Q1MB17_RHIL3/241-315
Q1MH47_RHIL3/111-187
Q1MH47_RHIL3/190-278
Q1MH47_RHIL3/281-360
Q1MH47_RHIL3/363-436
Q1MH47_RHIL3/42-109
Q1MPJ9_LAWIP/151-221
Q1MPJ9_LAWIP/222-300
Q1MPJ9_LAWIP/303-389
Q1MPJ9_LAWIP/392-474
Q1MPJ9_LAWIP/477-550
Q1N1W6_9GAMM/173-261
Q1N1W6_9GAMM/22-88
Q1N1W6_9GAMM/264-342
Q1N1W6_9GAMM/345-419
Q1N1W6_9GAMM/90-170
Q1NAC7_9SPHN/282-361
Q1NCB8_9SPHN/118-195
Q1NCB8_9SPHN/198-286
Q1NCB8_9SPHN/289-366
Q1NCB8_9SPHN/371-445
Q1NCB8_9SPHN/50-117
Q1NLS2_9DELT/174-244
Q1NLS2_9DELT/245-322
Q1NLS2_9DELT/325-411
Q1NLS2_9DELT/414-492
Q1NLS2_9DELT/495-569
Q1NPX1_9DELT/174-244
Q1NPX1_9DELT/245-322
Q1NPX1_9DELT/325-411
Q1NPX1_9DELT/414-492
Q1NPX1_9DELT/495-569
Q1NV22_9DELT/348-430
Q1NVY9_9DELT/140-217
Q1NVY9_9DELT/348-430
Q1PJH0_PROMA/247-321
Q1PJH0_PROMA/80-156
Q1PJU4_PROMA/247-321
Q1PJU4_PROMA/80-156
Q1Q7I2_9BACT/111-187
Q1Q7I2_9BACT/190-276
Q1Q7I2_9BACT/279-357
Q1Q7I2_9BACT/360-438
Q1Q7I2_9BACT/40-110
Q1QA18_PSYCK/179-267
Q1QA18_PSYCK/270-348
Q1QA18_PSYCK/28-95
Q1QA18_PSYCK/351-425
Q1QA18_PSYCK/96-176
Q1QMM9_NITHX/107-184
Q1QMM9_NITHX/187-275
Q1QMM9_NITHX/278-357
Q1QMM9_NITHX/360-433
Q1QMM9_NITHX/40-106
Q1QWE3_CHRSD/191-254
Q1R025_CHRSD/104-184
Q1R025_CHRSD/187-276
Q1R025_CHRSD/279-357
Q1R025_CHRSD/360-434
Q1R332_ECOUT/189-263
Q1RHG6_RICBR/175-263
Q1RHG6_RICBR/26-94
Q1RHG6_RICBR/266-344
Q1RHG6_RICBR/347-420
Q1RHG6_RICBR/95-172
Q1V2V7_PELUB/171-258
Q1V2V7_PELUB/23-89
Q1V2V7_PELUB/343-416
Q1V2V7_PELUB/90-168
Q1V3D4_VIBAL/359-429
Q1V476_VIBAL/101-182
Q1V476_VIBAL/185-258
Q1VEY8_VIBAL/175-263
Q1VEY8_VIBAL/266-344
Q1VEY8_VIBAL/347-421
Q1VEY8_VIBAL/92-172
Q1VUH1_9FLAO/220-307
Q1VUH1_9FLAO/310-395
Q1VUH1_9FLAO/398-474
Q1YGZ1_MOBAS/229-300
Q1YI40_MOBAS/108-184
Q1YI40_MOBAS/187-275
Q1YI40_MOBAS/278-357
Q1YI40_MOBAS/360-433
Q1YI40_MOBAS/39-106
Q1YTW5_9GAMM/175-263
Q1YTW5_9GAMM/24-91
Q1YTW5_9GAMM/266-344
Q1YTW5_9GAMM/347-421
Q1YTW5_9GAMM/92-172
Q1Z071_PHOPR/175-263
Q1Z071_PHOPR/24-91
Q1Z071_PHOPR/266-344
Q1Z071_PHOPR/347-421
Q1Z071_PHOPR/92-172
Q1Z4J2_PHOPR/358-429
Q1ZFQ2_9GAMM/152-240
Q1ZFQ2_9GAMM/243-321
Q1ZFQ2_9GAMM/324-396
Q1ZFQ2_9GAMM/69-149
Q1ZGD8_9GAMM/187-260
Q1ZLH0_PHOAS/176-264
Q1ZLH0_PHOAS/25-92
Q1ZLH0_PHOAS/267-345
Q1ZLH0_PHOAS/348-422
Q1ZLH0_PHOAS/93-173
Q1ZTI6_PHOAS/357-428
Q215E1_RHOPB/107-184
Q215E1_RHOPB/187-275
Q215E1_RHOPB/278-357
Q215E1_RHOPB/360-433
Q215E1_RHOPB/40-106
Q21HI0_SACD2/173-261
Q21HI0_SACD2/22-89
Q21HI0_SACD2/264-342
Q21HI0_SACD2/345-419
Q21HI0_SACD2/90-170
Q21P59_SACD2/62-155
Q21PP4_SACD2/215-293
Q21WY2_RHOFD/117-197
Q21WY2_RHOFD/200-288
Q21WY2_RHOFD/291-368
Q21WY2_RHOFD/372-446
Q21WY2_RHOFD/49-116
Q21Y29_RHOFD/223-296
Q254J1_CHLFF/108-186
Q254J1_CHLFF/189-276
Q254J1_CHLFF/279-357
Q254J1_CHLFF/360-439
Q26HQ0_FLABB/124-207
Q26HQ0_FLABB/210-297
Q26HQ0_FLABB/300-385
Q26HQ0_FLABB/388-464
Q28PJ2_JANSC/106-183
Q28PJ2_JANSC/186-274
Q28PJ2_JANSC/359-432
Q28PJ2_JANSC/38-105
Q2A4P8_FRATH/179-270
Q2A4P8_FRATH/273-351
Q2A4P8_FRATH/28-95
Q2A4P8_FRATH/354-428
Q2A4P8_FRATH/96-176
Q2BQX8_9GAMM/176-264
Q2BQX8_9GAMM/25-92
Q2BQX8_9GAMM/267-344
Q2BQX8_9GAMM/347-421
Q2BQX8_9GAMM/93-173
Q2C050_9GAMM/176-264
Q2C050_9GAMM/25-92
Q2C050_9GAMM/267-345
Q2C050_9GAMM/348-422
Q2C050_9GAMM/93-173
Q2C9G1_9GAMM/357-428
Q2CC78_9RHOB/189-263
Q2CHX5_9RHOB/102-179
Q2CHX5_9RHOB/182-270
Q2CHX5_9RHOB/280-352
Q2CHX5_9RHOB/34-101
Q2CHX5_9RHOB/355-428
Q2G8K2_NOVAD/146-223
Q2G8K2_NOVAD/226-314
Q2G8K2_NOVAD/317-396
Q2G8K2_NOVAD/399-473
Q2G8K2_NOVAD/79-145
Q2G9C6_NOVAD/217-298
Q2GD52_NEOSM/168-254
Q2GD52_NEOSM/257-335
Q2GD52_NEOSM/338-410
Q2GD52_NEOSM/88-165
Q2GFC7_EHRCR/173-260
Q2GFC7_EHRCR/23-91
Q2GFC7_EHRCR/265-344
Q2GFC7_EHRCR/347-419
Q2GFC7_EHRCR/92-170
Q2GIR0_ANAPZ/172-264
Q2GIR0_ANAPZ/273-347
Q2GIR0_ANAPZ/350-422
Q2GIR0_ANAPZ/91-169
Q2HS34_MEDTR/143-219
Q2HS34_MEDTR/344-421
Q2IMA6_ANADE/14-97
Q2IMA6_ANADE/182-258
Q2INP5_ANADE/193-270
Q2INP5_ANADE/275-346
Q2INP5_ANADE/468-546
Q2INP5_ANADE/549-623
Q2IPW5_ANADE/46-119
Q2IPX2_ANADE/114-191
Q2IPX2_ANADE/194-282
Q2IPX2_ANADE/285-363
Q2IPX2_ANADE/366-439
Q2IPX2_ANADE/42-113
Q2IQ48_ANADE/22-93
Q2IW88_RHOP2/109-186
Q2IW88_RHOP2/189-277
Q2IW88_RHOP2/280-359
Q2IW88_RHOP2/362-435
Q2IW88_RHOP2/42-108
Q2J248_RHOP2/105-182
Q2J248_RHOP2/185-273
Q2J248_RHOP2/276-355
Q2J248_RHOP2/358-431
Q2JNB8_SYNJB/105-177
Q2JNB8_SYNJB/253-325
Q2JWT6_SYNJA/219-291
Q2JWT6_SYNJA/71-143
Q2K3J1_RHIEC/222-296
Q2K8Y0_RHIEC/108-184
Q2K8Y0_RHIEC/187-275
Q2K8Y0_RHIEC/278-357
Q2K8Y0_RHIEC/360-433
Q2K8Y0_RHIEC/39-106
Q2L153_BORA1/116-196
Q2L153_BORA1/199-287
Q2L153_BORA1/290-368
Q2L153_BORA1/371-445
Q2L153_BORA1/48-115
Q2LVM3_SYNAS/162-233
Q2LVM3_SYNAS/234-311
Q2LVM3_SYNAS/315-400
Q2LVM3_SYNAS/403-482
Q2LVM3_SYNAS/485-558
Q2LXE7_SYNAS/134-210
Q2NBT6_ERYLH/131-208
Q2NBT6_ERYLH/211-299
Q2NBT6_ERYLH/302-381
Q2NBT6_ERYLH/384-458
Q2NW48_SODGM/192-266
Q2NY12_XANOM/115-196
Q2P4B4_XANOM/127-207
Q2P4B4_XANOM/210-298
Q2P4B4_XANOM/301-379
Q2P4B4_XANOM/382-456
Q2P4B4_XANOM/59-126
Q2RSJ6_RHORT/235-309
Q2RU01_RHORT/117-194
Q2RU01_RHORT/197-285
Q2RU01_RHORT/288-367
Q2RU01_RHORT/370-444
Q2RU01_RHORT/49-116
Q2S0K9_SALRD/99-216
Q2S0Q8_SALRD/116-196
Q2S1H3_SALRD/124-196
Q2S1H3_SALRD/199-286
Q2S1H3_SALRD/289-372
Q2S1H3_SALRD/375-452
Q2S345_SALRD/188-261
Q2S345_SALRD/3-92
Q2SBQ5_HAHCH/174-262
Q2SBQ5_HAHCH/265-342
Q2SBQ5_HAHCH/345-419
Q2SBQ5_HAHCH/91-171
Q2SWZ0_BURTA/181-269
Q2SWZ0_BURTA/272-350
Q2SWZ0_BURTA/30-97
Q2SWZ0_BURTA/353-427
Q2SWZ0_BURTA/98-178
Q2T092_BURTA/299-373
Q2T4C4_BURTA/465-537
Q2W4D1_MAGSA/110-187
Q2W4D1_MAGSA/190-278
Q2W4D1_MAGSA/281-360
Q2W4D1_MAGSA/363-437
Q2W4D1_MAGSA/42-109
Q2YB99_NITMU/175-263
Q2YB99_NITMU/24-91
Q2YB99_NITMU/266-344
Q2YB99_NITMU/347-421
Q2YB99_NITMU/92-172
Q2YPP8_BRUA2/233-307
Q2YRQ2_BRUA2/107-184
Q2YRQ2_BRUA2/187-275
Q2YRQ2_BRUA2/278-357
Q2YRQ2_BRUA2/360-433
Q2YRQ2_BRUA2/39-106
Q2Z0D5_9BACT/41-117
Q30RG7_SULDN/21-98
Q30SU2_SULDN/19-87
Q30SU2_SULDN/261-340
Q30SU2_SULDN/343-415
Q30SU2_SULDN/88-165
Q312H7_DESDG/164-234
Q312H7_DESDG/235-312
Q312H7_DESDG/315-401
Q312H7_DESDG/404-485
Q312H7_DESDG/488-561
Q319E9_PROM9/247-321
Q319E9_PROM9/80-156
Q31G50_THICR/179-264
Q31G50_THICR/267-345
Q31G50_THICR/27-95
Q31G50_THICR/348-420
Q31G50_THICR/96-176
Q31H90_THICR/336-405
Q31PR1_SYNE7/117-193
Q31PR1_SYNE7/284-358
Q31TG0_SHIBS/189-263
Q328B7_SHIDS/189-263
Q32TE9_LIBAS/114-191
Q32TE9_LIBAS/194-280
Q32TE9_LIBAS/283-362
Q32TE9_LIBAS/365-438
Q32TE9_LIBAS/46-113
Q32TF0_LIBAS/114-191
Q32TF0_LIBAS/194-280
Q32TF0_LIBAS/283-362
Q32TF0_LIBAS/365-438
Q32TF0_LIBAS/46-113
Q32TF1_LIBAS/114-191
Q32TF1_LIBAS/194-280
Q32TF1_LIBAS/283-362
Q32TF1_LIBAS/365-438
Q32TF1_LIBAS/46-113
Q32TF2_LIBAS/114-191
Q32TF2_LIBAS/194-280
Q32TF2_LIBAS/283-362
Q32TF2_LIBAS/365-438
Q32TF2_LIBAS/46-113
Q32ZC5_LIBAS/114-191
Q32ZC5_LIBAS/194-280
Q32ZC5_LIBAS/283-362
Q32ZC5_LIBAS/365-438
Q32ZC5_LIBAS/46-113
Q32ZC8_LIBAF/114-190
Q32ZC8_LIBAF/193-279
Q32ZC8_LIBAF/282-360
Q32ZC8_LIBAF/364-436
Q32ZC8_LIBAF/45-112
Q39DV2_BURS3/221-294
Q39F51_BURS3/182-270
Q39F51_BURS3/273-351
Q39F51_BURS3/31-98
Q39F51_BURS3/354-428
Q39F51_BURS3/99-179
Q39RU8_GEOMG/216-290
Q39T42_GEOMG/179-267
Q39T42_GEOMG/27-98
Q39T42_GEOMG/270-348
Q39T42_GEOMG/351-424
Q39T42_GEOMG/99-176
Q3A557_PELCD/176-264
Q3A557_PELCD/24-95
Q3A557_PELCD/269-345
Q3A557_PELCD/348-421
Q3A557_PELCD/96-173
Q3AHS4_SYNSC/228-312
Q3AHS4_SYNSC/69-144
Q3ATD9_CHLCH/148-225
Q3ATD9_CHLCH/228-317
Q3ATD9_CHLCH/320-405
Q3ATD9_CHLCH/408-483
Q3AU71_CHLCH/40-131
Q3AZF5_SYNS9/229-315
Q3AZF5_SYNS9/73-148
Q3B226_PELLD/116-194
Q3B226_PELLD/197-286
Q3B226_PELLD/289-374
Q3B226_PELLD/377-452
Q3B2C9_PELLD/29-120
Q3BMH6_XANC5/115-196
Q3BVL2_XANC5/181-269
Q3BVL2_XANC5/272-350
Q3BVL2_XANC5/30-97
Q3BVL2_XANC5/353-427
Q3BVL2_XANC5/98-178
Q3IIY2_PSEHT/176-264
Q3IIY2_PSEHT/267-345
Q3IIY2_PSEHT/348-422
Q3IIY2_PSEHT/93-173
Q3IYL8_RHOS4/205-279
Q3J2W8_RHOS4/119-196
Q3J2W8_RHOS4/199-287
Q3J2W8_RHOS4/372-445
Q3J2W8_RHOS4/51-117
Q3JCW7_NITOC/182-270
Q3JCW7_NITOC/273-351
Q3JCW7_NITOC/31-98
Q3JCW7_NITOC/354-428
Q3JCW7_NITOC/99-179
Q3JE50_NITOC/203-275
Q3JGF9_BURP1/563-635
Q3JR36_BURP1/182-270
Q3JR36_BURP1/273-351
Q3JR36_BURP1/31-98
Q3JR36_BURP1/354-428
Q3JR36_BURP1/99-179
Q3JUY6_BURP1/188-262
Q3KA19_PSEPF/188-262
Q3KG92_PSEPF/338-407
Q3KHA4_PSEPF/174-262
Q3KHA4_PSEPF/265-343
Q3KHA4_PSEPF/346-420
Q3KHA4_PSEPF/91-171
Q3KMC1_CHLTA/104-182
Q3KMC1_CHLTA/185-272
Q3KMC1_CHLTA/275-353
Q3KMC1_CHLTA/356-435
Q3MD63_ANAVT/67-146
Q3MH16_ANAVT/238-301
Q3MH16_ANAVT/397-471
Q3QZV1_XYLFA/134-215
Q3R6C9_XYLFA/181-269
Q3R6C9_XYLFA/272-350
Q3R6C9_XYLFA/30-97
Q3R6C9_XYLFA/353-427
Q3R6C9_XYLFA/98-178
Q3R6P2_XYLFA/181-269
Q3R6P2_XYLFA/272-350
Q3R6P2_XYLFA/30-97
Q3R6P2_XYLFA/353-427
Q3R6P2_XYLFA/98-178
Q3R879_XYLFA/151-232
Q3RF13_XYLFA/181-269
Q3RF13_XYLFA/272-350
Q3RF13_XYLFA/30-97
Q3RF13_XYLFA/353-427
Q3RF13_XYLFA/98-178
Q3RGP5_XYLFA/134-215
Q3SF00_THIDA/180-268
Q3SF00_THIDA/271-349
Q3SF00_THIDA/29-96
Q3SF00_THIDA/352-426
Q3SF00_THIDA/97-177
Q3SKJ5_THIDA/205-277
Q3SRI0_NITWN/107-184
Q3SRI0_NITWN/187-275
Q3SRI0_NITWN/278-357
Q3SRI0_NITWN/360-433
Q3YJ07_HAEPR/172-244
Q3YQW1_EHRCJ/173-260
Q3YQW1_EHRCJ/23-91
Q3YQW1_EHRCJ/263-344
Q3YQW1_EHRCJ/347-419
Q3YQW1_EHRCJ/92-170
Q3YUC7_SHISS/189-263
Q40JK8_EHRCH/173-260
Q40JK8_EHRCH/23-91
Q40JK8_EHRCH/265-344
Q40JK8_EHRCH/347-419
Q40JK8_EHRCH/92-170
Q44629_BRUAB/107-184
Q44629_BRUAB/187-269
Q44629_BRUAB/361-434
Q44629_BRUAB/39-106
Q46JC8_PROMT/251-335
Q46JC8_PROMT/93-169
Q470E5_CUPPJ/106-186
Q470E5_CUPPJ/189-277
Q470E5_CUPPJ/280-358
Q470E5_CUPPJ/361-435
Q470E5_CUPPJ/38-105
Q474Y0_CUPPJ/221-302
Q47F84_DECAR/175-263
Q47F84_DECAR/24-91
Q47F84_DECAR/266-344
Q47F84_DECAR/347-421
Q47F84_DECAR/92-172
Q47IW2_DECAR/171-251
Q47Y24_COLP3/339-409
Q481M1_COLP3/203-280
Q485G2_COLP3/177-265
Q485G2_COLP3/26-93
Q485G2_COLP3/268-346
Q485G2_COLP3/349-423
Q485G2_COLP3/95-174
Q48F67_PSE14/174-262
Q48F67_PSE14/265-343
Q48F67_PSE14/346-420
Q48F67_PSE14/91-171
Q48IF4_PSE14/187-261
Q48LL0_PSE14/175-263
Q48LL0_PSE14/24-91
Q48LL0_PSE14/266-344
Q48LL0_PSE14/347-421
Q48LL0_PSE14/92-172
Q493C4_BLOPB/173-261
Q493C4_BLOPB/21-89
Q493C4_BLOPB/264-342
Q493C4_BLOPB/345-419
Q493C4_BLOPB/90-170
Q4BYY7_CROWT/274-345
Q4BYY7_CROWT/443-508
Q4E6Z8_9RICK/3-80
Q4E6Z8_9RICK/83-155
Q4FM63_PELUB/171-258
Q4FM63_PELUB/23-89
Q4FM63_PELUB/343-416
Q4FM63_PELUB/90-168
Q4FRI1_PSYA2/179-267
Q4FRI1_PSYA2/270-348
Q4FRI1_PSYA2/28-95
Q4FRI1_PSYA2/351-425
Q4FRI1_PSYA2/96-176
Q4HFM4_CAMCO/166-256
Q4HFM4_CAMCO/17-84
Q4HFM4_CAMCO/259-339
Q4HFM4_CAMCO/342-414
Q4HFM4_CAMCO/85-163
Q4HQ18_CAMUP/17-84
Q4HQ18_CAMUP/259-339
Q4HQ18_CAMUP/342-414
Q4HQ18_CAMUP/85-163
Q4K9Q7_PSEF5/194-268
Q4KGC6_PSEF5/334-403
Q4KHG8_PSEF5/174-262
Q4KHG8_PSEF5/265-343
Q4KHG8_PSEF5/346-420
Q4KHG8_PSEF5/91-171
Q4QLZ2_HAEI8/173-259
Q4QLZ2_HAEI8/262-341
Q4QLZ2_HAEI8/344-418
Q4QLZ2_HAEI8/90-170
Q4UKF9_RICFE/175-263
Q4UKF9_RICFE/26-94
Q4UKF9_RICFE/266-344
Q4UKF9_RICFE/347-420
Q4UKF9_RICFE/95-172
Q4UP09_XANC8/168-249
Q4USQ2_XANC8/128-208
Q4USQ2_XANC8/211-299
Q4USQ2_XANC8/302-380
Q4USQ2_XANC8/383-457
Q4USQ2_XANC8/60-127
Q4ZPU7_PSEU2/175-263
Q4ZPU7_PSEU2/24-91
Q4ZPU7_PSEU2/266-344
Q4ZPU7_PSEU2/347-421
Q4ZPU7_PSEU2/92-172
Q4ZTK5_PSEU2/187-261
Q4ZWS0_PSEU2/174-262
Q4ZWS0_PSEU2/265-343
Q4ZWS0_PSEU2/346-420
Q4ZWS0_PSEU2/91-171
Q51930_PASMU/172-258
Q51930_PASMU/341-414
Q51930_PASMU/89-169
Q57CY5_BRUAB/107-184
Q57CY5_BRUAB/187-275
Q57CY5_BRUAB/278-357
Q57CY5_BRUAB/360-433
Q57CY5_BRUAB/39-106
Q57FW8_BRUAB/233-307
Q57GH2_SALCH/189-261
Q5BZS3_SCHJA/14-93
Q5DZL2_VIBF1/357-428
Q5E2U2_VIBF1/342-414
Q5E3E7_VIBF1/175-263
Q5E3E7_VIBF1/24-91
Q5E3E7_VIBF1/266-344
Q5E3E7_VIBF1/347-421
Q5E3E7_VIBF1/92-172
Q5E819_VIBF1/104-185
Q5F5H0_NEIG1/248-322
Q5F5W8_NEIG1/174-262
Q5F5W8_NEIG1/23-90
Q5F5W8_NEIG1/265-344
Q5F5W8_NEIG1/347-421
Q5F5W8_NEIG1/91-171
Q5FGI9_EHRRG/173-260
Q5FGI9_EHRRG/23-91
Q5FGI9_EHRRG/263-343
Q5FGI9_EHRRG/346-418
Q5FGI9_EHRRG/92-170
Q5FPE9_GLUOX/347-414
Q5FPY9_GLUOX/117-194
Q5FPY9_GLUOX/197-285
Q5FPY9_GLUOX/288-367
Q5FPY9_GLUOX/370-443
Q5FPY9_GLUOX/50-116
Q5GTM8_WOLTR/178-269
Q5GTM8_WOLTR/276-352
Q5GTM8_WOLTR/28-96
Q5GTM8_WOLTR/355-427
Q5GTM8_WOLTR/97-175
Q5GUR4_XANOR/127-208
Q5H1E9_XANOR/127-207
Q5H1E9_XANOR/210-298
Q5H1E9_XANOR/301-379
Q5H1E9_XANOR/382-456
Q5H1E9_XANOR/59-126
Q5HA55_EHRRW/173-260
Q5HA55_EHRRW/23-91
Q5HA55_EHRRW/263-343
Q5HA55_EHRRW/346-418
Q5HA55_EHRRW/92-170
Q5HX37_CAMJR/167-257
Q5HX37_CAMJR/260-340
Q5HX37_CAMJR/343-415
Q5HX37_CAMJR/86-164
Q5L610_CHLAB/106-184
Q5L610_CHLAB/187-274
Q5L610_CHLAB/277-355
Q5L610_CHLAB/358-437
Q5LI18_BACFN/166-254
Q5LI18_BACFN/257-338
Q5LI18_BACFN/341-416
Q5LI18_BACFN/84-165
Q5LSU6_SILPO/116-193
Q5LSU6_SILPO/196-284
Q5LSU6_SILPO/369-442
Q5LSU6_SILPO/48-115
Q5N4G5_SYNP6/1-77
Q5N4G5_SYNP6/168-242
Q5N4G5_SYNP6/78-153
Q5NEP7_FRATT/179-270
Q5NEP7_FRATT/273-351
Q5NEP7_FRATT/28-95
Q5NEP7_FRATT/354-428
Q5NEP7_FRATT/96-176
Q5NNB2_ZYMMO/334-411
Q5NND8_ZYMMO/246-316
Q5NND8_ZYMMO/317-394
Q5NND8_ZYMMO/397-485
Q5NND8_ZYMMO/488-566
Q5NND8_ZYMMO/569-643
Q5NZG7_AROAE/176-264
Q5NZG7_AROAE/25-92
Q5NZG7_AROAE/267-345
Q5NZG7_AROAE/348-422
Q5NZG7_AROAE/93-173
Q5P9S8_ANAMM/177-268
Q5P9S8_ANAMM/281-352
Q5P9S8_ANAMM/355-427
Q5P9S8_ANAMM/96-174
Q5PJ80_SALPA/188-260
Q5QXU5_IDILO/192-265
Q5R0Z1_IDILO/176-264
Q5R0Z1_IDILO/267-345
Q5R0Z1_IDILO/348-422
Q5R0Z1_IDILO/93-173
Q5SKT2_THET8/303-378
Q5SKT2_THET8/380-450
Q5SKT2_THET8/83-163
Q5UCE9_LEPIN/114-187
Q5WVP5_LEGPL/184-254
Q5WZ37_LEGPL/181-269
Q5WZ37_LEGPL/272-350
Q5WZ37_LEGPL/30-97
Q5WZ37_LEGPL/353-427
Q5WZ37_LEGPL/98-178
Q5X4B1_LEGPA/184-254
Q5X7N6_LEGPA/181-269
Q5X7N6_LEGPA/272-350
Q5X7N6_LEGPA/30-97
Q5X7N6_LEGPA/353-427
Q5X7N6_LEGPA/98-178
Q5ZUJ2_LEGPH/184-254
Q5ZY66_LEGPH/114-194
Q5ZY66_LEGPH/197-285
Q5ZY66_LEGPH/288-366
Q5ZY66_LEGPH/369-443
Q5ZY66_LEGPH/46-113
Q604T9_METCA/124-204
Q604T9_METCA/207-295
Q604T9_METCA/298-376
Q604T9_METCA/379-453
Q604T9_METCA/56-123
Q62CQ1_BURMA/318-390
Q62JD2_BURMA/182-270
Q62JD2_BURMA/273-351
Q62JD2_BURMA/31-98
Q62JD2_BURMA/354-428
Q62JD2_BURMA/99-179
Q62LE4_BURMA/222-296
Q63ML8_BURPS/361-433
Q63T20_BURPS/182-270
Q63T20_BURPS/273-351
Q63T20_BURPS/31-98
Q63T20_BURPS/354-428
Q63T20_BURPS/99-179
Q63W94_BURPS/222-296
Q64Z23_BACFR/178-259
Q64Z23_BACFR/262-337
Q64Z23_BACFR/5-86
Q64Z23_BACFR/87-175
Q65R79_MANSM/171-257
Q65R79_MANSM/260-339
Q65R79_MANSM/342-416
Q65R79_MANSM/88-168
Q65VW8_MANSM/202-272
Q65ZX8_BORGA/104-180
Q65ZX8_BORGA/183-274
Q65ZX8_BORGA/277-353
Q65ZX8_BORGA/356-429
Q66F88_YERPS/190-264
Q68XK8_RICTY/175-263
Q68XK8_RICTY/266-344
Q68XK8_RICTY/27-94
Q68XK8_RICTY/347-420
Q68XK8_RICTY/95-172
Q6ANA1_DESPS/214-286
Q6ARL5_DESPS/173-259
Q6ARL5_DESPS/20-91
Q6ARL5_DESPS/262-340
Q6ARL5_DESPS/343-416
Q6ARL5_DESPS/92-170
Q6ATX4_ORYSJ/67-146
Q6D152_ERWCT/230-304
Q6FCG7_ACIAD/179-267
Q6FCG7_ACIAD/270-348
Q6FCG7_ACIAD/28-95
Q6FCG7_ACIAD/351-425
Q6FCG7_ACIAD/96-176
Q6G1J3_BARQU/108-184
Q6G1J3_BARQU/187-275
Q6G1J3_BARQU/278-357
Q6G1J3_BARQU/360-433
Q6LHU2_PHOPR/343-412
Q6LMH9_PHOPR/358-429
Q6LN32_PHOPR/175-263
Q6LN32_PHOPR/24-91
Q6LN32_PHOPR/266-344
Q6LN32_PHOPR/347-421
Q6LN32_PHOPR/92-172
Q6MAC6_PARUW/256-330
Q6MAE9_PARUW/137-215
Q6MAE9_PARUW/218-306
Q6MAE9_PARUW/309-387
Q6MAE9_PARUW/390-467
Q6MKB1_BDEBA/419-500
Q6MKB1_BDEBA/503-577
Q6MKB1_BDEBA/94-170
Q6MMX9_BDEBA/120-198
Q6MMX9_BDEBA/201-289
Q6MMX9_BDEBA/292-370
Q6MMX9_BDEBA/373-447
Q6MMX9_BDEBA/48-119
Q6N5Q8_RHOPA/107-184
Q6N5Q8_RHOPA/187-275
Q6N5Q8_RHOPA/278-357
Q6N5Q8_RHOPA/360-433
Q6N5Q8_RHOPA/41-106
Q6Q8T1_9GAMM/174-262
Q6Q8T1_9GAMM/265-343
Q6Q8T1_9GAMM/346-420
Q6Q8T1_9GAMM/91-171
Q729H8_DESVH/131-209
Q729H8_DESVH/212-298
Q729H8_DESVH/301-383
Q729H8_DESVH/386-459
Q729H8_DESVH/60-130
Q72L70_THET2/303-378
Q72L70_THET2/380-450
Q72L70_THET2/83-163
Q72RW5_LEPIC/125-204
Q72RW5_LEPIC/207-299
Q72RW5_LEPIC/460-533
Q72RW5_LEPIC/53-124
Q73G77_WOLPM/178-269
Q73G77_WOLPM/274-352
Q73G77_WOLPM/28-96
Q73G77_WOLPM/355-427
Q73G77_WOLPM/97-175
Q73JH4_TREDE/105-183
Q73JH4_TREDE/186-274
Q73JH4_TREDE/277-355
Q73JH4_TREDE/31-104
Q73JH4_TREDE/358-431
Q74AT3_GEOSL/179-267
Q74AT3_GEOSL/270-348
Q74AT3_GEOSL/28-98
Q74AT3_GEOSL/351-424
Q74AT3_GEOSL/99-176
Q7BQC1_TREPA/106-182
Q7BQC1_TREPA/185-273
Q7BQC1_TREPA/276-354
Q7BQC1_TREPA/32-105
Q7BQC1_TREPA/357-430
Q7CKK5_YERPE/190-264
Q7CP88_SALTY/189-261
Q7CWM5_AGRT5/240-314
Q7MAB6_WOLSU/169-259
Q7MAB6_WOLSU/262-341
Q7MAB6_WOLSU/344-416
Q7MAB6_WOLSU/88-166
Q7MHW3_VIBVY/361-432
Q7MIG8_VIBVY/175-263
Q7MIG8_VIBVY/24-91
Q7MIG8_VIBVY/266-344
Q7MIG8_VIBVY/347-421
Q7MIG8_VIBVY/92-172
Q7MPD6_VIBVY/100-183
Q7MXJ3_PORGI/120-199
Q7MXJ3_PORGI/202-299
Q7MXJ3_PORGI/302-383
Q7MXJ3_PORGI/386-461
Q7MXJ3_PORGI/45-119
Q7MYW2_PHOLL/190-264
Q7NJG9_GLOVI/236-308
Q7NJG9_GLOVI/88-160
Q7NVY6_CHRVO/176-264
Q7NVY6_CHRVO/25-92
Q7NVY6_CHRVO/267-345
Q7NVY6_CHRVO/348-422
Q7NVY6_CHRVO/93-173
Q7P0N3_CHRVO/181-255
Q7P3C7_FUSNV/1-51
Q7P3C7_FUSNV/148-222
Q7P3C7_FUSNV/76-147
Q7P3X3_FUSNV/4-76
Q7PAV1_RICSI/176-263
Q7PAV1_RICSI/26-94
Q7PAV1_RICSI/266-344
Q7PAV1_RICSI/347-420
Q7PAV1_RICSI/95-172
Q7U8Q8_SYNPX/217-301
Q7U8Q8_SYNPX/59-134
Q7UK20_RHOBA/180-256
Q7UK20_RHOBA/259-346
Q7UK20_RHOBA/349-427
Q7UK20_RHOBA/97-179
Q7V0C8_PROMP/242-325
Q7V0C8_PROMP/84-160
Q7V5X2_PROMM/256-340
Q7V5X2_PROMM/98-174
Q7VAN9_PROMA/161-237
Q7VAN9_PROMA/320-403
Q7VHH5_HELHP/20-86
Q7VHH5_HELHP/262-341
Q7VHH5_HELHP/344-416
Q7VHH5_HELHP/87-166
Q7VQ47_CHLPN/108-186
Q7VQ47_CHLPN/189-276
Q7VQ47_CHLPN/279-357
Q7VQ47_CHLPN/360-439
Q7VRD8_BLOFL/101-181
Q7VRD8_BLOFL/184-272
Q7VRD8_BLOFL/32-100
Q7VRD8_BLOFL/356-430
Q7VYC2_BORPE/102-182
Q7VYC2_BORPE/185-273
Q7VYC2_BORPE/276-354
Q7VYC2_BORPE/34-101
Q7VYC2_BORPE/357-431
Q7WA52_BORPA/102-182
Q7WA52_BORPA/185-273
Q7WA52_BORPA/276-354
Q7WA52_BORPA/34-101
Q7WA52_BORPA/357-431
Q7WJ86_BORBR/102-182
Q7WJ86_BORBR/185-273
Q7WJ86_BORBR/276-354
Q7WJ86_BORBR/34-101
Q7WJ86_BORBR/357-431
Q823D8_CHLCV/106-184
Q823D8_CHLCV/187-274
Q823D8_CHLCV/277-355
Q823D8_CHLCV/358-437
Q82U03_NITEU/174-262
Q82U03_NITEU/23-90
Q82U03_NITEU/265-343
Q82U03_NITEU/346-420
Q82U03_NITEU/91-171
Q82VX0_NITEU/119-201
Q82VX0_NITEU/204-278
Q83DT2_COXBU/182-270
Q83DT2_COXBU/273-351
Q83DT2_COXBU/31-98
Q83DT2_COXBU/354-427
Q83DT2_COXBU/99-179
Q83IL2_SHIFL/189-263
Q87E20_XYLFT/139-220
Q87EI1_XYLFT/181-269
Q87EI1_XYLFT/272-350
Q87EI1_XYLFT/30-97
Q87EI1_XYLFT/353-427
Q87EI1_XYLFT/98-178
Q87LW2_VIBPA/355-425
Q87ME5_VIBPA/175-263
Q87ME5_VIBPA/24-91
Q87ME5_VIBPA/266-344
Q87ME5_VIBPA/347-421
Q87ME5_VIBPA/92-172
Q87SW5_VIBPA/101-182
Q881Y2_PSESM/187-261
Q886N5_PSESM/174-262
Q886N5_PSESM/265-343
Q886N5_PSESM/346-420
Q886N5_PSESM/91-171
Q88EF1_PSEPK/356-425
Q88HI4_PSEPK/174-262
Q88HI4_PSEPK/265-343
Q88HI4_PSEPK/346-420
Q88HI4_PSEPK/91-171
Q88IV7_PSEPK/195-269
Q88MH2_PSEPK/174-262
Q88MH2_PSEPK/265-343
Q88MH2_PSEPK/346-420
Q88MH2_PSEPK/91-171
Q89KQ1_BRAJA/107-184
Q89KQ1_BRAJA/187-275
Q89KQ1_BRAJA/278-357
Q89KQ1_BRAJA/360-433
Q89KQ1_BRAJA/38-106
Q89NX1_BRAJA/148-225
Q89NX1_BRAJA/228-316
Q89NX1_BRAJA/319-398
Q89NX1_BRAJA/401-474
Q8A1E1_BACTN/121-200
Q8A1E1_BACTN/203-291
Q8A1E1_BACTN/294-375
Q8A1E1_BACTN/378-449
Q8CVG8_ECOL6/189-263
Q8D271_WIGBR/189-264
Q8D2H0_WIGBR/178-266
Q8D2H0_WIGBR/348-422
Q8DBF3_VIBVU/175-263
Q8DBF3_VIBVU/24-91
Q8DBF3_VIBVU/266-344
Q8DBF3_VIBVU/347-421
Q8DBF3_VIBVU/92-172
Q8DC03_VIBVU/361-432
Q8DE85_VIBVU/100-183
Q8DI03_THEEB/242-318
Q8DI03_THEEB/90-161
Q8EF72_SHEON/112-195
Q8EF72_SHEON/198-271
Q8EGG7_SHEON/180-268
Q8EGG7_SHEON/271-349
Q8EGG7_SHEON/29-96
Q8EGG7_SHEON/352-426
Q8EGG7_SHEON/97-177
Q8EJN5_SHEON/337-408
Q8F3T2_LEPIN/125-204
Q8F3T2_LEPIN/207-299
Q8F3T2_LEPIN/460-533
Q8F3T2_LEPIN/53-124
Q8G0E3_BRUSU/107-184
Q8G0E3_BRUSU/187-275
Q8G0E3_BRUSU/278-357
Q8G0E3_BRUSU/360-433
Q8G0E3_BRUSU/39-106
Q8G3A2_BRUSU/233-307
Q8GBX8_PASMU/172-258
Q8GBX8_PASMU/261-340
Q8GBX8_PASMU/343-414
Q8GBX8_PASMU/89-169
Q8KBW3_CHLTE/43-133
Q8KC70_CHLTE/447-524
Q8KFQ6_CHLTE/132-209
Q8KFQ6_CHLTE/212-301
Q8KFQ6_CHLTE/304-389
Q8KFQ6_CHLTE/392-467
Q8KFQ6_CHLTE/57-131
Q8LEH7_ARATH/74-152
Q8P3I6_XANCP/168-249
Q8PAW1_XANCP/128-208
Q8PAW1_XANCP/211-299
Q8PAW1_XANCP/302-380
Q8PAW1_XANCP/383-457
Q8PAW1_XANCP/60-127
Q8PEY4_XANAC/115-196
Q8PML3_XANAC/181-269
Q8PML3_XANAC/272-350
Q8PML3_XANAC/30-97
Q8PML3_XANAC/353-427
Q8PML3_XANAC/98-178
Q8RHT4_FUSNN/100-171
Q8RHT4_FUSNN/172-246
Q8RHT4_FUSNN/251-335
Q8RHT4_FUSNN/4-75
Q8VQ24_BARHE/107-184
Q8VQ24_BARHE/187-275
Q8VQ24_BARHE/278-357
Q8VQ24_BARHE/360-433
Q8VQ24_BARHE/39-106
Q8XEL5_SALTI/189-261
Q8XZI3_RALSO/181-269
Q8XZI3_RALSO/272-350
Q8XZI3_RALSO/30-97
Q8XZI3_RALSO/353-427
Q8XZI3_RALSO/98-178
Q8YEI3_BRUME/217-291
Q8YHH0_BRUME/107-184
Q8YHH0_BRUME/187-275
Q8YHH0_BRUME/278-357
Q8YHH0_BRUME/360-433
Q8YHH0_BRUME/39-106
Q8YMP0_NOSS1/104-174
Q8YMP0_NOSS1/264-335
Q8YUR6_NOSS1/232-296
Q8YUR6_NOSS1/392-466
Q8Z0L6_NOSS1/67-146
Q92J67_RICCN/176-263
Q92J67_RICCN/26-94
Q92J67_RICCN/266-344
Q92J67_RICCN/347-420
Q92J67_RICCN/95-172
Q92LN9_RHIME/217-291
Q92Q48_RHIME/108-184
Q92Q48_RHIME/187-275
Q92Q48_RHIME/278-357
Q92Q48_RHIME/360-433
Q92Q48_RHIME/39-106
Q93PM2_HAEDU/171-259
Q93PM2_HAEDU/262-341
Q93PM2_HAEDU/344-418
Q93PM2_HAEDU/88-168
Q98MC3_RHILO/107-184
Q98MC3_RHILO/187-275
Q98MC3_RHILO/278-357
Q98MC3_RHILO/360-433
Q98MC3_RHILO/39-106
Q9A711_CAUCR/174-260
Q9A711_CAUCR/24-91
Q9A711_CAUCR/263-342
Q9A711_CAUCR/345-418
Q9A711_CAUCR/92-169
Q9CJL1_PASMU/172-258
Q9CJL1_PASMU/261-340
Q9CJL1_PASMU/343-416
Q9CJL1_PASMU/89-169
Q9CK26_PASMU/199-271
Q9EY32_XANOR/115-196
Q9FFG3_ARATH/74-152
Q9HXY4_PSEAE/174-262
Q9HXY4_PSEAE/23-90
Q9HXY4_PSEAE/265-343
Q9HXY4_PSEAE/346-420
Q9HXY4_PSEAE/91-171
Q9HYQ6_PSEAE/333-402
Q9I0U1_PSEAE/190-268
Q9JRL6_TREPA/106-182
Q9JRL6_TREPA/185-273
Q9JRL6_TREPA/276-354
Q9JRL6_TREPA/32-105
Q9JRL6_TREPA/357-430
Q9JXB7_NEIMB/248-322
Q9K264_CHLPN/108-186
Q9K264_CHLPN/189-276
Q9K264_CHLPN/279-357
Q9K264_CHLPN/360-439
Q9KPW0_VIBCH/175-263
Q9KPW0_VIBCH/24-91
Q9KPW0_VIBCH/266-344
Q9KPW0_VIBCH/347-421
Q9KPW0_VIBCH/92-172
Q9KUB9_VIBCH/347-418
Q9LA47_9SPIO/106-182
Q9LA47_9SPIO/185-273
Q9LA47_9SPIO/276-354
Q9LA47_9SPIO/32-105
Q9LA47_9SPIO/357-430
Q9LA48_9SPIO/106-182
Q9LA48_9SPIO/185-273
Q9LA48_9SPIO/276-354
Q9LA48_9SPIO/32-105
Q9LA48_9SPIO/357-430
Q9LA49_TREPE/106-182
Q9LA49_TREPE/185-273
Q9LA49_TREPE/276-354
Q9LA49_TREPE/32-105
Q9LA49_TREPE/357-430
Q9LA50_TREPA/106-182
Q9LA50_TREPA/185-273
Q9LA50_TREPA/276-354
Q9LA50_TREPA/32-105
Q9LA50_TREPA/357-430
Q9LA51_TREPA/106-182
Q9LA51_TREPA/185-273
Q9LA51_TREPA/276-354
Q9LA51_TREPA/32-105
Q9LA51_TREPA/357-430
Q9PDZ7_XYLFA/139-220
Q9PEI2_XYLFA/181-269
Q9PEI2_XYLFA/272-350
Q9PEI2_XYLFA/30-97
Q9PEI2_XYLFA/353-427
Q9PEI2_XYLFA/98-178
Q9PKF3_CHLMU/104-182
Q9PKF3_CHLMU/185-272
Q9PKF3_CHLMU/275-353
Q9PKF3_CHLMU/356-435
Q9RNF6_HELPY/143-221
Q9RNF6_HELPY/75-142
Q9RXD5_DEIRA/180-256
Q9RXD5_DEIRA/329-402
Q9RXD5_DEIRA/408-477
Q9RXD5_DEIRA/97-179
Q9SRL6_ARATH/77-155
Q9WYS9_THEMA/270-342
Q9WYS9_THEMA/342-415
Q9WYS9_THEMA/90-171
Q9X3V8_ZYMMO/334-411
Q9X5F4_ZYMMO/227-297
Q9X5F4_ZYMMO/298-375
Q9X5F4_ZYMMO/378-466
Q9X5F4_ZYMMO/469-547
Q9X5F4_ZYMMO/550-624
Q9Z8N8_CHLPN/106-184
Q9Z8N8_CHLPN/187-274
Q9Z8N8_CHLPN/277-355
Q9Z8N8_CHLPN/358-437
Q9ZE03_RICPR/175-263
Q9ZE03_RICPR/26-94
Q9ZE03_RICPR/266-344
Q9ZE03_RICPR/347-420
Q9ZE03_RICPR/95-172
Q9ZLH9_HELPJ/128-206
Q9ZLH9_HELPJ/209-299
Q9ZLH9_HELPJ/302-381
Q9ZLH9_HELPJ/384-456
Q9ZLH9_HELPJ/60-127
SAM5B_XENLA/44-124
TC753_ARATH/378-448
Y231_BUCAP/175-263
Y231_BUCAP/24-91
Y231_BUCAP/266-344
Y231_BUCAP/347-421
Y231_BUCAP/92-172
Y237_BUCAI/175-263
Y237_BUCAI/24-91
Y237_BUCAI/266-344
Y237_BUCAI/347-421
Y237_BUCAI/92-172
YAET_CITK8/175-263
YAET_CITK8/24-91
YAET_CITK8/266-344
YAET_CITK8/347-421
YAET_CITK8/92-172
YAET_ECO24/175-263
YAET_ECO24/24-91
YAET_ECO24/266-344
YAET_ECO24/347-421
YAET_ECO24/92-172
YAET_ECO27/175-263
YAET_ECO27/24-91
YAET_ECO27/266-344
YAET_ECO27/347-421
YAET_ECO27/92-172
YAET_ECO45/175-263
YAET_ECO45/24-91
YAET_ECO45/266-344
YAET_ECO45/347-421
YAET_ECO45/92-172
YAET_ECO55/175-263
YAET_ECO55/24-91
YAET_ECO55/266-344
YAET_ECO55/347-421
YAET_ECO55/92-172
YAET_ECO57/175-263
YAET_ECO57/24-91
YAET_ECO57/266-344
YAET_ECO57/347-421
YAET_ECO57/92-172
YAET_ECO5E/175-263
YAET_ECO5E/24-91
YAET_ECO5E/266-344
YAET_ECO5E/347-421
YAET_ECO5E/92-172
YAET_ECO7I/175-263
YAET_ECO7I/24-91
YAET_ECO7I/266-344
YAET_ECO7I/347-421
YAET_ECO7I/92-172
YAET_ECO81/175-263
YAET_ECO81/24-91
YAET_ECO81/266-344
YAET_ECO81/347-421
YAET_ECO81/92-172
YAET_ECO8A/175-263
YAET_ECO8A/24-91
YAET_ECO8A/266-344
YAET_ECO8A/347-421
YAET_ECO8A/92-172
YAET_ECOBW/175-263
YAET_ECOBW/24-91
YAET_ECOBW/266-344
YAET_ECOBW/347-421
YAET_ECOBW/92-172
YAET_ECODH/175-263
YAET_ECODH/24-91
YAET_ECODH/266-344
YAET_ECODH/347-421
YAET_ECODH/92-172
YAET_ECOHS/175-263
YAET_ECOHS/24-91
YAET_ECOHS/266-344
YAET_ECOHS/347-421
YAET_ECOHS/92-172
YAET_ECOK1/175-263
YAET_ECOK1/24-91
YAET_ECOK1/266-344
YAET_ECOK1/347-421
YAET_ECOK1/92-172
YAET_ECOL5/175-263
YAET_ECOL5/24-91
YAET_ECOL5/266-344
YAET_ECOL5/347-421
YAET_ECOL5/92-172
YAET_ECOL6/175-263
YAET_ECOL6/24-91
YAET_ECOL6/266-344
YAET_ECOL6/347-421
YAET_ECOL6/92-172
YAET_ECOLC/175-263
YAET_ECOLC/24-91
YAET_ECOLC/266-344
YAET_ECOLC/347-421
YAET_ECOLC/92-172
YAET_ECOLI/175-263
YAET_ECOLI/24-91
YAET_ECOLI/266-344
YAET_ECOLI/347-421
YAET_ECOLI/92-172
YAET_ECOLU/175-263
YAET_ECOLU/24-91
YAET_ECOLU/266-344
YAET_ECOLU/347-421
YAET_ECOLU/92-172
YAET_ECOSE/175-263
YAET_ECOSE/24-91
YAET_ECOSE/266-344
YAET_ECOSE/347-421
YAET_ECOSE/92-172
YAET_ECOSM/175-263
YAET_ECOSM/24-91
YAET_ECOSM/266-344
YAET_ECOSM/347-421
YAET_ECOSM/92-172
YAET_ECOUT/175-263
YAET_ECOUT/24-91
YAET_ECOUT/266-344
YAET_ECOUT/347-421
YAET_ECOUT/92-172
YAET_EDWI9/175-263
YAET_EDWI9/24-91
YAET_EDWI9/266-344
YAET_EDWI9/347-421
YAET_EDWI9/92-172
YAET_ENT38/175-263
YAET_ENT38/24-91
YAET_ENT38/266-344
YAET_ENT38/347-421
YAET_ENT38/92-172
YAET_ENTS8/175-263
YAET_ENTS8/24-91
YAET_ENTS8/266-344
YAET_ENTS8/347-421
YAET_ENTS8/92-172
YAET_ERWCT/175-263
YAET_ERWCT/266-344
YAET_ERWCT/347-421
YAET_ERWCT/92-172
YAET_ERWT9/175-263
YAET_ERWT9/24-91
YAET_ERWT9/266-344
YAET_ERWT9/347-421
YAET_ERWT9/92-172
YAET_ESCF3/175-263
YAET_ESCF3/24-91
YAET_ESCF3/266-344
YAET_ESCF3/347-421
YAET_ESCF3/92-172
YAET_KLEP3/175-263
YAET_KLEP3/24-91
YAET_KLEP3/266-344
YAET_KLEP3/347-421
YAET_KLEP3/92-172
YAET_KLEP7/175-263
YAET_KLEP7/24-91
YAET_KLEP7/266-344
YAET_KLEP7/347-421
YAET_KLEP7/92-172
YAET_PECCP/175-263
YAET_PECCP/24-91
YAET_PECCP/266-344
YAET_PECCP/347-421
YAET_PECCP/92-172
YAET_PHOLL/175-263
YAET_PHOLL/24-91
YAET_PHOLL/266-344
YAET_PHOLL/347-421
YAET_PHOLL/92-172
YAET_PHOLU/175-263
YAET_PHOLU/24-91
YAET_PHOLU/266-344
YAET_PHOLU/347-421
YAET_PHOLU/92-172
YAET_SALA4/175-263
YAET_SALA4/24-91
YAET_SALA4/266-344
YAET_SALA4/347-421
YAET_SALA4/92-172
YAET_SALAR/175-263
YAET_SALAR/24-91
YAET_SALAR/266-344
YAET_SALAR/347-421
YAET_SALAR/92-172
YAET_SALCH/175-263
YAET_SALCH/24-91
YAET_SALCH/266-344
YAET_SALCH/347-421
YAET_SALCH/92-172
YAET_SALDC/175-263
YAET_SALDC/24-91
YAET_SALDC/266-344
YAET_SALDC/347-421
YAET_SALDC/92-172
YAET_SALEP/175-263
YAET_SALEP/24-91
YAET_SALEP/266-344
YAET_SALEP/347-421
YAET_SALEP/92-172
YAET_SALG2/175-263
YAET_SALG2/24-91
YAET_SALG2/266-344
YAET_SALG2/347-421
YAET_SALG2/92-172
YAET_SALHS/175-263
YAET_SALHS/24-91
YAET_SALHS/266-344
YAET_SALHS/347-421
YAET_SALHS/92-172
YAET_SALNS/175-263
YAET_SALNS/24-91
YAET_SALNS/266-344
YAET_SALNS/347-421
YAET_SALNS/92-172
YAET_SALPA/175-263
YAET_SALPA/24-91
YAET_SALPA/266-344
YAET_SALPA/347-421
YAET_SALPA/92-172
YAET_SALPB/175-263
YAET_SALPB/24-91
YAET_SALPB/266-344
YAET_SALPB/347-421
YAET_SALPB/92-172
YAET_SALPC/175-263
YAET_SALPC/24-91
YAET_SALPC/266-344
YAET_SALPC/347-421
YAET_SALPC/92-172
YAET_SALPK/175-263
YAET_SALPK/24-91
YAET_SALPK/266-344
YAET_SALPK/347-421
YAET_SALPK/92-172
YAET_SALSV/175-263
YAET_SALSV/24-91
YAET_SALSV/266-344
YAET_SALSV/347-421
YAET_SALSV/92-172
YAET_SALTI/175-263
YAET_SALTI/24-91
YAET_SALTI/266-344
YAET_SALTI/347-421
YAET_SALTI/92-172
YAET_SALTY/175-263
YAET_SALTY/24-91
YAET_SALTY/266-344
YAET_SALTY/347-421
YAET_SALTY/92-172
YAET_SERP5/175-263
YAET_SERP5/24-91
YAET_SERP5/266-344
YAET_SERP5/347-421
YAET_SERP5/92-172
YAET_SHIB3/175-263
YAET_SHIB3/24-91
YAET_SHIB3/266-344
YAET_SHIB3/347-421
YAET_SHIB3/92-172
YAET_SHIBS/175-263
YAET_SHIBS/24-91
YAET_SHIBS/266-344
YAET_SHIBS/347-421
YAET_SHIBS/92-172
YAET_SHIDS/175-263
YAET_SHIDS/24-91
YAET_SHIDS/266-344
YAET_SHIDS/347-421
YAET_SHIDS/92-172
YAET_SHIF8/175-263
YAET_SHIF8/24-91
YAET_SHIF8/266-344
YAET_SHIF8/347-421
YAET_SHIF8/92-172
YAET_SHIFL/175-263
YAET_SHIFL/24-91
YAET_SHIFL/266-344
YAET_SHIFL/347-421
YAET_SHIFL/92-172
YAET_SHISS/175-263
YAET_SHISS/24-91
YAET_SHISS/266-344
YAET_SHISS/347-421
YAET_SHISS/92-172
YAET_SODGM/175-263
YAET_SODGM/24-91
YAET_SODGM/266-344
YAET_SODGM/347-421
YAET_SODGM/92-172
YAET_YERP3/175-263
YAET_YERP3/24-91
YAET_YERP3/266-344
YAET_YERP3/347-421
YAET_YERP3/92-172
YAET_YERPA/175-263
YAET_YERPA/24-91
YAET_YERPA/266-344
YAET_YERPA/347-421
YAET_YERPA/92-172
YAET_YERPB/175-263
YAET_YERPB/24-91
YAET_YERPB/266-344
YAET_YERPB/347-421
YAET_YERPB/92-172
YAET_YERPE/175-263
YAET_YERPE/24-91
YAET_YERPE/266-344
YAET_YERPE/347-421
YAET_YERPE/92-172
YAET_YERPG/175-263
YAET_YERPG/24-91
YAET_YERPG/266-344
YAET_YERPG/347-421
YAET_YERPG/92-172
YAET_YERPN/175-263
YAET_YERPN/24-91
YAET_YERPN/266-344
YAET_YERPN/347-421
YAET_YERPN/92-172
YAET_YERPP/175-263
YAET_YERPP/24-91
YAET_YERPP/266-344
YAET_YERPP/347-421
YAET_YERPP/92-172
YAET_YERPS/175-263
YAET_YERPS/24-91
YAET_YERPS/266-344
YAET_YERPS/347-421
YAET_YERPS/92-172
YAET_YERPY/175-263
YAET_YERPY/24-91
YAET_YERPY/266-344
YAET_YERPY/347-421
YAET_YERPY/92-172
YTFM_ECO57/189-263
YTFM_ECOLI/189-263
