# Supplementary material for: Contact prediction is hardest for the most informative contacts, but improves with the incorporation of contact potentials
Source: PLoS One. 2018 Jun 28;13(6):e0199585. doi: 10.1371/journal.pone.0199585 (PMC6023208; doi:10.1371/journal.pone.0199585)
Supplement: S1 Data — Each file in the ‘alignments’ directory herein corresponds to a protein family’s alignment and contains the accession number and sequence range of each sequence in the alignment. (TAR.GZ) [file pone.0199585.s001.tar.gz › alignments/TrkA_N]

A0AHE3_LISW6/5-120
A0AZY5_BURCH/432-547
A0B057_BURCH/245-358
A0B166_BURCH/152-270
A0B665_METTP/116-228
A0B665_METTP/339-449
A0B7D4_METTP/225-341
A0B7D4_METTP/3-120
A0B8M4_METTP/1-83
A0JVG4_ARTS2/3-119
A0JVG5_ARTS2/4-120
A0K0A2_ARTS2/17-132
A0KAK8_BURCH/414-529
A0KEW7_AERHH/235-350
A0KEW7_AERHH/3-125
A0KF49_AERHH/410-525
A0KFQ5_AERHH/455-565
A0KHJ9_AERHH/401-516
A0KLL3_AERHH/388-505
A0KMQ1_AERHH/418-533
A0KQB6_AERHH/5-120
A0KR58_SHESA/246-361
A0KR58_SHESA/3-115
A0KR84_SHESA/4-119
A0KZ05_SHESA/407-522
A0KZF2_SHESA/400-515
A0L180_SHESA/390-507
A0L6Z1_MAGSM/396-514
A0L7Y5_MAGSM/423-538
A0LA65_MAGSM/128-249
A0LA65_MAGSM/292-403
A0LAZ3_MAGSM/396-514
A0LB33_MAGSM/126-246
A0LD77_MAGSM/411-526
A0LD80_MAGSM/235-350
A0LD80_MAGSM/3-112
A0LDP5_MAGSM/5-120
A0LDX2_MAGSM/286-403
A0LGP3_SYNFM/134-247
A0LGP3_SYNFM/356-471
A0LH37_SYNFM/116-231
A0LKK2_SYNFM/411-524
A0LL11_SYNFM/412-539
A0LQ76_SYNFM/130-247
A0LQA5_SYNFM/406-521
A0LUR0_ACIC1/3-119
A0LUR1_ACIC1/3-119
A0LYC9_GRAFK/235-351
A0LYC9_GRAFK/3-123
A0M2T5_GRAFK/419-534
A0M406_GRAFK/112-227
A0M4E4_GRAFK/3-118
A0M6L9_GRAFK/412-514
A0NN28_9RHOB/419-532
A0NST8_9RHOB/236-354
A0NST8_9RHOB/3-126
A0NV73_9RHOB/409-524
A0PR93_MYCUA/150-268
A0PSS7_MYCUA/3-119
A0PT46_MYCUA/3-119
A0PT47_MYCUA/3-119
A0PZN6_CLONN/9-124
A0Q672_FRATN/230-347
A0Q672_FRATN/3-118
A0Q6M1_FRATN/249-374
A0QCP7_MYCA1/14-98
A0QCP7_MYCA1/338-465
A0QIM1_MYCA1/1-116
A0QIM2_MYCA1/3-119
A0QK56_MYCA1/150-268
A0QTS3_MYCS2/156-274
A0QW13_MYCS2/3-119
A0QW14_MYCS2/3-119
A0R9X9_BACAH/434-580
A0RHZ0_BACAH/8-123
A0RJE2_BACAH/428-532
A0RK92_BACAH/117-239
A0RLH7_BACAH/114-226
A0RP09_CAMFF/402-515
A0RPK7_CAMFF/137-259
A0RRD7_CAMFF/4-119
A0XWV2_9GAMM/399-509
A0Y0L3_9GAMM/410-524
A0Y3Q2_9GAMM/408-523
A0Y4L1_9GAMM/389-505
A0Y4U2_9GAMM/235-350
A0Y4U2_9GAMM/3-125
A0Y8M5_9GAMM/387-503
A0Y997_9GAMM/234-349
A0Y997_9GAMM/3-124
A0YKQ4_LYNSP/19-136
A0YRI3_LYNSP/424-539
A0YRS1_LYNSP/262-393
A0YSV5_LYNSP/411-526
A0YTX7_LYNSP/404-520
A0YWY7_LYNSP/338-456
A0YWY7_LYNSP/5-115
A0YXS5_LYNSP/27-144
A0YXS5_LYNSP/398-508
A0Z0X1_9GAMM/387-501
A0Z2Z5_9GAMM/236-350
A0Z2Z5_9GAMM/3-125
A0Z9Y2_NODSP/19-136
A0ZCL5_NODSP/103-218
A0ZDS8_NODSP/403-510
A0ZFN8_NODSP/417-532
A1A1V8_BIFAA/8-122
A1A796_ECOK1/426-538
A1A8E4_ECOK1/420-535
A1AAH5_ECOK1/252-371
A1AGI1_ECOK1/235-350
A1AGI1_ECOK1/3-125
A1AM44_PELPD/411-526
A1AQP8_PELPD/414-528
A1AT98_PELPD/110-225
A1AUX4_PELPD/413-528
A1AW28_RUTMC/235-351
A1AW28_RUTMC/3-125
A1B9J6_PARDP/236-354
A1B9J6_PARDP/3-126
A1BEY8_CHLPD/423-538
A1EN32_VIBCH/235-350
A1EN32_VIBCH/3-125
A1ENP4_VIBCH/388-505
A1EQJ4_VIBCH/399-510
A1ER26_VIBCH/458-572
A1F5B5_VIBCH/235-350
A1F5B5_VIBCH/3-125
A1F5I9_VIBCH/388-505
A1F6Q4_VIBCH/400-511
A1F7L5_VIBCH/402-516
A1HP21_9FIRM/230-346
A1HP21_9FIRM/3-123
A1HP82_9FIRM/7-122
A1HPG3_9FIRM/7-122
A1INS3_NEIMA/411-526
A1IT22_NEIMA/243-358
A1IT22_NEIMA/3-116
A1JKE7_YERE8/243-357
A1JMU5_YERE8/420-535
A1JRZ4_YERE8/235-350
A1JRZ4_YERE8/3-125
A1JS76_YERE8/403-517
A1K2L1_AZOSB/432-547
A1K3K7_AZOSB/409-524
A1K3X4_AZOSB/429-543
A1K5P1_AZOSB/132-253
A1K5P1_AZOSB/296-406
A1KA52_AZOSB/14-129
A1KCP1_AZOSB/234-349
A1KCP1_AZOSB/3-116
A1KM29_MYCBP/3-119
A1KM30_MYCBP/3-119
A1KNJ8_MYCBP/149-267
A1KRN9_NEIMF/411-526
A1KV35_NEIMF/243-358
A1KV35_NEIMF/3-116
A1R0E9_BORT9/4-119
A1R5N2_ARTAT/3-119
A1R5N3_ARTAT/5-121
A1R9W3_ARTAT/1-116
A1RDX4_SHESW/246-361
A1RDX4_SHESW/3-115
A1RFU9_SHESW/390-507
A1RJA8_SHESW/401-523
A1RLZ0_SHESW/400-515
A1RQ88_SHESW/4-119
A1RZG6_THEPD/3-119
A1S1J6_SHEAM/246-361
A1S1J6_SHEAM/3-116
A1S2Z1_SHEAM/390-507
A1S4R0_SHEAM/407-522
A1S5E3_SHEAM/413-528
A1SGP0_NOCSJ/162-297
A1SJ75_NOCSJ/141-259
A1SKS0_NOCSJ/3-119
A1SKS1_NOCSJ/3-119
A1SR40_PSYIN/235-350
A1SR40_PSYIN/3-125
A1STX9_PSYIN/406-524
A1SXX9_PSYIN/403-518
A1SYU3_PSYIN/404-519
A1SZ34_PSYIN/430-545
A1T333_MYCVP/3-119
A1T508_MYCVP/410-525
A1T626_MYCVP/151-269
A1T7Y5_MYCVP/3-118
A1T7Y6_MYCVP/3-119
A1TN43_ACIAC/433-548
A1TU21_ACIAC/417-531
A1TVU3_ACIAC/247-365
A1TVU3_ACIAC/3-128
A1TWH9_ACIAC/416-531
A1TWM8_MARAV/244-359
A1TWM8_MARAV/3-112
A1TXZ3_MARAV/402-511
A1U6A5_MARAV/381-496
A1UCS8_MYCSK/151-269
A1UF32_MYCSK/3-119
A1UF33_MYCSK/1-114
A1USA6_BARBK/236-354
A1USA6_BARBK/3-126
A1UUL2_BURMS/551-660
A1UV78_BURMS/109-227
A1UZL9_BURMS/414-529
A1V235_BURMS/30-126
A1VC10_DESVV/406-520
A1VDM9_DESVV/127-242
A1VGH2_DESVV/8-123
A1VJX4_POLNA/429-544
A1VKL1_POLNA/438-552
A1VUS1_POLNA/416-531
A1W0L4_CAMJJ/404-517
A1W0R8_CAMJJ/6-121
A1WBN3_ACISJ/414-524
A1WCP3_ACISJ/245-363
A1WCP3_ACISJ/3-126
A1WDA9_ACISJ/416-531
A1WE90_VEREI/416-531
A1WY65_HALHL/420-535
A1WZD8_HALHL/127-248
A1WZD8_HALHL/291-402
A1ZHB6_9BACT/100-215
A1ZPL9_9BACT/4-119
A2BKG9_HYPBU/118-232
A2BL99_HYPBU/3-119
A2BNM5_PROMS/18-138
A2BQJ8_PROMS/120-235
A2BU43_PROM5/18-138
A2BWB3_PROM5/120-235
A2BZQ5_PROM1/18-138
A2C2E2_PROM1/118-233
A2C699_PROM3/18-138
A2C7E5_PROM3/127-242
A2P549_VIBCH/235-350
A2P549_VIBCH/3-125
A2P8F5_VIBCH/402-516
A2P8U3_VIBCH/400-511
A2PA13_VIBCH/388-505
A2PSS9_VIBCH/399-513
A2PVD4_VIBCH/235-350
A2PVD4_VIBCH/3-125
A2Q1H4_MEDTR/133-248
A2RGC1_STRPG/7-122
A2RWX4_BURM9/439-548
A2RXD9_BURM9/109-227
A2S4J8_BURM9/30-126
A2S6D3_BURM9/414-529
A2SBY5_METPP/406-521
A2SHE9_METPP/378-493
A2SMH4_METPP/435-550
A2SRG9_METLZ/21-134
A2SSQ1_METLZ/412-527
A2STJ7_METLZ/3-118
A2TQ09_9FLAO/420-535
A2TQZ5_9FLAO/412-522
A2TT54_9FLAO/235-351
A2TT54_9FLAO/3-123
A2TTL4_9FLAO/114-230
A2U0J2_9FLAO/111-226
A2U1L3_9FLAO/413-519
A2U251_9FLAO/418-533
A2U3E7_9FLAO/234-350
A2U3E7_9FLAO/3-122
A2VL35_MYCTU/30-147
A2VL36_MYCTU/3-119
A2VNZ8_MYCTU/149-267
A2VVD8_9BURK/424-539
A2VY50_9BURK/140-258
A2VZ37_9BURK/245-358
A2VZ99_9BURK/436-551
A2W7D9_9BURK/414-529
A2WEL1_9BURK/432-547
A2WFE7_9BURK/55-173
A2ZMS9_ORYSI/458-583
A3BCU2_ORYSJ/507-632
A3CNF0_STRSV/6-121
A3CPQ3_STRSV/228-344
A3CPQ3_STRSV/3-122
A3CSI0_METMJ/29-142
A3CST8_METMJ/11-126
A3CYK2_SHEB5/246-361
A3CYK2_SHEB5/3-115
A3D269_SHEB5/400-515
A3D2M3_SHEB5/407-522
A3D8Y8_SHEB5/390-507
A3DAK6_SHEB5/4-119
A3DG03_CLOTH/4-119
A3DK99_CLOTH/232-355
A3DK99_CLOTH/3-123
A3DNI5_STAMF/3-121
A3DNV4_STAMF/3-118
A3DPK7_STAMF/105-218
A3EJR3_VIBCH/235-350
A3EJR3_VIBCH/3-125
A3EN41_VIBCH/458-572
A3EQV8_9BACT/110-226
A3ETQ5_9BACT/266-378
A3GL36_VIBCH/235-350
A3GL36_VIBCH/3-125
A3GNY8_VIBCH/388-505
A3GPA5_VIBCH/400-511
A3GQ58_VIBCH/402-516
A3GRF2_VIBCH/4-119
A3GXF4_VIBCH/210-324
A3GYG9_VIBCH/235-350
A3GYG9_VIBCH/3-125
A3H0M1_VIBCH/388-505
A3H0R9_VIBCH/400-511
A3HRV2_9BACT/235-350
A3HRV2_9BACT/5-125
A3HTD3_9BACT/420-535
A3HUF7_9BACT/3-118
A3I4S6_9BACI/5-120
A3ID30_9BACI/6-121
A3II22_9CHRO/263-381
A3IKE1_9CHRO/16-133
A3IKE1_9CHRO/377-488
A3IM20_9CHRO/403-518
A3IND8_9CHRO/3-118
A3ITQ7_9CHRO/120-235
A3IUP5_9CHRO/17-134
A3IV40_9CHRO/416-531
A3J3E8_9FLAO/3-118
A3J8T4_9ALTE/383-498
A3JFI8_9ALTE/419-534
A3JIK3_9ALTE/240-355
A3JIK3_9ALTE/3-130
A3JNL1_9RHOB/425-540
A3JTP1_9RHOB/236-354
A3JTP1_9RHOB/3-126
A3JVK3_9RHOB/416-531
A3K0Q3_9RHOB/432-547
A3K1V8_9RHOB/377-497
A3K6E8_9RHOB/236-354
A3K6E8_9RHOB/3-126
A3KRF1_PSEAE/409-523
A3KY10_PSEAE/403-508
A3L152_PSEAE/234-349
A3L152_PSEAE/3-124
A3L1B3_PSEAE/423-538
A3L9M7_PSEAE/409-523
A3LEJ0_PSEAE/403-508
A3LGC8_PSEAE/423-538
A3LGI9_PSEAE/234-349
A3LGI9_PSEAE/3-124
A3M1N3_ACIBT/400-515
A3M1V7_ACIBT/429-544
A3M600_ACIBT/42-157
A3MD81_BURM7/109-227
A3MDR6_BURM7/439-548
A3MHW0_BURM7/30-126
A3MQD2_BURM7/414-529
A3N159_ACTP2/414-529
A3N1I3_ACTP2/407-521
A3N2K7_ACTP2/235-350
A3N2K7_ACTP2/3-125
A3N5L8_BURP6/414-529
A3N6S1_BURP6/30-126
A3NJ40_BURP6/152-270
A3NK47_BURP6/436-551
A3NRB4_BURP0/414-529
A3NSF8_BURP0/30-126
A3P4R1_BURP0/152-270
A3P5Q9_BURP0/439-554
A3PAE5_PROM0/18-138
A3PCB9_PROM0/120-235
A3PIN6_RHOS1/440-555
A3PJP7_RHOS1/236-354
A3PJP7_RHOS1/3-126
A3PWI4_MYCSJ/151-269
A3PYJ4_MYCSJ/3-119
A3PYJ5_MYCSJ/1-114
A3QG16_SHELP/422-536
A3QG85_SHELP/408-523
A3QI35_SHELP/390-507
A3QJF7_SHELP/246-361
A3QJF7_SHELP/3-115
A3RR12_RALSO/405-519
A3RRG9_RALSO/413-528
A3S952_9RHOB/8-123
A3SAL9_9RHOB/236-354
A3SAL9_9RHOB/3-126
A3SC03_9RHOB/445-560
A3SCJ8_9RHOB/408-514
A3SPT1_9RHOB/410-514
A3SPW7_9RHOB/236-354
A3SPW7_9RHOB/3-126
A3SQ89_9RHOB/432-547
A3SU14_9RHOB/8-123
A3SVZ7_9RHOB/236-354
A3SVZ7_9RHOB/3-126
A3SXU5_9RHOB/392-498
A3T1K3_9RHOB/445-560
A3THQ3_9MICO/10-125
A3TKG1_9MICO/3-119
A3TKG2_9MICO/3-119
A3TX23_9RHOB/427-542
A3TXL9_9RHOB/236-354
A3TXL9_9RHOB/3-126
A3U4E2_CROAH/112-227
A3U667_CROAH/412-500
A3U9B6_CROAH/418-532
A3UAH1_CROAH/235-351
A3UAH1_CROAH/3-123
A3UCL9_9RHOB/236-353
A3UCL9_9RHOB/3-126
A3UDC8_9RHOB/429-544
A3UDX7_9RHOB/422-537
A3UHG7_9RHOB/467-596
A3USU5_VIBSP/6-121
A3UV84_VIBSP/422-537
A3UVC1_VIBSP/402-515
A3UXC6_VIBSP/235-350
A3UXC6_VIBSP/3-125
A3UYA6_VIBSP/388-505
A3V423_9RHOB/381-496
A3V664_9RHOB/236-354
A3V664_9RHOB/3-126
A3VCP0_9RHOB/420-535
A3VDV5_9RHOB/236-354
A3VDV5_9RHOB/3-126
A3VL34_9RHOB/413-528
A3VXB8_9RHOB/236-355
A3VXB8_9RHOB/3-126
A3W5W9_9RHOB/434-549
A3WA98_9SPHN/147-265
A3WAD0_9SPHN/9-124
A3WBB7_9SPHN/415-530
A3WEC5_9SPHN/430-545
A3WER3_9SPHN/409-511
A3WIH6_9GAMM/235-350
A3WIH6_9GAMM/3-125
A3WIU5_9GAMM/4-119
A3WQ10_9GAMM/399-492
A3WQ42_9GAMM/407-522
A3WRS2_9BRAD/412-535
A3X9B3_9RHOB/428-543
A3XAS3_9RHOB/236-354
A3XAS3_9RHOB/3-126
A3XGR3_LEEBM/94-209
A3XJE8_LEEBM/235-351
A3XJE8_LEEBM/3-123
A3XK65_LEEBM/3-118
A3XRG0_LEEBM/412-508
A3XTN9_9VIBR/6-121
A3XTT9_9VIBR/422-537
A3Y037_9VIBR/235-350
A3Y037_9VIBR/3-125
A3Y0E3_9VIBR/402-515
A3Y3I1_9VIBR/388-505
A3YAG3_9GAMM/73-188
A3YBC7_9GAMM/411-526
A3YCI0_9GAMM/234-349
A3YCI0_9GAMM/3-124
A3YCS8_9GAMM/152-239
A3YEU4_9GAMM/387-503
A3YLJ4_CAMJE/6-121
A3YNC7_CAMJE/404-517
A3YPI1_CAMJE/404-508
A3YPN8_CAMJE/6-121
A3YVW9_9SYNE/15-130
A3YW15_9SYNE/18-138
A3YY04_9SYNE/125-240
A3Z2S8_9SYNE/120-235
A3Z5Z4_9SYNE/120-235
A3Z6W4_9SYNE/9-121
A3Z9N4_9SYNE/19-139
A3ZBW3_CAMJE/404-517
A3ZC18_CAMJE/6-121
A3ZH24_CAMJE/6-121
A3ZHD1_CAMJE/165-279
A3ZLQ7_9PLAN/129-244
A3ZM68_9PLAN/410-525
A3ZR80_9PLAN/413-512
A3ZWR6_9PLAN/1-103
A3ZWR6_9PLAN/225-341
A4A4U5_9GAMM/422-537
A4A6C4_9GAMM/384-498
A4A704_9GAMM/387-505
A4A7L4_9GAMM/395-507
A4A937_9GAMM/235-349
A4A937_9GAMM/3-125
A4ABK8_9GAMM/420-535
A4AIX4_9ACTN/11-126
A4AKX3_9ACTN/16-131
A4APC3_MARSH/413-515
A4AT83_MARSH/97-211
A4ATI6_MARSH/235-351
A4ATI6_MARSH/3-123
A4BB81_9GAMM/422-537
A4BG42_9GAMM/399-517
A4BK86_9GAMM/235-350
A4BK86_9GAMM/3-125
A4BNF8_9GAMM/412-527
A4BP78_9GAMM/234-350
A4BP78_9GAMM/3-124
A4BUJ5_9GAMM/1-68
A4BVD0_9GAMM/456-549
A4BZ92_9FLAO/116-231
A4C1W3_9FLAO/413-522
A4C292_9FLAO/234-350
A4C292_9FLAO/3-122
A4C5Y3_9GAMM/410-525
A4CA12_9GAMM/4-119
A4CA20_9GAMM/410-523
A4CD61_9GAMM/389-505
A4CDH1_9GAMM/235-350
A4CDH1_9GAMM/3-125
A4CEK1_9GAMM/399-509
A4CI68_ROBBH/413-512
A4CP68_ROBBH/112-227
A4CPH4_ROBBH/235-351
A4CPH4_ROBBH/3-123
A4CQK7_SYNPV/18-138
A4CRS3_SYNPV/131-246
A4EJI3_9RHOB/424-539
A4EKH9_9RHOB/426-541
A4EM90_9RHOB/236-354
A4EM90_9RHOB/3-126
A4ER79_9RHOB/236-354
A4ER79_9RHOB/3-126
A4F163_9RHOB/429-529
A4F8N8_SACEN/161-279
A4FAQ1_SACEN/3-119
A4FAQ2_SACEN/3-119
A4FBN2_SACEN/1-115
A4FF62_SACEN/270-383
A4FZ11_METM5/407-522
A4FZQ2_METM5/2-115
A4G0G7_METM5/110-227
A4G0X2_METM5/3-118
A4G9M5_HERAR/417-532
A4GAD9_HERAR/5-120
A4ILU0_GEOTN/7-122
A4IN05_GEOTN/402-548
A4ISB6_GEOTN/117-240
A4IXS3_FRATW/230-347
A4IXS3_FRATW/3-118
A4J1R4_DESRM/107-222
A4J4Z2_DESRM/4-119
A4J8L2_DESRM/231-347
A4J8L2_DESRM/3-122
A4JHX8_BURVG/414-529
A4JNA0_BURVG/432-547
A4JPC4_BURVG/152-270
A4KJX5_MYCTU/3-119
A4KJX6_MYCTU/3-119
A4KL96_MYCTU/149-267
A4LGZ6_BURPS/152-270
A4LJD9_BURPS/414-529
A4LTX3_BURPS/439-554
A4MG90_BURPS/30-126
A4MWC5_HAEIF/412-527
A4N189_HAEIF/235-350
A4N189_HAEIF/3-125
A4N1I7_HAEIF/412-527
A4N734_HAEIF/235-350
A4N734_HAEIF/3-125
A4N7Y7_HAEIF/412-527
A4NCF8_HAEIF/235-350
A4NCF8_HAEIF/3-125
A4NCZ5_HAEIF/412-527
A4NI92_HAEIF/235-350
A4NI92_HAEIF/3-125
A4NL65_HAEIF/412-527
A4NNV5_HAEIF/50-165
A4NNV6_HAEIF/3-125
A4NPX5_HAEIF/412-527
A4NT49_HAEIF/235-350
A4NT49_HAEIF/3-125
A4P008_HAEIF/127-242
A4P0Z0_HAEIF/50-165
A4P0Z1_HAEIF/3-125
A4QCB2_CORGB/141-259
A4S5W8_OSTLU/406-521
A4SF80_PROVI/423-538
A4SHT8_AERS4/5-120
A4SNR7_AERS4/388-505
A4SQF1_AERS4/405-520
A4SS43_AERS4/399-509
A4SSR5_AERS4/410-525
A4ST60_AERS4/235-350
A4ST60_AERS4/3-125
A4T054_POLSQ/413-528
A4T2V1_MYCGI/3-119
A4TCR8_MYCGI/14-130
A4TCR9_MYCGI/3-118
A4TFD8_MYCGI/151-269
A4TH20_YERPP/235-350
A4TH20_YERPP/3-125
A4TL23_YERPP/243-357
A4TP83_YERPP/420-535
A4TZK6_9PROT/236-354
A4TZK6_9PROT/3-126
A4U5R4_9PROT/427-542
A4VC81_9LACT/10-125
A4VFH5_PSEU5/234-349
A4VFH5_PSEU5/3-124
A4VHX3_PSEU5/417-532
A4VKW0_PSEU5/1-115
A4VM10_PSEU5/407-522
A4VX87_STRSY/6-121
A4W3J0_STRS2/6-121
A4W7G1_ENT38/420-535
A4WF98_ENT38/235-350
A4WF98_ENT38/3-125
A4WKT8_PYRAR/11-118
A4WRE4_RHOS5/420-535
A4WSM1_RHOS5/236-354
A4WSM1_RHOS5/3-126
A4X0L8_RHOS5/416-538
A4X1H7_SALTO/28-151
A4X1H7_SALTO/359-478
A4X1V7_SALTO/11-126
A4X2S4_SALTO/132-251
A4X501_SALTO/3-119
A4X502_SALTO/3-119
A4XFW7_CALS8/3-121
A4XFW8_CALS8/3-118
A4XNB0_PSEMY/234-349
A4XNB0_PSEMY/3-124
A4XRJ8_PSEMY/410-525
A4XUW0_PSEMY/407-522
A4XYA6_PSEMY/18-133
A4Y1C4_SHEPC/246-361
A4Y1C4_SHEPC/3-115
A4Y1F0_SHEPC/4-119
A4Y4T1_SHEPC/400-515
A4Y782_SHEPC/401-523
A4YAH7_SHEPC/390-507
A4YEY1_METS5/126-238
A4YTS4_BRASO/414-537
A5CEM0_ORITB/414-529
A5CND3_CLAM3/11-126
A5CX50_VESOH/235-351
A5CX50_VESOH/3-125
A5D0U3_PELTS/4-119
A5D2A1_PELTS/109-158
A5EHL1_BRASB/436-551
A5EJA9_BRASB/413-536
A5ETX5_BRASB/357-472
A5EVF9_DICNV/126-250
A5EVF9_DICNV/293-400
A5F2U6_VIBC3/388-505
A5F4B6_VIBC3/235-350
A5F4B6_VIBC3/3-125
A5F538_VIBC3/402-516
A5F8X8_VIBC3/399-510
A5FP80_DEHSB/3-119
A5FP81_DEHSB/3-118
A5FPC3_DEHSB/415-530
A5FST3_DEHSB/240-356
A5FST3_DEHSB/3-123
A5FVI4_ACICJ/267-378
A5FZZ9_ACICJ/416-531
A5G935_GEOUR/110-225
A5GL41_SYNPW/6-121
A5GMX1_SYNPW/131-246
A5GNU0_SYNPW/18-138
A5GRP1_SYNR3/12-125
A5GRS6_SYNR3/118-233
A5GUB5_SYNR3/19-139
A5I1F3_CLOBH/230-346
A5I1F3_CLOBH/3-122
A5I6L3_CLOBH/6-121
A5IB18_LEGPC/429-543
A5ID51_LEGPC/415-527
A5IF75_LEGPC/422-544
A5IN87_THEP1/3-119
A5IN88_THEP1/10-125
A5INC6_THEP1/108-226
A5IRI6_STAA9/403-516
A5IRX5_STAA9/5-120
A5IYG4_MYCAA/9-120
A5J2U1_BURMA/551-660
A5J3G2_BURMA/109-227
A5J635_BURMA/414-529
A5J7Q0_BURMA/30-126
A5KG52_CAMJE/404-517
A5KG96_CAMJE/6-121
A5KPE2_9FIRM/5-120
A5KPY8_9FIRM/233-349
A5KPY8_9FIRM/3-122
A5KWS7_9GAMM/6-121
A5KZD6_9GAMM/422-537
A5L3A8_9GAMM/235-350
A5L3A8_9GAMM/3-125
A5L4Z0_9GAMM/395-509
A5L7A8_9GAMM/388-505
A5LA34_STRPN/228-344
A5LA34_STRPN/3-122
A5LE79_STRPN/6-121
A5LIX0_STRPN/6-121
A5LK39_STRPN/228-344
A5LK39_STRPN/3-122
A5LUM0_STRPN/228-344
A5LUM0_STRPN/3-122
A5LVF2_STRPN/13-128
A5LY02_STRPN/6-121
A5LZ46_STRPN/228-344
A5LZ46_STRPN/3-122
A5M5G4_STRPN/6-121
A5MAE2_STRPN/228-344
A5MAE2_STRPN/3-122
A5MCN6_STRPN/228-344
A5MCN6_STRPN/3-122
A5MIX6_STRPN/6-121
A5MKZ5_STRPN/6-121
A5MPY9_STRPN/228-344
A5MPY9_STRPN/3-122
A5MRL1_STRPN/6-121
A5MXV8_STRPN/228-344
A5MXV8_STRPN/3-122
A5N020_CLOK5/6-121
A5P755_9SPHN/414-529
A5P7K3_9SPHN/417-532
A5P9W4_9SPHN/402-493
A5PED8_9SPHN/149-267
A5TGE7_BURMA/439-548
A5TGU7_BURMA/109-227
A5TIB7_BURMA/414-529
A5TT63_FUSNP/231-347
A5TT63_FUSNP/3-122
A5TVM2_FUSNP/4-120
A5U643_MYCTA/3-119
A5U644_MYCTA/3-119
A5U7M0_MYCTA/149-267
A5UDG4_HAEIE/412-527
A5UEB1_HAEIE/235-350
A5UEB1_HAEIE/3-125
A5UH90_HAEIG/235-350
A5UH90_HAEIG/3-125
A5UI53_HAEIG/412-527
A5UM73_METS3/3-118
A5UV16_ROSS1/10-125
A5UVY0_ROSS1/3-119
A5UVY1_ROSS1/3-121
A5UXS3_ROSS1/3-121
A5UXS4_ROSS1/3-119
A5V178_ROSS1/142-260
A5V178_ROSS1/381-503
A5V1V5_ROSS1/403-518
A5V260_SPHWW/407-522
A5V3F6_SPHWW/416-531
A5V3F7_SPHWW/410-525
A5VEM5_SPHWW/135-253
A5VGA7_SPHWW/411-526
A5VKF0_LACRD/394-520
A5VLS6_LACRD/7-122
A5VQN8_BRUO2/236-354
A5VQN8_BRUO2/3-126
A5VR85_BRUO2/439-554
A5VTV3_BRUO2/403-516
A5VWJ6_PSEP1/234-349
A5VWJ6_PSEP1/3-124
A5W8B8_PSEP1/403-512
A5WAW4_PSEP1/409-523
A5WBP6_PSYWF/396-506
A5WDG1_PSYWF/3-118
A5WGB0_PSYWF/409-524
A5WQU4_MYCTF/3-119
A5WQU5_MYCTF/3-119
A5WSA9_MYCTF/149-267
A5XK18_BURMA/551-660
A5XKI6_BURMA/109-227
A5XS18_BURMA/414-529
A5XTN4_BURMA/30-126
A5YSL0_9EURY/2-96
A5Z5B3_9FIRM/231-325
A5Z5B3_9FIRM/3-122
A5Z5C5_9FIRM/4-119
A5Z8G6_9FIRM/4-119
A5ZFR9_9BACE/232-348
A5ZFR9_9BACE/3-123
A5ZGR7_9BACE/3-118
A5ZPR3_9FIRM/231-347
A5ZPR3_9FIRM/3-122
A5ZSU0_9FIRM/4-119
A6A119_VIBCH/402-516
A6A491_VIBCH/388-505
A6A4W7_VIBCH/235-350
A6A4W7_VIBCH/3-125
A6ADB0_VIBCH/400-511
A6AER5_VIBCH/388-505
A6AF85_VIBCH/458-572
A6AFG5_VIBCH/235-350
A6AFG5_VIBCH/3-125
A6AH84_VIBCH/118-230
A6AK15_VIBHA/399-507
A6ARU5_VIBHA/388-505
A6ASD6_VIBHA/235-350
A6ASD6_VIBHA/3-125
A6ASZ0_VIBHA/8-123
A6AT31_VIBHA/422-537
A6AU94_VIBHA/402-516
A6AX62_VIBPA/4-119
A6B0B3_VIBPA/399-506
A6B219_VIBPA/235-350
A6B219_VIBPA/3-125
A6B2T4_VIBPA/8-123
A6B315_VIBPA/123-237
A6B401_VIBPA/388-505
A6B5S4_VIBPA/422-537
A6B8R9_VIBPA/402-516
A6BDJ0_9FIRM/5-120
A6BGE9_9FIRM/4-119
A6BHT5_9FIRM/231-347
A6BHT5_9FIRM/3-122
A6BN43_YERPE/420-535
A6BP79_YERPE/243-357
A6BVQ5_YERPE/235-350
A6BVQ5_YERPE/3-125
A6BVV2_YERPE/403-516
A6C111_9PLAN/130-245
A6C1M7_9PLAN/230-346
A6C1M7_9PLAN/3-110
A6C1S6_9PLAN/125-241
A6C2B0_9PLAN/402-508
A6C4F7_9PLAN/444-560
A6C9E0_9PLAN/4-119
A6CLJ8_9BACI/403-489
A6CLY5_9BACI/5-120
A6CP68_9BACI/125-248
A6CTR9_9BACI/5-120
A6CU64_9BACI/104-231
A6CZD0_9VIBR/422-537
A6D1X8_9VIBR/388-505
A6D3T3_9VIBR/8-123
A6D3Y0_9VIBR/235-350
A6D3Y0_9VIBR/3-125
A6D761_9VIBR/402-514
A6DAH2_9PROT/295-412
A6DD20_9PROT/402-517
A6DD24_9PROT/144-265
A6DDU3_9PROT/220-334
A6DDU3_9PROT/3-115
A6DFY8_9BACT/234-352
A6DFY8_9BACT/3-124
A6DKH9_9BACT/401-519
A6DY20_9RHOB/10-125
A6DZ11_9RHOB/433-548
A6E654_9RHOB/236-355
A6E654_9RHOB/3-126
A6EL59_9BACT/432-546
A6ERE3_9BACT/235-351
A6ERE3_9BACT/3-123
A6ESZ8_9BACT/112-227
A6EY70_9ALTE/244-359
A6EY70_9ALTE/3-134
A6EYD1_9ALTE/419-534
A6EZQ2_9ALTE/156-221
A6F1N0_9ALTE/381-496
A6F5U9_9ALTE/170-258
A6F796_9GAMM/422-537
A6FBU4_9GAMM/391-509
A6FCH1_9GAMM/407-521
A6FE54_9GAMM/235-350
A6FE54_9GAMM/3-125
A6FJI4_9GAMM/413-528
A6FK71_9RHOB/381-496
A6FQN8_9RHOB/16-131
A6FRU0_9RHOB/236-354
A6FRU0_9RHOB/3-126
A6FS21_9RHOB/410-518
A6FZ98_9DELT/126-244
A6FZZ0_9DELT/113-226
A6FZZ0_9DELT/337-444
A6G0S0_9DELT/3-118
A6G249_9DELT/1-119
A6G249_9DELT/226-342
A6GC84_9DELT/121-239
A6GKY2_9BURK/234-350
A6GKY2_9BURK/3-124
A6GM75_9BURK/404-519
A6GRS2_9BURK/395-510
A6GT16_9BURK/428-541
A6L174_BACV8/232-348
A6L174_BACV8/3-123
A6L335_BACV8/3-118
A6LA35_PARD8/3-118
A6LFB8_PARD8/231-347
A6LFB8_PARD8/3-123
A6LMF9_THEM4/3-119
A6LMG0_THEM4/9-124
A6LNH7_THEM4/116-234
A6NPF2_9BACE/232-348
A6NPF2_9BACE/3-122
A6P1Z9_9BACE/4-119
A6P2D1_9BACE/4-119
A6PYD0_CAMFE/131-215
A6Q148_NITSB/114-236
A6Q1D0_NITSB/124-242
A6Q3B0_NITSB/291-406
A6Q3B1_NITSB/8-125
A6Q568_NITSB/400-516
A6Q5R4_NITSB/127-248
A6Q5R4_NITSB/290-402
A6Q5T6_NITSB/224-341
A6Q5T6_NITSB/3-120
A6Q6U8_SULNB/226-341
A6Q6U8_SULNB/3-120
A6Q7Z9_SULNB/404-520
A6QAL9_SULNB/6-122
A6QAM0_SULNB/289-405
A6QAN9_SULNB/128-249
A6QAN9_SULNB/291-403
A6QC90_SULNB/137-259
A6QFM0_STAAE/403-516
A6QFU4_STAAE/5-120
A6RY27_BOTFB/7-102
A6SWJ8_JANMA/415-529
A6SZC9_JANMA/407-522
A6T3D9_JANMA/437-552
A6T437_JANMA/5-120
A6T5N9_KLEP7/420-535
A6TEU3_KLEP7/235-350
A6TEU3_KLEP7/3-125
A6TNP6_ALKMQ/4-119
A6TTB6_ALKMQ/17-132
A6TTC0_ALKMQ/8-123
A6TWC0_ALKMQ/232-348
A6TWC0_ALKMQ/4-123
A6U0B5_STAA2/403-516
A6U0Q6_STAA2/5-120
A6U6J7_SINMW/415-528
A6U8G4_SINMW/236-354
A6U8G4_SINMW/3-126
A6U8T2_SINMW/409-524
A6UQP4_METVS/3-118
A6URJ7_METVS/406-521
A6URS2_METVS/2-115
A6UU65_META3/110-227
A6UVF9_META3/2-115
A6UW47_META3/110-227
A6UX78_PSEA7/234-349
A6UX78_PSEA7/3-124
A6V129_PSEA7/403-508
A6V8Z0_PSEA7/409-523
A6VEZ5_PSEA7/423-538
A6VHI7_METM7/3-118
A6VI15_METM7/110-227
A6VIS5_METM7/2-115
A6VK73_METM7/407-522
A6VK91_ACTSZ/409-524
A6VKX8_ACTSZ/235-350
A6VKX8_ACTSZ/3-125
A6VR78_MARMS/234-349
A6VR78_MARMS/3-117
A6VSQ8_MARMS/174-261
A6VVD6_MARMS/422-537
A6W2S8_MARMS/387-503
A6W3U6_MARMS/4-119
A6W8A8_KINRD/3-119
A6W8A9_KINRD/3-119
A6WE27_KINRD/131-249
A6WFX1_KINRD/13-129
A6WHA8_SHEB8/246-361
A6WHA8_SHEB8/3-115
A6WHD4_SHEB8/4-119
A6WJ07_SHEB8/390-507
A6WKW6_SHEB8/400-515
A6WLC4_SHEB8/407-522
A6X021_OCHA4/439-553
A6X121_OCHA4/236-354
A6X121_OCHA4/3-126
A6X3E5_OCHA4/403-516
A6X6K9_OCHA4/403-515
A6XU66_VIBCH/458-572
A6XXE5_VIBCH/235-350
A6XXE5_VIBCH/3-125
A6XZK1_VIBCH/388-505
A6XZU8_VIBCH/400-511
A7A7V1_BIFAD/17-131
A7AAP2_9PORP/3-118
A7AI44_9PORP/231-347
A7AI44_9PORP/3-123
A7B5E8_RUMGN/5-120
A7B6T1_RUMGN/230-346
A7B6T1_RUMGN/3-122
A7B763_RUMGN/9-123
A7BBR6_9ACTO/14-128
A7BCR9_9ACTO/3-119
A7BCS0_9ACTO/3-119
A7BLZ3_9GAMM/214-310
A7BLZ3_9GAMM/51-172
A7BSK2_9GAMM/234-349
A7BSK2_9GAMM/3-124
A7BWF1_9GAMM/398-514
A7C143_9GAMM/126-247
A7C143_9GAMM/291-404
A7FFP0_YERP3/243-357
A7FL66_YERP3/420-535
A7FNK5_YERP3/235-350
A7FNK5_YERP3/3-125
A7FNQ0_YERP3/403-516
A7FTJ5_CLOB1/230-346
A7FTJ5_CLOB1/3-122
A7FY82_CLOB1/6-121
A7GD16_CLOBL/230-346
A7GD16_CLOBL/3-122
A7GI00_CLOBL/6-121
A7GLC7_BACCN/399-517
A7GS06_BACCN/8-123
A7GUA4_BACCN/117-239
A7GVE1_BACCN/110-222
A7GYW2_CAMC5/401-517
A7GZ70_CAMC5/96-218
A7H298_CAMJD/6-121
A7H2E8_CAMJD/404-517
A7H954_ANADF/234-351
A7H954_ANADF/3-125
A7HB40_ANADF/400-515
A7HN80_FERNB/99-219
A7HNN7_FERNB/10-125
A7HNN8_FERNB/3-121
A7HVG1_PARL1/431-546
A7HVQ4_PARL1/403-518
A7HX91_PARL1/416-538
A7HXV0_PARL1/236-354
A7HXV0_PARL1/3-126
A7I1F4_CAMHC/137-259
A7I1Z4_CAMHC/403-516
A7I6G2_METB6/412-528
A7I6G3_METB6/411-528
A7I9P8_METB6/3-118
A7IAM8_METB6/15-128
A7IAS6_METB6/107-223
A7IAS6_METB6/348-455
A7IEL4_XANP2/451-566
A7INM3_XANP2/236-354
A7INM3_XANP2/3-126
A7IP41_XANP2/416-531
A7IPC4_XANP2/410-522
A7JCK5_FRATT/230-347
A7JCK5_FRATT/3-118
A7JHJ2_FRANO/230-347
A7JHJ2_FRANO/3-118
A7JLP5_FRANO/230-347
A7JLP5_FRANO/3-118
A7JM38_FRANO/249-374
A7JP60_FRANO/413-528
A7JQ80_PASHA/410-526
A7JU94_PASHA/235-350
A7JU94_PASHA/3-125
A7JZB9_VIBSE/399-505
A7K2C1_VIBSE/422-537
A7K2K8_VIBSE/4-119
A7K472_VIBSE/388-505
A7K4R6_VIBSE/8-123
A7K4V8_VIBSE/123-237
A7K4Z3_VIBSE/235-350
A7K4Z3_VIBSE/3-125
A7M447_BACOV/232-348
A7M447_BACOV/3-123
A7M5T7_BACOV/3-118
A7MNM6_ENTS8/420-535
A7MPE6_ENTS8/235-350
A7MPE6_ENTS8/3-125
A7MT51_VIBHB/388-505
A7MXA4_VIBHB/402-516
A7MZS7_VIBHB/8-123
A7N106_VIBHB/235-350
A7N106_VIBHB/3-125
A7N2Z6_VIBHB/399-506
A7N626_VIBHB/422-537
A7NCS6_FRATF/230-347
A7NCS6_FRATF/3-118
A7NF96_ROSCS/3-119
A7NFE0_ROSCS/403-518
A7NHU8_ROSCS/142-260
A7NHU8_ROSCS/381-504
A7NK53_ROSCS/10-125
A7NMH0_ROSCS/3-119
A7NMH1_ROSCS/3-121
A7NNI9_ROSCS/3-121
A7NRX7_ROSCS/424-537
A7V7P8_BACUN/232-348
A7V7P8_BACUN/3-123
A7VAD4_BACUN/3-118
A7VB48_9CLOT/11-126
A7VFL1_9CLOT/4-119
A7VFQ3_9CLOT/14-133
A7VFQ3_9CLOT/247-363
A7VPE0_9CLOT/231-347
A7VPE0_9CLOT/3-122
A7VV11_9CLOT/23-139
A7VV12_9CLOT/3-119
A7X0N6_STAA1/403-516
A7X0Y7_STAA1/5-120
A7YTS8_FRATU/230-347
A7YTS8_FRATU/3-118
A7Z3F3_BACA2/404-518
A7Z462_BACA2/5-120
A7Z825_BACA2/9-124
A7Z845_BACA2/117-239
A7ZD20_CAMC1/402-517
A7ZDA3_CAMC1/137-259
A7ZIN8_ECO24/420-535
A7ZL21_ECO24/246-365
A7ZSH8_ECO24/235-350
A7ZSH8_ECO24/3-125
A7ZXD6_ECOHS/420-535
A7ZZI6_ECOHS/246-365
A8A594_ECOHS/235-350
A8A594_ECOHS/3-125
A8A918_IGNH4/3-118
A8AAW6_IGNH4/132-258
A8AJW5_CITK8/420-535
A8AQI4_CITK8/235-350
A8AQI4_CITK8/3-125
A8AXU0_STRGC/6-121
A8AYT3_STRGC/288-404
A8AYT3_STRGC/63-182
A8DJX2_9BACT/411-526
A8E9B6_BURPS/414-529
A8ELA3_BURPS/152-270
A8EUC1_ARCB4/4-119
A8EUT9_ARCB4/402-517
A8EVQ9_ARCB4/140-261
A8F019_RICCK/409-524
A8F2U9_RICM5/412-527
A8F3F4_THELT/108-226
A8F5M5_THELT/3-119
A8F5M6_THELT/10-126
A8FC10_BACP2/404-519
A8FCR3_BACP2/5-120
A8FGT7_BACP2/117-239
A8FMT6_CAMJ8/404-517
A8FMY9_CAMJ8/6-121
A8FP72_SHESH/246-361
A8FP72_SHESH/3-115
A8FSY5_SHESH/422-537
A8FY24_SHESH/408-523
A8G0J7_SHESH/390-507
A8G286_PROM2/18-138
A8G491_PROM2/120-235
A8G9N2_SERP5/403-515
A8GAV9_SERP5/420-535
A8GKD2_SERP5/402-499
A8GKG8_SERP5/235-350
A8GKG8_SERP5/3-125
A8GKL3_SERP5/403-517
A8GQ07_RICAH/409-524
A8GTU5_RICRS/409-524
A8GUD2_RICB8/409-524
A8GYH0_SHEPA/246-361
A8GYH0_SHEPA/3-115
A8H023_SHEPA/390-507
A8H1W5_SHEPA/422-537
A8H6J8_SHEPA/408-523
A8IDM2_AZOC5/429-543
A8ILN0_AZOC5/451-566
A8ISE8_CHLRE/438-562
A8IST1_CHLRE/385-500
A8KJ10_BURPS/414-529
A8KRT4_BURPS/152-270
A8KTN9_BURPS/30-126
A8L0L6_FRASN/26-142
A8L0L7_FRASN/28-144
A8LCL5_FRASN/126-238
A8LKU7_DINSH/236-354
A8LKU7_DINSH/3-126
A8LQZ1_DINSH/449-564
A8LRW8_DINSH/419-541
A8LTS4_DINSH/3-118
A8LYK3_SALAI/28-151
A8LYK3_SALAI/359-478
A8M051_SALAI/11-126
A8M196_SALAI/126-245
A8M815_SALAI/3-119
A8M816_SALAI/3-119
A8MDG4_CALMQ/126-251
A8MES9_ALKOO/8-123
A8MI80_ALKOO/4-119
A8MM66_ALKOO/231-347
A8MM66_ALKOO/3-122
A8RA67_9FIRM/4-69
A8RD92_9FIRM/9-124
A8RG45_9CLOT/3-119
A8RG47_9CLOT/15-130
A8RSM4_9CLOT/11-125
A8RTZ3_9CLOT/231-347
A8RTZ3_9CLOT/3-122
A8S285_9CLOT/4-119
A8SAY7_9FIRM/17-136
A8SAY7_9FIRM/243-359
A8SBY7_9FIRM/3-119
A8SBY8_9FIRM/3-123
A8SGI2_9FIRM/4-119
A8SJQ2_9FIRM/4-119
A8SM37_9FIRM/261-371
A8SM37_9FIRM/33-152
A8SNU9_9FIRM/4-119
A8SQD0_9FIRM/23-142
A8SQD0_9FIRM/256-372
A8SZA0_9VIBR/1-103
A8SZT8_9VIBR/422-537
A8T820_9VIBR/388-505
A8T8R4_9VIBR/402-516
A8TA98_9VIBR/235-350
A8TA98_9VIBR/3-125
A8TL87_9PROT/3-73
A8TQT8_9PROT/423-539
A8TRB2_9PROT/410-525
A8U696_9LACT/5-120
A8U8D5_9LACT/5-120
A8UA45_9LACT/6-121
A8UFW7_9FLAO/412-504
A8UI69_9FLAO/116-231
A8UK46_9FLAO/235-351
A8UK46_9FLAO/3-123
A8USX2_9AQUI/3-123
A8UTG0_9AQUI/5-120
A8UVS5_9AQUI/243-364
A8UWD7_9AQUI/142-261
A8UXI0_9AQUI/115-232
A8UZZ7_9AQUI/256-385
A8Y9N0_MICAE/3-118
A8YEF9_MICAE/118-233
A8YG30_MICAE/17-134
A8YGZ9_MICAE/19-136
A8YGZ9_MICAE/381-492
A8YIS8_MICAE/339-457
A8YIS8_MICAE/5-116
A8YJT7_MICAE/3-118
A8YLN8_MICAE/111-226
A8YX19_LACH4/399-513
A8Z0B3_STAAT/403-516
A8Z1M7_STAAT/5-120
A8ZQD4_ACAM1/111-226
A8ZSQ8_DESOH/133-247
A8ZSQ8_DESOH/358-469
A8ZV06_DESOH/406-521
A8ZVV6_DESOH/413-528
A8ZXR9_DESOH/110-225
A9A064_DESOH/431-542
A9A0A2_DESOH/234-350
A9A0A2_DESOH/3-124
A9A745_METM6/407-522
A9A812_METM6/2-115
A9A8R4_METM6/110-227
A9A962_METM6/3-118
A9AF05_BURM1/424-539
A9AKY4_BURM1/432-547
A9AQS1_BURM1/152-270
A9AUS9_HERA2/417-532
A9B838_HERA2/399-513
A9B839_HERA2/131-249
A9B9H0_PROM4/18-138
A9BC09_PROM4/120-235
A9BH60_PETMO/115-233
A9BID4_PETMO/9-123
A9BID5_PETMO/5-125
A9BK57_HEMAN/555-670
A9BSU9_DELAS/420-534
A9C0X5_DELAS/423-538
A9C1G4_DELAS/243-362
A9C1G4_DELAS/3-124
A9CIR7_AGRT5/406-521
A9CJ22_AGRT5/236-354
A9CJ22_AGRT5/3-126
A9CK13_AGRT5/403-518
A9D0G0_9RHIZ/403-515
A9D8Q5_9GAMM/408-523
A9D8V3_9RHIZ/236-354
A9D8V3_9RHIZ/3-126
A9DC89_9RHIZ/401-503
A9DIW7_9GAMM/390-507
A9DMZ0_9FLAO/235-351
A9DMZ0_9FLAO/3-123
A9DRF1_9FLAO/415-497
A9DRH2_9RHOB/408-515
A9E1T8_9FLAO/98-213
A9E421_9RHOB/236-354
A9E421_9RHOB/3-126
A9E6M8_9RHOB/438-553
A9EJY1_9GAMM/246-361
A9EJY1_9GAMM/3-115
A9EMI1_9RHOB/236-354
A9EMI1_9RHOB/3-126
A9EZH5_SORC5/3-118
A9FCN6_9RHOB/428-543
A9FEG9_9RHOB/124-242
A9FN06_9RHOB/236-354
A9FN06_9RHOB/3-126
A9FYL4_SORC5/402-515
A9GAL8_9RHOB/428-543
A9GMD0_SORC5/6-121
A9GVW9_SORC5/418-532
A9GXS6_9RHOB/236-354
A9GXS6_9RHOB/3-126
A9GZ89_9RHOB/428-543
A9H2Y5_9RHOB/13-128
A9HG85_9RHOB/384-499
A9HNZ4_GLUDA/424-539
A9IFL4_BORPD/234-351
A9IFL4_BORPD/3-124
A9IJ91_BORPD/410-524
A9IS99_BART1/236-354
A9IS99_BART1/3-126
A9IW60_BART1/438-553
A9JY80_BURMA/109-227
A9JYQ4_BURMA/439-548
A9JZN2_BURMA/414-529
A9K2A8_BURMA/33-129
A9KHD6_CLOPH/6-121
A9KHL1_CLOPH/10-124
A9KTH5_SHEB9/400-515
A9KU99_SHEB9/246-361
A9KU99_SHEB9/3-115
A9KUC6_SHEB9/4-119
A9KVD2_SHEB9/407-522
A9L0B1_SHEB9/390-507
A9M1B3_NEIM0/17-130
A9M1B3_NEIM0/257-372
A9M3H1_NEIM0/468-583
A9M5C7_BRUC2/236-354
A9M5C7_BRUC2/3-126
A9M5Y3_BRUC2/439-554
A9MDW5_BRUC2/424-537
A9MLY1_SALAR/420-535
A9MN77_SALAR/235-350
A9MN77_SALAR/3-125
A9MW79_SALPB/420-535
A9N8B4_SALPB/235-350
A9N8B4_SALPB/3-125
A9NH05_ACHLI/5-124
A9P123_PICSI/88-167
A9R235_YERPG/419-534
A9R3V7_YERPG/243-357
A9R924_YERPG/235-350
A9R924_YERPG/3-125
A9RCW0_PHYPA/440-555
A9RNF4_PHYPA/22-162
A9RVH0_PHYPA/840-955
A9RWE2_PHYPA/21-167
A9SSR0_PHYPA/433-558
A9TM25_PHYPA/423-538
A9V7P2_MONBE/178-319
A9VEY0_BACWK/399-545
A9VMW3_BACWK/117-239
A9VSI6_BACWK/110-222
A9VUE0_BACWK/8-123
A9VW30_METEP/434-549
A9VWN7_METEP/408-521
A9VX27_METEP/433-548
A9VZX5_METEP/169-259
A9W5X8_METEP/414-526
A9WAK7_CHLAA/439-553
A9WC67_CHLAA/10-125
A9WCH8_CHLAA/141-259
A9WCH8_CHLAA/358-479
A9WKK2_CHLAA/417-532
A9WRB8_RENSM/1-114
A9WTD0_RENSM/16-131
A9WXR4_BRUSI/424-537
A9Z2Y5_YERPE/420-535
A9Z496_YERPE/235-350
A9Z496_YERPE/3-125
A9ZED8_YERPE/243-357
A9ZEL8_YERPE/403-516
A9ZWU5_YERPE/243-357
B0A3G9_YERPE/420-535
B0A3Z4_YERPE/235-350
B0A3Z4_YERPE/3-125
B0A440_YERPE/403-516
B0A8F6_9CLOT/231-347
B0A8F6_9CLOT/3-122
B0A8Z4_9CLOT/15-130
B0ARJ3_BACAN/117-239
B0AT14_BACAN/97-209
B0ATC9_BACAN/405-509
B0AXF4_BACAN/8-123
B0AXI5_BACAN/399-545
B0BPZ2_ACTPJ/414-529
B0BQC4_ACTPJ/407-521
B0BRF4_ACTPJ/235-350
B0BRF4_ACTPJ/3-125
B0BVD3_RICRO/412-527
B0C2B7_ACAM1/19-136
B0C4I9_ACAM1/119-234
B0C627_ACAM1/134-249
B0C6V2_ACAM1/417-532
B0C6Y6_ACAM1/403-514
B0CHB8_BRUSI/439-554
B0G1P5_9FIRM/4-119
B0G731_9FIRM/5-120
B0G7N5_9FIRM/231-347
B0G7N5_9FIRM/3-122
B0GC41_YERPE/420-535
B0GCC4_YERPE/243-357
B0GDZ3_YERPE/403-516
B0GE96_YERPE/235-350
B0GE96_YERPE/3-125
B0GP30_YERPE/235-350
B0GP30_YERPE/3-125
B0GP74_YERPE/403-516
B0GV81_YERPE/243-357
B0GZ86_YERPE/420-535
B0H1U8_YERPE/420-535
B0H2B1_YERPE/243-357
B0H7J5_YERPE/403-516
B0H7P0_YERPE/235-350
B0H7P0_YERPE/3-125
B0HI14_YERPE/243-357
B0HK62_YERPE/235-350
B0HK62_YERPE/3-125
B0HKA7_YERPE/403-516
B0HN96_YERPE/420-535
B0HPI4_YERPE/243-357
B0HW56_YERPE/235-350
B0HW56_YERPE/3-125
B0HWA0_YERPE/403-516
B0HY00_YERPE/420-535
B0JK65_MICAN/403-509
B0JKQ3_MICAN/118-233
B0JMP2_MICAN/339-457
B0JMP2_MICAN/5-116
B0JMZ7_MICAN/19-136
B0JMZ7_MICAN/381-492
B0JV61_MICAN/95-210
B0JWK7_MICAN/17-134
B0K1K4_THEPX/4-119
B0K7B9_THEP3/4-117
B0KF27_PSEPG/234-349
B0KF27_PSEPG/3-124
B0KQ53_PSEPG/409-523
B0KRI6_PSEPG/403-512
B0M9L1_9FIRM/32-147
B0MIT3_9FIRM/231-347
B0MIT3_9FIRM/3-122
B0MR10_9FIRM/3-120
B0MR11_9FIRM/3-119
B0MRW2_9FIRM/4-119
B0MTI8_9BACT/233-348
B0MTI8_9BACT/3-123
B0N194_9FIRM/3-119
B0N195_9FIRM/3-122
B0N2J8_9FIRM/6-121
B0N2J9_9FIRM/231-347
B0N2J9_9FIRM/3-122
B0N467_9FIRM/4-119
B0NBL2_EUBSP/5-120
B0NI38_EUBSP/11-125
B0NJD4_EUBSP/4-119
B0NJF4_EUBSP/231-347
B0NJF4_EUBSP/3-122
B0NN83_BACSE/3-118
B0NUY0_BACSE/232-348
B0NUY0_BACSE/3-123
B0NXJ6_9CLOT/231-347
B0NXJ6_9CLOT/3-122
B0NXQ8_9CLOT/5-120
B0P4K2_9CLOT/5-120
B0P6K8_9FIRM/4-119
B0P9B9_9FIRM/3-119
B0P9C0_9FIRM/3-119
B0PGY4_9FIRM/231-347
B0PGY4_9FIRM/3-122
B0Q376_BACAN/8-123
B0Q4G6_BACAN/117-239
B0Q5S4_BACAN/110-222
B0Q916_BACAN/405-509
B0Q9U6_BACAN/399-545
B0QGN6_BACAN/8-123
B0QK91_BACAN/117-239
B0QL30_BACAN/399-545
B0QME2_BACAN/405-509
B0QMR6_BACAN/110-222
B0QT60_HAEPR/415-530
B0QTI0_HAEPR/235-350
B0QTI0_HAEPR/3-125
B0QU73_HAEPR/315-430
B0R2T9_HALS3/3-118
B0R3S7_HALS3/114-228
B0R3S7_HALS3/342-450
B0R3V2_HALS3/5-118
B0R4K7_HALS3/13-126
B0R597_HALS3/3-118
B0R6H8_HALS3/241-356
B0R6N9_HALS3/3-118
B0R6Z5_HALS3/404-519
B0R9L7_HALS3/3-118
B0R9Q4_HALS3/7-121
B0R9Q7_HALS3/7-120
B0R9S5_HALS3/3-117
B0RA22_HALS3/228-345
B0RA22_HALS3/3-119
B0RI61_CLAMS/11-126
B0RPW0_XANCB/451-566
B0RSB1_XANCB/406-521
B0RYL7_XANCB/404-519
B0S1P8_FINM2/4-119
B0S342_FINM2/110-225
B0S9Q7_LEPBA/6-121
B0SA59_LEPBA/424-547
B0SB61_LEPBA/416-530
B0SJZ0_LEPBP/6-121
B0SK98_LEPBP/424-547
B0SSY5_LEPBP/416-530
B0T2W6_CAUSK/422-537
B0T2X0_CAUSK/414-527
B0T301_CAUSK/417-531
B0T8J7_CAUSK/120-235
B0TEV6_HELMI/10-125
B0TKM6_SHEHH/422-537
B0TLC7_SHEHH/246-361
B0TLC7_SHEHH/3-115
B0TNJ8_SHEHH/408-523
B0TPW5_SHEHH/206-325
B0TSR9_SHEHH/390-507
B0TZG0_FRAP2/249-374
B0U0N8_FRAP2/230-347
B0U0N8_FRAP2/3-118
B0U346_XYLFM/428-543
B0UF06_METS4/431-546
B0UFH1_METS4/422-537
B0UKG7_METS4/412-527
B0UQQ3_METS4/406-517
B0URU9_HAES2/406-521
B0USD7_HAES2/3-118
B0UWZ2_HAES2/235-350
B0UWZ2_HAES2/3-125
B0V4N3_ACIBY/429-544
B0V585_ACIBY/407-522
B0V6A2_ACIBY/4-119
B0VE97_ACIBY/400-515
B0VJ89_CLOAI/134-263
B0VJ96_CLOAI/4-119
B0VL81_ACIBS/429-544
B0VLQ9_ACIBS/400-515
B0VQK8_ACIBS/4-119
B1BEB9_CLOBO/6-121
B1BIX3_CLOPE/6-121
B1BT21_CLOPE/6-121
B1BZN4_9FIRM/3-119
B1BZN5_9FIRM/3-122
B1C441_9FIRM/8-123
B1C6V0_9FIRM/231-347
B1C6V0_9FIRM/3-117
B1C8C6_9FIRM/4-119
B1EKK7_9ESCH/420-535
B1ELS3_9ESCH/246-365
B1EML9_9ESCH/402-514
B1EQK7_9ESCH/403-517
B1EQQ4_9ESCH/235-350
B1EQQ4_9ESCH/3-125
B1EW93_BACAN/8-123
B1EZK6_BACAN/117-239
B1F4L4_BACAN/405-509
B1F5F4_BACAN/399-545
B1F9W7_9BURK/12-132
B1FHD3_9BURK/416-531
B1FJ59_9BURK/152-270
B1FK25_9BURK/432-547
B1FQA9_9BURK/245-358
B1FWV5_9BURK/413-528
B1GEZ5_BACAN/117-239
B1GJ40_BACAN/8-123
B1GLN0_BACAN/110-222
B1GLW1_BACAN/405-509
B1GPX9_BACAN/399-545
B1GZD0_UNCTG/438-553
B1H5T9_BURPS/152-270
B1H6S3_BURPS/439-554
B1HEX3_BURPS/30-126
B1HFZ6_BURPS/414-529
B1HPP1_LYSSC/6-121
B1HTK5_LYSSC/6-121
B1I1A8_DESAP/231-347
B1I1A8_DESAP/3-122
B1I4I7_DESAP/4-119
B1I7Y1_STRPI/6-121
B1IA20_STRPI/228-344
B1IA20_STRPI/3-122
B1IJU4_CLOBK/230-346
B1IJU4_CLOBK/3-122
B1IML5_CLOBK/6-121
B1IQ10_ECOLC/235-350
B1IQ10_ECOLC/3-125
B1ITK5_ECOLC/246-365
B1IZB6_ECOLC/420-535
B1J1E3_PSEPW/409-523
B1J430_PSEPW/234-349
B1J430_PSEPW/3-124
B1JHL2_YERPY/420-535
B1JJH5_YERPY/235-350
B1JJH5_YERPY/3-125
B1JR79_YERPY/243-357
B1JYN2_BURCC/414-529
B1K2E0_BURCC/152-270
B1K895_BURCC/245-358
B1K8V0_BURCC/432-547
B1KCW1_SHEWM/246-361
B1KCW1_SHEWM/3-115
B1KDE8_SHEWM/390-507
B1KJR0_SHEWM/422-537
B1KNS5_SHEWM/412-527
B1L034_CLOBM/230-346
B1L034_CLOBM/3-122
B1L0T2_CLOBM/6-121
B1L831_THESQ/3-119
B1L832_THESQ/10-125
B1L852_THESQ/108-226
B1LGP6_ECOSM/235-350
B1LGP6_ECOSM/3-125
B1LH50_ECOSM/231-350
B1LJN6_ECOSM/420-535
B1LTJ2_METRJ/421-536
B1LVM6_METRJ/446-561
B1LZ83_METRJ/416-531
B1M8L7_METRJ/408-523
B1MCV1_MYCA9/3-119
B1MCV2_MYCA9/3-119
B1MEY4_MYCA9/155-273
B1MLE1_MYCA9/8-124
B1MWC1_LEUCK/5-120
B1QAW3_CLOBO/6-121
B1QCE1_CLOBO/230-346
B1QCE1_CLOBO/3-122
B1QHH0_CLOBO/6-121
B1QNT3_CLOBO/230-346
B1QNT3_CLOBO/3-122
B1QSU2_CLOBU/6-121
B1QWI0_CLOBU/4-119
B1QWI2_CLOBU/12-134
B1QZB2_CLOBU/9-123
B1R1F1_CLOBU/231-347
B1R1F1_CLOBU/4-123
B1RB41_CLOPE/6-121
B1RJP1_CLOPE/6-121
B1RL31_CLOPE/6-121
B1RZC5_STRPN/228-344
B1RZC5_STRPN/3-122
B1S182_STRPN/6-121
B1S9K6_9BIFI/8-122
B1SH68_9STRE/228-344
B1SH68_9STRE/3-122
B1SHA3_9STRE/6-121
B1T5T3_9BURK/414-529
B1T845_9BURK/152-270
B1TGK7_9BURK/432-547
B1UQG3_BACAN/110-222
B1UR84_BACAN/117-239
B1USL8_BACAN/399-545
B1UT59_BACAN/405-509
B1UX35_BACAN/8-123
B1V525_CLOPE/6-121
B1VDW9_CORU7/62-177
B1VFC6_CORU7/146-264
B1VH02_CORU7/388-508
B1VQT1_STRGG/145-263
B1VQY8_STRGG/394-507
B1VQY8_STRGG/78-159
B1VXL9_STRGG/3-119
B1VXM0_STRGG/3-119
B1WN98_CYAA5/17-134
B1WQV2_CYAA5/3-118
B1WRD8_CYAA5/16-133
B1WRD8_CYAA5/377-488
B1WU23_CYAA5/410-516
B1WU41_CYAA5/339-457
B1WU41_CYAA5/5-116
B1WXS8_CYAA5/120-235
B1WZ77_CYAA5/449-564
B1X0U6_CYAA5/436-551
B1X331_CYAA5/12-129
B1X331_CYAA5/380-493
B1X566_PAUCH/18-138
B1XAU0_ECODH/246-365
B1XFR5_ECODH/420-535
B1XJ80_SYNP2/21-138
B1XJE7_SYNP2/3-118
B1XJU3_SYNP2/121-236
B1XJW0_SYNP2/338-456
B1XJW0_SYNP2/5-115
B1XMQ2_SYNP2/403-516
B1XNF7_SYNP2/118-233
B1XS50_POLNS/413-528
B1XWX3_LEPCP/239-355
B1XWX3_LEPCP/3-124
B1Y660_LEPCP/407-521
B1Y6X8_LEPCP/420-535
B1Y7F9_LEPCP/443-557
B1YB66_THENV/12-119
B1YEW8_EXIS2/124-243
B1YJ87_EXIS2/5-120
B1YN35_BURA4/416-531
B1YV81_BURA4/12-131
B1YX98_BURA4/152-270
B1Z307_BURA4/432-547
B1Z8W7_METPB/436-551
B1ZC81_METPB/414-526
B1ZIN1_METPB/433-548
B2A3S7_NATTJ/7-122
B2A4T0_NATTJ/8-124
B2A4T1_NATTJ/3-119
B2A8A9_NATTJ/234-348
B2A8A9_NATTJ/3-126
B2A8B9_NATTJ/119-246
B2AGV6_CUPTR/413-528
B2D6Y1_VIBCH/388-505
B2D7I5_VIBCH/458-572
B2DGC4_STRPN/228-344
B2DGC4_STRPN/3-122
B2DIS4_STRPN/6-121
B2DM00_STRPN/228-344
B2DM00_STRPN/3-122
B2DPI4_STRPN/6-121
B2DSD1_STRPN/228-344
B2DSD1_STRPN/3-122
B2DWA2_STRPN/6-121
B2DWX9_STRPN/228-344
B2DWX9_STRPN/3-122
B2DZJ0_STRPN/6-121
B2E747_STRPN/228-344
B2E747_STRPN/3-122
B2E7R2_STRPN/6-121
B2E986_BIFAN/7-121
B2FMN1_STRMK/403-515
B2FNR7_STRMK/407-522
B2FRP9_STRMK/421-536
B2G7U8_LACRJ/394-520
B2G947_LACRJ/7-122
B2GC16_LACF3/7-122
B2GCS7_LACF3/400-514
B2GH74_KOCRD/11-126
B2GJ60_KOCRD/4-120
B2GJ61_KOCRD/3-119
B2GK14_KOCRD/18-133
B2H1E9_BURPS/414-529
B2H3N3_BURPS/30-126
B2H7E0_BURPS/152-270
B2H7W7_BURPS/439-554
B2HFH4_MYCMM/150-268
B2HM08_MYCMM/3-119
B2HM09_MYCMM/3-119
B2HRA2_MYCMM/332-456
B2HRA2_MYCMM/4-97
B2HS00_MYCMM/3-119
B2I214_ACIBC/407-522
B2I2Q6_ACIBC/400-515
B2I2V9_ACIBC/4-119
B2I390_ACIBC/429-544
B2I5Q7_XYLF2/428-543
B2IDP6_BEII9/477-592
B2IJK9_BEII9/422-537
B2IM86_STRPS/228-344
B2IM86_STRPS/3-122
B2IRF6_STRPS/13-128
B2ITJ0_NOSP7/417-532
B2IUS2_NOSP7/19-136
B2IVD1_NOSP7/403-518
B2IY69_NOSP7/3-118
B2IYD0_NOSP7/16-131
B2IYD0_NOSP7/392-496
B2J0J8_NOSP7/339-457
B2J0J8_NOSP7/5-116
B2J174_NOSP7/103-218
B2JCQ6_BURP8/413-528
B2JLL9_BURP8/128-244
B2JWQ5_BURP8/130-246
B2K507_YERPB/235-350
B2K507_YERPB/3-125
B2K5P6_YERPB/403-516
B2K7L3_YERPB/420-535
B2KA96_YERPB/243-357
B2N931_ECOLX/403-517
B2N9G1_ECOLX/420-535
B2N9U2_ECOLX/235-350
B2N9U2_ECOLX/3-125
B2NBY7_ECOLX/246-365
B2ND38_ECOLX/402-514
B2NR00_ECO57/420-535
B2NWN8_ECO57/231-350
B2NWY7_ECO57/402-514
B2NYZ6_ECO57/235-350
B2NYZ6_ECO57/3-125
B2P271_ECO57/420-535
B2PBM2_ECO57/402-514
B2PCY6_ECO57/235-350
B2PCY6_ECO57/3-125
B2PFJ1_ECO57/420-535
B2PMH4_ECO57/402-514
B2PSM6_ECO57/235-350
B2PSM6_ECO57/3-125
B2PTB8_ECO57/231-350
B2PUW5_PROST/402-516
B2Q4F1_PROST/420-535
B2Q5Z4_PROST/235-350
B2Q5Z4_PROST/3-125
B2Q7E3_PROST/243-357
B2RMK5_PORG3/232-348
B2RMK5_PORG3/3-123
B2S167_BORHD/4-119
B2S1X2_TREPS/4-119
B2S287_TREPS/7-122
B2S3A7_TREPS/233-365
B2S3A7_TREPS/3-124
B2S5W5_BRUA1/236-354
B2S5W5_BRUA1/3-126
B2S6F8_BRUA1/439-554
B2SD07_BRUA1/403-516
B2SGP5_FRATM/230-347
B2SGP5_FRATM/3-118
B2SH46_FRATM/248-373
B2SJ56_XANOP/428-543
B2SS50_XANOP/404-519
B2SXI2_BURPP/413-528
B2TC50_BURPP/153-271
B2TS57_CLOBB/6-121
B2TZZ5_SHIB3/246-365
B2U2Q7_SHIB3/235-350
B2U2Q7_SHIB3/3-125
B2U4T1_SHIB3/420-535
B2UET5_RALPJ/413-528
B2UFD1_RALPJ/405-519
B2UQ13_AKKM8/420-534
B2UQA5_AKKM8/3-118
B2URL8_AKKM8/431-546
B2UTZ6_HELPS/138-259
B2V597_CLOBA/6-121
B2V749_SULSY/290-420
B2VHW7_ERWT9/420-535
B2VK96_ERWT9/235-350
B2VK96_ERWT9/3-125
B2XWW5_ANGAN/113-231
B3A4K9_ECO57/420-535
B3AAE3_ECO57/402-514
B3ADH4_ECO57/231-350
B3AEB1_ECO57/235-350
B3AEB1_ECO57/3-125
B3AI99_ECO57/402-514
B3AMJ9_ECO57/420-535
B3APD9_ECO57/235-350
B3APD9_ECO57/3-125
B3AVM0_ECO57/246-365
B3AYL2_ECO57/420-535
B3B4T0_ECO57/402-514
B3B9Y3_ECO57/235-350
B3B9Y3_ECO57/3-125
B3BA22_ECO57/231-350
B3BBV2_ECO57/402-514
B3BEQ3_ECO57/235-350
B3BEQ3_ECO57/3-125
B3BF56_ECO57/420-535
B3BI97_ECO57/231-350
B3BT57_ECO57/420-535
B3C1T8_ECO57/231-350
B3C2P3_ECO57/402-514
B3C4I6_ECO57/235-350
B3C4I6_ECO57/3-125
B3CCU9_9BACE/3-118
B3CGF1_9BACE/232-348
B3CGF1_9BACE/3-123
B3CM92_WOLPP/410-525
B3CRW9_ORITI/414-529
B3D3K6_BURM1/414-529
B3DSX3_BIFLD/11-125
B3DVR5_METI4/117-232
B3E2C8_GEOLS/129-252
B3E534_GEOLS/110-225
B3EB98_GEOLS/411-526
B3EDY6_CHLL2/423-538
B3EK01_CHLPB/423-538
B3EK03_CHLPB/236-361
B3EK03_CHLPB/6-126
B3EKA7_CHLPB/423-545
B3ET39_AMOA5/5-120
B3GY69_ACTP7/407-521
B3GYP2_ACTP7/235-350
B3GYP2_ACTP7/3-125
B3H1T5_ACTP7/414-476
B3HCE8_ECOLX/231-350
B3HET4_ECOLX/420-535
B3HH99_ECOLX/403-517
B3HJB9_ECOLX/402-514
B3HJS0_ECOLX/235-350
B3HJS0_ECOLX/3-125
B3HP00_ECOLX/231-350
B3HWN6_ECOLX/420-535
B3HXT8_ECOLX/402-514
B3HYT2_ECOLX/235-350
B3HYT2_ECOLX/3-125
B3HZH0_ECOLX/403-517
B3I6J9_ECOLX/420-535
B3I8E1_ECOLX/231-350
B3ICC3_ECOLX/402-514
B3ID33_ECOLX/235-350
B3ID33_ECOLX/3-125
B3IFU7_ECOLX/420-535
B3IMQ8_ECOLX/246-365
B3IS59_ECOLX/235-350
B3IS59_ECOLX/3-125
B3J3D2_BACAN/8-123
B3J5N6_BACAN/405-509
B3J6I9_BACAN/117-239
B3JAK7_BACAN/399-545
B3JBL8_BACAN/110-222
B3JGM3_9BACE/3-118
B3JGP8_9BACE/232-348
B3JGP8_9BACE/3-123
B3PBV9_CELJU/432-547
B3PG59_CELJU/412-527
B3PGY4_CELJU/234-349
B3PGY4_CELJU/3-124
B3PLW0_MYCA5/10-124
B3PPJ1_RHIE6/446-561
B3PRD0_RHIE6/401-514
B3Q5F4_RHIE6/124-242
B3Q700_RHOPT/126-247
B3Q700_RHOPT/294-404
B3QAI3_RHOPT/414-537
B3QI64_RHOPT/429-544
B3QI65_RHOPT/432-547
B3QMF0_CHLP8/423-538
B3QRH5_CHLP8/117-232
B3QS70_CHLT3/123-238
B3QT67_CHLT3/8-123
B3QY02_CHLT3/423-538
B3QZ69_CHLT3/142-273
B3R6B1_CUPTR/34-96
B3R7V6_CUPTR/407-519
B3RV96_TRIAD/227-336
B3T6F0_9ZZZZ/247-367
B3T6F0_9ZZZZ/3-134
B3WG48_ECOLX/246-365
B3WJK6_ECOLX/403-517
B3WQ63_ECOLX/420-535
B3WSM1_ECOLX/402-514
B3WTQ8_ECOLX/235-350
B3WTQ8_ECOLX/3-125
B3X039_SHIDY/420-535
B3X4E5_SHIDY/231-350
B3X599_SHIDY/402-514
B3X6Q1_SHIDY/235-350
B3X6Q1_SHIDY/3-125
B3XBX5_ECOLX/246-365
B3XD00_ECOLX/420-535
B3XIW5_ECOLX/403-517
B3XJD5_ECOLX/402-514
B3XK90_ECOLX/235-350
B3XK90_ECOLX/3-125
B3XL13_LACRE/394-520
B3XPW9_LACRE/7-122
B3Y0C7_ECO11/246-365
B3YB27_SALET/235-350
B3YB27_SALET/3-125
B3YBS9_SALET/403-517
B3YC45_SALET/420-535
B3YL37_SALET/402-514
B3YR24_BACCE/117-239
B3YUV5_BACCE/405-509
B3YYD7_BACCE/399-545
B3YYU0_BACCE/8-123
B3Z0L2_BACCE/110-222
B3Z6K0_BACCE/8-123
B3ZBQ1_BACCE/117-239
B3ZD12_BACCE/114-226
B3ZG22_BACCE/399-545
B3ZG59_BACCE/405-509
B3ZLE1_BACCE/117-239
B3ZNI6_BACCE/405-509
B3ZQP0_BACCE/110-222
B3ZRQ1_BACCE/8-123
B3ZV87_BACCE/399-545
B4A3Q3_SALNE/402-514
B4A5X1_SALNE/403-517
B4A634_SALNE/420-535
B4ACE9_SALNE/235-350
B4ACE9_SALNE/3-125
B4AEH0_BACPU/5-120
B4AF85_BACPU/404-519
B4AHN3_BACPU/117-239
B4ATS8_FRANO/230-347
B4ATS8_FRANO/3-118
B4AU86_FRANO/249-374
B4BJL1_9BACI/1-95
B4BKE8_9BACI/402-548
B4BSB9_9BACI/118-241
B4EAT0_BURCJ/413-528
B4EID5_BURCJ/432-547
B4EIY1_BURCJ/245-358
B4ELV7_BURCJ/152-270
B4EYW9_PROMH/397-511
B4F1C7_PROMH/243-357
B4F1L4_PROMH/235-350
B4F1L4_PROMH/3-125
B4F1P8_PROMH/423-547
B4FLN3_MAIZE/333-448
B4RDN3_PHEZH/408-523
B4RDQ1_PHEZH/427-542
B4RI62_PHEZH/428-543
B4RNI7_NEIG2/243-358
B4RNI7_NEIG2/3-116
B4RR42_NEIG2/446-561
B4S374_PROA2/236-361
B4S374_PROA2/6-126
B4S377_PROA2/426-540
B4S383_PROA2/117-232
B4S453_PROA2/9-124
B4S744_PROA2/423-545
B4SD46_PELPB/423-538
B4SEJ4_PELPB/64-151
B4SMZ4_STRM5/403-515
B4SSX3_STRM5/407-522
B4ST48_STRM5/422-537
B4SUR1_SALNS/235-350
B4SUR1_SALNS/3-125
B4SWY6_SALNS/420-535
B4T9I5_SALHS/420-535
B4TJY0_SALHS/235-350
B4TJY0_SALHS/3-125
B4TMH0_SALSV/420-535
B4TXB3_SALSV/235-350
B4TXB3_SALSV/3-125
B4U4T6_STREM/7-122
B4U5V0_HYDS0/270-393
B4UX03_9ACTO/18-141
B4UX03_9ACTO/388-501
B4V5G5_9ACTO/137-255
B4V8N3_9ACTO/3-119
B4V8N4_9ACTO/3-119
B4VH50_9CYAN/119-234
B4VHT0_9CYAN/418-533
B4VI50_9CYAN/338-456
B4VI50_9CYAN/5-115
B4VJZ3_9CYAN/3-118
B4VKL6_9CYAN/404-520
B4VPW8_9CYAN/3-118
B4VWQ3_9CYAN/238-370
B4VYU8_9CYAN/118-235
B4VZH5_9CYAN/19-136
B4W672_9CAUL/430-545
B4WCT9_9CAUL/411-526
B4WGM3_9SYNE/2-104
B4WH00_9SYNE/405-520
B4WH72_9SYNE/16-131
B4WH73_9SYNE/3-119
B4WI19_9SYNE/338-456
B4WI19_9SYNE/5-114
B4WKH8_9SYNE/3-118
B4WPI9_9SYNE/115-230
B4WQA6_9SYNE/403-505
B4WR35_9SYNE/134-249
B4WXK4_9GAMM/405-520
B4X130_9GAMM/235-350
B4X130_9GAMM/3-125
B4X1T7_9GAMM/402-511
B4X247_9GAMM/401-516
B4X3Y1_9GAMM/5-120
B5A5U0_BUBBU/55-176
B5BD40_SALPK/420-535
B5BGV6_SALPK/235-350
B5BGV6_SALPK/3-125
B5BWA7_SALET/402-514
B5C1W5_SALET/235-350
B5C1W5_SALET/3-125
B5C2F0_SALET/403-517
B5C5F5_SALET/420-535
B5C8L5_SALET/402-514
B5C945_SALET/403-517
B5CIQ6_SALET/420-535
B5CKJ5_SALET/235-350
B5CKJ5_SALET/3-125
B5CKU6_9FIRM/11-126
B5CN13_9FIRM/263-379
B5CN13_9FIRM/35-154
B5CUZ4_9BACE/232-348
B5CUZ4_9BACE/3-123
B5D0W4_9BACE/3-118
B5E1T3_STRP4/228-344
B5E1T3_STRP4/3-122
B5E5M3_STRP4/6-121
B5ECA6_GEOBB/424-539
B5EEA3_GEOBB/411-526
B5EEK0_GEOBB/110-227
B5EJS7_ACIF5/408-523
B5EPT6_ACIF5/289-402
B5EQI7_ACIF5/269-382
B5ET34_VIBFM/422-537
B5ETI0_VIBFM/8-123
B5EXN5_SALA4/420-535
B5F7R6_SALA4/235-350
B5F7R6_SALA4/3-125
B5FC08_VIBFM/388-505
B5FCW9_VIBFM/235-350
B5FCW9_VIBFM/3-125
B5FFZ4_VIBFM/400-514
B5FJI5_SALDC/235-350
B5FJI5_SALDC/3-125
B5FLK2_SALDC/420-535
B5G706_9ACTO/3-119
B5G707_9ACTO/3-119
B5GKR5_9ACTO/78-192
B5GU52_STRCL/145-263
B5GU53_STRCL/5-123
B5GZH7_STRCL/3-119
B5GZH8_STRCL/4-120
B5H6H3_STRPR/103-179
B5H6H3_STRPR/417-532
B5H8P4_STRPR/3-119
B5H8P5_STRPR/3-119
B5HC46_STRPR/148-266
B5HVP1_9ACTO/400-514
B5HVP1_9ACTO/87-169
B5I2I3_9ACTO/4-120
B5I2I4_9ACTO/3-119
B5IA12_ACIB4/3-119
B5IAC8_ACIB4/103-210
B5IAG8_ACIB4/386-500
B5IF02_ACIB4/103-210
B5IGH4_ACIB4/386-500
B5IHV3_9CHRO/18-138
B5IM83_9CHRO/124-239
B5IZL3_9RHOB/450-565
B5J5A0_9RHOB/236-354
B5J5A0_9RHOB/3-126
B5JAI2_9RHOB/422-537
B5JJ49_9BACT/401-484
B5JMI6_9BACT/135-248
B5JMI6_9BACT/357-469
B5JMQ5_9BACT/232-352
B5JMQ5_9BACT/3-123
B5JST3_9GAMM/235-350
B5JST3_9GAMM/3-125
B5JUR1_9GAMM/409-524
B5K520_9RHOB/236-354
B5K520_9RHOB/3-126
B5K5S0_9RHOB/447-562
B5K761_9RHOB/422-537
B5MHW7_SALET/403-517
B5ML78_SALET/402-514
B5MLP4_SALET/420-535
B5MU80_SALET/235-350
B5MU80_SALET/3-125
B5MV47_SALET/402-514
B5MW58_SALET/420-535
B5N5W0_SALET/403-517
B5N7C2_SALET/235-350
B5N7C2_SALET/3-125
B5N7V1_SALET/402-514
B5NDJ6_SALET/403-517
B5NHT4_SALET/420-535
B5NM98_SALET/402-514
B5NQ09_SALET/420-535
B5NSR2_SALET/403-517
B5NX73_SALET/235-350
B5NX73_SALET/3-125
B5NY48_SALET/420-535
B5P1J9_SALET/403-517
B5P5V7_SALET/402-514
B5P9Y5_SALET/235-350
B5P9Y5_SALET/3-125
B5PCK1_SALET/403-517
B5PCP5_SALET/420-535
B5PHY2_SALET/402-514
B5PNE8_SALET/235-350
B5PNE8_SALET/3-125
B5PRF9_SALHA/403-517
B5PS10_SALHA/420-535
B5PVB8_SALHA/402-514
B5Q172_SALHA/235-350
B5Q172_SALHA/3-125
B5Q2F4_SALVI/402-514
B5Q8C8_SALVI/403-517
B5Q8H4_SALVI/235-350
B5Q8H4_SALVI/3-125
B5QD50_SALVI/420-535
B5QHB8_CAMJE/404-517
B5QHG8_CAMJE/6-121
B5QU81_SALEP/420-535
B5R1E6_SALEP/235-350
B5R1E6_SALEP/3-125
B5R616_SALG2/420-535
B5RGB8_SALG2/402-514
B5RH46_SALG2/235-350
B5RH46_SALG2/3-125
B5RMR8_BORDL/4-119
B5RQ64_BORRA/4-119
B5RZC6_RALSO/405-519
B5RZT0_RALSO/2642-2757
B5S052_RALSO/438-552
B5S8A3_RALSO/404-519
B5SFN4_RALSO/404-519
B5UJC8_BACCE/399-545
B5UP76_BACCE/117-239
B5UQI8_BACCE/110-222
B5USC6_BACCE/8-123
B5V5Z9_BACCE/110-222
B5V7S3_BACCE/117-239
B5VBA9_BACCE/405-509
B5VBF4_BACCE/399-545
B5VC92_BACCE/8-123
B5VV99_SPIMA/19-136
B5VWQ2_SPIMA/403-520
B5W0M7_SPIMA/338-456
B5W0M7_SPIMA/5-115
B5WCH1_9BURK/130-246
B5WTA5_9BURK/436-551
B5XJU9_STRPZ/7-122
B5XNC1_KLEP3/235-350
B5XNC1_KLEP3/3-125
B5Y0N0_KLEP3/420-535
B5Y9D8_COPPD/6-121
B5YCD6_DICT6/21-136
B5YIV7_THEYD/233-348
B5YIV7_THEYD/3-124
B5YKA1_THEYD/120-233
B5YKW3_THEYD/412-527
B5YT09_ECO5E/235-350
B5YT09_ECO5E/3-125
B5YYF6_ECO5E/231-350
B5Z3Y9_ECO5E/420-535
B5Z6L5_HELPG/140-261
B5ZEW0_GLUDA/424-539
B5ZQB0_RHILW/449-564
B5ZRY8_RHILW/401-514
B6A290_RHILW/124-242
B6A892_9ENTR/75-177
B6AKF4_9BACT/110-226
B6ALH1_9BACT/267-379
B6ATU1_9RHOB/431-546
B6AX25_9RHOB/236-354
B6AX25_9RHOB/3-126
B6B223_9RHOB/427-542
B6BAG6_9RHOB/426-541
B6BDM2_9RHOB/236-354
B6BDM2_9RHOB/3-126
B6BGW0_9PROT/405-520
B6BKX1_9PROT/95-217
B6BL07_9PROT/108-225
B6BMN8_9PROT/49-111
B6BMN9_9PROT/287-404
B6BPT3_9RICK/236-361
B6BPT3_9RICK/3-126
B6BVE6_9PROT/383-498
B6BX43_9GAMM/3-118
B6BYU2_9GAMM/440-556
B6C5M3_9GAMM/406-521
B6C5V1_9GAMM/234-349
B6C5V1_9GAMM/3-124
B6C5Z8_9GAMM/417-532
B6EHL3_ALISL/388-505
B6EP18_ALISL/235-350
B6EP18_ALISL/3-125
B6EPN1_ALISL/400-514
B6ER30_ALISL/422-537
B6ER82_ALISL/8-123
B6FJH0_9CLOT/4-119
B6FK82_9CLOT/5-120
B6FSP9_9CLOT/231-347
B6FSP9_9CLOT/3-122
B6FSZ7_9CLOT/9-123
B6G190_9CLOT/6-121
B6I0C8_ECOSE/420-535
B6I203_ECOSE/235-350
B6I203_ECOSE/3-125
B6I9W4_ECOSE/246-365
B6ID67_9ZZZZ/39-144
B6IQ45_RHOCS/236-354
B6IQ45_RHOCS/3-126
B6IQT6_RHOCS/412-527
B6IVC9_RHOCS/435-549
B6JBM8_OLICO/422-537
B6JL74_HELP2/138-259
B6QXZ9_9RHOB/236-354
B6QXZ9_9RHOB/3-126
B6QZZ2_9RHOB/401-512
B6R4V2_9RHOB/413-527
B6R4V3_9RHOB/409-524
B6RAD3_9RHOB/425-540
B6W119_9BACE/232-348
B6W119_9BACE/3-123
B6W3L6_9BACE/3-118
B6W9I1_9FIRM/5-120
B6W9Q5_9FIRM/232-348
B6W9Q5_9FIRM/3-122
B6WAL0_9FIRM/110-225
B6WSB7_9DELT/409-523
B6WSJ7_9DELT/133-247
B6WSJ7_9DELT/358-469
B6WTG7_9DELT/8-123
B6WUD3_9DELT/415-529
B6X9P6_9ENTR/235-350
B6X9P6_9ENTR/3-125
B6XAJ3_9ENTR/243-359
B6XGA8_9ENTR/420-535
B6XGW4_9ENTR/402-516
B6XUR6_9BIFI/8-122
B6Y6K0_9RICK/410-525
B6YUF1_THEON/120-242
B6YUK5_THEON/3-126
B6YV07_THEON/3-124
B6ZPL4_ECO57/420-535
B6ZSH3_ECO57/402-514
B6ZTJ6_ECO57/403-517
B6ZU64_ECO57/235-350
B6ZU64_ECO57/3-125
B7A0T7_ECO57/231-350
B7A6I5_THEAQ/369-484
B7A9Q6_THEAQ/234-350
B7A9Q6_THEAQ/3-111
B7AEM8_9BACE/232-348
B7AEM8_9BACE/3-123
B7AIJ4_9BACE/13-128
B7AQJ9_9BACE/1-66
B7AQJ9_9BACE/175-291
B7AVB4_9BACE/4-94
B7B7L6_9PORP/3-118
B7BFB5_9PORP/231-347
B7BFB5_9PORP/3-123
B7C7P5_9FIRM/232-348
B7C7P5_9FIRM/3-122
B7CBC7_9FIRM/10-125
B7CFB5_BURPS/152-270
B7CH99_BURPS/438-553
B7CIB0_BURPS/30-126
B7CJE9_BURPS/414-529
B7FX22_PHATC/409-524
B7G868_PHATC/434-566
B7GEU2_ANOFW/86-205
B7GHX1_ANOFW/398-511
B7GIB8_ANOFW/6-121
B7GML9_ANOFW/97-211
B7H0Q6_ACIB3/429-544
B7H0Y5_ACIB3/400-515
B7H205_ACIB3/4-119
B7H2P0_ACIB3/407-522
B7H6W5_BACC4/8-123
B7HBD2_BACC4/117-239
B7HDB9_BACC4/399-545
B7HG56_BACC4/110-222
B7HMU9_BACC7/8-123
B7HRI2_BACC7/405-509
B7HTY4_BACC7/117-239
B7HWC0_BACC7/399-545
B7HYF5_BACC7/110-222
B7I3U7_ACIB5/400-515
B7I4S8_ACIB5/429-544
B7I8E4_ACIB5/407-522
B7I938_ACIB5/4-119
B7IDG3_THEAB/3-119
B7IDG4_THEAB/9-124
B7IE43_THEAB/117-235
B7IMR5_BACC2/117-239
B7IRS4_BACC2/110-222
B7IVL5_BACC2/8-123
B7IXW6_BACC2/399-545
B7J0H0_BORBZ/4-119
B7J9B3_ACIF2/259-372
B7JAJ7_ACIF2/269-382
B7JC63_ACIF2/408-523
B7JDF4_BACC0/117-239
B7JHL9_BACC0/110-222
B7JKV2_BACC0/8-123
B7JQI2_BACC0/399-545
B7JR46_BACC0/405-509
B7JW89_CYAP8/416-531
B7JWJ5_CYAP8/21-138
B7JWJ5_CYAP8/382-491
B7JYA2_CYAP8/403-509
B7K0D3_CYAP8/3-118
B7K0Y1_CYAP8/410-525
B7K3D9_CYAP8/120-235
B7K5R1_CYAP8/339-457
B7K5R1_CYAP8/5-116
B7K5T6_CYAP8/17-134
B7K8C8_CYAP7/403-507
B7K8N7_CYAP7/38-155
B7KA14_CYAP7/417-532
B7KBJ6_CYAP7/417-532
B7KH16_CYAP7/118-233
B7KIF5_CYAP7/3-118
B7KLB9_CYAP7/3-118
B7KLM4_CYAP7/15-132
B7KLM4_CYAP7/385-495
B7KPR8_METC4/414-526
B7KU70_METC4/434-549
B7KUK5_METC4/433-548
B7L1I3_METC4/408-521
B7L7A3_ECO55/420-535
B7LHJ6_ECO55/246-365
B7LHY9_ECO55/235-350
B7LHY9_ECO55/3-125
B7LPF7_ESCF3/251-370
B7LRQ6_ESCF3/235-350
B7LRQ6_ESCF3/3-125
B7LV19_ESCF3/420-535
B7LY06_ECO8A/246-365
B7M0Z5_ECO8A/235-350
B7M0Z5_ECO8A/3-125
B7M3X0_ECO8A/420-535
B7MCQ5_ECO45/235-350
B7MCQ5_ECO45/3-125
B7ME00_ECO45/420-535
B7ML03_ECO45/246-365
B7MQJ3_ECO81/420-535
B7MU38_ECO81/246-365
B7N0T0_ECO81/235-350
B7N0T0_ECO81/3-125
B7N463_ECOLU/246-365
B7N931_ECOLU/420-535
B7NDR1_ECOLU/235-350
B7NDR1_ECOLU/3-125
B7NLK9_ECO7I/235-350
B7NLK9_ECO7I/3-125
B7NVM0_ECO7I/246-365
B7QYV2_9RHOB/428-543
B7QZL4_9EURY/3-113
B7R3J1_9EURY/120-242
B7R402_9EURY/3-124
B7R5Z9_9THEO/4-119
B7RFN5_9RHOB/16-139
B7RFN5_9RHOB/249-367
B7RP02_9RHOB/446-561
B7RWC9_9GAMM/384-499
B7S1R1_9GAMM/114-215
B7S1R1_9GAMM/264-397
B7S2K7_9GAMM/235-349
B7S2K7_9GAMM/3-125
B7TKC2_AMICA/92-205
B7TKC3_ANGRO/92-205
B7TKC4_ANGRO/92-205
B7TKC5_LEUER/77-205
B7TKC6_POLSE/92-205
B7TKC7_LEPOS/92-205
B7TLZ0_DANRE/92-205
B7TLZ1_DANRE/92-205
B7TLZ2_ONCMY/92-205
B7TLZ4_ONCMY/77-205
B7TLZ5_ONCMY/77-205
B7TLZ6_PORNO/97-205
B7TLZ7_PORNO/264-370
B7TLZ8_9TELE/77-205
B7TLZ9_9TELE/92-205
B7TM00_GASAC/92-205
B7TM01_GASAC/92-205
B7TM02_9CICH/92-205
B7TM03_9CICH/92-205
B7UK13_ECO27/235-350
B7UK13_ECO27/3-125
B7UKF8_ECO27/420-535
B7UQE1_ECO27/246-365
B7UWW9_PSEA8/409-523
B7UZM3_PSEA8/403-508
B7V0Q1_PSEA8/234-349
B7V0Q1_PSEA8/3-124
B7V755_PSEA8/423-538
B7VII0_VIBSL/388-505
B7VLH3_VIBSL/403-516
B7VMX4_VIBSL/235-350
B7VMX4_VIBSL/3-125
B7VR06_VIBSL/6-121
B7VR55_VIBSL/422-537
B7WVA5_COMTE/416-530
B7X3E9_COMTE/243-362
B7X3E9_COMTE/3-124
B7XSB3_BORGA/4-119
B7XV60_BORGA/4-119
B7ZC96_DANRE/393-492
B7ZMF5_HUMAN/439-538
B8ARS2_ORYSI/2051-2166
B8C028_THAPS/630-748
B8C172_THAPS/539-664
B8CHA9_SHEPW/246-361
B8CHA9_SHEPW/3-115
B8CQ66_SHEPW/408-523
B8CRU9_SHEPW/422-537
B8CUH3_SHEPW/390-507
B8CWZ4_HALOH/10-124
B8CWZ4_HALOH/230-346
B8CX95_HALOH/11-106
B8CXA0_HALOH/4-119
B8D5M4_DESK1/6-128
B8DEB2_LISMH/5-120
B8DJT8_DESVM/126-241
B8DKB1_DESVM/419-534
B8DKE0_DESVM/133-247
B8DKE0_DESVM/400-511
B8DKS1_DESVM/420-474
B8DKS1_DESVM/512-596
B8DLW3_DESVM/10-125
B8DU69_BIFA0/7-121
B8DYW7_DICTD/21-136
B8E3G1_SHEB2/4-119
B8E3S1_SHEB2/246-361
B8E3S1_SHEB2/3-115
B8E7P8_SHEB2/407-522
B8E9G3_SHEB2/390-507
B8EAY8_SHEB2/400-515
B8EIE3_METSB/408-523
B8EQV5_METSB/426-540
B8ERA4_METSB/115-230
B8F4Q4_HAEPS/409-524
B8F5L1_HAEPS/415-530
B8F7U8_HAEPS/235-350
B8F7U8_HAEPS/3-125
B8FDP7_DESAA/4-119
B8FFE7_DESAA/406-521
B8FG92_DESAA/110-225
B8FH01_DESAA/234-350
B8FH01_DESAA/3-124
B8FL91_DESAA/114-231
B8FPB0_DESHD/4-119
B8FY68_DESHD/3-54
B8FYK7_DESHD/230-346
B8FYK7_DESHD/3-123
B8G304_CHLAD/426-540
B8G5C6_CHLAD/141-259
B8G5C6_CHLAD/358-479
B8G9P2_CHLAD/10-125
B8GD05_CHLAD/418-533
B8GHC9_METPE/128-244
B8GHC9_METPE/368-475
B8GIW6_METPE/1-113
B8GJA2_METPE/412-527
B8GU17_THISH/234-349
B8GU17_THISH/3-124
B8GVI3_CAUCN/121-236
B8GY74_CAUCN/417-531
B8H5N1_CAUCN/427-542
B8HFD8_ARTCA/17-132
B8HH32_ARTCA/3-119
B8HH33_ARTCA/4-120
B8HL25_CYAP4/239-371
B8HMB0_CYAP4/415-530
B8HMB1_CYAP4/3-118
B8HNV0_CYAP4/19-136
B8HRC4_CYAP4/8-123
B8HRC5_CYAP4/129-244
B8HVL8_CYAP4/417-532
B8HWX1_CYAP4/404-502
B8HY72_CYAP4/127-242
B8I3Z4_CLOCE/3-119
B8I3Z5_CLOCE/3-119
B8IIF6_METNO/431-546
B8ILM8_METNO/412-527
B8IMW2_METNO/423-538
B8IPL7_METNO/13-128
B8IYE3_DESDA/8-123
B8IZG8_DESDA/409-523
B8K4M9_VIBPA/422-536
B8K4R5_VIBPA/399-509
B8K8T1_VIBPA/235-350
B8K8T1_VIBPA/3-125
B8KEF3_VIBPA/388-505
B8KL01_9GAMM/129-237
B8KL13_9GAMM/420-535
B8KLT2_9GAMM/235-349
B8KLT2_9GAMM/3-125
B8KNR7_9GAMM/384-498
B8KRC2_9GAMM/421-536
B8KTG1_9GAMM/387-505
B8KUF8_9GAMM/235-349
B8KUF8_9GAMM/3-125
B8KWC6_9GAMM/386-499
B8L1Q4_9GAMM/407-522
B8L6B5_9GAMM/421-536
B8L7D5_9GAMM/403-515
B8LD81_THAPS/420-534
B8QB06_SHEEP/381-480
B8ZJW8_STRPJ/6-121
B8ZLW0_STRPJ/228-344
B8ZLW0_STRPJ/3-122
B9ABN1_BORBU/4-119
B9AF79_METSM/23-138
B9AZN7_9BURK/152-270
B9B3M4_9BURK/414-529
B9BF06_9BURK/432-547
B9BHH9_9BURK/155-273
B9BIT0_9BURK/432-547
B9BU14_9BURK/414-529
B9C1I3_9BURK/155-273
B9C2T8_9BURK/432-547
B9CBZ1_9BURK/414-529
B9CQI2_STACP/403-516
B9CTS3_STACP/5-120
B9CVS1_9PAST/409-524
B9CWU2_9PAST/235-350
B9CWU2_9PAST/3-125
B9D5L0_WOLRE/135-257
B9DIP8_STACT/403-518
B9DQ30_STACT/5-120
B9DTP1_STRU0/6-121
B9E3Z4_CLOK1/6-121
B9EAS0_MACCJ/401-511
B9EB01_MACCJ/5-120
B9FDD1_ORYSJ/1920-2035
B9GPY6_POPTR/418-533
B9HN64_POPTR/365-465
B9ICA8_POPTR/417-532
B9IS27_BACCQ/97-209
B9IW58_BACCQ/1-92
B9J043_BACCQ/405-509
B9J3A0_BACCQ/117-239
B9J4Z1_BACCQ/399-545
B9J940_AGRRK/460-575
B9JA04_AGRRK/425-538
B9JSE4_AGRVS/403-514
B9K9M3_THENN/3-119
B9K9M4_THENN/14-129
B9K9Q3_THENN/114-232
B9KCR3_CAMLR/137-259
B9KEL6_CAMLR/6-121
B9KGB8_CAMLR/402-506
B9KHD0_ANAMF/408-523
B9KQ96_RHOSK/420-535
B9KSH2_RHOSK/236-354
B9KSH2_RHOSK/3-126
B9KZ12_THERP/416-531
B9KZK8_THERP/3-119
B9KZK9_THERP/3-119
B9L3I3_THERP/1-115
B9L6I0_NAUPA/144-265
B9L6I6_NAUPA/402-514
B9L7Q5_NAUPA/222-337
B9L7Q5_NAUPA/3-118
B9LA30_NAUPA/3-114
B9LA31_NAUPA/295-410
B9LDV9_CHLSY/417-532
B9LEW0_CHLSY/141-259
B9LEW0_CHLSY/358-479
B9LF44_CHLSY/439-553
B9LHF1_CHLSY/10-125
B9LN42_HALLT/230-346
B9LN42_HALLT/3-119
B9LPR4_HALLT/13-126
B9LQC5_HALLT/114-228
B9LQC5_HALLT/342-449
B9LQF0_HALLT/243-359
B9LQW6_HALLT/401-516
B9LS83_HALLT/5-117
B9LZW6_GEOSF/110-225
B9M1R3_GEOSF/411-526
B9MF32_ACIET/414-528
B9MH62_ACIET/245-363
B9MH62_ACIET/3-126
B9MIH8_ACIET/416-531
B9MMG0_ANATD/3-121
B9MMG1_ANATD/3-118
B9NQT2_9RHOB/236-354
B9NQT2_9RHOB/3-126
B9NTM7_9RHOB/428-543
B9NZG1_PROMA/18-138
B9P1C2_PROMA/120-235
B9PEB9_POPTR/43-158
B9QRY7_9RHOB/1-123
B9QRY7_9RHOB/233-351
B9QXA9_9RHOB/384-499
B9QYD9_9RHOB/418-540
B9R363_9RHOB/409-524
B9R5A8_9RHOB/416-530
B9RDN8_RICCO/1036-1151
B9RX36_RICCO/493-618
B9TFV3_RICCO/357-459
B9VQ30_9GAMM/235-350
B9VQ30_9GAMM/3-125
B9WWM3_STRSU/6-121
B9X2R2_BORBU/4-119
B9X7C1_BORBU/4-119
B9X803_9SPIO/4-119
B9XWB2_HELPY/138-259
B9Y1P9_HELPY/138-259
B9Y2I3_9FIRM/13-128
B9Y2I4_9FIRM/5-121
B9Y822_9FIRM/7-122
B9Y8K0_9FIRM/305-420
B9Y8K0_9FIRM/77-185
B9Z3P0_9NEIS/112-227
B9Z6K1_9NEIS/408-523
C0A3E5_9BACT/423-538
C0A503_9BACT/166-280
C0A503_9BACT/416-530
C0AIR3_BORBU/4-119
C0AKA7_BORBU/4-119
C0AMJ8_9SPIO/4-119
C0AUR6_9ENTR/402-516
C0AWL4_9ENTR/47-161
C0AX67_9ENTR/342-388
C0AX68_9ENTR/1-81
C0AZZ0_9ENTR/51-166
C0AZZ1_9ENTR/3-125
C0B887_9FIRM/230-327
C0B887_9FIRM/3-122
C0BAB0_9FIRM/4-119
C0BGA5_9BACT/235-351
C0BGA5_9BACT/3-123
C0BLW1_9BACT/412-512
C0BN91_9BACT/112-226
C0BTS3_9BIFI/17-131
C0BYU5_9CLOT/231-347
C0BYU5_9CLOT/3-122
C0BZ82_9CLOT/1-100
C0C1E1_9CLOT/5-120
C0CHS9_9FIRM/235-351
C0CHS9_9FIRM/7-126
C0CJG2_9FIRM/6-121
C0CLC2_9FIRM/4-119
C0D4U7_9CLOT/4-119
C0D5S0_9CLOT/13-127
C0D9K5_9CLOT/231-347
C0D9K5_9CLOT/3-122
C0DAF8_9CLOT/3-119
C0DAF9_9CLOT/9-124
C0DRS6_EIKCO/413-528
C0DVZ6_EIKCO/245-360
C0DVZ6_EIKCO/3-110
C0E161_9CORY/182-300
C0EAL6_9CLOT/26-141
C0EAL7_9CLOT/3-120
C0EKW0_NEIFL/243-358
C0EKW0_NEIFL/3-132
C0EQT5_NEIFL/411-526
C0EVL6_9FIRM/19-138
C0EVL6_9FIRM/247-363
C0EZJ7_9FIRM/9-123
C0EZK1_9FIRM/4-119
C0F9K2_9RICK/410-525
C0FTH8_9FIRM/233-349
C0FTH8_9FIRM/3-122
C0FW94_9FIRM/4-68
C0FXU1_9FIRM/4-119
C0G6K3_9RHIZ/236-354
C0G6K3_9RHIZ/3-126
C0G756_9RHIZ/439-554
C0G9F2_9RHIZ/432-545
C0GHH3_9FIRM/1-60
C0GHH3_9FIRM/168-287
C0GHH4_9FIRM/3-55
C0GIG3_9FIRM/111-226
C0GJM6_9FIRM/6-121
C0M823_STRE4/7-122
C0MG45_STRS7/7-122
C0N2Y2_9GAMM/408-523
C0N5F5_9GAMM/237-352
C0N5F5_9GAMM/3-127
C0N963_9GAMM/377-492
C0PVE4_SALPC/420-535
C0PZV2_SALPC/235-350
C0PZV2_SALPC/3-125
C0Q910_DESAH/405-520
C0QA07_DESAH/235-351
C0QA07_DESAH/3-124
C0QAF7_DESAH/8-123
C0QB62_DESAH/119-242
C0QE31_DESAH/388-506
C0QEP3_DESAH/427-543
C0QFU0_DESAH/5-57
C0QHD2_DESAH/148-262
C0QHD2_DESAH/373-484
C0QLD5_DESAH/110-225
C0QQD6_PERMH/293-423
C0QQU9_PERMH/228-343
C0QQU9_PERMH/3-117
C0QSL5_PERMH/143-262
C0QUL6_PERMH/9-127
C0QWS7_BRAHW/4-120
C0R4R6_WOLWR/410-525
C0RJ86_BRUMB/236-354
C0RJ86_BRUMB/3-126
C0RJT4_BRUMB/439-554
C0RKE8_BRUMB/424-537
C0SWQ3_BORBU/4-119
C0T1H2_BORBU/4-119
C0VHS9_9GAMM/397-512
C0VI11_9GAMM/431-546
C0VI69_9GAMM/4-119
C0VLB5_9GAMM/407-522
C0VQH1_9CORY/152-270
C0VYK3_9ACTO/18-133
C0W0R0_9ACTO/12-126
C0W1S4_9ACTO/1-114
C0W1S5_9ACTO/3-119
C0W373_9ACTO/3-119
C0W374_9ACTO/3-119
C0W689_9ACTO/11-125
C0WA38_9FIRM/7-121
C0WDC9_9FIRM/237-353
C0WDC9_9FIRM/8-128
C0WF83_9CORY/20-135
C0WJ80_9CORY/154-272
C0WRD2_LACBU/21-136
C0WSM8_LACBU/410-527
C0WY35_LACFE/413-527
C0WYW1_LACFE/7-122
C0X3X1_ENTFA/5-120
C0XGY5_LACHI/21-136
C0XTX4_9CORY/17-132
C0XV88_9CORY/146-264
C0Y036_BURPS/30-126
C0Y9A9_BURPS/152-270
C0Y9Y2_BURPS/439-554
C0YEB2_BURPS/414-529
C0YYH4_LACRE/1-39
C0YYH5_LACRE/7-78
C0Z1H5_LACRE/405-531
C0Z9E3_BREBN/5-120
C0ZX44_RHOE4/149-267
C0ZYV1_RHOE4/3-119
C0ZYV2_RHOE4/3-119
C1ABP3_GEMAT/441-556
C1ACC3_GEMAT/445-560
C1AFF0_MYCBT/3-119
C1AFF1_MYCBT/3-119
C1AGW9_MYCBT/149-267
C1B1J2_RHOOB/149-267
C1B207_RHOOB/270-390
C1B477_RHOOB/3-119
C1B478_RHOOB/3-119
C1B4G0_RHOOB/109-221
C1BCA4_RHOOB/153-271
C1C5K7_STRP7/228-344
C1C5K7_STRP7/3-122
C1C9X8_STRP7/6-121
C1CBP9_STRZJ/6-121
C1CCM8_STRZJ/228-344
C1CCM8_STRZJ/3-122
C1CHY6_STRZP/6-121
C1CIX5_STRZP/228-344
C1CIX5_STRZP/3-122
C1CNV2_STRZT/6-121
C1CPY9_STRZT/228-344
C1CPY9_STRZT/3-122
C1CZV2_DEIDV/6-121
C1D3X1_DEIDV/417-532
C1D7N8_LARHH/236-351
C1D7N8_LARHH/5-126
C1D962_LARHH/408-523
C1DAG5_LARHH/429-544
C1DDJ6_LARHH/397-512
C1DFV5_AZOVD/234-349
C1DFV5_AZOVD/3-124
C1DNR5_AZOVD/429-544
C1DT11_SULAA/288-417
C1DWB6_SULAA/147-266
C1EPZ2_BACC3/8-123
C1EQ64_BACC3/110-222
C1ETY0_BACC3/405-509
C1EX59_BACC3/117-239
C1EXN4_BACC3/399-545
C1F1A9_ACIC5/252-365
C1FDB8_MICSR/967-1082
C1FKM5_CLOBJ/6-121
C1FLH1_CLOBJ/230-346
C1FLH1_CLOBJ/3-122
C1HGL4_9ESCH/420-535
C1HJY4_9ESCH/252-371
C1HPK3_9ESCH/402-514
C1HRJ5_9ESCH/235-350
C1HRJ5_9ESCH/3-125
C1HRQ8_9ESCH/403-517
C1HZV3_NEIGO/243-358
C1HZV3_NEIGO/3-116
C1I0A0_NEIGO/427-542
C1I4R2_9CLOT/230-346
C1I4R2_9CLOT/3-122
C1I613_9CLOT/6-121
C1IC42_STRCI/3-119
C1IC43_STRCI/3-120
C1L1U4_LISMC/5-120
C1M896_9ENTR/420-535
C1MCF7_9ENTR/402-514
C1MCY0_9ENTR/235-350
C1MCY0_9ENTR/3-125
C1MD27_9ENTR/403-517
C1MGV9_MICPC/411-526
C1NBJ6_9ESCH/392-505
C1NBZ3_9ESCH/402-514
C1NEQ6_9ESCH/235-350
C1NEQ6_9ESCH/3-125
C1NEW9_9ESCH/403-517
C1P8A9_BACCO/116-239
C1PFQ7_BACCO/8-125
C2BDV4_9FIRM/110-225
C2BEG7_9FIRM/232-348
C2BEG7_9FIRM/3-122
C2BFC5_9FIRM/6-121
C2C609_VIBCH/458-572
C2C897_VIBCH/4-119
C2CCE7_VIBCH/388-505
C2CDU9_VIBCH/13-135
C2CDU9_VIBCH/245-360
C2CF31_9FIRM/110-225
C2CHA9_9FIRM/3-45
C2CHB0_9FIRM/148-264
C2CJ83_9FIRM/5-120
C2CQX9_CORST/137-255
C2CSD4_CORST/20-135
C2D2K7_LACBR/21-136
C2DHU0_ENTFA/5-120
C2DIF9_ECOLX/235-350
C2DIF9_ECOLX/3-125
C2DIM3_ECOLX/403-517
C2DL00_ECOLX/420-535
C2DN42_ECOLX/402-514
C2DRU8_ECOLX/231-350
C2E3L3_LACJO/395-513
C2EHF6_9LACO/418-535
C2EJN2_9LACO/5-120
C2EMY1_9LACO/6-121
C2EPX7_9LACO/399-512
C2EV23_9LACO/7-122
C2EWK9_9LACO/395-513
C2FSD5_9SPHI/3-118
C2FYQ5_9SPHI/418-533
C2GH50_9CORY/152-270
C2GNA2_LACRE/7-122
C2GND6_LACRE/405-532
C2GUD8_BIFLI/11-125
C2GZT4_ENTFA/5-120
C2H8D3_ENTFC/5-120
C2HLY4_LACAC/406-520
C2HP90_LACAC/6-121
C2HSE4_VIBCH/405-519
C2HSY8_VIBCH/13-135
C2HSY8_VIBCH/245-360
C2HV30_VIBCH/400-511
C2HWG5_VIBCH/388-505
C2I271_VIBCH/13-135
C2I271_VIBCH/245-360
C2I3M9_VIBCH/405-519
C2I6C0_VIBCH/402-516
C2IAQ4_VIBCH/388-505
C2IDW7_VIBCH/458-572
C2IEL2_VIBCH/13-135
C2IEL2_VIBCH/245-360
C2IH28_VIBCH/388-505
C2IJQ6_VIBCH/400-511
C2IMG8_VIBCH/400-511
C2IMJ2_VIBCH/388-505
C2IQL7_VIBCH/402-516
C2IXE8_VIBCH/13-135
C2IXE8_VIBCH/245-360
C2IY95_VIBCH/13-135
C2IY95_VIBCH/245-360
C2J9M0_VIBCH/388-505
C2JAF2_VIBCH/399-510
C2JF09_VIBCH/458-572
C2JHY3_VIBCH/13-135
C2JHY3_VIBCH/245-360
C2JN10_ENTFA/5-120
C2KDL4_9LACO/5-117
C2KLY6_LEUMC/5-120
C2KNC1_9ACTO/5-120
C2KQ65_9ACTO/1-113
C2KQ66_9ACTO/3-119
C2KSP8_9ACTO/2-100
C2KW04_9FIRM/231-349
C2KW04_9FIRM/3-122
C2KX30_9FIRM/4-119
C2LEC1_PROMI/235-350
C2LEC1_PROMI/3-125
C2LF34_PROMI/402-516
C2LIR1_PROMI/243-357
C2LIV0_PROMI/423-547
C2LQB2_STRSL/6-121
C2LQD0_STRSL/228-344
C2LQD0_STRSL/3-122
C2LVZ9_STAHO/403-517
C2LW63_STAHO/5-120
C2M4N2_CAPGI/5-122
C2MDP3_9PORP/233-349
C2MDP3_9PORP/3-124
C2MGA3_BACCE/405-551
C2MPW2_BACCE/8-123
C2MRJ4_BACCE/405-509
C2MSI4_BACCE/117-239
C2MTT2_BACCE/110-222
C2MWD5_BACCE/405-551
C2N5K0_BACCE/8-123
C2N8B2_BACCE/117-239
C2N9N6_BACCE/114-226
C2ND58_BACCE/405-551
C2NM32_BACCE/8-123
C2NNP5_BACCE/405-509
C2NR06_BACCE/110-222
C2NUD6_BACCE/405-551
C2P2X0_BACCE/8-123
C2P5J9_BACCE/117-239
C2P6T9_BACCE/110-222
C2PAI3_BACCE/405-522
C2PJE2_BACCE/8-123
C2PM18_BACCE/117-239
C2PND0_BACCE/110-222
C2PRE8_BACCE/405-550
C2Q027_BACCE/8-123
C2Q2L0_BACCE/117-239
C2Q3X6_BACCE/110-222
C2Q7H8_BACCE/405-522
C2QGB0_BACCE/8-123
C2QKB3_BACCE/110-222
C2QNI4_BACCE/399-545
C2QXE9_BACCE/8-123
C2R025_BACCE/117-239
C2R1C8_BACCE/110-222
C2R3N0_BACCE/399-545
C2RCT9_BACCE/8-123
C2RF14_BACCE/117-239
C2RGD2_BACCE/114-226
C2RIL3_BACCE/389-507
C2RSD1_BACCE/8-123
C2RW11_BACCE/110-222
C2RZ62_BACCE/405-551
C2S862_BACCE/8-123
C2SA08_BACCE/405-509
C2SC68_BACCE/110-222
C2SFL0_BACCE/405-550
C2SPC8_BACCE/8-123
C2SRY2_BACCE/21-143
C2ST94_BACCE/72-184
C2SWF0_BACCE/405-551
C2T582_BACCE/8-123
C2T7S1_BACCE/117-239
C2T951_BACCE/110-222
C2TBZ9_BACCE/405-551
C2TKU9_BACCE/8-123
C2TMW1_BACCE/405-509
C2TPS6_BACCE/110-222
C2TSV9_BACCE/405-551
C2U1T6_BACCE/8-123
C2U4B5_BACCE/117-239
C2U5S2_BACCE/110-222
C2U9H1_BACCE/405-551
C2UIK1_BACCE/8-99
C2UM32_BACCE/114-226
C2UMG3_BACCE/117-239
C2UR07_BACCE/269-387
C2UZQ4_BACCE/8-123
C2V2B0_BACCE/117-239
C2V3L0_BACCE/110-222
C2V7E4_BACCE/405-551
C2VG42_BACCE/8-123
C2VIP2_BACCE/117-239
C2VJZ9_BACCE/110-222
C2VP55_BACCE/405-551
C2VY43_BACCE/8-123
C2VZS1_BACCE/405-509
C2W0R6_BACCE/117-194
C2W260_BACCE/110-222
C2W484_BACCE/389-507
C2WBB3_BACCE/15-130
C2WDP1_BACCE/28-150
C2WEZ2_BACCE/110-222
C2WI32_BACCE/405-551
C2WS02_BACCE/8-123
C2WUH1_BACCE/117-239
C2WVT2_BACCE/110-222
C2X3L1_BACCE/117-239
C2X7C3_BACCE/405-551
C2XFY7_BACCE/8-123
C2XJU7_BACCE/110-222
C2XM61_BACCE/117-239
C2XPJ1_BACCE/405-550
C2XYE7_BACCE/8-123
C2Y0Z4_BACCE/117-239
C2Y677_BACCE/405-551
C2YEM5_BACCE/8-123
C2YH72_BACCE/117-239
C2YII5_BACCE/114-226
C2YM70_BACCE/405-551
C2YVR2_BACCE/8-123
C2YYA7_BACCE/117-239
C2YZN2_BACCE/110-222
C2Z3C0_BACCE/389-507
C2ZC20_BACCE/8-123
C2ZEJ5_BACCE/21-143
C2ZFT6_BACCE/110-222
C2ZJX0_BACCE/399-545
C2ZTK1_BACCE/8-123
C2ZW44_BACCE/117-239
C2ZXD6_BACCE/110-222
C3A1I2_BACMY/405-550
C3AA20_BACMY/8-123
C3ACL4_BACMY/117-239
C3AHN7_BACMY/389-534
C3APU5_BACMY/8-123
C3ASA0_BACMY/123-245
C3ATM8_BACMY/110-222
C3AZJ6_BACMY/389-534
C3B7A2_BACMY/8-123
C3B9T6_BACMY/123-245
C3BBC7_BACMY/63-135
C3BG31_9BACI/389-534
C3BP84_9BACI/8-123
C3BRP5_9BACI/123-245
C3BT22_9BACI/110-222
C3BXU5_BACTU/405-551
C3C6Z0_BACTU/8-123
C3CB11_BACTU/110-222
C3CEC4_BACTU/405-551
C3CNA5_BACTU/8-123
C3CSC0_BACTU/114-226
C3CT26_BACTU/117-239
C3D698_BACTU/8-123
C3D8V5_BACTU/117-239
C3DA83_BACTU/114-226
C3DBH1_BACTU/405-551
C3DFE9_BACTS/2-92
C3DPA1_BACTS/8-99
C3DS21_BACTS/117-239
C3DTH5_BACTS/114-169
C3DTH5_BACTS/162-264
C3DZ63_BACTU/405-551
C3E7R9_BACTU/8-123
C3EA94_BACTU/117-239
C3EBN6_BACTU/114-226
C3EGB8_BACTK/399-545
C3EPT7_BACTK/8-123
C3ESC6_BACTK/117-239
C3ETP7_BACTK/110-222
C3EX53_BACTU/405-551
C3F689_BACTU/8-123
C3F7U9_BACTU/405-518
C3FA92_BACTU/110-222
C3FPM9_BACTB/8-123
C3FS86_BACTB/117-239
C3FTL0_BACTB/114-226
C3FUT9_BACTB/405-551
C3FYJ3_BACTU/405-551
C3G7E3_BACTU/8-123
C3G8Y6_BACTU/411-515
C3GB98_BACTU/110-222
C3GE70_BACTU/405-551
C3GN80_BACTU/8-123
C3GPS9_BACTU/405-509
C3GS26_BACTU/110-222
C3GWK8_BACTU/405-551
C3H5H2_BACTU/8-123
C3H718_BACTU/411-515
C3H935_BACTU/114-226
C3HDX8_BACTU/405-551
C3HMY9_BACTU/8-123
C3HPN7_BACTU/405-509
C3HRU7_BACTU/110-222
C3HVX8_BACTU/405-551
C3I599_BACTU/8-123
C3I9C2_BACTU/114-226
C3IEY9_BACTU/405-551
C3INI4_BACTU/8-123
C3ISD3_BACTU/114-226
C3JBM8_9PORP/233-349
C3JBM8_9PORP/3-124
C3JKT9_RHOER/149-267
C3JLM8_RHOER/3-119
C3JLM9_RHOER/3-119
C3K7K9_PSEFS/407-522
C3K8L9_PSEFS/409-522
C3KE45_PSEFS/234-349
C3KE45_PSEFS/3-124
C3KMW8_RHISN/409-524
C3KTJ5_CLOB6/6-121
C3KUI7_CLOB6/230-346
C3KUI7_CLOB6/3-122
C3L7Z7_BACAC/405-509
C3LC29_BACAC/117-239
C3LFE0_BACAC/399-545
C3LFS3_BACAC/114-226
C3LI44_BACAC/8-123
C3LPB6_VIBCM/235-350
C3LPB6_VIBCM/3-125
C3LRR8_VIBCM/458-572
C3LSU4_VIBCM/400-511
C3LTP0_VIBCM/388-505
C3LXK5_VIBC3/458-572
C3MGV2_RHISN/404-517
C3MLV3_SULIL/130-242
C3MSQ2_SULIM/130-242
C3N2D4_SULIA/130-242
C3NB36_SULIY/130-242
C3NKI8_SULIN/130-242
C3NSD9_VIBCJ/388-505
C3NTP8_VIBCJ/13-135
C3NTP8_VIBCJ/245-360
C3NTX1_VIBCJ/400-511
C3NV03_VIBCJ/458-572
C3P0I1_BACAA/399-545
C3P6Y5_BACAA/8-123
C3PAD0_BACAA/405-509
C3PDD0_BACAA/117-239
C3PEP3_CORA7/150-268
C3PJ85_CORA7/17-132
C3PLU1_RICAE/409-524
C3Q165_9BACE/3-118
C3Q4E3_9BACE/232-348
C3Q4E3_9BACE/3-123
C3QHV6_9BACE/232-348
C3QHV6_9BACE/3-123
C3QK28_9BACE/3-118
C3QQE2_9BACE/3-118
C3R2U7_9BACE/232-348
C3R2U7_9BACE/3-123
C3R698_9BACE/3-118
C3RDU7_9BACE/232-348
C3RDU7_9BACE/3-123
C3RJ01_9FIRM/3-122
C3RJ02_9FIRM/3-119
C3RJY9_9FIRM/4-119
C3RK42_9FIRM/6-121
C3RK43_9FIRM/231-347
C3RK43_9FIRM/3-122
C3SC49_ECOLX/403-517
C3SR87_ECOLX/235-350
C3SR87_ECOLX/3-125
C3TCH7_ECOLX/246-365
C3TL82_ECOLX/420-535
C3TR72_ECOLX/402-514
C3TR73_ECOLX/402-514
C3TR75_ECOLX/402-514
C3VLD3_MOUSE/374-473
C3WAZ3_FUSMR/3-120
C3WAZ4_FUSMR/9-124
C3WBS0_FUSMR/4-120
C3WHP0_9FUSO/231-347
C3WHP0_9FUSO/3-122
C3WKZ3_9FUSO/4-120
C3WR37_9FUSO/4-120
C3WSL1_9FUSO/231-347
C3WSL1_9FUSO/3-122
C3WY33_9FUSO/231-347
C3WY33_9FUSO/3-122
C3X0Y0_9FUSO/4-120
C3X4T7_OXAFO/417-532
C3XAZ1_OXAFO/424-539
C3XG93_9HELI/429-544
C3XJ12_9HELI/5-120
C3XM37_9HELI/138-259
C3XMD1_9HELI/420-535
C4AMN0_BURMA/30-126
C4API1_BURMA/414-529
C4AXP2_BURMA/551-660
C4B0P7_BURMA/109-227
C4EXS7_HAEIF/412-527
C4EZW1_HAEIF/235-350
C4EZW1_HAEIF/3-125
C4F2M7_HAEIF/412-527
C4F6W8_HAEIF/235-350
C4F6W8_HAEIF/3-125
C4FFV6_9BIFI/10-124
C4FJM6_9AQUI/290-420
C4FP15_9FIRM/6-121
C4FR51_9FIRM/231-347
C4FR51_9FIRM/3-123
C4FXF2_9FIRM/10-125
C4FYU4_ABIDE/231-347
C4FYU4_ABIDE/3-122
C4G8J9_9FIRM/18-137
C4G8J9_9FIRM/246-362
C4GGT7_9NEIS/417-532
C4GL33_9NEIS/396-511
C4GLF9_9NEIS/244-359
C4GLF9_9NEIS/3-116
C4H0R1_YERPE/403-516
C4H0V9_YERPE/235-350
C4H0V9_YERPE/3-125
C4H6Z1_YERPE/243-357
C4H8Z9_YERPE/420-535
C4HH92_YERPE/403-516
C4HHS6_YERPE/235-350
C4HHS6_YERPE/3-125
C4HIE7_YERPE/243-357
C4HL94_YERPE/420-535
C4HWV3_YERPE/243-357
C4HYU2_YERPE/420-535
C4I2P8_BURPS/152-270
C4I3P0_BURPS/439-554
C4ID02_CLOBU/12-134
C4ID04_CLOBU/4-119
C4II91_CLOBU/231-347
C4II91_CLOBU/4-123
C4IIX3_CLOBU/6-121
C4IM66_CLOBU/9-123
C4IRG9_BRUAB/236-354
C4IRG9_BRUAB/3-126
C4IS17_BRUAB/439-554
C4IUK2_BRUAB/432-545
C4K262_RICPU/409-524
C4K6Y3_HAMD5/235-350
C4K6Y3_HAMD5/3-125
C4K9E8_THASP/234-349
C4K9E8_THASP/3-115
C4KAE5_THASP/417-532
C4KLI2_SULIK/130-242
C4KPM7_BURPS/414-529
C4KRX8_BURPS/30-126
C4KZ24_EXISA/117-244
C4L5A8_EXISA/5-120
C4L7D4_TOLAT/408-523
C4L7Y1_TOLAT/235-350
C4L7Y1_TOLAT/3-125
C4LII4_CORK4/18-133
C4LK52_CORK4/145-263
C4PZ99_SCHMA/255-360
C4RBY0_9ACTO/11-126
C4RD51_9ACTO/27-150
C4RD51_9ACTO/358-477
C4RDJ4_9ACTO/3-119
C4REA3_9ACTO/3-119
C4RMZ8_9ACTO/147-266
C4RXT3_YERBE/403-516
C4RXX3_YERBE/235-350
C4RXX3_YERBE/3-125
C4S2T9_YERBE/178-292
C4S6D8_YERBE/400-515
C4S7H9_YERMO/420-535
C4SAZ1_YERMO/212-326
C4SCH0_YERMO/235-350
C4SCH0_YERMO/3-125
C4SCK7_YERMO/403-516
C4SMU8_YERFR/400-515
C4SQ58_YERFR/235-350
C4SQ58_YERFR/3-125
C4SQA1_YERFR/403-516
C4STL1_YERFR/178-292
C4SX59_YERIN/400-515
C4T190_YERIN/403-516
C4T1D3_YERIN/235-350
C4T1D3_YERIN/3-125
C4T3M3_YERIN/243-357
C4T9E2_KLEPN/402-514
C4TV75_YERKR/178-292
C4TVX5_YERKR/400-515
C4TY41_YERKR/235-350
C4TY41_YERKR/3-125
C4TY80_YERKR/403-516
C4U8W0_YERAL/336-450
C4U901_YERAL/235-350
C4U901_YERAL/3-125
C4UA56_YERAL/285-399
C4UDF3_YERAL/387-502
C4UH87_YERRU/402-516
C4UHC9_YERRU/235-350
C4UHC9_YERRU/3-125
C4UHK7_YERRU/400-515
C4UKG6_YERRU/224-338
C4USN4_YERRO/243-357
C4UUE4_YERRO/400-515
C4UYW8_YERRO/235-350
C4UYW8_YERRO/3-125
C4UZ09_YERRO/403-517
C4V0G6_9FIRM/231-349
C4V0G6_9FIRM/3-123
C4VQI4_9LACO/395-507
C4W8Y9_STAWA/5-120
C4W956_STAWA/403-516
C4WEC1_9RHIZ/439-554
C4WHN9_9RHIZ/236-354
C4WHN9_9RHIZ/3-126
C4WMI7_9RHIZ/390-503
C4X0Q6_KLEPN/235-350
C4X0Q6_KLEPN/3-125
C4X0V3_KLEPN/403-517
C4X342_KLEPN/402-514
C4X4Q6_KLEPN/420-535
C4XEZ5_MYCFE/11-122
C4XGB3_DESMR/119-252
C4XGY6_DESMR/415-529
C4XGY8_DESMR/407-522
C4XP54_DESMR/388-505
C4XP55_DESMR/133-247
C4XP55_DESMR/355-466
C4XT52_DESMR/123-238
C4XTM9_DESMR/6-121
C4YXR2_9RICK/409-524
C4Z2J6_EUBE2/14-133
C4Z2J6_EUBE2/242-358
C4Z7N6_EUBE2/5-120
C4ZDM0_EUBR3/4-119
C4ZHP5_EUBR3/262-378
C4ZHP5_EUBR3/34-153
C4ZIV1_THASP/17-132
C4ZJ58_THASP/424-539
C4ZLN5_THASP/409-524
C4ZNZ7_THASP/133-254
C4ZNZ7_THASP/297-407
C4ZTU3_ECOBW/246-365
C4ZUE4_ECOBW/235-350
C4ZUE4_ECOBW/3-125
C4ZUT2_ECOBW/420-535
C5A319_THEGJ/120-242
C5A3H5_THEGJ/3-124
C5A4B8_THEGJ/3-113
C5AC28_BURGB/22-88
C5ADI8_BURGB/414-529
C5AIV2_BURGB/437-552
C5APF9_METEA/408-521
C5ATF3_METEA/414-526
C5ATY8_METEA/434-549
C5AXH7_METEA/433-548
C5BBW2_EDWI9/402-500
C5BC04_EDWI9/277-391
C5BF20_EDWI9/235-350
C5BF20_EDWI9/3-125
C5BGN9_EDWI9/404-518
C5BI42_TERTT/121-240
C5BKP7_TERTT/234-349
C5BKP7_TERTT/3-124
C5BQR5_TERTT/401-516
C5BW61_BEUC1/18-92
C5C1A3_BEUC1/20-134
C5C5K5_BEUC1/3-119
C5C5K6_BEUC1/1-114
C5CB55_MICLC/19-134
C5CCK0_MICLC/4-120
C5CCK1_MICLC/1-109
C5CCT5_MICLC/14-129
C5CDS9_KOSOT/15-130
C5CDT0_KOSOT/3-120
C5CIC4_KOSOT/114-232
C5CJW0_VARPS/409-523
C5CSB7_VARPS/416-531
C5CWC3_VARPS/430-545
C5D2Q2_GEOSW/402-516
C5D5C3_GEOSW/5-120
C5D6Z6_GEOSW/117-240
C5E7T5_BIFLI/11-125
C5EJK8_9FIRM/4-119
C5ELM6_9FIRM/9-125
C5ELM7_9FIRM/9-124
C5ELN0_9FIRM/3-119
C5ELN1_9FIRM/8-123
C5EPX1_9FIRM/11-125
C5EUP7_9FIRM/231-347
C5EUP7_9FIRM/3-122
C5F211_9HELI/138-259
C5F299_9HELI/369-484
C5J7D3_MYCCR/6-128
C5N489_STAA3/403-516
C5N4H1_STAA3/5-120
C5NB47_BURMA/30-126
C5NBR4_BURMA/109-227
C5NDP0_BURMA/414-529
C5NGV7_BURMA/439-548
C5NX67_9BACL/234-350
C5NX67_9BACL/3-122
C5PY30_STAAU/403-516
C5Q124_STAAU/5-120
C5Q7S8_STAEP/403-516
C5Q898_STAEP/5-120
C5QQV1_STAEP/403-516
C5QR94_STAEP/5-120
C5QVX0_STAEP/403-516
C5QW76_STAEP/5-120
C5R9W1_WEIPA/5-120
C5RYK3_9PAST/235-350
C5RYK3_9PAST/3-125
C5S231_9PAST/409-524
C5T1Y2_ACIDE/429-543
C5T419_ACIDE/410-524
C5T866_ACIDE/416-531
C5T8K6_ACIDE/243-362
C5T8K6_ACIDE/3-124
C5THD6_ZYMMO/418-532
C5TLB9_NEIFL/411-526
C5TN97_NEIFL/243-358
C5TN97_NEIFL/3-132
C5URL9_CLOBO/6-121
C5VTL8_CLOBO/6-121
C5VZT2_STRSE/6-121
C5W0D4_ECOBB/420-535
C5W208_ECOBB/402-514
C5W3E2_ECOBB/246-365
C5W9M0_ECOBB/235-350
C5W9M0_ECOBB/3-125
C5W9T1_ECOBB/403-517
C5WES6_STRDG/7-122
C5YAM9_SORBI/974-1089
C5YSD3_SORBI/506-631
C5ZAI5_BURPS/30-126
C5ZJC2_BURPS/414-529
C5ZR67_BURPS/439-554
C5ZUD5_BURPS/152-270
C5ZXU4_9HELI/139-260
C5ZY18_9HELI/421-536
C6A059_THESM/120-242
C6A344_THESM/6-129
C6A5F5_THESM/3-124
C6A7K9_BIFLB/7-121
C6ACS1_BARGA/236-354
C6ACS1_BARGA/3-126
C6ACY6_BARGA/438-553
C6AI67_BIFAS/7-121
C6AKR6_AGGAN/235-350
C6AKR6_AGGAN/3-125
C6APK2_AGGAN/412-527
C6B1B5_RHILS/449-564
C6B2L3_RHILS/401-514
C6B5X3_RHILS/117-234
C6BBW9_RALP1/413-528
C6BDI7_RALP1/411-523
C6BGF1_RALP1/405-519
C6BTW7_DESAD/126-241
C6BU67_DESAD/114-246
C6BUJ6_DESAD/112-227
C6BV65_DESAD/235-351
C6BV65_DESAD/3-124
C6BZ43_DESAD/8-123
C6BZJ8_DESAD/405-520
C6BZU1_DESAD/109-228
C6C846_DICDC/404-518
C6C8A3_DICDC/235-350
C6C8A3_DICDC/3-125
C6CBP6_DICDC/420-535
C6CH80_DICZE/403-517
C6CHD2_DICZE/235-350
C6CHD2_DICZE/3-125
C6CQR2_DICZE/421-536
C6CVT6_PAESJ/6-121
C6CZQ2_PAESJ/6-121
C6D071_PAESJ/117-241
C6DB89_PECCP/420-535
C6DFR8_PECCP/235-350
C6DFR8_PECCP/3-125
C6DLL5_MYCTK/3-119
C6DLL6_MYCTK/3-119
C6DXE0_MYCTK/149-267
C6E1F2_GEOSM/415-529
C6E7N4_GEOSM/110-227
C6E851_GEOSM/415-530
C6E855_GEOSM/411-526
C6EB06_ECOBD/402-514
C6EFY6_ECOBD/246-365
C6EGB3_ECOBD/403-517
C6EGH7_ECOBD/235-350
C6EGH7_ECOBD/3-125
C6EKY6_ECOBD/420-535
C6GPV7_STRSX/6-121
C6GW91_STRS4/6-121
C6HVE7_9BACT/269-382
C6HWS7_9BACT/110-226
C6I4J7_9BACE/3-118
C6I5L0_9BACE/232-348
C6I5L0_9BACE/3-123
C6IKK9_9BACE/1-83
C6IKL0_9BACE/149-265
C6IQ21_9BACE/3-118
C6J0X2_9BACL/6-121
C6J161_9BACL/9-124
C6J974_9FIRM/231-347
C6J974_9FIRM/3-122
C6JBD4_9FIRM/4-119
C6JGW2_9FIRM/6-121
C6JKW0_FUSVA/4-120
C6JNH4_FUSVA/231-347
C6JNH4_FUSVA/3-122
C6LBS8_9FIRM/4-119
C6LC10_9FIRM/4-119
C6LED4_9FIRM/3-122
C6LED5_9FIRM/1-116
C6M0S8_NEISI/411-526
C6M106_NEISI/243-358
C6M106_NEISI/3-113
C6M7R9_NEISI/413-528
C6N0T9_9GAMM/421-541
C6N6Y4_9GAMM/414-529
C6NSX3_9GAMM/265-378
C6NSZ5_9GAMM/269-382
C6NX16_9GAMM/408-523
C6R315_9MICC/4-120
C6R316_9MICC/3-119
C6R387_9MICC/9-124
C6R6J2_9CORY/154-272
C6RB37_9CORY/20-135
C6RD55_9PROT/135-257
C6RNY1_ACIRA/397-511
C6RR32_ACIRA/4-119
C6RT48_ACIRA/431-546
C6RTT9_VIBCH/399-510
C6RV43_VIBCH/402-516
C6RWF5_VIBCH/388-505
C6S251_VIBCH/235-350
C6S251_VIBCH/3-125
C6S870_NEIML/243-358
C6S870_NEIML/3-116
C6S992_NEIML/468-583
C6SBG2_NEIME/17-130
C6SBG2_NEIME/257-372
C6SBN3_NEIME/468-583
C6SKN7_NEIME/17-130
C6SKN7_NEIME/257-372
C6SL78_NEIME/107-222
C6SNZ7_STRMN/228-346
C6SNZ7_STRMN/3-122
C6SPD2_STRMN/3-119
C6SPD3_STRMN/3-121
C6TSS9_BURPS/414-529
C6TV31_BURPS/30-126
C6U2J9_BURPS/152-270
C6U3Y8_BURPS/439-554
C6UBU3_ECOBR/420-535
C6UFN9_ECOBR/235-350
C6UFN9_ECOBR/3-125
C6UFV0_ECOBR/403-517
C6UGB3_ECOBR/246-365
C6ULE9_ECOBR/402-514
C6USJ4_ECO5T/246-365
C6UV76_ECO5T/235-350
C6UV76_ECO5T/3-125
C6UVC4_ECO5T/403-517
C6UVN3_ECO5T/402-514
C6V009_ECO5T/420-535
C6V602_NEORI/414-529
C6VMI9_LACPJ/404-521
C6VR93_LACPJ/5-120
C6VSX2_DYAFD/420-534
C6WAK4_ACTMD/3-119
C6WAK5_ACTMD/3-119
C6WM74_ACTMD/143-262
C6WT10_METML/409-524
C6WV03_METML/126-247
C6WV03_METML/290-400
C6WW29_METML/399-511
C6WXJ8_METML/429-543
C6X8I7_METSD/418-533
C6XAA8_METSD/407-520
C6XAH8_METSD/126-247
C6XAH8_METSD/290-400
C6XBM7_METSD/429-544
C6XG94_LIBAP/451-566
C6XI15_HIRBI/424-540
C6XJQ2_HIRBI/242-370
C6XJQ2_HIRBI/3-125
C6XMC5_HIRBI/422-537
C6YBI1_VIBCH/388-505
C6YKF3_VIBCH/399-510
C6YKR5_VIBCH/458-572
C6YLZ1_VIBCH/235-350
C6YLZ1_VIBCH/3-125
C6YPP1_FRATT/230-347
C6YPP1_FRATT/3-118
C6YVS1_9GAMM/230-347
C6YVS1_9GAMM/3-118
C6YW20_9GAMM/231-356
C6Z6K1_9BACE/232-348
C6Z6K1_9BACE/3-123
C6Z944_9BACE/3-118
C7BI63_PHOAA/402-516
C7BNQ7_PHOAA/420-535
C7BQN8_PHOAA/235-350
C7BQN8_PHOAA/3-125
C7C004_HELPB/138-259
C7C765_METED/414-526
C7C8Y1_METED/434-549
C7CBW0_METED/433-548
C7CLY9_METED/408-521
C7CNI1_ENTFA/5-120
C7CZI4_ENTFA/5-120
C7D5K2_9RHOB/236-354
C7D5K2_9RHOB/3-126
C7DBK6_9RHOB/449-564
C7DGS1_9EURY/107-222
C7DGS2_9EURY/123-238
C7DGS3_9EURY/12-127
C7DHQ8_9EURY/115-233
C7G7C0_9FIRM/4-119
C7GD07_9FIRM/231-347
C7GD07_9FIRM/3-122
C7GZM0_9FIRM/233-349
C7GZM0_9FIRM/3-122
C7H1Y9_9FIRM/3-119
C7H1Z0_9FIRM/3-122
C7H3T3_9FIRM/231-347
C7H3T3_9FIRM/3-122
C7HA62_9FIRM/4-119
C7HCP5_CLOTM/232-355
C7HCP5_CLOTM/3-123
C7HRX9_9FIRM/232-348
C7HRX9_9FIRM/3-122
C7HWH1_9FIRM/5-120
C7ITV6_THEET/4-119
C7JI40_ACEP3/405-502
C7JNM0_ACEPA/405-502
C7JXT6_ACEPA/405-502
C7K830_ACEPA/405-502
C7KH99_ACEPA/405-502
C7KRL3_ACEPA/405-502
C7KTF0_ACEPA/405-502
C7L377_ACEPA/405-502
C7LC67_BRUMC/236-354
C7LC67_BRUMC/3-126
C7LCS1_BRUMC/439-554
C7LH55_BRUMC/424-537
C7LL21_MYCML/7-126
C7LNU0_DESBD/145-260
C7LNV1_DESBD/410-525
C7LRM6_DESBD/233-349
C7LRM6_DESBD/3-123
C7LSR0_DESBD/6-121
C7LVC4_DESBD/4-119
C7LVH1_DESBD/133-245
C7LVH1_DESBD/358-469
C7LXV1_ACIFD/115-227
C7M1T0_ACIFD/6-121
C7M1T1_ACIFD/3-119
C7M446_CAPOD/4-121
C7M9N5_BRAFD/133-246
C7M9N5_BRAFD/355-475
C7MFK9_BRAFD/10-125
C7MLQ4_CRYCD/4-120
C7MLQ5_CRYCD/3-121
C7MR34_SACVD/13-128
C7MVN4_SACVD/148-267
C7N0M5_SLAHD/4-120
C7N0M6_SLAHD/3-121
C7N2V0_SLAHD/9-124
C7NCJ7_LEPBD/231-347
C7NCJ7_LEPBD/3-122
C7NEH8_LEPBD/4-121
C7NFQ1_KYTSD/11-126
C7NK12_KYTSD/158-279
C7NMS2_HALUD/233-349
C7NMS2_HALUD/3-121
C7NMS6_HALUD/3-118
C7NMS9_HALUD/3-118
C7NN52_HALUD/3-118
C7NN91_HALUD/17-130
C7NN94_HALUD/413-528
C7NPC7_HALUD/3-118
C7NPP4_HALUD/50-160
C7NR80_HALUD/5-127
C7NRA3_HALUD/113-227
C7NRA3_HALUD/341-448
C7NRE7_HALUD/13-126
C7NRY5_HALUD/240-354
C7NWR6_HALMD/5-120
C7NY37_HALMD/15-128
C7NZM9_HALMD/125-238
C7NZM9_HALMD/352-459
C7NZW2_HALMD/413-528
C7P189_HALMD/114-228
C7P189_HALMD/342-449
C7P281_HALMD/3-118
C7P3H2_HALMD/251-365
C7P3N2_HALMD/125-240
C7P3P4_HALMD/3-118
C7P4G9_HALMD/230-346
C7P4G9_HALMD/3-121
C7P5M9_METFA/3-118
C7P762_METFA/110-227
C7P786_METFA/110-228
C7P9A2_METFA/2-115
C7PH73_CHIPD/416-530
C7PXA4_CATAD/120-218
C7QBI5_CATAD/3-119
C7QBI6_CATAD/3-119
C7QFS1_CATAD/122-240
C7QHL1_CATAD/349-466
C7QHL1_CATAD/5-123
C7QMF9_CYAP0/410-525
C7QQD3_CYAP0/3-118
C7QS00_CYAP0/17-134
C7QSH5_CYAP0/403-509
C7QUB8_CYAP0/120-235
C7QW35_CYAP0/416-531
C7QWG4_CYAP0/21-138
C7QWG4_CYAP0/382-491
C7QXA0_CYAP0/339-457
C7QXA0_CYAP0/5-116
C7R0B0_JONDD/44-158
C7R4K1_JONDD/1-114
C7R4K2_JONDD/3-119
C7RAD5_KANKD/234-349
C7RAD5_KANKD/3-124
C7RAT7_KANKD/414-529
C7RBC0_KANKD/399-510
C7RD83_ANAPD/110-225
C7RE09_ANAPD/232-348
C7RE09_ANAPD/3-122
C7RFB3_ANAPD/5-120
C7RIT9_ACCPU/235-350
C7RIT9_ACCPU/3-124
C7RLT9_ACCPU/408-523
C7RN10_ACCPU/399-512
C7RQR0_ACCPU/133-250
C7RS35_ACCPU/128-249
C7RS35_ACCPU/292-402
C7RTJ1_ACCPU/412-527
C7U3F3_ENTFA/5-120
C7UFA2_ENTFA/5-120
C7UJT7_ENTFA/5-120
C7UZ61_ENTFA/5-120
C7UZW1_ENTFA/5-120
C7VEP9_ENTFA/5-120
C7VGI9_ENTFA/5-120
C7VQM9_ENTFA/5-120
C7VYD5_ENTFA/5-120
C7W587_ENTFA/5-120
C7WJ95_ENTFA/5-120
C7WRZ3_ENTFA/5-120
C7WY17_ENTFA/5-120
C7X774_9PORP/3-118
C7XDT8_9PORP/231-347
C7XDT8_9PORP/3-123
C7XKU4_9LACO/380-492
C7XR20_9FUSO/4-120
C7XRC9_9FUSO/231-347
C7XRC9_9FUSO/3-122
C7XUF3_9LACO/394-508
C7Y8Y7_ENTFA/5-120
C7ZVM3_STAAU/403-516
C7ZVV3_STAAU/5-120
C8A5C1_STAAU/403-516
C8A5K0_STAAU/5-120
C8AAM8_STAAU/403-516
C8AAV7_STAAU/5-120
C8AJI2_STAAU/403-516
C8AJQ9_STAAU/5-120
C8AQP4_STAAU/403-516
C8AQX3_STAAU/5-120
C8JU45_LISMO/5-120
C8K1D1_LISMO/5-120
C8KAR4_LISMO/5-120
C8KMH0_STAAU/403-516
C8KP53_STAAU/5-120
C8KTG2_STAAU/403-516
C8KTN6_STAAU/5-120
C8L4Z3_STAAU/5-120
C8L566_STAAU/403-516
C8LC29_STAAU/5-120
C8LCA4_STAAU/403-516
C8LLQ4_STAAU/5-120
C8LLY0_STAAU/403-516
C8LNU5_STAAU/5-120
C8LU36_STAAU/403-516
C8LWS6_STAAU/403-516
C8LZ74_STAAU/5-120
C8M631_STAAU/5-120
C8M6A7_STAAU/403-516
C8MDR8_STAAU/403-516
C8MDZ1_STAAU/5-120
C8MP84_STAAU/5-120
C8MPG0_STAAU/403-516
C8MR89_STAAU/403-516
C8MRT9_STAAU/5-120
C8N4F2_STAAU/5-120
C8N4M8_STAAU/403-516
C8N8V3_9GAMM/405-520
C8N9G2_9GAMM/416-531
C8NBG6_9GAMM/126-250
C8NBG6_9GAMM/293-401
C8NE62_9LACT/230-346
C8NE62_9LACT/3-122
C8NE71_9LACT/6-121
C8NLR0_COREF/142-260
C8P596_9LACO/396-523
C8P5X7_9LACO/7-122
C8P806_9LACO/408-523
C8PFS3_9PROT/407-520
C8PL38_9PROT/137-259
C8PNM0_9SPIO/7-122
C8PQP6_9SPIO/240-371
C8PQP6_9SPIO/9-130
C8PRZ5_9SPIO/4-119
C8PUL4_9GAMM/3-118
C8PVA8_9GAMM/399-490
C8PY89_9GAMM/3-118
C8RQU7_CORJE/146-264
C8RS56_CORJE/13-128
C8RZ26_9RHOB/236-354
C8RZ26_9RHOB/3-126
C8S490_9RHOB/427-542
C8SE78_9RHIZ/406-519
C8SH51_9RHIZ/454-569
C8T058_KLEPR/235-350
C8T058_KLEPR/3-125
C8T2I2_KLEPR/420-535
C8TBI8_KLEPR/402-514
C8TC98_KLEPR/403-517
C8TGH6_ECO26/402-514
C8TIJ1_ECO26/235-350
C8TIJ1_ECO26/3-125
C8TIN9_ECO26/403-517
C8TJ71_ECO26/420-535
C8TQR0_ECO26/246-365
C8TXR9_ECO10/235-350
C8TXR9_ECO10/3-125
C8TXW7_ECO10/403-517
C8U2G4_ECO10/420-535
C8U711_ECO10/246-365
C8UGN9_ECO1A/235-350
C8UGN9_ECO1A/3-125
C8UGR6_ECO1A/402-514
C8UIR2_ECO1A/420-535
C8UP04_ECO1A/246-365
C8W5Y4_DESAS/9-124
C8WBA8_ZYMMN/418-532
C8WK10_EGGLE/4-120
C8WK11_EGGLE/3-121
C8X0Z4_DESRD/102-217
C8X1Q5_DESRD/388-505
C8X3T0_DESRD/9-124
C8X3T3_DESRD/3-118
C8X3Z0_DESRD/405-520
C8X4N1_DESRD/234-350
C8X4N1_DESRD/3-124
C8XA40_NAKMY/130-248
C8XG52_NAKMY/18-134
C8XG53_NAKMY/3-119
C8XJG4_NAKMY/161-282
C8XJG4_NAKMY/326-435
C8ZZ67_ENTGA/5-120
C9A4I4_ENTCA/5-120
C9AJ71_ENTFC/5-120
C9APQ9_ENTFC/5-120
C9B169_ENTCA/5-120
C9B7F0_ENTFC/5-120
C9BGV9_ENTFC/5-120
C9BPX3_ENTFC/5-120
C9BVW3_ENTFC/5-120
C9C6E0_ENTFC/5-120
C9CF18_ENTFC/5-120
C9CPI6_ENTCA/5-120
C9CXR2_9RHOB/236-354
C9CXR2_9RHOB/3-126
C9CYU1_9RHOB/15-130
C9D269_9RHOB/426-541
C9JFZ9_HUMAN/271-370
C9JM48_HUMAN/271-370
C9K133_RAT/47-177
C9KM35_9FIRM/1-119
C9KM35_9FIRM/227-345
C9KP07_9FIRM/4-119
C9KV00_9BACE/232-348
C9KV00_9BACE/3-123
C9L006_9BACE/3-118
C9L4J8_RUMHA/231-347
C9L4J8_RUMHA/3-122
C9L575_RUMHA/4-119
C9LIP4_9BACT/232-349
C9LIP4_9BACT/3-123
C9LM81_9FIRM/19-133
C9LPQ3_9FIRM/231-347
C9LPQ3_9FIRM/3-123
C9LRI2_9FIRM/4-119
C9LX15_9FIRM/231-347
C9LX15_9FIRM/3-123
C9LZS5_LACHE/6-48
C9M1M2_LACHE/87-202
C9M7I2_9BACT/8-123
C9M8M2_9BACT/235-353
C9M8M2_9BACT/3-124
C9MAM8_HAEIF/412-527
C9MF53_HAEIF/235-350
C9MF53_HAEIF/3-125
C9MFV1_HAEIF/412-527
C9MK62_HAEIF/235-350
C9MK62_HAEIF/3-125
C9MM25_9BACT/232-348
C9MM25_9BACT/3-123
C9MYX9_9FUSO/231-348
C9MYX9_9FUSO/3-122
C9N0L5_9FUSO/4-121
C9NMA6_9VIBR/235-350
C9NMA6_9VIBR/3-125
C9NQF8_9VIBR/388-505
C9NTJ1_9VIBR/422-537
C9P048_9VIBR/402-516
C9P227_VIBME/398-510
C9P5G3_VIBME/4-119
C9P943_VIBME/235-350
C9P943_VIBME/3-125
C9PC39_VIBFU/388-505
C9PC93_VIBFU/422-537
C9PF27_VIBFU/8-123
C9PK28_VIBFU/403-517
C9PKK9_VIBFU/235-350
C9PKK9_VIBFU/3-125
C9PKQ1_VIBFU/399-498
C9PLA1_VIBFU/416-538
C9PNA6_9PAST/403-518
C9PSP3_9PAST/235-350
C9PSP3_9PAST/3-125
C9PY31_9BACT/232-349
C9PY31_9BACT/3-123
C9Q5P9_9VIBR/402-516
C9Q7W4_9VIBR/388-505
C9Q8K0_9VIBR/399-509
C9QBH5_9VIBR/235-350
C9QBH5_9VIBR/3-125
C9QCY3_VIBOR/402-516
C9QD35_VIBOR/235-350
C9QD35_VIBOR/3-125
C9QFU9_VIBOR/422-536
C9QG78_VIBOR/8-123
C9QGG7_VIBOR/399-511
C9QJ75_VIBOR/352-469
C9QQ41_ECOD1/420-535
C9QSA5_ECOD1/402-514
C9QWT2_ECOD1/403-517
C9QXJ3_ECOD1/235-350
C9QXJ3_ECOD1/3-125
C9QXV0_ECOD1/246-365
C9R719_AGGAD/235-350
C9R719_AGGAD/3-125
C9RF11_METVM/110-227
C9RFB6_METVM/3-118
C9RFC5_METVM/114-232
C9RI14_METVM/4-117
C9RR99_FIBSS/6-122
C9RUE5_GEOSY/117-240
C9RZ00_GEOSY/6-121
C9T050_9RHIZ/403-516
C9T6J6_9RHIZ/236-354
C9T6J6_9RHIZ/3-126
C9T747_9RHIZ/439-554
C9T9E7_9RHIZ/403-516
C9TFV1_9RHIZ/439-554
C9TGW4_9RHIZ/236-354
C9TGW4_9RHIZ/3-126
C9TKZ7_9RHIZ/403-516
C9TLL1_9RHIZ/236-354
C9TLL1_9RHIZ/3-126
C9TQF9_9RHIZ/424-539
C9TVU6_9RHIZ/236-354
C9TVU6_9RHIZ/3-126
C9TWX0_9RHIZ/439-554
C9U0M0_9RHIZ/403-516
C9U4F1_BRUAB/439-554
C9U5C2_BRUAB/236-354
C9U5C2_BRUAB/3-126
C9UAR2_BRUAB/403-516
C9UDF2_BRUAB/439-554
C9UEC9_BRUAB/236-354
C9UEC9_BRUAB/3-126
C9UI79_BRUAB/403-516
C9UMC7_BRUAB/236-354
C9UMC7_BRUAB/3-126
C9UMY2_BRUAB/439-554
C9USX4_BRUAB/403-516
C9UYD4_BRUAB/236-354
C9UYD4_BRUAB/3-126
C9UYY5_BRUAB/439-554
C9V173_BRUAB/403-516
C9V6Q9_BRUNE/403-516
C9VAS0_BRUNE/236-354
C9VAS0_BRUNE/3-126
C9VBB5_BRUNE/439-556
C9VE97_9RHIZ/403-516
C9VK82_9RHIZ/236-354
C9VK82_9RHIZ/3-126
C9VL60_9RHIZ/439-554
C9VQP2_BRUAB/403-516
C9VTJ5_BRUAB/236-354
C9VTJ5_BRUAB/3-126
C9VU40_BRUAB/439-554
C9WYA9_NEIM8/243-358
C9WYA9_NEIM8/3-116
C9X295_NEIM8/411-526
C9X5Y4_SALTD/235-350
C9X5Y4_SALTD/3-125
C9X631_SALTD/403-517
C9X679_SALTD/402-514
C9X9X8_SALTD/420-535
C9XLS3_CLODC/4-119
C9XVK1_CROTZ/403-515
C9XXV3_CROTZ/420-535
C9Y1Z2_CROTZ/235-350
C9Y1Z2_CROTZ/3-125
C9Y240_CROTZ/377-491
C9Y7S1_9BURK/426-539
C9YCQ3_9BURK/396-511
C9YJ75_CLODR/4-119
C9Z0F6_STRSW/3-119
C9Z0F7_STRSW/3-119
C9Z3X4_STRSW/402-516
C9Z3X4_STRSW/75-160
C9Z8W4_STRSW/148-266
C9ZCT8_STRSW/385-527
C9ZSU5_TRYB9/162-225
D0AHW4_ENTFC/5-120
D0AR93_ENTFC/5-120
D0AVR6_BRUAB/403-516
D0AZR1_BRUAB/236-354
D0AZR1_BRUAB/3-126
D0B0A3_BRUAB/439-554
D0B646_BRUME/403-516
D0B8U2_BRUME/439-554
D0B9D2_BRUME/236-354
D0B9D2_BRUME/3-126
D0BAI4_BRUSU/439-554
D0BB26_BRUSU/236-354
D0BB26_BRUSU/3-126
D0BHU5_BRUSU/403-516
D0BL71_9LACT/230-346
D0BL71_9LACT/3-122
D0BLJ8_9LACT/5-120
D0BTP8_9FUSO/4-120
D0BTX6_9FUSO/231-347
D0BTX6_9FUSO/3-122
D0BW54_9GAMM/429-544
D0BX50_9GAMM/407-522
D0BZJ4_9GAMM/4-119
D0C065_9GAMM/400-515
D0C6N3_ACIBA/4-119
D0CAL2_ACIBA/429-544
D0CAU2_ACIBA/400-467
D0CLP1_9SYNE/119-234
D0CNK3_9SYNE/18-138
D0CPV1_9RHOB/236-354
D0CPV1_9RHOB/3-126
D0CSU8_9RHOB/426-541
D0D0X5_9RHOB/236-354
D0D0X5_9RHOB/3-126
D0D1N7_9RHOB/406-509
D0D5S5_9RHOB/9-124
D0D6D6_9RHOB/438-553
D0DAC9_9RHOB/3-118
D0DRE8_LACFE/7-122
D0DTM2_LACFE/392-506
D0FUL6_ERWPY/420-535
D0FWS9_ERWPY/235-350
D0FWS9_ERWPY/3-125
D0FWX3_ERWPY/403-517
D0GBX5_BRUME/403-516
D0GEI1_BRUME/439-554
D0GF27_BRUME/236-354
D0GF27_BRUME/3-126
D0GLR6_9FUSO/4-121
D0GPV5_9FUSO/231-347
D0GPV5_9FUSO/3-122
D0GQ90_VIBMI/402-516
D0GRL9_VIBMI/388-505
D0GSV6_VIBMI/399-510
D0GW82_VIBMI/235-350
D0GW82_VIBMI/3-125
D0GXT4_VIBMI/4-119
D0H0Y4_VIBCH/235-350
D0H0Y4_VIBCH/3-125
D0H1Q0_VIBCH/388-505
D0H9P1_VIBCH/399-510
D0HA46_VIBCH/402-516
D0HBJ7_VIBMI/333-444
D0HDJ7_VIBMI/4-119
D0HFC2_VIBMI/388-505
D0HI86_VIBMI/402-516
D0HJI9_VIBMI/235-350
D0HJI9_VIBMI/3-125
D0HL63_VIBCH/388-495
D0HMU2_VIBCH/235-350
D0HMU2_VIBCH/3-125
D0HNF5_VIBCH/399-510
D0HPJ1_VIBCH/402-516
D0HUT3_VIBCH/402-516
D0HW54_VIBCH/388-505
D0HYT9_VIBCH/235-350
D0HYT9_VIBCH/3-125
D0I2U7_VIBHO/235-350
D0I2U7_VIBHO/3-125
D0I3Q8_VIBHO/400-510
D0I674_VIBHO/4-119
D0I9G0_VIBHO/422-537
D0I9S3_VIBHO/123-238
D0IBT9_VIBHO/388-505
D0ID80_9VIBR/399-510
D0IE09_9VIBR/402-516
D0IEG6_9VIBR/235-350
D0IEG6_9VIBR/3-125
D0IG78_9VIBR/388-505
D0ISY6_HELP1/138-259
D0IW71_COMT2/243-362
D0IW71_COMT2/3-124
D0J6H7_COMT2/416-530
D0J8M9_BLASP/3-118
D0JBN7_BLASB/3-118
D0JD26_YERPD/392-505
D0JD63_YERPD/235-350
D0JD63_YERPD/3-125
D0JDJ7_YERPD/243-357
D0JFR2_YERPD/420-535
D0JMN7_YERP1/235-350
D0JMN7_YERP1/3-125
D0JPT2_YERP1/419-534
D0JXJ1_YERP1/403-516
D0JXY2_YERP1/243-357
D0K019_HELP5/138-259
D0K3S7_STAAD/403-516
D0K402_STAAD/5-120
D0KAP6_PECWW/235-350
D0KAP6_PECWW/3-125
D0KAU8_PECWW/403-517
D0KJF2_PECWW/420-535
D0KNL6_SULS9/130-243
D0KVG8_HALNC/416-531
D0KVR7_HALNC/235-350
D0KVR7_HALNC/3-125
D0L5D8_GORB4/2-117
D0LCI3_GORB4/3-119
D0LCI4_GORB4/3-119
D0LEA0_GORB4/149-267
D0LH42_HALO1/416-531
D0LJG5_HALO1/5-121
D0LKZ2_HALO1/121-237
D0LKZ2_HALO1/270-397
D0LWD4_HALO1/232-348
D0LWD4_HALO1/3-115
D0LWM3_HALO1/406-520
D0LZP9_HALO1/119-234
D0M6A7_VIBSE/402-516
D0MBU5_VIBSE/422-537
D0MCT7_RHOM4/4-119
D0MEA4_RHOM4/409-512
D0MG76_RHOM4/233-350
D0MG76_RHOM4/3-123
D0MGH2_RHOM4/413-528
D0MGH6_RHOM4/402-517
D0MI83_RHOM4/417-532
D0MKK8_RHOM4/125-240
D0P5T1_BRUSU/403-516
D0PD75_BRUSU/236-354
D0PD75_BRUSU/3-126
D0PDS9_BRUSU/439-554
D0PES7_BRUSU/403-516
D0PKI4_BRUSU/236-354
D0PKI4_BRUSU/3-126
D0PL37_BRUSU/439-554
D0R1Q0_LACJF/395-533
D0RD59_9RHIZ/403-516
D0RIN6_9RHIZ/236-354
D0RIN6_9RHIZ/3-126
D0RJM2_9RHIZ/439-554
D0RP27_9RICK/236-354
D0RP27_9RICK/3-126
D0RVE4_9STRE/6-121
D0RWD0_9STRE/228-344
D0RWD0_9STRE/3-122
D0RYK5_ACICA/4-119
D0S2A6_ACICA/407-522
D0S5B9_ACICA/429-544
D0S6A8_ACICA/400-515
D0SD31_ACIJO/430-544
D0SDC2_ACIJO/400-515
D0SE05_ACIJO/4-119
D0SIG1_ACIJU/4-119
D0SMU6_ACIJU/407-522
D0SPN1_ACIJU/398-513
D0SPW4_ACIJU/431-546
D0SSG0_ACILW/430-545
D0SSQ5_ACILW/401-516
D0SVF0_ACILW/4-119
D0T1L2_ACIRA/4-119
D0T6D5_ACIRA/397-511
D0T6M3_ACIRA/431-546
D0T9E2_9BACE/3-118
D0TFV4_9BACE/231-347
D0TFV4_9BACE/3-123
D0TSZ8_9BACE/3-118
D0TUS7_9BACE/232-348
D0TUS7_9BACE/3-123
D0W2D3_NEICI/438-553
D0W5G8_NEICI/243-358
D0W5G8_NEICI/3-115
D0W9L7_NEILA/243-358
D0W9L7_NEILA/3-116
D0W9Y7_NEILA/411-526
D0WHB6_9ACTN/3-121
D0WHB7_9ACTN/4-120
D0WME1_9ACTO/11-125
D0WQH8_9ACTO/1-114
D0WQH9_9ACTO/3-119
D0WSK5_VIBAL/402-516
D0WWK5_VIBAL/388-505
D0WWT4_VIBAL/422-537
D0WY38_VIBAL/47-162
D0WZA2_VIBAL/235-350
D0WZA2_VIBAL/3-125
D0X176_VIBAL/123-237
D0X1S6_VIBAL/8-123
D0X2G7_VIBAL/399-507
D0X723_VIBHA/399-507
D0X8N3_VIBHA/388-505
D0X9P6_VIBHA/8-123
D0XAP1_VIBHA/397-511
D0XE63_VIBHA/235-350
D0XE63_VIBHA/3-125
D0XGK3_VIBHA/422-537
D0YPA2_9ACTO/10-123
D0YQI4_9ACTO/5-120
D0YSM6_9ACTO/3-119
D0YSM7_9ACTO/3-118
D0YW35_LISDA/253-369
D0YZ05_LISDA/388-505
D0Z0Z1_LISDA/235-350
D0Z0Z1_LISDA/3-125
D0Z1L4_LISDA/410-522
D0Z3L6_LISDA/399-510
D0Z4D5_LISDA/422-537
D0Z4R9_LISDA/16-131
D0ZEL2_EDWTE/402-499
D0ZF82_EDWTE/277-391
D0ZFG2_EDWTE/235-350
D0ZFG2_EDWTE/3-125
D0ZFX7_EDWTE/404-518
D0ZII4_SALT1/235-350
D0ZII4_SALT1/3-125
D0ZIN3_SALT1/403-517
D0ZJR2_SALT1/402-514
D0ZN82_SALT1/420-535
D1A3G8_THECD/387-519
D1AC19_THECD/9-124
D1AC20_THECD/3-119
D1AC21_THECD/3-119
D1AKW8_SEBTE/4-121
D1AT42_ANACI/408-523
D1AYP2_STRM9/4-121
D1AYX6_SULD5/127-248
D1AYX6_SULD5/290-406
D1B055_SULD5/229-343
D1B055_SULD5/3-119
D1B1G7_SULD5/404-519
D1B2T0_SULD5/402-517
D1B311_SULD5/4-119
D1B509_SULD5/7-123
D1B510_SULD5/292-408
D1B6Q8_THEAS/235-353
D1B6Q8_THEAS/3-124
D1B7Q1_THEAS/113-228
D1B9K8_THEAS/7-121
D1BB89_SANKS/22-136
D1BGH4_SANKS/3-119
D1BGH5_SANKS/3-119
D1BM94_VEIPT/231-347
D1BM94_VEIPT/3-123
D1BNQ5_VEIPT/6-121
D1BT94_XYLCX/1-114
D1BT95_XYLCX/3-119
D1BVW4_XYLCX/15-129
D1C4B1_SPHTD/3-119
D1C4B2_SPHTD/3-119
D1C4P0_SPHTD/412-527
D1C996_SPHTD/5-120
D1C9N3_SPHTD/400-514
D1CE24_THET1/412-527
D1CF39_THET1/11-126
D1CFL7_THET1/3-119
D1CFL8_THET1/3-119
D1CY74_9RHIZ/236-354
D1CY74_9RHIZ/3-126
D1CYR9_9RHIZ/439-554
D1CZW3_9RHIZ/403-516
D1D621_NEIGO/427-542
D1D7M7_NEIGO/243-358
D1D7M7_NEIGO/3-116
D1DDK9_NEIGO/243-358
D1DDK9_NEIGO/3-116
D1DDZ8_NEIGO/427-542
D1DK10_NEIGO/243-358
D1DK10_NEIGO/3-116
D1DKE7_NEIGO/427-542
D1DRP5_NEIGO/243-358
D1DRP5_NEIGO/3-116
D1DS33_NEIGO/427-542
D1DY55_NEIGO/243-358
D1DY55_NEIGO/3-116
D1DYJ6_NEIGO/427-542
D1E4U3_NEIGO/243-358
D1E4U3_NEIGO/3-116
D1E516_NEIGO/427-542
D1E630_NEIGO/427-542
D1EB08_NEIGO/243-358
D1EB08_NEIGO/3-116
D1EHG8_NEIGO/243-358
D1EHG8_NEIGO/3-116
D1EHV8_NEIGO/427-542
D1EJ78_9RHIZ/403-516
D1EMD3_9RHIZ/236-354
D1EMD3_9RHIZ/3-126
D1EMY1_9RHIZ/439-554
D1ETD2_BRUME/403-516
D1EVS4_BRUME/236-354
D1EVS4_BRUME/3-126
D1EWC0_BRUME/439-554
D1F4S8_BRUME/403-516
D1F901_BRUME/236-354
D1F901_BRUME/3-126
D1F9J7_BRUME/439-554
D1FDG1_9RHIZ/403-516
D1FFR8_9RHIZ/236-354
D1FFR8_9RHIZ/3-126
D1FIR2_9RHIZ/439-554
D1GRQ9_STAA0/403-516
D1GS74_STAA0/5-120
D1J7H4_MYCHP/10-124
D1J9P4_9ARCH/123-237
D1JB09_9ARCH/122-236
D1JF23_9ARCH/19-135
D1JFB7_9ARCH/3-116
D1JFF8_9ARCH/110-225
D1JH25_9ARCH/3-114
D1JJV8_9BACE/3-118
D1JPQ1_9BACE/232-348
D1JPQ1_9BACE/3-123
D1JZ68_9BACE/3-118
D1K7J9_9BACE/232-348
D1K7J9_9BACE/3-123
D1KBV2_9GAMM/235-351
D1KBV2_9GAMM/3-125
D1KD40_9GAMM/413-528
D1N3Z2_9BACT/5-121
D1NG38_HAEIF/1-98
D1NKG2_CLOTM/232-355
D1NKG2_CLOTM/3-123
D1NTW7_9BIFI/36-150
D1P0H8_9ENTR/402-516
D1P4E8_9ENTR/420-535
D1P634_9ENTR/243-359
D1P7V5_9ENTR/235-350
D1P7V5_9ENTR/3-125
D1PHJ8_9BACT/232-349
D1PHJ8_9BACT/3-123
D1PLK0_9FIRM/14-133
D1PLK0_9FIRM/242-359
D1PPS8_9FIRM/4-119
D1PR52_9FIRM/10-124
D1PWG4_9BACT/232-348
D1PWG4_9BACT/3-123
D1Q3P4_YERPE/235-350
D1Q3P4_YERPE/3-125
D1Q3U2_YERPE/403-516
D1QAQ6_STAAU/403-516
D1QC30_STAAU/5-120
D1QGP0_STAAU/403-516
D1QGW8_STAAU/5-120
D1QVX8_9BACT/232-349
D1QVX8_9BACT/3-123
D1R0H0_STAAU/403-516
D1R0Q0_STAAU/5-120
D1R9T2_9CHLA/422-530
D1RB58_9CHLA/1-112
D1RB58_9CHLA/229-345
D1RF54_LEGLO/429-540
D1RFR3_LEGLO/413-528
D1RGN4_LEGLO/430-544
D1RJA4_LEGLO/430-543
D1RUY1_SEROD/402-500
D1RW28_SEROD/420-535
D1RWX3_SEROD/397-509
D1RY50_SEROD/235-350
D1RY50_SEROD/3-125
D1RY96_SEROD/403-517
D1TSS8_YERPE/420-535
D1TTN4_YERPE/243-357
D1TW58_YERPE/403-516
D1TWA2_YERPE/235-350
D1TWA2_YERPE/3-125
D1VRU1_9FIRM/231-347
D1VRU1_9FIRM/3-122
D1VRU3_9FIRM/229-342
D1VRU3_9FIRM/3-120
D1VUP1_9FIRM/4-119
D1VYM5_9BACT/232-349
D1VYM5_9BACT/3-123
D1W6J5_9BACT/232-349
D1W6J5_9BACT/3-123
D1WM07_STAEP/403-516
D1WPD0_STAEP/5-120
D1XGT6_9ACTO/3-119
D1XGT7_9ACTO/3-119
D1XJK9_9ACTO/145-263
D1XL89_9ACTO/391-505
D1XL89_9ACTO/73-153
D1XXM8_9BACT/232-348
D1XXM8_9BACT/3-123
D1Y4I6_9BACT/235-353
D1Y4I6_9BACT/3-124
D1YC85_PROAC/144-262
D1YCJ6_PROAC/3-119
D1YCJ7_PROAC/3-119
D1YKW1_9LACO/395-507
D1YMG8_9FIRM/231-347
D1YMG8_9FIRM/3-123
D1YSF3_9FIRM/6-121
D1YUV4_METPS/2-117
D1YVZ9_METPS/3-118
D1YY65_METPS/123-236
D1YY65_METPS/349-457
D1Z184_METPS/121-233
D1Z1K6_METPS/3-118
D1Z218_METPS/411-526
D2A8N5_SHIF2/420-535
D2A8Y3_SHIF2/235-350
D2A8Y3_SHIF2/3-125
D2A925_SHIF2/359-473
D2ADN8_SHIF2/246-365
D2AHS7_SHIF2/402-514
D2ANB6_FRATE/230-347
D2ANB6_FRATE/3-118
D2ASA3_STRRD/110-224
D2AU96_STRRD/375-511
D2AWU6_STRRD/9-124
D2B5G3_STRRD/3-119
D2B5G4_STRRD/3-119
D2B6N4_STRRD/11-126
D2BJV5_DEHSV/415-530
D2BJZ2_DEHSV/3-119
D2BJZ3_DEHSV/3-118
D2BJZ6_DEHSV/240-356
D2BJZ6_DEHSV/3-123
D2BUM0_DICD5/421-536
D2BXG1_DICD5/237-352
D2BXG1_DICD5/5-127
D2BXZ6_DICD5/403-516
D2C4U3_THENR/3-119
D2C4U4_THENR/10-125
D2C4X1_THENR/108-226
D2EFJ3_9EURY/103-218
D2EM93_9STRE/6-121
D2ENC8_9STRE/228-344
D2ENC8_9STRE/3-122
D2EV09_9BACE/232-348
D2EV09_9BACE/3-123
D2F090_9BACE/3-118
D2F5P0_STAAU/403-516
D2F5Y2_STAAU/5-120
D2FBV2_STAAU/403-516
D2FC30_STAAU/5-120
D2FKN4_STAAU/403-516
D2FKW1_STAAU/5-120
D2FU34_STAAU/403-516
D2FUB3_STAAU/5-120
D2G017_STAAU/403-516
D2G095_STAAU/5-120
D2G8G3_STAAU/403-516
D2G8N8_STAAU/5-120
D2GEX6_STAAU/403-516
D2GF52_STAAU/5-120
D2GQ76_STAAU/403-516
D2GQF6_STAAU/5-120
D2H985_AILME/248-347
D2L0R8_9DELT/128-243
D2L688_9DELT/417-531
D2L690_9DELT/407-522
D2L6I6_9DELT/118-250
D2MIQ0_9BACT/414-529
D2MMQ5_9FIRM/4-119
D2MTV2_CAMJE/404-517
D2MU05_CAMJE/6-121
D2MYW7_CAMJE/6-121
D2MZ42_CAMJE/404-518
D2N5Y4_STAA5/403-516
D2N662_STAA5/5-120
D2NB04_ECOS5/402-514
D2NB74_ECOS5/235-350
D2NB74_ECOS5/3-125
D2NBD7_ECOS5/403-517
D2NDZ7_ECOS5/420-535
D2NHZ7_ECOS5/246-365
D2NRA9_ROTMD/9-124
D2NTU5_ROTMD/4-120
D2NTU6_ROTMD/3-119
D2P0U4_LISM1/5-120
D2P3N0_LISM2/5-120
D2PH22_SULID/130-242
D2PNZ7_KRIFD/3-118
D2PNZ8_KRIFD/3-119
D2PXY6_KRIFD/96-214
D2Q246_KRIFD/373-492
D2Q246_KRIFD/51-174
D2Q2L5_KRIFD/13-128
D2QAR2_BIFDB/1-113
D2R3J2_PIRSD/4-119
D2R6D2_PIRSD/472-587
D2RDH9_ARCPA/105-217
D2RFM9_ARCPA/9-124
D2RFZ5_ARCPA/222-338
D2RFZ5_ARCPA/3-120
D2RIQ7_ACIFV/231-347
D2RIQ7_ACIFV/3-123
D2RLA4_ACIFV/7-121
D2RPT3_HALTV/122-237
D2RQK9_HALTV/2-118
D2RQK9_HALTV/229-344
D2RRG7_HALTV/13-126
D2RSN3_HALTV/126-239
D2RSN3_HALTV/351-457
D2RT82_HALTV/3-118
D2RT88_HALTV/229-345
D2RT88_HALTV/3-112
D2RUY5_HALTV/410-524
D2RV97_HALTV/3-118
D2RW86_HALTV/252-367
D2RWE2_HALTV/3-118
D2RZ74_HALTV/4-116
D2RZF5_HALTV/112-226
D2RZF5_HALTV/339-446
D2S182_HALTV/114-228
D2S182_HALTV/342-449
D2SB51_GEOOG/136-254
D2SC00_GEOOG/162-283
D2SC00_GEOOG/327-436
D2SE47_GEOOG/122-238
D2SEA7_GEOOG/3-119
D2SEA8_GEOOG/3-119
D2T414_ERWP6/420-535
D2T8P8_ERWP6/235-350
D2T8P8_ERWP6/3-125
D2T974_ERWP6/403-517
D2TGF1_CITRI/402-514
D2TLV5_CITRI/420-535
D2TME9_CITRI/403-517
D2TN98_CITRI/235-350
D2TN98_CITRI/3-125
D2TVJ6_9ENTR/235-350
D2TVJ6_9ENTR/3-125
D2TWF2_9ENTR/433-548
D2U3L9_9ENTR/402-516
D2U860_XANAP/408-523
D2UCG3_XANAP/418-533
D2UKX6_STAAU/403-516
D2UL50_STAAU/5-120
D2UQV9_STAAU/403-516
D2UR38_STAAU/5-120
D2UZP3_NAEGR/418-532
D2V0V1_NAEGR/343-465
D2VKZ2_NAEGR/338-467
D2VX02_NAEGR/55-163
D2W1S1_NAEGR/330-442
D2YAG2_VIBMI/4-119
D2YBR7_VIBMI/47-158
D2YEG4_VIBMI/402-516
D2YFG6_VIBMI/235-350
D2YFG6_VIBMI/3-125
D2YI45_VIBMI/388-505
D2YL06_VIBMI/400-511
D2YLG8_VIBMI/402-516
D2YQP7_VIBMI/388-505
D2YRA9_VIBMI/4-119
D2YTG4_VIBMI/235-350
D2YTG4_VIBMI/3-125
D2Z2P9_9BACT/8-123
D2Z301_9BACT/403-519
D2Z682_9BACT/235-353
D2Z682_9BACT/3-124
D2Z7E7_9BACT/109-224
D2Z9P0_9ENTR/402-513
D2ZG73_9ENTR/420-535
D2ZIK7_9ENTR/403-517
D2ZLB9_9ENTR/235-350
D2ZLB9_9ENTR/3-125
D2ZPD7_METSM/23-138
D2ZSK0_NEIMU/243-358
D2ZSK0_NEIMU/3-113
D2ZVL4_NEIMU/411-526
D2ZZ80_NEIMU/413-528
D3A6K5_NEISU/314-429
D3A7K6_NEISU/243-358
D3A7K6_NEISU/3-132
D3ABT5_9CLOT/9-123
D3AG80_9CLOT/3-120
D3AG81_9CLOT/9-123
D3AR87_9CLOT/4-119
D3AS25_9CLOT/10-124
D3ATS6_9CLOT/3-38
D3AU09_9CLOT/34-150
D3AV84_9CLOT/1-81
D3CUF7_9ACTO/19-135
D3CUF8_9ACTO/43-159
D3D3W8_9ACTO/125-229
D3D5Z3_9ACTO/12-129
D3D5Z3_9ACTO/423-521
D3E0E6_METRM/129-245
D3E0F1_METRM/3-118
D3E6E3_GEOS4/117-241
D3EHH7_GEOS4/6-121
D3EIT9_GEOS4/6-121
D3EP08_UCYNA/403-518
D3EQR0_UCYNA/17-134
D3EQT6_UCYNA/120-235
D3EVA2_STAA4/403-516
D3EVI2_STAA4/5-120
D3EZC6_CONWI/230-346
D3EZC6_CONWI/3-120
D3F568_CONWI/290-404
D3FBR5_CONWI/3-126
D3FBR6_CONWI/3-119
D3FGW3_MYCGH/6-120
D3FI70_MYCGF/6-120
D3FN81_CAMJI/404-517
D3FND4_CAMJI/6-121
D3FPR4_BACPE/8-123
D3FU88_BACPE/5-120
D3FYU6_BACPE/118-241
D3GVA9_ECO44/420-535
D3GYS3_ECO44/235-350
D3GYS3_ECO44/3-125
D3GZG9_ECO44/403-517
D3H2N1_ECO44/246-365
D3H429_ECO44/402-514
D3H6A0_STRM6/6-121
D3HB03_STRM6/228-344
D3HB03_STRM6/3-122
D3HFH4_STRG3/228-344
D3HFH4_STRG3/3-122
D3HFK9_STRG3/6-121
D3HLP9_LEGLN/430-543
D3HM24_LEGLN/429-540
D3HQY6_LEGLN/430-544
D3HRT0_LEGLN/413-528
D3HUZ1_9BACT/232-348
D3HUZ1_9BACT/3-123
D3I6Z5_9BACT/232-348
D3I6Z5_9BACT/3-123
D3IEA6_9BACT/232-348
D3IEA6_9BACT/3-123
D3IFP2_9BACT/232-349
D3IFP2_9BACT/3-123
D3JU46_PAEPP/7-119
D3KFX7_THEMA/10-125
D3KFX8_THEMA/3-119
D3KP80_LISMO/5-120
D3L1I9_9BACT/1-121
D3L1I9_9BACT/233-351
D3L276_9BACT/7-122
D3L5K1_9BACT/109-224
D3LDE8_ENTFC/5-120
D3LM57_MICLU/19-134
D3LP52_MICLU/14-129
D3LS36_MICLU/4-120
D3LS37_MICLU/3-119
D3LVT2_9FIRM/231-347
D3LVT2_9FIRM/3-123
D3M0Z0_9ACTO/106-237
D3M843_9ACTO/9-124
D3MCR0_PROAC/3-119
D3MCR1_PROAC/3-119
D3MFP3_PROAC/144-231
D3MKN5_PROAC/3-119
D3MKN6_PROAC/3-119
D3MKZ4_PROAC/144-262
D3MPW3_9FIRM/4-119
D3MQX9_9FIRM/231-347
D3MQX9_9FIRM/3-122
D3NTP6_AZOS1/432-547
D3NUW5_AZOS1/403-518
D3P0Q5_AZOS1/405-520
D3PBT0_DEFDS/8-123
D3PCZ6_DEFDS/112-227
D3PEH4_DEFDS/233-349
D3PEH4_DEFDS/4-124
D3PQU3_MEIRD/234-350
D3PQU3_MEIRD/3-117
D3PTY6_STANL/318-450
D3PW60_STANL/13-128
D3Q5C3_STANL/3-119
D3Q5C4_STANL/3-119
D3QDS5_STALH/5-120
D3QDZ4_STALH/403-517
D3QKG3_ECOCB/420-535
D3QR20_ECOCB/246-365
D3QTC9_ECOCB/235-350
D3QTC9_ECOCB/3-125
D3QTH7_ECOCB/403-517
D3QVD2_ECOCB/402-514
D3QZV3_CLOB3/7-122
D3R169_CLOB3/231-347
D3R169_CLOB3/3-122
D3R4T3_BIFAB/15-129
D3R9A9_KLEVT/420-535
D3RBR6_KLEVT/402-514
D3RE79_KLEVT/403-517
D3REC7_KLEVT/235-350
D3REC7_KLEVT/3-125
D3RME7_ALLVD/411-525
D3RN77_ALLVD/126-247
D3RN77_ALLVD/291-403
D3RTI1_ALLVD/412-526
D3RV69_ALLVD/234-349
D3RV69_ALLVD/3-124
D3RXG8_FERPA/108-219
D3RXG9_FERPA/3-112
D3RYY7_FERPA/6-121
D3S164_FERPA/223-339
D3S164_FERPA/3-117
D3S1J8_FERPA/3-116
D3S4Z0_METSF/3-118
D3S7D3_METSF/110-228
D3S897_METSF/110-227
D3S8G9_METSF/2-115
D3SDF8_THISK/235-351
D3SDF8_THISK/4-125
D3SKR8_DEHSG/415-530
D3SKV6_DEHSG/3-119
D3SKV7_DEHSG/3-118
D3SKW0_DEHSG/240-356
D3SKW0_DEHSG/3-123
D3SRD7_NATMM/248-365
D3SS31_NATMM/8-123
D3SSE9_NATMM/4-101
D3STF6_NATMM/13-126
D3SWI8_NATMM/421-533
D3SWI9_NATMM/416-527
D3SWJ0_NATMM/403-514
D3SWJ1_NATMM/408-521
D3SWJ2_NATMM/399-512
D3SWJ3_NATMM/410-521
D3SWU1_NATMM/3-118
D3SY68_NATMM/230-346
D3SY68_NATMM/3-121
D3SZF0_NATMM/229-345
D3SZF0_NATMM/3-117
D3T0P3_NATMM/250-365
D3T0W1_NATMM/229-345
D3T0W1_NATMM/3-120
D3T105_NATMM/400-514
D3T234_NATMM/433-544
D3T235_NATMM/421-533
D3T5X1_THEIA/4-119
D3T997_ACIB4/393-507
D3TCE4_ACIB4/1-99
D3TCE5_ACIB4/119-226
D3UG99_HELM1/5-119
D3UHY3_HELM1/415-529
D3ULU2_LISSS/5-120
D3V0S8_XENBS/420-535
D3V6A8_XENBS/403-515
D3V6P2_XENBS/235-350
D3V6P2_XENBS/3-125
D3VEC1_XENNA/402-514
D3VHU0_XENNA/235-350
D3VHU0_XENNA/3-125
D3VL56_XENNA/420-535
D3VQP0_MYCA6/9-120
D3X734_CHICK/398-497
D3X735_CHICK/398-497
D3X736_CHICK/398-497
D3X737_CHICK/398-497
D3X738_CHICK/398-497
D3X739_CHICK/398-497
D3X740_CHICK/398-497
D3X741_CHICK/398-497
D3X742_CHICK/398-497
D3X743_CHICK/398-497
D3X744_CHICK/398-497
D3X746_CHICK/398-497
D3X747_CHICK/398-497
D3X748_CHICK/398-497
D3X749_CHICK/398-497
D3X750_CHICK/398-497
D3X751_CHICK/398-497
D3X752_CHICK/398-497
D3X753_CHICK/398-497
D4BCX0_9ENTR/420-535
D4BF40_9ENTR/402-513
D4BHT5_9ENTR/235-350
D4BHT5_9ENTR/3-125
D4BHY3_9ENTR/403-517
D4BVD0_PRORE/243-357
D4BYW1_PRORE/420-535
D4C0Z9_PRORE/243-359
D4C1U2_PRORE/402-516
D4C601_PRORE/235-350
D4C601_PRORE/3-125
D4CA48_9CLOT/231-348
D4CA48_9CLOT/3-122
D4CGR8_9CLOT/9-124
D4CL42_9FIRM/231-349
D4CL42_9FIRM/3-122
D4CNL9_9FIRM/4-119
D4CSG6_9FUSO/4-120
D4CV56_9FUSO/231-347
D4CV56_9FUSO/3-122
D4DNI8_NEIEG/13-126
D4DNI8_NEIEG/249-364
D4DTK0_NEIEG/122-237
D4DVM5_NEIEG/124-239
D4DW48_SEROD/421-536
D4DXB1_SEROD/403-514
D4DYD1_SEROD/235-350
D4DYD1_SEROD/3-125
D4DYH8_SEROD/403-517
D4E0J2_SEROD/402-500
D4EG00_AGGAC/235-350
D4EG00_AGGAC/3-125
D4EMQ1_ENTFA/5-120
D4ERA1_ENTFA/5-120
D4F9F1_EDWTA/277-391
D4F9L4_EDWTA/402-499
D4FA13_EDWTA/235-350
D4FA13_EDWTA/3-125
D4FA57_EDWTA/404-518
D4FEW3_9LACO/5-117
D4FJZ3_STAEP/5-120
D4FK78_STAEP/403-516
D4FQQ1_STROR/6-121
D4FR21_STROR/228-344
D4FR21_STROR/3-122
D4FV38_BACNA/404-518
D4FW37_BACNA/5-120
D4G0J3_BACNA/9-124
D4G0M4_BACNA/117-239
D4G8K9_RIEPU/234-349
D4G8K9_RIEPU/3-124
D4G9J2_TREPC/4-119
D4G9V6_TREPC/7-122
D4GAU3_TREPC/24-145
D4GAU3_TREPC/254-386
D4GCE8_PANAM/235-350
D4GCE8_PANAM/3-125
D4GCJ6_PANAM/403-517
D4GLT3_PANAM/434-549
D4GSY6_HALVD/3-118
D4GTE5_HALVD/420-535
D4GUE9_HALVD/239-353
D4GUH0_HALVD/4-93
D4GVE4_HALVD/3-118
D4GVG7_HALVD/4-118
D4GVN2_HALVD/3-118
D4GVN7_HALVD/230-346
D4GVN7_HALVD/3-121
D4GW91_HALVD/123-237
D4GW91_HALVD/351-458
D4H035_HALVD/4-117
D4H141_DENA2/13-128
D4H494_DENA2/413-528
D4H732_DENA2/232-348
D4H732_DENA2/3-123
D4H7Q7_DENA2/5-121
D4H7Y2_DENA2/112-226
D4H8W9_DENA2/140-259
D4HDL7_PROAS/3-119
D4HDL8_PROAS/3-119
D4HDX2_PROAS/144-262
D4HYK4_ERWAC/420-535
D4I2U5_ERWAC/235-350
D4I2U5_ERWAC/3-125
D4I2Z2_ERWAC/403-517
D4I851_ERWAE/420-535
D4ID39_ERWAE/235-350
D4ID39_ERWAE/3-125
D4IDR6_ERWAE/403-517
D4ILJ9_9BACT/233-348
D4ILJ9_9BACT/3-123
D4J124_BUTFI/13-132
D4J124_BUTFI/241-357
D4J3T7_9FIRM/14-133
D4J3T7_9FIRM/242-358
D4J8S2_9FIRM/21-136
D4JAC2_9FIRM/4-119
D4JG06_9FIRM/232-348
D4JG06_9FIRM/3-117
D4JIE4_9FIRM/4-119
D4JME5_9FIRM/14-133
D4JME5_9FIRM/242-358
D4JVW7_9FIRM/3-119
D4JVW8_9FIRM/3-120
D4JZB1_9FIRM/4-119
D4JZH7_9FIRM/3-119
D4JZH8_9FIRM/3-123
D4K4V2_9FIRM/231-347
D4K4V2_9FIRM/3-122
D4K5J8_9FIRM/4-119
D4K8T0_9FIRM/3-123
D4K8T1_9FIRM/3-119
D4KC07_9FIRM/229-345
D4KC07_9FIRM/3-122
D4KFF3_9FIRM/11-126
D4KMC7_9FIRM/4-119
D4KNT8_9FIRM/231-347
D4KNT8_9FIRM/3-122
D4KUJ8_9FIRM/231-347
D4KUJ8_9FIRM/3-122
D4KZ02_9FIRM/4-119
D4L4Y0_9FIRM/4-119
D4L5E3_9FIRM/230-346
D4L5E3_9FIRM/3-122
D4LC25_9FIRM/1-104
D4LM32_9FIRM/6-121
D4LNC5_9FIRM/231-347
D4LNC5_9FIRM/3-122
D4LNL4_9FIRM/4-119
D4LX28_9FIRM/231-347
D4LX28_9FIRM/3-122
D4LYW5_9FIRM/4-119
D4M081_9FIRM/5-120
D4M1X3_9FIRM/231-347
D4M1X3_9FIRM/3-122
D4M4N8_9FIRM/4-119
D4M996_9BACT/127-244
D4MA95_9BACT/237-356
D4MA95_9BACT/3-125
D4MF30_9ENTE/5-120
D4MJH8_9FIRM/3-120
D4MJH9_9FIRM/3-119
D4MRN4_9FIRM/9-124
D4MUB2_9FIRM/5-120
D4MY62_9FIRM/4-119
D4N154_9FIRM/231-347
D4N154_9FIRM/3-122
D4PHH1_LISMO/5-120
D4PSL5_LISMO/5-120
D4Q1J8_LISMO/5-120
D4QN40_ENTFC/5-120
D4QVX6_ENTFC/6-121
D4R416_ENTFC/6-121
D4R9B4_ENTFC/6-121
D4RIZ8_ENTFC/5-120
D4RRK8_ENTFC/5-120
D4RWL6_9FIRM/4-119
D4RXB8_9FIRM/14-133
D4RXB8_9FIRM/241-357
D4S7P5_9FIRM/24-144
D4S7P5_9FIRM/252-370
D4SJL3_ENTFC/6-121
D4SQD3_9XANT/404-519
D4SS11_9XANT/406-521
D4SUD0_9XANT/424-539
D4T294_9XANT/406-521
D4T3G0_9XANT/404-519
D4T6U5_9XANT/424-539
D4TCM0_9NOST/417-532
D4TF78_9NOST/403-518
D4TFE7_9NOST/179-294
D4THB8_9NOST/19-136
D4TIR2_9NOST/5-116
D4TIR3_9NOST/187-305
D4TMN7_9NOST/417-532
D4TMV7_9NOST/83-198
D4TN09_9NOST/19-136
D4TUX7_9NOST/403-518
D4U009_9ACTO/17-131
D4U109_9ACTO/3-119
D4U110_9ACTO/6-122
D4U2L9_STAAU/403-516
D4U2V1_STAAU/5-120
D4UDK8_STAAU/403-516
D4UDT7_STAAU/5-120
D4UXJ0_ENTFA/5-120
D4V749_BACVU/3-118
D4V8J9_BACVU/232-348
D4V8J9_BACVU/3-123
D4VF25_9BACE/3-118
D4VLE6_9BACE/3-65
D4VPV5_9BACE/1-56
D4VPV5_9BACE/165-281
D4VUI6_ENTFC/5-120
D4W7B6_9FIRM/8-123
D4WEF1_BACOV/232-348
D4WEF1_BACOV/3-123
D4WP79_BACOV/3-118
D4WWX2_BACOV/232-348
D4WWX2_BACOV/3-123
D4X178_BACOV/3-118
D4X4G5_9BURK/234-351
D4X4G5_9BURK/3-124
D4XAD8_9BURK/406-521
D4XJG3_9BURK/251-366
D4XJQ5_9BURK/411-523
D4XM34_ACIHA/397-512
D4XMB7_ACIHA/431-546
D4XQR2_ACIHA/4-119
D4XRB3_ACIHA/407-522
D4XUY6_9MOLU/9-120
D4Y503_BACTR/5-120
D4Y985_BACTR/117-240
D4YGZ4_9LACT/231-347
D4YGZ4_9LACT/3-122
D4YIN3_9LACT/10-125
D4YKM4_9MICO/3-119
D4YKM5_9MICO/3-119
D4YMT8_9MICO/12-127
D4YTJ0_9LACO/402-515
D4Z0H0_SPHJU/137-255
D4Z308_SPHJU/420-535
D4Z3D5_SPHJU/423-538
D4Z4M0_SPHJU/422-537
D4ZCD4_SHEVD/390-507
D4ZDA9_SHEVD/246-361
D4ZDA9_SHEVD/3-114
D4ZEW7_SHEVD/24-139
D4ZHS4_SHEVD/408-523
D4ZHW2_SHEVD/422-537
D4ZMP2_SPIPL/19-136
D5A0G4_SPIPL/403-517
D5A2V5_SPIPL/338-456
D5A2V5_SPIPL/5-115
D5AJM8_STRGZ/6-121
D5AP13_RHOCB/417-532
D5AQF3_RHOCB/431-545
D5AY87_RICPP/409-524
D5AYP8_YERPZ/403-516
D5AYT5_YERPZ/235-350
D5AYT5_YERPZ/3-125
D5AZ76_YERPZ/243-357
D5B1E9_YERPZ/420-535
D5BBD4_ZUNPS/412-519
D5BC00_ZUNPS/419-534
D5BH26_ZUNPS/3-118
D5BHB0_ZUNPS/235-351
D5BHB0_ZUNPS/3-123
D5BK19_ZUNPS/3-118
D5BPI0_PUNMI/237-355
D5BPI0_PUNMI/3-126
D5BZV5_NITHN/3-118
D5C1F8_NITHN/407-509
D5C224_NITHN/434-549
D5C358_NITHN/414-529
D5C3D0_NITHN/234-349
D5C3D0_NITHN/3-124
D5C475_NITHN/429-544
D5C477_NITHN/379-494
D5CDE3_ENTCC/235-350
D5CDE3_ENTCC/3-125
D5CDJ2_ENTCC/403-517
D5CH30_ENTCC/402-514
D5CJG2_ENTCC/420-535
D5CM69_SIDLE/415-530
D5CQE6_SIDLE/234-349
D5CQE6_SIDLE/3-118
D5CRE8_SIDLE/120-237
D5CUX9_ECOKI/402-514
D5CW27_ECOKI/420-535
D5D167_ECOKI/246-365
D5D273_ECOKI/235-350
D5D273_ECOKI/3-125
D5D2D4_ECOKI/403-517
D5DAL8_BACMD/406-521
D5DBR9_BACMD/5-120
D5DDQ9_BACMD/8-131
D5DKK9_BACMD/5-120
D5DLW6_BACMD/116-239
D5DMC8_BACMD/402-508
D5DP29_BACMQ/5-120
D5DUM5_BACMQ/116-239
D5DWN9_BACMQ/402-508
D5E047_BACMQ/406-521
D5E0A9_BACMQ/5-120
D5E5M0_MYCCM/9-120
D5E6N4_METMS/118-231
D5E6N5_METMS/6-118
D5E7D6_METMS/3-118
D5E7H2_METMS/230-346
D5E7H2_METMS/3-123
D5E7N2_METMS/397-513
D5E7W4_METMS/416-531
D5E884_METMS/1-101
D5EE61_AMICL/8-123
D5EFS5_AMICL/235-353
D5EFS5_AMICL/3-124
D5EKT7_CORAD/387-496
D5EKT8_CORAD/416-527
D5EL33_CORAD/388-505
D5ELK7_CORAD/231-351
D5ELK7_CORAD/3-123
D5EQJ5_CORAD/414-527
D5EYT8_PRER2/231-348
D5EYT8_PRER2/3-122
D5H0U7_LACCS/399-512
D5H5V3_SALRM/187-302
D5H6Z7_SALRM/32-156
D5H7F4_SALRM/13-119
D5H8L0_SALRM/113-227
D5H8L0_SALRM/341-447
D5HBJ9_SALRM/459-560
D5HBK5_SALRM/10-124
D5HBK9_SALRM/122-226
D5HBK9_SALRM/340-447
D5HBL0_SALRM/70-185
D5HBL2_SALRM/231-347
D5HBL2_SALRM/3-122
D5HBL4_SALRM/413-523
D5HBL5_SALRM/387-498
D5HE69_9FIRM/4-119
D5MEY3_9BACT/411-526
D5MFP9_9BACT/3-119
D5MFQ0_9BACT/3-121
D5MI22_9BACT/107-184
D5MRH1_HUMAN/385-484
D5MYT9_BACSU/117-239
D5N0U9_BACSU/5-120
D5N1E0_BACSU/9-124
D5N3B0_BACSU/404-518
D5NMJ4_9BURK/413-528
D5NXE0_CORAM/146-264
D5PD89_9MYCO/150-268
D5PGD9_9MYCO/3-95
D5PGD9_9MYCO/333-458
D5PJR0_9MYCO/3-119
D5PJR1_9MYCO/3-119
D5Q0S7_CLODI/4-119
D5QFN2_GLUHA/422-537
D5QGD0_GLUHA/407-500
D5QRL3_METTR/424-539
D5QTW6_METTR/424-539
D5QUF1_METTR/415-530
D5RB08_FUSNN/231-347
D5RB08_FUSNN/3-122
D5RFL6_FUSNN/4-120
D5RKN7_9PROT/25-140
D5RQI7_9PROT/10-125
D5RWP7_CLODI/4-119
D5S665_STRPA/6-121
D5S6K6_STRPA/228-346
D5S6K6_STRPA/3-122
D5SRR6_PLAL2/422-537
D5SRR8_PLAL2/407-522
D5SVF6_PLAL2/4-119
D5T397_LEUKI/5-120
D5T876_LEGP2/422-544
D5TCB8_LEGP2/429-543
D5TEF0_LEGP2/415-527
D5TGS3_BIFAV/7-121
D5TM43_BACT1/117-239
D5TPT1_BACT1/399-545
D5TRG2_BACT1/110-222
D5TW33_BACT1/8-123
D5U283_THEAM/3-118
D5U3R2_BRAM5/4-120
D5UEE4_CELFN/3-119
D5UEE5_CELFN/1-114
D5UJJ5_CELFN/25-139
D5UVW2_TSUPD/156-274
D5V0S6_ARCNC/138-260
D5V0X9_ARCNC/127-248
D5V0X9_ARCNC/290-406
D5V1P9_ARCNC/407-520
D5V295_ARCNC/405-520
D5V3K9_ARCNC/4-119
D5V747_ARCNC/403-518
D5VBL5_MORCR/406-521
D5VKM3_CAUST/121-236
D5VPB0_CAUST/425-540
D5VPB2_CAUST/423-537
D5VPE3_CAUST/418-532
D5VQQ6_METIM/110-227
D5VRE7_METIM/117-234
D5VTF2_METIM/3-116
D5VTJ0_METIM/2-112
D5VVT0_CLOB2/6-121
D5VY50_CLOB2/230-346
D5VY50_CLOB2/3-122
D5WBA5_BURSC/436-551
D5WBQ5_BURSC/12-122
D5WS21_BACT2/4-119
D5X123_THIK1/273-386
D5X3Q5_THIK1/416-531
D5X5W6_THIK1/395-510
D5X802_THEPJ/4-119
D5XEK5_THEPJ/112-227
D5XX20_MYCTU/3-119
D5XX21_MYCTU/3-119
D5XYL2_MYCTU/149-267
D5Y7G8_MYCTU/3-119
D5Y7G9_MYCTU/3-119
D5Y8C7_MYCTU/149-267
D5YJG4_MYCTU/149-267
D5YKS0_MYCTU/3-119
D5YKS1_MYCTU/3-119
D5YVB1_MYCTU/3-119
D5YVB2_MYCTU/3-119
D5YWE7_MYCTU/149-267
D5Z6L9_MYCTU/3-119
D5Z6M0_MYCTU/3-119
D5Z840_MYCTU/149-267
D5ZJL9_MYCTU/3-119
D5ZJM0_MYCTU/3-119
D5ZL74_MYCTU/149-267
D5ZPQ9_9ACTO/145-263
D5ZQL4_9ACTO/249-365
D5ZQL4_9ACTO/25-141
D5ZRV3_9ACTO/3-119
D5ZRV4_9ACTO/4-120
D5ZW75_9ACTO/7-122
D6A5I5_9ACTO/387-529
D6A939_9ACTO/403-516
D6A939_9ACTO/92-164
D6ARJ2_STRFL/393-507
D6ARJ2_STRFL/77-158
D6ARQ2_STRFL/145-263
D6ATC8_STRFL/4-120
D6ATC9_STRFL/3-119
D6B6Y9_9ACTO/401-515
D6B6Y9_9ACTO/78-162
D6BAV3_9ACTO/145-263
D6BB64_9ACTO/1-109
D6BB65_9ACTO/3-119
D6BHZ4_9FUSO/231-347
D6BHZ4_9FUSO/3-122
D6BI31_9FUSO/4-120
D6CKN9_THIS3/395-510
D6CQX3_THIS3/416-531
D6CT81_THIS3/251-364
D6D186_9BACE/232-348
D6D186_9BACE/3-123
D6D2T1_9BACE/3-118
D6D9B3_BIFLO/11-125
D6DEV9_CLOSC/4-119
D6DIR2_CLOSC/231-348
D6DIR2_CLOSC/3-122
D6DTC2_ENTCL/402-513
D6DVK7_ENTCL/420-535
D6DW57_ENTCL/235-350
D6DW57_ENTCL/3-125
D6E0T1_9FIRM/14-133
D6E0T1_9FIRM/242-358
D6E2U9_9FIRM/4-119
D6E7Y5_9ACTN/3-121
D6E7Y6_9ACTN/4-120
D6EN90_STRLI/145-263
D6ENZ6_STRLI/3-119
D6ENZ7_STRLI/3-119
D6EPL9_STRLI/401-515
D6EPL9_STRLI/93-163
D6F9I9_MYCTU/149-267
D6FJR4_MYCTU/3-119
D6FJR5_MYCTU/3-119
D6FLA1_MYCTU/149-267
D6FMW8_MYCTU/3-119
D6FMW9_MYCTU/3-119
D6FQW2_MYCTU/149-267
D6GFQ7_9ENTR/420-535
D6GKB4_9ENTR/403-517
D6GKG0_9ENTR/235-350
D6GKG0_9ENTR/3-125
D6GMP2_9ENTR/402-514
D6GSY3_FILAD/231-347
D6GSY3_FILAD/3-122
D6GVP5_9EURY/103-218
D6GYX6_STAAU/403-516
D6GZ55_STAAU/5-120
D6H5A0_NEIGO/446-561
D6H5R1_NEIGO/243-358
D6H5R1_NEIGO/3-116
D6HFK6_STAAU/403-516
D6HFT4_STAAU/5-120
D6HQT6_9FIRM/22-137
D6HQT7_9FIRM/3-119
D6HRE6_9FIRM/9-124
D6HT08_ECOLX/420-535
D6HVW7_ECOLX/252-371
D6I1Y0_ECOLX/235-350
D6I1Y0_ECOLX/3-125
D6I228_ECOLX/404-518
D6I4U5_ECOLX/402-514
D6I763_ECOLX/252-371
D6I7J0_ECOLX/420-535
D6IEI9_ECOLX/235-350
D6IEI9_ECOLX/3-125
D6IEN6_ECOLX/403-517
D6II08_ECOLX/402-514
D6IJV7_ECOLX/402-514
D6IL78_ECOLX/420-535
D6IPC2_ECOLX/231-350
D6IV49_ECOLX/235-350
D6IV49_ECOLX/3-125
D6IV97_ECOLX/403-517
D6IZ03_STAAU/403-516
D6IZ82_STAAU/5-120
D6J5R0_ECOLX/402-514
D6J7H7_ECOLX/420-535
D6J9M4_ECOLX/252-371
D6JFT0_ECOLX/403-517
D6JG72_ECOLX/235-350
D6JG72_ECOLX/3-125
D6JJH0_NEIGO/446-561
D6JK28_NEIGO/243-358
D6JK28_NEIGO/3-116
D6JNW6_ACIG3/4-119
D6JU36_ACIG3/407-522
D6JVD3_ACIG3/400-515
D6JVL0_ACIG3/429-544
D6K3K8_9ACTO/3-119
D6K3K9_9ACTO/3-119
D6K7W9_9ACTO/145-263
D6K925_9ACTO/150-227
D6K925_9ACTO/472-586
D6KHH0_9FIRM/231-347
D6KHH0_9FIRM/3-123
D6KIW7_9FIRM/6-121
D6KMM9_9FIRM/231-347
D6KMM9_9FIRM/3-123
D6KP25_9FIRM/6-121
D6KZF1_9NEIS/416-529
D6L0F9_9NEIS/246-361
D6L0F9_9NEIS/3-114
D6L970_9FUSO/231-347
D6L970_9FUSO/3-122
D6L9F3_9FUSO/4-120
D6LGQ2_9FUSO/231-347
D6LGQ2_9FUSO/3-122
D6LGZ6_9FUSO/4-120
D6LNA5_9RHIZ/439-554
D6LPY5_9RHIZ/236-354
D6LPY5_9RHIZ/3-126
D6LS08_9RHIZ/403-516
D6LWH8_STAAU/403-516
D6LWQ7_STAAU/5-120
D6M371_9ACTO/145-264
D6PCX7_9BACT/235-350
D6PCX7_9BACT/3-125
D6RW74_BORVA/4-119
D6S6I9_PEPMA/110-225
D6SAZ5_PEPMA/4-119
D6SI06_STAAU/5-120
D6SI88_STAAU/403-516
D6SK61_9DELT/138-246
D6SK61_9DELT/355-466
D6SP12_9DELT/141-246
D6SP12_9DELT/355-466
D6SUV0_9DELT/114-227
D6T6X5_STAAU/403-516
D6T9J9_STAAU/5-120
D6TMK5_9CHLR/3-119
D6TMK6_9CHLR/2-119
D6TZU6_9CHLR/128-243
D6UBJ6_STAAU/5-120
D6UBS8_STAAU/403-516
D6V293_9BRAD/425-540
D6XAI0_9ACTO/124-242
D6XP80_HELPV/138-259
D6XTG2_BACIE/5-120
D6XTH0_BACIE/5-120
D6Y3C0_THEBD/3-119
D6Y3C1_THEBD/3-119
D6YSZ9_WADCW/239-355
D6YSZ9_WADCW/3-116
D6YTX6_WADCW/424-537
D6Z0Q4_DESAT/235-354
D6Z0Q4_DESAT/3-127
D6Z711_DESAT/234-350
D6Z711_DESAT/3-123
D6Z9X6_SEGRD/174-292
D6ZES0_SEGRD/3-119
D6ZES1_SEGRD/1-114
D6ZGD7_MOBCV/23-138
D6ZHJ3_MOBCV/1-114
D6ZHJ4_MOBCV/3-119
D6ZJG8_MOBCV/10-123
D6ZPQ2_STRP0/13-128
D6ZQW7_STRP0/228-344
D6ZQW7_STRP0/3-122
D6ZTC5_BIFLJ/11-125
D6ZYH2_STAND/236-354
D6ZYH2_STAND/3-126
D6ZZ05_STAND/410-524
D7ADM6_GEOSK/425-540
D7AF81_GEOSK/133-246
D7AF81_GEOSK/354-465
D7AHY5_GEOSK/411-526
D7ALS2_GEOSK/416-530
D7ARA6_THEM3/4-119
D7AX96_NOCDD/12-127
D7B0Q0_NOCDD/22-138
D7B0Q1_NOCDD/3-119
D7BBC2_MEISD/234-350
D7BBC2_MEISD/3-114
D7BIE7_MEISD/377-492
D7BKZ6_ARCHD/12-127
D7BM86_ARCHD/12-126
D7BNK8_ARCHD/3-119
D7BNK9_ARCHD/1-113
D7C037_STRBB/412-526
D7C037_STRBB/89-174
D7C8I6_STRBB/3-119
D7C8I7_STRBB/3-119
D7CME8_SYNLT/413-528
D7CMR3_SYNLT/111-226
D7CNH1_SYNLT/6-121
D7CR82_TRURR/410-525
D7CY21_TRURR/6-121
D7CY24_TRURR/234-350
D7CY24_TRURR/7-120
D7D0I0_GEOSC/6-121
D7D0V0_GEOSC/117-240
D7D989_STAHD/3-118
D7D9L2_STAHD/3-121
D7DL12_METS0/409-524
D7DLA0_METS0/399-508
D7DMC4_METS0/429-544
D7DUL8_METV3/11-126
D7DV49_METV3/2-115
D7DV99_METV3/110-227
D7E1B7_NOSA0/119-234
D7E270_NOSA0/403-518
D7E322_NOSA0/19-136
D7E3X7_NOSA0/3-118
D7E3Y6_NOSA0/417-532
D7E6G6_METEZ/230-346
D7E6G6_METEZ/3-123
D7E9C6_METEZ/418-533
D7EAA3_METEZ/398-513
D7EBA0_METEZ/30-146
D7EU71_MYCTU/149-267
D7EV34_MYCTU/3-119
D7EV35_MYCTU/3-119
D7FDH5_HELP3/138-259
D7FKF7_ECTSI/105-226
D7GE25_PROFC/3-119
D7GE26_PROFC/3-119
D7GFN3_PROFC/140-261
D7GFN3_PROFC/304-411
D7GRH7_9FIRM/3-113
D7GRH8_9FIRM/114-230
D7GRW0_9FIRM/4-119
D7GZ59_BRUAB/439-554
D7H3Q1_BRUAB/236-354
D7H3Q1_BRUAB/3-126
D7H532_BRUAB/424-537
D7H7J6_VIBCH/388-505
D7HD70_VIBCH/400-511
D7HFN8_VIBCH/458-572
D7HH11_VIBCH/235-350
D7HH11_VIBCH/3-125
D7HKW4_VIBCH/388-505
D7HR29_VIBCH/458-572
D7HRR0_VIBCH/400-511
D7HSZ0_VIBCH/235-350
D7HSZ0_VIBCH/3-125
D7HT83_PSESS/235-350
D7HT83_PSESS/3-124
D7HYY9_PSESS/409-523
D7IA59_9BACE/3-118
D7IQ70_9BACE/3-118
D7IUL7_9BACE/231-347
D7IUL7_9BACE/3-123
D7J067_9BACE/232-348
D7J067_9BACE/3-123
D7J8L5_9BACE/3-118
D7JH28_9BACT/230-345
D7JH28_9BACT/3-122
D7JHL3_ECOLX/402-514
D7JK88_ECOLX/420-535
D7JNB1_ECOLX/231-350
D7JVD6_ECOLX/235-350
D7JVD6_ECOLX/3-125
D7JVI3_ECOLX/403-517
D7K351_9BACE/232-348
D7K351_9BACE/3-123
D7K7F8_9BACE/3-118
D7KP72_ARALL/976-1091
D7M1U5_ARALL/510-633
D7M5L7_ARALL/416-531
D7N0H9_9NEIS/244-359
D7N0H9_9NEIS/3-120
D7N209_9NEIS/438-553
D7N531_9FIRM/231-347
D7N531_9FIRM/3-122
D7N533_9FIRM/230-344
D7N533_9FIRM/3-122
D7N635_9FIRM/4-119
D7ND46_9BACT/232-349
D7ND46_9BACT/3-123
D7UC46_VITVI/417-532
D7UH94_LISMO/5-120
D7V127_LISGR/5-120
D7V5P4_9LACO/395-505
D7VAD6_LACPL/404-521
D7VDI2_LACPL/8-123
D7VLP1_9SPHI/3-118
D7VPY1_9SPHI/418-533
D7VWP7_9FLAO/419-534
D7WA34_9CORY/150-268
D7WH86_BACCE/114-226
D7WLQ0_BACCE/117-194
D7WMA2_9BACI/5-120
D7WQR4_9BACI/6-121
D7WSJ7_9BACI/402-508
D7X1H8_ECOLX/231-350
D7X2J9_ECOLX/403-517
D7X2X1_ECOLX/235-350
D7X2X1_ECOLX/3-125
D7XD36_ECOLX/420-535
D7XE31_ECOLX/402-514
D7XK46_ECOLX/420-535
D7XKX7_ECOLX/235-350
D7XKX7_ECOLX/3-125
D7XMJ3_ECOLX/231-350
D7XQX6_ECOLX/402-514
D7XWH6_ECOLX/403-517
D7Y3B1_ECOLX/235-350
D7Y3B1_ECOLX/3-125
D7Y681_ECOLX/403-517
D7Y6N3_ECOLX/411-523
D7Y6T3_ECOLX/402-514
D7Y765_ECOLX/231-350
D7Y7J4_ECOLX/420-535
D7YCF0_ECOLX/235-350
D7YCF0_ECOLX/3-125
D7YHZ7_ECOLX/402-514
D7YIJ1_ECOLX/420-535
D7YPV0_ECOLX/267-386
D7YQS2_ECOLX/403-517
D7YUL2_ECOLX/403-517
D7YXI5_ECOLX/235-350
D7YXI5_ECOLX/3-125
D7YYJ1_ECOLX/402-514
D7YZF4_ECOLX/246-365
D7Z2M6_ECOLX/420-535
D7Z9I4_ECOLX/235-350
D7Z9I4_ECOLX/3-125
D7ZA67_ECOLX/420-535
D7ZA99_ECOLX/231-350
D7ZAM1_ECOLX/403-517
D7ZAP2_ECOLX/402-514
D7ZN32_ECOLX/231-350
D7ZQI6_ECOLX/402-514
D7ZUP4_ECOLX/420-535
D7ZX43_ECOLX/403-517
D7ZZX5_ECOLX/235-350
D7ZZX5_ECOLX/3-125
D8A1F1_ECOLX/403-517
D8A1K1_ECOLX/235-350
D8A1K1_ECOLX/3-125
D8A2R2_ECOLX/420-535
D8A7G2_ECOLX/246-365
D8ACH6_ECOLX/402-514
D8AHE7_ECOLX/235-350
D8AHE7_ECOLX/3-125
D8AIH4_ECOLX/403-517
D8AKY4_ECOLX/420-535
D8AN05_ECOLX/402-514
D8AWL5_ECOLX/231-350
D8B037_ECOLX/235-350
D8B037_ECOLX/3-125
D8B1K1_ECOLX/231-350
D8B493_ECOLX/403-517
D8B4F7_ECOLX/402-514
D8B790_ECOLX/420-535
D8BAN4_ECOLX/231-350
D8BBK0_ECOLX/235-350
D8BBK0_ECOLX/3-125
D8BI32_ECOLX/402-514
D8BJA0_ECOLX/49-163
D8BPZ4_ECOLX/420-535
D8BU30_ECOLX/235-350
D8BU30_ECOLX/3-125
D8BVU7_ECOLX/420-535
D8BW35_ECOLX/403-517
D8BXZ7_ECOLX/402-514
D8C263_ECOLX/231-350
D8C7E7_ECOLX/235-350
D8C7E7_ECOLX/3-125
D8C9N5_ECOLX/231-350
D8CDR6_ECOLX/402-514
D8CH45_ECOLX/420-535
D8CJ38_ECOLX/403-517
D8D0L1_COMTE/243-362
D8D0L1_COMTE/3-124
D8DDP6_COMTE/416-530
D8DYE3_PREBR/232-348
D8DYE3_PREBR/3-123
D8E0X2_ECOLX/420-535
D8E3H2_ECOLX/231-350
D8E5N7_ECOLX/402-514
D8E838_ECOLX/235-350
D8E838_ECOLX/3-125
D8E8C0_ECOLX/403-517
D8EGE1_ECOLX/403-517
D8EGI8_ECOLX/235-350
D8EGI8_ECOLX/3-125
D8EJ93_ECOLX/283-395
D8EL11_ECOLX/420-535
D8EU75_ECOLX/231-350
D8EYQ0_9DELT/5-121
D8F2G3_9DELT/110-225
D8F396_9DELT/122-237
D8F564_9DELT/121-237
D8FDQ3_9DELT/234-350
D8FDQ3_9DELT/5-126
D8FIY5_9FIRM/4-119
D8FKI4_9FIRM/229-342
D8FKI4_9FIRM/3-120
D8FKI6_9FIRM/231-347
D8FKI6_9FIRM/3-122
D8FQZ6_LACDE/400-516
D8FWF2_9CYAN/130-253
D8FX72_9CYAN/403-509
D8FY35_9CYAN/3-118
D8G0P1_9CYAN/19-136
D8G0Q6_9CYAN/417-532
D8G3H1_9CYAN/119-234
D8G6E1_9CYAN/338-456
D8G6E1_9CYAN/5-115
D8GXF3_BACAI/405-509
D8H0J1_BACAI/117-239
D8H1X3_BACAI/399-545
D8H4W9_BACAI/110-222
D8H8V9_BACAI/8-123
D8HHI9_STAAF/403-516
D8HHR4_STAAF/5-120
D8HXW5_AMYMU/3-119
D8HXW6_AMYMU/3-119
D8I597_AMYMU/146-265
D8ICF6_BRAP9/4-120
D8II57_LACFC/407-521
D8IJG0_LACSC/5-120
D8IMB2_LACSC/403-520
D8ISC6_HERSS/415-530
D8ISM2_HERSS/417-532
D8IVQ3_HERSS/402-515
D8J3H8_HALJB/13-126
D8J3P6_HALJB/3-118
D8J4T7_HALJB/2-116
D8J5L5_HALJB/9-112
D8J648_HALJB/230-346
D8J648_HALJB/3-121
D8J832_HALJB/127-240
D8J832_HALJB/354-444
D8J8N4_HALJB/422-537
D8J8U2_HALJB/3-118
D8J9E4_HALJB/123-238
D8J9H9_HALJB/1-101
D8JAG3_HALJB/242-356
D8JBG5_HALJB/123-237
D8JBG5_HALJB/351-458
D8JCT1_HALJB/3-118
D8JCT3_HALJB/3-118
D8JGD2_ACISD/407-522
D8JGZ2_ACISD/429-544
D8JHK8_ACISD/400-515
D8JIS4_ACISD/4-119
D8JPE5_HYPDA/423-538
D8JYH6_HYPDA/402-515
D8K0E7_DEHLB/402-505
D8K1E0_DEHLB/414-529
D8K2G2_DEHLB/3-119
D8K2G3_DEHLB/3-118
D8K3A1_DEHLB/240-356
D8K3A1_DEHLB/3-118
D8K4E3_NITWC/408-524
D8K4J4_NITWC/234-349
D8K4J4_NITWC/3-124
D8K4N3_NITWC/429-544
D8K9Z4_NITWC/407-518
D8KC23_NITWC/406-521
D8KL71_CORPF/148-266
D8KPL1_CORPF/12-127
D8LS49_ECTSI/712-826
D8MI36_LEUGT/5-120
D8MLU5_ERWBE/402-509
D8MP30_ERWBE/420-535
D8MXS4_ERWBE/235-350
D8MXS4_ERWBE/3-125
D8MXX0_ERWBE/403-517
D8N4K4_RALSO/405-518
D8N8K4_RALSO/413-528
D8NM33_RALSO/405-519
D8NPY8_RALSO/413-528
D8NWF9_RALSO/405-519
D8NZ64_RALSO/413-528
D8P8K4_9BACT/417-532
D8PBM9_9BACT/410-525
D8RNM9_SELML/432-555
D8SX49_SELML/425-540
D8SXP5_SELML/435-558
D8TXL7_VOLCA/384-499
D8UFJ8_VOLCA/432-555
D8UP98_9MICC/3-119
D8UP99_9MICC/4-120
D8URM1_9MICC/9-124
D8VMR0_9ZZZZ/234-349
D8VMR0_9ZZZZ/3-124
D9N8W8_STRPN/228-344
D9N8W8_STRPN/3-122
D9NBF1_STRPN/6-121
D9NF83_STRPN/6-121
D9NFM5_STRPN/228-344
D9NFM5_STRPN/3-122
D9NI96_STRPN/6-121
D9NMV6_STRPN/228-344
D9NMV6_STRPN/3-122
D9NPQ3_STRPN/6-121
D9NU23_STRPN/228-344
D9NU23_STRPN/3-122
D9NXP6_STRPN/6-121
D9NZ02_STRPN/228-344
D9NZ02_STRPN/3-122
D9P630_ACTPL/235-350
D9P630_ACTPL/3-125
D9P6Z3_ACTPL/403-517
D9P876_ACTPL/414-529
D9P8Y3_ACTPL/235-350
D9P8Y3_ACTPL/3-125
D9P9Z4_ACTPL/407-521
D9PCX0_ACTPL/414-529
D9PGX3_9ZZZZ/289-405
D9PHI2_9ZZZZ/283-398
D9PHI3_9ZZZZ/7-123
D9PNR7_PEPMA/110-225
D9PRG9_PEPMA/4-119
D9PU15_METTM/118-231
D9PYC6_METTM/121-238
D9PYD3_METTM/3-118
D9Q0R1_ACIS3/135-238
D9Q4F0_CORP1/12-127
D9Q6Z2_CORP1/148-266
D9QCB2_CORP2/12-127
D9QEW0_CORP2/148-266
D9QL24_BRESC/431-546
D9QN37_BRESC/407-522
D9QQS8_ACEAZ/21-141
D9QQS8_ACEAZ/248-364
D9QQU2_ACEAZ/3-119
D9QQU3_ACEAZ/3-117
D9QUE0_ACEAZ/4-119
D9QUE6_ACEAZ/4-119
D9QUE8_ACEAZ/4-119
D9QY96_MYCMG/7-126
D9R129_CLOSW/231-347
D9R129_CLOSW/3-122
D9R4D4_CLOSW/4-119
D9R749_CLOSW/13-128
D9R750_CLOSW/5-121
D9RFU1_STAAJ/403-516
D9RG19_STAAJ/5-120
D9RNR8_STAAK/403-516
D9RP69_STAAK/5-120
D9RSH0_PREMB/232-348
D9RSH0_PREMB/3-123
D9RXT0_THEOJ/4-119
D9RXT1_THEOJ/4-119
D9SFD5_GALCS/120-237
D9SIC0_GALCS/234-349
D9SIC0_GALCS/3-114
D9SJ43_GALCS/408-523
D9SM22_CLOC7/6-121
D9SYD1_MICAI/11-126
D9SYX4_MICAI/3-119
D9SYX5_MICAI/3-119
D9SZL7_MICAI/340-459
D9SZL7_MICAI/9-132
D9T8T6_MICAI/124-243
D9THV8_CALOO/3-121
D9THV9_CALOO/3-118
D9TM46_THETC/6-121
D9TTV4_THETC/3-120
D9TTV5_THETC/3-118
D9UF78_9ACTO/3-119
D9UF79_9ACTO/3-119
D9UT86_9ACTO/384-498
D9UT86_9ACTO/65-152
D9UXV2_9ACTO/3-119
D9UXV3_9ACTO/3-119
D9V735_9ACTO/147-266
D9W1U1_9ACTO/3-119
D9W1U2_9ACTO/3-119
D9W2T6_9ACTO/145-263
D9W6V9_9ACTO/143-261
D9W9N6_9ACTO/3-119
D9W9N7_9ACTO/3-119
D9WS04_9ACTO/293-406
D9WVZ9_9ACTO/27-151
D9WVZ9_9ACTO/389-503
D9WZ90_STRVR/3-119
D9WZ91_STRVR/3-119
D9X133_STRVR/145-263
D9X3S7_STRVR/1-147
D9X8U2_STRVR/399-541
D9XHS3_STRVR/300-416
D9XJR8_9ACTO/1-55
D9XJR8_9ACTO/295-409
D9XMC5_9ACTO/145-263
D9XSH4_9ACTO/3-119
D9XSH5_9ACTO/4-120
D9XW47_9ACTO/3-119
D9Y2W8_9BURK/235-358
D9Y2W8_9BURK/3-124
D9Y4J5_9BURK/427-542
D9Y4J6_9BURK/430-545
D9YB50_9DELT/429-543
D9YDQ7_9DELT/409-523
D9YDW2_9DELT/133-247
D9YDW2_9DELT/360-471
D9YG14_9DELT/8-123
E0DD79_9CORY/150-268
E0DKV2_9RHIZ/236-354
E0DKV2_9RHIZ/3-126
E0DLJ6_9RHIZ/439-554
E0DQ74_9RHIZ/403-516
E0DV85_9RHIZ/236-354
E0DV85_9RHIZ/3-126
E0DW80_9RHIZ/403-516
E0DXW8_9RHIZ/439-554
E0E410_9FIRM/4-119
E0E4Z1_9FIRM/231-347
E0E4Z1_9FIRM/3-122
E0E8Q1_ACTPL/413-528
E0E934_ACTPL/408-522
E0EA55_ACTPL/235-350
E0EA55_ACTPL/3-125
E0EEI4_ACTPL/414-529
E0EEY9_ACTPL/403-517
E0EG22_ACTPL/235-350
E0EG22_ACTPL/3-125
E0EKQ9_ACTPL/414-529
E0EL09_ACTPL/408-522
E0EM69_ACTPL/235-350
E0EM69_ACTPL/3-125
E0EYL5_ACTPL/414-529
E0EZ01_ACTPL/408-522
E0F0A3_ACTPL/235-350
E0F0A3_ACTPL/3-125
E0F4M8_ACTPL/414-529
E0F513_ACTPL/408-522
E0F644_ACTPL/235-350
E0F644_ACTPL/3-125
E0FB12_ACTPL/414-529
E0FBE5_ACTPL/408-522
E0FCN1_ACTPL/235-350
E0FCN1_ACTPL/3-125
E0FH09_ACTPL/414-529
E0FHD6_ACTPL/408-522
E0FIF2_ACTPL/235-350
E0FIF2_ACTPL/3-125
E0FN33_ACTPL/414-529
E0FNG2_ACTPL/407-521
E0FPI6_ACTPL/235-350
E0FPI6_ACTPL/3-125
E0FWV8_9THEO/4-119
E0G205_ENTFA/5-120
E0GCM8_ENTFA/5-120
E0GJB2_ENTFA/5-120
E0GTW6_ENTFA/5-120
E0H2T5_ENTFA/5-120
E0HC11_ENTFA/5-120
E0HL17_9GAMM/400-515
E0HLH4_9GAMM/407-522
E0HQX5_9GAMM/390-507
E0HU77_9GAMM/4-119
E0HV22_9GAMM/246-361
E0HV22_9GAMM/3-115
E0HZ69_9BACT/3-119
E0HZ70_9BACT/15-130
E0I1C3_9BACT/114-232
E0I6W8_9BACL/6-121
E0IBB5_9BACL/4-119
E0IKW9_9GAMM/400-515
E0ILC6_9GAMM/407-522
E0IQE0_9GAMM/4-119
E0IQH0_9GAMM/246-361
E0IQH0_9GAMM/3-115
E0ISA6_9GAMM/390-507
E0IV10_ECOLW/246-365
E0IYX9_ECOLW/402-514
E0J024_ECOLW/403-517
E0J6S6_ECOLW/420-535
E0J756_ECOLW/235-350
E0J756_ECOLW/3-125
E0JEZ4_RHIME/435-550
E0JLL9_RHIME/236-354
E0JLL9_RHIME/3-126
E0JPF9_RHIME/409-524
E0JQD4_RHIME/406-519
E0K3I6_RHIME/406-519
E0K5B8_RHIME/409-524
E0K8R0_RHIME/236-354
E0K8R0_RHIME/3-126
E0K9W7_RHIME/431-546
E0KBX5_STRVO/410-524
E0KBX5_STRVO/86-173
E0KH31_STRVO/3-119
E0KH32_STRVO/3-119
E0KZI3_STRVO/142-260
E0LFF0_SPHCR/420-535
E0LHA4_SPHCR/418-533
E0LS12_SPHCR/71-186
E0LTX2_9ENTR/420-535
E0M0K0_9ENTR/403-517
E0M4R8_9ENTR/235-350
E0M4R8_9ENTR/3-125
E0MJB5_9RHOB/401-510
E0MK11_9RHOB/236-354
E0MK11_9RHOB/3-126
E0MQA2_9RHOB/409-521
E0MWA3_9CORY/154-272
E0MWQ7_9CORY/20-135
E0N152_9ACTO/3-119
E0N153_9ACTO/3-119
E0N272_9ACTO/23-138
E0N4U9_9ACTO/10-123
E0N7I2_NEIME/243-358
E0N7I2_NEIME/3-116
E0NCS2_NEIME/461-576
E0NKN2_9FIRM/230-344
E0NKN2_9FIRM/3-121
E0NKV0_9FIRM/231-347
E0NKV0_9FIRM/3-122
E0NLG4_9FIRM/4-119
E0NM10_9FIRM/110-225
E0NT88_9BACT/232-349
E0NT88_9BACT/3-123
E0NWV4_9FIRM/231-349
E0NWV4_9FIRM/3-123
E0P9D9_STAAU/5-120
E0P9L8_STAAU/403-516
E0PFG9_STREI/228-344
E0PFG9_STREI/3-122
E0PFM2_STREI/6-121
E0PLU0_STRGY/228-344
E0PLU0_STRGY/3-122
E0PLZ5_STRGY/6-121
E0PNG1_STRMT/7-122
E0PT24_STRMT/227-343
E0PT24_STRMT/3-122
E0PXS4_STRPY/7-122
E0PZ30_9STRE/228-344
E0PZ30_9STRE/3-122
E0Q445_9STRE/13-128
E0Q630_9BIFI/8-122
E0QBL7_CAMCO/6-121
E0QBS8_CAMCO/403-516
E0QH47_9FIRM/5-119
E0QJ86_9FIRM/16-136
E0QJ86_9FIRM/244-360
E0QMK1_9ACTO/10-123
E0QPM7_9ACTO/5-120
E0QRT3_9ACTO/3-118
E0QRT4_9ACTO/3-119
E0QWA8_ECOLX/420-535
E0QYX4_ECOLX/246-365
E0R3H1_ECOLX/402-514
E0R661_ECOLX/403-517
E0R6C3_ECOLX/235-350
E0R6C3_ECOLX/3-125
E0RBW0_PAEP6/6-121
E0RCR4_PAEP6/6-121
E0RT98_SPITD/232-366
E0RT98_SPITD/3-123
E0RWI5_BUTPB/7-122
E0RYV6_BUTPB/231-348
E0RYV6_BUTPB/3-122
E0SDX3_DICD3/421-536
E0SIU1_DICD3/235-350
E0SIU1_DICD3/3-125
E0SIZ7_DICD3/403-517
E0SRK8_IGNAA/16-132
E0SU53_STRZA/6-121
E0SW96_STRZA/228-344
E0SW96_STRZA/3-122
E0T873_EDWTF/402-499
E0T8T6_EDWTF/277-391
E0T9D6_EDWTF/235-350
E0T9D6_EDWTF/3-125
E0T9X6_EDWTF/404-518
E0TDY3_PARBH/236-353
E0TDY3_PARBH/3-126
E0TG57_PARBH/408-523
E0TLM8_MYCHH/6-117
E0TPJ3_STRZ6/6-121
E0TSM3_STRZ6/228-344
E0TSM3_STRZ6/3-122
E0TZ25_BACPZ/9-124
E0TZ54_BACPZ/117-239
E0TZK5_BACPZ/404-518
E0U3W8_BACPZ/5-120
E0U6M9_CYAP2/417-532
E0U6P4_CYAP2/403-517
E0U8E1_CYAP2/3-118
E0UC74_CYAP2/21-138
E0UC74_CYAP2/387-498
E0UE59_CYAP2/38-155
E0UHP6_CYAP2/118-233
E0UHT8_CYAP2/342-460
E0UHT8_CYAP2/8-119
E0UPN3_SULAO/137-259
E0US90_SULAO/407-521
E0USF9_SULAO/127-248
E0USF9_SULAO/290-402
E0USS4_SULAO/222-339
E0USS4_SULAO/3-120
E0UUA2_SULAO/6-119
E0UUA3_SULAO/291-409
E0WUF7_9ENTR/404-518
E0WUV6_9ENTR/235-350
E0WUV6_9ENTR/3-125
E0XRH1_9GAMM/235-350
E0XRH1_9GAMM/3-125
E0XYI1_9SPHN/9-124
E0Y0K6_9SPHI/111-228
E1CSM0_VIBPA/4-119
E1CTB0_VIBPA/388-505
E1CUG7_VIBPA/8-123
E1CV00_VIBPA/422-537
E1CWP0_VIBPA/402-516
E1CZ27_VIBPA/235-350
E1CZ27_VIBPA/3-125
E1CZS4_VIBPA/399-506
E1D3M1_VIBPA/123-237
E1D4E9_VIBPA/399-506
E1D7V9_VIBPA/4-119
E1D8B7_VIBPA/123-237
E1D8P3_VIBPA/402-516
E1D9Y7_VIBPA/1-58
E1D9Y7_VIBPA/168-283
E1D9Y8_VIBPA/3-65
E1DE82_VIBPA/8-123
E1DF33_VIBPA/422-537
E1DFQ8_VIBPA/388-505
E1DHB7_VIBPA/8-123
E1DHD4_VIBPA/235-350
E1DHD4_VIBPA/3-125
E1DHY9_VIBPA/402-516
E1DIU5_VIBPA/123-237
E1DMG9_VIBPA/388-505
E1DS24_VIBPA/399-506
E1DTJ0_VIBPA/4-119
E1DV63_VIBPA/422-537
E1DW03_LACRE/7-122
E1E072_LACRE/405-532
E1E6Y9_STAAU/5-120
E1E770_STAAU/403-516
E1E9S9_VIBPA/402-516
E1EAP2_VIBPA/123-237
E1EBB8_VIBPA/235-350
E1EBB8_VIBPA/3-125
E1ED90_VIBPA/4-119
E1EEP5_VIBPA/388-505
E1EFJ4_VIBPA/422-537
E1EHK3_VIBPA/8-123
E1EKV1_VIBPA/399-506
E1EQ17_ENTFA/5-120
E1FBM4_9THEO/4-119
E1GY95_9BACT/232-348
E1GY95_9BACT/3-123
E1H3G3_STRPN/6-121
E1H3P9_STRPN/228-344
E1H3P9_STRPN/3-122
E1HCD7_MYCTU/3-119
E1HCD8_MYCTU/3-119
E1HDV4_MYCTU/149-267
E1HHQ8_ECOLX/235-350
E1HHQ8_ECOLX/3-125
E1HMT5_ECOLX/403-517
E1HRR2_ECOLX/231-350
E1HS55_ECOLX/420-535
E1HUQ9_ECOLX/402-514
E1HW12_ECOLX/235-350
E1HW12_ECOLX/3-125
E1I0P9_ECOLX/267-386
E1I6N7_ECOLX/403-517
E1I7X9_ECOLX/402-514
E1I941_ECOLX/420-535
E1IBQ0_9CHLR/162-280
E1IBQ0_9CHLR/401-522
E1ICD9_9CHLR/405-520
E1IE37_9CHLR/10-125
E1IE45_9CHLR/3-119
E1IE46_9CHLR/3-121
E1IFB5_9CHLR/416-531
E1IN06_ECOLX/231-350
E1INN7_ECOLX/235-350
E1INN7_ECOLX/3-125
E1INT4_ECOLX/403-517
E1IPA7_ECOLX/420-535
E1ISU4_ECOLX/402-514
E1J012_ECOLX/420-535
E1J1P8_ECOLX/403-517
E1J8Z9_ECOLX/231-350
E1J9Q6_ECOLX/402-514
E1JAY5_ECOLX/235-350
E1JAY5_ECOLX/3-125
E1JKG4_9LACO/5-120
E1JNW3_9LACO/403-520
E1JS10_DESFR/6-121
E1JV68_DESFR/118-251
E1JW01_DESFR/130-245
E1K0V6_DESFR/406-521
E1K1N6_DESFR/404-518
E1K446_9EURY/2-115
E1K5Y5_9EURY/110-227
E1K6R4_9EURY/3-117
E1K9F0_9FIRM/3-119
E1K9F1_9FIRM/3-119
E1KR42_9BACT/232-348
E1KR42_9BACT/3-123
E1KVI3_PEPMA/4-119
E1KX29_PEPMA/110-225
E1L8D3_9FIRM/6-121
E1L8T8_9FIRM/231-347
E1L8T8_9FIRM/3-123
E1LDB7_9FIRM/231-347
E1LDB7_9FIRM/3-123
E1LEE3_9FIRM/6-121
E1LJ46_STRMT/6-121
E1LJ98_STRMT/228-344
E1LJ98_STRMT/3-122
E1LNH4_STRMT/6-121
E1LP70_STRMT/228-344
E1LP70_STRMT/3-122
E1LQC2_STRMT/228-344
E1LQC2_STRMT/3-122
E1LTB4_STRMT/6-121
E1M2L6_STRMT/6-121
E1M365_STRMT/228-344
E1M365_STRMT/3-122
E1M5Y1_9STRE/6-121
E1M8J6_9STRE/190-306
E1M8J6_9STRE/2-84
E1MD17_9ACTO/10-123
E1ME33_9ACTO/3-118
E1ME34_9ACTO/3-119
E1MGT0_9ACTO/5-120
E1MHE3_9GAMM/378-493
E1MLF5_9GAMM/234-349
E1MLF5_9GAMM/3-124
E1MQB2_9GAMM/290-406
E1MQB3_9GAMM/4-120
E1N869_9BIFI/8-122
E1P230_NEILA/411-526
E1P4M9_NEILA/243-358
E1P4M9_NEILA/3-116
E1P6U4_ECOAB/246-365
E1PAV6_ECOAB/420-535
E1PGQ5_ECOAB/235-350
E1PGQ5_ECOAB/3-125
E1PHF8_ECOAB/403-517
E1PIH3_ECOAB/402-514
E1PQR1_CAMJM/404-517
E1PR07_CAMJM/6-121
E1PSN4_MYCFJ/10-121
E1PW84_HELPT/138-259
E1PYU6_HELPM/138-259
E1Q5X9_HELPP/138-259
E1QAL2_HELPC/138-259
E1QCJ8_MYCPB/6-120
E1QD83_DESB2/421-536
E1QE31_DESB2/3-118
E1QEJ6_DESB2/233-349
E1QEJ6_DESB2/3-124
E1QH81_DESB2/7-123
E1QH82_DESB2/3-119
E1QIM9_DESB2/119-234
E1QQ13_VULDI/6-125
E1QQ16_VULDI/126-252
E1QQ81_VULDI/11-127
E1R4X6_SPISS/151-285
E1R993_SPISS/7-122
E1RD38_METP4/422-537
E1RFN2_METP4/127-246
E1RFN2_METP4/369-476
E1RH55_METP4/10-125
E1RHW6_METP4/3-118
E1RK80_METP4/15-128
E1RPG9_XYLFG/428-543
E1S0P6_ECOUM/420-535
E1S3F8_ECOUM/235-350
E1S3F8_ECOUM/3-125
E1S4C7_ECOUM/403-517
E1S4I6_ECOUM/402-514
E1S4W6_ECOUM/246-365
E1S7Y6_HELP9/138-259
E1SG54_PANVC/235-350
E1SG54_PANVC/3-125
E1SGA3_PANVC/403-517
E1SGF1_PANVC/420-535
E1SP43_FERBD/389-506
E1SRE4_FERBD/417-532
E1SSM8_FERBD/401-502
E1SU32_FERBD/408-523
E1SUM9_FERBD/243-358
E1SUM9_FERBD/3-119
E1T2L8_THESX/4-119
E1T6J9_BURSG/413-528
E1TL90_LACPS/5-120
E1TLT9_LACPS/404-521
E1UF41_LISML/5-120
E1UNY8_BACAS/9-124
E1UP45_BACAS/117-239
E1UT50_BACAS/5-120
E1V685_HALED/402-505
E1V6C6_HALED/234-349
E1V6C6_HALED/3-124
E1V6U0_HALED/389-506
E1V9B5_HALED/406-521
E1VFR1_9GAMM/127-248
E1VFR1_9GAMM/291-400
E1VKF9_9GAMM/430-544
E1VMG0_9GAMM/407-520
E1VX67_ARTAR/4-120
E1VX69_ARTAR/3-119
E1VYI9_ARTAR/12-127
E1W337_HAEP3/235-350
E1W337_HAEP3/3-125
E1W4Z1_HAEP3/412-527
E1W7V9_SALTS/402-514
E1W900_SALTS/420-535
E1WII6_SALTS/235-350
E1WII6_SALTS/3-125
E1WIN4_SALTS/403-517
E1WLR2_BACF6/232-348
E1WLR2_BACF6/3-123
E1WR40_BACF6/3-118
E1WYT8_BACMS/3-118
E1XAS7_HAEI1/235-350
E1XAS7_HAEI1/3-125
E1XBL4_HAEI1/412-527
E1XE21_STRZO/6-121
E1XEZ3_STRZO/228-344
E1XEZ3_STRZO/3-122
E1XHC1_STRZN/6-121
E1XIA8_STRZN/228-344
E1XIA8_STRZN/3-122
E1XNW0_STRZI/6-121
E1XPT3_STRZI/228-344
E1XPT3_STRZI/3-122
E1XWZ1_LEGPN/415-527
E1Y1H6_LEGPN/429-543
E1YBD4_9DELT/7-122
E1YGQ4_9DELT/110-226
E1YX11_9BACE/3-118
E1YXR5_9BACE/231-347
E1YXR5_9BACE/3-123
E1Z5K3_9CHLO/541-669
E1ZPZ2_9CHLO/845-960
E2CBE0_9RHOB/409-524
E2CCW4_9RHOB/236-354
E2CCW4_9RHOB/3-126
E2CL27_9RHOB/384-499
E2D2C6_9FABA/1-87
E2JLY2_BORAF/4-119
E2JQ64_BORBU/4-119
E2JRX5_ECO57/402-514
E2JUK0_ECO57/235-350
E2JUK0_ECO57/3-125
E2JZ33_ECO57/420-535
E2K2H8_ECO57/231-350
E2K6L8_ECO57/402-514
E2K8B1_ECO57/235-350
E2K8B1_ECO57/3-125
E2KGZ3_ECO57/420-535
E2KIE0_ECO57/231-350
E2KL80_ECO57/235-350
E2KL80_ECO57/3-125
E2KUI7_ECO57/402-514
E2KYQ4_ECO57/231-350
E2KZU4_ECO57/420-535
E2L134_BORBU/4-119
E2MCC3_PSESM/234-349
E2MCC3_PSESM/3-124
E2MDB0_PSESM/124-237
E2MI87_PSESM/409-523
E2MNY9_FRANO/230-347
E2MNY9_FRANO/3-118
E2MPE5_FRANO/249-374
E2MXK4_9CORY/146-264
E2MY83_9CORY/390-507
E2MYE7_9CORY/25-140
E2N286_CAPSP/4-121
E2NFN5_9BACE/232-348
E2NFN5_9BACE/3-123
E2NHW2_9BACE/3-118
E2NR31_9FIRM/8-123
E2P080_PASHA/235-350
E2P080_PASHA/3-125
E2P310_PASHA/410-526
E2P4Z0_PASHA/235-350
E2P4Z0_PASHA/3-125
E2P988_PASHA/410-526
E2PBV4_NEIPO/428-543
E2PET2_NEIPO/243-358
E2PET2_NEIPO/3-116
E2PL39_9RHIZ/424-537
E2PNF9_9RHIZ/1-59
E2PNF9_9RHIZ/169-287
E2PSH4_9RHIZ/439-554
E2PUU6_STRCL/1-114
E2PUU7_STRCL/3-119
E2PWQ5_STRCL/189-307
E2PWQ6_STRCL/1-118
E2QEX6_ECOLX/402-514
E2QFK6_ECOLX/403-517
E2QH72_ECOLX/420-535
E2S243_9CORY/154-272
E2S4X3_9CORY/20-135
E2SAA2_9ACTO/3-120
E2SAA3_9ACTO/3-119
E2SB59_9ACTO/1-114
E2SDQ4_9ACTO/391-507
E2SPR2_9FIRM/3-119
E2SPR3_9FIRM/12-127
E2SXS2_9RALS/405-519
E2TCJ9_MYCTU/3-119
E2TCK0_MYCTU/3-119
E2TG17_MYCTU/149-267
E2TPN6_MYCTU/3-119
E2TPN7_MYCTU/3-119
E2TR60_MYCTU/149-267
E2U1T9_MYCTU/3-119
E2U1U0_MYCTU/3-119
E2U2P9_MYCTU/149-267
E2UCI9_MYCTU/3-119
E2UCJ0_MYCTU/3-119
E2UEK0_MYCTU/149-267
E2UP59_MYCTU/3-119
E2UQM9_MYCTU/149-267
E2UXB1_MYCTU/3-119
E2UXB2_MYCTU/3-119
E2VBL0_MYCTU/3-119
E2VBL1_MYCTU/3-119
E2VCY5_MYCTU/149-267
E2VKM9_MYCTU/3-119
E2VKN0_MYCTU/3-119
E2VM80_MYCTU/149-267
E2VX87_MYCTU/3-119
E2VX88_MYCTU/3-119
E2VYQ8_MYCTU/149-267
E2W8F2_MYCTU/3-119
E2W8F3_MYCTU/3-119
E2W9W0_MYCTU/149-267
E2WKH9_MYCTU/3-119
E2WKI0_MYCTU/3-119
E2WLZ4_MYCTU/149-267
E2WQI5_ECOLX/402-514
E2WS75_ECOLX/420-535
E2WV94_ECOLX/206-325
E2WX49_ECOLX/403-517
E2WXB1_ECOLX/235-350
E2WXB1_ECOLX/3-125
E2X884_SHIDY/235-350
E2X884_SHIDY/3-125
E2X8D1_SHIDY/316-430
E2X9D2_SHIDY/420-535
E2XCZ8_SHIDY/337-449
E2XI37_SHIDY/231-350
E2XJ55_PSEFL/234-349
E2XJ55_PSEFL/3-124
E2XNX7_PSEFL/405-520
E2XQS5_PSEFL/409-522
E2XYS7_PSEFL/123-235
E2Y4I5_ENTFA/5-120
E2Y9A4_ENTFA/5-120
E2YI06_ENTFA/5-120
E2YTM7_ENTFA/5-120
E2Z4B7_ENTFA/5-120
E2ZCB8_9FIRM/231-347
E2ZCB8_9FIRM/3-123
E2ZEJ3_9FIRM/3-123
E2ZEJ4_9FIRM/3-119
E2ZH04_9FIRM/231-347
E2ZH04_9FIRM/3-122
E2ZJQ0_9FIRM/4-119
E2ZQV2_PSEAE/409-523
E2ZYI4_PSEAE/403-508
E3A4N1_PSEAE/234-349
E3A4N1_PSEAE/3-124
E3A4V7_PSEAE/429-544
E3B9L5_9MICO/155-276
E3B9S6_9MICO/3-119
E3B9S7_9MICO/3-119
E3BIK2_9VIBR/235-350
E3BIK2_9VIBR/3-125
E3BKM0_9VIBR/130-247
E3BP44_9VIBR/401-515
E3BPU8_9VIBR/388-505
E3C5V2_9LACO/394-509
E3C741_9LACO/7-122
E3CFU7_STRPA/6-121
E3CG70_STRPA/115-233
E3CG71_STRPA/3-112
E3CHP0_STRDO/228-344
E3CHP0_STRDO/3-122
E3CMM3_STRDO/6-121
E3CNC7_STRVE/6-121
E3CNG0_STRVE/228-344
E3CNG0_STRVE/3-122
E3CXN3_9BACT/97-212
E3CXV8_9BACT/8-123
E3CYJ8_9BACT/235-352
E3CYJ8_9BACT/3-124
E3D1G4_NEIM7/17-130
E3D1G4_NEIM7/257-372
E3D657_NEIM7/468-583
E3DI25_ERWSE/235-350
E3DI25_ERWSE/3-125
E3DIL4_ERWSE/403-517
E3DJJ9_ERWSE/420-535
E3DNA9_HALPG/3-119
E3DNB0_HALPG/3-129
E3DNB4_HALPG/4-119
E3DRW4_HALPG/3-117
E3DVK8_BACA1/404-518
E3DYG9_BACA1/5-120
E3DZM6_BACA1/8-123
E3E3U8_BACA1/9-124
E3E3X6_BACA1/117-239
E3E6P3_PAEPS/6-121
E3EB88_PAEPS/6-121
E3ER11_BIFBS/8-122
E3F2L2_KETVY/8-123
E3F7I2_CORP9/148-266
E3F8U8_CORP9/12-127
E3G699_ENTCS/420-535
E3G9Z0_ENTCS/402-514
E3GBU6_ENTCS/403-516
E3GCL0_ENTCS/235-350
E3GCL0_ENTCS/3-125
E3GD03_ENTCS/245-359
E3GDK8_EUBLK/9-124
E3GNL4_EUBLK/6-121
E3GP30_EUBLK/231-347
E3GP30_EUBLK/3-122
E3GTD1_HAEI2/235-350
E3GTD1_HAEI2/3-125
E3GX52_METFV/3-118
E3H088_ROTDC/9-124
E3H1K5_ROTDC/3-119
E3H1K6_ROTDC/4-120
E3H6H9_ILYPC/5-122
E3H8E0_ILYPC/111-229
E3HG53_ACHXA/268-383
E3HGL2_ACHXA/405-520
E3HLN9_ACHXA/234-351
E3HLN9_ACHXA/3-124
E3I3C2_RHOVT/451-566
E3I5J1_RHOVT/410-524
E3I7F0_RHOVT/421-536
E3I8G8_RHOVT/424-539
E3IBC2_GEOS0/5-120
E3ICT1_GEOS0/117-240
E3IJY4_DESVR/406-520
E3IP66_DESVR/8-123
E3IQJ2_DESVR/127-242
E3IZ26_FRASU/1-117
E3IZ27_FRASU/3-119
E3J0E9_FRASU/125-226
E3J3S3_FRASU/396-505
E3J3S3_FRASU/8-126
E3PCA1_ECOH1/402-514
E3PFU3_ECOH1/420-535
E3PKN6_ECOH1/246-365
E3PKX3_ECOH1/235-350
E3PKX3_ECOH1/3-125
E3PLF8_ECOH1/403-517
E3PXU5_CLOSD/4-119
E3Q0W4_ENTSA/411-523
E3R7M0_9LACO/397-509
E3VRY5_MOUSE/320-419
E3VRY6_MOUSE/374-473
E3VRY7_MOUSE/374-473
E3VRY8_MOUSE/374-473
E3VRY9_MOUSE/374-473
E3VRZ1_MOUSE/374-473
E3VRZ2_MOUSE/374-473
E3VRZ3_MOUSE/374-473
E3VRZ4_MOUSE/374-473
E3VRZ5_MOUSE/374-473
E3VRZ6_MOUSE/374-473
E3VRZ7_MOUSE/374-473
E3VRZ8_MOUSE/374-473
E3VRZ9_MOUSE/379-473
E3VS00_MOUSE/374-473
E3VS01_MOUSE/374-473
E3VS02_MOUSE/374-473
E3VS03_MOUSE/374-473
E3VS04_MOUSE/374-473
E3XH68_ECOLX/420-535
E3XLA8_ECOLX/240-352
E3XMT6_ECOLX/231-350
E3XT15_ECOLX/403-517
E3XT62_ECOLX/235-350
E3XT62_ECOLX/3-125
E3Y267_SHIFL/246-365
E3Y4G8_SHIFL/235-350
E3Y4G8_SHIFL/3-125
E3Y8E3_SHIFL/359-473
E3Y9A8_SHIFL/420-535
E3YAJ7_SHIFL/402-514
E3YEV6_LISMO/5-120
E3YNY5_9LIST/5-120
E3YXS0_LISIN/5-93
E3Z6E3_LISIN/5-120
E3ZF38_LISIV/5-120
E3ZP11_LISSE/5-120
E3ZY03_LISSE/5-120
E4A982_PROAC/144-262
E4A9J5_PROAC/8-124
E4A9J6_PROAC/3-119
E4ABL9_PROAC/144-262
E4ADF5_PROAC/14-130
E4ADF6_PROAC/3-119
E4ANL6_PROAC/3-119
E4ANL7_PROAC/8-124
E4ANY6_PROAC/144-230
E4AUN5_PROAC/3-119
E4AUN6_PROAC/8-124
E4AV01_PROAC/144-230
E4B462_PROAC/3-119
E4B463_PROAC/8-124
E4B4H6_PROAC/144-262
E4BBB3_PROAC/144-262
E4BBN8_PROAC/8-124
E4BBN9_PROAC/3-119
E4BDN3_PROAC/144-262
E4BEW8_PROAC/14-130
E4BEW9_PROAC/3-119
E4BQ96_PROAC/3-119
E4BQ97_PROAC/8-124
E4BQL2_PROAC/144-262
E4BZN3_PROAC/3-119
E4BZN4_PROAC/8-124
E4C000_PROAC/144-262
E4C6E1_PROAC/144-262
E4C7K7_PROAC/3-119
E4C7K8_PROAC/8-124
E4CDG6_PROAC/3-119
E4CDG7_PROAC/8-124
E4CDT0_PROAC/144-262
E4CKK5_PROAC/3-119
E4CKK6_PROAC/8-124
E4CKW7_PROAC/144-262
E4CSU6_PROAC/144-262
E4CTA9_PROAC/8-124
E4CTB0_PROAC/3-119
E4D1G8_PROAC/3-119
E4D1G9_PROAC/8-124
E4D1T6_PROAC/144-230
E4D7Q9_PROAC/144-262
E4D822_PROAC/8-124
E4D823_PROAC/3-119
E4DDB4_PROAC/3-119
E4DDB5_PROAC/8-124
E4DDM5_PROAC/144-262
E4DK65_PROAC/144-230
E4DKH9_PROAC/8-124
E4DKI0_PROAC/3-119
E4DSD0_PROAC/3-119
E4DSD1_PROAC/8-124
E4DSP6_PROAC/144-262
E4E1D9_PROAC/3-119
E4E1E0_PROAC/8-124
E4E1Q6_PROAC/144-262
E4E814_PROAC/3-119
E4E815_PROAC/8-124
E4E8C8_PROAC/62-180
E4EHB1_PROAC/3-119
E4EHB2_PROAC/8-124
E4EHM5_PROAC/144-262
E4EQ40_PROAC/3-119
E4EQ41_PROAC/8-124
E4EQF3_PROAC/144-262
E4EWZ9_PROAC/3-119
E4EX00_PROAC/8-124
E4EXB2_PROAC/144-262
E4F3V5_PROAC/144-262
E4F469_PROAC/8-124
E4F470_PROAC/3-119
E4F9T5_PROAC/144-230
E4FA48_PROAC/8-124
E4FA49_PROAC/3-119
E4FJE6_PROAC/3-119
E4FJE7_PROAC/8-124
E4FJZ4_PROAC/144-230
E4FS01_PROAC/144-262
E4FSB8_PROAC/8-124
E4FSB9_PROAC/3-119
E4FY29_PROAC/144-230
E4FZ70_PROAC/3-119
E4FZ71_PROAC/8-124
E4G3P3_PROAC/3-119
E4G3P4_PROAC/8-124
E4G418_PROAC/144-230
E4GAW3_PROAC/144-262
E4GB76_PROAC/8-124
E4GB77_PROAC/3-119
E4GFZ8_PROAC/144-262
E4GGB6_PROAC/8-124
E4GGB7_PROAC/3-119
E4GSS9_PROAC/144-262
E4GT43_PROAC/8-124
E4GT44_PROAC/3-119
E4GVS9_PROAC/8-124
E4GVT0_PROAC/3-119
E4GX68_PROAC/144-262
E4H7B0_PROAC/144-262
E4H7I6_PROAC/8-124
E4H7I7_PROAC/3-119
E4HBE5_PROAC/3-119
E4HBE6_PROAC/8-124
E4HBQ9_PROAC/144-230
E4HMQ7_PROAC/3-119
E4HMQ8_PROAC/14-130
E4HNW8_PROAC/144-262
E4HSV8_PROAC/144-262
E4HT73_PROAC/8-124
E4HT74_PROAC/3-119
E4I132_PROAC/144-230
E4I1E8_PROAC/8-124
E4I1E9_PROAC/3-119
E4IB31_ENTFC/6-121
E4IGE8_ENTFC/6-121
E4IU25_ENTFC/6-121
E4J316_ENTFC/6-121
E4J6B6_ENTFC/6-121
E4JDX1_ENTFC/6-121
E4K7A8_9FIRM/3-121
E4K7A9_9FIRM/3-118
E4KQT4_9LACT/6-121
E4KQZ1_9LACT/230-346
E4KQZ1_9LACT/3-121
E4KUY3_9PORP/233-349
E4KUY3_9PORP/3-124
E4KYD4_9FIRM/110-225
E4KYR9_9FIRM/4-119
E4KZG8_9FIRM/226-343
E4KZG8_9FIRM/3-111
E4KZH0_9FIRM/231-347
E4KZH0_9FIRM/3-122
E4L5S5_9STRE/6-121
E4L9S5_9FIRM/231-347
E4L9S5_9FIRM/3-123
E4LC79_9FIRM/6-121
E4LDN3_9FIRM/231-347
E4LDN3_9FIRM/3-123
E4LH01_9FIRM/231-349
E4LH01_9FIRM/3-123
E4LPU6_9CLOT/3-119
E4LPU7_9CLOT/12-127
E4LRW4_9CLOT/9-124
E4M230_9FIRM/6-120
E4MEW0_9BACT/233-348
E4MEW0_9BACT/3-123
E4MHI3_9FIRM/231-347
E4MHI3_9FIRM/3-122
E4MLI6_9FIRM/4-119
E4MMB0_9FIRM/8-123
E4MR76_CAPOC/4-121
E4MZ97_KITSK/159-277
E4N1A4_KITSK/415-532
E4N1A4_KITSK/52-170
E4NB92_KITSK/3-119
E4NB93_KITSK/3-119
E4NLZ4_HALBP/3-118
E4NM17_HALBP/404-519
E4NN19_HALBP/3-118
E4NPJ8_HALBP/121-235
E4NPJ8_HALBP/349-456
E4NPM9_HALBP/5-115
E4NPS2_HALBP/245-359
E4NQC6_HALBP/3-118
E4NQD0_HALBP/230-346
E4NQD0_HALBP/3-121
E4NTP2_HALBP/13-126
E4NU82_HALBP/403-517
E4NVK3_HALBP/3-118
E4NXC8_BIFBP/8-122
E4P359_ECO8N/402-514
E4P3B9_ECO8N/246-365
E4P7M7_ECO8N/420-535
E4PBG4_ECO8N/235-350
E4PBG4_ECO8N/3-125
E4PC36_ECO8N/403-517
E4PI19_MARAH/244-359
E4PI19_MARAH/3-133
E4PKP0_MARAH/419-534
E4PN05_MARAH/417-532
E4PQD0_MARAH/381-496
E4PSE6_MYCLG/7-126
E4Q024_MYCBG/9-120
E4Q2N2_CALOW/3-121
E4Q2N3_CALOW/3-118
E4Q8T3_CALH1/3-118
E4Q8T4_CALH1/3-121
E4QFW8_BORBN/4-119
E4QK25_METS6/126-247
E4QK25_METS6/290-400
E4QM80_METS6/407-520
E4QPX3_METS6/429-544
E4QQ49_METS6/409-524
E4QWB2_HAEI6/412-527
E4QYE0_HAEI6/235-350
E4QYE0_HAEI6/3-125
E4QZJ4_BIFLM/11-125
E4R9N5_PSEPB/234-349
E4R9N5_PSEPB/3-124
E4RCT3_PSEPB/409-523
E4RGM3_PSEPB/403-512
E4RKH6_HALSL/4-119
E4RL15_HALSL/3-117
E4RMG3_HALSL/3-119
E4RMG4_HALSL/3-119
E4RMX0_HALSL/3-120
E4RWW9_LEAB4/3-118
E4S2I2_BORBJ/4-119
E4S726_CALKI/3-121
E4S727_CALKI/3-118
E4SHD2_CALK2/3-118
E4SHD3_CALK2/3-121
E4SIL0_LACAR/6-121
E4SK61_LACAR/399-508
E4SR72_STRTN/228-344
E4SR72_STRTN/3-122
E4SRI6_STRTN/6-121
E4SVN5_LACDN/400-516
E4T1V2_PALPW/116-234
E4TE20_RIEAD/3-118
E4TE42_RIEAD/413-528
E4TEV0_CALNY/115-232
E4TEW4_CALNY/404-519
E4TIZ5_CALNY/236-352
E4TIZ5_CALNY/7-127
E4TK31_CALNY/6-121
E4TNR9_MARTH/111-227
E4TNV0_MARTH/5-120
E4TT80_MARTH/114-233
E4TV51_MARTH/429-544
E4TVF6_MARTH/413-518
E4TXK0_SULKY/402-517
E4TYQ8_SULKY/128-250
E4TYQ8_SULKY/292-396
E4TYS5_SULKY/4-119
E4TZE4_SULKY/404-518
E4U1G2_SULKY/405-518
E4U1X1_SULKY/291-409
E4U1X2_SULKY/6-122
E4U523_OCEP5/234-350
E4U523_OCEP5/3-115
E4U5I7_OCEP5/407-519
E4U5T4_OCEP5/132-251
E4U6G8_OCEP5/427-539
E4U9D0_OCEP5/117-232
E4UDH3_LIBSC/461-576
E4VA72_BIFBI/8-122
E4VG73_9HELI/138-259
E4VI61_9HELI/137-258
E4VIJ5_9HELI/421-536
E4VPV2_BACFR/3-118
E4VUK8_BACFR/232-348
E4VUK8_BACFR/3-123
E4WGP2_RHOE1/6-122
E4WGP3_RHOE1/3-119
E4WK13_RHOE1/149-267
E4ZAE8_NEIL0/411-526
E4ZC16_NEIL0/243-358
E4ZC16_NEIL0/3-116
E5ALU5_BURRH/438-553
E5AV86_BURRH/222-336
E5B391_ERWAM/420-535
E5B9U5_ERWAM/235-350
E5B9U5_ERWAM/3-125
E5B9Z1_ERWAM/403-517
E5BEA0_9FUSO/4-120
E5BGP2_9FUSO/231-347
E5BGP2_9FUSO/3-122
E5BKM1_9FUSO/10-94
E5BKM1_9FUSO/203-319
E5BMJ3_9FUSO/4-120
E5BQJ5_9FUSO/231-347
E5BQJ5_9FUSO/3-122
E5BS74_9FUSO/4-120
E5BZ30_9FUSO/4-120
E5C0R5_9FUSO/231-347
E5C0R5_9FUSO/3-122
E5C4A3_9BACE/3-118
E5C6P0_9BACE/232-348
E5C6P0_9BACE/3-123
E5CNF9_STAHO/5-120
E5CNM1_STAHO/403-517
E5CSW7_9STAP/403-516
E5CT40_9STAP/5-120
E5GCQ5_CUCME/524-649
E5QQY4_STAAH/403-516
E5QY55_STAAH/5-120
E5RA18_STAAG/403-516
E5RAH5_STAAG/5-120
E5TFE2_STAAU/403-516
E5TFM8_STAAU/5-120
E5TLE1_STAAU/5-120
E5TLM8_STAAU/403-516
E5TTK5_STAAU/5-120
E5TTT9_STAAU/403-516
E5U0E4_ALCXX/405-520
E5U5A8_ALCXX/259-374
E5UGN7_ALCXX/234-351
E5UGN7_ALCXX/3-124
E5UI28_NEIMU/243-358
E5UI28_NEIMU/3-132
E5UM08_NEIMU/411-526
E5UUQ2_9BACE/3-118
E5V091_9BACE/232-348
E5V091_9BACE/3-123
E5V1V8_9BACL/234-350
E5V1V8_9BACL/3-122
E5VDA4_9BACE/3-118
E5VET5_9BACE/232-348
E5VET5_9BACE/3-123
E5VHN1_9FIRM/5-120
E5VM64_9FIRM/231-347
E5VM64_9FIRM/3-122
E5VPA9_9FIRM/5-120
E5VQ59_9FIRM/231-347
E5VQ59_9FIRM/3-122
E5VX20_9FIRM/5-120
E5W350_9BACI/5-120
E5W4T0_9BACI/404-518
E5W796_9BACI/5-120
E5W7E1_9BACI/117-239
E5WDJ3_9BACI/5-120
E5WE27_9BACI/405-523
E5WF19_9BACI/85-213
E5WF60_9BACI/93-216
E5WKD3_9BACI/5-120
E5WUS3_9BACE/13-128
E5WXQ0_9BACE/232-348
E5WXQ0_9BACE/3-123
E5X9E0_9ACTN/4-120
E5X9E1_9ACTN/3-121
E5XF95_9FIRM/5-120
E5XHJ9_9FIRM/4-119
E5XJA0_9FIRM/1-119
E5XJA0_9FIRM/230-346
E5XME4_9ACTO/3-119
E5XME5_9ACTO/3-119
E5XRJ4_9ACTO/135-253
E5XWA3_9BIFI/11-125
E5Y7R3_BILWA/15-136
E5Y7R3_BILWA/245-361
E5Y7R4_BILWA/408-522
E5Y9A5_BILWA/414-528
E5YBI1_BILWA/133-247
E5YBI1_BILWA/356-468
E5YHP4_9ENTR/422-537
E5YJ15_9ENTR/403-517
E5YJ90_9ENTR/402-505
E5YLI2_9ENTR/244-358
E5YLS8_9ENTR/235-350
E5YLS8_9ENTR/3-125
E5YLX7_9ENTR/404-518
E5YV97_9BACL/117-242
E5Z419_9BACL/6-121
E5Z489_9BACL/6-121
E5Z5T5_CAMJE/6-121
E5Z8Z3_CAMJE/404-517
E5ZD99_CAMJE/404-517
E5ZFV2_CAMJE/6-121
E5ZI33_CAMJE/341-454
E5ZI91_CAMJE/6-121
E5ZLS7_ECOLX/420-535
E5ZQG1_ECOLX/246-365
E5ZXV1_ECOLX/403-517
E6A0B5_ECOLX/402-514
E6A1U3_ECOLX/235-350
E6A1U3_ECOLX/3-125
E6A2X1_ECOLX/246-365
E6A5J9_ECOLX/420-535
E6A816_ECOLX/402-514
E6AAX7_ECOLX/235-350
E6AAX7_ECOLX/3-125
E6AD01_ECOLX/403-517
E6AII0_ECOLX/420-535
E6API9_ECOLX/402-514
E6ASS1_ECOLX/231-350
E6AT50_ECOLX/235-350
E6AT50_ECOLX/3-125
E6AWQ2_ECOLX/403-517
E6B0E1_ECOLX/372-486
E6B5I2_ECOLX/235-350
E6B5I2_ECOLX/3-125
E6B764_ECOLX/420-535
E6B7S1_ECOLX/402-514
E6B8B4_ECOLX/206-325
E6BHW3_ECOLX/420-535
E6BI38_ECOLX/235-350
E6BI38_ECOLX/3-125
E6BIA0_ECOLX/403-517
E6BJ47_ECOLX/402-514
E6BLP1_ECOLX/231-350
E6BYS4_PROAC/3-119
E6BYS5_PROAC/8-124
E6BZ36_PROAC/144-230
E6C786_PROAC/144-230
E6C7J6_PROAC/8-124
E6C7J7_PROAC/3-119
E6CFK5_PROAC/144-262
E6CFY5_PROAC/8-124
E6CFY6_PROAC/3-119
E6CLR0_PROAC/144-262
E6CMD1_PROAC/8-124
E6CMD2_PROAC/3-119
E6CTV7_PROAC/3-119
E6CTV8_PROAC/8-124
E6CU72_PROAC/144-262
E6D236_PROAC/3-119
E6D237_PROAC/8-124
E6D2S5_PROAC/144-262
E6D580_PROAC/144-262
E6D5N8_PROAC/8-124
E6D5N9_PROAC/3-119
E6DFS0_PROAC/144-262
E6DFU7_PROAC/8-124
E6DFU8_PROAC/3-119
E6DJ86_PROAC/8-124
E6DJ87_PROAC/3-119
E6DK28_PROAC/144-262
E6DVD1_PROAC/144-262
E6DVP7_PROAC/8-124
E6DVP8_PROAC/3-119
E6E216_PROAC/3-119
E6E217_PROAC/8-124
E6E2C7_PROAC/144-262
E6EA25_PROAC/144-262
E6EAE1_PROAC/8-124
E6EAE2_PROAC/3-119
E6EGV2_PROAC/144-230
E6EH65_PROAC/8-124
E6EH66_PROAC/3-119
E6EKG3_ENTFA/5-120
E6EVR7_ENTFA/5-120
E6F324_ENTFA/5-120
E6FBK2_ENTFA/5-120
E6FJV0_ENTFA/5-120
E6FT44_ENTFA/5-120
E6G1B3_ENTFA/5-120
E6GB43_ENTFA/5-120
E6GJA7_ENTFA/5-120
E6GQS6_ENTFA/5-120
E6GZQ9_ENTFA/5-120
E6HDV5_ENTFA/5-120
E6HHL8_ENTFA/5-120
E6HRC5_ENTFA/5-120
E6HZE3_ENTFA/5-120
E6I7C4_ENTFA/5-120
E6IGJ2_ENTFA/5-120
E6IS04_ENTFA/5-120
E6J0W7_STRAP/6-121
E6J471_STRAP/228-344
E6J471_STRAP/3-122
E6J485_9ACTO/11-126
E6J8E3_9ACTO/153-271
E6JAJ2_9ACTO/35-151
E6JAJ3_9ACTO/3-119
E6JGR0_RIEAN/3-118
E6JGT2_RIEAN/413-528
E6JK47_STAEP/403-516
E6JLA9_STAEP/5-120
E6JWU3_9SPIO/232-366
E6JWU3_9SPIO/3-123
E6K6K6_9BACT/232-348
E6K6K6_9BACT/3-123
E6KIT6_STRSA/228-344
E6KIT6_STRSA/3-122
E6KJG1_STRSA/6-121
E6KP76_9ACTO/3-119
E6KP77_9ACTO/3-119
E6KS28_9ACTO/43-157
E6KZU1_9PAST/403-518
E6KZX0_9PAST/235-350
E6KZX0_9PAST/3-125
E6L3J3_9PROT/140-261
E6L666_9PROT/4-119
E6L6M3_9PROT/402-517
E6L7R3_CAMUP/6-121
E6L9B3_CAMUP/404-517
E6LGP7_9ENTE/390-504
E6LGZ7_9ENTE/5-120
E6LPN0_9FIRM/4-119
E6LS59_9FIRM/235-351
E6LS59_9FIRM/7-126
E6LW35_9ACTO/10-123
E6LYE5_9ACTO/23-138
E6LZG1_9ACTO/3-119
E6LZG2_9ACTO/3-119
E6M2L1_9ACTO/3-119
E6M2L2_9ACTO/3-119
E6M405_9ACTO/23-138
E6M669_9ACTO/10-123
E6M8D0_STALU/5-120
E6M8K0_STALU/403-517
E6MH20_9FIRM/230-346
E6MH20_9FIRM/3-122
E6MII3_9FIRM/4-119
E6MSS2_9BACT/232-349
E6MSS2_9BACT/3-123
E6MW86_NEIMH/461-576
E6N060_NEIMH/243-358
E6N060_NEIMH/3-116
E6NEA0_HELPI/138-259
E6NJH5_HELPK/138-259
E6NNX7_HELPL/138-259
E6NR29_HELPQ/138-259
E6PFH1_9ZZZZ/3-123
E6PFH2_9ZZZZ/3-119
E6PG55_9ZZZZ/417-536
E6PG55_9ZZZZ/7-143
E6PR91_9ZZZZ/311-424
E6PSE0_9ZZZZ/433-548
E6PUJ1_9ZZZZ/531-646
E6PV45_9ZZZZ/395-510
E6Q4R7_9ZZZZ/3-119
E6Q4R8_9ZZZZ/3-123
E6Q4Y3_9ZZZZ/417-536
E6Q4Y3_9ZZZZ/7-143
E6Q6T5_9ZZZZ/417-536
E6Q6T5_9ZZZZ/7-142
E6QER1_9ZZZZ/266-379
E6QEW7_9ZZZZ/269-382
E6QFL1_9ZZZZ/408-523
E6QSF0_9ZZZZ/410-525
E6RH55_PSEU9/235-350
E6RH55_PSEU9/3-125
E6RJR4_PSEU9/399-509
E6RMB3_PSEU9/410-531
E6RNJ8_PSEU9/408-523
E6RP44_PSEU9/389-505
E6RQH9_PSEU9/4-119
E6RTI1_CAMJS/6-121
E6RYP9_CAMJC/404-517
E6S2F5_HELPF/140-261
E6S9T4_INTC7/8-123
E6SA00_INTC7/11-126
E6SBT2_INTC7/3-119
E6SBT3_INTC7/3-119
E6SIV0_THEM7/6-120
E6SNK6_BACT6/3-118
E6SU09_BACT6/232-348
E6SU09_BACT6/3-123
E6SYI0_SHEB6/246-361
E6SYI0_SHEB6/3-115
E6SYK9_SHEB6/4-119
E6T0H9_SHEB6/400-515
E6T273_SHEB6/407-522
E6T5T8_SHEB6/390-507
E6TA53_MYCSR/3-119
E6TEQ0_MYCSR/3-119
E6TEQ1_MYCSR/3-118
E6TNF6_MYCSR/151-269
E6TQV7_BACCJ/7-122
E6TUP1_BACCJ/5-120
E6U1W9_BACCJ/120-243
E6U6T8_ETHHY/3-120
E6U6T9_ETHHY/3-119
E6UGW8_RUMA7/5-120
E6UKE1_RUMA7/4-119
E6ULP3_CLOTL/232-355
E6ULP3_CLOTL/3-123
E6V0L1_VARPD/408-522
E6V170_VARPD/418-533
E6V2W9_VARPD/443-557
E6V384_VARPD/409-523
E6VFU9_RHOPX/414-537
E6VG37_RHOPX/126-247
E6VG37_RHOPX/294-404
E6VIB6_RHOPX/430-545
E6VIB7_RHOPX/429-544
E6VRP1_DESAO/7-122
E6VRU3_DESAO/402-510
E6VRU6_DESAO/127-242
E6VYH0_DESAO/235-351
E6VYH0_DESAO/3-124
E6VYQ4_DESAO/133-247
E6VYQ4_DESAO/355-466
E6W287_DESIS/11-122
E6W3X8_DESIS/236-353
E6W3X8_DESIS/3-122
E6W6S4_DESIS/9-124
E6W9F7_PANSA/420-535
E6WGI9_PANSA/235-350
E6WGI9_PANSA/3-125
E6WGW0_PANSA/403-516
E6WQI3_PSEUU/422-537
E6WSN7_PSEUU/407-521
E6WWQ8_PSEUU/411-522
E6WXY6_NITSE/404-519
E6X118_NITSE/111-233
E6X1F3_NITSE/223-340
E6X1F3_NITSE/3-120
E6X1W7_NITSE/297-413
E6X1W8_NITSE/10-126
E6X330_NITSE/130-251
E6X330_NITSE/293-405
E6X6K4_CELAD/235-351
E6X6K4_CELAD/3-123
E6X7H3_CELAD/112-226
E6X9G7_CELAD/412-504
E6XBU7_CELAD/3-118
E6XD37_CELAD/429-544
E6XK74_SHEP2/4-119
E6XKI4_SHEP2/419-541
E6XNE6_SHEP2/390-507
E6XNK9_SHEP2/246-361
E6XNK9_SHEP2/3-115
E6XPM8_SHEP2/400-515
E6YHC0_BARC7/438-553
E6YHE7_BARC7/236-354
E6YHE7_BARC7/3-126
E6YLD4_9RHIZ/236-354
E6YLD4_9RHIZ/3-126
E6YMK7_9RHIZ/438-553
E6YQJ7_9RHIZ/438-553
E6YQM1_9RHIZ/236-354
E6YQM1_9RHIZ/3-126
E6YV32_9RHIZ/438-553
E6YV59_9RHIZ/236-354
E6YV59_9RHIZ/3-126
E6YYK2_9RHIZ/236-354
E6YYK2_9RHIZ/3-126
E6ZHH4_DICLA/367-466
E7A5Z5_HAEIF/412-527
E7A6N3_HAEIF/235-350
E7A6N3_HAEIF/3-125
E7A8Z4_HELFC/137-258
E7AAE8_HELFC/4-119
E7ADK2_HAEIF/412-527
E7AEL9_HAEIF/235-350
E7AEL9_HAEIF/3-125
E7B206_YERE1/397-512
E7B2H3_YERE1/243-357
E7B7U3_YERE1/235-350
E7B7U3_YERE1/3-125
E7B7Z1_YERE1/403-516
E7BGC7_NEIMW/468-583
E7BJ50_NEIMW/17-130
E7BJ50_NEIMW/257-372
E7DDV6_MAIZE/968-1083
E7DDV7_MAIZE/965-1080
E7ER79_HUMAN/271-370
E7FNG5_9LACO/4-119
E7FPY4_9LACO/403-518
E7FRM6_9LACO/6-121
E7FXH5_ERYRH/6-121
E7G1M2_9HELI/139-260
E7G5C7_9HELI/139-260
E7G889_9FIRM/7-121
E7GCB4_9FIRM/6-121
E7GJB1_CLOSY/4-119
E7GNZ2_CLOSY/8-123
E7GNZ3_CLOSY/3-119
E7GTF7_CLOSY/231-347
E7GTF7_CLOSY/3-122
E7GUZ9_STRAP/228-344
E7GUZ9_STRAP/3-122
E7GXX1_STRAP/6-121
E7H0P9_9BURK/234-359
E7H0P9_9BURK/3-124
E7H1V5_9BURK/435-546
E7H5G8_9BURK/428-540
E7H7M1_ECOLX/402-514
E7HH25_ECOLX/235-350
E7HH25_ECOLX/3-125
E7HH74_ECOLX/403-517
E7HJC8_ECOLX/420-535
E7HJY8_ECOLX/231-350
E7HQU0_ECOLX/235-350
E7HQU0_ECOLX/3-125
E7HQY9_ECOLX/403-517
E7HS96_ECOLX/231-350
E7HX75_ECOLX/420-535
E7HYH3_ECOLX/402-514
E7I6H8_ECOLX/235-350
E7I6H8_ECOLX/3-125
E7I6M8_ECOLX/403-517
E7IBQ4_ECOLX/231-350
E7IEF2_ECOLX/130-242
E7IG51_ECOLX/420-535
E7IP60_ECOLX/206-325
E7IQ12_ECOLX/124-238
E7IQ59_ECOLX/235-350
E7IQ59_ECOLX/3-125
E7IRZ4_ECOLX/420-535
E7IY79_ECOLX/402-514
E7J2A9_ECOLX/231-350
E7J4D0_ECOLX/420-535
E7J9P2_ECOLX/235-350
E7J9P2_ECOLX/3-125
E7J9T9_ECOLX/403-517
E7JCV1_ECOLX/402-514
E7JFE6_ECOLX/420-535
E7JHP9_ECOLX/402-514
E7JKP4_ECOLX/403-517
E7JKU1_ECOLX/235-350
E7JKU1_ECOLX/3-125
E7JQQ6_ECOLX/231-350
E7JWT6_SHISO/206-325
E7K356_SHISO/402-514
E7K5R1_SHISO/235-350
E7K5R1_SHISO/3-125
E7K5W2_SHISO/403-517
E7K881_SHISO/130-245
E7M309_9BACL/57-172
E7MB62_9BACL/6-121
E7MGE7_STAAU/5-120
E7MGM5_STAAU/403-516
E7MKN0_9FIRM/4-119
E7MT41_STAAU/5-120
E7MTB9_STAAU/403-516
E7N317_9FIRM/10-130
E7N317_9FIRM/238-356
E7N618_9ACTO/1-114
E7N619_9ACTO/3-119
E7N734_9ACTO/11-125
E7NTS4_TREPH/271-396
E7NVT5_TREPH/4-119
E7NW17_TREPH/233-365
E7NW17_TREPH/3-124
E7NYK1_TREPH/8-123
E7NYN5_PSESG/234-349
E7NYN5_PSESG/3-124
E7P5D7_PSESG/409-523
E7PGU3_PSESG/234-349
E7PGU3_PSESG/3-124
E7PPF5_PSESG/409-523
E7PYZ9_STRDY/7-122
E7QND7_9EURY/415-530
E7QNG6_9EURY/3-118
E7QNH9_9EURY/241-356
E7QPF7_9EURY/3-118
E7QPR9_9EURY/130-244
E7QPR9_9EURY/358-465
E7QRF9_9EURY/5-115
E7QSS5_9EURY/13-126
E7QV32_9EURY/404-518
E7QVE3_9EURY/404-518
E7QZS0_9EURY/231-347
E7QZS0_9EURY/3-120
E7QZW3_9EURY/124-182
E7R003_9EURY/3-118
E7REP9_9BACL/5-120
E7RFD2_9BACL/5-120
E7RGJ8_9BACL/397-491
E7RQV8_9BACT/232-349
E7RQV8_9BACT/3-123
E7RTK3_9BURK/408-523
E7RTW2_9BURK/23-84
E7RUA4_9BURK/126-247
E7RUA4_9BURK/290-399
E7RV79_9BURK/421-536
E7S2V5_STRAG/6-121
E7S2Z4_STRAG/228-344
E7S2Z4_STRAG/3-122
E7S9Z9_9STRE/228-346
E7S9Z9_9STRE/3-122
E7SCF0_9STRE/6-121
E7SFT6_SHIDY/420-535
E7SN03_SHIDY/235-350
E7SN03_SHIDY/3-125
E7SQ50_SHIDY/246-365
E7SR35_SHIDY/402-514
E7SR92_SHIDY/403-517
E7SRT6_SHIBO/235-350
E7SRT6_SHIBO/3-125
E7SU93_SHIBO/246-365
E7SWC5_SHIBO/420-535
E7T0A5_SHIBO/402-514
E7T513_SHIBO/403-517
E7T6Q7_SHIFL/246-365
E7T8D7_SHIFL/235-350
E7T8D7_SHIFL/3-125
E7TGE3_SHIFL/405-519
E7TGF6_SHIFL/420-535
E7TJM0_SHIFL/402-514
E7TK20_ECO57/420-535
E7TQW8_ECO57/402-514
E7TS25_ECO57/403-517
E7TSA3_ECO57/235-350
E7TSA3_ECO57/3-125
E7TZV8_ECO57/231-350
E7U108_ECOLX/402-514
E7U1A2_ECOLX/403-517
E7U270_ECOLX/420-535
E7U620_ECOLX/231-350
E7U6Y6_ECOLX/235-350
E7U6Y6_ECOLX/3-125
E7UFX1_ECOLX/420-535
E7UIY6_ECOLX/402-514
E7ULI3_ECOLX/235-350
E7ULI3_ECOLX/3-125
E7UMV8_ECOLX/231-350
E7US72_SALTY/235-350
E7US72_SALTY/3-125
E7UTJ2_SALTY/420-535
E7V4Z6_SALTY/402-514
E7V7S7_SALMO/402-514
E7VAJ6_SALMO/235-350
E7VAJ6_SALMO/3-125
E7VBQ2_SALMO/420-535
E7VDQ9_SALMO/403-517
E7VJI7_SALMO/402-514
E7VP30_SALMO/420-535
E7VS92_SALMO/403-517
E7VTD5_SALMO/235-350
E7VTD5_SALMO/3-125
E7VV51_SALMO/235-350
E7VV51_SALMO/3-125
E7W000_SALMO/402-514
E7W176_SALMO/420-535
E7W2Y8_SALMO/403-517
E7W8P9_SALMO/420-535
E7WC36_SALMO/402-514
E7WER9_SALMO/403-517
E7WFK8_SALMO/235-350
E7WFK8_SALMO/3-125
E7WPB5_SALMO/403-517
E7WPD9_SALMO/235-350
E7WPD9_SALMO/3-125
E7WPK7_SALMO/420-535
E7WRZ3_SALMO/402-514
E7WXN3_SALMO/402-514
E7WZ20_SALMO/420-535
E7X414_SALMO/235-350
E7X414_SALMO/3-125
E7X448_SALMO/403-517
E7X4U8_SALMO/235-350
E7X4U8_SALMO/3-125
E7X4Z6_SALMO/403-517
E7X8E0_SALMO/420-535
E7XC64_SALMO/402-514
E7XG57_SALMO/403-517
E7XGB1_SALMO/402-514
E7XJB4_SALMO/235-350
E7XJB4_SALMO/3-125
E7XLJ6_SALMO/420-535
E7XT83_SALMO/420-535
E7XXA7_SALMO/403-517
E7XZS2_SALMO/235-350
E7XZS2_SALMO/3-125
E7Y4P0_SALMO/402-514
E7Y5Z7_SALMO/402-514
E7YBE2_SALMO/403-517
E7YEU8_SALMO/420-535
E7YGU2_SALMO/235-350
E7YGU2_SALMO/3-125
E7YKD2_SALMO/420-535
E7YMY4_SALMO/235-350
E7YMY4_SALMO/3-125
E7YN34_SALMO/403-517
E7YT83_SALMO/402-514
E7YVQ6_SALMO/235-350
E7YVQ6_SALMO/3-125
E7YY14_SALMO/420-535
E7Z0G3_SALMO/402-514
E7Z3C1_SALMO/403-517
E7Z5Z6_SALMO/235-350
E7Z5Z6_SALMO/3-125
E7Z7Y2_SALMO/420-535
E7Z9V2_SALMO/403-517
E7ZH44_SALMO/402-514
E7ZPR7_SALMO/402-514
E7ZSG8_SALMO/403-517
E7ZTF8_SALMO/420-535
E7ZU79_SALMO/235-350
E7ZU79_SALMO/3-125
E7ZVF9_SALMO/420-535
E7ZWI0_SALMO/403-517
E8A1W7_SALMO/402-514
E8A5E0_SALMO/235-350
E8A5E0_SALMO/3-125
E8A9K8_SALMO/420-535
E8AAZ2_SALMO/235-350
E8AAZ2_SALMO/3-125
E8AGI3_SALMO/402-514
E8AHD8_SALMO/403-517
E8AHK1_SALMO/403-517
E8ALX3_SALMO/402-514
E8AMW6_SALMO/235-350
E8AMW6_SALMO/3-125
E8AQC1_SALMO/420-535
E8AV31_SALMO/235-350
E8AV31_SALMO/3-125
E8AXB8_SALMO/402-514
E8B2Q4_SALMO/403-517
E8B2Z7_SALMO/420-535
E8B7W6_SALMO/403-517
E8B8A4_SALMO/402-514
E8BGW5_SALMO/420-535
E8BI91_SALMO/235-350
E8BI91_SALMO/3-125
E8BKF7_SALMO/403-517
E8BMB0_SALMO/420-535
E8BQQ6_SALMO/235-349
E8BQQ6_SALMO/3-125
E8BV67_SALMO/402-514
E8BWZ0_SALMO/402-514
E8BX78_SALMO/403-517
E8C1W2_SALMO/235-350
E8C1W2_SALMO/3-125
E8C390_SALMO/420-535
E8C824_SALMO/420-535
E8CDP3_SALMO/402-514
E8CG72_SALMO/235-350
E8CG72_SALMO/3-125
E8CJ62_SALMO/403-517
E8CRS7_SALMO/402-514
E8CSX0_SALMO/235-350
E8CSX0_SALMO/3-125
E8CV37_SALMO/403-517
E8CXF5_SALMO/420-535
E8CXP3_SALMO/235-350
E8CXP3_SALMO/3-125
E8D099_SALMO/402-514
E8D2B3_SALMO/403-517
E8D9A3_SALMO/420-535
E8DD24_SALMO/2-103
E8DDR2_SALMO/235-350
E8DDR2_SALMO/3-125
E8DG95_SALMO/402-514
E8DI45_SALMO/403-517
E8DPX2_SALMO/235-350
E8DPX2_SALMO/3-125
E8DUE6_SALMO/420-535
E8DWW4_SALMO/402-514
E8DXL5_SALMO/403-517
E8E082_SALMO/402-514
E8E7C2_SALMO/420-535
E8E8Q2_SALMO/403-517
E8E965_SALMO/235-350
E8E965_SALMO/3-125
E8ECN4_SALMO/402-514
E8EGT2_SALMO/420-535
E8EK15_SALMO/235-350
E8EK15_SALMO/3-125
E8EL09_SALMO/403-517
E8ELP8_SALMO/235-350
E8ELP8_SALMO/3-125
E8EQE8_SALMO/420-535
E8ES23_SALMO/403-517
E8EW45_SALMO/402-514
E8EZS7_SALMO/403-517
E8F0L2_SALMO/402-514
E8F1J6_SALMO/235-350
E8F1J6_SALMO/3-125
E8F814_SALMO/420-535
E8FAF6_SALMO/403-517
E8FH10_SALMO/402-514
E8FIC6_SALMO/420-535
E8FLH5_SALMO/235-350
E8FLH5_SALMO/3-125
E8FRZ8_SALMO/420-535
E8FTM5_SALMO/403-517
E8FUB3_SALMO/235-350
E8FUB3_SALMO/3-125
E8FV36_SALMO/402-514
E8G1D1_SALMO/403-517
E8G2K8_SALMO/235-350
E8G2K8_SALMO/3-125
E8G7A5_SALMO/402-514
E8GII0_SALMO/235-350
E8GII0_SALMO/3-125
E8GK28_SALMO/402-514
E8GL82_SALMO/420-535
E8GMU6_SALMO/403-517
E8GPJ0_SALMO/235-350
E8GPJ0_SALMO/3-125
E8GQ98_SALMO/420-535
E8GRZ7_SALMO/402-514
E8H0W0_SALMO/403-517
E8H1V4_ECO57/402-514
E8H7J1_ECO57/235-350
E8H7J1_ECO57/3-125
E8H7N9_ECO57/403-517
E8HBL4_ECO57/420-535
E8HE79_ECO57/246-365
E8HFL7_ECOLX/402-514
E8HLJ6_ECOLX/235-350
E8HLJ6_ECOLX/3-125
E8HLP4_ECOLX/403-517
E8HQD4_ECOLX/420-535
E8HT47_ECOLX/246-365
E8HUF5_ECOLX/402-514
E8I064_ECOLX/235-350
E8I064_ECOLX/3-125
E8I0B2_ECOLX/403-517
E8I499_ECOLX/420-535
E8I6X7_ECOLX/246-365
E8I882_ECOLX/402-514
E8IE92_ECOLX/420-535
E8IEB3_ECOLX/235-350
E8IEB3_ECOLX/3-125
E8IEG2_ECOLX/403-517
E8IKD9_ECOLX/246-365
E8IM61_ECOLX/402-514
E8IS83_ECOLX/235-350
E8IS83_ECOLX/3-125
E8ISD1_ECOLX/403-517
E8ITK7_ECOLX/420-535
E8IYH6_ECOLX/246-365
E8J126_ECO57/402-514
E8J7A0_ECO57/235-350
E8J7A0_ECO57/3-125
E8J7E8_ECO57/403-517
E8JB02_ECO57/420-535
E8JDJ6_ECO57/246-365
E8JFJ1_9ACTO/1-116
E8JFJ2_9ACTO/3-119
E8JJT6_9ACTO/15-129
E8JPZ4_STREI/228-344
E8JPZ4_STREI/3-122
E8JQ31_STREI/6-121
E8JTI8_STRCR/12-127
E8JUX3_STRCR/228-344
E8JUX3_STRCR/3-122
E8JXU0_9STRE/6-121
E8JY74_9STRE/228-344
E8JY74_9STRE/3-122
E8K683_STRPA/228-346
E8K683_STRPA/3-122
E8K6L6_STRPA/6-121
E8K9I8_9STRE/13-128
E8KA26_9STRE/228-344
E8KA26_9STRE/3-122
E8KEH1_9PAST/249-363
E8KJF4_9PAST/413-525
E8KKK7_9PAST/235-350
E8KKK7_9PAST/3-125
E8KMY7_STRSA/228-344
E8KMY7_STRSA/3-122
E8KNS4_STRSA/12-127
E8KWW0_STRVE/6-121
E8KWZ2_STRVE/228-344
E8KWZ2_STRVE/3-122
E8KXX3_9RHIZ/425-540
E8L2G8_9RHIZ/419-534
E8L5F1_9RHIZ/126-247
E8L5F1_9RHIZ/290-399
E8LBA9_9FIRM/4-119
E8LBN2_9FIRM/230-346
E8LBN2_9FIRM/3-123
E8LHD5_9GAMM/233-350
E8LHD5_9GAMM/3-125
E8LRC9_9VIBR/402-516
E8LRP5_9VIBR/8-123
E8LTY2_9VIBR/422-537
E8LU18_9VIBR/388-505
E8LW62_9VIBR/235-350
E8LW62_9VIBR/3-125
E8M0S6_9VIBR/402-516
E8M1G7_9VIBR/8-123
E8M211_9VIBR/422-537
E8M4U3_9VIBR/235-350
E8M4U3_9VIBR/3-125
E8M9E6_9VIBR/388-505
E8MHJ4_BIFL2/11-125
E8MSJ1_BIFL1/11-125
E8MYI5_ANATU/3-121
E8MYI6_ANATU/3-118
E8N5I6_ANATU/132-248
E8NG15_MICTS/11-126
E8NHZ8_SALET/402-514
E8NRK3_SALET/235-350
E8NRK3_SALET/3-125
E8NS24_SALET/420-535
E8NSK9_SALET/403-517
E8NW91_YERPH/243-357
E8NXZ5_YERPH/420-535
E8P3Q6_YERPH/403-516
E8P4I6_YERPH/235-350
E8P4I6_YERPH/3-125
E8PA38_ACIB1/400-515
E8PAS4_ACIB1/429-544
E8PGC7_ACIB1/407-522
E8PHJ3_ACIB1/42-157
E8PK93_THESS/234-350
E8PK93_THESS/3-114
E8PM07_THESS/369-484
E8QCW9_STRED/7-122
E8QGK0_HELP7/138-259
E8QLF2_HELP4/138-259
E8QNY4_HELPR/138-259
E8QVL5_HELPW/138-259
E8QYD0_ISOPI/467-582
E8R0Z7_ISOPI/125-241
E8R0Z7_ISOPI/409-525
E8RA91_DESM0/6-128
E8RB54_9DELT/5-121
E8RCE5_9DELT/232-348
E8RCE5_9DELT/3-123
E8RCS1_9DELT/405-520
E8RIP1_9DELT/107-223
E8RJ84_9DELT/133-247
E8RJ84_9DELT/356-467
E8RQ82_9CAUL/418-533
E8RSR7_9CAUL/433-547
E8RTQ2_9CAUL/430-545
E8RXA4_MICSL/124-243
E8S6V2_MICSL/340-459
E8S6V2_MICSL/9-132
E8S9Y4_MICSL/11-126
E8SBV7_MICSL/3-119
E8SBV8_MICSL/3-119
E8SEN5_STAPH/401-514
E8SF71_STAPH/5-120
E8SLI8_NEIGO/243-358
E8SLI8_NEIGO/3-116
E8SP43_NEIGO/446-561
E8SUF0_GEOS2/117-240
E8SXT9_GEOS2/6-121
E8T4R7_THEA1/228-345
E8T4R7_THEA1/3-121
E8T578_THEA1/3-122
E8T5Q4_THEA1/130-251
E8TC13_MESCW/406-520
E8TCM7_MESCW/454-569
E8TW33_ALIDB/243-362
E8TW33_ALIDB/3-124
E8TZG9_ALIDB/416-531
E8U1W2_ALIDB/412-526
E8U6F7_DEIML/432-547
E8UBJ1_DEIML/6-121
E8UFM7_TAYEM/233-350
E8UFM7_TAYEM/3-123
E8UH53_MYCFM/10-121
E8UPF9_STREJ/6-121
E8URB7_THEBF/4-119
E8VHI6_BACST/404-518
E8VJ57_BACST/9-124
E8VJ84_BACST/117-239
E8VKJ1_BACST/5-120
E8VMK9_VIBVU/422-537
E8VMV9_VIBVU/8-123
E8VNS0_VIBVU/384-501
E8VQA7_VIBVU/235-350
E8VQA7_VIBVU/3-125
E8VQR7_VIBVU/399-500
E8VSC0_VIBVU/402-516
E8W4Z1_STRFA/3-119
E8W4Z2_STRFA/3-119
E8WCY4_STRFA/158-276
E8WD30_STRFA/410-523
E8WD30_STRFA/90-173
E8WI13_GEOS8/110-227
E8WIU8_GEOS8/411-526
E8WT80_GEOS8/3-121
E8WT81_GEOS8/3-119
E8X879_SALT4/420-535
E8XDV3_SALT4/235-350
E8XDV3_SALT4/3-125
E8XE02_SALT4/403-517
E8XGZ5_SALT4/402-514
E8XPR8_RAHSY/420-535
E8XU27_RAHSY/403-515
E8XV76_RAHSY/403-516
E8XW06_RAHSY/235-350
E8XW06_RAHSY/3-125
E8Y1P6_ECOKO/235-350
E8Y1P6_ECOKO/3-125
E8Y8J6_ECOKO/420-535
E8YCD8_ECOKO/246-365
E8YDP1_ECOKO/402-514
E8YDW8_ECOKO/403-517
E8YLZ0_9BURK/413-528
E8ZK89_MYCHL/19-133
E8ZT91_CLOB0/6-121
E8ZVG9_CLOB0/230-346
E8ZVG9_CLOB0/3-122
E8ZXB8_SALET/402-514
E8ZYI2_SALET/420-535
E9A7A2_SALET/235-350
E9A7A2_SALET/3-125
E9A9B1_SALET/296-410
E9CL52_9ENTR/235-350
E9CL52_9ENTR/3-125
E9DPR1_9STRE/228-344
E9DPR1_9STRE/3-122
E9DPU0_9STRE/6-121
E9FIN9_9STRE/228-344
E9FIN9_9STRE/3-122
E9FJ73_9STRE/6-121
E9FMB4_9STRE/228-344
E9FMB4_9STRE/3-122
E9FPX2_9STRE/13-128
E9RKP0_LACRE/405-531
E9RQH9_LACRE/7-122
E9RRU9_9FIRM/4-119
E9RST0_9FIRM/231-347
E9RST0_9FIRM/3-122
E9RXF7_9FIRM/5-120
E9S0I0_TREDE/7-122
E9S0J3_TREDE/4-119
E9S150_TREDE/233-366
E9S150_TREDE/3-124
E9S330_TREDE/117-251
E9S9L8_RUMAL/4-119
E9SAB7_RUMAL/4-119
E9SCQ5_RUMAL/5-120
E9SNS4_CLOSY/4-119
E9STA7_CLOSY/8-123
E9STA8_CLOSY/3-119
E9STN2_CLOSY/231-347
E9STN2_CLOSY/3-122
E9SV75_COREQ/1-114
E9SV76_COREQ/6-122
E9T3I3_COREQ/149-267
E9TEZ6_ECOLX/231-350
E9TFJ6_ECOLX/403-517
E9TI57_ECOLX/235-350
E9TI57_ECOLX/3-125
E9TIL1_ECOLX/402-514
E9TLA1_ECOLX/420-535
E9TQX2_ECOLX/49-163
E9TRF1_ECOLX/235-350
E9TRF1_ECOLX/3-125
E9TYZ1_ECOLX/402-514
E9U1Z2_ECOLX/246-365
E9U3U9_ECOLX/420-535
E9U5I8_ECOLX/420-535
E9U748_ECOLX/403-517
E9U8B1_ECOLX/235-350
E9U8B1_ECOLX/3-125
E9UA72_ECOLX/402-514
E9UGU1_ECOLX/231-350
E9UNK2_9ACTO/119-235
E9UNS0_9ACTO/404-521
E9URU8_9ACTO/141-259
E9UWI0_9ACTO/3-119
E9UWI1_9ACTO/3-119
E9V6F0_ECOLX/420-535
E9VBT1_ECOLX/402-514
E9VDF4_ECOLX/235-350
E9VDF4_ECOLX/3-125
E9VDL7_ECOLX/403-517
E9VEZ6_ECOLX/246-365
E9VIX4_ECOLX/420-535
E9VT70_ECOLX/402-514
E9VUY1_ECOLX/403-517
E9VV44_ECOLX/235-350
E9VV44_ECOLX/3-125
E9VWT6_ECOLX/246-365
E9W293_ECOLX/402-514
E9W522_ECOLX/246-365
E9W6N6_ECOLX/420-535
E9W820_ECOLX/403-517
E9W894_ECOLX/235-350
E9W894_ECOLX/3-125
E9WBJ4_ECOLX/420-535
E9WDT0_ECOLX/231-350
E9WKY3_ECOLX/402-514
E9WMJ2_ECOLX/403-517
E9WMQ5_ECOLX/235-350
E9WMQ5_ECOLX/3-125
E9WPV4_ECOLX/420-535
E9WS14_ECOLX/246-365
E9WZC4_ECOLX/402-514
E9X0S4_ECOLX/403-517
E9X0Y2_ECOLX/235-350
E9X0Y2_ECOLX/3-125
E9X4K1_ECOLX/246-365
E9X9Q0_ECOLX/402-514
E9XB38_ECOLX/420-535
E9XDQ6_ECOLX/403-517
E9XDV5_ECOLX/235-350
E9XDV5_ECOLX/3-125
E9XM62_ECOLX/231-350
E9XPH0_ECOLX/420-535
E9XQS6_ECOLX/402-514
E9XTG5_ECOLX/403-517
E9XTL4_ECOLX/235-350
E9XTL4_ECOLX/3-125
E9XW34_ECOLX/420-535
E9XY60_ECOLX/246-365
E9Y583_ECOLX/402-514
E9Y6K3_ECOLX/403-517
E9Y6R6_ECOLX/235-350
E9Y6R6_ECOLX/3-125
E9YA87_ECOLX/231-350
E9YDQ1_ECOLX/420-535
E9YHQ6_ECOLX/402-514
E9YJI6_ECOLX/235-350
E9YJI6_ECOLX/3-125
E9YJP9_ECOLX/403-517
E9YV31_ECOLX/235-350
E9YV31_ECOLX/3-125
E9YV80_ECOLX/403-517
E9YYB0_ECOLX/420-535
E9YZ26_ECOLX/402-514
E9YZM7_ECOLX/231-350
E9Z829_ESCFE/243-362
E9Z8X4_ESCFE/420-535
E9ZAN0_ESCFE/402-514
E9ZC11_ESCFE/235-350
E9ZC11_ESCFE/3-125
E9ZCD1_ESCFE/403-517
E9ZMC4_MYCTU/3-119
E9ZMC5_MYCTU/3-119
E9ZNV9_MYCTU/149-267
E9ZSA7_NEIME/411-526
E9ZTC3_NEIME/243-358
E9ZTC3_NEIME/3-116
E9ZY11_NEIME/411-526
E9ZYZ5_NEIME/243-358
E9ZYZ5_NEIME/3-116
F0A3E5_NEIME/411-526
F0A468_NEIME/243-358
F0A468_NEIME/3-116
F0A8Z9_NEIME/411-526
F0AA28_NEIME/243-358
F0AA28_NEIME/3-116
F0AEP5_NEIME/411-526
F0AFU9_NEIME/243-358
F0AFU9_NEIME/3-116
F0AK65_NEIME/411-526
F0ALQ5_NEIME/243-358
F0ALQ5_NEIME/3-116
F0AQU9_NEIME/411-526
F0ARX4_NEIME/243-358
F0ARX4_NEIME/3-116
F0AWN8_NEIME/171-286
F0AXQ6_NEIME/243-358
F0AXQ6_NEIME/3-116
F0B268_NEIME/411-526
F0B3F3_NEIME/243-358
F0B3F3_NEIME/3-116
F0BDL2_9XANT/406-521
F0BDN0_9XANT/423-538
F0BGS5_9XANT/404-519
F0BLS1_9XANT/424-539
F0BPR6_9XANT/406-521
F0BTW3_9XANT/404-519
F0C2M9_9XANT/404-519
F0C7I9_9XANT/406-521
F0CAZ9_9XANT/424-539
F0D242_STAAU/403-516
F0D2T6_STAAU/5-120
F0DA35_STAAU/403-516
F0DG91_STAAU/5-120
F0DI26_9FIRM/47-162
F0DK24_9FIRM/4-119
F0DNW9_9FIRM/231-347
F0DNW9_9FIRM/3-122
F0DRV7_9FIRM/3-120
F0DRV8_9FIRM/3-118
F0DZ11_9PSED/409-523
F0E189_9PSED/234-349
F0E189_9PSED/3-124
F0EN98_ENTCA/6-121
F0ER79_HAEPA/411-526
F0ERG0_HAEPA/235-350
F0ERG0_HAEPA/3-125
F0EUH7_HAEPA/412-527
F0EYV9_9NEIS/248-363
F0EYV9_9NEIS/3-123
F0F2X8_9NEIS/417-532
F0F4V8_9BACT/232-348
F0F4V8_9BACT/3-123
F0FBX2_STRSA/228-344
F0FBX2_STRSA/3-122
F0FCZ4_STRSA/12-127
F0FIA1_STRSA/228-344
F0FIA1_STRSA/3-122
F0FJ68_STRSA/12-127
F0FTA2_STRSA/228-344
F0FTA2_STRSA/3-122
F0G0H1_9BURK/142-260
F0G713_9BURK/1-63
F0GF29_9BURK/416-518
F0GJB3_9BURK/245-358
F0GVF9_9FIRM/232-348
F0GVF9_9FIRM/3-122
F0GX86_9FIRM/5-120
F0GYA5_9FIRM/5-120
F0H051_9FIRM/232-348
F0H051_9FIRM/3-122
F0H1B3_9FIRM/110-225
F0H3L3_9BACT/232-348
F0H3L3_9BACT/3-123
F0HF90_9FIRM/8-123
F0HK68_9ACTN/3-121
F0HK69_9ACTN/4-120
F0HWP0_LACDL/437-553
F0I375_STRSA/228-344
F0I375_STRSA/3-122
F0I5H3_STRSA/228-344
F0I5H3_STRSA/3-122
F0IBY3_9FLAO/8-125
F0IKU6_STRSA/228-344
F0IKU6_STRSA/3-122
F0IM34_STRSA/12-127
F0IVB0_STRSA/12-127
F0IWL8_STRSA/228-344
F0IWL8_STRSA/3-122
F0J0N5_ACIMA/416-531
F0J3H7_ACIMA/243-354
F0JDN1_DESDE/405-520
F0JED5_DESDE/114-229
F0JEV8_DESDE/235-351
F0JEV8_DESDE/3-124
F0JGS1_DESDE/129-267
F0JHI0_DESDE/7-122
F0JIZ0_DESDE/391-509
F0JM09_ESCFE/243-362
F0JTF6_ESCFE/235-350
F0JTF6_ESCFE/3-125
F0JTJ8_ESCFE/403-517
F0JTL3_ESCFE/420-535
F0JZ26_LACD2/400-511
F0KFR9_ACICP/4-119
F0KIH7_ACICP/407-522
F0KLE6_ACICP/400-515
F0KM32_ACICP/429-544
F0KUG8_YERE3/243-357
F0KUJ1_YERE3/235-350
F0KUJ1_YERE3/3-125
F0KUN6_YERE3/403-516
F0KZY5_YERE3/420-535
F0L3A4_9RHIZ/236-354
F0L3A4_9RHIZ/3-126
F0L5R0_9RHIZ/406-521
F0L6X3_9RHIZ/403-518
F0LJN6_THEBM/3-124
F0LK04_THEBM/3-126
F0LK82_THEBM/190-304
F0LK82_THEBM/3-120
F0LQ31_VIBFU/235-350
F0LQ31_VIBFU/3-125
F0LRK9_VIBFU/422-537
F0LS86_VIBFU/38-152
F0LU24_VIBFU/399-499
F0LVE1_VIBFU/388-505
F0LYM0_VIBFU/8-123
F0M219_ARTPP/19-134
F0M3A8_ARTPP/1-116
F0M9R3_ARTPP/3-119
F0M9R4_ARTPP/4-120
F0MDT9_NEIMG/411-526
F0ME12_NEIMG/243-358
F0ME12_NEIMG/3-116
F0MIE4_NEIMH/411-526
F0MQ85_NEIMM/243-358
F0MQ85_NEIMM/3-116
F0MQI5_NEIMM/411-526
F0MYK7_NEIMP/411-526
F0MZ45_NEIMP/243-358
F0MZ45_NEIMP/3-116
F0N3C4_NEIMO/411-526
F0N5F9_NEIMO/243-358
F0N5F9_NEIMO/3-116
F0N8B3_NEIMN/411-526
F0N8Z5_NEIMN/243-358
F0N8Z5_NEIMN/3-116
F0NC76_SULIR/130-242
F0NLR2_SULIH/130-242
F0NUC2_LACHH/406-522
F0NXB4_WEEVC/3-118
F0P2C7_WEEVC/241-357
F0P2C7_WEEVC/3-123
F0P3W3_STAPE/5-120
F0P8G9_STAPE/401-514
F0PAB4_ENTF6/5-120
F0PJB9_BACT0/405-509
F0PJJ8_BACT0/399-545
F0PMZ8_BACT0/117-239
F0PST8_BACT0/8-123
F0PVE1_BACT0/110-222
F0Q1R0_ACIAP/417-531
F0Q5M0_ACIAP/433-548
F0Q999_ACIAP/247-365
F0Q999_ACIAP/3-128
F0QCR6_ACIAP/416-531
F0QFZ0_ACIBD/407-522
F0QGQ9_ACIBD/42-157
F0QMI9_ACIBD/400-515
F0QN76_ACIBD/429-544
F0QR92_MYCSL/1-98
F0QV73_VULM7/4-120
F0QVD8_VULM7/140-252
F0R197_BACSH/232-348
F0R197_BACSH/3-123
F0RA44_CELLC/114-228
F0RB78_CELLC/235-351
F0RB78_CELLC/3-123
F0RBP2_CELLC/417-532
F0RH86_CELLC/412-511
F0RJ01_DEIPM/6-121
F0RRX2_SPHGB/10-125
F0RST8_SPHGB/1-111
F0RST8_SPHGB/220-338
F0S158_DESTD/228-345
F0S158_DESTD/3-116
F0S2Z8_DESTD/128-249
F0S364_DESTD/3-123
F0S3Y6_DESTD/110-227
F0SFJ3_PLABD/111-226
F0SFQ2_PLABD/130-246
F0SGK0_PLABD/230-346
F0SGK0_PLABD/3-108
F0SHJ7_PLABD/408-526
F0SPL1_PLABD/413-527
F0ST29_PLABD/4-119
F0SYQ6_SYNGF/7-122
F0T883_METSL/3-118
F0T893_METSL/125-242
F0TCF5_METSL/3-118
F0TCK5_METSL/3-118
F0TCK6_METSL/3-118
F0TEU1_LACA3/6-121
F0TI57_LACA3/399-507
F0TKZ1_RIEAR/413-528
F0TL11_RIEAR/3-118
F0V1H7_9MOLU/15-129
F0VTJ3_STRG2/228-344
F0VTJ3_STRG2/3-122
F0VTM9_STRG2/6-121
F0XZB5_9STRA/206-321
F0YC10_9STRA/425-540
F0YIU8_9STRA/407-525
F0YW93_9CLOT/5-120
F0YWJ6_9CLOT/10-124
F0YXE3_9CLOT/4-119
F0YXH8_9CLOT/231-347
F0YXH8_9CLOT/3-122
F1LNC7_RAT/238-337
F1LNN4_RAT/238-337
F1LNY8_RAT/238-337
F1LRC9_RAT/260-359
F1LS06_RAT/238-337
F1LSN3_RAT/238-337
F1MSP6_BOVIN/241-340
F1MST8_BOVIN/170-269
F1NIA4_CHICK/398-497
F1NYQ5_CHICK/241-340
F1PT14_CANFA/248-347
F1PT15_CANFA/248-347
F1QHV6_DANRE/238-337
F1QYL4_DANRE/410-509
F1S2E7_PIG/7-99
F1THT3_9CLOT/3-119
F1THT4_9CLOT/3-119
F1TNT2_PROAC/144-262
F1TP15_PROAC/8-124
F1TP16_PROAC/3-119
F1TY46_PROAC/3-119
F1TY47_PROAC/8-124
F1TYC8_PROAC/144-262
F1U4C6_PROAC/144-262
F1U4V5_PROAC/8-124
F1U4V6_PROAC/3-119
F1UDC8_PROAC/3-119
F1UDC9_PROAC/14-130
F1UDP3_PROAC/144-262
F1UGQ0_PROAC/3-119
F1UGQ1_PROAC/8-124
F1UHL8_PROAC/144-262
F1URC2_PROAC/144-230
F1UST4_PROAC/3-119
F1UST5_PROAC/8-124
F1UYW0_PROAC/3-119
F1UYW1_PROAC/8-124
F1UZR7_PROAC/144-262
F1V7A8_PROAC/144-230
F1V7M1_PROAC/8-124
F1V7M2_PROAC/3-119
F1VD29_PROAC/8-124
F1VD30_PROAC/3-119
F1VEC2_PROAC/144-262
F1VMA9_PROAC/144-262
F1VMP2_PROAC/8-124
F1VMP3_PROAC/3-119
F1VQ36_MORCA/406-521
F1VYB6_9BURK/403-516
F1VYL5_9BURK/417-532
F1W1Q7_9BURK/428-542
F1W8L3_MORCA/406-521
F1WDG7_MORCA/406-521
F1WJY8_MORCA/406-521
F1WQF1_MORCA/406-521
F1WWT7_MORCA/406-521
F1WZ80_MORCA/406-521
F1X4I7_MORCA/406-521
F1XB50_MORCA/406-521
F1XF41_MORCA/406-521
F1XKH7_ECO57/402-514
F1XQJ0_ECO57/246-365
F1XQK3_ECO57/235-350
F1XQK3_ECO57/3-125
F1XSK6_ECO57/420-535
F1XXA6_ECO57/403-517
F1XZ51_ECO57/231-350
F1Y0B8_ECO57/420-535
F1Y0U7_ECO57/402-514
F1Y2G3_ECO57/235-350
F1Y2G3_ECO57/3-125
F1Y2K5_ECO57/403-517
F1YJL4_9ACTO/146-264
F1YMM8_9ACTO/1-101
F1YMM9_9ACTO/3-119
F1YNR2_9ACTO/3-118
F1YYP4_9STRE/7-122
F1Z8B7_9SPHN/138-253
F1ZAN3_9SPHN/394-509
F1ZE71_ECOLX/402-514
F1ZFL9_ECOLX/420-535
F1ZN37_ECOLX/235-350
F1ZN37_ECOLX/3-125
F1ZN84_ECOLX/403-517
F1ZS27_THEET/4-119
F2A8N4_RHIET/401-514
F2AAJ0_RHIET/446-561
F2ALE7_RHOBA/412-515
F2AS80_RHOBA/112-227
F2ATP0_RHOBA/232-348
F2ATP0_RHOBA/3-108
F2B2K0_STRPN/6-121
F2B3Q8_STRPN/228-344
F2B3Q8_STRPN/3-122
F2BDG9_9NEIS/239-354
F2BDG9_9NEIS/3-117
F2BG87_9NEIS/414-529
F2BH18_STRSA/228-344
F2BH18_STRSA/3-122
F2BQF6_STRSA/228-344
F2BQF6_STRSA/3-122
F2BWW9_9FIRM/231-347
F2BWW9_9FIRM/3-123
F2BZG7_HAEAE/235-350
F2BZG7_HAEAE/3-125
F2C0M5_HAEAE/412-527
F2C4D6_STRSA/12-127
F2C4Q2_STRSA/228-344
F2C4Q2_STRSA/3-122
F2CC28_STRSA/228-344
F2CC28_STRSA/3-122
F2CJV8_STRSA/228-344
F2CJV8_STRSA/3-122
F2CY48_HORVD/161-286
F2CYA5_HORVD/953-1068
F2D3L2_HORVD/953-1068
F2DJ16_HORVD/502-627
F2ENU1_PANAN/425-540
F2EVU8_PANAN/235-350
F2EVU8_PANAN/3-125
F2EWF6_PANAN/403-517
F2F817_9BACL/5-120
F2F849_9BACL/6-121
F2FCW7_SALDU/402-514
F2FHC8_SALDU/420-535
F2FN18_SALDU/235-350
F2FN18_SALDU/3-125
F2FNM2_SALDU/386-500
F2FVR7_SALGL/402-514
F2FWH9_SALGL/235-350
F2FWH9_SALGL/3-125
F2G041_SALGL/420-535
F2G1S0_ALTMD/235-350
F2G1S0_ALTMD/3-125
F2G304_ALTMD/472-587
F2G6E7_ALTMD/400-514
F2G8E6_ALTMD/421-535
F2GK70_MYCTU/149-267
F2GLG4_MYCTU/3-119
F2GLG5_MYCTU/3-119
F2GQ26_BRUME/439-554
F2GV81_BRUME/236-354
F2GV81_BRUME/3-126
F2GWW8_BRUME/403-516
F2H2H6_BACTU/8-123
F2H5X5_BACTU/110-222
F2H8Y6_BACTU/271-387
F2HE39_BACTU/117-239
F2HHX6_9CRYP/548-663
F2HS06_BRUME/236-354
F2HS06_BRUME/3-126
F2HU71_BRUME/439-554
F2HXF2_BRUME/403-516
F2I134_9RICK/236-354
F2I134_9RICK/3-126
F2I7I9_9LACT/8-123
F2ILW4_VIBCH/388-505
F2IPL1_VIBCH/235-350
F2IPL1_VIBCH/3-125
F2IZ99_9PROT/409-524
F2J0P0_9PROT/236-354
F2J0P0_9PROT/3-126
F2J3G1_9PROT/420-542
F2J9I9_HELPY/138-259
F2JEG5_HELPY/138-259
F2JI30_9FIRM/231-347
F2JI30_9FIRM/3-122
F2JIB8_9FIRM/6-121
F2JIW1_9FIRM/12-126
F2JUI5_9GAMM/234-349
F2JUI5_9GAMM/3-124
F2JW16_9GAMM/171-262
F2JZF9_9GAMM/387-503
F2K9E3_PSEBR/405-520
F2KB10_PSEBR/234-349
F2KB10_PSEBR/3-124
F2KII5_PSEBR/402-515
F2KLQ4_PSEBR/123-235
F2KMU0_ARCVE/12-127
F2KPL4_ARCVE/107-220
F2KRK6_ARCVE/225-341
F2KRK6_ARCVE/3-120
F2KTX9_9BACT/232-348
F2KTX9_9BACT/3-123
F2L4C3_9CREN/10-120
F2LCZ7_BURGA/414-529
F2LGQ8_BURGA/12-109
F2LKQ3_BURGA/434-549
F2LTJ5_9DELT/231-347
F2LTJ5_9DELT/3-122
F2LTN2_9DELT/7-121
F2LUU6_9DELT/279-393
F2LXZ3_9DELT/5-120
F2LZF1_LACAM/6-121
F2M125_LACAM/399-508
F2MMW6_ENTFA/5-120
F2MV06_PSEST/234-349
F2MV06_PSEST/3-124
F2MWT6_PSEST/417-532
F2MXL4_PSEST/19-134
F2MZ09_PSEST/392-507
F2MZ52_PSEST/49-106
F2N0Z5_PSEST/381-496
F2NB78_9ACTN/419-534
F2NCK9_9DELT/7-121
F2NEF9_9DELT/475-598
F2NGH5_9DELT/151-284
F2NIR6_9DELT/110-225
F2NJW0_9DELT/412-527
F2NKV4_9DEIN/234-352
F2NKV4_9DEIN/3-115
F2NLI7_9DEIN/378-493
F2NNR0_9DEIN/407-517
F2NWG6_9SPIO/251-382
F2NWG6_9SPIO/3-131
F2P6M5_PHOMO/388-505
F2PAC8_PHOMO/253-369
F2PB78_PHOMO/405-517
F2PBY9_PHOMO/235-350
F2PBY9_PHOMO/3-125
F2PCW2_PHOMO/399-512
F2PF26_PHOMO/8-123
F2PFN2_PHOMO/422-537
F2QGE2_STROR/6-121
F2QGV1_STROR/228-344
F2QGV1_STROR/3-122
F2R718_9ACTO/152-232
F2R718_9ACTO/469-583
F2R826_9ACTO/3-119
F2R827_9ACTO/3-119
F2RCZ0_9ACTO/145-263
F2UZK6_ACTVI/3-119
F2UZK7_ACTVI/3-119
F2V0X9_ACTVI/11-125
F2V291_MYCTU/149-267
F2V6G9_MYCTU/3-119
F2V6H0_MYCTU/3-119
KCH_ECOLI/246-365
KCMA1_BOVIN/427-526
KCMA1_CANFA/378-476
KCMA1_CHICK/398-497
KCMA1_HUMAN/439-538
KCMA1_MACMU/412-511
KCMA1_MOUSE/439-538
KCMA1_PIG/413-512
KCMA1_RABIT/440-539
KCMA1_RAT/440-539
KCMA1_XENLA/407-506
KEA1_ARATH/998-1113
KEA2_ARATH/978-1093
KEA3_ARATH/527-650
KEFB_CITK8/403-517
KEFB_ECO24/403-517
KEFB_ECO27/403-517
KEFB_ECO45/403-517
KEFB_ECO55/403-517
KEFB_ECO57/403-517
KEFB_ECO81/403-517
KEFB_ECO8A/403-517
KEFB_ECOBW/403-517
KEFB_ECODH/403-517
KEFB_ECOHS/403-517
KEFB_ECOK1/403-517
KEFB_ECOL6/403-517
KEFB_ECOLC/403-517
KEFB_ECOLI/403-517
KEFB_ECOLU/403-517
KEFB_ECOSE/403-517
KEFB_ECOSM/403-517
KEFB_ECOUT/403-517
KEFB_ENT38/403-517
KEFB_ENTS8/403-517
KEFB_ERWCT/403-517
KEFB_ERWT9/403-517
KEFB_ESCF3/403-517
KEFB_KLEP3/403-517
KEFB_KLEP7/403-517
KEFB_PECCP/403-517
KEFB_SALA4/403-517
KEFB_SALAR/403-517
KEFB_SALCH/403-517
KEFB_SALDC/403-517
KEFB_SALEP/403-517
KEFB_SALHS/403-517
KEFB_SALNS/403-517
KEFB_SALPA/403-517
KEFB_SALPB/403-517
KEFB_SALPC/403-517
KEFB_SALPK/403-517
KEFB_SALSV/403-517
KEFB_SALTI/403-517
KEFB_SALTY/403-517
KEFB_SHIB3/403-517
KEFB_SHIBS/405-519
KEFB_SHIFL/359-473
KEFB_SHISS/403-517
KEFB_YERPA/403-516
KEFB_YERPE/403-516
KEFB_YERPG/403-516
KEFB_YERPN/403-516
KEFB_YERPP/403-516
KEFB_YERPS/403-516
KEFB_YERPY/403-516
KEFC_CITK8/402-513
KEFC_ECO24/402-514
KEFC_ECO27/402-514
KEFC_ECO45/402-514
KEFC_ECO55/402-514
KEFC_ECO57/402-514
KEFC_ECO5E/402-514
KEFC_ECO7I/402-514
KEFC_ECO81/402-514
KEFC_ECO8A/402-514
KEFC_ECOBW/402-514
KEFC_ECODH/402-514
KEFC_ECOHS/402-514
KEFC_ECOL5/402-514
KEFC_ECOL6/402-514
KEFC_ECOLC/402-514
KEFC_ECOLI/402-514
KEFC_ECOLU/402-514
KEFC_ECOSE/402-514
KEFC_ECOSM/402-514
KEFC_ECOUT/402-514
KEFC_ENT38/402-514
KEFC_ENTS8/402-514
KEFC_ESCF3/402-514
KEFC_KLEAE/402-514
KEFC_KLEP3/402-514
KEFC_KLEP7/402-514
KEFC_SALA4/402-514
KEFC_SALAR/402-514
KEFC_SALCH/402-514
KEFC_SALDC/402-514
KEFC_SALEP/402-514
KEFC_SALHS/402-514
KEFC_SALNS/402-514
KEFC_SALPA/402-514
KEFC_SALPB/402-514
KEFC_SALPC/402-514
KEFC_SALPK/402-514
KEFC_SALSV/402-514
KEFC_SALTI/402-514
KEFC_SALTY/402-514
KEFC_SHIB3/402-514
KEFC_SHIBS/402-514
KEFC_SHIF8/402-514
KEFC_SHIFL/402-514
KEFC_SHISS/402-514
KEFX_HAEIN/412-527
KTRA_BACSU/9-124
KTRC_BACSU/5-120
MJK1_METJA/110-227
MJK2_METJA/110-228
MTHK_METTH/118-231
O25233_HELPY/138-259
O26458_METTH/373-488
O27326_METTH/46-163
O28250_ARCFU/9-123
O28600_ARCFU/106-218
O29541_ARCFU/3-114
O30021_ARCFU/2-108
O30363_THEET/4-121
O51667_BORBU/7-122
O53346_MYCTU/149-267
O54141_STRCO/3-119
O58017_PYRHO/3-126
O66650_AQUAE/133-252
O66730_AQUAE/3-123
O67473_AQUAE/5-120
O67715_AQUAE/242-370
O68277_BORBU/4-119
O73728_TRASC/373-474
O73729_TRASC/373-474
O73730_TRASC/373-474
O73731_TRASC/373-474
O83068_TREPA/4-119
O83175_TREPA/7-122
O83526_TREPA/233-365
O83526_TREPA/3-124
O87952_VIBAL/8-123
P73132_SYNY3/129-244
P74405_SYNY3/339-457
P74405_SYNY3/5-116
P74666_SYNY3/375-488
P74666_SYNY3/4-117
Q00XQ0_OSTTA/2-96
Q023V1_SOLUE/111-226
Q02DJ1_PSEAB/423-538
Q02J43_PSEAB/409-523
Q02RL2_PSEAB/403-508
Q02V65_PSEAB/234-349
Q02V65_PSEAB/3-124
Q03MB9_STRTD/6-121
Q03MF1_STRTD/228-344
Q03MF1_STRTD/3-122
Q03PZ3_LACBA/5-120
Q040A6_LEUMM/5-120
Q046P8_LACGA/395-507
Q04CE6_LACDB/400-511
Q04M10_STRP2/228-344
Q04M10_STRP2/3-122
Q04MZ9_STRP2/6-121
Q04P13_LEPBJ/403-516
Q04P39_LEPBJ/412-537
Q04VE1_LEPBJ/14-129
Q04Y33_LEPBL/14-129
Q056J5_LEPBL/412-537
Q056M0_LEPBL/403-516
Q05W22_9SYNE/18-138
Q05WP4_9SYNE/119-234
Q05YR4_9SYNE/120-235
Q064E1_9SYNE/18-138
Q07K14_RHOP5/412-535
Q07R84_RHOP5/428-543
Q07R85_RHOP5/431-546
Q07WX0_SHEFN/390-507
Q081H2_SHEFN/422-537
Q085B9_SHEFN/409-524
Q08A31_SHEFN/246-361
Q08A31_SHEFN/3-118
Q08UL3_STIAD/3-118
Q092E5_STIAD/405-520
Q095F4_STIAD/130-248
Q0A5C5_ALHEH/234-350
Q0A5C5_ALHEH/3-124
Q0A5L9_ALHEH/126-247
Q0A5L9_ALHEH/290-400
Q0AGZ5_NITEC/234-349
Q0AGZ5_NITEC/3-124
Q0AHE6_NITEC/398-505
Q0AJ71_NITEC/407-521
Q0AKP3_MARMM/411-498
Q0ANI3_MARMM/419-534
Q0APQ0_MARMM/236-353
Q0APQ0_MARMM/3-126
Q0AXR7_SYNWW/403-518
Q0AYH4_SYNWW/230-346
Q0AYH4_SYNWW/3-123
Q0B8C4_BURCM/152-270
Q0B9A3_BURCM/245-358
Q0B9H1_BURCM/432-547
Q0BBS2_BURCM/416-531
Q0BLG6_FRATO/230-347
Q0BLG6_FRATO/3-118
Q0BTW5_GRABC/435-550
Q0BYI9_HYPNA/425-540
Q0C0N6_HYPNA/236-353
Q0C0N6_HYPNA/3-126
Q0C665_HYPNA/409-524
Q0EX72_9PROT/412-527
Q0EYD2_9PROT/408-522
Q0EZD6_9PROT/406-521
Q0F047_9PROT/113-234
Q0F047_9PROT/279-390
Q0F0K8_9PROT/236-352
Q0F0K8_9PROT/3-124
Q0FAI2_9RHOB/236-354
Q0FAI2_9RHOB/3-126
Q0FNC5_9RHOB/424-539
Q0FQ17_9RHOB/1-114
Q0FTE8_9RHOB/236-354
Q0FTE8_9RHOB/3-126
Q0FTI2_9RHOB/408-514
Q0G3E3_9RHIZ/401-486
Q0G3U1_9RHIZ/403-518
Q0G761_9RHIZ/134-253
Q0G799_9RHIZ/236-354
Q0G799_9RHIZ/3-126
Q0HEP4_SHESM/390-507
Q0HGH7_SHESM/400-515
Q0HGX3_SHESM/407-522
Q0HP84_SHESM/4-119
Q0HPA9_SHESM/246-361
Q0HPA9_SHESM/3-115
Q0HSS4_SHESR/400-515
Q0HT80_SHESR/407-522
Q0HZA7_SHESR/390-507
Q0I0P9_SHESR/4-119
Q0I0S5_SHESR/246-361
Q0I0S5_SHESR/3-115
Q0I184_HAES1/235-350
Q0I184_HAES1/3-125
Q0I2H8_HAES1/3-118
Q0I5I0_HAES1/406-521
Q0I763_SYNS3/18-138
Q0I882_SYNS3/135-250
Q0K5Y5_CUPNH/407-519
Q0K7C3_CUPNH/31-95
Q0KEM9_CUPNH/413-528
Q0P8X3_CAMJE/6-121
Q0P925_CAMJE/404-517
Q0RB78_FRAAA/141-257
Q0RN87_FRAAA/23-140
Q0RN87_FRAAA/396-500
Q0RP01_FRAAA/18-134
Q0RP02_FRAAA/1-116
Q0S1H9_RHOSR/3-119
Q0S1I0_RHOSR/3-119
Q0S2T1_RHOSR/149-267
Q0SDX5_RHOSR/270-390
Q0SJ02_RHOSR/111-223
Q0SKN8_RHOSR/12-92
Q0SMD1_BORAP/4-119
Q0SRT9_CLOPS/6-121
Q0SZW6_SHIF8/372-486
Q0T013_SHIF8/235-350
Q0T013_SHIF8/3-125
Q0T5E8_SHIF8/246-365
Q0T7A7_SHIF8/420-535
Q0TCH2_ECOL5/235-350
Q0TCH2_ECOL5/3-125
Q0TIC0_ECOL5/246-365
Q0TKG3_ECOL5/420-535
Q0TP70_CLOP1/6-121
Q0VKT8_ALCBS/402-517
Q0VPP6_ALCBS/402-511
Q0VRQ3_ALCBS/405-520
Q0VSX9_ALCBS/5-120
Q0VTE4_ALCBS/235-350
Q0VTE4_ALCBS/3-125
Q0W0D3_UNCMA/411-526
Q0W0D5_UNCMA/3-121
Q0W1A1_UNCMA/411-526
Q0W4X0_UNCMA/24-139
Q0W7J2_UNCMA/3-121
Q0YP37_9CHLB/336-451
Q0ZAH7_9GAMM/413-528
Q0ZKY2_9RHIZ/48-163
Q10XH4_TRIEI/338-456
Q10XH4_TRIEI/5-115
Q10XV5_TRIEI/19-136
Q117Q7_TRIEI/403-519
Q11HW5_MESSB/236-354
Q11HW5_MESSB/3-126
Q11L88_MESSB/402-517
Q11QK5_CYTH3/417-531
Q121L6_POLSJ/416-531
Q12BL6_POLSJ/430-545
Q12E54_POLSJ/410-524
Q12H13_POLSJ/13-128
Q12KY3_SHEDO/408-523
Q12NG0_SHEDO/400-514
Q12S68_SHEDO/390-507
Q12SB3_SHEDO/409-522
Q12TA8_SHEDO/246-361
Q12TA8_SHEDO/3-118
Q12UW2_METBU/29-145
Q12W08_METBU/387-502
Q12W95_METBU/397-513
Q12WE8_METBU/230-346
Q12WE8_METBU/3-123
Q12YF2_METBU/3-118
Q137X9_RHOPS/126-247
Q137X9_RHOPS/294-404
Q139V9_RHOPS/412-535
Q13AB7_RHOPS/422-537
Q13AB8_RHOPS/433-548
Q145V5_BURXL/413-528
Q14HN6_FRAT1/230-347
Q14HN6_FRAT1/3-118
Q14L41_SPICI/7-124
Q15TI7_PSEA6/424-546
Q15TK7_PSEA6/403-518
Q15WE2_PSEA6/409-524
Q15WI9_PSEA6/120-240
Q15WP6_PSEA6/396-511
Q15Y99_PSEA6/399-515
Q15ZY5_PSEA6/235-350
Q15ZY5_PSEA6/3-125
Q165Q4_ROSDO/236-354
Q165Q4_ROSDO/3-126
Q166R3_ROSDO/3-118
Q168Z9_ROSDO/428-543
Q169N0_ROSDO/384-499
Q17XN3_HELAH/138-259
Q189P2_CLOD6/4-119
Q18DS7_HALWD/8-122
Q18EB0_HALWD/18-131
Q18FG5_HALWD/2-96
Q18FL4_HALWD/3-118
Q18FQ3_HALWD/405-520
Q18H52_HALWD/13-126
Q18HR3_HALWD/121-235
Q18HR3_HALWD/349-458
Q18IT3_HALWD/7-121
Q18IT7_HALWD/115-229
Q18IT7_HALWD/342-449
Q18IT8_HALWD/25-140
Q18JJ3_HALWD/230-346
Q18JJ3_HALWD/3-121
Q18KA4_HALWD/174-280
Q18KH6_HALWD/3-118
Q18KK3_HALWD/7-122
Q1AVS7_RUBXD/405-520
Q1AWJ1_RUBXD/5-122
Q1AWJ2_RUBXD/229-345
Q1AWJ2_RUBXD/3-123
Q1B9X9_MYCSS/1-114
Q1B9Y0_MYCSS/3-119
Q1BC66_MYCSS/151-269
Q1BMX6_BURCA/432-547
Q1BN48_BURCA/245-358
Q1BP53_BURCA/152-270
Q1BTI3_BURCA/414-529
Q1C2X6_YERPA/235-350
Q1C2X6_YERPA/3-125
Q1C4S0_YERPA/420-535
Q1C5A4_YERPA/243-357
Q1CCX3_YERPN/235-350
Q1CCX3_YERPN/3-125
Q1CKJ0_YERPN/243-357
Q1CL03_YERPN/420-535
Q1CU39_HELPH/138-259
Q1CX04_MYXXD/402-517
Q1CZY3_MYXXD/127-245
Q1DA42_MYXXD/434-549
Q1ELZ9_9BACT/15-130
Q1EM17_9BACT/3-119
Q1GBY8_LACDA/400-511
Q1GGX5_SILST/236-354
Q1GGX5_SILST/3-126
Q1GJ54_SILST/426-541
Q1GRP5_SPHAL/416-531
Q1GS57_SPHAL/424-539
Q1GV81_SPHAL/139-257
Q1GW62_SPHAL/412-520
Q1GYQ9_METFK/409-521
Q1GZJ9_METFK/115-236
Q1GZJ9_METFK/279-389
Q1H3K9_METFK/422-537
Q1I2Y2_PSEE4/409-523
Q1IAD1_PSEE4/416-529
Q1IH39_PSEE4/234-349
Q1IH39_PSEE4/3-124
Q1ILG6_ACIBL/110-225
Q1IML1_ACIBL/114-235
Q1IMX7_ACIBL/409-532
Q1IY05_DEIGD/6-121
Q1J8E0_STRPF/7-122
Q1JDG3_STRPB/7-122
Q1JII5_STRPD/7-122
Q1JND6_STRPC/7-122
Q1JWZ5_DESAC/3-118
Q1JX44_DESAC/96-216
Q1JZH0_DESAC/110-225
Q1K086_DESAC/7-122
Q1K1Y2_DESAC/236-352
Q1K1Y2_DESAC/3-123
Q1K3P2_DESAC/408-523
Q1LHX8_RALME/407-519
Q1LRN2_RALME/428-543
Q1M515_RHIL3/124-241
Q1MKV9_RHIL3/401-514
Q1MLH7_RHIL3/450-565
Q1MQ99_LAWIP/15-135
Q1MQ99_LAWIP/245-361
Q1MQA0_LAWIP/409-523
Q1MXJ4_9GAMM/235-351
Q1MXJ4_9GAMM/3-124
Q1MZA2_9GAMM/418-533
Q1N3N9_9GAMM/386-502
Q1N562_9GAMM/428-540
Q1N9B9_9SPHN/420-535
Q1N9V6_9SPHN/405-510
Q1NAU4_9SPHN/137-255
Q1NBK7_9SPHN/413-528
Q1NE34_9SPHN/409-524
Q1NP46_9DELT/234-350
Q1NP46_9DELT/3-123
Q1NR31_9DELT/234-350
Q1NR31_9DELT/3-123
Q1NXG5_9DELT/235-354
Q1NXG5_9DELT/3-127
Q1PUY6_9BACT/4-119
Q1PYW8_9BACT/233-349
Q1PYW8_9BACT/3-123
Q1Q091_9BACT/2-117
Q1Q965_PSYCK/409-524
Q1Q9P2_PSYCK/3-118
Q1QQ64_NITHX/419-542
Q1QTJ0_CHRSD/234-349
Q1QTJ0_CHRSD/3-124
Q1QV40_CHRSD/401-514
Q1QYK7_CHRSD/424-546
Q1QZ07_CHRSD/399-514
Q1R643_ECOUT/235-350
Q1R643_ECOUT/3-125
Q1RCI5_ECOUT/252-371
Q1RF57_ECOUT/420-535
Q1RKL6_RICBR/409-524
Q1UZ11_PELUB/236-361
Q1UZ11_PELUB/3-126
Q1V5R3_VIBAL/8-123
Q1V5Y0_VIBAL/123-237
Q1V6A1_VIBAL/402-516
Q1V809_VIBAL/422-537
Q1V844_VIBAL/235-350
Q1V844_VIBAL/3-125
Q1V8U1_VIBAL/388-505
Q1VCY2_VIBAL/399-506
Q1VFF6_VIBAL/4-119
Q1VV26_9FLAO/419-534
Q1VVJ6_9FLAO/240-356
Q1VVJ6_9FLAO/3-128
Q1VW09_9FLAO/412-517
Q1WSE6_LACS1/403-520
Q1WVM7_LACS1/5-120
Q1YH08_MOBAS/402-517
Q1YI01_MOBAS/236-354
Q1YI01_MOBAS/3-126
Q1YM85_MOBAS/401-483
Q1YV10_9GAMM/237-352
Q1YV10_9GAMM/3-127
Q1YYS6_PHOPR/8-123
Q1YZI5_PHOPR/235-350
Q1YZI5_PHOPR/3-125
Q1Z040_PHOPR/404-518
Q1Z5R2_PHOPR/388-505
Q1Z6X4_PHOPR/422-537
Q1ZAR2_PHOPR/123-239
Q1ZC47_9GAMM/391-502
Q1ZFR2_9GAMM/404-519
Q1ZG67_9GAMM/10-125
Q1ZJ39_9GAMM/235-350
Q1ZJ39_9GAMM/3-125
Q1ZKX8_PHOAS/235-350
Q1ZKX8_PHOAS/3-125
Q1ZLW5_PHOAS/405-517
Q1ZN93_PHOAS/253-369
Q1ZP62_PHOAS/388-505
Q1ZTU3_PHOAS/399-512
Q1ZUN4_PHOAS/422-537
Q1ZW67_PHOAS/29-144
Q218Q1_RHOPB/441-556
Q218Q2_RHOPB/431-546
Q21DR5_SACD2/400-512
Q21KR0_SACD2/413-528
Q21LZ7_SACD2/402-517
Q21PV8_SACD2/234-349
Q21PV8_SACD2/3-124
Q21QM8_RHOFD/411-526
Q21VE4_RHOFD/433-545
Q24P22_DESHY/3-54
Q24QZ0_DESHY/4-119
Q24WP8_DESHY/230-346
Q24WP8_DESHY/3-123
Q259F9_ORYSA/2310-2425
Q26FV7_FLABB/108-223
Q26H76_FLABB/412-514
Q26IA1_FLABB/235-351
Q26IA1_FLABB/3-123
Q28LE5_JANSC/8-123
Q28LZ7_JANSC/443-558
Q28M41_JANSC/447-562
Q28Q53_JANSC/236-354
Q28Q53_JANSC/3-126
Q2A2Y9_FRATH/230-347
Q2A2Y9_FRATH/3-118
Q2B2V8_9BACI/116-238
Q2B5B8_9BACI/5-120
Q2B8W7_9BACI/405-520
Q2BGN6_9GAMM/126-247
Q2BHV7_9GAMM/387-503
Q2BLJ4_9GAMM/412-527
Q2BN97_9GAMM/127-243
Q2BQD7_9GAMM/235-350
Q2BQD7_9GAMM/3-125
Q2BYX4_9GAMM/399-512
Q2BZE2_9GAMM/422-537
Q2C0L6_9GAMM/405-517
Q2C124_9GAMM/253-369
Q2C1W4_9GAMM/235-350
Q2C1W4_9GAMM/3-125
Q2C5A8_9GAMM/364-481
Q2C778_9GAMM/29-144
Q2CBW7_9RHOB/419-534
Q2CHZ4_9RHOB/236-354
Q2CHZ4_9RHOB/3-126
Q2FHZ2_STAA3/5-120
Q2FI67_STAA3/403-516
Q2FLJ6_METHJ/5-123
Q2FLJ8_METHJ/3-119
Q2FMF2_METHJ/126-242
Q2FMF2_METHJ/366-473
Q2FN11_METHJ/15-128
Q2FS49_METHJ/412-527
Q2FZH1_STAA8/5-120
Q2FZQ4_STAA8/403-516
Q2G4U6_NOVAD/405-520
Q2G571_NOVAD/128-243
Q2G8U8_NOVAD/419-534
Q2GA30_NOVAD/140-258
Q2GBC7_NOVAD/13-128
Q2GBD0_NOVAD/423-536
Q2GCP5_NEOSM/414-529
Q2GHV9_EHRCR/409-524
Q2GII2_ANAPZ/408-523
Q2ITN2_RHOP2/431-546
Q2ITN3_RHOP2/435-550
Q2IU46_RHOP2/430-553
Q2J8U5_FRASC/450-556
Q2J8U5_FRASC/68-184
Q2JDE2_FRASC/44-160
Q2JDE3_FRASC/6-122
Q2JFZ0_FRASC/140-254
Q2JI45_SYNJB/416-531
Q2JIG5_SYNJB/24-135
Q2JIG5_SYNJB/418-535
Q2JKM6_SYNJB/124-239
Q2JLU1_SYNJB/18-133
Q2JSW7_SYNJA/24-136
Q2JSW7_SYNJA/418-534
Q2JU63_SYNJA/124-239
Q2JVV6_SYNJA/416-531
Q2JW65_SYNJA/8-123
Q2KBY5_RHIEC/369-482
Q2KCI7_RHIEC/448-563
Q2KZQ1_BORA1/244-358
Q2L0D0_BORA1/234-351
Q2L0D0_BORA1/3-124
Q2LGN9_9ZZZZ/10-124
Q2LUG9_SYNAS/6-121
Q2LW65_SYNAS/166-280
Q2LW65_SYNAS/391-502
Q2LX67_SYNAS/405-520
Q2LX97_SYNAS/233-349
Q2LX97_SYNAS/3-123
Q2LXY6_SYNAS/126-241
Q2N668_ERYLH/408-512
Q2N9K7_ERYLH/414-529
Q2NAG7_ERYLH/420-535
Q2NDN0_ERYLH/130-248
Q2NE80_METST/4-121
Q2NF02_METST/2-114
Q2NGD2_METST/408-523
Q2NHG7_METST/3-119
Q2NQK5_SODGM/372-482
Q2NQQ1_SODGM/235-350
Q2NQQ1_SODGM/3-125
Q2NR52_SODGM/3-82
Q2P3R4_XANOM/330-378
Q2P620_XANOM/424-539
Q2P8D8_XANOM/404-519
Q2QM48_ORYSJ/518-643
Q2RHJ4_MOOTA/3-119
Q2RHN4_MOOTA/12-127
Q2RIS8_MOOTA/3-119
Q2RIS9_MOOTA/3-118
Q2RN31_RHORT/444-559
Q2RTR4_RHORT/236-354
Q2RTR4_RHORT/3-126
Q2S0A4_SALRD/387-498
Q2S0A5_SALRD/413-523
Q2S0A7_SALRD/231-347
Q2S0A7_SALRD/3-122
Q2S0B0_SALRD/68-183
Q2S0B1_SALRD/122-226
Q2S0B1_SALRD/340-447
Q2S0B4_SALRD/10-124
Q2S0C0_SALRD/439-540
Q2S352_SALRD/231-345
Q2S352_SALRD/459-565
Q2S491_SALRD/13-119
Q2S4P0_SALRD/32-156
Q2S5H7_SALRD/187-302
Q2S7A0_HAHCH/423-545
Q2S7Z1_HAHCH/122-238
Q2SBL2_HAHCH/402-504
Q2SNV4_HAHCH/412-527
Q2SQX4_HAHCH/234-349
Q2SQX4_HAHCH/3-124
Q2SRE5_MYCCT/7-126
Q2T1A0_BURTA/408-523
Q2T593_BURTA/196-314
Q2T609_BURTA/437-553
Q2W1K5_MAGSA/418-533
Q2W4Q1_MAGSA/236-354
Q2W4Q1_MAGSA/3-126
Q2Y9W2_NITMU/443-557
Q2YJ27_BRUA2/424-537
Q2YPW7_BRUA2/236-354
Q2YPW7_BRUA2/3-126
Q2YQF8_BRUA2/439-554
Q2YWX3_STAAB/403-516
Q2YX36_STAAB/5-120
Q30NS8_SULDN/405-519
Q30Q53_SULDN/139-261
Q30QX1_SULDN/291-408
Q30QX2_SULDN/5-120
Q30T72_SULDN/3-118
Q30ZK4_DESDG/126-241
Q30ZR9_DESDG/15-136
Q30ZR9_DESDG/245-361
Q314H7_DESDG/397-505
Q314W8_DESDG/406-521
Q315M9_DESDG/7-122
Q31BH0_PROM9/120-235
Q31D96_PROM9/18-138
Q31FW0_THICR/412-527
Q31J90_THICR/240-355
Q31J90_THICR/3-128
Q31NS4_SYNE7/3-118
Q31PA8_SYNE7/21-138
Q31QF4_SYNE7/119-234
Q31RI4_SYNE7/142-257
Q31VY7_SHIBS/235-350
Q31VY7_SHIBS/3-125
Q31ZU2_SHIBS/246-365
Q325B8_SHIBS/420-535
Q32B15_SHIDS/316-430
Q32B60_SHIDS/235-350
Q32B60_SHIDS/3-125
Q32GV0_SHIDS/246-365
Q32J57_SHIDS/420-535
Q32K49_SHIDS/337-449
Q395F6_BURS3/432-547
Q395N2_BURS3/245-358
Q397T5_BURS3/174-292
Q39CV7_BURS3/414-529
Q39WM9_GEOMG/411-526
Q39ZL2_GEOMG/110-225
Q39ZU5_PELCD/110-225
Q3A854_PELCD/21-139
Q3A8E4_PELCD/4-119
Q3A8G7_PELCD/413-528
Q3ABT1_CARHZ/6-121
Q3AH86_SYNSC/18-138
Q3ALZ0_SYNSC/119-234
Q3AQC0_CHLCH/427-542
Q3AUZ6_SYNS9/120-235
Q3AZX8_SYNS9/18-138
Q3B535_PELLD/423-538
Q3BMW6_XANC5/404-519
Q3BQC8_XANC5/343-458
Q3BSP3_XANC5/406-521
Q3CZD1_STRAG/228-344
Q3CZD1_STRAG/3-122
Q3D295_STRAG/6-121
Q3D6J2_STRAG/228-344
Q3D6J2_STRAG/3-122
Q3D999_STRAG/6-121
Q3DCD8_STRAG/228-344
Q3DCD8_STRAG/3-122
Q3DDK1_STRAG/6-121
Q3DIY9_STRAG/6-121
Q3DJW7_STRAG/228-344
Q3DJW7_STRAG/3-122
Q3DQK1_STRAG/228-344
Q3DQK1_STRAG/3-122
Q3EP62_BACTI/8-123
Q3EPL2_BACTI/434-580
Q3ICG3_PSEHT/246-360
Q3IDH2_PSEHT/235-350
Q3IDH2_PSEHT/3-125
Q3IE38_PSEHT/407-523
Q3IEZ1_PSEHT/399-509
Q3IIV0_PSEHT/408-523
Q3IK09_PSEHT/410-532
Q3IM30_NATPD/3-118
Q3IMW4_NATPD/230-346
Q3IMW4_NATPD/3-120
Q3IPK5_NATPD/13-126
Q3IPQ5_NATPD/406-517
Q3IPQ6_NATPD/425-538
Q3IQB6_NATPD/250-363
Q3IQP4_NATPD/112-226
Q3IQP4_NATPD/337-444
Q3ISK7_NATPD/405-520
Q3IUC4_NATPD/408-519
Q3IUC5_NATPD/429-541
Q3J2L5_RHOS4/236-354
Q3J2L5_RHOS4/3-126
Q3J3P5_RHOS4/440-555
Q3J6P1_NITOC/429-544
Q3J6T4_NITOC/234-349
Q3J6T4_NITOC/3-124
Q3J6Z9_NITOC/406-521
Q3J942_NITOC/407-523
Q3JAN4_NITOC/3-118
Q3JFG3_BURP1/152-270
Q3JM24_BURP1/551-666
Q3JV39_BURP1/33-129
Q3JW69_BURP1/408-523
Q3JZQ5_STRA1/6-121
Q3JZU5_STRA1/228-344
Q3JZU5_STRA1/3-122
Q3K950_PSEPF/405-520
Q3KAF3_PSEPF/409-523
Q3KKE8_PSEPF/235-350
Q3KKE8_PSEPF/3-125
Q3M3N5_ANAVT/19-136
Q3M6Q0_ANAVT/103-218
Q3M8H3_ANAVT/22-139
Q3M8H3_ANAVT/393-503
Q3M8J1_ANAVT/418-533
Q3M970_ANAVT/339-457
Q3M970_ANAVT/5-116
Q3M9I3_ANAVT/403-517
Q3ME95_ANAVT/3-118
Q3R0V5_XYLFA/98-213
Q3R975_XYLFA/428-543
Q3RD70_XYLFA/428-543
Q3SG34_THIDA/427-542
Q3SLC3_THIDA/411-526
Q3SMR8_THIDA/234-349
Q3SMR8_THIDA/3-124
Q3SV18_NITWN/412-535
Q3UQ23_MOUSE/437-538
Q3XXY7_ENTFC/5-120
Q3YT09_EHRCJ/409-524
Q3YWX0_SHISS/235-350
Q3YWX0_SHISS/3-125
Q3Z0W4_SHISS/246-365
Q3Z4S1_SHISS/420-535
Q3Z628_DEHE1/415-530
Q3ZAG4_DEHE1/240-356
Q3ZAG4_DEHE1/3-123
Q3ZAG7_DEHE1/3-118
Q3ZAG8_DEHE1/3-119
Q3ZW93_DEHSC/240-356
Q3ZW93_DEHSC/3-123
Q3ZW96_DEHSC/3-118
Q3ZW97_DEHSC/3-119
Q3ZZX4_DEHSC/415-530
Q40JE9_EHRCH/409-524
Q465Y9_METBF/233-350
Q465Y9_METBF/3-126
Q465Z5_METBF/233-350
Q465Z5_METBF/3-126
Q466P6_METBF/399-516
Q467E2_METBF/131-244
Q467E3_METBF/7-119
Q46BZ7_METBF/419-534
Q46EP4_METBF/413-528
Q46FJ1_METBF/20-136
Q46HU1_PROMT/18-138
Q46KT3_PROMT/118-233
Q46RZ4_CUPPJ/431-546
Q46WB0_CUPPJ/405-517
Q476E1_CUPPJ/413-528
Q47AI5_DECAR/405-520
Q47AQ5_DECAR/129-246
Q47B82_DECAR/429-543
Q47IS6_DECAR/127-248
Q47IS6_DECAR/291-399
Q47MI4_THEFY/11-126
Q47NK7_THEFY/3-119
Q47NK8_THEFY/3-119
Q47YV4_COLP3/410-524
Q482J1_COLP3/387-503
Q484M3_COLP3/403-518
Q485D0_COLP3/407-522
Q48AT1_COLP3/235-350
Q48AT1_COLP3/3-125
Q48I69_PSE14/8-49
Q48JU4_PSE14/409-523
Q48QI4_PSE14/234-349
Q48QI4_PSE14/3-124
Q48V74_STRPM/7-122
Q49WD9_STAS1/403-516
Q49WL1_STAS1/5-120
Q4A5P5_MYCS5/14-127
Q4A7H8_MYCH7/6-126
Q4A9D7_MYCHJ/6-126
Q4C4I6_CROWT/17-134
Q4C506_CROWT/403-513
Q4C6B5_CROWT/252-367
Q4C8A9_CROWT/120-235
Q4E799_9RICK/53-168
Q4EBJ3_9RICK/397-512
Q4EF89_LISMO/5-120
Q4ERB2_LISMO/5-51
Q4FM28_PELUB/236-361
Q4FM28_PELUB/3-126
Q4FQY1_PSYA2/409-524
Q4FRA4_PSYA2/3-118
Q4HH34_CAMCO/403-517
Q4HHA1_CAMCO/6-121
Q4HRW3_CAMUP/6-121
Q4HSP3_CAMUP/404-518
Q4J6V9_SULAC/130-243
Q4JTS3_CORJK/146-264
Q4JVV1_CORJK/388-508
Q4JXF7_CORJK/13-128
Q4K8W2_PSEF5/405-520
Q4KDT1_PSEF5/409-523
Q4KHQ2_PSEF5/389-497
Q4KKR2_PSEF5/234-349
Q4KKR2_PSEF5/3-124
Q4L518_STAHJ/403-517
Q4L599_STAHJ/5-120
Q4MGE8_BACCE/97-209
Q4ML13_BACCE/399-545
Q4MRD9_BACCE/117-239
Q4MTG6_BACCE/8-123
Q4QLZ8_HAEI8/412-527
Q4QMV9_HAEI8/235-350
Q4QMV9_HAEI8/3-125
Q4SL50_TETNG/170-269
Q4UJL6_RICFE/409-524
Q4UPA3_XANC8/404-519
Q4UVC9_XANC8/406-521
Q4UXP3_XANC8/424-539
Q4ZUJ0_PSEU2/409-523
Q500T2_PSEU2/234-349
Q500T2_PSEU2/3-124
Q50866_MYXXA/399-514
Q55388_SYNY3/407-522
Q55496_SYNY3/17-134
Q55509_SYNY3/111-226
Q55608_SYNY3/3-118
Q56876_YEREN/428-535
Q579N5_BRUAB/403-516
Q57CH5_BRUAB/439-554
Q57D24_BRUAB/236-354
Q57D24_BRUAB/3-126
Q57J61_SALCH/235-350
Q57J61_SALCH/3-125
Q57S71_SALCH/420-535
Q57WI2_9TRYP/162-225
Q59FH2_HUMAN/296-399
Q5E0H3_VIBF1/8-123
Q5E0W6_VIBF1/422-537
Q5E1Q5_VIBF1/235-350
Q5E1Q5_VIBF1/3-125
Q5E6P6_VIBF1/388-505
Q5E8D1_VIBF1/400-514
Q5F5Z4_NEIG1/411-526
Q5F7L7_NEIG1/243-358
Q5F7L7_NEIG1/3-116
Q5FF99_EHRRG/409-524
Q5FKC6_LACAC/6-121
Q5FMJ7_LACAC/399-513
Q5GTD7_WOLTR/410-525
Q5H0S9_XANOR/312-360
Q5H355_XANOR/565-680
Q5H5P7_XANOR/404-519
Q5HC81_EHRRW/409-524
Q5HGZ7_STAAC/5-120
Q5HQ81_STAEQ/5-120
Q5HQF9_STAEQ/403-516
Q5HTC3_CAMJR/6-121
Q5HTN2_CAMJR/404-517
Q5JDS4_PYRKO/3-124
Q5JET3_PYRKO/125-247
Q5JGP2_PYRKO/3-126
Q5JQ19_HUMAN/117-216
Q5KVS9_GEOKA/315-438
Q5L143_GEOKA/6-121
Q5LG25_BACFN/3-118
Q5LH45_BACFN/232-348
Q5LH45_BACFN/3-123
Q5LRP2_SILPO/236-354
Q5LRP2_SILPO/3-126
Q5LTJ0_SILPO/426-541
Q5M1E8_STRT1/6-121
Q5M1H5_STRT1/228-344
Q5M1H5_STRT1/3-122
Q5M5Y4_STRT2/6-121
Q5M617_STRT2/228-344
Q5M617_STRT2/3-122
Q5N2S1_SYNP6/120-235
Q5N3T4_SYNP6/119-234
Q5N4W1_SYNP6/21-138
Q5N5E2_SYNP6/3-118
Q5NG84_FRATT/230-347
Q5NG84_FRATT/3-118
Q5NP90_ZYMMO/418-532
Q5P0Q5_AROAE/132-253
Q5P0Q5_AROAE/296-408
Q5P4Q2_AROAE/234-349
Q5P4Q2_AROAE/3-117
Q5P4U6_AROAE/17-132
Q5P777_AROAE/409-524
Q5P9A1_ANAMM/408-523
Q5PFJ4_SALPA/420-535
Q5PIT5_SALPA/235-350
Q5PIT5_SALPA/3-125
Q5QTZ6_IDILO/4-119
Q5QXI8_IDILO/235-350
Q5QXI8_IDILO/3-125
Q5QYS5_IDILO/399-492
Q5R0Q9_IDILO/408-523
Q5SJ40_THET8/234-350
Q5SJ40_THET8/3-111
Q5SK30_THET8/367-482
Q5SM98_THET8/3-121
Q5SVJ5_HUMAN/427-526
Q5SVJ7_HUMAN/439-538
Q5SVJ8_HUMAN/376-475
Q5SVJ9_HUMAN/413-512
Q5SVK0_HUMAN/376-475
Q5SVK2_HUMAN/389-488
Q5SVK3_HUMAN/413-512
Q5SVK5_HUMAN/374-473
Q5UX55_HALMA/1-87
Q5UX88_HALMA/254-368
Q5UXM0_HALMA/3-118
Q5UYT6_HALMA/158-273
Q5UZA7_HALMA/122-237
Q5UZE8_HALMA/264-378
Q5UZJ0_HALMA/114-228
Q5UZJ0_HALMA/342-449
Q5UZK1_HALMA/3-118
Q5V1N7_HALMA/20-133
Q5V1Z7_HALMA/24-142
Q5V1Z7_HALMA/249-365
Q5V2P1_HALMA/5-120
Q5V407_HALMA/3-118
Q5V415_HALMA/15-128
Q5V5A0_HALMA/7-121
Q5V5A2_HALMA/7-120
Q5V634_HALMA/266-380
Q5WF99_BACSK/5-120
Q5WLC8_BACSK/5-120
Q5WVF4_LEGPL/415-527
Q5WXG6_LEGPL/429-543
Q5WZ16_LEGPL/430-544
Q5X414_LEGPA/415-527
Q5XDS4_STRP6/7-122
Q5XWB5_PECCC/3-125
Q5YR04_NOCFA/147-265
Q5YT96_NOCFA/3-119
Q5YT97_NOCFA/3-119
Q5YXZ7_NOCFA/1-114
Q5ZUB0_LEGPH/415-527
Q5ZZZ4_MYCH2/6-126
Q603F7_METCA/234-349
Q603F7_METCA/3-124
Q607J9_METCA/410-525
Q608H2_METCA/416-531
Q62BL3_BURMA/109-227
Q62C53_BURMA/439-548
Q62FD9_BURMA/414-529
Q62IB4_BURMA/33-129
Q630K6_BACCZ/114-226
Q632G6_BACCZ/117-239
Q633Q2_BACCZ/405-509
Q635V0_BACCZ/8-123
Q63FU6_BACCZ/399-545
Q63KZ1_BURPS/439-554
Q63LS5_BURPS/152-270
Q63WG0_BURPS/12-108
Q63XK1_BURPS/414-529
Q64WY2_BACFR/3-118
Q64Y03_BACFR/232-348
Q64Y03_BACFR/3-123
Q65FM1_BACLD/117-239
Q65FR4_BACLD/5-120
Q65K52_BACLD/5-120
Q65L99_BACLD/404-518
Q65QF8_MANSM/235-350
Q65QF8_MANSM/3-125
Q65QL7_MANSM/408-523
Q660E8_BORGA/7-122
Q664V1_YERPS/235-350
Q664V1_YERPS/3-125
Q667Q8_YERPS/243-357
Q66DM7_YERPS/420-535
Q67KH2_SYMTH/411-525
Q67QG2_SYMTH/6-121
Q67QG4_SYMTH/5-120
Q68VT8_RICTY/409-524
Q6A8K2_PROAC/144-262
Q6A8V7_PROAC/8-124
Q6A8V8_PROAC/3-119
Q6AHA7_LEIXX/11-126
Q6ALY3_DESPS/413-527
Q6AMC0_DESPS/503-618
Q6APM1_DESPS/27-143
Q6AQC0_DESPS/12-123
Q6AQC0_DESPS/242-367
Q6ARH2_DESPS/133-247
Q6ARH2_DESPS/358-470
Q6CZZ9_ERWCT/235-350
Q6CZZ9_ERWCT/3-125
Q6D7Z3_ERWCT/420-535
Q6F1V2_MESFL/7-127
Q6F772_ACIAD/407-522
Q6FCI7_ACIAD/4-119
Q6FET1_ACIAD/431-546
Q6FF06_ACIAD/400-515
Q6FZA2_BARQU/438-553
Q6G179_BARQU/236-354
Q6G179_BARQU/3-126
Q6G2U0_BARHE/438-553
Q6G3Z4_BARHE/236-354
Q6G3Z4_BARHE/3-126
Q6GAC6_STAAS/5-120
Q6GAR7_STAAS/403-516
Q6GHZ7_STAAR/5-120
Q6GI76_STAAR/403-516
Q6HAP1_BACHK/114-226
Q6HC10_BACHK/117-239
Q6HCY6_BACHK/405-509
Q6HEI7_BACHK/8-123
Q6HNB6_BACHK/399-545
Q6HQA4_BACAN/114-145
Q6HQA5_BACAN/1-74
Q6HSK5_BACAN/405-509
Q6KHL7_MYCMO/9-121
Q6L2S2_PICTO/132-246
Q6LJV7_PHOPR/185-300
Q6LKF1_PHOPR/4-119
Q6LLF5_PHOPR/123-239
Q6LLJ0_PHOPR/235-350
Q6LLJ0_PHOPR/3-125
Q6LTD7_PHOPR/388-505
Q6LVD3_PHOPR/404-518
Q6LWV5_METMP/3-118
Q6LZY9_METMP/407-522
Q6M0I5_METMP/2-115
Q6M190_METMP/110-227
Q6M704_CORGL/141-259
Q6MCR0_PARUW/416-531
Q6ME94_PARUW/423-538
Q6MQ29_BDEBA/450-564
Q6MSL1_MYCMS/7-126
Q6N350_RHOPA/432-547
Q6N351_RHOPA/423-538
Q6N8V8_RHOPA/446-569
Q6NDI5_RHOPA/126-247
Q6NDI5_RHOPA/294-404
Q6NFG1_CORDI/12-127
Q6NFY5_CORDI/374-491
Q6NIP4_CORDI/151-269
Q6SET8_9BACT/235-351
Q6SET8_9BACT/3-125
Q6SGG9_9BACT/235-351
Q6SGG9_9BACT/3-125
Q6SHA9_9BACT/235-351
Q6SHA9_9BACT/3-125
Q6T3V8_HALEL/234-349
Q6T3V8_HALEL/3-124
Q70W39_YEREN/29-142
Q721E3_LISMF/5-120
Q729P8_DESVH/406-520
Q72BM9_DESVH/130-245
Q72F06_DESVH/8-123
Q72G87_THET2/3-121
Q72JG2_THET2/234-350
Q72JG2_THET2/3-111
Q72LU9_LEPIC/404-517
Q72LV4_LEPIC/416-541
Q72ML8_LEPIC/14-129
Q72YI6_BACC1/117-239
Q731Y8_BACC1/8-123
Q739L4_BACC1/3-101
Q73DE4_BACC1/399-545
Q73FS4_WOLPM/410-525
Q73JP4_TREDE/143-277
Q73QY0_TREDE/7-122
Q73QZ9_TREDE/4-119
Q73RK1_TREDE/233-366
Q73RK1_TREDE/3-124
Q73UR7_MYCPA/150-268
Q73W51_MYCPA/3-119
Q73W52_MYCPA/3-119
Q73X31_MYCPA/14-98
Q73X31_MYCPA/338-465
Q749I4_GEOSL/416-530
Q74DW1_GEOSL/424-539
Q74FS9_GEOSL/133-246
Q74FS9_GEOSL/354-465
Q74GI5_GEOSL/425-540
Q74LM4_LACJO/395-535
Q7A172_STAAW/5-120
Q7A683_STAAN/5-120
Q7A6D9_STAAN/403-516
Q7AET5_ECO57/246-365
Q7AP13_LISIN/5-120
Q7BV63_MYCTU/3-119
Q7CFG1_STRP3/7-122
Q7CFS6_YERPE/235-350
Q7CFS6_YERPE/3-125
Q7CJS3_YERPE/243-357
Q7CK01_YERPE/420-535
Q7CNK8_STRP8/7-122
Q7D6R7_MYCTU/3-119
Q7DD96_NEIMB/243-358
Q7DD96_NEIMB/3-116
Q7M8V3_WOLSU/6-121
Q7M9B7_WOLSU/377-492
Q7MAD0_WOLSU/139-260
Q7MGK3_VIBVY/235-350
Q7MGK3_VIBVY/3-125
Q7MH29_VIBVY/403-517
Q7MIJ0_VIBVY/422-537
Q7MMA9_VIBVY/8-123
Q7MMQ8_VIBVY/388-505
Q7MNL9_VIBVY/399-500
Q7MSZ2_PORGI/232-348
Q7MSZ2_PORGI/3-123
Q7MYH9_PHOLL/235-350
Q7MYH9_PHOLL/3-125
Q7N0Q1_PHOLL/420-535
Q7NB48_MYCGA/6-120
Q7ND26_GLOVI/21-138
Q7ND26_GLOVI/379-489
Q7NKY3_GLOVI/429-543
Q7NM36_GLOVI/118-233
Q7NN95_GLOVI/15-132
Q7NNM8_GLOVI/417-532
Q7NSU4_CHRVO/408-523
Q7P2J6_FUSNV/4-120
Q7P632_FUSNV/90-206
Q7P633_FUSNV/3-122
Q7P9Z3_RICSI/409-524
Q7TX13_MYCBO/149-267
Q7TY35_MYCBO/3-119
Q7TY36_MYCBO/3-119
Q7U4A2_SYNPX/18-138
Q7U557_SYNPX/123-238
Q7UEH3_RHOBA/195-290
Q7UFW6_RHOBA/172-287
Q7UG97_RHOBA/232-348
Q7UG97_RHOBA/3-108
Q7UU07_RHOBA/412-515
Q7V1Z0_PROMP/120-235
Q7V3J0_PROMP/18-138
Q7V5D5_PROMM/18-138
Q7V645_PROMM/127-242
Q7VB71_PROMA/111-226
Q7VEB4_PROMA/27-147
Q7VGN0_HELHP/137-258
Q7VGS0_HELHP/428-543
Q7VGW4_HELHP/5-120
Q7VKC5_HAEDU/235-350
Q7VKC5_HAEDU/3-125
Q7VND6_HAEDU/414-529
Q7VS70_BORPE/234-351
Q7VS70_BORPE/3-124
Q7VTD8_BORPE/246-360
Q7W1T3_BORPA/234-351
Q7W1T3_BORPA/3-124
Q7WC88_BORPA/246-360
Q7WQ92_BORBR/246-360
Q7WQR0_BORBR/234-351
Q7WQR0_BORBR/3-124
Q7X3Y8_VIBVU/235-350
Q7X3Y8_VIBVU/3-125
Q7XPW1_ORYSJ/959-1074
Q814N2_BACCR/114-226
Q819J8_BACCR/8-123
Q81HT7_BACCR/405-551
Q81K77_BACAN/117-239
Q81L51_BACAN/405-509
Q81MQ5_BACAN/8-123
Q81V05_BACAN/399-545
Q82EP9_STRAW/104-178
Q82EP9_STRAW/415-530
Q82F93_STRAW/124-242
Q82KL1_STRAW/3-119
Q82KL2_STRAW/3-119
Q82TP6_NITEU/234-349
Q82TP6_NITEU/3-124
Q82ZY7_ENTFA/5-120
Q83LD0_SHIFL/246-365
Q83SE4_SHIFL/420-535
Q83T00_SALTI/420-535
Q87C92_XYLFT/428-543
Q87G86_VIBPA/4-119
Q87IZ2_VIBPA/422-537
Q87JH6_VIBPA/399-506
Q87KD2_VIBPA/235-350
Q87KD2_VIBPA/3-125
Q87L31_VIBPA/402-516
Q87QT5_VIBPA/123-237
Q87R93_VIBPA/8-123
Q87RG9_VIBPA/388-505
Q87XC4_PSESM/402-516
Q87YL1_PSESM/124-237
Q883K2_PSESM/409-523
Q88B40_PSESM/234-349
Q88B40_PSESM/3-124
Q88CD5_PSEPK/409-523
Q88HP2_PSEPK/407-522
Q88N24_PSEPK/4-83
Q88RR4_PSEPK/234-349
Q88RR4_PSEPK/3-124
Q88V98_LACPL/5-120
Q88Y84_LACPL/404-521
Q891T5_CLOTE/6-121
Q899E5_CLOTE/24-143
Q899E5_CLOTE/252-368
Q89RZ8_BRAJA/414-537
Q89YR5_BACTN/3-118
Q8A0C3_BACTN/232-348
Q8A0C3_BACTN/3-123
Q8CPS4_STAES/403-516
Q8CT17_STAES/5-120
Q8D260_WIGBR/236-351
Q8D260_WIGBR/3-125
Q8D864_VIBVU/8-123
Q8DBD1_VIBVU/422-537
Q8DCS1_VIBVU/402-516
Q8DDE6_VIBVU/235-350
Q8DDE6_VIBVU/3-125
Q8DET6_VIBVU/399-500
Q8DFM6_VIBVU/388-505
Q8DG68_THEEB/275-350
Q8DIZ3_THEEB/408-507
Q8DJ48_THEEB/1-93
Q8DJ50_THEEB/116-231
Q8DLF5_THEEB/413-528
Q8DLR6_THEEB/20-137
Q8DQY8_STRR6/228-344
Q8DQY8_STRR6/3-122
Q8DRK4_STRR6/13-128
Q8DSR3_STRMU/228-346
Q8DSR3_STRMU/3-122
Q8DT33_STRMU/3-119
Q8DT34_STRMU/3-121
Q8DY62_STRA5/6-121
Q8DYA0_STRA5/228-344
Q8DYA0_STRA5/3-122
Q8E3S8_STRA3/6-121
Q8E3W5_STRA3/228-344
Q8E3W5_STRA3/3-122
Q8E9J6_SHEON/4-119
Q8EGF7_SHEON/407-522
Q8EGW0_SHEON/400-515
Q8EIY2_SHEON/390-507
Q8EKN4_SHEON/4-119
Q8EKR1_SHEON/246-361
Q8EKR1_SHEON/3-115
Q8ELF1_OCEIH/117-245
Q8EM21_OCEIH/403-495
Q8ENY9_OCEIH/117-240
Q8EQN2_OCEIH/12-127
Q8ER99_OCEIH/5-120
Q8EWA3_MYCPE/16-133
Q8EYB5_LEPIN/404-517
Q8EYC0_LEPIN/416-541
Q8EZ84_LEPIN/14-129
Q8FHW6_ECOL6/252-371
Q8FK81_ECOL6/420-535
Q8FRG9_COREF/142-260
Q8FX75_BRUSU/424-537
Q8FZZ5_BRUSU/439-554
Q8G0I0_BRUSU/236-354
Q8G0I0_BRUSU/3-126
Q8G5G6_BIFLO/11-125
Q8KEH3_CHLTE/437-552
Q8KG47_CHLTE/117-232
Q8NSA2_CORGL/123-241
Q8NXC6_STAAW/403-516
Q8P3S7_XANCP/404-519
Q8P6C2_XANCP/424-539
Q8P8Q2_XANCP/406-521
Q8PFA3_XANAC/411-526
Q8PHS8_XANAC/424-539
Q8PI92_XANAC/147-258
Q8PK84_XANAC/406-521
Q8PUW9_METMA/20-136
Q8PVQ3_METMA/420-535
Q8PYD0_METMA/420-535
Q8PYD4_METMA/419-534
Q8Q044_METMA/383-499
Q8RD50_THETN/4-119
Q8RGP4_FUSNN/231-347
Q8RGP4_FUSNN/3-122
Q8RI87_FUSNN/4-120
Q8TJ09_METAC/413-528
Q8TLC8_METAC/412-527
Q8TLL6_METAC/399-515
Q8TN45_METAC/131-244
Q8TN46_METAC/7-119
Q8TNS2_METAC/3-118
Q8TQQ8_METAC/233-350
Q8TQQ8_METAC/3-126
Q8TQR0_METAC/233-350
Q8TQR0_METAC/3-126
Q8TRK4_METAC/37-153
Q8TV51_METKA/126-241
Q8TVH7_METKA/25-142
Q8TWM2_METKA/3-120
Q8TXQ4_METKA/117-233
Q8TZ15_METKA/1-113
Q8TZP5_PYRFU/3-126
Q8U4B3_PYRFU/3-124
Q8X557_ECO57/246-365
Q8XD37_ECO57/420-535
Q8XJ71_CLOPE/6-121
Q8XUT9_RALSO/405-518
Q8Y2C2_RALSO/413-528
Q8YB66_BRUME/424-537
Q8YHD2_BRUME/236-354
Q8YHD2_BRUME/3-126
Q8YHW7_BRUME/439-554
Q8YRB4_NOSS1/416-531
Q8YV70_NOSS1/3-118
Q8YVD2_NOSS1/418-533
Q8YW16_NOSS1/1-95
Q8YXX7_NOSS1/103-218
Q8YZL7_NOSS1/339-457
Q8YZL7_NOSS1/5-116
Q8Z050_NOSS1/403-517
Q8Z8S9_SALTI/420-535
Q8ZR99_SALTY/420-535
Q8ZV74_PYRAE/10-118
Q92CZ9_LISMO/5-120
Q92G71_RICCN/412-527
Q92Q86_RHIME/236-354
Q92Q86_RHIME/3-126
Q92RQ3_RHIME/406-519
Q92UU2_RHIME/409-524
Q92YK4_RHIME/435-550
Q93AN4_WOLPM/410-525
Q93LF0_9RICK/410-525
Q96XR4_SULTO/130-243
Q979Z2_THEVO/123-247
Q97CK5_THEVO/212-330
Q97SA6_STRPN/228-344
Q97SA6_STRPN/3-122
Q97T72_STRPN/6-121
Q97XI3_SULSO/130-243
Q98GP4_RHILO/454-569
Q98M13_RHILO/406-520
Q98R73_MYCPU/8-119
Q98RZ2_GUITH/545-660
Q99V10_STAAM/5-120
Q99V81_STAAM/403-516
Q9A1D9_STRP1/7-122
Q9A2R0_CAUCR/427-542
Q9A7V3_CAUCR/121-236
Q9ABM3_CAUCR/417-531
Q9CKP5_PASMU/235-350
Q9CKP5_PASMU/3-125
Q9HHS7_HALSA/3-117
Q9HHU4_HALSA/7-120
Q9HHU8_HALSA/7-121
Q9HHY1_HALSA/3-118
Q9HIA8_THEAC/208-327
Q9HNK1_HALSA/420-535
Q9HNV8_HALSA/37-152
Q9HP16_HALSA/264-379
Q9HQ83_HALSA/3-118
Q9HQW0_HALSA/13-126
Q9HRL0_HALSA/5-118
Q9HRN5_HALSA/114-228
Q9HRN5_HALSA/342-450
Q9HSL4_HALSA/3-118
Q9HT55_PSEAE/423-538
Q9HXQ5_PSEAE/403-508
Q9I4D1_PSEAE/409-523
Q9I7B0_PSEAE/234-349
Q9I7B0_PSEAE/3-124
Q9K1E6_NEIMB/411-526
Q9K7M1_BACHD/118-241
Q9K9I4_BACHD/5-120
Q9KBF7_BACHD/9-136
Q9KF88_BACHD/5-120
Q9KFL2_BACHD/9-124
Q9KNX4_VIBCH/458-572
Q9KTB1_VIBCH/388-505
Q9KU40_VIBCH/400-511
Q9KVU6_VIBCH/235-350
Q9KVU6_VIBCH/3-125
Q9PBK4_XYLFA/428-543
Q9RNN9_ZYMMO/416-530
Q9RRW8_DEIRA/449-564
Q9RRZ3_DEIRA/108-223
Q9RTU0_DEIRA/13-128
Q9UXR7_METTE/233-350
Q9UXR7_METTE/3-126
Q9V221_PYRAB/3-126
Q9W7J2_TRASC/373-474
Q9X0E7_THEMA/139-257
Q9XA52_STRCO/145-263
Q9XAJ3_STRCO/379-493
Q9XAJ3_STRCO/73-143
Q9Y929_AERPE/3-119
Q9ZCE6_RICPR/409-524
Q9ZLY3_HELPJ/138-259
TRKA1_METMA/233-350
TRKA1_METMA/3-126
TRKA1_METMZ/233-350
TRKA1_METMZ/3-126
TRKA2_METMA/233-350
TRKA2_METMA/3-126
TRKA_ARCFU/225-341
TRKA_ARCFU/3-120
TRKA_AZOC5/236-354
TRKA_AZOC5/3-126
TRKA_ECO57/235-350
TRKA_ECO57/3-125
TRKA_ECOL6/235-350
TRKA_ECOL6/3-125
TRKA_ECOLI/235-350
TRKA_ECOLI/3-125
TRKA_HAEIN/235-350
TRKA_HAEIN/3-125
TRKA_METJA/3-118
TRKA_METTH/3-118
TRKA_MYCTU/3-119
TRKA_PYRAB/3-124
TRKA_PYRHO/3-124
TRKA_SALTI/235-350
TRKA_SALTI/3-125
TRKA_SALTY/235-350
TRKA_SALTY/3-125
TRKA_SHIFL/235-350
TRKA_SHIFL/3-125
TRKA_STRCO/3-119
TRKA_VIBAL/235-350
TRKA_VIBAL/3-125
Y1633_METJA/5-118
Y323_MYCGE/6-120
Y461_MYCPN/6-120
Y534_METFV/115-232
YBAL_ECOLI/420-535
YJBQ_BACSU/404-518
YUGO_BACSU/117-239
